# Supplementary material for: ﻿New species in old mountains: integrative taxonomy reveals ten new species and extensive short-range endemism in Nesticus spiders (Araneae, Nesticidae) from the southern Appalachian Mountains
Source: Zookeys. 2023 Feb 3;1145:1–130. doi: 10.3897/zookeys.1145.96724 (PMC10208238; doi:10.3897/zookeys.1145.96724)
Supplement: Supplementary material 4 — Input alignments, analysis log files, and output tree files [file zookeys-1145-001_article-96724__-s004.zip › uce-200834 (modified).phy]

 85 1467
Nesticus_Japan_G2153 ------ATTATTTTCAAAAACGCTTAGAA--TCCATCAGAAAATATGTAAATGGGTGTTTTTGTTTTAATTTAAACATTATTAAAACCTTGAAATTCAT-------------------------------GTCATAGATTATGTCAGAAGCA---------------------------TTTTCAGACACATGATAAGGTAAAACACTCGTTTTAGGAACGAATACTCCCTATAAATTCAAATTCCTATCAGAAAATACATACATTGCGATATACACGTCCCCCGTTTCTCGTTGTTCTAAAAATCAATTTAAAGCATCACCCGCATATGTAATCGAATTCAATTATTCTCGTTGCAATTCGTTACGAAAACCCATCGGCGATTCGAAGAAACAATATCGA---------------------GAAATATCGTTATTTTCTAGAATCTTGCGATTGAGAAAAAGGAGTTTGGAAATTTATG------------CCAACACTGGACATTATCAAACTTGTTGTAGATTAAAAGTCCAAAGTCTCTGTCGACTAATTGGAGACTTTGTAAGCGACTCCAAGCCAAGCCTATTACCCGATCTAACCACGTATGCCTTGCAGGAAGCCATCACTCGTGAGTCTGAACCAGGGTTGGCGTAACCAAGGAGATGAAATGCGCTACTGTAAACAGTTCATTTAGTAATAGCACTAAAATGGTTCCCTAGAGTCCAGGTTCTTAATTGCAAATGAAAGAAAATTAGGGTAGTGCGCCGAACCAGCGTAAGGTTTCAGTTTTATTCGTCCGCTACCTCTTCTCTGGGCAATTTTATTAGCCGGCTTCATTATCATATTCTGTTTTGAGCGCTCCCCTTTACTCTGGCGCTTCGAACTTATCTCATTTCTAATCTTTATGAGGCAATCGTTTCAAAGTTTCCACTC-----------GGCACTGCCGAAGGTGAGAGAAAGGACCGGGAATAAAAGTCGAGAATTAGATAGACATCAATAAAGGCGAGGATGGTTCAAGTGGCAAGAAATTGAGCCTCCTTTCAAATTACAAAAGGGAGGAGGAGGAGGCCCGCGTTATTTTATGACGAACCATGAAACGGCAAAACACTTTTTATCGAACTGTCTTTGTTGAGGAATGAACACTTGATTTCGTGGCCATTACCTGAGGAAAATGGCGTTTCCGCCACATTTCCTTGAGCATTTCTCACGATTTTGGCAAAACTGGAAACAATTGGACGCTGAAATATCGACTCGTTAC-------------------------------------------------------------------------------------------------------------------------------------------------------------------------------------------------------
Nsilvestrii_Hellgate_N1108 --------------------------------------------------GATTGAATTTTTATTTTGATTTATGT-TCGATTAAATCTTACCTCTCAATTTTTTTCTCGCTTAAGATCAATTGTTAAGAATAAGAGTTTTTATTTTGTATGTCG------------CAATGTTAACTAGCCTGATACTCATTGCTGAGCGCCAGATGCGTTTTTCTGGAGGAACACGTTTAAAAATTCCCATTCTTATCGGAAAAGTTATAAATTGCAATATGCAA-TCTACATCTCCTTGCTTATCTAAAAATTAACTTGAAACGTCACCCAGAAACACAACTGAAATCAATTATTCTCGATCCAATTCGTTACCAAAACCCAACGGCTATTCCGGAAAATACATTCGAGAGCATAGTTAAATCTGAGACGAAATTTTCTCTTTTGCCAGA---TTGCGAGTAAGAAAAAGAGGCCAGGAAATTTATGCCCAGAACGAAACCAACACTGGACATTATCAAACTTGTTGTAGATTAAAAGTCCAAAGTCTCCGTCGCCTAATTGGAGACTTTGTAAGCGACTCCAAGCCAACCTTATTACCCGATCTAACCACGTATGCCTCGCAGGAAGTCATCACTCGTGCGTCTGAACCTGGGTTGGCGTAACCAAGGAGATGAAATGTGCTACTGTAAACAGTTCATTTAGTAATAGCACTAAAATGGTTCCCTGGAGTCCAGGTTCTTAATTGCAAATGAAAGAAAATTAGGGTAGTGCGCCGAACCAGCGTAAGGTTTCAGTTTTATTCGTCCGTTACCTCTTCTCTGGGCAATTTTATTAGCCGGCTTCATTATCATATTCTGTTTCGAGCGCTCCCCTTAACTCTACGCTTTCGAACTTATCTCATTTCTAATCTTTATGGGGCCATCGTTTCAAACTTTCCACTCA-TCCACACT-GGCAATGCCGAAGGTGAAAGAAGGAACCGAGAATAAAAGTCGGGAATTAGATAGACATCAATAAATGCGAGGAT-GTTCAAGTGAGAAGAAATTGAGGCTCCTTTCAAATTACAAAAGGGGG-----GGTGGTCCGCGTTATTTTATGGTGAACCATGAACTGAAAACACACTTTTTGTCGTTCTGTCTTTGTTGAGGAATGAACACTTGATTTTTGGCGCAATTTCTGGAGGAAATGGACTTTCCGACACATTTTCGAGCGCATTTCTCACGATTTTAGC-AAACTCGGAACATTTGGACG-------GTTCACTCGTTATGGAAATTCGAGTTAACGGATAATCTGAAAATTAGGAATAAA-TTTTATCGAGAAACTGAACGGATTCATTTGTGATGAGGTTTCTGTTGAGTTT-------GGAATGGAAGTGTATAGATCAAGCGTTATTGATTTTAAGCCGCTGAATAAATTTTGTTTTCTAGAGAGCAGAATTTTTTCAATTATGTGATCCAAACA
Nesticus_nahaunus_Mexico_G2881 TAGTTCATAATGATGGCAAACTCATAGCATTTTTAACGGATGTTTAGTGGAATTAAATTTTAATTTCGGCTTGATTATCATTTAAATCTTAACATTTGTTTCTTTTTCCGCGTAAGACTTGTTATTTAGAATCAGAGCTTTTATTAGTTTTACTCATCGTCAAGATTCATAATTTGTCTTCTTAACACTCATTATAAAGAGTGTGATACGTTTTTGTAATACATC----TTAGAAATTCACATTCCTAAAAAAAAAGATATAAATTGTGATCTCCCATTCTCAATTTCCTCATTCTTCTAAAAATTAATTTAAAACATCACCCAGAAATACAACCCGATTCAATTATACTCGATCCAATTCCTTACCGAAACCCACAGGCTATTCTCGAAAATACAATCGAGACTATAGTTAAATCTGAGACGAGATTTTCTCTTTCGTTGGAATCTTTCGATTGAGAAAAAGAAGGATGCAAATTTATGCCCAAAACGAAACCAACACTGGACATTATCAAACTTGTTGTAGATTAAAAGTCCAAAGTCTCCGTCGACTAATTGGAGACTTTGTAAGCGACTGCAAGCCAACCCTATTACCCGATCTAACCACGTATGCCTTACAGGAAGCCATCACTCGTGCGTCTGAACCAGGGTTGGCGTAACCAAGGAGATGAAATGTGCTACTGTAAACAGTTCATTTAGTAATAGCACTAAAATGGTTCCCTAGAGTCCAGGTTCTTAATTGCAAATGAAAGAAAATTAGGGTAGTACGCCGAACCAGCGTAAGGTTTCAGTTTTATTCGTCCGCTACCTCTTCTCTGGGCAATTTTATTAGCCGGCTTCATTATCATATTCTGTTTCCAGCGCTCCCCTTAACTCTACGCTTTCGAACTTATCTCATTTCTAATCTTTATGAGGCAATCGTTTCAAACTTTCCACTCGGCCCACATTCGGCCCTGCCGAAGGTGAGAGTAAGGACCGAGAATAAAAGTCGAGAATTAGATAGACATCAATAAAGGCGAGGATGGTTCAAGTGGGAAGAAATTGAGCCTCCTTTCAAATTGCAAAAGGGGGGAAGAGAGGGTTCGCCTTATTTTATGGCGGACCATGAAACAGCAAAACACTTTTTATCGGACTGTCTTTGGTGAGGAATGAACACTTGATTTTGGAGTCCTTTCTTGGAGGAAATGGTCTTTCCAGCACATTTTCGGGCGCATTTCTCACGATTTTGGTAAAACCCGGAACAATTGGATGTTAAAATATTCACTCGTTACGGAAATTCGAGCTACCGAATAATCTTAATATTAGGAATAAATTTTTATCAGGAAACTGAAAAGATTCAGATGGGATGAGATTTCCATTAAGCCCTACAAAATAAATATACAT---------------------------------------------------------------------------------------
Narcheri_MillShoalCreek_N727 -----------------------------------------------------------------------------------------------------------------------------------------------------------------------------------------------------------------------------------------------------------------------------------------------------------------------------------------------------------------------------------------------------------------------------------------------------------------------------------------------GCACAAAACGAAACCAACACTGGACATTATCAAACTTGTTGTAGATTAAAAGTCCAAAGTCTCCGTCGACTAATTGGAGACTTTGTAAGCGACTGCAAGCTAACCCTATTACCCGATCTAACCACGTATGCCTTACAGGAAGCCATCACTCGTGCGTCTGAACCAGGGTTGGCGTAACCAAGGAGATGAAATGTGCTACTGTAAACAGTTCATTTAGTAATAGCACTAAAATGGTTCCCTAGAGTCCAGGTTCTTAATTGCAAATGAAAGAAAATTAGGGTAGTGCGCCGAACCAGCGTAAGGTTTCAGTTTTATTCGTCGGCTACCTCTTCTCTGGGCAATTTTATTAGCCGGCTTCATTATCATATTCTGTTTCGAGCGCTCCCCTTAACTCTACGCTTTCGAACTTATCTCATTTCTAATCTTTATGAGGCAATCGTTTCAAACTTTCCACTCAGCCCACATTCGGCACTGCCGAAGGTGAGAGTAAGGACCGAGAATAAAAGTCGAGAATTAGATAGACATCAATAAAGACGAGGATGGTTCAAGTGGGAAGAAATTGAGCCTCCTTTCAAATTATAAAAGG------------------------------------------------------------------------------------------------------------------------------------------------------------------------------------------------------------------------------------------------------------------------------------------------------------------------------------------------------------------------------------------------------------------
Nbarri_Bishop_N1072 ------------------------------------------------------------------------------------------------------------------------------------CAGAGCTTTTATTAGTTTTACTCACCATCAAGATTCACAATTTGTCTTCTTAAGACTCATTATAAAGAGTCAGATTCGTTTTTGTAATACATCTTGTTTAGAAATTCATATTCCTAGCAAAAAGGATATGAATTGTGATCTTCAATTCCCCATTTCGTGATTCTTCTAAAAATTAATTTAAAGCATCACCCAGAAATGCAACCCGATTCAATTATACTCGATCCAATTCCTTACTAAAACCCACCGGCTATGCCCAAAAATACAATCGACAACAGAGTTAAATCTGAGACGAGATTTTCTCTTTCGTTGGAATCTTTTGATTGAGAAAAAGAGGGATGTAAATTTATGCACAAAACGGAACCAACACTGGACATTATCAAACTTGTTGTAGATTAAAAGTCCAAAGTCTCCGTCGACTAATTGGAGACTTTGTAAGCGACTGC-AGCCAACCCTATTACCCGATCTAACCACGTATGCCTTACAGGAAGCCATCACTCGTGCGTCTGAACCAGGGTTGGCGTAACCAAGGAGATGAAATGTGCTACTGTAAACAGTTCATTTAGTAATAGCACTAAAATGGTTCCCTAGAGTCCAGGTTCTTAATTGCAAATGAAAGAAAATTAGGGTAGTGCGCCGAACCAGCGTAAGGTTTCAGTTTTATTCGTCCGCTACCTCTTCTCTGGGCAATTTTATTAGCCGGCTTCATTATCATATTCTGTTTCGAGCGCTCCCCTTAACTCTACGCTTTCAAACTTATCTCATTTCTAATCTTTATGAGGCAATCGTTTCAAACTTTCCACTCAGCCCACATTCGGCACTGCCGAAGGTGAGAGTAAGGACCGAGAATAAAAGTCGAGAATTAGATAGACATCAATAAAGGGGAGGATGGTTCAAGTGGGAAGAAATTGAGCCTCCTTTCAAATTACAAAAGGGGGGAAGAGAGGGTTCGCGTTATTTTATGGCGGACCATGAAACAGCCAAATACTTTTTATCGGACTGTCTTTGTTGAGGAATGAACACTTGATTTTGGAGCCATTTCTTGGAGGAAATGGACTACCCAGCACATTGTCGGGGGCATTTCTCACGATTTTGGTAAAACTAGGAACAATTGGATGCTAAAATATTCACTCGTTTCGAAAGTTCGAGCTACCGAATAATATTAATATCAGGAATGAATTTTTATCGAGAAACTGAAAAGATTGAGATGGGATGAGATTTCCATTAAGCTCTTGAACAGAAATAGAAACATGTTGGATAAAGATCTGTGATGTTAAGAAGATGAATAAAATTTGTTTTCATCAGACAAAAATGTTTTTGATTATCTGATCCAAAAC
Nbarri_LostCoveCave_N0065 --------------------------------------------------------------------------------------------------------------------------------------GAGCTTTTATTAGTTTTACTCACCATCAAGATTCACACGTTGTCTTCTTAAGACTCATTAGGCAGAGTCACATTCGTTTTTGTAATACATCTTGTTTAGAAATTCATATTCCTAGCAAAAAGGATATGAATTGTGATCTTCAATTCCCCATTTCGTGATTCTTCTAAAAATTAATTTAAAGCATCACCCAGAAATGCAACCCGATTCAATTATACTCGATCCAATTCCTTACTAAAACCCACCGGCTATGCCCAAAAATACAATCGACAACAGAGTTAAATCTGAGACGAGATTTTCTCTTTCGTTGGAATCTTTTGATTGAGAAAAAGAGGGATGTAAATTTATGCACAAAACGAAACCAACACTGGACATTATCAAACTTGTTGTAGATTAAAAGTCCAAAGTCTCCGTCGACTAATTGGAGACTTTGTAAGCGACTGC-AGCCAACCCTATTACCCGATCTAACCACGTATGCCTTACAGGAAGCCATCACTCGTGCGTCTGAACCAGGGTTGGCGTAACCAAGGAGATGAAATGTGCTACTGTAAACAGTTCATTTAGTAATAGCACTAAAATGGTTCCCTAGAGTCCAGGTTCTTAATTGCAAATGAAAGAAAATTAGGGTAGTGCGCCGAACCAGCGTAAGGTTTCAGTTTTATTCGTCCGCTACCCCTTCTCTGGGCAATTTTATTAGCCGGCTTCATTATCATATTCTGTTTCGAGCGCTCCCCTTAACTCTACGCTTTCAAACTTATCTCATTTCTAATCTTTATGAGGCAATCGTTTCAAACTTTCCACTCAGCCCACATTCGGCACTGCCGAAGGTGAGAGTAAGGACCGAGAATAAAAGTCGAGAATTAGATAGACATCAATAAAGGGGAGGATGGTTCAAGTGGGAAGAAATTGAGCCTCCTTTCAAATTACAAAAGGGGGGAAGAGAGGGTTCGCGTTATTTTATGGCGGACCATGAAGCAGCCAAATACTTTTTATCGGACTGTCTTTGTTGAGGAATGAACACTTGATTTTGGAGCCATTTCTTGGAGGAAATGGACTACCGAGCACATTGTCGGGGGCATTTCTCACGATTTTGGTAAAACTAGGAACAATTGGATGCTAAAATATTCACTCGTTTCGAAAGTTCGAGCTACCGAATAATATTAATATCAGGAATAAATTTTTATCGAGAAACTGAAAAGATTGAGATGGGATGAGATTTCCATTA--------------------------------------------------------------------------------------------------------------
Nbarri_eyed_ClayCave_G2082 TAGTTCATAATGATGGCA--------------------------------AACTCAATTTTAATTTAGGCTTGTTTACCATTTAAATCTTAACATTTGTTT-TTTTTCTGGGGAATACTTGTTATTCAGAATCAGAGCTTTTATTAGTTTTACTCACCATCAAGATTCACAATTTGTCTTCTTAAGACTCATTATAAAGAGTCAGATCCGTTTTTGTAATACATCTTGTTTAGAAATTCACATTCCTAGCAAAAAGGATATGAATTGTGATCTTCAATTCCCCATTTCCTGATTCTTCTAAAAATTAATTTAAAGCATCACCCAGAAATACAACCCGATTCAATTATACTCGATCCAATTCCTTACTAAAACCCACCGGCTATACCCGAAAATACAATCGACAACAGAGTTAAATCTGAGACGAGATTTTCTCTTTCGTTGGAATCTTTTGATTGAGAAAAAGAGGGATGTAAATTTATGCACAAAACGAAACCAACACTGGACATTATCAAACTTGTTGTAGATTAAAAGTCCAAAGTCTCCGTCGACTAATTGGAGACTTTGTAAGCGACTGCAAGCCAACCCTATTACCCGATCTAACCACGTATGCCTTACAGGAAGCCATCACTCGTGCGTCTGAACCAGGGTTGGCGTAACCAAGGAGATGAAATGTGCTACTGTAAACAGTTCATTTAGTAATAGCACTAAAATGGTTCCCTAGAGTCCAGGTTCTTAATTGCAAATGAAAGAAAATTAGGGTAGTGCGCCGAACCAGCGTAAGGTTTCAGTTTTATTCGTCCGCTACCTCTTCTCTGGGCAATTTTATTAGCCGGCTTCATTATCATATTCTGTTTCGAGCGCTCCCCTTAACTCTACGCTTTCGAACTTATCTCATTTCTAATCTTTATGAGGCAATCGTTTCAAACTTTCCACTCAGCCCACATTCGGCACTGCCGAAGGTGAGAGTAAGGACCGAGAATAAAAGTCGAGAATTAGATAGACATCAATAAAGGCGAGGATGGTTCAAGTGGGAAGAAATTGAGCCTCCTTTCAAATTACAAAAGGGGGGAAGAGATGGTTCGCGTTATTTTATGGCGGACCATGAAACAGCCAAATACTTTTTATCGGACTGTCTTTGTTGAGGAATGAACACTTGATTTTGGAGCCATTTCTTGGAGGAAATGGACTTCCCAGCACATTGTCGGGGGCATTTCTCACGATTTTGGTAAAACTCGGAACAATTGGATGCTAAAATATTCACTCGTTTCGAAAATTCGAGCTACCTAATAATCTTAATATCCGGAATAAATTTTTATCAAGAAACTGAAAAGATTGAGATGGGATGAGATTTCCATTAAGCTCTTGAACAGAAATATAAACATGTTGGATAAAGATCTGTGACGTTAAGAAGATGAATAAAATTTGTTTTCTTCAGACAAAAATGTTTTTTATTATCTGATCCAAAAC
Nbarrowsi_Gregorys_N270 --------------------------------------------------------------------------------------------------------------------------------------------------------------------------------------------TCATTATAAAGTGTCAGATTCGTTTTTGTAATACATCTGGTTTAGAAATTCATATTGCTAGCAAAAAGGATATGAATTGTGATCTTCAATTCCCCATTTCGTGATTCTTCTAAAAATTAATTTAAAGCATCACCCAGAAATACAACCCGATTCAATTATACTCGATCCAATTCCTTACTAAAACCCACCGGCTATGCCCGAAAATACAATCGACAACAGAGTTAAATCTGAGACGAGATTTTCTCTTTCGTTGGAATCTTTTGATTGAGAAAAAGAGGGATGTAAATTTATGCACAAAACGAAACCAACACTGGACATTATCAAACTTGTTGTAGATTAAAAGTCCAAAGTCTCCGTCGACTAATTGGAGACTTTGTAAGCGACTGCAAGCCAACCCTATTACCCGATCTAACCACGTATGCCTTACAGGAAGCCATCACTCGTGCGTCTGAACCAGGGTTGGCGTAACCAAGGAGATGAAATGTGCTACTGTAAACAGTTCATTTAGTAATAGCACTAAAATGGTTCCCTAGAGTCCAGGTTCTTAATTGCAAATGAAAGAAAATTAGGGTAGTGCGCCGAACCAGCGTAAGGTTTCAGTTTTATTCGTCCGCTACCTCTTCTCTGGGCAATTTTATTAGCCGGCTTCATTATCATATTCTGTTTCGAGCGCTCCCCTTAACTCTACGCTTTCGAACTTATCTCATTTCTAATCTTTATGAGGCAATCGTTTCAAACTTTCCACTCAGCCCACATTCGGCACTGCCGAAGGTGAGAGTAAGGACCGAGAATAAAAGTCGAGAATTAGATAGACATCAATAAAGGCGAGGATGGTTCAAGTGGGAAGAAATTGAGCCTCCTTTCAAATTACAAAAGGGGGGAAGAGAGGGTTCGCGTTATTTTATGGCGGACCATGAAACAGCCAAATACTTTTTATCGGACTGTCTTTGTTGAGGAATGAACACTTGATTTTGGAGCCATTTCTTGGAGGAAATGGACTTCCCAGAACATTGTCG-GGGCATTTCTCACGATTTTGGTAAAACTCGGAACAATTGGATGCTAAAATATTCACTCGTTTCGAAAATTCGAGCTATCGAATAATCTTAATATCAGG--------------------------------------------------------------------------------------------------------------------------------------------------------------------
Nbarrowsi_Tuckaleechee_N360 TAGTTCATAATGATGGCAAATTTATAGCATTTTTAACGGATGTTTAGTGGAACTCAATTTTAATTTCGGCTTGTTTACCATTTAAATCTTAACATTTGTTTCTTTTTCTGCGGAAGACTTGTTATTCAGAATCAGAGCTTTTATTAGTTTTACTCACCATCAATATTCACAATTTGTCTTCTTAAGACTCATTATAAAGTGTCAGATTCGTTTTTGTAATACATCTGGTTTAGAAATTCATATTGCTAGCAAAAAGGATATGAATTGTGATCTTCAATTCCCCATTTCGTGATTCTTCTAAAAATTAATTTAAAGCATCACCCAGAAATACAACCCGATTCAATTATACTCGATCCAATTCCTTACTAAAACCCACCGGCTATGCCCGAAAATACAATCGACAACAGAGTTAAATCTGAGACGAGATTTTCTCTTTCGTTGGAATCTTTTGATTGAGAAAAAGAGGGATGTAAATTTATGCACAAAACGAAACCAACACTGGACATTATCAAACTTGTTGTAGATTAAAAGTCCAAAGTCTCCGTCGACTAATTGGAGACTTTGTAAGCGACTGCAAGCCAACCCTATTACCCGATCTAACCACGTATGCCTTACAGGAAGCCATCACTCGTGCGTCTGAACCAGGGTTGGCGTAACCAAGGAGATGAAATGTGCTACTGTAAACAGTTCATTTAGTAATAGCACTAAAATGGTTCCCTAGAGTCCAGGTTCTTAATTGCAAATGAAAGAAAATTAGGGTAGTGCGCCGAACCAGCGTAAGGTTTCAGTTTTATTCGTCCGCTACCTCTTCTCTGGGCAATTTTATTAGCCGGCTTCATTATCATATTCTGTTTCGAGCGCTCCCCTTAACTCTACGCTTTCGAACTTATCTCATTTCTAATCTTTATGAGGCAATCGTTTCAAACTTTCCACTCAGCCCACATTCGGTACTGCCGAAGGTGAGAGTAAGGACCGAGAATAAAAGTCGAGAATTAGATAGACATCAATAAAGGCGAGGATGGTTCAAGTGGGAAGAAATTGAGCCTCCTTTCAAATTACAAAAGGGGGGAAGAGAGGGTTCGCGTTATTTTATGGCGGACCATGAAACAGCCAAATACTTTTTATCGGACTGTCTTTGTTGAGGAATGAACACTTGATTTTGGAGCCATTTCTTGGAGGAAATGGACTTCCCAGAACATTGTCG-GGGCATTTCTCACGATTTTGGTAAAACTCGGAACAATTGGATGCTAAAATATTCACTCGTTTCGAAAATTCGAGCTATCGAATAATCTTAATATCAGGAATAAATTTTTATCAAGAAACTGAAAAGATTGAGATGAGATGAAATTTCCATTAAGCTCTTGAACAGAAATATAAACATGTTGGATAAAGATCTGTGATGTTAAGAAGATGAATAA------------------------------------------------
Nbishopi_DryFalls_N150 --------------------------------------------------------------------------------------------------TTTCTTTTTCTGCGGAAGACTTGTTATTCAGAATCAGATCTTTTATTAGTTTTACTCACCATCAAGATTCACACTTTGTCTTCTTAAGACTCATTATAAAGAGTCAGATTCGTTTTTGTACTACATCTTGTTTAGAAATTCATATTCCTAGCAAAAAGGATATGAATTGTGATCTTCAATTCCTCATTTCGTGATTCTTCTAAAAATTAATTTAAAGCATCACCCAGAAATACACCCCGATTCAATTATACTCGATCCAATTCCTTACTATAACCCACCGGCTATGCCCGAAAATACAATCGACAACAGAGTTAAATCTGAGACGAGATTTTCTCTTTCGTTGGAATCTTTTGATTGAGAAAAAGAGGGATGTAAATTTATGCACAAAACGAAACCAACACTGGACATTATCAAACTTGTTGTAGATTAAAAGTCCAAAGTCTCCGTCGACTAATTGGAGACTTTGTAAGCGACTGCAAGCCAACCCTATTACCCGATCTAACCACGTATGCCTTACAGGAAGCCATCACTCGTGCGTCTGAACCAGGGTTGGCGTAACCAAGGAGATGAAATGTGCTACTGTAAACAGTTCATTTAGTAATAGCACTAAAATGGTTCCCTAGAGTCCAGGTTCTTAATTGCAAATGAAAGAAAATTAGGGTAGTGCGCCGAACCAGCGTAAGGTTTCAGTTTTATTCGTCCGCTACCTCTTCTCTGGGCAATTTTATTAGCCGGCTTCATTATCATATTCTGTTTCGAGCGCTCCCCTTAACTCTACGCTTTCGAACTTATCTCATTTCTAATCTTTATGAGGCAATCGTTTCAAACTTTCCACTCAGCCCACATTCGGCACTGCCGAAGGTGAGAGTAAGGACCGAGAATAAAAGTCGAGAATTAGATAGACATCAATAAAGGCGAGGATGGTTCAAGTGGGAAGAAATTGAGCCTCCTTTCAAATTACAAAAGGGGGGGAGAGAGGATTCGCGTTATTTTATGGCGGACCATGAAACAGCCAAATACTTTTTATCGGACTGTCTTTGTTGAGGAATGAACACTTGATTTTGGAGCCATTTCTTGAAGGAAATGGACTACCCAGCACATTGTCGGGGGCATTTCTCACGATTTTGGTAAAATTCGGAACAATTGGATGCTAAAATATTCACTCGTTTCGAAAATTCGAGCTACCGAATAATATTAATATCAGGAATAAATTTTCATCAAGAAACTGAAA------------------------------------------------------------------------------------------------------------------------------------------
Nbishopi_PoleCr_Chattooga_N885 ----------------------------------------------------------------------------------------------------------------------------------------------------------------------------------------------------------------------------ACATCTTGTTTAGAAATTCATATTCCTAGCAAAAATGATATGAATTGTGATCTTCAATTCCTCATTTCGTGATTCTTCTAAAAATTAATTTAAAGCATCACCCAGAAATACACCCCGATTCAATTATACTCAATCCAATTCCTTACTAAAACCCACCGGCTATGCCCGAAAATACAATCGACAACAGAGTTAAATCTGAGACGAGATTTTCTCTTTCGTTGGAATCTTTTGATTGAGAAAAAGAGGGATGTAAATTTATGCACAAAACGAAACCAACACTGGACATTATCAAACTTGTTGTAGATTAAAAGTCCAAAGTCTCCGTCGACTAATTGGAGACTTTGTAAGCGACTGCAAGCCAACCCTATTACCCGATCTAACCACGTATGCCTTACAGGAAGCCATCACTCGTGCGTCTGAACCAGGGTTGGCGTAACCAAGGAGATGAAATGTGCTACTGTAAACAGTTCATTTAGTAATAGCACTAAAATGGTTCCCTAGAGTCCAGGTTCTTAATTGCAAATGAAAGAAAATTAGGGTAGTGCGCCGAACCAGCGTAAGGTTTCAGTTTTATTCGTCCGCTACCTCTTCTCTGGGCAATTTTATTAGCCGGCTTCATTATCATATTCTGTTTCGAGCGCTCCCCTTAACTCTACGCTTTCGAACTTATCTCATTTCTAATCTTTATGAGGCAATCGTTTCAAACTTTCCACTCAGCCCACATTCGGCACTGCCGAAGGTGAGAGTAAGGACCGAGAATAAAAGTCGAGAATTAGATAGACATCAATAAAGGCGAGGATGGTTCAAGTGGGAAGAAATTGAGCCTCCTTTCAAATTACAAAAAGGGGGGGGAGAGGATTCGCGTTATTTTATGGCGGACCATGAAACAGCCAAATACTTTTTATCGGACTGTCTTTGTTGAGGAATGAACACTTGATTTTGGAGCCATTTCTTGAAGGAAATGGACTACCCAGCACATTGTCGGGGGCATTTCTCACGATTTTGGTAAAACTCGGAACAATTGGATGCTAAAATATTCACTCGTTTCGAAAATTC-----------------------------------------------------------------------------------------------------------------------------------------------------------------------------------------------
Nbishopi_StandingIndian_N131 ---------------------------------------------------------------------------------------------------------------------------------AATCAGA-CTTTTATTAGTTTTACTCACCATCAAGATTCACACTTTGTCTTCTTAAGACTCATTATAAAGAGTCAGATTCGTTTTTGTACTACATCTTGTTTAGAAATTCATATTCCTAGCAAAAATGATATGAATTGTGATCTTCAATTCCTCATTTCGTGATTCTTCTAAAAATTAATTTAAAGCATCACCCAGAAATACACCCCGATTCAATTATACTCAATCCAATTCCTTACTAAAACCCACCGGCTATGCCCGAAAATACAATCGACAACAGAGTTAAATCTGAGACGAGATTTTCTCTTTCGTTGGAATCTTTTGATTGAGAAAAAGAGGGATGTAAATTTATGCACAAAACGAAACCAACACTGGACATTATCAAACTTGTTGTAGATTAAAAGTCCAAAGTCTCCGTCGACTAATTGGAGACTTTGTAAGCGACTGCAAGCCAACCCTATTACCCGATCTAACCACGTATGCCTTACAGGAAGCCATCACTCGTGCGTCTGAACCAGGGTTGGCGTAACCAAGGAGATGAAATGTGCTACTGTAAACAGTTCATTTAGTAATAGCACTAAAATGGTTCCCTAGAGTCCAGGTTCTTAATTGCAAATGAAAGAAAATTAGGGTAGTGCGCCGAACCAGCGTAAGGTTTCAGTTTTATTCGTCCGCTACCTCTTCTCTGGGCAATTTTATTAGCCGGCTTCATTATCATATTCTGTTTCGAGCGCTCCCCTTAACTCTACGCTTTCGAACTTATCTCATTTCTAATCTTTATGAGGCAATCGTTTCAAACTTTCCACTCAGCCCACATTCGGCACTGCCGAAGGTGAGAGTAAGGACCGAGAATAAAAGTCGAGAATTAGATAGACATCAATAAAGGCGAGGATGGTTCAAGTGGGAAGAAATTGAGCCTCCTTTCAAATTACAAAAAGGGGGGGGAGAGGATTCGCGTTATTTTATGGCGGACCATGAAACAGCCAAATACTTTTTATCGGACTGTCTTTGTTGAGGAATGAACACTTGATTTTGGAGCCATTTCTTGAAGGAAATGGACTACCCAGCACATTGTCGGGGGCATTTCTCACGATTTTGGTAAAACTCGGAACAATTGGATGCTAAAATATTCACTCGTTTCGAAAATTCGAGCGACCGAATAATATTAATATCAGGAATAAATTTTCATCAAGAAACTGAAAAGATTGAGATGGGATGAGATTTCCATTAAGCTCTTGAACAGAAATAGAAACATGTTGGATAAAGATC-----------------------------------------------------------------------
Nbrimleyi_NewberryCr_N984 ---------------------------------------------------------------------------------------CTCAACATTTGTTTCTTTTTCTGCGGAAGACTTGTTATTCAGAATCAGAGCTTTTATTAGTTTTACTCACCATCAAGATTCACAATTTGTCTTCTTAAGACTCATTATAAAGAGCCAGATCCGTTTTTGTAATACATCTTGTTTAGAAATTCACATTCCTAACAAAAAGGATATGAATTGTGATCTTCAATTCCCCATTTCCTGATTCTTCTAAAAATTAATTTAAAGCATCACCCAGAAATACAACCCG----------ATTCGATCCAATTCCTTACCAAAACCCACCGGCTATGCCTGAAAATACAATCGACAACAGAGTTAAATCTGAGACGAGATTTTCTCTTTCGTTGGAATCTTTTGATTGAGAAAAAGAGGGATGTAAATTTATGCACAAAACGGAACCAACACTGGACATTATCAAACTTGTTGTAGATTAAAAGTCCAAAGTCTCCGTCGACTAATTGGAGACTTTGTAAGCGACTGCAAGCCAACCCTATTACCCGATCTAACCACGTATGCCTTACAGGAAGCCATCACTCGTGCGTCTGAACCAGGGTTGGCGTAACCAAGGAGATGAAATGTGCTACTGTAAACAGTTCATTTAGTAATAGCACTAAAATGGTTCCCTAGAGTCCAGGTTCTTAATTGCAAATGAAAGAAAATTAGGGTAGTGCGCCGAACCAGCGTAAGGTTTCAGTTTTATTCGTCCGCTACCTCTTCTCTGGGCAATTTTATTAGCCGGCTTCATTATCATATTCTGTTTCGAGCGCTCCCCTTAACTCTACGCTTTCGAACTTATCTCATTTCTAATCTTTATGAGGCAATCGTTTCAAACTTTCCACTCAGCCCACATTCGGCACTGCCGAAGGTGAGAGTAAGGACCGAGAATAAAAGTCGAGAATTAGATAGACATCAATAAAGGCGAGGATGGTTCAAGTGGGAAGAAATTGAGCCTCCTTTCAAATTACAAAAGGGGG-AAGAGAGGGTTCGCGTTATTTTATGGCGGACCATGAAACAGCCAAATACTTTTTATCGGACTGTCTTTGTTGAGGAATGAACACTTGATTTTGGAGCCATTTCTTGGAGGAAATGGACTTTCCAGCACATTGTCGGGGGTATTTCTCACGATTTTGGTAAAACTCGAAACAATTGGATGCTAAAATATTCACTCGTTTCGAAAATTCGAGCTACCGAATAATCTTAATATCAGGAATAAATTTTTATCAAGAAACTGAAAATATTCAGAT-GGATGAGATTTCCATTAAGCTATTGCTCAGAAATATAAATATGTTGGATAAAGATATGTGATGTTAAGAAGATGAATAAAATTTGTTTTCTTCAGACAAACATGTTTTTTATTATCTGATCCAAAAC
Nbrimleyi_RumblingBald_N241 -------------------------------------------------------------------------------------------------------------------------------------------------------------------------------------TTAAGACTCATTATAAAGAGCCAGATCCGTTTTTGTAATACATCTTGTTTAGAAATTCACATTCCTAACAAAAAGGATATGAATTGTGATCTTCAATTCCCCATTTCCTGATTCTTCTAAAAATTAATTTAAAGCATCACCCAGAAATACAACCCG----------ATTCAATCCAATTCCTTACCAAAACCCACCGGCTATGCCTGAAAATACAATCGACAACAGAGTTAAATCTGAGACGAGATTTTCTCTTTCGTTGGAATCTTTTGATTGAGAAAAAGAGGGATGTAAATTTATGCACAAAACGAAACCAACACTGGACATTATCAAACTTGTTGTAGATTAAAAGTCCAAAGTCTCCGTCGACTAATTGGAGACTTTGTAAGCGACTGCAAGCCAACCCTATTACCCGATCTAACCACGTATGCCTTACAGGAAGCCATCACTCGTGCGTCTGAACCAGGGTTGGCGTAACCAAGGAGATGAAATGTGCTACTGTAAACAGTTCATTTAGTAATAGCACTAAAATGGTTCCCTAGAGTCCAGGTTCTTAATTGCAAATGAAAGAAAATTAGGGTAGTGCGCCGAACCAGCGTAAGGTTTCAGTTTTATTCGTCCGCTACCTCTTCTCTGGGCAATTTTATTAGCCGGCTTCATTATCATATTCTGTTTCGAGCGCTCCCCTTAACTCTACGCTTTCGAACTTATCTCATTTCTAATCTTTATGAGGCAATCGTTTCAAACTTTCCACTCAGCCCACATTCGGCACTGCCGAAGGTGAGAGTAAGGACCGAGAATAAAAGTCGAGAATTAGATAGACATCAATAAAGGCGAGGATGGTTCAAGTGGGAAGAAATTGAGCTTCCTTTCAAATTACAAAAGGGGG-AAGAGAGGGTTCGCGTTATTTTATGGCGGACCATGAAACAGCCAAATACTTTTTATCGGACTGTCTTTGTTGAGGAATGAACACTTGATTTTGGAGCCATTTCTCGGAGGAAATGGACTTTCCAGCACATTGTCGGGGGTATTTCTCACGATTTTGGTAAAACTCGAAACAATTGGATGCTAAAATATTCACTCGTTTCGAAAATTCGAGCTACCGAATAATCTTAATATCAGGAATAAATTTTTATCAAGAAACTGAAAATATTCAGAT-GGATGAGATTTCCATTAAGCTATTGATCAGAAATATAAATATGTTGGATA-----------------------------------------------------------------------------
Ncarolinensis_Grandfather_N218 ------------------------TAGCATTTTTAACGGATGTTTAGTGGAACTCAATTTTAATTTCGGCTTGTTTACGATTTAAATCTTAACATTTGTTTCTTTTTCTGTGGAAGACTTGTTATTCAGAATCAGAGCTTTTATTAGTTTTACTCACCATCAAGATTCACAATTTGTCTTCTTAAGAGTCATTATAAAGAGTCAGATCCGTTTTTGTAATACATCTTGTTTAGAAATTCACATTCCTAGCAAAAAGGATATGAATTGCGATCTTCAATTCCCCATTTCCTGATTCTTCTAAAAATTAATTTAAAGCATCACCCAGAAATACAACCCCATTCAATTATACTCGATCCAATTCCTTACTAAAACCCACCGGCTATGCCCGAAAATACAATCGAACACAGAGTTAAATCTGAGACGAGATTTTCTCTTTCGTTGGAATCTTTTGATTGAGAAAAAGAGGGATGTAAATTTATGCACAAAACGAAACCAACACTGGACATTATCAAACTTGTTGTAGATTAAAAGTCCAAAGTCTCCGTCGACTAATTGGAGACTTTGTAAGCGACTGCAAGCCAACCCTATTACCCGATCTAACCACGTATGCCTTACAGGAAGCCATCACTCGTGCGTCTGAACCAGGGTTGGCGTAACCAAGGAGATGAAATGTGCTACTGTAAACAGTTCATTTAGTAATAGCACTAAAATGGTTCCCTAGAGTCCAGGTTCTTAATTGCAAATGAAAGAAAATTAGGGTAGTGCGCCGAACCAGCGTAAGGTTTCAGTTTTATTCGTCCGCTACCTCTTCTCTGGGCAATTTTATTAGCCGGCTTCATTATCATATTCTGTTTCGAGCGCTCCCCTTAACTCTACGCTTTCGAACTTATCTCATTTCTAATCTTTATGAGGCAATCGTTTCAAACTTTCCACTCAGCCCACATTCGGCACTGCCGAAGGTGAGAGTAAGGACCGAGAATAAAAGTCGAGAATTAGATAGACATCAATAAAGGCGAGGATGGTTCAAGTGGGAAGAAATTGAGCCTCCTTTCAAATTACAAAAGGGGGGAAGAGATGGTTCGCGTTATTTTATGGCGGACCATGAAACAGCCAAATACTTTTTATCGGACTGTCTTTGTTGAGGAATGAACACTTGATTTTGGAGCCATTTCTTGGAGGAAATGGACTTCCCAGCACATTGTCGGGGGCATTTCTCACGATTTTGGTAAAACTCGGAACAATTGGATGCTAAAATATTCACTCGTTTCGAAAATTCGAGCTACCGAATAATCTTAATATCAGGAATAAATTTTTATCAAGAAATTGAAAAGATTGAGATGGGATGAGATTTCCATTAAGCTCTTGAACAGAAATATAAATATGTTGGATAAAGATCTGTGATGTTAAGAAGATGAATAGAATTTGTTTTCTTCAGACAAAAATGTTTTTTATTATCTGATCCAAAAC
Ncarolinensis_LinvilleCaverns_N227 -----------------------------------------------------------------------------------------------------------------------------------------------------------------------------------------------------------------------------------------------------------------------------------------------------------------------------------------------------------------------------------CCCACCGGCTATGCCCGAAAATACAATCGAACACAGAGTTAAATCTGAGACGAGATTTTCTCTTTCGTTGGAATCTTTTGATTGAGAAAAAGAGGGATGTAAATTTATGCACAAAACGAAACCAACACTGGACATTATCAAACTTGTTGTAGATTAAAAGTCCAAAGTCTCCGTCGACTAATTGGAGACTTTGTAAGCGACTGCAAGCCAACCCTATTACCCGATCTAACCACGTATGCCTTACAGGAAGCCATCACTCGTGCGTCTGAACCAGGGTTGGCGTAACCAAGGAGATGAAATGTGCTACTGTAAACAGTTCATTTAGTAATAGCACTAAAATGGTTCCCTAGAGTCCAGGTTCTTAATTGCAAATGAAAGAAAATTAGGGTAGTGCGCCGAACCAGCGTAAGGTTTCAGTTTTATTCGTCCGCTACCTCTTCTCTGGGCAATTTTATTAGCCGGCTTCATTATCATATTCTGTTTCGAGCGCTCCCCTTAACTCTACGCTTTCGAACTTATCTCATTTCTAATCTTTATGAGGCAATCGTTTCAAACTTTCCACTCAGCCCACATTCGGCACTGCCGAAGGTGAGAGTAAGGACCGAGAATAAAAGTCGAGAATTAGATAGACATCAATAAAGGCGAGGATGGTTCAAGTGGGAAGAAATTGAGCCTCCTTTCAAATTACAAAAGGGGGGAAGAGATGGTTCGCGTTATTTTATGGCGGACCATGAAACAGCCAAATACTTTTTATCGGACTGTCTTTGTTGAGGAATGAACACTTGATTTTGGAGCCATTTCTTGGAGGAAATGGACTTCCCAGCACATTGTCGGGGGCATTTCTCACGATTTTGGTAAAACTCGGAACAATTAGATGCTAAAATATTCACTCGTTTCGAAAATTCGAGCTACCGAATAATCTTAATATCAGGAATAAATTTTTATCAAGAAATTGAAAAGATTGAGATGGGATGAGATTT--------------------------------------------------------------------------------------------------------------------
Ncarteri_English_N031 TAGTTCATAATGATGGCAAATTTATAGCATTTTTAACGGATGTTTAGTGGAACTCAATTTTAATTTCGGCTTGTTTACCATTTGAATCTTAACATTTGTTTTTTTTTCTGCGGAAGACTTGTTATTCAGAATCAGAACTTTTATTAGTTTTACTCGCCATCAAGATTCACAATTTGTCTTCTTAAGACTCATTATAAAGAGTCAGATTCGTTTTTGTAATGCATCTTGTTTAGAAATTCATATTCCTAGCAAAAAGGATATGAATTGTGATGTTCAATTCCCCATTTCGTGATTCTTCTAAAAATTAATTTAAAGCATCACCCAGAAATACAACGCGATTCAATTATACTCGATCCAATTCCTTACTAAAACCCACCGGCTATGCCCGAAAATACAATCGACAACAGAGTTAAATCTGAGACGAGATTTTCTCTTTCGTTGGAATCTTTTGATTGAGAAAAAGAGGGATGTAAATTTATGCACAAAACGAAACCAACACTGGACATTATCAAACTTGTTGTAGATTAAAAGTCCAAAGTCTCCGTCGACTAATTGGAGACTTTGTAAGCGACTGCAAGCCAACCCTATTACCCGATCTAACCACGTATGCCTTACAGGAAGCCATCACTCGTGCGTCTGAACCAGGGTTGGCGTAACCAAGGAGATGAAATGTGCTACTGTAAACAGTTCATTTAGTAATAGCACTAAAATGGTTCCCTAGAGTCCAGATTCTTAATTGCAAATGAAAGAAAATTAGGGTAGTGCGCCGAACCAGCGTAAGGTTTCAGTTTTATTCGTCCGCTACCTCTTCTCTGGGCAATTTTATTAGCCGGCTTCATTATCATATTCTGTTTCGAGCGCTCCCCTTAACTCTACGCTTTCGAACTTATCTCATTTCTAATCTTTATGAGGCAATCGTTTCAAACTTTCCACTCAGCCCACATTCGGCACTGCCGAAGGTGAGAGTAAGGACCGAGAATAAAAGTCGAGAATTAGATAGACATCAATAAAGGCGAGGATGGTTCAAGTGGGAAGAAATTGAGCCTCCTTTCAAATTACAAAAGGGGGGAAGAGAGGGTTCGCGTTATTTTATGGCGGACCATGAAACAGCCAAATACTTTTTATCGGACTGTCTTTGTTGAGGAATGAACACTTGATTTTGGAGCCATTTCTTGGAGGAAATGGACTACCCAGCACAATGTCGAGGGCATTTCTCACGATTTTGGTAAAACTCGGAACAATTGGATGCTAAAATATTCACTCGTTTCGAAAATTTGAGCTACCGAATAATATTAATATCAGGAATAAATTTTTATCAAGAAACTGAAAATATTGAGATGGGATAAGATTTCCATTAAGCTCTTGAACAGAAATAGAAACACGTTGGATAAAGATCTGTGATGTTAAGAAGATGAATAAAATTTGTTTTCTTCAGACAAAAATGTTTTTGATTATCTGATCCAAAAC
Ncarteri_LaurelCave_nearTYPE_N0296 TAGTTAATAATGATGGCAAATTTATAGCATTTTTAACGGATGTTTAGTGGAACTCAATTTTAATTTCGGCTTGTTTACCATTTGAATCTTAACATTTGTTTTTTTTTCTGCGGAAGACTTGTTATTCAGAATCAGAACTTTTATTAGTTTTTCTCACCATCAAGATTCACAATTTGTCTTCTTAAGACTCATTATAAAGAGTCAGATTCGTTTTTGTAATACATCTTGTTTAGAAATTCATATTCCTAGCAAAAAGGATATGAATTGTGATGTTCAATTCCCCATTTCGTGATTCTTCTAAAAATTAATTTAAAGCATCACCCAGAAATACAACGCGATTCAATTATACTCGATCCAATTCCTTACTAAAACCCACCGGCTATGCCCGAAAATACAATCGACAACAGAGTTAAATCTGAGACGAGATTTTCTCTTTCGTTGGAATCTTTTGATTGAGAAAAAGAGGGATGTAAATTTATGCACAAAACGAAACCAACACTGGACATTATCAAACTTGTTGTAGATTAAAAGTCCAAAGTCTCCGTCGACTAATTGGAGACTTTGTAAGCGACTGCAAGCCAACCCTATTACCCGATCTAACCACGTATGCCTTACAGGAAGCCATCACTCGTGCGTCTGAACCAGGGTTGGCGTAACCAAGGAGATGAAATGTGCTACTGTAAACAGTTCATTTAGTAATAGCACTAAAATGGTTCCCTAGAGTCCAGGTTCTTAATTGCAAATGAAAGAAAATTAGGGTAGTGCGCCGAACCAGCGTAAGGTTTCAGTTTTATTCGTCCGCTACCTCTTCTCTGGGCAATTTTATTAGCCGGCTTCATTATCATATTCTGTTTCGAGCGCTCCCCTTAACTCTACGCTTTCGAACTTATCTCATTTCTAATCTTTATGAGGCAATCGTTTCAAACTTTCCACTCAGCCCACATTCGGCACTGCCGAAGGTGAGAGTAAGGACCGAGAATAAAAGTCGAGAATTAGATAGACATCAATAAAGGCGAGGATGGTTCAAGTGGGAAGAAATTGAGCCTCCTTTCAAATTACAAAAGGGGGGAAGAGAGGGTTCGCGTTATTTTATGGCGGACCATGAAACAGCCAAATACTTTTTATCGGACTGTCTTTGTTGAGGAATGAACACTTGATTTTGGAGCCATTTCTTGGAGGAAATGG----------ACAATGTCGAGGGCATTTCTCACGATTTTGGTAAAACTCGGAACAATTGGATGCTAAAATATTCACTCGTTTCGAAAATTTGAGCTACCGAATAATATTAATATCAGGAATAAATTTTTATCAAGAAACTGAAAAGATTGAGATGGGATGAGATTTCCATTAAGCTCTTGAACAGAAATAGAAACATGTTGGATAAAGATCTGTGATGTTAA------GAATAAAATTTGTTTTCTTCAGACAAAAATGTTTTTGATTATCTGATCCAAAAC
Ncarteri_PilotMtn_G2185 TAGTTCATAATGATGGCAAATTTATAGCATTTTTAACGGATGTTTAGTGGAACTCAATTTTAATTTCGGCTTGTTTACCATTTGAATCTTAACATTTGTTTGTTTTTCTGCGGAAGACTTGTTATTCAGAATCAGAACTTTTATTAGTTTTACTCACCATCAAGATTCACAATTTGTCTTCTTAAGACTCATTATAAAGAGTCAGATACGTTTTTGTAATACATCTTGTTTAGAAATTCATATTCCTAGCAAAAAGGATATGAATTGTGATGTTCAATTCTCCATTTCGTGATTCTTCTAAAAATTAATTTAAAGCATCACCCAGAAATACAACGCGATTCAATTATACTCGATCCAATTCCTTACTAAAACCCACCGGCTATGCCCGAAAATACAATCGACAACAGAGTTAAATCTGAGACGAGATTTTCTCTTTCGTTGGAATCTTTTGATTGAGAAAAAGAGGGATGTAAATTTATGCACAAAACGAAACTAACACTGGACATTATCAAACTTGTTGTAGATTAAAAGTCCAAAGTCTCCGTCGACTAATTGGAGACTTTGTAAGCGACTGCAAGCCAACCCTATTACCCGATCTAACCACGTATGCCTTACAGGAAGCCATCACTCGTGCGTCTGAACCAGGGTTGGCGTAACCAAGGAGATGAAATGTGCTACTGTAAACAGTTCATTTAGTAATAGCACTAAAATGGTTCCCTAGAGTCCAGGTTCTTAATTGCAAATGAAAGAAAATTAGGGTAGTGCGCCGAACCAGCGTAAGGTTTCAGTTTTATTCGTCCGCTACCTCTTCTCTGGGCAATTTTATTAGCCGGCTTCATTATCATATTCTGTTTCGAGCGCTCCCCTTAACTCTACGCTTTCGAACTTATCTCATTTCTAATCTTTATGAGGCAATCGTTTCAAACTTTCCACTCAGCCCACATTCGGCACTGTCGAAGGTGAGAGTAAGGACCGAGAATAAAAGTCGAGAATTAGATAGACATCAATAAAGGCGAGGATGGTTCAAGTGGGAAGAAATTGAGCCTCCTTTCAAATTACAAAAGGGGGGAAGAGAGGGTTCGCGTTATTTTATGGCGGACCATGAAACAGCCAAATACTTTTTATCGGACTGTCTTTGTTGAGGAATAAACACTTGATTTTGGAGCCATTTCTTGGAGGAAATGGACTACCCAGCACAATGTCGAGGGCATTTCTCACGATTTTGGTAAAACTCGGAACAATTGGGTGCTAAAATATTCACTCGTTTCGAAAATTTGAGCTACCGAATAATATTAATATCAGGAATAAATTTTTATCAAGAAACTGAAAAGATTGAGATGGGATGAGATTTCCATTAAGCTCTTGAACAGAAATAGAAACATGTTGGATAAAGATTTGTGATGTTAAGAAGATGAATAAAATTTATTTTCTTCAGACAAAAATGTTTTTGATTATCTGATCCAAAAC
Ncarteri_WeberCty_N1044 -------------------------------------------------------AATTTTAATTTCGGCTTGTTTACCATTTGAATCTTAACATTTGTTTGTTTTTCTGCGGAAGACTTGTTATTCAGAATCAGAACTTTTATTAGTTTTACTCACCATCAAGATTCACAATTTGTCTTCTTAAGACTCATTATAAAGAGTCAGATTCGTTTTTGTAATACATCTTGTTTAGAAATTCATATTCCTAGCAAAAAGGATATGAATTGTGTTGTTCAATTCCCCATTTCGTGATTCTTCTAAAAATTAATTTAAAGCATCACCCAGAAATACAACGCGATTCAATTATACTCGAGTCAATTCCTTACTAAAACCCACCGGCTATGCCCGAAAATACAATCGACAACAGAGTTAAATCTGAGACGAGATTTTCTCTTTCGTTGGAATCTTTTGATTGAGAAAAAGAGGGATGTAAATTTATGCACAAAACGAAACCAACACTGGACATTATCAAACTTGTTGTAGATTAAAAGTCCAAAGTCTCCGTCGACTAATTGGAGACTTTGTAAGCGACTGCAAGCCAACCCTATTACCCGATCTAACCACGTATGCCTTACAGGAAGCCATCACTCGTGCGTCTGAACCAGGGTTGGCGTAACCAAGGAGATGAAATGTGCTACTGTAAACAGTTCATTTAGTAATAGCACTAAAATGGTTCCCTAGAGTCCAGGTTCTTAATTGCAAATGAAAGAAAATTAGGGTAGTGCGCCGAACCAGCGTAAGGTTTCAGTTTTATTCGTCCGCTACCTCTTCTCTGGGCAATTTTATTAGCCGGCTTCATTATCATATTCTGTTTCGAGCGCTCCCCTTAACTCTACGCTTTCGAACTTATCTCATTTCTAATCTTTATGAGGCAATCGTTTCAAACTTTCCACTCAGCCCACATTCGGCACTGCCGAAGGTGAGAGTAAGGACCGAGAATAAAAGTCGAGAATTAGATAGACATCAATAAAGGCGAGGATGGTTCAAGTGGGAAGAAATTGAGCCTCCTTTCAAATTACAAAAGGGGGGAAGAGAGGGTTCGCGTTATTTTATGGCGGACCATGAAACAGCCAAATACTTTTTATCGGACTGTCTTTGTTGAGGAATGAACACTTGATTTTGGAGCCATTTCTTGGAGGAAATGGACTACCCAGCACAATGTCGAAGGCATTTCTCACGGTTTTGGTAAAACTCGGAGCAATTGGATGCTAAAATATTCACTCGTTTCGAAAATTTCAGCTACCGAATAATATTAATATCAGGAATAAATTTTTATCAAGAAACTGAAAAGATTGAGATGGGATGAGATTTCCATTAAGCTTTTGAACAGAAATAGAAACATGTTGGATAAAGATCTGTGATGTTAAGAAGATGAATAGAATTTGTTTTCTTCAGACAAAAATGTTTTTGATTATCTGATCCAAAAC
Ncarteri_div__RainbowCave_G2089 -----CATAATGACGGCAAATTTATAGCATTTTTAACGGATGTTTAGTGGAATTAAATTTTAATTTCGGCTTGTTTACCATTTAAATCTTAACATTTGTTTCTTTTTCTGCGGAAGAATTGTTATTCAGAATCAGAGCTTCTATTAGTTTTACTCATCATCAAGATTCAGAATTTGTCTTCTTCAGACTCATTACAAAGAGTCGGATCCGTTTTTGTAATACATCTTGTTTAGAAATTCACATTCTTATCAAAAAGGATATGAATTGTGATCTTCAATTCCCCATTTCTCGATTATTCTAAAAATTAA---------TGAGCCAGATATACAACCCGATTCAATTATACTCGATCCAATTCCTTACCAAAACCCACCGGCTATGCCCGAAAATACAATCGACAACAGAGTTAAATCTGAGGCGAGATTTTCTCTTTCGTTGGAATCTTTTGATTGAGAAAAAGAGGGATGTAAATTTATGCACAAAACGAAACCAACACTGGACATTATCAAACTTGTTGTAGATTAAAAGTCCAAAGTCTCCGTCGACTAATTGGAGACTTTGTAAGCGACTGCAAGGCAACCCTATTACCCGATCTAACCACGTATGCCTTACAGGAAGCCATCACTCGTGCGTCTGAACCAGGGTTGGCGTAACCAAGGAGATGAAATGTGCTACTGTAAACAGTTCATTTAGTAATAGCACTAAAATGGTTCCCTAGAGTCCAGGTTCTTAATTGCAAATGAAAGAAAATTAGGGTAGTGCGCCGAACCAGCGTAAGGTTTCAGTTTTATTCGTCCGCTACCTCTTCTCTGGGCAATTTTATTAGCCGGCTTCATTATCATATTCTGTTTCGAGCGCTCCCCTTAACTCTACGCTTTCGAACTTATCTCATTTCTAATCTTTATGAGGCAATCGTTTCAAACTTTCCACTCAGCCCACATTCGGCACTGCCGAAGGTGAGAGTAAGGACCAAGAATAAAAGTCGAGAATTAGATAGACATCAATAAAGGCGAGTATGGTTCAAGTGGGAAGAAATTGAGCCTCCTTTCAAATTACAAAAGGGAGAGAGAGGGGGTTCGCGTTATTTTATGGCGGACCATGAAACAGCCAAATACTTTTTATCGGACTGTCTTTGTTGAGGAATGAACACTTGATTTTGGAGCCATTTCTTGGAGAAGATGGACTTTCCAGAACATTGTCGGGGGCATTTTTCACGATTTTGGTAAAACTCGGAACAATTGGATGCTACAATATTCACTCGTTTTGGAAATTCGAGCTACCGAATAATCTTAATATCAGAAATCAATTTTTATCAAGAAACTGAAAAGATTCAGATGGGATGAGATTT--------CACTTGAACAAAAATAGAAATATGTTGGATAAAGATCTGAGATGTTAA---GATGAATAAAATTT---TTCTTCAGAC------------------------------
Ncherokee_BallhootScar_N193 TAGTTCATAATGATGGCAAATTTATAGCATTTTTAACGGATGTTTAGTGGAACTCAATTTTAATTTCGGCTTGTTTACCATTTAAATCTTAACATTTGTTTCTTTTTCTGCGGAAGACTTGCTATTCAGAATTAGAGCTTTTATTAGTTTTACTCACCATCAAGATTCACAATTTGTCTTCTTAAGACTCATTATAAAGAGTCAGATCCGTGTTTGTAATACATCTTGTTTAAAAATTCACATTCCTAGCAAAAAGGATATGAATTGTGATCTTCAATTGCCCATTTCCTGATTCTTCTAAAAATTAATTTAAAGCATCACCCAGAAATACAACCCGATTCAATTATACTCGATCCAATTCCTTACTAAAACCCACCGGCTATGCCCGAAAATACAATCGACAACAGAGTTAAATCTGAGACGAGATTTTCTCTTTCGTTGGAATCTTTTGATTGAGAAAAAGAGGGATGTAAATTTATGCACAAAACGAAACCAACACTGGACATTATCAAACTTGTTGTAGATTAAAAGTCCAAAGTCTCCGTCGACTAATTGGAGACTTTGTAAGCGACTGCAAGCCAACCCTATTACCCGATCTAACCACGTATGCCTTACAGGAAGCCATCACTCGTGCGTCTGAACCAGGGTTGGCGTAACCAAGGAGATGAAATGTGCTACTGTAAACAGTTCATTTAGTAATAGCACTAAAATGGTTCCCTAGAGTCCAGGTTCTTAATTGCAAATGAAAGAAAATTAGGGTAGTGCGCCGAACCAGCGTAAGGTTTCAGTTTTATTCGTCCGCTACCTCTTCTCTGGGCAATTTTATTAGCCGGCTTCATTATCATATTCTGTTTCGAGCGCTCCCCTTAACTCTACGCTTTCGAACTTATCTCATTTCTAATCTTTATGAGGCAATCGTTTCAAACTTTCCACTCAGCCCACATTCGGCACTGCCGAAGGTGAGAGTAAGGACCGAGAATAAAAGTCGAGAATTAGATAGACATCAATAAAGGCGAGGATGGTTCAAGTGGGAAGAAATTGAGCCTCCTTTCAAATTACAAAAGGGGGGAAGAGAGGGTTCGCGTTATTTTATGGCGGACCATGAAACAGCCAAATACTTTTTATCGGACTGTCTTTGTTGAGGAATGAACACTTGATTTTGGAGCCATTTCTTGGAGGAAATGGACTTCCCAGGACATTGTCGGGGGCATTTCTCACGATTTTGGGAAAACTCGGAACAATTGGATGCTAAAATATTCACTCGTTTCGAAAATTCGAGCTACCGAATAATCTTAATATCCGGAATAAATTTTTATC----AACTGAAAAGATTGAGATGGGATGAGATTTCCATTAAGCTCTTGAACAGAAATATAAACATGTTGGATAAACATCTGTGACGTTAAGAAGATGAATAAAATTTGTTTTCTTCAGACAAAAATGTTTTTTATTATCTGATCCAAAAC
Ncherokee_BalsamMtn_N891 TAGTTCATAATGATGGCAAATTTATAGCATTTTTAACGGATGTTTAGTGGAACTCAATTTTAATTTCGGCTTGTTTACCATTTAAATCTTAACATTTGTTTCTTTTTCTGCGGAAGACTTGTTATTCAGAATCAGAGCTTTTTTTAGTTTTACTCACCATCAAGATTCACAATTTGTCTTCTTAAGACTCATTATAAAGAGTCAGATCCGTTTTTGTAATACATCTTGTTTAGAAATTCACATTCCTAGCAAAATGGATATGAATTGTGATCTTCAATTCCCCATTTGCTGATTCTTCTAAAAATTAATTTAAAGCATCACCCAGAAATACAACCCGATTCAATTATACTCGATCCAATTCCTTACTAAAACCCACCGGCTATGCCCGAAAATACAATCGACAACAGAGTTAAATCTGAGACGAGATTTTCTCTTTCGTTGGAATCTTTTGATTGAGAAAAAGAGGGATGTAAATTTATGCACAAAACGAAACCAACACTGGACATTATCAAACTTGTTGTAGATTAAAAGTCCAAAGTCTCCGTCGACTAATTGGAGACTTTGTAAGCGACTGCAAGCCAACCCTATTACCCGATCTAACCACGTATGCCTTACAGGAAGCCATCACTCGTGCGTCTGAACCAGGGTTGGCGTAACCAAGGAGATGAAATGTGCTACTGTAAACAGTTCATTTAGTAATAGCACTAAAATGGTTCCCTAGAGTCCAGGTTCTTAATTGCAAATGAAAGAAAATTAGGGTAGTGCGCCGAACCAGCGTAAGGTTTCAGTTTTATTCGTCCGCTACCTCTTCTCTGGGCAATTTTATTAGCCGGCTTCATTATCATATTCTGTTTCGAGCGCTCCCCTTAACTCTACGCTTTCGAACTTATCTCATTTCTAATCTTTATGAGGCAATCGTTTCAAACTTTCCACTCAGCCCACATTCGGCACTGCCGAAGGTGAGAGTAAGGACCGAGAATAAAAGTCGAGAATTAGATAGACATCAATAAAGGCGAGGATGGTTCAAGTGGGAAGAAATTGAGCCTCCTTTCAAATTACAAAAGGGGGGAAGAGAGGGTTCGCGTTATTTTATGACGGACCATGAAACAGCCAAATACTTTTTATCGGACTGTCTTTGTTGAGGAATGAACACTTGATTTTGGAGCCATTTCTTGGAGGAAATGGACTTCCCAGCACATTGTCGGGGGCATTTCTCACGATTTTGGTAAAACTCGGAACAATTGGATGCTAAAATATTCACTCGTTTCGAAAATTCGAGCTACCGAATAATCTTAATATCCGGAATAAATTTTTATCAAGAAACTGAAGAGATTGAGATGGGATGAGATTTCCATTAAGCTCTTGAACAGAAATATAAACATGTTGGATAAAGATCTGTGACGTTAAGAAGATGAATAAAATTTGTTTTCTTCAGACAAAAATGTTTTTTATTATCTGATCCAAAAC
Ncherokee_SIndianCrk_N681 ------------------------------------------------------------------------GTTTACCATTTAAATCTTAACATTTGTTTCTTTTTCTGCGGAAGACTTGTTATTCAGAATCAGAGCTTTTATTAGTTTTACTCACCATCAAGATTCACAATTTGTCTTCTTAAGACTCATTATAAAGAGTCAGATCTGTTTTTGTAATACATCTTGTTTAGAAATTCACATTCCTAGCAAAAAGGATATGAATTGTGATCTTCAATTCCCCATTTCCTGATTCTTCTAAAAATTAATTTAAAGCATCACCCAGAAATACAACCCGATTCAATTATACTCGATCCAATTCCTTACTAAAACCCACCGGCTATGCCCGAAAATACAATCGACAACAGAGTTAAATCGGAGACGAGATTTTCTCTTTCGTTGGAATCTTTTGATTGAGAAAAAGAGGGATGTAAATTTATGCACAAAACGAAACCAACACTGGACATTATCAAACTTGTTGTAGATTAAAAGTCCAAAGTCTCCGTCGACTAATTGGAGACTTTGTAAGCGACTGCAAGCCAACCCTATTACCCGATCTAACCACGTATGCCTTACAGGAAGCCATCACTCGTGCGTCTGAACCAGGGTTGGCGTAACCAAGGAGATGAAATGTGCTACTGTAAACAGTTCATTTAGTAATAGCACTAAAATGGTTCCCTAGAGTCCAGGTTCTTAATTGCAAATGAAAGAAAATTAGGGTAGTGCGCCGAACCAGCGTAAGGTTTCAGTTTTATTCGTCCGCTACCTCTTCTCTGGGCAATTTTATTAGCCGGCTTCATTATCATATTCTGTTTCGAGCGCTCCCCTTAACTCTACGCTTTCGAACTTATCTCATTTCTAATCTTTATGAGGCAATCGTTTCAAACTTTCCACTCAGCCCACATTCGGCACTGCCGAAGGTGAGAGTAAGGACCGAGAATAAAAGTCGAGAATTAGATAGACATCAATAAAGGCGAGGATGGTTCAAGTGGGAAGAAATTGAGCCTCCTTTCAAATTACAAAAGGGGGGAAGAGAGGGTTCGCGTTATTTTATGGTGGACCATGAAACAGCCAAATACTTT----------------------------------------------------------------------------------------------------------------------------------------------------------------------------------------------------------------------------------------------------------------------------------------------------------------------------------------------------------
Ncooperi_BeaverCrk_N1002 TAGTTCATAAGGATGGCAAATTTATAGCATTTTTAACAGATGTTTAGTGGAACTCAATTTTAATTTCGGCTTGTTTACCATTTAAATCTTAACATTTGTTTCTTTTTCTGCGGAAGACTTGTTATTCAGAATCAGATCTTTTATTAGTTTTACTCACCATCAAGATTCACACTTTGTCTTCTTAAGACTCATTATAAAGAGTCAGATTCGTTTTTGTACTACATCTTGTTTAGAAATTCATATTCCTAGCAAAAAGGATATGAATTGTGATCTTCAATTCCTCATTTCGTGATTCTTCTAAAAATTAATTTAAAGCATCACCCAGAAATACACCCCGATTCAATTATACTCGATCCAATTCCTTACTAAAACCCACCGGCTATGCCCGAAAATACAATCGACAACAGAGTTAAATCTGAGACGAGATTTTCTCTTTCGTTGGAATCTTTTGATTGAGAAAAAGAGGGATGTAAATTTATGCACAAAACGAAACCAACACTGGACATTATCAAACTTGTTGTAGATTAAAAGTCCAAAGTCTCCGTCGACTAATTGGAGACTTTGTAAGCGACTGCAAGCCAACCCTATTACCCGATCTAACCACGTATGCCTTACAGGAAGCCATCACTCGTGCGTCTGAACCAGGGTTGGCGTAACCAAGGAGATGAAATGTGCTACTGTAAACAGTTCATTTAGTAATAGCACTAAAATGGTTCCCTAGAGTCCAGGTTCTTAATTGCAAATGAAAGAAAATTAGGGTAGTGCGCCGAACCAGCGTAAGGTTTCAGTTTTATTCGTCCGCTACCTCTTCTCTGGGCAATTTTATTAGCCGGCTTCATTATCATATTCTGTTTCGAGCGCTCCCCTTAACTCTACGCTTTCGAACTTATCTCATTTCTAATCTTTATGAGGCAATCGTTTCAAACTTTCCACTCAGCCCACATTCGGCACTGCCGAAGGTGAGAGTAAGGACCGAGAATAAAAGTCGAGAATTAGATAGACATCAATAAAGGCGAGGGTGGTTCAAGTGGGAAGAAATTGAGCCTCCTTTCAAATTACAAAAGGG-----------------------------------------------------------------------------------------------------------------------------------------------------------------------------------------------------------------------------------------------------------------------------------------------------------------------------------------------------------------------------------------------------------------
Ncooperi_BrasstBald_N824 ---------------------------------------------------------------------------TACCATTTAAATCTTAACATTTGTTTCTTTTTCTGCGGAAGACTTGTTATTCAGAATCAGATCTTTTATTAGTTTTACTCACCATCAAGATTCACACTTTGTCTTCTTAAGACTCATTATAAAGAGTCAGATTCGTTTTTGTACTACATCTTGTTTAGAAATTCATATTCCTAGCAAAAAGGATATGAATTGTGATCTTCAATTCCTCATTTCGTGATTCTTCTAAAAATTAATTTAAAGCATCACCCAGAAATACACCCCGATTCAATTATACTCGATCCAATTCCTTACTAAAACCCACCGGCTATGCCCGAAAATACAATCGACAACAGAGTTAAATCTGAGACGAGATTTTCTCTTTCGTTGGAATCTTTTGATTGAGAAAAAGAGGGATGTAAATTTATGCACAAAACGAAACCAACACTGGACATTATCAAACTTGTTGTAGATTAAAAGTCCAAAGTCTCCGTCGACTAATTGGAGACTTTGTAAGCGACTGCAAGCCAACCCTATTACCCGATCTAACCACGTATGCCTTACAGGAAGCCATCACTCGTGCGTCTGAACCAGGGTTGGCGTAACCAAGGAGATGAAATGTGCTACTGTAAACAGTTCATTTAGTAATAGCACTAAAATGGTTCCCTAGAGTCCAGGTTCTTAATTGCAAATGAAAGAAAATTAGGGTAGTGCGCCGAACCAGCGTAAGGTTTCAGTTTTATTCGTCCGCTACCTCTTCTCTGGGCAATTTTATTAGCCGGCTTCATTATCATATTCTGTTTCGAGCGCTCCCCTTAACTCTACGCTTTCGAACTTATCTCATTTCTAATCTTTATGAGGCAATCGTTTCAAACTTTCCACTCAGCCCACATTCGGCACTGCCGAAGGTGAGAGTAAGGACCGAGAATAAAAGTCGAGAATTAGATAGACATCAATAAAGGCGAGGGTGGTTCAAGTGGGAAGAAATTGAGCCTCCTTTCAAATTACAAAAGGGGGGGAGAGAGGATTCGCGTTATTTTATGGCGGACCATGAAACAGCCAAATACTTTTTATCGGACTGTCTTTGTTGAGGAATGAACACTTGATTTTGGAGCCATTTCTTGAAGGAAATGGACTACCCAGCACATTGTCGGGGGCATTTCTCACGATTTTGGTAAAACTCGGAACAATTGGATGCTAAAATATTCACTCGTTTCGAAAATTCGAGCTACCGAATAATATTAATATCAGGAATAAATTTTCATCAAGAAACTGAAAAGATTGAGATGGGATGAGATTTCCATTAAGCTCTTGAACAGAAATAGAAACATG------------------------------------------------------------------------------------
Ncooperi_CheoahDam_N1122 TAGTTCATAATGATGGCAAATTTATAGCATTTTTAACAGATGTTTAGTGGAACTCAATTTTAATTTCGGCTTGTTTACCATTTAAATCTTAACATTTGTTTCTTTTTCTGCGGAAGACTTGTTATTCAGAATCAGAGCTTTTATTAGTTTTACTCACCATCAAGATTCACAATTTGTCTTCTTAAGACTCATTATAAAGAGTCAGATTCGTTTTTGTACTACATCTTGTTTAGAAATTCATATTCCTAGCAAAAAGGATATGAATTGTGATCTTCAATTCCCCATTTCGTGATTCTTTTAAAAATTAATTTAAAGCATCACCCAGAAATACAACCCGATTCAATTATACTCGATCCAATTCCTTACTAAAACCCACCGGCTATGCCCGAAAATACAATCGACAACAGAGTTAAATCTGAGGCGAGATTTTCTCTTTCGTTGGAATCTTTTGATTGAGAAAAAGAGGGATGTAAATTTATGCACAAAACGAAACCAACACTGGACATTATCAAACTTGTTGTAGATTAAAAGTCCAAAGTCTCCGTCGACTAATTGGAGACTTTGTAAGCGACTGCAAACCAACCCTATTACCCGATCTAACCACGTATGCCTTACAGGAAGCCATCACTCGTGCGTCTGAACCAGGGTTGGCGTAACCAAGGAGATGAAATGTGCTACTGTAAACAGTTCATTTAGTAATAGCACTAAAATGGTTCCCTAGAGTCCAGGTTCTTAATTGCAAATGAAAGAAAATTAGGGTAGTGCGCCGAACCAGCGTAAGGTTTCAGTTTTATTCGTCCGCTACCTCTTCTCTGGGCAATTTTATTAGCCGGCTTCATTATCATATTCTGTTTCGAGCGCTCCCCTTAACTCTACGCTTTCGAACTTATCTCATTTCTAATCTTTATGAGGCAATCGTTTCAAACTTTCCACTCAGCCCACATTCGGCACTGCCGAAGGTGAGAGTAAGGACCGAGAATAAAAGTCGAGAATTAGATAGACATCAATAAAGGCGAGGATGGTTCAAGTGGGAAGAAATTGAGCCTCCTTTCAAATTACAAAAGGGGGGGGGAGAGGATTCGCGTTATTTTATGGCGGACCATGAAACAGCCAAATACTTTTTATCGGACTGTCTTTGTTGAGGAATGAACACTTGATTTTGGAGCCATTTCTTGAAGGAAATGGACTACCCAGCACATTGTCGGGGGCATTTCTCACGATTTTGGTAAAACTCGGAACAATTGGATGCTAAAATATTCACTCGTTTCGAAAATTCGAGCTACCGAATAATATTAATATCAGGAATAAATTTTCATCAAGAAACTGAAAAGATTGAGATGGGATGAGATTTCCATTAAGCTCTTGAACAGAAATAGAAACATGTTGGATAAAGATCTGTGATGTTAAGAAGATGAATAAAATTTGTTTT--------------------------------------
Ncooperi_NantRiverGorge_N682 TAGTTCATAAGGATGGCAAATTTATAGCATATTTAACAGATGTTTAGTGGAACTCAATTTTAATTTCGGCTTGTTTACCATTTAAATCTTAACATTTGTTTCTTTTTCTGCGGAAGACTTGTTATTCAGAATCAGATCTTTTATTAGTTTTACTCACCATCAAGATTCACACTTTGTCTTCTTAAGACTCATTATAAAGAGTCAGATTCGTTTTTGTACTACATCTTGTTTAGAAATTCATATTCCTAGCAAAAAGGATATGAATTGTGATCTTCAATTCCTCATTTCGTGATTCTTCTAAAAATTAATTTAAAGCATCACCCAGAAATACACCCCGATTCAATTATACTCGATCCAATTCCTTACTAAAACCCACCGGCTATGCCCGAAAATACAATCGACAACAGAGTTAAATCTGAGACCAGATTTTCTCTTTCGTTGGAATCTTTTGATTGAGAAAAAGAGGGATGTAAATTTATGCACAAAACGAAACCAACACTGGACATTATCAAACTTGTTGTAGATTAAAAGTCCAAAGTCTCCGTCGACTAATTGGAGACTTTGTAAGCGACTGCAAGCCAACCCTATTACCCGATCTAACCACGTATGCCTTACAGGAAGCCATCACTCGTGCGTCTGAACCAGGGTTGGCGTAACCAAGGAGATGAAATGTGCTACTGTAAACAGTTCATTTAGTAATAGCACTAAAATGGTTCCCTAGAGTCCAGGTTCTTAATTGCAAATGAAAGAAAATTAGGGTAGTGCGCCGAACCAGCGTAAGGTTTCAGTTTTATTCGTCCGCTACCTCTTCTCTGGGCAATTTTATTAGCCGGCTTCATTATCATATTCTGTTTCGAGCGCTCCCCTTAACTCTACGCTTTCGAACTTATCTCATTTCTAATCTTTATGAGGCAATCGTTTCAAACTTTCCACTCAGCCCACATTCGGCACTGCCGAAGGTGAGAGTAAGGACCGAGAATAAAAGTCGAGAATTAGATAGACATCAATAAAGGCGAGGATGGTTCAAGTGGGAAGAAATTGAGACTCCTTTCAAATTACAAAAGGGGGGGGGAGAGGATTCGCGTTATTTTATGGCGGACCATGAAACAGCCAAATACTTTTTATCGGACTGTCTTTGTTGAGGAATGAACACTTGATTTTGGAGCCATTTCTTGAAGGAAATGGACTACCCAGCACATTGTCGGGGGCATTTCTCACGATTTTGGTAAAACTCGGAACAATTGGATGCTAAAATATTCACTCGTTTCGAAAATTCGAGCTACCGAATAATATTAATATCAGGAATAAATTTTCATCAAGAAACTGAAAAGATTGAGATGGGATGAGATTTCCATTAAG------------------------------------------------------------------------------------------------------------
Ncoylei_Apalachia_N1195 ---------------GCAAATTTATAGCATTTTTAACGGATGTTTAGTGGAACTCAATTTTAATTTCGGCTTGTTTGCCATTTAAATCTTAACATTTGTTTCTTTTTCTGCGGAGGACTTGTTATTCAGAATCAGAGCTTTTATTAGTTTTACTCACCATCAAGATTCACAATTTGTCTTCTTAAGACTCATTATAAAGAGTCAGATTCGTTTTTGTAATACATCTTGTTTAGAAATTCATATTCCTAGCAAAAAGGATATGAATTGCGATCTTCCATTCCACATTTCGTGATTCTTCTAGAAATTAATTTAAAGCATCACCCAGAAATACAACGCGATTCATTTAGACTCGATCCAATTCCTTACTAAAACCCACCGGCTATGCCCGAAAATACAATCGACAACAGAGTTAAATCTGAGACGAGATTTTCTCTTTCGTTGGAATCTTTTGATTGAGAAAAAGAGGGATGTAAATTTATGCACAAAACGAAACCAACACTGGACATTATCAAACTTGTTGTAGATTAAAAGTCCAAAGTCTCCGTCGACTAATTGGAGACTTTGTAAGCGACTGCAAGCCAACCCTATTACCCGATCTAACCACGTATGCCTTACAGGAAGCCATCACTCGTGCGTCTGAACCAGGGTTGGCGTAACCAAGGAGATGAAATGTGCTACTGTAAACAGTTCATTTAGTAATAGCACTAAAATGGTTCCCTAGAGTCCAGGTTCTTAATTGCAAATGAAAGAAAATTAGGGTAGTGCGCCGAACCAGCGTAAGGTTTCAGTTTTATTCGTCCGCTACCTCTTCTCTGGGCAATTTTATTAGCCGGCTTCATTATCATATTCTGTTTCGAGCGCTCCCCTTAACTCTACGCTTTCGAACTTATCTCATTTCTAATCTTTATGAGGCAATCGTTTCAAACTTTCCACTCAGCCCACATTCGGCACTGCCGAAGGTGAGAGTAAGGACCGAGAATAAAAGTCGAGAATTAGATAGACATCAATAAAGGCGAGGATGGTTCAAGTGGGAAGAAATTGAGCCTCCTTTCAAATTACAAAGGGGGGGGGGAGAGGGTTCGCGTTATTTTATGGCGGACCATGAAACAGCCAAATACTTTTTATCGGACTGTCTTTGTTGAGGAATGAACACTTGATTTTGGAGCCATTTCTTGGAGGAAATGGACTTCCCAGCACATTGTCGGGGGCATTTCTCACGATTTTGGTAAAACTCGGAACAATTGGATGCTAAAATATTCACTCGTTTCGAAAATTCGAGCTACCGAATAATCTTAATATCAGGAATAAATTTTTATCAAGAAACTGAAAAGATTGAGATGGGATGAGATTTCCATTAAGCTCTTGAACAGAAATATAAACATGTTGGATAAAGATCTGTGATGTTAAGAAGATGAATAAAATTTGTTTTCTTCAGACAAAAATGTTTTTTAT---------------
Ncoylei_DinkinCove_N1118 TAGTTCATAATGATGGCAAATTTATAGCATTTTTAACGGATGTTTAGTGGAACTCAATTTTAATTTCGGCTTGTTTGCCATTTAAATCTTAACATTTGTTTCTTTTTCTGCGGAGGACTTGTTATTCAGAATCAGAGCTTTTATTAGTTTTACTCACCATCAAGATTCACAATTTGTCTTCTTAAGACTCATTATAAAGAGTCAGATTCGTTTTTGTAATACATCTTGTTTAGAAATTCATATTCCTAGCAAAAAGGATATGAATTGCGATCTTCCATTCCACATTTCGTGATTCTTCTAGAAATTAATTTAAAGCATCACCCAGAAATACAACGCGATTCATTTAGACTCGATCCAATTCCTTACTAAAACCCACCGGCTTTGCCCGAAAATACAATCGACAACAGAGTTAAATCTGAGACGAGATTTTCTCTTTCGTTGGAATCTTTTGATTGAGAAAAAGAGGGATGTAAATTTATGCACAAAACGAAACCAACACTGGACATTATCAAACTTGTTGTAGATTAAAAGTCCAAAGTCTCCGTCGACTAATTGGAGACTTTGTAAGCGACTGCAAGCCAACCCTATTACCCGATCTAACCACGTATGCCTTACAGGAAGCCATCACTCGTGCGTCTGAACCAGGGTTGGCGTAACCAAGGAGATGAAATGTGCTACTGTAAACAGTTCATTTAGTAATAGCACTAAAATGGTTCCCTAGAGTCCAGGTTCTTAATTGCAAATGAAAGAAAATTAGGGTAGTGCGCCGAACCAGCGTAAGGTTTCAGTTTTATTCGTCCGCTACCTCTTCTCTGGGCAATTTTATTAGCCGGCTTCATTATCATATTCTGTTTCGAGCGCTCCCCTTAACTCTACGCTTTCGAACTTATCTCATTTCTAATCTTTATGAGGCAATCGTTTCAAACTTTCCACTCAGCCCACATTCGGCACTGCCGAAGGTGAGAGTAAGGACCGAGAATAAAAGTCGAGAATTAGATAGACATCAATAAAGGCGAGGATGGTTCAAGTGGGAAGAAATTGAGCCTCCTTTCAAATTACAAAGGGGGGGGGGAGAGGGTTCGCGTTATTTTATGGCGGACCATGAAACGGCCAAATACTTTTTATCGGACTGTCTTTGTTGAGGAATGAACACTTGATTTTGGAGCCATTTCTTGGAGGAAATGGACTTCCCAGCACATTGTCGGGGGCATTTCTCACGATTTTGGTAAAACTCGGAACAATTGGATGCTAAAATATTCACTCGTTTCGAAAATTCGAGCTACCGAATAATCTTAATATCAGGAATAAATTTTTATCAAGAAACTGAAAAGATTGAGATGGGATGAGATATCCATTAAGCTCTTGAACAGAAATATAAACATGTTGGATAAAGATCTGTGATGTTAAGAAGATGAATAAAATTTGTTTTCTTCAGACAAAAATGTTTTTTATTATCTGATCCAAAAC
Ncoylei_TiptonCreek_N837 ---------------------------------------------------------------TTTCGGCTTGTTTACCATTTAAATCTTAACATTTGTTTCTTTTTCTGCGGAAGATTTGTTATTCAGAATCAGAGTTTTTATTAGTTTTACTGACCATCAAGATTCACAATTTGTCTTCTTAAGACTCATTATAAAGAGTCAGATTCGTTTTTGTAATACATCTTGTTTAGAAATTCATATTCCTAGCAAAAAGGATATGAATTGTGATCTTCCATTCCACATTTCGTGATTCTTCTAGAAATTAATTTAAAGCATCACTCAGAAATACAACGCGATTCATTTAGACTCGATCCAATTCCTTACTAAAACCCACCGGCTATGCCCGAAAATACAATCGACAACAGAGTTAAATCTGAGACAAGATTTTCTCTTTCGTTGGAATCTTTTGATTGAGAAAAAGAGGGATGTAAATTTATGCACAAAACGAAACCAACACTGGACATTATCAAACTTGTTGTAGATTAAAAGTCCAAAGTCTCCGTCGACTAATTGGAGACTTTGTAAGCGACTGCAAGCCAACCCTATTACCCGATCTAACCACGTATGCCTTACAGGAAGCCATCACTCGTGCGTCTGAACCAGGGTTGGCGTAACCAAGGAGATGAAATGTGCTACTGTAAACAGTTCATTTAGTAATAGCACTAAAATGGTTCCCTAGAGTCCAGGTTCTTAATTGCAAATGAAAGAAAATTAGGGTAGTGCGCCGAACCAGCGTAAGGTTTCAGTTTTATTCGTCCGCTACCTCTTCTCTGGGCAATTTTATTAGCCGGCTTCATTATCATATTCTGTTTCGAGCGCTCCCCTTAACTCTACGCTTTCGAACTTATCTCATTTCTAATCTTTATGAGGCAATCGTTTCAAACTTTCCACTCAGCCCACATTCGGCACTGCCGAAGGTGAGAGTAAGGACCGAGAATAAAAGTCGAGAATTAGATAGACATCAATAAAGGCGAGGATGGTTCAAGTGGGAAGAAATTGAGCCTCCTTTCAAATTACAAAGGGGGG-----GAGGGTTCGCGTTATTTTATGGCGGACCATGAAACAGCCAAATACTTTTTATCGGACTGTCTTTGTTGAGGAATGAACACTTGATTTTGGAGCCATTTCTCGGAGGAAATGGACTTCCCAGCACATTGTCGGGGGCATTTCTCACGATTTTGGTAAAACTCGGAACAATTGGATGCTAAAATATTCACTCGTTTCGAAAATTCGAGCTACCGAATAATCTTAATATCAGGAATAAATTTTTATCAAGAAACTGAAAAGATTGAGATGGGATGAGATTTCCATTAAGCTCTTGAACAGAAATATAAACATGTTGGATAAAGATCTGTGATGTTAAGAAGATGAATAAAATTTGTTTTCTTCAGACAAAAATGTTTTTTATTATCTGATCCAAAAC
Ncressleri_AndersonSpringCave_G2075 TAGTTCATAATGATGGCAAATTTATAGCATTTTTAACGGATGTTTAGTGGAATTAAATTTTAATTTCGGCTTGTTTACCATTTAAATCTTAACATTTGTTTCTTTTTCTGCGAAGAACTTATTATTCAGAATCAGAGCTTTTATTAGTTTTACTCACCATCAAGATTTACAATTTGTCTTCTTAAGACTCATTATAAAGAGCCAAATCCATTTTTGTAATACATCTTATTTAGAAATTCACATTCCTAGCAAAAAGGATATGAATTGTGA--------TCCCCATTTCCTGATTCTTCTA-AATTTAATTTAAAGCATCACCCAGAAATACAACCCGATTCAATTATACTCGATCCAATTCCTTACCAAAACCCATTGGCTATACCCGAAAATACAATCGACAACAGAGTTAAATCTGAGACGAGATTTTGTCTTTCGGTGGAATCTTTTGATTGAGAAAAAGAGGGATGTAAATTTATGCACAAAACGAAACCAACACTGGACATTATCAAACTTGTTGTAGATTAAAAGTCCAAAGTCTCCGTCGACTAATTGGAGACTTTGTAAGCGACTGCAAGCCAACCCTATTACCCGATCTAACCACGTATGCCTTACAGGAAGCCATCACTCGTGCGTCTAAACCAGGGTTGGCGTAACCAAGGAGATGAAATGTGCTACTGTAAACAGTTCATTTAGTAATAGCACTAAAATGGTTCCCTAGAGTCCAGGTTCTTAATTGCAAATGAAAGAAAATTAGGGTAGTGCGCCGAACCAGCGTAAGGTTTCAGTTTTATTCGTCCGCTACCTCTTCTCTGGGCAATTTTATTAGCCGGCTTCATTATCATATTCTGTTTCGAGCGCTCCCCTTAACTCTACGCTTTCGAACTTATCTCATTTCTAATCTTTATGAGGCAATCGTTTCAAACTTTCCACTCAGCCCACATTCGGCACTGCCGAAGGTGAGAGTAAGGACCGAGAATAAAAGTCGAGAATTAGATAGACATCAATAAAGGCGAGGATGGTTCAAGTGGGAAGAAATTGAACCTCCTTTCAAATTACAAAAGGGGGGAAGAGAGGGTTCGCGTTATTTTATGGCGGACCATGAAACAGCCAAATACTTTTTATCGGACTGTCTTTGTTGAGGAATGAACACTTGATTTTGGAGCCATTTCTTGGAGGAAATGGACTTTCCAGAACATTGTCGGGGGCATTTCAAACGATTTTGGTAAAACTCGGAACAATTGGATGCTAAAATATTCACTCGTTTCGGAAATTCGAGCTACCGAATAATCTTAATATCAGGAATAAATTTTTATCAAGAAACTGAAAAGATTCATATGGGATGAGATTTCCATTAAGCTCTTGAACAGAAATATAAATATGTTGGATAAAGATCTGAGATGTTAAGAAGACGAATAAAATTTGTTTTCTTCAGACAAAAATGTTTTTTATTATCTGATCCAAAAC
Ncressleri_PigeonCave_G2077 TAGTTCATAATGATGGCAAATTTATAGCATTTTTAACGGATGTTTAGTGGAATTAAATTTTAATTTCGGCTTGTTTACCATTTAAATCTTAACATTTGTTTCTTTTTCTGCGAAGAACTTATTATTCAGAATCAGAGCTTTTATTAGTTTTACTCACCATCAAGATTTACAATTTGTCTTCTTAAGACTCATTATAAAGAGCCAAATCCATTTTTGTAATACATCTTATTTAGAAATTCACATTCCTAGCAAAAAGGATATGAATTGTGA--------TCCCCATTTCCTGATTCTTCTA-AATTTAATTTAAAGCATCACCCAGAAATACAACCCGATTCAATTATACTCGATCCAATTCCTTACCAAAACCCATTGGCTATACCCGAAAATACAATCGACAACAGAGTTAAATCTGAGACGAGATTTTGTCTTTCGGTGGAATCTTTTGATTGAGAAAAAGAGGGATGTAAATTTATGCACAAAACGAAACCAACACTGGACATTATCAAACTTGTTGTAGATTAAAAGTCCAAAGTCTCCGTCGACTAATTGGAGACTTTGTAAGCGACTGCAAGCCAACCCTATTACCCGATCTAACCACGTATGCCTTACAGGAAGCCATCACTCGTGCGTCTAAACCAGGGTTGGCGTAACCAAGGAGATGAAATGTGCTACTGTAAACAGTTCATTTAGTAATAGCACTAAAATGGTTCCCTAGAGTCCAGGTTCTTAATTGCAAATGAAAGAAAATTAGGGTAGTGCGCCGAACCAGCGTAAGGTTTCAGTTTTATTCGTCCGCTACCTCTTCTCTGGGCAATTTTATTAGCCGGCTTCATTATCATATTCTGTTTCGAGCGCTCCCCTTAACTCTACGCTTTCGAACTTATCTCATTTCTAATCTTTATGAGGCAATCGTTTCAAACTTTCCACTCAGCCCACATTCGGCACTGCCGAAGGTGAGAGTAAGGACCGAGAATAAAAGTCGAGAATTAGATAGACATCAATAAAGGCGAGGATGGTTCAAGTGGGAAGAAATTGAACCTCCTTTCAAATTACAAAAGGGGGGAAGAGAGGGTTCGCGTTATTTTATGGCGGACCATGAAACAGCCAAATACTTTTTATCGGACTGTCTTTGTTGAGGAATGAACACTTGATTTTGGAGCCATTTCTTGGAGGAAATGGACTTTCCAGAACATTGTCGGGGGCATTTCAAACGATTTTGGTAAAACTCGGAACAATTGGATGCTAAAATATTCACTCGTTTCGGAAATTCGAGCTACCGAATAATCTTAATATCAGGAATAAATTTTTATCAAGAAACTGAAAAGATTCATATGGGATGAGATTTCCATTAAGCTCTTGAACAGAAATATAAATATGTTGGATAAAGATCTGAGATGTTAAGAAGACGAATAAAATTTGTTTTCTTCAGACAAAAATGTTTTTTATTATCTGATCCAAAAC
Ncrosbyi_MtMitchell_N210 TAGTTCATAATGATGGCAAATTTATAGCATTTTTAACGGATGTTTAGTGGAACTCAATGTTAATTTCGGCTTATTTATCATTTAAATCTCAACATTTGTTTCTTTTTCTGCGGAAGACTTGTTATTCAGAATCAGAGCTTTTATTAGTTTTACTCACCATCAAGATTCACAATTTGTCTTCTTAAGACTCATTAAAAAGAGTCAGATCCGTTTTTGTAATACATCTTGTTTAGAAACTCACATTCCTAGCAAAAAGGATAGGAATTGTGATCTTCAATTCCCCATTTCCTGATTCTTCTAAAAATTAATTTAAAGCATCGCCCAGAAATACAACCAAT------TATACTCGATCCAATTCCTTACCAAAACCCACCGGCTATGCCTGAAAATACAATCGACAACAGAGTTAAATCTGAGACGAGATTTTCTCTTTCGTTGGAATCTTTTGATTGAGAAAAAGAGGGATGTAAATTTATGCACAAAACGAAACCAACACTGGACATTATCAAACTTGTTGTAGATTAAAAGTCCAAAGTCTCCGTCGACTAATTGGAGACTTTGTAAGCGACTGCAAGCCAACCCTATTACCCGATCTAACCACGTATGCCTTACAGGAAGCCATCACTCGTGCGTCTGAACCAGGGTTGGCGTAACCAAGGAGATGAAATGTGCTACTGTAAACAGTTCATTTAGTAATAGCACTAAAATGGTTCCCTAGAGTCCAGGTTCTTAATTGCAAATGAAAGAAAATTAGGGTAGTGCGCCGAACCAGCGTAAGGTTTCAGTTTTATTCGTCCGCTACCTCTTCTCTGGGCAATTTTATTAGCCGGCTTCATTATCATATTCTGTTTCGAGCGCTCCCCTTAACTCTACGCTTTCGAACTTATCTCATTTCTAATCTTTATGAGGCAATCGTTTCAAACTTTCCACTCAGCCCACATTCGGCACTGCCGAAGGTGAGAGTAAGGACCGAGAATAAAAGTCGAGAATTAGATAGACATCAATAAAGGCGAGGATGGTTCAAGTGGGAAGAAATTGAGCCTCCTTTCAAATTACAAAAGAGGG-AAGAGAGGGTTCGCGTTATTTTATGGCGGACCATGAAACAGCCAAATACTTTTTATCGGACTGTCTTTGTTGAGGAATGAACACTTGATTTTGGAGCCATTTCTTGGAGGAAATGGACTTTCCAGCACATTGTCGGGGGTATTTCTCACGATTTTGGTAAAACTCGAAACAATTGGATGCTAAAATAT-CACTCGTTTCGAAAATTCGAGCTACCGAATAATCTTAATATCAGGAATAAATTTTTATCAAGAAACTGAAAATATTCAGAT-GGATGAGATTTCCATTAAGCTATTGATCAGAAATATAAATATGTTGGATAAAGATCTGTGATGTTAAGAAGATGAATAAAATTTGTTTTCTTCAGACAAAAATGTTTTTTATTATCTGATCCAAAAC
Ncrosbyi_ShufordCrk_N1148 TAGTTCATAATGATGGCAAATTTATAGCATTTTTAACGGATGTTTAGTGGAACTCAATTTTAATTTCGGCTTATTTATCATTTAAATCTCAACATTTGTTTCTTTTTCTGCGGAAGACTTGTTATTCAGAATCAGAGCTTTTATTAGTTTTACTCACCATCAAGATTCACAATTTGTCTTCTTAAGACTCATTAAAAAGAGTCAGATCCGTTTTTGTAATACATCTTGTTTAGAAACTCACATTCCTAGCAAAAAGGATAGGAATTGTGATCTTCAATTCCCCATTTCCTGATTCTTCTAAAAATTAATTTAAAGCATCGCCCAGAAATACAACCAAT------TATACTCGATCCAATTCCTTACCAAAACCCACCGGCTATGCCTGAAAATACAATCGACAACAGAGTTAAATCTGAGACGAGATTTTCTCTTTCGTTGGAATCTTTTGATTGAGAAAAAGAGGGATGTAAATTTATGCACAAAACGAAACCAACACTGGACATTATCAAACTTGTTGTAGATTAAAAGTCCAAAGTCTCCGTCGACTAATTGGAGACTTTGTAAGCGACTGCAAGCCAACCCTATTACCCGATCTAACCACGTATGCCTTACAGGAAGCCATCACTCGTGCGTCTGAACCAGGGTTGGCGTAACCAAGGAGATGAAATGTGCTACTGTAAACAGTTCATTTAGTAATAGCACTAAAATGGTTCCCTAGAGTCCAGGTTCTTAATTGCAAATGAAAGAAAATTAGGGTAGTGCGCCGAACCAGCGTAAGGTTTCAGTTTTATTCGTCCGCTACCTCTTCTCTGGGCAATTTTATTAGCCGGCTTCATTATCATATTCTGTTTCGAGCGCTCCCCTTAACTCTACGCTTTCGAACTTATCTCATTTCTAATCTTTATGAGGCAATCGTTTCAAACTTTCCACTCAGCCCACATTCGGCACTGCCGAAGGTGAGAGTAAGGACCGAGAATAAAAGTCGAGAATTAGATAGACATCAATAAAGGCGAGGATGGTTCAAGTGGGAAGAAATTGAGCCTCCTTTCAAATTACAAAAGGGGG-AAGAGAGGGTTCGCGTTATTTTATGGCGGACCATGAAACAGCCAAATACTTTTTATCGGACTGTCTTTGTTGAGGAATGAACACTTGATTTTGGAGCCATTTCTTGGAGGAAATGGACTTTCCAGCACATTGTCGGGGGTATTTCTCACGATTTTGGTAAAACTCGAAACAATTGGATGCTAAAATAT-CACTCGTTTCGAAAATTCGAGCTACCGAATAATCTTAATATCAGGAATAAATTTTTATCAAGAAACTGAAAATATTCAGAT-GGA----------------------------------------------------------------------------------------------------------------------------
Ndellingeri_BullpenBridge_N109 ------------------------------------------------------------------------------------------------------TATTTCTGCGGAAGACTTGTTATTCAGAATCAGAGCTTTTATTAGTTTTACTCACCATCAAGATTCACAATTTGTCTTCTTAAGACTCATTATAAAGAGTCAGATTCGTTTTTGTAATACATCTTGTTTAGAAATTCATATTCCTTGCAAAAAGGATATGAATTGTGATCTTCAATTCCCCATTTCGTGATTCTTCTAAAAATTAATTTAAAGCATCACCCGGACATACAACCCGATTCAATTATACTCGAACCAATTCCTTACTAAAACCCACCGGCTATGCCCGAAAATACAATCGACAACAGAGTTAAATCTAA---GAGATTTTCTCTTCCGTTGGAATCTTTTGATTGAGAAAAAGAGGGATGTAAATTTATGCACAAAACGAAACCAACACTGGACATTATCAAACTTGTTGTAGATTAAAAGTCCAAAGTCTCCGTCGACTAATTGGAGACTTTGTAAGCGACTGCAAGCCAACCCTATTACCCGATCTAACCACGTATGCCTTACAGGAAGCCATCACTCGTGCGTCTGAACCAGGGTTGGCGTAACCAAGGAGATGAAATGTGCTACTGTAAACAGTTCATTTAGTAATAGCACTAAAATGGTTCCCTAGAGTCCAGGTTCTTAATTGCAAATGAAAGAAAATTAGGGTAGTGCGCCGAACCAGCGTAAGGTTTCAGTTTTATTCGTCCGCTACCTCTTCTCTGGGCAATTTTATTAGCCGGCTTCATTATCATATTCTGTTTCGAGCGCTCCCCTTAACTCTACGCTTTCGAACTTATCTCATTTCTAATCTTTATGAGGCAATCGTTTCAAACTTTCCACTCAGCCCACATTCGGCACTGCCGAAGGTGAGAGTAAGGACCGAGAATAAAAGTCGAGAATTAGATAGACATCAATAAAGGCGAGGATGGTTCAAGTGGGAAGAAATTGAGCCTCCTTTCAAATTACAGAAGGGGGGGAGAGAGGGTTCGCGTTATTTTATGGCGGACCATGAAACAGCCAAATACTTTTTATCGGACTGTCTTTGTTGAGGAATGAACACTTGATTTTGGAGCCATTTCTTGGAGGA------CTATCCAGGACATTGTCGGGGGCATTTCACACGATTTTGGTAAAACTCGGAACAATTGGATGCTAAAATATTCACTCGTTTCGAAAATTCGAGCTACCGAATAATATTAATATCAGGAATAAATTTTGAT-------------GGATTGAGATGGGATGAGATTTCCATTAAGCTCTTGAACAGAAATAGAAACATGTTGGATAAAGATCTGTGATGTTAAGAAGATGAATAAAATTTGTTTTCTTCAGTCTAAAATGTTTT-------------------
Ndellingeri_WhitewFalls_N887 -----------------------------TTTTTAACAGATGTATAGTGGAACTCAATTTTAATTTCGGCTTGTTTACCATTTAAATCTTAACATTTGTTTCTATTTCTGCGGAAGACTTGTTATTCATAATCAGAGCTTTTATTAGTTTTACTCACCATCAAGATTCACAATTTGTCTTCTTAAGACTCATTATAAAGAGTCAGATTCGTTTTTTTAATACATCTTGTTTAGAAATTCATATTCCTTGCAAAAAGGATATGAATTGTGATCTTCAATTCCCCATTTCGTGATTCTTCTAAAAATTAATTTAAAGCATCACCCGGAAATACAACCCGATTCAATTATACTCGAACCAATTCCTTACTAAAACCCACCGGCTATGCCCGAAAATACAATCGACAACAGAGTTAAATCTAA---GAGATTTTCTCTTCCGTTGGAATCTTTTGATTGAGAAAAAGAGGGATGTAAATTTATGCACAAAACGAAACCAACACTGGACATTATCAAACTTGTTGTAGATTAAAAGTCCAAAGTCTCCGTCGACTAATTGGAGACTTTGTAAGCGACTGCAAGCCAACCCTATTACCCGATCTAACCACGTATGCCTTACAGGAAGCCATCACTCGTGCGTCTGAACCAGGGTTGGCGTAACCAAGGAGATGAAATGTGCTACTGTAAACAGTTCATTTAGTAATAGCACTAAAATGGTTCCCTAGAGTCCAGGTTCTTAATTGCAAATGAAAGAAAATTAGGGTAGTGCGCCGAACCAGCGTAAGGTTTCAGTTTTATTCGTCCGCTACCTCTTCTCTGGGCAATTTTATTAGCCGGCTTCATTATCATATTCTGTTTCGAGCGCTCCCCTTAACTCTACGCTTTCGAACTTATCTCATTTCTAATCTTTATGAGGCAATCGTTTCAAACTTTCCACTCAGCCCACATTCGGCACTGCCGAAGGTGAGAGTAAGGACCGAGAATAAAAGTCGAGAATTAGATAGACATCAATAAAGGCGAGGATGGTTCAAGTAGGAAGAAATTGAGCCTCCTTTCAAATTACAGAAGGGGGGAAGAGAGGGTTCGCGTTATTTTATGGCGGACCATGAAACAGCCAAATACTTTTTATCGGACTGTCTTTGTTGAGGAATGAACACTTGATTTTGGAGCCATTTCTTGGAGGA------CTATCCAGGACATTGTCGGGGGCATTTCACACGATTTTGGTAAAACTCGGAACAATTGGATGCTAAAACATTCACTCGTTTCGAAAATTCGAGCTACCGAATAATATTAATATCAGGAATAAATTTTGAT-------------GGATTGAGATGGGATGAGATTTCCATTAAGCTCTTGAACAGAAATAGAAACATGTTGGATAAAGATCTGTGATGTTAAGAAGATGAATAAAATTTGTTTTCTTCAGACTAAAATGTTTTTGATTATCTGATCCAAAAC
Ndilutus_GrassyCreek_N670 ------------------------------------------------------------------------------------------------------------------------------------------------------------------------------------------------------------------------------------------------------------------------------------------------------------------------------------------------------------------------------------------------------------------------------------------------------------------------------------------------------ACGAAACCAACACTGGACATTATCAAACTTGTTGTAGATTAAAAGTCCAAAGTCTCCGTCGACTAATTGGAGACTTTGTAAGCGACTGCAAGCCAACCCTATTACCCGATCTAACCACGTATGCCTTACAGGAAGCCATCACTCGTGCGTCTGAACCAGGGTTGGCGTAACCAAGGAGATGAAATGTGCTACTGTAAACAGTTCATTTAGTAATAGCACTAAAATGGTTCCCTAGAGTCCAGGTTCTTAATTGCAAATGAAAGAAAATTAGGGTAGTGCGCCGAACCAGCGTAAGGTTTCAGTTTTATTCGTCCGCTACCTCTTCTCTGGGCAATTTTATTAGCCGGCTTCATTATCATATTCTGTTTCGAGCGCTCCCCTTAACTCTACGCTTTCGAACTTATCTCATTTCTAATCTTTATGAGGCAATCGTTTCAAACTTTCCACTCAGCCCACATTCGGCACTGTCGAAGGTGAGAGTAAGGACCGAGAATAAAAGTCGAGAATTAGATAGACATCAATAAAGGCGAGGATGGTTCAAGTGGGAAGAAATTGAGCCTCCTTTCAAATTACAAAAGGGGGGGAGAGATGGTTCGCGTTATTTTATGGCGGACCATGAAACAGCCAAATACTTTTTATCGGACTGTCTTTGTTGAGGAATGAACACTTGATTTTGGAGCCATTTC-------------------------------------------------------------------------------------------------------------------------------------------------------------------------------------------------------------------------------------------------------------------------------------------------------
Ndilutus_StarveRockCave_G3174 TAATTCATAATGATGGCAAATTTATAGCATTTTTAACGGATGTTTAGTGGAACTCAATTTTAATTTCGGCTTGTTTACCATTTAAATCTTAACATTTGTTTCTTTTCCTGCGGAAGACTTATTATTCAGAATCAGAGCTTTTATTAGTTTTACTCACCATCAAGATTCACAATTTGTCTTCTTAAGAGTCATTATAAAGAGTCAGATCCGTTTTTGTAATACATCTTGTTTAGAAATTCACATTCCTAGCAAAAAGGATATGAATTGTGATCTTCAATTCCCCATTTCCTGATTCTTCTAAAAATTAATTTAAAGCATCACCCAGAAATACAACCCGATTCAATTATACTCGATCCAATTCCTTACTAAAACCCACCGGCTATGCCCGAAAATACAATCGAACACAGAGTTAAATCTGAGACGAGATTTTCTCTTTCGTTGGAATCTTTTGATTGAGAAAAAGAGGGATGTAAATTTATGCACAAAACGAAACCAACACTGGACATTATCAAACTTGTTGTAGATTAAAAGTCCAAAGTCTCCGTCGACTAATTGGAGACTTTGTAAGCGACTGCAAGCCAACCCTATTACCCGATCTAACCACGTATGCCTTACAGGAAGCCATCACTCGTGCGTCTGAACCAGGGTTGGCGTAACCAAGGAGATGAAATGTGCTACTGTAAACAGTTCATTTAGTAATAGCACTAAAATGGTTCCCTAGAGTCCAGGTTCTTAATTGCAAATGAAAGAAAATTAGGGTAGTGCGCCGAACCAGCGTAAGGTTTCAGTTTTATTCGTCCGCTACCTCTTCTCTGGGCAATTTTATTAGCCGGCTTCATTATCATATTCTGTTTCGAGCGCTCCCCTTAACTCTACGCTTTCGAACTTATCTCATTTCTAATCTTTATGAGGCAATCGTTTCAAACTTTCCACTCAGCCCACATTCGGCACTGTCGAAGGTGAGAGTAAGGACCGAGAATAAAAGTCGAGAATTAGATAGACATCAATAAAGGCGAGGATGGTTCAAGTGGGAAGAAATTGAGCCTCCTTTCAAATTACAAAAGGGGGGGAGAGATGGTTCGCGTTATTTTATGGCGGACCATGAAACAGCCAAATACTTTTTATCGGACTGTCTTTGTTGAGGAATGAACACTTGATTTTGGAGCCATTTCTTGGAGGAAATGGACTTCCCAGCACATTGTCGGGGTCATTTCTCACGATTTTGGTAAAACTCGGAACAATTGGATGCTAAAATATTCACTCATTTCGAAAATTCGAGCTACCGAATAATCTTAATATCAGGAATAAATTTTTATCAAGAAACTGAAAAGATTGAGATGGGATGAGATTTCCATTAAGCTCTTGAACAGAAATATAAATATGTTGGATAAAGATCTGTGATTTTAAGAAGATGAATAAAATTTGTTTTCTTCAGACAAAAATGATTTTTATTATCTGATCCACAAC
Nfurtivus_HugdenBranch_G3175 TAGTTCATAATGATGGCAAATTTATAGCATTTTTAACGGGTGTTTAGTGGAACTCAATTTTAATTTCGGCTTGATTACCATTTAAATCTTAACATTTGTTTCTTTTTCTGCGGAAGACTTGTTATTCAGAATCAGAGCTTTTATTAGTTTTACTCACCATCAAGATTCACAATTTGTCTTCTTAAGACTCATTATAAAGAGTCAGATTCGTTTTTGTAATACATCTTGTTTAGAAATTCATATTCCTAGCAAAAAGGATATGAATTGTGATCTTCAATTCCCCATTTCGTGATTCTTCTAAAAATCAATTTAAAGCATCACCCAGAAATACAACCCGATTCAATTATACTCGATCCAATTCCTTACTAAAACCCACCGGCTATGCCCGAAAATACAATTGACAACAGAGTTAAATCTGAGACGAGATTTTCTCTTTCGTTGGAATCTTTTGATTGAGAAAAAGAGGGATGTAAATTTATGCACAAAACGAAACCAACACTGGACATTATCAAACTTGTTGTAGATTAAAAGTCCAAAGTCTCCGTCGACTAATTGGAGACTTTGTAAGCGACTGCAAGCCAACCCTATTACCCGATCTAACCACGTATGCCTTACAGGAAGCCATCACTCGTGCGTCTGAACCAGGGTTGGCGTAACCAAGGAGATGAAATGTGCTACTGTAAACAGTTCATTTAGTAATAGCACTAAAATGGTTCCCTAGAGTCCAGGTTCTTAATTGCAAATGAAAGAAAATTAGGGTAGTGCGCCGAACCAGCGTAAGGTTTCAGTTTTATTCGTCCGCTACCTCTTCTCTGGGCAATTTTATTAGCCGGCTTCATTATCATATTCTGTTTCGAGCGCTCCCCTTAACTCTACGCTTTCGAACTTATCTCATTTCTAATCTTTATGAGGCAATCGTTTCAAACTTTCCACTCAGCCCACATTCGGCACTGCCGAAGGTGAGAGTAAGGACCGAGAATAAAAGTCGAGAATTAGATAGACATCAATAAAGGCGAGGATGGTTCAAGTGGGAAGAAATTGAGCCTCCTTTCAAATTACAAAAGGGGGGAAGAGAGGGTTCGCGTTATTTTATGGCGGACCATGAAACAGCCAAATACTTTTTATCGGACTGTCTTTGTTGAGGAATGAACACTTGATTTTGGAGCCATTTCTTGGAGGAAATGGACTACCCAGCACATTGTCGGGGGCATTTCTCACGATTTTGGTAAAACTCGGAACAATTGGATGCTAAAATATTCACTCGTTTCGAAAATTCGAGCTACCGAATAATATTAATATCAGGAATAAATTTTTATCAAGAAACTGAAAAGATTGAGATGGGATGAGATTTCCATTAAGCTCTTGAACAGAAATAGAAACATGTTGGATAAAGATCTGTGATGTTAAGAAAATGAATAAAATTTGTTTTCTTCAGACAAAAATGTTTTTGATTATAAGATCCAAAAC
Nfurtivus_RaccoonMtn_N1026 TAGTTCATAATGATGGCAAATTTATAGCATTTTTAACGGGTGTTTAGTGGAACTCAATTTTAATTTCGGCTTGATTACCATTTAAATCTTAACATTTGTTTCTTTTTCTGCGGAAGACTTGTTATTCAGAATCAGAGCTTTTATTAGTTTTACTCACCATCAAGATTCACAATTTGTCTTCTTAAGACTCATTATAAAGAGTCAGATTCGTTTTTGTAATACATCTTGTTTAGAAATTCATATTCCTAGCAAAAAGGATATGAATTGTGATCTTCAATTCCCCATTTCGTGATTCTTCTAAAAATCAATTTAAAGCATCACCCAGAAATACAACCCGATTCAATTATACTCGATCCAATTCCTTACTAAAACCCACCGGCTATGCCCGAAAATACAATTGACAACAGAGTTAAATCTGAGACGAGATTTTCTCTTTCGTTGGAATCTTTTGATTGAGAAAAAGAGGGATGTAAATTTATGCACAAAACGAAACCAACACTGGACATTATCAAACTTGTTGTAGATTAAAAGTCCAAAGTCTCCGTCGACTAATTGGAGACTTTGTAAGCGACTGCAAGCCAACCCTATTACCCGATCTAACCACGTATGCCTTACAGGAAGCCATCACTCGTGCGTCTGAACCAGGGTTGGCGTAACCAAGGAGATGAAATGTGCTACTGTAAACAGTTCATTTAGTAATAGCACTAAAATGGTTCCCTAGAGTCCAGGTTCTTAATTGCAAATGAAAGAAAATTAGGGTAGTGCGCCGAACCAGCGTAAGGTTTCAGTTTTATTCGTCCGCTACCTCTTCTCTGGGCAATTTTATTAGCCGGCTTCATTATCATATTCTGTTTCGAGCGCTCCCCTTAACTCTACGCTTTCGAACTTATCTCATTTCTAATCTTTATGAGGCAATCGTTTCAAACTTTCCACTCAGCCCACATTCGGCACTGCCGAAGGTGAGAGTAAGGACCGAGAATAAAAGTCGAGAATTAGATAGACATCAATAAAGGCGAGGATGGTTCAAGTGGGAAGAAATTGAGCCTCCTTTCAAATTACAAAAGGGGGGAAGAGAGGGTTCGCGTTATTTTATGGCGGACCATGAAACAGCCAAATACTTTTTATCGGACTGTCTTTGTTGAGGAATGAACACTTGATTTTGGAGCCATTTCTTGGAGGAAATGGACTACCCAGCACATTGTCGGGGGCATTTCTCACGATTTTGGTAAAACTCGGAACAATTGGATGCTAAAATATTCACTCGTTTCGAAAATTCGAGCTACCGAATAATATTAATATCAGGAATAAATTTTTATCAAGAAACTGAAAAGATTGAGATGGGATGAGATTTCCATTAAGCTCTTGAACAGAAATAGAAACATGTTGGATAAAGATCTGTGATGTTAAGAAAATGAATAAAATTTGTTTTCTTCAGACAAAAATGTTTTTGATTATAAGATCCAAAAC
Ngeorgia_Sittons_N073 ----------------------------------------------------------------------------------------------------------------------------------------------------------------------------------------------------AAGAGTCAGATTCGTTTTTGTAATACATCTTGTTTAGAAATTC------CTAGCAAAAAGGATATGAATTGTGATCTTCAATTCCCCATTTCGTGATTCTTCTAAAAATTAATTTAAAGCATCACCCAGAAATACAACCCGATTCAATTATACTCGATCCAATTCCTTACTAAAACCCACCGGCTATGCCCGAAAATACAATCGACAACAGAGTTAAATCCGAGACGAGATTTTCTCTTTCGTTGGAATCTTTTGATTGAGAAAAAGAGGGATGTAAATTTATGCACAAAACGAAACCAACACTGGACATTATCAAACTTGTTGTAGATTAAAAGTCCAAAGTCTCCGTCGACTAATTGGAGACTTTGTAAGCGACTGCAAGCCAACCCTATTACCCGATCTAACCACGTATGCCTTACAGGAAGCCATCACTCGTGCGTCTGAACCAGGGTTGGCGTAACCAAGGAGATGAAATGTGCTACTGTAAACAGTTCATTTAGTAATAGCACTAAAATGGTTCCCTAGAGTCCAGGTTCTTAATTGCAAATGAAAGAAAATTAGGGTAGTGCGCCGAACCAGCGTAAGGTTTCAGTTTTATTCGTCCGCTACCTCTTCACTGGGCAATTTTATTAGCCGGCTTCATTATCATATTCTGTTTCGAGCGCTCCCCTTAACTCTACGCTTTCGAACTTATCTCATTTCTAATCTTTATGAGGCAATCGTTTCAAACTTTCCACTCAGCCCACATTCGGCACTGCCGAAGGTGAGAGTAAGGACCGAGAATAAAAGTCGAGAATTAGATAGACATCAATAAAGGCGAGGATGGTTCAAGTGGGAAGAAATTGAGCCTCCTTTCAAATTACAAAAGGGGGGAAGATAGGGTTCGCGTTATTTTATGGCGGATCATGAAACAGCCAAATACTTTTTATCGGACTGTCATTGTTGAGGAATGAACACTTGATTTTGGAGCCATTTCTTGGAGGAAATGGAA-ACCCAGCACATTGTCGGGGGCATTTCTCACGATTTTGGTAAAACTCGGAACAATTGGATGCTAAAATATTCACTCGTTTCGAAAATTTGAGCTACCGAAAAATCTTAATATCAGGAATAAATTTTTATCAAGAAACTGAAAAGATTGAGATGGGATGAGATTTCTATTAAGCTCTTGAG----------------------------------------------------------------------------------------------------
Ngertschi_FrenchBroad_N968 -------------------------------------------------------------------------------------------------------------------------------------------GTTATTAGTTTTACTCACCATCAAGATTCACAATTTGTCTTCTTAAGACTCATTATAAAGAGTCAGATCCGTTTTTGTAATACATCTTGTTTAGAAATTCACATTCCTAGCAAAAAGGATATGAATTGTGATCTTCAATTCCCCATTTCCTGATTCTTCTAAAAATTAATTTAATGCATCACCCAGAAATACAACCAAT------TATACTCGATCCAATTCCTTACCAAAACCCACCGGCTATGCCTGAAAATACAATCGACAACAGAGTTAAATCTGAGACGAGATTTTCTCTTTCGTTGGAATCTTTTGATTGAGAAAAAGAGGGATGTAAATTTATGCACAAAACGAAACCAACACTGGACATTATCAAACTTGTTGTAGATTAAAAGTCCAAAGTCTCCGTCGACTAATTGGAGACTTTGTAAGCGACTGCAAGCCAACCCTATTACCCGATCTAACCACGTATGCCTTACAGGAAGCCATCACTCGTGCGTCTGAACCAGGGTTGGCGTAACCAAGGAGATGAAATGTGCTACTGTAAACAGTTCATTTAGTAATAGCACTAAAATGGTTCCCTAGAGTCCAGGTTCTTAATTGCAAATGAAAGAAAATTAGGGTAGTGCGCCGAACCAGCGTAAGGTTTCAGTTTTATTCGTCCGCTACCTCTTCTCTGGGCAATTTTATTAGCCGGCTTCATTATCATATTCTGTTTCGAGCGCTCCCCTTAACTCTACGCTTTCGAACTTATCTCATTTCTAATCTTTATGAGGCAATCGTTTCAAACTTTCCACTCAGCCCACATTCGGCACTGCCGAAGGTGAGAGTAAGGACCGAGAATAAAAGTCGAGAATTAGATAGACATCAATAAAGGCGAGGATGGTTCAAGTGGGAAGAAATTGAGCCTCCTTTCAAATTACAAAAGGGGGGAAGAGAGGGTTCGTGTTATTTTATGGCGGACCATGAAACAGCCAAATACTTTTTATCGGACTGTCTTTGTTGAGGAATGAACACTTGATTTTGGAGCCATTTCTTGGAGGAAATGGACTTTCCAGCACATTGTCGGGGGTATTTCTCACGATTTTGGTAAAACTCGAAACAATTGGATGCTAAAATATTCACTCGTTTCGAAAATTCGAGCTACCGAATAATCTTAATATCAGGAATAAATTTTTATCAAGAAACTGAAAATGTTCAGAT-GGATGAGATTTCCATTAAGCTATTGATCAGAAATATAAATATGTTGGATAAAGATCTGTGATGTTAAGAAGATGAATAAAATTTGTTTTCTTCAGACAAAAATGTTTTTTATTATCTGATCCAAAAC
Ngertschi_HickoryNutGap_N810 -----------------------------------------------------------------------------------------------------------------------------------------------------------------------------------------------------------------------------------------------------------------------------ATCTTCAATTCCCCATTTCCTGATTCTTCTAAAAATTCATTTAAAGCATCACCCAGAAATACAACCAAT------TATACTCGATCCAATTCCTTACCAAAACCCACCGGCTATGCCTGAAAATACAATCGACAACAGAGTTAAATCTGAGACGAGATTTTCTCTTTCGTTGGAATCTTTTGATTGAGAAAAAGAGGGATGTAAATTTATGCACAAAACGAAACCAACACTGGACATTATCAAACTTGTTGTAGATTAAAAGTCCAAAGTCTCCGTCGACTAATTGGAGACTTTGTAAGCGACTGCAAGCCAACCCTATTACCCGATCTAACCACGTATGCCTTACAGGAAGCCATCACTCGTGCGTCTGAACCAGGGTTGGCGTAACCAAGGAGATGAAATGTGCTACTGTAAACAGTTCATTTAGTAATAGCACTAAAATGGTTCCCTAGAGTCCAGGTTCTTAATTGCAAATGAAAGAAAATTAGGGTAGTGCGCCGAACCAGCGTAAGGTTTCAGTTTTATTCGTCCGCTACCTCTTCTCTGGGCAATTTTATTAGCCGGCTTCATTATCATATTCTGTTTCGAGCGCTCCCCTTAACTCTACGCTTTCGAACTTATCTCATTTCTAATCTTTATGAGGCAATCGTTTCAAACTTTCCACTCAGCCCACATTCGGCACTGCCGAAGGTGAGAGTAAGGACCGAGAATAAAAGTCGAGAATTAGATAGACATCAATAAAGGCGAGGATGGTTCAAGTGGGAAGAAATTGAGCCTCCTTTCAAATTACAAAAGGGGGGAAGAGAGGGTTCGTGTTATTTTATGGCGGACCATGAAACAGCCAAATACTTTTTATCGGACTGTCTTTGTTGAGGAATGAACACTTGATTTTGGAGCCATTTCTTGGAGGAAATGGACTTTCCAGCACATTGTCGGGGGTATTTCTCACGATTTTGGTAAAACTCGAAACAATTAGATGCTAAAATATTCACTCGTTTCGAAAATTCGAGCTACCGAATAATCTTAATATCAGGAA--------TATCAAGAAACTGAAAATATTCAGAT-GGATGAGATTTCCATTAAGCTATTGATCAGAAATATAAATATGTTGGAT------------------------------------------------------------------------------
Nholsingeri_BrumleyCrk_N916 TAGTTCATAATGATGGCAAATTTATAGCAATTTTAACGGATGTTTAGTGGAATTCAATTTTAATTTCGGCTTGTTTACCATTTAAATCTTAACATTTGTTTCTTTTTCTGCGGAAGACTTGTTATTCAGAATCAGAGCTTTTATTAGTTTTACTCACCATCAAGATTCACAATTTGTCTTCTTAAGAGTCATTATAAAGAGTCAGATCCGTTTTTGTAATACATCTTGTTTAGAAATTCACATTCCTAGCAAAAAGGATATGAATTGTGATCTTCAATTCCCCATTTCCTGATTCTTCTAAAAATTAATTTAAAGCATCACCCAGAAATACAAGCCGATTCAATTATACTCGATCCAATTCCTTACTAAAACCCACCGGCTATGCCCGAAAATACAATCGAACACAGAGTTAAATCTGAGACGAGATTTTCTCTTTCGTTGGAATCTTTTGATTGAGAAAAAGAGGGATGTAAATTTATGCACAAAACGAAACCAACACTGGACATTATCAAACTTGTTGTAGATTAAAAGTCCAAAGTCTCCGTCGACTAATTGGAGACTTTGTAAGCGACTGCAAGCCAACCCTATTACCCGATCTAACCACGTATGCCTTACAGGAAGCCATCACTCGTGCGTCTGAACCAGGGTTGGCGTAACCAAGGAGATGAAATGTGCTACTGTAAACAGTTCATTTAGTAATAGCACTAAAATGGTTCCCTAGAGTCCAGGTTCTTAATTGCAAATGAAAGAAAATTAGGGTAGTGCGCCGAACCAGCGTAAGGTTTCAGTTTTATTCGTCCGCTACCTCTTCTCTGGGCAATTTTATTAGCCGGCTTCATTATCATATTCTGTTTCGAGCGCTCCCCTTAACTCTACGCTTTCGAACTTATCTCATTTCTAATCTTTATGAGGCAATCGTTTCAAACTTTCCACTCAGCCCACATTCGGTACTGCCGAAGGTGAGAGTAAGGACCGAGAATAAAAGTCGAGAATTAGATAGACATCAATAAAGGCGAGGATGGTTCAAGTGGGAAGAAATTGAGCCTCCTTTCAAATTACAAAAGGGGG--AAAGATAGTTCGCGTTATTTTATGGCGGACCATGAAACAGCCAAATACTTTTTATCGGACTGTCTTTGTTGAGGAATGAACACTTGATTTTGGAGCCATTTCTTGGAGGAAATGGACTTCCCAGCACATTGTCGGGGGCATTTCTCACGATTTTGGTAAAACTCGGAACAATTGGATGCTAAAATATTCACTCGTTTCGAAAATTCGAGCTACCGAATAATCTTAATATCAGGAATAAATTTTTATCAAGAAACTGAAAAGATTGAGATGGGATGAGATTTCCATTAAGCTCTTGAACAGAAATATAAATATGTTGGATAAAGATCTGTGATGTTAAGAAGATGAATAAAATTTGTTTTCTTCAGGCAAAAATGTTTTTTATTATCTGATTCAAAAC
Nholsingeri_PondCave_N541 TAGTTCATAATGATGGCAAATTTATAGCAATTTTAACGGATGTTTAGTGGAACTCAATTTTAATTTCGGCTTGTTTACCATTTAAATCTTAACATTTGTTTCTTTTTCTGCGGAAGACTTGTTATTCAGAATCAGAGCTTTTATTAGTTTTACTCACCATCAAGATTCACAATTTGTCTTCTTAAGAGTCATTATAAAGAGTCAGATCCGTTTTTGTAATACATCTTGTTTAGAAATTCACATTCCTAGCAAAAAGGATATGAATTGTGATCTTCAATTCCCCATTTCCTGATTCTTCTAAAAATTAATTTAAAGCATCACCCAGAAATACAAGCCGATTCAATTATACTCGATCCAATTCCTTACTAAAACCCACCGGCTATGCCCGAAAATACAATCGAACACAGAGTTAAATCTGAGACGAGATTTTCTCTTTCGTTGGAATCTTTTGATTGAGAAAAAGAGGGATGTAAATTTATGCACAAAACGAAACCAACACTGGACATTATCAAACTTGTTGTAGATTAAAAGTCCAAAGTCTCCGTCGACTAATTGGAGACTTTGTAAGCGACTGCAAGCCAACCCTATTACCCGATCTAACCACGTATGCCTTACAGGAAGCCATCACTCGTGCGTCTGAACCAGGGTTGGCGTAACCAAGGAGATGAAATGTGCTACTGTAAACAGTTCATTTAGTAATAGCACTAAAATGGTTCCCTAGAGTCCAGGTTCTTAATTGCAAATGAAAGAAAATTAGGGTAGTGCGCCGAACCAGCGTAAGGTTTCAGTTTTATTCGTCCGCTACCTCTTCTCTGGGCAATTTTATTAGCCGGCTTCATTATCATATTCTGTTTCGAGCGCTCCCCTTAACTCTACGCTTTCGAACTTATCTCATTTCTAATCTTTATGAGGCAATCGTTTCAAACTTTCCACTCAGCCCACATTCGGCACTGCCGAAGGTGAGAGTAAGGACCGAGAATAAAAGTCGAGAATTAGATAGACATCAATAAAGGCGAGGATGGTTCAAGTGGGAAGAAATTGAGCCTCCTTTCAAATTACAAAAGGGGG--AAAGATAGTTCGCGTTATTTTATGGCGGACCATGAAACAAACAAATACTTTTTATCGGACTGTCTTTGTTGAGGAATGAACACTTGATTTTGGAGCCATTTCTTGGAGGAAATGGACTTCCCAGCACATTGTCGGGGGCATTTCTCACGATTTTGGTAAAACTCGGAACAATTGGATGCTAAAATATTCACTCGTTTCGAAAATTCGAGCTACCGAATAATCTTAATATCAGGAATAAATTTTTATCAAGAAACTGAAAAGATTGAGATGGGATGAGATTTCCATTAAGCTCTTGAACAGAAATATAAATATGTTGGATAAAGATCTGTGATGTTAAGAAGATGAATAAAATTTGTTTTCTTCAGGCAAAAATGTTTTTTATTATCTGATCCAAAAC
Njonesi_CaveSpringCave_N390 -------------------------------------------------------------AATTTCGGCTTGTTTACCATTTAAATCTTAACATTTGTTTCTTTTTCTGCGGAAGACTTGTTATTCAGAATCAGAGCTTTTATTAGTTTTACTCACCATCAAGATTCACAATTTGTCTTCTTAAGACTCATTATAAAGAGTCAGATTCGTTTTTGTAATACATCTTGTTTAGAAATTCATATTCCTAGCAAAAAGGATATGAATTGTGATCTTCAATTCCCCATTTCGTGATTCTTCTAAAAAATAATTTAAAGCATCACCCGGAAATACAACCCGATTCAATTATACTCGATCCAATTCCTTACTAAAACCCACCGGCTATGCCCGAAAATACAATCGACAACAGAGTTAAATCTGAGACGAGATTTTCTCTTCCGTTGGAATCTTTTGATTGAGAAAAAGAGGGATGTAAATTTATGCACAAAACGAAACCAACACTGGACATTATCAAACTTGTTGTAGATTAAAAGTCCAAAGTCTCCGTCGACTAATTGGAGACTTTGTAAGCGACTGCAAGCCAACCCTATTACCCGATCTAACCACGTATGCCTTACAGGAAGCCATCACTCGTGCGTCTGAACCAGGGTTGGCGTAACCAAGGAGATGAAATGTGCTACTGTAAACAGTTCATTTAGTAATAGCACTAAAATGGTTCCCTAGAGTCCAGGTTCTTAATTGCAAATGAAAGAAAATTAGGGTAGTGCGCCGAACCAGCGTAAGGTTTCAGTTTTATTCGTCCGCTACCTCTTCTCTGGGCAATTTTATTAGCCGGCTTCATTATCATATTCTGTTTCGAGCGCTCCCCTTAACTCTACGCTTTCGAACTTATCTCATTTCTAATCTTTATGAGGCAATCGTTTCAAACTTTCCACTCAGCCCACATTCGGCACTGCCGAAGGTGAGAGTAAGGACCGAGAATAAAAGTCGAGAATTAGATAGACATCAATAAAGGCGAGGATGGTTCAAGTGGGAAGAAATTGAGCCTCCTTTCAAATTACAAATGGGGGGAAGAGAGGGTTCGCGTTATTTTATGGCGGACCATGAAACAGCCAAATACTTTTTATCGGACTGTCTTTGTTGAGGAATGAACACTTGATTTTGGAGCCATTTCTTGGAGGAAATGGACTACCCAGGACATTGTCGGGGGCATTTCACACGATTTTGGTAAAACTCGGAACAATTGGATGCTAAAATATTCACTCGTTTCGAAAATTCGAGCTACCGAATAATATTAATATCAGGAATAAATTTTTATCAAGAAACTGAAAAGATTGAGATGGGATGAGATTTCCATTAAGCTCTTGAACAGAAATAGAAACATGTTGGATAAAGATCTGTGATGTTAAGAAGATGAATAAAATTTGTTTTCTTCAGACTAAAATGTTTTTGATTATCTGATCCAA---
Nlowderi_ChestnutBranch_N731 TAGTTCATAATGATGGCAAATTTATAGCATTTTTAACGGATGTTTAGTGGAACTCAATTTTAATTTCGGCTTGTTTACCATTTAAATCTTAACATTTGTTTCTTTTTCTGCGGAAGGCTTGTTATTCAGAATCAGAGCTTTTATTAGTTTTACTCACCATCAATATTCACAATTTGTCTTCTTAAGACTCATTATAAAGAGTCAGATTCGTTTTTGTAATACATCTTGTTTAGAAATTCATATTCCTAGCAAAAAGGATATGAATTGTGATCTTCAATTCTCCATTTCGTGATTCTTCTAAAAATTAATTTAAAGCATCACTCAGAAATACAACCCGATTCAATTATACTCGATCCAATTCCTTACTAAAACCCTCCGGCTATGCCCGAAAATACAATCGACAACAGAGTTAAATCTGAGACGAGATTTTCTCTTTCGTTGGAATCTTTTGATTGAGAAAAAGAGGGATGTAAATTTATGCACAAAACGAAACCAACACTGGACATTATCAAACTTGTTGTAGATTAAAAGTCCAAAGTCTCCGTCGACTAATTGGAGACTTTGTAAGCGACTGCAAGCCAACCCTATTACCCGATCTAACCACGTATGCCTTACAGGAAGCCATCACTCGTGCGTCTGAACCAGGGTTGGCGTAACCAAGGAGATGAAATGTGCTACTGTAAACAGTTCATTTAGTAATAGCACTAAAATGGTTCCCTAGAGTCCAGGTTCTTAATTGCAAATGAAAGAAAATTAGGGTAGTGCGCCGAACCAGCGTAAGGTTTCAGTTTTATTCGTCCGCTACCTCTTCTCTGGGCAATTTTATTAGCCGGCTTCATTATCATATTCTGTTTCGAGCGCTCCCCTTAACTCTACGCTTTCGAACTTATCTCATTTCTAATCTTTATGAGGCAATCGTTTCAAACTTTCCACTCAGCCCACATTCGGCACTGCCGAAGGTGAGAGTAAGGACCGAGAATAAAAGTCGAGAATTAGATAGACATCAATAAAGGCGAGGATGGTTCAAGTGGGAAGAAATTGAGCCTCCTTTCAAATTACAAAAGGGGGGGGGAGAGGGTTCGCGTTATTTTATGGCGGACCATGAAACAGCCAAATACTTTTTATCGGACTGTCTTTGTTGAGGAATGAACACTTGATTTTGGAGCCATTTCTTGGAGGAAATGGACTTCCCAGCACATTGTCGAGGGCATTTCTCACGATTTTGGTAAAACTCGGAACAATTGGATGCTAAGATATTCACTCGTTTCGAAAATTCGAGCTACCGAATAATCTTAATATCAGGAATAAATTTTTATCAAGAAACTGA--AGATTGAGATGGGATGAGATTTCCATTAAACTCTTGAACAGAAATATAAACATGTTGGATAAAGATATGTGATGTTAAGAAGATGAATAAAATTTGTTTTCTTCAGA--------TTTTTTATTATCTGATCCAAAAC
Nlowderi_upperFiresCreek_N820 TAGTTCATAATGATGGCAAATTTATAGCATTTTTAACGGATGTTTAGTGGAACTCAATTTTAATTTCGGCTTGTTTACCATTTAAATCTTAACATTTGTTTCTTTTTCTGCGGAAGGCTTGTTATTCAGAATCAGAGCTTTTATTAGTTTTACTCACCATCAATATTCACAATTTGTCTTCTTAAGACTCATTATAAAGAGTCAGATTCGTTTTTGTAATACATCTTGTTTAGAAATTCATATTCCTAGCAAAAAGGATATGAATTGTGATCTTCAATTCCCCATTTCGTGATTCTTCTAAAAATTAATTTAAAGCATCACTCAAAAATATAACCCGATTCAATTATACTCGATCCAATTCCTTACTAAAACCCTCCGGCTATGCCCGAAAATACAATCGACAACAGAGTTAAATCTGAGACGAGATTTTCTCTTTCGTTGGAATCTTTTGATTGAGAAAAAGAGGGATGTAAATTTATGCACAAAACGAAACCAACACTGGACATTATCAAACTTGTTGTAGATTAAAAGTCCAAAGTCTCCGTCGACTAATTGGAGACTTTGTAAGCGACTGCAAGCCAACCCTATTACCCGATCTAACCACGTATGCCTTACAGGAAGCCATCACTCGTGCGTCTGAACCAGGGTTGGCGTAACCAAGGAGATGAAATGTGCTACTGTAAACAGTTCATTTAGTAATAGCACTAAAATGGTTCCCTAGAGTCCAGGTTCTTAATTGCAAATGAAAGAAAATTAGGGTAGTGCGCCGAACCAGCGTAAGGTTTCAGTTTTATTCGTCCGCTACCTCTTCTCTGGGCAATTTTATTAGCCGGCTTCATTATCATATTCTGTTTCGAGCGCTCCCCTTAACTCTACGCTTTCGAACTTATCTCATTTCTAATCTTTATGAGGCAATCGTTTCAAACTTTCCACTCAGCCCACATTCGGCACTGCCGAAGGTGAGAGTAAGGACCGAGAATAAAAGTCGAGAATTAGATAGACATCAATAAAGGCGAGGATGGTTCAAGTGGGAAGAAATTGAGCCTCCTTTCAAATTACAAAGGGGGGGGGGAGAGGGTTCGCGTTATTTTATGGCGGACCATGAAACAGCCAAATACTTTTTATCGGACTGTCTTTGTTGAGGAATGAACACTTGATTTTGGAGCCATTTCTTGGAGGAAATGGACTTCCCAGCACATTGTCGAGGGCATTTCTCACGATTTTGGTAAAACTCGGAACAATTGGATGCTAAGATATTCACTCGTTTCGAAAATTCGAGCTACCGAATAATCTTAATATCAGGAATAAATTTTTATCAAGAAACTGAAAAGATTGAGATGGGATGAGATTTCCATTAAACTCTTGAACAGAAATATAAACATGTTGGATAAAGATATGTGATGTTAAGAAGATGAATAAAATTTGTTTTCTTCAGA--------TTTTTTATTATCTGATCCAAAAC
Nlula_LulaFallsCave_G2084 ----------------------------------------------------------------------TTGTTTACCATTTAAATCTTAACATTTATTTCTTTTTCTGCGGAAGACTTGTTTTTCAGAATCAGAACTTTTATTAGTTTTACTCACCATCAAGATTCACAATTTGTCTTCTTAAGACTCATTATAAAGAGTCAGATTCGTTTTTGTAATACATCTTGTTTAGAAATTC------CTAGCAAAAAGGATATGAATTGTGATCTTCAATTCCCCATTTCGTGATTCTTCTAAAAAATAATTTAAAGCATCACCCAGAAATACAACCCGATTCAATTATACTCGATCCAATTCCTTACTAAAACCCACCGGCTATGCCCGAAAATACAATCGACAACAGAGTTAAATCCGAGACGAGATTTTCTCTTTCGTTGGAATCTTTTGATTGAGAAAAAGAGGGATGTAAATTTATGCACAAAACGAAACCAACACTGGACATTATCAAACTTGTTGTAGATTAAAAGTCCAAAGTCTCCGTCGACTAATTGGAGACTTCGTAAGCGACTGCAAGCCAACCCTATTACCCGATCTAACCACGTATGCCTTACAGGAAGCCATCACTCGTGCGTCTGAACCAGGGTTGGCGTAACCAAGGAGATGAAATGTGCTACTGTAAACAGTTCATTTAGTAATAGCACTAAAATGGTTCCCTAGAGTCCAGGTTCTTAATTGCAAATGAAAGAAAATTAGGGTAGTGCGCCGAACCAGCGTAAGGTTTCAGTTTTATTCGTCCGCTACCTCTTCTCTGGGCAATTTTATTAGCCGGCTTCATTATCATATTCTGTTTCGAGCGCTCCCCTTAACTCTACGCTTTCGAACTTATCTCATTTCTAATCTTTATGAGGCAATCGTTTCAAACTTTCCACTCAGCCCACATTCGGCACTGCCGAAGGTGAGAGTAAAGACCGAGAATAAAAGTCGAGAATTAGATAGACATCAATAAAGGCGAGGATGGTTCAAGTGGGAAGAAATTGAGCCTCCTTTCAAATTACAAAAGGGGGGAAGAGAGGGTTCGCGTTATTTTATGGCGGATCATGAAACAGCCAAATACTTTTTATCGGACTGTCTTTGTTGAGGAATGAACACTTGATTTTGGAGCCATTTCTTGGAGAAAATGGAA-ACCCAGCACATTGTCGGGGGCATTTCTCACGATTTTGGTAAAACTCGGAACAATTGGATGCTAAAATATTCACTCGTTTCGAAAATTTGAGCTACCGAATAATCTTAATATCAGGAATAAATTTTTATCAAGAAACTGAAAAGATTGAGATGGGATGAGATTTCTATTAAGCTCTTGAATAGAAATATAAACATGTTGGATAAAGATCTGTGATGTTAAGAAGATGAATAAAATTTGTTTTCTTCAGACAAAAATGTTTTTTATTATCTGATCCATAAC
Nmimus_Straleys_N625 TAGTTCATAATGATGGCAAATTTATATCATTTTTAACGGATGTTTAGTGGAACTCAATTTTAATTTCGGCTTGTTTACCATTTAAATCTTAACATTTGTTTCTTTTTCTGCGGAAGACTTGTTATTCAGAAACAGAGCTTTTATTAGTTTTACTCACCATCAAGATTCACAATTTGTCTTCTTAAGAGTCATTATAAAGAGTCAGATCCGTTTTTGTAATACATCTTGTCTAGAAATTCACATTCCTAGCAAAAAGGATATGAATTGTGATCTTCAATTCCCCATTTCCTGATTCTTCTAAAAATTAATTTAAAGCATCGCCCAGAAATACAACCCGATTCAATTATACTCGATCCAATTCCTTACTAAAACCCACCGTCTATGCCCGAAAATACAATCGAACACAGAGTTAAATCTGAGACGAGATTTTCTCTTTCGTTGGAATCTTTTGATTGAGAAAAAGAGGGATGTAAATTTATGCACAAAACGAAACCAACACTGGACATTATCAAACTTGTTGTAGATTAAAAGTCCAAAGTCTCCGTCGACTAATTGGAGACTTTGTAAGCGACTGCAAGCCAACCCTATTACCCGATCTAACCACGTATGCCTTACAGGAAGCCATCACTCGTGCGTCTGAACCAGGGTTGGCGTAACCAAGGAGATGAAATGTGCTACTGTAAACAGTTCATTTAGTAATAGCACTAAAATGGTTCCCTAGAGTCCAGGTTCTTAATTGCAAATGAAAGAAAATTAGGGTAGTGCGCCGAACCAGCGTAAGGTTTCAGTTTTATTCGTCCGCTACCTCTTCTCTGGGCAATTTTATTAGCCGGCTTCATTATCATATTCTGTTTCGAGCGCTCCCCTTAACTCTACGCTTTCGAACTTATCTCATTTCTAATCTTTATGAGGCAATCGTTTCAAACTTTCCACTCAGCCCACATTCGGCACTGCCGAAGGTGAGAGTAAGGACCGAGAATAAAAGTCGAGAATTAGATAGACATCAATAAAGGCGAGGATGGTTCAAGTGGGAAGAAATTGAGCCTCCTTTCAAATTACAAAAGGGGGGAAGAGATGGTTCGCGTTATTTTATGGCGGACCATGAAACAGCCAAATACTTTTTATCGGACTGTCTTTGTTGAGGAATGAACACTTGATTTTGGAGCCATTTCTTGGAGGAAATGGACTTCCCAGCACATTGTCGAGGGCATTTCTCACGATTTTGGTAAAACTCGGAACAATTGGATGCTAAAATATTCACTCGTTTCGAAAATTCGAGCTACCGAATAATCTTAATATCAGGAATAAATTTTTATCAAGAAACTGAAAAGATTGAGATGGTATGAGATTTCCATTAAGCCCTTGAACAGAAATATAAATATGTTGGATAAAGATCTGTGATGTTAAGAAGATGAATAAAATTTGTTTTCTTCAGACAAAAATGTTTTTTATTATCTGATCCAAAAC
Nnasicus_CaneyFork_N171 TAGTTCATAATGATGGCAAATTTATAGCATTTTTAACGGATGTTTAGTGGAACTCAATTTTAATTTCGGCTTGTTTACCATTTAAATCTTAACATTTGTTTCTTTTTCTGTGGAAGACTTGTTATTCAGAATCAGAGCTTTTATTAGTTTTACTCATCATCAAGATTCACAATTTGTCTTCTTAGGACTCATTATAAAGAGTCAGATCCGTTTTTGTAATACATCTTGTTTAGAAATTCACATTCCTAGCAAAAAGGATATGAATTGTGATCTTCAATTCCCCATTTCATGATTCCTCTAAAAATTAATTTAAAGCATCACCCAGAAACACAACCCGATACAATTATACTCGATCCAATTCCTTACTAAAACCCACCGGCTATGCCCGAAAATACAATCGACAACAGAGTTAAATCTGAGACGAGATTTTCTCTTTCGTTGGAATCTTTTGATTGAGAAAAAGAGGGATGTAAATTTATGCACAAAACGAAACCAACACTGGACATTATCAAACTTGTTGTAGATTAAAAGTCCAAAGTCTCCGTCGACTAATTGGAGACTTTGTAAGCGACTGCAAGCCAACCCTATTACCCGATCTAACCACGTATGCCTTACAGGAAGCCATCACTCGTGCGTCTGAACCAGGGTTGGCGTAACCAAGGAGATGAAATGTGCTACTGTAAACAGTTCATTTAGTAATAGCACTAAAATGGTTCCCTAGAGTCCAGGTTCTTAATTGCAAATGAAAGAAAATTAGGGTAGTGCGCCGAACCAGCGTAAGGTTTCAGTTTTATTCGTCCGCTACCTCTTCTCTGGGCAATTTTATTAGCCGGCTTCATTATCATATTCTGTTTCGAGCGCTCCCCTTAACTCTACGCTTTCGAACTTATCTCATTTCTAATCTTTATGAGGCAATCGTTTCAAACTTTCCACTCAGCCCACATTCGGCACTGCCGAAGGTGAGAGTAAGGACCGAGAATAAAAGTCGAGAATTAGATAGACATCAATAAAGGCGAGGATGGTTCAAGTGGGAAGAAATTGAGCCTCCTTTCAAATTACAAAAGGGGGGAAGAGAGGGTCCGCGTTATTTTATGGCGGACCATGAAACAGCCAAATACTTTTTATCGGACTGTCTTTGTTGAGGAATGAACACTTGATTTTGGAGCCATTTCTTGGAGGAAATGGACTTTCCAGCACAT-----------TGTCTCACGATTTTGGTAAAACTCGAAACAATTGGATGCTAAAATATTCACTCGTTTCGAAAATTCGAGCTACCGAATAATCTTAATATCAGGAATACATTTTTATCAAGAAACTGAAAATATTCAGAT-GGATAAGATTTCCATTAAGCTATTAATCAGAAATATAAATATGTTGGATAAAGATCTGTGATGTTAAGAAGATGAATAAAATTTGTTTTCTTCAGGCAAAAATGTTTTTCATTATCTGATCCAAAAC
Nnasicus_ConnosteeFalls_N696 ------------------------------------------------------------------------------------------------------------------------------------------------------TACTCACCATCAAGATTCACAATTTGTCTTCTTAGGACTCATTATAAAGAGTCAGATCCGTTTTTGTAATACATCTTGTTTAGAAATTCACATTCCTAGCAAAAAGGATATGAATTGTGATTTTCAATTCCCCATTTCCTGATTCCTCTAAAAATTAATTTAAAGCATCACCCAGAAATACAACCCGATTCAATTATACTCGATCCAATTCCTTACTAAAACCCACCGGCTATGCCCGAAAATACAATCGACAACAGAGTTAAATCTGAGACGAGATTTTCTCTTTCGTTGGAATCTTTTGATTGAGAAAAAGAGGGATGTAAATTTATGCACAAAACGAAACCAACACTGGACATTATCAAACTTGTTGTAGATTAAAAGTCCAAAGTCTCCGTCGACTAATTGGAGACTTTGTAAGCGACTGCAAGCCAACCCTATTACCCGATCTAACCACGTATGCCTTACAGGAAGCCATCACTCGTGCGTCTGAACCAGGGTTGGCGTAACCAAGGAGATGAAATGTGCTACTGTAAACAGTTCATTTAGTAATAGCACTAAAATGGTTCCCTAGAGTCCAGGTTCTTAATTGCAAATGAAAGAAAATTAGGGTAGTGCGCCGAACCAGCGTAAGGTTTCAGTTTTATTCGTCCGCTACCTCTTCTCTGGGCAATTTTATTAGCCGGCTTCATTATCATATTCTGTTTCGAGCGCTCCCCTTAACTCTACGCTTTCGAACTTATCTCATTTCTAATCTTTATGAGGCAATCGTTTCAAACTTTCCACTCAGCCCACATTCGGCACTGCCGAAGGTGAGAGTAAGGACCGAGAATAAAAGTCGAGAATTAGATAGACATCAATAAAGGCGAGGATGGTTCAAGTGGGAAGAAATTGAGCCTCCTTTCAAATTACAAAAGGGGGGAAGAGAGGGTTCGCGTTATTTTATGGCGGACCATGAAACAGCCAAATACTTTTTATCGGACTGTCTTTGTTGAGGAATGAACACTTGATTTTGGAGCCATTTCTTGGAGGAAATGGACTTTCCAGCACATTGTCGGGGGTATTTCTCACGATTTTGGTAAAACTCGAAACAATTGGATGCTAAAATATTCACTCGTTTCGAAAATTCGAGCTACCGAATAATCTTAATATCAGGAATACATTTTTATCAAGAAACTGAAAATATTCAGAT-GGATGAGATTTCCATTAAGCTATTAAACAGAAATATAAATATGTTGGATAAAGATCTGTGATGTTAAGAAGATGAATAAAATTTGTTTTCTTCAGACAAAAATG-TTTTTATTATCTGATCCAAAAC
Nnasicus_CoweeTrain_N189 TAGTTCATAATGATGGCAAATTTATAGCATTTTTAACGGATGTTTAGTGGAACTCAATTTTAATTTCGGCTTGTTTACCATTTAAATCTTAACATTTGTTTCTTTTTCTGCGGAAGACTTGTTATTCAGAATCAGAGCTTTTATTAGTTTTACTCACCATCAAGATTCACAATTTGTCTTCTTAGGACTCATTATAAAGAGTCAGATCCGTTTTTGTAATACATCTTGTTTAGAAATTCACATTCCTAGCAAAAAGGATATGAATTGTGATCTTCAATTCCCCATTTCATGATTCCTCTAAAAATTAATTTAAAACATCACCCAGAAATACAACCCGATTCAATTATACTCGATCCAATTCCTTACTAAAACCCACCGGCTATGCCCGAAAATACAATCGACAACAGAGTTAAATCTGAGACGAGATTTTCTCTTTCGTTGGAATCTTTTGATTGAGAAAAAGAGGGATGTAAATTTATGCACAAAACGAAACCAACACTGGACATTATCAAACTTGTTGTAGATTAAAAGTCCAAAGTCTCCGTCGACTAATTGGAGACTTTGTAAGCGACTGCAAGCCAACCCTATTACCCGATCTAACCACGTATGCCTTACAGGAAGCCATCACTCGTGCGTCTGAACCAGGGTTGGCGTAACCAAGGAGATGAAATGTGCTACTGTAAACAGTTCATTTAGTAATAGCACTAAAATGGTTCCCTAGAGTCCAGGTTCTTAATTGCAAATGAAAGAAAATTAGGGTAGTGCGCCGAACCAGCGTAAGGTTTCAGTTTTATTCGTCCGCTACCTCTTCTCTGGGCAATTTTATTAGCCGGCTTCATTATCATATTCTGTTTCGAGCGCTCCCCTTAACTCTACGCTTTCGAACTTATCTCATTTCTAATCTTTATGAGGCAATCGTTTCAAACTTTCCACTCAGCCCACATTCGGCACTGCCGAAGGTGAGAGTAAGGACCGAGAATAAAAGTCGAGAATTAGATAGACATCAATAAAGGCGAGGATGGTTCAAGTGGGAAGAAATTGAGCCTCCTTTCAAATTACAAAAGGGGG---------GTCCGCGTTATTTTATGGCGGACCATGAAACAGCCAAATACTTTTTATCGGACTGTCTTTGTTGAGGAATGAACACTTGATTTTGGAGCCATTTCTTGGAGGAAATGGACTTTCCAGCACAT-----------TGTCTCACGATTTTGGTAAAACTCGAAACAATTGGATGCTAAAATATTCACTCGTTTCGAAAATTCGAGCTACCGAATAATCTTAATATCAGGAATACATTTTTATCAAGAAACTGAAAATATTCAGAT-GGATAAGATTTCCATTAAGCTATTAATCAGAAATATAAATATGTTGGATAAAGATCTGTGATGTTAAGAAGAGGAATAAAATTTGTTTTCTTCAGACAAAAATGTTTTTTATTATCTGATCCAAAAC
Npaynei_Grindstaff_N646 -----------------------------------------------------------------------------CCATTTAAATCTTAACATTTGTTT-TTTTTCTGCGGAATACTTGTTATTCAGAATCAGAGCTTTTATTAGTTTTACTCACCATCAAGATTCACAATTTGTCTTCTTAAGACTCATTATAAAGAGTCAGATCCGTTTTTGTAATACATCTTGTTTAGAAATTCACATTCCTAGCAAAAAGGATATGAATTGTGATCTTCATTTCCCCATTTCCTGATTCTTCTAAAAATTAATTTAAAGCATCACCCAGAAATACAACCCGATTCAATTATACTCGATCCAATTCCTTACTAAAACCCACCGGCTATACCCGAAAATACAATCGACAACAGAGTTAAATCTGAGACGAGATTTTCTCTTTCGTTGGAATCTTTTGATTGAGAAAAAGAGGGATGTAAATTTATGCACAAAACGAAACCAACACTGGACATTATCAAACTTGTTGTAGATTAAAAGTCCAAAGTCTCCGTCGACTAATTGGAGACTTTGTAAGCGACTGCAAGCCAACCCTATTACCCGATCTAACCACGTATGCCTTACAGGAAGCCATCACTCGTGCGTCTGAACCAGGGTTGGCGTAACCAAGGAGATGAAATGTGCTACTGTAAACAGTTCATTTAGTAATAGCACTAAAATGGTTCCCTAGAGTCCAGGTTCTTAATTGCAAATGAAAGAAAATTAGGGTAGTGCGCCGAACCAGCGTAAGGTTTCAGTTTTATTCGTCCGCTACCTCTTCTCTGGGCAATTTTATTAGCCGGCTTCATTATCATATTCTGTTTCGAGCGCTCCCCTTAACTCTACGCTTTCGAACTTATCTCATTTCTAATCTTTATGAGGCAATCGTTTCAAACTTTCCACTCAGCCCACATTCGGCACTGCCGAAGGTGAGAGTAAGGACCGAGAATAAAAGTCGAGAATTAGATAGACATCAATAAAGGCGAGGATGGTTCAAGTGGGAAGAAATTGAGCCTCCTTTCAAATTACAAAAGGGGGGAAGAGATGGTTCGCGTTATTTTATGGCGGACCATGAAACAGCCAAATACTTTTTATCGGACTGTCTTTGTTGAGGAATGAACACTTGATTTTGGAGCCATTTCTTGGAGGAAATGGACTTCCCAGCACATTGTCGGGGGCATTTCTCACGATTTTGGTAAAACTCGGAACAATTGGATGCTAAAATATTCACTCGTTTCGAAAATTCGAGCTACCGAATAATCTTAATATCCGGAATAAATTTTTATCAAGAAACTGAAAAGATTGAGATGGGATGAGATTTCCATTAAGCTCTTGAACAGAAATATAAACATGTTGGATAAAGATCTGTGACGTTAAGAAGATGAATAAAATTTGTTTTCTTCAGA-------------------------------
Npaynei_NorrisDamCave_N348 TAGTTCATAATGATGGCA--------------------------------AACTCAATTTTAATTTAGGCTTGTTTACCATTTAAATCTTAACATTTGTTT-TTTTTCTGCGGAATACTTGTTATTCAGAATCAGAGCTTTTATTAGTTTTACTCACCATCAAGATTCACAATTTGTCTTCTTAAGACTCATTATAAAGAGTCAGATCCGTTTTTGTAATACATCTTGTTTAGAAATTCACATTCCTAGCAAAAAGGATATGAATTGTGATCTTCAATTCCCCATTTCCTGATTCTTCTAAAAATTAATTTAAAGCATCACCCAGAAATACAACCCGATTCAATTATACTCGATCCAATTCCTTACTAAAACCCACCGGCTATACCCGAAAATACAATCGACAACAGAGTTAAATCTGAGACGAGATTTTCTCTTTCGTTGGAATCTTTTGATTGAGAAAAAGAGGGATGTAAATTTATGCACAAAACGAAACCAACACTGGACATTATCAAACTTGTTGTAGATTAAAAGTCCAAAGTCTCCGTCGACTAATTGGAGACTTTGTAAGCGACTGCAAGCCAACCCTATTACCCGATCTAACCACGTATGCCTTACAGGAAGCCATCACTCGTGCGTCTGAACCAGGGTTGGCGTAACCAAGGAGATGAAATGTGCTACTGTAAACAGTTCATTTAGTAATAGCACTAAAATGGTTCCCTAGAGTCCAGGTTCTTAATTGCAAATGAAAGAAAATTAGGGTAGTGCGCCGAACCAGCGTAAGGTTTCAGTTTTATTCGTCCGCTACCTCTTCTCTGGGCAATTTTATTAGCCGGCTTCATTATCATATTCTGTTTCGAGCGCTCCCCTTAACTCTACGCTTTCGAACTTATCTCATTTCTAATCTTTATGAGGCAATCGTTTCAAACTTTCCACTCAGCCCACATTCGGCACTGCCGAAGGTGAGAGTAAGGACCGAGAATAAAAGTCGAGAATTAGATAGACATCAATAAAGGCGAGGATGGTTCAAGTGGGAAGAAATTGAGCCTCCTTTCAAATTACAAAAGGGGGGAAGAGATGGTTCGCGTTATTTTATGGCGGACCATGAAACAGCCAAATACTTTTTATCGGACTGTCTTTGTTGAGGAATGAACACTTGATTTTGGAGCCATTTCTTGGAGGAAATGGACTTCCCAGCACATTGTCGGGGGCATTTCTCACGATTTTGGTAAAACTCGGAACAATTGGATGCTAAAATATTCACTCGTTTCGAAAATTCGAGCTACCGAATAATCTTAATATCCGGAATAAATTTTTATCAAGAAACTGAAAAGATTGAGATGGGATGAGATTTCCATTAAGCTCTTGAACAGAAATATAAACATGTTGGATAAAGATCTGTGACGTTAAGAAGATGAATAAAA----------------------------------------------
Npaynei_UnakaMtns_N943 TAGTTCATAATGATGGCA--------------------------------AACTCAATTTTAATTTCGGCTTGATTACCATTTAAATCTTAACATTTG-TTTTTTTTCTGCGGAAGACTTGTTATTCAGAATCAGAGCTTTTATTAGTTTTACTCACCATCAAGATTCACAATTTGTCTTCTTAAGACTCATTATAAAGAGTCAGATCCGTTTTTGTAATACATCTTGTTTAGAAATTCACATTCCTAGCAAAAAGGATATGAATTGTGATCTTCAATTCCCCATTTCCTGATTCTTCTAAAAATTAATTTAAAGCATCACCCAGAAATACAACCCGATTCAATTATACTCGATCCAATTCCTTACTAAAACCCACCGGCTATACCCGAAAATACAATCGACAACAGAGTTAAATCTGAGACGAGATTTTCTCTTTCGTTGGAATCTTTTGATTGAGAAAAAGAGGGATGTAAATTTATGCACAAAACGAAACCAACACTGGACATTATCAAACTTGTTGTAGATTAAAAGTCCAAAGTCTCCGTCGACTAATTGGAGACTTTGTAAGCGACTGCAAGCCAACCCTATTACCCGATCTAACCACGTATGCCTTACAGGAAGCCATCACTCGTGCGTCTGAACCAGGGTTGGCGTAACCAAGGAGATGAAATGTGCTACTGTAAACAGTTCATTTAGTAATAGCACTAAAATGGTTCCCTAGAGTCCAGGTTCTTAATTGCAAATGAAAGAAAATTAGGGTAGTGCGCCGAACCAGCGTAAGGTTTCAGTTTTATTCGTCCGCTACCTCTTCTCTGGGCAATTTTATTAGCCGGCTTCATTATCATATTCTGTTTCGAGCGCTCCCCTTAACTCTACGCTTTCGAACTTATCTCATTTCTAATCTTTATGAGGCAATCGTTTCAAACTTTCCACTCAGCCCACATTCGGCACTGCCGAAGGTGAGAGTAAGGACCGAGAATAAAAGTCGAGAATTAGATAGACATCAATAAAGGCGAGGATGGTTCAAGTGGGAAGAAATTGAGCCTCCTTTCAAATTACAAAAGGGGGGAAGAGATGGTTCGCGTTATTTTATGGCGGACCATGAAACAGCCAAATACTTTTTATCGGACTGTCTTTGTTGAGGAATGAACACTTGATTTTGGAGCCATTTCTTGGAGGAAATGGACTTCCCAGCACATTGTCGGGGGCATTTCTCACGATTTTGGTAAAACTCGGAACAATTGGATGCTAAAATATTCACT---------AATTCGAGCTACCGAATAATCTTAATATCCGGAATAAATTTTTATCAAGAAACTGAAAAGATTGAGATGGGATGAGATTTCCATTAAGCTCTTGAACAGAAATATAAACATGTTGGATAAAGATCTGTGACGTTAAGAAGATGAATAAAATTTGTTTTCTTCAGACAAAAA-------------------------
Npecki_HaskellSims_G3697 TAGTTCATAATGATGTCAAATTTATAACATTTTTAACGGATGTTTAGTGGAATTAAATTTTAATTTCAGCTTGTTTACCATTTAAATCTTAACATTTGTTTCTTTTTCTGCAGAAGAATTGTTATTCAGAATCAGAGCTTTTATTAGTTTTACTCGCCATCAAGATTCACAATTTGTCTTCTTCAGACTCATTATAAAGAGTCAGATCCGTTTTTGTAATACATATTGTTTACAAATTCACATTCCTAGCAAAAAGGATATGAATTGTGATCTTCAATTCCCCATTTCCTGATTCTTCTAAAAATTAATTTAAAGCATCACCTAGAAATACAACCCGATTCAATTATACTCGATCCAATTCCTTACCCAAACCCACCGGCTATGCCCGAAAATACAATCGACAACAGAGTTAAATCTGAGACGAGATTTTCTCTTCCGTTGGAATCTTTTGATTGAGAAAAAGAGGGATGTAAATTTATGCACAAAACGAAACCAACACTGGACATTATCAAACTTGTTGTAGATTAAAAGTCCAAAGTCTCCGTCGACTAATTGGAGACTTTGTAAGCGACTGCAAGCTAACCCTATTACCCGATCTAACCACGTATGCCTTACAGGAAGCCATCACTCGTGCGTCTGAACCAGGGTTGGCGTAACCAAGGAGATGAAATGTGCTACTGTAAACAGTTCATTTAGTAATAGCACTAAAATGGTTCCCTAGAGTCCAGGTTCTTAATTGCAAATGAAAGAAAATTAGGGTAGTGCGCCGAACCAGCGTAAGGTTTCAGTTTTATTCGTCCGCTACCTCTTCTCTGGGCAATTTTATTAGCCGGCTTCATTATCATATTCTGTTTCGAGCGCTCCCCTTAACTCTACGCTTTCGAACTTATCTCATTTCTAATCTTTATGAGGCAATCGTTTCAAACTTTCCACTCAGCCCACATTCGGCACTGCCGAAGGTGAGAGTAAGGACCGAGAATAAAAGTCGAGAATTAGATAGACATCAATAAAGGCGAGGATGGTTCAAGTGGGAAGAAATTGAGCCTCCTTTCAAATTACAAAAGGGGGGGAGAGAGAGTTCGCGTTATTTTATGGCGGACCATGAAATAGCCAAATACTTTTTATCGGACTGTCTTTGGTGAGGAATGAACACTTGATTTTGGAGCCATTTCTTGGAGGAAATGGACTTTCCAGAACATTGTCGAGGGCATTTCCCACGATTTTGGTAAAACTCGAAACAATTGCATGCTAAAATATTCACTCGTTTCGGAAATTCGAGCTACCGAATAATCTTAATATCAGGAATGAATTTTTATCAAGAAACTGAAAAGATTCATATGGAATGAGATTTTTATTAGGCTCTTGAACAGAAATATAAATATGTGGGATAAAGATCTATGATGTTAAGAAGACGAATAAAATTTGTTTTCTTCAGACAAAAATGTTTTTTATTATCT----------
Npecki_HurricaneMazeCave_G2100 TAGTTCATAATGATGTCAAATTTATAACATTTTTAACGGATGTTTAGTGGAATTGAATTTTAATTTCAGCTTGTTTACCATTTAAATCTTAACATTTGTTTCTTTTTCTGCAGGAGAATTGTTATTCAGAATCAGAGCTTTTATTAGTTTTACTCGCCATCAAGATTCACAATTTGTCTTCTTCAGACTCATTATAAAGAGTCAGATCCGTTTTTGTAATACATATTGTTTACAAATTCACATTCCTAGCAAAAAGGATATGAATTGTGATCTTTAATTCCCCATTTCCTGATTCTTCTAAAAATTAATTTAAAGCATCACTCAGAAATACAACCCGATTCAATTATACTCGATCCAATTCCTTACCAAAACCCACCGGCTATGCCCGAAAATACAATCGACAACAGAGTTAAATCTGAGATGAGATTTTCTCTTCCGTTGGAATCTTTTGATTGAGAAAAAGAGGGATGTAAATTTATGCACAAAACGAAACCAACACTGGACATTATCAAACTTGTTGTAGATTAAAAGTCCAAAGTCTCCGTCGACTAATTGGAGACTTTGTAAGCGACTGCAAGCTAACCCTATTACCCGATCTAACCACGTATGCCTTACAGGAAGCCATCACTCGTGCGTCTGAACCAGGGTTGGCGTAACCAAGGAGATGAAATGTGCTACTGTAAACAGTTCATTTAGTAATAGCACTAAAATGGTTCCCTAGAGTCCAGGTTCTTAATTGCAAATGAAAGAAAATTAGGGTAGTGCGCCGAACCAGCGTAAGGTTTCAGTTTTATTCGTCCGCTACCTCTTCTCTGGGCAATTTTATTAGCCGGCTTCATTATCATATTCTGTTTCGAGCGCTCCCCTTAACTCTACGCTTTCGAACTTATCTCATTTCTAATCTTTATGAGGCAATCGTTTCAAACTTTCCACTCAGCCCACATTCGGCACTGCCGAAGGTGAGAGTAAGGACCGAGAATAAAAGTCGAGAATTAGATAGACATCAATAAAGGCGAGGATGGTTCAAGTGGGAAGAAATTGAGCCTCCTTTCAAATTACAAAAGGGGGAGAGAGAGAGTTCGCGTTATTTTATGGCGGACCATGAAATAGCCAAATACTTTTTATCGGACTGTCTTTGGTGAGGAATGAACACTTGATTTTGAAGCCATTTCTTGGAGGAAATGGACTTTCCAGAACATTGTCGAGGGCATTTCCCACGATTTTGATAAAACTCGAAACAATTGCATGCTAAAATATTCACTCGTTTCGGAAATTCGAGCTACCGAATAATCTTAATATCAGGAATGAATTTTTATCAAGAAACTGAAAAGATTCATATGGAATGAGATTTTCATTAGGCCCTTGAACAGAAATATAAATATGTGGGATAAAGATCTATGATGTTAAGAAGACGAATAAAATTTGTTTTCTTCAGAC-AAAATGTTTTTTATTATCTGATCCAAAAC
Npecki_Monteagle_N062 TAGTTCATAATGATGTCAAATTTATAACATTTTTAATGGATGTTTAGTGGAATTGAATTTTAATTTCAGCTTGTTTACCATTTAAATCTTAACATTTGTTTCTTTTTCTGCAGAAAAATTGTTATTCAGAATCAG--CTTTTATTAGTTTTACTCGCCATCAAGATTCACAATTTGTCTTCTTCAGACTCATTATAAAGAGTTAGATCCGTTTTTGTAATACATATTGTTTACAAATTCACATTCCTAGCAAAAAGGATATGAATTGTGATCTTCAATTCCCCATTTCCTGATTCTTCTAAAAATTAATTTAAAGCATCACCCAGAAATACAACCCGATTCAATTATACTCGATCCAATTCCTTACCAAAACCCACCGGCTATGCCCGAAAATACAATCGACAACAGAGTTAAATCTGAGACGAGATTTTCTCTTCCGTTGGAATCTTTTGATTGAGAAAAAGAGGGATGTAAATTTATGCACAAAACGAAACCAACACTGGACATTATCAAACTTGTTGTAGATTAAAAGTCCAAAGTCTCCGTCGACTAATTGGAGACTTTGTAAGCGACTGCAAGCTAACCCTATTACCCGATCTAACCACGTATGCCTTACAGGAAGCCATCACTCGTGCGTCTGAACCAGGGTTGGCGTAACCAAGGAGATGAAATGTGCTACTGTAAACAGTTCATTTAGTAATAGCACTAAAATGGTTCCCTAGAGTCCAGGTTCTTAATTGCAAATGAAAGAAAATTAGGGTAGTGCGCCGAACCAGCGTAAGGTTTCAGTTTTATTCGTCCGCTACCTCTTCTCTGGGCAATTTTATTAGCCGGCTTCATTATCATATTCTGTTTCGAGCGCTCCCCTTAACTCTACGCTTTCGAACTTATCTCATTTCTAATCTTTATGAGGCAATCGTTTCAAACTTTCCACTCAGCCCACATTCGGCACTGCCGAAGATGAGAGTAAGGACCGAGAATAAAAGTCGAGAATTAGATAGACATCAATAAAGGCGAGGATGGTTCAAGTGGGAAGAAATTGAGCCTCCTTTCAAATTACAAAGGGGGGAGAGAGAGAGTTCGCGTTATTTTATGGCGGACCATGAAATAGCCAAATACTTTTTATCGGACTGTCTTTGGTGAGGAATGAACACTTGATTTTGGAGCCATTTCTTGGAGGAAATGGACTTTCCAGAACATTGTCGAGGGCATTTCCCACGATTTTGGTAAAACTCGAAACAATTGCATGCTAAAATATTCACTCGTTTCGGAAATTCGAGCTACCGAATAATCTTAATATCAGGAATGAATTTTTGTCAAGAAACTGAAAAGATTCATATGGAATGAGATTTTCATTAGGCTCTTGAACAGAAATATAAATATGTGGGATAAAAATCTATGATGTTAAGATGACGAATAAAATTTGTTTTCTTCAGACAAAAATGTTTTTTATTATCTGATCCAAAAC
Nperlakyi_SChimneys_N1079 ---------ATGATGGAAAATTTATAGCATTTTTAACAGATGTATAGTGGAACTCAATTTTAATTTCGGCTTGTTTACCATTTAAATCTTACCATTTGTTTCTTTTTCTGCGGAAGACTTGTTATTCAGAATCAGAGCTTTTATTAGTTTTACTCACCATCAAGATTCACAATTTGTCTTCTTAAGACTCATCATAAAGAGTCAGATTCGTTTTTGTAATACATCTTGTTTAGAAATTCATATTCCTAGTAAAAAGGATATGAATTGCGATCTTCAATTCCCCATTTCGTGATTCTTCTAAAAATTAATTTAAAGCATCACCCGGAAATACAACCCGATTCAATTATACTCGATCCAATTCCTTACTAAAACCCACCGGCTATGCCCGAAAATACAATCGACAACAGAGTTAAATCTGAGACGAGATTTTCTCTTTCGTTGGAATCTTTTGATTGAGAAAAAGAGGGATGTAAATTTATGCACAAAACGAAACCAACACTGGACATTATCAAACTTGTTGTAGATTAAAAGTCCAAAGTCTCCGTCGACTAATTGGAGACTTTGTAAGCGACTGCAAGCCAACCCTATTACCCGATCTAACCACGTATGCCTTACAGGAAGCCATCACTCGTGCGTCTGAACCAGGGTTGGCGTAACCAAGGAGATGAAATGTGCTACTGTAAACAGTTCATTTAGTAATAGCACTAAAATGGTTCCCTAGAGTCCAGGTTCTTAATTGCAAATGAAAGAAAATTAGGGTAGTGCGCCGAACCAGCGTAAGGTTTCAGTTTTATTCGTCCGCTACCTCTTCTCTGGGCAATTTTATTAGCCGGCTTCATTATCATATTCTGTTTCGAGCGCTCCCCTTAACTCTACGCTTTCGAACTTATCTCATTTCTAATCTTTATGAGGCAATCGTTTCAAACTTTCCACTCAGCCCACATTCGGCACTGCCGAAGGTGAGAGTAAGGACTGAGAATAAAAGTCGAGAATTAGATAGACATCAATAAAGGCGAGGATGGTTCAAGTGGGAAGAAATTGAGCCTCCTTTCAAATTACAGAAGGGGGGGGGAGAGGGTTCGCGTTATTTTATGGCGGACCATGAAACAGCCAAATACTTTTTATCGGACTGTCTTTGTTGAGGAATGAACACTTGATTTTGGAGCCATTTCTTGGAGGAAATGGACTACCCAGGACATTGTCGGGGGCATTTCACACGATTTTGGTAAAACTCGGAACAATTGGATGCTAAAATATTCACTCGTTTCGAAAATTCGAGCTACCGAATAATATTAATATCAGGAATAAATTTTTATCAAGAAACTGAAAAGATTGAGATGAGATGAGATTTCCATTAAGCTCTTGAACAGAAATAGAAACATGTTGGATAAAGATCTGTGATGTTAAGAAAATGAATAAAATTTGTTTTCTTCAGACTAAAATGTTTTTGATTATCTGATCCAAAAC
Nperlakyi_SChimneys_N1080 ----------------------------------------------------------------------------------------------------------------------------------------GCTTTTATTAGTTTTACTCACCATCAAGATTCACAATTTGTCTTCTTAAGACTCATCATAAAGAGTCAGATTCGTTTTTGTAATACATCTTGTTTAGAAATTCATATTCCTAGTAAAAAGGATATGAATTGCGATCTTCAATTCCCCATTTCGTGATTCTTCTAAAAATTAATTTAAAGCATCACCCGGAAATACAACCCGATTCAATTATACTCGATCCAATTCCTTACTAAAACCCACCGGCTATGCCCGAAAATACAATCGACAACAGAGTTAAATCTGAGACGAGATTTTCTCTTTCGTTGGAATCTTTTGATTGAGAAAAAGAGGGATGTAAATTTATGCACAAAACGAAACCAACACTGGACATTATCAAACTTGTTGTAGATTAAAAGTCCAAAGTCTCCGTCGACTAATTGGAGACTTTGTAAGCGACTGCAAGCCAACCCTATTACCCGATCTAACCACGTATGCCTTACAGGAAGCCATCACTCGTGCGTCTGAACCAGGGTTGGCGTAACCAAGGAGATGAAATGTGCTACTGTAAACAGTTCATTTAGTAATAGCACTAAAATGGTTCCCTAGAGTCCAGGTTCTTAATTGCAAATGAAAGAAAATTAGGGTAGTGCGCCGAACCAGCGTAAGGTTTCAGTTTTATTCGTCCGCTACCTCTTCTCTGGGCAATTTTATTAGCCGGCTTCATTATCATATTCTGTTTCGAGCGCTCCCCTTAACTCTACGCTTTCGAACTTATCTCATTTCTAATCTTTATGAGGCAATCGTTTCAAACTTTCCACTCAGCCCACATTCGGCACTGCCGAAGGTGAGAGTAAGGACTGAGAATAAAAGTCGAGAATTAGATAGACATCAATAAAGGCGAGGATGGTTCAAGTGGGAAGAAATTGAGCCTCCTTTCAAATTACAGAAGGGGGGGGGG----------------------------------------------------------------------------------------------------------------------------------------------------------------------------------------------------------------------------------------------------------------------------------------------------------------------------------------------------------------------------------------------------------
Nreclusus_Clingmans_N252 -------------------------------------------------------------------------------------------ACATTTGTTTCTTTTTCTGCGGAAGACTTGTTATTCCGAATCAGATCTTTTATTAGTTTTACTCACCATCAAGATTCACACATTGTCTTCTTAAGACTCATTATAAAGAGTCAGATTCGTTTTTGTACTACATCTTGTTTAGAAATTCATATTCCTAGCAAAAAGGATATGAATTGTGATCTTCAATTCCTCATTTCGTGATTCTTCTAAAAATTAATTTAAAGCATCACCCAGAAATACACCCCGATTCAATTATACTCGATCCAATTCCTTACTAAAACCCACCGGCTATGCCCGAAAATACAATCGACAACAGAGTTAAATCTGAGACGAGATTTTCTCTTTCGTTGGAATCTTTTGATTGAGAAAAAGAGGGATGTAAATTTATGCACAAAACGAAACCAACACTGGACATTATCAAACTTGTTGTAGATTAAAAGTCCAAAGTCTCCGTCGACTAATTGGAGACTTTGTAAGCGACTGCAAGCCAACCCTATTACCCGATCTAACCACGTATGCCTTACAGGAAGCCATCACTCGTGCGTCTGAACCAGGGTTGGCGTAACCAAGGAGATGAAATGTGCTACTGTAAACAGTTCATTTAGTAATAGCACTAAAATGGTTCCCTAGAGTCCAGGTTCTTAATTGCAAATGAAAGAAAATTAGGGTAGTGCGCCGAACCAGCGTAAGGTTTCAGTTTTATTCGTCCGCTACCTCTTCTCTGGGCAATTTTATTAGCCGGCTTCATTATCATATTCTGTTTCGAGCGCTCCCCTTAACTCTACGCTTTCGAACTTATCTCATTTCTAATCTTTATGAGGCAATCGTTTCAAACTTTCCACTCAGCCCACATTCGGCACTGCCGAAGGTGAGAGTAAGGACCGAGAATAAAAGTCGAGAATTAGATAGACATCAATAAAGGCGAGGATGGTTCAAGTGGGAAGAAATTGAGCCTCCTTTCAAATTACAAAAGGGGGGGAGAGAGGATTCGCGTTATTTTATGGCGGACCATGAAACAGCCAAATACTTTTTATCGGACTGTCTTTGTTGAGGAATGAACACTTGATTTTGGAGCCATTTCTTGAAGGAAATGGACTACCCAGCACATTGTCGGGGGCATTTCTCACGATTTTGGTAAAACTCGGAACAATTGGATGCTAAAATATTCACTCGTTTCGAAAATTCGAGCGACCGAATAATATTAATATCAGGAATAAATTTTCATCAAGAAACTGAAAAGATTGAGATGGGATGAGATTTCCATTAAGCTCTTGAACAGAAATAGAAACATGTTGGATAAAGATCTGTGATGTTAAGAAGATGAATAAAATTTGTTTTCTTCAGAC------------------------------
Nreclusus_Newfound_N259 -----------------------------------------------------------------------------------AAATCTTAACATTTGTTTCTTTTTCTGCGGAAGACTTGTTATTCAGAATCAGAGCTTTTATTAGTTTTACTCACCATCAAGATTCACAATTTGTCTTCTTAAGACTCATTATAAAGAGTCAGATTCGTTTTTGTACTACATCTTGTTTAGAAATTAATATTCCTAGCAAAAAGGATATGAATTGTGATCTTCAATTCCCCATTTCGTGATTCTTCTAAAAATTAATTTAAAGCATCACCCAGAAATACAACCCGATTCAATTATACTCGATCCAATTCCTTACTAAAACCCACCGGCTATGCCCGAAAATACAATCGACAACAGAGTTAAATCTGAGACGAGATTTTCTCTTTCGTTGGAATCTTTTGATTGAGAAAAAGAGGGATGTAAATTTATGCACAAAACGAAACCAACACTGGACATTATCAAACTTGTTGTAGATTAAAAGTCCAAAGTCTCCGTCGACTAATTGGAGACTTTGTAAGCGACTGCAAGCCAACCCTATTACCCGATCTAACCACGTATGCCTTACAGGAAGCCATCACTCGTGCGTCTGAACCAGGGTTGGCGTAACCAAGGAGATGAAATGTGCTACTGTAAACAGTTCATTTAGTAATAGCACTAAAATGGTTCCCTAGAGTCCAGGTTCTTAATTGCAAATGAAAGAAAATTAGGGTAGTGCGCCGAACCAGCGTAAGGTTTCAGTTTTATTCGTCCGCTACCTCTTCTCTGGGCAATTTTATTAGCCGGCTTCATTATCATATTCTGTTTCGAGCGCTCCCCTTAACTCTACGCTTTCGAACTTATCTCATTTCTAATCTTTATGAGGCAATCGTTTCAAACTTTCCACTCAGCCCACATTCGGCACTGCCGAAGGTGAGAGTAAGGACCGAGAATAAAAGTCGAGAATTAGATAGACATCAATAAAGGCGAGGATGGTTCAAGTGGGAAGAAATTGAGCCTCCTTTCAAATTACAAAAGGGGGGAAGAGAGGGTTCGCGTTATTTTATGGCGGACCATGAAACAGCCAAATACTTTTTATCGGACTGTCTTTCTTGAGGAATGAACACTTGATTTTGGAGCCATTTCTTGAAGGAAATGGACTACCCAGCACATTGTCGGGGGGGTTTCTCACGATTTTGGTAAAACTCGGAACAATTGGATGCTAAAATATTCACTCGTTTCGAAAATTCGAGCGACCGAATAATATTAATATCAGGAATAAATTTTCATCAAGAAACTGAAAAGATTGAGATGGGATGAGATTTCCATTAAGCTCTTGAACAGAAATACAAACATGTTGGATAAAGATCTGTGATGTTAAGAAGATGAATAAAATTTGTTT---------------------------------------
Nreclusus_Noland_N1051 TAGTTCATAAGGATGGCAAATTTATAGCATTTTTAACAGATGTTTAGTGGAACTCAATTTTAATTTCGGCTTGTTTACCATTTAAATCTTAACATTTGTTTCTTTTTCTGCGGAAGACTTGTTATTCAGAATCAGATCTTTTATTAGTTTTACTCACCATCAAGATTCACACTTTGTCTTTTTAAGACTCATTATAAAGAGTCAGATTCGTTTTTGTACTACATCTTGTTTAGAAATTCATATTCCTAGCAAAAAGGATATGAATTGTGATCTTCAATTCCTCATTTCGTGATTCTTCTAAAAATTAATTTAAAGCATCACCCAGAAATACACCCCGATTCAATTATACTCGATCCAATTCCTTACTAAAACCCACCGGCTATGCCCGAAAATACAATCGACAACAGAGTTAAATCTGAGACGAGATTTTCTCTTTCGTTGGAATCTTTTGATTGAGAAAAAGAGGGATGTAAATTTATGCACAAAACGAAACCAACACTGGACATTATCAAACTTGTTGTAGATTAAAAGTCCAAAGTCTCCGTCGACTAATTGGAGACTTTGTAAGCGACTGCAAGCCAACCCTATTACCCGATCTAACCACGTATGCCTTACAGGAAGCCATCACTCGTGCGTCTGAACCAGGGTTGGCGTAACCAAGGAGATGAAATGTGCTACTGTAAACAGTTCATTTAGTAATAGCACTAAAATGGTTCCCTAGAGTCCAGGTTCTTAATTGCAAATGAAAGAAAATTAGGGTAGTGCGCCGAACCAGCGTAAGGTTTCAGTTTTATTCGTCCGCTACCTCTTCTCTGGGCAATTTTATTAGCCGGCTTCATTATCATATTCTGTTTCGAGCGCTCCCCTTAACTCTACGCTTTCGAACTTATCTCATTTCTAATCTTTATGAGGCAATCGTTTCAAACTTTCCACTCAGCCCACATTCGGCACTGCCGAAGGTGAGAGTAAGGACCGAGAATAAAAGTCGAGAATTAGATAGACATCAATAAAGGCGAGGATGGTTCAAGTGGGAAGAAATTGAGCCTCCTTTCAAATTACAAAAGGGGGGGGGAGAGGATTCGCGTTATTTTATGGCGGACCATGAAACAGCCAAATACTTTTTATCGGACTGTCTTTGTTGAGGAATGAACACTTGATTTTGGAGCCATTTCTTGAAGGAAATGGACTACCCAGCACATTGTCGGGGGCATTTCTCACGATTTTGGTAAAACTCGGAACAATTGGATGCTAAAATATTCACTCGTTTCGAAAATTCGAGCTACCGAATAATATTAATATCAGGAATAAATTTTCATCAAGAAACTGAAAAGATTGAGATGGGATGAGATTTCCATTAAGCTCTTGAACAGAAATAGAAACATGTTGGATAAAGATCTGTGATGTTAAGAAGATGAATAAAATTTGTTTTCTTCAGACTAAAATGTTTTTGATTATCTGATCCAAAAC
Nreclusus_Smokemont_N1020 --------------------------------------------------------------------------------------------------------------------------------GAATCAGAGCTTTTATTAGTTTTACTCACCATCAAGATTCACAATTTGTCTTCTTAAGACTCATTATAAAGAGTCAGATTCGTTTTTGTACTACATCTTGTTTAGAAATTAATATTCCTAGCAAAAAGGATATGAATTGTGATCTTCAATTCCCCATTTCGTGATTCTTCTAAAAATTAATTTAAAGCATCACCCAGAAATACAACCCGATTCAATTATACTCGATCCAATTCCTTACTAAAACCCACCGGCTATGCCCGAAAATACAATCGACAACAGAGTTAAATCTGAGACGAGATTTTCTCTTTCGTTGGAATCTTTTGATTGAGAAAAAGAGGGATGTAAATTTATGCACAAAACGAAACCAACACTGGACATTATCAAACTTGTTGTAGATTAAAAGTCCAAAGTCTCCGTCGACTAATTGGAGACTTTGTAAGCGACTGCAAGCCAACCCTATTACCCGATCTAACCACGTATGCCTTACAGGAAGCCATCACTCGTGCGTCTGAACCAGGGTTGGCGTAACCAAGGAGATGAAATGTGCTACTGTAAACAGTTCATTTAGTAATAGCACTAAAATGGTTCCCTAGAGTCCAGGTTCTTAATTGCAAATGAAAGAAAATTAGGGTAGTGCGCCGAACCAGCGTAAGGTTTCAGTTTTATTCGTCCGCTACCTCTTCTCTGGGCAATTTTATTAGCCGGCTTCATTATCATATTCTGTTTCGAGCGCTCCCCTTAACTCTACGCTTTCGAACTTATCTCATTTCTAATCTTTATGAGGCAATCGTTTCAAACTTTCCACTCAGCCCACATTCGGCACTGCCGAAGGTGAGAGTAAGGACCGAGAATAAAAGTCGAGAATTAGATAGACATCAATAAAGGCGAGGATGGTTCAAGTGGGAAGAAATTGAGTCTCCTTTCAAATTACAAAAGGGGGGAAGAGAGGGTTCGCGTTATTTTATGGCGGACCATGAAACAGCCAAATACTTTTTATCGGACTGTCTTTGTTGAGGAATGAACACTTGATTTTGGAGCCGTTTCTTGGAGGAAATGGACTACCCAGCACATTGTCGGGGGTG-----------------------------------------------------------------------------------------------------------------------------------------------------------------------------------------------------------------------------------------------------------------
Nroanensis_IngramBranch_N926 --------------------------------------------------------------------------------------------CATTTGTTT-TTTTTCTGCGGAATACTTGTTATTCAGAATCAGAGCTTTTATTAGTTTTACTCACCATCAAGATTCACAATTTGTCTTCTTAAGACTCATTATAAAGAGTCAGATCCGTTTTTGTAATACATCTTGTTTAGAAATTCACATTCCTAGCAAAAAGGATATGAATTGTGATCTTCAATTCCCCATTTCCTGATTCTTCTAAAAATTAATTTAAAGCATCACCCAGAAATACAACCCGATTCAATTATACTCGATCCAATTCCTTACTAAAACCCACCGGCTATACCCGAAAATACAATCGACAACAGAGTTAAATCTGAGACGAGATTTTCTCTTTCGTTGGAATCTTTTGATTGAGAAAAAGAGGGATGTAAATTTATGCACAAAACGAAACCAACACTGGACATTATCAAACTTGTTGTAGATTAAAAGTCCAAAGTCTCCGTCGACTAATTGGAGACTTTGTAAGCGACTGCAAGCCAACCCTATTACCCGATCTAACCACGTATGCCTTACAGGAAGCCATCACTCGTGCGTCTGAACCAGGGTTGGCGTAACCAAGGAGATGAAATGTGCTACTGTAAACAGTTCATTTAGTAATAGCACTAAAATGGTTCCCTAGAGTCCAGGTTCTTAATTGCAAATGAAAGAAAATTAGGGTAGTGCGCCGAACCAGCGTAAGGTTTCAGTTTTATTCGTCCGCTACCTCTTCTCTGGGCAATTTTATTAGCCGGCTTCATTATCATATTCTGTTTCGAGCGCTCCCCTTAACTCTACGCTTTCGAACTTATCTCATTTCTAATCTTTATGAGGCAATCGTTTCAAACTTTCCACTCAGCCCACATTCGGCACTGCCGAAGGTGAGAGTAAGGACCGAGAATAAAAGTCGAGAATTAGATAGACATCAATAAAGGCGAGGATGGTTCAAGTGGGAAGAAATTGAGCCTCCTTTCAAATTACAAAAGGGGGGAAGAGATGGTTCGCGTTATTTTATGGCGGACCATGAAACAGCCAAATACTTTTTATCGGACTGTCTTTGTTGAGGAATGAACACTTGATTTTGGAGCCATTTCTTGGAGGAAATGGACTTCCCAGCACATTGTCGGGGGCATTTCTCACGATTTTGGTAAAACTCGGAACAATTGGATGCTAAAATATTCACTCGTTTCGAAAATTCGAGCTACCTAATAATCTTAATATCCGGAATAAATTTTTATCAAGAAACTGAAAAGATTGAGATGGGATGAGATTTCCATTAAGCTCTTGAACAGAAATATAA-----------------------------------------------------------------------------------------
Nroanensis_N_CarversGap_N928 TAGTTCATAATGATGGCA--------------------------------AACTCAATTTTAATTTCGGCTTGTTTACCATTTAAATCTTAACATTTG-TTTTTTTTCTGTGAAAGACTTGTTATTCAGAATCAGAGCTTTTATTAGTTTTACTCCCCATCAAGATTC-----------TCTTAAGACTCATTATAAAGAGTCAGATCCGTTTTTGTAATACATCTTGTTTAGAAATTCACATTCCTAGCAAAAAGGATATGAATTGTGATCTTCAATTCCCCATTTCCTGATTCTTCTAAAAATTAATTTAAAGCATCGCCCAGAAATACAACCCGATTCAATTATACTCGATCCAATTCCTTACTAAAACCCACCGGCTATGCCCGAAAATACAATCGACAACAGAGTTAAATCTGAGACGAGATTTTCTCTTTCGTTGGAATCTTTTGATTGAGAAAAAGAGGGATGTAAATTTATGCACAAAACGAAACCAACACTGGACATTATCAAACTTGTTGTAGATTAAAAGTCCAAAGTCTCCGTCGACTAATTGGAGACTTTGTAAGCGACTGCAAGCCAACCCTATTACCCGATCTAACCACGTATGCCTTACAGGAAGCCATCACTCGTGCGTCTGAACCAGGGTTGGCGTAACCAAGGAGATGAAATGTGCTACTGTAAACAGTTCATTTAGTAATAGCACTAAAATGGTTCCCTAGAGTCCAGGTTCTTAATTGCAAATGAAAGAAAATTAGGGTAGTGCGCCGAACCAGCGTAAGGTTTCAGTTTTATTCGTCCGCTACCTCTTCTCTGGGCAATTTTATTAGCCGGCTTCATTATCATATTCTGTTTCGAGCGCTCCCCTTAACTCTACGCTTTCGAACTTATCTCATTTCTAATCTTTATGAGGCAATCGTTTCAAACTTTCCACTCAGCCCACATTCGGCACTGCCGAAGGTGAGAGTAAGGACCGAGAATAAAAGTCGAGAATTAGATAGACATCAATAAAGGCGAGGATGGTTCAAGTGGGAAGAAATTGAGCCTCCTTTCAAATTACAAAAGGGGGGAAGAGAGGGTTCGCGTTATTTTATGGTGGACCATGAAACAGCCAAATACTTTTTATCGGACTGTCTTTGTTGAGGAATGAACACTTGATTTTGGAGCCATTTCTTGGAGGAAATGGACTTCCCAGCACATTGTCGGGGGCATTTCTCACGATTTTGGTAAAACTCGGAACAATTGGATGCTAAAATATTCACTCGTTTCGAAAATTCGAGCTACCGAATAATCTTAATACCCGGAATAAATTTTTATCAAGAAACTGAAAAGATTGAGATGGGATGAGATTTCCATTAAGCTCTTGAACAGAAATATAAACATGTTGGAT------------------------------------------------------------------------------
Nroanensis_RoanHighBluff_N762 -------------------------------------------------------------------------------------------------------------------------------------------------------------------GATTCACAATTTGTCTTCTTAAGACTCATTATAAAGAGTCAGATCCGTTTTTGTAATACATCTTGTTTAGAAATTCACATTCCTAGCAAAAAGGATATGAATTGTGATCTTCAATTCCCCATTTCCTGATTCTTCTAAAAATTAATTTAAAGCATCACCCAGAAATACAACCCGATTCAATTATACTCGATCCAATTCCTTACTAAAACCCACCGGCTATACCCGAAAATACAATCGACAACAGAGTTAAATCTGAGACGAGATTTTCTCTTTCGTTGGAATCTTTTGATTGAGAAAAAGAGGGATGTAAATTTATGCACAAAACGAAACCAACACTGGACATTATCAAACTTGTTGTAGATTAAAAGTCCAAAGTCTCCGTCGACTAATTGGAGACTTTGTAAGCGACTGCAAGCCAACCCTATTACCCGATCTAACCACGTATGCCTTACAGGAAGCCATCACTCGTGCGTCTGAACCAGGGTTGGCGTAACCAAGGAGATGAAATGTGCTACTGTAAACAGTTCATTTAGTAATAGCACTAAAATGGTTCCCTAGAGTCCAGGTTCTTAATTGCAAATGAAAGAAAATTAGGGTAGTGCGCCGAACCAGCGTAAGGTTTCAGTTTTATTCGTCCGCTACCTCTTCTCTGGGCAATTTTATTAGCCGGCTTCATTATCATATTCTGTTTCGAGCGCTCCCCTTAACTCTACGCTTTCGAACTTATCTCATTTCTAATCTTTATGAGGCAATCGTTTCAAACTTTCCACTCAGCCCACATTCGGCACTGCCGAAGGTGAGAGTAAGGACCGAGAATAAAAGTCGAGAATTAGATAGACATCAATAAAGGCGAGGATGGTTCAAGTGGGAAGAAATTGAGCCTCCTTTCAAATTACAAAAGGGGGGAGGAGATGGTTCGCGTTATTTTATGGCGGACCATGAAACAGCCAAATACTTTTTATCGGACTGTCTTTGTTGAGGAATGAACACTTGATTTTGGAGCCATTTCTTGGAGGAAATGGACTTCCCAGCACATTGTCGGGGGCATTTCTCACGATTTTGGTAAAACTCGGAACAATTGGATGCTAAAATATTCACTCGTTTCGAAAATTCGAGCTACCGAATAATCTTAATATCCGGAATAAATTTTTATCAAGAAACTGAAAAGATTGAGATGGGATGAGATTTCCATTAAGCTCTTGAACAGAAATATAAACATGTTGGATAAAGATCTGTGACGTTAAGAAGATGAATAAAATTTGTTTTCTTCAGACAAAAATGATTTTTATTATCTGATCCAAAAC
Nsheari_BaldRiver_N1168 TAGTTCATAATGATGGCAAATTTATAGCATTTTTAACAGATGTTTAGTGGAACTCAATTTTAATTTCGGCTTGTTTACCATTTAAATCTTAACATTTGTTTCTTTTTCTGCGGAAGACTTGTTATTCAGAATCAGAGCTTTTATTAGTTTTACTCACCATCAAGATTCACAATTTGTCTTCTTAAGACTCATTATAAAGAATCAGATTCGTTTTTGTAATACATCTTGTTTAGAAATTCAAATTCCTAGCAAAAAGGATATGAATTGTGATCTTTAATTCCCCATTTCGTGATTCTTCTAAAAATTAATTTAAAGCATCACCCAGAAATACAACCCGATTCAATTATACTCGATCCAATTCCTTACTAAAACCCACCGGCTATGCCCGAAAATACAATCGACAACAGAGTTAAATCTGAGACGATATTTTCTCTTTCGTTGGAATCTTTTGATTGAGAAAAAGAGGGATGTAAATTTATGCACAAAACGAAACCAACACTGGACATTATCAAACTTGTTGTAGATTAAAAGTCCAAAGTCTCCGTCGACTAATTGGAGACTTTGTAAGCGACTGCAAGCCAACCCTATTACCCGATCTAACCACGTATGCCTTACAGGAAGCCATCACTCGTGCGTCTGAACCAGGGTTGGCGTAACCAAGGAGATGAAATGTGCTACTGTAAACAGTTCATTTAGTAATAGCACTAAAATGGTTCCCTAGAGTCCAGGTTCTTAATTGCAAATGAAAGAAAATTAGGGTAGTGCGCCGAACCAGCGTAAGGTTTCAGTTTTATTCGTCCGCTACCTCTTCTCTGGGCAATTTTATTAGCCGGCTTCATTATCATATTCTGTTTCGAGCGCTCCCCTTAACTCTACGCTTTCGAACTTATCTCATTTCTAATCTTTATGAGGCAATCGTTTCAAACTTTCCACTCAGCCCACATTCGGCACTGCCGAAGGTGAGAGTAAGGACCGAGAATAAAAGTCGAGAATTAGATAGACATCAATAAAGGCGAGGATGGTTCAAGTGGGAAGAAATTGAGCCTCCTTTCAAATTACAAAAGGGGGGAAGAGAGGGTTCGCGTTATTTTATGGCGGACCATGAAACAGCCAAATACTTTTTATCGGACTGTCTTTGTTGAGGAATGAACACTTGATTTTGGAGCCATTTCTTGGAGGAAATGGACTACCCAGCACATTGTCGGGGGCATTTCTCACGATTTTGGTAAAACTCGGAACAATTGGATGCTAAAATATTCACTCGTTTCGAAAATTCGAGCTACCGAATAATATTAATATCAGGAATAAAGTTTTATCAAGAAACTGAAAAGATTGAGATGGGATGAGATTTCCATTAAGCTCTTGAACAGAAATAGAAACATGTTGGATAAAGATCTGTGATGTTAAGAAGATGAATAAAATTTGTTTTCTTCAGACTAAAATCTTTTTGATGATCTGATCCAAAAC
Nsheari_Cohutta_N826 TAGTTCATAATGATGGCAAATTTATAGCATTTTTAACAGATGTTTAGTGGAACTCAATTTTAATTTCGGCTTGTTTACCATTTAAATCTTAACATTTGTTTCTTTTTCTGCGGAAGACTTGTTATTCAGAAGCAGAGCTTTTATTAGTTTTACTCACCATCAAGATTCACAATTTGTCTTCTTAAGACTCATTATAAAGAGTCAGATTCGTTTTTGTAATGCATCTTGTTTAGAAATTCAAATTCCTAGCAAAAAGGATATGAATTGTGATCTTCAATTCCCCATTTCGTGATTCTTCTAAAAATTAATTTAAAGCATCACCCAGAAATACAACCCGATTCAATTATACTCGATCCAATTCCTTACTAAAACCCACCGGCTATGCCCGAAAATACAATCGACAACAGAGTTAAATCTGAGACGGGATTTTCTCTTTCGTTGGAATCTTTTGATTGAGAAAAAGAGGGATGTAAATTTATGCACAAAACGAAACCAACACTGGACATTATCAAACTTGTTGTAGATTAAAAGTCCAAAGTCTCCGTCGACTAATTGGAGACTTTGTAAGCGACTGCAAGCCAACCCTATTACCCGATCTAACCACGTATGCCTTACAGGAAGCCATCACTCGTGCGTCTGAACCAGGGTTGGCGTAACCAAGGAGATGAAATGTGCTACTGTAAACAGTTCATTTAGTAATAGCACTAAAATGGTTCCCTAGAGTCCAGGTTCTTAATTGCAAATGAAAGAAAATTAGGGTAGTGCGCCGAACCAGCGTAAGGTTTCAGTTTTATTCGTCCGCTACCTCTTCTCTGGGCAATTTTATTAGCCGGCTTCATTATCATATTCTGTTTCGAGCGCTCCCCTTAACTCTACGCTTTCGAACTTATCTCATTTCTAATCTTTATGAGGCAATCGTTTCAAACTTTCCACTCAGCCCACATTCGGCACTGCCGAAGGTGAGAGTAAGGACCGAGAATAAAAGTCGAGAATTAGATAGACATCAATAAAGGCGAGGATGGTTCAAGTGGGAAGAAATTGAGCCTCCTTTCAAATTACAAAAGGGGGGAAGAGAGGGTTCGCGTTATTTTATGGCGGACCATGAAACAGCCAAATACTTTTTATCGGACTGTCTTTGTTGAGGAATGAACACTTGATTTTGGAGCCATTTCTTGGTGGAAATGGACTACCCAGCACATTGTCGGGGGCATTTCTCACGATTTTGGTAAAACTCGGAACAATTGGATGCTAAAATATTCACTCGTTTCGAAAATTCGAGCTACCGAATAATATTAATATCAGGAATAAATTTTTATCAAGAAACTGAAAAGATTGAAACGGGATGAGATTTCCATTAAGCTCTTGAACAGAAATAGAAACATGTTGGATAAAGATCTGTGATGTTAAGAAGATGAATAAAATTTGTTTTCTTCAGACTAAAATGTTTTTGATTATCTGATCCAAAAC
Nsheari_JoyceKilmer_N092 -----CATAATGATGGCAAATTTATAGCATTTTTAACAGATGTTTAGTGGAACTCAATTTTAATTTCGGCTTGTTTACCATTTAAATCTTAACATTTGTTTCTTTTTCTGCGGAAGACTTGTTATTCAGAATCAGAGCTTTTATTAGTTTTACTCACCATCAAGATTCACAATTTGTCTTCTTAAGACTCATTATAAAGAGTCAGATTCGTTTTTGTAATACATCTTGTTTAGAAATTCAAATTCCTAGCAAAAAGGATATGAATTGTGATCTTCAATTCCCCATTTCGTGATTCTTCTAAAAATTAATTTAAAGCATCACCCAGAAATACAACCCGATTCAATTATACTCGATCCAATTCCTTACTAAAACCCACCGGCTATGCCCGAAAATACAATCGACAACAGAGTTAAATCTGAGACGAGATTTTCTCTTTCGTTGGAATCTTTTGATTGAGAAAAAGAGGGATGTAAATTTATGCACAAAACGAAACCAACACTGGACATTATCAAACTTGTTGTAGATTAAAAGTCCAAAGTCTCCGTCGACTAATTGGAGACTTTGTAAGCGACTGCAAGCCAACCCTATTACCCGATCTAACCACGTATGCCTTACAGGAAGCCATCACTCGTGCGTCTGAACCAGGGTTGGCGTAACCAAGGAGATGAAATGTGCTACTGTAAACAGTTCATTTAGTAATAGCACTAAAATGGTTCCCTAGAGTCCAGGTTCTTAATTGCAAATGAAAGAAAATTAGGGTAGTGCGCCGAACCAGCGTAAGGTTTCAGTTTTATTCGTCCGCTACCTCTTCTCTGGGCAATTTTATTAGCCGGCTTCATTATCATATTCTGTTTCGAGCGCTCCCCTTAACTCTACGCTTTCGAACTTATCTCATTTCTAATCTTTATGAGGCAATCGTTTCAAACTTTCCACTCAGCCCACATTCGGCACTGCCGAAGGTGAGAGTAAGGACCGAGAATAAAAGTCGAGAATTAGATAGACATCAATAAAGGCGAGGATGGTTCAAGTGGGAAGAAATTGAGCCTCCTTTGAAATTACAAAAGGGGGGAAGAGAGGGTTCGCGTTATTTTATGGCGGACCATGAAACAGCCAAATACTTTTTATCGGACTGTCTTTGTTGAGGAATGAACACTTGATTTTGGAGCCATTTCTTGGAGGAAATGGACTACCCAGCACATTGTCGGGGGCATTTCTCACGATTTTGGTAAAACTCGGAACAATTGGATGCTAAAATATTCACTCGTTTCGAAAATTCGAGCTACCGAATAATATTAATATCAGGAATAAATTTTTATCAAGAAACTGAAAAGATTGAGATGGGATGAGATTTCCATTAAGCTCTTGAACAGAAATAGAAACATGTTGGATAAAGATCTGTGATGTTAAGAAGATGAATAAAATTTGATTTCTTCAGACTAAAA-------------------------
Nsilvanus_Elijay_N395 TAGTTCATAATGATGGCAAATTTATAGCATTTTTAACGGATGTTTAGTGGAACTCAATTTTAATTTCGGCTTGCTTGCCATTTAAATCTTAACATTTGTTTCTTTTTCTGCGGAAGACTTGTTATTCAGAATCAGGGCTTTTATTAGTTTTACTCACCATCAAGATTCACAATTTGTCTTCTTAAGACTCATTATAAAGAGTCAGATCCGTTTTTGTAATACATCTTGTTTAGAAATTCACATTCCTAGCAAAAAGGATATGAATTGTGATCTTCAATTCCCCATTTCCTGATTCTTCTAAAAATTAATTTAAAGCATCACCCAGAAATACAACCCGATTCAATTATACTCGATCCAATTCCTTACTAAAACCCACCGGCTATGCCCGAAAATACAATCGACAACAGAGTTAAATCTGAGACGAGATTTTCTCTTTCGTTGGAATCTTTTGATTGAGAAAAAGAGGGATGTAAATTTATGCACAAAACGAAACCAACACTGGACATTATCAAACTTGTTGTAGATTAAAAGTCCAAAGTCTCCGTCGACTAATTGGAGACTTTGTAAGCGACTGCAAGCCAACCCTATTACCCGATCTAACCACGTATGCCTTACAGGAAGCCATCACTCGTGCGTCTGAACCAGGGTTGGCGTAACCAAGGAGATGAAATGTGCTACTGTAAACAGTTCATTTAGTAATAGCACTAAAATGGTTCCCTAGAGTCCAGGTTCTTAATTGCAAATGAAAGAAAATTAGGGTAGTGCGCCGAACCAGCGTAAGGTTTCAGTTTTATTCGTCCGCTACCTCTTCTCTGGGCAATTTTATTAGCCGGCTTCATTATCATATTCTGTTTCGAGCGCTCCCCTTAACTCTACGCTTTCGAACTTATCTCATTTCTAATCTTTATGAGGCAATCGTTTCAAACTTTCCACTCAGCCCACATTCGGCACTGCCGAAGGTGAGAGTAAGGACCGAGAATAAAAGTCGAGAATTAGATAGACATCAATAAAGGCGAGGATGGTTCAAGTGGGAAGAAATTGAGCCTCCTTTCAAATTACAAAAGGGGGCAAGAGAGGGTTTGCGTTATTTTATGGCGGACCATGAAACAGCCAAATACTTTTTATCGGACTGTCTTTGTTGAGGAATGAACACTTGATTTTGGAGCCATTTCTTGGAGGAAATGGACTTCCCAGCACA------------TTTCTCACGATTTTGGTAAAACTCGGAACAATTGGATGCTAAAATATTCACTCGTTTCGAAAATTCGAGCTACCGAATAATCTTAATATCCGGAATAAATTTTTATCAAGAAACTGAAAAGATTGAGATGGGATGAGATTTCCACTAAGCTATTGAACAGAAATATAAACATGTCGGATAAAGATCTGTGACGTTAAGAAGATGAATAAAATTTGTTTTCTTCAGACAAAAATGTTTTTTATTATCTGATCCAAAAC
Nsilvanus_GermanyCove_N1017 TAGTTCATAATGATGGCAAATTTATAGCATTTTTAACGGATGTTTAGTGGAACTCAATTTTAATTTCGGCTTGTTTACCATTTAAATCTTAACATTTGTTTCTTTTTCTGCGGAAGACTTGTTATTCAGAATCAGAGCTTTTATTAGTTTTACTCACCATCAAGATTCACAATTTGTCTTCTTAAGGCTCATTATAAAGAGTCAGATCCGTTTTTGTAATACATCTTGTTTAGAAATTCACATTCCTAGCAAAAAGGATATGAATTGTGATCTTCAATTCCCCATTTCCTGATTCTTCTAAAAATTAATTTAAAGCATCACCCAGAAATACAACCCGATTCAATTATACTCGATCCAATTCCTTACTAAAACCCACCGGCTATGCACGAAAATACAATCGACAACAGAGTTAAATCTGAGACGAGATTTTCTCTTTCGTTGGAATCTTTTGATTGAGAAAAAGAGGGATGTAAATTTATGCACAAAACGAAACCAACACTGGACATTATCAAACTTGTTGTAGATTAAAAGTCCAAAGTCTCCGTCGACTAATTGGAGACTTTGTAAGCGACTGCAAGCCAACCCTATTACCCGATCTAACCACGTATGCCTTACAGGAAGCCATCACTCGTGCGTCTGAACCAGGGTTGGCGTAACCAAGGAGATGAAATGTGCTACTGTAAACAGTTCATTTAGTAATAGCACTAAAATGGTTCCCTAGAGTCCAGGTTCTTAATTGCAAATGAAAGAAAATTAGGGTAGTGCGCCGAACCAGCGTAAGGTTTCAGTTTTATTCGTCCGCTACCTCTTCTCTGGGCAATTTTATTAGCCGGCTTCATTATCATATTCTGTTTCGAGCGCTCCCCTTAACTCTACGCTTTCGAACTTATCTCATTTCTAATCTTTATGAGGCAATCGTTTCAAACTTTCCACTCAGCCCACATTCGGCACTGCCGAAGGTGAGAGTAAGGACCGAGAATAAAAGTCGAGAATTAGATAGACATCAATAAAGGCGAGGATGGTTCAAGTGGGAAGAAATTGAGCCTCCTTTCAAATTACAAAAGGGGGGAAGAGAGGGTTTGCGTTATTTTATGGCGGACCATGAAACAGCCAAATACTTTTTATCGGACTGTCTTTGTTGAGGAATGAACACTTGATTTTGGAGCCATTTCTTGTAGGAAATGGACTTCCCAGCACA------------TTTCTCACGATTTTGGTAAAACTCGGAACAATTGGATGCTAAAATATTCACTCGTTTCGAAAATTCGAGCTACCGAATAATCTTAATATCCGGAATAAATTTTTATCAAGAAACTGAAAAGATTGAGATGGGATGAGATTTCCACTAAGCTATTGAACAGAAATATAAACATGTTGGATAAAGATCTGTGACGTTAAGAAGATGAATAAAATTTGTTTTCTTCAGACAAAAATGTTTTTTATTATCTGATCCAAAAC
Nstupkai_BlowholeWOS_N285 TAGTTCATAATGATGGCAAATTTATCGCATTTTTATCAGAGGTTTAGTGGAACTCAATTTTAATTTAGGCTTGTTTACCATTTAAATCTTAACATTTGTTTCTTTTTCTGCGGAAGACTTGTTATTCAGAATCAGA-CTTTTATTAGTTTTACTCACCATCAAGATTCACACTTTGTCTTCTTAAGACTCATTATAAAGAGTCAGATTCGTTTTTGTACTACATCTTGTTTAGAAATTCATATTCCTAGCAAAAATGATATGAATTGTGATCTTCAATTCCTCATTTCGTGATTCTTCTAAAAATTAATTTAAAGCATCACTCAGAAATACACCCCGATTCAATTATACTCAATCCAATTCCTTACTAAAACCCACCGGCTATGCCCGAAAATACAATCGACAACAGAGTTAAATCTGAGACGAGATTTTCTCTTTCGTTGGAATCTTTTGATTGAGAAAAAGAGGGATGTAAATTTATGCACAAAACGAAACCAACACTGGACATTATCAAACTTGTTGTAGATTAAAAGTCCAAAGTCTCCGTCGACTAATTGGAGACTTTGTAAGCGACTGCAAGCCAACCCTATTACCCGATCTAACCACGTATGCCTTACAGGAAGCCATCACTCGTGCGTCTGAACCAGGGTTGGCGTAACCAAGGAGATGAAATGTGCTACTGTAAACAGTTCATTTAGTAATAGCACTAAAATGGTTCCCTAGAGTCCAGGTTCTTAATTGCAAATGAAAGAAAATTAGGGTAGTGCGCCGAACCAGCGTAAGGTTTCAGTTTTATTCGTCCGCTACCTCTTCTCTGGGCAATTTTATTAGCCGGCTTCATTATCATATTCTGTTTCGAGCGCTCCCCTTAACTCTACGCTTTCGAACTTATCTCATTTCTAATCTTTATGAGGCAATCGTTTCAAACTTTCCACTCAGCCCACATTCGGCACTGCCGAAGGTGAGAGTAAGGACCGAGAATAAAAGTCGAGAATTAGATAGACATCAATAAAGGCGAGGATGGTTCAAGTGGGAAGAAATTGAGCCTCCTTTCAAATTACAAAAGGGGGAGAGAGAGGATTCGCGTTATTTTATGGCGGACCATGAAACAGCCAAATACTTTTTATCGGACTGTCTTTGTTGAGGAATGAACACTTGATTTTGGAGCCATTTCTTGAAGGAAATGGACTACCCAGCACATTGTCGGGGGCATTTCTCACGATTTTGGTAAAACTCGGAACAATTGGATGCTAAAATATTCACTCGTTTCGAAAATTCGAGCGACCGAATAATATTAATATCAGGAATAAATTTTCATCAAGAAACTGAAAAGATTGAGATGGGATGAGATTTCCATTAAGCTCTTGAACAGAAATAGAAACATGTTGGATAAAGATCTGTGATGTTAAGAAGATGAATAAAATTTGTTTTCT------------------------------------
Nstupkai_Blowing_N356 -----------------------------------------------------TCAATTTTAATTTCGGCTTGTTTACCATTTAAATCTTAACATTTGTTTCTTTTTCTGCGGAAGACTTGTTATTCAGAATCAGA-CTTTTATTAGTTTTACTCACCATCAAGATTCACACTTTGTCTTCTTAAGACTCATTATAAAGAGTCAGATTCGTTTTTGTACTACATCTTGTTTAGAAATTCATATTCCTAGCAAAAATGATATGAATTGTGATCTTCAATTCCTCATTTCGTGATTCTTCTAAAAATTAATTTAAAGCATCACCCAGAAATACACCCCGATTCAATTATACTCAATCCAATTCCTTACTAAAACCCACCGGCTATGCCCGAAAATACAATCGACAACAGAGTTAAATCTGAGACGAGATTTTCTCTTTCGTTGGAATCTTTTGATTGAGAAAAAGAGGGATGTAAATTTATGCACAAAACGAAACCAACACTGGACATTATCAAACTTGTTGTAGATTAAAAGTCCAAAGTCTCCGTCGACTAATTGGAGACTTTGTAAGCGACTGCAAGCCAACCCTATTACCCGATCTAACCACGTATGCCTTACAGGAAGCCATCACTCGTGCGTCTGAACCAGGGTTGGCGTAACCAAGGAGATGAAATGTGCTACTGTAAACAGTTCATTTAGTAATAGCACTAAAATGGTTCCCTAGAGTCCAGGTTCTTAATTGCAAATGAAAGAAAATTAGGGTAGTGCGCCGAACCAGCGTAAGGTTTCAGTTTTATTCGTCCGCTACCTCTTCTCTGGGCAATTTTATTAGCCGGCTTCATTATCATATTCTGTTTCGAGCGCTCCCCTTAACTCTACGCTTTCGAACTTATCTCATTTCTAATCTTTATGAGGCAATCGTTTCAAACTTTCCACTCAGCCCACATTCGGCACTGCCGAAGGTGAGAGTAAGGACCGAGAATAAAAGTCGAGAATTAGATAGACATCAATAAAGGCGAGGATGGTTCAAGTGGGAAGAAATTGAGCCTCCTTTCAAATTACAAAAGGGGGAGAGAGAGGATTCGCGTTATTTTATGGCGGACCATGAAACAGCCAAATACTTTTTATCGGACTGTCTTTGTTGAGGAATGAACACTTGATTTTGGAGCCATTTCTTGAAGGAAATGGACTACCCAGCACATTGTCGGGGGCATTTCTCACGATTTTGGTAAAACTCGGAACAATTGGATGCTAAAATATTCACTCGTTTCGAAAATTCGAGCGACCGAATAATATTAATATCAGGAATAAATTTTCATCAAGAAACTGAAAAGATTGAGATGGGATGAGATTTCCATTAAGCTCTTGAACAGAAATAGAAACATGTTGGATAAAGAGCGGAGATGTTAAGAAGATGAATAAAAATTGTTTGCTTCAGACTAAAATGTTTTTGATGAT------------
Nstupkai_LittleRiver_N293 TAGTTCATAATGATGGCAAATTTATAGCATTTTTAACAGATGTTTAGTGGAACTCAATTTTAATTTCGGCTTGTTTACCATTTAAATCTTAACATTTGTTTCTTTTTCTGCGGAAGACTTGTTATTCAGAATCAGA-CTTTTATTAGTTTTACTCACCATCAAGATTCACACTTTGTCTTCTTAAGACTCATTATAAAGAGTCAGATTCGTTTTTGTACTACATCTTGTTTAGAAATTCATATTCCTAGCAAAAATGATATGAATTGTGATCTTCAATTCCTCATTTCGTGATTCTTCTAAAAATTAATTTAAAGCATCACCCAGAAATACACCCCGATTCAATTATACTCAATCCAATTCCTTACTAAAACCCACCGGCTATGCCCGAAAATACAATCGACAACAGAGTTAAATCTGAGACGAGATTTTCTCTTTCGTTGGAATCTTTTGATTGAGAAAAAGAGGGATGTAAATTTATGCACAAAACGAAACCAACACTGGACATTATCAAACTTGTTGTAGATTAAAAGTCCAAAGTCTCCGTCGACTAATTGGAGACTTTGTAAGCGACTGCAAGCCAACCCTATTACCCGATCTAACCACGTATGCCTTACAGGAAGCCATCACTCGTGCGTCTGAACCAGGGTTGGCGTAACCAAGGAGATGAAATGTGCTACTGTAAACAGTTCATTTAGTAATAGCACTAAAATGGTTCCCTAGAGTCCAGGTTCTTAATTGCAAATGAAAGAAAATTAGGGTAGTGCGCCGAACCAGCGTAAGGTTTCAGTTTTATTCGTCCGCTACCTCTTCTCTGGGCAATTTTATTAGCCGGCTTCATTATCATATTCTGTTTCGAGCGCTCCCCTTAACTCTACGCTTTCGAACTTATCTCATTTCTAATCTTTATGAGGCAATCGTTTCAAACTTTCCACTCAGCCCACATTCGGCACTGCCGAAGGTGAGAGTAAGGACCGAGAATAAAAGTCGAGAATTAGATAGACATCAATAAAGGCGAGGATGGTTCAAGTGGGAAGAAATTGAGCCTCCTTTCAAATTACAAAAGGGGGGGGGAGAGGATTCGCGTTATTTTATGGCGGACCATGAAACAGCCAAATACTTTTTATCGGACTGTCTTTGTTGAGGAATGAACACTTGATTTTGGAGCCATTTCTTGAAGGAAATGGACTACCCAGCACATTGTCGGGGGCATTTCTCACGATTTTGGTAAAACTCGGAACAATTGGATGCTAAAATATTCACTCGTTTCGAAAATTCGAGCGACCGAATAATATTAATATCAGGAATAAATTTTCATCAAGAAACTGAAAAGATTGAGATGGGATGAGATTTCCATTAAGCTCTTGAACAGAAATAGAAACATGTTGGATAAAGATCTGTGATGTTAAGAAGATGAATAAAATTTGTTTTCTTCAGACTAAAATGTTTTTGATTATCTGATCCAAAAC
Nstygius_ObeLee_N0656 TAGTTCATAATGATGGCAAATGTATAGCATTTTTAACGGAGTTTTAGTGCAATTTAATTTTAATTTCGACTTGTGTACCATTTAAATCTTAACATTTGTTTCTTTTCCTGCGGAAGAATTGTTATTCAGAATCAGAGCTTTTATTAGTTTTACTCACCATCAAGATTCACAATTTGTCTTCTTCAGACTCATTATAAAGAGACAGATCCGTTTTCGTAATACATCTTGTTTATAAATTCACATTCCTAGCAAAAAGGATATGAATTGTGATCTCCAATTCCCCATTTCCTGATTCTTCTAAAAATTAATTTAAAGCATCACCCAGAAATACAACACGATTCAATTATACTCGATCCAATTCCTTACCAAAACCCACCGGCTATGCCCGAAAATACAATCGACAAC--AGTTAAATCTGAGACGAGATTTTCTCTTTCGTTGGAATCTTTTGATTGAGAAAAAGAGGGATGTAAATTTATGCACAAAACGAAACCAACACTGGACATTATCAAACTTGTTGTAGATTAAAAGTCCAAAGTCTTCGTCGACTAATTGGAGACTTTGTAAGCGACTGCAAGCCAACCCTATTACCCGATCTAACCACGTATGCCTTACAGGAAGCCATCACTCGTGCGTCTGAACCAGGGTTGGCGTAACCAAGGAGATGAAATGTGCTACTGTAAACAGTTCATTTAGTAATAGCACTAAAATGGTTCCCTAGAGTCCAGGTTCTTAATTGCAAATGAAAGAAAATTAGGGTAGTGCGCCGAACCAGCGTAAGGTTTCAGTTTTATTCGTCCGCTACCTCTTCTCTGGGCAATTTTATTAGCCGGCTTCATTATCATATTCTGTTTCGAGCGCTCCCCTTAACTCTACGCTTTCGAACTTATCTCATTTCTAATCTTTATGAGGCAATCGTTTCAAACTTTCCACTCAGCCCACATTCGGCACTGCCGAAGGTGAGAGTAAGGACCGAGAATAAAAGTCGAGAATTAGATAGATATCAATAAAGGCGAGGATGGTTCAAGTGGGAAGAAATTGAGACTCCTTTCAAATTACAAAAGGGGAAGAGAGAGGGTTCGTGTTATTTTATGGCGGGCCATGAAACAGCCAAATACTTTTTATCGGACTGTCTTTGTTGAGGAATGAACACTTGATTTTGAAGCCATTTCTTGGAGGAAATGAACTTTCCAGAACATTGTCGGAGGCATTTCTCATGATTTCGGTAAAA-------CAATTGGATGCTAAAATATTCACTCGTTTCGGAAATTCGTGCTACCGAATAATCTTAATATCAGGAATAAATTTTTATCAAGAAACTGAAAAGATTCATATGGGATGAGACTTCCATTAAGCTCTTGAACAGAAATATAAATATGTTGGATAAAGATCTGTGATGTTAAGAAGACGAATAAAATTTGTATTCTTCAGAAAATTTTTATTATTATTATCTGATCCAAAAC
Nstygius_RavenB_N1022 TAGTTCATAATGATGGCAAATGTATAGCATTTTTAACGGAGATTTAGTGGAATTTAATTTTAATTTCGACTTGTGTACCATTTAAATCTTAACATTTGTTTTTTTTCCTGCGGAAGAATTGTTATTCAGAATCAGAGCTTTTATTAGTTTTACTCACCATCAAGATTCACAATTTGTCTTCTTCAGACTCATTATAAAGAGACAGATCCGTTTTCGTAATACATCTTGTTTATAAATTCACATTCCTAGCAAAAAGGATATGAATTGTGATCTCCAATTCCCCATTTCCTGATTCTTCTAAAAATTAATTTAAAGCATCACCCAGAAATACAACACGATTCAATTATACTCGATCCAATTCCTTACCAAAACCCACCGGCTATGCCCGAAAATACAATCGACAAC--AGTTAAATCTGAGACGAGATTTTCTCTTTCGTTGGAATCTTTTGATTGAGAAAAAGAGGGATGTAAATTTATGCACAAAACGAAACCAACACTGGACATTATCAAACTTGTTGTAGATTAAAAGTCCAAAGTCTTCGTCGACTAATTGGAGACTTTGTAAGCGACTGCAAGCCAACCCTATTACCCGATCTAACCACGTATGCCTTACAGGAAGCCATCACTCGTGCGTCTGAACCAGGGTTGGCGTAACCAAGGAGATGAAATGTGCTACTGTAAACAGTTCATTTAGTAATAGCACTAAAATGGTTCCCTAGAGTCCAGGTTCTTAATTGCAAATGAAAGAAAATTAGGGTAGTGCGCCGAACCAGCGTAAGGTTTCAGTTTTATTCGTCCGCTACCTCTTCTCTGGGCAATTTTATTAGCCGGCTTCATTATCATATTCTGTTTCGAGCGCTCCCCTTAACTCTACGCTTTCGAACTTATCTCATTTCTAATCTTTATGAGGCAATCGTTTCAAACTTTCCACTCAGCCCACATTCGGCACTGCCGAAGGTGAGAGTAAGGACCGAGAATAAAAGTCGAGAATTAGATAGATATCAATAAAGGCGAGGATGGTTCAAGTGGGAAGAAATTGAGACTCCTTTCAAATTACAAACGGGGAAGAGAGAGGGTTCGTGTTATTTTATGGCGGGCCATGAAACAGCCAAATACTTTTTATCGGACTGTCTTTGTTGAGGAATGAACACTTGATTTTGAAGCCATTTCTTGGAGGAAATGGACTTTCCAGAACATTGTCGGAGGCATTTCTCATGATTTCGGTAAAA-------CAATTGGATGCTAAAATATTCACTCTTTTCGGAAATTCGTGCTACCGAATAATCTTAATATCAGGAATAAATTTTTATCAAGAAACTGAAAAGATTCATATGGGATGAGACTTCCATTAAGCTCTTGAACAGAAATATAAATATGTTGGATAAAGATCTGTGATGTTAAGAAGACGAATAAAATTTGTATTCTTCAGAAAATTTTTATTATTATTATCTGATCCAAAAC
Ntempletoni_BaldMtns_N950 TAGTTCATAATGATGGCAAATTTATAGCATTTTTAACGGATGTTTAGTGGAACTCAATTTTAATTTCGGCTTATTTACCATTTAAATCTCAACATTTGTTTCTTTTTCTGCGGAAGACTTGTTATTCAGAATCAGAGCTTTTATTAGTTTTACTCACCATCAAGATTCACAATTTGTCTTCTTAAGACTCATTATAAAGAGCCAGATCCGTTTTTGTAATACATCTTGTTTAGAAATTCACATTCCTAACAAAAAGGATATGAATTGTGATCTTCAATTCCCCATTTCCTGATTCTTCTAAAAATTAATTTAAAGCATCACCCAGAAATACAACCCG----------ATTCGATCCAATTCCTTACCAAAACCCACCGGCTATGCCTGAAAATACAATCGACAACAGAGTTAAATCTGAGACGAGATTTTCTCTTTCGTTGGAATCTTTTGATTGAGAAAAAGAGGGATGTAAATTTATGCACAAAACGAAACCAACACTGGACATTATCAAACTTGTTGTAGATTAAAAGTCCAAAGTCTCCGTCGACTAATTGGAGACTTTGTAAGCGACTGCAAGCCAACCCTATTACCCGATCTAACCACGTATGCCTTACAGGAAGCCATCACTCGTGCGTCTGAACCAGGGTTGGCGTAACCAAGGAGATGAAATGTGCTACTGTAAACAGTTCATTTAGTAATAGCACTAAAATGGTTCCCTAGAGTCCAGGTTCTTAATTGCAAATGAAAGAAAATTAGGGTAGTGCGCCGAACCAGCGTAAGGTTTCAGTTTTATTCGTCCGCTACCTCTTCTCTGGGCAATTTTATTAGCCGGCTTCATTATCATATTCTGTTTCGAGCGCTCCCCTTAACTCTACGCTTTCGAACTTATCTCATTTCTAATCTTTATGAGGCAATCGTTTCAAACTTTCCACTCAGCCCACATTCGGCACTGCCGAAGGTGAGAGTAAGGACCGAGAATAAAAGTCGAGAATTAGATAGACATCAATAAAGGCGAGGATGGTTCAAGTGGGAAGAAATTGAGCCTCCTTTCAAATTACAAAAGGGGG-AAGAGAGGGTTCGCGTTATTTTATGGCGGACCATGAAACAGCCAAATACTTTTTATCGGACTGTCTTTGTTCAGGAATGAACACTTGATTTTGGAGCCATTTCTTGGAGGAAATGGACTTTCCAGCACATTGTCGGGGGTATTTCTCACGATTTTGGTAAAACTCGAAACAATTGGATGCTAAAATATTCACTCGTTTCGAAAATTCGAGCTACCGAATAATCTTAATATCAGGAATAAATTTTTATCAAGAAACTGAAAATATTCAGAT-GGATGAGATTTCCATTAAGCTATTGATCAGAAATATAAATATGTTGGATAAAGATCTGTGATGTTAAGAAGATGAATAAAATTTGTTTTCTTCAGACAAAAATGTTTTTTATTATCTGATCCAAAAC
Ntempletoni_ClarksCreek_N945 TAGTTCATAACGATGGCAAATTTATAGCATTTTTAACGGATGTTTAGTGGAACTCAATTTTAATTTCGGCTTATTTACCATTTAAATCTCAACATTTGTTTCTTTTTCTGCGGAAGACTTGTTATTCAGAATCAGAGCTTTTATTAGTTTTACTCACCATCAAGATTCACAATTTGTCTTCTTAAGACTCATTATAAAGAGCCAGATCCGTTTTTGTAATACATCTTGCTTAGAAATTCACATTCCTAACAAAAAGGATATGAATTGTGATCTTCAATTCCCCATTTCCTGATTCTTCTAAAAATTAATTTAAAGCATCACCCAGAAATACAACCCG----------ATTCGATCCAATTCCTTACCAAAACCCATCGGCTATGCCTGAAAATACAATCGACAACAGAGTTAAATCTGAGACGAGATTTTCTCTTTCGTTGGAATCTTTTGATTGAGAAAAAGAGAGATGTAAATTTATGCACAAAACGAAACCAACACTGGACATTATCAAACTTGTTGTAGATTAAAAGTCCAAAGTCTCCGTCGACTAATTGGAGACTTTGTAAGCGACTGCAAGCCAGCCCTATTACCCGATCTAACCACGTATGCCTTACAGGAAGCCATCACTCGTGCGTCTGAACCAGGGTTGGCGTAACCAAGGAGATGAAATGTGCTACTGTAAACAGTTCATTTAGTAATAGCACTAAAATGGTTCCCTAGAGTCCAGGTTCTTAATTGCAAATGAAAGAAAATTAGGGTAGTGCGCCGAACCAGCGTAAGGTTTCAGTTTTATTCGTCCGCTACCTCTTCTCTGGGCAATTTTATTAGCCGGCTTCATTATCATATTCTGTTTCGAGCGCTCCCCTTAACTCTACGCTTTCGAACTTATCTCATTTCTAATCTTTATGAGGCAATCGTTTCAAACTTTCCACTCAGCCCACATTCGGCACTGCCGAAGGTGAGAGTAAGGACCGAGAATAAAAGTCGAGAATTAGATAGACATCAATAAAGGCGAGGATGGTTCAAGTGGGAAGAAATTGAGCCTCCTTTCAAATTACAAAAGGGGG-AAGAGAGGGTTCGCGTTATTTTATGGCGGACCATGAAACAGCCAAATACTTTTTATCGGACTGTCTTTGTTGAGGAATGAACACTTGATTTTGGAGCCATTTCTTGGAGGAAATGGACTTTCCAGCACATTGTCGGGGGTATTTCTCACGATTTTTGTAAAACTCGAAACAATTGGATGCTAAAATATTCACTCGTTTAGAAAATTCGAGCTACCGAATAATCTTAATATCAGGAATAAATTTTTATCAAGAAACTGAAAATATTCAGAT-GGATGAGATTTCCATTAAGCTATTGATCAGAAATATAAATATGTTGGATAAAGATCTGTGATGTTAAGAAGATGAATAAAATTTGTTTTCTTCAGACAAAAATGTTTTTTATTATCTGATCCAAAAC
Ntempletoni_ScronceCreekRd_N1223 -------------------------------------------------------------------------TTTACCATTTAAATCTCAACATTTGTTTCTTTTTCTGCGGAAGACTTGTTATTCAGAATCAGAGCTTTTATTAGTTTTACTCACCATCAAGATTCACAATTTGTCTTCTTAAGACTCATTATAAAGAGCCAGATCCGTTTTTGTAATACATCTTGTTTAGAAATTCACATTCCTAACAAAAAGGATATGAATTGTGATCTTCAATTTCCCATTTCCTGATTCTTCTAAAAATTAATTTAAAGCATCACCCAGAAATACAACCCG----------ATTCGATCCAATTCCTTACCAAAACCCACCGGCTATGCCTGAAAATACAATCGACAACAGAGTTAAATCTGAGACGAGATTTTCTCTTTCGTTGGAATCTTTTGATTGAGAAAAAGAGGGATGTAAATTTATGCACAAAACGAAACCAACACTGGACATTATCAAACTTGTTGTAGATTAAAAGTCCAAAGTCTCCGTCGACTAATTGGAGACTTTGTAAGCGACTGCAAGCCAACCCTATTACCCGATCTAACCACGTATGCCTTACAGGAAGCCATCACTCGTGCGTCTGAACCAGGGTTGGCGTAACCAAGGAGATGAAATGTGCTACTGTAAACAGTTCATTTAGTAATAGCACTAAAATGGTTCCCTAGAGTCCAGGTTCTTAATTGCAAATGAAAGAAAATTAGGGTAGTGCGCCGAACCAGCGTAAGGTTTCAGTTTTATTCGTCCGCTACCTCTTCTCTGGGCAATTTTATTAGCCGGCTTCATTATCATATTCTGTTTCGAGCGCTCCCCTTAACTCTACGCTTTCGAACTTATCTCATTTCTAATCTTTATGAGGCAATCGTTTCAAACTTTCCACTCAGCCCACATTCGGCACTGCCGAAGGTGAGAGTAAGGACCGAGAATAAAAGTCGAGAATTAGATAGACATCAATAAAGGCGAGGATGGTTCAAGTGGGAAGAAATTGAGCCTCCTTTCAAATTACAAAAGGGGG-AAGAGAGGGTTCGCGTTATTTTATGGCGGACCATGAAACAGCCAAATACTTTTTATCGGACTGTCTTTGTTGAGGAATGAACACTTGATTTTGGAGCCATTTCTTGGAGGAAATGGACTTTCCAGCACATTGTCGGGGGTATTTCTCACGATTTTTGTAAAACTCGAAACAATTGGATGCTAAAATATTCACTCGTTTAGAAAATTCGAGCTACCGAATAATCTTAATATCAGGAATAAATTTTTATCAAGAAACTGAAAATATTCAGAT-GGATGAGATTTCCATTAAGCTATTGATCAGAAATATAAATATGTTGGATAAAGATCTGTGATGTTAAGAAGATGAATAAAATTTGTTTTCTTCAGACAAAAATGTTTTTTATTATCTGATCCAAAAC
Ntennessensis_IndianCave_N052 -----------------------------------------------------------------------------------------------------------------------------------TCAGAGCTTTTATTAGTTTTACTCACCATCAAGATTCACAATTTGTCTTCTTAAGAGTCATTATAAAGAGTCAGATCCGTTTTTGTAATACATCTTGTTTAGAAATTCACATTCCTAGCAAAAAGGATATGAATTGTGATCTTCAATTACCCATTTCCTGATTCTTCTAAAAATTAATTTAAAGCATCACCCAGAAATACAACCCGATTCAATTATACTCGATCCAATTCCTTACTAAAACCCACCGGCTATGCCCGAAAATACAATCGAACACAGAGTTAAATCTGAGACGAGATTTTCTCTTTCGTTGGAATCTTTTGATTGAGAAAAAGAGGGATGTAAATTTATGCACAAAACGAAACCAACACTGGACATTATCAAACTTGTTGTAGATTAAAAGTCCAAAGTCTCCGTCGACTAATTGGAGACTTTGTAAGCGACTGCAAGCCAACCCTATTACCCGATCTAACCACGTATGCCTTACAGGAAGCCATCACTCGTGCGTCTGAACCAGGGTTGGCGTAACCAAGGAGATGAAATGTGCTACTGTAAACAGTTCATTTAGTAATAGCACTAAAATGGTTCCCTAGAGTCCAGGTTCTTAATTGCAAATGAAAGAAAATTAGGGTAGTGCGCCGAACCAGCGTAAGGTTTCAGTTTTATTCGTCCGCTACCTCTTCTCTGGGCAATTTTATTAGCCGGCTTCATTATCATATTCTGTTTCGAGCGCTCCCCTTAACTCTACGCTTTCGAACTTATCTCATTTCTAATCTTTATGAGGCAATCGTTTCAAACTTTCCACTCAGCCCACATTCGGCACTGCCGAAGGTGAGAGTAAGGACCGAGAATAAAAGTCGAGAATTAGATAGACATCAATAAAGGCGAGGGTGGTTCAAGTGGGAAGAAATTGAGCCTCCTTTCAAATTACAAAAGGGGGGGAGAGATGGTTTGCGTTATTTTATGGCGGACCATGAAACAGCCAAATACTTTTTATCGGACTGTCTTTGTTGAGGAATGAACACTTGATTTTGGAGCCATTTCTTGGAGGAAATGGACTTCCCAGCACATTGTCGGGGTCATTTCTCACGATTTTGGTAAAACTCGGAACAATTGGATGCTAAAATATTCACTCGTTTCGAAAATTCGAGCTACCGAATAATCTTAATATCAGGAATAAATTTTTATCAAGAAACTGAAAAGATTGAGATGGGATGAGATTTCCATTA--------------------------------------------------------------------------------------------------------------
Ntennessensis_LittleStony_N645 ---------------------------------------------------------------------------------------------------------------------------------------------TATTAGTTTTACTCACCATCAAGATTCACAATTTGTCTTCTTAAGAGTCATTATAAAGAGTCAGATCCGTTTTTGTAATACATCTTGTTTAGAAATTCACATTCCTAGCAAAAAGGATATGAATTGTGATCTTCAATTCCCCATTTCCTGATTCTTCTAAAAATTAATTTAAAGCATCACCCAGAAATACAACCCGATTCAATTATACTCGATCCAATTCCTTACTAAAACCCACCGGCTATGCCCGAAAATACAATCGAACACAGAGTTAAATCTGAGACGAGATTTTCTCTTTCGTTGGAATCTTTTGATTGAGAAAAAGAGGGATGTAAATTTATGCACAAAACGAAACCAACACTGGACATTATCAAACTTGTTGTAGATTAAAAGTCCAAAGTCTCCGTCGACTAATTGGAGACTTTGTAAGCGACTGCAAGCCAACCCTATTACCCGATCTAACCACGTATGCCTTACAGGAAGCCATCACTCGTGCGTCTGAACCAGGGTTGGCGTAACCAAGGAGATGAAATGTGCTACTGTAAACAGTTCATTTAGTAATAGCACTAAAATGGTTCCCTAGAGTCCAGGTTCTTAATTGCAAATGAAAGAAAATTAGGGTAGTGCGCCGAACCAGCGTAAGGTTTCAGTTTTATTCGTCCGCTACCTCTTCTCTGGGCAATTTTATTAGCCGGCTTCATTATCATATTCTGTTTCGAGCGCTCCCCTTAACTCTACGCTTTCGAACTTATCTCATTTCTAATCTTTATGAGGCAATCGTTTCAAACTTTCCACTCAGCCCACATTCGGCACTGCCGAAGGTGAGAGTAAGGACCGAGAATAAAAGTCGAGAATTAGATAGACATCAATAAAGGCGAGGATGGTTCAAGTGGGAAGAAATTGAGCCTCCTTTCAAATTACAAAAGGGGGGGATAGATGGTTCGCGTTATTTTATGGCGGACCATGAAACAGCCAAATACTTTTTATCGGACTGTCTTTGTTGAGGAATGAACACTTGATTTTGGAGCCATTTCTTGGAGGAAATGGACTTCCCAGCACATTGTCGGGGGCATTTCTCACGATTTTGGTAAAACTCGGAACAATTGGATGCTAAAATATTCACTCGTTTCGAAAATTCGAGCTACCGAATAATCTTAATATCAGGAATAAATTTTTATCAAGAAACTGAAAAGATTGAGATGGGATGAGATTTCCATTAAGCTCTTGAACAGAAA----------------------------------------------------------------------------------------------
Ntennessensis_Watauga_N1046 TAGTTCATAATGATGGCAAATTTATAGCATTTTTAACGGATGTTTAGTGGAACTCAATTTTAATTTCGGCTTGTTTACCATTTAAATCTTAACATTTGTTTCTTTTCCTGCGGAAGACTTGTTATTCAGAATCAGAGCTTTTATTAGTTTTACTCACCATCAAGATTCACAATTTGTCTTCTTAAGAGTCATTATAAAGAGTCAGATCCGTTTTTGTAATACATCTTGTTTAGAAATTCACATTCCTAGCAAAAAGGATATGAATTGTGATCTTCAATTCCCCATTTCCTGATTCTTCTAAAAATTAATTTAAAGCATCACCCAGAAATACAACCCGATTCAATTACACTCGATCCAATTCCTTACTAAAACCCACCGGCTATGCCCGAAAATACAATCGAACACAGAGTTAAATCTGAGACGAGATTTTCTCTTTCGTTGGAATCTTTTGATTGAGAAAAAGAGGGATGTAAATTTATGCACAAAACGAAACCAACACTGGACATTATCAAACTTGTTGTAGATTAAAAGTCCAAAGTCTCCGTCGACTAATTGGAGACTTTGTAAGCGACTGCAAGCCAACCCTATTACCCGATCTAACCACGTATGCCTTACAGGAAGCCATCACTCGTGCGTCTGAACCAGGGTTGGCGTAACCAAGGAGATGAAATGTGCTACTGTAAACAGTTCATTTAGTAATAGCACTAAAATGGTTCCCTAGAGTCCAGGTTCTTAATTGCAAATGAAAGAAAATTAGGGTAGTGCGCCGAACCAGCGTAAGGTTTCAGTTTTATTCGTCCGCTACCTCTTCTCTGGGCAATTTTATTAGCCGGCTTCATTATCATATTCTGTTTCGAGCGCTCCCCTTAACTCTACGCTTTCGAACTTATCTCATTTCTAATCTTTATGAGGCAATCGTTTCAAACTTTCCACTCAGCCCACATTCGGCACTGCCGAAGGTGAGAGTAAGGACCGAGAATAAAAGTCGAGAATTAGATAGACATCAATAAAGGCGAGGATGGTTCAAGTGGGAAGAAATTGAGCCTCCTTTCAAATTACAAAAGGGGGAGAGAGATGGTTCGCGTTATTTTATGGCGGACCATGAAACAGCCAAATACTTTTTATCGGACTGTCTTTGTTGAGGAATGAACACTTGATTTTGGAGCCATTTCTTGGAGGAAATGGACTTCCCAGCACATTGTCGGGGGCATTTCTCACGATTTTGGTAAAACTCGGAACAATTGGATGCTAAAATATTCACTCGTTTCGAAAATTCGAGCTACCGAATAATCTTAATATCAGGAATAAATTTTTATCAAGAAACTGAAAAGATTGAGATGGGATGAGATTTCCATTAAGCTCTTAAACAGAAATATAATTATGTTGGATAAGGATCTGTGATTTTAAGAAGATGAATAAAATTTGTTTTCTTCAGACAAAAATGTTTTTTATTATCTGATCCAAC--
