# Supplementary material for: ﻿New species in old mountains: integrative taxonomy reveals ten new species and extensive short-range endemism in Nesticus spiders (Araneae, Nesticidae) from the southern Appalachian Mountains
Source: Zookeys. 2023 Feb 3;1145:1–130. doi: 10.3897/zookeys.1145.96724 (PMC10208238; doi:10.3897/zookeys.1145.96724)
Supplement: Supplementary material 4 — Input alignments, analysis log files, and output tree files [file zookeys-1145-001_article-96724__-s004.zip › uce-200837 (modified).phy]

 89 1577
Nesticus_Japan_G2153 -----------------------------------------------------------------------------CGTCAACTTTAGACTTAAACTGTAGGGCCAAACCCCTATGGGTGCCTGGTCGATGCCCCGCGAATGCGAAACATCTGTTTGGCCTTGTCCCTTCCACCAAGTACCGTATAAATACATTTCATAGAAATGTCGGCATTCGGTCCATCTGAAAAGTACACATGAGCCAAAAGGAGTGGTTTCGATCCAATGGCATTACGTCATAAGGATTGGGGAATTCTCATTCTTGATATAAGGTAATAAAAACATACAAACACATTGTATGCACAGCAGACAGTGCATGCAAAACAGCGCCCGACTGCCTCCATTCTGTTTGATCAAATAGGCCTAAGAGTCGAAGAAACATTCTGCATAACTTTAAGCCAGGGATTTCCATCCTCCACTCCCATTCCTGGACTCCCCCTCGCATTATCTATTCAACGGGAACTTTGCACAGCTGCAGTAGATGAACTGGAAAAAGGGTAGAATCTTGAGGCTCCTTCCAATGGTAAACATCATCTCGCCCAAGAGATTGAGTGTTCCGTGGGTCAAAAAAATCCGTTGCTAGATTTACTTCCCGATACGGAGCTCCAGAAAATGGCAACAACTAAAAAACGGGAGTACGACTACCCAAAAAGGCATTTTCAGTCGGTCGAAGCTCTGGCTAAGGCTCTATCCCATCATCTTGACTTTGCCCCTAGGCCCGGTGCCCTGACGGTCTTCAGTCCTCTGGGAGCGCAGGCTTTGATTAATCGGGTCCGACTCATCTTTGTACAGCCCTTCAGACATTCAATCACTCGTATTGACCCAGGTCCATTGCTGGCTGCTTTCTGCTCTCCCCACCTTACCGCCTTATTTCTTGGCATTTCGGTGTCTGTCCGATGGACAACCAGCTGGAAGAAAGGATGAAAGAAAAATAGGAGAGATTGGCAAAGATTATAGAAAAAGAAAAAATGTTACTTTATCCAGACTCTTCGCGATTTCTGGCTTCGAGCAAAAGAAATGTATCACTTGTCTACGTTGGGCGTCTTTAATTAACCTCACACCCACCCCCACCAAGAAGTGTTTAAATTGTCAGAGTAAATCTTTCAGAGAACTTCGGCATCTCCAACTCTAACGACGCTAAGAAAAGATGACTGTAATTTGAAATTTAAT----ATCGTTAAAAATTTTATGAAACA----GCATGACCATCAATATTTTGGAC------ACATAAAAAATGCCTATACGTCATCATTTTTCTTAAGTCCATTTTCTCTATTTCATATAATAATTGTGAAGTTTGAAAAATATCGTGTAGTGACA----TATATTTAGTACAAAACGGATGTAGTGTAATCATAAAATAGTATAAGAACAGCTGATTCATACGTTACAGTGACTCTTTCCACTATAAATGAAAATCCCAAACATCTCACAAAAAGTCTGAACCCATCTCAATTGCACCTCAAACAAAA----------AATGTATTCTTTGATTTATATAAAATACAAT-------GTAAATGACATAT
Nesticus_nahaunus_Mexico_G2881 TTTTCAGAAGATTGTGGTTTACCATGCGGTTAAAAATGCAACTGGTAGTAAAGAAACCTACGAGTTTGATAAAAGGATGTCAACTTTTAACTTAAACTGCAGGACTAACTCCCTGTAGATGTCTGGTCGATGATCTACGAATGCGAAACGCCCGTTTGGCCTTGCCCCTTCCACCAACCACTGTATAAATACATTTCGTAGAAATGCTTGCATTCGGTCCATCTGAAAAGTACACATGAGGCAAAAGGAGTGGTTTCGATCCAATGGCATTACATCATAAGGATTGGGGAATTCTCATCCTTGATATAAGGTAATAAAAACATACAAACACATTGTATGCACAACAGACATTGCATGCAAAACAGCGCCCGACTTCCTCCAGTCTGTTTGATCAAATAGGCCTAAGAGTCGAAGAAACATTCTGCATAAGTTTAAGCCAGGGATTTCCTTCCTCCACTTCCATTCCTGGACCCCCCCTCGCATTATCTATTCAACGGAAACTTTGCACAGATGCAGTAGATGAACTGAAAAAGGGGTAGAATCTTAAGGCCCCTTCCAATGGTAAACATCATCTCGCCCAGGAGATTGAGTGCTCCATGGGTCAAAAAAAATTTCCCCTAGATTTACTTCCCGATACGGAGCTCCAGAAAATGGCAACAACTAAAAAACGGGAGTACGACTACCCAAAAAGGCATTTTCAGCCGTTCGAAGCCCCGGCTAAGGCTCTATCCCATCATCTTGACTTTGCCCCTAGGCCCCGTGCCCTGACGGTCTCCAGTCCTCTGGGAGCACAGGCTTTGATTAATCGGGTCCGACTCATCTTTGTACAGCCCTTCAGACATTCAATCACTCGTATTGACCCAGGTCCATTGCTGGCTGCTTTCTGCTCTACCCCCCCCACCGCCCTATTTCTTGCCATTTCGGTGTCTGTCCGATGGACAACCAGCTGGAAGAAAGGATGAAAGAAAAATAGAAGAGATTGACAAAGATTATAGAGAAAGAAGAAACGTTACTTTATCCGGACTCTTCGCGATTTTTGGCTTCGAGCAAAAGAAATGTATCACTTGTCTAAGTCGGACTTCTTTAATTAACCGGACTTCTATTCGATATAAAAAGTGTTTAAGTCTTCAGAATACACCTTCTGAAGAAGTCAAATATCTCCAACTGTGTTGATGCCTGTTAAAAGACACTGTACTTGGAAATTCAATCAAAATCATTAAAATATAAGTAACTTAACAGACATGTCTTTCGATACTAGATATTTTGTTATTAATGATGTGTCAATGTTAGATCTCCACTGTCAAACAAATTTTTATTTTTCCATATCATAGTTATCTTACTGCAGAAATACCACTTGGTGTTAAAATTCCGATAGCTACATAAACATAATGGTGTAATCGGTAAGAAAAACGGGGATAATGGTGTAA-TAATGACATGGTGTGATGCTAAAATAGTTAAAGTCTTATAGTTTTCTACGTGACATTTTCCCTCACCTCTATTGTTCTAAAACTAATAAGGCGGATTCAAAAAAAACTAAGAAACAAACAACATGATTAATGATGTGTGT---ACTTAT
Nsilvestrii_Hellgate_N1108 -----------------------------------------------GTAAAGAAATCCACGAGTTTCATAAAATGATGTCAACTTTTAACTTAAACTGTAGGTCTAACTCCCTATGGATGACTGGTCGATGCTACAGGAATGCGAAACTCCTGTTTGGCCTTGCCCCCTCCACCAACTACTGTATAAATACATTTCATAGAAATGCTTGCATTTGGTCCATCTGAAAAGTACACACGAGGCAAAAGGAGTGGTTTCGATCCAATAACATTACATCATAAGGATTGGGGAATTCTCATCCCTGATATAAGGTAATAAAAACATACAAACACATTGTATGCACAACAGACAGGGCATGCAAAACAGCGCCTGGCTGCCTGCATTCTGCTTGATCAAATAGGCCTAAGAGTCGAAGAAACATTCTGCATAAGTTTAAGTCAGGGATTTCCGTCCTCCGCCTCTATTCCTGGACTCCCCCTCGCATTATCTATTCAACGGGAACTTCGCACAGATGTAGTAGATGAACTGGAAAAGGGGCAGAGTCTTCAGGCCCCTTCCAATGGTAAACATCATCTCGCCCAGGAGATTGAGCGTTCCATAGGTCAAAAAAAATTTCCCCTAGATTTACTTCTCGATACGGAGCTCCAGAAAATGGCAACAACTAAAAAACGGGAGTACGACTACCCAAAAAGGCATTTTCAGCCGGTCGAAGCCCCGGCTAAGGCTCTATCCCATCATCTTGACTTTGCCCCTAGGCCCCGTGCCCTGACGGTCTCCAGTCCTCTGGGAGCGCAGGCTTTGATTAATCGGGTCCGACTCATCTTTGTACAGCCCTTCAGACATTCAATCACTCGTATTGACCCAGGTCCATTGCTGGCTGCTTTCTGCTCTCACCCCCATACCGCCCTATTTCTTGGCATTTCGGTGTCTGTCCGATGGACAACCAGCTGGAAGAAAGGATGAAAGAAAAATATAAGAGATTGACAAAGATTATAGATAAAGAAGAAACGTTACTTTATCCCGACTCTTCGCGATTTCTGGCTTCGAGCAAAAGAAATGTATCACTTGTCTAAGTTGGACTCCTTTAATTAACCTCGCATCCATCTAGTATAAGAAACGTTTAAATCGTCAGAATACGTCTACTAAAGGACTAAGGTATCTCCGACTCTGGTGGTATCAGTCAAAGGCCGCTATTATTAAAA--TGAATCACGGTTTATAAAATATTTATCACTTGTCCAAGTCG------GACTCCTTTAATTAACCTAGCATCCATCCACTAGTGTTTAACCCTTTCCGACGAATAGTTACATACATTTGTATGGAAAAATTACATTATGTCAAATAAAAGGTTAGATGGTCAGAATATACATTTAATAAAACTAAAGCGTTCCCAACTCTAGTTATATCAAAGGCCACTTTTTAATGAATCGCGATTTCTGACTCCAAGTTAATTAAAGTGTATCACTTGTCTACGGGACTCCATTAATTATCCT----------------------CGCATTC----------------------ATCCATTATAAGATGAATAGCCAGGATAC
Narcheri_Cheaha_N023 -----------------------------------------------GTCAAGAACCCTACGAGTGTGATAAAAGCATGTCAACTTTTAACTTAAACTGCAGGACTAACTCCCTGTAGATGTCTGGTCGATGCTATACGAATGTGAAACGCCCGTTTGGCCT------TTCCACCAACCACTGTATAAATACATTTCGTAGAAATGCTTGCATTCGGTCCATCTGAAAAGTACACACGAGGCAAAAGGAGTGGTTTCGATCCAATGGCATTACATCATAAGGATTGGGGAATTCGCATCCTTGATATAAGGTAATAAAAACATACAAACACATTGTATGCACAACAGACATTGCATGCAAAACAGCGCCCGACTTCCTCGAGTCTGTTTGATCAAATAGGCCTAAGAGTCGAAGAAACATTCTGCATAAGTTTAAGCCAGGGATTTCCTTCCTCCACTTCCATTCCTGGACTCCCCCTCGCATTATCTATT--------------CACAGATGCAGTAGATGAACTGAAAAAGGGGTAGAATTTTAAGGCCCCTTCCAATGGTAAACATCATTTCGCCCAGGAGATTGAGTGCTCCATGGGTCAAAAAAAATTTCCCCTAGATTTACTTCCCGATACGGAGCTCCAGAAAATGGCAACAACTAAAAAACGGGAGTACGACTACCCAAAAAGGCATTTTCAGCCGGTCGAAGCCCTGGCTAAGGCTCTATCCCATCATCTTGACTTTGCCCCTAGGCCCCGTGCCCTGACGGTCTCCAGTCCTCTGGGAGCGCAGGCTTTGATTAATCGGGTCCGACTCATCTTTGTACAGCCCTTCAGACATTCAATCACTCGTATTGACCCAGGTCCATTGCTGGCTGCTTTCTGCTCTACCCACCCTACCGCCCTATTTCTTGGCATTTCGGTGTCTGTCCGATGGACAACCAGCTGGAAGAAAGGATGAAAGAAAAATAGAAGAGATTGACAAAGATTATAGAGAAAGAAGAAACGTTACTTTATCCGGACTCTTCGCGATTTTTGGCTTCGAGCAAAAGAAATGTATCACTTGTCTAAGTTAGACTTCTTTAATTAACCTCCCTTCTATTCGCTATAAAAAGTGTTTAAGTCTTCAGAATACGCCGTCTAAAGAACTATTATATCTCCGACTCTGTTGATGCCTGTTGAAAGTCAAAGTAATTGGAAATTGATTGAAAATCATTCAAATACAAATGACTTATCAGACATGTCTATCGATACTATAGATTTTGTTATTAATGATATGCCAATGTTTGATCTCCACTGTCAAATATTTTTTTCCTTTCCCATACCATAATTATCTTACCTCAGAAGTACCACTAAGTGTTAAAATTTCAATAGATACAGAAACATAATAGTGCAAACGGTGGAAAAAACGAAGATAATGGTTTAAATAATGACATGCTGTGATAATGGTGTGGTTAAAGAGTTCGGGTTTTCTTCGTAACATCTTCCCTCACCTCTATTGCTCTGAAACTAATAGCGCGGATTCAAAGG----------------------------------------------
Narcheri_MillShoalCreek_N727 ------------------------------------------------------------------------------------------------------------------------------------------------------------------------------------------------------------------------------------------------------------------------------------------------------------------------------------------------------------------------------------------------------------------------------------------------------------------CCTCCACTTCCATTCCTGGACTCCCCCTCGCATTATCTATT--------------CACAGATGCAGTAGATGAACTGAAAAAGGGGTAGAATTTTAAGGCCCCTTCCAATGGTAAACATCATTTCGCCCAGGAGATTGAGTGCTCCATGGGTCAAAAAAAATTTCCCCTAGATTTACTTCCCGATACGGAGCTCCAGAAAATGGCAACAACTAAAAAACGGGAGTACGACTACCCAAAAAGGCATTTTCAGCCGGTCGAAGCCCTGGCTAAGGCTCTATCCCATCATCTTGACTTTGCCCCTAGGCCCCGTGCCCTGACGGTCTCCAGTCCTCTGGGAGCGCAGGCTTTGATTAATCGGGTCCGACTCATCTTTGTACAGCCCTTCAGACATTCAATCACTCGTATTGACCCAGGTCCATTGCTGGCTGCTTTCTGCTCTACCCACCCTACCGCCCTATTTCTTGGCATTTCGGTGTCTGTCCGATGGACAACCAGCTGGAAGAAAGGATGAAAGAAAAATAGAAGAGATTGACAAAGATTATAGAGAAAGAAGAAACGTTACTTTATCCGGACTCTTCGCGATTTTTGGCTTCGAGCAAAAGAAATGTATCA----------------------------------------------------------------------------------------------------------------------------------------------------------------------------------------------------------------------------------------------------------------------------------------------------------------------------------------------------------------------------------------------------------------------------------------------------------------------------------------------------------------------------------
Nbarri_Bishop_N1072 TCTTCAGAAGATTGTGGTTTACCATGCGGTTAAAAATGCAACTGGTAGTCAAGAAACCTACGAGTTTGATAAAAGCATGTCAACTTTTAACTTAAACTGCAGGACTAACTCCCTGTAGATGTCTGGTCGATGCTATACGAATGTGAAACGCCCGTTTGGCCTTGCCCCTTCCACCAACCACTGTATAAATACATTTCGTAGAAATGCTTGCATTCGGTCCATCTGAAAAGTACACATGAGGCAAAAGCAGTGGTTTCGATCCAATGGCATTACATTATAAGGATTGGGGAATTCGCATCCTTGATATAAGGTAATAAAAACATACAAACACATTGTATGCACAACAGACATTGCATGCAAAACAGCGCCCGACTTCCTCCAGTCTGTTTGATCAAATAGGCCTAAGAGTCGAAGAAACATTCTGCATAAGTTTAAGCCAGGGATTTCCCTCCTCCACTTCCATTCCTGGACTCCCCCTCGCATTATCTATTCAACGGAAACTTTGCACAGATGCAGTAGATGAACTGAAAAAGGGGTAGAATCTTCAGGCCCCTTCCAATGGTAAACATCATCTCGCCCAGGAGATTGAGTGCTCCATGGGTCAAAAAAAATTTCCCCTAGATTTACTTCCCGATACGGAGCTCCAGAAAATGGCAACAACTAAAAAACGGGAGTACGACTACCCAAAAAGGCATTTTCAGCCGGTCGAAGCCCTGGCTAAGGTTCTATCCCATCATCTTGACTTTGCCCCTAGGCCCCGTGCCCTGACGGTCTCCAGTCCTCTGGGAGCGCAGGCTTTGATTAATCGGGTCCGACTCATCTTTGTACAGCCCTTCAGACATTCAATCACTCGTATTGAC------CCATTGCTGGCTGCTTTCTGCTCTACCCCCCCTACCGCCCTATTTCTTGGCATTTCGGTGCCTGTCCGATGGACAACCAGCTGGAAGAAAGGATGAAAGAAAAATAGAAGAGATTGACAAAGATTATAGAGAAAGAAAAAACGTTACTTTATCCGGACTCTTCGCGATTTTTGGCTTCGAGCAAAAGAAATGTATCACTTGTCTAAGTTAGACTTCTTTAATTAACCTTTCTTCTATTCGCTATAAAAAGTGTTTAACTCGTCAGAATACACCTTCTAAAGGATTAAAATATTTCCGACTGTGTCGATGCCTGTTAAAAGTCACTGTAATTGGAAATTGAATGAAAA-CATTAAAATATAAATGACTTATCAGACATGTCTATCGATACTATAGATTTTGTTATTAATGATATGTCAATGTTAGATCTCCACTGTCAAATATTTCTTCCCTTTTCCATATCATAATTAT-TTACCTCAGAAGTACCATTAGGTGTTAAAATTACAATAGCTACAGAAACATAATGGTGTAATCGGTGGAAAAA-CGAGGATAATGGTTTAAATAATGACAGGGTGTGATGTTGAAATAGTTAAAGAGTTTAGGTTTTCTACGTAACATCTTCCCTCATCTCT-------------------------------------------------------------------------------
Nbarri_LostCoveCave_N0065 ---------------------------------------------------------------GTTTGATAAAAGCATGTCAACTTTTAACTTAAACTGCAGGACTAACTCCCTGTAGATGTCTGGTCGATGCTATACGAATGTGAAACGCCCGTTTGGCCTTGCCCCTTCCACCAACCACTGTATAAATACATTTCGTAGAAATGCTTGCATTCGGTCCATCTGAAAAGTACACATGAGGCAAAAGCAGTGGTTTCGATCCAATGGCATTACATTATAAGGATTGGGGAATTCGCATCCTTGATATAAGGTAATAAAAACATACAAACACATTGTATGCACAACAGACATTGCATGCAAAACAGCGCCCGACTTCCTCCAGTCTGTTTGATCAAATAGGCCTAAGAGTCGAAGAAACATTCTGCATAAGTTTAAGCCAGGGATTTCCCTCCTCCACTTCCATTCCTGGACTCCCCCTCGCATTATCTATTCAACGGAAACTTTGCACAGATGCAGTAGATGAACTGAAAAAGGGGTAGAATCTTCAGGCCCCTTCCAATGGTAAACATCATCTCGCCCAGGAGATTGAGTGCTCCATGGGTCAAAAAAAATTTCCCCTAGATTTACTTCCCGATACGGAGCTCCAGAAAATGGCAACAACTAAAAAACGGGAGTACGACTACCCAAAAAGGCATTTTCAGCCGGTCGAAGCCCTGGCTAAGGTTCTATCCCATCATCTTGACTTTGCCCCTAGGCCCCGTGCCCTGACGGTCTCCAGTCCTCTGGGAGCGCAGGCTTTGATTAATCGGGTCCGACTCATCTTTGTACAGCCCTTCAGACATTCAATCACTCGTATTGAC------CCATTGCTGGCTGCTTTCTGCTCTACCCCCCCCACCGCCCTATTTCTTGGCATTTCGGTGTCTGTCCGATGGACAACCAGCTGGAAGAAAGGATGGAAGAAAAATAGAAGAGATTGACAAAGATTATAGAGAAAGAAAAAACGTTACTTTATCCGGACTCTTCGCGATTTTTGGCTTCGAGCAAAAGAAATGTATCACTTGTCTAAGTTAGACTTCTTTAATTAACCTTTCTTCTATTCGCTATAAAAAGTGTTTAACTCGTCAGAATACACCTTCTAAAGGATTAAAATATTTCCGACTGTGTCGATGCCTGTTAAAAGTCACTGTAATTGGAAATTGAATGAAAAGCATTAAAATATAAATGACTTATCAGACATGTCTATCGATACTATAGATTTTGTTATTAATGATATGTCAATGTTAGATCTCCACTGTCATGTGTTTTTTTCCTTTTCCATATCATAATTATCTTACCTCAGAAGTACCATTAGGTGTTAAAATTACAATAGCTACAGAAACATAATGGTGTAATCGGTGGAAAAA-CGAGGATAATGGTTTAAATAATGACAGGGTGTGATGTTGAAATAGTTAAAGAGTTTAGGTTTTCTACGTAACATCTTCCCTCATCTCTATTGCTCTGAAACTAACT-------------------------------------------------------------
Nbarri_eyed_ClayCave_G2082 -------------------------------------------------------------GAGTTTGATAAAAGCATGTCAACTTTTAACTTAAACTGCAGGACTAACTCCCTGTAGATGTCTGGTCGATGCTATACGAATGTGAAACGCCCGTTTGGCCTTGCCCCTTCCACCAACCACTGTATAAATACATTTCGTAGAAATGCTTGCATTCGGTCCATCTGAAAAGTACACATGAGGCAAAAGGAGTGGTTTCGATCCAATGGCATTACATCATAAGGATTGGGGAATTCGCATCCTTGATATAAGGTAATAAAAACATACAAACACATTGTATGCACAACAGACATTGCATGCAAAACAGCGCCCGACTTCCTCCAGTCTGTTTGATCAAATAGGCCTAAGAGTCGAAGAAACATTCTGCATAAGTTTAAGCCAGGGATTTCCTTCCTCCACTTCCATTCCTGGACTCCCCCTCGCATTATCTATTCAACGGAAACTTTGCACAGATGCAGTAGATGAACTGAAAAAGGGGTAGAATCTTCAGGCCCCTTCGAATGGTAAACATCATCTCGCCCAGGAGATTGAGTGCTCCATGGGTCAAAAAAAATTTCCCCTAGATTTACTTCCCGATACGGAGCTCCAGAAAATGGCAACAACTAAAAAACGGGAGTACGACTACCCAAAAAGGCATTTTCAGCCGGTCGAAGCCCTGGCTAAGGCTCTATCCCATCATCTTGACTTTGCCCCTAGGCCCCGTGCCCTGACGGTCTCCAGTCCTCTGGGAGCGCAGGCTTTGATTAATCGGGTCCGACTCATCTTTGTACAGCCCTTCAGACATTCAATCACTCGTATTGACCCAGGTCCATTGCTGGCTGCTTTCTGCTCTACCCCCCCTACCGCCCTATTTCTTGGCATTTCGGTGTCTGTCCGATGGACAACCAGCTGGAAGAAAGGATGAAAGAAAAATAGAAGAGATTGACAAAGATTATAGAGAAAG-AAAAACGTTACTTTATCCGGACTCTTCGCGATTTTTGGCTTCGAGCAAAAGAAATGTATCACTTGTCTAAGTTAGACTTCTTTAATTAACCTTTCTTCTATTCGCTATAAAAAGTGTTTAAGTCGTCAGAATACACCTTCTAAGGAACTAAAATATTTCCGACTGTGTCGATGCCTGTTAGAAGTCACTGTAATTGGAAATTGAATGAAAATCATTAAAATATAAATGACTTATCAGACATGTCTATCGATACTATAGATTTTGTTATTAATGATATGTCAATGTTAGATCTTCACTGTCAAATATTTTTTTCCTTTTCCATATCATAATTACCTTACCTCAGAAGTACCACTAGGTGTTAAAATTACAATAACTACAGAAACATAATGGTGTAATCGGTGGGAAAA-CGAGGATATTAGTTTAAATAATGACAGGGAGTGATGTTGAAATAGTTAAAGAGTTTAGGTTTTCTACGTAACATCTTCCCTCATCTCTATTGTTCTGAAACTAATAGGGCGGATTCCAAGGAGA-------------------------------------------
Nbarrowsi_Gregorys_N270 TCTTCAGAAGATTGTGGTTTACCATGCGGTTAAAAATGCAACTGGTAGTCAAGAAACCTACGAGTTTGATAAAAGCATGTCAACTTTTAACTTAAACTGCAGGACTAACTCCCTGTAGATGTCTGGTCGATGCTATACGAATGTGAAACGCCCGTTTGGCCTTGCCCCTTCCAGCAACCACTGTATAAATACATTTCGTAGAAATGCTTGCATTCGGTCCATCTGAAAAGTACACATGAGGCAAAAGGAGTGGTTTCGATCCAATGGCATTACATCATAAGGATTGGGGAATTCGCATCCTTGATATAAGGTAATAAAAACATACAAACACATTGTATGCACAACAGACATTGCATGCAAAACAGCGCCCGACTTCCTCCAGTCTGTTTGATCAAATAGGCCTAAGAGTCGAAGAAACATTCTGCATAAGTTTAAGCCAGGGATTTCCTTCCTTCACTTCCATTCCTGGACTCCCCCTCGCATTATCTATTCAACGGAAACTTTGCACAGATGCAGTAGATGAACTGAAAAAGGGGTAGAATCTTCAGGCCCCTTCCAATGGTAAACATCATCTCGCCCAGGAGATTGAGTGCTCCATGGGTCAAAAAAAATTTCCCCTAGATTTACTTCCCGATACGGAGCTCCAGAAAATGGCAACAACTAAAAAACGGGAGTACGACTACCCAAAAAGGCATTTTCAGCCGGTCGAAGCCGTGGCTAAGGCTCTATCCCATCATCTTGACTTTGCCCCTAGGCCCCGTGCCCTGACGGTCTCCAGTCCTCTGGGAGCTCAGGCTTTGATTAATCGGGTCCGACTCATCTTTGTACAGCCCTTCAGACATTCAATCACTCGTATTGACCCAGGTCCATTGCTGGCTGCTTTCTGCTCTACCCCCCCTACCGCCCTATTTCTTGGCATTTCGGTGTCTGTCCGATGGACAACCAGCTGGAAGAAAGGATGAAAGAAAAATAGAAGAGATTGACAAAGATTATAGACAAAGAAAAAACGTTACTTTATCCGGACTCTTCGCGATTTTTGGCTTCGAGCAAAAGAAATGTATCACTTGTCTAAGTTAGACTTCTTTAATTAACCTCTCTTCTATTCGCTATAAAAAGTGTTTAAGTCGTCAGAATACACCTTCTAAAGAACTAAAATATTTCCGACTGTGTCGATGCCTGTTAAAACTCACTGTAATTGGAAATTGAATGAAAAACATTAAAATATAAATGACTTATCAGACGTGTCTATCGATACTATAGATTTTGTTATTAATGATATGTCAATGTTAGATCTCAACTGTCAAATATTTTTTTCCTTTTCCATGTCATAATTATCTTACCTCAGAAGTACCACTAGGTGTTAAAATTACAATAGCTACAGAAACATAATGGTGTAATCGGTGCATAAAACGAGGATAATAGTTTAAATAATGGCAGGGTGTGATGTTGAAATAGTTAAAGAGTTTGGATTTTCTACGTAACATCTTCCCACACCTCTATTGCTCTGAAACCAATAGGGCGGATTCAAAGGAGACC-----------------------------------------
Nbarrowsi_Tuckaleechee_N360 ------------------------------------------------------------------------------------------------------------------------------------CTATACGAATGTGAAACGCCCGTTTGGCCTTGCCCCTTCCAGCAACCACTGTATAAATACATTTCGTAGAAATGCTTGCATTCGGTCCATCTGAAAAGTACACATGAGGCAAAAGGAGTGGTTTCGATCCAATGGCATTACATCATAAGGATTGGGGAATTCGCATCCTTGATATAAGGTAATAAAAACATACAAACACATTGTATGCACAACAGACATTGCATGCAAAACAGCGCCCGACTTCCTCCAGTCTGTTTGATCAAATAGGCCTAAGAGTCGAAGAAACATTCTGCATAAGTTTAAGCCAGGGATTTCCTTCCTCCACTTCCATTCCTGGACTCCCCCTCGCATTATCTATTCAACGGAAACTTTGCACAGATGCAGTAGATGAACTGAAAAAGGGGTAGAATCTTCAGGCCCCTTCCAATGGTAAACATCATCTCGCCCAGGAGATTGAGTGCTCCATGGGTCAAAAAAAATTTCCCCTAGATTTACTTCCCGATACGGAGCTCCAGAAAATGGCAACAACTAAAAAACGGGAGTACGACTACCCAAAAAGGCATTTTCAGCCGGTCGAAGCCGTGGCTAAGGCTCTATCCCATCATCTTGACTTTGCCCCTAGGCCCCGTGCCCTGACAGTCTCCAGTCCTCTGGGAGCGCAGGCTTTGATTAATCGGGTCCGACTCATCTTTGTACAGCCCTTCAGACATTCAATCACTCGTATTGACCCAGGTCCATTGCTGGCTGCTTTCTGCTCTACCCCCC-TACCGCCCTATTTCTTGGCATTTCGGTGTCTGTCCGATGGACAACCAGCTGGAAGAAAGGATGAAAGAAAAATAGAAGAGATTGACAAAGATTATAGACAAAGAAAAAACGTTACTTTATCCGGACTCTTCGCGATTTTTGGCTTCGAGCAAAAGAAATGTATCACTTGTCTAAGTTAGACTTCTTTAATTAACCTCTCTTCTATTCGCTATAAAAAGTGTTTAAGTCGTCAGAATACACCTTCTAAAGAACTAAAATATTTCCGACTGTGTCGATGCCTGTTAAAAGTCACAGTAATTGGAAATTGAATGAAAAACATTAAAATATAAATGACTTATCAGACGTGTCTATCGATACTATAGATTTTGTTATTAATGATATGTCAATGTTAGATCTCAACTGTCAAATATTTTTTTCCTTTTCCATGTCATAATTATCTTACCTCAGAAGTACCACTAGGTGTTAAAATTACAATAGCTACAGAAACATAATGGTGTAATCGGTGCATAAAACGAGGATAATAGTTTAAATAATGGCAGGGTGTGATGTTGAAATAGTTAAAGACTTTGGATTTTCTACGTAACATCTTCCCTCACCTCCATTGCTCTGAAACCAATAGGGCGGATTCAAAGGAGACCAAGAAACAAACTACATAGTATATGATTAAT----GACATAT
Nbishopi_DryFalls_N150 -------------------------------AAAAATGCAACTGGTAGTCAAGAAACCTACGAGTTTGATAAAAGCATGTCAACTTTTAACTTAAACTGCAGGACTAACTCCCTGTAGATGTCTGGTCGATGCTATACGAATGTGAAACGCCCGTTTGGCCTTGCCCCTTCCACCAACCACTGTATAAATACATTTCGTAGAAATGCTTGCATTCGGTCCATCTGAAAAGTACACATGAGGCAAAAGGAGTGGTTTCGATCCAATGGCATTACATCATAAGGATTGGGGAATTCGCATCCTTGATGTAAGGTAATAAAAACATACAAACACATTGTATGCACAACAGACATTGCATGCAAAACAGCGCCCGACTTCCTCCAGTCTGTTTGATCAAATAGGCCTAAGAGTCGAAGAAACATTCTGCATAAGTTTAAGCCAGGGATTTCCTTCCTCCACTTCCATTCCTGGACTCCCCCTCGCATTATCTATTCAACGGAAACTTTGCACAGATGCAGTAGATGAACTGAAAAAGGGGTAGAATCTTCAGGCCCCTTCCAATGGTAAACATCATCTCGCCCAGGAGATTGAGTGCTCCATGGGTCAAAAAAAAATTCCCCTAGATTTACTTCCCGATACGGAGCTCCAGAAAATGGCAACAACTAAAAAACGGGAGTACGACTACCCAAAAAGGCATTTTCAGCCGGTCGAAGCCCTGGCTAAGGCTCTATCCCATCATCTTGACTTTGCCCCTAGGCCCCGTGCCCTGACGGTCTCCAGTCCTCTGGGAGCGCAGGCTTTGATTAATCGGGTCCGACTCATCTTTGTACAGCCCTTCAGACATTCAATCACTCGTATTGACCCAGGTCCATTGCTGGCTGCTTTCTGCTCTACTCCCC-AACCGCCCTATTTCTTGGCATTTCGGTGTCTGTCCGATGGACAACCAGCTGGAAGAAAGGATGAAAGAAAAATAGAAGAGATTGACAAAGATTATAGAGAAAG-AAAAACGTTACTTTATCCGGACTCTTCGCGATTTTTGGCTTCGAGCAAAAGAAATGTATCACTTGTCTAAGTTAGACTTCTTTAATTAATCTCTCTTCTATTCGCTATAAAAAGTGTTTAAGTCGTCAGAATACACCTTCTAAAGAACTAAAATATCTCCGACTGTGTCGATGCCTGTTAAAAGTCACTGTAATTGGAAGTTGAATGAAAAACATTAAAATATAAATGACTTATCAGACATGTCTATCGATACTATAGATTTTGTTATTAATGATATATCAATGTTAGATCTCAACTGTCAAATATTTTTTTCCTTTTCCACATCATAATTATCTTACCTCAGAAGTACCACTAGGTGTTAAAATTACAATAGCTACAGAAACATAATGGTGTAATCGGTAGAAAAAACGAGGATAATAGTTTAAATAATGACAGGGTGTGATGTTGAAATAGATAAAGAGTTTGGGTTTTCTACGTAACATCTTCCCTCACCTCTATTGCTCTGAAACTAATAGGGCGGATTCAAAGGAGAC------------------------------------------
Nbishopi_PoleCr_Chattooga_N885 ----------------------------------------------------------------------AAAAGCATGTCAACTTTTAACTTAAACTGCAGGACTAACTCCCTGTAGATGTCTGGTCGATGCTATACGAATGTGAAACGCCCGTTTGGCCTTGCCCCTTCCACCAACCACTGTATAAATACATTTCGTAGAAATGCTTGCATTCGGTCCATCTGAAAAGTACACATGAGGCAAAAGGAGTGGTTTCGATCCAATGGCATTACATCATAAGGATTGGGGAATTCGCATCCTTGATGTAAGGTAATAAAAACATACAAACACATTGTATGCACAACAGACATTGCATGCAAAACAGCGCCCGACTTCCTCCAGTCTGTTTGATCAAATAGGCCTAAGAGTCGAAGAAACATTCTGCATAAGTTTAAGCCAGGGATTTCCTTCCTCCACTTCCATTCCTGGACTCCCCCTCGCATTATCTATTCAACGGAAACTTTGCACAGATGCAGTAGATGAACTGAAAAAGGGGTAGAATCTTCAGGCCCCTTCCAATGGTAAACATCATCTCGCCCAGGAGATTGAGTGCTCCATGGGTCAAAAAAAAATTCCCCTAGATTTACTTCCCGATACGGAGCTCCAGAAAATGGCAACAACTAAAAAACGGGAGTACGACTACCCAAAAAGGCATTTTCAGCCGGTCGAAGCCCTGGCTAAGGCTCTATCCCATCATCTTGACTTTGCCCCTAGGCCCCGTGCCCTGACGGTCTCCAGTCCTCTGGGAGCGCAGGCTTTGATTAATCGGGTCCGACTCATCTTTGTACAGCCCTTCAGACATTCAATCACTCGTATTGACCCAGGTCCATTGCTGGCTGCTTTCTGCTCTACTCCCC-AACCGCCCTATTTCTTGGCATTTCGGTGTCTGTCCGATGGACAACCAGCTGGAAGAAAGGATGAAAGAAAAATAGAAGAGATTGACAAAGATTATAGAGAAAG-AAAAACGTTACTTTATCCGGACTCTTCGCGATTTTTGGCTTCGAGCAAAAGAAATGTATCACTTGTCTAAGTTAGACTTCTTTAATTAATCTCTCTTCTATTCGCTATAAAAAGTGTTTAAGTCGTCAGAATACACCTTCTAAAGAACTAAAATATCTCCGACTGTGTCGATGCCTGTTAAAAGTCACTGTAATTGGAAGTTGAATGAAAAACATTAAAATATAAATGACTTATCAGACATGTCTATCGATACTATTGATTTTGTTATTAATGATATATCAATGTTAGATCTCAACTGTCAAATATTTTTTTCCTTTTCCACATCATAATTATCTTACCTCAGAAGTACCACTAGGTGTTAAAATTACAATAGCT--------------------------------------------------------------------------------------------------------------------------------------------------------------------------------------------------------
Nbishopi_StandingIndian_N131 ---------------------------------------------------AGAAACCTACGAGTTTGATAAAAGCATGTCAACTTTTAACTTAATCTGCAGGACTAACTCCCGGTAGATGTCTGGTCGATGCTATACGAATGTGAAACGCCCGTTTGGCCTTGCCCCTTCCACCAACCACTGTATAAATACATTTCGTAGAAATGCTTGCATTCGGTCCATCTGAAAAGTACACATGAGGCAAAAGGAGTGGTTTCGATCCAATGGCATTACATCATAAGGATTGGGGAATTCGCATCCTTGATGTAAGGTAATAAAAACATACAAACACATTGTATGCACAACAGACATTGCATGCAAAACAGCGCCCGACTTCCTCCAGTCTGTTTGATCAAATAGGCCTAAGAGTCGAAGAAACATTCTGCATAAGTTTAAGCCAGGGATTTCCTTCCTCCACTTCCATTCCTGGACTCCCCCTCGCATTATCTATTCAACGGAAACTTTGCACAGATGCAGTAGATGAACTGAAAAAGGGGTAGAATCTTCAGGCCCCTTCCAATGGTAAACATCATCTCGCCCAGGAGATTGAGTGCTCCATGGGTCAAAAAAAAATTCCCCTAGATTTACTTCCCGATACGGAGCTCCAGAAAATGGCAACAACTAAAAAACGGGAGTACGACTACCCAAAAAGGCATTTTCAGCCGGTCGAAGCCCTGGCTAAGGCTCTATCCCATCATCTTGACTTTGCCCCTAGGCCCCGTGCCCTGACGGTCTCCAGTCCTCTGGGAGCGCAGGCTTTGATTAATCGGGTCCGACTCATCTTTGTACAGCCCTTCAGACATTCAATCACTCGTATTGACCCAGGTCCATTGCTGGCTGCTTTCTGCTCTACTCCCC-AACCGCCCTATTTCTTGGCATTTCGGTGTCTGTCCGATGGACAACCAGCTGGAAGAAAGGATGAAAGAAAAATAGAAGAGATTGACAAAGATTATAGAGAAAG-AAAAACGTTACTTTATCCGGACTCTTCGCGATTTTTGGCTTCGAGCAAAAGAAATGTATCACTTGTCTAAGTTAGACTTCTTTAATTAATCTCTCTTCTATTCGCTATAAAAAGTGTTTAAGTCGTCAGAATACACCTTCTAAAGAACTAAAATATCTCCGACTGTGTCGATGCCTGTTAAAAGTCACTGTAATTGGAAGTTGAATGAAAAACATTAAAATATAAATGACTTATCAGACATGTCTATCGATACTATAGATTTTGTTATTAATGATATATCAATGTTAGATCTCAACTGTCAAATATTTTTTTCCTTTTCCACATCATAATTATCTTACCTCAGAAGTACCACTAGGTGTTAAAATTACAATAGCTACAGAAACATAATGGTGTAATCGGTAGAAAAAACGAGGATAATAGTTTAAATAATGACAGGGTGTGATGTTGAAATAGATAAAGAGTTTGGGTTTTCTACGTAACATCTTCCCTCACCTCTATTGCTCTGAAACTAATAGGGCGGATTCAAAGGAGACCAACAAACAAACAACATAT---ATGAT---------------
Nbrimleyi_RumblingBald_N241 TTCTCAGAAGATTGTGGTTTACCATGCGGTTAAAAATGCAACTGGTAGTCAAGAAACCTACGAGTTTGATAAAAGCATGTCAACTTTTAACTTAAACTGCAGGACTAACTCCCTGTAGATGTCTGGTCGATGCTATACGAATGTGAAACGCCCGTTTGGCCTTGCCCCTTCCACCAACCACTGTATAAATACATTTCGTAGAAATGCTTGCATTCGGTCCATCTGAAAAGTACACATGAGGCAAAAGGAGTGGTTTCGATCCAATGGCATTACATCATAAGGATTGGGGAATTCGCATCCTTGATATAAGGTAATAAAAACATACAAACACATTGTATGCACAACAGACATTGCATGCAAAACAGCGCCCGACTTCCTCCAGTCTGTTTGATCAAATAGGCCTAAGAGTCGAAGAAACATTCTGCATAAGTTTAAGCCAGGGATTTCCTTCCTCCACTTCCATTCCTGGACTCCCTCTCGCATTATCTATTCAACGGAAACTTTGCACAGATGCAGTAGATGAACTGTAAAAGGGGTAGAATCTTCAGGCCCCTTCCAATGGTAAACATCATCTCGCCCAGGAGATTGAGTGCTCCATGGGTCAAAAAAAATTTCCCCTAGATTTACTTCCCGATACGGAGCTCCAGAAAATGGCAACAACTAAAAAACGGCAGTACGACTACCCAAAAAGGCATTTTCAGCCGGTCGAAGCTCTTGCTAAGGCTCTATCCCATCATCTTGACTTTGCCCCTAGGCCCCGTGCCCTGACGGTCTCCAGTCCTCTGGGAGCGCAGGCTTTGATTAATCGGGTCCGACTCATCTTTGTACAGCCCTTCAGACATTCAATCACTCGTATTGACCCAGGTCCATTGCTGGCTGCTTTCTGCTCTA-CCCCCCCACCGCCCTATTTCTTGGCATTTCGGTGTCTGTCCGATGGACAACCAGCTGGAAGAAAGGATGAAAGAAAAATAGAAGAGATTGACAAAGATTATAGAGAAAGAAAAAACGTTACTTTATCCGGACTCTTCGCGATTTTTGGCTTCGAGCAAAAGAAATGTATCACTTGTCTAAGTTAGACTTCTTTAATTAACCTCTCTTCTATTCTCTATAAAAAGTGTTTAAGTCATCAGAATACACTGTCTAAAGAACTAAAATATCTCCGACTGTGTCGATGCCTGTTAAAAGTCACTATAATTGGAAATTGACTGAAAATCATTAAAATATAAATGACTTATCAGACATGTCTAGCGATACTATGGATTTTGTTATTAATGATATGTCAATGTTAGATCTCTACTGTCAAATATTTTTTTCCTTTTCCATATCATAATTATCTTACCTCAGAAGTATCACTAGGTGTTAAAATTACAATAGCTACAAAAACATAATGGTGTAAACGGTGAAAAAAACGTGAATAATGGTTTAACTAATGACAGGGTGGGATGTTGAAATTGTTAAAGAGTTTGGGTTTTCTACGTAACATCTTCCCTCACCTGTATTGCTCTAAAACTAATAGGGCGGATT----------------------------------------------------
Ncanei_Egypt_N958 TCGTCAGAAGATTGTGGTTTACCATGCGGTTAAAAATGCAACTGGTAGTCAAGAAACCTACGAGTTTGATAAAAGCATGTCAACTTTTAACTTAAACTGCAGGACTAACTCCCTGTAGATGTCTGGTCGATGCTATACGAATGTGAAACGCGCGTTTGGCCTTGCCCCTTCAACCAACCACTGTATAAATACATTTCGTAGAAATGCTTGCATTCGGTCCATCTGAAAAGTACACATGAGGCAAAAGGAGTGGTTTCGATCCAATGGCATTACATCATAAGGATTGGGGAATTCGCATCCTTGATATAAGGTAATAAAAACATACAAACACATTGTATGCACAACAGACATTGCATGCAAAACAGCGCCCGACTTCCTCCAGTCTGTTTGATCAAATAGGCCTAAGAGTCGAAGAAACATTCTGCATAAGTTTAAGCCAGGGATTTCCTTCCTCCACTTCCATTCCTGGACTCCCCCTCGCATTATCTATTCAACGGAAACTTTGCACAGATGCAGTAGATGAACTGAAAAAGGGGTAGAATCTTCAGGCCCCTTCCAATGGTAAACATCATCTCGCCCAGGAGATTGAGTGCTCCATGGGTCAAAAAAAATTTCCCCTAGATTTACTTCCCGATACGGAGCTCCAGAAAATGGCAACAACTAAAAAAAGGGAGTACGACTACCCAAAAAGGCATTTTCAGCCGGTCGAAGCTCTGGCTAAGGCTCTATCCCATCATCTTGACTTTGCCCCTAGGCCCCGTGCCCTGACGGTCTCCAGTCCTCTGGGAGCGCAGGCTTTGATTAATCGGGTCCGACTCATCTTTGTACAGCCCTTCAGACATTCAATCACTCGTATTGACCCAGGTCCATTGCTGGCTGCTTTCTGCTCTACCCCCCCCACCGCCCTATTTCTTGGCATTTCGGTGTCTGTCCGATGGACAACCAGCTGGAAGAAAGGATGAAAGAAAAATAGAAGAGATTGACAAAGATTATAGAGAAAGAAAAAACGTTACTTTATCCGGACTCTTCGCGATTTTTGGCTTCCAGCAAAAGAAATGTATCACTTGTCTAAGTTAGACTTCTTTAATTAACCTCTCTTCTATTCGCTATAAAAAGTGTTTAAGTCGTCAGAATACACTGTCTAAAGAACTAAAATAT-----ACTGTATCGATGCCTGTTAAAAGTCACTATAATTGGAAATTGACTGAAAATCATTAAAATATAAATGACTTATCAGACATGTCTAGCGATACTATAGATTTTGTTATTAATGATATGTCACTGTTAGATCTCTACTGTCAAATATTTTTTTCCTTTTCCATATCATAATTATCTTACCTCAGAAGTATCACTAGGTGTTAAAATTACAATAGCTACAGAAACATAATGGTGTAAACGGTGAAAAAAACGAGAATAATGGTTTAGCTAATGACAGGGTGGGATGTTGAAATTGTTAAAGAGTTTGGGATTTCTACGTAACATCTTCCCTCACCTCTATTGCTCTAAAACTAATAGGGCGGATTCAAAGGAGACCAAGAAACAAAC------------------------------
Ncarolinensis_Grandfather_N218 TCTTCAGAAGATTGTGGTTTACCATGCGGTTAAAAATGCAACTGGTAGTCAAGAAACCTACGAGTTTGATAAAAGCATGTCAACTTTTAACTTAAACTGCAGGACTAACTCCCTGTAGATGTCTGGTCGATGCTATACGAATGTGAAACGCCCGTTTGGCCTTGCCCCTTCCACCAACCACTGTATAAATACATTTCGTAGAAATGCTTGCATTCGGTCCATCTGAAAAGTACACATGATGCAAAAGGAGTGGTTTCGATCCAATGGCATTACATCATAAGGATTGGGGAATTCGCATCCTTGATATAAGGTAATAAAAACATACAAACACATTGTATGCACAACAGACATTGCATGCAAAACAGCGCCCGACTTCCTCCAGTCTGTTTGATCAAATAGGCCTAAGAGTCGAAGAAACATTCTGCATAAGTTTAAGCCAGGGATTTCCTTCCTCCACTTCCATTCCTGGACTCCCCCTCGCATTATCTATTCAACGGAAACTTTGCACATATGCAGTAGATGAACTGAAAAAGGGGTAGAATCTTCAGGCCCCTTCCAATGGTAAACATCATCTCGCCCAGGAGATTGAGTGCTCCATGGGTCAAAAAAAATTTCCCCTAGATTTACTTCCCGATACGGAGCTCCAGAAAATGGCAACAACTAAAAAACGGGAGTACGACTACCCAAAAAGGCATTTTCAGCCGGTCGAAGCCCTGGCTAAGGCTCTATCCCATCATCTTGACTTTGCCCCTAGGCCCCGTGCCCTGACGGTCTCCAGTCCTCTGGGAGCGCAGGCTTTGATTAATCGGGTCCGACTCATCTTTGTACAGCCCTTCAGACATTCAATCACTCGTATTGACCCAGGTCCATTGCTGGCTGCTTTCTGCTCTACTCCCC-TACCGCCCTATTTCTTGGCATTTCGGTGTCTGTCCGATGGACAACCAGCTGGAAGAAAGGATGAAAGAAAAATAGAAGAGATTGACAAAGATTATAGAGAAAGAAAAAACGTTACTTTATCCGGACTCTTCGCGATTTTTGGCTTCGAGCAAAAGAAATGTATCACTTGTCTAAGTTAGACTTCTTTAATTAACCTTTCTTCTATTCGCTATAAAAAGTGTTTAAGTCGTCAGAATACACCTTCTAAGGAACTAAAATATTTCCGACTGTGTCGATGCCTGTTAAAAGTCACTGTAATTGGAAATTGAATGAAAATCATTAAAATATAAATGACTTATCAGACATGTCTATCGATACTATAGATTTTGTTATTAATAATATGTCAATGTTAGATCTTCACTGTCAAATATTTTTTCCCTTTTCCATATCATAATTATCTTACCTCAGAAGTACCACTAGGTGTTAAAATTACAATAACTACAGAAACATAATGGTGTAATCGGTGGGAAAA-CGAGGATAATAGTTTAAATAATGACAGGGTGTGATGTTGAAATAGTTAAAGAGTTTAGGTTTTCTACGTAACATCTTCCCTCATCTCTATTGCTCTGAAACTAATAGGGCGGATTCAAAGGAGACCAAGAAACAAACAACATATTATATGATTAATGATTGACATAT
Ncarolinensis_LinvilleCaverns_N227 -------------------------------------------------------------------------------------------------------------------------------------------------------------------------------------------------------------------------------------------------------------------------------------------------------------------------------------------------------ACAGACATTGCATGCAAAACAGCGCCCGACTTCCTCCAGTCTGTTTGATCAAATAGGCCTAAGAGTCGAAGAAACATTCTGCATAAGTTTAAGCCTGGGATTTCCTTCCTCCACTTCCATTCCTGGACTCCCCCTCGCATTATCTATTCAACGGAAACTTTGCACATATGCAGTAGATGAACTGAAAAAGGGGTAGAATCTTCAGGCCCCTTCCAATGGTAAACATCATCTCGCCCAGGAGATTGAGTGCTCCATGGGTCAAAAAAAAATTCCCCTAGATTTACTTCCCGATACGGAGCTCCAGAAAATGGCAACAACTAAAAAACGGGAGTACGACTACCCAAAAAGGCATTTTCAGCCGGTCGAAGCCCTGGCTAAGGCTCTATCCCATCATCTTGACTTTGCCCCTAGGCCCCGTGCCCTGACGGTCTCCAGTCCTCTGGGAGCGCAGGCTTTGATTAATCGGGTCCGACTCATCTTTGTACAGCCCTTCAGACATTCAATCACTCGTATTGACCCAGGTCCATTGCTGGCTGCTTTCTGCTCTACCCCCCCTACCACCCTATTTCTTGGCATTTCGGTGTCTGTCCGATGGACAACCAGCTGGAAGAAAGGATGAAAGAAAAATAGAAGAGATTGACAAAGATTATAGAGAAAGAAAAAACGTTACTTTATCCGGACTCTTCGCGATTTTTGGCTTCAAGCAAAAGAAATGTATCACTTGTCTAAGTTAGACTTCTTTAATTAACCTTTCTTCTATTCGCTATAAAAAGTGTTTAAGTCGTCAGAATACACCTTCTAAGGAACTAAAATATTTCCGACTGTGTCGATGCCTGTTAAAAGTCACTGTAATTGGAAATTGAATGAAAATCATTAAAATATAAATGATTTATCAGACATGTCTATCGATACTATAGATTTTGTTATTAATGATATGTCAATGTTAGATCTTCACTGTCAAATATTTTTTCCCTTTTCCAT-------------------------------------------------------------------------------------------------------------------------------------------------------------------------------------------------------------------------------------------------------------
Ncarteri_English_N031 TCTTCAGAAGATTGTGGTTTACCATGCGGTTAAAAATGCAACTGGTAGTCAAGAAACCCACGAGTTTGATAAAAGCATGTCAACTTTTAACTTAAACTGCAGGACTAACTCCCTGTAGATGTCTGGTCGATGCTATACGAATGTGAAACGCCCGTTTGGCCTTGCCCCTTCCACCAACCACTGTATAAATACATTTCGTAGAAATGCTTGCATTCGGTCCATCTGAAAAGTACACATGAGGCAAAAGGAGTGGCTTCGATCCAATGGCATTACATCATAAGGATTGGGGAATTCGCATCCTTGATATAAGGTAATAAAAACATACAAACACATTGTATGCACAACAGGCATTGCATGCAAAACAGCGCCCGACTTCCTCCAGTCTGTTTGATCAAATAGGCCTAAGAGTCGAAGAAACATTCTGCATAAGTTTAAGCCAGGGATTTCCTTCCTCCACTTCCATTCCTGGACTCCCCCTCGCATTATCTATTCAACGGAAACTTTGCACAGATGCAGTAGATGAACTGAAAAAGGGGTAGAATCTTCAGGCCCCTTCCAATGGTAAACATCATCTCGCCCAGGAGATTGAGTGCTCCATGGGTCAAAAAAAATTTCCCCTAGATTTACTTCCCGATACGGAGCTCCAGAAAATGGCAACAACTAAAAAACGGGAGTACGACTACCCAAAAAGGCATTTTCTGCCGGTCGAAGCCCTGGCTAAGGCTCTATCCCATCATCTTGACTTTGCCCCTAGGCCCCGTGCCCTGACGGTCTCCAGTCCTCTGGGAGCGCAGGCTTTGATTAATCGGGTCCGACTCATCTTTGTACAGCCCTTCAGACATTCAATCACTCGTATTGACCCAGGTCCATTGCTGGCTGCTTTCTGCTCTACCCCCC-TACCGCCCTATTTCTTGGCATTTCGGTGTCTGTCCGATGGACAACCAGCTGGAAGAAAGGATGAAAGAAAAATAGAAGAGATTGACAAAGATTATAGAGAAAGAAAAAACGTTACTTTATCCGGACTCTTCGCGATTTTTGGCTTCGAGCAAAAGAAATGTATCACTTGTCTAAGTTAGACTTCTTTAATTAACCTCTCTTCTATTCGCTATAAAAAGTGTTTAAGTCGTCAGAATACACCTTCTAAAGAACTAAAATATTTCCGACTGTGTCGATGCCTGTTGAAAGTCACTGTAATTGGAAATTGAATGATAAACATTAAAATATAAATGACTTATCAGACATGTCTATCGATATTATAGATATTGTTATTAATGATATGTCAATGTTAGATCTCCACTGTCAAATA--TTTTTTCTTTTCCATATCATAATTATCTTACCTCAGAAGTACCATTAGGTGTTAAAATTACAATAGCTACAGAAACATAATGGTATAATCGGTGGAAAAA-CGAGGTTAATGGTTTAAATAATGACAGGGTGTGATGTTGAAATAGTTAAAGAGTTTAGGTTTTCTAACTAACATCTTCCCTCATCTCTATCGCTCTGAAACTAATAGGGCAGATTCAAAGGAGACCAAAAAACAAA-------------------------------
Ncarteri_LaurelCave_nearTYPE_N0296 ---------------------------------------------------------------GTGTGATAAAAGCATGTCAACTTTTAACTTAAACTGCAGGACTAACTCCCTGTAGATGTCTGGTCGATGCTATACGAATGTGAAACGCCCGTTTGGCCTTGCCCCTTCCACCAACCACTGTATAAATACATTTCGTAGAAATGCTTGCATTCGGTCCATCTGAAAAGTACACATGAGGCAAAAGGAGTGGTTTCGATCCAATGGCATTACATCATAAGGATTGGGGAATTCGCATCCTTGATATAAGGTAATAAAAACATACAAACACATTGTATGCACAACAGGCATTGCATGCAAAACAGCGCCCGACTTCCTCCAGTCTGTTTGATCAAATAGGCCTAAGAGTCGAAGAAACATTCTGCATAAGTTTAAGCCAGGGATTTCCTTCCTCCACTTCCATTCCTGGACTCCCCCTCGCATTATCTATTCAACGGAAACTTTGCACAGATGCAGTAGATGAACTGAAAAAGGGGTAGAATCTTCAGGCCCCTTCCAATGGTAAACATCATCTCGCCCAGGAGATTGAGTGCTCCATGGGTCAAAAAAAAATTCCCCTAGATTTACTTCCCGATACGGAGCTCCAGAAAATGGCAACAACTAAAAAACGGGAGTACGACTACCCAAAAAGGCATTTTCAGCCGGTCGAAGCCCTGGCTAAGGCTCTATCCCATCATCTTGACTTTGCCCCTAGGCCCCGTGCCCTGACGGTCTCCAGTCCTCTGGGAGCGCAGGCTTTGATTAATCGGGTCCGACTCATCTTTGTACAGCCCTTCAGACATTCAATCACTCGTATTGACCCAGGTCCATTGCTGGCTGCTTTCTGCTCTACCCCCC-TACCGCCCTATTTCTTGGCATTTCGGTGTCTGTCCGATGGACAACCAGCTGGAAGAAAGGATGAAAGAAAAATAGAAGAGATTGACAAAGATTATAGAGAAAGAAAAAACGTTACTTTATCCGGACTCTTCGCGATTTTTGGCTTCGAGCAAAAGAAATGTATCACTTGTCTAAGTTAGACTTCTTTAATTAACCTCTCTTCTATTCGCTATAAAAAGTGTTTAAGTCGTCAGAATACACCTTCTAAAGAACTAAAATATTTCCGACTGTGTCGATGCCTGTTGAAAGTCACTGTAATTGGAAATTGAATGATAAACATTAAAATATAAATGACTTATCAGACATGTCTATCGATACTATAGATTTTGTTATTAATGATATGTCAATGTTAGATCTCCACTGTCAAATATTTTTTTTCTTTTCCATATCATAATTATCTTACCTCAGAAGTACCATTAGGTGTTAAAATTACAATAGCTACAGAAACATAATGGTATAATCGGTGGAAAAA-CGAGGATAATGGTTTAAATAATGACTGGGTGTGATGTTGAAATAGTTAAAGAGTTTAGGTTTTCTAACTAACATCTTCCCTCATCTCTATTGCTCTGAAACTAATAGGGCGGATTCAAAGGAGACCAAGAAACAAACAACATATTATATGATTAATGATTGACATAT
Ncarteri_PilotMtn_G2185 ---------------------------------------------------------------GTTTGATAAAAGCATGTCAACTTTTAACTTAAACTGCAGGACTAACTCCCTGTAGATGTCTGGTTGATGCTATACGAATGTGAAACGCCCGTTTGGCCTTGCCCCTTCCACCAACCACTGTATAAATACATTTCGTAGAAATGCTTGGATTCGGTCCATCTGAAAAGTACACATGAGGCAAAAGGAGTGGTTTCGATCCAATGGCATTACATCATAAGGATTGGGGAATTCGCATCCTTGATATAAGGTAATAAAAACATACAAACACATTGTATGCACAACAGGCATTGCATGCAAAACAGCGCCCGACTTCCTCCAGTCTGTTTGATCAAATAGGCCTAAGAGTCGAAGAAACATTCTGCATAAGTTTAAGCCAGGGATTTCCTTCCTCCACTTCCATTCCTGGACTCCCCCTCGCATTATCTATTCAACGGAAACTTTGCACAGATGCAGTAGATGAACTGAAAAAGGGGTAGAATCTTCAGGCCCCTTCCAATGGTAAACATCATCTCGCCCAGGAGATTGAGTGCTCCATGGGTCAAAAAAAATTTCCCCTAGATTTACTTCCCGATACGGAGCTCCAGAAAATGGCAACAACTAAAAAACGGGAGTACGACTACCCAAAAAGGCATTTTCAGCCGGTCGAAGCCCTAGCTAAGGCTCTATCCCATCATCTTGACTTTGCCCCTAGGCCCCGTGCCCTGACGGTCTCCAGTCCTCTGGGAGCGCAGGCTTTGATTAATCGGGTCCGACTCATCTTTGTACAGCCCTTCAGACATTCAATCACTCGTATTGACCCAGGTCCATTGCTGGCTGCTTTCTGCTCTACCCCCC-TACCGCCCTATTTCTTGGCATTTCGGTGTCTGTCCGATGGACAACCAGCTGGAAGAAAGGATGAAAGAAAAATAGAAGAGATTGACAAAGATTATAGAGAAAGAAAAAACGTTACTTTATCCGGACTCTTCGCGATTTTTGGCTTCGAGCAAAAGAAATGTATCACTTGTCTAAGTTAGACTTCTTTAATTAACCTCTCTTCTATTCGCTATAAAAAGTGTTTAAGTCGTCAGAATACACCTTCTAAAGAACTAAAATATTTCCGACTGTGTCGATGCCTGTTGAAAGTCGCTGTAATTGGAAATTGAATGATAAACATTAAAATATAAATGACTTATCAGACATATCTATCGATACTATAGATTTTGTTATTAATGATATGTCAATGTTAGATCTCCACTGTCAAATATTTTTTTTCTTTTCCATATCATAATTATCTTACCTCAGAAGTACCATTAGGTGTTAAAATTACAATAGCTACAGAAACATAATGGTATAATCGGTGGAAAAA-CGAGGATAATGGTTTAAATAATGACAGGGTGTGATGTTGAAATAGTTAAAGAGTTTAGGTTTTCTAACTAACATCTTCCCTCATCTCTATTGCTCTGAAACTAATAGGGCGAATTCAAAGGAGACCAAGAAACAAACAACATATTATATGATTAATGATTGACATAT
Ncarteri_Pitchfork_N363 TCTTCAGAAGATTGTGGTTTACCATGCGGTTAAAAATGCAACTGGTAGTCAAGAAACCTACGAGTTCGATAAGAGCATGTCAACTTTTAACTTAAACTGTAGGACTAACTCCCTGTAGATGTCTGGTCGATGCTATACGAATGTGAAACGCCCGTTTGGCCTTGCCCCTTCCACCAACCACTGTATAAATACATTTCGTAGAAATGCTTGCATTCGGTCCATCTGAAAAGTACACATGAGGCAAAAGGAGTGGTTTCGATCCAATGGCATTACATCATAAGGATTGGGGAATTCGCATCCTTGATATAAGGTAATAAAAACATACAAACACATTGTATGCACAACAGACATTGCATGCAAAACAGCGCCCGACTTCCTCCAGTCTGTTTGATCAAATAGGCCTAAGAGTCGAAGAAACATTCTGCATAAGTTTAAGCCAGGGATTTCTTTCCTCCACTTCCATTCCTGGACTCCCCCTCGCATTATCTATTCAACGGAAACTTTGCACAGATGCAGTAGATGAACTAAAAAAGGGGTAGAATCTTCAGGCCCCTTCCAATGGTAAACATCATCTCGCCCAGGAGATTGAGTGCTCCATGGGTCAAAAAAAAATTCCCCTAGATTTACTTCCCGATACGGAGCTCCAGAAAATGGCAACAACTAAAAAACGGGAGTACGACTACCCAAAAAGGCATTTTCAGCCGGTCGAAGCCCTGGCTAAGGCTCTATCCCATCATCTTGACTTTGCCCCTAGGCCCCGTGCCCTGACGGTCTCCAGTCCTCTGGGAGCGCAGGCTTTGATTAATCGGGTCCGACTCATCTTTGTACAGCCCTTCAGACATTCAATCACTCGTATTGACCCAGGTCCATTGCTGGCTGCTTTCTGCTCTACCCCCCCCTACGCCCTATTTCTTGGCATTTCGGTGTCTGTCCGATGGACAACCAGCTGGAAGAAAGGATGAAAGAAAAATAGAAGAGATTGACAAAGATTATAGAGAAAGAAAAAACGTTACTTTATCCGGACTCTTCGCGATTTTTGGCTTCGAGCAAAAGAAATGTATCACTTGTCCAAGTTAGACTTCTTTAATTAACCTCTCTTCTATTCGCTAT-AAAAGTGTTTAAGTCGTCAGAATACACCTTCTAAAGAACTAAAATATTTCCTACTGTGTCGATGCCTGTTGAAAGTCACTGTAATTGGAAATTGAATGATAAACATTAAAATATAAATGACTTATCAGACATGTCTATCGATACTATAGATTTTGTTATTAATGATATGTCAATGTTAGATCACCACTGTCAAATATTTTTTTTCCTATCCATATCATAATTATCTTACTTCAGAAGTACCACTAGGTGTTAAAATTACAATAGCTACAGAAACATAATGGTATAATCGGCGGAAAAA-CGAGGATAATGGTTAAAATAATGACAGGGTGTGATGTTGAAATAGTTAAAGAGTTTAGGTTTTCTAACTAACATCTTCCCTCATCTCTATTGCTCTGAAACTAATAGGGCGGATTCAAAGGAGACCAAGAAACAAACAACATATTATATGATTAATGATTGACACAT
Ncarteri_WeberCty_N1044 TCTTCAGAAAATTGTGGTTTACCATGCGGTTAAAAATGCAACTGGTAGTCAAGAAACCGACGAGTTTGATAAAAGCATCTCAACTTTTAACTTAAACTGCAGGACTAACTCCCTGTAGATGTCTGGTCGATGCTATACGAATGT--------------GTCTTGTCCCTTCCACCAACCACTGTATAAATACATTTCGTAGAA--------ATTCGGTCCATCTGAAAAGTACACATGAGGCAAAAGGAGTGGTTTCGATCCAATGGCATTACATCATAAGGATTGGGGAATTCGCATCCTTGATATAAGGTAATAAAAACATACAAACACATTGTATGCACAACAGGCATTGCATGCAAAACAGCGCCCGACTTCCTCCAGTCTGTTTGATCAAATAGGCCTAAGAGTCGAAGAAACATTCTGCATAAGTTTAAGCCAGGGATTTCCTTCCTCCACTTCCATTCCTGGACTCCCCCTCGCATTATCTATTCAACGGAAACTTTGCACAGATGCAGTAGATGAACTGAAAAAGGGGTAGAATCTTCAGGCCCCTTCCAATGGTAAACATCATCTCGCCCAGGAGATTGAGTGCTCCATGGGTCAAAAAAAATTTCCCCTAGATTTACTTCCCGATACGGAGCTCCAGAAAATGGCAACAACTAAAAAACGGGAGTACGACTACCCAAAAAGGCATTTTCAGCCGGTCGAAGCCCTGGCTAAGGCTCTATCCCATCATCTTGACTTTGCCCCTAGGCCCCGTGCCCTGACGGTCTCCAGTCCTCTGGGAGCGCAGGCTTTGATTAATCGGGTCCGACTCATCTTTGTACAGCCCTTCAGACATTCAATCACTCGTATTGACCCAGGTCCATTGCTGGCTGCTTTCTGCTCTACCCCCCCTACCGCCCTATTTCTTGGCATTTCGGTGTCTGTCCGATGGACAAC----------------------------------------------------------------------------------------------------------------------------------------------------------------------------------------------------------------------------------------------------------------------------------------------------------------------------------------------------------------------------------------------------------------------------------------------------------------------------------------------------------------------------------------------------------------------------------------------------------------------------------------------------------
Ncherokee_BallhootScar_N193 TCTTCAGAAGATTGTGGTTTACCATGCGGTTAAAAATGCAACTGGTAGTCAAGAAACCTACGAGTTTGATAAAAGCATGTCAACTTTTAACTTAAACTGCAGCACTAACTCCCTGTAGATGTCTGGTCGATGCTATACGAATGTGAAACGCCCGTTTGGCCTTGCCCCTTCCACCAACCACTGTATAAATACATTTCGTAGAAATACTTGCATTCGGTCCATCTGAAAAGTACACATGAGGCAAAAGGAGTGGTTTCGATCCAATGGCATTACATCATAAGGATTGGGGAATTCGCATCCTTGATATAAGGTAATAAAAACATACAAACACATTGTATGCACAACAGACATTGCATGCAAAACAGCGCCCGACTTCCTCCAGTCTGTTTGATCAAATAGGCCTAAGAGTCGAAGAAACATTCTGCATAAGTTTAAGCCAGGGATTTCCTTCCTCCACTTCCATTCCTGGACTCCCCCTCGCATTATCTATTCAACGGAAACTTTGCACAGATGCAGTAGATGAACTGAAAAAGGAGTAGAATCTTCAGGCCCCTTCCAATGGTAAACATCATCTCGCCCAGGAGATTGAGTGCTCCATGGGTCAAAAAAAATTTCCCCTAGATTTACTTCCCGATACGGAGCTCCAGAAAATGGCAACAACTAAAAAACGGGAGTACGACTACCCAAAAAGGCATTTTCAGCCGGTCGAAGCCCTGGCTAAGGCTCTATCCCATCATCTTGACTTTGCCCCTAGGCCCCGTGCCCTGACGGTCTCCAGTCCTCTGGGAGCGCAGGCTTTGATTAATCGGGTCCGACTCATCTTTGTACAGCCCTTCAGACATTCAATCACTCGTATTGACCCAGGTCCATTGCTGGCTGCTTTCTGCTCTGCCTCCCCTACCGCCCTATTTCTTGGCATTTCGGTGTCTGTCCGATGGACAACCAGCTGGAAGAAAGGATGAAAGAAAAATAGAAGAGATTGACAAAGATTATAGAGAAAGAAAAAACGTTACTTTATCCGGACTCTTCGCGATTTTTGGCTTCGAGCAAAAGAAATGTATCACTTGTCTAAGTTAGACTTCTTTAATTAACCTTTCTTCTATTCGCTATAAAAAGTGTTTAAGTCGTCAGAATACACCTTCTAAGGAACTGAAATATTTCCGACTGTGTCGATGCCTGTTAAAAGTCACTATAATTGGAAATTGAA----------------------------------------------------------------------------------------------------------------------------------------------------------------------------------------------------------------------------------------------------------------------------------------------------------------------------------------------------------------------------------
Ncherokee_BalsamMtn_N891 TCTTCAGAAGATTGTGGTTTACCATGCGGTTAAAAATGCAACTGGTAGTCAAGAAACCTACGAGTTTGATAAAAGCATGTCAACTTTTAACTTAAACTGCAGGACTAACTCCCTGTAGATGTCTGGTCGATGCTATACGAATGTGAAACGCCCGTTTGGCCTTGCCCCTTCCACCAACCACTGTATAAATACATTTCGTAGAAATACTTGCATTCGGTCCATCTGAAAAGTACACATGAGGCAAAAGGAGTGGTTTCGATCCAATGGCATTACATCATAAGGATTGGGGAATTCGCATCCTTGATATAAGGTAATAAAAACATACAAACACATTGTATGCACAACAGACATTGCATGCAAAACAGCGCCCGACTTCCTCCAGTCTGTTTGATCAAATAGGCCTAAGAGTCGAAGAAACATTCTGCATAAGTTTAAGCCAGGGATTTCCTTCCTCCACTTCCATTCCTGGACTCCCCCTCGCATTATCTATTCAACGGAAACTTTGCACAGATGCAGTAGATGAACTGAAAAAGGGGTAGAATCTTCAGGCCCCTTCCAATGGTAAACATCATCTCGCCCAGGAGATTGAGTGCTCCATGGGTCAAAAAAAATTTCCCCTAGATTTACTTCCCGATACGGAGCTCCAGAAAATGGCAACAACTAAAAAACGGGAGTACGACTACCCAAAAAGGCATTTTCAGCCGGTCGAAGCCCTGGCTAAGGCTCTATCCCATCATCTTGACTTTGCCCCTAGGCCCCGTGCCCTGACGGTCTCCAGTCCTCTGGGAGCGCAGGCTTTGATTAATCGGGTCCGACTCATCTTTGTACAGCCCTTCAGACATTCAATCACTCGTATTGACCCAGGTCCATTGCTGGCTGCTTTCTGCTCTACCCCCCCTACCGCCCTATTTCTTGGCATTTCGGTGTCTGTCCGATGGACAACCAGCTGGAAGAAAGGATGAAAGAAAAATAGAAGAGATTGACAAAGATTATAGAGAAAGAAAAAACGTTACTTTATCCGGACTCTTCGCGATTTTTGGCTTCGAGCAAAAGAAATGTATCACTTGTCTAAGTTAGACTTCTTTAATTAACCTTTCTTCTATTCGCTATAAAAAGTGTTTAAGTCGTCAGAATACACCTTCTAAGGAACTAAAATATTTCCGACTGTGTCGATGCCTGTTAAAAGTCACTGTAATTGGAAATTGAATGAAAATCATTAAAATATAAATGACTTATCAGACATGTCTATCGATACTATAGATTTTGTTATTAATGATATGTCAATGTTAGATCTTCACTGTCAAATATTTTTTTCCTTTTCCATATCATAATTATCTTACCTCAGAAGTACCACTAGGTGTTAAAATTACAATAGCTACAGAAACATAATGGTGTAATCGGTGGAAAAA-CGAGGATAACGGTTTAAATAATGACAGGGTGTGCTGTCGAAATAGTTAAAGAGTTTAGGTTTTCTACGTAACATCTTCCCTCATCTCTATTGCTCTGAAACTAATAGGGCGGATTCAAAGGAGACCAAGAAACAAACAACATATTATA-------------------
Ncherokee_SIndianCrk_N681 -------------------------------------------------------------------------------------------------------------------------------------------------------------------------------------------------------------------------------------------------------GAGTGGTTTCGATCCAATGGCATTACATCATAAGGATTGGGGAATTCGCATCCTTGATATAAGGTAATAAAAACATACAAACACATTGTATGCACAACAGACATTGCATGCAAAACAGCGCCCGACTTCCTCCAGTCTGTTTGATCAAATAGGCCTAAGAGTCGAAGAAACATTCTGCATAAGTTTAAGCCAGGGATTTCCTTCCTCCACTTCCATTCCTGGACTCCCCCTCGCATTATCTATTCAACGGAAACTTTGCACAGATGCAGTAGATGAACTGAAAAAGGGGTAGAATCTTCAGGCCCCTTCCAATGGTAAACATCATCTCGCCCAGGAGATTGAGTGCTCCATGGGTCAAAAAAAATTTCCCCTAGATTTACTTCCCGATACGGAGCTCCAGAAAATGGCAACAACTAAAAAACGGGAGTACGACTACCCAAAAAGGCATTTTCAGCCGGTCGAAGCCCTGGCTAAGGCTCTATCCCATCATCTTGACTTTGCCCCTAGGCCCCGTGCCCTGACGGTCTCCAGTCCTCTGGGAGCGCAGGCTTTGATTAATCGGGTCCGACTCATCTTTGTACAGCCCTTCAGACATTCAATCACTCGTATTGACCCAGGTCCATTGCTGGCTGCTTTCTGCTCTACCCCCCCTACCGCCCTATTTCTTGGCATTTCGGTGTCTGTCCGATGGACAACCAGCTGGAAGAAAGGATGAAAGAAAAATAGAAGAGATTGACAAAGATTATAGAGAAAGAAAAAACGTTACTTTATCCGGACTCTTCGCGATTTTTGGCTTCGAGCAAAAGAAATGTATCACTTGTCTAAGTTAGACTTCTTTAATTAACCTTTCTTCTATTCGCTATAAAAAGTGTTTAAGTCGTCAGAATACACCTTTTAAGGAACTAAAATATTTCCGACTGTGTCGATGCCTGTTAAAAGTCACTGTAATTGGAAATTGAATGAAAATCATTAAAATATAAATGACTTATTAGACAT----------------------------------------------------------------------------------------------------------------------------------------------------------------------------------------------------------------------------------------------------------------------------------------------------------------------------------------------
Ncooperi_BeaverCrk_N1002 ---------------------------------------------------------------------------------------TAACTTAAACTGCAGGACTAACTCCCTGTAGATGTCTGGTCGATGCTATACGAATGTGAAACGCCCGTTTGGCCTTGCCCCTTCCACCAACCACTGTATAAATACATTTCGTAGAAATGCTTGCATTCGGTCCATCTGAAAAGTACACATGAGGCAAAAGGAGTGGTTTCGATCCAATGGCATTACATCATAAGGATTGGGGAATTCGCATCCTTGATATAAGGTAATAAAAACATACAAACACATTGTATGCACAACAGACATTGCATGCAAAACAGCGCCCGACTTCCTCCAGTCTGTTTGATCAAATAGGCCTAAGAGTCGAAGAAACATTCTGCATAAGTTTAAGCCAGGGATTTCCTTCCTCCACTTCCATTCCTGGACTCCCCCTCGCATTATCTATTCAACGGAAACTTTGCACAGATGCAGTAGATGAACTGAAAAAGGGGTAGAATCTTCAGGCCCCTTCCAATGGTAAACATCATCTCGCCCAGGAGATTGAGTGCTCCATGGGTCAAAAAAAATTTCCCCTAGATTTACTTCCCGATACGGAGCTCCAGAAAATGGCAACAACTAAAAAACGGGAGTACGACTACCCAAAAAGGCATTTTCAGCCGGTCGAAGCCCTGGCTAAGGCTCTATCCCATCATCTTGACTTTGCCCCTAGGCCCCGTGCCCTGACGGTCTCCAGTCCTCTGGGAGCGCAGGCTTTGATTAATCGGGTCCGACTCATCTTTGTACAGCCCTTCAGACATTCAATCACTCGTATTGACCCAGGTCCATTGCTGGCTGCTTTCTGCTCTACTCCCC-TACCGCCCTATTTCTTGGCATTTCGGTGTCTGTCCGATGGACAACCAGCTGGAAGAAAGGATGAAAGAAAAATAGAAGAGATTGACAAAGATTATAGAGAAAGAAAAAACGTTACTTTATCCGGACTCTTCGCGATTTTTGGCTTCGAGCAAAAGAAATGTATCACTTGTCTAAGTTAGACTTCTTTAATTAACCTTTCTTCTATTCGCTATAAAAAGTGTTTAACTCGTCAGAATACGCCTTCTAAAGGACTAAAATATTTCCGACTGTGTCGATGCCTGTTAAAAGTCACTGTAATTGGAAATTGAATGAAAAACATTAAAATATGAATGTCTTATCAGACATGTCTATCGATACTATAGATTTTGTTATTAATGATATGTCAATGTTAGATCTCAACTGTCAAATATTTTTTTCCTTTTCCATATCATAATTATCTTACCTCAGAAGTACCACTAGGTGTTAAAATTACAATAGCTACAGAAACATAATGGTGTAATCGGTAGAAAAAACGAGGATAATAGTT---------------------------------------------------------------------------------------------------------------------------------------------------------
Ncooperi_BrasstBald_N824 ---------------------------------------------------------------------------------------------------------------------------------------------------------------------------------------------TACATTTCGTAGAAATGCTTGCATTCGGTCCATCTGAAAAGTACACATGAGGCAAAAGGAGTGGTTTCGATCCAATGGCATTACATCATAAGGATTGGGGAATTCGCATCCTTGATATAAGGTAATAAAAACATACAAACACATTGTATGCACAACAGACATTGCATGCAAAACAGCGCCCGACTTCCTCCAGTCTGTTTGATCAAATAGGCCTAAGAGTCGAAGAAACATTCTGCATAAGTTTAAGCCAGGGATTTCCTTCCTCCACTTCCATTCCTGGACTCCCCCTCGCATTATCTATTCAACGGAAACTTTGCACAGATGCAGTAGATGAACTGAAAAAGGGGTAGAATCTTCAGGCCCCTTCCAATGGTAAACATCATCTCGCCCAGGAGATTGAGTGCTCCATGGGTCAAAAAAAATTTCCCCTAGATTTACTTCCCGATACGGAGCTCCAGAAAATGGCAACAACTAAAAAACGGGAGTACGACTACCCAAAAAGGCATTTTCAGCCGGTCGAAGCCCTGGCTAAGGCTCTATCCCATCATCTTGACTTTGCCCCTAGGCCCCGTGCCCTGACGGTCTCCAGTCCTCTGGGAGCGCAGGCTTTGATTAATCGGGTCCGACTCATCTTTGTACAGCCCTTCAGACATTCAATCACTCGTATTGACCCAGGTCCATTGCTGGCTGCTTTCTGCTCTACTCCCC-TACCGCCCTATTTCTTGGCATTTCGGTGTCTGTCCGATGGACAACCAGCTGGAAGAAAGGATGAAAGAAAAATAGAAGAGATTGACAAAGATTATAGAGAAAGAAAAAACGTTACTTTATCCGAACTCTTCGCGATTTTTGGCTTCGAGCAAAAGAAATGTATCACTTGTCTAAGTTAGACTTCTTTAATTAACCTTTCTTCTATTCGCTATAAAAAGTGTTTAACTCGTCAGAATACGCCTTCTAAAGGACTAAAATATTTCCGACTGTGTCGATGCCTGTTAAAAGTCACTGTAATTGGAAATTGAATGAAAAACATTAAAATATAAATGTCTTATCAGACATGTCTATCGATACTATAGATTTTGTTATTAATGATATGTCAATGTTAGATCTCAACTGTCAAATATTTTTTTCCTTTTCCATATCATAATTATCTTACCTCAGAAGTACCACTAGGTGTTAAAATTACAATAGCTACAGAAACATAATGGTGTAATCGGTAGAAAAAACGAGGATAATAGTTTAAATAATGACAGGGT-----------------------------------------------------------------------------------------------------------------------------------------
Ncooperi_CheoahDam_N1122 TCTTCAGAAGATTGTGGTTTACCATGCGGTTAAAAATGCAACTGGTAGTCAAGAAACCTACGAGTTTGATAAAAGCATGTCAACTTTTAACTTAAACTGCAGGACTAACTCCCTGTAGATGTCTGGTCGATGCTATACGAATGTGAAACGCCCGTTTGGCCTTGCCCCTTCCACCAACCACTGTATAAATACATTTCGTAGAAATGCTTGCATTCGGTCCATCTGAAAAGTACACATGAGGCAAAAGGAGTGGTTTCGATCCAATGGCATTACATCATAAGGATTGGGGAATTCGCATCCTTGATATAAGGTAATAAAAACATACAAACACATTGTATGCACAACAGACATTGCATGCAAAACAGCGCCCGACTTCCTCCAGTCTGTTTGATCAAATAGGCCTAAGAGTCGAAGAAACATTCTGCATAAGTTTAAGCCAGGGATTTCCTTCCTCCACTTCCATTCCTGGACTCCCCCTCGCATTATCTATTCAACGGAAACTTTGCACAGATGCAGTAGATGAACTGAAAAAGGGGTAGAATCTTCAGGCCCCTTCCAATGGTAAACATCATCTCGCCCAGGAGATTGAGTGCTCCATGGGTCAAAAAAAATTTCCCCTAGATTTACTTCCCGATACGGAGCTCCAGAAAATGGCAACAACTAAAAAACGGGAGTACGACTACCCAAAAAGGCATTTTCAGCCGGTCGAAGCCCTGGCTAAGGCTCTATCCCATCATCTTGACTTTGCCCCTAGGCCCCGTGCCCTGACGGTCTCCAGTCCTCTGGGAGCGCAGGCTTTGATTAATCGGGTCCGACTCATCTTTGTACAGCCCTTCAGACATTCAATCACTCGTATTGACCCAGGTCCATTGCTGGCTGCTTTCTGCTCTACTCCCC-TACCGCCCTATTTCTTGGCATTTCGGTGTCTGTCCGATGGACAACCAGCTGGAAGAAAGGATGAAAGAAAAATAGAAGAGATTGACAAAGATTATAGAGAAAG-AAAAACGTTACTTTATCCGGACTCTTCGCGATTTTTGGCTTCGAGCAAAAGAAATGTATCACTTGTCTAAGTTAGACTTCTTTAATTAATCTCTCTTCTATTCGCTATAAAAAGTGTTTAAGTCGTCAGAATACACCTTCTAAAGAACTAAAATATCTCCGACTGTGTCGATGCCTGTTAAAAGTCACTGTAATTGGAAGTTGAATGAAAAACATTAATA---ATAAAACTTATCAGACATGTCTATCGATAATATAGATTTTGTTATTAATGATATATCAATGTTAGATCTCAACTGTCAAATATTTTTTTCCTTTTCCATATCATAATTATCTTACCTCAGAAGTACCACTAGGTGTTAAAATTACAATAGCTACAGAAACGTGATGGTGTAATCGGTAGAAAAAACGAGGATAATAGTTTAAATAATGACAGGGTGTGATGTTGAAATAGATAAAGAGTTTGGGTTTTCTACGTAACATCTTCCCTCACCTCTATTTCTCTGAAACTAATAGGGCGGATTCAAAGGAGACCAACAAACAAACAACATATTATATGATTAATGATTGACATAT
Ncooperi_NantRiverGorge_N682 TCTTCAGAAGATTGTGGTTTACCATGCGGTTAAAAATGCAACTGGTAGTCAAGAAACCTACGAGTTTGATAAAAGCATGTCAACTTTTAACTTAAACTGCAGGACTAACTCCCTGTAGATGTCTGGTCGATGCTATACGAATGTGAAACGCCCGTTTGGCCTTGCCCCTTCCACCAACCACTGTATAAATACATTTCGTAGAAATGCTTGCATTCGGTCCATCTGAAAAGTACACATGAGGCAAAAGGAGTGGTTTCGATCCAATGGCATTACATCATAAGGATTGGGGAATTCGCATCCTTGATATAAGGTAATAAAAACATACAAACACATTGTATGCACAACAGACATTGCATGCAAAACAGCGCCCGACTTCCTCCAGTCTGTTTGATCAAATAGGCCTAAGAGTCGAAGAAACATTCTGCATAAGTTTAAGCCAGGGATTTCCTTCCTCCACTTCCATTCCTGGACTCCCCCTCGCATTATCTATTCAACGGAAACTTTGCACAGATGCAGTAGATGAACTGAAAAAGGGGTAGAATCTTCAGGCCCCTTCCAATGGTAAACATCATCTCGCCCAGGAGATTGAGTGCTCCATGGGTCAAAAAAAATTTCCCCTAGATTTACTTCCCGATACGGAGCTCCAGAAAATGGCAACAACTAAAAAACGGGAGTACGACTACCCAAAAAGGCATTTTCAGCCGGTCGAAGCCCTGGCTAAGGCTCTATCCCATCATCTTGACTTTGCCCCTAGGCCCCGTGCCCTGACGGTCTCCAGTCCTCTGGGAGCGCAGGCTTTGATTAATCGGGTCCGACTCATCTTTGTACAGCCCTTCAGACATTCAATCACTCGTATTGACCCAGGTCCATTGCTGGCTGCTTTCTGCTCTACTCCCC-TACCGCCCTATTTCTTGGCATTTCGGTGTCTGTCCGATGGACAACCAGCTGGAAGAAAGGATGAAAGAAAAATAGAAGAGATTGACAAAGATTATAGAGAAAGAAAAAACGTTACTTTATCCGGACTCTTCGCGATTTTTGGCTTCGAGCAAAAGAAATGTATCACTTGTCTAAGTTAGACTTCTTTAATTAACCTTTCTTCTATTCGCTATAAAAAGTGTTTAACTCGTCAGAATACGCCTTCTAAAGGACTAAAATATTTCCGACTGTGTCGATGCCTGTTAAAAGTCACTGTAATTGGAAATTGAATGAAAAACATTAAAATATAAATGTCTTATCAGACATGTCTATCGATACTATAGATTTTGTTATTAATGATATGTCAATGTTAGATCTCAACTGTCAAATATTTTTTTCCTTTTCCATATCATAATTATCTTACCTCAGAAGTACCACTAGGTGTTAAAATTACAATAGCTACAGAAACATAATGGTGTAATCGGTAGAAAAAACGAGGATAATAGTTTAAATAATGACAGGGTGTGATGTTGAAATAGATAAAGAGTTTGGGTTTTCTACGTAACATCTTCCCTCACCTCTATTGCTCTGAAACTAATAGGGCAGATTCAAAGGAGACCAAGAAACAAACAACATATTATATGATTAATGATTGACATAT
Ncooperi_RockCrRoad_N1160 TCTTCAGAAGATTGTGGTTTACCCTGCGGTTAAAAATGCAACTGGTAGTCAGGAAACCTACGAGTTTGATAAAAGCATGTCAACTTTTAACTTAAACTGCAGGACTAACTCCCTGTAGATGTCTGGTCGATGCTATACGAATGTGAAACGCCCGTTTGGCCTTGCCCCTTCCACCAACCACTGTATAAATACATTTCGTAGAAATGCTTGCATTCGGTCCATCTGAAAAGTACACATGAGGCAAAAGGAGTGGTTTCGATCCAATGGCATTACATCATAAGGATTGGGGAATTCGCATCCTTGATATAAGGTAATAAAAACATACAAACACATTGTATGCACAACAGACATTGCATGCAAAACAGCGCCCAACTTCCTCCAGTCTGTTTGATCAAATAGGCCTAAGAGTCGAAGAAACATTCTGCATAAGTTTAAGCCAGGGATTTCCTTCCTCCACTTCCATTCCTGGACTCCCCCTCGCATTATCTATTCAACGGAAACTTTGCACAGATGCAGTAGATGAACTGAAAAAGGGGTAGAATCTTCAGGCCCCTTCCAATGGTAAACATCATCTCGCCCAGGAGATTGAGTGCTCCATGGGTCAAAAAAAATTTCCCCTAGATTTACTTCCCGATACGGAGCTCCAGAAAATGGCAACAACTAAAAAACGGGAGTACGACTACCCAAAAAGGCATTTTCAGCCGGTCGAAGCCCTGGCTAAGGCTCTATCCCATCATCTTGACTTTGCCCCTAGGCCCCGTGCCCTGACGGTCTCCAGTCCTCTGGGAGCGCAGGCTTTGATTAATCGGGTCCGACTCATCTTTGTACAGCCCTTCAGACATTCAATCACTCGTATTGACCCAGGTCCATTGCTGGCTGCTTTCTGCTCTACTCCCC-TACCGCCCTATTTCTTGGCATTTCGGTGTCTGTCCGATGGACAACCAGCTGGAAGAAAGGATGAAAGAAAAATAGAAGAGATTGACAAAGATTATAGAGAAAG-AAAAACGTTACTTTATCCGGACTCTTCGCGATTTTTGGCTTCGAGCAAAAGAAATGTATCACTTGTCTAAGTTAGACTTCTTTAATTAATCTCTCTTCTATTCGCTATAAAAAGTGTTTAAGTCGTCAGAATACACCTTCTAAAGAACTAAAATATCTCCGACTGTGTCGATGCCTGTTAAAAGTCACTGTAATTGGAAGTTGAATGAAAAACATTAAAATATAAATGACTTATCAGACATGTCTATCGATACTATAGATTTTGTTATTAATGATATATCAATGTTAGATCTCAACTGTCAAATATTTTTTTCCTTTTCCATATCATAATTATCTTACCTCAGAAGTACCACTAGGTGTTAAAATTACAATAGCTACAGAAACATAATGGTGTAATCGGTAGAAAAAACGAGGA-AATAGTTTAAATAATGACAGGGTGTGATGTTGAAATAGATAAAGAGTTTGGGTTTTCTACGCAACATCTTCCCTCACCTCTATTGCTCTGAAACTAATAGGGCGGATTCAAAGGAGACCAAGAAACAAACAACATGTCCTATGATTAATTATTGACATAT
Ncoylei_Apalachia_N1195 TCTTGAGAAGAGTGTGGTTTACCATGCGGTTAAAAATGCAACTGGTAGTCAAGAAACCTACGAGTTTGATAAAAGCATGTCAACTTTTAACTTAAACTGCAGGACTAACTCCCTGTAGATGTCTGGTCGATGCTATACGAATGTGAAACGCCCGTTTGGCCTTGCCCCTTCCACCAACCACTGTATAAATACATTTCGTAGAAATGCTTGCATTCGGTCCATCTGAAAAGTACACATGAGGCAAAAGGAGTGGTTTCGATCCAATGGCATTACATCATAAGGATTGGGGAATTCGCATCCTTGATATAAGGTAATAAAAACATACAAACACATTGTATGCACAACAGACATTGCATGCAAAACAGCGCCCGACTTCCTCCAGTCTGTTTGATCAAATAGGCCTAAGAGTCGAAGAAACATTCTGCATAAGTTTAAGCCAGGGATTTCCTTCCTCTACTTCCATTCCTGGACTCCCCCTCGCATTATCTATTCAACGGAAACTTTGCACAGATGCAGTAGATGAACTGAAAAAGGGGTAGAATCTTCAGGCCCCTTCCAATGGTAAACATCATCTCGCCCAGGAGATTGAGTGCTCCATGGGTCAAAAAAAATTTCCCCTAGATTTACTTCCCGATACGGAGCTCCAGAAAATGGCAACAACTAAAAAACGGGAGTACGACTACCCAAAAAGGCATTTTCAGCCGGTCGAAGCCCTGGCTAAGGCTCTATCCCATCATCTTGACTTTGCCCCTAGGCCCCGTGCCCTGACGGTCTCCAGTCCTCTGGGAGCGCAGGCTTTGATTAATCGGGTCCGACTCATCTTTGTACAGCCCTTCAGACATTCAATCACTCGTATTGACCCAGGTCCATTGCTGGCTGCTTTCTGCTCTACCCCCCCCACCGCCCTATTTCTTGGCATTTCGGTGTCTGTCCGATGGACAACCAGCTGGAAGAAAGGATGAAAGAAAAATAGAAGAGATTGACAAAGATTATAGAGAAAG-AAAAACGTTACTTTATCCGGACTCTCCGCGATTTTTGGCTTCGAGCAAAAGAAATGTATCACTTGTCTAAGTTAGACTTCTTTAATTAACCTCTCTTCTATTCGCTATAAAAAGTGTTTAAGTCGTCAGATTACACCTTCTAAAGAACTAAAATATTTCCGACTGTGTCGATGCCTGTTAAAAGTCACTGTAATTGGAAATTGAATGAAAAACATTAAAATATAAATGACTTATCAGACATGTCTATCGATACTATAGATTTTGTTATTAATGATATGTCAATGTTAGATCTCAACTGTCAAATAATGTTTTCCTTTTCCATATCACAATTATCTTACCTCAGAAATACCACTAGGTGTTAAAATTACAATAGCTACAGAAACATAATGGTGTAATCGGTGCAAAAAACGAGGACAATGGTTTAAATAATGGCAGAGTGTGATGTTGAAATAGTTAAAGAGTTTGGATTTTCTACGTAACATCTTCCCTCAACTCT-------------------------------------------------------------------------------
Ncoylei_DinkinCove_N1118 TCTTGAGAAGATTGTGGTTTACCATGCGGTTAAAAATGCAACTGGTAGTCAAGAAACCTACGAGTTTGATAAAAGCATGTCAACTTTTAACTTAAACTGCAGGACTAACTCCCTGTAGATGTCTGGTCGATGCTATACGAATGTGAAACGCCCGTTTGGCCTTGCCCCTTCCACCAACCACTGTATAAATACATTTCGTAGAAATGCTTGCATTCGGTCCATCTGAAAAGTACACATGAGGCAAAAGGAGTGGTTTCGATCCAATGGCATTACATCATAAGGATTGGGGAATTCGCATCCTTGATATAAGGTAATAAAAACATACAAACACATTGTATGCACAACAGACATTGCATGCAAAACAGCGCCCGACTTCCTCCAGTCTGTTTGATCAAATAGGCCTAAGAGTCGAAGAAACATTCTGCATAAGTTTAAGCCAGGGATTTCCTTCCTCTACTTCCATTCCTGGACTCCCCCTCGCATTATCTATTCAACGGAAACTTTGCACAGATGCAGTAGATGAACTGAAAAAGGGGTAGAATCTTCAGGCCCCTTCCAATGGTAAACATCATCTCGCCCAGGAGATTGAGTGCTCCATGGGTCAAAAAAAATTTCCCCTAGATTTACTTCCCGATACGGAGCTCCAGAAAATGGCAACAACTAAAAAACGGGAGTACGACTACCCAAAAAGGCATTTTCAGCCGGTCGAAGCCCTGGCTAAGGCTCTATCCCATCATCTTGACTTTGCCCCTAGGCCCCGTGCCCTGACGGTCTCCAGTCCTCTGGGAGCGCAGGCTTTGATTAATCGGGTCCGACTCATCTTTGTACAGCCCTTCAGACATTCAATCACTCGTATTGACCCAGGTCCATTGCTGGCTGCTTTCTGCTCTACCCCCCCCACCGCCCTATTTCTTGGCATTTCGGTGTCTGTCCGATGGACAACCAGCTGGAAGAAAGGATGAAAGAAAAATAGAAGAGATTGACAAAGATTATAGAGAAAG-AAAAACGTTACTTTATCCGGACTCTCCGCGATTTTTGGCTTCGAGCAAAAGAAATGTATCACTTGTCTAAGTTAGACTTCTTTAATTAACCTCTCTTCTATTCGCTATAAAAAGTGTTTAAGTCGTCAGATTACACCTTCTAAAGAACTAAAATATTTCCGACTGTGTCGATGCCTGTTAAAAGTCACTGTAATTGGAAATTGAATGAAAAACATTAAAATATAAATGACTTATCAGACATGTCTATCGATACTATAGATTTTGTTATTAATGATATGTCAATGTTAGATCTCAACTGTCAAATAATGTTTTCCTTTTCCATATCACAATTATCTTACCTCAGAAATACCACTAGGTGTTAAAATTACAATAGCTACAGAAACATAATGGTGTAATCGGTGCAAAAAACGAGGATAATGGTTTAAATAATGGCAGAGTGTGATGTTGAAATAGTTAAAGAGTTTGGATTTTCTACGTAACATCTTCCCTCAACTCTATTGCTCTGAAACTAATAGGGAGGATTCAAAGGAGACCAAGAATCAAACTACATATTATATGATTAATGATTGACATAT
Ncoylei_TiptonCreek_N837 TCTTGAGAAGATTGTGGTTTACCATGCGGTTAAAAATGCAACTGGTAGTCAAGAAACCTACGAGTTTGATAAAAGCATGTCAACTTTTAACTTAAACTGCAGGACTAACTCCCTGTAGATGTCTGGTCGATGCTATACGAATGTGAAACGCCCGTTTGGCCTTGCCCCTTCCACCAACCACTGTATAAATACATTTCGTAGAAATGCTTGCATTCGGTCCATCTGAAAAGTACACATGAGGCAAAAGGAGTGGTTTCGATCCAATGGCATTACATCATAAGGATTGGGGAATTCGCATCCTTGATATAAGGTAATAAAAACATACAAACACATTGTATGCACAACAGACATTGCATGCAAAACAGCGCCCGACTTCCTCCAGTCTGTTTGATCAAATAGGCCTAAGAGTCGAAGAAACATTCTGCATAAGTTTAAGCCAGGGATTTCCTTCCTCTACTTCCATTCCTGGACTCCCCCTCGCATTATCTATTCAACGGAAACTTTGCACAGATGCAGTAGATGAACTGAAAAAGGGGTAGAATCTTCAGGCCCCTTCCAATGGTAAACATCATCTCGCCCAGGAGATTGAGTGCTCCATGGGTCAAAAAAAATTTCCCCTAGATTTACTTCCCGATACGGAGCTCCAGAAAATGGCAACAACTAAAAAACGGGAGTACGACTACCCAAAAAGGCATTTTCAGCCGGTCGAAGCCCTGGCTAAGGCTCTATCCCATCATCTTGACTTTGCCCCTAGGCCCCGTGCCCTGACGGTCTCCAGTCCTCTGGGAGCGCAGGCTTTGATTAATCGGGTCCGACTCATCTTTGTACAGCCCTTCAGACATTCAATCACTCGTATTGACCCAGGTCCATTGCTGGCTGCTTTCTGCTCTACCCCCCCCACCGCCCTATTTCTTGGCATTTCGGTGTCTGTCCGATGGACAACCAGCTGGAAGAAAGGATGAAAGAAAAATAGAAGAGATTGACAAAGATTATAGAGAAAG-AAAAACGTTACTTTATCCGGACTCTCCGCGATTTTTGGCTTCGAGCAAAAGAAATGTATCACTTGTCTAAGTTAGACTTCTTTAATTAACCTCTCTTCTATTCGCTATAAAAAGTGTTTAAGTCGTCAGATTACACCTTCTAAAGAACTAAAATATTTCCGACTGTGTCGATGCCTGTTAAAAGTCACTGTAATTGGAAATTGAATGAAAAACATTAAAATATAAATGACTTATCAGACATGTCTATCGATACTATAGATTTTGTTATTAATGATATGTCAATGTTAGATCTCAACTGTCAAATAATTTTTTCCTTTTCCATATCATAATTACCATACCTCAGCAGTACCACTATGTGTTAAAATTACAATAGCTACAGAAACATAATGGTGTAATCGGTGCAAAAAACGAGGATA---------------------------------------------------------------------------------------------------------------------------------------------------------------
Ncressleri_AndersonSpringCave_G2075 ---------------------------------AAATGCAACTGGTAGTCAAGAAACCTACGAGTTTGATAAAAGCATGTCAACTTTTAACTTAAACTGCAGGACTAACTCCCTGTAGATGTCTGGTCGATGCTATACGAATGTGAAACGCCCGTTTGGCCTTGCCCCTTCCACCAACCGCTGTATAAATACATTTTGTAGAAATGCTTGCATTCGGTCCATCTGAAAAGTACACATGAGGCAAAAGGAGTGGTTTCGATCCAATGGCATTACATCATAAGGATTGGGGAATTCGCATCCTTGATATAAGGTAATAAAAACACACAAACACATTGTATGCACAACAGACATTGCATGCAAAACAGCGCCCGACTTCCTCCAGTCTGTTTGATCAAATAGGCCTAAGAGTCGAAGAAACATTCTGCATAAGTTTAAGCCAGGGATTTCCTTCCTCCACTTCCATTCCTGGACTCCCCCTCGCATTATCTATTCAACGGAAACTTTGCACAGATGCAGTAGATGAACTGAAAAAGGGGTAGAATCTTAAGGCCCCTTCCAATGGTAAACATTATCTCGCCCAGGAGATTGAGTGCTCCATGGGTCAAAAAAAAATTCCCCTAGATTTACTTCCCGATACGGAGCTCCAGAAAATGGCAACAACTAAAAAACGGGAGTACGACTACCCAAAAAGGCATTTTCAGCCGGTCGAAGCCCTGGCTAAGGCCCTATCCCATCATCTTGACTTTGCCCCTAGGCCCCGTGCCCTGACGGTCTCCAGTCCTCTGGGAGCGCAGGCTTTGATTAATCGGGTCCGACTCATCTTTGTACAGCCCTTCAGACATTCAATCACTCGTATTGACCCAGGTCCATTGCTGGCTGCTTTCTGCTCTACCCCCC-TACCGCCCTATTTCTTGGCATTTCGGTGTCTGTCCGATGGACAACCAGCTGGAAGAAAGGATGAAAGAAAAATAGAAGAGATTGACAAAGATTATAGAGAAAGAAGAAACGTTACTTTATCCAGACTCTTCGCGATTTTTGGCTTCGAGCAAAAGAAATGTATCACTTGTCTAAGTTAGACTTCTTTAATTAACCTCTCTTGTATTCGCTATAAAAAGTGTTTAAGTCGTCAGAATACACCTTCTAAAGAACTAAAATACCTCCGACTGTGTTGATGCCTGTTAAAAGTCACTGTAATTGGAAATTGAATAAAAATAATTCAAATATAAATGACTTATCAGACATGCCTATCGATACTACAGATTTTGTTATTAATCA------AATGTTAGATCTCCACTGTCAAATATTTTTTTCTTTTTCCATGCCATAATTATCTTACCTCAGAAGCACCACT-GGTGTTAAAATTACAATAGCTACAGGAATATAATGGTGTACACGATGGAAAAAACGAGGATAATGGTTTAAATAATGACATGGTGCGATGTTGAAATAGTTAAAGAATTTGAGTTTTCTACGTAACATCTTCCCTCACCTCTATTGCTTTAAAACTAATAGGGCGAATTCAAAGGAGGCCAAGAAACAAACAACATATTATATGATTAATGATTGACATAT
Ncressleri_PigeonCave_G2077 TTTTCAGAAGATTGTGGTTTATCATGCGGTTAAAAATGCAACTGGTAGTCAAGAAACCTACGAGTTTGATAAAAGCATGTCAACTTTTAACTTAAACTGCAGGACTAACTCCCTGTAGATGTCTGGTCGATGCTATACGAATGTGAAACGCCCGTTTGGCCTTGCCCCTTCCACCAACCGCTGTATAAATACATTTTGTAGAAATGCTTGCATTCGGTCCATCTGAAAAGTACACATGAGGCAAAAGGAGTGGTTTCGATCCAATGGCATTACATCATAAGGATTGGGGAATTCGCATCCTTGATATAAGGTAATAAAAACACACAAACACATTGTATGCACAACAGACATTGCATGCAAAACAGCGCCCGACTTCCTCCAGTCTGTTTGATCAAATAGGCCTAAGAGTCGAAGAAACATTCTGCATAAGTTTAAGCCAGGGATTTCCTTCCTCCACTTCCATTCCTGGACTCCCCCTCGCATTATCTATTCAACGGAAACTTTGCACAGATGCAGTAGATGAACTGAAAAAGGGGTAGAATCTTAAGGCCCCTTCCAATGGTAAACATTATCTCGCCCAGGAGATTGAGTGCTCCATGGGTCAAAAAAAAATTCCCCTAGATTTACTTCCCGATACGGAGCTCCAGAAAATGGCAACAACTAAAAAACGGGAGTACGACTACCCAAAAAGGCATTTTCAGCCGGTCGAAGCCCTGGCTAAGGCCCTATCCCATCATCTTGACTTTGCCCCTAGGCCCCGTGCCCTGACGGTCTCCAGTCCTCTGGGAGCGCAGGCTTTGATTAATCGGGTCCGACTCATCTTTGTACAGCCCTTCAGACATTCAATCACTCGTATTGACCCAGGTCCATTGCTGGCTGCTTTCTGCTCTACCCCCC-TACCGCCCTATTTCTTGGCATTTCGGTGTCTGTCCGATGGACAACCAGCTGGAAGAAAGGATGAAAGAAAAATAGAAGAGATTGACAAAGATTATAGAGAAAGAAGAAACGTTACTTTATCCAGACTCTTCGCGATTTTTGGCTTCGAGCAAAAGAAATGTATCACTTGTCTAAGTTAGACTTCTTTAATTAACCTCTCTTGTATTCGCTATAAAAAGTGTTTAAGTCGTCAGAATACACCTTCTAAAGAACTAAAATACCTCCGACTGTGTTGATGCCTGTTAAAAGTCACTGTAATTGGAAATTGAATAAAAATAATTCAAATATAAATGACTTATCAGACATGCCTATCGATACTACAGATTTTGTTATTAATCA------AATGTTAGATCTCCACTGTCAAATATTTTTTTCTTTTTCCATGCCATAATTATCTTACCTCAGAAGCACCACT-GGTGTTAAAATTACAATAGCTACAGGAATATAATGGTGTACACGATGGAAAAAACGAGGATAATGGTTTAAATAATGACATGGTGCGATGTTGAAATAGTTAAAGAATTTGAGTTTTCTACGTAACATCTTCCCTCACCTCTATTGCTTTAAAACTAATAGGGCGAATTCAAAGGAGGCCAAGAAACAAACAACATATTATATGATTAATGATTGACATAT
Ncrosbyi_MtMitchell_N210 TTCTCAGAAGATTGTGGTTTACCATGCGGTTAAAAATGCAACTGGTAGTCAAGAAACCTACGAGTTTGATAAAAGCATGTCAACTTTTAACTTAAACTGCAGGACTAACTCCCTGTAGATGTCTGGTCGATGCTATACGAATGTGAAATGCCCGTTTGGCCTTGCCCCTTCCACCAACCACTGTATAAATATATTTCGTAGAAATGCTTGCATTCGGTCCATCTGAAAAGTACACATGAGGCAAAAGGAGTGGTTTCGATCCAATGGCATTACATCATAAGGATTGGGGAATTCGCATCCTTGATATAAGGTAATAAAAACATACAAACACATTGTATGCACAACAGACATTGCATGCAAAACAGCGCTTGACTTCCTCCAGTCTGTTTGATCAAATAGGCCTAAGAGTCGAAGAAACATTCTGCATAAGTTTAAGCCAGGGATTTCCTTCCTCCACTTCCATTCCTGAACTCCCCCTCGCATTATCTATTCAACGGAAACTTTGCACAGATGCAGTAGATGAACTGAAAAAGGGGTAGAATCTTCAGGCCCCTTCCAATGGTAAACATCATCTCGCCCAGGAGATTGAGTGCTCCATGGGTCAAAAAAAATTTCCCCTAGATTTACTTCCCGATACGGAGCTCCAGAAAATGGCAACAACTAAAAAACGGGAGTACGACTACCCAAAAAGGCATTTTCAGCCGGTCGAAGCTCTGGCTAAGGCTCTATCCCATCATCTTGACTTTGCCCCTAGGCCCCGTGCCCTGACGGTCTCCAGTCCTCTGGGAGCGCAGGCTTTGATTAATCGGGTCCGACTCATCTTTGTACAGCCCTTCAGACATTCAATCACTCGTATTGACCCAGGTCCATTGCTGGCTGCTTTCTGCTCTA-CCCCCCCACCGCCCTATTTCTTGGCATTTCGGTGTCTGTCCGATGGACAACCAGCTGGAAGAAAGGATGAAAGAAAAATAGAAGAGATTGACAAAGATTATAGAGAAAG-AAAAACGTTACTTTATCCGGACTCTTCGCGATTTTTGGCTTCCAGCAAAAGAAATGTATCACTTGTCTAAGTTAGACTTCTTTAATTAACCTCTCTTCTATTCGCTATAAAAAGTGTTTAAGTCGTCAGAATACACTGTCTAAAGAACTAAAATATCTCCGACTGTATCGATGCCTGTTAAAAGTCACTATAATTGGAAATTGACTGAAAATCATTAAAATATAAATGACTTATCAGACATGTCTAGCGATACTATAGATTTTGTTATTAATGATATGTCACTGTTAGATCTCTACTGTCAAATATTTTTTTCCTTTTCCATATCATAATTATCTTACCTCAGAAGTATCACTAGGTGTTAAAATTACAATAGCTACAGAAACATAATGGTGTAAACGGTGAAAAAAACGAGAATAATGGTTTAGCTAATGACAGGGTGGGATGGTGAAATTGTTAAAGAGTTTGGGTTTTCTACGTAACATCTTCCCTCACCTCTATTGCTCTAAAACTAATAGGGCGGATTCAAAGGAGACCAAGACACAAACAACATATTATATGA-TAATGATTGACATAT
Ncrosbyi_PricesCrk_N1143 TTCTCAGAAGATTGTGGTTTACCATGCGGTTAAAAATGCAACTGGTAGTCAAGAAACCTACGAGTTTGATAAAAGCATGTCAACTTTTAACTTAAACTGCAGGACTAACTCCCTGTAGATGTCTGGTCGATGCTATACGAATGTGAAATGCCCGTTTGGCCTTGCCCCTTCCACCAACCACTGTATAAATATATTTCGTAGAAATGCTTGCATTCGGTCCATCTGAAAAGTACACATGAGGCAAAAGGAGTGGTTTCGATCCAATGGCATTACATCATAAGGATTGGGGAATTCGCATCCTTGATATAAGGTAATAAAAACATACAAACACATTGTATGCACAACAGACATTGCATGCAAAACAGCGCTTGACTTCCTCCAGTCTGTTTGATCAAATAGGCCTAAGAGTCGAAGAAACATTCTGCATAAGTTTAAGCCAGGGATTTCCTTCCTCCACTTCCATTCCTGAACTCCCCCTCGCATTATCTATTCAACGGAAACTTTGCACAGATGCAGTAGATGAACTGAAAAAGGGGTAGAATCTTCAGGCCCCTTCCAATGGTAAACATCATCTCGCCCAGGAGATTGAGTGCTCCATGGGTCAAAAAAAATTTCCCCTAGATTTACTTCCCGATACGGAGCTCCAGAAAATGGCAACAACTAAAAAACGGGAGTACGACTACCCAAAAAGGCATTTTCAGCCGGTCGAAGCTCTGGCTAAGGCTCTATCCCATCATCTTGACTTTGCCCCTAGGCCCCGTGCCCTGACGGTCTCCAGTCCTCTGGGAGCGCAGGCTTTGATTAATCGGGTCCGACTCATCTTTGTACAGCCCTTCAGACATTCAATCACTCGTATTGACCCAGGTCCATTGCTGGCTGCTTTCTGCTCTATCCCCCCCACCGCCCTATTTCTTGGCATTTCGGTGTCTGTCCGATGGACAACCAGCTGGAAGAAAGGATGAAAGAAAAATAGAAGAGATTGACAAAGATTATAGAGAAAGAAAAAACGTTACTTTATCCGGACTCTTCGCGATTTTTGGCTTCGAGCAAAAGAAATGTATCACTTGTCTAAGTTAGACTTCTTTAATTAACCTCTCTTCTATTCGCTATAAAAAGTGTTTAAGTCTTCAGAATACACTGTCTAAAGAACTGAAATATCTCCGATTGTGTCGATGCCTGTTAAAAGTCACTATAATTGAAAATTGACTGAAAATCATTAAATTATAAATGACTTATCAGACATGTCTAGCGATACTATAGATTTTGTTATTAATGATATGTCAATGTTAGATCTCTACTGTCAAATATTTTTTTCCTTTTCCATATCATAATTATCTTACCTCAGAAGTATCACTAGGTGTTAAAATTACAATAGCTACAAAAACATAATGGTGTAAACGGTGAAAAAAACGAGAATAATGGTTTAGCTAATGACAGGGTGGGATGTTGAAATTGTTAAAGAGTTTGGGTTTTCTACGTAACATCTTCCCTCACCTCTATTGCTCTAAAACTAATAGGGCGGATTCAAAGGAGACCAAGACACAAACAACATATTATATGATTAATGATTGACATAT
Ncrosbyi_ShufordCrk_N1148 --------------------------------------------------------------------ATAAAAGCATGTCAACTTTTAACTTAAACTGCAGGACTAACTCCCTGTAGATGTCTGGTCGATGCTATACGAATGTGAAATGCCCGTTTGGCCTTGCCCCTTCCACCAACCACTGTATAAATATATTTCGTAGAAATGCTTGCATTCGGTCCATCTGAAAAGTACACATGAGGCAAAAGGAGTGGTTTCGATCCAATGGCATTACATCATAAGGATTGGGGAATTCGCATCCTTGATATAAGGTAATAAAAACATACAAACACATTGTATGCACAACAGACATTGCATGCAAAACAGCGCTTGACTTCCTCCAGTCTGTTTGATCAAATAGGCCTAAGAGTCGAAGAAACATTCTGCATAAGTTTAAGCCAGGGATTTCCTTCCTCCACTTCCATTCCTGAACTCCCCCTCGCATTATCTATTCAACGGAAACTTTGCACAGATGCAGTAGATGAACTGAAAAAGGGGTAGAATCTTCAGGCCCCTTCCAATGGTAAACATCATCTCGCCCAGGAGATTGAGTGCTCCATGGGTCAAAAAAAATTTCCCCTAGATTTACTTCCCGATACGGAGCTCCAGAAAATGGCAACAACTAAAAAACGGGAGTACGACTACCCAAAAAGGCATTTTCAGCCGGTCGAAGCTCTGGCTAAGGCTCTATCCCATCATCTTGACTTTGCCCCTAGGCCCCGTGCCCTGACGGTCTCCAGTCCTCTGGGAGCGCAGGCTTTGATTAATCGGGTCCGACTCATCTTTGTACAGCCCTTCAGACATTCAATCACTCGTATTGACCCAGGTCCATTGCTGGCTGCTTTCTGCTCTA-CCCTCCCACCGCCCTATTTCTTGGCATTTCGGTGTCTGTCCGATGGACAACCAGCTGGAAGAAAGGATGAAAGAAAAATAGAAGAGATTGACAAAGATTATAGAGAAAG-AAAAACGTTACTTTATCCGGACTCTTCGCGATTTTTGGCTTCGAGCAAAAGAAATGTATCACTTGTCTAAGTTAGACTTCTTTAATTAACCTCTCTTCTATTCGCTATAAAAAGTGTTTAAGTCTTCAGAATACACTGTCTAAAGAACTGAAATATCTCCGATTGTGTCGATGCCTGTTAAAAGTCACTATAATTGAAAATTGACTGAAAATCATTAAAATATAAATGACTTATCAGACATGTCTAGCGATACTATAGATTTTGTTATTAATGATATGTCAATGTTAGATCTCTACTGTCAAATATTTTTTTCCTTTTCCATATCATAATTATCTTACCTCAGAAGTATCACTAGGTGTTAAAATTACACTAGCTACAAAAACATAATGGTGTAAACGGTGAAAAACACGAGAATAATGGTTTAGCTAATGACAGGGTGGGATGTTGAAATTGTTAAAGAGTTTGGGTTTTCTACGTAACATCTTCCCTCACCTCTATTGCTCTAAAACTAATAGGGCGGATTCAAAGGAGACAAAGACACAAACAACATATTATATGATTAATGATTGACATAC
Ndellingeri_BullpenBridge_N109 --------------------------------------------GTAGTCAAGAAACCTACGAGTTTGATAAAAGCATGTCAACTTTTAACTTAAACTGCAGGACTAACTCCCTGTAGATGTCTGGTCGATGCTATACGAATGTGAAACGCCCGTTTGGCCTTGCCCCTTCCACCAACCACTGTATAAATACATTTCGTAGAAATGCTTGCATTCGGTCCATCTGAAAAGTACACATGAGGCAAAAGGAGTGGTTTCGATCCAATGGCATTACATCATAAGGATTGGGGAATTCGCATCCTTGATATAAGGTAATAAAAACATACAAACACATTGTATGCACAACAGACATTGCATGCAAAACAGCGCCCGACTTCCTCCAGTCTGTTTGATCAAATAGGCCTAAGAGTCGAAGAAACATTCTGCATAAGTTTAAGCCAGGGATTTCCTTCCTCCACTTCCATTCCTGGACTCCCCCTCGCATTATCTATTCAACGGAAACTTTGCACAGATGCAGTAGATGAACTGAAAAAGGGGTAGAATCTTCAGGCCCCTTCCAATGGTAAACATCATCTCGCCCAGGAGATTGAGTGCTCCATGGGTCAAAAAAAATTTCCCCTAGATTTACTTCCCGATACGGAGCTCCAGAAAATGGCAACAACTAAAAAACGGGAGTACGACTACCCAAAAAGGCATTTTCAGCCGGTCGAAGCCCTGGCTAAGGCTCTATCCCATCATCTTGACTTTGCCCCTAGGCCCCGTGCCCTGACGGTCTCCAGTCCTCTGGGAGCGCAGGCTTTGATTAATCGGGTCCGACTCATCTTTGTACAGCCCTTCAGACATTCAATCACTCGTATTGACCCAGGTCCATTGCTGGCTGCTTTCTGCTCTACTCCCC-TACCGCCCTATTTCTTGGCATTTCGGTGTCTGTCCGATGGACAACCAGCTGGAAGAAAGGATGAAAGAAAAATAGAAGAGATTGACAAAGATTATAGAGAAAGAAAAAACGTTACTTTGTCCGAACTCTTCGCGATTTTTGGCTTCGAGCAAAAGAAATGTATCACTTGTCTAAGTTAGACTTCTTTAATTAACCTTTCTTCTATTCGCTATAAAAAGTGTTTAACTCGTCAGAATACACCTTCTAAAGGACTAAAATATTTCCGACTGTGTCGATGCCTGTTAAAAGTCACTGTAATTGGAAATTGAATGAAAAACATTAAAATATAAATGACTTATCAGACATGTCTATCGATACTATAGATTTTGTTATTAATGATATGTCAATGTTAGATCTCCACTGTCAAATATTTCTTTCCTTTTCCATATCATAATTATCTTACCTCAGAAGTACCACTAGGTGTTAAAATTACAATAGCTACAAAAACATAATGGTGTAATCGGTAGAAAAAACGAGGATAATAGTTTAAATAATGACAGGGTGTGATGTTGAAATAGATAAAGAGTTTGGGTTTTCTACGTAACATCTTCCCTCACCTCTATTGCTCTGAAACTAATAGGGCGGATTCAAAGGAGACCAAGAAACAAACAACATATTATATGATTAATGATTGACATAT
Ndellingeri_WhitewFalls_N887 ------------------------------------------------------------------------------------------------------------CTCCCTGTAGATGTCTGGTCGATGCTATACGAATGTGAAACGCCCGTTTGGCCTTGCCCCTTCCATCAACCACTGTATAAATACATTTCGTAGAAATGCTTGCATTCGGTCCATCTGAAAAGTACACATGAGGCAAAAGGAGTGGTTTCGATCCAATGGCATTACATCATAAGGATTGGGGAATTCGCATCCTTGATATAAGGTAATAAAAACATACAAACACATTGTATGCACAACAGACATTGCATGCAAAACAGCGCCCGACTTCCTCCAGTCTGTTTGATCAAATAGGCCTAAGAGTCGAAGAAACATTCTGCATAAGTTTAAGCCAGGGATTTCCTTCCTCCACTTCCATTCCTGGACTCCCCCTCGCATTATCTATTCAACGGAAACTTTGCACAGATGCAGTAGATGAACTGAAAAAGGGGTAGAATCTTCAGGCCCCTTCCAATGGTAAACATCATCTCGCCCAGGAGATTGAGTGCTCCATGGGTCAAAAAAAATTTCCCCTAGATTTACTTCCCGATACGGAGCTCCAGAAAATGGCAACAACTAAAAAACGGGAGTACGACTACCCAAAAAGGCATTTTCAGCCGGTCGAAGCCCTGGCTAAGGCTCTATCCCATCATCTTGACTTTGCCCCTAGGCCCCGTGCCCTGACGGTCTCCAGTCCTCTGGGAGCGCAGGCTTTGATTAATCGGGTCCGACTCATCTTTGTACAGCCCTTCAGACATTCAATCACTCGTATTGACCCAGGTCCATTGCTGGCTGCTTTCTGCTCTACTCCCC-TACCGCCCTATTTCTTGGCATTTCGGTGTCTGTCCGATGGACAACCAGCTGGAAGAAAGGATGAAAGAAAAATAGAAGAGATTGACAAAGATTATAGAGAAAGAAAAAACGTTACTTTGTCCGAACTCTTCGCGATTTTTGGCTTCGAGCAAAAGAAATGTATCACTTGTCTAAGTTAGACTTCTTTAATTAACCTTTCTTCTATTCGCTATAAAAAGTGTTTAACTCGTCAGAATACACCTTCTAAAGGACTAAAATATTTCCGACTGTGTCGATGCCTGTTAAAAGTCACTGTAATTGGAAATTGAATGAAAAACATTAAAATATAAATGACTTATCAGACATGTCTATCGATACTATAGATTTTGTTATTAATGATATGTCAATGTTAGATCTCCACTGTCAAATATTTCTTTCCTTTTCCATATCATAATTATCTTACCTCAGAAGTACCACTAGGTGTTAAAATTACAATAGCTACAAAAACATAATGGTGTAATCGGTAGAAAAAACGAGGATAATAGTTTAAATAATGACAGGGTGTGATGTTGAAATAGATAAAGAGTTTGGGTTTTCTACGTAACATCTTCCCTCACCTCTATTGCTCTGAAACTAATAGGGCGGATTCAAAGGAGACCAAGAAACAAACAACATATTATATGATTAATGATTGACATAT
Ndilutus_GrassyCreek_N670 -------------------------------------------------------------------------------------------------------------------------------------------------------------------------------------------------------------------------------------------------------------------------------------------------------------------------------------------------------------------------------CCCGACTTCCTCCAGTCTGTTTGATCAAATAGGCCTAAGAGTCGAAGAAACATTCTGCATAAGTTTAAGCCAGGGATTTCCTTCCTCCACTTCCATTCCTGGACTCCCCCTCGCATTATCTATTCAACGGAAACTTTGCACAGATGCAGTAGATGAACTGAAAAAGGGGTAGAATCTTCAGGCCCCTTCCAATGGTAAACATCATCTCGCCCAGGAGATTGAGTGCTCCATGGGTCAAAAAAAATTTCCCCTAGATTTACTTCCCGATACGGAGCTCCAGAAAATGGCAACAACTAAAAAACGGGAGTACGACTACCCAAAAAGGCATTTTCAGCCGGTCGAAGCCCTGGCTAAGGCTCTATCCCATCATCTTGACTTTGCCCCTAGGCCCCGTGCCCTGACGGTCTCCAGTCCTCTGGGAGCGCAGGCTTTGATTAATCGGGTCCGACTCATCTTTGTACAGCCCTTCAGACATTCAATCACTCGTATTGACCCAGGTCCATTGCTGGCTGCTTTCTGCTCTACCCCCCCTACCGCCCTATTTCTTGGCATTTCGGTGTCTGTCCGATGGACAACCAGCTGGAAGAAAGGATGAAAGAAAAATAGAAGAGATTGACAAAGATTATAGAGAAAGAAAAAACGTTACTTTATCCGGACTATTCGCGATTTTTGGCTTCGAGCAAAAGAAATGTATCACTTGTCTAAGTTAGACTTCTTTAATTAACCTTTCTTCTATTCGCTATAAAAAGTGTTTAAGTCGTCAGAATACACCTTCTAAGGAGCTAAAATATTTCCGACTGTGTCGATGCCTGTTAAAAGTCACTGTAAT---------------------------------------------------------------------------------------------------------------------------------------------------------------------------------------------------------------------------------------------------------------------------------------------------------------------------------------------------------------------------------------------
Ndilutus_StarveRockCave_G3174 TCTTCAGAAGATTGTGGTTTACCATGCGGTTAAAAATGCAACTGGTAGTCAAGAAACCTACGAGTTTGATAAAAGCATGTCAACTTTTAACTTAAACTGCAGGACTAACTCCCTGTAGATGTCTGGTCGATGCTATACGAATGTGAAACGCCCGTTTGGCCTTGCCCCTTCCAACAACCACTGTATAAATACATTTCGTAGAAATGCTTGCATTCGGTCCATCTGAAAAGTACACATGAGGCAAAAGGAGTGGTTTCGATCCAATGGCATTACATCATAAGGATTGGGGAATTCGCATCCTTGATATAAGGTAATAAAAACATACAAACACATTGTATGCACAACAGACATTGCATGCAAAACAGCGCCCGACTTCCTCCAGTCTGTTTGATCAAATAGGCCTAAGAGTCGAAGAAACATTCTGCATAAGTTTAAGCCAGGGATTTCCTTCCTCCACTTCCATTCCTGGACTCCCCCTCGCATTATCTATTCAACGGAAACTTTGCACAGATGCAGTAGATGAACTGAAAAAGGGGTAGAATCTTCAGGCCCCTTCCAATGGTAAACATCATCTCGCCCAGGAGATTGAGTGCTCCATGGGTCAAAAAAAATTTCCCCTAGATTTACTTCCCGATACGGAGCTCCAGAAAATGGCAACAACTAAAAAACGGGAGTACGACTACCCAAAAAGGCATTTTCAGCCGGTCGAAGCCCTGGCTAAGGCTCTATCCCATCATCTTGACTTTGCCCCTAGGCCCCGTGCCCTGACGGTCTCCAGTCCTCTGGGAGCGCAGGCTTTGATTAATCGGGTCCGACTCATCTTTGTACAGCCCTTCAGACATTCAATCACTCGTATTGACCCAGGTCCATTGCTGGCTGCTTTCTGCTCTACCCCCCCTACCGCCCTATTTCTTGGCATTTCGGTGTCTGTCCGATGGACAACCAGCTGGAAGAAAGGATGAAAGAAAAATAGAAGAGATTGACAAAGATTATAGAGAAAGAAAAAACGTTACTTTATCCGGACTATTCGCGATTTTTGGCTTCGAGCAAAAGAAATGTATCACTTGTCTAAGTTAGACTTCTTTAATTAACCTTTCTTCTATTCGCTATAAAAAGTGTTTAAGTCGTCAGAATACACCTTCTAAGGAGCTAAAATATTTCCGACTGTGTCGATGCCTGTTAAAAGTCACTGTAATTGGAAATTGAATGAAAATCATTAAAATATAAATGACTTATCAGACATGTCTATCGATACTATAGATTTTGTTATTAATGATATGTCAATGTTAGATCTTCACTGTCAAATATTTTTTTCCTTTTCCATATCATAATTATCTTACCTCAGAAGTACCACTAGGTGTTAAAATTACAATAACTACAGAAACATAATGATGTAATCGGTGGGAAAA-CGAGGATAATAGTTTAAATAATGACAGAGTGTGATGTTGAAATAGTTAAAGAGTTTAGGTTTTCTACGTAACATCTTCCCTCATCTCTATTGCTCTGAAATTAATAGGGCGGATTCAACGGAGACCAAGAAACAAACAACATATTATATGATTAATGATTGACATAT
Nfridelli_LittlePigeon_N262 TCTTCAGAAGATTGTGGTTTACCATGCGGTTAAAAATGCAACTGGTAGTCAAGAAACCTACGAGTTTGATAAAAGCATGTCAACTTTTAACTTAAACTGCAGGACTAACTCCCTGTAGATGTCTGGTCGATGCTATACGAATGTGAAACGCCCGTTTGGCCTTGCCCCTTCCACCAACCACTGTATAAATACATTTCGCAGGAATGCTTGCATTCGGTCCATCTGAAAAGTACACATGAGGCAAAAGGAGTGGTTTCGATCCAATGGCATTACATCATAAAGATTGGGGAATTCGCATCCTTGATATAAGGTAATAAAAACATACAAACACATTGTATGCACAACAGACATTGCATGCAAAACAGCGCCCGACTTCCTCCAGTCTGTTTGATCAAATAGGCCTAAGAGTCGAAGAAACATTCTGCATAAGTTTAAGCCAGGGATTTC---------CTTCCATTCCTGGACTCCCCCTCGCATTATCTATTCAACGGAAACTTTGCACAGATGCAGTAGATGAACTGAAAAAGGGGTAGAATC------TTCCTTCCAATGGTAAACATCATCTCGCCCAGGAGATTGAGTGCTCCATGGGTCAAAAAAAATTTCCCCTAGATTTACTTCCCGATACGGAGCTCCAGAAAATGGCAACAACTAAAAAACGGGAGTACGACTACCCAAAAAGGCATTTTCAGCCGGTCGAAGCCCTGGCTAAGGCTCTATCCCATCATCTTGACTTTGCCCCTAGGCCCCGTGCCCTGACGGTCTCCAGTCCTCTGGGAGCGCAGGCTTTGATTAATCGGGTCCGACTCATCTTTGTACAGCCCTTCAGACATTCAATCACTCGTATTGACCCAGGTCCATTGCTGGCTGCTTTCTGCTCTACTCCCC-TACCGCCCTATTTCTTGGCATTTCGGTGTCTGTCCGATGGACAACCAGCTGGAAGAAAGGATGAAAGAAAAATAGAAGAGATTGACAAAGATTATAGAGAAAGAAAAAACGTTACTTTATCCGGACTCTTCGCGATTTTTGGCTTCGAGCAAAAGAAATGTATCACTTGTCTAAGTTAGACTTCTTTAATTAACCTTTCTTCTATTCGCTATAAAAAGTGTTTAACTCGTCAGAATACACCTTCTAAAGGACTAAAATATTTCCGACTGTGTCGATGCCTGTTAAAAGTCACTGTAATTGGAAATTGAATGAAAAACATTAAAATATAAATGACTTATCAGACATGTCTATCGATACTATAGATTTTGTTATTAATGATATGTCAATGTTAGATCTCCACTGTCAAATATTTTTTTCCTTTTCCATATCGTAATTATCTTACCTCAGAAGTACCACTAGGTGTTAAAATTACAATAGCTACTAAAACATAATGGTGTAATCGGTAGAAAAAACGAGGATAATAGTTTAAATAATGACAGGGTGTGATGTTGAAATAGATAAAGAGTTTGGGTTTTCTACGTA--ATCTTCCCTCACCTCTATTGCTCTGAAACTAATAGGGCGGATTCAAAGGAGACCAAGAAACAAACAACATATTATATGATTAATGATTGACATAT
Nfurtivus_HugdenBranch_G3175 TCTTTAGAAGATTGTGGTTTACCATGCGGTTAAAAATGCAACTGGTAGTCAAGAAACCTACGAGTTTGATAAAAGCATGTCAACTTTTAACTTAAACTGCAGGACTAACTCCCTGTAGATGTCTGGTCGATGCTATGCGAATGTGAAACGCCCGTTTGGCCTTGCCCCTTCCACCAACCACTGTATAAATACATTTCGTAGAAATGCTTGCATCCGGTCCATCTGAAAAGTACACATGAGGCAAAAGGAGTGGTTTCGATCCAATGGCATTACATCATAAGGATTGGGGAATTCGCATCCTTGATATAAGGTAATAAAAACATACAAACACATTGTATGCACAACAGACATTGCATGCAAAACAGGGCCCGACTTCCTCCAGTCTGTTTGATCAAATAGGCCTAAGAGTCGAAGAAACATTCTGCATAAGTTTAAGCCAGGGATTTCCTTCCTCCACTTCCATTCCTGGACTCCCCCTCGCATTATCTATTCAACGGAAACTTTGCACAGATGCAGTAGATGAACTGAAAAAGGGGTAGAATCTTCAGGCCCCTTCCAATGGTAAACATCATCTCGCCCAGGAGATTGAGTGCTCCATGGGTCAAAAAAAATTTCCCCTAGATTTACTTCCCGATACGGAGCTCCAGAAAATGGCAACAACTAAAAAACGGGAGTACGACTACCCAAAAAGGCATTTTCAGCCGGTCGAAGCCCTGGCTAAGGCTCTATCCCATCATCTTGACTTTGCCCCTAGGCCCCGTGCCCTGACGGTCTCCAGTCCTCTGGGAGCGCAGGCTTTGATTAATCGGGTCCGACTCATCTTTGTACAGCCCTTCAGACATTCAATCACTCGTATTGACCCAGGTCCATTGCTGGCTGCTTTCTGCTCTACCTCCCCTACCGCCCTATTTCTTGGCATTTCGGTGTCTGTCCGATGGACAACCAGCTGGAAGAAAGGATGAAAGAAAAATAGAAGAGATTGACAAAGATTATAGAGAAAGAAAAAACGTTACTTTATCCGGACTCTTCGCGATTTTTGGCTTCGAGCAAAAGAAATGTATCACTTGTCTAAGTTAGACTTCTTTAATTAACCTTTCTTCTATTCGCTATAAAAAGTGTTTAAGTCGTCAGAATACACCTCCTAAAGAACTAAAATATTTCCGACTGTGTCGATGCCTGTTGAAAGTCACTGTAATTGGAAATTGAATGA-------------------------------------------------------------------------------------------------------------------------------------------------------------------------------------------------------------------------------------------------------------------------------------------------------------------------------------------------------------------------------
Nfurtivus_RaccoonMtn_N1026 TCTTTAGAAGATTGTGGTTTACCATGCGGTTAAAAATGCAACTGGTAGTCAAGAAACCTACGAGTTTGATAAAAGCATGTCAACTTTTAACTTAAACTGCAGGACTAACTCCCTGTAGATGTCTGGTCGATGCTATGCGAATGTGAAACGCCCGTTTGGCCTTGCCCCTTCCACCAACCACTGTATAAATACATTTCGTAGAAATGCTTGCATCCGGTCCATCTGAAAAGTACACATGAGGCAAAAGGAGTGGTTTCGATCCAATGGCATTACATCATAAGGATTGGGGAATTCGCATCCTTGATATAAGGTAATAAAAACATACAAACACATTGTATGCACAACAGACATTGCATGCAAAACAGCGCCCGACTTCCTCCAGTCTGTTTGATCAAATAGGCCTAAGAGTCGAAGAAACATTCTGCATAAGTTTAAGCCAGGGATTTCCTTCCTCCACTTCCATTCCTGGACTCCCCCTCGCATTATCTATTCAACGGAAACTTTGCACAGATGCAGTAGATGAACTGAAAAAGGGGTAGAATCTTCAGGCCCCTTCCAATGGTAAACATCATCTCGCCCAGGAGATTGAGTGCTCCATGGGTCAAAAAAAATTTCCCCTAGATTTACTTCCTGATACGGAGCTCCAGAAAATGGCAACAACTAAAAAACGGGAGTACGACTACCCAAAAAGGCATTTTCAGCCGGTCGAAGCCCTGGCTAAGGCTCTATCCCATCATCTTGACTTTGCCCCTAGGCCCCGTGCCCTGACGGTCTCCAGTCCTCTGGGAGCGCAGGCTTTGATTAATCGGGTCCGACTCATCTTTGTACAGCCCTTCAGACATTCAATCACTCGTATTGACCCAGGTCCATTGCTGGCTGCTTTCTGCTCTACTCCCC-TACCGCCCTATTTCTTGGCATTTCGGTGTCTGTCCGATGGACAACCAGCTGGAAGAAAGGATGAAAGAAAAATAGAAGAGATTGACAAAGATTATAGAGAAAGAAAAAACGTTACTTTATCCGGACTCTTCGCGATTTTTGGCTTCGAGCAAAAGAAATGTATCACTTGTCTAAGTTAGACTTCTTTAATTAACCTTTCTTCTATTCGCTATAAAAAGTGTTTAAGTCGTCAGAATACACCTCCTAAAGAACTAAAATATTTCCGACTGTGTCGATGCCTGTTGAAAGTCACTGTAATTGGAAATTGAATGATAAACAATAAAATATAAATGACTTATCAGACATGTCTATCGATACTATAGATTTTGTTATTAATGATATGTCAATGTTAGATGTCAACTGTCAAATATCTTTTTCCTTTTCCATATCATAATTATCTTACCTCAGAAGTACCACTAGGTGTTAAAATTATAATAGCTACAGAAACATAATGGTGTAATCGGTGGAAAAA-CGAGGATAATGGTTTAAATAATGACAGGGTGTGATGTTGAAATAGTTAAAGAGTTTAGGTTTTCTACGTAACATCTTCCCCCATCTCCATTGCTCTGAAACTAATAGGACAGATTCAAAGGAGACCAAGAAACAAACAACATATTAT-------ATGATTGACATAT
Ngertschi_CedarCreek_N351 TCGTCAGAAGATTGTGGTTTACCATGCGGTTAAAAATGCAACTGGTAGTCAAGAAACCTACGAGTTTGATAAAAGCATGTCAACTTTTAACTTAAACTGCAGGACTAACTCCCTGTAGATGTCTGGTCGATGCTATACGAATGTGAAACGCCCGTTTGGCCTTGCCCCTTCCACCAACCACTGTATAAATACATTTCGTAGAAATGCTTGCATTCGGTCCATCTGAAAAGTACACATGAGGCAAAAGGAGTGGTTTCGATCCAATGGCATTACATCATAAGGATTGGGGAATTCGCATCCTTGATATAAGGTAATAAAAACATACAAACACATTGTATGCACAACAGACATTGCATGCAAAACAGCGCCCGACTTCCTCCAGTCTGTTTGATCAAATAGGCCTAAGAGTCGAAGAAACATTCTGCATAAGTTTAAGCCAGGGATTTCCTTCCTCCACTTCCATTCCTGGACTCCCCCTGGCATTATCTATTCAACGGAAACTTTGCACAGATGCAGTAGATGAACTGAAAAAGGGGTAGAATCTTCAGGCCCCTTCCAATGGTAAACATCATCTCGCCCAGGAGATTGAGTGCTCCATGGGTCAAAAAAAATTTCCCCTAGATTTACTTCCCGATACGGAGCTCCAGAAAATGGCAACAACTAAAAAACGGGAGTACGACTACCCAAAAAGGCATTTTCAGCCGGTCGAAGCTCTGGCTAAGGCTCTATCCCATCATCTTGACTTTGCCCCTAGGCCCCGTGCCCTGACGGTCTCCAGTCCTCTGGGAGCGCAGGCTTTGATTAATCGGGTCCGACTCATCTTTGTACAGCCCTTCAGACATTCAATCACTCGTATTGACCCAGGTCCATTGCTGGCTGCTTTCTGCTCTACCCCCCCCACCGCCCTATTTCTTGGCATTTCGGTGTCTGTCCGATGGACAACCAGCTGGAAGAAAGGATGAAAGAAAAATAGAAGAGATTGACAAAGATTATAGAGAAAGAAAAAACGTTACTTTATCCGGACTCTTCGCGATTTTTGGCTTCCAGCAAAAGAAATGTATCACTTGTCTAAGTTAGACTTCTTTAATTAACCTCTCTTCTATTCGCTATAAAAAGTGTTTAAGTCGTCAGAATACACTGTCTAAAGAACTAAAATAT-----ACTGTATCGATGCCTGTTAAAAGTCACTATAATTGGAAATTGACTGAAAATCATTAAAATATAAATGACTTATCAGACATGTCCAGCGATACTATAGATTTTGTTATTAATGATATGTCACTGTTAGATCTCTACTGTCAAATATTTTTTTCCTTTTCCATATCATAATTATCTTACCTCAGAAGTATCACTAGGTGTTAAAATTACAATAGCTACAAAAACATAATGGTGTAAACGGTGAAAAAAACGAGAATAATGGTTTAGCTAATGACAGGGTGGGATGTTGAAATTGTTAAAGAGTTTGGGTTTTCTACGTAACATCTTCCCTCACCTCTATTGCTCTAAAACTAATAGGGCGGATTCAAAGGAGACCAAGAAACAAACAACATATTATATGAATAATGATTGACATAT
Ngertschi_FrenchBroad_N968 ---------------------------------------------------------------GTTTGATAAAAGCATGTCAACTTTTAACTTAAACTGCAGGACTAACTCCCTGTAGATGTCTGGTCGATGCTATACGAATGTGAAACGCCCGTTTGGCCTTGCCCCTTCCACCAACCACTGTATAAATACATTTCGTAGAAATGCTTGCATTCGGTCCATCTGAAAAGTACACATGAGGCAAAAGGAGTGGTTTCGATCCAATGGCATTACATCATAAGGATTGGGGAATTCGCATCCTTGATATAAGGTAATAAAAACATACAAACACATTGTATGCACAACAGACATTGCATGCAAAACAGCGCCCGACTTCCTCCAGTCTGTTTGATCAAATAGGCCTAAGAGTCGAAGAAACATTCTGCATAAGTTTAAGCCAGGGATTTCCTTCCTCCACTTCCATTCCTGGACTCCCCCTCGCATTATCTATTCAACGGAAACTTTGCACAGATGCAGTAGATGAACTGAAAAAGGGGTAGAATCTTCAGGCCCCTTCCAATGGTAAACATCATCTCGCCCAGGAGATTGAGTGCTCCATGGGTCAAAAAAAATTTCCCCTAGATTTACTTCCCGATACGGAGCTCCAGAAAATGGCAACAACTAAAAAACGGGAGTACGACTACCCAAAAAGGCATTTTCAGCCGGTCGAAGCTCTGGCTAAGGCTCTATCCCATCATCTTGACTTTGCCCCTAGGCCCCGTGCCCTGACGGTCTCCAGTCCTCTGGGAGCGCAGGCTTTGATTAATCGGGTCCGACTCATCTTTGTACAGCCCTTCAGACATTCAATCACTCGTATTGACCCAGGTCCATTGCTGGCTGCTTTCTGCTCTA-CCCCCCCACCGCCCTATTTCTTGGCATTTCGGTGTCTGTCCGATGGACAACCAGCTGGAAGAAAGGATGAAAGAAAAATAGAAGAGATTGACAAAGATTATAGAGAAAGAAAAAACGTTACTTTATCCGGACTCTTCGCGATTTTTGGCTTCCAGCAAAAGAAATGTATCACTTGTCTAAGTTAGACTTCTTTAATTAACCTCTCTTCTATTCGCTATAAAAAGTGTTTAAGTCGTCAGAATACACTGTCTAAAGAACTAAAATATCTCCAACTGTGTCGATGCCTGTTAAAAGTCACTATAATTGGAAATTGACTGAAAATCATTAAAATATAAATGACTTATCAGACATGTCTAGCCATACTATAGATTTTGATATTAATGATATGTCACTGTTAGATCTCTACTGTCAAATATTTTTTTCCTTTTCCATATCATAATTATCTTACCTCAGAAGTATCACTAGGTGTTAAAATTACAATAGCTACAAAAACATAATGGTGTAAACGGTGAAAAAAACGAGAATAATGGTTTAGCTAATGACAGGGTGGGATGTTGAAATTGTTAAAGAGTTTGGGTTTTCTACGTAACATCTTCCCTCACCTCTATTGCTCTAAAACTAATAGGGCGGATTCAAAGG----------------------------------------------
Ngertschi_HickoryNutGap_N810 ---------------------------------------------------------CTACGAGTTTGATAAAAGCATGTCAACTTTTAACTTAAACTGCAGGACTAACTCCCTGTAGATGTCTGGTCGATGCTATACGAATGTGAAACGCCCGTTTGGCCTTGCCCCATCCACCAACCACTGTATAAATACATTTCGTAGAAATGCTTGCATTCGGTCCATCTGAAAAGTACACATGAGGCAAAAGGAGTGGTTTCGATCCAATGGCATTACATCATAAGGATTGGGGAATTCGCATCCTTGATATAAGGTAATAAAAACATACAAACACATTGTATGCACAACAGACATTGCATGCAAAACAGCGCCCGACTTCCTCCAGTCTGTTTGATCAAATAGGCCTAAGAGTCGAAGAAACATTCTGCATAAGTTTAAGCCAGGGATTTCCTTCCTCCACTTCCATTCCTGGACTCCCCCTCGCATTATCTATTCAACGGAAACTTTGCACAGATGCAGTAGATGAACTGAAAAAGGGGTAGAATCTTCAGGCCCCTTCCAATGGTAAACATCATCTCGCCCAGGAGATTGAGTGCTCCATGGGTCAAAAAAAATTTCCCCTAGATTTACTTCCCGATACGGAGCTCCAGAAAATGGCAACAACTAAAAAACGGGAGTACGACTACCCAAAAAGGCATTTTCAGCCGGTCGAAGCTCTGGCTAAGGCTCTATCCCATCATCTTGACTTTGCCCCTAGGCCCCGTGCCCTGACGGTCTCCAGTCCTCTGGGAGCGCAGGCTTTGATTAATCGGGTCCGACTCATCTTTGTACAGCCCTTCAGACATTCAATCACTCGTATTGACCCAGGTCCATTGCTGGCTGCTTTCTGCTCTACCCCCCCCACCGCCCTATTTCTTGGCATTTCGGTGTCTGTCCGATGGACAACCAGCTGGAAGAAAGGATGAAAGAAAA-------AGATTGACAAAGATTATAGAGAAAGAAAAAACGTTACTTTATCCGGACTCTTCGCGATTTTTGGCTTCCAGCAAAAGAAATGTATCACTTGTCTAAGTTAGACTTCTTTAATTAACCTCTCTTCTATTCGCTATAAAAAGTGTTTAAGTCGTCAGAATACACTGTCTAAAGAACTAAAATAT-----ACTGTGTCGATGCCTGTTAAAAGTCACTATAATTGGAAATTGACTGAAAATCATTAAAATATAAATGACTTATCAGACATGTCTAGCCATACTATAGATTTTGTTATTAATGATATGTCACTGTTAGATCTCTACTGTCAAATATTTTTTTCCTTTTCCATATCATAATTATCTTACCTCAGAAGTATCACTAGGTGTTAAAATTACAATAGCTACAAAAACATAATGGTGTAAACGGTGAAAAAAACGAGAATAATGGTTTAGCTAATGACAGGG------------------------------------------------------------------------------------------------------------------------------------------
Nholsingeri_BrumleyCrk_N916 TCTTCAGAAGATTGTGGTTTACCATGCGGTTAAAAATGCAACTGGTAGTCAAGAAACCTACGAGTTTGATAAAAGCATGTCAACTTTTAACTTAAACTGCAGGACTAACTCCCTGTAGATGTCTGGTCGATGCTATACGAATGTGAAACGCCCGTTTGGCCTTGCCCCTTCCACCAACCACTGTATAAATACATTTCGTAGAAATGCTTGCATTCGGTCCATCTGAAAAGTACACATGAGGCAAAAGGAGTGGTTTCGATCCAATGGCATTACATCATAAGGATTGGGGAATTCGCATCCTTGATATAAGGTAATAAAAACATACAAACACATTGTATGCACAACAGACATTGCATGCAAAACAGCGCCCGACTTCCTCCAGTCTGTTTGATCAAATAGGCCTAAGAGTCGAAGAAACATTCTGCATAAGTTTAAGCCAGGGATTTCCTTCCTCCACTTCCATTCCTGGACTCCCCCTCGCATTATCTATTCAACGGAAACTTTGCACAGATGCAGTAGATGAACTGAAAAAGGGGTTGAATCTTCAAGACCCTTCCAATGGTAAACATCATCTCGCCCAGGAGATTGAGTGCTCCATGGGTCAAAAAAAATTTCCCCTAGATTTACTTCCCGATACGGAGCTCCAGAAAATGGCAACAACTAAAAAACGGGAGTACGACTACCCAAAAAGGCATTTTCAGCCGGTCGAAGCCCTGGCTAAGGCTCTATCCCATCATCTTGACTTTGCCCCTAGGCCCCGTGCCCTGACGGTCTCCAGTCCTCTGGGAGCGCAGGCTTTGATTAATCGGGTCCGACTCATCTTTGTACAGCCCTTCAGACATTCAATCACTCGTATTGACCCAGGTCCATTGCTGGCTGCTTTCTGCTCTACCCCCC-TACCGCCCTATTTCTTGACATTTCGGTGTCTGTCCGATGGACAACCAGCTGGAAGAAAGGATGAAAGAAAAATAGAAGAGATTGACAAAGATTATAGAGAAAGAAAAAACGTTACTTTATCCGGACTCTTCGCGATTTTTGGCTTCGAGCAAAAGAAATGTATCACTTGTCTAAGTTAGACTTCTTTAATTAACCTTTCTTCTATTCGCTATAAAAAGTGTTTAAGTCGTCAGAATACACCTTCTAAAGAACTAAAATATTTCCGACTGTGTCGATGCCTGTTAAAAGTCACTGTAATTGGAAATTGAATGAAAATCATTAAAATATAAATGACTTATCAGACATGTCTATCGATACTATAGATTTTGTTATTAATGATATGTCAATGTTAGATCTTCACTGTCAAATATTTTTTTCCTTCTCCATATCATAATTATCTTACCTCAGAAGTACCACTAGGTGTTAAAATTACAATAACTACAGAAACATAATGGTGTATTCGGTGGGAAAA-CGAGGATAATAGTTTAAATAATGACAGGGTGTGATGTTGAAATAGTTAAAGAGTTTAGGTTTTTTACGTAACATCTTCCCTCATCTCTATTGCTCTGAAACTAATAGGGCGGATTCAAAGGAGACCAAGAAACAAACAACATATTATATGATTAATGATTGACATAT
Nholsingeri_PondCave_N541 TCTTCAGAAGATTGTGGTTTACCATGCGGTTAAAAATGCAACTGGTAGTCAAGAAACCTACGAGTTTGATAAAAGCATGTCAACTTTTAACTTAAACTGCAGGACTAACTCCCTGTAGATGTCTGGTCGATGCTATACGAATGTGAAACGCCCGTTTGGCCTTGCCCCTTCCACCAACCACTGTATAAATACATTTCGTAGAAATGCTTGCATTCGGTCCATCTGAAAAGTACACATGAGGCAAAAGGAGTGGTTTCGATCCAATGGCATTACATCATAAGGATTGGGGAATTCGCATCCTTGATATAAGGTAATAAAAACATACAAACACATTGTATGCACAACAGACATTGCATGCAAAACAGCGCCCGACTTCCTCCAGTCTGTTTGATCAAATAGGCCTAAGAGTCGAAGAAACATTCTGCATAAGTTTAAGCCAGGGATTTCCTTCCTCCACTTCCATTCCTGGACTCCCCCTCGCATTATCTATTCAACGGAAACTTTGCACAGATGCAGTAGATGAACTGAAAAAGGGGTTGAATTTTCAAGACCCTTCCAATGGTAAACATCATCTCGCCCAGGAGATTGAGTGCTCCATGGGTCAAAAAAAATTTCCCCTAGATTTACTTCCCGATACGGAGCTCCAGAAAATGGCAACAACTAAAAAACGGGAGTACGACTACCCAAAAAGGCATTTTCAGCCGGTCGAAGCCCTGGCTAAGGCTCTATCCCATCATCTTGACTTTGCCCCTAGGCCCCGTGCCCTGACGGTCTCCAGTCCTCTGGGAGCGCAGGCTTTGATTAATCGGGTCCGACTCATCTTTGTACAGCCCTTCAGACATTCAATCACTCGTATTGACCCAGGTCCATTGCTGGCTGCTTTCTGCTCTACCCCCC-TACCGCCCTATTTCTTGACATTTCGGTGTCTGTCCGATGGACAACCAGCTGGAAGAAAGGATGAAAGAAAAATAGAAGAGATTGACAAAGATTATAGAGAAAGAAAAAACGTTACTTTATCCGGACTCTTCGCGATTTTTGGCTTCGAGCAAAAGAAATGTATCACTTGTCTAAGTTAGACTTCTTTAATTAACCTTTCTTCTATTCGCTATAAAAAGTGTTTAAGTCGTCAGAATACACCTTCTAAAGAACTAAAATATTTCCGACTGTGTCGATGCCTGTTAAAAGTCACTGTAATTGGAAATTGAATGAAAATCATTAAAATATAAATGACTTATCAGACATGTCTATCGATACTATAGATTTTGTTATTAATGATATGTCAATGTTAGATCTTCACTGTCAAATATTTTTTTCCTTCTCCATATCATAATTATCTTACCTCAGAAGTATCACTAGGTGTTAAAATTACAATAACTACAGAAACATATTGGTGTATTCGGTGGGAAAA-CGAGGATAATAGTTTAAATAATGACAGGGTGTGATGTTGAAATAGTTAAAGAGTTTAGGTTTTTTACGTAACATCTTCCCTCATCTCTATTGCTCTGAAACTAATAGGGCGGATTCAAAGGAGACCAAGAAACAAACAACATATTATATGATTAATGATTGGCATAT
Nlowderi_ChestnutBranch_N731 TCTTCAGAAGATTGTGGTTTACCATGCGGTTAAAAATGCAACTGGTAGTCAAGAAACCTACGAGTTTGATAAAAGCATGTCAACTTTTAACTTAAACTGCAGGACTAACTCCCGGTAGATGTCTGGTCGATGCTATACGAATGTGAAACGCCCGTTTGGCCTTGCCCCTTCCACCAACCACTGTATAAATACATTTCGTAGAAATGCCAGCATTCGGTCCATCTGAAAAGTACACATGAGGCAAAAGGAGTGGTTTCGATCCAATGGCATTACATCATAAGGATTGGGGAATTCGCATCCTTGATATAAGGTAATAAAAACATACAAACACATTGTATGCACAACAGACATTGCATGCAAAACAGCGCCCGACTTCCTCCAGTCTGTTTGATCAAATAGGCCTAAGAGTCGAAGAAACATTCTGCATAAGTTTAAGCCAGGGATTTCCTTCCTCCACTTCCATTCCTGGACTCCCCCTCGCATTATCTATTCAACGGAAACTTTGCACAGATGCAGTAGATGAACTGAAAAAGGGGTAGAATCTTCAGGCCCCTTCCAATGGTAAACATCATCTCGCCCAGGAGATTGAGTGCTCCATGGGTCAAAAAAAATTTCCCCTAGATTTACTTCCCGATACGGAGCTCCAGAAAATGGCAACAACTAAAAAACGGGAGTACGACTACCCAAAAAGGCATTTTCAGCCGGTCGAAGCCCTGGCTAAGGCTCTATCCCATCATCTTGACTTTGCCCCTAGGCCCTGTGCCCTGACGGTCTCCAGTCCTCTGGGAGCGCAGGCTTTGATTAATCGGGTCCGACTCATCTTTGTACAGCCCTTCAGACATTCAATCACTCGTATTGACCCAGGTCCATTGCTGGCTGCTTTCTGCTCTACCCCCCCTACCGCCCTATTTCTTGGCATTTCGGTGTCTGTCCGATGGACAACCAGCTGGAAGAAAGGATGAAAGAAAAATAGAAGAGATTGACAAAGATTATATAGAAAGAAAAAACGTTACTTTATCCGGACTCTTCGCGATTTTTGGCTTCGAGCAAAAGAAATGTATCACTTGTCTAAGTTAGACTTCTTTAATTAACCTTTCTTCTATTCGCTATAAAAAGTGTTTAAGTCGTCAGAATTCACCTTCTAAAGAACTAAAATATTTCCGACTGTGTTCATG-CTGTTAAAAGTCACTGTAATTGGAAATTGAATGAAAATCATTAAAATATAAATGACTTATCAGACATGTCTATCGATACTATAGGTTTTGTTATAAATGATATATCAATGTTAGATCTCCACTGTCAAATATTTTTTTCCTTTTCCATATCATAATTATCTTACCTCAGAAGTACTCCTAGGTGTTAAAATTACAATAGCTACAGAAACATAATGGTGTAATCGGTGGAAAAAACGAGGATAATGGTTTAAATAATGACAGGGTGTGATGTTGAAATAGTTAAAGAGTTTGGGTTTTCTACGTAACATCTTCCCTCACCTCTATTGCTCTGAAACTAATAGGGCGGATTCAAAGGAAACCAAGAAACAAACAACATATTAT-------ATGATTGACATAT
Nlowderi_upperFiresCreek_N820 TCTTCAGAAGATTGTGGTTTACCATGCGGTTAAAAATGCAACTGGTAGTCAAGAAACCTACGAGTTTGATAAAAGCATGTCAACTTTTAACTTAAACTGCAGGACTAACTCCCGGTAGATGTCTGGTCGATGCTATACGAATGTGAAACGCCCGTTTGGCCTTGCCCCTTCCACCAACCACTGTATAAATACATTTCGTAGAAATGCCAGCATTCGGTCCATCTGAAAAGTACACATGAGGCAAAAGGAGTGGTTTCGATCCAATGGCATTACATCATAAGGATTGGGGAATTCGCATCCTTGATATAAGGTAATAAAAACATACAAACACATTGTATGCACAACAGACATTGCATGCAAAACAGCGCCCGACTTCCTCCAGTCTGTTTGATCAAATAGGCCTAAGAGTCGAAGAAACATTCTGCATAAGTTTAAGCCAGGGATTTCCTTCCTCCACTTCCATTCCTGGACTCCCCCTCGCATTATCTATTCAACGGAAACTTTGCACAGATGCAGTAGATGAACTGAAAAAGGGGTAGAATCTTCAGGCCCCTTCCAATGGTAAACATCATCTCGCCCAGGAGATTGAGTGCTCCATGGGTCAAAAAAAATTTCCCCTAGATTTACTTCCCGATACGGAGCTCCAGAAAATGGCAACAACTAAAAAACGGGAGTACGACTACCCAAAAAGGCATTTTCAGCCGGTCGAAGCCCTGGCTAAGGCTCTATCCCATCATCTTGACTTTGCCCCTAGGCCCTGTGCCCTGACGGTCTCCAGTCCTCTGGGAGCGCAGGCTTTGATTAATCGGGTCCGACTCATCTTTGTACAGCCCTTCAGACATTCAATCACTCGTATTGACCCAGGTCCATTGCTGGCTGCTTTCTGCTCTACCCCCCCTACCGCCCTATTTCTTGGCATTTCGGTGTCTGTCCGATGGACAACCAGCTGGAAGAAAGGATGAAAGAAAAATAGAAGAGATTGACAAAGATTATATAGAAAGAAAAAACGTTACTTTATCCGGACTCTTCGCGATTTTTGGCTTCGAGCAAAAGAAATGTATCACTTGTCTAAGTTAGACTTCTTTAATTAACCTTTCTTCTATTCGCTATAAAAAGTGTTTAAGTCGTCAGAATTCACCTTCTAAAGAACTAAAATATTTCCGACTGTGTTCATG-CTGTTAAAAGTCACTGTAATTGGAAATTGAATGAAAATCATTAAAATATAAATGACTTATCAGACATGTCTATCGATACTATAGGTTTTGTTATAAATGATATATCAATGTTAGATCTCCACTGTCAAATATTTTTTTCCTTTTCCATATCATAATTATCTTACCTCAGAAGTACTCCTAGGTGTTAAAATTACAATAGCTACAGAAACATAATGGTGTAATCGGTGGAAAAAATGAGGATAATGGTTTAAATAATGACAGGGTGTGATGTTGAAATAGTTAAAGAGTTTGGGTTTTCTACGTAACATCTTCCCTCACCTCTATTGCTCTGAAACTAATAGGGCGGATTCAAAGGAAACCAAGAAACAAACAACATATTAT-------ATGATTGACATAT
Nlula_BeeRockCave_G2091 TCTTCAGAAGATTGTGGTTTACCATGCGGTTAAAAATGCAACTGGTAGTCAAGAAACCTACGAGTTTGATAAAAGCATGTCAACTTTTAACTTAAACTGCAGGCCTAACTCCCTGTAGATGTCTGGTCGATGCTATACGAATGTGGAACGCCCGTTTGGCCTTGCCCCTTCCACCAACCACTGTATAAATACATTTCGTAGAAATGCTTGCATTCGGTCCATCTGAAAAGTACACATGAGGCAAAAGGAGTGGTTTCGATCCAATGGCATTACATCATAAGGATTGGGGAATTCGCATCCTTGATATAAGGTAATAAAAACATACAAGCACATTGTATGCACAACAGACATTGCATGCAAAACAGCGCCCGACTTCCTCCAGTCTGTTTGATCAAATAGGCCTAAGAGTCGAAGAAACATTCTGCATAAGTTTAAGCCAGGGATTTCCTTCCTCTACTTCCATTCCTGGACTCCCCCTCGCATTATCTATTCAACGGAAACTTTGCACAGATGCAATAGATGAACTGAAAAAGGGGTAGAATCTTCAGGCCCCTTCCAATGGTAAACATCATCTCGCCCAGGAGATTGAGTGCTCCATGGGTCAAAAAAAATTTCCCCTAGATTTACTTCCCGATACGGAGCTCCAGAAAATGGCAACAACTAAAAAACGGGAGTACGACTACCCAAAAAGGCATTTTCAGCCGGTCGAAGCCCTGGCTAAGGCTCTATCCCATCATCTTGACTTTGCCCCTAGGCCCCGTGCCCTGACGGTCTCCAGTCCTCTGGGAGCGCAGGCTTTGATTAATCGGGTCCGACTCATCTTTGTACAGCCCTTCAGACATTCAATCACTCGTATTGACCCAGGTCCATTGCTGGCTGCTTTCTGCTCTACCCCCCCTACCGCCCTATTTCTTGGCATTTCGGTGTCTGTCCGATGGACAACCAGCTGGAAGAAAGGATGAAAGAAAAATAGAAGAGATTGACAAAGATTATAGAGAAAGAAAACACGTTACTTTATCCGGACTCTTCGCGATTTTTGGCTTCGAGCAAAAGAAATGTATCACCTGTCGAAGTTAGACTTCTTTAATTAACCTTACTTCTATTCGCTATAAAAAGTGTTTAAGTCGTCAGAATACACCTTCTAAAGAACTAAAATATTTCCGACTGCGTCGATGCCTGTTGAAAGTCACTGTAATTGGAAATTGAATGATAAACATTAAAATATAAATGACTTATCAGACATGTCTATCGATACTATAGATTTTGTTATTAATGATATGTCACTGTTAGATCTCCACTGTCAAATATTTTTTTCCTTTTCCATATCATAATTATTTTACCTCAAAAGTGCCATTAGGTGTTAAAATTACAATAGCTACAGAAACATGATGGTGTAATCGGTGGAAAAA-CGAGGATAATGGTTTAAATAATGACAGGGTGTGATGTTGAAATAGTTAAAGAGTTTAGGTTTTCTACGTAACATCTTCTCTCATCTCCATTGCTCTAAAACTAATAGGGCGGATTCAAAGGAGACCAAGAAACACACAACATATTATATGATTAATGATTGACATAT
Nlula_LulaFallsCave_G2084 --------------------------------------------------------------------------------------------------------------------------------------------------AACGCCCGTTTGGCCTTGCCCCTTCCACCAACCACTGTATAAATACATTTCGTAGAAATGCTTGCATTCGGTCCATCTGAAAAGTACACATGAGGCAAAAGGAGTGGTTTCGATCCAATGGCATTACATCATAAGGATTGGGGAATTCGCATCCTTGATATAAGGTAATAAAAACATACAAACACATTGTATGCACAACAGACATTGCATGCAAAACAGCGCCCGACTTCCTCCAGTCTGTTTGATCAAATAGGCCTAAGAGTCGAAGAAACATTCTGCATAAGTTTAAGCCAGGGATTTCCTTCCTCTACTTCCATTCCTGGACTCCCCCTCGCATTATCTATTCAACGGAAACTTTGCACAGATGCAATAGATGAACTGAAAAAGGGGTAGAATCTTCAGGCCCCTTCCAATGGTAAACATCATCTCGCCCAGGAGATTGAGTGCTCCATGGGTCAAAAAAAATTTCCCCTAGATTTACTTCCCGATACGGAGCTCCAGAAAATGGCAACAACTAAAAAACGGGAGTACGACTACCCAAAAAGGCATTTTCAGCCGGTCGAAGCCCTGGCTAAGGCTCTATCCCATCATCTTGACTTTGCCCCTAGGCCCCGTGCCCTGACGGTCTCCAGTCCTCTGGGAGCGCAGGCTTTGATTAATCGGGTCCGACTCATCTTTGTACAGCCCTTCAGACATTCAATCACTCGTATTGACCCAGGTCCATTGCTGGCTGCTTTCTGCTCTACCCCCCCTACCGCCCTATTTCTTGGCATTTCGGTGTCTGTCCGATGGACAACCAGCTGGAAGAAAGGATGAAAGAAAAATAGAAGAGATTGACAAAGATTATAGAGAAAGAAAAAACGCTACTTTATCCGGACTCTTCGCGATTTTTGGCTTCGAGCAAAAGAAATGTATCACCTGTCGAAGTTAGACTTCTTTAATTAACCTCACTTCTATTCGCTATAAAAAGTGTTTAAGTCGTCAGAGTACACCTTCTAAAGAACTAAAATATTTCCGACTGTGTCGATGCCTGTTGAAAGTCACTGTAATTGGAAATTGAATGATAAACATTAAAATATAAATGACTTATCAGACATGTCTATCGATACTATAGATTTTGTTATTAATGATGTGTCACTGTTAGATCTCCACTGTCAAATATTTTTTTCCTTTTCCATATCATAATTATTTTACCTCAAAAGTGCCATTAGGTGTTAAAATTACAATAGCTACAGAAACATGATGGTGTAATCGGTGGAAAAA-CGAGGATAATGGTTTAAATAATGACAGGGTGTGATGTTGAAATAGTTAAAGAGTTTAGGTTTTCTACGTAACATCTTCTCTCATCTCCATTGCTCTAAAACTAATAGGGCGGATTCAAAGGAGACCAAGAAACAAACAACATATTATATGATTAATGATTGACATAT
Nmimus_NealsSink_N329 -----------------------------------------------------------------------------TGTCAACTTTTAACTTAAACTGCAGGACTATCTCCCTGTAGATGTCTGGTCGATGCTACACGAATGTGAAACGCCCGTTTGGCCTTGCCCCTTCCACCAACCACTGTATAAATACATTTCGTAGAAATGCTTGCATTCGGTCCATCTGAAAAGTACACATGAGGCAAAAGGAGTGGTTTCGATCCAATGGCATTACATCATAAGGATTGGGGAATTCGCATCCTTGATATAAGGTAATAAAAACATACAAACACATTGTATGCACAACAGACATTGCATGCAAAACAGCGGCCGACTTCCTCCAGTCTGTTTGATCAAATAGGCCTAAGAGTCGAAGAAACATTCTGCATAAGTTTAAGCCAGGGATTTCCTTCCTCCACTTCCATTCCTGGACTCCCCCTCGCATTATCTATTCAACGGAAACTTTGCACAGATGCAGTAGATGAACTGAAAAAGGGGTAGAATCTTCAGGCCCCTTCCAATGGTAAACATCATCTCGCCCAGGAGATTGAGTGCTCCATGGGTCAAAAAAAATTTCCCCTAGATTTACTTCCCGATACGGAGCTCCAGAAAATGGCAACAACTAAAAAACGGGAGTACGACTACCCAAAAAGGCATTTTCAGCCGGTCGAAGCCCTGGCTGAGGCTCTATCCCATCATCTTGACTTTGCCCCTAGGCCCCGTGCCCTGACGGTCTCCAGTCCTCTGGGAGCGCAGGCTTTGATTAATCGGGTCCGACTCATCTTTGTACAGCCCTTCAGACATTCAATCACTCGTATTGACCCAGGTCCATTGCTGGCTGCTTTCTGCTCTACCCCCCCTACCGCCCTATTTCTTGGCATTTCGGTGTCTGTCCGATGGACAACCAGCTGGAAGAAAGGATGAAAGAAAAATAGAAGAGATTGACAAAGATTATAGAGAAAGAAAAAACGTTACTTTTTCCGGACTCTTCGCGATTTTTGGCTTCGAGCAAAAGAAATGTATCACTTGTCTAAGTTAGACTTCTTTAATTAACCTTTCTTCTATTCGCTATAAAAAGTGTTTAAGTCGTCAGAATACACCTTCTAAGGAACTAAAATATTTCCGACTGTGTCGATGCCTGTTAAAAGTCACTGTAATTGGAAATTGAATGAAAATCATTAAAATATAAATGACTTATCAGACATGTCTATCGATACTATAGATTTTGTTATTAATGATATGTCAATGTTAGATCTTCATTGTCAAATATTTTTTTCCTTTTCCATATCATAATTATCTTACCTCAGAAGTACCACTAGGTGTTAAAATTACAATAACTACAGAAACATAATGGTGTAATCGGTGGGAAAA-CGAGGATAATAGTTTAAATAATGACAGGGTGTGATGTTGAAATAGTTAAAGAGTTTAGGTTTTCTACGTAACATCTTCCCTCATATCTATTGCTCTGAAACTAATAGGGCGGATTCAAAGGAGACCAAGAAACAAACAACATATTATATGATTAATGATTGACATAT
Nmimus_Straleys_N625 --------------------------------------------------------------------ATAAAAGCATGTCAACTTTTAACTTAAACTGCAGGACTAACTCCCTGTAGATGTCTGGTCGATGCTATACGAATGTGAAACGCCCGTTTGGCCTTGCCCCTTCCACCAACCACTGTATAAATACATTTCGTAGAAATGCTTGCATTCGGTCCATCTGAAAAGTACACATAAGGCAAAAGGAGTGGTTTCGATCCAATGGCATTACATCATAAGGATTGGGGAATTCGCATCCTTGATATAAGGTAATAAAAACATACAAACACATTGTATGCACAACAGACATTGCATGCAAAACAGCGCCCGACTTCCTCCAGTCTGTTTGATCAAATAGGCCTAAGAGTCGAAGAAACATTCTGCATAAGTTTAAGCCAGGGATTTCCTTCCTCCACTTCCATTCCTGGACTCCCCCTCGCATTATCTATTCAACGGAAACTTTGCACAGATGCAGTAGATGAACTGAAAAAGGGGTAGAATCTTCAGGCCCCTTCCAATGGTAAACATCATCTCGCCCAGGAGATTGAGTGCTCCATGGGTCAAAAAAAATTTCCCCTAGATTTACTTCCCGATACGGAGCTCCAGAAAATGGCAACAACTAAAAAACGGGAGTACGACTACCCAAAAAGGCATTTTCAGCCGGTCGAAGCCCTGGCTGAGGCTCTATCCCATCATCTTGACTTTGCCCCTAGGCCCCGTGCCCTGACGGTCTCCAGTCCTCTGGGAGCGCAGGCTTTGATTAATCGGGTCCGACTCATCTTTGTACAGCCCTTCAGACATTCAATCACTCGTATTGACCCAGGTCCATTGCTGGCTGCTTTCTGCTCTACCCCCCCTACCGCCCTATTTCTTGGCATTTCGGTGTCTGTCCGATGGACAACCAGCTGGAAGAAAGGATGAAAGAAAAATAGAAGAGATTGACAAAGATTATAGAGAAAGAAAAAACGTTACTTTATCCGGACTCTTCGCGATTTTTGGCTTCGAGCAAAAGAAATGTATCACTTGTCTAAGTTAGACTTCTTTAATTAACCTTTCTTCTATTCGCTATAAAAAGTGTTTAAGTCGTCAGAATACACCTTCTAAGGAACTAAAATATTTCCGACTGCGTCGATGCCTGTTAAAAGTCACTGTAATTGGAAATTGAATGAAAATCATT-AAATATAAATGACTTATCAGACATGTCTATCGATACTATAGATTTTGTTATTAATGATATGTCAATGCTAGATCTTCACTGTCATATATTTTTTTCCTTTTCCATATCATAATTATCTTACCTCAGAAGTACCACTAGGTGTTAAAATTACAATAACTACAGAAACATAATGGTATAATAGGTGGGAAAA-CGAGGATAATAGTTTAAATAATGACAGGGTGTGATGTTGAAATAGTTAAAGAGTTTAGGTTTTCTACGTAACATCTTCCATCATATCTATTGCTCTGAAACTAATAGGGCTGATTCAAAGGAGACCAAGAAACAAACAACATATTATATGATTAATGATTGATATAT
Nnasicus_CaneyFork_N171 ----------------GTTTACCATGCGGTTAAAAATGCAACTGGTAGTCAAGAAACCTACGAGTTTGATAAAAGCATGTCAACTTTTAACTTAAACTGCAGGACTAACTCCCTGTAGATGTCTGGTCGATGCTATACGAATGTGAAACGCCCGTTTGGTCTTGCCCCTTCCACCAACCACTGTATAAATACATTTCGTAGAAATGCTTGCATTCGGTCCATCTGAAAAGTACACATGAGGCAAAAGGAGTGGTTTCGATCCAATGGCATTACATCATAAGGATTGGGGAATTCGCATCCTTGATATAAGGTAATAAAAACATACAAACACATTGTATGCACAACAGACATTGCATGCAAAACAGCGCCCGACTTCCTCCAGTCTGTTTGATCAAATAGGCCTAAGAGTCGAAGAAACATTCTGCATAAGTTTAAGCCAGGGATTTCCTTCCTCCACTTCCATTCCTGGACTCCCCCTCGCATTATCTATTCAACGGAAACTTTGCACAGATGCAGTAGATGAACTGAAAAAGGGGTAGAATCTTCAGGCCCCTTCCAATGGTAAACATCATCTCGCCCAGGAGATTGAGTGCTCCATGGGTCAAAAAAAATTTCCCCTAGATTTACTTCCCGATACGGAGCTCCAGAAAATGGCAACAACTAAAAAACGGGAGTACGACTACCCAAAAAGGCATTTTCAGCCGGTCGAAGCTCTGGCTAAGGCTCTATCCCATCATCTTGACTTTGCCCCTAGGCCCCGTGCCCTGACGGTCTCCAGTCCTCTGGGAGCGCAGGCTTTGATTAATCGGGTCCGACTCATCTTTGTACAGCCCTTCAGACATTCAATCACTCGTATTGACCCAGGTCCATTGCTGGCTGCTTTCTGCTCTACCTCCCCCACCGCCCTATTTCTTGGCATTTCGGTGTCTGTCCGATGGACAACCAGCTGGAAGAAAGGATGAAAGAAAAATAGAAGAGATTGACAAAGATTATAGAGAAAGAAAAAACGTTACTTTATCCGGACTTTTCGCGATTTTTGGCTTCGAGCAAAAGAAATGTATCACTTGTCTAAGTTAGACTTCTTTAATTAACCTCTCTTCTATTCGCTATAAAAAGTGTTTAAGTCGTCAGAATACACTGTCTAAAGAACTAAAATATCTCCGACTGTGTCGATGCCTGTTAAAAGTCACTATAATTGGAAATTGACTGAAAATCATTCAAATTTAATTGACTTATTAGATATGTCTAGCGATACTATACATTTTGTTATTAATGATATGTCAATGTTAGATCTCTACTGTCAAATATTTTTTTCCTTTTCCATATCATAATTATCTTACATCAGAAGTTTCACTAGGTGTTAAAATTACAATAGCTACAAAAACATAATGGTGTAAACGGTGAAACAAACGAGAATAATGGTTTAACTAATGACAGGGTGGGATGTTGAAATTGTTAAAGAGTTTGGGTTTTCTATGTAGCATCTTCCCCCACCTCTATTGCTCTAAAACTAATAGGGCGGATTCAAAGGAGACCGAGAAACAAACAACATATTATATGATTAATGATTGACAGAT
Nnasicus_ConnosteeFalls_N696 TCTTCAGAAAATTGTGGTTTACCATGCGGTTAAAAATGCAACTGGTAGTCAAGAAACCTACGAGTTTGATAAAAGCATGTCAACTTTTAACTTAAACTGCAGGACTAACTCCCTGTAGATGTCTGGTCGATGCTATACGAATGTGAAACGCCCGTTTGGCCTTGCCCCTTCCACCAACCACTGTATAAATACATTTCGTAGAAATGCTTGCATTCGGTCCATCTGAAAAGTACACATGAGGCAAAAGGAGTGGTTTCGATCCAATGGCATTACATCATAAGGATTGGGGAATTCGCATCCTTGATATAAGGTAATAAAAACATACAAACACATTGTATGCACAACAGACATTGCATGCAAAACAGCGCCCGACTTCCTCCAGTCTGTTTGATCAAATAGGCCTAAGAGTCGAAGAAACATTCTGCATAAGTTTAAGCCAGGGAATTCCTTCCTCCACTTCCATTCCTGGACTCCCCCTCGCATTATCTATTCAACGGAAACTTTGCACAGATGCAGTAGATGAACTGAAAAAGGGGTAGAATCTTCAGGCCCCTTCCAATGGTAAACATCATCTCGCCCAGGAGATTGAGTGCTCCATGGGTC-AAAAAAATTTCCCCTAGATTTACTTCCCGATACGGAGCTCCAGAAAATGGCAACAACTAAAAAACGGGAGTACGACTACCCAAAAAGGCATTTTCAGCCGGTCGAAGCTCTGGCTAAGGCTCTATCCCATCATCTTGACTTTGCCCCTAGGCCCCGTGCCCTGACGGTCTCCAGTCCTCTGGGAGCGCAGGCTTTGATTAATCGGGTCCGACTCATCTTTGTACAGCCCTTCAGACATTCAATCACTCGTATTGACCCAGGTCCATTGCTGGCTGCTTTCTGCTCTACCCCCCCCACCGCCCTATTTCTTGGCATTTCGGTGTCTGTCCGATGGACAACCAGCTGGAAGAAAGGATGAAAGAAAAATAGAAGAGATTGACAAAGATTATAGAGAAAGAAAAAACGTTACTTTATCCGGACTTTTCGCGATTTTTGGCTTCGAGCAAAAGAAATGTATCACTTGTCTAAGTTAGACTTCTTTAATTAAACTCTCTTCTATTCGCTATAAAAAGTGTTTAAGTCGTCAGAATACACTGTCTAAAGAACTAAAATATCTCCGACTGTGTCGATGCCTGTTAAAAGTCACTATAATTGGAAATTGACTGAAAATCATTAAAATATAAATGACTTATCAGATATGTCTAGCGATACTATAGATTTTGTTATTAATGATATGTCAATGTTAGATCTCTACTGTCAAATATTTTTTTCCTTTTCCATATCATAATTATCTTACCTCAGAAGTATCACTAG----------------------------------------------------------------------------------------------------------------------------------------------------------------------------------------------------------------------------
Npaynei_Grindstaff_N646 ------------------TTACCATGCGGTTAAAAATGCAACTGGTAGTCAAGAAACCTACGAGTTTGATAAAAGCATGTCAACTTTTAACTTAAACTGCAGGACTAACTCCCTGTAGATGTCTGGTCGATGCTATACGAATGTGAAACGCCCGTTTGGCCTTGCCCCTTCCACCAACCACTGTATAAATACATTTCGTAGAAATGCTTGCATTCGGTCCATCTGAAAAGTACACATGAGGCAAAAGGAGTGGTTTCGATCCAATGGCATTACATCATAAGGATTGGGGAATTCGCATCCTTGATATAAGGTAATAAAAACATACAAACACATTGTATGCACAACAGACATTGCATGCAAAACAGCGCCCGACTTCCTCCAGTCTGTTTGATCAAATAGGCCTAAGAGTCGAAGAAACATTCTGCATAAGTTTAAGCCAGGGATTTCCTTCCTCCACTTCCATTCCTGGACTCCCCCTCGCATTATCTATTCAACGGAAACTTTGCACAGATGCAGTAGATGAACTGAAAAAGGGGTAGAATCTTCAGGCCCCTTCCAATGGTAAACATCATCTCGCCCAGGAGATTGAGTGCTCCATGGGTCAAAAAAAATTTCCCCTAGATTTACTTCCCGATACGGAGCTCCAGAAAATGGCAACAACTAAAAAACGGGAGTACGACTACCCAAAAAGGCATTTTCAGCCGGTCGAAGCCCTGGCTAAGGCTCTATCCCATCATCTTGACTTTGCCCCTAGGCCCCGTGCCCTGACGGTCTCCAGTCCTCTGGGAGCGCAGGCTTTGATTAATCGGGTCCGACTCATCTTTGTACAGCCCTTCAGACATTCAATCACTCGTATTGACCCAGGTCCATTGCTGGCTGCTTTCTGCTCTACCCCCCCTACCGCCCTATTTCTTGGCATTTCGGTGTCTGTCCGATGGACAACCAGCTGGAAGAAAGGATGAAAGAAAAATAGAAGAGATTGACAAAGATTATAGAGAAAG-AAAAACGTTACTTTATCCGGACTCTTCGCGATTTTTGGCTTCGAGCAAAAGAAATGTATCACTTGTCTAAGTTAGACTTCTTTAATTAACCTTTCTTCTATTCGCTATAAAAAGTGTTTAAGTCGTCAGAATACACCTTCTAAGGAACTAAAATATTTCCGACTGTGTCGATGCCTGTTAAAAGTCACTGTAATTGGAAATTGAATGAAAATCATTAAAATATAAATGACTTATCAGACATGTCTATCGATACTATAGATTTTGTTATTAATGATATGTCAATGTTAGATCTTCACTGTCAAATATTTTTTTCCTTTTCCATATCATAATTACCTTACCTCAGAAGTACCACTAGGTGTTAAAATTACAATAACTACAGAAACATAATGGTGTAATCGGTGGGAAAA-CGAGGATATTAGTTTAAATAATGACAGGGAGTGATGTTGAAATAGTTAAAGAGTTTAGGTTTTCTACGTAACATCTTCCCTCATCTCTATTGTTCTGAAACTAATAGGGCGGATTCCAAGGAGACCAAGAAACAAACAACATATTATATGATT--------------
Npaynei_NorrisDamCave_N348 TCTTCAGAAGATTGTGGTTTACTATGCGGTTAAAAATGCAACTGGTAGTCAAGAAACCTACGAGTTTGATAAAAGCATGTCAACTTTTAACTTAAACTGCAGGACTAACTCCCTGTAGATGTCTGGTCGATGCTATACGAATGTGAAACGCCCGTTTGGCCTTGCCCCTTCCACCAACCACTGTATAAATACATTTCGTAGAAATGCTTGCATTCGGTCCATCTGAAAAGTACACATGAGGCAAAAGGAGTGGTTTCGATCCAATGGCATTACATCATAAGGATTGGGGAATTCGCATCCTTGATATAAGGTAATAAAAACATACAAACACATTGTATGCACAACAGACATTGCATGCAAAACAGCGCCCGACTTCCTCCAGTCTGTTTGATCAAATAGGCCTAAGAGTCGAAGAAACATTCTGCATAAGTTTAAGCCAGGGATTTCCTTCCTCCACTTCCATTCCTGGACTCCCCCTCGCATTATCTATTCAACGGAAACTTTGCACAGATGCAGTAGATGAACTGAAAAAGGGGTAGAATCTTCAGGCCCCTTCCAATGGTAAACATCATCTCGCCCAGGAGATTGAGTGCTCCATGGGTCAAAAAAAATTTCCCCTAGATTTACTTCCCGATACGGAGCTCCAGAAAATGGCAACAACTAAAAAACGGGAGTACGACTACCCAAAAAGGCATTTTCAGCCGGTCGAAGCCCTGGCTAAGGCTCTATCCCATCATCTTGACTTTGCCCCTAGGCCCCGTGCCCTGACGGTCTCCAGTCCTCTGGGAGCGCAGGCTTTGATTAATCGGGTCCGACTCATCTTTGTACAGCCCTTCAGACATTCAATCACTCGTATTGACCCAGGTCCATTGCTGGCTGCTTTCTGCTCTACCCCCCCTACCGCCCTATTTCTTGGCATTTCGGTGTCTGTCCGATGGACAACCAGCTGGAAGAAAGGATGAAAGAAAAATAGAAGAGATTGACAAAGATTATAGAGAAAG-AAAAACGTTACTTTATCCGGACTCTTCGCGATTTTTGGCTTCGAGCAAAAGAAATGTATCACTTGTCTAAGTTAGACTTCTTTAATTAACCTTTCTTCTATTCGCTATAAAAAGTGTTTAAGTCGTCAGAATACACCTTCTAAGGAACTAAAATATTTCCGACTGTGTCGATGCCTGTTAGAAGTCACTGTAATTGGAAATTGAATGAAAATCATTAAAATATAAATGACTTATCAGACATGTCTATCGATACTATAGATTTTGTTATTAATGATATGTCAATGTTAGATCTTCACTGTCAAATATTTTTTTCCTTTTCCATATCATAATTACCTTACCTCAGAAGTACCACTAGGTGTTAAAATTACAATAACTACAGAAACATAATGGTGTAATCGGTGGGAAAA-CGAGGATATTAGTTTAAATAATGACAGGGAGTGATGTTGAAATAGTTAAAGAGTTTAGGTTTTCTACGTAACATCTTCCCTCATCTCTATTGTTCTGAAACTAATAGGGCGGATTCCAAGGAGACCAAGAAACAAACAACATATTATATGATTAATGATTGACATAT
Npaynei_UnakaMtns_N943 TCTTCAGAAGATTGTGGTTTACCATGCGGTTAAAAATGCAACTGGTAGTCAAGAAACTTACGAGTTTGATAAAAGCATGTCAACTTTTAACTTAAACTGCAGGACTAACTCCCTGTAGATGTCTGGTCGATGCTATACGAATGTGAAACGCCCGTTTGGCCTTGCCCCTTCCACCAACCACTGTATAAATACATTTCGTAGAAATGCTTGCATTCGGTCCATCTGAAAAGTACACATGAGGCAAAAGGAGTGGTTTCGATCCAATGGCATTACATCATAAGGATTGGGGAATTCGCATCCTTGATATAAGGTAATAAAAACATACAAACACATTGTATGCACAACAGACATTGCATGCAAAACAGCGCCCGACTTCCTCCAGTCTGTTTGATCAAATAGGCCTAAGAGTCGAAGAAACATTCTGCATAAGTTTAAGCCAGGGATTTCCTTCCTCCACTTCCATTCCTGGACTCCCCCTCGCATTATCTATTCAACGGAAACTTTGCACAGATGCAGTAGATGAACTGAAAAAGGGGTAGAATCTTCAGGCCCCTTCCAATGGTAAACATCATCTCGCCCAGGAGATTGAGTGCTCCATGGGTCAAAAAAAATTTCCCCTAGATTTACTTCCCGATACGGAGCTCCAGAAAATGGCAACAACTAAAAAACGGGAGTACGACTACCCAAAAAGGCATTTTCAGCCGGTCGAAGCCCTGGCTAAGGCTCTATCCCATCATCTTGACTTTGCCCCTAGGCCCCGTGCCCTGACGGTCTCCAGTCCTCTGGGAGCGCAGGCTTTGATTAATCGGGTCCGACTCATCTTTGTACAGCCCTTCAGACATTCAATCACTCGTATTGACCCAGGTCCATTGCTGGCTGCTTTCTGCTCTACCCCCCCTACCGCCCTATTTCTTGGCATTTCGGTGTCTGTCCGATGGACAACCAGCTGGAAGAAAGGATGAAAGAAAAATAGAAGAGATTGACAAAGATTATAGAGAAAGAAAAAACGTTACTTTATCCGGACTCTTCGCGATTTTTGGCTTCGAGCAAAAGAAATGTATCACTTGTCTAAGTTAGACTTCTTTAATTAACCTTTCTTCTATTCGCTATAAAAAGTGTTTAAGTCGTCAGAATACACCTTCTAAGGAACTAAAATATTTCCGACTGTGTCGATGCCTGTTAAAAGTCACTGTAATTGGAAATTGAATGAAAATCATTAAAATATAAATTACTTATCAGACATGTCTATCGATACTATAGATTTTGTTATTAATGATATGTCATAGTTAGATCTCCACTGTCAAATATTTTTTTCCTTTTCCATATCATAATTATCTTACCTCAGAAGTACCACTAGGTGTTAAAATTACAATAACTACAGAAACATAATGGTGTAATCGGTGGGAAAA-CGAGGATAATAGTTTAAATAATGACAGGGAGTGATGTTGAAATAGTTAAAGAGTTTAGGTTTTCTACGTAACATCTTCCCTCATCTCTATTGTTCTGAAACTAATAGGGCGGATTCCAAGGAGACCAAGAAACAAACAACATATTATATGATTAATGATT-ACATAT
Npecki_HaskellSims_G3697 TCTTCAGAAGATTGTGTTTTACCATGTGGTTAAAAATGCAACTGGTGGTCTAGAAACC------TTTGATAAAAGCATGTCAACTTTTAACTTAAACTGCAGGACTAACTCCCTGTAGATGTCTGGTCGATGCTATACGAATGTGAAACGCCCGTTTGGCCTTGCCCCTTCCACCAACCACTGTATAAATACATTTCGTAGAAATGCTTGCATTCGGTCCATCTGAAAAGTACACACGAGGCAAAAGGAGTGGTTTCGATCCAATGGCATTACATCATAAGGATTGGGGAATTCGCATCCTTGATATAAGGTAATAAAAACATACAAACACATTGTATGCACAGCAGACATTGCATGCAAAACAGCGCCCGACTTCCTCCAGTCTGTTTGATCAAATAGGCCTAAGAGTCGAAGAAACATTCTGCATAAGTTTAAGCCAGGGATTTCCTTCCTCCACTTCCATTCCTGGACTCCCCCTCGCATTATCTATTCAACGGAAACTTTGCACAGATGCAGTAGATGAACTGAAAAAGGGGTAGAATCTTAAGGCCCCTTCCAATGGTAAACATCATTTCGCCCAGGAGATTGAGTGCTCCATGGGTCAAAAAAAAATTCCCCTAGATTTACTTCCCGATACGGAGCTCCAGAAAATGGCAACAACTAAAAAACGGGAGTACGACTACCCAAAAAGGCATTTTCAGCCGGTCGAAGCCCTGGCTAAGGCTCTATCCCATCATCTTGACTTTGCCCCTAGGCCCCGTGCCCTGACGGTCTCTAGTCCTCTGGGAGCGCAGGCTTTGATTAATCGGGTCCGACTCATCTTTGTACAGCCCTTCAGACATTCAATCACTCGTATTGACCCAGGTCCATTGCTGGCTGCTTTCTGCTCTAACCTCCCTACCGCCCTATTTCTTGGCATTTCGGTGTCTGTCCGATGGACAACCAGCTGGAAGAAAGGATGAAAGAAAAATAGAAGAGATTGACAAAGATTATAGAGAAAGAAGAAACGTTACTTTATCCGGACTCTTCGCGATTTTTGGCTTCGAGCAAAAGAAATGTATCACTTGTCTAAGTTAGACTTCTTTAATTAACCTCTCTTCTATCCGCTATAAAAAGTGTTTAAGTCTTCAGAATACGCCGTCTAAAGAACTAAAATATCTCCATCTGTGTTGATGCCTGTTAAAAGTCGAAGTAATTGGAAATTGAATGAAAATCATTCAAATACAAATGACTTATCAGACATGTCTGTCGATACTATAGATTTTGTTATTAATCATATGTCAATGTTAGATCTCCACTGTCAAATAATTTTTTACTTTTCCATATCATAATTGTGTCGTCTCAAAACCATCTCGAAAAACTAAAATTTT----------------------------------------CGGAGAAAGCTGATTTGAGATAGGCACATCGAGATTTTAAAACGCATAAAATGACCGGATTTTCTA-------TGGTTTCTTGTTTCCAGTTGGTTGAAAAGTTTACATCAAACTT-AAAAAAATGAAA--------------------------------------
Npecki_HurricaneMazeCave_G2100 TCTTCAGAAGATTGTGGTTTACCATGTGGTTAAAAATGCAACTGGTAGTCTAGAAACC------TTTGATAAAAGCATGTCAACTTTTAACTTAAACTGCAGGACTAACTCCCTGTAGATGTCTGGTCGATGCTATACGAATGTGAAACGCCCGTTTGGCCTTGCCCCTTCCACCAACCACTGTATAAATACATTTCGTAGAAATGCTTGCATTCGGTCCATCTGAAAAGTACACACGAGGCAAAAGGAGTGGTTTCGATCCAATGGCATTACATCATAAGGATTGGGGAATTCGCATCCTTGATATAAGGTAATAAAAACATACAAACACATTGTATGCACAACAGACATTGCATGCAAAACAGCGCCCGACTTCCTCCAGTCTGTTTGATCAAATAGGCCTAAGAGTCGAAGAAACATTCTGCATAAGTTTAAGCCAGGGATTTCCTTCCTCCACTTCCATTCCTGGACTCCCCCTCGCATTATCTATTCAACGGAAACTTTGCACAGATGCAATAGATGAACTGAAAAAGGGGTAGAATCTTAAGGCCCCTTCCAATGGTAAACATCATCTCGCCCAGGAGATTGAGTGCTCCATGGGTCAAAAAAAAATTCCCCTAGATTTACTTCCCGATACGGAGCTCCAGAAAATGGCAACAACTAAAAAACGGGAGTACGACTACCCAAAAAGGCATTTTCAGCCGGTCGAAGCTCTGGCTAAGGCTCTATCCCATCATCTTGACTTTGCCCCTAGGCCCCGTGCCCTGACGGTCTCTAGTCCTCTGGGAGCGCAGGCTTTGATTAATCGGGTCCGACTCATCTTTGTACAGCCCTTCAGACATTCAATCACTCGTATTGACCCAGGTCCATTGCTGGCTGCTTTCTGCTCTAACCTCCCTACCGCCCTATTTCTTGGCATTTCGGTGTCTGTCCGATGGACAACCAGCTGGAAGAAAGGATGAAAGAAAAATAGAAGAGATTGACAAAGATTATAGAGAAAGAAGAAACGTTACTTTATCCGGATTCTTCGCGATTTTTGGCTTCGAGCAAAAGAAATGTATCACTTGTCTAAGTTAAACTTCTTTAATTAACCTCTCTTCTATCCGCTATAAAAAGTGTTTAAGTCTTCAGAATACGCCGTCTAAAGAACTGAAATATCTCCGACTGTGTTAATGCCTGTTAAAAGTCGAAGTAATTGGAAATTGAATGAAAATGATTCAAATACAAATGACTTATCAGACATGTCTATCGATACTATAGATTTTGTTATTAATGATATGTCAATGTTAGATCTCCACTGTTAAATAATTTTTTACTTTTCCATATCATAATTGTGTCGCCTCAAAACCATCTCGAAAAACTAAAATTTT----------------------------------------CGGGGAAAGCTGATTTGAGATAGGCACATCGAGATTTTAAAACGCATAAAATGACCAGATTTTCTA-------TGGTTTCTTGTTTCCAGTTGGTTGAAAAGTTTACAACAAACTTAAAAAAAATGAAAAAACGCATT-----------------------------
Npecki_Monteagle_N062 -------------------------GTGGTTAAAAATGCAACTGGTAGTCTAGAAACC------TTTGATAAAAGCATGTCAACTTTTAACTTAAACTGCAGGACTAACTCCCTGTAGATGTCTGGTCGATGCTATACGAATGTGAAACGCCCGTTTGGCCTTGCCCCTTCCACCAACCACTGTCTAAATACATTTCGTAGAAATGCTTGCATTCGGTCCATCTGAAAAGTACACACGAGGCAAAAGGAGTGGTTTCGATCCAATGGCATTACATCATAAGGATTGGGGAATTCGCATCCTTGATATAAGGTAATAAAAACATACAAACACATTGTATGCACAACAGACATTGCATGCAAAACAGCGCCCGACTTCCTCCAGTCTGTTTGATCAAATAGACCTAAGAGTCGAAGAAACATTCTGCATAAGTTTAAGCCAGGGATTTCCTTCCTCCACTTCCATTCCTGGACTCCCCCTCGCATTATCTATTCAACGGAAACTTTGCACAGATGCAGTAGATGAACTGAAAAAGGGGTAGAATCTTAAGGCCCCTTCCAATGGTAAACATCATCTCGCCCAGGAGATTGAGTGCTCCATGGGTCAAAAAAAAAATCCCCTAGATTTACTTCCCGATACGGAGCTCCAGAAAATGGCAACAACTAAAAAACGGGAGTACGACTACCCAAAAAGGCATTTTCAGCCGGTCGAAGCCCTGGCTAAGGCTCTATCCCATCATCTTGACTTTGCCCCTAGGCCCCGTGCCCTGACGGTCTCTAGTCCTCTGGGAGCGCAGGCTTTGATTAATCGGGTCCGACTCATCTTTGTACAGCCCTTCAGACATTCAATCACTCGTATTGACCCAGGTCCATTGCTGGCTGCTTTCTGCTCTAACCTCCCTACCGCCCTATTTCTTGGCATTTCGGTGTCTGTCCGATGGACAACCAGCTGGAAGAAAGGATGAAAGAAAAATAGAAGAGATTGACAAAGATTATAGAGAAAGAAGAAACGTTACTTTATCCGGACTCTTCGCGATTTTTGGCTTCGAGCAAGAGAAATGTATCACTTGTCTAAGTTAGACTTCTTTAATTAACCTCTCTTCTAACCGCTATAAAAAGTGTTTAAGTCTTCAGAATACGCCGTCTAAAGAACTAAAATATCTCCGACTGTGTTGATGCCTGTTAAAAGTCGAAGCAATTGGAAATTGAATGAAAATCATTCAAATACAAATGACTTATCAGACAAGTCTATCGATACTATAGATTTTGTTATTAATGATATGTCAATGTTAGATCTCCACTGTCAAATAATTTTTTACTTTTCCATATCATAATTGTGTCGCCTCAAAACCATCTCGAAAAACTAAAATTTT----------------------------------------CGGGGAAAGCTGATTTGAGATAGGCACATCGAGATTTTAAAACGCATAAAATGACCGGATTTTCTA-------TGGTTTCTTGTTTCCAGTTGCTTGAAAAGTTTACAACAAACTT-AATAAAATGAAAATACGCATT-----------------------------
Nperlakyi_SChimneys_N1079 TCTTCAGAAGATTGTGGTTTACCATGCGGTTAAAAATGCAACTGGTAGTCAAGAAACCTACGAGTTTGATAAAAGCATGTCAACTTTTAACTTAAACTGCAGGACTAACTCCCTGTAGATGTCTGGTCGATGCTATACGAATGTGAAACGCCCGTTTGGCCTTGCCCCTTCCACCAACCACTGTATAAATACATTTCGTAGAAATGCTTGCATTCGGTCCATCTGAAAAGTACACATGAGGCAAAAGGAGTGGTTTCGATCCAATGGCATTACATCATAAGGATTGGGGAATTCGCATCCTTGATATAAGGTAATAAAAACATACAAACACATTGTATGCACAACAGACATTGCATGCAAAACAGCGCCCGACTTCCTCCAGTCTGTTTGATCAAATAGGCCTAAGAGTCGAAGAAACATTCTGCATAAGTTTAAGCCAGGGATTTCCTTCCTCCACTTCCATTCCTGGACTCCCCCTCGCATTATCTATTCAACGGAAACTTTGCACAGATGCAGTAGATGAACTGAAAAAGGGGTAGAATCTTCAGGCTCCTTCCAATGGTAAACATCATCTCGCCCAGGAGATTGAGTGCTCCATGGGTCAAAAAAAATTTCCCCTAGATTTACTTCCCGATACGGAGCTCCAGAAAATGGCAACAACTAAAAAACGGGAGTACGACTACCCAAAAAGGCATTTTCAGCCGGTCGAAGCCCTGGCTAAGGCTCTATCCCATCATCTTGACTTTGCCCCTAGGCCCCGTGCCCTGACGGTCTCCAGTCCTCTGGGAGCGCAGGCTTTGATTAATCGGGTCCGACTCATCTTTGTACAGCCCTTCAGACATTCAATCACTCGTATTGACCCAGGTCCATTGCTGGCTGCTTTCTGCTCTACTCCCC-TACCGCCCTATTTCTTGGCATTTCGGTGTCTGTCCGATGGACAACCAGCTGGAAGAAAGGACGAAAGAAAAATAGAAGAGATTGACAAAGATTATAGAGAAAGAAAAAACGTTACTTTATCCGGACTCTTCGCGATTTTTGGCTTCGAGCAAAAGAAATGTATCACTTGTCTAAGTTAGACTTCTTTAATTAACCTTTCTTCTATTCGCTATAAAAAGTGTTTAACTCGTCAGAATACACCTTCTAAAGGACTAAAATATTTCCGACTGTGTCAATGCCTGTTAAAAGTCACTGTAATTGGAAATTGAATGAAAAACATTAAAAGATAAATGACTTATCAGACATGTCTATCGATACTATAGATTATGTTATTAATGATATGTCAATGTTAGATCTCCACTGTCAAATATTTTTTTCCTTTTCCATATGATAATTATCTTACCTCAGAAGTACCACTAGGTGTTAAAATTACAATAGCTACAGAAACATAATGGTGTAATCGGTAGAAAAAACGAGGATAATAGTTTAAATAATAACAGGGTGTGATGTTGAAATAGAT-AAGAGTTTGGGTTTTCTACGTAACATCTTCCCTCACCTCTATTGCTCTGAAACTAATAGGGCGGATTCAAAGGAGACCAAGAAACAAACAACATATTATATGATTAATGATTGACATAT
Nperlakyi_SChimneys_N1080 TCTTCAGAAGATTGTGGTTTACCATGCGGTTAAAAATGCAACTGGTAGTCAAGAAACCTACGAGTTTGATAAAAGCATGTCAACTTTTAACTTAAACTGCAGGACTAACTCCCTGTAGATGTCTGGTCGATGCTATACGAATGTGAAACGCCCGTTTGGCCTTGCCCCTTCCACCAACCACTGTATAAATACATTTCGTAGAAATGCTTGCATTCGGTCCATCTGAAAAGTACACATGAGGCAAAAGGAGTGGTTTCGATCCAATGGCATTACATCATAAGGATTGGGGAATTCGCATCCTTGATATAAGGTAATAAAAACATACAAACACATTGTATGCACAACAGACATTGCATGCAAAACAGCGCCCGACTTCCTCCAGTCTGTTTGATCAAATAGGCCTAAGAGTCGAAGAAACATTCTGCATAAGTTTAAGCCAGGGATTTCCTTCCTCCACTTCCATTCCTGGACTCCCCCTCGCATTATCTATTCAACGGAAACTTTGCACAGATGCAGTAGATGAACTGAAAAAGGGGTAGAATCTTCAGGCTCCTTCCAATGGTAAACATCATCTCGCCCAGGAGATTGAGTGCTCCATGGGTCAAAAAAAATTTCCCCTAGATTTACTTCCCGATACGGAGCTCCAGAAAATGGCAACAACTAAAAAACGGGAGTACGACTACCCAAAAAGGCATTTTCAGCCGGTCGAAGCCCTGGCTAAGGCTCTATCCCATCATCTTGACTTTGCCCCTAGGCCCCGTGCCCTGACGGTCTCCAGTCCTCTGGGAGCGCAGGCTTTGATTAATCGGGTCCGACTCATCTTTGTACAGCCCTTCAGACATTCAATCACTCGTATTGACCCAGGTCCATTGCTGGCTGCTTTCTGCTCTACTCCCC-TACCGCCCTATTTCTTGGCATTTCGGTGTCTGTCCGATGGACAACCAGCTGGAAGAAAGGATGAAAGAAAAATAGAAGAGATTGACAAAGATTATAGAGAAAGAAAAAACGTTACTTTATCCGGACTCTTCGCGATTTTTGGCTTCGAGCAAAAGAAATGTATCACTTGTCTAAGTTAGACTTCTTTAATTAACCTTTCTTCTATTCGCTATAAAAAGTGTTTAACTCGTCAGAATACACCTTCTAAAGGACTAAAATATTTCCGACTGTGTCAATGCCTGTTAAAAGTCACTGTAATTGGAAATTGAATGAAAAACATTAAAAGATAAATGACTTATCAGACATGTCTATCGATACTATAGATTATGTTATTAATGATATGTCAATGTTAGATCTCCACTGTCAAATATTTTTTTCCTTTTCCATATGATAATTATCTTACCTCAGAAGTACCACTAGGTGTTAAAATTACAATAGCTACAGAAACATAATGGTGTAATCGGTAGAAAAAACGAGGATAATAGTTTAAATAATAACAGGGTGTGATGTTGAAATAGATAAAGAGTTTGGGTTTTCTACGTAACATCTTCCCTCACCTCTATTGCTCTGAAACTAATAGGGCGGATTCAAAGGAGACCAAGAAACAAACAACATATTATATGATTAATGATTGACATAT
Nreclusus_Clingmans_N252 -----------------------------------------------------------------------------------------ACTTAAACTGCAGGACTAACTCCCTGTAGATGTCTGGTCGATGCTATACGAATGTGAAACGCCCGTTTGGCCTTGCCCCTTCCACCAACCACTGTATAAATACATTTCGTAGAAATGCTTGCATTCGGTCCATCTGAAAAGTACACATTAGGCAAAAGGAGTGGTTTCGATCCAATGGCATTACATCATAAGGATTGGGGAATTCGCATCCTTGATGTAAGGTAATAAAAACATACAAACACATTGTATGCACAACAGACATTGCATGCAAAACAGCGCCCGACTTCCTCCAGTCTGTTTGATCAAATAGGCCTAAGAGTCGAAGAAACATTCTGCATAAGTTTAAGCCAGGGATTTCCTTCCTCCACTTCCATTCCTGGACTCCCCCTCGCATTATCTATTCAACGGAAACTTTGCACAGATGCAGTAGATGAACTGAAAAAGGGGTAGAATCTTCAGGCCCCTTCCAATGGTAAACATCATCTCGCCCAGGAGATTGAGTGCTCCATGGGTCAAAAAAAAATTCCCCTAGATTTACTTCCCGATACGGAGCTCCAGAAAATGGCAACAACTAAAAAACGGGAGTACGACTACCCAAAAAGGCATTTTCAGCCGGTCGAAGCCCTGGCTAAGGCTCTATCCCATCATCTTGACTTTGCCCCTAGGCCCCGTGCCCTGACGGTCTCCAGTCCTCTGGGAGCGCAGGCTTTGATTAATCGGGTCCGACTCATCTTTGTACAGCCCTTCAGACATTCAATCACTCGTATTGACCCAGGTCCATTGCTGGCTGCTTTCTGCTCTACTCCCC-TACCGCCCTATTTCTTGGCATTTCGGTGTCTGTCCGATGGACAACCAGCTGGAAGAAAGGATGAAAGAAAAATAGAAGAGATTGACAAAGATTATAGAGAAAG-AAAAACGTTACTTTATCCGGACTCTTCGCGATTTTTGGCTTCGAGCAAAAGAAATGTATCACTTGTCTAAGTTAGACTTCTTTAATTAATCTCTCTTCTATTCGCTATAAAAAGTGTTTAAGTCGTCAGAATACACCTTCTAAAGAACTAAAATATCTCCGACTGTGTCGATGCCTGTTAAAAGTCACTGTAATTGGAAGTTGAATGAAAAACATTAAAATATAAATGACTTATCAGACATGTCTATCGATACTATAGATTTTGTTATTAATGATATATCAATGTTAGATCTCAACTGTCAAATATTTTTTTCCTTTTCCATATCATAATTATCTTATCTCAGAAGTACCACTAGGTGTTAAAATTACAATAGCTACAGAAACATAATGGTGTAATCGGTAGAAAAAACGAGGATAATAGTTTAAATAATGACAGGGTGTGATGTTGAAATAGATAAAGAGTTTGGGTTTTCTACGTAACATCTTCCCTCACCTCTATTGCTCTGAAACTAATAGGGCGGATTCAAAGGAGACCAACAAACAAACAACATATTATATGATTAATGATTGACATAT
Nreclusus_Newfound_N259 -----AGAAGATTGTGGTTTACCCTGCGGTTAAAAATGCAACTGGTAGTCAAGAAACCTACGAGTTTGATAAAAGCATGTCAACTTTTAACTTAAACTGCAGGACTAACTCCCTGTAGATGTCTGGTCGATGCTATACGAATGTGAAACGCCCGTTTGGCCTTGCCCCTTCCACCAACCACTGTATAAATACATTTCGTAGAAATGCTTGCATTCGGTCCATCTGAAAAGTACACATGAGGCAAAAGGAGTGGTTTCGATCCAATGGCATTACATCATAAGGATTGGGGAATTCGCATCCTTGATGTAAGGTAATAAAAACATACAAACACATTGTATGCACAACAGACATTGCATGCAAAACAGCGCCCGACTTCCTCCAGTCTGTTTGATCAAATAGGCCTAAGAGTCGAAGAAACATTCTGCATAAGTTTAAGCCAGGGATTTCCTTCCTCCACTTCCATTCCTGGACTCCCCCTCGCATTATCTATTCAACGGAAACTTTGCACAGATGCAGTAGATGAACTGAAAAAGGGGTAGAATCTTCAGGCCCCTTCCAATGGTAAACATCATCTCGCCCAGGAGATTGAGTGCTCCATGGGTCAAAAAAAAATTCCCCTAGATTTACTTCCCGATACGGAGCTCCAGAAAATGGCAACAACTAAAAAACGGGAGTACGACTACCCAAAAAGGCATTTTCAGCCGGTCGAAGCCCTGGCTAAGGCTCTATCCCATCATCTTGACTTTGCCCCTAGGCCCCGTGCCCTGACGGTCTCCAGTCCTCTGGGAGCGCAGGCTTTGATTAATCGGGTCCGACTCATCTTTGTACAGCCCTTCAGACATTCAATCACTCGTATTGACCCAGGTCCATTGCTGGCTGCTTTCTGCTCTACTCCCC-TACCGCCCTATTTCTTGGCATTTCGGTGTCTGTCCGATGGACAACCAGCTGGAAGAAAGGATGAAAGAAAAATAGAAGAGATTGACAAAGATTATAGAGAAAG-AAAAACGTTACTTTATCCGGACTCTTCGCGATTTTTGGCTTCGAGCAAAAGAAATGTATCACTTGTCTAAGTTAGACTTCTTTAATTAATCTCTCTTCTATTCGCTATAAAAGGTGTTTAAGTCGTCAGAATACACCTTCTAAAGAACTAAAATATCTCCGACTGTGTCGATGCCTGTTAAAAGTCACTGTAATTGGAAGTTGAATGAAAAACATTAAAATATAAATGACTTATCAGACATGTCTATCGATACTATAGATTTTGTTATTAATGATATATCAATGTTAGATCTCAACTGTCAAATATTTTTTTCCTTTTCCATATCATAATTATCTTATCTCAGAAGTACCACTAGGTGTTAAAATTACAATAGCTACAGAAACATAATGGTGTAATCGGTAGAAAAAACGAGGATAATAGTTTAAATAATGACAGGGTGTGATGTTGAAATAGATAAAGAGTTTGGGTTTTCTACGTAACATCTTCCCTCACCTCTATTGCTCTGAAACTAATAGGGCGGATTCAACGGAGACCAACACACAAACAACATATTA---------------------
Nreclusus_Noland_N1051 TCTTCAGAAGATTGTGGTTTACCCTGCGGTTAAAAATGCAACTGGTAGTCAAGAAACCTACGAGTTTGATAAAAGCATGTCAACTTTTAACTTAAACTGCAGGACTAACTCCCTGTAGATGTCTGGTCGATGCTATACGAATGTGAAACGCCCGTTTGGCCTTGCCCCTTCCACCAACCACTGTATAAATACATTTCGTAGAAATGCTTGCATTCGGTCCATCTGAAAAGTACACATGAGGCAAAAGGAGTGGTTTCGATCCAATGGCATTACATCATAAGGATTGGGGAATTCGCATCCTTGATGTAAGGTAATAAAAACATACAAACACATTGTATGCACAACAGACATTGCATGCAAAACAGCGCCCGACTTCCTCCAGTCTGTTTGATCAAATAGGCCTAAGAGTCGAAGAAACATTCTGCATAAGTTTAAGCCAGGGATTTCCTTCCTCCACTTCCATTCCTGGACTCCCCCTCGCATTATCTATTCAACGGAAACTTTGCACAGATGCAGTAGATGAACTGAAAAAGGGGTAGAATCTTCAGGCCCCTTCCAATGGTAAACATCATCTCGCCCAGGAGATTGAGTGCTCCATGGGTCAAAAAAAAATTCCCCTAGATTTACTTCCCGATACGGAGCTCCAGAAAATGGCAACAACTAAAAAACGGGAGTACGACTACCCAAAAAGGCATTTTCAGCCGGTCGAAGCCCTGGCTAAGGCTCTATCCCATCATCTTGACTTTGCCCCTAGGCCCCGTGCCCTGACGGTCTCCAGTCCTCTGGGAGCGCAGGCTTTGATTAATCGGGTCCGACTCATCTTTGTACAGCCCTTCAGACATTCAATCACTCGTATTGACCCAGGTCCATTGCTGGCTGCTTTCTGCTCTACTCCCC-TACCGCCCTATTTCTTGGCATTTCGGTGTCTGTCCGATGGACAACCAGCTGGAAGAAAGGATGAAAGAAAAATAGAAGAGATTGACAAAGATTATAGAGAAAG-AAAAACGTTACTTTATCCGGACTCTTCGCGATTTTTGGCTTCGAGCAAAAGAAATGTATCACTTGTCTAAGTTAGACTTCTTTAATTAATCTCTCTTCTATTCGCTATAAAAAGTGTTTAAGTCGTCAGAATACACCTTCTAAAGAACTAAAATATCTCCGACTGTGTCGATGCCTGTTAAAAGTCACTGTAATTGGAAGTTGAATGAAAAACATTAAAATATAAATGACTTATCAGACATGTCTATCGATACTATAGATTTTGTTATTAATGATATATCAATGTTAGATCTCAACTGTCAAATATTTTTTTCCTTTTCCATATCATAATTATCTTACCTCAGAAGTACCACTAGGTGTTAAAATTACAATAGCTACAGAAACATAATGGTGTAATCGGTAGAAAAAACGAGGATAATAGTTTAAATAATGACAGGGTGTGATGTTGAAATAGATAAAGAGTTTGGGTTTTCTACGTAACATCTTCCCTCACCTCTATTGCTCTGAAACTAATAGGGCGGATTCAAAGGAGACCAAGAAACAAACAACATATTATATGATTAATGATTGACATAT
Nreclusus_Smokemont_N1020 -----------------------------------------------------------------------------------------------------GGACTAACTCCCTGTAGATGTCTGGTCGATGCTATACGAATGTGAAACGCCCGTTTGGCCTTGCCCCTTCCACCAACCACTGTATAAATACATTTCGTAGAAATGCTTGCATTCGGTCCATCTGAAAAGTACACATGAGGCAAAAGGAGTGGTTTCGATCCAATGGCATTACATCATAAGGATTGGGGAATTCGCATCCTTGATGTAAGGTAATAAAAACATACAAACACATTGTATGCACAACAGACATTGCATGCAAAACAGCGCCCGACTTCCTCCAGTCTGTTTGATCAAATAGGCCTAAGAGTCGAAGAAACATTCTGCATAAGTTTAAGCCAGGGATTTCCTTCCTCCACTTCCATTCCTGGACTCCCCCTCGCATTATCTATTCAACGGAAACTTTGCACAGATGCAGTAGATGAACTGAAAAAGGGGTAGAATCTTCAGGCCCCTTCCAATGGTAAACATCATCTCGCCCAGGAGATTGAGTGCTCCATGGGTCAAAAAAAAATTCCCCTAGATTTACTTCCCGATACGGAGCTCCAGAAAATGGCAACAACTAAAAAACGGGAGTACGACTACCCAAAAAGGCATTTTCAGCCGGTCGAAGCCCTGGCTAAGGCTCTATCCCATCATCTTGACTTTGCCCCTAGGCCCCGTGCCCTGACGGTCTCCAGTCCTCTGGGAGCGCAGGCTTTGATTAATCGGGTCCGACTCATCTTTGTACAGCCCTTCAGACATTCAATCACTCGTATTGACCCAGGTCCATTGCTGGCTGCTTTCTGCTCTACTCCCC-TACCGCCCTATTTCTTGGCATTTCGGTGTCTGTCCGATGGACAACCAGCTGGAAGAAAGGATGAAAGAAAAATAGAAGAGATTGACAAAGATTATAGAGAAAG-AAAAACGTTACTTTATCCGGACTCTTCGCGATTTTTGGCTTCGAGCAAAAGAAATGTATCACTTGTCTAAGTTAGACTTCTTTAATTAATCTCTCTTCTATTCGCTATAAAAGGTGTTTAAGTCGTCAGAATACACCTTCTAAAGAACTAAAATATCTCCGACTGTGTCGATGCCTGTTAAAAGTCACTGTAATTGGAAGTTGAATGAAAAACATTAAAATATAAATGACTTATCAGACATGTCTATCGATACTATAGATTTTGTTATTAATGATATATCAATGTTAGATCTCAACTGTCAAATATTTTTTTCCTTTTCCATATCATAATTATCTTATCTCAGAAGTACCACTAGGTGTTAAAATTACAATAGCTACAGAAACATAATGGTGTAATCGGTAGAAAAAACGAGGATAATAGTTTAAATAATGACAGGGTGTGATGTTGAAATAGATAAAGAGTTTGGGTTTTCTACGTAACATCTTCCCTCACCTCTATTGCTTTGAAACTAATAGGGCGGATTCAAAGGAGACCAAGAAACAAACAACATATCCTATGATTAATTATTGACATAT
Nroanensis_IngramBranch_N926 -------------------------------------GCAACTGGTAGTCAAGAAACCTACGAGTTTGATAAAAGCATGTCAACTTTTAACTTAAACTGCAGGACTAACTCCCTGTAGATGTCTGGTCGATGCTATACGAATGTGAAACGCCCGTTTGGCCTTGCCCCTTCCACCAACCACTGTATAAATACATTTCGTAGAAATGCTTGCATTCGGTCCATCTGAAAAGTACACATGAGGCAAAAGGAGTGGTTTCGATCCAATGGCATTACATCATAAGGATTGGGGAATTCGCATCCTTGATATAAGGTAATAAAAACATACAAACACATTGTATGCACAACAGACATTGCATGCAAAACAGCGCCCGACTTCCTCCAGTCTGTTTGATCAAATAGGCCTAAGAGTCGAAGAAACATTCTGCATAAGTTTAAGCCAGGGATTTCCTTCCTCCACTTCCATTCCTGGACTCCCCCTCGCATTATCTATTCAACGGAAACTTTGCACAGATGCAGTAGATGAACTGAAAAAGGGGTAGAATCTTCAGGCCCCTTCCAATGGTAAACATCATCTCGCCCAGGAGATTGAGTGCTCCATGGGTCAAAAAAAATTTCCCCTAGATTTACTTCCCGATACGGAGCTCCAGAAAATGGCAACAACTAAAAAACGGGAGTACGACTACCCAAAAAGGCATTTTCAGCCGGTCGAAGCCCTGGCTAAGGCTCTATCCCATCATCTTGACTTTGCCCCTAGGCCCCGTGCCCTGACGGTCTCCAGTCCTCTGGGAGCGCAGGCTTTGATTAATCGGGTCCGACTCATCTTTGTACAGCCCTTCAGACATTCAATCACTCGTATTGACCCAGGTCCATTGCTGGCTGCTTTCTGCTCTACCCCCCCTACCGCCCTATTTCTTGGCATTTCGGTGTCTGTCCGATGGACAACCAGCTGGAAGAAAGGATGAAAGAAAAATAGAAGAGATTGACAAAGATTATAGAGAAAG-AAAAACGTTACTTTATCCGGACTCTTCGCGATTTTTGGCTTCGAGCAAAAGAAATGTATCACTTGTCTAAGTTAGACTTCTTTAATTAACCTTTCTTCTATTCGCTATAAAAAGTGTTTAAGTCGTCAGAATACACCTTCTAAGGAACTAAAATATTTCCGACTGTGTCGATGCCTGTTAAAAGTCACTGTAATTGGAAATTGAATGAAAATCATAAAAATATAAATGACTTATCAGACATGTCTATCGATACTATAGATTTTGTTATTAATGATATGTCAATGTTAGATCTTCACTGTCAAAT-TTTTTTTCCTTTTCCATATCATAATTACCTTACCTCAGAAGTACCACTAGGTGTTAAAATTACAATAACTACAGAAACATAATGGTGTAATCGGTGGGAAAA-CGAGGATAATAGTTTAAATAATGACAGGGAGTGATGTTGAAATAGTTAAAGAGTTTAGGTTTTCTACGTAACATCTTCCCTCATCTCTATTGTTCTGAAACTAATAGGGCGGATTCCAAGGAGACCAAGAAACAAACAACATA------------------------
Nroanensis_RoanHighBluff_N762 --------------TGGTTTACCATGCGGTTAAAAATGCAACTGGTAGTCAAGAAACCTACGAGTTTGATAAAAGCATGTCAACTTTTAACTTAAACTGCAAGACTAACTCCCTGTAGATGTCTGGTCGATGCTATACGAATGTGAAACGCCCGTTTGGCCTTGCCCCTTCCACCAACCACTGTATAAATACATTTCGTAGAAATGCTTGCATTCGGTCCATCTGAAAAGTACACATGAGGCAAAAGGAGTGGTTTCGATCCAATGGCATTACATCATAAGGATTGGGGAATTCGCATCCTTGATATAAGGTAATAAAAACATACAAACACATTGTATGCACAACAGACATTGCATGCAAAACAGCGCCCGACTTCCTCCAGTCTGTTTGATCAAATAGGCCTAAGAGTCGAAGAAACATTCTGCATAAGTTTAAGCCAGGGATTTCCTTCCTCCACTTCCATTCCTGGACTCCCCCTCGCATTATCTATTCAACGGAAACTTTGCACAGATGCAGTAGATGAACTGAAAAAGGGGTAGAATCTTCAGGCCCCTTCCAATGGTAAACATCATCTCGCCCAGGAGATTGAGTGCTCCATGGGTCAAAAAAAATTTCCCCTAGATTTACTTCCCGATACGGAGCTCCAGAAAATGGCAACAACTAAAAAACGGGAGTACGACTACCCAAAAAGGCATTTTCAGCCGGTCGAAGCCCTGGCTAAGGCTCTATCCCATCATCTTGACTTTGCCCCTAGGCCCCGTGCCCTGACGGTCTCCAGTCCTCTGGGAGCGCAGGCTTTGATTAATCGGGTCCGACTCATCTTTGTACAGCCCTTCAGACATTCAATCACTCGTATTGACCCAGGTCCATTGCTGGCTGCTTTCTGCTCTACCCCCCCTACCGCCCTATTTCTTGGCATTTCGGTGTCTGTCCGATGGACAACCAGCTGGAAGAAAGGATGAAAGAAAAATAGAAGAGATTGACAAAGATTATAGAGAAAGAAAAAACGTTACTTTATCCGGACTCTTCGCGATTTTTGGCTTCGAGCAAAAGAAATGTATCACTTGTCTAAGTTAGACTTCTTTAATTAACCTTTCTTCTATTCGCTATAAAAAGTGTTTAAGTCGTCAGAATACACCTTCTAAGGAACTAAAATATTTCCGGCTGTGTCGATGCCTGTTAAAAGTCACTGTAATTGGAAATTGAATGAAAATCATTAAAATATAAATGACTTATCAGACATGTCTATCGATACTATAGATTTTGTTATTAATGATATGTCAATGTTAGATCTCCACTGTCAAATATTTTTTTCCTTTTCCATATCATAATTATCTTACCTCAGAAGTACCACTAGGTGTTAAAATTACAATAACTACAGAAACATAATGGTGTAATCGGTGGAAAAA-CGAGGATAATGGTTTAAATAATGACAGGGTGTGATGTTGAAATAGTTAAAGAGTTTAGGTTTTTTGCGTAACATCTTCCCTCATCTCTATTGCTCTGAAACTAATAGGGCGGATTCAAAGGAGACCAAGAAACAAACAACATATTATATGATTAATGATTGACATAT
Nsheari_BaldRiver_N1168 --------------------------------------------------------------------------------------------------------------------------------------------------------------------------------------------------------GAAATGCTTGCATTCGGTCCATCTGAAAAGTACACATGACGCAAAAGGAGTGGTTTCGATCCAATGGCATTACATCATAAGGATTGGGGAATTCGCATCCTTGATATAAGGTAATAAAAACATACAAACACATTGTATGCACAACAGACATTGCATGCAAAACAGCGCCCGACTTCCTCCAGTCTGTTTGATCAAATAGGCCTAAGAGTCGAAGAAACATTCTGCATAAGTTTAAGCCAGGGATTTCCTTCCTCCACTTCCATTCCTGGACTCCCCCTCGCATTATCTATTCAACGGAAACTTTGCACAGATGCAGTAGATGAACTGAAAAAGGGGTAGAATCTTCAGGCCCCTTCCAATGGTAAACATCATCTCGCCCAGGAGATTGAGTGCTCCATGGGTCAAAAAAAATTTCCCCTAGATTTACTTCCCGATACGGAGCTCCAGAAAATGGCAACAACTAAAAAACGGGAGTACGACTACCCAAAAAGGCATTTTCTGCCGGTCGAAGCCCTGGCTAAGGCTCTATCCCATCATCTTGACTTTGCCCCTAGGCCCCGTGCCCTGACGGTCTCCAGTCCTCTGGGAGCGCAGGCTTTGATTAATCGGGTCCGACTCATCTTTGTACAGCCCTTCAGACATTCAATCACTCGTATTGACCCAGGTCCATTGCTGGCTGCTTTCTGCTCTACCCCCCCCACCGCCCTATTTCTTGGCATTTCGGTGTCTGTCCGATGGACAACCGGCTGGAAGAAAGGATGAAAGAAAAATAGAAGAGATTGACAAAGATTATAGAGAAAGAAAAAATGTTACTTTATCCGGACTCTTCGCGATTTTTGGCTTCGAGCAAAAGAAATGTATCACTTGTCTAAGTTAGACTTCTTTAATTAACCTTTCTTCTATTCGCTATAAAAAGTGTTTAACTCGTCAGAATACACCTTCTAAAGGACTAAAATATTTCCGACTGTGTCGATGCCTGTTAAAAGTCACTGTAATTGGAAATTGAATGAAAAACATTAAAATATAAATGACTTATCAGACATGTCTATCGATACTATAGATTTTGTTATTAATGATATGTCAATGTTAGATCTCCACTGTCAAATATTTTTTTCCTTTTCCATATCATAATTATCTTACCTCAGAAGTACCACTAGGTGTTAAAATTACAATAGCTACAGAAACATAATGGTGTAATCGGTAGAAAAAACGAGGATAATAGTTTAAATAATGTCAGGATGTGATGTTGGAATAGATAAAGAGTTTGGGTTTTCTACGTAACATCTTCCCTCACCTCTATTGCTCTGAAACTAAT--------------------------------------------------------------
Nsheari_Cohutta_N826 TCTTCAGAAGATTGTGGTTTACCATGCGGTTAAAAATGCAACTGGTAGTCAAGAAACCTACGAGTTTGATAAAAGCACGTCAACTTTTAACTTAAACTGCAGGACTAACTCCCTGTAGATGTCTGGTCGATGCTATACGAATGTGAAACGCCCGCTTGGCCTTGCCCCTTCCACCAACCACTGTATAAATACATTTCGTAGAAATGCTTGCATTCGGTCCATCTGAAAAGTACACATGAGGCAAAAGGAGTGGTTTCGATCCAATGGCATTACATCATAAGGATTGGGGAATTCGCATCCTTGATATAAGGTAATAAAAACATACAAACACATTGTATGCACAACAGACATTGCATGCAAAACAGCGCCCGACTTCCTCCAGTCTGTTTGATCAAATAGGCCTAAGAGTCGAAGAAACATTCTGCATAAGTTTAAGCCAGGGATTTCCTTCCTCCACTTCCATTCCTGGACTCCCCCTCGCATTATCTATTCAACGGCAACTTTGCACAGATGCAGTAGATGAACTGAAAAAGGGGTAGAATCTTCAGGCCCCTTCCAATGGTAAACATCATCTCGCCCAGGAGATTGAGTGCTCCATGGGTCAAAAAAAATTTCCCCTAGATTTACTTCCCGATACGGAGCTCCAGAAAATGGCAACAACTAAAAAACGGGAGTACGACTACCCAAAAAGGCATTTTCTGCCGGTCGAAGCCCTGGCTAAGGCTCTATCCCATCATCTTGACTTTGCCCCTAGGCCCCGTGCCCTGACGGTCTCCAGTCCTCTGGGAGCGCAGGCTTTGATTAATCGGGTCCGACTCATCTTTGTACAGCCCTTCAGACATTCAATCACTCGTATTGACCCAGGTCCATTGCTGGCTGCTTTCTGCTCTATCCCCC-CACCGCCCTATTTCTTGGCATTTCGGTGTCTGTCCGATGGACAACCGGCTGGAAGAAAGGATGAAAGAAAAATAGAAGAGATTGACAAAGATTATAGAGAAAGAAAAAACGTTACTTTATCCGGACTCTTCGCGATTTTTGGCTTCGAGCAAAAGAAATGTATCACTTGTCTAAGTTAGACTTCTTTAATTAACCTTTCTTCTATTCGCTATAAAAAGTGTTTAACTCGTCAGAATACACCTTCTAAAGGACTAAAATATTTCCGACTGTGTCGATGCCTGTTAAAAGTCACTGTAATTGGAAATTGAATGAAAAACATTAAAATATAAATGACTTATCAGACATGTCTATCGATACTATAGATTTTGTTATTAATGATATGTCAATGTTAGATCTCCACTGTCAAATATTTTTTTCCTTTTCCATATCATAATTATCTTACCTCAGAAGTACCACTAGGTGTCAAAATTACAATAGCTACAGAAACATAATGGTGTAATCGGTAGAAAAAACGAGGATAATAGTTTAAATAATGACAGGATGTGATGTTGAAATAGATAAAGAGTTTGGGTTTTCTACGTAACATTTTCTCTCACCTCTATTGCTCTGAAACTAATAGGGCGAATTCAAAGGAGACCAAGAAACAAACAACATATTATATGATTAATGATTGACATAT
Nsheari_JoyceKilmer_N092 ------------------------------------------------------------------------------------------------------------------GTAGATGTCTGGTCGATGCTATACGAATGTGAAACGCCCGCTTGGCCTTGCCCCTTCCACCAACCACTGTATAAATACATTTCGTAGAAATGCTTGCATTCGGTCCATCTGAAAAGTACACATGAGGCAAAAGGAGTGGTTTCGATCCAATGGCATTACATCATAAGGATTGGGGAATTCGCATCCTTGATATAAGGTAATAAAAACATACAAACACATTGTATGCACAACAGACATTGCATGCAAAACAGCGCCCGACTTCCTCCAGTCTGTTTGATCAAATAGGCCTAAGAGTCGAAGAAACATTCTGCATAAGTTTAAGCCAGGGATTTCCTTCCTCCACTTCCATTCCTGGACTCCCCCTCGCATTATCTATTCAACGGAAACTTTGCACAGATGCAGTAGATGAACTGAAAAAGGGGTAGAATCTTCAGGCCCCTTCCAATGGTAAACATCATCTCGCCCAGGAGATTGAGTGCTCCATGGGTCAAAAAAAAATTCCCCTAGATTTACTTCCCGATACGGAGCTCCAGAAAATGGCAACAACTAAAAAACGGGAGTACGACTACCCAAAAAGGCATTTTCTGCCGGTCGAAGCCCTGGCTAAGGCTCTATCCCATCATCTTGACTTTGCCCCTAGGCCCCGTGCCCTGACGGTCTCCAGTCCTCTGGGAGCGCAGGCTTTGATTAATCGGGTCCGACTCATCTTTGTACAGCCCTTCAGACATTCAATCACTCGTATTGACCCAGGTCCATTGCTGGCTGCTTTCTGCTCTACCCCCC-CACCGCCCTATTTCTTGGCATTTCGGTGTCTGTCCGATGGACAACCGGCTGGAAGAAAGGATGAAAGAAAAATAGAAGAGATTGACAAAGATTATAGAGAAAGAAAAAACGTTACTTTATCCGGACTCTTCGCGATTTTTGGCTTCGAGCAAAAGAAATGTATCACTTGTCTAAGTTAGACTTCTTTAATTAACCTTTCTTCTATTCGCTATAAAAAGTGTTTAACTCGTCAGAATACACCTTCTAAAGGACTAAAATATTTCCGACTGTGTCGATGCCTGTTAAAAGTCACTGTAATTGGAAATTGAATGAAAAACATTAAAATATAAATGACTTATCAGACATGTCTATCGATACTATAGATTTTGTTATTAATGATATGTCAATGTTAGATCTCCACTGTCAAATATTTTTTTCCTTTTCCATATCATAATTATCTTACCTCAGAAGTACCACTAGGTGTTAAAATTACAATAGCTACAGAAACATAATGGTGTAATCGGTAGAAAAAACGAGGATAATAGTTTAAATAATGTCAGGATGTGATGTTGAAATAGATAAAGAGTTTGGGTTTTCTACGTAACATTTTCTCTCACCTCTATTGCTCTGAAACTAATAGGGCGAATTCAAAGGAGACCAAGAAACAAACAACATATTATATGATTAATGATTGAAATAT
Nsilvanus_Elijay_N395 TCTTCAGAAGATTGTGGTTTACCATGCGGTTAAAAATGCAACTGGTAGTCAAGAAACCTACGAGTTTGATAAAAGCATGTCAACTTTTAACTTAAACTGCAGGACTAACTCCCTGTAGATGTCTGGTCGATGCTATACGAATGTGAAACGCCCGTTTGGCCTTGCCCCTTCCACCAACCACTGTATAAATACATTTCGTAGAAATGCTTGCATTCGGTCCATCTGAAAAGTACACATGAGGCAAAAGGAGTGGTTTCGATCCAATGGCATTACATCATAAGGATTGGGGAATTCGCATCCTTGATATAAGGTAATAAAAACATACAAACACATTGTATGCACAACAGACATTGCATGCAAAACAGCGCCCGACTTCCTCCAGTCTGTTTGATCAAATAGGCCTAAGAGTCGAAGAAACATTCTGCATAAGTTTAAGCCAGGGATTTCCTTCCTCCACTTCCATTCCTGGACTCCCCCTCGCATTATCTATTCAACGGAAACTTTGCACAGATGCAGTAGATGAACTGAAAAAGGGGTAGAATCTTCAGGCCCCTTCCAATGGTAAACATCATCTCGCCCAGGAGATTGAGTGCTCCATGGGTC-AAAAAAAATTCCCCTAGATTTACTTCCCGATACGGAGCTCCAGAAAATGGCAACAACTAAAAAACGGGAGTACGACTACCCAAAAAGGCATTTTCAGCCGGTCGAAGCCCTGGCTAAGGCTCTATCCCATCATCTTGACTTTGCCCCTAGGCCCCGTGCCCTGACGGTCTCCAGTCCTCTGGGAGCGCAGGCTTTGATTAATCGGGTCCGACTCATCTTTGTACAGCCCTTCAGACATTCAATCACTCGTATTGACCCAGGTCCATTGCTGGCTGCTTTCTGCTCTACCCC---TACCGCCCTATTTCTTGGCATTTCGGTGTCTGTCCGATGGACAACCAGCTGGAAGAAAGGATGAAAGAAAAATAGAAGAGATTGACAAAGATTATAGAGAAAGAAAAAACGTTACTTTATCCGGACTCTTCGCGATTTTTGGCTTCGAGCAAAAGAAATGTATCACTTGTCTAAGTTAGACTTCTTTAATTAACCTTCCTTCTATTCGCTATAAAAAGTGTTTAAGTCGTCAGAATACACCTTCTAAGGAACTAAAATATTTCCGACTGTGTCGATGCCTGTTAAAAGTCACTGCAATTGGAAATTGAATGAAAATCATTAAAATATAAATGACTTATCAGACATGTCTATCGATACTATAGATTTTGTTATTAATGATATGTCAATGTTAGATCTTCACTGTCAAATATTTTTTTCCTTTTCCATTTCATAATTATCTTACCTCAGAAGTACCACTAGGTGTTAAAATTACAATAGCTACAGAAACATAATGGTGTAATCGGTGGAAAAA-CGAGGATAATGGTTTAAATAATGACAGGATGTGATGTTGAAATAGTTAAAGAGTTTAGGTTTTCTACGTAACATCTTCCCTCATCTCTATTGCTCTGAAACTAATAGGGCGGATTCAAAGGAGACCAAGAAACAAACAACATATTATATGATTAATTATTGACATAT
Nsilvanus_GermanyCove_N1017 --------------------------------------------------------------------ATAAAAGCATGTCAACTTTTAACTTAAACTGCAGGACTAACTCCCTGTAGATGTCTGGTCGATGCTATACGAATGTGAAACGCCCGTTTGGCCTTGCCCCTTCCACCAACCACTGTATAAATACATTTCGTAGAAATGCTTGCATTCGGTCCATCTGAAAAGTACACATGAGGCAAAAGGAGTGGTTTCGATCCAATGGCATTACATCATAAGGATTGGGGAATTCGCATCCTTGATATAAGGTAATAAAAACATACAAACACATTGTATGCACAACAGACATTGCATGCAAAACAGCGCCCGACTTCCTCCAGTCTGTTTGATCAAATAGGCCTAAGAGTCGAAGAAACATTCTGCATAAGTTTAAGCCAGGGATTTCCTTCCTCCACTTCCATTCCTGGACTCCCCCTCGCATTATCTATTCAACGGAAACTTTGCACAGATGCAGTAGATGAACTGAAAAAGGGGTAGAATCTTCAGGCCCCTTCCAATGGTAAACATCATCTCGCCCAGGAGATTGAGTGCTCCATGGGTCAAAAAAAATTTCCCCTAGATTTACTTCCCGATACGGAGCTCCAGAAAATGGCAACAACTAAAAAACGGGAGTACGACTACCCAAAAAGGCATTTTCAGCCGGTCGAAGCCCTGGCTAAGGCTCTATCCCATCATCTTGACTTTGCCCCTAGGCCCCGTGCCCTGACGGTCTCCAGTCCTCTGGGAGCGCAGGCTTTGATTAATCGGGTCCGACTCATCTTTGTACAGCCCTTCAGACATTCAATCACTCGTATTGACCCAGGTCCATTGCTGGCTGCTTTCTGCTCTACCCCCC-TACCGCCCTATTTCTTGGCATTTCGGTGTCTGTCCGATGGACAACCAGCTGGAAGAAAGGATGAAAGAAAAATAGAAGAGATTGACAAAGATTATAGAGAAAGAAAAAACGTTACTTTATCCGGACTCTTCGCGATTTTTGGCTTCGAGCAAAAGAAATGTATCACTTGTCTAAGTTAGACTTCTTTAATTAACCTTTCTTCTATTCGCTATAAAAAGTGTTTAAGTCGTCAGAATACACCTTCTAAGGAACTAAAATATTTCAGACTGTGTCGATGCCTGTTAAAAGTCACTGCAATTGGAAATTGAATGAAAATCATTAAAATATAAATGACTTATCAGACATGTCTATCGATACTATAGATTTTGTTATTAATGATATGTCAATGTTAGATCTTCACTGTCAAATATTTTTTTCCTTTTCCATATCATAATTATCTTACCTCAGAAGTACCACCAGGTGTTAAAATTACAATAGCTACAGAAACATAATGGTGTAATCGGTGGAAAAA-CGAGGATAATGGTTTAAATAATGACAGGGTGTGATGTTGAAATAGTTAAAGAGTTTAGGTTTTCTACG-AACATCTTCCCTTATCTCTATTGCTCTGAAACTAATAGGGCGGATTCAAAGGAGACCAAGAAACAAACAACATATTATATGATTAATTATTGACATAT
Nsilvanus_HeboMtn_N1029 TCTTCAGAAGATTGTGGTTTACCATGCGGTTAAAAATGCAACTGGTAGTCAAGAAACCTACGAGTTTGATAAAAGCATGTCAACTTTTAACTTAAACTGCAGGACTAACTCCCTGTAGATGTCTGGTCGATGCTATACGAATGTGAAACGCCCGTTTGGCCTTGCCCCTTCCACCAACCACTGTATAAATACATTTCGTAGAAATGCTTGCATTCGGTCCATCTGAAAAGTACACATGAGGCAAAAGGAGTGGTTTCGATCCAATGGCATTACATCATAAGGATTGGGGAATTCGCATCCTTGATATAAGGTAATAAAAACATACAAACACATTGTATGCACAACAGACATTGCATGCAAAACAGCGCCCGACTTCCTCCAGTCTGTTTGATCAAATAGGCCTAAGAGTCGAAGAAACATTCTGCATAAGTTTAAGCCAGGGATTTCCTTCCTCCACTTCCATTCCTGGACTCCCCCTCGCATTATCTATTCAACGGAAACTTTGCACAGATGGAGTAGATGAACTGAAAAAGGGGTAGAATCTTCAGGCCCCTTCCAATGGTAAACATCATCTCGCCCAGGAGATTGAGTGCTCCATGGGTCAAAAAAAATTTCCCCTAGATTTACTTCCCGATACGGAGCTCCAGAAAATGGCAACAACTAAAAAACGGGAGTACGACTACCCAAAAAGGCATTTTCAGCCGGTCGAAGCCCTGGCTAAGGCTCTATCCCATCATCTTGACTTTGCCCCTAGGCCCCGTGCCCTGACGGTCTCCAGTCCTCTGGGAGCGCAGGCTTTGATTAATCGGGTCCGACTCATCTTTGTACAGCCCTTCAGACATTCAATCACTCGTATTGACCCAGGTCCATTGCTGGCTGCTTTCTGCTCTACCCCCCCTACCGTCCTATTTCTTGGCATTTCGGTGTCTGTCCGATGGACAACCAGCTGGAAGAAAGGATGAAAGAAAAATAGAAGAGATTGACAAAGATTATAGAGAAAGAAAAAACGTTACTTTATCCGGACTCTTCGCGATTTTTGGCTTCGAGCAAAAGAAATGTATCACTTGTCTAAGTTAGACTTCTTTAATTAACCTTTCTTCTATTCGCTATAAAAAGTGTTTAAGTCGTCAGAATACACCTTCTAAGGAACTAAAATATTTCCGACTGTGTCGATGCCTGTTAAAAGTCACTGCAATTGGAAATTGAATGAAAATCATTAAAATATAAATGACTTATCAGACATGTCTATCGATACTATAGATTTTGTTATTAATGATATGTCAATGTTAGATCTTCACTGTCAAATATTTTTTTCCTTTTCCATTTCATAATTATCTTACCTCAGAAGTACCACTAGGTGCTAAAATTACAATAGCTACAGAAACATAATGGTGTAATCGGTGGAAAAA-CGAGGATAATGGTTTAAATAATGACAGGGTGTGATGTTGAAATAGTTAAAGAGTTTAGGTTTTCTACGTAACATCTTCCCTCATCTCTATTGCTCTGAAACTAATAGGGCGGATTCACAGGAGACCAAGACACAAACTACAGATTATATGATTAATTATTGA-----
Nstupkai_BlowholeWOS_N285 -----------------------------------------------------------------TTGATAAAAGCATGTCAACTTTTAACTTAAACTGCAGCACTAACTCCCTGTAGATGTCTGGTCGATGCTATACGAATGTGAAACGCCCGTTTGGCCTTGCCCCTTCCACCAACCACTGTATAAATACATTTCGTAGAAATGCTTGCATTCGGTCCATCTGAAAAGTACACATGAGGCAAAAGGAGTGGTTTCGATCCAATGGCATTACATCATAAGGATTGGGGAATTCGCATCCTTGATGTAAGGTAATAAAAACATACAAACACATTGTATGCACAACAGACATTGCATGCAAAACAGCGCCCGACTTCCTCCAGTCTGTTTGATCAAATAGGCCTAAGAGTCGAAGAAACATTCTGCATAAGTTTAAGCCAGGGATTTCCTTCCTCCACTTCCATTCCTGGACTCCCCCTCGCATTATCTATTCAACGGAAACTTTGCACAGATGCAGTAGATGAACTGAAAAAGGGGTAGAATCTTCAGGCCCCTTCCAATGGTAAACATCATCTCGCCCAGGAGATTGAGTGCTCCATGGGTC-AAAAAAAATTCCCCTAGATTTACTTCCCGATACGGAGCTCCAGAAAATGGCAACAACTAAAAAACGGGAGTACGACTACCCAAAAAGGCATTTTCAGCCGGTCGAAGCCCTGGCTAAGGCTCTATCCCATCATCTTGACTTTGCCCCTAGGCCCCGTGCCCTGACGGTCTCCAGTCCTCTGGGAGCGCAGGCTTTGATTAATCGGGTCCGACTCATCTTTGTACAGCCCTTCAGACATTCAATCACTCGTATTGACCCAGGTCCATTGCTGGCTGCTTTCTGCTCTACTCCCC-TACCGCCCTATTTCTTGGCATTTCGGTGTCTGTCCGATGGACAACCAGCTGGAAGAAAGGATGAAAGAAAAATAGAAGAGATTGACAAAGATTATAGAGAAAG-AAAAACGTTACTTTATCCGGACTCTTCGCGATTTTTGGCTTCGAGCAAAAGAAATGTATCACTTGTCTAAGTTAGACTTCTTTAATTAATCTCTCTTCTATTCGCTATAAAAAGTGTTTAAGTCGTCAGAATACACCTTCTAAAGAACTAAAATATCTCCGACTGTGTCGATGCCTGTTAAAAGTCACTGTAATTGGAAGTTGAATGAAAAACATTAAAATATAAATGACTTATCAGACATGTCTATCGATACTATTGATTTTGTTATTAATGATATATCAATGTTAGATCTCAACTGTCAAATATTTTTTCCCTTTTCCATATCATAATTATCTTACCTCAGAAGTACCACTAGGTGTTAAAATTACAATAGCTACAGAAACATAATGGTGTAATCGGTAGAAAAAACGAGTATAATAGTTTAAATAACGACAGGGTGTGATGTTGAAATAGATAAAGAGTTTGGGTTTTCTACGTAACATCTTCCCTCACCTCTATTGCCCTGAAACTAATAGGGCGGATTCAAAGGAGACCAAGAAACAAACAACATATCCTATGATTAATTATTGACATAT
Nstupkai_Blowing_N356 TCTTCAGAAGATTGTGGTTTACCCTGCGGTTAAAAATGCAACTGGTAGTCAAGAAACCTACGAGTTTGATAAAAGCATGTCAACTTTTAACTTAAACTGCAGGACTAACTCCCTGTAGATGTCTGGTCGATGCTATACGAATGTGAAACGCCCGTTTGGCCTTGCCCCTTCCACCAACCACTGTATAAATACATTTCGTAGAAATGCTTGCATTTGGTCCATCTGAAAAGTACACATGAGGCAAAAGGAGTGGTTTCGATCCAATGGCATTACATCATAAGGATTGGGGAATTCGCATCCTTGATGTAAGGTAATAAAAACATACAAACACATTGTATGCACAACAGACATTGCATGCAAAACAGCGCCCGACTTCCTCCAGTCTGTTTGATCAAATAGGCCTAAGAGTCGAAGAAACATTCTGCATAAGTTTAAGCCAGGGATTTCCTTCCTCCACTTCCATTCCTGGACTCCCCCTCGCATTATCTATTCAACGGAAACTTTGCACAGATGCAGTAGATGAACTGAAAAAGGGGTAGAATCTTCAGGCCCCTTCCAATGGTAAACATCATCTCGCCCAGGAGATTGAGTGCTCCATGGGTCAAAAAAAATTTCCCCTAGATTTACTTCCCGATACGGAGCTCCAGAAAATGGCAACAACTAAAAAACGGGAGTACGACTACCCAAAAAGGCATTTTCAGCCGGTCGAAGCCCTGGCTAAGGCTCTATCCCATCATCTTGACTTTGCCCCTAGGCCCCGTGCCCTGACGGTCTCCAGTCCTCTGGGAGCGCAGGCTTTGATTAATCGGGTCCGACTCATCTTTGTACAGCCCTTCAGACATTCAATCACTCGTATTGACCCAGGTCCATTGCTGGCTGCTTTCTGCTCTACTCCCC-TACCGCCCTATTTCTTGGCATTTCGGTGTCTGTCCGATGGACAACCAGCTGGAAGAAAGGATGAAAGAAAAATAGAAGAGATTGACAAAGATTATAGAGAAAG-AAAAACGTTACTTTATCCGGACTCTTCGCGATTTTTGGCTTCGAGCAAAAGAAATGTATCACTTGTCTAAGTTAGACTTCTTTAATTAATCTCTCTTCTATTCGCTATAAAAAGTGTTTAAGTCGTCAGAATACACCTTCTAAAGAACTAAAATATCTCCGACTGTGTCGATGCCTGTTAAAAGTCACTGTAATTGGAAGTTGAATAAAAAACATTAAAATATAATTGACTTATCAGACATGTCTATCGATACTATAGATTTTGTTATTAATGATATATCAATGTTAGATCTCAACTGTCAAATATTTTTTCCCTTTTCCATATCATAATTATCTTACCTCAGAAGTACCACTAGGTGTTAAAATTACAATAGCTACAGAAACATAATGGTGTAATCGGTAGAAAAACCGAGGATAATAGTTTAAATAATGACAGGGTGTGATGTTGAAATAGATAAAGAGTTTGGGTTTTCTACGTAACATCTTCCCTCACCTCTATTGCTCTGAAACTAATAGGGCGGATTCAAAGGAGACCAACAAACAAACAACATATTATATGATTAATGATTGACATA-
Nstupkai_LittleRiver_N293 ------------------------------------------------------AACCTACGAGTTTGATAAAAGCATGTCAACTTTTAACTTAAACTGCAGGACTAACTCCCTGTAGATGTCTGGTCGATGCTATACGAATGTGAAACGCCCGTTTGGCCTTGCCCCTTCCACCAACCACTGTATAAATACATTTCGTAGAAATGCTTGCATTTGGTCCATCTGAAAAGTACACATGAGGCAAAAGGAGTGGTTTCGATCCAATGGCATTACATCATAAGGATTGGGGAATTCGCATCCTTGATGTAAGGTAATAAAAACATACAAACACATTGTATGCACAACAGACATTGCATGCAAAACAGCGCCCGACTTCCTCCAGTCTGTTTGATCAAATAGGCCTAAGAGTCGAAGAAACATTCTGCATAAGTTTAAGCCAGGGATTTCCTTCCTCCACTTCCATTCCTGGACTCCCCCTCGCATTATCTATTCAACGGAAACTTTGCACAGATGCAGTAGATGAACTGAAAAAGGGGTAGAATCTTCAGGCCCCTTCCAATGGTAAACATCATCTCGCCCAGGAGATTGAGTGCTCCATGGGTCAAAAAAAATTTCCCCTAGATTTACTTCCCGATACGGAGCTCCAGAAAATGGCAACAACTAAAAAACGGGAGTACGACTACCCAAAAAGGCATTTTCAGCCGGTCGAAGCCCTGGCTAAGGCTCTATCCCATCATCTTGACTTTGCCCCTAGGCCCCGTGCCCTGACGGTCTCCAGTCCTCTGGGAGCGCAGGCTTTGATTAATCGGGTCCGACTCATCTTTGTACAGCCCTTCAGACATTCAATCACTCGTATTGACCCAGGTCCATTGCTGGCTGCTTTCTGCTCTACTCCCC-TACCGCCCTATTTCTTGGCATTTCGGTGTCTGTCCGATGGACAACCAGCTGGAAGAAAGGATGAAAGAAAAATAGAAGAGATTGACAAAGATTATAGAGAAAG-AAAAACGTTACTTTATCCGGACTCTTCGCGATTTTTGGCTTCGAGCAAAAGAAATGTATCACTTGTCTAAGTTAGACTTCTTTAATTAATCTCTCTTCTATTCGCTATAAAAAGTGTTTAAGTCGTCAGAATACACCTTCTAAAGAACTAAAATATCTCCGACTGTGTCGATGCCTGTTAAAAGTCACTGTAATTGGAAGTTGAATAAAAAACATTAAAATATAATTGACTTATCAGACATGTCTATCGATACTATAGATTTTGTTATTAATGATATATCAATGTTAGATCTCAACTGTCAAATATTTTTTCCCTTTTCCATATCATAATTATCTTACCTCAGAAGTACCACTAGGTGTTAAAATTACAATAGCTACAGAAACATAATGGTGTAATCGGTAGAAAAACCGAGGATAATAGTTTAAATAATGACAGGGTGTGATGTTGAAATAGATAAAGAGTTTGGGTTTTCTACGTAACATCTTCCCTCACCTCTATTGCTCTGAAACTAATAGGGCGGATTCAAAGGAGACCAACAAACAAACAACATATTATATGATTAATGATTGACATAT
Nstygius_ObeLee_N0656 TCTTCAGAAGATTGTGGTTTACCATACGGTTAAAAATGCAACTGGTAGTCAAGAAACCTACGAGTTTGATAAAAGCATGTCAACTTTTAACTTAAACTGCAGGACTAACTCCCTGTAGATGTCTGGTCGATGCTATACGAATGTGAAACGCCCGTTTGGCCTTGCCCCTTCCACCAACCACTGTATAAATACATTTCGTAGAAATACTTGCATTCGGTCCATCTGAAAAGTACACATAAGACAAAAGGAGTGGTTTCGATCCAATGGCATTACATCATAAGGATTGGGGAATTCGCATCCTTGATATAAGGTAATAAAAACATACAAACACATTGTATGCACAACAGACATTGCATGCAAAACAGCGCCCGACTTCCTCCAGTCTGTTTGATCAAATAGGCCTAAGAGTCGAAGAAACATTCTGCATAAGTTTAAGCCAGGGATTTCCTTCCTCCACTTCCATTCCTGGACTCCCCCTCGCATTATCTATTCAACGGAAACTTTGCACAGATGCAGTATATGAACTGAAAAAGGGGTAGAATCTTAAGGCCCCTTCCAATGGTAAACATCATCTCGCTCAGGAGATTGAGTGCTCCATGGGTCAAAAAAAAATTCCCCTAGATTTACTTCCCGATACGGAGCTCCAGAAAATGGCAACAACTAAAAAACGGGAGTACGACTACCCAAAAAGGCATTTTCAGCCTGTCGAAGCCCTGGCTAAGGCTCTATCCCATCATCTTGACTTTGCCCCTAGGCCCCGTGCCCTGACGGTCTCCAGTCCTCTGGGAGCGCAGGCTTTGATTAATCGGGTCCGACTCATCTTTGTACAGCCCTTCAGACATTCAATCACTCGTATTGACCCAGGTCCATTGCTGGCTGCTTTCTGCTCTACCCCCTCTACCGCCCTATTTCTTGGCATTTCGGTGTCTGTCCGATGGACAACCAGCTGGAAGAAAGGATGAAAGAAAAATAGAAGAGATTGACAAAGATTATAAAGAAAAAAGAAACGTTACTTTATCCGGACTCTTCGCGATTTTTGGCTTCGAGCAAAAGAAATGTATCACTTGTCTAAGTTAGACTTCTTTAATTAACCTCGCTTCTATTCGCTATAAAAAGTGTTTAAGTCTTCAGAGTACATCGTCTAAAGAACTAAAATATCTCTGACTGTGTTGATGCCTGTTAAAAGTCACTGTAATTGGAAATTGAATGAAAATTATTAAAATATAAATGACTTATCAGACAAGTCTATCTATACTATAGATTTTGTTATTATTGATATGTCAATGTTAGATCTCTACTGTCAAATATATTTTTCCTTTTCCATATCATAATTACCTTACCTCAGAAGTATCACTAGGTGTTAAACTTACAATTGCTACAGAAACATAATGGTGTAAACGGTGGAAAAAACGAGGATGATGGTTTAAATAATGTCATGGTGCAATGTGGAAG---------AGTTTGGGTTTTTTACGTAACATCTTCCCTCACCTCTATTGCTCTGAAACTAATAGGGCGGATTCAAAGGAGACCAAGTTTCAAAGAACATATTATATGATTAATGATTGATATAT
Nstygius_RavenB_N1022 -----------------------------------------------------------------------AAAGCATGTCAACTTTTAACTTAAACTGCAGGACTAACTCCCTGTAGATGTCTGGTCGATGCTATACGAATGTGAAACGCCCGTTTGGCCTTGCCCCTTCCACCAACCACTGTATAAATACATTTCGTAGAAATACTTGCATTCGGTCCATCTGAAAAGTACACATAAGGCAAAAGGAGTGGTTTCGATCCAATGGCATTACATCATAAGGATTGGGGAATTCGCATCCTTGATATAAGGTAATAAAAACATACAAACACATTGTATGCACAACAGACATTGCATGCAAAACAGCGCCCGACTTCCTCCAGTCTGTTTGATCAAATAGGCCTAAGAGTCGAAGAAACATTCTGCATAAGTTTAAGCCAGGGATTTCCTTCCTCCACTTCCATTCCTGGACTCCCCCTCGCATTATCTATTCAACGGAAACTTTGCACAGATGCAGTATATGAACTGAAAAAGGGGTAGAATCTTAAGGCCCCTTCCAATGGTAAACACCATCTCGCCCAGGAGATTGAGTGCTCCATGGGTCAAAAAAAAATTCTCCTAGATTTACTTCCCGATACGGAGCTCCAGAAAATGGCAACAACTAAAAAACGGGAGTACGACTACCCAAAAAGGCATTTTCAGCCTGTCGAAGCCCTGGCTAAGGCTCTATCCCATCATCTTGACTTTGCCCCTAGGCCCCGTGCCCTGACGGTCTCCAGTCCTCTGGGAGCGCAGGCTTTGATTAATCGGGTCCGACTCATCTTTGTACAGCCCTTCAGACATTCAATCACTCGTATTGACCCAGGTCCATTGCTGGCTGCTTTCTGCTCTACCCCCTCTACCGCCCTATTTCTTGGCATTTCGGTGTCTGTCCGATGGACAACCAGCTGGAAGAAAGGATGAAAGAAAAATAGAAGAGATTGACAAAGATTATAGAGAAAAAAGAAACGTTACTTTATCCGGACTCTTCGCGATTTTTGGCTTCGAGCAAAAGAAATGTATCACTTGTCTAAGTTAGACTTCTTTAATTAACCTCTCTTCTATTCGCTATAAAAAGTGTTTAAGTCTTCACAGTACACCGTCTAAAGAACTAAAATATCTCTGACTGTGTTGATGCCTGTTAAAAGTCACTGTAATTGGAAATTGAATGAAAATTATTAAAATATAAATGACTTATCAGACAAGTCTATCGATACTATAGATTTTGTTATTATTGATATGTCAATGTTAGATCTCTACTGTCAAATATATTTTTCCTTTTCCATATCATAATTACCTTACCTCAGAAGTATCACTAGGTGTTAAAATTACAATAGCTACAGAAACATAATGGTGTAAACGGTGGAAAAAACGAGGATGATGGTTTAAATAATGTCATGGTGCAATGTGGAAG---------AGTTTGGGTTTTTTACGTAACATCTTCCCTCACCTCTATTGCTCTGAAACTAATAAGGCGGATTCAAAGGAGACCAAGTTTCAAAGAACATATTATATGATTAATGATTGATATAT
Ntempletoni_BaldMtns_N950 ---------------GGTTTACCATGCGGTTAAAAATGCAACTGGTAGTCAAGAAACCTACGAGTTTGATAAAAGCATGTCAACTTTTAACTTAAACTGCAGGACTAACTCCCTGTAGATGTCTGGTCGATGCTATACGAATGTGAAACGCCCGTTTGGCCTTGCCCCTTCCACCAACCACTGTATAAATACATTTCGTAGAAATGCTTGCATTCGGTCCATCTGAAAAGTACACATGAGGCAAAAGGAGTGGTTTCGATCCAATGGCATTACATCATAAGGATTGGGGAATTCGCATCCTTGATATAAGGTAATAAAAACATACAAACACATTGTATGCACAACAGACATTGCATGCAAAACAGCGCCCGACTTCCTCCAGTCTGTTTGATCAAATAGGCCTAAGAGTCGAAGAAACATTCTGCATAAGTTTAAGCCAGGGATTTCCTTCCTCCACTTCCATTCCTGGACTCCCTCTCGCATTATCTATTCAACGGAAACTTTGCACAGATGCAGTAGATGAACTGAAAAAGGGGTAGAATCTTCAGGCCCCTTCCAATGGTAAACATCATCTCGCCCAGGAGATTGAGTGCTCCATGGGTCAAAAAAAATTTCCCCTAGATTTACTTCCCGATACGGAGCTCCAGAAAATGGCAACAACTAAAAAACGGCAGTACGACTACCAAAAAAGGCATTTTCAGCCGGTCGAAGCTCTTGCTAAGGCTCTATCCCATCATCTTGACTTTGCCCCTAGGCCCCGTGCCCTGACGGTCTCCAGTCCTCTGGGAGCGCAGGCTTTGATTAATCGGGTCCGACTCATCTTTGTACAGCCCTTCAGACATTCAATCACTCGTATTGACCCAGGTCCATTGCTGGCTGCTTTCTGCTCTAGCCCCCCCACCGCCCTATTTCTTGGCATTTCGGTGTCTGTCCGATGGACAACCAGCTGGAAGAAAGGATGAAAGAAAAATAGAAGAGATTGACAAAGATTATAGAGAAAGAAAAAACGTTACTTTATCCGGACTCTTCGCGATTTTTGGCTTCGAGCAAAAGAAATGTATCACTTGTCTAAGTTAGACTTCTTTAATTAACCTCTCTTCTATTCGCTATAAAAAGTGTTTAAGTCGTCAGAATACTCTGTCTAAAGAACTAAAATATCTCCGACTGTGTCGATGCCTGTTAAAAGTCACTATAATTGGAAATTGACTGAAAATCATTAAAATATAAATGACTTATCAGACATGTCTAGCGATACTATGGATTTTGTTATTAATGATATGTCAATGTTAGATCTCTACTGTCAAATATTTTTTTCCTTTTCCATATCATAATTATCTTACCTCAGAAGTATCACTAGGTGTTAAAATTACAATGGCTACAAAAACATAATGGTGTAAACGGTGAAAAAAACGTGAATAATGGTTTAACTAATGACAGGATGGGATGTTGAAATTGTTAAAGAGTTTGGGTTTTCTACGTAACATCTTC-----------------------------------------------------------------------------------------
Ntempletoni_ClarksCreek_N945 TTCTCAGAAGATTGTGGTTTACCATGCGGTTAAAAATGCAACTGGTAGTCAAGAAACCTACGAGTTTGATAAAAGCATGTCAACTTTTAACTTAAACTGCAGGACTAACTCCCTGTAGATGTCTGGTCGATGCTATACGAATGTGAAACGCCCGTTTGGCCTTGCCCCTTCCACCAACCACTGTATAAATACATTTCGTAGAAATGCTTGCATTCGGTCCATCTGAAAAGTACACATGAGGCAAAAGGAGTGGTTTCGATCCAATGGCATTACATCATAAGGATTGGGGAATTCGCATCCTTGATATAAGGTAATAAAAACATACAAACACATTGTATGCACAACAGACATTGCATGCAAAACAGCGCCCGACCTCCTCCAGTCTGTTTGATCAAATAGGCCTAAGAGTCGAAGAAACATTCTGCATAAGTTTAAGCCAGGGATTTCCTTCCTCCACTTCCATTCCTGGACTCCCTCTCGCATTATCTATTCAACGGAAACTTTGCACAGATGCAGTAGATGAACTGAAAAAGGGGTAGAATCTTCAGGCCCCTTCCAATGGTAAACATCATCTCGCCCAGGAGATTGAGTGCTCCATGGGTCAAAAAAAATTTCCCCTAGATTTACTTCCCGATACGGAGCTCCAGAAAATGGCAACAACTAAAAAACGGCAGTACGACTACCCAAAAAGGCATTTTCAGCCGGTCGAAGCTCTTGCTAAGGCTCTATCCCATCATCTTGACTTTGCCCCTAGGCCCCGTGCCCTGACGGTCTCCAGTCCTCTGGGAGCGCAGGCTTTGATTAATCGGGTCCGACTCATCTTTGTACAGCCCTTCAGACATTCAATCACTCGTATTGACCCAGGTCCATTGCTGGCTGCTTTCTGCTCTAGCCCCCCCACCGCCCTATTTCTTGGCATTTCGGTGTCTGTCCGATGGACAACCAGCTGGAAGAAAGGATGAAAGAAAAATAGAAGAGATTGACAAAGATTATAGAGAAAGAAAAAACGTTACTTTATCCGGACTCTACGCGATTTTTGGCTTCGAGCAAAAGAAATGTATCACTTGTCTAAGTTAGACTTCTTTAATTAACCTCTCTTCTATTCGCTATAAAAAGTGTTTAAGTCGTCAGAATACACTTTCTAAAGAACTAAAATATCTCCGACTGTGTCGATGCCTGTTAAAAGTCACTATAATTGGAAATTGACTGAAAATCATTAAAATATAAATGACTTATCAGACATGTCTAGCGATACTATGGATTTTGTTATTAATGATATGTCAATGTTATATCTCTACTGTCAAATATTTTTTCCCTTTTCCATATCATAATTATCTTACCTCAGAAGTATCACTAGGTGTTAAAATTACAATAGCTACAAAAACATAATGGTGTAAACGGTGAAAAAAACGTGAATAATGGTTTAACTAATGACAGGATGGGATGTTGAAATTGTTAAAGAGTTTGGGTTTTCTACGTAACATCTTCCCTCACCTCTATTGCTCTAAAACTAATAGAGCGGATTCAAAGGAGACCAAGAAACAAACAACATATTATATGATTAATGATTGACATAT
Ntempletoni_ScronceCreekRd_N1223 TTCTCAGAAGATTGTGGTTTACCATGCGGTTAAAAATGCAACTGGTAGTCAAGAAACCTACGAGTTTGATAAAAGCATGTCAACTTTTAACTTAAACTGCAGGACTAACTCCCTGTAGATGTCTGGTCGATGCTATACGAATGTGAAACGCCCGTTTGGCCTTGCCCCTTCCACCAACCACTGTATAAATACATTTCGTAGAAATGCTTGCATTCGGTCCATCTGAAAAGTACACATGAGGCAAAAGGAGTGGTTTCGATCCAATGGCATTACATCATAAGGATTGGGGAATTCGCATCCTTGATATAAGGTAATAAAAACATACAAACACATTGTATGCACAACAGACATTGCATGCAAAACAGCGCCCGACTTCCTCCAGTCTGTTTGATCAAATAGGCCTAAGAGTCGAAGAAACATTCTGCATAAGTTTAAGCCAGGGATTTCCTTCCTCCACTTCCATTCCTGGACTCCCTCTCGCATTATCTATTCAACGGAAACTTTGCACAGATGCAGTAGATGAACTGAAAAAGGGGTAGAATCGTCAGGCCCCTTCCAATGGTAAACATCATCTCGCCCAGGAGATTGAGTGCTCCATGGGTCAAAAAAAATTTCCCCTAGATTTACTTCCCGATACGGAGCTCCAGAAAATGGCAACAACTAAAAAACGGCAGTACGACTACCCAAAAAGGCATTTTCAGCCAGTCGAAGCTCTTGCTAAGGCTCTATCCCATCATCTTGACTTTGCCCCTAGGCCCCGTGCCCTGACGGTCTCCAGTCCTCTGGGAGCGCAGGCTTTGATTAATCGGGTCCGACTCATCTTTGTACAGCCCTTCAGACATTCAATCACTCGTATTGACCCAGGTCCATTGCTGGCTGCTTTCTGCTCTAGCCCCCTCACCGCCCTATTTCTTGGCATTTCGGTGTCTGTCCGATGGACAACCAGCTGGAAGAAAGGATGAAAGAAAAATAGAAGAGATTGACAAAGATTATAGAGAAAGAAAAAACGTTACTTTATCCGGACTCTTCGCGATTTTTGGCTTCGAGCAAAAGAAATGTATCACTTGTCTAAGTTAGACTTCTTTAATTAACCTCTCTTCTATTCGCTATAAAAAGTGTTTAAGTCGTCAGAATACACTGTCTAAAGAACTAAAATATCTCCGACTGTGTCGATGCCTGTTAAAAGTCACTATAATTGGAAATTGACTGAAAATCATTAAAATATAAATGACTTATCAGACATGTCTAGCGATACTATGGATTTTGTTATTAATGATATGTCAATGTTAGATCTCTACTGTCAAATATTTTTTTCCTTTTCCATATCATAATTATCTTACCTCAGAAGTATCACTAGGTGTTAAAATTACAATAGCTACAAAAACATAATGGTGTAAATGGTGAAAAAAACGTGAATAATGGTTTAACTAATGACAGGATGGGATGTTGAAATTGTTAAAGAGTTTGGGTTTTCTACGTAACATCTTCCCTCACCTCTATTGCTCTAAAACTAATAGAGCGGATTCAAAGGAGACCAAGAAACAAACAACATATTATATGATTAATGATTGACATAT
Ntennessensis_IndianCave_N052 --------------------------------------------------------------------------------------TTAACTTAAACTGCAGGACTAACTCCC--TAGATGTCTGGTCGATGCTATACGAATGTGAAACGCCCGTTTGGCCTTGCCCCTTCCAACAACCACTGTATAAATACATTTCGTAGAAATGCTTGCATTCGGTCCATCTGAAAAGTACACATGAGGCAAAAGGAGTGGTTTCGATCCAATGGCATTACATCATAAGGATTGGGGAATTCGCATCCTTGATATAAGGTAATAAAAACATACAAACACATTGTATGCACAACAGACATTGCATGCAAAACAGCGCCCGACTTCCTCCAGTCTGTTTGATCAAATAGGCCTAAGAGTCGAAGAAACATTCTGCATAAGTTTAAGCCAGGGATTTCCTTCCTCCACTTCCATTCCTGGACTCCCCCTCGCATTATCTATTCAACGGAAACTTTGCACAGATGCAGTAGATGAACTGAAAAAGGGGTAGAATCTTCAGGCCCCTTCCAATGGTAAACATCATCTCGCCCAGGAGATTGAGTGCTCCATGGGTCAAAAAAAATTTCCCCTAGATTTACTTCCCGATACGGAGCTCCAGAAAATGGCAACAACTAAAAAACGGGAGTACGACTACCCAAAAAGGCATTTTCAGCCGGTCGAAGCCCTGGCTAAGGCTCTATCCCATCATCTTGACTTTGCCCCTAGGCCCCGTGCCCTGACGGTCTCCAGTCCTCTGGGAGCGCAGGCTTTGATTAATCGGGTCCGACTCATCTTTGTACAGCCCTTCAGACATTCAATCACTCGTATTGACCCAGGTCCATTGCTGGCTGCTTTCTGCTCTACCCCCCATACCGCCCTATTTCTTGGCATTTCGGTGTCTGTCCGATGGACAACCAGCTGGAAGAAAGGATGAAAGAAAAATAGAAGAGATTGACAAAGATTATAGAGAAAGAAAAAACGTTACTTTATCCGGACTCTTCGCGATTTTTGGCTTCGAGCAAAAGAAATGTATCACTTGTCTAAGTTAGACTTCTTTAATTAACCTTTCTTCTATTCGCTATAAAAAGTGTTTAAGTCGTCAGAATACACCTTCTAAGGAGCTAAAATATTTCCGACCGTGTCGATGCCTGTTAAAAGTCACTGTAATTGGAAATTGAATGAAAATCATTAAAATATAAATGACTTATCAGACATGTCTATCGATACTATAGATTTTGTTATTAATGATATGTCAATAT-ATATCTTCACTGTCAAATATTTTTTTCCTTTTCCATATCATAATTATCTTACCTCAGAAGTACCACTAGGTGTTAAAATTACAATAACTACAGAAACATAATGGTGTAATCGGTGGGAAAA-CGAGGATAATAGTTTAAATAATGACAGGGT-----------------------------------------------------------------------------------------------------------------------------------------
Ntennessensis_LittleStony_N645 ------------------------------------------------------------------------------------------------------------------------GTCTGGTCGATGCTATACGAATGTGAAACGCCCGTTTGGCCTTGCCCCTTCCAACAACCACTGTATAAATACATTTCGTAGAAATGCTTGCATTCGGTCCATCTGAAAAGTACACATGAGGCAAAAGGAGTGGTTTCGATCCAATGGCATTACATCATAAGGATTGGGGAATTCGCATCCTTGATATAAGGTAATAAAAACATACAAACACATTGTATGCACAACAGACATTGCATGCAAAACAGCGCCCGACTTCCTCCAGTCTGTTTGATCAAATAGGCCTAAGAGTCGAAGAAACATTCTGCATAAGTTTAAGCCAGGGATTTCCTTCCTCCACTTCCATTCCTGGACTCCCCCTCGCATTATCTATTCAACGGAAACTTTGCACAGATGCAGTAGATGAACTGAAAAAGGGGTAGAATCTTCAGGCCCCTTCCAATGGTAAACATCATCTCGCCCAGGAGATTGTGTGCTCCATGGGTCAAAAAAAATTTCCCCTAGATTTACTTCCCGATACGGAGCTCCAGAAAATGGCAACAACTAAAAAACGGGAGTACGACTACCCAAAAAGGCATTTTCAGCCGGTCGAAGCCCTGGCTAAGGCTCTATCCCATCATCTTGACTTTGCCCCTAGGCCCCGTGCCCTGACGGTCTCCAGTCCTCTGGGAGCGCAGGCTTTGATTAATCGGGTCCGACTCATCTTTGTACAGCCCTTCAGACATTCAATCACTCGTATTGACCCAGGTCCATTGCTGGCTGCTTTCTGCTCTACCCCCC--ACCGCCCTATTTCTTGGCATTTCGGTGTCTGTCCGATGGACAACCAGCTGGAAGAAAGGATGAAAGAAAAATAGAAGAGATTGACAAAGATTATAGAGAAAGAAAAAACGTTACTTTATCCGGACTCTTCGCGATTTTTGGCTTCGAGCAAAAGAAATGTATCACTTGTCTAAGTTAGACTTCTTTAATTAACCTTTCTTCTATTCGCTATAAAAAGTGTTTAAGTCGTCAGAATACACCTTCTAAGGAGCTAAAATATTTCCGACTGTGTCGATGCCTGTTAAAAGTCACTGTAATTGGAAATTGAATGAAAATCATTAAAATATAAATGACTTATCAGACATGTCTATCGATACTATAGATTTTGTTATTAATGATATGTCAATGTTAGATCTTCACTGTCAAATATTTTTTTCCTTTTCCATATCATAATTATCTTACCTCAGAAGTACCACTAGGTGTTAAAATTACAATAACTACAGAAACATAATGGTGTAATCGGTGGGAAAA-CGAGGATAATAGTTTAAATAATGACAGGGTGTGATGTTGA-------------------------------------------------------------------------------------------------------------------------------
Ntennessensis_Watauga_N1046 TCTTCAGAAGATTGTGGTTTACCATGCGGTTAAAAATGCAACTGGTAGTCAAGAATCCTACGAGTTTGATAAAAGCATGTCAACTTTTAACTTAAACTGCAGGACTAACTCCCTGTAGATGTCTGGTCGATGCTATACGAATGTGAAACGCCCGTTTGGCCTTGCCCCTTCCAACAACCACTGTATAAATACATTTCGTAGAAATGCTTGCATTCGGTCCATCTGAAAAGTACACATGAGGCAAAAGGAGTGGTTTCGATCCAATGGCATTACATCATAAGGATTGGGGAATTCGCATCCTTGATATAAGGTAATAAAAACATACAAACACATTGTATGCACAACAGACATTGCATGCAAAACAGCGCCCGACTTCCTCCAGTCTGTTTGATCAAATAGGCCTAAGAGTCGAAGAAACATTCTGCATAAGTTTAAGCCAGGGATTTCCTTCCTCCACTTCCATTCCTGGACTCCCCCTCGCATTATCTATTCAACGGAAACTTTGCACAGATGCAGTAGATGAACTGAAAAAGGGGTAGAATCTTCAGGCCCCTTCCAATGGTAAACATCATCTCGCCCAGGAGATTGAGTGCTCCATGGGTCAAAAAAAATTTCCCCTAGATTTACTTCCCGATACGGAGCTCCAGAAAATGGCAACAACTAAAAAACGGGAGTACGACTACCCAAAAAGGCATTTTCAGCCGGTCGAAGCCCTGGCTAAGGCTCTATCCCATCATCTTGACTTTGCCCCTAGGCCCCGTGCCCTGACGGTCTCCAGTCCTCTGGGAGCGCAGGCTTTGATTAATCGGGTCCGACTCATCTTTGTACAGCCCTTCAGACATTCAATCACTCGTATTGACCCAGGTCCATTGCTGGCTGCTTTCTGCTCTACCCCCCCCACCGCCCTATTTCTTGGCATTTCGGTGTCTGTCCGATGGACAACCAGCTGGAAGA-----------------------------------------------------------------------------------------------------------------------------------------------------------------------------------------------------------------------------------------------------------------------------------------------------------------------------------------------------------------------------------------------------------------------------------------------------------------------------------------------------------------------------------------------------------------------------------------------------------------------------------------------
