# Supplementary material for: ﻿New species in old mountains: integrative taxonomy reveals ten new species and extensive short-range endemism in Nesticus spiders (Araneae, Nesticidae) from the southern Appalachian Mountains
Source: Zookeys. 2023 Feb 3;1145:1–130. doi: 10.3897/zookeys.1145.96724 (PMC10208238; doi:10.3897/zookeys.1145.96724)
Supplement: Supplementary material 4 — Input alignments, analysis log files, and output tree files [file zookeys-1145-001_article-96724__-s004.zip › uce-200838 (modified).phy]

 94 1216
Nesticus_Japan_G2153 ---------------------------------------------GTCAGACAGTACGAA--CATCTTTTCATGTTTAAACCA-------------------------------------TACTTCTTCAAACACG-------TACCAACTGCGATTACCGACTTGATAAGAAGTGATCACCAATGAGAACATGTGCT-----TTTACGTGTGCCGTACCGGTCGAGTT----ATGGAGAGTTTGGGGGTTCAAATCCGTACCTTTTTCGCAAAAACTCGT--TATCCTACGGGAAA---AAAACGTAAAATTTGCTATTTACGATTTACGGTTACAATAAATTTTACGGTTTTCCACAAAGAACACACAGTTTTTCTCCGTAAATTTGACGGGAT---------TTTTTTACAGTGTACAAAAAACAAAAAGCAACTTGTTGATATATTTCATTGA---TATG---------TTAACTAATCATATATGTTTTAAATTCTGTGAATTTTTAGTATACTATAAGAATCCACTTCTGTTTCAGGAAATAATTCTCAAGCGGGCGGCTGATTTAGCGGAAGCCTTGTACAGTATGCCTCGAAATAACCAGTTAGCTCTGCCTGCGCCCCGATCTCCAGCCTTGAACAATGCCGCCGCCATGTCCGGCTTCAATGCCTACACAGGTCAGCTGGCTGTCAACGTGCAGGAGAACGGTAGGGACCCATGGCCCCACGTTCACAATGCCTTCTGCCACTGTCCAGGCAATAATATAACTTAGGGTCACATTATCTAATGCATGCTGTTACCATTATTTACCCAGCCTAATTTAATTTTTATTCT----TAATTTTCATTATGATTTTTCTATCTTTCAAACCCTTAAAATGTTTGTTT------TCTTTATATATTTTTAAATAATAATCATTAATTCAAAAAAAATTCTTAGTGTTATCATTTGGACAATTTGTTAATAACAATG---CTTTTATGTGTAA------GCTAAGAAACGAAGTGATGTTGAGTAGATTAAATGGGAAAAAAGATAACAGACGAAGTACTTTTGTGTAATTC-AAACAAAATATTTCTGGGAACGCAC------------CGTTTCTTAGAGTAG-----------TCTATTCTATGAAAGGTAGGTTTTATTTTTGGGAATA---TATTTGAAAAATTACTACAAAGTTATTTTTCAAAATA
Nesticus_nahaunus_Mexico_G2881 ------------------------------------------------------------------------------------------------------------------------------------------------------------------------------------------------------------------------TAAAATCTTCATTTCTCTAACAAAGTTTTATTAATAAGATTTTCATATTTACTGGAAAAGACTGAATTATTCGACAGAATAT--AACACGAAAAACAGGGTTTTTACTAACTGCACCCAAAACGCTAGCTGTAAATTTAAAGACGGCAAATGTTTTTTTTATATGTAATTTTCGTTCATTCATTAAATTTCATTCGTAATATTTTGAATTTGAAAAAACAATTATACAAATTGTATTTTAATAGTGTGAGAAACAATTTACCTATTTATGCCGATGTTTAATTTTTTCTACTTTTATAGCATTGTTA-TTTTTTTTCTACTTTTAGGAAATAATTCTCAAGCGGGCGGCTGATTTAGCGGAAGCCTTGTACAGTATGCCTCGAAATAACCAGCTAGCTCTGCCTGCGCCCCGATCTCCAGCCTTGAACAATGCCGCCGCCATGTCCGGCTTCAACGCCTACACAGGTCAGCTGGCTGTCAACGTGCAGGAGAACGGTAGGGACCCATGGCCCCACGTTCACAATGCTTACTGCCACTGTCCAGGCAATAATTTAACTTAGGGTCACATTATATAATGCATACACACCCCTTTCTTCACCCAATTTATTTCGATTTTTTATAAAAATTAATTTCAATTCTTATTTTTATACCTTCTACGACCATTACATTTATGTTTAATTTCTCTCTCTCTATTTTTTAAAGTTGATTATTAATTTAACTTAAATTCTTAGTGTTATCATTTGGACATGTTATTTTTAGATATATCGTTTTTATATGTAGTGATATGCTTTGAGAAAAC-TAAAAGTCGCCAGACTTAGCACTCATGTGCGAAAAGGAAGGAATAACTTTTTATAATTCTAAACCCAAAATTTCAGCGACCATATTTAATTCATGTACTTTTCTTTA-----AACAAACAGATTTAATTTCTCATATTTTAGACTTTTTCGTCGGGCAAGCGCTATTTCATATAGTGTTTCAATGTTACTTTTCGGTATA
Nsilvestrii_Hellgate_N1108 -----------------------------------------------------------------GTCCCTGAATTCCAGGAAATGCGTCCAAAA-------------------------ATCCCCTCCCATCGCAAGCAACTTACCCGCTGTGCTTTTAGCGACGAAACCAGGATATTATT--------------TTTAGGTTTCTTTATATTTCCGAAGCATTTATA----AAAAGTAGTTTTAAAATTGGAAATTTCGTATTACAAGAAATGTCCGAAAACGTTTTCTATAGTAGGCATATTATATATAAAGAATTCAATTTTCTATATGCGAA-------------TTTTTTTCAAGG------TCTTCGTTATATGAAGACTAGACTATTTCATTTAAGACTCACCGTGAATTTATGTTTTGAACACTGAGCCAGAAAGGATTTTCCCTTAACGATATAAGACGTAAATTGAATGTT-ACGTCTTTACTTAGCTTTTCTAGCTTTAATAGCATTGTTC------TTTTCATCTTTAGGAAATAATTCTCAAGCGGGCGGCTGATTTAGCGGAAGCCTTGTACAGTATGCCTCGAAACAATCAGCTCGCTCTGCCGGCGCCCCGATCTCCAGCCTTGAACAATGCCGCCGCCATGTCCGGCTTCAATGCCTACACAGGTCAGCTGGCTGTCAACGTGCAGGAGAACGGTAGGGACCCATGGCCCCACGTTCACAATGCCTACTGCCAATGTCCAGGCAATCATATAACTTAGGCTCACATTATCTAATGCATGCAGTACCCTTCCCTTACCCTAATTTTA------------------TAATTTTCATTTATATTTTTCTATCTTTTATTTACATCAAATTTATGTTTTATTTTTATTTACATAAAATTATCAATTTTCTATCATTCTTATTTAGATCTTTACCTTTATTGTTTATTCTTTTTATCATCAAATTTGTATTTTCCATTTTTATTTACATGTTT-----------------------ATTTTATTTTTACTTACATCAAATTTAGGTTTATTTTCTATTATTTTATTTTCATCACATTCATGTTTATTTTCTATCCTTTTTATTTACATCAAATTTTCAAATTTGCCTTTATTTTCTAAACGTCAAATTTTTTTATTTAGATCAAATTTATTTATAT----------TTTTTATCTTTTTTATT
Narcheri_Cheaha_N023 ------------------------------------------------------------------------------------------------------------------AATAATTGCCTTTACGACCACAACAATATTAGTAATTACATTTCTGGCCACAAAAATAATGTTTCGTCAAAAAGAATACATGCTGGGGTAGTGTTATATACGTAAAATCTTAATTTTT-AAAAAAAATCCTAATAATAAAATTTTTACATTCAGTGAAAAAGACCGTAATATTTGATAGAATATACAGAGTAAAAAGCAAGGTATTCATTAATTGCACTGAATTTAACAACTATAAATTTAAACGCGGTAAATA-TTTTTCTCTACGTAATTTTCATTCATTCAGTCAATTTTATTCGTAATGTT-TGAATTTGAAAGTTAAGTTATACAAATTTTATTTTCACCTTGTGAGAAACAATTTACCTATTTATATACATATTTAAATTTTCAAACCTTTATACCATTGTTA-TTTTCTCCCTACTTTTAGGAAATAATTCTCAAGCGGGCGGCTGATTTAGCGGAAGCCTTGTACAGTATGCCTCGAAATAACCAGCTAGCTCTGCCTGCGCCCCGATCTCCTGCCTTGAACAATGCCGCCGCCATGTCCGGCTTCAATGCCTACACAGGTCAGCTGGCTGTCAACGTGCAGGAGAACGGTAGGGACCCATGGCCCCACGTTCACAATGCTTACTGCCATTGTCCAGGCAATAATTTAACTTAGGGTCACATTATATAATGCATGCACACCTCTTTCTGCAACGAATTTTGTTTTTTATTTTATAGAAATTAATTTCAATTCTTATTTTTATACATTCTACGACCATTAAATTTATGTTTAATTTCTCTATATATAAATTTTAAAGTTGATTATTAATTTAATTTATATTCTTAGTGTTATCATTTGGACATGTTATTTTTAAATGTA-TTTTATTATATGTAGTAACGTGTTTTGAGAAAAAGTAAAAGTCAACAGACTGAGCAGTAGTA---TAAAAAACACAATAAATTTCCTATAATTCTAAACTCAACATATGAGTGATCCCATTCAATTTATGTGCTTTTCTTTAAGTGAAATATTCAGATTTTATTTCTCAAATGTTAAACGTTTTCGTTGGGCAAACTTTGCTTTATATAGTGTTTCAATGTTTCTTTTCTGTATA
Narcheri_MillShoalCreek_N727 -----------------------------------------------------------------------------------------------------------------------------------------------------------------------------------------------------------------------------------------------------------------------------------------------------------------------------------------------------------------------------------------------------------------------------------------------------------------------------------------------------------------ATTTTCAAACCTTTATACCATTGTTA-TTTTCTCCCTACTTTTAGGAAATAATTCTCAAGCGGGCGGCTGATTTAGCGGAAGCCTTGTACAGTATGCCTCGAAATAACCAGCTAGCTCTGCCTGCGCCCCGATCTCCTGCCTTGAACAATGCCGCCGCCATGTCCGGCTTCAATGCCTACACAGGTCAGCTGGCTGTCAACGTGCAGGAGAACGGTAGGGACCCATGGCCCCACGTTCACAATGCTTACTGCCTTTGTCCAGGCAATAATTTAACTTAGGGTCACATTATATAATGCATGCACACCTCTTTCTGCACCGAATTTTATTTTTTATTTTATAGAAATTAATTTCAATTCTTATTTTTATACATTCTACGACCATTAAATTTATGTTTAATTTCTCTATATATAAATTTTAAAGTTGATTATTAATTTAATTTATATTCTTAGTGTTATCATTTGGAC--------------------------------------------------------------------------------------------------------------------------------------------------------------------------------------------------------------------------------------------------------------
Nbarri_Bishop_N1072 ------------------------------------------------------------ATAATCTTCTTAAGTGTGGGAAAAGATGGTTAATTAAAAGAAAAGTATTCAATTAATAATTGCCTTTACGATCACAGTAAAATTAGTAATTGCATTTACGACCACAAAAATAATCTATCGTCAAAAAGAACACATGCTGGGGTAGTGTTATATCCGTAAAAGCTTAATTTTTTAAAAAAAGTCTTAGCAATAAAATTTTCACATTCAGTGAAAAAGACCGTAATATTCAACAGAATATACAGAGTAAAAATCAAGGTATTTATTAATTGTACCCGAAACGATGGCTGTAAATTTAAACGCGGAACATATTTTTTCTCTTCGTAATT----TTCATTCATTCAATTTCCTTCGTAATGTTTTGAATTTGAAAGTTAAGTTATACAAATTTTATTTTAACATTGTGAAAATCAATTTACCTATTTATATACATATTTGAATTTTTCAACCTTTATAGCATTGTTA-TTTTTTCCCTACTTTTAGGAAATAATTCTCAAGCGGGCGGCTGATTTAGCGGAAGCCTTGTACAGTATGCCTCGAAATAACCAGCTAGCTCTGCCTGCGCCCCGATCTCCAGCCTTGAACAATGCCGCCGCCATGTCCGGCTTCAATGCCTACACAGGTCAGCTGGCTGTCAACGTGCAGGAGAACGGTAGGGACCCATGGCCCCACGTTCACAATGCTTACTGCCACTGTCCAGGCAATAATTTAACTTAGGGTCACATTATATAATGCATGCACACCCCTTTCTTCACCCAATTTATTTTCTTATTTTCTAAAAATTAATTTCAATTCTTATTCTTATACCTTTTACGACCATTAAATTTATGTTTAATTTCTATATATATATATAT---------------------------------------------------------------------------------------------------------------------------------------------------------------------------------------------------------------------------------------------------------------------------------------------------------------
Nbarri_LostCoveCave_N0065 ---------------------------------------------------------------------------------------------------------------------------------------------------------ATTTACGACCACAAAAATAATCTATCGTCAAAAAGAACACATGCTGGGGTAGTGTTATATCCGTAAAAGCTTAATTTTTTAAAAAAAGTCTTAGCAATAAAATTTTCACATTCAGTGAAAAAGACCGTAATATTCAACAGAATATACAGAGTAAAAATCAAGGTATTTATTAATTGTACCCGAAACGATGGCTGTAAATTTAAACGCGGTAAATATTTTTTCTCTTCGTAATTTTCATTCATTCATTCAATTTCCTTCGTAATGTTTTGAATTTGAAAGTTAAGTTATACAAATTTTATTTTAACATTGTGAAAATCAATTTACCTATTTATATACATATTTGAATTTTTCAACCTTTATAGCATTGTTA-TTTTTTCCCTACTTTTAGGAAATAATTCTCAAGCGGGCGGCTGATTTAGCGGAAGCCTTGTACAGTATGCCTCGAAATAACCAGCTAGCTCTGCCTGCGCCCCGATCTCCAGCCTTGAACAATGCCGCCGCCATGTCCGGCTTCAATGCCTACACAGGTCAGCTGGCTGTCAACGTGCAGGAGAACGGTAGGGACCCATGGCCCCACGTTCACAATGCTTACTGCCACTGTCCAGGCAATAATTTAACTTAGGGTCACATTATATAATGCATGCACACCCCTTTCTTCACCCAATTTATTTTCTTATTTTATAAAAATTAATTTCAATTCTTATTCTTATACCTTTTACGACCATTAAATT--TGTTTAATTTCTATATATATATATAT---------------------------------------------------------------------------------------------------------------------------------------------------------------------------------------------------------------------------------------------------------------------------------------------------------------
Nbarri_eyed_ClayCave_G2082 TTAATATGAGATAAATGAACGTTTTAGATTTAGGGATATGTTTGCATCAAATAATACAAAATAATCTTCTAAAGTGTGGGAAAATACGGTTAATTAAAAGAAAAGTATTCAATTAATAATTGCCTTTACGATCACAGTAAAATTAGTAATTGCATTTACGACCATAAAAATAATGTATCATCAAAAAGAATACATGCTGAGGTAGTATTATATCCGTAAAAGCTTAATTTTTTTAAAAAAGTCTTATTAATAAAATTTTCACATTCCGTGAAAAAGACCGTAATATTCAACAGAATATGCAGAGTAAAAAGCAAGGTATTTATTATTTGCACCCGAAACGATGACTATAAATTTAAACGCGGAAAATATTTTTTCTCTTCGTAATTTTCATTCATTTATTCAATTTCCTTCGTAATGTTTTGAATTTGAAAGTTAAGTTAAACAAATTTTATTTTACCATTGTGGGAAACAATGTACCTATTTATATACATATTTGAATTTTTAAACCTTTATAAAATTGTTATTTTTTACCTTACTTTTAGGAAATAATTCTCAAGCGGGCGGCTGATTTAGCGGAAGCCTTGTACAGTATGCCTCGAAATAACCAGCTAGCTCTGCCTGCGCCCCGGTCTCCAGCCTTGAACAATGCCGCCGCCATGTCCGGCTTCAATGCCTACACAGGTCAGCTGGCTGTCAACGTGCAGGAGAACGGTAGGGACCCATGGCCCCACGTTCACAATGCTTACTGCCACTGTCCAGGCAATAATTTAACTTAGGGTCACATTATATAATGCATGCACACCCCTTTCTTCACCCAATTTATTTTTTTATTTTATAAAAATTAATTTCAATTC------TTATACCTTCTACGACCATTAAATTTATGTTTAATATCTCTATATATAAATTTTAAAGTTGATTATTAATTTAACTTATATTTTTAGTGTTATCATTTGGACATGTTCTTTTTAAATGTATTTTTTTTATATGTAGTAACATGCTTTGAGAAAAAGTAAAAGTCGACAGATTGAACAGTACTATACAAAAAGGAAAAATAACTTTTATATAATTCTAAACCCAACATATGAGTGACCCTATTCAATTTATGTGCTTCTCTTTAAGTGAAACATTCAGATTTTATTTCTCAAATGTTAAACGTTTTCGTTGGGCAAGCGCTGCTTTATATAGTGTTTCAATGTTTCTTCTCTGTATA
Nbarrowsi_Gregorys_N270 -----------------------------------------------------------------------------------------------------------------------------------------------------------TTACGACCACAAAAATAATGTATTGTCAAAAAAAAAACATGCTGGGGTAGTGTTATATCCGCAAAAGCTTAATTTTTT----AAAGTCT---TAATAAAATTTTTACATTCAGTGAAAAAGACCGTAATATTCAACAGAATATACAGAGTAAAAAGCAAGGTATTTATTATTTGCACACGAAATGATGGCTGTAAATTTAAACGCGGTAAATATTTTTTATCTTTGTAATT----CTCATTCATTCAATTTCCTTCCTAATGTTTTGAATTTGAAAGTTAAATTTTACAAATTTTATTTTAACATTGTGAGAAACAATTTACCTATTTATATACATATTTGAATTTTTAAACCTTTATAGCATTGTTATTTTTTTTCCTACTTTTAGGAAATAATTCTCAAGCGGGCGGCTGATTTAGCGGAAGCCTTGTACAGTATGCCTCGAAATAACCAGCTAGCTCTGCCTGCGCCCCGATCTCCAGCCTTGAACAATGCCGCCGCCATGTCCGGCTTCAATGCCTACACAGGTCAGCTGGCTGTCAACGTGCAGGAGAACGGTAGGGACCCATGGCCCCACGTTCACAATGCTTACTGCCACTGTCCAGGCAATAATTTAACTTAGGGTCACATTATATAATGCATGCACACCCCTTTCTTCACCCAAATTATTTTCTTATTTTATAAAAATTAATTTCAATTCTTATTTTTATACCTTCTACGACCATTAAATTTATGTTTAATTTCTGTATATATAAATTTTAAAGTTGATTATTAATTTAACTTATATTTTTAGTGTTATCATTT------------------------------------------------------------------------------------------------------------------------------------------------------------------------------------------------------------------------------------------------------------------
Nbarrowsi_Tuckaleechee_N360 ----------------GAATGTTTTAGATTTAGGGATATTTTTGCATCAAATAATACAAAATAATCTTCTGAAGTGTGGGAAAAGACGGTTAATTAAAAGAAAAGTATTCAATTAATAATTGCCTTTACGATCACAGTAAAATTAGTAATTGCATTTACGACCACAAAAATAATGTATTGTCAAAAAAAAAACATGCTGGGGTAGTGTTATATCCGCAAAAGCTTAATTTTTA----AAAGTCTTATTAATAAAATTTTTACATTCAGTGAAAAAGACCGTAATATTCAACAGAATATACAGAGTAAAAAGCAAGGTATTTATTATTTGCACACGAAATGATGGCTGTAAATTTAAACGCGGTAAATATTTTTTATCTTTGTAATT----CTCATTCATTCAATTTCCTTCCTAATGTTTTGAATTTGAAAGTTAAATTTTACAAATTTTATTTTAACATTGTGAAAAACAATTTACCTATTTATATACATATTTGAATTTTTAAACCTTTATAGCATTGTTA-TTTTTTTCCTACTTTTAGGAAATAATTCTCAAGCGGGCGGCTGATTTAGCGGAAGCCTTGTACAGTATGCCTCGAAATAACCAGCTAGCTCTGCCTGCGCCCCGATCTCCAGCCTTGAACAATGCCGCCGCCATGTCCGGCTTCAATGCCTACACAGGTCAGCTGGCTGTCAACGTGCAGGAGAACGGTAGGGACCCATGGCCCCACGTTCACAATGCTTACTGCCACTGTCCAGGCAATAATTTAACTTAGGGTCACATTATATAATGCATGCACACCCCTTTCTTCACCCAATTTATTTTCTTATTTTATAAAAATTAATTTCAATTCTTATTTTTATACCTTCTACGACCATTAAATTTATGTTTAATTTATATATATGTAAATTTTAAAGTTGATTATTAATTTAACTTATATTTTTAGTGTTATCATTTGGACATGTAATTTTTAAATGTATTTTTATTATATATAGTAACATGCTTTGAGAAAAAGTAAAAGTCGACAGACTGAACAATAATAAACAAAAATGAAGAATAAATTTTATATAATTCTAATCCCA-------------------------------------------------------------------------------------------------------------------------------------
Nbishopi_DryFalls_N150 ---------------------------------------GTTTGCATCAAATAATACAAAATAATCCTCTTAAGTGTGAGAAAAGACGGTTAATTAAAAGAAAAGTATTCAATTAATAATTGCTTTTACGATCACAGTAAAATTAGTAATTGCATTTACGACCACAAAAATAATCTATCGTCAAAAAGAATACATGCTGGGGTAGTGTTATATCCGTAAAAGCTTAATTTTTAAAAAAAAGTCTTAGCAATAAAATTTTCACATTCAGTGAAAAAGACCGTAATATTCAACAGAATATAAAGAGTAAAAATGAAGGTATTTATTAATTGTACCCGAAACGATGGCTGTAAATTTGAACGCGGTAAATATTTTTTCTCTTCGTAATTTTCATTCATTCATTCAATTTCCTTTGTAATGTTTTGAATTTGAAAGTTAAGTTATACAAATTTTATTTTAACATGGTGAGAAACAATTGACCTATTTATATACCTATTTAAATTTTTAAACCTTTATAACATTGTTATTTTTTCCCCTACCTTTAGGAAATAATTCTCAAGCGGGCGGCTGATTTAGCGGAAGCCTTGTACAGTATGCCTCGAAATAACCAGCTAGCTCTGCCTGCGCCCCGATCTCCAGCCTTGAACAATGCCGCCGCTATGTCCGGCTTCAATGCCTACACAGGTCAGCTGGCTGTCAACGTGCAGGAGAACGGTAGGGACCCATGGCCCCACGTTCACAATGCTTACTGCCATTGTCCAGGCAATAATTTAACTTAGGGTCACGTTATATAATGCATGCACACCCCTTTCTTCACCCAATTTATTTTCTTATTTTATAAAAATTAATTTCAATTCTTATTTTTATACCTTCTACGACCATTAAATTTATGTTTAATTTCTATATATATAAATTTTAAAGTTGATTATTAATTTAACTTATATTTTTAGTGTTATCATTTGGACATGTTATTTTTAAATCTATTCTTTTTATATGTAGTAACATGCTTTGAGAAAAAGTAAAAATCGACAAACTGAACAGTAATATACAAAAAGAAATAATAAATTTTATATAATTCTAAACCCAACATATGAGTCACCCTATTCAAT----------------------AACATTCAG-------------------------------------------------------------------------------
Nbishopi_PoleCr_Chattooga_N885 ------------------------------------------------------------------------------------------------------------------------------------------------------------TACGACCACAAAAATAATCTATCGTCAAAAAGAATACATGCTGGGGTAGTGTTATATCCGTAAAAGCTTAATTTTTAAAAAAAAGTCTTAGCAATAAAATTTTCACATTCAGTGAAAAAGACCGTAATATTCAACAGAATATAAAGAGTAAAAATGAAGGTATTTATTAATTGTACCCGAAACGATGGCTGTAAATTTGAACGCGGTAAATATTTTTTCTCTTCGTAATTTTCATTCATTCATTCAATTTCCTTTGTAATGTTTTGAATTTGAAAGTTAAGTTATACAAATTTTATTTTAACATGGTGAGAAACAATTGACCTATTTATATACCTATTTAAATTTTTAAACCTTTATAACATTGTTATTTTTCCCCCTACCTTTAGGAAATAATTCTCAAGCGGGCGGCTGATTTAGCGGAAGCCTTGTACAGTATGCCTCGAAATAACCAGCTAGCTCTGCCTGCGCCCCGATCTCCAGCCTTGAACAATGCCGCCGCTATGTCCGGCTTCAATGCCTACACAGGTCAGCTGGCTGTCAACGTGCAGGAGAACGGTAGGGACCCATGGCCCCACGTTCACAATGCTTACTGCCATTGTCCAGGCAATAATTTAACTTAGGGTCACGTTATATAATGCATGCACACCCCTTTCTTCACCCAATTTATTTTCTTATTTTATAAAAATTAATTTCAATTCTTATTTTTATACCTTCTACGACCATTAAATTTATGTTTAATTTCTATATATATAAATTTTAAAGTTGATTATTAATTTAACTTATATTTTTAGTGTTATCAT--------------------------------------------------------------------------------------------------------------------------------------------------------------------------------------------------------------------------------------------------------------------
Nbishopi_StandingIndian_N131 ---------------------------------------------------------------------------------------------------------------ATTAATAATTGCTTTTACGATCACAGTAAAATTAGTAATTGCATTTACGACCACAAAAATAATCTATCGTCAAAAAGAATACATGCTGGGGTAGTGTTATATCCGTAAAAGCTTAATTTTTAAAAAAAAGTCTTAGCAATAAAATTTTCACATTCAGTGAAAAAGACCGTAATATTCAACAGAATATAAAGAGTAAAAATGAAGGTATTTATTAATTGTACCCGAAACGATGGCTGTAAATTTGAACGCGGTAAATATTTTTTCTCTTCGTAATTTTCATTCATTCATTCAATTTCCTTTGTAATGTTTTGAATTTGAAAGTTAAGTTATACAAATTTTATTTTAACATGGTGAGAAACAATTGACCTATTTATATACCTATTTAAATTTTTAAACCTTTATAACATTGTTATTTTTTCCCCTACCTTTAGGAAATAATTCTCAAGCGGGCGGCTGATTTAGCGGAAGCCTTGTACAGTATGCCTCGAAATAACCAGCTAGCTCTGCCTGCGCCCCGATCTCCAGCCTTGAACAATGCCGCCGCTATGTCCGGCTTCAATGCCTACACAGGTCAGCTGGCTGTCAACGTGCAGGAGAACGGTAGGGACCCATGGCCCCACGTTCACAATGCTTACTGCCATTGTCCAGGCAATAATTTAACTTAGGGTCACGTTATATAATGCATGCACACCCCTTTCTTCACCCAATTTATTTTCTTATTTTATAAAAATTAATTTCAATTCTTATTTTTATACCTTCTACGACCATTAAATTTATGTTTAATTTCTATATATATAAATTTTAAAGTTGATTATTAATTTAACTTATATTTTTAGTGTTATCATTTGGACATGTTATTTTTAAATCTATTCTTTTTATATGTAGTAACATGCTTTGAGAAAAAGTAAAAATCGACAAACTGAACAGTAATATACAAAAAGAAATAATAAATTTTATATAATTCTAAACCCAACATATGAGTCACCCTATTCAAT----------------------A---------------------------------------------------------------------------------------
Nbrimleyi_RumblingBald_N241 TTAATATGAGATAAATGAATGTTTTAGATTTAGGGATATTTTTGCTCCAAATAATACAAAATAATCTTCTTAAGTGTGGG----------------------------------------------------------AAAATTAGTAATTGCATTTACGACCATAAAAATAATGTATCATGAAAAAGAATACATGCTGAGGTAGTGTTATATCCGTAAAAGCTTAATTTTTTAAAAAAAGTCTTATTGATAAAATTTTCACATTCCGTGAAAAAGACCGTAATATTCAACAGAATATGCAGAGTAAAAAGCAAGGTATTTATTATTTGCACCCGAAACGATGGCTGTAAATTTAAACGCGGTAAATATTTTTTCTCTTCGTAATT----CTCATTCATTCCATTTCCTTCGTAATGTTTTGAATTTGAAAGTTAAGTTATACAAATTTTATTTTAACATTGTGAAAAACAATTTACCTATTTATATACATACTTGAATTTTTAAACCTTTATAGCATTGTTATTTCCCCCCCTACTTTTAGGAAATAATTCTCAAGCGGGCGGCTGATTTAGCGGAAGCCTTGTACAGTATGCCTCGAAATAACCAGCTAGCTCTGCCTGCGCCCCGATCTCCAGCCTTGAACAATGCCGCCGCTATGTCCGGCTTCAATGCCTACACAGGTCAGCTGGCTGTCAACGTGCAGGAGAACGGTAGGGACCCATGGCCCCACGTTCACAATGCTTACTGCCACTGTCCAGGCAATAATTTAACTTAGAGTCACATGATATAATGCATGCACACCCCTTTCTTCACCCAAGTTATTTTCTTATTTTATAAAAATTAATTTCAATTCTTATTTTTATACCTTCTACGACCATTAAATTTATGTTTAATTTCTGTATATTTAAATTTTAAAGTTGATTATTAATTTAACTTATATTTTTAGTGTTATCATTTGGACATGTTATTTTTAAATGTATTTTTTTTATATGTCCTAACATGCTTTGAGAAAAAGTAAAAGTCGACAGACTGAACAGTAATATACAAAGATGAAGAATAAATTTTATATAATTTTAAACCTAACATATGAGTGACCCTATTCAATTTATGTGCTTTTCTTTAAGTAATACATTCAGATTTTATTTCTCAAATATT-AACGTTTTCGTTGGACAAGCGCTGCTTTATATAGTGTTTCAATGTTTCTTTTCTGTATA
Ncanei_Egypt_N958 TTAATATGAGATAAATGAATGTTTTAGATTTAGGGATATTTTTGCATCAAATAATACAAAATAATCTTCTTAAGTGTGGG----------------------------------------------------------AAAATTAGTAATTGCATTTACGACCATAGAAATAATGTATCATCAAAAAGAATACATGCTGAATATATGTTATATCCGTAAAAGCTCAATTTTTTAAAAAAAGTCTTATTGATAAAATTTTCACATTCCGTGAAAAAGACCGTAATATTCAACAGAATATGCAGAGTAAAAAGCAAGGTATTTATTATTTGCACCCGAAACGATGGCTGTAAATTTAAACGCGGTAAATATTTTTTCTCTTCGTAATT----CTCATTCATTCCATTTCCTTCGTAATGTTTTGAATTTGAAAGTTAAGTTATACAAATTTTATTTTAACATTGTGAAAAACAATTTACCTATTTATATACATATTTGAATTTTTAAACCTTTATAGCATTGTTATTTTTTTACCTACTTTTAGGAAATAATTCTCAAGCGGGCGGCTGATTTAGCGGAAGCCTTGTACAGTATGCCTCGAAATAACCAGCTAGCTCTGCCTGCGCCCCGATCTCCAGCCTTGAACAATGCCGCCGCCATGTCCGGCTTCAATGCCTACACAGGTCAGCTGGCTGTCAACGTGCAGGAGAACGGTAGGGACCCATGGCCCCACGTTCACAATGCTTACTGCCACTGTCCAGGCAATAATTTAACTTAGAGTCACATGATATAATGCATGCACACCCCTTTCTTCACCCAAGTTATTTTCTTATTTTATAAAAATTAATTTCAATTCTTATTTTTATACCTTCTACGACCATTAAATTTATGTTTAATTTCTGTATATATAAATTTTAAAGTTGATTATTAATTTAACTTATATTTTTAGTGTTATCATTTGGACATGTTATTTTTAAATGTA-TTTTTTTATATGTACTAACATGCTTTGAGAAAAAGTAAAAGTCGACAGACTGAACAGTAATATACAAAAA---AGAATAAATTTTATATAATTTTAAACTCAACATATGAGTGACCCTATTCAATTTATGTGCTTTTCTTTAAGTAATACATTCAGATTTTATTTCTCAAATATT-AACGTTTTCGTTGGACAAGCGCTGCTTTATATAGTGTTTCAATGTTTCTTTTCTGTATA
Ncarolinensis_Grandfather_N218 TTAATATGAGATAAATGAATGTTTTAGATTTAGGGATATGTTTGCATCAAATAATACAAAATAATCTTCTTAAGTGAGGGAAAAGACGGTTAATTAAAAGAAAAGTATTCAATTAATAATTGCCTTTACGATCACAGTAAAATTAGTAATTGCATTTACGACCATAAAAATAATGTATCATCAAAAATAATACATGCTGAGGTAGTGTTATATCCGTAAAAGCTTAATTTTTTAAAAAAAGTCTTATTAATAAAAATTTTACATTCCGTGAAAAAGACCGTAATATTCAACAGAATATGCATAGTAAAAAGCAAGGTATTTATTATTTGCACCCGAAACGATGGCTGTAAATTTATACGCGGAAAATATTTTTTATCTTCGTAATTTTCATTCATTCATTCAATTTCCTTCGTAATGTTTTGAATTTGAAAGTTAAGTTATACAAATTTTATTTTAACATTGTGAGAAACAATTTACCTATTTATATACATATTTGAATTTTTAAACCTTTATAAAATTGTTATTTTTTACCTTACTTTTAGGAAATAATTCTCAAGCGGGCGGCTGATTTAGCGGAAGCCTTGTACAGTATGCCTCGAAATAACCAGCTAGCTCTGCCTGCCCCCCGATCTCCAGCCTTGAACAATGCCGCCGCCATGTCCGGCTTCAATGCCTACACAGGTCAGCTGGCTGTCAACGTGCAGGAGAACGGTAGGGACCCATGGCCCCACGTTCACAATGCTTACTGCCACTGTCCAGGCAATAATTTAACTTAGGGTCACATTATATAATGCATGCACACCCCTTTCTTCACCCAATTTATTTTCTTATTTTATAAAAATTAATTTCAATTCTTTTTTTTATACCTTCTACGACCATTAAATTTATGTTTAATATCTCTCTATTTAAATTTTAAAGTTGATTATTAATTTAACTTATATTTTTAGTGTTATCATTTGGACATGTTCTTTTTAAATGTATTTTTTTTATATGTAGTAACATGCTTTGAGAAAAAGTAAAAGTCGACAGATTGAACAGTAATATACAAAAAGGAAAAATAACTTTTATACAATTCTAAACCCAACATATGAGTGACCCTATTCAATTTATGTGCTTCTCTTTAAGTGAAACATTCAGATTTTATTTCTCAAATGTTAAACGTTTTCGTTGGGCAAGCGCTGCTTTATATAGTGTTTCAATGTTTCTTCTCTGTATA
Ncarolinensis_LinvilleCaverns_N227 ------------------------------------------------------------------------------------------------------------------------------------------------------------------------------------------------------------------------------------------------------------AAATTTTTGCATTCCGTGAAAAAGACCGTAATATTCAACAGAATATGCAGAGT-------AAGATATTTATTATTTGCACCCGAAACGATGGCTGTAAATTTAAACGCGGAAAATATTTTTTCTCTTCGTAATTTTCATTCATTCATTCAATTTCCTTCGTAATGTTTTGAATTTGAAAGTTAAGTTATACAAATTTTATTTTAACATTGTGAGAAACAATTTACCTATTTATATACATATTTGAATTTTTAAACCTTTATAAAATTGTTATTTTTTACCTTACTTTTAGGAAATAATTCTCAAGCGGGCGGCTGATTTAGCGGAAGCCTTGTACAGTATGCCTCGAAATAACCAGCTAGCTCTGCCTGCCCCCCGATCTCCAGCCTTGAACAATGCCGCCGCCATGTCCGGCTTCAATGCCTACACAGGTCAGCTGGCTGTCAACGTGCAGGAGAACGGTAGGGACCCATGGCCCCACGTTCACAATGCTTACTGCCACTGTCCAGGCAATAATTTAACTTAGGGTCACATTATATAATGCATGCACACCCCTTTCTTCACCGAATTT-----------------------------------------------------------------------------------------------------------------------------------------------------------------------------------------------------------------------------------------------------------------------------------------------------------------------------------------------------------------------------------------------------------
Ncarteri_English_N031 TTAATATGAGATAAATGAATGTTATAGATTTAGGTATATTTTTGCATCAAATAATACAAAATAATCTTCTTAAGTGTGGGAAAAGACGGTTAATTAAAAGAAAAGTATTCAATTAATAATTGCCTTTACGATCACAGTAAGATTAGTAATTGCATTTACGACCACAAAAATAATGTATCGTCGAAAAGAATACATGCTGGGGTAGTGTTATATCTGTAAAAGCTTAATTTTAAAAAAAAAGTCTTATTAATAAAATTTTCACATTCAGTGAAAAAGATCGTAATATTCAACAGAATATACAGAACAAAAAGCAAAGTATTTATTAATTGCACCCGAAACGATGGCTGTAAATTTAAACGCGGTAAATATTTTTTCTCTTTGTAATTTTCATTCATAAATTCA-TTTCCTTCGTAATGTTTTGAATTTGAAAGTTAAGTTATACAAATTTTATTTTAACATTGTGAAAAACAATTTACCTATTTATATACATATTTGAATTTTTCAACCTTTATAGCATTGTTA-TTTTTTTCCTACTTTTAGGAAATAATTCTCAAGCGGGCGGCTGATTTAGCGGAAGCCTTGTACAGTATGCCTCGAAATAACCAGCTAGCTCTGCCTGCTCCTCGATCTCCAGCCTTGAACAATGCCGCCGCAATGTCCGGCTTCAATGCCTACACAGGTCAGCTGGCTGTCAACGTGCAGGAGAACGGTAGGGACCCATGGCCCCACGTTCACAATGCTTACTGCCACTGTCCAGGCAATAATTTAACTTAGGGTCACATTATATAATGCATGCACACCCCTTTCTTCACCCAATTTATTTTCTTATTTTATAAAAATTAATTTCTATT--------------TTTTACGACCATTAAATT-------------------------------------------------------------------------------------------------------------------------------------------------------------------------------------------------------------------------------------------------------------------------------------------------------------------------------------------
Ncarteri_LaurelCave_nearTYPE_N0296 TTAATATGAGATAAATGAATGTTATAGATTTAGGGATATTTTTGCATCAAATAATACAAAATAATCTTCTTAAGTGTGGGAAAAGACGGTTAATTAAAAGAAAAGTATTCAATTAATAATTGCCTTTACGATCACAGTAAGATTAGTAATTGCATTTACGACCACAAAAATAATGTATCGTCGAAAAGAATACATGCTGGGTTAGTGTTATATCCGTAAAAGCTTAATTCTTTAAAAAAAGTCTTATTAATAAAATTTTCACATTCAGTGAAAAAGATCGTAATATTCAACAGAATATACAGAACAAAAAGCAA-GTATTTATTAATTGCACCCGAAACGATGGCTGTAAATTTAAACGCGGTAAATATTTTTTCTCTTTGTAATTTTCATTCATAAATTCA-TTTCCTTCGTAATGTTTTGAATTTGAAAGTTAAGTTATGCAAATTTTACTTTAACATAGTGAAAAACAATTTACCTATTTACATACATATTTGAATTTCTCAACCTTTATGGCATTGTTATTTTTTCCCCTACTTTTAGGAAATAATTCTCAAGCGGGCGGCTGATTTAGCGGAAGCCTTGTACAGTATGCCTCGAAATAACCAGCTAGCTCTGCCTGCTCCTCGATCTCCAGCCTTGAACAATGCCGCCGCAATGTCCGGCTTCAATGCCTACACAGGTCAGCTGGCTGTCAACGTGCAGGAGAACGGTAGGGACCCATGGCCCCACGTTCACAATGCTTACTGCCACTGTCCAGGCAATAATTTAACTTAGGGTCACATTATATAATGCATGCACACCCCTTTCTTCACCCAATTTATTTTCTTATTTTATAAAAATTAATTTCTATTCTTTTTCTTATACCTTTTACGACCATTATATATATA---------------------------------------------------------------------------------------------------------------------------------------------------------------------------------------------------------------------------------------------------------------------------------------------------------------------------------------
Ncarteri_PilotMtn_G2185 TTAATATGAGATAAATGAATGCTATAGATTTAGGGATCTTTTTGCATCAAATAATACAAAATAATCTTCTTAAGTGTGGGAAAAGACGGTTAATTAAAAGAAAAGTATTCAATTAATAATTGCCTTTACGATCAAAGTAAGATTAGTAATTGCA-----------------------------------------------------------------------------------------------ATAAAATTTTCACATTCAGTGAAAAAGATCGTAATATTCAACAGAATATACAGAACAAAAAGCAAGGTATTTATTAATTGCACCCGAAACGATGGCTGTAAATTTAAACGCGGTAAATATTTTTTCTCTTTGTAATTTTCATTCATAAATTCA-TTTCCTTCGTAATGTTTTGAATTTGAAAGTTAAGTTATACAAATTTTATTTTAACATTGTGAAAAACAATTTTCCTATTTATATACATATTTGAATTTTTCAACCTTTATAGCATTGTTA-TTTTTTCCCTACTTTTAGGAAATAATTCTCAAGCGGGCGGCTGATTTAGCGGAAGCCTTGTACAGTATGCCTCGAAATAACCAGCTAGCTCTGCCTGCTCCTCGATCTCCAGCCTTGAACAATGCCGCCGCAATGTCCGGCTTCAATGCCTACACAGGTCAGCTGGCTGTCAACGTGCAGGAGAACGGTAGGGACCCATGGCCCCACGTTCACAATGCTTACTGCCACTGTCCAGGCAATAATTTAACTTAGGGTCACATTATGTAATGCATGCACACCCCTTTCTTCACCCAATTTATTTTCTTATTTTATAAAAAATAATTTCTATTATTTTTCTTATACCTTTTACCACCATTAAATTAATATATA---TATACATATATATATAT---------------------------------------------------------------------------------------------------------------------------------------------------------------------------------------------------------------------------------------------------------------------------------------------------------------
Ncarteri_Pitchfork_N363 -------------------------------------------------------------------------------------------------------------------------------------ACAGTAAGATTAGTAATAGCATTTACGACCACAAAAATAATGTATCATCAAAAAGAATACATGCTGGAGTAGTGTTATATCCGTAACAGCTTAATTCTTTAAAAAAAGTCTTATTAATAAAATTTTCACATTCAGTGAAAAAGACCGTAATATTCAACAGAATATACAGAACAAAAAGCAAGGTATTTATTAATTGCACCCGAAACGATGGCGGTAAATTTAAACGCGGAAAATATTTTTTCTCTTTGTAATTTTCATTCATAAATTCATT-TCCTTCGTAATGTTTTGAATTTGAAAGTTAAGTTATACAAATTTTATTTTAACATGGTGAGAAACAATTTACCTATTTATATACATATTTAAATTTTTAAACCTTTATAACGTTGCTA-TTTCCCCCCTATCTTTAGGAAATAATTCTCAAACGAGCGGCTGATTTAGCGGAAGCCTTGTACAGTATGCCTCGAAATAACCAGCTAGCTCTGCCTGCTCCTCGATCTCCAGCCTTGAACAATGCCGCCGCAATGTCCGGCTTCAATGCCTACACAGGTCAGCTGGCTGTCAACGTGCAGGAGAACGGTAGGGACCCATGGCCCCACGTTCACAATGCTTACTGCCACTGTCCAGGCAATAATTTAACTTAGGGTCACATTATATAATGCATGCACACACGTTTCTTCACCCAATTTATTTTCTTATTTTATAAAAATTAATTTCCATTCATTTTCTTATACCTTTTACGACCATTAAATTTATATATA-----TATATATATATA------------------------------------------------------------------------------------------------------------------------------------------------------------------------------------------------------------------------------------------------------------------------------------------------------------------
Ncarteri_WeberCty_N1044 -----------TAAATGAATGTTATAGATTTAGGGATATTTTTGCATCAAATAATACAAAATAATCTTCTTAAGTGTGGGAAAAGACAGTTAATTAAAAGAAAAGTATTCAATTAATAATTGCCTTTACGATCACAGTAAGATTAGTAATTGCATTTACAACCACAAAAATAATGTATCGTCGAAAAGAATACATGCTGGGGTAGTGTTATATCCGTAAAAGCTTAATTCTTTAAAAAAAATCTTATTAATAAAATTTTCACATTCAGTGAAAAAGATCGTAATATTCAACAGAATATACAGAACATAAAGCAAGGTATTTATTAATTGCATCCGAAACGATGGCTGTAAATTTAAACGGGGTAAATATTTTTTCTCTTTGTAATTTTCATTCATAAATTCA-TTTCCTTCGTAATGTTTTGAATTTGAAAGTTAAGTTATACAAATTTTATTTTAACATTGTGAAAAACAATTTACCTATTTATATACATATTTGAATTTTTCAACCTTTATAGCATTGTTA-TTTTTTTCCTACTTTTAGGAAATAATTCTCAAGCGGGCGGCTGATTTAGCGGAAGCCTTGTACAGTATGCCTCGAAATAACCAGCTAGCTCTGCCTGCTCCTCGATCTCCAGCCTTGAACAATGCCGCCGCAATGTCCGGCTTCAATGCCTACACAGGTCAGCTGGCTGTCAACGTGCAGGAGAACGGTAGGGACCCATGGCCCCACGTTCACAATGCTTACTGCCACTGTCCAGGCAATAATTTAACTTAGGGTCACATTATATAATGCATGCACACCCCTTTCTTCCCCCAATTTATTTTCTTATTTTATAAAAATTAATTTCTATTCTTTTTCTTATACCTTTTAGGACCATTAAATTTATATGTA---TATATATATATATATAT--------------------------------------------------------------------------TATATATA-----------------------------------------------------------------------------------------------------------------------------------------------------------------------------------------------------------------------------
Ncarteri_div__RainbowCave_G2089 --------------------------GATTTAGGGTTATTTTTGCATCAAATGATACAAAATAATCTTCTTAAGTGTGGGAAAAAACGATTAATCAAAAGAAAAGTATTCAATTAATAATTACTTTTACGATCACAGTAAAATTAGTAATTACAGTTACGGCCACAAAAATAATATATCGTCAAAAAGAATACATGCTGGGGTAGTGTTATATCCGTAAAAGCTTAATTTTTTTTAAAAAGTTTTA---ATAAAATTTTCACATTTAGTGAAAAAGACTGTAATATTCGACAGAATATACAGAGTAAAAAGCAAGGTATTCATTAATAGCACCCAAAACGATGGCTATAAATTTAAACGCAGTAAATATTTATTCTCTTTGCAATTTTCATTCATTCATTCAATTTCATTCGTAATGTTTTCAATTTGGAAGTTAAGTTATACAAATTTTATTTTAATTTTGGGAGAAACAATTTAGCTATGTATATACATATCTGAATTTTTAAACCTTTATAGCATTGTTA-TTTTTTCTCTACTTTTAGGAAATAATTCTCAAGCGGGCGGCTGATTTAGCGGAAGCCTTGTACAGTATGCCTCGAAATAACCAGCTAGCTCTGCCTGCACCCCGATCTCCAGCCTTGAACAATGCCGCCGCCATGTCCGGCTTCAATGCCTACACAGGTCAGCTGGCTGTCAACGTGCAGGAGAACGGTAGGGACCCATGGCCCCACGTTCACAATGCTTACTGCCACTGTCCAGGCAATAATTAAACTTAGGGTCACATTATATAATGCATGTACACCTCTTTCTGCACCAAATTTTTTATTTTACTTTATAAAAATTAATTT------------TTGTACCTTCTACGACCATTAAATTTATGTTTGATTTTTCTCTATATACATTTTGAAGTTGATTATTAATTTAATTTATATTCTTAGTGTTATCATTTGGACATGTTATTTT--------TTCTTTTTATATGTAGCAACATGTTTTGAGAAAAA------ATCGACAGACCGAACAGAAGTATACAAAAAAGAAGAAGAAATTGTATATAATTCTAAACCCAACATATGAGTGACCCTATTTAATTTATGTGCTTTTCTTTAAGTGAAACATTCAGATTTTATTTCTCAAATGTTAAACGTTTTCGTTGGGCAAGCGCTGCTTTATATAGTGTTTCAATGTTTCTTTTCTGTATA
Ncherokee_BallhootScar_N193 -----------------------------------------------------------------------------------------TTAATTAAAAGAAAAGTATTCAATTAATAA------TTACGATCACAGTAAAATTAGTAATTGCACTTACGACCATAAAAATAATGTATCATCAAAGAGAATACATGCTGAGGTAGTGTTATATCCGTAAAAGCTTAATTTTTTAAAAAAAGTCT---TAATAAAATTTTCACATTCCGTGAAAAAGACCGTAATATTCAAC---------------------AAGGTATTTATTATTTGCACCCGAAACGATGGCTGCAAATTTAAACGCGGTAAATATTTTTTCTCTTCGTAATTTTCATTCATTCATTCAATTTCCTCCGTAATGTTTTGAATTTGAAAGTTAAGTTATACAAATTTTATTTTAACCTTGTGAGAAACAATTTACCTATTTATATACATATTTGAATTTTTAAACCTTTATAAAATTGTTATTTTTTACCTTACTTTTAGGAAATAATTCTCAAGCGGGCGGCTGATTTAGCGGAAGCCTTGTACAGTATGCCTCGAAATAACCAGCTAGCTCTGCCTGCGCCCCGATCTCCAGCCTTGAACAATGCCGCCGCCATGTCCGGCTTCAATGCCTACACAGGTCAGCTGGCTGTCAACGTGCAGGAGAACGGTAGGGACCCATGGCCCCACGTTCACAATGCTTACTGCCACTGTCCAGGCAATAATTTAACTTAGGGTCACATTATATAATGCATGCACACCCCTTTCTTCACCCAATTTATTTTTTTATTTTATAAAAATTAATTTCAATTCTTATTTTTATACCTTCTACGACCGTTAAATTTATGTTTAATATCTCTATATATAATTTTTAAAGTTGATTATTAATTTAACTTATATTTTTAGTGTTATCATTTGGACATGTTATTTTTAAATGTA--TTTTTTATATGTAGTAACATGCTTTGAGAAAAAGTAAAAGTCGACAGATTGAACAGTATTATACAAAAAGGAAAAATAAATTTTATACAATTCTAAACCCAACATATGAGTGACCCTATTCAATTTATGTGCTTCTCTTTAAGTGAAACATTCAGATTTTATTTCCCAAATGTTAAACGTTTTCGTTGGGCAAGCGCTGCTTTATATAGTGTTTC-------------------
Ncherokee_BalsamMtn_N891 TTAATATGAGATAAATGAATGTTTTAGATTTAGGGATATGTGTGCATCAAATAATACAAAATAATCTTCTTAAGTGTGGGAAAAGACGGTTAATTAAAAGAAAAGTATTCAATTAATAATTGCCTTTACGATCACAGTAAAATTAGTAATTGCATTTACGACCATAAAAATAATGTATCATCAAAAAGAATACATGCTGAGGTAGTGTTATATCCGTAAAAGCTTAATTTTTTAAAAAAAGTCTTATTAATAAAATTTTCACATTCCGTGAAAAAGACCGTAATATTCAACAGAATATGCAGAGTAAAAAGCAAGGTATTTATTATTTGCACCCGAAACGATGGCTGTAAATTTAAAGGCGGTAAATATTTTTTCTCTTCGTAATT----TACATTCATTCAATTTCCTTCGTAATGTTTTGAATTTGAAAGTTAAGTTATACAAATTTTATTTTAACCTTGTGAGAAACAATTTACCTATTTATATACATATTTGAATTTTTAAACCTTTATAAAATTGTTATTTTTTACCTTACTTTTAGGAAATAATTCTCAAGCGGGCGGCTGATTTAGCGGAAGCCTTGTACAGTATGCCTCGAAATAACCAGCTAGCTCTGCCTGCGCCCCGATCTCCAGCCTTGAACAATGCCGCCGCCATGTCCGGCTTCAATGCCTACACAGGTCAGCTGGCTGTCAACGTGCAGGAGAACGGTAGGGACCCATGGCCCCACGTTCACAATGCTTACTGCCACTGTCCAGGCAATAATTTAACTTAGGGTCACATTATATAATGCATGCACACCCCTTTCTTCACCTAATTTATTTTCTTATTTTATAAAAATTAATTTCAATTCTTATTTTTATACCTTCTACGACCATTAAATTTATGTTTAATATTTCTATACATAAATTTTAAAGTTGATTATTAATTTAACTTATATTTTTAGTGTTATCATTTGGACATGTTATTTTTAAATGTATTATGCTTATATGTAGTAACAT-----------AAGTAAAAGTCGACAGATTGAACAGTAACATACAAAAAGGAAAAATAAATTTTATATAATTCTAAACCCAACATATGAGTGACCCTATTCAATTTATGTGCTTCTCTTTAAGTGAAACATTCAGATTTTATTTCTCAAATGTTAAACGTTTTCGTTGGGCAAGCGCTGCTTTATATAGTGTTTCAATGTTTCTTCTCTGTATA
Ncherokee_SIndianCrk_N681 TTAATATGAGATAAATGAATGTTTTAGATTTAGGGATATGTTTGCATCAAATAATACAAAATACTCTTCTTAAGTGTGGGAAAAGACGGTTAATTAAAAGAAAAGTATTCAATTAATAATTGCCTTTACGATCACAGTAAAATTAGTAATTGCATTTACGACCATAAAAATAATGTATCATCAAAAAGAATACATGCTGAGGTAGTGTTATATCCGTAAAAGCTTAATTTTTTTAAAAAAGTCTTATTAATAAAATTTTCACATTCCGTGAAAAAGACCGTAATATTCAACAAA---TGCAGGGTAAAAAGCAAGGTATTTATTATTTGCACCCGAAACGATGGCTGTGAATTTAAACGCGGTAAATATTTTTTCTCTTCGTAATTTTCATTCATTCATTCAATTTCCTTCGTAATGTTTTGAATTTGAAAGTTAAGTTATACAAATTTTATTTTAACATTGTGAGAAACAATGTACCTATTTATATACATATTTGAATTTTTAAACCTTTATAAAATTGTTATTTTTTACCTTACTTTTAGGAAATAATTCTCAAGCGGGCGGCTGATTTAGCGGAAGCCTTGTACAGTATGCCTCGAAATAACCAGCTAGCTCTGCCTGCGCCCCGATCTCCAGCCTTGAACAATGCCGCCGCCATGTCCGGCTTCAATGCCTACACAGGTCAGCTGGCTGTCAACGTGCAGGAGAACGGTAGGGACCCATGGCCCCACGTTCACAATGCTTACTGCCACTGTCCAGGCAATAATTTAACTTAGGGTCACATTATATAATGCATGCACACCCCTTTCTTCGCCCAATTTATTTTCTTATTTTATAAAAATTAATTTCAATTCTTATTTTTATACCTTCTACGACCATTAAATTTATGTTTAATATCTCTATATATAAATTTTAAAGTTGATTATTAATTTAACTTATATTTTTAGTGTTATCATTTGGACATGTTATTTTTAAATGTA--TTTTTTATATGTAGTAACATGCTTTGAGAAAAAGTAAACGTCGACAGATTGAACAGTAATATACAAAAAGGAAAAATAAATTTTATATAATTCTAAACCCAACATATGAGTGACCCTATTCAATTTATGTGA-TCTCTTTAAGTGAAACATTCAGATTTTATTTCTCAATTGTT------------------------------------------------------------
Ncooperi_BeaverCrk_N1002 -------------------------------------------------------------------------------GAAAAGACGGTTAATTAAAAGAAAAGTATTCAATTAATAATTGCTTTTACGATCACAGTAAAATTAGTAATTGCATTTACGACCACAAAAATAATCTATCGTCAAAAAGAATACATGCTGGGGTAGTGTTATATCCGTAAAAGCTTAATTTTTTAAAAAAAGTCTTAGCAATAAAATTTTCACATTCAGTGAAAAAGACCGTAATATTCAACAGAATATACAGAGTAAAAATGAAGGTATTTATTAATTGTACCCGAAACGATGGCTGTAAATTTGAAAGCGGTAAATATTTTTTCTCTTCGTAATT----TTCATTCATTCAATTTCCTTCGTAATGTTTTGAATTTGAAAGTTAAGTTATACAAATTTTATTTTAACATGGTGAGAAACAATTTACCTATTTATATACATATTTAATTTTTTAAACCTTTATAACATTGTTATTTCCCCCCCTTCCTTTAGGAAATAATTCTCAAGCGGGCGGCTGATTTAGCGGAAGCCTTGTACAGTATGCCTCGAAATAACCAGCTAGCTCTGCCTGCGCCCCGATCTCCAGCCTTGAACAATGCCGCCGCTATGTCCGGCTTCAATGCCTACACAGGTCAGCTGGCTGTCAACGTGCAGGAGAACGGTAGGGACCCATGGCCCCACGTTCACAATGCTTACTGCCACTGTCCAGGCAATAATTTAACTTAGGGTCACGTTATATAATGCATGCACAACCCTTTCTTCACCCAATTTATTTTCTTATTTTATAAAAAATAATTTCAATTCTTATTTTTATACCTTCTACGACCATTAAATTTATGTTTAATTTCTATATATATAAATTTTAAAGTTGATTATTAATTTAACTTATATTTTTAGTGTTATCATTTGGACATGTTATTTTTAAATCTATTCTTTTTATATGTAGTAACATGCTTTGAGAAAAAGTAAAAATCGACAAACTGAACAGTAATATACAAAAAGAAATAATAAATTTTATATAATTCTAAACCCAACATATGAGTCACCCTATTCAATTTATGTGCTTTTCTTTAAGTAAAACATTCAGATTTTATTTCTCAAATGTTAAACGTTTTCGTTGGGCA------------------------------------------
Ncooperi_BrasstBald_N824 --------------------------------------------------------------------------------------------------------------------------------------------------------------------------------------------------------------------------------------------------------AATAAAATTTTCACATTCAGTGAAAAAGACCGTAATATTCAACAGAATATACAGAGTAAAAATGAAGGTATTTATTAATTGTACCCGAAACGATGGCTGTAAATTTGAAAGCGGTAAATATTTTTTCTCTTCGTAATT----TTCATTCATTCAATTTCCTTCGTAATGTTTTGAATTTGAAAGTTAAGTTATACAAATTTTATTTTAACATGGTGAGAAACAATTTACCTATTTATATACATATTTAATTTTTTAAACCTTTATAACATTGTTATTTCCCCCCCTTCCTTTAGGAAATAATTCTCAAGCGGGCGGCTGATTTAGCGGAAGCCTTGTACAGTATGCCTCGAAATAACCAGCTAGCTCTGCCTGCGCCCCGATCTCCAGCCTTGAACAATGCCGCCGCTATGTCCGGCTTCAATGCCTACACAGGTCAGCTGGCTGTCAACGTGCAGGAGAACGGTAGGGACCCATGGCCCCACGTTCACAATGCTTACTGCCACTGTCCAGGCAATAATTTAACTTAGGGTCACGTTATATAATGCATGCACAACCCTTTCTTCACCCAATTTATTTTCTTATTTTATAAAAAATAATTTCAATTCTTATTTTTATACCTTCTACGACCATTAAATTTATGTTTAATTTCTATATATATAAATTTTAAAGTTGATTATTAATTTAACTTATATTTTTAGTGTTATCATTTGGACATGTTATTTTTAAATCTATTCTTTTTATATGTAGTAACATGCTTTGAGAAAAAGTAAAAATCGACAAACTGAACAGTAATATACAAAAAGAAATAATAAATTTTATATAATTCTAAACCCAACATATGAGTCACCCTATTCAATTTATGTGCTTTTCTTTAAGTAAAACATTCAGATTTTATTTCTCAAATGTTAAACGTTTTCGTTGGGCAAACGCTGCTTTATATAGTGTTTCAATG---------------
Ncooperi_CheoahDam_N1122 TTAATATGAGATAAATGAATGTTTTAGATTTAGGGATATGTTTGCATCAAATAATACAAAATAATCTTCTTAAGTGTGGGAAAAGACGGTTAATTAAAAGAAAAGTATTCAATTAATAATTGCTTTTACGATCGCAGTAAAATTAGTAATTGCATTTACGACCACAAAAATAATCTATCGTCAAAAAGAATACATGCTGGGGTAGTGTTATATCCATAAAAGCTTAATTTTTAAAAAAAAGTCTTAGCAATAAAATTTTCACATTCAGTGAAAAAGACCGTAATATTCAACAGAATATACAGAGTAAAAATGAAGGTATTTATTAATTGTACCCGAAACGATGGCTGTAAATTTGAAAGCGGTAAATATTTTTTCTCTTCGTAATTGTCATTCATTCATTCAATTTCCTTCGTAATGTTTTGAATTTGAAAGTTAAGTTATACAAATTTTATTTTAACATGGTGAAAAACAATGTACCTATTTATATACATATTTAAATTTTTAAACCTTTATAACATTGT--TTTTTCCCCCTACCTTTAGGAAATAATTCTCAAGCGGGCGGCTGATTTAGCGGAAGCCTTGTACAGTATGCCTCGAAATAACCAGCTAGCTCTGCCTGCGCCCCGATCTCCAGCCTTGAACAATGCCGCCGCTATGTCCGGCTTCAATGCCTACACAGGTCAGCTGGCTGTCAACGTGCAGGAGAACGGTAGGGACCCATGGCCCCACGTTCACAATGCTTACTGCCACTGTCCAGGCAATAATTTAACTTAGGGTCACGTTATATAATGCATGCACACCCCTTTCTTCACCCAATTTATTTTCTTATTTTATAAAAATTAATTTCAATTCTCATTTTTATACCTTCTACGACCATTAAATTTATGTTTAATTTCTATATATATAAATTTTAAAGTTGATTATTAATTTAACTTATATTTTTAGTGTTATCATTTGGACATGTTATTTTTAAATCTATTCTTTTTATATGTAGTAACATGCTTTGAGAAAAAGTAAAAATCGACAAACTGAACAGTAATATACAAAAAGAAATAATAAATTTTATATAATTCTAAACCCAACATATGAGTCACCCTATTCAATTTATGTGCTTTTCTTTAAGTAAAACATTCAGATTTTATTTCTCAAATGTTAAACCGTTTCGTTGGGCAAACGCTGCTTTATATAGTGTTTCAATGTTTCTTCTCTGTATG
Ncooperi_NantRiverGorge_N682 -------GAGATAAATGAATGTTTTATATTTAGGGATATGTTTGCATCAAATAATACAAAATAATCTTCCTAAGTGTGGGAAAAGACGGTTAATTAAAAGAAAAGTATTCAATTAATAATTGCTTTTACGATCACAGTAAAATTAGTAATTGCATTTACGACCACAAAAATAATCTATCGTCAAAAAGAATACATGCTGGGGTAGTGTTATATCCGTAAAAGCTTAATTTTTTAAAAAAAGCCTTAGCAATAAAATTTTCACATTCAGTGAAAAAGACCGTAATATTCAACAGAATATACAGAGTAAAAATGAAGGTATTTATTAATTGTACCCGAAACGATGGCTGTAAATTTGAAAGCGGTAAATATTTTTTCTCTTCGTAATT----TTCATTCATTCAATTTCCTTCGTAATGTTTTGAATTTGAAAGTTAAGTTATACAAATTTTATTTTAACATGGTGAGAAACAATTTACCTATTTATATACATATTTAATTTTTTAAACCTTTATAACATTGTTATTTTCCCCCCTTCCTTTAGGAAATAATTCTCAAGCGGGCGGCTGATTTAGCGGAAGCCTTGTACAGTATGCCTCGAAATAACCAGCTAGCTCTGCCTGCGCCCCGATCTCCAGCCTTGAACAATGCCGCCGCTATGTCCGGCTTCAATGCCTACACAGGTCAGCTGGCTGTCAACGTGCAGGAGAACGGTAGGGACCCATGGCCCCACGTTCACAATGCTTACTGCCACTGTCCAGGCAATAATTTAACTTAGGGTCACGTTATATAATGCATGCACAACCCTTTCTTCACCCAATTTATTTTCTTATTTTATAAAAAATAATTTCAATTCTTATTTTTATACCTTCTACGACCATTAAATTTATGTTTAATTTCTATATATATAAATTTTAAAGTTGATTATTAATTTAACTTATATTTTTAGTGTTATCATTTGGACATGTTATTTTTAAATCTATTCTTTTTATATGTAGTAACATGCTTTGAGAAAAAGTAAAAATCGACAAACTGAACAGTAAAATACAAAAAGAAATAATAAATTTTATATAATTCTAAACCCAACATATGAGTCACCCTATTCAATTTATGTGCTTTTCTTTAAGTAAAACATTCAGATTTTATTTCTCAAATGTTAAACGTTTTCGTTGGGCAAACGCTGCTTTATATAGTGTTTCAATGTTTCTTCTCTGTATA
Ncooperi_RockCrRoad_N1160 TTAATATGAGATAAATGAATGTTTTAGATTTAGGGATATGTTTGCATCAAGTAATACAAAATAATCTTCTTAAGTGTGGGAAAAGACGGTTAATTAAAAGAAAAGTATTCAATTAATAATTGCTTTTACGATCACAGTAAAATTAGTAATTGCATTTACGACCACAAAAATAATCTATCGTGAAAAAGAATACATGCTGGGGTAGTGTTATATCCGTAAAAGCTTAATTTTTAAAAAAAAGTCTTAGCAATAAAATTTTCACATTCAGTGAAAAAGACCGTAATATTCAACAGAATATACAGAGTAAAAATGAAGGTATTTATTAATTGTACCCGAAACGATGGCTGTAAATTTGAAAGCGGTAAATTTTTTTTCTCTTCGTAATTTTCATTCCGTCATTCAATTTCCTTCGTAATGTTTTGAATTTGAAGGTTAAGTTATACAAATTTTATTTTAACATGGTGAGAAACAATTTACCTATTTATATACATATTTAAATTTTTAAACCTTTATTACATTGT--TTTTTCCCCCTACCTTTAGGAAATAATTCTCAAGCGGGCGGCTGATTTAGCGGAAGCCTTGTACAGTATGCCTCGAAATAACCAGCTAGCTCTGCCTGCGCCCCGATCTCCAGCCTTGAACAATGCCGCCGCTATGTCCGGCTTCAATGCCTACACAGGTCAGCTGGCTGTCAACGTGCAGGAGAACGGTAGGGACCCATGGCCCCACGTTCACAATGCTTACTGCCACTGTCCAGGCAATAATTTAACTTAGGGTCACGTTATATAATGCATGCATACCCCTTTCTTCACCCAATTTATTTTCTTATTTTATAAAAATTAATTTCAATTCTCATTTTTATACCTTCTACGACCATTAAATTTATGTTTAATTTCTATATATATAAATTTTAAAGTTGATTATTAATTTAACTAATATTTTTAGTGTTATCATTTGGACATGTTATTTTTAAATCTATTCTTTTTATATGTAGTAACATGCTTTGAGAAAAAGTAAAAATCGACAAACTGAACAGTAATATACAAAGAGAAATAATAAATTTTATATAATTCTAAACCCAACATATGAGTCATCCTATTCAATTTATGTGCTTTTCTTTAAGTAAAACATTCAGATTTTATTTTTCAAATGTTAAACGTTTTCGTTGGGCAAACGCTGCTTTATATAGTGTTTCAATGTTTCTTCTCTGTATA
Ncoylei_Apalachia_N1195 ---------------------------------------------------------------------------------------------------------------------------------GATCACAATAAAATTAGTAATTGCATTTACGACCACAAAAATAATGTATCGTC-AAAAAAGAACATGCTGGGGTAGTGTTATATCCGCAAAAGCGTAATTTTTA----AAAAGTATATTAATAAAATTTTCACATTCAGTGAAAAAGACCGTAATATTCAACAGAATATACAGAGTAAAAAGCAAGGTATTTATTATTTGCATCCGAAATGATGGCTGTAAATATAAACGCAGTAAATAGTTTTTATCTTTGTAATT----TTCGTTCATTCAATTTCCTTCCTAATGTTTTGAATTTGAAAGTTAAATTTTACAAATTTTATTTTAACATTGTGAGAAACAATTTACCTATTTATATACAAATTTGAATTTTTCAACCTTTATAGCATTGTTA-TTTTTTTCCAACTTTTAGGAAATAATTCTCAAGCGGGCGGCTGATTTAGCGGAAGCCTTGTACAGTATGCCTCGAAATAATCAGCTAGCTCTGCCTGCTCCTCGATCTCCAGCCTTGAACAATGCCGCCGCCATGTCCGGCTTCAATGCCTACACAGGTCAGCTGGCTGTCAACGTGCAGGAGAACGGTAGGGACCCATGGCCCCACGTTCACAATGCTTACTGCCACTGTCCAGGCAATAATTTAACTTAGGGTCACATTATATAATGCATGCACACCCCTTTCTTCACCCAATTTATTTTCTTATTTTATAAAAAATAATTTCAATTCTTACTCTTATACCTTCTACGACCATTAAATTTATGTTTAATTCATATATATATATATAT--------------------------------------------------------------------------TAT----------------------------------------------------------------------------------------------------------------------------------------------------------------------------------------------------------------------------------
Ncoylei_DinkinCove_N1118 TTAATATGAGATAAATGAATGTTTTAGATTTAGGGATATGTTTGCATCAAATAATACAAAATAATCTTCTTAAGTGTGGGTAAAGACGGTTAATTAAAAGAAAAATATTCAATTAATAATTGCCTTTACGATCACAATAAAATTAGTAATTGCATTTACGACCACAAAAATAATGTATCGTC-AAAAAAGAACATGCTGGGGTAGTGTTATATCCGCAAAAGCGTAATTTTTA----AAAAGTATATTAATAAAATTTTCACATTCAGTGAAAAAGACCGTAATATTCAACAGAATATACAGAGTAAAAAGCAAGGTATTTATTATTTGCACCCGAAATGATGGCTGTAAATATAAACGCAGTAAATAGTTTTTATCTTTGTAATT----TTCGTTCATTCAATTTCCTTCCTAATGTTTTGAATTTGAAAGTTAAATTTTACAAATTTTATTTTAACATTGTGAGAAACAATTTACCTATTTATATACAAATTTGAATTTTTCAACCTTTATAGCATTGTTA-TTTTTTTCCTACTTTTAGGAAATAATTCTCAAGCGGGCGGCTGATTTAGCGGAAGCCTTGTACAGTATGCCTCGAAATAATCAGCTAGCTCTGCCTGCTCCTCGATCTCCAGCCTTGAACAATGCCGCCGCCATGTCCGGCTTCAATGCCTACACAGGTCAGCTGGCTGTCAACGTGCAGGAGAACGGTAGGGACCCATGGCCCCACGTTCACAATGCTTACTGCCACTGTCCAGGCAATAATTTAACTTAGGGTCACATTATATAATGCATGCACACCCCTTTCTTCACCCAATTTATTTTCTTATTTTATAAAAAATAATTTCAATTCTTACTCTTATACCTTCTACGACCATTAAATTTATGTTTAATTCATATATATATATATAT--------------------------------------------------------------------------TATA---------------------------------------------------------------------------------------------------------------------------------------------------------------------------------------------------------------------------------
Ncoylei_TiptonCreek_N837 TTAATATGAGATAAATGAATGTTTTAGATTTAGGGATATGTTTGCATCAAATAATACAAAATAATCTTCTTAAGTGTGGGTAAAGACGGTTAATTAAAAGAAAAATATTCAATTAATAATTGCCTTTACGATCACAATAAAATTAGTAATTGCATTTACGACCACAAAAATAATGTATCGTC-AAAAAAGAACATGCTGGGGTAGTGTTATATCCGCAAAAGCGTAATTTTTA----AAAAGTATATTAATAAAATTTTCACATTCAGTGAAAAAGACCGTAATATTCAACAGAATATACAGAGTAAAAAGCAAGGTATTTATTATTTGCACCCGAAATGATGGCTGTAAATATAAACGCAGTAAATAGTTTTTATCTTTGTAATT----TTCGTTCATTCAATTTCCTTCCTAATGTTTTGAATTTGAAAGTTAAATTTTACAAATTTTATTTTAACATTGTGAGAAACAATTTACCTATTTATATACAAATTTGAATTTTTCAACCTTTATAGCATTGTTA-TTTTTTTCCTACTTTTAGGAAATAATTCTCAAGCGGGCGGCTGATTTAGCGGAAGCCTTGTACAGTATGCCTCGAAATAATCAGCTAGCTCTGCCTGCTCCTCGATCTCCAGCCTTGAACAATGCCGCCGCCATGTCCGGCTTCAATGCCTACACAGGTCAGCTGGCTGTCAACGTGCAGGAGAACGGTAGGGACCCATGGCCCCACGTTCACAATGCTTACTGCCACTGTCCAGGCAATAATTTAACTTAGGGTCACATTATATAATGCATGCACACCCCTTTCTTCACCCAATTTATTTTCTTATTTTATAAAAAATAATTTCAATTCTTACTCTTATACCTTCTACGACCATTAAATTTATGTTTAATTCATATATATATATATAT--------------------------------------------------------------------------TATATAT------------------------------------------------------------------------------------------------------------------------------------------------------------------------------------------------------------------------------
Ncressleri_AndersonSpringCave_G2075 TTAATATGAAATAAATGAATGTTCTAGATTTAGGACTAGTTTTGCATCAAATAATACAAAATAATCTTCTTAAGTGTGGGAAAAGACAGTTAATTAAAAGAAAAGTATTCAATTAATAATTGCCTTTACAACCACAGTAAAATTAGTAATTGCATTTACGGCCACAAAAATAATGTATCGTCAAAAAGAATACATGCTGGAGTAGTGTTAGATCCGTAAAAGCTTAATTTTTTAAAAAAAGTCTTATTAATAAAATTTTCACATTCAGTGAAAAAGATCGTAATATTCGACAGAATATACAGAGTAAAAAGCAAGGTATTCATTAATTGCACTTGAAACGATGGCTATAAATTTAAACGCGTTAAATA-TTTATCTCTTCCTAATTTTCATTCATTCATTCAATTTCATTCGTAATGTTTTGAATTTGAAAGTTAAGTTATACGAATTTTATTTTAACGTTGTGAGAAACAATTTACCTATTTATATACATATTTGAATTTTTAAACCTTTATAGCATTGTTA-TTTTTTCCTTACTTTTAGGAAATAATTCTCAAGCGGGCGGCTGATTTAGCGGAAGCCTTGTACAGTATGCCTCGAAATAACCAGCTAGCTCTGCCTGCGCCTCGATCTCCAGCCTTGAACAATGCCGCCGCCATGTCCGGCTTCAATGCCTACACAGGTCAGCTGGCTGTCAACGTGCAGGAGAACGGTAGGGACCCATGGCCCCACGTTCACAATGCTTACTGCCATTGTCCAGGCAATAATTTAACTTAGGGTCACATTATATAATGCATGCACACCCCTTTCTGCACCCAATTTATTTTTTTATTTTATAAAAATTAATTTCAATTCTTATTTTTATACCTACTAGGACCATTAAATTTACGTTTAATTTCTCTCTATATAAATTTTAAAGTTGATTATTATTTTAATTTATATTTTTAGTGTTATCATTTGGACATGTTATTTTTAAATGTATTCTTTTTATATGTAATAACATGCTTTGAGAAAAAGTAAAAGTCGACAGACTGAACAGTAATATACAAACAGAAAGAATAAATTTTATATCTTTCTAAAAACAACATATGAGTGACCCTATTCAATTTATGTGCTTTTCTTTAAGTGAAACAATCAGATTTAATTTCTCAAATGTTAAAC-TTTTCGTTGAGTAAGCACTGCTTTATATAGTGTTTTAATGTTTCTTTTCTGTATA
Ncressleri_PigeonCave_G2077 TTAATATGAAATAAATGAATGTTCTAGATTTAGGACTAGTTTTGCATCAAATAATACAAAATAATCTTCTTAAGTGTGGGAAAAGACAGTTAATTAAAAGAAAAGTATTCAATTAATAATTGCCTTTACAACCACAGTAAAATTAGTAATTGCATTTACGGCCACAAAAATAATGTATCGTCAAAAAGAATACATGCTGGAGTAGTGTTAGATCCGTAAAAGCTTAATTTTTTAAAAAAAGTCTTATTAATAAAATTTTCACATTCAGTGAAAAAGATCGTAATATTCGACAGAATATACAGAGTAAAAAGCAAGGTATTCATTAATTGCACTTGAAACGATGGCTATAAATTTAAACGCGTTAAATA-TTTATCTCTTCCTAATTTTCATTCATTCATTCAATTTCATTCGTAATGTTTTGAATTTGAAAGTTAAGTTATACGAATTTTATTTTAACGTTGTGAGAAACAATTTACCTATTTATATACATATTTGAATTTTTAAACCTTTATAGCATTGTTA-TTTTTTCCTTACTTTTAGGAAATAATTCTCAAGCGGGCGGCTGATTTAGCGGAAGCCTTGTACAGTATGCCTCGAAATAACCAGCTAGCTCTGCCTGCGCCTCGATCTCCAGCCTTGAACAATGCCGCCGCCATGTCCGGCTTCAATGCCTACACAGGTCAGCTGGCTGTCAACGTGCAGGAGAACGGTAGGGACCCATGGCCCCACGTTCACAATGCTTACTGCCATTGTCCAGGCAATAATTTAACTTAGGGTCACATTATATAATGCATGCACACCCCTTTCTGCACCCAATTTATTTTTTTATTTTATAAAAATTAATTTCAATTCTTATTTTTATACCTACTAGGACCATTAAATTTACGTTTAATTTCTCTCTATATAAATTTTAAAGTTGATTATTATTTTAATTTATATTTTTAGTGTTATCATTTGGACATGTTATTTTTAAATGTATTCTTTTTATATGTAATAACATGCTTTGAGAAAAAGTAAAAGTCGACAGACTGAACAGTAATATACAAACAGAAAGAATAAATTTTATATCTTTCTAAAAACAACATATGAGTGACCCTATTCAATTTATGTGCTTTTCTTTAAGTGAAACAATCAGATTTAATTTCTCAAATGTTAAAC-TTTTCGTTGAGTAAGCACTGCTTTATATAGTGTTTTAATGTTTCTTTTCTGTATA
Ncrosbyi_MtMitchell_N210 ---------GATAAATGA----------------------------TCAAATAATACAAAATAATCTTCTTAAGTGTGGG----------------------------------------------------------AAAATTAGTAATTGCATTTACGACCATAAAAATAATGTATCATCAAAAAGAATACATGCTGAATACATGTTATATCCGTAAAAGCTTAATTTTTT-AAAAAAGTCTTATTGATAAAATTTTCACATTCCGTGAAAAAGACCGTAATATTCAACAGAATATGCAGAGTAAAAAGCAAGGTATTTATTATTTGCACCTGAAACGATGGCTGTAAATTTAAACGCGGTAAATATTTTTTCTCTTCGTAATT----CTCATTCATTCCATTTCCTTCGTAATGTTTTGAATTTGAAAGTTAAGTTATACAAATTTTATTTTAACATTGTGAAAAACAATTTACCTATTTATATACATATTTGAATTTTTAAACCTTTATAGCATTGTTATTTTTTTACCTACTTTTAGGAAATAATTCTCAAGCGGGCGGCTGATTTAGCGGAAGCCTTGTACAGTATGCCTCGAAATAACCAGCTAGCTCTGCCTGCGCCCCGATCTCCAGCCTTGAACAATGCCGCCGCCATGTCCGGCTTCAATGCCTACACAGGTCAGCTGGCTGTCAACGTGCAGGAGAACGGTAGGGACCCATGGCCCCACGTTCACAATGCTTACTGCCACTGTCCAGGCAATAATTTAACTTAGAGTCACATGATATAATGCATGCACACCCCTTTCTTCACCCAAGTTATTTTCTTATTTTATAAAAATTAATTTCAATTCTTATTTTTATACCTTCTACGACCATTAAATTTATGTTTAATTTCTGTATATATAAATTTTAAAGTTGATTATTAATTTAACTTATATTTTTAGTGTTATCATTTGGACATGTTATTTTTAAATGTATTTTTTTTATATGTACTAACATGCTTTGAGAAAAAGTAAAAGTCGACAGACTGAACAGTAATACACAAAAAAGAAGAATAAATTTTATATAATTTTAAACCCAACATATGAGTGACCCTATTCAATTTATGTGCTTTTCTTTAAGTAATACATTCAGATTTTATTTCTCAAATATT-AACGTTTTCGTTGGACAAGCGCTGCTTTATATAGTGTTTCAATGTTTCTTTTCTGTATA
Ncrosbyi_PricesCrk_N1143 TTAATATGAGATAAATGAATGTTTTAGATTTAGGGATATTTTTGCATCAAATAATACAAAATAAGCTTCTTAAGTGTGGG----------------------------------------------------------AAAATTAGTAATTGCATTTACGACCATAAAAATAATGTATCATCAAAAAGAATACATGCTGAATACATGTTATATCCGTAAAAGCTTAATTTTTTAAAAAAAGTCTTATTGATAAAATTTTCACATTCCGTGAAAAAGACCGTAATATTCAACAGAATATGCAGAGTAAAAAGCAAGGTATTTATTATTTGCACCCGAAACGATGGCTGTAAATTTAAACGCGGTAAATATTTTTTCTCTTCGTAATT----CTCATTCATTCCATTTCCTTCGTAATGTTTTGAATTTGAAAGTTAAGTTATACAAATTTTATTTTAACATTGTGAAAAACAATTTACCTATTTATATACATATTTGAATTTTTAAACCTTTATAGCATTGTTATTTTTTTACTTACTTTTAGGAAATAATTCTCAAGCGGGCGGCTGATTTAGCGGAAGCCTTGTACAGTATGCCTCGAAATAACCAGCTAGCTCTGCCTGCGCCCCGATCTCCAGCCTTGAACAATGCCGCCGCCATGTCCGGCTTCAATGCCTACACAGGTCAGCTGGCTGTCAACGTGCAGGAGAACGGTAGGGACCCATGGCCCCACGTTCACAATGCTTACTGCCACTGTCCAGGCAATAATTTAACTTAGAGTCACATGATATAATGCATGCACACCCCTTTCTTCACCCAAGTTATTTTCTTATTTTATAAAAATTAATTTCAATTCTTATTTTTATACCTTCTACGACCATTAAATTTATGTTTAATTTCTGTATATATAAATTTTAAAGTTGATTATTAATTTAACTTATATTTTTAGTGTTATCATTTGGACATGTTATTTTTAAATGTATTTTTTTTATATGTACTAACATGCTTTGAGAAAGAGTAAAAGTCGACAGACTGAACAGTAATATACAAAAAAGAAGAATAAATTTTATATAATTTTAAACCCAACATATGAGTGACCCTATTCAATTTATGTGCTTTTCTTTAAGTAATACATTCAGATTTTATTTCTCAAATATT-AACGTTTTCGTTGGACAAGCGCTGCTTTATATAGTGTTTCAATGTTTCTTTTCTGTATA
Ncrosbyi_ShufordCrk_N1148 TTAATA---GATAAATGAATGTTTTAGATTTAGGGATATTTTTGCATCAAATAATGCAAAATAATCTTCTTAAGTGTGGG----------------------------------------------------------AAAATTAGTAATTGCATTTACGACCGTAAAAATAATGTATCATCAAAAAGAATACATGCTGAATACATGTTATATCCGTAAAAGCGTAATTTT------AAAGTCTTATTGATAAAATTTTCACATTCCGTGAAAAAGACCGTAATATTCAACAGAATATGCAGAGTAAAAAGCAAGGTATTTATTATTTGCACCCGAAACGATGGCTGTAAATTTAAACGCGGTAAATATTTTTTCTCTTCGTAATT----CTCATTCATTCCATTTCCTTCGTAATGTTTTGAATTTGAAAGTTAAGTTATACAAATTTTATTTTAACATTGTGAAAAACAATTTACCTATTTATATACATATTTGAATTTTTAAACCTTTATAGCATTGTTATTTTTTTACCTACTTTTAGGAAATAATTCTCAAGCGGGCGGCTGATTTAGCGGAAGCCTTGTACAGTATGCCTCGAAATAACCAGCTAGCTCTGCCTGCGCCCCGATCTCCAGCCTTGAACAATGCCGCCGCCATGTCCGGCTTCAATGCCTACACAGGTCAGCTGGCTGTCAACGTGCAGGAGAACGGTAGGGACCCATGGCCCCACGTTCACAATGCTTACTGCCACTGTCCAGGCAATAATTTAACTTAGAGTCACATGATATAATGCATGCACACCCCTTTCTTCATCCAAGTTATTTTCTTATTTTATAAAAATTAATTTCAATTCTTATTTTTATACCTTCTACGACCATTAAATTTATGTTTAATTTCTGTATATATAAATTTTAAAGTTGATTATTAATTTAACTTATATTTTTAGTGTTATCATTTGGACATGTTATTTTTAAATGTATTTTTTTTATATGTACTAACATGCTTTGAGAAAAAGTAAAAGTCGACAGACTGAACAGTAATACACAAAAAAGAAGAATAAATTTTATATAATTTTAAACCCAACATATGAGTGACCCTATTCAATTTATGTGCTTTTCTTTAAGTAATACATTCAGATTTTATTTT----------AACGTTTTCGTTGGACAAGCGCTGCTTTATATAGTGTTTCAATGTTTCTTTTCTGTATA
Ndellingeri_BullpenBridge_N109 TTAATATGAGATAAATGAATGTTTTAGATTTAGGGATATGTTTGCATCAAATAATACAAAATATTCTTCTTAAGTGTGGGAAAAGACGGTTAATTAAAAGAAAAGTATTCAATTAGTAATTGCTTTTACTATCACAGTAAAATTAGTAATTGCATTTACGACCACAAAAATAATTTATCATCAAAAAGAATACATGCTGGGGTAGTGTTATATCCGTAAAAGCTTAATTTTTAAAAAAAAGTCTTAGCAATAAAATTTTCACATTCAGTGAAAAAGACCGTAATATTCAACAGAATATACAGAGTAAAAATCAAGGTATTTATTAATTGTACCCGAAACGATGGCTGTAAATTTAAACGCGGTAAATATTTTTTCTCTTCGTAATTTTCATTCATTCATTCAATTTCCTTCGTAATGTTTTGAATTTGAAAGTTAAGTTATACAAATTTTATTTTAACATGGTGAGAAACAATTTACCTATTTATATACATATTTAAATTTTTAAACCTTTATAACATTGTTATTTCCCCCCCTACCTTTAGGAAATAATTCTCAAGCGGGCGGCTGATTTAGCGGAAGCCTTGTACAGTATGCCTCGAAATAACCAGCTAGCTCTGCCTGCGCCCCGATCTCCAGCCTTGAACAATGCCGCCGCCATGTCCGGCTTCAATGCCTACACAGGTCAGCTGGCTGTCAACGTGCAGGAGAACGGTAGGGACCCATGGCCCCACGTTCACAATGCTTACTGCCATTGTCCAGGCAATAATTTAACTTAGGGTCACGTTATATAATGCATGCACACCCCTTTCTTCACCCAATTTATTTTCTTATTTTATAAAAATTAATTTCAATTCTTATTTTTATACCTTCTACGACCATTAAATTTATGTTTAATTTCTATATATATAAATTTTAAAGTTGATTATTAATTTAACTTATATTTTTAGTGTTATCATTTGGACATGTTATTTTTAAATCTATTCTTTTTATATGTAGTAAAATGCTTCGAGAAAAAGTAAAAATCGACAAACTGAACAGTAATATACAAAAAGAAAGAATAAATTTTATATAATTCTAAACCCAACATATGAGTGTCCCTATTCAATTTATGTGCTTTTCTTTAAGTAAAACATTCAGATTTTATTTCTCAAATGTTAAACGTTTTCGTTGGGCAAACGCTGCTTTATA----------------------------
Ndellingeri_WhitewFalls_N887 ---------------------------------------------------------------------------------------------------------TATTCAATTAGTAATTGCTTTTACTATCACAGTAAAATTAGTAATTGTATTTACGACCACAAAAATAATCTATCATCAAAAAGAATACATGCTGGGGTAGTGTTATATCCGTAAAAGCTTAATTTTAAAAAAAAAGTCTTAGCAATAAAATTTTCACATTCAGTGAAAAAGACCGTAATATTCAACAGAATATACAGAGTAAAAATCAAGGTATTTATTAATTGTACCCGAAACGATGGCTGTAAATTTAAACGCGGTAAATATTTTTTCTCTTCGTAATTTTCATTCATTCATTCAATTTCCTTCGTAATGTTTTGAATTTGAAAGTTAAGTTATACAAATTTTATTTTAACATGGTGAGAAACAATTTACCTATTTATATACATATTTAAATTTTTAAACCTTTATAACATTGTTATTTCCCCCCCTACCTTTAGGAAATAATTCTCAAGCGGGCGGCTGATTTAGCGGAAGCCTTGTACAGTATGCCTCGAAATAACCAGCTAGCTCTGCCTGCGCCCCGATCTCCAGCCTTGAACAATGCCGCCGCCATGTCCGGCTTCAATGCCTACACAGGTCAGCTGGCTGTCAACGTGCAGGAGAACGGTAGGGACCCATGGCCCCACGTTCACAATGCTTACTGCCACTGTCCAGGCAATAATTTAACTTAGGGTCACGTTATATAATGCATGCACACCCCTTTCTTCACCCAATTTATTTTCTTATTTTATAAAAATTAATTTCAATTCTTATTTTTATACCTTCTACGACCATTAAATTTATGTTTAATTTCTATATATATAAATTTTAAAGTTGATTATTAATTTAACTTATATTTTTAGTGTTATCATTTGGACATGTTATTTTTAAATCTATTCTTTTTATATGTAGTAACATGCTTTGAGAAAAAGTAAAAATCGACAAACTGAACAGTAATATACAAAAAGAAAGAATAAATTTTATATAATTCTAAACCCAACATATGAGTGACCCTATTCAATTTATGTGCTTTTCTTTAAGTAAAACATTCAGATTTTATTTCTCAAATGTTAAACGTTTTCGTTGGGCAAACGCTGCTTTATATAGTGTTTCAATGTTTCTTCTCTGTATA
Ndilutus_GrassyCreek_N670 -------------------------------------------------------------------------------------------------------------------------------------------------------------------------------------------------------------------------------------------------------------------------------------------------ACAGAATATGCAGAGTAAAAAGCAAGGTATTTATTATTTACACCCGAAACGATGGCTGTAAATTTAAACGCGGAAAATATTTTTTCTCTTCGTAATTTTCATTCATTCATTCAATTTCCTTCGTAATGTTTTGAATTTGAAAGTTAAGTTATACAAATTTTATTTTAACATTGTGAGAAACAATTTACCTATTTATATACATATTTGAATTTTTAAACCTTTACAAAATTGTTATTTTTTACCTTACTTTTAGGAAATAATTCTCAAGCGGGCGGCTGATTTAGCGGAAGCCTTGTACAGTATGCCTCGAAATAACCAGCTAGCTCTGCCTGCGCCCCGATCTCCAGCCTTGAACAATGCCGCCGCCATGTCCGGCTTCAATGCCTACACAGGTCAGCTGGCTGTCAACGTGCAGGAGAACGGTAGGGACCCATGGCCCCACGTTCACAATGCTTACTGCCACTGTCCAGGCAATAATTTAACTTAGGGTCACATTATATAATGCATGCACACCCCTTTCTTCACCCAATTTATTTTCTTATTTTATAAAAGTTAATTTTAATTCTTATTTTTATACCTTCTACGACCATTAAATTTATGTTTAATATCTCTATATATAAATTTTAAAGTTGATTATTAATTTAACTTATATTTTTAGTGTTATCATTTGGACATGTTCT-------------------------------------------------------------------------------------------------------------------------------------------------------------------------------------------------------------------------------------------------------
Ndilutus_StarveRockCave_G3174 TTAATATGAGATAAATGAATGTTTTAGATTTAGGGATATGTTTGCATCAAATAATACAAAATAATCTTCTTAAGTGTGGGAAAAGACGGTTAATTAAAAGAAAAGTATTCAATTAATAATTGCCTTTACGATCACAGTAAAATTAGTAATTGCATTTACGACCATAAAAATAATGTATCATCAAAAAGAATACATGCTGAGGTAGTGTTATATCCGTAAAAGCTTAATTTTTTTAAAAAAGTCTTATTAATAAAATTTTCACATTCCGTGAAAAAGACCGTAATATTCAACAGAATATGCAGAGTAAAAAGCAAGGTATTTATTATTTACACCCGAAACGATGGCTGTAAATTTAAACGCGGAAAATATTTTTTCTCTTCGTAATTTTCATTCATTCATTCAATTTCCTTCGTAATGTTTTGAATTTGAAAGTTAAGTTATACAAATTTTATTTTAACATTGTGAGAAACAATTTACCTATTTATATACATATTTGAATTTTTAAACCTTTACAAAATTGTTATTTTTTACCTTACTTTTAGGAAATAATTCTCAAGCGGGCGGCTGATTTAGCGGAAGCCTTGTACAGTATGCCTCGAAATAACCAGCTAGCTCTGCCTGCGCCCCGATCTCCAGCCTTGAACAATGCCGCCGCCATGTCCGGCTTCAATGCCTACACAGGTCAGCTGGCTGTCAACGTGCAGGAGAACGGTAGGGACCCATGGCCCCACGTTCACAATGCTTACTGCCACTGTCCAGGCAATAATTTAACTTAGGGTCACATTATATAATGCATGCACACCCCTTTCTTCACCCAATTTATTTTCTTATTTTATAAAAGTTAATTTTAATTCTTATTTTTATACCTTCTACGACCATTAAATTTATGTTTAATATCTCTATATATAAATTTTAAAGTTGATTATTAATTTAACTTATATTTTTAGTGTTATCATTTGGACATGTTCTTTTTAAATGTA-TTTTTTTATATGTAGTAACATGCTTTGAGAAAAAGTAAAAGTCGACAGATTGAACAGTAATATACAAAAAGGAAAAATAACTTTTATATAATTCTAAACCCAACATATGAGTGACCCTATTCAATTTATGTGCTTCTCTTTAAGTGAAACATTCAGATTTTATTTCTCAAATGTTAAACGTTTTCGTTGGGCAAGCTCTGCTTTATATAGTGTTTCAATGTTTCTTCTCTGTATA
Nfridelli_LittlePigeon_N262 TTAATATGAGATAAATGAATGTTTTAGATTTAGGGATATGTTTGCATCAAATAATACAAAATAATCTT---AAGTGTGGGAAAA---GGTTAATTAAAAGAAAAGTATTCAATTAATAATTGCTTTTACGATCACAGTAAAATTAGCAATTGCATTTACGACCACAAAAATAATCTATCGTCAAAAAGAATACATGCTGGGGTAGTGTTATATCCGTAAAAGCTTAATTTTTAAAAAAAAGTCTTAGCAATAAATTTTTCACATTCAGTGAAAAAGACCGTAATATTCAACAGAATATACAGAGTAAAAATCAAGGTATTTATTAATTGTACCCGAAACGATGGCTGTAAATTTAAACGCGGTAAATATTTTTTCTCTTCGTAATTTTCATTCATTCATTCAATTTCCTTCGTAATGTTTTGAGTTTGAAAGTTAAGTTATACAAATTTTATTTTAACATGGTGAGAAACAATTTACCTATTTATATACATATTTAAATTTTTAAACCTTTATAACATTGTTATTTTCCCCCCTACCTTTAGGAAATAATTCTCAAGCGGGCGGCTGATTTAGCGGAAGCCTTGTACAGTATGCCTCGAAATAACCAGCTAGCTCTGCCTGCGCCCCGATCTCCAGCCTTGAACAATGCCGCCGCCATGTCCGGCTTCAATGCCTACACAGGTCAGCTGGCTGTCAACGTGCAGGAGAACGGTAGGGACCCATGGCCCCACGTTCACAATGCTTACTGCCACTGTCCAGGCAATAATTTAACTTAGGGTCACATTATATAATGCATGCACACCCCTTTCTTCACCCAATTTATTTTCTTATTTTATAAAAATTAATTTAAATTCTTATTTTTATACCTTCTACGACCATTAAATTTATGTTTAATTTCTATATATATAAATTTTAAAGTTGATTATTAATTTAACTTATATTTTTAGTGTTATCATTTGGACATGTTATTTTTAAATCTATTCTTTTTATATGTAGTAACATGCTTTGAGAAAAAGTAAAAATCGACAAACTGAACAGTAATATACAAAAAAGAAGAATAAATTTTATATAATTCTAAACCCAACATATGAGTGACCCGATTCAATTTATGTGCTTTTCTTTAAGTAAAACATTCAGATTTTATTTCTCAAATGTTAAACGTTTTCGTTGGGCAAACGCTGCTTTATATAGTGTTTCAATGTTTCTTCTCTGTATA
Nfurtivus_HugdenBranch_G3175 TTAATATGAGATAAATGAATGTTTTAGATTTAGGGTTATGTTTGCATCAAATAATACAAAATAATCTTCTTAAGTGTTGGAAAAGATGGTTAATTAAAAGAAAAGTATTCAATTAATAATTGCCTTTACGATCACAGTAAAATTAGTAATTGCATTTACGACCACAAAAATAATCTATCGTCAAAAAGAATACATGCTGGGGTAGTGTTATATCCGTAAAAGCTTAATTTTTAAAAAAAAGTCTTAGCAATAAAATTTTCACATTCAGTGAAAAAGACCGTAATATTCAACAGAATATACAGAGTAAAAATCAAGGTATTTATTAATTGTACCCGAAACGATGGCTGTAAATTTAAACGCGGTAAATATTTTTTCTCTTCGTAATTTTCATTCATCCATTCA---TCCTTCGTAATGTTTTGAATTTGAAAGTTAAGTTATACAAATTTTATTTTAACATTGTGAAAATCAATTTACCTATTTATATACATATTTGAATTTTTCAAACTTTATATCATTGTTA-TTTTTTCCCTACTTTTAGGAAATAATTCTCAAGCGGGCGGCTGATTTAGCGGAAGCCTTGTACAGTATGCCTCGAAATAACCAGCTAGCTCTGCCTGCGCCCCGATCTCCAGCCTTGAACAATGCCGCCGCCATGTCCGGCTTCAATGCCTACACAGGTCAGCTGGCTGTCAACGTGCAGGAGAACGGTAGGGACCCATGGCCCCACGTTCACAATGCTTACTGCCACTGTCCAGGCAATAATTTAACTTAGGGTCACATTATATAATGCATGCACACCCCTTTCGTCACCCAATATATTTTCCTATTTTATAAAAATTAATTTCAATTC------TTATACCTTTTACGACCATTAAGTTTATGTTTAATTTCTATATATATATATAT--------------------------------------------------------------------------TATATATA----------------------------------------------------------------------TATAT--------------------------------------------------------------------------------------------------------------------------------------------------
Nfurtivus_RaccoonMtn_N1026 ---------------------------------------------------------AAAATAATCTTCTTAAGTGTTGGAAAAGATGGTTAATTAAAAGAAAAGTATTCAATTAATAATTGCCTTTACGATCACAGTAAAATTAGTAATTGCATTTACGACCACAAAAATAATCTATCGTCAAAAAGAATACATGCTGGGGTAGTGTTATATCCGTAAAAGCTTAATTTTTAAAAAAAAGTCTTAGCAATAAAATTTTCACATTCAGTGAAAAAGACCGTAATATTCAACAGAATATACAGAGTAAAAATCAAGGTATTTATTAATTGTACCCGAAACGATGGCTGTAAATTTAAACGCGGTAAATATTTTTTCTCTTCGTAATTTTCATTCATCCATTCA---TCCTTCGTAATGTTTTGAATTTGAAAGTTAAGTTATACAAATTTTATTTTAACATTGTGAAAATCAATTTACCTATTTATATACATATTTGAATTTTTCAAACTTTATATCATTGTTA-TTTTTTCCCTACTTTTAGGAAATAATTCTCAAGCGGGCGGCTGATTTAGCGGAAGCCTTGTACAGTATGCCTCGAAATAACCAGCTAGCTCTGCCTGCGCCCCGATCTCCAGCCTTGAACAATGCCGCCGCCATGTCCGGCTTCAATGCCTACACAGGTCAGCTGGCTGTCAACGTGCAGGAGAACGGTAGGGACCCATGGCCCCACGTTCACAATGCTTACTGCCACTGTCCAGGCAATAATTTAACTTAGGGTCACATTATATAATGCATGCACACCCCTTTCGTCACCCAATATATTTTCCTATTTTATAAAAATTAATTTCAATTC------TTATACCTTTTACGACCATTAAGTTTATGTTTAATTTCTATATATATATATAT--------------------------------------------------------------------------TATATATA----------------------------------------------------------------------TATAT--------------------------------------------------------------------------------------------------------------------------------------------------
Ngeorgia_Sittons_N073 TTAATATGAGATAAATGAATGTTCTAGATTTAGGGATATTTTTGCATCAAATAATACAAAATAATCTTCTTAAGTGTGGGAAAAGACGGTTAATTAAAAGAAAAATATTCAATTAATAATTGCCTTTACGATCACAGTAAGATTAGTAATTGCATTTACGACCACAAAAATAATGTATCGTCAAAAAGAATACATGCTGGGATAGTGTTATATCCGTAAAAGCTTAATTTTTTAAAAAAAGTCTTATTGATAAAATTTTCACATTCAGTGAAAAAGACCGTAATATTCAACAGAATATGCAGAACAAAAAGCAAGGTATTTATTAATTGTACCCGAAACGATGGCTGTAAATTTAAACGCGGTAAATATTTTTTCTCTTTGTAATTTTCATTCATAAATTCA-TTTCCTTCGTAATGTTTTGAATTTGAAAGTTAAGTTATACAAATTTTATTTTAACATTGTGAAAAACAATTTACCTATTTATATACATATTTGAATTTTTCAACCTTTATAGCATTGTTA-TTTTTTTCCTACTTTTAGGAAATAATTCTCAAGCGGGCGGCTGATTTAGCGGAAGCCTTGTACAGTATGCCTCGAAATAACCAGCTAGCTCTGCCTGCGCCCCGATCTCCAGCCTTGAACAATGCCGCCGCAATGTCCGGCTTCAATGCCTACACAGGTCAGCTGGCTGTCAACGTGCAGGAGAACGGTAGGGACCCATGGCCCCACGTTCACAATGCTTACTGCCACTGTCCAGGCAATAATTTAACTTAGGGTCACATTATATAATGCATGCACACCCCTTTCTTCACCCAATTTATTTTCTTATTTTATAAAAATTAATTTCAATTCTTATTCTTATACCTTTTACGATCATTAAATTTATGTTTAATTTATATATATATATATAT--------------------------------------------------------------------------TATATATATATATA-----------------------------------------------------------------------------------------------------------------------------------------------------------------------------------------------------------------------
Ngertschi_CedarCreek_N351 TTAATATGAGATAAATGAATGTTTTAGATTTAGGGATATTTTTGCATCAAATAATACAAAATAATCTTCTTAAGTGTGGGAAAA----------------------------TTAGTAATTGCATTTACGACC---ATAAAAATAAGAATGGAATGAACGACCATAAAAATAATGAATCATCAAAAAGAATACATGCTGAATACATGTTATATCCGTAAAAGCTTAATTTTTTAAAAAAAGTCTTATTGATAAAATTTTCACATTCCGTGAAAAAGACCGTAATATTCAACAGAATATGCAGAGTAAAAAGCAAGGTATTTATTATTTGCACCCGAAACGATGGCTGTAAATTTAAACGCGGTAAATATTTTTTCTCTTCGTAATT----CTCATTCATTCCATTTCCTTCGTAATGTTTTGAATTTGAAAGTTAAGTTATACAAATTTTATTTTAACATTGTGAAAAACAATTTACCTATTTATATACATATTTGAATTTTTAAACCTTTATAGCATTGTTATTTTTTTACCTACTTTTAGGAAATAATTCTCAAGCGGGCGGCTGATTTAGCGGAAGCCTTGTACAGTATGCCTCGAAATAACCAGCTAGCTCTGCCTGCGCCCCGATCTCCAGCCTTGAACAATGCCGCCGCCATGTCCGGCTTCAATGCCTACACAGGTCAGCTGGCTGTCAACGTGCAGGAGAACGGTAGGGACCCATGGCCCCACGTTCACAATGCTTACTGCCACTGTCCAGGCAATAATTTAACTTAGAGTCACATGATATAATGCATGCACACCCCTTTCTTCACCCAAGTTATT--------------------------------------------------------------------------------------------------------------------------------------------------------------------------------------------------------------------------------------------------------------------------------------------------------------------------------------------------------------------------------------------------------
Ngertschi_FrenchBroad_N968 ------TGAGATAAATGAATGTTTTAGATTTAGGGATATTTTTGCATCAAATAATACAAAATAATCTTCTTAAGTGTGGG----------------------------------------------------------AAAATTAGTAATTGCATTTACGACCATAAAAATAATGAATCATCAAAAAGAATACATGCTGAATACATGTTATATCCGTAAAAGCTTAATTTTTTTAAAAAAGTCTTATTGATAAAATTTTCACATTCCGTGAAAAAGACCGTAATATTCAACAGAATATGCAGAATAAAAAGCAAGGTATTTATTATTTGCACCCGAAACGATGGCTGTAAATTTAAACGCGGTAAATATTTTTTCTCTTCGTAATT----CTCATTCATTCCATTTCCTTCGTAATGTTTTGAATTTGAAAGTTAAGTTATACAAATTTTATTTTAACATTGTGAAAAACAATTTACCTATTTATATACATATTTGAATTTTTAAACCTTTATAGCATTGTTATTTTTTTACCTACTTTTAGGAAATAATTCTCAAGCGGGCGGCTGATTTAGCGGAAGCCTTGTACAGTATGCCTCGAAATAACCAGCTAGCTCTGCCTGCGCCCCGATCTCCAGCCTTGAACAATGCCGCCGCCATGTCCGGCTTCAATGCCTACACAGGTCAGCTGGCTGTCAACGTGCAGGAGAACGGTAGGGACCCATGGCCCCACGTTCACAATGCTTACTGCCACTGTCCAGGCAATAATTTAACTTAGAGTCACATGATATAATGCATGCACACCCCTTTCTTCACCCAAGTTATTTTCTTATTTTATAAAAATTAATTTCAATTCTTATTTTTATACCTTCTACGACCATTAAATTTATGTTTAATTTCTGTATATATAAATTTTAAAGTTGATTATTAATTTAACTTATATTTTTAGTGTTATCATTTGGACATGTTATTTTTAAATGTA-TTTTTTTATATGTACTAACATGCTTTGAGAAAAAGTAAAAGTCGACAGACTGAACAGTAATACACAAAAAAGAAGAATAAATTTTATATAATTTTAAACCCAACATATGAGTGACTCTATTCAATTTATGTGCTTTTCTTTAAGTAATACATTCAGATTTTATTTCTCAAATATT-AACGT------------------------------------------------------
Ngertschi_HickoryNutGap_N810 -----------------------------------------------------------------------------GGG----------------------------------------------------------AAAATTAGTAATTTCATTTACGACCATAAAAATAATGTATCATCAAAAAGAATACATGCTGAATATATGTTATATCCGTAAAAGCTTAATTTTTTAAAAAAAGTC--ATTGATAAAATTTTCACATTCCGTGAAAAAGACCGTAATATTCAACAGAATATGCAGAGTAAAAAGCAAGGTATTTATTATTTGCACCCGAAACGATGGCTGTAAATTTAAACGCGGTAAATATTTTTTCTCTTCGTAATT----CTCATTCATTCCATTTCCTTCGTAATGTTTTGAATTTGAAAGTTAAGTTATACAAATTTTATTTTAACATTGTGAAAAACAATTTACCTATTTATATACATATTTGAATTTTTAAACCTTTATAGCATTGTTATTTTTTTACCTACTTTTAGGAAATAATTCTCAAGCGGGCGGCTGATTTAGCGGAAGCCTTGTACAGTATGCCTCGAAATAACCAGCTAGCTCTGCCTGCGCCCCGATCTCCAGCCTTGAACAATGCCGCCGCCATGTCCGGCTTCAATGCCTACACAGGTCAGCTGGCTGTCAACGTGCAGGAGAACGGTAGGGACCCATGGCCCCACGTTCACAATGCTTACTGCCACTGTCCAGGCAATAATTTAACTTAGAGTCACATGATATAATGCATGCACACCCCTTTCTTCACCCAAGTTATTTTCTTATTTTATAAAAATTAATTTCAATTCTTATTTTTATACCTTCTACGACCATTAAATTTATGTTTAATTTCTGTATATATAAATTTTAAAGTTGATTATTAATTTAACTTATATTTTTAGTGTTATCATTTGGACATGTTATTTTTAAATGTATTTTTTTTATATGTACTAACATGCTTTGAGAAAAAGTAAAAGTCGACAGACTGAACAGTAATATACAAAA--------------------------AAACTCAACATATGAGTGACCCTATTCAATTTATGTGCTTTTCTTTAAGTAATACATTCAGATTTTATTTCTCAAATATT-AACGTTTTCGTTGGACAAGCGCTGCTTTATATAGTGTTTCAATGTTTCCTTTCTGTATA
Nholsingeri_BrumleyCrk_N916 --------AGATAAATGAATGTTTTAGATTTAGGGATATGTTTGCATCAAATAATACAAAATAATCTTCTTAAGTGTGGGAAAAGACGGTTAATTAAAAGAAAAGTATTCAATTAATAATTGCCTTTACGATCACAGTAAAATTAGTAATTGCATTTACAACCATAAAAATAATGTATCATCAAAAAGAATACATGCTGAGGTAGTGTTATATCCGTAAAAGCTTAATTTTTTAAAAAAAGCCTTATTAATAAAATTTTCACATTCCGTGAAAAAGACCGTAATATTCAACAGAATATGCAGAGTAAAAAGCAAGGTATTTATTATTTTCACCCGAAACGATGGCTGTAAATTTAAACGCGGAAAATATTTTTTCTCTTCGTAATTTTCATTCATTCATTCAATTTCCTTCGTGATGTTTTGAATTTGAAAGTTAAGTTATACAAATTTTATTTTAACATTGTGAGAGACAATTTACCTATTTATATACATATTTGAATTTTTAAACCTTTATAAAATTGTTATTTTTTACCTTACTTTTAGGAAATAATTCTCAAGCGGGCGGCTGATTTAGCGGAAGCCTTGTACAGTATGCCTCGAAATAACCAGCTAGCTCTGCCTGCGCCCCGATCTCCAGCCTTGAACAATGCCGCCGCCATGTCCGGCTTCAATGCCTACACAGGTCAGCTGGCTGTCAACGTGCAGGAGAACGGTAGGGACCCATGGCCCCACGTTCACAATGCTTACTGCCACTGTCCAGGCAATAATTTAACTTAGGGTCACATTATATAATGCATGCACACTCCTTTCTTCACCCAATTTATTTTCTTATTTCATAAAAATTAATTTCAATTCTTATTTTTATACCTTCTACGACCATTAAATTCCTGCTTAATATCTCTATATATAAATTTTAAAGTTGATTATTAATTTAACTTATATTTTTAGTGTTATCATTTGGACATGTTCTTTTTAAATGTATTTTTTTTATATGTAGTAACATGCTTTGAGAAAAGGTAAAAGTCGACAGATTGAACAGTAATATACAAAAAGGAAAAATAACTTTTATATAATTCTAAACCCAACATATGAGTGACCCTATTCAATTTATGTGCTTCTCTTTAAGTGGAATATTCAGATTTTATTTCTCAAATGTTAAACGCTTTCGTTGGGCAAGCGCTGCTTTATATAGTGTTTCAATGTTTCTTCTCTGTATA
Nholsingeri_PondCave_N541 TTAATATGAGATAAATGAATGTTTTAGATTTAGGGATATGTTTGCATCAAATAATACAAAATAATCTTCTTAAGTGTGGGAAAAGACGGTTAATTAAAAGAAAAGTATTCAATTAATAATTGCCTTTACGATCACAGTAAAATTAGTAATTGCATTTACAACCATAAAAATAATGTATCATCAAAAAGAATACATGCTGAGGTAGTGTTATATCCGTAAAAGCTTAATTTTTTTAAAAAAGCCTTATTAATAAAATTTTCACATTCCGTGAAAAAGACCGTAATATTCAACAGAATATGCAGAGTAAAAAGCAAGATATTTATTATTTGCACCCGAAACGATGGCTGTAAATTTAAACGCGGAAAATATTTTTTCTCTTCGTAATTTTTATTCATTCATTCAATTTCCTTCGTAATGTTTTGAATTTGAAAGTTAAGTTATACAAATTTTATTTTAACATTGTGAGAGACAATTTACCTATTTATATACATATTTAAATTTTTAAACCTTTATAAAATTGTTATTTTTTACCTTACTTTTAGGAAATAATTCTCAAGCGGGCGGCTGATTTAGCGGAAGCCTTGTACAGTATGCCTCGAAATAACCAGCTAGCTCTGCCTGCGCCCCGATCTCCAGCCTTGAACAATGCCGCCGCCATGTCCGGCTTCAATGCCTACACAGGTCAGCTGGCTGTCAACGTGCAGGAGAACGGTAGGGACCCATGGCCCCACGTTCACAATGCTTACTGCCACTGTCCAGGCAATAATTTAACTTAGGGTCACATTATATAATGCATGCACACCCCTTTCTATACCCAATTTATTTTCTTATTTTATAAAAAATAATTTCAATTCTTATTTTTATACCTTCTACGACCATTAAATTCATGTTTAATATCTCTATATATAAATTTTAAAGTTGATTATTAATTTAACTTATATTTTTAGTGTTATCATTTGGACATGTTCTTTTTAAATGTATTTTTTTTATATGTAGTAACATGCTTTGAGAAAAAGTAAAAGTCGACAGATTGAACAGTAATATACAAAAAGGAAAAATAACTTTTATATAATTCTAAACCCAACATATGAGTGACCCTATTCAATTTATGTGCTTCTTTTTAAGTGGAACATTCAGATTTTATTTCTCAAATGTTAAACGCTTTCGTTGGGCAAGCGCTGCTTTATATAGTGTTTCAATGTTTCTTCTCTGTATA
Njonesi_CaveSpringCave_N390 TTAATATGAGATAAATGAATGTTTTAGATTTAGGGATATGTTTGCATCAAATAATACAAAATAATCTTCTTAAGTGTGGGAAAA---GGTTAATTAAAAGAAAAGTATTCAATTAATAATTGCTTTTACGATCACAATGAAATTAGTAATTGCATTTACGACCACAAAAATAATCTATCGTCAAAAAGAATACATGTTGGGGTAGTG-TATATCCGTAAAAGCTTAATTTTTAAAAAAAAGTCTTAGCAATAAAATTTTCACATTCAGTGAAAAAGACCGTAATATTCAACAGAATATACAGAGTAAAAATCAAGGTATTTATTAATTGTACCCGAAACGATGGCTGTAAATTTAAACGCGGTAAATATTTTTTCTCTTCGTAATTTTCATTCATTCATTCAATTTCCTTCGTAATGTTTTGAGTTTGAAAGTTAAGTAATACAAATTTTATTTTAACATGGTGAGAAACTATTTACCTATTTATATACATATTTAAATTTTTAAACCTTTATAACATTGTTATTTTTCCCCCTACCTTTAGGAAATAATTCTCAAGCGGGCGGCTGATTTAGCGGAAGCCTTGTACAGTATGCCTCGAAATAACCAGCTAGCTCTGCCTGCGCCCCGATCTCCAGCCTTGAACAATGCCGCCGCCATGTCCGGCTTCAATGCCTACACAGGTCAGCTGGCTGTCAACGTGCAGGAGAACGGTAGGGACCCATGGCCCCACGTTCACAATGCTTACTGCCACTGTCCAGGCAATAATTTAACTTAGGGTCACGTTATATAATGCATGCACACCCCTTTCTTCACCCAATTTATTTTCTTATTTTATAAAAATTAATTTCAATTCTAATTTTTATACCTTCTACGACCATTACATTTATGTTTAATTTCTATATATATAAATTTTAAAGTTGATTATTAATTTAACTTATATTTTTAGTGTTATCATTTGGACATGTTATTTTTAAATCTATTCTTTTTATATGTAGTAACATGCTTTGAGAAAAAGTAAAAATCGACAAACTGAACAGTAATATACAAAAAGGAAGAATAAATTTTATATAATTCTAAACCCAACATATGAGTGACCCTATTCAATTTATGTGC-TTTCTTTAAGTAAAACATTCAGATTTTATTTCTCAAATGTTAAACGTTTTCGTTGGGCAAACGCTGCTTTATATAGTGTTTCAATGTTTCTTCTCTGTATA
Nlowderi_ChestnutBranch_N731 TTAATATGAGATAAATGAATGTTTTAGATTTAGGGATATTTTTGCATAAAATAATACAAAATAATCTTCTTAAGTGTGGGAAAAGACGGTTAATTAAAAGAAAAGTATTCAATTAATAATTGCCTTTACGATCACAGTAAAATTAGTAATTGCATTTACGACCACAAAAATAATGTATCGTCAAAAAAAAAACATGTTGGGGTAGTGTTATATCCGCAAAAGCTTAATTTTTT----AAAATCTTATTAATAAAATTTTCACATTCAGTGACAAAGACCGTAATATTCAACAGAATATACAGAGTAAAAAGCAAGGTATTTATTATTTGCACCCGAAATGATGGCTGTAAATTTAAACGCGGTAAATA-TTTTTATCTTTGTACTT----GTCATTCATTCAATTTCCTTCCTAATGTTTTGAATTTGAAAGTTAAATTTTACAAATATTATTTTAACATTGTGAGAAACAATTTACCTATTTATATACATATTTGAATTTTTAAACCTTTATAGCATTGTTA-TTTTTTTCCTACTTTTAGGAAATAATTCTCAAGCGGGCGGCTGATTTAGCGGAAGCCTTGTACAGTATGCCTCGAAATAACCAGCTAGCTCTGCCTGCGCCCCGATCTCCAGCCTTGAACAATGCCGCCGCCATGTCCGGCTTCAATGCCTACACAGGTCAGCTGGCTGTCAACGTGCAGGAGAACGGTAGGGACCCATGGCCCCACGTTCACAATGCTTACTGCCACTGTCCAGGCAATAATTTAACTTAGGGTCACATTATATAATGCATGCACACCCCTTTCTTCACCCAATTTATTTTCTTCTTTTATAAAAAATAATTTCGATTCTTATTTCTATACCTTCTACGACCATTAAATTTATGTTTAATTTCTATATAAATAAATTTTAAAGTTGATTATTAATTTAACTTATATTTTTAGTGTTATCATTTGGACATGTTATTTTTAAATGTAT------TATATAT------------------------------------------------------------------------------------------------------------------------------------------------------------------------------------------------------------------------------
Nlowderi_upperFiresCreek_N820 TTAATATGAGATAAATGAATGTTTTAGATTTAGGGATATTTTTGCATCAAATAATACAAAATAATCTTCTTAAGTGTGGGAAAAGACGGTTAATTAAAAGAAAAGTATTCAATTAATAATTGCCTTTACGATCACAGTAAAATTAGTAATTGCATTTACGACCACAAAAATAATGTATCGTCAAAAAAAAAACATGCTGGGGTAGTGTTATATCCGCAAAAGCTTAATTTTTT----TAAATCTTATTAATAAAATTTTCACATTCAGTGAAAAAGACCGTAATATTCAACAGAATATACAGAGTAAAAAGCAAGGTATTTATTATTTGCACCCGAAATGATGGCTGTAAATTTAAACGCGGTAAATA-TTTTTATCTTTGTACTT----GTCATTCATTCAATTTCCTTCCTAATGTTTTGAATTTGAAAGTTAAATTTTACAATTATTATTTTAACATTGTGAGAAACAATTTACCTATTTATATACATATTTGAATTTTTAAACCTTTATAGCATTGTTA-TTTTTTTCCTACTTTTAGGAAATAATTCTCAAGCGGGCGGCTGATTTAGCGGAAGCCTTGTACAGTATGCCTCGAAATAACCAGCTAGCTCTGCCTGCGCCCCGATCTCCAGCCTTGAACAATGCCGCCGCCATGTCCGGCTTCAATGCCTACACAGGTCAGCTGGCTGTCAACGTGCAGGAGAACGGTAGGGACCCATGGCCCCACGTTCACAATGCTTACTGCCACTGTCCAGGCAATAATTTAACTTAGGGTCACATTATATAATGCATGCACACCCCTTTCTTCACCCAATTTATTTTCTTCTTTTATAAAAAATAATTTCGATTCTTATTTCTATACCTTCTACGACCATTAAATTTATGTTTAATTTCTATATATA----------------------------------------------------------------------------------------------------------------------------------------------------------------------------------------------------------------------------------------------------------------------------------------------------------------------
Nlula_BeeRockCave_G2091 TTAATATGAGATAAATGAATGTTCTGGATTTAGGGATATTTTTGCATCAAATAATACAAAATAATCTTCTTAAGTGTGGGAAAAGACGGTTAATTAAAAGAAAAGTATTCAATTAATAATTGTCTTTACGATCACAGTAAGCTTAGTAATTGCATTTACGACCACAAAAATAATGTATCGTCAAAAAGAATACATGCTGGGGTAGTGTTATATCCGTAAAAGCTTAATTTTTTAAAAAAAGTCTTATTAATAAAATTTTCACATTCAGTGAAAAAGACCGTAATATTCAACAGAATATGCAGAACAAAAAGCAATGTATTTATTAATTGCACCCGAAACGATGGCTGTAAATTTAAACGCGGTAAATATTTTTTCTCTTTGTAATTTTCATTCATAAATTCA-TTTCCTTTGTAACGTTCTGAATTTGAAAGTTAAGTTATAGAAATTTTATTTTAATATTGTGAAAAACAATTTACCTATTTATATACATATTTGAATTTTTCAACCTTTATAGCATTGTTA-TTTTTTTCCTACTTTTAGGAAATAATTCTCAAGCGGGCGGCTGATTTAGCGGAAGCCTTGTACAGTATGCCTCGAAATAACCAGCTAGCTCTGCCTGCGCCCCGATCTCCAGCCTTGAACAATGCCGCCGCAATGTCCGGCTTCAATGCCTACACAGGTCAGCTGGCTGTCAACGTGCAGGAGAACGGTAGGGACCCATGGCCCCACGTTCACAATGCTTACTGCCACTGTCCAGGCAATAATTTAACTTAGGGTCACATTATATAATGCATGCACACCCCTTTTTTCACCCAATTTATTTTCTTATTTTATAAAAATTAATTTCAATTCTTATTCTTATACCTTTTACGATCATTAAATTTATGTTTAATTTATATATATATATATAT---------------------------------------------------------------------------------------------------------------------------------------------------------------------------------------------------------------------------------------------------------------------------------------------------------------
Nlula_LulaFallsCave_G2084 ---------------------------AGTTAGGGATATTTTTGCATCAAATAATACAAAATAATCTTCTTAAGTGTGGGAAAAGACGGTTAATTAAAAGAAAAGTATTCAATTAATAATTGTCTTTACGATCACAGTAAGCTTAGTAATTGCATTTACGACCACAAAAATAATGTATCGTCAAAAAGAATACATGCTGGGGTAGTGTTATATCCGTAAAAGCTTAATTTTTTAAAAAAAGTCTTATTAATAAAATTTTCACATTCAGTGAAAAAGACCGTAATATTCAACAGAATATGCAGAACAAAAAGCAATGTATTTATTAATTGCACCCGAAACGATGACTGTAAATTTAAACGCGGTAAATATTTTTTTTCTTTGTAATTTTCATTCATAAATTCA-TTTCCTTTGTAACGTTCTGAATTTGAAAGTTAAGTTATAGAAATTTTATTTTAATATTGTGAAAAACAATTTACCTATTTATATACATATTTGAATTTTTCAACCTTTATAGCATTGTTA-TTTTTTTCCTACTTTTAGGAAATAATTCTCAAGCGGGCGGCTGATTTAGCGGAAGCCTTGTACAGTATGCCTCGAAATAACCAGCTAGCTCTGCCTGCGCCCCGATCTCCAGCCTTGAACAATGCCGCCGCAATGTCCGGCTTCAATGCCTACACAGGTCAGCTGGCTGTCAACGTGCAGGAGAACGGTAGGGACCCATGGCCCCACGTTCACAATGCTTACTGCCACTGTCCAGGCAATAATTTAACTTAGGGTCACATTATATAATGCATGCACACCCCTTTTTTCACCCAATTTATTTTCTTATTTTATAAAAATTAATTTCAATTCTTATTCTTATACCTTTTACGATCATTAAATTTATGTTTAATATATATATATATAT-------------------------------------------------------------------------------------------------------------------------------------------------------------------------------------------------------------------------------------------------------------------------------------------------------------------
Nmimus_NealsSink_N329 ----------------------------------------------------------------------------------------------------AAAAGTATTCAATTAATAATTGCCTTTACGATCACAGTAAAATTAGT-ATTGCATTTACGACCATAAAAATAATGTATCATCAAAAAGAATACATGCTGAGGTAGTGTTATATCCGTAAAAGCTTAATTTTTTTAAAAAAGTCTTATTAATAAAATTTTCACATTCCGTGAAAAAGACCGTAATATTCAACAGAATATGGAGAGTAAAAAGCAAGGTATTTATTATTTGCACCCGAAACGATAGCTGTATATTTAAACGCGGAAAATATTTTTTCTCTTCGTAATTTTCATTCATTCATTCAATTTCCTTCGTAATGTTTTGAATTTGAAAGTTAAGTTATACAAATTTTATTTTAACATTGTGAGAAACAATTTACCTATTTATATACATATTTGAATTTTTAAACCTTTATAAAATTGTTATTTTTTACCTTACTTTTAGGAAATAATTCTCAAGCGGGCGGCTGATTTAGCGGAAGCCTTGTACAGTATGCCTCGAAATAACCAGCTAGCTCTGCCCGCGCCCCGATCTCCAGCCTTGAACAATGCCGCCGCCATGTCCGGCTTCAATGCCTACACAGGTCAGCTGGCTGTCAACGTGCAGGAGAACGGTAGGGACCCATGGCCCCACGTTCACAATGCTTACTGCCACTGTCCAGGCAATAATTTAACTTAGGGTCACATTATATAATGCATGCGCACCCCTTTCTTCATCCAATTTATTTTCTTATTTTATAAAAATAAATATCAATTCTCATTTTTATACCTTCTACGACCATTAAATTTATGTTTAATATCTCTATATATAAATTTTAAAGTTGATTATTAATTTAACTTATATTTTTAGTGTTATCATTTGGACATGTTCTTTTTAAATGTATTTTTTTTATATGTAGTAACATGCTTTGAGAAAAAGTAAAAGTCGACAGATTGA--------ATACAAAAAGGAAAAATAACTTTTATATAATTCTAAACCCAACATATGAGTGACCCTATTCAATTTATGTGCTTCTCTTTAAGTGAAACATTCAGATTTTATTTCTCAAATGTTAAACGTTTTCGTTGGGCAAG----------------------------------------
Nmimus_Straleys_N625 ---------------------------------------------------------------------------------------------------------------------AATTGCCTTTACGATCACAGTAAAATTAGT-ATTGCATTTACGACCATAAAAATAATGTATCATCAAAAAGAATACATGCTGAGGTAGTGTTATATCCGTAAAAGCTTAATTTTTTTAAAAAAGTCTTATTAATAAAATTTTCACATTCCGTGAAAAAGACCGTAATATTCAACAGAATATGGAGAGTAAAAAGCAAGGTATTTATTATTTGCACCCGAAACGATGGCTGTAAATTTAAACGCGGAAAATATTTTTTCTCTTCGTAATTTTCATTCATTCATTCAATTTCCTTCGTAATGTTTTGAATTTGAAAGTTAAGTTATACAAATTTTATTTTAACATTGTGAGAAACAATTTACCTATTTATATACATATTTGAATTTTTAAACCTTTATAAAATTGTTATTTTTTACCTTACTTTTAGGAAATAATTCTCAAGCGGGCGGCTGATTTAGCGGAAGCCTTGTACAGTATGCCTCGAAATAACCAGCTAGCTCTGCCCGCCCCCCGATCTCCAGCCTTGAACAATGCCGCCGCCATGTCCGGCTTCAATGCCTACACAGGTCAGCTGGCTGTCAACGTGCAGGAGAACGGTAGGGACCCATGGCCCCACGTTCACAATGCTTACTGCCACTGTCCAGGCAATAATTTAACTTAGGGTCACATTATATAATGCATGCGCACCCCTTTCTTCATCCAATTTATTTTCTTATTTTATAAAAATAAATATCAATTCTCATTTTTATACCTTCTACGACCATTAAATTTATGTTTAATATCTCTATATATAAATTTTAAAGTTGATTATTAATTTAACTTATATTTTTAGTGTTATCATTTGGACATGTTCTTTTTAAATGTATTTTTTTTATATGTAGTAACATGCTTTGAGAAAAAGTAAAAGTCGACAGATTGAACAGTAATATACAAAAAGGAAAAATAACTTTTATATAATTCTAAACCCAACATATGAGTGACCCTATTCAATTTATGTGCTTCTCTTTAAGTGAAACATTCAGATTTTATTTCTCAAATGTTAAACGTTTTCGTTGGGCAAGCGCTGCTTTATATAGTGTTTCAATGTTTCTTCTCTGTATA
Nnasicus_CaneyFork_N171 -----ATGAGATAAATGAATGTTTTAGATTTAGGGATATTTTTGCATCAAATAATACAAAATAATCTTCTTAAGTGTGGG----------------------------------------------------------AAAATTAGTAATTGCATTTATGACCATAAAAATAATGTATCATCAAAAAGAATACATGCTGAGGTAGTGTTATATCCGTAAAAGCTTAATTTTTTAAAAAAAGTCTTATTGATAAAATTTTCACATCTCGTGAAAAAGACCGTAATATTCAACAGAATATGCAGAGTAAAAAGCAAGGTATTTATTATTTGCACCCGAAACGATGGCTGTAAATTTAAACGCGGTAAATATTTTTTCTCTTCGTAATT----CTCATTCATTCAATTTCCTTCGTAATGTTTTGAATTTGAAAG-TAAGTTATACAAATTTTATTTTAACATTGTGAAAAACAATTTACCTATTTATATACATATTTGAATTTTTAAACCTTTATAGCATTGTTA-TTTTTTTCCTACTTTTAGGAAATAATTCTCAAGCGGGCGGCTGATTTAGCGGAAGCCTTGTACAGTATGCCTCGAAATAACCAGCTAGCTCTGCCTGCGCCCCGATCTCCAGCATTGAACAATGCCGCCGCCATGTCCGGCTTCAATGCCTACACAGGTCAGCTGGCTGTCAACGTGCAGGAGAACGGTAGGGACCCATGGCCCCACGTTCACAATGCTTACTGCCACTGTCCAGGCAATAATTTAACTTAGGGTCACATTATATAATGCATGCACACCCCTTTCTTCACCCAATTTATTTTCTTATTTTATAAAAATTAATTTCAATTCTTATTTTTATACCTTCTACGACCATTAAATTTATGTTTAATTTCTGTATATATAAATTTTAAAGTTGATTATTAATTTAACTTATAATTTTAGTGTTATCATTTGGACATGTTATTTTTAAATGTA-TTTTTTTATATGTACTAACATGCTTTGAGAAAAAGTAAAAGTCGACAGACTGAACAGTAATATACAAAAAAGAAGAATAAATTTTGTATAATGTC--------------------------------------------------------------------------------------------------------------------------------------------
Nnasicus_CoweeTrain_N189 TTAATATGAGATAAATGAATGTTTTAGATTTAGGGATATTTTTGCATCAAATAGTACAAAATAATCTTCTTAAGTGTGGG----------------------------------------------------------AAAATTAGTAATTGCATTTATGACCATAAAAATAATGTATCATCAAAAAGAATACATGCTGAGGTAGTGTTATATCCGTAAAAGCTTAATTTTTAAAAAAAAGTCTTATTGATAAAATTTTCACATCTCGTGAAAAAGACCGTAATATTCAACAGAATATGCAGAGTAAAAAGCAAGGTATTTATTATTTGCACCCGAAACGATGGCTGTAAATTTAAACGCGGTAAATATTTTTTCTCTTCGTAATT----CTCATTCATTCAATTTCCTTCGTAATGTTTTGAATTTGAAAG-TAAGTTATACGAATTTTATTTTAACATTGTGAAAAACAATTTACCTATTTATATACATATTTGAATTTTTAAACCTTTATAGCATTGTTA-TTTTTTCCCTACTTTTAGGAAATAATTCTCAAGCGGGCGGCTGATTTAGCGGAAGCCTTGTACAGTATGCCTCGAAATAACCAGCTAGCTCTGCCTGCGCCCCGATCTCCAGCCTTGAACAATGCCGCCGCCATGTCCGGCTTCAATGCCTACACAGGTCAGCTGGCTGTCAACGTGCAGGAGAACGGTAGGGACCCATGGCCCCACGTTCACAATGCTTACTGCCACTGTCCAGGCAATAATTTAACTTAGGGTCACATTATATAATGCATGCACACCCCTTTCTTCACCCAATTTATTTTCTTATTTTATAAAAATTAATTTCAATTCTTATTTTTATACCTTCTACGACCATTAAATTTATGTTTAATTTCTGTATATATAAATTTTAAAGTTGATTATTAATTTAACTTATAATTTTAGTGTTATCATTTGGACATGTTATTTTTAAATGTA-TTTTTTTATATGTACTAACATGCTTTGAGAAAAAGTAAAAGTCGACAGACTGAACAGTAATATACAAAAAAGAAGAATAAATTTTGTATAATGTC--------------------------------------------------------------------------------------------------------------------------------------------
Nnasicus_ConnosteeFalls_N696 ---------------------------------------------------------------------------------------------------------------------------------------------------------------------------------------------------------------------------------------------------------ATAAAATTTTCACATTC-GTGAAAAAGACCGTAATATTCAACAGAATATGCAGAATAAAAAGCAAGGTATTTATTATTTGCACCCGAAACGATGGCTGTAAATTTAAACGCGGTAAATATTTTTTCTCTTCGTAATTTTCAGTCATTCATTCAATTTCCTTCGTAATGTTTTGAATTTGAAAGTTAAGTTATACAAATTTTATTTTAACATTGTGGTGTACAATTTACCTATTTATATACATATTTGAATTTTTAAACCTTTATAAAATTGTTATTTTCCCCCTTACTTTTAGGAAATAATTCTCAAGCGGGCGGCTGATTTAGCGGAAGCCTTGTACAGTATGCCTCGAAATAATCAGCTAGCTCTGCCTGCGCCCCGATCTCCAGCCTTGAACAATGCCGCCGCCATGTCCGGCTTCAATGCCTACACAGGTCAGCTGGCTGTCAACGTGCAGGAGAACGGTAGGGACCCATGGCCCCACGTTCACAATGCTTACTGCCACTGTCCAGGCAATAATTTAACTTAGGGTCACATTATATAATGCATGCACACCCCTTTCTTCACCCAATTTATTTTCTTATTTTATAAAAATTAATTTCAATTCTTATTTTTATACCTTCTACGACCATTGAATTTATGTTTAATTTCTATAT---TAAATTTTAAAGTTGATTATTAATTTAACTTACATTTTTAGTGTTATCATTTGGACATGTTATTTTTAAATGTA-TTTTTTTATATGTAGTAACATGCTTTGAGAAAAAGTAAAAGTCGACAGATTGAACAGTAATATACAAAAAGGAAAAATAAATTTTATATAATTCTAAACCTGACATATGAGTGACCCTATTCAATTTATGTGCTTCTCTTTAAGTGAAACATTCATATTTTATTTCTCAAATGTTAAACATTTTCGTTGGGCAAGCGCTGCTTAATATAGTGTTTAAATGTTTTTTCTCTGTATA
Npaynei_Grindstaff_N646 ---------GATAAATGAACGTTTTAGATTTAGGGATATGTTTGCATCAAATAATACAAAATAATCTTCTTAAGTGTGGGAAAAGACGGTTAATTAAAAGAAAAGTATTCAATTAATAATTGCCTTTACGATCACAGTAAAATTAGTAATTGCATTTACGACCATAAAAATAATGTATCATCAAAAAGAATACATGCTGAGGTAGTGTTATATCCGTAAAAGCTTAATTTTTTAAAAAATGTCTTATTAATAAAATTTTCACATTCCGTGAAAAAGACCGTAATATTCAACAGAATATGCAGAGTAAAAAGCAAGGTATTTATTATTTGCACCCGAAACGATGACTGTAAATTTAAACGCGGAAAATATTTTTTCTCTTCGTAATT----TTCATTCATTCAATTTCCTTCGTAATGTTTTGAATTTGAAAGTTAAGTTATACAAATTTTATTTTAACATTGTGGGAAACAATGTACCTATTTATATACATATTTGAATTTTTAAACCTTTATAAAATTGTTATTTTTTACCTTACTTTTAGGAAATAATTCTCAAGCGGGCGGCTGATTTAGCGGAAGCCTTGTACAGTATGCCTCGAAATAACCAGCTAGCTCTGCCTGCGCCCCGGTCTCCAGCCTTGAACAATGCCGCCGCCATGTCCGGCTTCAATGCCTACACAGGTCAGCTGGCTGTCAACGTGCAGGAGAACGGTAGGGACCCATGGCCCCACGTTCACAATGCTTACTGCCACTGTCCAGGCAATAATTTAACTTAGGGTCACATTATATAATGCATGCACACCCCTTTCTTCACCCAATTTATTTTCTTATTTTATAAAAATTTATTTCAATTCTTATTTTTATACCTTCTACGACCATTAAATTTATGTTTAATATCTCTATATATAAATTTTAAAGTTGATTATTAATTTAACTTATATTTTTAGTGTTATCATTTGGACATGTTCTTTTTAAATGTA-TTTTTTTATATGTAGTAACATGCTTTGAGAAAAAGTACTAGTCGACAGATTGAACAGTACTATACAAAAAGGAAAAATAATTTTTATATAATTCTAAACCCAACATATGAGTGACCCTATTCAATTTATGTGCTTCTCTTTAAGTGAAACATTCAGATTTTATTTCTCAAATGTTAAACGTTTTCGTTGGGCAAACGCTGCTTTATATAGTATTTCAATGTTTCTTCTCTGTATA
Npaynei_NorrisDamCave_N348 TTAATATGAGATAAATGAACGTTTTAGATTTAGGGATATGTTTGCATCAAATAATACAAAATAATCTTCTAAAGTGTGGGAAAATACGGTTAATTAAAAGAAAAGTATTCAATTAATAATTGCCTTTACGATCACAGTAAAATTAGTAATTGCATTTACGACCATAAAAATAATGTATCATCAAAAAGAATACATGCTGAGGTAGTATTATATCCGTAAAAGCTTAATTTTTTTAAAAAAGTCTTATTAATAAAATTTTCACATTCCGTGAAAAAGACCGTAATATTCAACAGAATATGCAGAGTAAAAAGCAAGGTATTTATTATTTGCACCCGAAACGATGACTATAAATTTAAACGCGGAAAATATTTTTTCTCTTCGTAATTTTCATTCATTTATTCAATTTCCTTCGTAATGTTTTGAATTTGAAAGTTAAGTTAAACAAATTTTATTTTACCATTGTGGGAAACAATGTACCTATTTATATACATATTTGAATTTTTAAACCTTTATAAAATTGTTATTTTTTACCTTACTTTTAGGAAATAATTCTCAAGCGGGCGGCTGATTTAGCGGAAGCCTTGTACAGTATGCCTCGAAATAACCAGCTAGCTCTGCCTGCGCCCCGGTCTCCAGCCTTGAACAATGCCGCCGCCATGTCCGGCTTCAATGCCTACACAGGTCAGCTGGCTGTCAACGTGCAGGAGAACGGTAGGGACCCATGGCCCCACGTTCACAATGCTTACTGCCACTGTCCAGGCAATAATTTAACTTAGGGTCACATTATATAATGCATGCACACCCCTTTCTTCACCCAATTTATTTTTTTATTTTATAAAAATTAATTTCAATTC------TTATACCTTCTACGACCATTAAATTTATGTTTAATATCTCTATATATAAATTTTAAAGTTGATTATTAATTTAACTTATATTTTTAGTGTTATCATTTGGACATGTTCTTTTTAAATGTATTTTTTTTATATGTAGTAACATGCTTTGAGAAAAAGTAAAAGTCGACAGATTGAACAGTACTATACAAAAAGGAAAAATAACTTTTATATAATTCTAAACCCAACATATGAGTGACCCTATTCAATTT---------------------------------------------------------------------------------------------------CTCTGTATA
Npaynei_UnakaMtns_N943 ------------AAATGAATGTTTTAGATTTAGGGATATGTTTGCATCAAATAATACAAAATAATCTTCTCAAGTGTGGGAAAAGACGGTTAATTAAAAGAAAAGTATTCAATTAATAATTGCCTTTACGATCACAGTAAAATTAGTAATTGCATTTACGACCATAAAAATAATGTATCATCAAAAAGAATACATGCTGAGGTAGTGTTATATCCGTAAAAGCTTAATTTTTTAAAAAAAGTCT---TAATAAAATTTTCACATTCCGTGAAAAAGACCGTAATATTCAACAGAATATGCAGAGTAAAAAGCAAGGTATTTATTATTTGCACCCGAAACAATGACTGTAAATTTAAACGCGGAAAATATTTTTTCTCTTCGTAATTTTCATTCATTCATTCAATTTCCTTCGTAATGTTTTGAATTTGAAAGTTAAGTTATACAAATTTTATTTTAACATTGTGGGAAACAATGTACCTGTTTATATACATATTTGAATTTTTAAACCTTTATAAAATTGTTATTTTTTACCTTACTTTTAGGAAATAATTCTCAAGCGGGCGGCTGATTTAGCGGAAGCCTTGTACAGTATGCCTCGAAATAACCAGCTAGCTCTGCCTGCGCCCCGGTCTCCAGCCTTGAACAATGCCGCCGCCATGTCCGGCTTCAATGCCTACACAGGTCAGCTGGCTGTCAACGTACAGGAGAACGGTAGGGACCCATGGCCCCACGTTCACAATGCTTACTGCCACTGTCCAGGCAATAATTTAACTTAGGGTCACATTATATAATGCATGCACACTCCTTTCTTCACCCAATTTATTTTCTTATTTTATAAAAATTTATTTCAATTCTTATTTTTATACCTTCTACGACCATTAAATTTATGTTTAATATCTCTATATATAAATTTTAAAGTTGATTATTAATTTAACTTATATTTTTAGTGTTATCATTTGGACATGTTCTTTTTAAATGTA--TTTTTTATATGTAGTAACATGCTTTGAGAAAAAGTAAAAGTCGACAGATTGAACAGTACTATACAAAAAGGAAAAATAACTTTTATATAATTCTAAACCCAACATATGAGTGACCCTATTCAATTTATGTGCTTCTCTTTAAGTGAAACATTCAGATTTTATTTCTCAAATGTTAAACGTTTTCGTTGGGCAAGCGCTGCTTTATATAGTGTTTCAATGTTTCTTCTCTGTATA
Npecki_HaskellSims_G3697 TTAATATGAAATAAACCAATGTTCTAGATTTAGGACTAGTTTTGCATTAAATAATACAAAATAATCTTCTTAATTGTGAGAAAAGACGGATAATTAAAAAAAAAGTATTGAATTAATAATTGCCTTTACGACCACAATAAAATTAGTAATTGCATTTACGGCCACAAAAATAATGTGTCGTCAAAAAGAATACATGCTGAGGAAGTGTTATATCCGTAAAAGCTTAATTTTTTAAAAAAAGTCTTATTAATAAAATTTTCACATTCAGTGAAAAAGACCGTAATATTCGACAGAATACACAGAGTAAAAAGCAAGGTTTTCATTAATTGCACCAGAAACGATGGCTATAAATTTAAACGCGGTAAATA-TTTTTCTCTTCGTAATTTTCATTCATTCATTCAATTTCATTCGTAATGTTTTGAATTTGAAAGTTAAGCTATACAAAT--TATTTTCACCTTGTGAGAAACAATTTACCTATTTATATATAGATTTGAATTTTCAAACCTTTATAGCATTGTTA-TTTTTTACCTACTTGCAGGAAATAATTCTCAAGCGGGCGGCTGATTTAGCGGAAGCCTTGTACAGTATGCCTCGAAATAACCAGCTAGCTCTGCCTGCGCCCCGATCTCCAGCCTTGAACAATGCCGCCGCCATGTCCGGCTTCAATGCCTACACAGGTCAGCTGGCTGTCAACGTGCAGGAGAACGGTAGGGACCCATGGCCCCACGTTCACAATGCTTACTGCCATTGTCCAGGCAATAATTTAACTTAGGGTCACATTAAATAATGCATGCACACCTCTTTCTGCACCGAATTTTTTTTTTTATTTTATAAAAATTAAATTCAATTCTTATTTTTATACGTTCTACGACCATTAAATTTATGCTTAGTTTCTATAAATATAAATTTTAAAGTTGATTATTAATTTAATTTATATTCTTAGTGTTATCATTTGGACATGTTATTTTTAAATGTATTTTTTTTATATGTAGTAACATGTTTTGAGAAAAAGTAAAAGTCAACAGACTGAACAGTAGTATACAA--AAAAACAATAAATTTTATATAATTCTAAACTCAACATATGAGATATCCTATTCAATTTATGTGCTTTTCTTTAAGTGAAATATTCAGATTCTATTTCTCAAATGTTAAACGTTTACGTTGGGCAAACGCTGCTTTATATAGTGTTTCAATGTTTCTTTTCTGTATA
Npecki_HurricaneMazeCave_G2100 TTAATATGAAATAAATCAATGTTCTAGATTTAGGACTAGTTTTGCATTAAATAATACAAAATAATCTTCTTAATTGTGGGAAAAGGCGGATAATTGAAAAAAAAGTATTCAATTAATAATTGCCTTTACGACCACAGTAAAATTAGTAATTGCATTTACGGCCGCAAAAATTATGTGTCGTCAAAAAGAATACATGCTGAGGAAGTGTTATATCCGTAAAAGCTTAATTTTCTAAAAAAAGTCTTATTAATAAAATTTTCACATTCAGTGAAAAAGACCGTAATATTCGACAGAATATACAGAGTAAAAAGCAAGGTTTTCATTAATTGCACCTGAAACGATGGCTATAAATTTAAACGCGGTAAATA-TTTTTCTCTTCGTAATTTTCATTCATTCATTCAATTTCATTCGTAATGTTTTGAATTTGAAAGTTAAGCTATACAAATTTTATTTTCACCTTGTGAGAAACAATTTACCTATTTATATACAGATTTGAATTTTCAAACCTTTATAGCATTGTTA-TTTTTTCCCTACTTGCAGGAAATAATTCTCAAGCGGGCGGCTGATTTAGCGGAAGCCTTGTACAGTATGCCTCGAAATAACCAGCTAGCTCTGCCTGCGCCCCGATCTCCAGCCTTGAACAATGCCGCCGCCATGTCCGGCTTCAATGCCTACACAGGTCAGCTGGCTGTCAACGTGCAGGAGAACGGTAGGGACCCATGGCCCCACGTTCACAATGCTTACTGCCATTGTCCAGGCAATAATTTAACTTAGGGTCACATTAAATAATGCATGCACACCTCTTTCTGCACCGAATTTATTTTTTTATTTTATAAAAATTAAATTCAATTCTTATTTTTATACGTTCTACGACCATTAAATTTATGTTTAGTTTCTATAAATATAAATTTTAAAGTTGATTATTAATTTAATTTATATTCTTAGTGTTATCATTTGGACATCTTATTTTTAAATGTATTTTTTTTATATGTAGTAACATGTTTTGAGAAAAAGTAAAAGTCAACATACTGAACAGTAGTATACAA--AAAAACAATAAATTATATATAATTCTAAACTCAACATATGAGAGATCCTATTAAATTTATGTGCTTTTCTTTAAGTGAAATATTCAGATTCTATTTCTCAAATGTTAAACGTTTTCGTTGGGCAAACGCTGCTTTATATAGTGTTTCAATGTTTCTTTTCTGTATA
Npecki_Monteagle_N062 ---------------------------------------------------------------------------------------------------------------------------------------------------------------------------------------------------------------------------------------------------------------------------------------------------------------------------------------------------------------------------------------------------------------------------------------------------------------------------------------------------------------------------------------------------------------------TTCTCAAGCGGGCGGCTGATTTAGCGGAAGCCTTGTACAGCATGCCTCGAAATAACCAGCTAGCTCTGCCTGCGCCCCGATCTCCAGCCTTGAACAATGCCGCCGCCATGTCCGGCTTCAATGCCTACACAGGTCAGCTGGCTGTCAACGTGCAGGAGAACGGTAGGGACCCATGGCCCCACGTTCACAATGCTTACTGCCATTGTCCAGGCAATAATTTAACTTAGGGTCACATTAAATAATGCATGCACACCTCTTTCTGCACCGAATTTATTTTTTTATTTTATAAAAATTAAATTCAATTCTTATTTTTATACGTTCTACGACCATTAAATTCATGTTTAGTTTCTATAAATATAAATTTTAAAGTTGATTATTAATTAAATTTATATTCTTAGTGTTATCATTTGGACATGTTATTTTTAAATGTA-TTTTTTTATATGTAGTAACATCTTTTGAGAAAAAGTAAAAGTCAACAGACTGAACAATAGTATACAAAAA--AACAATAAATTTTATATAATTCTAAACTCAACATATGAGATATCCTATTCAATTTATGTGCTTTTCTTTAAGTGAAATATTCAGATTCTATTTCTCAAATGTTAAACGTTTTCGTCGG-CAAACGCTGCTTTATATAGTGTTTCATTGTTTCTTTTCCGTATA
Nperlakyi_SChimneys_N1079 TTAATATGAGATAAATGAATGTTTTAGATTTAGGGATATGTTTGCATCAAATAATACAAAATAATCTTCTTAAGTGTGGGAAAAGACGGTTAATTAAAAGAAAAGTATTCAATTAATAATTGCTTTTACGATCACAGTAAAATTAGTAATTGCATTTACGACCACAAAAATAATCTATCGTCAAAAAGAATACATGCTGGGGTAGTGTTATATCCGTAAAAGCTTAATTTTTAAAAAAAAGTCTTAGCAATAAAATTTTCACATTCAGTGAAAAAGACCGTAATATTCAACAGAATATACAGAGTAAAAATCAAGGTATTTATTAATTGTACCCGAAACGATGGCTGTAAATTTAAACGCGGTAAATATTTTTTCTCTTCGTAATTTTCATTCATTCATTCAATTTCCTTCGTAATGTTTTGAATTTGAAAGTTAAGTTATACAAATTTTATTTTAACATGGTGAGAAACAATTTACCTATTTATATACATATTTAAATTTTTAAACCTTTATAACATTGTTATTTTTCCTCCTACCTTTAGGAAATAATTCTCAAGCGGGCGGCTGATTTAGCGGAAGCCTTGTACAGTATGCCTCGAAATAACCAGCTAGCTCTGCCTGCGCCCCGATCTCCAGCCTTGAACAATGCCGCCGCTATGTCCGGCTTCAATGCCTACACAGGTCAGCTGGCTGTCAACGTGCAGGAGAACGGTAGGGACCCATGGCCCCACGTTCACAATGCTTACTGCCACTGTCCAGGCAATAATTTAACTTAGGGTCACGTTATATAATGCATGCACACCCCTTTCTTCACCCAATTTATTTTCTCATTTTATAAAAATTAATTTCAATTCTTATTTTTATACCTTCTACGACCATTAAATTTATGTTTAATTTCTATACATATAAATTTTAAAGTTGATTATTAATTTAACTTATATTTTTAGTGTTATCATTTGGACATGTTATTTATAAATCTATTCTTTTTATATGTAGTAACATGCTTTGAGAAAAAGTAAAAATCGACAAACTGAACAGTAATATACAAAAAGAAAGAATAAATTTTATATAATTCTAAACCCAACATATGAGTGACCCTATTCAATTTATGTGCTTTTCTTTAAGTAAAACATTCAGATTTTATTTCTCAAATGTTAAACGTTTTCGTTGGGCAAACGCTGCTTTATATAGTGTTTCAATGTTTCTTCTCGGTATA
Nperlakyi_SChimneys_N1080 --------------------------------------------------------------------------------------------------------------------------------------------------------------------------------------------------------------------------------------------------------------------------------------------------------------------------------------------------------------------------------------------------------------------------------------------------------------------------------------------------TATATACATATTTAAATTTTTAAACCTTTATAACATTGTTATTTTTCCTCCTACCTTTAGGAAATAATTCTCAAGCGGGCGGCTGATTTAGCGGAAGCCTTGTACAGTATGCCTCGAAATAACCAGCTAGCTCTGCCTGCGCCCCGATCTCCAGCCTTGAACAATGCCGCCGCTATGTCCGGCTTCAATGCCTACACAGGTCAGCTGGCTGTCAACGTGCAGGAGAACGGTAGGGACCCATGGCCCCACGTTCACAATGCTTACTGCCACTGTCCAGGCAATAATTTAACTTAGGGTCACGTTATATAATGCATGCACACCCCTTTCTTCACCCAATTTATTTTCTCATTTTATAAAAATTAATTTCAATTCTTATTTTTATACCTTCTACGACCATTAAATTTATGTTTAATTTCTATACATATAAATTTTAAAGTTGATTATTAATTTAACTTATATTTTTAGTGTTATCATTTGGACATGTTATTTATAAATCTATTCTTTTTATATGTAGTAACATGCTTTGAGAAAAAGTAAAAATCGACAAACTGAACAGTAATATACAAAAAGAAAGAATAAATTTTATATAATTCTAAACCCAACATATGAGTGACCCTATTCAATTTATGTGCTTTTCTTTAAGTAAAACATTCAGATTTTATTTCTCAAATGTTAAACGTTTTCGTTGGGCAAACGCTGCTTTATATAGTGTTTCAATGTTTCTTCTCGGTATA
Nreclusus_Clingmans_N252 TTAATATGAGATAAATGAATGTTTTAGATTTAGGGATATGTTTGCATCAAATAATACAAAATAATCTTCTTAAGTGTGGGAAAAGACGGTTAATTAAAAGAAAAGTATTCAATTAATAATTGCTTTTACGATCACAGTAAAATTAGTAATTGCATTTACGACCACAAAAATAATCTATCGTCAAAAAGAATACATGCTGGGGTAGTGTTATATCCGTAAAAGCTTAATTTTT-AAAAAAAGTCTTAGCAATAAAATTTTCACATTCAGTGAAAAAGACCGTAATATTCAACAGAATATACAGAGTAAAAATGAAGGTATTTATTAATTGTACCCGAAACGATGGCTGTAAATTTAAACGCAGTAAAGATTTTTTCTCTTCGTAATTTTCATTCATTCATTCAATTTCCTTCGTAATGTTTTGAATTTGAAAGTTAAGTTATACAAATTTTATTTTAACATGGTGAGAAACAATTTACCTATTTATATACATATTTAAATTTTTAAACCTTTATAACATTGTTATTTTCCCCCCTTCCTTTAGGAAATAATTCTCAAGCGGGCGGCTGATTTAGCGGAAGCCTTGTACAGTATGCCTCGAAATAACCAGCTAGCTCTGCCTGCGCCCCGATCTCCAGCCTTGAACAATGCCGCCGCTATGTCCGGCTTCAATGCCTACACAGGTCAGCTGGCTGTCAACGTGCAGGAGAACGGTAGGGACCCATGGCCCCACGTTCACAATGCTTACTGCCACTGTCCAGGCAATAATTTAACTTAGGGTCACGTTATATAATGCATGCACACCCCTTTCATCACCCAATTTATTTTCTTATTTTATAAAAATTAATTTCAATTCTCATTTTTATACCTTCTACGACCATTAAATTTATGTTTAATTTCTATATATATAAATTTTAAAGTTGATTATTAATTTAACTTATATTTTTAGTGTTATCATTTGGACATGTTATTTTTAAATCTATTCTTTTTATATGTAGTAACATGCTTTGAGAAAAAGTAAAAATCGACAAACTGAACAGTAATATACAAAAAGAAATAATAAATTTTATATAATTCTAAACCCAACATATGAGTCACCCTATGCAATTTATGTGCTTTTCTTTAAGTAAAACATTCAGATTTTATTTCTCAAATGTTAAACGTTTTCGTTGGGCAAACGCTGCTTTATATAGTGTTTCAATGTTTCTTCTCTGTATA
Nreclusus_Newfound_N259 -----------------------------------------------------------------------------------------------------------------------TTGCTTTTACGATCACAGTAAAATTAGTAATTGCATTTACGACCACAAAAATAATCTATCGTCAAAAAGAAAA-ATGCTGGGGTAGTGTTATACCCGTAAAAGCTTAATTTTTAAAAAAAAGTCTTAGCAATAAAATTTTCACATTCAGTGAAAAAGACCGTAATATTCAACAGAATATAAAGAGTAAAAATGAAGGTATTTATTAATTGTACCCGAAACGATGGCTGTAAATTTGAACGCGGTGAATATTTTTTCTCTTCCTAATTTTCATTCATTCATTCAATTTCCTTCGTAATGTTTTGAATTTGAAAGTTAAGTTATACAAATTTTATTTTAACATGGTGAGAAACAATTTACCTATTTATATACATATTTAAATTTTTAAACCTTTATAACATTG---TTTTCCCCCCTACCTTTAGGAAATAATTCTCAAGCGGGCGGCTGATTTAGCGGAAGCCTTGTACAGTATGCCTCGAAATAACCAGCTAGCTCTGCCTGCGCCCCGATCTCCAGCCTTGAACAATGCCGCCGCTATGTCCGGCTTCAATGCCTACACAGGTCAGCTGGCTGTCAACGTGCAGGAGAACGGTAGGGACCCATGGCCCCACGTTCACAATGCTTACTGCCACTGTCCAGGCAATAATTTAACTTAGGGTCACGTTATATAATGCATGCACACCCCTTTCTTCGCCCAATTTATTTTCTTATTTTATAAAAATTAATTTCAATTCTCATTTTTATACCTTCTACGACCATTAAATTTATGTTTAATTTCTATATATATAAATTTTAAAGTTGATTATTAATTTAACTTATATTTTTAGTGTTATCATTTGGACATGTTATTTTTAAATCTATTCTTTTTATATGTAGTAACATGCTTTGAGAAGAAGTAAAAATCGACAAACTGAACAGTAATATACAAAAAGAAATAATAAATTTTATATAACTCTAAACCCAACATATGAGTCACCCTATTCAATTTATGTGCTTTTCTTTAAGTAAAACATTCAGATTTTATTTCTCAAATGTTAAACGTT-----------------------------------------------------
Nreclusus_Noland_N1051 TTAATATGAGATAAATGAATGTTTTAGATTTGGGGATATGTTTGCATCAAATAATACAAAATAATCTTCTTAAGTGTGGGAAAAGACGGTTAATTAAAAGAAAAGTATTCAATTAATAATTGCTTTTACGATCACAGTAAAATTAGTAATTGCATTTACGACCACAAAAATAATCTATCGTCAAAAAGAATACATGCTGGGGTAGTGTTATATCCGTTAAAGCTTAATTTAAAAAAAAAAGTCTTAGCAATAAAATTTTCACATTCAGTGAAAAAGACCGTGATATTCAACAGAATATACAGAGTAAAAATGAAGGTATTTATTAATTGTACCCGAAACGATGGCTGTAAATTTAAACGCGGTAAAGATTTTTTCTCTTCGTAATTTTCATTCATTCATTCAATTTCCTTCGTAATGTTTTGAATTTGAAAGTTAAGTTATACAGATTTTATTTTAACATGGTGAGAAACAATTTACCTATTTATATACATATTTAAATTTTTAAACCTTTATAACATTGTTATTTCCCCCCCTTCCTGTAGGAAATAATTCTCAAGCGGGCGGCTGATTTAGCGGAAGCCTTGTACAGTATGCCTCGAAATAACCAGCTAGCTCTGCCTGCGCCCCGATCTCCAGCCTTGAACAATGCCGCCGCTATGTCCGGCTTCAATGCCTACACAGGTCAGCTGGCTGTCAACGTGCAGGAGAACGGTAGGGACCCATGGCCCCACGTTCACAATGCTTACTGCCACTGTCCAGGCAATAATTTAACTTAGGGTCACGTTATATAATGCATGCACAACCCTTTCTTCACCCAATTTATTTTCTTATTTTATAAAAATTAATTTCAATTCTCATTTTTATACCTTCTACGACCATTAAATTTATGTTTAATTTCTATATATATAAATTTTAAAGTTGATTATTAATTTAACTTATATTTTTAGTGTTATCATTTGGACATGTTATTTTTAAATCTATTCTTTTTATATGTAGTAACATGCTTTGAGAAAAAGTAAAAATCGACAAACTGAACAGTAATATACAAAAAGAAATAATAAATTTTATATAATTCTAAACCCAACATATGAGTCACCCTATTCAATTTATGTGCTTTTCTTTAAGTAAAACATTCAGATTTTATTTCTCAAATGTTAAACGTTTTCGTTGGGCAAACGCTGCTTTATATAGTGTTTCAATGTTTCTTCTCTGTATA
Nreclusus_Smokemont_N1020 -----------------------------------------------------------------------------------------TTAATTAAAAGAAAAGTATTCAATTAATAATTGCTTTTACGATCACAGTAAAATTAGTAATTGCATTTACGACCACAAAAATAATCTATCGTCAAAAAGAATACATGCTGGGGTAGTGTTATATCCGTAAAAGCTTAATTTTTTAAAAAAAGTCTTAGCAATAAAATTTTCACATTCAGTGAAAAAGACCGAAATATTCAACAGAATATACAGAGTAAAAATCAAGGTATTTATTAATTGTACCCGAAACGATGGCTGTAAATTTAAACGCGGTAAATATTTTTTCTCTTCGTAATTTTCATTCATTCATTCAATTTCCTTCGTAATGTTTTGAATTTGAAAGTTAAGTTATACAAATTTTATTTTAACATGGTGAGAAACAATTTACCTGTTTATATACATATTTAAATTTTTAAACCTTTATAACATTGTTATTTCCCCCCCTACCTTTAGGAAATAATTCTCAAGCGGGCGGCTGATTTAGCGGAAGCCTTGTACAGTATGCCTCGAAATAACCAGCTAGCTCTGCCTGCGCCCCGATCTCCAGCCTTGAACAATGCCGCCGCTATGTCCGGCTTCAATGCCTACACAGGTCAGCTGGCTGTCAACGTGCAGGAGAACGGTAGGGACCCATGGCCCCACGTTCACAATGCTTACTGCCACTGTCCAGGCAATAATTTAACTTAGGGTCACGTTATATAATGCATGCACACCCCTTTCTTCGCCCAATTTATTTTCTTATTTTATAAAAATTAATTTCAATTCTCATTTTTATACCTTCTACGACCATTAAATTTATGTTTAATTTCTATATATATAAATTTTAAAGTTGATTATTAATTTAACTTATATTTTTAGTGTTATCATTTGGACATGTTATTTTTAAATCTATTCTTTTTATATGTAGTAACATGCTTTGAGAAAAAGTAAAAATCGACAAACTGAACAGTAATATACAAAAAGAAATAATAAATTTTATATAATTCTAAACCCAACATATGAGTGACCCTATTCAAT----------------------AACATTCAGATTTTATTTCTCAAATGTTAAACGTTTTCGTTGGGCAAACGCTG-----------------------------------
Nroanensis_IngramBranch_N926 ------------------------------------------------------TACAAAATAATCTTCTTAAGTGTGGGAAAATACGGTTAATTAAAAGAAAAGTATTCAATTAATAATTGCCTTTACGATCACAGTAAAATTAGTAATTGCATTTACGACCATAAAAATAATGTATCATCAAAAAGAATACATGCTGAGGTAGTGTTATATCCGTAAAAGCTTAATTTTTTTAAAAAAGTCTTATTAATAAAATTTTCACATTCCGTGAAAAAGACCGTAATATTCAACAGAATATGCAGAGTAAAAAGCAAGGTATTTATTATTTGCACCCGAAACAATGACTGTAAATTTAAACGCGGAAAATATTTTTTCTCTTCGTAATT----TTCATTCATTCAATTTCCTTCGTAATGTTTTGAATTTGAAAGTTAAGTTATACAAATTTTATTTTAACATTGTGGGAAACAATGTACCTATTTATATACATATTTGAATTTTTAAACCTTTATAAAATTGTTATTTTTTACCTTACTTTTAGGAAATAATTCTCAAGCGGGCGGCTGATTTAGCGGAAGCCTTGTACAGTATGCCTCGAAATAACCAGCTAGCTCTGCCTGCGCCCCGGTCTCCAGCCTTGAACAATGCCGCCGCCATGTCCGGCTTCAATGCCTACACAGGTCAGCTGGCTGTCAACGTGCAGGAGAACGGTAGGGACCCATGGCCCCACGTTCACAATGCTTACTGCCACTGTCCAGGCAATAATTTAACTTAGGGTCACATTATATAATGCATGCACACCCCTTTCTTCACCCAATTTATTTTTTTATTTTATAAAAATTAATTTCAATTCTTATTTTTATACCTTCTACGACCATTAAATTTATGTTTAATATCTCTATATATAAATTTTAAAGTTGATTATTAATTTAACTTATATTTTTAGTGTTATCATTTGGACATGTTCTTTTTAAATGTA-TTTTTTTATATGTAGTAACATGCTTTGAGAAAAAGTAAAAGTCGACAGATTGAACAGTACTATACAAAAAGGAAAAATAACTTTTATATAATTCTAAACCCAACATATGAGTGACCCTATTCAATTTATGTGCTTCTCTTTAAGTGAAACATTCAGATTTTATTTCTCAAATGTTAAACGTTTTCGTTTGGCAAACGCTGCTTTATATAGTATTTCAATGTTTCTTCTCTGTATA
Nroanensis_N_CarversGap_N928 --------------------------------------------------------------------------------------------------------------------------------------------------------------------------------------------------------------------------------------------------------------------------------------------------------------------------------------------------------------------------------------------------TTCATTCATTCATTCAATTTCCTTCGTAATGTTTTGAATTTGAAAGTTAA-TTATACAAATTTTATTTTAACATTGTGAGAAACAATTTACCTATTTATATACATATTTGAATTTTTAAACCTTTATAAAATTATTATTTTTTACCTCACTTTTAGGAAATAATTCTCAAGCGGGCGGCTGATTTAGCGGAAGCCTTGTACAGTATGCCTCGAAATAACCAGCTAGCTCTGCCTGCGCCCCGATCTCCAGCCTTGAACAATGCCGCCGCCATGTCCGGCTTCAATGCCTACACAGGTCAGCTGGCTGTCAACGTGCAGGAGAACGGTAGGGACCCATGGCCCCACGTTCACAATGCTTACTGCCACTGTCCAGGCAATAATTTAACTTAGGGTCACATTATATAATGCATGCACACCCCTTTCTTCACCCAATTTATTTTTTTATTTTATAAAAATTAATTTCAATTC------TTATACCTTCTACGACCATTAAATTTATGTTTAATATCTCTATATATAAATTTTAAAGTTGATTATTAATTTAACTTATATTTTTAGTGTTATCATTTGGACATGTTCTTTTTAAATATATATTTTTTATATGTAGTAACATGCTTTGAGAAAAAGTAAAAGTCGACAGATTGAACAGTAATAAACAAAAAGGAAAAATAACTTTTATATAATTCTAAACCCAACATATGAGTGACCCTATTCAATTTATGTGCTTCTCTTTAAGTGAAACATTCAGATTTTATTTCTCAAATGTTAAACGTTTTCGTTGGGCAAACGCTGCTTTATATAGTATTTCAATGTTTCTTCTCTGTATA
Nroanensis_RoanHighBluff_N762 TTAATA----ATAAATGAATGTTTTAGATTTAGGGATATGTTTGCATCAAATAATACAAAATAATTTTCTTAAGTGTGGGAAAAGACGGTTAATTAAAAGAAAAGTATTCAATTAATAATTGCCTTTACGATCACAGTAAAATTAGTAATTGCACAGTAATTAGTAAAAATAATGTATCATCAAAAAGAATACATGCTGAGGTAGTGTTATATCCGTAAAAGCTTAATTTTTT-AAAAAAGTCTTATTAATAAAATTTTCACATTCCGTGAAAAAGATCGTAATATTCAACAGAATATGCAGAGTAAAAAGCAAGGTATTTATTATTTGCACCCGAAACGATGACTGTAAATTTAAACGCGGAAAATATTTTTTCTCTTCGTAATTTTCATTCATTCATTCAATTTCCTTCGTAATGTTTTGAATTTGAAAGTTAA-TTATACAAATTTTATTTTAACATTGTGAGAAACAATTTACCTATTTATATACATATTTGAATTTTTAAACCTTTATAAAATTATTATTTTTTACCTTACTTTTAGGAAATAATTCTCAAGCGGGCGGCTGATTTAGCGGAAGCCTTGTACAGTATGCCTCGAAATAACCAGCTAGCTCTGCCTGCGCCCCGATCTCCAGCCTTGAACAATGCCGCCGCCATGTCCGGCTTCAATGCCTACACAGGTCAGCTGGCTGTCAACGTGCAGGAGAACGGTAGGGACCCATGGCCCCACGTTCACAATGCTTACTGCCACTGTCCAGGCAATAATTTAACTTAGGGTCACATTATATAATGCATGCACACCCCTTTCTTCACCCGATTTATTTTTTTATTTTATAAAAATTAATTTCAATTC------TTATACCTTCTACGACCATTAAATTTATGTTTAATATCTCTATATATAAATTTTAAAGTTGATTATTAATTTAACTTATATTTTTAGTGTTATCATTTGGACATGTTCTTTTTAAAT-----------------------------------------------------------------------------------------------------------------------------------------------------------------------------------------------------------------------------------------------
Nsheari_BaldRiver_N1168 TTAATATGAGATAAATGAATGTTTTCGATTTAGGGATATGTTTTGATCAAATAATACAAAATAATCTTCTTAAGTGTGGGAAAAGACGGTTAATTAATAGAAAAGTATTCAATTAATAATTGCCTTTACGATCACAATAAAATTAGTAATTGCATTTACGACCACAAAAATAATCTATCGTCAAACAGAATACATGCTGGGGTAGTGTTATATCCGTAAAAGCTTAATTTTTTAAAAAAAGTCTTAGCAATAAAATTTTCACATGCAGTGAAAAAGACCGTAATATTCAACAGAATATACAGAGTAAAAATCAAGGTATTTATTAATTGTACCCGAAACGATGGCTG------TAAACGCGGTAAATATTTTTTCTCTTCGTAATTTTCATTCATTCATTCAATTTCCTTCGTAATGTTTTGAATTTGAAAGTTAAGTTATACAAATTTTATTTTAACATTGTGAAAAACAATTTACCTATTTATATACATATTTGAATTTTTCAACCTTTATAGCATTGTTA-TTTTTTCCCTACTTTTAGGAAATAATTCTCAAGCGGGCGGCTGATTTAGCGGAAGCCTTGTACAGTATGCCTCGAAATAACCAGCTAGCTCTGCCTGCGCCCCGATCTCCAGCCTTGAACAATGCCGCCGCCATGTCCGGCTTCAATGCCTACACAGGTCAGCTGGCTGTCAACGTGCAGGAGAACGGTAGGGACCCATGGCCCCACGTTCACAATGCTTACTGCCACTGTCCAGGCAATAATTTAACTTAGGGTCACATTATATAATGCATGCACACCCCTTTCGTCACCCAATTTATTTTCTTATTTTATAAAAATTAATTTCAATTC------TTATACCTTTTACGACCATTAAATTTATGTTTAATTTATTTTTATATATATAT---------------------------------------------------------------------------------------------------------------------------------------------------------------------------------------------------------------------------------------------------------------------------------------------------------------
Nsheari_Cohutta_N826 TTAATATGAGATAAATGAATGTTTTCGATTTAGGGATATGTTTGCATCAAATAATACAAAATAATCTTCTTAAGTGTGGGAAAAGACGGTTAATTAATAGAAAAGTATTCAATTAATAATTGCCTTTACGATCACAGTAAAATTAGTAATTGCACTTACGACCACAAAAATAATCTATCTTCAAACAGAATACATGCTGGGGTAGTGTTATATCCGTAAAAGCTTAATTTTTAAAAAAAAGTCTTAGCAATAAAATTTTCACATGCAGTGAAAAAGACCGTAATATTCAACAGAATATACAGAGTAAAAATCAAGGTATTTATTCATTGTACCCGAAACGATGGCTG------TAAACGCGGTAAATATTTTTTCTCTTCGTAATTTTCATTCATTCATTCAATTTCCTTCGTAATGTTTTGAATTTGAAAGTTAAGTTATACAAATTTTATTTTAACATTGTGAAAAACAATTTACCTATTTATATACATATTTGAATTTTTCAACCTTTATAGCATTGTTATTTTCCCCCCTACTTTTAGGAAATAATTCTCAAGCGGGCGGCTGATTTAGCGGAAGCCTTGTACAGTATGCCTCGAAATAACCAGCTAGCTCTGCCTGCGCCCCGATCTCCAGCCTTGAACAATGCCGCCGCCATGTCCGGCTTCAATGCCTACACAGGTCAGCTGGCTGTCAACGTGCAGGAGAACGGTAGGGACCCATGGCCCCACGTTCACAATGCTTACTGCCACTGTCCAGGCAATAATTTAACTTAGGGTCACATTATATAATGCATGCGCACCCCTTTCGTCACCCAATTTATTTTCTTATTTTATAAAAATTAATTTCAATTC------TTATACCTTTTACGACCATTAAATTTATGTTTAATTTATATATATATATATATTAAAGTTGATTATTAATTTAACTTATATTTTCAGTGTTATTATTTGGACATGTTATTTTTAAATGTATTCTTTTTATATGTAGTAACATGCTTTGAGAAAAAGTAAAAGTCGACAGACTGAACAGTAATATACAAAAAGAAAGAATAAATTTTATATAATTCTAAACCCAACATAT-------------------------------------------------------------------------------------------------------------------------------
Nsheari_JoyceKilmer_N092 --------------------------------------------------------------AATCTTCTTAAGTGTGGGAAAAGACGGTTAATTAATAAAAAAATATTCAATTAATAATTGCCTTTACGATCACAGTAAAATTAGTAATTGCACTTACGACCACAAAAATAATCTATCGTCAAACAGAATACATGATGGGGTAGTGTTATATCCGTAAAAGCTTAATTTTTTAAAAAAAGTCTTAGCAATAAAATTTTCACATGCAGTGAAAAAGACCGTAATATTCAACAGAATATACAGAGTAAAAATCAAGGTATTTATTAATTGTACCCGAAACGATGGCTG------TAAACGCGGTAAATATTTTTTCTCTTCGTAATTTTCAATCATTCATTCAATTTCCTTCGTAATGTTTTGAATTTGAAAGTTAAGTTATACAAATTTTATTTTAACATTGTGAAAAACAATTTACCTATTTATATACATATTTGAATTTTTCAACCTTTATAGCATTGTTA-TTTTTTCCCTACTTTTAGGAAATAATTCTCAAGCGGGCGGCTGATTTAGCGGAAGCCTTGTACAGTATGCCTCGAAATAACCAGCTAGCTCTGCCTGCGCCCCGATCTCCAGCCTTGAACAATGCCGCCGCCATGTCCGGCTTCAATGCCTACACAGGTCAGCTGGCTGTCAACGTGCAGGAGAACGGTAGGGACCCATGGCCCCACGTTCACAATGCTTACTGCCACTGTCCAGGCAATAATTTAACTTAGGGTGACATTATATAATGCATGCACACCCCTTTCGTCACCCAATTTATTTTCTTATTTTATAAAAACTAATTTCAATTC------TTATACCTTTTACGACCATTAAATTTATGTTTAATTTATTTATATAT---------------------------------------------------------------------------------------------------------------------------------------------------------------------------------------------------------------------------------------------------------------------------------------------------------------------
Nsilvanus_Elijay_N395 ----TATGAGATAAATGAATGTTTTAGATTTAGGAATATGTTTGCATCAAATAATACAAAATAATCTTCTTAAGTGTGGGAAAAGACGGTTAATTAAAAGAAAAGTATTCAATTAATAATTGCCTTTACAATCACAGTAAAATTAGTAATTGCATTTACGACCATAAAAATAATGTATCATCAAAAAGAATACATGCTGAGGTAGTGTTATATCCGTAAAAGCTTAATTTTTTTAAAAAAGTCTTATTAATAAAATTTTCACATTCCGTGAAAAAGACCGTAATATTCAACAGAATATGCAGAGTAAAAAGAAAGGTATTTATTATTTGCACCCGAAACGATGGCTGTAAATTTAAACGCGGTAAATATTTTTTCTCTTCGTAATT----TTCATTCATTCAATTTCCTTCGTAATGTTTTGAATTTGAAAGTTAAGTTATACAAATTTTATTTTAACATTGTGAGAAACAATTTACCTATTCATATACATATTTGAATTTTTAAACCTTTATACAATTGTTATTTTTTACCTTACTTTTAGGAAATAATTCTCAAGCGGGCGGCTGATTTAGCGGAAGCCTTGTACAGTATGCCTCGAAATAACCAGCTAGCTCTGCCTGCTCCCCGATCTCCAGCCTTGAACAATGCCGCCGCCATGTCCGGCTTCAATGCCTACACAGGTCAGCTGGCTGTCAACGTGCAGGAGAACGGTAGGGACCCATGGCCCCACGTTCACAATGCTTACTGCCACTGTCCAGGCAATAATTTAACTTAGGGTCACATTATATAATGCATGCACACCCCTTTCTTCACCCAATTTATTTT-TTATTTTATAAAAAATAATTTCAATTCTTATTTTTATACCTTCTACGACCATTAAATTTATGTTTAATATCTCTCTATA-------TAAAGTTGATTATTAATTTAACTTATATTTTTAGTGTTATCATTTGGACATGTTATTTTTAAATGTATTTTTTTTATATGTAGTAACATGCTTTGAGAAAAAGTAAAAGTCGAAAGATTGAACAGTAATATACAAAAAGGAAAAATAATTTTTATATAATTCTAAACTCAACATATGAGTGACCCTATTCAATTTATGTGATTCTCTTTAAGTGAAACATTCAGATTTTATTTCTCAAATGTTAACCGTTTTCGTTGGGCAAGCGCTGCTTTATATAGTGTTTCAATGTTTCTTCTCTGTATA
Nsilvanus_GermanyCove_N1017 TTAATATGAGATAAATGAATGTTTTAGATTTAGGGATATGTTTGCATCAAATAATACAAAATAATATTCTTAAGTGTGGGAAAAGACGGTTAATTAAATGAAAAATATTCAATTAATAATTGCCTTTACGATCACAGTAAAATTAGTAATTGCATTTACGACCATTAAAATAATGTATCATCAAAGAGAATACATGCTGAGGTAGTGTTATATCCGTAAAAGCTTAATTTTTTAAAAAAAGTCTTATTAATAAAATTTTCACATTCCGTGAAAAAGACCGTAATATTCAACAGAATATGCAGAGTAAAAAGCAAGGTATTTATTATTTGCACCCGAAACGATGGCTGTAAATTTAAACGCGGTAAATATTTTTTCTCTTCGTAATT----TTCATTCATTCAATTTCCTTCGTAATGTTTTGAATTTGAAAGTTAAGTTATACAAATTTTATTTTAACATTGTGAGAAACAATTTACCTATTTATATACATATTTGAATTTTTAAACCTTTATAAAATTGTTATTTTTTACCTTACTTTTAGGAAATAATTCTCAAGCGGGCGGCTGATTTAGCGGAAGCCTTGTACAGTATGCCTCGAAATAACCAGCTAGCTCTGCCTGCTCCCCGATCTCCAGCCTTGAACAATGCCGCCGCCATGTCCGGCTTCAATGCCTACACAGGTCAGCTGGCTGTCAACGTGCAGGAGAACGGTAGGGACCCATGGCCCCACGTTCACAATGCTTACTGCCACTGTCCAGGCAATAATTTAACTTAGGGTCACATTATATAATGCATGCACACCCCTTTCTTCACCCAATTTATTTT-TTATTTTATAAAAATTAATTTCAATTCTTATTTTTATACCTTCTACGACCATTAAATTTATGTTTAATATCTCTCTATA-------TAAAGTTGATTATTAATTTAACTTATATTTTTAGTGTTATCATTTGGACATGTTATTTTTAAATGTATTTTTTTTATATGTAGTAACATGCTTTGAGAAAAAGTACAAGTCGAAAGATTGAACAGTAATATACAAAAAGGAAAAATAAATTTTATATAATTCTAAACTGAACATATGAGTGACCCTATTCAATTTATGTGATTCTCTTTAAGTGAAACATTCAGATTTTATTTCTCAAATGTTAACCGTTTTCGTTGGGCAAGCGCTGCTTTATATAGTGTTTCAATGTTTCTTCTCTGTATA
Nsilvanus_HeboMtn_N1029 TGAATATGAGATAAATGAATGTTTTAGATTTAGGAATATGTTTGCATCAAATAATACAAAATAATCTTCTTAAGTGTGGGAAAAGACGGTTAATTAAAAGAAAAGTATTCAATCAATAATTGCCTTTACAATCACAGTAAAATTAGTAATTGCAT----------AAAAATAATGTATCATCAAAAAGAACACATGCTGAGGTAGTGTTATATCCGTAAAAGCTTAATTTTTTAAAAAAAGTCTTATTAATAAAATTTTCACATTCCGTGAAAAAGACCGTAATATTCAACAGAATATGCAGAGTAAAAAGCAAGGTATTTATTATTTGCACCCGAAACGATGGCTGTAAATTTAAACGCGGTAAATATTTTTTCTCTTCGTAATTTTCATTCATTCATTCAATTTCCTTCGTAATGTTTTGAATTTGAAAGTTAAGTTATACAAATTTTATTTTAACATTGTGAGAAACAATTTACCTATTCATATACATATTTGAATTTTTAAACCTTTATAAAATTGTTATTTTTTACCTTACTTTTAGGAAATAATTCTCAAGCGGGCGGCTGATTTAGCGGAAGCCTTGTACAGTATGCCTCGAAATAACCAGCTAGCTCTGCCTGCTCCCCGATCTCCAGCCTTGAACAATGCCGCCGCCATGTCCGGCTTCAATGCCTACACAGGTCAGCTGGCTGTCAACGTGCAGGAGAACGGTAGGGACCCATGGCCCCACGTTCACAATGCTTACTGCCACTGTCCAGGCAATAATTTAACTTAGGGTCACATTATATAATGCATGCACACCCCTTTCTTCACCCAATTTATTTT-TTATTTTATAAAAATTAATTTCAATTCTTATTTTTATACCTTCTACGACCATTAAATTTATGTTTAATATCTCTCTATA-------TAAAGTTGATTATTAATTTAACTTATATTTTTAGTGTTATCATTTGGACATGTTATTTTTAAATGTATTTTTTTTATATGTAGTAACATGCTTTGAGAAAAAGTAAAAGCCGAAAGATTGAACAGTAATATACAAAAAGGAAAAATAAATTTTATATAATTCTAAACTCAACATATGAGTGACCCTATTCAATTTATGTGATTCTCTTTAAGTGAAACATTCAGATTTTATTTCTCAAATGTTAACCGTTTTCGTTGGGCAAGCGCTGCTTTATATAGTGTTTCAATGTTTCTTCTCTGTATA
Nstupkai_BlowholeWOS_N285 TTAATATGAGATAAATGAATGTTTTAGATTTAGGGATATGTTTGCATCAAATAATACAAAATAATCTTCTTAAGTGTGGGAAAAGACGGTTAATTAAAAGAAAAGTATTCAATTAATAATTACTTTTACGATCACAGTAAAATTAGTAATTGCATTTACGACCACAAAAATAATCTATCGTCAAAAAGAATACGTGCTGGGGTAGTGTTATATCCGTAAAAGCTTAATTTTTAAAAAAAAGTCTTAGCAATAAAATTTTCACATTCAGTGAAAAAGACCGTAATATTCAACAGAATATACAGAGTAAAAATGAAGGTATTTATTAATTGTACCCGAAACGATGGCTGTAAATTTGAAAGCGGTAAATATTTTTTCTCTTCGTAATTTTCATTCATTCATTCAATTTCCTTCGTAATGTTTTGAATTTGAAAGTTAAGTTATACAAATTTTATTTTAACATGGTGAGAAACAAGTTACCTATTTATATGCCTATTTAAATTTTTAAACCTTTATAACATTGTTATTTTTTCCTCTACCTTTAGGAAATAATTCTCAAGCGGGCGGCTGATTTAGCGGAAGCCTTGTACAGTATGCCTCGAAATAACCAGCTAGCTCTGCCTGCGCCCCGATCTCCAGCCTTGAACAATGCCGCCGCTATGTCCGGCTTCAATGCCTACACAGGTCAGCTGGCTGTCAACGTGCAGGAGAACGGTAGGGACCCATGGCCCCACGTCCACAATGCTTACTGCCACTGTCCAGGCAATAATTTAACTTAGGGTCACGTTATATAATGCATGCACACCCCTTTCTTCACCCAATTTATTTTCTTATTTTATAAAAATTAATTTCAATTCTTATTTTTATACTTTCTACGACCATTAAATTTATGTTTAATTTCTATATATATAAATTTTAAAGTTGATTATTAATTGAACTTATATTTTTAGTGTTATCATTTGGACATGTTATTTTTAAATCTATTCTTTTTATATGTAGTAACATGCTTTGAGAAAAAGTAAAAATCGACAAACTGAACAGTAATATACAAAAAGAAATAATAAATTTTATATAATTCTAAACCCAACATATGAGTCACCCTATTCAATTTATGTGCTTTTCTTTAAGTAAAACATTCAGATTTTATTTCTCAAATGTTAAACGTTTTCGTTGGGCAAACGCTGTTTTATATAGTGTTTCAATGTTTCTTCTCTGTATA
Nstupkai_Blowing_N356 ---------------------------------GGATATGTTTGCATCAAATAATACAAAATAATCTTCTTAAGTGTGGGAAAAGACGGTTAATTAAAAGAAAAGTATTCAATTAATAATTACTTTTACGATCACAGTAAAATTAGTAATTGCATTTACGACCACAAAAATAATCTATCGTCAAAAAGAATACATACTGGGGTAGTGTTATATCCGTAAAAGCTTAATTTTTTAAAAAAAGTCTTAGCAATAAAATTTTCACATTCAGTGAAAAAGACCGTAATATTCAACAGAATATACAGAGTAAAAATGAAGGTATTTATTAATTGTACCCGAAACGATGGCTGTAAATTTAAACGCGGTAAATATTTTTTCTCTTCGTAATTTTCATTCATTCATTCAATTTCCTTCGTAATGTTTTGAATTTGAAAGTTAAGTTATACAAATTTTATTTTAACATGGTGAGAAACAATTTACCTATTTATATACCTATTTAAATTTTTAAACCTTTATAACATTGTTATTTTTTCCCCTACCTTTAGGAAATAATTCTCAAGCGGGCGGCTGATTTAGCGGAAGCCTTGTACAGTATGCCTCGAAATAACCAGCTAGCTCTGCCTGCGCCCCGATCTCCAGCCTTGAACAATGCCGCCGCTATGTCCGGCTTCAATGCCTACACAGGTCAGCTGGCTGTCAACGTGCAGGAGAACGGTAGGGACCCATGGCCCCACGTTCACAATGCTTACTGCCACTGTCCAGGCAATAATTTAACTTAGGGTCACGTTATATAATGCATGCACACCCCTTTCTTCACCCAATTTATTTTCTTATTTTATAAAAATTAATTTCAATTCTCATTTTTATACCTTCTACGACCATTAAATTTATGTTTAATTTCTATATATATAAATTTTAAAGTTGATTATTAATTTAACTTATATTTTTAGTGTTATCATTTGGACATGTTATTTTTAAATCTATTCTTTTTATATGTAGTAACATGCTTTGAGAAAAAGTAAAAATCGACAAACTGAACAGTAATATACAAAAAGAAATAATAAATTTTATATAATTCTAAACCCAACATATGAGTCACCCTATTCAATTTATGTGCTTTTCTTTAAGTAAAACATTCAGATTTTATTTCTCAAATGTTAA----------------------------------------------------------
Nstupkai_LittleRiver_N293 TTAATATGAGATAAATGAATGTTTTAGATTTAGGGATATGTTTGCATCAAATAATACAAAATAATCTTCTTAAGTGTGGGAAAAGACGGTTAATTAAAAGAAAAGTATTCAATTAATAATTGCTTTTACGATCACAGTAAAATTAGTAATTGCATTTACGACCACAAAAATAATCTATAGTCAAAAAGAATACATGCTG-GGTAGTGTTATATCCGTAAAAGCTTAATTTTTAAAAAAAAGTCTTAGCAATGAAATTTTCACATTCAGTGAAAAAGACCGTAATATTCAACAGAATATAAAGAGTAAAAATGAAGGTATTTATTAATTGTACCCGAAACGATGGCTGTAAATTTGAAAGCGGTAAATATTTTTTCTCTTCGTAATTTTCATTCAGTCATTCAATTTCCTTCGTAATGTTTTGAATTTGAAAGTTAAGTTATACAAATTTTATTTTAACATGGTGAGAAACAATTTACCTATTTATATACATATTTAAATTTTTAAACCTTTATAACATTGT--TTTTCCCCCCTACCTTTAGGAAATAATTCTCAAGCGGGCGGCTGATTTAGCGGAAGCCTTGTACAGTATGCCTCGAAATAACCAGCTAGCTCTGCCTGCGCCCCGATCTCCAGCCTTGAACAATGCCGCCGCTATGTCCGGCTTCAATGCCTACACAGGTCAGCTGGCTGTCAACGTGCAGGAGAACGGTAGGGACCCATGGCCCCACGTTCACAATGCTTACTGCCACTGTCCAGGCAATAATTTAACTTAGGGTCACGTTATATAATGCATGCACACCCCTTTCTTTACCCAATTTATTTTCTTATTTTATAAAAATTAATTTCAATTCTCATTTTTATACCTTCTACGACCATTAAATTTATGTTTAATTTCTATATATATAAATTTTAAAGTTGATTATTAATTTAACTTATATTTTTAGTGTTATCATTTGGACATGTTATTTTTAAATCTATTCTTTTTATATGTAGTAACATGCTTTGAGAAAAAGTAAAAATCGACAAACTGAACAGTAATATACAAAAAGAAATAATAAATTTTATATAATTCTAAACCCAACATATGAGTCACCCTATTCAATTTATGTGCTTTTCTTTAAGTAAAACATTCAGATTTTATTTCTCAAATATTAAACGTTTTCGTTGGACAAGCGCTGCTTTATATAGTGTTTCAATGTTTCTTCTCTGTATA
Nstygius_ObeLee_N0656 TTAATATGAGATAAATGAATGT------TCTAGGGCTATTTTTGCATCAAATAATACAAAATAATCTTCTTAAATGTG-----------------------------------------------------------------------------------------------------------------------------------------------------------------------------------------------GGAACAGACGGT--------------------TAATTAAAAGAAAAGTAATTAATAATTGCCTT-----------------------------TAAATATTTTTCCCCTTTGTAATTTTCATTCATTCATTCAATTTCATTCGTAATGTTTTGAATTTGA-----AAGTTACACAAATTTTATTTTAACGTTGTGAGAAACAATATACCTATTTATATACATATTTGAATTTTTAAACCTTTATAGCATTGTTA-TTTTTCCCCTACTATTAGGAAATAATTCTCAAGCGGGCGGCTGATTTAGCGGAAGCCTTGTATAGTATGCCTCGAAATAACCAGCTAGCTCTGCCTGCGCCCCGATCTCCAGCCTTGAACAATGCCGCAGCCATGTCCGGCTTCAATGCCTACACAGGTCAGCTGGCTGTCAACGTGCAGGAGAACGGTAGGGACCCATGGCCCCACGTTCACAATGCTTACTGCCACTGTCCAGGCAATAATTTAACTTAGGGTCACATTATATAATGCATGCACACCCCTTTCTGCACCTAATTTATT------------------TAATTTCAATTCTTATTTTTCTTTCTTCCATA-----TATATATATATATA-----TATATATATAAATTTTAAAGTTGATTATTAATTTAATTTATATTCTTAGTGTTATCATTTGGACATGTTATTTTTAAATGTATTCTTTTTATATGTAATAACATGCTTTGAGAAAAAGTAAAAGTCGACTGACTGA------GTATACAAAAAGGAAGAATAAATTTTATATTTTTCTAACAACAACATATGAGTGACCCTATTCAATTTATGTGCTTTTCTTTAAGTGAAACATTCAGATTTTATTTCTCAAATGTTAAACTT-TTCGTTGAGTAAGCACTGCTTTATATAG-------------------------
Nstygius_RavenB_N1022 TTAATATGAGATAAATGAATGT------TCTAGGGCTATTTTTGCATCAAATAATACAAAATAATCTTCTTAAATGTG-----------------------------------------------------------------------------------------------------------------------------------------------------------------------------------------------GGAACAGACGGT--------------------TAATTAAAAGAAAAGTAATTAATAATTGCCTT-----------------------------TAAATATTTTGCCCCTTTGTAATTTTCATTCATTCATTCAATTTCATTCGTAATGTTTTGAATTTGA-----AAGTTACACAAATTTTATTTTAACGTTGTGAGAAACAATATACCTATTTATATACATATTTGAATTTTTAAACCTTTATAGCATTGTTA-TTTTTTCCCTACTATTAGGAAATAATTCTCAAGCGGGCGGCTGATTTAGCGGAAGCCTTGTATAGTATGCCTCGAAATAACCAGCTAGCTCTGCCTGCGCCCCGATCTCCAGCCTTGAACAATGCCGCAGCCATGTCCGGCTTCAATGCCTACACAGGTCAGCTGGCTGTCAACGTGCAGGAGAACGGTAGGGACCCATGGCCCCACGTTCACAATGCTTACTGCCACTGTCCAGGCAATAATTTAACTTAGGGTCACATTATATAATGCATGCACACCCCTTTCTTCACCCAATTTATT------------------TAATTTCAATTCTTATTTTTCTTTCTTCTTTC-----TATATATATATATA-----------------------------------------------------------------------------------------------------------------------------------------------------------------------------------------------------------------------------------------------------------------------------------------------------------------------------------
Ntempletoni_BaldMtns_N950 TTAAT----------------------------------------------------------------------------------------------------------------------------------------------------------------------------------------------------------------------------------------------------------TCCACACATTCCGTGAAAAAGACCGTAATATTCAACAGAATATGCAGAGTAAAAAGCAAGGTATTTATTATTTGCACTCGAAACGATGGCTGTAAATTTAAACGCGGTAAATATTTTTTCTCTTCGTAATT----CTCATTCATTCCATTTCCTTCGTAATGTTTTGAATTTGAAAATTAAGTTATACAAATTTTATTTTAACATTGTGAAAAACAATTTACCTATTTATATACATATTTGAATTTTTAAACCTTTATAGCATTGTTATTTTCCCCCCTACTTTTAGGAAATAATTCTCAAGCGGGCGGCTGATTTAGCGGAAGCCTTGTACAGTATGCCTCGAAATAACCAGCTAGCTCTGCCTGCGCCCCGATCTCCAGCCTTGAACAATGCCGCCGCTATGTCCGGCTTCAATGCCTACACAGGTCAGCTGGCTGTCAACGTGCAGGAGAACGGTAGGGACCCATGGCCCCACGTTCACAATGCTTACTGCCACTGTCCAGGCAATAATTTAACTTAGAGTCACATGATA--------------------------------------------------------------------------------------------------------------------------------------------------------------------------------------------------------------------------------------------------------------------------------------------------------------------------------------------------------------------------------------------------------------------------------------------
Ntempletoni_ClarksCreek_N945 TTAATATGAGATAAATGAATGTTTTAGATTTAGGGATATTTTTGCTTCAAATAATACAAAATAATCTTCTTAAGTGTGGG----------------------------------------------------------AAAATTAGTAATTGCATTTACGACCATAAAAATAATGTATCATCAAAAAGAATACATGCTGAGGTAGTGTTATATCCGTAAAAGCTTAATTTTAAAAAAAAAGTCTTATTGATAAAATTTTCACATTCCGTGAAAAAGACCGTAATATTCAACAGAATATGCAGAGTAAAAAGCAAGGTATTTATTATTTGCACCCGAAACGATGGCTGTAAATTTAAACGCGGTAAATATTTTTTCTCTTCGTAATT----CTCATTCATTCCATTTCC-----------------TTGAAAGTTAAGTTATACACATTTTATTTTAACATTGTGAAAAACAATTTATCTATTTATATACATATTTAAATTTTTAAACCTTTATAGCATTGTTATTTTCCCCCCTACTTTTAGGAAATAATTCTCAAGCGGGCGGCTGATTTAGCGGAAGCCTTGTACAGTATGCCTCGAAATAACCAGCTAGCTCTGCCTGCGCCCCGATCTCCAGCCTTGAACAATGCCGCCGCTATGTCCGGCTTCAATGCCTACACAGGTCAGCTGGCTGTCAACGTGCAGGAGAACGGTAGGGACCCATGGCCCCACGTTCACAATGCTTACTGCCACTGTCCAGGCAATAATTTAACTTAGAGTCACATGATATAATGCATGCACACCCCTTTCTTCACCCAAGTTATTTTCTTATTTTATAAAAATTAATTTCAATTCTTATTTTTATACCTTCTACGACCATTAAATTTATGTTTAATTTCTGTATATTTAAATTTTAAAGTTGATTATTAATTTAACTTATATTTTTAGTGTTATCATTTGGACATGTTATTTTTAAATGTATTTTTTTTATATGTACTAACATGCTTTGAGAAAAAGTAACAGTCGACAGACTGAACAGTAATATACAAAAAAGAAGAATAAATTTTATATAATTTTAAACCCAACATATGAGTGATCCTATTCAATTTATGTGCTTTTCTTTAAGTAATACATTCAGATTCTATTTCTCAAATATT-AACGTTTTCGTTGGACAAGCGCTGCTTTATATAGTGTTTCAATGTTTCTTTTCTGTATA
Ntempletoni_ScronceCreekRd_N1223 TTAATATGAGATAAATGAATGTTTTAGATTTAGGGATATTTTTGCTTCAAATAATACAAAATAATCTTCTTAAGTGTGGG----------------------------------------------------------AAAATTAGTAATTGCATTTACGACTATAAAAATAATGTATCATCAAAAAGAATACATGCTGAGATAGTGTTATATCCGTAAAAGCTTAA--TTTTAAAAAAAGTCTTATTGATAAAATTTTCACATTCCCTGAAAAAGACCGTAATATTCAACAGAATATGCAGAGTAAAAAGCAAGGTATGTATTATTTGCACCCGAAACGATGGCTGTAAATTTAAACGCGGTAAATA--TTTTCTCTTCGTAATT----CTCATTCATTCCATTTCCTTCGTAATGTTTTGAATTTGAAAGTTAAGTTATACAAATTTTATTTTAACATTGTGAAAAACAATTTACCTATTTATATACATATTTGAATTTTTAAACCTTTATAGCATTGTTATTTTCCCCCCTACTTTTAGGAAATAATTCTCAAGCGGGCGGCTGATTTAGCGGAAGCCTTGTACAGTATGCCTCGAAATAACCAGCTAGCTCTGCCTGCGCCCCGATCTCCAGCCTTGAACAATGCCGCCGCTATGTCCGGCTTCAATGCCTACACAGGTCAGCTGGCTGTCAACGTGCAGGAGAACGGTAGGGACCCATGGCCCCACGTTCACAATGCTTACTGCCACTGTCCAGGCAATAATTTAACTTAGAGTCACATGATATAATGCATGCACACCCCTTTCTTCACCCAAGTTATTTTCTTATTTTATAAAAATTAATTTCAATTCTTATTTTTATACCTTCTACGACCATTAAATTTATGTTTAATTTCTGTATATTTAAATTTTAAAGTTGATTATTAATTTAACTTATATTTTTAGTGTTATCATTTGGACATGTTATTTTTAAATGTA-TTTTTTTATATGTACTAACATGCTTTGAGAAAAAGTAAAAGTCGACAGACTGAACAGTAATATACAAAAAAGAAGAATAAATTTTATATAATTTTAAACCCAACATATGAGTGACCCTATTCAATTTATGTGCTTTTCTTTAAGTAATACATTCAGATTTTATTTCTCAAATATT-AACGTTTTCGTTGGACAAGCGCTGCTTTATATAGTGTTTCAATCTTTCTTTTCTGTATA
Ntennessensis_IndianCave_N052 ----------------------------------------------------------------------------------------------------AAAAGTATTCAATTAATAATTGCCTTTACGATCACAGTAAAATTAGTAATTGCATTTACGACCATAAAAATAATGTATCATCAAAAAGAATACATGCTGAGGTAGTGTTATATCCGTAAAAGCTTAATTTTTTAAAAAAAGTCTTATTAATAAAATTTTCACATTCCGTGAAAAAGAC---AATATTCAACAGAATATGCAGAGTAAAAAGCAAGGTATTTATTATTTGCACCCGAAACGATGGCTGTAAATTTAAACGCGGAAAATATTTTTTCTCTTCGTAATTTTCATTGATTCATTCAATTTCCTTCGTAATGTTTTGAATTTGAAAGTTAAGTTATACAAATTTTATTTTAACATTGTGAGAAACAATTTACCTATTTATATACATATTTGAATTTTTAAACCTTTATAAAATTGTTATTTTTTACCTTACTTTTAGGAAATAATTCTCAAGCGGGCGGCTGATTTAGCGGAAGCCTTGTACAGTATGCCTCGAAATAACCAGCTAGCTCTGCCTGCGCCCCGATCTCCAGCCTTGAACAATGCCGCCGCCATGTCCGGCTTCAATGCCTACACAGGTCAGCTGGCTGTCAACGTGCAGGAGAACGGTAGGGACCCATGGCCCCACGTTCACAATGCTTACTGCCACTGTCCAGGCAATAATTTAACTTAGGGTCACATTATATAATGCATGCACACCCCTTTCTTCACCCAATTTATTTTCTTATTTTATAAAAATTAATTTCAATTCTTATTTTTATACCTTCTACGACCATTAAATTTATGTTTAATATCTCTATATATAAATTTTAAAGTTGATTATTAATTTAACTTATATTTTTAGTGTTATCATTTGGACATGTTCTTTTTAAATGTA-TTTTTTTATATGTAGTAACATGCTTTGAGAAAAAGTAAAAGTCGACAGATTGAACAGTAATATACAAAAAGGAAAAATAACTTTTATATAATTCTAAACCCAACATATGAGTGACCCTATTCAATTTATGTGCTTCTCTTTAAGTGAAACATTCAGATTTTATTTCTCAAATGTTAAACGTTTTCGTTGGGCAAGCGCTGCTTTATATAGTGTTTCAATGTTTCTTCTCTGTATA
Ntennessensis_LittleStony_N645 ---------------------------------------------------------------------------------------------------------------ATTAATAATTGCCTTTACGATCACAGTAAAATTAGTAATTGCATTTACGGCCATAAAAATAATGTATCATCAAAAAGAATACATGCTGAGGTAGTGTTATATCCGTAAAAGTTTAATTTTTAAAAAAAAGTCTTATTAATAAAATTTTCACATTCCGTGAAAAAGAC---AATATTCAACAGAATATGCAGAGTAAAAAGCAAGGTATTTATTATTTGCACCCGAAACGATGGCTGTAAAATTAAACGCGGAAAATATTTTTTCTCTTCGTAATTTTCATTGATTCATTCAATTTCCTTCGTAATGTTTTGAATTTGAAAGTTAAGTTATACAAATTTTATTTTAACATTGTGAGAAACAATTTACCTATTTATATACATATTTGAATTTTTAAACCTTTATAAAATTGTTATTTTTTACCTTACTTTTAGGAAATAATTCTCAAGCGGGCGGCTGATTTAGCGGAAGCCTTGTACAGTATGCCTCGAAATAACCAGCTAGCTCTGCCTGCGCCCCGATCTCCAGCCTTGAACAATGCCGCCGCCATGTCCGGCTTCAATGCCTACACAGGTCAGCTGGCTGTCAACGTGCAGGAGAACGGTAGGGACCCATGGCCCCACGTTCACAATGCTTACTGCCACTGTCCAGGCAATAATTTAACTTAGGGTCACATTATATAATGCATGCACACCCCTTTCTTCACCCAATTTATTTTCTTATTTTATAAAAATTAATTTCAATTCTTATTTTTATACCTTCTACGACCATTAAATTTATGTTTAATATCTCTATATATAAATTTTAAAGTTGATTATTAATTTAACTTATATTTTTAGTGTTATCATTTGGACATGTTCTTTTTAAATGTATTTTTTTTATATGTAGTAACATGCTTTGAGAAAAAGTAAAAGTCGACAGATTGAACAGTAATATACAAAAAGGAAAAATAACTTTTATATAATTCTAAACCCAACATATGAGTGACCCTATTCAATTTATGTGCTTCTCTTTAAGTGAAACATTCAGATTTTATTTCTCAAATGTTAAACGTTTTCGTTGGGCAAACGCTGCTTTATATAGTGTTTCAATGTTTCTTCTCTGTATA
Ntennessensis_Watauga_N1046 TTAATATGAGATAAATGAATGTTTTAGATTTAAGGATATGTTTGCATCAAATAATACAAAATAATCTTCTTAAGTGTGGGAAAAGACGGTTAATTAAAAGAAAAGTATTCAATTAATAATTGCCTTTACGATCACAGTAAAATTAGTAATTGCATTTACGACCATAAAAATAATGTATCATCAAAAAGAATACACGCTGAGGTAGTGTTATATCCGTAAACGCTTAATTTTTTTAATAAAGTCTTATTAATAAAATTTTCACATTCCGTGAAAAAGAC---AATATTCAACAGAATATGCAGAGTAAAAAGCAAGGTATTTATTATTTGCACCCGAAACGATGGCTGTAAATTTAAACGCGGAAAATATTTTTTCTCTTCGTAATTTTCATTGATTCATTCAATTTCCTTCGTAATGTTTTGAATTTGAAAGTTAAGTTATACAAATTTTATTTTAACATTGTGAGAAACAATTTACCTATTTATATACATATTTGAATTTTTAAACCTTTATAAAATTGTTATTTTTTACCTTACTTTTAGGAAATAATTCTCAAGCGGGCGGCTGATTTAGCGGAAGCCTTGTACAGTATGCCTCGAAATAACCAGCTAGCTCTGCCTGCGCCCCGATCTCCAGCCTTGAACAATGCCGCCGCCATGTCCGGCTTCAATGCCTACACAGGTCAGCTGGCTGTCAACGTGCAGGAGAACGGTAGGGACCCATGGCCCCACGTTCACAATGCTTACTGCCACTGTCCAGGCAATAATTTAACTTAGGGTCACATTATATAATGCATGCACACCCCTTTCTTCACCCAATTTATTTTCTTATTTTATAAAAATTAATTTCTATTCTTATTTTTATACCTTCTACGACCATTAAATTTATGTTTAATATCTCTATATATAAATTTTAAAGTTGATTATTAATTTAACTTATATTTTTAGTGTTATCATTTGGACATGTTCTTTTTAAATGTA-TTTTTTTATATGTAGTAACATGCTTTGAGAAAAAGTAAAAGTCGACAGATTGAACAGTAATATACAAAAAGGAAAAATAACTTTTATATAATTCTAAACCCAACATATGAGTGACCCTATTCAATTTATGTGCTTCTCTTTAAGTGAAACATTCAGATTTTATTTCTCAAATGTTAAACGTTTTCGTTGGGCAAGCGCTGCTTTATATAGTGTTTCAATGTTTCTTCTCTGTATA
