# Supplementary material for: ﻿New species in old mountains: integrative taxonomy reveals ten new species and extensive short-range endemism in Nesticus spiders (Araneae, Nesticidae) from the southern Appalachian Mountains
Source: Zookeys. 2023 Feb 3;1145:1–130. doi: 10.3897/zookeys.1145.96724 (PMC10208238; doi:10.3897/zookeys.1145.96724)
Supplement: Supplementary material 4 — Input alignments, analysis log files, and output tree files [file zookeys-1145-001_article-96724__-s004.zip › uce-200839 (modified).phy]

 92 1198
Nesticus_nahaunus_Mexico_G2881 CTATCATTTGGTGTGATTTCCGTCATTACAT----------ATATGCGCAAACATTTCAAATATCGCCACTTTTTTCATTTTTCCAGAATTAATGTTTAACTATAAAGCATAAAAGTAATTTAGCATTTAATTTTTACAATTAATGAATTGTAGATTTTTT----GAAAAATATTTTTTTT----ATCTAATACTATATATTTGATCTTTTATTGATGTTGTATATAATTCCAAATTTGT-TGTTAAGTTCTGAGATACAGTTGCGTATTAATCAATCAACTGTGGTATGTATTGCTAGAAAAGTTAAAATTACCAGTATTTGACCACATTTTTGGCAGAAAAATTTGAAATCAGCGATGCAAATTTCACTCCCGGATACTCTAATCCGAATTCAATGGTATATCGATATTATGGGC--TTTATTCTATATCTGGATGTTTTGTAAAACCCATATGGTTAACAAATAATTTTTACGTATTGCAGATTATGGTAGGACGCAGAGCAACAGTGTTTCTCCAAGGGGCTATGGCTCGAATGCGTCGACACCACACAGCGCCAACGGCAGTTCCTATGGCACCGCTGCAATGAATGGCGGCTATGGTAGTCCCGCCAACCTTGGTAATATGGCGGTCCCCGGCTCACCAGGTCTTTTTAATGGTAAATGCAATTTAGATGAATATCTACTTCATAGAGCATAACGTTTTTTTATGCAGACATAATGGTAATTCATGTGCCATAACTTTCCATGATCAAATATCTTTATTGGAAAGAGTGGAGAATTATTTTGATCGCAAAAAGTCATGATTGAGAGACT--TAATTCTTATCTGAAAGGCATTTGTTATCGCAATTTAAAATAAAATTAATTAAACCATGCTAATTGAAGTTGGCCAAGATGTAGGTGATTCACATCAACAATTA-TTTTAAAAATGCAGACAAAATTGCTTTTAAATAATAATTTCGAAGAAAAAAAAGATCAGTTGAACAAGT-------TAACGGCTTACAAATACACACTAAGTCAGTTTTTTTCAG-----TTTTGAGTTGTTTGCTTCTCCAGACTAGAAATTTATTCGATCGACTGGAGAAATACCCTAAGTCATGTTTTCAATGTATAGCGTGATGACGATCTCCAATCGATAGAATATAAC----CTTCTAATCTGGAGTAG---------------------
Nsilvestrii_Hellgate_N1108 GGGTCCTTCGGGCCGATAGCCGTCATTGCGC-----------------------------------------------------------AAGTGGTAAGCCAAGTTACGCAAAACTAACCTAAC------CTTTCTAATTTAATAAAAGTTTTATCTTTTG-------------------------------------------------ACCAAATTCGCCTGAGTTTGTGTGCAGAAAATTACAGCATAGTTATGGAAATAGGTAGCG-----------CT--------TCCCTATAATAGTT----------ATATTTGACTTCAGTTTTGGC-CAAGTTTTTGAAAATAGCGGTGATAAATTCAAACCTATAA-------TCTAAATTCAATGGCACTTCAGTGT-------GATTTATTCAATATCTGCGTGTTTTTCAATTTCTACACGACTAACAATTAATTTTTACACATTGCAGACTACGGTAGGACGCAGAGCAACAGTGTATCTCCCAGAGGTTATGGCTCGAATGCGTCTACACCACACAGCGCCAATGGCAGTTCCTATGGCACCGCTGCAATGAATGGCGGCTATGGTAGTCCCGCCAATCTCGGTAATATGGCGGTCCCCGGCTCACCAGGTCTTTTTAATGGTAATTGAAA-TAAGATGACTAT-TAATTCATAGAGCACAGAGTTGATCTGTGCAAAAATTTGAGTCATTTTCGTGTTATAAATTTAGATTATCATACTTTTATTGGGTAGGGGATGGGAAATGATTTATGTCACAGTTAGCTTTGATTG---------CTAACTTCCCT-GAAAGACTTTTGATTTTGCATTATAAAATAAATTAGACAAAACG-------ACAGATTTAAATTGAAAATGCTTTTCGGCTATTATTATACAGTGTTAGGAATCCGCCCA---CTGGTTATATACCAGAATTTATGCCCAAATAAAGATTTTTTAAATATAAGGCAAAACTATATTTAATAAAC-----------------------------------------------------------------TTAATAATCGAACTTGACCCAATAAA----------------------ATTAATCATAAA------------------------------------------------------------
Narcheri_Cheaha_N023 CTAT---TTGGTGTGATTTCTGCCATTGCAGTTAAGGTAGCATATGCGCAAATATTTTAGATATCATGCGTTTTTCCACTTTTTTAGAAATAATATTGAGCTATAAAGCTTAAAAATAACTAAAAATTTAA-TTTTTTAATTAATGAATTTCTGATTTTTT-AAAAAAAATTACATTTTTT--AAATCTAATGTGTGATATT------------------------GATTCCAAATGGATAAATCCAGTTCTG-GATCCACTTACATAATAATTAATTGCCCGTGGTATGTATTGCTAGAGAAGTCGAAATTACCAGTATTTGACCATAGTTTTTGCAGAAAAATTTAAAGAGAGCGTCGCAAAATTCACTTTTGGGTATTCTAATTCGAGTTGAATGGAAGTTCAATGTTATAGGC-TTTTTTTCAATATCTGGATGTTTTACAAAACTCACATGGCTAACAAATAATGTTTACTTATTGCAGACTATGGTAGGACGCAGAGCAACAGTGTTTCTCCAAGAGGCTATGGCTCGAATGCGTCGACACCACACAGCGCCAACGGCAGTTCCTATGGCACCGCTGCAATGAATGGCGGCTATGGTAGTCCCGCCAACCTTGGTAATATGGCGGTCCCCGGTTCACCAGGTCTTTTTAATGGTAATTGAAATTTAGATGACTATCTACTCCAAAGTGCACAACCTTCCTTTATGCCGAAATAATGGTAATTCATGTGCTAAAAATTTCGATGATCAAATATCTTTATTGGAAAGAGTGGAAAATGAGTTATGTTCCACAAAGTTTTGCTTGAGAGGCTGCTAATTCTTATATGGAAGGCATTTGTTTTTGCAATTTACAATAAAATAAATTAAACCATGTTAATTGAATTCAAATATGGAATAAAATATAGATA-TGACATTGAATTTTAAAAGTTCAAACAAAAATAACTATGTATAT---TCCTTAAAAAAACGAAAGTTATTCGGACTTATAGAAGAACAATAATCCAAAAACATAAGTGCAATCAGCATCATCCTATGACTTTTAAAGTAGCAGATATCACTATCGTTGGGATTTTTTTTGCCACTGTACATAATTCAACACATTATATGTTTGCTATATTAAATAATAATCAATAACA--------------------TATTTAATTTTCTGTACAAGTTCCTATTTCATTACACG
Narcheri_MillShoalCreek_N727 ----------------------------------------------------------------------------------------------------------------------------------------------------------------------------------------------ATGTCTGATATT------------------------GATTCCAAATGGATAAATCCAGTTCTG-GATCCACTTACATAATAATTAATTGCCCGTGGTATGTATTGCTAGAGAAGTCGAAATTACCAGTATTTGACCATAGTTTTTGCAGAAAAATTTAAAGAGAGCGTCGCAAAATTCACTTTTGGGTATTCTAATTCGAGTTGAATGGAAGTTCAATGTTATAGGC-TTTTTTTCAATATCTGGATGTTTTACAAAACTCACATGGCTAACAAATAATGTTTACTTATTGCAGACTATGGTAGGACGCAGAGCAACAGTGTTTCTCCAAGAGGCTATGGCTCGAATGCGTCGACACCACACAGCGCCAACGGCAGTTCCTATGGCACCGCTGCAATGAATGGCGGCTATGGTAGTCCCGCCAACCTTGGTAATATGGCGGTCCCCGGTTCACCAGGTCTTTTTAATGGTAATTGAAATTTAGATGACTATCTACTCCAAAGTGCACAACCTTCCTTTATGCCGAAATAATGGTAATTCATGTGCTAAAAATTTCGATGATCAAATATCTTTATTGGAAAGAGT----------------------------------------------------------------------------------------------------------------------------------------------------------------------------------------------------------------------------------------------------------------------------------------------------------------------------------------------------------------------------------------------------------------------------------------
Nbarri_Bishop_N1072 -----------------------------------GAAGGCATATGCGCAAAGATTTCAAATATCACCACTGTTTTCACTTTTTTAGAATTAATATTGAATTATAAAGCATAAAAATAACTAAGAATTTAATTTTTT-AATTAATGAATTTCTTATTTTTTAAAAAAATTTAACATTTTTTAAAAATCTAATACTCTATATTTTATCTTCTATTGATGTTATATAAGATTTCAAACTGATAAATCCAGTTCTGGGATTCACTTACGTAATAGTCAATCACCTGTGGTATGTATTGCTAGAC------AAATTATCAGTTTTTGACTACAGTTTTGGCAGAAAAATTTGAAGGCGGCGACGCAAAATTCACTTTTGGGTATTCTAATTCGAGTTTAACGGTAATTCGATGTTATAGGC-TTTTTTTCAATATCTGAATGTTTTGCAAAATTCATATGGTTAACAAATAATGTTTACTTATTGCAGACTATGGTAGGACGCAGAGCAACAGTGTTTCTCCAAGAGGCTATGGCTCGAATGCGTCGACACCACACAGCGCCAACGGCAGTTCCTATGGCACCGCTGCAATGAATGGCGGCTATGGTAGTCCCGCCAACCTTGGTAATATGGCGGTCCCCGGTTCACCAGGTCTTTTTAATGGTAATTGAAATTTAGATGAATATCTACTTCAAAGTGCACAACGTTCCTTTATGCAGAAATAATGGTAATTCATGTGCCACAAATTTCGATGATCAAATATATTTATTGGAAAGAATGGAAAATTAGTTATGTTCCACAAAGCTTTGCTTGAGAGGCTGTAAATTCTTATATGGAATGCATTTGTTTTTGCAATTTACAATAAAATAAATTAAACCATGTCAATTGAATTCAAATATGGAATAAAATAAAGATATTGACAATGAATTTTAAAAGTTCAAACAAAAATAACTATGTATACGCCTCCTTAAGAAATCGAAAGTTATTCGGACTTATAGAAGAACAACAATCCAAAAACATAGGTGCAATCAGCATCGTTCTATGACTTTTAAAGTCGCAGATATCACTATCGTTGGGA-TTTT------------------------------------------------------------------------------------------------------------------------
Nbarri_LostCoveCave_N0065 -----------------------------------------------------------------------------------------------------------------------CTAAGAATTTAATTTTTT-AATTAATGAATTTCTTATTTTTTAAAAAAATTTAACATTTTTTAAAAATCTAATACTCTATATTTTATCTTTTATTGATGTTATATAAGATTTCAAACTGATAAATCCAGTTCTGGGATTCACTTACGTAATAGTCAATCACCTGTGGTATGTATTGCTAGAC------AAATTATCAGTTTTTGACTACAGTTTTGGCAGAAAAATTTGAAGGCGGCGACGCAAAATTCACTTTTGGGTATTCTAATTCGAGTTTAACGGTAATTCGATGTTATAGGCTTTTTTTTCAATATCTGAATGTTTTGCAAAATTCATATGGTTAACAAATAATGTTTACTTATTGCAGACTATGGTAGGACGCAGAGCAACAGTGTTTCTCCAAGAGGCTATGGCTCGAATGCGTCGACACCACACAGCGCCAACGGCAGTTCCTATGGCACCGCTGCAATGAATGGCGGCTATGGTAGTCCCGCCAACCTTGGTAATATGGCGGTCCCCGGTTCACCGGGTCTTTTTAATGGTAATTGAAATTTAGATGAATATCTACTTCAAAGTGCACAACGTTCCTTTATGCAGAAATAATGGTAATTCATGTGCCACAAATTTCGATGATCAAATATATTTATTGGAAAGAATGGAAAATTAGTTATGTTCCACAAAGCTTTGCTTGAGAGGCTGTAAATTCTTATATGGAATGCATTTGTTTTTTCAATTTACAATAAAATAAATTAAACCATGTCAATTGAATTCAAATATGGAATAAAATAAAGATATTGACAATGAATTTTAAAAGTTCAAACAAAAATAACTATGTATACGCCTCCTTAAGAAATCGAAAGTTATTCGGACTTATAGAAGAACAATAATCCAAAAACATAGGTGCAATCAGCATCATCCTATGACTTTTAAAGTCGCAGATATCACTATCGTTGGGATTTTTTTTACCACTGTACATAATTCAACACATTATATGTTTGCTATGCTAAGTAATAATCATTTACATTTTATAAACAATAACAAGGTATTTAATTTTCTGTACAAGTTCCTATTTCATTACACG
Nbarri_eyed_ClayCave_G2082 CTATCATTTGGTGTGATTTCTGCCATTACATTTAAGAAGGCATATGAACAAAGATTTCAAATATCCCCCCTTTTTTCACTTTTTTAGAATTAATATTGAACT-TAAAGCATAAAAATAACTAAAAATTTAATTTTTTTAATTAATGAATTTCTGATTTTTTTAAAAAAAATTACATTTTTTAAAAATCTAATACTCTATATTTTACCTTCTATTAATGTTATATAAGATTCCAAACTGATAAATCCAGTTCTGTTATTCACTTACGTAATAGTCAATCACCTATGGTATGTATTGCTAGACAAGTCGAAATTATCAGTATTTGACCACAGTTTTGGCAGAAAAATTTGA---------TGCAAAATTCACTTTGGGATATTCTAATTCGAGTTCAATGGTAGTTTAATGTTATATGCTTTTTTTTCAATATATGGATGTTTTTCAAAATTCATATGGCTAACAAATAATGTTTATTTATTGCAGACTATGGTAGGACGCAGAGCAACAGTGTTTCTCCAAGAGGCTATGGCTCGAATGCGTCGACACCACACAGCGCCAACGGCAGTTCCTATGGCACCGCTGCAATGAATGGCGGCTATGGTAGTCCCGCAAACCTTGGTAATATGGCGGTCCCCGGTTCACCAGGTCTTTTTAATGGTAATTGAAATTTAGATGAATATCTACTTCAAAGTGCACAACGTTCCTTTATGCAGAAATAATGGTAATTCATGTGCCACAAATTTCGATGGTCAAATATATTTATTGGAAAGAATGGAAAATTAGTTACTTTCCACAAAGCTTTGCCTGAGAGGCTGTTAATTTTTATATGGAATTCAGTTGTTTTTGCAATTTAGAATAAAATAAATTAAACCATGTTAATTGAATTCAAATATGGAATAAAATATATATATTGACATTGAATTTTAAAAGTTCAAACAAATATAACTATGTATACGCCTCCTTAAGAAAACGAAAGTTATTCGGACTTATAGAAGAACAATAATCCAAAAACATAGGCGCAATCAGCATTATCCTATGAATTTTCAAGTCACAGATATCACTATCGTTGGGATTTTTTTTACCACTGTACATAATTCAACACAGTATATGTTTGCTATGTTAAGTAATAATCATTTACATTTTATAAACAATAACAAAGTATTTAATTTTCTGTACAAGTTCCTATTTCATTACACG
Nbarrowsi_Gregorys_N270 ------------------------------------------------------------------------------------------------------------------------------------------------------------------------AATTACATTTTT--TAATTCCAATACTCTATATTTGATCTTTTATTGGTGTTATATAATATTCCAAACTGATAAATCCAGTTCTGGGATCCACTTACGTAATAGTCAATCACCTGTGGTATGTATTGCTAGACAAGTCGAAATTATCAGTATTTGATCACAATTTTGGCAGAAAAATTTGAAGTCAGCGATTCAAAATTCACTTTTGGGTATTCTAATTCGAGTTCAATGGTAGTTCAATGTTATAGGC-TTTCTTACAATATCTGTATGTTTTGCAAAATTTATATGGCTAACAAATAATGTTTACTTATTGCAGACTATGGTAGGACGCAGAGCAACAGTGTTTCTCCAAGAGGCTATGGCTCGAATGCGTCGACACCACACAGCGCCAACGGCAGTTCCTATGGCACCGCTGCAATGAATGGCGGCTATGGTAGTCCCGCCAACCTTGGTAATATGGCGGTCCCCGGTTCACCAGGTCTTTTTAATGGTAATTGAAATTTAGATGAATATCTACTTCAAAGTGCACAACGTTCCTTTATGCAGAAATAATGGTAATTCATGTGCCACAAATTTCGATGATCAAATATATTTATTGGAAAGAATGGAAAATTATTTATGTTCCACAAAGCTTTGCTTGAGAGGCTGTTAATTCTTATATGGAATGCATTTGTTTTTTCAATTTACAATAAAATAAATTAAACCATGTCAATTGAATTCAAATATGGAATAAAATAAAGATATTGACAATGAATTTTAAAAGTTCAAACAAAAATAACTATGTATACGCCTCCTTAAGAAATCGAAAGTTATTCGGACTTATAGAAGAACAATAATCCAAAAACATAGGTGCAATCAGCATCATCCTATGAATTTTAAAGTAGCAGATATCACTATCGTTGACATTTTTGTTGCATTTATCATTGG--CAACACAT---------------------------------------------------------------------------------------------
Nbarrowsi_Tuckaleechee_N360 -----------------------------------GAAGGCATATGCGCAAAGATTTCAAATATCACCCCTTTTTTCCC-TTTTTAGAATTAATATTGAATTATAAGGCATAAAAATAACTAAGAATTTAATTTTTT-AATTAATGAATTTCTGATTTTTTT--TAAAAATTACATTTTT--TAATTCCAATACTCTATATTTGATCTTTTATTGGTGTTATATAATATTCCAAACTGATAAATCCAGTTCTGGGATCCACTTACGTAATAGTCAATCACCTGTGGTATGTATTGCTAGACAAGTCGAAATTATCAGTATTTGATCACAATTTTGGCAGAAAAATTTGAAGTCAGCGATTCAAAATTCACTTTTGGGTATTCTAATTCGAGTTCAATGGTAGTTCAATGTTATAGGC-TTTCTTTCAATATCTGAATGTTTTGCAAAATTTATATGGCTAACAAATAATGTTTACTTATTGCAGACTATGGTAGGACGCAGAGCAACAGTGTTTCTCCAAGAGGCTATGGCTCGAATGCGTCGACACCACACAGCGCCAACGGCAGTTCCTATGGCACCGCTGCAATGAATGGCGGCTATGGTAGTCCCGCCAACCTTGGTAATATGGCGGTCCCCGGTTCACCAGGTCTTTTTAATGGTAATTGAAATTTAGATAAATATCTACTTCAAAGTGCACAACGTTCCTTTATGCAGAAATAATGGTAATTCATGTGCCACAAATTTCGATGATCAAATATATTTATTGGAAAGAATGGAAAATTATTTATGTTCCACAAAGCTTTGCTTGAGAGGCTGTTAATTCTTATATGGAATGCATTTGTTTTTGCAATTTACAATAAAATAAATTAAACCATGTCAATTGAATTCAAATATGGAATAAAATAAAGATATTGACAATGAATTTTAAAAGTTCAAACAAAAATAACTATGTATACGCCTCCTTAAGAAATCGAAAGTTATTCGGACTTATAGAAGAACAATAATCCAAAAACATAGGTGCAATCAGCATCATCCTATGACTTTTAAAGTAGCAGATATCACTATCGTTGACATTTTTGTTGCATTTATCATTGG--CAACACATTATATGTTTGCTATGCTAAGTAATAATGATTTACATTTTATAAACAATAACAAGGTCTTTAATTTTCTGTACAAGTTCCTATTTCATTACACG
Nbishopi_DryFalls_N150 --------------------------------------------------------------------------------TTTTTAGAATTAATATTGAATTATAAAGCATAAAAATAACTATGAAGTTAATTTTCTTAAATAATGAATTTCTGA-TTTTTTTTATAAATTTATTTTTTT-TAAAATCTAATACTCTATATTTTATCTTCTATTGATGTTATATAAGATTCCAAACTGAAAAATCCAGTTCTGGGATTCACTTACGTAATAGTCAATCACCTGTGGTATGTATTGCTAGACAAGTCGAAATTATCAGTATTTGACCACAATTTTGGCAGAAGAATTTGAAGACAGCA-TGCAAAATTCACTTTTAGGTATTCTAATTCGAGTTCAATGATAGTTCAATGTCATAGGCTTGTTTTTCAATATATGGATGTTTTGCAAAATTCATATGGCTAACAAATAATGTTTATTTATTGCAGACTATGGTAGGACGCAGAGCAACAGTGTTTCTCCAAGAGGCTATGGCTCGAATGCGTCGACACCACACAGCGCCAACGGCAGTTCCTATGGCACCGCTGCAATGAATGGCGGCTATGGTAGTCCCGCCAACCTTGGTAATATGGCGGTCCCCGGTTCACCAGGTCTTTTTAATGGTAATTGAAATTTAGATGAATATCTATTTCAAAGCGCACAACGTTCCTTTATGCAGAAATAATGGTAATTCATGTGCCACAAATTTCGATGATCAAATATATTTATTGGAAAGAATGAAAAATTAGTTAT-TTCCACAAAGCTTTGCTTGAGAGGCTGTTAATTCATATATGGAATGCATTTGTTTTTGCAATTTACAATAAAATAAATTAAACCATGTTAATTGAATTCAAAAATGGAATAAAATATAGATATTGACATTGAATTTTAAAAGTTCAAACAAAAATAACTATGTATACGCCTCCTTAAGAAAACGAAAGTTATTCGGACTTATAGAAGAACAATAATCCAAAAACATAGGCGCAATCAGCATTATCCTATGACTTTTAAAGTCGCAGATATCACTATCGTTGGGATTTTTTTTACCACTGTACATAATTCAACACATTATATGTTTGCTATGCTAAATAATAATCAT---------------------------------------------------------------
Nbishopi_PoleCr_Chattooga_N885 ------------------------------------------------------------------------------------------------------ATAAAGCATAAAAATAACTATGAAGTTAATTTTCTTAAATAATGAATTTCTGA-TTTTTTTTATAAATTTATTTTTTT-TTAAATCTAATACTCTATATTTTATCTTCTATTGATGTTATATAAGATTCCAAACTGAAAAATCCAGTTCTGGGATTCACTTACGTAATAGTCAATCACCTGTGGTATGTATTGCTAGACAAGTCGAAATTATCAGTATTTGACCACAATTTTGGCAGAAGAATTTGAAGACAGCA-TGCAAAATTCACTTTTAGGTATTCTAATTCGAGTTCAATGATAGTTCAATGTCATAGGCTTGTTTTTCAATATATGGATGTTTTGCAAAATTCATATGGCTAACAAATAATGTTTATTTATTGCAGACTATGGTAGGACGCAGAGCAACAGTGTTTCTCCAAGAGGCTATGGCTCGAATGCGTCGACACCACACAGCGCCAACGGCAGTTCCTATGGCACCGCTGCAATGAATGGCGGCTATGGTAGTCCCGCCAACCTTGGTAATATGGCGGTCCCCGGTTCACCAGGTCTTTTTAATGGTAATTGAAATTTAGATGAATATCTATTTCAAAGCGCACAACGTTCCTTTATGCAGAAATAATGGTAATTCATGTGCCACAAATTTCGATGATCAAATATATTTATTGGAAAGAATGAAAAATTAGTTAT-TTCCACAAAGCTTTGCTTGAGAGGCTGTTAATTCATATATGGAATGCATTTGTTTTTGCAATTTACAATAAAATAAATTAAACCATGTTAATTGAATTCAAAAATGGAATAAAATATAGATATTGACATTGAATTTTAAAAGTTCAAACAAAAATAACTATGTATACGCCTCCTTAAGAAAACGAAAGTTATTCGGACTTATAGAAGAACAATA---------------------------------------------------------------------------------------------------------------------------------------------------------------------------------------------------
Nbishopi_StandingIndian_N131 ----------------------------------------CATATGCGCAAAGATTTCAAATATCACCACTTTTTTCACTTTTTTAGAATTAATATTGAATTATAAAGCATAAAAATAACTATGAAGTTAATTTTCTTAAATAATGAATTTCTGA-TTTTTTTTATAAATTTATTTTTTT-TAAAATCTAATACTCTATATTTTATCTTCTATTGATGTTATATAAGATTCCAAACTGAAAAATCCAGTTCTGGGATTCACTTACGTAATAGTCAATCACCTGTGGTATGTATTGCTAGACAAGTCGAAATTATCAGTATTTGACCACAATTTTGGCAGAAGAATTTGAAGACAGCA-TGCAAAATTCACTTTTAGGTATTCTAATTCGAGTTCAATGATAGTTCAATGTCATAGGCTTGTTTTTCAATATATGGATGTTTTGCAAAATTCATATGGCTAACAAATAATGTTTATTTATTGCAGACTATGGTAGGACGCAGAGCAACAGTGTTTCTCCAAGAGGCTATGGCTCGAATGCGTCGACACCACACAGCGCCAACGGCAGTTCCTATGGCACCGCTGCAATGAATGGCGGCTATGGTAGTCCCGCCAACCTTGGTAATATGGCGGTCCCCGGTTCACCAGGTCTTTTTAATGGTAATTGAAATTTAGATGAATATCTATTTCAAAGCGCACAACGTTCCTTTATGCAGAAATAATGGTAATTCATGTGCCACAAATTTCGATGATCAAATATATTTATTGGAAAGAATGAAAAATTAGTTAT-TTCCACAAAGCTTTGCTTGAGAGGCTGTTAATTCATATATGGAATGCATTTGTTTTTGCAATTTACAATAAAATAAATTAAACCATGTTAATTGAATTCAAAAATGGAATAAAATATAGATATTGACATTGAATTTTAAAAGTTCAAACAAAAATAACTATGTATACGCCTCCTTAAGAAAACGAAAGTTATTCGGACTTATAGAAGAACAATAATCCAAAAACATAGGCGCAATCAGCATTATCCTATGACTTTTAAAGTCGCAGATATCACTATCGTTGGGATTTTTTTTACCACTGTACATAATTCAACACATTATATGTTTGCTATGCTAAATAATAATCATTTACATTTTATAAAC------------------------------------------------
Nbrimleyi_NewberryCr_N984 ---------------------------------------------------------------------------------------------------------------------------------------------------------------------------------------------------------------------------------------------------------------------------------------------------------------------------------------------------------------------------------------------------------------------------------------------------------------------------------------------------------------------------------------------------------------ACACCACACAGCGCCAACGGCAGTTCCTATGGCACCGCTGCAATGAATGGCGGCTATGGTAGTCCCGCCAACCTTGGTAATATGGCGGTCCCCGGTTCACCAGGTCTTTTTAATGGTAATTGAAATTTAGATGAATATCCACTTCAAAGTGCACAACGTTCCTTTATGCAGAAATAATGGTAATTCATGTGCCACAAATTTCGATGATCAAATATATTTATTGGAAAGAATGGAAAATTAGTTAT-TTCCACAAA-----GCTTGAGAGGCTGTTAATTCATATATGGAATGCATTTGTTTTTGCAATTTACAATAAAATAAATTAAACCATGTTAATTGAATTCAAATATGGAATAAAATATAGATAATGACATTGAATTTTAAAAGTTCAAACAAAAATAACTATGTATACGCCTCCTTAAGAAAACGAAAGTTATTAGGACTTATAGAAGAAGAAGAATCCAAAAACATAGGCGCAATCAGCATCATCCTATGACTTTTAAAGTCGCAGATATCACTATCGTTGGGACTCTTTTTACCACTGTACATAATTCAACAAATTATATGTTTGCTATGTTAAGTAATAATCATTTACATTTTATGAACAATAACAAGGTATTTAATTTTCTGTACAAGTTCCTATTTCATTACACG
Nbrimleyi_RumblingBald_N241 CTATCATTTGGTGTGATTTCTGCCATTACATTTAAGAGGGCATATGCGCAAAGATTTCAAATATCACCCCCCTTTTCACTTTTTTAGAATTAATATTGAATTATAAAGCATAAAAATAACTAAGAATTAAATTTTTTTAATTAATGAATTTCTGATTTTT--AAAAAAATTTACATTTTTTAAAAATCTAATACTCTATATTTTACCTTCTATTGATGTTATATAAGATTCCAAACTGATAAATCCAGTTCTGGGATCCACTTACGTAATAGTCAATCACCTGTGGTATGTATTGCTA----AGTCGAAATTACCAGGATTTGACCACAGTTTTGTTAGAAAAATTC----------ACAAAAAATTCACTTCTGGGTATTCTAATTCGAGTTCAATGGTAGCTCAATGTTATAGGCTTTTTT--TAATATCTGAATGTTTTGCAAAATTCATATGGCTAACAAATGA---TTACTTATTGCAGACTATGGTAGGACGCAGAGCAACAGTGTTTCTCCAAGAGGCTATGGCTCGAATGCGTCGACACCACACAGCGCCAACGGCAGTTCCTATGGCACCGCTGCAATGAATGGCGGCTATGGCAGTCCCGCCAACCTTGGTAATATGGCGGTCCCCGGTTCACCAGGTCTTTTTAATGGTAATTGAAATTTAGATGAATATCCACTTCAAAGTGCACAACGTTCCTTTATGCAGAAATAATGGTAATTCATGTGCCACAAATTTCGATGATCAAATATATTTATTGGAAAGAATGGAAAATTAGTTAT-TTCCACAAAGCTTTGCTTGAGAGGCTGTTAATTCATATATGGAATGCATTTGTTTCTGCAATTTACAATAAAATAAATTAAACCATGTTAATTGAATTCAAATATGGAATAAAATATAGATAATGACATTGAATTTTAAAAGTTCAAACAAAAATAACTATATATACGCCTCCTTAAGAAAACGAAAGTTATTAGGACTTATAGAAGAAGAAGAATCCAAAAACAGAGGCGCAATCAGCATCATCCTATGACTTTTAAAGTCGCAGATATCACTATCGTTGGGACTCTTTTTACCACTGTACATAATTCAACAAATTATATGTTTGCTATGTTAAGTAATAATCATTTACATTTTATGAACAATAACAAGGTATTTAATTTTCTGTACAAGTTCCTATTTCATTACGCG
Ncanei_Egypt_N958 ------------------------------------------------------------------------------------------------------------------------------------------------------------------------------------------------------------------------------------------------------------------------------------TCACCCGTGGTATGTATTGCTA----AGTCGAAATTACCAGGATTTGACCACAGTTTTGACAGAAAAATTTGAAAACAGCGACAAAAAATTAACTTTTGGGTATTCTAATTCGAGTTCAATGATAGCTCAATGTTATAGGCTTTTTT--TTATATGTGAATGTTTTGCAAAATTCATATGGCTAACAAATGATGTTTACTTATTGCAGACTATGGTAGGACGCAGAGCAACAGTGTTTCTCCAAGAGGCTATGGCTCGAATGCGTCGACACCACACAGCGCCAACGGCAGTTCCTATGGCACCGCTGCGATGAATGGCGGCTATGGTAGTCCCGCCAACCTTGGTAATATGGCGGTCCCCGGTTCACCAGGTCTTTTTAATGGTAATTGAAATTTAGATGAATATCCACTTCAAAATGCACAACGTTCCTTTATGCAGAAATAATGGTAATTCATGTGCCACAAATTTCGATGATCAAATATATTTATTGGAAAGAATGGAAAATTAGTTAT-TTCCACAAAGCTTTGCTTGAGAGGCTGTTAATTCATATATGGAATGCATTTGTTTTTGCAATTTACAATAAAATAAATTAAACCATGTTAATTGAATTCAAATATGGAATAAAATATAGATAATGACATTGAATTTTAAAAGTTCAAACAAAAATAACTATGTATACGCCTCCTTAAGAAAACGAAAGTTATTAGGAATTATAGAAGAAGAAGAATCCAAAAATGGGG-------------------------------------------------------------------------------------------------------------------------------------------------------------------------------------
Ncarolinensis_Grandfather_N218 CTATCATTTGGTGTGATCTCTGCTATTACATTTAAGAAGGCATATGCGCAAAGATTTCAAATATCCCCCCTTTTTTCACTTTTTTAGAATTAATATTGAACTATGAAGCATAAAAATAACTAAGAATTAATTTTTTTTAATTAATGAATTTCTGATTTTTTTAAAAAAATTTACATTTTTTGAAAATCTAATACTCTATATTTTACCTTCTATTGATGTTATATAAGATTCCAAACTGATAAATCCAGTTCTGGGATTCACTTACATAATAGTCAATCACCTGTGGTATGTATTGCTAGACAAGTCGAAATTATCAGTATTTGACCACAGTTTTGGCAGAAAAATTTGA---------TGCAAAATTCACTTTTGGGTATTCTAATTCGAGTTCAATGATAGTTTAATGTTATAGGCTTTTTTTTCAATATATGGATGTTTTGCAAAATTCATATGGCTAACAAATAATGTTTATTTATTGCAGACTATGGTAGGACGCAGAGCAACAGTGTTTCTCCAAGAGGCTATGGCTCGAATGCGTCGACACCACACAGCGCCAACGGCAGTTCCTATGGCACCGCTGCAATGAATGGTGGCTATGGTAGTCCCGCCAACCTCGGTAATATGGCGGTCCCCGGTTCACCAGGTCTTTTTAATGGTAATTGAAATTTAGATGAATATCTACTTCAAAGTGCACAACGTTCCTTTATGCAGAAATAATGGTAATTCATGTGCCACAAATTTCGATGATCAAATATATTTATTGGAAAGAATGGAAAATTAGTTACGTTCCACAAAGCTTTGCTTCAGAGGCTGTTAATTCTTATATGGAATTCAGTTGTTTTTGCAATTTACAATAAAATAAATTAAACCATGTTAATTGAATTCAAATATGGAATAAAATATAGATATTGACATTGAATTTTAAAAGTTCAAGCAAATATAACTATGTATACGCCTCCTTAAGAAAACGAAAGTTATTCGGACTTATAGAAGAACAATAATCCAAAAACATAGGCGCAATCAGCATTATCCTATGAATTTTCAAGTCACAGATATCACTATAGTTGGGA-TTTTTTTACCACTGTACATAATTCAACACATTATATGTTTGCTATGTTAAGTAATAATC-----------------------------------------------------------------
Ncarolinensis_LinvilleCaverns_N227 ---------------------------------------------------------------------------------------------------------------------------------------------------------------------------------------------------------------------------------------------------------------------------------------------------------------------------------------------------------------------------------------------------------------------------------TTTTTTTTCAATATATGGATGTTTTGCAAAATTCATATGGCTAACAAATAATGTTTATTTATTGCAGACTATGGTAGGACGCAGAGCAACAGTGTTTCTCCAAGAGGCTATGGCTCGAATGCGTCGACACCACACAGCGCCAACGGCAGTTCCTATGGCACCGCTGCAATGAATGGCGGCTATGGTAGTCCCGCCAACCTTGGTAATATGGCGGTCCCCGGTTCACCAGGTCTTTTTAATGGTAATTGAAATTTAGATGAATATCTACTTCAAAGTGCACAACGTTCCTTTATGCAGAAATAATGGTAATTCATGTGCCACAAATTTCGATGATCAAATATATTTATTGGAAA--------------------------------------------------------------------------------------------------------------------------------------------------------------------------------------------------------------------------------------------------------------------------------------------------------------------------------------------------------------------------------------------------------------------------------------------
Ncarteri_English_N031 CTATCATTTGGTGTGATTTCTGCCATTACATTTAAGAAGGCATATGCGCAAAGATTTCAAATATCACCACTGTTTTCACTTTCTTAGAATTAATATTGAATTATAAAGCATAAAAATAACTAAGAATTTAATTTTTT-AATTAATGAATTTCTGATTTTTTTAAAAAAATTAACATTTTTTAAAAATCTAATACTCTATATTTTATCTTCTATTGATGTTATATAAGATTCCAAACTGATAAATCCAGTTCTGGGATTCACTTACGTAATAACCAATCACTTGTGGTATGTATTGCAAGACAAGTCGAAATTATCAGTTTTTGACCACAGTTTTGGCAGAAAAATTTGAAGGCGGTGACGCAAAATTCTCTTTTGGGTATTCTAATTCGAGTTCAACGGTAGTTCGATGTTATGGGC--TTTTTTCAATATCTGAATGTTTTGCAAAATTCATATGGCTAACAAATAATGTTTACTTATTGCAGACTATGGTAGGACGCAGAGCAACAGTGTTTCTCCAAGAGGCTATGGCTCGAATGCGTCGACACCACACAGCGCCAACGGCAGTTCCTATGGCACCGCTGCAATGAATGGCGGCTATGGTAGTCCCGCCAACCTTGGTAATATGGCGGTCCCCGGTTCACCAGGTCTTTTTAATGGTAATTGAAATTTAGATGAATATCTACTTCAAAGTGCACAACGTTCCTTTATGCAGAAATAGTGGTAATTCATGTGCCACAAATTTCGATGATCAAATATATTTATTGGAAAGAATGGAAAATTAGTTATGTTCCACAAAGCTTTGCTTGAGAGGCTGTAAATTCTTATATGGAATGCATTTGTTTTTGCAATTTACAATAAAATAAATTAAACCATGTCAATTGAATTCAAATATGGAATAAAATAAAGATATTGACACTGAATTTTAAAAGTTCAAACAAAAATAACTATGTACATGCCTCCTTAAGAAATCAAAAGTTATTCGGACTTATAGAAGAACAATAATCCAAAAACATAGGTGCAATCAGCATTATCCTATGACTTTTAAAGTCGCAGATATCACTATCGTTGGGATTTTTTTTACCACTGTACATAATTCAACACATTATATGTTTGCTATGCTAAGTAATAATCATTTACATTTTGTAAACAATAACAAGGTATTTAATTTTCTGTGCAAGTTCCTATTTCATTATACG
Ncarteri_LaurelCave_nearTYPE_N0296 CTATCATTTGGTGTGATTTCTGCCATTACATTTGAGAAGGCATATGCGCAAAGATTTCAAATATCACCACTGTTTTCACTTTCTTAGAATTAATATTGAATTATAAAGCATAAAAATAACTAAGAATTTAATTTTTT-TATTAATAAATTTTTGATTTTTTAAAAAAATTTAACATTTTTTAAAAATCTAATACTCTATATTTTATCTTCTATTGATGTTATTTAAGATTCCAAACTGATAAATCCAGTTCTGGGATTCACTTACGTAATAACCAATCACCTGTGGTATGTATTGCTAGACAAGTCGAAATTATCAGTTTTTGACCACAGTTTTGGCAGAAAAATTAGAAAGCGGCGACGCAAAATTCACTTTTGGTTATTCTAATTCGAGTTCAACGGTAGTTCGATGTTATGGGCTTTTTTTTCAATATCTGAATGTTTTGCAAAATTCATATGGCTAACAAATAATGTTTACTTATTGCAGACTATGGTAGGACGCAGAGCAACAGTGTTTCTCCAAGAGGCTATGGCTCGAATGCGTCGACACCACACAGCGCCAACGGCAGTTCCTATGGCACCGCTGCAATGAATGGCGGCTATGGTAGTCCCGCCAACCTTGGTAATATGGCGGTCCCCGGTTCACCAGGTCTTTTTAATGGTAATTGAAATTTAGATGAATATCTACTTCAAAGTGCACAACGTTCCCTTATGCAGAAATAGTGGTAATTCATGTGCCACAAATTTCGATGATCAAATATATTTATTGCAAAGAATGGAAAATTAGTTATGTTCCACAAAGCTTTGCTTGAGAGGCTGTACATTCTTATATGGAATGCATTTGTTTTTGCAATTTACAATAAGATAAATTAAACCATGTCAATTGAATTCAAATGTGGAATAAAATAAAGATATTGACAATGAATTTTAAAAGTTCAAACAAAAATAACTATGTACATGCCTCCTTAAGAAATCAAAAGTTATTCGGACTTATAGAAGAACAATAATCCAAAAACATAGGTGCAATCAGCATTATCCTATGACTTTTAAAGTCGCAGATATCACTATCGTTGGGATTTTTTTTACCACTGTACATAAGTCAACACATTATATGTTTGCTATGCTAAGTAATAATCATTTACATTTTATAAACAATAACAAGGTATTTAATTTTCTGTGCAAGTTCCTATTTCATTACACG
Ncarteri_PilotMtn_G2185 CTATCATTTGGTGTGATTTCTGCCATTACATTTAAGAAGGCATATGCGCAAAGATTTCAAATATCACCACTGTTTTCACTTTCTTAGAATTAATATTGAATTATAAAGCATAAAAATAACTAAGAATTTAA--TTTTTAATTAATGAATTTCTGATTTTTTA-------------------AAAAATTTAACATTTCATTTTCAATTTTCCAATAATATTTTCCAAAATTCCAAATTGATAAATCCAGTTCTGGGATTCACTTACGTAATAACCAATCACCTGTGGTATGTATTGCTAGACAAGTCGAAATTATCAATTTTTGACCACAGTTTTGGCAGAAAAATTTGAAGGCGGCGACGCAAAATTCACTTATGGGTATTCTAATTCGAGTTCAACGGTAGTTCGATGCTATGGGCTTTTTTTTCAATATCTGAATGTTTTGCAAAATTCATATGGCTAACAAATAATGTTTACTTATTGCAGACTATGGTAGGACGCAGAGCAACAGTGTTTCTCCAAGAGGCTATGGCTCGAATGCGTCGACACCACACAGCGCCAACGGCAGTTCCTATGGCACCGCTGCAATGAATGGCGGCTATGGTAGTCCCGCCAACCTTGGTAATATGGCGGTCCCCGGTTCACCAGGTCTTTTTAATGGTAATTGAAATTTAGATGAATATCTACTTCAAAGTGCACAACGTTCCTTTATGCAGAAATAGTGGTAATTCATGTGCCACAAATTTCGATGATCAAATATATTTATTGGAAAGAATGGAAAATTAGTTATGTTCCACAAAGCTTTGCTTGAGAGGCTGTAAATTTTTATATGGAATGCATTTGTTTTTGCAATTTACAATAAAATAAATTAAACCATGTCAATTGAATTCAAATATGGAATAAAATAAAGATATTGACAATGAATTTTAAAAGTTCAAACAAAAATAACTATGTACATGCCTCCTTAAGAAATCAAAAGTTATTCGGACTTATAGAAGAACAATAATCCAAAAACATAGGTGCAATCAGCATTATCCTATGACTTTTAAAGTCGCAGATATCACTATCGTTGGGATTTTTTTTACCACTGTACATAATTCAACACATTATATGTTTGCTATGCTAAGTAATAATCATTTACATTTTATAAACAATAACAAGGTATT----------------------------------
Ncarteri_Pitchfork_N363 CTATCATTTGGTGTGATTTCTGCCATTACATTTAAGAAGGCATATGCGCAAAGATTTCAAATATCACCACTGTTTTCACTTGCTTAGAATTAATATTGAATTATAAAGCATAAAAATAACTAAGAATTTAATTTTTT-AATTAATGAATTTCTCATTTTTTTAAAAAATTTAACATTTTTTAAAAATTTAATACTCTATATTTTATCTTCTATTGATGTTATATAAGATTCCAAACTGATAAATTCAGTTCTGGGATTCACTTACGTAATAGTCAATCACCTGTGGTATGTATTGCTAGACAAGTCGAAATTATCAGTTTTTGACCACAGTTTTGGCAGAAAAATTTGAAGGCGGCGACGCAAAATTCACTTTTGGGTATTCTAATTCGAGTTCAACGGTTGTTCAATGTTATAGGCTTTTTCTTCAATATCTGAATGTTTTGCAAAATTCATATGGCTAACAAATAATGTTTACTTATTGCAGACTATGGTAGGACGCAGAGCAACAGTGTTTCTCCAAGAGGCTATGGCTCGAATGCGTCGACTCCACACAGCGCCAACGGCAGTTCCTATGGCACCGCTGCAATGAATGGCGGCTATGGTAGTCCCGCCAACCTTGGTAATATGGCGGTCCCCGGTTCACCAGGTCTTTTTAATGGTAATTGAAATTTAGATGAATATCTACTTCAAAGTGCACAACGTTCCTTTATGCAGAAATAATGGTAATTCATGTGCCACAAATTTCGATGATCAAATATATTTATTGGAAAGAATGAAAAATTAGTTATGTTCCACAAAGCTTTGCTTGAGAAGCTGTTAATTCTTATATGGTATGCATTTGTTTTTGCAATTTACAATAAAATAAATTAAACCATGTCAATTGAATTCAAATATGGAATAAAATAAAGATATTGACAATGAATTTTAAAAGTTTAAACAAAAATAACTATGTATACGCCTCCTTAAGAAATCGAAAGTTATTCGGACTTATAGAAGAACAATAATCCAAAAACATAGGTGCAATCAGCATTATCCTATGACTTTTAAAGTCGCAGATATCACTATCGTTGGGA-TTTTTTTACCACTGTA-ATAATTCAACACATTATATGTTTGCTATGCTAAGTAATAATCATTTACATTTTATAAACAATAACAAGGTATTTAATTTTCTGTACAAGTTCCTATTTCATTACACG
Ncarteri_WeberCty_N1044 -----------------------------------------------------------------------------------------------------------------------------------------------------------------------------------------------------------------------------------------------------------------------------------------------------------------------------------------------------------------------------------------------------------------------------------------CAATAGCTGAATGTTTTGCAAAATTCATATGGCTAACAAATAATGTTTACTTATTGCAGACTATGGTAGGACGCAGAGCAACAGTGTTTCTCCAAGAGGCTATGGCTCGAATGCGTCGACACCACACAGCGCCAACGGCAGTTCCTATGGCACCGCTGCAATGAATGGCGGCTATGGTAGTCCCGCCAACCTTGGTAATATGGCGGTCCCCGGTTCACCAGGTCTTTTTAATGGTAATTGAAATTTAGATGAATATCTACTTCAAAGTGCACAACGTTCCTTTATGCGGAAATACTGGTAATTCATGTGCCACAAATTTCGATGATCAAATATATTTATTGGAAAGAATGGAAAATTAGTTATGTTCCGCAAAGCTTTGCTTGAGAGGCTGTAAATTCTTATATGGAATGCATTTTTTTTTGCAATTTACAATAAAATAAATTAAACCATGTCAATTGAATTCAAATATGGAATAAAATAAAGATATTGACAATGGATTTTAAAAGTTCAAACAAAAATAACTATGTACATGCCTCCTTAAGAAATCAAAAGTTATTCGGACTTATAGAAGAACAATAATCCAAAAACATAGGTGCAATCAGCATTATCCTATGACTTTTAAAGTCGCAGATATCACTATCGTTGGGATTTTTTTTACCACTGTACATAATTCAACACATTATATGTTTGCTATGCTAAGTAATAATCATTTACATTTTATAAACAATAACAAGGTATTTAATTTTCTGTGCAAGTTCCTATTTCATTACACG
Ncarteri_div__RainbowCave_G2089 CTATCATTTG---TGATTTCTGCCATTATATTTAGGAGGGCATATGCGCAAAGATTTCAAATATCACCCCTTTTTTCAC-TTTTTAAAATTAATATTGAGCTATAAAGCATAAAAATAACTTAGAATTTA-ATTTTTAAATTAATAAATTTCTGATTTTTTT--AAAAAAATACGTTTTTT---ATTCTAATACTCTATATTTGATCTTTTATTGGTGTTATGTAATATTCCAAACTGATAATTCCAGTTCTGGGATACATTTACGCAATTGCCAATGACTTGTGGC--------TTAGAGAAGTTGAAATTACTAGTATTTGACCACAGTTTTGGCAGTCAAATTTGAAGACAGCGACGCAAAATTCACTTTTGTGTATTCTAATTCGAGTTCGATGGTAGTTCGATGTTATAAGTTTTTTATTCAATATCTGGATGTTTCGCAAAACTCACACGGCTATTAAATAATGTTTACTTATTGCAGACTATGGTAGGACGCAGAGCAACAGTGTTTCTCCAAGAGGCTATGGCTCGAATGCGTCGACACCACACAGCGCCAACGGCAGTTCCTATGGCACCGCTGCAATGAATGGCGGCTATGGTAGTCCCGCCAATCTTGGTAATATGGCGGTCCCCGGTTCACCAGGTCTTTTTAATGGTAATTGAAATTTAGATGAATATCTACTTCAAAATGCACAACGTTCCTTTATGCAGAAATAACGGTAATTCATGTGCTAAAAATTTCGATGATCAAATATCTTTATCGGAAAGAGTGGAAAATTTGTTATGTTC----AAATTTTGCTTTAGAGGCTGTCAATTCTTATATAGAAGTTATTTGTTTTTGCAATTTACAATAAAATAAGTT-AACCATGTTAATTGAATTCAAATATGGAATAAAATATAGATATTGACATTGAATTTTAAGAGTTCA--TAAAAGTAACCATGTATACGCCTCCTTAAGAAAAAGGAAGTTATTCGGATTTATAGAAGAAGAATAATCCAAAAACATAGGCGCAATCAGCATCATCCTAAGACTTTTAAAGTAGCAGATACCACTGTCGTTGGGATTTTTTTTACCATTGTACATAATTCAACACATTTTATGTTTGCTATATTAAGTAATAATCATTTACATTTTATAAACAATAACAACGTATTTAATTTTC-----AAATTCCCATTTCATTACACG
Ncherokee_BallhootScar_N193 CTATCATTTGGTGTGATTTCTGCCATTACATTTAAGAAGGCATATGCGCAAAGATTTCAAATATCCTCCCTTTTTTCACTTTTTTAGAATTAATATTGAACTATAAAGCATAAAAATAACTAAGAATTTAATTTTTTTAATTAATGAATTTCTGATTTTTTTAAAAAAATTTACATTTTTTAAAAATCTAATACTCTATATTTTACCTTCTATTGATGTTATATAAGATTCCAAACTGATAAATCCAGTTCAAGGATTCACTTACGTAATAGTCAATCACCTGTGGTATGTATTGCTAGACAAGTCGAAATTATCAGTATTTGACCACAGTTTTGGCAGAAAAACTTGAAGACAGTGATGCAAAATTCACTTTTGGGTATTCTAATTCGAGTTCAATGGTAGTTCAATGTTATAGGCTTTTTTTTCAATATATGGATGTTTTGCAAAATTCATATGGCTAACAAATAATGTTTATTTATTGCAGACTATGGTAGGACGCAAAGCAACAGTGTTTCTCCAAGAGGCTATGGCTCGAATGCGTCGACACCACACAGCGCTAACGGCAGTTCCTATGGCACCGCTGCAATGAATGGCGGCTATGGTAGTCCCGCCAACCTTGGTAATATGGCGGTCCCCGGTTCACCAGGTCTTTTTAATGGTAATTGAAATTTAGATGAATATCTACTTCAAAGTGCACAACGTTCCTTTATGCAGAAATAATGGTAATTCATGTGCCACAAATTTCGATGATCAAATATATTTATTGGAAAGAATGGGAAATTAGTTACGTTCCACAAAGCTTTGCTTGAGAGGCTGTTAATTCTAATATGGAATGCATTTGTTTTTGCAATTTACAATAAAATAAATTAAACCATGTTAATTGAATTCAAATATGGAATAAAATATAGATATTGACATTGAATTTAACAAGTTCAACCAAAAATAACTATGTATACGCCTCTTTAAGAAAACGGAAGTTATTCGGACTTAT---AGAACAATAATCCAAAAACAAAGGCGCAATCAGCATTATCCTATGAATTTTAAAGTCTCAGATATCACTATCGTTGGGATTCTTTTTACCACTGTACATAATTCAACACATTATATGTTTGCTATGTTAAGTAATAATCATTTACATTTTATAAACAATAACAAAGTATTTAATTTTCTGTACAAGTTCCTATTTCATTACACG
Ncherokee_BalsamMtn_N891 ---------------ATTTCTGCCATTACATTTAAGAAGGCATATGCGCAAAGATTTCAAATATCCTCCCTTTTTTCACTTTTTTAGAATTAATATTGAACTATAAAGCATAAAAATAACTAAGAATTTAATTTTTTTAATTAATGAATTTCTGATTTTTTT-AAAAAATTTACATTTTTTAAAAATCTAATACTCTATATTTTATCTTCTACTGATGTTATATAAGATTCCCAACTGATAAATCCAGTTCTGGGATTCACTTACGTAATAGTCAATCACCTGTGGTATGTATTGCTAGACAAGTCGAAATTATCAGTATTTGACCACAGTTTTGGCAGAAAAATTTGAAGACAGTGATGCAAAATTCACTTTTGGGTATTCTAATTCGAGTTCAATGGTAGTTCAATGTTATAGGCTTTTTTTTCAATATATGGATGTTTTGCAAAATTCATATGGCTAACAAATAATGTTTATTTATTGCAGACTATGGTAGGACGCAAAGCAACAGTGTTTCTCCAAGAGGCTATGGCTCGAATGCGTCGACACCACACAGCGCTAACGGCAGTTCCTATGGCACCGCTGCAATGAATGGCGGCTATGGTAGTCCCGCCAACCTTGGTAATATGGCGGTCCCCGGTTCACCAGGTCTTTTTAATGGTAATTGAAATTTAGATGAATATCTACTTCAAAGTGCAGAACGTTCCTTTATGCAGAAATAATGGTAATTCATGTGCCACAAATTTCGATGATCAAATATATTTATTGGAAAGAATGGAAAATTAGTTACGTTCCACAAAGTTTTGCTTGAGAGGCTGTTAATTCTTATATGGAATGCATTTGTTTTTGCAATTTACAATAAAATAAATTAAACCCTGTTAATTGAATTCAAATATGGAATAAAATATAGATATTGACATTGAATTTTACAAGTTCAAACAAAAATAGCTATGTATACGCCTCTTTAAGAAAACGGAAGTTATTCGGACTTAT---AGAACAATAATCCAAAAACATAGGCGCAATCAGCATTATCCTATGAATTTTAAAGTCGCAGATATCACTATCGTTGGGATTCTTTTTACCACTGCACATAATTCAACACATTATATGTTTGCTATGTTAAGTAATAATCATTTACATTTTATAAACAATAACAAAGTATTTAATTTTCTGTACAAGTTCCTATTTCATTACGCG
Ncherokee_SIndianCrk_N681 -------------------------------------------------------------------------------------------------------------------------------------------------------------------------------------------------------------------------------------------CTGATAAATCCAGTTCTGGGATTCACTTACGTAATAGTCCATCACCTGTGGTATGTATTGCTAGACAAGTCGAAATTATCAGTATTTGACCACAGTTTTGGCAGAAAAATTTGAAGACAGTGATGCAAAATTCACTTTTGGGTCTTCTAATGCGAGTTCAATGGTAGTTCAATGTTATAGGCTTTTTTTTCAATATATGGATGTTTTGCAAAATTCATATGGCTAACAAATAATGTTTATTTATTGCAGACTATGGTAGGACGCAGAGCAACAGTGTTTCTCCAAGAGGCTATGGCTCGAATGCATCGACACCACACAGCGCTAACGGCAGTTCCTATGGCACCGCTGCAATGAATGGCGGCTATGGTAGTCCCGCCAACCTTGGTAATATGGCGGTCCCCGGTTCACCAGGTCTTTTTAATGGTAATTGAAATTTAGATGAATATCTACTTCAAAGTGCACAACGTTCCTTTATGCAGAAATAATGGTAATTCATGTGCCACAAATTTCGATGATCAAATATATTTATTGGAAAGAATGGAAAATTAGTTACGTTCCACAAAGCTTTGCTTGAGAGGCTGTTAATTCTTATATGGAATTCAGTTGTTTTTGCAATTTACAATAAAATAAATTAAACCATGCTAATTGAATTCAAATATGGAATAAAATATAGATATTGACATTGAATTTTACAAGTTCAAACAAAAATAACTATGTATACGCCTCTTTAAGAAAACGGAAGTTATTCGGACTTATAGAAGAACAATAATCCAAAAACATGGGTGCAATCAGCATCATCCTATGACCTTTAAAGTCGTAGATATCACTATCG-----------------------------------------------------------------------------------------------------------------------------------
Ncooperi_BeaverCrk_N1002 ------------------------------------------------------------------------------------------------------------------------------------------------------------------TTATAAATTTACTTTTTT-AAAAATCTAATACTCTATATTTTATCTTCTATTGATGTTATATAAGATTCCAAACTGAAAAATCCAGTTCTGGGATTCACTTACGTAATAGTCAATCACCTGTGGTATGTATTGCTAGACAAGTCGAAATTATCAGTATTTGACCACAATTTTGGCAGAAGAATTTGAAGACAGCA-TGCAAAATTCACTTTTGGGTATTCTAATTCGAGTTCAATGATAGTTCAATGTCATAGGCTTGTTTTTCAATATATGGATGTTTTGCAAAATTCATATGGCTAACAAATAATGTTTATTTTTTGCAGACTATGGTAGGACGCAGAGCAACAGTGTTTCTCCAAGAGGCTATGGCTCGAATGCGTCGACACCACACAGCGCCAACGGCAGTTCCTATGGCACCGCTGCAATGAATGGCGGCTATGGTAGTCCCGCCAACCTTGGTAATATGGCGGTCCCCGGTTCACCAGGTCTTTTTAATGGTAATTGAAATTTAGATGAATATCTATTTCAAAGCGCACAACGTTCCTTTATGCAGAAATAATAGTAATTCATGTGCCACAAATTTCGATGACCAAATATATCTATTGGAAAGAATGGAAAATTAGTTAT-TTCCACAAAGCTTTGCTTGAGAGGCTGTTAATTCATATATGGAATGCATTTGTTTTTGCAATTTACAATAAAATAAATTAAACCATGTTAATTGAATTCAAAAATGGTATAAAATATAGATATTGACATTGAATTTTAAAAGTTCAAACAAAAATAACTATGTATACGCCTCCTTAAGAAAACTAAAGTTATTCGGACTTGTAGAAGAACAATAATCCAAAAACATAGGCGCAATCAGCATTATCCTATGACTTTTAGA------------AC----------------------------------------------------------------------------------------------------------------------------------------
Ncooperi_BrasstBald_N824 ---------------------------------------------------------------------------------------------------------------------------------------------TAATGAATTTCTGATTTTTTTTTATAAATTTACTTTTTT-AAAAATCTAATACTCTATATTTTATCTTCTATTGATGTTATATAAGATTCCAAACTGAAAAATCCAGTTCTGGGATTCACTTACGTAATAGTCAATCACCTGTGGTATGTATTGCTAGACAAGTCGAAATTATCAGTATTTGACCACAATTTTGGCAGAAGAATTTGAAGACAGCA-TGCAAAATTCACTTTTGGGTATTCTAATTCGAGTTCAATGATAGTTCAATGTCATAGGCTTGTTTTTCAATATATGGATGTTTTGCAAAATTCATATGGCTAACAAATAATGTTTATTTTTTGCAGACTATGGTAGGACGCAGAGCAACAGTGTTTCTCCAAGAGGCTATGGCTCGAATGCGTCGACACCACACAGCGCCAACGGCAGTTCCTATGGCACCGCTGCAATGAATGGCGGCTATGGTAGTCCCGCCAACCTTGGTAATATGGCGGTCCCCGGTTCACCAGGTCTTTTTAATGGTAATTGAAATTTAGATGAATATCTATTTCAAAGCGCACAACGTTCCTTTATGCAGAAATAATAGTAATTCATGTGCCACAAATTTCGATGATCAAATATATCTATTGGAAAGAATGG-AAATTAGTTAT-TTCCACAAAGCTTTGCTTGAGAGGCTGTTAATTCATATATGGAATGCATTTGTTTTTGCAATTTACAATAAAATAAATTAAACCATGTTAATTGAATTCAAAAATGGTATAAAATATAGATATTGACATTGAATTTTAAAAGTTCAAACAAAAATAACTATGTATACGCCTCCTTAAGAAAACGAAAGTTATTCGGACTTGTAGAAGAACAATAATCCAAAAACATAGGCGCAATCAGCATTATCCTATGACTTTTAAAGTCGCAGATATCACTATCGTTGGGATTTTTTTTACCACTGTACATAATTCAACACATTATATGTTTGCTATGCTAAATAATAATCATTTACATTTTATAAACAAT---------------------------------------------
Ncooperi_CheoahDam_N1122 CTATCATTTGGTGTGATTTCTGCCATTACATTTAAGAGGGCATATGCGCAAAGATTTCAAATATCACCACTTTTTTCACTTTTTTAGAATTAATATTGAATTATAAAGCATAAAAATAACTATGAAGTTAATTTTCTTAAATAATGAATTTCTGATTTTTTTTTATAAATTTATTTTTTTAAAAAATCTAATACTCTATATTTTATCTTCTATTGATGTTATATAAGATTCCAAACTGAAAAATCCAGTTCTGGAATTCACTTACGTAATAGTCAATCACCTGTGGTATGTATTGCTAGACAAGTCGAAATTATCAGTATTTGACCACAATTTTGGCAGAAGAATTTGAAGACAGCA-TGCAAAATTCACTTTTGGGTATTCTAATTCGAGTTCAATGATAGTTCAATGTCATAGGCTTGTTTTTCAATATATGGATGTTTTGTAAAATTCATATGGCTAACAAATAATGTTTATTTATTGCAGACTATGGTAGGACGCAGAGCAACAGTGTTTCTCCAAGAGGCTATGGCTCGAATGCGTCGACACCACACAGCGCCAACGGCAGTTCCTATGGCACCGCTGCAATGAATGGCGGCTATGGTAGTCCCGCCAACCTTGGTAATATGGCGGTCCCCGGTTCACCAGGTCTTTTTAATGGTAATTGAAATTTAGATGAATATCTATTTCAAAGCGCACAACGTTCCTTTATGCAGAAATAATGGTAATTCATGTGCCACAAATTTCGATGATCAAATATATTTATTGGAAAGAATGAAAAATTAGTTAT-TTCCACAAAGCTTTGCTTGAGGGGCTGTTAATTCATATATGGAATGCATTTGTTTTTGCAATTTACTATAAAATAAATTAAACCATGTTAATTGAATTCAAAAATGGAATAAATTATAGATATTGACATTGAATTTTAAAAGTTCAAACAAAAATAACTATGTATACGCCTCCTTAAGAAAACGAAAGTTATTCGGACTTATAGAAGAACAATAATCCAAAAACATAGGCGCAATCAGCATTATCCTATGACTTTTAAAGTCGCAGATATCACTATCGTTGGGATTTTTTTTACCACTGTACATAATTCAACGCATTATATGTTTGCTATGCTAAATAATAATCATTTACATTTTATAAACAATAACAAGGTATTTAATTTTTTGTACAAGTTCCTATTTCATTACACG
Ncooperi_NantRiverGorge_N682 CTATCATTTGGTGTGATTTCTGCCATTACATTTAAGAGGGCATATGCGCAAAGATTTCAAATATCACCACTTTTTTCACTTTTTTAGAATTAATATTGAATTATAAAGCATAAAATTAACTATGAAGTTAATTTTCTTAAATAATGAATTTCTGATTTTTTTTTATAAATTTACTTTTTT-AAAAATCTAATACTCTATATTTTATCTTCTATTGATGTTATATAAGATTCCAAACTGAAAAATCCAGTTCTGGGATTCACTTACGTAATAGTCAATCACCTGTGGTATGTATTGCTAGACAAGTCGAAATTATCAGTATTTGACCACAATTTTGGCAGAAGAATTTGAAGACAGCA-TGCAAAATTCACTTTTGGGTATTCTAATTCGAGTTCAATGATAGTTCAATGTCATAGGCTTGTTTTTCAATATATGGATGTTTTGCAAAATTCATATGGCTAACAAATAATGTTTATTTTTTGCAGACTATGGTAGGACGCAGAGCAACAGTGTTTCTCCAAGAGGCTATGGCTCGAATGCGTCGACACCACACAGCGCCAACGGCAGTTCCTATGGCACCGCTGCTATGAATGGCGGCTATGGTAGTCCCGCCAACCTTGGTAATATGGCGGTCCCCGGTTCACCAGGTCTTTTTAATGGTAATTGAAATTTAGATGAATATCTATTTCAAAGCGCACAACGTTCCTTTATGCAGAAATAATGGTAATTCATGTGCCACAAATTTCGATGATCAAATATATTTATTGGAAAGAATGGAAAATTAGTTAT-TTCCACAAAGCTTTGCTTGAGAGGCTGTTAATTCATATATGGAATGCATTTGTTTTTGCAATTTACAATAAAATAAATTAAACCATGTTAATTGAATTCAAAAATGGTATAAAATATAGATATTGACATTGAATTTTAAAAGTTCAAACAAAAATAACTATGTATACGCCTCCTTAAGAAAACGAAAGTTATTCGGACTTGTAGAAGAACAATAATCCAAAAACATAGGCGCAATCAGCATTATCCTATGACTTTTAAAGTCGCAGATATCACTATCGTTGGGATTTTTTTTACCACTGTACATAATTCAACACATTATATGTTTGCTATGCTAAATAATAATCATTTACATTTTATAAACAATAACAAGGTATTTAATTTTCTGTGCAAGTTCCTATTTCATTACACG
Ncooperi_RockCrRoad_N1160 CTATCATTTGGTGTGATTTCTGCCATTACATTTAAGAGGGCATATGCGCAAAGATTTCAAATATCACCACTTTTTTCACTTTTTTAGAATTAATATTGAATTATAAAGCATAAAAATAACTATGAAGTTAATTTTCTTAAATAATGAATTTCTGATTTTTTTTTATAAATTTATTTTTTT-AAAAATCTAATACTCCATATATTATCTTCTATTGATGTTATATAAGATTCCAAACTGAAAAATCCAGTTCTGGAATTCACTTACGTGATAGTCAATCACCTGTGGTATGTATTGCTAGACAAGTCGAAATTATCAGTATTTGACCACAATTTTGGCAGAAGAATTTGAAGACAGCA-TGCAAAATTCACTTTTGGGTATTCTAATTCGAGTTCAATGATAGTTCAATGTCATAGGCTTGTTTTTCAATATATGGATGTTTTGCAAAATTCATATGGCTAACAAATAATGTTTATTTATTGCAGACTATGGTAGGACGCAGAGCAACAGTGTTTCTCCAAGAGGCTATGGCTCGAATGCGTCGACACCACACAGCGCCAACGGCAGTTCCTATGGCACCGCTGCAATGAATGGCGGCTATGGTAGTCCCGCCAACCTTGGTAATATGGCGGTCCCCGGTTCACCAGGTCTTTTTAATGGTAATTGAAATTTAGATGAATATCTATTTCAAAGCGCACAACGTTCCTTTATGCAGAAATAATGGTAATTCATGTGCCACAAATTTCGATGATCAAATATATTTATTGGAAAGAATGGAAAATTAGTTAT-TTCCACAAAGCTTTGCTTGAGAGGCTGTTAATTCATATATGGAATGCATTTGTTTTTGCAATTTACAATAAAATAAATTAAACCATGTTCATTGAATTCAAAAATGGAATAAAATATAGATATTGACATTGAATTTTAAAAGTTCAAACAAAAATAACTATGTATACGCCTCCTTAAGAAAACGAAAGTTATTCGGACTTATAGAAGAACAATAATCCAAAAACATAGGCGCAATCAGCATTATCCTATGACTTTTAAAGTCGCAGATATCACTATCGTTGGGATTTTTTTTACCACTGTACATAATTCCACACATTATATGTTTGCTATGCTAAATAATAATCATTTACATTTTATAAACAATAACAAGGTATTTAATTTTCTGTACAAGTTCCTATTTCATTACACG
Ncoylei_Apalachia_N1195 ------------------TCTGCCATTACATTTAAGAAGGCATATGCGCAAAGATTTCAAATATCACCACTGTTTTCACTTTTTTAGAATTAATATTGAATTATAAAGCATAAAAATAACTAAGAATTTAATTTTTTTAATTAATGAATTTCTGATTTTTTAAAAAAAATTATCATTTTTTAAAAATCTAATACACTATATTTTATCTTCTATTGATGTTATATAAGATTCCAAACTGATAAATCCAGTTCTGTTATTCACTTGCGTAATAGTCAATCACCTGTGATATGTATTGCTAGACAAGTCGAAATTATCAGTATTTGACCACAGTTTTGGCAGAAAAATTTGAAGGCGGCGACGCAAAATTCACTTTTGGGTATTCTAATTCGAGTTCAACGGTAGTTCGATGTTATAGGCTTTTTTTTCAATATCTGAATGTTTTGCAAAATTCATATGGCTAACAAATAACGTTTACTTATTGCAGACTATGGTAGGACGCAGAGCAACAGTGTTTCTCCAAGAGGCTATGGCTCGAATGCGTCGACACCACACAGCGCCAACGGCAGTTCCTATGGCACCGCTGCAATGAATGGCGGCTATGGTAGTCCCGCCAACCTTGGTAATATGGCGGTCCCCGGTTCACCAGGTCTTTTTAATGGTAATTGAAATTTAGATGAATATCTACTTCAAAGTGCACAACGTTCCTTTATGCAGAAATAATGGTAATTCATGGGCCACAAATTTCGATGATCAAATATATCTATTGGAAAGAATAGAAAATTAGTTATGTTCCACAAAGCTTTGCTTGAGAGGCTGTTAATTCTTATATGGAATGTATTTGTTTTTGCAATTTACAATAAAATAAATTAAACCATGTCAATTGAATTCAAATATGGAATAAAATAAAGATATTGACAATGAATTTTAAAAGTTCAAACAAAAATAACTATGTATACGCCTCCTTAAGAAATCGAAAATTATTCGGACTTATAGAAGAACAATAATCCAAAAACATAGGTGCAATCAGCATCATCTTATGACTTTTAAAGTCGCAGATATCACTATCGTTGGGATTTTTTTTACCACTGT-------------------------------------------------------------------------------------------------------------
Ncoylei_DinkinCove_N1118 CTATCATTTGGTGTGATTTCTGCCATTACATTTAAGAAGGCATATGCGCAAAGATTTCTAATATCCTCCCTGTTTTCACTTTTTTAGAATTAATATTGAATTATAAAGCATAAAAATAACTAAGAATTTAATTTTTTTAATTAATGAATTTCTGATTTTTTAAAAAAAATTATCATTTTTTAAAAATCTAATACACTATATTTTATCTTCTATTGATGTTATATAAGATTCCAAACTGATAAATCCAGTTCTGTTATTCACTTGCGTAATAGTCAATCACCTGTGATATGTATTGCTAGACAAATCGAAATTATCAGTATTTGACCACAGTTTTGGCAGAAAAATTTGAAGGCGGCGACGCAAAATTCACTTTTGGGTATTCTAATTCGAGTTCAACGGTAGTTCGATGTTATAGGCTTTTTTTTCAATATCTGAATGTTTTGCAAAATTCATATGGCTAACAAATAACGTTTACTTATTGCAGACTATGGTAGGACGCAGAGCAACAGTGTTTCTCCAAGAGGCTATGGCTCGAATGCGTCGACACCACACAGCGCCAACGGCAGTTCCTATGGCACCGCTGCAATGAATGGCGGCTATGGTAGTCCCGCCAACCTTGGTAATATGGCGGTCCCCGGTTCACCAGGTCTTTTTAATGGTAATTGAAATTTAGATGAATATCTACTTCAAAGTGCACAACGTTCCTTTATGCAGAAATAATGGTAATTCATGGGCCACAAATTTCGATGATCAAATATATCTATTGGAAAGAATAGAAAATTAGTTATGTTCCACAAAGCTTTGCTTGAGAGGCTGTTAATTCTTATATGGAATGTATTTGTTTTTGCAATTAACAATAAAATAAATTAAACCATGTCAATTGAATTCAAATATGGAATAAAATAAAGATATTGACAATGAATTTTAAAAGTTCAAACAAAAATAACTATGTATACGCCTCCTTAAGAAATCGAAAATTATTCGGACTTATAGAAGAACAATAATCCAAAAACATAGGTGCAATCAGCATCATCTTATGACTTTTAAAGTCGCAGATATCACTATCGTTGGGATTTTTTTTACCACTGTACATAATTCAACACATTATATGTTTGCTATGCAAAGTAATAATCATTTACATTTTATAAACAATAACAAGGTATTTAATTTTCTGTACAAGTTCCTATTTCATTACACG
Ncoylei_TiptonCreek_N837 --------------------------------------------------------------------------------------------------------------------TTTCTGATTTTTTAACATTTTTAAAAAATTGATTTTT---------AAAAAAATTATCATTTTTTAAAAATCTAATACACTATATTTTATCTTCTATTGATGTTATATAAGATTCCAAACTGATAAATCCAGTTCTGTTATTCACTTGCGTAATAGTCAATCACCTGTGATATGTATTGCTAGACAAGTCGAAATTATCAGTATTTGACCACAGTTTTGGCAGAAAAATTTGAAGGCGGCGACGCAAAATTCACTTTTGGGTATTCTAATTCGAGTTCAACGGTAGTTCGATGTTATAGGCTTTTTTTTCAATATCTGAATGTTTTGCAAAATTCATATGGCTAACAAATAACGTTTACTTATTGCAGACTATGGTAGGACGCAGAGCAACAGTGTTTCTCCAAGAGGCTATGGCTCGAATGCGTCGACACCACACAGCGCCAACGGCAGTTCCTATGGCACCGCTGCAATGAATGGCGGCTATGGTAGTCCCGCCAACCTTGGTAATATGGCGGTCCCCGGTTCACCAGGTCTTTTTAATGGTAATTGAAATTTAGATGAATATCTACTTCAAAGTGCACAACGTTCCTTTATGCAGAAATAATGGTAATTCATGGGCCACAAATTTCGATGATCAAATATATCTATTGGAAAGAATAGAAAATTAGTTATGTTCCACAAAGCTTTGCTTGAGAGGCTGTTAATTCTTATATGGAATGTATTTGTTTTTGCAATTTACAATAAAATAAATTAAACCATGTCAATTGAATTCAAATATGGAATAAAATAAAGATATTGACAATGAATTTTAAAAGTTCAAACAAAAATAACTATGTATACGCCTCCTTAAGAAATCGAAAATTATTCGGACTTATAGAAGAACAATAATCCAAAAACATAGGTGCAATCAGCATCATCTTATGACTTTTAAAGTCGCAGATATCACTATCGTTGGGATTTTTTTTACCACTGTACATAATTCAACACATTATATGTTTGCTATGCAAAGTAATAATCATTTACATTTTATAAACAATAACAAGGTATTTAATTTTCTGTACAAGTTCCTATTTCATTACACG
Ncressleri_AndersonSpringCave_G2075 CTATCAATTGGTGTGATTTCTGCCATTACATTTAAGAAGGGATATGCGCAAAGATTTCAAATATCAGCTCTTTTTTCATTTTTTCAGAATTAATATAGAACTATAAAGCATAAAAATAACTAAGAATTTAA--TTTTTAATTAATGAATTTTTAA---------AAAAATTTACATTTTTT--AAATCTACTACTCTATATTTGATTTTTTATTGGTGTTATATAAGATTCCAAACAGATAAATGCAGTTCTGGGATCCACTTACGTAATAATCAATCATCTGTGGTATGTACTGCTAGAGAGGTCGAAATTATCAGTATTTGACCACAGTTTTTTCAGACAAATTTGAAGACAGCGACGCAAAATTCACTTTTGGATATTCTAATTCGAGTTCAATGGTAGTTCAATGTTATGGGCTTTTTTTTCAGCATCTGGATGTTTTGCAAAACTCATATGGCTAACAAATAATGTTTACTTATTGCAGACTATGGTAGGACGCAGAGCAACAGTGTTTCTCCAAGAGGCTATGGCTCGAATGCGTCGACACCACACAGCGCCAACGGCAGTTCCTATGGCACCGCTGCAATGAATGGCGGCTATGGCAGTCCCGCCAACCTTGGTAATATGGCGGTCCCCGGTTCACCAGGTCTTTTTAATGGTAATTGAAATTTAGATGAATATCTACTTCAAAGTGCACAACGTTCCTTTATGCAGAAATAATGGTAATTCATGTGCTAAAAATTTCGATGATCAAATATATTTATGGGAAAGAGTGGAAAATTAGTTATGTTCCACAAAGTTTTGAATGAGAGGCTGTTAATTCTTATATGGAAGGCATTTTTTTTTGCAATTTACAATAAAATAAATTAAACCATGTTAATTGAATTGAAATATGGAATAAAATATAGATACCGATATTGAATTTTAAAAGTTCAAACAAAAATAACTATGTATACGCCTCCTTAAGAAAACGAAAGTTATTCGGACTTATAGAAGAACAATAATCCAGAAACATAGGCGCAATCAGCAT--------GACTTTTAAAGTAGCAGATATCACTATCGTTGGGATTTTTTTTACCACTGTACATAATTCAACACATTATATGTTTGCTATGTTAAGTGATAATCATTTCCATTTTATAAGCAATAACAACGTATTTAATTTTATGTACAAGTTCCTATTTCATTACACG
Ncressleri_PigeonCave_G2077 CTATCAATTGGTGTGATTTCTGCCATTACATTTAAGAAGGGATATGCGCAAAGATTTCAAATATCAGCTCTTTTTTCATTTTTTCAGAATTAATATAGAACTATAAAGCATAAAAATAACTAAGAATTTAA--TTTTTAATTAATGAATTTTTAA---------AAAAATTTACATTTTTT--AAATCTACTACTCTATATTTGATTTTTTATTGGTGTTATATAAGATTCCAAACAGATAAATGCAGTTCTGGGATCCACTTACGTAATAATCAATCATCTGTGGTATGTACTGCTAGAGAGGTCGAAATTATCAGTATTTGACCACAGTTTTTTCAGACAAATTTGAAGACAGCGACGCAAAATTCACTTTTGGATATTCTAATTCGAGTTCAATGGTAGTTCAATGTTATGGGCTTTTTTTTCAGCATCTGGATGTTTTGCAAAACTCATATGGCTAACAAATAATGTTTACTTATTGCAGACTATGGTAGGACGCAGAGCAACAGTGTTTCTCCAAGAGGCTATGGCTCGAATGCGTCGACACCACACAGCGCCAACGGCAGTTCCTATGGCACCGCTGCAATGAATGGCGGCTATGGCAGTCCCGCCAACCTTGGTAATATGGCGGTCCCCGGTTCACCAGGTCTTTTTAATGGTAATTGAAATTTAGATGAATATCTACTTCAAAGTGCACAACGTTCCTTTATGCAGAAATAATGGTAATTCATGTGCTAAAAATTTCGATGATCAAATATATTTATGGGAAAGAGTGGAAAATTAGTTATGTTCCACAAAGTTTTGAATGAGAGGCTGTTAATTCTTATATGGAAGGCATTTTTTTTTGCAATTTACAATAAAATAAATTAAACCATGTTAATTGAATTGAAATATGGAATAAAATATAGATACCGATATTGAATTTTAAAAGTTCAAACAAAAATAACTATGTATACGCCTCCTTAAGAAAACGAAAGTTATTCGGACTTATAGAAGAACAATAATCCAGAAACATAGGCGCAATCAGCAT--------GACTTTTAAAGTAGCAGATATCACTATCGTTGGGATTTTTTTTACCACTGTACATAATTCAACACATTATATGTTTGCTATGTTAAGTGATAATCATTTCCATTTTATAAGCAATAACAACGTATTTAATTTTATGTACAAGTTCCTATTTCATTACACG
Ncrosbyi_MtMitchell_N210 ------------------------------------------------------------------------------------------------------------------------------------------------------------------------------------------------------------------------------------------------------------------------------------TCACCCGTGGTATGTATTGCTA----AGTCGAAATTACCAGGATTTGACCACAGTTTTGACAGAAAAATTTGAAAACAGCGACAAAAAATTAACTTTTGGGTATTCTAATTCGAGTTCAATGATAGCTCAATGTTATAGGCTTTTTT--TAATATCTGAATGTTTTGCAAAATTCATATGGCTAACAAATGATGTTTACTTATTCCAGACTATGGTAGGACGCAGAGCAACAGTGTTTCTCCAAGAGGCTATGGCTCGAATGCGTCGACACCACACAGCGCCAACGGCAGTTCCTATGGCACCGCTGCGATGAATGGCGGCTATGGTAGTCCCGCCAACCTTGGTAATATGGCGGTCCCCGGTTCACCAGGTCTTTTTAATGGTAATTGAAATTTAGATGAATATCCACTTCAAAATGCACAACGTTCCTTTATGCAGAAATAATGGTAATTCATGTGCCACAAATTTCGATGATCAAATATATTTATTGGAAAGAATGGAAAATTAGTTAT-TTCCACAA-----TGCTTGAGAGGCTGTTAATTCATATATGGAATGCATTTGTTTTTGCAATTTACAATAAAATAAATTAAACCATGTTAATTGAATTCAAATATGGAATAAAATATAGATAATGACATTGAATTTTAAAAGTTCAAACAAAAATAACTATGTATACGCCTCCTTAAGAAAACGAAAGTTATTAGGAATTATAGAAGAAGAAGAATCCAAAAATGGGG-------------------------------------------------------------------------------------------------------------------------------------------------------------------------------------
Ncrosbyi_PricesCrk_N1143 CTATCATTTGGTGTGATTTCTGCCATTACATTTAAGAGGGCATATGCGCAAAGATTTCAAATATCACCCCCTTTTTCACTTTTTTAGAATTAATATTGAATTATAAAGCATAAAAATAACTAAGAATTTAATTTTTTTAATTAATGAATTTCTGATCTTT--AC-AAAATTTACATTTTTTTAAAATCTAATACTCTATATTTTACCTACTATTGATGTTATATAAGATTCCAAACTGATAAATCCAGTTCTGGGATCCACTTACGTAATAGTCAATCACCCGTGGTATGTATTGCTA----AGTCGAAATTACCAGGATTTGACCACAGTTTTGGCAGAAAAATTTGAAAACAGCGACCAAAAATTCACTTTTGGGTATTCTAATTCGAGTTCAATGGTAGCTCAATGTTATAGGCTTTTTT--TAATATCTGAATGTTTTGCAAAATTCATATGGCTAACAAATGATGTTTACTTATTGCAGACTATGGTAGGACGCAGAGCAACAGTGTTTCTCCAAGAGGCTATGGCTCGAATGCGTCGACACCACACAGCGCCAACGGCAGTTCCTATGGCACCGCTGCAATGAATGGCGGCTATGGTAGTCCCGCCAACCTTGGTAATATGGCGGTCCCCGGTTCACCAGGTCTTTTTAATGGTAATTGAAATTTAGATGAATATCCACTTCAAAGTGCACAACGTTCCTTTATGCAGAAATAATGGTAATTCATGTGCCAGAAATTTCGATGATCAAATATATTTATTGGAAAGAATGGAAAATTA--------------------------------GTTAATTCATATATGGAATGCATTTGTTTTTGCAATTTACAATAAAATAAATTAAACCATGTTAATTGAATTCAAATATGGAATAAAATATAGATAATGACATTGAATTTTAAAAGTTCAAACAAAAATAACTATGTATACGCCTCCTTAAGAAAACGAAAGTTATTAGGACTTATAGAAGAAGAAGAATCCAAAAACATAGGCGCAATCAGCATCATCCTATGACTTTTAAAGTCGCAGATATCACTATCGTTGGGATTCTTTTTACCACTGTACATAATTCAACACATTATATGTTTGCTATGTTAAGTAATAATCATTTACATTTTATGAACAATAACAAGGTATTTAATTTTCTGTACAAGTTCCTATTTCATTACACG
Ncrosbyi_ShufordCrk_N1148 CTATCATTTGGTGTGATTTCTGCCATTACATTTAAGAGGGCATATGCGCAAAGATTTCAAATATCACCCCCTTTTTCACTTTTTTAGAATTAATATTGAATTATAAAGCATAAAAATAACAAAGAATTTAATTTTTTTAATTAATGAATTTCTGATCTTT--AC-AAAATTTACATTTTTTAAAAATCTAATACTCTATATTTTACCTACTATTGATGTTATATAAGATTCCAAACTGATAAATCCAGTTCTGGGATCCACTTACGTAATAGTCAATCACCCGTGGTATGTATTGCTA----AGTCGAAATTACCAGGATTTGACCACAGTTTTGGCAGAAAAATTTGAAAACAGCGACCAAAAATTCACTTTTGGGTATTCTAATTCGAGTTTAATGGTAGCTCAATGTTATAGGCTTTTTTT-AAATATCTGAATGTTTTGCAAAATTCATATGGCTAACAAATGATGTTTACTTATTCCAGACTATGGTAGGACGCAGAGCAACAGTGTTTCTCCAAGAGGCTATGGCTCGAATGCGTCGACACCACACAGCGCCAACGGCAGTTCCTATGGCACCGCTGCAATGAATGGCGGCTATGGTAGTCCCGCCAACCTTGGTAATATGGCGGTCCCCGGTTCACCAGGTCTTTTTAATGGTAATTGAAATTTAGATGAATATCCACTTCAAAGTGCACAACGTTCCTTTATGCAGAAATAATGGTAATTCATGTGCCACAAATTTCGATGATCAAATATATTTATTGGAAAGAATGGAAAATTAGTTAT-TTCCACAA-----TGCTTGAGAGGCTGTTAATTCATATATGGAATGCATTTGTTTTTGCAATTTACAATAAAATAAATTAAACCATGTTAATTGAATTCAAATATGGAATAAAATATAGATAATGACATTGAATTTTAAAAGTTCAAACAAAAATAACTATGTATACGCCTCCTTAAGAAAACGAAAGTTATTAGGACTTATAGAAGAAGAAGAATCCAAAAACATAGGCGCAGTCAGCATCATCCTATGACTTTTAAAGTCGCAGATATCACTATCGTTGGGATTCTTTTTACCACTGTACACAATTCAACATATTATATGTTTGCTATGTTAAGTAATAATCATTTACATTTTATGAACCATAACAAGGTATTTAATTTTCTGTACAAGTTCCTATTTCATTACACG
Ndellingeri_BullpenBridge_N109 ---------------------------------------------------------------------------------TTTTAGAATTAATATTGAATTATAAAGCATAAAAATAACTAAGAAGTTAATTTTCTTAATTAATGAATTTCTGATTTTTTTAAAAAAAATTACATTTTTTAAAAATCTAATACTCTATATTTTATCTTCTATTGATGTTATATAAGATTCCAAACTGATAAATCCAGTTCTGGGATTCACTTACGTAATAGTCAATCACCTGTGGTATGTATTGCTAGACAAGTCGAAATTATCAGTATTTGACCACAGTTTTGGCAGAAAAATTTGAAGACAGTGATGCAAAATTCACTTTTGAGTATTCTAATTCGAGTTCAATGGTAGTTCAATGTTATAGGC-TTTTTATCAATATATGGATGTTTTGCAAAATTCATATGGCTAACAAATAATGTTTATTTATTGCAGACTATGGTAGGACGCAGAGCAACAGTGTTTCTCCAAGAGGCTATGGCTCGAATGCGTCGACACCACACAGCGCCAACGGCAGTTCCTATGGCACCGCTGCAATGAATGGCGGCTATGGTAGTCCCGCCAACCTTGGTAATATGGCGGTCCCCGGTTCACCAGGTCTTTTTAATGGTAATTGAAATTTAGATGAATATCTACTTCAAAGTGCACAACGTTCCTTTATGCAGAAATAATGGTAATTCATGTGCCACAAATTTTGATGATCAAATATATTTATTGGAAAGAATGGAAAATTAGTTAT-TTCCACAAAGCTTTGCTTGAGAGGCTGTTAATTCATATATGGAATGCATTTGTTTTTGCAATT-----TAAAATAAATTAAACCATGTTAATTGAATTCAAAAATGGAATAAAATATAGATATTGACATTGAATTTTAAAAGTTCAAACAAAAATAACTATGTATACGCCTCCTTAAGAAAACGAAAGTTATTCGGACTTATATAAGAACAATAATCCAAAAACATAGGCGCAATCAGCATTATCCTATGACTT-----------------------------------------------------------------------------------------------------------------------------------------------------------
Ndellingeri_WhitewFalls_N887 -----ATTTGGTGTGATTTCTGACATTACATTTAAGAGGGCATATGCGCAAAGATTTCAAATATCACCACTTTTTTCACTTTTTTAGAATTAATATTGAATTATAAAGCATAAAAATAACTAAGAAGTTAATTTTCTTAATTAATGAATTTCTGATTTTTTTAAAAAAAATTACATTTTTTAAAAATCTAATACTCTATATTTTATCTTCTATTGATGTTATATAAGATTCCAAACTGATAAATCCAGTTCTGGGATTCACTTACGTAATAGTCAATCACCTGTGGTATGTATTGCTAGACAAGTCGAAATTATCAGTATTTGACCACAGTTTTGGCAGAAAAATTTGAAGACAGTGATGCAAAATTCACTTTTGAGTATTCTAATTCGAGTTCAATGGTAGTTCAATGTTATAGGC-TTTTTATCAATATATGGATGTTTTGCAAAATTCATATGGCTAACAAATAATGTTTATTTATTGCAGACTATGGTAGGACGCAGAGCAACAGTGTTTCTCCAAGAGGCTATGGCTCGAATGCGTCGACACCACACAGCGCCAACGGCAGTTCCTATGGCACCGCTGCAATGAATGGCGGCTATGGTAGTCCCGCCAACCTTGGTAATATGGCGGTCCCCGGTTCACCAGGTCTTTTTAATGGTAATTGAAATTTAGATGAATATCTACTTCAAAGTGCACAACGTTCCTTTATGCAGAAATAATGGTAATTCATGTGCCACAAATTTTGATGATCAAATATATTTATTGGAAAGAATGGAAAATTAGTTAT-TTCCACAAAGCTTTGCTTGAGAGGCTGTTAATTCATATATGGAATGCATTTGTTTTTGCAATT-----TAAAATAAATTAAACCATGTTAATTGAATTCAAAAATGGAATAAAATATAGATATTGACATTGAATTTTAAAAGTTCAAACAAAAATAACTATGTATACGCCTCCTTAAGAAAACGAAAGTTATTCGGACTTATATAAGAACAATAATCCAAAAACATAGGCGCAATCAGCATTATCCTATGACTTTTAAAGTCGCAGATATCACTATCGTTGGGATTTTTTTTACCACTGTACATCATTCAACACATTATATGCTTGCTATGT-----------------------------------------------------------------------------
Ndilutus_GrassyCreek_N670 ------------------------------------------------------------------------------------------------------------------------------------------------------------------------------------------------------------------------------------------------------------------------------------------------------------CAAGTCGAAATTATCAGTAGTTGACCACAGTTTTGGCAGAAAAATTTGA---------TGCAAAATTCACTTTTGGGTATTTTAATTCGAGTTCAATGGTAGTTTAATGTTATAGGTTTTTTTTTCAATATATGGATGTTTCGCAAAATTCATATGGCTAACAAATAATGTTTATTTATTGCAGACTATGGTAGGACGCAGAGCAACAGTGTTTCTCCAAGAGGCTATGGCTCGAATGCGTCGACACCACACAGCGCCAACGGCAGTTCCTATGGCACCGCTGCAATGAATGGCGGCTATGGTAGTCCCGCCAACCTTGGTAATATGGCGGTCCCCGGTTCACCAGGTCTTTTTAATGGTAATTGAAATTTAGATGAATATCTACTTCAAAGTGCACAACGTTCCTTTATGCAGAAATAATGGTAATTCATGTGCCACAAATTTCGATGATCAAATATATTTATTGGAAAGAATGGAAAATTAGTTATGTTCCACAAAGTTTTGCTTGAGAGGCTGTTAATTCTTATAGGGAATGCA----TTTTT----------------------------------------------------------------------------------------------------------------------------------------------------------------------------------------------------------------------------------------------------------------------------------------------------------------------------------------------------------------
Nfridelli_LittlePigeon_N262 CTATCATTTGGTGTGATTTCTGCCATTACATTTAAGAGGGCATATGCGCAAAGATTTCAAATATCACCACTTTTTTCACTTTTTTAGAATTAATATTGAATTATAAAGCATAAAAATAACTAAGAAGTTAATTTTCTTAATTAATGAATTTCTCATTTTTTTAAAAAAAACTACATTTTTTAAAAATCTAATACTCTATATTTTATCTTCTATTGATGTTATATAAGATTCCAAACTGATAAATCCAGTTCTGGGATTCACTTACGTAATAGTCAATCACCTGTGGTATGTATTGCTAGACAAGTCGAAATTATCAGTATTTGACCACAATTTTGGCAGAAAAATTTGAAGACAGTGATGCAAAATTCACTTTTGAGTATTTTAATTCGAGTTCAATGGTAGTTCAATGTTATAGGC-TTTTTTTCAATATATGGATGTTTTGCAAAATTCATATGGCTAACAAATAATGTTTATTTATTGCAGACTATGGTAGGACGCAGAGCAACAGTGTTTCTCCAAGAGGCTATGGCTCGAATGCGTCGACACCACACAGCGCCAACGGCAGTTCCTATGGCACCGCTGCAATGAATGGCGGCTATGGTAGTCCCGCCAACCTTGGTAATATGGCGGTCCCCGGTTCACCAGGTCTTTTTAATGGTAATTGAAATTTAGATGACTATCTACTTCAAAGTGCACAACGTTCCTTTATGCAGAAATAATGGTAATTCATGTGCCACAAATTTCGATGATCAAATATATTTATTGGAAAGAATGGAAAATTAGTTAT-TTCCACAAAGCTTTGCTTGAGAGGCTGTTAATTCATATATGGAATGCATTTTTTTTTGCAATTTACAATAAAATAAATTAAACCATGTTAATTGAATTCAAAAATGGAATAAAATATAGATATTGACATTGAATTTTAAAAGTTCAAACAAAAATAACTATGTATACGCCTCCTTAAGAAAACGAAAGTTATTCGGACTTATAGAAGAACAATAATCCAAAAACATAGGCGCAATCAGCATTATCCTATGACTTTTAAAGTCGCGGATATCACTATCGTTGGGATTTTTTTTACCACTGTACATAATTCAACACATTATATGTTTGCTATGTTAAGTAATAATCATTTACATTTTATAAACAATAACAATGTATTTAATTTTCTGTACAAGTTCCTATTCCATTACACG
Nfurtivus_HugdenBranch_G3175 -----------------------------------------------------------------ACCACTGTTTTCAC-TTTTTTGAATTAATATTGAATTATAAATCATAAAAATAACTAAGAATTTAATTTTTT-AATTAATGAATTTCTGATTTTTTAAAAAAATTTAATATTTTTTAAAAATCTAATACTCTATATTTTATCTTCTATTGATGTTATATAAGATTCCAAACTGATAAATCCAGTTCTGGGATTCACTTACGTAATAGTCAATCACCTGTGGTATGTATTGCTAGACAAGTCGAAATTATCAGTTTTTGATCACAGTTTTGGCAGAAAAATTAGAAGGCGGCGACGCAAAATTCACTTTTGGGTATTCTAATTCGAGTTCAACGGTAGTTCGATGTTATAGGCTTCTTTTTCAATATCTGAATGTTTTGCAAAATTCATATGGCTAACAAATAATGTTTACTTATTGCAGACTATGGTAGGACGCAGAGCAACAGTGTTTCTCCAAGAGGCTATGGCTCGAATGCCTCGACACCACACAGCGCCAACGGCAGTTCCTATGGCACCGCTGCAATGAATGGCGGCTATGGTAGTCCCGCAAACCTTGGTAATATGGCGGTCCCCGGTTCACCAGGTCTTTTTAATGGTAATTGAAATTTAGATGAATATCTACTTCAAAGTGCACAACGTTCCTTTATGCAGAAATAATGATAATTCATGTGCCACAAATTTCGATGATCAAATATATTTATTGGAAAGAATGGAAAATTAGTTATGTTCCACAAAGCTTTGCTTGAGAGGCTGTAAATTCTTATATGGAATGCATTTTTTTTTGCAATTTACAATAAAATAAATTAAACCATGTCAATTGAATTCAAATATGGAATAAAATAAAGATATTAACAATGAATTTTAAAAGTTCAAACAAAAATAACTAT----ACACCTCCTTAAGAAATCGAAAGTTATTCGGACTTATAGAAGAACAATAATCCAAAAACATAGGTGCGATCAGCATCATCCTATGACTTTTAAAGTCGCAGATATCACTATCGTTGGGATTTTTTTTGCCACTGTACATAATTCAACACATTATATGTTTGCTATGCTAAGTAATAATCATTTACATTTTATAAACAATAACAAGGTATTTAATTTTCTGTACAAGTTCCTGTTTCATTACACG
Nfurtivus_RaccoonMtn_N1026 -----------------------------------GAAGGCATATGCACAAAGATTTCAAATATCACCACTGTTTTCAC-TTTTTTGAATTAATATTGAATTATAAATCATAAAAATAACTAAGAATTTAATTTTTT-AATTAATGAATTTCTGATTTTTTAAAAAAATTTAATATTTTTTAAAAATCTAATACTCTATATTTTATCTTCTATTGATGTTATATAAGATTCCAAACTGATAAATCCAGTTCTGGGATTCACTTACGTAATAGTCAATCACCTGTGGTATGTATTGCTAGACAAGTCGAAATTATCAGTTTTTGATCACAGTTTTGGCAGAAAAATTAGAAGGCGGCGACGCAAAATTCACTTTTGGGTATTCTAATTCGAGTTCAACGGTAGTTCGATGTTATAGGCTTCTTTTTCAATATCTGAATGTTTTGCAAAATTCATATGGCTAACAAATAATGTTTACTTATTGCAGACTATGGTAGGACGCAGAGCAACAGTGTTTCTCCAAGAGGCTATGGCTCGAATGCCTCGACACCACACAGCGCCAACGGCAGTTCCTATGGCACCGCTGCAATGAATGGCGGCTATGGTAGTCCCGCAAACCTTGGTAATATGGCGGTCCCCGGTTCACCAGGTCTTTTTAATGGTAATTGAAATTTAGATGAATATCTACTTCAAAGTGCACAACGTTCCTTTATGCAGAAATAATGATAATTCATGTGCCACAAATTTCGATGATCAAATATATTTATTGGAAAGAATGGAAAATTAGTTATGTTCCACAAAGCTTTGCTTGAGAGGCTGTAAATTCTTATATGGAATGCATTTTTTTTTGCAATTTACAATAAAATAAATTAAACCATGTCAATTGAATTCAAATATGGAATAAAATAAAGATATTAACAATGAATTTTAAAAGTTCAAACAAAAATAACTAT----ACACCTCCTTAAGAAATCGAAAGTTATTCGGACTTATAGAAGAACAATAATCCAAAAACATAGGTGCGATCAGCATCATCCTATGACTTTTAGAGTCGCAGATATCACTATCGTTGGGATTTTTTTTGCCACTGTACATAATTCAACACATTATATGTTTGCTATGCTAAGTAATAATCATTTACATTTTATAAACAATAACAAGGTATTTAATTTTCTGTACAAGTTCCTGTTTCATTACACG
Ngeorgia_Sittons_N073 CTATCATTTGGTGTGATTTCTGCCATTACATTTAAGAAGGCATATGCGCAAAGATTTCAAATATCACCACTGTTTTCACTTTCTTAGAATTAATATTGAATTATAAAGCATAAAAATAACTAAGAATTTAATTTTTT-AATTAATGAATTTCTGATTTTTTAAAAAAATTTAACATTTTTTAAAAATCTAATACTCTATATTTTATCTTCTATTGATGTTATATAAGATTCCCAATTGATGAATCCAGTTCTGTGATTCACTTACGCAATAGTCAATCAC-TGTGGTATGTATTGCTAGACAAGTCGAAATTATCAGTTTTTGACCACAGTTTTGGCAGA-AAATTTGAAGGCGGCGACGCAAAATTCACTTTTGGGTATTCTAATTCGAGTTCAACGGTAGTTCGATGTTATAGTCTTTTTTCTTAATATCTGAATGTTTTGCAAAATTCATATGGCTAACAAATAATGTTTACTTATTGCAGACTATGGTAGGACGCAGAGCAACAGTGTTTCTCCAAGAGGCTATGGCTCGAATGCGTCGACACCACACAGCGCCAATGGCAGTTCCTACGGCACCGCTGCAATGAATGGTGGCTATGGTAGTCCCGCCAACCTTGGTAATATGGCGGTCCCCGGTTCACCAGGTCTTTTTAATGGTAATTGAAATTTAGATGAATATCTACTTCAAAGTGCACAACGTTCCTTTATGCAGAAATAATGGTAATTCATGTGCCACAAATTTCGATGATCAAATATATTTATTGGAAATAATGGAAAATTAGTTATGTTCCACAAAGCTTTGCTTGAGAACATGTAAATTCTTATATGGAATGCATTTGTTTTTGTAATTTACAATAAAATAAATTAAACCATGTCAATTGAATTCAAATATGGAATAAAATAAAGATATTGACAATGAATTTTAAAAGTTCAAACAAAAAAAACTATGTATACGCCTCCTTAAGAAATCGAATGTTATTCGGACTTATAGAAGAACAATAATCCAAAAACATAGGTGCAATCAGCATCATCCTATGAATTTTAAAGTCGCAGATATC------------------------------------------------------------------------------------------------------------------------------------------
Ngertschi_CedarCreek_N351 ---------------------------------AAAAGGGCATATGCTCAAAGATTTCAAATATCACCCCCTTTTTCACTTTTTTAGAATTAATATTGAATTATAAAGCATAAAAATAACTAAGAATTAATTTTTTTTAATTAATGAATTTCTGATTTTT--AA-AAAATTTACATTTTTTAAAAATCTAACACTCTATATTTTACCTCCTATTGATGTTATATAAGATTCCAAACTGATAAATCCAGTTATGGGATCTACTTACGTAATAGTCAATCACCTGTGGTATGTATTGCTA----AGTCGAAATTACCAGAATTTGACCACAGTATGGACAGAAAAATTTGAAAACAGCGACAAAAAATTAACTTTTGGGTATTCTAATTCGAGTTCAATGATAGCTCAATGTTATAGGCTTTTTT--AAATATCTGAATGTTTTGCAAAATTCATATGGCTAACAAATGATGTTTACTTATTGCAGACTATGGTAGGACGCAGAGCAACAGTGTTTCTCCAAGAGGCTATGGCTCGAATGCGTCGACACCACACAGCGCCAACGGCAGTTCCTATGGCACCGCTGCAATGAATGGCGGCTATGGTAGTCCCGCCAACCTTGGTAATATGGCGGTCCCCGGTTCACCAGGTCTTTTTAATGGTAATTGAAATTTAGATGAATATCCACTTCAAAGTGCACAACGTTCCTTTATGCAGAAATAATGGTAATTCATGTGCCACAAATTTCGATGATCAAATATATTTATTGGAAAGAATGGAAAATTAGTTAT-TTCCACAAAGCTTTGCTTGAGAGGCTGTGAATTCATATATGGAATGCATTTGTTTTTGCAATTTACAATAAAATAAATTAAACCATGTTAATTGAATTCAAATATGGAATAAAATATAGATAATGACATTGAATTTTAAAAGTTCAAACAAAAATAACTATGTATACGCCTCCTTAAGAAAACGAAAGTTATTAGGACTTATAGAAGAAGAAGAATCCAAAAACATAGGCGCAATCAGCATCATCCTATGACTTTTAAAGTCGCAGATATCACT--------GATTCTTTTTACCACTGTACATAATTCAACACATTATATGTTTGCTATGTTAAGTAATAATCATTTACATTTTATGAACAATAGAAAAGTATTTAATTTTCTGTACAAGTTCCTATTTCATTACACG
Ngertschi_FrenchBroad_N968 ----------------------------------------------------GATTTCAAATATCACCCCCTTTTTCACTTTTTTAGAATTAATATTGAATTATAAAGCATAAAAATAACTAAGAATTAATTTTTTTTAATTAATGAATTTCTGATTTTT--AA-AAAATTTACATTTTTTAAAAATCTAACACTCTATATTTTACCTCCTATTGATGTTATATAAGATTCCAAACTGATAAATCCAGTTATGGGATCTACTTACGTAATAGTCAATCACCTGTGGTATGTATTGCTA----AGTCGAAATTACCAGAATTTGACCACAGTTTGGACAGAAAAATTTGAAAACAGCGACAAAAAATTAACTTTTGGGTATTCTAATTCGAGTTCAATGATAGCTCAATGTTATAGGCTTTTTT--AAATATCTGAATGTTTTGCAAAATTCATATGGCTAACAAATGATATTTACTTATTGCAGACTATGGTAGGACGCAGAGCAACAGTGTTTCTCCAAGAGGCTATGGCTCGAATGCGTCGACACCACACAGCGCCAACGGCAGTTCCTATGGCACCGCTGCAATGAATGGCGGCTATGGTAGTCCCGCCAACCTTGGTAATATGGCGGTCCCCGGTTCACCAGGTCTTTTTAATGGTAATTGAAATTTAGATGAATATCCACTTCAAAGTGCACAACGTTCCTTTATGCAGAAATAATGGTAATTCATGTGCCACAAATTTCGATGATCAAATATATTTATTGGAAAGAATGGAAAATTAGTTAT-TTCCACAAAGCTTTGCTTGAGAGGCTGTGAATTCATATATGGAATGCATTTGTTTTTGCAATTTACAATAAAATAAATTAAACCATGTTAATTGAATTCAAATATGGAATAAAATATAGATAATGACATTGAATTTTAAAAGTTCAAACAAAAATAACTATGTATACGCCTCCTTAAGAAAACGAAAGTTATTAGGACTTATAGAAGAAGAAGAATCCAAAAACATAGGCGCAATCAGCATCATCCTATGACTTTTAAAGTCGCAGATATCACT--------GATTCTTTTTAC-------------------------------------------------------------------------------------------------------------------
Ngertschi_HickoryNutGap_N810 --------------------------------------------------------------------------------------------------------------TAAAAATAACTAAGAATTAAATTTTTTTAATTAATGAATTTCTGATTTTT--AA-AAAATTTACATTTTTTAAAAATCTAACACTCTATATTTAACCTCCAATTGATGTTATATAAGATTCCAAACTGATAAATCCAGTTCTGGGATCTACTTACGTAATAGTCAATCACCTGTGGTATGTATTGCTA----AGTCGAAATTACCAGGATTTGACCACAGTTTTGGCAGAAAAATTTAAAAACAGCGACCAAAAATTCACTTTTGGGTATTCTAATTCGAGTTCAATGGTAGCTCAATGTTATAGGCTTTTTTTAAAATATCTGAATGTTTTGCAAAATTCATATGGCTAACAAATGATGTTTACTTATTGCAGACTATGGTAGGACGCAGAGCAACAGTGTTTCTCCAAGAGGCTATGGCTCGAATGCGTCGACACCACACAGCGCCAACGGCAGTTCCTATGGCACCGCTGCAATGAATGGCGGCTATGGTAGTCCCGCCAACCTTGGTAATATGGCGGTCCCCGGTTCACCAGGTCTTTTTAATGGTAATTGAAATTTAGATGAATATCCACTTCAAAGTGCACAACGTTCCTTTATACAGAAATAATGGTAATTCATGTGCCACAAATTTCGATGATCAAATATATTTATTGGAAAGAATGGAAAATTAGTTAT-TTCCACAAAGCTTTGCTTGAGAGGCTGTTAATTCATATATGGAATGCATTTGTTTTTGCAATTTACAATAAAATAAATTAAACCATGTTAATTGAATTCAAATATGGAATAAAATATAGATAATGACATTGAATTTTAAAAGTTCAAACAAAAATAACTATGTATACGCCTCCTTAAGAAAACGAAAGTTATTAGGACTTATAGAAGAAGAAGAATCCAAAAACATAGGCGCAATCAGCATCATCCTATGACTTTTAAAGTCGCAGATATCACTATGATTGGGATTCTTTTTACCACTGTACATAATTCAACACATTATATGTTTGCTATGTTAAGTAATAATCATTTACATTTTATGAACAATAACAAAGTATTTAACTTTCTGTACAAGTTCCTATTTCATTACA--
Nholsingeri_BrumleyCrk_N916 CTATCATTTGGTGTGATTTCTGCCATCACATTTAAGAAGGCATATGCGCAAAGATTTCAAATAACCCCCCTTTTTTCACTTTTTTAGAATTAATATTGAACTATAAAGCATAAAAATAACTAAGAATTTAATTTTTTCAATTAATGAATCTCTGATTTTTTTAAAAAAATTTACATTTTTTAAAAATCTAATACTCTATATTTTACCTTCTATTGATGTTATATAAGATTCCAAACTGATAAATCCAGTTCTGGGATT-ACTTACGTAATAGTCAATCACCTGTGGTATGAATTGCTAGACAAGTCGAAATTATCAGTATTTGACCGCAGTTTTGGCAGAAAAATATGA---------TGCAAAATTCACTTTTGGGTATTCTAATTCGAGTTCAATGGTAGTTTAATGTTAAAGGT-TTTTTTTTAATATATGGATGCTTTGCAAAATTCATATGGCTAACAAATAATGTTTATTTATTGCAGACTATGGTAGGACGCAGAGCAACAGTGTTTCTCCAAGAGGCTATGGTTCGAATGCGTCGACACCACACAGCGCCAACGGCAGTTCCTATGGCACCGCTGCAATGAATGGCGGCTATGGTAGTCCCGCCAACCTTGGTAATATGGCGGTCCCCGGTTCACCAGGTCTTTTTAATGGTAATTGAAATTTAGATGAATATCTACTTCAAAGTGCACAACGTTCCTTTATGCAGAAATAATGGTAATTCATGTGCCACAAATTTCGATGATCAAATATATTTATTGGAAAGAATGGAAAATTAGTTACGTTCCACAAAGCTTTGCTTGGGAGGCTGTTAATTCTTATATGGAATTCAGTTGTTTTTGCAATTTACAATAAAATAAATTAAACCATGTTAATTGAATTCAAATATGGAATAAAATATAGATATTGACATTGAATTTTAAAAGTTCAAACAAATATAACTATGTATACGCCTCCTTAAGAAAACGAAAGTTATTCGGACTTATAGAAGAACAATAATTCAAAAACATAGGCGCAATCAGCATTATCCTATGAATTTTCAAGTCACAGATATCACTATCGTTGGGATTTTTTTTACCACTGTACATAATTCAACACATTATATGTTTGCTATGTTAAGTAATAATCATTTACATTTTATAAACAAT---------------------------------------------
Nholsingeri_PondCave_N541 CTATCATTTGGTGTGATTTCTGCCATCACATTTAAGAAGGCATATGCGCAAAGATTTCAA--CCCCCCCTTTTTTTCACTTTTTTAGAATTAATATTGAACTATAAAGCATAAAAATAACTAAGAATTTAATTTTTTTAATTAATGAATTTCTGATTTTTTTAAAAAAATTTACATTTTTTAAAAATCTAATACTCTATATTTTACCTTCTATTGATCTTATATAAGATTCCAAACTGATAAATCCAGTTCTGGGATT-ACTTACGTAATAGTCAATCACCTGTGGTATGTATTGCTAGACAAGTCGAAATTATCAGTATTTGACCACAGTTTTGGCAGAAAAATTTGA---------TGCAAAATTCACTTTTGGGTATTCTAATTCGAGTTCAATGGTAGTTTAATGTTAAAGGTTTTTTTTTCAATATATGGATGTTTTGCAAAATTCATATGGCTAACAAATAATGTTTATTTATTGCAGACTATGGTAGGACGCAGAGCAACAGTGTTTCTCCAAGAGGCTATGGCTCGAATGCGTCGACACCACACAGCGCCAACGGCAGTTCCTATGGCACCGCTGCAATGAATGGCGGCTATGGTAGTCCCGCCAACCTTGGTAATATGGCGGTCCCCGGTTCACCAGGTCTTTTTAATGGTAATTGAAATTTAGATGAATATCTACTTCAAAGTGCACAACGTTCCTTTACGCAGAAATAATGGTAATTCATGTGCCACAAATTTCGATGATCAAATATATTTATTGGAAAGAATGGAAAATTAGTTACGTTCCACAAAGCTTTGCTTGGGAGGCTGTTAATTCTTATATGGAATTCAGTTGTTTTTGCAATTTACAATAAAATAAATTAAACCATGTTAATTGAATTCAAATATGGAATAAAATATAGATATTGACATTGAATTTTAAAAGTTCAAACAAATATAACTATGTATACGCCTCCTTAAGAAAACGAAAGTTATTCGGACTTATAGAAGAACAATAATTCAAAAACATAGGCGCAATCAGCATTATCCTATGAATTTTCAAGTCACAGATATCACTATCGTTGGGATTTTTTTTACCACTGTACATAATTCAACACATTATATGTTTGCTATGTTAAGTAATAATCATTTACATTTTATAAACAATAACAAAGTATTTAATTTTCTGTACAAGTTCCTATTTCATTACACG
Njonesi_CaveSpringCave_N390 CTATCATTTGGTGTGATTTCTGCCATTACATTTAAGAGGGCATATGCGCAAAGATTTCAAATATCACCAC---------TTTTTTAGAATTAATATTGAATTATAAAGCATAAAAATAACTAAGAAGTTAATTTTTTTAATTAATGAATTTCTGATTTTTT-AAAAAAAATTACATTTTTTAAAAATTTAATACTCTATATTTTATCTTCTATTGATGTTATATAAGATTCCAAACTGATAAATCCAGTTCTGGGATTCACTTACGTAATAGTCAATCACCTGTGGTATGTATTGCTAGACAAGTCGAAATTATCAGTATTTGACCACAGTTTTGGCAGAAAAATTTGAAGACAGTGATGCAAAATTCACTTTTGAGTATTCTAATTCGAGTGCAATGGTAGTTCAATGTTATAGGC-TTTTTTTCAATATATGGAAGTTTTGCAAAATTCATATGGCTAGCAAATAATGTTTATTTATTGCAGACTATGGTAGGACGCAGAGCAACAGTGTTTCTCCAAGAGGCTATGGCTCGAATGCGTCGACACCACACAGCGCCAACGGCAGTTCCTATGGCACCGCTGCAATGAATGGCGGCTATGGTAGTCCCGCCAACCTTGGTAATATGGCGGTCCCCGGTTCACCAGGTCTTTTTAATGGTAATTGAAATTTAGATGAATATCTACTTCAAAGTGCACAACGTTCCTTTATGTAGAAATAATGGTAATTCATGTGCCACAAATTTCGATGATCAAATATATTTATTGGA---------AAATTAGTTAT-TTCCACAAAGCATTGCTTGAGAGGCTGTTAATTCATATATGGAATGCATTTGTTTTTGCAATTTACAATAAAATAAATTAAACCATGTTAATTGAATTCAAAAATGGAATAAAATATAGATATTGACATTGAATTTTAAAAGTTCAAACAAAAATAACTATGTATACGCCTCCTTAAGAAAACGAAAGTTATTCGGACTTATATAAGAACAATAATCCAAAAACATAGGCGCAATCAGCATTATCCTATGACTTTTAAAGTCGCAGATGTCACTATCGTTGGAATTTTTTTTACCACTGTACATAATTCAACACATTATATGTTTGCTATGTTAAGTAATAATCATTTACATTTTATAAACAATAACAATGTATTTAATTTTCTGTACAAGTTCC--------------
Nlowderi_ChestnutBranch_N731 CTATCATTTGGTGTGATTTCTGCCATTACATTTAAGAAGGCATATGCGCAAAGATTTCAAATATCACCCCTTTTTCCCC-TTTTTAGAATTAATATTGAATTATAAGGCATACAAATAACTAAGAATTTAATTTTTT-AATTAATGAATTTCTGATTTTTTT--AAAAAATCACATTTTT--TAATTCCAATACTCTATATTTGATCTTTTATTGGTGTTATATAAGATTCCAAACTGATAAATCCAGTTCTGGGATCCACTTACGTAATATTCAATCACCTGTGGTATGTATTGCTAGACAAGTCGAAATTATCAGTATTTGATCACAATTTTGGCAGAAAAATTTGAAGACAGCGATGCAAAATTCACTTTTGGGTATTCTAATTCGAGTTCAATGGTAGTTCAATGTTATAGGCTTTTTTTTCAATATCTGAATGTTTTGCAAAATTCATATGGCTA-CAAATAATGTTTACTTATTGCAGACTATGGTAGGACGCAGAGCAACAGTGTTTCTCCAAGAGGCTATGGCTCGAATGCGTCGACACCACATAGCGCCAACGGCAGTTCCTATGGCACCGCTGCAATGAATGGCGGCTATGGTAGTCCCGCCAACCTCGGTAATATGGCGGTCCCCGGTTCACCAGGTCTTTTTAATGGTAATTGAAATTTAGATGAATATCTACTTCAAAGTGCACAACGTTCCTTTATGCAGAAATAATGGTAATTCATGTGCCACAAATTTCGATGATCAAATATATCTATTGGAAAGAATGGAAAATTAGTTATGTTCCACAAAGCTTTGCTTGAGAGGCTGTCAATTCTTATATGGAATGCATTTGTTTTTGCAATTTACAATAAAATAAATTAAACCATGTCAATTGAATTCAAATATGGAATAAAATAAAGATATTGACAATGAATTTTAAAAGTTCAAACAAAAATAACTATGTATACGCCTTCTTAAGAAATCGAAAGTTAATCGGACTTATAGAAGAACAATAATCCAAAAACATAGGTGCAATCAGTATCATTCTATGACTTTTAAAGTCGCAGTTATCACTATCGTTGGGACTTTTTTTACCACTGTACATAATTCAACACATTATATGTTTGCTATGCTATGTAATAATCATTTAT-TTTTATAGACAATAACAAGGTATTTAATTTTCTGTACAAGTTCCTATTTCATTACACG
Nlowderi_upperFiresCreek_N820 -------------------------------------------------------------------CCCTTTTTCCCC-TTTTTAGAATTAATATTGAATTATAAGGCATACAAATAACTAAGAATTTAATTTTTT-AATTAATGAATTTCTGATTTTTTT--AAAAAATCACATTTTT--TAATTCCAATACTCTATATTTGATCTTTTATTGGTGTTATATAAGATTCCAAACTGATAAATCCAGTTCTGGGATCCACTTACGTAATATTCAATCACCTGTGGTATGTATTGCTAGACAAGTCGAAATTATCAGTATTTGATCACAATTTTGGCAGAAAAATTTGAAGACAGCGATGCAAAATTCACTTTTGGGTATTCTAATTCGAGTTCAATGGTAGTTCAATGTTATAGGCTTTTTTTTCAATATCTGAATGTTTTGCAAAATTCATATGGCTA-CAAATAATGTTTACTTATTGCAGACTATGGTAGGACGCAGAGCAACAGTGTTTCTCCAAGAGGCTATGGCTCGAATGCGTCGACACCACATAGCGCCAACGGCAGTTCCTATGGCACCGCTGCAATGAATGGCGGCTATGGTAGTCCCGCCAACCTCGGTAATATGGCGGTCCCCGGTTCACCAGGTCTTTTTAATGGTAATTGAAATTTAGATGAATATCTACTTCAAAGTGCACAACGTTCCTTTATGCAGAAATAATGGTAATTCATGTGCCACAAATTTCGATGATCAAATATATCTATTGGAAAGAATGGAAAATTAGTTATGTTCCACAAAGCTTTGCTTGAGAGGCTGTCAATTCTTATATGGAATGCATTTGTTTTTGCAATTTACAATAAAATAAATTAAACCATGTCAATTGAATTCAAATATGGAATAAAATAAAGATATTGACAATGAATTTTAAAAGTTCAAACAAAAATAACTATGTATACGCCTTCTTAAGAAATCGAAAGTTAATCGGACTTATAGAAGAACAATAATCCAAAAACATAGGTGCAATCAGTATCATTCTATGACTTTT---------------------------------------------------------------------------------------------------------------------------------------------------------
Nlula_BeeRockCave_G2091 ---------------------------------------------------------------------------------------AATTAATATTGAATTATAAAGCACAAAAATAACTAAGAATTTAATTTTTTTAATTAATGAATTTCTGATTTTTTAAGAAAATTTAACATTTTTTAAAAATCTAATACTCTATATTTTATCTGCTATTGATGTTATATAAGATTCCCAATTGATGAATCCAGTTCTGGGATTCACTTACGTAATAGTCAATCACCTGTGGTATGTATTGCTAGACAAGTCGAAATTATCAGTTTTTGACCACAGTTTTGGCAGAAAAATTTGAAGGCGGCGACACAAAATTCACTTTTGGGTATTCTAATTCGAGTTCAACGGTAGTTCGATGTTATAGGCTTTTTTTTCAATATCTGAATGTTTTGCAAAATTCATATGGCTAACAAATAATGTTTACTTATTGCAGACTATGGTAGGACGCAGAGCAACAGTGTTTCTCCAAGAGGCTATGGCTCGAATGCGTCGACACCACACAGCGCCAATGGCAGTTCCTATGGCACCGCTGCAATGAATGGCGGCTATGGTAGTCCCGCCAACCTTGGTAATATGGCGGTCCCCGGTTCACCAGGTCTTTTTAACGGTAATTGAAATTTAGATGAATATCTACTTCAAAGTGCACAACGTTCCTTTATGCAGAAATAATGGTACTTCATGTGCCACAAATTTCGATGATCAAATATATTTATTGGAAATAATGGAAAATTAGTTATGTTCCACAAAGCTTTGCTTGAGAGGCTGTAAATTCTTATATGGAATGCATTTGTTTTTGTAATTTACAGTAAAATAAATTAAACCATGTCAATTGAATTCAAATATGGAATAAAATAAAGATATTGCCAATGAATTTTAAAAGTTCAAACAAAAATAACTATGTATACGCCTCCTTAATAAATCGAAAGTTATTCGGACTTATAGAAGAACAATAATCCGAAAACATAGGTGCAATCAGCATCATCCTATGACTTTTAAAGTCGCAGATATCACTATCGTTGGGATTTTTTTTACCACTGTACATAATTCAACACATTATATGTTTGCTATGCTAAGTAATAATCATTTACATTTTATAAACAATAACAAGGTATTTAATTTTCTGTACAAGTTCCTATTTCATTACACG
Nmimus_NealsSink_N329 ----------------------------------------------CGCAAAGATTTCAAATATCCCCCCTTTTTTCACTTTTTTAGAATTAATATTGAACTATAAAGCATAAAAATAACTAAGAATTTAATTTTTTTAATTAATGAATTTCTGATTTTTTTAAAAAAATTTAATTTTTTTAAAAATCTAATACTCTATATTTTACCTTCTATTGATGTTATATAAGATTCCAAACTGATAAATCCAGTTATGGGATTCACTTACGTAATAGTCAATCACCTGTGGTATGTATTGCTAGACAAGTCGAAATTATCAGTATTTGGCCACAGTTTTGGCAGAAAAATGTGA---------TGCAAAATTCACTTTTGGGTATTCTAATTCGAGTTCAATGGTAGTTTAATGTTATAGGCTTTTTTTTCAATATATGGATGTTTTTCAAAATTCATATGGCTAACAAATAATGTTTATTTATTGTAGACTATGGTAGGACGCAGAGCAACAGTGTTTCTCCAAGAGGCTATGGCTCGAATGCGTCGACACCACACAGCGCCAACGGCAGTTCCTATGGCACCGCTGCAATGAATGGCGGCTATGGTAGTCCCGCCAACCTTGGTAATATGGCGGTCCCCGGTTCACCAGGTCTTTTTAATGGTAATTGAAATTTAGATTAATATCTACTTCAAAGTGCACAACGTTCCTTTATGCAGAAATAATGGTAATTCATGTGCCACAAATTTCGATGATCAAATATATTTATTGGAAAGAATGGAAAATTAGTTACGTTCCACAAAGCTTTGCTTGAGAGGCTGTTAATTCTTATATGGAATTCAGTTGTTTTTGCAATTTACAATAAAATAAATTAAACCATGTTAATTGAATTCCAATATGGAATAAAATATAGATATTGACATTGAATTTTAAAAGTTCAAACAAATATAACTATGTAT--------------------------------------------------------------------------------------ATTTTCAAGTCACAGATATCACTATCGTTGGGATTTTTTTTACCACTGTACATAATTCAACACATTATATGTTTGCTATGTTAAGTAATAATCATTTACATTTTATAAACAATAACAAAGTATTTAATTTTCTGTACAAGTTCCTATTTCATTACACG
Nmimus_Straleys_N625 CTATCATTTGGTGTGATTTCTGCCATTACATTTAAGAAGGCATATGCGCAAAGATTTCAAATATCCCCCCCTTTTTCACTTTTTTAGAATTAATATTGAACTATAAAGCATAAAAATAACTAAGAATTTAATTTTTTTAATTAATGAATTTCTGATTTTTTTAAAAAAATTTACATTTTTTAAAAATCTAATACTCTATATTTTACCTTCTATTGATGTTATATGAGATTCCAAACTGATAAATCCAGTTATGGGATTCACTTACGTAATAGTCAATCACCTGTGGTATGTATTGCTAGACAAGTCGAAATTATCAGTATTTGGCCACAGTTTTGGCAGAAAAATTTGA---------TGCAAAATTCACTTTTGGGTATTCTAATTCGAGTTCAATGGTAGTTTAATGTTATAGGC-TTTTTTTCAATATATGGATGTTTTTCAAAATTCATATGGCTAACAAATAATGTTTATTTATTGTAGACTATGGTAGGACGCAGAGCAACAGTGTTTCTCCAAGAGGCTATGGCTCGAATGCGTCGACACCACACAGCGCCAACGGCAGTTCCTATGGCACCGCTGCAATGAATGGCGGCTATGGTAGTCCCGCCAACCTTGGTAATATGGCGGTCCCCGGTTCACCAGGTCTTTTTAATGGTAATTGAAATTTAGATTAATATCTACTTCAAAGTGCACAACGTCCCTTTATGCAGAAATAATGGTAATTCATGTGCCACAAATTTCGATGATCAAATATATTTATTGGAAAGAATGGAAAATTAGTTACGTTCCACAAAGCTTTGCTTGAGAGGCTGTTAATTCTTATATGGAATTCAGTTGTTTTTGCAATTTACAATAAAATAAATTAAACCATGTTAATTGAATTCAAATATGGAATAAAATATAGATATTGACATTGAATTTTAAAAGTTCGAACAAATATAACTATGTATACGCCTCCTTAAGAAAACGAAAGTTATTCGGACTTATAGAAGAACAATAATCCAAAAACATAGGCGCAATCAGCATTATCCTATGAATTTTCAAGTCACAGATATCACTATCGTTGGGATTTTTTTTACCACTGTACATAATTCAACACATTATATGTTTGCTATGTTAAGTAATAATCATTTACATTTTATAAACAATAACAAAGTATTTAATTTTCTGTACAAGTTCC--------------
Nnasicus_CaneyFork_N171 CTATCATTTGGTGTGATTTCTGCCATTACATTTAAGAGGGCATATGCGCAAAGATTTCAAATATCACCCCC-TTTTCACTTTTTTAGAATTAATATTGAATTATAAAGCATAAAAGTAACTAAGAATTTAA-TTTTTTAATTAATGAATTTCTGATTGTT--TA-AAAATTTACA-TTAAAAAAAATCTAATACTCTATATTTTACCTTCTATTGATGTTATATAAGATTCCAAACTGATAAATCCAGCTCTGGGATCCACTTACGTAATAGTCAATCACCTGTGGTATGTATTGCTA----AGTCGAAATTACCAGGATTTGACCACAGTTTTGGCAGAAAAATTTGAAAACAGCGACAAAAAATTCACTTTTGGGTATTCTAATTCGAGTTCAATGGTAGCTCAATGTTATAGGATTTTTT--TAATATCTGAATGTTTTGCAAAATTCATATGACTAACAAATGATGTTTACTTATTGCAGACTATGGTAGGACGCAGAGCAACAGTGTTTCTCCAAGAGGCTATGGCTCGAATGCGTCGACACCACACAGCGCCAACGGCAGTTCCTATGGCACCGCTGCAATGAATGGCGGCTATGGTAGTCCCGCCAACCTTGGTAATATGGCGGTTCCCGGTTCACCAGGTCTTTTTAATGGTAATTGAAATTTAGATGAATATCCACTTCAAAGTGCACAACGTTCCTTTATGCAGAAATAATGGTAATTCATGTGCCACAAATTTCGATGATCAAATATTTTTATTGGAAAGAATGGAAAATTAGTTAT-TTCCACAAAGCTTTGCTTGAGAGGCTGTTAATTCATATATGGAATGCATTTGTTTTTGCAATATATAATAAAAGAAATTAAACCATGTTAATTGAATTCAAATATGGAATCAAATATAGATATTGACATTGAATTTTAAAAGTTCAAACAAAAATAACTATGTATACGCCTCCTTAAGAAAACGAAAGTTATTAGGACTTATAGAAAAATAATAATCCAAAAACATAGGCGCAATCAGCATCATTCTATGTCTTTTAAAGTCGCAGATATCACTATCGTTGAGATTCTTTTTACCACTGTACATAATTCAACACATTATATGTTTGCTATATTAAGTAATAATCATTTACATTTTATAAACAATAACAAGGTATTTAATTTTCTGTACAAGTTCCTATTCCATTACACG
Nnasicus_ConnosteeFalls_N696 CTATCATTTGGTGTGATTTATGACATTACATTTAAGAGGGCATATGCGCAGAGATTTCAAATATCACCCCTTTTTTCACTTTTTTAGAATTAATATTGAATTATAAAGCATAAAAATAACTAAGAATTTAATTTTTTTAATTAATGAATTTCTGATTTTT--AA-AAAATTTACATTTTTTAAAAATCTAATACTCTATATTTTACCTTCTATTGATGTTATATAAGATTCCAAACTGATAAATCCAGTTCTGGGATCTACTTACGTAATAGTCAATCACCTGTGGTATGTATTGCTA----AGTCGAAATTACTAGGATTTGACCATAGTTTTGGCAGAAAAATTTGAAAACAGCGACAAAAAATTCACTTTTGGGTATTCTACTTCGAGTT--ATGGTAGCTCAATGTTATAGGCTTTTT---AAATATCTGAATGTTTTGCAAAATTCATATGGCTAACAAATGATGTTTACTTATTGCAGACTATGGTAGGACGCAGAGCAACAGTGTTTCTCCAAGAGGCTATGGCTCGAATGCGTCGACACCACACAGCGCCAACGGCAGTTCCTATGGCACCGCTGCAATGAATGGCGGCTATGGTAGTCCCGCCAACCTTGGTAATATGGCGGTCCCCGGTTCACCAGGTCTTTTTAATGGTAATTGAAATTTAGATGAATATCCTCTTCAAAGTGCACAACGTTCCTTTATGCAGAAATAATGGTAATTCATGTGCCACAAATTTTGATGATCAAATATATTTATTGAAAAGAATGGAAAATTAGTTAT-TTCCACAAAGCTTTGCTTGAGAGGCTGTTAATTCATATATGGAATGCATTTATTTTTGCAATTTACAATAAAAGAAATTAAACCATGTTAATTGAATTCAAATATGGAATAAAATATAGATATTGACATTGAATTTTAAAAGTTCAAACAAAAATAACTATGTATACGCCTCCTTAAGAAAACGAAAGTTATTAGGACTTATAGAAGAAGAAGAATCCAAAAACATAGGCGCAATCAACATCCTTCTATGGCTTTTAAAGTCGCAGATATCACTATCGTTGGGATTCTTTTTACCACTCCACATAATTCAACACATTATATGTTTGCTATGTTAAGTAATAATCATTTACATTTTATAAACAATAA-------------------------------------------
Nnasicus_CoweeTrain_N189 CTATCATTTGGTGTGATTTCTGCCATTACATTTAAGAGGGCATATGCGCAAAGATTTCAAATATCACCCCCTTTTTCACTTTTTTAGAATTAATATTGAATTATAAAGCATAAAAGAAACTAAGAATTTAATTTTTTTAATTAATGAATTTCTGATTGTT--TA-AAAATTTACATTTAAAAAAAATCTAATACTCTATATTTTACCTTCTATTGATGTTATATAAGATTCCAAACTGATAAATCCAGTTCTGGGATCCACTTACGTAATAGTCAATCACCTGTGGTATGTATTGCTA----CGTCGAAATTACCAGGATTTGACCACAGTTTTGGCAGAAAAATTTGAAAACAGCGACAAAAAATTCACTTTTGGGTATTCTAATTCGAGTTCAATGGTAGCTCAATGTTATAGGATTTTTT--TAATATCTGAATGTTTTGCAAAATTCATATGGCTAACAAATGATGTTTACTTATTGCAGACTATGGTAGGACGCAGAGCAACAGTGTTTCTCCAAGAGGCTATGGCTCGAATGCGTCGACACCACACAGCGCCAACGGCAGTTCCTATGGCACCGCTGCAATGAATGGCGGCTATGGTAGTCCCGCCAACCTTGGTAATATGGCGGTTCCCGGTTCACCAGGTCTTTTTAATGGTAATTGAAATTTAGATGAATATCCACTTCAAAGTGCACAACGTTCCTTTATGCAGAAATAATGGTAATTCATGTGCCACAAATTTCGATGATCAAATATTTTTATTGTAAAGAATGGAAAATTAGTTAT-TTCCACAAAGCTTTGCTTGAGAGGCTGTTAATTCATATATGGAATGCATTTGTTTTTGCAATTTACAATAAAAGAAATTAAACCATGTTAAATGAATTCAAATATGGAATAAAATATAGATATTGACATTGAATTTTAAAAGTTCAAACAAAAATAACTATGTATACGCCTCCTTAAGAAAACGAAAGTTATTAGGACTTATAGAAAAATAATAATCCAAAAACATAGGCGCAATCAGCATC------------------------ATATCACTATCGTTGGGATCCTTTTTACCACTGTACATAATTCAACACATTATATGTTTGCTATATTAAGTAATAATCATTTACATTTTATAAACAATAACAAGGTATTTAATTTTCTGTACAATTTCCTATTCCCTTACACG
Npaynei_Grindstaff_N646 CTATCATTTGGTGTGATTTCTGCCATTACATTTAAGAAGGCATATGAACAAAGATTTCAAATATACCCCCTTTTTTCACTTTTTTAGAATTAATATTGAACT-TAAAGCATAAAAATAACTAAGAATTTAATTTTTTTAATTAATGAATTTCTGATTTTTTTAAAAAAAATTATATTTTTTAAAAATCTAATACTCTATATTTTACCTTCTATTGATGTTATATAAGATTCCAAACTGATAAATCCAGTTCTGGGATTCACTTACGTAATAGTCAATCACCTGTGGTATGTATTGCTAGACAAGTCGAAATCATCAGTATTTGACCACAGTTTTGGCAGAAAAATTTGA---------TGCAAAATTCACTTTTGGATATTCTAATTCGAGTTCAATGGTAGTTTAATGTTATATGCTTTTTTTTCAATATATGGATGTTTTTCAAAATTCATATGGCTAACAAATAATGTTTATTTATTGCAGACTATGGTAGGACGCAGAGCAACAGTGTTTCTCCAAGAGGCTATGGCTCGAATGCGTCGACACCACACAGCGCCAACGGCAGTTCCTATGGCACCGCTGCAATGAATGGCGGCTATGGTAGTCCCGCCAACCTTGGTAATATGGCGGTCCCCGGTTCACCAGGTCTTTTTAATGGTAATTGAAATTTAGATGAATATCTACTTCAAAGTGCACAACGTTCCTTTATGCAGAAATAATGGTAATTCATGTGCCACAAATTTCGATGGTCAAATATATTTATTGGAAAGAATGGAAAATTAGTTACGTTCCACAAAGCTTTGCTTGAGAGGCTGTTAATTTTTATATGGAATTCAGTTGTTTTTGCAATTTAGAATAAAATAAATTAAACCATGTTAATTGAATTCAAATATGGAATAAAATATAGATATTGACATTGAATTTTAAAAGTTCAAACAAATATAACTATGTATACGCCTCCTTAAGAAAACGAAAGTTATTCGGACTTATAGAAGAACAATAATCCAAAAACATAGGCGCAATCAGCATTATCCTATGAATTTTCAAGTCACAGATATCACTATCGTTGGGATTTTTTTTACCACTGTACATAATTCAACACAGTATATGTTTGCTATGTTAAGTAATAATCATTTACATTTTATAAACAATAACAAAGTATTTAATTTTCTGTATAAGTTCCTATTTCATTACACG
Npaynei_NorrisDamCave_N348 CTATCATTTGGTGTGATTTCTGCCATTACATTTAAGAAGGCATATGAACAAAGATTTCAAATATCCCCCCTTTTTTCACTTTTTTAGAATTAATATTGAACT-TAAAGCATAAAAATAACTAAAAATTTAATTTTTTTAATTAATGAATTTCTGATTTTTTTAAAAAAAATTACATTTTTTAAAAATCTAATACTCTATATTTTACCTTCTATTAAT------------------------------------------------------------------------------------------AAATTATCAGTATTTGACCACAGTTTTGGCAGAAAAATTTGA---------TGCAAAAT-------------------------------AATGTTT-----------------------ATT----------------------TATGGCTAACAAATAATGTTTATTTATTGCAGACTATGGTAGGACGCAGAGCAACAGTGTTTCTCCAAGAGGCTATGGCTCGAATGCGTCGACACCACACAGCGCCAACGGCAGTTCCTATGGCACCGCTGCAATGAATGGCGGCTATGGTAGTCCCGCAAACCTTGGTAATATGGCGGTCCCCGGTTCACCAGGTCTTTTTAATGGTAATTGAAATTTAGATGAATATCTACTTCAAAGTGCACAACGTTCCTTTATGCAGAAATAATGGTAATTCATGTGCCACAAATTTCGATGGTCAAATATATTTATTGGAAAGAATGGAAAATTAGTTACGTTCCACAAAGCTTTGCCTGAGAGGCTGTTAATTTTTATATGGAATTCAGTTGTTTTTGCAATTTAGAATAAAATAAATTAAACCATGTTAATTGAATTCAAATATGGAATAAAATATATATATTGACATTGAATTTTAAAAGTTCAAACAAATATAACTATGTATACGCCTCCTTAAGAAAACGAAAGTTATTCGGACTTATAGAAGAACAATAATCCAAAAACATAGGCGCAATCAGCATTATCCTATGAATTTTCAAGTCACAGATATCACTATCGTTGGGATTTTTTTTACCACTGTACATAATTCAACACAGTATATGTTTGCTATGTTAAGTAATAATCATTTACATTTTATAAACAATAACAAAGTATTTAATTTTCTGTACAAGTTCCTATTTCATTACACG
Npaynei_UnakaMtns_N943 CTATCATTTGGTGTGATTTCTGCCATTACATTTAAGAAGGCATATGAGCAAAGATTTCAAATATCACCCCTTTTTTCACTTTTTTAGAATTAATATTGAACTGTAAAGCATAAAAATAACTAAGAATTTAATTTTTTTAATTAATGAATTTCTGATTTTTTTAAAAAAATTTACATTTTTTAAAAATCTAATACTCTATATTTTACCTTCTATTGATGTCATATAAGATTCCAAACTGATAAATTTGGTTTTGG-------------------------------------------------------------------------TAGTTTTGGCAGAAAAATTTGA---------TGCAAAATTCACTTTTGGATATTCTAATTCGAGTTCAATGGTAGTTTAATGTTATATGCTTTTTTTTCAATATATGGATGTTTTGCAAAATTCATATGGCTAACAAATAATGTTTATTTATTGCAGACTATGGTAGGACGCAGAGCAACAGTGTTTCTCCAAGAGGCTATGGCTCGAATGCGTCGACACCACACAGCGCCAACGGCAGTTCCTATGGCACCGCTGCAATGAATGGCGGCTATGGTAGTCCCGCCAACCTTGGTAATATGGCGGTCCCCGGTTCACCAGGTCTTTTTAATGGTAATTGAAATTTAGATGAATATCTACTTCAAAGTGCACAACGTTCCTTTATGCAGAAATAATGGTAATTCATGTGCCACAAATTTCGATGATCAAATATATTTATTGGAAAGATTGGAAAATTAGTTACGTTCCACAAAGCTTTGCTTCAGAGGCTGTTAATTCTTATATGGAATTCAGTTGTTTTTGCAATTTAGAATAAAATAAATTAAAGCATGTTAATTGAATTCAAATATGGAGTAAAATATAGATATCGACATTGAATTTTAAAAGTTCAAACAAATATAACTATGTATACGCCTCCTTAAGAAAACGAAAGTTATTCGGACTTGTAGAAGAACAATAATCCAAAAACATAGGCGCAATCAGCATTATCCTATGAATTTTCAAGTCACAGATATCACTATCGTTGGGATTTTTTTTACCACTGTACATAATTCAACACAGTATATGTTTGCTATGTTAAGTAATAATCATTTACATTTTATAAGCAATAACAAAGTATTTAATTTTCTGTACAAGTTCCTATTTCATTACACG
Npecki_HaskellSims_G3697 CTATCATTTGGTGCGATTTCTGCCATTACATTTAAGGTAGCATATGCGAAAAGATTTCAGATATCACCCGTTTTTTCACTTTTTTAGAAATAATATTGAGCTATAAAGTATAAAAATAACTAAGAATTTTTTTTTTTTAATTAATGAATTTCTGATTTTTTT--AAAAATTTACATTTT--AAAAATCTAATATCTGATATTTCATCTGTTATTGGTGTTATATAAGATTCCAAACTGATAAAATCAGTTCTGGGATCCACTTACGTAATAATTAATTACCGGAGGTATGTATTGGTAGAGAAGTCGAAATTACCAGTATTTGA---CAGTTTTCGCAGACAAATTTGAAGATAGCGTCGCAAAATTCACTTTCGGGTATTCTAATTCGAGTTCAATGGAATTTCAATGTTATAGGC-TCTTTTTCAATATCTGGATGTTTTGCAAAACTCACATGGCTAACAAATAATGTTTACTTATTGCAGACTATGGAAGGACGCAGAGCAACAGTGTTTCTCCAAGAGGCTATGGCTCGAATGCGTCGACACCACACAGCGCCAACGGCAGTTCCTATGGCACCGCTGCAATGAATGGCGGCTATGGTAGTCCCGCCAACCTTGGTAATATGGCGGTCCCCGGTTCACCAGGTCTTTTTAATGGTAATTGAAATTTAGATGAATATTTACTCCAAAGTGCACAACCTTCCTTTATGCAGAAATAATCGTAATTCATGTGCTAAAAATTTCGATGATCAAATATCTTTATTGGAAAGAGTGGAAAATTAGTTATGGTCCCCAAAGTTTTGCTTAAGAGGCTGTTAATTCTTATATGGAAGGCATTCTTTTTTGCAATTTACAATAAAATATATTAAACCATGTTAATTGAATTTAAATATGGAATAAAATATAGATA-TGACATTGCATTTTAAAAGTTCACACAAAAATAACTATATATACGACTCCTTAAGAAAACGAAAGTTATTCGGACTTATAGGAGAAGGATAATCCAAAAACATAAGCGCAAACAGCATCATCCTATGACTTTTAAAGTAGCAGATATCACTATCGTTGCGATTTTTTT-ACCACTTTACATAATTCAACACATTATATGTTTGCTAT------CAATAATCATCTACATTTTATAAACAATAACAACGTATTTAATTTTCTGTACAAGTTCCTTTTCA--------
Npecki_HurricaneMazeCave_G2100 CTATCATTTGGTGCGATTTCTGCCATTACATTTAAGGTAGCATATGCGCAAAGATTTCAGATATCACCCGTTTTTTCACTTTTTTAGAAATCATATTGAGCTATAAAGTATAAAAGTAACTAAGAATTTATTATTTTTAATTAATGAATTTCTGATTTTTT--------------------AAAAATCTAATATCTGACATTTCATCTGTTATTGGTGTTATATAAGATTCCAAACTGATAAATCCAGTTCTGGGATCCACTTACGTAATAATTAATTACCGGAGGTATGTATTGTTAGAGAAGTCGAAATTACCAGTATTTGACCACAGTTTTCGCAGACAAATTTGAAGACAGCGTCGCAAAATTCACTTTTGGGTATTCTAATTCGAGTTCAATGGAAGTTCAATGTTATAGGC-TCTTTTTCAATATCTGGATGTTTTGCAAAACTCACATGGCTAACAAATAATGTTTACTTATTGCAGACTATGGTAGGACGCAGAGCAACAGTGTTTCTCCAAGAGGCTATGGCTCGAATGCGTCGACACCACACAGCGCCAACGGCAGTTCCTATGGCACCGCTGCAATGAATGGCGGCTATGGTAGTCCCGCCAACCTTGGTAATATGGCGGTCCCCGGTTCACCAGGTCTTTTTAATGGTAATTGAAATTTAGATGAATATTTACTCCAAAGTGCACAACCTTCCTTTATGCAGAAATAATGGTAATTCCTGTGCCAAAAATTTCGATGATCAAATATTTTTATTGGAAAGAGTGGAAAATTAGTTATGTTCCACAAAGTTCTGCTTAAGAGGCTGTTAATTCTTCTATGGAAGACAATTGTTTTTGCAATTTACAATAAAATAAATTAAACCATGTTAATTGAATTCAAATATGGAGTAAAATATAGATA-TGACATTGAATTTTAAAAGTTCACACAAAAATAACTATGTATACGCCTCCTTAAGAAAACGAAAGTTATTCGGACTTATAGGAGAACGATAATCCAAAAACATAAGCGCAATCAGCATTATCCTATGACTTTTAAAGTAGCAGATATCACTATCGTTGGGATTTTTTTCACCACTTTACATAATTCAACACATTATATGCTTGCTATGTTAAGTG---ATCATCTACATTTTATAAACAATAACAACGTATTTAATTTTCTGTCCAAGTTCCTATTTCATTACATG
Npecki_Monteagle_N062 CTATCATTTGGTGCGATTTCTGCCATTACATTTAAGGTAGCATATGC--AAAGATTCCAGATATCACCCGTTTTTTCACTTTTTTAGAAATAATATTGAGCTATAAAGCATAAAAATAACTAAGAATTTAATTTTTTTAATTAATGAATTTCTGATTTTTTT--AAAAATTTACATTTT--AAAAATCTAATATCTGATATTTCATCTGTTATTGGTGTTATATAAGATTCCAAACTGATAAATCCAGTTCTGGGATCCACTTACGTAATAATTAATTACCGGAGGTATGTATTGCTAGAGAAGTCGAAATTACCAGTATTTGACCACAGTTTTCGCAGACAAATTTGAAGACAGCGTCGCAAAATTCACTTTTGGGTATTCTAATTCGAGTTCAATGGAAGTTCAATGTTATGGGC-TCTTTTTCAATATCTGGATGTTTTGCAAAACTCACATGGCTAACAAATAATGTTTACTTATTGCAGACTATGGTAGGACGCAGAGCAACAGTGTTTCTCCAAGAGGCTATGGCTCGAATGCGTCGACACCACACAGCGCCAACGGCAGTTCCTATGGCACCGCTGCAATGAATGGCGGCTATGGTAGTCCCGCCAACCTTGGTAATATGGCGGTCCCCGGTTCACCAGGTCTTTTTAATGGTAATTGAAATTTAGATGAATATTTACTCCAAAGTGCACAACGTTCTTTTATGCAGAAATAATGGTAATTCCTGTGCCAAAAATTTCGATGATCAAATATTTTTATTGGGGAGAGTGGAAAATTAGTTATGTTCCACAAAGTTTTGCTTAAGAGGCTGTTAATTCTTATATAGAAAGCAATTGTTTTTGCAATTTACAATAAAATAAATTAAACCATGTTAATTGAATTCAAATATGGAGTAAAATATAGATA-TGACATTGAATTTTAAAAGTTCACACAAAAATAACTATGTATGCGCCTCCTTAAGAAAACGAAAGTTATTCGGACTTATAGGAGAACGATAATCCAAAAACATAAGCGCAATCAGCATCATCCTATGACTTTTAAAGTAGCAGATATCACTATCGTTGGGATTTTTTTTACCACTTTACATAATTCAACACATTATATGTTTGCTATGTTAAGTGATAATCATCTACATTTTATAAACAATACCAACGTATTTAAT------------------------------
Nperlakyi_SChimneys_N1079 -----------------------CATTACATTTAAGAGGGCATATGCGCAAAAATTTCAAATATCACCACTTTTTTCACTTTTTTAGAATTAATATTGAATTATAAAGCATAAAAATAACTAAGAAGTTAATTTTTTTAATTAATGAATTTCTGATTTTTTT-AAAAAAATTACATTTTTTAAAAATCTAATACCCTATATTTTATCTTCTATTGATGTTATATAAGATTCCAAACTGATAAATCCAGTTCAGGGATTCACTTACGTAATAGTCAATCACCTGTGGTATGTATTGCTAGACAAGTCGAAATTATCAGTATTTGACCACAGTTTTGGCAGAAAAATTTGAAGACAGTGATGCAAAATTCCCTTTTGAGTATTCTAATTCGAGTTCAATGGTAGTTCAATGTTATAGGC-TTTTTTTCAATATATGGATGTTTTGCAAAATTCATATGGCTAACAAATAATGTTTATTTATTGCAGACTATGGTAGGACGCAGAGCAACAGTGTTTCTCCAAGAGGCTATGGCTCGAATGCGTCGACACCACACAGCGCCAACGGCAGTTCCTATGGCACCGCTGCAATGAATGGCGGCTATGGTAGTCCCGCCAACCTTGGTAATATGGCGGTCCCCGGTTCACCAGGTCTTTTTAATGGTAATTGAAATTTAGATGAATATCTACTTCAAAGTGCACAACGTTCCTTTATGCAGAAATAATGGTAATTCATGTGCCTCAAATTTCGATGATCAAATATATTTATTGGAAAGAATGGAAAATTAGTTAT-TTCCACAAAGTTTTGCTTGAGAGGCTGTTAATTCATATATGGAATGCATTTTTTTTTGCAATTTACAATAAAATAAATTAAACCATGTTAATTGAATTCAAAAATGGAATAAAATATAGATATTGACATTGAATTTTAAAAGTTCAAACAAAACTAACTATGTATACGCCTCCTTAAGAAAACGAAAGTTATTCGGACTTATATAAGAACAATAATTCAAAAACATAGGCGCAATCAGCATTATCCTATGACTTTTAAAGTCGCAGATATCACTATCGTTGGGATTTTTTTTACCACTGTACATAATTCAACACATTATATGTTTGCTATGTTAAGTAATAATCATTTACATTTTATAAACAATAACAATGTATTTAATTTTCTGTACAAGTTCCTATTCCATTACACG
Nperlakyi_SChimneys_N1080 ------------------------------------------------------TTTCAAATATCACCACTTTTTTCACTTTTTTAGAATTAATATTGAATTATAAAGCATAAAAATAACTAAGAAGTTAATTTTTTTAATTAATGAATTTCTGATTTTTTT-AAAAAAATTACATTTTTTAAAAATCTAATACCCTATATTTTATCTTCTATTGATGTTATATAAGATTCCAAACTGATAAATCCAGTTCAGGGATTCACTTACGTAATAGTCAATCACCTGTGGTATGTATTGCTAGACAAGTCGAAATTATCAGTATTTGACCACAGTTTTGGCAGAAAAATTTGAAGACAGTGATGCAAAATTCCCTTTTGAGTATTCTAATTCGAGTTCAATGGTAGTTCAATGTTATAGGC-TTTTTTTCAATATATGGATGTTTTGCAAAATTCATATGGCTAACAAATAATGTTTATTTATTGCAGACTATGGTAGGACGCAGAGCAACAGTGTTTCTCCAAGAGGCTATGGCTCGAATGCGTCGACACCACACAGCGCCAACGGCAGTTCCTATGGCACCGCTGCAATGAATGGCGGCTATGGTAGTCCCGCCAACCTTGGTAATATGGCGGTCCCCGGTTCACCAGGTCTTTTTAATGGTAATTGAAATTTAGATGAATATCTACTTCAAAGTGCACAACGTTCCTTTATGCAGAAATAATGGTAATTCATGTGCCTCAAATTTCGATGATCAAATATATTTATTGGAAAGAATGGAAAATTAGTTAT-TTCCACAAAGTTTTGCTTGAGAGGCTGTTAATTCATATATGGAATGCATTTTTTTTTGCAATTTACAATAAAATAAATTAAACCATGTTAATTGAATTCAAAAATGGAATAAAATATAGATATTGACATTGAATTTTAAAAGTTCAAACAAAAATAACTATGTATACGCCTCCTTAAGAAAACGAAAGTTATTCGGACTTATATAAGAACAATAATTCAAAAACATAGGCGCAATCAGCATTATCCTATGACTTTTAAAGTCGCAGATAT-------------------------------------------------------------------------------------------------------------------------------------------
Nreclusus_Clingmans_N252 CTATCATTTGGTGTGATTTCTGCCATTACATTTAAGAGGGCATATGCGCAAAGATTTCAAATATCACCACTTTTTTCACTTTTTTAGAATTAATATTGAATTATAAAGCATAAAATTAACTATGAAGTTAATTTTCTTAAATAATGAATTTCTGATATTTTTTTATAAATTTACTTTTTT-AAAAATCTAATACTCTATATTTTATCTTCTATTGATGTTATATAAGATTCCAAACTGAAAAATCCAGTTCTGGGATTCACTTACGTAATAGTCAATCACCTGTGGTATGTATTGCTAGACAAGTCGAAATTATCAGTATTTGACCACAATTTTGGCAGAAGAATTTGAAGACAGCA-TGCAAAATTCACTTTTGGGTATTCTAATTCGAGTTCAATGATAGTTCAATGTCATAGGCTTGTTTTTCAATATATGGATGTTTTGCAAAATTCACATGGCTAACAAATAATGTTTATTTATTGCAGACTATGGTAGGACGCAGAGCAACAGTGTTTCTCCAAGAGGCTATGGCTCGAATGCGTCGACACCACACAGCGCCAACGGCAGTTCCTATGGCACCGCTGCAATGAATGGCGGCTATGGTAGTCCCGCCAACCTTGGTAATATGGCGGTCCCCGGTTCACCAGGTCTTTTTAATGGTAATTGAAATTTAGATGAATATCTATTTCAAAGCGCACAACGTTCCTTTATGCAGAAATAATAGTAATTCATGTGCCACAAATTTCGATGATCAAATATATTTATTGGAAAGAATGGAAAATTAGTTAT-TTCCACAAAGCTTTGCTTGAGAGGCTGTTAATTCATATATGGAATGCATTTGTTTTTGCAATTTACAATAAAATAAATTAAATCATGTTAATTGAATTCAAAAATGGTATAAAATATAGATATTGACATTGAATTTTAAAAGTTCAAACAAAAATAACTATGTATACGCCTCCTTAAGAAAACGAAAGTTATTCGGACTTATAGAAGAACAATAATCCAAAAACATAGGCGCAATCAGCATTATCCTATGACTTTTAAAGTCGCAGA------TATCGTTGGGATTTTTTTTACCACTGTACATAA-----CACATTATATGTTTGCTATGCT----------------------------------------------------------------------------
Nreclusus_Newfound_N259 CTATCATTTGGTGTGATTTCTGCCATTACATTTAAGAGGGCATATGCGTAAAGATTTCAAATATCACCACTTTTTTCACTTTTTTAGAATTAATATTGAATTATAAAGCATAAAAATAACTAAGAAGTTAATTTTCTTAATTAATGAATTTCTGATTTTTTTAAAAAAAATTACATTTTTTTAAAATCTAATACTCTATATTTTATCTTCTATTGATGTTATATAAGATTCCAAACTGATAAATCCAGTTCTGGGATTCACTTACGTAATAGTCAATCACCTGTGGTATGTATTGCTAGACAAGTCGAAATTATCAGTATTTGACCACAGTTTTGGCAGAAAAATTTGAAGACAGTGATGCAAAATTCACTTTTGAGTATTCTAATTCGAGTTCAATGGTAGTTCAATGTTATAGGC--TTTTTTCAATATATGGATGTTTTGCAAAATTCATATGGCTAACAAATAATGTTTATTTATTGCAGACTATGGTAGGACGCAGAGCAACAGTGTTTCTCCAAGAGGCTATGGCTCGAATGCGTCGACACCACACAGCGCCAACGGCAGTTCCTATGGCACCGCTGCAATGAATGGCGGCTATGGTAGTCCCGCCAACCTTGGTAATATGGCGGTCCCCGGTTCACCAGGTCTTTTTAATGGTAATTGAAATTTAGATGAATATCTATTTCAAAGCGCACAACGTTCCTTTATGCAGAAATAATGGTAATTCATGAGCCACAAATTTCGATGATCAAATATATTTATTGGAAAGAATGGAAAATTAGTTAT-TTCCACAAAGCTTTGCTTGAGAGGCTGTTAATTCATATATGGAATGCATTTGTTTTTGCAATTTACAATAAAATAAATTAAACCATGTTAATTGAATTCAAAAATGGAATAAAATATAGATATTGACATTGAATTTTAAAAGTTCAAACAAAAATAACTATGTATACGCCTCTCTAAGAAAACGAAAGTTATTCGGACTTATAGAAGAACAATAACCCAAAAACATAGGCGCAATCAACATTATCCTATGACTTTTAAAGTCGCAGATATCACTATCGTTGGGATTTTTTTTACCACTGTACATAATTCAACACATTATATGTTTGCTATGCTAAATAATAATCATTTACATTTTATAAACAATAACAAGGTATTTAATTTTCTGTACAAGTTCCTATTTCATTAAACG
Nreclusus_Noland_N1051 CTATCATTTGGTGTGATTTCTACCATTACATTTAAGAGGGCATATGCGCAAAGATTTCAAATATCACCACTTTTTTCACTTTTTTAGAATTAATATTGAATTATAAAGCATAAAATTAACTATGAAGTTAATTTTCTTAAATAATGAATTTCTGATTTTTTTTTATAAATTTACTTTTTT-AAAAATCTAATACTCTATATTTTATCTTCTATTGATGTTATATAAGATTCCAAACTGAAAAATCCAGTTCTGGGATTCACTTACGTAATAGTCAATCACCTGTGGTATGTATTGCTAGACAAGTCGAAATTATCAGTATTTGACCACAATTTTGGCAGAAGAATTTGAAGACAGCA-TGCAAAATTCACTTTTGGGTATTCTAATTCGAGTTCAATGATAGTTCAATGTCATAGGCTTGTTTTTCAATATATGGATGTTTTGCAAAATTCATATGGCTAACAAATAATGTTTATTTATTGCAGACTATGGTAGGACGCAGAGCAACAGTGTTTCTCCAAGAGGCTATGGCTCGAATGCGTCGACACCACACAGCGCCAACGGCAGTTCCTATGGCACCGCTGCAATGAATGGCGGCTATGGTAGTCCCGCCAACCTTGGTAATATGGCGGTCCCCGGTTCACCAGGTCTTTTTAATGGTAATTGAAATTTAGATGAATATCTATTTCAAAGCGCACAACGTTCCTTTATGCAGAAATAATAGTAATTCATGTGCCACAAATTTCGATGATCAAATATATTTATTGGAAAGAATGGAAAATTAGTTAT-TTCCACAAAGCTTTGCTTGAGAGGCTGTTAATTCATATATGGAATGCATTTGTTTTTGCAATTTACAATAAAATAAATTAAACCATGTTAATTGAATTCAAAAATGGTATAAAATATAGATATTGACATTGAATTTTAAAAGTTCAAACAAAAATAACTATGCATACGCCTCCTTAAGAAAACGAAAGTTATTCGGACTTATAGAAGAACAATAATCCAAAAACATAGGCGCAATCAGCATTATCCTATGACTTTTAAAGTCGCAGATATCACTATCGTTGGGATTTTTTTTACCACTGTACATAATTCAACACATTATATGTTTGCTATGCTAAATAATAATCATTTACATTTTATAAACAATAACAAGGTATTTAATT-----------------------------
Nreclusus_Smokemont_N1020 ----------------------------------------------------------------------------------------------------------------------------------------------------------------------------------------------------------------------------------------------------------------------------------AATCACCTGTGGTATGTATTGCTAGACAAGTCGAAATTATCAGTATTTGACCACAGTTTTGGCAGAAAAATTTGAACACAGTGATGCAAAATTCACTTTTGAGTATTCTAATTCGAGTTCAATGGTAGTTCAATGTTATAGGC--TTTTTTCAATATATGGATGTTTTGCAAAATTCATATGGCTAACAAATAATGTTTATTTATTGCAGACTATGGTAGGACGCAGAGCAACAGTGTTTCTCCAAGAGGCTATGGCTCGAATGCGTCGACACCACACAGCGCCAACGGCAGTTCCTATGGCACCGCTGCAATGAATGGCGGCTATGGTAGTCCCGCCAACCTTGGTAATATGGCGGTCCCCGGTTCACCAGGTCTTTTTAATGGTAATTGAAATTTAGATGACTATCTACTTCAAAGTGCACAACGTTCCTTTATGCAGAAATAATGGTAATTCATGGGCCACAAACTTCGATGATCAAATATATTTATTGGAAAGAATGGAAAATTAGTTAT-TTCCACAAAGCTTTGCTTGAGAGGCTGTTAATTCATATATGGAATGCATTTGTTTTTGCAATTTACAATAAAATAAATTAAACCATGTTAATTGAATTCAAAAATGGAATTAAATATAGATATTGACATTGAATTTTAAAAGTTCAAACAAAAATAACTATGTATACGCCTCCTTAAGAAAACGATAGTTATTCGGACTTATAAAAGAACAATAATCCAAAAACATAGGCGCAATCAGCATTA----------------------------------------------------------------------------------------------------------------------------------------------------------------------
Nroanensis_IngramBranch_N926 ----------------------------------------------------GATTTCAAATATCCCTCCTTTTTTCACTTTTTTAGACTTAATATTGAACT-TAAAGCATAAAAATAACTAAGAATTTAATTTTTTTAATTAATGAATTTCTGATTTTTTTAAAAAAAATTACATTTTTTAAAAATCTAATACTCTATATTTTACCTTCTATTGATGTTATATAAGATTCCAAACTGATAAATCCAGTTCTGGGATTCACTTACGTAATAGTCAATCACCTATGGTATGTATTGCTAGACAAGACGAAATTATCAGTATTTGACCACAGTTTTGGCAGAGAAATTTGA---------TGCAAAATTCACTTTTGGATATTCTAATTCGAGTTCAATGGTAGTTTAATGTTATATGCTTTTTTTTCAATATATGGATGTTTTTCAAAATTCATATGGCTAACAAATAATGTTTATTTATTGCAGACTATGGTAGGACGCAGAGTAACAGTGTTTCTCCAAGAGGCTATGGCTCGAATGCGTCGACACCACACAGCGCCAACGGCAGTTCCTATGGCACCGCTGCAATGAATGGCGGCTATGGTAGTCCCGCCAACCTTGGTAATATGGCGGTCCCCGGTTCACCAGGTCTTTTTAATGGTAATTGAAATTTAGATGAATATCTACTTCAAAGTGCACAACGTTCCTTTATGCAGAAATAATGGTAATTTATGTGCCACAAATTTCGATGGTCAAATATATTTATTGGAAAGAATGGAAAATTAGTTACGTTCCACAAAGCTTTGCTTGAGAGGCTGTTAATTTTTATATGGAATTCAGTTGTTTTTGCAATTTAGAATAAAATAAATTAAACCATGTTAATTGAATTCAAATATGGAATAAAATATATATATTGACATTGAATTTGAAAAGTTCAAACAAATATAACTATGTATACGCCTCCTTAAGAAAACGAAAGTTATTCGGACTTATAGAAGAACAATAATCCAAAAACATAGGCACAATCAGCATTATCCTATGAATTTTCAAGTCACAGATATCACTATCGTTGGGATTCTTTTTACCACTGTACATAATTCAACACAGTATATGTTTGCTATGTTAAG-------------------------------------------------------------------------
Nroanensis_N_CarversGap_N928 CTATCATTTGGTGTGATTTCTGCCATTACATTTAAGAAGGCATATGAACAAAGATTTCAAATATCCCCCCTTTTTTCAC-TTTTTAGAATTAATATTGAACT-TAAAGCATAAAAATAACTAAGAATTTAATTTTTTTAATTAATGAATTTCTGATTTTTTTAAAAAAAATTACATTTTTTAAAAATCTAATACTCTATATTTTACCTTCTATTGATGTTATATAAGATTCCAAACTGATAAATCCAGTTCTGGGATTCACTTACGTAATAGTCAATCACCTGTGGTATGTATTGCTAGACAAGTCGAAATTATCAGTATTTGACCACAGTTTTGGCAGAAAAATTTGA---------TGCAAAATTCACTTTTGGATATTCTAATTCGAGTTCAATGGTAGTTTAATGTTATATGCTTTTTTTTCAATATATGGATGTTTTGCAAAATTCATATGGCTAACAAATAATGTTTATTTATTGCAGACTATGGTAGGACGCAGAGCAACAGTGTTTCTCCAAGAGGCTATGGCTCGAATGCGTCGACACCACACAGCGCCAACGGCAGTTCCTATGGCACCGCTGCAATGAATGGCGGCTATGGTAGTCCCGCCAACCTTGGTAATATGGCGGTCCCCGGTTCACCAGGTCTTTTTAATGGTAATTGAAATTTAGATGAATATCTACTTCAAAGTGCACAACGTTCCTTTATGCAGAAATAATGGTAATTCATGTGCCACAAATTTCGATGGTCAAATATATTTATTGGAAAGAATGGAAAATTAGTTACGTTCCACAAAGCTTTGCTTGAGAGGCTGTTAATTTTTATATGGAATTCAGTTGTTTTTGCAATTTAGAATAAAATAAATTAAACCATGTTAATTGAATTCAAATATGGAATAAAATATAGATATTGACATTGAATTTTAAAAGTTCAAACAAATATAACTATGTATACGCCTCCTTAAGAAAACGAAAGTTATTCGGACTTATAGAAGAACAATAATCCAAAAACATAGACGCAATCAGCATTATCCTATGAATTTTCAAGTCACAGATATCACTATCGTTGGGATTTTTTTTACCACTGTACATAATTCAACACAGTATATGTTTGCTATGTTAAGTAATAATCATTTACATTTTATAAACAATAACAAAGTATTTAATTTTCTGTACAAGTTCCTATTTCATTACACG
Nroanensis_RoanHighBluff_N762 CTATCATTTGGTGTGATTTCTGCCATTACATTTAAGAAGGCATATGAACAAAGATTTCAAATATCCCCCCTTTTTTCACTTTTTTAGAATTAATATTGAACT-TAAAGCATAAAAATAACTAAGAATTTAATTTTTTTAATTAATGAATTTCTGATTTTTTTAAAAAAAATTAAATTTTTTAAAAATCTAATACTCTATATTTTACCTTCTATTGATGTTATATAAGATTCCAAACTGATAAATCCTGTTCTGGGATTCACTTACGTAATAGTCAATCACCTGTGGTATGTATTGCTAGACAAGTCGAAATTATCAGTATTTGACCACAGTTTTGGCAGAAAAATTTGA---------TGCAAAATTCACTTTTGGATATTCTAATTCGAGTTCAATGGTAGTTCAATGTTATATGCTTTTTTTTCAATATATGGATGTTTTGCAAAATTCAAATGGCTAACAAATAATGTTTATTTATTGCAGACTATGGTAGGACGCAGAGCAACAGTGTTTCTCCAAGAGGCTATGGCTCGAATGCGTCGACACCACACAGCGCCAACGGCAGTTCCTATGGCACCGCTGCAATGAATGGCGGCTATGGTAGTCCCGCCAACCTTGGTAATATGGCGGTCCCCGGTTCACCAGGTCTTTTTAATGGTAATTGAAATTTAGATGAATATCTACTTTAAAGTGCACAACGTTCCTTTATGCAGAAATAATGGTAATTCATGTGCCACAAATTTCGATGGTCAAATATATTTATTGGAAAGAATGGAAAATTAGTTACGTTCCACAAAGCTTTGCTTGAGAGGCTGTTAATTTTTATATGGAATTCAGTTGTTTTTGCAATTTAGAATAAAATAAATTAAACCATGTTAATTGAATTCAAATATGGAATAAAATATAGATATTGACATTGAATTTTAAAAGTTCAAACAAATATAACTATGTATACGCCTCCTTAAGAAAACGAAAGTTATTCGGACTTATAGGAGAACAATAATCCAAAAACATAGGCGCAATCAGCATTATCCTATGAATTTTCAAGTCACAGATATCACTATCGTTGGGATTTTTTTTACCACTGTACATAATTCAACACAGTATATGTTTGCTATGTTAAGTAATAATCATTTGCATTTTATAAACAATAACAAAGTATTTAATTTTCTGTACAAGTTCCTATTTCATTACACG
Nsheari_BaldRiver_N1168 CTATCATTTGGTGTGATTTCTGCCATTACATTTAAGAGGGCAGATGCGCAAAGATTTTAAATATCACCACTTTTTTCATTTTTTTAGAATTAATATTGAATTATAAAGCATAAAAATAACTAAGAAGTTAATTTTCTTAATTAATGAATTTCTGATTTTTTTAAAAAAATTTACATTTTTTAAAAATCTAATACTCTATGTTTTATCTTCTATTGATGTTATATAAGATTCCAAACTGATAAATCCAGTTCTGGGATTCACTTACGTAATAGTTCATCACCTGTGGTATGTATTGCTAGACAAGTCGAAATTATCAGTATTTGACCACAGTTTTGGCAGAAAAATTTGAAGGCGACGATACAAAATTAATTTTTGGGTATTCTAATTCGAGTTCAACGGTAGTTCGATGTTATACGCTTTTTTTTCAATATCTGAACGTTTTGCAAAATTCATATGGCTAACAAATAATGTTTACTTATTGCAGACTATGGTAGGACGCAGAGCAACAGTGTTTCTCCAAGAGGCTATGGCTCGAATGCGTCGACACCACACAGCGCCAACGGCAGTTCCTATGGCACCGCTGCAATGAATGGCGGCTATGGTAGTCCCGCCAACCTTGGTAATATGGCGGTCCCCGGTTCACCAGGTCTTTTTAATGGTAATTGAAATTTAGATGAATATCTACTTCAAAGTGCACAACGTTCCTTTAAGCAGAAATAATGGTAATTCATGTGCCACAAATTTCGATGATCAAATATATTTATTGGAAAGAATGGAAAATTAGTTAT-TTCCACAAAGCTTTGCTTGAGAGGCTGTTAATTCATATATGGAATGCATTTGTTTTTGCTATTTACAATAAAATAAATTAAACCATGTTAATTGAATTCAAA-ATGGAATAAAATATAGATATTGATATTGAATTTTAAAAGTTCAAACAAACATAACTATGTATGTAAA--CTTAAGAAAACGAAAGTTATTCGGACTTATAGAAGAACAATAATCCAAAAACATAGACGCAATCAGCATTATCCTATGACTTTTAAAGTAGCAGATATCACTATCGTTGGGATTTTTTTTACCACTGTACATAATTCAACACATTATATATTTGCTATGCTAAGTAATAATCATTTACATTTTATAAACAATAACAAGGTATTTAAATTTCTGTACAAGTTCCTATTTCTATACACG
Nsheari_Cohutta_N826 CTATCATTTGGTGTGATTTCTGCCATTACATTTAAGAGGGCAGATGCGCAAAGATTTTAAATATCACCACTTTTTTCATTTTTTTAGAATTAATATTGAATTATAAAGCATAAAAATAACTAAGAAGTTAATTTTCTTAATTAATGAATTTCTGATTTTTTTAAAAAAATTTACATTTTTTAAAAATCTAATACTCTATATTTTATCTTCTATTGATGTTATATAAGATTCCAAACTGATAAATCCAGTTCTGGGATTCACTTACGTAATAGTCAATCACCTGTGGTATGTATTGCTAGACAAGTCGAAATTATCAGTATTTGACCACAGTTTTGGCAGAAAAATTTGAAGGCGACAATACAAAATTAATTTTTGGGTATTCCAATTCGAGTTCAACGGTAGTTCGATGTTATAGGCTTTTTTTCCAATATCTGAACGTTTTGCAAAATTCATATGGCTAACAAATAATGTTTACTTATTGCAGACTATGGTAGGACGCAGAGCAACAGTGTTTCTCCAAGAGGCTATGGCTCGAATGCGTCGACACCACACAGCGCCAACGGCAGTTCCTATGGCACCGCTGCAATGAATGGCGGCTATGGTAGTCCCGCCAACCTTGGTAATATGGCGGTCCCCGGTTCACCAGGTCTTTTTAATGGTAATTGAAATTTAGATGAATATCTACTTCAAAGTGCACAACGTTCCTTTAAGCAGAAATAATGGTAATTCATGTGCCACAAATTTCGATGATCAAATATATTTATTGGAAAGAATGGAAAATTAGTTAT-TTCCACAAAGCTTTGCTTGAGAGGCTGTTAATTCATATATGGAATGCATTTGTTTTTGCTATTTACAATAAAATAAATTAAACCATGTTAATTGAATTCAAA-ATGGAATAAAATATAGATATTGACATTGAATTTTAAAAGTTCAAACAAACATAACTATGTATGTAAA--CTTAAGAAAACGAAAGTTAT----------AGAAGAACAATAATCCAAAAACATAGGCGCAATCAGCATTATCCTATGACTTTTAAAGTCGCAGATATCACTATCGTTGGGATTTTTTTTACCACTGTACATAATTCAATACATTATATATTTTCTATGCTAAGTAATAATCATTTACATTTTATAAACAATAACAAGGTATTTCAATTTCTGTACAAGTTCCTATTTCATTACACG
Nsheari_JoyceKilmer_N092 ---------------------------------------------------------------------------------------AATTAATATTGAATTATAAAGCATAAAAATAACTAAGAAGTTAATTTTCTTAATTAATGAATTTCTGATTTTTTTAAAAAAAATTACATTTTTTAAAAATCTAAT-----ACATTTTATCTTCTATTGATGTTATATAAAATTCCAAACTGATAAATCCAGTTCTGGGATTCACTTACGTAATAGTCAATCACCTGTGGTATGTATTGCTAGACAAGTCGAAATTATCAGTATTTGACCACAGTTTTGGCAGAAAAATTTGAAGGCGACGATACAAAATTAATTTTTGGGTATTCTAATTCGAGTTCAACGGTAGTTCGATGTTATAGGCTTTTTTTTCAATATCTGAATGTTTTGCAAAATTCATATGGCTAACAAATAATGTTTACTTATTGCAGACTATGGTAGGACGCAGAGCAACAGTGTTTCTCCAAGAGGCTATGGCTCGAATGCGTCGACACCACACAGCGCCAACGGCAGTTCCTATGGCACCGCTGCAATGAATGGCGGCTATGGTAGTCCCGCCAACCTTGGTAATATGGCGGTCCCCGGTTCACCAGGTCTTTTTAATGGTAATTGAAATTTAGATGAATATCTACTTCAAAGTGCACAACGTTCCTTTAAGCAGAAATAATGGTAATTCATGTGCCACAAATTTCGATGATCAGATATATTTATTGGAAAGAATGGAAAATTAGTTAT-TTCCACAAAGCTTTGCTTGAGAGGCTGTTAATTCATATATGGAATGCATTTGTTTTTGCAATTTACAATAAAATAAATTAAACCATGTTAATTGAATTCAAA-ATGGAATAAAATATAGATATTGACATTGAATTTTAAAAGTTCAAAGAAAAATAACTATGTATGTAAA--CTTAAGAAAACGAAAGTTATTCGGACTTATAGAAGAAGAATAATCCAAAAACATACGCGCAATCAGCATTATCCTATGACTTTTAAAGTCGCAGA----------------------------------------------------------------------------------------------------------------------------------------------
Nsilvanus_Elijay_N395 CTATCATTTGGTGTGATTTCTGCCATTACATTTAAGAAGGCATATGCGCAAAGATTTCAAATATCCCCACTTTTTTCACTTTTTTAAAATTAATACTGAACTATAAAGCATAAAAATAACTAAGAATTTAATTTTTTTAATTATTGATTTTCTGATTTTTTTTAAAAAAATTACATTTTTTAAAAATCTAATACTCTATATTTTACCTTCTATTGATGTTATATAAGATTCCAAACTGATAAATCCAGTTCTGGGATTCACTTACGTAATAGTCAATCACCTTTGGTATGTATTGCTAGACAAGTCGAAATTATCAGTATTTGACCACAGTTTTGGCAGAAAAATTTGAAGACAGTGATGCAAAATTCCCTTTTGGGTATTCTAATTCGAGTTCAATGGTAGTTCAATGTTATAGGCTTTTTTTTTAATATATGGATGTTTTGCAAAATTCATATGGCTAACAAATAATGTTTATTTATTGCAGACTATGGTAGGACGCAGAGCAACAGTGTTTCTCCAAGAGGCTATGGCTCGAATGCGTCGACACCACACAGCGCCAACGGCAGTTCCTATGGCACCGCTGCAATGAATGGCGGCTATGGTAGTCCCGCCAACCTTGGTAATATGGCGGTCCCCGGTTCACCAGGTCTTTTTAATGGTAATTGAAATTTAGATGAATATCTACTTCAAAGTGCACAACGTTCCTTTAAGCAGAAATAATGGTAATTCATGTGCCACAAATTTCGATGATCAAATATATTTATTGGAAAGAATGGAAAATTAGTTACGTTCCACAAAGCTTTGCTTGAGAGGCTGTTAATTCTTATATGGAATGCATTTGTTTTTGCAATTTACAATAAAATAAATTAAACCATGTTAATTGAATTCAAATATGGAATAAAATATAGATATTGACATTGAATTTTACAAGTTCAAACAAAAATAACTATGTATACGCCTCTTTAAGAAAACGGAAGTTATTCGGACTTGTAGAAGAACAATAATCCAAAAACATAGGCGCAATCAGCATTATCCTAGGACTTTTAAAGTCGCAGATATCACTATCGTTGGGATTCGTTTTACCACTGTACATAATTCAACACATTATATGTTTGCTATGTTAAGTAATAATCATTTACATTTTATAAACAATAACAATGTATTTAATTTTCTGTACAAGTTC------CATTACACG
Nsilvanus_GermanyCove_N1017 CCATCATTTGGTGTGATTTCTGCCATTACATTTAGGAAGGCATATGCGCAAAGATTTCAAATATCCC---------CACTTTTTTAGAATTAATACTGAACTATAAAGCATAAAAATAACTAAGAATTTAATTTTTTTAATTAATGAATTTCTGATTTTTTTAAAAAAAATTACATATTTTAAAAATCTAATACTCCATATTTTACCTTCTATTGATGTTATATAAGATTCCAAACTGATAAATCCAGTTCTGGGATTCACTTACGTAATAGACAATCACCTGTGGTATGTATTGCTAGACAAGTCGAAATTATCAGTATTTGACCACAGTTTTGGCAGAAAAATTTGAAGACAGTGATGCAAAATTCCCTTTTGGGTATTCTAATTCGAGTTCAATGGTAGTTCAATGTTATAGGC--TTTTTTTAATATATGGATGTTTTGCAAAATTCATATGGCTAACAAATAATGTTTATTTATTGCAGACTATGGTAGGACGCAGAGCAACAGTGTTTCTCCAAGAGGCTATGGCTCGAATGCGTCGACACCACACAGCGCCAACGGCAGTTCCTATGGCACCGCTGCAATGAATGGCGGCTATGGTAGTCCCGCCAACCTTGGTAATATGGCGGTCCCCGGTTCACCAGGTCTTTTTAATGGTAATTGAAATTTAGATGAATATCTACTTCAAAGTGCACAACGTTCCTTTAAGCAGAAATAATGGTAATTCATGTGCCACAAATTTCGATGATCAAATATATTTATTGCAAAGAATGGAAAATTAGTTACGTTCCACAAAGCTTTGCTTGAGAGGCTGTTAATTCTTATATGGAATGCATTTGTTTTTGCAATTTACAATAAAATAAATTAAACCATGTTAATTGAATTCAAATATGGAATAAAATATAGATATTGACATTGAATTTTACAAGTTCAAACAAAAATAACTATGTATACGCCTCTTTAAGAAAACGGAAGTTATTCGGACTTGTAGAAGAACAATAATCCAAAAACATAGGCGCAATCAGCATTATCCTAGGACTTTTAAAGTCGCAGATATCACTATCGTTGGGATTCTTTTTACCACTGTACGTAATTCAACACATTATATGTTTGCTATGTTAAGTAATAATC-----------------------------------------------------------------
Nsilvanus_HeboMtn_N1029 -------------------------------------------------------------------------------------AGAATTAATACTGAACTATAAAGCATAAAAATAACTAAGAATTTAATTTTTTTAATTATTGATTTTCTGATTTTTTTAAAAAAAATTACATTTTTTAAAAATCTAATACTCTATATTTTACCTTCTATTGATGTTATATAAGATTCCAAACTGATAAATACAGTTCTGGGATTCACTTACGTAATAGTCAATCACCTGTGGTATGTATTGCTAGACAAGTCGAAATTATCAGTATTTGACCACAGTTTTGGCAGAAAAATTTGAAGACAGTGATGCAAAATTCCCTTTTGGGTATTCTAATTCGAGTTCAATGGTAGTTCAATGTTATAGGT-TTTTTTTTAATATATGGATGTTTTGCAAAATTCATATGGCTAACAAATAATGTTTATTTATTGCAGACTATGGTAGGACGCAGAGCAACAGTGTTTCTCCAAGAGGCTATGGCTCGAATGCGTCGACACCACACAGCGCCAACGGCAGTTCCTATGGCACCGCTGCAATGAATGGCGGCTATGGTAGTCCCGCCAACCTTGGTAATATGGCGGTCCCCGGTTCACCAGGTCTTTTTAATGGTAATTGAAATTTAGATGAATATCTACTTCAAAGTGCACAACGTTCCTTTAAGCAGAAATAATGGTAATTCATGTGCCACAAATTTCGATGATCAAATATATTTATTGGAAAGAATGGAAAATTAGTTACGTTCCACAAAGCTTTGCTTGAGAGGCTGTTAATTCTTATATGGAATGCATTTGTTTTTGCAATTTACAATAAAATAAATTAAACCATGTTAATTGAATTCAAATATGGAATAAAATATAGATATTGACATTGAATTTTACAAGTTCAAACAAAAATAACTATGTATACGCCTCTTTAAGAAAACGGAAGTTATTCGGACTTGTAGAAGAACAATAATCCAAAAACATAGGCACAATCAGCATTATCCTAGGACTTTTAAAGTCGCAGATATCACTATCGTTGGGATTCTTTTTACCACTGTACATAATTCAACACATTATATGTTTGCTATGTTAAGTAATAATCATTTACATTTTATAAACAATAACAATGTATTTAATTTTCTGTACAAGTTC------CATTACACG
Nstupkai_BlowholeWOS_N285 -------------------------------------------------AAAGATTTCAAATATCACCACTTTTTTCACTTTTTTAGAATTAATATTGAATTATAAAGCATAAAAATAATTATGAAGTTAATTTTCTTAAATAATGAATTTCTGATTTTTTTATATAAATTTACTTTTTT-AAAAATCTAATACTCTATATTTTATCTTCTATTGATGTTATATAAGATTCCAAACTGAAAAATCCAGTTCTGGGATTCACTTACGTAATAGTCAATCACCTGTGGTATGTATTGCTAGACAAGTCGAAATTATCAGTATTTGACCACAATTTTGGCAGAAGAATTTGAAGACAGCA-TGCAAAATTCACTTTTGGGTATTCTAATTCGAGTTCAATGATAGTTCAATGTCATAGGCTTGTTTTTCAATATATGGATGTTTTGCAAAATTCATATGGCTAACAAATAATGTTTATTTATTGCAGACTATGGTAGGACGCAGAGCAACAGTGTTTCTCCAAGAGGCTATGGCTCGAATGCGTCGACACCACACAGCGCCAACGGCAGTTCCTATGGCACCGCTGCAATGAATGGCGGCTATGGTAGTCCCGCCAACCTTGGTAATATGGCGGTCCCCGGTTCACCAGGTCTTTTTAATGGTAATTGAAATTTAGATGAATATCTATTTCAAAGCGCACAACGTTCCTTTATGCAGAAATAATAGTAATTCATGTGCCACAAATTTCGATGATCGAATATATTTATTGGAAAGAATGGAAAATTAGTTAT-TTCCACAAAGCTTTGCTTGAGAGGCTGTTAATTCATATATGGAATGCATTTGTTTTTGCAATTTACAATAAATTAAATTAAACCATGTTAATTGAATTCGAAAATGGTATAAAATATAGATATTGACATTGAATTTTAAAAGTTCAAACAAAAATAACTATGTATACGCCTCCTTAAGAAAACGAAAGTTATTTGGACTTATAGAAGAACAATAATCCAAAAACATAGGCGCAATCAGCATTATCCTATGACTTTTAAAGTCGCAGATATCACTATCGTTGGGATTTTTTTTACCACTGTACATAATTCAACACATTATATGTTTGCTATGCTAAATAATAATCATTTACATTTTATAAACAATAACAAGGTATTTAATTTTCTGTACAAGTTCCTATTTCATTACACG
Nstupkai_Blowing_N356 ---------------------------------------------------------------------------------------------------------------------------------------------------------------------------------------------------------------------------------------------------------------ATTCACTTACGTAATAGTCAATCACCTGTGGTATGTATTGCTAGACAAGTCGAAATTATCAGTATTTGACCACAGTTTTGGCAGAAAAATTTGAAGACAGTGATGCAAAATTCACTTTTGAGTATTCTAATTCGAGTTCAATGGTAGTTCAATGTTATAGGCTTTTTTTTCAATATATGGATGTTTTGCAAAATTCATATGGCTAACAAATAATGTTTATTTATTGCAGACTATGGTAGGACGCAGAGCAACAGTGTTTCTCCAAGAGGCTATGGCTCGAATGCGTCGACACCACACAGCGCCAACGGCAGTTCCTATGGCACCGCTGCAATGAATGGCGGCTATGGTAGTCCCGCCAACCTTGGTAATATGGCGGTCCCCGGTTCACCAGGTCTTTTTAATGGTAATTGAAATTTAGATGAATATCTACTTCAAAGTGCACAACGTTCCTTTATGCAGAAATAATGGTAATTCATGTGCCACAAATTTCGATGATCAAATATATTTATTGGAAAGAATGGAAAATTAGTTAT-TTCCACAAAGCTTTGCTTGAGAGGCTGTTAATTCATATATGGAATGCATTTGTTTTTGCAATTTACAATAAAATAAATTAAACCATGTTAATTGAATTCAAAAATGGAATAAAATATAGATATTGCCATTGAATTTTAAAAGTTCAAACAAAAATAACTATGTATACGCCTCCTTAAGAAAACGAAAGTTATTCGGACTTATAGAAGAACAATAATCCAAAAACATAGGCGCAATCAGCATTATCCAATGACTTTTAAACTCGCAGATATCACTATCGTTGGGATTTTTTTTACCAC----------------------------------------------------------------------------------------------------------------
Nstupkai_LittleRiver_N293 -----------------------------------------------------------------------------------------------------------------------------------TTTTCTTAAATAATGAATTTCTGATTTTTTTATACAAATTTACTTTTTA-AAAAATCTAATACTCTATATTTTATCTTCTATTGATGTTATATAAGATTCCAAACTGAAAAATCCAGTTCTGGGATTCACTTACGTAATAGTCAATCACCTGTGGTATGTATTGCTAGACAAGTCGAAATTATCAGTATTTGACCACAATTTTGGCAGAAGAATTTGAAGACAGCA-TGCAAAATTCACTTTTGGGTATTCTAATTCGAGTTCAATGATAGTTCAATGTCATAGGCTTGTATTTCAATATATGGATGTTTTGCAAAATTCATATGGCTAACAAATAATGTTTATTTATTGCAGACTATGGTAGGACGCAGAGCAACAGTGTTTCTCCAAGAGGCTATGGCTCGAATGCGTCGACACCACACAGCGCCAACGGCAGTTCCTATGGCACCGCTGCAATGAATGGCGGCTATGGTAGTCCCGCCAACCTTGGTAATATGGCGGTCCCCGGTTCACCAGGTCTTTTTAATGGTAATTGAAATTTAGATGAATATCTATTTCAAAGCGCACAACGTTCCTTTATGCAGAAATAATAGTAATTCATGTGCCACAAATTTCGATGATCGAATATATTTATTGGAAAGAATGGAAAATTAGTTAT-TTCCACAAAGCTTTGCTTGAGAGGCTGTTAATTCATATATGGAATGCATTTGTTTTTGCAATTTACAATAAAATTAATTAAACCATGTTAATTGAATTCAAAAATGGTATAAAATATAGATATTGACATTGAATTTTAAAAGTTCAAACAAAAATAACTATGTATACGCCTCCTTAAGAAAACGAAAGTTATTCGGACTTATAGAAGAACAATAATCCAAAAACATAGGCGCAATCAGCATTATCCTATGACTTTTAAAGTCGCAGATATCACTATCGTTGGGATTTTTTTTACCAATGTACATAATTCAACACATTATATGTTTGCTATGCTAAATAATAATCATTCACATTTTATAAACAATAACAAGGTATTTAATTTTCTGTACAAGTTCCTATTTCATTACACG
Nstygius_ObeLee_N0656 CTATCATTTGGTGTGATTTCTGCCAGTACATTTAAGAGGGCATATGCGCAAAGATTTAAAATATCAACCATTTTTTCACTTTTTTTTAAATAATATTGAACTATAAAGCATAAAAATAACTAAGAATTTA-TTTTTTTAATTAATGAATTTCTGATTTTTTT---AAAATTTACATTTTTTTAAAATCTAATACTCTATATTTCATCTGTTATTGGTGTTATATAAGATTGCAAACTGATAAATCCAGTTCTGGGATCCACTTGCGTAATAGTCAATTACCTGTGGTATATATTGCTAGAGAAGTCGAAATTACCAGTATCTGACCACAGTTTTGGCAGACAAATTTGAAGACAGCAACGCAAAATTCACTTTTGGGTATTCTAATTCGAGTTCAGTGGTAGTTCAATGCTATAGGCTTTTTTTTCAATATCTGGATGTTTAGCAAAACTCACATGGCTAACAA---ATGTTTACTTATTGCAGACTATGGTAGGACGCAGAGCAATAGTGTTTCTCCAAGAGGCTATGGCTCGAATGCGTCGACACCACACAGCGCCAACGGCAGTTCCTATGGCACCGCTGCAATGAATGGCGGCTATGGTAGTCCCGCCAACCTTGGTAATATGGCGGTCCCCGGTTCACCAGGTCTTTTTAATGGTAATTGAAATTTAGATGAATATCTACTTCAAAGTGCACAGCGTTCTTTTATGCAGAAATAATGGTAAATTTCTTTATTGGAATTTCGATGATCAAATATCTTTATTGGAGAGAGTGGAAAATAAGTTATGTTCCACAAAGCTTTGCTTGAGACGCTGTTAATTATTACATGGAAGGCATTTGTTTTTGCAATTTACAATAAAATAAATTAAACCATGTTAATTGAATTCAAATATGGAATACAATATAGATATTGACATTGAATTTTTAAAGTTCAAACAAAAATAACTATGTATACGCCTTCTTAAGAAAACGGAAGTTATTCGGACTTAA---AGAACAATAATCCAAAAACATAGGCGCTATCAGCATCATCTTATGACTTTTAAAGTAGCAGATATCACTATCGGTAGGA-TTTTTTTACCACTGTACATAATTCAACACATTATATGTTTGCTATGTTAAGTAATAATCATTTACATTTTATAAATAATAACAACGTATTTAATTTTATGTACAAGTTCCTATTTCATTA----
Nstygius_RavenB_N1022 ----------------------------------------------------------AAATATCAATCATTTTTTCACTTTTTTTGAATTAATATTGAACTATAAAGCATAAAAATAACTAAGAATTTA-TTTTTTTAATTAATGAATTTCTGATTTTTTT---AAAATTTACATTTTTT-AAAATCTAATACTCTATATTTCATCTGTTATTGGTGTTATATAAGATTGCAAACTGATAAATCCAGTTCTGGGATCCACTTACGTAATAGTCAATTACCTGTGGTATATATTGCTAGAGAAGTCGAAATTACCAGTATTTGACCACAGTTTTGGCAGACAAATTTGAAGACAGCAACGCAAAATTCACTTTTGGGTATTCTAATTCGAGTTCAGTGGTAGTTCAATGCTATAGGCTTTTTTTTCAATATCTGGATGTTTAGCAAAACTCACATGGCTAACAA---ATGTTTACTTATTGCAGACTATGGTAGGACGCAGAGCAATAGTGTTTCTCCAAGAGGCTATGGCTCGAATGCGTCGACACCACACAGCGCCAACGGCAGTTCCTATGGCACCGCTGCAATGAATGGCGGCTATGGTAGTCCCGCCAACCTTGGTAATATGGCGGTCCCCGGTTCACCAGGTCTTTTTAATGGTAATTGAAATTTAGATGAATATCTACTTCAAAGTGCACAGCGTTCTTTTATGCAGAAATAATGGTAAATTTCTTTATTGGAATTTCGATGATCAAATATCTTTATTGGAGAGAGTGGAAAATTAGTTATGTTCCACAAAGCTTTGCTTGAGACGCTGTTAATTATTACATGGAAGGCATTTGTTTTTGCAATTTACAATAAAATAAATTAAACCATGTTAATTGAATTCAAATATGGAATACAATATAGATATTGACATTGAATTTTTAAAGTTCAAACAAAAATAACTGTGTATACGCCTTCTTAAGAAAACGGAAGTTATTCGGACTTAA---AGAACAATAATCCAAAAACATAGGCGCTATCAGCATCATCTTATGACTTTTAAAGTAGCAGATATCACTATCGGTAGGA-TTTTTTTACCACTGTACATAATTCAACACATTATATGTTTGCTATGTTAAGTAATAATCATTTACATTTTATAAACAATAACAACGTATTTAATTTTCTGTACAAGTTCCTATTTC--------
Ntempletoni_BaldMtns_N950 ------------------------------------------------------------------------------------------------------------------------------------------------------------------------------------------------------------------------------------------------------------------------------------------------------------------------ACCAGGATTTGACCACAGTTTTGTTAGAAAAATTCACG--------CAAAAAATTCACTTTTGAGTGTAGTAATTCGAGTTCAATGGTAGCTCAATGTTATAGGC--TTTTTTTAATATCTGAATGTTTTGCAAAATTCATATGGCTAACAAATGATGTTTACTTATTGCAGACTATGGTAGGACGCAGAGCAACAGTGTTTCTCCAAGAGGCTATGGCTCGAATGCGTCGACACCACACAGCGCCAACGGCAGTTCCTATGGCACCGCTGCAATGAATGGCGGCTATGGTAGTCCCGCCAACCTTGGTAATATGGCGGTCCCCGGTTCACCAGGTCTTTTTAATGGTAATTGAAATTTAGATGAATATCCACTTCAAAGTGCACAACGTTCCTTTATGCAGAAATAATGGTAATTCATGTGCCACAAATTTCGATGATCAAATATATTTATTGGAAAGAATGGAAAATTTGTTAT-TTCCACAAAGCTTTGTTTGAGATGCTGTTAA------------------------------------------------------------------------------------------------------------------------------------------------------------------------------------------------------------------------------------------------------------------------------------------------------------------------------------------------------------------------------------------
Ntempletoni_ClarksCreek_N945 CTCTCATTTGGTGTGATTTCTGCCATTACATTTAAGAGGGCATATGCCCAAAGATTTCAAATATCACCCCCCTTTTCACTTTTTTAGAATTAATATTGAACTTTAAAGTATAAAAATAATTAAGAATTTAATTTTTTTAATTAATGAATTTCTGATTTTT--AAAAAAATGTACATTTTTTAAAAATCTAATACTCTATATTTTACCTTCTATTGATGTTATATAAGATTCCAAACTGATAAATCCAGTTCTGGGATCCACTTACGTAATAGTCAATCACCTGTGGTATGTATTGCTA----AGTCGAAATTACCAGGATTTGACCACAGTTTTGTTAGAAAAATTC----------ACAAAAAATTCACTTTTGGGTATTCTAATTCGAGTTCAATAGTAGCTCAATGTTATAGGCTTTTTT--TAATATCTGAATGTTTTGCAAAATTCATATGGCTAACAAATGATGTTTACTTATTGCAGACTATGGTAGGACGCAGAGCAACAGTGTTTCTCCAAGAGGCTATGGCTCGAATGCGTCGACACCACACAGCGCCAACGGCAGTTCCTATGGCACCGCTGCAATGAATGGCGGCTATGGTAGTCCCGCCAACCTTGGTAATATGGCGGTCCCCGGTTCACCAGGTCTTTTTAATGGTAATTGAAATTTAGATGAATATCCACTTCAAAGTGCACAACGTTCCTTTATGCAGAAATAATGGTAATTCATGTGCCACAAATTTCGATGATCAAATATATTTATTGGAAGGAATGGAAAATTAGTTAT-TTCCACAAAGCTTTGCTTGAGAGGCTGTTAATTCATATATGGAATGCATTTGTTTTTGCAATTTACAATAAAATAAATTAAACCATGTTAATTGAATTCAAATATGGAATAAAATATAGATAATGACATTGAATTTTAAAAGTTCAAACAAAAATAACTATGTATGCGCCTCCTTAAGAAAACGAAAGTTATTAGGACTTATAGAAGAAGAATAATCCAAAAACATAGGCGCAATCAGCATCATCCTATGACTTTTAAAGTCGCAGATATCACTATCGTTGGGATTCTTTTTACCACTGTACATAATTCAACAAATTATATGTTTGCTATGTTAAGTAATAATCATTT-------------------------------------------------------------
Ntempletoni_ScronceCreekRd_N1223 -------------------------------TTAAGAATGCATATGCCCAAAGATTTCAAATATCACCCCCCTTTTCACTTTTTTAGAATTAATATTGAATTATAAAGCATAAAAATAACTAAGAATTTAATTTTTTTAATTAATGAATTTCTGATTTTT--AAAAAAATTTACATTTTTTAAAAATCTAATACTCCATATTTTACCTTCTATTGATGTTATATAAGATTCCAAACTGATAAATCCAGTTCTGGGATCCACTTACGTAATAGTCAATCACCTGTGGTATGTATTGCTA----AGTCGAAATTACCAGGATTTGACCACAGTTTTGTTAGAAAAATTC----------ACAAAAAATTCACTTTTAGGTATTCTAATTCGAGTTCAATGGTAGCTCAATGTTATAGGCTTTTTT--TAATATCTGAATGTTTTGCAAAATTCATATGGCTAACAAATGATGTTTACTTATTGCAGACTATGGTAGGACGCAGAGCAACAGTGTTTCTCCAAGAGGCTATGGCTCGAATGCGTCGACACCACACAGCGCCAACGGCAGTTCCTATGGCACCGCTGCAATGAATGGCGGCTATGGAAGTCCCGCCAACCTTGGTAATATGGCGGTCCCCGGTTCACCAGGTCTTTTTAATGGTAATTGAAATTTAGATGAATATCCACTTCAAAGTGCACAACGTTCCTTTATGCAGAAATAATGGTAATTCATGTGCCACAAATTTCGATGATAAAATATATTTATTGGAAAGAATGGAAAATTAGTTAT-TTCCACAAAGCTTTGCTTGAGAGGCTGTTAATTCATATATGGAATGCATTTGTTTTTGCAATTTACAATAAAATAAATTAAACCATGTTAATTGAATTCAAATATGGAATAAAATATAGATAATGACATTGAATTTTAAAAGTTCAAACAAAAATAACTATGTATACGCCTCCTTAAGAAAACGAAAGTTATTAGGACTTATAGAAGAAGAAGAATCCAAAAACATAGGCGCAATCAGCATCATCCTATGACTTTTAAAGTCGCAGATATCACTATCGTTGGGATTCTTTTTACCACTGTACATAATTCAACAAATTATATGTTTGCTATGTTAAGTAATAATCATTTACATTTTATGAACAATAACAAGGTATTTAATTTTCTGTACAAGTTCCTATTTCATTACACG
Ntennessensis_IndianCave_N052 -------------------------------------------------------------------------------------------------------------------------------------------------GAATTTCTTATTTTTTTAAAAAAATTAACATTTTTTAAAAATCTATTACTCTATATTTTACCTTCTATTGATATTATATAAGATTCCAAACTGATAAATCCAGTTCTGGGATTCACTTACGTAATAGTCAATCATCTGTGGTATGTATTGCTAGACAAGTCGAAATTATCAGTAGTTGACCACAGTTTTGGCAGAAAAATTTGA---------TGCAAAATTCACTTTTGGGTATTTTAATTCGAGTTCAATGGTAGTTTAATGTTATAGGCTTTTTTTTCAATATATGGATGTTTTGCAAAATTCATATGGCTAACAAATAATGTTTATTTATTGCAGACTATGGTAGGACGCAGAGCAACAGTGTTTCTCCAAGAGGCTATGGCTCGAATGCGTCGACACCACACAGCGCCAACGGCAGTTCCTATGGCACCGCTGCAATGAATGGCGGCTATGGTAGCCCCGCCAACCTTGGTAATATGGCGGTCCCCGGTTCACCAGGTCTTTTTAATGGTAATTGAAATTTAGATGAATATCTACTTCAAAGTGCACAACGTTCCTTTATGCAGAAATAATGGTAATTCATGTGCCCCAAATTTCGATGATCAAATATATTTATTGGAAAGAATGGAAAATTAGTTACGTTCCACAAAGCTTTGCTTGAGAGGCTGTTAATTCTTATATGGAATTCAGTTGTTTTTGCAATTTACAATAAAATAAATTAAACCATGTTAATTGAACTCAAATATGGAATAAAATATAGATATTGACATTGAATTTTAAAAGTTCAAACAAATATAACTATGTATACGCCTTCTTAAGAAAACGAAAGTTATTCGG------AGAAGAACAATAATCCAAAACCATAGGCGCAATCAGCATTATCCTATGAATTTTCAAGTCACAGATATCACTCTCGCTGGGATTTTTTTTACCACTGTACATAATTCAACACATTATATGTTTGCTATGTTAAGTAATAATCATTTACATTTTATAAACAATAACAAAGTGTTTAATTTTC--------------------------
Ntennessensis_LittleStony_N645 -------------------------------------------------------------------CCCCCCTTTCACTTTTTTAGAATTAATATTGAACTATAAAGCATAAAAATAACTAAGATTT--TTTTTTTTAATTAATGAATTTCTGA-TTTTTTAAAAAAATTTACATTTTTTAAAAATCTAATACTCTATATTTTACCTTCTATTGATATTATATAAGATTCCAAACTGATAAATCCAGTTCTGGGATTCACTTACGTAATAGTCAATCACCTGTGGTATGTATTGCTAGACAAGTCGAAATTATCAGTAGTTGACCACAGTTTTGGCAGAAAAATTTGA---------TGCAAAATTCACTTTTGGGTATTTTAATTCGAGTTCAATGGTAGTTTAATGTTATAGGCTTTTTTTTCAATATATGGATGTTTTGCAAAATTCATATGGCTAACAAATAATGTTTATTTATTGCAGACTATGGTAGGACGCAGAGCAACAGTGTTTCTCCAAGAGGCTATGGCTCGAATGCGTCGACACCACACAGCGCCAACGGCAGTTCCTATGGCACCGCTGCAATGAATGGCGGCTATGGTAGTCCCGCCAACCTTGGTAATATGGCGGTCCCCGGTTCACCAGGTCTTTTTAATGGTAATTGAAATTTAGATGAATATCTACTTCAAAGTGCACAACGTTCCTTTATGCAGAAATAATGGTAATTCATGTGCCACAAATTTCGATGATCAAATATATTTATTGGAAAGAATGGAAAATTAGTTACGTTCCACAAAGCTTTGCTTGAGAGGCTGTTAATTCTTATATGGAATTCAGTTGTTTTTGCAATTTACAATAAAATAAATTAAACCATGTTAATTGAACTCAAATATGGAATAAAATATAGATATTGACATTGAATTTTAAAAGTTCAAACAAATATAACTATGTATACGCCTCCTTAAGAAAACGAAAGTTATTCGG------AGAAGAACAATAATCCAAAACCATAGGCGCAATCAGCATTATCCTATGAATTTTCAAGTCACAGATATCACTCTCGTTGGGATTTTTTTTACCACTGTACATAATTCAACACATTATATGTTTGCTATGTTAAGTAA----------------------------------------------------------------------
Ntennessensis_Watauga_N1046 ---------------------------------------------------------------------------------------------------------------AAAAATAACTAAGAATTTAATTTTTTTAATTAATGAATTTCTGATTTTTTTAAAAAAAATTACATTTTTTAAAAATCTAATACTCTATATTTTACCTTCTATTGATGTTATATAAGATTCCAAACTGATAAATCCAGTTCTGGGATTCACTTACGTAATAGTCAATCACCTGTGGTATGTATTGCTAGACAAGTCGAAATTATCAGTAGTTGACCACAGTTTTGGCAGAAAAATTTGA---------TGCAAAATTCACTTTTGGGGATTTTAATTCGAGTTCAATGGTAGTTTAATGTTATAGGCTTTTTTTTCAATATATGGATGTTTTGCAAAATTCATATGGCTAACAAATAATGTTTATTTATTGCAGACTATGGTAGGACGCAGAGCAACAGTGTTTCTCCAAGAGGCTATGGCTCGAATGCGTCGACACCACACAGCGCCAACGGCAGTTCCTATGGCACCGCTGCAATGAATGGCGGCTATGGTAGTCCCGCCAACCTTGGTAATATGGCGGTCCCCGGTTCACCAGGTCTTTTTAATGGTAATTGAAATTTAGATGAATATCTACTTCAAAGTGCACAACGTTCCTTTATGCAGAAATAATGGTAATTCATGTGCCACAAATTTCGATGATCAAATATATTTATTGGAAAGAATGGAAAATTAGTTACGTTCCACAAAGCTTTGCTTGAGAGGCTGTTAATTCTTATATGGAATTCAGTTGTTTTTGCAATTTACAATAAAATAAATTAAACCATGTTAATTGAACTCAAATATGGAATAAAATATAGATATTGACATTGAATTTTAAAAGTTCAAACAAATATAACTATGTATACGCCTCCTTAAGAAAACGAAAGTTATTCGG------AGAAGAACAATAATCCAAAAACATAGGCGCAATCAGCATTATCCTATGAATTTTCAAGTCACAGATATCACTCTCGTGGGGATTTTTTTTACCACTGTACATAATTCAACACATTATATGTTTGCTATGTGAAGTA-----------------------------------------------------------------------
