# Supplementary material for: ﻿New species in old mountains: integrative taxonomy reveals ten new species and extensive short-range endemism in Nesticus spiders (Araneae, Nesticidae) from the southern Appalachian Mountains
Source: Zookeys. 2023 Feb 3;1145:1–130. doi: 10.3897/zookeys.1145.96724 (PMC10208238; doi:10.3897/zookeys.1145.96724)
Supplement: Supplementary material 4 — Input alignments, analysis log files, and output tree files [file zookeys-1145-001_article-96724__-s004.zip › uce-200841 (modified).phy]

 76 1419
Nesticus_Japan_G2153 ATTAATTATGAAAAATGCATGTGAAATTTGGA------GAAATGACATTTTGG---------------------------CAACTATTGAAAATATAAATTTTTTAGTTAAAACTAATAGCATAGTTAGGTACTG--------------ATTAATGTGGAATTAAAA---GAAAAAACTATAATAATTATTTACACGGTTTGATATCTTTAGCCATAATTCCACTTCGTTTTTATGTAAAAGCATATTTTTATTGAAATACATTGAGTATTCGTTGCTCCAGTTCTTCCAAATTGTCCGGCGATTTCGACTTT--TCGATATTGGCTGGCAAAATTCCGATGAGAAGGGGTGGTGCAGCGAGGGTTATTC--------CCGTTCTCAGGTGATGAGAAATCTAGGTACGAATTGGCCGCCGGAGGAAGGATCCAACTGGTCCGGTTGAGTATCCGGAACACATTCTCGTTCCGGAAACGATAGCGTCTGTCAATAACGTAGAATTGGCGTAGGTCTTCAGGAGGGA--------AAGAGGGGTGTAGCAGACGAGAAAAGGGGGTGGAGG--------ATGAGATGAAGAAGGAACACTATCGCATTCCGGCCTCGTTCTCTCTAGCAAACCGAAGCATGGGCAAACTGGATTTACTTATCTCCCTATTTTCCAGCATGAAGCACGCCGTGAACGTGCAGAGACTTGCACTTTACCAATCCAGGGATTCTGTTTCAATTATTCAGGACGCATGAACATAAGCTACCCACCCTAACGGAACTCTCCAACCCCCC-----------TCCTTATCCCTCTTTTCTC-----------------TCTCTCCATCTATCACTCTCTCTCTCT--------CTCTCAGCATTGCCCTCGGAATCTCCCAAACTTTTCCACACAGTTGAGAGAACTAATGCCTACAAAGAGGTGGTGGGTCTTGTTTTAAATGCTATCGCGCACTCCTAGTGAAGGTTTTAGCCGA--------------CGGTTTGCCATATTTTATTCCCTTAGCAAAATTGAAACAT-TCCGAAAAATGTACTTCAAAAATGGAAAAGCACGTCTCTTGCGAAAAAAAAAAGAAGTTCACACAAACTTTG-TGCGTGGTTTTCGTTTGATGAAGAAAGTGGTGGTTATGTGGTATTCATC---------ACTTATGCAAAGAAGTTCTCATATTTCCA-CTTTGTATCCAGAATTCCAAAATGTATGAATTCATAAAACCATACATATTTCGTATGAATAACTTGTCGCAGGACCTGTCCAGAAGGACTATTCATATGGCACGTTAATATAGTTAAGTTATT-------ACAAAATAGGTAACT-----------------------AATCATTCATTGTAAGTTTCGATTTTTTAATCTAAA
Nsilvestrii_Hellgate_N1108 --------------------------------CAATATCACTTAACAATTCTG---AACTTGAATTAAAAG---------GAATTTATATGAGTGAAAC--------CAAAATATAATAGAAAATGACAATTTTGACTATCAACTGACAATTAATTTAAAACCAGTA-TTATATTAAATGCAAAAAACACTTATATTTTTCTACCTTTGTATCAAAATTTTCATCATGTCGTAATTTGAAAGCATGTTGTTATTTTAAACTTT-GCGCTCTCTTCGAAATTGTTATTTTAAACTGCCCGCCGATTGCGGCTTTTCTCGATAATGGTTCAGAGAATTCCGAAGAGAA--------------TGGGGTTGGGGGGGGGGGGGGTTCTCAGGTGATGAGAAATCTAGGTAGGAATTGGCCGCCGGAGGAAAGATCCAACTGGTCCGGTTGAGTATCCGGAACACATTCTCGTTCCAGAAACGATAGCGTCTGTCAATAACGTGGAATTGGCG-AGGTCTTCAGGAGAGATTGAGGAAAAAGGAGAGGGAGAAGACGAAAAACAGCCATAGG--AAAAAGGGATGAGATGAAG---GAATACTATCGCATTCCAGCCTCGTTCTCTCTAGCAAACCGGAGCATGGGCAAACTGGATTTACTTATCTCCCTATTTTCCAGCATGAAGCACGCCGTGAACGTGCAGAGACTTGCACTTTGCCAATCCAGGGATTCTGTTTCAATTATTCAGGACGCATGAACATAAGCTACCCACCCTAACGGAACTCACCTAACCCCCT----------------TCTCTTTTTTTTT----------TCCCTCTTCTCTCCATCCCTCTCTCCTTTTCTTTCCGCTTCCCTTCCAGCAGTGTCTTTCCGAACCTCCAAAC-TTTCCACACAGTTAAGAGAACTAATGCCCGCAAAGAGGTGGTGGGTTTTTTGCTAAACATGTTTCCATACCCAGAGCGAAGGTTTGGACTGCCCCCCCCCCGC-------TTGTCATATTTGATTCCCATAGAAAAATTGAAACCTATTCGAGTAATGTACTTCAAAAATGGAAAGACATACC-------GGTGGGGACAGGACTTCACAAACTTATAT----GTAGTTCT---TTGATGAAGAAAGTGGTGGTTTTGTTCCATTCACTCAAAACAGAACTTATGCAAGGAAGTCGCCATATTTCCG-CTTTGTACCAAAGACTCAACATCGTATGAATTTGTAAAGTTATATAGATTTCGCATGGACAGCTTGTTGAATAACCTGCCCAG----------TATAAAATAAAGTGGGTTGGCTTATGTACT-------AGAAGAGAATTTATCTTG-------------------------------------------TCATTAATTTGAA
Nesticus_nahaunus_Mexico_G2881 ATTTGCTATGAATTGAGGAAGTGA--------GAAGTACAAGTGACATTTTTGTGGAAATGGAGTTAAATGGGAGGAGGAAAATTAATATGTATAAAATGTTGTTGGAAAGGGATAGAAGTGAATATATGTCATATGATCTGACATTTAGCTAATTTTAATCTGCAATTTATCAAAATTTTTAAAGTTACATATACCCTCCCTCAATTGTAACCCCCTTCTTAGTATGTTGTTATTTAAAAACACATTTTTAAACAAAATATTTGAGTTCTCCTTTCTATAGTTCTTTTAAACTGTCCGATGATTTCAACTTTTCTCGATAATGGTTCAGAAAATCCCGAAGGGAAGGAGGGGGAAAGCGGGGTGTAGTCGAAGGGTATTGTTCTCAGGTGATGAGAAATTTAGGTAGGAATGGGCCGCCGGAGGAAAGATCCAACTGGTCCGGTTGAGTATCCGGAACACATTCTCGTTCCAGAAACGATAGCGTCTGTCAATAACGTAGAATTGGCGTAGGTCTTCAGGAGAGATTGAG---GAAGAAGAGGAAAAGGACGAAAAACAGCCATAGAGGAAAAGGGGATGAGATGAAGAAGAAATACTATCGCATTCCAGCCTCGTTCTCTCTAGCAAACCGGAGCATGGGCAAACTGGATTTACTTATCTCCCTATTTTCCAGCATGAAGCACGCCGTGAACGTGCAGAGACTTGCACTTTACCAATCCAGGGATTCTGTTTCAATTATTCAGGACGCATGAACATAAGCTACCCACCCTAACGGAACTCTCC--------TCTCTCACCTCCCCCAATCTCTC-TTTTTT--------TCTGTCTATTCTCTCCATCTATCACTCCCTTTCTTTCTCTTTCCCTCCGAGCAGTGTCTTCAGAATCTCCCAAACTTTTCCACACAGTTGAGAGAACTAATGCCCACAAAGAGGTGGTGGGTCTTCTTCTAAATATGTTGCCATACCCAGAGAGAAGGTTTTAACAGACCTCCCCCCCCCTTCACTTTGCCATATTTTATTCCCTTAGCAAAATTGAAACATATCCGAGAGATGTACTTCAGAAATGGAAAGGCAAGTCTCTGGCGGAAGGGGACAGAAGGTCACAAACTTGTGG-TGTGTAGTTTTCGTTTGATCAAGAAAGTAGTGGTTATGTAGCATTCATTCAAATCATAACTTATGCAAAGAAGTTCCCATATTTCCACTTTTATATCCAAGATCCCAAGCAGAATGAATTCGTAAAATCATGCATACTCCGCACGAGGACCATGTCACATAAGGTGTCCAGTACGATTTACTTCATAACATAACTTGTGAAGTAAGAAGTTAAACGAAAAAAAATATTGAATTTTGATGTAAGCTCTTTTACCAACATTTACCAAGTGATAGGTTATTTTTACTGATCACAA
Narcheri_Cheaha_N023 --------------------------------GGGCTACAAGTGACATTTTTATGCAAATGGAATTAACTGAGGAATAATTAACTAATATGTATAAAATGCTGTTGAAAATGGGTACAAGTAAA--TCTCTGATGTATTCTTACATCCAGCTAATTTTAAATTGTAATTTATTAAAAATTCTAAAATCACTTGTACCTCACGTCAATTGGAACTGCCTTCCCAGTATGATGTTATTTAAAAACACATTTTTTAAAGAAATATTAGAGTTCTTTTTTCTATAGTTCTTTTAAACTGTCCTCTGATTTCAATTTTTCTCGATAATATGTCAGAAAATCCCGAAGAGAAGAGGGGAGAAAGCGGGGTGTAGTCGAAGGGCATTGTTCTCAGGTGATGAGAAATCTAGGTATGAATGGGTCGCCGGAGGAAAAATCCAACTGGTCCGGTTGGGTATCCGGAACACATTCTCGTTCCAGAAACGATAGCGTCTGTCAATAACGTAGAATTGGCGTAGGTCTTCAGGAGAGATTGAG---GAAGAAGAGGAAAAGGACGAAAAACAGCCATAGAGGAAAAGGAGATGAGATGAAGAAAGAACACTATCGCATTCCAGCCTCGTTCTCTCTAGCAAACCGGAGCATGGGCAAACTGGATTTACTTATCTCCCTATTTTCCAGCATGAAGCACGCCGTGAACGTGCAGAGACTTGCACTTTACCAATCCAGGGATTCTGTTTCAATTATTCAGGACGCATGAACATAAGCTACCCACCCTAACGGAACTCTCCGAACCTCCTCTCTCACCTCCCTCAATCTCTC-TTTTTTTCTTTCCTTCTCTCTATTCCCTCAATCTATCACTCCCTTTCTTTCTCCTTCCCTCTGAGCAGTGTCTTCAGAATCTCCTAAACTTTTCTACACAGTTGAAATAACTAATGCCCACAAAGAGGTGGTGGGTATTCTTCTAAATATGTTGTCATACTCAGAACGAAGGTTTTAGCCGATCCTTACGCACACAAGCTTTGCCATATTTTATTCCCTTAGCAAAATTGAAACATATTCGAGGGATGTACTTCAGAAATGGAGAAACATATCTCTGGCGGAAGGAAACAGAAGGTCACAAACTTGTGGTTGTGCAGTTTTCGTTTGATGAAGAAAGTAGTGGTTATGTAGCTTTCATTCAAATCATAACTTATGCAAGAAAGCTCTCATATTTTCAATTTTATATCTAAAATCCCAAGCTGAATAAATTCGTAAAATCATGCATACTCCATACGAGGCCCATGTCACATGAGGTGTCCAGTCCGATTTCCTACATAGCAAAACTGGTTAAGTAAAAAGTTAAACTAAAAAATATATTGAATTATGATGCAAGCTCTTTCACTAATATTTACCATCAGGTAGGTTCCTTTTATTGATCACAA
Narcheri_MillShoalCreek_N727 ---------------------------------------------------------------------------------------------------------------------------------------------------------------------------------------------------------------------------------------------------------------------------------------------------------------------------TCGATAATATGTCAGAAAATCCCGAAGAGAAGAGGGGGGAAAGCGGGGTGTAGTCGAAGGGCATTGTTCTCAGGTGATGAGAAATCTAGGTATGAATGGGTCGCCGGAGGAAAAATCCAACTGGTCCGGTTGGGTATCCGGAACACATTCTCGTTCCAGAAACGATAGCGTCTGTCAATAACGTAGAATTGGCGTAGGTCTTCAGGAGAGATTGAG---GAAGAAGAGGAAAAGGACGAAAAACAGCCATAGAGGAAAAGGAGATGAGATGAAGAAAGAACACTATCGCATTCCAGCCTCGTTCTCTCTAGCAAACCGGAGCATGGGCAAACTGGATTTACTTATCTCCCTATTTTCCAGCATGAAGCACGCCGTGAACGTGCAGAGACTTGCACTTTACCAATCCAGGGATTCTGTTTCAATTATTCAGGACGCATGAACATAAGCTACCCACCCTAACGGAACTCTCCGAACCTCCTCTCTCACCTCCCTCAATCTCTC-TTTTTTTCTTTCCTTCTCTCTATTCCCTCAATCTATCACTCCCTTTCTTTCTCCTTCCCTCTGAGCAGTGTCTTCAGAATCTCCTAAACTTTTGTACACAGTTGAAATAACTAATGCCCACAAAGAGGTGGTGGGTATTCTTCTAAATATGTTGTCATACTCAGAACGAAGGTTTTAGCCGATCCTTACGCACACAAGCTTTGCCATATTTTATTCCCTTAGCAAAATTGAAACATATTCGAGGGATGTACTTCAGAAATGGAGAAACATATCTCTGGCGGAAGGGAACAGAAGGTCACAAACTTGTGGTTGTGCAGTTTTCGTTTGATGAAGAAAGTAGTGGTTATGTAGCTTTCATT---------------------------------------------------------------------------------------------------------------------------------------------------------------------------------------------------------------------------------------------------
Nbarri_Bishop_N1072 ATTTGCCATGAATTAAGGATGTGAAAATCTAAGGGGTACAAGCGACATTTTTGTGGAAATACAGTTAACCGAGGAATAGGCAATTAATATGTATAAAATGCTGTTGAAAAGGGGTACAAGTGAATATTTGTGATGTGTTCTTACATCCAGCTAATTTTAAATTGTAATTTATGAAAATTTTAAAAATCACTTGTAGCCCTCGTCAATTGTAACTCCCTTCCCAGTATGTCGTTATTT-AAAACACATTTTTAAACAAAATATTAGAGTTCTCTTTTCTATAGTCCTCTTAAACTGTCCACTGATTTCAACTTTTCTCGATAATAGTTCAGAAAATCCGGAAGAGAAGGAGGAGAAAAGCGGGGGGTAGTCGAAAGGCATTGTTCTTAGGTGATGAGAAATCTAGGTAGGAATAGGTCGCCGGAGGAAAAATCCAACTGGTCCGGTTGAGTATCCGGAACACATTCTCGTTCCAGAAACGATAGCGTCTGTCAATAACGTAGAATTGGCGTAGGTCTTCAGGAGAGATTGAGGACGAAGAAGAGGAAAAGGACGAAAAACAGCCATAGAGGAAAAGGGGATGAGATGAAGAAAGAATACTATCGCATTCCAGCCTCGTTCTCTCTAGCAAACCGGAGCATGGGCAAACTGGATTTACTTATCTCCCTATTTTCCAGCATGAAGCACGCCGTGAACGTGCAGAGACTTGCACTTTACCAATCCAGGGATTCTGTTTCAATTATTCAGGACGCATGAACATAAGCTACCCACCCTAACGGAACTCTCCGAACCTCCTCTCGCACCT-CCCCAATCTCTCTTTTTTTCCCTTCCTTCTCTCTATTCTCTCCATCTATCACTCCCTTTCTTTCTCTTTCCCTCTGAGCAGTGTCTTCGGAATCTCCCAAACTTTTCCACACAGTTGAAATAACTAATGCCCACAAAGAGGTGGTGGGTATTCTTCTAAATATGTTGCCATACTCAGAGCGAAGGTTTTAGGCGACCCCCTCCCATACACACTTTGCCATATTTTATTCCCTTAGCAAAATTGAAACATATTCGGGAGATGTACTTCAGAAATGGAGAGGCATATCTCTGGCGGAAGGGAACAGAAGGTCACAAACTTGTGGTTGTGCAGTTTTCGTTTGATGAAGAAAGTAGTGGTTATGTAGCTTTCATTCAAATCATAACTTATGCAAGAATGCTCACATATTTTCAATATTATATCCAGAATCCCAAGCTGAATGAATTCGTAAAATCGTGCATACTCCATGCGAGGACCATGTTACATGAAGTGTCCAGTACGATTTCCTACATAACAAAACGGGTTAAGTAAGAAGT--------AAAAAATATTGAATTTTGATGCAAGCTCTTTCACCAATATTT--------------------------------
Nbarri_LostCoveCave_N0065 ----------------------------------------------ATTTTTGTGGAAATAGAGTTAACCGAGGAATAGGCAATTAATATCTATAAAATGTAGTTTCAAAGGGGTACAAGTGAATATTTGTGATGTGTTCTTACATCCAGCTAATTTTAAATTGTAATTTATGAAAATTTTAAAAATCACTTGTAGCCCTCGTCAATTGTAACTCCCTTCCCAGTATGTCGTTATTT-AAAACACATTTTTAAACAAAATATTAGAGTTCTCTTTTCTATAGTCCTCTTAAACTGTCCACTGATTTCAACTTTTCTCGATAATAGTTCAGAAAATCCGGAAGAGAAGGAGGAGAAAAGCGGGGGGTAGTCGAAGGGCATTGTTCTTAGGTGATGAGAAATCTAGGTAGGAATAGGTCGCCGGAGGAAAAATCCAACTGGTCCGGTTGAGTATCCGGAACACATTCTCGTTCCAGAAACGATAGCGTCTGTCAATAACGTAGAATTGGCGTAGGTCTTCAGGAGAGATTGAGGACGAAGAAGAGGAAAAGGACGAAAAACAGCCATAGAGGAAAAGGGGATGAGATGAAGAAAGAATACTATCGCATTCCAGCCTCGTTCTCTCTAGCAAACCGGAGCATGGGCAAACTGGATTTACTTATCTCCCTATTTTCCAGCATGAAGCACGCCGTGAACGTGCAGAGACTTGCACTTTACCAATCCAGGGATTCTGTTTCAATTATTCAGGACGCATGAACATAAGCTACCCACCCTAACGGAACTCTCCGAACCTCCTCTCGCACCTCCCCCAATCTCTCTTTTTTTTCCTTCCTTCTCTCTATTCTCTCCATCTATCACTCCCTTTCTTTCTCTTTCCCTCTGAGCAGTGTCTTCGGAATCTCCCAAACTTTTCCACACAGTTGAAATAACTAATGCCCACAAAGAGGTGGTGGGTATTCTTCTAAATATGTTGCCATACTCAGAGCGAAGGTTTTAGGCGACCCCCTCCCATACACACTTTGCCATATTTTATTCCCTTAGCAAAATTGAAACATATTCGGGAGATGTACTTCAGAAATGGAGAGGCATATCTCTGGCGGAAGGGAACAGAAGGTCACAAACTTGTGGTTGTGCAGTTTTCGTTTGATGAAGAAAGTAGTGGTTATGTAGCTTTCATTCAAATCATAACTTATGCAAGAATGCTCACATATTTTCAATATTATATCCAGAATCCCAAGCTGAATGAATTCGTAAAATCATGCATACTCCATGCGAGGACCATGTTACATGAAGTGTCCAGTACGATTTCCTACATAACAAAACGGGTTAAGTAAGAAGT--------AAAAAATATTG---------------------------------------------------------------
Nbarri_eyed_ClayCave_G2082 ATTTGCTATGAATTGAGGATGTGAAAATCTTAGGGGTACAAGTGACATTTTTGTGGAAATGGAGTTAACTGAGGAATAGGCAATTAACATGTATAAAATGCTGTTGCAAAGGAGTACAAGTGAATCTATGTGATGTGTTCTTACATCCAACTAATTTTAAATTGTAATTTATGAAAAATGTAAAAGTCACTTGTAGCCTTCGTCACTTGTAACTCCCTTCCCAGTATGTTGTTATTTAAAAACACATTTTTAAACAAAATATTAGAGTTCACTTTTCTATCGTTCTTTTAAACTGTCCACTGATTTCAACTTTTCTCGATAATAGTTCAAAAAATTTCGAAGAGAAGGAGGGGGAAAGCGGTGTGTAGTCGAAGGGCATTGTTCTCAGGTGATGAGAAATCTAGGTAGGAATGGGTCGCCGGAGGAAAAATCCAACTGGTCCGGTTGAGTATCCGGAACACATTCTCGTTCCAGAAACGATAGCGTCTGTCAATAACGTAGAATTGGCGTAGGTCTTCAGGAGAGATTGAG---GAAGGAGAGGAAAAGGACGAAAAACAGCCATAGAGGAAAAGGGGATGAGATGAAGAAAGAATACTATCGCATTCCAGCCTCGTTCTCTCTAGCAAACCGGAGCATGGGCAAACTGGATTTACTTATCTCCCTATTTTCCAGCATGAAGCACGCCGTGAACGTGCAGAGACTTGCACTTTACCAATCCAGGGATTCTGTTTCAATTATTCAGGACGCATGAACATAAGCTACCCACCCTAACGGAACTCTCCGAACCTCCTCTACCACCT-CCCCAATCTCTCTCTTTTTTTCTTCCTTCTCTCTATTCTCTCCATCTATCACTCCCTTTCTTTCTCTTTCCCTCTGAGCAGTGTCTTCAGAATTTCCCAAACTTTTCCACACAGTTGAAATAACTAATGCCCACAAAGAGGTGGTGGGTATTCTTCTAAATATGTTGCCATACTCAGAGCGAAGGTTTTATGCGACCCCTTCCCACACACACTTTGCCATATTTTATTCCCTTAGCAAAATTGAAACATATTCGGGAGATGTACTTCAGAAATGGAAAGGCATATCTCTGGCGGAAGGGAACAGAAGGTCACAAACTTGGGGTTGTGCAGTTTTCGTTTGACGAAGAAAGTAGTGGTTATGCAGCTTTCATTCAAATCATAACTTATGCAAGAAAGCTCCCATATTTCCAATTTTATATCCAAAATCCCAAGCTGAATGAATTCATAAAATCATACATACTCCACGCGAGGACCATGTCACATGAGGTGTCCAGTACGATTTTCTACATAACAAAACGGGTTAAGTAAGAAGTTAAACTAAAAGAAATATTGAATTTTGATGCAAGCTCTTTCACCAATATCTACCAAATGGTAGGTTCTATTTATTGATCACAA
Nbarrowsi_Gregorys_N270 -----------------------------------------------------------------------------------------------------------------------------------------------CATCCAGCTAATTTTAAATTGTAATTTATGAAAAATTTAAAAATCACTTGTAGCCCTCGTCAATTGTAACTCCCTGCCCAGTGTGTTGTTATTT-AAAACACATTTTTAAACAAAATATTAGAGTTCTCTTTTCTATAGTCCTTTTAAACTGTCCGCTGATTTCAACTTTTCTCGATAATAGTTCAGAAAATCCCGAAGAGAAGGAGGAGAAAAGCGGGGGGTAGTCGAAGGGCATTGTTCTCAGGTGATGAGAAATCTAGGTAGGAATGGGTCGCCGGAGGAAAAATCCAACGGGTCCGGTTGAGTATCCGGAACACATTCTCGTTCCAGAAACGATAGCGTCTGTCAATAACGTAGAATTGGCGTAGGTCTTCAGGAGAGATTGAGGACGAAGAAGAGGAAAAGGACAAAAAACAGCCATAGAGGAAAAGGGGATGAGATGAAGAAAGAATACTATCGCATTCTAGCCCCGTTCTCTCTAGCAAACCGGAGCATGGGCAAACTGGATTTACTTATCTCCCTATTTTCCAGCATGAAGCACGCCGTGAACGTGCAGAGACTTGCACTTTACCAATCCAGGGATTCTGTTTCAATTATTCAGGACGCATGAACATAAGCTACCCACCCTAACGGAACTCTCCGAACCTC---TCGCACCTCCTCCAATCTCTCTTTTTTTTTCTCCCTTCTCTCTATCCTCTCCATCTATCACTCCCCTTCTTTCTCTTTCTCTCTGAGCAGTGTCTTCAGAATCTCCCAAACTTTTCCACACAGTTGAAATAACTAATGCCCACAAAGAGGTGGTGGGTATTCTTCTAAATATGTTGCCATACTCAGAGCGAAGGTTTTAGGCGACCCCCTCCCACACACACTTTGCCATATTTTATTCCCTTAGCAAAATTGAAACATATTCGGGAGATGTACTTCAGAAATGGAAAGGCATATCTCTGGCGGAAGGGAACAGAAGGTCACAAACTTGTTGTTGTGCAGTTTTCGTTTGACGAAGAAAGTAGTGGTTATGTAGCTTTCATTCAAATCATAACTTATGCAAGAATGCTCACATATTTCCAATTTTATATCCAAAATCCCAAGCTGAATGAATTCGTAAAATCATGCATACTCCATGCGAGGACCATATCACATGAGGTGTCCAGTACGATTTCCTACATAACAAAACAGGTTAAGTAAGAAG-----------------------------------------------------------------------------------
Nbarrowsi_Tuckaleechee_N360 -----------CTTAAGGATTTGAAAATCTAAGGGGTACTAGCAACATTTTTGTGGAAATGGAGTTAACCGCGGAATGGGCAATTAATATGTATAAAATGCTGTTGAAAAGGGGTACAAGTGAATATCTGTGATGTGTTCTTACATCCAGCTAATTTTAAATTGTAATTTATGAAAAATTTAAAAATCACTTGTAGCCCTCGTCAATTGTAACTCCCTTCCCAGTGTGTTGTTATTT-AAAACACATTTTTAAACAAAATATTAGAGTTCTCTTTTCTATAGTCCTTTTAAACTGTCCGCTGATTTCAACTTTTCTCGATAATAGTTCAGAAAATCCCGAAGAGAAGGAGGAGAAAAGCGGGGGGTAGTCGAAGGGCATTGTTCTCAGGTGATGAGAAATCTAGGTAGGAATGGGTCGCCGGAGGAAAAATCCAACGGGTCCGGTTGAGTATCCGGAACACATTCTCGTTCCAGAAACGATAGCGTCTGTCAATAACGTGGAATTGGCGTAGGTCTTCAGGAGAGATTGAGGACGAAGAAGAGGAAAAGGACGAAAAACAGCCATAGAGGAAAAGGGGATGAGATGAAGAAAGAATACTATCGCATTCTAGCCTCGTTCTCTCTAGCAAACCGGAGCATGGGCAAACTGGATTTACTTATCTCCCTATTTTCCAGCATGAAGCACGCCGTGAACGTGCAGAGACTTGCACTTTACCAATCCAGGGATTCTGTTTCAATTATTCAGGACGCATGAACATAAGCTACCCACCCTAACGGAACTCTCCGAACCTC---TCGCACCT-CTCCAATCTCTCTTTTTTTTTCTCCCTTCTCTCTATCCTCTCCATCTATCACTCCCCTTCTTTCTCTTTCTCTCTGAGCAGTGTCTTCAGAATCTCCCAAACTTTTCCACACAGTTGAAATAACTAATGCCCACAAAGAGGTGGTGGGTATTCTTCTAAATATGTTGCCATACTCAGAGCGAAGGTTTTAGGCGACCCCCTCCCACACACACTTTGCCATATTTTATTCCCTTAGCAAAATTGAAACATATTCGGGAGATGTACTTCAGAAATGGAAAGGCATATCTCTGGCGGAAGGGAACAGAAGGTCACAAACTTGTTGTTGTGCAGTTTTCGTTTGACGAAGAAAGTAGTGGTTATGTAGCTTTCATTCAAATCATAACTTATGCAAGAATGCTCACATATTTCCAATTTTATATCCAAAATCCCAAGCTGAATGAATTCGTAAAATCATGCATACTCCATGCGAGGACCATATCACATGAGGTGTCCAGTACGATTTCCTACATAACAAAACAGGTTAAGTAAGAAGTTAAACTAAAAAAAATATTGAATTTTGATGCAAGCTCTTTCAAAAATATTTACCAAATGGTAGATTCTTTTTATTGATCACAA
Nbishopi_StandingIndian_N131 CTGTACAATGTATTATACAGCTGCACAGTTTTATTCAAATAATGGCATTTTTGTGGAAATTGAGTTAACCGAGGAATAGGCAATTAATATGTATAAAATGTTGTTGCAAACGGGTACAAGTGAATACTTGTGATGTGTTCTTACATCCAGCTAATTTTAAATTGTAATTTATGAAAAATTTAAAAATCACTTGTAGCCATCGTCAATTGTAACTCCCTTCCCAGTGTGTTGTTATTT-AAAACACATTTTTAATCAAAATATTAGAGTTCTCTTTTCTATAGTCCTCTTAAACTGTCCACTGATTTCAACATTTCGCGATAATAGTTCAGAAAATCCGGGAGAGAAGGAGGAGAAAAGCTGGGGGTAGTCGAAGGGCATTGTTCTCAGGTGATGAGAAATCTAGGTAGGAATAGGTCGCCGGAGGAAAAATCCAACTGGTCCGGTTGAGTATCCGGAACACATTCTCGTTCCAGAAACGATAGCGTCTGTCAATAACGTAGAATTGGCGTAGGTCTTCAGGAGAGATTGAGGACGAAGAAGAGGAAAAGGACGAAAAACAGCCATAGAGGAAAAGGGGATGAGATGAAGAAAGAATACTATCGCATTCCAGCCTCGTTCTCTCTAGCAAACCGGAGCATGGGCAAACTGGATTTACTTATCTCCCTATTTTCCAGCATGAAGCACGCCGTGAACGTGCAGAGACTTGCACTTTACCAATCCAGGGATTCTGTTTCAATTATTCAGGACGCATGAACATAAGCTACCCACCCTAACGGAACTCTCCGAACCTCCTCTCGCACCTCCCTCAATCTCTCTTTTTTTCCCTTCCTTCTCTCTATTCTCTCCATCTATCACTCCCTTTCTTTCTCTTTCCCTCTGAGCAGTGTCTTCAGAATCTCCCAAACTTTTCCACACAGTTGAAATAACTAATGCCCACAAAGAGGTGGTGGGTATTCTTCTAAATATGTTGCCATACTCAGAGCGAAGGTTTTAGGCGACCCCCTCCCACACACACTTTTCCATATTTTATTCCCTTAGCAAAATTGAAACATATTCGGGAGATGTACTTCAGAAATGGAAAGGCATATCTCTGGCGGAAGGGAACAGAAGGTCACAAACTTGTGGTTGTGCAGTTTTCGTTTGATGAAGAAAGTAGTGGTTATGTAGCTTTCATTCAAATCATAACTTATGCAAGAATGCTCACATATTTCCAATTTCATATCCAAAATCCCAAGCTGAATGAATTCGTAAAATCATGCATACTCCATGCGAGGACCCTGTCACATGAGGTGTCCAGTACGATTTCCTACATAACAAAACGGGTTAAGTAAGAAGT--------AAAAAATATTGAATTTCGATGCAAGGTCTTTCACCAATATTTACCAAATGGTAGATTCTTTTTATTGATC----
Ncanei_Egypt_N958 --------------------------------------------------------------------------------------------ATAGAATGCTGTTGCAAAGGAGTATAAGTGAATTTATGTGATGTGTTCTTACATCCAGCTAATTTTAAATTGTAAGTTATGACAAATGTAAAAGTCACTTGTAGCCCTCGTCACTTGTAACTCCCTTCCCAGTATGTTGTCATTTAGAAACACATTTTTAAACAAAATATTAGAGTTCTCTTTTCTATAGTTCTTTTAAACTGTCCACCGATTTCAACTGTTCTCGATAATGGTTCAGA--------AAGAGAAGGAGGGGGAAAGCGGGAAGTAGTCGGAGGGCATTGTTCTCAGGTGATGAGAAATCTAGGTAGGAATGGGTCGCCGGAGGAAAAACCCAACTGGTCCGGTTGAGTATCCGGAACACATTCTCGTTCCAGAAACGATAGCGTCTGTCAATAACGTAGAATTGGCGTAGGTCTTCAGGAGAGATTGAGGAAGAAGAAGAGGAAAAGGACGAAAAACAGCCATAGAGGAAAAGGGGATGAGATGAAGAAAGAATACTATCGCATTCCAGCCTCGTTCTCTCTAGCAAACCGGAGCATGGGCAAACTGGATTTACTTATCTCCCTATTTTCCAGCATGAAGCACGCCGTGAACGTGCAGAGACTTGCACTTTACCAATCCAGGGATTCTGTTTCAATTATTCAGGACGCATGAACATAAGCTACCCACCCTAACGGAACTCTCCGAACCTTCTCTCTCACCC-CCCTCATCTCTCT----TTTTTTTCCTTCTCTCTATTCTCTCCATCTATCACTCCCTTTCTTTCTCTTTCCCTCTGAGCAGTGTCTTCAGAATCTCCCAAACTTTTCCACACAGTTGAAATAACTAATGCCCACAAAGAGGTGGTGGGTATTCTTCTAAATATGTTGCCATACTCAGAGCGAAGGTTTTAGGCGACCCCCTCCCACACACACTTTGCCATATTTTATTCCCTTAGCAAAATTGAAACATATGCGGGAGATGTACTTCAGAAATGGGAAGGCATATCTCTGGCGGAAGGGAACAGAAGGTCACAGACTTGTGGTTGTGCAGTTTTCGTTTGATGAAGAAAGTAGTGGTTATGTAGCTTTCATTCAAATCATAACTTATGCAAGAAAGTTCCCATATTTCCAATTTTATATCCAAAATCCCAAGCTGAATGAATTCGTAAAATCATGCATACTCCACACGAGGACCATGTCACATGAGGTGTCCAGTACGATTTTCTACATAACAAAACGGGTTAAGTAAGAAG-----------------------------------------------------------------------------------
Ncarolinensis_Grandfather_N218 ---TGCTATGAATTGAGGATGTGAAAATCTAAGGGGTACAAGTGACATTTTTGTGAAAATGGAGTTAACTGAGGAATAGGCAATTAACATGTATAAAATGCTGTTGCAAAAGGGTACAAGTGAGTCTATGTGATGTGTTCTTACATCCAACTAATTTTAAATTGTAATTTATGAAAAACGTAAAAGACACTTGTAGCCCTCGTCACTTGTAACTCCCTTCCCAGTA---TGTTATTTAAAAACACATTTTTAAACAAAATATTAGAGTTCTCTTTTCTATAGTTCTTTTAAACTGTCCACTGATTTCAACTTTTCTCGATAATAGTTCAGAAAATCCCGAAGAGAAGGAGGGGAAAAGCGGTGTGTAGTCGAAGGGCATTGTTCTCAGGTGATGAGAAATCTAGGTAGGAATGGGTCGCCGGAGGAAAAATCCAACTGGTCCGGTTGAGTATCCGGAACACATTCTCGTTCCAGAAACGATAGCGTCTGTCAATAACGTAGAATTGGCGTAGGTCTTCAGGAGAGATTGAG---GAAGAAGAGGAAAAGGACGAAAAACAGCCATAGAGGAAAAGGGGACGAGATGAAGAAAGAATACTATCGCATTCCAGCCTCGTTCTCTCTAGCAAACCGGAGCATGGGCAAACTGGATTTACTTATCTCCCTATTTTCCAGCATGAAGCACGCCGTGAACGTGCAGAGACTTGCACTTTACCAATCCAGGGATTCTGTTTCAATTATTCAGGACGCATGAACATAAGCTACCCACCCTAACGGAACTCTCCGATCCTCCTC---------CCCCAATCTCTCTTTTTTTTCCTTCCTTCTCTCTATTCTCTCCATCTATCACTCCCTTTCTTTCTCTTTCCCTCTGAGCAGTGTCTTCAGAACCTCCCAAACTTTTCCACACAGTTGAAATAACTAATGCCCACAAAGAGGTGGTGGGTATTCTTCTAAATATGTTGCCATACTCAGAGTGAAGGTTTTAGGCGACCTCCTCCCACACACACTTTGCCATATTTTATTCCCTTAGCAAAATTGAAACATATTCGGGAGATGTACTTCAGAAATGGAAAGGCATATCTCTGGCGGAAGGGAACAGAAGGTCACAAACTTGGGGTTGTGCAGTTCTCGTTTGATGAAGAAAGTAGTGGTTATGTAGCTTTCATTCAAATCATAACTTATGCAAGAAAGTTCCCATATTTCCAATTTTATATCCAAAATCCCAATCTGAATGAATTCGTAAAATCATACATGCTCTACGCGAGGACCATGTCACATGAGGTGTCCAGTACGATTTTCTACATAACAAAACGGGTTAAGTAAGAAGTTAAACTAAAAAAAATATTGAATTTTGATGCAAGCTCTTTCACCAATATTTACCAAATGGTAGGTTCTTTTTATTGATCACAA
Ncarolinensis_LinvilleCaverns_N227 --------------------------------------------------------------------------------------------------------------GGGGTACAAGTGAGTCTATGTGATGTGTTCTTACATCCAACTAATTTTAAATTGTAATTTATGAAAAACGTAAAAGACACTTGTAGCCCTCGTCACTTGTAACTCCCTTCCCAGTA---TGTTATTTAAAAACACATTTTTAAACAAAATATTAGAGTTCTCTTTTCTATAGTTCTTTTAAACTGTCCACTGATTTCAACTTTTCTCGATAATAGTTCAGAAAATCCCGAAGAGAAGGAGGGGGAAAGCGGTGTGTAGTCGAAGGGCATTGTTCTCAGGTGATGAGAAATCTAGGTAGGAATGGGTCGCCGGAGGAAAAATCCAACTGGTCCGGTTGAGTATCCGGAACACATTCTCGTTCCAGAAACGATAGCGTCTGTCAATAACGTAGAATTGGCGTAGGTCTTCAGGAGAGATTGAG---GAAGAAGAGGAAAAGGACGAAAAACAGCCATAGAGGAAAAGGGGACGAGATGAAGAAAGAATACTATCGCATTCCAGCCTCGTTCTCTCTAGCAAACCGGAGCATGGGCAAACTGGATTTACTTATCTCCCTATTTTCCAGCATGAAGCACGCCGTGAACGTGCAGAGACTTGCACTTTACCAATCCAGGGATTCTGTTTCAATTATTCAGGACGCATGAACATAAGCTACCCACCCTAACGGAACTCTCCGATCCTCCCC---------CCCCAATCTCTC-TTTTTTTCCTTCCTTCTCTCTATTCTCTCCATCTATCACTCCCTTTCTTTCTCTTTCCCTCTGAGCAGTGTCTTCAGAACCTCCCAAACTTTTCCACACAGTTGAAATAACTAATGCCCACAAAGAGGTGGTGGGTATTCTTCTAAATATGTTGCCATACCCAGAGTGAAGGTTTTAGACGACCCCCTCC----------------------------------------------------------------------------------------------------------------------------------------------------------------------------------------------------------------------------------------------------------------------------------------------------------------------------------------------------------------------------------------------------------------------------
Ncarteri_English_N031 --------------AAGGGTGTGAAAATCTAAGGGGTACAAGTGACCTTTTTGTGGAAATGGAGTTAACTGGGAAATAGGCAATTAGTATGTATAAAATACGTTTGAAAAGTGGTACAAGTGAATCTCTGTGGTGTG---TTACATCCAGCTAATTTTAAATTATAATTTATGAAAAATGTAAAAGTTACTTGTAGCCCTCGTCACTTGTAACTCCCTTCCCAGTA---TGTTATTTAAAAACACATTTTTAAACAAAACATTAGAGTTCTCTTTTCTTTAGTCCTTTTAAACTGTCCACTGATTTCAACTTTTCTCGATAATAGTTCAGAAAATCCCGAAGTGAAGGAAGAGAAAAGCGGGGGGTAGTCGAAGGGCATTGTTCTCAGGTGATGAGAAATCTAGGTAGGAATGGGTCGCCGGAGGAAAAATCCAACTGGTCCGGTTGAGTATCCGGAACACATTCTCGTTCCAGAAACGATAGCGTCTGTCAATAACGTAGAATTGGCGTAGGTCTTCAGGAGAGATTGAGGACGAAGAAGAGGAAAAGGACGAAAAACAGCCATAGAGGAAAAGGGGATGAGATGAAGAAAGAATACTATCGCATTCCAGCCTCGTTCTCTCTAGCAAACCGGAGCATGGGCAAACTGGATTTACTTATCTCCCTATTTTCCAGCATGAAGCACGCCGTGAACGTGCAGAGACTTGCACTTTACCAATCCAGGGATTCTGTTTCAATTATTCAGGACGCATGAACATAAGCTACCCACCCTAACGGAACTCCCCGAACCTCCTCTCGCACCT-CCCCAATCTCTCTTTTTTTCCCTTCCTTCTCTCTATTCTCTCCATCTATCACTCCCTTTCTTTCTCTTTCCCTCTGAACAGTGTCTTCAGAATCTCCCAAACTTTTCCACACAGTTGAAATAACTAATGCCCACAAAGAGGTGGTGGGTATTCTTCTAAATATGTTGCCATACTCAGAGAGAAGGTTTTAGGCGACCCCCTCCCACACACACTTTTCCATATTTTATTCCCTTAGCAAAATTGAAACATATTCGGGAGATGTACTTCAGAAATGGAAAGGCATATCTCCGGCGGAAGGGAACAGAAGGTCACAAACTTGCGGTTGTGCAGTTTTCGTTTGATGAAGAAAGTAGTGGTTATATAGCTTTCATTCAAATCATAATTTATGCAAGAATGCTCACATATTTCCAATTTTATATCCAAAATCCCAAGCTGAATGAATTCGTAAAATCATGCATACTCCATGCGAGGACCATGTCACATGAGGTGTCCAGTACGATTTCCTACATAACAAAACGGGTTAAGTAAGAAGT--------AAACAATATTGAATTTTGATGCAAGCTCTTTCACCAATATTTACGTAATGGTAGATTCTTTTTATTGATCACAA
Ncarteri_PilotMtn_G2185 ------------------------AAATCTAAGGGGTACAAGTGACCTTTTTGTGGAAATGGAGTTAACTGGGAAGTAGGCAATTAATATGTATAAAATACGTTTGAAAAGGGGTACAAGTGAATCTCTGTGGTGTG---TTACATCCAGCTAATTTTAAATTGTAATTTATGAAAAATGTAAAAGTTACTTGTAGCCCTCGTCACTTGTAACTCCCTTCCTAGTA---TGTTATTTAAAAACACATTTTTAAAGAAAACATTAGAGTTCTCTTTTCTTTAGTCCTTTTAAACTGTCCACTGGTAACAACTTTTCTCGATAATAGTTCAGAAAATCCCGAAGTGAAGGAAGAGAAAAGCGGGGGGTAGTCGAAGGGCATTGTTCTCAGGTGATGAGAAATCTAGGTAGGAATGGGTCGCCGGAGGAAAAATCCAACTGGTCCGGTTGAGTATCCGGAACACATTCTCGTTCCAGAAACGATAGCGTCTGTCAATAACGTAGAATTGGCGTAGGTCTTCAGGAGAGATTGAGGACGAAGAAGAGGAAAAGGACGAAAAACAGCCATAGAGGAAAAGGGGATGAGATGAAGAAAGAATACTATCGCATTCCAGCCTCGTTCTCTCTAGCAAACCGGAGCATGGGCAAACTGGATTTACTTATCTCCCTATTTTCCAGCATGAAGCACGCCGTGAACGTGCAGAGACTTGCACTTTACCAATCCAGGGATTCTGTTTCAATTATTCAGGACGCATGAACATAAGCTACCCACCCTAACGGAACTCTCCGAACCTCCTCTCGCACCTCCCCCAATCTCTCTTTTTTTCCCTTCCTTCTCTCTATTCTCTCCATCTATCACTCCCTTTCTTTCTCTTTCCCTCTGAGCAGTGTCTTCAGAATCTCCCAAACTTTTCCACACAGTTGAAATAACTAATGCCCACAAAGAGGTGGTGGGTATTCTTCTAAATATGTTGCCATACTCAGAGCGAAGGTTTTAGGCGACCCCCTCCCACACACACTTTTCCATATTTTATTCCCTTAGCAAAATTGAAACATATTCGGGAGATGTACTTCAGAAATGGAAAGGCATATCTCCGGCGGAAGGGAACAGAAGGTCACAAACTTGTGGTTGTGCAGTTTTCGTTTGACGAAGAAAGTAGTGGTTATGTAGCTTTCATTCAAATCATAACTTATGCAAGAATGCTCACATATTTCCAATTTTATATCCAAAATCCCAAGCTGAATGAATTCGTAAAATCATGCATACTCCATGCGAGGACCATGTCACATGAGGTGTCCAGTACGATTTCCTACATAACAAAACGGATTAAGTAAGAAGT--------AAACAATATTGAATTTTGATGCAAGCTCTTTCACCAATATTTACCGAATGGTAGATTCTTTTTATTGATAACAA
Ncarteri_Pitchfork_N363 ATTTGTCATGAATTAAGGGTGTGAAAATCTAAGAGGTACAAGTGACATTTTTGTGGAAATGGAGTTAACTGGGAAATAGGCAATTAATATGTATAAAATGCTGTTGAAAAGGGGTACAAGTGAATCTCTGTGGTGTG---TTACATCCAGCTAATTTTAAATTGTAATTTCTGAAAAATGTAAAAGTTACTTGTAGCCCTCTTCACTTGTAACTCCCTTCCCAGTA---TGTTATTT-AAAACACATTTTTAAACAAAATATTAGAGTTCTCTTTTCTTTAGTCCTTTTAAACTGTCCACTGATTTCAACTTTTCTCGATAATAGTTCAAAAAATCCCGAAGAGAAGGAGGAGAAAAGCGGGGGGTAGTCGAAGGGCATTGTTCTCAGGTGATGAGAAATCTAGGTAGGAATGGGTCGCCGGAGGAAAAATCCAACTGGTCCGGCTGAGTATCCGGAACACATTCTCGTTCCAGAAACGATAGCGTCTGTCAATAACGTAGAATTGGCGTAGGTCTTCAGGAGAGATTGAGGACGAAGAAGAGGAAAAGGACGAAAAACAGCCATAGAGGAAAAGGGGATGAGATGAAGAAAGAATACTATCGCATTCCAGCCTCGTTCTCTCTAGCAAACCGGAGCATGGGCAAACTGGATTTACTTATCTCCCTATTTTCCAGCATGAAGCACGCCGTGAACGTGCAGAGACTTGCACTTTACCAATCCAGGGATTCTGTTTCAATTATTCAGGACGCATGAACATAAGCTACCCACCCTAACGGAACTCTCCGAACCTCCTCTCGCACCTCCCCCAATCTCTCTTTTTTTTTCTTCCTTCTCTCTATTCTCTCCATCTATCACTCCCTTTCTTTCTCTTTCCCTCCGAGCAGTGTCTTCAGAATCTCCCAAACTTTTCCACACAGTTGAAATAACTAATGCCCACAAAGAGGTGGTGGGTATTCTTCTAAATATGTTGCCATACTCAGAGCGAAGGTTTTAGGCGA----CTCCCACACACACTTTTCCATATTTTATTCCCTTAGCAAAATTGAAACATATTCGGGAGATGTACTTCAGAAATGGAAAGGCATATCTCCGGCGGAAGGGAACAGAAGGCCACAAACTTGTGGTTGTGCAGTTTTCGTTTGATGAAGAAAGTAGTGGTTATGTGGCTTTCATTCAAATCATAACTTATGCAAGAATGCTCACATATT------------TCCAAAATCTCAAGCTGAATGAATTCGTAAAATCATGCATACTCCATGCGAGGACCATGTCACATGAGGTGTCCAGTACGATTTCCTACATAACAAAACGGGTTAAGTAAGAAGT--------AAAAAATATTGAATTTCGATGCAAGCCCTTTCACCAATATTTACCAAATGGTAGATTCTGTTTATTGATCACAA
Ncarteri_WeberCty_N1044 -----------------------------------------GTGACCCTTTTGTGGAAATGGAGTTAACAGGGAAATAGGCAATTAATATATATAAAATGCGTTTGAAAAGGGATACAAGTGAATCTCTGTGGTGTG---TTACATCCAGCTAATTTTAAATTGTAATTTATGAAAAATGTAAAAGTTACTTGTAGCCCTCGTCACTTGTAACTCCCTTCCCAGTA---TGTTATTTAAAAACACATTTTTAAACAAAACATTACAGTTCTCTTTTCTTTAGTCCTTTTAAACTGTCCATTGATTTCAACTTTTCTCGATAATAGTTCAGAAAATCCCGAAGTGAAGGAAGAGAAAAGCGGGGGGTAGTCGAAGGGCATTGTTCTCAGGTGATGAGAAATCTAGGTAGGAATGGGTCGCCGGAGGAAAAATCCAACTGGTCCGGTTGAGTATCCGGAACACATTCTCGTTCCAGAAACGATAGCGTCTGTCAATAACGTAGAATTGGCGTAGGTCTTCAGGAGAGATTGAGGACGAAGAAGAGGAAAAGGACGAAAAACAGCCATAGAGGAAAAGGGGATGAGATGAAGAAAGAATACTATCGCATTCCAGCCTCGTTCTCTCTAGCAAACCGGAGCATGGGCAAACTGGATTTACTTATCTCCCTATTTTCCAGCATGAAGCACGCCGTGAACGTGCAGAGACTTGCACTTTACCAATCCAGGGATTCTGTTTCAATTATTCAGGACGCATGAACATAAGCTACCCACCCTAACGGAACTCTCCGAACCTCCTCTCGCACCTCCCCCAATCTCTCTTTTTTTTCCTTCCTTCTCTCTATTCTCTCCATCTAT--------------------------------------------------------------------------------------------------------------------------------------------------------------------------------------------------------------------------------------------------------------------------------------------------------------------------------------------------------------------------------------------------------------------------------------------------------------------------------------------------------------------------------------------------------------------------------------
Ncarteri_div__RainbowCave_G2089 ----------------GGAGGTAGGAATCTAAGGGAAACAAGTGACATTTTTGTGGAAATGGAATTAACTGAGGCATAAACAATTAACATGTATAAAATGCTGTTTCTAAGGAGCACAAGTGAATATCTGTGATGTGTTCTTACATCCAACTAATTTTTAATTGTAATTTATGAAAAATTTTAAAATCACTTGTACCCCTCGTCAATTGTAACTGCCTTTTCAGTA---TGTTATTTAGAAATCCATTTTTAAACAAAATATTAGAATTCTCTTTTCTATAGTTCTTTTAAATTGCCCGCTGATTTCAACTTTTCTCGATAATAGTTCAGAAAATCCCGAAGAGAAGGAGGGGGGGAGC-----------GAAGGCCATTGTTCTCAGGTGATGAGAAATCT-GGTAGGAATGGGTCGCCGGAGGAAAAATCCAACTGGTCCGGTTGGGTATCCGGAACACATTCTCGTTCCAGAAACGATAGCGTCTGTCAATAACGTAGAATTGGCGTAGGTCTTCAGGAGAGATTGAG---GAAGAAGAGGAAAAGGAGGAAAAACAGCCATAGAGGAAAAAGGGATGAGATGAAGAAGGAACACTATCGCATTCCAGCCTCGTTCTCTCTAGCAAACCGGAGCATGGGCAAACTGGATTTACTTATCTCCCTATTTTCCAGCATGAAGCACGCCGTGAACGTGCAGAGACTTGCACTTTACCAATCCAGGGATTCTGTTTCAATTATTCAGGACGCATGAACATAAGCTACCCACCCTAACGGAACTCCCCGAACCTTC-----------CCCCCACCACTCTCTTTTTTTCTTCCTTCGCTCTATTCTCTCAATCTATCACTCCCTTTCTTTCTCTTTTCCTCTGATCAGTGTCTTCAGAATCTCCCAAACTTTTCCACACAGTTGAAATAACTAATGCCCACAAAGAGGTGGTGGGTATTCTTCTAAATATGTTGCCATATTCAGAGCGAAGGGGTTAGCCGACCTCCTCCCACATACACTTTGCCATATTTTATTCCCTTAGCAAAATTGAAACATATTCGAGGGATGTACTTCAAAAATGGAAAAGC--------------GAGGAACAG-AGGTCACAAACTTGTGGTTGTGCAGTTTTCGTTTGATGAAGAAAGTAGTGGTTATGTAGCTTTCATTCAAATCATAACTTATGCAAGAAAGTTCCCATATATCCAATTTTATAACCAAAATCCCAAGCTGAATAAATTCGTAAAATCATGCATACTCCACGCGAGGACCATGTCACATGAGATGTCCAGTACGATTTCCTACATAACAAAACGGGTTAAGTAAAAAGTTAAACTAAAAAACATATTGAATTTTGATGCAAGCTCTTT-------------------------------------------
Ncherokee_BallhootScar_N193 ATTTGCTATGAATTGAGGATGTGAAAATCTAAGGGGTACAAGTGACATTTTTGTGGAAATGGAGTTAACTGAGGAATAGGCAATTAACATGTATAAAATGCTGTTGTAAAGGGGTACAAGTGAATCTATGTGATGTGTTCTTACATCCAGCTAATTTTAAATTGTAATTTATGAAAAATGTAAAAGTCACTTGTAGCCCTCGTCACTTGTAACTCCCTTCCCAGTATGTTGTTATTTAAAAACACATTTTTAAACAAAATATTAGAGTTCTCTTTTCTATAGTTCTTTTAAACTGTCCACTGATTTCAACTTTTCTGGATAATAGTTCAGAAAATCCCGAAGAGAAGGAGGGGGAAAGCGGGGTGTAATCGAAGGGCATTGTTCTCAGGTGATGAGAAATCTAGGTAGGAATGGGTCGCCGGAGGAAAAATCCAACTGGTCCGGTTGAGTATCCGGAACACATTCTCGTTCCAGAAACGATAGCGTCTGTCAATAACGTAGAATTGGCGTAGGTCTTCAGGAGAGATTGAG---GAAGAAGAGGAAAAGGACGAAAAACAGCCATAGAGGAAAAGGGGATGAGATGAAGAAAGAATACTATCGCATTCCAGCCTCGTTCTCTCTAGCAAACCGGAGCATGGGCAAACTGGATTTACTTATCTCCCTATTTTCCAGCATGAAGCACGCCGTGAACGTGCAGAGACTTGCACTTTACCAATCCAGGGATTCTGTTTCAATTATTCAGGACGCATGAACATAAGCTACCCACCCTAACGGAACTCTCCGAACCTC------------CCCCAATCTCTCTTTTTTTTTCTTCCTTCTCTCTATTCTCTCCATCTATCACTCTCTTTCTTTCTCTTTCCCTCTGAGCAGTGTCTTCAGAATTTCCCAAACTTTTCCACACAGTTGAAATAACTAATGCCCACAAAGAGGTGGTGGGTATTCTTCTAAATATGTTGCCATACTCAGAGCGAAGGTTTTAGGCGACCCCCTCCCGCACACACTTTGCCATATTTTATTCCCTTAGCAAAATTGAAACATATTCGGGAGATGTACTTCAGAAATAGAAAGGCATATCTCTGGCGGAAGGGAACAGAAGGTCACAAACTTGGGGTTGTGCAGTTTTCGTTTGATGAAGAAAGTAGTGGTTATGTAGCTTTCATTCAAATCATAACTTATGCAAGAAAGTTCCCATATTTCCAATTTTATATCCAAAATCCCAAGCTGAATGAATTCGTAAAATCATACATGCTCCACGCGAGGACCATGTCACATGAGGTGTCCAGTACCATTTTCTACATAACAAAACGGGTTAAGTAAGAAGTTAAACTAAAAAAAATATTGAATTTTGATGCAAG-------------------------------------------------
Ncherokee_BalsamMtn_N891 ATTTGCTATGAATTGAGGATGTGAAAATCTAAGGGGTACCAGTGACATTGTTGTGGAAATGGAGTTAACTGAGGAATAGGCAATTAACATGTATAAAATGCTGTTGCAAAGGGGTACAAGTGAATCTATGTGATGTGTTCTTACATCCAACTAATTTTAAATTGTAATTTATGAAAAATGTAAAAGTCACTTGTAGCCCTCGTGACTTGTAACTCCCTTCCCAGTATGTTGTTATTTAAAAACACATTTTTAAACAAAATATTAGAGTTCTCTTTTCTATAGTTCTTTTAAACTGTCCACTGATTTCCACTTTTCTCGATAATAGTTCAGAAAATCCCGAAGAGAAGGA-GGGGAAAGCGGGGTGTAGTCGAAGGGCATTGTTCTCAGGTGATGAGAAATCTAGGTAGGAATGGGTCGCCGGAGGAAAAATCCAACTGGTCCGGTTGAGTATCCGGAACACATTCTCGTTCCAGAAACGATAGCGTCTGTCAATAACGTAGAATTGGCGTAGGTCTTCAGGAGAGATAGAG---GAAGAAGAGGAAAAGGACGAAAAACAGCCATAGAGGAAAAGGGGATGAGATGAAGAAAGAATACTATCGCATTCCAGCCTCGTTCTCTCTAGCAAACCGGAGCATGGGCAAACTGGATTTACTTATCTCCCTATTTTCCAGCATGAAGCACGCCGTGAACGTGCAGAGACTTGCACTTTACCAATCCAGGGATTCTGTTTCAATTATTCAGGACGCATGAACATAAGCTACCCACCCTAACGGAACTCTCCGAACCTCCTCTCTCACCTCCCCCAATCTCTCTTTTTTTTTCTTCCTTCTCTCTATTCTCTCCATCTATCACTCTCTTTCTTTCTCTTTCCCTCTGAGCAGTGTCTTCAGAATTTCCCAAACTTTTCCACACAGTTGAAATAACTAATGCCCACAAAGAGGTGGTGGGTATTCTTCTAAATATGTTGCCATACTCAGAGCGAAGGTTTTAGGCGACCCCCTCCCGCACACACTTTGCCATATGTTATTCCCTTAGCAAAATTGAAACATATTCGGGAGATGTACTTCAGAAATGGAAAGGCATGTCTCTGGCGGAAGGGAACAGAAGGTCACAAACTTGGGGTTGTGCAGTTTTCGTTTGATGAAGAAAGTAGTGGTTATGTAGCTTTCATTCAAATCATAACTTATGCAAGAAAGTTCCCATATTTCCAATTTTATATCCAAAATCACAAGCTGAATGAATTCGTAAAATCATACATGCTCCACGCGAGGACCATGTCACATGAGGTGTCCAGTACGATTTTCTACATAACAAAACGGGTTAAGTAAGAAGTTAAACTAAAAAAAATATTGAATTTTGATGCAAGCTCTTTCACCAATATTTACCAAATGGTAGGTTCTTTTTATTGATCACAA
Ncherokee_SIndianCrk_N681 ---------------------------------------------------------------------------------------------------------------------------------------------------------------------------------------------------------------------------------------------------------------------------------------------------------------TTTCAACTTTTCTCGATAATAGTTCAGAAAATCCCGAAGAGAAGTGGGGGGAAAACGCGGTGTAGTCGAAGGGCATTGTTCTCAGGTGATGAGAAATCTAGGTAGGAATGGGTCGCCGGAGGAAAAATCCAACTGGTCCGGTTGAGTATCCGGAACACATTCTCGTTCCAGAAACGATAGCGTCTGTCAATAACGTAGAATTGGCGTAGGTCTTCAGGAGAGATTGAG---GAAGAAGAGGAAAAGGACGAAAAACAGCCATAGAGGAAAAGGGGATGAGATGAAGAAAGAATACTATCGCATTCCAGCCTCGTTCTCTCTAGCAAACCGGAGCATGGGCAAACTGGATTTACTTATCTCCCTATTTTCCAGCATGAAGCACGCCGTGAACGTGCAGAGACTTGCACTTTACCAATCCAGGGATTCTGTTTCAATTATTCAGGACGCATGAACATAAGCTACCCACCCTAACGGAACTCTCCGAACCTCCTCTCTCACCTCCCCCAATCTCTCTTTTTTTTTCTTCCTTCTCTCTATTCTCTCCATCTATCACTCCCTTTCTTTCTCTTTCCCTCTGAGCAGTGTCTTCAGAATTTGCCAAACTTTTCCACACAGTTGAAATAACTAATGCCCACAAAGAGGTGGTGGGTATTCTTCTAAATATGTTGCCATACTCAGAGCGAAGGTTTTAGGCGACCCCCTCCCACACACACTTTGCCATATTTTATTCCCTTAGCAAAATTGAAACATATTCGGGAGATGTACTTCAGAAATGGAAAGGCATATCTCTGGCGGAAGGGAACAGAAGGTCACAAACTTGTGGTTGTGCAGTTTTCGTTTGATGAAGAAAGTAGTGGTT-----------------------------------------------------------------------------------------------------------------------------------------------------------------------------------------------------------------------------------------------------------------
Ncooperi_CheoahDam_N1122 ATTTGCCATGAATTAAGGATGTGAAAATCTAAGGGGTACAAGCGACATTTTTGTGGAAATTGAGTTAACCGAGGAATAGGAAATTAATATCTATAAAATGATGATGAAAAGGGGTACAAGTGATTACTTGTGATGTGTTCTTACATCCAGCTAATTTTAAATTGTAATTTATGAAAAATTTAAAAATCACTTGTAGCCCTCGTCAATTGTAACTCCCTTCCCAGTGTGTTGTTATTT-AAAACACATTTTTAAACAAAATATTAGAGTTCTCTTTTCTATAGTCCTCTTAAACTGTCCACTGATTTCAACTTTTCTCGATAATAGTTCAGAAAATCCGGAAGAGAAGGAGGAGAAAAGCGGGGGGTAGTCGAAGGGCATTGTTCTCAGGTGATGAGAAATCTAGGTAGGAATAGGTCGCCGGAGGAAAAATCCAACTGGTCCGGTTGAGTATCCGGAACACATTCTCGTTCCAGAAACGATAGCGTCTGTCAATAACGTAGAATTGGCGTAGGTCTTCAGGAGAGATTGAGGACGAAGAAGAGGAAAAGGACGAAAAACAGCCATAGAGGAAAAGGGGATGAGATGAAGAAAGAATACTATCGCATTCCAGCCTCGTTCTCTCTAGCAAACCGGAGCATGGGCAAACTGGATTTACTTATCTCCCTATTTTCCAGCATGAAGCACGCCGTGAACGTGCAGAGACTTGCACTTTACCAATCCAGGGATTCTGTTTCAATTATTCAGGACGCATGAACATAAGCTACCCACCCTAACGGAACTCTCCGAACCTCCTCTAGCACCTCCCCCAATCTCTCTTTTTTTTCCTTCCTTCTCTCTATTCTCTCCATCTATCACTCCCTTTCTTTCTCTTTCCCTCTGAGCAGTGTCTTCAGAATCTCCCAAACTTTTCCACACAGTTGAAATAACTAATGCCCACAAAGAGGTGGTGGGTATTCTTCTAAATATGTTGCCATACTCAGAGCGAAGGTTTTAGGCGACCCCCTCCCACACACACTTTTCCATATTTTATTCCCTTAGCAAAATTGAAACATATTCGGGAGATGTACTTCCGAAATGGAAAGACATATCTCTGGCGGAAGGGAACAGAAGGTCACAAACTTGTGGTTGTACAGTTTTCGTTTGATGAAGAAAGTAGTGGTTATGTAGCTTTCATTCAAATCATAACTTATGCAAGAATGCTCACATATTTCCAATTTTATATCCAAAATCCCAAGCTGAATGAATTCGTAAAATCATGCATACTCCATGCGAGGACCCTGTCACATGAGGTGTCCAGTACGATTTCCTACATAACAAAACGGGTTAAGTAAGAAGT--------AAAAAATATTGAATTTTGATGCAAGCTCTTTCAC----------------------------------------
Ncooperi_NantRiverGorge_N682 AACAGATTATAATTGGAAGGGTGAGAAGCCAAAAGGTACAAGCAATATTTTTGTGAAAATGTTTTTAAGTGGGGAATGGGCAATTAATATGTATAAAATGTTGTTGAAAAGGGGTACAAGTGAATACTTGTGATGTGTTCTTACATCCAGCTAATTTTAAATTGTAATTTATGAAAAATTTAAAAATCACTTGTAGCCCTCGTCAATTGTAACTCCCTTCCCAGTGTGTTGTTATTT-AAAACACATTTTTAAACAAAATATTAGAGTTCTCTTTTCTATAGTCCTCTTAAACTGTCCACTGATTTCAACTTTTCTCGATAATAGTTCAGAAAATCCGGAAGAGAAGGAGGAGAAAAGCGGGGGGTAGTCGAAGGGCATTGTTCTCAGGTGATGAGAAATCTAGGTAGGAATGGGTCGCCGGAGGAAAAATCCAACTGGTCCGGTTGAGTATCCGGAACACATTCTCGTTCCAGAAACGATAGCGTCTGTCAATAACGTAGAATTGGCGTAGGTCTTCAGGAGAGATTGAGGACGAAGAAGAGGAAAAGGACGAAAAACAGCCATAGAGGAAAAGGGGATGAGATGAAGAAAGAATACTATCGCATTCCAGCCTCGTTCTCTCTAGCAAACCGGAGCATGGGCAAACTGGATTTACTTATCTCCCTATTTTCCAGCATGAAGCACGCCGTGAACGTGCAGAGACTTGCACTTTACCAATCCAGGGATTCTGTTTCAATTATTCAGGACGCATGAACATAAGCTACCCACCCTAACGGAACTCTCCGAACCTCCTCTCGCACCTCCCCCAATCTCTCTTTTTTTTCCTTCCTTCTCTCTATTCCCTCCATCTATCACTCCCTTTCTTTCTCTTTCCCTCCGAGCAGTGTCTTCAGAATCTCCCAAACTTTTCCACACAGTTGAAATAACTAATGCCCACAAAGAGGTGGTGGGTATTCTTCTAAATATGTTGCCATACTCAGAGCGAAGGTTTTAGGCGACCCCCTCCCACACACACTTTTCCATATTTTATTCCCTTAGCAAAATTGAAACATATTCGGGAGATGTACTTCAGAAATGGAAAGGCATATCTCTGGCGGAAGGGAACAGAAGGTCACAAACTTGTGGTTGTGCAGTTTTCGTTTGATGAAGAAAGTAGTGGTTATGTAGCTTTCATTCAAATCATAACTTATGCAAGAATGCTCACATATTTCCAATTTTATATCCAAAATCCCAAGCTGAATGAATTCGTAAAATCATGCATACTCCATGCGAGGACTATGTCACATGAGGTGTCCAGTACGATTTCCTACATAACAAAACGGGTTAAGTAAGAAGT--------AAAAAATATTGAATTTCGATGCAAGGTCTTTCACCAATATTTACCAAATGGTAG--------------------
Ncooperi_RockCrRoad_N1160 ATTTGCCATGAATTAAGGATGTAAAAATCTAAGGGGTACAAGCGACATTTTTGTGGAAATTGAGTTAACCGAGGAATAGGCAATTAATATGTATAAAATGCTGTTGAAAAAGGGTACAAGTGATTACTTGTGATGTGTTCTTACATCCAGCTAATTTTAAATTGTAATTTATGAAAAATTTAAAAATCACTTGTAGCCCTCGTCAATTGTAACTCCCTTCCCAGTGTGTTGTTATTT-AAAACACATTTTTAAACAAAATATTAGAGTTCTCTTTTCTATAGTCCTCTTAAACTGTCCACTGATTTCAACTTTTCTCGATAATAGTTCAGAAAATCCGGAAGAGAAGGAGGAGAAAAACGGGGGGTAGTCGAAGGGCATTGTTCTCAGGTGATGAGAAATCTAGGTAGGAATGGGTCGCCGGAGGAAAAATCCAACTGGTCCGGTTGAGTATCGGGAACACATTCTCGTTCCAGAAACGATAGCGTCTGTCAATAACGTAGAATTGGCGTAGGTCTTCAGGAGAGATTGAGGACGAAGAAGAGGAAAAGGACGAAAAACAGCCATAGAGGAAAAGGGGATGAGATGAAGAAAGAATACTATCGCATTCCAGCCTCGTTCTCTCTAGCAAACCGGAGCATGGGCAAACTGGATTTACTTATCTCCCTATTTTCCAGCATGAAGCACGCCGTGAACGTGCAGAGACTTGCACTTTACCAATCCAGGGATTCTGTTTCAATTATTCAGGACGCATGAACATAAGCTACCCACCCTAACGGAACTCTCCGAACCTCCTCTCGCACCTCTCCCAATCTCTCTTTTTTTTTCTTCCTTCTCTCTATTCTCTCCATCTATCACTCCCTTTCTTTCTCTTTCCCTCTGAGCAGTGTCTTCAGAATCTCCCAAACTTTTCCACACAGTTGAAATAACTAATGCCCACAAAGAGGTGGTGGGTATTCTTCTAAATATGTTGCCATACTCAGAGCGAAGGTTTTAGGCGACCCCCTCCCACACACACTTTTTCATATTTTATTCCCTTAGCAAAATTGAAACATATTCGGGAGATGTACTTCAGAAATGGAAAGGCATATTTCTGGCGGAAGGGAACAGAAGGTCACAAACTTGTGGTTGTGCAGTTTTCGTTTGATGAAGAAAGTAGTGGTTATGTAGCTTTCATTCAAATCATAACTTATGCAAGAATGCTCACATATTTCCAATTTTATATCCAAAATCACAAGCTGAATGAATTCGTAAAATCATGCATACTCCATGCGAGGACCATATCACATGAGGTGTCCAGT--CATTTCCTACATAACAAAACGGGTTAAGTAAGAAGT--------AAAAAATATTGAATTTTGATGCAAGCTCTTTCACCAATATTTACCAAATGGTAGATTCTTTTTATTGATCACAA
Ncoylei_DinkinCove_N1118 ATTTGCCATGAATTAAGGATGTGAGAATCTAAGGGGTACAAGCGACATTTTTGTGGAAATGGAGTTAACCGAGGAATAGGCAATTAATATGTATAAAATGCTGTTGAAAAGGGGTACAAGTGAATATTTGTGATGTGTTCTTACATCCAGCTAATTTTAAATTGTAATTTATGAAAAATTTAAAAATCACTTGTAGCCCTCGTCAATTGTAACT-CCTTCCCAGTGTGTTGTTATTT-AAAACACATTTTTAAACAAAATATTAGAGTTCTCTTCTCTATAGTCCTTCTAAACTGTCCACTGATTTCAACTTTTCTCGATAATAGTTCAGAAAATCCCGAAGAGAAGGAGGAGAAAAGCG-GGAGTAGTCGAAGGGCATTGTTCTCAGGTGATGAGAAATCTAGGTAGGAATGGGTCGCCGGAGGAAAAATCTAACGGGTCCGGTTGAGTATCCGGAACACATTCTCGTTCCAGAAACGATAGCGTCTGTCAATAACGTAGAATTGGCGTAGGTCTTCAGGAGAGATTGAGGACGAAGAAGAGGAAAAGGACGAAAAACAGCCATAGAGGAGAAGGGGATAAGATGAAGAAAGAATACTATCGCATTCCAGCCTCGTTCTCTCTAGCAAACCGGAGCATGGGCAAACTGGATTTACTTATCTCCCTATTTTCCAGCATGAAGCACGCCGTGAACGTGCAGAGACTTGCACTTTACCAATCCAGGGATTCTGTTTCAATTATTCAGGACGCATGAACATAAGCTACCCACCCTAACGGAACTCTCCGAACCTCCTCTCGCACCTCTCCCCATCTCTCTTTTTTTTCCTTCCTTCTCTCTATTCTCTCCATCTATCACTCCCTTTCTTTCTCTTTCCCTCTGAGCAGTGTCTTCAGAATCTCCCAAACTTTTCCACACAGTTGAAATAACTAATGCCCACAAAGAGGTGGTGGGTATTCTTCTAAATATGTTGCCATACTCAGAGCGAAGGTTTCAGGCGACCCCCACCCACACACACTTTGCCATATTTTATTCCCTTAGCAAAATTGAAACATATTCGGGAGATGTACTTCAGAAATGGAAAGACATATCTCTGGCGGAAGGGAACAAAAGGTCACAAACTTGTGGTTGTGCTGTTTTCGTTTGATGAAGAAAGTAGTGGTTATGTAGCTTTCATTCAAATCATAACTTATGCAAGAATGCTCACATATTTCCAATTTTATATCCAAAATCCCAAGCTGAATGAATTCGTAAAATCATGCATACTCCATGCGAGGACCATGTCACATGAGGTGTCCAGTACGATTTCTTACATAACAAAACGGGTTAAGTAAGAAGTTAAACTAAGAAAAATATTGAATTTTGATGCAAGCTCTTTCACCAATATTTACCAAATGGTAGACTCTTTTTATTGATCACAA
Ncoylei_TiptonCreek_N837 ATTTGCCATGAATTAAGGATGTGAGAATCTAAGGGGTACAAGCGACATTTTTGTGGAAATGGAGTTAACCGAGGAATAGGCAATTAATATGTATAAAATGCTGTTGAAAAGGGGTACAAGTGAATATTTGTGATGTGTTCTTACATCCAGCTAATTTTAAATTGTAATTTATGAAAAATTTAAAAATCACTTGTAGCCCTCGTCAATTGTAACTCCCTTCCCAGTG---TGTTATTT-AAAACACATTTTTAAACAAAATATTAGAGTTCTCTTTTCTATAGTCCTTCTAAACTGTCCACTGATTTCAACTTTTCTCGATAATAGTTCAGAAAATCCCGAAGAGAAGGAGGAGAAAAGCGGGGGGTAGTCGAAGGGCATTGTCCTCAGGTGATGAGAAATCTAGGTAGGAATGGGTCGCCGGAGGAAAAATCTAACGGGTCCGGTTGAGTATCCGGAACACATTCTCGTTCCAGAAACGATAGCGTCTGTCAATAACGTAGAATTGGCGTAGGTCTTCAGGAGAGATTGAGGACGAAGAAGAGGAAAAGGACGAAAAACAGCCATAGAGGAGAAGGGGATAAGATGAAGAAAGAATACTATCGCATTCCAGCCTCGTTCTCTCTAGCAAACCGGAGCATGGGCAAACTGGATTTACTTATCTCCCTATTTTCCAGCATGAAGCACGCCGTGAACGTGCAGAGACTTGCACTTTACCAATCCAGGGATTCTGTTTCAATTATTCAGGACGCATGAACATAAGCTACCCACCCTAACGGAACTCTCCGAACCTCCTCTCGCACCTCTCCCCATCTCTCTTTTTTTTCCTTCCTTCTCTCTATTCTCTCCATCTATCACTCCCTTTCTTTCTCTTTCCCTCTGAGCAGTGTCTTCAGAATCTCCCAAACTTTTCCACACAGTTGAAATAACTAATGCCCACAAAGAGGTGGTGGGTATTCTTCTAAATATGTTGCCATACTCAGAGCGAAGGTTTCAGGCGACCCCCACCCACACACACTTTGCCATATTTTATTCCCTTAGCAAAATTGAAACATATTCGGGAGATGTACTTCAGAAATGGAAAGACATATCTCTGGCGGAAGGGAACAAAAGGTCACAAACTTGTGGTTGTGCAGTTTTGGTTTGATGAAGAAAGTAGTGGTTATGTAGCTTTCATTCAAATCATAACTTATGCAAGAATGCTCACATATTTCCAATTTTATATCCAAAATCCCAAGCTGAATGAATTCGTAAAATCATGCATACTCCATGCGAGGACCATGTCACATGATGTGTCCAGTACGAGTTCTTACATAACAAAACGGGTTAAGTAAGAAGTTAAACTAAGAAAAATATTGAATTTTGATGCAAGCTCTTTCACCAATATTTACCAAATGGTAGACTCTTTTTATTGAACAAAA
Ncressleri_PigeonCave_G2077 ATTGGCTATGAATTGGGAAGGTGAGAATCTAAGGGATACAAGTGACATTTTTGTGGAAATGGATTTAACTGAGGAATAGGCAATTAATATGTATAAAATGCTGTTGAAAAGGGGTACAAGTGAATATCTGTGGTGTGTTCTTACATCCAGCTAATTCTAAATTGTAATTTATGAAAAATTTAAAACTCACTTGCACCCCTTGTCAATTGTAACTCCCTTCCCAATATATTGTTATTTAAAAAAACATTTTTTTA-AAAATATTAGACTTCTTTTTTTTATAGTTCTTTTAAATTGTCCACTGATTTCAACTTTTCTCGATAATAGTTCAGAAAATCCCGAAAAGAAGGAGGGGGAAAGCGGGGTGTAGTCGAAGGGTATTGTTCTCAGGTGATGAGAAATCTGGGTAGGAATGGGCCGCCGGAGGAAAAATCCGACTGGTCCGGTTGGGTATCCGAAACACATTCTCGTTCCAGAAACGATAGCGTCTGTCAATAACGTAGAATTGGCGTAGGTCTTCAGGAGAGATTGAG---GAAGAAGAGGAGAAGGACGAAAAACAGCCATAGAGGAAAAGGAGATGAGATGAAGAAGGAACACTATCGCATTCCAGCCTCGTTCTCTCCAGCAAACCGGAGCATGGGCAAACTGGATTTACTTATCTCCCTATTTTCCAGCATGAAGCACGCCGTGAACGTGCAGAGACTTGCACTTTACCAATCCAGGGATTCTGTTTCAATTATTCAGGACGCATGAACATAAGCTACCCATCCTAACGGAACTCTCCGAACCTCCTCTCTCACCC-CCCCAATCTCTCTTTTCTTTTCTTCCTTCTTTCTATTCTATCAATCTATCACTCCCTTTCTTTCTCCTTCTCTCCGAGCAGTGTCTTCAGAATCTCCCACACTTTTCCACACAGTTGAAATAACTAATGCCCACAAAGAGGTGGTGGGTATTCTTCTGAATATGCTGTCATACTCAGAACGAAGGTTTTAACCGATCCCCCCCCCCACACTCTTTTCCATATTTTATTGCCATAGCAAAATTGAAACATATTCGAGGGATGTGCTTGGGAAATGGAAATG---------GCGGGAAGGGAATAGAAGGTCACAAACTTGTGGTTGTGCAGTTTTCGTTTGATGAAGAAAATAGCGGTTTTGTAGCTTTCATTCAAATCATGACTTATGCAAGAGAGCTCCCATATATTCAATTTTATATCCAAAATCCCAAGCTGAATGAATTCGTAAACTCATGCATACTCCACACAAGGACAATGTCACGTGAGTTGTCCAGTACGATTTCCTACATAACAAAACGGGTTAAGTAAAAAGTTAAACTAAAAAATACATTGAATTTTGATGCAAGCTCTTTCGCCAATATTTACCAAGTGGTCAATTCCTTTTATTGATCAGAA
Ncrosbyi_PricesCrk_N1143 AT-TACCATGAATTGAGGATGTGAAAATCTAAGGAGTACAAGTGACATTTTTGTGGAAATGTAGTTAACTGAGGAATAGGCAATTGACATGTATAAAATGCTGTTGCAAAGGAGTACAAGTGAATTTATGTGATGTGTTCTTACATTCAGCTAATTTTAAATGGTAAGTTATGAAAAATGTAAAAGTCACTTGTAGCCCTCGTCACTTGTAACTCCCTTCCCAGTATGTTGTTATTTAGAAACACATTTTCAAACAAAATATTAGAGTTCTCTTTTCTGTAGTCCTTTTAAACTGTCCACTGATTTCAACTGTTCTCGATAATGGTTCAGAAAATCCCGAAGAGAAGGAGGGGAAAAGCGGGAAGTAGTCGGAGGGCATTGTTCTCAGGTGATGAGAAATCTAGGTAGGAATGGGTCGCCGGAGGAAAAATCCAACTGGTCCGGTTGAGTATCCGGAACACATTCTCGTTCCAGAAACGATAGCGTCTGTCAATAACGTAGAATTGGCGTAGGTCTTCAGGAGAGATTGAGGAAGAAGAAGAGGAAAAGGACGAAAAACAGCCATAGAGGAAAAGGGGATGAGATGAAGAAAGAATACTATCGCATTCCAGCCTCGTTCTCTCTAGCAAACCGGAGCATGGGCAAACTGGATTTACTTATCTCCCTATTTTCCAGCATGAAGCACGCCGTGAACGTGCAGAGACTTGCACTTTACCAATCCAGGGATTCTGTTTCAATTATTCAGGACGCATGAACATAAGCTACCCACCCTAACGGAACTCTCCGAACCTTCTCTCTCACC--CCCCCATCTCTC-TCT-TTTTTTTCCTTCTCTCTATTCTCTCCATCTATCACTCCCTTTCTTTCTCTTTCCCTCTGAGCAGTGTCTTCAGAATCTCCCAAACTTTTCCACACAGTTGAAATAACTAATGCCCACAAAGAGGTGGTGGGTATTCTTCTAAATATGTTGCCATACTCAGAGCGAAGGTTTTAGGCGACCCCCTCCCACACACACTTTGCCATATTTTATTCCCTTAGCAAAATTGAAACCTATACAGGAGATGTACTTCAGAAATGGAAAGGCATATCTCTGGCGGAAGGGAACAGAAGGTCACAGACTTGTGGTTGTGCAGTTTTCGTTTGATGAAGAAAGTAGTGGTTATGTAGCTTTCATTCAAATCATAACTTATGCAAGAAAGTTCCCATATTTCCAATTTTATATCCAAAATCCCAAGCTGAATGAATTCCTAAAATCATGCATACTCCACACGAGGACCATGTCACATGAGGTGTCCAGTACGATTTTCTACATAACAAAACGGGTTAAGTAAGAAGTTAAACTAAAAAAAATATTGAATTTCGATGCAAGCTCTTTCACCAATATTTACCAAATGGTAGGTTCTTTTTATTGATCACAA
Ndellingeri_WhitewFalls_N887 --------------AAGGATGTGAAAATCTAAGGGGTACGAGCGACATTTATGTGGAAATTGAGTTAACCGAGGAATAGGCAATTAATATGTATAAAATGCTGTTGAAAAGGGGTACAAGTGAATACTTGTGATGAGTTCTTACATCCAGCTAATTTTAAATTGTAATTTACGAAAAATTTAAAAATCACTTGTAGCCCTCGTCAATTGTAACTCCCTTCCCAGTGTGTTGTTATTT-AAAACACATTTTTAAACAAAATATTAGAGTTCTCTTTTCTATAGTCCTCTTAAACTGTCCACTGATTTCAACTTTTCTCGATAATAGTTCAGAAAATCCGGAAGAGAAGGAGAAGAAAAGCGGGGGGTAGTCGAAGGGCATTGTTCTCAGGTGATGAGAAATCTAGGTAGGAATAGGTCGCCGGAGGAAAAATCCAACTGGTCCGGTTGAGTATCCGGAACACATTCTCGTTCCAGAAACGATAGCGTCTGTCAATAACGTAGAATTGGCGTAGGTCTTCAGGAGAGATTGAGGACGAAGAAGAGGAAAAGGACGAAAAACAGCCATAGAGGAAAAGGGGATGAGATGAAGAAAGAATACTATCGCATTCCAGCCTCGTTCTCTCTAGCAAACCGGAGCATGGGCAAACTGGATTTACTTATCTCCCTATTTTCCAGCATGAAGCACGCCGTGAACGTGCAGAGACTTGCACTTTACCAATCCAGGGATTCTGTTTCAATTATTCAGGACGCATGAACATAAGCTACCCACCCTAACGGAACTCTCCGAACCTCCTCTCGCACCTCCTCCAATCTCTCTTTTTTTTCCTTCCTTCTCTCTATTCTCTCCATCTATCACTCCCTTTCTTTCTCTTTCCCTCTGAGCAGTGTCTTCAGAATCTCCCAAACTTTTCCACACAGTTGAAATAACTAATGCCCACAAAGAGGTGGTGGGTATTCTTCTAAATATGTTGCCATACTCAGAGCGAAGGTTTTAGGCGACCCCCTCCCACACACACTTTGCCATATTTTATTCCCTTAGCAAAATTGAAACATATTCGGGAGATGTACTTCAGAAATGGAAAGGCATATCTCTGGCGGAAGGGAACAGAAGGTCACAAACTTGTGGTTGTGCAGTTTTCGTTTGATGAAGAAAGTAGTGGTTGTGTAGCTTTCATTCAAATCATAACTTATGCAAGAATGCTCACATATTTCCAATTTTATATCCAAAATCCCAAGCTGAATGAATTCGTAAAATCATGCATACTCCATGCGAGGACCATGTCACATGAAGTGTCCAGTACGATTTCCTACATAACAAAACGGGTTAAGTAAGACGT--------AAAAAATATTGAATTTTGAT------------------------------------------------------
Ndilutus_GrassyCreek_N670 ----------------------------------------------------------------------------------------------------------------------------------------------------------------ATTGTAATTTATGAAAAATGTGAAATCCACTTGTT----------------ACTCCCTTCCCAGTATGTTGTTATTTAAAAACACATTTTAAAACAAAATATTAGAGTTCTCTTTTCTATAGTTTTTTTAAACTGTCCACTGATTTCAACTTTTCTCGATAATAGTTCAGAAAATCTCGAAGAGAAGGAGGGGAAAAGCGGTGTGTAGTCGAAGGGCATTGTTCTCGGGTGATGAGAAATCCAGGTAGGAATGGGTCGCCGGAGGAAAAATCC-ACCGGTCCGGTCGAGTATCCGGAACACATTCTCGTTCCAGAAACGATAGCGTCTGTCAATAACGTAGAATTGGCGTAGGTCTTCAGGAGAGATTGAG---GAAGAAGAGGAAAAGGACGAAAAACAGCCATAGAGGAAAAGGGGATGAGATGAAGAAAGAATACTATCGCATTCCGGCCTCGTTCTCTCTAGCAAACCGGAGCATGGGCAAACTGGATTTACTTATCTCCCTATTTTCCAGCATGAAGCACGCCGTGAACGTGCAGAGACTTGCACTTTACCAATCCAGGGATTCTGTTTCAATTATTCAGGACGCATGAACATAAGCTACCCACCCTAACGGAACTCTCCGAACCTCCTCTACCACCT-CCCCAATCTCTT-TTTTTTTCCTTCCTTCTCTCTATTCTCTCCATCTATCACTCCCTTTCTTTCTCTTTCCCTCTGAGCAGTGTCTTCAGAATTTCCCAAACTTTTCCACACAGTTGAAATAACTAATGCCCACAAAGAGGTGGTGGGTATTCTTCTAAATATGTTTCCATACTCAGAGCGAAGGTTTTAGGCGACCCCTTCCCACACACACTTTGCCATATTTTATTCCCTCAGCAAAATTGAAACATATTCGGGAG---------------------------------------------------------------------------------------------------------------------------------------------------------------------------------------------------------------------------------------------------------------------------------------------------------------------------------------------------------------------
Nesticus_gertschi_N806_gr_nasicus ---------------------------------------------------------------------------------------------------------------------------------GTGATGTGTTCTTACATCCAGCTAATTTTAAATTGTAAGTTATGACAAATGCAAAAGTCACTTGTAGCCCTCGCCACTTGTAACTCCCTTCCCAGTATGTTGTCATTTAGAAACACATTTTTAAACAAAATATTAGAGTTCTCTTTTCTATAGTCCTTTTAAACTGTCCACCGATTTCAACTGTTCTCGATAATGGTTCAGA--------AAGAGAAGGAGGGGGAAAGCGGGAAGTAGTCGGAGGGCATTGTTCTCAGGTGATGAGAAATCTAGGTAGGAATGGGTCGCCGGAGGAAAAATCCAACTGGTCCGGTTGAGTATCCGGAACACATTCTCGTTCCAGAAACGATAGCGTCTGTCAATAACGTAGAATTGGCGTAGGTCTTCAGGAGAGATTGAGGAAGAAGAAGAGGAAAAGGACGAAAAACAGCCATAGAGGAAAAGGGGATGAGATGAAGAAAGAATACTATCGCATTCCAGCCTCGTTCTCTCTAGCAAACCGGAGCATGGGCAAACTGGATTTACTTATCTCCCTATTTTCCAGCATGAAGCACGCCGTGAACGTGCAGAGACTTGCACTTTACCAATCCAGGGATTCTGTTTCAATTATTCAGGACGCATGAACATAAGCTACCCACCCTAACGGAACTCTCCGAACCT----------------------------------------------------------------------------------------------------------------------------------------------------------------------------------------------------------------------------------------------------------------------------------------------------------------------------------------------------------------------------------------------------------------------------------------------------------------------------------------------------------------------------------------------------------------------------------------------------------------------------------------------------
Nfridelli_LittlePigeon_N262 ATTTGCCATGAATTAAGGATGTGAAAATCTAAGGGGTACAAGCGACATTTTTGTGGAAATTGAGTTAACCGAGGAATAGGCAATTAATATGTATAAAATGCTGTTGAAAAGGGGTAGAAGTGAATACTTGTGATGTGTTCTTACATCCAGCTAATTTTAAATTGTAATTTATGAAAAATTTAAAAATCACTTGTAGCCCTCGTCAATTGTAACTCCCTTCCCAGTGTGTTGTTATTT-AAAACACATTTTTAAACAAAATATTAGAGTTCTCTTTTCTATAGTCCTCTTAAACTGTCCACTGATTTCAACTTTTCTCGATAATAGTTCAGAAAATCCGAAAGAGAAGGAGGAGAAAAGCGGGGGGTAGTCAAAGGGCATTGTTCTCAGGTGATGAGAAATCTAGGTAGGAATAGGTCGCCGGAGGAAAAATCCAACTGGTCCGGTTGAGTATCCGGAACACATTCTCGTTCCAGAAACGATAGCGTCTGTCAATAACGTAGAATTGGCGTAGGTCTTCAGGAGAGATTGAGGACGAAGAAGAGGAAAAGGACGAAAAACAGCCATAGAGGAAAAGGGGATGAGATGAAGAAAGAATACTATCGCATTCCAGCCTCGTTCTCTCTAGCAAACCGGAGCATGGGCAAACTGGATTTACTTATCTCCCTATTTTCCAGCATGAAGCACGCCGTGAACGTGCAGAGACTTGCACTTTACCAATCCAGGGATTCTGTTTCAATTATTCAGGACGCATGAACATAAGCTACCCACCCTAACGGAACTCTCCGAACCTCCTCTCGCACCTCCTCCAATCTCTCTTTTTTTTCCTTCCTTCTCTCTATTCTCTCCATCTATCACTCCCTTTCTTTCTCTTTCCCTCTGAGCAGTGTCTTCAGAATCTCCCAAACTTTTCCACACAGTTGAAATAACTAATGCCCACAAAGAGGTGGTGGGTATTCCTCTAAATATGTTGCCATACTCAGAGCAAAGGTTTTAGGCGACCCCCTCCCACACATACTTTGCCATATTTTATTCCCTTAGCAAAATTGAAACATATTCGGGAGATGTACTTCAGAAATGGAAAGGCATATCTCTGGCGGAAGGGAACAGAAGGTCACAAACTTGTGGTTGTGCAGTTTTCGTTTGATGAAGAAAGTAGTGGTTGTGTAGCTTTCATTCAAATCATAACTTATGCAAGAATGCTCACATATTTCCAATTTTATATCCAAAATCCCAAGCTGAATGAATTCGTAAAATCATGCATACTCCATGCGAGGACCATGTCACATGAGGTGTCCAGTACGATTTCCTACATAACAAAACGGGTTAAGTAAGAAGT--------AAAAAATATTGAATTTTGATGCAAGCTCTTTCACCAATATTTACCAAATAGTAGATTCTTTTTATTGATCACAA
Nfurtivus_HugdenBranch_G3175 ATTTGCCATGAATTGAGGGTGTGAAAATCTAAGGGGTACAAGTGACCTTTTTGTGGAAATGGAGTTAACTGGGGAATAGGCAATTAATACGTATAAAATGCTGTTGAAAAGGGGTACAAGTGAATCTCTGTGGTGTG---TTACATCCAGCTAATTTTAAATTGTAATTTATGAAAAATGTAAAAGTTACTTGTAGCCCTCGTCACTTGTAATTCCCTTCCCAGTA---TGTTATTTAAAAACACATTTTTAAACAAAATATTAGAGTTCTCTTTTCTTTAGTCCTTTTAAACTGTCCACTGATTTCAACTTTTCTCGATAATAGTTCAGAAAATCCCGAAGAGAAGGAGGAGAAAAGTGGGGGGTAGTCGAAGGGCATTGTTCTCAGGTGATGAGAAATCTAGGTAGGAATGGGTCGCCGGAGGAAAAATCCAACTGGTCCGGTTGAGTATCCGGAACACATTCTCGTTCCAGAAACGATAGCGTCTGTCAATAACGTAGAATTGGCGTAGGTCTTCAGGAGAGATTGAGGACGAAGAAGAGGAAAAGGACGAAAAACAGCCATAGAGGAAAAGGGGATGAGATGAAGAAAGAATACTATCGCATTCCAGCCTCGTTCTCTCTAGCAAACCGGAGCATGGGCAAACTGGATTTACTTATCTCCCTATTTTCCAGCATGAAGCACGCCGTGAACGTGCAGAGACTTGCACTTTACCAATCCAGGGATTCTGTTTCAATTATTCAGGACGCATGAACATAAGCTACCCACCCTAACGGAACTCTCCGAACCTCCTCTCGCACCTCCCCCAATCTCTCTTTTTTTTTCTTCCTTCTCTCTATTCTCTTCATCTATCACTCCCTTT----C-------CTCTGAGTAGTGTCTTCGGAATCTCCCAAACTTTTCCACACAGTTGAAATAACTAATGCCCACAAAGAGGTGGTGGGTATTCTTCTAAATATGTTGTCATACTCAGAGCGAAGGTTTTAGGCGACCCCCTCCCACACACACTTTGCCATATTTTATTCCCTTAGCAAAATTGAAACATATTCGGGAGATGTACTTCAGAAATGGAGAGGCATATCTCTGGCGGAAGGGAACAGAAGGTCACAAACTTGTGGTTGTGTAGTTTTCGTTTGATGAAGAAAGTAGTGGTTATGTAGCTTTCATTCAAATCATAACTTATGCAAGAATGCTCACATATTTCCAATTTTATATCCAAAATCCCAAGCTGAATGAATTCGTAAAATCATGCATACTCCATACGAGGACCATGTCACATGAGGTGTCCAGTACGATTTCCTACATAACAAAACGGGTTAAGTAAGAAGT--------AAAATATATTGAATTTTGATGCAAGCTCTTTCACCAATATTTACCAAATGGTAGATTCTTTTTATTGATCACAA
Nfurtivus_RaccoonMtn_N1026 ATTTGCCATGAATTGAGGGTGTGAAAATCTAAGGGGTACAAGTGACCTTTTTGTGGAAATGGAGTTAACTGGGGAATAGGCAATTAATATGTATAAAATGCTGTTGCAAAAGGGTACAAGTGAATCTCTGTGGTGTG---TTACATCCAGCTAATTTTAAATTGTAATTTATGAAAAATGTAAAAGTTACTTGTAGCCCTCGTCACTTGTAATTCCCTTCCCAGTA---TGTTATTTAAAAACACATTTTTAAACAAAATATTAGAGTTCTCTTTTCTTTAGTCCTTTTAAACTGTCCACTGATTTCAACTTTTCTCGATAATAGTTCAGAAAATCCCGAAGAGAAGGAGGAGAAAAGTGGGGGGTAGTCGAAGGGCATTGTTCTCAGGTGATGAGAAATCTAGGTAGGAATGGGTCGCCGGAGGAAAAATCCAACTGGTCCGGTTGAGTATCCGGAACACATTCTCGTTCCAGAAACGATAGCGTCTGTCAATAACGTAGAATTGGCGTAGGTCTTCAGGAGAGATTGAGGACGAAGAAGAGGAAAAGGACGAAAAACAGCCATAGAGGAAAAGGGGATGAGATGAAGAAAGAATACTATCGCATTCCAGCCTCGTTCTCTCTAGCAAACCGGAGCATGGGCAAACTGGATTTACTTATCTCCCTATTTTCCAGCATGAAGCACGCCGTGAACGTGCAGAGACTTGCACTTTACCAATCCAGGGATTCTGTTTCAATTATTCAGGACGCATGAACATAAGCTACCCACCCTAACGGAACTCTCCGAACCTCCTCTCGCACCTCCCCCAATCTCTCTTTTTTTTTCTTCCTTCTCTCTATTCTCTTCATCTATCACTCCCTTT----C-------CTCTGAGTAGTGTCTTCGGAATCTCCCAAACTTTTCCACACAGTTGAAATAACTAATGCCCACAAAGAGGTGGTGGGTATTCTTCTAAATATGTTGTCATACTCAGAGCGAAGGTTTTAGGCGACCCCCTCCCACACACACTTTGCCATATTTTATTCCCTTAGCAAAATTGAAACATATTCGGGAGATGTACTTCAGAAATGGAGAGGCATATCTCTGGCGGAAGGGAACAGAAGGTCACAAACTTGTGGTTGTGTAGTTTTCGTTTGATGAAGAAAGTAGTGGTTATGTAGCTTTCATTCAAATCATAACTTATGCAAGAATGCTCACATATTTCCAATTTTATATCCAAAATCCCAAGCTGAATGAATTCGTAAAATCATGCATACTCCATACGAGGACCATGTCACATGAGGTGTCCAGTACGATTTCCTACATAACAAAACGGGTTAAGTAAGAAGT--------AAAATATATTGAATTTTGATGCAAGCTCTTTCACCAATATTTACCAAATGGTAGATTCTTTTTATTGATCACAA
Ngeorgia_Sittons_N073 --------------------------------------------------------------------------------------------------------------GGGGTGCAAGTGAATCTCTGTGGTGTG---TTACATCCAGCTAATTTTAAATTGTAATTTATGAAAAATGTAAAAGTTACTTGTAGCCCTCGTCACTTGTAACTCCCTTCCCAGTA---TGTTATTTAAAAACACATTTTTAAACAAAATATTAGAGTTCTCTTTCCTTTAGTCCTTTTAAACTGTCCACTGATTTCAACTTTTCTCGATAATAGTTCAGAAAATCCCGAAGTGAAGGAGGAGAAAAGCGGGGGGTTGTCGAAGGGCATTGTTCTTAGGTGATGAGAAATCTAGGTAGGAATGGGTCGCCGGAGGAAAAATCCAACTGGTCCGGTTGAGTATCCGGAACACATTCTCGTTCCAGAAACGATAGCGTCTGTCAATAACGTAGAATTGGCGTAGGTCTTCAGGAGAGATTGAGGACGAAGAAGAGGAAAAGGACGAAAAACAGCCATAGAGGAAAAGGGGATGAGATGAAGAAAGAATACTATCGCATTCCAGCCTCGTTCTCTCTAGCAAACCGGAGCATGGGCAAACTGGATTTACTTATCTCCCTATTTTCCAGCATGAAGCACGCTGTGAACGTGCAGAGACTTGCACTTTACCAATCCAGGGATTCTGTTTCAATTATTCAGGACGCATGAACATAAGCTACCCACCCTAACGGAACTCTCCGAACCTCCTCTCGCACCTCCTCCAATCTCTC-TTTTTTTTCTTCCTTCTCTCTATTCTCTCCATCTATCACTCCCTTTCTTTCTCTTTCCCTCTGAGCAGTGTCTTCAGAATCTCCCAAACTTTTCCACACAGTTGAAATAACTAATGCCCACAAAGAGGTGGTGGGTATTCTTCTAAATATGTTGCCATACTCAGAGCGAAGGTTTTAGGCGA--CCGCCTCCCACACACTTTTCCATATTTTATTCCCTTAGCAAAATTGAAACATATTCGGGAGATGTACTTCAGAAATGGAAAGGCATATCTCTGGCGGTAGGGAACAGAAGGTCACAAACTTGTGGTTGTGCAGTTTTCGTTTGATGAAGAAAGTAGTGGTTATGTAGCTTTCATTCAAATCATAACTTATGCAAGAATGCTCACATATTTCCAATTTTATATCCAAAATCCCAAGCTGAATGAATTCGTAAAATCATGCATACTCCATGCGAGGACCATGTCACACGAGGTGTCCAGTACGATTTCCTACATAACAAAACGGGTTAAGTAAGAAGT--------AAAAAATATTGAATTTTGATGCAAGCTCTTTCACCAATATTTACCAAATGGTAGATTCTTTTTATTGATCACAA
Ngertschi_CedarCreek_N351 ATTTGCCATGAATTGAGGATGTGAAAATCTAAGGAGTACAAGTGACATTTTTGTGGAAATGGAGTTAACTGAGGAATAGGCAATTAACATGTATAGAATGCTGTTGCAAAGGAGTATAAGTGAATTTATGTGATGTGTTCATACATCCAGCTAATTTTAAATTGTAAGTTATGACAAATGTAAAAGTCACTTGTAGCCCTCGTCACTTGTAACTCCCTTCCCAGTATGTTGTCATTTAGAAACACATTTTTAAACAAAATATTAGAGTTCTCTTTTCTATAGTCCTTTTAAACTGTCCACCGATTTCAACTGTTCTCGATAATGGTTCAGA--------AAGAGAAGGAGGGGGAAAGCGGGAAGTAGTCGGAGGGCATTGTTCTCAGGTGATGAGAAATCTAGGTAGGAATGGGTCGCCGGAGGAAAAATCCAACTGGTCCGGTTGAGTATCCGGAACACATTCTCGTTCCAGAAACGATAGCGTCTGTCAATAACGTAGAATTGGCGTAGGTCTTCAGGAGAGATTGAGGAAGAAGAAGAGGAAAAGGACGAAAAACAGCCATAGAGGAAAAGGGGATGAGATGAAGAAAGAATACTATCGCATTCCAGCCTCGTTCTCTCTAGCAAACCGGAGCATGGGCAAACTGGATTTACTTATCTCCCTATTTTCCAGCATGAAGCACGCCGTGAACGTGCAGAGACTTGCACTTTACCAATCCAGGGATTCTGTTTCAATTATTCAGGACGCATGAACATAAGCTACCCACCCTAACGGAACTCTCCGAACCTTCTCTCTCACCC-CCCCCATCTCTCT----TTTTTTTCCTTCTCTCTATTCTCTCCATCTATCACTCCCTTTCTTTCTCTTTCCCTCTGAGCAGTGTCTTCAGAATCTCCCAAACTTTTCCACACAGTTGAAATAACTAATGCCCACAAAGAGGTGGTGGGTATTCTTCTAAATATGTTGCCATACTCAGAGCGAAGGTTTTAGGCGACCCCCTCCCACACACACTTTGCCATATTTTATTCCCTTAGCAAAATTGAAACATATTCGGGAGATGTACTTCAGAAATGGGAAGGCATATCTCTGGCGGAAGGGAACAGAAGGTCACAGACTTGTGGTTGTGCAGTTTTCGTTTGATGAAGAAAGTAGTGGTTATGTAGCTTTCATTCAAATCATAACTTATGCAAGAAAGTTCCCATATTTCCAATTTTATATCCAAAATCCCAAGCTGAATGAATTCGTAAAATCATGCATACTCCACACGAGGCCCATGTCACATGAGGTGTCCAGTACGATTTTCTACATAACAAAACGGGTTAAGTAAGAAGTTAATCTAAAAAAAATATTGAATTTTGATGCAAGCTCTTTCACCAATATTTACCAAATGGT----------------------
Ngertschi_FrenchBroad_N968 ---------------------------------------------CATTTTTGTGGAAATGGAGTTAACTGAGGAATAGGCAATTAACATGTATAGAATGCTGTTGCAAAGGAGTATAAGTGAATTTATGTGATGTGTTCATACATCCAGCTAATTTTAAATTGTAAGTTATGACAAATGTAAAAGTCACTTGTAGCCCTCGTCACTTGTAACTCCCTTCCCAGTATGTTGTCATTTAGAAACACATTTTTAAACAAAATATTAGAGTTCTCTTTTCTATAGTCCTTTTAAACTGTCCACCGATTTCAACTGTTCTCGATAATGGTTCAGA--------AAGAGAAGGAGGGGGAAAGCGGGAAGTAGTCGGAGGGCATTGTTCTCAGGTGATGAGAAATCTAGGTAGGAATGGGTCGCCGGAGGAAAAATCCAACTGGTCCGGTTGAGTATCCGGAACACATTCTCGTTCCAGAAACGATAGCGTCTGTCAATAACGTAGAATTGGCGTAGGTCTTCAGGAGAGATTGAGGAAGAAGAAGAGGAAAAGGACGAAAAACAGCCATAGAGGAAAAGGGGATGAGATGAAGAAAGAATACTATCGCATTCCAGCCTCGTTCTCTCTAGCAAACCGGAGCATGGGCAAACTGGATTTACTTATCTCCCTATTTTCCAGCATGAAGCACGCCGTGAACGTGCAGAGACTTGCACTTTACCAATCCAGGGATTCTGTTTCAATTATTCAGGACGCATGAACATAAGCTACCCACCCTAACGGAACTCTCCGAACCTTCTCTCTCA----CCCCCATCTCTCT----TTTTTTTCCTTCTCTCTATTCTCTCCATCTATCACTCCCTTTCTTTCTCTTTCCCTCTGAGCAGTGTCTTCAGAATCTCCCAAACTTTTCCACACAGTTGAAATAACTAATGCCCACAAAGAGGTGGTGGGTATTCTTCTAAATATGTTGCCATACTCAGAGCGAAGGTTTTAGGCGACCCCCTCCCACACACACTTTGCCATATTTTATTCCCTTAGCAAAATTGAAACATATTCGGGAGATGTACTTCAGAAATGGGAAGGCATATCTCTGGCGGAAGGGAACAGAAGGTCACAGACTTGTGGTTGTGCAGTTTTCGTTTGATGAAGAAAGTAGTGGTTATGTAGCTTTCATTCAAATCATAACTTATGCAAGAAAGTTCCCATATTTCCAATTTTATATCCAAAATCCCAAGCTGAATGAATTCGTAAAATCATGCATACTCCACACGAGGCCCATGTCACATGAGGTGTCCAGTACGATTTTCTACATAACAAAACGGGTTAAGTAAGAAGTTAATCTAA--------------------------------------------------------------------------
Ngertschi_HickoryNutGap_N810 -------------------------------------------------------------------------------------------------------------------------------------------CATACATCCAGCTAATTTTAAATTGTAAGTTATGCCAAATGTAAAAGTCACTTGTAGCCCTCGTCACTTGTAACTCCCTTCCCAGTATGTTGTCATTTAGAAACACATTTTTAAACAAAATATTAGAGTTCTCTTTTCTATAGTCCTTTTAAACTGTCCACCGATTTCAACTGTTCTCGATAATGGTTCAGA--------AAGAGAAGGAGGGGGAAAGCGGGAAGTAGTCGGAGGGCATTGTTCTCAGGTGATGAGAAATCTAGGTAGGAATGGGTCGCCGGAGGAAAAATCCAACTGGTCCGGTTGAGTATCCGGAACACATTCTCGTTCCAGAAACGATAGCGTCTGTCAATAACGTAGAATTGGCGTAGGTCTTCAGGAGAGATTGAGGAAGAAGAAGAGGAAAAGGACGAAAAACAGCCATAGAGGAAAAGGGGATGAGATGAAGAAAGAATACTATCGCATTCCAGCCTCGTTCTCTCTAGCAAACCGGAGCATGGGCAAACTGGATTTACTTATCTCCCTATTTTCCAGCATGAAGCACGCCGTGAACGTGCAGAGACTTGCACTTTACCAATCCAGGGATTCTGTTTCAATTATTCAGGACGCATGAACATAAGCTACCCACCCTAACGGAACTCTCCGAACCTTCTCTCTCAC---CCCCCATCTCTC-----TTTTTTTCCTTCTCTCTATTCTCTCCATCTATCACTCCCTTTCTTTCTCTTTCCCTCTGAGCAGTGTCTTCAGAATCTCCCAAACTTTTCCACACAGTTGAAATAACTAATGCCCACAAAGAGGTGGTGGGTATTCTTCTAAATATGTTGCCATACTCAGAGCGAAGGTTTTAGGCGACCCCCTCCCACACACACTTTGCCATATTTTATTCCCTTAGCAAAATTTAAACATATTCGGGAGATGTACTTCAGAAATGGGAAGGCATATCTCTGGCGGAAGGGAACAGAAGGTCACAGACTTGTGGTTGTGCAGTTTTCGTTTGATGAAGAAAGTAGTGGTTATGTAGCTTTCACTCAAATCATAACTTATGCAAGAAAGTTCCCATATTTCCAATTTTATATCCAAAATCCCAAGCTGAATGAATTCGTAAAATCATGCATACTCCACACGAGGACCATGTCACATGAGGTGTCCAGTACGATTTTCTACATAACAAAACGGGTTAAGTAAGAAGTTAAACTAAAAAAAATATTGAATTTTGATGCAAGCTCTTTCACCAATATTTACCAAATGGT----------------------
Nholsingeri_BrumleyCrk_N916 ATTTGCTATGAATTGAGTATGTGAAAATCTAAGCGGTACAAGTGACATTTTTGTGGAAATGGAGTTAACTGAGGAATAGGCAATTAACATGTATAAAATGCTGTTGCAAAGGGGTGCAAGTGAATCTATGTGATGTGTTCTTACATCCAACTAATTTAAAAATGTAATTCATGAAAAATGTAAAAGTCACTTGTAGCCCTCGTCACTTGTAACTCCCTTCCCAGTATGTTGTTATTTAAAAACACATTTTTAAACAAAATATTAAAGTTCTCTTTTCTATAGTTCTTTTAAACTGTCCACTGATTTCAACTTTTGTCGATAATAGTTCAGAAAATCTCGAAGAGAAGGAGGGGAAAAGCGGTGTGTAGTCGAAGGGCATTTTTCTCAGGTGATGAGAAATCTAGGTAGGAATGGGTCGCCGGAGGAAAAATCCAACTGGTCCGGTTGAGTATCCGGAACACATTCTCGTTCCAGAAACGATAGCGTCTGTCAATAACGTAGAATTGGCGTAGGTCTTCAGGAGAGATTGAG---AAAGAAGAGGAAAAGGACGAAAAACAGCCATAGAGGAAAAGGGGATGAGATGAAGAAAGAATACTATCGCATTCCTGCCTCGTTCTCTCTAGCAAACCGGAGCATGGGCAAACTGGATTTACTTATCTCCCTATTTTCCAGCATGAAGCACGCCGTGAACGTGCAGAGACTTGCACTTTACCAATCCAGGGATTCTGTTTCAATTATTCAGGACGCATGAACATAAGCTACCCACCCTAACGGAACTCTCCGAACCTCCTCTACCACCT-CCCCAATCTATC---TTTTTTTTCCCTTCTCTCTATTCTCTCCATCTATCACTCCCTTTCTTTCTCTTTCCCTCTGAGCAGTGTCTTCAGAATTTCCCAAACTTTTCCACACAGTTGAAATAACTAATGCCCACAAAGAGGTGGTGGATATTCTTCTAAATATGCTGCCATACTCAGAGCGAAGGTTTTAGGCGACCCCTTCCCACACACACTTTGCCATATTTTATTCCCTTAGCAAAATTGAAACATATTCGGGAGATGTACTTCAGAAATGGAAAGGCATATCTCTGGCGGAAGGGAACAGAAGGTCACAAACTTGGAGTTGTGCAGTTTTCGTTTGATGAAGAAAGTAGTGGTTATGTAGCTTTCATTCAAATCATAACTTATGCAAGAAAGCTCCCATATTTCCAATTTTATATCCAAAATCCCAAGCTGAATGAATTCGTAAAATCATACATACTCCACGCGAGGACCATGTCACATGAGGTGTCCAGTACGATTTTCTACATAACAAAACGGGTTAAGTAAGAAGTTAAACTAAAAAAAATATGGAATTTTGATGCAAGC------------------------------------------------
Nholsingeri_PondCave_N541 ATTTGCTATGAATTGAGTATGTGAAAATCTAAGCGGTACAAGTGACATTTTTGTGGAAATGGAGTTAACTGAGGAATAGGCAATTAACATGTATAAAATGCTGTTGCAAAGGGGTACAAGTGAATCTATGTGATGTGTTCTTACATCCAACTAATTTTAAATTGTAATTTATGAAAAATGTAAAAGTCACTTGTAGCCCTCGTCACTTGTAACTCCCTTCCCAGTATGTTGTTATTTAAAAACACATTTTTAAACAAAATATTAGAGTTCTCTTTTCTATAGTTCTTTTAAACTGTCCACTGATTTCAACTTTTCTCGATAATAGTTCAGAAAATCTCGAAGAGAAGGAGGGGAAAAGCGGTGTGTAGTCGAAGGGCATTGTTCTCAGGTGATGAGAAATCTAGGTAGGAATGGGTCGCCGGAGGAAAAATCCAACTGGTCCGGTTGAGTATCCGGAACACATTCTCGTTCCAGAAACGATAGCGTCTGTCAATAACGTAGAATTGGCGTAGGTCTTCAGGAGAGATTGAG---AAAGAAGAGGAAAAGGACGAAAAACAGCCATAGAGGAAAAGGGGATGAGATGAAGAAAGAATACTATCGCATTCCTGCCTCGTTCTCTCTAGCAAACCGGAGCATGGGCAAACTGGATTTACTTATCTCCCTATTTTCCAGCATGAAGCACGCCGTGAACGTGCAGAGACTTGCACTTTACCAATCCAGGGATTCTGTTTCAATTATTCAGGACGCATGAACATAAGCTACCCACCCTAACGGAACTCTCCGAACCTCCTCTACCACCT-CCCCAATCTATC---TTTTTTTCCCCTTCTCTCTATTCTCTCCATCTATCACTCCCTTTCTTTCTCTTTCCCTCTGAGCAGTGTCTTCAGAATTTCCCAAACTTTTCCACACAGTTGAAATAACTAATGCCCACAAAGAGGTGGTGGGTATTCTTCTAAATATGCTGCCATACTCAGAGCGAAGGTTTTAGGCGACCCCTTCCCACACACACTTTGCCATATTTTATTCCCTTAGCAAAATTGAAACATATTCGGGAGATGTACTTCAGAAATGGAAAGGCATATCTCCGGCGGAAGGGAACAGAAGGTCACAAACTTGGGGTTGTGCAGTTTTCGTTTGATGAAGAAAGTAGTGGTTATGTAGCTTTCATTCAAATCATAACTTATGCAAGAAAGCTCCCATATTTCCAATTTTATATCCAAAATCCCAAGCTGAATGAATTCGTAAAATCATACATACTCCACGCGAGGACCATGTCACATGAGGTGTCCAGTACGATTTTCTACATAACAAAACGGGTTAAGTAAGAAGTTAAGCTAAAAAAAATATAGAATTTTGATGCAAGCTCTTTCACCAATATCTACCAAATGGTAGGTTCTATTTATTGATCACAA
Nlowderi_ChestnutBranch_N731 ATTTGTCATGAATTAAGGATGTGAAAATATAAGGGGTACAAGTGACATTTTTGTGGAAATGGAGTTAACCGAGGAATAGGCAATTAATATGTATAAAATGCTGTTGAAAAGGGGTACAAGTGAATATTTGTGATGTGTTCTTACATCCAGCTAATTTTAAATTGTA----ATGAAAAATTTAAAAATCACTTGTAGCCCTCGTCAATTGTAACTCCCTTCCCAGTATGTTGTTATTT-AAAACACATTTTTAAACAAAATATTAGAGTTCTCTTTTCTATAGTCCTTTTAAACTGTCCACCGATTTCAACTTTTCTCGATAATAGTTCTGAAAATCCCGAAGAGAAGGAGGAGAAAAGCGGGGGGTAGTCGAAGGGCATTGTTCTCAGGTGATGAGAAATCTAGGTAGGAATGGGTCGCCGGAGGAAAAATCCAACGGGTCCGGTTGAGTATCCGGAACACATTCTCGTTCCAGAAACGATAGCGTCTGTCAATAACGTAGAATTGGCGTAGGTCTTCAGGAGAGATTGAGGACGAAGAAGAGGAAAAGGACGAAAAACAGCCATAGAGGAAAAGGGGATGAGATGAAGAAAGAATACTATCGCATTCCAGCCTCGTTCTCTCTAGCAAACCGGAGCATGGGCAAACTGGATTTACTTATCTCCCTATTTTCCAGCATGAAGCACGCCGTGAACGTGCAGAGACTTGCACTTTACCAATCCAGGGATTCTGTTTCAATTATTCAGGACGCATGAACATAAGCTACCCATCCTAACGGAACTCTCCGAACCTCCTCTCGCACCT-CTCCAATCTCTCTTTTTTTTTCTTCCTTCTCTCTATTCTCTCCATCTATCACTCCCTTTCTTTCTCTTTCCCTCTGAGCAGTGTCTTCAGAATCTTCCAAACTTTTCCACACAGTTGAAATAACTAATGCCCACAAAGAGGTGGTGGGTATTCTTCTAAATATGTTGCCATACTCAGAGCGAAGGTTTTAGGCGACCCCCTCCCACACACACTTTGCCATATTTTATTCCCTTAGCAAAATTGAAACATATTCGGGAGATGTACTTCAGAAATGGAAAGGCATATCTCTGGCGGAAGGGAACAGAAGGTCACAAACTTGTGGTTGTGCAGTTTTCGTTTGATGAAGAAAGTAGTGGTTATGTAGCTTTCATTCAAATCATAACTTATGCAAGAATGCTCACATATTTCCAATTTTATATCCAAAATCCCAAGCTGAATGAATTCGTAAAATCATGCATACTCCATGCGAGGACCATGTCACATGAGGTGTCCAGTACTATTTCCTACATAACAAAACGGGTTAAGTAAGAAGTTAAACTAAAAAAAATATTGAATTTTGATGCAAGCACTTTCACCAATATTTACCAAATGGTAGATTCTTTTTATTGATCACAA
Nlowderi_upperFiresCreek_N820 ATTTGCCATGAATTAAGGATGTGAAAATATAAGAGGTACAAGTGACATTTTTGTGGAAATGGAGTTAACCGAGGAATAGGCAATTAATATGTATAAAATGCTGTTGAAAAGGTGTACAAGTGAATATTTGTGATGTGTTCTTACATCCAGCTAATTTTAAATTGTAATTTATGAAACATTTAAAAATCACTTGAAGCCCTCGTCAATTGTAACTCCCTTCCCAGTATGTTGTAATTT-AAAACACATTTTTAAACAAAATATTAGAGTTCTCTTTTCTATAGTCCTTTTAAACTGTCCACCGATTTCAACTTTTCTCGATAATAGTTCAGAAAATCCCGAAGAGAAGGAGGAGAAAAGCGGGGGGTAGTCGAAGGGCATTGTTCTCAGGTGATGAGAAATCTAGGTAGGAATGGGTCGCCGGAGGAAAAATCCAACGGGTCCGGTTGAGTATCCGGAACACATTCTCGTTCCAGAAACGATAGCGTCTGTCAATAACGTAGAATTGGCGTAGGTCTTCAGGAGAGATTGAGGACGAAGAAGAGGAAAAGGACGAAAAACAGCCATAGAGGAAAAGGGGATGAGATGAAGAAAGAATACTATCGCATTCCAGCCTCGTTCTCTCTAGCAAACCGGAGCATGGGCAAACTGGATTTACTTATCTCCCTATTTTCCAGCATGAAGCACGCCGTGAACGTGCAGAGACTTGCACTTTACCAATCCAGGGATTCTGTTTCAATTATTCAGGACGCATGAACATAAGCTACCCACCCTAACGGAACTCTCCGAACCTCCTCTCGCACCTCCTCCAATCTCTCTTTTTTTTTCTTCCTTCTCTCTATTCTCTCCATCTATCACTCCCTTTCTTTCTCTTTCGCTCTGAGCAGTGTCTTCAGAATCTTCCAAACTTTTCCACACAGTTGAAATAACTAATGCCCACAAAGAGGTGGTGGGTATTCTTCTAAATATGTTGCCATACTCAGAGCGAAAGTTTTAGACGACCCCCTCCCACACACACTTTGCCATATTTTATTCCCTTAGCAAAATTGAAACATATTCGGGAGATGTACTTCAGAAATGGAAAGGCATATCTCTGGCGGAAGGGAACAGAAGGTCACAAACTTGTGGTTGTGCAGTTTTCGTTTGATGAAGAAAGTAGTGGTTATGTAGCTTTCATTCAAATCATAACTTATGCAAGAATGCTCACATATTTCCAATTTTATATCCAAAATCCCAAGCTGAATGAATTCGTAAAATCATGCATACTCCATGCGAGGACCATGTCACATGAGGTGTCCAGTACTATTTCCTACATAACAAAACGGGTTAAGTAAGAAATTAAACTAAAAAAAATATTGAATTTTGATGCAAGCTCTTTCACCAATATTTACCAAATGGTAGATTCTTTTTATTGATCACAA
Nlula_LulaFallsCave_G2084 ------------------------AAATCTAAGGGGTACAAGTGACCTTTTTGTGGAAATGGAGTTAATTGGGAAATAGGCAATTAATATGTATAAAATGCTGTTGAAAAGGGGTACAAGTAAATCTCTGTGGTGTG---TTACATGCAGCTAATTTTAAATTGTAATTTATGAAAAAAGGAAAAGTTACTTGTAGCCCTCGTCACTTGTAACTCCCTTCTCAGTA---TGTTATTTAAAAACACATTTTTAAACAAAATATTAGAGTTGTCTTTCCTTTAGCCCTTTTAAACTGTCCACTGATTTCAACTTTTCTCGATAATAGTTCAAAAAATCCCGAAGAGAAGGAGGAGAAAAGCGGGGGGTAGTCGAAGGGCATTGTTCTCAGGTGATGAGAAATCTAGGTAGAAATGGGTCGCCGGAGGAAAAATCCAACTGGTCCGGTTGAGTATCCGGAACACATTCTCGTTCCAGAAACGATAGCGTCTGTCAATAACGTAGAATTGGCGTAGGTCTTCAGGAGAGATTGAGGACGAAGAAGAGGAAAAGGACGAAAAACAGCCATAGAGGAAAAGGGGATGAGATGAAGAAAGAATACTATCGCATTCCAGCCTCGTTCTCTCTAGCAAACCGGAGCATGGGCAAACTGGATTTACTTATCTCCCTATTTTCCAGCATGAAGCACGCCGTGAACGTGCAGAGACTTGCACTTTACCAATCCAGGGATTCTGTTTCAATTATTCAGGACGCATGAACATAAGCTACCCACCCTAACGGAACTCTCCGAACCTCCTCTCGCACCCCCCCCAATCTCTCTTTTTTT--CTTCCTTCTCTCTATTCTCCCCATCTATCACTCCCTTTCTTTCTCTTTCCCTCTGAGCAGTGTCTTCAGAATCTCCCAAACTTTTCCACACAGTTGAAATAACTAATGCCCACAAAGAGGTGGTGGGTATTCTTCTAAATATGTTGCCATACTCAGAGCGAAGGTTTTAGGCGACCCCTTCCCACACACACTTTTCCATATTTTATTCCCTTAGCAAAATTGAAATATATTCGGGAGATGTACTTCAGAAATGGAAAGGCATATTTCTGGCGGAAGGGAACAGAAGGTCACAAACTTGTGGTTGTGCAGTTTTCGTTTGATGAAGAAAGTAGTGGTTATGTAGCTTTCATTCAAATCATAACTTATGCAAGAATGCTCACATATTTCCAATTTTATATCCAAAATCCCAAGCTGAATGAATTCGTAAAATCATGCATACTCTATGCGAGTACCATGTCACATGAGGTGTCCAGTACGATTTCCTACATAACAAAACGGGTTAAGTAAGAAGT--------AAAAAATATTGAATTTTGATGCAAGCTCTTTCACCAATATTTACCAAATGGTAGATTCTTTTTATTGATCACA-
Nmimus_Straleys_N625 ATTTGCTATGAATTGAGGATGTGAAAATCTAAGGGGTACAAGTGACATTTTTGTGGAAATGGAGTTAAGTGAGGAATGGCCAATTAATATGTATAAAATGCTGTTGCAGAGGGGTACAAGTGAATCTATGTGATGTGTTCTTACATCCAACTAATTTTAAATTGTAATTTATGAAAAATTTAAAAGTCACTTGTAGCCCTCGTCACTTGTAACTCCCTTCCCAGTATGTTGTTATTTAAAAACACATTTTTAAACAAAATATTAGAGTTCTCTTTTCTATAGTTCTTTTAAACTGTCCACTGATTTCCACTTTTCTCGATAATAGTTCAGAAAATCTCGAAGAGAAGGAGGGGAAAAGCGGTGTGTAGTCGAAGGGCATTGTTCTCAGGTGATGAGAAATCTAGGTAGGAATGGGTCGCCGGAGGAAAAATCCAACTGGTCCGGTTGAGTATCCGGAACACATTCTCGTTCCAGAAACGATAGCGTCTGTCAATAACGTAGAATTGGCGTAGGTCTTCAGGAGAGATTGAG---GAAGAAGAGGAAAAGGACGAAAAACAGCCATAGAGGAAAAGGGGATGAGATGAAGAAAGAATACTATCGCATTCCAGCCTCGTTCTCTCTAGCAAACCGGAGCATGGGCAAACTGGATTTACTTATCTCCCTATTTTCCAGCATGAAGCACGCCGTGAACGTGCAGAGACTTGCACTTTACCAATCCAGGGATTCTGTTTCAATTATTCAGGACGCATGAACATAAGCTACCCACCCTAACGGAACTCTCCGAACCTCCTCTACCACCT-CCCCAATCTCTT-TTTTTTTTCTTCCTTCTCTCTATTCTCTCCATCTATCACTCCCTTTCTTTCTCTTTCCCTCTGAACAGTGTCTTCAGAATTTCCCAAACTTTTCCACACAGTTGAAATAACTAATGCCCACAAAGAGGTGGTGGGTATTCTTCTAAATATGTTGCCAGACTCAGAGCGAAGGTTTTAGGCGACCCCTTCCCACACACACTTTGCCATATTTTATTCCCTTAGCAAAATTGAAACATATTCGGGAGCTGTACTTCAGAAATGGAAAGGCATATCTCTGGCGGAAGGGAACAGAAGGTCACAAACTTGGGGTTGTGCAGTTTTCGTTTGATGAAGAAAGTAGTGGTTATGTAGCTTTCATTCAAATCATAACTTATGCAAGAAAGCTCCCATATTTCCAATCTTATATCTAAAATCCCAAGCTGAATGAATTCGTAAAATCATACATACTCCACGCGAGGACCATGTCACATGAGGTGTCCAGTACGATTTTGTACATAACAAAACGGGTTAAGTAAGAAATTAAACTAAAAAAAATATTGAATTT----------------------------------------------------------
Nnasicus_CaneyFork_N171 ATTTGCCATGAATTGAGGATGTGAAAATCTAAGGAGTACAAGTGACATTTTTGTGGAAATGGAGTTAACTGAGGAATGGGCAATTAACATGTATAAAATGCTGTTGCAAAGGAGTACAAGTGAATTTATGTGATGAGTTCTTACATCCAGCTAATTTCAAATTGTAAGTTATAAAAAATGTAAAAGTCACTTGTAGCCCTCGTCACTTGTAACTCCCTTCCCAGTATGTTGTTATTCAGAAACACATTTTTAAACAAAATATTAGAGTTCTCTTTTCTATAGTCCTTTTAAACTGTCCACTGATTTCAACTGTTCTCGATAATGGTTCAGAAAATCCCGAAGAGAAGGAGGGGAAAAGCGGGACGTAGTCGGAGGGCATTGTTCTCAGGTGATGAGAAATCTAGGTAGGAATGGGTCGCCGGAGGAAAAATCCAACTGGTCCGGTTGAGTATCCGGAACACATTCTCGTTCCAGAAACGATAGCGTCTGTCAATAACGTAGAATTGGCGTAGGTCTTCAGGAGAGATTGAG------GAAGAGGAAAAGGACGAAAAACAGCCATAGAGGAAAAGGGGATGAGATGAAGAAAGAATACTATCGCATTCCAGCCTCGTTCTCTCTAGCAAACCGGAGCATGGGCAAACTGGATTTACTTATCTCCCTATTTTCCAGCATGAAGCACGCCGTGAACGTGCAGAGACTTGCACTTTACCAATCCAGGGATTCTGTTTCAATTATTCAGGACGCATGAACATAAGCTACCCACCCTAACGGAACTCTCCGAACCTTCTCTCTCACC--CCCCCCTCCCTC-TCTCTTTTTTTTCTTCTCTCTATTCTCTCCATCTATCACTCCCTTTCTTTCTCTTTCCCTCTGAGCAGTGTCTTCAGAATCTCCCAAACTTTTCCACACAGTTGAAATAACTAATGCCCACAAAGAGGTGGTGGGTATTCTTCTAAATATGTTGCCATACTCAGAGCGAAGGTTTTAGGCGACCCCCTCCCACACACACTTTGCCATATTTTATTCCCTTAGCAAAATTGAAACATATTCGGGAGATGTACTTCAGAAATGGAAAGGCATATCTCTGGCGGAAGGGAACAGAAGGTCACAGACTTGTGGTTGTGCAGTTTTCGTTTGATGAAGAAAGTAGTGGTTATGTAGCTTTCATGCAAATCATAACTTATGCAAGAAAGTTCCCATATTTCCAATTTTATATCCAAAATCCCAAGCTGAATGAATTCTTAAAATCTTGCATACTCCACACGAGGACCATGTCACATGAGGTGTCCAGTACGATTTTCTGCATAACAAAACGGGTTAAGTAAGAAGTTAAACTAAAAAAAATATTGAATTTTGATGCGAGCTCTTTCACCAATATTTACCAAATGGTAGGTTCTCTTTATTAATCACAA
Nnasicus_ConnosteeFalls_N696 ATCTGCCATGAATTGAGAATGTTAAAATCCAAGGAGTACAAGTGACATTTTTGTGGAAGTGGAGTTAACTGAGGAATAGGCAATTAACCTGTATAAAATGTTGTTGCAAAGGAGTACAAGTGAATTTATGTGATGTGTTCTTACATCCAGCTAATTTCAAATTGTAAGTTATAAAAAATGTAAAAGTCACTTGTAGCCCTCGTCACTTGTAACTCCCTTCCCAGTATGTTGTTATGTAGAAACACATTTTTAAACAAAATATTAGAGTTCTCTTTTCTATAGTCCTTTTAAACTGTCCACTGATTTCAACTGTTCTCGATAATGGTTCAGAAAATCCCGAAGAGAAGGAGGGGGAAAGCGGGAAGTAGTCGGAGGGCATTGTTCTCAGGTGATGAGAAATCTAGGTAGGAATGGGTCGCCGGAGGAAAAATCCAACTGGTCCGGTTGAGTATCCGGAACACATTCTCGTTCCAGAAACGATAGCGTCTGTCAATAACGTAGAATTGGCGTAGGTCTTCAGGAGAGATTGAG------GAAGAGGAAAAGGACGAAAAACAGCCATAGAGGAAAAGGGGATGAGATGAAGAAAGAATACTATCGCATTCCAGCCTCGTTCTCTCTAGCAAACCGGAGCATGGGCAAACTGGATTTACTTATCTCCCTATTTTCCAGCATGAAGCACGCCGTGAACGTGCAGAGACTTGCACTTTACCAATCCAGGGATTCTGTTTCAATTATTCAGGACGCATGAACATAAGCTACCCACCCTAACGGAACTCTCCGAACCTTCTCTCTCACC--CCCCCATCTCTC-TCT-TTTTTTTCCTTCTCTCTATTCTCTCCATCTATCACTCCCTTTCTTTCTCTTTCCCTCTGAGCAGTGTCTTCAGAATCTCCCAAACTTTTCCACACAGTTGAAATAACTAATGCCCACAAAGAGGTGGTGGGTATTCTTCTAAATATGTTGCCATACTCAGAGCGAAGGTTTTAGGCGACCCCCTCCCACACACACTTTGCCATATTTTATTCCCTTAGCAAAATTGAAACATATTCGGGAGATGTACTTCAGAAATGGAAAGGCATATCTCTGGCGAAAGGGAACAGAAGGTCACAGACTTGTGGTTGTGCAGTTTTCGTTTGATGAAGAAAGTAGTGGTTACGTAGCTTTCATGCAAATCATAACTTATGCAAGAAAGTTCCCATATTTCCAATTTTATATCCAAAATCCCAAGCTGAATGAATTCGTAAAATCATGCATACTCCACACGAGGACCATGTCACATGAGGTGTCCAGTACGATTTTCTACATAACAAAATGGGTTAAGTAAGAAGTTAAACTAA--------------------------------------------------------------------------
Npaynei_Grindstaff_N646 ---------------------------------------AAGTGACATTTTTGTGGAAATGGAGTTAACCGAGGAATAGGCAATTAACATGTATAAAATGCTGTTGCAAAGGAGTACAAGTGAATCTATGTGATGTGTTCTTACACCCAACTAATTTTAAATTGTAATTTATGAAAAATGTAAAAGTCCCTTGTAGCCCTCGTCACTTGTAACTCCCTTCCCAGTATGTTGTTATTTAAAAACACATTTTTAAACAAAATATTAGAGTTCACTTTTCTATCGTTCTTTTAAACTGTCCACTGATTTCAACTTTTCTCGATAATAGTTCAAAAAATTTCGAAGAGAAGGAGGGGGAAAGCGGTGTGTAGTCGAAGGGCATTGTTCTCAGGTGATGAGAAATCTAGGTAGGAATGGGTCGCCGGAGGAAAAATCCAACTGGTCCGGTTGAGTATCCGGAACACATTCTCGTTCCAGAAACGATAGCGTCTGTCAATAACGTAGAATTGGCGTAGGTCTTCAGGAGAGATTGAG---GAAGAAGAGGAAAAGGACGAAAAACAGCCATAGAGGAAAAGGGGATGAGATGAAGAAAGAATACTATCGCATTCCAGCCTCGTTCTCTCTAGCAAACCGGAGCATGGGCAAACTGGATTTACTTATCTCCCTATTTTCCAGCATGAAGCACGCCGTGAACGTGCAGAGACTTGCACTTTACCAATCCAGGGATTCTGTTTCAATTATTCAGGACGCATGAACATAAGCTACCCACCCTAACGGAACTCTCCGAACCTCCTCTACCACCT-CCCCAATCTCTCTTTTTTTTTCTTCCTTCTCTCTATTTTCTCCATCTATCACTCCCTTTCTTTCTCTTTCCCACTGAACAGTGTCTTCAGAATTTCCCAAACTTTTCCACACAGTTGAAATAACTAATGCCCACAAAGAGGTGGTGGATATTCTTCTAAATATGTTGCCA---TCAGAGCGAAGGTTTTAGGCGACCCCTTCCCACACACACTTTGCCATATTTTATTCCCTTAGCAAAATTGAAACATATTCGGGAGATGTACTTCAGAAATGGAAAGGCATATCTGTGGCGGAAGGGAACAGAAGGTCACAAACTTGGGGTTGTGCAGTTTTCGTTTGATGAAGAAAGTAGTGGTTATGTAGCTTTCATTCAAATCATAACTTATGCAAGAAAGCTCCCATATTTCCAATTTTATATCCAAAATCCCAAGCTGAATGAATTCGTAAAATCATACATACTCCACGCGAGGACCATGTCACATGAGGTGTCCAGTACGATTTTCTACATAACAAAACGGGTTAAGTAAGAAGTTAAACTAAAAGAAATATTGAATTTTGATGCAAGCTCTTTCACCAATATCTACCA----------------------------
Npaynei_NorrisDamCave_N348 ATTTACTATGAATTGAGGATGTGAAAATCTAAGGGGTACAAGTGACATTTTTGTGGAAATGGAGTTAACTGAGGAATAGGCAATTAACATGTATAAAATGCTGCTGCAAAGGGGTACAAGTGAATCTATGTGATGTGTTCTTACACCGAACTAATTTTAAATTGTAATTTATGAAAAATGTAAAAGTCACTTGTAGCCCTCGTCACTTGTAACTCCCTTCCCAGTATGTTGTTATTTAAAAACACATTTTTAAACAAAATATTAGAGTTCACTTTTCTATCGTTCTTTTAAACTGTCCACTGATTTCAACTTTTCTCGATAATAGTTCAAAAAATTTCGAAGAGAAGGAGGGGGAAAGCGGTGTGTAGTCGAAGGGCATTGTTCTCAGGTGATGAGAAATCTAGGTAGGAATGGGTCGCCGGAGGAAAAATCCAACTGGTCCGGTTGAGTATCCGGAACACATTCTCGTTCCAGAAACGATAGCGTCTGTCAATAACGTAGAATTGGCGTAGGTCTTCAGGAGAGATTGAG---GAAGGAGAGGAAAAGGACGAAAAACAGCCATAGAGGAAAAGGGGATGAGATGAAGAAAGAATACTATCGCATTCCAGCCTCGTTCTCTCTAGCAAACCGGAGCATGGGCAAACTGGATTTACTTATCTCCCTATTTTCCAGCATGAAGCACGCCGTGAACGTGCAGAGACTTGCACTTTACCAATCCAGGGATTCTGTTTCAATTATTCAGGACGCATGAACATAAGCTACCCACCCTAACGGAACTCTCCGAACCTCCTCTACCACCT-CCCCAATCTCTCTTTTTTTTTCTTCCTTCTCTCTATTCTCTCCATCTATCACTCCCTTTCTTTCTCTTTCCCTCTGAGCAGTGTCTTCAGAATTTCCCAAACTTTTCCACACAGTTGAAATAACTAATGCCCACAAAGAGGTGGTGGGTATTCTTCTAAATATGTTGCCATACTCAGAGCGAAGGTTTTATGCGACCCCTTCCTACACACACTTTGCCATATTTTATTCCCTTAGCAAAATTGAAACATATTCGGGAGATGTACTTCAGAAATGGAAAGGCATATCTCTGGCGGAAGGGAACAGAAGGTCACAAACTTGGGGTTGTGCAGTTTTCGTTTGACGAAGAAAGTAGTGGTTATGCAGCTTTCATTCAAATCATAACTTATGCAAGAAAGCTCCCATATTTCCAATTTTATATCCAAAATCCCAAGCTGAATGAATTCGTAAAATCATACATACTCCACGCGAGGACCATGTCACATGAGGTGTCCAGTACGATTTTCTACATAACAAAACGGGTTAAGTAAGAAGTTAAACTAAAAGAAATATTGAATTTTGATGCAAGCTC----------------------------------------------
Npaynei_UnakaMtns_N943 ATTTACTATGAATTGAGGATGTGAAAATCTAAGGAA--------------ATGTGGAAATGGAGTTAACTGAGGAATAGGCAATTAACATGTATAAAATGCTGTTGCAAAAGGGTACAAGTGAATCTATGTGATGTGTTCTTACATCCAACTAATTTTAAATTGTAATTTATGAAAAATGTAAAAGTCACTTGTAGCCCTCGTCACTTGTAACTCCCTTCCCAGTATGTTGTTATTTAAAAACACATTTTTAAGCAAAATATTAGAGTTCACTTTTCTATCGTTCTTTTAAACTGTCCACTGATTTCAACTTTTCTCGATAATAGTTCAAAAAATCTCGAAGAGAAGGAGGGGAAAAGCGGTGTGTAGTCGAAGGGCATTGTTCTCAGGTGATGAGAAATCTAGGTAGGAATGGGTCGCCGGAGGAAAAATCCAACTGGTCCGGTTGAGTATCCGGAACACATTCTCGTTCCAGAAACGATAGCGTCTGTCAATAACGTAGAATTGGCGTAGGTCTTCAGGAGAGATTGAG---GAAGGAGAGGAAAAGGACGAAAAACAGCCATAGAGGAAAAGGGGATGAGATGAAGAAAGAATACTATCGCATTCCAGCCTCGTTCTCTCTAGCAAACCGGAGCATGGGCAAACTGGATTTACTTATCTCCCTATTTTCCAGCATGAAGCACGCCGTGAACGTGCAGAGACTTGCACTTTACCAATCCAGGGATTCTGTTTCAATTATTCAGGACGCATGAACATAAGCTACCCACCCTAACGGAACTCTCCGAACCTCCTCTACCACCT-CCCCAATCTCTCTCTTTTTTTCTTCCTTCTCTCTATTCTCTCCATCTATCACTCCCTTTCTTTCTCTTTCCCTCTGAGCAGTGTCTTCAGAATTTCCCAAACTTTTCCACACAGTTGAAATAACTAATGCCCACAAAGAGGTGGTGGGTATTCTTCTAAATATGTTGCCATACTCAGAGCGAAGGTTTTATGCGACCCCTTCCCACACACACTTTGCCATATTTTATTCCCTTAGCAAAATTGAAACATATTCGGGAGATGTACTTCAGAAATGGAAAGGCATATCTCTGGCGGAAGGGAACAGAAGGTCGCAAACTTGGGGTTGTGCAGTTTTCGTTTGACGAAGAAAGTAGTGGTTATGCAGCTTTCATTCAAATCATAACTTATGCAAGAAAGCTCCCATATTTCCAATTTTATATCCAAAATCCCAAGCTGAATGAATTCGTAAAATCATACATACTCCACGCGAGGACCATGTCACATGAGGTGTCCAGTACGATTTTCTACATAACAAAACGGGTTAAGTAAGAAGTTAAACTAAAAGAAATATTGAATTTTGATGCAAGCTCTTTCACCAATATCTACCAAATGGTAGGTTCTATTTATTGATCACAA
Npecki_HaskellSims_G3697 ATTTGAAATGAATTTAGAAGATGAGAATCTAAGGGCTACAAGTGACATTTT--TGCAAATGAAGTTAACTGAGGAATAGGCAATTAATATGTATAAAA-----------AGGGGTATAAGTGAA-CTCTGTGATGTATTCTTACATCCAGCTAATTTTAAATTGTAATTTATGAAAAATTTAAAAATCACTTGTACCCTTCGTCAATTGTAACTGCCTTCCCAGTATGTTATTATTTAAAAACACATTTTTAAACGAAATATTAGAGTTCTTTTTCCTATGGTTCTTTTAAACTGTCCACTGATTTCAATTCCTCTCGATAATAGTTCAGAAAATCCCGAAGAGAAGAGGGGAGAAAGCGGGGTGTAGTCGAGGGGCATTGTTCTCAGCTGATGAGAAATCTAGGTAGGAATGGGTCGCCGGAGGAAAAATCCAACTGGTCCGGTTGGGTATCCGGAACACATTCTCGTTCCAG-AACGATAGCGTCTGTCAATAACGTAGAATTGGCGTAGGTCTTCAGGAGAGATTGTG---GAAGGAGGGGAAAAGGACGAAAAACAGCCATAGAGGAAAAGGAGATGAGATGAAGAAGGAATACTATCGCATTCCAGCCTCGTTCTCTCTAGCAAACCGGAGCATGGGCAAACTGGATTTACTTATCTCCCTATTTTCCAGCATGAAGCACGCCGTGAACGTGCAGAGACTTGCACTTTACCAATCCAGGGATTCTGTTTCAATTATTCAGGACGCATGAACATAAGCTACCCACCCTAACGGAACTCTCCGAACCTCCTCTCTCACCTCCCCCAATCTCTC-TTTTTTTCCTTCCTTCTCTCTATTCTCTCAATCTATCACTCCCTTTCTTTCTCCTTCCCTCTGAGCAGTGTCTTCAGAATCTCCCAAACTTTTCCACACAGATGAAATAACTAATGCCCACAAAGAGGTGGTGGGTATTCTTCTAAATATGTTGTCATACTCAGAACGAAGGTTTTAGCCGATCCTCACACACACACACTTTGCCATATTTTATTCCCTTAGCAAAATTGAAACACATTCGAGGGATGTACTTCAGGAATGGAGAAGCCTATCTCTGGCGGAAGGGAACAGAAGGTCACAAACTTGTGGTTGTGCAGTTTTCGTTTGATGAAGAAAGTAGTGGTTATGTAGCTTTCATTCAAATCATAACTTATGCAAGAAAGCTCTCATATTTTCAATTTTATACCAAAAATCCCAAGCTGGATGAATTCGTAAAATCATGCATACTTCACACGTGGACCATGTCACACGAGGTGTCCAGTACGATTTCCTACAGAACAGAACAGGTTAAGTAAAAAGTTAAACTAAAAAATATATTGAATTTGGATGCAAGCTCTTTCACCAATATTTACCATCTTGTAGGTTCTTTTTATTGATCACAA
Npecki_Monteagle_N062 ATTTGCAATGAATTTAGAAGATGAGAATCTAAGGGCTACAAGTGACATTTTTGTGCAAATGGAGTTAACTGAGGAATAGGCAATTAATATGTATAAAATGCTGTTGAATAGGGGTATAAGTGAATCTCTTTGATGTATTCTTATATCCATCTAATTTTAAATTGTAATTCATGAAAAATTTAAAAATCACTCGTACCCCTCATCAATTGTAACTGCCTCCCCAGTATGTTGTTATTTAAAAACACATTTTTAAACGAAATATTAGAGTTCTTTTTTCTATGGTTCTTTTAAACTGTCCACTGATTTCAATTCCTCTCGATAATAGTTCAGAAAATCCCGAAGAGAAGAGGGGAGAAAGCGGGGTGTAGTCGAGGAGCATTGTTCTCAGGTGATGAGAAATCTAGGTAGGAATGGGTCGCCGGAGGAAAAATCCAACTGGTCCGGTTGGGTATCCGGAACACATTCTCGTTCCAGAAACGATAGCGTCTGTCAATAACGTAGAATTGGCGTAGGTCTTCAGGAGAGATTGTG---GAAGGAGGGGAAAAGGACGAAAAACAGCTATAGAGGAAAAGGAGATGAGATGAAGAAGGAATACTATCGCATTCCAGCCTCGTTCTCTCTAGCAAACCGGAGCATGGGCAAACTGGATTTACTTATCTCCCTATTTTCCAGCATGAAGCACGCCGTGAACGTGCAGAGACTTGCACTTTACCAATCCAGGGATTCTGTTTCAATTATTCAGGACGCATGAACATAAGCTACCCACCCTAACGGAACTCTCCGAACCTCCTCTCTCACCT-CCCCAATCTTTCTTTTTTTCCCTTCCTTCTCTCTATTCTCTCAATCTATCACTCCCTTTCTTTCTCCTTCCCTCTGAGCAGTGTCTTCAGAATCTCCCAAACTTTTCCACACAGTTGAAATAACTAATGCCCACAAAGAGGTGGTGTGTATTCTTCTAAATATGTTGTCATACTCAGAACGAAGGTTTTAGCCGATCCTCACATACACACACTTTGCCATATTTTATTCCCTTAGCAAAATTGAAACATATTCGAGGGAGGTACTTCAGAAATGGAGAAGCATATTTCTGGCGGAAGGGAACAGAAGGTCACAAACTTGTGGTTGTGCAGTTTTCGTTTGATGAAGAAAGTAGTGGTTATGTAGCTTTCATTCAAATCATAACTTATGCAAGAAAGCTCTCATATTTCCAATTTTATATCTAAAATCCCAAGCTGAATGAATTCGTAAAAGCATGCATACTTCACACGTGGACCATGTCACACGAGGTGTCCAGTACGATTTCCTACATAACAAAACAGGTTAAGTAAAAAGTTAAACTAAAAAATATATTGAATTTGGATGCAAGCTCTTTCACCAATATTTAGG-----------------------------
Nperlakyi_SChimneys_N1079 ATTTGCCATGAATTAAGGATGTGAAAATCTAAGGGGTACAAGCGACATTTTTGTGGAAATTGAGTTAACCGAGGAATAGGCAATTAATATGTATAAAATGCTGTTGAAAAGGGGTACAAGTGAATACTTGTGATGTGTTCTTACATCCAGCTAATTTTAAATTGTAATTTATGAAAAATTTAAAAATCACTTGTAGCCCTCGTCTATTGTAACTCCCTTCCCAGTGTGTTGTTACTT-AAAACACATTTTTAAACAGAATATTAGAGTTCTCTTTTCTATAGTCCTCTTAAACTGTCCACTGATTTCAACTTTTCTCGATAATAGTTCAGAAAATCCGGAAGAGAAGGAGGAGAAAAGCGGGGGGTAGTCGAAGGGCATTGTTCTCAGGTGATGAGAAATCTAGGTAGGAATAGGTCGCCGGAGGAAAAATCCAACTGGTCCGGTTGAGTATCCGGAACACATTCTCGTTCCAGAAACGATAGCGTCTGTCAATAACGTAGAATTGGCGTAGGTCTTCAGGAGAGATTGAGGACGAAGAAGAGGAAAAGGACGAAAAACAGCCATAGAGGAAAAGGGGATGAGATGAAGAAAGAATACTATCGCATTCCAGCCTCGTTCTCTCTAGCAAACCGGAGCATGGGCAAACTGGATTTACTTATCTCCCTATTTTCCAGCATGAAGCACGCCGTGAACGTGCAGAGACTTGCACTTTACCAATCCAGGGATTCTGTTTCAATTATTCAGGACGCATGAACATAAGCTACCCACCCTAACGGAACTCTCCGAACCTCCTCTCGCA--CCCCCCAATCTCTCTTTTTTTCCCTTCCTTCTCTCTATTCTCTCCATCTATCACTCCCTTTCTTTCTCTTTCCCTCTGAGCAGTGTCTTCAGAATCTCCCAAACTTTTCCACACAGTTGAAATAACTAATGCCCACAAAGAGGTGGTGGGTATTCTTCTAAATATGTTGCCATACTCAGAGCGAAGGTTTTAGGCGACCCCCTCCCACACACACTTTGCCATATTTTATTCCCTTAGCAAAATTGAAACATATTCGGGAGATGTACTTCAGAAATGGAAAGGCATATCTCTGGCGGAAGGGAACAGAAGGTCACAAACTTGTGGTTGTGCAGTTTTCGTTTGATGAAGAAAGTAGTGGTTGTGTAGCTTTCATTCAAATCATAACTTATGCAAGAATGCTCACATATTTCCAATTTTATATCCAAAATCCCAAGCTGAATGAATTCGTAAAATCATGCATACTCCATGCGAGGACCATGTCACATGAGGTGTCCAGTACGATTTCCTACATAACAAAACGGGTTAAGTAAGAAGT--------AAAAAATATTGAATTTTGATGCAAGCTCTTTCACCAATATTTACCAAATGGTAGATTCTTTTTATCGATCACAA
Nperlakyi_SChimneys_N1080 ---------------------------------------------------------------------------------------------------------------------------------GTGATGTGTTCTTACATCCAGCTAATTTTAAATTGTAATTTATGAAAAATTTAAAAATCACTTGTAGCCCTCGTCTATTGTAACTCCCTTCCCAGTGTGTTGTTACTT-AAAACACATTTTTAAACAGAATATTAGAGTTCTCTTTTCTATAGTCCTCTTAAACTGTCCACTGATTTCAACTTTTCTCGATAATAGTTCAGAAAATCCGGAAGAGAAGGAGGAGAAAAGCGGGGGGTAGTCGAAGGGCATTGTTCTCAGGTGATGAGAAATCTAGGTAGGAATAGGTCGCCGGAGGAAAAATCCAACTGGTCCGGTTGAGTATCCGGAACACATTCTCGTTCCAGAAACGATAGCGTCTGTCAATAACGTAGAATTGGCGTAGGTCTTCAGGAGAGATTGAGGACGAAGAAGAGGAAAAGGACGAAAAACAGCCATAGAGGAAAAGGGGATGAGATGAAGAAAGAATACTATCGCATTCCAGCCTCGTTCTCTCTAGCAAACCGGAGCATGGGCAAACTGGATTTACTTATCTCCCTATTTTCCAGCATGAAGCACGCCGTGAACGTGCAGAGACTTGCACTTTACCAATCCAGGGATTCTGTTTCAATTATTCAGGACGCATGAACATAAGCTACCCACCCTAACGGAACTCTCCGAACCTCCTCTCGCACCCCCCCCAATCTCTCTTTTTTTCCCTTCCTTCTCTCTATTCTCTCCATCTATCACTCCCTTTCTTTCTCTTTCCCTCTGAGCAGTGTCTTCAGAATCTCCCAAACTTTTCCACACAGTTGAAATAACTAATGCCCACAAAGAGGTGGTGGGTATTCTTCTAAATATGTTGCCATACTCAGAGCGAAGGTTTTAGGCGACCCCCTCCCACACACACTTTGCCATATTTTATTCCCTTAGCAAAATTGAAACATATTCGGGAGATGTACTTCAGAAATGGAAAGGCATATCTCTGGCGGAAGGGAACAGAAGGTCACAAACTTGTGGTTGTGCAGTTTTCGTTTGATGAAGAAAGTAGTGGTTGTGTAGCTTTCATTCAAATCATAACTTATGCAAGAATGCTCACATATTTCCAATTTTATATCCAAAATCCCAAGCTGAATGAATTCGTAAAATCATGCATACTCCATGCGAGGACCATGTCACATGAGGTGTCCAGTACGATTTCCTACATAACAAAACGGGTTAAGTAAGAAGT--------AAAAAATATTGAATTTTGATGCAAGCTCTTTC------------------------------------------
Nreclusus_Clingmans_N252 -----------------------------------------------------------------------------------------------------------------------------------------------------------------TTGTAATTTATGAAAAATTTAAAAATCACTTGTAGCCCTCGTCAATTGTAACTCCCTTCCCAGTG---TGTTATTT-AAAACACATTTTTAAACAAAATATTAGAGTTCTCTTTTCTATAGTCCTCTTAAACTGTCCACTGATTTCAACTTTTCTCGATAATAGTTCAGA---------AGAGAAGGAGGAGAAAAGCGGGGGGTAGTCGAAGGGCATTGTTCTCAGGTGATGAGAAATCTAGGTAGGAATGGGTCGCCGGAGGAAAAATCCAACTGGTCCGGTTGAGTATCCGAAACACATTCTCGTTCCAGAAACGATAGCGTCTGTCAATAACGTAGAATTGGCGTAGGTCTTCAGGAGAGATTGAGGACGAAGAAGAGGAAAAGGACGAAAAACAGCCATAGAGGAAAAGGGGATGAGATGAAGAAAGAATACTATCGCATTCCAGCCTCGTTCTCTCTAGCAAACCGGAGCATGGGCAAACTGGATTTACTTATCTCCCTATTTTCCAGCATGAAGCACGCCGTGAACGTGCAGAGACTTGCACTTTACCAATCCAGGGATTCTGTTTCAATTATTCAGGACGCATGAACATAAGCTACCCACCCTAACGGAACTCTCCGAACCTCCTCTCGCACCTCCCCCAATCTCTC-TTTTTTTCCTTCCTTCTCTCTATTCTCTCCATCTATCACTCCCTTTCTTTCTCTTTCCCTCTGAGCAGTGTCTTCAGAATCTCCCAAACTTTTCCACACAGTTGAAATAACTAATGCCCACAAAGAGGTGGTGGGTATTCTTCTAAATATGTTGCCATACTCAGAGCGAAGGTTTTAGGCGACCCCCTCCCACACACACTTTTCCATATTTTATTCCCTTAGCAAAATTGAAACATATTCGGGAGATGTACTTCAGAAATGGAAAGGCATATCTCTGGCGGAAGGGAACAGAAGGTCACAAACTTGTGGTTGTGCAGTTTTCGTTTGATGAAGAAAGTAGTGGTTATGTAGCTTTCATTCAAATCATAACTTATGCAAGAATGCTCACATATTTCCAATTTTATATCCAAAATCCCAAGCTGAATGAATTCGTAAAATCATGCATACTCCATGCGAGGACCATGTCACATGAGGTGTCCAGTACGATTTCCTACATAACAAAACGGGTTAAGTAAGAAGT--------AAAAAATATTGAATTTCGATGCAAGGTCTTTCACCAATATTTACCAAATGGTAGATTCTTTTTATTGATCACAA
Nreclusus_Newfound_N259 -------------------------------------------------------------------------------------------------------------------------------------------------------------------------------------------------------------------------------------------------------------------TATTAGAGTTCTCTTTTCTATAGTCCTCTTAAACTGTCCAGTGATTTCAACTTTTCTCGATAATAGTTCAAAAAATCCAGAAGAGAAGGAGGAGAAAAGCGGGGGGTAGTCGAAGGGCATTGTTCTCAGGTGATGAGAAATCTAGGTAGGAATAGGTCGCCGGAGGAAAAATCCAACTGGTCCGGTTGAGTATCCGGAACACATTCTCGTTCCAGAAACGATAGCGTCTGTCAATAACGTAGAATTGGCGTAGGTCTTCAGGAGAGATTGAGGACGAAGAAGAGGAAAAGGACGAAAAACAGCCATAGAGGAAAAGGGGATGAGATGAAGAAAGAATACTATCGCATTCCAGCCTCGTTCTCTCTAGCAAACCGGAGCATGGGCAAACTGGATTTACTTATCTCCCTATTTTCCAGCATGAAGCACGCCGTGAACGTGCAGAGACTTGCACTTTACCAATCCAGGGATTCTGTTTCAATTATTCAGGACGCATGAACATAAGCTACCCACCCTAACGGAACTCTCCGAACCTCCTCTCGCACCTCCCCCAATCTCTCTTTTTTTTCCTTCCTTCTCTCTATTCTCTCCATCTATCACTCCCTTTCTTTCTCTTTCCCTCTGAGCAGTGTCTTCAGAATCTCCCAAACTTTTCCACACAGTTGAAATAACTAATGCCCACAAAGAGGTGGTGGGTATTCTTCTAAATATGTTGCCATACTCAGAGCGAAGGTTTTAGGCGACCCCCTCCCACACACACTTTTCCATATTTTATTGCCTTAGCAAAATTGAAACATATTCGGGAGATGTACTTCAGAAATGGAAAGGCATATCTCTGGCGGAAGGGAACAGAAGGTCACAAACTTGTGGTTGTGCAGTTTTCGTTTGATGAAGAAAGTATTGGTTATGTAGCTTTCATTCAAATCATAACTTATGCAAGAATGCTCACATATTTCCAATTTTATATCCAAAATCCCAAGCTGAATGAATTCGTAAAATCATGCATACTCCATGCGAGGACCATGTCACATGAGGTGTCCAGTACGATTTCCTACATAACAAAACTTGTTAAGTAAGAAGT--------AAAAAATATTGAATTTCGATGCAATGTCTTTCACCAATATTTACCAAATGGTAGATTCTTT-------------
Nreclusus_Noland_N1051 ATTTGCCATGAATTAAGGATGTGAAAATCTAAGGGGTACAAGCGACATTTTTGTGGAAATTGAGTTAACAGAGGAATAAGCAATTAATATGTATAAAATGCTGTTGAAAAAGGGTACAAGTGAATACTTGTGATGTGTTCTTACATCCAGCTAATTTTAAATTGTAATTTATGAAAAATTTAAAAATCACTTGTAGCCCTCGTCAATTGTAACTCCCTTCCCAGTGTGTTGTTATTT-AAAACACATTTTTAAACAAAATATTAGAGTTCTCTTTTCTATAGTCCTCTTAAACTGTCCACTGATTTCAACTTTTCTCGATAATAGTTCAGAAAATCCGGAAGAGAAGGAGGAGAAAAGCGGGGGGTAGTCGAAGGGCATTGTTCTCAGGTGATGAGAAATCTAGGTAGGAATGGGTCGCCGGAGGAAAAATCCAACTGGTCCGGTTGAGTATCCGGAACACATTCTCGTTCCAGAAACGATAGCGTCTGTCAATAACGTAGAATTGGCGTAGGTCTTCAGGAGAGATTGAGGACGAAGAAGAGGAAAAGGACGAAAAACAGCCATAGAGGAAAAGGGGATGAGATGAAGAAAGAATACTATCGCATTCCAGCCTCGTTCTCTCTAGCAAACCGGAGCATGGGCAAACTGGATTTACTTATCTCCCTATTTTCCAGCATGAAGCACGCCGTGAACGTGCAGAGACTTGCACTTTACCAATCCAGGGATTCTGTTTCAATTATTCAGGACGCATGAACATAAGCTACCCACCCTAACGGAACTCTCCGAACCTCCTCTCGCACCTCCCCCAATCTCTCTTTTTTTTCCTTCCTTCTCTCTATTCTCTCCATCTATCACTCCCTTTCTTTCTCTTTCCCTCTGAGCAGTGTCTTCAGAATCTCCCAAACTTTTCCACACAGTTGAAATAACTAATGCCCACAAAGAGGTGGTGGGTATTCTTCTAAATATGTTGCCATACTCAGAGCGAAGGTTTTAGGCGACCCCCTCCCACACACACTTTTCCATATTTTATTCCCTTAGCAAAATTGAAACATATTCGGGAGATGTACTTCAGAAATGGAAAGGCATATCTCTGGCGGAAGGGAACAGAAGGTCACAAACTTGTGGTTGTGCAGTTTTCGTTTGATGAAGAAAGTAGTGGTTATGTAGCTTTCATTCAAATCATAACTTATGCAAGAATGCTCACATATTTCCAATTTTATATCCAAAATCCCAAGCTGAATGAATTCGTAAAATCATGCATATTCCATGCGAGGACCCTGTCACATGAGGTGTCCAGTACGATTTCCTA-ATAACAAAACGGGTTAAGTAAGAAGT--------AAAAAATATTGAATTTCGATGCAAGGTCTTTCACCAATATTTACCAAATGGTAGATTCTTTTTATTGATCACAA
Nreclusus_Smokemont_N1020 AACGGATTATAATTGAAGGGGTGAGAAGCCAAGAGGTACAAGTGATATTTTTGTGGAAATTGAGTTAACCGAAGAATAGGCAATTAATATGTATAAAATGCTGTTGAAAAGGGGTACAAGTGAATACTTGTGATGTGTTCTTACATCCAGCTAATTTTAAATTGTAATTTATGAAAAATTTAAAAATCACTTGTAGCCCTCCTCAATTGTAACTCCCTTCCCAGTGTGTTGTTATTT-AAAACACATTTTTAAACAAAATATTAGAGTTCTCTTTTCTATAGTCCTCTTAAACTGTCCACTGATTTCAACTTTTCTCGATAATAGTTCAGAAAATCCGGAAGAGAAGGAGGAGAAAAGCGGGGGGTAGTCGAAGGGCATTGTTCTCAGGTGATGAGAAATCTAGGTAGGAATGGGTCGCCGGAGGAAAAATCCAACTGGTCCGGTTGAGTATCCGGAACACATTCTCGTTCCAGAAACGATAGCGTCTGTCAATAACGTAGAATTGGCGTAGGTCTTCAGGAGAGATTGAGGACGAAGAAGAGGAAAAGGACGAAAAACAGCCATAGAGGAAAAGGGGATGAGATGAAGAAAGAATACTATCGCATTCCAGCCTCGTTCTCTCTAGCAAACCGGAGCATGGGCAAACTGGATTTACTTATCTCCCTATTTTCCAGCATGAAGCACGCCGTGAACGTGCAGAGACTTGCACTTTACCAATCCAGGGATTCTGTTTCAATTATTCAGGACGCATGAACATAAGCTACCCACCCTAACGGAACTCTCCGAACCTCCTCTCGCACCTCCCCCAATCTCTCTTTTTTTTCCTTCCTTCTCTCTATTCTCTCCATCTATCACTCCCTTTCTTTCTCTTTCCCTCTGAGCAGTGTCTTCAGAATCTCCCAAACTTTTCCACACAGTTGAAATAACTAATGCCCACAAAGAGGTGGTGGGTATTCTTCTAAATATGTTGCCATACTCAGAGCGAAGGTTTTAGGCGACCCCCTCCCACACACACTTTTCCATATTTTATTCCCTTAGCAAAATTGAAACATATTCGGGAGATGTACTTCAGAAATGGAAAGGCATATCTCTGGCGGAAGGGAACAGAAGGTCACAAACTTGTGGTTGTGCAGTTTTCGTTTGATGAAGAAAGTAGTGGTTATGTAGCTTTCATTCAAATCATAACTTATGCAAGAATGCTCACATATTTCCAATTTTATATCCAAAATCCCAAGCTGAATGAATTCGTAAAATCATGCATACTCCATGC-----------CACATGAGGTGTCCAGTACGATTTCCTACATAACAAAACGGGTTAAGTAAGAAGT--------AAAAAATATTGAATTTCGATGCAAGGTCTTTCACCAATATTTACCAAATGGTAGATTCTTTTTATTGATCACAA
Nroanensis_IngramBranch_N926 ATTTGCTATGAATTGAGGATGTGAAAATCTTAGGGGTACAAGTGACATTTTTGTGGAAATGGAGTTAACTGAGGAATAGGCAATTAACATGTATAAAATGCTGTTGCAAAGGAGTACAAGTGAATCTATGTGATGTGTTCTTACACCCAACTAATTTTAAATTGTAATTTA-AAATTATGTAAAAGTCACTTGTAGCC--------------CTCCCTTCCCAGTATGTTGTTATTTAAAAACACATTTTTAAACAAAATATTAGAGTTCACTTTTCTATCGTTCTTTTAAACTGTCCACTGATTTCAACTTTTCTCGATAATAGTTCAAAAAATCTCGAAGTGAAGGAGGGGGAAAGCGGTGTGTAGTCGAAGGGCATTGTTCTCAGGTGATGAGAAATCTAGGTAGGAATGGGTCGCCGGAGGAAAAATCCAACTGGTCCGGTTGAGTATCCGGAACACATTCTCGTTCCAGAAACGATAGCGTCTGTCAATAACGTAGAATTGGCGTAGGTCTTCAGGAGAGATTGAG---GAAGGAGAGGAAAAGGACGAAAAACAGCCATAGAGGAAAAGGGGATGAGATGAAGAAAGAATACTATCGCATTCCAGCCTCGTTCTCTCTAGCAAACCGGAGCATGGGCAAACTGGATTTACTTATCTCCCTATTTTCCAGCATGAAGCACGCCGTGAACGTGCAGAGACTTGCACTTTACCAATCCAGGGATTCTGTTTCAATTATTCAGGACGCATGAACATAAGCTACCCACCCTAACGGAACTCTCCGAACCTCCTCTACCACCT-CCCCAATCTCTCTTTTTTTTTCTTCCTTCTCTCTATTCTCTCCATCTATCACTCCCTTTCTTTCTCTTTCCCTCTGAGCAGTGTCTTCAGAATTTCCCAAACTTTTCCACACAGTTGAAATAACTAATGCCCACAAAGAGGTGGTGGGTATTCTTCTAAATATGTTGCCATACTCAGAGCGAAGGTTTTATGCGACCCCTTCCCACACACACTTTGCCATATTTTATTCCCTTAGCAAAATTGAAACATATTCGGGAGATGTACTTCAGAAATGGAAAGGCATATCTCTGGCGGAAGGGAACAGAAGGTCACAAACTTGGGGTTGTGCAGTTTTCGTTTGACGAAGAAAGTAGTGGTTATGCAGCTTTCATTCAAATCATAACTTATGCAAGAAAGCTCCCATATTTCCAATTTTATATCCAAAATCCCAAGCTGAATGAATTCATAAAATCATACATACTCCACGCGAGGACCATGTCACATGAGGTGTCCAGTACGATTTTCTACATAACAAAACGGGTTAAG-------------------AAATATTGAATTTTGATGCAAGCTCTTTCACCAATATCTACCAAATGGTAGGTTCTATTTAT---------
Nroanensis_RoanHighBluff_N762 ATTTGCTATGAATTGAGGATGTGAAAATCTTAGGAATACAAGTGACATTTTTGTGGAAATGGAGTTAACTGAGGAATAGGCAATTAACATGTATAACATAATGTTGCAAAGGGGTACAAGTGGG-------GATGTGTTCTTACATCCAACTAATTTTAAATTGTGATTTATGAAAAATGTAAAAGTCACTTGTAGCCCTCGTCACTTGTAACTCCCTTCCCAGTATGTTGTTATTTAAAAACACATTTTTAAACAAAATATTAGAGTTCACTTTTCTATCGTTCTTTTAAACTGTCCACTGATTTCAACTTTTCTCGATAATAGTTCAAAAAATCTCGAAGAGAAGGAGGGGGAAAGCGGTGTGTAGTCGAAGGGCATTGTTCTCAGGTGATGAGAAATCTAGGTAGGAATGGGTCGCCGGAGGAAAAATCCAACTGGTCCGGTTGAGTATCCGGAACACATTCTCGTTCCAGAAACGATAGCGTCTGTCAATAACGTAGAATTGGCGTAGGTCTTCAGGAGAGATTGAG---GAAGAAGAGGAAAAGGACGAAAAACAGCCATAGAGGAAAAGGGGATGAGATGAAGAAAGAATACTATCGCATTCCAGCCTCGTTCTCTCTAGCAAACCGGAGCATGGGCAAACTGGATTTACTTATCTCCCTATTTTCCAGCATGAAGCACGCCGTGAACGTGCAGAGACTTGCACTTTACCAATCCAGGGATTCTGTTTCAATTATTCAGGACGCATGAACATAAGCTACCCACCCTAACGGAACTCTCCGAACCTCCTCTACCACCT-CCCCAATCTCTC-TTTTTTTTCTTCCTTCTCTCTATTTTCTCCATCTATCA------------------------------------------------------------------------------------------------------------------------------------------------------------------------------------------------------------------------------------------------------------------------------------------------------------------------------------------------------------------------------------------------------------------------------------------------------------------------------------------------------------------------------------------------------------------------------------
Nsheari_BaldRiver_N1168 ATTTGCCATGAATTAAGGATGTGAAAATCTAAGGGGTACAAGCGACATTTTTGTGGAAATTGAGTTAACCGAGGAATAGGCAATTAATATGTATAAAAAGCTGTTGGAAAGGGGAGCAAGTGAATACTTGTGATGTGTTCTTACATCCAGCTAATTTTAAATTGTAATTTATGAAAAATTTAAAAATCACTTGTAGCCCTCGTCTATTGTAACTCCCTTCCCAGTGTGTTGTTATTT-AAAACACATTTTTAAACAAAATATTAGAGTTCTCTTTTCTATAGTCCTCTTAAACTGTCCACTGATTTCAACTTTTCTCGATAATAGTTCAGAAAATCCGGAAGAGAAGGAGGAGAAAAGCGGGGGGTAGTCGAAGGGCATTGTTCTCAGGTGATGAGAAATCTAGGTAGGAATGGGTCGCCGGAGGAAAAATCCAACTGGTCCGGTTGAGTATCCGGAACACATTCTCGTTCCAGAAACGATAGCGTCTGTCAATAACGTAGAATTGGCGTAGGTCTTCAGGAGAGATTGAGGACGAAGAGGAGGAAAAGGACGAAAAACAGCCATAGAGGAAAAGGGGATGAGATGAAGAAAGAATACTATCGCATTCCAGCCTCGTTCTCTCTAGCAAACCGGAGCATGGGCAAACTGGATTTACTTATCTCCCTATTTTCCAGCATGAAGCACGCCGTGAACGTGCAGAGACTTGCACTTTACCAATCCAGGGATTCTGTTTCAATTATTCAGGACGCATGAACATAAGCTACCCACCCTAACGGAACTCTCCGAACCTCCTCTCGCACCTCCTCCAATCTCTCTTTTTTTTTCTTTCTTCTCTCTATTCTCTCCATCTATCACTCCCTTTCTTTCTCTTTCACTCTGAGCAGTGTCTTCAGAATCTCCCAAACTTTTCCACACAGTTGAAATAACTAATGCCCACAAAGAGGTGGTGGGTATTCTTCTAAATATGTTGCCATACTCAGAGCGAAGGTTTTAGGCGACCCCCTCCCACACACACTTTGCCATATTTTATTCCCTTAGCAAAATTGAAACATATTCGGGAGATGTACTTCAGAAATGGAAAGGCACATCTCTGACGGAAGGGAACAGAAGGTCACAAACTTGTGGTTGTGCAGTTTTCGTTTGATGAAGAAAGTAGTGGTTGTGTAGCTTTCATTCAAATCATAACTTATGCAAGAAAGTTCCCATATTTCCAATTTTATATTCAAAATCCCAAGCTGAATGAATTCGTAAAATCATGCATACTCCATGAGAGGACCATGTCACATAAGGTGTCCAGTACGATTTTCTACATAACAAAACGGGTTAAATAAGAAGTTAAACTAA--------------------------------------------------------------------------
Nsheari_Cohutta_N826 ---------------------------------------------------------------------------------------------------------GGAAAGGGATGCAAGTGAATTCTTGTGATGTGTTCTTACATCCAGCTAATTTAAAATTGTAATTTATGAACAATTTAAAAATCACTTGTAGCCCTCGTCTATTGTAACTCCCTTCCCAGTGTGTTGTTATTT-AAAACACATTTTTAAACAAAATATTAGAGTTCTCTTTTCTATAGTCCTCTTAAACTGTCCACTGATTTCAACTTTTCTCGATAATAGTTCAGAAAATCCGGAAGAGAAGGAGGAGAAAAGCGGGGGGTAGTCGAAGGGCATTGTTCTCAGGTGATGAGAAATCTAGGTAGGAATGGGTCGCCGGAGGAAAAATCCAACTGGTCCGGTTGAGTATCCGGAACACATTCTCGTTCCAGAAACGATAGCGTCTGTCAATAACGTAGAATTGGCGTAGGTCTTCAGGAGAGATTGAGGACGAAGAGGAGGAAAAGGACGAAAAACAGCCATAGAGGAAAAGGGGATGAGATGAAGAAAGAATACTATCGCATTCCAGCCTCGTTCTCTCTAGCAAACCGGAGCATGGGCAAACTGGATTTACTTATCTCCCTATTTTCCAGCATGAAGCACGCCGTGAACGTGCAGAGACTTGCACTTTACCAATCCAGGGATTCTGTTTCAATTATTCAGGACGCATGAACATAAGCTACCCACCCTAACGGAACTCTCCGAACCTCCTCTCGCACCTCCCCCAATCTCTCTTTTTTTTTCTTTCTTCTCTCTATTCTCTCCATCTATCACTCCCTTTCTTTCTCTTTCCCTCTGAGCAGTGTCTTCAGAATCTCCCAAACTTTTCCACACAGTTGAAATAACTAATGCCCACAAAGAGGTGGTGGGTATTCTTCTAAATATGTTGCCATACTCAGAGCGAAGGTTTTAGGCGACCCCCTCCCACACACACTTTGCCATATTTTATTCCCTTAGCAAAATTGAAACATATTCGGGAGATGTACTTCAGAAATGGAAAGGCACATCTCTGACGGAAGGGAACAGAAGGTCACAAACTTGTGGTTGTGCAGTTTTCGTTTGATGAAGAAAGTAGTGGTTGTGTAGCTTTCATTCAAATCATAACTTATGCAAGAAAGTTCCCATATTTCCAATTTCATATTCAAAATCCCAAGCTGAATGAATTCGTAAAATCATGCATACTCCATGAGAGGACCATGTCACATAAGGTGTCCAGTACGATTTTCTACATAACAAAACGGGTTAAATAAGAAGTTAAACTAAAAAAAATATTGAATTTCGATGCAAGCTCTTTCACCAATATTTACCAAATGGTAGATTCTTTTTATTGATCACAA
Nsheari_JoyceKilmer_N092 ATTTGCCATGAATTAAGGATGTGAAAATCTAAGGGGTACAAGCGACATTTTTGTGGAAATTGAGTTAACCGAGGAATAGGCAATTAATATGTATAAAAAGCTGTTGGAAAGAGGAGCATGTGAATACTTGTGACGTGTTCTTACATCCAGCTAATTTTAAATTGTAATTTATGAAAAATTTAAAAATCACTTGTAGCCCTCGTCTATTGTAACTCCCTTCCCAGTGTGTTGTTATTT-AAAACACATTTTTAAACAAAATATTAGAGTTCTCTTTTCTATAGTCCTCTTAAACTGTCCACTGATTTCAACTTTTCTCGATAATAGTTCAGAAAATCCGGAAGAGAAGGAGGAGAAAAGCGGGGGGTAGTCGAAGGGCATTGTTCTCAGGTGATGAGAAATCTAGGTAGGAATGGGTCGCCGGAGGAAAAATCCAACTGGTCCGGTTGAGTATCCGGAACACATTCTCGTTCCAGAAACGATAGCGTCTGTCAATAACGTAGAATTGGCGTAGGTCTTCAGGAGAGATTGAGGACGAAGAAGAGGAAAAGGACGAAAAACAGCCATAGAGGAAAAGGGGATGAGATGAAGAAAGAATACTATCGCATTCCAGCCTCGTTCTCTCTAGCAAACCGGAGCATGGGCAAACTGGATTTACTTATCTCCCTATTTTCCAGCATGAAGCACGCCGTGAACGTGCAGAGACTTGCACTTTACCAATCCAGGGATTCTGTTTCAATTATTCAGGACGCATGAACATAAGCTACCCACCCTAACGGAACTCTCCGAACCTCCTCTCGCACCTCCTCCAATCTCTCTCTTTTTTTCTTTCTTCTCTCTATTCTCTCCATCTATCACTCCCTTTCTTTCTCTTTCCCTCTGAGCAGTGTCTTCAGAATCTCCCAAACTTTTCCACACAGTTGAAATAACTAATGCCCACAAAGAGGTGGTGGGTATTCTTCTAAATATGTTGCCATACTCAGAGCGAAGGTTTTAGGCGACCCCCTTCCACACACACTTTGCCATATTTTATTCCCTTAGCAAAATTGAAACATATTCGGGAGATGTACTTCAGAAATGGAAAGGCACATCTCTGACGGAAGGGAACAGAAGGTCACAAACTTGTGGTTGTGCAGTTTTCGCTTGATGAAGAAAGTAGTGGTTGTGTAGCTTTCATTCAAATCATAACTTATGCAAGAAAGTTCCCATATTTCCAATTTTATATTCAAAATCCCAAGCTGAATGAATTCGTAAAATCATGCATACTCCATGAGAGGACCATGTCACATAAGGTGTCCAGTACGATTTTCTACATAACAAAACGGGTTAAATAAGAAGTTAAACTAAAAAAAATATTAAATTTCGATGCAATCTCTTTCACCAATATTTACCAAATGGTAGATTCTTTTTATTGAT-----
Nsilvanus_Elijay_N395 -----------------------AAAATCTAAGAGGTACAAGTGACATTTTTGTGGAAATGGAGTTAACTGGGGAGTAGGCAATTAATATGTATAAAATGCTGTTGAAAAGGGGTACAAGTGAATCTCTGTGGTGTGTTCTTACATCCAGATAATTTTAAATTGTAATTTATGAAAAATGTAAAAGTCACTTGTAGCCCTCGTCACTTGTAACTCCCTTCCCAGTATGTTGTTATTTAAAAACACATTTTCAAACAAAATATTAGACTTCTCTTTTCTATAGTTCTTTTAAACTGTCCACTGATTTCAACTTTTCTGGATAATAGTTCAGAAAATCCCGAAGAGAAGGGGGGGGGAAGCGGGGTGTAGTCGAAGGGCATTGTTCTCAGGTGATGAGAAATCTAGGTAGGAATGGGTCGCCGGAGGAAAAATCCAACTGGTCCGGTTGAGTATCCGGAACACATTCTCGTTCCAGAAACGATAGCGTCTGTCAATAACGTAGAATTGGCGTAGGTCTTCAGGAGAGATTGAGGAAGAAGAGGAGGAAAAGGACGAAAAACAGCCATAGAGGAAAAGGGGATGAGATGAAGAAAGAATACTATCGCATTCCAGCCTCGTTCTCTCTAGCAAACCGGAGCATGGGCAAACTGGATTTACTTATCTCCCTATTTTCCAGCATGAAGCACGCCGTGAACGTGCAGAGACTTGCACTTTACCAATCCAGGGATTCTGTTTCAATTATTCAGGACGCATGAACATAAGCTACCCACCCTAACGGAACTCTCCGAACCTCCTCTCTCACCTCCCCCAATCTCTCTTTTTTCTTCTTCCTTCTCTCTATTCTCTCAATCTATCTCTCCCTTTCTTTCTCTTTCCCTCTGAGCAGTGTCTTCAGAATCTCCCAAACTTTTCCACACAGTTGAAATAACTAATGCCCACAAAGAGGTGGTGGGTATTCTTCTAAATATGTTGCCATACTCAGAGCGAAGGTTTTAGGCGACCCCCTCCCACACACACTTTGCCATATTTTATTCCCTTAGCAAAATTGAAACATATTCGGGAGATGTACTTCAGAAATGGAAAGGCATATCTCTGGCGGAAGGGAACAGAAGGTCACAAACTTGTGGTTGTGCAGTTTTCGTTTGATGAAGAAAGTAGTGGTTATGTAGCTTTCATTCAAATCATAACTTATGCAAGAAAGCTCCCATATTTCCAATTTTATATCCAAAATCCCAAGCTGAATGAATTCGTAAAATCATACATACTCCACGCGAGGATCATGTCACATGAGGTGTCCAGTACGATTTTCTACATAACAAAACGGGTTAAGTAAGAAGTTAAACTAAAAAAAATATTGAATTTTGATGCAAGCTCTTTCACCAATATTTATCAAATGGTAGATTCTTTTTGTTGATCACAA
Nsilvanus_GermanyCove_N1017 ---------------AGGAAGCGAATATCTATGAGGAACAAGTCACATTTTTGTGGAAATGGAGAAAACTGGGGAAATGGCAATTAATATGTATAATACGCTGTTGAAAAGGGGTACAAGTGAATCTCTGTGGTGTG---TTACATCCAGCTAATTTTAAATTGCAATTTATGAAAAATGTAAAAGTCACTTGTAGCCCTCGTCACTTGTAACTCCCTTCCCAGTA---TGTTATTTAAAAACACATTTTCAAACAAAATATTAGAGTTCTCTTTTCTATAGTTCTTTTAAACTGTCCACTGATTTTAACTTTTCTGGATAATAGTTCAGAAAATCCCGAAGAGAAGGAGGGGGAAAGCGGGGTGTAGTCGAAGGGCATTGTTCTCAGGTGATGAGAAATCTAGGTAGGAATGGGTCGCCGGAGGAAAAATCCAACTGGTCCGGTTGAGTATCCGGAACACATTCTCGTTCCAGAAACGATAGCGTCTGTCAATAACGTAGAATTGGCGTAGGTCTTCAGGAGAGATTGAGGAAGAAGAGGAGGAAAAGGACGAAAAACAGCCATAGAGGAAAAGGGGATGAGATGAAGAAAGAATACTATCGCATTCCAGCCTCGTTCTCTCTAGCAAACCGGAGCATGGGCAAACTGGATTTACTTATCTCCCTATTTTCCAGCATGAAGCACGCCGTGAACGTGCAGAGACTTGCACTTTACCAATCCAGGGATTCTGTTTCAATTATTCAGGACGCATGAACATAAGCTACCCACCCTAACGGAACTCTCCGAACCTCCTCTCTCACCTCCCCCAATCTCTCTTTTTTCTTCTTCCTTCTCTCTATTCTCTCAATCTATCACTCCCTTTCTTTCTCTTTCCCTCTGAGCAGTGTCTTCAGAATCTCCCAAACTTTTCCACACAGTTGAAATAACTAATGCCCACAAAGAGGTGATGGGTATTCTTCTAAATATGTTGCCATACTCAGAGCGAAGGTTTTAGGCGAACCCCTCCCACACACACTTTGCCATATTTTATTCCCTTAGCAAAATTGAAACATATTCGGGAGATGTACTTCAGAAATGGAAAGGCATATCTCTGGCGGAAGGGAACAGAAGGTCACAAACTTGTGGTTGTGCAGTTTTCGTTTGATGAAGAAAGTAGTGGTTATGTAGCTTTCATTCAAATCATAACTTATGCAAGAAAGCTCCCATATTTCCAATTTTATATCCAAAGTCCCAAGCTGAATGAATTCGTAAAATCATACATACTCCACGCGAGGACCATGTCACATGAGGTGTCCAGTACGATTTTCTACATAACAAAATGGGTTAAGTAAGAAGTTAAACTAAAAAAAATATTGAATTTTGATGCAAGCTGTTTCACCAATATTTATCAAATGGTAGATTCTTTTTGTGGATCACAA
Nsilvanus_HeboMtn_N1029 ----------------------------------------------------------------------------------------------------------AAAAGGGGTACAAGTGAATCTCTGTGGTGTG---TTACATCCAGCTAATTTTAAATTGTAATTTATGAAAAATGTAAAAGTCACTTGTAGCCCTCGTCACTTGTAACTCCCTTCCCAGTATGTTGTTATTTAAAAACACATTTTCAAACAAAATATTAGAGTTCTCTTCTCTATAGTTCTTTTAAACTGTCCACTGATTTCAACTTTTCTGGATAATAGTTCAGAAAATCCCGAAGAGAA-GGGGGGGAAAGCGGGGTGTAGTCGAAGGGCATTGTTCTCAGGTGATGAGAAATCTAGGTAGGAATGGGTCGCCGGAGGAAAAATCCAACTGGTCCGGTTGAGTATCCGGAACACATTCTCGTTCCAGAAACGATAGCGTCTGTCAATAACGTAGAATTGGCGTAGGTCTTCAGGAGAGATTGAGGAAGAAGAGGAGGAAAAGGACGAAAAACAGCCATAGAGGAAAAGGGGATGAGATGAAGAAAGAATACTATCGCATTCCAGCCTCGTTCTCTCTAGCAAACCGGAGCATGGGCAAACTGGATTTACTTATCTCCCTATTTTCCAGCATGAAGCACGCCGTGAACGTGCAGAGACTTGCACTTTACCAATCCAGGGATTCTGTTTCAATTATTCAGGACGCATGAACATAAGCTACCCACCCTAACGGAACTCTCCGAACCTCCTCTCTCACCTCCCCCAATCTCTCTTTTTTTTTCTTCCTTCTCTCTATTCTCTCAATCTATCACTCCCTTTCTTTCTCTTTCCCTCTGAGCAGTGTCTTCAGAATCTCCCAAACTTTTCCACACAGTTGAAATAACTAATGCCCACAAAGAGGTGGTGGGTATTCTTCTAAATATGTTGCCATACTCAGAGCGAAGGTTTTAGGTGACCCCCTACCGCACACACTTTGCCATATTTTATTCCCTTAGCAAAATTGAAACATATTCGGGAGATGTACTTCAGAAATGGAAAGGCATATCTCTGGCGGAAGGGAACAGAAGGTCACAAACTTGTGGTTGTGCAGTTTTCGTTTGATGAAGAAAGTAGTGGTTATGTAGCTTTCATTCAAATCATAACTTATGCAAGAAAGCTCCCATATTTCCAATTTTATATCCAAAATCCCAAGCCGAATGAATTCGTAAAATCATACATACTCCACGCGAGGACCATGTCACATGAGGTGTCCAGTACGATTTTCTACATAACAAAACGGGTTAAGTAAGAAGTTAAACTAAAAAAAATATTGAATTTTCATGCAAGCTCTTTCACCAATATTTATCAAATGGTAGATTCTTTTTGTTGATCACAA
Nstupkai_BlowholeWOS_N285 --------------------------------------------------------------------------------------------------------------AGGGTACAAGTGAATACTTGTGATGTGTTCTTACATCCAGCTAATTTTAAATTGTAATTTATGAAAAATTTAAAAATCACTTGTAGCCCTCGTCAATTGTAACTCCCTTCCCAGTGTGTTGTTATTT-AAAACACATTTTTAAACAAAATATTAGAGTTCTCTTTTCTATATTCCTCTTAAACTGTCCACTGATTTCAACTTTTCTCGATAATAGTTCAGAAAATCCGGGAGAGAAGGAGGAGAAAAGCGGGGGCTAGTCGAAGGGCATTGTTCTCAGGTGATGAGAAATCTAGGTAGGTATAGGTCGCCGGAGGAAAAATCCAACTGGTCCGGTTGAGTATCCGGAACACATTCTCGTTCCAGAAACGATAGCGTCTGTCAATAACGTAGAATTGGCGTAGGTCTTCAGGAGAGATTGAGGACGAAGAAGAGGAAAAGGACGAAAAACAGCCATAGAGGAAAAGGGGATGAGATGAAGAAAGAATACTATCGCATTCCAGCCTCGTTCTCTCTAGCAAACCGGAGCATGGGCAAACTGGATTTACTTATCTCCCTATTTTCCAGCATGAAGCACGCCGTGAACGTGCAGAGACTTGCACTTTACCAATCCAGGGATTCTGTTTCAATTATTCAGGACGCATGAACATAAGCTACCCACCCTAACGGAACTCTCCGAACCTCCTCTCGCACCTCCCCCAATCTCTCTTTTTTTTCCTTCCTTCTCTCTATTCTCTCCATCTATCACTCCCTTTCTTTCTCTTTCCCTCTGAGCAGTGTCTTCAGAATCTCCCAAACTTTTCCACACAGTTGAAATAACTAATGCCCACAAAGAGGTGGTGGGTATTCTTCTAAATATGTTGCCATACTCAGAGCGAAGGTTTTAGGCGACCCCCTCCCACACACACTTTTCCATATTTTATTCCCTTAGCAAAATTGAAACATATTCGGGAGATGTACTTCAGAAATGGAAAGGCATATCTCTGGCGGAAGGGAACAGAAGGTCACAAACTTGTGGTTGTGCAGTTTTCGTTTGATGAAGAAAGTAGTGGTTATGTAGCTTTCATTCGAATCATAACTTATGCAAGAATGCTCACATATTTCCAATTTTATATCCAAAATCCCAAGCTGAATGAATTCGTAAAATCATGCATACTCCATGCGAGGACCCTGTCACATGAGGTGTCCAGTACGATTTCCTACATAACAAAACGGGTTAAGTAAGAAGT--------AAAAAATATTGAATTTTGATGCAAGCTCTTTCACCAATATTTACCAAATGGTAGATTCTTTTTATTGATCACAA
Nstupkai_Blowing_N356 ATTTGCCATGAATTAAGGATGTGAAATTCTAAGGGGTACAAGCGACATTTTTGTGCAAATTGAGTTAACAGAGGAATAAGCAATTAATATGTATAAAATGCTGTTGAAAAAGGGTACAAGTGAATACTTGTGATGTGTTCTTACATCCAGCTAATTTTAAATTGTAATTTATGAAAAATTTAAAAATCACTTGTAGCCCTCGTCAATTGTAACTCCCTTCCCAGTGTGTTGTTATTT-AAAACACATTTTTAAACAAAATATTAGAGTTCTCTTTTCTATGGTCCTCTTAAACTGTCCACTGATTTCAACTTTTCTCGATAATAGTTCAGAAAATCCGGGAGAGAAGGAGGAGAAAAGCGGGGGGTAGTCGAAGGGCATTGTTCTCAGGTGATGAGAAATCTAGGTAGGAATAGGTCGCCGGAGGAAAAATCCAACTGGTCCGGTTGAGTATCCGGAACACATTCTCGTTCCAGAAACGATAGCGTCTGTCAATAACGTAGAATTGGCGTAGGTCTTCAGGAGAGATTGAGGACGAAGAAGAGGAAAAGGACGAAAAACAGCCATAGAGGAAAAGGGGATGAGATGAAGAAAGAATACTATCGCATTCCAGCCTCGTTCTCTCTAGCAAACCGGAGCATGGGCAAACTGGATTTACTTATCTCCCTATTTTCCAGCATGAAGCACGCCGTGAACGTGCAGAGACTTGCACTTTACCAATCCAGGGATTCTGTTTCAATTATTCAGGACGCATGAACATAAGCTACCCACCCTAACGGAACTCTCCGAACCTCCTCTCGCACCTCCCCCAATCTCTCTTTTTTTTCCTTCCTTCTCTCTATTCTCTCCATCTATCACTCCCTTTCTTTCTCTTTCCCTCTGAGCAGTGTCTTCAGAATCTCCCAAACTTTTCCACACAGTTGAAATAACTAATGCCCACAAAGAGGTGGTGGGTATTCTTCTAAATATGTTGCCATACTCAGAGCGAAGGTTTTAGGCGACCCCCTCCCACACACACTTTTCCATATTTTATTCCCTTAGCAAAATTGAAACATATTCGGGAGATGTACTTCAGAAATGGAAAGGCATATCTCTGGCGGAAGGGAACAGAAGGTCACAAACTTGTGGTTGTGCAGTTTTCGTTTGATGAAGAAAGTAGTGGTTATGTAGCTTTCATTCGAATCATAACTTATGCAAGAATGCTCACATATTTCCAATTTTATATCCAAAATCCCAAGCTGAATGAATTCGTAAAATCATGCATACTCCATGCGAGGACCCTGTCACATGAGGTGTCCAGTACGATTTCCTACATAACAAAACGGGTTAAGTAAGAAGT--------AAAAAATATTGAATTTTGATGCAAGCTCTTTCACCAATATTTAC------------------------------
Nstupkai_LittleRiver_N293 ---------------------------------------------------------------------------ATAAGCAATTAATATGTATAAAATGCTGTTGAAAAAGGGTACAAGTGAATACTTGTGATGTGTTCTTACATCCAGCTAATTTTAAATTGTAATTTATGAAAAATTTAAAAATCACTTGTAGCCCTCGTCAATTGAAACTCCCTTCCCAGTGTGTTGTTATTT-AAAACACATTTTTAAACAAAATATTAGAGTTCTCTTTTCTATGGTCCTCTTAAACTGTCCACTGATTTCAACTTTTCTCGATAATAGTTCAGAAAATCCGGGAGAGAAGGAGGAGAAAAGCGGGGGGTAGTCGAAGGGCATTGTTCTCAGGTGATGAGAAATCTAGGTAGGAATAGGTCGCCGGAGGAAAAATCCAACTGGTCCGGTTGAGTATCCGGAACACATTCTCGTTCCAGAAACGATAGCGTCTGTCAATAACGTAGAATTGGCGTAGGTCTTCAGGAGAGATTGAGGACGAAGAAGAGGAAAAGGACGAAAAACAGCCATAGAGGAAAAGGGGATGAGATGAAGAAAGAATACTATCGCATTCCAGCCTCGTTCTCTCTAGCAAACCGGAGCATGGGCAAACTGGATTTACTTATCTCCCTATTTTCCAGCATGAAGCACGCCGTGAACGTGCAGAGACTTGCACTTTACCAATCCAGGGATTCTGTTTCAATTATTCAGGACGCATGAACATAAGCTACCCACCCTAACGGAACTCTCCGAACCTCCTCTCGCACCTCCCCCAATCTCTCTTTTTTTTCCTTCCTTCTCTCTATTCTCTCCATCTATCACTCCCTTTCTTTCTCTTTCCCTCTGAGCAGTGTCTTCAGAATCTCCCAAACTTTTCCACACAGTTGAAATAACTAATGCCCACAAAGAGGTGGTGGGTATTCTTCTAAATATGTTGCCATACTCAGAGCGAAGGTTTTAGGCGACCCCCTCCCACACACACTTTTCCATATTTTATTCCCTTAGCAAAATTGAAACATATTCGGGAGATGTACTTCAGAAATGGAAAGGCATATCTCTGGCGGAAGGGAACAGAAGGTCACAAACTTGTGGTTGTGCAGTTTTCGTTTGATGAAGAAAGTAGTGGTTATGTAGCTTTCATTCGAATCATAACTTATGCAAGAATGCTCACATATTTCCAATTTTATATCCAAAATCCCAAGCTGAATGAATTCGTAAAATCATGCATACTCCATGCGAGGACCCTGTCACATGAGGTGTCCAGTACGATTTCCTACATAACAAAACGGGTTAAGTAAGAAGT--------AAAAAATATTGAATTTTGATGCAAGCTCTTTCACCAATATTTACCAAATGGTAGATTCTTTTTATTGATCACAA
Nstygius_ObeLee_N0656 ATTTGCCATGAATTGAGGAGGTAATAATTTAAGGGGTACAAGTTACATTTTTGTGGAAATGGAATTAATTGAGGAATAGGCAATTAACATGTATA-----------------------------------------------------------------------------------------------------------TCAATTGTAACTCCCTTCTCAGTATGTTGTTATTTAAAAACACATTTTTAAACAAAATATTAAAGTTCTCTTTTCTATAGTTCTTTTAAACTGTCCACTGATTTCAACTTTTCTCGATAATAGTTCAGAAAATTACGAAGATAAGGAGGGGGAAAGCGGGGTGTAGTCGAAGGGCATTGTTCTCAGGTGATGAGAAATCTAGGTAGGAATGGGTCGCCGGAGGAAATATCCAACTGGTCCGGTTGAGTATCCGGAACACATACTCGTTCCAGAAACGATAGCGTCTGTCAATAACGTAGAATTGGCGTAGGTCTTCAGGAGAGATTGAG---GAAGAAGAGGAAAAGGACGAAAAACAGCCATAGAGGAAAAGGGGATGAGATGAAGAAGGAATGCTATCGCATTCCAGCCTCGTTCTCTCTAGCAAACCGGAGCATGGGCAAACTGGATTTACTTATCTCCCTATTTTCCAGCATGAAGCACGCCGTGAACGTGCAGAGACTTGCACTTTACCAATCCAGGGATTCTGTTTCAATTATTCAGGACGCATGAACATAAGCTACCCACCCTAACGGAACTCTCCGAACCTCCTCTCTCACCTCCCCCCATCTCTC-TTTTTTTTCTTCCTTCTCTCCATTCTCTCAATCTATCACTCCCTTTCTTTCTCTTTCCCTCTGAGCAGTGTCTTCAGAACCTCCCAAACTTTTCCACACAGTTGAAATAACTAATGCCCACAAAGAGGTGGTGGGTATTCTTCTAAATATGTTGCCATACTCAGAACGAAGGGTTTAGCCGACCCCCTACCACATACACTTTGCCATATTTTATTCCCTTAGCAAAATTGAAACATATTCGAGGGGTGTACTTCAGAAATGGAAAGGCATATCTCTGGCGGAAGGGAACAGAAGGTCACAAACTTGTGGTTGTGCAGTTTTCGTTTGATGAAGAAAGTAGTGGTTATGTAGCTTTCATTCAAATCATAACTTATGCAAGAAAGCTCCCATATTTTCAATTCTATATCCAAAATCCCAAGCTGAATGAATTCGTAAAATCATGCATACTCCACAC----ACCCTGTCACATGAGGTGTCCAGTACGATTTCCTACATAACAAAACGGGTTAAGTAAAAAGTTAAACTAAAAAATATATTGAATTTTGATGCAAGCTCTTTCACCAATATTTAACAAGTGGTAGGTTCTTCCTATTGATCAC--
Nstygius_RavenB_N1022 ATTTGCCATGAATTGAGGAGGTAATAATTTAAGGGGTACAAGTTACATTTTTGTGGAAATGGAATTAATTGAGGAATAGGCAATTAACATGTATA-----------------------------------------------------------------------------------------------------------TCAATTGTAACTCCCTTCTCAGTATGTTGTTATTTAAAAACACATTTTTAAACAAAATATTAAAGTTCTCTTTTCTACAGTTCTTTTAAACTGTCCACTGATTTCAACTTTTCTCGATAATAGTTCAGAAAATTACGAAGATAAGGAGGGGGAAAGCGGGGTGTAGTCGAAGGGCATTGTTCTCAGGTGATGAGAAATCTAGGTAGGAATGGGTCGCCGGAGGAAATATCCAACTGGTCCGGTTGAGTATCCGGAACACATTCTCGTTCCAGAAACGATAGCGTCTGTCAATAACGTAGAATTGGCGTAGGTCTTCAGGAGAGATTGAG---GAAGAAGAGGAAAAGGACGAAAAACAGCCATAGAGGAAAAGGGGATGAGATGAAGAAGGAATGCTATCGCATTCCAGCCTCGTTCTCTCTAGCAAACCGGAGCATGGGCAAACTGGATTTACTTATCTCCCTATTTTCCAGCATGAAGCACGCCGTGAACGTGCAGAGACTTGCACTTTACCAATCCAGGGATTCTGTTTCAATTATTCAGGACGCATGAACATAAGCTACCCACCCTAACGGAACTCTCCGAACCTCCTCTCTCACCTCCCCCCATCTCTCTTTTTTTTTCTTCCTTCTCTCCATTCTCTCAATCTATCACTCCCTTTCTTTCTCTTTCCCTCTGAGCAGTGTCTTCAGAACCTCCCAAACTTTTCCACACAGTTGAAATAACTAATGCCCACAAAGAGGTGGTGGGTATTCTTCTAAATATGTTGCCATACTCAGAACGAAGGGTTTAGCCGACCCCCTACCACATACACTTTGCCATATTTTATTCCCTTAGCAAAATTGTAACATATTCGAGGAGTGTACTTCAGAAATGGAAAGGTATATCTCTGGCGGAAGGGAACAGAAGGTCACAAACTTGTGGTTGTGCAGTTTTCGTTTGATGAAGAAAGTAGTGGTTATGTAGCTTTCATTCAAATCATAACTTATGCAAGAAAGCTCCCATATTTTCAATTCTATATCCAAAATCCCAAGCTGAATGAATTCGTAAAATCATGCATACTCCACAC----ACCCTGTCACATGAGGTGTCCAGTACGATTTCCTACATAACAAAACGGGTTAAGTAAAAAGTTAAACTAAAAAA----------------------------------------------------------------------
Ntempletoni_BaldMtns_N950 ATTTGCCATGAATTGAGGATGTGAAAATCTAAGGAGTACAAGTGACATTTTTGTGG----GCAATTAACAAGGCAAAAGGCAATTAACATGTATAAAATGCTGTTGCAAAGGAGTACAAGTGAATTTATGTGATGTGTTCTTACATCGAGCTAATTTTAAATTGTAAGTTATGAAAAATGTAAAAGTCACTTGTAGCCCTCGTCACTTGTAACTCCCTTCTCAGTATGTTGTTATTTAGAAACACATTTTTAAACAGAATATTAGAGTTCGCTTTTCTACAGACCTTTTAAACTGTCCTCTGATTTCAACTGTTCTCGATAATGGTTCAGAAAATCCCGAAGAGAATGAGGGGAAAAGCGGGAAGTAGTCGGAGGGCATTGTTCTCAGGTGATGAGAAATCTAGGTAGGAATGGGTCGCCGGAGGAAAAATCCAACTGGTCCGGTTGAGTATCCGGAACACATTCTCGTTCCAGAAACGATAGCGTCTGTCAATAACGTAGAATTGGCGTAGGTCTTCAGGAGAGATTGAGGAAGAAGAAGAGGAAAAGGACGAAAAACAGCCATAGAGGAAAAGGGGATGAGATGAAGAAAGAATACTATCGCATTCCAGCCTCGTTCTCTCTAGCAAACCGGAGCATGGGCAAACTGGATTTACTTATCTCCCTATTTTCCAGCATGAAGCACGCCGTGAACGTGCAAAGACTTGCACTTTACCAATCCAGGGATTCTGTTTCAATTATTCAGGACGCATGAACATAAGCTACCCACCCTAACGGAACTCTCCGAACCTTCTCTCTCACC--CCCCCATCTCTC-TCTTTTTTTTCCCTTCTCTCTATTCTCTCCATCTATCACTCCCTTTCTTTCTCTTTCCCTCTGAGCAGTGTCTTCAGAATCTCCCAAACTTTTCCACACAGTTGAAATAACTAATGCCCACAAAGAGGTGGTGGGTATTCTTCTAAATATGTTGCCATACTCAGAGCGAAGGTTTTAGGCGACCCCCTCCCACACACACTTTGCCATATTTTATTCCCTTAGCAAAATTGAAACATATTCGGGAGATGTACTTCAGAAATGGAAAGGCATATCTCTGGCGGGAGGGAACAGAAGGTCACAGACTTGTGGTTGTGCAGTTTTCGTTTGATGAAGAAAGTAGTGGTTATGTAGCTTTCATTCAAATCATAACTTATGCAAGAAAGTTCCCATATTTCCAATTTTATATCCAAAATCCCAAGCTGAATGAATTCGTAAAATCATGCATACTCCACACGAGGACCATGTCACATGAGGTGTCCAGTACGATTTTCTACATAACAAAACGGGTTAAGTAAGAAGTTAAACTAAAAAAAATATTGAATTTTGATGCAAGCTCTTTCACCAATATTTACCAAATGGTAGGTTCTTTTTAGTGATCACAA
Ntempletoni_ClarksCreek_N945 ATTTGCCATGAATTGAGGATGTGAAAATCTAAGGAGTACAAGTGACATTTTTGTGG----GCAATTAACAAGGCAAAAGGCAATTAACATGTATAAAATGCTGTTGCAAAGGAGTACAAGTGAATTTATGTGATGTGTTCTTACATCCAGCTAATTTTAAATTGTAAGTTATGAAAAATGTAAGAGTCACTTGTAGCCCTCGTCACTTGTAACTCCCTTCCCAGTATGTTGTTATTTAGAAACACATTTTTAAACAAAATATTAGAGTTCTCTTTTCTACAGACCTTTTAAACTGTCCTCTGATTTCAACTGTTCTCGATAATGGTTCAGAAAATCCTGAAGAGAATGAGGGGAAAAGCGGGAGGTAGTCGGAGGGCATTGTTCTCAGGTGATGAGAAATCTAGGTAGGAATGGGTCGCCGGAGGAAAAATCCAACTGGTCCGGTTGAGTATCCGGAACACATTCTCGTTCCAGAAACGATAGCGTCTGTCAATAACGTAGAATTGGCGTAGGTCTTCAGGAGAGATTGAGGAAGAAGAAGAGGAAAAGGACGAAAAACAGCCATAGAGGAAAAGGGGATGAGATGAAGAAAGAATACTATCGCATTCCAACCTCGTTCTCTCTAGCAAACCGGAGCATGGGCAAACTGGATTTACTTATCTCCCTATTTTCCAGCATGAAGCACGCCGTGAACGTGCAGAGACTTGCACTTTACCAATCCAGGGATTCTGTTTCAATTATTCAGGACGCATGAACATAAGCTACCCACCCTAACGGAACTCTCCGAACCTTCTCTCTCACCT-CCCCCATCTCTC-TCTTTTTTTTCCCTTCTCTCTATTCTCTCCATCTATCACTCCCTTTCTTTCTCTTTCCCTCTGAGCAGTGTCTTCAGAATCTCCCAAACTTTTCCACACAGTTGAAATAACTAATGCCCACAAAGAGGTGGTGGGTATTCTTCTAAATATGTTGCCATACTCAGAGCGAAGGTTTTAGGCGACCCCCTCCCACACACACTTTGCCATATTTTATTCCCTTAGCAAAATTGAAACATATTCGGGAGATGTACTTCAGAAATGGAACGGCATATCTCTGGCGGGAGGGAACAGAAGGTCACAGACTTGTGGTTGTGCAGTTTTCGTTTGATGAAGAAAGTAGTGGTTATGTAGCTTTCATTCAAATCATAACTTATGCAAGAAAGTTCCCATATTTCCAATTTTATATCCAAAATCCCAAGCTGAATGAATTCGTAAAATCATGCATACTCCACACGAGGACCATGTCACATGAGGTGTCCAGTACGATTTTCTACATAACAAAACACGTTAAGTAAGAAGTTAAACTAAAAAAAATATTGAATTTTGATGCAAGCTCTTTCACCAATATTTACCAAATGGTGGGTTCTTTTTATTGATCACAA
Ntempletoni_ScronceCreekRd_N1223 ------------------------------------------------------------------------------------------------AATGCTGTTGCAAAGGAGTACAAGTGAATTTATGTGATGTGTTCTTACATCCAGCTAATTTTAAATTCTAAGTTATGAAAAGTGTAAAAGTCACTTGTAGCCCTCGTCACTTGTAACTCCCTTCCCAGTATGTTGTTATTTAGAAACACATTTTTAAACAAAATATTAGAGTTCTCTTTTCTACAGACCTTTTAAACTGTCCTCTGATTTCAACTGTTCTCGATAATGGTTCAGAAAATCCCGAAGAGAATGAGGGGAAAAGCGGGAAGTAATCGGAGGGCATTGTTCTCAGGTGATGAGAAATCTAGGTAGGAATGGGTCGCCGGAGGAAAAATCCAACTGGTCCGGTTGAGTATCCGGAACACATTCTCGTTCCAGAAACGATAGCGTCTGTCAATAACGTAGAATTGGCGTAGGTCTTCAGGAGAGATTGAGGAAGAAGAAGAGGAAAAGGACGAAAAACAGCCATAGAGGAAAAGGGGATGAGATGAAGAAAGAATACTATCGCATTCCAGCCTCGTTCTCTCTAGCAAACCGGAGCATGGGCAAACTGGATTTACTTATCTCCCTATTTTCCAGCATGAAGCACGCCGTGAACGTGCAGAGACTTGCACTTTACCAATCCAGGGATTCTGTTTCAATTATTCAGGACGCATGAACATAAGCTACCCACCCTAACGGAACTCTCCGAACCTTCTCTCTCACCT-CCCCCATCTCTC-TCTTTTTTTTTCCTTCTCTCTATTCTCTCCATCTATCACTCCCTTTCTTTCTCTTTCCCTCTGAGCAGTGTCTTCAGAATCTCCCAAACTTTTCCACACAGTTGAAATAACTAATGCCCACAAAGAGGTGGTGGGTATTCTTCTAAATATGTTGCCATACTCAGAGCGAAGGTTTTAGGCGACCCCCTCCCACACACACTTTGCCATATTTTATTCCCTTAGCAAAATTGAAACATATTCGGGAGATGTACTTCAGAAATGGAACGGCATATCTCTGGCGGGAGGGAACAGAAGGTCACAGACTTGTGGTTGTGCAGTTTTCGTTTGATGAAGAAAGTAGTGGTTATGTAGCTTTCATTCAAATCATAACTTATGCAAGAAAGTTCCCATATTTCCAATTTTATATCCAGAATCCCAAGCTGAATGAATTCGTAAAATCATGCATACTCCACACGAGGACCATGTCACATGAGGTGTCCAGTACGATTTTCTACATAACAAAACACGTTAAGTAAGATGTTAAACTAAAAAAAATATTGAATTTTGATGCAAGCTCTTTCACCAATATTTACCAAATGGTGGGTTCTTTTTATTGATCACAA
Ntennessensis_IndianCave_N052 -------------------------------------------------------------------------GAATAGGCAATTAACATGTATAAAATGCTGTTGCAAAGGGGTACAAGTGAATCTACGTGATGTGTTATTACATCCAACTAATTTTAAATTGTAATTTATGAAAAATGTAAAAGTCACTTGTAGCCCTCGTCACTTGTAACTCCCTTCTCAGTATGTTGTTATTTAAAAACACATTTTTAAACAAAATATTAGAGTTCTCTTTTCTATAGTTCTTTTAAACTGTCCACTGATTTCAACTTTTCTCGATAATAGTTCAGAAAATCTCGAAGAGAAGGAGGGGAAAAGCGGTGTGTAGTCGAAGGGCATTGTTCTCGGGTGATGAGAAATCCAGGTAGGAATGGGTCGCCGGAGGAAAAATCCAACCGGTCCGGTCGAGTATCCGGAACACATTCTCGTTCCAGAAACGATAGCGTCTGTCAATAACGTAGAATTGGCGTAGGTCTTCAGGAGAGATTGAG---GAAGAAGAGGAAAAGGACGAAAAACAGCCATAGAGGAAAAGGGGATGAGATGAAGAAAGAATACTATCGCATTCCGGCCTCGTTCTCTCTAGCAAACCGGAGCATGGGCAAACTGGATTTACTTATCTCCCTATTTTCCAGCATGAAGCACGCCGTGAACGTGCAGAGACTTGCACTTTACCAATCCAGGGATTCTGTTTCAATTATTCAGGACGCATGAACATAAGCTACCCACCCTAACGGAACTCTCCGAACCTCCTCTAC------CCCCAATCTCTCTTTTTTTTTCTTCCTTCTCTCTATTCTCTCCATCTATCACTCCCTTTCTTTCTCTTTCCCTCTGAGCAGTGTCTTCAGAATTTCCCAAACTTTTCCACACAGTTGAAATAACTAATGCCCACAAAGAGGTGGTGGGTATTCTTCTAAATATGTTTCCATACTCAGAGCAAAGGTTTTAGGCGACCCCTTCCCACACACACTTTGCCATATTTTATTCCCTCAGCAAAATTGAAACATATTCGGGAGATGTACTTCAGAAATGGAAAGGCATATCTCTGGCGGAAGGGAACAGAAGGTCACAAACTTGGGGTTGTGCAGTTTTCGTTTGATGAAGAAAGTAGTGGTTATGTAGCTTTCATTCAAATCATAACTTATGCAAGAAAGCTCCCATATTTCCAATTTTATATCCAAAATCCCAAGCTGAATGAATTCGTAAAATCATACATACTCCACGCGAGGACCATGTCACATGAGGTGTCCGGTGCGATTTTCTACATAACAAAACGGGTTAAGTAAGAAGTCAAACTAAAAAAAATATTGAATTTTGATGCAAGCTCTTTCA-----------------------------------------
Ntennessensis_Watauga_N1046 ATTTGCTATGAATTGAGGATGTGAAAATCTAAGGGGCACAAGTGACATTTTTGTGGAAATGGAGTTAACCGAGGAATAGGCAATTAAAATGTATAAAATGCTGTTGCAAAGGGGTACAAGTGAATCTATGTGATGTGTTCTTACATCCAACTAATTTTAAATTGTAATTTATGAAAAATGTGAAATCCACTTGTA----------------ACTCCCTTCCCAGTATGTTGTTATTTAAAAACACATTTTAAAACAAAATATTAGAGTTCTCTTTTCTATAGTTTTTTTGAACTGTCCACTGATTTCAACTTTTCTCGATAATAGTTCAGAAAATCTCGAAGAGAAGGAGGGGAAAAGCGGTGTGTAGTCGAAGGGCATTGTTCTCGGGTGATGAGAAATCCAGGTAGGAATGGGTCGCCGGAGGAAAAATCCAACCGGTCCGGTCGAGTATCCGGAACACATTCTCGTTCCAGAAACGATAGCGTCTGTCAATAACGTAGAATTGGCGTAGGTCTTCAGGAGAGATTGAG---GAAGAAGAGGAAAAGGACGAAAAACAGCCATAGAGGAAAAGGGGATGAGATGAAGAAAGAATACTATCGCATTCCGGCCTCGTTCTCTCTAGCAAACCGGAGCATGGGCAAACTGGATTTACTTATCTCCCTATTTTCCAGCATGAAGCACGCCGTGAACGTGCAGAGACTTGCACTTTACCAATCCAGGGATTCTGTTTCAATTATTCAGGACGCATGAACATAAGCTACCCACCCTAACGGAACTCTCCGAACCTCCTCTACCACCT-CCCCAATCTCTCTTTTTTTTTCTTCCTTCTCTCTATTCTCTCCATCTATCACTCCCTTTCTTTCTCTTTCCCTCTGAGCAGTGTCTTCAGAATTTCCCAAACTTTTCCACACAGTTGAAATAACTAATGCCCACAAAGAGGTGGTGGGTATTCTTCTAAATATGTTTCCATACTCAGAGCGAAGGTTTTAGGCGACCCCTTCCCACACACACTTTGCCATATTTTATTCCCTCAGCAAAATTGAAACATATTCGGCAAATGTACTTCAGAAATGGAAAGGCATATCTCTGGCGGAAGGGAACAGAAGGTCACAAACTTGGGGTTGTGCAGTTTTCGTTTGATGAAGAAAGTAGTGGTTATGTAGCTTTCATTCAAATCATAACTTATGCAAGAAAGCTCCCATATTTCCAATTTTATATCCAAAATCCCAAGCTGAATGAATTCGTAAAATCATACATACTCCACGCGAGGACCATGTCACATGAGGTGTCCGGTGCGATTTTCTACATAACAAAACCTGTTAAGTAAGAAGTTAAACTAAAAAAAATATTGAATTTTGATGCAAGCTCTTTCACCAATATCTACCAAATGGTAGGTTCTATTTATTGATCAGAA
