# Supplementary material for: ﻿New species in old mountains: integrative taxonomy reveals ten new species and extensive short-range endemism in Nesticus spiders (Araneae, Nesticidae) from the southern Appalachian Mountains
Source: Zookeys. 2023 Feb 3;1145:1–130. doi: 10.3897/zookeys.1145.96724 (PMC10208238; doi:10.3897/zookeys.1145.96724)
Supplement: Supplementary material 4 — Input alignments, analysis log files, and output tree files [file zookeys-1145-001_article-96724__-s004.zip › uce-200847 (modified).phy]

 94 856
Nesticus_Japan_G2153 C-----CAGGTCTTTAACATGCCGTATAATTATACAC---------------CATG-----------------------------TGTACCGATTTCGGCATCACCAGCCGGGATTCGAACCACTTGGGAACAA--------GTCCAGCGACATACCACTACACCACCGGCGCATCT-----------------------------------AACAATTTGTATTACCATTGCCCGT--TCTGATGTCAATCTTTTAAAGGGTTTAA--GATGTCTCTGTGTATGGTATGTA--------GTGTGAAAGGAGGGATAACTTCCTACCTGTGGACGTAGAAGGGCAGGAAGCTGAGGAGGGTTGCCGGTCCAGTAACATTCGGGAAAAGGATCCTCCGTCTGCAAGGGTAAGAGAAAACAAAAGAACACAAAATCACTACCAGGACAACCAAAACTAAAACAAGGA-TCACAACAAATGCAATTCCAAAAGACATGCTTCTTTTGGACAATACAGGCTTTGAAATAGGTATAAATATGGCACATTCAAAAAGAAAGAAAATCCCACTGACTTCGCAGTGCCTTGGATAATA------CGCGGCATTAGCAAATAT-AAAGAACATGGGTAGGTGCTTGACAACATTCAATGATATTGCGGTAAAAACCAGAAAACGCTTTTAAA----------------TCCTGATTTAATTTAAAAGCTTGAGTTAGGGGGGTATTATAGATTATAAAACTGAACTATTTT--AGCTGTTGTTAAAAATTCCAGATTCCATTATAGAAATTTAGTCACCTCTTACCTTGGCTTGGTACTTCACCTGATACTAAATAAATATAATT
Nesticus_nahaunus_Mexico_G2881 --TGCTTATGTTTCATATTGGCTGTAGGATCGGCCACTCCTAGAATGATCTA---------AATTAGCCAATCAACGTAAAGCTATCGCTCTATTTTATCCTTGACAGACTTGGTGTGTAGCACTGAAAGGTGGACATATACAGCAAGCGTAATATAGTTTAGCCAAAGATGCATCAT---GATGTTGGTTAAATGATTTACGTTTACTGATGGTTATTTCAATTTCCATCACGCTAAGTCTGAAGTCATCTCTTTAGAGGGTTAAAGCTGTGTTGTTGTGTATCTAATGTATTGTATTAGTGTGATAGGAGGGTTGTCTTCCTACCTGTGGACGTAGAAGGGCAGGAAGCTGAGGAGGGTTGCCGGTCCAGTAACATTCGGGAAAACGATCCTCCGTCTGCAAGGGTAAGAGAAAACAAAAGAACACAAAATCACTACCAGGACAACCAAAACTAAAACAAGGATTCACAACAAATGCAATTCCAAAAGACATGCTTCTTTTGGACAATACAGGCTTAAAAAAAGAGGTAAATTTGGCACAATCAAAAAGAAGGAAATTCCTGATGATTTATCAATACCTGGGATTATACGTCACCGCCTTATTTGTAGACCTAAAAAAATATGCGTCATTGATCGATATTATTCAATGACATTGTAGTGTATTTCCTAAAATGCTTTCACAAAGAGTTCTGCACCCACATTGGTTTAATTTAAAA-CATGAGCTGAAGGCAACTTATGCAATGGAATGTTAAGCTATTTTTCAGTTAATACTCAAAATT-----------------------------------------TTTCTTGAGAAATATATAAT--------------
Nsilvestrii_Hellgate_N1108 C------------------------------------------------------------------------------------TAGATATATGCTATCGATGT------------------------------------------------------------ACCGACGCGACGGTTAAATGTTACTTATAC-----CCATGTGTCGGATGAAATTTTTATCTTTATCGCGCTTAGTCTGAAGTCACGACTTTAGAGGGTTAAAACTATGTTTGTGTGTCT---ATGTATGGTATTAATGTGATAGGAGGG-TGACTTCCTACCTGTGGACGTAGAAGGGCAGGAAGCTGCGGAGGGTTGCCGGTCCAGTAACATTCGGGAAAACGATCCTCCGTCTGCAAGGGTAAGAGAAAACAAAAGAACACAAAATCACTACGAGGACAACAAAAACTAAAACAAGGATTCACAACAAATGCAATTCCAAAAGACATGCTTCTTTTGGATAATACAGGCTTAAAAAAAGAGGTAAATATGGCACAATC-AAAAGAAGGAAATTCCCACTGAGTTGTCAGTACCTGGGGTTATA----GTCACTGAATTGATAGACCTAAAATAAATCGCGCCAGCATTCGATATCATTTATCATTGATGTAT----ATTTAAAAAATGCTTT--AAGAGTTTCTAAATCCCATATTGATTTAAATTAAGAGCAAG---CGGGGGGATTTTATGCAACGGAATACTGATATATATTTCTGTTATTACTCAGACTTCAG-----CACTGAAGATA----------TTTGATAATATATTTGC-----------------------------
Narcheri_Cheaha_N023 TCTGCTTATGTTTCATATTTTCTGTGAGATCTGCCACTCCTAGAATGATAGGCATGCATAGAATTAACCCATCAACGCAGAGCTATCGTTCTATTTTATCGTTACCAGACTTGGTGTGTAGCACTTAAAGGTGG--ATATATATCAAGC---ATACAATTTAGCCAAAGATGCATTTTATAGATGTTGGTAAAATGATTTACGTTTGTTGGTGGTAATTTCAATCTCCATCGCGCTTAGTCTGAAGTCATCTCTTTAGAGGGTTAAAGCTGCATTGTTGTGTATCTGATGTATTGTATTAGTGTGATAGGAGGGTTGACTTCCTACCTGTGGACGTAGAAGGGCAGGAAGCTGCGGAGGGTTGCCGGTCCAGTAACATTCGGGAAAACGATCCTCCGTCTGCAAGGGTAAGAGAAAACAAAAGAACACAAAATCACTACCAGGACAACCAAAACTAAAACAAGGATTCACAACAAATGCAATTCCAAAAGACATGCTTCTTTTGGACAATACAGGCTTAAAAAAA-AGGTAAATATGGCACAATCAAAAAGAAGGAAATTTCCGATGATTTATCAATACCTGGAGTTATACGTCACGGCCTTATTTGCAGACCTAAAAAAATATGAGTCATTGTTCGACATTGTTCAATGACATTGTATTGTATTTCCGAAAATGCTTTCAAAGAGTTTTCTGCACCCAAATTGGTTTAATTTAAAAGCATGAGCTGAAGGCATCTTATGCAATGATATATTAAGCTATTTTGCAGTTAAAACTCAAAATTCCAGATTTCACTCAAAACATTGAATAACTTTTAGGTTTATATTTATTTTAAAATACATAGTAAATTAGTATAATT
Nbarri_Bishop_N1072 CCTGCTTATGTTTCATATTTTCTGCAGGATCGACCGCTCCTAAAATCATGGGCATGTATAGAATTAACCAATCAACGCAGAGCTATCGTTCTATTTTATCGTTGCCAGACTTGATGTGTAGCAATTGAAAGTGGATATATATATCAAGCGTAATACAGTCTAGCCAAAGATGCATTTTATAGATGTTGGTTAAATGATTTACTTTTGTTGGTGATAATTTCAATCTCCATCGCGCTTAGTCTGAAGTCATCTCTTTAGAGGGTTAAATCTGCATTGTTGTGTATCTAATGTATTGTATTAGTGTGATAGGAGGGTTGACTTCCTACCTGTGGACGTAGAAGGGCAGGAAGCTGCGGAGGGTTGCCGGTCCAGTAACATTCGGGAAAACGATCCTCCGTCTGCAAGGGTAAGAGAAAACAAAAGAACACAAAATCACTACCAGGACAACAAAAACTAAAACAAGGATTCACAACAAATGCAATTCCAAAAGACATGCTTCTTTTGGACAATACAGGCTTAAAAAAAGAGGTAAATATGGCACAATCAAAAAGAAGGAAATTCCTGATGATTTATCAATACCTGAAGTTATACGTCATCGCCTTATTTGCAGACCTAAAAAAATATGCGTCGTTGTTCGAAAGTATTCAATGATATTGTATTGTATTTCCGAAAATGCTTTCAAAGAGTTTTCTGCACCCACATTGG-TCAATTGAAAAGCATGAGCTGAAGACATCTTATGCAATGAAATGTTAAGCTATTTTTCAGTTAAAACTCAAAATTCAAGATTTCACTCAAAACATTGAATAATTTTTAGGTTTATATTTATTTTAAAATACATAGTAAATTAGTATAATT
Nbarri_LostCoveCave_N0065 CCTGCTTATGTTTCATATTTTCTGCAGGATCGACCGCTCCTAAAATCATGGGCATGTATAGAATTAACCAATCAACGCAGAGCTATGGTTCTATTTTATCGTTGCCAGACTTGATGTGTAGCAATTGAAAGTGGATATATATATCAAGCGTAATACAGTCTAGCCAAAGATGCATTTTATAGATGTTGGTTAAATGATTTACTTTTGTTGGTGATAATTTCAATCTCCATCGCGCTTAGTCTGAAGTCATCTCTTTAGAGGGTTAAATCTGCATTGTTGTGTATCTAATGTATTGTATTAGTGTGATAGGAGGGTTGACTTCCTACCTGTGGACGTAGAAGGGCAGGAAGCTGCGGAGGGTTGCCGGTCCAGTAACATTCGGGAAAACGATCCTCCGTCTGCAAGGGTAAGAGAAAACAAAAGAACACAAAATCACTACCAGGACAACAAAAACTAAAACAAGGATTCACAACAAATGCAATTCCAAAAGACATGCTTCTTTTGGACAATACAGGCTTAAAAAAAGAGGTAAATATGGCACAATCAAAAAGAAGGAAATTCCTGATGATTTATCAATACCTGAAGTTATACGTCATCGCCTTATTTGCAGACCTAAAAAAATATGCGTCGTTGTTCGAAAGTATTCAATGATATTGTATTGTATTTCCGAAAATGCTTTCAAAGAGTTTTCTGCACCCACATTGG-TCAATTGAAAAGCATGAGCTGAAGACATCTTATGCAATGAAATGTTAAGCTATTTTTCAGTTAAAACTCAAAATTCAAGATTTCACTCAAAACATTGAATAATTTTTAGGTTTATATTTATTTTAAAATAC-------------------
Nbarri_eyed_ClayCave_G2082 CCTACTTATGTTTCATATTTCCTGTAGGATCGGCCACTCCTAGAATCATGGGCATGTATAGAATTAACCAATCAATGCAGAACTATTATTCTATTTTATCGTTGCCAGACTTGGTGCGTAGCACTTAAAGGTGGATATATATATCATGCGTAATACAGTCTAGCCAAAGATGCATTTTATAGATGTTGGTTAAATGATTTACGTTTGTTGGTGATAATTTCAATCTCCATCGCGCTTAGTCTGAAGTCATCTCTTTAGAGGGTTAAATCTGCATTGTTGTGTATCTAATGTATTGTATTAGTGTGATAGGAGGGTTGACTTCCTACCTGTGGACGTAGAAGGGCAGGAAGCTGCGGAGGGTTGCCGGTCCAGTAACATTCGGGAAAACGATCCTCCGTCTGCAAGGGTAAGAGAAAACAAAAGAACACAAAATCACTACCAGGACAACCAAAACTAAAACAAGGATTCACAACAAATGCAATTCCAAAAGACATGCTTCTTTTGGACAATACAGGCTTAAAAAAAGAGGTAAATATGGCACAATCAAAAAGAAGGAAATTCCTGATGATTTATCAATACCTGAAGTTATACGTCACCGCCTTATTTGCAGACCTAAAAAAATATGCGTCATTGTTCGACATTATTCAATGATATTGTATTGTATTTCCGAAAATGCTTTCAAAGAGTTTTCTGCACCCACATTGGTTCAATTTAAAAGCATGAGCTGAAGACATCTTATGCAATGAAATGTTAAGCTATTTTTAAGTTAAAACTCAAAATTCAAGATTTCACTCAAAACATTGAATAATTTTTAGGTTTATATTTATTTTAAAATA--------------------
Nbarrowsi_Gregorys_N270 CCTGCTTATGTTTCATATTTTCTGCAGGATCGACCACTCCTAAAATCATGGGCATGTATAGAATTAACCAATCAACGCAGAGCTATCGTTCTATTTTATCGTTGCCAGACTTGGTGTGTAGCACTTAAAAGTGGATATATATATCAAGCGTAATACAGTCTAGCCAAAGATGCATTTTATAGATGTTGGTTAAATGATTTACTTTTGTTGGTGATAATTTCAATCTCCATCGCGCTTAGTCTGAAGTCATCTCTTTAGAGGGTTAAATCTGCATTGTTGTGTATCTAATGTATTGTATTAGTGTGATAGGAGGGTTGACTTCCTACCTGTGGACGTAGAAGGGCAGGAAGCTGCGGAGGGTTGCCGGTCCAGTAACATTCGGGAAAACGATCCTCCGTCTGCAAGGGTAAGAGAAAACAAAAGAACACAAAATCACTACCAGGACAACAAAAACTAAAACAAGGATTCACAACAAATGCAATTCCAAAAGACATGCTTCTTTTGGACAATACAGGCTTAAAAAAAGAGGTAAATATGGCACAATCAAAAAGAAGGAAATTCCTGATGATT----AATACCTGAAGTTATACGTCA-CGCCTTATTTGCAGACCTAAAAAAATATGCGTCGTTGTTCGACATTATTCAATGACATTGTATTGTATTTCCGAAAATGCTTTCAAAGAGTTTTCTGCACCCACATTGGTTCAATTTAAAAGCATGAGCTGAAGACATCTTATGCAATGAAATGTTAAGCTATTTTTCAGTT----------------------------------------------------------------------------------------
Nbarrowsi_Tuckaleechee_N360 CCTGCTTATGTTTCATATTTTCTGCAGGATCGACCACTCCTAAAATCATGGGCATGTATAGAATTAACCAATCAACGCAGAGCTATCGTTCTATTTTATCGTTGCCAGACTTGGTGTGTAGCACTTAAAAGTGGATATATATATCAAGCGTAATACAGTCTAGCCAAAGATGCATTTTATAGATGTTGGTTAAATGATTTACTTTTGTTGGTGATAATTTCAATCTCCATCGCGCTTAGTCTGAAGTCATCTCTTTAGAGGGTTAAATCTGCATTGTTGTGTATCTAATGTATTGTATTAGTGTGATAGGAGGGTTGACTTCCTACCTGTGGACGTAGAAGGGCAGGAAGCTGCGGAGGGTTGCCGGTCCAGTAACATTCGGGAAAACGATCCTCCGTCTGCAAGGGTAAGAGAAAACAAAAGAACACAAAATCACTACCAGGACAACAAAAACTAAAACAAGGATTCACAACAAATGCAATTCCAAAAGACATGCTTCTTTTGGACAATACAGGCTTAAAAAAAGAGGTAAATATGGCACAATCAAAAAGAAGGAAATTCCTGATGATT----AATACCTGAAGTTATACGTCA-CGCCTTATTTGCAGACCTAAAAAAATATGCGTCGTTGTTCGACATTATTCAATGACATTGTATTGTATTTCCGAAAATGCTTTCAAAGAGTTTTCTGCACCCACATTGGTTCAATTTAAAAGCATGAGCTGAAGACATCTTATGCAATGAAATGTTAAGCTATTTTTCAGTTAAAACTCAAAATTCAAGATTTCACTTAAAACATTGAATAATT----------------------------------------------
Nbishopi_DryFalls_N150 CCTGCTTATGTTTCATATTTTCTGCAGGATCGACCACTCCTAAAATCATGGGCATGTATAGAATTAACCAATCAACGCAGAGCTATCGTTCTATTTTATCGTTGCCAGACTTGATGTGTAGCACTTAAAAGTGGATATATACATCAAGCGTAATACAGTCTAGCCAAAGATGCATTTTATAGATGTTGGTTAAATGATTTACTTTTGTTGGTGATAATTTCAATCTCCATCGCGCTTAGTCTGAAGTCATCTCTTTAGAGGGTTAAATCTGCATTGTTGTGTATCTAATGTATTGTATTAGTGTGATAGGAGGGTTGACTTCCTACCTGTGGACGTAGAAGGGCAGGAAGCTGCGGAGGGTTGCCGGTCCAGTAACATTCGGGAAAACGATCCTCCGTCTGCAAGGGTAAGAGAAAACAAAAGAACACAAAATCACTACCAGGACAACAAAAACTAAAACAAGGATTCACAACAAATGCAATTCCAAAAGACATGCTTCTTTTGGACAATACAGGCTTAAAAAAAGAGGTAAATATGGCACAATCAAAAAGAAGGAAATTTCTGATGATTTATCAATACCTGAAGTTATACGTCATCGCCTTATTTGCAGACCTAAAAAAATATTCGTCGTTGTTCGACATTATTCAATGACATTGTATTGTATTTCCGAAAATGCTTTCAAAGAGTTTTCTGCATCCACATTGGTTCAATTTAAAAGCATGAGCTGAAGACATCTTATGCAATGAAATGTTAAGCTATTTTTCAGTT--------------------------------TTGAATAATTTTTAGGTTTATATTTATTTTAAAATACATAGTAAATTAGTATAATT
Nbishopi_PoleCr_Chattooga_N885 CCTGCTTATGTTTCATATTTTCTGCAGGATCGACCACTCCTAAAATCATGGGCATGTATAGAATTAACCAATCAACGCAGAGCTATCGTTCTATTTTATCGTTGCCAGACTTGATGTGTAGCACTTAAAAGTGGATATATACATCAAGCGTAATACAGTCTAGCCAAAGATGCATTTTATAGATGTTGGTTAAATGATTTACTTTTGTTGGTGATAATTTCAATCTCCATCGCGCTTAGTCTGAAGTAATCTCTTTAGAGGGTTAAATCTGCATTGTTGTGTATCTAATGTATTGTATTAGTGTGATAGGAGGGTTGACTTCCTACCTGTGGACGTAGAAGGGCAGGAAGCTGCGGAGGGTTGCCGGTCCAGTAACATTCGGGAAAACGATCCTCCGTCTGCAAGGGTAAGAGAAAACAAAAGAACACAAAATCACTACCAGGACAACAAAAACTAAAACAAGGATTCACAACAAATGCAATTCCAAAAGACATGCTTCTTTTGGACAATACAGGCTTAAAAAAAGAGGTAAATATGGCACAATCAAAAAGAAGGAAATTTCTGATGATTTATCAATACCTGAAGTTATACGTCATCGCCTTATTTGCAGACCTAAAAAAATATTCGTCGTTGTTCGACATTATTCAATGACATTGTATTGTATTTCCGAAAATGCTTTCAAAGAGTTTTCTGCATCCACATTGGTTCAATTTAAAAGCATGAGCTGAAGACATCTTATGCAATGAAATGTTAAGCTATTTTTCAGTT--------------------------------TTGAATAATTTTTAGGTTTATATTTATTTTAAAATACATAGTAAATTAGTATAATT
Nbishopi_StandingIndian_N131 CCTGCTTATGTTTCATATTTTCTGCAGGATCGACCACTCCTAAAATCATGGGCATGTATAGAATTAACCAATCAACGCAGAGCTATCGTTCTATTTTATCGTTGCCAGACTTGATGTGTAGCACTTAAAAGTGGATATATACATCAAGCGTAATACAGTCTAGCCAAAGATGCATTTTATAGATGTTGGTTAAATGATTTACTTTTGTTGGTGATAATTTCAATCTCCATCGCGCTTAGTCTGAAGTCATCTCTTTAGAGGGTTAAATCTGCATTGTTGTGTATCTAATGTATTGTATTAGTGTGATAGGAGGGTTGACTTCCTACCTGTGGACGTAGAAGGGCAGGAAGCTGCGGAGGGTTGCCGGTCCAGTAACATTCGGGAAAACGATCCTCCGTCTGCAAGGGTAAGAGAAAACAAAAGAACACAAAATCACTACCAGGACAACAAAAACTAAAACAAGGATTCACAACAAATGCAATTCCAAAAGACATGCTTCTTTTGGACAATACAGGCTTAAAAAAAGAGGTAAATATGGCACAATCAAAAAGAAGGAAATTTCTGATGATTTATCAATACCTGAAGTTATACGTCATCGCCTTATTTGCAGACCTAAAAAAATATTCGTCGTTGTTCGACATTATTCAATGACATTGTATTGTATTTCCGAAAATGCTTTCAAAGAGTTTTCTGCATCCACATTGGTTCAATTTAAAAGCATGAGCTGAAGACATCTTATGCAATGAAATGTTAAGCTATTTTTCAGTT--------------------------------TTGAATAATTTTTAGGTTTATATTTATTTTAAAATACATAGTAAATTAGTATAATT
Nbrimleyi_NewberryCr_N984 ------------------------------------------------------------------------------------------------------------------------------------------ATATATCAAGCGTAATACAGTTTAGCCAAAGATGGATTTTATAGATGTTGGTTAAATGATTTACTTTTGTTGGTAATAATTTCAATCTCCATCGCGCTTAGTCTGAAGTCATCTCTTTAGAGGGTTAAATCTGCATTGTTGTGTATCTAATGTATTGTATTAGTGTGATAGGAGGGTTGACTTCCTACCTGTGGACGTAGAAGGGCAGGAAGCTGCGGAGGGTTGCCGGTCCAGTAACATTCGGGAAAACGATCCTCCGTCTGCAAGGGTAAGAGAAAACAAAAGAACACAAAATCACTACCAGGACAACCAAAACTAAAACAAGGATTCACAACAAATGCAATTCCAAAAGACATGCTTCTTTTGGACAATACAGGCTTAAAAAAAGAGGTAAATATGGCACAATCAAAAAGAAGGAAATTACCGATGATTTATCAATACCTGAATTTATACGTCACCGCCTTATTTGCAGACCTAAAAAAATATGCGTCATTGTTCGACATTATTCAATGACATTGTATTGTATTTCCGAAAATTCTTTCAAAGAGTTTTCTGCACCCACATTGGTTCAATTTAAAAGCATGAGCTGAAGA----ATATGCAATGAAATGTTAAGCTATTTCTCAGTTAAAACTCAAAATTAAAGATTTCACTCAAAACATTGAATAACTTTTAGGTTTATATTTATTTTAAAATACATAGTAACTGAGTATAATT
Nbrimleyi_RumblingBald_N241 ------------------------------------------------------------------------------------------------------------------------------------------------------------------------GATGGATTTTATAGATGTTGGTTAAATGATTTACTTTTGTTGGTAATAATTTCAATCTCCATCGCGCTTAGTCTGAAGTCATCTCTTTAGAGGGTTAAATCTGCATTGTTGTGTATCTAATGTATTGTATTAGTGTGATAGGAGGGTTGACTTCCTACCTGTGGACGTAGAAGGGCAGGAAGCTGCGGAGGGTTGCCGGTCCAGTAACATTCGGGAAAACGATCCTCCGTCTGCAAGGGTAAGAGAAAACAAAAGAACACAAAATCACTACCAGGACAACCAAAACTAAAACAAGGATTCACAACAAATGCAATTCCAAAAGACATGCTTCTTTTGGACAATACAGGCTTAAAAAAAGAGGTAAATATGGCACAATCAAAAAGAAGGAAATTACCGATGATTTATCAATACCTGAATTTATACGTCACCGCCTTATTTGCAGACCTAAAAAAATATGCCTCATTGTTCGACAGTATTCAATGACATTGTATTGTATTTCCGAAAATTCTTTCAAAGAGTTTTCTGCACCCACATTGGTTCAATTTAAAAGCATGAGCTGAAGA----ATATGCAATGAAATGTTAAGCTATTTTTCAGTTAAAACTCAAAATTCAAGATTTCACTCAAAACATTGAATAACTTTTAGGTTTATATTTATTTTAAAATACATAGTAACTGAGTATAATT
Ncanei_Egypt_N958 -------------------------------------------------------------------------------------------------------------------------------------------TATATCAAGCGTAATACAGTTTAGCCAAAGATGGATTTTATAGATGTTGGTTAAATGATTTACTTTTGTTGGTGATAATTTCAATCTCCATCGCGCTTAGTCTGAAGTCATCTCTTTAGAGGGTTAAATCTGCATTGTTGTGTATCTAATGTATTGTATTAGTGTGATAGGAGGGTTGACTTCCTACCTGTGGACGTAGAAGGGCAGGAAGCTGCGGAGGGTTGCCGGTCCAGTAACATTCGGGAAAACGATCCTCCGTCTGCAAGGGTAAGAGAAAACAAAAGAACACAAAATCACTACCAGGACAACCAAAACTAAAACAAGGATTCACAACAAATGCAATTCCAAAAGACATGCTTCTTTTGGACAATACAGGCTTAAAAAAAGAGGTAAATATGGCACAATCAAAAAGAAGGAAATTACCGATGATTTATCAATACCTGAATTTATACGTCACCGCCTTATTTGCAGACCTAAAAAAATATGCGTCATTGTTCGACATTATTCAATGACATTGTATTGTATTTCCGAAAATTCTTTCAAAGAGTTTTCTGCACCCACATTGGTTCAATTTAAAAGCATGAGCTGAAGA----ATATGCAATGAAATGTTAAGC----------------------------------------------------------------------------------------------------
Ncarolinensis_Grandfather_N218 CCTCCTTATGTTTCATATTTCCTGTAGGATCGGCCACTCCTAGAATCATGGGCATGTATAGAATTAACCAATCAACGCAGAACTATTATTCTATTTTATCGTTGCCAGACTTGGTGTGTAGCACTTAAAGGTGGATATATATATCAAGCGTAATACAGTCTAGCCAAAGATGCATTTTATAGATGTTGGTTAAATGATTTACATTTGTTGGTGATAATTTCAATCTCCATCGCGCTTAGTCTGAAGTCATCTCTTTAGTGGGTTAAATCTGCATTGTTGTGTATCTAATGTATTGTATTAGTGTGATAGGAGGGTTGACTTCCTACCTGTGGACGTAGAAGGGCAGGAAGCTGCGGAGGGTTGCCGGTCCAGTAACATTCGGGAAAACGATCCTCCGTCTGCAAGGGTAAGAGAAAACAAAAGAACACAAAATCACTACCAGGACAACCAAAACTAAAACAAGGATTCACAACAAATGCAATTCCAAAAGACATGCTTCTTTTGGACAATACAGGCTTAAAAAAAGAGGTAAATATGGCACAATCAAAAAGAAGGAAATTCCTGATGATTTATCAATACCTGAAGTTATACGTCACCGCCTTATTTGCAGACCTAAAAAAATATGCGTCATTGTTCGACATTATTCAATGACATTGTATTGTATTTCCGAAAATGCTTTCAAAGAGTTTTCTGCACCCACATTGGTTCAATTTAAAAGCATGAGCTGAAGACATCTTATGCAATGAAATGTTAAGCTATTTTTAAGTTAAAACTCAAAATTCAAGATTTCACTCAAAACATTGAATAATTTTTAGGTTTATATTTATTTTAAAATACATAGTAAATGAGTATAATT
Ncarolinensis_LinvilleCaverns_N227 -----------------------------------------------------------------------------------------------------------------------------------------------------------------------------------------------------------------------------------------------------------------------------------------------------------------ATAGGAGGGTTGACTTCCTACCTGTGGACGTAGAAGGGCAGGAAGCTGCGGAGGGTTGCCGGTCCAGTAACATTCGGGAAAACGATCCTCCGTCTGCAAGGGTAAGAGAAAACAAAAGAACACAAAATCACTACCAGGACAACCAAAACTAAAACAAGGATTCACAACAAATGCAATTCCAAAAAACATGCTTCTTTTGGACAATACAGGCTTAAAAAAAGAG----------------------------------------------------------------------------------------------------------------------------------------------------------------------------------------------------------------------------------------------------------------------------------------------------------------------------------------
Ncarteri_English_N031 CCTGCTTATGTTTCATATTTTCTGCAGGATCGACCACTCCTAAAATCATGGGCATGTATAGAATTAACCAATAAACGCAGAGCTATCGTTCTATTTTATCGTTGCCAGACTTGATGTGTAGCACTTAAAAGTGGATATATATATCAAGCGTAATACAGCCTAGTCAAAGATGCATTTTATAGATGTTGGTAAAATGATTTACTTTTGTTGGTGATAATTTCAATCTCCATCGCGCTTAGTCTGAAGTCATCTCTTTAGAGGGTTAAATCTGCATTGTTGTTTATCTAATGTATTGTATTAGTGTGATAGGAGGGTTGACTTCCTACCTGTGGACGTAGAAGGGCAGGAAGCTGCGGAGGGTTGCCGGTCCAGTAACATTCGGGAAAACGATCCTCCGTCTGCAAGGGTAAGAGAAAACAAAAGAACACAAAATCACTACCAGGACAACAAAAACTAAAACAAGGATTCACAACAAATGCAATTCCAAAAGACATGCTTCTTTTGGACAATACAGGCTTAAAAAAAGAGGTAAATATGGCACAATCAAAAAGAAGGAAATTCCTGATGGTTTATCAATACCTGAAGTTATACGTCATCGCCTTATTTACAGACCTAAAAAAATATGCGTCGTTGTTCGACATTATTCAATGACATTGTATTGTATTTCCGAAAATGCTTTCAAAGAGTTTTCTGCACCCACATTGGTTCAATTTAAAAGCATGAGCTGAAGACATCTTATGCAATGAAATGTTAAGCTATTTTTCAGTT--------------------------------TTTAATAATTTTTAAGTTTATATTTATTTTAAAATACATAGTAAATTAGTATAATT
Ncarteri_LaurelCave_nearTYPE_N0296 -------------CATATTTTCTGCAGGATCGACCACTCCTAAAATCATGGGCATGTATAGAATTAACCAATCAACGCAGAGCTATCGTTCTATTTTATCGTTGCCAGACTTGATGTGTAGCACTTAAAAGTAGATATATATATCAAGCGTAATGCAGTCTAGTTAAAGATGCATTTTATAGATGTTGGTTAAATGATTTACTTTTGTTGGTGATAATTTCAATCTCCATCGCGCTTAGTCTGAAGTCATTTCTTTAGAGGGTTAAATCTGCATTGTTGTTTATCTAATGTATTGTATTAGTGTGATAGGAGGGTTGACTTCCTACCTGTGGACGTAGAAGGGCAGGAAGCTGCGGAGGGTTGCCGGTCCAGTAACATTCGGGAAAACGATCCTCCGTCTGCAAGGGTAAGAGAAAACAAAAGAACACAAAATCACTACCAGGACAACAAAAACTAAAACAAGGATTCACAACAAATGCAATTCCAAAAGACATGCTTCTTTTGGACAATACAGGCTTAAAAAAAGAGGTAAATATGGCACAATCAAAAAGAAGGAAATTCCTGATGATTTATCAATACCTGAAGTTATACGTCATCGCCTTATTTGCAGACCTAAAAAAATATGCGTCGTTGTTCGACATTATTCAATGACATTGTATTGTATTTCCGAAAATGCTTTCAAAGAGTTTTCTGCACCCACATTGGTTCAATTTAAAAGCATGAGCTGAAGACATCTTGTGCAATGAAATGTTAAGCTATTTTTCAGTT--------------------------------TTGAATAATTTTTAGGTTTATATTTATTTTAAAATACATAGTAAATTAGTATAATT
Ncarteri_PilotMtn_G2185 CCTGCTTATGTTTCATATTTTCTGCAGGATCGACCACTCCTAAAATCATGGGCATGTATAGAATTAACCAATCAACGCAGAGCTATCGTTCTTTTTTATCGTTGCCAGACTTGATGTGTAGCACTTAAAAGTGGATATATATATCAAGCGTAATACAGTCTAGTTAAAGATGCATTTTATAGATGCTGGTTAAATGATTTACTTTTGTTGGTGATAATTTCAATCTCCATCGCGCTTAGTCTGAAGTCATCTCTTTAGAGGGTTAAATCTGCATTGCTGTTTATCTAATGTATTGTATTAGTGTGATAGGAGGGTTGACTTCCTACCTGTGGACGTAGAAGGGCAGGAAGCTGCGGAGGGTTGCCGGTCCAGTAACATTCGGGAAAACGATCCTCCGTCTGCAAGGGTAAGAGAAAACAAAAGAACACAAAATCACTACCAGGACAACAAAAACTAAAACAAGGATTCACAACAAATGCAATTCCAAAAGACATGCTTCTTTTGGACAATACAGGCTTAAAAAAAGAGGTAAATATGGCACAATCAAAAAGAAGGAAATTCCTGATGATTTATCAATACCTGAAGTTATACGTCATCGCCTTATTTGCAGACCTAAAAAAATATGCGTCGTTGTTCGACATTATTCAATGACATTGTATTGTATTTCCGAAAATGCTTTCAAAGAGTTTTCTGCACCCACATTGGTTCAATTTAAAAGCATGAGCTGAAGACATCTTATGCAATGAAATGTTAAGCTATTTTTCAGTT--------------------------------TTGAATAATGTTTAGGTTTATATTTATTTTAAAATACATAGTAAATTAGTATAATT
Ncarteri_Pitchfork_N363 CCTGCTTATGTTTCATATTTTCTGCAGGATCGACCACTCCTAAAATCATGGGCATGTATAGAATTAACCAATCAACGCAGAGCTATCGTTCTATTTTATCGTTGCCAGACTTGATGTGCAGCACTTAAAAGTGGATATGTATATCAAGCGTAATACAGTCTAGTCAAAGATGCATTTTATAGATGTTGGTTAAATGATTTACTTTTGTTGGTGATAATTTTAATCTCCATCGCGCTTAGTCTGA----ATCTCTTTAGAGGGTTAAATCTGCATTGTTGTTTATCTAATGTATTGTATTAGTGTGATAGGAGGGTTGACTTCCTACCTGTGGACGTAGAAGGGCAGGAAGCTGCGGAGGGTTGCCGGTCCAGTAACATTCGGGAAAACGATCCTCCGTCTGCAAGGGTAAGAGAAAACAAAAGAACACAAAATCACTACCAGGACAACAAAAACTAAAACAAGGATTCACAACAAATGCAATTCCAAAAGACATGCTTCTTTTGGACAATACAGGCTTAAAAAAAGAGGTAAATATGGCACAATCAAAAAGAAGGAAATTCCTGATGATTTATCAATACCTGAAGTTATACGTCATCGCCTTATTTGAAGACCTAAAAAAATATGCGTCGTTGTTCGACATTATTCAATGACATTGTATTGTATTTCCGAAAATGCTTTCAAAGAGTTTTCTGCAACCA-------------------------------------------------------------------------------------------------------------------------------------------------------------
Ncarteri_WeberCty_N1044 -------------------------------------------------------------------------------------------------------------------------------------------TATATCAAGCGTAACACAGTCTAGTTAAAGATGCATTTTATAGATGTTGGTTAAATGATTTACTTTTGTTGGTGATAATTTCAATCTCCATCGCGCTTAGTCTGAAGTCATCTCTTTAGAGGGTTAAATCTGCATTGTTGTTTATCTAATGTATTGTATTAGTGTGATAGGAGGGTTGACTTCCTACCTGTGGACGTAGAAGGGCAGGAAGCTGCGGAGGGTTGCCGGTCCAGTAACATTCGGGAAAACGATCCTCCGTCTGCAAGGGTAAGAGAAAACAAAAGAACACAAAATCACTACCAGGACAACAAAAACTAAAACAAGGATTCACAACAAATGCAATTCCAAAAGACATGCTTCTTTTGGACAATACAGGCTTAAAAAAAGAGGTAAATATGGCACAATCAAAAAGAAGGAAATTCCTGATGATTTATCAATACCTGAAGTTATACGTCATCGCCTTATTTGCAGACCTAAAAAAATATGCGTCGTTGTTCGACATTATTCAATGACATTGTATTGTATTTCCGAAAATGCTTTCAAAGAGTTTTCTGCACCCACATTGGTTCAATTTAAAAGCATGAGCTGAAGACATCTTATGCAATGAAATGTTAAGCTATTTTTCAGTT--------------------------------TTGAATAATTTTTAGGTTTATATTTATTTTAAAATACATAGTAAATTAGTATAATT
Ncarteri_div__RainbowCave_G2089 CCTGCTTATGTTTCATATTTGCTGTAGGATCGGCCACTCCTAGAATGATGGGCATGTATAGAATTAGCCAATCAACACAGAGCTATCGTTCTATTTTAGCGTTGCCAGACTTGGTGTGTAGCACTACGGTTTAG---------CCAAATGTGTAACGGTTTAGCCAAAGATGCATTTTATAGATGTTGGTTAAATGA------TATTTTGGTGGTAATTTCAATCTCCATCGCGCTTAGTCTGAAGTCATCTCTTTAGAGGATTAAAGCTGCATTGTTGTGTATCTAATGTATTGTATTAGTGTGATAGGAGGGTTGACTTCCTACCTGTGGACGTAGAAGGGCAGGAAGCTGCGGAGGGTTGCCGGTCCAGTAACATTCGGGAAAACGATCCTCCGTCTGCAAGGGTAAGAGAAAACAAAAGAACACAAAATCACTACCAGGACAACCAAAACTAAAACAAGGATTCACAACAAATGCAATTCCAAAAGACATGCTTCTTTTGGACAATACAGGCTTAAAAAAAGAGGTAAATATGGCACAATCAAAAAGAAGGAATTTTCCGATCATTTATCAATACCTGGAGTTATACGTCACCGCCCTATTTGCAGACCTAAAAAAATATGCGTCATTG----------TTCAATGACATTGTATTGTATTTTCAAAAAGGCTTTCAAATAATTTTCTGCACCCACATTGGTTGAATTTAAAAGCGTGAGCTGAAGCCATCTTATCCAATGAAATATTAAGCTATTTTACAGTTAAAATTCAAAATTCAAGATTTCACCCAAAACATTGAATAATATTTAGGTTTATATTTATTTTTAAATACATAATAAATGAGTATAATT
Ncherokee_BallhootScar_N193 -------------------------AGGATCGGCCACTCCTAGAATCATGGGCATGTATAGAATTAACCAATCAACGCAGAACTATTATTCTATTTTATCGTTGCCAGACTTGGTGTGTAGCACTTAAAGGTGGATATATATATCAAGCGTAATACGGTCTAGCCAAAGATGCATTTTATAGATGTTGGTTAAATGATTTACGTTTGTTGGTGATAATTTCAATCTCCATCGCGCTTAGTCTGAAGTCATCTCTTTAGAGGGTTAAATCTGCATTGTTGTGTATCTAATGTATTGTATTAGTGTGATAGGAGGGTTGACTTCCTACCTGTGGACGTAGAAGGGCAGGAAGCTGCGGAGGGTTGCCGGTCCAGTAACATTCGGGAAAACGATCCTCCGTCTGCAAGGGTAAGAGAAAACAAAAGAACACAAAATCACTACCAGGACAACCAAAACTAAAACAAGGATTCACAACAAATGCAATTCCAAAAGACATGCTTCTTTTGGACAATACAGGCTTAAAAAAAGAGGTAAATATGGCACAATCAAAAAGAAGGAAATTCCTGATGATTTATCAATACCTGAAGTTATACGTCACCGCCTTATTTGCAGACCTAAAAAAATATGCGTCATTGTTCGACATTATTCAATGACATTGTATTGTATTTCCGAAAATGCTTTCAAAGAGTTTTCTACACCCACATTGGTTCAATTTAAAAGCATGAGCTGAAGACATCTTATGCAATGAAATGTTAAGCTATTTTTAAGTTAAAACTCAAAATTCAAGATTTCACTCAAAACATTGAATAATTTTTAGGTTTATATTTATTTTAAAATACATAGTAAATGAGTATAATT
Ncherokee_BalsamMtn_N891 -----------------------------------------------------------------------------------------TCTATTTTATCGTTGCCAGACTTGGTGTGTAGCACTTAAAGGTGGATATATATATCAAGCGTAATACAGTCTAGCCAAATATGCATTTTATAGATGTTGGTTAAATGATTTACGTTTGTTGGTGATAATTTCAATCTCCATCGCGCTTAGTCTGAAGTCATCTCTTTAGAGGGTTAAATCTGCATTGTTGTGTATCTAATGTATTGTATTAGTGTGATAGGAGGGTTGACTTCCTACCTGTGGACGTAGAAGGACAGGAAGCTGCGGAGGGTTGCCGGTCCAGTAACATTCGGGAAAACGATCCTCCGTCTGCAAGGGTAAGAGAAAACAAAAGAACACAAAATCACTACCAGGACAACCAAAACTAAAACAAGGATTCACAACAAATGCAATTCCAAAAGACATGCTTCTTTTGGACAATACAGGCTTAAAAAAAGAGGTAAATATGGCACAATCAAAAAGAAGGAAATTCCTGATGATTTATCAATACCTGAAGTTATACGTCACCGCCTTATTTGCAGACCTAAAAAAATATGCGTCATTGTTCGAAATTATTCAATGACATTGTATTGTATTTCCGAAAATGCTTTCAAAGAGTTTTCTGCACCCACATTGGTTCAATTTAAAAGCATGAGCTGAAGACATCTTATGCAATGAAATGTTAAGCTATTTTTAAGTTAAAACTCAAAATTCAAGATTTCACTCAAAACATTGAATAATTTTTAGGTTTATATTTATTTTAAAATACATAGTTAATGAGTATAATT
Ncherokee_SIndianCrk_N681 -------------------------------------------------------------------------------------------------------------------------------------------------------------------------------------------------ATGATTTACGTTTGTTGGTGATAATTTCAATCTCCATCGCGCTTAGTCTGAAGTCATCTCTTTAGAGGGTTAAATCTGCATTGTTGTGTATCTAATGTATTGTATTAGTGTGATAGGAGGGTTGACTTCCTACCTGTGGACGTAGAAGGGCAGGAAGCTGCGGAGGGTTGCCGGTCCAGTAACATTCGGGAAAACGATCCTCCGTCTGCAAGGGTAAGAGAAAACAAAAGAACACAAAATCACTACCAGGACAACCAAAACTAAAACAAGGATTCACAACAAATGCAATTCCAAAAGACATGCTTCTTTTGGACAATACAGGCTTAAAAAAAGAGGTAAATATGGCACAATCAAAAAGAAGGAAATTCCTGATGATTTATCAATACCTGAAGTTATACGTCACCGCCTTATTTGCAGACCTAAAAAAATATGCGTCATTGTTCGACATTATTCAATGACATTGTATTGTATTTCCGAAAATGCTTTCGAAGAGTTTTCTGCACCCACATTGGTTCAATTTAAAAGCATGAGCTGAAGACATCTTATGCAATGAAATGTTAAGCTATTTTTAAGTTAAAACTCAAAATTGAAGATTTCACTCAAAACA--------------------------------------------------------
Ncooperi_BeaverCrk_N1002 ------------------TTTCTGCAGGATCGACCACTCCTAAAATCATGGGCATGTATAGAATTAACCAATCAACGCAGAGCTATCGTTCTATTTTATCGTTGCCAGACTTGATGTGTAGCACTTAAAAGTGGATATATACATCAAGCGTAATACATTCTAGCCAAAGATGCATTTTATAGATGTTGGTTAAATGATTTACTTTTGTTGGTGATAATTTCAATCTCCATCGCGCTTAGTCTGAAGTCATCTCTTTAGAGGGTTATATCTGCATTGTTGTGTATCTAATGTATTGTATTAGTGTGATAGGAGGGTTGACTTCCTACCTGTGGACGTAGAAGGGCAGGAAGCTGCGGAGGGTTGCCGGTCCAGTAACATTCGGGAAAACGATCCTCCGTCTGCAAGGGTAAGAGAAAACAAAAGAACACAAAATCACTACCAGGACAACAAAAACTAAAACAAGGATTCACAACAAATGCAATTCCAAAAGACATGCTTCTTTTGGACAATACAGGCTTAAAAAAAGAGGTAAATATGGCACAATCAAAAAGAAGGAAATTTCTGATGATTTATCAATACCTGAAGTTATACGTCATCGCCTTATTTGCAGACCTAAAAAAATATGCGTCGTTGTTCGACATTATTCAATGACATTGTATTGTATTTCCGAAAATGCTTTCAAAGAGTTTTCTGCACCCAC------------------------------------------------------------------------------------------------------------------------------------------------------------
Ncooperi_BrasstBald_N824 CCTGCTTATGTTTCATATTTTCTGCAGGATCGACCACTCCTAAAATCATGGGCATGTATAGAATTAACCACTCAACGCAGAGCTATCGTTCTATTTTATCGTTGCCAGACTTGATGTGTAGCACTTAAAAGTGGATATATATATCAAGTGGAATACAGTCTAGCCAAAGATGCATTTTATAGATGTTGGTTAAATGATTTACTTTTGTTGGTGATAATTTCAATCTCCATCGCGCTTAGTCTGAAGTCATCTCTTTAGAGGGTTAAATCTGCATTGTTGTGTATCTAATGTATTGTATTAGTGTGATAGGAGGGTTGACTTCCTACCTGTGGACGTAGAAGGGCAGGAAGCTGCGGAGGGTTGCCGGTCCAGTAACATTCGGGAAAACGATCCTCCGTCTGCAAGGGTAAGAGAAAACAAAAGAACACAAAATCACTACCAGGACAACAAAAACTAAAACAAGGATTCACAACAAATGCAATTCCAAAAGACATGCTTCTTTTGGACAATACAGGCTTAAAAAAAGAGGTAAATATGGCACAATCAAAAAGAAGGAAATTTCTGATGACTTATCAATACCTGAAGTTATGCGTCATCGCCTTATTTGCAGACCT-AAAAAATATGCGTCGTTGTTCGACATAATTCAATGACATTGTATTGTATTTCCGAAAATGCTTTCAAAGAGTTTTCTGCACCCACATTGGTTCAATTTAAAAGCATGAGCTGAAGACATCTTATGCAATGAAATGTTAAGCTATTTTTCAGTT--------------------------------TAGAATAATTTTTAGGTATATATTTATTTTGAAATAGATAGTAAATTAGTATAATT
Ncooperi_CheoahDam_N1122 CCTGCTTATGTTTCATATTTTCTGCAGGATCGACCACTCCTAAAATCATGGGCATGTATAGAATTAACCAATCAACGCAGAGCTATCGTTCTATTTTATCGTTGCCAGACTTGATGTGTAGCACTTAAAAGTGGATATATATATCAAGCGTAATACAGTCTAGCCAAAGATGCATTTTATAGATGTTGGTTAAATGATTTACTTTTGTTGGTGATAATTTCAATCTCCATCGCGCTTAGTCTGAAGTCATCTCTTTAGAGGGTTAAATCTGCATTGTTGTGTATCTAATGTATTGTATTAGTGTGATAGGAGGGTTGACTTCCTACCTGTGGACGTAGAAGGGCAGGAAGCTGCGGAGGGTTGCCGGTCCAGTAACATTCGGGAAAACGATCCTCCGTCTGCAAGGGTAAGAGAAAACAAAAGAACACAAAATCACTACCAGGACAACAAAAACTAAAACAAGGATTCACAACAAATGCAATTCCAAAAGACATGCTTCTTTTGGACAATACAGGCTTAAAAAAAGAGGTAAATATGGCACAATCAAAAAGAAGGAAATTTCTGATGATTTATCAATACCTGAAGTTATACGTCATCGCCTTATTTGCAGACCTAAAAAAATATGCGTCGTTGTTCGACATAATTCAATGACATTGTATTATATTTCCGAAAATGCTTTCAAAGAGTTTTCTGCACCCACATTGGTTCAATTTAAAAGCATGAGCTGAAGACATCTTATGCAATGAAATGTTAAGCTATTTTTCAGTT--------------------------------TTGAATAATTTTTAGGTATATATTTATTTTAAAATACATAGTAAATTAGTATAATT
Ncooperi_NantRiverGorge_N682 -------------CATATTTTCTGCAGGATCGACCACTCCTAAAATCATGGGCATGTATAGAATTAACCAATCAACGCAGAGCTATCGTTCTATTTTATCGTTGCCAGACTTGATGTGTAGCACTTAAAAGTGGATATATACATCAAGCGTAATACAGTCTAGCCAAAGATGCATTTTATAGATGTTGGTTAAATGATTTACTTTTGTTGGTGATAATTTCAATCTCCATCGCGCTTAGTCTGAAGTCATCTCTTTAGAGGGTTATATCTGCATTGTTGTGTATCTAATGTATTGTATTAGTGTGATAGGAGGGTTGACTTCCTACCTGTGGACGTAGAAGGGCAGGAAGCTGCGGAGGGTTGCCGGTCCAGTAACATTCGGGAAAACGATCCTCCGTCTGCAAGGGTAAGAGAAAACAAAAGAACACAAAATCACTACCAGGACAACAAAAACTAAAACAAGGATTCACAACAAATGCAATTCCAAAAGACATGCTTCTTTTGGACAATACAGGCTTAAAAAAAGAGGTAAATATGGCACAATCAAAAAGAAGGAAATTTCTGATGATTTATCAATACCTGAAGTTATACGTCATCGCCTTATTTGCAGACCTAAAAAAATATGCGTCGTTGTTCGACATTATTCAATGACATTGTATTGTATTTCCGAAAATGCTTTCAAAGAGTTTTCTGCACCCACATTGGTTCAATTTAAAAGCATGAGCTGAAGACATCTTATGCAATGAAATGTTAAGCTATTTTTCAGTT--------------------------------TTGAATAATTTTTAGGTTTATATTTATTTTAAAATACATAGTAAATTAGTATAATT
Ncooperi_RockCrRoad_N1160 -------------------------------------------------------------------------------------------------------------------------------------------------------------------------------------GATGTTGGTTAAATGATTTACTTTTGTTGGTGATAATTTCAATCTCCATCGCGCTTAGTCTGACGTCATCTCTTTAGAGGGTTAAATCTGCATTGTTGTGTATCTAATGTATTGGATTAGTGTGATAGGAGGGTTGACTTCCTACCTGTGGACGTAGAAGGGCAGGAAGCTGCGGAGGGTTGCCGGTCCAGTAACATTCGGGAAAACGATCCTCCGTCTGCAAGGGTAAGAGAAAACAAAAGAACACAAAATCACTACCAGGACAACAAAAACTAAAACAAGGATTCACAACAAATGCAATTCCAAAAGACATGCTTCTTTTGGACAATACAGGCTTAAAAAAAGAGGTAAATATGGCACAATCAAAAAGAAGGAAATTTCTGATGATTTATCAATACCTGAAG-------------------------------------------------------------------------------------------------------------------------------------------------------------------------------------------------------------------------------------------------------------------------------
Ncoylei_Apalachia_N1195 CCTGCTTATGTTTCATATTTTCTGCAGAATCGACCACTCCTAAAATCATGGGCATGTATAGAATTAACCAATCAACGCAGAGCTATCGTTCTATTTTATCGTTGCCTGACTTGGTGTGTAGCACTTAAAAGTGGATATATATATCAAGCGTAATACAGTCTAACCAAAGATGCATTTTATAGATGTTGGTTAAATGATTGATTTTTGTTGGTGATAATTTCAATCTCCATCGCGCTTAGTCTGAAGTCATCTCTTTAGAGGGTTAAATCTGCATTGTTGTGTATCTAATGTATAGTATTAGTGTGATAGGAGGGTTGACTTCCTACCTGTGGACGTAGAAGGGCAGGAAGCTGCGGAGGGTTGCCGGTCCAGTAACATTCGGGAAAACGATCCTCCGTCTGCAAGGGTAAGAGAAAACAAAAGAACACAAAATCACTACCAGGACAACAAAAACTAAAACAAGGATTCACAACAAATGCAATTCCAAAAGACATGCTTCTTTTGGACAATACAGGCTTAAAAAAAGAGGTAAATATGGCACAATCAAAAAGAAGGAAATTCCTGATGATT----AATACCTGAAGGTATACGTCA-CGCCTTATTTGCAGACCTAAAAAAATATGCGTCGTTGTTCGACATTATTCAATGACATTGTATTGTATTTCCGAAAATGCTTTCAAAGAGTTTTCTGCACCCACATTGGTTCAATTTAAAAGCATGAGCTGAAGACATCTTATGCAATGAAATGTTAAGCTATTTTTCAGTTAAAATTCAAAATTCAAGATTTCACTCAAAACATTTGAATATTTTTAGGTTTATATTTATTTTAAAATACATAGTAAATTAGTATAATT
Ncoylei_DinkinCove_N1118 -------------------------------------------------------------------------------------------------------------------------------------------------------------------------ATGCATTTTATAGATGTTGGTTAAATGATTGATTTTTGTTGGTGATAATTTCAATCTCCATCGCGCTTAGTCTGAAGTCATCTCTTTAGAGGGTTAAATCTGCATTGTTGTGTATCTAATGTATTGTATTAGTGTGATAGGAGGGTTGACTTCCTACCTGTGGACGTAGAAGGGCAGGAAGCTGCGGAGGGTTGCCGGTCCAGTAACATTCGGGAAAACGATCCTCCGTCTGCAAGGGTAAGAGAAAACAAAAGAACACAAAATCACTACCAGGACAACAAAAACTAAAACAAGGATTCACAACAAATGCAATTCCAAAAGACATGCTTCTTTTGGACAATACAGGCTTAAAAAAAGAGGTAAATATGGCACAATCAAAAAGAAGGAAATTCCTGATGATT----AATACCTGAAGGTATACGTCA-CGCCTTATTTGCAGACCTAAAAAAATATGCGTCGTTGTTCGACATTATTCAATGACATTGTATTGTATTTCCGAAAATGCTTTCAAAGAGTTTTCTGCACCCACATTGGTTCAATTTAAAAGCATGAGCTGAAGACATCTTATGCAATGAAATGTTAAGCTATTTTTCAGTTAAAATTCAAAATTCAAGATTTCACTCAAAACA--------------------------------------------------------
Ncoylei_TiptonCreek_N837 CCTGCTTATGTTTCATATTTTCTGCAGGATCGACCACTCCTAAAATCATGGGCATGTATAGAATTAAACAATCAACGCAGAGCTATCGTTCTATTTTATCGTTGCCAGACTTGGTGTGTAGCACTTAAAAGTGGATATATATATCAAGCGTAATACAGTCTAACCAAAGATGCATTTTATAGATGTTGGTTAAATGATTGACTTTTGTTGGTGATAATTTCAATCTCCATCGCGCTCAGTCTGAAGTCATCTCTTTAGAGGGTTAAATCTGCATTGTTGTGTATCTAATGTATTGTATTAGTGTGATAGGAGGGTTGACTTCCTACCTGTGGACGTAGAAGGGCAGGAAGCTGCGGAGGGTTGCCGGTCCAGTAACATTCGGGAAAACGATCCTCCGTCTGCAAGGGTAAGAGAAAACAAAAGAACACAAAATCACTACCAGGACAACAAAAACTAAAACAAGGATTCACAACAAATGCAATTCCAAAAGACATGCTTCTTTTGGACAATACAGGCTTAAAAAAAGAGGTAAATATGGCACAATCAAAAAGAAGGAAATTCCTGATGATT----AATACCTGAAGTTATACGTCA-CGCCTTATTTGCAGACCTAAAAAAATATGCGTCGTTGTTCGACATTATTCAATGACATTGTATTGTATTTCCGAAAATGCTTTCAAAGAGTTTTCTGCACCCACATTGGTTCAATTTAAAAGCATGAGCTGAAGACATCTTATGCAATGAAATGTTAAGCTATTTTTCAGTTAAAATTCAAAATTCAAGATTTCACTCAAAACATTTGAATATTTTTAGGTTTATATTTATTTTAAAATACATAGTAAA-----------
Ncressleri_AndersonSpringCave_G2075 CCTGCTTATGTTTCATATTTGCTGTGAGATCGGCCACTCCTAGAATGATGGGCATGTATAGAATTAACCCATCAACGCAGAGCTTTCGCTCTATTTTATCGTTGCCAGACTTGGTGTGTAGCACTTAAAGGTGGATATATATATCAAGCGTAATACAGTTTAGCCAAAGATGCATTTTATAGATGTTGGTTAAATGATTTACGTTTGTTGGTGGTAATTTCAATCTCCATCGCGCTTAGTCTGAAGTCATCTCTTTAGAGGGTTAAAGCTGCATTGTTGTGTATCTAATGTATTGTATTAGTGTGATAGGAGGGTTGACTTCCTACCTGTGGACGTAGAAGGGCAGGAAGCTGCGGAGGGTTGCCGGTCCAGTAACATTCGGGAAAACGATCCTCCGTCTGCAAGGGTAAGAGAAAACAAAAGAACACAAAATCACTACCAGGACAACCAAAACTAAAACAAGGATTCACAACAAATGCAATTCCAAAAGACATGCTTCTTTTGGACAATACAGGCTTAAAAAAAGAGGTAAATATGGCACAATCAAAAAGAAGGAAATTTCCGATGATTTATCAATACCTGGAATTATACGTCACCGCCTTATTTGCAGACCTAAAAAAATATGCATCATTGTTCGACATTGTTCAATGACATTGTATTGTATTTCCGAAAATGCTTTCAAAGAATTTTCTGCACTCACATTGGTTTAATTTAAAAGCATGAGCTGAAGGCATC--ATGCAATGAAATATTAAGCTATTTTTCAGTTAAAACTCAAAATTCCAGATTTCACTCAAAACATTGAATAACTTTTAGGTTTATATTTATTTTAAAATACATAGTAAATAAGTATAATT
Ncressleri_PigeonCave_G2077 CCTGCTTATGTTTCATATTTGCTGTGAGATCGGCCACTCCTAGAATGATGGGCATGTATAGAATTAACCCATCAACGCAGAGCTTTCGCTCTATTTTATCGTTGCCAGACTTGGTGTGTAGCACTTAAAGGTGGATATATATATCAAGCGTAATACAGTTTAGCCAAAGATGCATTTTATAGATGTTGGTTAAATGATTTACGTTTGTTGGTGGTAATTTCAATCTCCATCGCGCTTAGTCTGAAGTCATCTCTTTAGAGGGTTAAAGCTGCATTGTTGTGTATCTAATGTATTGTATTAGTGTGATAGGAGGGTTGACTTCCTACCTGTGGACGTAGAAGGGCAGGAAGCTGCGGAGGGTTGCCGGTCCAGTAACATTCGGGAAAACGATCCTCCGTCTGCAAGGGTAAGAGAAAACAAAAGAACACAAAATCACTACCAGGACAACCAAAACTAAAACAAGGATTCACAACAAATGCAATTCCAAAAGACATGCTTCTTTTGGACAATACAGGCTTAAAAAAAGAGGTAAATATGGCACAATCAAAAAGAAGGAAATTTCCGATGATTTATCAATACCTGGAATTATACGTCACCGCCTTATTTGCAGACCTAAAAAAATATGCATCATTGTTCGACATTGTTCAATGACATTGTATTGTATTTCCGAAAATGCTTTCAAAGAATTTTCTGCACTCACATTGGTTTAATTTAAAAGCATGAGCTGAAGGCA--TCATGCAATGAAATATTAAGCTATTTTTCAGTTAAAACTCAAAATTCCAGATTTCACTCAAAACATTGAATAACTTTTAGGTTTATATTTATTTTAAAATACATAGTAAATAAGTATAATT
Ncrosbyi_MtMitchell_N210 -----------------------------------------------------------------------------------------------------------------------------------------------------------CAGTTTAGCCAAAGATGGATTTTATAGATGTTGGTTAAATAATTTACTTTTGTTGGTGATAATTTCAATCTCCATCGCGCTTAGTCTGAAGTCATCTCTTTAGAGGGTTAAATCTGCATTGTTGTGTATCTAATGTGTTGTATTAGTGTGATAGGAGGGTTGACTTCCTACCTGTGGACGTAGAAGGGCAGGAAGCTGCGGAGGGTTGCCGGTCCAGTAACATTCGGGAAAACGATCCTCCGTCTGCAAGGGTAAGAGAAAACAAAAGAACACAAAATCACTACCAGGACAACCAAAACTAAAACAAGGATTCACAACAAATGCAATTCCAAAAGACATGCTTCTTTTGGACAATACAGGCTTAAAAAAAGAGGTAAATATGGCACAATCAAAAAGAAGGAAATTACCGATGATTTATCAATACCTGAATTTATACGTCACCGCCTTATTTGCAGACCTAAAAAAATATGCGTCATTGTTCGACATTATTCAATGACATTGTATTGTATTTCCGAAAATTC--TCAAAGAGTTTTCTGCACCCACATTGGTTCAATTTAAAAGCATGAG------------------------------------------------------------------------------------------------------------------------------------
Ncrosbyi_PricesCrk_N1143 ------------------------------------------------------------------------------------------------------------------------------------------ATATATGAAGCGTAATACAGTTTGGCCAAAGATGGATTTTATAGATGTTGGTTAAATGATTTACTTTTGTTGGTGATAATTTCAATCTCCATCGCGCTTAGTCTGAAGTCATCTCTTTAGAGGGTTAAATCTGCATTGTTGTGTATCTAATGTGTTGTATTAGTGTGATAGGAGGGTTGACTTCCTACCTGTGGACGTAGAAGGGCAGGAAGCTGCGGAGGGTTGCCGGTCCAGTAACATTCGGGAAAACGATCCTCCGTCTGCAAGGGTAAGAGAAAACAAAAGAACACAAAATCACTACCAGGACAACCAAAACTAAAACAAGGATTCACAACAAATGCAATTCCAAAAGACATGCTTCTTTTGGACAATACAGGCTTAAAAAAAGAGGTAAATATGGCACAATCAAAAAGAAGGAAATTACCGATGATTTATCAATACCTGAATTTATACGTCACCGCCTTATTTGCAGACCTAAAAAAATATGCGTCATTGTTCGACATTATTCAATGACATTGTATTGTATTTCCGAAAATTC--TGAAAGAGTTTTCTGCACCCACATTGGTTCAATTTAAAAGCATGAGCTGAAGA----ATATGCAATGAAATGTTAAGCTATTTTTCAATTAAAACTCAAAATTCAAGATTTCACTCAAAACATTGAATAACTTTTAGGTTTATATTTATTTTAAAATACATAGTAACTGAGTATAATT
Ncrosbyi_ShufordCrk_N1148 ------------------------------------------------------------------------------------------------------------------------------------------AGATATG-AGCGTAATACAGTTTAACCAAAGATGGATTTTATAGATGTTGGTTAAATGATTTACTTTTGTTGGTGATAATTTCAATCTCCATCGCGCTTAGTCTGAAGTCATCTCTTTAGAGGGTTAAATCTGCATTGTTGTGTATCTAATGTGTTGTATTAGTGTGATAGGAGGGTTGACTTCCTACCTGTGGACGTAGAAGGGCAGGAAGCTGCGGAGGGTTGCCGGTCCAGTAACATTCGGGAAAACGATCCTCCGTCTGCAAGGGTAAGAGAAAACAAAAGAACACAAAATCACTACCAGGACAACCAAAACTAAAACAAGGATTCACAACAAATGCAATTCCAAAAGACATGCTTCTTTTGGACAATACAGGCTTAAAAAAAGAGGTAAATATGGCACAATCAAAAAGAAGGAAATTACCGATGATTTATCAATACCTGAATTTATACGTCACCGCCTTATTTGCAGACCTAAAAAAATATGCGTCATTGTTCGACATTATTCAATGACATTGTATTGTATTTCCGAAAATTC--TCAAAGAGTTTTCTGCACCCACATTGGTTCAATTTAAAAGCATGAGCTGAAGA----ATATGCAATGAAATGTTAAGCTATTTTTCAATTAAAACTCAAAATTCAAGATTTCACTCAAAACATTGAATAACTTT--------------------------------------------
Ndellingeri_BullpenBridge_N109 CCTGCTTATGTTTCATATTTTCTGCAGGATCGACCACTCCTAAAATC---------------------------------------------------------------------------ATGTAAAAGTGGATATATATATCAAGCGTAATACAGTCTAGCCAAAGATGCATTTTATAGATGTTGGTTAAATGATTTACTTTTGTTGGTGATAATTTCAATTTCCATCGCGCTTAGTCTGAAGTCATCTCTTTAGAGGGTTAAATCTGCATTGTTGTGTATCTAATGTATTGTATTAGTGTGATAGGAGGGTTGACTTCCTACCTGTGGACGTAGAAGGGCAGGAAGCTGCGGAGGGTTGCCGGTCCAGTAACATTCGGGAAAACGATCCTCCGTCTGCAAGGGTAAGAGAAAACAAAAGAACACAAAATCACTACCAGGACAACAAAAACTAAAACAAGGATTCACAACAAATGCAATTCCAAAAGACATGCTTCTTTTGGACAATACAGGCTTAAAAAAAGAGGTAAATATGGCACAATCAAAAAGAAGGAAATTCCTGATAATTTATCAATACCTGAAGTTATACGTCATCGCCTTATTTGCAGACCTAAAAAAATATGCGTCGTTGCTCGACATTATTCAATGACATTCTATTGTATTTCCGAAAATGCTTTCAAAGAGTTTTCTGCACCCACATTGGTTCAATTTAAAAGCATGAGCTGAAGACATCTTATGCAATGAAATGTTAAGCTATTTTTCAGTT--------------------------------TTGAATAAT-----------------------------------------------
Ndellingeri_WhitewFalls_N887 CCTGCTTATGTTTCATATTTTCTGCAGGATCGACCACTCCTAAAATCATGGGCATGTATAGAATTAACCAATCAACGCAGAGCTATCGTTCTATTTTATCGTTGCCAGACTTGATGTGTAGCACTTAAAAGTGGATATATATATCAAGCGTAATACAGTCTAGCCAAAGATGCATTTTATAGATGTTGGTTAAATGATTTACTTTTGTTGGTGATAATTTCAATTTCCATCGCGCTTAGTCTGAAGTCATCTCTTTAGAGGGTTAAATCTGCATTGTTGTGTATCTAATGTATTGTATTAGTGTGATAGGAGGGTTGACTTCCTACCTGTGGACGTAGAAGGGCAGGAAGCTGCGGAGGGTTGCCGGTCCAGTAACATTCGGGAAAACGATCCTCCGTCTGCAAGGGTAAGAGAAAACAAAAGAACACAAAATCACTACCAGGACAACAAAAACTAAAACAAGGATTCACAACAAATGCAATTCCAAAAGACATGCTTCTTTTGGACAATACAGGCTTAAAAAAAGAGGTAAATATGGCACAATCAAAAAGAAGGAAATTCCTGATAATTTATCAATACCTGAAGTTATACGTCATCGCCTTATTTGCAGACCTAAAAAAATATGCGTCGTTGCTCGACATTATTCAATGACATTCTATTGTATTTCCGAAAATGCTTTCAAAGAGTTTTCTGCACCCACATTGGTTCAATTTAAAAGCATGAGCTGAAGACATCTTATGCAATGAAATGTTAAGCTATTTTTCAGTT--------------------------------TTGAATAATTTTTAGGTTTATATTTATTTTAAAATACATAGTAAATTAGTATCATC
Ndilutus_GrassyCreek_N670 -------------------------------------------------------------------------------------------------------------------------------------------------------------------------------------GATGTTGGTTAAATGATTTACGTTTGTTGGTGATAATTTCAATCTCCATCGCGCTTAGTCTGAAGTCATCTCTTTAGAGGGTTAAATCTGCATTGTTGTGTATCTAATGTATTGTATTAGTGTGATAGGAGGGTTGACTTCCTACCTGTGGACGTAGAAGGGCAGGAAGCTGCGGAGGGTTGCCGGTCCAGTAACATTCGGGAAAACGATCCTCCGTCTGCAAGGGTAAGAGAAAACAAAAGAACACAAAATCACTACCAGGACAACCAAAACTAAAACAAGGATTCACAACAAATGCAATTCCAAAAGACATGCTTCTTTTGGACAATACAGGCTTAAAAAAAGAGGTAAATATGGCACAATCAAAAAGAAG--------------------------------------------------------------------------------------------------------------------------------------------------------------------------------------------------------------------------------------------------------------------------------------------------------------
Ndilutus_StarveRockCave_G3174 ---------------TATTTCCTGTAGGATCGGCCACTCCTAGAATCATGGGCATGTATAGAATTAACCAATCAATGCAGAACTATTATTCTATTTTATCGTTGCCAGAGTTGGTGTGTAGCACTTAAAGGTGGATATATATATCAAGCGTAATACAGTCTAGCCAAAGATGCATTTTATAGATGTTGGTTAAATGATTTACGTTTGTTGGTGATAATTTCAATCTCCATCGCGCTTAGTCTGAAGTCATCTCTTTAGAGGGTTAAATCTGCATTGTTGTGTATCTAATGTATTGTATTAGTGTGATAGGAGGGTTGACTTCCTACCTGTGGACGTAGAAGGGCAGGAAGCTGCGGAGGGTTGCCGGTCCAGTAACATTCGGGAAAACGATCCTCCGTCTGCAAGGGTAAGAGAAAACAAAAGAACACAAAATCACTACCAGGACAACCAAAACTAAAACAAGGATTCACAACAAATGCAATTCCAAAAGACATGCTTCTTTTGGACAATACAGGCTTAAAAAAAGAGGTAAATATGGCACAATCAAAAAGAAGGAAATTCCTGATGATTTATCAATACCTGAAGTTATACGTCACCGCCTTATTTGCAGACCTAAAAAAATATGCGTCATTGTTCGACATTATTCAATGACATTGTATTGTATTTCCGAATATGCTTTCAAAGAGTTTTCTGCACTCACAAAGGTTCAATTTAAAAGCATGAGCTGAAGACATCTTATGCTATGAAATGTTAAGCTATTTTTAAGTTAAAACTCAAAATTCAAGATTTCACTCAAAACATTGAATAATTTTTAGGTTTATATTTATTTTAAAATACATAGTAA------------
Nfridelli_LittlePigeon_N262 CCTGCTTATGTTTCATATTTTCTGCAGGATCGACCACTCCTAAAATCATGGGCATGTATAGAATTAACCAATCAACGCAGAGCTATCGTTCTATTTTATCGTTGCCAGACTTGATGTGTAGCACTTAAAAGTTGATATATATATCAAGCGTAATACAGTCTAGCCAAAGATGCATTTTATAGATGTTGGTTAAATGATTTACTTTTGTTGGTGATAATTTCAATCTCCATCGCGCTTAGTCTGAAGTCATCTCTTTAGAGGGTTAAATCTGCATTGTTGTGTATCTAATGTATTGTATTAGTGTGATAGGAGGGTTGACTTCCTACCTGTGGACGTAGAAGGGCAGGAAGCTGCGGAGGGTTGCCGGTCCAGTAACATTCGGGAAAACGATCCTCCGTCTGCAAGGGTAAGAGAAAACAAAAGAACACAAAATCACTACCAGGACAACAAAAACTAAAACAAGGATTCACAACAAATGCAATTCCAAAAGACATGCTTCTTTTGGACAATACAGGCTTAAAAAAAGAGGTAAATATGGCACAATCAAAAAGAAGGAAATTCCTGATGATTTATCAATACCTGAAGTTATACGTCATCGCCTTATTTGCAGACCT-AAAAAATATGCGTCGTTGCTCGACATTATTCAATGACATTGTATTGTATTTCCGAAAATGCTTTCAAAGAGTTTTCTGCACCCACATTGGTTCAATTTAAAAGCATGAGCTGAAGACATCTTATGCAATGAAATGTTAAGCTATTTTTCAGTC--------------------------------TTGAATAATTTTTAGGTTTATATTTATTTTAAAATACATAGTAAATTAGTATAATT
Nfurtivus_HugdenBranch_G3175 CCTGCTTATGTTTCATATTTTCTGCAGGATCGACCACTCCTAAAATCATGGGCATGTATAGAATTAACCAATCAACGCAGAGCTATCGTTCTATTTTATCGTTACCAAACTTGGTGTGTAGCACTTAAAAGTGGATATATATATCAAGCGTAATACAGTCTAGCCAAAGATGCATTTTATAGATGTTGGTTAAATGATTTACGTTTGTTGGTGATAATTTCAATCTCCATCGCGCTTAGTCTGAAGTCATCTCTTTAGAGGGTTAAATCTGCATTGTTGTGTATCTAATGTATTGTATTAGTGTGAGAGGAGGGTTGACTTCCTACCTGTGGACGTAGAAGGGCAGGAAGCTGCGGAGGGTTGCCGGTCCAGTAACATTCGGGAAAACGATCCTCCGTCTGCAAGGGTAAGAGAAAACAAAAGAACACAAAATCACTACCAGGACAACAAAAACTAAAACAAGGATTCACAACAAATGCAATTCCAAAAGACATGCTTCTTTTGGACAATACAGGCTTAAAAAAAGAGGTAAATATGGCACAATCAAAAAGAAGGAAATTCCTGATGATTTATCAATACCTGAAGTTATACGTCATCGCCTTATTTGCAGACCTAAAAAAATATGCGTCGTTGTTCGAAATTATTCAATGACATTGTATTGTATTTCCGAAAATGCTTTCAAAGAGTTTTCTGCACCCACATTGGTTCAATTGAAAAGCATGAGCTGAAGACATCTTATGCAATGAAATGTTAAGCTATTTTTCAGTTAAAACTCAAAATTTAAGATTTCACTCAAAACATTGAATAATTTTTAGGTTTATATTTATTTTAAAATACATAGTAAATTAGTATAATT
Nfurtivus_RaccoonMtn_N1026 CCTGCTTATGTTTCATATTTTCTGCAGGATCGACCACTCCTAAAATCATGGGCATGTATAGAATTAACCAATCAACGCAGAGCTATCGTTCTATTTTATCGTTACCAAACTTGGTGTGTAGCACTTAAAAGTGGATATATATATCAAGCGTAATACAGTCTAGCCAAAGATGCATTTTATAGATGTTGGTTAAATGATTTACGTTTGTTGGTGATAATTTCAATCTCCATCGCGCTTAGTCTGAAGTCATCTCTTTAGAGGGTTAAATCTGCATTGTTGTGTATCTAATGTATTGTATTAGTGTGAGAGGAGGGTTGACTTCCTACCTGTGGACGTAGAAGGGCAGGAAGCTGCGGAGGGTTGCCGGTCCAGTAACATTCGGGAAAACGATCCTCCGTCTGCAAGGGTAAGAGAAAACAAAAGAACACAAAATCACTACCAGGACAACAAAAACTAAAACAAGGATTCACAACAAATGCAATTCCAAAAGACATGCTTCTTTTGGACAATACAGGCTTAAAAAAAGAGGTAAATATGGCACAATCAAAAAGAAGGAAATTCCTGATGATTTATCAATACCTGAAGTTATACGTCATCGCCTTATTTGCAGACCTAAAAAAATATGCGTCGTTGTTCGAAATTATTCAATGACATTGTATTGTATTTCCG-------------------------------------------------------------------------------------------------------------------------------------------------------------------------------------------
Ngeorgia_Sittons_N073 --------------ATATTTTCTGTAGGATCGACCACTCCTAAAATCATGGGCATGTATAGAATTAACCAATCAACGCAGAGCTATCGTTCTATTTTATCGTTGCCAGACTTGATGTGTAGCACTTAAAAGTGGATATGTATATCAAGCGTAATACAGTCTAGCCAAAGATGCATTTTATAGATGTTGGTTAAATGATTTACTTTTGTTGGTGATAATTTCAATCTCCATCGCGCTTAGTCTGAAGTCATCTCTTTAGAGGGTTAAATCTGCATTGTTGTTTATCTAATGTATTGTATTAGTGTGATAGGAGGGTTGACTTCCTACCTGTGGACGTAGAAGGGCAGGAAGCTGCGGAGGGTTGCCGGTCCAGTAACATTCGGGAAAACGATCCTCCGTCTGCAAGGGTAAGAGAAAACAAAAGAACACAAAATCACTACCAGGACAACAAAAACTAAAACAAGGATTCACAACAAATGCAATTCCAAAAGACATGCTTCTTTTGGACAATACAGGCTTAAAAAAAGAGGTAAATATGGCACAATCAAAAAGAAGGAAATTCCTGATGATTTATCAATACCTGAAGTTATACGTCATCGCCTTATTTGCAGACCTAAAAAAATATGCATCGTTGTTCGACATTATTCAATGACATTGTATTGTATTTCCGAAAATGCTTTCAAAGAGTTTTCTGCACCCACATTGGTTCAATTTAAAAGTATGAGCTGAAGACATCTTATGCAATGAAATGATAAGCTATTTTTCAGTT--------------------------------TTGAATAATTTTTAGGTTTATATTTATTTTAAAATACATAGTAAATTAGTATAATT
Ngertschi_CedarCreek_N351 -------------------------------------------------------------------------------------------------------------------------------------------------AAGCGTAATATAGTTTAGCCAAAGATGGATTTTATAGATGTTGGTTAAATGATTTACTTTTGTTGGTGATAATTTCAATCTCCATCGCGCTTAGTCTGAAGTCATCTCTTTAGAGGGTTAAATCTGCGTTGTTGTGTATCTAATGTATTGTATTAGTGTGATAGGAGGGTTGACTTCCTACCTGTGGACGTAGAAGGGCAGGAAGCTGCGGAGGGTTGCCGGTCCAGTAACATTCGGGAAAACGATCCTCCGTCTGCAAGGGTAAGAGAAAACAAAAGAACACAAAATCACTACCAGGACAACCAAAACTAAAACAAGGATTCACAACAAATGCAATTCCAAAAGACATGCTTCTTTTGGACAATACAGGCTTAAAAAAAGAGGTAAATATGGCACAATCAAAAAGAAGGAAATTACCGATGATTTATCAATACCTGAATTTATACGTCACCGCCTTATTTGCAGACCTAAAAAAATATGCGTCATTGTTCGACATTATTCAATGACATTGTATTGTATTTCCGAAAATTCTTTCAAAGAGTTTTCTGCACCCACATTGGTTCAATTTAAAAGCATGAGCTGAAGA----ATATGCAATGAAATGTTAAGCTATTTTTCAGTTAAAACTCAAAATTAAAGATTTCACTCAAAACATTGAATAACTTTTAGGTTTATATTTATTTTAAAATACATAGTCACTGAGTATAATT
Ngertschi_FrenchBroad_N968 -------------------------------------------------------------------------------------------------------------------------------------------TATATCAAGCGTAATATAGTTTAGCCAAAGATGGATTTTATAGATGTTGGTTAAATGATTTACTTTTGTTGGTGATAATTTCAATCTCCATCGCGCTTAGTCTGAAGTCATCTCTTTAGAGGGTTAAATCTGCGTTGTTGTGTATCTAATGTATTGTATTAGTGTGATAGGAGGGTTGACTTCCTACCTGTGGACGTAGAAGGGCAGGAAGCTGCGGAGGGTTGCCGGTCCAGTAACATTCGGGAAAACGATCCTCCGTCTGCAAGGGTAAGAGAAAACAAAAGAACACAAAATCACTACCAGGACAACCAAAACTAAAACAAGGATTCACAACAAATGCAATTCCAAAAGACATGCTTCTTTTGGACAATACAGGCTTAAAAAAAGAGGTAAATATGGCACAATCAAAAAGAAGGAAATTACCGATGATTTATCAATACCTGAATTTATACGTCACCGCCTTATTTGCAGACCTAAAAAAATATGCGTCATTGTTCGACATTATTCAATGAC------------------------------------------------------------------------------------------------------------------------------------------------------------------------------------------------------------
Ngertschi_HickoryNutGap_N810 -------------------------------------------------------------------------------------------------------------------------------------------TATATCAAGCGTAATACAGTTTAGCCAAAGATGGATTTTATAGATGTTGGTTAAATGATTTACTTTTGTTGGTGATAATTTCAATCTCCATCGCGCTTAGTCTGAAGTCATCTCTTTAGAGGGTTAAATCTGCATTGTTGTGTATCTAATGTATTGTATTAGTGTGATAGGAGGGTTGACTTCCTACCTGTGGACGTAGAAGGGCAGGAAGCTGCGGAGGGTTGCCGGTCCAGTAACATTCGGGAAAACGATCCTCCGTCTGCAAGGGTAAGAGAAAACAAAAGAACACAAAATCACTACCAGGACAACCAAAACTAAAACAAGGATTCACAACAAATGCAATTCCAAAAGACATGCTTCTTTTGGACAATACAGGCTTAAAAAAAGAGGTAAATATGGCACAATCAAAAAGAAGGAAATTACCGATGATTTATCAATACCTGAATTTATATGTCACCGCCTAATTTGCAGACCTAAAAAAATATGCGTCATTGTTCGACATTATTCAATAACATTGTATTGTATTTCCGAAAATTCTTTCAAAGAGTTTTCTGCACCCACATTGGTTCAATTAAAAAGCACGAGCTGAAGA----ATATGCAATGAAATGTTAAGCTATTTTTCAGTTAAAACTCAAAATTCAGGATTTCACTCAAATCATT------------------------------------------------------
Nholsingeri_BrumleyCrk_N916 CCTACTTATGTTTCATATTTCCTGTAGGATCGGCCACTCCTAGAATCATGGGCATGTATGGAATTAACCAATCAACGCAGAACTATTATTCTATTTTATCGTTGCCAGACTTGGTGTGTAGCACTTAAAGGTGGATATATATATCAAGCGTAATACAGTCTAGCCAAAGATGCATTTTATAGATGTTGGTTAAATGATTTACGTTTGTTGGTGATAATTTCAATCTCCATCGCGCTTAGTCTGAAGTCATCTCTTTAGAGGGTTAAATCTGCATTGTTGTGTATCTAATGTATTGTATTAGTGTGATAGGAGGGTTGACTTCCTACCTGTGGACGTAGAAGGGCAGGAAGCTGCGGAGGGTTGCCGGTCCAGTAACATTCGGGAAAACGATCCTCCGTCTGCAAGGGTAAGAGAAAACAAAAGAACACAAAATCACTACCAGGACAACCAAAACTAAAACAAGGATTCACAACAAATGCAATTCCAAAAGACATGCTTCTTTTGGACAATACAGGCTTAAAAAAAGAGGTAAATATGGCACAATCAAAAAGAAGGAAATTCCTGATGATTTATCAATACCTGAAGTTATACGTCACCGCCTTATTTGCAGACCTAAAAAAATATGCGTCATTGTTCGACATTATTCAATGATATTGTATTGTATTTCCGAAAATGCTTTCAAAGAGTTTTCTGCACCCACATTGGTTCAATTTAAAAGCACGAGCTGAAGACATCTTATGCAATGAAATGTTAAGCTATTTTTAAGTTAAAACTCAAAATTCAAGATTTCACTCAAAACATTGAATAATTTTTAGGTTCATATTAATTTTAAAATACATAGTAAATGAGTATAATT
Nholsingeri_PondCave_N541 CCTACCTATGTTTCATATTTCCTGTAGGATCGGCCACTCCTAGAATCATGGGCATGTATAGAATTAACCAATCAACGCAGAACTATTATTCTATTTTATCGTTGCCAGACTTGGTGTGTAGCACTTAAAGGTGGATATATATATCAAGCGTAATACAGTCTAGCCAAAGATGCATTTTATAGATGTTGGTTAAATGATTTACGTTTGTTGGTGATAATTTCAATCTCCATCGCGCTTAGTCTGAAGTCATCTCTTTAGAGGGTTAAATCTGCATTGTTGTGTATCTAATGTATTGTATTAGTGTGATAGGAGGGTTGACTTCCTACCTGTGGACGTAGAAGGGCAGGAAGCTGCGGAGGGTTGCCGGTCCAGTAACATTCGGGAAAACGATCCTCCGTCTGCAAGGGTAAGAGAAAACAAAAGAACACAAAATCACTACCAGGACAACCAAAACTAAAACAAGGATTCACAACAAATGCAATTCCAAAAGACATGCTTCTTTTGGACAATACAGGCTTAAAAAAAGAGGTAAATATGGCACAATCAAAAAGAAGGAAATTCCTGATGATTTATCAATACCTGAAGTTATACGTCACCGCCTTATTTGCAGACCTAAAAAAATATGTGTCATTGTTCGACATTATTCAATGATATTGTATTGTATTTCCGAAAATGCTTTCAAAGAGTTTTCTGCACCCACATTGGTTCAATTTAAAAGCATGAGCTGAAGACATCTTATGCAATGAAATGTTAAGCTATTTTTAAGTTAAAACTCAAAATTCAAGATTTCACTCAAAACATTGAATAATTTTTAGGTTTATATTAATTTTAAAATACATAGTAAATGAGTATAATT
Njonesi_CaveSpringCave_N390 --------------------------------------------------------------ATTAACCAATCAACGCAGAGCTATCGTTCTATTTTATCGTTGCCAGACTTGATGTGTAGCACTTAAAAGTGGATATATATATCAAGCGTAATACAGTCTAGCCAAAGATGCATTTTATAGATGTTGGTTAAATGATTTACTTTTGTTGGTCATAATTTCAATCTCCATCGCGCTTAGTCTGAAGTCATCTCTTTAGAGGGTTAAATCTGCATTGTTGTGTATCTAATGTATTGTATTAGTGTGATAGGAGGGTTGACTTCCTACCTGTGGACGTAGAAGGGCAGGAAGCTGCGGAGGGTTGCCGGTCCAGTAACATTCGGGAAAACGATCCTCCGTCTGCAAGGGTAAGAGAAAACAAAAGAACACAAAATCACTACCAGGACAACAAAAACTAAAACAAGGATTCACAACAAATGCAATTCCAAAAGACATGCTTCTTTTGGACAATACAGGCTTAAAAAAAGAGGTAAATATGGCACAATCAAAAAGAAGGAAATTCCTGATGATTTATCAATACCTGAAGTTATACGTCATCGCCTTATTTGCAGACCT-AAAAAATATGCGTCGTTGCTCGACATTATTCAATGACATTGTATTGTATTTCCGAAAATGCTTTCAAAGAGTTTTCTGCACCCACATTGGTTCAATTTAAAAGCATGAGCTGAAGACATCTTATGCAATGAAATGTTAAGCTATTTTTCAGTT--------------------------------TTGAATAATTTTTAGGTTTATATTTATTTTAAAATACATAGTAAATTAGTATAATT
Nlowderi_ChestnutBranch_N731 ------------------------------------------------------------------------------AGAGCTATCGTTCTATTTTATCGTTGCCAGACTTGGTGTGTAGCATTTAAAAGTGGATATATATATCAAGCGTAATACAGTCTAGCCAAAGATGCATTTTATAGATGTTGGTTAAATGATTTACTTTTGTTGGTGATAATTTCAATCTCCATCGCGCTTAGTCTGAAGTCATCTCTTTAGATGGTTAAATCTGCATTGTTGTGTATCTAATGTATTGTATTAGTGTGATAGGAGGGTTGACTTCCTACCTGTGGACGTAGAAGGGCAGGAAGCTGCGGAGGGTTGCCGGTCCAGTAACATTCGGGAAAATGATCCTCCGTCTGCAAGGGTAAGAGAAAACAAAAGAACACAAAATCACTACCAGGACAACAAAAACTAAAACAAGGATTCACAACAAATGCAATTCCAAAAGACATGCTTCTTTTGGACAATACAGGCTTAAAAAAAGAGGTAAATATGGCACAATCAAAAAGAAGGAAATTCCTGATGATT----AATACCTGAAGTTATACGTCA-CGCCTTATTTGCAGACCTAAAAAAATATGCGTCGTTGTTCGACATTATTCAATGACATTGTATTGTATTTCCGAAAATGCTTTCAAAGAGTTTTCTGCACCCACATTGGTTCAATTTATAATCATGAGCTGAAGACATCTTATGCAATGTAATGTAAAGCTATTTTTCAGTTAAAACTCAAAATTCAAGATTTCACTCAAAACATTGAATATTTTTTAGGTTTATATTTATTTTAAAATACATAGTAAATTAGTATAATT
Nlowderi_upperFiresCreek_N820 CCTGCTTATGTTTCATATTTTCTGCAGGATCGACCACTCCTAAAATCATGGGCATGTATAGAATTAACCAATCAACGCAGAGCTATCGTTCTATTTTATCGTTGCCAGACTTGGTGTGTAGCATTTAAAAGTGGATATATATATCAAGCGTAATACAGTCTAGCCAAAGATGCATTTTATAGATGTTGGTTAAATGATTTACTTTTGTTGGTGATAATTTCAATCTCCATCGCGCTTAGTCTGAAGTCATCTCTTTAGAGGGTTAAATCTGCATTGTTGTGTATCTAATGTATTGTATTAGTGTGATAGGAGGGTTGACTTCCTACCTGTGGACGTAGAAGGGCAGGAAGCTGCGGAGGGTTGCCGGTCCAGTAACATTCGGGAAAACGATCCTCCGTCTGCAAGGGTAAGAGAAAACAAAAGAACACAAAATCACTACCAGGACAACAAAAACTAAAACAAGGATTCACAACAAATGCAATTCCAAAAGACATGCTTCTTTTGGACAATACAGGCTTAAAAAAAGAGGTAAATATGGCACAATCAAAAAGAAGGAAATTCCTGATGATT----AATACCTGAAGTTATACGTCA-CGCCTTATTTGCAGACCTAAAAAAATATGCGTCGTTGTTCGACATTATTCAATGACATTGTATTGTATTTCCGAAAATGCTTTCAAAGAGTTTTCTGCACCCACATTGGTTCAATTTAAAAGCATGAGCTGAAGACATCTTATGCAATGAAATGTTAAGCTATTTTTCAGTTAAAACTCAAAATTCAAGATTTCACTCAAAACAT-------------------------------------------------------
Nlula_BeeRockCave_G2091 -CTGCTTATGTTTCATATTTTCTGCAGGATCGACCACTCCTAAAATCATGGGCATGTGTAGAATTAACCAATCAACGCAGAGCTATCGTTCTATTTTATCGTTGCCAGACTTGATGTGTAGCACTTAAAAGTGGATATATATATCAAGCGTAATACAGTCTAGCCAAAGATGCATTTTATAGATGTTGGTTAAATGATTTACTTTTGTTGGTGATAATTTCAATCTCCATCGCGCTTAGTCTTAAATCATCTCTTTAGAGGGTTAAATCTGCATTGTTGTTTATCTAATGTATTGTATTAGTGTGATAGGAGGGTTGACTTCCTACCTGTGGACGTAGAAGGGCAGGAAGCTGCGGAGGGTTGCCGGTCCAGTAACATTCGGGAAAACGATCCTCCGTCTGCAAGGGTAAGAGAAAACAAAAGAACACAAAATCACTACCAGGACAACAAAAACTAAAACAAGGATTCACAACAAATGCAATTCCAAAAGACATGCTTCTTTTGGACAATACAGGCTTAAAAAAAGAGGTAAATATGGCACAATCAAAAAGAAAAAAATTCCTGATGATTTATCAATACCTGAAGT------------------------------------------------------------------------------------------------------------------------------------------------------------------------------------------------------------------------------------------------------------------------------
Nlula_LulaFallsCave_G2084 CCTACTTATGTTTCATATTTTCTGCAGGATCGACCACTCCTAAAATCATGGGCATGTGTAGAATTAACCAATCAACGCAGAGCTATCGTTCTATTTTATCGTTGCCAGACTTGATGTGTAGCACTTAAAAGTGGATATATATATCAAGCGTAATACAGTCTAGCCAAAGATGCATTTTATAGATGTTGGTTAAATGATTTACTTTTGTTGGTGATAATTTCAATCTCCATCGCGCTTAGTCTGAAATCATCTCTTTAGAGGGTTAAATCTGCATTGTTGTTTATCTAATGTATTGTATTAGTGTGATAGGAGGGTTGACTTCCTACCTGTGGACGTAGAAGGGCAGGAAGCTGCGGAGGGTTGCCGGTCCAGTAACATTCGGGAAAACGATCCTCCGTCTGCAAGGGTAAGAGAAAACAAAAGAACACAAAATCACTACCAGGACAACAAAAACTAAAACAAGGATTCACAACAAATGCAATTCCAAAAGACATGCTTCTTTTGGACAATACAGGCTTAAAAAAAGAGGTAAATATGGCACAATCAAAAAGAAGGAAATTCCTGATGATTTATCAATACCTGAAGTTATACGTCATCGCCTTATTTGCAGACCTAAAAAAATATGCGTCGTTGTTCGATATTATTCAATGACATTGTATTGTATTTCCGAAAATGCTTTCAAAAAGTTTTCTGCACCCACATTGGTTCAATTTAAAAGCATGA-------------------------------------------------------------------------------------------------------------------------------------
Nmimus_NealsSink_N329 -----------------------------------------------------------------------------------------------------------------------------------------------------------CAGTCTAGCCAAAGATGTATTTTATAGATGTTGGTTAAATGATTTACGTTTGTTGGTGATAATTTCAATCTCCATCGCGCTTAGTCTGAAGTCATCTCTTTAGAGGGTTAAATCTGCATTGTTGTGTATCTAATGTATTGTATTAGTGTGATAGGAGGGTTGACTTCCTACCTGTGGACGTAGAAGGGCAGGAAGCTGCGGAGGGTTGCCGGTCCAGTAACATTCGGGAAAACGATCCTCCGTCTGCAAGGGTAAGAGAAAACAAAAGAACACAAAATCACTACCAGGACAACCAAAACTAAAACAAGGATTCACAACAAATGCAATTCCAAAAGACATGCTTCTTTTGGACAATACAGGCTTAAAAAAAGAGGTAAATATGGCACAATCAAAAAGAAGGAAATTCCTGATGATTTATCAATACCTGAAGTTATACGTCACCGCCTTATTTGCAGACCTAAAAAAATATGCGTCATTGTTCGACATTATTCAATGACATTGTATTGTATTTCCGAAAATGCTTTCAAAGAGTTTTCTGCACCCACATTGGTTCAATTTAAAAGCATGAGCTGAAGACATCTTATGCAATGAAATGTTAAGCTATTTTTAAGTTAAAACTCAAAATTCAA------------------------------------------------------------------------
Nmimus_Straleys_N625 CCTACTTATGTTTCATATTTCCTGTAGGATCGGCCACTCCTAGAATCATGGGCATGTATGGAATTAACCAATCAACGCAGAACTATTATTCTATTTTATCGTTGCCAGACTTGGTGTGTAGCACTTAAAGGTGGATATATATATCAAACGTAATACAGTCTAGCCAAAGATGCATTTTATAGATGTTGGTTAAATGATTTACGTTTGTTGGTGATAATTTCAATCTCCATCGCGCTTAGTCTGAAGTCATCTCTTTAGAGGGTTAAATCTGCATTGTTGTGTATCTAATGTATTGTATTAGTGTGATAGGAGGGTTGACTTCCTACCTGTGGACGTAGAAGGGCAGGAAGCTGCGGAGGGTTGCCGGTCCAGTAACATTCGGGAAAACGATCCTCCGTCTGCAAGGGTAAGAGAAAACAAAAGAACACAAAATCACTACCAGGACAACCAAAACTAAAACAAGGATTCACAACAAATGCAATTCCAAAAGACATGCTTCTTTTGGACAATACAGGCTTAAAAAAAGAGGTAAATATGGCACAATCAAAAAGAAGGAAATTCCTGATGATTTATCAATACCTGAAGTTATACGTCACCGCCTTATTTGCAGACCTAAAAAAATATGCGTCATTGTTCGACATTATTCAATGACATTGTATTGTATTTCCGAAAATGCTTTCAAAGAGTTTTCTGCACCCACATTGGTTCAATTTAAAAGCATGAGCTGAAGACATCTTATGCAATGAAATGTTAAGCTATTTTTAAGTTGAAACTCAAAATTCAAGATTTCACTCAAAACATTGAATAATTTTTAGGTTTATATTAATTTTAAAATACATAGTAAATGAGTA-----
Nnasicus_CaneyFork_N171 ----------------------------------------------------------------------------------------------------------------------------------------------ATCAAGCGTAATACAGTTTAGCCAAAGATGGATTTTATAGATGTTGGTTAAATGATTTACTTTTGTTGGTGATTATTTCAATCTCCATCGCGCTTAGTCTGAAGTCATCTCTTTAGAGGGTTAAATCTGCATTGTTGTGTATCTAATGTATTGTATTAGTGTGATAGGAGGGTTGACTTCCTACCTGTGGACGTAGAAGGGCAGGAAGCTGCGGAGGGTTGCCGGTCCAGTAACATTCGGGAAAACGATCCTCCGTCTGCAAGGGTAAGAGAAAACAAAAGAACACAAAATCACTACCAGGACAACCAAAACTAAAACAAGGATTCACAACAAATGCAATTCCAAAAGACATGCTTCTTTTGGACAATACAGGCTTAAAAAAAGAGGTAAATATGGCACAATCAAAAAGAAGGAAATTCCTGATGATTTATCAATACCTGAAGTTATACGTCACCGCCTTATTTGCAGACCTAAAAAAATATGCGTCATTGTTCGACATTATTCAATGACATTGTATTGTATTTTCGAAAATTCTTTCAAAGAGTTTTCTGCACCCACATTGGTTCAATTCAAAAGCATGAGCTGAAGA----ATATGCAATGAAATGTTAAGCTATTTTTCAGTTAAAACTCAAAATTCAAGATTTCACTCAAAACATTGAATAACTTTTAGGTTTATATTTATTGTAAAATACATAGTAACTGAGTATAATT
Nnasicus_ConnosteeFalls_N696 ---------------------------------------------------------------------------------------------------------------------------------------------TATCAAGCGTAATACAGTTTAGCCAAAGATGGATTTTATAGATGTTGGTTAAATGATTTACTTTTGTTGTTGCTTATTTCAATCTCCATCGCGCTTAGTCTGAAGTCATCTCTTTAGAGGGTTAAATCTGCATTGTTGTGTATCTAATGTATTGTATTAGTGTGATAGGAGGGTTGACTTCCTACCTGTGGACGTAGAAGGGCAGGAAGCTGCGGAGGGTTGCCGGTCCAGTAACATTCGGGAAAACGATCCTCCGTCTGCAAGGGTAAGAGAAAACAAAAGAACACAAAATCACTACCAGGACAACCAAAACTAAAACAAGGATTCACAACAAATGCAATTCCAAAAGACATGCTTCTTTTGGACAATACAGGCTTAAAAAAAGAGGTAAATATGGCACAATCAAAAAGAAGGAAATTCCTGATGATTTATCAATACCTGAAGTTATACGTCACCGCCTTATTTGCAGACCTAAAAAAATATGCGTCATTGTTCGACATTATTCAATGACATTGTATTCTATTTCCGAAAATTCTTTCAAAGAGTTTTCTGCACCCACATTGGTTCAATTCAAAAGCATGAGCTGAAGC----ATATGCAATGAAATGTTAAGCTATTTTTCAGTTAAAACTCAAAATTCAAGATTTCACTCAAAACATTGAATAACTTTTAGGTTTATATT--------------------------------
Nnasicus_CoweeTrain_N189 -------------------------------------------------------------------------------------------------------------------------------------------------------------------CCAAAGATGGATTTTATAGATGTTGGTTAAATGATTTACTTTTGTTGGTGATTATTTCAATCTCCATCGCGCTTAGTCTGAAGTCATCTCTTTAGAGGGTTAAATCTGCATTGTCGTGTATCTAATGTATTGTATTAGTGTGATAGGAGGGTTGACTTCCTACCTGTGGACGTAGAAGGGCAGGAAGCTGCGGAGGGTTGCCGGTCCAGTAACATTCGGGAAAACGATCCTCCGTCTGCAAGGGTAAGAGAAAACAAAAGAACACAAAATCACTACCAGGACAACCAAAACTAAAACAAGGATTCACAACAAATGCAATTCCAAAAGACATGCTTCTTTTGGACAATACAGGCTTAAAAAAAGAGGTAAATATGGCACAATCAAAAAGAAGGAAATTCCTGATGATTTATCAATACCTGAAGTTATACGTCACCGCCTTATTTGCAGACCTAAAAAAATATGCGTCATTGTTCGACATTATTCAATGACATTGTATTGTATTTTCGAAAATTCTTTCAAAGAGTTTTCTGCACCCACATTGGTTCAATTCAAAAGCATGAGCTGAAGA----ATATGCAATGAAATGTTAAGCTATTTTTCAGTTAAAACTCAAAATTCAAGATTTCACTCAAAACATTGAATAACTTTTAGGTTTATATTTATTGTAAAATACATAGTAACTGAGTATAATT
Npaynei_Grindstaff_N646 --------------------------------------------------------------------------------------------------------------------------------------ATATATATATCATGCGTAATACAGTCTAGCCAAAGATGCATTTTATAGATGTTGGTTAAATGATTTACGTTTGTTGGTGATAATTTCAATCTCCATCGCGCTTAGTCTGAAGTCATCTCTTTAGAGGGTTAAATCTACATTGTTGTGTATCTAATGTATTGTATTAGTGTGATAGGAGGGTTGACTTCCTACCTGTGGACGTAGAAGGGCAGGAAGCTGCGGAGGGTTGCCGGTCCAGTAACATTCGGGAAAACGATCCTCCGTCTGCAAGGGTAAGAGAAAACAAAAGAACACAAAATCACTACCAGGACAACCAAAACTAAAACAAGGATTCACAACAAATGCAATTCCAAAAGACATGCTTCTTTTGGACAATACAGGCTTAAAAAAAGAGGTAAATATGGCACAATCAAAAAGAAGGAAATTCCTGATGATTTATCAATACCTGAAGTTATACGTCACCGCCTTATTTGCAGACCTAAAAAAATATGCGTCATTGTTCGACATTATTCAATGATATTGTATTGTATTTCCGAAAATGCTTTCAAAGAGTTTTCTGCACCCACATTGGTTCAATTTAAAAGCATGAGCTGAAGACATCTTATGCAATGAAATGTTAAGCTATTTTTAAGTTAAAACTCAAAATTCAAGATTTCACTCAAAACATTGAATAATTTTTATGTTTATATTTATTTTAAAATACATAGTAAATGAGTATAATT
Npaynei_NorrisDamCave_N348 CCTACTTATGTTTCATATTTCCTGTAGGATCGGCCACTCCTAGAATCATGGGCATGTATAGAATTAACCAATCAATGCAGAACTATTATTCTATTTTATCGTTGCCAGACTTGGTGCGTAGCACTTAAATGTGGATATATATATCATGCGTAATACAGTCTAGCCAAAGATGCATTTTATAGATGTTGGTTAAATGATTTACGTTTGTTGGTGATAATTTCAATCTCCATCGCGCTTAGTCTGAAGTCATCTCTTTAGAGGGTTAAATCTGCATTGTTGTGTATCTAATGTATTGTATTAGTGTGATAGGAGGGTTGACTTCCTACCTGTGGACGTAGAAGGGCAGGAAGCTGCGGAGGGTTGCCGGTCCAGTAACATTCGGGAAAACGATCCTCCGTCTGCAAGGGTAAGAGAAAACAAAAGAACACAAAATCACTACCAGGACAACCAAAACTAAAACAAGGATTCACAACAAATGCAATTCCAAAAGACATGCTTCTTTTGGACAATACAGGCTTAAAAAAAGAGGTAAATATGGCACAATCAAAAAGAAGGAAATTCCTGATGATTTATCAATACCTGAAGTTATACGTCACCGCCTTATTTGCAGACCTAAAAAAATATGCGTCATTGTTCGACATTATTCAATGATATTGTATTGTATTTCCGAAAATGCTTTCAAAGAGTTTTCTGCACCCACATTGGTTCAATTTAAAAGCATGAGCTGAAGACATCTTATGCAATGAAATGTTAAGCTATTTTTAAGTTAAAACTCAAAATTCAAGATTTCACTCAAAACATTGAATAATTTTTAGGTTTATATTTATTTTAAAATACATAGTAAATGAGTATAATT
Npaynei_UnakaMtns_N943 -----------------------------------------------------------------------------------------------------------------------------------------------------------CAGTCTAGCCAAAGATGCATTTTATAGATGTTGGTTAAATGATTTACGTTTGTTGGTGATAATTTCAATCTCCATCGCGCTTAGTCTGAAGTCATCTCTTTAGAGGGTTAAATCTGCATTGTTGTGTATCTAATGTATTGTATTAGTGTGATAGGAGGGTTGACTTCCTACCTGTGGACGTAGAAGGGCAGGAAGCTGCGGAGGGTTGCCGGTCCAGTAACATTCGGGAAAACGATCCTCCGTCTGCAAGGGTAAGAGAAAACAAAAGAACACAAAATCACTACCAGGACAACCAAAACTAAAACAAGGATTCACAACAAATGCAATTCCAAAAGACATGCTTCTTTTGGACAATACAGGCTTAAAAAAAGAGGTAAATATGGCACAATCAAAAAGAAGGAAATTCCTGATGATTTATCAATACCTGAAGTTATACGTCACCGCCTTATTTGCAGACCTAAAAAAATATGCGTCATTGTTCGACATTATTCAATGATATTATATTGTATTTCCGAAAATGCTTTCAAAGAGTTTTCTGCACCCACATTGGTTCAATTTAAAAGCATGAGCTGAAGACATCTTATGCAATGAAATGTTAAGCCATTTTTAAGT-----------------------------------------------------------------------------------------
Npecki_HaskellSims_G3697 -------------------------------------------AATGATGGGCATGTTTAGAATTAACCCATCAACGCAGAGCTATCGTTCTGTTTTATCGTTACCAGACTTGGTATGTAGCACTTAAAGGTGGATATATATATCAAGCTCAATACAGTTTAGCCAAAGATGCATTTTATAGATGTTGGTTAAATGATTTACGTTTGTTGGTGGCAATTTCAATCTCCATCGCGCTTAGTCCGAAGTCATCTTTTTAGAGGATTAAAGCTGCATTGTTGTGTATCTAATGTATTGTATTAGTGTGATAGGAGGGTTGACTTCCTACCTGTGGACGTAGAAGGGCAGGAAGCTGCGGAGGGTTGCCGGTCCAGTAACATTCGGGAAAAAGATCCTCCGTCTGCAAGGGTAAGAGAAAACAAAAGAACACAAAATCACTACCAGGACAACAAAAACTAAAACAAGGATTCACAACAAATGCAATTCCAAAAGACATGCTTCTTTTGGACAATACAGGCTTAAAAAAA-AGGTAAATATGGCACAATCAAAAAGAAGGAAATTTCCGATAATTTATCAATACCTGGAGTTATACGTCACCGCCTTATTTGCAGACCTAAAAAAATATGCGTCATTGTTCGCCATTGTTCAATGACATTGTATTGTATTTCCGAAAATGCTTTCAAAGAGTTTTCTGCACCTACATTGGTTTAATTTAAAAGCATAAGCTGAAGGCATCTTATGCAATGAAATATTAAGCTACTTTTCAGTTAAAACTCAAAATTCCAGATTTCACTCAAAACATTGAATAACTTTTAGGTTTATATTTATTTTAAAATACATAATAAATTAGTATAATT
Npecki_HurricaneMazeCave_G2100 CCTGCTTATGTTTCATATTCGCTGTGAGATCGGCCACTCCTAGAATGATGGGCATGTTTAGAATTAACCCATCAACGCAGAGCTATCGTTCTGTTTTATCGTTACTAGACTTGGTGTGTAGCACTTAAAGGTGGATATATATATCAAGCTCAATACAGTTTAGCCAAAGATGCATTTTATAGATGTTGGTTAAATGATTTACGTTTGTTGGTGGCAATTTCAATCTCCATCGCGCTTAGTCCGAAGTCATCTCTTTAGAGGGTTAAAGCTGCATTGTTGTGTATCTAATGTATTGTATTAGTGTGATAGGAGGGTTGACTTCCTACCTGTGGACGTAGAAGGGCAGGAAGCTGCGGAGGGTTGCCGGTCCAGTAACATTCGGGAAAAAGATCCTCCGTCTGCAAGGGTAAGAGAAAACAAAAGAACACAAAATCACTACCAGGACAACAAAAACTAAAACAAGGATTCACAACAAATGCAATTCCAAAAGACATGCTTCTTTTGGACAATACAGGCTTAAAAAAA-AGGTAAATATGGCACAATCAAAAAGAAGGAAATTTCCGATAATTTATCAATACCTGGAGTTATACGTCACCGCCTTATTTGCAGACCTAAAAAAATATGCGTCATTGTTCGCCATTGTTCAATGACATTGTATTGTATTTTCGAAAATGCTTTC-AAGAGTTTTCTGCACCTACATTGGTTTAATTTAA-------------------------------------AAGCTATTTTTCAGTTAAAACTCAAAATTCCAGATTTCACTCAAAACATTGAATAACTTTTAGGTTTATATTTATTTTAAAATACATAGTAAATTAGTATAATT
Npecki_Monteagle_N062 CCTGCTTATGTTTCATATTTGCTGTGAGATCGGCCACTTCTAGAATGATGGGCATGTTTAGAATTAACCCATCAACGCAGAGCTATCGTTCTGTTTTATCGTTACCAGACTTGATGTGTAGCACTTAAAGGTGGATATATATATCAAGCTCAATACAGTTTAGCCAAAGATGCATCTTATAGATGTTGGTTAAATGATTTACGTTTGTCGGTGGCAATTTCAATCTCCATCGCGCTTAGTCCGAAGTCATCGCTTTAGAGGGTTAAAGCTGCATTGTTGTGTATCTAATGTATTGTATTAGTGTGATAGGAGGGTTGACTTCCTACCTGTGGACGTAGAAGGGCAGGAAGCTGCGGAGGGTTGCCGGTCCAGTAACATTCGGGAAAAAGATCCTCCGTCTGCAAGGGTAAGAGAAAACAAAAGAACACAAAATCACTACCAGGACAACAAAAACTAAAACAAGGATTCACAACAAATGCAATTCCAAAAGACATGCTTCTTTTGGACAATACAGGCTTAAAAAAA-AGGTAAATATGGCACAATCAAAAAGAAGGAAATTTCCGATAATTTATCAATACCTGGAGTTATACGTCACCGCCTTATTTGCAGACCTAAAAAAATATGCGTCATTGTTCGCCATTGTTCAATGACATTGTATTGTATTTCCGAAAATGCTTTCAAAGAGTTTTCTGCACCTACATTGGTTTAATTTAAAAGCATGAGCTGAAGGCATCTTATGCAGTGAAATATTAAGCTATTTTTCTGTTAAAACTCAAAATTCCAGATTTCACTCAAAACATTGAATAACTTTTAGTTTTATATTTATTTTACAATACATAGTAAATTAGGATAATT
Nperlakyi_SChimneys_N1079 CCTGCTTATGTTTCATATTTTCTGCAGGATCGACCACTCCTAAAATCATGGGCATGTATAGAATTAACCAATCAACGCAGAGCTATCGTTCTATTTTATCGTTGCCAGACTTGATGTGTAGCACTTAAAAGTGGATATATATATCAAGCGTAATACAGTCTAGCCAAAGATGCATTTTATAGATGTTGGTTAAATGATTTACTTTTGTTGGTGATAATTTCAATCTCCATCGCGCTTAGTCTGAAGTCATCTCTTTAGAGGGTTAAATCTGCATTGTTGTGTATCTAATGTATTGTATTAGTGTGATAGGAGGGTTGACTTCCTACCTGTGGACGTAGAAGGGCAGGAAGCTGCGGAGGGTTGCCGGTCCAGTAACATTCGGGAAAACGATCCTCCGTCTGCAAGGGTAAGAGAAAACAAAAGAACACAAAATCACTACCAGGACAACAAAAACTAAAACAAGGATTCACAACAAATGCAATTCCAAAAGACATGCTTCTTTTGGACAATACAGGCTTAAAAAAAGAGGTAAATATGGCACAATCAAAAAGAAGGAAATTCCTGATGTTTTATCAATACCTGAAGTTATACGTCATCGCCTTATTTGCAGACCTAAAAAAATATGCGTCGTTGCTCGACATTATTCAATGACATTGTATTGTATTTCCGGAAATGCTTTCAAAGAGTTTTCTGCACCCACATTGGTTCAATTTAAAAGCATGAGCTGAAGACATCTTATGCAATGAAATGTTAAGCTATTTTTCAGTT--------------------------------TTGAATAATTTTTAGGTTTATATTTATTTTAAAATACATAGTAAATTAGTATAATT
Nperlakyi_SChimneys_N1080 CCTGCTTATGTTTCATATTTTCTGCAGGATCGACCACTCCTAAAATCATGGGCATGTATAGAATTAACCAATCAACGCAGAGCTATCGTTCTATTTTATCGTTGCCAGACTTGATGTGTAGCACTTAAAAGTGGATATATATATCAAGCGTAATACAGTCTAGCCAAAGATGCATTTTATAGATGTTGGTTAAATGATTTACTTTTGTTGGTGATAATTTCAATCTCCATCGCGCTTAGTCTGAAGTCATCTCTTTAGAGGGTTAAATCTGCATTGTTGTGTATCTAATGTATTGTATTAGTGTGATAGGAGGGTTGACTTCCTACCTGTGGACGTAGAAGGGCAGGAAGCTGCGGAGGGTTGCCGGTCCAGTAACATTCGGGAAAACGATCCTCCGTCTGCAAGGGTAAGAGAAAACAAAAGAACACAAAATCACTACCAGGACAACAAAAACTAAAACAAGGATTCACAACAAATGCAATTCCAAAAGACATGCTTCTTTTGGACAATACAGGCTTAAAAAAAGAGGTAAATATGGCACAATCAAAAAGAAGGAAATTCCTGATGTTTTATCAATACCTGAAGTTATACGTCATCGCCTTATTTGCAGACCTAAAAAAATATGCGTCGTTGCTCGACATTATTCAATGACATTGTATTGTATTTCCGGAA----------------------------------------------------------------------------------------------------------------------------------------------------------------------------------------
Nreclusus_Clingmans_N252 ------------------------------------------------------------------------------------------------------------------------------------------------CAAGCGTAATACAGTCTAGCCAAAGATGCATTTTATAGATGTTGGTTAAATGATTTACTTTTGTTGATGATAATTTCAATCTCCATCGCGCTTAGTCTGAAGTCATCTCTTTAGAGGGTTAAATCTGCATTGTTGTGTATCTAATGTATTGTATTAGTGTGATAGGAGGGTTGACTTCCTACCTGTGGACGTAGAAGGGCAGGAAGCTGCGGAGGGTTGCCGGTCCAGTAACATTCGGGAAAACGATCCTCCGTCTGCAAGGGTAAGAGAAAACAAAAGAACACAAAATCACTACCAGGACAACAAAAACTAAAACAAGGATTCACAACAAATGCAATTCCAAAAGACATGCTTCTTTTGGACAATACAGGCTTAAAAAAAGAGGTAAATATGGCACAATCAAAAAGAAGGAAATTTCTGATGATTTATCAATACCTGAAGTTATACGTCATCGCCTTATTTGCAGACCTAAAAAAATATGCGTCGTTGTTCGACATTATTCAATGACATTGTATTGTATTTCCGAAAATGCTTTCAAAGAGTTTTCTGCACCCACATTGGTTCAATTTAAAAGCATGAGCTGAAGACATCTTATGCAATGAAATGTTAAGCTATTTTTCAGTT--------------------------------TTGAATAATTTTTAGGTTTATATTTATTTTAAAATACATAGTAAATTAGTATAATT
Nreclusus_Newfound_N259 CCTGCTTATGTTTCATATTTTCTGCAGGATCGACCACTCCTAAAATCATGGGCATGTATAGAATTAACCAATCAACGCAGAGCTATCGTTCTATTTTATCGTTGCCAGACTTGATGTGTAGCACTTAAAAGTGGATATATATATCAAGCGTAATACAGTCTAGCCAAAGATGCATTTTATAGATGTTGGTTAAATGATTTACTTTTGTTGGTGATAATTTCAATCTCCATCGCGCTTAGTCTGAAGTCATCTCTTTAGAGGGTTAAATCTGCATTGTTGTGTATCTAATGTATTGTATTAGTGTGATAGGAGGGTTGACTTCCTACCTGTGGACGTAGAAGGGCAGGAAGCTGCGGAGGGTTGCCGGTCCAGTAACATTCGGGAAAACGATCCTCCGTCTGCAAGGGTAAGAGAAAACAAAAGAACACAAAATCACTACCAGGACAACAAAAACTAAAACAAGGATTCACAACAAATGCAATTCCAAAAGACATGCTTCTTTTGGACAATACAGGCTTAAAAAAAGAGGTAAATATGGCACAATCAAAAAGAAGGAAATTTCTGATGATTTATCAATACCTGAAGTTATACGTCATCGCCTTATTTGCAGACCTAAAAAAATATGCGTCGTTGTTCGACATAATTCAATGACA-----------------------------------------------------------------------------------------------------------------------------------------------------------------------------------------------------------
Nreclusus_Noland_N1051 CCTGCTTATGTTTCATATTTTCTGCAGGATCGACCACTCCTAAAATCATGGGCATGTATAGAATTAACCACTCAACGCAGAGCTATCGTTCTATTTTATCGTTGCCAGACTTGATGTGTAGCACTTAAAAGTGGGTATATATATCAAGCGTAATACAGTCTAGCCAAAGATGCATTTTATAGATGTTGGTTAAATGATTTACTTTTGTTGGTGATAATTTCAATCTCCATCGCGCTTAGTCTGAAGTCATCTCTTTAGAGGGTTAAATCTGCATTGTTGTGTATCTAATGTATTGTATTAGTGTGATAGGAGGGTTGACTTCCTACCTGTGGACGTAGAAGGGCAGGAAGCTGCGGAGGGTTGCCGGTCCAGTAACATTCGGGAAAACGATCCTCCGTCTGCAAGGGTAAGAGAAAACAAAAGAACACAAAATCACTACCAGGACAACAAAAACTAAAACAAGGATTCACAACAAATGCAATTCCAAAAGACATGCTTCTTTTGGACAATACAGGCTTAAAAAAAGAGGTAAATATGGCACAATCAAAAAGAAGGAAATTTCTGATGACTTATCAATACCTGAAGTTATGCGTCATTGCCTTATTTGCAGACCTAAAAAAATATGCGTCGTTGTTCGACATAATTCAATGACATTGTATTGTATTTCCGAAAATGCTTTCAAAGAGTTTTCTGCACCCACATTGGTTCAATTTAAAAGCATGAGCTGAAGACATCTTATGCAATGAAATGTTAAGCTATTTTTCAGTT--------------------------------TAGAATAATTTTTAGGTATATATTTATTTTGAAATAGATAGTAAATTAGTATAATT
Nreclusus_Smokemont_N1020 CCTGCTTATGTTTCATATTTTCTGCAGGATCGACCACTCCTAAAATCATGGGCATGTATAGAATTAACCAATCAACGCAGAGCTATCGTTCTATTTTATCGTTGCCAGACTTGATGTGTAGCACTTAAAAGTGGATATATATATCAAGCGTAATACAGTCTAGCCAAAGATGCATTTTATAGATGTTGGTTAAATGATTTACTTTTGTTGGTGATAATTTCAATCTCCATCGCGCTTAGTCTGAAGTCATCTCTTTAGAGGGTTAAATCTGCATTGTTGTGTATCTAATGTATTGTATTAGTGTGATAGGAGGGTTGACTTCCTACCTGTGGACGTAGAAGGGCAGGAAGCTGCGGAGGGTTGCCGGTCCAGTAACATTCGGGAAAACGATCCTCCGTCTGCAAGGGTAAGAGAAAACAAAAGAACACAAAATCACTACCAGGACAACAAAAACTAAAACAAGGATTCACAACAAATGCAATTCCAAAAGACATGCTTCTTTTGGACAATACAGGCTTAAAAAAAGAGGTAAATATGGCACAATCAAAAAGAAGGAAATTTCTGATGATTTATCAATACCTGAAGTTATACGTCATCGCCTTATTTGCAGACCTAAAAAAATATGCGTCGTTGTTCGACATAATTCAATGACATTGTATTGTATTTCCGAAAATGCTTTCAAAGAGTTTTCTGCACCCACATTGGTTCAATTTAAAAGCATGAGCTGAAGATATCTTATGCAATGAAATGTTAAGCTATTTTTCAGTT--------------------------------TTGAATAATTTTTAGGTATATATTTATTTTAAAATACATAGT--------------
Nroanensis_IngramBranch_N926 ----------------------------------------------------------------------------------------------------------------------------------------ACATATATCATGCGTAATACAGTCTAGCCAAAGATGCATTTTATAGATGTTGGTTAAATGATTTACGTTTGTTGGTGATAATTTCAATCTCCATCGCGCTTAGTCTGAAGTCATCTCTTTAGAGGGTTAAATCTGCATTGTTGTGTATCTAATGTATTGTATTAGTGTGATAGGAGGGTTGACTTCCTACCTGTGGACGTAGAAGGGCAGGAAGCTGCGGAGGGTTGCCGGTCCAGTAACATTCGGGAAAACGATCCTCCGTCTGCAAGGGTAAGAGAAAACAAAAGAACACAAAATCACTACCAGGACAACCAAAACTAAAACAAGGATTCACAACAAATGCAATTCCAAAAGACATGCTTCTTTTGGACAATACAGGCTTAAAAAAAGAGGTAAATATGGCACAATCAAAAAGAAGGAAATTCCTGATGATTTATCAATACC------------------------------------------------------------------------------------------------------------------------------------------------------------------------------------------------------------------------------------------------------------------------------------
Nroanensis_N_CarversGap_N928 -----------------------------------------------------------------------------------TATTATTCTATTTTATCGTTGCCAGACTTGGTGCGTAGCACTTAAAGGTGGATATATATATCATGCGTAATACAGTCTAGCCAAAGATGCATTTTATAGATGTTGGTTAAATGATTTACGTTTGTTGGTGATAATTTCAATCTCCATCGCGCTTAGTCTGAAGTCATCTCTTTAGAGGGTTAAATCTGCATTGTTGTGTATCTAATGTATTGTATTAGTGTGATAGGAGGGTTGACTTCCTACCTGTGGACGTAGAAGGGCAGGAAGCTGCGGAGGGTTGCCGGTCCAGTAACATTCGGGAAAACGATCCTCCGTCTGCAAGGGTAAGAGAAAACAAAAGAACACAAAATCACTACCAGGACAACCAAAACTAAAACAAGGATTCACAACAAATGCAATTCCAAAAGACATGCTTCTTTTGGACAATACAGGCTTAAAAAAAGAGGTAAATATGGCACAATCAAAAAGAAGGAAATTCCTGATGATTTATCAATACCTGAAGTTATACGTCACCGCCTTATTTGCAGACCTAAAAAAATATGCGTCATTGTTCGACATTATTCAATGATATTGTATTGTATTTCCGAAAATGCTTTCAAAGAGTTTTCTGCACCCACATTGGTTCAATTTAAAAGCATGAGCTGAAGACATCTTATGCAATGAAATGTTAAGCTATTTTTAAGTTAAAACTCAAAATTCAAGATTTCACTCAAAACATTTAATAATTTTTAGGTTTATATTTATTTTAAAATACATAGTAAATGAGTATAAAT
Nroanensis_RoanHighBluff_N762 ------------------------------------------------------------------------------AGAACTATTATTCTATTTTATCGTTGCCAGACTTGGTGCGTAGCACTTAAAGGTGGATATATATATCAAGCGTAATACAGTCTAGCCAAAGATGCATTTTATAGATGTTGGTTAAATGATTTACGTTTGTTGGTGATAATTTCAATCTCCATCGCGCTTAGTCTGAAGTCATCTCTTTAGAGGGTTAAATCTGCATTGTTGTGTATCTAATGTATTGTATTAGTGTGATAGGAGGGTTGACTTCCTACCTGTGGACGTAGAAGGGCAGGAAGCTGCGGAGGGTTGCCGGTCCAGTAACATTCGGGAAAACGATCCTCCGTCTGCAAGGGTAAGAGAAAACAAAAGAACACAAAATCACTACCAGGACAACCAAAACTAAAACAAGGATTCACAACAAATGCAATTCCAAAAGACATGCTTCTTTTGGACAATACAGGCTTAAAAAAAGAGGTAAATATGGCACAATCAAAAAGAAGGAAATTCCTGATGATTTATCAATACCTGAAGTTATACGTCACCGCTTTATTTGCAGACCTAAAAAAATATGCGTCATTGTTCGACATTATTCAATGATATTGTATTGTATTTCCGAAAATGCTTTCAAAGAGTTTTCTGCACCCACATTGGTTCAATTTAAAAGCATGAGCTGATGACATCTTATGCAATGAAATGTTAAGCTATTTTTAAGTTAAAACTCAAAATTCAAGATTTCACTCAAAACATTGAATAATTTTTCGGTTTAT-----------------------------------
Nsheari_BaldRiver_N1168 ---------------------------------CCACTCCTAAAATCATGGGCATGTATAGAATTAGCCAATCAACGCAGAGCTATCGTTCTATTTTATCGTTGCCAGACTTGGTGTGTAGCACTAAGAAGTGGTTGTATATATCAAGCGTAATACAGTCTAGCCAAAGATGCATTTTATAGATGTTGGTTAAATGATTTACGTTTGTTGGTGATAATTTCAATCTCCATCGCGCTTAGTCTGAAGTCATCTCTTTAGAGGGTTAAATCTGCATTGTTGTGTATCTAATGTATTGTATTAGTGTGATAGGAGGGTTGACTTCCTACCTGTGGACGTAGAAGGGCAGGAAGCTGCGGAGGGTTGCCGGTCCAGTAACATTCGGGAAAACGATCCTCCGTCTGCAAGGGTAAGAGAAAACAAAAGAACACAAAATCACTACCAGGACAACAAAAACTAAAACAAGGATTCACAACAAATGCAATTCCAAAAGACATGCTTCTTTTGGACAATACAGGCTTAAAAAAAGAGGTAAATATGGCACAATCAAAAAGAAGGAAATTCCTGATGATTTATCAATACCTGAAGTTATACGTCATCGCCTTATTTGCAGACCTAAAAAAATATGCGTCGTTGTTCGACATTATTCAATGACATTGTATTGTATTTCCGAAAATGCTTTCAAAGAGTTTTCTGCGCCCACATTGGTTCAATTTAAAAGCATGAGCTGAAGACATCTTATGCAATGAAATGTTAAGCTATTTTTCAGTT--------------------------------TTGAATAATTTTTAGGTTTTTATTTATTTTAAAATACATAGTAAATTAGTATAA--
Nsheari_Cohutta_N826 CCTGCTTATGTTTCATATTTTCTGCAGGATCGACCACTCCTAAAATCATGGGCATGTATAGAATTAGCCAATCAACGCAGAGCTATCGTTCTATTTTATCGTTGCCAGACTTGGTGTGTAGCACT---AAGTGGATATATATATCAAGCGTAATACAGTCTAGCCAAAGATGCATTTTATAGATGTTGGTTAAATGATTTGCGTTTGTTGGTGATAATTTCAATCTCCATCGCGCTTAGTCTGAAGTCATCTCTTTAGAGGGTTAAATCTGCATTGTTGTCTATCTAGTGTATTGTATTAGTGTGATAGGAGGGTTGACTTCCTACCTGTGGACGTAGAAGGGCAGGAAGCTGCGGAGGGTTGCCGGTCCAGTAACATTCGGGAAAACGATCCTCCGTCTGCAAGGGTAAGAGAAAACAAAAGAACACAAAATCACTACCAGGACAACAAAAACTAAAACAAGGATTCACAACAAATGCAATTCCAAAAGACATGCTTCTTTTGGACAATACAGGCTTAAAAAAAGAGGTAAATATGGCACAATCAAAAAGAAGGAAATTCCTGATGATTTATCAATACCTGAAGTTATACGTCATCGCCTTATTTGCAGACCTAAAAAAATATGCGTCGTTGTTCGACATTATTCAATGACATTGTATTGTATTTCCGAAAATGCTTTCAAAGAGTTTTCTGCGCCCACATTGGTTCAATTTAAAAGCATGAGCTGAAGACATCTTATGCAATGAAATGTTAAGCTATTTTTCAGTT--------------------------------TTGAATAATTTTTAGGTTTTTATTTATTTTAAAATACATAGTAAATTAGTATAATT
Nsheari_JoyceKilmer_N092 -------------------------------------------------------------------------------GAGCTATCGTTCTATTTTATCGTTGCCAGACTTGGTGTGTAGCACTAAGAAGTGGATATATATATCAAGCGTAATACAGTCTAGCCAAAGATGCATTTTATAGATGTTGGTTAAATGATTTGCGTTTGTTGGTGATAATTTCAATCTCCATCGCGCTTAGTCTGAAGTCATCTCTTTAGAGGGTTAAATCTGCATTGTTGTGTATCTAGTGTATTGTATTAGTGTGATAGGAGGGTTGACTTCCTACCTGTGGACGTAGAAGGGCAGGAAGCTGCGGAGGGTTGCCGGTCCAGTAACATTCGGGAAAACGATCCTCCGTCTGCAAGGGTAAGAGAAAACAAAAGAACACAAAATCACTACCAGGACAACAAAAACTAAAACAAGGATTCACAACAAATGCAATTCCAAAAGACATGCTTCTTTTGGACAATACAGGCTTAAAAAAAGAGGTAAATATGGCACAATCAAAAAGAAGGAAATTCCTGATGATTTATCAATACCTGAAGTTATACGTCATCGCCTTATTTGCAGACCTAAAAAAATATGCGTCGTTGTTCGACATTATTCAATGACATTGTATTGTATTTCCGAAAATGCTTTCAAAGAGTTTTCTGCGCCCACATTGGTTCAATTTAAAAGCATGAGCTGAAGACATCTTATGCAATGAAATGTTAAGCTATTTTTCAGTT--------------------------------TTGAATAATTTTTAGGTTTTTATTTATTTTAAAATACATAGTAAATTAGTATAATT
Nsilvanus_Elijay_N395 CCTACTTATGTTTCATATTTCCTGTAGAATCGGCCACTCCTAGAATCATGGGCATGTATAGTATTAACCAATCAACGCAGAACTATTATTCTATTTTATCGCTGCCAGACTTGGTGTGTAGCACTTAAAGGTGGATATATATATCAAGCGTAATACAGTCTAGCCAAAGATGCATTTTATAGATGTCGGTTAAATGATTTACGTTTGTTGGTGATAATTTCAATCTCCATCGCGCTTAGTCTGAAGTCATCTCTTTAGAGGGTTAAATCTGCATTGTTGTGTATCTAATGTATTGTATTAGTGTGATAGGAGGGTTGACTTCCTACCTGTGGACGTAGAAGGGCAGGAAGCTGCGGAGGGTTGCCGGTCCAGTAACATTCGGGAAAACGATCCTCCGTCTGCAAGGGTAAGAGAAAACAAAAGAACACAAAATCACTACCAGGACAACCAAAACTAAAACAAGGATTCACAACAAATGCAATTCCAAAAGACATGCTTCTTTTGGACAATACAGGCTTAAAAAAAGAGGTAAATATGGCACAATCAAAAAGAAGGAAATTCCTGATGATTTATCAATACCTGAAGTTATACGTCACCGCCTTATTTACAGACCTAAAAAAATCTGCGTCATTGTTCGACATTATTCAATGACATTGTATTGTATTTCCGAAAATGCTTTCAAAGAGTTTTCTGCACCCACATTGGTTCAATTTAAAAGCATGAGCTGAAGACATCTTACGCAATGAAATGTTAAGCTATTTTTAAGTTAAAACTCAAAATTCAAGATTTCACTCAAAACATTGAATAATTTTTAGGTTTATATTTATTTTAAAATACATAGTAAATGA--------
Nsilvanus_GermanyCove_N1017 CCTACTTATGTTTCATATTTCCTGTAGAATCGGCCACTCCTGGAATCATGGGCATGTATAGTATTAACCAATCAACGCAGAACTATTATTCTATTTTATCGTTGCCAGACTTGGTGTGTAGCACTTAAAGGTGGATATATATATCAAGCGTAATACAGGTTAGCCAAAGATGCATTTTATAGATGTTGGTTAAATGATTTACGTTTGTTGGTGATAATTTCAATCTCCATCGCGCTTAGTCTGAAGTCATCTCTTTAGAGGATTAAATCTGCATTGTTGTGTATCTAATGTATTGTATTAGTGTGATAGGAGGGTTGACTTCCTACCTGTGGACGTAGAAGGGCAGGAAGCTGCGGAGGGTTGCCGGTCCAGTAACATTCGGGAAAACGATCCTCCGTCTGCAAGGGTAAGAGAAAACAAAAGAACACAAAATCACTACCAGGACAACCAAAACTAAAACAAGGATTCACAACAAATGCAATTCCAAAAGACATGCTTCTTTTGGACAATACAGGCTTAAAAAAAGAGGTAAATATGGCACAATCAAAAAGAAGGAAATTCCTGATGATTTATCAATACCTGAAGTTATACGTCACCGCCTTATTTACAGACCT-AAAAAATATGCGTCATTGTTCGACATTATTCAATGACATTGTATTGTATTTTCGAAAATGCTTTCAAAGAGTTTTCTGCACCCACATTGGTTCAATTTAAAAGCATGAGCTGAAGACATCCTACGCAATGAAATGTTAAGCTATTTTTAAGTTAAAACTCAAAATTCAAGATTTCACTCACAACATTGAATAATTTTTAGGTTTATATTTATTTTAAAATACATAGTAAATGAGTATAATT
Nsilvanus_HeboMtn_N1029 CCTACTTATGTTTCATATTTCCTGTAGAATCGGCCACTCCTAGAATCATGGGCATGTATAGTATTAACCAATCAACGCAGAACTATTATTCTATTTTATCGTTGCCAGACTTGGTGTGTAGCACTTAAAGGTGGATATATATATCAAGCGTAATACAGCCTAGCCAAAGATGCATTTTATAGATGTCGGTTAAATGATTTACGTTTGTTGGTGATAATTTCAATCTCCATCGCGCTTAGTCTGAAGTCATCTCTTTAGAGGGTTAAATCTGCATTGTTGTGTATCTAATGTATTGTATTAGTGTGATAGGAGGGTTGACTTCCTACCTGTGGACGTAGAAGGGCAGGAAGCTGCGGAGGGTTGCCGGTCCAGTAACATTCGGGAAAACGATCCTCCGTCTGCAAGGGTAAGAGAAAACAAAAGAACACAAAATCACTACCAGGACAACCAAAACTAAAACAAGGATTCACAACAAATGCAATTCCAAAAGACATGCTTCTTTTGGACAATACAGGCTTAAAAAAAGAGGTAAATATGGCACAATCAAAAAGAAGGAAATTCCTGATGATTTATCAATACCTGAAGTTATACGTCACCGCCTTATTTACAGACCTAAAAAAATATGCGTCATTGTTCGACATTATTCAATGACATTGTATTGTATTTCCGAAAATGCTTTCAAAGAGTTTTCTGCACCCACATTGGTTCAATTTAAAAGCATGAGCTGAAGACATCTTACGCAATGAAATGTTAAGCTATTTTTAAGTTAAAACTCAAAAT----------------------------------------------------------------------------
Nstupkai_BlowholeWOS_N285 CCTGCTTATGTTTCATATTTTCTGCAGGATCGACCACTCCTAAAATCATGGGCATGTATAGAATTAACCAATCAACGCAGAGCTATCGTTCTATTTTATCGTTGCCAGACTTGATGTGTAGCACTTAAAAGTGGATATATACATCAAGCGTAATACAGTCTAGCCAAAGATGCATTTTATAGATGTTGGTTAAATGATTTACTTTTGTTGGTGATAATTTCAATCTCCATCGCGCTTAGTCTGAAGTCATCTCTTTAGAGGGTTAAATCTGCATTGTTGTGTATCTAATGTATTGTATTAGTGTGATAGGAGGGTTGACTTCCTACCTGTGGACGTAGAAGGGCAGGAAGCTGCGGAGGGTTGCCGGTCCAGTAACATTCGGGAAAACGATCCTCCGTCTGCAAGGGTAAGAGAAAACAAAAGAACACAAAATCACTACCAGGACAACAAAAACTAAAACAAGGATTCACAACAAATGCAATTCCAAAAGACATGCTTCTTTTGGACAATACAGGCTTAAAAAAAGAGGTAAATATGGCACAATCAAAAAGAAGGAAATTTCTGATGATTTATCAATACCTGAAGTTATACGTCATCGCCTTATTTGCAGACCTAAAAAAATATTCGTCGTTGTTCGACATTATTCAATGACATTGTATTGTATTTCCGAAAATGCTTTCAAAGAGTTTTCTGCATCCACATTGGTTCAATTTAAAAGCATGAGCTGAAGACATCTTATGCAATGAAATGTTAAGCTATTTTTCAGTT--------------------------------TTGAATAATTTTTAGGTTTATATTTATTTTAAAATACATAGTAAATTAGTATAATT
Nstupkai_Blowing_N356 CCTGCTTATGTTTCATATTTTCTGCAGGATCGACCACTCCTAAAATCATGGGCATGTATAAAATTAACCAATCAACGCAGAGCTATCGTTCTATTTTATCGTTGCCAGACTTGATGTGTATCACTTAAAAGTGGATATATACATCAAGCGTAATACAGTCTAGCCAAAGATGCATTTTATAGATGTTGGTTAAATGATTTACTTTTGTTGGTGATAATTTCAATCTCCATCGCGCTTAGTCTGAAGTCATCTCTTTAGAGGGTTAAATCTGCATTGTTGTGTATCTAATGTATTGTATTAGTGTGATAGGAGGGTTGACTTCCTACCTGTGGACGTAGAAGGGCAGGAAGCTGCGGAGGGTTGCCGGTCCAGTAACATTCGGGAAAACGATCCTCCGTCTGCAAGGGTAAGAGAAAACAAAAGAACACAAAATCACTACCAGGACAACAAAAACTAAAACAAGGATTCACAACAAATGCAATTCCAAAAGACATGCTTCTTTTGGACAATACAGGCTTAAAAAAAGAGGTAAATATGGCACAATCAAAAAGAAGGAAATTTCTGATGATTTATCAATACCTGAAGTTATACGTCATCGCCTTATTTGCAGACCTAAAAAAATATTCGTCGTTGTTCGACATTATTCAATGACATTGTATTGTATTTCCGAAAATGCTTTCAAAGAGTTTTCTGCATCCACATTGGTTCAATTTAAAAGCATGAGCTGAAGACATCTTATGCAATGAAATGTTAAGCTATTTTTCAGTT--------------------------------TTGAATAATTTTTAGGTTTATATTTATTTTAAAATACATAGTAAATTAGTATAATT
Nstupkai_LittleRiver_N293 -------------------------------GACCACTCCTAAAATCATGGGCATGTATAAAATTAACCAATCAACGCAGAGCTATCGTTCTATTTTATCGTTGCCAGACTTGATGTGTATCACTTAAAAGTGGATATATACATCAAGCGTAATACAGTCTAGCCAAAGATGCATTTTATAGATGTTGGTTAAATGATTTACTTTTGTTGGTGATAATTTCAATCTCCATCGCGCTTAGTCTGAAGTCATCTCTTTAGAGGGTTAAATCTGCATTGTTGTGTATCTAATGAATTGTATTAGTGTGATAGGAGGGTTGACTTCCTACCTGTGGACGTAGAAGGGCAGGAAGCTGCGGAGGGTTGCCGGTCCAGTAACATTCGGGAAAACGATCCTCCGTCTGCAAGGGTAAGAGAAAACAAAAGAACACAAAATCACTACCAGGACAACAAAAACTAAAACAAGGATTCACAACAAATGCAATTCCAAAAGACATGCTTCTTTTGGACAATACAGGCTTAAAAAAAGAGGTAAATATGGCACAATCAAAAAGAAGGAAATTTCTGATGATTTATCAATACCTGAAGTTATACGTCATCGCCTTATTTGCAGACCTAAAAAAATATTCGTCGTTGTTCGACATTATTCAATGACATTGTATTGTATTTCCGAAAATGCTTTCAAAGAGTTTTCTGCATCCACATTG--------------------------------------------------------------------------------------------------------------------------------------------------------
Nstygius_ObeLee_N0656 --------------ATATTTCTTGTAGGATCGGCCACTCCTAGAATCATGGGCATGTATAGAATTAACCAATCAACGCAGAGCTATCGCTCTATTTTATCGTTGCCAAACTTGGTGTGTATCACTTAAAGGTGGATACAGATATCAAGCGTAATACAGTTTAGCCAAAAATGCATTTTATAGATGTTGGTTCAATGATTTACGTTTGTTGGTGGTAATTTCAATCTCCATCGCTCTTAGTCTGAAGTCATCTCTTTAGAGGGTTAAAGCTGCATTGTTGTGTATCTAATGTATTGTATTAGTGTGATAGGAGGGTTGACTTCCTACCTGTGGACGTAGAAGGGCAGGAAGCTGCGGAGGGTTGCCGGTCCAGTAACATTCGGGAAAACGATCCTCCGTCTGCAAGGGTAAGAGAAAACAAAAGAACACAAAATCACTACCAGGACAACCAAAACTAAAACAAGGATTCACAACAAATGCAATTCCAAAAGACATGCTTCTTTTGGACAATACAGGCTTAAAAAAAGAGGTAAATATGGCACAATCAAAAAGAAGGAAATTTCCGATGATTTATCAATACCTGG---TATACGTCACCGCCTTATTTGCAGACCTAAAAAAATATGCGTCATTG----------TTCAATGACATTGTATTGTATTTCCAAAAATGCTTTCAAAGAGTTTTCTGCACCTACATTGATTTAATTTAAAAGTATGAGCTGAAGCTATCTTATGCGATGAAATGTTAAGCTATTTTTCAGTTAAAAC-----------------------------------------------------------------------------------
Nstygius_RavenB_N1022 CCTGCTTATGTTTCATATTTCTTGTAGGATCGGCCACTCCTAGAATCATGGGCATGTATAGAATTAACCAATCAACGCAGAGCTATCGTTCTATTTTATCGTTGCCAAACTTGGTGTGTATCACTTAAAGGTGGATACAGATATCAAGCGTAATACAGTTTAGCCAAAAATGCATTTTATAGATGTTGGTTCAATGATTTACATTTGTTGGTGGTAATTTCAATCTCCATCGCTCTTAGTCTGAAGTCATCTCTTTAGAGGGTTAAAGCTGCATTGTTGTGTATCTAATGTATTGTATTAGTATGATAGGAGGGTTGACTTCCTACCTGTGGACGTAGAAGGGCAGGAAGCTGCGGAGGGTTGCCGGTCCAGTAACATTCGGGAAAACGATCCTCCGTCTGCAAGGGTAAGAGAAAACAAAAGAACACAAAATCACTACCAGGACAACCAAAACTAAAACAAGGATTCACAACAAATGCAATTCCAAAAGACATGCTTCTTTTGGAAAATACAGGCTTAAAAAAAGAGGTAAATATGGCACAATCAAAAAGAAGGAAATTTCCGATGATTTATCAATACCTGG---TATACGTCACCGCGTTATTTGCAGACCTAAAAAAATATGCGTCATTG----------TTCAATGACATTGTATTGTATTTCCAAAAATGCTTTCAAAGAGTTTTCTGCACCTACATTGATTTAATTTAAAAGTATGAGCTGAAGGTATCTTATGCGATGAAATGTTAAGCTATTTTTCAGTTAAAACTCAAAATTCAAAATTTCACTCAAAACATTGAATAATTTTTAGATTTATATTTATTTTAAAATACATAGTAAATGAGTATAATT
Ntempletoni_BaldMtns_N950 ---------------------------------------------------------------------------------------------------------------------------------------TATATATATCAAGCGTAATACAGTTTAGCCAAAGATGGATTTTATACATGTTGGTTAAATGATTTACTTTTGTTGGTAATAATTTCAATCTCCATCGCGCTTAGTCTGAAGTCATCTCTTTAGAGGGTTAAATCTGCATTGTTGTGTATCTAATGTATTGTATTAGTGTGATAGGAGGGTTGACTTCCTACCTGTGGACGTAGAAGGGCAGGAAGCTGCGGAGGGTTGCCGGTCCAGTAACATTCGGGAAAACGATCCTCCGTCTGCAAGGGTAAGAGAAAACAAAAGAACACAAAATCACTACCAGGACAACCAAAACTAAAACAAGGATTCACAACAAATGCAATTCCAAAAGACATGCTTCTTTTGGACAATACAGGCTTAAAAAAAGAGGTAAATATGGCACAATCAAAAAGAAGGAAATTACCGATGATTTATCAATACCTGAATTTATACGTCACCGCCTTATTTGCAGACCT-AAAAAATATGCGTCATAGTTCGACATTATTCAATGACATTGTATTATATTTCCGAAAATTCTTTCAAAGAGTTTTCTGCACCCACATTGGTTCAATTTAAAAGCATGAGCTGAAGA----ATATGCAATGAAATGTTAAGCTATTTTTCAGTTAAAACTCAAAATTCAAGATTTCACTCAAAACATTGAATAACTTTTAGGTTTATATTTATTTTAAAATACATAGTAACTGAGTATAATT
Ntempletoni_ClarksCreek_N945 -----------------------------------------------------------------------------------------------------------------------------------------------------------------AGCCAAAGATGGATTTTATAGATGTTGATTAAATGATTTACTTTTGTTGGTAATAATTTCAATCTCCATCGCGCTTAGTCTGAAGTCATCTCTTTAGAGGGTTAAATCTGCATTGTTGTGTATCTAATGTATTGTATTAGTGTGATAGGAGGGTTGACTTCCTACCTGTGGACGTAGAAGGGCAGGAAGCTGCGGAGGGTTGCCGGTCCAGTAACATTCGGGAAAACGATCCTCCGTCTGCAAGGGTAAGAGAAAACAAAAGAACACAAAATCACTACCAGGACAACCAAAACTAAAACAAGGATTCACAACAAATGCAATTCCAAAAGACATGCTTCTTTTGGACAATACAGGCTTAAAAAAAGAGGTAAATATGGCACAATCAAAAAGAAGGAAATTACCGATGATTTATCAATACCTGAATTTATACGTCACCGCCTTATTTGCAGACCTAAAAAAATATGCGTCATTGTTCGACATTATTCAATGACATTGTATTGTATTTCCGAAAATTCTTTCAAAGAGTTTTCTGCACCCACATTGGTTCAATTTAAAAGCATGAGCTGAAGA----ATATGCAATGAAATGTTAAGCTATTTTTCAGTTAAAACTCAAAATTCAAGATTTCACTCAAAACATTGAATAACTTTTAGGTTTATATTTATTTTAAAAGACATAGTAACTGAGTATA---
Ntempletoni_ScronceCreekRd_N1223 ------------------------------------------------------------------------------------------------------------------------------------------------------------AGTTTAGCCAAAGATGGATTTTATAGATGTTGGTTAAATGATTTACTTTTGTTGGTAATAATTTCAATCTCCATCGCGCTTAGTCTGAAGTCATCTCTTTAGAGGGTTAAATCTGCATTGTTGTGTATCTAATGTATTGTATTAGTGTGATAGGAGGGTTGACTTCCTACCTGTGGACGTAGAAGGGCAGGAAGCTGCGGAGGGTTGCCGGTCCAGTAACATTCGGGAAAACGATCCTCCGTCTGCAAGGGTAAGAGAAAACAAAAGAACACAAAATCACTACCAGGACAACCAAAACTAAAACAAGGATTCACAACAAATGCAATTCCAAAAGACATGCTTCTTTTGGACAATACAGGCTTAAAAAAAGAGGTAAATATGGCACAATCAAAAAGAAGGAAATTACCGATGATTTATCAATACCTGAATTTATACGTCACCGCCTTATTTGCAGACCTAAAAAAATATGCGTCATTGTTCGACATTATTCAATGACATTGTATTGTATTTCCGAAAATTCTTTCAAAGAGTTTTCTGCACCCACATTGGTTCAATTTAAAAGCATGAGCTGAAGA----ATATGCAATGAAATGTTAAGCTATTTTTCAGTTAAAACTCAAAATTCAAGATTTCACTCAAAACATTGAATA-------------------------------------------------
Ntennessensis_IndianCave_N052 --------------------------------------------------------------ATTAACCAATCAATGCAGAACTATTATTCTATTTTATCGTTGCCAGAGTTGGTGTGTAGCACTTAAAGGTGGATATATATATCAAGCGTAATACAGTCTAGCCAAAGATGCATTTTATAGATGTTGGTTAAATGATTTACGTTTGTTGGTGATAATTTCAATCTCCATCGCGCTTAGTCTGAAGTCATCTCTTTAGAGGGTTAAATCTGCATTGTTGTGTATCTAATGTATTGTATTAGTGTGATAGGAGGGTTGACTTCCTACCTGTGGACGTAGAAGGGCAGGAAGCTGCGGAGGGTTGCCGGTCCAGTAACATTCGGGAAAACGATCCTCCGTCTGCAAGGGTAAGAGAAAACAAAAGAACACAAAATCACTACCAGGACAACCAAAACTAAAACAAGGATTCACAACAAATGCAATTCCAAAAGACATGCTTCTTTTGGACAATACAGGCTTAAAAAAAGAGGTAAATATGGCACAATCAAAAAGAAGGAAATTCCTGATGATTTATCAATACCTGAAGTTATACGTCACCGCCTTATTTGCAGACCTAAAAAAATATGCGTCATTGTTCGACATTATTCAATGACATTGTATTGTATTTCCGAAAATGCTTTCAAAGAGTTTTCTGCACTCACAAAGGTTCAATTTAAAAGCATGAGCTGAAGACATCTTATGCTATGAAATGTTAAGCTATTTTTAAGTTAAAACTCAAAATTCAAGATTTCACTCAAAACATTGAATAATTTTTAGGTTTATATTTATTTTAAAATACATAGTAAATGAGTATAATT
Ntennessensis_LittleStony_N645 -CTACTTATGTTTCATATTTCCTGTAGGATCGGCCACTCCTAGAATCATGGGCATGTATAGAATTAACCAATCAATGCAGAACTATTATTCTATTTTATCGTTGCCAGAGTTGGTGTGTAGCACTTAAAGGTGGATATATATATCAAGCGTAATACAGTCTAGCCAAAGATGCATTTTATAGATGTTGGTTAAATGATTTACGTTTGTTGGTGATAATTTCAATCTCCATCGCGCTTAGTCTGAAGTCATCTCTTTAGAGGGTTAAATCTGCATTGTTGTGTATCTAATGTATTGTATTAGTGTGATAGGAGGGTTGACTTCCTACCTGTGGACGTAGAAGGGCAGGAAGCTGCGGAGGGTTGCCGGTCCAGTAACATTCGGGAAAATGATCCTCCGTCTGCAAGGGTAAGAGAAAACAAAAGAACACAAAATCACTACCAGGACAACCAAAACTAAAACAAGGATTCACAACAAATGCAATTCCAAAAGACATGCTTCTTTTGGACAATACAGGCTTAAAAAAAGAGGTAAATATGGCACAATCAAAAAGAAGGAAATTCCTGATGATTTATCAATACCTGAAGTTATACGTCACCGCCTTATTTGCAGACCTAAAAAAATATGCGTCATTGTTCGACATTATTCAATGACATTGTATTGTATTTCCGAAAATGCTTTCAAAGAGTTTTCTGCACTCACAAAGGTTCAATTTAAAAGCATGAGCTGAAGACATCTTATGCTATGAAATGTTAAGCTATTTTTAAGTTAAAACTCA--------------------------------------------------------------------------------
Ntennessensis_Watauga_N1046 CCTACTTATGTTTCATATTTCATGTAGGATCGGCCACTCCTAGAATCATGGGCATGTATAGAATTAACCAATCAATGCAGAACTATTATTCTATTTTATCGTTGCCAGAGTTGGTGTGTAGCACCTAAAGGTGGATATATATATCAAGCGTAATACAGTCTAGCCAAAGATGCATTTTATAGATGTTGGTTAAATGATTTACGTTTGTTGGTGATAATTTCAATCTCCATCGCGCTTAGTCTGAAGTCATCTCTTTAGAGGGTTAAATCTGCATTGTTGTGTATCTAATGTATTGTATTAGTGTGATAGGAGGGTTGACTTCCTACCTGTGGACGTAGAAGGGCAGGAAGCTGCGGAGGGTTGCCGGTCCAGTAACATTCGGGAAAACGATCCTCCGTCTGCAAGGGTAAGAGAAAACAAAAGAACACAAAATCACTACCAGGACAACCAAAACTAAAACAAGGATTCACAACAAATGCAATTCCAAAAGACATGCTTCTTTTGGACAATACAGGCTTAAAAAAAGAGGTAAATATGGCACAATCAAAAAGAAGGAAATTCCTGATGATTTATCAATACCTGAAGTTATACGTCACCGCCTTATTTGCAGACCTAAAAAAATATGCGTCATTGTTCGACATTATTCAATGACATTGTATTGTATTTCCGAAAATGCTTTCAAAGAGTTTTCTGCACTCACAAAGGTTCAATTTAAAAGCATGAGCTGAAGACATCTTATGCTATGAAATGTTAAGCAATTTTTAAGTTAAAACTCAAAATTCAAGATTTCACTCAAAACATTGAATAATTTTTAGGTTTATATTTATTTTAAAATACATAGTAAATGAGTATAATT
