# Supplementary material for: ﻿New species in old mountains: integrative taxonomy reveals ten new species and extensive short-range endemism in Nesticus spiders (Araneae, Nesticidae) from the southern Appalachian Mountains
Source: Zookeys. 2023 Feb 3;1145:1–130. doi: 10.3897/zookeys.1145.96724 (PMC10208238; doi:10.3897/zookeys.1145.96724)
Supplement: Supplementary material 4 — Input alignments, analysis log files, and output tree files [file zookeys-1145-001_article-96724__-s004.zip › uce-200850 (modified).phy]

 89 1108
Nesticus_Japan_G2153 -----------GTGGTTCCTGTCCCTTCGATGTAGTAGGCAGGAGCAAACGCGATATCCCG----ATTTCGTAGTGGACACCTCGCCACATTAACTTTCGGGATAAGAGAAAAGTCTTTCCAATCTGCACCAATGTACTAACCGTCC-----AGCCACTCCAGAGCATATTGCCTGGAGCTCAAAGATCTTTTTGAACAGACTTTCTGAGAGTTTATGACTAGACACGGAGATGGGC---------ATCATACTCATCATCATAAAAAGATTTTAAATATG--------TTAGTGTTCATTTTCTCTGCTTCTTTGCACCACAACTCGCAACATTTGCGACCCTGCA------CTTTGTACCCCC-------------TACCACCCCTCAAAGTGTGCAACATCTGAAATACATCTTCGTGCTTATAGTTTGTATCGGATGTTCTTGAGGGAGGTGATTCCAAGCATATCAAATGGAGCGCAAAAAGTTCCAAACTAAAGAACTGAACAAAATGTGGGATATAGAGCATAAAAAGCCATACCAGACTACACCAAACACTTACAATCGAACTCACTCTGCCAACGTTTGAGACCAACATCCACTTGCAGGGGGCTCTTCGAGCGACTGCCCATCCCCCATCCGGCCCAATTGCCAAGGCGAGAGAAGTAACGGAAGACGGTAGGACTGGACGATGGAGTCTTGGACCTCACTGAATCGTGTGGATCGGGTACCTGGTTAAAAAGACAAAAAATGGAAAAGTTAACCTATGGATTAAGCCTTTAATGTTTTTTT------TGTTTATATACATATAAATTCAGTTACCTAAAAATTTGGTAGATCCAAATATATCTTTTTGGGA--------TCCTTGAACC--------------TGGACCGTACCTGTGTGAAGCCGACAACATTTCTAAAAAATGAAATAAGGAAAGAAAACAA------------GTATTTGAA--ATTTTTATTGAGAGAAAATAATAGT-----------------------TTGAATAGGTTAGAAAGAAAAAAGTGTATAGTATTTATTACTTTTTTATTTGAAATATAAT----------------ACACT
Nesticus_nahaunus_Mexico_G2881 TTCTTAATATTATATTCTAAAAATTCCTAATATATTATATAATAACTAATGTAATAACCTGTAATATGACGGATTAAACTGTTGGTTAATTTTGAAGTTGCAGTAAAATGGCGCCATATTTTAGTCATACCGCAAAAAAACCCTACGAAAACAATTACTTGACAATGAATTAACTGATAACTACAGGCATTATTCAATA----TTTAAAAAAAATTCCAAAAAACACGTGAACAAAAATGAATCACGTCTTACAAAAAATCAACTTAGAATCTTAAAAACGATTCAAATTTATTCCTTTTGGCCTTTATCGGGGTATAAAAGGATTAATAGCATTCTATAAACAGGCAGAGAGGAACATATCTGGACTATTATTATATTAATAATTCTTAATGTTTGTAATATTATAATTATGTATAAATTAATGTAAGTCGTATCAGATGTTCTTAAGGGAGGCGATTCCAAGCATATCCAATGGAGCGCATAATGTTTCAAAGTAAAGAACTGAACAAAATGTGAGAGAGAGAGCATGAAAAGCCATACCAGACTACACCAAACACTTACAATCGAACTCACTCTGCCAACGTTTGAGACCAACGTCCACTTGTAGAGGGCTCTTCGATCGACTCCCCATCCCCCATCCGGCCCAATTACCAAGGCGTGAAAAATAACGGAAGACGGTAGGGCTGGATGATGCAGTCTTGGATCTCACTGAGTCATGTGGATCGGGTACCTAGTTAACAAAAGAATATGTTGGAAGGTGAGATTATGGAAACCCGGCATCTTGTTTTTTCCGTCAGTTTTTATGTGGGAAAAAAATTTGTTTCACAAATATTTCAACAAATTGCACGTTTTTTTATGCTA--------CTAGTATAACTATATATAATCTT----------GTCGTGAATA----GTATAATTTTTAAGTTA-----------AAAATATCGATATTACTCGAGTTCACCTAACAATCTGCTGTTATAAGCAAATAACAATTGTATTATGATCTGTTATATCAACTCAACAGACAACAAAGAAAAACTTAAACTGCTGCAAAAATTTTCTGACGAATAATTAAAT-----------AAAATACATC
Nsilvestrii_Hellgate_N1108 CGTTTCATTTCAGGTTTTTAGACTTCTGTTTCAATTTCGTTGTCATTTAGTTAACATCC------ATATTTATCTAAAACGCTGTTTAAAAT--ATATTGCCGCAGAATG------TTCTGCGGTAATAACATCGATGTTAACGTCTGAAAAAATAGCTTCGCACTTACG---TCAACACTTAC--------TCCAATATTTTTTTTTCAAAACTGCTAAAAATTGTGTCAAAAAAA---------GTTGTATAGAAA-------TAAAATTTCGGAAGTTAT-------------TTTTAATGTAAATTAATAGAAAAGAGAACGTACAGCATTATATAGAAGTTCAAGGAGACTCATATATAG------ACTGAATGTCTTAATTCTGAAATCTTTAATTTTAAAATCTTATTTTAAAAATTCTAAATCATATCGGATGCCCTCAAGGGTGGCGATACCAAGCATATCAAATGGAGCGCATAATGTTTGAAACGAAAGAACTGAACAAAATGTGAGAGATAGAGCATGAAAAGCCATACCAGACTACACCAAACACTTACAATCGAACTCACTCTGCCAACGTTTGAGACCAACGTCCACTTGCAAAGGGTTCTTCGATCGGCTACCCATCCCCCATCCTGCCCAATTACCAAAACGAGTGAAATAGCGGAAGACGGTAGGGCTAGATGATGTTGTCTTGGACCTCACTGAGTCATGTGGATCGGGTACCTAACACACAAAAAAAAATGTAAAATATAGTCGTTAAGAACAATGGCGTAACTG-------AAATAGCAATTTTACAGGAGAAAAGACGGGCCCACTAACATGTTGATAATTCCACCATACTATTATACTGTCCCATATTTTTCACAACAGCACATAATTCCATGGACCAATTTCGCACATCATTGATATGTTTACTAAACTA-----------GAAAGTTCGATAGTTTTCTTTGATGTCCAAAAATTTTTTTTTAGAAAAAAAAAACAGTAATAAAATGATACATCTCATTCACTTTAAGA----------------------ATTTTAAAGAAGTCT--------------------------------AAA--
Narcheri_Cheaha_N023 TTCTTAATATTATAATTCTAAAATTTCAAATATATTATATAATAATTAATGTAATAGCCTGTCATATAACGGATTAAACTATTGGTTAATTTTAAAGTTACAGTAAAATGGCGTCATATTTTAGTCATATCACAGAAATAAACTCC-AAAAAAATTACTTGACTTTGAATTAATTGATAACCACAGGCATTATTTAATA----TTTTTTAAAAAAATCAAAAAACACGTAAA-AAAACCGAATCACGTCCTACAGAAAATCAACGAAGAGTTTTAAAAACGATCCATATTTACTCCTTTTGACCTCTATCGATGCATAAAAGGATTAATAACATTCCAAAGACAGGTAGAGAGCCACATATCTGAACTATTATTATATTAATAATTCCTAATGTTTGTAATATTATAATTATATATTAATGAATGTAAATCGTTTCAGATGTCCTTAAGGGAGGCTATTCCAAGCATATCCAATGGAGCGCATAATGTTTCAAAGTAAAGAACTGAACAAAATGTGAGAGATAGAGCATGAAAAGCCATACCAGACTACACCAAACACTTACAATCGAACTCACTCTGCCAACGTTTGAGACCAACGTCCACTTGTAGAGGGTTCTTCGATCTACTTCCCATCCCCCATCCGGCCCAATTACCAAGGCGAGAGAAATAACGGAAGACGGTAGGGCTGGACGATGTAGTCTTGGACCTCACCGAGTCATGTGGATCGGGTACCTAATT----AAAGAGAATA---GAAGGTGAGATTATGAACACCGGCCATCTTGTTTTTTTTGTTAGTATTTATATGAAAATAAAATTTGTTTCACAAATATCTCAACTAGTTGAACATATTTTTTTGCTGTTTCATAACTATTAGAATAGTATGTCATCTTGTGAACTGCTTTTGTAGATAGTTGATAGTATTTATAAACTTTTTCTTGCTGCAAAAAATGAATTTTACATTTGTGCATTCGAGACACCTTTATTGAAAAG-AAAAACAGTCACAAAATAATATATTTTACCAATTGCAAAAACTGCAAGAAAAAATATACACAATTATTGATATATTTTGATACAAATTTGAATTTCTCTCTAGAAAGATAAATT
Narcheri_MillShoalCreek_N727 ------------------------------------------------------------------------------------------------------------------------------------------------------------------------------------------------------------------------------------------------------------------------------------------TCCATATTGACTCCTTTTGACCTCTATCGATGCATAAACGGATTAATAACATTCCAAAGACAGGTAGAGAGCCACATATCTGAACTATTATTATATTAATAATTCCTAATGTTTGTAATATTATAATTATATATTAATTAATGTAAATCGTTTCAGATGTCCTTAAGGGAGGCTATTCCAAGCATATCCAATGGAGCGCATAATGTTTCAAAGTAAAGAACTGAACAAAATGTGAGAGATAGAGCATGAAAAGCCATACCAGACTACACCAAACACTTACAATCGAACTCACTCTGCCAACGTTTGAGACCAACGTCCACTTGTAGAGGGTTCTTCGATCTGCTTCCCATCCCCCATCCGGCCCAATTACCAAGGCGAGAGAAATAACGGAAGACGGTAGGGCTGGACGATGTAGTCTTGGACCTCACCGAGTCATGTGGATCGGGTACCTAATT----AAAGAGAATA---AAAGGTGAGATTATGAACACCGGCCATCTTGTTTTTTTTGTTAACGTTTATATGAAAATAAAATTTGTTTC-------------------------------------------------------------------------------------------------------------------------------------------------------------------------------------------------------------------------------------------------------------------------------------------
Nbarri_LostCoveCave_N0065 -----------------------------------------------------ATAGCCTGTCATATAACGGATTAAGCCGTTGGTTAATTTTAAAGTTGCAGTAAAATAGCATCATATTTTAGTCATATCACAAAAATAAACTCC-AAAAAAATTACTTGACAAGGAATTAGCTGATAATCACAGGCATTATTTAATATTTTTTAAAAAAAATAATCAAAAAACATGTGAACAAAAACGAATCA-GTCCTACAGAAAAATAGCGAAGAGTCTTAAAAACGATCCAAATTTACTTCTTTTGATCTCTACGGGTGTATAAAAGGATTAATAACATTCCAGAGACAGGCAAAGAGGCACATATCTGGACTATTATTATATTAATAATTTCTAATGTTTGTAATATTATAATTATATATTAATTAATGTCAGTCGTATCAGATGTCCTTAAGGGAGGCTATTCCAAGCATATCCAATGGAGCGCATAATGTTTCAAAGTAAAGAACTGAACAAAATGTGAGAGATAGAGCATCAAAAGCCATACCGGACTACACCAAACACTTACAATCGAACTCACTCTGCCAACGTTTGAGACCAACGTCCACTTGTAGAGGGTTCTTCGATCTACTTCCCATCCCCCATCCGGCCCAATTACCAAGGCGAGAGAAATAACGGAAGACGGTAGGGCTGGATGATGTAGTCTTGGACCTCACCGAGTCATGTGGATCGGGTACCTAGTTAACAAAAGAAAATATTAAAAGGTGAGATTATAAACACTGACCATCTTGTTTTTTTTGTTAGTGTTTATATATATATAACATTTGTTTCACAAATATCTCAACAAGTTGAACATATTTTTTTGCTGTTTCACAATTTTTAAAATAACAAACAACTTTCCAAATATATACCATAAAAAATCACTATTCTAAATAAATTTGCTACTACCGGGGAAGTTTCATAGCGCATTTAAGTACTTAAACCATTTTTTCTCCAAAGAGATAACAACACCAAAACTCTATTTTTAAATAATTAAAGAAAACGCAAAAAAGAATGTGCGCAGTAACCCCTGGACGTCACCAATGGCTAGAATCTCCCCGTAAAGGAATAAATT
Nbarri_eyed_ClayCave_G2082 --------------------------------------ATAATACTTAATGTAATAGCCTGTCATATAACGGATTAAACTGTTGGTTAATTTTAAAGTTGCAGTAAAATGACGTCATATTTTAATCATATCACAAAAATAAACTCCGAAAAAAATTACTTGACAATGAATTAACTGATAATCACAGGCATTATTTAATATTCTTTTTTTAAAAAAATCAAAATACACGTAAACAAAAACGAATCACGTCCCACAGAAAATCAGCGAAGAGTCTTAAAAACGATCCAAATTTACTCCTTTTGACCTCTACCGATGTATAAAAGGATTAATAACATTCCAGAGACAGGCAAAGAGGCTCATATCTGGATTATTATTATATTAATAATTCATAATGTTTGTAATATTATAATTATATATTAATTAATGTCAGTCGTATCAGATGTCCTTAAGGGAGGCTATTCCAATCATATCCAATGGAGCGCATAATGTTTCAAAGTAAAGAACTGAACAAAATGTGAGAGATAGAGCATCAAAAGCCATACCAGACTACACCAAACACTTACAATCGAACTCACTCTGCCAACGTTTGAGACCAACGTCCACTTGTAGAGGGTTCTTCGATCTACTTCCCATCCCCCATCCGGCCCAATTACCAAGGCGAGAGAAATAACGGAAGACGGTAGGGCTGGATGATGTAGGCTTGGACCTCACCGAGTCATGTGGATCGGGTACCTAGTTAACAAAAGAAAATATTAAAAAGTGAGATTATGAACACCGGCCATCTTGCTTTTTTTGTTAGTGTTTATATG-AAAAAAAATTTGTTTCACAAATATCTCAACAAGTTGAACATATTTTTTTGCTGTTTCATAATTATTAGAATAGTATGTCATCTTGTGAACTGCTTTTGTAGATAGTTGATAGTATTTATAAACTTTTTATTGCTGCAAAAAATTAATTTTACATTTATGCATCCAAGACACCTTTATAGAAAAAAATAAACAGTCACAAAATAATATATTCGACTAATTGC------------ACACTAATTGCACAGTCGCACATACGGTGTCACTCAGACTACTGATTGACTGTAAACGGTTACTTT
Nbarrowsi_Gregorys_N270 ----------------------------------------------------------------------------------------------------------------GTCATATTTTAGTTATATCACAAAAATAAACTCAGAAAAAAATTACTTGACAATGAATCAACTGATAATCACAGGCATTATTTAATATTTTTTTTAAAAAAAAACAAAAAAACACGTGAACAAAAACGAATTACGTCCTACAGAAAATCAGCGAAGAGTCTTAAAAACGATCCAAATTTACTCCTTTTGACCTTTACCGATGTATAAAAGGATTAATAACATTCCAGAGAC----AAAGAGGCACATATATGGATTATTATTATATTAATAATTCCTAATGTTTGTAATATTATAATTATATATTAATTAATGTAAGTCGTATCAGATGTCCTTAAGGGAGGCTATTCCAAGCATATCCAATGGAGCGCATAATGTTTCAAAGTAAAGAACTGAACAAAATGTGAGAGATAGAGCATCAAAAGCCATACCAGACTACACCAAACACTTACAATCGAACTCACTCTGCCAACGTTTGAGACCAACGTCCACTTGTAGAGGGTTCTTCGATCTACTTCCCATCCCCCATCCGGCCCAATTACCAAGGCGAGAGAAATAACGGAAGACGGTAGGGCTGGATGATGTAGTCTTGGACCTCACCGAGTCATGTGGATCGGGTACCTAGTTAACAAAAGAAAATATTAAAAGGTGAGATTATGAACACTGACCAT----TGTTTTTTGTTAGTGTTTATATATATATAAAATTTGTTTCACAAATATCTCAACAAGTTGAACATACGTTTTTCCTGTTCAACAATTATTAGAATAGTATGTCATCTTGTGAACTGCTGTTGTAGATAGTTGATAGTATTTATAAATCATTTATTGCTGCAAAAAATTAATTTTACATTTATGCATCCAAGACACCTTTATTGAAAAAAAAAAACAGTCACAAAATAATATATTCTAGTATTTGCAAAAATTGCAAGAAAAAAAATATACAGTTATTGATATATTTTGATGCAAATTTGAATCCCCCCCTAGAAAGATAAATT
Nbarrowsi_Tuckaleechee_N360 ----TAATATTATAATTCTAAATTTCTTAATATATTATATAATACTTAATGTAATAGCTTGTCATATAACAGATTAAACTGTTGGTTAATTTTAAAGTTGCAGTAAAATGGCGTCATATTTTAGTTATATCAGAAAAATAAACTCCAAAAAAAATTACTTGACAATGAATCAACTGATAATCACAGGCATTATTTAATA-TTTTTTTAAAAAAAAACAAAAAAACACGTGAACAAAAACGAATTACGTCCTACAGAAAATCAGCGAAGAGTCTTAAAAACGATCCAAATTTACTCCTTTTGACCTTTACCGATGTATAAAAGGATTAATAACATTCCAGAGAC----AAAGAGGCACATATCTGGATTATTATTATATTAATAATTCCTAATGTTTGTAATATTATAATTATATATTAATTAATGTAAGTCGTATCAGATGTCCTTAAGGGAGGCTATTCCAAGCATATCCAATGGAGCGCATAATGTTTCAAAGTAAAGAACTGAACAAAATGTGAGAGATAGAGCATCAAAAGCCATACCAGACTACACCAAACACTTACAATCGAACTCACTCTGCCAACGTTTGAGACCAACGTCCACTTGTAGAGGGTTCTTCGATCTACTTCCCATCCCCCATCCGGCCCAATTACCAAGGCGAGAGAAATAACGGAAGACGGTAGGGCTGGATGATGTAGTCTTGGACCTCACCGAGTCATGTGGATCGGGTACCTAGTTAACAAAAGAAAATATTAAAAGGTGAGATTATGAACACTGACCAT----TGTTTTTTGTTAGTGTTTATATATATAAAAAATTTGTTTCACAAATATCTCAACAAGTTGAACATACGTTTTTCCTGTTCAACAATTATTAGAATAGTATGTCATCTTGTGAACTGCTGTTGTAGATAGTTGATAGTATTTATAAATCATTTATTGCTGCAAAAAATTAATTTTACATTTATGCATCCAAGACACCTTTATTGAAAAAAAAAAACAGTCACAAAATAATATATTCTAGTATTTGCAAAAACTACAAGAAAAAAAAT---------------------------------------------------------
Nbishopi_DryFalls_N150 -----------ATAATTCTAAAATCCTTAATATATTATTTAATAATTAATGAAATAGCCTGTCATATAATGGATTAAGCCGTTGGTTAATTTTAAAATTGCAGTAAAATGGCGTCATATTTTAGTCATATCACAAAAATAAACTCCGAAAAAAATTACTTGACAAGGAATTAACTGATAATCACAGGCATTATTTAATATTTTTTAAAAAAAATATCCAAAAAACACGTGAACAAAAACGAATCG-GTCCTACAGAAAAACAGCGAAGAGTCTTAAAAACGATCCAAATTTACTCCTTTTGATCTCTACCGGTGTATAAAAGGATTAATAACATTACAGAGACAGGCAAAGAGGCACATATCTGGAGTATTATTATATTAATAATTTCTAATGTTTGTAATATTATAATTATATATTAATTAATGTAAGTCGTATCAGATGTCCTTAAGGGAGGCTATTCCAAGCATATCCAATGGAGCGCATAATGTTTCAAAGTAAAGAACTGAACAAAATGTGAGAGATAGAGCATCAAAAGCCATACCAGACTACACCAAACACTTACAATCGAACTCACTCTGCCAACGTTTGAGACCAACGTCCACTTGTAGAGGGTTCTTCGATCTACTTCCCATCCCCCATCCGGCCCAATTACCAAGGCGAGAGAAATAACGGAAGACGGTAGGGCTGGATGATGTAGGCTTGGACCTCACCGAGTCATGTGGATCGGGTACCTAGTTAACAAAAGAAAATATTAAAAGGTGAGATTATGAACACTGACCATCTGGTTTTTTTTGTTAGTGTTTATATATATATA------------------------------------------------------------------------------------------------------------------------------------------------------------------------------------------------------------------------------------------------------------------------------------------------------
Nbishopi_PoleCr_Chattooga_N885 ------------------------------------------------------------------------------------------------------------------------------------------------------------------------------------------------------------------AAATATCCAAAAAACACGTGAACAAAAACGAATCG-GTCCTACAGAAAAACAGCGAAGAGTCTTAAAAACGATCCAAATTTACTCCTTTTGATCTCTACCGGTGTATAAAAGGATTAATAACATTACAGAGACAGGCAAAGAGGCACATATCTGGAGTATTATTATATTAATAATTTCTAATGTTTGTAATATTATAATTATATATTAATTAATGTAAGTCGTATCAGATGTCCTTAAGGGAGGCTATTCCAAGCATATCCAATGGAGCGCATAATGTTTCAAAGTAAAGAACTGAACAAAATGTGAGAGATAGAGCATCAAAAGCCATACCAGACTACACCAAACACTTACAATCGAACTCACTCTGCCAACGTTTGAGACCAACGTCCACTTGTAGAGGGTTCTTCGATCTACTTCCCATCCCCCATCCGGCCCAATTACCAAGGCGAGAGAAATAACGGAAGACGGTAGGGCTGGATGATGTAGGCTTGGACCTCACCGAGTCGTGTGGATCGGGTACCTAGTTAACAAAAGAAAATATTAAAAAGTGAGATTATGAACACTGACCATCTCGTTTTTTTTGTTAGTGGTTATGTATATATA------------------------------------------------------------------------------------------------------------------------------------------------------------------------------------------------------------------------------------------------------------------------------------------------------
Nbishopi_StandingIndian_N131 TTTTTAATATTATAATTCTAAAATCCTTAATATATTATTTAATAATTAATGAAATAGCCTGTCATATAATGGATTAAGCCGTTGGTTAATTTTAAAATTGCAGTAAAATGGCGTCATATTTTAGTCATATCACAAAAATAAACTCCGAAAAAAATTACTTGACAAGGAATTAACTGATAATCACAGGCATTATTTAATATTTTTTAAAAAAAATATCCAAAAAACACGTGAACAAAAACGAATCG-GTCCTACAGAAAAACAGCGAAGAGTCTTAAAAACGATCCAAATTTACTCCTTTTGATCTCTACCGGTGTATAAAAGGATTAATAACATTACAGAGACAGGCAAAGAGGCACATATCTGGAGTATTATTATATTAATAATTTCTAATGTTTGTAATATTATAATTATATATTAATTAATGTAAGTCGTATCAGATGTCCTTAAGGGAGGCTATTCCAAGCATATCCAATGGAGCGCATAATGTTTCAAAGTAAAGAACTGAACAAAATGTGAGAGATAGAGCATCAAAAGCCATACCAGACTACACCAAACACTTACAATCGAACTCACTCTGCCAACGTTTGAGACCAACGTCCACTTGTAGAGGGTTCTTCGATCTACTTCCCATCCCCCATCCGGCCCAATTACCAAGGCGAGAGAAATAACGGAAGACGGTAGGGCTGGATGATGTAGGCTTGGACCTCACCGAGTCATGTGGATCGGGTACCTAGTTAACAAAAGAAAATATTAAAAGGTGAGATTATGAACACTGACCATCTGGTTTTTTTTGTTAGTGTTTATATATATATA-ATTTTGTTTCACAAATATCTCAACAAGTTGAACATATTTTTTTGCCGTTTCACAATTATTAGAATAGTATGTCATCTTGTGAACTGCTTTTGTAGATAGTTGATAGTATTTATAAACTTTTTATTGCTGGAAACAATTAATTTTACATTTATACATCCTAGAAACCTTTATTGAAAAAACAAAACAGTCACAAAATAATATATTCTACTAATTGAAAAAACTGCAAGACAAAATATACACAGCTATTGATATATTTTGATGCAAATTTGAATTCCCCCCTAGAAAGATAAATT
Nbrimleyi_NewberryCr_N984 TTCTTAATATTATAATTCTAAAATTCTTAATATATTATATAATACTTAATGTAATAGCCTGTCATATAACGGATTAAACTGTTGGTTAATTTTAAAGTTGCAGTAAAATGACGTCATATTTTAGTCATATCACAAAAATAAACTCCGAAAAAAATTACTCGACAATGAATTAACTGATAATCACAGACATTATGTAATATTTTTTTTTAGAAAAAATCAAAATACACGTGAACAAAAACGAATCACGTCCTACAGAAAATCAGCGAAGAGTCTTAAAAATGATCCAAATTTACTCCTTTTGACCTCTACCGATGTATAAAAGGATTAATAACATTCCAGAGACGGGCAAAGAGGCTCATATCTGGATTATTATTATATTAATAATTCATAATGTTTGTAATATTATAATTATATATTAATTAATGTCAGTCGTATCAGATGTCCTTAAGGGAGGCTATTCCAAGCATATCCAATGGAGCGCATAATGTTTCAAAGTAAAGAACTGAACAAAATGTG------AGAGCATCAAAAGCCATACCAGACTACACCAAACACTTACAATCGAACTCACTCTGCCAACGTTTGAGACCAACGTCCACTTGTAGAGGGTTCTTCGATCTACTTCCCATCCCCCATCCGGCCCAATTACCAAGGCGAGAGAAATAACGGAAGACGGTAGGGCTGGATGATGTAGTCTTGGACCTCACCGAGTCATGTGGATCCGGTACCTAGTTAAGAAAGGAAAATATTAAAAGGTGAGATTATGAACATCGGCCATCTTGTTTTTTTTGTTAGTGTTTATATG-AAAAAAAATT---------------------AGTTGAACATATTTTTTTGCTGTTTCATAATTATTAGAATAGTATGTCATCTTGTGAACTGCTTTTGTAGATAGTTGATAGTATTTATGAACTTTTTATTTCTGCAAAAAATTAATTTTACATTTATGCATCTAAGACACCTTTATTGAAAAAAAAAAACAGTCACAAAATAATATATTCTACTAATTGCAAAAACTGCAAGAAAAAATATGCACAATTATTGATATATTTTGATACAAATTTGAATTTCTTCCTAGAAAGATAAATT
Nbrimleyi_RumblingBald_N241 -----------------------------------------------------------------------------------------------AGTTGCAGTAAAATGACGTCATATTTTAGTCATATCACAAAAATAAACTCCGAAAAAAATTACTCGACAATGAATTAACTGATAATCACAGGCATTATGTAATATTTTTTTTTAGAAAAAATCAAAATACACGTGAACAAAAACGAATCACGTCCTACAGAAAATCAGCGAAGAGTCTTAAAAATGACCCAAATTTACTCCTTTTGACCTCTACCGATGTATAAAAGGATTAATAACATTCCAGAGACGGGCAAAGAGGCTCATATCTGGATTATTATTATATTAATAATTCATAATGTTTGTAATATTATAATTATATATTAATTAATGTCAGTCGTATCAGATGTCCTTAAGGGAGGCTATTCCAAGCATATCCAATGGAGCGCATAATGTTTCAAAGTAAAGAACTGAACAAAATGTGAGAGATAGAGCATCAAAAGCCATACCAGACTACACCAAACACTTACAATCGAACTCACTCTGCCAACGTTTGAGACCAACGTCCACTTGTAGAGGGTTCTTCGATCTACTTCCCATCCCCCATCCGGCCCAATTACCAAGGCGAGAGAAATAACGGAAGACGGTAGGGCTGGATGATGTAGTCTTGGACCTCACCGAGTCATGTGGATCGGGTACCTAGTCAAGGAAGGAAAATATTAAAAGGTGAGATTATGAACACCGGCCATCTTGTTTTTTTTGTTAGTGTTTATATG-AAAAAAAATTTGTTTCACAAATATCTCAACAAGTTGAACATATTTTTTTGCTGTTTCATAATTATTAGAATAGTATGTCATCTTGTGAACTGTTTTTGTAGATAGTTGATAGTATTTATGAACTTTTTATTTCTGCAAAAAATTAATTTTACATTTATGCATCTAAGACACCTTTATTGAAAAAAAAAAACAGTCACAAAATGATATATTCTACTAATTGCAAAAACTGCAAGAAAAAATATACACAGTTATTGATATAGTTTGATACAAATTTGAATTTCTTCCTAGAAAGATAAATT
Ncanei_Egypt_N958 TTCTTAATATTATAATTCTAAAATTCTTAATATATTATATAATACTTAATGTAATAGCTTGTCATATAACGGATTCAACTGTTGGTTAATTTTAAAGTTGCAGTAAAATGACGTTATATTTTAGTCATATCACAAAAATAAACTGCGAAAAAAA-TAATTGACAATGAATTAACTGATAATCACAGGCATTATTTAATATTTTTTTTAAAAAAAAATCGAAGTACACGTGAACAAAAACGAATCACGTCCTACAGAAAATCAGCGAAGAGTCTTAAAAATGATTCAAATTTACTCCTTTTGACCTCTACCGATGTATAAAAGGACTAATAACATTCCAGAGACAGGCAAAGAGGCTCATATTTGGATTATTATTATATTAATAATTCATAATGTTTGTAATGTTATAATTATATATTAATTAATATCAGTCGTATCAGATGTCCTTAAGGGAGGCTATTCCAAGCATATCCAATGGAGCGCATAATGTTTCAAAGTAAAGAACTGAACAAAATGTG------AGAGCATCAAAAGCCATACCAGACTACACCAAACACTTACAATCGAACTCACTCTGCCAACGTTTGAGACCAACGTCCACTTGTAGAGGGTTCTTCGATCTACTTCCCATCCCCCATCCGGCCCAATTACCAAGGCGAGAGAAATAACGGAAGACGGTAGGGCTGGATGATGTAGTCTTGGACCTCACCGAGTCATGTGGATCGGGTACCTAGTTAACAAAAGAAAATATTAAAACGTGAGGTTATGAACACCGGCCATCTTGTTTTTTATGTTAGTGTTTATATG-AAAAAAAATTTGTTTCACAAAAATCTCAACAAGTTGAACATATTTTTTTGCTGTTTCATAATTATTAGAATAGTATGTCATCTTGTGAACTTCTTTTGTAGATAGTTGATAGTATTTATAAACTTTTAATTGCTACAAAAAATTAATTTTACATTTATGCATCTAAGACACCTTTATTAAAAAAAAAAAACAGTCAAAAAATAATATATTCTACTAATTGCAAAAAATGCAAGAAAAAATATACACAGTTATTGATATATTTTGATACAAATTTAAATTTCTTCCTAGAAAGATAAATT
Ncarolinensis_Grandfather_N218 --------------------------------------------------------------------------TAAACTGTTGGTTAATTTTAAAGTTGCAGTAAAATGACGTCATATTTTAGTCATATCACAAAAATAAACTCCGAAAAAAATTACTTGACAATGAATTAACTGATAATCACAGGCGTTATTTAATATTTTTTTTTTAAAAAAATCAAAATACACGTGAACAAAAACGAATCACGTCCTACAGAAAATCAGCGAAGAGTCTTAAAAACGATCCAAATTTACTCC-TTTGACTTCTACCGATGTATAAAAGGATTAATAACATTCCAGAGACAGGCAAAGAGGCTCATATCTGGATTATTATTATATTAATAATTCATAATGTTTGTAATATTATAATTATATATTAATTAATGTCAGTCGTATCAGATGTCCTTAAGGGAGGCTATTCCAAGCATATCCAATGGAGCGCATAATGTTTCAAAGTAAAGAACTGAACAAAATGTGAGAGATAGAGCATCAAAAGCCATACCAGACTACACCAAACACTTACAATCGAACTCACTCTGCCAACGTTTGAGACCAACGTCCACTTGTAGAGGGTTCTTCGATCTACTTCCCATCCCCCATCCGGCCCAATTACCAAGGCGAGAGAAATAACGGAAGACGGTAGGGCTGGATGATGTAGTCTTGGACCTCACTGAGTCATGTGGATCGGGTACCTAGTTAACAAAAGAAAATATTAAAAGGTGAGATTATGAACCCCGGCCATCTTGCTTTTTTTGTTAGTGTTTATATG-AAAAAAAATTTGTTTCACAAATATCTCAACAAGTTGAACATATTTTTTTGCTGTTTCATAATTATTAGAATAGTATGTCATCTTGTGAACTGCTTTTGTAGATAGTTGATAGTATTTATAAACTTTTTATTGCTGCAAAAAATTAATTTTACATTTATGCATCCAAGACACCTTTATTGAAAAAAAAAAACAGTCACAAAATAATATATTCGACTAATTGCAAAAACTGCAAGAAAAAATATACACATTTATTGATATATTTTGATACAAATTTGAATTTCTTCCTAGAAAGATAAATT
Ncarolinensis_LinvilleCaverns_N227 ------------------------------------------------------------------------------------------------------------------------------------------------------------------CAATGAATTAACTGATAATCACAGGCGTTATTTAATATTTTTTTTTAAAAAAAATCAAAATACACGTGAACAAAAACGAATCACGTCCTACAGAAAATCAGCGAAGAGTCTTAAAAACGATCCAAATTTACTCCTTTTGACCTCTACCGATGTATAAAAGGATTAATAACATTCCAGAGACAGGCAAAGAGGCTCATATCTGGATTATTATTATATTAATAATTCATAATGTTTGTAATATTATAATTATATATTAATTAATGTCAGTCGTATCAGATGTCCTTAAGGGAGGCTATTCCAAGCATATCCAATGGAGCGCATAATGTTTCAAAGTAAAGAACTGAACAAAATGTGAGAGATAGAGCATCAAAAGCCATACCAGACTACACCAAACACTTACAATCGAACTCACTCTGCCAACGTTTGAGACCAACGTCCACTTGTAGAGGGTTCTTCGATCTACTTCCCATCCCCCATCCGGCCCAATTACCAAGGCGAGAGAAATAACGGAAGACGGTAGGGCTGGATGATGTAGTCTTGGACCTCACCGAGTCATGTGGATCGGGTACCTAGTTAACAAAAGAAAATATTAAAAGGTGAGATTATGAACACCGGCCATCTTGTTTTTTTTGTTAGTGTTTATATG-AAAAAAAATTTGTTTCACAAATATCTCAACAAGTTGAACATATTTTTTTGCTGTTTCATTATTATTAGAATAGTATGTCATCTTGTGAACTGCTTTTGTAGATAGTTGATAG-------------------------------------------------------------------------------------------------------------------------------------------------------------------------------------------
Ncarteri_English_N031 TTTTTAATA---TAATTCTAAAATTCTTAATATATTATTTAATAATTAATGTAATAGCCTGTCATATAACGGATTAAGCCGTTGGTTAATTTTAAAGTTGCAGTAAAATGGCGTCATATTTTAGTCATAACACAAAAATAAACACCGAAAAAAATTACTTGACAAGGAATTAACTGATAATCACAGGCATTATTTAATATTTTTTTAAAAAAATAATCAAAAAATACGTGAACAAAAACGAATCA-GTCCTACAGAAAAACAGCGAAGAGTCTTAAAAACGATCCAAATTTACTCCTTTTGATCTCTACGGGTGTATAAAAGGATTAATAACATTCCAGAGACAGGCAAAGAGGCACATATCTGGACTATTATTATATTAATAATTTCTAATGTTTGTAATATTATAATTATATATTAATTAAT----GTCGTATCAGATGTCCTTAAGGGAGGCTATTCCAAGCATATCCAATGGAGCGCATAATGTTTCAAAGTAAAGAACTGAACAAAATGTGAGAGATAGAGCATCAAAAGCCATACCAGACTACACCAAACACTTACAATCGAACTCACTCTGCCAACGTTTGAGACCAACGTCCACTTGTAGAGGGTTCTTCGATCTACTTCCCATCCCCCATCCGGCCCAATTACCAAGGCGAGAGAAATAACGGAAGACGGTAGGGCTGGATGATGTAGGCTTGGACCTCACCGAGTCATGTGGATCGGGTACCTAGTTAACAAAAGAAAATATTAAAAGGTGAAATTATGAACACTTACCATCTTG-TTTTTTTGTTAGTGTTTATATATATATA------------------------------------------------------------------------------------------------------------------------------------------------TATATATATATATATA--------------------------------------------------------------------------------------------------------------------------------------
Ncarteri_LaurelCave_nearTYPE_N0296 TTTTTAATATTATAATTCTAAAATTCTTAATATATTATTTAATAATTAATGTAATAGCCTGTCATATAACGGATTAAGCCGTTGGTTAATTTTAAAGTTGCAGTAAAATGGCGTCATATTTTAGTCATAACACAAAAATAAACTCCGAAAAAAATTACTTGACAAGGAATTAACCGATAATCACAGGCATTATTTAATATTTTTTTAAAAAAATAATCAAAAAATACGTGAACAAAAACGAATCA-GTCCTACAGAAAAACAGCGAA--GTCTTAAAAACGATCCAAATTTACTCCTTTTGTTCTCTACGGGTGTATAAAAGGATTAAGAACATTCCAGAGACAGGCAAAGAGGCACATATCTGGACTATTATTATATTAATAATTTCTAATGTTTGTAATATTATAATTATATATTAATTAATGTAAGTCGTATCAGATGTCCTTAAGGGAGGCTATTCCAAGCATATCCAATGGAGCGCATAATGTTTCAAAGTAAAGAACTGAACAAAATGTGAGAGATAGAGCATCAAAAGCCATACCAGACTACACCAAACACTTACAATCGAACTCACTCTGCCAACGTTTGAGACCAACGTCCACTTGTAGAGGGTTCTTCGATCTGCTTCCCATCCCCCATCCGGCCCAATTACCAAGGCGAGAGAAATAACGGAAGACGGTAGGGCTGGATGATGTAGGCTTGGACCTCACCGAGTCATGTGGATCGGGTACCTAGTTAACAAAAGAAAATATTAAAAGGTGAAATTATGAACACTTACCATCTTG-TTTTTTTGTTAGTGTTTATATATATA--------------------------------------------------------------------------------------------------------------------------------------------------------------------------------------------------------------------------------------------------------------------------------------------------------
Ncarteri_PilotMtn_G2185 ---------------------AATTCTTAATATATTATATAATAATTAATGTAATAGCCTGTCATATAACGGATTAAGCCGTTGGTTAATTTTAAAGTTGCAGTAAAATGGCGTCATATTTTAGTCATAACACAAAAATAAACTCCGAAAAAAATTACTTGACAAGGAATTAACTGATAATCACAGGCATTATTTAATATTTTTTTAAAAAAATAATCAAAAAATACGTGAACAAAAACGAATCA-GTCCTACAGAAAAACAGCGAAGAGTCTTAAAAACGATCCAAATTTACTCCTTTTGATCTCTACGGGTGTATAAAAGGATTAATAACATTCCAGAGACAGGCAAAGAGGCACATATTTGGACTATTATTATATTAATAATTTCTAATGTTTGTAATATTATAATTATATATTAATTAATGTAAGTCGTATCAGATGTCCTTAAGGGAGGCTATTCCAAGCATATCCAATGGAGCGCATAATGTTTCAAAGTAAAGAACTGAACAAAATGTGAGAGATAGAGCGTCAAAAGCCATACCAGACTACACCAAACACTTACAATCGAACTCACTCTGCCAACGTTTGAGACCAACGTCCACTTGTAGAGGGTTCTTCGATCTACTTCCCATCCCCCATCCGGCCCAATTACCAAGGCGAGAGAAATAACGGAAGACGGTAGGGCTGGATGATGTAGTCTTGGACCTCACCGAGTCATGTGGATCGGGTACCTAGTTAACAAAAAAAAATATTAAAAGGTGAAATTATGAACACTTACCATCTTG-TTTTTTTGTTAGTGTATATATATATATAAAATTTGCTTCACAAATATCTCAACAAGTTGAACATATTTTTTTACTGTTTCGCAATTATTAGAATAGTATGTCATCTTGTGAACTGCTTTTGTA--TAGTTGATAGCATTTATAAACTTTTTATTGCTGCAAAAAATTAATTTTACATTTATGCATCCAAGAAACCTTTATTGAAAAAAAAAAACAGTCACAAAATAATATATTCTAATAATTGCAAAAATTGCAAGAAATTATATACACCGTTATTGATATATTTTTATGCAAATTTGAATCCCCCCCTAGA----------
Ncarteri_Pitchfork_N363 -----------------------------------------------------------------------------------------------AGTTGCAGTAAAATGGCGTCATATTTTAGTCATAACACAAAAATAAACTCCGAAAAAAATTACTTGACAAGGAATTAACTGATAATCACAGGCATTATTTAATATTTTTTTAGAAAAATAATCAAAAAACACGTGAACGAAAACGAATCA-GTCCTACAGAAAAACAGCGAAGAGTCTTAAAAACGATCCAAATCTATTCCTTTTGATCTCTACCGGTGTATAAAAGGATTAATAACATTCCAGAGACAGGCAAAGAGGCGCATATCTGGACTATTATTATATTAATAATTTCTGATGTTTATAATATTATAATTATATATTAATTAATGTAAGTCGTATCAGATGTCCTTAAGGGAGGCTATTCCAAGCATATCCAATGGAGCGCATAATGTTTCAAACTAAAGAACTGAACAAAATGTGAGAGATAGAGCATCAAAAGCCATACCAGACTACACCAAACACTTACAATCGAACTCACTCTGCCAACGTTTGAGACCAACGTCCACTTGTAGAGGGTTCTTCGATCTACTTCCCATCCCCCATCCGGCCCAATTACCAAGGCGAGAGAAATAACGGAAGACGGTAGGGCTGGATGATGTAGTCTTGGACCTCACCGAGTCATGTGGATCGGGTACCTAGTTAACAAAAGAAAATATTAAAAGGTGAAATTATGAACACTTACCATCTTGTTTTTTTTGTTAGTGTTTATATATATATA------------------------------------------------------------------------------------------------------------------------------------------------TATATATATATAT-----------------------------------------------------------------------------------------------------------------------------------------
Ncarteri_WeberCty_N1044 TTTTTAATATTTTAATTCTAAAATTCTTAATATATTATTTAATAATTAATGTAATAGCCTGTCAAATAACGGATTAAGCCGTTGGTTAATTTTAAAGTTGCAGTAAAATGGCGTCATATTTTAGTCATAACACAAAAATAAACTCCGAAAAAAATTACTTGACAAGGAATTAACTGATAATCACAGGCATTATTTAATATTTTTTAAAAAAAATAATCAAAAAATACGTGAACAAAAACGGATCA-GTCCTACAGAAAAACAGCGAAGAGTCTTAAAAACGATCCAAATTTACTCCTTTTGATCTCTACGGGTGTATAAAAGGATTAATAACATTCCAGAGACAGGCAAAGAGGCACATACCTGGACTATTATTATATTAATAATTTCTAATGTTTGTAATATTATAATTATATGTTAATTAATGTAAGTCGTATCAGATGTCCTTAAGGGAGGCTATTCCAAGCATATCCAATGGAGCGCATAATGTTTCAAAGTAAAGAACTGAACAAAATGTGAGAGATAGAGCATCAAAAGCCATACCAGACTACACCAAACACTTACAATCGAACTCACTCTGCCAACGTTTGAGACCAACGTCCACTTGTAGAGGGTTCTTCGATCTACTTCCCATCCCCCATCCGGCCCAATTACCAAGGCGAGAGAAATAACGGAAGACGGTAGGGCTGGATGATGTAGGCTTGGACCTCACCGAGTCATGTGGATCGGGTACCTAGTTAACAAAAGAAAATAGTAAAAGGTGAAATTATGAACACTTACCATCTTG-TTTTTTTGTTAGTGTTTATATATATATA-----------------------------------------------------------------------------------------TATATA-------------------------------------------------TATATATATATATATA--------------------------------------------------------------------------------------------------------------------------------------
Ncarteri_div__RainbowCave_G2089 TATTTAATATT--------AAAAAAATAAAAAAAACACATAA--------ACAAAAACGAATCATGTCCTACAGAAAATCAGCAAAGAGTCTTAAAAACGGTATAAAAGGA---------TTAATATTATTCCAGAGACAGGCAGAGAAGCACATATCTGAACTATTATTATATTAATAATTCCATGTATTATATATTATTAATGTAGAAAACGGATTAATTAATGTTAATATAAAAACGAATCACGTTCTACAGAAAATCAGGGAAGAGTCTTAAAAACGACCCAAATTTACTTCTTTTGACCTCTATCGGTGTATAAAAGGATTAATAACATTCCAGACACATGCAAAGAGACACATATCTGGACTATTATTATATTAATAACTACTAATGTTTGTAATATTATAATTATATATTAATTAATGTAAGTCGTATCAGATGTCCTTAAGGGAGGCGATTCCAAGCATATCCAATGGAGCGCATAATGTTTCAAACTAAAGAACTGAACAAAATGTGAGAGATAGAGCATGAAAAGCCATACCAGACTACACCAAACACTTACAATCGAACTCACTCTGCCAACGTTTGAGACCAACATCCACTTGTAGAGGGCTCTTCGATCTACTTCCCATCCCCCATCCGGCCCAATTACCAAGGCGAGAGAAATAACGGAAGACGGTAGGGCTGGATGATGTAGTCTTGGACCTCACCGAGTCATGTGGATCTGGAACCTAGTTAACAGAAGAAAATATTAGAAGGTGAGATTATGAACATCGGCCATCTTGTCTTTTTTGCTAGTGTTCATATGAAAACAAAATTTGTTTCCTAAATATCTCAACTAGTTGAACATATTTTTTTGCTATTTCATAATTATTGGAATAGTATGTCATCTTGAGATCTGCTTTTGTAGATAGTTGATTGTATTTATAAACTTTTTATTGCTGCAAAAAATTAGTTTTACATTTATGCATCCAATACACCTTTATTGACAACAAAAAACAGTAACAAAATAATATATTTTACTGATTGCAAAAACTGCAAAAATTAAAAAATCCAGTTATGGAAAT-TATTTATGGAAAACGAAATTTGTTTATCGGAGGATAGAGT
Ncherokee_BallhootScar_N193 TTCTTAATATTATAATTCTAAAATTCTTAATATATTATATAATACTTAATGTAATAGTCTGTCATATAACGGATTAAACTGTTGGTTAATTTTAAAGTTGCAGTAAAATGACGTTATATTTTAGTCATATCACAAAAATAAACTTCGAAAAAAATTAATTGACAATGAATTAACTGATAATCACAGGCATTATTTAATATTTTTTTTTAAAAAAAATCAAAATACACGTGAACAAAAACGAATCACGTCCTACAGAAAATCAGCGAAGAGTCTTAAAAACGATCCAAATTTACTCCTTTTGACCTCTACCGATGTATAAAAGGATTCATAACATTCCAGAGACAGGCAAAGAGGCTCATATCTGGATTATTATTATATTAATAATTCATAATGTTTGTAATATTATAATTATATATTAATTAATGTCAGTCGTATCAGATGTCCTTAAGGGAGGCTATTCCAAGCATATCCAATGGAGCGCATAATGTTTCAAAGTAAAGAACTGAACAAAATGTGAGAGATAGAGCATCAAAAGCCATACCAGACTACACCAAACACTTACAATCGAACTCACTCTGCCAACGTTTGAGACCAACGTCCACTTGTAGAGGGTTCTTCGATCTACTTCCCATCCCCCATCCGGCCCAATTACCAAGGCGAGAGAAATAACGGAAGACGGTAGGGCTGGATGATGTAGTCTTGGACCTCACCGAGTCATGTGGATCGGGTACCTAGTTAACAAAAGAAAATATTAAAAGGTGAGATTATGAACACCGGCCATCTTGCTTTTTTTGTTAGTGTTTATATG-AAAA-AAATTTGTTTCACAAATATCTCAACAAGTTGAACATTTTTTTTTGCTGTTTCATAATTATTAGAATAGTATGTCATCTTGTGAACTGCTTTTGTAGATAGTTGATAGTATTTATAAACTTTTTATTGCTGCAAAAAATTAATTTTACATTTATGCATCCAAGACACCTTTATTGAAAAAAAAAAACAGTCACAAAATAATATATTCTACTAATTGCAAAAACTGCAAGAAAAAATATACACAGTTATTGATATATTTTGATACAAATTTGAATTTCTTCCTAGAAAGATAAATT
Ncherokee_BalsamMtn_N891 TTCTTAATATTATAATTCTAAAATTCTTAATATGTTATATAATACTTAATGTAATAGCCTGTAATATAACGGATTAAACTGTTGGTTAATTTTAAAGCTGCAGTAAAATGACGTCATATTTTAGTCATATCACAAAAATAAACTCCGAAAAAAATTACTTGACAATGAATTAACTGATAATCACAGGCATTATTTAATTTTTTTTTTAAAAAAAAATCAAAATACACGTGAACAAAAACGAATCACGTCCTACAGAAAATCAGCGAAGAGTCTTAAAAACGATCCAAATTTACCCCTTTTAACCTCTACCGATGTATAAAAGGATTAATAACATTCCAGAGACAGGCAAAGAGGCTCATATCTGGATTATTATTATATTAATAATTCATAATGTTTGTAATATTATAATTATATATTAATTAATGTCAGTCGTATCAGATGTCCTTAAGGGAGGCTATTCCAAGCATATCCAATGGAGCGCATAATGTTTCAACGTAAAGAACTGAACAAAATGTGAGAGATAGAGCATCAAAAGCCATACCAGACTACACCAAACACTTACAATCGAACTCACTCTGCCAACGTTTGAGACCAACGTCCACTTGTAGAGGGTTCTTCGATCTACTTCCCATCCCCCATCCGGCCCAATTACCAAGGCGAGAGAAATAACGGAAGACGGTAGGGCTGGATGATGTAGTCTTGGACCTCACCGAGTCATGTGGATCGGGTACCTAGTTAACAAAAGAAAATATTAAGAGGTGAGATTATGAACACCGGCCATCTTGCTTTTTTTGTTAGTGTTTAAATA-AAAAAAAATTTGTTTCACAAATATCTCAACAAGTTGAACATATTTTTTTGCTGTTTCATAATTATTAGAATAGTATGTCATCTTGTGAACTGCTTTTGTAGATAGTTGATAGTATTTATAAACTTTTTATTGCTGCAAAAAAATAATTTTACATTTATGCATCCAAGACACCTTTATTGAAAAAAAAAAACAGTCACAAAATAATATATTCTACTAATTGCAAAAACTGCAAGAAAAAATATACATAGTTATTGATATATTTTGATACAAATTTGAATTTCTTCCTAGAAAGATAAATT
Ncherokee_SIndianCrk_N681 ------------------------------------------------------------------------------------------------------------------------------------------------------------------------------------------------------------------------------------------------------------------------GAAGAGTCTTAAAAACGATCCAAATTTACTCCTTTTGACCTCTACCGATGTATAAAAGGATTAATAACATTCCAGAGACAGGCAAAGAGGCTTGTATCTGGATTATTATTATATTAATAATTCATAATGTTTGTAATATTATAATTATATATTAATTAATGTCAGTCGTATCAGATGTCCTTAAGGGAGGCTATTCCAAGCATATCCAATGGAGCGCATAATGTTTCAAAGTAAAGAACTGAACAAAATGTGAGAGATAGAGCATCAAAAGCCATACCAGACTACACCAAACACTTACAATCGAACTCACTCTGCCAACGTTTGAGACCAACGTCCACTTGTAGAGGGTTCTTCGATCTACTTCCCATCCCCCATCCGGCCCAATTACCAAGGCGAGAGAAATAACGGAAGACGGTAGGGCTGGATGATGTAGTCTTGGACCTCACCGAGTCATGTGGATCGGGTACCTAGTTAACAAAAGAAAATATTAAAAGGTGAGATTATGAACACCGGCCATCTTGCTTTTTTTGTTAATGTTTATATG-AAAA-AAATTTGTTTCACAAATATCTCAACAAGTTGAACATATTTTTTTGCTGTTTCATAATTATTAGAATAGTATGTCATCTTGTGAACTGCTTTTGTAGATAGTTGATAGTATTTATAAACTTTTTATTGCTGCAAAAAATTAATTTTACATTT-----------------------------------------------------------------------------------------------------------------------------------------------
Ncooperi_BeaverCrk_N1002 -----------------------------------------------------------------------------GCCGTTGGTTAATTTTAAAGTTGCAGTAAAATGTCATCATATTTTAGTCATATCACAAAAATAAACTCCGAAAAAAATTACTTGACAAGAAATTAACTGATAATCACAGGCATTATTTAATA---TTTAAAAAAAAATATCAAAAAACACGTGAACAAAAACGAATCA-GTCCTACA-CAAAACAGCGAAGAGTCTGAAAAA-GATCCAAATTTACTCCTTTTGATCTCTACCGGTGTATAAAAGGATTAATAACATTCCAGAGACAGGCAAAGAGACACATATCTGGACTATTATTATATTAATAATTTCTAATGTTTGTAATATTATAATTATATATTAATTAATGTCAGTCGTATCAGATGTCCTTAAGGGAGGCTATTCCAAGCATATCCAATGGAGCGCATAATGTTTCAAAGTAAAGAACTGAACAAAATGTGAGAGATAGAGCATCAAAAGCCATACCAGACTACACCAAACACTTACAATCGAACTCACTCTGCCAACGTTTGAGACCAACGTCCACTTGTAGAGGGTTCTTCGATCTACTCCCCATCCCCCATCCGGCCCAATTACCAAGGCGAGAGAAATAACGGAAGACGGTAGGGCTGGATGATGTAGGCTTGGACCTCACCGAGTCATGTGGATCGGGTACCTAGTTAACAAAAGAAAATATTAAAAGGTGAGATTATGAACACTGACCATCTGGGTTTTTTTGTTAGTATATATATATATATA------------------------------------------------------------------------------------------------------------------------------------------------------------------------------------------------------------------------------------------------------------------------------------------------------
Ncooperi_BrasstBald_N824 ---------------------------------------------------------------ATATAACGGATTAAGCCGTTGGTTAATTTTAAAGTTGCAGTAAAATGTCATCATATTTTAGTCATATCACAAAAAAAAACTCCGAAAAAAATTACTTGACAAGAAATTAACTGATAATCACAGGCATTATTTAATA--TTTAAAAAAAAAATATCAAAAAACACGTGAACAAAAACGAATCA-GTCCTACA-CAAAACAGCGAAGAGTCTGAAAAA-GATCCAAATTTACTCCTTTTGATCTCTACCGGTGTATAAAAGGATTAATAACATTCCAGAGACAGGCAAAGAGACACATATCTGGACTATTATTATATTAATAATTTCTAATGTTTGTAATATTATAATTATATATTAATTAATGTCAGTCGTATCAGATGTCCTTAAGGGAGGCTATTCCAAGCATATCCAATGGAGCGCATAATGTTTCAAAGTAAAGAACTGAACAAAATGTGAGAGATAGAGCATCAAAAGCCATACCAGACTACACCAAACACTTACAATCGAACTCACTCTGCCAACGTTTGAGACCAACGTCCACTTGTAGAGGGTTCTTCGATCTACTCCCCATCCCCCATCCGGCCCAATTACCAAGGCGAGAGAAATAACGGAAGACGGTAGGGCTGGATGATGTAGGCTTGGACCTCACCGAGTCATGTGGATCGGGTACCTAGTTAACAAAAGAAAATATTAAAAGGTGAGATTATGAACACTGACCATCTGGGTTTTTTTGTTAGTATATATATATATATA------------------------------------------------------------------------------------------------------------------------------------------------------------------------------------------------------------------------------------------------------------------------------------------------------
Ncooperi_CheoahDam_N1122 -----TATATTATAATTCTAAAATTCTTAATATATTATTTAATAATTAATGTAATAGCCTGTCCTATAACGAATTAAGCCGTTGGTTAGTTTTAAAATTGCAGTAAAATGGCGTCATATTTTAGTCATATCACAAAAATAAACTTGGAAAAAAATTACTTGACAAGAAATTAACTGATAATCACAGACATTATTTAATATTTTTTTAAAAAAATAATCAAAAAACACGTGAACAAAA----ATCA-GTCCTGCAGAAAAACAGCGAAGAGTCTTAAAAACGATCCAAATCTATTCTTTTTTATCTCTACCGGTGTATAAAAGGATTAATAACATTCCAGAGACAGGCAAAGAGGCACATATCTGGACTATTATTATATTAATAATTTCTAATGTTTGTAATATTATAATTATATATTAATTAATGTGAGTCGTATCAGATGTCCTTAAGGGAGGCTATTCCAAGCATATCCAATGGAGCGCATAATGTTTCAAAGTAAAGAACTGAACAAAATGTGAGAGATAGAGCATCAAAAGCCATACCAGACTACACCAAACACTTACAATCGAACTCACTCTGCCAACGTTTGAGACCAACGTCCACCTGGAGAGGGTTCTTCGATCTACTTCCCATCCCCCATCCGGCCCAATTACCAAGGCGAGAGAAATAACGGAAGACGGTAGGGCTGGAGGATGTAGGCTTGGACCTCACCGAGTCATGTGGATCGGGTACCTAGTTAACAAAAGAAAATATTAAAAGGTGAGATTATGAACACTGACCATCTGGTTTTTTTTGTTAGTGTATCTATATATATATATATA------------------------------------------------------------------------------------------------------------------------------------------------------------------------------------------------------------------------------------------------------------------------------------------------
Ncooperi_NantRiverGorge_N682 ------------------------------------------------------TAGCCTGCCATATAACGGATTAAGCCGTTGGTTAATTTTAAAGTTGCAGTAAAATGTCATCATATTTTAGTCATATCACAAAAATAAACTCCGAAAAAAATTACTTGACAAGAAATTAACTGATAATCACAGGCATTATTTAATA---TTTAAAAAAATATATCAAAAAACACGTGAACAAAAACGAATCA-GTCCTACA-CAAAACAGCGAAGAGTCTGAAAAA-GATCCAAATTTACTCCTTTTGATCTCTACCGGTGTATAAAAGGATTAATAACATTCCAGAGACAGGCAAAGAGACACATATCTGGACTATTATTATATTAATAATTTCTAATGTTTGTAATATTATAATTATATATTAATTAATGTCAGTCGTATCAGATGTCCTTAAGGGAGGCTATTCCAAGCATATCCAATGGAGCGCATAATGTTTCAAAGTAAAGAACTGAACAAAATGTGAGAGATAGAGCATCAAAAGCCATACCAGACTACACCAAACACTTACAATCGAACTCACTCTGCCAACGTTTGAGACCAACGTCCACTTGTAGAGGGTTCTTCGATCTACTCCCCATCCCCCATCCGGCCCAATTACCAAGGCGAGAGAAATAACGGAAGACGGTAGGGCTGGATGATGTAGGCTTGGACCTCACCGAGTCATGTGGATCGGGTACCTAGTTAACAAAAGAAAATATTAAAAGGTGAGATTATGAACACTGACCATCTGGGTTTTTTTGTTAGTGTATATATATATATA------------------------------------------------------------------------------------------------------------------------------------------------------------------------------------------------------------------------------------------------------------------------------------------------------
Ncooperi_RockCrRoad_N1160 ------------------------------TATATTATTTAATAATTAATGTAATAGCCTGTCATATAACGGATTAAGCCGTTGGTTAGTTTTAAAATTGCAGTAAAATGGCGTTATATTTTAGTCATATCACAAAAATAAACTTGGAAAAAAATTACTTGACAAGAAATTAACTGATAATCACAGGCATTATTTAATA---TTTAAAAAAAAATATCAAAAAACACGTGAACAAAAACGAATCA-GTCCTACA-CAAAACAGCGAAGAGTCTTAAAAA-GATCCAAATTTACTCCTTTTGATCTCTACCGGTGTATAAAAGGATTAATAACATTCCAGAGACAGGCAAAGAGACACATATCTTGACTATTATTATATTAATGATTTCTAATGTTTGTAATATTATAATTATATATTAATTAATGTCAGTCGTATCAGATGTCCTTAAGGGAGGCTATTCCAAGCATATCCAATGGAGCGCATAATGTTTCAAAGTAAAGAACTGAACAAAATGTGAGAGATAGAGCATCAAAAGCCATACCAGACTACACCAAACACTTACAATCGAACTCACTCTGCCAACGTTTGAGACCAACGTCCACTTGTAGAGGGTTCTTCGATCTACTTCCCATCCCCCATCCGGCCCAATTACCAAGGCGAGAGAAATAACGGAAGACGGTAGGGCTGGATGATGTAGGCTTGGACCTCACCGAGTCGTGTGGATCGGGTACCTAGTTAACAAAAGAAAATATTAAACGGTGAGATTATGAACACTGACCATCTCGTTTTTTTTGTTAGTATATATATATATATA-AATTTTTTTAATAAAACTTTACAAAATTCAAACATATTTTCTTATCGTTCCTTAATTATCAAACCTATAAATTATTTTATGCTCTTCCTTTTTTAAAAACCAAATATATATCCAAATTTTTTTATAATACATATATATATATATATATATAGATACCCAAAAAAATTTTATTCAAAAAAAAAAATAATCACATGATAATATATCTTACATATTACAAAAATTAAAAATAATAATATTAATTATTATTGATTTCCTCTTACTATTGACTAATTTAGACCTTTGTAGATTAAATT
Ncoylei_Apalachia_N1195 TTTTTAATATTATAATTCTAAAATTCTTAATATATTATTTAATAATTAATGTAATAGTCTGTCGTATAACGGATTAAGCCGTTGGTTAATTTT-AAGTTGCAGTAAAATGGCGTCATATTTTAGTCATATCACAAAAATAAACCCCGAAAGAAATTACTTGACAAGGAATTAACTGATAATCACAGGCATTATTTAATA-TTTTTTAAAAAAATAATTAAAAAACACGTGAACAAAAACGAATCA-GTCCTACAGAAAAACAGCGAATAGTCTTAAAAACGATTCAAATTTACTCCTTTTGATCTCTACCGATGTGTAAAAGGATTAATAACATTCCAGAGACAGGCAAAGAGGCACATATCTGGACTATTATTATATTAATAATTTCTAATGTTTGTAATATTATAATTATATATTAATTAATGTAAGTCGTATCAGATGTCCTTAAGGGAGGCTATTCCAAGCATATCCAATGGAGCGCATAATGTTTCAAAGTAAAGAACTGAACAAAATGTGAGAGATAGAGCATCAAAAGCCATACCAGACTACACCAAACACTTACAATCGAACTCACTCTGCCAACGTTTGAGACCAACGTCCACTTGTAGAGGATTCTTCGATCTACTTCCCATCCCCCATCCGGCCCAATTACCAAGGCGAGAGAAATAACGGAAGACAGTAGGGCTGGATGTTGTAGTCTTGGACCTCACAGAGTCATGTGGATCGGGTACCTAGTTAACAAAAGAAAATATTAAAAGGTGATATTATGAACACTGACCATCTTGTTTTTTTTGTTAGTGTTTATATATATATA------------------------------------------------------------------------------------------------------------------------------------------------TATATATATATATATATA------------------------------------------------------------------------------------------------------------------------------------
Ncoylei_DinkinCove_N1118 ---------------TTCTAAAATTCTTAATATATTATTTAATAATTAATGTAATAGTCTGTCGTATAACGGATTAAGCCGTTGGTTAATTTT-AAGTTGCAGTAAAATGGCGTCATATTTTAGTCATATCACAAAAATAAACTCCGAAAGAAATTACTTGACAAGGAATTAACTGATAATCACAGGCATTATTTAATA-TTTTTTTAAAAAATAATCAAAAAACACGTGAACAAAAACGAATCA-GTCCTACAGAAAAACAGCGAAGAGTCTTAAAAACGATTCAAATTTACTCCTTTTGATCTCTACCGATGTGTAAAAGGATTAATAACATTCCAGAGACAGGCAAAGAGGCACATATCTGGACTATTATTATATTAATAATTTCTAATGTTTGTAATATTATAATTATATATTAATTAATGTAAGTCGTATCAGATGTCCTTAAGGGAGGCTATTCCAAGCATATCCAATGGAGCGCATAATGTTTCAAAGTAAAGAACTGAACAAAATGTGAGAGATAGAGCATCAAAAGCCATACCAGACTACACCAAACACTTACAATCGAACTCACTCTGCCAACGTTTGAGACCAACGTCCACTTGTAGAGGATTCTTCGATCTACTTCCCATCCCCCATCCGGCCCAATTACCAAGGCGAGAGAAATAACGGAAGACAGTAGGGCTGGATGTTGTAGTCTTGGACCTCACAGAGTCATGTGGATCGGGTACCTAGTTAACAAAAGAAAATATTAAAAGGTGATATTATGAACACTGACCATCTTGTTTTTTTTGTTAGTGTTTATATATATATA------------------------------------------------------------------------------------------------------------------------------------------------TATATATATATAT-----------------------------------------------------------------------------------------------------------------------------------------
Ncoylei_TiptonCreek_N837 --------------------------------------TTAATAATTAATGTAATAGTCTGTCGTATAACGGATTAAGCCGTTGGTTAATTTT-AAGTTGCAGTAAAATGGCGTCATATTTTAGTCATATCACAAAAATAAACTCCGAAAGAAATTACTTGACAAGGAATTAACTGATAATCACAGGCATTATTTAATA-TTTTTTAAAAAAATAATCAAAAAACACGTGAACAAAAACGAATCA-GTCCTACAGAAAAACAGCGAAGAGTCTTAAAAACGATTCAAATTTACTCCTTTTGATCTCTACCGATGTGTAAAAGGATTAATAACATTCCAGAGACAGGCAAAGAGGCACATATCTGGACTATTATTATATTAATAATTTCTAATGTTTGTAATATTATAATTATATATTAATTAATGTAAGTCGTATCAGATGTCCTTAAGGGAGGCTATTCCAAGCATATCCAATGGAGCGCATAATGTTTCAAAGTAAAGAACTGAACAAAATGTGAGAGATAGAGCATCAAAAGCCATACCAGACTACACCAAACACTTACAATCGAACTCACTCTGCCAACGTTTGAGACCAACGTCCACTTGTAGAGGATTCTTCGATCTACTTCCCATCCCCCATCCGGCCCAATTACCAAGGCGAGAGAAATAACGGAAGACAGTAGGGCTGGATGTTGTAGTCTTGGACCTCACAGAGTCATGTGGATCGGGTACCTAGTTAACAAAAGAAAATATTAAAAGGTGATATTATGAACACTGACCATCTTGTTTTTTTTGTTAGTGTTTATATATATATA------------------------------------------------------------------------------------------------------------------------------------------------TATAT-------------------------------------------------------------------------------------------------------------------------------------------------
Ncressleri_AndersonSpringCave_G2075 -----------AAGATTCTAAAATTCCTAATATATTATATAATAATTAATGTAATAGCCTGTCATATAACGGATTAAACTGTTGGTTAATTTTAAAGTTGCAGTAAAATGGCGTCATATTTTAGTCATATCACAAAAATAAACTCCGAAAAAAATTACTTGACAATGTATTAATTGATAACCACAGGCATTATTTAATATTTTTTTT---AAAAAATCAAAAAACACGTAAAAAAACCCGAATCACGTCCTACAAAAAATCAGCGAAGAGTCTTAAAAACGATCCAAATTTAC---TTTTGACCTCTACCGGTGTATAAAAAGATTAATAACATTCCAGAGACAGGTAGAGAGGCACATATCTGGACTATTATTATATTAATAATTCCTAATCTTTGTAATATTATAATTTTATATTAATTCATGTAAGTCGTATCAGATGTCGTTAAGGGAGGCGATTCCAAGCATATCCAATGGAGCGCATAATGTTTCAAAGTAAAGAACTGAACAAAATGTGAGAGATAGAACATGAAAAGCCATACCAGACTACACCAAACACTTACAATCGAACTCACTCTGCCAACGTTTGAGACCAACATCCACTTGTAGAGGGTTCTTCGATCTACTTCCCATCCCCCACCCGGCCCAATTACCAAGGCGAGAGAAATAACGGAAGACGGTAGGGCTGGATGATGTAGTCTTGGACCTCACCGAGTCATGTGGATCGGGTACCTAGTTAACAAAAGAAAATATTAAAAGGTGAGATTATGAACATCGGTCATTTTGTTTTTTTTGATATTGT---TATGAAAACAAAATTTGTTTCCCAAATATCTCAACAAGTTGAACACATTTTTTTGCTATTTCATAATTATTAGAATAGTATGTCATCTTGTGATCTGCT-TTGTAGATAGTTGATAGTATTTATAAACTTTTTATTGCTGCAAAAAATTAATTTTACATTTATGCATCCAATACACCTTTATTGAAAACAAAAAATAGTCACAAAATAATATATTCTACTAATTGCAAAAACTG-AAGAAAAAATATACACAGTTATTGATATATTTTGATATAAATTTGAATTTCTACCTAGAAAGATAAATT
Ncrosbyi_MtMitchell_N210 TTATTAATGTTATAATTTTAAAATTCTTGATTTTATCTAAATTGGGCATATGAATTGTGTGTA--ATAACGGATTATACTGTTGGGTAATTTTAAATATGCAGTAAAATGACGTCATATTTTAGTCATATCACAAAAATAAACTCCGAAAAAAATTACTCGATAATGAATTAACTGATAATCACAGGCATTATTTAATATTTTTTTTTAGAAAAAATCAAAATACACGTGAACAAAAACGAATCACGTCCTACAGAAAATCAGCGAAGAGTCTTAAAAATGATCCAAATTTATTCCTTTTGACCTCTACCTATGTATAAAAGGATTAATAACATTCCAGAGACGGGCAAAGGGGCTCATATCTGGATTATTATTATATTA-------ATAATGTTTGTAATATTATAATTATATATTAATTAATGTCAGTCGTATCAGATGTCCTTAAGGGAGGCTATTCCAAGCATATCCAATGGAGCGCATAATGTGTCAAAGTAAAGAACTGAACAAAATGTGAGAGATAGAGCATCAAAAGCCATACCAGACTACACCAAACACTTACAATCGAACTCACTCTGCCAACGTTTGAGACCAACGTCCACTTGTAGAGGGTTCTTCGATCTACTTCCCATCCCCCATCCGGCCCAATTACCAAGGCGAGAGAAATAACGGAAGACGGTAGGGCTGGATGATGTAGTCTTGGACCTCACCGAGTCATGTGGATCGGGTACCTAGTTAACAAAAGAAAATATTAAAAGGTGAGATTATGAACACCGGCCATCTTGTTTTTTTTGTTAGTGTTTATATGAAAAAAAAATTTGTTTCACAAATATCTCAACAAGTTGAAGATATTTTTTTGCTGTTTCATAATTATTAGAATAGTATGTTATCTGGTGAACTGCTTTTGTAGATAGTTGATAGTATTTATGAACTTTTTATTGCTGCAAAAAATTAATTTTACATTTATGCATCTAAGACACCGTTATTGAAAAAAAAAAACAGTCACAAAATAATATATTCTACTAATTGCAAAAACTGCAAGAAAAAATATACACAGTTATTGATATATTTTGATACAAATTTGAATTTCTTCCTAGAAAGATAAATT
Ncrosbyi_PricesCrk_N1143 TTGTTGATTTTA------------TCTAAATTGGGCATATGA-------------ATTGTGTGTAATAACGGATTAAACTGTTGGTTAATTTTAAAGTTGCAGTAAAATGACGTCATATTTTAGTCATATCACAAAAATAAACCCCGAAAAAAATTACTCGACAATGAATTAACTGATAATCACAGGCATTATTTAATATTTTTTTAAAGAAAAAATCAAAATACACGTGAACAAAAACGAATCACGTCCTACAGAAAATCAGCGAAGAGTCTTAAAAATGATCCAAATTTACTCCTTTTGACCTCTACCGATGCATAAAAGGATTAATAACATTCCAGAGACGGGCAAAGAGGCTCATATCTGGATTATTATTATATTAATAATTCATAATGTTTGTAATATTATAAATATATATTAATTAATGTCAATCGTATCAGATGTCCTTAAGGGAGGCTTTTCCAAGCATATCCAATGGAGCGCATAATGTGTCAAAGTAAAGAACTGAACAAAATGTGAGAGATAGAGCATCAAAAGCCATACCAGACTACACCAAACACTTACAATCGAACTCACTCTGCCAACGTTTGAGACCAACGTCCACTTGTAGAGGGTTCTTCGATCTACTTCCCATCCCCCATCCGGCCCAATTACCAAGGCGAGAGAAATAACGGAAGACGGTAGGGCTGGATGATGTAGTCTTGGACCTCACCGAGTCATGTGGATCGGGTACCTAGTTAACAAAAGAAAATATTAAAAGGTGAGATTATGAACACCGGCCATCTTGTTTTTTTTGTTAGTGTTTATATGAAAAAAAAATTTGTTTCACAAATATCTCAACAAGTTGAAGATATTTTTTTGCTGTTTCATAATTATTAGAATGGTATGTTATCTGGTGAACAGCTTTTGTAGATAGTTGATAGTAGTTATGAACTTTTTATTGCTGCAAAAAATTAATTTTACATTTATGCATCTAAGACACCTTTATTGAAAAAAAAAAACAGTCACAAAATAATATATTCTACTAATTGCAAAAACTGCAAGAAAAAATATACACAGTTATTGATATATTTTGATACAAATTTGAATTTCTTCCTAGAAAGATAAATT
Ncrosbyi_ShufordCrk_N1148 --------------------------------------------------------------------------------------------------------------------------------------------------------AATTACTCGATAATGAATTAACTAATAATCACAGGCATTATTTAATATTTTTTTAAAGAAAAAATCAAAATACACGTGAACAAAAACGAATCACGTCCTACAGAAAATCAGCGAAGAGTCTTAAAAATGATCCAAATTGACTCCTTTTGACCTCTACCGATGTATAAAAGGATTAATAACATTCCAGAGACGGGCAAAGAGGCTCATATCTGGATTATTATTATATTAATAACTCATAATGTTTGTAATATTATAATTATATATTAATTAATGTCAATCGTATCAGATGTCCTTAAGGGAGGCTATTCCAAGCATATCCAATGGAGCGCATAATGTTTCAAAGTAAAGAACTGAACAAAATGTGAGAGATAGAGCATCAAAAGCCATACCAGACTACACCAAACACTTACAATCGAACTCACTCTGCCAACGTTTGAGACCAACGTCCACTTGTAGAGGGTTCTTCGATCTACTTCCCATCCCCCATCCGGCCCAATTACCAAGGCGAGAGAAATAACGGAAGACGGTAGGGCTGGATGATGTAGTCTTGGACCTCACCGAGTCATGTGGATCGGGTACCTAGTTAACAAAAGAAAATATTAAAAGGTGAGATTATGAACACCGGCCATCTTGTTTTTTTTGTTAGTGTTTATATGAAAAAAAAATTTGTTTCACAAATATCTCAACAAGTTGAAGATATTTTTTTGCTGTTTCATAATTATTAGAATAGTATGTTATCTGGTGAACAGCTTTTGTAGATAGTTGATAGTAGTTATGAACTTTTTATTGCTGCAAAAAATTAATTTTACATTTATGCATCTAAGACACCTTTATTGAAAAAAAAAAACAGTCACAAAATAATATATTCTACTAATTGCAAAAACTGCAAGAAAAAATATACACAGTTATTGATATATTTTGATACAAATTTGAATTTCTTCCTAGAAAGATAAATT
Ndellingeri_WhitewFalls_N887 -----------------------------------TATTTAATAATTAATGAAATAGCCTGTCATATAACGGATTAAGCCGTTGGTTAATTTTAAAGTTGCAGTAAAATGGCGTCATATTTTAGTTATATCACAAAAATAAACTCATAAAAAAATTACTTGACAAGAAATTAACTGATAATCACAGGCATTATTTAATATTTTTTTAAAAAAATAATCAAAAAACACGTGAACAAAAACGAATCA-GTCCTGCAGAAAAACAGCGAAGAGTCTTAAAAACGATCCAAATCTATTCTTTTTGATCTCTACCGGTGTATAAAAGGATTAATAACATTCCAGAGACAGGCAAAGAGGCACATATCTGGACTATTATTATATTAATAATTTCTAATGTTTGTAATATTATAATTATATATTAATTAATGTAAGTCGTATCAGATGTCCTTAAGGGAGGCTATTCCAAGCATATCCAATGGAGCGCATAATGTTTCAAAGTAAAGAACTGAACAAAATGTGAGAGATAGAGCATCAAAAGCCATACCAGACTACACCAAACACTTACAATCGAACTCACTCTGCCAACGTTTGAGACCAACGTCCACTTGTAGAGGGTTCTTCGATCTACTTCCCATCCCCCATCCGGCCCAATTACCAAGGCGAGAGAAATAACGGAAGACGGTAGGGCTGGATGATGTAGTCTTGGACCTCACCGAGTCGTGTGGATCGGGTACCTAGTTAACAAAAGAAAATATTAAAAGGTGAGATTATGAACACTGACCATCTTGTTTTTATTATAATTGTTTTTATATAAACAAAATTTGTTTCACAAATATCTCAACAAGTTGAACATATTTTTTTGCTGTTTCACAATTATTAGAATAGTATGTCATCTTGTGAACTGCTTTTGTAGATAAGTAATAGTATTTATAAACTTTTTATTGCTGCAAAAAATTAATTTTACATTTATGCATCCAAGAAACCTTTATTGTAAAAAAAAAACAGTCACAA----------------------------------------------------------------------------------------------------
Ndilutus_GrassyCreek_N670 --------------------------------------------------------------------------------------------------------------------------------------------------------------------------------------------------------------------------------------------AACGAATCACGTCCTACAGAAAATCAGCGAAGAGTCTTAAAAACGATCCAAATTTACTCTTTTTGACCTCTACCGATGTATAAAAGGATTAATAACATTCCAGAGACAGGCAAAGAGGCTCATATCTGGATTATTATTATATTAATAATTCATAATGTTTGTAATATTATAATTATATATTAATTAATGTCGGTCGTATCAGATGTCCTTAAGGGAGGCTATTCCAAGCATATCCAATGGAGCGCATAATGTTTCAAAGTAAAGAACTGAACAAAATGTGAGAGATAGAGCATCAAAAGCCATACCAGACTACACCAAACACTTACAATCGAACTCACTCTGCCAACGTTTGAGACCAACGTCCACTTGTAGAGGGTTCTTCGATCTACTTCCCATCCCCCATCCGGCCCAATTACCAAGGCGAGAGAAATAACGGAAGACGGTAGGGCTGGATGATGTAGTCTTGGACCTCACCGAGTCATGTGGATCGGGTACCTAGTTAACAAAATAAAATATTAAAAGGTGAGATTATGAACACCGGCCATCTTGCTTTTTTTGTTAGTGTTTATATG-AAAAAAAATTTGTTTCACAAATATCTCAACAAGTTGAACATATTTTTTTGGTGTTTCATAATTATTAGAATAGTATGTCATCTTATGAACTGCTTTTGTAGATAGTTGATAGTATTTATAAACTTTTTATTGCTGCAAAAAATTAATTTTACA--------------------------------------------------------------------------------------------------------------------------------------------------
Ndilutus_StarveRockCave_G3174 TTCTTAATATTATAATTCTAAAATTCTTAATATATTATATAATACTTAATGTAATAGCCTGTCATATAACGGATTAAACTGTTGGTTAATTTTAAAGTTGCAGTAAAATGACGTCATATTTTAGTCATATCACAAAAATAAACTCCGAAAAAAATTACTTGACAATGAATTAACTGATAATCACAGGCATTATTTAATATTTTTTTTTAAAAAAAATCAAAATACACGTGAGCAAAAACGAATCACGTCCTACAGAAAATCAGCGAAGAGTCTTAAAAACGATCCAAATTTACTCTTTTTGACCTCTACCGATGTATAAAAGGATTAATAACATTCCAGAGACAGGCAAAGAGGCTCATATCTGGATTATTATTATATTAATAATTCATAATGTTTGTAATATTATAATTATATATTAATTAATGTCGGTCGTATCAGATGTCCTTAAGGGAGGCTATTCCAAGCATATCCAATGGAGCGCATAATGTTTCAAAGTAAAGAACTGAACAAAATGTGAGAGATAGAGCATCAAAAGCCATACCAGACTACACCAAACACTTACAATCGAACTCACTCTGCCAACGTTTGAGACCAACGTCCACTTGTAGAGGGTTCTTCGATCTACTTCCCATCCCCCATCCGGCCCAATTACCAAGGCGAGAGAAATAACGGAAGACGGTAGGGCTGGATGATGTAGTCTTGGACCTCACCGAGTCATGTGGATCGGGTACCTAGTTAACAAAATAAAATATTAAAAGGTGAGATTATGAACACCGGCCATCTTGCTTTTTTTGTTAGTGTTTATATG-AAAAAAAATTTGTTTCACAAATATCTCAACAAGTTGAACATATTTTTTTGGTGTTTCATAATTATTAGAATAGTATGTCATCTTATGAACTGCTTTTGTAGATAGTTGATAGTATTTATAAACTTTTTATTGCTGCAAAAAATTAATTTTACATTTATGCATCCAAGACACCTTTATTGAAAAAAAAAAACAGTCACAAAATAATATATTCCACTAATTGCAAAAACTGCAAGAAAAAATACACACAGTTATTGATATATTTTGATACAAATTTGAATTTCTTCCTAGAAAGATAAATT
Nfridelli_LittlePigeon_N262 TTTTTAATATTATAATTCTAAAATCCTTAATATATTATTTAATAATTAATGAAATAGTCTGTCATATAACGGATTAAGCCGTTGGTTAATTTTAAAGTTGCAGTAAAATGGCGTCATATTTTAGTCATATCACAAAAATAAACTCCTAAAAAAATTACTTGACAAGGAATTAACTGATAATCACAGGCATTATTTAATAATTTTTTAAAAAAATAATAAAAAAACACGTGAACAAAAACGAATCA-GTCCTGCAGAAAAACAGCGAAGAGACTCAAAAACGATCCAAATCTATTCTTTTTGATCTCTACCGGTGTATAAAAGGATTAATAACATTCCAGAGACAGGCAAAGAGGCACATATCTGAACTATTATTATATTAATAATTTCTAATGTTTGTAATATTATAATTATATATTAATTAATGTAAGTCGTATCAGATGTCCTTAAGGGAGGCTATTCCAAGCATATCCAATGGAGCGCATAATGTTTCAAAGTAAAGAACTGAACAAAATGTGAGAGATAGAGCATCAAAAGCCATACCAGACTACACCAAACACTTACAATCGAACTCACTCTGCCAACGTTTGAGACCAACGTCCACTTGTAGAGGGTTCTTCGATCTACTTCCCATCCCCCATCCGGCCCAATTACCAAGGCGAGAGAAATAACGGAAGACGGTAGGGCTGGATGATGTAGTCTTGGACCTCACCGAGTCGTGTGGATCGGGTACCTAGTTAACAAAAGAAAATATTAAAAGGTGAGATTATGAACACTGACCATCTTGTTTTTTTTGTTAGTGTATATATAT-----------------------------------------------------------------------------------------------------------------------------------------------------------------------------------------------------------------------------------------------------------------------------------------------------------
Nfurtivus_HugdenBranch_G3175 TTTTTAATATTATAATTCTAAAATTCTTAATATATTATTTAATAATTAATGAAATAGCCTGTCATATAACGGATTAAGCCGTTGGTTAATTTTAAAGTTGCAGTAAAATGGCGTCATATTTTAGTCATATCACAAAAATAAAGTCCGAAAAAAATTACTTGACAAGGAATTAACTGATAATCACAGGCATTATTTAATA-TTTTTTAAAAAAATAATCAAAAAACACGTGAACAAAAACGAATCA-GTCCTACAGAAAAACAGCGAAGAGTCTTAAAAACGATCCAAATTTACTCCTTTTGATCTCTACCGGTGTATAAAAGGATTAATAACATTCCAGAGACAGGCAAAGAGGCACATATCTGGACTATTATTATATTAATAATTTTTAATGTTTGTAATATTATAATTATATATTAATTAATGTAAGTCGTATCAGATGTCCTTAAGGGAGGCTATTCCAAGCATATCCAATGGAGCGCATAATGTTTCAAAGTAAAGAACTGAACAAAATGTGAGAGATAGAGCATCAAAAGCCATACCAGACTACACCAAACACTTACAATCGAACTCACTCTGCCAACGTTTGAGACCAACGTCCACTTGTAGAGGGTTCTTCGATCTACTTCCCATCCCCCATCCGGCCCAATTACCAAGGCGAGAGAAATAACGGAAGACGGTAGGGCTGGATGATGTAGTCTTGGACCTCACCGAATCATGTGGATCGGGTACCTAGTTAACAAAAGAAAATATTAAAAGGTGAGATTATGA----TTACCATCTTGTTTTTTTTGTTAGTGTTTATGTTTATATAAAATTTGTTTCACAAATATCTCAACAAGTTGAACATATTTTTTTGCTGTTTCACAATTATTAGAATAGTATGTCATCTTGTGAACTGCTTTTGTAGATAGTTGATAGTATTTATAAACTTTTTATTGCTGCAAAAAATTAATTTTACATTTATGCATCCAAGAAACCTTTATTGAAAAAAAAACA-GTTCACAAA---ATATATTCTACTACTTGCAAAAACTGCAAGAAAAAATTTACACAGTTATTGATATATTTTCATGCAAATTTGAATTTCCCCCTAGAAAGATAAATT
Nfurtivus_RaccoonMtn_N1026 TATCGAACAAAATAATTTTAAAGTTCTTAATATATTATTTAATAATTAATGAAATAGCCTGTCATATAACGGATTAAGCCGTTGGTTAATTTTAAAGTTGCAGTAAAATGGCGTCATATTTTAGTCATATCACAAAAATAAAGTCCGAAAAAAATTACTTGACAAGGAATTAACTGATAATCACAGGCATTATTTAATA-TTTTTTAAAAAAATAATCAAAAAACACGTGAACAAAAACGAATCA-GTCCTACAGAAAAACAGCGAAGAGTCTTAAAAACGATCCAAATTTACTCCTTTTGATCTCTACCGGTGTATAAAAGGATTAATAACATTCCAGAGACAGGCAAAGAGGCACATATCTGGACTATTATTATATTAATAATTTTTAATGTTTGTAATATTATAATTATATATTAATTAATGTAAGTCGTATCAGATGTCCTTAAGGGAGGCTATTCCAAGCATATCCAATGGAGCGCATAATGTTTCAAAGTAAAGAACTGAACAAAATGTGAGAGATAGAGCATCAAAAGCCATACCAGACTACACCAAACACTTACAATCGAACTCACTCTGCCAACGTTTGAGACCAACGTCCACTTGTAGAGGGTTCTTCGATCTACTTCCCATCCCCCATCCGGCCCAATTACCAAGGCGAGAGAAATAACGGAAGACGGTAGGGCTGGATGATGTAGTCTTGGACCTCACCGAATCATGTGGATCGGGTACCTAGTTAACAAAAGAAAATATTAAAAGGTGAGATTATGA----TTACCATCTTGTTTTTTTTGTTAGTGTTTATGTTTATATAAAATTTGTTTCACAAATATCTCAACAAGTTGAACATATTTTTTTGCTGTTTCACAATTATTAGAATAGTATGTCATCTTGTGAACTGCTTTTGTAGATAGTTGATAGTATTTATAAACTTTTTATTGCTGCAAAAAATTAATTTTACATTTATGCATCCAAGAAACCTTTATTGAAAAAAAACAG---TCACAAAATAATATATTCTACTACTTGCAAAAACTGCAAGAAAAAATTTACACAGTTATTATTATATCTTT-----------------------------------
Ngeorgia_Sittons_N073 ------------------------------TATATTATTTAATAATTAATGTAATAGCCTGTCATATAACGGATTAAGCCGTTAGTTAATTTTAAAGTTGCAGTAAAATGGCGTCATATTTTAGTCATATCACAAAAATAAACTCCGAAAAAAATTACTTGACAAGGAATTAACTGATAATCACAGGCATTATTTAATATTTTTTTAAAAAAATAATCAAAAAACACGTGAACAAAAACGAATCA-GTCCTACA-AAACACAGCGAAGAGTCTTAAAAACGATCCAAATTTACTCCTTTTGATCTCTACGGGTGTATAAAAGAATTAATAACATTCCAGAGACAGGCAAAGAGACACATATCTGGACTAGTATTATATTAATAATTTCTAATGTTTGTAATATTATAATTGTATATTAATTAATGTCAGTCGTATCAGATGTCCTTCAGGGAGGCTATTCCAAGCATATCCAATGGAGCGCATAATGTTTCAAAGTAAAGAACTGAACAAAATGTGAGAGATAGAGCATCAAAAGCCATACCAGACTACACCAAACACTTACAATCGAACTCACTCTGCCAACGTTTGAGACCAACGTCCACTTGTAGAGGGTTCTTCGATCTACTTCCCATCCCCCATCCGGCCCAATTACCAAGGCGAGAGAAATAACGGAAGACGGTAGGGCTGGATGATGTAGTCTTGGACCTCACCGAGTCATGTGGATCGGGTACCTAGTTAACAAAAGAAAATATTAAGAGGTG--ATTATGAACACTGACCACCTTGTTTTTTTTGTTAGTGTTTATATATATA--------------------------------------------------------------------------------------------------------------------------------------------------------------------------------------------------------------------------------------------------------------------------------------------------------
Ngertschi_CedarCreek_N351 ----------------------------------------AATACTTAATGTAATAGCTTGTCATATAACGGATTCAACTGTTGGTTAATTTTAAAGTTGCAGTAAAATGACGTTATATTTTAGTCATATCACAAAAATAAACTACGAAAAAAAATAATTGACAATGAATTAACTGATAATCACAGGCATTATTTAATAATTTTTTTTAAAAAAAATCGAAGTACACGTGAACAAAAACGAATCACGTCCTACAGAAAATCAGCGAAGAGTCTTAAAAATGATCCAAATTTACTCCTTTTGACCTCTACCGATGTATAAAAGGATTAATAACATTCCAGAGACAGGCAAAGAGGCTCATATCTGGATTATTATTATATTAATAATTCATAATGTTTGTAATATTATAATTATATATTAATTAATGTCAGTCGTATCAGATGTCCTTAAGGGAGGCTATTCCAAGCATATCCAATGGAGCGCATAATGTTTCAAAGTAAAGAACTGAACAAAATGTGAGAGATAGAGCATCAAAAGCCATACCAGACTACACCAAACACTTACAATCGAACTCACTCTGCCAACGTTTGAGACCAACGTCCACTTGTAGAGGGTTCTTCGATCTACTTCCCATCCCCCATCCGGCCCAATTACCAAGGCGAGAGAAATAACGGAAGACGGTAGGGCTGGATGATGTAGTCTTGGACCTCACCGAGTCATGTGGATCGGGTACCTAGTTAACAAAAGAAAATATTAAAAGGTGAGATTATGAACACCGGCCATCTTGTTTTTTATGTTAGGGTTTATATGAAAAAAAAATTTGTTTCACAAATATCTCAACAAGTTGAACATATTTTTTTGCTGTTTCATAATTATTAGAATAGTATGTCATCTTGTGAACTGCTTTTGTAGATAGTTGATAGTATTTATAAACTTTTTATTGCTGCAAAAAATTAATTTTACATTTATGCATCTAAGACACCTTTATTGAAAAAAAAAAACAATCACAAAATAATATATTCTACTAATTGCAAAAACTGCAAGAAAAAATATACACAGTTATTGATATATTTTGATACAAATTTGAATTTCTTCCTAGAAAGATAAATT
Ngertschi_FrenchBroad_N968 TTCTTAATATTATAATTCTAAAATTCTTAATATATTATATAATACTTAATGTAATAGCTTGTCATATAACGGATTCAACTGTTGGTTAATTTTAAAGTTGCAGTAAAATGACGTTATATTTTAGTCATATCACAAAAATAAACTACGAAAAAAAATAATTGACAATGAATTAACTGATAATCACAGGCATTATTTAATATATTTTTTTAAAAAAAATCGAAGTACACGTGAACAAAAACGAATCACGTCCTACAGAAAATCAGCGAAGAGTCTTAAAAATGATCCAAATTTACTCCTTTTGACCTCTACCGATGTATAAAAGGATTAATAACATTCCAGAGACAGGCAAAGAGGCTCATATCTGGATTATTATTATATTAATAATTCATAATGTTTGTAATATTATAATTATATATTAATTAATGTCAGTCGTATCAGATGTCCTTAAGGGAGGCTATTCCAAGCATATCCAATGGAGCGCATAATGTTTCAAAGTAAAGAACTGAACAAAATGTGAGAGATAGAGCATCAAAAGCCATACCAGACTACACCAAACACTTACAATCGAACTCACTCTGCCAACGTTTGAGACCAACGTCCACTTGTAGAGGGTTCTTCGATCTACTTCCCATCCCCCATCCGGCCCAATTACCAAGGCGAGAGAAATAACGGAAGACGGTAGGGCTGGATGATGTAGTCTTGGACCTCACCGAGTCATGTGGATCGGGTACCTAGTTAACAAAAGAAAATATTAAAAGGTGAGATTATGAACACCGGCCATCTTGTTTTTTATGTTAGTGTTTATATG-AAAAAAAATTTGTTTCACAAAAATCTCAACAAGTTGAACATATTTTTTTGCTGTTTCATAATTATTAGAATAGTATGTCATCTTGTGAACTTCTTTTGTAGATAGTTGATAGTATTTATAAACTTTTAATTGCTACAAAAAATTAATTTTACATTTATGCATTTAAGACACCTTTATT-AAAA-AAAAAACAGTCAAAAAATAATATATTCTACTAATTGCAAAAAATGCAAGAAAAAATATACACAGTTATTGATATATTTTGATACAAATTTGAATTTCTTCCTAGAAAGATAAATT
Ngertschi_HickoryNutGap_N810 TTCTTAATATTATAATTCTAAAATTCTTAATATAGTATATAATACTTAATGTAATAGCTTGTCATATAACGGATTCAACTGTTGGTTAATTTTAAAGTTGCAGTAAAATGACGTTATATTTTAGTCATATCACAAAAATAAACTACGAAAAAAAATAATTGACAATGAATTAACTGATAATCACAGGCATTATTTAATATATTTTTTTTAAAAAAATCGAAGTACACGTGAACAAAAACGAATCACGTCCTACAGAAAATCAGCGAAGAGTCTTAAAAATGATCCAAATTTACTCCTTTTGACCTCTACCGATGTATAAAAGGATTAATAACATTCCAGAGACAGGCAAAGAGGCTCATATCTGGATTATTATTATATTAATAATTCATAATGTTTGTAATATTATAATTATATATTAATTAATGTCAGTCGTATCAGATGTCCTTAAGGGAGGCTATTCCAAGCATATCCAATGGAGCGCATAATGTTTCAAAGTAAAGAACTGAACAAAATGTGAGAGATAGAGCATCAAAAGCCATACCAGACTACACCAAACACTTACAATCGAACTCACTCTGCCAACGTTTGAGACCAACGTCCACTTGTAGAGGGTTCTTCGATCTACTTCCCATCCCCCATCCGGCCCAATTACCAAGGCGAGAGAAATAACGGAAGACGGTAGGGCTGGATGATGTAGTCTTGGACCTCACCGAGTCATGTGGATCGGGTACCTAGTTAACAAAAGAAAATATTAAAAGGTGAGATTATGAACACCGGCCATCTTGTTTTTTATGTTAGTGTTTATATG-AAAAAAAATTTGTTTCACAAAAATCTCAACAAGTTGAACATATTTTTTTGCTGTTTCATAATTATTAGAATAGTATGTCATCTTGTGAACTTCTTTTGTAGATAGTTGATAGTATTTATAAACTTTTAATTGCTACAAAAAATTAATTTTACATTTATGCATCTAAGACACCTTTATTAAAAA-AAAAAACAGTCAAAAAATAATATATTCTACTAATTGCAAAAAATGCAAGAAAAAATATACACAGTTATTGATATATTTTGATACAAATTTAAATTTCTTCCTAGAAAGATAAATT
Nholsingeri_BrumleyCrk_N916 TTCTTAATATTATAATTCTAAAATTCTTAATATATTATATAATACTTAATGTAATAGCCTGTCATATAACGGATTAAACTGTTGGTTAATTTTAAAGTTGCAGTAAAATGACGTCATATTTTAGTCATATCACAAAAATAAACTCTGAAAAAAATTACTTGACAATGAATTAACTGATAATCACAGGCATTATTTAATATTTTTTTTTTAAAAAAATCAAAATATACGTGAACAAAAACGAATCAAGTCCTACAGAAAATCAGCGGAGAGTCTTAAAACCTATCCAAATTTACTCCTTTTGACCTCTACCGATGTATAAAAGGATTAATAACATTCCAGAGACAGGCAAAGAGGCTCATATCTGGATTATTATTTTATTAATAATTCATAATGTTTGTAATATTATAATTATATATTAATTAATGTCAGTCGTATCAGATGTTCTTAAGGGAGGCTATTCCAAGCATATCCAATGGAGCGCATAATGTTTCAAAGTAAAGAACTGAACAAAATGTGAGAGATAGAGCATCAAAAGCCATACCAGACTACACCAAACACTTACAATCGAACTCACTCTGCCAACGTTTGAGACCAACGTCCACTTGTAGAGGGTTCTTCGATCTACTTCCCATCCCCCATCCGGCCCAATTACCAAGGCGAGAGAAATAACGGAAGACGGTAGGGCTGGATGATGTAGTCTTGGACCTCACCGAGTCATGTGGATCGGGTACCTAGTTAACAAAAGAAAATATTAAAAGGTGAGATTATGAACACCGGCCATCTTGCTTTTTTTGTTAGTGTTTATATG-AAAAAAAATTTGTTTCACAAATATCTCAACAAGTTGAACATATTTTTTTGCTGTTTCATAATTATTAGAATAGTATGTCATTTTGTGAACTGCTTTTGTAGATAGTTGATAGTATTTATAAACTTTTTATTGCTGCAAAAAATTAATTTTACATTTATGCATCCAAGACACCTTTATTGAAAAAAAAAAACAGTCACAAAATAATATATTCGACTAATTGCAAAAACTGCAAGAAAAAATATACACAGTTATTGATATATTTTGATACAAATTTGAATTTCTTCCTAGAAAGATAAATT
Nholsingeri_PondCave_N541 TTCTTAATATTATAATTCTAAAATTCTTAATATATTATATAATACTTAATGTAATAGCCTGTCATATAACGGATTAAACTGTTGGTTAATTTTAAAGTTGCAGTAAAATGACGTCATATTTTAGTCATATCACAAAAATAAACTCTGAAAAAAATTACTTGACAATGAATTAACTGATAATCACAGGCATTATTTAATATTTTTTTTTAAAAAAAATCAAAATACACGTGAACAAAAACGAATCAAGTCCTACAGAAAATCAGCGAAGAGTCTTAAAACCTATCCAAATTTACTCCTTTTGACCTCTACCGATGTATAAAAGGATTAATAACATTCCAGAGACAGGCAAAGAGGCTCATATCTGGA-TATTATTATATTAATAATTCATAATGTTTGTAATATTATAATTATATATTAATTAATGTCAGTCGTATCAGATGTTCTTAAGGGAGGCTATTCCAAGCATATCCAATGGAGCGCATAATGTTTCAAAGTAAAGAACTGAACAAAATGTGAGAGATAGAGCATCAAAAGCCATACCAGACTACACCAAACACTTACAATCGAACTCACTCTGCCAACGTTTGAGACCAACGTCCACTTGTAGAGGGTTCTTCGATCTACTTCCCATCCCCCATCCGGCCCAATTACCAAGGCGAGAGAAATAACGGAAGACGGTAGGGCTGGATGATGTAGTCTTGGACCTCACCGAGTCATGTGGATCGGGTACCTAGTTAACAAAAGAAAATATTAAAAGGTGAGATTATGAACACCGGCCATCTTGCTTTTTTTGTTAGTGTTTATATG-AAAAAAAATTTGTTTCACAAATATCTCAACAAGTTGAACATATTTTTTTGCTGTTTCATAATTATTAGAATAGTATGTCATCTTGTGAACTGCTTTTGTAGATAGTTGATAGTATTTATAAACTTTTTATTGCTGCAAAAAATTAATTTTACATTTATGCATCCAAGACACCTTTATTGAAAAAAAAAAACAGTCACAAAATAATATATTCGACTAATTGCAAAAACTGCAAGAAAAAATATACACAGTTATTGATATATTTTGATACAAATTTGAATTTCTTCCTAGAAAGATAAATT
Njonesi_CaveSpringCave_N390 -----------------CTAAAATCCTTAATATATTATTTAATAATTAATGAAATAGCCTGTCATATAACGGATTAAGCGGTTGGTTAATTTTAAAGTTGCAGTAAAATGGCGTCATATTTTAGTCGTATCACAAAAATAAACTCCTAAAAAAATTACTTGACAAGGAATTAACTGATAATCACAGGCATTATTTAATATTTTTTTAAAAAAATAATCAAAAAACACGTGAACAAAAACGAATCA-ATCCTGCAGAAAAACAGCGAAGAGTCTTAAAAACGATCCAAATCTCTTCTTTTTGATCTCTCCCGATGTATAAAAGGATTAATAACATTCCAGAGACAGGCAAAGAGGCACATATCTGGACTATTATTATATTAATAATTTCTAATGTTTGTAATATTATAATTATATATTAATTAATCTAAGTCGTATCAGATGTCCTTAAGGGAGGCTATTCCAAGCATATTCAATGGAGCGCATAATGTTTCAAAGTAAAGAACTGAACAAAATGTGAGAGATAGAGCATCAAAAGCCATACCAGACTACACCAAACACTTACAATCGAACTCACTCTGCCAACGTTTGAGACCAACGTCCACTTGTTGAGGGTTCTTCGATCTACTTCCCATCCCCCATCCGGCCCAATTACCAAGGCGAGAGAAATAACGGAAGACGGTAGGGCTGGATGATGTAGTCTTGGACCTCACCGAGTCGTGTGGATCGGGTACCTAGTTAACAAAAGAAAATATTAAAAGGTGAGATTATGAACACTGACCATCTTGTTTTTTTTGTTAGTGTATATATATATATAAAATTTGTTTCACAAATATCTCAACAAGTTGAACATATTTTTTTGCTGTTTCACAATTATTAGAATAGTATGTCATCTTGTGAACTGCTTTTGTAGATAGTTGATAGTATTTATAAACTTTTTATTGCAGCAAAAAATCAATTTTACATTTATGCATCCAAGAAACCTTTATTGAAAAAAAAAAACAGTCACAAAATAATATATTCTACTAATAGCAAAAACTGCAAGAAAAAATATACACAGTTATTGATATATTTTGATGC-------------------------------
Nlowderi_upperFiresCreek_N820 TTCGTAATATTATAATTCTAAAATTCTTAATATATTATATAATACTTAATGTAATAGCTTGTCATATAACGGATTAAACTGTTGGTTAATTTTAAAGTTGCACTAAAATGGCGTCATATTTTAGTGATATCACAAAAATAAACTTCGAAAAAAATTACTTGACAATGAATCAACAGATAATCACAGGCATTAATTAATA-TTTTTTTTAAAAAAAATTAAAA-ACACGTGAACAAAAACGAATTACGCCCTACAGAAAATCAGCGAAGAGTCTTAAAAACGATCCAAATTTACTCCTTTTGACGTCTACCGATGTATCAAAGGATTAATAACATTTCAGAGACAGGCAAAGAGGCACATATCTGGATTATTATTATATTAATAATTCCTAATGTTTGTAATATTATAATTATATATTAATTAATGTCAATCGTATCAGATGTCCTTAAGGGAGGCTATTCCAAGCATATCCAATGGAGCGCATAATGTTTCAAAGTAAAGAACTGAACAAAATGTGAGAGATAGAGCATCAAAAGCCATACCAGACTACACCAAACACTTACAATCGAACTCACTCTGCCAACGTTTGAGACCAACGTCCACTTGTAGAGGGTTCTTCGATCTACTTCCCATCCCCCATCCGGCCCAATTACCAAGGCGTGAGAAATAACGGAAGACGGTAGGGCTGGATGATGTAGTCTTGGACCTCACCGAGTCATGTGGATCGGGTACCTAGTTAACAAAAGCAAATATTCAAAGGTGAGATTATGAACACTGACCATCTTGTTTTTCTTGTTAGTGTTTATATATATATA------------------------------------------------------------------------------------------------------------------------------------------------------------------------------------------------------------------------------------------------------------------------------------------------------
Nlula_BeeRockCave_G2091 TTTTTAATATTATAATTCTAAAATTCGTAATATATTATTTAATAATTAATGTAATAGCCTGTCATATAACGGATTAAGCCGTTGGTTAATTTTAAAGTTGCAGTAAAATGGCGTCATATTTTAGTCATATCACAAAAATAAATTCCGAAAAAAATTACTTGACAAGGAATTAACTGATAATCACAGGCATTATTTAACATTTTTTTAAAAAAATAATCAAAAAACACGTGAACAAAAGCGAATCA-GTCCTACA-AAACACAGCGAAGAGTCTTAAAAACGATCCAAATTTACTCCTTTTGATTTCTACCGGTGTATAAAAGAATTAATAACATTCCAGAGACAGGCAAAGAGACACATATCTGGACTAGTATTATATTAATAATTTCTAATGTTTGTAATATTATAATTGTATATTAATTAATGTCAGTCGTATCAGATGTCCTTAAGGGAGGCTATTTCAAGCATATCCAATGGAGCGCATAATGTTTCAAAGTAAAGAACTGAACAAAATGTGAGAGATAGAGCATCAAAAGCCATACCAGACTACACCAAACACTTACAATCGAACTCACTCTGCCAACGTTTGAGACCAACGTCCACTTGTAGAGGGTTCTTCGATCTACTTCCCATCCCCCATCCGGCCCAATTACCAAGGCGAGAGAAATAACGGAAGACGGTAGGGCTGGATGATGTAGTCTTGGACCTCACCGAGTCATGTGGATCGGGTACCTAGTTAACAAAAGAAAATATTAAGAGGTG--ATTATGAACACTGACCACCTTG-TTTTTCTGTTAGTGTTTATATATATATAAAATTTGTTTCACAAATATCTCAACAAGTTGAACATATTTTTTTGCCGTTTCACAATTATTAGAATAGTATGTCATCTTGTGAACTGCTTTTGTAGATAGTTGATAGTATTTATAAACTTTTTATTGCTGCAAAAAATTAATTTTACATTTATGCATCCTAGAAACCTTTATTGAAAAAAAAAAACAGTCACAAAATAATATATTCTACTAATTGCAAAAACTGCAAGAAAATATATACACGGTTCTTGATATATTTTGATGCAAATTTGAATTTCCTCCTAGAAAGATAAATT
Nlula_LulaFallsCave_G2084 TTTTTAATATTATAATTCTAAAATTCGTAATATATTATTTAATAATTAATGTAATAGCCTGTCATATAACGGATTAAGCCGTTGGTTAATTTTAAAGTTGCAGTAAAATGGCGTCATATTTTAGACATATCACAAAAATAAATTCCGAAAAAAATTACTTGACAAGGAATTAACTGATAATCACAGGCATTATTTAACATTTTTTTAAAAAAATAATCAAAAAACACGTGAACAAAAGCGAATCA-GTCCTACA-AAACACAGCGAAGAGTCTTAAAAACGATCCAAATTTACTCCTTTTGATTTCTACCGGTGTATAAAAGAATTAATAACATTCCAGAGACAGGCAAAGAGACACATATCTGGACTAGTATTATATTAATAATTTCTAATGTTTGTAATATTATAATTGTATATTAATTAATGTCAGTCGTATCAGATGTCCTTAAGGGAGGCTATTTCAAGCATATCCAATGGAGCGCATAATGTTTCAAAGTAAAGAACTGAACAAAATGTGAGAGATAGAGCATCAAAAGCCATACCAGACTACACCAAACACTTACAATCGAACTCACTCTGCCAACGTTTGAGACCAACGTCCACTTGTAGAGGGTTCTTCGATCTACTTCCCATCCCCCATCCGGCCCAATTACCAAGGCGAGAGAAATAACGGAAGACGGTAGGGCTGGATGATGTAGTCTTGGACCTCACCGAGTCATGTGGATCGGGTACCTAGTTAACAAAAGAAAATATTAAGAGGTG--ATTATGAACACTGACCACCTTG-TTTTTCTGTTAGTGTTTATATATATATA------------------------------------------------------------------------------------------------------------------------------------------------------------------------------------------------------------------------------------------------------------------------------------------------------
Nmimus_Straleys_N625 -----------------------------------------------------ATAGCCTGTCATATAACGGATTAAACTGTTG------------GTTGCAGTAAAATGACGTCATATTTTAGTCATATCACAAAAATAAACTCCGAAAAAAATTACTTGACAATGAATTAACTGACAATCACAGGCATTATTTAATATTTTTTTTTTAAAAAAATCAAAATACACGTGAACAAAAACGAATCACGTCCTACAGAAAATCAGCGAAGAGTCTTAAAAACGATCCAAATTTACTCCTTTTGACCTCTACCGATGTATAAAAGGATTAATAACATTCCAGAGACAGGCAAAGAGGCTCATATCGGGATTATTATTATATTAATAATTCATAATGTTTGTAATATTATAATTATATATTAATTAATGTCAGTCGTATCAGATGTCCTTAAGGGAGGCTATTCCAAGCATATCCAATGGAGCGCATAATGTTTCAAAGTAAAGAACTGAACAAAATGTGAGAGATAGAGCATCAAAAGCCATACCAGACTACACCAAACACTTACAATCGAACTCACTCTGCCAACGTTTGAGACCAACGTCCACTTGTAGAGGGTTCTTCGATCTACTTCCCATCCCCCATCCGGCCCAATTACCAAGGCGAGAGAAATAACGGAAGACGGTAGGGCTGGATGATGTAGTCTTGGACCTCACCGAGTCATGTGGATCGGGTACCTAGTTAACAAAAGAAAATATTAAAAGGTGAGATTATGAACACCGGCCATCTTGCGTTTTTTGTTAGTGTTTATATG-AAAAAAAATTTGTTTCACAAATATCTCAACAAGTTGAACATATTTTTTTGCTGTTTCATAATTATTAGAATAGTATGTCACCTTGTGAACTGCTTTTGTAGATAGTTGATAGTATTTATAAACTTTTTATTGCTGCAAAAAATTAATTTTACATTTATGCATCCAAGACACCTTTAATGAAAAAAAGAAACAGTCACAAAATAATATATTCGACTAATTGCAAAAACTGCAAGAAAAAATATACACAGTTATTGATATATTTTGATACAAATTTGAATTTCTTCCTAGAAAGATAAATT
Nnasicus_CaneyFork_N171 --------------------------------------------------------------------------------------------------------------ACGTCATATTTTAGTCATATCACAAAAATAAACTCCGAAAAAAATTACTTGACAATGAATTAACTGATAATCACAGGCATTATTTAATATTTTTTTTTAAAAAAAATCAAAATACACGTGAACAAAAACGAATCACGTCCTACAGAAAATCAGCGAAGAGTCTTAAAAATGATCCAAATTTACTCCTTTTGACCTCTACCGATGTATAAAAGGATTAATAATATTCCAGAGA-AGGCAAAGAGGCTCATATCTGGATTATTATTATATTAATAATTCATAATGTTTGTAATATTATAATTATATATTAATTAATGCCAGTCGTATCAGATGTCCTTAAGGGAGGCTATTCCAAGCATATCCAATGGAGCGCATAATGTTTCAAAGTAAAGAACTGAACAAAATGTGAGAGATAGAGCATCAAAAGCCATACCAGACTACATCAAACACTTACAATCGAACTCACTCTGCCAACGTTTGAGACCAACGTCCACTTGTAGAGGGTTCTTCGATCTACTTCCCATCCCCCATCCGGCCCAATTACCAAGGCGAGAGAAATAACGGAAGACGGTAGGGCTGGATGATGTAGTCTTGGACCTCACCGAGTCATGTGGATCGGGTACCTAGTTAACAAAAGAAAATATTAAAAGGTGAGATTATGAACACCGGCCATCTTGTTTTTTTTGTTAGTGTTTATATG-AAAAAAAATTTGTTTCACAAATATCTCAACAAGTTGAACATATTTTTTTGCTGTTTCATAATTATTAGAATAGTATGTCATCTTGTGAACTGCTTTTGTAGATAGTTGATAGTATTTATAAACTTTTTATTGCTGCAATAAATTAATTTTACATTTATGCATCTAAGGCACCTTTATTGAAAAAAAAAAACAGTCACAAAATAATATATTCTACTAATTGCAAAAACTCCAAAAAAAA-TATACACAGTTATTGATATATTTTGATACAAATTTGAATTT-------------------
Nnasicus_ConnosteeFalls_N696 TTCTTAATATTATAATTTTAAAATTCTTAACATATTATATAATACTTAATGTAATAGCCTTCCATATAACGGATTAAACTGTTGGTTAATTTTAAAGTTGCAGTAAAATGACGTCATATTTTAGTCATATCACAAAAATAAACTCCGAAAAAAATTACTTGACAATGAATTAACTGATAATCACAGGTATTATTTAATA-TATTTTTTTAAAAAAATCAAAATACACGTGAACAAAAACGAATCACGTTCTACAGAAAATCAGCGAAGAGTCTTAAAAATGATCCACATTTACTCCTTTTGACCTCTACCGATGTATAAAAGGATTAATAACATTCCAGAGACAGGCAAAGAGGCTCATATCTGGATTATTATTATATTAATAATTCATAATGTTTGTAATATTATAATTATATATTAATTAATGCCAGTCGTATCAGATGTCCTTAAGGGAGGCTATTCCAAGCATATCCAATGGAGCGCATAATGTTTCAAAGTAAAGAACTGAACAAAATGTGAGAGATAGAGCATCAAAAGCCATACCAGACTACATCAAACACTTACAATCGAACTCACTCTGCCAACGTTTGAGACCAACGTCCACTTGTAGAGGGTTCTTCGATCTACTTCCCATCCCCCATCCGGCCCAATTACCAAGGCGAGAGAAATAACGGAAGACGGTAGGGCTGGATGATGTAGTCTTGGACCTCACCGAGTCATGTGGATCGGGTACCTAGTTAACAAAAGAAAATATTAAAAGGGGAGATTATGAACACCGGCCATCTTGTTTTTTTTGTTAGTGTTTATATG-AAAAAAAATTTGTTTCCCAAATATCTCAACAAGTTGAACATATTTTTTTGCTGTTTCATAATTATTAGAATAGTATGTCATCTTGTGAACTGCTTTTGTAGATAGTTGACAGTATTTATAAACTTTTTATTGCTGCAAAAAATTAATTTTACATTTATGCATCTAAGACACCTTTATTGAAAAAAAAAAACAGTCACAAAATAATATATTCTACTAATTGCAAAAACTGCAAGAAAAAATATACACAGTTATTGATATATTTTGATACAAATTTGAATTTCTTCCTAGAAAGACAAATT
Nnasicus_CoweeTrain_N189 -------------------------------------------------------------------------------------------------------------------------------C-----AAAAATAAACTCCGAAAAAAATTACTTGACAATGAATTAACTGATAATCACAGGCATTATTTAATATTTTTTTTTAAAAAAAATCAAAATACACGTGAACAAAAACGAATCACGTCCTACAGAAAATCAGCGAAGAGTCTTAAAAATGATCCATATTTACTCCTTTTGACCTCTACCGATGTATAAAAGGATTAATAACATTCCAGAGACAGGCAAAGAAGCTCATATCTGGATTATTATTATATTAATAATTCATAATGTTTGTAATATTATAATTATATATTAATTAATGCCAGTCGTATCAGATGTCCTTAAGGGAGGCTATTCCAAGCATATCCAATGGAGCGCATAATGTTTCAAAGTAAAGAACTGAACAAAATGTGAGAGATAGAGCATCAAAAGCCATACCAGACTACATCAAACACTTACAATCGAACTCACTCTGCCAACGTTTGAGACCAACGTCCACTTGTAGAGGGTTCTTCGATCTACTTCCCATCCCCCATCCGGCCCAATTACCAAGGCGAGAGAAATAACGGAAGACGGTAGGGCTGGATGATGTAGTCTTGGACCTCACCGAGTCATGTGGATCGGGTACCTAGTTAACAAAAGAAAATATTAAAAGGGGAGATTATGAACACCGGCCATCTTGTTTTTTTTGTTAGTGTTTATATG-AAAAAAAATTTGTTTCCCAAATATCTCAACAAGTTGAACATATTTTTTTGCTGTTTCATTATTATTAGAATAGTATGTCATCTTGTGAACTGCTTTTGTAGATAGTTGATAGTATTTATAAACTTTTTATTGCTGCAAAAAATTAATTTTACATTTATGCATCTAAGACACCTTTATTGAAAAAAAAAAACAGTCACAAAATAATATATTCTACTAATTGCAAAAACTGCAAGAAAAAATATACACAGTTATTGATATATTTTGATACAAATTTGAATTTCTTCCTAGAAA--------
Npaynei_Grindstaff_N646 TTCTTAAGATTATAATTCTAAAATTCTTAATATATTATATAATACTTAATGTAATAGCCTGTCATATAACGGATTAAACTGTTGGTTAATTTTAAAGTTGCAGTAAAATGGCGTCATATTTTAGTCATATCACAAAAATAAACTCCGAAAAAAATTACTTGACAATGAATTAACTGATAATCACAGGCATTATTTAATATTTTTTTTTAAAAAAAATCAAAATACACGTGAACAAAAACGAATCACGTCCCACAGAAAATCAGCGAAGAGTCTTAAAAACGATCCAAATTTACTCCTTTTGACCTCTACCGATGTATAAAAGGATTAATAACATTCCAGAGACAGGCAAAGAGGCTCATATCTGGATTATTATTATATTAATAATTCATAATGTTTGTAATATTATAATTATATATTAATTAATGTCAGTCGTATCAGATGTCCTTAAGGGAGGCTATTCCAAGCATATCCAATGGAGCGCATAATGTTTCAAAGTAAAGAACTGAACAAAATGTGAGAGATAGAGCATCAAAAGCCATACCAGACTACACCAAACACTTACAATCGAACTCACTCTGCCAACGTTTGAGACCAACGTCCACTTGTAGAGGGTTCTTCGATCTACTTCCCATCCCCCATCCGGCCCAATTACCAAGGCGAGAGAAATAACGGAAGACGGTAGGGCTGGATGATGTAGGCTTGGACCTCACCGAGTCATGTGGATCGGGTACCTAGTTAACAAAAGAAAATATTAAAAAGTGAGATTATGAACACCGGCCATCTTGCTTTTTTTATTAGTGTTTATATG-AAAAAAAATTTGTTTCACAAATATCTCAACAAGTTGAACATATTTTTTTGCTGTTTCATAATTATTAGAATAGTATGTCATCTTGTGAACTGCTTTTGTAGATAGTTGATAGTATTTATAAACTTTTTATTGCTGCAAAAAATTAATTTTACATTTATGCATCCAAGACACCTTTATTGAAAAAAAAAAACAGTCACAAAATAATATATTCGACTAATTGCAAAAACTGCGAGAAAAAATATACACAGTTATTGATATATTTTCATACAAATTTGAATTTCTTCCTAGAAAGATAAATT
Npaynei_NorrisDamCave_N348 TTCTTAATATTATAATTCTAAAATTCTTAATATATTTTATAATACTTAATGTAATAGCCTGTCATATAACGGATTAAACTGTTGGTTAATTTTAAAGTTGCAGTAAAATGACGTCATATTTTAGTCATATCACAAAAATAAACTCCGAAAAAAATTACTTGACAATGAATTAACTGATAATCACAGGCATTATTTAATATTCTTTTTTTAAAAAAATCAAAATACACGTAAACAAAAACGAATCACGTCCCACAGAAAATCAGCGAAGAGTCTTAAAAACGATCCAAATTTACTCCTTTTGACCTCTACCGATGTATAAAAGGATTAATAACATTCCAGAGACAGGCAAAGAGGCTCATATCTGGATTATTATTATATTAATAATTCATAATGTTTGTAATATTATAATTATATATTAATTAATGTCAGTCGTATCAGATGTCCTTAAGGGAGGCTATTCCAAGCATATCCAATGGAGCGCATAATGTTTCAAAGTAAAGAACTGAACAAAATGTGAGAGATAGAGCATCAAAAGCCATACCAGACTACACCAAACACTTACAATCGAACTCACTCTGCCAACGTTTGAGACCAACGTCCACTTGTAGAGGGTTCTTCGATCTACTTCCCATCCCCCATCCGGCCCAATTACCAAGGCGAGAGAAATAACGGAAGACGGTAGGGCTGGATGATGTAGGCTTGGACCTCACCGAGTCATGTGGATCGGGTACCTAGTTAACAAAAGAAAATATTAAAAAGTGAGATTATGAACACCGGCCATCTTGCTTTTTTTGTTAGTGTTTATATG-AAAAAAAATTTGTTTCACAAATATCTCAACAAGTTGAACATATTTTTTTGCTGTTTCATAATTATTAGAATAGTATGTCATCTTGTGAACTGCTTTTGTAGATAGTTGATAGTATTTATAAACTTTTTATTGCTGCAAAAAATTAATTTTACATTTATGCATCCAAGACACCTTTATAGAAAAAAATAAACAGTCACAAAATAATATATTCGACTAATTGC------------------------------------------------------------------------------
Npaynei_UnakaMtns_N943 -------------AATTCTAAAATTCTTAATATATTATATAATACTTAATGTAATAGCCTGTCATATAACGGATTAAACTGTTGGTTAATTTTAAAGTTGCAGTAAAATGACGTCATATTTTAGTCATATCACAAAAATAAACTCCGAAAAAAATTACTTGACAATGAATTAACTGATAATCACAGGCATTATTTAATATTTTTTTTTAAAAAAAATCAAAATACACGTGAACAAAAACGAATCACGTCCTACAGAAAATCAGCGAAGAGTCTTAAAAACGATCCAAATTTACTCCTTTTGACCTCTACCGATGTATAAAAGGATTAATAACATTCCAGAGACAGGCAAAGAGGCTCATATCTGGATTATTATTATATTAATAATTCATAATATTTGTAATATTATAATTATATATTAATTAATGTCAGTCGTATCAGATGTCCTTAAGGGAGGCTATTCCAAGCATATCCAATGGAGCGCATAATGTTTCAAAGTAAAGAACTGAACAAAATGTGAGAGATAGAGCATCAAAAGCCATACCAGACTACACCAAACACTTACAATCGAACTCACTCTGCCAACGTTTGAGACCAACGTCCACTTGTAGAGGGTTCTTCGATCTACTTCCCATCCCCCATCCGGCCCAATTACCAAGGCGAGAGAAATAACGGAAGACGGTAGGGCTGGATGATGTAGGCTTGGACCTCACCGAGTCATGTGGATCGGGTACCTAGTTAACAAAAGAAAATATTAAAAAGTGAGATTATGAACACCGGCCATCTTGCTTTTTTTGTTAGTGTTTATATG-AAAAAAAATTTGTTTCACAAATATCTCAACAAGTTGAACATATTTTTTTGCTGTTTCATAATTATTAGAATAGTATGTCATCTTGTGAACTGCTTTTGTAAATAGTTGATAGTATTTATAAACTTTTTATTGCTGCAAAAAATTAATTTTACATTTATGCATCCAAGACACCTTTATTGAAAAAAAAAAACAGTCACAAAATAATATATTCGATTAATTGCAAAAACTGCAAGAAAAAATATACACAGTTATTGATATATTTTGATACAAATTTGAATTTCTTCCTAGAAAGATAAATT
Npecki_HaskellSims_G3697 TTCTTAATATTATCATTCTAAAATTTCTAATATATTATATAATAATTAATGTAATAGCCTGTCATATAGCGGATTAAACTATTGGTTAGTTTTAAAGTTACAGTAAAATGGCGTCATATTTTAGTCATATTACGGAAATAAACTCCAAAAAAAATTACTTGACTATGAATTAATTGATAATCACAGGCATTATTTAATA-----TTTTTAAAAAGATCAAAAAACACGTAAAAAAAACCGAATCACGTCCTACAGAAAATCAACGAAGAGTTTTAAAAACGATCCAAATTTACCCCTTTTGACCTCTACTGGTGTATAAAAGGATTGATAACATTCGAGAGACAGGCAGAGAGCCACATATCTGAGCTATTATTATATTAATAATTCCTAATGTTTATAATATTATAGTTATATATTAATTAATGTAAATCGTTTCAGATGTCCTTAAGGGAGGCTATTCCAAGCATATCCAATGGAGCGCATAATGTTTCAAAGTAAAAAACTGAACAAAATGTGAGAGATAGAGCATGAAAAGCCATACCAGACTACACCAAACACTTACAATCAAACTCACTCTGCCAACGTTTGAGACCAACGTCCACTTGTAGAGGATTCTTCGATCTACTTCCCATCCCCCATCCGGCCCAATTACCAAGGCGAGAGAAATAACGGAAGACGGTAGGGCTCGACGATGTAGTCTTGGACCTCACTGAGTCATGTGGATCGGGTACCTAGTTAACAAAAGAGAATA---AAAGGTGAGATTATGAACACCGACCATCTTGTTTTTTTTGCTAGTGTTTATATGAAAATAAAATTTGTTTCACAAATATCTCAACTAGTAGAACATATTTTTCTGCTGTTTCATAACTATTAGAATAGTATGTCATCTTGTGAACTGCTTTTGTAGATAGTTGATAGTATTTATAAACTTTTTCTTGCTGCAAAAAATTAATTTTACATTTATGCATCCAA-ACACCTTTATTGAAAAG-AAAAACAGTAACAAAATAATATATTCTACCAATTGCAAAAGCCGCAAGAAAAAATATACACAATTATTGATATATTTTGATACAAATTTGAATTTCTCCCTAGAAAGATAAATT
Npecki_HurricaneMazeCave_G2100 TTCTTAATATTATAATTCTAAAATTCCTATTATATTATATAATAATTAATGTAATAGCCTGTCATATAGCGGATTAAACTATTGGTTAGTTTTAAAGTTACAGTAAAATGGCGTCATATTTTAGTCATATCACCGAAATAAACTAAAAAAAAAATTACTTGACTATGAATTAATTGATAATCACAGGCAGTATTTAATA-----TTTTTAAAAAGATAAAAAAACACGTAAAAAAAACCGAATCACGTCCTACAGAAAATTAACGAAGAGTTTTAAAAACGATCCAAATTTACTCCTTTTGACCTCTACCGGTGTATAAAAGGATTGATAACATTCCAGAGACAGGCAGAGAGCCACATATCTGAGCTATTATTATATTAATAATTCCTAATGTTTCTAATATTATAGTTATATATTAATTAATGTAAATCGTTTCAGATGTCCTTAAGGGAGGCTATTCCAAGCATATCCAATGGAGCGCATAATGTTTCAAAGTAAAAAACTGAACAAAATGTGAGAGATAGAGCATAAAAAGCCATACCAGACTACACCAAACACTTACAATCGAACTCACTCTGCCAACGTTTGAGACCAACGTCCACTTGTAGAGGATTCTTCGATCTACTTCCCATCCCCCATCCGGCCCAATTACCAAGGCGAGAGAAATAACGGAAGACGGTAGGGCTGGACGATGTAGTCTTGGACCTCACCGAGTCATGTGGATCGGGTACCTAGTTAACAAAAGAGAATA---AAAGGTGAGATTATGAACACCGACCATCTTGTTTTTTTTGCTAGAGTTTATATGAAAATAAAATTTGTTTCACAAATATCTCAACTAGTTGAACATATTTTTCTGCTGTTTCATAACTATTAGAATAGTATGTCATCTTGTGAACTGCTTTTGTAGATAGTTGATAGTATTTATAAACTTTTTCTTGCTGCAAAAAATTAATTTTACATTTATGCATCCAAGACACCTTTATTGAAAAT-AAAAACAGTAACAAAATAATATATTCTACCAATTGCAAAAACTTCAAGAAAAAATATACACAATTATTGATATATTTTGATACAAATTTGAATTTCTTCCTAGAAAGATAAATT
Npecki_Monteagle_N062 -------TATTATAATTCTAAAATTTCTAATATATTATATAATAATTAA----------TGTCATATAGCGGATTATACTATTGGTTAGTTTTAAAGTTACAGTAAAATGGCGTCATATTTTAGTCATATCACGGAAATAAACTCCAAAAAAAATTACTTGACTATGAATTAATTGATAATGACAGGCATTATTTAATA-----TTTTTAAAAAGATAAAAAAAC------------CCGAATCACGTCCTACAGAAAATCAACGAAGAGTTTTAAAAACGATCCAAATTTACTCCTTTTGACCTCTACCGGTGTATAAAAGGATTGATAACATTCCAGAGACAGGCAGAGAGCCACATATCTGGACTATTATTATATTAATAATTCCTAATGTTTGTAATATTATAGTTATATATTAATTAATGTAAATCGTTTCAGATGTCCTTAAGGGAGGCTATTCCAAGCATATCCAATGGAGCGCATAATGTTTCAAAGTAAAAAACTGAACAAAATGTGAGAGATAGAGCATGAAAAGCCATACCAGACTACACCAAACACTTACAATCAAACTCACTCTGCCAACGTTTGAGACCAACGTCCACTTGTAGAGGATTCTTCGATCTACTTCCCATCCCCCATCCGGCCCAATTACCAAGGCGAGAGAAATAACGGAAGACGGTAGGGCTGGACGATGTAGTCTTGGACCTCACCGAGTCATGTGGATCGGGTACCTAGTTAACAAAAGAGAATA---AAAGGTGAGATTATGAACACCAATCATCTTGTTTTCACTCATAGTGTTTATATGAAAATAAAATTTGTTTCACAAATATCTCAACTAGTTGAATGTATTTTTCTGCTGTTTCATAACTATTAGAGTAGTATGTCATTTTGTGAACTGCTTTTGTAGAGAGTTGATAGTATTTATAAACTTTTTCTTGCTGCAAAAAATTAATTTTACATTTATCCATTTATGCATCCTTTATTGAAAAG-AAAAACAGTCACAAAATAATATATTCTACCAATTGCAAAAACTGCAAGAAAAAATATACACAATTATTGATATATTTTGATACAAATTTGAATTTCTCCCTAGAAAGATAAATT
Nperlakyi_SChimneys_N1079 TTTTTAATATTATAATTCTAAAATCCTTAATACATTATTTAATAATTAATGAAATAGCCTGCCATATAACAGATTAAGCCGTTGGTTAATTTTAAAGTTTCAGAAAAATGGCGACATATTTTAGTCATATCACAAAAATAAACTCCGAAAAAAATTACTTGACAAGGAATTAACTGATAATCACAGGCATTATTTAATATTTTTTTAAAAAAATAATCAAAAAACACGTGAACAAAAACGAATCA-GTCCTGCAGAAAAACAGCGAAGAGTCTTAAAAACTATCCAAATCTATTCTTTTTGATCTCTACCGGTGTATAAAAGGATTAATAACATTCCAGAGACAGGCCAAGAGGCATATATCTGGACTATTATTATATTAATAATTTCTAATGTTTGTAATATTATAATTATATATTAATTAATGTAAGTCGTATCAGATGTCCTTAAGGGAGGCTATTCCAAGCATATCCAATGGAGCGCATAATGTTTCAAAGTAAAGAACTGAACAAAATGTGAGAGATAGAGCATCAAAAGCCATACCAGACTACACCAAACACTTACAATCGAACTCACTCTGCCAACGTTTGAGACCAACGTCCACTTGTAGAGGGTTCTTCGATCTACTTCCCATCCCCCATCCGGCCCAATTACCAAGGCGAGAGAAATAACGGAAGACGGTAGGGCTGGATGATGTAGTCTTGGACCTCACCGAGTCGTGTGGATCGGGTACCTAGTTATTAAAAGAAAATATTAAAAGGTGAGATTATGCACACTGACCATCTTGTTTTTTTTGTTAGTGTATATATATATATA------------------------------------------------------------------------------------------------------------------------------------------------------------------------------------------------------------------------------------------------------------------------------------------------------
Nreclusus_Clingmans_N252 TTTTTAATATTATAATTCTAAAATCCTTAATATATTATTTAATAATTAATGAAATAGCCTGTCATATAACGGATTAAGCCGTTGGTTAATTTTAAAGTTGCAGTAAAATGGCGTCATATTTTAGTCATATCACAAAAATAAACTCCGAAAAAAATTACTTGACAAGGAATTAACTGATAATCACAGGCATTATTTAATATTTTTTTAAAAAAATAACCAAAAAACACGTGAACAAAAACGAATCA-GTCCTGCAGAAAAACAGCGAAGAGTCTTAAAAACGATCCAAATCTATTCTTTTTGATCTCTACCGGTGTATAAAAGGATTAATAACATTCCAGAGACAGGCAAAGAGGCACATATCTGGACTATTATTATATTAATAATTTCTAATGTTTGTAATATTATAATTATATATTAATTAATGTCAGTCGTATCAGATGTCCTTAAGGGAGGCTATTCCAAGCATATCCAATGGAGCGCATAATGTTTCAAAGTAAAGAACTGAACAAAATGTGAGAGATAGAGCATCAAAAGCCATACCAGACTACACCAAACACTTACAATCGAACTCACTCTGCCAACGTTTGAGACCAACGTCCACTTGTAGAGGGTTCTTCGATCTACTTCCCATCCCCCATCCGGCCCAATTACCAAGGCGAGAGAAATAACGGAAGACGGTAGGGCTGGATGATGTAGGCTTGGACCTCACCGAGTCGTGTGGATCGGGTACCTAGTTAACAAAAGAAAATATTAAAAGGTGAGATTATGAACACTGACCATCTCGTTTTTTTTGTTAGTGTTTATATATATATA------------------------------------------------------------------------------------------------------------------------------------------------------------------------------------------------------------------------------------------------------------------------------------------------------
Nreclusus_Newfound_N259 ---------------------------------------------------------CCTGTCATATAACGGATTAAGCCGTTGGTTAATTTTAAAGTTGCAGTAAAATGGCGTCATATTTTAGTCATATCACAAAAATAAACTCCGAAAAAAATTACTTGACAAGGAATTAACTGATAATCACAGGCATTATTTTATATTTTTTAAAAAAAATAATCAAAAAACACGTGAACAAAAACGAATCG-GTCCTACAGAAAAACAGCGAAGAGTCTTAAAAA-GATCCAAATTTACTCCTTTTGATCTCTACCGGTGTATAAAAGGATTAATAACATTCCAGAGACAGGCAAAGAGACACATATCTGGACTATTATTATATTAATAATTTCTAATGTTTGTAATATTATAATTATATATTAATTAATGTCAGTCGTATCAGATGTCCTTAAGGGAGGCTATTCCAAGCATATCCAATGGAGCGCATAATGTTTCAAAGTAAAGAACTGAACAAAATGTGAGAGATAGAGCATCAAAAGCCATACCAGACTACACCAAACACTTACAATCGAACTCACTCTGCCAACGTTTGAGACCAACGTCCACTTGTAGAGGGTTCTTCGATCTACTTCCCATCCCCCATCCGGCCCAATTACCAAGGCGAGAGAAATAACGGAAGACGGTAGGGCTGGATGATGTAGGCTTGGACCTCACCGAGTCATGTGGATCGGGTACCTAGTTAACAAAAGAAAATATTAAAAGGTGAGATTATGAACACTGACCATCTGGTTTTTTTTGTTAGTGTTTATATATAT---------------------------------------------------------------------------------------------------------------------------------------------------------------------------------------------------------------------------------------------------------------------------------------------------------
Nreclusus_Noland_N1051 --------------ATTCTAAAATCTTTAATATATTATTTAATAATTAATGAAATAGCCTGTCATATAACGGATTAAGAAGTTGGTTAATTTTAAAGTTGCAGTAAAATGGCGTCATATTTTACTCATATCACAAAAATAAACTCCGAAAAAAATTACTTGACAAGGAATTAACTGATAATCACAGGCATTATTTAATATTTTTTAAAAAAAATAATCAAAAAACACGTGAACAAAAACGAATCA-GTCCTACACAAAAACAGCGAAGAGTCTTAAAAA-GATCCAAATTTACTCCTTTTGATCTCTACCGGTGTATAAAATGATTAATAACATTCCAGAGACAGGCAATAGGGCACATATCTGGACTATTATTATATTAATAATTTCTAATGTTTGTAATATTATAATTATATATTAAT----GTCAGTCGTATCAGATGTCCTTAAGGGAGGCTATTCCAAGCATATCCAATGGAGCGCATAATGTTTCAAAGTAAAGAACTGAACAAAATGTGAGAGATAGAGCATCAAAAGCCATACCAGACTACACCAAACACTTACAATCGAACTCACTCTGCCAACGTTTGAGACCAACGTCCACTTGTAGAGGGTTCTTCGATCTACTTCCCATCCCCCATCCGGCCCAATTACCAAGGCGAGAGAAATAACGGAAGACGGTAGGGCTGGATGATGTAGGCTTGGACCTCACCGAGTCGTGTGGATCGGGTACCTAGTTAACAAAAGAAAATATTAAAAGGTGAGATTATGAACACTGACCATCTCGTTTTTTTTGTTAGTGTTTATATATATATAAATTTTGTTTCACAAATATCTCAACAAGTTGAACATATTTTTTTGCCGTTTCACAATTATTAGAATAGTATGTCATCTTGTGAACTGCTTTTGTAGATAGTTGATAGTATTTATAAACTTTTTATTGCTGGAAAAAATTAATTTTACATTTATGCATCCTAGAAACCTTTATTGAAAAAACAAAACAGTCACAAAATAATATATTCTACTAATTGCAAAAACTGCAAGACAAAATATACACAGTTATTGATATATTTTGATGCAAATTTGAAT---------------------
Nreclusus_Smokemont_N1020 ------ATATTATAATTCTAAAATCCTTAATATTTTATTTAATAATTAATGAAATAGCCTGTCATATAACGGATTAAGCCGTTGGTAAATTTTAAAGTTGCAG-AAAATGGCGTCATATTTTAGTCATATCACAAAAATAAACTCCGAAAAAAATTACTTGACAAGGAATTAACTGATAATCACAGGCATTATTTAATATTTTTAAAAAAAAATAACCAAAAAACACGTGAACAAAAACGAATCA-GTCCTGCAGAAAAACAGCGAAGAGTCTTAAAAACGATCCAAATCTATTCTTTTTGATCTCTACCGGTGTATAAAAGGATTAATAACATTCCAGAGACAGGCAAAGAGGCACATATCTGGACTATTATTATATTAATAATTTCTAATGTTTGTAATATTATAATTATATATTAATTAATGTCAGTCGTATCAGATGTCCTTAAGGGAGGCTATTCCAAGCATATCCAATGGAGCGCATAATGTTTCAAAGTAAAGAACTGAACAAAATGTGAGAGATAGAGCATCAAAAGCCATACCAGACTACACCAAACACTTACAATCGAACTCACTCTGCCAACGTTTGAGACCAACGTCCACTTGTAGAGGGTTCTTCGATCTACTTCCCATCCCCCATCCGGCCCAATTACCAAGGCGAGAGAAATAACGGAAGACGGTAGGGCTGGATGATGTAGGCTTGGATCTCACCGAGTCATGTGGATCGGGTACCTAGTTAACAATAGAAAATATTAAAAGGTGAGATTATGAACACTGACTATCTCGTTTTTTTTGTTAGTGGTTATATATATATAAAATTTGTTTCACAAATATCTCAACAAGTTGAACATATTTTTTTGCTGTTTCACAATTATTAGAATACTATGTCATCTTGTGAACTGCTTTTGTAGATAGTTGATAGTATTTATAAACTTTTTATTGCTGCAAAAAATTAATTTTACATTTATGCATCCAAGAAACCTTTATTGAAAAAAAAAAACAGTCACAAAATAATATATTCTACTAATTGCAAAAACTGCAAGAAAAAATATACACAGTTATTGATATATTTTGATGCAAATTTGAATTTTCCCCTAGA----------
Nroanensis_IngramBranch_N926 TTCTTAATATTATAATTCTAAAATTCTTAATATATTTTATAATACTTAATGTAATAGCCTGTCATATAACGGATTAAACTGTTGGTTAATTTTAAAGTTGCAGTAAAATGACGTCATATTTTAGTCATATCACAAAAATAAACTCCGAAAAAAATTACTTGACAATGAATTAACTGATAATCACAGGCATTATTTAATATTCTTTTTTTAAAAAAATCAAAATACACGTGAACAAAAACGAATCACGTCCCACAGAAAATCAGCGAAGAGTCTTAAAAACGATCCAAATTTACTCCTTTTGACCTCTACCGATGTATAAAAGGATTAATAACATTCCAGAGACAGGCAAAGAGGCTCATATCTGGATTATTATTATATTAATAATTCATAATGTTTGTAATATTATAATTATATATTAATTAATGTCAGTCGTATCAGATGTCCTTAAGGGAGGCTATTCCAAGCATATCCAATGGAGCGCATAATGTTTCAAAGTAAAGAACTGAACAAAATGTGAGAGATAGAGCATCAAAAGCCATACCAGACTACACCAAACACTTACAATCGAACTCACTCTGCCAACGTTTGAGACCAACGTCCACTTGTAGAGGGTTCTTCGATCTACTTCCCATCCCCCATCCGGCCCAATTACCAAGGCGAGAGAAATAACGGAAGACGGTAGGGCTGGATGATGTAGGCTTGGACCTCACCGAGTCATGTGGATCGGGTACCTAGTTAACAAAAGAAAATATTAAAAAGTGAGATTATGAACACCGGCCATCTTGCTTTTTTTGTTAGTGTTTATATG-AAAACAAATTTGTTTCACAAATATCTCAACAAGTTGAACATATTTTTTTGCTGTTTCATAATTATTAGAATAGTATGTCATCTTGTGAACTGCTTTTGTAGATAGTTGATAGTATTTATAAACTTTTTATTGCTGCAAAAAATTAATTTTACATTTATGCATCCAAGACACCTTTATTGAAAAAAAAAAACAGTCACAAAATAATATATTCGACTAATTGCAAAAACTGGGAGAAAAAATATACACAGTTATCGATATATTTTGATACAAATTTGAATTTCTTCCTAGAAAGATAAATT
Nroanensis_N_CarversGap_N928 TTCTTAATATTATAATTCTAAAATTCTTAATATATTATATAATACTTAATGTAATAGCCTGTCATATAACGGATTAAACTGTTGGTTAATTTTAAAGTTGCAGTAAAATGACGTCATATTTTAGTCATATCACAAAAATAAACTCCGAAAAAAATTACTTGACAATGAATTAACTGATAATCACAGGCATTATTTAATA--TATTTTTTTAAAAAATCAAAATACACGTGAACAAAAACGAATCACGTCCTACAGAAAATCAGCGAAGAGTCTTAAAAACGATCCAAATTTACTCCTTTTGACCTCTACCGATGTATAAAAGGATTAATAACATTCCAGAGACAGGCAAAGAGGCTCATATCTGGATTATTATTATATTAATAATTCATAATGTTTGTAATATTATAATTATATATTAATTAATGTCAGTCGTATCAGATGTCCTTAAGGGAGGCTATTCCAAGCATATCCAATGGAGCGCATAATGTTTCAAAGTAAAGAACTGAACAAAATGTGAGAGATAGAGCATCAAAAGCCATACCAGACTACACCAAACACTTACAATCGAACTCACTCTGCCAACGTTTGAGACCAACGTCCACTTGTAGAGGGTTCTTCGATCTACTTCCCATCCCCCATCCGGCCCAATTACCAAGGCGAGAGAAATAACGGAAGACGGTAGGGCTGGATGATGTAGTCTTGGACCTCACCGAGTCATGTGGATCGGGTACCTAGTTAACAAAAGAAAATATTAAAAGGTGAGATTATGAACACCGGTCATCTTGCTTTTTTTGTTAGAACTCCTTTG-AAAAAAAATTTGTTTCACAAATATCTCAACAAGTTGAACATATTTTTTTGCTGTTTCATAATTATTAGAATAGTATGTCATCTTGTGAACTGCTTTTGTAGATAGTTGATAGTATTTATAAACTTTTTATTGCTGCAAAAAATTAATTTTACATTTATGCAACCAAGACACCTTTATTGAAAAAAAAAAACAGTCACAAAATAATATATTCGACTAATTGCAAAAACTGCAAGAAAAAATATACACAGTTATTGATATATTTTGATACAAATTTGAATTTTTTCCTAGAAAGATAAATT
Nroanensis_RoanHighBluff_N762 TTCTTAATATTATAATTCTAAAAATCTTAATATATTATATAATACTTAATGTAATAGCCTGTCATATAACGGATTAAACTGTTGGTTAATTTTAAAGTTGCAGTAAAATGACGTCATATTTTAGTCATATCACAAAAATAAACTCCGAAAAAAATTACTTGACAATGAATTAACTGATAATCACAGGCATTATTTAATA--TTTTTTTTAAAAAAATCAAAATACATGTGAACAAAAACGAATCACGTCCTACAGAAAATCAGCGAAGAGTCTTAAAAACGATCCAAATTTACTCCTTTTGACCTCTACCGATGTATAAAAGGATTAATTACATTCCAGAGACAGGCAAAGAGGCTCATATCTGGATTATTATTTT--TAATAATTCATAATGTTTGTAATATTATAATTATATATTAATTAATGTCAGTCGTATCAGATGTCCTTAAGGGAGGCTATTCCAAGCATATCCAATGGAGCGCATAATGTTTCAAAGTAAAGAACTGAACAAAATGTGAGAGATAGAGCATCAAAAGCCATACCAGACTACACCAAACACTTACAATCGAACTCACTCTGCCAACGTTTGAGACCAACGTCCACTTGTAGAGGGTTCTTCGATCTACTTCCCATCCCCCATCCGGCCCAATTACCAAGGCGAGAGAAATAACGGAAGACGGTAGGGCTGGATGATGTAGTCTTGGACCTCACCGAGTCATGTGGATCGGGTACCTAGTTAACAAAAGAAAATATTAAAAAGTGAGATTATGAACACCGGCCATCTTGCTTTTTTTGTTAGAACACC----------AAATTTGTTTCACAAATATCTCAACAAGTTGAACATATTTTTTTGCTG------------------------------------------------------------------------------------------------------------------------------------------------------------------------------------------------------------------------------------------------------
Nsheari_BaldRiver_N1168 ------------------------------TATATTATTTAATAATTAATGTAATAGCCTGCCATATAACGGATTAAGCCGTTGGTTAATTTTAAAGTTGCAGTAAAATGGCGTCATATTTTAGCCATATCACAAAAATAAACTTCGAAAAAAATTACTTGACAAGAAATTAACTGATAATCACAGGCATTATTTAATATTTTTAAAAAAAAATAATCAAAAAACACGTGAACAAAAACGAATCA-GTCCTACA-CAAAACAGCGAAGAGTCTTAAAAA-GATCCAAATTTACTCCTTTTGATCTCTTCCGGTGTATAAAAGGATTAATAACATTCCAGAGACAGGCAAAGAAACCCATATCTGGACTATTATTCTATTAATAATTTCTAATGTTTGTAATATTATAATTATATATTAATTAATGTCAGTCGTATCAGATGTCCTTAAGGGAGGCTATTCCAAGCATATCCAATGGAGCGCATAATGTTTCAAAGTAAAGAACTGAACAAAATGTGAGAGATAGAGCATCAAAAGCCATACCAGACTACACCAAACACTTACAATCGAACTCACTCTGCCAACGTTTGAGACCAACGTCCACTTGTAGAGGGTTCTTCGATCTACTTCCCATCCCCCATCCGGCCCAATTACCAAGGCGAGAGAAATAACGGAAGACGGTAGGGCTGGATGATGCAGGCTTCGACCTCACCGAGTCATGTGGATCGGGTACCTAGTTAACAAAAGAAAATATTAAAAGGTGAGATTATGAACACTGACCATCTGGCTTTTTTCGTTAGTGTTTATATATATATA------------------------------------------------------------------------------------------------------------------------------------------------------------------------------------------------------------------------------------------------------------------------------------------------------
Nsheari_Cohutta_N826 AATTTAATATTATAATTCTAAAATTCTTCATATATTATTTAATAATTAATGTAATAGCCTGCCATATAACGGATTAAGCCGTTGGTTAATTTTAAAGTTGCAGTAAAATGGCGTCATATTTTAGCCATATCACAAAAATAAACTTCGAAAAAAATTACTTGACAAGAAATTAACTGATAATCACAGGCATTATTTAATA-TATTTTTTAAAAAAAATCAAAAAACACGTGAACAAAAACGAATCA-GTCCTACA-TAAAACAGCGAAGAGTCTTAAAAA-GATCCAAATTTACTCCTTTTGATCTCTACCGGTGTATAAAAGGATTAATAACATTCCAGAGACAGGCAAAGAGACACATATCTGGAGTATTATTATATTAATAATTTCTAATGTTTGTAATATTATAATTATATATTAATTAATGTCAGTCGTATCAGATGTCCTTAAGGGAGGCTATTCCAAGCATATCCAATGGAGCGCATAATGTTTCAAAGTAAAGAACTGAACAAAATGTGAGAGATAGAGCATCAAAAGCCATACCAGACTACACCAAACACTTACAATCGAACTCACTCTGCCAACGTTTGAGACCAACGTCCACTTGTAGAGGGTTCTTCGATCTACTTCCCATCCCCCATCCGGCCCAATTACCAAGGCGAGAGAAATAACGGAAGACGGTAGGGCTGGATGATGCAGGCTTGGACCTCACCGAGTCATGTGGATCGGGTACCTAGTTAACAAAAGAAAATATTAAAAGGTGAGACTATGAACACTGACCATCTGGTTTTTTTCGTTAGTGTTTATATATAT-----------------------------------------------------------------------TATGTCATCTTGTGAACTGCTTTAGTAGATAGTTGATAGTATTTATAAACTTTTTATTGCTGGAAAAAATTAATTTTACATTTATGCATCCTAGAAACCTTTATTGAAAAAAAAAAACAGTCACAAAATAATATATTCTACTAATTGCAAAAACTGCAAGACAAAATATACACAGTTATTGATATATTTTGATGCAAATTTGAATTTCCCGCTAGAAAGACAAATT
Nsheari_JoyceKilmer_N092 -------------------AAAATTCTTAATATATTATTTAACAATTAATGTAATAGCCTGCCATATAACGGATTAAGCCGTTGGTTAATTTTAAAGTTGCAGTAAAATGGCGTCATATTTTAGCCATATCACAAAAATAAACTTCGAAAAAAATTACTTGACAAGAAATTAACTGATAATCACAGGCATTATTGAATAATTTTTTTAAAAAA--ATCAAAAAACACGTGAACAAAAACGAATCA-GTCCTACA-CAAAACAGCTAAGAGTCTTAAAAA-GATCCAAATGTACTCCTTTTGATCTCTACCGGTGTATAAAAGGATTAATAACATTCCAGAGACTGGCAAAGAGACCCATATCTGGACTATTATTATATTAATAATTTCTAATGTTTGTAATATTATAATTATATATTAATTACTGTCAGTCGTATCAGATGTCCTTAAGGGAGGCTATTCCAAGCATATCCAATGGAGCGCATAATGTTTCAAAGTAAAGAACTGAACAAAATGTGAGAGATAGAGCATCAAAAGCCATACCAGACTACACCAAACACTTACAATCGAACTCACTCTGCCAACGTTTGAGACCAACGTCCACTTGTAGAGGGTTCTTCGATCTACTTCCCATCCCCCATCCGGCCCAATTACCAAGGCGAGAGAAATAACGGAAGACGGTAGGGCTGGATGATGCAGGCTTGGACCTCACCGAGTCATGTGGATCGGGTACCTAGTTAACAAAAGAAAATATTAAAAGGTGAGATTATGAACACTGACCATCTGGTTTTTTTCGTTAGTGTTTATATATATATAAATTTTGTTTCACAAATATCTCAACGAGTTGAAAATATTTTTTTGCCGTTTCACAATTATTAGAATAGTATGTCATCTTGTGAACTGCTTTTTTAGTTAGTTGATAGTATTTATTAACTTTTTATTGCTGGAAA----------------------------------------------------------------------------------------------------------------------------------------------------------------
Nsilvanus_Elijay_N395 TTCTTAATATTATAATTCTAAAATTCTTAATATATTATATAATACTTAATGTAATTGCCTGTCATATAACGGATTAAACTGTTGGTTAATTTTAAAGTTGCAGTAAAATGACGTCATATTTTAGTCATATCACAAAAATAAACTCCGAAAAAAATTACTTGACAATGAATTAACTGATAATCACAGGAATTATTTAATATTTTTTTTTAAAAAAAATCAAAATACACGTGAGCAAAAACGAATCACGTCCTACAGAAAATCAGCGAAGAGTTTTAAAAACGATCCAAATTTACTCCTTTTGACTTCTACCGATGTATAAAAGGATTAATAACATTCCAGAGATAGGCAAAGAGGCTCATATCTGAATTATTATTATATTAATAATTCATAATGTTTGTAATATTATAATTATATATTAATTAATGTCAGTCGTATCAGATGTCCTTAAGGGAGGCTATTCCAAGCATGTCCAATGGAGCGCATAATGTTTCAAAGTAAAGAACTGAACAAAATGTGAGAGATAGAGCATCAAAAGCCATACCAGACTACACCAAACACTTACAATCGAACTCACTCTGCCAACGTTTGAGACCAACGTCCACTTGTAGAGGGTTCTTCGATCTACTTCCCATCCCCCATCCGGCCCAATTACCAAGGCGAGAGAAATAACGGAAGACGGTAGGGCTGGATGATGTAGTCTTGGACCTCACCGAGTCATGTGGATCGGGTACCTAGTTAACAAAAGAAAATATTAAAAGGTGAGATTATGAACAGCGGCCATCTTGCTTTTTTTGTTAGTGTTTAAATG-AAAAAAAATTTGTTTCACAAATAGCTCAACAAGTAGAACATA-TTTTTTGCTGTTTCATAATTATTAGAATAGTATGTCATCTTGTGAACTGCTTTTGTAGATAGTTGATAGTATTTATAAACTTTTTATTGCTGCAAAAAATTAATTTTACATTTATGCATCCAAGACACCTTTATTGAAAAAAAAAAACAGTCACAAAATAATATATTCTACTAATTGCAAAATCTGCAAGAAAAAATATACACAGTTATTGATATATTTTGATACAAATTTGAATTTCTTCCTAGAAAGATAAAAT
Nsilvanus_GermanyCove_N1017 TTCTTAATATTATAATTCTAAAATTCTTAATATATTATATAATACTTAATGTAATAGCCTGTCATATAACGGATTAAACTGTTGGTTAATTTTAAAGTTGCAGTAAAATGACGTCATATTTTAGTCATATCACAAAAATAAACTCCGAAAAAAATTACTTGACAATGAATTAACTGATAATCACAGGAATTATTTAATA-TTTTTTTTAAAAAAAATCAAAATACACGTGAGCAAAAACGAATCACGTCCTACAGAAAATCAGCGAAGAGTTTTAAAAACGATCCAAATTTACTCCTTTTGACTTCTACCGATGTATAAAAGGATTAATAACATTCCAGAGACAGGCAAAGAGGCTCATATCTGAATTATTATTATATTAATAATTCATAATGTTTGTAATATTATAATTATATATTAATTAATGTCAGTCGTATCAGATGTCCTTAAGGGAGGCTATTCCAAGCATGTCCAATGGAGCGCATAATGTTTCAAAGTAAAGAACTGAACAAAATGTGAGAGATAGAGCATCAAAAGCCATACCAGACTACACCAAACACTTACAATCGAACTCACTCTGCCAACGTTTGAGACCAACGTCCACTTGTAGAGGGTTCTTCGATCTACTTCCCATCCCCCATCCGGCCCAATTACCAAGGCGAGAGAAATAACGGAAGACGGTAGGGCTGGATGATGTAGTCTTGGACCTCACCGAGTCATGTGGATCGGGTACCTAGTTAACAAAAGAAAATATT-AAAGGTGAGATTATGAACAGCGGCCATCTTGCTTTTTTTGTTAGTGTTTAAATG-AAAAAAAATTTGTTTCACAAATAGCTCAACAAGTAGAACATA-TTTTTTGCTGTTTCATAATTATTATAATAGTATGTCATCTTGTGAACTGCTTTTGTAGATAGTTGATAGTATTTATAAACTTTTTATTGCTGCAAAAAATTAATTTTACATTTATGCATCCAAGACACCTTTATTGAAAAAAAAAAACAGTCACAAAATAATATATTCTACTAATTGCAAAAACTGCAAGAAAAAATATGCACATTTATTGATATATTTTGATACAAATTTGAATTTCTTCCTAGAAAGATAAAAT
Nsilvanus_HeboMtn_N1029 TTCTTAATATTATAATTCTAAAATTCTTAATATATTATGTAATACTTAATGTAATAGCCTGTCATATAACGGATTAAACTGTTGGTTAATTTTAAAGTTGCAGTAAAATGACGTCATATTTTAGTCATATCACAAAAATAAACTCCGAAAAAAATTACTTGACAATGAATTAACTGATAATCACAGGCATTATTTAATATTTTTTTTTAAAAAAAATCAAAATACACGTGAGCAAAAACGAATCACGTCCTACAGAAAATCAGCGAAGAGTTTTAAAAACGATCCAAATTTACTCCTTTTGACTTCTACCGATGTATAAAAGGATTAATAACATTCCAGAGACAGGCAAAGAGGCTCATATCTGGATTATTATTATATTAATAATTCATAATGTTTGTAATATTATAATTATATATTAATTAATGTCAGTCGTATCAGATGTCCTTAAGGGAGGCTATTCCAAGCATATCCAATGGAGCGCATAATGTTTCAAAGTAAAGAACTGAACAAAATGTGAGAGATAGAGCATCAAAAGCCATACCAGACTACACCAAACACTTACAATCGAACTCACTCTGCCAACGTTTGAGTCCAACGTCCACTTGTAGAGGGTTCTTCGATCTACTTCCCATCCCCCATCCGGCCCAATTACCAAGGCGAGAGAAATAACGGAAGACGGTAGGGCTGGATGATGTAGTCTTGGACCTCACCGAGTCATGTGGATCGGGTACCTAGTTAACAAAAGAAAATATTAAAAGGTGAGATTATGAACAGCGGCCATCTTGCTTTTTTTGTTAGTGTTTAAATG-AAAAAAAATTTGTTTCACAAATATCTCAACAAGTAGAACATA-TTTTTTGCTGTTTCATAATTATTAGAATAGTATGTCATCTTGTGAACTGCTTTTGTAGATAGTTGATAGTATTTATAAACTCTTTATTGCTGCAAAAAAATAATTTTACATTTATGCATCCAAGACACCTTTATTGAAAAAAAAAAACAGTCAAAAAATAATATATTCTACTAATTGCAAAAACTGCAAGAAAAAATATACACATTTATTGATATATTTTGATACAAATTTGAATTTCTTCCTAGAAAGATAAATT
Nstupkai_BlowholeWOS_N285 TTTTTAATATTATAATTCTAAAATCCTTAATATATTATTTAATAATTAATGAAATAGCCTGTCATATAATGGATTAAGCCGTTGGTTAATTTTAAAATTGCAGTAAAATGGCGTCATATTTTAGTCATATCACAAAAATAAACTCCGAAAAAAATTACTTGACAAGGAATTAACTGATAATCACAGGCATTATTTAATATTTTTTTAAAAAAATATCCAAAAAACACGTGAACAAAAACGAATCG-GTCCTACAGAAAAACAGCGAAGAGTCTTAAAAACGATCCAAATTTACTCCTTTTGATCTCTACCGGTGTATAAAAGGATTAATAACATTACAGAGACAGGCAAAGAGGCACATATCTGGAGTATTATTATATTAATAATTTCTAATGTTTGTAATATTATAATTATATATTAATTAATGTAAGTCGTATCAGATGTCCTTAAGGGAGGCTATTCCAAGCATATCCAATGGAGCGCATAATGTTTTAAAGTAAAGAACTGAACAAAATGTGAGAGATAGAGCATCAAAAGCCATACCAGACTACACCAAACACTTACAATCGAACTCACTCTGCCAACGTTTGAGACCAACGTCCACTTGTAGAGGGTTCTTCGATCTACTTCCCATCCCCCATCCGGCCCAATTACCAAGGCGAGAGAAATAACGGAAGACGGTAGGGCTGGATGATGTAGGCTTGGACCTCACCGAGTCGTGTGGATCGGGTACCTAGTTAACAAAAGAAAATATTAAAAGGTGAGATTATGAACACTGACCATCTCGTTTTTTTTGTTAGTGGTTATGTATATATA------------------------------------------------------------------------------------------------------------------------------------------------------------------------------------------------------------------------------------------------------------------------------------------------------
Nstupkai_Blowing_N356 ---------------------AATCCTTAATATATTATTTAATAATTAATGAAATAGCCTGTCATATAATGGATTAAGCCGTTGGGTAATTTTAAAATTGCAGTAAAATGGCGTCATATTTTAGTCATATCACAAAAATAAACTCCGAAAAAAATTACTTGACAAGGAATTAACTGATAATCACAGGCATTATTTAATATTTTTTTAAAAAAATAATCAAAAAACACGTGAACAAAAACGAATCA-GTCCTACA-CAAAACAGCGAAGAGTCTTGAAAA-GATCCAAATTTACTCCTTTTGATCTCTACCGGTGTATAAAAGGATTAATAACATTCCAGAGACAGGCAAAGAGACACATATCTGGACTATTATTATATTAATAATTTCTAATGTTTGTAATATTATAATTATATATTAATTAATGTCAGTCGTATCAGATGTCCTTAAGGGAGGCTATTCCAAGCATATCCAATGGAGCGCATAATGTTTCAAAGTAAAGAACTGAACAAAATGTGAGAGATAGAGCATCAAAAGCCATACCAGACTACACCAAACACTTACAATCGAACTCACTCTGCCAACGTTTGAGACCAACGTCCACTTGTAGAGGGTTCTTCGATCTACTTCCCATCCCCCATCCGGCCCAATTACCAAGGCGAGAGAAATAACGGAAGACGGTAGGGCTGGATGATGTAGGCTTGGACCTCACCGAGTCGTGTGGATCGGGTACCTAGTTAATAAAAGAAAATATTAAAAGGTGAGATTATGAACACTGACCATCCGGTTTTTTTTGTTAGTGTTTATATATA----------------------------------------------------------------------------------------------------------------------------------------------------------------------------------------------------------------------------------------------------------------------------------------------------------
Nstupkai_LittleRiver_N293 TTTTTAATATTATAATTCTAAAATCCTTAATATATTATTTAATAATTAAT-AAATAGCCTGTAATATAACGGATTAAGCCGTTGGTTAATTTTAAAGTTGCAGTAAAATGGCGTCATATTTTAGTCATATCACAAAAATAAACTCAGAAAAAAATTACTTGACAAGGAATTAACTCATAATCACAGGCATTATTTAATATTTTTTAAAAAAAATAATCAAAAAACACGTGAACAAAAACGAATCA-GTCCTACA-CAAAACAGCGAAGAGTCTTGAAAA-GATCCAAATTTACTCCTTTTGATCTCTACCGGTGTATAAAAGGATTAATAACATTCCAGAGACAGGCAAAGAGACACATATCTGGAGTATTATTATATTAATAATTTCTAATGTTTGTAATATTATAATTATATATTAATTAATGTCAGTCGTATCAGATGTCCTTAAGGGAGGCTATTCCAAGCATATCCAATGGAGCGCATAATGTTTCAAAGTAAAGAACTGAACAAAATGTGAGAGATAGAGCATCAAAAGCCATACCAGACTACACCAAACACTTACAATCGAACTCACTCTGCCAACGTTTGAGACCAACGTCCACTTGTAGAGGGTTCTTCGATCTACTTCCCATCCCCCATCCGGCCCAATTACCAAGGCGAGAGAAATAACGGAAGACGGTAGGGCTGGATGATGTAGGCTTGGACCTCACCGAGTCATGTGGATCGGGTACCTAGTTAACAAAAGAAAATATTAAAAGGTGAGATTATGAACACTGACGATCAGGTTTTTTTTGTTAGTGTTTATATATATATA------------------------------------------------------------------------------------------------------------------------------------------------------------------------------------------------------------------------------------------------------------------------------------------------------
Nstygius_ObeLee_N0656 TTCTTAATATTATAATTTTAAAATTCCTAATATATTACATAATAATTAATGTAATAGCCTGTCATATAACGGATTAAACTGTTGGTTAATTTTAAAGTTGCAGTAAAATGGCATCATATTTGAGTCATATCACAAAAATAAACTCCGAAAAAAATTACTTGACAATGAATTAACTGATAACCACAGGCATTATTTAATA--TTTTTATAAAAAAAATCAAAAAACACGTAAACAAAAACGAATCACGTCCTGCATAAAATCAGCAAAGAGTTTTAAAAACGATTCTAATTTACTCCTTTTGACCTCTACCGGTG----------TTAATAACATTCTAGAGACAGGCAGAGAGCCACATATCTGGACTATTATTATATTAATAATTCCTAATGTTTGTAATATTATAATTATATATTAATTAATCT-AGTCGTTTCAGATGTTCTTAAGGGAGGCTATTCCAAGCATATCCAATGGAGCGCATAATGTTTCAAAGTAAAGAACTGAACAAAATGTGAGAGATAGAGCATGAAAAGCCATAGCAGACTACACCAAACACTTACAATCGAACTCACTCTGCCAACGTTTGAGACCAACATCCACTTGTAGAGGGTTCTTCGATCTACTTCCCATCCCCCATCCGGCCCAATTACCAAGGCGAGAGAAATAACGGAAGACGGTAGGGCTGGATGATGTAGTCTTGGACCTCACCGAGTCATGTGGATCGGGTACCTAGTTAACAAAAGAAAATA---AAAAGTGAGATTATGAAAACCGGTCATCTTTTTTTTTTTGTTAGTGTTTATATGAAAAAAAAATTTGTTTCACAAATATCTCAACTAGTTGAACATATTTTTTTGCTGTTTCATAACTATTAGAATAGTATGTCATCTTGTGAACTGCTTATGTGTATAGCTCGCAATAGTTATAGAGAT-----------GGAAAAGGAGTTGTAGGTTTATTCACCCAGGGGATTTTCATGAACAAGAAAAAATAACTCTAAAATTTTATTTTTTTTTAGCCGTGCAATTTTTAGGTTGAAACAGTCGCAATTGTTAAGAAATATTTGTTTATTATGTAATTTATTTATAAGAAAATAAATT
Nstygius_RavenB_N1022 TTCTTAATATTATAATTTTAAAATTCCTAATATATTATATAATAATTAATGTAATAGCCTGTCATATAACGGATTAAACTGTTGGTTAATTTTAAAGTTGCAGTAAAATGGCATCATATTTGAGTCATATCACAAAAATAAACTCCGAAAAAAATTACTTGACAATGAAT-----------------------------TTTTTATAACAAAAAAATCAAAAAACACGTAAACAAAAACGAATCACGTCCTGCATAAAATCAGCAAAGAGTTTTAAAAACGATTCTAATTTACTCCTTTTGACCTCTACCGGTG----------TTAATAACATTCCAGAGACATGCAGAGAGCCACATATCTGGACTATTATTATATTAATAATTCCTAATGTTTGTAATATTATAATTATATATTAATTAATCT-AGTCGTTTCAGATGTTCTTAAGGGAGGCTATTCCAAGCATATCCAATGGAGTGCATAATGTTTCAAAGTAAAGAACTGAACAAAATGTGAGAGATAGAGCATGAAAAGCCATACCAGACTACACCAAACACTTACAATCGAACTCACTCTGCCAACGTTTGAGACCAACGTCCACTTGTAGAGGGTTCTTCGATCTACTGCCCATCCCCCATCCGGCCCAATTACCAAGGCGAGAGAAATAACGGAAGACGGTAGGGCTGGATGATGTAGTCTTGGACCTCACCGAGTCATGTGGATCGGGGACCTAGTTAACAAAAGAAAATA---AAAAGTGAGATTATGAACACCGGTCATCT--TTTTTTTTGTTAGTGTTTATATGAAAAAAAAATTTGTTTCACAAATATCTCAACTAGTTGAACATATTTTTTTGCTGTTTCATAACTATTAGAATAGTATGTCATCTTGTGAACTGCTTTTGTAGATAGTTGATAGCATTTATAAGCTTTTTCTTGCTGCAAAAAATTAATTTTACATTTATGCATCCAATACACCTTTATTGAAAAA-AAAAACAATCACAAAATAATATATTCTACTGATTACAAAACATGCAAGAAAAAAAATACACAGTTATTTATATATTTCGATACAAATTTGAATTTCTCCTTAGAAAGATAAATT
Ntempletoni_BaldMtns_N950 TTCTTAATATTATAATTCTAAAATTCTTAATATATTATATAATACTTAATGTAATAGCCTGTCATATAACGGATTAAACTGTTGGTTAATTTTAAAGTTGCAGTAAAATGAAGTAATATTATAGTCATATCACAAAAATAAACTCCGAAAAAAATTACTCGACAATGAATT--CTGATAATCACAGGCATTATGTAATA--TTTTTTTAGAAAAAATCAAAATACACGTGAACAAAAACGAATCACGTCCTACAGAAAATCAGCGAAGAGTCTTAAAAATGATCCAAATTTACTCCTTTTGACCTCTACCGATGTATAAAAGGATTAATAACATTCCAGAGACGGGCAAAGAGGCTCATATCTGGATTATTATTATATTAATAATTCATAATGTTTGTAATATTATAATTATATATTAATTAATGTCAGTCGTATCAGATGTCCTTAAGGGAGGCTATTCCAAGCATATCCAATGGAGCGCATAATGTTTCAAAGTAAAGAACTTAAGAAAATGTGAGAGATAGAGCATCAAAAGCCATACCAGACTACACCAAACACTTACAATCGAACTCACTCTGCCAACGTTTGAGACCAACGTCCACTTGTAGAGGGTTCTTCGATCTACTTCCCATCCCCCATCCGGCCCAATTACCAAGGCGAGAGAAATAACGGAAGACGGTAGGGCTGGATGATGTAGTCTTGGACCTCACCGAGTCATGTGGATCGGGTACCTAGTTAAGAAAGGAAAATATTAAAAGGTGAGATTATGAACACCGGCCATCTTGTTTTTTTTGTTAGTGTTTATATG-AAAAAAAATTTGTTTCACAAATATCTCAACAAGTTGAACATATTTTTTTGCTGTTTCATAATTATTAGAATAGTATGTCATCTTGTGAACTGCTTTTGTAGATAGTTGATAGTATTTATGAACTTTTTATTGCTGCAAAAAATTAATTTTACATTTATGCATCTAAGACACTTTTATTGAAAAAAAAAAACAGTCACAAAATAATATATTCTACTAATTGCAAAAACTGCAAGAAAAAATATACACAAT--TTGATATATTTTGATACAAATTTGAATTTCTTCCTAGAAAGAT-----
Ntempletoni_ClarksCreek_N945 TTCTTAATATTATAATTCTAAAATTCTTAATATATTATATAATACTTAATGTAATAGCCTGTCATATAACGGATTAAACTGTTGGTTAATTTTAAAGTTGCAGTAAAATGACGTAATATTTTAGTCATATCACAAAAATAAACTCCGAAAAAAATTACTCGACAATGAATTAACTGATAATCACAGGCATTATGTAATATTTTTTTTTAGAAAAAATCAAAATACACGTGAACAAAAACGAATCACGTCCTACAGAAAATCAGCTAAGAGTCTTAAAAATGATCCAAATTTACTCCTTTTGACCTCTACCGATGTATAAAAGGATTAATAACATTCCAGAGACGGGCAAAGAGGCTCATATCTGGATTATTATTATATTAATAATTCATAATGTTTGTAATATTATAATTATATATTAATTAATGTCAGTCGTATCAGATGTCCTTAAGGGAGGCTATTCCAAGCATATCCAATGGAGCGCATAATGTTTCAAAGTAAAGAACTTAACAAAATGTGAGAGATAGAGCATCAAAAGCCATACCAGACTACACCAAACACTTACAATCGAACTCACTCTGCCAACGTTTGAGACCAACGTCCACTTGTAGAGGGTTCTTCGATCTACTTCCCATCCCCCATCCGGCCCAATTACCAAGGCGAGAGAAATAACGGAAGACGGTAGGGCTGGATGATGTAGTCTTGGACCTCACCGAGTCATGTGGATCGGGTACCTAGTTAAGAAAGGAAAATATTAAAAGGTGAGATTATGAACACCGGCCATCTTGTTTTTTTTGTTAGTGTTTATATG-AAAAAAAATTTGTTTCACAAATATCTCAACAAGTTGAACATATTTTTTTGCTGTTTCATAATTATTAGAATAGTATGTCATCTTGTGAACTGCTTTTGTAGATAGTTGATAGTATTTATGAACTTTTTATTGCTGCAAAAAATTAATTTTACATTTATGCATCTAAGACACTTTTATTGAAAAAAAAAAACAGTCACAAAATAATATATTCTACTAATTGCAAAAACTGCAAGAAAAAATATACACAGTTATTGATATATTTTGATACAAATTTGAATTTCTTCCTAGAAAGATAAATT
Ntempletoni_ScronceCreekRd_N1223 TTCTTAATATTATAATTCTAAAATTCTTAATATATTATATAATACTTAATGTAATAGCCTGTCATATAACGGATTAAACTGTTGGTTAATTTTAAAGTTGCAGTAAAATGACGTAATATTTTAGTCATATCACAAAAATAAACTCCGAAAAAAATTACTCGACAATGAATTAACTGATAATCACAGGCATTATGTAATATTTTTTTTTAGAAAAAATCAAAATACACGTGAACAAAAACGAATCACGTCCTACAGAAAATCAGCTAAGAGTCTTAAAAATGATCCAAATTTACTCCTTTTGACCTCTACCAATGTATAAAAGGATTAATAACATTCCAGAGACGGGCAAAGAGGCTCATATCTGGATTATTATTATATTAATAATTCATAATGTTTGTAATATTATAATTATATATTAATTAATGTCAGTCGTATCAGATGTCCTTAAGGGAGGCTATTCCAAGCATATCCAATGGAGCGCATAATGTTTCAAAGTAAAGAACTTAACAAAATGTGAGAGATAGAGCATCAAAAGCCATACCAGACTACACCAAACACTTACAATCGAACTCACTCTGCCAACGTTTGAGACCAACGTCCACTTGTAGAGGGTTCTTCGATCTACTTCCCATCCCCCATCCGGCCCAATTACCAAGGCGAGAGAAATAACGGAAGACGGTAGGGCTGGATGATGTAGTCTTGGACCTCACCGAGTCATGTGGATCGGGTACCTAGTTAAGAAAGGAAAATATTAAAAGGTGAGATTATGAACACCGGCCATCTTGTTTTTTTTGTTAGTGTTTATATG-AAAAAAAATTTGTTTCACAAATATCTCAACAAGTTGAACATATTTTTTTGCTGTTTCATAATTATTAGAATAGTATGTTATCTTGTGAACTGCTTTTGTAGATAGTTGATAGTATTTATGAACTTTTTATTGCTGCAAAAAATTAATTTTACATTTATGCATCTAAGACACGTTTATTGAAAAAAAAAAACAGTCACAAAATAATATATTCTACTAATTGCAAAAACTGCAAGAAAAAATATACACAGTTATTGATATATTTTGATACAAATTTGAATTTCTTCCTAGAAAGATAAATT
Ntennessensis_IndianCave_N052 ----TAATATTATAATTCTAAAATTCTTAATATATTATATAATACTTAATGTAATAGCCTGTCATATAACGGATTAAACTGTTGGTTAATTTTAAAGTTGCAGTAAAATGACGTCATATTTTAGTCATATCACAAAAATAAACTCCGAAAAAAATTACTTGACAATGAATTAATTGATA----------TTATTTAATATTTTTTTTTAAAAAAAATCAAAATACACGTGAACAAAAACGAATCACGTCCTACAGAAAATCAGCGAACAGTCTTAAAAATGATCCAAATTTACTCCTTTTGACCTCTACCGATATATAAAAGGATTAATAACATTCCAGAGACAGGCAAAGAGGCTCATATCTGGATTATTATTATATTAATAATTCATAATGTTTGTAATATTATAATTAAATGTCAGTTAATGTGAGTCGTATCAGATGTCCTTAAGGGAGGCTATTCCAAGCATATCCAATGGAGCGCATAATGTTTCAAAGTAAAGAACTGAACAAAATGTGAGAGATAGAGCATCAAAAGCCATACCAGACTACACCAAACACTTACAATCGAACTCACTCTGCCAACGTTTGAGACCAACGTCCACTTGTAGAGGGTTCTTCGATCTACTTCCCATCCCCCATCCGGCCCAATTACCAAGGCGAGAGAAATAACGGAAGACGGTAGGGCTGGATGATGTAGTCTTGGACCTCACCGAGTCATGTGGATCGGGTACCTAGTTAACAAAAGAAAATATTAAAAGGTGAGATTATAAACACCGGCCATCTTGCTTTTTTTGTTAGTGTTTATATG-AAAAAAAATTTGTTTCACAAATATCTCAACAAGTTGAACATATTTTTTTGCTGTTTCATAATTATTAGAATAGTATGTCATCTTGTGAACTGCTGTTGTAGATAGTTGATAGTATTTATAAACTTTTTATTGCTGCAAAAAATTAATTTTACATTTATGCATCCAAGACACCTTTATTGAAAA-AAAAAACAGTCACAAAATAATATATTCGACTAATTGCAAAAACTGCAAGAAAAAATATACACAGTTATTGATATATTTTGAAACAAATTTGAATTTCTTCCTAAAAAGATAAATT
Ntennessensis_LittleStony_N645 TTCTTAATATTATAATTCTAAAATTCTTAATATATTATATAATACTTAATGTAATAGCCTGTCATATAACGGATTAAACTGTTGGTTAATTTTAAAGTTGCAGTAAAATGACGTCATATTTAAGTCATATCACAAAAATAAACTCCGAAAAAAATTACTTGACAATGAATTAACTGATA----------TTATTTAATATTTTTTTTTAAAAAAAATCAAAATACACGTGAACAAAAACGAATCACGTCCTACAGAAAATCAGCGAACAGTCTTAAAAATGATCCAAATTTACTCCTTTTGACCTCTACCGATATATAAAAGGATTAATAACATTCCAGAGACAGGCAAAGAGGCTCATATCTGGATTATTATTATATTAATAATTCATAATGTTTGTAATATTATAATTAAATGTCAGTTAATGTGAGTCGTATCAGATGTCCTTAAGGGAGGCTATTCCAAGCATATCCAATGGAGCGCATAATGTTTCAAAGTAAAGAACTGAACAAAATGTGAGAGATAGAGCATCAAAAGCCATACCAGACTACACCAAACACTTACAATCGAACTCACTCTGCCAACGTTTGAGACCAACGTCCACTTGTAGAGGGTTCTTCGATCTACTTCCCATCCCCCATCCGGCCCAATTACCAAGGCGAGAGAAATAACGGAAGACGGTAGGGCTGGATGATGTAGTCTTGGACCTCACCGAGTCATGTGGATCGGGTACCTAGTTAACAAAAGAAAATATTAAAAGGTGAGATTATAAACACCGGCCATCTTGCTTTTTTTGTTAGTGTTTATATG-AAAAAAAATTTGTTTCACAAATATCTCAACAAGTTGAACATATTTTTTTGCTGTTTCATAATTATTAGAATAGTATGTCATCTTGTGAACTGCTGTTGTAGATAGTTGATAGTATTTATAAACTTTTTATTGCTGCAAAAAATTAATTTTACATTTATGCATCCAAGACACCTTTATTGAAAA-AAAAAACAATCACAAAATAATATATTCGACTAATTGCAAAAACTGCAAGAAAAAATATACACAGTTATTGATATATTTTGAAACAAATATGAATTTCTTCCTAAAAAGATAAATT
Ntennessensis_Watauga_N1046 ---------------------------------------------------TAATAGCCTGTCATATAACGGATTAAACTGTTGGTTAATTTTAAAGTTGCAGTAAAATGACGTCATATTTTAGTCATATCACAAAAATAAACTCCGAAAAAAATTACTTGACAATGAATTAACTGATA----------TTATTTAATATTTTTTTTAAAAAAAAATCAAAATACACGTGAACAAAAACGAATCACGTCCTACAGAAAATCAGCGAACAGTCTTAAAAATGATCCAAATTTACTCCTTTTGACCTCTACCGATATATAAAAGGATTAATAACATTCCAGAGACAGGCAAAGAGGCTCATATCTGGATTATTATTATATTAATAATTCATAATGTTTGTAATATTATAATTAAATGTCAGTTAATGTGAGTCGTATCAGATGTCCTTAAGGGAGGCTATTCCAAGCATATCCAATGGAGCGCATAATGTTTCAAAGTAAAGAACTGAACAAAATGTGAGAGATAGAGCATCAAAAGCCATACCAGACTACACCAAACACTTACAATCGAACTCACTCTGCCAACGTTTGAGACCAACGTCCACTTGTAGAGGGTTCTTCGATCTACTTCCCATCCCCCATCCGGCCCAATTACCAAGGCGAGAGAAATAACGGAAGACGGTAGGGCTGGATGATGTAGTCTTGGACCTCACCGAGTCATGTGGATCGGGTACCTAGTTAACAAAAGAAAATATTAAAAGGTGAGATTATAAACACCGGCCATCTTGCTCTTTTTGTTAGTGTTTATATGAAAAAAAAATTTGTTTCACAAATATCTCAACAAGTTGAACATATTTTTTTGCTGTTTCATAATTATTAGAATAGTATGTCATCTTGTGAACTGCTGTTGTAGATAGTTGATAGTATTTATAAACTTTTTATTGCTGCAAAAAATTAATTTTACATTTATGCATCCAAGACACCTTTATTGAAAA-AAAAAACAGTCACAAAATAATATATTCGACTAATTGCAAAAACTGCAAGAAAAAATATACACAGTTATTGATATATTTTGAAACAAATTTGAATTTCTTCCTAAAAAGATAAATT
