# Supplementary material for: ﻿New species in old mountains: integrative taxonomy reveals ten new species and extensive short-range endemism in Nesticus spiders (Araneae, Nesticidae) from the southern Appalachian Mountains
Source: Zookeys. 2023 Feb 3;1145:1–130. doi: 10.3897/zookeys.1145.96724 (PMC10208238; doi:10.3897/zookeys.1145.96724)
Supplement: Supplementary material 4 — Input alignments, analysis log files, and output tree files [file zookeys-1145-001_article-96724__-s004.zip › uce-200851 (modified).phy]

 90 710
Nesticus_Japan_G2153 CATATACCTAC------------------CTTTTATTTAACATTGAT--AAACAATATATT------TTAATAAAACTTTCTAAATCTTATGTATATTTCGACTTACCTTGTCCCACGTTAAAAATGACGTCACACAGGTGTCTATTGCTTTGAAAAGCTCTCCCAAAATCTCGGGCCAATTGTTCAAAACCTTCGAAAGTATCACGTACGCCATCTAATAACGGACTAGAGGGTCTCATGTGGCCTATTGGTCTCCAAGAACCTCGCCTAGAAAAAACGGGAAATTGCTGTAACTATTCTTAATATTTTAGAGAAATGTTGA-----AAATGTAAAAA------------GTTTCAGGCGCACTATTTAAA---TGCAGAAAAACTACCCAATCAAGAAATTTGAAGATTACAGGGTAGTAAGAAAGAAATAGAGAGAGAGAGAGAGAG------------AGGTGTATTTGAAATTCATTCA-TAATTATTAAAATATTG-------AATTTTTTAGTTAGAGA--CAACTGTTATAAAATGCCATCAATAATTAATATTTTCTGTCTAATCTTAGCA-----------------TTCTGTGTTGATACGGTTTC-----------------CGTCACTTTTGCATACAGGAGAGACTTTTACAGATAATTCCAGGAATTATGTG-----------------------
Nesticus_nahaunus_Mexico_G2881 AGTATACATGT------------------CCTTCCTTTAACAATGGTTAAAAGATTATATTTATTT-TAAATAAAGTTTCCTACATTTTGTGTACTTTTGGACTTACCTTGTCCAACGTTAAAGATGACGTCACACAGGTGTCTATTGTTTTGAAAAGCTCTCCCAAAATCTCGGGCCAGTTGTTCGAAACCTTCGAAAGTATCACGGACGCCATCTAATAACGGACTTGAAGGTCTCATGTGGCCTATAGGCCGCCAAGATCCTCGTCTAGAAGAATCAGAAAAATGTTCAATTAATTTTTAATAGTAGAAAGAAGCATAAAAACATAAAAAAAAGAAAGAAATTAATGATGATATTTTGTTTTTCTTTAACATAGAAGGAAAATTATA------------TTATAAGTCATTGAACTACGAAAAAGAAATAACGAGGGCGGGGTATCG--------GTTTATGCAAATGTATAGAGTAGCCAAGTATC--CATCTAATTTGCAATAAGCTTCACTCACTATAAGTCCAGTTTCTACG--TGATTATTTGTAACAATTGGCTCCTCTTCTATCCTATTGTAATAAACAAAGACTTGTTTTAGATTGCGATAGAATTAATCAATATTAATCATGTCTTAAAATTTTAAGCCAA----GCAATTACGAAATATGTTAACAATTAAATTATTATTAGTTACAACTA------
Nsilvestrii_Hellgate_N1108 GTTCTATATCTCCCAGGTACAGATATATCCAATCACTTCACAAATGTTATAGGA---TATTTATATATAAAAAAAACCCTCTCGAATATTTGATCATTTGAACTTACCTTGCCCAACGTTGAAGATAACGTCACACAGGTGTCTATTGTTTTGAAAAGCTCTTCCAAAGTCTCGGGCCAGTTGTTCGAAGCCTTCAAAAGTATCGCGGACGCCGTCCAATAACGGACTCGAGGGTCTCATGTGGCCTATTGGCCGCCAAGATCCTCGTCTAGATGAATGACAAAGCCATTAAAATTATTCTTAAGAAAGAAAGAAAATACAGAACCATATACATCACAAAAAAAGTAAGCTTCGTCTAATATTTGCTGTACATCTTAAAGAAAAAA----------ATGTTTTCATTACATGTTATGGACTTATAGAAATCT----TTGTGTCGAATCACGGATTGTATTTTAGGTATGATATCAGGTTATGTAACAGATAT-----------------CTTCTCCCCG------------TTTTTGCGA------------------AAATCTATTTTTAATCATATCGAGATAATCGTTTGTAAATTTTAAATACTTAATTAGTC---CAAGTCATTTTTTTTTTAAAATTTTACTACAGGATAGTCTGTTATTTAATATTCCGCAATTCAAAAATTTTATAGAT-------------
Narcheri_Cheaha_N023 TGTATATATAC----------TATATGTCTCGTTATTTAACGATGGTGAAAAGATTATATTTATTTCTAAATAAAGATTCCTACATTCAGTGTACTTTGGGATTTACCTTGCCCAACGTTAAAGATGACGTCACACAGGTGTCTATTATTTTGAAAAGCTCTTCCGAAATCCCGGGCCAGTTGTTCGAAACCTTCGAAAGTATCACGGACGCCATCTAATAACGGACTCGAGGGTCTCATGTGGCCTATTGGCCGCCAAGATCCTCGTCTAGAAAAATGAGAAAAACGTTAAATTAATTTTTAATAGTAGAAAGAAGCACAAACACATCAAAAAAAGAAGAAAATTAATTTTCGTCTGATACTTTTTTTTAACATTGAAGAAAAATTATACATACAGGGTGGTTTTAAATTATTGGACATTAAAAGTAAAACAAAGAAATGCAGGAACCGCTGCTATTGTTTAAATAAGTAAGCAGTTTAGTTAGTAATTAGTAAGCAGTTAGCAGATACTTTTTTTGGTTGAAGTTTTTTTTTCTTCGATTAGTCATGGATGATAAGAAAATTTTCTTCAATCAGCGCACAATGACCAGTGGTATGTTTCGAATTATTACAGACTCAGGTGAAACATCGTGAGCCTTAAGTTTTCCTGCAAGATTGATCATTGCGTAACATGTCGAGATACATATGTTGATTGGGTATAGGTTTTCCTT
Narcheri_MillShoalCreek_N727 TGTATATATAC----------TATATGTCTCGTTATTTAACGATGGTGAAGAGATTATATTTATTTCTAAATAAAGATTCCTACATTCAGTGTACTTTGGGATTTACCTTGCCCAACGTTAAAGATGACGTCACACAGGTGTCTATTATTTTGAAAAGCTCTTCCGAAATCCCGGGCCAGTTGTTCGAAACCTTCGAAAGTATCACGGACGCCATCTAATAACGGACTCGAGGGTCTCATGTGGCCTATTGGCCGCCAAGATCCTCGTCTAGAAAAATGAGAAAAACGTTAAATTAATTTTTAATAATAGAAAGAAGCACAAACACATCAAAAAAAGAAGAAAATTAATTTTCGTCTGATACTTTTTTTTAACATTGAAGAAAAATTATACATACAGGGTGGTTTTAAATTATTGGACATTAAAAGTAAAACAAAGAAATGCAGGAACCGCTGCTATTGTTTAAATAAGTAAGC--------------------------------------------------------------------------------------------------------------------------------------------------------------------------------------------------------------------------------------------
Nbarri_Bishop_N1072 -ATATATATATTATATGTATGTGTGTGTCTCGTTATTTAACAATGGTTAAAAGATAATATTTATTTCTAAGTAAAGCTT----CAGTCAGTGTACTTTGGGACTTACCTTGCCCAACATTAAAGATGACATCACACAGGTGTCTATTGTTTTGAAAAGCTCTCCCAAAATCTCGGGCCAGTTGTTCGAAACCTTCGAAAGTATCACGTACACCGTCTAATAACGGACTTGAAGGTCTCATATGGCCTATAGGCCGCCAAGATCCTCGTCTAGAAAAATCAAAAAAACGTTAAATTAATTTTTAATAGTTGAGAGAAGCACAAAGACATAAAAGAAAGAATTAAATTAATCTTCGTCTGATAATTTTTTTTAACATTGAAGAAAAATTATACATATAGGGTGGTTATAAATTATTGGGCATTAAAAAAGAAACAAAGAAATATAGGAACCACTGCTATCGTTTAAATAAGTAAGCAGTTTAG-------TTAGTAAGCAG-TAGCAGATAAATTTTTTGGCTGCAGGTTTATTTTCTTCGA-TGGTCATGGATGATAAGGAATTTTTCTTCAATCAGCGCACAGTGACCAGTGGTGTGTTTCGAATTATTACAGACTCAGGCGAAAC---ATGGGCCTCAAGTTTTCCAGCAGGATTGACCATGGCGTAACATGTCGAGATACATATGTCGATTGGGTATAGGTTTTTCCT
Nbarri_LostCoveCave_N0065 -ATATATATATTATATGTATGTGTGTGTCTTGTTATTTAACAATGGTTAAAAGATAATATTTATTTCTAAGTAAAGCTT----CAGTCAGTGTACTTTGGGACTTACCTTGCCCAACGTTAAAGATGACATCACACAGGTGTCTATTGTTTTGAAAAGCTCTCCCAAAATCTCGGGCCAGTTGTTCGAAACCTTCGAAAGTATCACGTACACCGTCTAATAACGGACTTGAAGGTCTCATATGGCCTATAGGCCGCCAAGATCCTCGTCTAGAAAAATCAAAAAAACGTTAAATTAATTTTTAATAGTTGAGAGAAGCACAAAGACATAAAAGAAAGAATTAAATTAATCTTCGTCTGATAATTTTTTTTAACATTGAAGAAAAATTATACATACAGGGTGGTTATAAATTATTGGGCATTAAAAAAGAAACAAAGAAATATAGGAACCACTGCTATCGTTTAAATAAGTAAGCAGTTTAG-------TTAGTAAGCAGTTAGCAGATAAATTTTTTGGCTGCAGGTTTATTTTCTTCGA-TGGTCATGGATGATAAGGAATTTTTCATCAATCAGCGCACAGTGACCAGTGGTGTGTTTCGAATTATTACAGACTCAGGCGAAAC---ATGGGCCTCAAGTTTTCCAGCAGGATTGACCATGGCGTAACATGTCGAGATACATATGTCGATTGGGTATAGGTTTTTCCT
Nbarri_eyed_ClayCave_G2082 -ATATATATATTATATATATATATATAT-----------TATATGATTAAAAGCTTATATTTATTTCTAAATAAAGCTTCCTACATTCAGTGTACTTTGGGACTTACCTTGCCCAACGTTAAAGATGACATCACACAGGTGTCTATTGTTTTGAAAGGCTCTCCCAAAATCTCGGGCCAGTTGGTCGAAACCTTCGAAAGTATCACGTACACCATCTAATAACGGACTCGAGGGTCTCATATGGCCTATCGGCCGCCAAGATCCTCGTCTAGAAAAATCAGAAAAACGTTAAATTAATTTTTAATAGTTGAAAGAAGCACAAAGACACAAAAGAAAGAATTGAATTAATCTTCGCCTGATACAATTTTTTAACATTGAAGAAAAATTATACATACAGGGAGGTTATAAATTATTGGGAATTAAAAGAAAAACAAAGAAATGTAGGAACCGCTGCTATCGTTTAACTAAGTAAGCAGTTTAGTTAGTAATTAGTAAGCAGTTAGCAGATAATTTTTTTGGCTGTAGGTTTAATTTCTTCGATTGGTC--------------------------------------------------------------------------------------------------------------------------------------------------------------------
Nbarrowsi_Gregorys_N270 TGTATATATAC----------TATATGCCTCGTTATTTAACAATGGTGAAAAGATTATATTTATTTCTAAATAAAGCTTCCTACATTCAGTGCACTTTGGGACTTACCTTGCCCAACGTTAAAGATGACGTCACACAGGTGTCTATTGTTTTGAAAAGCTCTTCCAAAATCTCGGGCCAGTTGTTCGAAACCTTCGAAAGTATCACGGACGCCATCTAATAACGGACTCGAGGGTCTCATATGGCCTATAGGCCGCCAAGATCCTCGTCTAGAAAAATCAGAAAAACGTTAAATTAATTTTTAATAGTAGGAAGA-GCAGAAAGACAT---------AATTGAATTAATCTTCGTCTGATAATTTTTTTTACCATTGAAGAAAAATTATACATACAGGGTGGTTATAAATTATTGAGCATTAAAAAAGAAACAAAGAAATGTAGGAACCGCTGCTATCGTTTAAATAAGTAAGCAGTTTAGTTAGTACTTAGTAAGCAGTTAGCATATATTTTTTTTGGCTGTAGGTTTATTTTCTTC----TGTCATGGATGATAAGAAAATTTTCTTCAATCAACGCACAATGACC--TCGTATGTTTCGAATTATTACAGGCTCAGGTGAAACATCGTGAGCCTCAAGTTTTCCATCAAGATTGACCATTTCGTAACATGTCGAGATACATATGTCGATTG----------------
Nbarrowsi_Tuckaleechee_N360 TGTATATATAC----------TATATGCCTCGTTATTTAACAATGGTGCAAAGATTATATTTATTTCTAAATAAAGCTTCCTACATTCAGTGCACTTTGGGACTTACCTTGCCCAACGTTAAAGATGACGTCACACAGGTGTCTATTGTTTTGAAAAGCTCTTCCAAAATCTCGGGCCAGTTGTTCGAAACCTTCGAAAGTATCACGGACGCCATCTAATAACGGACTCGAGGGTCTCATATGGCCTATAGGCCGCCAAGATCCTCGTCTAGAAAAATCAGAAAAACGTTAAATTAATTTTTAATAGTAGGTAGA-GCAGAAAGACAT---------AATTGAATTAATCTTCGTCTGATAATTTTTTTTACCATTGAAGAAAAATTATACATACAGGGTGGTTATAAATTATTGAGCATTAAAAAAGAAACAAAGAAATGTAGGAACCGCTGCTATCGTTTAAATAAGTAAGCAGTTTAGTTAGTAATTAGTAAGCAGTTAGCATATATTTTTTTTGGCTGTAGGTTTATTTTCTTC----GGTCATGGATGATAAGAAAATTTTCTTCAATCAACGCACAATGACC--TCGTATGTTTCGAATTATTACAGGCTCAGGTGAAACATCGTGAGCCTCAAGTTTTCCATCAAGATTGACCATTTCGTAACATGTCGAGATACATATGTCGATTGGCTATAGGTTTTTCCT
Nbishopi_DryFalls_N150 TATATATATGTTGTGTGTGTGTGTGTGTCTCGTTATTTAACAATGGTTAAAAGATTATATTTATTTCTAAGTAAAGCTTCCTACAGTCGGTGTACTTTGGGACTTACCTTGCCCAACGTTAAAGATGACATCACACAGGTGTCTATTGTTTTGAAAAGCTCTCCCAAAATCTCGGGCCAGTTGTTCGAAACCTTCGAAAGTATCACGTACACCGTCTAATAACGGACTCGAGGGTCTCATATGGCCTATAGGCCGCCAAGATCCTCGTCTAGAAAAATCAGAGAAACGTTAAATTAATTTTTAATAGTAGAAAGAAGTACAAAGACATAAAAAAAAGAAGGGAATTAATCTTCGTCTAATAATTTTTTTTAACATTGAAGAAAAATTATACATACAGGGTGGTTATAAATTATTGGGCATTAAAAGAAAAACAAAGAAATATAGGAACCGCTGCTATCGTTTAAATAAGTAAGCAGTTTAG-------TTAGTAAGCAGTTAGCAGATAAATTTTTTGGCTGTAGGTTTATTTTCTTCGA-TGGTCATGGACGATAAGAAATTTTTCTTCAATCAGCGCACAGTGACGAGTG-TATGTTTCGAATTATTACAGACTCAGGCGAAGCATCATGGGCCTCAAGTTTTCCAGCAAGATTGACTATTGTGTAACATGTCGAGATACATATGTTGATGGAGTATAGGCTTTTCCT
Nbishopi_PoleCr_Chattooga_N885 ---ATATATATTATATATATATGCGTGTCTCGTTATTTAACAATGGTTAAAAGATTATATTTATTTCTAAGTAAAGCTTCCTACAGTCAGTGTACTTTGGGACTTACCTTGCCCAACGTTAAAGATGACATCACACAGGTGTCTATTGTTTTGAAAAGCTCTCCCAAAATCTCGGGCCAGTTGTTCGAAACCTTCGAAAGTATCACGTACACCGTCTAATAACGGACTCGAGGGTCTCATATGGCCTATAGGCCGCCAAGATCCGCGTCTAGAAAAATCAGAGAAAAGTTAAATTAATTTTTAATAGTAGAAAGAAGCACAAAGACATAAAAAAAAGAAGGGAATTAATCTTCGTCTAATAATTTTTTTTAACATTGAAGAAAAATTATACATACAGGGTGATTATAAATTATTGGGTATTAAAAGAAAAAAAAAGAAATATAGGAACAGCTGCTATCGTTTAAATAAGTAAGCAGTTTAGTTAGTAATTAGTAAGCAGTTAGCAGATAAATTTTTTGGCTGTAGGTTTAT-----------------------------------------------------------------------------------------------------------------------------------------------------------------------------------
Nbishopi_StandingIndian_N131 TATATGTGTGTTGTGTGTGTGTGTGTGTCTCGTTATTTAACAATGGTTAAAAGATTATATTTATTTCTAAGTAAAGCTTCCTACAGTCGGTGTACTTTGGGACTTACCTTGCCCAACGTTAAAGATGACATCACACAGGTGTCTATTGTTTTGAAAAGCTCTCCCAAAATCTCGGGCCAGTTGTTCGAAACCTTCGAAAGTATCACGTACACCGTCTAATAACGGACTCGAGGGTCTCATATGGCCTATAGGCCGCCAAGATCCTCGTCTAGAAAAATCAGAGAAACGTTAAATTAATTTTTAATAGTAGAAAGAAGTACAAAGACATAAAAAAAAGAAGGGAATTAATCTTCGTCTAATAATTTTTTTTAACATTGAAGAAAAATTATACATACAGGGTGGTTATAAATTATTGGGCATTAAAAGAAAAACAAAGAAATATAGGAACCGCTGCTATCGTTTAAATAAGTAAGCAGTTTAG-------TTAGTAAGCAGTTAGCAGATAAATTTTTTGGCTGTAGGTTTATTTTCTTCGA-TGGTCATGGACGATAAGAAATTTTTCTTCAATCAGCGCACAGTGACGAGTG-TATGTTTCGAATTATTACAGACTCAGGCGAAGCATCATGGGCCTCAAGTTTTCCAGCAAGATTGACTATTGTGTAACATGTCGAGATACATATGTTTATGGAGTATAGGCTTTTCCT
Nbrimleyi_NewberryCr_N984 -ATATCCATGTGATGAGATAATACATATTTCATAGTTACTACATACCTCATAGCTAATAACTATTTTTGTATAAAGCTTCCTACATTCAGTGTACTTTGGGACTTACCTTGCCCAACGTTAAAGATGACATCACACAGGTGTCTATTGTTTTGAAAGGCTCTCCCAAAATCTCGGGCCAGTTGGTCGAAACCTTCGAAAGTATCACGTACACCATCTAATAACGGACTCGAGGGTCTCATATGGCCTATAGGCCGCCAAGATCCTCGTCTAGAAAAATCAGAAAAACGTTAAATTAATTTTTAATAGTTGAAAGAAGCACAATGACATAAAAGAAAGAATTGAATTAATCTTCGGCTGATAATTTTTTTTAACATTGAAGAAAAATTATGCATACAGGGAGGTTATAAATTATTCAGGATTAGAAGAAAAACAAAGAAATGTAGGAACCGCTGCTATCGTTTAACTAAGTAAGTAGTTTAGTTAGTAATTAGTAAGCAGTTAGCAGATAATTTTTTTGGCTGTAGGTTTATTTTCTTCGATTGGTCATGGATGATAAGAAATTTTTCTTCAATCAGCGCACAGTGACCAGTGGTATGTTTCGAATTATTACAGACT-------------ATAGACCTATAGATTATCGATAGTATCGATAGTT-TGAAACAATCGATGCTCAATATACAATCGGACAATATATTTTTTT-
Nbrimleyi_RumblingBald_N241 -ATATCCATGTGATGAGATAATACATATCTCATAGTTACTACATACCTCATAGCTAATAACTATTTTTGTATAAAGCTTCCTACATTCAGTGTACTTTGGGACTTACCTTGCCCAACGTTAAAGATGACATCACACAGGTGTCTATTGTTTTGAAAGGCTCTCCCAAAATCTCGGGCCAGTTGGTCGAAACCTTCGAAAGTATCACGTACACCATCTAATAACGGACTCGAGGGTCTCATATGGCCTATAGGCCGCCAAGATCCTCGTCTAGAAAAATCAGAAAAACGTTAAATTAATTTTTAATAGTTGAAAGAAGCACAATGACATAAAAGAAAGAATTGAATTAATCTTCGGCTGATAATTTTTTTTAACATTGAAGAAAAATTATGCATACAGGGAGGTTATAAATTATTGAGAATTAAAAGAAAAACAAAGAAATGTAGGAACCGCTGTTATCGTTTAACTAAGTAAGTAGTTTAGTTAGTAATTAGTAAGCAGTTAGCAGATAATTTTTTTGGCTGTAGGTTTATTTTCTTCGATTGGTCATGGATGATAAGAAATTTTTCTTCAATCAGCGCACAGTGACCAGTGGTATGTTTCGAATTATTACAGACT-------------ATAGACCTATAGTTTATCGATAGTATCGATAGTT-TGAAACAATCGATGCTCAATATACAATCGGGCAATAGATTTTTTTC
Ncanei_Egypt_N958 ---------------------------CC--GTTATTTAACAATGGTTAAAAGCTTATATTTATTTCTAAATAAAGCTTCCTACATTCAGTGTACTTTGGGACTTACCTTGCCCAACGTTAAAGATGACATCACACAGGTGTCTATTGTTTTGAAAGGCTCTCCCAAAATCTCGGGCCAGTTGGTCGAAACCTTCGAAAGTATCACGTACACCATCTAATAACGGACTCGAGGGTCTCATATGGCCTATAGGCCGCCAAGATCCTCGTCTAGAAAAATCAGAAAAACGTTAAATTAATTTTTAATAGTTGAAAGAAGCACAAAGACATAAAAGAAAGAATTGAATTAATCTTCGTCTGATAATTGTTTTTAACATTGAAGAAAAATGATACATACAGGGAGGTTATAAATTATTGGGAATTAAAAGAAAAACAAAGAAATGTAGGAACCGCTGCTATCGTTTAACTAAGTAAGCAGTTTAGTTAGTAA------------------------------------------------------------------------------------------------------------------------------------------------------------------------------------------------------------------------------
Ncarolinensis_Grandfather_N218 ---------ATTATATATATATATATAT---------TATATATGGTTAAAAGCTTATATTTATTTCTAAATAAAGCTTCCTACATTCAGTGTACTTTGGGACTTACCTTGCCCAACGTTAAAGATGACATCACACAGGTGTCTATTGTTTTGAAAGGCTCTCCCAAAATCTCGGGCCAGTTGGTCGAAACCTTCGAAAGTATCACGTACACCATCTAATAACGGACTCGAGGGTCTCATATGGCCTATAGGCCGCCAAGATCCTCGTCTAGAAAAATCAGAAAAACGTTAAATTAATTCTTAATAGTTGAAAGAAGCACAAAGACACA----AAAGAATTGAATTAATCTTCGTCTGATACAATTTTTTAACATTGAAGAAAAATTATACATACAGGGAGGTTATAAATTATTGGGAATTAAAAGAAAAACAAAGAAATGTAGGAACCGCTGCTATCGTTTAACTAAGTAAGCAGTTTAGTTAG-------TAAGCAGTTAGCAGATAATTTTTTTGGCTGTAGGTTTAATTTCTTCGATTGGTCATGGATGATAAGAAAATTTTCTTCAATC------CAGTGACCAGTGGTATGTTTCGAATTATTACAGA------------------------------------------------------------------------------------------------
Ncarteri_English_N031 ---------------------TATATATATCGTTATTTAACAATCGTTAAAATATAATATTTATTTCTAAGTGAAGCTTCCTACAGTCAGTGTACTTTGGGACTTACCTTGCCCAACGTTAAAGATGACATCACACAGATGTCTATTGTTTTGAAAAGCTCTCCCAAAATCTCGGGCCAGTTGTTCGAAACCTTCGAAAGTATCACGTACACCGTCTAATAACGGACTCGAGGGTCTCATATGGCCTATAGGTCGCCAAGATCCACGCCTAGAAAAA--AAAAAACCTTTAAATTAATTTTTAATAGTTGAGAGAAGCACAAAGACATAAAAAAATGAAGGGAATTAATCTTCATCTAATAATTTTTTTTAGCATTGAAAAAAAAGTATACATACAGGGTGGTTATAAATCATTGAGCATTATTAGAAAAACAAAGAAATATAGGAACCGCTGCTATCGTTTAAATAAGTAAGCAGTTTAGTTAGTAATTAGTAAGCAGTTAGCAGATAAATTTTTTGGCTGTAGGTTTATTTTCTTCGA-TGGTCATGGATGATAAGAAATTTTTCTTCAATCAGCGCACAGTGACCAGTGGTATGTTTCGAATTATTACAGA------------------------------------------------------------------------------------------------
Ncarteri_LaurelCave_nearTYPE_N0296 --TATATATATTATATATATATATATATATCGTTATTTAACAATGGTTAAAATATAATATTTATTTCTAAGTGAAGCTACCTACAGTCAGTGTACTTTGGGACTTACCTTGCCCAACGTTAAAGATGACATCACACAGATGTCTATTGTTTTGAAAAGCTCTCCCAAAATCTCGGGCCAGTTGTTCGAAACCTTCGAAAGTATCACGTACACCGTCTAATAACGGACTCGAGGGTCTCATATGGCCTATTGGCCGCCAAGATCCTCGCCTAGAAAAATAATAAAACCGTTAAATTAATTTTTAATAGTTGAGAGAAGCACAAAGACACAAAAAAAAGAAGGGAATTAATCTTCATCTAATAATTTTTTTTAGCATTGAAGAAAAATTATACATACAGGGTGGTTATAAATCATTGAGCATTAAAAGAAAAACAAAGAAATATAGGAACCGCTGTTATCGTTTAAATAAGTAAGCAGTTTAGTTAGTAATTAGTAAGCAGTTAGCAGATAAATTTTTTAGCTGTAGGTTTATTTTCTTCGA-TGGTCATGGATGATAAGAAATTTTTCTTCAATCAGCGCACAGTGACCAGTGGTATGTTTCGATTTATTACAGACTCAGGCGAAACATCATGAGCCTCAAGTTTTCCAGAAAGATTGACCATTGCGTAACATGTCGAGATACATATGTTCATTGGGTATAGGTTTTTCCT
Ncarteri_PilotMtn_G2185 TATATATATATTATATATATATATATATA----------------------------TATA------TATATA-----------------TATACTTTGGGACTTACCTTGCCCAACGTTAAAGATGACATCACACAGGTGTCTATTGTTTTGAAAAGCTCTCCCAAAATCTCGGGCCAGTTGTTCGAAACCTTCGAAAGTATCACGTACACCGTCTAATAACGGACTCGAGGGTCTCATATGGCCTATAGGCCGCCAAGATCCTCGCCTAGAAAA---AAAAAACCGTTAAATTAATTTTTAATAGTTGAGAGAAGCACAAAGACATAAAAAAAAGAAGGGAATTAATCTTCATCTAATAATTTTTTTTAGCATTGAAGAAAAATTATACATACAGGGTGGTTATAAATCATTGAGCATTAAAAGAAAAACAAAGAAATATAGGAACCGCTGCTATCGTTTAAATAAGTAAGCAGTTTAGTTAGTAATTAGTAAGCAGTTAGCAGATAAATTTTTTAGCTGTAGGTTTATTTTCTTCGA-TGGTCATGGATGATAAGAAATATTTCTTCAATCAGCGCACAGTGACCAGTGGTATGTTTCGAATTATTACAGACTCAGGCGAAACATCATGAGCCTCAAGTTTTCCAGCTAGATTGACCATTGCGTAACATATCGAGATACATATGTTCATTGGGTATAGGTTTTTCCT
Ncarteri_Pitchfork_N363 TATATATATATTATATATATATATATATATCGTTATTTAACAATGGTTAAAAGATAATATTTATT--TAAGTGAAGCTTCCTACAGTCAGTGTACTTTGGGACTTACCTTGCCCAACGTTAAAGATGACATCACACAGGTGTCTATTGTTTTGAAAAGCTCTCCCAAAATCTCGGGCCAGTTGTTCGAAACCTTCGAAAGTATCACGTACACCGTCTAATAACGGACTCGAGGGTCTCATATGGCCTATAGGCCGCCAAGATCCTCGTCTAGAAGAATAAAAAAAACCTTAAATTAATTTTTAATAGTTGAGAGAAGCACAAAGACATAAGAAAAGGAAGAGAATTAATCTTCGTCTAATAA-TTTTTTTAGCATTGAAGAAAAATTATACATACAGGGTGGTTATAAATCATTGAGCATTAAAAGAAAAACGAAGAAATATAGGAACCGCTGCTATCGTTTAAATAAGTAAGCAGTTTAGTTAGCAATTAGTAAGCAGTTAGCAGATAAATTTTTTGTCTGTAGGTTTATTTTCTTCGA-TGGTCATGGATGATAAGAAATTTTTCTTCAATCAGCGCACAGTGACCAGTGGTATGTTTCGAATTATTACAGACTCAGGCGAAACATCATGAGCCTCAAGTTTTCCAGCAAGATTGACCATTGCGTAACATGTCGAGATACATATGTTCATTGGGTATAGGTTTTTCCT
Ncarteri_WeberCty_N1044 TATATATATATTATATATATATATATATATCGTTATTTAACAATGGTTAAAATATAATATTTATTTCTAAGTGAAGCTTCCTACAGTCAGTGTACTTTGGGACTTACCTTGCCCAACGTTAAAGATGACATCACACAGGTGTCTATTGTTTTGAAAAGCTCTCCCAAAATCTCGGGCCAGTTGTTCGAAACCTTCGAAAGTATCACGTACACCGTCTAATAACGGACTCGAGGGTCTCATATGGCCTATAGGCCGCCAAGATCCTCTCCTAGAAAAATAAAAAAAACGTTAAATTAATTTTTAATAGTTGAGAGAAGCACAAAGACATAAAAAAAAGAAGGGAATTAATCTTCATCTAATAATTTTTTTTAGCATTGAAGAAAAATTATACATACAGAGTGGTTATAAATCATTGAGCATTAAAAGAAAAACAAAGAAATATAGGAACCGCTGCTATCGTTTAAATAAGTAAGCAGTTTAGTTAGTAATTAGTAAGCGGTTAGCAGATAATTTTTTTAGCTG------TATTTTCTTCGA-TGGTCATGGATGATAAGAAATTTTTCTTCAATCAGCGCACAGTGACCAGTGGTATGTTTCGAATTATTACAGACTCAGGCGAAACATCATGAGCCTCACGTTTTCCAGCAAGATTGACCATTGCGTAACATGTCGAGATACATATGTTCATTGGGTATAGGTTTTTCCT
Ncarteri_div__RainbowCave_G2089 TGTATATATAC----------TATATGTCTGGTTATTTAACAATGGT-GAAAGATTATATTTATTTCTAAATAAAGCTTCCTCCATTCACTGCACTTTGGGACTTACCTTGCCCAACGTTAAAGATGACGTCACAGAGGTGTCTATTGTTTTGAAAAGCTCTTCCAAAATCTCGAGCCAGTTGTTCGAAACCCTCGAAAGTATCACGAACGCCATCTAATAACGGACTCGAGGGTCTCATGTGGCCTATTGGCCGCCAAGATCCTCGTCTAGAAAAA--AAAACACGTTTAAATTAATTTTTAATAGTAGAAGGACGCACAAAAACATAAAAAAAAGAAAGAAATTAATCTTCGTCTAGTATATTTTTTTAACATTGAAGAAAAATTATACATACAGGGTGGTTATAAATTATTGGACATTAAAAGTAAAACACAGAAATGTAAGAAACA-----------------AGTAAGCAATTTAGTTAGTAATTGGTAAGCAGTTAGCAGATA-----------------TTTTTTTACTTCGATTGGTCATGGATGATAAGAATTTTTTCTTCAATTAGCGCACAATGACCAGTGGTATGTTTCGAATTATTACAGACTCAGGTGAAACATCGTGAGCCTCAAGTTTTCCAGCAAGATTGATCATTGCGCAACATGTCGAGATGCATATGTTGATTGGGTATAGGTTGTCCTT
Ncherokee_BallhootScar_N193 -------------------------------------TATATATGGTTAAAAGCTTATATTTATTTCTAAATAAAGCTTCCTACATTCAGTGTACTTTGGGACTTACCTTGCCCAACGTTAAAGATGACATCACACAGGTGTCTATTGTTTTGAAAGGCTCTCCCAAAATCTCGGGCCAGTTGGTCGAAACCTTCGAAAGTATCACGTACACCATCTAATAACGGACTCGAGGGTCTCATATGGCCTATAGGGCGCCAAGATCCTCGTCTAGAAAAAT---AAAAACGTTAAATTAATTTTTAATAGTTGAAAGAAGCACAAAGACATAAAAGAAAGAATTGAATTAATCTTCGTCTGATAAGTTTTTTTAACATTGAAGAAAAATTATACATACAGGGAGGTTATAAATTATTGGGAATTAAAAGAAAAACAAAGAAATGTAGGAACCGCTGCTATCGTTTAACTAAGTAAGCAGTTTAGTTAGTAATTAGTAAGCAGTTAGCAGA-AATTTTTTTGGCAGTAGGTTTAATTTCTTCGATTGGTCATGGATGATAAGAAAATTTTGTTCAATCAGCGCACAGTGTCCAGTGGTATGTTTCGAATTATTACAGACTCAGGTGAAACATCGTGAGCCTCAAGTTTTTCAGCAAGATTGACCATTGCGTAACAT--------------------------------------
Ncherokee_BalsamMtn_N891 ----------------------ATATATC--GTTATTTTACAATGGTTAAAAGCTTATATTTATTTCTAAATAAAGCTTCATACAT----TGTACTTTGGGACTTACCTTGCCCAACGTTAAAGATGACATCACACAGGTGTCTATTGTTTTGAAAGGCTCTCCCAAAATCTCGGGCCAGTTGGTCGAAACCTTCGAAAGTATCACGTACACCATCTAATAACGGACTCGAGGGTCTCATATGGCCTATAGGCCGCCAAGATCCTCGTCTAGAAAAATCAGAAAAACGTTAAATTAATTTTTAATAGTTGAAAGCAGCACAAAGACATAAAAGAAAGAATTGAATTAATCTTCGTCTGATAAGTTTTTTTAACATTGAAGAAAAATTATATATACAGGGAGGTTATAAATCATTGGGAATTAAAAGAAAAACAAAGAAA-------------------------------------------------------------------------------------------------------------------------------------------------------------------------------------------------------------------------------------------------------------------------------
Ncherokee_SIndianCrk_N681 ----------------------------------------CAATGGTTAAAGGCTTATATTTATTTCTAAATAAAGCTTCCTACATTCAGTGTACTTTGGGACTTACCTTGCCCAACGTTAAAGATGACATCACACAGGTGTCTATTGTTTTGAAAGGCTCTCCCAAAATCTCGGGCCAGTTGGTCGAAACCTTCGAAAGTATCACGTACACCATCTAATAACGGACTCGAGGGTCTCATATGGCCTATAGGCCGCCAAGATCCTCGTCTAGAAAAATAAAAAAAACGTTAAATTAATTTTTAATAGTTGAAAGAAGCACAAAGACATAAAAGAAAGAATTGAATTAATCTTCGTCTGATAAGTTTTTTTAACATTGAAGAAAAATTATACATACAGGGAGATTATAAATTATTGGGAATTAAAACAAAAACAAAGAAATGTAGGAACCG--------------------------------------------------------------------------------------------------------------------------------------------------------------------------------------------------------------------------------------------------------------------
Ncooperi_BeaverCrk_N1002 TATATATATATTATGTGTGTGTGTGTGTCTCGTTATTTAACAACGGTTAAAAGATTATATTTATTTCTAAGTAAAGCTTCCTACAGTCAGTGTACTTTGAGACTTACCTTGCCCAACGTTAAAGATAACATCACACAGGTGTCTATTGTTTTGAAAAGCTCTCCCAAAATCTCGGGCCAGTTGTTCGAAACCTTCGAAAGTATCACGTACACCATCTAATAGCGGACTCGAGGGTCTCATATGGCCTATAGGCCGCCAAGATCCTCGTCTAGAAAAATCAGAAAAACGTTAAATTAATTTTTAATAGTAGAAAGAAGCACAAAGACATAAAAAAAAGAAGGGAAATAATCTTCGTCTAATAATTTTTTTTAACATTGAAGAAAAATTATACATACAGGGTGGTTATAAATTATTGGGCATTAAAAGAAAAACAAAGAAATATAGGAACCG--GCTATCGTTTAAATAAGTAAGCAGTTTAGTTACTAATTAGTAAGCAGTTAGCAGATAAATTTTTTGGCTGTAGGTTTATTTTCTTTCGATGGTCATGGACGATAAGAAATTTTTCTTCAATCAGCGCACAGTGAC-------ATGTTTTGAATTATTACAAACTCAGGCGAAACATCATGAGCCTCAAGTTT------------------------------------------------------------------
Ncooperi_BrasstBald_N824 TGTGTGTGTGTTGTGTGTGTGTGTGTGTCTCGTTATTTAACAACGGTTAAAAGATTATATTTATTTCTAAGTAAAGCTTCCTACAGTCAGTGTACTTTGAGACTTACCTTGCCCAACGTTAAAGATAACATCACACAGGTGTCTATTGTTTTGAAAAGCTCTCCCAAAATCTCGGGCCAGTTGTTCGAAACCTTCGAAAGTATCACGTACACCATCTAATAGCGGACTCGAGGGTCTCATATGGCCTATAGGCCGCCAAGATCCTCGTCTAGAAAAATCAGAAAAACGTTAAATTAATTTTTAATAGTAGAAAGAAGCACAAAGACATAAAAAAAAGAAGGGAAATAATCTTCGTCTAATAATTTTTTTTAACATTGAAGAAAAATTATACATACAGGGTGGTTATAAATTATTGGGCATTAAAAGAAAAACAAAGAAATATAGGAACCG--GCTATCGTTTAAATAAGTAAGCAGTTTAGTTAGTAATTAGTAAGCAGTTAGCAGATAAATTTTTTGGCTGTAGGTTTATTTTCTTTCGATGGTCAT------------------------------------------------------------------------------------------------------------------------------------------------------------------
Ncooperi_CheoahDam_N1122 -ATATATGTGTTGTGTGTGTGTGTGTGTCTCGTTATTTAACAATAGTTAAAAGATTATATTTATTTCTAAGTAAAGCTTCCTACAGTCAGTGTACTTTGGGACTTACCTTGCCCAACGTTAAAGATGACATCACACAGGTGTCTATTGTTTTGAAAAGCTCTCCCAAAATCTCGGGCCAGTTGTTCGAAACCTTCGAAAGTATCACGTACACCGTCTAATAACGGACTCGAGGGTCTCATATGGCCTATAGGCCGCCAAGATCCTCGTCTAGAAAAATCAGAGAAAAGTTAAATTAATTTTTAATAGTAGAAAGAAGCACAAAGACATAAAAAAAAGAAGGGAATTAATCTTCGTCTAATAATTTTTTTTAACATTGAAGAAAAATTATACATACAGGGTGGTTATAAATTATTGGGCATTAAAAGAAAAAAAAAGAAATATAGGAACCGCTGCTATCCTTTAAATAAGTAAGCAGTTTAG-------TTAGTAAGCAGTTAGCAGATAAATTTTTTGGCTGTAGGTTTATTTTCTTCGA-TGGTCATGGACGATAAGAAATTTTTCTTCAATCAGCGCACAGTGACGAGTG-TATGTTTCGAATTATTACAGACTCAGGCGAAGCATCATGGGCCTCAAGTTTTCCAGCAAGATTGACTATTGTGTAACATGTCGAGATACATATGTTGATGGGGTATAGGTTTTTCCT
Ncooperi_NantRiverGorge_N682 TATATATGTGTTGTGTGTGTGTGTGTGTCTCGTTATTTAACAACGGTTAAAAGATTATATTTATTTCTAAGTAAAGCTTCCTACAGTCAGTGTACTTTGAGACTTACCTTGCCCAACGTTAAAGATAACATCACACAGGTGTCTATTGTTTTGAAAAGCTCTCCCAAAATCTCGGGCCAGTTGTTCGAAACCTTCGAAAGTATCACGTACACCATCTAATAGCGGACTCGAGGGTCTCATATGGCCTATAGGCCGCCAAGATCCTCGTCTAGAAAAATCAGAAAAACGTTAAATTAATTTTTAATAGTAGAAAGAAGCACAAAGACATAAAAAAAAGAAGGGAAATAATCTTCGTCTAATAATTTTTTTTAACATTGAAGAAAAATTATACATACAGGGTGGTTATAAATTATTGGGCATTAAAAGAAAAACAAAGAAATATAGGAACCG--GCTATCGTTTAAATAAGTAAGCAGTTTAGTTAGTAATTAGTAAGCAGTTAGCAGATAAATTTTTTGGCTGTAGGTTTATTTTCTTTCGATGGTCATGGACGATAAGAAATTTTTCTTCAATCAGCGCACAGTGAC-------ATGTTTTGAATTATTACAAACTCAGGCGAAACATCATGAGCCTCAAGTTTTCCAGCAAGATTGACCATTGCGTAACATGTCGAGATA-----------------------------
Ncooperi_RockCrRoad_N1160 TATATATGTGTTGTGTGTGTGTGTGTGTCTCGTTATTTAACAATGGTTAAAAGATTATATTTATTTCTAAGTAAAGCTTCCTACAGTCGGTGTACTTTGGGACTTACCTTGCCCAACGTTAAAGATGACATCACACAGGTGTCTATTGTTTTGAAAAGCTCTCCCAAAATCTCGGGCCAGTTGTTCGAAACCTTCGAAAGTATCACGTACACCGTCTAATAACGGACTCGAGGGTCTCATATGGCCTATAGGCCGCCAAGATCCTCGTCTAGAAAAATCAGAGAAACGTTAAATTAATTTTTAATAGTAGAAAGAAGTACAAAGACAT-AAAAAAAGAAGGGAATTAATCTTCGTCTAATAATTTTTTTTAACATTGAAGAAAAATTATACATACAGGGTGGTTATAAATTATTGGGCATTAAAAGAAATACAAAGAAATATAGGAACCGCTGCTATCGTTTAAATAAGTAAGCAGTTTAG-------TTAGTAAGCAGTTAGCAGATAAATTTTTTGGCTGTAGGTTTATTTTCTTCGA-TGGTCATGGACGATAAGACATTTTTCTTCAATCAGCGCACAGTGACGAGTG-TATGTTTCGAATTATTACAGACTCAGGCGAAGCATCATGGGCCTCAAGTTTTCCAGCAAGATTGACTATTGTGTAACATGTCGAGATACATATGTTGATGGGGTATAGGTTTTTCCT
Ncoylei_Apalachia_N1195 TGCATATATAC----------TATATGCCTCGTTATTTAACAATGGTGTAAAGATTATATTTATTTCTAAATAAAGCTTCCTACATTCAGTGCACTTTGGGACTTACCTTGCCCAACGTTAAAGATGACGTCACACAGGTGTCTATTGTTTTGAAAAGCTCTTCCAAAATCTCGGGCCAGTTGTTCGAAACCTTCGAAAGTATCACGGACGCCATCTAATAACGGACTCGAGGGTCTCATATGGCCTATAGGCCGCCAAGATCCTCGTCTAGAAAAATCAGAAAAACGTTAAATTAATGTTTAATAGTAGGAAGA-GCAGAAAGACAT---AAAAAAAATTGAATTAATCTTCGTCTGATAATTTTTTTTATCATTGAAGAAAAATTATACATACAGGGTGGTTATAAATTATTGGGCATTAAAAAAGAAACAAAGAAATGTAGGAACCACTGCTATCGTTTAAATAAGTAAGCAGTTTAATTAG-------TAAGCAGTTAGCATATTGTTTTTTTGGCTGTAGGTTTATTTTCTTC----GGTCATGGATGATAAGAAAATTTTCTTCAATCAACGCACAATGACC--TCGTATGTTTCGAATTATTACAGACTCAGGTGAAACATCGTGAGCCTCAAGTTTTCCATCAAGATTGACCATTTCGTAATATGTCGAGATACATATGTCGATTGGCTATAGGTTTTTCCT
Ncoylei_DinkinCove_N1118 TGCATATATAC----------TATATGCCTCGTTGTTTAACAATGGTGTAAAGATTATATTTATTTCTAAATAAAGCTTCCTACATTCAGTGCACTTTGGGACTTACCTTGCCCAACGTTAAAGATGACGTCACACAGGTGTCTATTGTTTTGAAAAGCTCTTCCAAAATCTCGGGCCAGTTGTTCGAAACCTTCGAAAGTATCACGGACGCCATCTAATAACGGACTCGAGGGTCTCATATGGCCTATAGGCCGCCAAGATCCTCGTCTAGAAAAATCAGAAAAACGTTAAATTAATGTTTAATAGTAGGAAGA-GCAGAAAGACAT--AAAAAAAAATTGAATTAATCTTCGTCTGATAATTTTTTTTATCATTGAAGAAAAATTATACATACAGGGTGGTTATAAATTATTGGGCATTAAAAAAGAAACAAAGAAATGTAGGAACCACTGCTATCGTTTAAATAAGTAAGCAGTTTAATTAG-------TAAGCAGTTAGCATATTGTTTTTTTGGCTGTAGGTTTATTTTCTTC----GGTCATGGATGATAAGAAAATTTTCTTCAATCAACGCACAATTACC--TCGTATGTTTCGAATTATTACAGACTCAGGTGAAACATCGTGAGCCTCAAGTTTTCCATCAAGATTGACCATTTCGTAATATGTCGAGATACATATGTCGATTGGCTATAGGTTTTTCCT
Ncoylei_TiptonCreek_N837 TGCATATATAC----------TATATGCCTCGTTATTTAACAATGGTGTAAAGATTATATTTATTTCTAAATAAAGCTTCCTACATTCAGTGCACTTTGGGACTTACCTTGCCCAACGTTAAAGATGACGTCACACAGGTGTCTATTGTTTTGAAAAGCTCTTCCAAAATCTCGGGCCAGTTGTTCGAAACCTTCGAAAGTATCACGGACGCCATCTAATAACGGACTCGAGGGTCTCATATGGCCTATAGGCCGCCAAGATCCTCGTCTAGAAAAATCAGAAAAACGTTAAATTAATGTTTAATAGTAGGAAGA-GCAGAAAGACAT---AAAAAAAATTGAATTAATCTTCGTCTGATAATTTTTTTTATCATTGAAGAAAAATTATACATACAGGGTGGTTATAAATTATTGGGCATTAAAAAAGAAACAAAGAAATGTAGGAACCACTGCTATCGTTTAAATAAGTAAGCAGTTTAATTAG-------TAAGCAGTTAGCATATTGTTTTTTTGGCTGTAGGTTTATTTTCTTC----GGTCATGGATGATAAGAAAATTTTCTTCAATCAACGCACAATGACC--TCGTATGTTTCGAATTATTACAGACTCAGGTGAAACATCGTGAGCCTCAAGTTTTCCATCAAGATTGACCATTTCGTAATATGTCGAGATACATATGTCGATTGGCTATAGGTTTTTCCT
Ncressleri_AndersonSpringCave_G2075 TGTATATATAC----------TATATGTCTCGTTATTTAACAATGGTGAAAAGATTGTATTTATTACTAAATAAAGCTTCCTACATTCAGTGTACTTTGGGACTTACCTTGCCCAACGTTAAAGATGACGTCACACAGGTGTCTATTGTTTTGAAAAGCTCTTCCAAAATCCCGAGCCAGTTGTTCGAAACCTTCGAAAGTATCACGAACGCCATCTAATAACGGACTCGAGGGTCTCATGTGGCCTATTGGCCGCCAAGATCCTCGTCTAGAAAAATGAGGAAAAGGTTAAATTAATTTTTAATAGTAGAAAGAAGCACAAAGACAT---AAAAAAAAGAAAATTAATCTTCGTCTGATACTTTTTTTTAATATTGAAGAAAAATTCTACATACAGGGTGGTTATAAATTAATGGGCATTAAAAGTAAAACAAAGAAATGTAGGAACCGCTGCTATTGTTTAAATAAGTAAGTAGTTTAGTTAGTAAGAAGTAAGCAGATAGCTGATATTTTTTTTGGCTGTAGTTTTTTTTTCATCGATTGGTCATGGATGATAACAAAATTTTCTTCAATCAGCTCGCAGTAACCAGTGGTATGTTTCGAATTATTACAAACTCAGGGGAAACATCGTGAGCCTCAAGTTTTCCAGTATGATTGACCATTGCGTAACATGTTTAGATGCATATGTTGATTGGGTATAGGTTTTTCCT
Ncressleri_PigeonCave_G2077 TGTATATATAC----------TATATGTCTCGTTATTTAACAATGGTGAAAAGATTGTATTTATTACTAAATAAAGCTTCCTACATTCAGTGTACTTTGGGACTTACCTTGCCCAACGTTAAAGATGACGTCACACAGGTGTCTATTGTTTTGAAAAGCTCTTCCAAAATCCCGAGCCAGTTGTTCGAAACCTTCGAAAGTATCACGAACGCCATCTAATAACGGACTCGAGGGTCTCATGTGGCCTATTGGCCGCCAAGATCCTCGTCTAGAAAAATGAGGAAAAGGTTAAATTAATTTTTAATAGTAGAAAGAAGCACAAAGACAT---AAAAAAAAGAAAATTAATCTTCGTCTGATACTTTTTTTTAATATTGAAGAAAAATTCTACATACAGGGTGGTTATAAATTAATGGGCATTAAAAGTAAAACAAAGAAATGTAGGAACCGCTGCTATTGTTTAAATAAGTAAGTAGTTTAGTTAGTAAGAAGTAAGCAGATAGCTGATATTTTTTTTGGCTGTAGTTTTTTTTTCATCGATTGGTCATGGATGATAACAAAATTTTCTTCAATCAGCTCGCAGTAACCAGTGGTATGTTTCGAATTATTACAAACTCAGGGGAAACATCGTGAGCCTCAAGTTTTCCAGTATGATTGACCATTGCGTAACATGTTTAGATGCATATGTTGATTGGGTATAGGTTTTTCCT
Ncrosbyi_MtMitchell_N210 -ATATCCATGTGATGAGATAATACATATCTCATAGTTACTACGTACCTCATAGCTAATAACTATTTTCCTATAAAGCTTCCTACATTCAGTGTATTTTGGGACTTACCTTGCCCAACGTTAAAGATGACATCACACAGGTGTCTATTGTTTTGAAAGGCTCTCCCAAAATCTCGGGCCAGTTGGTCGAAACCTTCGAAAGTATCACGTACACCATCTAATAACGGACTCGAGGGTCTCATATGGCCTATAGGCCGCCAAGATCCTCGTCTAGAAAAATCAGAAAAACGTTAAATTAATTTTTAATAGTTGAAAGAAGCACGAATACATAAAAGAAAGAATTGAATTAATCTTCGGCTGATAATTTTTTTTAATATTGAAGAAAAATTATACATGCAGGGAGGTTATAAATTATTGGGAATTAAAAGAAAAACAAAGAAATGTAGGAACCGCTGCTATCGTTTAACTAAGTAAGCAGTTTAGTTAGTAATTAGTAAGCAGTTAGCAGATAATTTTTTTGGCTGTAGGTTTATTTTTTTCGATTGGTCATGGATGATAAGAAAATTTTCTTCAATCAGCGCACAGTGACCAGTGGTATGTTTCGAATTATTACAGATTCAGGTGAAACATCGTGAGCCTCAAGTTTTTCAGCAAGATTGACCATTGCGTAACATGCCGAGATACATATGTTGATTGGGTATAGGTTTTTCCT
Ncrosbyi_PricesCrk_N1143 -ATATCCATGTGATGAGATAATACATATCTCATAGTTACTACATACCTCATAGCTAATAACTATTTTCCTATAAAGCTTCCTACATTCAGTGTATTTTGGGACTTACCTTGCCCAACGTTAAAGATGACATCACACAGGTGTCTATTGTTTTGAAAGGCTCTCCCAAAATCTCGGGCCAGTTGGTCGAAACCTTCGAAAGTATCACGTACACCATCTAATAACGGACTGGAGGGTCTCATATGGCCTATAGGCCGCCAAGATCCTCGTCTAGAAAAATCAGAAAAACGTTAAATTAATTTTTAATAGTTGAAAGAAGCACGAATACATAAAAGAAAGAATTGAATTAATCTTCGGCTGATAATTTTTTTTAACATTGAAGAAAAATTAGACATACAGGGAGGTTATAAATTATTGGGAATTAAAAGAAAAACAAAGAAATGTAGGAACCGCTGCTATCGTTTAACTAAGTAAGCAGTTTAGTTAGTAATTAGTAAGCAGTTAGCAGATAATTTTTTTGGCTGTAGGTTTATTTTTTTCGATTGGTCATGGATGATAAGAAAATTTTCTTCAATCAGCGCACAGTGACCAGTGGTATGTTTTGAATTATTACAGATTCAGGTGAAACATCGTGAGCCTCAAGTTTTTCAGCAAGATTGACCATTGCGTAACATGCCGAGATACATATGTTGATTGGGTATAGGTTTTTCCT
Ncrosbyi_ShufordCrk_N1148 -ATATCCATGTGATGAGATAATACATATCTCATAGTTACTACATACCTCATAGCTAATAACTATTTTCCTATAAAGCTTCCTACATTCAGTGTATTTTGGGACTTACCTTGCCCAACGTTAAAGATGACATCACACAGGTGTCTATTGTTTTGAAAGGCTCTCCCAAAATCTCGGGCCAGTTGGTCGAAACCTTCGAAAGTATCACGTACACCATCTAATAAGGGACTCGAGGGTCTCATATGGCCTATAGGCCGCCAAGATCCTCGTCTAGAAAAATCAGAAAAACGTTAAATTAATTTTTAATAGCTGAAAGAAGCACGAATACATAAAAGAAAGAATTGAATTAATCTTCGGCTGATAATTTTTTTTAACATTGAAGAAAAATTATACATACAGGGAGGTTATAAATTATTGGGAATTAAAAGAAAAACAAAGAAATGTAGGAACCGTTGCTATCGTTTAACTAAGTAAGCAGTTTAGTTAGTAATTAGTAAGCAGTTAGCAGATAATTTTTTTGGCTGTAGGTTTATTTTTTTCGATTGGTCATGGATGATAAGAAAATTTTCTTTAATCAGCGCACAGTGACCAGTGGTATGTTTCGAATTATTACAGATTCAGGTGAAACATCGTGAGCCTCAAGTTTTTCAGCAAGATTGACCATTGCGTAACATGCCGAGATACATATGTTGATTGGGTATAGGTTTTTCCT
Ndellingeri_BullpenBridge_N109 TATATATATATTGTGTGTGTGTGTGTGTCTCGTTATTTAACAATGGTTAAAAGA------------------------TCCTACAGTCAGTGTACTTTGGGACTTACCTTGCCCAACGTTAAAGATGACATCACACAGGTGTCTATTGTTTTGAAAAGCTCTCCCAAAATCTCGGGCCAGTTGTTCGAAACCTTCGAAAGTATCACGTACACCATCTAATAACGGACTCGAGGGTCTCATATGGCCTATAGGCCGCCAAGATCCTCGTCTAGAAAAATCAGAGAAACGTTAAATTAATTTTTAATAGTAGAAAGAAGCACAATGACATAAAAAAAAGAAGGGAATTAATGTTCGTCTAATAATTTTTTTTAACATTGAAGAAAAATTATACATTCAGGGTGGTTATAAATTATTGGGCATTAAAAGAAAAACAAAGAAATATAGGAACCGCTGCTATCGTTTAAATAAGTAAGCAGTTTAG-------TTAGTAAGCAGTTAGCAGATAAATTTTTTGTCTGTAGGTTTATTTTCTTCGA-TGGTCATGGATGATAAGACATTTTTCTTCAATCAGCGCACAGTGACCAGTGATATGTTTCGAATTATTACAAAATCAGGCGAAACATCATGAGCCTCAAGTTTTCTAGCAAGATTGACCATTGCGTAACATGTCGAGATACATATGTTGATTGGGTATAGGTTTTTCCT
Ndellingeri_WhitewFalls_N887 TATATATATGTTGTGTGTGTGTGTGTGTCTCGTTATTTAACAATGGTTAAAAGA------------------------TCCTACAGTCAGTGTACTTTGGGACTTACCTTGCCCAACGTTAAAGATGACATCACACAGGTGTCTATTGTTTTGAAAAGCTCTCCCAAAATCTCGGGCCAGTTGTTCGAAACCTTCGAAAGTATCACGTACACCATCTAATAACGGACTCGAGGGTCTCATATGGCCTATAGGCCGCCAAGATCCTCGTCTAGAAAAATCAGAGAAACGTTAAATTAATTTTTAATAGTAGAAAGAAGCACAATGACATAAAAAAAAGAAGGGAATTAATGTTCGTCTAATAATTTTTTTTAACATTGAAGAAAAATTATACATACAGGGTGGTTATAAATTATTGGGCATTAAAAGAAAAACAAAGAAATATAGGAACCGCTGCTATCGTTTAAAGGAGTAAGCAGTTTAGTTAGTAATTAGTAAGCAGTTAGCAGATAAATTTTTTGGCTGTAGGTTTATTTTCTTCGA-TGGTCATGGATGATAAGAAATTTTTCTTCAATCAGCGCACAGTGACCAGTGATATGTTTCGAATTATTACAAAATCAGACGAAACATCATGAGCCTCAAGTTTTCCAGCA-----------------------------------------------------------
Ndilutus_GrassyCreek_N670 -ACAAAAATATTATGAAAATAATTATATTATATTATATAGAAATAAATAAAAGCTTATATTTATTTCTAAATAAAGCTTCCTACATTCAGTGTATTTTGGGACTTACCTTGCCCAACGTTAAAGATGACATCACACAGGTGTCTATTGTTTTGAAAGGCTCTCCCAAAATCTCGGGCCAGTTGGTCGAAACCTTCGAAAGTATCACGTACACCATCTAATAACGGACTCGAGGGTCTCATATGGCCTATAGGCCGCCAAGATCCTCGTCTAGCAAAATCAGAAAAACGTTAAATTAATTTTTAATAGTTGAAAGAAGCACAAAGATACAAAAGAAAGAATTGAATTAAT-------------------------------------------------------------------------------------------------------------------------------------------------------------------------------------------------------------------------------------------------------------------------------------------------------------------------------------------------------------------------
Ndilutus_StarveRockCave_G3174 TATGTTTATATTATATATATATATATAATTTATATTATATATATGAATAAAAGCTTATATTTATTTCTAAATAAAGCTTCCTACATTCAGTGTATTTTGGGACTTACCTTGCCCAACGTTAAAGATGACATCACACAGGTGTCTATTGTTTTGAAAGGCTCTCCCAAAATCTCGGGCCAGTTGGTCGAAACCTTCGAAAGTATCACGTACACCATCTAATAACGGACTCGAGGGTCTCATATGGCCTATAGGCCGCCAAGATCCTCGTCTAGCAAAATCAGAAAAACGTTAAATTAATTTTTAATAGTTGAAAGAAGCACAAAGATACAAAAGAAAGAATTGAATTAATCTTCGTCTGATACAATTTTTTAACATTGAAGAAAAATTATACATACAGGGAGGTTATAAATTATTGGGAATTAAAAGAAAAACAAAGAAATGTGGGAACCGCTGCTATCGTTTAACTAAGTAAGCAGTTTAGTTAGTAATTAGTAAGCAGTTAGCAGATAATTTTTTTGGCTGTAGGTTTAAGTTCTTCGATTGGTCATGGATGATAAGAAAATTTTCTTCAATCAGCGCACAGTGACCAGTGGTATGTTTCGAATTATTACAGACTCAGGTGAAACATCGTGAGCCTCAAGTTTTTCAGCAAGATTGACTATTGCGTAACATGTCGAGATACATATGTTGATTGGGTATAGGTTTTTCCT
Nfridelli_LittlePigeon_N262 TATATATATGTTGTGTGTGTGTGTGTGTCTCGTTATTTAACAATGGTTAAAAGATTATATTTATTTCTAAGTAAAGCTTCCTACAGTCAGTGTACTTTGGGACTTACCTTGCCCAACGTTAAAGATGACATCACACAGGTGTCTATTGTTTTGAAAAGCTCTCCCAAAATCTCGGGCCAGTTGTTCGAAACCTTCGAAAGTATCACGTACACCATCTAATAACGGACTCGAGGGTCTCATATGGCCTATAGGCCGCCAAGATCCTCGTCTAGAAAAATCAGAGAAACGTTAAATTAATTTTTAATAGTAGAAAGAAGCACAAAGACAT-AAAAAAAGAAGGGAATTAATCTTCGTGTAATAATTTTTTTTAACATCGAAGAAAAATTATACATACAGGGTGGTTATAAATTATTGGGCATTAAAAGAAAAACAAAAAAATATAGGAACAGCTGCTATCGTTGAAATAAGTAAGCAGTTTAGTTAGTAATTAGTAAGCAGTTAGCAGATAAAGTTTTTGGCTTTATT-------------A-TGGTCATGGACGATAAGAAATTTTTCTTCAATCAGCGCACAGTGATCAGT------TTTCGAATTATTACAAACTCGGGCGAAACGTCATGAGCCTCAAGTTTTCCAGCAAGATTGACCATTGCGTAACATGTCGAGATACATATGTTGATTGGGTATAGGTTTTTCCT
Nfurtivus_HugdenBranch_G3175 TATATATATATTATATATATGTGTGTGTCTCGTTATTTAACAATGGTTAAAAGATTATATTTATTTCTAAGTAAAGCTTCCTACAATCAGTGTACTTTGGGACTTACCTTGCCCAACGTTAAAGATGACATCACACAGGTGTCTATTGTTTTGAAAAGCTCTCCCAAAATCTCGGGCCAGTTGTTCGAAACCTTCGAAAGTATCACGTACACCATCTAATAACGGACTCGAGGGTCTCATATGGCCTATAGGCCTCCAAGATCCTCGTCTAAAAAAATCAGAAAAACGTTAAATTAATTTTTAATAGTAGAAAGAAGCACAAAGACATAAAAAAAAGAAGGGAATTAATTTTCGTCTAATAATTTTTTTTAACATTGAAGAAAAATTATACATACAGAGTGGTTATAAATTATTGGGCATTAAAAGAAAAACAAAGAAATATAGGAACCACTGCTATCGTTTAAATAAGTAAGCAGTTTAGTTAGTAATTAGTAAGCAGTTAGCAGATAAATTTTTTGGCTGTAGGTTTATTTTCTTCGA-TGGTCATGGATGATAAGTAATTTTTCTTCAATCAGCGCACAGTGACCAGTGGTATGTTTCGAATTATTACAGACTCAGGCGAAACATCATGAGCCTCAAGTTTTCCAGGAAGATTGACCATTGCGTAACATGTCGAGATACATATGTTGATTGGATATAGGTTTTTCCT
Nfurtivus_RaccoonMtn_N1026 -ATATATATATTATATATATATGTGTGTCTCGTTATTTAACAATGGTTAAAAGATTATATTTATTTCTAAGTAAAGCTTCCTACAATCAGTGTACTTTGGGACTTACCTTGCCCAACGTTAAAGATGACATCACACAGGTGTCTATTGTTTTGAAAAGCTCTCCCAAAATCTCGGGCCAGTTGTTCGAAACCTTCGAAAGTATCACGTACACCATCTAATAACGGACTCGAGGGTCTCATATGGCCTATAGGCCTCCAAGATCCTCGTCTAAAAAAATCAGAAAAACGTTAAATTAATTTATAATAGTAGAAAGAAGCACAAAGACATAAAAAAAAGAAGGGAATTAATTTTCGTCTAATAATTTTTTTTAACATTGAAGAAAAATTATACATACAGAGTGGTTATAAATTATTGGGCATTAAAAGAAAAACAAAGAAATATAGGAACCACTGCTATCGTTTAAATAAGTAAGCAGTTTAGTTAGTAATTAGTAAGCAGTTAGCAGATAAATTTTTTGGCTGTAGGTTTATTTTCTTCGA-TGGTCATGGATGATAAGTAATTTTTCTTCAATCAGCGCACAGTGACCAGTGGTATGTTTCGAATTATTACGGACTCAGGCGAAACATCATGAGCCTCAAGTTTTCCAGGAAGATTGACCATTGCGTAACATGTCGAGATACATATGTTGATTGGATATAGGTTTTTCCT
Ngeorgia_Sittons_N073 --------------------ATATATGTCTCGTTATTTAACTATGGTTAAAAGATAATATTTATTTCTAAGTAAAGCTTCCTACAGTCAGTGTACTTTGGCACTTACCTTGCCCAACGTTAAAGATGACATCACACAGGTGTCTATTGTTTTGAAAAGCTCTCCCAAAATCTCGAGCCAGTTGTTCGAAACCTTCGAAAGTATCACGTACACCGTCTAATAACGGACTCGAAGGTCTCATATGGCCTATAGGCCGCCAAGATCCTCGTCTAGAAAAATAAAAAAAACATTAAATTAATTTTTAATAATTGAGAGAAGCACAAAGACATAAAAGAAAGAATTAAATTAATTTTCGTCTGATAATTTTTTTTAACATTGAAGAAAAATTATACATACAGGGTGGTTATAAATTATTGGGCATTAAAAGAAAAACAAAGAAATATAGGAACCGCTGCTATCGTTTAAATAAGTAAGCAGTTTAG----TAATTACTAAGCAGTTAGCAGATAAATTTTTTGGCTGTAGGTTTATTTTCTTCGA-TGGTCATTAATAATAAGAAATTTTTCTTCAATCAGCGCACAGTGACCAGTGGTATGTTTCGAATTATTACAGACTCAGGCGGAACATCATGAGCCTCAAGTTTTCCAGCAAGATGGATCATTGTGTAGCATGTTGAGATACACACAACCTATCGCTATGGG---TTCAT
Ngertschi_CedarCreek_N351 TATATATATATTATATATATATATATACC--GTTATTTAACAATGGTTAAAAGCTTATATTTATTTCTACATAAAGCTTCCTACATTCAGTGTACTTTGGGACTTACCTTGCCCAACGTTAAAGATGACATCACACAGGTGTCTATTGTTTTGAAAGGCTCTCCCAAAATCTCGGGCCAGTTGGTCGAAACCTTCGAAAGTATCACGTACACCATCTAATAACGGACTCGAGGGTCTCATATGGCCTATAGGCCGCCAAGATCCTCGTCTAGAAAAATCAGAAAAACGTTAAATTAATTTTTAATAGTTGAAAGAAGCACAAAGACATAAAAAAAAGAATTGAATTAATCTTCGTCTGATAATTTTTTTTAACATTGAAGAAAAATTATACATACAGGGAGGTTATAAATTATTGGGAATTAAAAGAAAAACAAAGAAATGTAGGAACCGCTGCTATCGTTTAACTAAGTAAGCAGTTTAGTTAGTAATTAGCAGG-GCCGGACGGTGTACCATTTTTGCTACAAGCGAAGTCTGATTTGGCGCCCCAACGAGCCAGGGAGGCTCCCCTTGAC-----AAAAGCAACAATTGGCAGACCCTCCACCCACACAG-TAAACGTGGAATA----AAACTACAA----CTCAATAAAAATCTCCTTTGAAAGACATTTTAAAAAATATATGTTAATAAACTAT-----------
Ngertschi_FrenchBroad_N968 TATATATATATTATATATATATATATACC--GTTATTTAACAATGGTTAAAAGCTTATATTTATTTCTAAATAAAGCTTCCTACATTCAGTGTACTTTGGGACTTACCTTGCCCAACGTTAAAGATGACATCACACAGGTGTCTATTGTTTTGAAAGGCTCTCCCAAAATCTCGGGCCAGTTGGTCGAAACCTTCGAAAGTATCACGTACACCATCTAATAACGGACTCGAGGGTCTCATATGGCCTATTGGCCGCCAAGATCCTCGTCTAGAAAAATCAGAAAAACGTTAAATTAATTTTTAATAGTTGAAAGAAGCACAAAGACATAAAAGAAAGAATTGAATTAATCTTCGCCTGATAATTTTTTTTAACATTGAAGAAAAATTATACATACAGGGAGGTTATAAATTATTGGGAATTAAAAGAAAAACAAAGAAATGTAGGAACCGCTGCTATCGTTTAACTAAGTAAGCAGTTTAGTTAGTAATTAGCAGG-GCCGGACGGTGAACCATTTTTGCTACAAGCGCAGTCTGATTTGACGTCCCACCAAGCCAGG--------------------------------------------------------------------------------------------------------------------------------------------------------
Ngertschi_HickoryNutGap_N810 --TATATATATTATATATATATATATACC--GTTATTTAACAATGGTTAAAAGCTTATATTTATTTCTAAATAAAGCTTCCTACATTCAGTGTACTTTGGGACTTACCTTGCCCAACGTTAAAGATGACATCACACAGGTGTCTATTGTTTTGAAAGGCTCTCCCAAAATCTCGGGCCAGTTGGTCGAAACCTTCGAAAGTATCACGTACACCATCTAATAACGGACTCGAGGGTCTCATATGGCCTATAGGCCGCCAAGATCCTCGTCTAGAAAAATCAGAAAAACGTTAAATTAATTTTTAATAGTTGAAAGAAGCACAAAGACATAAAAGAAAGAATTGAATTAATCTTCGTCTGATAATTTTTTTTAACATTGAAGAAAAATTATACATACAGGGAGGTTATAAATTATTGGGAATTAAAAGAAAAACAAAGAAATGTAGGAACCGCTGCTATCGTTTAACTAAATAAGCAGTTTAGTTAGTAATTAGCAGG-GCCGGACGGTGAACCATTTTTGCTACAAGCAAAGTCTGATTTGGCGCCCCACCAAGCCAGG--------------------------------------------------------------------------------------------------------------------------------------------------------
Nholsingeri_BrumleyCrk_N916 TATATATATATTATATATATATATATAT-----ACATTATATATGGTTAAAAGCTTATATTTATTTCTAAATAAAGCTTCCTACATTCAGTGTACTTTGGGACTTACCTTGCCCAACGTTAAAGATGACATCACACAGGTGTCTATTGTTTTGAAAGGCTCTCCCAAAATCTCGGGCCAGTTGGTCGAAACCTTCGAAAGTATCACGTACACCATCTAATAACGGACTCGAGGGTCTCATATGGCCTATAGGCCGCCAAGATCCTCGTCTAGAAAAATCAGAAAAACGTTAAATTAATTTTTAATAGTTGAAAGAAGCACAAAGACACAAAAGAAAGAATTGAATTAATCTTCGTCTGATACAATTTTTTAATATTGAAGAAAAACTATACATACAGGGAGGTTATAAATTATTGGGAATTAAAAGAAAAACAAAGAAATGTAGGAACCGCTACTATCGTTTAACTAAGTAAGCAGTTTAGTTAGTAATTAGTAAGCAGTTAGCAGATAATTTTTTTGACTGTAGGTTTAATTTCTTCGATTGGTCATGGATGATAAGAAATTTTTCTTCAATCAGCGCACAGTGACCAGTGGTATGTTTCGAATTATTACAGACTCAGGTGAAACATCGTGAGCCTCAAGTTTTTCAGCAAGATGAACCATTGAGTAACATGTTCAGACACGCACAAATTTGCTCTGTGGG---CTCAT
Nholsingeri_PondCave_N541 ---ATATATATTATATATATATATATAT-----------TATATGGTTAAAAGCTTATATTTATTTCTAAATAAAGCTTCCTACATTCAGTGTACTTTGGGACTTACCTTGCCCAACGTTAAAGATGACATCACACAGGTGTCTATTGTTTTGAAAGGCTCTCCCAAAATCTCGGGCCAGTTGGTCGAAACCTTCGAAAGTATCACGTACACCATCTAATAACGGACTCGAGGGTCTCATATGGCCTATAGGCCGCCAAGATCCTCGTCTAGAAAAATCAGAAAAACGTTAAATTAATTTTTAATAGTTGAAAGAAGCACAAAGACACAAAAGAAAGAATTGAATTAATCTTCGTCTGATACAATTTTTTAATATTGAAGAAAAACTATACATACAGGGAGGTTATAAATTATTGGGAATTAAAAGAAAAACAAAGAAATGTAGGAACCGCTGCTATCGTTTAACTAAGTAAGCAGTTTAGTTAGTAATTAGTAAGCAGTTAGCAGATAATTTTTTTGACTGTAGGTTTAATTTCTTCGATTGGTCATGGATGATAAGAATTTTTTCTTCAATCAGCGCACAGTGACCAGTGGTATGTTTCGAATTATTACAGACTCAGGTGAAACATCGTGAGCCTCAAGTTTTTCAGCAAGATTGACCATTGCGTAACATGTCGAGATACATCTGTTGATTGGGTATAGGTTTTTCCT
Njonesi_CaveSpringCave_N390 TGTGTGTGTGTTGTGTGTGTGTGTGTGTCCCGTTATTTAACAATGGTTAAAAGATTATATTTATTTCTAAGTAAAGCTTCCTACAGTCAGTGTACTTTGGGACTTACCTTGCCCAACGTTAAAGATGACATCACACAGGTGTCTATTGTTTTGAAAAGCTCTCCCAAAATCTCGGGCCAGTTGTTCGAAACCTTCGAAAGTATCACGTACACCATCTAATAACGGACTCGAGGGTCTCATATGGCCTATAGGCCGCCAAGATCCTCGTCTAGAAAAATCAGAGAAACGTTAAATTAATTTTTAATAGTAGAAAGAAGCACAATGATATTAAAAAAAGAAGGGAATTAATGTTCGTCTAATAATTTTTTTGAACATTGAAGAAAAATTATACATACAGGGTGGTTATAAATTATTGGGCATTAAAATAAAAACAAAGAAATATAGGAACCGCTGCTATCGTTTAAATAAGTAAGCAGTTTAGTTAGTAATTAGTAAGCAGTTAGCAGATAAATTTTTTGGCTGTAGGTTTTTTTTCTTCGA-TGGTCATGGATGATAAGAAATTTTTCTTCAATCAGCGCACAGTGACCAGTGATATGTTTCGAATTATTACAAACTCAGGCGAAACATCATGAGCCTCAAGTTTTCCAGCAAAATGGACCATTAAGTAACATGTTAATGGATACACACAAATT-GTCACGGTGGGACCAT
Nlowderi_ChestnutBranch_N731 TGTATATATAC----------TATATGCCTCGTTATTTAACAATGGTGAAAAGATTATATTTATTTCTAAATAAAGCTTCCTACATTCAGTGCACTTTGGGACTTACCTTGCCCAACGTTAAAGATGACGTCACACAGGTGTCTATTATTTTGAAAAGCTCTTCCAAAATCTCGGGCCAGTTGTTCGAAACCTTCGAAAGTATCACGGACGCCATCTAATAACGGACTCGAGGGTCTCATGTGGCCTATTGGCCGCCAAGATCCTCGTCTAGAAAAATCAGAAAAGCGTTAAATTAATTTTTAATAGTAGAAAGAAGCACAAAGACATAAAAAAAAGAAGAAAATTAATCCTCGTCGGATACATTTTTTTAACATTGAAGAAAAATTATAGATACAAGGTGGTTTTAAATTATTGGGCATTAAAAGAAAAACAAAGAAACGTAGAAAACGCTGCTGTCGTTTAAATAAGTAAGCAGTTTAAATA-------------------------GTTTTTCTGACTGTAGT---CTTTTTTTAGATTGGTCATGGATTGTAAGCAATTTTTCTTCAACCAGCG--CAGTGAGCAGTTGTATGTTTCGAATTGCTACAGACTCAGGTGAAACATCGTGAGCTCCAAGTTATCCAGCAATATTGACCATTGCATAACATGTCGAGATAAATATGTTGATTGGGTATAGGTTTTTCTT
Nlowderi_upperFiresCreek_N820 TGTATATATAC----------TATATGCCTCGTTATTTAACAATGGTGAAAATATTATATTTATTTCTAAATAAAGCTTCCTACATTCAGTGCACTTTGGGACTTACCTTGCCCAACGTTAAAGATGACGTCACACAGGTGTCTATTATTTTGAAAAGCTCTTCCAAAATCTCGGGCCAGTTGTTCGAAACCTTCGAAAGTATCACGGACGCCATCTAATAACGGACTCGAGGGTCTCATGTGGCCTATTGGCCGCCAAGATCCTCGTCTAGAAAAGTCAGAAAAACGTTAAATTAATTTTTAATAGTAGAAAGAAGCACAAAGACATAAAAAAAAGAAGAAAATTAATCCTCGTCGGATACATTTTTTTAACATTGAAGAAAAATTATACATACAAGGTGGTTTTAAATTATTGGGCATTAAAAGAAAAACAAAGAAACGTAGAAAACGCTGCTGTCGTTTAAATAAGTAAGCAGTTTAAATA-------------------------GTTTTTCTGACTGTAGT---CTTTTTTTAGATTGGTCATGGATTGTAAGCAATTTTTCTTCAACCAGCG--CAGTGAGCAGTTGTATGTTTCGAATTGCTACAGACTCAGGTGAAACATCGTGAGCTCCAAGTTATCCAGCAATATTGACCATTGCATAACATGTCGAGATAAATATGTTGATTGGGTATAGGTTTTTCTT
Nlula_BeeRockCave_G2091 TATATATATATTATATATATATAT-CGTCTCTTTATTTAACAATGGTTAAAAGATAATATTTATTTCTAAGTAAAGCTTCCTACTGTCAGTGTACTTTGGGACTTACCTTGCCCAACGTTAAAGATGACATCACACAGGTGTCTATTGTTTTGAAAAGCTCTCCCAAAATCTCGGGCCAGTTGTTCGAAACCTTCGAAAGTATCACGTACACCGTCTAATAACGGACTCGAAGGTCTCATATGGCCTATAGGCCGCCAAGATCCTCGTCTAGAAAAATAAAAAAAACATTAAATTAATTTTTAATAGTTGAGAGAAGCACAAAGACATAAAAGAAAGAATTAAATTAATTTTCGTCTGATAATTTTTTTTAACATTGAAGAAAAATTATACATACAGGGTGGTTATAAATTATTGGGCATTAAAAGAAAAACAAAGAAATATAGGAACCGCTACTATCGTTCAAATAAGTAAGCAGTTTAGTTAGTAATTAGTAAGCAGTTAGCAGATAAATTTTTTGGCTGTAGGTTTATTTTCTTCGA-TGGTCATTAATGATAAGAAATTTTTCTTCAATCAGCGCACAGTGACCAGTGGTATGTTTCGAATTATTACAGACTCAGGCGAAACATTATGAGCCTCAAGTTTTCCAGCAAGATTGACCATTGCGTAACATATCGAGATACATATGTTGATTGGGTATAGGTTTTTCCT
Nlula_LulaFallsCave_G2084 TATATATATATTATATATATATAT-CGTCTCTTTATTTAACAATGGTTAAAAGATAATATTTATTTCTAAGTAAAGCTTCCTACTGTCAGTGTACTTTGGGACTTACCTTGCCCAACGTTAAAGATGACATCACACAGGTGTCTATTGTTTTGAAAAGCTCTCCCAAAATCTCGGGCCAGTTGTTCGAAACCTTCGAAAGTATCACGTACACCGTCTAATAACGGACTCGAAGGTCTCATATGGCCTATAGGCCGCCAAGATCCTCGTCTAGAAAAATAAAAAAACCATTAAATTAATTTTTAATAGTTGAGAGAAGCTCAAAGACATAAAAGAAAGAATTAAATTAATTTTCGTCTGATAATTTTTTTTAACATTGAAGAAAAATTATACATACAGAGTGGTTATAAATTATTGGGCATTAAAAGAAAAACAAAGAAATATAGGAACCGCTACTATCGTTCAAATAAGTAAGCAGTTTAGTTAGTAATTAGTAAGCAGTTAGCAGATAAATTTTTTGGCTGTAGGTTTATTTTCTTCGA-TGGTCATTAATGATAAGAAATTTTTCTTCAATCAGCGCACAGTGACCAGTGGTATGTTTCGAATTATTACAGACTCAGGCGAAACATTATGAGCCTCAAGTTTTCCAGCAAGATTGACCATTGCGTAACATATCGAGATACATATGTTGATTGGGTATAGGTTTTTCCT
Nmimus_Straleys_N625 ------------------------------------------------------------------------------------------------------CTTACCTTGCCCAACGTTAAAGATGACATCACACAGGTGTCTATTGTTTTGAAAGGCTCTCCCAAAATCTCGGGCCAGTTGGTCGAAACCTTCGAAAGTATCACGTACACCATCTAATAACGGACTCGATGGTCTCATATGGCCTATAGGCCGCCAAGATCCTCGTCTAGAAAAATCAGAAAAACGTTAAATTAATTTTTAATAGTTGAAAGAAGCACAAAGACACAAAAGAAAGAATTGAATTAATCTTCGTCTG--------------------AGAAAAATTATACATACAGGGAGGTTATAAATTATTGGGAATCAAAAGAAAAACAAAGAAATGTAGGAACCGCTGCTATCGTTTAACCAAGTAAGCAGTTTAGTTAG-------TAAGCAGTTAGCAGATAATTTTTTTGGCTGTAGGTTTAATTTCTTCGATTGGTCATGGATGATAAGAAAATTTTCTTCAATCAGCGCACAGTGACCAGTGGTATGTTTCGAATTATTACAGA------------------------------------------------------------------------------------------------
Nnasicus_CaneyFork_N171 ----------------------ATATATC--GTTATTTAACAATGGTTACAAGCTTATATTTATTTCTAAATAAAGCTTCCTACATTCAGTGTACTTTGGGACTTACCTTGCCCAACGTTAAAGATGACATCACACAGGTGTCTATTGTTTTGAAAGGCTCTCCCAAAATCTCGGGCCAGTTGGTCGAAACCTTCGAAAGTATCACGTACACCATCTAATAACGGACTCGAGGGTCTCATATGGCCTATAGGCCGCCAAGATCCTCGTCTAGAAAAATCAGAAAAACGTTAAATTAATTTTTAATAGTTGAAAGAATGACAAAGACATAAAAGAAAGAATTGAATTAATCTTCGTCTCATAATTTTTTTTAACATTGAAGAAAAATTATACATACAGGGAGGTTATAAATTATTGGGAATTAAAAGAAAAACAAAGAAATGTAGGAACCGCTGCTCTCGTTTAACTAAGTAAGCAGTTTAGTCAGTAATTAGCAAGCAGTTAGCAGATAATTTTTTTGGCTGTAGGTTTATTTTCTTCGATTGGTCCTGGATGATAAGAAATTTTTCTTCAATCAGCGCACAGTGACCAGTGGTATGTTTCGAATTATTACAGACTCAGGTGAAACATCGTGAACCTCAAGTTTTTCAGCAAG---------------------------------------------------------
Nnasicus_ConnosteeFalls_N696 -ATAGATAGATGAGAGAGAGATAGATATT--GTTATTTAACAATGGTTAAAAGCTTATATTTATTTCTAAATAAAGCTTCCTACATTCAGTGTACTTTGGGACTTACCTTGCCCAACGTTAAAGATGACATCACACAGGTGTCTATTGTTTTGAAAGGCTCTCCCAAAATCTCGGGCCAGTTGGTCGAAACCTTCGAAAGTATCACGTACACCATCTAATAACGGACTCGAGGGTCTCATATGGCCTATAGGCCGCCAAGATCCTCGTCTAGAAAAATCAGAAAAACGTTAAATTAATTTTTAATAGTTGAAAGAAGGACAAAGACATAAAAGAAAGAATTGAATTAAT--TCGTCTCATAATTTTTTTTAACATTGAAGAAACATTATACATACAGGGAGGTTATAAATTATTGGGAATTAAAAGAAAAACAAAGAAATGTAGGAACCGCTGCTCTCGTTTAACTAAGTAAGCAGTTTAGTTAGTAATTAGCAAGCAGTTAGCAGATAATTGTTTTGGCTGTAGGTTTATTTTCTTCGATTGGTCATGGATGTTCAGTAATTTTTCCACAATGATGACACTGTGAAAAGTTATATATCTCGACATGTTACTGACTTAGATCAAACACCGTCTTTCCCAAGTTTTCCAACAAAATGG-----------------------------------------------------
Nnasicus_CoweeTrain_N189 ---------------------TATATATC--GTTATTTAACAATGGATAAAAGCTTATATTTAATTCTAAATAAAGCTTCCTACATTCAGTGTACTTTGGGACTTACCTTGCCCAACGTTAAAGATGACATCACACAGGTGTCTATTGTTTTGAAAGGCTCTCCCAAAATCTCGGGCCAGTTGGTCGAAACCTTCGAAAGTATCACGTACACCATCTAATAACGGACTCGAGGGTCTCATATGGCCTATAGGCCGCCAAGATCCTCGTCTAGAAAAATCAGAAAAACGTTAAATTAATTTTTAATAGTTGAAAGAAGGACAAAGACATAAAAGAAAGAATTGAATTAATCTTCGTCTCATAATTTTTTTTAACATTGAAGAAAAGTTATACATACAGGGAGGTTATAAATTATTGGGAATTAAAAGAAAAACAAAGGAATGTAGGAACCGCTGCTCTCGTTTAACTAAGTAAGCAGTTTAGTTAGTAATTAGCAAGCAGTTAGCAGATAATTGTTTTGGCTGTAGGTTTATTTTCTTCGATTGGTCATGGATGATAAGAATTTTTTCTTCAAT-------CAGTGACCAGTGGTATGTTTCGAATTATTACAG-------------------------------------------------------------------------------------------------
Npaynei_Grindstaff_N646 ----TATATATTATATATATATATATAT---------TATATATGATTAAAAGCTTATATTTATTTCTAAATAAAGCTTCCTACATTCAGTGTACTTTGGGACTTACCTTGCCCAACGTTAAAGATGACATCACACAGGTGTCTATTGTTTTGAAAGGCTCTCCCAAAATCTCGGGCCAGTTGGTCGAAACCTTCGAAAGTATCACGTACACCATCTAATAACGGACTCGAGGGTCTCATATGGCCTATAGGCCGCCAAGATCCTCGTCTAGAAAAATTAGAAAAACGTTAAATTAATTTTTAATAGTTGAAAGAAGCACAAAGACACAAAAGAAAGAATTGAATTAATCTTCGTCTGATACAATTTTTTAACATTGAAGAAAAATTATACATACAGGGAGGTTATAAATTATTGGGAATTAAAAGAAAAACAAAGAAATGTAGGAACCGCTGCTATCGTTTAACTAAGTAAGCAGTTTAGTTAGTAATTAGTAAGCAGTTAGCAGATAATTTTTTTGGCTGTAGGTTTAATTTCTTCGATTGGTCATGGATGATAAGAATTTTTTCTTCAATCAGCGCACAGTGACCAGTGGTATATTTCGAATTATTACAGACTCAGGTGAAACATCGTGAGCCTCAAGTTTTTCAGCAAGATTGACCATTGCGTAACATGTCGAGATACAT--------------------------
Npaynei_NorrisDamCave_N348 -ATATCCATGTGATATATATATATATATT-----------ATATGATTAAAAGCTTATATTTATTTCTAAATAAAGCTTCCTACATTCAGTGTACTTTGGGACTTACCTTGCCCAACGTTAAAGATGACATCACACAGGTGTCTATTGTTTTGAAAGGCTCTCCCAAAATCTCGGGCCAGTTGGTCGAAACCTTCGAAAGTATCACGTACACCATCTAATAACGGACTCGAGGGTCTCATATGGCCTATCGGCCGCCAAGATCCTCGTCTAGAAAAATCAGAAAAACGTTAAATTAATTTTTAATAGTTGAAAGAAGCACAAAGACACAAAAGAAAGAATTGTATTAATCTTCGCCCGATACAATTTTTTAACATTGAAGAAAAATTATACATACAGGGAGGTTATAAATTATTGGGAATTAAAAGAAAAACAAAGAAATGTAGGAACCGCTGCTATCGTTTAACTAAGTAAGCAGTTTAGTTAGTAATTAGTAAGCAGTTAGCAGATAATTTTTTTGGCTGTAGGTTTAATTTCTTCGATTGTTCATGGATGATAAGAAATTTTTCTTCAATCAGCGCACAGTGACCAGTGGTATGTTTCGAATTA-------------------------------------------------------------------------------------------------------
Npaynei_UnakaMtns_N943 TATATATATATTATATATATATATATAT-----------TATATGGTTAAAAGCTTATATTTATTTCTAAATAAAGCTTCTTACATTCAGTATACTTTGGGACTTACCTTGCCCAACGTTAAAGATGACATCACACAGGTGTCTATTGTTTTGAAAGGCTCTCCCAAAATCTCGGGCCAGTTGGTCGAAACCTTCGAAAGTATCACGTACACCATCTAATAACGGACTCGAGGGTCTCATATGGCCTATAGGCCGCCAAGATCCTCGTCTAGAAAAATCAAAAAAACGTTAAATTAATTTTTAATAGTTGAAAGAAGCACAAAGACACAAAAGAAAGAATTGAATTAATCTTCGTCTGATACAATTTTTTAACATTGAAGAAAAATTATACATACAGGGAGGTTATAAATTATTGGGAATTAAAAGAAAAACAAAGAAATGTAGGAACCGCTGCTATCGTTTAACTAAGTAAGCAGTTTAGTTAGTAATTAGTAAGCAGTTAGCAGATAAATTTTTTGGCTGTAGGTTTAATTTCTTCGATTGGTCATGGATGATGAGAAAATTTTCTTCAATCAGCGCACAGTGACCAGTGGTATGTTTCGAATTATTACAGACTCAGGTGAAACATCGTGAGCCTCAAGTTTTTCAGCAAGATTGACCATTGCGTAACATGTCGAGATACATATGTTGATTGGGTATAGGTTTTTACT
Npecki_HaskellSims_G3697 TGTATATATAC----------TATATGTTTCGTTATTTAACAATGGTGAAAAGATTATATTTATTTCTAAATAAGGATTCCTACATTCAGTGTACTTTGGGATTTACCTTGTCCAACGTTAAAGATGACGTCACACAGGTGTCTATTGTTTTGAAAAGCTCTTCCAAAATCCCGGGCCAGTTGTTCGAAACCTTCGAAGGTATCACGGACACCATCTAATAAAGGACTCGAGGGTCTCATGTGGCCAATTGGCCGCCAAGATCCTCGTCTAGAAAAATGAGAAAAACGTTAAATTAATTTTTAATAGTCGAAGGAAGCAGAATGACATAAAAAAGAGAAGAAAATTAATCTTCGTCTGATACTTCTTTTTAACATTGAAGAAAAATTATACATACAGGGTCGTTTAAAATTATTGGA-------AATAAAGCAAAGAAATGTAAGAACCGCTGCTATCGTTTAAATAAGTAAGCAGTTTAGTTAGTAATTAGTAAGCAGTTAGCAGATATTTTTCTTGGCTGAAG-TTTTTTTTCTTCGATTGGTCATGGATGATAAGAAAATGTTCTTCAATCAGCGCACAATGACCAGTGGTATGTTTTGAATTCTTACAGACTCAGGTGAAACATCGTGAGCCTTAAGTTTTCCTGCAAGATTGATCATTGCGTAACATGTCGAGATACATATGTTGATTGGGTATAGGTTTTTCTT
Npecki_HurricaneMazeCave_G2100 TGTATATATAC----------TATATGTTTCGTTATTTAACAATGGTGAAAAGATTATATTTATTTCTAAATAAGGATTCCTACATTCAGTGTACTTTGGGATTTACCTTGTCCAACGTTAAAGATGACGTCACACAGATGTCTATTGTTTTGAAAAGCTCTTCCAAAATCCCGGGCCAGTTGTTCGAAACCTTCGAAGGTATCACGGACACCATCTAATAAAGGACTCGAGGGTCTCATGTGGCCTATTGGCCGCCAAGAGCCTCGTCTAGAAAAATGAGAAAAACGTTAAATTAATTTTTAATAGTCGAAAGAAGCACAATGACATAAAATAAAGAAAAAACTT----------------------------------------------------------------------------------------------------------------------------------------------------------------------------------------------------------------------------------------------------------------------------------------------------------------------------------------------------------------------------
Npecki_Monteagle_N062 TGTATATATAT----------TATATGTTTCGTTATTTAACAATGGTGAAAAGATTATATTTATTTCTAAATAAGGATTCCTACATTCAGTGTACTTTGGGATTTACCTTGTCCAACGTTAAAGATGACGTCACACAGGTGTCTATTGTTTTGAAAAGCTCTTCCAAAATCCCGGGCCAGTTGTTCGAAACCTTCGAAGGTATCACGGACACCATCTAATAAAGGACTCGAAGGTCTCATGTGACCTATTGGCCGCCAAGATCCTCGTCTAGAAAAATGAGAAAAATGTTAAATTAATTTTTAATAGTCGAAAGAAGCACAATGACAT-AAAAAAAGAAGAAAATTAATCTTCGTCTGATACTTTTTTTTATCATTGAAGGAAAATTATACATACAGAGTCGTTTTAAATTATTGGACATTAAAAGTAAAACAAAGAAATGTAAGAACCGCTGCTATCGTTTAAATAAGTAAGAAGTTTAGTTAGTAATTAGTAAGCAGTTAGAAGATATTTTTTTTGGCTG-------------------------------------AAATTTTTTCCCATCGGCGCATAATGACCAGTGATATGTTTTGAATTCTTACAGGCTCAGGTGAAACATCGTGAGCCTTAAGTTTTCCTGCAAGATTGATCATTGCGTAACATGTCGAGATACATATGTTGATTGGGTATAGGTTTTTCTT
Nperlakyi_SChimneys_N1079 TGTGTGTGTGTTGTGTGTGTGTGTGTGTCTCGTTATTTAACAATGGTTAAAAGATTATATTTATTTCTAAGTAAAGCTTCCTACAGTCAGTGTACTTTGGGACTTACCTTGCCCAACGTTAAAGATGACATCACACAGGTGTCTATTGTTTTGAAAAGCTCTCCCAAAATCTCGGGCCAGTTGTTCGAAACCTTCGAAAGTATCACGTACACCATCTAATAACGGACTCGAGGGTCTCATATGGCCTATAGGCCGCCAAGATCCTCGTCTAGAAAAATCAGAGAAACGTTAAATTAATTTTTAATAGTAGAAAGAAGCACAATGACAAAAAAAAAAGAAGGGAATTAATGTTCGTCTAATAGTTTTTTTAAAAATTGAAGAAAAATTATACATACAGGGTGGTTATAAATTATTGGCCATTAAAAGAAAAACAAAGAAATATAGGAACCGCTGCTATCGTTTAAATAAGTAAGCAGTTTAGATAGTAATTAGTAAGCAGTTAGCAGATAAATTTTCTGGCTGTAGGTTTTTTTTCTTCGA-TGGTCATGGATGATAAGAAATTTTTCTTCAATCAGCGCACAGTGACCAGTGATATGTTTCGAATTATTACAAACTCAGGCGAAACATCATGAGCCTCAAGTTTTCCAGCAAGATTGACCATTGCGTAACATATCGAGATACATATGTTGATTGGGTATAGGTTTTTCCT
Nreclusus_Clingmans_N252 TATATATATATTATATATGTGTGTATGTCTCGTTATTTAACAATGGTTAAAAGATTATATTTATTTCTAAGTAAAGCTTCCTACAGTCAGTGTACTTTGGGACTTACCTTGCCCAACGTTAAAGATGACATCACACAGGTGTCTATTGTTTTGAAAAGCTCTCCCAAAATCTCGGGCCAGTTGTTCGAAACCTTCGAAAGTATCACGTACACCATCTAATAGCGGACTCGAGGGTCTCATATGGCCTATAGGCCGCCAAGATCCTCGTCTAGAAAAATCAGAAAAACGTTAAATTAATTTTTAATAGTAGAAAGAAGCACAAAGACATAAAAAAAAGAAGGGAAATAATCTTCGTCTATTAATTTTTTTTAACATTGAAGAAAAATTATACATACAGTGTGGTTATAAATTATTGGGCATTAAAAGAAAAACAAAGAAATATAGGAACCG--GCTATCGTTTAAATAAGTAAGCAGTTTAGTTAGTAATTAGTAAGCAGTTAGCAGATAAATTTTTTGGCTGTAGGTTTATTTTCTTTCGATGGTCATGGACGATAAGAAATTTTTCTTCAATCAGCGCA----------------------------------------------------------------------------------------------------------------------------------
Nreclusus_Newfound_N259 TATGTGTGTGTTGTGTGTGTGTGTGTGTCTCGTTATTTAACAATGGTTAAAAGATTATATTTATTTCTAAGTAAAGCTTCCTACAGTCGGTGTACTTTGGGACTTACCTTGCCCAACGTTAAAGATGACATCACACAGGTGTCTATTGTTTTGAAAAGCTCTCCCAAAATCTCGGGCCAGTTGTTCGAAACCTTCGAAAGTATCACGTACACCGTCTAATAACGGACTCGAGGGTCTCATATGGCCTATAGGCCGCCAAGATCCTCGTCTAGAAAAATCAGAGAAACGTTAAATTAATTTTTAATAGTAGAAAGAAGTACAAAGACATAAAAAAAAGAAGGGAATGAATCTTCGTCTAATAATTTTTTTTAACATTGAAGAAAAATTATACATACAGGGTGGTTATAAATTATTGGGCATTAAAAGAAAAACAAAGAAATATAGGAACCGCTGCTATCGTTTAAATAAGTAAGCAGTTTAG-------TTAGTAAGCAGTTAGCAGATAAATTTTTTGGCTGTAGGTTTATTTTCTTCGA-TGGTCATGGACGATAAGAAATTTTTCTTCAATCAGCGCACAGTGACGAGTG-TATGTTTCGAATTATTACAGACTCAGGCGAAGCATCATGGGCCTCAAGTTTTCCAGCAAGATTGACTATTGTGTAACATGTCGAGATACATATGTTGATGGGGTATAGGTTTTTCCT
Nreclusus_Smokemont_N1020 TATATATATATTGTGTGTGTGTGTGTGTCTCGTTATTTAACAATGGTTAAAAGATTATATTTATTTCTAAGTAAAGCTTCCTACAGTCAGTGTACTTTGGGACTTACCTTGCCCAACGTTAAAGATAACATCACACAGGTGTCTATTGTTTTGAAAAGCTCTCCCAAAATCTCGGGCCAGTTGTTCGAAACCTTCGAAGGTATCACGTACACCATCTAATAACGGACTCGAGGGTCTCATATGGCCTATAGGCCGCCAAGATCCTCGTCTAGAAAAATCAGAGAAACGTTAAATTAATTTTTAATAGTAGAAAGAAATACAAAGACATAAAAAAAAGAAGGGAATTAATCTTCGTCTAATAATTTTTTTTAACATTGAAGAAAAATTATACATACAGGGTGGTTATAAATTATTGGGCATTAAAAGAAAAACAAAGAAATATAGGAACCGCTGCTATCGTTTAAATAAGTAAGCAGTTTAG-------TTAGTAAGCAGTTAGCAGATAAATGTTTTGGCTGTAGGTTTATTTTCTTCGA-TGGTCATGGACGATAAGAAATTTTTCTTCAATCAGCGCACAGTGACCAGTG-TATGTTTCGAATTATTACAGACTCAGGCGAAGCATCATGGGCCTCAAGTTTTCCAGCAAGATTGACTATTGTGTAACATGTCGAGATACATATGTTGATGGAGTATAGGCTTTTCCT
Nroanensis_IngramBranch_N926 TATATATATATTATATATATATATATAT-----------TATATGATTAAAAGC-------------TAAATAAAGCTTCCTACATTCAGTGTACTTTGGGACTTACCTTGCCCAACGTTAAAGATGACATCACACAGGTGTCTATTGTTTTGAAAGGCTCTCCCAAAATCTCGGGCCAGTTGGTCGAAACCTTCGAAAGTATCACGTACACCATCTAATAACGGACTCGAGGGTCTCATATGGCCTATCGGCCGCCAAGATCCTCGTCTAGAAAAATCAGAAAAACGTTAAATTAATTTTTAATAGTTGAAAGAAGCACAAAGACACAAAAGAAAGAATTGAATTAATCTTCGCCTGATACAATTTTTTAACATTGAAGAAAAATTATACATACAGGGAGGTTATAAATTATTGGGAATTAAAAGAAAAACAAAGAAATGTAGGAACCGCTGCTATCGTTTAACTAAGTAAGCAGTTTAGTTAGTAATTAGTAAGCAGTTAGCAGATAATTTTTTTGGCTGTAGGTTTAATTTCTTCGATTGGTCATGGATGATAAGAAAATTTTCTTCAATCAGCGCACAGTGACCAGTGGTATGTTTCGAATTATTACAGACTCAGGTGAAACATCGTGAGCCTCAAGTTTTTCAGCAAGATTGACCATTGCGTAACATGTCGAGATACATATGTTTATTGGGTATAGGTTTTTCCT
Nroanensis_N_CarversGap_N928 TATATATATATTATATATATATATATATT--ATATTATATATATGGTTAAAAGCTTATATTTATTTCTAAATAAAGCTTCCTACATTCAGTGTACTTTGGGACTTACCTTGCCCAACGTTAAAGATGACATCACACAGGTGTCTATTGTTTTGAAAGGCTCTCCCAAAATCTCGGGCCAGTTGGTCGAAACCTTCGAAAGTATCACGTACACCATCTAATAACGGACTCGAGGGTCTCATATGGCCTATAGGCCGCCAAGATCCTCGTCTAGAAAAATCAGAAAAACGTTAAATTAATTTTTAATAGTCGAAAGAAGCACAAAGACACAAAAGAAAGAATTGAATTAATCTTCGTCTGATACAATTTTTTAACATTGAAGAAAAATTATACATACAGGGAGGTTATAAATTATTGGGAATTAAAAGAAAAACAAAGAAATGTAGGAACCGCTGCTATCGTTTAACTAAGTAAGCAGTTTAGTTAGTAATTAGTAAGCAGTTAGCAGATAATTTTTTTGGCTGTCGGTTTAATTTCTTCGATTGGTCATGGATGATAAGAAAATTTTCTTCAATCAGCGCACAGTGACCAGTGGTATGTTTCGAATTATTACAGACTCAGGTGAAACATCGTGAGCCTCAAGTTTTTCAGCAAGATT------------------------------------------------------
Nroanensis_RoanHighBluff_N762 --------------ATATATATATATA--------TATATATATGGTTAAAAGCTTATATTTATTTCTAAATAAAGCCTCCTACATTCAGTGTACTTTGGGACTTACCTTGCCCAACGTTAAAGATGACATCACACAGGTGTCTATTGTTTTGAAAGGCTCTCCCAAAATCTCGGGCCAGTTGGTCGAAACCTTCGAAAGTATCACGTACACCATCTAATAACGGACTCGAGGGTCTCATATGGCCTATAGGCCGCCAAGATCCTCGTCTAGAAAAATCAGAAAAACGTT-AATTAATTTTTAATAGTTGAAAGAAGCACAAAAACACAAAAGAAAGAATTGAATTAATCTTCGTCTGATACAATTTTTTAACATTGAAGAAAAATTATACATACAGGGAGGTTATAAATTATTGGGAATTAAAAGAAAAACAAAGAAATGTAGGAACCGCTGCTATCGTTTAACTAAGTAAGCAGTTTAGTTAGTAATTAGTAAGCAGTTAGCAGATAATTTTTTTGGCTGTAGGTTTAATTTCTTCGATTGGTCATGGATGATAAGAAAATTTTCTTCAATCAGCGCACAGTGACCAGTGGTATGTTTCGAATTATTACAGACTCAGGTGAAACATCATGAGCCTCAAGTTTTT----------------------------------------------------------------
Nsheari_BaldRiver_N1168 ----TATATA-TATATATATATATATATACAGTTATTTAACAATGGTTAAAAGATAATATTTATTTCTAAGTAAAGCTTCCTAAAGTCAGTGTACTTTGGGACTTACCTTGCCCAACGTTAAAGATGACATCACACAGGTGTCTATTGTTTTGAAAAGCTCTCCCAAAATCGCGGGCCAGTTGTTCGAAACCTTCGAAAGTATCACGTACACCGTCTAATAACGGACTCGAGGGTCTCATATGGCCTATAGGCCGCCAAGATCCTCGTCTAGAAAAATCAGAAAAACGTTAAATTAATTTTTAATAGTAGAAAGAAGCACAAAGACATAAAAAAAAGTAGGGAAT--------GTCTAATAATTTTTTTTAACACTGAAGAAAAATTATACATACAGGGTGGTTATAAATTATTGGGCATTAAAAGAAAAACAAAGAAATATAGGAATCGCTGTTATCGTTTAAATAAGTAAGCAGTTTAGTTAGTAATTAGTAAGAAGTTAGCAGATAAATTTTTTGGCTGTAGGTTTATTTTCTT-----------------------------------------------------------------------------------------------------------------------------------------------------------------------------
Nsheari_Cohutta_N826 -ATATATATATTATATATATATATATATATAGTTATTTAACAATGGTTAAAAGATAATATTTATTTCTAAGTAAAGCTTCCTAAAGTCAGTGTACTTTGGGACTTACCTTGCCCAACGTTAAAGATGACATCACACAGGTGTCTATTGTTTTGAAAAGCTCTCCCAAAATCGCGGGCCAGTTGTTCGAAACCTTCGAAAGTATCACGTACACCGTCTAATAACGGACTCGAGGGTCTCATATGGCCTATAGGCCGCCAAGATCCTCGTCTAGAAAAATCAGAAAAACGTTAAATTAATTTTTAATAGTAGAAAGAAGCACAAAGACATAAAAAAAAGTATTGAA------------------------------------------------------------------------------------------------------------------------------------------------------------------------------------------------------------------------------------------------------------------------------------------------------------------------------------------------------------------------------
Nsheari_JoyceKilmer_N092 -GCATATATA---------------------------TAACAATGGTTAAAAGATAATATTTATTTCTAAGTAAAGCTTCCTAAAGTCAGTGTACTTTGGGACTTACCTTGCCCAACGTTAAAGATGACATCACACAGGTGTCTATTGTTTTGAAAAGCTCTCCCAAAATCGCGGGCCAGTTGTTCGAAACCTTCGAAAGTATCACGTACACCGTCTAATAACGGACTCGAGGGTCTCATATGGCCTATAGGCCGCCAAGATCCTCGTCTAGAAAAATCAGAAAAACGTTAAATTAATTTTTAATAGTAGAAAGAAGCACAAAGACATAAAAAAAAGTAGGGAAT--------GTCTAATATTTTTTTTTAACACTGAAGAAAAATTATACATACAGGGTGGTTATAAATTATTGGGCATTAAAAGAAAAACAAAGAAATATAGGAATCGCTGCTATCGTTTAAATAAGTAAGCAGTTTAGTTAGTAATTAGTAAGAAGTTAGCAGATAAATTTTTTCGCTGTAGGTTTATTTTCTTCGA-TGGTCATGGACGATAAGAAATTTGTCTTCAATCAGCGCACAGTGACGAGTG-TATGTTTCGAATTATTACAGACTCAGGCGAAGCATCATGGGCCTCAAGTTTTCCAGCAAGATTGACTATTGTGTAACATGTCGAGATACATTTGTTGACTGAGTATAGGTTTTTCCT
Nsilvanus_Elijay_N395 -----------TATATATAGTTATATATATAGTTATTTCACAATGGTTAAAAATTTATATTTATTTCTAAATAAAGCTTCATACAT----TGTACTTTGGGACTTACCTTGCCCAACGTTAAAGATGACATCACACAGGTGTCTATTGTTTTGAAAGGCTCTCCCAAAATCTCGGGCCAGTTGGTCGAAACCTTCGAAAGTATCACGTACACCATCTAATAGCGGACTCGAGGGTCTCATATGGCCTATAGGCCGCCAAGATCCTCGTCTAGAAAAATCAGAAAAATGTTAAAATTATTTTTAATAGTTGAAAGCAGCACAAAGACATAAAAGAAAGAATTGAATTAATCTTCGTCTGATAA-TTTTTTTAACAGTGAAAAAAAATT------------------------------------AAAAAAAACAAAAAAATGTAGGAACCGCTGCTATCGTTTAACTAAGTAAGCAGTTTAGTTAGTAATTAGTAAGCAGTTAGCAGATAATTTTTTTGGATGTAGGTTTAATTTCTTCGATTGGTCATGGATGATAAGAAAATTTTCTTCAATCAGCGCACAGTGACCTGTGGTATGTTTCGAATTATTACAGACTCAGGTGAAACATCGTGAGCCTCAAGTTTTTCAGCAAGATTGACCATTGCGTAACATGTCGAGATACATATGTTGATTGGGTATAGATTTTTCCT
Nsilvanus_GermanyCove_N1017 TATATATATATTATATATATATATATATATAGTTATTTCACAATGGTTAAAAATTTATATTTATTTCTAAATAAAGCTTCATACAT----TGTACTTTGGGACTTACCTTGCCCAACGTTAAAGATGACATCACACAGGTGTCTATTGTTTTGAAAGGCTCTCCCAAAATCTCGGGCTAGTTGGTCGAAACCTTCGAAAGTATCACGTACACCATCTAATAGCGGACTCGAGGGTCTCATATGGCCTATAGGCCGCCAAGATCCTCGTCTAGAAAAATCAGAAAAATGTTAAAATTATTTTTAATAGTTGAAAGCAGCACAAAGACATAAAAGAAAGAATTGAATTAATCTTCGTCTGTAAT-TTTTCTTAACAGTGAAAAAAAATTA----------------------------------AAAAAAAAACAAAAAAATGTAGGAACCGCTGCTATCGTTTAACTAAGTAAGCAGTTTAGTTAGTAATTAGTAAGCAGTTAGCAGATAATTTTTTTGGATGTAGGTTTAATTTCTTCGATTGGTCATGAATGATAAGAAAATTTTCTTCAATCAGCGCACAGTGACCTGTGGTATGTTTCGAATTATTACAGACTCAGGTGAAACATCGTGAGCCTCAAGTTTTTCAGCAAGATTGAC---------------------------------------------------
Nsilvanus_HeboMtn_N1029 AATATATATATTATATATATATATATATC--GTTATTTAACAATGGTTAAAAGCTTATATTTATTTCTAAATAAAGCTTCTTACATTCAGTGTACTTTGGGACTTACCTTGCCCAACGTTAAAGATGACATCACACAGGTGTCTATTGTTTTGAAAGGCTCTCCCAAAATCTCGGGCCAGTTGGTCGAAACCTTCGAAAGTATCACGTACACCATCTAATAACGGACTCGAGGGTCTCATATGGCCTATAGGCCGCCAAGATCCTCGTCTAGAAAAATCAGAAAAACGTTAAAATAATTTTTAATAGTTGAAAGCAGCACAAAGACATAAAAGAAAGAATTGAATTAATCTTCGTCTGATAATTTTTTTTAACAGTGAAGAAAAATTATACATACAGGGAGCTTATGAATTAATGGGAATTAAAAGAAAAACAAAGAAATGTAGGAACCGCTGGTATCGTTTAACTAAGTAA-CAGTTTAGTTAGTAGT------------------------TTTTGGCTGTAGGTTTATTTTCTTCGATTGGTCATGGATGATAAGAAAATTTTCTTCAATCAGCGCACAGTGACCAGTGGTATGTTTCGAATTATTACAGACTCAGGTGAAACATCGTGAGCCTCAAGTTTTTCAGCAAGATTGACCATTGCGTAACATGTCGAGATACATATGTTGATTGGGTA------------
Nstupkai_Blowing_N356 TGTGTGTGTGTTGTGTGTGTGTGTGTGTCTCGTTATTTAACAATGGTTAAAAGATTATATTTATTTCTAAGTAAAGCTTCCTACAGTCGGTGTACTTTGGGACTTACCTTGCCCAACGTTAAAGATGACATCACACAGGTGTCTATTGTTTTGAAAAGCTCTCCCAAAATCTCGGGCCAGTTGTTCGAAACCTTCGAAAGTATCACGTACACCGTCTAATAACGGACTCGAGGGTCTCATATGGCCTATAGGCCGCCAAGATCCTCGTCTAGAAAAATCAGAGAAACGTTAAATTAATTTTTAATAGTAGAAAGAAGTACAAAGACATAAAAAAAAGAAGGGAATTAATCTTCGTCTAATATTTTTTTTTAACATTGAAGAAAAATTATACATACAGGGTGGTTATAAATTATTGGGCATTAAAAGAAAAACAAAGAAATATAGGAACCGCTGCTATCGTTTAAATAAGTAAGCAGTTTAG-------TTAGTAAGCAGTTAGCAGATAAATTTTTTGGCTGTAGGTTTATTTTCTTCGA-TGGTCATGGACGATAAGAAATTTTTCTTCAATCAGCGCACAGTGA----------------------------------------------------------------------------------------------------------------------------
Nstupkai_LittleRiver_N293 TATATATATATTATATATGTGTGCGTGTCTCGTTATTTAACAATGGTTAAAAGATTATATTTATTTCTAAGTAAAGCTTCCTACAGTCAGTGTACTTTGGGACTTACCTTGCCCAACGTTAAAGATGACATCACACAGGTGTCTATTGTTTTGAAAAGCTCTCCCAAAATCTCGGGCCAGTTGTTCGAAACCTTCGAAAGTATCACGTACACCGTCTAATAACGGACTCGAGGGTCTCATATGGCCTATAGGCCGCCAAGATCCGCGTCTAGAAAAATCAAAGAAAAGTTAAATTAATTTTTAATAGTAGAAAGAAGCACAAAGACATAAAAAAAAGAAGGGAATTAATCTTCGTCTAATAATTTTTTTTAACATTGAAGAAAAATTATACATACAGGGTGATTATAAATTATTGGGTATTAAAAGAAAAAAAAAGAAATATAGGAACAGCTGCTATCGTTTAAATAAGTAAGCAGTTTAGTTAGTAATTAGTAAGCAGTTAGCAGATAAATTTTTTGGCTGTAGGTTTATTTTCTTCGA-TGGTCATGGACGATAAGAAATTTTTCTTCAATCAGGGCACAGTGACCAGTGGTATGTTTCGAATTATTACAGACTCAGGCGAAACATCATGAGCCTCAAGTTTTCCAGCA-TATTGACCATTGCGTAACATGTCGAGATACATATGTTGACTGGCTATAGGTTTTTCCT
Nstygius_ObeLee_N0656 TGTATATATAC----------CATATGTCTCGTTATTTAACA---GTGAAAAGATTATATTTATTTCTAAATAAAGCTTCCTACATTCAGTATACTTTGGGACTTACCTTGCCCAACGTTAAAGATGACGTCACACAGGTGTCTATTGTTTTGAAAAGCTCTTCCAAAATCTCGGGCCAGTTGTTCGAAACCTTCGAAAGTATCACGGACGCCATCTAATAACGGACTCGAGGGTCTCATGTGGCCTATTGGCCGCCAAGATCCTCGTCTAGAAAAATCAGAAAAACGTTAAATTAATTTTTAATAATAGAAAGAAGCATAAAGACGTAAAAAAAAGAAGAAAATTAATCTTCGTCTGATACTTTTTTTTAACATTGAAGAAAAATTATACAT-----GTGGTTATAAATTATTGGGCATTAAAAGTAAAACAAAGAAATGTA---ACCGCTGCTATCGTTTAAATAAGTAAGCAGTTTAGTTAGTAATTAGTAAGCAGTTAGCAAATA-----------------TTTTTTTTCTTCGATTGGTCATGGATGATAAGAAAATTTTCTTCAATCAGCGCACAGTGACCAGTGGTATGTTTCTAATTATTACAGACTCAGGTGAAACACCGTGAACCTCAAGTTTTCCAGCAAGATTGACCATTGCGTAACATGTCGAGATACATATGTTGATTGGGTATAGGTTTTTCCT
Nstygius_RavenB_N1022 TGTATATATAC----------CATATGTCTCGTTATTTAACAATGGTGAAAAGATTATATTTATTTCTAAATAAAGCTTCCTACATTCAGTATACTTTGGGACTTACCTTGCCCAACGTTAAAGATGACGTCACACAGGTGTCTATTGTTTTGAAAAGCTCTTCCAAAATCTCGGGCCAGTTGTTCGAAACCTTCGAAAGTATCACGGACGCCATCTAATAACGGACTCGAGGGTCTCATGTGGCCTATTGGCCGCCAAGATCCTCGTCTAGAAAAATCAGAAAAACGTTAAATTAATTTTTAATAATAGAAAGAAGCATAAAGACGTAAAAAAAAGAAGAAAATTAATCTTCGTCTGCTACTTTTTTTTAACATTGAAGAAAAATTATACAT-----GTGGTTATAAATTATTGGGCATTAAAAGTAAAACAAAGAAATGTA---ACCGCTGCTATCGTTTAAATAAGTAAGCAGTTTAGTTAGTAATTAGTAAGCAGTTAGCAAATATTTTTTTTGGCTGTAGTTTTTTTTTCTTCGATTGGTCATGGATGATAAGAAAATTTTCTTCAATCAGCGCACAGTGACCAGTGGTATGTTTCTAATTATTACAGACTCAGGTGAAACATCGTGAACCTCAAGTTTTCGAGCAAGATTGACCATTGCGTAACATGTCGAGATACATATGTTG--------------------
Ntempletoni_BaldMtns_N950 TATATATATATTATATATATATATATATATCGTTATTTAACAATGGTTAAAAGCTTATATTTATTTTTAAATAAAGCTTCCTGCATTCAGTGTACTTTGGGACTTACCTTGCCCAACGTTAAAGATGACATCACACAGGTGTCTATTGTTTTGAAAGGCTCTCCCAAAATCTCGGGCCAGTTGGTCGAAACCTTCGAAAGTATCACGTACACCATCTAATAACGGACTCGAGGGTCTCATATGGCCTATAGGCCGCCAAGATCCTCGTCTAGAAAAATCAGAAAAACGTTAAATTAATTTTTAATAGTTGAAAGAAGCACAATGACATAAAAGAAAGAATTGAATTAATCTTCGGCTG----TTTTTTTTAACATTGAAGATAAATTATGCATACAGGGAGGTTATAAATTATTGAGAATTAAAAGAAAAACAAAGAAATATAGGAACCGCTGCTATCGTTTAACTAAGTAAGTAGTTTAGTTAGTAATTAGTAAGCAGTTAGCAGATAATTTTTTTTGCTGTAGGTTTATTTTCTTCGATTGGTCATGGATGATAAGAATTTTTTCTTCAATCAGCGCACAGTGACCAGTGGTATGTTTCGAATTATTACAGACT-------------ATAGACCTATAGTTTATCGATAGTATTGATAGTT-TGAAACAATCGATGCTCAATATACAATCGGGC--------------
Ntempletoni_ClarksCreek_N945 TATATATATAT--------TATATATATATCGTTATTTAACAATGTTTAAAAGCTTATATTTATTTTTAAATAAAGCTTCCTGCATTCAGTGTACTTTGGGACTTACCTTGCCCAACGTTAAAGATGACATCACACAGGTGTCTATTGTTTTGAAAGGCTCTCCCAAAATCTCGGGCCAGTTGGTCGAAACCTTCGAAAGTATCACGTACACCATCTAATAACGGACTCGAGGGTCTCATATGGCCTATAGGCCGCCAAGATCCTCGTCTAGAAAAATCAGAAAAACGTTAAATTAATTTTTAAGAGTTGAAAGAAGCACAATGACATAAAAGAAAGAATTGAATTAATCTTCGGCTGAAATTTTTTTTTAACATTGAAGATAAATTATGCATACAGGGAGGTTATAAATTATTGAGAATTAAAAGAAAAA-AAAGAAATATAGGAACCGCTGCTATCGTTTAACTAAGTAAGTAGTTTAGTTAGTAATTAGTAAGCAGTTAGCAGATAATTTTTTTTGCTGTAGGTTTATTTTCGTCTATTGGTCATGGATGATAAGAATTTTTTCTTCAATCAGCGCACAGTGACCAGTGGTATGTTTCGAATTATTACAGACT-------------ATAGACCTATAGTTTATC---------GATAGTT-TGAAACAATCGATGCTCAATATACAATCGGGCAATATATTTTTTTA
Ntempletoni_ScronceCreekRd_N1223 -ATATATATAT--------TATATATATATCGTTATTTAACAATGGTTAAAAGCTTATATTTATTTTTAAATAAAGCTTCCTGCATTCAGTGTACTTTGGGACTTACCTTGCCCAACGTTAAAGATGACATCACACAGGTGTCTATTGTTTTGAAAGGCTCTCCCAAAATCTCGGGCCAGTTGGTCGAAACCTTCGAAAGTATCACGTACACCATCTAATAACGGACTCGAGGGTCTCATATGGCCTATAGGCCGCCAAGATCCTCGTCTAGAAAAATCAGAAAAACGTTAAATTAATTTTTAATAGTTGAAAGAAGCACAATGACATAAAAGAAAGAATTGAATTAATCTTCGGCTGATAATTTTTTTTAACATTGAAGATAAATTATGCATACAGGGAGGTTATAAATTATTGAGAATTAAAAGAAAAACAAAGAAATATAGGAACCGCTGCTATCGTTTAACTAAGTAAGTAGTTTAGTTAGTAATTAGTAAGCAGTTAGCAGATAATTTTTTTTGCTGTAGGTTTATTTTCTTCGATTGGTCATGGATGATAAGTATTTTTTCTTCAATCAGCGCACAGTGACCAGTGGTATGTTTCGAATTATTACAGACT-------------ATAGACCTATAGTTTATC---------GATAGTT-TGAAACAATCGATGCTCAATATACAATCGGGCAATATA-TTTTTTA
Ntennessensis_IndianCave_N052 TATATATATATTATATATATATATATATTGTATTGTTTATGTATGTTTAAAAGCTTATATTTATTTCTAAATAAAGCTTCCTACATTCAGTGTATTTTGGGACTTACCTTGCCCAACGTTAAAGATGACATCACACAGGTGTCTATTGTTTTGAAAGGCTCTCCCAAAATCTCGGGCCAGTTGGTCGAAACCTTCGAAAGTATCACGTACACCATCTAATAACGGACTCGAGGGTCTCATATGGCCTATAGGCCGCCAAGATCCTCGTCTAGAAAAATCAGAAAAACGTTAAATTAATTTTTAATAGTTGAAAGAAGCACAATGACACAAAAGAAAGAATTGAATTAATCTTCGTCTGATACAATTTTTTAACATTGAAGAAAAATTATACATACAGGGAGGTTATAAATTATTGGGAATTAAAAGAAAAAGAAAGAAATGTGGGAACCGCTGCTATCGTTTAACTAAGTAAGCAGTTTAGTTAGTAATTAGTAAGCAGTTAGCAGATAATTTTTTTGGCTGTAGGTTTAAGTTCTTCGATTGGTCATGGATGATAAGAAAATTTTCTTCAATCAGCGCACAGTGACCAGTGGTATGTTTGGAATTATTACAGACTCAGGTGAAACATCGTGAGCCTCAAGTTTTTCAGCAAGATTGACCATTGCGTAACATGTCGAGATACATATGTTGATTGGGTATAGGTTTTTCCT
Ntennessensis_LittleStony_N645 TATATATATATTATATATATATATATATA--------TATGTATTGTTAAAAGCTTATATTTATTTCTAAATAAAGCTTCCTACATTCAGTGTATTTTGGGACTTACCTTGCCCAACGTTAAAGATGACATCACACAGGTGTCTATTGTTTTGAAAGGCTCTCCCAAAATCTCGGGCCAGTTGGTCGAAACCTTCGAAAGTATCACGTACACCATCTAATAACGGACTCGAGGGTCTCATATGGCCTATAGGCCGCCAAGATCCTCGTCTAGAAAAATCAGAAAAACGTTAAATTAATTTTTAATAGTTGAAAGAAGCACAATGACACAAAAGAAAGAATTGAATTAATCTTCGTCTGATACAATTTTTTAACATTGAAGAAAAATTATACATACAGGGAGGTTATAAATTATTGGGAATTAAAAGAAAAATAAAGGAATGTAGGAACCGCTGCTATCGTTTAACTAAGTAAGCAGTTTAGTTAG-------TAAGCAGTTAGCAGATAATTGTTTTGGCTGTAGGTTTAATTTCTTCTATTGGTCATGGATCATAAGAAATTTTTCCTCAATCGGCGCACAGTGACCAGTGGTATGTTTCGAATTATTACAGACTCAGGTGAAACATCGTGAGCCTCAAGTTTTTCAGCAAGATTGACCATTGCGTAACATGTCGAG--------------------------------
Ntennessensis_Watauga_N1046 ------TATAT------------------------------TATAGTTAAAAGCTTATATTTATTTCTAAATAAAGCTTCCTACATTCAGTGTACTTTGGGACTTACCTTGCCCAACGTTAAAGATGACATCACACAGGTGTCTATTGTTTTGAAAGGCTCTCCCAAAATCTCGGGCCAGTTGGTCGAAACCTTCGAAAGTATCACGTACACCATCTAATAACGGACTCGAGGGTCTCATATGGCCTATAGGCCGCCAAGATCCTCGTCTAGCAAAATCAGAAAAACGTTAAATTAATTTTTAATAGTTGAAAAAAGCACAAAGATACAAAACAAAGAATTGAATTAATCTTCGTCTGATACAATTTTTTAACATTGAAGAAAAATTATACATACAGGGAGGTTATAAATTATTGGGAATTAAAAGAAAAACAAAGAAATGTAGGAACCGCTGCTATCGTTTAACTAAGTAAGCAGTTTAGTTAGTAATTAGTAAGCAGTTAGCTGATAATTTTT---------------------------------------------------------------------------------------------------------------------------------------------------------------------------------------TAGGTTTTTCCT
