# Supplementary material for: ﻿New species in old mountains: integrative taxonomy reveals ten new species and extensive short-range endemism in Nesticus spiders (Araneae, Nesticidae) from the southern Appalachian Mountains
Source: Zookeys. 2023 Feb 3;1145:1–130. doi: 10.3897/zookeys.1145.96724 (PMC10208238; doi:10.3897/zookeys.1145.96724)
Supplement: Supplementary material 4 — Input alignments, analysis log files, and output tree files [file zookeys-1145-001_article-96724__-s004.zip › uce-200887 (modified).phy]

 87 1037
Narcheri_MillShoalCreek_N727 ------------------------------------------------------------------------------------------------------------------------------------GAAGCATCATCTGCCAACTCATCCTTCCCATTACTGTCTTCGCCTTTTGTGGATGACTCCTCGGAACTGCTCTTATCATCCGATTCCTCATCATCGGTTGCCTCCGTCGCTTCGCTTTTGGTTTCCTCGCTCATTTCAAATTTATTCTCTTCAGACCTCTCACATCTCTCATTCACATGGTTTTGACAGCTCTCTTCATCCAACTTGAACATAAAACCAAATCCCACAATCAAATATGCTGGAGCTAAATAATTTTTCTTTCCTCGGATAATAAAACTACCGGTCGTCAAGTACTCCCCGGATGGAGCAGTTTTCGACACTTGATTGGAGTAAACCCACCAGGCACTGGTCACTATCTTCGCATCCCATGCAGTGCTGTTGCATACGGCCATGGTTCCGGCTTCATTCAGAGTCTTTGGTGGAACCGGAGTTCCATTTGGATTCTTTATGATGATGCTACTGGCGCCATGCAAATCGGCATGGACATACAAATCATTGGCCTTCATATATCTCTTAACAATAAGCTCGTTCTGTTGGACATCTCGTCCAGCAATGACCAGGTAATTCTCCGAACTGATGAACCACAAAAACTTCTCAAACCACATAACCTTACGGGCCTTCGTGATGCTGGTGGTGACGGCAACTTCC-----------------------------------------------------------------------------------------------------------------------------------------------------------------------------------------------------------------------------------------------------------------
Nbarri_Bishop_N1072 ATGACCTCTTTTACTTGCTCTTTACCATCTGGTTGCTCTGGTTTCCGACTTTCAGACAAGACATCCAATTTTACTTCTGTATTCGGGAAGCTAATGCTCTCAGTGTTTGTTGGTTCACCGTCTTCATCCTTAGAAGCATCATCTGCCAACTCATCCTTCTCATTACAGTCTTCGTCTTTTGTGGATGACTCGTCGGAACTGCTCTTATCATCTGATTCCTCATCATCGGTTGGCTCCGTCACTTCGCTTTTGGTTTCCTCACTCATTTCAAATTTATTCTCTTCAGACCTCTCACATCTCTCATTCACATGGTTTTGACAGCTCTCTTCATCTAACTTGAACATAAAACCAAATCCCACGATCAAATATGCTGGAGCCAAATAATTTTTCTTTCCTCGGATAATAAAACTACCGGTCGTCAAGTACTCACCGGATGGAGCGGTTTTGGACACTTGATTGGAGTAAACCCACCAGGCACTGGTCACTATCTTCGCATCCCACGCAGTGCTGTTGCATACGGCCATGGTTCCGGCTTCGTTCAGAGTCTTTGGTGGAACCGGAGTTCCATTTGGATTCTTTATGATGATGCTACTGGCGCCATGCAAATCGGCATGGACATACAAATCATTGGCCTTCATGTATCTTTTAACAATAAGCTCGTTCTGTTGTACATCTCGTCCAGCAATGATCAGGTAATTCTCCGAACTGATGAACCACAAAAACTTCTCAAACCACATAACCTTACGGGCTTTCGTAATGCTGGTGGTGACAGCAACTTCCTTCAGGGCCTGCTTGGTTTTCTTTTCCGCGCTCTTGAAGGCCTTCTCAGAGGATTCAATGGTCTTCTGTTCTTTCTTGGCATGCGCCCTCTTCATGTCGTAGTATTTCCGTGCATTGGCATAGGCCGAACAGTCAAGGTCGATGTCCACCAACTGCGGTTTCATTTCTTCATC------ACTTTCCCCATGAGGATTGGTTAACAAGAGAGTAAAATGGTTAATATCCAACTTTAGCTTCTTAATTGCTTTTGCAA-
Nbarri_LostCoveCave_N0065 ---------------TGCTCTTTACCATCTGGTTGCTCTGGTTTCCGACTTTCAGACAAGACATCCAATTTTACTTCTGTATTCGGGAAGCTAATGCTCTCAGTGTTTGTTGGTTCACCGTCTTCATCCTTAGAAGCATCATCTGCCAACTCATCCTTCTCATTACAGTCTTCGTCTTTTGTGGATGACTCGTCGGAACTGCTCTTATCATCTGATTCCTCATCATCGGTTGGCTCCGTCACTTCGCTTTTGGTTTCCTCACTCATTTCAAATTTATTCTCTTCAGACCTCTCACATCTCTCATTCACATGGTTTTGACAGCTCTCTTCATCTAACTTGAACATAAAACCAAATCCCACGATCAAATATGCTGGAGCCAAATAATTTTTCTTTCCTCGGATAATAAAACTACCGGTCGTCAAGTACTCACCGGATGGAGCGGTTTTGGACACTTGATTGGAGTAAACCCACCAGGCACTGGTCACTATCTTCGCATCCCACGCAGTGCTGTTGCATACGGCCATGGTTCCGGCTTCGTTCAGAGTCTTTGGTGGAACCGGAGTTCCATTTGGATTCTTTATGATGATGCTACTGGCGCCATGCAAATCGGCATGGACATACAAATCATTGGCCTTCATGTATCTTTTAACAATAAGCTCGTTCTGTTGTACATCTCGTCCAGCAATGATCAGGTAATTCTCCGAACTGATGAACCACAAAAACTTCTCAAACCACATAACCTTACGGGCTTTCGTAATGCTGGTGGTGACAGCAACTTCCTTCAGGGCCTGCTTGGTTTTCTTTTCCGCGCTCTTGAAGGCCTTCTCAGAGGATTCAATGGTCTTCTGTTCTTTCTTGGCA--------------------------------------------------------------------------------------------------------------------------------------------------------------------------------
Nbarri_eyed_ClayCave_G2082 ----------------------------------------------------------------------------------------AGCTGATGCTCTCAGTGTTTGTTGATTCACCATCTTCATCCTTAGAAGCATCATCTGCCAACTCATCCTTCCCATTACAGTCTTCGCCTTTTGTGGATGACTCGTCGGAACTGCTCTTATCGTCTGATTCCTCATCATCGGTTGGCTCCGTCGCTTCGCTTTTGGTTTCTTCACTCATTTCAAATTTATTCTCTTCAGACCTCTCACATCTCTCATTCACATGGTTTTGACAGCTCTCTTCATCTAACTTGAACATAAAACCAAATCCCACGATCAAATACGCTGGAGCTAAATAATTTTTCTTTCCTCGGATAATGAAACTACCGGTCGTCAAGTACTCACCAGATGGAGCGGTTTTGGATACTTGATTGGAGTAAACCCACCAGGCACTGGTCACTATCTTCGCATCCCACGCAGTGCTGTTGCATACGGCCATGGTTCCAGCTTCGTTCAGAGTCTTTGGAGGAACCAGAGTTCCATTTGGATTCTTTATGATGATGCTACTGGCACCATGCAAATCGGCATGGACATACAAATCATTGGCCTTCATGTATCTCTTAACAATAAGCTCATTCTGTTGTACATCTCGTCCAGCAATAATCAGGTAATTCTCCGAACTGATGAACCACAAAAACTTCTCAAACCACATAACCTTACGGGCTTTCGTGATGCTGGTGGTGACGGCAACTTCCTTCAGGGCCTGCTTGGTTTTCTTTTCTGCGCTCTTGAAGGCCTTCTCAGAGGATTCAATGGTCTTCTGTTCTTTCTTGGCATGCGCCCTCTTCATGTCGTAGTATTTCCGTGCATTGGCATAGGCCGAACAGTCAAGGTCGATGTCCACCAACTGCGGTTTCATGTCTTCATCTACATCACTTTCCAAATGAGGATTGGTTAACAAGAGAGTAAAAT----------------------------------------
Nbarrowsi_Gregorys_N270 ------------------------------------------------------------------------------GTATCCGGGAAGCTAATTCTCTCAGTGTTTATTGGTTTACCGTCTTCATCCTTAGAAGCATCATCTGCCAACTCATCCTTCCCATTACAGTCTTCGTCTTTTGTGGATGACTCATCGGAACTGCTTTTATCATCCGATTCCTCATCATCGGTTGGCTCCGTCACTTCGCTTTTGGTTTCCTCACTCATTTCAAATTTATTCTCTTCAGACCGCTCACATCTCTCATTCACATGGTTTTGACAGCTCTCTTCGTCTAACTTGAACATAAAACCAAATCCCACGATCAAATATGCTGGAGCCAAATAATTTTTCTTTCCTCGGATAATGAAACTACCGGTCGTCAAGTACTCACCGGATGGAGCGGTTTTGGACACTTGATTGGAGTAAACCCACCAGGCACTGGTCACTATCTTCGCATCCCACGCAGTGCTGTTGCATACGGCCATGGTTCCGGCTTCGTTCAGAGTCTTTGGTGGAACCGGAGTTCCATTTGGATTCTTTATGATGATGCTACTGGCACCATGCAAATCGGCATGGACATACAAATCATTGGCCTTCATGTATCTTTTAACAATAAGCTCGTTCTGTTGTACATCTCGTCCAGCAATGATCAGGTAATTCTCCGAACTGATGAACCACAAAAACTTCTCAAACCACATAACCTTACGGGCTTTCGTAATGCTGGTGGTGACAGCAACTTCCTTCAGGGCCTGCTTGGTTTTCTTTTCTGCGCTCTTGAAGGCCTTCTCAGAGGATTCAATGGTCTTCTGTTCTTTCTTGGCATGCGCCCTCTTCATGTCGTAGTATTTCCGTGCATTGGCATAGGCCGAACAGTCAAGGTCGATGTCCACCAACTGCGGTTTCATATCTTCATCTTCATCACTTTCCCCATGGGGATTGGTTAACAACAGAGTAAAATGGTTAATATTCAACTTTAGCTTCTTAATTGCTTTTGCAAC
Nbarrowsi_Tuckaleechee_N360 ---------------------------------------------------------------------------------------AAGCTAATTCTCTCAGTGTTTGTTGGTTTACCGTCTTCATCCTTAGAAGCATCATCTGCCAACTCATCCTTCCCATTACAGTCTTCGTCTTTTGTGGATGACTCGTCGGAACTGCTTTTATCATCTGATTCCTCATCATCGGTTGGCTCCGTCACTTCGCTTTTGGTTTCCTCACTCATTTCAAATTTATTCTCTTCAGACCTCTCACATCTCTCATTCACATGGTTTTGACAGCTCTCTTCGTCTAACTTGAACATAAAACCAAATCCCACGATCAAATATGCTGGAGCCAAATAATTTTTCTTTCCTCGGATAATAAAACTACCGGTCGTCAAGTACTCACCGGATGGAGCGGTTTTGGACACTTGATTGGAGTAAACCCACCAGGCACTGGTCACTATCTTCGCATCCCACGCAGTGCTGTTGCATACGGCCATGGTTCCGGCTTCGTTCAGAGTCTTTGGTGGAACCGGAGTTCCATTTGGATTCTTTATGATGATGCTACTGGCACCATGCAAATCAGCATGGACATACAAATCATTGGCCTTCATGTATCTTTTAACAATAAGCTCGTTCTGTTGTACATCTCGTCCAGCAATGATCAGGTAATTCTCCGAACTGATGAACCACAAAAACTTCTCAAACCACATAACCTTACGGGCTTTCGTAATGCTGGTGGTGACAGCAACTTCCTTCAGGGCCTGCTTGGTTTTCTTTTCTGCACTCTTGAAGGCCTTCTCAGAGGATTCAATGGTCTTCTGTTCTTTCTTGGCATGCGCCCTCTTCATGTCGTAGTATTTCCGTGCATTGGCATAGGCCGAACAGTCAAGGTCGATGTCCACCAACTGCGGTTTCATATCTTCATCTTCATCACTTTCCCCATGGGGATTGGTTAACAAGAGAGTAAAATGGTTAATATCCAATTTTAGCTTCTTAATTGCTTTTGCAAC
Nbishopi_DryFalls_N150 -------------------------------------CGGGCTTCTGACTTTCGGACAAGACATCCAATTTGACTTCTGTATCCGGGAAGCTGATGCTCTCAGTGTTTGTTGATTCACCATCTTCATCCTTAGAAGCATCATCTGCCAACTCATCCTTCCCATTACAGTCTTCGCCTTTTGTGGATGACTCGTCAGAACTGCTCTTATCGTCTGATTCCTCATCATCGGTTGGCTCCGTAGCTTCGCTTTTGGTTTCCTCACTCATTTCAAATTTATTCTCTTCAGACCTCTCACATCTCTCATTCACATGGTTTTGACAGCTCTCTTCATCTAACTTGAACATAAAACCAAATCCCACAATCAAATATGCTGGAGCTAAATAATTTTTCTTTCCTCGAATAATGAAACTACCGGTCGTCAAGTACTCACCAGATGGAGCGGTTTTGGATACTTGATTGGAGTAAACCCACCAGGCACTGGTCACTATCTTCGCATCCCACGCAGTGCTGTTGCATACGGCCATGGTTCCGGCTTCATTCAGAGTCTTTGGAGGAACTGGAGTTCCATTTGGATTCTTTATGATGATGCTACTGGCGCCATGCAAATCGGCATGGACATACAAATCATTGGCCTTCATGTATCTCTTAACAATAAGCTCATTCTGTTGTACATCTCGTCCAGCAATGATCAGGTAATTCTCCGAACTGATGAACCACAAAAACTTCTCAAACCACATAACCTTACGGGCTTTCGTGATGCTGGTGGTGACGGCAACTTCCTTCAGGGCCTGCTTGGTTTTCTTTTCTGCGCTCTTGAAGGCCTTCTCGGAGGATTCAATGGTCTTCTGTTCTTTCTTGGCATGCGCCCTCTTCATGTCGTAGTATTTCCGTGCATTGGCATAGGCCGAACAGTCAAGGTCGATGTCTACCAACTGCGGTTTCATGTCTTCATCTTCATCACTTTCCCCATGAGGATTGGTTAACAAGAGAGTAAAATGGTTAATATCCAACTTTAGCTTCTTAATTGCTTTTGCAAC
Nbishopi_PoleCr_Chattooga_N885 ACGACATCTTTTACTTGGTTTTTACCATCAGTTTGCTCGGGCTTCTGACTTTCGGACAAGACATCCAATTTGACTTCTGTATCCGGGAAGCTGATGCTCTCAGTGTTTGTTGATTCACCATCTTCATCCTTAGAAGCATCATCTGCCAACTCATCCTTCCCATTACAGTCTTCGCCTTTTGTGGATGACTCGTCGGAACTGCTCTTATCGTCTGATTCCTCATCATCGGTTGGCTCCGTAGCTTCGCTTTTGGTTTCCTCACTCATTTCAAATTTATTCTCTTCAGACCTCTCACATCTCTCATTCACATGGTTTTGACAGCTCTCTTCATCTAACTTGAACATAAAACCAAATCCCACAATCAAATATGCTGGAGCTAAATAATTTTTCTTTCCTCGAATAATGAAACTACCGGTCGTCAAGTACTCACCAGATGGAGCGGTTTTGGATACTTGATTGGAGTAAACCCACCAGGCACTGGTCACTATCTTCGCATCCCACGCAGTGCTGTTGCATACGGCCATGGTTCCGGCTTCATTCAGAGTCTTTGGAGGAACCGGAGTTCCATTTGGATTCTTTATGATGATGCTACTGGCGCCATGCAAATCAGCATGGACATACAAATCATTGGCCTTCATGTATCTCTTAACAATAAGCTCATTCTGTTGTACATCTCGTCCAGCAATGATCAGGTAATTCTCCGAACTGATGAACCACAAAAACTTCTCAAACCACATAACCTTACGGGCTTTCGTGATGCTGGTGGTGACGGCAACTTCCTTCAGGGCCTGCTTGGTTTTCTTTTCTGCGCTCTTGAAGGCCTTCTCGGAGGATTCAATGGTCTTCTGTTCTTTCTTGGCATGCGCCCTCTTCATGTCGTAGTATTTCCGTGCATTGGCATAGGCCGAACAGTCAAGGTCGATGTCTACCAACTGCGGTTTCATGTCTTCATCTTCATCACTTTCTCCATGAGGATTGGTTAACAAGAGAGTAAAATGGTTAATATCCAAC--------------------------
Nbishopi_StandingIndian_N131 -------------------------------------------------------------------------------------------TGATGCTCTCAGTGTTTGTTGATTCACCATCTTCATCCTTAGAAGCATCATCTGCCAACTCATCCTTCCCATTACAGTCTTCGCCTTTTGTGGATGACTCGTCGGAACTGCTCTTATCGTCCGATTCCTCATCATCGGTTGGCTCCGTAGCTTCGCTTTTGGTTTCCTCACTCATTTCAAATTTATTCTCTTCAGACCTCTCACATCTCTCATTCACATGGTTTTGACAGCTCTCTTCATCTAACTTGAACATAAAACCAAATCCCACGATCAAATATGCTGGAGCTAAATAATTTTTCTTTCCTCGAATAATGAAACTACCGGTCGTCAAGTACTCACCAGATGGAGCGGTTTTGGATACTTGATTGGAGTAAACCCACCAGGCACTGGTCACTATCTTCGCATCCCACGCAGTGCTGTTGCATACGGCCATGGTTCCGGCTTCATTCAGAGTCTTTGGAGGAACCGGAGTTCCATTTGGATTCTTTATGATGATGCTACTGGCACCATGCAAATCGGCATGGACATATAAATCATTGGCCTTCATGTATCTCTTAACAATAAGCTCATTCTGTTGTACATCTCGTCCAGCAATGATCAGGTAATTCTCCGAACTAATGAACCACAAAAACTTCTCAAACCACATAACCTTACGGGCTTTCGTGATGCTGGTGGTGACGGCAACTTCCTTCAGGGCCTGCTTGGTTTTCTTTTCTGCGCTCTTGAAGGCCTTCTCGGAGGATTCAATGGTCTTCTGTTCTTTCTTGGCATGCGCCCTCTTCATGTCGTAGTATTTCCGTGCATTGGCATAGGCTGAACAGTCAAGGTCGATGTCTACCAACTGCGGTTTCATGTCTTCATCTTCATCACTTTCCCCATGAGGATTGGTTAACAAGAGAGTAAAATGGTTAATATCCAACTTTAGCTTCTTAATTGCTTTTGCAAC
Nbrimleyi_NewberryCr_N984 ---------------------------------------------------------------------------------------------------------------------CCATCTTCATCCTTAGAAGCATCATCTGCCAACTCATCCTTCCCATTACAGTCTTCGCCTTTTGTGGATGACTCATCGGAACTGCTCTTATCATCAGATTCCTCATCATCGGTTGGCTCCGTCGCTTCGCTTTTGGTTTCCTCACTCATTTCAAATTTATTCTCTTCAGACTTCTCACATCTCTCATTCACATGGTTTTGACAGCTCTCTTCATCTAACTTGAACATAAAGCCAAATCCCACGATCAAATATGCTGGAGCTAAATAATTTTTCTTTCCTCGGATAATAAAACTACCGGTCGTCAAGTACTCACCGGATGGAGCAGTTTTGGATACTTGATTGGAGTAAACCCACCAGGCACTGGTCACTATCTTCGCATCCCACGCAGTGCTGTTGCATACGGCCATGGTTCCGGCTTCGTTCAGAGTCTTAGGAGGAACCGGAGTCCCATTTGGATTCTTTATGATGATACTACTGGCGCCATGCAAATCGGCATGGACATACAAATCATTGGCCTTCAAGTATCTCTTAACAATAAGCTCGTTCTGTTGTACATCTCGTCCAGCAATGATCAGGTAATTCTCCGAACTGATGAACCACAAAAACTTCTCGAACCACATAACCTTACGGGCTTTCGTGATGCTGGTCGTGACGGCAACTTCCTTCAGGGCCTGCTTGGTTTTCTTTTCTGCACTCTTGAAGGCCTTCTCAGAGGATTCAATGGTCTTCTGTTCTTTCTTGGCATGCGCCCTCTTCATGTCATAGTATTTCCGTGCATTGGCGTAGGCTGAACAGTCAAGGTCGATGTCCACCAACTG------------------------------------------------------------------------------------------------------
Nbrimleyi_RumblingBald_N241 ACGACATCTTTTACTTGGTTTTTACCATCCGGTTGCTCCAGCTTCTGACTTTCGGACAAGACATCCAATTTGACTTCTGTATCCGGGAAGCTGATGCTCTCAGTGTTTGTTGATTCACCATCTTCATCCTTAGAAGCATCATCTGCCAACTCATCCTTCCCATTACAGTTTTCGCCTTTTGTGGATGACTCATCGGAACTGCTCTTATCATCCGATTCCTCATCATCGGTTGGCTCCGTCACTTCGCTTTTGGTTTCCTCACTCATTTCAAATTTATTCTCTTCAGACCTCTCACATCTCTCATTCACATGGTTTTGACAGCTCTCTTCGTCTAACTTGAACATAAAGCCAAATCCCACGATCAAATATGCTGGAGCTAAATAATTTTTCTTTCCTCGGATAATAAAACTACCGGTCGTCAAGTACTCACCGGATGGAGCAGTTTTGGATACTTGATTGGAGTAAACCCACCAGGCACTGGTCACTATCTTCGCATCCCACGCAGTGCTGTTACATACGGCCATGGTTCCGGCTTCGTTCAGAGTCTTAGGAGGAACCGGAGTCCCATTTGGATTCTTTATGATGATGCTACTGGCGCCATGCAAATCGGCATGGACATACAAATCATTGGCCTTCAAGTATCTCTTAACAATAAGCTCGTTCTGTTGTACATCTCGTCCAGCAATGATCAGGTAATTCTCCGAACTGATGAACCACAAAAACTTCTCGAACCACATAACCTTACGGGCTTTCGTGATGCTGGTGGTGACGGCAACTTCCTTCAGGGCCTGCTTGGTTTTCTTTTCTGCGCTCTTGAAGGCCTTCTCAGAGGATTCAATGGTCTTCTGTTCTTTCTTGGCATGCGCCCTCTTCATGTCATAGTATTTCCGTGCATTGGCGTAGGCTGAACAGTCAAGGTCGATGTCCACCAACTGCGGTTTCATGTCTTCATC------ACTTTCCTCATGAGGATTGGTTAAAAAGAGAGTAAAATGGTTAATATCCAACTTTAGCTTCTTAATTGCTTTTGCAAC
Ncanei_Egypt_N958 -----------------------------------------------ACTTTCGGACAAGACATCCAATTTGACTTCTGTATCCGGGAAGCTGATGCTCTCAGTGTTTGTTGATTCAGCATCTTCATCCTTAGAAGCATCATCTGTCAACTCATCCTTCCCATTACAGTCTTCGCCTTTTGTGGATGACTCATCGGAACTGCTCTTATCATCTGATTCCTCATCATCGGTTGGCTCCGTCACTTCGCTTTTGGTTTCCTCACTCATTTCAAATTTATTCTCTTCAGACCTCTCACATCTCTCATTCACATGGTTTTGACAGCTCTCTTCATCTAACTTGAACATAAAACCAAATCCCACGATCAAATATGCTGGAGCTAAATAATTTTTCTTTCCTCGGATAATAAAACTGCCGGTCGTCAAGTACTCACCGGATGGAGCAGTTTTGGATACTTGATTGGAGTAAACCCACCAGGCACTGGTCACTATCTTCGCATCCCACGCAGTGCTGTTGCATACGGCCATGGTTCCGGCTTCGTTCAGAGTCTTAGGAGGAACTGGAGTCGCATTTGGATTCTTTATGATGATGCTACTGGCACCATGCAAATCAGCATGGACATACAAATCATTGGCCTTCATGTATCTCTTAACAATAAGCTCGTTCTGTTGTACATCTCGTCCAGCAATGATCAGGTAATTCTCCGAACTGATGAACCACAAAAACTTCTCGAACCACATAACCTTACGGGCTTTCGTGATGCTGGTGGTGACGGCAACTTCCTTCAGGGCCTGCTTGGTTTTCTTCTCTGCGCTCTTGAAGGCCTTCTCAGAAGATTCAATAGTCTTCTGTTCTTTCTTGGCATGCGCCCTCTTCATGTCGTAGTATTTCCGTGCATTGGCGTAGGCTGAACAGTCAAGGTCTATGTCC--------------------------------------------------------------------------------------------------------------
Ncarolinensis_Grandfather_N218 ------------------------------------------------------GACAAGACATCCAATTTGACTTCTGTATCCGGGAAGCTGATGCTCTCAGTGTTTGTTGATTCACCATCTTCATCCTTAGAAGCATCATCTGCCAACTCATCCTTCCCATTACAGTCTTCGCCTTTTGTGGATGACTCGTCGGAACTCCTCTTGTCGTCTGATTCCTCATCATCGGTTGGCTCCGTCACTTCGCTTTTGGTTTCCTCACTCATTTCAAATTTATTCTCTTCAGACCTCTCACATCTCTCATTCACATGGTTTTGACAGCTCTCTTCATCTAACTTGAACATAAAACCAAATCCCACGATCAAATATGCTGGAGCTAAATAATTTTTCTTTCCTCGGATAATGAAACTACCGGTCGTCAAGTACTCACCAGATGGAGCGGTTTTGGATACTTGATTGGAGTAAACCCACCAGGCACTGGTCACTATCTTCGCATCCCACGCAGTGCTGTTGCATACGGCCATGGTTCCGGCTTCGTTCAGAGTCTTTGGAGGAACCGGAGTTCCATTTGGATTCTTTATGATGATGCTACTGGCGCCATGCAAATCGGCATGGACATACAAATCATTGGCCTTCATGTATCTCTTAACAATAAGCTCATTCTGTTGTACATCTCGTCCAGCAATGATCAGGTAATTCTCCGAACTGATGAACCACAAAAACTTCTCAAACCACATAACCTTACGGGCTTTCGTGATGCTGGTGGTGACGGCAACTTCCTTCAGGGCCTGCTTGGTTTTCTTTTCTGCGCTCTTGAAGGCCTTCTCAGAGGATTCAATGGTCTTCTGTTCTTTCTTGGCATGCGCCCTCTTCATGTCGTAGTATTTCCGTGCATTGGCATAGGCCGAACAGTCGAGGTCGATGTCCACCAACTGCGGTTTCATGTCTTCATCTTCATCACTTTCCCCATGAGGATTGGTTAACAAGAGAGTAAAATGGTTAATATCCAACTTTAGCTTCTTAATTGCTTTTGCGAC
Ncarolinensis_LinvilleCaverns_N227 ----------------------------------------------------------------------------------------------------------------------------------------------------------------------------------------------------------------------------------------------------------------------------------------------------------------------------------------------------------------------CGATCAAATATGCTGGAGCTAAATAATTTTTCTTTCCTCGGATAATGAAACTACCGGTCGTCAAGTACTCACCAGATGGAGCGGTTTTGGATACTTGATTGGAGTAAACCCACCAGGCACTGGTCACTATCTTCGCATCCCATGCAGTGCTGTTGCATACGGCCATGGTTCCGGCTTCGTTCAGAGTCTTTGGAGGAACCGGAGTTCCATTTGGATTCTTTATGATGATGCTACTGGCGCCATGCAAATCGGCATGGACATACAAATCATTGGCCTTCATGTATCTCTTAACAATAAGCTCATTCTGTTGTACATCTCGTCCAGCAATGATCAGGTAATTCTCCGAACTGATGAACCACAAAAACTTCTCAAACCACATAACCTTACGGGCTTTCGTGATGCTGGTGGTGACGGCAACTTCCTTCAGGGCCTGCTTGGTTTTCTTTTCTGCGCTCTTGAAGGCCTTCTCAGAGGATTCAATGGTCTTCTGTTCTTTCTTGGCATGCGCCCTCTTCATGTCGTAGTATTTCCGTGCATTGGCATAGGCCGAACAG-----------------------------------------------------------------------------------------------------------------------------
Ncarteri_English_N031 -----------------------------------------------------------------------------TGTATCCGGGAAGCTAATGCTCTCAGTGTTTGTTGGTTCACCGTCTTCATCCTTAGAAGCATCATCTGCCAACTCATCCTTCCCATTACAGTCTTCGTCTTTTGTGGATGACTCGTCGGAACTGCTCTTATCATCGGATTCCTCATCATCGGTTGGCTCCGTCACTTCGCTTTTGATTTCCTCACTCATTTCAAATTTATTCTCTTCAGACCTCTCACATCTCTCATTCACATGGTTTTGGCAGCTCTCTTCATCTAACTTGAACATAAAACCAAATCCCACGATCAAATATGCTGGAGCCAAATAATTTTTCTTTCCTCTGATAATAAAACTACCGGTCGTCAAGTACTCACCGGATGGAGCGGTTTTGGACACTTGATTGGAGTAAACCCACCAGGCACTGGTCACTATCTTCGCATCCCACGCAGTGCTGTTGCATACGGCCATGGTTCCGGCTTCGTTCAGAGTCTTTGGTGGAACCGGAGTTCCGTTTGGATTCTTTATGATGATGCTACTGGCGCCATGCAAATCGGCATGGACGTACAAATCATTGGCCTTCATGTATCTTTTAACAATAAGCTCGTTCTGTTGTACATCCCGTCCAGCAATGATCAGATAATTCTCCGAACTGATGAACCACAAAAACTTCTCAAACCACATAACCTTACGGGCTTTCGTAATGCTGGTGGTGACAGCAACTTCCTTCAGGGCCTGCTTGGTTTTCTTTTCTGCGCTCTTAAAGGCCTTCTCAGAGGATTCAATGGTCTTCTGTTCTTTCTTGGCATGCGCCCTCTTCATGTCGTAGTATTTCCGTGCATTGGCATAGGCCGAACAGTCAAGGTCGATGTCCACCAACTGCGGTTTCATATCTTCATCTTCATCACTTTCCCCATGAGGATTGGTTAACAAGAGAGTAAAATGGTTAATATCCAACTTTAGCCTCTTAATTGCTTTTGCAAC
Ncarteri_LaurelCave_nearTYPE_N0296 -------------------------------------------------------------------------------------------------------TGTTTGTTGGTTCACCATCTTCATCCTTAAAAGCATCATCTGCCAACTCATCCTTCCCATTACAGTCTTCGTCTTTTGTGGATGACTCGTCGGAACTGCTCTTATCATCTGATTCCTCATCATCGGTTGGCTCCGTCACTTCGCTTTTGGTTTCCTCACTCATTTCAAATTTATTCTCTTCAGACCTCTCACATCTCTCATTCACATGGTTTTGACAGCTCTCTTCATCTAACTTGAACATAAAACCAAATCCCACGATCAAATATGCTGGAGCCAAATAATTTTTCTTTCCTCTGATAATAAAACTACCGGTCGTCAAGTACTCACCGGATGGAGCGGTTTTGGACACTTGATTGGAGTAAACCCACCAGGCACTGGTCACTATCTTCGCATCCCACGCAGTGCTGTTGCATACGGCCATGGTTCCGGCTTCGTTCAGAGTCTTCGGTGGAACCGGACTTCCGTTTGGATTCTTTATGATGATGCTACTGGCACCATGCAAATCGGCATGGACATACAAATCATTGGCCTTCATGTATCTTTTAACAATAAGCTCGTTCTGTTGTACATCTCGTCCAGCAATGATCAGGTAATTCTCCGAACTGATGAACCACAGAAATTTCTCAAACCACATAACCTTACGGGCTTTCGTAATGCTGGTGGTGACAGCAACTTCCTTCAGGGCCTGCTTGGTTTTCTTTTCTGCACTCTTGAAGGCCTTCTCAGAGGATTCAATGGTCTTCTGTTCTTTCTTGGCATGTGCCCTCTTCATGTCGTAGTATTTCCTTGCATTGGCATAGGCCGAACAGTCAAGGTCGATGTCCACCAACTGCGGTTTCATATCTTCATC------ACTTTC------------------------------------------------------------------------
Ncarteri_PilotMtn_G2185 ------------------------------------TCTGGTTTCCGACTTTCAGACAAGACATCCAATTTTACTTCTGTGTCCGGGAAGCTAATGCTCTTAGTGTTTGTTGGTTCACCGTCTTCATCCTTAAAAGCATCATCTGCCAACTCATCCTTCCCATTACAGTCTTCGTCTTTTGTGGATGACTCGTCGGAACTGCTCTTCTCATCTGATTCCTCATCATCGGTTGGCTCCGTTACTTCGCTTTTGGTTTCCTCACTCATTTCAAATTTATTCTCTTCGGACCTCTCACATCTCTCATTCACATGGTTTTGACAGCTCTCTTCATCTAACTTGAACATAAAACCAAATCCCACGATCAAATATGCTGGAGCCAAATAATTTTTCTTTCCTCTGATAATAAAACTACCGGTCGTCAAGTACTCACCGGATGGAGCAGTTTTGGACACTTGATTGGAGTAAACCCACCAGGCACTGGTCACTATCTTCGCATCCCACGCAGTGCTGTTGCATACGGCCATGGTTCCGGCTTCGTTCAGAGTCTTTGGTGGAACCGGAGTTCCATTTGGATTCTTTATGATGATGCTACTGGCGCCATGCAAATCGGCATGGACATACAAATCATTGGCCTTCATGTATCTTTTAACAATAAGCTCGTTCTGTTGTACATCTCGTCCAGCAATGATCAGGTAATTCTCCGAACTGATGAACCACAAAAATTTCTCAAACCACATAACCTTACGGGCTTTCGTAATGCTGGTGGTGACAGCAACTTCCTTCAGGGCCTGCTTGGTTTTCTTTTCTGCACTCTTGAAGGCCTTCTCAGAGGATTCAATGGTCTTCTGTTCTTTCTTGGCATGTGCCCTCTTCATGTCGTAGTATTTCCGTGCATTGGCATAGGCCGAACAGTCAAGGTCGATGTCCACCAACTGCGGTTTCATATCTTCGTC------ACTTTCCCCATGAGGATTGGTTAACAAGAGAGTAAAATGGTTAATATCCAACTTTAGCTTCTTAATTGCTTTTGCAAC
Ncarteri_Pitchfork_N363 ACGACCTCTTTTACTTGCTCTTTACCATCTGGTTGCTCTGGTTTCCGACTTTCAGACAAGACATCCAATTTTACTTCTGTGTCCGGGAAGCTAATGCTCTCAGTGTTTGTTGGTTCACCGTCTTCATCCTTAGAAGCATCATCTGCCAACTCATCCTTCCCATTACAGTCTTCGTCTTTTGTGGATGACTCGTCGGAACTGCTCTTATCATCTGATTCCTCATCATCGGTTGGCTCCGTCACTTCGCTTTTGGTTTCCTCACTCATTTCAAATTTATTCTCTTCAGACCTCTCACATCTCTCATTCACATGGTTTTGACAGCTCTCTTCATCTAACTTGAACATAAAACCAAATCCTACGATCAAATATGCTGGAGCCAAATAATTTTTCTTTCCTCTGATAATAAAACTACCGGTCGTCAAATACTCACCAGATGGAGCGGTTTTGGATACTTGATTGGAGTAAACCCACCAGGCACTGGTCACTATCTTTGCATCCCACGCAGTGCTGTTGCATACGGCCATGGTTCCGGCTTCGTTCAGAGTCTTTGGTGGAACCGGAGTTCCGTTTGGATTCTTTATGATGATGCTACTGGCGCCATGCAAATCGGCATGGACATACAAATCATTGGCCTTCATGTATCTTTTAACAATAAGCTCGTTCTGTTGTACATCTCGTCCAGCAATGATCAGGTAATTCTCCGAACTGATGAACCACAAAAACTTCTCAAACCACATAACCTTACGGGCTTTCGTAATGCTGGTGGTGACAGCAACTTCCTTCAGGGCCTGCTTGGTTTTTTTTTCTGCACTCTTGAAGGCCTTCTCAGAGGATTCAATGGTCTTCTGTTCTTTCTTGGCATGTGCCCTCTTCATGTCGTAGTATTTCCGTGCATTGGCATAGGCCGAACAGTCAAGGTCGATGTCCACCAACTGCGGTTTCATATCTTCATC------ACTTTCCCCATGAGGATTGGTTAACAAGAGAGTAAAATGGTTAATATCCAACTTTAG---------------------
Ncarteri_WeberCty_N1044 ACGAC------------CTCTTTACCATCTGGTTGCTCTGGTTTCCGACTTTCAGACAAGACATCCAATTTTACTTCTGTGTCCGGGAAGCTAATGCTCTCAGTGTTTGTTGGTTCACCGTCTTCATCCTTAAAAGCATCATCTGCCAACTCATCCTTCCCATTACAGTCTTCGTCTTTTGTGGATGACTCGTCGGAACTGCTCTTGTCATCTGAGTCCTCATCATCGGTTGGCTCCGTCACTTCGCTTTTGGTTTCCTCACTCATTTCAAATTTATTCTCTTCAGACCTCTCACATCTCTCATTCACATGGTTTTGACAGCTCTCTTCATCTAACTTGAACATAAAACCAAATCCCACGATCAAATATGCTGGAGCCAAATAATTTTTCTTTCCTCTGATAATAAAACTACCGGTCGTCAAGTACTCACCGGATGGAGCGGTTTTGGACACTTGATTAGAGTAAACCCACCAGGCACTGGTCACTATCTTCGCATCCCACGCAGTGCTGTTGCATACGGCCATGGTTCCGGCTTCGTTCAGAGTCTTTGGTGGAACCGGAGTTCCGTTTGGATTCTTTATGATGATGCTACTGGCGCCATGCAAATCGGCATGGACATACAAATCATTGGCCTTCATGTATCTTTTAACAATAAGCTCGTTCTGTTGTACATCTCGTCCAGCAATGATCAGGTAATTCTCCGAACTGATGAACCACAAAAATTTCTCAAACCACATAACCTTACGGGCTTTCGTAATGCTGGTGGTGACAGCAACTTCCTTCAGGGCCTGCTTGGTTTTCTTTTCTGCACTCTTGAAGGCTTTCTCAGAGGATTCAATGGTCTTTTGTTCTTTCTTGGCATGTGCCCTCTTCATGTCGTAGTATTTCCGTGCATTGGCATAGGCCGAACAGTCAAGGTCGATGTCCACCAACTGCGGTTTCATATCTTCATCTTCATCACTTTCCCCATGAGGATTGGTTAACAAGAGAGTAAAATGGTTAATATC------------------------------
Ncarteri_div__RainbowCave_G2089 ACAACATCTTTTACTTGATCTTTACCACCCGGTTGCTCCGGCTTCTGACTTTCAGACAAGACATCCAATTTGACTTCTGTATCCGGGAAGCTGATGCTCTCAGTGTTCGTTGGTTCACCATCTTCATCCTTGGAAGCATCATCTACCAATTCATCCTTCTCATTACTGTCTTCGCCTTTTGTGGATGACTCGTCGGAACTGCTCTTATCATCCGATTCCTCATCATCGGTTGGCTCTGTTGCTTCGCTTTTGGTTTCCTCACTGATTTCAAATTTATTCTCTTCAGACCTCTCACATCTCTCATTCACATGGTTTTGACAGCTCTCTTCATCTAACTTGAACATAAAACCAAATCCCACGATCAAATATGCTGGAGCTAAATAATTTTTTTTCCCTCGAATAATAAAACTACCGGTCGTCAGATACTCCCCGGATGGAGCAGTTTTCGACACTTGATTGGAGTACACCCACCAGGCACTGATCACTATCTTTGCATCCCATGCAGTGCTGTTGCACACTGCCATGGTTCCGGCTTCATTCAGAGTCTTCGGTGGAACCGGAGTCCCATTTGGATTCTTTATGACGACGCTACTGGCACCATGCAAATCGGCATGGACATACAAATCATGGGCCTTCATGTATCTCTTAACAATAAGTTCGTTCTGCTGGACATCTCGTCCAGCAATGACCAGGTAATTCTCCGAACTGATGAACCACAAAAACTTCTCAAACCACATAACCTTACGGGCTTTCGTGATGCTGGTGGTGACGGCAACTTCCTTCAGGGCCTGCTTGGTTTTCTTTTCTGCACTCTTAAAGGCCTTCTCAGAGGATTCGATGGTCTTCTGTTCTTTCTTAGCATGTGCCCTCTTCATGTCATAGTATTTTCGTGCATTTGCATAGGCAGAACAATCAAGGTCAATGTCCACCAACTGCGGTTTCATATCTTCATCGTCATCACTTTCTCCATGAAGATTGGTTAATAAGAGAGTAAA------------------------------------------
Ncherokee_BallhootScar_N193 ACGACATCTTTTACTTGGTTTTTACCATCCGGTTGCTCGGGCTTCTGACTTTCGGACAAGACATCCAATTTGACTTCTGTATCCGGGAAGCTGATGCTCTCAGTGTTTGTTGATTCGCCATCTTCATCCTTAGAAGCATCATCTGCCAACTCATCCTTCCCATTACAGTCTTCGCCTTTTGTGGATGACTCGTCGGAACTGCTCTTATCGTCCGATTCCTCATCATCGGTTGGCTCCGTCGCTTCGCTTTTGGTTTCCTCACTCATTTCAAATTTATTCTCTTCAGACCTCTCACATCTCTCATTCACATGGTTTTGACAGCTCTCTTCATCTAACTTGAACATAAAACCAAATCCCACGATCAAATATGCTGGAGCTAAATAATTTTTCTTTCCTCGGATAATGAAACTACCGGTCGTCAAGTACTCACCAGATGGAGCGGTTTTGGATACTTGATTGGAGTAAACCCACCAGGCACTGGTCACTATCTTCGCATCCCACGCAGTGCTGTTGCATACGGCCATGGTTCCGGCTTCGTTCAGAGTCTTTGGAGGAACCGGAGTTCCATTTGGATTCTTTATGATGATGCTACTGGCGCCATGCAAATCGGCATGGACATACAAATCATTTGCCTTCATGTATCTCTTAACAATAAGCTCATTCTGTTGTACATCTCGTCCAGCAATGATCAGGTAATTCTCCGAACTGATGAACCACAAAAACTTCTCAAACCACATAACCTTACGGGCTTTCGTGATGCTGGTGGTGACAGCAACTTCCTTCAGGGCCTGCTTGGTTTTCTTTTCTGCACTCTTGAAGGCCTTCTCAGAGGATTCAATGGTCTTCTGTTCTTTCTTGGCATGCGCCCTCTTCATGTCGTAGTATTTCCGTGCATTGGCATAGGCCGAACAATCAAGG-----------------------------------------------------------------------------------------------------------------------
Ncherokee_BalsamMtn_N891 ------------------------------------------------------GACAAGACATCCAATTTGACTTCTGTATCTGGGAAGCTGATGCTCTCAATGTTTGTTGATTCACCATCTTCATCCTTAACAGCAGCATCTGCCAACTCATCCTTCCCATTACAGTCTTCACCTTTTGTGGATGACTCGTCGGAACTGCTCTTATCGTCTGATTCCTCATCATCGGTTGGCTCCGTCGCTTCGCTTTTGGTTTCCTCACTCATTTCAAATTTATTCTCTTCAGACCTCTCACATCTCTCATTCACATGATTTTGACAGCTCTCTTCATCTAATTTGAACATAAAACCAAATCCCACGATCAAATATGCTGGAGCTAAATAATTTTTCTTTCCTCGGATAATGAAACTACCGGTCGTCAAGTACTCACCAGATGGAGCGGTTTTGGATACTTGATTGGAGTAAACCCACCAGGCACTGGTCACTATCTTCGCATCCCACGCAGTGCTGTTGCATACGGCCATGGTTCCGGCTTCGTTCAGAGTCTTTGGAGGAACCGGAGTTCCATTTGGATTCTTTATTATGATGCTACTGGCGCCATGCAAATCGGCATGGACATACAAATCATTGGCCTTCATGTATCTCTTAACAATAAGCTCATTCTGTTGTACATCTCGTCCAGCAATGATCAGATAATTCTCCGAACTGATGAACCACAAAAACTTCTCAAACCACATAACTTTACGGGCTTTCGTGATGCTGGTGGTGACGGCAACTTCCTTCAGGGCCTGCTTGGTTTTCTTTTCTGCGCTCTTGAAGGCCTTCTCAGAGGATTCAATGGTCTTCTGTTCTTTCTTGGCATGCGCCCTCTTCATGTCGTAGTATTTCCGTGCATTGGCATAGGCCGAACAGTCAAGGTCGATGTCCACCAACTGCGGTTTCATGTCTTCATCTTC---------------------------------------------------------------------------------
Ncherokee_SIndianCrk_N681 -------------------------------------------------------------------------------------------------------------------------CTTCATCCTTAGAAACATCATCAGCCAACGCATCCTTCCCATTACAGTCTTCGCCTTTTGTGGATGACTCGTCGGAACTGCTCTTATCGTCTGATTCCTCATCATCGGTTGGCTCCGTCGCTTCGCTTTTGGTTTCCTCACTCATTTCAAATTTATTCTCTTCAGACCTCTCACATCTCTCATTCACATGGTTTTGACAGCTCTCTTCATCTAACTTGAACATAAAACCAAATCCCACGATCAAATATGCTGGAGCTAAATAATTTTTCTTTCCTCGGATAATGAAACTACCAGTCGTCAAGTACTCACCAGATGGAGCGGTTTTGGATACTTGATTGGAGTAAACCCACCAGGCACTGGTCACTATCTTCGCATCCCATGCAGTGCTGTTGCATACGGCCATGGTTCCGGCTTCGTTCAGAGTCTTTGGAGGAACTGGAGTTCCATTTGGATTCTTTATGATGATGCTACTGGCGCCATGCAAATCGGCATGGACATACAAATCATTGGCCTTCATGTATCTCTTAACAATAAGCTCATTCTGTTGTACATCTCGTCCAGCAATGATCAGGTAATTCTCCGAACTGATGAACCACAAAAACTTCTCAAACCACATAACCTTACGGGCTTTCGTGATGCTGGTGGTGACGGCAACTTCCTTCAGGGCCTGCTTGGTTTTCTTTTCTGCGCTCTTGAAG--------------------------------------------------------------------------------------------------------------------------------------------------------------------------------------------------------------------------
Ncooperi_BeaverCrk_N1002 ---------------------------------------------------------------------------------------------------------------------------------------------------------------------------------------------------------CTCTTATCGTCTGATTCCTCATCATCGGTTGGCTCCGTAGCTTCGCTTTTGGTTTCCTCACTCATTTCAAATTTATTCTCTTCAGACCTCTCACATCTCTCATTCACATGGTTTTGACAGCTCTCTTCATCTAACTTGAACATAAAACCAAATCCCACGATCAAATATGCTGGAGCTAAATAATTTTTCTTTCCTCGAATAATGAAACTACCGGTCGTCAAGTACTCACCAGATGGAGCGGTTTTGGATACTTGATTGGAGTAAACCCACCAGGCACTGGTCACTATCTTCGCATCCCACGCAGTGCTGTTGCATACGGCCATGGTTCCGGCTTCATTCAGAGTCTTTGGAGGAACCGGAGTTCCATTTGGATTCTTTATGATGATGCTACTGGCGCCATGCAAATCGGCATGGACATACAAATCATTGGCCTTCATGTATCTCTTAACAATAAGCTCATTCTGTTGTACATCTCGTCCAGCAATGATCAGGTAATTCTCCGAACTGATGAACCACAAAAACTTCTCAAACCACATAACCTTACGGGCTTTCGTGATGCTGGTGGTGACGGCAACTTCCTTCAGGGCCTGCTTGGTTTTCTTTTCTGCGCTCTTGAAGGCCTTCTCGGAGGATTCAATGGTCTTCTGTTCTTTCTTGGCATGCGCCCTCTTCATGTCGTAGTATTTCCGTGCATTGGCATAGGCGGAACAATCAAGGTCGATGTCTACCAACTGTGGTTTCATGTCTTCATCTTCATCACTTTCCCCATGAGGATTGGTTAACAAGAGAGTAAAATGG--------------------------------------
Ncooperi_BrasstBald_N824 ----------TTACTTGGTTTTTACCATCAGTTTGCTCGGGCTTCTGACTTTCGGACAAGACATCCAATTTGACTTCTGTGTCCGGGAAGCTGATGCTCTCAGTGTTTGTTGATTCACCATCTTCATCCTTAGAAGCATCATCTGCCAACTCATCCTTCCCATTACAATCTTCGCCTTTTGTGGATGACTCGTCGGAACTGCTCTTATCGTCTGATTCCTCATCATCGGTTGGCTCCGTAGCTTCGCTTTTGGTTTCCTCACTCATTTCAAATTTATTCTCTTCACACCTCTCACATCTCTCATTCACATGGTTTTGACAGCTCTCTTCATCTAACTTGAACATAAAACCAAATCCCACGATCAAATATGCTGGAGCTAAATAATTTTTCTTTCCTCGAATAATGAAACTACCGGTCGTCAAGTACTCACCAGATGGAGCGGTTTTGGATACTTGATTGGAGTAAACCCACCAAGCACTGGTCACTATCTTCGCATCCCACGCAGTGCTGTTGCATACGGCCATGGTTCCGGCTTCATTCAGAGTCTTTGGAGGAACCGGAGTTCCATTTGGATTCTTTATGATGATGCTACTGGCGCCATGCAAATCGGCATGGACATACAAATCATTGGCCTTCATGTATCTCTTAACAATAAGCTCATTCTGTTGTACATCTCGTCCAGCAATGATCAGGTAATTCTCCGAACTGATGAACCACAAAAACTTCTCAAACCACATAACCTTACGGGCTTTCGTGATGCTGGTGGTGACGGCAACTTCCTTCAGGGCCTGCTTGGTTTTCTTTTCTGCGCTCTTGAAGGCCTTCTCGGAGGATTCAATGGTCTTCTGTTCTTTC--------------------------------------------------------------------------------------------------------------------------------------------------------------------------------------
Ncooperi_CheoahDam_N1122 ------------------------------------------------------------------------------------------------------------------------------------GAAGCATCATCTGCCAACTCATCCTTCCCATTACAGTCTTCACCTTTTGTGGATGACTCGTCGGAACTGCTCTTATCGTCTGATTCCTCATCATCTGTTGGCTCCGTAGCTTCACTTTTAGTTTCCTCACTCATTTCAAATTTATTCTCTTCAGACCTCTCACATCTCTCATTCACATGGTTTTGACAGCTCTCTTCATCTAACTTGAACATAAAACCAAATCCCACGATCAAATATGCTGGAGCTAAATAATTTTTCTTTCCTCGGATAATGAAACTACCGGTCGTCAAGTACTCACCAGATGGAGCGGTTTTGGATACTTGATTGGAGTAAACCCACCAGGCACTGGTCACTATCTTCGCATCCCACGCAGTGCTGTTGCATACGGCCATGGTTCCGGCTTCATTCAGAGTCTTTGGAGGAACCGGAGTTCCATTTGGATTCTTTATGATGATGCTACTGGCGCCATGCAAATCGGCATGGACATACAAATCATTGGCCTTCATGTATCTCTTAACAATAAGCTCATTCTGTTGTACATCTCGTCCAGCAATGATCAGGTAATTCTCCGAACTGATGAACCACAAAAACTTCTCAAACCACATAACCTTACGGGCTTTCGTGATGCTGGTGGTGACGGCAACTTCCTTCAGGGCCTGCTTGGTTTTCTTTTCTGCGCTCTTGAAGGCCTTCTCGGAGGATTCAATGGTCTTCTGTTCTTTCTTGGCATGTGCCCTCTTCATGTCGTAGTATTTCCGTGCATTGGCATAGGCCGAACAGTCAAGGTCGATGTCCACCAACTGCGGTTTCATGTCTTCATCTTCATCACTTTCCCCATGAGGATTGGTTAACAAGAGAGTGAAATGGTTAATATCCAACTTTAGCTTCTTAATTGCTTTTGCAAC
Ncooperi_NantRiverGorge_N682 ACGACATCTTTTACTTGGTTTTTACCATCAGTTTGCTCGGGCTTCTGACTTTCGGACAAGACATCCAATTTGACTTCTGTGTCCGGGAAGCTGATGCTCTCAGTGTTTGTTGATTCACCATCTTCATCCTTAGAAGCATCATCTGCCAACTCATCCTTCCCATTACAATCTTCGCCTTTTGTGGATGACTCGTCGGAACTGCTCTTATCGTCTGATTCCTCATCATCGGTTGGCTCCGTAGCTTCGCTTTTGGTTTCCTCACTCATTTCAAATTTATTCTCTTCAGACCTCTCACATCTCTCATTCACATGGTTTTGACAGCTCTCTTCATCTAACTTGAACATAAAACCAAATCCCACGATCAAATATGCTGGAGCTAAATAATTTTTCTTTCCTCGAATAATGAAACTACCGGTCGTCAAGTACTCACCAGATGGAGCGGTTTTGGATACTTGATTGGAGTAAACCCACCAGGCACTGGTCACTATCTTCGCATCCCACGCAGTGCTGTTGCATACGGCCATGGTTCCGGCTTCATTCAGAGTCTTTGGAGGAACCGGAGTTCCATTTGGATTCTTTATGATGATGCTACTGGCGCCATGCAAATCGGCATGGACATACAAATCATTGGCCTTCATGTATCTCTTAACAATAAGCTCATTCTGTTGTACATCTCGTCCAGCAATGATCAGGTAATTCTCCGAACTGATGAACCACAAAAACTTCTCAAACCACATAACCTTACGGGCTTTCGTGATGCTGGTGGTGACGGCAACTTCCTTCAGGGCCTGCTTGGTTTTCTTTTCTGCGCTCTTGAAGGCCTTCTCGGAGGATTCAATGGTCTTCTGTTCTTTCTTGGCATGCGCCCTCTTCATGTCGTAGTATTTCCGTGCATTGGCATAGGCGGAACAATCAAGGTCGATGTCTACCAACTGTGGTTTCATGTCTTCATCTTCATCACTTTCCCCATGAGGATTGGTTAACAAGAGAGTAAAATGGTTAATATCCAACTTTAGCTTCTTAAT------------
Ncooperi_RockCrRoad_N1160 ACCACATCTTTTACTTGGTTTTTACCATCAGTTTGCTCGGGCTTCTGACTTTCGGACAAGACATCCAATTTGACTTCTGTATCCGGGAAGCCGATGCTCTCAGTGTTTGTTGATTCACCATCTTCATCCTTAGAAGCATCATCTGCCAACTCATCCTTCCCATTACAGTCTTCGCCTTTTGTGGATGACTCGTCGGAACTGCTCTTATCGTCTGATTCCTCATCATCGGTTGGCTCCGTAGCTTCGCTTTTGGTTTCCTCACTCATTTCAAATTTATTCTCTTCAGACCTCTCACATCTCTCATTCACATGGTTTTGACAGCTCTCTTCATCTAACTTGAACATAAAACCAAACCCCACAATCAAATATGCTGGAGCTAAATAATTTTTCTTTCCTCGAATAATGAAACTACCGGTCGTCAAGTACTCACCAGATGGAGCGGTTTTGGATACTTGATTGGAGTAAACCCACCAGGCACTGGTCACTATCTTCGCATCCCACGCAGTGCTGTTGCATACGGCCATGGTTCCGGCTTCGTTCAGAGTCTTTGGAGGAACCGGAGTTCCATTTGGATTCTTTATGATGATGCTACTGGCGCCATGCAAATCGGCATGGACATACAAATCATTGGCCTTCATGTATCTCTTAACAATAAGCTCATTTTGTTGTACATCTCGTCCAGCAATGATCAGGTAATTCTCCGAACTGATGAACCACAAAAACTTCTCAAACCACATAACCTTACGGGCTTTCGTGATGCTGGTGGTGACGGCAACTTCCTTCAGGGCCTGCTTGGTTTTCTTTTCTGCGCTCTTGAAGGCCTTCTCGGAGGATTCAATGGTCTTCTGTTCTTTCTTGGCATGCGCCCTCTTCATGTCGTAGTATTTCCGTGCATTGGCATAGGCCGAACAGTCAAGGTCGATGTCTACCAACTGTGGTTTCATGTCTTCATCTTCATCACTTTCCCCATGGGGATTGGTTAACAAGAGAGTAAAATGGTTAATATCCAACTTTAGCTTCTTAATTGCTTTTGCAAC
Ncoylei_Apalachia_N1195 ACGACCTCTTTTGCTTGCTCTTTACCATCCAGTTGCTCTGGTTTCCGACTTTCAGACAAGACATCCAATTTGACTTCTGTATCCGGGAAGCTAATGCTCTCAGTGTTTGTTGGTTCACAGTCTTCATCCTTAGAAGCGTCATCTGCCAACTCATCCTTCCCATTACAGTCTTCGTCTTTTGTGGATGATTCGTCGGAACTACTCTTATCATCTGATTCCTCATCATCGGTTGGCTCCGTCACTTCGCTTTTGGTTTCCTCACTCATTTCAAATTTATTCTCTTCAGACCTCTCACATCTCTCATTCACATGGTTTTGACAGCTCTCTTCATCTAACTTGAACATAAAACCAAATCCCACGATCAAATATGCTGGAGCCAAATAATTTTTCTTTCCTCGGATAATAAAACTACCGGTCGTCAAGTACTCACCGGATGGAGCTGTTTTGGACACTTGATTGGAGTAAACCCACCAGGCACTGGTCACTATCTTCGCATCCCACGCAGTGCTGTTGCATACGGCCATGGTTCCGGCTTCATTTAGAGTCTTTGGTGGAACCGGAGTCCCGTTTGGATTCTTTATGATGATGCTACTGGCACCATGCAAATCGGCATGGACATACAAATCATTGGCCTTCATGTATCTTTTAACAATAAGCTCATTCTGTTGTACATCTCGTCCAGCAATGATCAGGTAATTCTCCGAACTGATGAACCACAAAAACTTCTCAAACCACATAACCTTACGAGCTTTTGTAATGCTGGTGGTGACAGCAACTTCCTTCAGGGCCTGCTTGGTTTTCTTTTCTGCGCTCTTGAAGGCTTTTTCAGAAGATTCAATGGTCTTCTGTTCTTTCTTGGCATGCGCCCTCTTCATGTCGTAGTATTTCCGTGCATTGGCATAGGCCGAACAGTCAAGGTCGATGTCCACCAATTGCGGTTTCATATCTTCATCTTCAT-------------------------------------------------------------------------------
Ncoylei_DinkinCove_N1118 ACGACCTCTTTTACTTGCTCTTTACCATCCGGTTGCTCTGGTTTCCGACTTTCAGACAAGACATCCAATTTGACTTCTGTATCCGGGAAGCTAATGCTCTCAGTGTTTGTTGGTTCACCGTCTTCATCCTTAGAAGCGTCATCTGCCAACTCATCCTTCCCATTACAGTCTTCGTCTTTTGTGGATGATTCGTCGGAACTGCTCTTATCATCTGATTCCTCATCATCGGTTGGCTCCGTCACTTCGCTTTTGGTTTCCTCACTCATTTCAAATTTATTCTCTTCAGACCTCTCACATCTCTCATTCACATGGTTTTGACAGCTCTCTTCATCTAACTTGAACATAAAACCAAATCCCACGATCAAATATGCTGGAGCCAAATAATTTTTCTTTCCTCGGATAATAAAACTACCGGTCGTCAAGTACTCACCGGATGGAGCTGTTTTGGACACTTGATTGGAGTAAACCCACCAGGCACTGGTCACTATCTTCGCATCCCACGCAGTGCTGTTGCATACGGCCATGGTTCCGGCTTCATTCAGAGTCTTTGGTGGAACCGGAGTCCCGTTTGGATTCTTTATGATGATGCTACTGGCGCCATGCAAATCGGCATGGACATACAAATCATTGGCCTTCATGTATCTTTTAACAATAAGCTCATTCTGTTGTACATCTCGTCCAGCAATGATCAGGTAATTCTCCGAACTGATGAACCACAAAAACTTCTCAAACCACATAACCTTACGGGCTTTCGTAATGCTGGTGGTGACAGCAACTTCCTTCAGGGCCTGCTTGGTTTTCTTTTCTGCGCTCTTGAAGGCTTTTTCAGAAGATTCAATGGTCTTCTGTTCTTTCTTGGCATGCGCCCTCTTCATGTCGTAGTATTTCCGTGCATTGGCATAGGCCGAACAGTCAAGGTCAATGTCCACCAATTGCGGTTTCATATCTTCATCTTCATCACTTTCCCCATGAGGGTTGGTTAACAAGAGAGTAAAATGGTTAATATCCAACTTTAGCTTCTTAATTGCTTTTGCAAC
Ncoylei_TiptonCreek_N837 ACGACCTCTTTTACTTGCTCTTTACCATCCGGTTGCTCTGGTTTCCGACTTTCAGACAAGACATCCAATTTGACTTCTGTATCCGGGAAGCTAATGCTCTCAGTGTTTGTTGGTTCACAGTCTTCATCCTTAGAAGCGTCATCTGCCAACTCATCCTTCCCATTACAGTCTTCGTCTTTTGTGGATGATTCGTCGGAACTACTCTTATCATCTGATTCCTCATCATCGGTTGGCTCCGTCACTTCGCTTTTGGTTTCCTCACTCATTTCAAATTTATTCTCTTCAGACCTCTCACATCTCTCATTCACATGGTTTTGACAGCTCTCTTCATCTAACTTGAACATAAAACCAAATCCCACGATCAAATATGCTGGAGCCAAATAATTTTTCTTTCCTCGGATAATAAAACTACCGGTCGTCAAGTACTCACCGGATGGAGCTGTTTTGGACACTTGATTGGAGTAAACCCACCAGGCACTGGTCACTATCTTCGCATCCCACGCAGTGCTGTTGCATACGGCCATGGTTCCGGCTTCATTTAGAGTCTTTGGTGGAACCGGAGTCCCGTTTGGATTCTTTATGATGATGCTACTGGCACCATGCAAATCGGCATGGACATACAAATCATTGGCCTTCATGTATCTTTTAACAATAAGCTCATTCTGTTGTACATCTCGTCCAGCAATGATCAGGTAATTCTCCGAACTGATGAACCACAAAAACTTCTCAAACCACATAACCTTACGAGCTTTCGTAATGCTGGTGGTGACAGCAACTTCCTTCAGGGCCTGCTTGGTTTTCTTTTCTGCGCTCTTGAAGGCTTTTTCAGAAGATTCAATGGTCTTCTGTTCTTTCTTGGCATGCGCCCTCTTCATGTCGTAGTATTTCCGTGCATTGGCATAGGCCGAACAGTCAAGGTCGATGTCCACCAACTGCGGTTTCATATCTTCATCTTCATCACTTTCCCCATGAGGATTGGTTAACAAGAGAGTAAAATGGTTAATATCCAACTTTA----------------------
Ncressleri_AndersonSpringCave_G2075 ACGACATCTTTTACTTGCTCTTTACCATCCGGTTGCTCTGGCTTCCGACTTTCGGACAAGACATCCAATTTGACTTCTGTATCCGGGAAGCTGATGCTCTCAGTGTTTGTTGGTTCACCATCTTCATCCTTAGAAGCATCATCTGCCAACTCATCCTTCCCACTATTGTCTTCGCCTTTTGTGGATGACTCGTCGGAACTGCTCTTATCATCCGATTCCTCATCATCGGTTGGCTCCATCGCTAAGCTTTTGGTTTCCTCACTCATTTCGAATTTATTCTCTTCAGACCTCTCACATCTCTCATTCAAATGGTTTTGACAGCTCTCTTCATCTAACTTGAACATAAAACCAAATCCCACGATCAAATATGCTGGAGCTAAATAATTTTTCTTTCCTCGGATAATAAAACTACCGGTCGTCAGATACTCCCCGGATGGAGCGGTTTTCGACACTTGATTGGAGTAAACCCACCAGGCACTGGTCACAATCTTCACATCCCATGCAGTGCTGTTGCATACGGCCATGGTTCCGGCTTCGTTCAGAGTCTTTGGTGGTACCGGAGTCCCATTTGGATTCTTTATGATGATGCTACTGGCGCCACGCAAATCAGCATGGACATACAAATCATTGGCCTTCATATATCTCTTAACAATAAGCTCGTTCTGTTGGACATCTCGTCCAGCAATGACCAGGTAATTCTCCGAACTGATGAACCACAAAAACTTCTCAAACCACATTACCTTACGGGCTTTCGTAATGCTGGTGGTGACGGCAACTTCCTTCAGGGCCTGCTTGGTTTTCTTTTCTGCACTCTTAAAGGCCTTCTCAGAGGATTCAATGGTCTTCTGTTCTTTCTTGGCATGCGCCCTCTTCATGTCATAGTATTTTCGTGCATTTGCATAGGCCGAACAGTCAAGGTCGATGTCCACCAACTGTGGTTTCATGTCTTCATCTTCATCACTTTCCCCATGAGGATTGGTTAACAAGAGAGTAAAATGGTTAATATCCAACTTTAGCTTCTTAATTGCTTTTGCAAC
Ncressleri_PigeonCave_G2077 ACGACATCTTTTACTTGCTCTTTACCATCCGGTTGCTCTGGCTTCCGACTTTCGGACAAGACATCCAATTTGACTTCTGTATCCGGGAAGCTGATGCTCTCAGTGTTTGTTGGTTCACCATCTTCATCCTTAGAAGCATCATCTGCCAACTCATCCTTCCCACTATTGTCTTCGCCTTTTGTGGATGACTCGTCGGAACTGCTCTTATCATCCGATTCCTCATCATCGGTTGGCTCCATCGCTAAGCTTTTGGTTTCCTCACTCATTTCGAATTTATTCTCTTCAGACCTCTCACATCTCTCATTCAAATGGTTTTGACAGCTCTCTTCATCTAACTTGAACATAAAACCAAATCCCACGATCAAATATGCTGGAGCTAAATAATTTTTCTTTCCTCGGATAATAAAACTACCGGTCGTCAGATACTCCCCGGATGGAGCGGTTTTCGACACTTGATTGGAGTAAACCCACCAGGCACTGGTCACAATCTTCACATCCCATGCAGTGCTGTTGCATACGGCCATGGTTCCGGCTTCGTTCAGAGTCTTTGGTGGTACCGGAGTCCCATTTGGATTCTTTATGATGATGCTACTGGCGCCACGCAAATCAGCATGGACATACAAATCATTGGCCTTCATATATCTCTTAACAATAAGCTCGTTCTGTTGGACATCTCGTCCAGCAATGACCAGGTAATTCTCCGAACTGATGAACCACAAAAACTTCTCAAACCACATTACCTTACGGGCTTTCGTAATGCTGGTGGTGACGGCAACTTCCTTCAGGGCCTGCTTGGTTTTCTTTTCTGCACTCTTAAAGGCCTTCTCAGAGGATTCAATGGTCTTCTGTTCTTTCTTGGCATGCGCCCTCTTCATGTCATAGTATTTTCGTGCATTTGCATAGGCCGAACAGTCAAGGTCGATGTCCACCAACTGTGGTTTCATGTCTTCATCTTCATCACTTTCCCCATGAGGATTGGTTAACAAGAGAGTAAAATGGTTAATATCCAACTTTAGCTTCTTAATTGCTTTTGCAAC
Ncrosbyi_MtMitchell_N210 --------------------------------TTCCTCCGGCTTCTGACTTTCGGACAAGACATCCAATTTGACTTCTGTATCCGGGAAGCTGATGCTCTCGGTGTTTGTTGATTCAGCATCTTCATCCTTAGAAGCATCATCTGCCAACTCATCCTTCCCATTACAGTCTTCGCCTTTTGTGGATGACTCATCGGAACTGCTCTTATCATCTGATTCCTCATCATCGGTTGGCTCCGTCACTTCGCTTTTGGTTTCCTCACTCATTTCAAATTTATTCTCTTCAGACCTCTCACATCTCTCATTCACATGGTTTTGACAGCTCTCTTCATCTAACTTGAACATAAAACCAAATCCCACGATCAAATATGCTGGAGCTAAATAATTTTTCTTTCCTCGGATAATAAAACTGCCGGTCGTCAAGTACTCACCGGATGGAGCAGTTTTGGATACTTGATTGGAGTAAACCCACCAGGCACTGGTCACTATCTTCGCATCCCACGCAGTGCTGTTGCATACGGCCATGGTTCCGGCTTCGTTCAGAGTCTTAGGAGGAACTGGAGTCGCATTTGGATTCTTTATGATGATGCTACTGGCACCATGCAAATCAGCATGGACATACAAATCATTGGCCTTCATGTATCTCTTAACAATAAGCTCGTTCTGTTGTACATCTCGTCCAGCAATGATCAGGTAATTCTCCGAACTGATGAACCACAAAAACTTCTCGAACCACATAACCTTACGGGCTTTCGTGATGCTGGTGGTGACGGCAACTTCCTTCAGGGCCTGCTTGGTTTTCTTCTCTGCGCTCTTGAAGGCCTTCTCAGAGGATTCAATGGTCTTCTGTTCTTTCTTGGCATGCGCCCTCTTCATGTCGTAGTATTTCCGTGCATTGGCGTAGGCTGAACAGTCAAGGTCGATGTCCACCAACTGCGGTTTCATGTCTTCATC------ACTTTCCCCATGAAGATTGGTTAACAAGAGAGTAAAATGGTTAATATCCAACCTTAGCTTCTTAATTGCTTTTGCAAC
Ncrosbyi_PricesCrk_N1143 -----------------------------TGGTTGCTCCAGCTTCTGACTTTCGGACAAGACATCCAATTTGACTTCTGTATCCGGGAAGCTGATGCTCTCAGTGTTTGTTGATTCAGCATCTTCATCCTTAGAAGCATCATCTGCCAACTCATCCTTCCCATTACAGTCTTCGCCTTTTGTGGATGACTCATCGGAACTGCTCTTATCATCTGATTCCTCATCATCGGTTGGCTCCGTCACTTCGCTTTTGGTTTCCTCACTCATTTCAAATTTATTCTCTTCAGACCTCTCACATCTCTCATTCACATGGTTTTGACAGCTCTCTTCATCTAACTTGAACATAAAACCAAATCCCACGATCAAATATGCTGGCGCTAAATAATTTTTCTTTCCTCGGATAATAAAACTGCCGGTCGTCAAGTACTCACCGGATGGAGCAGTTTTGGATACTTGATTGGAGTAAACCCACCAGGCACTGGTCACTATCTTCGCATCCCACGCAGTGCTGTTGCATACGGCCATGGTTCCGGCTTCGTTCAGAGTCTTAGGAGGAACTGGAGTCGCATTTGGATTCTTTATGATGATGCTACTGGCACCATGCAAATCAGCATGGACATACAAATCATTGGCCTTCATGTATCTCTTAACAATAAGCTCGTTCTGTTGTACATCTCGTCCAGCAATGATCAGGTAATTCTCCGAACTGATGAACCACAAAAACTTCTCGAACCACATAACCTTACGGGCTTTCGTGATGCTGGTGGTGACGGCAACTTCCTTCAGGGCCTGCTTGGTTTTCTTCTCTGCGCTCTTGAAGGCCTTCTCAGAAGATTCAATAGTCTTCTGTTCTTTCTTGGCATGCGCCCTCTTCATGTCGTAGTATTTCC----------------------------------------------------------------------------------------------------------------------------------------------------
Ncrosbyi_ShufordCrk_N1148 -------------------------------------------------------------CATCCAATTTGACTTCTGTATCCGGGAAGCTGATGCTCTCAGTGTTTGTTGATTCAGCATCTTCATCCTTAGAAGCATCATCTGCCAACTCATCCTTCCCATTACAGTCTTCGCCTTTTGTGGATGACTCATCGGAACTGCTCTTATCATCTGATTCCTCATCATCGGTTGGCTCCGTCACTTCGCTTTTGGTTTCCTCACTCATTTCAAATTTATTCTCTTCAGACCTCTCACATCTCTCATTCACATGGTTTTGACAGCTCTCTTCATCTAACTTGAACATAAAACCAAATCCCACGATCAAATATGCTGGAGCTAAATAATTTTTCTTTCCTCGGATAATAAAACTGCCGGTCGTCAAGTACTCACCGGATGGAGCAGTTTTGGATACTTGATTGGAGTAAACCCACCAGGCACTGGTCACTATCTTCGCATCCCACGCAGTGCTGTTGCATACGGCCATGGTTCCGGCTTCGTTCAGAGTCTTAGGAGGAACTGGAGTCGCATTTGGATTCTTTATGATGATGCTACTGGCACCATGCAAATCAGCATGGACATACAAATCATTGGCCTTCATGTATCTCTTAACAATAAGCTCGTTCTGTTGTACATCTCGTCCAGCAATGATCAGGTAATTCTCCGAACTGATGAACCACAAAAACTTCTCGAACCACATAACCTTACGGGCTTTCGTGATGCTGGTGGTAACGGCAACTTCCTTCAGGGCCTGCTTGGTTTTCTTCTCTGCGCTCTTGAAGGCCTTCTCAGAGGATTCAATGGTCTTCTGTTCTTTCTTGGCATGCGCCCTCTTCATGTCGTAGTATTTCCGTGCATTGGCGTAGGCTGAACAGTCAAGGTCGATGTCCACCAACTGCGGTTTCATGTCTTCATC------ACTTTCTCCC--------------------------------------------------------------------
Ndellingeri_BullpenBridge_N109 ----------------------------CCGGTTGCTCGGGCTTCTGACTTTCGGACAAGACATCCAATTTGACTTCTGTATCCGGGAAGCTGATGCTCTCAGTGTTTGTTGATTCACCATCTTCATCCTTAGAAGCATCATCTGCCAACTCATCCTTCCCATTACAGTCTTCGCCTTTTGTGGATGACTCGTCGGAACTGCTCTTATCGTCCGATTCCTCATCATCGGTTGGCTCCGCCGCTCCGCTTTTGGTTTCCTCACTCATTTCAAATTTATTCTCTTCAGACCTCTCACATCTCTCATTCACATGGTTTTGACAGCTCTCTTCATCTAACTTGAACATAAAACCAAATCCCACGATCAAATATGCTGGAGCTAAATAATTTTTCTTTCCTCGGATAATGAAACTACCGGTCGTCAAGTACTCACCAGATGGAGCGGTTTTGGATACTTGATTGGAGTAAACCCACCAGGCACTGGTCACTATCTTCGCATCCCACGCAGTGCTGTTGCATACGGCCATGGTTCCGGCTTCGTTCAGAGTCTTTGGAGGAACCGGAGTTCCATTTGGATTCTTTATGATGATGCTACTGGCACCATGCAAATCAGCATGGACATACAAATCATTGGCCTTCATGTATCTCTTAACAATAAGCTCATTCTGTTGTACATCTCGTCCAGCAATGATCAGGTAATTCTCCGAACTGATGAACCACAAAAACTTCTCAAACCACATAACCTTACGGGCTTTCGTGATGCTGGTAGTGACGGCAACTTCCTTCAGGGCCTGCTTGGTTTTCTTTTCTGCGCTCTTGAAGGCCTTCTCAGAGGATTCAATGGTCTTCTGTTCTTTCTTGGCATGCGCCCTCTTCATGTCGTAGTATTTCCGTGCATTGGCATAGGCCGAACAGTCAAGGTCGATGTCCACCAACTGCGGTTTCATGTCTTCATCTTCATCACTTTCCCCATGAGGATTGGTTAACAAGAGAGTAAAATGGTTAATATCCAACTTTAGCTTCTTAA-------------
Ndilutus_GrassyCreek_N670 -----------------------------------------------------------------------------------------------------------------------------------------------------------------------------------------------------------------------------------------------------------------------------------------------------------CTCATTCACATGGTTTTGACAGCTCTCTTCATCTAACTTGAACATAAAACCAAATCCCACGATCAAATATGCTGGAGCTAAATAATTTTTCTTTCCTCGGATAATGAAACTACCGGTCGTCAAGTACTCACCAGATGGAGCGGTTTTGGATACTTGATTGGAGTAAACCCACCAGGCACTGGTCACTATCTTCGCATCCCACGCAGTGCTGTTGCATACGGCCATGGTTCCGGCTTCGTTCAGAGTCTTTGGAGGAACCGGAGTTCCATTTGGATTCTTTATGACAATGCTACTGGCACCATGCAAATCGGCATGGACATACAAATCATTGGCCTTCATGTATCTCTTAACAATAAGCTCATTCTGTTGTACATCTCGTCCAGCAATGATCAAGTAATTCTCCGAACTGA----------------------------------------------------------------------------------------------------------------------------------------------------------------------------------------------------------------------------------------------------------------------------------------------------------------------------------------
Nesticus_gertschi_N806_gr_nasicus ---------------------------------TCCTCCGGCTTCTGACTTTCGGACAAGACATCCAATTTGATTTCTGTATCCGGGAAGCTGATGCTCTCAGTGTTTGTTGATTCAGCATCTTCATCCTTAGAAGCATCATCTGCCAACTCATCCTTCCCATTACAGTCTTCGCCTTTTGTGGATGACTCATCGGAACTGCTCTTATCATCTGATTCCTCATCATCGGTTGGCTCCGTCACTTCGCTTTTGGTTTCCTCACTCATTTCAAATTTATTCTCTTCAGACTTCTCACATCTCTCATTCACATGGTTTTGACAGCTCTCTTCATCTAACTTGAACATAAAACCAAATCCCACGATCAAATATGCTGGAGCTAAATAATTTTTCTTTCCTCGGATAATAAAACTGCCGGTCGTCAAGTACTCACCGGATGGAGCAGTTTTGGATACTTGATTGGAGTAAACCCACCAGGCACTGGTCACTATCTTCGCATCCCATGCAGTGCTGTTGCATACGGCCATGGTTCCGGCTTCGTTCAGAGTCTTAGGAGGAACTGGAGTCGCATTTGGATTCTTTATGATGATGCTACTGGCACCATGCAAATCAGCATGGACATACAAATCATTGGCCTTCATGTATCTCTTAACAATAAGCTCGTTCTGTTGTACATCTCGTCCAGCAATGATCAGGTAATTCTCCGAACTGATGAACCACAAAAACTTCTCGAACCACATAACCTTACGGGCTTTCGTGATGCTGGTGGTGACGGCAACTTCCTTCAGGGCCTGCTTGGTTTTCTTCTCTGCGCTCTTGAAGGCCTTCTCAGAGGATTCAATGGTCTTCTGTTCTTTCTTGGCATGCGCCCTCTTCATGTCGTAGTATTTCCGTGCATTGGCGTAGGCTG----------------------------------------------------------------------------------------------------------------------------------
Nfridelli_LittlePigeon_N262 ----------------------------------------------------------------------------------------------------------------------------------------------------------------------------------TTGTGGATGACTCGTCGGAACTGCTCTTATCGTCTGATTCCTCATCATCGGTTGGCTCCGTAGCTTCGCTTTTGGTTTCCTCACTCATTTCAAATTTATTCTCTTCAGACCTCTCACATCTCTCATTCACATGGTTTTGACAGCTCTCTTCATCTAACTTGAACATAAAACCAAATCCCACGATCAAATATGCTGGAGCTAAATAATTTTTCTTTCCTCGGATAATGAAACTACCGGTCGTCAAGTACTCACCAGATGGAGCAGTTTTGGATACTTGATTGGAGTAAACCCACCAGGCACTGGTCACTATCTTCGCATCCCACGCAGTGCTGTTGCATACGGCCATGGTTCCGGCTTCATTCAGAGTCTTTGGAGGAACCGGAGTTCCATTTGGATTCTTTATGATGATGCTACTGGCGCCATGCAAATCGGCATGGACATACAAATCATTGGCCTTCATGTATCTCTTAACAATAAGCTCATTCTGTTGTACATCTCGTCCAGCAATGATCAGGTAATTCTCCGAACTGATGAACCACAAAAACTTCTCAAACCACATAACCTTACGGGCTTTCGTGATGCTGGTGGTGACGGCAACTTCCTTCAGGGCCTGCTTGGTTTTCTTTTCTGCGCTCTTGAAGGCCTTCTCGGAGGATTCAATGGTCTTCTGTTCTTTCTTGGCATGCGCCCTCTTCATGTCGTAGTATTTCCGTGCATTGGCATAGGCCGAACAGTCAAGGTCGATGTCTACCAACTGTGGTTTCATGTCTTCATCTTCATCACTTTCCCCATGAGGATTGGTTAACAAGAGAGTAAAATGGTTAATATCCAACTTTAGCTTCTTAATTGCTTTTGCAAC
Nfurtivus_HugdenBranch_G3175 --------------------------------------------------------------------------------------GAAGCTAATGCTCTCAGTGTTTGTTGGTTCACCGTCTTCATCCTTAGAAGCATCATCTGCCAACTCATCCTTCCCATTACAGTCTTCGTCTTTTGTGGATGACTCGTCGGAACTACTCTTATCATCTGATTCCTCATCATCGGTTGGCTCCGTCACTTCGCTTTTGGTTTCCTCACTCATTTCAAATTTATTCTCTTCAGACCTCTCACATCTCTCATTCACATGGTTTTGACAGCTCTCTTCATCTAACTTGAACATAAAACCAAATCCCACGATCAAATATGCTGGAGCCAAATAATTTTTCTTTCCTCGGATAATAAAACTACCGGTCGTCAAGTACTCACCGGATGGAGCGGTTTTGGACACTTGATTGGAGTAAACCCACCAGGCACTGGTCACTATCTTCGCATCCCACGCAGTGCTGTTGCATACGGCCATGGTTCCGGCTTCGTTCAGAGTCTTTGGTGGAACCGGAGTTCCGTTTGGATTCTTTATGATGATGCTACTGGCGCCATGCAAATCGGCATGGACATACAAATCATTGGCCTTCATGTATCTTTTAACAATAAGCTCGTTCTGTTGTACATCTCGTCCAGCAATGATCAGGTAATTCTCCGAACTGATGAACCACAAAAACTTCTCAAACCACATAACCTTACGGGCTTTCGTAATGCTGGTGGTGACAGAAACTTCCTTCAGGGCCTGCTTGGTTTTCTTTTCTGCGCTCTTGAAGGCCTTCTCAGAGGATTCAATGGTCTTCTGTTCTTTCTTGGCATGCGCCCTCTTCATGTCGTAGTATTTCCGTGCATTGGCATAGGCCGAACAGTCAAGGTCGATGTCCACCAACTGCGGTTTCATATCTTCATC------ACTTTCCCCATGAGGATTGGTTAACAAGAGAGTAAAATGGTTAATATCCAACTTTAGCTTTTTAATTGCTTTTGCAAC
Nfurtivus_RaccoonMtn_N1026 ACAACCTCTTTTACTTGCTCTTTACCATCTGGTTGCTCTGGTTTCTGACTTTCAGACAAGACATCCAATTTTACTTCTGTATCCGGGAAGCTAATGCTCTCAGTGTTTGTTGGTTCACCGTCTTCATCCTTAGAAGCATCATCTGCCAACTCATCCTTCCCATTACAGTCTTCGTCTTTTGTGGATGACTCGTCGGAACTACTCTTATCATCTGATTCCTCATCATCGGTTGGCTCCGTCACTTCGCTTTTGGTTTCCTCACTCATTTCAAATTTATTCTCTTCAGACCTCTCACATCTCTCATTCACATGGTTTTGACAGCTCTCTTCATCTAACTTGAACATAAAACCAAATCCCACGATCAAATATGCTGGAGCCAAATAATTTTTCTTTCCTCGGATAATAAAACTACCGGTCGTCAAGTACTCACCGGATGGAGCGGTTTTGGACACTTGATTGGAGTAAACCCACCAGGCACTGGTCACTATCTTCGCATCCCACGCAGTGCTGTTGCATACGGCCATGGTTCCGGCTTCGTTCAGAGTCTTTGGTGGAACCGGAGTTCCGTTTGGATTCTTTATGATGATGCTACTGGCGCCATGCAAATCGGCATGGACATACAAATCATTGGCCTTCATGTATCTTTTAACAATAAGCTCGTTCTGTTGTACATCTCGTCCAGCAATGATCAGGTAATTCTCCGAACTGATGAACCACAAAAACTTCTCAAACCACATAACCTTACGGGCTTTCGTAATGCTGGTGGTGACAGAAACTTCCTTCAGGGCCTGCTTGGTTTTCTTTTCTGCGCTCTTGAAGGCCTTCTCAGAGGATTCAATGGTCTTCTGTTCTTTCTTGGCATGCGCCCTCTTCATGTCGTAGT----------------------------------------------------------------------------------------------------------------------------------------------------------
Ngeorgia_Sittons_N073 ------------------------------------------------------------------------------------------------------------------------------------------------GCCAATTCATCCTTCCCATTACAGTCTTCGTCTTTTGTGGATGACTCGTCGGAACTGCTCTTATCA---GATTCCTCATCATCGGTTGGCTCCGTCACTTCGCTTTTGGTTTCCTCACTCATTTCAAATTTATTCTCTTCAGACCTCTCACATCTCTCATTCACATGGTTTTGACAGCTCTCTTCATCCAACTTGAACATAAAACCAAATCCCACAATCAAATATGCTGGAGCCAAATAATTTTTCTTTCCTCGGATAATAAAACTACCGGTCGTCAAGTACTCACCGGATGGAGCGGTTTTGGACACTTGATTGGAGTAAACCCACCAGGCACTGGTCACTATCTTCGCATCCCACGCAGTGCTGTTGCATACGGCCATGGTTCCGGCTTCGTTCAGAGTCTTTGGTGGAACCGGAGTTCCGTTTGGATTCTTTATGATGATGCTACTGGCGCCATGCAAATCGGCATGGACATACAAATCATTGGCCTTCATGTATCTTTTAACAATAAGCTCGTTCTGTTGTACATCTCGTCCAGCAATGATCAGATAATTCTCCGAACTGATGAACCACAAAAACTTCTCAAACCACATAACCTTACGGGCTTTCGTAATGCTGGTAGTGACAGCAACTTCCTTTAGGGCCTGCTTGGTTTTCTTTTCTGCGCTCTTAAAGGCCTTCTCAGAGGATTCAATGGTCTTCTGTTCTTTCTTGGCATGCGCCCTCTTCATGTCGTAGTATTTCCGTGCGTTGGCATAGGCCGAACAGTCAAGGTCGATGTCCACCAACTGCGGTTTCATATCTTCATC------ACTTTCCCCATGAGGATTGGTTAACAAGAGAGTAAAATGGTTAATATCCAACTTTAGCTTCTTAATTGCTTTTGCAAC
Ngertschi_CedarCreek_N351 ACGACATCTTTTACTTGGTTTTTACCATCCGGTTCCTCCGGCTTCTGACTTTCGGACAAGACATCCAATTTGATTTCTGTATCCGGGAAGCTGATGCTCTCAGTGTTTGTTGATTCAGCATCTTCATCCTTAGAAGCATCATCTGCCAACTCATCCTTCCCATTACAGTCTTCGCCTTTTGTGGACGACTCATCGGAACTGCTCTTATCATCTGATTCCTCATCATCGGTTGGCTCCGTCACTTCGCTTTTGGTTTCCTCACTCATTTCAAATTTATTCTCTTCAGACTTCTCACATCTCTCATTCACATGGTTTTGACAGCTCTCTTCATCTAACTTGAACATAAAACCAAATCCCACGATCAAATATGCTGGAGCTAAATAATTTTTCTTTCCTCGGATAATAAAACTGCCGGTCGTCAAGTACTCACCGGATGGAGCAGTTTTGGATACTTGATTGGAGTAAACCCACCAGGCACTGGTCACTATCTTCGCATCCCATGCAGTGCTGTTGCATACGGCCATGGTTCCAGCTTCGTTCAGAGTCTTAGGAGGAACTGGAGTCGCATTTGGATTCTTTATGATGATGCTACTGGCACCATGCAAATCAGCATGGACATACAAATCATTGGCCTTCATGTATCTCTTAACAATAAGCTCGTTCTGTTGTACATCTCGTCCAGCAATGATCAGGTAATTCTCCGAACTGATGAACCACAAAAACTTCTCGAACCACATAACCTTACGGGCTTTCGTGATGCTGGTGGTGACGGCAACTTCCTTCAGGGCCTGCTTGGTTTTCTTCTCTGCGCTCTTAAAGGCCTTCTCAGAGGATTCAATGGTCTTCTGTTCTTTCTTGGCATGCGCCCTCTTCATGTCGTAGTATTTCCGTGCATTGGCGTAGGCTGAACAGTCAAGGTCGATGTCCACCAACTGCGGTTTCATGTCTTCATC------ACTTTCCCCATGAGGATTGGTTAACAAGAGAGTAAAATGGTTAATATCCAACCTTAGCTTCTTAATTGCTTTTGCAAC
Ngertschi_FrenchBroad_N968 ACGACATCTTTTACTTGGTTTTTACCATCCGGTTCCTCCGGCTTCTGACTTTTGGACAAGACATCCAATTTGACTTCTGTATCCGGGAAGCTGATGCTCTCAGTGTTTATTGATTCAGCATCTTCATCCTTAGAAGCATCATCTGCCAACTCATCCTTCCCATTACAGTCTTCGCCTTTTGTGGACGACTCATCGGAACTGCTCTTATCATCTGATTCCTCATCATCGGTTGGCTCCGTCACTTCGCTTTTGGTTTCCTCACTCATTTCAAATTTATTCTCTTCAGACTTCTCACATCTCTCATTCACATGGTTTTGACAGCTCTCTTCATCTAACTTGAACATAAAACCAAATCCCACGATCAAATATGCTGGAGCTAAATAATTTTTCTTTCCTCGGATAATAAAACTGCCGGTCGTCAAGTACTCACCGGATGGAGCAGTTTTGGATACTTGATTGGAGTAAACCCACCAGGCACTGGTCACTATCTTCGCATCCCATGCAGTGCTGTTGCATACGGCCATGGTTCCAGCTTCGTTCAGAGTCTTAGGAGGAACTGGAGTCGCATTTGGATTCTTTATGATGATGCTACTGGCACCATGCAAATCAGCATGGACATACAAATCATTGGCCTTCATGTATCTCTTAACAATAAGCTCGTTCTGTTGTACATCTCGTCCAGCAATGATCAGGTAATTCTCCGAACTGATGAACCACAAAAACTTCTCGAACCACATAACCTTACGGGCTTTCGTGATGCTGGTGGTGACGGCAACTTCCTTCAGGGCCTGCTTGGTTTTCTTCTCTGCGCTCTTAAAGGCCTTCTCAGAGGATTCAATGGTCTTCTGTTCTTTCTTTGCATGCGCCCTCTTCATGTCGTAGTATTTCCGTGCATTGGCGTAGGCTGAACAGTCAAGGTCGATGTCCACCAACTGCGGTTTCATGTCTTCATC------ACTTTCCCCATGAGGATTGGTTAACAAGAGAGTAAAATGGTTAATATCCAACCTTAGCTTCTTAATTGCTTTTGCAAC
Ngertschi_HickoryNutGap_N810 ACGACATCTTTTACTTGGTTTTTACCATCCGGTTCCTCCGGCTTCTGACTTTCGGACAAGACATCCAATTTGACTTCTGTATCCGGGAAGCTGATGCTCTCAGTGTTTATTGATTCAGCATCTTCATCCTTAGAAGCATCATCTGCCAACTCATCCTTCCCATTACAGTCTTCGCCTTTTGTGGACGACTCATCGGAACTGCTCTTATCATCTGATTCCTCATCATCGGTTGGCTCCGTCACTTCGCTTTTGGTTTCCTCACTCATTTCAAATTTATTCTCTTCAGACCTCTCACATCTCTCATTCACATGGTTTTGACAGCTCTCTTCATCTAACTTGAACATAAAACCAAATCCCACGATCAAATATGCTGGAGCTAAATAATTTTTCTTTCCTCGGATAATAAAACTGCCGGTCGTCAAGTACTCACCGGATGGAGCAGTTTTGGATACTTGATTGGAGTAAACCCACCAGGCACTGGTCACTATCTTCGCATCCCACGCAGTGCTGTTGCATACGGCCATGGTTCCGGCTTCGTTCAGAGTCTTAGGAGGAACTGGAGTCGCATTTGGATTCTTTATGATGATGCTACTGGCACCATGCAAATCAGCATGGACATACAAATCATTGGCCTTCATGTATCTCTTAACAATAAGCTCGTTCTGTTGTACATCTCGTCCAGCAATGATCAGGTAATTCTCCGAACTGATGAACCACAAAAACTTCTCGAACCACATAACCTTACGGGCTTTCGTGATGCTGGTGGTGACGGCAACTTCCTTCAGGGCCTGCTTGGTTTTCTTCTCTGCGCTCTTGAAGGCCTTCTCAGAAGATTCAATGGTCTTCTGTTCTTTCTTGGCATGCGCCCTCTTCATGTCGTAGTATTTCCGTGCATTGGCGTAGGCTGAACAGTCAAGGTCGATGTCCACCAACTGCGGTTTCATGTCTTCATC------ACTTTCCCCATGAGGATTGGTTAACAAGAGAGTAAAATGGTTAATATCCAACCTTAGCTTCTTAATTGCTTTTGCAAC
Nholsingeri_BrumleyCrk_N916 ACGACATCTTTTACTTGATTTTTACCATCCGGTTGCTCGGGCTTCTGACTTTCGGACAAGACATCCAATTTGACTTCTGTATCCGGGAAGCTGATGCTCTCAGAGTTTGTTGATTCACCATCTTCATCCTTAGAAGCATCATCAGCCAACTCATCCTTCCCATTACAGTCTTCGCCTTTTGTGGATGACTCGTCGGAACTGCTCTTATCGTCTGATTCCTCATCATCGGTTGGCTCCGTCGCTTCGCTTTTGGTTTCCTCACTCATTTCAAATTTATTCTCTTCAGACCTCTCACATCTCTCATTTACATGGTTTTGACAGCTCTCTTCATCTAACTTGAACATAAAACCAAATCCCACGATCAAATATGCTGGAGCTAAATAATTTTTCTTTCCTCGGATAATGAAACTACCGGTCGTCAAGTACTCACCAGATGGAGCGGTTTTGGATACTTGATTGGAGTAAACCCACCAGGCACTGGTCACTATCTTCGCATCCCATGCAGTGCTGTTGCATACGGCCATGGTTCCGGCTTCGTTCAGAGTCTTTGGAGGAACCGGAGTTCCATTTGGATTCTTTATGATGATGCTACTGGCGCCATGCAAATCGGCATGGACATACAAATCATTGGCCTTCATGTATCTCTTAACAATAAGCTCATTCTGTTGTACATCTCGCCCAGCAATGATCAGGTAATTCTCCGAACTGATGAACCACAAAAACTTCTCAAACCACATAACCTTACGTGCTTTCGTGATGCTGGTGGTGACAGCAACTTCCTTCAGGGCCTGCTTGGTTTTCTTTTCTGCGCTCTTGAAGGCCTTCTCAGAGGATTCAATGGTCTTCTGTTCTTTCTTGGCATGCGCCCTCTTCATGTCGTAGTATTTCCGTGCATTGGCATAGGCCGAACAGTCAAGGTCGATATCCACCAACTGCGGTTTCATGTCTTCATCTTCATCACTTTCCCCATGAGGATTGGTTAACAAGAGAGTAAAATGGTTAATATCCAACTTTAGCTTCTTAATTGCTTTTGCAAC
Nholsingeri_PondCave_N541 ACGACATCTTTTACTTGGTTTTTACCATCCGGTTGCTCGGGCTTCTGACTTTCGGACAAGACATCCAATTTGACTTCTGTATCCGGGAAGCTGATGCTCTCAGAGTTTGTTGATTCACCATCTTCATCCTTAGAAGCATCATCTGCCAACTCATCCTTCCCATTACAGTCTTCGCCTTTTGTGGATGACTCGTCGGAACTGCTCTTATCGTCTGATTCCTCATCATCGGTTGGCTCCGTCGCTTCGCTTTTGGTTTCCTCACTCATTTCAAATTTATTCTCTTCAGACCTCTCACATCTCTCATTTACATGGTTTTGACAGCTCTCTTCATCTAACTTGAACATAAAACCAAATCCCACGATTAAATATGCTGGAGCTAAATAATTTTTCTTTCCTCGGATAATGAAACTACCGGTCGTCAAGTACTCACCAGATGGAGCGGTTTTGGATACTTGATTGGAGTAAACCCACCAGGCACTGGTCACTATCTTCGCATCCCACGCAGTGCTGTTGCATACGGCCATGGTTCCGGCTTCGTTCAGAGTCTTTGGAGGAACCGGAGTTCCATTTGGATTCTTTATGATGATGCTACTGGCGCCATGCAAATCGGCATGGACATACAAATCATTGGCCTTCATGTATCTCTTAACAATAAGCTCATTCTGTTGTACATCTCGTCCAGCAATGATCAGGTAATTCTCCGAACTGATGAACCACAAAAACTTCTCAAACCACATAACCTTACGTGCTTTCGTGATGCTGGTGGTGACGGCAACTTCCTTCAGGGCCTGTTTGGTTTTCTTTTCTGCGCTCTTGAAGGCCTTCTCAGAGGATTCAATGGTCTTCTGTTCTTTCTTGGCATGCGCCCTTTTCATGTCGTAGTATTTCCGTGCATTGGCATAGGCCGAACAATCAAGGTCGATATCCACCAACTGCGGTTTCATGTCTTCATCTTCATCACTTTCCCCATGAGGATTGGTTAACAAGAGAGTAAAATGGTTAATACCCAACTTTAGCTTCTTAATTGCTTTTGCAAC
Njonesi_CaveSpringCave_N390 -------------------------------TTTGCTCGGGCTTCTGACTTTCGGACAAGACATCCAATTTGACTTCTGTATCCGGGAAGCTGATGCTCTCAGTGTTTGTTGATTCACCATCTTCATCCTTAGAAGCATCATCTGTCAACTCATCCTTCCCATTACAGTCTTCGCCTTTTGTGGATGACTCGTCGGAACTGCTCTTATCGTCTGATTCCTCATCATCGGTTGGCTCCGTAGCTTCGCTTTTGGTTTCCTCACTCATTTCAAATTTATTTTCTTCAGACCTCTCACATCTCTCATTCACATGGTTTTGACAGCTCTCTTCATCTAACTTGAACATAAAACCAAATCCCACGATCAAATATGCTGGAGCTAAATAATTTTTCTTTCCTCGGATAATGAAACTACCAGTCGTCAAGTACTCACCAGATGGAGCGGTTTTGGATACTTGATTGGAGTAAACCCACCAGGCACTGGTCACTATCTTCGCATCCCACGCAGTGCTGTTGCATACGGCCATGGTTCCGGCTTCATTCAGAGTCTTTGGAGGAACCGGAGTTCCATTTGGATTCTTTATGATGATGCTACTGGCGCCATGCAAATCGGCATGGACATACAAATCATTGGCCTTCATGTATCTCTTAACAATAAGCTCATTCTGTTGTACATCTCGTCCAGCAATGATCAGGTAATTCTCCGAACTGATGAACCACAAAAACTTCTCAAACCACATAACCTTACGGGCTTTCGTGATGCTGGTGGTGACGGCAACTTCCTTCAGGGCCTGCTTGGTTTTCTTTTCTGCGCTCTTGAAGGCCTTCTCGGAGGATTCAATGGTCTTCTGTTCTTTCTTGGCATGCGCCCTCTTCATGTCGTAGTATTTCCGTGCATTGGCATAGGCCGAACAGTCAAGGTCGATGTCTACCAACTGCGGTTTCATGTCTTCATCTTCATCACTTTCCCCATGAGGATTGGTTAACAAGAGAGTAAAATGGTTAATATCCAACTTTAGCTT------------------
Nlowderi_ChestnutBranch_N731 ACAACATCTTTTACTTGGTTTTTACCATCCGGTTGCTCCGGATTCTTACTTTCGGACAATACATCCAATTTGACTTCTGTATCCGGGAAGCTGATGCTCTCAGTGCTTGTTGATTCACCATCTTCATCCTTAGAAACATCATCTGCCAACTTATCCTTCCCATTACAGTCTTCACCTTTTGTGGATGACTCGTCAGAACTGCTCTTATCATCTGATTCCTCATCATCGGTTGGCTCCGTCGCTTCGCTTTTGGTTTCCTCACTCATTTCAAATTTATTCTCTTCAGACCTCTCACATCTCTCATTCACATGGTTTTGACAGCTCTCTTCATCTAACTTGAACATAAAACCAAATCCCACGATCAAATATGCTGGAGCTAAATAATTTTTCTTTCCTCGGATAATAAAACTACCGGTCGTCAAGTATTCACCGGATGGAGCGGTTTTGGATACTTGATTGGAGTAAACCCACCAGGCACTGGTCACTATCTTCGCATCCCATGCAGTGCTGTTGCATACGGCCATGGTTCCGGCTTCGTTCAGAGTCTTTGGAGGAACCGGAGTCCCATTTGGATTCTTTATGATGATGCTACTGGCGCCATGCAAATCGGCATGGACATACAAATCATTGGCCTTCAAGTATCTCTTAACAATAAGCTCATTCTGTTGTACATCTCGTCCAGCAATGATCAGGTAATTCTCCGAACTGATGAACCACAAAAACTTCTCAAACCACATAACCTTACGGGCTTTCGTGATGCTGGTGGTGACGGCAACTTCCTTCAGGGCCTGCTTGGTTTTCTTTTCTGCGCTCTTGAAGGCCTTCTCAGAGGATTCAATGGTCTTCTGTTCTTTCTTGGCATGTGCCCTCTTCATGTCGTAATATTTCCGTGCATTGGCATAGGCCGAACAGTCAAGGTCGATGTCCACCAACTGTGGTTTCATGTCTTCATCTTCGTCACTTTCCCCATGAGGATTGGTTAACAAGAGAGTAAAATGGTTAATATCCAACTTTAGCTTCTTAATTGCTTTTGCAAC
Nlowderi_upperFiresCreek_N820 ACAACATCTTTTACTTGGTTTTTACCATCCAGTTGCTCCGGCTTCTTACTTTCGGACAATACATCCAATTTGACTTCTGTATCCGGGAAGCTGATGCTCTCAGTGTTTGTTGATTCACCATCTTCATCCTTAGAAGCATCATCTGCCAACTCATCCTTCCCATTACAGTCTTCACCTTTTGTGGATGACTCGTCAGAACTGCTCTTCTCATCTGATTCCTCATCATCGGTTGGCTCCGTCGCTTCGCTTTTGGTTTCCTCACTCATTTCAAATTTATTCTCTTCAGACCTCTCACATCTCTCATTCACATGGTTTTGACAGCTCTCTTCATCTAACTTGAACATAAAACCAAATCCCACGATCAAATATGCTGGAGCTAAATAATTTTTCTTTCCTCGGATAATAAAACTACCGGTCGTCAAGTATTCACCGGATGGAGCGGTTTTGGATACTTGATTGGAGTAAACCCACCAGGCACTGGTCACTATCTTCGCATCCCACGCAGTGCTGTTACATACGGCCATGGTTCCGGCTTCGTTCAGAGTCTTTGGAGGAACCGGAGTCCCATTTGGATTCTTTATGATGATGCTACTGGCACCATGCAAATCGGCATGGACATACAAATCATTGGCCTTCAAGTATCTCTTAACAATAAGCTCATTCTGTTGTACATCTCGTCCAGCAATGATCAGGTAATTCTCCGAACTGATGAACCACAAAAACTTCTCAAACCACATAACCTTACGGGCTTTCGTGATGCTGGTGGTGACAGCAACTTCCTTCAGGGCCTGCTTGGTTTTCTTTTCTGCACTCTTGAAGGCCTTCTCAGAGGATTCAATGGTCTTCTGTTCTTTCTTGGCATGTGCCCTCTTCATGTCGTAATATTTCCGTGCATTGGCATAGGCCGAACAGTCAAGGTCGATGTCCACCAACTGTGGTTTCATGTCTTCATCTTCATCACTTTCCCCATGAGGATTGGTTAACAAGAGAGTAAAATGGTTAATATCCAACTTTAGCTTCTTAATTGCTTTTGCAAC
Nlula_LulaFallsCave_G2084 ACGACCTCTTTTACTTGCTCTTTACCATCTGGTTGCTCTGGTTTCCGACTTTCAGACAAGACATCCAATATTACTTCTGTATCCGGGAAGCTAATGCTCTCAGTGTTTGTTGGTTCACCGTCTTCATCCTTAGAAGCATCATCTGCCAATTCATCCTTCCCATTACAGTCATCGTCTTTTGTGGATGACTCGTCGGAACTGCTCTTATCATCAGATGCCTCATCATCGGTTGGCTCCGTCACTTCGCTTTTGGTTTCCTCACTCATTTCAAATTTATTCTCTTCAGACCTCTCACATCTCTCATTCACATGGTTTTGACAGCTCTCTTCATCTAACTTGAACATAAAACCAAATCCCACGATCAAATATGCTGGAGCCAAATAATTTTTCTTTCCTCGGATAATAAAACTACCGGTCGTCAAGTACTCACCGGATGGAGCGGTTTTGGACACTTGATTGGAGTAAACCCACCAGGCACTGGTCACTATCTTCGCATCCCACGCAGTGCTGTTGCATACGGCCATGGTTCCGGCTTCGTTCAGAGTCTTTGGTGGAACCGGAGTTCCGTTTGGATTCTTTATGATGATGCTACTGGCGCCATGCAAATCGGCATGGACATACAAATCATTGGCCTTCATGTATCTTTTAACAATAAGCTCGTTCTGTTGTACATCTCGTCCAGCAATGATCAGATAATTCTCCGAACTGATGAACCACAAAAACTTCTCAAACCACATAACCTTACGGGCTTTCGTAATGCTGGTAGTGACAGCAACTTCCTTCAGGGCCTGCTTGGTTTTCTTTTCTGCGCTCTTAAAGGCCTTCTCGGAGGATTCAATGGTCTTCTGTTCTTTCTTGGCATGCGCCCTCTTCATGTCGTAGTATTTCCGTGCATTGGCATAGGCTGAACAGTCAAGGTCGATGTCCACCAACTGCGGTTTCATATCTTCATC------ACTTTCCCCATGAGGATTGGTTAACAAGAGAGTAAAATGGTTAATATCCAACTTTAGCTTCTTAATTGCTTTTGCAAC
Nmimus_NealsSink_N329 -----------------GTTTTTAACATCTGGTTGTTCGGGCTTCTGACTTTCGGACAAGACATCCAATTTGACTTCTGTATCCGGGAAGCTGATGCTCTCGGTGTTTGTTGATTCACCATCTTCATCCTTAGAAGCATCATCTGCCAACTCATCCTTCCCATTACAGTCTTCGCCTTTTGTGGATGACTCGTCGGAACTGCTCTTATCGTCCGATTCCTCATCATCGGTTGGCTCCGTCGCTTCGCTTTTGGTTTCCTCACTCGTTTCAAATTTACTCTCTTCAGACCTCTCACATCTCTCATTCACATGGTTTTGACAGCTCTCTTCATCTAACTTGAACATAAAACCAAATCCCACGATCAAATATGCTGGAGCTAAATAATTTTTCTTTCCTCGGATAATGAAACTACCGGTCGTCAAGTACTCACCAGATGGAGCGGTTTTGGATACTTGATTGGAGTAAACCCACCAGGCACTGGTCACTATCTTCGCATCCCACGCAGTGCTGTTGCATACGGCCATGGTTCCGGCTTCGTTCAGAGTCTTTGGAGGAACCGGAGTTCCATTTGGATTCTTTATGATGATGCTACTGGCGCCATGCAAATCGGCATGGACATACAAATCATTGGCCTTCATGTATCTCTTAACAATAAGCTCATTCTGTTGTACATCTCGTCCAGCAATGATCAGGTAATTCTCCGAACTGATGAACCACAAAAACTTCTCAAACCACATAACCTTACGGGCTTTCGTGATGCTGGTGGTGACGGCAACTTCCTTCAGGGCCTGCTTGGTTTTCTTTTCTGCGCTCTTGAAGGCCTTCTCAGAGGATTCAATGGTCTTCTGTTCTTTCTTGGCATGCGCCCTCTTCATGTCGTAATATTTCCGTGCATTGGCATAGGCCGAACAGTCAAGGTCGATGTCCACCAACTGCGGTTTCATGTCTTCATCTTCATCACTTTCTCCATGAGGATTGGTTAACAAGAGAGTAAAATGGTTAATATCCAACTTTAGCTTCTTAATTGCTTTTGCAAC
Nmimus_Straleys_N625 ACGACATCTTTTACTTGGTTTTTACCATCCGGTTGCTCGGGCTTCTGACTTTCGGACAAGACATCCAATTTGACTTCTGTATCCGGGAAGCTGATGCTCTCAGTGTTTGTTGATTCACCATCTTCATCCTTAGAAGCATCATCTGCCAACTCATCCTTCCCATTACAGTCTTCGCCTTTTGTGGATGACTCGTCGGAACTGCTCTTATCGTCTGATTCCTCGTCATCGGTTGGCTCCGTCGCTTCGCTTTTGGTTTCCTCACTCATTTCAAATTTATTCTCTTCAGACCTCTCACATCTCTCATTCACATGGTTTTGACAGCTCTCTTCATCTAACTTGAACATAAAACCAAACCCCACGATCAAATATGCTGGAGCTAAATAATTTTTCTTTCCTCGGATAATGAAACTACCGGTCGTCAAATACTCACCAGATGGAGCGGTTTTGGATACTTGATTGGAGTAAACCCACCAGGCACTGGTCACTATCTTCGCATCCCACGCAGTGCTGTTGCATACGGCCATGGTTCCGGCTTCGTTCAGAGTCTTTGGAGGAACCGGAGTTCCATTTGGATTCTTTATGATGATGCTACTGGCGCCATGCAAATCGGCATGGACATACAAATCATTGGCCTTCATGTATCTCTTAACAATAAGCTCATTCTGTTGTACATCTCGTCCAGCAATGATCAGGTAATTCTCCGAACTGATGAACCACAAAAACTTCTCAAACCACATAACCTTACGTGCTTTCGTGATGCTGGTGGTGACGGCAACTTCCTTCAGGGCCTGCTTGGTTTTCTTTTCTGCGCTCTTGAAGGCCTTCTCAGAGGATTCAATGGTCTTCTGTTCTTTCTTGGCATGCGCCCTCTTCATGTCGTAGTATTTCCGTGCATTGGCATAGGCCGAACAGTCAAGGTCGATGTCCACCAACTGCGGTTTCATGTCTTCATCTTCATCACTTTCCCCATGAGAATTGGTTAACAAGAGAGTAAAATGGTTAATATCCAACTTTAGCTTCTTAATTGCTTTTGCAAC
Nnasicus_CaneyFork_N171 -----------------------------------------------------------------------------------------------------------------------------------------------------------------ATTACAGTCTTCGCCTTTTGTGGATGACTCGTCGGAACTGCTCTTATCGTCTGATTCCTCATCATCGGTTGGCTCCGTCGCTTCACTTTTTGTTTCCTCACTCATTTCAAATTTATTCTCTTCAGACCTCTCACATCTCTCATTCACATGGTTTTGACAGCTCTCTTCATCTAACTTGAACATAAAACCAAATCCCACGATCAAATATGCTGGAGCTAAATAATTTTTCTTTCCTCGGATAATGAAACTACCGGTCGTCAAGTACTCACCAGATGGAGCGGTTTTGGATACTTGATTGGAGTAAACCCACCAGGCACTGGTCACTATCTTCGCATCCCACGCAGTGCTGTTGCATACGGCCATGGTTCCAGCTTCGTTCAGAGTCTTTGGAGGAACCGGAGTCCCATTTGGATTCTTTATGATGATGCTACTGGCACCATGCAAATCGGCATGGACATACAAATCATTGGCCTTCATGTATCTCTTAACAATAAGCTCATTCTGTTGTACATCTCGTCCAGCAATGATCAGGTAATTCTCCGAACTGATGAACCACAAAAACTTCTCAAACCACATAACCTTACGGGCTTTCGTGATGCTGGTGGTGACGGCAACTTCCTTCAGGGCCTGCTTGGTTTTCTTTTCTGCGCTCTTGAAGGCCTTCTCAGAGGATTCAATGGTCTTCTGTTCTTTCTTGGCATGC-----------------------------------------------------------------------------------------------------------------------------------------------------------------------------
Nnasicus_ConnosteeFalls_N696 ------------------TTTTTACCATCCGGTTGCTCGGGCTTCTGACTTTCGGACAAGACATCCAATTTGACTTCTGTATCTGGGAAGCTGATGCTCTCAGTGTTTGTTGATTCACCATCTTCATCCTTAGAAGCATCATCTGCCAACTCATTCTTCCCATTACAGTCTTCGCCTTTTGTGGATGACTCGTCGGAACTGCTCTTATCGTCTGATTCCTCATCATCGGTTGGCTCCGTCGCTTCACTTTTTGTTTCCTCACTCATTTCAAATTTATTCTCTTCAGACCTCTCACATCTCTCATTCACATGGTTTTGAGAGCTCTCTTCATCTAACTTGAACATAAAACCAAATCCCACGATCAAATATGCTGGAGCTAAATAATTTTTCTTTCCTCGGATAATGAAACTACCGGTCGTCAAGTACTCACCAGATGGAGCGGTTTTGGATACTTGATTGGAGTAAACCCACCAGGCACTGGTCACTATCTTCGCATCCCACGCAGTGCTGTTGCATACGGCCATGGTTCCAGCTTCGTTCAGAGTCTTTGGAGGAACCGGAGTCCCATTTGGATTCTTTATGATGATGCTACTGGCACCATGCAAATCGGCATGGACATACAAATCATTGGCCTTCATGTATCTCTTAACAATAAGCTCATTCTGTTGTACATCTCGTCCAGCAATGATCAGGTAATTCTCCGAACTGATGAACCACAAAAACTTCTCAAACCACATAACCTTACGGGCTTTCGTGATGCTGGTGGTGACGGCAACTTCCTTCAGGGCCTGCTTGGTTTTCTTTTCTGCGCTCTTGAAGGCCTTCTCAGAGGATTCAATGGTCTTCTGTTCTTTCTTGGCATGCGCCCTCTTCATGTCGTAGTATTTCCGTGCATTGGCATAGGCCGAACAGTCAATGTCGATGTCCA-------------------------------------------------------------------------------------------------------------
Npaynei_Grindstaff_N646 ACGACATCTTTTACTTGGTTTTTACTATCCGGTTGCTCGGGCTTCTGACTTTCGGACAAGACATCCAATTTGACTTCTGTATCCGGGAAGCTGATGCTCTCAGTGTTTGTTGATTCACCATCTTCATCCTTAGAAGCATCATCTGCCAACTCATCCTTCCCATTACAGTCTTCGCCTTTTGTGGATGACTCGTCGGAACTGCTCTTATCGTCTGATTCCTCATCATCTGTTGGCTCCGTCGCTTCGCTTTTGGTTTCTTCACTCATTTCAAATTTATTCTCTTCAGACCTCTCACATCTCTCATTCACATGGTTTTGACAGCTCTCTTCATCTAACTTGAACATAAAACCAAATCCCACGATCAAATACGCTGGAGCTAAATAATTTTTCTTTCCTCGGATAATGAAACTACCGGTCGTCAAGTACTCACCAGATGGAGCGGTTTTGGATACTTGATTGGAGTAAACCCACCAGGCACTGGTCACTATCTTCGCATCCCACGCAGTGCTGTTGCATACGGCCATGGTTCCAGCTTCGTTCAGAGTCTTTGGAGGAACCGGAGTTCCATTTGGATTCTTTATGATGATGCTACTGGCGCCATGCAAATCGGCATGGACATACAAATCATTGGCCTTCATGTATCTCTTAACAATAAGCTCATTCTGTTGTACATCTCGTCCAGCAATAATCAGGTAATTCTCCGAACTGATGAACCACAAAAACTTCTCAAACCACATAACCTTACGGGCTTTCGTGATGCTGGTGGTGACGGCAACTTCCTTCAGGGCCTGCTTGGTTTTCTTTTCTGCGCTCTTGAAGGCCTTCTCAGAGGATTCAATGGTCTTCTGTTCTTTCTTGGCATGCGCCCTCTTCATGTCGTAGTATTTCCGTGCATTGGCATAGGCCGAACAGTCAAGGTCGATGTCCACCAACTGCGGTTTCATGTCTTCATCTACATCACTTTCCAAATGAGGATTGGTTAACAAGAGAGTAAAATGGTTAATATTCAACTTTAGCTTCTTAATTGCTTTTGCAAC
Npaynei_NorrisDamCave_N348 ACGATATCTTTTACTTGGTTTTTATTATCCGGTTGCTCGGGCTTCTGACTTTCGGACAGGACATCCAATTTGACTTCTGTATCCGGGAAGCTGATGCTCTCAGTGTTTGTTGATTCACCATCTTCATCCTTAGAAGCATCATCTGCCAACTCATCCTTCCCATTACAGTCTTCGCCTTTTGTGGATGACTCGTCGGAACTGCTCTTATCGTCTGATTCCTCATCATCGGTTGGCTCCGTCGCTTCGCTTTTGGTTTCTTCACTCATTTCAAATTTATTCTCTTCAGACCTCTCACATCTCTCATTCACATGGTTTTGACAGCTCTCTTCATCTAACTTGAACATAAAACCAAATCCCACGATCAAATACGCTGGAGCTAAATAATTTTTCTTTCCTCGGATAATGAAACTACCGGTCGTCAAGTACTCACCAGATGGAGCGGTTTTGGATACTTGATTGGAGTAAACCCACCAGGCACTGGTCACTATCTTCGCATCCCACGCAGTGCTGTTGCATACGGCCATGGTTCCAGCTTCGTTCAGAGTCTTTGGAGGAACCGGAGTTCCATTTGGATTCTTTATGATGATGCTACTGGCGCCATGCAAATCGGCATGGACATACAAATCATTGGCCTTCATGTATCTCTTAACAATAAGCTCATTCTGTTGTACATCTCGTCCAGCAATAATCAGGTAATTCTCCGAACTGATGAACCACAAAAACTTCTCAAACCACATAACCTTACGGGCTTTCGTGATGCTGGTGGTGACGGCAACTTCCTTCAGGGCCTGCTTGGTTTTCTTTTCTGCGCTCTTGAAGGCCTTCTCAGAGGATTCAATGGTCTTCTGTTCTTTCTTGGCATGCGCCCTCTTCATGTCGTAGTATTTCCGTGCATTGGCATAGGCCGAACAGTCAAGGTCGATGTCCACCAACTGCGGTTTCATGTCTTCATCTACATCACTTTCCAAATGAGGATTGGTTAACAAGAGAGTAAAATGGTTAATATCCAACTTTAGCTTCTTAATTGCTTTTGCAAC
Npaynei_UnakaMtns_N943 -----------------------------------------------------------------------------------------------------------------TTCACCATCTTCATCCTTAGAAGTATCATCTGCCAACTCATCCTTCCCATTACAGTCTTCGCCTTTTGTGGATGACTCGTCGGAACTGCTCTTATCGTCCGATTCCTCATCATCGGTTGGCTCCGTCGCTTCGCTTTTGGTTTCTTCACTCATTTCAAATTTATTCTCTTCAGACCTCTCACATCTCTCATTCACATGGTTTTGACAGCTCTCTTCATCTAACTTGAACATAAAACCAAATCCCACGATCAAATACGCTGGAGCTAAATAATTTTTCTTTCCTCGGATAATGAAACTACCGGTCGTCAAGTACTCACCAGATGGAGCGGTTTTGGATACTTGATTGGAGTAAACCCACCAGGCACTGGTCACTATCTTCGCATCCCACGCAGTGCTGTTGCATACGGCCATGGTTCCAGCTTCGTTCAGAGTCTTTGGAGGAACCGGAGTTCCATTTGGATTCTTTATGATGATGCTACTGGCGCCATGCAAATCGGCATGGACATACAAATCATTGGCCTTCATGTATCTCTTAACAATAAGCTCATTCTGTTGTACATCTCGTCCAGCAATAATCAGGTAATTCTCCGAACTGATGAACCACAAAAATTTCTCAAACCACATAACCTTACGGGCTTTCGTGATGCTGGTGGTGACAGCAACTTCCTTCAGGGCCTGCTTGGTTTTCTTTTCTGCGCTCTTGAAGGCCTTCTCGGAGGATTCAATGGTCTTCTGTTCTTTCTTGGCATGCGCCCTCTTCATGTCGTAGTATTTCCGTGCATTGGCATAGGCAGAACAGTCAAGGTCGATGTCCACCAACTGCGGTTTCATGTCTTCATCTACATCACTTTCCAAATGAGGATTGGTTAACAAGAGAGTAAAATGGTTAATATCCAATTTTAGCTTCTTA--------------
Npecki_HaskellSims_G3697 ACGACATCTTTTACTTGTTCTTTACCATCCGGTTGCTCCGGCTTCTGATTTTTAGACAAAACATCCAATTTGACTTCTGTATCCGGGAAACTGATGCTCTCAGTGTTTGTCGGTTCGCCATCTTCATCCTTGGAAGCATCATCTGCCAACTCATCCTTCCCATTACTGTCTTCTCCTTTTGTGGATGACTCATCGGAA---CTCTTATCATCCGATTCCTCATCATCGGTTGGCTCCGTCGCTTCGTTTTTGGTTTCCTCATTCATTTCGAATTTATTTTCTTCAGACCTCTCACATCTTTCATTCACATGGTTTTGACAGCTCTCTTCATCTAACTTGAACATAAAACCAAATCCCACTATCAAATATGCTGGAGCTAAATAATTTTTCTTTCCTCGGATAATAAAACTACCAGTTGTCAAGTACTCCCCGGATGGAGCCGTTTTCGACACTTGATTGGAGTAAACCCACCAGGCACTGGTCACTATCTTCGCATCCCATGCAGTGCTGTTGCATACGGCCATGGTTCCAGCTTCGTTCAGAGTCTTCGGTGGAACCGGAGTCCCATTTGGATTCTTTATGATGATGCTACTGGCGCCATGCAAATCGGCATGGACATACAAATCATTGGCCTTCATATATCTCTTAACAATAAGCTCGTTCTGTTGGACATCTCGTCCAGCAATGACCAGGTAATTCTCCGAACTGATGAACCACAAAAACTTCTCGAACCACATAACCTTACGGGCTTTTGTGATGCTGGTGGTGACAGCAACTTCCTTCAGGGCCTGCTTGGTTTTCTTTTCTGCACTCTTAAAGGCCTTCTCAGAGGATTCAATGGTTTTCTGTTCTTTCTTGGCATGGGCCCTCTTCATGTCATAGTATTTTCGTGCATTTGCATAGGCCGAACAATCAAGGTCGATGTCCACCAACTGTGGTTTCATGTCTTCATCTTCATCACTTTCCCCATGAGGATTGGTTAACAAGAGAGTGAAATGGTTAATATCCAATTTTAGCTTCTTAATTGCTTTTGCA--
Npecki_HurricaneMazeCave_G2100 ACGACATCTTTTACTTGTTCTTTACCACCCGGTTGCTCCGACTTCTGACTTTTAGACAAGACATCCAATTTGACTTCTGTATCCGGGAAGCTGATGCTCTCAGTGTTTGTCGGTTCGCCATCTTCATCCTTAGAAGCATCATCTTCCAACTCATCCTTCCCATTACTGTCTTCTCCTTTTGTGGATGACCCATCGGAA---CTCTTATCATCCGATTCCTCATCATCAGTTGGCTCCGCCGCTTCGCTTTTGGTTTCCTCATTCATTTCGAATTTATTTTCTTCAGACCTCTCACATCTTTCATTCACATGGTTTTGACAGCTCTCTTCATCTAACTTGAACATAAAACCAAATCCCACTATTAAATATGCTGGAGCTAAATAATTTTTCTTTCCTCGGATAATAAAACTACCAGTTGTCAAGTACTCCCCGGATGGAGCCGTTTTCGACACTTGATTGGAGTAAACCCACCAGGCACTGGTCACTATCTTCGCATCCCATGCAGTGCTGTTGCATACGGCCATGGTTCCAGCTTCGTTCAGAGTCTTTGGTGGAACCGGAGTCCCATTTGGATTCTTTATGATGATGCTACTGGCGCCATGCAAATCGGCATGGACATACAAATCATTGGCCTTCATATATCTCTTAACAATAAGCTCGTTCTGTTGGACATCTCGTCCAGCAATGACCAGGTAATTCTCTGAACTGATGAACCACAAAAACTTCTCGAACCACATAACCTTACGGGCTTTTGTGATGCTGGTGGTGACAGCAACTTCCTTCAGGGCCTGCTTGGTTTTCTTTTCTGCGCTCTTAAAGGCCTTCTCAGAGGATTCAATGGTTTTCTGTTCTTTCTTGGCATGGGCCCTCTTCATGTCATAGTATTTTCGTGCATTTGCATAGGCCGAACAATCAAGGTCGATGTCCACCAACTGTGGTTTCATGTCTTCATC------ACTTTCCCCATGAGGATTGGTTAACAAGAGAGTGAAATGGTTAATATCCAATTTTAGCTTCTTAATTGCTTTTGCAAC
Npecki_Monteagle_N062 ACGACATCTTTCACTTGTTCTTTACCATCCGGTTGCTCCGGCTTCTGACTTTTAGACAAAACATCCAATTTGACTTCTGTATCCGGGAAACTGATGCTCTCAGTGTTTGTCGGTTCGCCATCTTCATCCTTAGAAGCATCATCTGCCAACTCATCCTTCCCATTATTGTTTTCTCCTTTTGTGGATGACTCATCGGAA---CTCTTATCATCCGATTCCTCATCATCGGTTGGCTCCGTCGCTTCGCTTTTGGTTTCCTCATTCATTTCGAATTTATTTTCTTCAGACCTCTCACATCTTTCATTCACATGGTTTTGACAGCTCTCTTCATCTAACTTGAACATAAAACCAAATCCCACTATCAAATATGCTGGAGCTAAATAATTTTTCTTTCCTCGGATAATAAAACTACCAGTTGTCAAGTACTCCCCGGATGGGGCAGTTTTCGACACTTGATTGGAGTAAACCCACCAGGCACTGGTCACTATCTTCGCATCCCATGCAGTGCTGTTGCATACGGCCATGGTTCCAGCTTCGTTCAGAGTCTTTGGTGGGACTGGAGTCCCATTTGGATTCTTTATGATGATGCTACTGGCGCCATGCAAATCGGCATGGACATACAAATCATTGGCCTTCATATATCTCTTAACAATAAGCTCGTTCTGTTGGACATCTCGTCCAGCAATGACCAAGTAATTCTCCGAACTGATGAACCACAAAAACTTCTCGAACCACATAACCTTACGGGCTTTTGTGATGCTGGTGGTGACAGCAACTTCCTTCAGGGCCTGCTTGGTTTTCTTTTCTGCGCTCTTAAAGGCCTTCTCAGAGGATTCAATGGTTTTCTGTTCTTTCTTGGCATGGGCCCTCTTCATGTCATAGTATTTTCGTGCATTTGCATAGGCCGAACAATCAAGGTCGATGTCCACCAACTGTGGTTTCATGTCTTCATCTTCATCACTTTCCCCATGAGGATTGGTTAACAAGAGAGTGAAATGGTTAATATCCAATTTTAGCTTCTTAATTGCTTTTGAAAC
Nperlakyi_SChimneys_N1079 ACGACATCTTTTACTTGGTTTTTACCATCAGTTTGCTCGGGCTTCTGACTTTCGGACAAGACATCCAATTTGACTTCTGTATCCGGGAAGCTGATGCTCTCAGTGTTTGTTGATTCACCATCTTCATCCTTAGAAGCATCATCTGCCAACTCATCCTTCCCATTACAGTCTTCGCCTTTTGTGGATGACTCGTCGGAACTGCTTTTATCGTCTGATTCCTCATCATCGGTTGGCTCCGTAGCTTCGCTTTTGGTTTCCTCACTTATTTCAAATTTATTCTCTTCAGACCTCTCACATCTCTCATTCACATGGTTTTGACAGCTCTCTTCATCTAACTTGAACATAAAACCAAATCCCACGATCAAATATGCTGGAGCTAAATAATTTTTCTTTCCTCTGATAATGAAACTACCAGTCGTCAAGTACTCACCAGATGGAGCGGTTTTGGATACTTGATTGGAGTAAACCCACCAGGCACTGGTCACTATCTTCGCATCCCACGCAGTGCTGTTGCATACGGCCATGGTTCCTGCTTCATTCAGAGTCTTTGGAGGAACCGGAGTTCCATTTGGATTCTTTATGATGATGCTACTGGCGCCATGCAAATCGGCATGGACATACAAATCATTGGCCTTCATGTATCTCTTAACAATAAGCTCATTCTGTTGTACATCTCGTCCAGCAATGATCAGGTAATTCTCCGAACTGATGAACCACAAAAACTTCTCAAACCACATAACCTTACGGGCTTTCGTGATGCTGGTGGTGACGGCAACTTCCTTCAGGGCCTGCTTGGTTTTCTTTTCTGCGCTCTTGAAGGCCTTCTCGGAGGATTCAATGGTCTTCTGTTCTTTCTTGGCATGCGCCCTCTTCATGTCGTAGTATTTCCGTGCATTGGCATAGGCCGAACAGTCAAGGTCGATGTCTACCAACTGCGGTTTCATGTCTTCATCTTCATCACTTTCCCCATGAGGATTGGTTAACAAGAGAGTAAAATGGTTAATATCCAACTTTAGCTTCTTAATTGCTTTTGCAAC
Nperlakyi_SChimneys_N1080 ACGACATCTTTTACTTGGTTTTTACCATCAGTTTGCTCGGGCTTCTGACTTTCGGACAAGACATCCAATTTGACTTCTGTATCCGGGAAGCTGATGCTCTCAGTGTTTGTTGATTCACCATCTTCATCCTTAGAAGCATCATCTGCCAACTCATCCTTCCCATTACAGTCTTCACCTTTTGTGGATGACTCGTCGGAACTGCTCTTATCGTCTGATTCCTCATCATCGGTTGGCTCTGTAGCTTCGCTTTTGGTTTCCTCACTCATTTCAAATTTATTCTCTTCAGACCTCTCACATCTCTCATTCACATGGTTTTGACAGCTCTCTTCATCTAACTTGAACATAAAACCAAATCCCACGATCAAATATGCTGGAGCTAAATAATTTTTCTTTCCTCGAATAATGAAACTACCAGTCGTCAAGTACTCACCAGATGGAGCAGTTTTGGATACTTGATTGGAGTAAACCCACCAGGCACTGGTCACTATCTTCGCATCCCACGCAGTGCTGTTGCATACGGCCATGGTCCCGGCTTCATTCAGAGTCTTTGGAGGAACCGGAGTTCCATTTGGATTCTTTATGATGATGCTACTGGCACCATGCAAATCGGCATGGACATACAAATCATTGCCCTTCATGTATCTCTTAACAATAAGCTCATTCTGTTGTACATCTCGTCCAGCAATGATCAGGTAATTCTCCGAACTGATGAACCACAAAAACTTCTCAAACCACATAACCTTACGGGCTTTCGTGATGCTGGTGGTGACGGCAACTTCCTTCAGGGCCTGCTTGGTTTTCTTTTCTGCGCTCTTGAAGGCCTTCTCGGAGGATTCAATGGTCTTCTGTTCTTTCTTGGCATGCGCCCTCTTCATGTCGTAGTATTTCCGTGCATTGGCATAGGCCGAACAGTCAAGGTCGATGTCTACCAACTGCGGTTTCATGTCTTCATCTTCATCACTTTCCCCATGAGGATTGGTTAACAAGAGAGTAAAATGGTTAATATCCAACTTTAGCTTCTTAATTGCTTTTGCAAC
Nreclusus_Clingmans_N252 ------------------------------------------------------------------------------------------------------------GTTGATTCACCATCTTCATCCTTAGAAGCATCATCTGCCAACTCATCCTTCCCATTACAGTCTTCGCCTTTTGTGGATGACTCGTCGGAACTGCTCTTATCGTCTGATTCCTCATCATCGGCAGGCTCCGTAGCTTCGCTTTTGGTTTCCTCACTCATTTCAAATTTATTCTCTTCAGACCTCTCACATCTCTCATTCACATGGTTTTGACAGCTCTCTTCATCTAACTTGAACATAAAACCAAATCCCACGATCAAATATGCTGGAGCTAAATAATTTTTCTTTCCTCGAATAATGAAACTACCGGTCGTCAAGTACTCACCAGATGGAGCGGTTTTGGATACTTGATTGGAGTAAACCCACCAGGCACTGGTCACTATCTTCGCATCCCACGCAGTGCTGTTGCATACGGCCATGGTTCCGGCTTCATTCAGAGTCTTTGGAGGAACCGGAGTTCCATTTGGATTCTTTATGATGATGCTACTGGCGCCATGCAAATCGGCATGGACATACAAATCATTGGCCTTCATGTATCTCTTAACAATAAGCTCATTCTGTTGTACATCTCGTCCAGCAATGATCAGGTAATTCTCCGAACTGATGAACCACAAAAACTTCTCAAACCACATAACCTTACGGGCTTTCGTGATGCTGGTGGTGACGGCAACTTCCTTCAGGGCCTGTTTGGTTTTCTTTTCTGCGCTCTTGAAGGCCTTCTCAGAGGATTCAATGGTCTTCTGTTCTTTCTTGGCATGCGCCCTCTTCATGTCGTAGTATTTCCGTGCATTGGCATAGGCCGAACAGTCAAGGTCGATGTCTACCAACTGCGGTTTCATATCTTCATCTTCATCACTTTCCCCATGAGGATTGGTTAACAAGAGAGTAAAATGGTTAA----------------------------------
Nreclusus_Newfound_N259 ----------------------------------------------------------------------------CTGTGTCCGGGAAGCTGATGCTCTCAGTGTTTGTTGATTCACCATCTTCATCCTTAGAAGCATCATCTGCCAACTCATCCTTCCCATTACAGTCTTCGCCTTTTGTGGATGACTCGTCGGAACTGCTTTTATTGTCTGATTCCTCATCATCGGTTGGCTCCGTAGCTTCGCTTTTGGTTTCCTCACTCATTTCAAATTTATTCTCTTCAGACCTCTCACATCTCTCATTCACATGGTTTTGACAGCTCTCTTCATCTAACTTGAACATAAAACCAAATCCCACGATCAAATATGCTGGAGCTAAATAATTTTTCTTTCCTCGAATAATGAAACTACCGGTCGTCAAGTACTCACCAGATGGAGCGGTTTTGGATACTTGATTGGAGTAAACCCACCAGGCACTGGTCACTATCTTCGCATCCCACGCAGTGCTGTTGCATACGGCCATGGTTCCGGCTTCATTCAGAGTTTTTGGAGGAACCGGAGTTCCATTTGGATTCTTTATGATAATGCTACTGGCGCCATGCAAATCGGCATGGACATACAAATCATTGGCCTTCATATATCTCTTAACAATAAGCTCATTCTGTTGTACATCTCGTCCAGCAATGATAAGGTAATTCTCCGAACTGATGAACCACAAAAACTTCTCAAACCACATAACCTTACGGGCTTTCGTGATGCTGGTGGTGACGGCAACTTCCTTCAGGGCCTGCTTGGTTTTCTTTTCTGCGCTCTTGAAGGCCTTCTCGGAGGATTCAATGGTCTTCTGTTCTTTCTTGGCATGCGCCCTCTTCATGTCGTAGTATTTCCGTGCATTGGCATAGGCCGAACAGTCAAGGTCGATGTCCACCAACTGCGGTTTCATGTCTTCATCTTCATCACTTTCCCCATGAGGATTGGTTAACAAGAGAGTAAAATGGTTAATATCCAACTTTAGCTTCTTAATTGCTTTTGCAAC
Nreclusus_Noland_N1051 ACGACATCTTTTGCTTGGTTTTTACCATCAGTTTGCTCGGGCTTCTGACTTTCGGACAAGACATCCAATTTGACTTCTGTATCCGGGAAGCTGATGCTCTCAGTGTTTGTTGATTCACCATCTTCATCCTTGGAAGCATCATCTGCCAACTCATCCTTCCCATTACAGTCTTCGCCTTTTGTGGATGACTCGTCGGAACTGCTCTTATCGTCCGATTCCTCATCATCTGTTGGCTCCGTAGCTTCGCTTTTGGTTTCCTCACTCATTTCAAATTTATTCTCTTCAGACCTCTCACATCTCTCATTCACATGGTTTTGACAGCTCTCTTCATCTAACTTGAACATAAAACCAAAACCCACGATCAAATATGCTGGAGCTAAATAATTTTTCTTTCCTCGGATAATGAAACTACCGGTCGTCAAGTACTCACCAGATGGAGCGGTTTTGGATACTTGATTGGAGTAAACCCACCAGGCACTGGTCACTATCTTCGCATCCCACGCAGTGCTGTTGCATACGGCCATGGTTCCGGCTTCATTCAGAGTCTTTGGAGGAACCGGAGTTCCATTTGGATTCTTTATGATGATGCTACTGGCGCCATGCAAATCGGCATGGACATACAAATCATTGGCCTTCATGTATCTCTTAACAATAAGCTCATTCTGTTGTACATCTCGTCCAGCAATGATCAGGTAATTCTCCGAACTGATGAACCACAAAAACTTCTCAAACCACATAACCTTACGGGCTTTCGTGATGCTGGTGGTGACGGCAACTTCCTTCAGGGCCTGCTTGGTTTTCTTTTCTGCGCTCTTGAAGGCCTTCTCGGAGGATTCAATGGTCTTCTGTTCTTTCTTGGCATGCGCCCTCTTCATGTCGTAGTATTTCCGTGCATTGGCATAGGCCGAACAGTCAAGGTCGATGTCTACCAACTGCGGTTTCATGTCTTCATCTTCATCACTTTCCCCATGAGGATTGGTTAACAAGAGAGTAAAATGGTTAATATCCAACTTTAGCTTCTTAATTGCTTTTGCAAC
Nreclusus_Smokemont_N1020 ACGACATCTTTTACTTGGTTTTTACCATCAGTTTGCCCTGGCTTCTGATTGTCGGACAAGACATCCAATTTGACTTCTGTGTCCGGGAAGCTGATGCTCTCAGTGTTTGTTGATTCACCATCTTCATCCTTAGAAGCATCATCTGCCAACTCATCCTTCCCATTACAGTCTTCGCCTTTTGTGGATGACTCGTCGGAACTGCTTTTATTGTCTGATTCCTCATCATCGGTTGGCTCCGTAGCTTCGCTTTTGGTTTCCTCACTCATTTCAAATTTATTCTCTTCAGACCTCTCACATCTCTCATTCACATGGTTTTGACAGCTCTCTTCATCTAACTTGAACATAAAACCAAATCCCACGATCAAATATGCTGGAGCTAAATAATTTTTCTTTCCTCGAATAATGAAACTACCGGTCGTCAAGTACTCACCAGATGGAGCGGTTTTGGATACTTGATTGGAGTAAACCCACCAGGCACTGGTCACTATCTTCGCATCCCACGCAGTGCTGTTGCATACGGCCATGGTTCCGGCTTCATTCAGAGTCTTTGGAGGAACCGGAGTTCCATTTGGATTCTTTATGATAATGCTACTGGCGCCATGCAAATCGGCATGGACATACAAATCATTGGCCTTCATATATCTCTTAACAATAAGCTCATTCTGTTGTACATCTCGTCCAGCAATGATAAGGTAATTCTCCGAACTGATGAACCACAAAAACTTCTCAAACCACATAACCTTACGGGCTTTCGTGATGCTGGTGGTGACGGCAACTTCCTTCAGGGCCTGCTTGGTTTTCTTTTCTGCGCTCTTGAAGGCCTTCTCGGAGGATTCAATGGTCTTCTGTTCTTTCTTGGCATGCGCCCTCTTCATGTCGTAGTATTTCCGTGCATTGGCATAGGCCGAACAGTCAAGGTCGATGTCCACCAACTGCGGTTTCATGTCTTCATCTTCATCACTTTCCCCATGAGGATTGGTTAACAAGAGAG----------------------------------------------
Nroanensis_IngramBranch_N926 ----------TTACTTGGTTTTTACTATCCGGTTGCTCGGGCTTCTGACTTTCGGACAAGACATCCAATTTGACTTCTGTATCCGGGAAGCTGATGCTCTCAGTGTTTGTTGATTCACCATCTTCATCCTTAGAAGCATCATCTGCCAACTCATCCTTCCCATTACAGTCTTCGCCTTTTGTGGATGACTCGTCGGAACTGCTCTTATCGTCAGATTCCTCATCATCGGTTGGCTCCGTCGCTTCGCTTTTGGTTTCTTCACTCATTTCAAATTTATTCTCTTCAGACCTCTCACATCTCTCATTCACATGGTTTTGACAGCTCTCTTCATCTAACTTGAACATAAAACCAAATCCCACGATCAAATACGCTGGAGCTAAATAATTTTTCTTTCCTCGGATAATGAAACTACCGGTCGTCAAGTACTCACCAGATGGAGCGGTTTTGGATACTTGATTGGAGTAAACCCACCAGGCACTGGTCACTATCTTCGCATCCCACGCAGTGCTGTTGCATACGGCCATGGTTCCAGCTTCGTTCAGAGTCTTTGGAGGAACCGGAGTTCCATTTGGATTCTTTATGATGATGCTACTGGCGCCATGCAAATCGGCATGGACATACAAATCATTGGCCTTCATGTATCTCTTAACAATAAGCTCATTCTGTTGTACATCTCGTCCAGCAATAATCAGGTAATTCTCCGAACTGATGAACCACAAAAACTTCTCAAACCACATAACCTTACGGGCTTTGGTGATGCTGGTGGTGACGGCAACTTCCTTCAGGGCCTGCTTGGTTTTCTTTTCTGCGCTCTTGAAGGCCTTCTCAGAGGATTCAATGGTCTTCTGTTCTTTCTTGGCATGCGCCCTCTTCATGTCGTAGTATTTCCGTGCATTGGCATAGGCCGAACAGTCAAGGTCGATGTCCACCAACTGCGGTTTCATGTCTTCATCTACATCACTTTCCAAATGAGGATTGGTTAACAAGAGAGTAAAATGGTTAATATCCAACTTTAGCTTCTTAATTGCTTTTGCAAC
Nroanensis_N_CarversGap_N928 ACGACATCTTTTACTTGGTTTTTACTATCCGGTTGCACGGGCTTCTGACTTTCGGACAAGACATCCAATTTGACTTCTGTATCCGGGAAGCTGATGCTCTCAGTGTTTGTTGATTCACCATCTTCATCCTTAGAAGCATCATCTGCCAACTCATCCTTCCCATTACAGTCTTCGCCTTTTGTGGATGACTCGTCGGAACTGCTCTTATCGTCTGATTCCTCATCATCGGTTGGCTCCGTCGCTTCGCTTTTGGTTTCTTCACTCATTTCAAATTTATTCTCTTCAGACCTCTCACATCTCTCATTCACATGGTTTTGACAGCTCTCTTCATCTAACTTGAACATAAAACCAAATCCCACGATCAAATACGCTGGAGCTAAATAATTTTTCTTTCCTCGGATAATGAAACTACCGGTCGTCAAGTACTCACCAGATGGAGCGGTTTTGGATACTTGATTGGAGTAAACCCACCAGGCACTGGTCACTATCTTCGCATCCCACGCAGTGCTGTTGCATACGGCCATGGTTCCAGCTTCGTTCAGAGTCTTTGGAGGAACCGGAGTTCCATTTGGATTCTTTATGATGATGCTACTGGCGCCATGCAAATCGGCATGGACATACAAATCATTGGCCTTCATGTATCTCTTAACAATAAGCTCATTCTGTTGTACATCTCGTCCAGCAATAATCAGGTAATTCTCCGAACTGATGAACCACAAAAACTTCTCAAACCACATAACCTTACGGGCTTTCGTGATGCTGGTGGTGACGGCAACTTCCTTCAGGGCCTGCTTGGTTTTCTTTTCTGCGCTCTTGAAGGCCTTCTCAGAGGATTCAATGGTCTTCTGTTCTTTCTTGGCATGCGCCCTCTTCATGTCGTAGTATTTCCGTGCATTGGCATAGGCCGAACAGTCAAGGTCGATGTCCACCAACTGCGGTTTCATGTCTTCATCTACATCACTTTCCAAATGAGGATTGGTTAACAAGAGAGTAAAATGGTTAATATCCAACTTTAGCTTCTTAATTGCTTTTGCAAC
Nroanensis_RoanHighBluff_N762 ------------------------------------------------------------------------ACTTCTGTATCCGGGAAGCTGATGCTCTCAGTGTTTGTTGATTCACCATCTTCATCCTTAGAAGCATCATCTGCCAACTCATCCTTCCCATTACAGTCTTCGCCTTTTGTGGATGACTCGTCGGAACTGCTCTTATCGTCTGATTCCTCATCATCAGTTGGCTCCGTCGCTTCGCTTTTGGTTTCCTCACTCATTTCAAATTTATTCTCTTCAGACCTCTCACATCTCTCATTCACATGGTTTTGACAGCTCTCTTCATCTAACTTGAACATAAAACCAAATCCCACGATCAAATACGCTGGAGCTAAATAATTTTTCTTTCCTCGGATAATGAAACTACCGGTCGTCAAGTACTCACCAGATGGAGCGGTTTTGGATACTTGATTGGAGTAAACCCACCAGGCACTGGTTACTATCTTCGCATCCCACGCAGTGCTGTTGCATACGGCCATGGTTCCGGCTTCGTTCAGAGTCTTTGGAGGAACCGGAGTTCCATTTGGATTCTTTATGATGATGCTACTGGCGCCATGCAAATCGGCATGGACATACAAATCATTGGACTTCATGTATCTCTTAACAATAAGCTCATTCTGTTGTACATCTCGTCCAGCAATGATCAGGTAATTCTCCGAACTGATGAACCACAAAAACTTCTCAAACCACAAAACCTTACGGGCTTTCGTGATGCTGGTGGTGACGGCAACTTCCTTCAGGGCCTGCTTGGTTTTCTTTTCTGCGCTCTTGAAGGCCTTCTCAGAGGATTCAATGGTCTTCTGTTCTTTCTTGGCATGCGCCCTCTTCATGTCGTAGTATTTCCGTGCATTGGCATAGGCCGAACAGTCAAGGTCGATGTCCACCAATTGCGGTTTCATGTCTTCATCTACATCACTTTCCAAATGAGGATTGGTTAACAAGAGAGTAAAATGGTTAATATCCAACTTTAGCTTCTTAATTGCTTTTGCAAC
Nsheari_BaldRiver_N1168 ACGACATCTTTTACTTGGTTTTTACCATCCAGTTGCTCGGGCTTCTGACTTTCGGACAAGACATCCAATTTGACTTCTGTATCCGGGAAGCTGATACTCTCAGTGTTTGTTGATTCACCATCTTCATCCTTAGAAGCATCATCTGCCAACTCATCCTTCCCATTACAGTCTTCGCCTTTTGTGGATGACTCGTCGGAACTGCTCTTATCATCTGATTCCTCATCATCGGTTGGCTCCGTCGCTTCACTTTTGGTTTCCTCACTCATTTCAAATTTATTCTCTTCAGACCTCTCACATCTCTCATTCACATGGTTTTGACAGCTCTCTTCATCTAACTTGAACATAAAACCAAATCCCACGATCAAATATGCTGGAGCTAAATAATTTTTCTTTCCTCGGATAATGAAACTACCGGTCGTCAAGTACTCACCAGATGGAGCGGTTTTGGATACTTGATTGGAGTAAACCCACCAGGCACTGGTCACTATCTTCGCATCCCACGCAGTGCTGTTGCATACGGCCATGGTTCCGGCTTCGTTCAGAGTCTTTGGAGGAACCGGAGTTCCATTTGGATTCTTTATGATGATGCTACTGGCGCCATGCAAATCGGCATGGACATACAAATCATTGGCCTTCATGTATCTCTTAACAATAAGCTCATTCTGTTGTACATCTCGTCCAGCAATGATCAGGTAATTCTCCGAACTGATGAACCACAAAAACTTCTCAAACCACATAACCTTACGGGCTTTCGTGATGCTGGTGGTGACAGCAACTTCCTTCAGAGCCTGCTTGGTTTTCTTTTCTGCGCTCTTGAAGGCCTTCTCAGAGGATTCAATGGTCTTCTGTTCTTTTTTGGCATGCGCTCTCTTCATGTCGTAGTATTTCCGTGCATTGGCATAGGCCGAACAGTCAAGGTCGATGTCCACCAACTGCGGTTTCATATCTTCATCTTCATCACTTTCCCCATGAGGATTGGTTAACAAGAGAGTAAAATGGTTAATATCCAACTTTAGCTTCTTAATTGCTTTTGCAAC
Nsheari_Cohutta_N826 ACGACATCTTTTACTTGGTTTTTACCATCCAGTTGCTCGGGCTTCTGACTTTCGGACAAGACATCCAATTTGACTTCTGTATCCGGGAAGCTGATGCTCTCAGTGTTTGTTGATTCACCATCTTCATCCTTAGAAGCATCATCTGCCAACTCATCCTTCCCATTACAGTCTTCGCCTTTTGTGGATGACTCGTCCGAACTGCTCTTATCATCTGATTCCTCATCATCGGTTGGCTCCGTCGCTTCACTTTTGGTTTCCTCACTCATTTCAAATTTATTCTCTTCAGACCTCTCACATCTCTCATTCACATGGTTTTGACAGCTCTCTTCATCTAACTTGAACATAAAACCAAATCCCACGATCAAATATGCTGGAGCTAAATAATTTTTCTTTCCTCGGATAATGAAACTACCGGTCGTCAAGTACTCACCAGATGGAGCGGTTTTGGATACTTGATTGGAGTAAACCCACCAGGCACTGGTCACTATCTTCGCATCCCACGCAGTGCTGTTGCATACGGCCATGGTTCCGGCTTCGTTCAGAGTCTTTGGAGGAACCGGAGTTCCATTTGGATTCTTTATGATGATGCTACTGGCGCCATGCAAATCGGCATGGACATACAAATCATTGGCCTTCATGTATCTCTTAACAATAAGCTCATTCTGTTGTACATCTCGTCCAGCAATGATCAGGTAATTCTCCGAACTGATGAACCACAAAAACTTCTCAAACCACATAACCTTACGGGCTTTCGTGATGCTGGTGGTGACAGCAACTTCCTTCAGGGCCTGCTTGGTTTTCTTTTCTGCGCTCTTGAAGGCCTTCTCAGAGGATTCAATGGTCTTCTGTTCTTTTTTGGCATGCGCTCTCTTCATGTCGTAGTATTTCCGTGCATTGGCATAGGCCGAACAGTCAAGGTCGATGTCCACCAACTGCGGTTTCATATCTTCATCTTCATCACTTTCCCCATGAGGATTGGTTAACAAGAGAGTAAAATGGTTAATATCCAACTTTAGCTTCTTAATTGCTTTTGCAAC
Nsheari_JoyceKilmer_N092 ACGACATCTTTTACTTGGTTTTTACCATCCAGTTGCTCGGGCTTCTGACTTTCGGACAAGACATCCAATTTGACTTCTGTATCCGGGAAGCTGATGCTCTCAGTGTTTGTTGATTCACCATCTTCATCCTTAGAAGCATCATCTGCCAACTCATCCTTCGCATTACAGTCTTCGCCTTTTGTGGATGACTCGTCGGAACTGCTCTTATCATCTGATTCCTCATCATCGGTTGGCTCCGTCGCTTCACTTTTGGTTTCCTCACTCATTTCAAATTTATTCTCCTCAGACCTCTCACATCTCTCATTCACATGGTTTTGACAGCTCTCTTCATCTAACTTGAACATAAAACCAAATCCCACAATCAAATATGCTGGAGCCAAATAATTTTTCTTTCCTCGGATAATGAAACTACCGGTCGTCAAGTACTCACCAGATGGAGCGGTTTTGGATACTTGATTGGAGTAAACCCACCAGGCACTGGTCACTATCTTCGCATCCCACGCAGTGCTGTTGCATACGGCCATGGTTCCGGCTTCGTTCAGAGTCTTTGGAGGAACCGGAGTTCCATTTGGATTCTTTATGATGATGCTACTGGCGCCATGCAAATCGGCATGGACATACAAATCATTGGCCTTCATGTATCTCTTAACAATAAGCTCATTCTGTTGTACATCTCGTCCAGCAATGATCAGGTAATTCTCCGAACTGATGAACCACAAAAACTTCTCAAACCACATAACCTTACGGGCTTTCGTGATGCTGGTGGTGACAGCAACTTCCTTCAGGGCCTGCTTGGTTTTCTTTTCTGCGCTCTTGTAGGCCTTCTCAGAGGATTCAATGGTCTTCTGTTCTTTTTTGGCATGCGCTCTCTTCATGTCGTAGTATTTCCGTGCATTGGCATAGGCCGAACAGTCAAGGTCGATGTCCACCAACTGCGGTTTCATATCTTCATCTTCATCACTTTCCCCATGAGGATTGGTTAACAAGAGAGTAAAATGGTTAATATCCAACTTTAGCTTCTTAATTGCTTTTGCAAC
Nsilvanus_Elijay_N395 -------------------------------GTTGCTCAGGCTTCTGACTTTCGGACAAGACATCCAATTTGACTTCTGTATCCGGGAAGCTGATGCTCTCAGTGTTTGTTGATTCACCATCTTCATCCTTAGAAGCATCATCTGCCAACTCATCCTTCCCATTACAGTCTTCTCCTTTTGTGGATGACTCGTCGGAACTGCTTTTATCGTCCGATTCCTCATCATCGGTTGGCTCCGTCGCTTCGCTTTTGGTTTCCTCACTCATTTCAAATTTATTCTCTTCAGACCTCTCACATCTCTCATTCACATGGTTTTGACAGCTCTCTTCATCTAACTTGAACATAAAACCAAATCCCACAATCAAATATGCTGGAGCTAAATAATTTTTCTTTCCTCGGATAATGAAACTACCGGTCGTCAAGTACTCACCAGATGGAGCGGTTTTGGATACTTGATTGGAGTAAACCCACCAGGCACTGGTCACTATCTTCGCATCCCACGCAGTGCTGTTGCATACGGCCATGGTTCCGGCTTCGTTCAGAGTCTTTGGAGGAACTGGAGTTCCATTTGGATTCTTTATGATAATGCTACTGGCGCCATGCAAATCGGCATGGACATACAAATCATTGGCCTTCATGTATCTCTTAACAATAAGCTCATTCTGTTGTACATCTCGTCCAGCAATGATCAGGTAATTCTCCGAACTGATGAACCACAAAAACTTCTCAAACCACATAACCTTACGGGCTTTTGTGATGCTCGTGGTGACGGCAACTTCCTTCAGGGCCTGCTTGGTTTTCTTTTCTGCACTCTTGAAGGCCTTCTCAGAGGATTCAATGGTCTTCTGTTCTTTCTTGGCATGCGCCCTCTTCATGTCGTAGTATTTCCGAGCATTGGCATAGGCCGAACAGTCAAGGTCGATGTCCACCAACTGCGGTTTCATGTCTTCATCTTCATCACTTTCCCCATGAGGATTGGTTAACAAGAGAGTAAAATGGTTAATATCCAACTTTAGCTTCTTAATTGCTTTTGCAAC
Nsilvanus_GermanyCove_N1017 ACAACATCTTTCACTTGGTTTCTACCATCCGGTTGCTCGGGCTTCTGACTTTCGGACAAGACATCCAATTTGACTTCTGTATCCGGGAAGCTGATGCTCTCAGTGTTTGTTGATTCACCATCTTCATCCTTAGAAGCATCATTTGCCAACTCATCCTTCCCATTACAGTCTTCGCCTTTTGTGGATGACTCGTCGGAACTGCTTTTATCGTCCGATTCCTCATCATCGGTTGGCTCCGTCGCTTCGCCTTTGGTTTCCTCACTCATTTCAAATTTATTCTCTTCAGACCTCTCACATCTCTCATTCACATGGTTTTGACAGCTCTCTTCATCTAACTTGAACATAAAACCAAATCCCACAATCAAATATGCTGGAGCTAAATAATTTTTCTTTCCTCGGATAATGAAACTACCGGTCGTCAAGTACTCACCAGATGGAGCGGTTTTGGATACTTGATTGGAGTAAACCCACCAGGCACTGGTCACTATCTTCGCATCCCACGCAGTGCTGTTGCATACGGCCATGGTTCCGGCTTCGTTCAGAGTCTTTGGAGGAACTGGAGTTCCATTTGGATTCTTTATGATAATGCTACTGGCGCCATGCAAATCGGCATGGACATACAAATCATTGGCCTTCATGTATCTCTTAACAATAAGCTCATTCTGTTGTACATCTCGTCCAGCAATGATCAGGTAATTCTCCGAACTGATGAACCACAAAAACTTCTCAAACCACATAACCTTACGGGCTTTTGTGATGCTGGTGGTGACGGCAACTTCCTTCAGGGCCTGCTTGGTTTTCTTTTCTGCGCTCTTGAAGGCCTTCTCAGAGGATTCAATGGTCTTCTGTTCTTTCTTGGCATGCGCCCTCTTCATGTCGTAGTATTTCCGAG-------------------------------------------------------------------------------------------------------------------------------------------------
Nsilvanus_HeboMtn_N1029 ------------------------------------------------------------------------------------GGGAAGCTGATGCTCTCAGTGTTTGTTGATTCACCATCTTCATCCTTAGAAGCATCATCTGCCAACTCATCCTTCCCATTACAGTCTTCGCCTTTTGTGGATGACTCGTCAGAACTGCTTTTATCGTCTGATTCCTCATCATCGGTTGGCTCCGTCGCTTCGCTTTTGGTTTCCTCACTCATTTCAAATTTATTCTCTTCAGACCTCTCACATCTCTCATTCACATGGTTTTGACAGCTCTCTTCATCTAACTTGAACATAAAACCAAATCCCACAATCAAATATGCTGGAGCTAAATAATTTTTCTTTCCTCGGATAATGAAACTACCGGTCGTCAAGTACTCACCAGATGGAGCGGTTTTGGATACTTGATTGGAGTAAACCCACCAGGCACTGGTCACTATCTTCGCATCCCACGCAGTGCTGTTGCATACGGCCATGGTTCCGGCTTCGTTCAGAGTCTTTGGAGGAACTGGAGTTCCATTTGGATTCTTTATGATAATGCTACTGGCACCATGCAAATCGGCATGGACATACAAATCATTGGCCTTCATGTATCTCTTAACAATAAGCTCATTCTGTTGTACATCTCGTCCAGCAATGATCAGGTAATTCTCCGAACTGATGAACCACAAAAACTTCTCAAACCACATAACCTTACGGGCTTTTGTGATGCTGGTGGTGACGGCAACTTCCTTCAGGGCCTGCTTGGTTTTCTTTTCTGCGCTCTTGAAGGCCTTCTCAGAGGATTCAATGGTCTTCTGTTCTTTCTTGGCATGTGCCCTCTTCATGTCGTAGTATTTCCGAGCATTGGCATAGGCCGAACAGTCAAGGTCGATGTCCACCAACTGAGGTTTCATGTCTTCATCTTCATCACTTTCCCCATGAGGATTGGTTAACAAGAGAGTAA-------------------------------------------
Nstupkai_BlowholeWOS_N285 ACGACATCTTTTACTTGGTTTTTACCATCAGTTTGCTCGGGCTTCTGACTTTCGGACAAGACATCCAATTTGACTTCTGTATCCGGGAAGCTGATGCTCTCAGTGTTTGTTGATTCACCATCTTCATCCTTAGAAGCATCATCTGCCAACTCATCCTTCCCATTACAGTCTTCGCCTTTTGTGGATGACTCATCGGAACTGCTCTTATCGTCTGATTCCTCATCATCGGTTGGCTCCGTAGCTTCGCTTTTGGTTTCCTCACTCATTTCAAATTTATTCTCTTCAGACCTCTCACATCTCTCATTCACATGGTTTTGACAGCTCTCTTCATCTAACTTGAACATAAAACCAAATCCCACAATCAAATATGCTGGAGCTAAATAATTTTTCTTTCCTCGAATAATGAAACTACCGGTCGTCAAGTACTCACCAGATGGAGCGGTTTTGGATACTTGATTGGAGTAAACCCACCAGGCACTGGTCACTATCTTCGCATCCCACGCAGTGCTGTTGCATACGGCCATGGTTCCGGCTTCATTCAGAGTCTTTGGAGGAACCGGAGTTCCATTTGGATTCTTTATGATGATGCTACTGGCGCCATGCAAATCGGCATGGACATACAAATCATTGGCCTTCATGTATCTCTTAACAATAAGCTCATTCTGTTGTACATCTCGTCCAGCAATGATCAGGTAATTCTCCGAACTGATGAACCACAAAAACTTCTCAAACCACATAACCTTACGGGCTTTCGTGATGCTGGTGGTGACGGCAACTTCCTTCAGGGCCTGCTTGGTTTTCTTTTCTGCGCTCTTGAAGGCCTTCTCGGAGGATTCAATGGTCTTCTGTTCTTTCTTGGCATGCGCCCTCTTCATGTCGTAGTATTTCCGTGCATTGGCATAGGCCGAACAGTCAAGGTCGATGTCTACCAACTGCGGTTTCATGTCTTCATCTTCATCACTTTCCCCATGAGGATTGGTT--------------------------------------------------------
Nstupkai_Blowing_N356 ACGTCATCTTTTACTTGTTTTTTACCATCAGTTTGCTCAGGCTTCTGACTTTCGGACAAGACATCCAATTTGACTTCTGTATCCGGGAAGCTGATGCTCTCAGTGTTTGTTGATTCACCATCTTCATCCTTAGAAGCATCATCTGCCAACTCATCCTTCCCATTACAATCTTCGCCTTTTGTGGATGACTCGTCGGAACTGCTCTTATCGTCTGATTCCTCATCATCGGTTGGCTCCGTAGCTTCGCTTTTGGTTTCCTCACTCATTTCAAATTTATTCTCTTCAGACCTCTCACATCTCTCATTCACATGGTTTTGACAGCTCTCTTCATCTAACTTGAACATAAAACCAAATCCCACGATCAAATATGCTGGAGCTAAATAATTTTTCTTTCCTCGAATAATGAAACTACCAGTCGTCAAGTACTCACCAGATGGAGCGGTTTTGGATACTTGATTGGAGTAAACCCACCAGGCACTGGTCACTATCTTCGCATCCCACGCAGTGCTGTTGCATACGGCCATGGTTCCGGCTTCATTCAGAGTCTTTGGAGGAACCGGAGTTCCATTAGGATTCTTTATGATGATGCTACTGGCGCCATGCAAATCGGCATGGACATACAAATCATTGGCCTTCATGTATCTCTTAACAATAAGCTCATTCTGTTGTACATCTCGTCCAGCAATGATAAGGTAATTCTCCGAACTGATGAACCACAAAAACTTCTCAAACCACATAACCTTACGGGCTTTTGTGATGCTGGTGGTGACGGCAACTTCCTTCAGGGCCTGCTTGGTTTTCTTTTCTGCGCTCTTGAAGGCCTTCTCGGAGGATTCAATGGTCTTTTGTTCTTTCTTGGCATGCGCCCTCTTCATGTCGTAGTATTTCCGTGCATTGGCATAGGCCGAACAGTCAAGGTCGATGTCTACCAACTGCGGTTTCATGTCTTCATCTTCATCACTTTCCCCATGAGGATTGGTTAACAAGAGAGTAAAATGGTTAATATCCAACTTTAGC--------------------
Nstupkai_LittleRiver_N293 --------------------------------------------------------CAAGACATCCAATTTGACTTCTGTATCCGGGAAGCTGATGCTCTCAGTGTTTGTTGATTCACCATCTTCATCCTTAGAAGCATCATCTGCCAACTCATCCTTCCCATTACAGTCTTCGCCTTTTGTGGATGACTCGTCGGAACTGCTCTTATCATCTGATTCCTCATCATCGGTTGGCTCCGTAGCTTCGCTTTTGGTTTCCTCACTCATTTCAAATTTATTCTCTTCAGACCTCTCACATCTCTCATTCACATGGTTTTGACAGCTCTCTTCATCTAACTTGAACATAAAACCAAATCCCACGATCAAATATGCTGGAGCTAAATAATTTTTCTTTCCTCGAATAATGAAACTACCGGTCGTCAAGTACTCACCAGATGGAGCGGTTTTGGATACTTGATTGGAGTAAACCCACCAGGCACTGGTCACTATCTTCACATCCCACGCAGTGCTGTTGCATACGGCCATGGTTCCGGCTTCATTCAGAGTCTTTGGAGGAACCAGAGTTCCATTTGGATTCTTTATGATGATGCTACTGGCGCCATGCAAATCGGCATGGACATACAAATCATTAGCCTTCATGTATCTCTTAACAATAAGCTCATTCTGTTGTACATCTCGTCCAGCAATGATAAGGTAATTCTCCGAACTGATGAACCACAAAAACTTCTCAAACCACATAACCTTACGGGCTTTCGTGATGCTGGTGGTGACGGCAACTTCCTTCAGGGCCTGCTTGGTTTTCTTTTCTGCGCTCTTGAAGGCCTTCTCGGAGGATTCAATGGTCTTCTGTTCTTTCTTGGCATGCGCCCTCTTCATGTCGTAGTATTTCCGTGCATTGGCATAGGCCGAACAGTCAAGGTCGATGTCTACCAACTGCGGTTTC-----------------------------------------------------------------------------------------------
Nstygius_RavenB_N1022 ACGACATCTTTTACTTGCTCTTTACCATCCAGTTGCTCTGGCTTCTGACTTTCGGACAAGACATCCAATTTGACTTCTGTATCCGGGAAGCTGATGCTCTCAGTGTTTGTTGGTTCACCATCTTCATCCTTAGAAGCATCATCTGCCAACTCATCCTTCCCATTACTGTCTTCGCCTTTTGTGGATGAGTCGTCAGAACTGCTCTTATCATCCGATTCCTCATCATCAGTTGGCTCCGCCGCTTCGCTTTTGGTTTCCTCACTCATTTCGAATTTATTCTCTTCAGACCTCTCAAATCTCTCATTTACATGGTTTTGACAGCTCTCTTCATCTAACTTGAACATAAAACCAAATCCCACGATCAAATATGCTGGAGCTAAATAATTTTTCTTTCCTCGGATAATAAAACTACCGGTCGTCAAGTACTCCCCAGATGGAGCGGTTTTTGACACTTGATTGGAGTAAACCCACCAGGCACTGGTCACTATCTTCGCATCCCATGCAGTGCTGTTGCATACGGCCATGGTTCCGGCTTCGTTCAGAGTCTTTGGTGGAACCGGAGTCCCATTTGGATTCTTTATGATGACGCTACTGGCACCATGCAAATCAGCATGGACATACAAATCATTGGCCTTCATGTATCTCTTAACAATAAGCTCGTTCTGTTGGACATCTCGTCCAGCAATGATCAGGTAATTCTCTGAACTGATGAACCATAAAAATTTCTCAAACCACATAACCTTACGGGCTTTCGTGATGCTGGTGGTGACGGCGACTTCCTTCAGGGCCTGCTTGGTTTTCTTTTCTGCACTTTTAAAGGCCTTCTCAGAAGATTCAATGGTCTTCTGTTCTTTCTTGGCATGCGCCCTCTTCATGTCATAGTATTTTCGTGCATTTGCATAGGCCGAACAGTCAAGGTCGATGTCCACCAACTGCGGTTTCATGTCTTCATCTTCATCACTTTCCCCATGAGGATTCATTAACAAGAGAGTAAAATGGTTAATATCCAATTTTAGCTTCTTAATTGCTTTTGCAAC
Ntempletoni_BaldMtns_N950 ACGACATCTTTTACTCGATTTTTACCATCTGGTTGCTCCGGCTTCTGACTTTCGGACAAGACATCCAATTTGACTTCTGTATCCGGGAAGCCGATGCTCTCAGTGTTTGTTGATTCACCATCTTCATCCTTAGTAGCATCATCTGCCAACTCATCCTTCCCGTTACAGTCTTCGCCTTTTGTGGATAACTCATCGGAACTGCTCTTATCATCTGATTCCTCATCATCGGTTGGCTCCGTCGCTTCGCTTTTGGTTTCCTCACTCATTTCAAATTTATTCTCTTCAGACCTCTCACATCTCTCATTCACATGGTTTTGACAGCTCTCTTCATCTAACTTGAACATAAAGCCAAATCCCACGATCAAATATGCTGGAGCTAAATAATTTTTCTTTCCTCGGATAATAAAACTACCGGTCGTCAAGTACTCACCGGATGGAGCAGTTTTGGATACTTGATTGGAGTAAACCCACCAGGCACTGGTCACTATCTTCGCATCCCATGCAGTGCTATTGCATACGGCCATGGTTCCGGCTTCGTTCAGAGTCTTAGGAGGAACCGGAGTCCCATTTGGATTCTTTATGATGATGCTACTGGCGCCATGCAAATCGGCATGAACATACAAATCATTGGCCTTCAAGTATCTCTTAACAATAAGCTCGTTCTGTTGTACATCTCGTCCAGCAATGATCAGGTAATTCTCCGAACTGATGAACCACAAAAACTTCTCGAACCACATAACCTTACGGGCTTTCGTGATGCTGGTGGTGACGGCAACTTCCTTCAGGGCCTGCTTGGTTTTCTTTTCTGCGCTCTTGAAGGCCTTCTCAGAGGATTCAATGGTCTTCTGTTCTTTCTTGGCATGCGCCCTCTTCATGTCATAGTATTTCCGTGCATTGGCGTAGGCTGAACAGTCAAGGTCGATGTCCACCAACTGCGGTTTCATGTCTTCATC------ACTTTCCTCATGAGGATTGGTTAACAAGAGAGTAAAATGGTTAATATCTAACTTTAGCTTCTTAATTGCTTTTGCAAC
Ntempletoni_ClarksCreek_N945 -----------------------------------------------------------------------------------------------------------------------------------------------------------------------------GCCTTTTGTGGATGACTCATCGGAACTGCTCTTATCATCGGATTCCTCATCATCGGTTGGCTCCGTCGCTTCGCGTTTGGTTTCCTCACTCATTTCAAATTTATTCTCTTCAGACCTCTCACATCTCTCATTCACGTGATTTTGACAGCTCTCTTCATCTAACTTGAACATAAAGCCAAATCCCACGATCAAATATGCTGGAGCTAAATAATTTTTCTTTCCTCGGATAATAAAACTACCGGTCGTCAAGTACTCACCGGATGGAGCAGTTTTGGATACTTGATTGGAGTAAACCCACCAGGCACTGGTCACTATCTTCGCATCCCACGCAGTGCTGTTGCATACGGCCATGGTTCCGGCTTCGTTCAGAGTCTTAGGAGGAACCGGAGTCCCATTTGGATTCTTTATGATGATGCTACTGGCACCATGCAAATCGGCATGGACATACAAATCATTGGCCTTCAAGTATCTCTTAACAATAAGCTCGTTCTGTTGTACATCTCGTCCAGCAATGATCAGGTAATTCTCCGAACTGATGAACAACAAAAACTTCTCGAACCACATAACCTTACGGGCTTTCGTGATGCTGGTGGTGACGGCAACTTCCTTCAGGGCCTGCTTGGTTTTCTTTTCTGCGCTCTTGAAGGCCTTCTCAGAGGATTCAATGGTCTTCTGTTCTTTCTTGGCATGCGCCCTCTTCATGTCATAGTATTTCCGTGCATTGGCGTAGGCTGAACAGTCAAGGTCGATGTCCACCAACTGCGGTTTCATGTCTTCATC------ACTTTCCTCATGAGGATTGGTTAACAAGAGAGTAAAATGGTTAATATCCAACTTTAGCTTCTTAATTGCTTT------
Ntempletoni_ScronceCreekRd_N1223 ACGACATCTTTTACTTGGTTTTTACCATCCGGTTGCTCCGGCTTCTGACTTTCGGACAAGACATCCAATTTGACTTCTGTATCCGGGAAGCTGATGCTCTCAGTGTTTGTTGATTCACCATCTTCATCCTTAGAAGCATCATCCGCCAACTCATCCTTCCCATTACAGTCTTCGCCTTTTGTGGATGACTCATCGGAACTGCTCTTATCATCGGATTCCTCATCATCGGTTGGCTCCACCGCTTCGCTTTTGGTTTCCTCACTCATTTCAAATTTATTCTCTTCAGACCTCTCACATCTCTCATTCACATGGTTTTGACAGCTCTCTTCATCTAACTTGAACATAAAGCCAAATCCCACGATCAAATATGCTGGAGCTAAATAATTTTTCTTTCCTCGGATAATAAAACTACCGGTCGTCAAGTACTCACCGGATGGAGCAGTTTTGGATACTTGATTGGAGTAAACCCACCAGGCACTGGTCACTATCTTCGCATCCCACGCAGTGCTGTTGCATACGGCCATGGTTCCGGCTTCGTTCAGAGTCTTAGGAGGAACCGGAGTCCCATTTGGATTCTTTATGATGATGCTACTGGCGCCATGCAAATCGGCATGGACATACAAATCATTGGCCTTCAAGTATCTCTTAACAATAAGCTCGTTCTGTTGTACATCTCGTCCAGCAATGATCAGGTAATTCTCTGAACTGATGAACCACAAAAACTTCTCGAACCACATAACCTTACGGGCTTTCGTAATGCTGGTGGTGACGGCAACTTCCTTCAGGGCCTGCTTGGTTTTCTTTTCTGCGCTCTTGAAGGCCTTCTCAGAGGATTCAATGGTCTTCTGTTCTTTCTTGGCATGCGCCCTCTTCATGTCATAGTATTTCCGTGCATTGGCGTAGGCTGAACAGTCAAGGTCGATGTCCACCAACTGCGGTTTCATGTCTTCATC------ACTTTCCTCATGAGGATTGGTTAACAAGAGAGTAAAATGGTTAATATCCAACTTCAGCTTCTTAATTGCTTTTG----
Ntennessensis_IndianCave_N052 ------------------------------------------------------------------------------------------------------------------------------------------------------TCATCCTTCCCATTACAGTCTTCGCCTTTTGTGGATGACTCGTCGGAACTGCTCTTATCGTCTGATTCCTCATCATCAGTTGGCTCCGTCGCTTCGCTTTTGGTTTCCTCACTCATTTCAAATTTATTCTCTTCAGACCTCTCACATCTCTCATTCACATGGTTTTGACAGCTCTCTTCATCTAACTTGAACATAAAACCAAATCCCACGATCAAATATGCTGGAGCTAAATAATTTTTCTTTCCTCGGATAATGAAACTACCGGTCGTCAAGTACTCACCAGATGGAGCGGTTTTGGATACTTGATTGGAGTAAACCCACCAGGCACTGGTCACTATCTTCGCATCCCACGCAGTGCTGTTGCATACGGCCATGGTTCCGGCTTCGTTCAGAGTCTTTGGAGGAACCGGAGTTCCATTTGGATTCTTTATGATGATGCTACTGGCGCCATGCAAATCGGCATGGACATACAAATCATTGGCCTTCATGTATCTCTTAACAATAAGCTCATTCTGTTGTACATCTCGTCCAGCAATGATCAAGTAATTCTCCGAACTGATGAACCACAAAAACTTCTCAAACCACATAACCTTACGGGCTTTCGTAATGCTGGTGGTGACAGCAACTTCCTTCAGGGCCTGCTTGGTTTTCTTTTCTGCGCTCTTGAAGGCCTTCTCAGAGGATTCAATGGTCTTCTGTTCTTTCTTGGCATGCGCCCTCTTCATGTCGTAGTATTTCCGTGCATTGGCATAGGCCGAACAGTCAAGGTCGATGTCAACCAACTGCGGTTTCATGTCTTC-TCTTCATCACTTTCCCCATGAAGATTGGTTAACAAGAGAGTAAAATGGTTAATATCCAACTTTAGCTTCTTAAT------------
Ntennessensis_LittleStony_N645 ACGACATCTTTTACTTGGTTTTTACCATCCGGTTGCTCGGGCTTCTGACTTTCGGACAAGACATCCAATTTGACTTCTGTATCCGGGAAGCTGATGCTCTCAGTGTTTGTTGATTCACCATCTTCATCCTTAGAAGCATCATCTGCCAACTCATCCTTCCCATTACAGTCTTCGCCTTTTGTGGATGACTCGTCGGAACTGCTCTTATCGTCTGATTCCTCATCATCAGTTGGCTCCGTCGCTTCACTTTTGGTTTCCTCACTCATTTCAAATTTATTCTCTTCAGACCTCTCACATCTCTCATTCACATGGTTTTGACAGCTCTCTTCATCTAACTTGAACATAAAACCAAATCCCACGATCAAATATGCTGGAGCTAAATAATTTTTCTTTCCTCGGATAATGAAACTACCAGTCGTCAAGTACTCACCAGATGGAGCGGTTTTGGATACTTGATTGGAGTAAACCCACCAGGCACTGGTCACTATCTTTGCATCCCATGCAGTGCTGTTGCATACGGCCATGGTTCCGGCTTCGTTCAGAGTCTTTGGAGGAACCGGAGTTCCATTTGGATTCTTTATGATGATGCTACTGGCGCCATGCAAATCGGCATGGACATACAAATCATTGGCCTTCATGTATCTCTTAACAATAAGCTCATTCTGTTGTACATCTCGTCCAGCAATGATCAAGTAATTCTCCGAACTGATGAACCACAAAAACTTTTCAAACCACATAACCTTACGGGCTTTCGTGATGCTGGTGGTGACGGCAACTTCCTTCAGGGCCTGCTTGGTTTTCTTTTCTGCGCTCTTGAAGGCCTTCTCAGAGGATTCAATGGTCTTCTGTTCTTTCTTGGCATGCGCCCTCTTCATGTCGTAGTATTTCCGTGCATTGGCATAGGCCGAACAGTCAAGGTCGATGTCAACCAACTGCGGTTTCATGTCTTCATCTTCATCACTTTCCCCATGAGGATTGGTTAACAAGAGAGTAAAATGGTTAATATCCAACTTTAGCTTCTTAATTGCTTTTGCAAC
Ntennessensis_Watauga_N1046 ------------------------------------------------------------------AATTTGACTTCTGTATCCGGGAAGCTGATGCTCTCAGTGTTTGTTGATTCACCATCTTCATCCTTAGAAGCATCATCTGCCAACTCATCCTTCCCATTACAGTCTTCGCCTTTTGTGGATGACTCGTCGGAACTGCTCTTATCGTCTGATTCCTCATCATCAGTTGGCTCCGTCGCTTCGCTTTTGGTTTCCTCACTCATTTCAAATTTATTCTCTTCAGACCTCTCACATCTCTCATTCGCATGGTTTTGACAGCTCTCTTCATCTAACTTGAACATAAAACCAAATCCCACGATCAAATATGCTGGAGCTAAATAATTTTTCTTTCCTCGGATAATGAAACTACCGGTCGTCAAGTACTCACCAGATGGAGCGGTTTTGGATACTTGATTGGAGTAAACCCACCAGGCACTGGTCACTATCTTCGCATCCCACGCAGTGCTGTTGCATACGGCCATGGTTCCGGCTTCGTTCAGAGTCTTTGGAGGAACCGGAGTTCCATTTGGATTCTTTATGATGATGCTACTGGCGCCATGCAAATCGGCATGGACATACAAATCATTGGCCTTCATGTATCTCTTAACAATAAGCTCATTCTGTTGTACATCTCGTCCAGCAATGATCAAGTAATTCTCCGAACTGATGAACCACAAAAACTTCTCAAACCACATAACCTTACGGGCTTTCGTGATGCTGGTGGTGACAGCAACTTCCTTCAGGGCCTGCTTGGTTTTCTTTTCTGCGCTCTTGAAGGCCTTCTCAGAGGATTCAATGGTCTTCTGTTCTTTCTTGGCATGCGCCCTCTTCATGTCGTAGTATTTCCGTGCATTGGCATAGGCCGAAC-------------------------------------------------------------------------------------------------------------------------------
