# Supplementary material for: ﻿New species in old mountains: integrative taxonomy reveals ten new species and extensive short-range endemism in Nesticus spiders (Araneae, Nesticidae) from the southern Appalachian Mountains
Source: Zookeys. 2023 Feb 3;1145:1–130. doi: 10.3897/zookeys.1145.96724 (PMC10208238; doi:10.3897/zookeys.1145.96724)
Supplement: Supplementary material 4 — Input alignments, analysis log files, and output tree files [file zookeys-1145-001_article-96724__-s004.zip › uce-200901 (modified).phy]

 84 1044
Nesticus_Japan_G2153 AAAATACTTTT--TTACTAGTTATTTTTCTTCGGTATAGTTTACTTTCATTTTGACTTTC---------------------------ATACTT-----ACTTTCATTTCGGCATTAGTACGCTATTTCTTGGGAACATTCGTTATCTAGTGCACATTG--------TGCGTCATACTATATGATACCCATTTCTTCA------------------------------TTAATAGGACATTAATATTGTTTTAGGTTACCATCGTTGACACGCCTGGCATATTGGAAAACCGCAAAAACGCCGAAAGAGGCTATTCCTTGAATGACGCTTTCCAGTGGTTTATCGACCGTGCCGACGCCATCTATATTGTCCTGGATCCAACTAAAGTGGACATCGGAAGTGAGCTGGCAGCTGTGGTGGACCAACTGAAAGGAAGGGATGTCCGCTTCATCCTCAATAAGGCGGACATGATTCGTCGAAGCGACCTGATGCGTATTGTAGGACAGCTCTTCTGGAACCTCTCTCCCTTGATGAGCAGCACCGAAGCTCCTGTCATCTATGCGGTGTCGCTCACCACCCATCCTTACCACCCGTCTGCACCGGTCAATTTCCTCGCTGACCAGGAAAAGAATCTATTTTACGACATGAAAACCACACTGGATAAGCGGGTAGAAAATAAAATCCTCTATGCCCGCAAACACGCTGTCCGAGTCAGGAATCACGCCAAAATGGTAGATTGCTACTTGGCCACGTATTACCGCCATAAATCCATCTTCAGCAATAAGAGAAATATTGCTAAGTTAATTACAGAAAATCCACGGGATTACAATATTTACGATGGGCTCTCCAGTATGACCAATATTAGCCGTTACGACATACCAAATCCACTAACCTACAGGGAGTTTTTTAAAATGCATCCTCTTTATGACTTCAAAC-------------------------------------------------------------------------------------------------------------
Nesticus_nahaunus_Mexico_G2881 --------------------CTTTAGATCAGCG------------------------------------------------------------------------------ACTGGGTACAGTATCTTCTACGCATTTTTCCCATCGAGGGAAAATAGTTGTCAAATAAGTCCTAAGGA------AGTACTCTCTTGTATCCGCCAATGTGGT--------------CTAATGGGGTATTGATTTTCTTTCAGGTTACCATTGTTGACACTCCTGGCATACTGGAAAACCGAAAAAATTCCGAACGCGGCTATTCCTTGAATGATGCCTTCCAGTGGTTCATTGATCGTGCCGATGCCATTTATATCGTGCTGGATCCAACGAAAGTGGACATCGGAGGAGAGTTGGCAGCAGTGGTGGACCAACTGAAAGGAAGAGATGTCCGTTTCATCCTCAACAAAGCGGACATGATTCGTCGAAGCGACCTGATGCGTATAGTTGGACAACTTTTTTGGAATCTTTCTCCTCTGATGAGCAGCACTGAAGCCCCGGTGATCTACGCCGTGTCTCTTACTACACATCCTTACCATCCTTCTGCACCAGTCAATTTCCTTGCTGATCAGGAGAAGAATCTGTTCTATGACATGAAAAGTACCCTAGACAAACGGGTAGAAAATAAAATTCTCTATGCCCGTAAACACGCTGTCCGAGTCAGGAATCACGCCAAAATGGTAGATTGCTACCTGGCCACATATTACCGACATAAATCCATTTTCAGTAATAAGAGGAATGTTGCTAAATTAATTACAGAAAATCCACGGGATTACAATATTTACGATGGACTCTCTAGTATGACCAATATTAGCCGTTACGACATACCAAATCCGTTGACCTACAAGGAGTTTTTCAAAATGCATCCTCTCTATGA---------------------------------------------------------------------------------------------------------------------
Narcheri_Cheaha_N023 AAAATAATTACGATTACCGGCATTTGTTCAATAATACGAATTTTTCTGAAAAGAGTTTCCCGCAAATCGCAGCACGAGGGA-ATATTACACTTTCAAAATTCTTACTTCCGACTGGGTACAATTTCCTATACGCATTTTCCCCATCGAGAGAAAATAGTTGTAAAACAGGTCAAAAAGACAGGTTCGTACTCTCTTGTATCCGCACATTTTGTAAATGTAAACTGGGCTGATGTT--ATTAATTTTCTTGTAGGTTACCATTCTTGACACTCCTGGTATACTAGAAAACCGAAAAAATTCAGAAAGAGGCTATTCTCTGAATGATGCCTTCCAGTGGTTCATTGATCGTGCCGATGCCATTTATATCGTGCTGGATCCAACGAAAGTGGACATCGGAGGAGAGTTAGCAGCAGTGGTGGACCAACTGAAAGGGAGGGATGTCCGTTTCATACTCAACAAAGCGGACATGATTCGTCGAAGCGACCTGCTGCGTATAGTTGGACAACTTTTTTGGAATCTCTCTCCTCTAATGAGCAGCACTGAAGCCCCTGTGATCTACGCCGTGTCTCTCACCACACATCCTTACCATCCTTCTGCACCAGTCAATTTCCTTGCTGATCAAGAGAAGAATCTCTTCTACGACATGAAAGCTACCCTAGACAAACGGGTAGAAAATAAAATTCTCTATGCCCGGAAACATGCTGTCCGAGTCAGAAATCACGCCAAAATGGTCGATTGCTACCTGGCCACCTATTACCGACATAAATCCATTTTCAGTAATAAGAGGAATGTTGCTAAATTAATTACAGAAAATCCAAGGGATTACAATATTTACGATGGACTCTCTAGCATGACCAATATTAGCCGTTATGACATACCAAACCCATTGACCTACAAGGAATTTTTCAAAATGCATCCTCTCTATGACTTCAAACCTTTGGCTTCGACTTGCAGCTACTTTCGAGGATGCCCTATGGAAAAACTGGATTTAGCAATATCAAAGGATATTCCGGAACTTCTTGCAAAATATAAAAAGGAAAAGAG
Narcheri_MillShoalCreek_N727 ----------------------------------------------------------------------------------------------------------------------------------------------------------------------------------------------------------GCAAATTTTGTAAATGTAAACTGGGCTGATGTT--ATTAATTTTCTTGTAGGTTACCATTCTTGACACTCCTGGTATACTAGAAAACCGAAAAAATTCCGAAAGAGGCTATTCTCTGAATGATGCCTTCCAGTGGTTCATTGACCGTGCCGATGCCATTTATATCGTGCTGGATCCAACGAAAGTGGACATCGGAGGAGAGTTAGCAGCAGTGGTGGACCAACTGAAAGGGAGAGATGTCCGTTTCATACTCAACAAAGCGGACATGATTCGTCGAAGCGACCTGCTGCGTATAGTTGGACAACTTTTCTGGAATCTCTCTCCTCTAATGAGCAGCACTGAAGCCCCTGTGATCTACGCCGTGTCTCTCACCACGCATCCTTACCATCCTTCTGCACCAGTCAATTTCCTTGCTGATCAAGAGAAGAATCTCTTCTACGACATGAAAGCTACCCTAGACAAACGGGTAGAAAATAAAATTCTCTATGCCCGGAAACATGCTGTCCGAGTCAGAAATCACGCCAAAATGGTCGATTGCTACCTGGCCACCTATTACCGACATAAATCCATTTTCAGTAATAAGAGGAATGTTGCTAAATT---------------------------------------------------------------------------------------------------------------------------------------------------------------------------------------------------------------------------------------------------
Nbarri_Bishop_N1072 AAAATAATTACGATTACCGGCATTTGTTCAATGATAAGAATTTTTCTGAAACGAGTTTCCCGCGAATCACAGCACAAGGAATGTATTACACTTTCAAAGTTTTTACTCCGGACTGGGTACAATTTCCTATACGCATTTTCCCCATCGAGAGAAAATAATTGTCAAACGGGTTATAAGGACAGGTTCGTACTCTCTTGTATCCGCACATATTGTCAATGTGA-CTGAGCTAATGTTCTATTAATTTTCTTGTAGGTTACCATTGTTGACACTCCTGGTATATTGGAAAACCGAAAAAATTCAGAAAGAGGCTATTCCTTAAATGATGCCTTCCAGTGGTTCATTGATCGTGCCGATGCCATTTATATCGTGCTGGATCCAACGAAAGTGGACATCGGAGGGGAATTAGCAGCAGTGGTGGACCAACTGAAAGGAAGAGATGTCCGTTTCATACTCAACAAAGCGGACATGATCCGTCGAAGCGACCTGATGCGTATAGTTGGACAACTCTTTTGGAATCTCTCTCCTCTAATGAGCAGCACTGAAGCCCCGGTGATCTACGCCGTGTCTCTCACCACCCATCCTTACCATCCTTCTGCACCAGTCAATTTCCTTGCTGATCAGGAGAAGAATCTCTTCTATGACATGAAAACTACCCTAGACAAACGGGTAGAAAATAAGATTCTCTATGCCCGTAAACATGCTGTCCGAGTCAGGAATCACGCCAAAATGGTCGATTGTTACCTGGCCACCTATTACCGACATAAATCCATTTTCAGTAATAAGAGGAATGTTGCTAAATTAATTACAGAAAATCCACGGGATTACAATATTTACGATGGACTCTCTAGCATGACCAATATTAGCCGTTATGACATACCAAATCCATTGACCTACAAGGAGTTTTTCAAAATGCATCCTCTCTACGACTTCAAGCCTTTGGCTTCGACTTGCAGCTACTTTCGAGGATGCCCTATGGAGAAACTGGATTTAGCAATATCAAAGGATATCCCGGAACTTCTTGCAAAATATAAAAAGGAAAAGAG
Nbarri_LostCoveCave_N0065 ---------------------------------------------------------------------------------------------------------CTCCGGACTGGGTACAATTTCCTATACGCATTTTCCCCATCGAGAGAAAATAATTGTCAAACGGGTTATAAGGACAGGTTCGTACTCTCTTGTATCCGCACATATTGTCAATGTAAACTGAGCTAATGTTCTATTAATTTTCTTGTAGGTTACCATTGTTGACACTCCTGGTATATTGGAAAACCGAAAAAATTCAGAAAGAGGCTATTCCTTAAATGATGCCTTCCAGTGGTTCATTGATCGTGCCGATGCCATTTATATCGTGCTGGATCCAACGAAAGTGGACATCGGAGGGGAATTAGCAGCAGTGGTGGACCAACTGAAAGGAAGAGATGTCCGTTTCATACTCAACAAAGCGGACATGATCCGTCGAAGCGACCTGATGCGTATAGTTGGACAACTCTTTTGGAATCTCTCTCCTCTAATGAGCAGCACTGAAGCCCCGGTGATCTACGCCGTGTCTCTCACCACCCATCCTTACCATCCTTCTGCACCAGTCAATTTCCTTGCTGATCAGGAGAAGAATCTCTTCTATGACATGAAAACTACCCTAGACAAACGGGTAGAAAATAAGATTCTCTATGCCCGTAAACATGCTGTCAGAGTCAGGAATCACGCCAAAATGGTCGATTGTTACCTGGCCACCTATTACCGACATAAATCCATTTTCAGTAATAAGAGGAATGTTGCTAAATTAATTACAGAAAATCCACGGGATTACAATATTTACGATGGACTCTCTAGCATGACCAATATTAGCCGTTATGACATACCAAATCCATTGACCTACAAGGAGTTTTTCAAAATGCATCCTCTCTACGACTTCAAGCCTTTGGCT-----------------------------------------------------------------------------------------------------
Nbarri_eyed_ClayCave_G2082 AAAATAATTACGATTACCGGCATTTGTTCAATGATAAGAATTTTTCTGAAACGAGTTTCCCGCGAATCACAGCACAAGCAATGTATTACACTTTCAAAGTTCTTACTCCGGACTGGGTACAATTTCCTATACGCATTTTCCTCATCGAGAGAAAATAGTTGTCAAACGTGTCATAAGGACAGGTTCCTACTCTCTTGTATCCGCACATGTTGTCAATGTAAACTGAGCTAATGTTCTATTAATTTTCTTGTAGGTTACCATTGTTGACACTCCTGGTATATTGGAAAACCGAAAAAATTCAGAAAGAGGCTATTCCTTGAATGATGCCTTCCAGTGGTTCATTGATCGTGCCGATGCCATTTATATCGTGCTGGATCCAACGAAAGTGGACATCGGAGGGGAGTTAGCAGCAGTGGTGGACCAACTGAAAGGAAGAGATGTCCGTTTCATACTCAACAAAGCGGACATGATCCGTCGAAGCGACCTGATGCGTATAGTTGGACAACTCTTTTGGAATCTCTCTCCTCTAATGAGCAGCACTGAAGCCCCGGTGATCTACGCCGTGTCTCTCACCACCCATCCTTACCATCCTTCTGCACCAGTCAATTTCCTTGCTGATCAGGAGAAGAATCTCTTCTATGACATGAAAACTACCCTAGACAAACGGGTAGAAAATAAAATTCTCTACGCCCGTAAACATGCTGTCCGAGTCAGGAATCACGCCAAAATGGTCGATTGCTACCTGGCCACCTATTACCGACATAAATCCATTTTCAGTAATAAGAGGAATGTTGCTAAATTAATTACAGAAAATCCACGGGATTACAATATTTATGATGGACTCTCTAGCATGACCAATATTAGCCGTTATGACATACCAAATCCATTGACGTACAAGGAGTTTTTCAAAATGCATCCTCTTTATGACTTCAAACCTTTGGCTTCGACTTGCAGCTACTTTCGTGGATGCCCTATGGAGAAACTGGATTTAGCAATATCAAAGGATATTCCGGAACTTCTTGCAAAATATAAAAAGGAAAAGAG
Nbarrowsi_Gregorys_N270 ---------------------------------------------------------------------------------TGTATTACACTTTCAAAATTTTTACTTCAGACTGGGTATAATTTCCTATACGCATTTTCCCCATCGAGAGAAAATAGTTGTCAAATAGATCATAAGGACAGGTTCGTACTCTCTTGTATCCGCACATGTTGTCAATGTAAACTGAGCTAATGTTATATGAATTTTCTTGTAGGTTACCATTGTTGACACTCCTGGTATACTGGAAAACCGAAAAAATTCAGAAAGAGGCTATTCCTTGAATGATGCCTTCCAGTGGTTCATTGATCGTGCCGATGCCATTTATATCGTGCTGGATCCAACGAAAGTGGACATCGGAGGGGAATTAGCAGCAGTGGTGGACCAACTGAAAGGAAGAGATGTCCGTTTCATACTCAACAAAGCGGACATGATCCGTCGAAGCGACCTGATGCGTATAGTTGGGCAACTCTTTTGGAATCTCTCTCCTCTCATGAGCAGCACTGAAGCCCCGGTGATCTACGCCGTGTCTCTCACCACCCATCCTTACCATCCTTCTGCACCAGTCAATTTCCTTGCTGATCAGGAGAAGAATCTCTTCTATGACATGAAAACTACCCTAGACAAACGGGTAGAAAATAAAATTCTCTATGCCCGTAAACATGCTGTCCGAGTCAGGAATCACGCCAAAATGGTCGATTGCTACCTGGCCACCTATTACCGACATAAATCCATTTTCAGTAATAAGAGGAATGTTGCTAAATTAATTACAGAAAATCCACGGGATTACAATATTTACGATGGACTCTCTAGCATGACCAATATTAGCCGTTATGACATACCAAATCCATTGACCTACAAGGAGTTTTTCAAAATGCATCCTCTCTACGACTTCAAACCTTTGGCTTCGACTTGCAGCTACTTTCGAGGATGTCCTATGGAGAAACTGGATTTAGCAATATC---------------------------------------------
Nbarrowsi_Tuckaleechee_N360 AAACTAATTACGATTACCGGCATTTGTTCAATGATAAGAATTTTTCTGGATCGGGTTTCCCGCGAATCGCAGCACAAGGAATGTGTTACACTTTCAAAATTTTTACTTCAGACTGGGTATAATTTCCTATGCGCATTTTCCCCATCGAGAGAAAATAGTTGTCAAATAGATCATAAGGACAGGTTCGTACTCTCTTGTATCCGCACATGTTGTCAATGTAAACTGAGCTAATGTCATATGAATTTTCTTGTAGGTTACCATTGTTGACACTCCTGGTATACTGGAAAACCGAAAAAATTCAGAAAGAGGCTATTCCTTGAATGATGCCTTCCAGTGGTTCATTGATCGTGCCGATGCCATTTATATCGTGCTGGATCCAACGAAAGTGGACATCGGAGGGGAATTAGCAGCAGTGGTGGACCAACTGAAAGGAAGAGATGTCCGTTTCATACTCAACAAAGCGGACATGATCCGTCGAAGCGACCTGATGCGTATAGTTGGACAACTCTTTTGGAATCTCTCTCCTCTCATGAGCAGCACTGAAGCCCCGGTGATCTACGCCGTGTCTCTCACCACCCATCCTTACCATCCTTCTGCACCAGTCAATTTCCTTGCTGATCAGGAGAAGAATCTCTTCTATGACATGAAAACTACCCTAGACAAACGGGTAGAAAATAAAATTCTCTATGCCCGTAAACATGCTGTCCGAGTCAGGAATCACGCCAAAATGGTCGATTGCTACCTGGCCACCTATTACCGACATAAATCCATTTTCAGTAATAAGAGGAATGTTGCTAAATTAATTACAGAAAATCCACGGGATTACAATATTTACGATGGACTCTCTAGCATGACCAATATTAGCCGTTATGACATACCAAATCCATTGACCTACAAGGAGTTTTTCAAAATGCATCCTCTCTACGACTTCAAACCTTTGGCTTCGACTTGCAGCTACTTTCGAGGATGTCCTATGGAGAAACTGGATTTAGCAATATCAAAGGATATCCCGGAACTTCTTGCAAAATATAAAAAGGAAAAGAG
Nbishopi_DryFalls_N150 -----------------------------------------------------------------------GCACAAGGAATGTATTACACTTTCAAATTTTTTACTTCGGACTGGGTAGAATTTCCTATACGCATTTTCCCCATCGAGAGAGAATAGTTGTCAAATAGATCATAAGGACAGGTTCGTACTCTCTTGTATCCGCACATGTTGTCAATGTAAACTGGGCTGATGTTATATTAATTTTCTTGTAGGTTACCATTGTTGACACTCCTGGTATACTGGAAAACCGAAAAAATTCAGAAAGAGGCTATTCCTTGAATGATGCCTTCCAGTGGTTCATTGATCGTGCCGATGCCATTTATATCGTGCTGGATCCAACGAAAGTGGACATCGGAGGGGAGTTAGCAGCAGTGGTGGACCAACTGAAAGGGAGAGATGTCCGTTTCATACTCAACAAAGCGGACATGATCCGTCGAAGCGACCTGATGCGAATAGTTGGACAACTCTTTTGGAATCTCTCTCCTCTCATGAGCAGCACTGAAGCACCAGTGATCTACGCCGTGTCTCTCACCACACATCCTTACCATCCTTCTGCACCAGTCAATTTCCTTGCTGATCAGGAGAAGAATCTCTTCTATGACATGAAAACTACCCTAGACAAACGGGTAGAAAATAAAATTCTCTATGCCCGTAAACATGCTGTCCGAGTCAGGAATCACGCCAAAATGGTCGATTGTTACCTGGCCACCTATTACCGACATAAATCCATTTTCAGTAATAAGAGGAATGTTGCTAAATTAATTACAGAAAATCCACGGGATTACAATATTTACGATGGACTCTCTAGCATGACCAATATTAGCCGTTATGACATACCAAATCCATTGACCTACA----------------------------------------------------------------------------------------------------------------------------------------------------
Nbishopi_PoleCr_Chattooga_N885 -------------------------GTTCAAT--TAATAATTTTTCTGAATCGGGTTTCCCGCGAATCGCAGCACAAGGAATGTATTACACTTTCAAATTTTTTACTTCGGACTGGGTAGAATTTCCTATACGCATTTTCCCCATCGAGAGAGAATAGTTGTCAAATAGATCATAAGGACAGGTTCGTACTCTCTTGTATCCGCACATGTTGTCAATGTAAACTGGGCTGATGTTATATTAATTTTCTTGTAGGTTACCATTGTTGACACTCCTGGTATACTGGAAAACCGAAAAAATTCAGAAAGAGGCTATTCCTTGAATGATGCCTTCCAGTGGTTCATTGATCGTGCCGATGCCATTTATATCGTGCTGGATCCAACGAAAGTGGACATCGGAGGGGAGTTAGCAGCAGTGGTGGACCAACTGAAAGGGAGAGATGTCCGTTTCATACTCAACAAAGCGGACATGATCCGTCGAAGCGACCTGATGCGAATAGTTGGACAACTCTTTTGGAATCTCTCTCCTCTCATGAGCAGCACTGAAGCACCAGTGATCTACGCCGTGTCTCTCACCACACATCCTTACCATCCTTCTGCACCAGTCAATTTCCTTGCTGATCAGGAGAAGAATCTCTTCTATGACATGAAAACTACCCTAGACAAACGGGTAGAAAATAAAATTCTCTATGCCCGTAAACATGCTGTCCGAGTCAGGAATCACGCCAAAATGGTCGATTGTTACCTGGCCACCTATTACCGACATAAATCCATTTTCAGTAATAAGAGGAATGTTGCTAAATTAATTACAGAAAATCCACGGGATTACAATATTTACGATGGACTCTCTAGCATGACCAATATTAGCCGTTATGACATACCAAATCCATTGACCTACAAGGAGTTTTTCAAAATGCATCCTCTCTACGACTTCAAACCTTTGGCTTCGACTTGCAGCTACTTTCGAGGATGTCCTATGGAGAAACTGGA---------------------------------------------------------
Nbishopi_StandingIndian_N131 -------------------------------------------------------------------------------AATGTATTACACTTTCAAATTTTTTACTTCGGACTGGGTAGAATTTCCTATACGCATTTTCCCCATCGAGAGAGAATAGTTGTCAAATAGATCATAAGGACAGGTTCGTACTCTCTTGTATCCGCACATGTTGTCAATGTAAACTGGGCTGATGTTATATTAATTTTCTTGTAGGTTACCATTGTTGACACTCCTGGTATACTGGAAAACCGAAAAAATTCAGAAAGAGGCTATTCCTTGAATGATGCCTTCCAGTGGTTCATTGATCGTGCCGATGCCATTTATATCGTGCTGGATCCAACGAAAGTGGACATCGGAGGGGAGTTAGCAGCAGTGGTGGACCAACTGAAAGGGAGAGATGTCCGTTTCATACTCAACAAAGCGGACATGATCCGTCGAAGCGACCTGATGCGAATAGTTGGACAACTCTTTTGGAATCTCTCTCCTCTCATGAGCAGCACTGAAGCACCAGTGATCTACGCCGTGTCTCTCACCACACATCCTTACCATCCTTCTGCACCAGTCAATTTCCTTGCTGATCAGGAGAAGAATCTCTTCTATGACATGAAAACTACCCTAGACAAACGGGTAGAAAATAAAATTCTCTATGCCCGTAAACATGCTGTCCGAGTCAGGAATCACGCCAAAATGGTCGATTGTTACCTGGCCACCTATTACCGACATAAATCCATTTTCAGTAATAAGAGGAATGTTGCTAAATTAATTACAGAAAATCCACGGGATTACAATATTTACGATGGACTCTCTAGCATGACCAATATTAGCCGTTATGACATACCAAATCCATTGACCTACAAGGAGTTTTTCAAAATGCATCCTCTCTACGACTTCAAACCTTTGGCTTCGACTTGCAGCTACTTTCGAGGATGTCCTATGGAGAAACTGGATTTAGCAATATCAAAGGATATCCCGGAACTTCTTGC---------------------
Nbrimleyi_NewberryCr_N984 ----------CGATTACCGGCATTTGTTCAATGATAAGAATTTTTCTGAAGCGGGTTTCCCGCAAATCGCAGCACAAGGAATGTATTACACTTTCAAAGTTTTTACTCCGGACTGGGTACAATTTCCTATACGCATTTTCCCCAGCGGGAGAAAATAGTTGTGAAACAGGTCATAAGGACAGGTTCCTACTCTCTTGTATCCGCACATGCTGTCAATGTAAACTGGGCTAATGTTATATTAATTTTTTTGTAGGTTACCATTGTTGACACTCCTGGTATACTGGAAAACCGAAAAAATTCAGAAAGAGGCTATTCCTTGAATGATGCCTTCCAGTGGTTCATTGATCGTGCCGATGCCATTTATATCGTGCTGGATCCAACGAAAGTGGACATCGGAGGGGAGTTAGCAGCAGTGGTGGACCAACTGAAAGGGAGAGATGTCCGATTCATACTCAACAAAGCGGACATGATCCGTCGAAGCGACCTGATGCGAATAGTTGGACAACTCTTTTGGAATCTCTCTCCTCTAATGAGCAGCACTGAAGCCCCGGTGATCTACGCCGTGTCTCTCACCACACATCCTTACCATCCTTCTGCGCCAGTCAATTTCCTTGCTGATCAGGAGAAGAATCTCTTCTATGACATGAAAACTACCCTAGACAAACGGGTAGAAAATAAAATTCTCTATGCCCGTAAACATGCTGTCCGAGTCAGGAATCACGCCAAAATGGTCGATTGCTACCTGGCCACCTATTACCGACATAAATCCATTTTCAGTAATAAGAGGAATGTTGCTAAATTAATTACAGAAAATCCACGGGATTACAATATTTACGATGGACTCTCTAGCATGACCAATATTAGCCGTTATGACATACCAAATCCATTGACCTACAAGGAGTTTTTCAAAATGCATCCTCTCTATGACTTCAAACCTTTGGCTTCGACTTGCAGCTACTTTCGAGGATGCCCTATGGAGAAACTGGATTTAGCAATATCAAAGGATATTCCGGAACTTTTTGCAAAATATAAAAAGGAAAAGAG
Nbrimleyi_RumblingBald_N241 ACAATAATTACGATTACCGGCATTTGTTCAATTATAAGAATTTTTCTGAAGCGGGTTTCCCGCGAATCGCATCACAAGGAATGTATTACACTTTCAAAGTTTTTACTCCGGACTGGGTACAATTTCCTATACGCATTTTCCCCAGCGGGAGAAAATAGTTGTGAAACAGGTCATAAGGACAGGTTCCTACTCTCTTGTATCCGCACATGCTGTCAATGTAAACTGGGCTAATGTTATATTAATTTTTTTGTAGGTTACCATTGTTGACACTCCTGGTATACTGGAAAACCGAAAAAATTCAGAAAGAGGCTATTCCTTGAATGATGCCTTCCAGTGGTTCATTGATCGTGCCGATGCCATTTATATCGTGCTGGATCCAACGAAAGTGGACATCGGAGGGGAGTTAGCAGCAGTGGTGGACCAACTGAAAGGGAGAGATGTCCGATTCATACTCAACAAAGCGGACATGATCCGTCGAAGCGACCTGATGCGAATAGTTGGACAACTCTTTTGGAATCTCTCTCCTCTAATGAGCAGCACTGAAGCCCCGGTGATCTACGCCGTGTCTCTCACCACACATCCTTACCATCCTTCTGCGCCAGTCAATTTCCTTGCTGATCAGGAGAAGAATCTCTTCTATGACATGAAAACTACCCTAGACAAACGGGTAGAAAATAAAATTCTCTATGCCCGTAAACATGCTGTCCGAGTCAGGAATCACGCCAAAATGGTCGATTGCTACCTGGCCACCTATTACCGACATAAATCCATTTTCAGTAATAAGAGGAATGTTGCTAAATTAATTACAGAAAATCCACGGGATTACAATATTTACGATGGACTCTCTAGCATGACCAATATTAGCCGTTATGACATACCAAATCCATTGACCTACAAGGAGTTTTTCAAAATGCATCCTCTCTATGACTTCAAACCTTTGGCTTCGACTTGCAGCTACTTTCGAGGATGCCCTATGGAGAAACTGGATTTAGCAATATCAAAGGATATTCCGGAACTTTTTGCAAAATATAAAAAGGAAAAG--
Ncanei_Egypt_N958 --------------------------------------------------------------------------------------------------------------------------------------------------------------------------------------------------------------------------------------ATGTTATATTAATTTTCTTGTAGGTTACCATTGTTGACACTCCTGGTATACTGGAAAACCGAAAAAATTCAGAAAGAGGCTATTCCTTGAATGATGCCTTCCAGTGGTTCATTGATCGTGCCGATGCCATTTATATCGTGCTGGATCCAACGAAAGTGGACATCGGAGGGGAGTTAGCAGCAGTGGTGGACCAACTGAAAGGGAGAGATGTCCGATTCATACTCAACAAAGCGGACATGATCCGTCGAAGCGACCTGATGCGAATAGTTGGACAACTCTTTTGGAATCTCTCTCCTCTAATGAGTAGCACCGAAGCCCCGGTGATCTACGCCGTGTCTCTCACCACACATCCTTACCATCCTTCTGCACCAGTCAATTTCCTTGCTGATCAGGAGAAGAATCTCTTCTATGACATGAAAACTACCCTAGACAAACGGGTAGAAAATAAAATTCTCTATGCCCGTAAACATGCTGTCCGAGTCAGGAATCACGCCAAAATGGTCGATTGCTACCTGGCCACCTATTACCGACATAAATCCATTTTCAGTAATAAGAGGAATGTTGCTAAATTAATTACAGAAAATCCACGGGATTACAATATTTACGATGGACTCTCTAGCATGAACAATATTAGCCGTTATGACATACCAAATCCATTGACCTACAAGGAGTTTTTCAAAATGCATCCTCTCTATGACTTCAAACCTTTGGCTTCGACTTGCAGCTACTTTCGAGGATGCCCTATGGAGAAACTGGATTTAGCAATATCAAAGGATATTCCGGAACTTTTTGCAAAATA---------------
Ncarolinensis_Grandfather_N218 AAAATAATTACGATTACCGGCATTTGTTCAATGATAAGAATTTTTCTGAAACGAGTTTCCCGCGAATCACAGCACAAGCAATGTATTACACTTTCAAAGTTCTTACTCCGGACTGGGTACAATTTCCTATACGCATTTTCCTCATCGAGAGAAAATAGTTGTCAAAAGGGTCATAAGGACAGGTTCGTACTCTCTTGTATCCGCACATGTTGTCAATGTAACCTGAGCTAATGTTATATTAATTTTCTTGTAGGTTACCATTGTTGACACTCCTGGTATATTGGAAAACCGAAAAAATTCAGAAAGAGGCTATTCCTTGAATGATGCCTTCCAGTGGTTCATTGATCGCGCCGATGCCATTTATATCGTGCTGGATCCAACGAAAGTGGACATCGGAGGGGAGTTAGCAGCAGTGGTGGACCAACTGAAAGGAAGAGATGTCCGTTTCATACTCAACAAAGCGGACATGATCCGTCGAAGCGACCTGATGCGTATAGTTGGACAACTCTTTTGGAATCTCTCTCCTCTAATGAGCAGCACTGAAGCCCCGGTGATCTACGCCGTGTCTCTCACCACCCATCCTTACCATCCTTCTGCACCAGTCAATTTCCTTGCTGATCAGGAGAAGAATCTCTTCTATGACATGAAAACTACCCTAGACAAACGGGTAGAAAATAAAATTCTCTACGCCCGTAAACATGCTGTCCGAGTCAGGAATCACGCCAAAATGGTCGATTGCTACCTGGCCACCTATTACCGACATAAATCCATTTTCAGTAATAAGAGGAATGTTGCTAAATTAATTACAGAAAATCCACGGGATTACAATATTTACGATGGACTTTCTAGCATGACCAATATTAGCCGTTATGACATACCAAATCCATTGACGTACAAGGAGTTTTTCAAAATGCATCCTCTCTATGACTTCAAACCTTTGGCTTCGACTTGTAGCTACTTTCGAGGATGCCCTATGGAGAAACTGGATTTAGCAATATCAAAGGATATTCCGGAACTTCTTGCAAAATATAAAAAGGAAAAGAG
Ncarolinensis_LinvilleCaverns_N227 -----------------------------------------------------------------------------------------------------------------------------------------------------------------------------------------------------------------------------------------------------------------------------------------------------------------------------------ATGCCTTCCAGTGGTTCATTGATCGCGCCGATGCCATTTATATCGTGCTGGATCCAACGAAAGTGGACATCGGAGGGGAGTTAGCAGCAGTGGTGGACCAACTGAAAGGAAGAGATGTCCGTTTCATACTCAACAAAGCGGACATGATCCGTCGAAGCGACCTGATGCGTATAGTTGGACAACTCTTTTGGAATCTCTCTCCTCTAATGAGCAGCACTGAAGCCCCGGTGATCTACGCCGTGTCTCTCACCACCCATCCTTACCATCCTTCTGCACCAGTCAATTTCCTTGCTGATCAGGAGAAGAATATCTTCTATGACATGAAAACTACCCTAGACAAACGGGTAGAAAATAAAATTCTCTACGCCCGTAAACATGCTGTCCGAGTCAGGAATCACGCCAAAATGGTCGATTGCTACTTGGCCACCTATTACCGACATAAATCCATTTTCAGTAATAAGAGGAATGTTGCTAAATTAATTACAGAAAATCCACGGGATTACAATATTTACGATGGACTTT-------------------------------------------------------------------------------------------------------------------------------------------------------------------------------------------------------
Ncarteri_English_N031 AAAATAATTACGATTACCGGCATTTGTTCAATGATAATAATTTTTCTGAAACCAGTTTCCCGCGAATCACAGCACAAGGAATGTATTACACTTTCAAAGTTCTTACTCCGGACGGGGTACAATTTCCTATACGCATTCTCCCCATCGAGAGAAAATAGTTGTCAAACGGGTCATAAGGACAGGTTAGTACTCTCTTGTATCCGCACATATTGTCAATGTAAACTGAGCTAATGTTATATTAATTTTCTTGTAGGTTACCATTGTTGACACTCCTGGTATATTGGAAAACCGAAAAAATTCAGAAAGAGGCTATTCCTTGAATGATGCCTTCCAGTGGTTCATTGATCGTGCTGATGCCATTTATATCGTGCTGGATCCAACGAAAGTGGACATCGGAGGGGAGTTAGCAGCAGTGGTGGACCAACTGAAAGGAAGAGATGTCCGTTTCATACTCAACAAAGCGGACATGATCCGTCGAAGCGACCTGATGCGAATAGTTGGACAACTCTTTTGGAATCTCTCTCCTCTCATGAGCAGCACTGAAGCCCCGGTGATCTACGCCGTGTCTCTCACCACCCATCCTTATCATCCTTCTGCACCAGTCAATTTCCTTGCTGATCAGGAGAAGAATCTCTTCTATGACATGAAAACTACCCTAGACAAACGGGTAGAAAATAAAATTCTCTATGCCCGTAAACATGCTGTCCGAGTCAGGAATCACGCCAAAATGGTCGATTGTTACCTGGCCACCTATTACCGACATAAATCCATTTTCAGTAATAAGAGGAATGTTGCTAAATTAATTACAGAAAATCCACGGGATTACAATATTTACGATGGACTCTCTAGCATGACCAATATTAGCCGTTACGACATACCAAATCCATTGACCTACAAGGAGTTTTTCAAAATGCATCCTCTCTACGACTTCAAACCTTTGGCTTCGACTTGCAGCTACTTTCGAGGATGCCCTATGGAGAAACTGGATTTAGCAATATCAAAGGATATCCCGGAACTTCTTGCAAAATATAAAAAGGAAAAGAG
Ncarteri_LaurelCave_nearTYPE_N0296 AAAATAATTACGATTACCGGCATTTTTTCAATGATAATAATTTTTCTGAAACCAGTTTCTCGCGAATCACAGCACAAGTAATGTATTACACTTTCAAAGTTCTTACTTCGGACGGGATACAATTTCCTATACGCATTTTCCCCATCGAGAGAAAATAGTTATCAAACGGATCATAAGGACAGGTTAGTACTCTCTTGTATCCGCACATATTGTCAATGTAAACTGAGCTAATGTTATATTAATTTTCTTGTAGGTTACCATTGTTGACACTCCTGGTATATTGGAAAACCGAAAAAATTCAGAAAGAGGCTATTCCTTGAATGATGCCTTCCAGTGGTTCATTGATCGTGCTGATGCCATTTATATCGTGCTGGATCCAACGAAAGTGGACATCGGAGGGGAGTTAGCAGCAGTGGTGGACCAACTGAAAGGAAGAGATGTCCGTTTCATACTCAACAAAGCGGACATGATCCGTCGAAGCGACCTGATGCGAATAGTTGGACAACTCTTTTGGAATCTCTCTCCTCTCATGAGCAGCACTGAAGCCCCGGTGATCTACGCCGTGTCTCTCACCACCCATCCTTATCATCCTTCTGCACCAGTCAATTTCCTTGCTGATCAGGAGAAGAATCTCTTCTATGACATGAAAACTACCCTAGACAAACGGGTAGAAAATAAAATTCTCTATGCCCGTAAACATGCTGTCCGAGTCAGGAATCACGCCAAAATGGTCGATTGTTACCTGGCCACCTATTACCGACATAAATCCATTTTCAGTAATAAGAGGAATGTTGCTAAATTAATTACAGAAAATCCACGGGATTACAATATTTACGATGGACTCTCTAGCATGACCAATATTAGCCGTTATGACATACCAAATCCATTGACCTACAAGGATTTTTTCAAAATGCATCCTCTCTACGACTTCAAACCTTTGGCTTCGACTTGCAGCTACTTTCGAGGATGCCCTATGGAGAAACTGGATTTAGCAATATCAAAGGATATCCCGGAACTTCTTGCAAAATATAAAAAGGAAAAGAG
Ncarteri_PilotMtn_G2185 AAAATAATTACGATTACTGGCATTTGTTCAATGATAATAATTTTTCTGAAAC------------AATCACAGCACAAGGAATGTATTACACTTTCAAAGTTCTTACTCCGGACGGGGTACAATTTCCCATACGCATTTTCCCCATCGAGAGAAAATAGTTGTCATA---------AGGACAGATCAGTACTCTCATGTATCCGCACATATTGTCAATGTAAACTGAGCTAATGTTATATTAATTTTCTTGTAGGTTACCATTGTTGATACTCCTGGTATATTGGAAAACCGAAAAAATTCAGAAAGAGGCTATTCCTTGAATGATGCCTTCCAGTGGTTCATTGATCGTGCTGATGCCATTTATATCGTGCTGGATCCAACGAAAGTGGACATCGGAGGAGAGTTAGCAGCAGTGGTGGACCAACTGAAAGGAAGAGATGCCCGTTTCATACTCAACAAAGCGGACATGATCCGTCGAAGCGACCTGATGCGAATAGTTGGACAACTCTTTTGGAATCTCTCTCCTCTCATGAGCAGCACTGAAGCCCCCGTGATCTACGCCGTGTCTCTCACCACCCATCCTTACCGTCCCTCTGCACCAGTCAATTTCCTTGCTGATCAGGAGAAGAATCTCTTCTATGACATCAAAACTACCCTAGACAAGCGGGTAGAAAATAAAATACTCTATGCCCGTAAACATGCTGTCCGAGTCAGGAATCACGCCAAAATGGTCGATTGTTACCTGGCTACCTATTACCGACATAAATCCATTTTCAGTAATAAGAGGAATGTTGCCAAATTAATTACAGAAAATCCACGGGATTACAATATTTACGATGGACTCTCTAGCATGACCAATATTAGCCGTTATGACATACCAAATCCATTGACCTACAAGGAGTTTTTCAAAATGCATCCTCTCTACGACTTCAAACCTTTGGCTTCGACTTGCAGCTACTTTCGAGGATGCCCTATGGAGAAACTGGATTTAGCAATAGCAAAGGATATCCCGGAACTTCTTGCAAAATATAAAAAGGAAAAGAG
Ncarteri_Pitchfork_N363 AAAATAATTACGATTACCGGCATTTGTTCAATGATAATAATTTTTCTGAAACCAGTTTCCCGCGGATCACAGCACAAGGAATGTATTACACTTTCAAAGTTTTTACTCCGGACGGGGTACAATTTCCTATACACATTTTCCCCATCGAGAGAAAATAGTTGTCAAACGGGTCATAAGGACAGGTTCGTACTCTCTTGTATCCGCACATATTGTCAATGTAAACTGAGCTAATGTTATATTAATTTTCTTGTAGGTTACCATTGTTGACACTCCTGGTATATTGGAAAACCGAAAAAATTCAGAAAGAGGCTATTCCTTGAATGATGCCTTCCAGTGGTTCATTGATCGTGCTGATGCCATTTATATCGTGCTGGATCCAACGAAAGTGGACATCGGAGGGGAGTTAGCGGCAGTGGTGGACCAACTGAAAGGAAGAGATGTCCGTTTCATACTCAACAAAGCGGACATGATCCGTCGAAGCGACCTGATGCGAATAGTTGGACAACTCTTTTGGAATCTCTCTCCTCTCATGAGCAGCACTGAAGCCCCGGTGATCTACGCCGTGTCTCTCACCACACATCCTTACCATCCTTCTGCACCAGTCAATTTCCTTGCTGATCAGGAGAAGAATCTCTTCTATGACATGAAAACTACCCTAGACAAACGGGTAGAAAATAAAATTCTCTATGCCCGTAAACATGCTGTCCGAGTCAGGAATCACGCCAAAATGGTCGATTGTTACCTGGCCACCTATTACCGACATAAATCCATTTTCAGTAATAAGAGGAATGTTGCTAAATTAATTACAGAAAATCCACGGGATTACAATATTTACGATGGACTCTCTAGCATGACTAATATTAGCCGTTATGACATACCAAATCCATTGACCTACAAGGAGTTTTTCAAAATGCATCCTCTCTACGACTTCAAACCTTTGGCTTCGACTTGCAGCTACTTTCGAGGATGCCCTATGGAGAAACTGGATTTAGCAATATCAAAGGATATCCCGGAACTTCTTGCAAAATATAAAAAGGAAAAGAG
Ncarteri_WeberCty_N1044 AAAATAATTACGATTACCGGCATTTGTTCAATGATAATAATTTTTCTGAAACCAGTTTCCCGCGAATCACA-----AGGAATGTATTACACTTTCAAAGTTCTTACTCCGGACGGGGTACAATTTCCTATACGCATTTTCCCCATCGAGAGAAAATAGTTGTCAAACGGGTCATAAGGACAGGTTAGTACTCTCTTGTATCCGCACAT-------ATGTAAACTGAGCTAATGTTCTATTAATTTTCTTGTAGGTTACCATTGTTGACACTCCTGGTATATTGGAAAACCGAAAAAATTCAGAAAGAGGCTATTCCTTGAATGATGCCTTCCAGTGGTTCATTGATCGTGCTGATGCCATTTATATCGTGCTGGATCCAACGAAAGTGGACATCGGAGGGGAGTTAGCAGCAGTGGTGGACCAACTGAAAGGAAGAGATGTCCGTTTCATACTCAACAAAGCGGACATGATCCGTCGAAGCGACCTGATGCGAATAGTTGGACAACTCTTTTGGAATCTCTCTCCTCTCATGAGCAGCACTGAAGCCCCGGTGATCTACGCCGTGTCTCTCACCACCCATCCTTATCATCCTTCTGCACCAGTCAATTTCCTTGCTGATCAGGAGAAGAATCTCTTCTATGACATGAAAACTACCCTAGACAAACGGGTAGAAAATAAAATTCTCTATGCCCGTAAACATGCTGTCCGAGTCAGGAATCACGCTAAAATGGTCGATTGTTATCTGGCCACCTATTACCGACATAAATCCATTTTCAGTAATAAGAGGAATGTTGCTAAATTAATTACAGAAAATCCACGGGATTACAATATTTACGATGGACTCTCTAGCATGACCAATATTAGCCGTTATGACATACCAAATCCATTGACCTACAAGGAGTTTTTCAAAATGCATCCTCTCTACGACTTCAAACCTTTGGCTTCGACTTGCAGCTACTTTCGAGGATGCCCTATGGAGAA---------------------------------------------------------------
Ncherokee_BallhootScar_N193 -----------------------------------------------------------------------------------------------------------------------------------------------ATCGAGAGCAAATAGTTGTCAAACGGGTCATAAGGACAGGTTCGTACTCTCTCGTATCCGCACATGTTGTCAATGTAAACTGAGCTAATGTTATATTAATTTTCTTGTAGGTTACCATTGTTGACACTCCTGGTATACTGGAAAACCGAAAAAATTCAGAAAGAGGCTATTCCTTGAATGATGCCTTCCAGTGGTTCATTGATCGGGCCGATGCCATTTATATCGTGCTGGATCCAACGAAAGTGGACATCGGAGGGGAGTTAGCAGCAGTGGTGGACCAACTGAAAGGAAGAGATGTCCGTTTCATACTCAACAAAGCGGACATGATCCGTCGAAGCGACCTGATGCGTATAGTTGGACAACTCTTTTGGAATCTCTCTCCTCTAATGAGTAGCACTGAAGCCCCGGTGATCTACGCCGTGTCTCTCACCTCCCATCCTTACCATCCTTCTGCACCAGTCAATTTCCTTGCTGATCAGGAGAAGAACCTCTTCTATGACATGAAAACTACCCTAGACAAACGGGTAGAAAATAAAATTCTCTACGCCCGTAAACATGCTGTCCGAGTCAGGAATCACGCCAAAATGGTCGATTGCTACCTGGCCACCTATTACCGACATAAATCCATTTTCAGTAATAAGAGGAATGTTGCTAAATTAATTACAGAAAATCCACGGGATTACAATATTTACGATGGACTCTCTAGCATGACCAATATTAGCCGTTATGACATACCAAATCCATTGACGTACAAGGAGTTTTTCAAAATGCATCCTCTCTATGACTTCAAACCTTTGGCTTCGACTTGCAGCTACTTTCGAGGATGCCCTATGGAGAAACTGGATTTAGCAATATC---------------------------------------------
Ncherokee_BalsamMtn_N891 ---------------------------------------------------------------GAATCACAGCACAAGCAATGTATTACACTTTCAAAGTTCTTACTCCGGACTGAGTACAATTTCCTATACGCATTTTCCTCATCGAGAGCAAATAGTTGTCAAACGGGTCATAAGGACAGGTTCGTACTCTCTCGTATCCGCACATGTTATCAATGTAAACTGAGCTAATGTTATATTAATTTTCTTGTAGGTTACCATTGTTGACACTCCTGGTATACTGGAAAACCGAAAAAATTCAGAAAGAGGCTATTCCTTGAATGATGCCTTCCAGTGGTTCATTGATCGTGCCGATGCCATTTATATCGTGCTGGATCCAACGAAAGTGGACATCGGAGGGGAGTTAGCAGCAGTGGTGGACCAACTGAAAGGAAGAGATGTCCGTTTCATACTCAACAAAGCGGACATGATCCGTCGAAGCGACCTGATGCGTATAGTTGGACAACTCTTTTGGAATCTCTCTCCTCTAATGAGTAGCACTGAAGCCCCGGTGATCTACGCCGTGTCTCTCACCACCCATCCTTACCATCCTTCTGCACCAGTCAATTTCCTTGCTGATCAGGAGAAGAACCTCTTCTATGACATGAAAACTACCCTAGACAAACGGGTAGAAAATAAAATTCTCTACGCCCGTAAACATGCTGTCCGAGTCAGGAATCACGCCAAAATGGTCGATTGCTACCTGGCCACCTATTACCGACATAAATCCATTTTCAGTAATAAGAGGAATGTTGCTAAATTAATTACAGAAAATCCACGGGATTACAATATTTACGATGGACTCTCTAGCATGAC---------------------------------------------------------------------------------------------------------------------------------------------------------------------------------------------
Ncherokee_SIndianCrk_N681 ---------------------------------------------------------------------------------------------------------CTCCGGACTGGGTATAATTTCCTATACGCATTTTCCTCATCGAGAGCAAATAGTTGTCATA---------AGGACAGGT------TCTCTTGTATCCGCACATGTTGTCAATGTCAACTGAGCTAATGTT-----AATTTTCTTGTAGGTTACCATTGTTGACACTCCTGGTATACTGGAAAACCGAAAAAATTCAGAAAGAGGCTATTCCTTGAATGATGCCTTCCAGTGGTTCATTGATCGTGCCGATGCCATTTATATCGTGCTGGATCCAACGAAAGTGGACATCGGAGGGGAGTTAGCAGCAGTGGTGGACCAACTGAAAGGAAGAGATGTCCGTTTCATACTCAACAAAGCGGACATGATCCGTCGAAGCGACCTGATGCGTATAGTTGGACAACTCTTTTGGAATCTCTCTCCTCTAATGAGCAGCACTGAAGCCCCAGTGATCTACGCCGTGTCTCTCACCACCCATCCTTACCATCCTTCTGCACCAGTCAATTTCCTTGCTGATCAGGAGAAGAATCTCTTCTATGACATGAAAACTACCCTAGACAAACGGGTAGAAAATAAGATTCTCTACGCCCGTAAACATGCTGTCCGAGTCAGGAATCACGCCAAAATGGTCGATTGCTACCTGGCTACCTATTACCGACATAAATCCATTTTCAGTAATAAGAGGAATGTTGCTAAATTAATTACAGAAAATCCACGGGATTACAATATTTACGATGGACTCTCTAGCATGACCAATATTAGCCGTTATGACATACCAAATCC---------------------------------------------------------------------------------------------------------------------------------------------------------------
Ncooperi_BeaverCrk_N1002 --------------------------------GATAATAATTTTTCTGAATCTGGTTTCCCGCGAATCGCAGCACAAGGAATGTATTACACTTTCAAAATTTTTACTTCGGACTGGGTATAATTTCCTATACGCATTTTCCCCATCGAGAGAAAATAGTTGTCAAATAGATCATAAGGACAGGTTCGTACTCTCTTGTATCCGCACATGTTGTCAATGTAAACTGGGCTGATGTTATATTAATTTTCTTGTAGGTTACCATTGTTGACACTCCTGGTATACTGGAAAACCGAAAAAATTCAGAAAGAGGCTATTCCTTGAATGATGCCTTCCAGTGGTTCATTGATCGTGCCGATGCCATTTATATCGTGCTGGATCCAACGAAAGTGGACATCGGAGGGGAGTTAGCAGCAGTGGTGGACCAACTGAAAGGGAGAGATGTCCGTTTCATACTCAACAAAGCGGACATGATCCGTCGAAGCGACCTGATGCGAATAGTTGGACAACTCTTTTGGAATCTCTCTCCTCTCATGAGCAGCACTGAAGCACCAGTGATCTACGCCGTGTCTCTGACCACACATCCTTACCATCCTTCTGCACCAGTCAATTTCCTTGCTGATCAGGAGAAGAATCTCTTCTATGACATGAAAACTACCCTAGACAAACGGGTAGAAAATAAAATTCTCTATGCCCGTAAACATGCTGTCCGAGTCAGGAATCACGCCAAAATGGTTGATTGTTACCTGGCCACCTATTACCGACATAAATCCATTTTCAGTAATAAGAGGAATGTTGCTAAATTAATTACAGAAAATCCACGGGATTACAATATTTACGATGGACTCTCTAGCATGACCAATATTAGCCGTTATGACATACCAAATCCATTGACCTACAAGGAGTTTTTCAAAATGCATCCTCTCTACGACTTCAA---------------------------------------------------------------------------------------------------------------
Ncooperi_CheoahDam_N1122 AAACTAATTACGATTACCGGCATTTGTTCAATGATAAGAATTTTTCTGAATCGGGTTTCCCGCGAATCGCAGCACAAGGAATGTATTATACTTTCAAAATTTTTACTTCGGACTGGGTATAATTTCCTATACGCATTTTCCCCATCGAGAGAAAATAGTTGTCAAATAGATCATAAGGACAGGTTCGTACTCTCTTGTATCCGCACATGTTGTCAATGTAAACTGGGCTGATGTTATATTAATTTTCTTGTAGGTTACCATTGTTGACACTCCTGGTATACTGGAAAACCGAAAAAATTCAGAAAGAGGCTATTCCTTGAATGATGCCTTCCAGTGGTTCATTGATCGTGCCGATGCCATTTATATCGTGCTGGATCCAACGAAAGTGGACATCGGAGGGGAGTTAGCAGCAGTGGTGGACCAACTGAAAGGGAGAGATGTCCGTTTCATACTCAACAAAGCGGACATGATCCGTCGAAGCGACCTGATGCGAATAGTTGGACAACTCTTTTGGAATCTCTCTCCTCTCATGAGCAGCACTGAAGCACCAGTGATCTACGCCGTGTCTCTCACCACACATCCTTACCATCCTTCTGCACCAGTCAATTTCCTTGCTGATCAGGAGAAGAATCTCTTCTATGACATGAAAACTACCCTAGACAAACGGGTAGAAAATAAAATTCTCTATGCCCGTAAACATGCTGTCCGAGTCAGGAATCACGCCAAAATGGTCGATTGTTACCTGGCCACCTATTACCGACATAAATCCATTTTCAGTAATAAGAGGAATGTTGCTAAATTAATTACAGAAAATCCACGGGATTACAATATTTACGATGGACTCTCTAGCATGACCAATATTAGCCGTTATGACATACCAAATCCATTGACCTACAAGGAGTTTTTCAAAATGCATCCTCTCTACGACTTCAAACCTTTGGCTTCGACTTGCAGCTACTTT-----------------------------------------------------------------------------------
Ncooperi_NantRiverGorge_N682 --------------------------------------------------------------------------------------------------ATTTTTACTTCGGACTGGGTATAATTTCCTATACGCATTTTCCCCATCGAGAGAAAATAGTTGTCAAATAGATCATAAGGACAGGTTCGTACTCTCTTGTATCCGCACATGTTGTCAATGTAAACTGGGCTGATGTTATATTAATTTTCTTGTAGGTTACCATTGTTGACACTCCTGGTATACTGGAAAACCGAAAAAATTCAGAAAGAGGCTATTCCTTGAATGATGCCTTCCAGTGGTTCATTGATCGTGCCGATGCCATTTATATCGTGCTGGATCCAACGAAAGTGGACATCGGAGGGGAGTTAGCAGCAGTGGTGGACCAACTGAAAGGGAGAGATGTCCGTTTCATACTCAACAAAGCGGACATGATCCGTCGAAGCGACCTGATGCGAATAGTTGGACAACTCTTTTGGAATCTCTCTCCTCTCATGAGCAGCACTGAAGCACCAGTGATCTACGCCGTGTCTCTGACCACACATCCTTACCATCCTTCTGCACCAGTCAATTTCCTTGCTGATCAGGAGAAGAATCTCTTCTATGACATGAAAACTACCCTAGACAAACGGGTAGAAAATAAAATTCTCTATGCCCGTAAACATGCTGTCCGAGTCAGGAATCACGCCAAAATGGTTGATTGTTACCTGGCCACCTATTACCGACATAAATCCATTTTCAGTAATAAGAGGAATGTTGCTAAATTAATTACAGAAAATCCACGGGATTACAATATTTACGATGGACTCTCTAGCATGACCAATATTAGCCGTTATGACATACCAAATCCATTGACCTACAAGGAGTTTTTCAAAATGCATCCTCTCTACGACTTCAAACCTTTGGCTTCGACTTGCAGCTACTTTCGAGGATGTCCTATGGAGAAACTGGATTTAGCAATATCAAAGGATATCCCGGAACTTCTTGCAAAATATAAAAAGGAAAAGAG
Ncooperi_RockCrRoad_N1160 --------------------------------------------------------------------------------------------------------------------GTATAATTTCCTATACGCATTTTCCCCATCGAGAGAAAATAGTTGTCAAATAGATCATATGGACAGGTTCGTACTATCTTGTATCCGCACATGTTGTCAATGTAAACTGGGCTGATGTTATATTAATTTTCTTGTAGGTTACCATTGTTGACACTCCTGGTATACTGGAAAACCGAAAAAATTCAGAAAGAGGCTATTCCTTGAATGATGCCTTCCAGTGGTTCATTGATCGTGCCGATGCCATTTATATCGTGCTGGATCCAACGAAAGTGGACATCGGAGGGGAGTTAGCAGCAGTGGTGGACCAACTGAAAGGGAGAGATGTCCGTTTCATACTCAACAAAGCGGACATGATCCGTCGAAGCGACCTGATGCGAATAGTTGGACAACTCTTTTGGAATCTCTCTCCTCTCATGAGCAGCACTGAAGCACCAGTGATCTACGCCGTGTCTCTCACCACACATCCTTACCATCCTTCTGCACCAGTCAATTTCCTTGCTGATCAGGAGAAGAATCTCTTCTATGACATGAAAACTACCCTAGACAAACGGGTAGAAAATAAAATTCTCTATGCCCGTAAACATGCTGTCCGAGTCAGGAATCACGCCAAAATGGTCGATTGTTACCTGGCCACCTATTACCGACATAAATCCATTTTCAGTAATAAGAGGAATGTTGCTAAATTAATTACAGAAAATCCACGGGATTACAATATTTACGATGGACTCTCTAGCA-------------------------------------------------------------------------------------------------------------------------------------------------------------------------------------------------
Ncoylei_Apalachia_N1195 ----------------------------------------------------------------------------------------------------------------CTGGGTACAATTTCCTATACTCATTTTCCCCATCGAGAGAAAATAGTTGTTAAACGGGTCATAAGGACAGGTTCGTACTTTCTTGTATCCGCACATATTGTCAATGTAAACTGAGCTAATGTTCTATTAATTTTTTTGTAGGTTACCATTGTTGACACTCCTGGTATATTGGAAAACCGAAAAAATTCAGAAAGAGGCTATTCCTTGAATGATGCCTTCCAGTGGTTCATTGATCGTGCCGATGCCATTTATATCGTGCTGGATCCAACGAAAGTGGACATCGGAGGGGAATTAGCAGCAGTGGTGGACCAATTGAAAGGAAGAGATGTCCGTTTCATACTCAACAAAGCGGACATGATCCGTCGAAGCGACCTGATGCGTATAGTTGGACAACTCTTTTGGAATCTCTCTCCTCTCATGAGCAGCACTGAAGCCCCGGTGATCTACGCCGTGTCTCTCACCACCCATCCTTATCATCCTTCTGCACCAGTCAATTTCCTTGCTGATCAGGAGAAGAATCTCTTCTATGACATGAAAACTACCCTAGACAAACGGGTAGAAAATAAGATTCTCTATGCCCGTAAACATGCTGTCCGAGTCAGGAATCACGCCAAAATGGTCGATTGCTACCTGGCCACCTATTACCGACATAAATCCATTTTCAGTAATAAGAGGAATGTTGCTAAATTAATTACAGAAAATCCACGGGATTACAATATTTACGATGGACTCTCTAGCATGACCAATATTAGCCGTTATGACATACCAAATCCATTGACCTACAAGGACTTTTTCAAAATGCATCCTCTCTATGACTT------------------------------------------------------------------------------------------------------------------
Ncoylei_DinkinCove_N1118 AAAATAATTACGATTACCGGCATTTGTTCAATGATAAGAATTTTTCTGAAACGAGTTTCCCGCGAATCACAGCACAAGGAATGTATTACACTTTCAAAGTTTTTACTCCCGACTGGGTACAATTTCCTATACTCATTTTCCCCATCGAGAGAAAATAGTTGTTAAACGGGTCATAAGGACAGGTTCGTACTTTCTTGTATCCGCACATATTGTCAATGTAAACTGAGCTAATGTTCTATTAATTTTTTTGTAGGTTACCATTGTTGACACTCCTGGTATATTGGAAAACCGAAAAAATTCAGAAAGAGGCTATTCCTTGAATGATGCCTTCCAGTGGTTCATTGATCGTGCCGATGCCATTTATATCGTGCTGGATCCAACGAAAGTGGACATCGGAGGGGAATTAGCAGCAGTGGTGGACCAACTGAAAGGAAGAGATGTCCGTTTCATACTCAACAAAGCGGACATGATCCGCCGAAGCGACCTGATGCGTATAGTTGGACAACTCTTTTGGAATCTCTCTCCTCTCATGAGCAGCACTGAAGCCCCGGTGATCTACGCCGTGTCTCTCACCACCCATCCTTATCATCCTTCTGCACCAGTCAATTTCCTTGCTGATCAGGAGAAGAATCTCTTCTATGACATGAAAACTACCCTAGACAAACGGGTAGAAAATAAGATTCTCTATGCCCGTAAACATGCTGTCCGAGTCAGGAATCACGCCAAAATGGTCGATTGCTACCTGGCCACCTATTACCGACATAAATCCATTTTCAGTAATAAGAGGAATGTTGCTAAATTAATTACAGAAAATCCACGGGATTACAATATTTACGATGGACTCTCTAGCATGACCAATATTAGCCGTTATGACATACCAAATCCATTGACCTACAAGGAGTTTTTCAAAATGCATCCTCTCTATGACTTCAAACCTTTGGCTTCGACTTGCAGCTACTTTCGAGGATGCCCTATGGAGAAACT------------------------------------------------------------
Ncrosbyi_MtMitchell_N210 -------------------------------------------------------------------------ACAAGGAATGTATTACACTTCCAAAGTTTTTACTCCGGACTGGGTACAATTTCCTATACGCATTTTCCCCAGCGGGAGAAAATAGTTGTCAAACAGGTCATAAGGACAGGTTCCTACTC-------TCCGCGCATGTTGTCAATGTAAACTGGGCTAATGTTATATTAATTTCCTTGTAGGTTACCATTGTTGACACTCCTGGTATACTGGAGAACCGAAAGAATTCAGAAAGAGGCTATTCCTTGAACGATGCCTTCCAGTGGTTCATTGATCGTGCCGATGCCATTTATATCGTGCTGGATCCAACGAAAGTGGACATTGGAGGGGAGTTAGCAGCAGTGGTGGACCAACTGAAAGGGAGAGATGTCCGATTCATACTCAACAAAGCGGACATGATCCGTCGAAGCGACCTGATGCGAATAGTTGGACAACTCTTTTGGAATCTCTCTCCTCTGATGAGCAGCACTGAAGCCCCGGTGATCTACGCCGTGTCCCTCACCACACATCCTTACCATCCTTCTGCGCCAGTCAATTTCCTTGCTGACCAGGAGAAGAATCTCTTCTATGACATGAAAACTACCCTAGACAAACGGGTAGAAAATAAAATTCTCTATGCCCGTAAACATGCTGTCCGAGTCAGGAATCACGCCAAAATGGTCGATTGCTACCTGGCCACCTATTACCGACATAAATCCATTTTCAGTAATAAGAGGAATGTTGCTAAATTAATTACAGAAAATCCACGGGATTACAATATTTACGATGGACTCTCTAGCATGACCAATATTAGCCGTTATGACATACCAAATCCATTGACCTACAAGGAGTTTTTCAAAATGCATCCTCTCTATGACTTCAAACCTTTGGCTTCGACTTGCAGCTACTTTCGAGGATGCCCTATGGAGAAACTGGATTTAGCAATATCAAAGGATATTCCGGAACTTTTTGCAAAATATAAAAAGGAAAAGAG
Ncrosbyi_PricesCrk_N1143 --------------------------------------------------TCGGGTTTCCCGCGAATCGCAGCACAAGGAATGTATTACACTTTCAAAGTTTTTACTCCGGACTGGGTACAATTTCCTATACGCATTTTTCCCAGCGGGAGAAAATAGTTGTCAAACAGGTCACAAGGACAGGTTCATACTCTCTTGTATCCGCACATGTTGTCAATGTAAACTGGGCTAATGTTATATTAATTTTCTTGTAGGTTACCATTGTTGACACTCCTGGTATACTGGAAAACCGAAAGAATTCAGAAAGAGGCTATTCCTTGAATGATGCCTTCCAGTGGTTCATTGATCGTGCCGATGCCATTTATATCGTGCTGGATCCAACGAAAGTGGACATTGGAGGGGAGTTAGCAGCAGTGGTGGACCAACTGAAAGGGAGAGATGTCCGATTCATACTCAACAAAGCGGACATGATCCGTCGAAGCGACCTGATGCGAATAGTTGGACAACTCTTTTGGAATCTCTCTCCTCTAATGAGTAGCACTGAAGCCCCGGTGATCTACGCCGTGTCTCTCACCACACATCCTTACCATCCTTCTGCACCAGTCAATTTCCTTGCTGATCAGGAGAAGAATCTCTTCTATGACATGAAAATTACCCTAGACAAACGGGTAGAAAATAAAATTCTCTATGCCCGTAAACATGCTGTCCGAGTCAGGAATCACGCCAAAATGGTCGATTGCTACCTGGCCACCTATTACCGACATAAATCCATTTTCAGTAATAAGAGGAATGTTGCTAAATTAATTACAGAAAATCCACGGGATTACAATATTTACGATGGACTCTCTAGCATGACCAATATTAGCCGTTATGACATACCAAATCCATCGACCTA------------------------------------------------------------------------------------------------------------------------------------------------------
Ncrosbyi_ShufordCrk_N1148 -----------------------------------------------------------------------------------------ACTTTCAAAGTTTTTACTCCGGACTGGGTACAATTTCCTATACGCATTTTCCCCAGCGGGAGAAAATAGTTGTCAAACAGGTCATAAGGACAGGTTCCTACTC-------TCCGCACATGTTGTCAATGTAAACTGGGCTAATGTTATATTAATTTCCTTGTAGGTTACCATTGTTGACACTCCTGGTATACTGGAGAACCGAAAGAATTCAGAAAGAGGCTATTCCTTGAACGATGCCTTCCAGTGGTTCATTGATCGTGCCGATGCCATTTATATCGTGCTGGATCCAACGAAAGTGGACATTGGAGGGGAGTTAGCAGCAGTGGTGGACCAACTGAAAGGGAGAGATGTCCGATTCATCCTCAACAAAGCGGACATGATCCGTCGAAGCGACTTGATGCGAATAGTTGGACAACTCTTTTGGAATCTCTCTCCTCTAATGAGCAGCACTGAAGCCCCGGTGATCTACGCCGTGTCCCTCACCACACATCCTTACCATCCTTCTGCGCCAGTCAATTTCCTTGCTGACCAGGAGAAGAATCTCTTCTATGACATGAAAACTACCCTAGACAAACGGGTAGAAAATAAAATTCTCTATGCCCGTAAACATGCTGTCCGAGTCAGGAATCACGCCAAAATGGTCGATTGCTACCTGGCCACCTATTACCGACATAAATCCATTTTCAGTAATAAGAGGAATGTTGCTAAATTAATTACAGAAAATCCACGGGATTACAATATTTACGATGGACTCTCTAGCATGACCAATATTAGCCGTTATGACATACCAAATCCATTGACCTACAAGGAGTTTTTCAAAATGCATCCTCTCTATGACTTCAAACCTTTGGCTTCGACTTGCAGCTACTTTCGAGGATGCCCTATGGAGAAACTGGATTTAGCAATAGCAAAGGATATTCCGGAACTTTTTGCAAAATATAAAAAG--------
Ndellingeri_BullpenBridge_N109 ----------------CCGGCATTTGTTCAATGATAAGAATTTTTCTGAAACGAGTTTCCCGCGAATCACAGCACAAGGAATGCATTACACTTTCAAAGTTCTTACTCCGGACTGGGTACAATTTCCTATACGCATTTTCCCCATCGAGAGAAAATAGTTGTTAAACGGGTCATAAGGACAGGTTCGTACTCTCTTGTATCCGCACATATTGTCAATGTAAACTGAGCTAATGTTATATTAATTTTCTTGTAGGTTACCATTGTTGACACTCCTGGTATATTGGAAAACCGAAAAAATTCAGAAAGAGGCTATTCCTTGAATGATGCCTTCCAGTGGTTCATTGATCGTGCTGATGCCATTTATATCGTGCTGGATCCAACGAAAGTGGACATCGGAGGGGAGTTAGCAGCAGTGGTGGACCAACTGAAAGGAAGAGATGTCCGTTTCATACTCAACAAAGCGGACATGATCCGTCGAAGCGACCTGATGCGAATAGTTGGACAACTCTTTTGGAATCTCTCTCCTCTCATGAGCAGCACTGAAGCCCCGGTGATCTACGCCGTGTCTCTCACCACCCATCCTTACCATCCTTCTGCACCAGTCAATTTCCTTGCTGATCAGGAGAAGAATCTCTTCTATGACATGAAAACTACCCTAGACAAACGGGTAGAAAATAAAATTCTCTATGCCCGTAAACATGCTGTCCGAGTCAGGAATCACGCCAAAATGGTCGATTGTTACCTGGCCACCTATTACCGACATAAATCCATTTTCAGTAATAAGAGGAATGTTGCTAAATTAATTACAGAAAATCCACGAGATTACAATATTTACGATGGACTCTCTAGCATGACCAATATTAGCCGTTATGACATACCAAATCCATTGACCTACAAGGAGTTTTTCAAAATGCATCCTCTCTACGACTTCAAACCTTTGGCTTCGACTTGCAGCTACTTTCGAGGATGTCCTATGGAGAAACTGGATTTAGCAATATCAAAGGATATCCCGGAACTTCTTGCAAAATATAAAAAGGAAAAGAG
Ndellingeri_WhitewFalls_N887 ----------------------------------------------------------------------------------------------------------------------------------------------------------------------CGGGTCATAAGGACAGGTTCGTACTCTCTTGTATCCGCACATATTGTCAATGTAAACTGAGCTAATGTTATATTAATTTTCTTGTAGGTTACCATTGTTGACACTCCTGGTATATTGGAAAACCGAAAAAATTCAGAAAGAGGCTATTCCTTGAATGATGCCTTCCAGTGGTTCATTGATCGTGCTGATGCCATTTATATCGTGCTGGATCCAACGAAAGTGGACATCGGAGGGGAGTTAGCAGCAGTGGTGGACCAACTGAAAGGAAGAGATGTCCGTTTCATACTCAACAAAGCGGACATGATCCGTCGAAGCGACCTGATGCGAATAGTTGGACAACTCTTTTGGAATCTCTCTCCTCTCATGAGCAGCACTGAAGCCCCGGTGATCTACGCCGTGTCTCTCACCACCCATCCTTACCATCCTTCTGCACCAGTCAATTTCCTTGCTGATCAGGAGAAGAATCTCTTCTATGACATGAAAACTACCCTAGACAAACGGGTAGAAAATAAAATTCTCTATGCCCGTAAACATGCTGTCCGAGTCAGGAATCACGCCAAAATGGTCGATTGTTACCTGGCCACCTATTACCGACATAAATCCATTTTCAGTAATAAGAGGAATGTTGCTAAATTAATTACAGAAAATCCACGGGATTACAATATTTACGATGGACTCTCTAGCATGACCAATATTAGCCGTTATGACATACCAAATCCATTGACCTACAAGGAGTTTTTCAAAATGCATCCTCTCTACGACTTCAAACCTTTGGCTTCGACTTGCAGCTACTTTCGAGGATGTCCTATGGAGAAACTGGATTTAGCAATATCAAAGGATATCCCGG-------------------------------
Ndilutus_GrassyCreek_N670 -----------------------------------------------------------------------------------------------------------------------------------CGCATTTTCCTCATCGAGAGAAAATAGTTGTCAAAAGGGTCATAAGGACAGGTTCGTACTCTCTTGTATCCGCACATGTTGTCAATGTAAACTGAGCTAATGTTATATTAATTTTCTTGTAGGTTACCATTGTTGACACTCCTGGTATATTGGAAAACCGAAAAAATTCAGAAAGAGGCTATTCCTTGAATGATGCCTTCCAGTGGTTCATTGATCGTGCCGATGCCATTTATATCGTGCTGGATCCAACGAAAGTGGACATCGGAGGGGAGTTAGCAGCAGTGGTGGACCAACTGAAAGGAAGAGATGTCCGTTTCATACTCAACAAAGCGGACATGATCCGTCGAAGCGACCTGATGCGTATAGTTGGACAACTCTTTTGGAATCTCTCTCCTCTAATGAGCAGCACTGAAGCCCCGGTGATCTACGCCGTGTCTCTCACCACCCATCCTTACCATCCTTCTGCACCAGTCAATTTCCTTGCTGATCAGGAGAAGAATCTCTTCTATGACATGAAAACTACCCTAGACAAACGGGTAGAAAATAAAATTCTCTACGCCCGTAAACATGCTGTCCGAGTCAGGAATCACGCCAAAATG--------------------------------------------------------------------------------------------------------------------------------------------------------------------------------------------------------------------------------------------------------------------------------------------------------------------------
Ndilutus_StarveRockCave_G3174 AAAATAATTACGATTACCGGCATTTGTTCAATGATAAGAATTTTTCTGAAACGAGTTTCCCGCGA---------------------------------------------------------------ATACGCATTTTCCTCATCGAGAGAAAATAGTTGTCAAAAGGGTCATAAGGACAGGTTCGTACTCTCTTGTATCCGCACATGTTGTCAATGTAAACTGAGCTAATGTTATATTAATTTTCTTGTAGGTTACCATTGTTGACACTCCTGGTATATTGGAAAACCGAAAAAATTCAGAAAGAGGCTATTCCTTGAATGATGCCTTCCAGTGGTTCATTGATCGTGCCGATGCCATTTATATCGTGCTGGATCCAACGAAAGTGGACATCGGAGGGGAGTTAGCAGCAGTGGTGGACCAACTGAAAGGAAGAGATGTCCGTTTCATACTCAACAAAGCGGACATGATCCGTCGAAGCGACCTGATGCGTATAGTTGGACAACTCTTTTGGAATCTCTCTCCTCTAATGAGCAGCACTGAAGCCCCGGTGATCTACGCCGTGTCTCTCACCACCCATCCTTACCATCCTTCTGCACCAGTCAATTTCCTTGCTGATCAGGAGAAGAATCTCTTCTATGACATGAAAACTACCCTAGACAAACGGGTAGAAAATAAAATTCTCTACGCCCGTAAACATGCTGTCCGAGTCAGGAATCACGCCAAAATGGTCGATTGCTACCTGGCCACCTATTACCGACATAAATCCATTTTCAGTAATAAGAGGAATGTTGCTAAATTAATTACAGAAAATCCACGGGATTACAATATTTACGATGGACTCTCTAGCATGACCAATATTAGCCGTTATGACATACCAAATCCATTGACGTACAAGGAGTTTTTCAAAATGCATCATCTCTATGACTTCAAACCTTTGGCTTCGACTTGCAGCTACTTTCGAGGATGCCCTATGGAGAAACTGGATTTAGCAATATCAAAGGATATTCCGGAAC----------------------------
Nfridelli_LittlePigeon_N262 AAAATAATTACGATTACCGGCATTTGTTCAATGATAAGAATTTTTCTGAAACGAGTTTCCCGCGAATCACAGCACAAGGAATGTATTACACTTTCAAAGTTCTTACTCCGGACTGGGTACAATTTCCTATACGCATTTTCCCCATCGAGAGAAAATAGTTGTCAAACGGGTCATAAGGACAGGTTCGTACTCTCTTGTATCCGCACATATTGTCAATGTAAACTGAGCTAATGTTATATTAATTTTCTTGTAGGTTACCATTGTTGACACTCCTGGTATATTGGAAAACCGAAAAAATTCAGAAAGAGGCTATTCCTTGAATGATGCCTTCCAGTGGTTCATTGATCGTGCTGATGCCATTTATATCGTGCTGGATCCAACGAAAGTGGACATCGGAGGGGAGTTAGCAGCAGTGGTGGACCAACTGAAAGGAAGAGATGTCCGTTTCATACTCAACAAAGCGGACATGATCCGTCGAAGCGACCTGATGCGAATAGTTGGACAACTCTTTTGGAATCTCTCTCCTCTCATGAGCAGCACTGAAGCCCCGGTGATCTACGCCGTGTCTCTCACCACCCATCCTTACCATCCTTCTGCACCAGTCAATTTCCTTGCTGATCAGGAGAAGAATCTCTTCTATGACATGAAAACTACCCTAGACAAACGGGTAGAAAATAAAATTCTCTATGCCCGTAAACATGCTGTCCGAGTCAGGAATCACGCCAAAATGGTCGATTGTTACCTGGCCACCTATTACCGACATAAATCCATTTTCAGTAATAAGAGGAATGTTGCTAAATTAATTACAGAAAATCCACGGGATTACAATATTTACGATGGACTCTCTAGCATGACCAATATTAGCCGTTATGACATACCAAATCCATTGACCTACAAGGAGTTTTTCAAAATGCATCCTCTCTACGACTTCAAACCTTTGGCTTCGACTTGCAGCTACTTTCGAGGATGTCCTATGGAGAAACTGGATTTAGCAATATCAAAGGATATCCCGGAACTTCTTGCAAAATATAAAAAGGAAAAGAG
Nfurtivus_HugdenBranch_G3175 -----------------------------------------------------------------------------------------------AAAGTTCTTACTCCGAACTGGGTACAATTTCCTATACGCATTTTCCCCATCGAGAGAAAATAGTTGTCAAACGGGTCATAAGGACAGGTTCGTACTCTCTTGTATCCGCACATATTGTCAATGTAAACTGAGCTAATGTTATATTAATTTTCTTGTAGGTTACCATTGTTGACACTCCTGGTATATTGGAAAACCGAAAAAATTCAGAAAGGGGCTATTCCTTGAATGATGCCTTCCAGTGGTTCATTGATCGTGCCGATGCCATTTATATCGTGCTGGATCCAACGAAAGTGGACATCGGAGGGGAGTTAGCAGCAGTGGTGGACCAACTGAAAGGGAGAGATGTCCGTTTCATACTCAACAAAGCGGACATGATCCGTCGAAGCGACCTGATGCGTATAGTTGGACAACTCTTTTGGAATCTCTCTCCTCTAATGAGCAGCACTGAAGCCCCGGTGATCTATGCCGTGTCTCTCACCACCCATCCTTACCATCCTTCTGCACCAGTCAATTTCCTTGCTGATCAGGAGAAGAATCTCTTCTATGACATGAAAACTACCCTAGACAAACGGGTAGAAAATAAAATTCTCTATGCCCGTAAACATGCTGTCCGAGTCAGGAATCACGCCAAAATGGTCGATTGTTACCTGGCCACCTATTACCGACACAAATCCATTTTCAGTAATAAGAGGAATGTTGCTAAATTAATTACAGAAAATCCACGGGATTACAATATTTACGATGGACTCTCTAGCATGACCAATATTAGTCGTTATGACATACCAAATCCATTGACCTACAAGGAGTTTTTCAAAATGCATCCTCTCTATGACTTCAAACCTTTGGCTTCGACTTGCAGCTACTTTCGAGGATGCCCTATGGAGAAACTGGATTTAGCAATATCAAAGGATATCCCGGAACTTCTTGCAAAATATAAAAAGGAAAAGAG
Nfurtivus_RaccoonMtn_N1026 ----------------------------------------------------------------------------------GTATTACACTTTCAAAGTTCTTACTCCGAACTGGGTACAATTTCCTATACGCATTTTCCCCATCGAGAGAAAATAGTTGTCAAACGGGTCATAAGGACAGGTTCGTACTCTCTTGTATCCGCACATATTGTCAATGTAAACTGAGCTAATGTTATATTAATTTTCTTGTAGGTTACCATTGTTGACACTCCTGGTATATTGGAAAACCGAAAAAATTCAGAAAGGGGCTATTCCTTGAATGATGCCTTCCAGTGGTTCATTGATCGTGCCGATGCCATTTATATCGTGCTGGATCCAACGAAAGTGGACATCGGAGGGGAGTTAGCAGCAGTGGTGGACCAACTGAAAGGGAGAGATGTCCGTTTCATACTCAACAAAGCGGACATGATCCGTCGAAGCGACCTGATGCGTATAGTTGGACAACTCTTTTGGAATCTCTCTCCTCTAATGAGCAGCACTGAAGCCCCGGTGATCTATGCCGTGTCTCTCACCACCCATCCTTACCATCCTTCTGCACCAGTCAATTTCCTTGCTGATCAGGAGAAGAATCTCTTCTATGACATGAAAACTACCCTAGACAAACGGGTAGAAAATAAAATTCTCTATGCCCGTAAACATGCTGTCCGAGTCAGGAATCACGCCAAAATGGTCGATTGTTACCTGGCCACCTATTACCGACACAAATCCATTTTCAGTAATAAGAGGAATGTTGCTAAATTAATTACAGAAAATCCACGGGATTACAATATTTACGATGGACTCTCTAGCATGACCAATATTAGTCGTTATGACATACCAAATCCATTGACCTACAAGG-------------------------------------------------------------------------------------------------------------------------------------------------
Ngeorgia_Sittons_N073 AAAATAATTACGATTACCGGCATTTGTTCAATGAAAAGATTTTTTCTGAAACGAGTTTCTCGCGAATCACAGCACAAGGAATTTATTACACTTTCAAAGTTCTTACTCCGGACGGGGTACAATTTCCTATACGCATTTTCTCCATCGAGAGAAAATAGTTGTTAAACGGGTCATAAGGACAGGTACGTACTCTCTTGTATCCGCACATATTGTCAATATAAACTGAGTTAATGTTATATTAATTTTCTTGTAGGTTACCATTGTTGACACTCCTGGTATATTGGAAAACCGAAAAAATTCAGAAAGAGGCTATTCCTTGAATGATGCCTTCCAGTGGTTCATTGATCGTGCTGATGCCATTTATATCGTGCTGGATCCAACGAAAGTGGACATCGGAGGGGAGTTAGCAGCAGTGGTGGACCAACTGAAAGGAAGAGATGTCCGTTTTATACTCAACAAAGCGGACACGATCCGTCGAAGCGACCTGATGCGAATAGTTGGACAACTCTTTTGGAATCTCTCTCCTCTCATGAGCAGCACTGAAGCCCCGGTGATCTACGCCGTGTCTCTCACCACCCATCCTTACCATCCTTCTGCACCAGTCAATTTTCTTGCTGATCAGGAGAAGAATCTCTTCTATGACATGAAAACTACCCTCGACAAACGGGTAGAAAATAAAATTCTCTATGCCCGTAAACACGCTGTCCGAGTCAGGAATCACGCCAAAATGGTCGATTGTTACCTGGCCACCTATTACCGACATAAATCTATTTTCAGTAAGAAGAGGAATGTTGCTAAATTAATTACAGAAAATCCACGGGATTACAATATTTACGATGGACTCTCTAGCATGACCAATATTAGCCGTTATGACATACCAAATCCATTGACCTACAAGGAGTTTTTCAAAATGCATCCTCTCTACGACTTTAAACCTTTGGCTTCGACTTGCAGCTACTTTCGAGGATGTCCTATGGAGAAACTGGATTTAGCAATATCAAAGGATATCCCGGAACTTCTTGCAAAATATAAAAAGGAAAAGAG
Ngertschi_CedarCreek_N351 --------------------------TTCAATGATAAGAATTTTTCTGAAGCGGGTTTCTCGCGAATCGCAGCACAAGGAATGTATTACACTTTCAAAGTTTTTACTCCGGACTGGGTACAATTTCCTATACGCATTTTCCCCAGCCGGAGAAAATAGTTGTCAAACAGGTCATAAGGACAGGTTCCTACTCTCTTGTATCCGCACATGTTGTCAATGTAAACTGGGCTAATGTTATATTAATTTTCTTGTAGGTTACCATTGTTGACACTCCTGGTATACTGGAAAACCGAAAAAATTCAGAAAGAGGCTATTCCTTGAATGATGCCTTCCAGTGGTTCATTGATCGTGCCGATGCCATTTATATCGTGCTGGATCCAACGAAAGTGGACATCGGAGGGGAGTTAGCAGCAGTGGTGGACCAACTGAAAGGGAGAGATGTCCGATTCATACTCAACAAAGCGGACATGATTCGTCGAAGCGACCTGATGCGAATAGTTGGACAACTCTTTTGGAATCTCTCTCCTCTAATGAGTAGCACTGAAGCTCCGGTGATCTACGCCGTGTCTCTCACCACACATCCTTACCATCCTTCTGCACCAGTCAATTTCCTTGCTGATCAGGAGAAGAATCTCTTCTATGTCATGAAAACTACCCTAGACAAACGGGTAGAAAATAAAATTCTCTATGCCCGTAAACATGCTGTCCGAGTCAGGAATCACGCCAAAATGGTCGATTGCTACCTGGCCACCTATTACCGACATAAATCCATTTTCAGTAATAAGAGGAATGTTGCTAAATTAATTACAGAAAATCCACGGGATTACAATATCTACGATGGACTCTCTAGCATGACCAATATTAGCCGTTATGACATACCAAATCCATTGACCTACAAGGAGTTTTTCAAAATGCATCCTCTCTATGACTTCAAACCTTTGGCTTCGACT-----------------------------------------------------------------------------------------------
Ngertschi_FrenchBroad_N968 ---------------------------------------------------------------------------AAGGAATGTATTACACTTTCAAAGATTTTACTCCGGACTGGGTACAATTTCCTATACGCATTTTTCCCAGCGGGAGAAAATAGTTGTCAAACAGGTCACAAGGACAGGTTCATACTCTCTTGTATCCGCACATGTTGTCAATGTAAACTGGGCTAATGTTATATTAATTTTCTTGTAGGTTACCATTGTTGACACTCCTGGTATACTGGAAAACCGAAAAAATTCAGAAAGAGGCTATTCCTTGAATGATGCCTTCCAGTGGTTCATTGATCGTGCCGATGCCATTTATATCGTGCTGGATCCAACGAAAGTGGACATCGGAGGGGAGTTAGCAGCAGTGGTGGACCAACTGAAAGGGAGAGATGTCCGATTCATACTCAACAAAGCGGACATGATCCGTCGAAGCGACCTGATGCGAATAGTTGGACAACTCTTTTGGAATCTCTCTCCTCTAATGAGTAGCACCGAAGCCCCGGTGATCTACGCCGTGTCTCTCACCACACATCCTTACCATCCTTCTGCACCAGTCAATTTCCTTGCTGATCAGGAGAAGAATCTTTTCTATGACATGAAAACTACCCTAGACAAACGGGTAGAAAATAAAATTCTCTATGCCCGTAAACATGCTGTCCGAGTCAGGAATCACGCCAAAATGGTCGATTGCTACCTGGCCACCTATTACCGACATAAATCCATTTTCAGTAATAAGAGGAATGTTGCTAAATTAATTACAGAAAATCCACGGGATTACAATATTTACGATGGACTCTCTAGCATGACCAATATTAGCCGTTATGACATACCAAATCCATTGACCTACAAGGAGTTTTTCAAAATGCATCCTCTCTATGACTTCAAACCTTTGGCTTCGACTTGCAGCTACTTTCGAGGATGTCCTATGGAGAAACTGGATTTAGCAATATCAAAGGATATTCCGGAACATTTTGCAAAATATAAAAAGGAAAAGAG
Ngertschi_HickoryNutGap_N810 -----------------------------------------------------------------ATCGCAGCACAAGGAATGTATTACACTTTCAAAGTTTTTACTCCTGACTGGGTACAATTTCCTATACGCATTTTCCCCAGCCGGAGAAAATAGTTGTCAAACAGGTCATAAGGACAGGTTCCTACTCTCTTGTATCCGCACATGTTGTCAATGTAAACTGGGCTAATGTTATATTAATTTTCTTGTAGGTTACCATTGTTGACACTCCTGGTATACTGGAAAACCGAAAAAATTCAGAAAGAGGCTATTCCTTGAATGATGCCTTCCAGTGGTTCATTGATCGTGCCGATGCCATTTATATCGTGCTGGATCCAACGAAAGTGGACATCGGAGGGGAGTTAGCAGCAGTGGTGGACCAACTGAAAGGGAGAGATGTCCGATTCATACTCAACAAAGCGGACATGATCCGTCGAAGCGACCTGATGCGAATAGTTGGACAACTCTTTTGGAATCTCTCTCCTCTAATGAGTAGCACCGAAGCCCCGGTGATCTACGCCGTGTCTCTCACCACACATCCTTACCATCCTTCTGCACCAGTCAATTTCCTTGCTGATCAGGAGAAGAATCTCTTCTATGACATGAAAACTACCCTAGACAAACGGGTAGAAAATAAAATTCTCTATGCCCGTAAACATGCTGTCCGAGTCAGGAATCACGCCAAAATGGTCGATTGCTACCTGGCCACCTATTACCGACATAAATCCATTTTCAGTAATAAGAGGAATGTTGCTAAATTAATTACAGAAAATCCACGGGATTACAATATTTACGATGGACTCTCTAGCATGACCAATATTAGCCGTTATGACATACCAAATCCATTGACCTACAGGGAGTTTTTCAAAATGCATCCTCTCTATGACTTCAAACCTTTGGCTTCGACTTGCAGCTACTTTCGAGGATGTCCTATGGAGAAACTGGATTTAGCAATATCAAAGGATATTCCGGAACTTTTTGCAAAATATAAAAAGGAAAAGAG
Nholsingeri_BrumleyCrk_N916 -----------------------------------AAGAATTTTTCTGAAACGAGTTTCCCGCGAATCACAGCACAAGCAATGTATTACACTTTCAAAGTTCTTACTCCGGACTGGGTACAATTTCCTATACGCATTTTCCTCATTGAGAGAAAATAGTTGTCAAACGGGTCATAAGGACAGGTTCGTACTCTCTTGTATCCGCACATGTTGTCAATGTAAACTGAGCTAATGCTATATTAATTTTCTTGTAGGTTACCATTGTTGACACTCCTGGTATATTGGAAAACCGAAAAAATTCAGAAAGAGGCTATTCCTTGAATGATGCCTTCCAGTGGTTCATTGATCGTGCCGATGCCATTTATATCGTGCTGGATCCAACGAAAGTGGACATCGGAGGGGAGTTAGCAGCAGTGGTGGACCAACTGAAAGGAAGAGATGTCCGTTTCATACTCAACAAAGCGGACATGATCCGTCGAAGCGACCTGATGCGTATAGTTGGACAACTCTTTTGGAATCTCTCTCCTCTAATGAGCAGCACTGAAGCCCCGGTGATCTACGCCGTGTCTCTCACCACCCATCCTTACCATCCTTCTGCACCAGTCAATTTCCTTGCTGATCAGGAGAAGAATCTCTTCTATGACATGAAAACTACCCTAGACAAACGGGTAGAAAATAAAATTCTCTACGCCCGTAAACATGCTGTCCGAGTCAGGAATCACGCCAAAATGGTCGATTGCTACCTGGCCACCTATTACCGACATAAATCCATTTTCAGTAATAAGAGGAATGTTGCTAAATTAATTACAGAAAATCCACGGGATTACAATATTTACGATGGACTCTCTAGCATGACCAATATTAGCCGTTATGACATACCAAATCCATTGACGTACAAGGAGTTTTTCAAAATGCATCCTCTCTATGACTTCAAACCTTTGGCTTCGACTTGCAGCTACTTTCGAGGATGCCCTATGGAGAAACTGGATTTAGCAATATCAAAGGATATTCCGGAACTTCTTGCAAAATATAAAAAGGAAAAGAG
Nholsingeri_PondCave_N541 CAAATAATTACGATTACCGGCATTTGTTCAATGATAAGAATTTTTCTGAAACGAGTTTCCCTCGAATCACAGCACAAGTAATGTATTACACTTTCAAAGTTCTTACTCCGGACTGGGTACAATTTCCTATACGCATTTTCTTCATCGAGAGAAAATAGTTGTCAAACGGGTCATAAGGACAGGTTCGTACTCTCTTGTATCCGCACATGTTGTCAATGTAAACTGAGCTAATGCTATATTAATTTTCTTGTAGGTTACCATTGTTGACACTCCTGGTATATTGGAAAACCGAAAAAATTCAGAAAGAGGCTATTCCTTGAATGATGCCTTACAGTGGTTCATTGATCGTGCCGATGCCATTTATATCGTGCTGGATCCAACGAAAGTGGACATCGGAGGGGAGTTAGCAGCAGTGGTGGACCAACTGAAAGGAAGAGATGTCCGTTTCATACTCAACAAAGCGGACATGATCCGTCGAAGCGACCTGATGCGTATAGTTGGACAACTCTTTTGGAATCTCTCTCCTCTAATGAGCAGCACTGAAGCCCCGGTGATCTACGCCGTATCTCTCACCACCCATCCTTACCATCCTTCTGCACCAGTCAATTTCCTTGCTGATCAGGAGAAGAATCTCTTCTATGACATGAAAACTACCCTAGACAAACGGGTAGAAAATAAAATTCTCTACGCCCGTAAACATGCTGTCCGAGTCAGGAATCACGCCAAAATGGTCGATTGCTACCTGGCCACCTATTACCGACATAAATCCATTTTCAGTAATAAGAGGAATGTTGCTAAATTAATTACAGAAAATCCACGGGATTACAATATTTACGATGGACTCTCTAGCATGACCAATATTAGCCGTTATGACATACCAAATCCATTGACGTACAAGGAGTTTTTCAAAATGCATCCTCTCTATGACTTCAAACCTTTGGCTTCGACTTGCAGCTACTTTCGAGGATGCCCTATGGAGAAACTGGATTTAGCAATATCAAAGGATATTCCGGAACTTCTTGCAAAATATAAAAAGGAAAAGAG
Njonesi_CaveSpringCave_N390 AAAATAACTACGATTACCGGCATTTGTTCAATGATAAGAATTTTTCTGAAACGAGTTTCCCGCGAATCACAGCACAAGGAATGTATTACACTTTCAAAGTTCTTACTCCGGACTGGGTACAATTTCCTATACGCATTTTCCCCATCAAGAGAAAATAGTTGTCAAACGGGTCATAAGGACAGGTTCGTACTCTCTTGTATCCGCACATATTGTCAATGTAAACTGAGCTAATGTTATATTAATTTTCTTGTAGGTTACCATTGTTGACACTCCTGGTATATTGGAAAACAGAAAAAATTCAGAAAGAGGCTATTCCTTGAATGATGCCTTCCAGTGGTTCATTGATCGTGCTGATGCCATTTATATCGTGCTGGATCCAACGAAAGTGGACATCGGAGGGGAGTTAGCAGCAGTGGTGGACCAACTGAAAGGAAGAGATGTTCGTTTCATACTCAACAAAGCGGACATGATCCGTCGAAGCGACCTGATGCGAATAGTTGGACAACTCTTTTGGAATCTCTCTCCTCTCATGAGCAGCACTGAAGCCCCGGTGATCTACGCCGTGTCTCTCACCACCCATCCTTACCATCCTTCTGCACCAGTCAATTTCCTTGCTGATCAGGAGAAGAATCTCTTCTATGACATGAAAACTACCCTAGACAAACGGGTAGAAAATAAAATTCTCTATGCCCGTAAACATGCTGTCCGAGTCAGGAATCACGCAAAAATGGTCGATTGTTACCTGGCCACCTATTACCGACATAAATCCATTTTCAGTAATAAGAGGAATGTTGCTAAATTAATTACAGAAAATCCACGGGATTACAATATTTACGATGGACTCTCTAGCATGACCAATATTAGCCGTTATGACATACCAAATCCATTGACCTACAAGGAGTTTTTCAAAATGCATCCTCTCTACGACTTCAAACCTTTGGCTTCGACTTGCAGCTACTTTCGAGGATGTCCTATGGAGAAACTGGATTTAGCAATATCAAAGGATATCCCGGAACTTCTTGCAAAATATAAAAAGGAAAAGAG
Nlowderi_ChestnutBranch_N731 AAAATAATTACGATTACCGGCATTTGTTCAATGATAAGATTTTTTCTGAAACGAGTTTCCCGCGAATCACAGCACAAGGAATGTATTACACTTTCAAAGTTCTTACCCTGGACTGGGTACAATTTCCTATACGCATTTTCCCCATCGAGAGAAAATAGTTGTCAAACGGGTCATAAGGACAGGTTCGTACTCTCTTGTATCCGCACATATTGTCAATGTAAACTGAGCTAATGTTCTATTAATTTTCTTGTAGGTTACCATTGTTGACACTCCTGGTATATTGGAAAACCGAAAAAATTCAGAAAGAGGCTATTCCTTGAATGATGCCTTCCAGTGGTTCATTGATCGTGCCGATGCCATTTATATCGTGCTGGATCCAACGAAAGTGGACATCGGAGGGGAATTAGCAGCAGTGGTGGACCAACTGAAAGGAAGAGATGTCCGTTTCATACTCAACAAAGCGGACATGATCCGTCGAAGCGACCTGATGCGTATAGTTGGACAACTCTTTTGGAATCTCTCTCCTCTCATGAGCAGCACTGAAGCCCCGGTGATCTACGCCGTGTCTCTCACCACCCATCCTTACCATCCTTCTGCACCAGTCAATTTCCTTGCTGATCAGGAGAAGAATCTCTTCTATGACATGAAAACTACCCTAGACAAACGGGTAGAAAATAAGATTCTCTATGCCCGTAAACATGCTGTCCGAGTCAGGAATCACGCCAAAATGGTCGATTGCTACCTGGCCACCTATTACCGACATAAATCCATTTTCAGTAATAAGAGGAATGTTGCTAAATTAATTACAGAAAATCCACGGGATTACAATATTTACGATGGACTCTCTAGCATGACCAATATTAGCCGTTATGACATACCAAATCCATTGACCTACAAGGAGTTTTTCAAAATGCATCCTCTCTATGACTTCAAACCTTTGGCTTCGACTTGCAGCTACTTTCGAGGATGCCCTATGGAGAAACTGGATTTAGCAATATCAAAGGATATCCCGGAACTTCTTGCAAAATATAAAAAGGAAAAGAG
Nlowderi_upperFiresCreek_N820 ----------------------------------------------------------------------------AGGAATGTATTACACTTTCAAAGTTCTTACTCCGGACTGGGTACAATTTCCTATACGCATTTTCCCCATCGAGAGAAAATAGTTGTCAAACGGGTCATAAGGACAGGTTCGTACTCTCGTGTATCCGCACATATTGTCAATGTAAACTGAGCTAATGTTCTATTAATTTTCTTGTAGGTTACCATTGTTGACACTCCTGGTATATTGGAAAACCGAAAAAATTCAGAAAGAGGCTATTCCTTGAATGATGCCTTCCAGTGGTTCATTGATCGTGCCGATGCCATTTATATCGTGCTGGATCCAACGAAAGTGGACATCGGAGGGGAATTAGCAGCAGTGGTGGACCAACTGAAAGGAAGAGATGTCCGTTTCATACTCAACAAAGCGGACATGATCCGTCGAAGCGACCTGATGCGTATAGTTGGACAACTCTTTTGGAATCTCTCTCCTCTCATGAGCAGCACTGAAGCCCCGGTGATCTACGCCGTGTCTCTCACCACCCATCCTTACCATCCTTCTGCACCAGTCAATTTCCTTGCTGATCAGGAGAAGAATCTCTTCTATGACATGAAAACTACCCTAGACAAACGGGTAGAAAATAAGATTCTCTATGCCCGTAAACATGCTGTCCGAGTCAGGAATCACGCCAAAATGGTCGATTGCTACCTGGCCACCTATTACCGACATAAATCCATTTTCAGTAATAAGAGGAATGTTGCTAAATTAATTACAGAAAATCCACGGGATTACAATATTTACGATGGACTCTCTAGCATGACCAATATTAGCCGTTATGACATACCAAATCCATTGACCTACAAGGAGTTTTTCAAAATGCATCCTCTCTATGACTTCAAACCTTTGGCTTCGACTTGCAGCTACTTTCGAGGATGCCCTATGGAGAAACTGGATTTAGCAATATCAAAGGATATCCC---------------------------------
Nlula_BeeRockCave_G2091 AAAATAATTACGATTACCGGCATTTGTTCAATGAAAAGAATTTTTCTGAAACGAGTTTCACGCGAATCACAGCACAAGGAATGTATTACACTTTCAAAGTTCTTACTCCGGACGGGGTACAATTTCCTATACGCATTTTCCCCATCGAGAGAAAATAGTTGTCAAACGGGTCATAAGGACAGGTTCGTACTCTCTTGTATCCGCACATATTGTCAATGTAAACTGAGCTAATGTTATATTAATTTTCTTGTAGGTTACTATTGTTGACACTCCTGGTATATTGGAGAACCGAAAAAATTCAGAAAGAGGCTATTCCTTGAATGATGCCTTCCAGTGGTTCATTGATCGTGCTGATGCCATTTATATCGTGCTGGATCCAACGAAAGTGGACATCGGAGGGGAGTTAGCAGCAGTGGTGGACCAACTGAAAGGAAGAGATGTTCGTTTCATACTCAACAAAGCGGACATGATCCGTCGAAGCGACCTGATGCGAATAGTTGGACAACTCTTTTGGAATCTCTCTCCTCTCATGAGCAGCACTGAAGCCCCGGTGATCTACGCCGTGTCTCTCACCACCCATCCTTACCATCCTTCTGCACCAGTCAATTTCCTTGCTGATCAAGAGAAGAATCTCTTCTATGGCATGAAAACTACCCTAGACAAACGGGTAGAAAATAAAATTCTCTATGCCCGTAAACATGCTGTCCGAGTCAGGAATCACGCCAAAATGGTCGATTGTTACCTAGCCACCTATTACCGACATAAATCCATTTTCAGTAATAAGAGGAATGTTGCTAAATTAATTACAGAAAATCCACGGGATTACAATATTTACGATGGACTCTCTAGCATGACCAATATTAGCCGTTATGACATACCAAATCCATTGACCTACAAGGAGTTTTTCAAACTACATCCTCTCTACGACTTCAAACCTTTGGCTTCGACTT----------------------------------------------------------------------------------------------
Nlula_LulaFallsCave_G2084 AAAATAATTACGATTACCGGCATTTGTTCAATGAAAAGAATTTTTCTGAAACGAGTTTCTCGCGAATCACAGCACAAGGAATGTATTACACTTTCAAAGTTCTTACTCCGGACGGGGTACAATTTCCTATACGCATTTTCCCCATCGAGAGAAAATAGTTGTCAAACGGGTCATAAGGACAGGTTCCTACTCTCTTGTATCCGCACATATTGTCAATGTAAACTGAGCTAATGTTATATTAATTTTCTTGTAGGTTACTATTGTTGACACTCCTGGTATATTGGAGAACCGAAAAAATTCAGAAAGAGGCTATTCCTTGAATGATGCCTTCCAGTGGTTCATTGATCGTGCTGATGCCATTTATATCGTGCTGGATCCAACGAAAGTGGACATCGGAGGGGAGTTAGCAGCAGTGGTGGACCAACTGAAAGGAAGAGATGTTCGTTTCATACTCAACAAAGCGGACATGATCCGTCGAAGCGACCTGATGCGAATAGTTGGACAACTCTTTTGGAATCTCTCTCCTCTCATGAGCAGCACTGAAGCCCCGGTGATCTACGCCGTGTCTCTCACCACCCATCCTTACCATCCTTCTGCACCAGTCAATTTCCTTGCTGATCAAGAGAAGAATCTCTTCTATGACATGAAAACTACCCTAGACAAACGGGTAGAAAATAAAATTCTCTATGCCCGTAAACATGCTGTCCGAGTCAGGAATCACGCCAAAATGGTCGATTGTTACCTAGCCACCTATTACCGACATAAATCCATTTTCAGTAATAAGAGGAATGTTGCTAAATTAATTACAGAAAATCCACGGGATTACAATATTTACGATGGACTCTCTAGCATGACCAATATTAGCCGTTATGACATACCAAATCCATTGACCTACAAGGAGTTTTTCAAACTACATCCTCTCTACGACTTCAAACCTTTGGCTTCGACTTGCAGCTACTTTCGAGGATGTCCTATGGAGAAACTGGATTTAGCAATATCAAAGGATATCCCGGAACTTCTTGCAAAATATAAAAAGGAAAAGAG
Nmimus_Straleys_N625 --------------TACCGGCATTTGTTCAATGATAAGAATTTTTCTGAAACGAGTTTCCCGCGAATCACAGCACAAGCAATGTATTACACTTTCAAAGTTCTTACTCCGGACTGGGTACAATTTCCTATACGCATTTTCCTCATCGAGAGAAAATAGTTGTCAAACGGGTCATAAGGACAGGTTCGTACTCTCTTGTATCCGCACATGTTGTCAATGTAAACTGAGCTAATGTTATATTAATTTTCTTGTAGGTTACCATTGTTGACACTCCTGGTATATTGGAAAACCGAAAAAATTCAGAAAGAGGCTATTCCTTGAATGATGCCTTCCAGTGGTTCATTGATCGTGCCGATGCCATTTATATCGTGCTGGATCCAACGAAAGTGGACATCGGAGGGGAGTTAGCAGCAGTGGTGGACCAACTGAAAGGAAGAGATGTCCGTTTCATACTCAACAAAGCGGACATGATCCGTCGAAGCGACCTGATGCGTATAGTTGGACAACTCTTTTGGAATCTCTCTCCTCTAATGAGCAGCACTGAAGCCCCGGTGATCTACGCCGTGTCTCTCACCACCCATCCTTACCATCCTTCTGCACCAGTCAATTTCCTTGCTGATCAGGAGAAGAATCTCTTCTATGACATGAAAACTACCCTAGACAAACGGGTAGAAAATAAAATTCTCTACGCCCGTAAACATGCTGTCCGAGTCAGGAATCACGCCAAAATGGTCGATTGCTACCTGGCCACCTATTACCGACATAAATCCATTTTCAGTAATAAGAGGAATGTTGCTAAATTAATTACAGAAAATCCACGGGATTACAATATTTACGATGGACTCTCTAGCATGACCAATATTAGCCGTTATGACATACCAAATCCATTGACGTACAAGGAGTTTTTCAAAATGCATCCTCTCTATGACTTCAAACCTTTGGCTTCGACTTGCAGCTACTTTCGAGGATGCCCTATGGAGAAACTGGATTTAGCAATATCAAAGGATATTCCGGAACTTCTTGCAAAATATAAAAAGGAAAAGAG
Nnasicus_CaneyFork_N171 ---------------------------------------------------------TACCGCGAATCGCAGCACAAGGAATCTATTACACTTTCAAAGTTTTTACTCCGGACTGGGTACAATTTGCTATACGCATTTTCCCCAGCGGGAGAAAATAGTTGTCAAACAGGTCATAAGGACAGGTTCATACTCTCTTGCATCCGCACATGTTGTCAATGTAAACTGGGCTAATGTTATATTAATTTTCTTGTAGGTTACCATTGTTGACACTCCTGGTATACTGGAAAACCGAAAAAATTCAGAAAGAGGCTATTCCTTGAATGATGCCTTCCAGTGGTTCATTGATCGTGCCGATGCCATTTATATCGTGCTGGATCCAACGAAAGTGGACATCGGAGGGGAGTTAGCAGCAGTGGTGGACCAACTGAAAGGGAGAGATGTCCGATTCATACTCAACAAAGCGGACATGATCCGTCGAAGCGATCTGATGCGAATAGTTGGACAACTCTTTTGGAATCTCTCTCCTCTAATGAGCAGCACTGAAGCCCCGGTGATCTACGCCGTGTCTCTCACCACACATCCTTACCATCCTTCTGCACCAGTCAATTTCCTTGCTGATCAGGAGAAGAATCTCTTCTATGACATGAAAACTACCCTAGACAAACGGGTAGAAAATAAAATTCTCTATGCCCGTAAACATGCTGTCCGAGTCAGGAATCACGCCAAAATGGTCGATTGCTACCTGGCCACCTATTACCGACATAAATCCATTTTCAGTAATAAGAGGAATGTTGCTAAATTAATTACAGAAAATCCACGGGATTACAATATTTACGATGGACTCTCTAGCATGACCAATATTAGCCGTTATGACATACCAAATCCATTGACCTACAAGGAGTTTTTCAAAATGCATCCTCTCTATGACTTCAAACCTTTGGCTTCGACTTGCAGCTACTTTCGAGGATGCCCTATGGAGAAACTGGATTTAGCAATATCAAAGGATATTCCG--------------------------------
Nnasicus_ConnosteeFalls_N696 -----------------------------------------------------GGTTTACCGCGAATCGCAGCACAAGGAATCTATTACACTTTCAAAGTTTTTACTCCGGACTGGGTACAATTTCCTATACGCATTTTCCCCAGCAGGAGAAAATAGTTGTCAAACAGGTCATAAGGACAGGTTCATACTCTCTTGCATCCGCACATGTTGTCAATGTAAACTGGGCTAATGTTATATTAATTTTCTTGTAGGTTACCATTGTTGACACTCCTGGTATACTGGAAAACCGAAAAAATTCAGAAAGAGGCTATTCCTTGAATGATGCCTTCCAGTGGTTCATTGATCGTGCCGATGCCATTTATATCGTGCTGGATCCAACGAAAGTGGACATCGGAGGGGAGTTAGCAGCAGTGGTGGACCAACTGAAAGGGAGAGATGTCCGATTCATACTCAACAAAGCGGACATGATCCGTCGAAGCGATCTGATGCGAATAGTTGGACAGCTCTTTTGGAATCTCTCTCCTCTAATGAGCAGCACTGAAGCCCCGGTGATCTACGCCGTGTCTCTCACCACACATCCTTACCATCCTTCTGCACCAGTCAATTTCCTTGCTGATCAGGAGAAGAATCTCTTCTATGACATGAAAACTACCCTAGACAAACGGGTAGAAAATAAAATTCTCTATGCCCGTAAACATGCTGTCCGAGTCAGGAATCACGCCAAAATGGTCGATTGCTACCTGGCCACCTATTACCGACATAAATCCATTTTCAGTAATAAGAGGAATGTTGCTAAATTAATTACAGAAAATCCACGGGATTACAATATTTACGATGGACTCTCTAGCATGACCAATATTAGCCGTTATGACATA-----------------------------------------------------------------------------------------------------------------------------------------------------------------------
Npaynei_Grindstaff_N646 AAAATAATTACGATTACCGGCATTTGTTCAATGATAAGAATTTTTCTGAAACGAGTTTCCCGCGAATCACAGCACAAGCAATGTATTACACTTTCAAAGTTCTTACTCCGGACTGGGTACAATTTCCTATACGCATTTTCCTCATCGAGAGAAAATAGTTGTCAAACGTGTCATAAGGACAGGTTCCTACTATCTTGTATCCGCACATGTTGTCAATGTAAACTGAGCTAATGTTCTATTAATTTTCTTGTAGGTTACCATTGTTGACACTCCTGGTATATTGGAAAACCGAAAAAATTCAGAAAGAGGCTATTCCTTGAATGATGCCTTCCAGTGGTTCATTGATCGTGCCGATGCCATTTATATCGTGCTGGATCCAACGAAAGTGGACATCGGAGGGGAGTTAGCAGCAGTGGTGGACCAACTGAAAGGAAGAGATGTCCGTTTCATACTCAACAAAGCGGACATGATCCGCCGAAGCGACCTGATGCGTATAGTTGGACAACTCTTTTGGAATCTCTCTCCTCTAATGAGCAGCACTGAAGCCCCGGTGATCTACGCCGTGTCTCTCACCACCCATCCTTACCATCCTTCTGCACCAGTCAATTTCCTTGCTGATCAGGAGAAGAATCTCTTCTATGACATGAAAACTACCCTAGACAAACGGGTAGAAAATAAAATTCTCTACGCCCGTAAACATGCTGTCCGAGTCAGGAATCACGCCAAAATGGTCGATTGCTACCTGGCCACCTATTACCGACATAAATCCATTTTCAGTAATAAGAGGAATGTTGCTAAATTAATTACAGAAAATCCACGGGATTACAATATTTATGATGGACTCTCTAGCATGACCAATATTAGCCGTTATGACATACCAAATCCATTGACGTACAAGGAGTTTTTCAAAATGCATCCTCTCTATGACTTCAAACCTTTGGCTTCGACTTGCAGCTACTTTCGAGGATGCCCTATGGAGAAACTGGATTTAGCAATATCAAAGGATATTCCGGAACTTCTTGCAAAATATAAAAAGGAAAAGAG
Npaynei_NorrisDamCave_N348 AAAATAATTACGATTACCGGCATTTGTTCAATGATAAGAATTTTTCTGAAACGAGTTTCCCGCGAATCACAGCACAAGCAATGTATTACACTTTCAAAGTTCTTACTCCGGACTGGGTACAATTTCCTATACGCATTTTCCTCATCGAGAGAAAATAGTTGTCAAACGTGTCATAAGGACAGGTTCCTACTCTCTTGTATCCGCACATGTTGTCAATGTAAACTGAGCTAATGTTCTATTAATTTTCTTGTAGGTTACCATTGTTGACACTCCTGGTATATTGGAAAACCGAAAAAATTCAGAAAGAGGCTATTCCTTGAATGATGCCTTCCAGTGGTTCATTGATCGTGCCGATGCCATTTATATCGTGCTGGATCCAACGAAAGTGGACATCGGAGGGGAGTTAGCAGCAGTGGTGGACCAACTGAAAGGAAGAGATGTCCGTTTCATACTCAACAAAGCGGACATGATCCGTCGAAGCGACCTGATGCGTATAGTTGGACAACTCTTTTGGAATCTCTCTCCTCTAATGAGCAGCACTGAAGCCCCGGTGATCTACGCCGTGTCTCTCACCACCCATCCTTACCATCCTTCTGCACCAGTCAATTTCCTTGCTGATCAGGAGAAGAATCTCTTCTATGACATGAAAACTACCCTAGACAAACGGGTAGAAAATAAAATTCTCTACGCCCGTAAACATGCTGTCCGAGTCAGGAATCACGCCAAAATGGTCGATTGCTACCTGGCCACCTATTACCGACATAAATCCATTTTCAGTAATAAGAGGAATGTTGCTAAATTAATTACAGAAAATCCACGGGATTACAATATTTATGATGGACTCTCTAGCATGACCAATATTAGCCGTTATGACATACCAAATCCATTGACGTACAAGGAGTTTTTCAAAATGCATCCTCTTTATGACTTCAAACCTTTGGCTTCGACTTGCAGCTACTTTCGTGGATGCCCTATGGAGAAACTGGATTTAGCAATATCAAAGGATATTCCGGAACTTCTTGCAAAATATAAAAAGGAAAAGAG
Npaynei_UnakaMtns_N943 AAAATAATTACGATTACCGGCATTTGTTCAATGATAAGAATTTTTCTGAAACGAGTTTCCCGCGAATCACAGCACAAGCAATGTATTACACTTTCAAAGTTCTTACTCCGGACTGGGTACAATTTCCTATACGCATTTTCCTCATCGAGAGAAAATAGTTGTCAAACGTGTCATAAGGACAGGTTCCTACTCTCTTGTATCCGCACATTTTGTCAATGTAAACTGAGCTAATGTTATATTAATTTTCTTGTAGGTTACCATTGTTGACACTCCTGGTATATTGGAAAACCGAAAAAATTCAGAAAGAGGCTATTCCTTGAATGATGCCTTCCAGTGGTTCATTGATCGTGCCGATGCCATTTATATCGTGCTGGATCCAACGAAAGTGGACATCGGAGGGGAGTTAGCAGCAGTGGTGGACCAACTGAAAGGAAGAGATGTCCGTTTCATACTCAACAAAGCGGACATGATTCGTCGAAGCGACCTGATGCGTATAGTTGGACAACTCTTTTGGAATCTCTCTCCTCTAATGAGCAGCACTGAAGCCCCGGTAATCTACGCCGTGTCTCTCACCACCCATCCTTACCATCCTTCTGCACCAGTCAATTTCCTTGCTGATCAGGAGAAGAATCTCTTCTATGACATGAAAACTACCCTAGACAAACGGGTAGAAAATAAAATTCTCTACGCCCGTAAACATGCTGTCCGAGTCAGGAATCATGCCAAAATGGTCGATTGCTACCTGGCCACCTATTACCGACATAAATCCATTTTCAGTAATAAGAGGAATGTTGCTAAATTAATTACAGAAAATCCACGGGATTACAATATTTATGATGGACTCTCTAGCATGACCAATATTAGCCGTTATGACATACCAAATCCATTGACGTACAAGGAGTTTTTCAAAATGCATCCTCTCTATGACTTCAAACCTTTGGCTTCGACTTGCAGCTACTTTCGAGGATGCCCTATGGAGAAACTGGATTTAGCAATATCAAAGGATATTCCGGAACTTCTTGCAAAATATAAAAAGGAAAAGAG
Npecki_HaskellSims_G3697 AAAATAATTACGATTACCGGCATTTTTTCAATGATAAGAATTTTTCTGAAAAGAGTTTCCCGCAAATCGCAGCACGAGGGA-ATATTACACTTTCAAAGTTCTTACTCCCGACTGGGTACAATTTCCTATACGCATTTTCCCCATCGAGAGAAAATAGTTGTAAAACAGGTCAAATCAACAGATTCGTACTCTCTTGTATCCGCACATTTCGTCAATG------GGGCTAATGCTATATTAACTTTCTTGTAGGTTACCATTCTTGACACTCCTGGTATACTGGAAAACCGAAAAAATTCAGAAAGAGGCTATTCCTTGAATGATGCCTTCCAGTGGTTCATTGATCGTGCCGATGCCATTTATATCGTGCTGGATCCAACGAAAGTGGACATCGGAGGGGAGTTAGCAGCAGTGGTGGATCAACTGAAAGGGAGAGATGTCCGTTTCATACTCAACAAAGCGGACATGATCCGTCGAAGCGACCTGATGCGTATAGTTGGACAACTTTTTTGGAATCTCTCTCCTCTAATGAGCAGCACTGAAGCCCCTGTGATCTACGCCGTGTCTCTCACCACACATCCTTACCATCCTTCTGCACCAGTCAATTTCCTTGCTGATCAGGAGAAGAATCTCTTCTATGACATGAAAACAACCTTAGACAAACGGGTAGAAAATAAAATTCTCTATGCCCGTAAACATGCTGTCCGGGTCAGAAACCACGCCAAAATGGTCGATTGCTACCTGGCCACCTATTACCGACATAAATCCATTTTCAGTAATAAGAGGAATGTTGCTAAATTAATTACAGAAAATCCACGAGATTACAATATTTACGATGGACTCTCTAGCATGACCAATATTAGCCGTTATGACATACCAAACCCATTAACCTACAAGGAATTTTTCAAAATGCATCCTCTCTATGACTTCAAACCTTTGGCTTCGACTTGCAGCTACTTTCGAGGATGCCCTATGGAAAAACTGGATTTAGCAATAGCAAAGGATATTCCGGAACTTCTTGCAAAATATAAAAAGGAAAAGAG
Npecki_HurricaneMazeCave_G2100 AAAATAATTACGATTACCGGCATTTTTTCAATGATGAGAATTTTTCTGAAAAGAGTTTCCCGCAAATCGCAGCACGAGGGA-ATATTACACTTTAAAAATTTTTACTCCCGACTGGGTACAATTTACTATACGCATTTTCCCCATCGAGAGAAAATAGTTGTAAAACAGGTCAAATGGACAGGTTCGTATTCTCTTGTATCCGCACATTTCGTCAATG------GGGCTAATGCTATATTAACTTTCTTGTAGGTTACCATTCTTGACACTCCTGGTATACTGGAAAACAGAAAAAATTCAGAAAGAGGCTATTCCTTGAATGATGCCTTCCAGTGGTTCATTGATCGTGCCGATGCCATTTATATCGTGCTGGATCCAACGAAAGTGGACATCGGAGGGGAGTTAGCAGCAGTGGTGGATCAACTGAAAGGGAGAGATGTCCGTTTCATACTCAACAAAGCGGACATGATCCGTCGAAGCGACCTGATGCGTATAGTTGGACAACTTTTTTGGAATCTCTCTCCTCTAATGAGCAGCACTGAAGCCCCTGTGATCTACGCCGTGTCTCTCACCACACATCCTTACCATCCTTCTGCACCAGTCAATTTCCTTGCTGATCAGGAGAAAAATCTCTTCTATGACATGAAAACAACCCTAGACAAAAGGGTAGAAAATAAAATTCTCTATGCCCGTAAACATGCTGTACGAGTCAGAAATCACGCCAAAATGGTCGATTGCTACCTGGCCACCTATTACCGACATAAATCCATTTTCAGTAATAAGAGGAATGTCGCTAAATTAATTACAGAAAATCCACGGGATTACAATATTTACGATGGACTCTCTAGCATGACCAATATTAGCCGTTATGACATACCAAACCCATTGACCTACAAGGAATTTTTCAAAATGCATCCTCTCTATGACTTCAAACCTTTGGCTTCGACTTGCAGCTACTTTCGAGGATGCCCTATGGAAAAACTGGATTTAGCAATAGCAAAGGATATTCCGGAACTTCTTGCAAAATATAAAAAGGGAAAGAG
Npecki_Monteagle_N062 AAAATAATTGCGATTACCGGCATTTTTTAAATGATAAGAATTTTTCTGAAAAGAGTTTCCCGCAAATCGCAGCACGAGGGA-ATATTACACTTTCAAAGTTCTTACTCCCGACTGGGTATAATTTCCTATACGCATTTTCCCCATCGAGAGGAAATAGTTGTAAAACAGGACAAATGGACAGGTTCGTACTCTCTTGTATCCGCACATTTTGTCAATG------GGGCTAATGTTATATTAATTTTCTTGTAGGTTACCATTCTTGACACTCCTGGTATATTGGAAAACCGAAAAAATTCAGAAAGAGGCTATTCCTTGAATGATGCCTTCCAGTGGTTCATTGATCGTGCCGATGCCATTTATATCGTGCTGGATCCAACGAAAGTGGACATCGGAGGGGAGTTAGCAGCAGTGGTGGATCAATTGAAAGGGAGAGATGTCCGTTTCATACTCAACAAAGCGGACATGATCCGTCGAAGCGACCTGATGCGTATAGTTGGACAACTTTTTTGGAATCTCTCTCCTCTAATGAGCAGCACTGAAGCCCCTGTGATCTACGCCGTGTCTCTCACCACACATCCTTACCATCCTTCTGCACCAGTCAATTTCCTTGCTGATCAGGAGAAGAATCTCTTTTATGACATGAAAACAACCCTAGACAAACGGGTGGAAAATAAAATTCTCTATGCCCGTAAACATGCTGTCCGAGTCAGAAATCACGCCAAAATGGTCGATTGCTACCTGGCCACCTATTACCGACATAAATCCATTTTCAGTAATAAGAGGAATGTTGCTAAATTAATTACAGAAAATCCACGAGATTACAATATTTACGATGGACTCTCCAGCATGACCAATATTAGTCGTTATGACATACCAAACCCATTGACCTACAAGGAATTTTTCAAAATGCATCCTCTCTATGACTTCAAACCTTTGGCTTCGACTTGCAGCTACTTTCGAGGATGCCCTATGGAAAAACTGGATTTAGCAATAGCAAAGGATATTCCGGAACTTCTTGCAAAATATAAAAAGGAAAAGAG
Nperlakyi_SChimneys_N1079 ----------CGATTACCGGCATTTGTTCAATGATAAGAATTTTTCTGAAACGAGTTTCCCGCGAATCACAGCACAAGGAATGTATTACACTTTCAAAGTTCTTACTCCGGACTGGGTACAATTTCCTATACGCATTTTCCCCATCGAGAGAAAATAGTTGTTAAACGGGTCATAAGGACAGGTTCGTACTCTCTTGTATCCGCACATATTGTCAATGTAAACTGAGCTAATGTTATATTAATTTTCTTGTAGGTTACCATTGTTGACACTCCTGGTATATTGGAAAACCGAAAAAATTCAGAAAGAGGCTATTCCTTGAATGATGCCTTCCAGTGGTTCATTGATCGTGCTGATGCCATTTATATCGTGCTGGATCCAACGAAAGTGGACATCGGAGGGGAGTTAGCAGCAGTGGTGGACCAACTGAAAGGAAGAGATGTCCGTTTCATACTCAACAAAGCGGACATGATCCGTCGAAGCGACCTGATGCGAATAGTTGGACAACTCTTTTGGAATCTCTCTCCTCTCATGAGCAGCACTGAAGCTCCGGTGATCTACGCCGTGTCTCTCACCACCCATCCTTACCATCCTTCTGCGCCAGTCAATTTCCTTGCTGATCAGGAGAAGAATCTCTTCTATGACATGAAAACTACCCTAGACAAACGGGTAGAAAATAAAATTCTCTATGCCCGTAAACATGCTGTCCGAGTCAGAAATCACGCCAAAATGGTCGATTGTTACCTGGCCACCTATTACCGACATAAATCCATTTTCAGTAATAAGAGGAATGTTGCTAAATTAATTACAGAAAATCCACGGGATTACAATATTTACGATGGACTCTCTAGCATGACCAATATTAGCCGTTATGACATACCAAATCCATTGACCTACAAGGAGTTTTTCAAAATGCATCCTCTCTACGACTTCAAACCTTTGGCTTCGACTTGCAGCTACTTTCGAGGATGTCCTATGGAGAAACTGGATTTAGCAATATCAAAGGATATCCCGGAACTTCTTGCAAAATATAAAAAGGAAAAGAG
Nreclusus_Clingmans_N252 AAACTAATTACGATTACCGGCATTTGTTCAATGATAAGAATTTTTCTGAATCGGGTTTCCCGCGAATCGCAGCACAAGGAATGTATTACACTTTCAAAATTTTTACTTCGGACTGGGTATAATTTCCTATACGCATTTTCCCCATCGAGAGAAAATAGTTGTCAAATAGATCATAAGGACAGGTTCGTACTCTCTTGTATCCGCACATGTTGTCAATGTAAACTGGGCTGATGTTATATTAATTTTCTTGTAGGTTACCATTGTTGACACTCCAGGTATACTGGAAAATCGAAAAAATTCAGAAAGAGGCTATTCCTTGAATGATGCCTTCCAGTGGTTCATTGATCGTGCCGATGCCATTTATATCGTGCTGGATCCAACGAAAGTGGACATCGGAGGGGAGTTAGCAGCAGTGGTGGACCAACTGAAAGGGAGAGATGTCCGTTTCATACTCAACAAAGCGGACATGATCCGTCGAAGCGACCTGATGCGAATAGTTGGACAACTCTTTTGGAATCTCTCTCCTCTCATGAGCAGCACTGAAGCCCCAGTGATCTACGCCGTTTCTCTCACCACACATCCTTACCATCCTTCTGCACCAGTCAATTTCCTTGCTGACCAGGAGAAGAATCTCTTCTATGACATGAAAACTACCCTAGACAAACGGGTAGAAAATAAAATTCTCTATGCCCGTAAACATGCTGTCCGAGTCAGGAATCACGCCAAAATGGTCGATTGCTACCTGGCCACCTATTACCGACATAAATCCATTTTCAGTAATAAGAGGAATGTTGCTAAATTAATTACAGAAAATCCACGGGATTACAATATTTACGATGGACTCTCTAGCATGACCAATATTAGCCGTTATGACATACCAAATCCATTGACCTACAAGGAGTTTTTCAAAATGCATCCTCTCTACGACTTCAAACCTTTGGCTTCGACTTGCAGCTACTTTCGAGGATGTCCTATGGAGAAACTGGATTT------------------------------------------------------
Nreclusus_Newfound_N259 ---------------------------------------------------------------------------------------------------------CTTCGGACTGGGTATAATTTCCTATACGCATTTTCCCCATCGAGAGAAAATAGTTGTCAAATAGATCATAAGGACAGGTTCGTACTCTCTTGTATCCGCACATGTTGTCAATGTAAACTGGGCTGATGTTATATTAATTTTCTTGTAGGTTACCATTGTTGACACCCCTGGTATACTGGAAAACCGAAAAAATTCAGAAAGAGGCTATTCCTTGAATGATGCCTTCCAGTGGTTCATTGATCGTGCCGATGCCATTTATATCGTGCTGGATCCAACGAAAGTGGACATCGGAGGGGAGTTAGCAGCAGTGGTGGACCAACTGAAAGGGAGAGATGTCCGTTTCATACTCAACAAAGCGGACATGATCCGTCGAAGCGACCTGATGCGAATAGTTGGACAACTCTTTTGGAATCTCTCTCCTCTCATGAGCAGCACTGAAGCACCAGTGATCTACGCCGTGTCTCTCATCACACATCCTTACCATCCTTCTGCACCAGTCAATTTCCTTGCTGATCAGGAGAAGAATCTCTTCTATGACATGAAAACTACCCTAGACAAACGGGTAGAAAATAAAATTCTCTATGCCCGTAAACATGCTGTCCGAGTCAGGAATCACGCCAAAATGGTCGATTGTTACCTGGCCACCTATTACCGACATAAATCCATTTTCAGTAATAAGAGGAATGTTGCTAAATTAATTACAGAAAATCCACGGGATTACAATATTTACGATGGACTCTCTAGTATGACCAATATTAGCCGTTATGACATACCAAATCCATTGACCTACAAGGAGTTTTTCAAAATGCATCCTCTCTACGACTTCAAACCTTTGGCTTCGACTTGCAGCTACTTTCGAGGATGTCCTATGGAGAAACTGGATTTAGCAATATCAAAGGATATCCCGGAACTTCTTGCAAAATATAAAAAGGAAAAGAG
Nreclusus_Noland_N1051 AAACTAATTACGATTACCGGCATTTGTTCAATGATAAGAATTTTTCTGAATCGGGTTTCCCGCGAATCGCAGCACAAGGAATGTATTACACTTTCAAAATTTTTACTTCGGACTGGGTATAATTTCCTATACGCATTTTCCCCATCGAGAGAAAATAGTTGTCAAATAGATCATAAGGACAGGTTCGTACTCTCTTGTATCCGCACATGTTGTCAATGTAAACTGGGCTGATGTTATATTAATTTTCTTGTAGGTTACCATTGTTGACACTCCAGGTATACTGGAAAATCGAAAAAATTCAGAAAGAGGCTATTCCTTGAATGATGCCTTCCAGTGGTTCATTGATCGTGCCGATGCCATTTATATCGTGCTGGATCCAACGAAAGTGGACATCGGAGGGGAGTTAGCCGCAGTGGTGGACCAACTGAAAGGGAGAGATGTCCGTTTCATACTCAACAAAGCGGACATGATCCGTCGAAGCGACCTGATGCGAATAGTTGGACAACTCTTTTGGAATCTCTCTCCTCTCATGAGCAGCACTGAAGCCCCAGTGATCTACGCCGTTTCTCTCACCACACATCCTTACCATCCTTCTGCACCAGTCAATTTCCTTGCTGACCAGGAGAAGAATCTCTTCTATGACATGAAAACTACCCTAGACAAACGGGTAGAAAATAAAATTCTCTATGCCCGTAAACATGCTGTCCGAGTCAGGAATCACGCCAAAATGGTCGATTGCTACCTGGCCACCTATTACCGACATAAATCCATTTTCAGTAATAAGAGGAATGTTGCTAAATTAATTACAGAAAATCCACGGGATTACAATATTTACGATGGACTCTCTAGCATGACCAATATTAGCCGTTATGACATACCAAATCCATTGACCTACAAGGAGTTTTTCAAAATGCATCCTCTCTACGACTTCAAACCTTTGGCTTCGACTTGCAGCTACTTTCGAGGATGTCCTATGGAGAAACTGGATTTAGCAATA-----------------------------------------------
Nreclusus_Smokemont_N1020 AAACTAATTACGATTACCGGCATTTGTTCAATGATAAGAATTTTTCTGAATCGGGTTTCCCGCGAATCGCAGCACAAGGAATGTATTACACTTTCAAAATTTTTACTTCGGACTGGGTATAATTTCCTATACGCATTTTCCCCATCGAGAGAAAATAGTTGTCAAATAGATCATAAGGACAGGTTCGTACTCTCTTGTATCCGCACATGTTGTCAATGTAAACTGGGCTGATGTTATATTAATTTTCTTGTAGGTTACCATTGTTGACACTCCAGGTATACTGGAAAATCGAAAAAATTCAGAAAGAGGCTATTCCTTGAATGATGCCTTCCAGTGGTTCATTGATCGTGCCGATGCCATTTATATCGTGCTGGATCCAACGAAAGTGGACATCGGAGGGGAGTTAGCAGCAGTGGTGGACCAACTGAAAGGGAGAGATGTCCGTTTCATACTCAACAAAGCGGACATGATCCGTCGAAGCGACCTGATGCGAATAGTTGGACAACTCTTTTGGAATCTCTCTCCTCTCATGAGCAGCACTGAAGCCCCAGTGATCTACGCCGTTTCTCTCACCACACATCCTTACCATCCTTCTGCACCAGTCAATTTCCTTGCTGACCAGGAGAAGAATCTCTTCTATGACATGAAAACTACCCTAGACAAACGGGTAGAAAATAAAATTCTCTATGCCCGTAAACATGCTGTCCGAGTCAGGAATCACGCCAAAATGGTCGATTGCTACCTGGCCACCTATTACCGACATAAATCCATTTTCAGTAATAAGAGGAATGTTGCTAAATTAATTACAGAAAATCCACGGGATTACAATATTTACGATGGACTCTCTAGCATGACCAATATTAGCCGTTATGACATACCAAATCCATTGACCTACAAGGAGTTTTTCAAAATGCATCCTCTCTACGACTTCAAACCTTTGGCTTCGACTTGCAGCTACTTTCGAGGATGTCCTATGGAGAAACTGGATTTAGCAATATCAAAGGATATCCCGGAACTTCTTGCAAAATATAAAAAGGAAAAGAG
Nroanensis_IngramBranch_N926 AAAATAATTACGATTACCGGCATTTGTTCAATGATAAGAATTTTTCTGAAACGAGTTTCCCGCGAATCACAGCACAAGCAATGTATTACACTTTCAAAGTTCTTACTCCGGACTGGGTACAATTTCCTATACGCATTTTCCTCATCGAGAGAAAATAGTTGTCAAACGTGTCATAAGGACAGGTTCCTACTCTCTTGTATCCGCACATGTTGTCAATGTAAACTGAGCTAATGTTCTATTAATTTTCTTGTAGGTTACCATTGTTGACACTCCTGGTATATTGGAAAACCGAAAAAATTCAGAAAGAGGCTATTCCTTGAATGATGCCTTCCAGTGGTTCATTGATCGTGCCGATGCCATTTATATCGTGCTGGATCCAACGAAAGTGGACATCGGAGGGGAGTTAGCAGCAGTGGTGGACCAACTGAAAGGAAGAGATGTCCGTTTCATACTCAACAAAGCGGACATGATCCGTCGAAGCGACCTGATGCGTATAGTTGGACAACTCTTTTGGAATCTCTCTCCTCTAATGAGCAGCACTGAAGCCCCGGTGATCTACGCCGTGTCTCTCACCACCCATCCTTACCATCCTTCTGCACCAGTCAATTTCCTTGCTGATCAGGAGAAGAATCTCTTCTATGACATGAAAACTACCCTAGACAAACGGGTAGAAAATAAAATTCTCTACGCCCGTAAACATGCTGTCCGAGTCAGGAATCACGCCAAAATGGTCGATTGCTACCTGGCCACCTATTACCGACATAAATCCATTTTCAGTAATAAGAGGAATGTTGCTAAATTAATTACAGAAAATCCACGGGATTACAATATTTATGATGGACTCTCTAGCATGACCAATATTAGCCGTTATGACATACCAAATCCATTGACGTACAAGGAGTTTTTCAAAATGCATCCTCTTTATGACTTCAAACCTTTGGCTTCGACTTGCAGCTACTTTCGTGGATGCCCTATGGAGAAACTGGATTTAGCAATATCAAAGGATATTCCGGAACTTCTTGCAAAATATAAAAAGGAAAAGAG
Nroanensis_N_CarversGap_N928 AAAATAATTACGATTACCGGCATTTGTTCAATGATAAGAATTTTTCTGAAACGAGTTTCCCGCGAATCACAGCACAAGCAATGTATTACACTTTCAAAGTTCTTACTCCGGACTGGGTACAATTTCCTATACGCATTTTCCTCATCGAGAGAAAATAGTTGTCAAACGTGTCATAAGGACAGGTTCCTACTCTCTTGTATCCGCACATGTTGTCAATGTAAACTGAGCTAATGTTCTATTAATTTTCTTGTAGGTTACCATTGTTGACACTCCTGGTATATTGGAAAACCGAAAAAATTCAGAAAGAGGCTATTCCTTGAATGATGCCTTCCAGTGGTTCATTGATCGTGCCGATGCCATTTATATCGTGCTGGATCCAACGAAAGTGGACATCGGAGGGGAGTTAGCAGCAGTGGTGGACCAACTGAAAGGAAGAGATGTCCGTTTCATACTCAACAAAGCGGACATGATCCGTCGAAGCGACCTGATGCGTATAGTTGGACAACTCTTTTGGAATCTCTCTCCTCTAATGAGCAGCACTGAAGCCCCGGTGATCTACGCCGTGTCTCTCACCACCCATCCTTACCATCCTTCTGCACCAGTCAATTTCCTTGCTGATCAGGAGAAGAATCTCTTCTATGACATGAAAACTACCCTAGACAAACGGGTAGAAAATAAAATTCTCTACGCCCGTAAACATGCTGTCCGAGTCAGGAACCACGCCAAAATGGTCGATTGCTACCTGGCCACCTATTACCGACATAAATCCATTTTCAGTAATAAGAGGAATGTTGCTAAATTAATTACAGAAAATCCACGGGATTACAATATTTATGATGGACTCTCTAGCATGACCAATATTAGCCGTTATGACATACCAAATCCATTGACGTACAAGGAGTTTTTCAAAATGCATCCTCTCTATGACTTCAAACCTTTGGCTTCGACTTGCAGCTACTTTCGAGGATGCCCTATGGAGAAACTGGATTTAGCAATATCAAAGGATATTCCGGAACTTCTTGC---------------------
Nroanensis_RoanHighBluff_N762 ---------------------------------------------------------------------------------------------------------------------------------------------------------------------------------------------CTCTCTTGTATCCGCACATGTTGTCAATGTAAACTGAGCTAATGTTATATTAATTTTCTTGTAGGTTACCATTGTTGACACTCCTGGTATATTGGAAAACCGAAAAAATTCAGAAAGAGGCTATTCCTTGAATGATGCCTTCCAGTGGTTCATTGATCGTGCCGATGCCATTTATATCGTGCTGGATCCAACGAAAGTGGACATCGGAGGGGAGTTAGCAGCAGTGGTGGACCAACTGAAAGGAAGAGATGTCCGTTTCATACTCAACAAAGCGGACATGATCCGTCGAAGCGATCTGATGCGTATAGTTGGACAACTCTTTTGGAATCTCTCTCCTCTAATGAGCAGCACTGAAGCCCCGGTGATCTACGCCGTGTCTCTCACTACCCATCCTTACCATCCTTCTGCACCAGTCAATTTCCTTGCTGATCAGGAGAAGAATCTCTTCTATGACATGAAAACTACCCTAGACAAACGGGTAGAAAATAAAATTCTCTACGCCCGTAAACATGCTGTCCGAGTCAGGAATCACGCCAAAATGGTCGATTGCTACCTGGCCACCTATTACCGACATAAATCCATTTTCAGTAATAAGAGGAATGTTGCTAAATTAATTACAGAAAATCCACGGGATTACAATATTTATGATGGACTCTCTAGCATGACCAATATTAGCCGTTATGACATACCAAATCCATTGACGTACAAGGAGTTTTTCAAAATGCATCCTCTCTATGACTTCAAACCTTTGGCTTCGACTTGCAGCTACTTTCGAGGATGCCCTATGGAGAAACTGGATTTAGCAATATCAAAGGATATTCCGGAACTTCTTGCAAAATATAAAAAGGAAAAGAG
Nsheari_BaldRiver_N1168 AAACTAATTACGATTACCGGCATTTGTTCAATGATAAGAATTTTTCTGAATCGGGTTTCCCGCGAATCGCAGAACAAGGAATGTATTACACATTCAAATTTTTTATTTCGGACTGGGTATAATTTCCTATACGCATTTTCCCCATCGAGAGAAAATAGTTGTCAAATAGATCATAAGGACAGGTTCGTACTCTCTTGTATCCGCACATGTTGTCAATGTAAACTGAGCTGATGTTATATTAATTTTCTTGTAGGTTACCATTGTTGATACTCCAGGTATACTGGAAAACCGAAAAAATTCAGAAAGAGGCTATTCCTTGAATGATGCCTTCCAGTGGTTCATTGATCGTGCCGATGCCATTTATATCGTGCTGGATCCAACGAAAGTGGACATCGGAGGGGAGTTAGCAGCAGTGGTGGACCAACTGAAAGGGAGAGATGTCCGTTTCATACTCAACAAAGCGGACATGATCCGTCGAAGCGACCTGATGCGAATAGTTGGACAACTCTTTTGGAATCTCTCTCCTCTCATGAGCAGCACTGAAGCCCCAGTGATCTACGCCGTGTCTCTCACCACACATCCTTACCATCCTTCTGCACCAGTCAATTTCCTTGCTGATCAGGAGAAGAATCTCTTCTATGACATGAAAACTACCCTAGACAAACGGGTAGAAAATAAAATTCTCTATGCCCGTAAACATGCTGTCCGAGTCAGGAATCACGCCAAAATGGTCGATTGTTACCTGGCCACCTATTACCGACATAAATCCATTTTCAGTAATAAGAGGAATGTTGCTAAATTAATTACAGAAAATCCACGGGATTACAATATTTACGATGGACTCTCTAGCATGACCAATATTAGCCGTTATGACATACCAAATCCATTGACCTACAAGGAGTTTTTCAAAATGCATCCTCTCTACGACTTCAAACCTTTGGCTTCGACTTGCAGCTACTTTCGAGGATGTCCTATGGAGAAACTGGATTTAGCAATATCAAAGGATATCCCGGAACTTCTTGCAAAATATAAAAAGGAAAAGAG
Nsheari_JoyceKilmer_N092 AAACTAATTACGATTACCGGCATTTGTTCAATGATAAGAATTTTTCTGAATCGGATTTCCCGCGAATCGCAGCACAAGGAATGTATTACACTTTCAAAATTTTTATTTCGGACTGGGTATAATTTCCTATACGCATTTTCCCCATCGAGAGAAAATAGTTGTCAAATAGATCATAAGGACAGGTTCGTACTCTCTTGTATCCGCACATGTTGTCAATGTAAACTGGGCTGATGTTATATTAATTTTCTTGTAGGTTACCATTGTTGACACTCCAGGTATACTGGAAAACCGAAAAAATTCAGAAAGAGGCTATTCCTTGAATGATGCCTTCCAGTGGTTCATTGATCGTGCCGATGCCATTTATATCGTGCTGGATCCAACGAAAGTGGACATCGGAGGGGAGTTAGCAGCAGTGGTGGACCAACTGAAAGGGAGAGATGTCCGTTTCATACTCAACAAAGCGGACATGATCCGTCGAAGCGACCTGATGCGAATAGTTGGACAACTCTTTTGGAATCTCTCTCCTCTCATGAGCAGCACTGAAGCCCCAGTGATCTACGCCGTGTCTCTCACCACACATCCTTACCATCCTTCTGCACCAGTCAATTTCCTTGCAGATCAGGAGAAGAATCTCTTCTATGACATGAAAACTACCCTAGACAAACGGGTAGAAAATAAAATTCTCTATGCCCGTAAACATGCTGTCCGAGTCAGGAATCACGCCAAAATGGTCGATTGTTACCTGGCCACCTATTACCGACATAAATCCATTTTCAGTAATAAGAGGAATGTTGCTAAATTAATTACAGAAAATCCACGGGATTACAATATTTACGATGGACTCTCTAGCATGACCAATATTAGCCGTTATGACATACCAAATCCATTGACCTACAAGGAGTTTTTCAAAATGCATCCTCTCTACGACTTCAAACCTTTGGCTTCGACTTGCAGCTACTTTCGAGGATGTCCTATGGAGAAACTGGATTTAGCAATATCAAAGGATATCCCGGAACTTCTTGCAAAATATAAAAAGGA------
Nsilvanus_Elijay_N395 AAAATAATTACGATTACCGGCATTTGTTCAATGATAAGAATTTTTCTGAAACGAGTTTCCCGCGAATCACAGCACAAGGAATGTATTACATTTTCAAAGTTCTTACTCCGGACTGGGTACAATTTCCTATACGCATTTTCCTCATCGAGAGAAAATAGTTTTCAAACGGGTCATAATGACAGGTTCGTACTCTCTTGTATCCGCACATGTTGTCAATGTAAA-----CTAATGTTATATTAATTTTTTTGTAGGTTACCATTGTTGACACTCCTGGTATACTGGAAAACCGAAAAAATTCAGAAAGAGGCTATTCCTTGAATGATGCCTTCCAGTGGTTCATTGATCGTGCCGATGCCATTTATATCGTGCTGGATCCAACGAAAGTGGACATCGGAGGGGAGTTAGCAGCAGTGGTGGACCAACTGAAAGGAAGAGATGTCCGTTTCATACTCAACAAAGCGGACATGATCCGTCGAAGCGACCTGATGCGTATAGTTGGACAACTCTTTTGGAATCTCTCTCCTCTAATGAGCAGCACCGAAGCCCCGGTGATCTACGCCGTGTCTCTCACCACACATCCTTACCATCCTTCTGCACCAGTCAATTTCCTTGCTGATCAGGAGAAGAATCTCTTCTATGACATGAAAACTACCCTAGACAAACGGGTAGAAAATAAAATTCTCTACGCCCGTAAACATGCTGTCCGAGTCAGGAATCACGCCAAAATGGTCGATTGTTACCTGGCCACCTATTACCGACATAAATCCATTTTCAGTAATAAGAGGAATGTTGCTAAATTAATTACAGAAAATCCACGGGATTACAATATTTACGATGGACTCTCTAGCATGACCAATATTAGCCGTTATGACATACCAAATCCATTGACCTACAAGGAGTTTTTCAAAATGCATCCTCTCTATGATTTCAAACCTTTGGCTTCGACTTGCAGCTACTTTCGAGGATGCCCTATGGAGAAACTGGATTTAGCAATATCAAAGGATATTCCGGAACTTCTTGCAAAATATAAAAAGGAAAAAAG
Nsilvanus_GermanyCove_N1017 AAATTAATTACGATTACCGGCATTTGTTCAATGATAAGAATTTTTCTGAAACGAGTTTCCCGCGAATCACAGCAAAAGGAATGTATTACATTTTCAAAGTTCTTACTCCGGACTGGGTACAATTTCCTATACGCATTTTCCTCATCGAGAGAAAATAGTTTTCAAACGGGTCATAAGGACAGGTTCGTACTCTCTTGTATCCGCACATGTTGTCAATGTAAA-----CTAATGTTATATTAATTTTTTTGTAGGTTACCATTGTTGACACTCCTGGTATACTGGAAAACCGAAAAAATTCAGAAAGAGGCTATTCCTTGAATGATGCCTTCCAGTGGTTCATTGATCGTGCCGATGCCATTTATATCGTGCTGGATCCAACGAAAGTGGACATCGGAGGGGAGTTAGCAGCAGTGGTGGACCAACTGAAAGGAAGAGATGTCCGTTTCATACTCAACAAAGCCGACATGATCCGTCGAAGCGACCTGATGCGTATAGTTGGACAACTCTTTTGGAATCTCTCTCCTCTAATGAGCAGCACCGAAGCCCCGGTGATCTACGCCGTGTCTCTCACCACACATCCTTACCATCCTTCTGCACCAGTCAATTTCCTTGCTGATCAGGAGAAGAATCTCTTCTATGACATGAAAACTACCCTAGACAAACGGGTAGAAAATAAAATTCTCTACGCCCGTAAACATGCTGTCCGAGTCAGGAATCACGCCAAAATGGTCGATTGTTACCTGGCCACCTATTACCGACATAAATCCATTTTCAGTAATAAGAGGAATGTTGCTAAATTAATTACAGAAAATCCACGGGATTACAATATTTACGATGGACTCTCTAGCATGACCAATATTAGCCGTTATGACATACCAAATCCATTGACCTACAAGGAGTTTTTCAAAATGCATCCTCTCTATGATTTCAAACCTTTGGCTTCGACTTGCAGCTACTTTCGAGGATGCCCTATGGAGAAACTGGATTTAGCAATATCAAAGGATATTCCGGAACTTCTTGCAAAATATAA------------
Nsilvanus_HeboMtn_N1029 AAAATAATTACGATTACCGGCATTTGTTCAATGATAAGAATTTTTCTGAAACGAGTTTCCCGCGAATCACAGCACAAGGAATGTATTACATTTTCAAAGTTCTTACTCCGGACTGGGTACAATTTCCTATACGCATTTTCCTCATCGAGAGAAAATAGTTTTCAAACGGGTCATAATGACAGGTTCGTACTCTCTTGTATCCGCACATGTTGTCAATGTAAA-----CTAATGTTATATTAATTTTTTTGTAGGTTACCATTGTTGACACTCCTGGTATACTGGAAAACCGAAAAAATTCAGAAAGAGGCTATTCCTTGAATGATGCCTTCCAGTGGTTCATTGATCGTGCCGATGCCATTTATATCGTGCTGGATCCAACGAAAGTGGACATCGGAGGGGAGTTAGCAGCAGTGGTGGACCAACTGAAAGGAAGAGATGTCCGTTTCATACTCAACAAAGCGGACATGATCCGTCGAAGCGACCTGATGCGTATAGTTGGACAACTCTTTTGGAATCTCTCTCCTCTAATGAGCAGCACCGAAGCCCCGGTGATCTACGCCGTGTCTCTCACCACACATCCTTACCATCCTTCTGCACCAGTCAATTTCCTTGCCGATCAGGAGAAGAATCTCTTCTATGACATGAAAACTACCCTAGACAAACGGGTAGAAAATAAAATTCTCTACGCCCGTAAACATGCTGTCCGAGTCAGGAATCACGCCAAAATGGTCGATTGTTACCTGGCCACCTATTACCGACATAAATCCATTTTCAGTAATAAGAGGAATGTTGCTAAATTAATTACAGAAAATCCACGGGATTACAATATTTACGATGGACTCTCTAGCATGACCAATATTAGCCGTTATGACATACCAAATCCATTGACCTACAAGGAGTTTTTCAAAATGCATCCTCTCTATGATTTCAAACCTTTGGCTTCGACTTGCAGCTACTTTCGAGGATGCCCTATGGAGAAACTGGATTTAGCAATATCAAAGGATATTCCGGAACTTCTTGCAAAATATAAAAAGGAAAAAAG
Nstupkai_BlowholeWOS_N285 -----------------------------------------------------------------------------GGAATGTATTACACTTTCAAATCTTTTACTTCGGACTGGGTAGAATTTCCTATACGCATTTTCCCCATCGAGAGAGAATAGTTGTCAAATAGATCATAAGGACAGGTTCGTACTCTCTTGTATCCGCACATGTTGTCAATGTAAACTGGGCTGATGTTATATTAATTTTCTTGTAGGTTACCATTGTTGACACTCCTGGTATACTGGAAAACCGAAAAAATTCAGAAAGAGGCTATTCCTTGAATGATGCCTTCCAGTGGTTCATTGATCGTGCCGATGCCATTTATATCGTGCTGGATCCAACGAAAGTGGACATCGGAGGGGAGTTAGCAGCAGTGGTGGACCAACTGAAAGGGAGAGATGTCCGTTTCATACTCAACAAAGCGGACATGATCCGTCGAAGCGACCTGATGCGAATAGTTGGACAACTCTTTTGGAATCTCTCTCCTCTCATGAGCAGCACTGAAGCACCAGTGATCTACGCCGTGTCTCTCACCACACATCCTTACCATCCTTCTGCACCAGTCAATTTCCTTGCTGATCAGGAGAAGAATCTCTTCTATGACATGAAAACTACCCTAGACAAACGGGTAGAAAATAAAATTCTCTATGCCCGTAAACATGCTGTCCGAGTCAGGAATCACGCCAAAATGGTCGATTGTTACCTGGCCACCTATTACCGACATAAATCCATTTTCAGTAATAAGAGGAATGTTGCTAAATTAATTACAGAAAATCCACGGGATTACAATATTTATGATGGACTCTCTAGCATGACCAATATTAGCCGTTATGACATACCAAATCCATTGACCTACAAGGAGTTTTTCAAAATGCATCCTCTTTATGACTTCAAACCTTTGGCTTCGACTTGCAGCTACTTTCGAGGATGTCCTATGGAGAAACTGGATTTAGCAATATCAAAGGATATCCCGGAACTTCT------------------------
Nstupkai_Blowing_N356 ---------------------------------------------------------------------CAGCACAAGGAATGTATTACACTTTCAAAATTTTTACTTCGGACTGGGTATAATTTCCTATACGCATTTTCCCCATCGAGAGAAAATAGTTGTCAAATAGATCATAAGGACAGGTTCGTACTCTCTTGTATCCGCACATGTTGTCAATGTAAACTGGGCTGATGTTATATTAATTTTCTTGTAGGTTACCATTGTTGACACTCCAGGTATACTGGAAAATCGAAAAAATTCAGAAAGAGGCTATTCCTTGAATGATGCCTTCCAGTGGTTCATTGATCGTGCCGATGCCATTTATATCGTGCTGGATCCAACGAAAGTGGACATCGGAGGGGAGTTAGCAGCAGTGGTGGACCAACTGAAAGGGAGAGATGTCCGTTTCATACTCAACAAAGCGGACATGATCCGTCGAAGCGACCTGATGCGAATAGTTGGACAACTCTTTTGGAATCTCTCTCCTCTCATGAGCAGCACTGAAGCCCCAGTGATCTACGCCGTTTCTCTCACCACACATCCTTACCATCCTTCTGCACCAGTCAATTTCCTTGCTGACCAGGAGAAGAATCTCTTCTATGACATGAAAACTACCCTAGACAAACGGGTAGAAAATAAAATTCTCTATGCCCGTAAACATGCTGTCCGAGTCAGGAATCACGCCAAAATGGTCGATTGCTACCTGGCCACCTATTACCGACATAAATCCATTTTCAGTAATAAGAGGAATGTTGCTAAATTAATTACAGAAAATCCACGGGATTACAATATTTACGATGGACTCTCTAGCATGACCAATATTAGCCGTTATGACATACCAAATCCATTGACCTACAAGGAGTTTTTCAAAATGCATCCTCTCTACGACTTCAAACCTTTGGCTTCGACTTGCAGCTACTTTCGAGGATGTCCTATGGAGAAATTGGATTTAGCAATATCAAA------------------------------------------
Nstygius_ObeLee_N0656 ----------------------------------------------------------------------------------------------------------------------------------------------CATCGAGAGAAAATAGTTGTCAAACAGGTCATAAGGACAGGTTCGTACTCTCTTGTATCTGCACATGTTGTCAATGTAAACTGGGCTAATATTATATTAATTATCTTGTAGGTTACCATTGTTGACACTCCTGGTATACTGGAAAACCGAAAAAATTCAGAAAGAGGCTATTCCTTAAATGATGCCTTCCAATGGTTCATTGATCGTGCCGATGCCATTTATATCGTGCTGGATCCAACGAAAGTGGACATCGGAGGGGAGTTAGCAGCAGTGGTGGACCAACTGAAAGGGAGAGATGTCCGTTTCATCCTCAATAAAGCGGACATGATCCGTCGCAGCGACCTGATGCGTATAGTTGGACAACTCTTTTGGAATCTCTCTCCTCTAATGAGCAGCACTGAAGCCCCGGTGATCTACGCCGTATCTCTCACCACACATCCTTACCATCCTTCTGCACCAGTCAATTTCCTTGCTGATCAGGAGAAGAATCTCTTCTATGACATGAAAACTACCCTAGACAAACGGGTAGAAAATAAAATTCTCTATGCCCGTAAACATGCTGTCCGAGTCAGGAATCACGCCAAAATGGTCGATTGCTACCTGGCCACCTATTACCGACATAAATCCATTTTCAGCAATAAGAGGAATGTTGCTAAATTAATTACAGAAAATCCACGGGATTACAATATTTACGATGGACTCTCTAGCATGACCAATATTAGCCGTTATGACATACCAAATCCATTAACCTACAAGGAGTTTTTCAAAATGCATCCTCTTTATGACTTCAAACCTTTGGCTTCGACTTGCAGCTACT-------------------------------------------------------------------------------------
Nstygius_RavenB_N1022 AAA-TAATTACGATTACCGGCATTTGTTCAATGATAAGAATTTTTCTGAAACGAGTTTCCCGCGAATCGCAGCACAAAGAATGTATTACACTTTCAAAGTTCTTACTCCGGACTGGGTACAATTTTCTATACGCATTTTCCCCATCGAGAGAAAATAGTTGTCAAACAGGTCATAAGGACAGGTTCGTACTCTCTTGTATCTGCACATGTTGTCAATGTAAACTGGGCTAATATTATATTAATTATCTTGTAGGTTACCATTGTTGACACTCCTGGTATACTGGAAAACCGAAAAAATTCAGAAAGAGGCTATTCCTTAAATGATGCCTTCCAATGGTTCATTGATCGTGCCGATGCCATTTATATCGTGCTGGATCCAACGAAAGTGGACATCGGAGGGGAGTTAGCAGCAGTGGTGGACCAACTGAAAGGGAGAGATGTCCGTTTCATCCTCAATAAAGCGGACATGATCCGTCGCAGCGACCTGATGCGTATAGTTGGACAACTCTTTTGGAATCTCTCTCCTCTAATGAGCAGCACTGAAGCCCCGGTGATCTACGCCGTATCTCTCACCACACATCCTTACCATCCTTCTGCACCAGTCAATTTCCTTGCTGATCAGGAGAAGAATCTCTTCTATGACATGAAAACTACCCTAGACAAACGGGTAGAAAATAAAATTCTCTATGCCCGTAAACATGCTGTCCGAGTCAGGAATCACGCCAAAATGGTCGATTGCTACCTGGCCACCTATTACCGACATAAATCCATTTTCAGCAATAAGAGGAATGTTGCTAAATTAATTACAGAAAATCCACGGGATTACAATATTTACGATGGACTCTCTAGCATGACCAATATTAGCCGTTATGACATACCAAATCCATTAACCTACAAGGAGTTTTTCAAAATGCATCCTCTTTATGACTTCAAACCTTTGGCTTCGACTTGCAGCTACTTTCGAGGATGCCCTATGGAGAAACTGGATTTAGCA--------------------------------------------------
Ntempletoni_BaldMtns_N950 AAAATAATTACGATTACCGGCATTTGTTCAATGATAAGAATTTTTCTGAAGCGGGTTTCCCGCGAATCGCAGCACAAGGAATGTATTACACTTTCAAAGTTTTTACTCCGGACTGGGTACAATTTCCTATACGCATTTTCCCCAGCGGGAGAAAATAGTTGTGAAACAGGTCATAAGGACAGGTTCCTACTCTCTTGTATCCGCACATGCTGTCAATGTAAACTGGGCTAATGTTATATTAATTTTTTTGTAGGTTACCATTGTTGACACTCCTGGTATACTGGAAAACCGAAAAAATTCAGAAAGAGGCTATTCCTTGAATGATGCCTTCCAGTGGTTCATTGATCGTGCCGATGCCATTTATATCGTGCTGGATCCAACGAAAGTGGACATCGGAGGGGAGTTAGCAGCAGTGGTGGACCAACTGAAAGGGAGAGATGTCCGATTCATACTCAACAAAGCGGACATGATCCGTCGAAGCGACCTGATGCGAATAGTTGGACAACTCTTTTGGAATCTCTCTCCTCTAATGAGCAGCACTGAAGCCCCGGTGATCTACGCCGTGTCTCTCACCACACATCCTTACCATCCTTCTGCGCCAGTCAATTTCCTTGCTGATCAGGAGAAGAATCTCTTCTATGACATGAAAACTACCCTAGACAAACGGGTAGAAAATAAAATTCTCTATGCCCGTAAACATGCTGTCCGAGTCAGGAATCACGCCAAAATGGTCGATTGCTACCTGGCCACCTATTACCGACATAAATCCATTTTCAGTAATAAGAGGAATGTTGCTAAATTAATTACAGAAAATCCACGGGATTACAATATTTACGATGGACTCTCTAGCATGACCAATATCAGCCGTTATGACATACCAAATCCATTGACCTACAAGGAGTTTTTCAAAATGCATCCTCTCTATGACTTCAAACCTTTGGCTTCGACTTGCAGCTACTTTCGAGGATGCCCTATGGAGAAACTGGATTTAGCAATATCAAAGGATATTCCGGAACTTTTTGCAAAATATAAAAAGGAAAAGAG
Ntempletoni_ClarksCreek_N945 AAAATAATTACGATTACCGGCATTTGTTCAATGATAATAATTTTTCTGAAGCGGGTTTCCCGCGAATCGCAGCACAAGGAATGTATTACACTTTCAAAGTTTTTACTCCGGACTGGGTACAATTTCCTATACGCATTTTCCCCAGCGGGAGAAAATAGTTGTGAAACAGGTCATAAGGACAGGTTCCTACTCTCTTGTATCCGCACATGCTGTCAATGTAAACTGGGCTAATGTTATATTAATTTTTTTGTAGGTTACCATTGTTGACACTCCTGGTATACTGGAAAACCGAAAAAATTCAGAAAGAGGCTATTCCTTGAATGATGCCTTCCAGTGGTTCATTGATCGTGCCGATGCCATTTATATCGTGCTGGATCCAACGAAAGTGGACATCGGAGGGGAGTTAGCAGCAGTGGTGGACCAACTGAAAGGGAGAGATGTCCGATTCATACTCAACAAAGCGGACATGATCCGTCGAAGCGACCTGATGCGAATAGTTGGACAACTCTTTTGGAATCTCTCTCCTCTAATGAGCAGCACTGAAGCCCCGGTGATCTACGCCGTGTCTCTCACCACACATCCTTACCACCCTTCTGCGCCAGTCAATTTCCTTGCTGATCAGGAGAAGAATCTCTTCTATGACATGAAAACTACCCTAGACAAACGGGTAGAAAATAAAATTCTCTATGCCCGTAAACATGCTGTCCGAGTCAGGAATCACGCCAAAATGGTCGATTGCTACCTGGCCACCTATTACCGACATAAATCCATTTTCAGTAATAAGAGGAATGTTGCTAAATTAATTACAGAAAATCCACGGGATTACAATATTTACGATGGACTCTCTAGCATGACCAATATTAGCCGTTATGACATACCAAATCCATTGACCTACAAGGAGTTTTTCAAAATGCATCCTCTCTATGACTTCAAACCTTTGGCTTCGACTTGCAGCTACTTTCGAGGATGCCCTATGGAGAAACTGGATTTAGCAATATCAAAGGATATTCCGGAACTTTTTGCAAAATATAAAAAGGAAAAGAG
Ntempletoni_ScronceCreekRd_N1223 AAAATAATTACGAATACCGGCATTTGTTCAATGATAAGAATTTTTCTGAAGCGGGTTTCCCGCGAATCGCAGCACAATGAATGTATTACACTTTCAAAGTTTTTACTCCGGACTGAGTACAATTTCCTATACGCATTTTCCCCAGCGGGAGAAAATAGTTGTGAAACAGGTCATAAGGACAGGTTCCTACTCTCTTGTATCCGCACATGCTGTCAATGTAAACTGGGCTAATGTTATATTAATTTTTTTGTAGGTTACCATTGTTGACACTCCTGGTATACTGGAAAACCGAAAAAATTCAGAAAGAGGCTATTCCTTGAATGATGCCTTCCAGTGGTTCATTGATCGTGCCGATGCCATTTATATCGTGCTGGATCCAACGAAAGTGGACATCGGAGGGGAGTTAGCAGCAGTGGTGGACCAACTGAAAGGGAGAGATGTCCGATTCATACTCAACAAAGCGGACATGATCCGTCGAAGCGACCTGATGCGAATAGTTGGACAACTCTTTTGGAATCTCTCTCCTCTAATGAGCAGCACTGAAGCCCCGGTGATCTACGCCGTGTCTCTCACCACACATCCTTACCATCCTTCTGCGCCAGTCAATTTCCTTGCTGATCAGGAGAAGAATCTCTTCTATGACATGAAAACTACCCTAGACAAACGGGTAGAAAATAAAATTCTCTATGCCCGTAAACATGCTGTCCGAGTCAGGAATCACGCCAAAATGGTCGATTGCTACCTGGCCACCTATTACCGACATAAATCCATTTTCAGTAATAAGAGGAATGTTGCTAAATTAATTACAGAAAATCCACGGGATTACAATATTTACGATGGACTCTCTAGCATGACCAATATTAGCCGTTATGACATACCAAATCCATTGACCTACAGGGAGTTTTTCAAAATGCATCCTCTCTATGACTTCAAACCTTTGGCTTCGACTTGCAGCTACTTTCGAGGATGCCCTATGGAGAAACTGGATTTAGCAATATCAAAGGATATTCCGGAACTTTTTGCAAAATATAAAAAGGAAAAGAG
Ntennessensis_IndianCave_N052 AAAATAATTACGATTACCGGCATTTGTTCAATGATAAGAATTTTTCTGAAACGAGTTTCCCGCGA---------------------------------------------------------------ATACGCATTTTCCTCATCGAGAGAAAATAGTTGTCAAAAGGGTCATAAGGACAGGTTCGTACTCTCTTGTATCCGCACATGTTGTCAATGAAAACTGAGCTAATGTTATATTAATTTTCTTGTAGGTTACCATTGTTGACACTCCTGGTATATTGGAAAACCGAAAAAATTCAGAAAGAGGCTATTCCTTGAATGATGCCTTCCAGTGGTTCATTGATCGTGCCGATGCCATTTATATCGTGTTGGATCCAACGAAAGTGGATATCGGAGGGGAGTTAGCAGCAGTGGTGGACCAACTGAAAGGAAGAGATGTCCGTTTCATACTCAACAAAGCGGACATGATCCGTCGAAGCGACCTGATGCGTATAGTTGGACAACTCTTTTGGAATCTCTCTCCTCTAATGAGCAGCACTGAAGCCCCGGTGATCTACGCCGTGTCTCTCACCACCCATCCTTACCATCCTTCTGCACCAGTCAATTTCCTTGCTGATCAGGAGAAGAATCTCTTCTATGACATGAAAACTACCCTAGACAAACGGGTAGAAAATAAAATTCTCTACGCCCGTAAACATGCTGTCCGAGTCAGGAATCACGCCAAAATGGTCGATTGCTACCTGGCCACCTATTACCGACATAAATCCATTTTCAGTAATAAGAGGAATGTTGCTAAATTAATTACAGAAAATCCACGGGATTACAATATTTACGATGGACTCTCTAGCATGACC--------------------------------------------------------------------------------------------------------------------------------------------------------------------------------------------
Ntennessensis_LittleStony_N645 AAAATAATTACGATTAATAATT--------ACGATAAGAATTTTTCTGAAACGAGTTTCCCGCGA---------------------------------------------------------------ATACGCATTTTCCTCATCGAGAGAAAATAGTTGTCAAAAGGGTCATAAGGACAGGTTCGTACTCTCTTGTATCCGCACATGTTGTCAATGTAAACTGAGCTAATGTTATATTAATTTTCTTGTAGGTTACCATTGTTGACACTCCTGGTATATTGGAAAACCGAAAAAATTCAGAAAGAGGCTATTCCTTGAATGATGCCTTCCAGTGGTTCATTGATCGTGCCGATGCCATTTATATCGTGCTGGATCCAACGAAAGTGGACATCGGAGGGGAGTTAGCAGCAGTGGTGGACCAACTGAAAGGAAGAGATGTCCGTTTCATACTCAACAAAGCGGACATGATCCGTCGAAGCGACCTGATGCGTATAGTTGGACAACTCTTTTGGAATCTCTCTCCTCTAATGAGCAGCACTGAAGCCCCGGTGATCTACGCCGTGTCTCTCACCACCCATCCTTACCATCCTTCTGCACCAGTCAATTTCCTTGCTGATCAGGAGAAGAATCTCTTCTATGACATGAAAACTACCCTAGACAAACGGGTAGAAAATAAAATTCTCTACGCCCGTAAACATGCTGTCCGAGTCAGGAATCACGCCAAAATGGTCGATTGCTACCTGGCCACCTATTACCGACATAAATCCATTTTCAGTAATAAGAGGAATGTTGCTAAATTAATTACAGAAAATCCACGGGATTACAATATTTACGATGGACTCTCTAGCATGACCAATATTAGCCGTTATGACATACCAAATCCATTGACGTACAAGGAGTTTTTCAAAATGTATCCTCTCTATGACTTCAAACCTTTGGCTTCGACTTGCAGCTACTTTCGAGGATGCCCTATGGAGAAACTGGATTTAGCAATATCAAAGGATATTCCGGAACTTCTTGCAAAATATAAAAAGGACAAGAG
Ntennessensis_Watauga_N1046 ---------------------------------------------------------------------------------------------------------------------------------------------------------------------------CATAAGGACAGGTTCGTACTCTCTTGTATCCGCAGATGTTGTCAATGTAAACTGAGCTAATGTTATATTAATTTTCTTGTAGGTTACCATTGTTGACACTCCTGGTATATTGGAAAACCGAAAAAATTCAGAAAGAGGCTATTCCTTGAATGATGCCTTCCAGTGGTTCATTGATCGTGCCGATGCCATTTATATCGTGCTGGATCCAACGAAAGTGGACATCGGAGGGGAGTTAGCAGCAGTGGTGGACCAACTGAAAGGAAGAGATGTCCGTTTCATACTCAACAAAGCGGACATGATCCGTCGAAGCGACCTGATGCGTATAGTTGGACAACTCTTTTGGAATCTCTCTCCTCTAATGAGCAGCACTGAAGCCCCGGTGATCTACGCCGTGTCTCTCACCACCCATCCTTACCATCCTTCTGCACCAGTCAATTTCCTTGCTGATCAGGAGAAGAATCTCTTCTATGACATGAAAACTACCCTAGACAAACGGGTAGAAAATAAAATTCTCTACGCCCGTAAACATGCTGTCCGAGTCAGGAATCACGCCAAAATGGTCGATTGCTACCTGGCCACCTATTACCGACATAAATCCATTTTCAGTAATAAGAGGAATGTTGCTAAATTAATTACAGAAAATCCACGGGATTACAATATTTACGATGGACTCTCTAGCATGACCAATATTAGCCGTTATGACATACCAAATCCATTGACGTACAAGGAGTTTTTCAAAATGCATCCTCTCTATGACTTCAAACCTTTGGCTTCGACTTGCAGCTACTTTCGAGGATGCCCTATGGAGAAACTGGATTTAGCAATATCAAAGGATATTCCGGAACTTCTTGCAAAATATAAAAAGGAAAAGAG
