# Supplementary material for: ﻿New species in old mountains: integrative taxonomy reveals ten new species and extensive short-range endemism in Nesticus spiders (Araneae, Nesticidae) from the southern Appalachian Mountains
Source: Zookeys. 2023 Feb 3;1145:1–130. doi: 10.3897/zookeys.1145.96724 (PMC10208238; doi:10.3897/zookeys.1145.96724)
Supplement: Supplementary material 4 — Input alignments, analysis log files, and output tree files [file zookeys-1145-001_article-96724__-s004.zip › uce-200903 (modified).phy]

 85 595
Nesticus_nahaunus_Mexico_G2881 -------------------------------------------------------------------------------------------GCACCTAAAAGTTATTGATTAAGGATGTGATCTGAGACTAAAATTCATATAAATTATACTTTTCAGCTGATCGGGCGAAGCAAATTAAAACCGTAGCAATAATTAATGAAGATCCAACTGAAAAACTCATTAGAGAACTGCGTCAGGAAAATGACCGCTTGAAACGAATGCTGGATAAGGGAGCTATGGATGTTCCTATACAACCAGGAATGACAGAAGAAGGTATG----GGATATTTTATTTACTTTTTTGATAAATACACCTAC----------AGGGTTCCGAAAATATCTTAGACATATATCAACAGAAGCCCGAGTACCATTCCTTGCGAAGTGAAAGGAGTA---TTTTATCTTGCTATAGGTATAACTCTTTACTTATATGCTAATT---------------------ATGAATTGTATTTTTTTTTATTTTAGGAAAATTTGT----------GATTTTTTGCTAACATACGTTAAAAA------AAACTCTTAG
Narcheri_Cheaha_N023 GTTGTCACATGCTTGCACAAATTAAACTCTAACCATTAACTTCACATTTCGCTACAACAATCTACTATCCAAATTAAAAAATTGTAACACCGCATCTGAAAGTTGTTAATTAATGATGTGATCTGAGACTAAAATTCATATGAACCATATTTTTCAGCTGATCGGGCCAAACAAATTAAAACTGTAGCAATAATTAATGAAGATCCAACTGAAAAACTCATTAGAGAACTGCGTCAAGAAAATGAACGCTTGAAACGAATGTTGGATAAGGGAGCTATGGATGTTCCTATACAACCAGGAATGACAGAAGAAGGTATGGAGATAATGTTTTATTTACTTTTTTGGTTAATAAGCCTACTTTTGAATTTAGGGTCCCAAATATACCGTAGCTCTATATAAAAGGGGTCC-GAGTACCAAACG-----AAGTGAAAGGAGAATTTTTTTACATTTGTACAGATTTAACTTTTGATAGATATGTTAGTTGAATGGTATATCCCAAATATT-------------TTTTTTAATTATTGGTTGCATAA----------TGTTTAG-----------------------------------
Narcheri_MillShoalCreek_N727 ------------------------------------------------------------------------------------------------------------------------------GACTGAAATTCGTATGAACCATACCTTTCAGCTGATCGGGCCAAACAAATTAAAACTGTAGCAATAATTAATGAAGATCCAACTGAAAAACTCATTAGAGAACTGCGTCAAGAAAATGAACGCTTAAAACGAATGCTGGATAAGGGAGCTATGGATGTTCCGATACAACCAGGAATGACAGAAGAAGGTATGGAGATAATGTTGTATTTACTTTTTTGGTTAATAAGCCTACTTTTGAATTTAGGGTCCAAAATA----------------------------------------------------------------------------------------------------------------------------------------------------------------------------------------------------------------------
Nbarri_Bishop_N1072 -------------TGCACAAACTAAACTCTAACCACTAACTGCACATTTCGCTACAACAATTTCGCACCCAAATTAAAAAATTGTAACACTGCACCTGAAAGTTGTTAATTA-TGATGTGATCTGCGACTGAAATTCATATGAACCATACTTTTCAGCTGATCGGGCCAAACAAATTAAAACTGTAGCAATAATTAATGAAGATCCAACTGAAAAACTCATTAGAGAGCTGCGTCAAGAAAATGAACGCTTGAAACGAATGCTGGATAAGGGAGCTATGGATGTTCCCATACAACCAGGAATGTCAGAAGAAGGTATGGAGATAATATTTTACTTGCTTTTTTGGTTAATATCCCTGCCTTTGGATTGAGGGTCAAGGAAATACCTTAGCCATATATAAAAGGGGGTCCGAGTATCAGCCCTTGCGAAGTGAGAGGAGGATGTTTTTACATTAATACAGATTTAACCCTTTC--------AGGGGCGGTAAATTT----------------------------------------------------------------------------------------------------
Nbarri_LostCoveCave_N0065 GTTGTCACATGCTTGCACAAACTAAACTCTAACCACTAACTGCACATTTCGCTACAACAATTTCGCACCCAAATTAAAAAATTGTAACACTGCACCTGAAAGTTGTTAATTA-TGATGTGATCTGCGACTGAAATTCATATGAACCATACTTTTCAGCTGATCGGGCCAAACAAATTAAAACTGTAGCAATAATTAATGAAGATCCAACTGAAAAACTCATTAGAGAGCTGCGTCAAGAAAATGAACGCTTGAAACGAATGCTGGATAAGGGAGCTATGGATGTTCCCATACAACCAGGAATGTCAGAAGAAGGTATGGAGATAATATTTTACTTGCTTTTTTGGTTAATATCCCTGCCTTTGGATTGAGGGTCAAGGAAATACCTTAGCCATATATAAAAGGGGGTCCGAGTATCAGCCCTTGCGAAGTGAGAGGAGGATTTTTTTACATTAATACAGATTTAACCCTTTC--------AGGGGCGGTAAATTTGCATCTAATTACAGTATTTTCATAGTATTGCGCATCTAATTTAAATATGTTTCGCCCTCCACCGCCCCTGAAAGGGTTTGGTAAATAGTGAACACCTGGA
Nbarri_eyed_ClayCave_G2082 GTTGTCACATGCTTGCACAAACTAAACTCTAACCACTAACTGCACATTTCGCTACAACAAATTCGCACCCAAATTAAAAAATTGTAACACCGCACCTGAAAGCTGTTAATTAATTATGTGATCTGCGACTAAAATTCATACGAACCATACTTTTCAGCTGATCGGGCCAAACAAATTAAAACTGTAGCAATAATTAATGAAGATCCAACTGAAAAACTCATTAGAGAGCTGCGTCAAGAAAATGAACGCTTGAAACGAATGCTGGATAAGGGAGCTATGGATGTTCCCATACAACCAGGAATGTCAGAAGAAGGTATGAAGATAATATTCTACTTACTTTTTTGATTAATATCCTTGCCTTTGCATTGAGGGTCAAGAAAATACATTAGCCATATATAAAAGGGGATCCGAGTATCAGCCCTTGCGAAGTGAGAGGAGGATT-TTTTACATTAATACAGATTTAACTCTTCATATATATGAGGAACGGGTAATAAAACCGGACTTGTCCAATTTTTATATTTTTTTACTTTTTGTCCTCCTATAACTCACCTTTATTTACCTCCGAAATATTCCAATAAAAAGTGAACCCATCAA
Nbarrowsi_Gregorys_N270 ----------------------------------------------------------------------------------------------------------------------------------------------------------------------------------AAACTGTAGCAATAATTAATGAAGATCCGACTGAAAAACTCATTAGAGAGCTGCGTCAAGAAAATGAACGCCTGAAACGAATGTTGGATAAGGGAGCTATGGATGTTCCTATACAACCAGGAATGTCAGAAGAAGGTATGGAGATAATATTTTACTTACTTTTTTGGTTAATATCCCTGCCTTCGGATTGAGGGTCAAGAAACTACCTTAACCATATATAAAAGTAGTAG-------------------------------------------------------------------------------------------------------------------------------------------------------------------------------------------
Nbarrowsi_Tuckaleechee_N360 -----CACATGCATGCACAAACTAAACTCTAACCACTAACTGCACATTTCGCTACAACAATTTCGCACCCAAATTAAAAAGTTGTAACACCGCACCGAAAAGTTGTTAGTTAATGATGTGATCTGCGACTGAAATTCATATGAACCATACTTTTCAGCTGATCGGGCCAAGCAAATTAAAACTGTAGCAATAATTAATGAAGATCCGACTGAAAAACTCATTAGAGAGCTGCGTCAAGAAAATGAACGCCTGAAACGAATGTTGGATAAGGGAGCTATGGATGTTCCTATACAACCAGGAATGTCAGAAGAAGGTATGGAGATAATATTTTACTTACTTTTTTGGTTAATATCCCTGCCTTCGGATTGAGGGTCAAGAAAATACCTTAACCATATATAAAAGTAGGTCCGAGTATCAGCCCTTGCGAAGTGAAAGAAGGATTTTTTTACATTAATACAGATTTAAGTCTTCATATATATGAGGAGCGGGTA--------------------------------------------------------------------------------------------------------
Nbishopi_DryFalls_N150 GTTGTCACATGCTTGCACAAACTAAACTCTAACCACTAACTGCACGTTTCGCTACAACAATTTTGCACCCAAATTAAAAAATTGTCACACCGCACCTGAAAGTTGTTAATTAATGATGTTATCTGCGACTGAAATTCATATGAACCATACTTTTCAGCTGATCGAGCCAAACAAATTAAAACTGTAGCAATAATTAATGAAGATCCAACTGAAAAACTCATTAGAGAGCTGCGTCAAGAAAATGAACGCTTGAAACGAATGCTGGATAAGGGAGCTATGGATGTTCCCATACAACCAGGAATGTCAGAAGAAGGTATGGAGATAATATTTTACTTGCTTTTTTGGTTAATATACCTGCCTTTGGATTGAGGGTCAAGAAAATACCTTAGCCATATATAAAAGGGGATCCGAGTATCAGCCCTTGCGAAGTGAGAGGAGGATTTTTTTACATTAATACAAATTTAACTCTTCATATATATGAGGAGCGGGTAATATAACCGGACTTGTCCAATTTTTATATTTTTTTACTTTTTGTCCTCCTATACCTCACCTTTATTTACCTCCGAAATATTTC---------------------
Nbishopi_PoleCr_Chattooga_N885 GTTGTCACATGCTTGCGCAAACTAAACTCTAACCACTATCTGCACATTTCGCTACAACAATTTCGCACCCAAATTAAAAAATTGTAACACCGCACCTAAAAATTGTTAATTAATGATGTTATCTGCGACTGAAAATCATCTGAACCATACTTTTCAGCTGATCGGGCCAAACAAATTAAAACTGTAGCAATAATTAATGAAGATCCAACTGAAAAACTCATTAGAGAGCTGCGTCAAGAAAATGAACGCCTGAAACGAATGCTGGATAAGGGAGCTATGGATGTTCCCATACAACCAGGAATGTCAGAAGAAGGTATGGAGATAATATTTTACTTGCTTTTTTGGTTAATATACCTGCCTTTGGATTGAGGGTCAAGAAAATACCTTAGCCATATATAAAAGGGGGTCCGAGTATCAGCCCTTGCGAAGTGAGAGAAGGATTTTTTTACATTACTACAAATTTAACTCTTCATATATATGATGAGCGGGTAATATAACCGGACTTGTCCAATTTTTATATTTTTTTACTTTTTGTCCTCCTATAACTCACCTTTATTTACCTCCGAAATATTTCAATAAAAAGTGAACCCCTCAA
Nbishopi_StandingIndian_N131 ---------------------------------------------------------------------------------TTGTAACACCGCACCTAAAAATTGTTAATTAATGATGTTATCTGCGACTGAAAATCATCTGAACCATACTTTTCAGCTGATCGGGCCAAACAAATTAAAACTGTAGCAATAATTAATGAAGATCCAACTGAAAAACTCATTAGAGAGCTGCGTCAAGAAAATGAACGCCTGAAACGAATGCTGGATAAGGGAGCTATGGATGTTCCCATACAACCAGGAATGTCAGAAGAAGGTATGGAGATAATATTTTACTTGCTTTTTTGGTTAATATACCTGCCTTTGGATTGAGG--------------------------------------------------------------------------------------------------------------------------------------------------------------------------------------------------------------------------------
Nbrimleyi_RumblingBald_N241 GTTGTCACATGCTTGCACAAACTAAACTCTAACCACTAACTGCACATTTCGCTACAACAAATTCGCA-----ATTAAAAAATTGTAACACCTCACCTGAAAGTTGTTAATTAATGATGTGATCTGCGACTAAAATTCATATGAACCATACTTTTCAGCTGATCGGGCCAAACAAATTAAAACTGTAGCAATAGTTAATGAAGATCCAACTGAAAAACTCATTCGAGAGCTGCGTCAAGAAAATGAACGCTTGAAACGAATGCTGGATAAAGGAGCCATGGATGTTCCCATACAACCAGGAATGTCAGAAGAAGGTATGGAGATAATATTTTACTTACTTTTTTGGTTCATATCCCTGCCTTTGGATTGAGGGTCAAGAAAATACCTTAGCCATATATAAAAGAAGGTCCGAGTATCAGCCCTTGCGAAGTGAAAGAAGGATTTTTTTACATTAATACAGATTTAACTCTTGA------------------GATTAAACCTAACTTGTCCTATTTTTATATTTTTTTACTTTTTGTCCTCCTATAACTCACCTTTATTTACCTCCGAAATATTTGAATAAAAAGTGAACCCCTCAA
Ncanei_Egypt_N958 -------------------------------------------------------------------------------------------------------------------------------------------------------------------------------TTAAAAATGTAGCAATAGTTAATGAAGATCCAACTGAAAAACTCATTCGAGAGCTGCGTCAAGAAAATGAACGCTTGAAACGAATGCTGGATAAAGGAGCCATGGATGTTCCCATACAACCAGGAATGTCAGAAGAAGGTATGGAGATAATATTTTACTTACTTTTTTGGTTCATATCCCTGCCTTTGGATTGAGAGCCAAGAAAATACCTTAGCCATAGATAAAAGAAGGTC-------------------------------------------------------------------------------------------------------------------------------------------------------------------------------------------
Ncarolinensis_Grandfather_N218 -------------------------------------------------------------------------------------------------------------------------------------------------------------------------------TTAAAACAGTAGCAATAATTAATGAAGATCCAACTGAAAAACTCATTAGAGAGCTGCGTCAAGAAAATGAACGCTTGAAACGCATGCTGGATAAGGGAGCTATGGATGTTCCCATACAACCAGGAATGTCAGAAGAAGGTATGAAGATAATATTCTACTTACTTTTTTGATTAATATCCTTGCCTGTGCATTGAGGGTCAAGAAAATACAT------TATATAAAAGAGGATCCGAGTATCAGCCCTTGCGAAGTGAGAGGAGGATTTTTTTACATTAATACAGATTTAACTCTTCATATATATGAGGAGCGGGTAATAAAACCGGACTTGTCCAATTTTTATATTTTTTTACTTTTTGTCCTCCTATAACTCACCTTTATTTACCTCCGAAATATTTCAATAAAAAGAGGTTTTGTTCA
Ncarteri_English_N031 GTTGTCACCTTCTTGCACAAACTAAACTCTAACCACTAACTGCACATTTCACTACAACCATTTCGCACCCAAATTAAAAAATTGTAACACCGCACCTGAAAGTTCTTAATTAATGATGTTATCTGCGACTGAAATTCATATGAACGATACTTTTCAGCTGATCGGGCCAAACAAATTAAAACTGTAGCAATAATTAATGAAGATCCAACTGAAAAACTCATTAGAGAGCTGCGTCAAGAAAATGAACGCTTGAAACGAATGCTGGATAAGGGAGCTATGGATGTTCCCATACAACCAGGAATGTCAGAAGAAGGTATGGAGATAATATTTTACTGGCTTTTTTGGTTAATATCCCTGCCTTTGGATTGAGGGTCAAGAAAATACCTTAGCCATATATAAAAGGGGGTCCGAGTATCAGCCCTTGCGAAGTG--------------------------------------------------------------------------------------------------------------------------------------------------------------------
Ncarteri_LaurelCave_nearTYPE_N0296 --------------------------------------------CATTTCGCTACAACCATTTCGCACCCAAATTAAAAAATTGTAACACCGCACCTGAAAGTTGTTAATTAATTATGTGATCTGCGACTGAAATTCATATGAACCATACTTTTCAGCTGATCGGGCCAAACAAATTAAAACTGTAGCAATAATTAATGAAGATCCAACTGAAAAACTCATTAGAGAGCTGCGTCAAGAAAATGAACGCTTGAAACGAATGCTGGATAAGGGAGCTATGGATGTTCCCATACAACCAGGAATGTCAGAAGAAGGTATGGAGA---TATTTTACTTGCTTTTTTGGTTAATATCCCTGCCTTTGGATTGAGAGTCAAGAAAATACCTTAGCCATATATAAAAGAGGGTCCGAGTATCAGGCCTTGCGAAGTGAGAGGAGG------------------------------------------------------------------------------------------------------------------------------------------------------------
Ncarteri_PilotMtn_G2185 -----------------CAAACTAAACTCTAACCACTAACTGCACATTTCGCTACAACCATTTCGCACCCAAATTAAAAAATTGTAACACCGCACCTGAAAGTTGTTAATTAATGATGTGATCTGCGACTGAAATTCATATGAACCATACTTTTCAGCTGATCGGGCCAAACAAATTAAAACTGTAGCAATAATTAATGAAGATCCAACTGAAAAACTCATTAGAGAGCTGCGTCAAGAAAATGAACGCTTGAAACGAATGCTGGATAAGGGAGCTATGGATGTTCCCATACAACCAGGAATGTCAGAAGAAGGTATGGAGATAATATTTTGCTTGCTTTTTTGGTTAATATCCCTGCCTTTGGATTGAGAGTCAAGAAAATACCTTAGCCATATATAAAAGGGGGTCCGAGTATCAGGCTTTGCGAAGTGAGAGGAGGATTTTTTTACATTAATATAGATTTAACTCTTCATATATATGAGGAGCGGGTAATATAACCAGACTTGTCCAAATTTTATATTTTTTTACTTTTTGTCCTCCTATAACTCACCTTTATTTACCTCCGAAATATTTCAATAAAAAGTGAACCCCTCAA
Ncarteri_Pitchfork_N363 --------------------------GCTCAACCA--ATCTGCACATTTCGCTACAACAATTTCGCACCCAAATTAAAAAATTGCAACACCGCACCTAAAAGTTGTTAATTAATGATGTTATCTGCGACTGAAAATCATCTGAACCATACTTTTCAGCTGATCGAGCCAAACAAATTAAAACTGTAGCAATAATTAATGAAGATCCAACTGAAAAACTCATTAGAGAGCTGCGTCAAGAAAATGAACGCCTGAAACGAATGCTGGATAAGGGAGCTATGGATGTTCCCATACAACCAGGAATGTCAGAAGAAGGTATGGAGATAATATTTTACTTACTTTTTTGGTTAATATCCCTGCCTTTGGATTGAGGGTCAAGAAAAAACTTTAGCCATATATAAAAGAGG----GAGTATCAGCCCTTGCGAAGTGAGAGGAGGATTTCTTTACATTAATACAGATTTAACTCTTCATATATATGAGGAGCGAGTAATATAACCGGACTTGCCCAATTTTTATATTTTTTTACTTTTTGTCCTCCTATAACTCACCTTTATTTACCTCCGAAATATTTCAATAAAAAGTGAACCCCTCAA
Ncarteri_WeberCty_N1044 -----TACCTTCTTGCACAAACTAAACTCTAACCACTAACTGCCCATTTCGCTACAACCATTTCGCACCCAAATTAAAAAATTGTAACACCGCACCTAAAAGCTGTTAATTAATGATGTGATCTGCGACTGAAATTCATATCAACCATACTTTTCAGCTGATCGGGCCAAACAAATTAAAACTGTAGCAATAGTTAATGAAGATCCAACTGAAAAACTCATTAGAGAGCTGCGTCAAGAAAATGAACGCTTGAAACGAATGCTGGATAAGGGAGCTATGGATGTTCCCATACAACCAGGAATGTCAGAAGAAGGTATGGAGATAATATTTTACTTGCTTTTTTGGTTAATATCCCTGCCTTTGGATTGAGAGTCAAGAAAATACCTTAGCCATATATAAAAGGGGGTCCGAGTATCAGGCCTTGCGAAGTGAGAGGAGGATTTTTTTACATTAATACAGATTTAACTCTTCATATATATGAGGAGCGGGTAATATAACCAGACTTGTCCTATTTTTATATTTTTTTACTATTTGTCCTCCTATAACTCACCTTTATTTACCTCCGAAATATTTCAATAAAAAGTGAACTCCTCAA
Ncarteri_div__RainbowCave_G2089 GTTGTCAGATGCTTGCACAAACTAAACTCAAACCATTAGCTGCACATTTCGCCACAACAAGTTAGCACCCAAATTAAAAATTTTTAGCACCGCCCCTGAAAGTTGTTAATTA---ATGTGATCTGCGACTAAAATTCATATGAACCATACATTTCAGCTGATCGAGCCAAACAAATTAAAACTGTAGCAATAATTAATGAAGATCCAACTGAAAAACTCATTAGAGAACTGCGTCAAGAAAATGAACGCCTGAAACGAATGCTGGATAAGGGAGCTATGGATGTTCCTATACAACCAGGAATGACAGAAGAAGGTATGGAGAAAATATTGTACTTATTTTTTGGTTAAAAAAACCTACTTTTGGATTTAGGGTCCCAAAAATACCTTAGCTCTATATAAAAGGGGGTCTGAGTACCA-----AACGAAGTGAAAGGGAATTTTTTTTACATTAGTACAGATTTAACTCTTGATATATATGTTAGTT---------------------ATGAATTGTATATTTTTTTATTAT----------------------TATTGGCTGCATAAATGTTTCAATAGAAAGCGAGTCTTTTAA
Ncherokee_BallhootScar_N193 GTTGTCACATGCTTGCACAAACTAAACTCTAACCACTAACTGCACATTTCGCTACAACAAATTCGCATCCAAATTAAAAAATTGTAACACCGCACCTGAAAGTTGTTAATTAATGATGTGATCTGCGACTAAAATTCATATGAACCATACTTTTCAGCTGATCGGGCCAAACAAATTAAAACTGTAGCAATAATTAATGAAGATCCAACTGAAAAACTCATTAGAGAGCTGCGTCAAGAAAATGAACGCCTGAAACGAATGCTGGATAAGGGAGCTATGGATGTTCCCATACAACCAGGAATGTCAGAAGAAGGTATGGAGATAATATTTTACTTACTTTTTTGGTTAATATTCCTGCCTTTGGATTGCGGGTCAAGAAAATACCTTAGCCTTATATAAAAGGCGGTCGGAGTATCAGCCCTTTCGAAGTGAGAGGAGGATTTTTTTACATTAATACAGATTTAACTCTTCATATATATGAGGAGCGGGTAATATAACTTGACTTGTCCAATTTTTATATTTTTTTACTTTTTGTCCTCCTATAACTCATCTTTATTTACCTCCGAAATATTTCAATAAAAAGTGAACCCCTCAA
Ncherokee_SIndianCrk_N681 -------------------------------------------------------------------------------------------------------------------------------------------------------------------GGGCCAAGCAAATTAAAACTGTAGCAATAATTAATGAAGATCCAACTGAAAAACTCATTAGAGAGCTGCGTCAAGAAAATGAACGCCTGAAACGAATGCTGGATAAGGGAGCTATGGATGTTCCCATACAACCAGGAATGTCAGAAGAAGGTATGGAGATAATATTTTACTTACTTTTTTGGTTAATATTCCTGCCTTTGGAGTGCGG---------------TCG--------------------GAGTATCAGCCCTCGCGAAG----------------------------------------------------------------------------------------------------------------------------------------------------------------------
Ncooperi_BeaverCrk_N1002 ----------------------------------------------------TACAACAATTTCGCACCCAAATTAAAAAATTGTAACACCGCACCTAAAAATTGTTAATTAATGATGTTATCTGCGACTGAAAATCATCTGAACCATACTTTTCAGCTGATCGAGCCAAACAAATTAAAACTGTAGCAATAATTAATGAAGATCCAACTGAAAAACTCATTAGAGAGCTGCGTCAAGAAAATGAACGCCTGAAACGAATGCTGGATAAGGGAGCTATGGATGTTCCTATACAACCAGGAATGTCAGAAGAAGGTATGGAAATAACATTTTACTTACTTTTTTGGTTAATATCCCTGCCTTTGGATTGAGGGTCAAGAAAATACCTTAGCCATATATAAAAGGGGGTCCGAGTATCAGCCCTTGCTAAGTGAGAGGAAATTTTTTTTACATTAATACAGATTTAACTCTTCATATATATGAG-----------------------------------------------------------------------------------------------------------------
Ncooperi_BrasstBald_N824 ----------------------------------------------------------AATTTCGCACCCAAATTAAAAAATTGTCACACCGCACCTGAAAGTTGTTAATTAATGATGTGATCTGCGACTAAAATTCATATGAACCATACTTTTCAGCTGATCGGGCCAAACAAATTAAAACTGTAGCAATAATTAATGAAGATCCAACTGAAAAACTCATTAGAGAGCTGCGTCAAGAAAATGAACGCCTGAAACGAATGCTGGATAAGGGAGCTATGGATGTTCCTATACAACCAGGAATGTCAGAAGAAGGTATGGAGATAATATTTTACTTACTTTTTTGGTTAATATCCCTGCCTTTGGATTGAGGGTCAAGAAAATACCTTAGCCATATATAAAAGCAGCCA------------------------------------TATATAT------------------------------------------------------------------------------------------------------------------------------------------------
Ncooperi_CheoahDam_N1122 GTTGTCACATGCTTGCGCAAACTAAACTCTAACCACTATCTTCACATTTCGCTATAACAATTTCGCACCCAAATTAAAAAATTGTAACACCGCACCTAAAAATTGTTACTTAATGATGTTATCTGCGACTGAAAATCATCTGAACCATACTTTTCAGCTGATCGGGCCAAACAAATTAAAACTGTAGCAATAATTAATGAAGATCCAACTGAAAAACTCATTAGAGAGCTGCGTCAAGAAAATGAACGCCTGAAACGAATGCTGGATAAGGGAGCTATGGATGTTCCCATACAACCAGGAATGTCAGAAGAAGGTATGGAGATAATATTTTACTTACTTTTTTGGTTAATATCCCTGCCTTTGGATTGAGGGTCAAGAAAATACCTTAGCCATATATAAAAGGGGGTCCGAGTATCAGCCGTTGCGAAGCGAGAGGAGGATTTTTTTACATTAATACAGATTTAACTCTTCATATATCTGAGGAGCGGGTAATATAACCGGACTTGTGCAATT----------------------------------------------------------------------------------
Ncooperi_NantRiverGorge_N682 GTTG-CACATGCTTGCGCAAACTAAACTCTAACCACTATCTGCACATTTCGCTACAACAATTTCGCACCCAAATTAAAAAATTGTCACACCGCACCTGAAAGTTGTTAATTAATGATGTGATCTGCGACTAAAATTCATATGAACCGTACTTTTCAGCTGATCGGGCCAAACAAATTAAAACTGTAGCAATAATTAATGAAGATCCAACTGAAAAACTCATTAGAGAGCTGCGTCAAGAAAATGAACGCCTGAAACGAATGCTGGATAAGGGAGCTATGGATGTTCCTATACAACCAGGAATGTCAGAAGAAGGTATGGAGATAATATTTTACTTACTTTTTTGGTTAATATCCCTGCCTTTGGATTGAGGGTCAAGAAAATACCTTAGCCATATATAAAAGCAGCCA------------------------------------TATATATATATACAGATTTAACTCTTC--ATGTATGAGGAGCG------------------------------------------------------------------------------------------------------------
Ncooperi_RockCrRoad_N1160 GTTGTCACATGCTTGCGCAAACTAAACTCTAACCACTATCTTCACATTTCGCTACAACAATTTCGCACCCAAATTAAAAAATTGTAACACCGCACCTAAAAATTGTTACTTAATGATGTTATCTGCGACTGAAAATCATCTGAACCATACTTTTCAGCTGATCGGGCCAAACAAATTAAAACTGTAGCAATAATTAATGAAGATCCAACTGAAAAACTCATTAGAGAGCTGCGTCAAGAAAATGAACGCCTGAAACGAATGCTGGATAAGGGAGCTATGGATGTTCCCATACAACCAGGAATGTCAGAAGAAGGTATGGAGATAGTATTTTACTTACTTTTTTGGTTAATATCCCTGCCTTTGGATTGAGGGTCAAGAAAATACCTTAGCCATATATAAAAGGGGGTCCGAGTATCAGCCGTTGCGAAGTGAGAGGAGGATTTTTTTACATTAATACAGATTTAACTCTTCATATATATGAGGAGCGGGTAATATAACAGGACTTGTGCAATTTTTATATTTTTTTACTTTTTGTCCTCCTATAACTCACCTTTATTTACCTCCGAAATATTTCAATAAAAAGTGAACCCCT---
Ncoylei_DinkinCove_N1118 ------------------------------------TATCTGCACATTTCGCTACAACAATGTCGCTCCCAAATTAAAAAATTGTAACACCGCACCTAAAAGTTGTTAATTAATGATGTTATCTGCGACTAAAAATCATCTGAACCATACTTTTCAGCTGATCGAGCCAAACAAATTAAAACTGTAGCAATAGTTAATGAAGATCCAACTGAAAAACTCATTAGAGAGCTGCGTCAAGAAAATGAACGCTTGAAACGAATGCTGGATAAGGGAGCGATGGATGTTCCCATACAACCAGGAATGTCAGAAGAAGGTATGGAGATAATATTTTACTTACTTTTTTGGTTAATATCCCTGCCTTTGAATTGAGG--------------------------------------------------------------------------------------------------------------------------------------------------------------------------------------------------------------------------------
Ncoylei_TiptonCreek_N837 --------------------------------------------------GCTACAACAATTTCGCTCCCAAATTAAAAAATTGTAACACCGCACCTAAATGTTGTTAATTAATGATGTTATCTGCGACTAAAAATCATCTGAACCATACTTTTCAGCTGATCGAGCCAAACAAATTAAAACTGTAGCAATAGTTAATGAAGATCCAACTGAAAAACTCATTAGAGAGCTGCGTCAAGAAAATGAACGCTTGAAACGAATGCTGGATAAGGGAGCTATGGATGTTCCCATACAACCAGGAATGTCAGAAGAAGGTATGGAGATAATATTTTACTTACTTTTTTGGTTAATATCCCTGCCTTTGAATTGAGGGCAAAGAAAATACCTTAGCCATATATAAAAGGAGGTCCGAGTATCAGCCCTTGCGAAGTGAGAGGAGGATTTTTTTACATTAATACAGATTTAACTCTTCATATATATGAGGAGCGGGTAATATAACCGGACTTGTCCAATTTTTATATTTTTTTACTTTTTGTCCTCCTATAACTCACCTTTATTTATCTCCGAAATATTTCAATAAAAAGTGAACCCCTAAA
Ncressleri_AndersonSpringCave_G2075 -----CACATGCTTGCACAAACTAAACTCTAAC------CTGCACATTTCGCTACAACCATTTCGCACCCAAATTTAAAAAGTGTAACACTGCACCTGGAAGTTGTTAATTAATGATGTGTTCTGCGACTAAAATTCATATGACCCATACCTTTCAGCTGATCGGGCCAAACAAATTAAAACTGTAGCAATAATTAATGAAGATCCAACTGAAAAACTCATTAGAGAACTGCGTCAAGAAAATGAACGCTTGAAACGAATGCTAGATAAGGGAGCTATGGATGTTCCTATACAACCAGGAATGACAGAAGAAGGTATGGAGATAATATTTTACTTACATTTTTGGTTAATAAACCTACCTTTGAATTTAGGGTCCCAAAAATACCTTAGCTCTATATAAAAGGGAGTCCGAGTATGA-----AACGAAGTGAAAGGGGAATTTTTTTACATTAGTACAGATTTAACTCTTGATATATATGTTAGTT---------------------ATGAATT---------------------------------------------------------------------------------
Ncressleri_PigeonCave_G2077 GTTGTCACATGCTTGCACAAACTAAACTCTAAC------CTGCACATTTCGCTACAACCATTTCGCACCCAAATTTAAAAAGTGTAACACTGCACCTGGAAGTTGTTAATTAATGATGTGTTCTGCGACTAAAATTCATATGACCCATACCTTTCAGCTGATCGGGCCAAACAAATTAAAACTGTAGCAATAATTAATGAAGATCCAACTGAAAAACTCATTAGAGAACTGCGTCAAGAAAATGAACGCTTGAAACGAATGCTAGATAAGGGAGCTATGGATGTTCCTATACAACCAGGAATGACAGAAGAAGGTATGGAGATAATATTTTACTTACATTTTTGGTTAATAAACCTACCTTTGAATTTAGGGTCCCAAAAATACCTTAGCTCTATATAAAAGGGAGTCCGAGTATGA-----AACGAAGTGAAAGGGGAATTTTTTTACATTAGTACAGATTTAACTCTTGATATATATGTTAGTT---------------------ATGAATTGTATGTTTTTTT---------------------------TATTGGCTACATAAATGTCTCAATAAAAAGCGAGTCCTTTAA
Ncrosbyi_MtMitchell_N210 GTTGTCACATGCTTGCACAAACTAAACTCTAACCACTAACTGCACATTTCGCTACAACAAATTCGCA-----ATTAAAAAATTGTAACACCTCACCTGAAAGTTGTTAATTAATGATGTGATCTGCGACTAAAATTCATATGAACCATACTTTTCAGCTGATCGGGCCAAACAAATTAAAACTGTAGCAATAGTTAATGAAGATCCAACTGAAAAACTCATTCGAGAGCTGCGTCAAGAAAATGAACGCTTGAAACGAATGCTGGATAAAGGAGCCATGGATGTTCCCATACAACCAGGAATGTCAGAAGAAGGTATGGAGATAATATTTTACTTACTTTTTTGGTTCATATCCCTGCCTTTGGATTGAGGGTCAAGAAAATACCTTAGCCATAGATAAAAGAAGGTCCGAGTATCAGCCCTTGCGAAGTGAAAGAAGGATTTTTGGACATTAATACAGATTTGACTCTTAA------------------GATTAAACCTAACTTGTCCTATTTTTATATTGTTTTACTTTTTGTCCTCCTATAACTCACCTTTATTTACCTCCGATATATTTCAATAAAAAGTGAACCCCTCAA
Ncrosbyi_PricesCrk_N1143 GTTGTCACATGCTTGCACAAACTACACTCTAACCACTAACTGCACATTTCGCTACAACAAATTCGCA-----ATTAAAAAATTGTAACACCTCACCTGAAAGTTGTTAATTAATGATGTGATCTGCGACTAAAATTCATATGAACCATACTTTTCAGCTGATCGGGCCAAACAAATTAAAACTGTAGCAATAGTTAATGAAGATCCAACTGAAAAACTCATTCGAGAGCTGCGTCAAGAAAATGAACGCTTGAAACGAATGCTGGATAAAGGAGCCATGGATGTTCCCATACAACCAGGAATGTCAGAAGAAGGTATGGAGATAATATTTTACTTACTTTTTTGGTTAATATCCCTGCCTTTGGATTGAGGGTCAAGAAAATACCTTAGCCATATATAAAAGAAGGTCCGAGTATCAGCCCTTGCGAAGTGAAAGAAGGATTTTTTTACATTAATACAGATTTAACTCTTGA------------------GATTAAACCTAACTTGTCCTATTTTTATATTTTTTTACTTTTTGTCCTTCTATAACTCACCTTTATTTACCTCCGAAATATTTCAATACAAAGTGAACCCCTCAA
Ncrosbyi_ShufordCrk_N1148 GTTGTCACATGCTTGCACAAACTAAACTCTAACCACTAACTGCACATTTCGCTACAACAAAATCGCA-----ATTAAAAAATTGTAACACCTCACCTGAGAGTTGTAAATTAATGATGTGATCTGCGACTAAAATTCATATGAACCATACTTTTCAGCTGATCGGGCCAAACAAATTAAAACTGTAGCAATAGTTAATGAAGATCCAACTGAAAAACTCATTCGAGAGCTGCGTCAAGAAAATGAACGCTTGAAACGAATGCTGGATAAAGGAGCCATGGATGTTCCCATACAACCAGGAATGTCAGAAGAAGGTATGGAGATAATATTTTACTTACTTTTTTGGTTCATATCCCTGCCTTTGGATTGAGGGTCAAGAAAATACCTTAGCCATAGATAAAAGAAGGTCCGAGTATCAGCCCTTGCGAAGTGAAAGAAGGATTTTTTGACATTAATACAGATTTGACTCTTAA------------------GATTAAACCTAACTTGTCGTATTTTTATATTGTTTTACTTTTTGTCCTCCTATAACTCTCCTTTATTTACCTCCGATATATTTCAATAAAAAGTGAACCCCTCAA
Ndellingeri_BullpenBridge_N109 -----------------------AAACTC------------GCACGTTTCGGTACAACAATTTCGCACCCAAATTAAAAAATTGTCACACCGCACCGGAAAGTTGTTTATTAATGATGTGATCTGCGACTAAAATTCATATGAGCCATACTTTTCAGCTGATCGGGCCAAACAAATTAAAACTGTAGCAATAATTAATGAAGATCCAACTGAAAAACTCATTAGAGAGCTGCGTCAAGAAAATGAACGCCTGAAACGAATGCTGGATAAGGGAGCTATGGATGTTCCCATACAGCCAGGAATGTCAGAAGAAGGTATGGAGATAATATTTTACTTACTTTTTTGGTTAATATCCCTGCCTTTGGATTGAGGGTCAAGAAAATACCTTAGCCATATATAAAAGGGGGTCCGAGTATCAGCCCTTGCGAAGTGAGAGGAGGATTTTTTTACATTAATACAGATTTAACTCTTCATATATATGAGGAGCGGGTAATATAACCGGACTTGTCCAATTTATATATTTTTTTACTTTTTGTCCTCCTATAACTCACCTTTATTTACCTCCGAAATATTTCAATAAAAAGTGAACCCCTCAA
Ndellingeri_WhitewFalls_N887 -----------------------------------TTAACTGCACGTTTCGGTACAACAATTTCGCACCCAAATTAAAAAATTGTCACACCGCACCTGAAAGTTGTTTATTAATGATGTGATCTGCGACTAAAATTCATATGAGCCATACTTTTCAGCTGATCGGGCCAAACAAATTAAAACTGTAGCAATAATTAATGAAGATCCAACTGAAAAACTCATTAGAGAGCTGCGTCAAGAAAATGAACGCCTGAAACGAATGCTGGATAAGGGAGCTATGGATGTTCCCATACAGCCAGGAATGTCAGAAGAAGGTATGGAGATAATATTTTACTTACTTTTTTGATTAATATCCCTGCCTTTGGATTGAGGGTCAAGAAAATACCTTAGCCATATACAAAAGGGGGTCCGAGTATCGGCCCTTGCGAAGTGAGAGGAGGATTTTTTTATATTAATACAGATTTAACTCTTCATATATATGAGGAGCGGGTAATATAACCGGACTTGTCCAATTTATATATTTTTTTACTTTTTGTCCTCCTATAACTCCCCTTTATTTA------------------------------------
Ndilutus_StarveRockCave_G3174 ---------------------------------------------------------------------------------------------------AAGTTGTTAATTAATGATGTGATCTGCGACTAAAATTCATATGAACCATACTTTTCAGCTGATCGGGCCAAACAAATTAAAACTGTAGCAATAATTAATGAAGATCCAACTGAAAAACTCATTAGAGAGCTGCGTCAAGAAAATGAACGCTTGAAACGAATGCTGGATAAGGGAGCTATGGATGTTCCCATACAACCAGGCATGTCAGAAGAAGGTATGAAGATAATATTCTACTTACTTTTTTGATTAATATCCTTGCCTTTGCATTGAGGGTCAAGAAAATACATTAGCCATATATAAAAGGGGATCCGAGTATCAGCCCTTGCGAAGTGAGAGGAGGATT---------------------------------------------------------------------------------------------------------------------------------------------------------
Nfridelli_LittlePigeon_N262 -----------------------------------------------------ACAACAATTTCGCACCCAAATTAAAAAATTGTCACACCGCACCTGAAAGTTGTTAATTAATGATGTGATCTGCGACTAAAATTCATATGAGCCATACTTTTCAGCTGATCGGGCCAAACAAATTAAAACTGTAGCAATAATTAATGAAGATCCAACTGAAAAACTCATTAGAGAGCTGCGTCTAGAAAATGAACGCCTGAAACGAATGCTGGATAAGGGAGCTATGGATGTTCCCATACAACCAGGAATGTCAGAAGAAGGTATGGAGATAATATTTTACTTACTTTTTTGCTTAATATCCCTGCCTTTGGATTGAGGGTCAAGAAAATACCTTAGCCATATATAAAAGGGGGTCCGAGTATCAGCCCTTGCGAAGTGAGAGGAGGATTTTTTTACATTAATACAGATTTAACTCTTCATATATATGAGGAGCGGGTAATATAACCGGACTTGTCCAAT-----------------------------------------------------------------------------------
Nfurtivus_HugdenBranch_G3175 ---------------------------------------------------------------------------AAAAAATTGTAACACCGCACCTGAAAGTTGTTAATTAATGATGTGATCTGCGACTGAAATTCATATCAACTATACTTTTCAGCTGATCGGGCCAAACAAATTAAAACTGTAGCAATAATTAATGAAGATCCAACTGAAAAACTCATTAGAGAGCTGCGTCAAGAAAATGAACGCTTGAAACGAATGCTGGATAAGGGAGCTATGGATGTTCCCATACAACCAGGAATGTCAGAAGAAGGTATGGAGATAATATTTTACTTGCTTTTTTGGTTAATATCCCTGCCTTTGGATTGAGGGTCAAGGAAATACCTTAGCCATATATAAAAGGGGGTCCGAGTATCAGCCCTTGAGAAGTGAGAAGAGGATTTTTTTACATTAATACAGATTTAACTCTTCATATATAGGAGGAGCGGGTAATATAACCGGACTTGCCCAATTTTTATATTTTTTTACTTTT-GTCCTCCTATAACT------------------------------------------------
Nfurtivus_RaccoonMtn_N1026 GTTGTCACATGCTTGCACAAACTAAACTGTAACCACTAACTGCACATTTCGCTACAACAATTTCGTACCCAAATAAAAAAATTGTAACACCGCACCTGAAAGTTGTTAATTAATGATGTGATCTGCGACTGAAATTCATATCAACTATACTTTTCAGCTGATCGGGCCAAACAAATTAAAACTGTAGCAATAATTAATGAAGATCCAACTGAAAAACTCATTAGAGAGCTGCGTCAAGAAAATGAACGCTTGAAACGAATGCTGGATAAGGGAGCTATGGATGTTCCCATACAACCAGGAATGTCAGAAGAAGGTATGGAGATAATATTTTACTTGCTTTTTTGGTTAATATCCCTGCCTTTGGATTGAGGGTCAAGGAAATACCTTAGCCATATATAAAAGGGGGTCCGAGTATCAGCCCTTGAGAAGTGAGAAGAGGATTTTTTTACATTAATACAGATTTAACTCTTCATATATAGGAGGAGCGGGTAATATAACCGGACTTGCCCAATTTTTATATTTTTTTACTTTT-GTCCTCCTATAACTCACCTTTATTTATCTCCGAAATATTTCAATAAAAAGTGAACCCCTCAA
Ngertschi_CedarCreek_N351 GTTGTCACATGCTTGCACAAACTAAACTCTAACCACTAACTGCACATTTCGCTACAACAAATTCGCA-----ATTAAAAAATTGTAACACCTCACCTGAAAGTTGTTAATTAATGATGTGATCTGCGACTAAAATTCATATGAACCCTACTTTTCAGCTGATCGGGCCAAACAAATTAAAACTGTAGCAATAGTTAATGAAGATCCAACTGAAAAACTCATTCGAGAGCTGCGTCAAGAAAATGAACGCTTGAAACGAATGCTGGATAAAGGAGCCATGGATGTTCCCATACAACCAGGAATGTCAGAAGAAGGTATGGAGATAATATTTTACTTACTTTTTTGGTTAATATCCCTGCCTTTGGATTGAGGGTCAAGAAAATACGTTAGCCATATATAAAAGAAGGTCCGAGTATCAGCCCTTGCGAAGTGAAAGAAGGATTTTTCTACATTAATACAGATTTAACTCTTGA------------------GATTAAACCTAACTTGTCCTATTTTTATATTTTTTTACTTTTTGTCCTTCTATAACTCACCTTTATTTACCTCCGAGATATTTCAATAAAAAGTGAACCCCTCAA
Ngertschi_FrenchBroad_N968 ------------------------------------------------------------ATTCGCA-----ATTAAAAAATTGTAACACCTCACCTGAAAGTTGTTAATTAATGATGTGATCTGCGACTAAAATTCATATGAACCCTACTTTTCAGCTGATCGGGCCAAACAAATTAAAACTGTAGCAATAGTTAATGAAGATCCAACTGAAAAACTCATTCGAGAGCTGCGTCAAGAAAATGAACGCTTGAAACGAATGCTGGATAAAGGAGCCATGGATGTTCCCATACAACCAGGAATGTCAGAAGAAGGTATGGAGATAATATTTTACTTACTTTTTTGGTTAATATCCCTGCCTTTGGATTGAGGGTCAAGAAAATACGTTAGCCATATATAAAAGAAGGTCCGAGTATCAGCCCTTGCGAAGTGAAAGAAGGATTTTTCTACATTAATACAGATTTAACTCTTGA------------------GATTAAACCTAACTTGTCCTATTTTTATAT---------------------------------------------------------------------------
Ngertschi_HickoryNutGap_N810 --------------------------------------------------------------------------------------------------------------------------------------------------------------TGATCGGGCCAAACAAATTAAAACTGTAGCAATAGTTAATGAAGATCCAACTGAAAAACTCATTCGAGAGCTGCGTCAAGAAAATGAACGCTTGAAACGAATGCTGGATAAAGGAGCCATGGATGTTCCCATACAACCAGGAATGTCAGAAGAAGGTATGGAGATAATATTTTACTTACTTTTTTGGTTCATATCCCTGCCTTTGGATTGAGGGTCAAGAAAATACCTTAGCCATATATAAAAGAAGGTCCGAGTATCAGCCCTTGCGAAGTGAAAGAAGGATTTTTCTACATTAATACAGATTTAACTCTTGA------------------GATTAAACCTAACTTGTCCTATTTTTATATTTTTTTACTTTTTGTCCTTCTATAACTCACCTTTATTTACCTCCGAAATATTTCAATACAAAGTGAACCCCTCAA
Nholsingeri_BrumleyCrk_N916 GTTGTCACATGCTTGCACAAACTAAACTCTAACCACTAACTGCACATTTCGCTACAACAAATTCGCACCCAAATTAAAAAATTGTAACACCGCACCTGAAAGTTGTTAATTAATGATGTGATCTGCGACTAAAATTCACATGAACCATACTTTTCAGCTGATCGGGCCAAACAAATTAAAACTGTAGCAATAATTAATGAAGATCCAACTGAAAAACTCATTAGAGAGCTGCGTCAAGAAAATGAACGCTTGAAACGAATGCTGGATAAGGGAGCTATGGATGTTCCCATACAACCAGGAATGTCAGAAGAAGGTATGGAGATAATATTCTACTTACTTTTTTGATTAATATCCTTGCCTTTGCATTGAGGGTCAAGAAAATACACTAGCCATATATAAAAGGGGATCCGAGTAACAGCCCTTGCGATGCGAGAGGAGGATTTTTTTACATTAATACAGATTTAACTTTTCATATATATGAGGAGCGGGTAATAAAACCGGACTTGTCCAATTTTTATATTTTTTTACTTTTTGTCCTCCTATAACTCACCTTTATTTACCTCCGAAATATTTCAATAAAAAGTGAACCCC----
Nholsingeri_PondCave_N541 GTTGTCACATGCTTGCACAAACTAAACTCTAACCACTAACTGCACATTTCGCTACAACAAATTCGCACCCAAATTAAAAAATTGTAACACCGCACCTGAAAGTTGTTAATTAATGATGTGATCTGCGACTAAAATTCATATGAACCATACTTTTCAGCTGATCGGGCCAAACAAATTAAAACTGTAGCAATAATTAATGAAGATCCAACTGAAAAACTCATTAGAGAGCTGCGTCAAGAAAATGAACGCTTGAAACGAATGCTGGATAAGGGAGCTATGGATGTTCCCATACAACCGGGAATGTCAGAAGAAGGTATGGAGATAATATTCTACTTACTTTTTTGATTAATATCCTTGCCTTTGCATTGAGGGTCAAGAAAATACATTAGCCATATATGAAAGGGGATCCGAGTAACAGCCCTTGCGATGCGAGAGGAGGATTTTTTTACATTAATACAGATTTAACTTTTCATATATATGAGGAGCGGGTAATAAAACCGGACTTGACCAATTTTTATATTTTTTTACTTTTTGTCCTCCTATAACTCACCTTTATTTAGCTCCGAAATATTTCAATAAAAAGTGAACCCCTCAA
Njonesi_CaveSpringCave_N390 GTTGTCACATACTTGCACAAACTAAACTCTAACCAATAACTGCACGTTTCGGTACAACAATTTCGCACCCAAATTAAAAAATTGTCACACCGCACCTGAAAGTTGTTAATTAATGATGTGATCTGCGACTAAATTTCATATGAGCCATACTTTTCAGCTGATCGGGCCAAACAAATTAAAACTGTAGCAATAATTAATGAAGATCCAACTGAAAAACTCATTAGAGAGCTGCGTCTAGAAAATGAACGCCTGAAACGAATGCTGGATAAGGGAGCTATGGATGTTCCCATACAACCAGGAATGTCAGAAGAAGGTATGGAGATAATATTTTACTTACTTTTTTGGTTAATATCCCTGCCTTTGGATTGAGGGTCAAGAAAATACCTTAGCCATATATAAAAGGGGGTCCGAGTATCAGCCCTTGCGAAGTGAGAGGAGGATTTTTTTACATTAATACAGATTTAACTCTTCATATATATGAGGAGCGGGTAATATAACCGGACTTGTCCAATTTTTATATTTTTTTACTTTTTGTCCTCCTATAACTCACCTTTATTTACCTCCGAAATATTTCAATAAAAAGCGAACCCCTCAA
Nlowderi_ChestnutBranch_N731 GTTGTCACATGCTTGCACAAACTAAACTCTAACCACTATCTGCACATTTCGCTACAACAATTTCGCCCCCAAATTAAAAAATTGTAACACCGCACCT-AAAGTTGTTAATTAATGATGTTATCTGCGACTAAAAATCATCTGAACCATACTTTTCAGCTGATCGAGCCAAACAAATTAAAACTGTAGCAATAATTAATGAAGATCCAACTGAAAAACTCATTAGAGAGCTGCGTCAAGAAAATGAACGCTTGAAACGAATGCTGGATAAGGGAGCTATGGATGTTCCCATACAACCAGGAATGTCAGAAGAAGGTATGGAGATAATATTTTATTTACTTTTTTGGTTAATATCCCTGCCTTTGGATTGAGGGTCAAGAAAATACCTTAGCCATATACAAAAGGGGGTCCGAGTGTTAGCCCTTGCGAAGTGAGAGGAGGATTTTTTTACATTAATACAGATTTAACTCTTCATATATATGAGGAGCGGGTAATAAAACCGGACTTGTCCAATTTTTATATTTTTTTACTTTTTGTCCTTCTATAACTCACCTTTATTTACCTCCGAAATATTTCCATAAAAAGTGAACCCCTCAA
Nlowderi_upperFiresCreek_N820 ----------------------------------------------------------------------AAATTAAAAAATTGTAACACCGCACCTAAAAGTTGTTAATTAATGATGTTATCTGCGACTAAAAATCATCTGAACCATACTTTTCAGCTGATCGAGCCAAACAAATTAAAACTGTAGCAATAATTAATGAAGATCCAACTGAAAAACTCATTAGAGAGCTGCGTCAAGAAAATGAACGCTTGAAACGAATGCTGGATAAGGGAGCTATGGATGTTCCCATACAACCAGGAATGTCAGAAGAAGGTATGGAGATAATATTTTATTTACTTTTTTGGTTAATATCCCTGCCTTTGGATTGAGGGTCAAGAAAATACCTTAGCCATATATAAAAGGGGGTCCGAGTATCTGCCCTTGCGAAGTGAGAGGAGGATTTTTTTACATTAATACAGATTTAACTCTTCATATATATGAGGAGCGGGTAATAAAACCGAACTTGTCCAATTTTTATATTTTTTTACGTTTTGTCCTTCTATAACTCACCTTTATTTACCTCCGAAATATTTCAATAAAAAGTGAACCCCTCAA
Nlula_BeeRockCave_G2091 GTTGTCACATGCTTGCACAAACTATACTCTAACCACTAACTGCACATTTCTCTACAACAATTTTGCACCCAAATTAAAAAATTGTAACACCGCACCTGAAAGTTGTTAATTAATGATGTGATCTGCGACTGAAATTCATATGAACCATACTTTTCAGCTGATCGGGCCAAACAAATTAAAACTGTAGCAATAATTAATGAAGATCCAACTGAAAAACTCATTCGAGAGCTGCGTCAAGAAAATGAACGCTTGAAACGAATGCTGGATAAGGGAGCTATGGATGTTCCCATACAACCGGGAATGTCAGAAGAAGGTATGGAGATAATATTTTACTT--------------------------------------------------------------------------------------------------------------------------------------------------------------------------------------------------------------------------------------------------------------------
Nlula_LulaFallsCave_G2084 ------------------------------------------------------------------------------------------------------------------------------------------------------TTTTCAGCTGATCGGGCCAAACAAATTAAAACTGTAGCAATAATTAATGAAGATCCAACTGAAAAACTCATTCGAGAGCTGCGTCAAGAAAATGAACGCTTGAAACGAATGCTGGATAAGGGAGCTATGGATGTTCCCATACAACCAGGAATGTCAGAAGAAGGTATGGAGATAATATTTTACTTGCTTTTTTGGTTAATATCCCTGCCTTTGGATTGAGGGTCAAGAAAATACCTTAGCCATATATAAAAGGGAGTCCGAGTATCAGCCCTTGCGAAGTGAGAGGAGGATTTTTTTACATTAATACAGATTTAACTCTTCATATATATGAGGAGCGGGTAATATAACCAGATTTGTCCAATTTTTATATTTTTTTACTTTTTGTCCTCCTATAACTCACCTTTATTAACCTCCGAAATATTTCAATAAAAAGTGAACTCC----
Nmimus_NealsSink_N329 --------------------------------------------------------------TCGCACCCAAATTAAAAAATTGTAACACCGCACCTGAAAGTTGTTAATTAATGATGTGATCTGCGACTAAAATTCATATGAACCATACTTTTCAGCTGATCGGGCCAAACAAATTAAAACTGTAGCAATAATTAATGAAGATCCAACTGAAAAACTCATTAGAGAGCTGCGTCAAGAAAATGAACGCTTGAAACGAATGCTGGATAAGGGAGCTATGGATGTTCCCATACAACCAGGAATGTCAGAAGAAGGTATGAAGATAATATTCTACTTACTTTTCTGATTAATATCCTTGCCTTTGCATTGAGGGTCAAGAAAATACATTAGCCATATATAAAAGGGGACCCGAGTATCAGCCTTTGCGAAGTGAGAGGAGGATT-TTTTACATTAATACAGATTTAACTCTTCATATATATGAGGAACGGGTAATAAAACCGGACTTGTTCAATTTTTATATTTTTTTACTTTTTGTCCTCCTGTAACTCACCTTTATTTACCTCCGAAATATTTCAATAAAAAGTGAACCCCTCGA
Nmimus_Straleys_N625 --------------------------------------------------------------------------------------------------------------------------------------------------------------TGATCGGGCCAAACAAATTAAAACTGTAGCAATAATTAATGAAGATCCAACTGAAAAACTCATTAGAGAGCTGCGTCAAGAAAATGAACGCTTGAAACGAATGCTGGATAAGGGAGCTATGGATGTTCCCATACAACCAGGAATGTCAGAAGAAGGTATGAAGATAATATTCTACTTACTTTTTTGATTAATATCCTTGCCTTTGCATTGAGGGTCAAGAAAATACATTAGCCATATATAAAAGGGGACCCGAGTATCAGCCTTTGCGAAGTGAGAGGAGGATT-TTTTACATTAATACAGATTTAACTCTTCATATATATGAGGAACGGGTAATAAAACCGGACTTGTCCAATT----------------------------------------------------------------------------------
Nnasicus_CaneyFork_N171 GTTGTCACATGCTTGCACAAACTGAACTCTAACCACTAACTGCACATTTCGTTACAACAAATTCGCA-----ATTAAAAAATTGTAACACCGCCCCTGAAAATTGTTAATTAATGATGTGATCTGCGACTAAAATTCATATGAACCATTCTTTTCAGCTGATCGGGCCAAACAAATTAAAACTGTAGCAATAGTTAATGAAGATCCAACTGAAAAACTCATTAGAGAGCTGCGTCAAGAAAATGAACGCTTGAAACGAATGCTGGATAAAGGAGCTATGGATGTTCCCATACAACCAGGAATGTCAGAAGAAGGTATGGAAATAATATTTTACTTACTTTTTTGGTTAATATCCCTCCCTTCGGATTGAGG--------------------------------------------------------------------------------------------------------------------------------------------------------------------------------------------------------------------------------
Nnasicus_ConnosteeFalls_N696 GTTGTCACATGCTTCCACAAACTAAACTCTAGCCACTAACTGCACATTTCGCTACAACAATTTCGCA-----ATTAAAAAATTGTAACACCGCACCTGAATGTTGTTAATTAATGATGTGATCTGCGACTAAAATTCATATGAACCATTCTTTTCAGCTGATCGGGCCAAACAAATTAAAACTGTAGCAATAATTAATGAAGATCCAACTGAAAAACTCATTAGAGAGCTGCGTCAAGAAAATGAACGCTTGAAACGAATGCTGGATAAAGGAGCTATGGATGTTCCCATACAACCAGGAATGTCAGAAGAAGGTATGGAGATAATATTTTACTTACTTTTTGGGTTAATATCCCTGCCTTCGGATTGAGGATTGAGAAAATACCTTAGCCATATATAAAAGAAGGTCCGAGTATCAGCCCTTGCGAAGTGAAAGAAGGATTTTTTTCCATTAATACAGATTTAACTCTTAA-----------------AGATTAAACCTAACTTGTCCTATTTTT-------------------------------------------------------------------------------
Nnasicus_CoweeTrain_N189 GTTGTCACATGCTTGCACAAACTAAACTCTAGCCACTAACTGCACATTTCGCTACAACAATTTCGTA-----ATTAATAAATTGTAACACCGCACCTGAAAGTTGTTAATTAATGATGTGATCTGCGACTAAAATTCATATGAACCATTCTTTTCAGCTGATCGGGCCAAACAAATTAAAACTGTAGCAATAATTAATGAAGATCCAACTGAAAAACTCATTAGAGAGCTGCGTCAAGAAAATGAACGCTTGAAACGAATGCTGGATAAAGGAGCTATGGATGTTCCCATACAACCAGGAATGTCAGAAGAGGGTATGGAGATAATATTTTACTTACTTTTTTGGTTAATATCTCTGCCTTTGGATTGAGGGCCAAGAAAATACCTTAGCCATATATAAAAGAAGGTCCGATTATCAGCCCTTGCGAAGTGAAAGAAGGATTTTTTTCCATTAATACAGATTTAACTCTTAA------------------GATTAAACCTAACTTGTCCTATTTTAATAT--TTTTACTTTTTATCCTCCTATAACTCACCTTTATTTACCACCGAAATATTTCAATAAAAAGTGAACCCTTCAA
Npaynei_NorrisDamCave_N348 GTTGTCACATGCTTGCACAAACTGAACTCTAACCACTAACTGCACATTTCGCTACAACAAATTCGCACCCAAATTAAAAAATTGTAACACCGCACCTGAAAGTTGTTAATTAATGATGTGATCTGCGACTAAAATTCATACGAACCATACTTTTCAGCTGATCGGGCCAAACAAATTAAAACTGTAGCAATAATTAATGAAGATCCAACTGAAAAACTCATTAGAGAGCTGCGTCAAGAAAATGAACGCTTGAAACGAATGCTGGATAAGGGAGCTATGGATGTTCCCATACAACCAGGAATGTCAGAAGAAGGTATGAAGATAATATTCTACTTACTTTTTTGATTAATATCCTTGCCTTTGCATTGAGGGTCAAGAAAATACATTAGCCATATATAAAAGGGGATCCGAGTATCAGCCCTTGCGAAGTGAGAGGAGGATTTTTTTACATTAATACAGATTTAACTCTTCATATATATAAGGAGCGTGTAATAAAACCGGACTTGTCCAATTTTTATATTTTTTTACTTTTTGTCCTCCTATAACTCACCTTTATTTACCTCCGAAATATTTCAATAAAAAGTGAACCCCTCGA
Npaynei_UnakaMtns_N943 --------------------------------------------------------------TCGCACCCAAATTAAAAAATTGTAACACCGCACCTGAAAGTTGTTAATTAATGATGTGATCTGCGACTAAAATTCATACGAACCATACTTTTCAGCTGATCGGGCCAAACAAATTAAAACTGTAGCAATAGTTAATGAAGATCCAACTGAAAAACTCATTAGAGAGCTGCGTCAAGAAAATGAACGCTTGAAACGAATGCTGGATAAGGGAGCTATGGATGTTCCCATACAACCAGGAATGTCAGAAGAAGGTATGAAGATAATATTCTACTTACTTTTTTGATTAATATCCTTGCCTTTGCATTGAGGGTCAAGAAAATACATTAGACATATATAAAAGGGGATCCGAGTATCAGCCCTTGCGAAGTGAGAGGAGGATT-TTTTACATTAATACAGATTTAACTCTTCATATATATGAGGAACGGGTAATAAAATCGGACTTGTCCAATTTTTATATTTTTTTACTTTTTGTCCTCCTATAACTTACCTTTATTTACCTCCGAAATATTCCAATAAAAAGTGAACCC-----
Npecki_HaskellSims_G3697 GTTGTTACATGCTTGCATAAACTAAACTCTAATCACTAACTGCACATTTCGCTACAACCATTTCGCACCCAAATTCAAAAAGTGTAACACCGCACCTGAAAGTTGTTAATTAATGATGTGATCTGCGACTAAAATTCATATGAACCATTCCTTTCAGCTGATCGGGCCAAACAAATTAAAACTGTAGCAATAGTTAATGAAGATCCAACTGAAAAACTTATTAGAGAACTGCGTCAAGAAAATGAACGCTTGAAACGAATGCTGGATAAGGGAGCTATGGACGTTCCTATACAACCAGGAATGACAGAAGAAGGTATGGAGATAATATTTTATTTACATTTTTGATTAACAAACCTATCTTTGGATTTAGGGTCTCAAAAATACCTTAGCTTTACATAAAAGGG-ATCCGAGTACCA-----ACCGAAGTGAAAGGGGATTTATTTTAGCGAAGTACAGATTGAATTCTTGATATATATGTTAGTT---------------------ATGAATTGTATAT-TTTTTATTAT----------------------TATTGGCTTTATAAATGTTTCAATAAAAAGAGATTCCTTAAA
Npecki_HurricaneMazeCave_G2100 GTTGTTACATGCTTGCATAAACAAAACTCTAACCACTAACTGCACATTTCGCTACAACCATTTCGCACCCTAATTAAAAAAGTGTAACACCGAACCTGAAAGTTGTTAATGAATGATGTGATCTGCGACTAAAATTCATATGAACCATTCCTTTCAGCTGATCGGGCCAAACAAATTAAAACTGTAGCAATAGTTAATGAAGATCCAACTGAGAAACTCATTCGAGAACTGCGTCAAGAAAATGAACGGTTGAAACGAATGCTGGATAAGGGAGCTATGGATGTTCCTATACAACCAGGAATGACGGCAGAAGGTAGAGAGATAATATTTTATTTACATTTTTGATTAATAAACCTATCTTTGGATTTAGGGTCCCAAAAATATCTTAGCTCTATATAAAAAGG-ATCCGAGTACCA-----ACCGAAATGAAAGGGGATTT-TTTTAGGGAAGTACAGATTGAACTCTTGATATATATGTTAGTT---------------------ATGAATTGTATAT---------------------------------------------------------------------------
Npecki_Monteagle_N062 GTTGTT-----------------------------------CTACATTTCGCTACAACCATTTCGCACCCAAATTAAAAAAGTGTAACATCGCTCCTGAAAGTTGTTAATGAATGATGTGATCTGCGACTAAAATTCATATAAACCATTCCTTTCAGCTGATCGGGCCAAACAAATTAAAACTGTAGCAATAGTTAATGAAGATCCAACTGAAAAACTCATTAGAGAACTGCGTCAAGAAAATGAACGCTTGAAACGAATGCTGGATAAGGGAGCTATGGATGTTCCTATACAACCAGGAATGACAGAAGAAGGTATGGAGATAATATTTTATTTACATTTTTGATTAATAAACCTACCTTTGGATTTAGGGTCCCAAAAATACCTTAGCTCTATATAAAAGGG-ATCCGAGTACCA-----ACCGAAATGAAAGGGGATTT-TTTTAGCGAAGTACAGATTGAACTCTTGATATATATGTTAGTT---------------------ATGAATTGTATAT-TCTTTATTAT----------------------TATTGGCTTTATAAATGTTTCAATAAAAAGCGATTCCTTTAA
Nperlakyi_SChimneys_N1079 -----------------------------------------------------------------------AATTAAAAAATTGTCACACCGCACCTGAAAGTTGTTAATTAATGATGTGATCTGCGACTAAAATTCATATGAGCCATACTTTTCAGCTGATCGGGCCAAACAAATTAAAACTGTAGCAATAATTAATGAAGATCCAACTGAAAAACTCATTAGAGAGCTGCGTCTAGAAAATGAACGCCTGAAACGAATGCTGGATAAGGGAGCTATGGATGTTCCCATACAACCAGGAATGTCAGAAGAAGGTATGGAGATAATATTTTACTTACTTTTTTGGTTAATATCCCTACCTTTGGATTGAGGGTCAAGAAAATACCTTAGCCATATATAAAAGGGGGTCCGAGTATCAGCCCTTGCGAAGTGAGAGGAGGATTTTTTTACATTAATACAGATTTAACTCTTCATATATATGAGGAGCGGGTAATATAACCGGACTTGTCCAATTTTTATATTTTTTTACTTTTTGTCCTCCTATAACTCACCTTTATTTACCTCCGAAATATTTCAATAAAAAGTGAACCCCTCAA
Nperlakyi_SChimneys_N1080 ----------------------------------------------------------AATTTCGCACCCAAATTAAAAAATTGTCACACCGCACCTGAAAGTTGTTAATTAATGATGTGATCTGCGACTAAAATTCATATGAGCCATACTTTTCAGCTGATCGGGCCAAACAAATTAAAACTGTAGCAATAATTAATGAAGATCCAACTGAAAAACTCATTAGAGAGCTGCGTCTAGAAAATGAACGCCTGAAACGAATGCTGGATAAGGGAGCTATGGATGTTCCCATACAACCAGGAATGTCAGAAGAAGGTATGGAGATAATATTTTACTTACTTTTTTGGTTAATATCCCTACCTTTGGATTGAGGGTCAAGAAAATACCTTAGCCATATATAAAAGGGGGTCCGAGTATC-----------------------------------------------------------------------------------------------------------------------------------------------------------------------------------
Nreclusus_Clingmans_N252 GTTG-CACATGCTTGCGCAAACTAAACTCTAACCACTATCTGCACATTTCGCTACAACAATTTCGCACCCAAATTAAAAAATTGTCACACCGCACCTGAAAGTTGTTAATTAATGATGTGATCTGCGACTAAAATTCATATGAACCATACTTTTCAGCTGATCGGGCCAAACAAATTAAAACTGTAGCAATAATTAATGAAGATCCAACTGAAAAACTCATTAGAGAGCTGCGTCAAGAAAATGAACGCCTGAAACGAATGCTGGATAAGGGAGCTATGGATGTTCCTATACAACCAGGAATGTCAGAAGAAGGTATGGAGATAATATTTTACTTACTTTTTTGGTTAATATCCCTGCCTTTGGATTGAGGGTCAAGAAAATACCTTAGCCATATATAAAAGCAGCCA------------------------------------TATATATATATACAGATTTAACTCTTC--ATATATGAGGAGCGGGTAATATAACCGGACTTGTCCAATTTTTATATTTTTTTACTTTTTGTCCTCCTATAATTCACCTTTATTTACCTCCGAAATATTTCAATAAAAAGTGTACCCCTCAA
Nreclusus_Newfound_N259 GTTGTCACATACTTGCACAAACTAAGCTCTAACCAATAACTGCACGTTTCGGTACAACAATTTCGCACCCAAATTAAAAAATTGTCACACCGCACCTGAAAGTTGTTAATTAATGATGTGATCTGCGACTAAAATTCATATGAGCCATACTTTTCAGCTGATCGGGCCAAACAAATTAAAACTGTAGCAATAATTAATGAAGATCCAACTGAAAAACTCATTAGAGAGCTGCGTCTAGAAAATGAACGCCTGAAACGAATGCTGGATAAGGGAGCTATGGATGTTCCCATACAACCAGGAATGTCAGAAGAAGGTATGGAGATAATATTTTACTTACTTTTTTGGTTAATATTCCTGCCTTTGGATTGAGGGTCAAGAAAATACCTTAGCCATATATAAAAGGGGGTCCGAGTATCAGCCGTTGCGAAGTGAGAGGAGGATTTTTTTACATTAATACAGATTTAACTCTTCATATATATGAGGAGCGGGTAATATAACCGGACTTGTCCAATTTTTATATTTTTTTACTTTTTGTCCTCCTATAACTCACCTTTATTTACCTCCGAAATATTTCAATAAAAAGTGAACCCCTCAA
Nreclusus_Noland_N1051 ----------------------------------------------------------------------------------------------------------------------------------------------------------------------------------AAACTGTAGCAATAATTAATGAAGATCCAACTGAAAAACTCATTAGAGAGCTGCGTCAAGAAAATGAACGCCTGAAACGAATGCTGGATAAGGGAGCTATGGATGTTCCTATACAACCAGGAATGTCAGAAGAAGGTATGGAGATAATATTTTACTTACTTTTTTGGTTAATATCCCTGCCTTTGGATTGAGGGTCAAGAAAATACCTTAGCCATATATAAAAGCAGCCA------------------------------------TATATATATAT--------------------------------------------------------------------------------------------------------------------------------------------
Nreclusus_Smokemont_N1020 GTTGTCACATGCTTGCGCAAACTAAACTCTAACCACTATCTGCACATTTCGCTACAACAATTTCGCACCCAAATTAAAAAATTGTCACACCGTACCTGAAAATTGTTAATTAATGATGTGATCTGCGACTAAAATTCATATGAGCCATACTTTTCAGCTGATCGGGCCAAACAAATTAAAACTGTAGCAATAATTAATGAAGATCCAACTGAAAAACTCATTAGAGAGCTGCGTCTAGAAAATGAACGCCTGAAACGAATGCTGGATAAGGGAGCTATGGATGTTCCCATACAACCAGGAATGTCAGAAGAAGGTATGGAGATAATATTTTACTTACTTTTTTGGTTAATATTCCTGCCTTTGGATTGAGGGTCAAGAAAATACCTTAGCCATATATAAAAGGGGGTCCGAGTATCAGCCCTTGCGAAGTGAGAGGAGGATTTTTTTACATTAATACAGATTTAACTCTTCATATATATGAGGACCGGGTAATAAAACCGGACTTGTCCAATTTTTATATTTTTTTACTTTTTGTCCTTCTATAACTCACCTTTAT---------------------------------------
Nroanensis_IngramBranch_N926 -------------------------------------------------------------------------------------------------GAAAGTTGTTAATTAATGATGTGATCTGCGACTAAAATTCATATGAACCATACTTTTCAGCTGATCGGGCCAAACAAATTAAAACTGTAGCAATAATTAATGAAGATCCAACTGAAAAACTCATTAGAGAGCTGCGTCAAGAAAATGAACGCTTGAAACGAATGCTGGATAAGGGAGCTATGGATGTTCCCATACAACCAGGAATGTCAGAAGAAGGTATGAAGATAATATTCTAC----------------------------------------------------------------------------------------------------------------------------------------------------------------------------------------------------------------------------------------------------------------------
Nroanensis_N_CarversGap_N928 GTTGTCACGTGCTTGCACAAACTAAACTCTAACCACTAACTGCACATTTCGCTACAACAAATTCGCACCCAAATTAAAAAATTGTAACACCGCACCTGAAAGTTGTTAATTAATGATGTGATCTGCGACTAAAATTCATACGAACCATACTTTTCAGCTGATCGGGCCAAACAAATTAAAACTGTAGCAATAGTTAATGAAGATCCAACTGAAAAACTCATTAGAGAGCTGCGTCAAGAAAATGAACGCTTGAAACGAATGCTGGATAAGGGAGCTATGGATGTTCCCATACAACCAGGAATGTCAGAAGAAGGTATGAAGATAATATTCTACTTACTTTTTTGATTAATATCCTTGCCTTTCCATTGAGGGTCAAGAAAATACATTAGCGATATATAAAAGGGGATCCGAGTATCAGCCCTTGCGAAGTGAGAGGAGGATT-TTTTACATTAATACAGATTTAACTCTTCATATATATGAGGAGCGGGTAATAAAACCGGTCTTGTCCAATTTTTATATTTTTTTACTTTTTGTCCTCCTATAACTCACCTTTATTTACCTCCGAAATATTCCAATAAAAAGTGAACCCCTCAA
Nsheari_BaldRiver_N1168 -----------------CAAACTAAACTCTAACCACTAACTGCACATTTCGCTACAACAATTTCGCACCCAAATTAAAAAATTGTAACACCGCGCCTGAAAGTTGTTAATTAATGATGTGATCTGCGACTGAAATTCATGTGAACCATACTTTTCAGCTGATCGGGCCAAACAAATTAAAACTGTAGCAATAATTAATGAAGATCCAACTGAAAAACTCATTAGAGAACTGCGTCAAGAAAATGAACGCCTGAAACGAATGCTGGATAAGGGAGCTATGGATGTTCCCATACAACCAGGAATGTCAGAAGAAGGTATGGAGATAATATTTTACTTACTTTTTTGGTTAATATCCCTGCCTTTGGATTGAGGGTCAAGAAAATACCTTAGCCATATATAAA----GGTTCGAGTATCAGCCCTTGCGAAGTGTGAGAAGGATTTTTTTACATTAATACAGATTTAGCTCTTCATATATATGAGGAGCGGGTAATATAACCGGACTTGTCCAATTTGTATATTTTTTTACTTTTTGTCATCCTATAACTCACCTTTATTTACGTCCGAAA---------------------------
Nsheari_Cohutta_N826 GTTGTCACATGCTTGCACAAACTAAACTCTAACCACTAACTGCACATTTCGCTACAACAATTTCGCACCCAAATTAAACAATTGTAACACCGCGCCTGAAAGTTGTTAATTAATGATGTGATCTGCGACTGAAATTCATGTGAACCATACTTTTCAGCTGATCGGGCCAAACAAATTAAAACTGTAGCAATAATTAATGAAGATCCAACTGAAAAACTCATTAGAGAACTGCGTCAAGAAAATGAACGCCTGAAACGAATGCTGGATAAGGGAGCTATGGATGTTCCCATACAACCAGGAATGTCAGAAGAAGGTATGGAGATAATATTTTATTTACTTTTTTGGTTTATATCCCTGCCTTTGGATTGAGGGTCAAGAAAATACCTTAGCCATATATAAAAGGGGGTTCGAGTATCAGCCCTTGCGAAGTGTGAGAAGGATTTTTTTACATTAATACAGATTTAACTCTTCATGTATATGAGGAGCGAGTAATATAACCGGACTTGTCCAATTTTTATATTTTTTTACTTTTCGTTCTCCTATAACTCACCTTTATTTATCTCCGAAATATTTTAATAAAAAGTGAACCCCTCAA
Nsheari_JoyceKilmer_N092 GTTGTCACATGCTTGCACAAACTAAACTCTAACCACTGACTGCACATTTCGCTACAACAATTTCGCACCCAAATTAAAAAATTGTAACACCGCACCTGAAAGCTGTTAATTAATGATGTGATCTGCGACTGAAATTCATGTGAACCATACTTTTCAGCTGATCGGGCCAAACAAATTAAAACTGTAGCAATAATTAATGAAGATCCAACTGAAAAACTCATTAGAGAACTGCGTCAAGAAAATGAACGCCTGAAACGAATGCTGGATAAGGGAGCTATGGATGTTCCCATACAACCAGGAATGTCAGAAGAAGGTATGGAGATAATATTTTACTTACTTTTTTGGTTAATATCCCTGCCTTTGGATTGAGGGTCAAGAAAATACCCTAGCCATATATAAAAGGGGGTTCGAGTATCAGCCCTTGCGAAGTGTGAGAAGGATTTTTTTACATTAATACAGATTTAGCTCTTCATATATATGAGGAGCGGGTAATATAACCGGACTTGTCCAATTTTTATATTTTTTTACTTTTTGTCATCCTATAACTCACCTTTATTTATCTCCGAAATA-------------------------
Nsilvanus_Elijay_N395 ----------------------------------------------------------------------------------------------------------------------------------------------------------------------CCAAGCAAATTAAAACTGTAGCAATAATTAATGAAGATCCAACTGAAAAACTCATTAGAGAGCTGCGTCAAGAAAATGAACGCCTGAAACGAATGCTGGATAAGGGAGCTATGGATGTTCCCATACAACCAGGAATGTCAGAAGAAGGTATGGAGACAATATTTTACTTACTTTTTTGGTTAATATTCCTGCCTTTGGATTGCGGATCAAGAAAATACCTTAGCCATATATAAAAGGCGGTCGGAGTATCAGCCCTTGCGAAGTGAGAGGAGGATTTTTTTACATTAATACAGATTTAACTCTTCATATATATGAGGAGCGGGTAATATAACCGGACTTGTCCAATTTTTATATTTTTTTACTTTTTGTCCTCCTATAACTCACCTTTATTTACCTCCGAAATATTTCAATAAAAAGTGAACCCCTCAA
Nsilvanus_GermanyCove_N1017 GTTGTCACCTACTTGCACAAACTAAACTCTAACCACTAACTGTATATTTCGCTACAACAATTTCGCACCCAAATTAAAAAATTGTAACACCGCACCTGAAAGTTGTTAATTAATGATGTGATCTGCGACTGAACTTCATATGAACCATACTTTTCAGCTGATCGGGCCAAACAAATTAAAACTGTAGCAATAATTAATGAAGATCCAACTGAAAAACTCATTAGAGAGCTGCGTCAAGAAAATGAACGCTTGAAACGAATGCTGGATAAGGGAGCTATGGATGTTCCCATACAACCAGGAATGTCAGAAGAAGGTATGGAGATAATATTTTATTTACTTTTTTGGTTAATAACCCTGCCTTTGGATTGAGGGTCAAGAAAATACCTTAGCCATATATAAAAGAAGATCCGAGTATCAGCCCTTGCGAAGTGAAAGAAGGATTTTTTTACATTAATACAGATTTAACTCTTAA------------------GATTAATCCGGACTTGTCCAATTTTTATATTTTTTTACTTTTTGTCCTCCTATAACTCACCATTATTTACCTCCGAAATATTTCAA---------AACCCCTCAA
Nsilvanus_HeboMtn_N1029 ------------------AAACTAAACTCTAACCACTAACTGCATATTTCGCTACAACAATTTCGCACCCAAATTAAAAAATTGTAACACCGCACCTGAAAGTTGTTAATTAATGATGTGATCTGCGACTAAAATTCGTATGAATCATACTTTTCAGCTGATCGGGCCAAGCAAATTAAAACTGTAGCAATAATTAATGAAGATCCAACTGAAAAACTCATTAGAGAGCTGCGTCAAGAAAATGAACGCTTGAAACGAATGCTGGATAAGGGAGCTATGGATGTTCCCATACAACCAGGAATGTCAGAAGAAGGTATGGAGATAATATTTTATTTACTTTTTTGGTTAATAACCCTGCCTTTGGATTGAGGGTCAAGAAAATACCTTAGCCATATATAAAAGGCGGTCGGAGTATCAGCCCTTGCGAAGTGAGAGGAGGATTTTTTTACATTAATACAGATTTAACTCTTAA------------------GATTAATCCGGACTTGTCCAATTTTTATATTTTTTTACTTTTTGTCCTCCTATAACTCACCATTATTTACCTCCGAAATATTTCAA---------AACCCCTCAA
Nstupkai_BlowholeWOS_N285 GTTGTCACATGCTTGCACAAACTAAACTCTAACCACTAACTGAACATTTCGCTACAACAATTTCGCACCCAAATTAAAAAATTGTAACACCGCACCTGAAAGTTGTTAATTAATGATGTGATCTGCGACTGAAATTCATATGAACCATACTTTTCAGCTGATCGGGCAAAACAAATTAAAACTGTAGCAATAATTAATGAAGATCCAACTGAAAAACTCATTAGAGAGCTGCGTCAAGAAAATGAACGCTTGAAACGAATGCTGGATAAGGGAGCTATGGATGTTCCCATACAACCAGGAATGTCAGAAGAAGGTATGGAGATAATATTTTACTTGCTTTTTTGGTT----TGGTTTGGTTTGGATTGAGGGTCAAGAAAATACCTTAGCCATATATAAAAGGGGGCCCGAGTATCAGCGCTTGCGAAGTGAGAGAAGGATTTTTTTACATTACTACAAATTTAACTCTTCATATATATGAGGAGCGGGTAATATAACCGGACTTGTCCAATTTTTATATTTTTTTACTTTTTGTCCTCCTATACCTCACCTTTATTTACCTCCGAAATATTTCAATAAAAAGTGAACCCCTCAA
Nstupkai_Blowing_N356 GTTGTCACATGCTTGCACAAACTAAACTCTAACCACTAACTGCACGTTTCGGTACAACAATTTCGCACCCAAATTAAAAAATTGTCACACCGCACCTGAAAGTTGTTAATTAATGATGTGATCTGCGACTAAAATTCATATGAACCATACTTTTCAGCTGATCGGGCCAAACAAATTAAAACTGTAGCAATAATTAATGAAGATCCAACTGAAAAACTCATTAGAGAGCTGCGTCAAGAAAATGAACGCCTGAAACGAATGCTGGATAAGGGAGCTATGGATGTTCCCATACAACCAGGAATGTCAGAAGAAGGTATGGAGATAATATTTTACTTACTTTTTTGGTTAATATCCCTGCCTTTGGATTGAGGGTCAAGAAAATACATTAGCCATATATAAAAGGGGGTCCGAGTATCAGCCGTTGCGAAGTGAGAGAAGGATTTTTTTACATTAATACAGATTTAACTCTTCATATATATGAGGAGCGGGTAATATAACCGGACTTGTGCAATTTTTATATTTTTTTACTTTTTGTCCTCCTATAACTCACCTTCATTTACCTCCGAAATATTTCAATAAAAAGTGAACCCCACAA
Nstupkai_LittleRiver_N293 ---------------------------------------------------------------------------------------CACCGCACCTGAAAGTTGTTAATTAATGATGTGATCTGCGACTAAAATTCATATGAACCATACTTTTCAGCTGATCGGGCCAAACAAATTAAAACTGTAGCAATAATTAATGAAGATCCAACTGAAAAACTCATTAGAGAGCTGCGTCAAGAAAATGAACGCCTGAAACGAATGCTGGATAAGGGAGCTATGGATGTTCCCATACAACCAGGAATGTCAGAAGAAGGTATGGAGATAATATTTTACTTACTTTTTTGGTTAATATCCCTGCCTTTGGATTGAGGGTCAAGAAAATACATTAGCCATATATAAAAGGGGGTCCGAGTATCAGCCGTTGCGAAGTGAGAGAAGGATTTTTTTACATTAATACAGATTTAACTCTTCATATATATGAGGAGCGGGTAATATAACCGGACTTGTGCAATTTTTATATTTTTTTACTTTTTGGCCGCCTAGAACTCACCTTTATTTACCTCCGAAATATTTCAATAAAAAGTGAACCCCTCAA
Nstygius_ObeLee_N0656 GTTGTCACATGCCTG----------------------------------------------------------------------------------------TATTAATTAATGATGTGATGTGCGATTAAAATTCATATGAACCATACCTTTCAGCTGATCGAGCCAAACAAATTAAAACTGTAGCAATTATTAATGAAGATCCAACTGAAAAACTCATTAGAGAACTGCGTCAAGAAAATGAGCGCTTGAAACGAATGCTGGATAAGGGAGCTATGGATGTTCCTATACAACCAGGAATGACAGAAGAAGGTATGAAGATAATATTTTACTTATATTTTTGGTTAATAAACCTACCTTTGGATTTAGGGTCCCAAAAATACC---A--------------------------------------------------------------------------------------------------------------------------------------------------------------------------------------------------------------
Nstygius_RavenB_N1022 ---------------------------------------------------------------------------------------------------------------------------------------------------------------------------CAAATTAAAACTGTAGCAATTATTAATGAAGATCCAACTGAAAAACTCATTAGAGAACTGCGTCAAGAAAATGAGCGCTTGAAACGAATGCTGGATAAGGGAGCTATGGATGTTCCTATACAACCAGGAATGACAGAAGAAGGTATGAAGATAATATTTTACTTATATTTTTGGTTAATAAACCTACCTTTGGATTTAGGGTCCCAAAAATACCATATCTCAATATAAAAGGGAATCCGCGTACCA-----ACCGAAGTGAAAGAGGATTTTTTTTACATTAGTACAGATTTAACTCTTGATATATATGTTAGTT---------------------ATGAATTGTATATTTTTTTATTAT----------------------TATTGGCTGCATAAATGTTTCAATAAAAAGCGAGTCCTTTAA
Ntempletoni_BaldMtns_N950 GTTGTCACATGCTTGCACAAACTAAACTCTAACCACTAACTGTACATTTCGCTACAACAAATTCGCA-----ATTAAAAAATTGTAACACCTCACCTGAAAGTTGTTAATTAATGATGTGATCTGCGACTAAAATTCATATGAACCATACTTTTCAGCTGATCGGGCCAAACAAATTAAAACTGTAGCAATAGTTAATGAAGATCCAACTGAAAAACTCATTCGAGAGCTGCGTCAAGAAAATGAACGCTTGAAACGAATGCTGGATAAAGGAGCCATGGATGTTCCCATACAACCAGGAATGTCAGAAGAAGGTATGGAGATAATATTTTACTTACTTTTTTGGTTAATATCCCTGCCTTTGGATTGAGGGTCAAGAAAATACCTTAGCCATATATAAAAGAA------------AGCCCTTGCGAAGTGAAAGAAGGATTTTTTTACATTAATACAGATTTAACTCTTGA------------------GATTAAACCTAACTTGTCCTATTTTTATATTTTTTTACTTTTTGTCCTTCTATAACTCACCTTTATTTACCTCCGAAATATTTCAATAAACAGTGAACCCCTCAA
Ntempletoni_ClarksCreek_N945 GTTGTCACATGCTTGCACAAACTAAACTCTAACCACTAACTGCACATTTCGCTACAACAAATTCGCA-----ATTAAAAAATTGTAACACCTCACCTGAAAGTTGTTAATTAATGATGTGATCTGCGACTAAAATTCATATGAACCATACTTTTCAGCTGATCGGGCCAAACAAATTAAAACTGTAGCAATAGTTAATGAAGATCCAACTGAAAAACTCATTCGAGAGCTGCGTCAAGAAAATGAACGCTTGAAACGAATGCTGGATAAAGGAGCCATGGATGTTCCCATACAACCAGGAATGTCAGAAGAAGGTATGGGGATAATATTTTACTTACTTTTTTGGTTAATATCCCTGCCTTTGGATTGAGGGTCAAGAAAATACCTTAGCCATATATAAAAGAAGATCCGAGTATCAGCCCTTGCAAAGTGAAAGAAGGCTTTTTGTACATTAATACAGATTTAACTCTTGA------------------GATTAAACCTAACTTGTCCTATTTTTATATTTTTTTACTTTTTGTCCTTCTATAACTCACCTTTATTTACCTCCGAAATATTTCAATAAAAAGTGAACTCCTCAA
Ntempletoni_ScronceCreekRd_N1223 GTTGTCACATGCTTGAACAAACTAAACTCTAACCACTAACTGCACATTTCGCTACAACAAATTCGCA-----ATTAAAAAATTGTAACACCTCACCTGAAAGTTGTTAATTAATGATGTGATCTGCGACTAAAATTCATATGAACCATACTTTTCAGCTGATCGGGCCAAACAAATTAAAACTGTAGCAATAGTTAATGAAGATCCAACTGAAAAACTCATTCGAGAGCTGCGTCAAGAAAATGAACGCTTGAAACGAATGCTGGATAAAGGAGCCATGGATGTTCCCATACAACCAGGAATGTCAGAAGAAGGTATGGAGATAATATTTTACTTACTTTTTTGGTTAATATCCCTGCCTTTGGATTGAGGGTCAAGAAAATACCTTAGCCATATATAAAAGAAGGTCCGAGTATCAGCCCTTGCAAATTGAAAGAAGGATTTTTTTACATTAATACAGATTTAACTCTTGA------------------GATTAAACCTAACTTGTCCTATTTTTATATTTTTTTACTTTTTGTCCTTCTATAACTTACCTTTATTTACCTCCGAAATATTTCAATAAAAAGTGAACCCCTCAA
Ntennessensis_IndianCave_N052 ----TCACATGCTTGCACAAACTAAACTCTAACCACTAACTGCACATTTCTCTACAACAAAATCGCACCCAAATTAAAAAATTGTAACACCGCACCTGAAAGTTGTTAATTAATGATGTGATCTGCGACTAAAATTCATATGAACCCTACTTTTCAGCTGATCGGGCCAAACAAATTAAAACTGTAGCAATAATTAATGAAGATCCAACTGAAAAACTCATTAGAGAGCTGCGTCAAGAAAATGAACGCTTGAAACGAATGCTGGATAAGGGAGCTATGGATGTTCCCATACAACCAGGAATGTCAGAAGAAGGTATGAAGATAATATTCTACTTACTTTTTTGATTAATATCCTTGCCTTTGTATTGAGGGTCAAGAAAATACATTAGCCATATATAAAAGGGGATCCGAGTATCAGCCCTTGCGAAGTGAGAGGAGGATTGTTTTGTATTAATACAGATTTAACTCTTCATATATATGAGGAGCGGGTAATAAAACCGGACTTGTTC-ATTTTTATATTTTTTTACTTTTTGTCCTCCTATAACTCATCTTTATTTACCTCCGAAATATTTCAATAAAAAGTGAACCCGTCGA
Ntennessensis_LittleStony_N645 --------------------------------------------------GCTACAACAAATTCGCACCCAAATTAAAAAATTGTAACACCGCACCTGAAAGTTGTTAATTAATGATGTGATCTGCGACTAAAATTCATATGAACCATACTTTTCAGCTGATCGGGCCAAACAAATTAAAACTGTAGCAATAATTAATGAAGATCCAACTGAAAAACTCATTAGAGAGCTGCGTCAAGAAAATGAACGCTTGAAACGAATGCTGGATAAGGGAGCTATGGATGTTCCCATACAACCAGGAATGTCAGAAGAAGGTATGAAGATAATATTCTTCTTACTTCTTTGATTAATATCCTTGCCTTTGCATTGAGGGTCAAGAAAATACATTAGCCATATATAAAAGGGGATCCGAGTATCAGCCCTTGCGAAGTGAGAGGAGGATT-TTTTACATTAATACAGATTTAACTCTTCATATATATAAG------ATAATAAAACCGGACTTGTCCAATTTTTATATTTTTTTACTTTT---------------------------------------------------------------
Ntennessensis_Watauga_N1046 GTTGTCACATGCTTGCACAAACTAAACTCTAACCACTAACTGCACATTTCGCTACAACAAAATCGCACCCAAATTAAAAAATTGTAACACCGCACCTGAAAGTTGTTAATTAATGATGTGATCTGCGACTAAAATTCATATGAACCCTACTTTTCAGCTGATCGGGCCAAACAAATTAAAACTGTAGCAATAATTAATGAAGATCCAACTGAAAAACTCATTAGAGAGCTGCGTCAAGAAAATGAACGCTTGAAACGAATGCTGGATAAAGGAGCTATGGATGTTCCCATACAACCAGGAATGTCAGAAGAAGGTATGAAGATAATATTCTACTTACTTCTTTGATTTATATCCTTGCCTTTGCATTGAGGGTCAAGAAAATACATTAGCCATGTATAAAAGGGGATCCGAGTATCAGCCCTTGCGAAGTGAGAGGAGAATTTTTTTGTATTAATACAGATTTAACTCTTCATATATATGAGGAGCGGGTAATAAAACCGGACTTGTCCAATTTTTATATATTTTTACTTTTTGTCCTCCTATAACTCACCTTTATTTACCTCCGAAATATTTCAAT------------------
