# Supplementary material for: ﻿New species in old mountains: integrative taxonomy reveals ten new species and extensive short-range endemism in Nesticus spiders (Araneae, Nesticidae) from the southern Appalachian Mountains
Source: Zookeys. 2023 Feb 3;1145:1–130. doi: 10.3897/zookeys.1145.96724 (PMC10208238; doi:10.3897/zookeys.1145.96724)
Supplement: Supplementary material 4 — Input alignments, analysis log files, and output tree files [file zookeys-1145-001_article-96724__-s004.zip › uce-200907 (modified).phy]

 93 1392
Nesticus_Japan_G2153 ------------------------------------------------------------------------------------------------AAATTTCCCGCGAAAATAAGCTTGCAGATGACTGATAAGCGCCGAACTAGTTCCCGGCGCGTAAGCTTTAACCCTTTCGCTCCAGACGAATCCAACCCTTTGAATACGGTCGGGAGAGGGCGATGTCGCCAGGGCGCCAAATGAAGGGGAAAGACGCC-AATCGATTTTTTTTCCAACACCTTTTCTT-----------------TTTATTTATATTTCGTCATTTCGGAAAAATTTTTGAAATATGGTATTTTTTATTAAATTGTGTTGTTTTTTT-----AAAAAAAGGAGCCGTGATGTTTTCTATACTATGAAAAAAAAATA--------------CTC--TGATATGTTAAAAAATCGCCTGTAAGTAAAAAAAATCGCCAAATTGTCCACTTACCGGGACTGACCGTAGAACCACGTCTAAAGCAATCCTAAGTTGTCGCTGTTATGCTATAGCATAGCTCTTTTGCTACTAAAGAACGATTCGACTTGTGGGTCTAACCCCAGGATAGGGGCACTAAAGGGT-GGGGGAAATAATTGTTGTCGTCAGCTGTCCATATAAGGGGGAAGGAGTCAGTGCGTCACGGATATTCTCCCACCCCTGATTGGTTGCCTTACCCCACGTGCTGGGAGTTTCTCTGGGTAGAGCGGCTAATGATGACGTAGCTCACCCTAAAGGGCGGGGGATAAGAACTGGCAGCCTCACCGCAGGGTGCTATCCAGGCAACGCAGCCAAAGTAAAGCAAGAAATACTTCTACCGCCGAGCGTAGGCGAGCAAGAACTCTTTTACTGCGCACTTTGTGCTGCACACTTCTTCTATCGGATAAAAAAATCTCGCCAAAAGAGGGTTGGAATGAACCTTTATCGCGAGTTTGGCTGCCGTAAAAATTCCCACTTGCCGAATTCGAAAGTGAATTATTATTTCTGATGCGGCTCGCTTTTTGAAACTTGGATTTGTTTTCAGTTTTCGCTCTTGTGCGGTTTCGCTTTAAAAGTAATGAGATAGGAATGTTTCGCGGAGGAGAAACGTGTCTTGCGCTTTCAAACAGGATTTATTTCGGTGGAATTTGTTTATTACTGGGAATTATTTTACTATATTTCTATCAAAGTGAGGTATTAAAATTTATTTATTTTTATTTATTTTATTTAAAATTTGTCAGTTTCCTAGGTAAAAAATATTTAAAAATAAACCATGTTTTTTTTGTAAAATGT-------------------------TTTTTTTATCATTA----------------------------------------
Nsilvestrii_Hellgate_N1108 TACAACTTA--TATTTTTTGCACGTATCAGAGAGACATACACGGGAAATTTCCC-AAGTCCAAAAATACGATAACACGCTCCTTTAAATCCAAATTAAATTTCCCGCGTAAATAAACTCGGATTTAACTGATAAGCGCAGGACTAGTTCCCGGCGCGTAAGCTTTAACCCTTTCGCTCCAGACGAATCCAACCCTTTGAGTACGGACCGAGAAGGGTAATGTCGCCAGGCCGCCAAGAGGAGGGGAATGACGCC-AATCGATTTTTTCAT-----CCCCCCTTTCCTC-------------TTTACTTATATTTTGCAATTGGATAAAAATTAGGAAAATAAAACGCTGATTCTTAAAAAACGTTTCTGTGCATA-----------AAACAGTAATGTTTGT--------------------ACACTGTTGTTGTTTCTCTTGATCGGTAAAATAATCGAATGCAGTC-AAAAGAATCGCCAAGCTGACCACTTACCCAGGATGACCAAGAAAACACGTCTTAAGCAATCCTAAATCGTCGCTCTTATGCTAAACCATCGCTCTTTTGGTACTAAAGAACGAATCGACTTGTGGGTCTAACCCCAGGATAGGGGCACTAAAGGGT-GGGGGAAATGATTGTTGTCGTCAGCTGTCCATATAAGGGGGAAGGAGACTGTGCGTCACGGATATTCTCCCACCCCTGATTGGTTACCTTACCCCACGTGCTGGGTGTTTCTCTGGGTAGAGCGGCTAATGATGACGTAGCTCACCCTAAAGGGCGGGGGATAAGAACTGGCAGCCTTACCGCAGGGTGCTATCGAGGCAACGCAGCCAAAGTAAAGCAAGAAACCTTTCTACCGCCGAGCGTAGGCGAGCAAGAACTCTTTCACTGCGCACTTTGTAC-GCACACTTCTTCTAGCGGGTAAAAAATTCTCGCCAAAAGATGGCTGGATTTGCCCTTTATCGCGATTTTGGCTACCGTCAATATTATCACTTGGCAAATAGAAAAGGAGGATATTGTTTCTCATGCGGCTCGCTTTTTGAAACATGGATTTGTTTTCGGTTTTCGCTTGTGTGCGGTTCGTGCTTAAA-GAGTTGAGTTGGCATAGTTTTGCGGATGCGACACGCGG-AAGTGTTTTCGACCGGGATTTATTTCTTGGGATTT-------------------ATTTCTCATG------------------G--------GATTTATTTCTC-------------------ATGGGATT-T-----------------------------CATTTATATTAGATATAT--------------------------------TTTATTAATT-------------------------------------
Nesticus_nahaunus_Mexico_G2881 TACAATTTATTTTTTGTGTGCGCGTATGAAAAAGACACACACTCGAAATCTCCTGAAGTCCAAAAATAAGATAACGCGCTCTTTTAAACACAAATTAAATTTCCCGCGAAAATAAACTCGGATTTGACTGATAGGTGTAGAACTAGTTCCCGGCGCGTAAGCTTTAACCCTTTCGCTCCAGACGAATCCAACCCTTTGAGCACTTAGAGGAGAGGGTAGTGTCGCCAGGCCGCCAAATGGAAGGGAAAGCCGCCAAATCGATTTTTTTTTTCGGGCTCTCTCTTAATCTCTTTTTTTCGAATTTATTTATATTTTGTGATTTTG--AAAATTTTCGAAATGTAAAACTGATTTTAAAAGTGTGTTTTTATGCGAG--GAAAAATGTGGGCTATAATGTTAGTTACGCTGTAATTAAAAAAAAAAAAAATCTCGAACTGTATTGATATGTTAAAAAGTCGAATGCAGTCCAAAAGAATCGCCAAGCTGTTCACTTACCAGTGCTGGTCGAGAAAACACGTCTTAAGCAATCCTAAGTTGTCGCTCTTATGCTATAACATCGCTCTTTTGCTACTAAAGAACGAATCGACTTGTGGGTCTAACCCCAGGATAGGGGCACCAAAGGGTGGGGGAAAATGATTGTTGTCGTCAGCTGTCCATATAAGGGGGAAGGAGACTGTGCGTCACGGATATTCTCCCACCCCTGATTGGTTGCCTTACCCCACGTGCTGGGTGTTTCTCTGGGTAGAGCGGCTAATGATGACGTAGCTCACCCTAAAGGGCGGGGGATAAGAACTGGCAGCCTTACCGCAGGGTGCTATCCAGGCAACGCAGCCAAAGTAAAGCAAGAAATACTTCTACCGCCGAGCGTAGGCGAGCAAGAACTCTTTTACTGCGCATTTTGTATTGCACATTTCTTCTACCGGGTAAAAAAATCTCGCCAAAAGATGGCTAGAAGAGTCTCTTATCGCGATTTTGGCTGGCGTAAAAATCCTCACTTGCCAAATGGAAGAAAGAGACATTATTTCTCCTGCGGTTCTCTTTTTGAAACTTGGATTTGTTTTCGGTTTTCGCTTGTGTGCGGTTCGTGTTGAAAAGAATCGAGATGGAATTGTTTCGTAGATGCGACACGCGGCATGCGCTTTCAAGCAGGATTTATTTCCAGGGATTTTCTTTAAAATTGCGATCTATTTTATTGTATTTCTATGAAAGTGATGTATTTACATTTATTTATTTTTCTTTTCTTTATTTAAATTTGACAGATCTGCAGGATATGAAATGTTTTTAGAAGATTAGTTGTTTTCATCAAAAATATTT---AAAAAAAGAGATTAGAGTTGTTGTTTTCTTATTAGTTTAATTATTTGACAAAAGATAAACAATACATTTTAAGG
Narcheri_Cheaha_N023 ------------------------TATGAAAAAGACGCACACTCGAATTCTCCTGAAGCCCAAAAATAAGAT-ACACGCTCCTTTAAACACAAATTAAATTTCCCGCGAATATAAACTCGGATTTGACTGATAGGTGTAGAACTTGTTCCCGGAGCGTAATCTTTAACCCTTTCGCTCCAGACGAATCCAACCCTTTGAGTACTTAGAGGAGCGGGTCTTGTCGCCAGGCCGCCAAATGGAGGGGAAAGCCGCCAAATCGATTTTTTTTTTCGGTCTCTCTCTCTCTCTTTTTTATTCGGCTTTATTTATATTTTGTGCTTCTCGGAAAATTTTCGGAATGTAAAATTGATTCTAAAA-TGTGTTTTTATGTGAGGAAAAAAAATTGGGCTGTAATATTAGTTACGCCGTAACGAAAGGGA-AAAAAAAGTCGAATTGTATTGATATGTTAAAAAATCGAATGCAGTCCAAAAGAATCGCCAAGCTGTCCACTTACCACTGCTGGCCGAGAAAACACGTCTTAAGCAATCCTAAGTTGTCGCTCTTATGCTAAAGCATCGCTCTTTTGCTACTAAAGAACGAATCGACTTGTGGGTCTAACCCCAGGATAGGGGCACCAAAGGGTGGGGGGAAATGATTGTTGTCGTCAGCTGTCCATATAAGGGGGAAGGAGACTGTGCGTCACGGATATTCTCCCACCCCTGATTGGTTGCCTTACCCCACGTGCTGGGTGTATCTCTGGGTAGAACGGCTAATGATGACGTAGCTCACCCTAAAGGGCGGGGGATAAGAACTGGCAGCCTTACCGCAGGCTGCTATCCAGGCAACGCAGCCAAAGTAAAGCAAGAAATACTTCTACCGCCGAGCGTAGGCGAGCAAGAACTCTTTCACTGCGCAATTTGTATTGCACATTTCTTCTAGCGGTTAAAAAAATCTCGCCAAAAGATAGCTGGAAGAGTCCTTTATCGCGATTTTGGCTAGCGTAAAAATTCCCACTTGCCAAATAGAAGAAAGGGATATTATTTCTTCTGCGGCTCGCTTTCTGAAACTTGGATTTGTTTTCGGCTTTCGCTTGTGTGCGGTTCGTGTTTAAAAGAATTGAGATGAAATAGTTTCGTGGATGCGACACGCGGCATGCGCTTTCAAGCAGGATTTATTTCCGGGGATTTCATTCAAACTCGCGATATAATTTATTGTATTTCTATGAAAGTGATGTATTTAAATTTATATATTTTTCTTGTTTT-----AAATTTGACCGGTCTGCAGG-------ATATTGTTAGAAGATAAGCTATTTTCATCAAAAATGTTTTTTAAAAGAAGAGGTTAGACTTCTTTTTTATT---------------------------------------------
Narcheri_MillShoalCreek_N727 ----------------------------------------------------------------------------------------------------------------------------------------------------------------------------------------------------------------------------------------------------------------------------------------------------------------------------------------------------------------------------------------------------------------------------------GAA-AAAAAAAGTCGAATTGTATTGATATGTTAAAAAATCGAATGCAGTCCAAAAGAATCGCCAAGCTGTCCACTTACCACTGCTGGCCGAGAAAACACGTCTTAAGCAATCCTAAGTTGTCGCTCTTATGCTAAAGCATCGCTCTTTTGCTACTAAAGAACGAATCGACTTGTGGGTCTAACCCCAGGATAGGGGCACCAAAGGGTGGGGGGAAATGATTGTTGTCGTCAGCTGTCCATATAAGGGGGAAGGAGACTGTGCGTCACGGATATTCTCCCACCCCTGATTGGTTGCCTTACCCCACGTGCTGGGTGTATCTCTGGGTAGAACGGCTAATGATGACGTAGCTCACCCTAAAGGGCGGGGGATAAGAACTGGCAGCCTTACCGCAGGCTGCTATCCAGGCAACGCAGCCAAAGTAAAGCAAGAAATACTTCTACCGCCGAGCGTAGGCGAGCAAGAACTCTTTCACTGCGCAATTTGTATTGCACATTTCTTCTAGCGGTTAAAAAAATCTCGCCAAAAGATAGCTGGAAGAGTCCTTTATCGCGATTTTGGCTAGCGTAAAAATTCCCAC------------------------------------------------------------------------------------------------------------------------------------------------------------------------------------------------------------------------------------------------------------------------------------------------------------------------------------------------------------------------------------------------------------
Nbarri_Bishop_N1072 TACAATTTATTTTTTTTATGCGTGTATGAAAAAGACGCACACTCGAAATCTCCCGAAGCCCAAAAATAAGATAACACGCTCTTTTAAACACAAATTAAATTTCCCGCGAAAATAAACTCGGATTTGACTGATAGGTGTAGAACTTGTTCCCGGAGCGTAATCTTTAACCCTTTCGCTCCAGACGAATCCAACCCTTTGAGTACTTAGAGGAGCGGGTCTTGTCGCCAGGCCGCCAAATGGAGGGGAAAGCCGCCAAATCGATTTTTTTTTTCGTTCTCTCTCT-----TTTTTTATCCGGCTTTATTTATATTTTGTGCTTCTCGGAAAATTTTCGGAATGTAAAACTGATTTTAAAATTGTGTTCTTATGTGAGGGGGAAAAAATGGGCTGTAATGTTAGTTACTCCGAAACGAAAAAAAAAAAAAATATCGATTTGTATTGATATTAAAAAAAATCGAATGCAGTCCAAAAGAATCGCCAAGCTGTCCACTTACCACTTCTGGACGAGAAAACACGTCTTAAGCAATCCTAAGTTGTCGCTCTTATGCTAAAGCATCGCTCTTTTGCGACTAAAGAACGAATCGACTTGTGGGTCTAACCCCAGGATAGGGGCACCAAAGGGTGGGGGGAAATGATTGTTGTCGTCAGCTGTCCATATAAGGGGGAAGGAGACTGTGCGTCACGGATATTCTCCCACCCCTGATTGGTTGCCTTACCCCACGTGCTGGGTGTATCTCTGGGTAGAGCGGCTAATGATGACGTAGCTCACCCTAAAGGGCGGGGGATAAGAACTGGCAGCCTTACCGCAGGCTGCTATCCAGGCAACGCAGCCAAAGTAAAGCAAGAAATACTTCTACCGCCGAGCGTAGGCGAACAAGAACTCTTTCACTGCGCATTTTGTATTGCACACTTCTTCTAGCGTGTAAAAAAATCTCGCCAAAAGTTGGCTGGATAGGTCCTTTATCGCGATTTTGGCTAGCGTAAAAATTCTCACTTGCCAAATGGAAGAAAGGGATATTATTTCTTCTGTGGATCGCTCTTTGAAACTTGGATTTGTTTTCGGCTTTCGCTTGTGTGCGGTTCGTGTTGAAAAGAATTGAGATGAAATAGTTTCGTGAATGCGACACGCGGCATGCGCTTTCAAGCAGGAGTTATTTCCGGGGATTCCATTCAAAATCGCGATATAATTCATTGTATTTCTATGAAAGTGATGTATTTAAATTTATATATTTTCCTTTTCTTTTTTTAAATTTGATAGGTCTGCAGGATATGAAATATTTTTAGAAAATAAGTTATTTTCATCAAAAATATTTTTTAAAAAAAGAGGTTAGACTTTTTTTTTACTTATTAATTCATTTATTTGACAAAAGGGGAACAATATATTTTAATG
Nbarri_LostCoveCave_N0065 ------------------TGCGTGTATGAAAAAGACGCACACTCGAAATCTCCCGAAGCCCAAAAATAAGATAACACGCTCTTTTAAACACAAATTAAATTTCCCGCGAAAATAAACTCGGATTTGACTGATAGGTGTAGAACTTGTTCCCGGAGCGTAATCTTTAACCCTTTCGCTCCAGACGAATCCAACCCTTTGAGTACTTAGAGGAGCGGGTCATGTCGCCAGGCCGCCAAATGGAGGGGAAAGCCGCCAAATCGA--TTTTTTTTCGTTCTCTCTCT-----TTTTTTATCCGGCTTTATTTATATTTTGTGCTTCTCGGAAAATTTTCGGAATGTAAAACTGATTTTAAAATTGTGTTCTTATGTGA-GGGGAAAAAATGGGCTGTAATGTTAGTTACTCCGTAACGAAAAAAAAAAAAAATATCGATTTGTATTGATATGTTAAAAAATCGAATGCAGTCCAAAAGAATCGCCAAGCTGTCCACTTACCACTTCTGGACGAGAAAACACGTCTTAAGCAATCCTAAGTTGTCGCTCTTATGCTAAAGCATCGCTCTTTTGCGACTAAAGAACGAATCGACTTGTGGGTCTAACCCCAGGATAGGGGCACCAAAGGGTGGGGGGAAATGATTGTTGTCGTCAGCTGTCCATATAAGGGGGAAGGAGACTGTGCGTCACGGATATTCTCCCACCCCTGATTGGTTGCCTTACCCCACGTGCTGGGTGTATCTCTGGGTAGAGCGGCTAATGATGACGTAGCTCACCCTAAAGGGCGGGGGATAAGAACTGGCAGCCTTACCGCAGGCTGCTATCCAGGCAACGCAGCCAAAGTAAAGCAAGAAATACTTCTACCGCCGAGCGTAGGCGAACAAGAACTCTTTCACTGCGCATTTTGTATTGCACACTTCTTCTAGCGGGTAAAAAAATCTCGCCAAAAGATGGCTGGATAGGTCCTTTATCGCGATTTTGGCTAGCGTAAAAATTCTCACTTGCCAAATGGAAGAAAGGGATATTATTTCTTCTGCGGCTCGCTCTTTGAAACTTGGATTTGTTTTCGGCTTTCGCTTGTGTGCGGTTCGTGTTGAAAAGAATTGAGATGAAATAGTTTCATGAATGCGACACGCGGCATGCGCTTTCAAGCAGGAGTTATTTCCGGGGATTTCATTCAAAATCGCGATATAATTTATTGTATTTCTATGAAAGTGATGTATTTAAATTTATATATTTTCCTTTTCTTTTTTTAAATTTGATAGGTCTGCAGGATATGAAATATTTTTAGAAAATAAGTTATTTTCATCAAAAATATTTTTTAAAAAAAGAGGTTAGAT-TTTTTTTTACGTATTAGTTCATTTATTTGACAAAAGGGGAACAATATATTTTAATG
Nbarri_eyed_ClayCave_G2082 TACAATTTATTTTTTTTGTGTGCGTATGAAAATGACGCACACTCGAAATCTCCTAAGGCCCAAAAATAAGATAACACGCTCTTTTAAACACAAATTAAATTTCCCGCGAAAATAAACTCGGAATTGACTGATAGGTGCAGAACTTGTTCCCGGAGCGTAATCTTTAACCCTTTCGCTCCAGACGAATCCAACCCTTTGAGTACTTAGAGAAGCGGGTCTTGTCGCCAGGCCGCCAAATGGAGGGGAAAGCCGCCAAATCGATTTTTTTTTTCAGTCTCTCTCTC----TTTTTTATTCGGCTTTATTTACATTTTGTGATTCTCGGAAAATTTTCGGAATGTAAAACTGATTTTAAAATTGTGTTTTTATGTGAGG-AAAAAAATTGGGCTGTAATATTAGTTACTCCGTAACGAAAGAAA-AAAAAAATTCGAGTTGTATTGATATGTTAAAAAATCGAATGCAGTCCAAAAGAATCGCCAAGCTGTCCACTTACCACTGCTGGACGAGAAAACACGTCTTAAGCAATCCTAAGCTGTCGCTCTTATGCTAAAGCATCGCTCTTTTGCTACTAAAGAACGAATCGACTTGTGGGTCTAACCCCAGGATAGGGGCACCAAAGGGTGGGGGGAAATGATTGTTGTCGTCAGCTGTCCATATAAGGGGGAAGGAGACTGTGCGTCACGGATATTCTCCCACCCCTGATTGGTTGCCTTACCCCACGTGCTGGGTGTATCTCTGGGTAGAGCGGCTAATGATGACGTAGCTCACCCTAAAGGGCGGGGGATAAGAACTGGCAGCCTTACCGCAGGCTGCTATCCAGGCAACGCAGCCAAAGTAAAGCAAGAAATACTTCTACCGCCGAGCGTAGGCGAGCAAGAACTCTTTCACTGCGCATTTTGTATTGCACACTTCTTCTAGCGGGTAAAAAAATCTCGCCAAAAGATGGCTGGAAGGGTCCTTTATCGCGATTTTGGCTAGCGTAAAAATTCAAACTTGCCAAATGGAAGAAAGGGATATTATTTCTTCTGCGGCTCGCTCTTTGAAACTTGGATTTGTTTTCGGCTTTCGCTTGTGCGCGGTTCGTGTTTAAAAGAATTGAGATGAAATAGTTTCGTGAATTCGACACGCGGCATGCGCTTTCAAGCAGGAGTTATTTCCGGGGATTTCATTCAAAATCGCGATATAATTTATTGTATTTCTATGAAAGTGATGTATTTAAATTTATATATTTTTCTTTTTTTAAAAAAAATTTGACAGGTCTGCAGGATATGAAATATTTTTTGAAGATAAGTTATTTTCATCAAAAATATTTTTTAAAAAAAGAGGTTAAC-TTTTTTTTTACTTATTAGTTCATTTATTTGACAAAAGAGCAACACTATATTTTAATG
Nbarrowsi_Gregorys_N270 ----------------------------------------------------------------------------------------------------------------------------------------------------------------------------------------------ACCCTTTGAGTACTTAGAGGAGCGGGTCTTGTCGCCAGGCCGCCAAATGGAGGGGAAAGCCGCCAAATCGATTTTTTTTTCCGGTCTCTCTCTCTCTTTTTTTTATCCGGCTTTATTTATATTTTGTGCTTCTCGGAAAATTTTCGGAATGTAAAACTGATTTTAAAATTGTGTTCTTATGTGAGG-AAAAAAATTGGACTGTAATGTTAGTTACTCCGTAACGAAAAAATAAATAAATCTCGATTTGTATTGATATGTTAAAAAATCGAATGCAGTCCAAAAGAATCGCCAAGTTGTCCACTTACCACTGCTGGACGAGAAAACACGTCTTAAGCAATCCTAAGTTGTCGCTCTTATGCTAAAGCATCGCTCTTTTGCTACTAAAGAACGAATCGACTTGTGGGTCTAACCCCAGGATAGGGGCACCAAAGGGTGGGGGGAAATGATTGTTGTCGTCAGCTGTCCATATAAGGGGGAAGGAGACTGTGCGTCACGGATATTCTCCCACCCCTGATTGGTTGCCTTACCCCACGTGCTGGGTGTATCTCTGGGTAGAGCGGCTAATGATGACGTAGCTCACCCTAAAGGGCGGGGGATAAGAACTGGCAGCCTTACCGCAGGCTGCTATCCAGGCAACGCAGCCAAAGTAAAGCAAGAAATACTTCTACCGCCGAGCGTAGGCGAGCAAGAACTCTTTCACTGCGCATTTTGTATTGCACACTTCTTCTAGCGGGTAAAAAAATCTCGCCAAAAGATGGCTGGAAGGGTCCTTTATCGCGATTTTGGCAAGTGTAAAAATTCTCACTTGCCAAATGGAAGAAAGGGATATTATTTCTTCAGCGGCTCGCTCTTTGAAACTTGGATTTGTTTTCGGCTTTCGCTTGTGTGCGGTTCGTGTTTAAAAGAATTGAGATGAAATAGTTTCGTGAATGCGACACGCGGCATGCGCTTTCAAGCAGGAGTTATTTCCGGGGATT--------------------------------------------------------------------------------------------------------------------------------------------------------------------------------------------------------------------------------
Nbarrowsi_Tuckaleechee_N360 -------------------------------------------------------------AAAAATAAGATAACACGCTCTTTTAAACACAAATTAAATTTCCCGCGAAAATAAATTCGGATTTGACTGATAGGTGTAGAACTTGTTCCCGGAGCGTAATCTTTAACCCTTTCGCTCCAGACGAATCCAACCCTTTGAGTACTTAGAGGAGCGGGTCTTGTCGCCAGGCCGCCAAATGGAGGGGAAAGCCGCCAAATCGATTTTTTTTTCCGGTCTCTCTCTCTCTTTTTTTTATCCGGCTTTATTTATATTTTGTGCTTCTCGGAAAATTTTCGGAATGTAAAACTGATTTTAAAATTGTGTTCTTATGTGAGG-AAAAAAATTGGACTGTAATGTTAGTTACTCCGTAACGAAAAAATAAATAAATCTCGATTTGTATTGATATGTTAAAAAATCGAATGCAGTCCAAAAGAATCGCCAAGTTGTCCACTTACCACTGCTGGACGAGAAAACACGTCTTAAGCAATCCTAAGTTGTCGCTCTTATGCTAAAGCATCGCTCTTTTGCTACTAAAGAACGAATCGACTTGTGGGTCTAACCCCAGGATAGGGGCACCAAAGGGTGGGGGGAAATGATTGTTGTCGTCAGCTGTCCATATAAGGGGGAAGGAGACTGTGCGTCACGGATATTCTCCCACCCCTGATTGGTTGCCTTACCCCACGTGCTGGGTGTATCTCTGGGTAGAGCGGCTAATGATGACGTAGCTCACCCTAAAGGGCGGGGGATAAGAACTGGCAGCCTTACCGCAGGCTGCTATCCAGGCAACGCAGCCAAAGTAAAGCAAGAAATACTTCTACCGCCGAGCGTAGGCGAGCAAGAACTCTTTCACTGCGCATTTTGTATTGCACACTTCTTCTAGCGGGTAAAAAAATCTCGCCAAAAGATGGCTGGAAGGGTCCTTTATCGCGATTTTGGCAAGCGTAAAAATTCTCACTTGACAAATGGAAGAAAGGGATATTATTTCTTCAGCGGCTCGCTCTTTGAAACTTGGATTTGTTTTCGGCTTTCGCTTGTGTGCGGTTCGTGTTTAAAAGAATTGAGATGAAATAGTTTCGTGAATGCGACACGCGGCATGCGCTTTCAAGCAGGAGTTATTTCCGGGGATTTCATTCAAAATCGCGATATAATTTATTGTATTTCTATGAAAGTGATGTATTTAAATTTATATATTTTTCTTTTCTTTTTTTAAATTTGATAGGTCTGCAGGATATGAAATATTTTTAGAAGATAAGTTATTTTCATCAAAAATATTTTTTAAAAAAAGAGGTTAGACTTTTTTTTTACTTATTATTTCATTTATTTGACAAAAGAGGAACACTATATTTTAATG
Nbishopi_DryFalls_N150 ----------------------------------------------------------------AATAAGATAACACGCTCTTTTAAACACAAATTAAATTTCCCGCGAAAATAAACTCGGATTTGACTGATAGGTGTAGAACTTGTTCCCGGAGCGTAATCTTTAACCCTTTCGCTCCAGACGAATCCAACCCTTTGAGTACTTAGAGGAGCGGGTCTTGTCGCCACGCCGCCAAATGGAGGGGAAAGCCGCCAAATCGATTTTTTTTTTAGGTCTCTCTCTC----TTTTTTATTCGGCTTTATTTATATTTTGTGCTTCTCGAAAAATTTTCGGAATGTAAAACTGATTTTAAAATTGTGTTCTTAGGTGAGAAAAAAAATTTGGGCTGTAATGTTAGTTACTCCGTAACGAAAAAAAAAA--AATATCGATTTGTATTGATATGTTAAAAAATCGAATGCAGTCCAAAAGAATCGCCAAGCTGTCCACTTACCACTGCTGGACGAGAAAACACGTCTTAAGCAATCCTAAGTTGTCGCTCTTATGCTAAAGCATCGCTCTTTTGCGACTAAAGAACGAATCGACTTGTGGGTCTAACCCCAGGATAGGGGCACCAAAGGGTGGGGGGAAATGATTGTTGTCGTCAGCTGTCCATATAAGGGGGAAGGAGACTGTGCGTCACGGATATTCTCCCACCCCTGATTGGTTGCCTTACCCCACGTGCTGGGTGTATCTCTGGGTAGAGCGGCTAATGATGACGTAGCTCACCCTAAAGGGCGGGGGATAAGAACTGGCAGCCTTACCGCAGGCTGCTATCCAGGCAACGCAGCCAAAGTAAAGCAAGAAATACTTCTACCGCCGAGCGTAGGCGAGCAAGAACTCTTTCACTGCGCATTTTGTATTGCACACTTCTTCTAGCGGGTAAAAAAATCTCGCCAAAAGATGGCTGGAAAGGTCCTTTATCGCGATTTTGGCTAGCGTAAAAATTCTCACTTGCCAAATGGAAGAAAGGGATATTATTTCTTCTGCGGCTCGCTCTTTGAAACTTGGATTTGTTTTCGGCTTTCGCTTGTGTGCGGTTCGTGTTTAAAAGAATTGAGATGAAATAGTTTCATGAATGCGACACGCGACATGCGCTTTCAAGCAGGAGTTATTTCCGGAGATTTCATTCAAAATCGCGATATAATTTATTGTATTTCTATGAAAGTGATGTATTTAAATTTATATATTTTTCTTTTCTTTTTTTAAATTTGATAGGTCCGCAGGATATGAAATATTTTTAGAAGATAAGTCATTTTCATCAAAAATATTTTTTAGAAAAAGAGGTTAGACTTTTTTTTTACTTATTAGTTCATTTATTTGACAAAAGGGGAACAATATATTTTAATG
Nbishopi_PoleCr_Chattooga_N885 TACAATTTATTTTTTTTGTGCGTGTATGATAAAGACGCACACTCGAAATCTCCTGAAGCCCAAAAATAAGATAACACGCTCTTTTAAACACAAATTAAATTTCCCGCGAAAATAAACTCGGATTTGACTGATAGGTGTAGAACTTGTTCCCGGAGCGTAATCTTTAACCCTTTCGCTCCAGACGAATCCAACCCTTTGAGTACTTAGAGGAGCGGGTCTTGTCGCCACGCCGCCAAATGGAGGGGAAAGCCGCCAAATCGATTTTTTTTTTAGGTCTCTCTCTCT---TTTTTTATTCGGCTTTATTTATATTTTGTGCTTCTCGAAAAATTTTCGGAATGTAAAACTGATTTTAAAATTGTGTTCTTAGGTGAGAAAAAAAATTTGGGCTGTAATGTTAGTTACTCCGTAACG-AAAAAAAATAA--TATCGATTTGTATTGATATGTTAAAAAATCGAATGCAGTCCAAAAGAATCGCCAAGCTGTCCACTTACCACTGCTGGACGAGAAAACACGTCTTAAGCAATCCTAAGTTGTCGCTCTTATGCTAAAGCATCGCTCTTTTGCGACTAAAGAACGAATCGACTTGTGGGTCTAACCCCAGGATAGGGGCACCAAAGGGTGGGGGGAAATGATTGTTGTCGTCAGCTGTCCATATAAGGGGGAAGGAGACTGTGCGTCACGGATATTCTCCCACCCCTGATTGGTTGCCTTACCCCACGTGCTGGGTGTATCTCTGGGTAGAGCGGCTAATGATGACGTAGCTCACCCTAAAGGGCGGGGGATAAGAACTGGCAGCCTTACCGCAGGCTGCTATCCAGGCAACGCAGCCAAAGTAAAGCAAGAAATACTTCTACCGCCGAGCGTAGGCGAGCAAGAACTCTTTCACTGCGCATTTTGTATTGCACACTTCTTCTAGCGGGTAAAAAAATCTCGCCAAAAGATGGCTGGAAAGGTCCTTTATCGCGATTTTGGCTAGCGTAAAAATTCTCACTTGCCAAATGGAAGAAAGGGATATTATTTCTTCTGCGGCTCGCTCTTTGAAACTTGGATTTGTTTTCGGCTTTCGCTTGTGTGCGGTTCGTGTTTAAAAGAATTGAGATGAAATAGTTTCATGAATGCGACACGCGACATGCGCTTTCAAGCAGGAGTTATTTCCGGAGATTTCATTCAAAATCGCGATATAATTTATTGTATTTCTATGAAAGTGATGTATTTAAATTTATATATT---------------------------------------------------------------------------------------------------------------------------------------------------------------
Nbishopi_StandingIndian_N131 ------------TTTTTGTGCGTGTATGATAAAGACGCACACTCGAAATCTCCTGAAGCCCAAAAATAAGATAACACGCTCTTTTAAACACAAATTAAATTTCCCGCGAAAATAAACTCGGATTTGACTGATAGGTGTAGAACTTGTTCCCGGAGAGTAATCTTTAACCCTTTCGCTCCAGACGAATCCAACCCTTTGAGTACTTAGAGGAGCGGGTCTTGTCGCCACGCCGCCAAATGGAGGGGAAAGCCGCCAAATCGATTTTTTTTTTCGGTCTCTCTCTCTC--TTTTTTATTCGGCTTTATTTATATTTTGTGCTTCTCGAAAAATTTTCGGAATGTAAAACTGATTTTAAAATTGTGTTCTTAGGTGAGAAAAAAAATTTGGGCTGTAATGTTAGTTACTCCGTAACGAAAAAAAAAA--AATATCGATTTGTATTGATATGTTAAAAAATCGAATGCAGTCCAAAAGAATCGCCAAGCTGTCCACTTACCACTGCTGGACGAGAAAACACGTCTTAAGCAATCCTAAGTTGTCGCTCTTATGCTAAAGCATCGCTCTTTTGCGACTAAAGAACGAATCGACTTGTGGGTCTAACCCCAGGATAGGGGCACCAAAGGGTGGGGGGAAATGATTGTTGTCGTCAGCTGTCCATATAAGGGGGAAGGAGACTGTGCGTCACGGATATTCTCCCACCCCTGATTGGTTGCCTTACCCCACGTGCTGGGTGTATCTCTGGGTAGAGCGGCTAATGATGACGTAGCTCACCCTAAAGGGCGGGGGATAAGAACTGGCAGCCTTACCGCAGGCTGCTATCCAGGCAACGCAGCCAAAGTAAAGCAAGAAATACTTCTACCGCCGAGCGTAGGCGAGCAAGAACTCTTTCACTGCGCATTTTGTATTGCACACTTCTTCTAGCGGGTAAAAAAATCTCGCCAAAAGATGGCTGGAAAGGTCCTTTATCGCGATTTTGGCTAGCGTAAAAATTCTCACTTGCCAAATGGAAGAAAGGGATATTATTTCTTCTGCGGCTCGCTCTTTGAAACTTGGATTTGTTTTCGGCTTTCGCTTGTGTGCGGTTCGTGTTTAAAAGAATTGAGATGAAATAGTTTCGTGAATGCGACACGCGACATGCGCTTTCAAGCAGGAGTTATTTCCGGAGATTTCATTCAAAATCGCGATATAATTTATTGTATTTCTATGAAAGTGATGTATTTAAATTTATATATTTTTCTTTTCTTTTTTTAAATTTGATAGGTCCGCAGGATATGAAATATTTTTAGAAGATAAGTCATTTTCATCAAAAATATTTTTTAGAAAAAGAGGTTAGACTTTTTTTTTACTTATTAGTT-------------------------------------
Nbrimleyi_NewberryCr_N984 TACAATTTATTTTTTTTGTGCGCGTATGAAAAAGACGCACACTCGAAATCTCCTGAAGCCCAAAAATAAGATAACACGCTCTTTTAAACACAAATTAAATTTCCCGCGAAAATAAACTCGGATTTGACTGATAGGTGTGGAACTTGTTCCCGGAGCGTAATCTTTAACCCTTTCGCCCCAGACGAATCCAACCCTTTGAGTACTTAGAGGAGCGGGTCTTGTCGCCAGGCCGCCAAATGGAGGGAAAAGCCGCCAAATCGA-TTTTTTTTTCGGTCTCTCTCTCTC--TTTTTTATCCGGCTTTATTTATATTTTGTGCTTCTCGGAAAATTTTCGGAACGTAAAACTGATTTTAAAATTGTGTTTTTATGTGAGGGAAAAAAAATGAGCCGTAATATTAGTTAATCCGTAACGAAATGAAAAAAAAATCTCGAGTTGTATTGATATGTTAAAAAATCGAATGCAGTCCAAAAGAATCGCCAAGCTGTCCACTTACCACTGCTGGACGAGAAAACACGTCTTAAGCAATCCTAAGTTGTCGCTCTTTTGC-------------------TACTAAAGAACGAATCGACTTGTGGGTCTAACCCCAGGATAGGGGCACCAAAGGGTGGGGGGAAATGATTGTTGTCGTCAGCTGTCCATATAAGGGGGAAGGAGACTGTGCGTCACGGATATTCTCCCACCCCTGATTGGTTGCCTTACCCCACGTGCTGGGTGTATCTCTGGGTAGAGCGGCTAATGATGACGTAGCTCACCCTAAAGGGCGGGGGATAAGAACTGGCAGCCTTACCGCAGGCTGCTATCCAGGCAACGCAGCCAAAGTAAAGCAAGAAATACTTCTACCGCCGAGCGTAGGCGAGCAAGAACTCTTTCACTGCGCATTTTGTATTGCACACTTCTTCTAGCGGGTAAAAAAATCTCGCCAAAAGATGGCTGGAAGGGTCCTTTATCGCGATTTTGGCTAGCGTAAAAATTCTCACTTGCCAAATGGAAGAAAGGGATATTATTTCTTCTGCGGCTCGCTCTTTGAAACTTGGATTTGTTTTCGGCTTTCGCTTGTGTGCGGTTCGTGCTTAAAAGAATTGAGATGAAATAGTTTCGTGAATGCGACACGCGGCATGCGCTTTCAAGCAGGAGTTATTTCCGGGGATTTCATTCAAAATCGCGATATAATTTATTGTATTTCTATGAAAGTGATGTATTTAAATTTATATATTTTTCTTTTCTTTTTTGAAATTTGACAGGTCTGCAGGATATGAAATATATTTAGAATATAAGTTATTTCCATTAAAAATATTTTTTTAAAAAAGATGTTAGACTTTTTAATTCTTTATTAGTGCATTTATTTGAGAAAATAGGAACAATATATTT-----
Nbrimleyi_RumblingBald_N241 ---------------------------------------------------------------------------------------ACACAAATTAAATTTCCCGCGAAAATAAACTCGGATTTGACTGATAGGTGTAGAACTTGTTCCCGGAGCGTAATCTTTAACCCTTTCGCTCCAGACGAATCCAACCCTTTGAGTACTTAGAGGAGCGGGTCTTGTCGCCAGGCCGCCAAATGGAGGGGAAAGCCGCCAAATCGATTTTTTTTTTCGGTCTCTCTCTCTCTCTTTTTTATCCAGCTTTATTTATATTTTGTGCTTCTCGGAAAATTTTCGGAACGTAAAACTGATTTTAAAATTGTGTTTTTATGTGAGGG-AAAAAAATGAGCTGTAATATTAGTTACTCCGTAACGAAATGAAAAAAAAATCTCGAGTTGTATTGATATGTTAAAAAATCGAATGCAGTCCAAAAGAATCGCCAAGCTGTCCACTTACCACTGCTGGACGAGAAAACACGTCTTAAGCAATCCTAAGTTGTCGCTCTTTTGC-------------------TACTAAAGAACGAATCGACTTGTGGGTCTAACCCCAGGCT-GGGGCACCAAAGGGTGGGGGGAAATGATTGTTGTCGTCAGCTGTCCATATAAGGGGGAAGGAGACTGTGCGTCACGGATATTCTCCCACCCCTGATTGGTTGCCTTACCCCACGTGCTGGGTGTATCTCTGGGTAGAGCGGCTAATGATGACGTAGCTCACCCTAAAGGGCGGGGGATAAGAACTGGCAGCCTTACCGCAGGCTGCTATCCAGGCAACGCAGCCAAAGTAAAGCAAGAAATACTTCTACCGCCGAGCGTAGGCGAGCAAGAACTCTTTTACTGCGCATTTTGTATTGCACACTTCTTCTAGCGGGTAAAAAAATCTCGCCAAAAGATGGCTGGAAGGGTCCTTTATCGCGATTTTGGCTAGCGTAAAAATTCTCAATTGCCAAATGGAAGAAAGGGATATTATTTCTTCTGCGGCTCGCTCTTTGAAACTTGGATTTGTTTTCGGCTTTCGCTTGTGTGCGGTTCGTGTTTAAATGAATTGAGATGAAATAGTTTCGTGAATGCGACACGCGGCATGCGCTTTCAAGCAGGAGTTATTTCCGGGGATTTCATTCAAAATCGCGATATAATTTATTGTATTTCTATGAAAGTGATGTATTTAAATTTATATATTTTTCTTTTCTTTTTTGAAATTTGACAGGTCTGCAGGATATGAAATAATTTTAGAAGAGAAGTTAGTTCCATTAAAAATATTTTTTTAAAAAAGAGGTTAGACTATTTTATTCTTTATTAGTTCATTTATTTGACAAAATAGGAACAATATAT-------
Ncanei_Egypt_N958 ------------------------------------------------------------CAAAAATAAGATAACACGCTCTTTTAAACACAAATTAAATTTCCCGCGAAAATAAACTCGGATTTGACTGATAGGTGTAGAACTTGTTCCCGGAGCGTAATCTTTAACCCTTTCGCTCCAGACGAATCCAACCCTTTGAGTACTTAGAGGAGCGGGTCTTGTCGCCAGGCCGCCAAATGGAGGGGAAAGCCGCCAAATCGA-TTTTTTTTTCGGTCTCTCTCTCTC--TTTTTTATCCGGCTTTATTTATATTTTGTGCTTCTCGGAAAATTTTCGGAATGTAAAACTGATTTTAAAATTGTGTTTTTATGTGAG--AAAAAAAATGAGCTGCAATATTAGTTATTCCGTAACGAAAGAAA-AAAAAATCTCGAGTTGTATTGATATGTTAAAAAATCGAATGCAGTCCAAAAGAATCGCCAAGCTGTCCACTTACCACTGCTGGACGAGAAAACACGTCTTAAGCAATCCTAAGTTGTCGCTCTTATGCTAAAGCATCTCTCTTTTGCTACTAAAGAACGAATCGACTTGTGGGTCTAACCCCAGGATAGGGGCACCAAAGGGTGGGGGAAAATGATTGTTGTCGTCAGCTGTCCATATAAGGGGGAAGGAGACTGTGCGTCACGGATATTCTCCCACCCCTGATTGGTTGCCTTACCCCACGTGCTGGGTGTATCTCTGGGTAGAGCGGCTAATGATGACGTAGCTCACCCTAAAGGGCGGGGGATAAGAACTGGCAGCCTTACCGCAGGCTGCTATCCAGGCAACGCAGCCAAAGTAAAGCAAGAAATACTTCTACCGCCGAGCGTAGGCGAGCAAGAACTCTTTCACTGCGCATTTTGTATTGCACACTTCTTCTAGCGGGTAAAAAAATCTCGCCAAAAGATGGCTGGAAGGGTCCTTTATCGCGATTTTGGCTAGCGTAAAAATTGTCAATTGCCAAATGGAAGAAAGGGATATTATTTCTTCTGCGGCTCGCTCTTTGAAACTTGGATTTGTTTTCGGCTTTCGCTTGTGTGCGGTTCGTGTTTAAAAGAATTGAGATGAAATAGTTTCGTGAATGCGACACGCGGCATGCGCTTTCAAGCAGGAGTTATTTCAGGGGATTTCATTTAAAATCGCGATATAATTTATTGTATTTCTATGAAAGTGATGTATTTAAATTTATATATTTTTCTTTTCTTTTTTGAAATTTGACAGGTCTGCAGGATATGAAATATTTTTAGAAGATAAGTTATTTCCATCAAAAATATTTTTTAAAAAAAGAGGTTAGACTTTTTTATTCTTTATTAGTTCATTTATTTGACAAAATAGGAACAA------------
Ncarolinensis_Grandfather_N218 TACAATTTATTTTTTTTGTGCGCGTATGAAAATGACGCACATTCGAAATCTCCTAAGGCCCAAAAATAAGATAACACGCTCTTTTAAACACAAATTAAATTTCCCGCGAAAATAAACTCGGATTTGACTGATAGGTGTAGAACTTGTTCCTGGAGCGTAATCTTTAACCCTTTCGCTCCAGACGAATCCAACCCTTTGAGTACTTAGAGAAGCGGGTCTTGTCGCCAGGCCGCCAAATGCAGGGGAAAGCCGCCAAATCGATTTTTTTTTTCAGTCTCTCTCTCTCTCTTTTTTATTCGGCTTTATTTATATTTTGTGATTCTCGGAAAATTTTCGGAATGTAAAACTGATTTTAAAATTGTGTTTTTATGTGAGGAAAAAAAATTGGGCTGTAATATTAGTTACTCCGTAACGAAAGAAA-AAAAAAATTCGAGTTGTATTGATATGTTAAAAAATCGAATGCAGTCCAAAAGAATCGCCAAGCTGTCCACTTACCACTACTGGACGAGAAAACACGTCTTAAGCAATCCTAAGTTGTCGCTCTTATGCTAAAGCATCGCTCTTTTGCTACTAAAGAACGAATCGACTTGTGGGTCTAACCCCAGGATAGGGGCACCAAAGGGTGGGGGGAAATGATTGTTGTCGTCAGCTGTCCATATAAGGGGGAAGGAGACTGTGCGTCACGGATATTCTCCCACCCCTGATTGGTTGCCTTACCCCACGTGCTGGGTGTATCTCTGGGTAGAGCGGCTAATGATGACGTAGCTCACCCTAAAGGGCGGGGGATAAGAACTGGCAGCCTTACCGCAGGCTGCTATCCAGGCAACGCAGCCAAAGTAAAGCAAGAAATACTTCTACCGCCGAGCGTAGGCGAGCAAGAACTCTTTCACTGCGCATTTTGTATTGCACACTTCTTCTAGCGGGTAAAAAAATCTCGCCAAAAGATGGCTGGAAGGGTCCTTTATCGCGATTTTGGCTAGCGTAAAAATTCTCACTTGCCAAATGGGAGAAAGGGATATTATTTCTTCTGCGGCTCGCTCTTTGAAACTTGGATTTGTTTTCGGCTTTCGCTTGTGTGCGGTTCGTGTTTAAAAGAATTGAGATGAAATAGTTTCGTGAATGCGACACGCGGCATGCGCTTTCAAGCAGGAGTTATTTCCGGGGATTTCATTCAAAATCGCGATATAATTTGTTGTATTTCTATGAAAGTGATGTATTTAAATTTATATATTTTTCTTTTCTTTTTAAAAATTTGACAGGTCTGCAGGATATGAAATATTTTTAGAAGATAAGTTATTTTCATCAAAAATATTTTTTAAAAAAAGAGGTTAACTTTTTTTTTTACTTATTAGTTTATTTATTTGACAAAAGAGGAACACTATATTTTAATG
Ncarolinensis_LinvilleCaverns_N227 -----------------------------------------------------------------------------------------------------------------------------------------------------------------------------------------------------------------------------------------------------------------------------------------------------------------------------------------------------------------------------------------------ATTGGGCTGTAATATTAGTTACTCCGTAACGAAAGAAA-AAAAAAATTCAAGTTGTATTGATATGTTAAAAAATCGAATGCAGTCCAAAAGAATCGCCAAGCTGTCCACTTACCACTACTGGACGAGAAAACACGTCTTAAGCAATCCTAAGTTGTCGCTCTTATGCTAAAGCATCGCTCTTTTGCTACTAAAGAACGAATCGACTTGTGGGTCTAACCCCAGGATAGGGGCACCAAAGGGTGGGGGGAAATGATTGTTGTCGTCAGCTGTCCATATAAGGGGGAAGGAGACTGTGCGTCACGGATATTCTCCCACCCCTGATTGGTTGCCTTACCCCACGTGCTGGGTGTATCTCTGGGTAGAGCGGCTAATGATGACGTAGCTCACCCTAAAGGGCGGGGGATAAGAACTGGCAGCCTTACCGCAGGCTGCTATCCAGGCAACGCAGCCAAAGTAAAGCAAGAAATACTTCTACCGCCGAGCGTAGGCGAGCAAGAACTCTTTCACTGCGCATTTTGTATCGCACACTTCTTCTAGCGGGTAAAAAAATCTCGCCAAAAGATGGCTGGAAGGGTCCTTTATCGCGATTTTGGCTAGCGTAAAAATTCTCACTTGCCAAATGGGAGAAAGGGATATTATTTCTTCTGCGGCTCGCTCTTTGAAACTTGGATTTGTTTTCGGCTTTCGCTTGTGTGCGGTTCGTGTTTAAAAGAATTGAGATGAAATAGT---------------------------------------------------------------------------------------------------------------------------------------------------------------------------------------------------------------------------------------------------------------------------------------
Ncarteri_English_N031 -------------------------ATGAAAAAGACGCACACTCGAAATCTCCTGAAGCCCAAAAATAAGATAACACGCTCTTTTAAACGCAAATTAAATTTCCCGCGAAAATAAACTCAGATTTGACTGATAGGTGTAGAACTTGTTCCCGGAGCGTAATCTTTAACCCTTTCGCTCCAGACGAATCCAACCCTTTGAGTACTTAGAGGAGCGGGTCTTGTCGCCAGGCCGCCAAATGGAGGGGAAAGCCGCCAAATCGA-TTTTTTTTTCGGTCTCTCTCTCTCTCTTTTTTATCCGGCTTTATTTATATTTTGTGCTTCTCGGAAAATTTTCGGAATGTAAAACTGATTTTAAAATTGTGTTCTTATGTGAGGAAAAAAAATTGGGCTGTAATGTTAGTTACTCTGTAACGAAAAAAA-AATAAATATCGATTTGTATTGATATATTAAAAAATCGAATGCAGTCCAAAAGAATCGCCAAGCTGTCCACTTACCACTGCTGGACGAGAAAACACATCTTAAGCAATCCTAAGTTGTCGCTCTTATGCTAAAGCATCGCTCTTTTGCGACTAAAGAACGAATCGACTTGTGGGTCTAACCCCAGGATAGGGGCACCAAAGGGTGGGGGGAAATGATTGTTGTCGTCAGCTGTCCATATAAGGGGGAAGGAGACTGTGCGTCACGGATATTCTCCCACCCCTGATTGGTTGCCTTACCCCACGTGCTGGGTGTATCTCTGGGTAGAGCGGCTAATGATGACGTAGCTCACCCTAAAGGGCGGGGGATAAGAACTGGCAGCCTTACCGCAGGCTGCTATCCAGGCAACGCAGCCAAAGTAAAGCAAGAAATACTTCTACCGCCGAGCGTAGGCGAGCAAGAACTCTTTCACTGCGCATTTTGTATTGCACACTTCTTCTAGCGGATAAAAAAATCTCGCCAAAAGATGGCTGGAAAGGTCCTTTATCGCGATTTTGGCTAGCGTAAAAATTATCACTTGCCAAATGGAAGAAAGGGATATTATTTCTTCTGCGGCTCGCTCTTTGAAACTTGGATTTGTTTTCGGCTTTCGCTTGTGTGCGGTTCGTGTTTAAAAGAATTGAGATGAAATAGTTTCGTGAATGCGACACACGGCATGCGCTTTCAAGCAGGAGTTATTTCCGGGGATTTCATTCAAAATTGCGATATAATTTATTGTATTTCTATGAAAGGGATGTATTTAAATTTATATATTTTCTTTTCTTT-TTTTAAATTTGATAGGTCTGCCGGATATGAAATATTTTTAGAAGATAAGTTATTTTCATCAAAAATATTTTTTAAAAAAAGAGGTTAGAC-TTTTTTTTACTTATTAGTTCATTTATTTGATAAAAGAGGAACAATATATTTTAAAG
Ncarteri_LaurelCave_nearTYPE_N0296 ---------TTTTTTTTGTGCGTGTATGAAAAAAACGCACACTCGAAATCTCCTGAAGCCCAAAAATAAGATAACACGCTCTTTTAAACGCAAATTAAATTTCCCGCGAAAATAAACTCAGATTTGACTGATAGGTGTAGAACTTGTTCCCGGAGCGTAATTTTTAACCCTTTCGCTCCAGACGAATCCAACCCTTTGAGTACTTAGAGGAGCGGGTCTTGTCGCCAGGCCGCCAAATGGAGGGGAAAGCCGCCAAATCGATTTTTTTTTTCGGTCTCTCTCTCTCT-TTTTTTATCCGGCTTTATTTATATTTTGTGCTTCTCGGAAAATTTTCGGAATGTAAAACTGATTTTAAAATTGTGTTCTTATGTGAGGAAAAAAAATTGGGCTGTAATACTAGTTACTCCGTAACGAAAAAAA-AATAAATATCGATTTGTATTGATATGTTAAAAAATCGAATGCAGTCCAAAAGAATCGCCAAGCTGTCCACTTACCACTGCTGGACGAGAAAACACATCTTAAGCAATCCTAAGTTGTCGCTCTTATGCTAAAGCATCGCTCTTTTGCGACTAAAGAACGAATCGACTTGTGGGTCTAACCCCAGGATAGGGGCACCAAAGGGTGGGGGGAAATGATTGTTGTCGTCAGCTGTCCATATAAGGGGGAAGGAGACTGTGCGTCACGGATATTCTCTGACCCCTGATTGGTTGCCTTACCCCACGTGCTGGGTGTATCTCTGGGTAGAGCGGCTAATGATGACGTAGCTCACCCTAAAGGGCGGGGGATAAGAACTGGCAGCCTTACCGCAGGCTGCTATCCAGGCAACGCAGCCAAAGTAAAGCAAGAAATACTTCTACCGCAGAGCGTAGGCGAGCAAGAACTCTTTCACTGCGCATTTTGTATTGCACACTTCTTCTAGCGGGTAAAAAAATCTCGCCAAAAGATGGCTGGAAAGGTCCTTTATCGCGATTTTGGCTAGCGTAAAAATTCTCACTTGCCAAATGGAAGAAAGGGATATTATTTCTTCTGCGGCTCGCTCTTTGAAACTTGGATTTGTTTTCGGCTTTCGCTTGTGCGCGGTTCGTGTTTAAAAGAATTGAGATGAAATAGTTGCGTGAATGCGACACGCGGCATGCGCTTTCAAGCAGGACTTATTTCCGGGGATTTCATTCAAAATTGCGATATAATTTATTGTATTTCTATGAAAGTGATGTATTTAAATTTATATATTTTTCTTTTCTTTTTTTAAATTTGATAGGTCTGCCGGATATGAAATATTTTTAGAAGATAAGTTATTTTCATCAAAAATATTTTTTAAAAAAAGAGGTTAGAC-TTTTTTTTACTTATTAGTTCATTTATTTGATAACAGAGGAACAATATATTTTAAAG
Ncarteri_PilotMtn_G2185 TACAATTTATTTTTTTTGTGGGTGTATGAAAAAGACGCACACTCGAAATCTCCTGAAGCCCAAAAATAAGATAACACGCTCTTTTAAACACAAATTAAATTTCCCGCGAAAATAAACTCAGATTTGACTGATAGGTGTAGAACTTGTTCCCGGAGCGTAATCTTTAACCCTTTCGCTCCAGACGAATCCAACCCTTTGAGTACTTAGAGGAGCGGGTCTTGTCGCCAGGCAGCCAAATGGAGGGGAAAGCCGCCAAATCGATTTTTTTTTTCGGTCTCTTTCTCTCTCTTTTTTATCCGGCTTTATTTATATTTTGTGCTTCTCGGAAAATTTTCGGAATGTAAAACTGATTTTAAAATTGTGTTCTTATGTGAGGAAAAAAAATTGGGCTGTAATGTTAGTTACTCCGTAACGAAAAAAATAATAAATATCGATTTGTATTGATATGTTAAAAAATCGAATGCAGTCCAAAAGAATCGCCAAGCTGTCCACTTACCACTGCTGGACGAGAAAACACATCTTAAGCAATCCTAAGTTGTCGCTCTTATGCTAAAGCATCGCTCTTTTGCGACTAAAGAACGAATCGACTTGTGGGTCTAACCCCAGGATAGGGGCACCAAAGGGTGGGGGGAAATGATTGTTGTCGTCAGCTGTCCATATAAGGGAGAAGGAGACTGTGCGTCACGGATATTCTCCCACCCCTGATTGGTTGCCTTACCCCACGTGCTGGGTGTATCTCTGGGTAGAGCGGCTAATGATGACGTAGCTCACCCTAAAGGGCGGGGGATAAGAACTGGCAGCCTTACCGCAGGCTGCTATCCAGGCAACGCAGCCAAAGTAAAGCAAGAAATACTTCTACCGCCGAGCGTAGGCGAGCAAGAACTCTTTCACTGCGCATTTTGTATTGCACACTTCTTCTAGCGGGTAAAAAAATCTCGCCAAAAGATGGCTGGAAAGGTCCTTTATCGCGATTTTGGCTAGCGTAAAAATCCTCACTTGCCAATTGGAAGAAAGGGATATTATTTCTTCTGCGGCTCGCTCTTTGAAACTTGGATTTGTTTTCGGCTTTCGCTTGTGTGCGGTTCGTGTTTAAAAGAATTGAGATGAAATAGTTTCGTGAATGCGACACGCGGCATGCGCTTTCAAGCAGCAGTTATTTCCGGGGATTTCATTCAAAATTGCGATATAATTTATTGTATTTCTATGAAAGTGATGTATTTAAATTTATATATTTTTCTTTTCTTTTTTTAAATTTGATAGGTCTGCCGGATATGAAATATTTTTAGAAGATAAGTTATTTTCATCAAAAATATTTTTTAAAAAAAGAGGTTAGAC--TTTTTTTACTTATTAGTTCATTTATTTAATAAAAGAGGAATAATATATTTTAAAG
Ncarteri_Pitchfork_N363 ----------------------------------------ACTCGAAATCTCCTGAAGCCCAAAAATAAGATAACACGCTCTTTTAAACACAAATTAAATTTCCCGCGAAAATAAACTCGGATTTGACTGATAGGTGTAGAACTTGTTCCCGGAGCGTAATCTTTAACCCTTTCGCTCCAGACGAATCCAACCCTTTGAGTACTTAGAGGAGCGGGTCTTGTCGTCAGGCCGCCAAATAGAGGGGAAAGCCGCCAAATCGATTTTTTTTTCCGGTCTCTCTCTCTTTCTTTTTTATCCGGCTTTATTTATATTTTGTGCTTCTCGGAAAATTTTCGGAATGAAAAACTGATTTTAAAATTGTGTTCTTATGTGAGAAAAAAAAATTGGGCTGTAATGTTAGTTACTCCGTAACGAAAAAAAAAATAAATATCGATTTGTATTGATATGTTAAAAAATCGAATGCAGTCCAAAAGAATCGCCAAGCTGTCCACTTACCACTGCTGGACGAGAAAACACGTCTTAAGCAATCCTAAGTTGTCGCTCTTATGCTAAAGCATCGCTCTTTTGCGACTAAAGAACGAATCGACTTGTGGGTCTAACCCCAGGATAGGGGCACCAAAGGGTGGGGGGAAATGATTGTTGTCGTCAGCTGTCCATATAAGGGGGAAGGAGACTGTGCGTCACGGATATTCTCCCACCCCTGATTGGTTGCCTTACCCCACGTGCTGGGTGTATCTCTGGGTAGAGCGGCTAATGATGACGTAGCTCACCCTAAAGGGCGGGGGATAAGAACTGGCAGCCTTACCGCAGGCTGCTATCCAGGCAACGCAGCCAAAGTAAAGCAAGAAATACTTCTACCGCCGAGCGTAGGCGAGCAAGAACTCTTTCACTGCGCATTTTGTATTGCACACTTCTTCTAGCGGGTAAAAAAATCTCGCCAAAAGATGGCTGGAAAGGTCATTTATCGCGATTTTGGCTAGCGTAAAAATTCTCACTTGCCAAATGGAAGAAAGGGATATTATTTCTTCTGCGGCTCGCTCTTTGAAACTTGGATTTGTTTTCGGCTTTCGCTTGTGTGCGGTTCGTGTTTAAAAGAATTGAGATGAAATAGTTTCGTGAATGCGACACGCGGCATGCGCTTTCAAGCAGAAGTTATTTCCGGGGATTTCATTCAAAATCGCGATATAATTTATTGTATTTCTATGAAAGTGATGTATTTAAATTTATATATTTTTCTTTTCATTTTTTAAATTTGATAGGTCTGCAGGATATGAAATATTTTTAGAAGATAAGTTATTTTCATCAAAAATATTTTTTAAAAAAAGAGGTTAAACTTTTTTTAAACTTATTAGTTCAGTTATTTGACAAAAGAGGAACAATATATTTTAAAG
Ncarteri_WeberCty_N1044 TACAATTTATTTTTTTTGTGCGTGTATGAAAAAGACGCACACTCGAAATCTCCTGAAGCCCAAAAATAAGATAACACGCTCTTTTAAACACAAATTAAATTTCCCGCGAAAATAAACTCAGATTTGACTGATAGGTGTAGAACTTGTTCCCGGAGCGTAATCTTTAACCCTTTCGCTCCAGACGAATCCAACCCTTTGAGTACTTAGAGGAGCGGGTCTTGTCGCCAGGCCGCCAAATGGAGGGGAAAGCCGCCAAATCGATTTTTTTTTTCGGTCTCTCTCTCTCTCTTTTTTATCCGGCTTTATTTATATTTTGTGCTTCTCGGAAAATTTTCGGAATGTAAAACTGATTTTAAAATTGTGTTCTTATGTGAGAAAAAAAAATTGGGCTGCAATGTTAGTTACTCCATAACGAAAAAAAAAAAAAATATCGATTTGTATTGATATGTTAAAAAATCGAATGCAGTCCAAAAGAATCGCCAAGCTGTCCACTTACCACTGCTGGACGAGAAAACACATCTTAAGCAATCCTAAGTTGTCGCTCTTATGCTAAAGCATCGCTCTTTTGCGACTAAAGAACGAATCGACTTGTGGGTCTAACCCCAGGATAGGGGCACCAAAGGGTGGGGGGAAATGATTGTTGTCGTCAGCTGTCCATATAAGGGGGAAGGAGACTGTGCGTCACGGATATTCTACCACCCCTGATTGGTTGCCTTACCCCACGTGCTGGGTGTATCTCTGGGTAGAGCGGCTAATGATGACGTAGCTCACCCTAAAGGGCGGGGGATAAGAACTGGCAGCCTTGCCGCAGGTTGCTATCCAGGCAACGCAGCCAAAGTAAAGCAAGAAATACTTCTACCGCCGAGCGTAGGCGAGCAAGAACTCTTTCACTGCGCATTTTGTATTGCACACTTCTTCTAGCGGGTAAAAAAATCTCGCCAAAAGATGGCTGGAAAGGTCCTTTATCGCGATTTTGGCTAGAGTAAAAATTCTCACTTGCCAAATGGAAGAAAGGGATATTATTTCTTCTGCGGCTCGCTCTTTGAAACTTGGATTTGTTTTCGGCTTTCGCTTGTGTGCGGTTCGTGTTTAAAAGAATTGAGATGAAATAGTTTCGTGAATGCGACACGCGGTATGCGCTTTCAAGCAGGAGTTATTTCCGGGGATTTCATTCAAAATTGCGATATAATTTATTGTATTTCTATGAAAGTGATGTATTTAAATTTATATATTTTTCTTTTCTTTTTTTAAATTTGATAGGTGTGCCGGATATGAAATATTTTTAGAAGATAAGTTATTTTCATCAAAAATATTTTTTAAAAAAAGAGGTTAGAC-TTTTTTT-------------------------------------------------
Ncarteri_div__RainbowCave_G2089 TAGAATTTATTTTTTTTGTGCGCGTATGAAAAAGACGCACACTCGAATTCTCCTGAAGCCCAAAAATAAGATAACACGCTCCTTTAAACACAAATTAAATTTCCCGCGAAAATAAACTCAGATTTGACTGATAGATGTAGAACTTGTTCCCGGAGCGTAATCTTTAACCCTTTCGCTCCAGACGAATCCAACCCTTTGAGTACTTAGAGGAGCGGTCCTTGTCGCCAGGCCGCCAAATGGAGGGAAAAGCCGCCAAATCGA-TTTTTTTTTCAGTCTCTCTCTCTTTCTTTTTTATTCGGCTTTATTTATATTTTGTGATTCTCGGAAAATTTTCGGAATGTAAAATTGATTTTAAAATTGTGTTCTTATGTGAGGTAAAAAAATTGGCCTGTAATATTATTTAAGCCGTAACGAAAGGGGAAAAAAATCTCCAATTGTATTGATATGTTAAAAAATCGAATGCAGTCCAAAAGAATCGCCAAGCTGTCCACTTACCACTCCTGGACGAGAAAACACGTCTTATGCAATCCTAAGTTGTCGCTCTTATGCTAAAACATCGCTCTTTTGCTACTAAAGAACGAATCGACTTGTGGGTCTAACCCCAGGATAGGGGCACCAAAGGGTGGGGGGAAATGATTGTTGTCGTCAGCTGTCCATATAAGGGGGAAGGAGACTGTGCGTCACGGATATTCTCCCACCCCTGATTGGTTGCCTTACCCCACGTGCTGGGTGTATCTCTGGGTAGAGCGGCTAATGATGACGTAGCTCACCCTAAAGGGCGGGGGATAAGAACTGGCAGCCTTACCGCAGGCTGCTATCCAGGCAACGCAGCCAAAGTAAAGCAAGAAATACTTCTACCGCCGAGCGTAGGCGAGCAAGAACTCTTTCACTGCGCATTTTGTATTGCACACTTCTTCTAGCCGGTAAAAAAATCTCGCCAAAAGATGGCTGGAAGGGTCCTTTATCGCGATTTTGGCTAGCGTAAAAATTCGCACTTGCCAAATGGAAGAAAGGGATATTATTTCTTCTGCGGCTCGCTTTTTGAAACTTGGATTTGTTTTCGGCTTTCGCTTGTGTGCGGTTCGGGTTTAAAAGAATTGAGATGAAATAGTTTCGTGGATGCGACACGCGGCATGCGCTTTCAAGCAGGATTTATTTCCGGGGATGTCATTCAAAATCGCGATATAATTTATTGTATTTCTATGAAAGTGATGTATTTAAATTTATATATTTTTCTTTTCTTTTTTTTAATTTGACAGGTT--C---------------TTTAGAAGATAAGTTATTTTCATCAAAAATGTTT---AAAAAAAGAGGTTAGAC--TTTTTTTACTTATTAGTTCATTTATTTGACAAAAGAGGAACAATATATTTTAATG
Ncherokee_BallhootScar_N193 -----------------------------------------------------------------------------------------ACAAATTAAATTTCCCGCGAAAATAAACTCGGATTTGACTGATAGGTGTAGAACTTGTTCCCGGAGCGTAATCTTTAACCCTTTCGCTCCAGACGAATCCAACCCTTTGAGTACTTAGAGGAGCGGGTCTTGTCGCCAGGCCGCCAAATGGAGGGGAAAGCCGCCAAATCGA-TTTTTTTTTCGGTCTCTCTCTCCCT--TTTTTATCCGGCTTTATTTATATTTTGTGATTCTCGGAAAATTTTCGGAATGTAAAACTGATTTTAAAATTGTGTTTTTATGTGAGG-AAAAAAATTGGGCTGTAATATTAGTTACTCCGTAACGAAAGAAAAAAAAAATCTCGAGTTGTATTGATATGTTAAAAAATCGAATGCAGTCCAAAAGAATCGCCAAGCTGTCCACTTACCACTGCTGGACGAGAAAACACGTCTTAAGCAATCCTAAGTTGTCGCTCTTATGCTAAAGCATCGCTCTTTTGCTACTAAAGAACGAATCGACTTGTGGGTCTAACCCCAGGATAGGGGCACCAAAGGGTGGGGGGAAATGATTGTTGTCGTCAGCTGTCCATATAAGGGGGAAGGAGACTGTGCGTCACGGATATTCTCCCACCCCTGATTGGTTGCCTTACCCCACGTGCTGGGTGTATCTCTGGGTAGAGCGGCTAATGATGACGTAGCTCACCCTAAAGGGCGGGGGATAAGAACTGGCAGCCTTACCGCAGGCTGCTATCCAGGCAACGCAGCCAAAGTAAAGCAAGAAATACTTCTACCGCCGAGCGTAGGCGAGCAAGAACTCTTTCACTGCGCATTTTGTATTGCACACTTCTTCTAGCGGGTAAAAAAATCTCGCCAAAAGATGGCTGGAAGGGCCCTTTATCGCGATTTTGGCTAGCGTAAAAATTCTCACTTGCCAAATGGAAGAAAGGGATATTATTTCTTCCGCGGCTCGCTCTTTGAAACTTGGATTTGTTTTCGGCTTTCGCTTGTGTGTGGTTTGTGTTTAAAAGAATTGAGATGAAATAGTTTCGTGAATGCGACGCGCGTCATGCGCTTTGAAGCAGGAGTTATTTCCGGGGATTTCATTCAAAATCGCGATATAATTTATTGTATTTCTATGAAAGTGATGTATTTAAATTTATATATTTTTCTTTCTTTTTTTTTAATTTGACAAGTCTGCAGGATATGAAATATTTTTAGAAGATAAGTTATTTTCATCAAAA----TTTTTAAAAAAAGAGGTTAGACTTTTTTTTTACTTATTAGTTCATTTATTTGACAAAAGAGGAACTATATAT-------
Ncherokee_BalsamMtn_N891 ------------------------------------------------------------------------------------------------------------------------GATTTGACTGATAGGTGTAGAACTTGTTCCCGGAGCGTAATCTTTAACCCTTTCGCTCCAGACGAATCCAACCCTTTGAGTACTTAGAGGAGCGGGTCTTGTCCCCAGGCCGCCAAATGGAGGGGAAAGCCGCCAAATCGA-TTTTTTTTTCAGTCTCTCTCTCT----TTTTTATCCGGCTTTATTTATATTTTGTGATTCTCGGAAAATTTTTGGAATGTAAAACTGATTTTAAAATTGTGTTTTTATGTGAGG-AAAAAAATTCGGCTGTAATATTAGTTACTCCGTAACGAAAGAAAAAAAAAATCTCGAGTTGTATTGATATGTTAAAAAATCGAATGCAGTCCAAAAGGATCGCCAAGCTGTCCACTTACCACTGCTGGACGAGAAAACACGTCTTAAGCAATCCTAAGTTGTCGCTCTTATGCTAAAGCATCGCTCTTTTGCTACTAAAGAACGAATCGACTTGTGGGTCTAACCCCAGGATAGGGGCACCAAAGGGTGGGGGGAAATGATTGTTGTCGTCAGCTGTCCATATAAGGGGGAAGGAGACTGTGCGTCACGGATATTCTCCCACCCCTGATTGGTTGCCTTACCCCACGTGCTGGGTGTATCTCTGGGTAGAGCGGCTAATGATGACGTAGCTCACCCTAAAGGGCGGGGGATAAGAACTGGCAGCCTTACCGCAGGCTGCTATCCAGGCAACGCAGCCAAAGTAAAGCAAGAAATACTTCTACCGCCGAGCGTAGGCGAGCAAGAACTCTTTCACTGCGCATTTTGTATTGCACACTTCTTCTAACGGGTAAAAAAATCTCGCCAAAAGATGGCTGGAAGGGTCCTTTATCGCGATTTTGGCTAGCGTAAAAATTCTCACTTGCCAAATGATTGAAAGGGATATTATTTCTTCTGCGGCTCGCTCTTTGAAACTTGGATTTGTTTTCGGCTTTCGCTTGTGTGCGGTTCGTGTTTAAAAGAATTGAGATGAAATAGTTTCGTGAATGCGACACGCGGCATGCGCTTTCAAGCAGGAGTTATTTCCGAGGATTTCATTCAAAATCGCGATATAATTTATTGTATTTCTATGAAAGTGATGTATTTAAATTTAT--------------------------------------------------------------------------------------------------------------------------------------------------------------------
Ncherokee_SIndianCrk_N681 -----------------------------------------------------------------------------------TTAAACACAAATTAAATTTCCCGCGAAAATAAACTCGGATTTGACTGATAGGTGTAGAACTTGTTCCCGGAGCGTAATCTTTAACCCTTTCGCTCCAGACGAATCCAACCCTTTGAGTACTTAGAGGAGCGGGTCTTGTCGCCAGGCCGCCAAATGGAGGGGAAAGCCGCCAAATCGATTTTTTTTTTCAGTCTCTCTCTCTCT--TTTTTATCCGGCTTTATTTATATTTTGTGATTATCGGAAAATTTTCGGAATGTAAAACTGATTTTAAAATTGTGTTTTTATGTGAGG-AAAAAAATTGGGCTGTAAGATTAGTTACTCCGTAACGAAAGAAA-AAAAAATCTCGAGTTGTATTGATATGTTAAAAAATCGAATGCAGTCCAAAAGAATCGCCAAGCTGTCCACTTACCACTGCTGGACGAGAAAACACGTCTTAAGCAATCCTAAGTTGTCGCTCTTATGCTAAAGCATCGCTCTTTTGCTACTAAAGAACGAATCGACTTGTGGGTCTAACCCCAGGATAGGGGCACCAAAGGGTGGGGGGAAATGATTGTTGTCGTCAGCTGTCCATATAAGGGGGAAGGAGACTGTGCGTCACGGATATTCTCCCACCCCTGATTGGTTGCCTTACCCCACGTGCTGGGTGTATCTCTGGGTAGAGCGGCTAATGATGACGTAGCTCACCCTAAAGGGCGGGGGATAAGAACTGGCAGCCTTACCGCAGGCTGCTATCCAGGCAACGCAGCCAAAGTAAAGCAAGAAATACTTCTACCGCCGAGCGTAGGCGAGCAAGAACTCTTTCACTGCGCATTTTGTATTGCACACTTCTTCTAGCGGGTAAAAAAATCTCGCCAAAAGATGGCTGGAAGGGCCCTTTATCGCGATTTTGGCTAGCGTAAAAATTCTCACTTGCCAAATGGAAGAAAGGGATATTATTTCTTCTGCGGCTCGCTCTTTGAAACTTGGATTTGTTTTCGGCTTTCGC--------------------------------------------------------------------------------------------------------------------------------------------------------------------------------------------------------------------------------------------------------------------------------------------------------------------------------
Ncooperi_BeaverCrk_N1002 ------------------------------AAAGACGCACACTCGAAATCTCCTGAAGCCCAAAAATAAGATAACACGCTCTTTTAAACACAAATTAAATTTCCCGCGAAAATAAACTCGGATTTGACTGATAGGTGTAGAACTTGTTCCCGGAGCGTAATCTTTAACCCTTTCGCTCCAGACGAATCCAACCCTTTGAGTACTTAGAGGAGCGGGTCTTGTCGCCACGCCGCCAAACGGAGGGGAAAGCCGCCAAATCGA-TTTTTTTTTCGGTCTCTCTCTC----TTTTTTATCCGGCTTTATTTATATTTTGTGCTTCTCGAAAAATTTTCGGAATGTAAAACGGATTTTAAAATTGTGTTCTTAGGTGAGAAAAAAAATTTGGGCTGTAATGTTAGTTACTCCGTAACGAAAAAAAATAAAAATATCGATTTGTATTGATATGTTAAAAAATCGAATGCAGTCCAAAAGAATCGCCAAGCTGTCCACTTACCACTGCTGGACGAGAAAACACGTCTTAAGCAATCCTAAGTTGTCGCTCTTATGCTAAAGCATCGCTCTTTTGCGACTAAAGAACGAATCGACTTGTGGGTCTAACCCCAGGATAGGGGCACCAAAGGGTGGGGGGAAATGATTGTTGTCGTCAGCTGTCCATATAAGGGGGAAGGAGACTGTGCGTCACGGATATTCTCCCACCCCTGATTGGTTGCCTTACCCCACGTGCTGGGTGTATCTCTGGGTAGAGCGGCTAATGATGACGTAGCTCACCCTAAAGGGCGGGGGATAAGAACTGGCAGCCTTACCGCAGGCTGCTATCCAGGCAACGCAGCCAAAGTAAAGCAAGAAATACTTCTACCGCCGAGCGTAGGCGAGCAAGAACTCTTTCACTGCGCATTTTGTATTGCACACTTCTTCTAGCGGGTAAAAAAATCTCGCCAAAAGATTGCTGGAAAGGTCCTTTATCGCGATTTTGGCTAGCGTAAAAATTTTCACTTGCCAAATGGAAGAAAGGGATATTAAATCTTCTGCGGCTCGCTCTTTGAAACTTGGATTTGTTTTCGGCTTTCGCTTGTGTGCGGTTCGTGTTTCAAAGAATTGAGATGAAATAGTTTCGTGAAT-------GCGACATGCGCTTTCAAGCAGGAGTTATTTCCGGAGATTTCATTCAAAATCGCGATATAATTTATTGTATTTCTATGAAAGTGATGTATTTAAATTTATATATTTTTCT----------------------------------------------------------------------------------------------------------------------------------------------------------
Ncooperi_CheoahDam_N1122 TACAATTTATTTTTTTTGTGCGTGTATGAAAAAGACGCACACTCGAAATCTCCTGAAGCCCAAAAATAAGATAACACGCTCTTTTAAACACAAATTAAATTTCCCGCGAAAATAAACTCGGATTTGACTGATAGGTGTAGAACTTGTTCCCGGAGCGTAATCTTTAACCCTTTCGCTCCAGACGAATCCAACCCTTTGAGTACTTAGAGGAGCGGGTCTTGTCGCCACGCCGCCAAATGGAGGGGAAAGCCGCCAAATCGATTTTTTTTTTCGGTCTCTCTCTCTCTCTTTTTTATCCGGCTTTATTTATATTTTGTGCTTCTCGAAAAAATTTCGGAATGTAAAATTGATTTTAAAATTGTGTTCTTAGGTGAGAAAAAAAAATTGGGCTGTAATGTTAGTTACTCCGTAACGAAAAAAAAAA--AATATCGATTTGTATTGATATGTTAAAAAATCGAATGCAGTCCAAAAGAATCGCCAAGCTGTCCACTTACCACTGCTGGACGAGAGAACACGTCTTAAGCAATCCTAAGTTGTCGCTCTTATGCTAAAGCATCGCTCTTTTGCGACTAAAGAACGAATCGACTTGTGGGTCTAACCCCAGGATAGGGGCACCAAAGGGTGGGGGGAAATGATTGTTGTCGTCAGCTGTCCATATAAGGGGGAAGGAGACTGTGCGTCACGGATATTCTCCCACCCCTGATTGGTTGCCTTACCCCACGTGCTGGGTGTATCTCTGGGTAGAGCGGCTAATGATGACGTAGCTCACCCTAAAGGGCGGGGGATAAGAACTGGCAGCCTTACCGCAGGCTGCTATCCAGGCAACGCAGCCAAAGTAAAGCAAGAAATACTTCTACCGCCGAGCGTAGGCGAGCAAGAACTCTTTCACTGCGCATTTTGTATTGCACACTTCTTCTAGCGGGTAAAAAAATCTCGCCAAAAGATGGCTGGAAAGGTCCTTTATCGCGATTTTGGCTAGCGTAAAAATTCTCACTTGCCAAATGGAAGAAAGGGATATTATTTCTTCTGCGGCTCGCTCTTTGAAACTTGGATTTGTTTTCGGCTTTCGCTTGTGTGCGGTTCGTGTTTAAGAGAATTGAGATGAAATAGTTTCGTGAAT-------GCGACATGCGCTTTCAAGCAGGAGTTATTTCCGGAGATTTCATTCAAAATCGCGATATAATTTATTGTATTTCTATGAAAGTGATGTATTTAAATTTATATATTTTTCTTTTCTTTTTTTAAATTTGATAGGTCCGCAGGATATGAAATATTTTTAGAAGAGAAGTTATTTTCATCAAAAATATTTTTTAGAAAAAGAGGTTAGACTTTTTTTTTACTTATTAGTTCATTTATTTGACAAAAGGGGAACAATATATTTTAATG
Ncooperi_NantRiverGorge_N682 -----------TTTTTTGTGCGTGTATGAAAAAGACGCACACTCGAAATCTCCTGAAGCCCAAAAATAAGATAACACGCTCTTTTAAACACAAATTAAATTTCCCGCGAAAATAAACTCGGATTTGACTGATAGGTGTAGAACTTGTTCCCGGAGCGTAATCTTTAACCCTTTCGCTCCAGACGAATCCAACCCTTTGAGTACTTAGAGGAGCGGGTCTTGTCGCCACGCCGCCAAACGGAGGGGAAAGCCGCCAAATCGA-TTTTTTTTTCGGTCTCTCTCTC----TTTTTTATCCGGCTTTATTTATATTTTGTGCTTCTCGAAAAATTTTCGGAAAGTAAAACGGATTTTAAAATTGTGTTCTTAGGTGAGAAAAAAAATTTGGGCTGTAATGTTAGTTACTCCGTAACGAAAAAAAATAAAAATATCGATTTGTATTGATATGTTAAAAAATCGAATTCAGTCCAAAAGAATCGCCAAGCTGTCCACTTACCACTGCTGGACGAGAAAACACGTCTTAAGCAATCCTAAGTTGTCGCTCTTATGCTAAAGCATCGCTCTTTTGCGACTAAAGAACGAATCGACTTGTGGGTCTAACCCCAGGATAGGGGCACCAAAGGGTGGGGGGAAATGATTGTTGTCGTCAGCTGTCCATATAAGGGGGAAGGAGACTGTGCGTCACGGATATTCTCCCACCCCTGATTGGTTGCCTTACCCCACGTGCTGGGTGTATCTCTGGGTAGAGCGGCTAATGATGACGTAGCTCACCCTAAAGGGCGGGGGATAAGAACTGGCAGCCTTACCGCAGGCTGCTATCCAGGCAACGCAGCCAAAGTAAAGCAAGAAATACTTCTACCGCCGAGCGTAGGCGAGCAAGAACTCTTTCACTGCGCATTTTGTATTGCACACTTCTTCTAGCGGGTAAAAAAATCTCGCCAAAAGATTGCTGGAAAGGTCCTTTATCGCGATTTTGGCTAGCGTAAAAATTTTCACTTGCCAAATGGAAGAAAGGGATATTATTTCTTCTGCGGCTCGCTCTTTGAAACTTGGATTTGTTTTCGGCTTTCGCTTGTGTGCGGTTCGTGTTTCAAAGAATTGAGATGAAATAGTTTCGTGAATGCGACACGCGACATGCGCTTTCAAGCAGGAGTTATTTCCGGAGATTTCATTCAAAATCGCGATATAATTTATTGTATTTCTATGAAAGTGATGTATTTAAATTTATATATTTTTCTTTTTTT-----AAATTTGATAGGTCCGCAGGATATGAAATATTTTTAGAAGATAAGTTATTTTCATCAAAAATATTTTTTAGAAAAAGAGGTTATAC-TTTTTTTTACTTATTAGTTCATTTATTTGACAAAAGGGAA-CAATATATTTTAATG
Ncooperi_RockCrRoad_N1160 TACAATTTATTTTTTTTGTGCGTGTATGAAAAAGACGCACACTCGAAATCTCCTAAAGCCCAAAAATAAGATAACACGCTGTTTTAAACACAAATTAAATTTCCCGCGAAAATAAACTTGGATTTGACTGATAGGTGTAGAACTTGTTCCCGGAGCGTAATCTTTAACCCTTTCGCTCCAGACGAATCCAACCCTTTGAGTACTTAGAGGAGCGGGTCTTGTCGCCACGCCGCCAATTGGAGGGGAAAGCCGCCAAATCGATTTTTTTTTTCAGTCTCTCTCTCTCTCTTTTTTATCCGGCTTTATTTATATTTTGTGCTTCTCGAAAAATTTTCGGAATGTAAAACTGATTTTAAAATTGTGTTCTTAGGTGAG-AAAAAAAAATGGGCTGTAATGTTAGTTACTCCGTAACG-----AAAAAAAAATATCGATTTGTATTGATATGTTAAAAAATCGAATGCAGTCCAAAAGAATCGCCAAGCTGTCCACTTACCACTGCTGGACGAGAAAACACGTCTTAAGCAATCCTAAGTTGTCGCTCTTATGCTAAAGCATCGCTCTTTTGCGACTAAAGAACGAATCGACTTGTGGGTCTAACCCCAGGATAGGGGCACCAAAGGGTGGGGGGAAATGATTGTTGTCGTCAGCTGTCCATATAAGGGGGAAGGAGACTGTGCGTCACGGATATTCTCCCACCCCTGATTGGTTGCCTTACCCCACGTGCTGGGTGTATCTCTGGGTAGAGCGGCTAATGATGACGTAGCTCACCCTAAAGGGCGGGGGATAAGAACTGGCAGCCTTACCGCAGGCTGCTATCCAGGCAACGCAGCCAAAGTAAAGCAAGAAATACTTCTACCGCCGAGCGTAGGCGAGCAAGAACTCTTTCACTGCGCATTTTGTATTGCACACTTCTTCTAGCGGGTAAAAAAATCTCGCCAATAGATGGCTGGAAAGGTCCTTTATCGCGATTTTGGCTAGCATAAAAATTCTCACTTGCCAAATGGAAGAAAGGGATATTATTTCTTCTGCGGCTCGCTCTTTGAAACTTGGATTTGTTTTCGGCTTTCGCTTGTGTGCGGTTCGTGTTTAAAAGAATTGAGATGAAATAGTTTCGTGAATGCGACACGCGACATGCGCTTTCAAGCAAGAGTTATTTCCGGAGATTTCATTCAAAATCGCGATATAATTTATTGTATTTCTATGAAAGTGATGTATTTAAATTTATATATTTTTCTTTTCTTTTT--AAATTTGATAGGTCCGCAGGATATGAAATATTTTTAGAAGATAAGTTATTTTCATCAAAAATATTTTTTTAAAAGAGAGGCTAGACTTTTTTTTTACTTATTAGTTCATTTATTTGACAAAAGGGGAACAATATATTTTAATG
Ncoylei_Apalachia_N1195 --------------------CTTGTATGAAAAAGACGCACACTCGAAATCTCCTGAAGCCCAAAAATAAGATAACACGCTCTTTTAAACACAAATTAAATTTCCCGCGAAAATAAACTCGGATTTGACTGATAGGTGTAGAACTTGTTCCCGGAGCGTAATCTTTAACCCTTTCGCTCCAGACGAATCCAACCCTTTGAGTACTTAGAGGAGCGGGTCTTGTCGCCAGGACGCCAAATGGTGGGGAAAGCCGCCAAATCGATTTTTTTTTTCGGTCTCTCTCTCTCTCTTTTTTATCCGGCTTTATTTATATTTTGTGCTTCTCGGAAAATTTTCGGAATGTAAAACTGATTTTAAAATTGTGTTCTTATGTGAGG-AAAAAAATTGGACTGTAATGTTAGTTACTCCGTAACGAAAAAAATAATAAATCTCGATTTGTATTGATATGTTAAAAAATCGAATGCAGTCCAAAAGAATCGCCAAGTTGTCCACTTACCACTGCTGGACGAGAAAACACGTCTTAAGCAATCCTAAGTTGTCGCTCTTATGCTAAAGCATCGCTCTTTTGCTACTAAAGAACGAATCGACTTGTGGGTCTAACCCCAGGATAGGGGCACCAAAGGGT-GGGGGAAATGATTGTTGTCGTCAGCTGTCCATATAAGGGGGAAGGAGACTGTGCGTCACGGATATTCTCCCACCCCTGATTGGTTGCCTTACCCCACGTGCTGGGTGTATCTCTGGGTAGAGCGGCTAATGATGACGTAGCTCACCCTAAAGGGCGGGGGATAAGAACTGGCAGCCTTACCGCAGGCTGCTATCCAGGCAACGCAGCCAAAGTAAAGCAAGAAATACTTCTACCGCCGAGCGTAGGCGAGCAAGAACTCTTTCACTGCGCATTTTGTATTGCACACTTCTTCTAGCGGGTAAAAAAATCTCGCCAAAAGATCGCTGGAAAGGTCCTTTATCGCGATTTTGGCTAGCGTAAAAATTCTCACTTGGCAAATGGAAGAAAGGGATATTATTTCTTCTGCGACTCGCTCTTTGAAACTTGGATTTGTTTTCGGCTTTCGCTTGTGTGCGGTTCGTGTTTAAACGAATTGAGATGAAATAGTTTCGTGAATGCGACACGTGGCATGCGCTTTCAAGCAGGAGTTATTTCCGGGGATTTCATTCAAAATCGCGATATAATTTATTGTATTTCTATGAAAGTGATGTATTTAAATTTATATGTTTTTCTTTTCTTTTTTAAAATTTGATAGGTCTGCAGGATATGAAATATTTTTAGAAGATGCGTTATTTTCATCAAAAATATTTTTTAAAACAAGAGGTTAGAC--TTTTTTTACTTATTAGTTCATTTATTTGACAAAAGAGGATCAATATATTTTAATG
Ncoylei_DinkinCove_N1118 TACAATTTATTTTTTTTGTACGTGTATGAAAAAGACGCACACTCGAAATCTCCTGAAGCCCAAAAATAAGATAACACGCTCTTTTAAACACAAATTAAATTTCCCGCGAAAATAAACTCGGATTTGACTGATAGGTGTAGAACTTGTTCCCGGAGCGTAATCTTTAACCCTTTCGCTCCAGACGAATCCAACCCTTTGAGTACTTAGAGGAGCGGGTCTTGTCGCCAGGCCGCCAAATGGTGGGGAAAGCCGCCAAATCGATTTTTTTTTTCGGTCTCTCTCTCTCTTTTTTTTATCCGGCTTTATTTATATTTTGTGCTTCTCGGAAAATTTTCGGAATGTAAAACTGATTTTAAAATTGTGTTCTTATGTGAGG-AAAAAAATTGGACTGTAATGTTAGTTACTCCGTAACGAAAAAAATAATAAATCTCGATTTGTATTGATATGTTAAAAAATCGAATGCAGTCCAAAAGAATCGCCAAGTTGTCCACTTACCACTGCTGGACGAGAAAACACGTCTTAAGCAATCCTAAGTTGTCGCTCTTATGCTAAAGCATCGCTCTTTTGCTACTAAAGAACGAATCGACTTGTGGGTCTAACCCCAGGATAGGGGCACCAAAGGGTGGGGGGAAATGATTGTTGTCGTCAGCTGTCCATATAAGGGGGAAGGAGACTGTGCGTCACGGATATTCTCCCACCCCTGATTGGTTGCCTTACCCCACGTGCTGGGTGTATCTCTGGGTAGAGCGGCTAATGATGACGTAGCTCACCCTAAAGGGCGGGGGATAAGAACTGGCAGCCTTACCGCAGGCTGCTATCCAGGCAACGCAGCCAAAGTAAAGCAAGAAATACTTCTACCGCCGAGCGTAGGCGAGCAAGAACTCTTTCACTGCGCATTTTGTATTGCACACTTCTTCTAGCGGGTAAAAAAATCTCGCCAAAAGATCGCTGGAAAGGTCCTTTATCGCGATTTTGGCTAGCGTAAAAATTCTCACTTGGCAAATGGAAGAAAGGGATATTATTTCTTCTGCGACTCGCTCTTTGAAACTTGGATTTGTTTTCGGCTTTCGCTTGTGTGCGGTTCGTGTTTAAACGAATTGAGATGAAATAGTTTCGTGAATGCGACACGTGGCATGCGCTTTCAAGCAGGAGTTATTTCCGGGGATTTCATTCAAAATCGCGATATAATTTATTGTATTTCTATGAAAGTGATGTATTTAAATTTATATGTTTTCTTTTCTTATTTTAAAATTTGATAGGTCTGCAGGATATGAAATATTTTTAGAAGATGCGTTATTTTCATCAAAAATATTTTTTAAAACAAGAGGTTAGAC-TTTTTTTTACTTATTAGTTCATTTATTTGACAAAAGAGGAACAATATATTTTAATG
Ncoylei_TiptonCreek_N837 TACAATTTATTTTTTTTGTACGTGTATGAAAAAGACGCACACTCGAAATCTCCTGAAGCCCAAAAATAAGATAACACGCTCTTTTAAACACAAATTAAATTTCCCGCGAAAATAAACTCGGATTTGACTGATAGGGACTGAACTTGTTCCCGGAGCGTAATCTTTAACCCTTTCGCTCCAGACGAATCCAACCCTTTGAGTACTTAGAGGAGCGGGTCTTGTCGCCAGGCCGCCAAATGGTGGGGAAAGCCGCCAAATCGATTTTTTTTTTCGGTCTCTCTCTCTCTTTTTTTTATCCGGCTTTATTTATATTTTGTGCTTCTCGGAAAATTTTCGGAATGTAAAACTGATTTTAAAATTGTGTTCTTATGTGAGG-GAAAAAATTGGACTGTAATGTTAGTTACTCCGTAACGAAAAAAATAATAAATCTCGATTTGTATTGATATGTTAAAAAATCGAATGCAGTCCGAAAGAATCGCCAAGTTGTCCACTTACCACTGCTGGACGAGAAAACACGTCTTAAGCAATCCTAAGTTGTCGCTCTTATGCTAAAGCATCGCTCTTTTGCTACTAAAGAACGAATCGACTTGTGGGTCTAACCCCAGGATAGGGGCACCAAAGGGTGGGGGGAAATGATTGTTGTCGTCAGCTGTCCATATAAGGGGGAAGGAGACTGTGCGTCACGGATATTCTCCCACCCCTGATTGGTTGCCTTACCCCACGTGCTGGGTGTATCTCTGGGTAGAGCGGCTAATGATGACGTAGCTCACCCTAAAGGGCGGGGGATAAGAACTGGCAGCCTTACCGCAGGCTGCTATCCAGGCAACGCAGCCAAAGTAAAGCAAGAAATACTTCTACCGCCGAGCGTAGGCGAGCAAGAACTCTTTCACTGCGCATTTTGTATTGCACACTTCTTCTAGCGGGTAAAAAAATCTCGCCAAAAGATCGCTGGAAAGGTCCTTTATCGCGATTTTGGCTAGCGTAAAAATTCTCACTTGGCAAATGGAAGAAAGGGATATTATTTCTTCTGCGACTCGCTCTTTGAAACTTGGATTTGTTTTCGGCTTTCGCTTGTGTGCGGTTCGTGTTTAAACGAATTGAGATGAAATAGTTTCGTGAATGCGACACGTGGCATGCGCTTTCAAGCAGGAGTTATTTCCGGGGATTTCATTCAAAATCGCGATATAATTTATTGTATTTCTATGAAAGTGATGTATTTAAATTTATATGTTTTTCTTTTCTTTTTTAAAATTTGATAGGTCTGCAGGATATGAAATATTTTTAGAAGATGCGTTATTTTCATCAAAAATATTTTTTAAAACAAGAGGTTAGAC-TTTTTTTTACTTATTAGTTCATTTATTTGACAAAAGAGGAACAATATATTTTAATG
Ncressleri_AndersonSpringCave_G2075 TACAATTTATTTTTTGTGTGTGCGTATGAAAAAGACGCACACTCGAATTCTTCTGAAGCCCAAAAATAAGATAACACGCTCCTTTAAGCACAAATTAAATTTCCCGCGAAAATAAACTCGGATTTGACTAATAGGTGTAGAACTTGTTCCCGGAGCGTAATCTTTAACCCTTTCGCTACAGACGAATCCAACCCTTTGAGTACTTAGAGGAGCGGTCCTTGTCGCCAGACCGCCAAATGAAGGAAAAAGCCGCCAAATCGATTTTTTTTTTCTGTCTCTCTCTCTCT-TTTTTTATCCGGCTTTATTTATAGTTTGTGATTCTCGGAAAATTTTTGGAATGTAAACCTGATTTTAAAATTGTATTTTTATGGGAGGGAAAAAAATTGGGCTGTAATGTTAGTTACGCCGTAACGAAGAAAA-AAAAAATCTCGAGTTGTATTGATATGTTAAAAAATCGAATGCAGTCCAAAAGAATCGCCAAGCTGTCCACTTACCACTGCTGGCCGAGAAAACACGTCTTAAGCAATCCTAAGTTGTCGGTCTTATGCTAAAGCATCGCTCTTTAGCTACTAAAGAACGAATCGACTTGTGGGTCTAACCCCAGGATAGGGGCACCAAAGGGT-GGGGGAAATGATTGTTGTCGTCAGCTGTCCATATAAGGGGGAAGGAGACTGTGCGTCACGGATATTCTCCCACCCCTGATTGGTTGCCTTACCCCACGTGCTGGGTGTATCTCTGGGTAGAGCGGCTAATGATGACGTAGCTCACCCTAAAGGGCGGGGGATAAGAACTGGCAGCCTTACCGCAGGCTGCTATCCAGGCAACGCAGCCAAAGTAAAGCAAGAAATACTTCTACCGCCGAGCGTAGGCGAGCAAGAACTCTTTCACTGCGCATTTTGTATTGCACACTTCTTCTAGCGGTTAAAAAAATCTCGCCAAAAGATGGCTGGAAGAGTCTTTTATCGCGATTTTGGCTAGCGTAAAAATTCTCACTTGACAAATGGAAGAAAGGGATATTATTTCTTCTGCGGCTCGCTTTTTGAAACTTGGATTTGTTTTCGGCTTTCGCTTGTGTGCGGTTCGTGTTTAAAAGAATTGAGATAAAATTGTTTCGTGGATGCGACACGCGGCATGCGCTTTCAAGCAGGATTTATTTCTGGGGATTTCATTCAAAATCGCGATATAATTTATTGTATTTCTATGAAAGTGATGTATTTAAATTTATATATTTTTCTTGTTTT-----AAATTTGACAGGTCTACAAGATATT-------TTTAGAAGATAAGTTATTTTCATCAAAAATGTTTTTTAAAAAAAGAGGTTAGAC-TTTTTTTTACTTATTAGTTCATTTACTTGACAAAAGAGGAACAATATATTTTAATG
Ncressleri_PigeonCave_G2077 TACAATTTATTTTTTGTGTGTGCGTATGAAAAAGACGCACACTCGAATTCTTCTGAAGCCCAAAAATAAGATAACACGCTCCTTTAAGCACAAATTAAATTTCCCGCGAAAATAAACTCGGATTTGACTAATAGGTGTAGAACTTGTTCCCGGAGCGTAATCTTTAACCCTTTCGCTACAGACGAATCCAACCCTTTGAGTACTTAGAGGAGCGGTCCTTGTCGCCAGACCGCCAAATGAAGGAAAAAGCCGCCAAATCGA-TTTTTTTTTCTGTCTCTCTCTCTCT-TTTTTTATCCGGCTTTATTTATAGTTTGTGATTCTCGGAAAATTTTTGGAATGTAAACCTGATTTTAAAATTGTATTTTTATGGGAGGGAAAAAAATTGGGCTGTAATGTTAGTTACGCCGTAACGAAGAAAA-AAAAAATCTCGAGTTGTATTGATATGTTAAAAAATCGAATGCAGTCCAAAAGAATCGCCAAGCTGTCCACTTACCACTGCTGGCCGAGAAAACACGTCTTAAGCAATCCTAAGTTGTCGGTCTTATGCTAAAGCATCGCTCTTTAGCTACTAAAGAACGAATCGACTTGTGGGTCTAACCCCAGGATAGGGGCACCAAAGGGT-GGGGGAAATGATTGTTGTCGTCAGCTGTCCATATAAGGGGGAAGGAGACTGTGCGTCACGGATATTCTCCCACCCCTGATTGGTTGCCTTACCCCACGTGCTGGGTGTATCTCTGGGTAGAGCGGCTAATGATGACGTAGCTCACCCTAAAGGGCGGGGGATAAGAACTGGCAGCCTTACCGCAGGCTGCTATCCAGGCAACGCAGCCAAAGTAAAGCAAGAAATACTTCTACCGCCGAGCGTAGGCGAGCAAGAACTCTTTCACTGCGCATTTTGTATTGCACACTTCTTCTAGCGGTTAAAAAAATCTCGCCAAAAGATGGCTGGAAGAGTCTTTTATCGCGATTTTGGCTAGCGTAAAAATTCTCACTTGACAAATGGAAGAAAGGGATATTATTTCTTCTGCGGCTCGCTTTTTGAAACTTGGATTTGTTTTCGGCTTTCGCTTGTGTGCGGTTCGTGTTTAAAAGAATTGAGATAAAATTGTTTCGTGGATGCGACACGCGGCATGCGCTTTCAAGCAGGATTTATTTCTGGGGATTTCATTCAAAATCGCGATATAATTTATTGTATTTCTATGAAAGTGATGTATTTAAATTTATATATTTTTCTTGTTTT-----AAATTTGACAGGTCTACAAGATATT-------TTTAGAAGATAAGTTATTTTCATCAAAAATGTTTTTTAAAAAAAGAGGTTAGAC-TTTTTTTTACTTATTAGTTCATTTACTTGACAAAAGAGGAACAATATATTTTAATG
Ncrosbyi_MtMitchell_N210 TACAATTTATTTTTTTTGTGCGCGTATGAAAAAAACGCACACTCGAAATCTCCTGAAGCCCAAAAATAAGATAACACGCTCTTTTAAACACAAATTAAATTTCCCGCGAAAATAGACTCGGATTTGACTGATAGGTGTAGAACTTGTTCCCGGAGCGCAATCTTTAACCCTTTCGCTCCAGACGAATCCAACCCTTTGAGTACTTAGAGGAGCGGGTCTTGCCGCCAGGCCGCCAAATGGAGGGGAAAGCCGCCAAATCGATTTTTTTTTTCGGTCTCTCTCTCTC--TTTTTTATCCGGTTTTATTTATATTTTGTGCTTCTCGGAAAATTTTCGGAATGTAAAACTGATTTTAAAATTGTGTTTTTATGTGAG--GAAAAAAATGAGCTGCAATATTAGTTACTCCGTAACGAAAGAAA-AAAAAATCTCGAGTTGTATTGATATGTTAAAAAATCGAATGCAGTCCAAAAGAATCGCCAAGCTGTCCACTTACCACTGCTGGACGAGAAAACACGTCTTAAGCAATCCTAAGTTGTCGCTCTTGTGCTAAAGCATCTCTCTTTTGCTACTAAAGAACGAATCGACTTGTGGGTCTAACCCCAGGATAGGGGCACCAAAGGGTGGGGGAAAATGATTGTTGTCGTCAGCTGTCCATATAAGGGGGAAGGAGACTGTGCGTCACGGATATTCTCCCACCCCTGATTGGTTGCCTTACCCCACGTGCTGGGTGTATCTCTGGGTAGAGCGGCTAATGATGACGTAGCTCACCCTAAAGGGCGGGGGATAAGAACTGGCAGCCTTACCGCAGGCTGCTATCCAGGCAACGCAGCCAAAGTAAAGCAAGAAATACTTCTACCGCCGAGCGTAGGCGAGCAAGAACTCTTTCACTGCGCATTTTGTATTGCACACTTCTTCTAGCGGGTAAAAAAATCTCGCCAAAAGATGGCTGGAAGGGTCCTTTATCGCGATTTTGGCTAGCGT-AAAATTCTCACTTGCCAAATGGAAGAAAGGGATATTATTTCTTCTGCGGCTCGCTCTTTGAAACTTGGATTTGTTTTCGGCTTTCGCTTGTGTGCGGTTCGTGTTTAAAAGAATTGAGATGAAATAGTTTCGTGAATGCGACACGCGGCATGCGCTTTCAAGCAGGAGTTATTTCCGGGGATTTCATTCAAAATCGCGATATAATTTATTGTATTTCTATGAAAGTGATGTATTTAAATTTATATATTTTTCTTTTCTTTTTTGAAATTTGACAGGTCTGCAGGATATGAAATATTTTTAGAAGATAAGTTATTTCCATCAAACATATTTTTTTAAAAAAGAGGTTAGACTTTTTTATTCTTTATTAGTTCATTT--------------------------------
Ncrosbyi_PricesCrk_N1143 TACAATTTATTTTTTTTGTGCGCGTATGAAAAAGACGCACACTCGAAATCTCCTGAAGCCCAAAAATAAGATAACACGCTCTTTTAAACACAAATTAAATTTCCCGCGAAAATAAACTCGGATTTGACTGATAGGTGTAGAACTTGTTCCCGGAGCGCAATCTTTAACCCTTTCGCTCCAGACGAATCCAACCCTTTGAGTACTTAGAGGAGCGGGTCTTGTCGCCAGGCCGCCAAATGGAGGGGAAAGCCGCCAAATCGA-TTTTTTTTTCGGTCTCTCT--------TTTTTATCCGGTTTTATTTATATTTTGTGCTTCTCGGAAAATTTTCGGAATGTAAAACTGATTTTAAAATTGTGTTTTTATGTGAG--GAAAAAAATGAGCTGCAATATTAGTTAGAGCGTAACGAAAGAAAAAAAAAATCTCGAGTTGTATTGATATGTTAAAAAATCGAATGCAGTCCAAAAGAATCGCCAAGCTGTCCACTTACCACTGCTGGACGAGAAAACACGTCTTAAGCAATCCTAAGTTGTCGCTCTTATGCTAAAGCATCTCTCTTTTGCTACTAAAGAACGAATCGACTTGTGGGTCTAACCCCAGGATAGGGGCACCAAAGGGTGGGGGGAAATGATTGTTGTCGTCAGCTGTCCATATAAGGGGGAAGGAGACTGTGCGTCACGGATATTCTCCCACCCCTGATTGGTTGCCTTACCCCACGTGCTGGGTGTATCTCTGGGTAGAGCGGCTAATGATGACGTAGCTCACCCTAAAGGGCGGGGGATAAGAACTGGCAGCCTTACCGCAGGCTGCTATCCAGGCAACGCAGCCAAAGTAAAGCAAGAAATACTTCTACCGCCGAGCGTAGGCGAGCAAGAACTCTTTCACTGCGCATTTTGTATTGCACACTTCTTCTAGCGGGTAAAAAAATCTCGCCAAAAGATGGCTGGAAGGGTCCTTTATCGCGATTTTGGCTAGCGTAAAAATTCTCACGTGCCAAATGGAAGAAAGGGATATTATTTCTTCTGCGGCTCGCTCTTTGAAACTTGGATTTGTTTTCGGCTTTCGCTTGTGTGCGGTTCGTGTTTAAAAGAATTGAGATGAAATAGTTTCGTGAATGCGACACGCGGCATGCGCTTTCAAGCAGGAGTTATTTCCGGGGATTTCATTCAAAATCGCGATATAATTTATTGTATTTCTATGAAAGTGATGTATTTAAATTTATATATTTTTCTTTTCTTTTTTGAAATTTGACAGGTCTGCAGGATATGAAATATTTTTAGAAGATAAGTTATTTCCATCAAAAATATTTTTTTAAAGAAGAGGTTAGACTTTTTTATTCTTTATTAGTTCATTTATTTGACAAAATAGGAACAATATGTTTGAATG
Ncrosbyi_ShufordCrk_N1148 TACAATTTATTTTTTTTGTGCGCGTATGAAAAAGACGCACACTCGAAATCTCCTGAAGCCCAAAAATAAGATAACACGCTCTTTTAAACACAAATTAAATTTCCCGCGAAAATAAACTCGGATTTGACTGATAGGTGTAGAACTTGTTCCCGGAGCGCAATCTTTAACCCTTTCGCTCCAGACGAATCCAACCCTTTGAGTACTTAGAGGAGCGGGTCTTGCCGCCAGGCCGCCAAATGGAGGGGAAAGCCGCCAAATCGATTTTTTTTTTCGGTCTCTCTCTCTCTCTTTTTTATCCGGTTTTATTTATATTTTGTGCTTCTCGGAAAATTTTCGGAATGTAAAACTGATTTTAAAATTGTGTTTTTATGTGAG--GAAAAAAATGAGCTGCAATATTAGTTACTCCGTAACGAAAGAAA-AAAAAATCTCGAGTTGTATTGATATGTTAAAAAATCGAATGCAGTCCAAAAGAATCGCCAAGCTGTCCACTTACCACTGCTGGACGAGAAAACACGTCTTAAGCAATCCTAAGTTGTCGCTCTTATGCTAAAGCATCTCTCTTTTGCTACTAAAGAACGAATCGACTTGTGGGTCTAACCCCAGGATAGGGGCACCAAAGGGTGGGGGAAAATGATTGTTGTCGTCAGCTGTCCATATAAGGGGGAAGGAGACTGTGCGTCACGGATATTCTCCCACCCCTGATTGGTTGCCTTACCCCACGTGCTGGGTGTATCTCTGGGTAGAGCGGCTAATGATGACGTAGCTCACCCTAAAGGGCGGGGGATAAGAACTGGCAGCCTTACCGCAGGCTGCTATCCAGGCAACGCAGCCAAAGTAAAGCAAGAAATACTTCTACCGCCGAGCGTAGGCGAGCAAGAACTCTTTCACTGCGCATTTTGTATTGCACACTTCTTCTAGCGGGTAAAAAAATCTCGCCAAAAGATGGCTGGAAGGGTCCTTTATCGCGATTTTGGCTAGCGTAAAAATTCTCACTTGCCAAATGGAAGAAAGGGATATTATTTCTTCTGCGGCTCGCTCTTTGAAACTTGGATTTGTTTTCGGCTTTCGCTTGTGTGCGGTTCGTGTTTAAAAGAATTGAGATGAAATAGTTTCGTGAATGCGACACGCGGCATGCGCTTTCAAGCAGGAGTTATTTCCGGGGATTTCATTCAAAATCGCGATATAATTTATTGTATTTCTATGAAAGTGATGTATTTAAATTTATATATTTTTCTTTTCTTTTTTGAAATTTGACAGGTCTGCAGGATATGAAATATTTTTAGAAGATAAGTTATTTCCATCAAAAATATTTTTTTAAAAAAGAGGTTAGACTTTTTTATTCTTTATTAGTTCATTTATTTGACAAAATAG------------------
Ndellingeri_BullpenBridge_N109 ---------------------------------------CACTCGAAATCTCCTGAAGCCCAAAAATAAGATAACACGCTCTTTTAAACACAAATTAAATTTCCCGCGAAAATAAACTCGGATTTGACTGATAGGTATAGAACTTGTTCCCGGAGCGTAATCTTTAACCCTTTCGCTCCAGACGAATCCAACCCTTTGAGTACTTAGAGGAGCGGGTCTTGTCGCCACGCCGCCAAATGGAGGGGAAAGCCGCCAAATCGA-TTTTTTTTTCGGTCTCTCTCTCTCTCTTTTTTATACGGCTTTATTTATATTTTGTGCTTCTCGGAAAATTTTCGGAATGTAAAACTGATTTTAAAATTGTGTTCTTCGGTGAGAAAAAAAAATTGGGCTGTAATGTTAGTTACTCCGTTACGAAAAAAAAAA--AAAATCGATTTGTATTGATATGTTAAAAAATCGAATGCAGTCCAAAAGAATCGTCAAGCTGTCCACTTACCACTGCTGGACGAGAAAACACGTCTTAAGCAATCCTAAGTTGTCGCTCTTATGCTAAAGCATCGCTCTTTTGCGACTAAAGAACGAATCGACTTGTGGGTCTAACCCCAGGATAGGGGCACCAAAGGGTGGGGGAAAATGATTGTTGTCGTCAGCTGTCCATATAAGGGGGAAGGAGACTGTGCGTCACGGATATTCTCCCACCCCTGATTGGTTGCCTTACCCCACGTGTTGGGTGTATCTCTGGGTAGAGCGGCTAATGATGACGTAGCTCACCCTAAAGGGCGGGGGATAAGAACTGGCAGCCTTACCGCAGGCTGCTATCCAGGCAAAGCAGCCAAAGTAAAGCAAGAAATACTTCTACCGCCGAGCGTAGGCGAGCAAGAACTCTTTCACTGCGCATTTTGTATTGCACACTTCTTCTAGCGGGTAAAAAAATCTCGCCAAAAGATGGCTGGAAAGGTCCTTTATCGCGATTTTGGCTAGCGTAAAAATTCTCACTTGCCAAATGGAAGAAAGGGATATTATTTCTTCTGCGGCTCGCTCTTTGAAACTTGGATTTGTTTTCGGCTTTCGCTTGTGTGCGGTTCGTGTTTAAAAGAATTGAGATGAAATAGTTTCGTGAATGCGACAAGCGACATGCGCTTTCAAGCAGGAGTTATTTCCGGAGATTTCGTTCAAAATCGCGATATAATTTATTGTATTTCTATGAAAGTGATGTATTTAAATTTATATATTTTTCTTTTCTTTTTTTAAATTTGATAGGTCCGCAGGATATGAAATATTTTTAGAAGATAAGTTATTTTCATCAAAAATATTTTTTTAAAAAAGAGGTTAGACTTTTTTTTTACTTATTAGTTCATTTATT-----------------------------
Ndellingeri_WhitewFalls_N887 TACAATTTATTTTTTTTGTGCGTGTATGAAAAAGACGCACACTCGAAATCTCCTGAAGCCCAAAAATAAGATAACACGCTCTTTTAAACACAAATTAAATTTCCCGCGAAAATAAACTCGGATTTGACTGATAGGTATAGAACTTGTTCCCGGAGCGTAATCTTTAACCCTTTCGCTCCAGACGAATCCAACCCTTTGAGTACTTAGAGGAGCGGGTCTTGTCGCCACGCCGCCAAATGGAGGGGAAAGCCGCCAAATCGA-TTTTTTTTTCGGTCTCTCTCTCTCTCTTTTTTATACGGCTTTATTTATATTTTGTGCTTCTCGGAAAATTTTCGGAATGTAAAACTGATTTTAAAATTGTGTTCTTCGGTGAGAAAAAAAAATTGGGCTGTAATGTTAGTTACTCCGTTACGAAAAAAAAAAAAAATATCGATTTGTATTGATATGTTAAAAAATCGAATGCAGTCCAAAAGAATCGCCAAGCTGTCCACTTACCACTGCTGGACGAGAAAACACGTCTTAAGCAATCCTAAGTTGTCGCTCTTATGCTAAAGCATCGCTCTTTTGCGACTAAAGAACGAATCGACTTGTGGGTCTAACCCCAGGATAGGGGCACCAAAGGGTGGGGGGAAATGATTGTTGTCGTCAGCTGTCCATATAAGGGGGAAGGAGACTGTGCGTCACGGATATTCTCCCACCCCTGATTGGTTGCCTTACCCCACGTGTTGGGTGTATCTCTGGGTAGAGCGGCTAATGATGACGTAGCTCACCCTAAAGGGCGGGGGATAAGAACTGGCAGCCTTACCGCAGGCTGCTATCCAGGCAAAGCAGCCAAAGTAAAGCAAGAAATACTTCTACCGCCGAGCGTAGGCGAGCAAGAACTCTTTCACTGCGCATTTTGTATTGCACACTTCTTCTAGCGGGTAAAAAAATCTCGCCAAAAGATGGCTGGAAAGGTCCTTTATCGCGATTTTGGCTAGCGTAAAAATTCTCACTTGCCAAATGGAAGAAAGGGATATTATTTCTTCTGCGGCTCGCTCTTTGAAACTTGGATTTGTTTTCGGCTTTCGCTTGTGTGCGGTTCGTGTTTAAAAGAATTGAGATGAAATAGTTTCGTGAATGCGACAAGCGACATGCGCTTTCAAGCAGGAGTTATTTCCGGAGATTTCGTTCAAAATCGCGATATAATTTATTGTATTTCTATGAAAGTGATGTATTTAAATTTATGTATTTTTCTTTTCTTTTTTTAAATTTGATAGGTCCGCAGGATATGAAATATTTTTAGAAGATAAGTTATTTTCATCAAAAATATTTTTTTAAAAAAGAGGTTAGAC-TTTTTTTTACTTATTAGTTCATTTATTTGACAAAAGGGGAACAATATATTTTAATG
Ndilutus_GrassyCreek_N670 ------------------------------------------------------------------------------------------------------------------------------------------------------------------------------------------------------------------------------------------------------------------------------------------------------ATTCGGCTTTATTTATATTTTGTGATTCTCGGAAAATTTTCGGAATGTAAAACTGATTTTAAAATTGTGTTTTTATGTGAG-----TTATGTGAGGTTTTATGTGAGTTACTCCGTAACGAAAAAAAAAAAAAAATTTAAGTTGTATTGATATGTTAAAAAATCGAATGCAGTCCAAAAGAATCGCCAAGCTGTCCACTTACCACTGCTGGACGAGAAAACACGTCTTAAGCAATCCTAAGTTGTCGCTCTTATGCTAAAGCATCGCTCTTTTGCTACTAAAGAACGAATCGACTTGTGGGTCTAACCCCAGGATAGGGGCACCAAAGGGTGGGGGGAAATGATTGTTGTCGTCAGCTGTCCATATAAGGGGGAAGGAGACTGTGCGTCACGGATATTCTCCCACCCCTGATTGGTTGCCTTACCCCACGTGCTGGGTGTATCTCTGGGTGGAGCGGCTAATGATGACGTAGCTCACCCTAAAGGGCGGGGGATAAGAACTGGCAGCCTTACCGCAGGCTGCTATCCAGGCAACGCAGCCAAAGTAAAGCAAGAAATACTTCTACCGCCGAGCGTAGGCGAGCAAGAACTCTTTCACTGCGCATTTTGTATTGCACACTTCTTCTAGCGGGTAAAAAAATCTCGCCAAAAGATGGCTGGAAGGGTCCTTTATCGCGATTTTGGCTAGCGTAAAAATTCTCACTTGCCAAATGGAAGAAAGGGATATTATTTCTTCTGCGGCT--------------------------------------------------------------------------------------------------------------------------------------------------------------------------------------------------------------------------------------------------------------------------------------------------------------------------------------------------------------------
Ndilutus_StarveRockCave_G3174 TACAATTTATTTTTTGTGTGCGCGTAT------GACGCACACTCGAAATCTCCTAAGGCCCAAAAATAAGATAACACGCTCTTTTAAACACAAATTAAATTTCCCGCGAAAATAAACTCGGATTTGACTGATAGGTGTAGAACTTGTTCCCGGAGCGTAATCTTTAACCCTTTCGCTCCAGACGAATCCAACCCTTTGAGTACTTAGAGAAGCGGGTCTTGTCGCCAGGCCGCCAAATGGAGGGGAAAGCCGCCAAATCGATTTTTTTTTTCAGTCTCTCTCTCTCTCTCTTTTATTCGGCTTTATTTATATTTTGTGATTCTCGGAAAATTTTCGGAATGTAAAACTGATTTTAAAATTGTGTTTTTATGTGAG-----TTATGTGAGGTTTTATGTGAGTTACTCCGTAACGAAAAAAAAAAAAAAATTTAAGTTGTATTGATATGTTAAAAAATCGAATGCAGTCCAAAAGAATCGCCAAGCTGTCCACTTACCACTGCTGGACGAGAAAACACGTCTTAAGCAATCCTAAGTTGTCGCTCTTATGCTAAAGCATCGCTCTTTTGCTACTAAAGAACGAATCGACTTGTGGGTCTAACCCCAGGATAGGGGCACCAAAGGGTGGGGGGAAATGATTGTTGTCGTCAGCTGTCCATATAAGGGGGAAGGAGACTGTGCGTCACGGATATTCTCCCACCCCTGATTGGTTGCCTTACCCCACGTGCTGGGTGTATCTCTGGGTGGAGCGGCTAATGATGACGTAGCTCACCCTAAAGGGCGGGGGATAAGAACTGGCAGCCTTACCGCAGGCTGCTATCCAGGCAACGCAGCCAAAGTAAAGCAAGAAATACTTCTACCGCCGAGCGTAGGCGAGCAAGAACTCTTTCACTGCGCATTTTGTATTGCACACTTCTTCTAGCGGGTAAAAAAATCTCGCCAAAAGATGGCTGGAAGGGTCCTTTATCGCGATTTTGGCTAGCGTAAAAATTCTCACTTGCCAAATGGAAGAAAGGGATATTATTTCTTCTGCGGCTCGCTCTTTGAAACTTGGATTTGTTTTCGGCTTTCGCTTGTGTGCGGTTCGTGTTTAAAAGAATTGAGATGAAATAGTTTCGTGAATGCGACACGCGGCATGCGCTTTCAAGCAGGAGTTATTTCCGGGGATTTCATTCAAAATCGCGATATAATTTATTGTATTTCTATGAAAGTGATGTATTTAAATTTATATATTTTTCTTTTCTTTTTTTAAATTTGACAGGTCTGCAGGATATGAAATATTTTTAGAAGATAAGTTATTTTCATCAAAAATATTTTTTAAAAAAAGAGGTTAACTTTTTTTTTTACATTTCAGTTCATTTATTTGACAAAAGAGGAACAC------------
Nfridelli_LittlePigeon_N262 TACAATTTATTTTTTTTGTGCGTGTATGAAAAAGACGCACACTCGAAATCTCCTGAAGCCCAAAAATAAGATAACACGCTCTTTTAAACACAAATTAAATTTCCCGCGAAAATAAACTCGGATTTGACTGATAGGTATAGAACTTGTTCCCGGAGTGTAATCTTTAACCCTTTCGCTCCAGACGAATCCAACCCTTTGAGTACTTAGAGGAGCGGGTCATGTCGCCACGCCGCCAAATGGAGGGGAAAGTCGCCAAATCGATTTTTTTTTTCGGTCTCTCTCTCACTCTTTTTTATCCGGCTTTATTTATATTTTGTGCTTCTCGGAAAATTTTCGGAATGTAAAACTGATTTTAAAATTGTGTTCTTAGGTGAGAAAAAAAAATTGGGCTGTAATGTTAGTTACTCCGTAACGAAAAAAAA----AATATCGATTTGTATTGATATGTTAAAAAATCGAATGCAGTCCAAAAGAATCGCCAAGCTGTCCACTTACCACTGCTGGACGAGAAAACACGTCTTAAGCAATCCTAAGTTGTCGCTCTTATGCTAAAGCATCGCTCTTTTGCGACTAAAGAACGAATCGACTTGTGGGTCTAACCCCAGGATAGGGGCACCAAAGGGTGGGGGGAAATGATTGTTGTCGTCAGCTGTCCATATAAGGGGGAAGGAGACTGTGCGTCACGGATATTCTCCCACCCCTGATTGGTTGCCTTACCCCACGTGCTGGGTGTATCTCTGGGTAGAGCGGCTAATGATGACGTAGCTCACCCTAAAGGGCGGGGGATAAGAACTGGCAGCCTTACCGCAGGCTGCTATCCAGGCAACGCAGCCAAAGTAAAGCAAGAAATACTTCTACCGCCGAGCGTAGGCGAGCAAGAACTCTTTCACTGCGCATTTTGTATTGCACACTTCTTCTAGCGGGTAAAAAAATCTCGCCAAAAGATGGCTGGAAAGGTCCTTTATCGCGATTTTGGCTAGCGTAAAAATTCTCACTTGCCAAATGGAAGAAAGGGATATTATTTCTTCTGCGGCTCGCTCTTTGAAACTTGGATTTGTTTTCGGCTTTCGCTTGTGTGCGGTTCGTGTTTAAAAGAATTGAGATGAAATAGTTTCGTGAATGCGACACGCGACACGCGCTTTCAAGCAGGAGTTATTTCCGGAGATTTCATTCAAAATCGCGATATAATTTATTGTATTTCTATGAAAGTGATGTATTTAAATTTATATATTTTTCTTTTCTTTTTTTAAATTTGATAGGTCCGCAGGATATGAAATATTTTTAGGAGATAAGTTATTTTCATCAAAAATAGTTTTTAAAAAAAGAGGTTAGACTTTTTTTTTACTTATTAGTTCAATTATTTGACAAAAGGGGAACAATATATTTTAATG
Nfurtivus_HugdenBranch_G3175 TACAATTTATTTTTTTTGTGCGTGTATGAAAAAGACACACACTCGAAATCTCCTGAAGCCCAAAAATAAGATAACACGCTCTTTTAAACACAAATTAAATTTCCCGCGAAAATAAACTCGGATTTGACTGATAGGTGTAGAACTTGTTCCCGGAGCGTCATCTTTAACCCTTTCGCTCCAGACGAATCCAACCCTTTGAGTACTTAGAGGAGAGGGCCTTGTCGCCAGGCCGCCAAATGGAGGGGAAAGTCGCCAAATCGATTTTTTTTTTCGCTCTCTCTCTCCCCTTTTTTTATCCGGCTTTATTTATATTTTGTGCTTCTCGGAAAATTTTCGGAATGTAAAACTGATTTTAAAATTGTGTTCTTATGTGAGGGAAAAAAATTGGGCTGTAATGTTAATTACTCCGTAACGAAAAAAAA----TATATCGATTTGTATTGATATGTTAAAAAATCGAATGCAGTCTAAAAGAATCGCCAAGCTGTCCACTTACCACTGCTGGACGAGAAAACACGTCTTAAGCAATCCTAAGTTGTCGCTCTTATGCTAAAGCATCGCTCTTTTGCGACTAAAGAACGAATCGACTTGTGGGTCTAACCCCAGGATAGGGGCACCAAAGGGTGGGGGGAAATGCTTGTTGTCGTCAGCTGTCCATATAAGGGGGAAGGAGACTGTGCGTCACGGATATTCTCCCACCCCTGATTGGTTGCCTTACCCCACGTGCTGGGTGTATCTCTGGGTAGAGCGGCTAATGATGACGTAGCTCACCCTAAAGGGCGGGGGATAAGAACTGGCAGCCTTACCGCAGGC------------AACGCAGTCAAAGTAAAGCAAGAAATACTTCTACCGCCGAGCGTAGGCGAGCAAGAACTCTTTCACTGCGCATTTTGTATTGCACACTTCTTCTAGCGGGTAAAAAAATCTCGCCAAAAGAAGGCTGGAAAGGTTCTTTATCGCGATTTTGGCTAGCGTGAAAATTCTCACTTGCCAAATGGAAGAAAGGGATATTATTTCTTCTGCGGCTCGCTCTTTGAAACTTGGATTTGTTTTCGGCTTTCGCTTGTGTGCGGTTCGTGTTTAAAAGAATTGAGATGAAATAGTTTCGTGAAT-------GCGGCATGCGCTTTCAAGCAGGAGTTCTTTCCGGGGATTTCATTCAAAATCGCGATATAATTTATTGTATTTCTATGAAAGTGATGTATTTAAATTTATATATTTTTCTTTTCTTTTTTTAAATTTGATAGGTCTGCAGGATATGAAATATTTTTAGAAGATAAGTTATTTTCATCAAAAATATTTTTTTAAAAAAGAGGTTAGACTTTTTTTTTACTTATTAGTTCATTTATTTGACAAAAGAGGAACAATATATTTTAAAG
Nfurtivus_RaccoonMtn_N1026 TACAATTTATTTTTTTTGTGCGTGTATGAAAAAGACACACACTCGAAATCTCCTGAAGCCCAAAAATAAGATAACACGCTCTTTTAAACACAAATTAAATTTCCCGCGAAAATAAACTCGGATTTGACTGATAGGTGTAGAACTTGTTCCCGGAGCGTCATCTTTAACCCTTTCGCTCCAGACGAATCCAACCCTTTGAGTACTTAGAGGAGAGGGCCTTGTCGCCAGGCCGCCAAATGGAGGGGAAAGTCGCCAAATCGATTTTTTTTTTCGCTCTCTCTCTCCCTTTTTTTTATCCGGCTTTATTTATATTTTGTGCTTCTCGGAAAATTTTCGGAATGTAAAACTGATTTTAAAATTGTGTTCTTATGTGAGGGAAAAAAATTGGGCTGTAATGTTAATTACTCCGTAACGAAAAAAAA----TATATCGATTTGTATTGATATGTTAAAAAATCGAATGCAGTCTAAAAGAATCGCCAAGCTGTCCACTTACCACTGCTGGACGAGAAAACACGTCTTAAGCAATCCTAAGTTGTCGCTCTTATGCTAAAGCATCGCTCTTTTGCGACTAAAGAACGAATCGACTTGTGGGTCTAACCCCAGGATAGGGGCACCAAAGGGTGGGGGGAAATGATTGTTGTCGTCAGCTGTCCATATAAGGGGGAAGGAGACTGTGCGTCACGGATATTCTCCCACCCCTGATTGGTTGCCTTACCCCACGTGCTGGGTGTATCTCTGGGTAGAGCGGCTAATGATGACGTAGCTCACCCTAAAGGGCGGGGGATAAGAACTGGCAGCCTTACCGCAGGC------------AACGCAGTCAAAGTAAAGCAAGAAATACTTCTACCGCCGAGCGTAGGCGAGCAAGAACTCTTTCACTGCGCATTTTGTATTGCACACTTCTTCTAGCGGGTAAAAAAATCTCGCCAAAAGAAGGCTGGAAAGGTTCTTTATCGCGATTTTGGCTAGCGTGAAAATTCTCACTTGCCAAATGGAAGAAAGGGATATTATTTCTTCTGCGGCTCGCTCTTTGAAACTTGGATTTGTTTTCGGCTTTCGCTTGTGTGCGGTTCGTGTTTAAAAGAATTGAGATGAAATAGTTTCGTGAAT-------GCGGCATGCGCTTTCAAGCAGGAGTTCTTTCCGGGGATTTCATTCAAAATCGCGATATAATTTATTGTATTTCTATGAAAGTGATGTATTTAAATTTATATATTTTTCTTTTCTTTTTTTAAATTTGATAGGTCTGCAGGATATGAAATATTTTTAGAAGATAAGTTATTTTCATCAAAAATATTTTTTTAAAAAAGAGGTTAGACTTTTTTTTTACTTATTAGTTCATTTATTTGACAAAAGAGGAACAATATATTTTAAAG
Ngeorgia_Sittons_N073 --------------------------TGAAAAAGACGCACACTCGAAATCTCCTGAAGCCCAAAAATAAGATAACACGCTCTTTTAAACACAAATTAAATTTCCCGCGAAAATAAACTCGGATTTGACTGATAAGTGTAGAACTTGTTCCCGGAGCGTAATCTTTAACCCTTTCGCTCCAGACGAATCCAACCCTTTGAGTACTTAGAGGAGCGGGTCTTGTCGCCAGGCCGCCAAATGTAGGGGAAAGCCGCCAAATCGATTTTTTTTTCCGGTCTCTCTCTCTCTGTTTTTTATCCGGCTTTATTTATATTTTGTGCTTATCGGAATATTTTCGGAATGTAAAACTGATTTTAAAATTGTGTTCTTATGTGAGGAAAAAAAATTGGGCTGTAATATTAGTTACTCCGAAACGAAAAAAAA----ATTATCGATTTGTATTGATATGTTAAAAAATCGAATGCAGTCCAAAAGAATCGCCAAGCTGTCCACTTACCACTGCTGGACGAGAAAACACGTCTTAAGCAATCCTAAGTTGTCGCTCTTATGCTAAAGCATCGCTCTTTTGCGACTAAAGAACGAATCGACTTGTGGGTCTAACCCCAGGATAGGGGCACCAAAGGGTGGGGGGAAATGATTGTTGTCGTCAGCTGTCCATATAAGGGGGAAGGAGACTGTGCGTCACGGATATTCTCCCACCCCTGATTGGTTGCCTTACCCCACGTGCTGGGTGTATCTCTGGGTAGAGCGGCTAATGATGACGTAGCTCACCCTAAAGGGCGGGGGATAAGAACTGGCAGCCTTACCGCAGGCTGCTATCCAGGCAACGCAGCCAAAGTAAAGCAAGAAATACTTCTACCGCCGAGCGTAGGCGAGCAAGAACTCTTTCACTGCGCATTTTGTATTGCACACTTCTTCTAGCGGGTAAAAAAATCTCGCCAAAAGATGGCTGGAAAGGTCCTTTATCGCGATTTTGGCTAGCGTAAAAATTCTCACTTGCCAAATGGAAGAAAGGGATATTATTTCTTCTGCGGCTCGCTCTTTGAAACTTGGATTTGTTTTCGGCTTTCGCTTGTGTGCGGTTCGTGTTTAAAAGAATTGAGATGAAATAGTTTCGTGAATGCGACACGCGGCATGCGCTTTCAAGCAGGAGTTATTTCCGGGGATTTCATTCAAAATCGCGATATAATTTATTGTATTTCTATGAAAGTGATGTATTTAAATTTATATATTTTTCTTTTCTTTTTTTAAATTTAATAGGTCTACAGGATATGAAATATTTTTAGAAGATAAGTTATTTTCATCAAAAATATTTTTT-AAAAAAGAGGTTAGAC-TTTTTTTTACTTATTAGTTCATTTATTTAACAAAAGAGGAACAA------------
Ngertschi_CedarCreek_N351 TAGAATTTATTTTTTTTGTGCGCGTATGAAAAAGACGCACACTCGAAATCTCCTGAAGCCCAAAAATAAGATAACACGCTCTTTTAAACACAAATTAAATTTCCCGCGAAAATAAACTCGGATTTGACTGATAGGTGTAGAACTTGTTCCCGGAGCGTAATCTTTAACCCTTTCGCTCCAGACGAATCCAACCCTTTGAGTACTTAGAGGAGCGGGTCTTGTCGCCAGGCCGCCAAATGGAGGGGAAAGCCGCCAAATCGATTTTTTTTTTCGATCTCTCTCTCTCTCCTTTTTATCCGGCTTTATTTATATTTTGTGCTTCTCGGAAAATTTTCGGAATGTAAAACTGATTTTAAAATTGTGTTTTTATGTGAGA-AAAAAAAATGAGCTGCAATATTAGTTACTCCGTAACGAAAGAAA-AAAAAATCTCGAGTTGTATTGATATGTTAAAAAATCGAATGCAGTCCAAAAGAATCGCCAAGCTGTCCACTTACCACTGCTGGACGAGAAAACACGTCTTAAGCAATCCTAAGTTGTCGCTCTTATGCTAAAGCATCTCTCTTTTGCTACTAAAGAACGAATCGACTTGTGGGTCTAACCCCAGGATAGGGGCACCAAAGGGTGGGGGAAAATGATTGTTGTCGTCAGCTGTCCATATAAGGGGGAAGGAGACTGTGCGTCACGGATATTCTCCCACCCCTGATTGGTTGCCTTACCCCACGTGCTGGGTGTATCTCTGGGTAGAGCGGCTAATGATGACGTAGCTCACCCTAAAGGGCGGGGGATAAGAACTGGCAGCCTTACCGCAGGCTGCTATCCAGGCAACGCAGCCAAAGTAAAGCAAGAAATACTTCTACCGCCGAGCGTAGGCGAGCAAGAACTCTTTCACTGCGCATTTTGTATTGCACACTTCTTCTAGCGGGTAAAAAAATCTCGCCAAAAGATGGCTGGAAGGGTACTTTATCGCGATTTTGGCTAGCGTAAAAATTCTCAATTGCCAAATGGAAGAAAGGGATATTATTTCTTCTGCGGCTCGCTCTTTGAAACTTGGATTTGTTTTCGGCTTTCGCTTGTGTGCAGTTCGTGTTTAAAAGAATTGAGATGAAATAGTTTCGTGAATGCGACACGCGGCATGCGCTTTCAAGCAGGAGTTATTTCCGGGGATTTCATTCAAAATCGCGATATAATTTATTGTATTTCAATGAAAGTGATGTATTTAAATTTATATATTTTTCTTTTCTTTTTTGAAATTTGACAGGTCTGCAGGATATGAAATATTTTTAGAAGATAAGTTATTTCCATCAAAAATATTTTTTTAAAAAAGAGGTTAGACTTTAAAAATCTTTATTAGTTCATTTATTTGACAAAATAGGAACAATATATTTTAATG
Ngertschi_FrenchBroad_N968 -------------------------------------------------------------------AAGATAACACGCTCTTTTAAACACAAATTAAATTTCCCGCGAAAATAAACTCGGATTTGACTGATAGGTGTAGAACTTGTTCCCGGAGCGTAATCTTTAACCCTTTCGCTCCAGACGAATCCAACCCTTTGAGTACTTAGAGGAGCGGGTCTTGTCGCCAGGCCGCCAAATGGAGGGGAAAGCCGCCAAATCGATTTTTTTTTTCGGTCTCTCTCTCTCTCTTTTTTATCCAGCTTTATTTATATTTTGTGCTTCTCGGAAAATTTTCGGAATGTAAAACTGATTTTAAAATTGTGTTTTTATGTGAG--AAAAAAAATGAGCTGCAATATTAGTTATTCCGTAACGAAAGAAAAAAAAAATCTCGAGTTGTGTTGATATGTTAAAAAATCGAATGCAGTCCAAAAGAATCGCCAAGCTGTCCACTTACCACTGCTGGACGAGAAAACACGTCTTAAGCAATCCTAAGTTGTCGCTCTTATGCTAAAGCATCTCTCTTTTGCTACTAAAGAACGAATCGACTTGTGGGTCTAACCCCAGGATAGGGGCACCAAAGGGTGGGGGAAAATGATTGTTGTCGTCAGCTGTCCATATAAGGGGGAAGGAGACTGTGCGTCACGGATATTCACCCACCCCTGATTGGTTGCCTTACCCCACGTGCTGGGTGTATCTCTGGGTAGAGCGGCTAATGATGACGTAGCTCACCCTAAAGGGCGGGGGATAAGAACTGGCAGCCTTACCGCAGGCTGCTATCCAGGCAACGCAGCCAAAGTAAAGCAAGAAATACTTCTACCGCCGAGCGTAGGCGAGCAAGAACTCTTTCACTGCGCATTTTGTATTGCACACTTCTTCTAGCGGGTAAAAAAATCTCGCCAAAAGATGGCTGGAAGGGTCCTTTATCGCGATTTTGGCTAGCGTAAAAATTCTCACTTGCCAAATGGAAGAAAGG--------TTCTTCTGCGGCTCGCTCTTTGAAACTTGGATTTGTTTTCGGCTTTCGCTTGTGTGCGGTTCGTGTTTAAAAGAATTGAGATGAAATAGTTTCGTGAATGCGACACGCGGCATGCGCTTTCAAGCAGGAGTTATTTCCGGGGATTTCATTCAAAATCGCGATATAATTTATTGTATTTCTATGAAAGTGATGTATTTAAATTTATATATTTTTCTTTTCTTTTTTGAAATTTGACAGGTCTGCAGGATATGAAATATTTTTAGAAGATAAGTTATTTCCATCAAAAATATTTTTTAAAAAAAGAGGTTAGACTTTTTTATTCTTTATTAGTTCATT---------------------------------
Ngertschi_HickoryNutGap_N810 TACAATTT-TTTTTTTTGTGCGCGTATGAAAAAGACGCACACTCGAAATCTCCTGAAGCCCAAAAATAAGATAACACGCTCTTTTAAACACAAATTAAATTTCCCGCGAAAATAAACTCGGATTCGACTGATAGGTGTAGAACTTGTTCCCGGAGCGTAATCTTTAACCCTTTCGCTCCAGACGAATCCAACCCTTTGAGTACTTAGAGGAGCGGGTCTTGTCGCCAGGCCGCCAAATGGAGGGGAAAGCCGCCAAATCGATTTTTTTTTTCGGTTTCTCTCTCTCTCTTTTTTATCCAGCTTTATTTATATTTTGTGCTTCTCGGAAAATTTTCGGAATGTAAAACTGATTTTAAAATTGTGTTTTCATGTGAG--AAAAAAAATGAGCTGCAATATTAGTTATTCCGTAACGAAAGAAAAAAAAAATCTCGAGTTGTATTGATATGTTAAAAAATCGAATGCAGTCCAAAAGAATCGCCAAGCTGTCCACTTACCACTGCTGGACGAGAAAACACGTCTTAAGCAATCCTAAGTTGTCGCTCTTATGCTAAAGCATCTCTCTTTTGCTACTAAAGAACGAATCGACTTGTGGGTCTAACCCCAGGATAGGGGCACCAAAGGGTGGGGGAAAATGATTGTTGTCGTCAGCTGTCCATATAAGGGGGAAGGAGACTGTGCGTCACGGATATTCTCCCACCCCTGATTGGTTGCCTTACCCCACGTGCTGGGTGTATCTCTGGGTAGAGCGGCTAATGATGACGTAGCTCACCCTAAAGGGCGGGGGATAAGAACTGGCAGCCTTACCGCAGGCTGCTATCCAGGCAACGCAGCCAAAGTAAAGCAAGAAATACTTCTACCGCCGAGCGTAGGCGAGCAAGAACTCTTTCACTGCGCATTTTGTATTGCACACTTCTTCTAGCGGGTAAAAAAATCTCGCCAAAAGTTGGCTGGAAGGGTCCTTTATCGCGATTTTGGCTAGCGTAAAAATTCTCACTTGCCAAATGGAAGAAAGGGATATTATTTCTTCTGCGGCTCGCTCTTTGAAACTTGGATTTGTTTTCGGCTTTCGCTTGTGTGCGGTTCGTGTTTAAAAGAATTGAGATGAAATAGTTTCGTGAATGCGACACGCGGCATGCGCTTTCAAGCAGGAGTTATTTCCGGGGATTTCATTCAAAATCGCGATATAATTTATTGTATTTCTATGAAAGTGATGTATTTAAATTTATATATTTTTCTTTTCTTTTTTGAAATTTGACAGGTGTGCAGG---------------------------------------------------------------------------------------------------------------------------
Nholsingeri_BrumleyCrk_N916 TACAATTTATTTTTTTTGTGCGCGTATGAAAATGACGCACACTCGAAATCTCCTAAGGCCCAAAAATAAGATAACACGCTCTTTTAAACACAAATTAAATTTCCCGCGAAAATAAACTCGGATTTGACTGATAGGTGCAGAACTTGTTCCCGGAGCGTAATCTTTAACCCTTTCGCTCCAGACGAATCCAACCCTTTGAGTACTTAGAGAAGCGGGTCTTGTCGCCAGGCCGCCAAATGGAGGGGAAAGCCGCCAAATCGATTTTTTTTTTCAGTCTCTCTCTCTCTCCTTTTTATTCGGCTTTATTTATATTTTGTGATTCTCGGAAAATTTTCGGAATGTAAAACTGATTTTTAAATTGTGTTTTTATGTGAGG-AAAAAAATTGAGCTGTAATATTAGTTACTCCGTAACGAAAGGAA-AAAAAAATTCGAGTTGTATTGATATGTTAAAAAATCGAATGCAGTCCAAAAGAATCGCCAAGCTGTCCACTTACCACTGCTGGACGAGAAAACACGTCTTAAGCAATCCTAAGTTGTCGCTCTTATGCTAAAGCATCGCTCTTTTGCTACTAAAGAACGAATCGACTTGTGGGTCTAACCCCAGGATAGGGGCACCAAAGGGTGGGGGGAAATTATTGTTGTCGTCAGCTGTCCATATAAGGGGGAAGGAGACTGTGCGTCACGGATATTCTCCCACCCCTGATTGGTTGCCTTACCCCACGTGCTGGGTGTATCTCTGGGTAGAGCGGCTAATGATGACGTAGCTCACCCTAAAGGGCGGGGGATAAGAACTGGCAGCCTTACCGCAGGCTGCTATCCAGGCAACGCAGCCAAAGTAAAGCAAGAAATACTTCTACCGCCGAGCGTAGGCGAGCAAGAACTCTTTCACTGCGCATTTTGTATTGCACACTTCTTCTAGCGGGTAAAAAAATCTCGCCAAAAGATGGCTGGAAGGGGACTTTATCGCGATTTTGGCTAGCGTAAAAATTCTCACTTGCCAAATGGAAGAAAGAGATATTATTTCTTCTGCGGCTCGCTCTTTGAAACTTGGATTTGTTTTCGGCTTTCGCTTGTGTGCGGTTCGTGTTTAAAAGAATTGAGATGAAATAGTTTCGTGAATGCGACACGCGGCATACGCTTTCAAGCAGGAGTTATTTCCGGGGATTTCATTCAAAATCGCGATATAATTTATTGTATTTCTATGAAAGTGATGTATTTAAATTTTTATATTTTTCTTTTCTTTTTTAAAATTTGACAGGTCTGCAGGATATGAAATATTTTTAGAAGATAAGTTATTTTCATCAAAAATATTTTTTAAAAAAAGAGGTTAA--TTTTTTTTTACTTATTAGTTCATTTATTTAACAAAAGAGGAACACTATATTTTAATG
Nholsingeri_PondCave_N541 TACAATTTATTTTTTTTGTGCGCGTATGAAAATGACGCACACTCGAAATCTCCTAAGGCCCAAAAATAAGATAACACGCTCTTTTAAACACAAATTAAATTTCCCGCGAAAATAAACTCGGATTTGACTGATAGGGGCAGAACTTGTTCCCGGAGCGTAATCTTTAACCCTTTCGCTCCCGACGAATCCAACCCTTTGAGTACTTAGAGAAGCGGGTCTTGTCGCCAGGCCGCCAAATGGAGGGGAAAGCCGCCAAATCGATTTTTTTTTTCAGTCTCTCTCTCTCT-CTTTTTATTCGGCTTTATTTATATTTTGTGATTCTCGGAAAATTTTCGGAATGTAAAACTGATTTTTAAATTGTGTTTTTATGTGAGG-AAAAAAATTGGGCTGTAATATTAGTTACTCCGTAACGAAAGGAA-AAAAAAATTCGAGTTGCATTGATATGTTAAAAAATCGAATGCAGTCCAAAAGAATCGCCAAGCTGTCCACTTACCACTGCTGGACGAGAAAACACGTCTTAAGCAATCCTAAGTTGTCGCTCTTATGCTAAAGCATCGCTCTTTTGCTACTAAAGAACGAATCGACTTGTGGGTCTAACCCCAGGATAGGGGCACCAAAGGGTGGGGGGAAATTATTGTTGTCGTCAGCTGTCCATATAAGGGGGAAGGAGACTGTGCGTCACGGATATTCTCCCACCCCTGATTGGTTGCCTTACCCCACGTGCTGGGTGTATCTCTGGGTAGAGCGGCTAATGATGACGTAGCTCACCCTAAAGGGCGGGGGATAAGAACTGGCAGCCTTACCGCAGGCTGCTATCCAGGCAACGCAGCCAAAGTAAAGCAAGAAATACTTCTACCGCCGAGCGTAGGCGAGCAAGAACTCTTTCACTGCGCATTTTGTATTGCACACTTCTTCTAGCGGGTAAAAAAATCTCGCCAAAAGATGGCTGGAAGGGGACTTTATCGCGATTTTGGCTAGCGTAAAAATTCTCACTTGCCAAATGGAAGAAAGAGATATTATTTCTTCTGCGGCTCGCTCTTTGAAACTTGGATTTGTTTTCGGCTTTCGCTTGTGTGCGGTTCGTGTTTAAAAGAATTGAGATGAAATAGTTTCGTGAATGCGACAAGCGGCATGCGCTTTCAAGCAGGAGTTATTTCCGGGGATTTCATTCAAAATCGCGATATAATTTATTGTATTTCTATGAAAGTGATGTATTTAAATTTTTATATTTTTCTTTTCTTTTTTAAAATTTGACAGGTCTGCAGGATATGAAATATTTTTAGAAGATAAGTTATTTTCATCAAAAATATTTTTTAAAAAAAGAGGTTAA--TTTTTTTTTACTTATTAGTTCATTTATTTAACAAAAGAGGAACACTATATTTTAATG
Njonesi_CaveSpringCave_N390 ---------------------------GAAAAAGACGCACACTCGAAATCTCCTGAAGCCCAAAAATAAGATAACACGCTCTTTTAAACACAAATTAAATTTCCCGCGAAAATAAACTCGGATTTGACTGATAGGTATAGAACTTGTTCCCGGAGTGTAATCTTTAACCCTTTCGCTCCAGACGAATCCAACCCTTTGAGTACTTAGAGGAGCGGGTCTTGTCGCCACGCCGCCAAATGGAGGGGAAAGTCGCCAAATCGATTTTTTTTTTCGGTCTCTTTCTCTCT-TTTTTTATCCGGCTTTATTTATATTTTGTGCTTCTCGGAAAATTTTCGGAATGTAAAACTGATTTTAAAATTGTGTTCTTAGGTGAGAAAAAAAAATTGGGCTGTAATGTTAGTTACTCCGTAACGAAAAAAAA----AATATCGATTTGTATTGATATGTTAAAAAATCGAATGCAGTCCAAAAGAATCGCCAAGCTGTCCACTTACCACTGCTGGACGAGAAAACACGTCTTAAGCAATCCTAAGTTGTCGCTCTTATGCTAAAGCATCGCTCTTTTGCGACTAAAGAACGAATCGACTTGTGGGTCTAACCCCAGGATAGGGGCACCAAAGGGTGGGGGGAAATGATTGTTGTCGTCAGCTGTCCATATAAGGGGGAAGGAGACTGTGCGTCACGGATATTCTCCCACCCCTGATTGGTTGCCTTACCCCACGTGCTGGGTGTATCTCTGGGTAGAGCGGCTAATGATGACGTAGCTCACCCTAAAGGGCGGGGGATAAGAACTGGCAGCCTTACCGCAGGCTGCTATCCAGGCAACGCAGCCAAAGTAAAGCAAGAAATACTTCTACCGCCGAGCGTAGGCGAGCAAGAACTCTTTCACTGCGCATTTTGTATTGCACACTTCTTCTAGCGGGTAAAAAAATATCGCCAAATGATGGCTGGAAAGGTCCTTTATCGCGATTTTGGCTAGCGTAAAAATTCTCACTTGCCATACGGAAGAAAGGGATATTATTTCTTCTGCGGCTCGCTCTTTGAAACTTGGATTTGTTTTCGGCTTTCGCTTGTGTGCGGTTCGTGTTTAAAAGAATTGAGATGAAATAGTTTCGTGAATGCGACACGCGA-------TTTCAAGCAGGAGTTATTTCCGGAGATTTCATTCAAAATCGCGATATAATTTATTGTATTCCTATGAAAGTGATGTATTTAAATTTATATATTTTTCTTTTCTTTTTTTAAATTTGATAGGTCCGCAGGATATGAAATATTTTTAGAAGATAAGTTATTTTCATCAAAAATATTTTTTTAAAAAAGAGGTTAGACTTTTTTTTTACTTATTAGTTCATTTATTTGACAAAAGGGGAACAATATATTTTAATG
Nlowderi_ChestnutBranch_N731 TACAATTTATTTTTTTTGTGCGTGTATGAAAAAGACGCACACTCGAAATCTCCTGAAGCCCAAAAATAAGATAACACGCTCTTTTAAACACAAATTAAATTTCCCGCGAAAATAAACTCGGATTTGACTTATAGGTGTAGAACTTGTTCCCGGAGCGTAATCTTTAACCCTTTCGCTCCAGACGAATCCAACCCTTTGAGTACTTAGAGGAGCGGGTCTTGTCGCCAGGCCGCCAAATGGAGGAGAAAGCCGCCAAATCGATTTTTTTTTTCGGTCTCTCTCTCTCTCTTTTTTATCC-GCTTTATTTATATTTTATGCTTCTCGGAAAATTTTCGGAATGTAAAACTGATTTTAAAATTGTGTTCTTATGTGAGGGCAAAAAATTGGGCCGTAATGTTAGTTACTCCGTAACGAAAGAAAA----AATCTCGATTTGTATTGATATGTTAAAAAATCGAATGCAGTCCAAAAGAATCGCCAAGCTGTCCACTTACCACTGCTGGACGAGAAAACACGTCTTAAGCAATCCTAAGTTGTCGCTCTTATGCTAAAGCATCGCTCTTTTGCTACTAAAGAACGAATCGACTTGTGGGTCTAACCCCAGGATAGGGGCACCAAAGGGTGGGGGGAAATGATTGTTGTCGTCAGCTGTCCATATAAGGGGGAAGGAGACTGTGCGTCACGGATATTCTCCCACCCCTGATTGGTTGCCTTACCCCACGTGCTGGGTGTATCTCTGGGTAGAGCGGCTAATGATGACGTAGCTCACCCTAAAGGGCGGGGGATAAGAACTGGCAGCCTTACCGCAGGCTGCTATCCAGGCAACGCAGCCAAAGTAAAGCAAGAAATACTTCTACCGCCGAGCGTAGGCGAGCAAGAACTCTTTCACTGCGCATTTTGTATTGCACACTTCTTCTAGCGGGTAAAAAAATCTCGCCAAAAGATGGCTGGAAAGGTCCTTTATCGCGATTTTGGCTAGCGTAAAAATTCTCATTTGCCAAATGGAAGAAAGGGATATTATTTCTTCTGCGGCTCGCTCTTTCAAACTTGGATTTGTTTTCGGCTTTCGCTTGTGTGCGGTTAGTGTTTAAAACAATTGAGATGAAATAGTTTCGTGAATGCGACACGCGGCATACGCTTTCAAGCAGAAGTTATTTCCGGGGATTTCATTCAAAATCGCGATATAATTTATTGTATTTCTATGAAAGTGATGTATTTAAATTTATATATTTTTCTTTTCTTTTTTTAAAGTTCATAGGTCTGCAGGATATGAAATATTTTTAGAAGATAAGTTATTTTCATCAAAAATATTTTTTTAAAAAAGAGGTTAGAATTTTTTTTTACGTATTAGTTCATTTATTTGACAAAAGAGGAACAATATATTTTAATG
Nlowderi_upperFiresCreek_N820 -------------------------------------------------------------------------------------AAACACAAATTAAATTTCCCGCGAAAATAAACTCGGATTTGACTTATAGGTGTAGAACTTGTTCCCGGAGCGTAATCTTTAACCCTTTCGCTCCAGACGAATCCAACCCTTTGAGTACTTAGAGGAGCGGGTCTTGTCGCCAGGCCGCCAAGTGGAGGAGAAAGCCGCCAAATCGATTTTTTTTTTCGGTCTCTCTCTCTCTCTTTTTTATCC-GCTTTATTTATATTTTGTGCTTCTCGGAAAATTTTCGGAATGTAAAACTGATTTTAAAATTGTGTTCTTATGTGAGGGGAAAAAATTGGGCTGTAATGTTATTTACTCCGTAACGAAAGAAAA----AATCTCGATTTGTATTGATATGTTAAAAAATCGAATGCAGTCCAAAAGAATCGCCAAGCTGTCCACTTACCACTGCTGGACGAGAAA-CACGTCTTAAGCAATCCTAAGTTGTCGCTCTTATGCTAAAGCATCGCTCTTTTGCTACTAAAGAACGAATCGACTTGTGGGTCTAACCCCAGGATAGGGGCACCAAAGGGT-GGGGGGAATGATTGTTGTCGTCAGCTGTCCATATAAGGGGGAAGGAGACTGTGCGTCACGGATATTCTCCCACCCCTGATTGGTTGCCTTACCCCACGTGCTGGGTGTATCTCTGGGTAGAGCGGCTAATGATGACGTAGCTCACCCTAAAGGGCGGGGGATAAGAACTGGCAGCCTTACCGCAGGCTGCTATCCAGGCAACGCAGCCAAAGTAAAGCAAGAAATACTTCTACCGCCGAGCGTAGGCGAGCAAGAACTCTTTCACTGCGCATTTTGTATTGCACACTTCTTCTAGCGGGTAAAAAAATCTCGCCAAAAGATGACTGGAAAGGTCCTTTATCGCGATTTTGGCTAGCGTAAAAATTATCATTTGCCAAATGGAAGAAAGGGATATTATTTCTTCTGCGGCTCGCTCTTTCAAACTTGGATTTGTTTTCGGGTTTCGCTTGTGTGCGGTTCGTGTTTAAAACAATTGAGATGAAATAGTTTCGTGAATGCGACACGCGGCATACGCTTTCAAGCAGAAGTTATTTCCGGGGATTTCATTCAAAATCGCGATATAATTTATTGTATTTCTATGAAAGTGATGTATTTAAATTTATATATTTTTCTTTTCTTTTTTTAAATTTCATAGGTCTGCAGGATATGAAATATTTTTAGAAGATAAGTTATTTTCATCAAAAATATTTTTTCAAAAAAGAGGATAGAATATTTTTTTACGTATTAGTTCATTTATTTGACAAAAGAGGAACAATATATTTTAATG
Nlula_BeeRockCave_G2091 ----------------------------------ACGCACACTCGAAATCTCCTGAAGCCCAAAAATAAGATAACACGCTCTTTTAAACACAAATTAAATTTCCCGCGAAAATAAACTCCGCTTTGACTGATAGGTGTAGAACTTGTTCCCGGAGCGTAATCTTTAACCCTTTCGCTCCAGACGAATCCAACCCTTTGAGTACTTAGAGGAGCGGGTCTTGTCGCCAGGCCGCCAAATGGAGGGGAAAGCCGCCAAATTGATTTTTTTTTTCGGACTCTCTCTCTCTCTTTTTTATCCGGCTTTATTTATAGTTTGTGCTTCTCGGAATATTTTCGGAATGTAAAACTGATTTTAAAATTGTGTTCTTATGTGAGAAAAAAAAATTGGGCTGTAATATTAGTTACTCCATAACGAAAAAAAA----AATATCGATTTGTATTGATATGTTAAAAAATCGAATGCAGTCCAAAAGAATCGCTAAGCTGTCCACTTACCACTGCTGGACGAGAAAACACGTCTTAAGCAATCCTAAGTTGTCGCTCTTATGCTAAAGCATCGCTCTTTTGCGACTAAAGAACGAATCGACTTGTGGGGCTAACCCCAGGATAGGGGCACCAAAGGGTGGGGGGGAATGATTGTTGTCGTCAGCTGTCCATATAAGGGGGAAGGAGACTGTGCGTCACGGATATTCTCCCACCCCTGATTGGTTGCCTTACTCCACGTGCTGGGTGTATCTCTGGGTAGAGCGGCTAATGATGACGTAGCTCACCCTAAAGGGCGGGGGATAAGAACTGGCAGCCTTACCGCAGGCTGCTATCCAGGCAACGCAGCCAAAGTAAAGCAAGAAATACTTCTACCGCCGAGCGTAGGCGAGCAAGAACTCTTTCACTGCGCATTTTGTATTGCACACTTCTTCTAGCGGGTAAAAAAATCTCGCCAAAAGATGGCTGGAAAGGTCCTTTATCGCGATTTTGGCTAGCGTAAAAATTCTCACTTGCCAAATGGAAGAAAGGGATATTATTTCTTCTGCGGCTCGCTCTTTGAAACTTGGATTTGTTTTCGGCTTTCGCTTGTGTGCGGTTCGTGTTTAAAAGAATTGAGATGAAATAGTTTCGTGAATGCGACACGCGGCATGCGCTTTCAAGCAGGAGTTATTTCCGGGGATTTCATTCAAAATCGCGATATAATTTATTGTATTTCTATGAAACTGATGCATTTAAATTTATATATTTTTCTTTTCTTTTTTTAAATTTAATAGGTCTGCAGGATGTGAAATATTTTTAGAAGATAAGTTATTTTCATCAAAAATATTTTTTTAAAAAAGAGGTTAGACTTTTTTTTTACTTATTAGTTCATTTATTTGACAAAAGAGGAACAATATATTTTAAAG
Nlula_LulaFallsCave_G2084 TACAATTTATTTTTTTTGTGCGTGTATGAAAAAGACGCACACTCGAAATCTCCTGAAGCCCAAAAATAAGATAACACGCTCTTTCAAACACAAATTAAATTTCCCGCGAAAATAAACTCCGATTTGATTGATAGGTGTAGAACTTGTTCCCGGAGCGTAATCTTTAACCCTTTCGCTCCAGACGAATCCAACCCTTTGAGTACTTAGAGGAGCGGGTCTTGTCGCCAGGCCGCCAAATGGAGGGGAAAGCCGCCAAATGGATTTTTTTTTTCGGTCTCTCTCTCTCTCTTTTTTATCCGGCTTTATTTATATTTTGTGCTTCTCGGAATATTTTCGGAATGTAAAACTGATTTTAAAATTGTGTTCTTATGTGAGAAAAAAAAATTGGGCTGTAATATTAGTTACTCCGTAACGAAAAAAAA----AATATCGATTTGCATTGATATGTTAAAAAATCGAATGCAGTCCAAAAGAATCGCCAAGCTGTCCACTTACCACTGCTGGACGAGAAAACACGTCTTAAGCAATCCTAAGTTGTCGCTCTTATGCTAAAGCATCGCTCTTTTGCGACTAAAGAACGAATCGACTTGTGGGGCTAACCCCAGGATAGGGGCACCAAAGGGTGGGGGGAAATGATTGTTGTCGTCAGCTGTCCATATAAGGGGGAAGGAGACTGTGCGTCACGGATATTCTCCCACCCCTGATTGGTTGCCTTACCCCACGTGCTGGGTGTATCTCTGGGTAAAGCGGCTAATGATGACGTAGCTCACCCTAAAGGGCGGGGGATAAGAACTGGCAGCCTTACCGCAGGCTGCTATCCAGGCAACGCAGCCAAAGTAAAGCAAGAAATACTTCTACCGCCGAGCGTAGGCGAGCAAGAACTCTTTCACTGCGCATTTTGTATTGCACACTTCTTCTAGCGGGTAAAAAAATCTCGCCAAAAGATGGCTGGAAAGGTCCTTTATCGCGATTTTGGCTAGCGTAAAAATTCTCACTTGCCAAATGGAAGAAAGGGATATTATTTCTTCTGCGGCTCGCTCTTTGAAACTTGGATTTGTTTTCGGCTTTCGCTTGTGTGCGGTTCGTGTTTAAAAGAATTGAGATGAAATAGTTTCGTGAATGCGACACGCGGCATGCGCTTTCAAGCAGGAGTTATTTCCGGGGATTTCATTCAAAATCGCGATATAATTTATTGTATTTCTATGAAACTGATGCATTTAAATTTATATATTTTTCTTTTCTTTTTTTAAATTTAATAGGTCTGCAGGATGTGAAATATTTTTAGAAGATAAGCTATTTTCATCAAAAATATTTTTTTAAAAAGGAGGTTAGACTTTTTTTTTACTTATTAGTTCATTTATTTGACAAAAGAGGAACAATATATTTTAAAG
Nmimus_NealsSink_N329 --------------------------------TGACGCACACTCGAAATTTCCTAAGGCCCAAAAATAAGATAACACGCTCTTTTAAACACAAATTAAATTTCCCGCGAAAATAAACTCGGATTTGACTGATAGGTGTAGAACTTGTTCCCGGAGCGTAATCTTTAACCCTTTCGCTCCAGACGAATCCAACCCTTTGAGTACTTAGAGAAGCGGGTCTTGTCGCCAGGCCGCCAAATGGAGGGGAAAGCCGCCAAATCGATTTTTTTTTTCAGTCTCTCTCTCTCTCTTTTTTATTCGGCTTTATTTATATTTTGTGATTCTCGGAAAATTTTCGGAATGTAA-ACTGATTTTAAAATTGTGTTTTTATGTGAGG-AAAAAAATTGGGCTGTAATATTAGTTACTCCGTAACGAAAGAAA-AAAAAAATTCGAGTTGTATTGATATGTTAAAAAATCGAATGCAGTCCAAAAGAATCGCCAAGCTGTCCACTTACCACTGCTGGACGAGAAAACACGTCTTAAGCAATCCTAAGTTGTCGCTCTTATGCTAAAGTATCGCTCTTTTGCTACTAAAGAACGAATCGACTTGTGGGTCTAACCCCAGGATAGGGGCACCAAAGGGTGGGGGGAAATGATTGTTGTCGTCAGCTGTCCATATAAGGGGGAAGGAGACTGTGCGTCACGGATAGTCTCCCACCCCTGATTGGTTGCCTTACCCCACGTGCTGGGTGTATCTCTGGGTAGAGCGGCTAATGATGACGTAGCTCACCCTAAAGGGCGGGGGATAAGAACTGGCAGCCTTACCGCAGGCTGCTATCCAGGCAACGCAGCCAAAGTAAAGCAAGAAATACTTCTACCGCCGAGCGTAGGCGAGCAAGAACTCTTTCACTGCGCATTTTGTATTGCACACTTCTTCTAGCGGGTAAAAAAATCTCGCCAAAAGATGGCTGGAAGGGTCCTTTATCGCGATTTTGGCTAGCGTAAAAATTCTCACTTGCCAAATGGAAGAAAGGAATATTATTTCTTCTGCGGCTCGCTCTTTGAAACTTGGATTTGTTTTCGGCTTTCGCTTGTGTGCGGTTCGTGTTTAAAAGAATTGAGATGAAATAGTTTCGTGAATGCGACACGCGGCATGCGCTTAAAAGCAGGAGTTATTTCCGGGGATTTCATTCAAAATCGCGATATAATTTATTGTATTTCTATGAAAGTGATGTATTTAAATTTATATATTTTTCT----------------------------------------------------------------------------------------------------------------------------------------------------------
Nmimus_Straleys_N625 ----------------------------------------------------------------------------CGCTCTTTTAAGCACAAATTAAATTTCCCGCGAAAATAAACTCGGATTTGACTGATAGGTGTAGAACTTGTTCCCGGAGCGTAATCTTTAACCCTTTCGCTCCAGACGAATCCAACCCTTTGAGTACTTAGAGAAGCGGGTCTTGTCGCCAGGCCGCCAAATGGAGGGGAAAACCGCCAAATCGATTTTTTTTTTCAGTCTCTCTCTCTCT--TTTTTATTCGGCTTTATTTATATTTTGTGATTCTCGGAAAATTTTCGGAATGTAAAACTGATTTTAAAATTGTGTTTTTATGTGAGG-AAAAAAATTGGGCTGTAATATTAGTTACTCCGTAACGAAAGGAA-AAAAAAATTCGAGTTGTATTGATATGTTAAAAAATCGAATGCAGTCCAAAAGAATCGCCAAGCTGTCCACTTACCACTGCTGGACGAGAAAACACGTCTTAAGCAATCCTAAGTTGTCGCTCTTATGCTAAAGTATCGCTCTTTTGCTACTAAAGAACGAATTGACTTGTGGGTCTAACCCCAGGATAGGGGCACCAAAGGGTGGGGGGAAATGATTGTTGTCGTCAGCTGTCCATATAAGGGGGAAGGAGACTGTGCGTCACGGATAGTCTCCCACCCCTGATTGGTTGCCTTACCCCACGTGCTGGGTGTATCTCTGGGTAGAGCGGCTAATGATGACGTAGCTCACCCTAAAGGGCGGGGGATAAGAACTGGCAGCCTTACCGCAGGCTGCTATCCAGGCAACGCAGCCAAAGTAAAGCAAGAAATACTTCTACCGCCGAGCGTAGGCGAGCAAGAACTCTTTCACTGCGCATTTTGTATTGCACACTTCTTCTAGCGGGTAAAAAAATCTCGCCAAAAGATGGCTGGAAGGGTCCTTTATCGCGATTTTGGCTAGCGTAAAAATTCTCACTTGCCAAATGGAAGAAAGGAATATTATTTCTTCTGCGGCTCGCTCTTTGAAACTTGGATTTGTTTTCGGCTTTCGCTTGTGTGCGGTTCGTGTTTAAAAGAATTGAGATGAAATAGTTTCGTGAATGAGACACGCGGCATGCGCTTTCATGCAGGAGTTATTTCCGGGGATTTCATTCAAAATCGCGATATAATTTATTGTATTTCTATGAAAGTGATGTATTTAAATTTATATATTTTTCTTTTCTTTTTTTAAATTTGACAGGTCTGCAGGATATGAAATATTTTTAGAAGATAAGTTATTT--------------------------------------------------------------------------------------------
Nnasicus_CaneyFork_N171 TACAATTTATTTTTTTTGTGCGCGTATGAAAAAGACGCACACTCGACG-CACCTGAAGCCCAAAAATAAGTTAACACGCTCTTTTAAACACAAATTAAATTTCCCGCGAAAATAAACTCGGATTTGACTGATAGGTGTAGAACTTGTTCCCGGAGCGTAATCTTTAACCCTTTCGCTCCAGACGAATCCAACCCTTTGAGTACTTAGAGGAGCGGGTCTTGTCGCCAGGCAGCCAAATGGAGGGGAAAGCCGCCAAATCGATTTTTTTTTTCGGTCTCTCTCTCTCTCTTTTTTATCCGGCTTTATTTATATTTTGTGCTTCTCGGAAAATTTTCGGAATGTAAAACTGATTTTAAAATTGTGTTTTTATGTGAGA-AAAAAAAATGAGCTGT-ATATTAGTTACTCCGTAACGAAAGAAAAAAAAAATCTCGAGTTGAATTGATATGTTAAAAAATCGAATGCAGTCCAAAAGAATCGCCAAGCTGTCCACTTACCACTGCTGGACGAGAAAACACGTCTTAAGCAATCCTAAGTTGTCGCTCTTATGCTAAAGCATCGCTCTTTTGCTACTAAAGAACGAATCGACTTGTGGGTCTAACCCCAGGATAGGGGCACCAAAGGGTGGGGGGAAATGATTGTTGTCGTCAGCTGTCCATATAAGGGGGAAGGAGACTGTGCGTCACGGATATTCTCCCACCCCTGATTGGTTGCCTTACCCCACGTGCTGGGTGTATCTCTGGGTAGAGCGGCTAATGATGACGTAGCTCACCCTAAAGGGCGGGGGATAAGAACTGGCAGCCTTACCGCAGGCTGCTATCCAGGCAACGCAGCCAAAGTAAAGCAAGAAATACTTCTACCGCCGAGCGTAGGCGAGCAAGAACTCTTTCACTGCGCATTTTGTATTGCACACTTCTTCTAGCGGGTAAAAAAATCTCGCCAAAAGATGGCTGGAAGGGTCCTTTATCGCGATTTTGGCTAGCGTAAAAATTCTCACTTGCCAAAGGGAAGAAAGGGATATTATTTCTTCTGCGGCTCGCTCTTTGAAACTTGGATTTGTTTTCGGCTTTCGCTTGTGTGCGGTTCGTGTTTAAAAGAATTGAGATGAAATAGTTTCGTGAATGCGACACGCGGCATGCGCTTTCAAGCAGGAGTTATTTCCGGGGATTTCATTCAAAATCGCGATATAATTTATTGTATTTCTATGAAAGTGATGTATTTAAATTTATATATTTTTCTTTTCTTTTTTGAAATTTGACAGGTCTGCAGGATATGAAATATTTTTAGAAGATAAGTTATTTCCATTAAAAATATTTTTTAAAAAAAGAGGTTAGACTTTTATATTCTTTATTAGTTCATTTATTTGACAAAATAGGAACAATATATTTTAATG
Nnasicus_ConnosteeFalls_N696 --------------------------------------------------------------------------CACGCTCTTTTAAACACAAATTAAATTTCCCGCTAAAATAAACTCGGATTTGACTGATAGGTGTAGAACTTATTCCCGGAGCGTAATCTTTAACCCTTTCGCTCCAGACGAATCCAACCCTTTGAGTACTTAGAGGAGCGGGTCTTGTCGCCAGGCCGCCAAATGGAGAGGAAAGCCGCCAAATCGATTTTTTTTTTCGGTCTCTCTCTTTCTCTTTTTTATTCTGCTTTATTTATGTTTTGTGCTTCTCGGAAAATTTTTGGAATGTAAAACTGATTTTAAAATTGTGTTTTTATGTGAA--GAAAAAAATGAGCTGTAATATTAGAATCTAAATAATAATAAAAA-----AATCTCGAGTTGTATTGATATGTTAAAAAATCGAATGCAGTCCAAAAGAATCGCCAAGCTGTCCACTTACCACTGCTGGACGAGAAAACACGTCTTAAGCAATCCTAAGTTGTCGCTCTTATGCTAAAGCATCGCTCTTTTGCTACTAAAGAACGAATCGACTTGTGGGTCTAACCCCAGGATAGGGGCACCAAAGGGTGGGGGGAAATGATTGTTGTCGTCAGCTGTCCATATAAGGGGGAAGGAGACTGTGCGTCACGGATATTCTCCCACCCCTGATTGGTTGCCTTACCCCACGTGCTGGGTGTATCTCTGGGTAGAGCGGCTAATGATGACGTAGCTCACCCTAAAGGGCGGGGGATAAGAACTGGCAGCCTTACCGCAGGCTGCTATCCAGGCAACGCAGCCAAAGTAAAGCAAGAAATACTTCTACCGCCGAGCGTAGGCGAGCAAGAACTCTTTCACTGCGCATTTTGTATTGCACACTTCTTCTAGCGGGTAAAAAAATCTCGCCAAAAGATGGCTGGAAGGGTCCTTTATCGCGATTTTGGCTAGCGTAAAAATTCTCACTTGTCAAATGGAAGAAAGGGATATTATTTCTTCTGCGGCTCGCTCTTTGAAACTTGGATTTGTTTTCGGCTTTCGTTTGTGTGCGGTTCGTGTTTAAAAGAATTGAGATGAAATAGTTTCGTGAATGCGACACGCGGCATGCACTTTCAAGCAGGAGTTATTTCCGGGAATTTCATTCAAAATCGCGATATAATTTATTGTATTTCTATGAAAGTGATGTATTTAAATTTATATATTTTTCTTTTCTTTTTTGAAATTTGACAGGTCTGCAGGATATGAAATATTTTTAGAAGATAAGTTATTTCCATCAAAAATATTTTTTTAAAAAAGAGG---------------------------------------------------------------
Nnasicus_CoweeTrain_N189 ---------------------------------------------------------------------------------------------------------------------------------------------ACTTGTTCCCGGAGCGTAATCTTTAACCCTTTCGCTCCAGACGAATCCAACCCTTTGAGTACTTAGAGGAGCGGGTCTTGTCGCCAGGCCGCCAAATGGAGGGGAAAGCCGCCAAATCGATTTTTTTTTTCGGTCTTTCTCTCTCTCTTTTTTATCCGGCTTTATTTATATTTTGTGCTTCTCGGAAAATTTTCGGAATGTAAAACTGATTTTGAAATTGTGTTTTTATGTGAG--GAAAAAAATGAGCTGT-ATATTAGTTACTCCGTAACGAAAGAAAAAAAAAATCTCGAGTTGAATTGATATGTTAAAAAATCGAATGCAGTCCAAAAGAATCGCCAAGCTGTCCACTTACCACTGCTGGACGAGAAAACACGTCTTAAGCAATCCTAAGTTGTCGCTCTTATGCTAAAGCATCGCTCTTTTGCTACTAAAGAACGAATCGACTTGTGGGTCTAACCCCAGGATAGGGGCACCAAAGGGTGGGGGGAAATGATTGTTGTCGTCAGCTGTCCATATAAGGGGGAAGGAGACTGTGCGTCACGGATATTCTCCCACCCCTGATTGGTTGCCTTACCCCACGTGCTGGGTGTATCTCTGGGTAGAGCGGCTAATGATGACGTAGCTCACCCTAAAGGGCGGGGGATAAGAACTGGCAGCCTTACCGCAGGCTGCTATCCAGGCAACGCAGCCAAAGTAAAGCAAGAAATACTTCTACCGCCGAGCGTAGGCGAGCAAGAACTCTTTCACTGCGCATTTTGTATTGCACACTTCTTCTAGCGGGTAAAAAAATCTCGCCAAAAGATGGCTGGAAGGGTCCTTTATCGCGATTTTGGCTAGCGTAAAAATTCTCACTTGCCAAATGGAAGAAAGGGATATTATTTCTTCTGCGGCTCGCTCTTTGAAACTTGGATTTGTTTTCGGCTTTCGCTTGTGTGCGGTTCGTGTTTAAAAGAATTGAGATGAAATAGTTTCGTGAATGCGACACGCGGCATACGCTTTCAAGCAGGAGTTATTTCCGGGGATTTCATTCAAAATCGCGATATAATTTATTGTATTTCTATGAAAGTGATGTATTTAAATTTATATATTTTTCTTTTCTTTTTTGAAATTTGACAGGTCTGCAGGATATGAAATATTTTTAGAAGATAAGTTATTTCCATTAAAAATATTTTTTAAAAAAAGAGGTTAGACTTTTAAATTCTTTATTAGTTCATTTATTTGACAAAATAGGAACAATATATTTTAATG
Npaynei_Grindstaff_N646 -------------------------------ATGACGCACACTCGAAATCTCCTAAGGCCCAAAAATAAGATAACACGCTCTTTTAAACACAAATTAAATTTCCCGCGAAAATAAACTCGGAATTGACTGATAGGTGTAGAACTTGTTCCCGGAGCGTAATCTTTAACCCTTTCGCTCCAGACGAATCCAACCCTTTGAGTACTTAGAGAAGCGGGTCTTGTCGCCAGGCCGCCAAATGGAGGGGAAAGCCGCCAAATCGATTTTTTTTTTCAGTCTCTCTCTCTCTCTTTTTTATTCGGCTTTATTTACATTTTGTGATTCTCGGAAAATTTTCGGAATGTAAAACTGATTTTAAAATTGTGTTTTTATGTGAGG-AAAAAAATTGGGCTGTAATATTAGTTACACCGTAACGAAAAAAAAAAAAAAATTCGAGTTGTATCGATATGTTAAAAAATCGAATGCAGTCCAAAAGAATCGCCAAGCTGTCCACTTACCACTGCTGGACGAGAAAACACGTCTTAAGCAATCCTAAGCTGTCGCTCTTATGCTAAAGCATCGCTCTTTTGCTACTAAAGAACGAATCGACTTGTGGGTCTAACCCCAGGATAGGGGCACCAAAGGGTGGGGGGAAATGATTGTTGTCGTCAGCTGTCCATATAAGGGGGAAGGAGACTGTGCGTCACGGATATTCTCCCACCCCTGATTGGTTGCCTTACCCCACGTGCTGGGTGTATCTCTGGGTAGAGCGGCTAATGATGACGTAGCTCACCCTAAAGGGCGGGGGATAAGAACTGGCAGCCTTACCGCAGGCTGCTATCCAGGCAACGCAGCCAAAGTAAAGCAAGAAATACTTCTACCGCCGAGCGTAGGCGAGCAAGAACTCTTTCACTGCGCATTTTGTATTGCACACTTCTTCTAGCGGGTAAAAAAATCTCGCCAAAAGATGGCTGGAAGGGTCCTTTATCGCGATTTTGGCTAGCGTAAAAATTCAAACTTGCCAAATGGAAGAAAGGGATATTATTTCTTCTGCGGCTCGCTCTTTGAAACTTGGATTTGTTTTCGGCTTTCGCTTGTGTGCGGTTCGTGTTTAAAAGAATTGAGATGAAATAGTTTCGTGAATGCGACACGCGGCATGCGCTTTCAAGCAGGAGTTATTTCCGGGGATTTCATTCAAAATCGCGATATAATTTATTGTATTTCTATGAAAGTGATGTATTTAAATTTATATATTTTTCTTTTTTTAAAAAAAATTTGACAGGTCTGCAGGATATGAAATATTTTTTGAAGATAAGTTATTTTCATCAAAAATATTTTTTAAAAAAAGAGGTTAAC-TTTTTTTTTACTTATTAGTTCATTTATTTGACAAAAGAGCAACACTATATTTTAATG
Npaynei_NorrisDamCave_N348 TACAATTTATTTTTTTTGTGTGCGTATGAAAATGACGCACACTCGAAATCTCCTAAGGCCCAAAAATAAGATAACACGCTCTTTTAAACACAAATTAAATTTCCCGCGAAAATAAACTCGGAATTGACTGATAGGTGCAGAACTTGTTCCCGGAGCGTAATCTTTAACCCTTTCGCTCCAGACGAATCCAACCCTTTGAGTACTTAGAGAAGCGGGTCTTGTCGCCAGGCCGCCAAATGGAGGGGAAAGCCGCCAAATCGATTTTTTTTTTCAGTCTCTCTCTC----TTTTTTATTCGGCTTTATTTACATTTTGTGATTCTCGGAAAATTTTCGGAATGTAAAACTGATTTTAAAATTGTGTTTTTATGTGAGG-AAAAAAATTGGGCTGTAATATTAGTTACTCCGTAACGAAAGAAAAAAAAAAATTCGAGTTGTATTGATATGTTAAAAAATCGAATGCAGTCCAAAAGAATCGCCAAGCTGTCCACTTACCACTGCTGGACGAGAAAACACGTCTTAAGCAATCCTAAGCTGTCGCTCTTATGCTAAAGCATCGCTCTTTTGCTACTAAAGAACGAATCGACTTGTGGGTCTAACCCCAGGATAGGGGCACCAAAGGGTGGGGGGAAATGATTGTTGTCGTCAGCTGTCCATATAAGGGGGAAGGAGACTGTGCGTCACGGATATTCTCCCACCCCTGATTGGTTGCCTTACCCCACGTGCTGGGTGTATCTCTGGGTAGAGCGGCTAATGATGACGTAGCTCACCCTAAAGGGCGGGGGATAAGAACTGGCAGCCTTACCGCAGGCTGCTATCCAGGCAACGCAGCCAAAGTAAAGCAAGAAATACTTCTACCGCCGAGCGTAGGCGAGCAAGAACTCTTTCACTGCGCATTTTGTATTGCACACTTCTTCTAGCGGGTAAAAAAATCTCGCCAAAAGATGGCTGGAAGGGTCCTTTATCGCGATTTTGGCTAGCGTAAAAATTCAAACTTGCCAAATGGAAGAAAGGGATATTATTTCTTCTGCGGCTCGCTCTTTGAAACTTGGATTTGTTTTCGGCTTTCGCTTGTGCGCGGTTCGTGTTTAAAAGAATTGAGATGAAATAGTTTCGTGAATTCGACACGCGGCATGCGCTTTCAAGCAGGAGTTATTTCCGGGGATTTCATTCAAAATCGCGATATAATTTATTGTATTTCTATGAAAGTGATGTATTTAAATTTATATATTTTTCTTTTTTTAAAAAAAATTTGACAGGTCTGCAGGATATGAAATATTTTTTGAAGATAAGTTATTTTCATCAAAAATATTTTTTAAAAAAAGAGG---------------------------------------------------------------
Npaynei_UnakaMtns_N943 -----------------------------------------------------------------------------------------------------------------------------------------------------------------------CCCTTTCGCTCCAGACGAATCCAACCCTTTGAGTACTAAGAGAAGCGGGTCTTGTCGCCAGGCCGCCAAATGGAGGGGAAAGTCGCCAAATCGATTTTTTTTTTCAGTCTCTCTCTC----TTTTTTATTCGGCTTTATTTACATTTTGTGATTCTCGGAAAATTTTCGGAATGTAAAACTGATTTTAAAATTGTGTTTTTATGTGAGGGAAAAAAATTGGGCTGTAATATTAGTTACTCCGTAACGAAAGAAAA----AAAATCGAGTTGTATTGATATGTTAAAAAATCGAATGCAGTCCAAAAGAATCGCCAAGCTGTCCACTTACCACTGCTGGACGAGAAAACACGTCTTAAGCAATCCTAAGCTGTCGCTCTTATGCTAAAGCATCGCTCTTTTGCTACTAAAGAACGAATCGACTTGTGGGTCTAACCCCAGGATAGGGGCACCAAAGGGTGGGGGGGGATGATTGTTGTCGTCAGCTGTCCATATAAGGGGGAAGGAGACTGTGCGTCACGGATATTCTCCCACCCCTGATTGGTTGCCTTACCCCACGTGCTGGGTGTATCTCTGGGTAGAGCGGCTAATGATGACGTAGCTCACCCTAAAGGGCGGGGGATAAGAACTGGCAGCCTTACCGCAGGCTGCTATCCAGGCAACGCAGCCAAAGTAAAGCAAGAAATACTTCTACCGCCGAGCGTAGGCGAGCAAGAACTCTTTCACTGCGCATTTTGTATTGCACACTTCTTCTAGCGGGTAAAAAAATCTCGCCAAAAGATGGCTGGAAGGGTCCTTTATCGCGATTTTGGCTAGCGTAAAAATTCAAACTTGCCAAATGGAAGAAAGGGATATTATTTCTTCTGCGGCTCGCTCTTTGAAACTTGGATTTGTTTTCGGCTTTCGCTTGTGTGCGGTTCGTGTTTAAAAGAATTGAGATGAAATAGTTTCGTGAAT-------GCGGCATGCGCTTTCAAGCAGGAGTTATTTCCGGGGATTTCATTCAAAATCGCGATATAATTTATTGTATTTCTATGAAAGTGATGTATTTAAATTTATATATTTTTCTTTTTTTATAAAAAAATTGACAGGTCTGCAGGATACGAAATATTTTTTGAAGATAAGTTATTTTCATCAAAAATAGTTTTTTAAA----------------------------------------------------------------------
Npecki_HaskellSims_G3697 TACAATTTATTTTTTTTATGCGCGTATGAAAAAGACGCACACTCGAATTCTCCTGAAGTCCAAAAATAAGATAACACGCTCCTTTAAACACAAATTAAATTTCCCGCGAAAATAAACTCGGATTTGACTGATAGGTATAGAACTTGTTCCCGGAGCGTAATCTTTAACCCTTTCGCTCCAGACGAATCCAACCCTTTGAGTACTTAGAGGAGCGGGTCTTGTCGCCAGGCCGCCAAATGGTAGGGAAAGCCGCCAAATCGATTTTTTTTTTCGGTCTCTCTC------TTTTTTATCCGGCTTTATTTATATTTTGTGATTCTCGGAAAATTTTCGGAATGTAAAACTGATTTTAAAA-TGTGTTTTTATGTCAGT-AAAAAAATTGGGCTGTAATATTAGTTACGCCGTAACGAAAGAAAAAAAATATTTCGAATTGTATTGATATGTTAAAAAATCGATTGCAGTCCAAAAGAATCGCCAAGCTGTCCACTTACCACTGCTGGCCGAGAAAACACGTCTTAAGCAATCCTAAGTTGTCGCTCTTATGCTAAAGCATCGCTCTTTTGCTACTAAAGAACGAATCGACTTGTGGGTCTAACCCCAGGATAGGGGCACCAAAGGGTGGGGGGAAATGATTGTTGTCGTCAGCTGTCCATATAAGGGGGAAGGAGACTGTGCGTCACGGATATTCTCCCACCCCTGATTGGTTGCCTTACCCCACGTGCTGGGTGTATCTCTGGGTAGAGCGGCTAATGATGACGTAGCTCACCCTAAAGGGCGGGGGATAAGAACTGGCAGCCTTACCGCAGGCTGCTATCCAGGCAACGCAGCCAAAGTAAAGCAAGAAATACTTCTACCGCCGAGCGTAGGCGAGCAAGAACTCTTTCACTGCGCATTTTGTATTGCACATTTCTTCTAGCGGGTAAAAAAATCTCGCCAAAAGATGGCTGGAAGAGTCCTTTATCGCGATTTTGGCTAGCGTAAAAATTCTCACTTGCCAAATGGAAGAAAGGAA---TATTTCTTCTGCGGCTCGCTTTTTGAAACTTGGATTTGTTTTCGGCTTTCGCTTGTGTGCGGTTCGTGTTTAAAAGAATTGAGATGAAATAGTTTCGTGGATGCGACACGCGGCATGCGCTTTCAAGCAGGATTCATTTCCGGGGATTTCATTCAAAATCGCGATATAATTTATTTGATTTCTATGAAAGTGATGTATTTAAATTTATATATTTTTCTTGTTTT-----AAATTTGACCGGTCTGCAGG-------ATATTTTTAGAAGATAAGTTATTTTCATCAAAAATGTTTTTTTAAAAAA-------------------------------------------------------------------
Npecki_HurricaneMazeCave_G2100 TACAATTTATTTTTTTTATGCGCGTATGAAAAAGACGCACACTCGAATTCTCCTGAAGTCCAACAATAAGATAACACGCTCCTTTAAACACAAATTAAATTTCCCGCGAAAATAAACTCGGATTTGACTGATAGGTATAGAACTTGTTCCCGGAGCGTAATCTTTAACCCTTTCGCTCCAGACGAATCCAACCCTTTGAGTACTTAGAGGAGCGGATCTTGTCGCCAGGCCGCCAAATGGTGGGGAAAGCCGCCAAATCGATTTTTTTTTTCGGTCTCTCTCTC----TTTTTTATCCGGCTTTATTTATATTTTGTGATTCTCGGAAAATTTTCGGAATGTAAGACTGATTTTAAAA-TGTGTTTTTATGTCCGG-GAAAAAATTGGGCTGTAATATTAGTTACGCTGTAACGAAAGAAAAAAAATATTTCGAATTGTATTGATATGTTAAAAAATCGATTGCAGTCCAAAAGAATCGCCAAGCTGTCCACTTACCACTGCTGGCCGAGAAAACACGTCTTAAGCAATCCTAAGTTGTCGCTCTTATGCTAAAGCATCGCTCTTTTGCTACTAAAGAACGAATCGACTTGTGGGTCTAACCCCAGGATAGGGGCACCAAAGGGTGGGGGGAAATGATTGTTGTCGTCAGCTGTCCATATAAGGGGGAAGGAGACTGTGCGTCACGGATATTCTCCCACCCCTGATTGGTTGCCTTACCCCACGTGCTGGGTGTATCTCTGGGTAGAGCGGCTAATGATGACGTAGCTCACCCTAAAGGGCGGGGGATAAGAACTGGCAGCCTTACCGCAGGCTGCTATCCAGGCAACGCAGCCAAAGTAAAGCAAGAAATACTTCTACCGCCGAGCGTAGGCGAGCAAGAACTCTTTCACTGCGCATTTTGTATTGCACATTTCTTCTAGCGGGTAAAAAAATCTCGCCAAAAGATGGCTGGAAGAGTCCTTTATCGCGATTTTGGCTAGCGTAAAAATTCTCACTTGCCAAATGGAAGAAAGGGA---TATTTCTTCTGCGGCTCGCTTTTTGAAACTTGGATTTGTTTTCGGCTTTCGCTTGTGTGCGGTTCGTGTTTAAAAGAATTGAGATGAAATAGTTTCGTGGAT-------GCGGCATGCGCTTTCAAGCAGGATTCATTTCCGGGGATTTCATTCAAAATCGCGATATAATTTATTTGATTTCTATGAAAGTGATGTATTTAAATTTATATATTTTTCTTGTTTT-----AAATTTGACCGGTCTGCAGG-------ATATTTTTAGAAGATAAGTTATTTTCATCAAAAATGTTTTTTAAAAAAAGAGGTTAGACTTTTTTTTTACTTATTAGTTCATTTATTTGACATAGGAGGAACAATATATTTTAATG
Npecki_Monteagle_N062 TACAATTTATTTTTTCTATGCGCGTATGAAAAAGACGCACACTCAAATTCTCCTGAAGTCCAAAAATAAGATAACGCGCTCCTTTAAACACAAATTAAATTTCCCGCGAAAATAAACTCGGATTTGACTGATAGGTATAGAACTTGTTCCCGGAGCGTAATCTTTAACCCTTTCGCTCCAGACGAATCCAACCCTTTGAGTACTTAGAGGAGCGGGTCTTGTCGCCAGGCCGCCAAATGGTGGGGAAAGCCGCCAAATCGATTTTTTTTTTCGGTCTCTCTCTCTCTCTTTTTTATCCGGCTTTATTTATATTTTGTGATTCTCGGAAAATTTTCGGAATGTAAAACTGATTTTAAAA-TGTGTTTTTATGTCAGT-AAAAAAATTGGGCTGTAATATTAGTTACGCCGTAACGAAAGAAAAAAAATATTTCGAATTGTATTGATATGTTAAAAAATCGATTGCAGTCCAAAAGAATCGCCAAGCTGTCCACTTACCACTGCTGGCCGAGAAAACACGTCTTAAGCAATCCTAAGTTGTCGCTCTTATGCTAAAGCATCGCTCTTTTGCTACTAAAGAACGAATCGACTTGTGGGTCTAACCCCAGGATAGGGGCACCAAAGGGTGGGGGGAAATGATTGTTGTCGTCAGCTGTCCATATAAGGGGGAAGGAGACTGTGCGTCACGGATATTCTCCCACCCCTGATTGGTTGCCTTACCCCACGTGCTGGGTGTATCTCTGGGTAGAGCGGCTAATGATGACGTAGCTCACCCTAAAGGGCGGGGGATAAGAACTGGCAGCCTTACCGCAGGCTGCTATCCAGGCAACGCAGCCAAAGTAAAGCAAGAAATACTTCTACCGCCGAGCGTAGGCGAGCAAGAACTCTTTCACTGCGCATTTTGTATTGCACATTTCTTCTAGCGGGTAAAAAAATCTCGCCAAAAGATGGCTGGAAGAGTCCTTTATCGCGATTTTGGCTAGCGTAAAAATTCTCACTTGCCAAATGGAAGAAAGGGA---TATTTCTTCTGCGGCTCGCTTTTTGAAACTTGGATTTGTTTTCGGCTTTCGCTTGTGTGCGGTTCGTGTTTAAAAGAATTGAGATGAAATAGTTTCGTGCATGCGACACGCGGCATGCGCTTTCAAGCAGGATTTATTTCCGGGGATTTCATTCAAAATCGCGATATAATTTATTGTATTTCTATGAAAGTGATGTATTTAAATTTACATATTTTTCTTGTTTT-----AAATTTGACCGGTCTGCAGG-------ATATTTTTAGAAGATAAGTTATTTTCATCAAAAATGTTTTTTAAAAAAAAAGG---------------------------------------------------------------
Nperlakyi_SChimneys_N1079 TACAATTTA-TTTTTTTGTGCGTGTATGAAAAAGACGCACACTCGAAATCTCCTGAAGCCCAAAAATAAGATAACACGCTCTTTTAAACACAAATTAAATTTCCCGCGAAAATAAACTCGGATTTGACTGATAGGTATAGACCTTGTTCCCGGAGCGTAATCTTTAACCCTTTCGCTCCAGACGAATCCAACCCTTTGAGTACTTAGAGGAGCGGGTCTTGTCGCCACGCCGCCAAATGGAGGGGAAAGTCGCCAAATCGATTTTTTTTTTCGGTCTCTCTCTCTCT-TTTTTTAGCCGGCTTTATTTATATTTTGTGCTTCTCGGAAAATTTTCGGAATGTAAAACTGATTTTAAAATTGTGTTCTTAGGTGAGAAAAAAAAATTGGGTTGTAATGTTAGTTACTCCGTAACGAAAAAAAAAAA-AATATCGATTTGTATTGATATGTTAAAAAATCGAATACAGTCCAAAAGAATCGCCAAGCTGTCCACTTACCACTGCTGGACGAGAAAACACGTCTTAAGCAATCCTAAGTTGTCGCTCTTATGCTAAAGCATCGCTCTTTTGCGACTAAAGAACGAATCGACTTGTGGGTCTAACCCCAGGATAGGGGCACCAAAGGGTGGGGGGGAATGATTGTTGTCGTCAGCTGTCCATATAAGGGGGAAGGAGACTGTGCGTCACGGATATTCTCCCACCCCTGATTGGTTGCCTTACCCCACGTGCTGGGTGTATCTCTGGGTAGAGCGGCTAATGATGACGTAGCTCACCCTAAAGGGCGGGGGATAAGAACTGGCAGCCTTACCGCAGGCTGCTATCCAGGCAACGCAGCCAAAGTAAAGCAAGAAATACTTCTACCGCCGAGCGTAGGCGAGCAAGAACTCTTTCACTGCGCATTTTGTATTGCACACTTCTTCTAGCGGGTAAAAAAATCTCGCCAAAAGATGGCTGGAAAGGTCCTTTATCGCGATTTTGGCTAGCGTAAAAATTCTCACTTGCCAAATGGAAGAAAGGGATATTATTTCTTCTGCGGCTCGCTCTTTGAAACTTGGATTTGTTTTCGGCTTTCGCTAGTGTGCGGTTCGTGTTTAAAAGAATTGAGATGAAATAGTTTCGTGAATGCGACACGCGACATGCGGTTTCAAGCAGGAGTTATTTCCGGAGATTTCATTCAAAATCGCGATATAATTTATTGTATTTCTATGAAAGTGATGTATTTAAATTTATATATTTTTCTTTTCTTTTTTTAAATTTGATAGGTCCGCAGGATATGAAATATTTTTAGAAGATAAGTTATTTTCATCAAAAATATTTTTTTAAAAAAGAGGTTAGACTTTTTTTTTACTTATTAGTTCATTTATTTGACAAAAGGGGAACAATATATTTTAATG
Nperlakyi_SChimneys_N1080 TACAATTTATTTTTTTTGTGCGTGTATGAAAAAGACGCACACTCGAAATCTCCTGAAGCCCAAAAATAAGATAACACGCTCTTTTAAACACAAATTAAATTTCCCGCGAAAATAAACTCGGATTTGACTGATAGGTATAGAACTTGTTCCCGGAGCGTAATCTTTAACCCTTTCGCTCCAGACGAATCCAACCCTTTGAGTACTTAGAGGAGCGGGTCTTGTCGCCACGCCGCCAAATGGAGGGGAAAGTCGCCAAATCGATTTTTTTTTTCGGTCTCTCTCTCTCT-TTTTTTAGCCGGCTTTATTTATATTTTGTGCTTCTCGGAAAATTTTCGGAATGTAAAACTGATTTTAAAATTGTGTTCTTAGGTGAGAAAAAAAAATTGGGTTGTAATGTTAGTTACTCCGTAACGAAAAAAAAAAA-AATATCGATTTGTATTGATATGTTAAAAAATCGAATACAGTCCAAAAGAATCGCCAAGCTGTCCACTTACCACTGCTGGACGAGAAAACACGTCTTAAGCAATCCTAAGTTGTCGCTCTTATGCTAAAGCATCGCTCTTTTGCGACTAAAGAACGAATCGACTTGTGGGTCTAACCCCAGGATAGGGGCACCAAAGGGTGGGGGGGAATGATTGTTGTCGTCAGCTGTCCATATAAGGGGGAAGGAGACTGTGCGTCACGGATATTCTCCCACCCCTGATTGGTTGCCTTACCCCACGTGCTGGGTGTATCTCTGGGTAGAGCGGCTAATGATGACGTAGCTCACCCTAAAGGGCGGGGGATAAGAACTGGCAGCCTTACCGCAGGCTGCTATCCAGGCAACGCAGCCAAAGTAAAGCAAGAAATACTTCTACCGCCGAGCGTAGGCGAGCAAGAACTCTTTCACTGCGCATTTTGTATTGCACACTTCTTCTAGCGGGTAAAAAAATCTCGCCAAAAGATGGCTGGAAAGGTCCTTTATCGCGATTTTGGCTAGCGTAAAAATTCTCACTTGCCAAATGGAAGAAAGGGATATTATTTCTTCTGCGGCTCGCTCTTTGAAACTTGGATTTGTTTTCGGCTTTCGCTAGTGTGCGGTTCGTGTTTAAAAGAATTGAGATGAAATAGTTTCGTGAATGCGACACGCGACATGCGGTTTCAAGCAGGAGTTATTTCCGGAGATTTCATTCAAAATCGCGATATAATTTATTGTATTTCTATGAAAGTGATGTATTTAAATTTATATATTTTTCTTTTCTTTTTTTAAATTTGATAGGTCCGCAGGATATGAAATATTTTTAGAAGATAAGTTATTTTCATCAAAAATATTTTTTTAAAAAAGAGGTTAGACTTTTTTTTTACTTATTAGTTCATTTATTTGACAAAAGGGGAACAATATATTTTAATG
Nreclusus_Clingmans_N252 ------------------------------------------------------------------------------------------------------------------------------------------------------------------------------------------------------------------------TCTTGTCGCCACGCCGCCAAATGGAGGGGAAAGCCGCCAAATCGATTTTTTTTTTCGGTCTCTCTCT------TTTTTATCCGGCTTTATTTATATTTTGTGCTTCTCGAAAAATTTTCGGAATGTAAAAGTGATTTTAAAATTGTGTTCTTAGGTGAGAAAAAAAATTTGGGCTGTAATGTTAGTTACTCCGTAACGAAAAAAAATAAAAATATCGATTTGTATTGATATGTTAAAAAATCAAATGCAGTCCAAATGAATCGCCAAGCTGTCCACTTACCACTGCTGGACGAGAAAACACGTCTTAAGCAATCCTAAGTTGTCGCTCTTATGCTAAAGCATCGCTCTTTTGCGACTAAAGAACGAATCGACTTGTGGGTCTAACCCCAGGATAGGGGCACCAAAGGGTGGGGGGAAATGATTGTTGTCGTCAGCTGTCCATATAAGGGGGAAGGAGACTGTGCGTCACGGATATTCTCCCACCCCTGATTGGTTGCCTTACCCCACGTGCTGGGTGTATCTCTGGGTAGAGCGGCTAATGATGACGTAGCTCACCCTAAAGGGCGGGGGATAAGAACTGGCAGCCTTACCGCAGGCTGCTATCCAGGCAACGCAGCCAAAGTAAAGCAAGAAATACTTCTACCGCCGAGCGTAGGCGAGCAAGAACTCTTTCACTGCGCATTTTGTATTGCACACTTCTTCTAGCGGGTAAAAAAATCTCGCCAAAAGATGGCTGGAAAGGTCCTTTATCGCGATTTTGGCTAGCGTAAAAATTCTCACTTGCCAAATGGAAGAAAGGGATATTATTTCTTCTGCGGCTCGCTCTTTGAAACTTGGATTTGTTTTCGGCTTTCGCTTGTGTGCGGTTCGTGTTTAAAAGAATTGAGATGAAATAGTTTCGTGAATGCGACACGCGACATGCGCTTTCAAGCAGGAGTTATTTCCGGAGATTTCATTCAAAATCGCGATATAATTTATTGTATTTCTATGAAAGTGATGTATTTAAATTTATATATTTTTCTTTTCTTTTTTTAAATTTGATAGGTCCGCAGAATTTGAAATATTTTTAGAAGATAAGTTATTTTCATCAAAAATATTTTTTAGAAAAAGAGGTTAGACTTTTTTTTTACTTA-------------------------------------------
Nreclusus_Newfound_N259 -----------------------------------------------------------------------------------------------------------------------------------------------------------------------CCCTTTCGCTCCAGACGAATCCAACCCTTTGAGTACTTAGAGGAGCGGGTCTTGTCGCCACGCCGCCAAATGGAGGGGAAAGCCGCCAAATCGATTTTTTTTTTCGGTCTCTCTCTCTCTCTTTTTTATCCGGCTTTATTTATATTTTGTGCTTCTCGAAAAAATTTCGGAATGTAAAACTGATTTTAAAATTGTGTTCTTAGGTGAGAAAAAAAAATTGGGCTGTAATGTTAACTGCTTCGTAACGAAAAAAAAAAAAAATATCGATTTGTATTGATATGTTAAAAAATCGAATGCAGTCCAAAAGAATCGCCAAGCTGTCCACTTACCACTGCTGGACGAGAAAACACGTCTTAAGCAATCCTAAGTTGTCGCTCTTATGCTAAAGCATCGCTCTTTTGCGACTAAAGAACGAATCGACTTGTGGGTCTAACCCCAGGATAGGGGCACCAAAGGGTGGGGGGAAATGATTGTTGTCGTCAGCTGTCCATATAAGGGGGAAGGAGACTGTGCGTCACGGATATTCTCCCACCCCTGATTGGTTGCCTTACCCCACGTGCTGGGTGTATCTCTGGGTAGAGCGGCTAATGATGACGTAGCTCACCCTAAAGGGCGGGGGATAAGAACTGGCAGCCTTACCGCAGGCTGCTATCCAGGCAACGCAGCCAAAGTAAAGCAAGAAATACTTCTACCGCCGAGCGTAGGCGAGCAAGAACTCTTTCACTGCGCATTTTGTATTGCACACTTCTTCTAGCGGGTAAAAAAATCTCGCCAAAAGATGGCTGGAAAGGTCCTTTATCGCGATTTTGGCTAGCGTAAAAATTCTCACTTGCCAAATGGAAGAAAGGGATATTATTTCTTCTGCGGCTCGCTCTTTGAAACTTGGATTTGTTTTCGGCTTTCGCTTGTGTGCGGTTCGTGTTTAAAAGAATTGAGATGAAATAGTTTCGTGAAT-------GCGACATGCGCTTTCAAACAGGAGTTATTTCCGGAAATTTCATTCAAAATCGCGATATAATTTATTGTATTTCTATGAAAGTGATGTATTTAAATTTATATATTTTTCTTTTCTTTATTAAAATTTGATAGGTCCGCAGGATATGAAATATTTTTAGAAGATAAGTTATTTTCATCAAAAATATTTTTTAGAAAAAGAGGTTAGACTTTTTTTTTACTTATTAGTTCATTTATTTGACAAAAGGGGAACAATATATTTTAATG
Nreclusus_Noland_N1051 TACAATTTATTTTTTTTGTGCGTGTATGAAAAAGACGCACACTCGAAATCTCCTGAAGCCCAAAAATAAGATAACACGCTCTTTTAAACACAAATTAAATTTCCCGCGAAAATAAACTCGGATTTGACTGATAGGTGTAGAACTTGTTCCCGGAGCGTAATCTTTAACCCTTTCGCTCCAGACGAATCCAACCCTTTGAGTACTTAGAGGAGCGGGTCTTGTCGCCACGCCGCCAAATGGAGGAAAAAGCCGCCAAATCGATTTTTTTTTTCGGTCTCTCTCTCTCTCTTTTTTATCCGGCTTTATTTATATTTTGTGCTTCTCGAAAAATTTTCGGAATGTAAAACTGATTTTAAAATTGTGTTCTTAGGTGAGAAAAAAAATTTGGGCTGTAATGTTAGTTACTCCGTAACGAAAAAAAATAAAAATATCGATTTGTATTGATATGTTAAAAAATCGAATGCAGTCCAAAAGAATCGCCAAGCTGTCCACTTACCACTGCTGGACGAGAAAACACGTCTTAAGCAATCCTAAGTTGTCGCTCTTATGCTAAAGCATCGCTCTTTTGCGACTAAAGAACGAATCGACTTGTGGGTCTAACCCCAGGATAGGGGCACCAAAGGGTGGGGGGAAATGATTGTTGTCGTCAGCTGTCCATATAAGGGGGAAGGAGACTGTGCGTCACGGATATTCTCCCACCCCTGATTGGTTGCCTTACCCCACGTGCTGGGTGTATCTCTGGGTAGAGCGGCTAATGATGACGTAGCTCACCCTAAAGGGCGGGGGATAAGAACTGGCAGCCTTACCGCAGGCTGCTATCCAGGCAACGCAGCCAAAGTAAAGCAAGAAATACTTCTACCGCCGAGCGTAGGCGAGCAAGAACTCTTTCACTGCGCATTTTGTATTGCACACTTCTTCTAGCGGGTAAAAAAATCTCGCCAAAAGATGGCTGGAAAGGTCCTTTATCGCGATTTTGGCTAGCGTAAAAATTCTCACTTGCCAAATGGAAGAAAGGGATATTATTTCTTCTGCGGCTCGCTCTTTGAAACTTGGATTTGTTTTCGGCTTTCGCTTGTGTGCGGTTCGTGTTTCAAAGAATTGAGATGAAATAGTTTCGTGAATGCGACACGCGACATGCGCTTTCAAGCAGGAGTTATTTCCGGAGATTTCATTCAAAATCGCGATATAATTTATTGTATTTCTATGAAAGTGATGTATTTAAATTTATATATTTTTCTTTTCTTTTTTTAAATTTGATAGGTCCGCAGGATATGAAATATTTTTAGAAGATAAGTTATTTTCATCAAAAATATTTTTTAGAAAAAGAGGTTAGACTTTTTTTTTACTTATTAGTTTA-TTATTTGACAAAA-GGGAACAATATATTTTAATG
Nreclusus_Smokemont_N1020 -------------------------------------------------------------------------------------------------------------------------------------------------------------------------------------------------------------------------CTTGTCGCCACGCCGCCAAATGGAGGGGAAAGCCGCCAAATCGATTTTTTTTTTCGGTCTCTCTCTCTCTCTTTTTTACCCGGCTTTATTTATATTTTGTGCTTCTCGAAAAAATTTCGGAATGTAAAACTGATTTTAAAATTGTGTTCTTAGGGGAGAAAAAAAATTTGGGCTGTAATGTTAGTTACTCCGTAACGAAAAAAAAAAAAAATATCGATTTGTATTGATATGTTAAAAAATCGAATGCAGTCCAAAAGAATCGCCAAGCTGTCCACTTACCACTGCTGGACGAGAAAACACGTCTTAAGCAATCCTAAGTTGTCGCTCTTATGCTAAAGCATCGCTCTTTTGCGACTAAAGAACGAATCGACTTGTGGGTCTAACCCCAGGATAGGGGCACCAAAGGGTGGGGGGAAATGATTGTTGTCGTCAGCTGTCCATATAAGGGGGAAGGAGACTGTGCGTCACGGATATTCTCCCACCCCTGATTGGTTGCCTTACCCCACGTGCTGGGTGTATCTCTGGGTAGAGCGGCTAATGATGACGTAGCTCACCCTAAAGGGCGGGGGATAAGAACTGGCAGCCTTACCGCAGGCTGCTATCCAGGCAACGCAGCCAAAGTAAAGCAAGAAATACTTCTACCGCCGAGCGTAGGCGAGCAAGAACTCTTTCACTGCGCATTTTGTATTGCACACTTCTTCTAGCGGGTAAAAAAATCTCGCCAAAAGATGGCTGGAAAGGTCCTTTATCGCGATTTTGGCTAGCGTAAAAATTCTCACTTGCCAAATGGAAGAAAGGGATATTATTTCTTCTGCGGCTCGCTCTTTGAAACTTGGATTTGTTTTCGGCTTTCGCTTGTGTGCGGTTCGTGTTTAAAAGAATTGAGATGAAATAGTTTCGTGAATGCGACACGCGACATGCGCTTTCAAGCAGGAGTTATTTCCGGAGATTTCATTCAAAATCGCGATATAATTTATTGTATTTCTATGAAAGTGATGTATTTAAATTTATATATTTTTCTTTTCTTTTTTAAAATTTGATAGGTCCGCAGGATATGAAATATTTTTAGAAGATAAGTTATTTTCATCAAAAATATTTTTTAGAAAAAGAGGTTAG-----------------------------------------------------------
Nroanensis_IngramBranch_N926 TACAATTTATTTTTTTTGTGCGCGTATGAAAATGACGCACACTCGAAATCTCCTAAGGCCCAAAAATAAGATAACACGCTCTTTTAAACACAAATTAAATTTCCCGCGAAAATAAACTCGGAATTGACTGATAGGTGTAGAACTTGTTCCCGGAGCGTAATCTTTAACCCTTTCGCTCCAGACGAATCCAACCCTTTGAGTACTTAGAGAAGCGGGTCTTGTCGCCAGGCCGCCAAATGGAGGGGAAAGCCGCCAAATCGATTTTTTTTTTCAGTCTCTCTCTCTCTCTTTTTTATTCGGTTTTATTTACATTTTGTGATTCTCGGAAAATTTTCGGAATGTAAAACTGATTTTAAAATTGTGTTTTTATGTGAGG-AAAAAAATTTGGCTGTAATATTAGTTACTCCGTAAAGAAAGAAA-AAAAAAATTCGAGTTGTATTGATATGTTAAAAAATCGAATGCAGTCCAAAAGAATCGCCAAGCTGTCCACTTACCACTGCTGGACGAGAAAACACGTCTTAAGCAATCCTAAGCTGTCGCTCTTATGTTAAAGCATCGCTCTTTTGCTACTAAAGAACGAATCGACTTGTGGGTCTAACCCCAGGATAGGGGCACCAAAGGGTGGGGGGAAATGATTGTTGTCGTCAGCTGTCCATATAAGGGGGAAGGAGACTGTGCGTCACGGATATTCTCCCACCCCTGATTGGTTGCCTTACCCCACGTGCTGGGTGTATCTCTGGGTAGAGCGGCTAATGATGACGTAGCTCACCCTAAAGGGCGGGGGATAAGAACTGGCAGCCTTACCGCAGGCTGCTATCCATGCAACGCAGCCAAAGTAAAGCAAGAAATACTTCTACCGCCGAGCGTAGGCGAGCAAGAACTCTTTCACTGCGCATTTTGTATTGCACACTTCTTCTAGCGGGTAAAAAAATCTCGCCAAAAGATGGCTGGAAGGGTCCTTTATCGCGATTTTGGCTAGCGTAAAAATTCAAACTTGCCAAATGGAAGAAAGGGATATTATTTCTTCTGCGGCTCGCTCTTTGAAACTTGGATTTGTTTTCGGCTTTCGCTTGTGTGCGGTTCGTGTTTAAAAGAATTGAGATGAAATAGTTTCGTGAATGCGACACGCGGCATGCGCTTTCAAGCAGGAGTTATTTCCGGGGATTTCATTCAAAATCGCGATATAATTTATTGTATTTCTATGAAAGTGATGTATTTAAATTTATATATTTTTCTTTTTTTAAAAAAAATTTGACAGGTCTGCAGGATATGAAATATTTTTTGAAGATAAGTTATTTTCATCAAAAATATTTTTTAAAAAAAGAGGTTAAC-TTTTTTTTTACTTATTAGTTCATTTATTTGACAAAAGAGCAACACTATATTTTAATG
Nroanensis_N_CarversGap_N928 TACAATTTATTTTTTTTGTGCGCGTATGAAAATGACGCACACTCGAAATCTCCTAAGGCCCAAAAATAAGATAACACGCTCTTTTAAACACAAATTAAATTTCCCGCGAAAATAAACTCGGATTTGACTGATAGGTGTAGAACTTGTTCCCGGAGCGTAATCTTTAACCCTTTCGCTCCAGACGAATCCAACCCTTTGAGTACTTAGAGAAGCGGGTCTTGTCGCCAGGCCGCCAAATGGAGGGGAAAGCCGCCAAATCGATTTTTTTTTTCAGTCTCTCTCTCTTTCTTTTTTATTCGGCTTTATTTACATTTTGTGATTCTCGGAAAATTTTCGGAATGTAAAACTGATTTTAAAATTGTGTTTTTATGTGAGG-AAAAAAATTGGGCTGTAATATTAGTTACTCCGTAACGAGAGAAA-AAAAAAATTCGAGTTGTATTGATATGTAAAAAAATCGAATGCAGTCCAAAAGAATCGCCAAGCTGTCCACTTACCACTGCTGGACGAGAAAACACGTCTTAAGCAATCCTAAGATGTCGCTCTTATGCTAAAGCATCGCTCTTTTGCTACTAAAGAACGAATCGACTTGTGGGTCTAACCCCAGGATAGGGGCACCAAAGGGTGGGGGGAAATGATTGTTGTCGTCAGCTGTCCATATAAGGGGGAAGGAGACTGTGCGTCACGGATATTCTCCCACCCCTGATTGGTTGCCTTACCCCACGTGCTGGGTGTATCTCTGGGTAGAGCGGCTAATGATGACGTAGCTCACCCTAAAGGGCGGGGGATAAGAACTGGCAGCCTTACCGCAGGCTGCTATCCAGGCAACGCAGCCAAAGTAAAGCAAGAAATACTTCTACCGCCGAGCGTAGGCGAGCAAGAACTCTTTCACTGCGCATTTTGTATTGCACACTTCTTCTAGCGGGTAAAAAAATCTCGCCAAAAGATGGCTGGAAGGGTACTTTATCGCGATTTTGGCTAGCGTAAAAATTCAAACTTGCCAAATGGAAGAAAGGGATATTATTTCTTCTGCGGCTCGCTCTTTGAAACTTGGATTTGTTTTCGGCTTTCGCTTGTGTGCGGTTCGTGTTTAAAAGAATTGAGATGAAATAGTTTCGTGAATGCGACACGCGGCATGCGCTTTCAAGCAGGAGTTATTTCCGGGGATTTCATTCAAAATCGCGATATAATTTATTGTATTTCTATGAAAGTGATGTATTTATATTTATATATTTTTCTTTTTTTAAAAAAAAATTGACAGGTCTGCAGGATATGAAATATTTTTTGAAGATAAGTTATTTTCATCAAAAATAGTTTTTAAAAAAAGAGGTTAACTTTTTTTTTTACTTATTAGTTCATTTATTTGACAAAAGAGGAACACTATATTTTAATG
Nroanensis_RoanHighBluff_N762 TACAATTTATTTTTTTTGTGCGCTTATGAAAATGACGCACACTCGAAATCTCCTAAGGCCCAAAAATAAGATAACACGCTCTTTTAAACACAAATTAAATTTCCCGCGAAAATAAACTCGGATTTGACTGATAGGTGTAGAACTTGTTCCCGGAGCGTAATCTTTAACCCTTTCGCTCCAGACGAATCCAACCCTTTGAGTACTTAGAGAAGCGGGTCTTGTCGCCAGGCCGCCAAATGGAGGGGAAAGCCGCCAAATCGATTTTTTTTTTCGGTCTCTCTCTCTCTCTTTTTTATTCGGCTTTATTTACATTTTGTGATTCTCGGAAAATTTTCGGAATGTAAAACTGATTTTAAAATTGTGTTTTTATGTGAGG-AAAAAAATTGGGCTGTAATATTAGTTACTCCGTAACGAAAGAAA-AAAAAAATTCGAGTTGTATTGATATGTTAAAAAATCGAATGCAGTCCAAAAGAATCGCCAAGCTGTCCACTTACCACTGCTGGACGAGAAAACACGTCTTAAGCAATCCTAAGCTGTCGCTCTTATGCTAAAGCATCGCTCTTTTGCTACTAAAGAACGAATCGACTTGTGGGTCTAACCCCAGGATAGGGGCACCAAAGGGTGGGGGGAAATGATTGTTGTCGTCAGCTGTCCATATAAGGGGGAAGGAGACTGTGCGTCACGGATATTCTCCCACCCCTGATTGGTTGCCTTACCCCACGTGCTGGGTGTATCTCTGGGTAGAGCGGCTAATGATGACGTAGCTCACCCTAAAGGGCGGGGGATAAGAACTGGCAGCCTTACCGCAGGCTGCTATCCAGGCAACGCAGCCAAAGTAAAGCAAGAAATACTTCTACCGCCGAGCGTAGGCGAGCAAGAACTCTTTCACTGCGCATTTTGTATTGCACACTTCTTCTAGCGGGTAAAAAAATCTCGCCAAAAGATGGCTGGAAGGGTCCTTTATCGCGATTTTGGCTAGCGTAAAAATTCAAACTTGCCAAATGGAAGAAAGAGATATTATTTCTTCTGCGGCTCGCTCTTTGAAACTTGGATTTGTTTTCGGCTTTCGCTTGTGTGCGGTTCGTGTTTAAAAGAATTGAGATGAAATAGTTTCGTGAATGCGACACGCGGCATGCGCTTTCAAGCAGGAGTTATTTCCGGGGATTTCATTCAAAATCGCGATGTAATTTATTGTATTTCTATGAAAGTGATGTATTTAATT-TATATATTTTTCTTTAA--AAAAAAAAAATGACAGGTCTGCAGGATATGAAATATTTTTTGAAGATAAGTTATTTTCATCAAAAATATTTTTTAAAAAAAGAGGTTAAT-TTTTTTTTTACTTATTAGTTCATT---------------------------------
Nsheari_BaldRiver_N1168 TACAATTTATTTTTTTTGTGCGTGTATGAAAAAGACGCACACTCGAAATCTCCTGAAGCCCAAAAATAAGATAACACGCTCTTTTAAACACAAATTAAATTTCCCGCGAAAATAAACTCGGATTTGACTGATAGGTATAGAACTTGTTCCCGGAGCGTAATCTTTAACCCTTTCGCTCCAGACGAATCCAACCCTTTGAGTACTTAGAGGAGCGGGTCTTGTCGCCAGGCCGCCAAATGGAGGGGAAAGCCGCCAAATCGATTTTTTTTTTCGGTCTCTCTCTCTCTCTTTTTTATTCGGCTTTATTTATATTTTGTGCTTCTCGGAAAATTTTCGGAATGTAAAACTGATTTTAAAATTGTGTTCTTATGTGAGGGGAAAAAATTGGGCTGTAATGTTAGTTACTCCGTAACG----AAAAAATAAATATTGATTTGTATTGATATGTTAAAAAATCGAATGCAGTCCAAAAGAATCGCCAAGCTGTCCACTTACCACTGCTGGACGAGAAAACACGTCTTAAGCAATCCTAAGTTGTCGCTCTTATGCTAAAGCATCGCTCTTTTGCGACTAAAGAACGAATCGACTTGTGGGTCTAACCCCAGGATAGGGGCACCAAAGGGTGGGGGGAAATGATTGTTGTCGTCAGCTGTCCATATAAGGGGGAAGGAGACTGTGCGTCACGGATATTCTCCCACCCCTGATTGGTTGCCTTACCCCACGTGCTGGGTGTATCTCTGGGTAGAGCGGCTAATGATGACGTAGCTCACCCTAAAGGGCGGGGGATAAGAACTGGCAGCCTTACCGCAGGCTGCTATCCTGGCAACGCAGCCAAAGTAAAGCAAGAAATACTTCTACCGCCGAGCGTAGGCGAGCAAGAACTCTTTCACTGCGCATTTTGTATTGCACACTTCTTCTAGCGGGTAAAAAAATCTCGCCAAAAGATGGCTGGAAAGGTCCTTTATCGCGAATTTGGCTAGCGTAAAAATTATCACTTGCCAAATGGAAGAAAGGGATATTATTTCTTCTGCGGCTCGCTCTTTGAAACTTGGATTTGTTTTCGGCTTTCGCTTGTGTGCGGTTCGTGTTTAAAAGAATTGAGATGAAATAGTTTCGTGAATGCGACACATGACATGCGCTTTCAAGCAGGAGTTATTTCCGGAAATTTCATTCAAAATCGCGATATAATTTATTGTATTTCTATGAAAGTGATGTATTTAAATTTATATATTTTTCTTTTCTTTTTTTAAATTTGATTAGTCCGCAGGATATGAAATATTTTTAGAAGATAAGTTATTTTCATCAAAAATATTTTTTAAAAAAAGAGGTTAGACTTTTTTTTTACTTATTAGTTCATTTATTTGACAAAAGGGGAATAATATATTTTAATG
Nsheari_Cohutta_N826 TACAATTTATTTTTTTTGTGCGTGTATGAAAAAGACGCACACTCGAAATCTCCTGAAGCCCAAAAATAAGATAACACGCTCTTTTAAACACAAATTAAATTTCCCGCGAAAATAAACTCGGATTTGACTGATAGGTATAGAACTTGTTCCCGGAGCGTAATCTTTAACCCTTTCGCTCCAGACGAATCCAACCCTTTGAGTACTTAGAGGAGCGGGTCTTGTCGCCAGGCCGCCAAATGGAGGGGAAAGCCGCCAAATCGATTTTTTTTTTCGGTCTCTCTCTCTCTCTTTTTTATTCGGCTTTATTTATATTTTGTGCTTCTAGGAAAATTTTCGGAATGTAAAACTGATTTTAAAATTGTGTTCTTATGTGAGGGGAAAAAATTGGGCTGTAATGTTAGTTACTCCGTAACG----AAAAAATAAATATTGATTTGTATTGATATGTTAAAAAATCGAATGCAGTCCAAAAGAATCGCCAAGCTGTCCACTTACCACTGCTGGACGAGAAAACACGTCTTAAGCAATCCTAAGTTGTCGCTCTTATGCTAAAGCATCGCTCTTTTGCGACTAAAGAACGAATCGACTTGTGGGTCTAACCCCAGGATAGGGGCACCAAAGGGTGGGGGGAAATGATTGTTGTCGTCAGCTGTCCATATAAGGGGGAAGGAGACTGTGCGTCACGGATATTCTCCCACCCCTGATTGGTTGCCTTACCCCACGTGCTGGGTGTATCTCTGGGTAGAGCGGCTAATGATGACGTAGCTCACCCTAAAGGGCGGGGGATAAGAACTGGCAGCCTTACCGCAGGCTGCTATCCTGGCAACGCAGCCAAAGTAAAGCAAGAAATACTTCTACCGCCGAGCGTAGGCGAGCAAGAACTCTTTCACTGCGCATTTTGTATTGCACACTTCTTCTAGCGGGTAAAAAAATCTCGCCAAAAGATGGCTGGAAAGGTCCTTTATCGCGATTTTGGCTAGCGTAAAAATTCTCACTTGCCAAATGGAAGAAAGGGATATTATTTCTTCTGCGGCTCGCTCTTTGAAACTTGGATTTGTTTTCGGCTTTCGCTTGTGTGCGGTTCGTGTTTAAAAGAATTGAGATGAAATAGTTTCGTGAATGCGACACATGACATGCGCTTTCAAGCAGGAGTTATTTCCGGAAATTTCATTCAAAATCGCGATATAATTTATTGTATTTCTATGAAAGTGATGTATTTAAATTTATATATTTTTCTTTTCTTTTTTTAAATTTGATTAGTCCGCAGGATATGAAATATTTTTAGAAGATAAGTTATTTTCATCAAAAATATTTTTTAAAAAAAGAGGTTAGACTTTTTTTTTACTTATTAGTTCATTTATTTGACAAAAGGGGAATAATATATTTTGATG
Nsheari_JoyceKilmer_N092 -------------------------------------------------------------------------------------------------------------------------------------------------------------------------------CTCCAGACGAATCCAACCCTTTGAGTACTTAGAGGAGCGGGTCTTGTCGCCAGGCCGCCAAATGGAGGGGAAAGCCGCCAAATCGATTTTTTTTTTCGGTCTCTCTCTCTCTTTTTTTTATTCGGCTTTATTTATATTTTGTGCTTCTCGGAAAATTTTCGGAATGTAAAACTGATTTTAAAATTGTGTTCTTATGTGAGGGGAAAAAATTGGGCTGTAATGTTAGTTACTCCGTAACG----AAAAAATAAATATTGATTTGTATTGATATGTTAAAAAATCGTATGCAGTCCAAAAGAATCGCCAAGCTGTCCACTTACCACTGCTGGACGAGAAAACACGTCTTAAGCAATCCTAAGTTGTCGCTCTTATGCTAAAGCATCGCTCTTTTGCGACTAAAGAACGAATCGACTTGTGGGTCTAACCCCAGGATAGGGGCACCAAAGGGTGGGGGGAAATGATTGTTGTCGTCAGCTGTCCATATAAGGGGGAAGGAGACTGTGCGTCACGGATATTCTCCCACCCCTGATTGGTTGCCTTACCCCACGTGCTGGGTGTATCTCTGGGTAGAGCGGCTAATGATGACGTAGCTCACCCTAAAGGGCGGGGGATAAGAACTGGCAGCCTTACCGCAGGCTGCTATCCTGGCAACGCAGCCAAAGTAAAGCAAGAAATACTTCTACCGCCGAGCGTAGGCGAGCAAGAACTCTTTCACTGCGCATTTTGTATTGCACACTTCTTCTACCGGGTAAAAAAATCTCGCCAAAAGATGGCTGGAAAGGTCCTTTATCGCGATTTTGGCTAGCGTAAAAATTCTCACTTGCCAAATGGAAGAAAGGGATATTATTTCTTCTGCGGCTCGCTCTTTGAAACTTGGATTTGTTTTCGGCTTTCGCTTGTGTGCGGTTCGTGTTTAAAAGAATTGAGATGAAATAGTTTCGTGAATGCGACACATGACATGCGCTTTCAAGCAGGAGTTATTTCCGGAGATTTCATTCAAAATCGCGATATAATTTATTGTATTTCTATGAAAGTGATGTATTTAAATTTATATATTTTTCTTTTCTTTTTTTAAATTTGATTAGTCCGCCGGATATGAAATATTTTTAGAAGATAAGTTATTTTCATCAAAAATATTTTTTAAAAAAAGAGGTTAGACTTTTTTTTTACTTATTAGTTCATTTATTTGACAAAAGGGG-----------------
Nsilvanus_Elijay_N395 TACAATTTATTTTTTTTGTGCGCGTATGAAAATGACGCACACTCGAAATCTCCTGAAGCCCAAAAATAAGATAACACGCTCTTTTAAACACAAATTAAATTTCCCGCGAAAATAAACTCGGATTTGACTGATAGGTGTAGAACTTGTTCCCGGAGCGTAATCTTTAACCCTTTCGCTCCAGACGAATCCAACCCTTTGAGTACGTAGAGAAGCGGGTCTTGTCGCCAGGCCGCCAAATGGAGGGGAAAGCCGCCAAATCGATTTTTTTTTTCAGTCTCTCTCTCTCTCTTTTTTATCCGGCTTTATTTATATTTTGTGATTCTCGGAAAATTTTCGGAATGTAAAACTGATATTAAAATTGTGTTTTTATGTGAGG-AAAAATATTGGGCTGTAATATTAGTTACTCCGTAACGAAAAAAAAAAGAAATGTCGAGTTGTATTGATATGTTAAAAAATCGAATGCAGTCCAAAAGAATCGCCAAGCTGTCCACTTACCACTGCTGGACAAGAAAACACGTCTTAAGCAATCCTAAGTTGTCGCTCTTATGCTAAAGCATCGCTCTTTTGCTACTAAAGAACGAATCGACTTGTGGGTCTAACCCCAGGATAGGGGCACCAAAGGGTGGGGGGAAATGATTGTTGTCGTCAGCTGTCCATATAAGGGGGAAGGAGACTGTGCGTCACGGATATTCTCCCACCCCTGATTGGTTGCCTTACCCCACGTGCTGGGTGTATCTCTGGGTAGAGCGGCTAATGATGACGTAGCTCACCCTAAAGGGCGGGGGATAAGAACTGGCAGCCTTACCGCAGGCTGCTATCCAGGCAACGCAGCCAAAGTAAAGCAAGAAATACTTCTACCGCCGAGCGTAGGCGAGCAAGAACTCTTTCACTGCGCATTTTGTATTGCACACTTCTTCTAGCGGGTAAAAAAATCTCGCCAAAAGATGGCTGGAAGGGTCCTTTATCGCGATTTTGGCTAGCGTAAAAATTCTCACTTGCCAAATGGAAGAAAGGGGTATTATTTCTTCTGCGGCTCGCTCTTTGAAACTTGGATTTGTTTTCGGCTTTCGCTTGTGTGCGGTTCGTGTTCAAAAGAATTGAGATGAAATAGTTTCGTGAATGCGACACGCGGCATGCGCTTTCAAGCAGGAGTTATTTCCGGGGATTTCATTCAAAATCGCGATATAATTTATTGTATTTCTATGAAAGTGATGTATTTAAATTTATATATTTTTCTTTTCTTTTAAAAAATTTGACAGGTCTGCAGGATATGAAATATTTTTAGAAGATAAGTTATTTTCATCAAAAATATTTTTTTAAAAAAAAGGTTAGA-TTTTTTTTTACTTATTAGTTCATTTATTTGACAAAAGAGGAACAATATATTTTAATG
Nsilvanus_GermanyCove_N1017 TACAATTTATTTTTTTTGTGCGCGTATGAAAATGACGCACACTCGAAATCTCCTGAAGCCCAAAAATAAGATAACACGCTCTTTTAAACACAAATTAAATTTCCCGCGAAAATAAACTCGGATTTGACTGATAGGTGTAGAACTTGTTCCCGGAGCGTAATCTTTAACCCTTTCGCTCCAGACGAATCCAACCCTTTGAGTACTTAGAGAAGCGGGTCTTGTCGCCAGGCCGCCAAATGGAGGGGAAAGCCGCCAAATCGATTTTTTTTTTCAGTCTCTCTCTCTCTCTTTTTTATCCGGCTTTATTTATATTTTGTGATTCTCGGAAAATTTTCGGAAAGTAAAACTGATATTAAAATTGTGTTTTTATGTGAGG-AAAAAAATTGGGCTGTAATATTAGTTACTCCGTAACGAAAAAAAA----AATGTCGAGTTGTATTGATATGTTAAAAAATCGAATGCAGTCTAAAAGAATCGCCAAGCTGTCCACTTACCACTGCTGGACGAGAAAACACGTCTTAAGCAATCCTAAGTTGTCGCTCTTATGCTAAAGCATCGCTCTTTTGCTACTAAAGAACGAATCGACTTGTGGGTCTAACCCCAGGATAGGGGCACCAAAGGGTGGGGGGCAATGATTGTTGTCGTCAGCTGTCCATATAAGGGGGAAGGAGACTGTGCGTCACGGATATTCTCCCACCCCTGATTGGTTGCCTTACCCCACGTGCTGGGTGTATCTCTGGGTAGAGCGGCTAATGATGACGTAGCTCACCCTAAAGGGCGGGGGATAAGAACTGGCAGCCTTACCGCAGGCTGCTATCCAGGCAACGCAGCCAAAGTAAAGCAAGAAATACTTCTACCGCCGAGCGTAGGCGAGCAAGAACTCTTTCACTGCGCATTTTGTATTGCACACTTCTTCTAGCGGGTAAAAAAATCTCGCCAAAAGATGGCAGGAAGGGTCCTTTATCGCGATTTTGGCTAGCGTAAAAATTCTCACTTGCCAAATGGAAGAAAGGGGTATTATTTCTTCTGCGGCTCGCTCTTTGAAACTTGGATTTGTTTTCGGCTTTCGCTTGTGTGCGGTTCGTGTTTAAAAGAATTGAGATGAAATAGTTTCGTGAATGCGACACGCGGCATGCGCTTTCAAGCAGGAGTTATTTCCGGGGATTTCATTCAAAATCGCGATATAATTTATTGTATTTCTATGAAAGTGATGTATTTAAATTTATATATTTTTCTTTTCTTTAAAAAAATTTGACAGGTCTGCAGGATATGAAATATTTTTAGAAGATAAGTTATTTTCATCAAAAATATTTTTTTAAAAAAAAGGTTAGACTTTTTTTTTACTTATTAGTTCATTTATTTGACAAAAGAGGAACAATATATTTTAATG
Nsilvanus_HeboMtn_N1029 ------------------------------------------------------GAAGCCCAAAAATAAGATAACACGCTCTTTTAAACACAAATTAAATTTCCCGCGAAAATAAACTCGGATTTGACTGATAGGTGTAGAACTTGTTCCCGGAGCGTAATCTTTAACCCTTTCGCTCCAGACGAATCCAACCCTTTGAGTACTTAGAGAAGCGGGTCTTGTCGCCAGGCCGCCAAATGGAGGGGAAAGCCGCCAAATCGA-TTTTTTTTTCAGTCTCTCTCTCTCTCTTTTTTATCCGGCTTTATTTCTATTTTGTGATTCTCGGAAAATTTTCGGAATGTAAAACTGATATTAAAATTGTGTTTTTATGTGAGG-AAAAAAATTGGGCTGTAATATTAGTTACTCATTAACAAAAAAAAAAAGAAATGTCGAGTTGTATTGATATGTTAAAAAATCGAATGCAGTCCAAAAGAATCGCCAAGCTGTCCACTTACCACTGCTGGACGAGAAAACACGTCTTAAGCAATCCTAAGTTGTCGCTCTTATGCTAAAGCATCGCTCTTTTGCTACTAAAGAACGAATCGACTTGTGGGTCTAACCCCAGGATAGGGGCACCAAAGGGTGGGGGGAAATGATTGTTGTCGTCAGCTGTCCATATAAGGGGGAAGGAGACTGTGCGTCACGGATATTCTCCCACCCCTGATTGGTTGCCTTACCCCACGTGCTGGGTGTATCTCTGGGTAGAGCGGCTAATGATGACGTAGCTCACCCTAAAGGGCGGGGGATAAGAACTGGCAGCCTTACCGCAGGCTGCTATCCAGGCAACGCAGCCAAAGTAAAGCAAGAAATACTTCTACCGCCGAGCGTAGGCGAGCAAGAACTCTTTCACTGCGCATTTTGTATTGCACACTTCTTCTAGCGGGTAAAAAAATCTCGCCAAAAGATGGCTGGAAGGGTCCTTTATCGCGATTTTGGCTAGCGTAAAAATTCTCACTTGCCAAATGGAAGAAAGGGGTATTATTTCTTCTGCGGCTCGCTCTTTGAAACTTGGATTTGTTTTCGGCTTTCGCTTGTGTGCGGTTCGTGTTCAAAAGAATTGAGATGAAATAGTTTCGTGAATGCGACACGCGGCATGCGCTTTCAAGCAGGAGTTATTTCCGGGGATTTTATTCAAAATCGCGATATAATTTATTGTATTTCTATGAAAGTGATGTATTTAAATTTATATATTTTTCTTTTCTTTTTAAAAATTTGACAGGTCTGCAGGATATGAAATATTTTTAGAAGATAAGTTATT---------------------------------------------------------------------------------------------
Nstupkai_BlowholeWOS_N285 ----ATTTATTTTTTTTGTGCGTGTATGATAAAGACGCACACTCGAAATCTCCTGAAGCCCAAAAATAAGATAACACGCTCTTTTAAACACAAATTAAATTTCCCGCGAAAATAAACTCGGATTTGACTGATAGGTGTATAACTTGTTCCCGGAGCGTAATCTTTAACCCTTTCGCTCCAGACGAATCCAACCCTTTGAGTACTTAGAGGAGCGGGTCTTGTCGCCACGCCGCCAAATGGAGGGGAAAGCCGCCAAATCGATTTTTTTTTTCGGTCTCTCTCTCTCTCTTTTTTATTCGGCTTTATTTATATTTTGTGCTTCTCGAAAAATTTTCGGAATGTAAAACTGATTTTAAAATTGTGTTCTTAGGTGAGAAAAAAAATTTGGGCTGTAATGTTAGTTACTCCGTAACGAAAAAAAAAAAAAATATCGATTTGTATTGATATGTTAAAAAATCGAATGCAGTCCAAAAGAATCGCCAAGCTGTCCACTTACCACTGCTGGACGAGAAAACACGTCTTAAGCAATCCTAAGTTGTCGCTCTTATGCTAAAGCATCGCTCTTTTGCGACTAAAGAACGAATCGACTTGTGGGTCTAACCCCAGGATAGGGGCACCAAAGGGTGGGGGGAAATGATTGTTGTCGTCAGCTGTCCATATAAGGGGGAAGGAGACTGTGCGTCACGGATATTCTCCCACCCCTGATTGGTTGCCTTACCCCACGTGCTGGGTGTATCTCTGGGTAGAGCGGCTAATGATGACGTAGCTCACCCTAAAGGGCGGGGGATAAGAACTGGCAGCCTTACCGCAGGCTGCTATCCAGGCAACGCAGCCAAAGTAAAGCAAGAAATACTTCTACCGCCGAGCGTAGGCGAGCAAGAACTCTTTCACTGCGCATTTTGTATTGCACACTTCTTCTAGCGGGTAAAAAAATCTCGCCAAAAGATGGCTGGAAAGGTCCTTTATCGCGATTTTGGCTAGCGTAAAAATTCTCACTTGCCAAATGGAAGAAAGGGATATTATTTCTTCTGCGGCTCGCTCTTTGAAACTTGGATTTGTTTTCGGCTTTCGCTTGTGTGCGGTTCGTGTTTAAAAGAATTGAGATGAAATAGTTTCGTGAATGCGACACGCGACATGCGCTTTCAAGCAGGAGTTATTTCCGGAGATTTCATTCAAAATCGCGATATAATTTATTGTATTTCTATGAAAGTGATGTATTTAAATTTATATATTTTTCTTTTCTTTTTTTAAATTTGATAGGTCCGCAGGATATGAAATATTTTTAGAAGATAAGTCATTTTCATCAAAAATATTTTTTAGAAAAAGAGGTTAGACTTTTTTTTTACTTATTAGTTCATTTATTTGACAAAAGGGGAACAATATATTTTAATG
Nstupkai_Blowing_N356 ---------------------------------GACGCACACTCGAAATCTCCTGAAGCCCAAAAATAAGATAACACGCTCTTTTAAACACAAATTAAATTTCCCGCGAAAATAAACTCGGATTTGACTGATAGGTGTAGAACTTGTTCCCGGAGCGTAATCTTTAACCCTTTCGCTCCAGACGAATCCAACCCTTTGAGTACTTAGAGGAGCGGGTCTTGTCGCCACGCCGCCAAATGGAGGGGAAAGCCGCCAAATCGATTTTTTTTTTCGGTCTCTCTCTCTCTCTTTTTTATCCGGCTTTATTTATATTTTGTGCTTCTCGAAAAATTTTCGGAATGTAAAACTGATTTTAAAATTGTGTTCTTAGGTGAGAAAAAAAATTTGGGCTGTAATGTTAGTTACTCCGTAACGAAAAAAAAAAAATATATCGATTTGTATTGATATGTTAAAAAATCGAATGCAGTCCAAAAGAATCGCCAAGCTGTCCACTTACCACTGCTGGACGAGAAAACACGTCTTAAGCAATCCTAGGTTGTCGCTCTTATGCTAAAGCATCGCTCTTTTGCGACTAAAGAACGAATCGACTTGTGGGTCTAACCCCAGGATAGGGGCACCAAAGGGTGGGGGGAAATGATTGTTGTCGTCAGCTGTCCATATAAGGGGGAAGGAGACTGTGCGTCACGGATATTCTCCCACCCCTGATTGGTTGCCTTACCCCACGTGCTGGGTGTATCTCTGGGTAGAGCGGCTAATGATGACGTAGCTCACCCTAAAGGGCGGGGGATAAGAACTGGCAGCCTTACCGCAGGCTGCTATCCAGGCAACGCAGCCAAAGTAAAGCAAGAAATACTTCTACCGCCGAGCGTAGGCGAGCAAGAACTCTTTCACTGCGCATTTTGTATTGCACACTTCTTCTAGCGGGTAAAAAAATCTCGCCAAAAGATGGCTGGAAAGGTCCTTTATCGCGATTTTGGCTAGCGTAAAAATTCTCACTTGCCAAATGGAAGAAAGGAATATTATTTCTTCTGCGGCTCGCTCTTTGAAACTTGGATTTGTTTTCGGCTTTCGCTTGTGTGCGGTTCGTGTTTAAAAGAATTGAGATGAAATAGTTTCGTGAATGCGACACGCGACATGCGCTTTCAAGCAGGAGTTATTTCCGGAGATTTCATTCAAAATCGCGATATAATTTATTGTATTTCTATGAAAGTGATGTATTTAAATTTATATATTTTTCTTTTCTTTTTTTAAATTTGATAGGTCCGCCGGATATGAAATATTTTTAGAAGATAAGTTATTTTCATCAAAAATATTTTTTAGAAAAAGAGGT--------------------------------------------------------------
Nstupkai_LittleRiver_N293 ----------------------------------------------------------------------------------------------------------------------------------------------------------GCGTAATCTTTAACCCTTTCGCTCCAGACGAATCCAACCCTTTGAGTACTTAGAGGAGCGGGTCTTGTCGCCACGCCGCCAAATGGAGGGGAAAGCCGCCAAATCGATTTTTTTTTTCGGTCTCTCTCTCTCTCCTTTTTATCCGGCTTTATTTATATTTTGTGCTTCTCGAAAAATTTTCGGAATGTAAAACTGATTTTAAAATTGTGTTCTTAGGTGAGAAAAAAAATTTGGGCTGTAATGTTAGTTACTCCGTAACGAAAAAAAAAAAATATATCGATTTGTATTGATATGTTAAAAAATCGAATGCAGTCCAAAAGAATCGCCAAGCTGTCCACTTACCACTGCTGGACGAGAAAACACGTCTTAAGCAATCCTAAGTTGTCGCTCTTATGCTAAAGCATCGCTCTTTTGCGACTAAAGAACGAATCGACTTGTGGGTCTAACCCCAGGATAGGGGCACCAAAGGGTGGGGGGAAATGATTGTTGTCGTCAGCTGTCCATATAAGGGGGAAGGAGACTGTGCGTCACGGATATTCTCCCACCCCTGATTGGTTGCCTTACCCCACGTGCTGGGTGTATCTCTGGGTAGAGCGGCTAATGATGACGTAGCTCACCCTAAAGGGCGGGGGATAAGAACTGGCAGCCTTACCGCAGGCTGCTATCCAGGCAACGCAGCCAAAGTAAAGCAAGAAATACTTCTACCGCCGAGCGTAGGCGAGCAAGAACTCTTTCACTGCGCATTTTGTATTGCACACTTCTTCTAGCGGGTAAAAAAATCTCGCCAAAAGATGGCTGGAAAGGTCCTTTATCGCGATTTTGGCTAGCGTAAAAATTCTCACTTGCCAAATGGAAGAAAGGGATATTATTTCTTCTGCGGCTCGCTCTTTGAAACTTGGATTTGTTTTCGGCTTTCGCTTGTGTGCGGTTCGTGTTTAAAAGAATTGAGATGAAATAGTTTCGTGAATGCGACACGCGACATGCGCTTTCAAGCAGGAGTTATTTCCAGAGATTTCATTCAAAATCGCGATATAATTTATTGTATTTCTATGAAAGTGATGTATTTAAATTTATATATTTTTCTTTTCTTTTTTTAAATTTGATAGGTCCGCAGGATATGAAATATTTTTAGAAGATAAGTTATTTTCATCAAAAATATTTTTTAGAAAAAGAGGTTAGACTTTTTTTTTACTTATTAGTTCATTTATTTGACAAAAGGGGAACAATATATTTTAATG
Nstygius_ObeLee_N0656 TACAATTTATTTTTTTTTTGCGCGTATGAAAAAGACGCACATTCGAAATCTCCTGAAGCCCAAAAATAAGACAACACGCTCTTTTAAACACAAATTAAATTTCCCGCGAAAATAAACTCGGATTTGACTGATAGGTGTAGAACTTGTTCCCGGAGCGTAATCTTTAACCCTTTCGCTCCAGACGAATCCAACCCTTTGAGTACTTAGAGGAGCGGGTCTTGTCGCCAGGCCGCCAAACGGAGGGGGAAACCGCCAAATCGATTTTTTTCTTCTGTCTCTTTCTCTCTCTTTTTTGTCCGGCTTTATTTATATTTTGTGATTCTCGGAAAATTTTCTTAATGTAAAACTGATTTTAAAATTGTGTTTTTATGTGAGGGAAAAAAATTGGGTTGTAATGTTAGTTACGCCATAGCGAAAGTAA-AAAAAATCTCGATTTGTATTGATATGTTAAAAAGTCGAATGCAGTCCAAAAGAATCGACAAGCTGTCCACTTACCACTGCTGGCCGAGAAAACACGTCTTAAGCAATCCTAAGTTGTCGCTCTTATGCTAAAGCATCGCTCTTTTGCTACTAAAGAACGAATCGACTTGTGGGTCTAACCCCAGGATAGGGGCACCAAAGGGTGGGGGGAAATGATTGTTGTCGTCAGCTGTCCATATAAGGGGGAAGGAGACTGTGCGTCACGGATATTCTCCCACCCCTGATTGGTTGCCTTACCCCACGTGCTGGGTGTATCTCTGGGTAGAGCGGCTAATGATGACGTAGCTCACCCTAAAGGGCGGGGGATAAGAACTGGCAGCCTTACCGCAGGCTGCTATCCAGGCAACGCAGCCAAAGTAAAGCAAGAAATACTTCTACCGCCGAGCGTAGGCGAGCAAGAACTCTTTCACTGCGCATTTTGTATTGCACACTTCTTCTAGCGGGTAAAAAAATCTCGCCAAAAGATAGCTGGAAGAGTCCTTTATCGCGATTTTGGCTAGCGTAAAAATTCTCACTTGCCAAATGGAAGAAAGGGATATTATTTCTTTTGCGGCTCGCTTTTTGAAACTTGGATTTGTTTTCGGCTTTCGCTTGTGTGCGGTTCGTGTTTAAAAGAATTCAGATGAAATAGTTTCGTGGATGCGACACGCGGCATGCGCTTTCAAGCAGGATTTATTTTCGGGGATTTCATTCAAAACCGCGATCTAATTTATTGTATTTTTATGAAAGTGATGTATTTAAATTTATATATTTTTCTTTTTTT-----AAATTTGACAGGTCTACAGGATATGAAATATTTTTAGAAGATAAGTTATTTTCATCAA------TTTTTAAAAAAAGAGGTTAGACTTTTTTTTTACTTATTAGTTCATTTATTTGACAAAAGAGGAACAATATATTTTAATG
Nstygius_RavenB_N1022 TACAATTTATTTTTTTTTTGCGCGTATGAAAAAGACGCACATTCGAAATCTCCTGAAGCCCAAAAATAAGACAACACGCTCTTTTAAACACAAATTAAATTTCCCGCGAAAATAAACTCGGATTTGACTGATAGGTGTAGAACTTGTTCCCGGAGCGTAATCTTTAACCCTTTCGCTCCAGACGAATCCAACCCTTTGAGTACTTAGAGGAGCGGGTCTTGTCGCCAGGCCGCCAAACGAAGGGGGAAACCGCCAAATCGATTTTTTTTTTCTGTCTCTTTCTCTCTCTTTTTTGTCCGGCTTTATTTATATTTTGTGATTCTCGGAAAATTTTCTTAATGTAAAACTGATTTTAAAATTGTGTTTTTATGTGAGGGGAAAAAATTGGGTTGTAATGTTAGTTACGCCATAGCGAAAGAAA-AAAAACTCTCCATTTGTATTGATATGTTAAAAAGTCGAATGCAGTCCAAAAGAATCGACAAGCTGTCCACTTACCACTGCTGGCCGAGAAAACACGTCTTAAGCAATCCTAAGTTGTCGCTCTTATGCTAAAGCATCGCTCTTTTGCTACTAAAGAACGAATCGACTTGTGGGTCTAACCCCAGGATAGGGGCACCAAAGGGTGGGGGGAAATGATTGTTGTCGTCAGCTGTCCATATAAGGGGGAAGGAGACTGTGCGTCACGGATATTCTCCCACCCCTGATTGGTTGCCTTACCCCACGTGCTGGGTGTATCTCTGGGTAGAGCGGCTAATGATGACGTAGCTCACCCTAAAGGGCGGGGGATAAGAACTGGCAGCCTTACCGCAGGCTGCTATCCAGGCAACGCAGCCAAAGTAAAGCAAGAAATACTTCTACCGCCGAGCGTAGGCGAGCAAGAACTCTTTCACTGCGCATTTTGTATTGCACACTTCTTCTAGCGGGTAAAAAAATCTCGCCAAAAGATAGCTGGAAGAGTCCTTTATCGCGATTTTGGCTAGCGTAAAAATTCTCACTTGCCAAATGGAAGAAAGGGATATTATTTCTTTTGCGGCTCGCTTTTTGAAACTTGGATTTGTTTTCGGCTTTCGCTTGTGTGCGGTTCGTGTTTAAAAGAATTGAGATGAAATAGTTTCGTGGATGCGACACGCGGCATGCGCTTTCAAGCAGGATTTATTTTCGGGGATTTCATTCAAAACCGCGATCTAATTTATTGTATTTTTATGAAAGTGATGTATTTAAATTTATATATTTTTCTTTTTTT-----AAATTTGACAGGTCTACAGGATATGAAATATTTTTAGAAGATAAGTTATTTTCATCAAAATTTTTTTTTAAAAAAAGAGGTTAG-----------------------------------------------------------
Ntempletoni_BaldMtns_N950 ------------------------------------------------------GAAGCCCAAAAATACGATAACACGCTCTTTTAAACACAAATTAAATTTCCCGCGAAAATAAACTCGGATTTGACTGATAGGTGTAGAACTTGTTCCCGGAGCGCAATCTTTAACCCTTTCGCTCCAGACGAATCCAACCCTTTGAGTACTTAGAGGAGCGGGTCTTGTCGCCAGGCCGCCAAATGGAGGGGAAAGCCGCCAAATCGATTTTTTTTTTCGGTCTCTCTCTCTT--TTTTTTATCCGGCTTTATTTATATTTTGTGCTTCTCGTAAAATTTTCGGAACGTAAAACTGATTTTAAAATTGTGTTTTTATGTGAGGG-AAAAAAATGAGCTGTAATATTAGTTACTCCGTAACGAAAG-AA-AAAAAATCTCGAGTTGTATTGATATGTTAAAAAATCGAATGCAGTCCAAAAGAATCGCCAAGCTGTCCACTTACCACTGCTGGACGAGAAAACACGTCTTAAGCAATCCTAAGTTGTCGCTCTTTTGC-------------------TACTAAAGAACGAATCGACTTGTGGGTCTAACCCCAGGATAGGGGCACCAAAGGGTGGGGGGAAATGATTGTTGTCGTCAGCTGTCCATATAAGGGGGAAGGAGACTGTGCGTCACGGATATTCTCCCACCCCTGATTGGTTGCCTTACCCCACGTGCTGGGTGTATCTCTGGGTAGAGCGGCTAATGATGACGTAGCTCACCCTAAAGGGCGGGGGATAAGAACTGGCAGCCTTACCGCAGGCTGCTATCCAGGCAACGCAGCCAAAGTAAAGCAAGAAATACTTCTACCGCCGAGCGTAGGCGAGCAAGAACTCTTTCACTGCGCATTTTGTATTGCACACTTCTTCTAGCGGGTAAAAAAATCTCGCCAAAAGATGGCTGGAAGGGTCCTTTATCGCGATTTTGGCTAGCGTAAAAATTCTCACTTGCCAAATGGAAGAAAGGGATATTATTTCTTCTGCGGCTCGCTCTTTGAAACTTGGATTTG-TTTCGGCTTTCGCTTGTGTGCGGTTCGTGTTTAAATGAATTGAGATGAAATAGTTTCGTGAATGCGACACGCGGCAAGCGCTTTCAAGCAGGAGTTATTTCCGGGGATTTCATTCAAAATCGCGATGTAATTTATTGTATTTCTATGAAAGTGATGTATTTAAATTTATATATTTTTCTTTTCTTTTTTGAAATTTGACAGGTGTGCAGGATATGAAATATTTTTAGAAGATAAGTTATTTCCATCAAAATTCTTTTTTAAAAAAAGATTTTAGACTTTTTAATTCTTTATTAGTTCATTTATTTGACAAAAT--------------------
Ntempletoni_ClarksCreek_N945 TACAATTTATTTTTTTTGTGCGCGTATGAAAAAGACGCACACTCGAAATCTCCTGAAGCCCAAAAATAAGATAACACGCTCTTTTAAACACAAATTAAATTTCCCGCGAAAATAAACTCGGATTTGACTGATAGGTGTAGAACTTGTTCCCGGAGCGTAATCTTTAACCCTTTCGCTCCAGACGAATCCAACCCTTTGAGTACTTAGAGGAGCGGGTCTTGTCGCCAGGCCGCCAAATGGAGGGGAAAGCCGCCAAATCGATTTTTTTTTTCGGTCTCTCTCTCTC--TTTTTTATCCGGCTTTATTTATATTTTGTGCTTCTCGTAAAATTTTCGGAACTTAAAACTGATTTTAAAATTGTGTTTTTATGTGAGGG-AAAAAAATGAGCTGTAATATTAGTTACTCCGTAACGAAAGAAA-AAAAAATCTCGAGTTGTATTGATATGTTAAAAAATCGAATGCAGTCCAAAAGAATCGCCAAGCTGTCCACTTACCACTGCTGGACGAGAAAACACGTCTTAAGCAATCCTAAGTTGTCGCTCTTTTGC-------------------TACTAAAGAACGAATCGACTTGTGGGTCTAACCCCAGGATAGGGGCACCAAAGGGTGGGGGGAAATGATTGTTGTCGTCAGCTGTCCATATAAGGGGGAAGGAGACTGTGCGTCACGGATATTCTCCCTCCCCTGATTGGTTGCCTTACCCCACGTGCTGGGTGTATCTCTGGGTAGAGCGGCTAATGATGACGTAGCTCACCCTAAAGGGCGGGGGATAAGAACTGGCAGCCTTACCGCAGGCTGCTATCCAGGCAACGCAGCCAAAGTAAAGCAAGAAATACTTCTACCGCCGAGCGTAGGCGAGCAAGAACTCTTTCACTGCGCATTTTGTATTGCACACTTCTTCTAGCGGGTAAAAAAATTTCGCCAAAAGATGGCTGGAAGGTTCTTTTATCGCGATTTTGGCTAGCGTAAAAATTCTCACTTGCCAAATGGAAGAAAGGGATATTATTTCTTCTGCGGCTCGCTCTTTGAAACTTGGATTTG-TTTCGGCTTTCGCTTGTGTGCGGTTCGTGTTTAAATGAATTGAGATGAAATAGTTTCGTGAATGCGACACGCGGCATGCGCTTTCAAGCAGGAGTTATTTCCGGGGATTTCATTCAAAATCGCGATGTAATTTATTGTATTTCTATGAAAGTGATGTATTTAAATTTATATATTTTTCTTTTCTTTTTTGAAATTTGACAGGTGTGCAGGATATGAAATATTTTTAGAAGATAAGTTATTTCCATCAAAATTCTTTTTTAAAAAAAGATTTTAG-----------------------------------------------------------
Ntempletoni_ScronceCreekRd_N1223 ---------------------------------GACGCACACTCGAAATCTCCTGAAGCCCAAAAATAAGATAACACGCTCTTTTAAACACAAATTAAATTTCCCGCGAAAATAAACTCGGATTTGACTGATAGGTGTAGAACTTGTTCCCGGAGCGTAATCTTTAACCCTTTCGCTCCAGACGAATCCAACCCTTTGAGTACTTAGAGGAGCGGGTCTTGTCGCCAGGCCGCCAAATGGAGGGGAAAGCCGCCAAATCGATTTTTTTTTTCGGTCTCTCTCTC----TTTTTTATCCGGCTTTATTTATATTTTGTGCTTCTCGTAAAATTTTCGGAACTTAAAACTGATTTTAAAATTGTGTTTTTATGTGAGGG-AAAAAAATGAGCTGTAATATTAGTTACTCCGTAACGAAAGAAA-AAAAAATCTCGAGTTGTATTGATATGTTAAAAAATCGAATGCAGTCCAAAAGAATCGCCAAGCTGTCCACTTACCACTGCTGGACGAGAAAACACGTCTTAAGCAATCCTAAGTTGTCGCTCTTTTGC-------------------TACTAAAGAACGAATCGACTTGTGGGTCTAACCCCAGGATAGGGGCACCAAAGGGTGGGGGGAAATGATTGTTGTCGTCAGCTGTCCATATAAGGGGGAAGGAGACTGTGCGTCACGGATATTCTCCCACCCCTGATTGGTTGCCTTACCCCACGTGCTGGGTGTATCTCTGGGTAGAGCGGCTAATGATGACGTAGCTCACCCTAAAGGGCGGGGGATAAGAACTGGCAGCCTTACCGCAGGCTGCTATCCAGGCAACGCAGCCAAAGTAAAGCAAGAAATACTTCTACCGCCGAGCGTAGGCGAGCAAGAACTCTTTCACTGCGCATTTTGTATTGCACACTTCTTCTAGCGGGTAAAAAAATCTCGCCAAAAGATGGCTGGAAGGTTCCTTTATCGCGATTTTGGCTAGCGTAAAAATTCTCACTTGCCAAATGGAAGAAAGGGATATTATTTCTTCTGCGGCTCGCTCTTTGAAACTTGGATTTG-TTTCGGCTTTCGCTTGTGTGCGGTTCGTGTTTAAATGAATTGAGATGAAATAGTTTCGTGAATGCGACACGCGGCATGCGCTTTCAAGCAGGAGTTATTTCCGGGGATTTCATTCAAAATCGCGATGTAATTTATTGTATTTCTATGAAAGTGATGTATTTAAATTTATATATTTTTCTTTTCTTTTTTGAAATTTGACAGGTGTGCAGGATATGAAATATTTTTAGAAGATAAGGTATGTCCATCAAAATTCTTTTTTAAAAAAAGATTTTAGACATTTTTATTCTTTATTCGTTCATTTATTTGACAAAATAGGAACAATA----------
Ntennessensis_IndianCave_N052 -------------------------------------------------------------------------------------------------------------------------------------------------------GGAGCGTAATCTTTAACCCTTTCGCTCCAGACGAATCCAACCCTTTGAGTACTTAGAGAAGCGGGTCTTGTCGCCAGGCCGCCAAATGGAGGGGAAAGCCGCCAAATCGATTTTTTTTTTCAGTCTCTCTCTCTCTCTCTTTTATTCGGCTTTATTTATATTTTGTGATTCTCGGAAATTTTTCGGAATGTAAAACTGATTTTAAAAATGTGTTTTTATGTGAGG-AAAGAAATTGGGCTGTAATATTAGTTACTCCGTAACGAAAAAAAAAAAAAAATTTAAGTTGTATTGATATGTTAAAAAATCGAATGCAGTCCAAAAGAATCGCCAAGCTGTCCACTTACCACTGCTGGACGAGAAAACACGTCTTAAGCAATCCTAAGTTGTCGCTCTTATGCTAAAGCATCGCTCTTTTGCTACTAAAGAACGAATCGACTTGTGGGTCTAACCCCAGGATAGGGGCACCAAAGGGTGGGGGGAAATGATTGTTGTCGTCAGCTGTCCATATAAGGGGGAAGGAGACTGTGCGTCACGGATATTCTCCCACCCCTGATTGGTTGCCTTACCCCACGTGCTGGGTGTATCTCTGGGTAGAGCGGCTAATGATGACGTAGCTCACCCTAAAGGGCGGGGGATAAGAACTGGCAGCCTTACCGCAGGCTGCTATCCAGGCAACGCAGCCAAAGTAAAGCAAGAAATACTTCTACCGCCGAGCGTAGGCGAGCAAGAACTCTTTCACTGCGCATTTTGTATTGCACACTTCTTCTAGCGGGTAAAAAAATATCGCCAAAAGATGGCTGGAAGGGTCCTTTATCGCGATTTTGGCTAGCGTAAAAATTCTCACTTGCCAAATGGAAGAAAGGGATATTATTTCTTCTGCGGCTCGCTCTTTGAAACTTGGATTTGTTTTCGGCTTTCGCTTGTGTGCGGTTCGTGTTTAAAAGAATTGAGATGAAATAGTTTCGTGAATGCGACACGCGGCATGCGCTTTCAAGCAGGAGTTATTTCCGGGGATTTCATTCAAAATCGCGATATAATTTATTGTATTTCTATGAAAGTGATGTATTTAAATTTATATATTTTTCTTTTCTCTTAAAAAATTTGACGGGTCTGCAGGATATGAAATATTTTTAGAAGATAAGTTATTTTCATCAAAAATATTTTTTAAAAAAAAAGA---------------------------------------------------------------
Ntennessensis_Watauga_N1046 ----------------------------------------------------------------------------CGCTCTTTTAAACACAAATTAAATTTCCCGCGAAAATAAACTCGGATTTGACTGATAGGTGTAGAACTTGTTCCCGGAGCGTAATCTTTAACCCTTTCGCTCCAGACGAATCCAACCCTTTGAGTACTTAGAGAAGCGGGTCTTGTCGCCAGGCCGCCAAATGGAGGGGAAAGCCGCCAAATCGA-TTTTTTTTTCAGTCTCTCTCTCTCTCTTTTTTATTCGGCTTTATTTATATTTTGTGATTCTCGGAAAATTTTCGGAATGTAAAACTGATGTTAAAATTGTGTTTTTATGTGAGGAAAAAAAATTGGGCTGTAATATTAGTTACTCCGTAACGAAAAAAAAAAAAAAATTTAAGTTGTATTGATATGTTAAAAAATCGAACGCAGTCCAAAAGAATCGCCAAGCTGTCCACTTACCACTGCTGGACGAGAAAACACATCTTAAGCAATCCTAAGTTGTCGCTCTTATGCTAAAGCATCGCTCTTTTGCTACTAAAGAACGAATCGACTTGTGGGTCTAACCCCAGGATAGGGGCACCAAAGGGTGGGGGGAAATGATTGTTGTCGTCAGCTGTCCATATAAGGGGGAAGGAGACTGTGCGTCACGGATATTCTCCCACCCCTGATTGGTTGCCTTACCCCACGTGCTGGGTGTATCTCTGGGTAGAGCGGCTAATGATGACGTAGCTCACCCTAAAGGGCGGGGGATAAGAACTGGCAGCCTTACCGCAGGCTGCTATCCAGGCAACGCAGCCAAAGTAAAGCAAGAAATACTTCTACCGCCGAGCGTAGGCGAGCAAGAACTCTTTCACTGCGCATTTTGTATTGCACACTTCTTCTAGCGGGTAAAAAAATCTCGCCAAAAGATGGCTGGAAGGGTCCTTTATCGCGATTTTGGCTAGCGTAAAAATTCTCACTTGCCAAATGGAAGAAAGGGATATTATTTCTTCTGCGGCTCGCTCTTTGAAACTTGGATTTGTTTTCGGCTTTCGCTTGTGTGCGGTTCGTGTTTAAAAGAATTGAGATGAAATAGTTTCGTGAATGCGACACGCGGCATGCGCTTTCAAGCAGGAGTTATTTCCGGGGATTTCATTCAAAATCGCGATATAATTTATTGTATTTCTATGAAAGTGATGTATTTAAATTTATATATTTTTCTTTTCTTTTTTAAAATTTGACAGGTCTGCAGGATATGAAATATTTTTAAAAGATAAGTTATTTTCATCAAAAATATTTTTTAAAAAAAGAGGTTAA--TTTTTTTTTACTTATTAGTTCATTTATTTGACA------------------------
