# Supplementary material for: ﻿New species in old mountains: integrative taxonomy reveals ten new species and extensive short-range endemism in Nesticus spiders (Araneae, Nesticidae) from the southern Appalachian Mountains
Source: Zookeys. 2023 Feb 3;1145:1–130. doi: 10.3897/zookeys.1145.96724 (PMC10208238; doi:10.3897/zookeys.1145.96724)
Supplement: Supplementary material 4 — Input alignments, analysis log files, and output tree files [file zookeys-1145-001_article-96724__-s004.zip › uce-200989 (modified).phy]

 94 1097
Nesticus_Japan_G2153 -AAAT---------------------------TGTTCTGTT--------------------------------------------AACATAGGTGCATAA------------------------------ATTAAATT----TAAAAATTAATTAATTTTGGCAATTACGTTTAC--------------AATTTTTATGCCAAAATGCAGGACTCTAAGAA--------------AAGAAAAATGAATGTTGTTGAT-----------------------TTTTGACCAGGAATGCTGGATAG-A-----TTTTAGTTTGGAGTAAATAGACAAA------------------------------AAAGTAA-------------ATGACTGTCATAACATACCCTTATGAGCCTGTACTTTGGTTCAAATTTCTTTGCATAATCTAATGTGTCATATATTAGGGCAAAGCCTGAAGATTTGCCACCTCCAAACTGCGTCCTGAAGCCAAAACAAAACACAACATCAGGTGTAGTTTTATATACTTTAGCTAGTTTTTCTCTTATCTCTGTTTTAGGTACAGATCCTTTACCCGGATGGGTGACATCAACAACCTAGAAA--------------------------------------------AAAGAAATTTAATTTTTGTACA-------------------------GGTCAGGTGATAAAAATTATAATTA-----------------------------------ATAGTAAAATTAAATAC--------------------AGAA----------------------AACCTTTTTATGCAAATGCAAA------TTAAACTTTGTTTTGCTTTGACAA----------------------------------------------------------------CCAGTTTTATTCACCA------------------------ATGCCCATGCAGTATATAGAAGGAATTGTTTT------TTGCTA-------------------TGAC------------ACACATAAAATC-------AAATT-TGA
Nesticus_nahaunus_Mexico_G2881 ------------CAAAC----------TTCTA-----------------------------------------------------------GATATGTCA------------------------------------------AAATCAAGAAATGACTTTAATAAGAATGATTATAGGGGTTATGCGAAGATTTCCCTGATAATTTCTAGCAC---AAAAACTTTCAGCAAAAAAAAAAAA---------CATTAATAATT----AATTTTACTATTTAGTTTCTATTAAAAATATTACATTGAACATGCTTTAAGTTTGCATAATGCAAATAAGCTAATCTGCATACACATGAACATCACATGCAAAACAAA--CTGTTATTAGATAATAATATTGACTCACCCTTATGAGCCTGTACTTTGGTTCAAATTTCTTTGCATAATCTAATGTGTCGTATATTAGTGCAAATCCTGAAGACTTGCCACCTCCAAACTGTGTCCTGAAGCCAAAACAAAACACAACATCAGGTGTAGTTTTATATATTTTAGCTAATTTTTCTCTTATTTCTGTCTTAGCTACAGATCCTTTACCAGGATGGGTAACATCAACCACCTAGAAGAAAATAAATAAATAATAAGTTATATGTCCAACAGCATCTATATTAAAAACGTCTTCAATTTGAATGTTGAACCAATTTGCAGGATCTTTTTCAGTAGTAGATGAAAAACAAGCTTATGGTACAGAATAATTTCTGCCAAGTTTGACGCATAATAATTCAATCGAGAACTATATGAAACACCAAGGCATGGAATTTATGTAAGCAGAAAGTAGAGAAATTATTAAAGTAAGCATTAATATAACTAAAATGATGTTTACTATTGTTAAAATCACATGTCAAGTTATTCTTTGATCAAAGAAAACTAATTATACGATTTTTGTCAATATTTGCTTTGTTTGACACACCACAATTCAATTGTTGATTGCAGGTAACACCAAGGCAGTAAGTA-----------------------------------------------------------------------------------------
Narcheri_Cheaha_N023 ---------------------------------------------------------------------------------------------------------------------CTCAGTTTATACTATTTAATCTGTATAATAGAAAATTAACCTTGACAACAACGATTAAG-GGGTAATTTGAAGATCCCCCTGATAATATTTAGAAATACAAAATTTTTCAGTAAAAAT-AAAAATGTTGAATTTATTAATTATTTTTAAACTTTACTACTCAGTTTCTATTAAAAATATGGCATTGGACCTGCTTTATGTTTACACAATGCAA--AAACTAATCTGCATACACA------TCACATGCAAAATA----CAGTTACCAGAAAAGAACACCAACTCACCCTTATGAGCCTGTACTTTGGTTCAAATTTCTTTGCATAATCTAATGTGTCGTATATTAGTGCAAAACCTGAAGATTTGCCACCTCCAAACTGTGTCCTGAAGCCAAAACAAAACACAACATCAGGCGTAGTTTTATATATTTTAGCTAGTTTTTCTCTTATTTCTGTTTTAGCTACAGACCCTTTACCAGGATGGGTAACATCAACCACCTAGAAAAAAAAAAAAAAAG------TCATATGTATAACAGCACCTATATTAAAAACATCTCCATTTTAAATATTGCACCAATTTGCAGGATCCCCTTTACCAGCAGATGAAAAACACTCTT--------------------------------------------ATCGAGAACTATATGAAACACCAAGGCATAGAATTTATCTAACCAGAAATTAGGGAAATTATTAAAGTAGGAATTAACATGACTAAGATGCTATTTAATAGTGTTAAAATCACATGTTAAGTTATTCTTTGATCAAAGAAAACTAATTATATG-ATTTTTTCAGTGTTTGCCTTGCTTGACACACCACAATTCAATTATTGATTGCAGGTAACACCAAGGCAGTAAATGGC--AGTTTGCTATAAACACTTGCACAATTTGTAGAACCAGTAGATAATTTTTTGGGCAGAACAGATAGCATTCTACAATAAGTT----
Narcheri_MillShoalCreek_N727 ----------------------------------------------------------------------------------------------------------------------------------------------------------------------------------------------------------------------------------------------------------------------------------------------------------------------------------------------------------------------------------------------CAGAAAAGAACACCAACTCACCCTTATGAGCCTGTACTTTGGTTCAAATTTCTTTGCATAATCTAATGTGTCGTATATTAGTGCAAAACCTGAAGATTTGCCACCTCCAAACTGTGTCCTGAAGCCAAAACAAAACACAACATCAGGCGTAGTTTTATATATTTTAGCTAGTTTTTCTCTTATTTCTGTTTTAGCTACAGACCCTTTACCAGGATGGGTAACATCAACCACCTAGAAAAAGAAAAAAAAA----AAGTCATATG-------------------------------------------------------------------------------------------------------------------------------------------------------------------------------------------------------------------------------------------------------------------------------------------------------------------------------------------------------------------------------------------------------------------------------------------------------------------
Nbarri_Bishop_N1072 AAAATTCTAGTTCAAATAACTAAAATATTTTATATTATATTATTAGGGATTAATGTAAAATCAAGGATGTAAACCCAAGGTTTTAATTAGGGATGTGCAGCTGCAGACAATATCATTCCCACCTTATACTATTAAATCTT--TAATAAAAA------ATTAATAACAATGATTGTGGGGGTTATCTGAAAATTTCCCTGATACACTTTAGAAGTTCAAAAACTTCCAGTAAAAATCAAAAATGTTCATTGTATTGATAATTTTTAAATTTTACTATTCAGTTTCTATTAAAAATAATGCATTGTACCTGCTTTACATTTACACAAAGCAAATAAACTAATCTGCATACACATGAACATCACATGCGAAACAATTCCTGTTACCAGATGATAATATTGACTCACCCTTATGAGCCTGTACTTTGGTTCAAATTTCTTTGCATAATCTAATGTGTCGTATATTAGGGCAAAACCTGAAGATTTACCACCTCCAAACTGTGTCCTGAATCCAAAACAAAACACAACATCAGGCGTAGTTTTATATATTTTAGCTAGTTTTTCTCTTATTTCTGTTTTTGCTACGGATCCTTTACCAGGATGGGTAACATCAACCACCTAGAAGAAAAAACAACAACAATAAGTTATATGTCTAACAACATCTAAATTAAAAACATCTTCATTTTGAATGTTGAACCATTTTGCAGGATCTTTCTCACCAGTGGATGAAAAACACACTTATGGCACAGAATAATTTCTGCCAAGTTTGACGCATAATAATTCAATCGAGAACTATATGAAACACCAAGGCATAGAATTTATCTAACAAGAAAGTAGGGAAATTATTAAAGTAAACGCTAATACGACTAAGATGCTATTTAATATTGTTAAAATCACACGTTAAGTCATTCTTTGATCAAAGAAAACTAATTACATGGATTTTGTCAATGTCTGCCTTGTTTGACACACCACAATTCAATTATTGATTGCAGGTAACACCAAGGCAGTAAGTTGCAGAGTTTGTTATAAACACTTGCACAATTTGTAGGAACAGTAGATAACTTTTTTGGCAGAACAGATAGAATTTTACAATAAGTTACAA
Nbarri_LostCoveCave_N0065 ACAATCTCTCCTTTGAT----------TGACATACCATCTTATGGGGGACACACGGAAAATCTCAAATTCAAGGTAAACATTTTTTCTCCAAATGTGCAGCTGCAGACAATATCATTCCCACCTTATACTATTAAATC----TAATAAAAAATTA------ATAACAATGATTGTGGGGGTTATCTGAAAATTTCTCTGATACACTTTAGAAGTTCAAAAACTTCCAGTAAAAATCAAAAATGTTCATTGTATTGATAATTTTTAAATTTTACTACTCAGTTTCTATTAAAAATAATGCATTGAACCTGCTTTACATTTACACAAAGCAAATAAACTAATCTGCATACACATGAACATCACATGCGAAACAATTCCTGTTACCAGATGATAATATTGACTCACCCTTATGAGCCTGTACTTTGGTTCAAATTTCTTTGCATAATCTAATGTGTCGTATATTAGGGCAAAACCTGAAGATTTACCACCTCCAAACTGTGTCCTGAATCCAAAACAAAATACAACATCAGGCGTAGTTTTATATATTTTAGCTAGTTTTTCTCTTATTTCTGTTTTTGCTACGGATCCTTTACCAGGATGGGTAACATCAACCACCTAGAAGAAAAAACAACAACAATAAGTTATATGTCTAACAACATCTAAATTAAAAACATCTTCATTTTGAATGTTGAACCATTTTGCAGGATCTTTCTCACCAGTGGATGAAAAACACACTTA-GGCACAGAATAATTTCTGCCAAGTTTGACGCATAATAATTCAATCGAGAACTATATGAAACACCAAGGCATAGAATTTATCTAACAAGAAAGTAGGGAAATTATTAAAGTAAACGCTAATACGACTAAGATGCTATTTAATATTGTTAAAATCACACGTTAAGTCATTCTTTGATCAAAGAAAACTAATTACATGGATTTTGTCAATGTCTGCCTTGTTTGACACACCACAATTCAATTATTGATTGCAGGTAACACCAAGGCAGTAAGTTGCAGAGTTTGTTATAAACAC-----------------------------T---------------------------------------
Nbarri_eyed_ClayCave_G2082 -AAATTCTAGT------AACTAAAATAATATATATTTTTTTATTAAGGATTAATGTAAAATCAAGAATGTAAACCTAAGGTATTAATTAGGGATGTGCAGTGGCAGACATC---------------------------TTTATAATAAAAAAATAATATTAATAACAATGATTGTGGGGGTTATCTGAAAATTTC--CGATACATTTTAGAAGTTCAAAAACTTCCTGTAAAAATAAAAAATGTTCATTTCATTGATAA--------TTTTTCTCTTCAGTTTCTTT-AAAAATATTGCATTGAACCTGCTTTACATTTACACAAAGCAAATAAACGAATCTGCGTACACACGAACATCACATGCAAAACAATTCCTGTTACCAGACAATAATATGGACTCACCCTTATGAGCCTGTACTTGGGTTCAAATTTCTTTGCATAATCTAATGTGTCGTATATTAGTGCAAAACCTGAAGATTTACCACCTCCGAACTGTGTCCTGAAGCCAAAACAAAACACAACATCAGGCGTAGTTTTATATATTTTAGCTAGTTTTTCTCTTATTTCTGTTTTTGCTACGGATCCTTTACCAGGATGGGTAACATCGACCACCTAGAAG--GAAAAATAAACAATAAGTTATATGTCTAACAACATCTAAATTAAAAACATCTTCATTTTGAATGTTGAACCACTTTGCAGGATCTTTCTCACCAGTGGATGAAAAACACACTTATGGTACAGAATAATTTCTGCCAAGTTTGACGCATAATAATTCAATCGAGAACTATATGAAACACCAAGGCATAGAATTTATATAACAAGAAAGTAGGGAAATTATTAAAGTAAACGCTAATATGACTAAGATGCTATTTAATATTGTTAAAATCATATGTTAAGTTATTCCTTGATCAAAGAAAACTAATTACATGGATTTTGTCAATGTCTGCCTTGTTTGACACACCACAATTCAATTCTTGATTGCAGGTAACACCAAGGCAGTAAGTTGCAGAGTTTGTTATAAACACTTGCACAATTTGTAGGAACAGTAGATAACTTT-------------------------------------
Nbarrowsi_Gregorys_N270 AAAATTATAGTTCAAATAACTAAAATATTTTGTATTATTTTATTAAGGATTAATGTAAAATCAAGGATGTAAACCTAAG-------CTAGGGATGTGCAGCTGCGGACAATAACTTTCCCACTTTCAACTATTTAATCTTTAGAATAAAAAATTAATATTACTAACAACGATTGTGGGGATTATCTGAAAATTTCCCAGATTT--------------------------------------------------------TTTTAAAATTTTACTATTCAGTTTCTATTAAAAATATTGCATTCAACCTCCTTTACATCTACACAAAGCAAATAAACTAATCTGCATACACATGAACATCACATGCAAAACAATTCCCGTTACCAGATGATAATATTGACTCACCCTTATGAGCCTGTACTTTGGTTCAAATTTCTTTGCATAATCTAATGTGTCATATATTAGTGCAAAACCTGAAGATTTACCACCTCCAAACTGTGTCCTGAAGCCAAAACAAAACACAACATCAGGTGTAGTTTTATATATTTTTGCTAGTTTTTCTCTTATTTCTGTTTTTGCTACGGATCCTTTACCAGGATGGGTGACATCAACCACCTAGAGGAAAGTAAAAAAATAATAAGTTGTATGTCTAACAGCATCTATAATAAAAACATCTTCATTTTGAGTTTTGAACCAATTTTCAGGATCTTTTTCACCAGTGGATGAAAAACATGCTTACGGTACAGAATAATTTCTGCCAAGTTTGATGCATAATAATTCAATCGAGAACTATATGAAACACCAAGGCATGTAATTTATTTAACAAGAAAGTAGGAATATGATTAAAGTAAGCACTAATATGACTAAGATGCTATTTAATATTGTTAAAATCACATGTTAAGTTATTCTTTGATCAAAGAATACTAATTACATGAATTTTGTTAATGTCTGCCTTGTTTGACACACCACAATTCAATTATTGAT-------------------------------------------------------------------------------------------------------------------
Nbarrowsi_Tuckaleechee_N360 ---------------ATAACTAAAATATTTTATATTATTTTATTAAGGATTAATGTAAAATCAAGGATGTAAACCTAAG-------CTAGGGTTGTGCAGCTGCGGACAATAACTTTCCCACTTTCGACTATTTAATCTTTAGAATAAAAAATTAATATTACTAACAACGATTGTGGGGATTATCTGAAAATTTCCCAGATACATTTTAGAAGTTTAAAAACTTCCAGTAAAAATCAAAAATATTCATTGTATTGATAATTTTTAAATTTTACTATTCAGTTTCTATTAAAAATATTGCATTCAACCTGCTTTACATCTACACAAAGCAAATAAACTAATCTGCATACACATGAACATCACATGCAAAACAATTCCCGTTACCAGATGATAATATTGACTCACCCTTATGAGCCTGTACTTTGGTTCAAATTTCTTTGCATAATCTAATGTGTCGTATATTAGTGCAAAACCTGAAGATTTACCACCTCCAAACTGTGTCCTGAAGCCAAAACAAAACACAACATCAGGTGTAGTTTTATATATTTTAGCTAGTTTTTCTCTTATTTCTGTTTTTGCTACGGATCCTTTACCAGGATGGGTGACATCAACCACCTAGAGGAAAGTAAAAAAATAATAAGTTGTATGTCTAACAGCATCTATAATAAAAACATCTTCATTTTGAGTTTTGAACCAATTTGCAGGATCTTTTTCACCAGTGGATGAAAAACACGCTTACGGTACAGAATAATTTCTGCCAAGTTTGATGCATAATAATTCAATCGAGAACTATATGAAACACCAAGGCATGTAATTTATTTAACAAGAAAGTAGGAAAATGATTAAAGTAAGCACTAATATGACTAAGATGCTATTTAATATTGTTAAAATCACATGTTAAGTTATTCTTTGATCAAAGAATACTAATTACATGAATTTTGTTAATGTCTGCCTTGTTTGACACACCACAATTCAATTATTGATTGCAGGTAACAC-------------------------------------------------------------------------------------------------------
Nbishopi_DryFalls_N150 -------------AAATATC-------TTATATA---TTTTATTAAGGATTAATGTAAAATCAAGGATGTAAACTTAAGGTTTTAATTAGGGATGTGCAGCTGTAGACAATATCATTCCCTCCTTATA---TTAAATCTTTATAATAAAAAA-----ATTAATAACAATGATTGTGGGGGTTATCTGAAAATTTCCCTGATTCACTTTAGAAGTTCAAAAACTTCCAGTAAAAATCAGAAATGTTCATTTTATTGATAATTTTTAAATTTTACTATTCAGTTTCTATTAAAAATATTGCATTGAACCT-CTTTACATTTACACAAAGCAAATAAACTAATCTGCATACACATGAACATCACATGCGAAACAATTCCTGTTACCAGATGATAATATTGACTCACCCTTATGAGCCTGTACTTTGGTTCAAATTTCTTTGCATAATCTAATGTGTCGTATATTAGGGCAAAACCTGAAGATTTACCACCTCCAAACTGTGTCCTGAAGCCAAAACAAAACACAACATCAGGCGTAGTTTTATATATTTTAGCCAATTTTTCTCTTATTTCTGTTTTTGCTACGGATCCTTTACCAGGATGGGTAACATCAACCACCTAGAAGAAAAAAAATAAACAATAAGTTATATGTCTAACAACATCTAAATTAAAAACATCTTCATTTTGAATGTTGAACCATTTTGCAGGATCTTTTTCACCAGCGGATGAAAAACACATTTATGGTACAGAATAATTTCTGCCAAGTTTGACGCATAATAATTCAATCGAGAACTATATGAAACACCAAGGCATAGAATTTATCTAACAAGAAAGTAGGGAAATTATTAAAGTAAACGCCAATACGACTAAGATGCTATTTAATATTGTTAAAATCACACGTTAAGTAATTCTTTGATCAAAGAAAACTAATTACATGGATTTTGTCAATGTCTGCCTTGTTTGACACACCACAATTCAATTATTGATTGC----------------------------------------------------------------------------------------------------------------
Nbishopi_PoleCr_Chattooga_N885 ----------------------------------------------GGATTAATGTAAAATCAAGGATGTAAACTTAAGGTTTTAATTAGGGATGAGCAGCTGTAGACAATATCATTCCCTCCTTATA---TTAAATCTTTATAATAAAAAA-----ATTAATAACAATGATTGTGGGGGTTATCTGAAAATTTCCCTGATTCACTTTAGAAGTTCAAAAACTTCCAGTAAAAATCAGAAATGTTCATTTTATTGATAATTTTTAAATTTTACTATTCAGTTTCTATTAAAAATATTGCATTGAACCT-CTTTACATTTACACAAAGCAAATAAACTAATCTGCATACACATGAACATCACATGCGAAACAATTCCTGTTACCAGATGATAATATTGACTCACCCTTATGAGCCTGTACTTTGGTTCAAATTTTTTTGCATAATCTAATGTGTCGTATATTAGGGCAAAACCTGAAGATTTACCACCTCCAAACTGTGTCCTGAAGCCAAAACAAAACACAACATCAGGCGTAGTTTTATATATTTTAGCCAATTTTTCTCTTATTTCTGTTTTTGCTACGGATCCTTTACCAGGATGGGTAACATCAACCACCTAGAAGAAAAAAAATAAACAATAAGTTATATGTCTAACAACATCTAAATTAAAAACATCTTCATTTTGAATGTTGAACCATTTTGCAGGATCTTTTTCACCAGCGGATGAAAAACACATTTATGGTACAGAATAATTTCTGCCAAGTTTGACGCATAATAATTCAATCGAGAACTATATGAAACACCAAGGCATAGAATTTATCTAACAAGAAAGTAGGGAAATTATTAAAGTAAACGCCAATACGACTAAGATGCTATTTAATATTGTTAAAATCACACGTTAAGTAATTCTTTGATCAAAGAAAACTAATTACATGGATTTTGTCAATGTCTGCCTTGTTTGACACACCACAATTCAATTATTGATTGCAGGTAACACCAAGGCAGTAAGTTGCAGAGTTTGTTATAAACACTTGCACAATTTGTAGGAACAGTAGATAACTTTTTTGGCATAAC--------------------------
Nbishopi_StandingIndian_N131 AAGAT--------AAGTGACTAAATTATTAAATTTTTTTCTCCCAATGATCAATGAAAAATCAAGTAAAAGAAGTAA--------ATTGAAATTGTTTCTCAACAGATGTT-------------------ATCAAATCTTCA----CAAAATTCTGTCATA----------TTGTATAAACAATGTAAATTTT---TTGATACATTTTAGAAGTTCAAAAACTTCCAGTAAAAATCAAAAATGTTCATTTCATTGAT--------AATTTTACTCTTCAGTTTCTATTAAAAATATTGCATTGAACCTGCTTTACATTTACACAAAGCAAATAAACGAATCTGCATACACATGAACATCCCATGCAAAAAAATTCCTGTTACCAGATAATAATATTGACTCACCCTTATGAGCCTGTACTTTGGTTCAAATTTCTTTGCATAATCTAATGTGTCGTATATTAGGGCAAAACCTGAAGATTTACCACCTCCAAACTGTGTCCTGAAGCCAAAACAAAACACAACATCAGGCGTAGTTTTATATATTTTAGCCAATTTTTCTCTTATTTCTGTTTTTGCTACGGATCCTTTACCAGGATGGGTAACATCAACCACCTAGAAGAAAAAATATAAACAATAAGTTATATGTCTAACAACATCTAAATTAAAAACATCTTCATTTTAAATGTTGAACCATTTTGCAGGATCTTTTTCACCAGTGGATGAAAAACACACTTATGGTACAGAATAATTTCTGCCAAGTTTGACGCATAATAATTCAATCGAGAACTATATGAAACACCAAGGCATAGAATTTATCTAACAAGAAAGTAGGGAAATTATTAAAGTAAACGCTAATACGACTAAGATGCTATTTAATATTGTTAAAATCACACGTTACGTAATTCTTTGATCAAAGAAAACTAATTACATGGATTTTGTCAATGTCTGCCTTGTTTGACACACCACAATTCAATTATTGATTGCAGGTAACACCAAGGCAGTAAGTTGCAGAGTTTGTTATAAACACTTGCACAATTTGTAGGAACAGTAGATAACTTTTTTGGCATAACAGATAGAATTCTACAATAAGTTATAA
Nbrimleyi_NewberryCr_N984 AAAATCCTAGTTCAAATAACTAAAAATTGGAA--TTTTTTTATTAAGAATTAATGTAAAATCAAGGATGTAAACTT---GTTTTAATTAGGGATAGGCAGCTGCAGACAATATTTTTCCCAGTTTATACTATTAAATCATTATAATAAAAAATTAATATCAATAACAATGATTATGGGGTTTATCTGAAAATTTCCCTGATAATTTCTAGAAATTCAAAAACTTCCTGT-------AAAAATGTTCATTTTATTGAT---TTTTAAATTTTACTATTCCGTTTCTATTAAAAATATTGCATTGAACCCGCTTTAAGTTTACGCAAAGC-AATGAACTAATCTGCATACACTTGAACATCACATGCAAAACAATTTCTGTTACCAGATAATAATATCAACTCACCCTTATGAGCCTGTACTTAGGTTCAAATTTCTTTGCATAATCTAATGTGTCGTATATTAGTGCAAAACCTGAAGATTTGCCACCTCCAAACTGTGTCCTGAAGCCAAAACAAAACACAACATCAGGCGTAGTTTTATATATTTTAGCTAGTTTTTCTCTTATTTCTGTTTTAGCTACGGATCCTTTACCAGGATGGGTAACATCAACCACCTAGAAGAAAAAAAATAAACAATAAGTTATAAGTCTAACA-----------------------ATTTTGAATGTTGAACCATTTTGCAGGATCTTTTTCACCAGTGGATGAAAAACACACTTATGGTACAGAATAATTTCTGCCAAGTTTGACGCATAATAATTCAATCGAGAACTATATGAAACACCAAGGCATAGAATTTATCTAACAAGAAAGTAGGGAAATTATTAAAGTAAACACTAATATGACTAAGATGCTATTTAATATTGTTAAAATCACATATTAAGTTATTCTTTGATAAAAGAAAACTAATTACATGGATTTTGTCAATATCTGCCTTGTTTGACACACCACAATTCAATTATTGATTGCAGGTAACACCAAGGCAGTAAGTTGCAGAGTTTGTGATAAACACTTGCACAATT-----------------------------------------------------------
Nbrimleyi_RumblingBald_N241 ----------------------------------------------------ATGTAAAATCAAGGATGTAAACTT---GTTTTAATTAGGGATATGCAGCTGCAGACAATATCTTTCCCAGTTTTTACTATTAAATCATTATAATAAAAAATTAATATTAATAACAATGATTATGGGGTTTATCTGAAAATTTCCCTGATAATTTCTAGAAATTCAAAAACTTCCGGTAAAAATAAAAAATGTTCATTTTATTGAT---TTTTAAATTTTACTATTCAGTTTCTATTAAAAATATTGCATTGAACCCACTTTAAGTTTACACAAAGC-AATGAACTAATCTGCATACACTTGAACATCACATGCAAAACAATTTCTGTTACCAGATAATAATATCAACTCACCCTTATGAGCCTGTACTTAGGTTCAAATTTCTTTGCATAATCTAATGTGTCATATATTAGTGCAAAACCTGAAGATTTGCCACCTCCAAACTGTGTCCTGAAGCCAAAACAAAACACAACATCAGGCGTAGTTTTATATATTTTAGCTAGTTTTTCTCTTATTTCTGTTTTAGCTACAGATCCTTTACCAGGATGGGTAACATCTACCACCTAGAAGGAAAAAAAAAATGAATAAGTTATATGTCTAACAGCATCTAAATTAAAAACATCTTCATTTTGAATGTTGAACCATTTTGCAGGATCTTTTTCACCAGTGGATGAAAAACACACTTATGGTACAGAATAATTTCTGCCAAGTTTGACGCATAATAATTCAATCGAGAACTATATGAAACACCAAGGCATAGAATTTATCTAACAAGAAAGTAGGGAAATTATTAAAGTAAACGCTAATATGACTAAGATGCTATTTAATATTGTTAAAATCACACGTTAAGTTATTCTTTGATCAAAGAAAACTAATTACACGGATTTTGTCAATGTCTGCCTTGTTTGACACACCACAATTCAATTATTGATTGCAGGTAACACCAAGGCAGTAAGTTGCAGAATTTGTGATAAACACTTGCAC---------------------------------------------------------------
Ncanei_Egypt_N958 ---------------------------------------------------------------------------------------------------------------------CCCAGTTTATACTATTAAATCATTATAATAAAAAGTTAATATTAATAACAATGATTATGGGGTTTATCTGAAAATTTCCCTGGTAATTTCTAGAAATTCAAAAACTTCCAGT-------AAAAATGTTCATTTTATTGAT---TTTTAAATTTTACTATTCAGTTTCTATTAAAAATATTGCATTGAACCCACTTTAAGTTTACACAAAGC-AATGAACTAATCTGCATACACTTGAACATCACATGCAAAACAATTTCTGTTACCAGATAATAATATCAACTCACCCTTATGAGCCTGTACTTAGGTTCAAATTTCTTTGCATAATCTAATGTGTCGTATATTAGTGCAAAACCTGAAGATTTGCCACCTCCAAACTGTGTCCTGAAGCCAAAACAAAACACAACATCAGGCGTAGTTTTATATATTTTAGCTAGTTTTTCTCTTATTTCTGTTTTAGCTACGGATCCTTTACCAGGATGGGTAACATCAACCACCTAGAAGAAAAAAAATAAACAATAAGTTATATGTCTAACAGCATCTAAATTAAAAACCTCTTCATTTTGAATGTTGAACCATTTTGCAGGATCTTTTTCACCAGTGGATGAAAAACACACTTATGGTACAGAATAATTTCTGCCAAGTTTGACGCATAATAATTCAATCGAGAACTATATGAAACACCAAGGCATAGAATTTATCTAACAAGAAAGCAGGGAAATTTGTAAAGTAAACGCTAATATGACTAAGATGCTATTTAATATTATTAAAATCACATGTTAAGTTATTCTTTGATCAAAGAAAACTAATTACATGGATTTTGTCAATGTCTGCCTTGTTTGACACACCACAATTCAATTATTGATTGCAGGTAACACCAAGGCAGTAAGTTGCAGAGTTTGTGATAAACACTTGCACAATTTGTAGGAACAGTGGATAACTTTTTTGGCAGAACAGATAGAATTCTAC------------
Ncarolinensis_Grandfather_N218 -----TCTAGTTCAAATAACTAAAATATTATATAT------ATTAAGGATTAAAGTA--------------AACCTAAGGTATTAATTAGGGATGTGCAGTGGCAGACAAT------------------------ATCCTTATAATAAAAAATTAATATTAATAACAATGATTGTGGGGATTATCTGAAAACTTCCCCGATACATTTTAGAAGTTCAAAAACTTCCAGTAAAAATCAAAAATGTGCATTGTATTGATAATTTTTAAATTTTACCCTTCAGTTTCCATTAAAAATATTGCAATGAACCTGCTTTACATTTACACAAAGCAAATAAACGAATCTACATACACATGAACATCACATGCAAAACAATTCCTGTTACCAGAT-AGAATATTGACTCACCCTTATGAGCCTGTACTTTGGTTCAAATTTCTTTGCATAATCTAATGTGTCGTATATTAGTGCAAAACCCGAAGATTTACCACCTCCAAACTGTGTCCTGAAGCCAAAACAAAACACAACATCAGGCGTAGTTTTATATATTTTAGCTAGTTTTTCTCTTATTTCTGTTTTTGCTACGGATCCTTTACCAGGATGGGTAACATCAACCACCTAGAAGAAAAAAAATGAACAATAAGTTATATGTCTAACAACATCTAAATTAAAAACATCTTCATTTTGAATGTTGAACCATTTTGCAGGATCTTTTTCACCAGTGGATGAAAAACACACTTATGGTACAGAATAATTTCTGCCAAGTTTGACGCATAATAATTCAATCGAGAACTATATGAAACACCAAGGCATAGAATTTATATAACAAGAAAGTAGGGAAATTATTAAAATAAACGCTAATACGACTAAGATGCTATTTAATATTGTTAAAATCACATGTTAAGTTATTCTTTGATCAAAGAAAACTAATTACATGGATTTTGTCAATGTCTGCCTTGTTTGACACACCACAATTCAATT-------------------------------------------------------------------------------------------------------------------------
Ncarolinensis_LinvilleCaverns_N227 --------------------------------------------------------------------------------------------------------------------------------------------------------------------------------------------------------------------------------------------------------TTTATTGATAATTTTTAAATTTTACCCTTCAGTTTCCATTAAAAATATTGCATTGAACCTGCTTTACATTTACACAAAGCAAATAAACGAATCTACATACACATGAACATCATATGCAAAACAATTCCTGTTACCAGATAATAATATTGACTCACCCTTATGAGCCTGTACTTTGGTTCAAATTTCTTTGCATAATCTAATGTGTCGTATATTAGTGCAAAACCTGAAGATTTACCACCTCCAAACTGTGTCCTGAAGCCAAAACAAAACACAACATCAGGCGTAGTTTTATATATTTTAGCTAGTTTTTCTCTTATTTCTGTTTTTGCTACGGATCCTTTACCAGGATGGGTAACATCAACCACCTAGAAGAAAAAAAATGAACAATAAGCTATATGTCTAACAACATCTAAATTAAAAACATCTTCATTTTGAATGTTGAACCATTTTGCAGGATCTTTTTCACCAGTGGATGAAAGACACACTTATGGTACAGAATAATTTCTGCCAAGTTTGACGCATATTAATTCAATTGAGAAC---------------------------------------------------------------------------------------------------------------------------------------------------------------------------------------------------------------------------------------------------------------------------------------------------------------------
Ncarteri_English_N031 ---------------------------------------------------------AGCTTGAAAATGGTATCGTGATGCGCCCATCGGGACTCAGTAGCCGGATGCGATCTGACTTCTGGATAATACTATTAAATCTTTATAATAAAAAATTAATATTAATAACAATGATTAT-GGGGTTATCTGAAAATTTCCCTGATACATTTTAGAAGTTCAAGAGCTTCCAGTAAAAATCAAAAATGTTCATTGTATTGATAATTTTTAAATTTTACTATTCAGTTTCTATTAAAAATATTACATTGAACCTGCTTTACATTTACACAAAGCAAATAAACTAATCTGCATACACACGAACATCACATGCGAAACAATTCCTGTTACCAGATGATAATACTGACTCACCCTTATGAGCCTGTACTTTGGTTCAAATTTCTTTGCATAATCTAATGTGTCGTATATTAGGGCAAAACCTGACGATTTACCACCTCCAAACTGTGTCCTGAAGCCAAAACAAAACACAACATCAGGTGTAGTTTTATATATTTTAGCTAGTTTTTCTCTTATTTCTGTTTTTGCTACGGATCCTTTACCAGGATGGGTAACATCAACCACCTAGAAGGAAAAAAATAAACAATAAGGTATATGTCTAACAACATCTAAATTAAAAACATCTTCATTTTGAATGTTGAACCATTTTGCAGGATCTTTCTCACCAGTGGATGAAAAACACACTCATGGTACAGAATAATTTATGCCAAGTTTGACGCATAATAATTCAATCGAGAACTATATGAAACACCAAGGCATAGAATTTATTTAACAAGAAAGCAGGGAAAATATTAAAGTAAACGCTAACACAACTAAGATGCTGTTTAATATTGTTAAAATCACATGTTAAGTTATTCTTTGATCAAAGAAAACTAATTACATTGATTTTGTCAATGTCTGCCTTGTTTGACACACCACAATTCAATAATTGACTGCAGGTAACACCAAGGC-------------------------------------------------------------------------------------------------
Ncarteri_LaurelCave_nearTYPE_N0296 -----TGTA----TGATAAGTATAAGATTATATATTTTCTTATTATTTT---ATTTTAGCTTGAAAATGCTATTGTAATGCGCCCATAGGGACTCGGTAGCCGGATTCGATCTGACTTCTGGATAATACTA-TAAATCTTTATAATAAAAAATTAATATTAATAACAATGATTGTGGGGGT--TCTGAAAATTTCCCTGATACACTTTAGAAGTTCAAAAGCTTCCAGTAAAAATCAAAAATGTTCATTGTATTGATAATTTTTAAATT---CTATTCAGTTACTATTATAAATATTGCATTGAACATGCTTTACATTTACACAAAGCAAATAAACTAATCTGCATACACACGAACATCACATGCAAAACAATTCCTGTT-CCAGATGATAATACCGACTCACCCTTATGAGCCTGTACTTTGGTTCAAATTTCTTTGCATAATCTAATGTGTCGTATATTAGGGCAAAACCTGAAGATTTACCACCTCCAAACTGTGTCCTGAAGCCAAAACAAAAAACAACATCAGGTGTAGTTTTATATATTTTAGCTAGTTTTTCTCTTATTTCTGTTTTTGCTACGGATCCTTTACCAGGATGGGTAACATCAACCACCTAGAAGGAAAAAAATAAACAATAAGGTATATGTCTAACAACATCTAAATTAAAAACATCTTCACTTTGAATGTTGAACCATTTTGCAGGATCTTTCTCACCAGTGGATGAAAAACACACTCATGGTACAGAATAATTTATGCCAAGTTTGACGCATAATAATTCAATCGAGAACTATATGAAACACCAAGGCATAGAATTTATCTAACAAGAAAGTAG-----------------ACGCTAATATGACTAAGATGCTGTTTAATATTGTTAAAATCACATGCTAAGTTATTCTTTGATCAAAGAAAACTAATTACATGGATTTTGTCAATGTCTGCCTTGTTTGACACACCACAATTCAATTATTGACTGCAGGTAACACCAAGGCAGTAAGTTGCAGAGTTTGTT-------CTTGCACAATTTGTAGGA--AGTAGATAACTCTTTTGGCAGAACAGATATAATTCTACAATAAGTTATAA
Ncarteri_PilotMtn_G2185 AAAATTGTA----TGATAAGTATAAGATTATATATTTTCTTATTATTTA---ATTTTAGCTTGAAAATGCTATCGTAATGCGCCCATCGGGACTCGGTAGCCAGATGCAATCTGACTTCTGGATAATACTATTAAATCTTGATAATAAAAAATTAATATTAATAACAATAATTGTGGGAGTTATCTAAAAATTTCCCTGATACACTTTAGAAGTTCAAAAGCTTCCAGTAAAAATCAAAAATGTTCATTGTATTGATAATTTTTAAATTTTACTATTCAGTTTCAATTAAAAATATTGCATTGAACCTGCTTTACATTTACACAAAGCAAATAAACTAATCTGCATACACACGAACATCACATGCGAAACAATTTCTGTTACCAGATGACAATACTGACTCACCCTTATGAGCCTGTACTTTGGTTCAAATTTCTTTGCATAATCTAATGTGTCGTATATTAGGGCAAAACCTGAAGATTTACCACCTCCAAACTGTGTCCTGAAGCCAAAACAAAACACAACATCAGGTGTAGTTTTATATATTTTAGCTAGTTTTTCTCTTATTTCTGTTTTTGCCACGGATCCTTTACCAGGATGGGTAACATCAACCACCTAGAAGAAAACAAAAAAACAATAAGGTGTATGTCTAACAACATCTAAATTAAAAACATCTTCATTTTAAATGTTGAACCATTTTGCAGGATCTTTCTCACCAGTGGATGAAAAACACACTCATGGTACAGAATAATTTATGCCAAGTTTGACGCATAATAATTCAATCGAGAACTATATGAAACACCAAGGCATAGAATTTATCTAACAAGAAAGTAGGGAAATTATTAAAGTAAATGCTAATACGACTACAATGCTGTTTAATATTGTTAAAATCACATGTTAAGTTATCCTTTGATCAAAGAAAACTAATTACATGGATTTTGTCAATGTCTGCCTTGTTTGACACACCACAATTCAATTATTGACTGCAGGTAACACCAAGGCAGTAAGTTGCAGAGTTTGTTATAAACACTTGCACAATTTGTAGGA--AG------------------------------------------------
Ncarteri_Pitchfork_N363 AAAATTTTA----TGATAAGTATAAGATTATA--TTTTCTTATTATTTAC--ATTTTAGCTTGAAAATGCTATCGTAATGCGCCCATCGGG---------CCGGATGCGATCTGACTTCTGGATAATACTATTAAATCTTTATAATAAAAAATTAATATTAATAACAATGATTGTGGGGGTAATCTGAAAATTTCCCCGATACACTTTAGAAGTTCAAAAGCTTC----------CAGTAATGTTCATTGTATTGATAATTTTTAAATTTTACTATTCAGTTTCTATTAAAAATATTGCATTGAACCAGATTTACATTTACACAAAG-AAATAAACTAATCTGC----------------------AAACAATTCCTGTTACCAGATGACAATACTGACTCACCCTTATGAGCCTGTACTTTGGTTCAAATTTCTTTGCATAATCTAATGTGTCGTATATTAGGGCAAAACCCGAAGATTTACCACCTCCAAACTGCGTCCTGAAGCCAAAACAAAACACAACATCAGGTGTAGTTTTATATATTTTAGCTAGTTTTTCTCTTATTTCTGTTTTTGCTACGGATCCTTTACCAGGATGGGTAACATCAACCACCTAGAAGAAAAGAAATAAACATTAAG-TATATGTCTAACAACATCTAAATTAAAAACATCTTCATTTTGAATGTTGAACCATTTTGCAGGATCTTTTTCACCAGTGAATGAAAAACACACTTATGGTACAGAATAATTTCTGCCAAGTTTGACGCATAATAATTCAATCGAGAACTATATGAAACACCAAGGCATAGAATTTATCTAACAAGAAAGTAGGGAAATTATTAAAGTAAACGCTAATACGACTAAGATGCTATTTAATATTGTTAAAATCACATGTTAAGTTATTCTTTGATCAGAGAAAACTAATTACATGGATTTTGTCAATGTCTGCCT-------------------------------------------------------------------------------------------------------------------------------------------------
Ncarteri_WeberCty_N1044 AAAATTGTA----TGATAAGTATAAGATTATACATTTTCTTATTATCTA---ATTTTAGCTTGAAAATGCTATTGTAATGCGCCCATCGGGACTTGGTAGCCGGATGTGATCTGACTTCTGGATAATACTATTAAATCTTTATAATAAAAAATTAATATTAATAACAATGATTGTTGGGGTTATCTGAAAA----------ACACTTTAGAAGTTCAAAAGCTTCAAGTAAAAATCAAAAATTCTCATTGTATTGATAATTTTTAAATTTTACTATTCAGTTTCTATTAAAAATATTGCATTGAACCCGCTTTACATTTACACAAAGCAAATAAACTAATCTGCATACACACGAACATCACATGCGAAACAATTCCTGTTACCAGATGATAATACTGACTCACCCTTATGAGCCTGTACTTTGGTTCAAATTTCTTTGCATAATCTAATGTGTCGTATATTAGGGCAAAACCTGAAGATTTACCACCTCCAAACTGTGTCCTGAAGCCAAAACAAAACACAACATCAGGCGTAGTTTTATATATTTTAGCTAGTTTTTCTCTTATTTCTGTTTTTGCTACGGATCCTTTACCAGGATGGGTAACATCAACCACCTAGAAG-GAAAAAATAAACAATAAGGTATATGTCTAACAACATCTAAATTAAAAACATCTTCATTTTGAATGTTGAACCATTTTGCAGGATCTTTCTCACCAGTGGATGAAAAACACACTCATGGTACAGAATAATTTATGCCAAGTTTGACGCATAATAATTCAATTGAGAACTATATGAAACACCAAGGCATAGAATTTATCTAACAAGAAAGTGGGGAAATTATTAAAGTAAACGCTAATACAACTAAGATGCTGTTTAATATTGTTAAAATCACATGTTAAGTTATTCTTTCATCAAAGAAAACTAATTACATGGATTTTGTCAATGTCTGCCTTGTTTGACACACCACAATTCAATTATTGACTGCAGGTAACACCAAGGCAGTAAGTTGCAGAGTTTGTTATATACACTTGCACAATTTGTAGGA--AGTAGATAACTTT-------------------------------------
Ncarteri_div__RainbowCave_G2089 AGAGT-------TAAATATCTAAAAACCAGCACATTTTTTCATTGGTGGCATTTTGAGAACCATGGCTA----------------ATCATATATATTTAATTACAACTAACCTTAATTTCAGTTGA----ATTTAATCAGTGTAATAAAAAATTAATATTG------ACGATTATGGGGGGTATCTGAAGATCTCCCGGATA---TTTAGAAATGTATAAACTTTCAGCAAAAATAAAAAAATTTGAACTTACTGATCACTCTTAAACTTTACATTTCAGTATCTATTAAAAATATTGTATTGAACCTGCCTTATGTTTACACAATACAAATAAACTAATCTGCAAACACA-----------TGCAAAACAATGTCTGTTATCAGAAAA---TAAAGACTCACCCTTATGAGCCTGTACTTTGGTTCAAATTTCTTTGCATAATCTAATGTGTCGTATATCAGTGCAAAACCTGACGATTTGCCACCTCCAAACTGTGTCCTGAAGCCAAAACAAAATACAACATCAGGCGTAGTTTTATATATTTTAGCTAGTTTTTCTCTTATTTCTGTTTTAGCTACGGACCCTTTACCAGGATGGGTAACATCAACCACCTAGAAGAACAAAAA-----ATTAAGTCATACGTATAACAGCATCTAAATTAAAAACATCTCCATTTTGAATGTTGAACCAATTAGCAGGATATTTTTCACCAGCAAGTAAAAAACACGCTTATGGTACAGAATAATTTTTGCCAAGTTTGACGCATAATAATTCAATCGAGAACTATATGAAACACCAAGGCATAGAATTTATCTAACCAGAAAGTA-----------------GGCATCAACATGAATAATGTGCCATCTAATACTGTTAAAATCACATGTCAAGTTATTCTTTGATCAAAGAAAACCAATTATATGATTTTTGTCTATGTCTGCCTTGTTTGACACACCACAATTCAATTATTGATTGAGGGTAACACCAAGGCAGTAAATGGCAGAGTTTGTTATGAATACTTGCACGAATTCCAGAAACGCCAAATAACCTTTTTGGCAGAACAA--GAAATTCTGCAAT-----AGGA
Ncherokee_BallhootScar_N193 AAAATTGTAGAGAAACTAGATGGAATGTTAGATGCTAAGTTGCAAATGAC--ATTAAATCTTAAAAAAAAAAAGCTA--------TTTCGA---------ATAAAAACACCATCATCGCCGGTCTTTAACATAAAATTTTTATGGTCGAGAAAAAATGCTGAGAATTGAAATTAT-----TTTCCTAAAAATTTAATAAAAGTATTGTTTTAATTTAACCATTTTTTACTAAAGTATATAATAATGACATTATTGAAGACATCCACGTATGCCTATATAAATGCGATCAACAATATTGCATTGAACCTGCTTTATGTCTATACAAAGCAAATGAACTAACCTACATACACTTGAACATCACATGCAAAACAATTTCTGTTATCAGATAATAATATCAACTCACCCTTATGAGCCTGTACTTTGGTTCAAATTTCTTTGCATAATCTAATGTGTCGTATATTAGTGCAAAACCTGAAGATTTGCCACCTCCAAACTGTGTCCTGAAGCCAAAACAAAACACAACATCAGGTGTAGTTTTATATATTTTAGCTAGTTTTTCTCTTATTTCTGTTTTAGCTACGGATCCTTTACCAGGATGGGTAACATCAACCACCTAGAAGAAAAAACAACAATAATAAGTTACATGTCTAACAACATCTAAATTAAAAACATCTTCATTATGAATGTTGAACCATTTTGCAGGATCTTTTTCACCAGTGGATGAAAAACACACTTATGGTACAGAATAATTTCTGCCAAGTTTGACGCATAATAATTCAATCGAGAACTATATGAAACACCAAGGCATAGAATTTATCTAACAAGAAAGTAGGAAAATTATTAAAGTAAACGCTAATACGACTAAGCTGCTATTTAATATTGTTAAAATCACATGTTAAGTTATTCTTTGATCAAAGAAAACCAATTACATGGATTTTGTCAATGTCTGCCTTGTTTGACACACCACAATTCAATTATTGATTGCAGGTAACACCAAGGCATTG------------------------------------TAGGAATAGTAGATAACTTTTTTGGCAGAACAGATAGAATTCTACAATAAATTATAA
Ncherokee_BalsamMtn_N891 AAAGTCATTGTTTAAATAACCAA----TGCCACATTTTTTAGTGTATAATAATGACATTATTGAAGATATCCACGTTATATATAAATCGGGGATCAACTGTAGCGGGCGAG------TTAATTTCAAACTTTTAAATGGTCAGAATAAGGAAAAAATATTAATCAAAGTGATTGTTACAACTGATTAGAAATTATCCAAATGAACCGAGATAACTCAAAAACTTCTTGCGAGCATCAGCAATGTTCAGTTTATTGAT---TTTTAAATTTTACTATTCAGTTTCTATTAAAAATATTGCATTGAACCTGCTTTATGTTTACACAAAGCAAATGAACTAACCTACATACACTTGAACATCACATGCAAAACAATTTCTGTTATCAGATAATAATATCAACTCACCCTTATGAGCCTGTACTTTGGTTCAAATTTCTTTGCATAATCTAATGTGTCGTATATTAGGGCAAAACCTGAAGATTTGCCACCTCCAAACTGTGTCCTGAAGCCAAAACAAAACACAACATCAGGTGTAGTTTTATATATTTTAGCTAGTTTTTCTCTTATTTCTGTTTTAGCTACGGATCCTTTACCAGGATGGGTAACATCAACCACCTAGAAGAAAAAAAAACAATAATAAGTTATATGTCTAACAGCATCCAAATTAAAAACATCTTCATTACGAATGTTGAACCATTTTGCAGGATGTTTTTCACCAGTGGATGAAAAACACACTTATGGTACAGAATAATTTCTGCCAAGTTTGACGCATAATAATTCAATCGAGAACTATATGAAACACCAAGGCATAGAATTTATTTAACAAGAAAGTAGGAAAATTATTAAAGTAAACGCTAATATGAGTAAGATGCTATTTAATATTGTTAAAATCACATGTTAAGTTATTCTTTGATCAAAGAAAACTAATTACATGGATTTTGTCAATGTCTGCCTTGTTTGACACACCACAATTCAATTATTGATTGCAGGTAACACCAAGGCAGGAAGTTGCAGAGTTTGTTATAAACACTTGCTATAGTTGTTAAAAGAAAAAGTAACTTATTTGACACTACAGCCAAAATT------------CTAA
Ncherokee_SIndianCrk_N681 ---------------------------------------------------------------------------------------------------------------------CTTAGTTTATACTATTAAAACGTTATAATAAAAAATTAATATTAATAACAATGATTATGGGGGTTATCTGAAGATTTCCCTGATAATTTCTAGAAGTTCAAAAACTTTCAGTAAAAATAAAAAATGTTCATTTTATTGAT---TTTTAAATTTTACTATTCAGTTTTTATTAAAAATATTGCATTGAACCTGCTTTATGTTTATACAAAGCAAATGAACTAATTTGCATACACTTTAACATCACATGCAAAACAATTTCTGTTACCAGATAATAATATCAACTCACCCTTATGAGCCTGTACTTTGGTTCAAATTTCTTTGCATAATCTAATGTGTCGTATATTAGTGCAAAACCTGAAGATTTGCCACCTCCAAACTGTGTCCTGAAGCCAAAACAAAACACAACATCAGGTGTAGTTTTATATATTTTAGCTAGTTTTTCTCTTATTTCTGTTTTAGCTACGGATCCTTTACCAGGATGGGTAACATCAACCACCTAGAAGAAAAAAAATAAACAATAAGTTACACGCCTAACAGCATCTAAATTAAAAACATCTTCATTTTGAATGTTGAACCATTTTGCAGGATCTTTTTCACCAGTGGATGAAAAACACACTTATGGTACAGAATAATTTCTGCCAAGTTTGACGCATAATAATTCAATCGAGAACTATATGAAACACCAAGGCATAGAATTTATCTAACAAGAAAGTAGGGAAATTATTAAAGTAAACGCTAATACGAGTAAGATGCTATTTAATATTGTTAAAATCACATGTTAAGTTATTCTTCGATCAAAGAAAACTAATTACATGGATTTTGTCAATGTCTGCCTTGTTTGACAC---------------------------------------------------------------------------------------------------------------------------------------
Ncooperi_BeaverCrk_N1002 ----------------------------TATATTATTTTTTACTAAGGATTAATGTAAAATCAAGGAT-TTAACCTAAGGTTTTAATTAGGGATGTGCAGTGGCAGACAAT------------------------ATCTTTATAATAAAAAATTAATATTAATAACAATGATTGTGGGGGTTATCTGAAAATTTCGTTGATACATTTTAGAAGTTCAAAAACTTCCAGTAAAAATCAAAAATGTTCATTTCATTGATAATTTTTAAATTTTACTCTTCAGTTTCTATTAAAAATATTGCATTGAACCTGCTTTACATTTACACAAAGCAAATAAACAAATCTGCATACACATGAACATCCCATGGAAAAAAATTCCTGTTACCAGATAATAATATTGACTCACCCTTATGAGCCTGTACTTTGGTTCAAATTTCTTTGCATAATCTAATGTGTCGTATATTAGGGCAAAACCTGAAGATTTACCACCTCCAAACTGTGTCCTGAAGCCAAAACAAAACACAACATCAGGCGTAGTTTTATATATTTTAGCCAATTTTTCTCTTATTTCTGTTTTTGCTACAGATCCTTTACCAGGATGGGTAACATCAACCACCTAGAAGAAAAAATATAAACAATAAGTTATATGTCTGACAACATCTAAATTAAAAACATCTTCATTTTAAATGTTGAACCATTTTGCAGGATCTTTTTCACCAGTGGATGAAAAACACACTTATGGTACAGAATAATTTCTGCCAAGTTTGACGCATAATAATTCAATCGAGAACTATATGAAACACCAAGGCATAGAATTTATCTAACAAGAAAGTAGGGAAATTATTAAAGTAAACGCTAATACGACTAAGATGCTATTTAATATTGTTAAAATCACACGTTACGTAATTCTTTGATCAAAGAAAACTAATTACATGGATTTTGTCAATGTCTGCCTTGTTTGACACACCACAATTCAATCATTGATTGCAGGTAACACCAAGGCAGTAAGTTGCAGAGTTTGTTATAAACACTCGCACAATTTGTAGGAACAGTAGATAACTTTTTTGGCAGAACAGATAGAATTCTACAATAAGTTATAA
Ncooperi_BrasstBald_N824 ---------------ATAAGTGTAAGATAATATATTTTCTTATTATTAAT--TTTTTAGCTTGAAATTGCGATCGTGATGCGCCGGTGGGGATTCGGTATCGGGATGCGATCTGACTTCCGGATAATACTA---------TATATCAACAATCCAGCATTAAT--------------------TTTTAAAA-----------------------------------------AATCAAAAATGTTCATTGTATTGATAATTTTTAAATTTTACTATTCAGTTTCTATTAAAAATATTGCAGTGAACCTGCTTTACATTTACACAAAGCAAATAAACTAATCTGCATACACATGAACATCACATGCGAAACAATTCCTG-TACCAGATGATAATATTGACTCACCCTTATGAGCCTGTACTTTGGTTCAAATTTCTTTGCATAATCTAATGTGTCGTATATTAGTGCAAAACCTGAAGATTTACCACCTCCAAACTGTGTCCTGAAGCCAAAACAAAACACAACATCAGGCGTAGTTTTATATATTTTTGCTAATTTTTCTCTTATTTCTGTTTTTGCTACGGATCCTTTACCAGGATGGGTAACATCCACCACCTAGAAG-AAAAAAAGAAACAATAAGTTATATGTCTAACAACATCTAAACTAAAAACATCTTCATTTTGAATGTTGAACCATTTTCCAGGATCTTTTTCACCAGTGGATGAAAAACACATTTACGGTACAGAATAATTTCTGCCAAGTTTGACGCATAATAATTCAATCGAGAACTACATGAAACACCAAGGCATAGAATTTATCTAACAAGAAAGTAGGGAAATTATTAAAGTAAACGCTAATACGACTAAGATGCTATTTAATATTGTTAAAATCACATGTTAAGTTATACTTTGATCAAAGAAAACTAATTACATGGATTTTGTCAATGTCTGCCTTGTTTGACACACCACAATTCAATCATTGATTGCAGGTAACACCAAGGCAGTAAGTTGCAGAGTTTGTTATAAACACTC-------------------------------------------------------------------
Ncooperi_CheoahDam_N1122 AAAATTCTAGTTCAAATAACTAAAATAATATATATTTTTATATTAAGGATTAATGTAAAATCAAGGATGTAAACCCAAGGTTTTAATTAGGGATGTGCAGCTGCAGACAATATCATTCCCACCTTTTAATATTAAATCTTTATAATAAAAAATTAATATTAATAACAATGATTGTGAGCGTTATCTGAAAATTTCCCTGATACAATTCACAAGTTCAAAAACTTCCAGTAAAAATCAAAAATGTTCATTTCATTGATAATTTTAAAATTTTACTCTTCAGTTTCTATTAAAAATATTGCATCGAACCTGCTTTACATTTACACAAAGCAAATAAACGAATCTGCATACACATGAACATCGCATGCAAAAAAATTCCTGTTACCAGATAATAATATTGACTCACCCTTATGAGCCTGTACTTTGGTTCAAATTTCTTTGCATAATCTAATGTGTCGTATATTAGTGCAAAACCTGAAGATTTACCACCTCCAAACTGTGTCCTGAAGCCAAAACAAAACACAACATCAGGCGTAGTTTTATATATCTTAGCTAATTTTTCTCTTATTTCTGTTTTTGCTACGGATCCTTTACCAGGATGGGTAACATCAACCACCTAGAAGAAAAAATATAAACAATAAGTTATATGTCTAACAACATCTAAATTAAAAACATCTTCATTTTAAATGTTGAACCATTTTGCAGGATCTTTTTCACCAGTGGATGAAAAACACACTTATGGTACAGAATAATTTCTGCCAAGTTTGACGCATAATAATTCAATCAAGAACTATATGAAACACCAAGGCATAGAATTTATCTAACAAGAAAGTAGGGAAATTATTAAAGTAAACGCTAATACGACTAAGATGCTATTTAATATTGTTAAAATCACTTGTTAAGTTATTCTTTGATCAAAGAAAACTAATTACATGGATTTTGTCAATGTCTGCCTTGTTTGACACACCACAATTCAATTATTGATTGCAGGTAACACCAAGGCAGTAAGTTGCAGAGTTTGCTATAAACACTCGCACAATTTGTAGGAACAGTAGATAACTTTTTTGGCAGAACAGATAGAATTCTACAATAAGTTATAA
Ncooperi_NantRiverGorge_N682 AAAATTCTAGTTCAAATAACTAAAATAATATATATTTTTTTATTAAGGATTAATGTAAAATCAAGGATGTAAACCT-AGGTTTTAATTAGGGATGTGCAGCTACAGACAATATCATTCCCACCTTATACTGTTAAATCTTTATAATAAAAAATTAATATTAATAACAATGATTGTGGGGGTTATCTGAAAATTTCCCCGATACAATTCAGAAGTTCAAAAACTTACAGTAAAAATCAAAAATGTTCATTGTATTGATAAT-------TTTTACTATTCAGTTTCTATTAAAAATATTGCATTTAACCTGCTTTACATTTACACAAAGCAAATAAACTAATCTGCATACACATGAACAT---ATGCGAAACAATTCCTGTTACCAGATGATAATATTGACTTACCCTTATGAGCCTGTACTTTGGTTCAAATTTCTTTGCATAATCTAATGTGTCGTATATTAGGGCAAAACCTGAAGATTTACCACCTCCAAACTGTGTCCTGAAGCCAAAACAAAACACAACATCAGGCGTAGTTTTATATATTTTAGCTAATTTTTCTCTTATTTCTGTCTTTGCTACGGATCCTTTACCAGGATGGGTAACATCAACCACCTAGAAGAAAAAATATAAACAATAAGTTATATGTCTAACAACATCTAAATTAAAAACATCTTCATTTTGAATGTTGAACCATTTTGCAGGATCTTTTTCACCAGTGGATGAAAAACACATTTATGGAACAGAATAATTTCTGCCAAGTTTGACGCATAATAATTCAATCGAGAACTATATGAAACACCAAGGCATAGAATTTATCTGACAAGAAAGTAGGGAAATTATTAAAGTAAACGCCAATATGACTAAGATGCTATTTAATATTGTTAAAATCACATGTTAAGTTATTCTTT--------------------------------------------------------------------------------------------------------------------------------------------------------------------------------------------
Ncooperi_RockCrRoad_N1160 -----TTGCATTTAAGTAATTAGAATGTTTAATATTACATATTTAACCACTAATTTAATTTTATGCATGCGCACAAG--------AGTAGGCTCTTGTAATGATCAACGACGTAATTTTTTTTCTACAATATCAAATGGTCAAAGTAAGCAATTGAAATTGATGTCAACAGTTGTATAAACAATGTAAATTTT---TTGATACATTTTAGAAGTTCAAAAACTTCCAGTAAAAATCAAAAATGTTCATGTCATTGATAATTTTTAAATTTTACTCTTCAGTTTCTATTAAAAATATTGCATTGAACCTGCTTTACATTTACACAAAGCAAATAAACGAATCTGCATACACATGAACATCCCATGC-AAAAAATTCCTGTTACCAGATAATAATATTGACTCACCCTTATGAGCCTGTACTTTGGTTCAAATTTCTTTGCATAATCTAATGTGTCGTATATTAGGGCAAAACCTGAAGATTTACCACCTCCAAACTGTGTCCTGAAGCCAAAACAAAACACAACATCAGGCGTAGTTTTATATATTTTAGCTAGTTTTTCTCGTATTTCTGTTTTAGCTACAGATCCTTTACCAGGATGGGTAACATCAACCACCTAGAAGAAAAAAAATAAACAATAAGTTATATGTCTAACAGCATCTAAATTAAAAACATCTTCGTTTTGAATGTAGAACCATTTTGCAGGATCTTTTTCACCAGTGGATGAAAAACACACTTATGGTACAGAATAATTTCTGCCAAGTTTGACGCATAATAATTCAATCAAGAACTATATGAAACACCGAGGCAAAGAATTTATCTAACAAGAAAGTAGGGAAATTATTAAAGTAAAGGCTAATATTACTAAGATGCTATTTAATATTGTTAAAATCACATGTTAAGTTATTCTTTGATCAAAGAAAACTAATTACATGGATTTTGTCAATGTCTGCCTTGTTTGACACACCACAATTCAATTATAGATTGCAGGTAACACCAAGGCAGTAAGTTGCAGAGTTTGTTATAAACACTTGCACAATTTGTAGGAACAGTAGATAACTTTTTTGGCATAACAGATAGAATTCTACAATAAGTTATAA
Ncoylei_Apalachia_N1195 -----TATAGTTCAAATAACTAAAATATTTTATATTATTTTATTAAGGATTAATGTAAAATCAAGGATGTAAACCTAAGG-------TAGGGATGTGCAGCTGCGGACATT---TTTCCCCCTTTCGAC-------TCTTTATAATAAAAAATTAATATTAATGA------TTGTGGGGGTTATCTGAAAATTTCCTAGATACATTTTAGAAGTTCAAAAACTTCCAGTAAAATT------TTTTCGTTTTATTGATAATTTTTAAATTTTACTACTCAGTTTCTACTAAAAATATTGCATTGAACCTGCTTTACATTTACACAAAGCAAA-AAACTAATCTGCATACACATGAACATCACACACAAAACAATTCCTGTTACCAGATAATAATATTGACTCACCCTTATGAGCCTGTACTTTGGTTCAAATTTCTTTGCATAATCTAATGTGTCGTATATTAGTGCAAAACCTGAAGATTTACCACCTCCAAACTGTGTCCTGAAGCCAAAACAAAATACAACATCAGGTGTAGTTTTATATATTTTAGCTAGTTTTTCTCTTATTTCTGTTTTAGCTACGGATCCTTTACCAGGATGGGTGACATCAACCACCTAGAAGGAAAAAAATAAACAATAAGGTATATGTCTAACAACATCTAAATTAAAACCATCTTCACTTTGAATGTTGAACCATTTTGCAGGATCTTTCTCACCAGTGGATGAAAAACACGCTTACGGTACAGAATAATTTCTGCCAAGTTTGACGCATAATAATTCAATCGAGAACTATATGAAACACCAAGGCATGGAATTTATCTAACA----ACTAGGGAAATTATTAAAGTAAACACTAATACGACTAAGATGCTATTTAATATTGTTAAAATCACATGTTAAGTTATTCTTCGCTCAAAGAAAACTAATTACATGGATTTTGTCAATGTCTGCCTTGTTTGACACACCACAATTCAATTATTGATTGCAGGTAACACCAAGGCAGTAAGTTGCA--------------------------------------------------------------------------------------
Ncoylei_DinkinCove_N1118 AAAATTATAGTTCAAATAACTAAAATATTTTATATTATTTTATTAAGGATTAATGTAAAATCAAGGATGTAAACCTAAGG-------TAGGGATGTGCAGCTGCAGACATT---TTTCCCCCTTTCGACTCTTTAATCTTTATAATAAAAAATTAATATTAATGA------TTGTGGGGGTTATCTGAAAATTTCCCAGATACATTTTAGAAGTTCAAAAACTTCCAGTAAAATT------TTTTCGTTTTATTGATAATTTGTAAATTTTACTACTCAGTTTCTACTAAAAATATTGCATTGAACCTGCTTTACATTTACACAAAGCAAA-AAACTAATCTGCATACACATGAACATCACGCACAAAACAATTCCTGTTACCAGATAATAATATTGACTCACCCTTATGAGCCTGTACTTTGGTTCAAATTTCTTTGCATAATCTAATGTGTCGTATATTAGTGCAAAACCTGAAGATTTACCACCTCCAAACTGTGTCCTGAAGCCAAAACAAAATACAACATCAGGTGTAGTTTTATATATTTTAGCTAGTTTTTCTCTTATTTCTGTTTTAGCTACGGATCCTTTACCAGGATGGGTGACATCAACCACCTAGAAGAAAAAAAATAAACAATAAGGTATATGTCTAACAACATCTAAATTAAAACCATCTTCACTTTGAATGTTGTACCATTTTGCAGGATCTTTCTCACCAGTGGATGAAAAACACGCTTACGGTACAGAATAATTTCTGCCAAGTTTGACGCATAATAATTCAATCGAGAACTATATGAAACACCAAGGCATGGAATTTATCTAACA----ACTAGGGAAATTATTAAAGTAAACACTAATATGACTAAGATTCTATTTAATATTGTTAAAATCACATGTTAAGTTATTCTTTGCTCAAAGAAAACTAATTACATGGATTTTGTCAATGTCTGCCTTGTTTGACACACCACAATTCAATTATTGATTGCAGGTAACACCAAGGCAGTAAGTTGCAGAGTTTGTTATAAGCACTTGCACAATTTGTAGGAACAGTAGATAAC--------CAGAACAGATAGAATTCTATAATAAGTTATAA
Ncoylei_TiptonCreek_N837 AAAATTATAGTTCAAATAACTAAAATATTTTATATTATTTTATTAAGGATTAATGTAAAATCAAGGATGTAAACCTAAGG-------TAGGGATGTGCAGCTGCGGACATT---TTTCCCCCTTTCGACTCTTTAATCTTTATAATAAAAAATTAATATTAATGA------TTGTGGGGGTTATCTGAAAATTTCCCAGATACATTTTAGAAGTTCAAAAACTTCCAGTAAAATT------TTTTCTTTTAATTGATAATTTTTAAATTTTACTACTCAGTTTCTACTAAAAATATTGCATTGAACCTGCTTTACATTTACACAAAGCAAA-AAACTAATCTGCATACACATGAACATCACACACAAAACAATTCCTGTTACCAGATAATAATATTGACTCACCCTTATGAGCCTGTACTTTGGTTCAAATTTCTTTGCATAATCTAATGTGTCGTATATTAGTGCAAAACCTGAAGATTTACCACCTCCAAACTGTGTCCTGAAGCCAAAACAAAACACAACATCAGGCGTAGTTTTATATATTTTAGCTAGTTTTTCTCTTATTTCTGTTTTAGCTACGGATCCTTTACCAGGATGGGTGACATCAACCACCTAGAAGGAAAAAAATAAACAATAAGGTGTACGTCTAACAACATCTAAATTAAAACCATCTTCACTTTGAATGTTGAACCATTTTGCAGGATCTTTCTCACCAGTGGATGAAAAACACGCTTACGGTACAGAATAATTTCTGCCAAGTTTGACGCATAATAATTCAATCGAGAACTATATGAAACACCAAGGCATGGAATTTATCTAACA----ACTAGGGAAATTATTAAAGTAAACACTAATACGACTAAGATGCTATTTAATATTGTTAAAATCACATGTTAAGTTATTCTTTGCTCAAAGAAAACTAATTACATGGATTTTGTCAATGTCTGCCTTGTTTGACACACCACAATTCAATTATTGATTGCAGGTAACACCAAGGCAGTAAGTTGCAGAGTTTGTTATAAACACTTGCACAATTTGTAGGAACAGCAGATAAC--------CAGAACAGATAGAATTCTACAATAAGTTATAA
Ncressleri_AndersonSpringCave_G2075 ----------------------------------------------------------------------------CAGTTGCCTAACAGTAGTTTTTAGTCGCCGGTGGCAGCCCTCTCAGTTTATACCATTAAATCTTCA----AAAAAATTAATATCGACAACAACGA----GGGGGGGATCTGAAGATTTCCCTGACAATTTCAAAAAATACACAAACTTTCAGTAAAAATAAAAAATGCCCAATTTAGTGATTATTTTTAAACTTTACTATTCAGTTTCCACTAAAAATATCGCATCGAATCTGCTTCATGTTTACACAATACAATAAAACTAACGTGCATACACACGAACATCACATGCAAAACAATTTCAGTTACCAGAAAATAATACTCACTCACCCTTATGAGCCTGTACTTTGGTTCAAATTTCTTTGCATAATCTAATGTGTCGTATATAAGTGCAAAACCTGAAGATTTGCCACCTCCAAACTGTGTCCTGAAGCCAAAACAAAACACAACATCAGGTGTAGTTTTATATATTTTAGCTAGTTTTTCTCTTATTTCTGTCTTAGCTACGGATCCTTTACCAGGATGGGTAACATCAACCACCTAGAAGAGAAAGAA-----ATTAAGTCACATGCATAACAGCACCTGCATTAAAAAAATCTCCATTTTGAATGTTGAACCAACTTGCAGGACCTTTTCCACCAGCAGATGAAAA------------------------------------------------TTCGATCGAGAACTATATGGAACACCGAGGCATAGAATTTATCTAACCAGAAAGTAGAGAAATTAGTAAAGTAGACATTAACATGACTAAGATGCTACTTAATATTGTTAAAATCACATGTTAAGTTATTCTTTGATGAGAGAAAACCAGTTATATGATTTTTGTCAATGTTTGCCCTGTTTGACACACTACAATTCAATTATTGATTGCAGGTAACACCAAGGCAGTGAATGGCATAGTTTGTTATAAACACTTGCACAATTTGTAGGAATAGTAGATAGCTTTTTGAGCAGAACA--TAGAATTCAACAATAAGTTATAA
Ncressleri_PigeonCave_G2077 AAAGC------------GAGAAAAAAATAACACATTTTTTTTTTATAGTTTGACCTAAGAAAAAAAAAATAAATCTCAGTTGCCTAACAGTAGTTTTTAGTCGCCGGTGGCAGCCCTCTCAGTTTATACCATTAAATCTTCA----AAAAAATTAATATCGACAACAACGA----GGGGGGGATCTGAAGATTTCCCTGACAATTTCAAAAAATACACAAACTTTCAGTAAAAATAAAAAATGCCCAATTTAGTGATTATTTTTAAACTTTACTATTCAGTTTCCACTAAAAATATCGCATCGAATCTGCTTCATGTTTACACAATACAATAAAACTAACGTGCATACACACGAACATCACATGCAAAACAATTTCAGTTACCAGAAAATAATACTCACTCACCCTTATGAGCCTGTACTTTGGTTCAAATTTCTTTGCATAATCTAATGTGTCGTATATAAGTGCAAAACCTGAAGATTTGCCACCTCCAAACTGTGTCCTGAAGCCAAAACAAAACACAACATCAGGTGTAGTTTTATATATTTTAGCTAGTTTTTCTCTTATTTCTGTCTTAGCTACGGATCCTTTACCAGGATGGGTAACATCAACCACCTAGAAGAGAAAGAA-----ATTAAGTCACATGCATAACAGCACCTGCATTAAAAAAATCTCCATTTTGAATGTTGAACCAACTTGCAGGACCTTTTCCACCAGCAGATGAAAA------------------------------------------------TTCGATCGAGAACTATATGGAACACCGAGGCATAGAATTTATCTAACCAGAAAGTAGAGAAATTAGTAAAGTAGACATTAACATGACTAAGATGCTACTTAATATTGTTAAAATCACATGTTAAGTTATTCTTTGATGAGAGAAAACCAGTTATATGATTTTTGTCAATGTTTGCCCTGTTTGACACACTACAATTCAATTATTGATTGCAGGTAACACCAAGGCAGTGAATGGCATAGTTTGTTATAAACACTTGCACAATTTGTAGGAATAGTAGATAGCTTTTTGAGCAGAACA--TAGAATTCAACAATAAGTTATAA
Ncrosbyi_MtMitchell_N210 AATTCTTCGGTCCGGATCACTAAACATTTTGATTTTTCTTTACCGGGAGCCGATCACATATCAACAATCGAAATCCGAAAATTTGGTTAAAGTTTTTCTTCTTCAAACAAACATTTTCGTAGTTTATACTAAT-----GCAACTACGGAAATTCCGTAGCAGTAACAATGATTATGGGGTTTATCTGAAAATTTCCCTGATAATTTCTAGAAATTCAAAAACTTCCAGTAAAAATCAAAAACGTTCATTTTATTGAT---TTTTAAATTTTACTATTCAGTTTCTATTAAAAATATTGCATTGAACCCGCTTTAAGTTTACAGAAAGC-AATGAACTAATCTGCATACACTTGAACATCACATGCAAAACAATTTCTGTTACCAGATAATAATATCAACTCACCCTTATAAGCCTGTACTTGGGTTCAAATTTCTTTGCATAATCTAATGTGTCGTATATTAGTGCAAAACCTGAAGATTTGCCACCTCCAAACTGTGTCCTGAAGCCAAAACAAAACACAACATCAGGCGTAGTTTTATATATTTTAGCTAGTTTTTCTCTTATTTCTGTTTTAGCTACGGATCCTTTACCAGGATGGGTAACATCAACCACCTAGAAGAAAAAAAATAAACAATAAGTTATATGTCTAACAGCATCTAAATTAAAAACATCTTCATTTTGACTGTTGAACCATTTTGCAGGATCTTTTTCACCAGTGGATGAAAAACACACTTATGGTACAGAATAATTTCTGCCAAGTTTGACGCATAATAATTCAATCGAGAACTATATGAAACACCAAGGCATAGAATTTATCTAACAAGAAAGTAGGGAAATTATTAAAGTAAATGCTAATATGACTAAGATGCTATTTAATATTGTTAAAATCACATGTTAAGTTATTCTTTGATCAAAGAAAACTATTTACATGGATTTTGTCAATGTCTGCCTTGTTTGACACACCACAATTCAATTATTGATTGCAGGTAACACCAAGGCAGTAAGTTGCAGAGTTTGTGATAAACACTTGCACAATTTGTAGGAACAGTGGATAACTTTTTTGGCAGAACAGATAGAATTCTACAATAAGTTATAA
Ncrosbyi_PricesCrk_N1143 ---------------------------------------------------------------------------------------------------------------------CCCAGTTTATACTATTAAATCATTATAATAAAGAATTAATATTAATAACAATGATTATGGGGTTTATCTGAAATTTTCCCTGATAATTTCTAGAAATTCAAAAACTTCCAGTAAAAATCAAAAATGTCCATTTTATTGAT---TTTTAAATTTTACTATTCAGTTTCTATTAAAAATATTGCATTGAACCCGCTTTAAGTTTACACAAAGC-AATGAACTAATCTGCATACACTTGAACATCACATGCAAAACAATTTCTGTTACCAGATAATAATATCAACTCACCCTTATGAGCCTGTACTTAGGTTCAAATTTCTTTGCATAATCTAATGTGTCGTATATTAGTGCAAAACCTGAAGATTTGCCACCTCCAAACTGTGTCCTGAAGCCAAAACAAAACACAACATCAGGCGTAGTTTTATATATTTTAGCTAGTTTTTCTCTTATTTCTGTTTTAGCTACGGATCCTTTACCAGGATGGGTAACATCAACCACCTAGAAGAAAAAAAATAAACAATAAGTTATATGTCTAACAGCATCTAAATTAAAAACTTCTTCATTTTGAATGTTGTACCATTTTGCAGGATCTTTTTCACCAGTGGATGAAAAACACACTTATGGTACAGAATAATTTCCGCCAAGTTTGACGCATAATAATTCAATCGAGAACTATATGAAACACCAAGGCATAGAATTTATCTAACAAGAAAGCAGGGAAATTATTAAAGTAAACGCTAATATGACTAAGATGCTATTTAGTATTGTTAAAATCACATGTTAAGTTATTCTTTGATCAAAGAAAACCAATTACATGGATTTTGTCAATGTCTGCCTTGTTTGACACACCACAATTCAATTATTGATTGCAGGTAACACCTAGGCAGTAAGTTGCAGAGTTTGTGATAAACACTTGCACAATTTGTAGGAACAGTGGATAACTTTTTTGGCAGAACAGATAGAATTCTACAATAAGCTATAA
Ncrosbyi_ShufordCrk_N1148 -----------------------AAAATGCAA--ATGATAAACAAGGCATAAGCATGAAATCAATGACAGAAATTA---AATTTAACTAGGGATATGCAGCCGCAGACAATATTTGTCCCAGTTTATACTATTAAATCATTATAATAAAAAATTAATATTAATAACAATGATTATAGGGTTTATCTGAAAATTTCCCTGATAATTTCTAGAAATTCAAAAACTTCCAGTAAAAATCAAAAACGTTCATTTTATTGAT---TTTTAAATTTTACTATTCAGTTTCTATTAAAAATATTGCATTGAACCCGCTTTAAGTTTACACAAAGC-AATGAACTAATCTGTATACACTTGAACATCACATGCAAAACAATTTCTGTTACCAGATAATAATATCAACTCACCCTTATGAGCCTGTACTTAGGTTCAAATTTCTTTGCATAATCTAATGTGTCGTATATTAGTGCAAAACCTGAAGATTTGCCACCTCCAAACTGTGTCCTGAAGCCAAAACAAAACACAACATCAGGCGTAGTTTTATATATTTTAGCTAGTTTTTCTCTTATTTCTGTTTTAGCTACGGATCCTTTACCAGGATGGGTAACATCAACCACCTAGAAGAAAAAAAATAAACAATAAGTTATATGTCTAACAGCATCTAAATTAAAAACATCTTCATTTTGAATGTTGAACCATTTTGCAGGATCTTTTTCACCAGTGGATGAAAAACACACTTATGGTACAGAATAATTTCTGCCAAGTTTGACGCATAATAATTCAATCGAGAACTATATGAAACACCAAGGCATAGAATTTATCTAACAAGAAAGTAGGGAAATTATTAAAGTAAATGCTAATATGACTAAGATGCTATTTAATATTGTTAAAATCACATGTTAAGTTATTCTTTGATCAAAGAAAACTATTTACATGGATTTTGTCAATGTCTGCCTTGTTTGACACACCACAATTCAATTATTGATTGCAGGTAACACCAAGGCAGTAAGTTGCAGAGTTTGTGATAAACACTTGCACAATTTGTAGGAACAGTGGATAACTTTTTTGACAGAACAGATAGAATTCTACAATAAGTTATAA
Ndellingeri_BullpenBridge_N109 AAAAT-----------------------------------------------------------------------------TTAATTAGGGATGTGCAGTGGCAGACAAT------------------------AGCTTTATAATAAAAAATTAATATTAATAACAATGATTGTGGGGGTTATCTGAAAATTTCCCTGA--CATTTTAGAAGTTCAAAAACTTCCAGTAAAAATCAAAAATGTTCATTTCATTGATAATTTTAAAATTTTACTCTGCAGTTTCTATTAAAAATATTGCATTGAACCTGCTTTACATTTACACAAAGCAAATAAACGAATCTGCATACACAAGAACATCACATGCAAAACAATTCCTGTTACCAGATAATAATATTGACTCACCCTTATGAGCCTGTACTTTGGTTCAAATTTCTTTGCATAATCTAATGTGTCGTATATTAGTGCAAAACCTGAAGATTTACCACCTCCAAACTGTGTTCTGAAGCCAAAACAAAACACAACATCAGGCGTAGTTTTATATATTTTAGCTAGTTTTTCTCTTATTTCTGTTTTAGCTACGGATCCTTTACCAGGGTGGGTAACATCAACCACCTAGAAG----AAAAAAAACAATAAGTTATATGTCTAACAGCATCTAAATTAAAAACATCTTCATTTCGAATGTTGAACCATTTAGCAGGATCTTTTTCACCAGCGGATGAAAAACACACTTATGGTACAGAATAATTTCTGCCAAGTTTGACGCATAATAATTCAATCGAGAACTATATGAAACACCAAGGCATAGAATTTATCTAACAAGAAAGTATTGAAATTATTAAAGTAAACGCTAATACGACTAAGATGCTATTTAATATTGTTAAAATCACATGTTAAGTTATTCTTTGATC----------------------------------------------------------------------------------------------------------------------------------------------------------------------------------------
Ndellingeri_WhitewFalls_N887 AAAAT-----------------------------------------------------------------------------TTAATTAGGGATGTGCAGTGGCAGACAAT------------------------ATCTTTATAATAAAAAATTAATATTAATAACAATGATTGTGGTGGTTATCTGAAAATTTCCCTGA--CATTTTAGAAGTTCAAAAACTTTCAGTAAAAATCAAAAATGTTTATTTCATTGATAATTTTTAAATTTTACTCTGCAGTTTCTATTAAAAATATTGCATTGAACCTGC------TTTACACAAAGCAAATAAACGAATCTGCATACACAAGAACATCACATGCAAAACAATTCCTGTTACCAGATAATAATATTGACTCACCCTTATGAGCCTGTACTTTGGTTCAAATTTCTTTGCATAATCTAATGTGTCGTATATTAGTGCAAAACCTGAAGATTTACCACCTCCAAACTGTGTCCTGAAGCCAAAACAAAACACAACATCAGGCGTAGTTTTATATATTTTAGCTAGTTTTTCTCTTATTTCTGTTTTAGCTACGGATCCTTTACCAGGATGGGTAACATCTACCACCTAGAAGAAAAAAAATAAACAATAAGTTATATGTCTAACAGCATCTAAATTAAAAACATCTTCATTTTGAATGTTGAACCATTTTGCAGGATCTTTTTCACCAGTGGATGAAAAACACACTTATGGTACAGAATAATTTCTGCCAAGTTTGACGCATAATAATTCAATCAAGAACTATATGAAACACCAAGGCATAGAATTTATCTAACAAGAAAGTATTGAAATTATTAAAGTAAACGCTAATACGACTAAGATGCTATTTAATATTGTTAAAATCACATGTTAAGTTATTTTTTGATCAAAGAAAACTAATAACATGGATTTTGTCTATGTCTGCCTTGTTTGACACACCACAATTCAATTATTGATTGCAGGTAACACCAAGGCAGTAAGCTGCAGAGTTTGTTATAAACACCTGCACAATTTGTAGGAACAGTAGATAACTTTTTTGACAGAGCAGATAGAATTCTACAATAAGTTATAA
Ndilutus_GrassyCreek_N670 ------------------------------------------------------------------------------------------------------------------------------------------------------------------------------------------------------------------------------------------------------------------------------------------------------------------------------------------------------------------------CATGCAAAAAAATTCCTGTTACCAGATAATAATATTGACTCACCCTTATGAGCCTGTACTTTGGTTCAAATTTCTTTGCATAATCTAATGTGTCGTATATTAGTGCAAAACCTGAAGATTTACCACCTCCAAACTGTGTCCTGAAGCCAAAACAAAACACAACATCAGGTGTAGTTTTATATATTTTAGCTAGTTTTTCTCTTATTTCTGTCTTTGCTACGGATCCTTTACCAGGATGGGTAACATCAACCACCTAGAAGAAAA-----------------------------------------------------------------------------------------------------------------------------------------------------------------------------------------------------------------------------------------------------------------------------------------------------------------------------------------------------------------------------------------------------------------------------------------------------------------------------------------
Ndilutus_StarveRockCave_G3174 AAATTTACCTTTCGAATCAACGAAGTTAAACTTATTTTTTCGTTCCGAACTATTCCGATTTTTAAAAATTTTGACTA----GTTTTCCAAAAATGTCCGGGGATAAGCGGG------------------------GTTTT------------ACTGTATTAATAACAATGATTGTGGGGGTTATCTGAAAATTTC--CGATACATTTTAGAAGTTCAAAAACTTCCAGTAAAAATCAAAAATGTTCATTTTATGGATAATTTTTAAATTTTACTCTTCAGTTTCTATTAAAAATATTGCATTGAACCTGCTTTACATTTACACAAAGCAAATAAACGAATCTGCATACACATGAACATCACATGCAAAAAAATTCCTGTTACCAGATAATAATATTGACTCACCCTTATGAGCCTGTACTTTGGTTCAAATTTCTTTGCATAATCTAATGTGTCGTATATTAGTGCAAAACCTGAAGATTTACCACCTCCAAACTGTGTCCTGAAGCCAAAACAAAACACAACATCAGGTGTAGTTTTATATATTTTAGCTAGTTTTTCTCTTATTTCTGTCTTTGCTACGGATCCTTTACCAGGATGGGTAACATCAACCACCTAGAAGAAAATAAATAAACAATAAGTTATATGTCTAACAACATCTAAATTAACAACATCTTCATTTTGAATGTTGAACCATTTTGCAGGATCTTTTTCACCAGTGGATGAAAAACACACTCATGGTACAGAATAATTTCTGCCAAGTTTGACGCATAATAATTCAATCGAGAACTATATGAAACACCAAGGCATAGAATTTATATAACAAGAAAGCAGGGAAATTATTAAAGTAAACGC---------TAAGATGCTATTTAATATTGTTAAAATCACATGTTAAGTTATTCTTTGATCAAAGAAAACTAATTACATGGATTTTGTCAATGTCTGCCTTGTTTGACACACCACATTTCAATTCTTGATTGCAGGTAACACCAAGGCAGTAAGTT--AGAGTTTGTT-----CACTTGCACAATTTGTTGGAACAGTAGATAACTTTTTTGGCAGAACAGATAGAATTCTACAAAAAGTTATAA
Nesticus_gertschi_N806_gr_nasicus ----------------------------------------------------------------------------------------------------------------------------------------------------------------------------------------------------------------------------------------------------------------------------------------------------------------------------TTTACACAAAGC-AATGAACTAATCTGCATACACTTGAACATCACATGCAAAACAATTTCTGTTACCAGATAATAATATCAACTCACCCTTATGAGCCTGTACTTAGGTTCAAATTTCTTTGCATAATCTAATGTGTCGTATATTAGTGCAAAACCTGAAGATTTGCCACCTCCAAACTGTGTCCTGAAGCCAAAACAAAACACAACATCAGGCGTAGTTTTATATATTTTAGCTAGTTTTTCTCTTATTTCTGTTTTAGCTACGGATCCTTTACCAGGATGGGTAACATCAACCACCTAGAAGAAAAAAAATAAACAATAAGTCATATGTCTAACAGCATCTAAATTAAAAACATCTTCATTTTGAATGTTGAACCATTTTGCAGGATCTTTTTCACCAGTGGATGAAAAACACACTTATGGTACAGAAT--------------------------------------------------------------------------------------------------------------------------------------------------------------------------------------------------------------------------------------------------------------------------------------------------------------------------------------------------------------
Nfridelli_LittlePigeon_N262 AAAAT-----------------------------------------------------------------------------TTAATTAAGGACGTGCAGTGGCAGACAAT------------------------ATCTTTATAATAAAAAATTAATATTAATAACAATGATTGCGGGGGTTATCTGAAAATTTCCCTGA--CATTTTAGAAGTTCAAAAACTTCCAGTAAAAATCAAAAATGTTCATTTCATTGATAATTTTTAAATTTTACTCTTCAGTTTCTATTAAAAATATTGCATTGAACCTGCTTTACATTTACACAAAGCAAATAAACGAATCTGCATACACAAGAACATCACATGCAAAACAATTCCTGTTACCAGATAATAATATTGACTCACCCTTATGAGCCTGTACTTTGGTTCAAATTTCTTTGCATAATCTAATGTGTCGTATATTAGTGCAAAACCTGAAGATTTACCACCTCCAAACTGTGTCCTGAAGCCAAAACAAAACACAACATCAGGCGTAGTTTTATATATTTTAGCTAGTTTTTCTCTTATTTCTGTTTTAGCTACGGATCCTTTACCAGGATGGGTAACATCAACCACCTAGAAGAAAAAAAATAAACAATAAGTTATATGTCTAACAGCATCTAAATTAAAAACATCTTCATTTTGAATGTTGAACCATTTTGCAGGATCTTTCTCACCAGTGGATGAAAAACACACTTATGGTACAGAATAATTTCTGCCAAGTTTGACGCATAATAATTCAATCGAGAACTATATGAAACACCAAGGCATAGAATTTATCTAACAAGAAAGTATTGAAATTATTAAAGTAAACGCTAATACGACTAAGATGCTATTTAATATTGTTAAAATCACATGTTAAGTTATTCTTTGATCAAAGAAAACTAATTACATGGATTTTGTCTATGTCTGCCTTGTTTGACACACCACAATTCAATTATTGATTGCAGGTAACACCAAGGCAGTAAGCTGCAGAGTTTGTTAT---------------------------------------------------------------------------
Nfurtivus_HugdenBranch_G3175 AAAATTCTAGTTCAAATAACTAAAACATTATATATTCTTTTATTAAGAATTAATGTAAAATCAAGGATGTAAACCTACGCTTTCAATTAGGAATGTGCAGCTGCAGACAATATCATTCCCACACCATACTATCAAATCTTTATAATAAAAAATTAATATTAATAACAATGATTGTGGGGGTTATCTGAAAATTTCCCTGATACACTTTAGAAGTTCAAAAACTTCCAGTAAAAATCAAAAATGTTCATTGTATTGATAATTTTTAAATTTTACTATTCAGTTTCTATTAAAACTATTGCATTGAACCTGTTTTACATTCACACTAAGCAAATAAACTAATCTGCACACACATGAACATCACGTTCGGAACAATTCCTGTTACCGGATGATAATATTGACTCACCCTTATGAGCCTGTACTTTGGTTCAAATTTCTTTGCATAATCTAATGTGTCGTATATTAGTGCAAAACCTGAAGATTTACCACCTCCAAACTGTGTCCTGAAGCCAAAACAAAACACAACATCAGGCGTAGTTTTATATATTTTAGCTAGTTTTTCTCTTATTTCTGTTTTTGCTACGGATCCTTTACCAGGATGGGTAACATCAACCACCTAGAAGGAAAAAAATA---TATAAGTTATATGTCTAACAACATCTAATTTAAAAACATTTTCATTTTGAATGTTGAACCATTTTGTGGGATCTTTTTCACCAGTGGATGAAAAACACACTTATGGTACAGAATAATTTCTGCCAAGTTTGACGCATAATAATTCAATCGAGAAATATATGAAACACCAAGGCATAGAATTTATCTAACAAGAAAGTAGAGAAATTACTAAAGTAAATGCTAATACGACTAAGATGTTATTTAATATTGTTAAAATCACATGTTAAGTTATTCTTTGATCAAAGAAAACTAATTACATGGATTCTGTCAATGTCTGCCTTGTTTGACACACCACAATTCAATTATTGATTGCAGGTAACACCAAGGCAGTAAGTTGCAGAGTTTGTTATAAACACTTGCACAATTTGTAGGAACAGTAGATAACTTTTTTGGCAGAACAGATATAATTCTACAATAAGTTATAA
Nfurtivus_RaccoonMtn_N1026 -----TCTAGTTCAAATAACTAAAACATTATATATTCTTTTATTAAGAATTAATGTAAAATCAAGGATGTAAACCTACGCTTTCAATTAGGAATGTGCAGCTGCAGACAATATCATTCCCACCCTATACTATCAAATCTTTATAATAAAAAATTAATATTAATAACAATGATTGTGGGGGTTATCTGAAAATTTCCCTGATACACTTTAGAAGTTCAAAAACTTCCAGTAAAAATCAAAAATGTTCATTGTATTGATAATTTTTAAATTTTACTATTCAGTTTCTATTAAAACTATTGCATTGAACCTGTTTTACATTCACACTAAGCAAATAAACTAATCTGCACACACATGAACATCACGTTCGGAACAATTCCTGTTACCGGATGATAATATTGACTCACCCTTATGAGCCTGTACTTTGGTTCAAATTTCTTTGCATAATCTAATGTGTCGTATATTAGTGCAAAACCTGAAGATTTACCACCTCCAAACTGTGTCCTGAAGCCAAAACAAAACACAACATCAGGCGTAGTTTTATATATTTTAGCTAGTTTTTCTCTTATTTCTGTTTTTGCTACGGATCCTTTACCAGGATGGGTAACATCAACCACCTAGAAGGAAAAAAATA---TATAAGTTATATGTCTAACAACATCTAATTTAAAAACATTTTCATTTTGAATGTTGAACCATTTTGTGGGATCTTTTTCACCAGTGGATGAAAAACACACTTATGGTACAGAATAATTTCTGCCAAGTTTGACGCATAATAATTCAATCGAGAAATATATGAAACACCAAGGCATAGAATTTATCTAACAAGAAAGTAGAGAAATTACTAAAGTAAATGCTAATACGACTAAGATGTTATTTAATATTGTTAAAATCACATGTTAAGTTATTCTTTGATCAAAGAAAACTAATTACATGGATTCTGTCAATGTCTGCCTTGTTTGACACACCACAATTCAATTATTGATTGCAGGTAACACCAAGGCAGTAAGTTGCAGAGTTTGTTATAAACACTTGCACAATTTGTAGGAACAGTAGATAACTTTTTTGGCAGAACAGATATAATTCTACAATAAGTTATAA
Ngeorgia_Sittons_N073 AAAATTCTAGTTCAAATAACTAAAATATTATATATATTTTAATTAAGGATTAATGTAAAATCAAGGATGTAAACCTAAGGTTTTAATTAGGGAT-TGCAGCTGCAGACAATATCATTCCTACCTTATACTATTAAATCTTTATAATAAAAAATTAATATTATTAACAATGATTGTGAGGGTTATCTGAAAATTTCCCTGATACACTTTAGAAGTTCAAAAACTTCCAGTAAAAATCAAAAATGTTCATTGCATTGATAATTTTTAAATTTTACTATTCAGTTTCTATTAAAAATATTGCATTGAACCTGCTTTACATTTACACAAAGCAAATAAACTAATCTGCATACACATGAACATGACATGCAAAACAATTCCTGTTACCAGATGATAATATTGACTCACCCTTATGAGCCTGTACTTTGGTTCAAATTTCTTTGCATAATCTAATGTGTCATATATTAGTGCAAAACCTGAAGATTTACCACCTCCAAACTGTGTCCTGAAGCCAAAACAAAACACAACATCAGGCGTAGTTTTATATATTTTAGCTAGTTTTTCTCTTATTTCTGTTTTTGCTACGGATCCTTTACCAGGATGGGTAACATCAACCACCTAGAAGGAAAAAAATGAACAATAAGGTATATGTCTAACAACATCTAAATTAAAAACATCTTCATTTT-------GAACCATTTTGCAGGATCTTTCTCACCAGTGGATGAAAAACACACTGATGGTACAGAATAATTTCTGCCAAGTTTGACGCACAATAATTCAATCGAGAACTATATGAAACACCAAGGCATAAAATTTATCTAACAAGAAAGTAGGGAAATTATTAATGAAAATGCTAATACGACTAAGATGCTATTTAATATTGTTAAAATCACATGTTAAGTTATTCTTTGATCAAAGAAAACTAATTACATGGATTTTGTCTATGTCTGCCTCGTTTGACACACCACAATTCAATTATTGATTGCAGGTAACACCAAGGCAGTAAGTTGCAGAGTTTGTTATAAACACTTGCACAATTTGTAGGAACAGTAGATAACCTTCTTAGCAGCAAAGAAAGAAATATATATCCTATAATAA
Ngertschi_CedarCreek_N351 AAAATTCTAGTTCAAATAACTAAAAATTGGAA--TTTTTTTATTAAGAATTAATGTAAAATCAAGGATGTAAACTC---GTTTTAATTAGGGATATGCAGCTGCAGACAATATTTTTCCCATTTTATACTATTAAATCATTATAATAAAAAATTAATATTAATAACAATGATTATGGGGTTTATCTGAAAATTTCCCGGATAATTTCTAGAAATTCAAAAACTTCCAGT-------GAAAATGTTCATTTTATTGAT---TTTTAAATTTTACTATTCAGTTTCTATTAAAAATATTGCATTGAACCTGCTTTAAGTTTACACAAAGC-AATGAACTAATCTGCATACACTTGAACATCACATGCAAAACAATTTCTGTTACCAGATAATAATATCAACTCACCCTTATGAGCCTGTACTTAGGTTCAAATTTCTTTGCATAATCTAATGTGTCGTATATTAGTGCAAAACCTGAAGATTTGCCACCTCCAAACTGTGTCCTGAAGCCAAAACAAAACACAACATCAGGCGTAGTTTTATATATTTTAGCTAGTTTTTCTCTTATTTCTGTTTTAGCTACGGATCCTTTACCAGGATGGGTAACATCAACCACCTAGAAGAAAAAAAATAAACAATAAGTTATATGTCTAACAGCATCTAAATTAAAAACATCTTCATTTTGAATGTTGAACCATTTTGTAGGATCTTTTTCACCAGTGGATGAAAAACACACTTATGGTACAGAATAATTTCTGCCAAGTTTGACGCATAATAATTCAATCGAGAACTATATGAAACACCAAGGCATAGAATTTATCTAACAAGAAAGTAGGGAAATTATTAAAGTAAATGCTAATATGACTAAGATGCTATTTAATATTGTTAAAATCACATGTTAAGTTATTCTTTGATCAAAGAAAACTATTTACATGGATTTTGTCAATGTCTGCCTTGTTTGACACACCACAATTCAATTATTGATTGCAGGTAACACCAAGGCAGTAAGTTGCAAAGTTTGTGATAAACACTTGCACAATTTGTAGGAACAGTGGATAACTTTTTTGGCAGAACAGATAGAATTCTACAAT---------
Ngertschi_FrenchBroad_N968 AAAATTCTAGTTCAAATAACTAAAAATTGGAA--TTTTTTTATTAAGAATTAATGTAAAATCAAGGATGTAAACTC---GTTTTAATTAGGGATATGCAGCTGCAGACAATATTTTTCCCATTTTATACTATTAAATCATTATAATAAAAAATTAATATTAATAACAATGATTATGGGGTTTATCTGAAAATTTCCCGGATAATTTCTAGACATTCAAAAACTTCCAGT-------GAAAATGTTCATTTTATTGAT---TTTTAAATTTTACTATTCAGTTTCTATTAAAAATATTGCATTGAACCTGCTTTAAGTTTACACAAAGC-AACGAACTAATCTGCATACACTTGAACATCACATGCAAAACAATTTCTGTTACCAGATAATAATATCAACTCACCCTTATGAGCCTGTACTTAGGTTCAAATTTCTTTGCATAATCTAATGTGTCGTATATTAGTGCAAAACCTGAAGATTTGCCACCTCCAAACTGTGTCCTGAAGCCAAAACAAAACACAACATCAGGCGTAGTTTTATATATTTTAGCTAGTTTTTCTCTTATTTCTGTTTTAGCTACGGATCCTTTACCAGGATGGGTAACATCAACCACCTAGAAGAAAAAAAATAAACAATAAGTTATATGTCTAACAGCATCTAAATTAAAAACATCTTCATTTTGAATGTTGAACCATTTTGTAGGATCTTTTTCACCAGTGGATGAAAAACACACTTATGGTACAGAATAATTTCTGCCAAGTTTGACGCATAATAATTCAATCGAGAACTATATGAAACACCAAGGCATAGAATTTATCTAACAAGAAAGTAGGGAAATTATTAAAGTAAATGCTAATATGACTAAGATGCTATTTAATATTGTTAAAATCACATGTTAAGTTATTCTTTGATCAAAGAAAACTATTTACATGGATTTTGTCAATGTCTGCCTTGTTTGACACACCACAATTCAATTATTGATTGCAGGTAACACCAAGGCAGTAAGTTGCAAAGTTTGTGATAAACACTTGCACAATTTGTAGGAACAGTGGATAACTTTTTTGGCAGAACAGATAGAATTCTACAATAAGTTATAA
Ngertschi_HickoryNutGap_N810 AAAATTCTAGTTCAAATAACTAAAAAATGGAATTTTTTTTTATTAAGAATTAATGTAAAATCAAGGATGTAAACTC---GTTTTAATTAGGGTTATGCAGCTGCAGACAATATTTTTCCCAGTTTATACTATTAAATCATTATAATAAAAAATTAATATTAATAACAATGATTATGGGGTTTATCTGAAAATTTCC--GATGATTTCTAGAAATTCAAAAACTTCCAGT-------GAAAATGTTCATTTTATTGAT---TTTTAAATTTTACTATTCAGTTTCTATTAAAAATATTGCATTGAACCTGCTTTAAGTTTACACAAAGC-AATGAACTAATCTGCATACACTTGAACATCACATGCAAAACAATTTCTGTTACCAGATAATAATATCAACTCACCCTTATGAGCCTGTACTTAGGTTCAAATTTCTTTGCATAATCTAATGTGTCGTATATTAGTGCAAAACCTGAAGATTTGCCACCTCCAAACTGTGTCCTGAAGCCAAAACAAAACACAACATCAGGCGTAGTTTTATATATTTTAGCTAGTTTTTCTCTTATTTCTGTTTTAGCTACGGATCCTTTACCAGGATGGGTAACATCAACCACCTAGAAGAAAAAAAATAAACAATAAGTTATATGTCTAACAGCATCTAAATTAAAAACATCTTCATTTTGAATGTTGAACCATTTTGCAGGATCTTTTTCACCAGTGGATGAAAAACACACTTATGGTACAGAATAATTTCTGCCAAGTTTGACGCATAATAATTCAATCGAGAACTATATGAAACACCAAGGCATAGAATTTATCTAACAAGAAAGTAGGGAAATTATTAAAGTAAATGCTAATATGACTAAGATGCTATTTAATATTGTTAAAATCACATGTTAAGTTATTCTTTGATCAAAGAAAACTATTTACATGGATTTTGTCAATGTCTGCCTTGTTTGACACACCACAATTCAATTATTGATTGCAGGTAACACCAAGGCAGTAAGTTGCAGAGTTTGTGATAAACACTTGCA----------------------------------------------------------------
Nholsingeri_BrumleyCrk_N916 AAAATCCTAGTTTAAATAACTAAAATATTATATATTTTTTAATTAGGGATTAATGTAAAATCAAGGATGTAAACCTAAGGTATTAATTAGGGATGTGCAGTGGCAGACAAT------------------------ATCTTTATAATAAAAAA---ATATTAATAACAATGATTGTGGGGGTTATCTGAAAATTTC--TGATACATTTTAGAAGTTCAAAAACTTCCAGTAAAAATCAAAAATGTTCATTTTATTGATAAT-------TTTTACTCTTCAGTTTCTATTAAAAATATTGCATTGAACCTGCTTTACATTTACACAAAGCAAATAAATGAATCTGCATACACATGAACATCACATGCAAAACAATTCCTGTTACCAGATAATAATATTGACTCACCCTTATGAGCCTGTACTTTGGTTCAAATTTCTTTGCATAATCTAATGTGTCGTATATTAGTGCAAAACCTGAAGATTTACCACCTCCAAACTGTGTCCTGAAGCCAAAACAAAACACAACATCAGGCGTAGTTTTATATATTTTAGCTAGTTTTTCTCTTATTTCTGTTTTTGCTACGGATCCTTTACCAGGATGGGTAACATCAACCACCTAGAAAAAAATAAATAAACAATAAGTTATATGTCTAACAACATCTAAATTAAAAACATCTCCATTTTGAATGTTGAACCATTTTGCAGGATCTTTTTCACCAGTGGATGAAAAACACACTTGTGGTACAGAATAATTTCTGCCAAGTTTGACGCATAATAATTCAATCGAGAACTATATGAAACACCAAGGCATAGAATTTATATAACAAGAAAGTACGGAAATTATTGAAGTAAACGCTAATACGACTAAGATGCTATTTAATATTGTTAAAATCACATGTTAAGTTATTCTTTGATCAAAGAAAACTAATTACATGGATTTTGTCAATGTTTGCCCTGTTTGACACACCACAATTCAATTTTTGATTGCAGGTAACACCAAGGCAGTAAGTTGCAGAGTTTGTTATAAACACTTGCACAATTTGTAGGATCAGTAGATAACTTTTTTGGCAGAACAGATAGAATTCTACAAAAAGTTATAA
Nholsingeri_PondCave_N541 AAAATCCTAGTTTAAATAACTAAAATATTATATATTTTTTTATTAGGGATTAATGTAAAATCAAGGATGTAAACCTAAGGTATTAATTAGGGATGTGCAGTGGCAGACAAT------------------------ATCTTTATAATAAAAAA---ATATTAATAACAATGAGGGGGGGGGTTATCTGAAAATTTC--TGATACATTTTAGAAGTTCTAAAACTTCCAGTAAAAATCAAAAATGTTCATTTTATTGATAATTTTTAAATTTTACTCTTTAGTTTCTATTAAAAATATTGCATTGAACCTGCTTTACATTTACACAAAGCAAATAAACGAATCTGCATACACATGAACATCACATGCAAAACAATTCCTGTTACCAGATAATAATATTGACTCACCCTTATGAGCCTGTACTTTGGTTCAAATTTCTTTGCATAATCTAATGTGTCATATATTAGTGCAAAACCTGAAGATTTACCACCTCCAAACTGTGTCCTGAAGCCAAAACAAAACACAACATCAGGCGTAGTTTTATATATTTTAGCTAGTTTTTCTCTTATTTCTGTTTTTGCTACGGATCCTTTACCAGGATGGGTAACATCAACCACCTAGAAAAAAATAAATAAACAATAAGTTATATGTCTAACAACATCTCAATTAAAAACATCTCCATTTTGAATGTTCAACCATTTTGCAGGATCTTTTTCACCAGTGGATGAAAAACACACTTGTGGTACAGAATAATTTCTGCCAAGTTTGACGCATAATAATTCAATCAAGAACTATATGAAACACCAAGGCATAGAATTTATATAACAAGAAAGTACGGAAATTATTAAAGTAAACGCTAATACGACTAAGATGCTATTTAATATTGTTAAAATCACATGTTAAGTTATTTTTTGATCAAAGAAAACTAATTACATGGATTTTGTCAATGTTTGCCCTGTTTGACACACCACAATTCAATTTTTGATTGCAGGTAACACCAAGGCAGTAAGTTGCAGAGTTTGTTATAAACACTTGCACAATTTGTAGGATCAGTAGATAACTTTTTTGGCAGAACAGATAGAATTCTACAATAAGTTATAA
Njonesi_CaveSpringCave_N390 --------------------------------------------------------------------------------------------------------------------------------------------------------------------------------------------------------------------------------------------------------------------------------------------------------------------------------------------------------ATACACAAGAACATCACATGCAAAACAATTCCTGTTACCAGATAATAATATTGACTCACCCTTATGAGTCTGTACTTTGGTTCAAATTTCTTTGCATAATCTAATGTGTCGTATATTAGTGCAAAACCTGAAGATTTACCACCTCCAAACTGTGTCCTGAAGCCAAAACAAAACACAACATCAGGCGTAGTTTTATATATTTTAGCTAGTTTTTCTCTTATTTCTGTTTTAGCTACGGATCCTTTACCAGGATGGGTAACATCAACCACCTAGAAGAAAAAAAATAAACAATAAGTTATATGTCTAACAGCATCTAAATTAAAAACATCTTCATTTTGAATGTTGAACCATTTTGCAGGATCTTTTTCAACAGTGGATGAAAAACACACTTATGGTACAGAATAATTTCTGCCAAGTTTGACGCATAATAATTCAATCGAGAACTATATGAAACACCAAGGCATAGAATTTATCTAACAAGAAAGTATTGAAATTATTAAAGTAAACGCTAATACGACTAAGATGCTATTTAATATTGTTAAAATCACATGTTAAGTTATTCTTTGATCAAAGAAAACTAATTACATGGATTTTGTCAATGTCTGCCTTGTTTGACACACCACAATTCAATTGTTGATTGCAGGTAACACCAAGGCAGTAAGCTGCAGAGTTTGTTATAAACACCTGCACAATTTGTAGGAACAGTAGATAACTTTTTTGACAGAACAGATAGAATTCTACAATAAGTTATAA
Nlowderi_ChestnutBranch_N731 AAAATTCTAGTTCAAATAACTAAAATATTTTATATTATTTTAATAAGGATGAATGTAAAA--------------CCAAGGTTTTAATTAGGGATGTGCAGCTGCAGACAATATCTTTTCTGCCTTATACTATTAAACCTTTATAATAAAAAATTAATATTAATAACAATGATTGTGGGGGTTATCTGAAGATCTTCCCGATACATTTTAGAAGTTCAAAAACTTCCAGTAAAAATCC-AAATGTTCATTTTATTAAT--------AATTTTACTATTCAGTTTCTATTAAAAATATTGAATTGAACCTGCTTTACATTCACACAA-GCAAAGAAATTAATCTGCATACACATGAACATTACACGCAAAACAATTCCTGTTACCAGATAATAATATTGACTCACCCTTATGAGCCTGTACTTTGGTTCAAATTTCTTTGCATAATCTAATGTGTCGTATATTAGTGCAAAACCTGAAGATTTACCACCTCCAAACTGTGTCCTGAAGCCAAAACAAAACACAACATCAGGCGTAGTTTTATATATTTTAGCTAGTTTTTCTCTTATTTCTGTTTTTGCTACGGATCCTTTACCAGGATGGGTAACATCAACCACCTGGAAGGAAAAAAATAAACAATAAGTCATATGTCTAACAGCATCTAAATTAAAAACATCTTCATTTGGAATGTTGAACCATTTTGCAGGATCTTTTTCACCAGTGGATGAAAAACACACTTATGGTACAGAATAATTTCTGCCAAGTTTGACGCATAATAATTCAATCGAGAACTATATGAAACACCAAGGCATAGAATTGATCTAACAAGAAAGTAGGGAAATTATTAAAGTAAACGCTAATACGATTAAGATGCTATTTAATATTGTTAAAATCACATGTTAAGTTATTCTTTGATCAAAGAAAACTAATTACATGGATTTTGTCAATGTCTGCCTTGTTTGACACACCACAATTCAATTATTGATTGCAGGTAACACCAAGGCAGTAAGTTGCAGAGTTTGTTATAAACACTTGCACAATTTGTAGGAACAGCAGATAACTTTTTTGGCAGAACAGATAGAATTCTACAATAAGTTATAA
Nlowderi_upperFiresCreek_N820 AAAATTCTAGTTCAAATAACTAAAATATTTTATATTATTTTAATAAGGATGAATGTAAAA--------------CCAAGGTTTTAATTAGGGATGTGCAGCTGCAGACAATATCTTTCCTGTCTTATACTATTAAACCTTTATAATAAAAAATTAATATTAATAACAATGATTGTGGGGGTTATCTGAAGATTTTCCTGATACGTTTTAGAAGTTCAAAAACTTCCAGTAAAAATCA-AAATGTTCATTTTATTAAT--------AATTTTAACATTCAGTTTCTATTAAAAATATTGAATTGAACCTGCTTTACATTCACACAA-GCAAAGAAACTAATCTACATACACATGAACATTACACGCAAAACAATTCCTGTTACCAGATAATAATATTGACTCACCCTTATGAGCCTGTACTTTGGTTCAAATTTCTTTGCATAATCTAATGTGTCGTATATTAGTGCAAAACCTGAAGATTTACCACCTCCAAACTGTGTCCTGAAGCCAAAACAAAACACAACATCAGGCGTAGTTTTATATATTTTAGCTAGTTTTTCTCTTATTTCTGTTTTTGCTACGGATCCTTTACCAGGATGGGTAACATCAACCACCTGGAAGAAAAAAAATAAACAATAAGTTATATGTCTAACAGCATCTAAATTAAAAACATCTTCATTTTGAATGTTGAACCATTTTGCAGGATCTTTTTCACCAGTGGATGAAAAACACACTTATGGTACAGAATAATTTCTGCCAAGTTTGACGCATAATAATTCAATCGAGAACTATATGAAACACCAAGGCATAGAATTGATCTAACAAGAAAGTAGGGAAATTATTAAAGTAAACGCTAATACGATTAAGATGCTATTTAATATTGTTAAAATCACATGTTAAGTTATTCTTTGATCAAAGAAAACTAATTACATGGATTTTGTCAATGTCTGCCTTGTTTGACACACCACAATTCAATTATTGATTGCAGGTAACACCAAGGCAGTAAGTTGCAGAGTTTGTTATAAACACTTGCACAATTTGTAGGAACAGCAGATAACTTTTTTGGCAGAACAGATAGAATTCTACAATAAGTTACAA
Nlula_BeeRockCave_G2091 ------GTAGTTCAAATAACTAAAATATTATATATTTTTCAATTAAGGATTAATGTAAAATCAAAGATGTAAACCTAAGGTTTTAATTAGGGATGTGCAGCTGCAGACAACATCATTCCTACCTTATACTATTAAATCTTTATAATAAAAAATTAATATTATTAACAATGATTGTGAGGGATATCTGAAAATTTCCCCGATACACTATAGAAGTTCAAAAACTTCCAGTAAAAATCAAAAATGTTCATTGCATTGATAATTTTTAAATTTTACTATTCAGTTTCTATTAAAAGTATTGCATTGAACCTGCTTTACATTTACACAAAGCAAATAAACTAATCTGCATACACATGAACATCACATGCAAAACAATTCCGATTACCAGATAATAATATTGACTCACCCTTATGAGCCTGTACTTTGGTTCAAATTTCTTTGCATAATCTAATGTGTCGTATATTAGTGCAAAACCTGAAGATTTACCACCTCCAAACTGTGTCCTGAAGCCAAAACAAAACACAACATCAGGCGTAGTTTTATATATTTTAGCTAGTTTTTCTCTTATTTCTGTTTTTGCTACGGATCCTTTACCAGGATGGGTAACATCAACCACCTAGAAGGAAAAAAATAAACAATAAGGTATATGTCTAACAACATCTAAATTAAAAACATCTTCATTTTGAATGTTGAACCATTTTGCAGGATCTTTCTCACCAGTGGATGAAAAACACACTCATGGTACAGAATAATTTCTGCCAAGTTTGACGTATGATAATTCAATGAAGAACTATATGAAACACCAAGGCATAGAATTTATCTAA---GAAAGTAGGGAAATTATTAAAGTAAATGCTAATACGACTAAGATGCTATTTAATATTGTTAAAATCACATGTTAAGTTATTCTTTGATCAAAGAAAACTAATTACATGGATTTTGTCAATGTCTGCCTTGTTTGACACACAACAATTCAATTATTGATTGCAGGTAACACCAAGGCAGTAAGTTGCAAAGTTTGTTATAAACACTTGCACAATTTGTAGGAACAGTAGATAACTTTTTCGGCAGAACAGATAGAATTCTACCAGAGATCAAAA
Nlula_LulaFallsCave_G2084 AAAATTGTAGTTCAAATAACTAAAATATTATATATTTTTCAATTAAGGATTAATGTAAAATCAAGGATGTAAACCTAAGGTTTTAATTAGGGATGTGCAGCTGCAGACAACATCATTCCTACCTTATACTATTAAATCTTTATAATAAAAAATTAATATTATTAACAATGATTGTGAGGGATATCTGAAAATTTCCCCGATACACTATAGAAGTTCAAAAACTTCCAGTAAAAATCAAAAATGTTCATTGCATTGATAATTTTTAAATTTTACTATTCAGTTTCTATTAAAAATATTGCATTGAACCTGCTTTACATTTACACAAAGCAAATAAACTAATCTGCATACACATGAACATCACATGCAAAACAATTCCGGTTACCAGATAATAATATTGACTCACCCTTATGAGCCTGTACTTTGGTTCAAATTTCTTTGCATAATCTAATGTGTCGTATATTAGTGCAAAACCTGAAGATTTACCACCTCCAAACTGTGTCCTGAAGCCAAAACAAAACACAACATCAGGCGTAGTTTTATATATTTTAGCTAGTTTTTCTCTTATTTCTGTTTTTGCTACGGATCCTTTACCAGGATGGGTAACATCAACCACCTAGAAGAAAAAAAATAAACAATAAGGTATATGTCTAACAACATCTAAATTAAAAACATCTTCATTTTGAATGTTGAACCATTTTGCAGGATCTTTCTCATCAGTGGATGAAAAACA--CTCATGGTACAGAATAATTTCTGCCAAGTTTGACGCATGATAATTCAATGAAGAACTATATGAAACACCAAGGCATAGAATTTATCTAA---GAAAGTAGGGAAATTATTAAAGTAAATGCTAATACGACTAAGATGCTATTTAATATTGTTAAAATCACATGTTAAGTTATTCTTTGATCAAAGAAAACTAATTACATGGATTTTGTCAATGTCTGCCTTGTTTGACACACAACAATTCAATTATTGATTGCAGGTAACACCAAGGCAGTAAGTTGCAGAGTTTGTTATAAACACTTGCACAATTTGTAGGAACAGTAGATAACTTTTTCGGCAGAACAGATAGAATTCTACCAGAGATCGAAA
Nmimus_NealsSink_N329 -------TAGTTTAAATAACTAAAATATTACATATTTTTTTATT---GATTAATGTAAAATCAAGGATGTAAACCTAAGGTATTAATTAGGGATGTGCAGTGGCAGACAAT------------------------ATCTTTATAATAAAAAAATAATATTAATAACAATGATTGTGGGGGTTATCTGAAAATTTC--CGATACATTTTAGAAGTTCAAAAACTTCCAGTAAAAATCAAAAATGTTCATTTTATTGATAATCTTTAAATTTTACTCTTCAGTTTCTATTAAAAATATTGCATTGAACCTGCTTGACATTTACACAAAGCAAATAAACGAATCTGCATACACATGAACATCACATGCAAAACAATTCCTGTTACCAGATAATAATAGTGACTCACCCTTATGAGCCTGTACTTTGGTTCAAATTTCTTTGCATAATCTAATGTGTCGTATATTAGTGCAAAACCTGAAGATTTACCACCTCCAAACTGAGTCCTGAAGCCAAAACAAAACACAACATCAGGCGTAGTTTTATATATTTTAGCTAGTTTTTCTCTTATTTCTGTTTTTGCTACGGATCCTTTACCAGGATGGGTAACATCAACCACCTAGAAGAAAAAAAATAAACAATAAGCTATATGTCTAACAACATCTAAATTAAAAACATCTCCATTTTAAATGTTGAACCATTTTGCAGGATCTTTTTCACCAGTGGATGAAAAACACACTTATGGCACAGAATAATTTCTGCCAAGTTTGACGCATAATAATTCAATCGAGAACTATATGAAACACCAAGGCATAGAATTTATATAACAAGAAAGTAGGGAAATTATTAAAGTAAACGCTACTACGACTAAGATGCTATTTAATATTGTTAAAATCACATGTTAAGTTATTCTTTGATTAAAGAAAACTAGTTACATGGATTTTGTCAATGTCTGCCTTGTTTGACACACCACAATTCAATTCTTGATTGCAGGTAACACCAAGGCAGTAAGTTGCAGAGTTTGTTATAAACACTCGCACAATTTGTAGGAACAGTAGATAACTTTTTTGGCAGAACAGATAGAATTCTACAATAAGTTATAA
Nmimus_Straleys_N625 AAAATTCTAGTTTAAATAACTAAAATATTACATATTTTTTTATTAAGGATTAATGTAAAATCAAGGATGTAAACCTAAGGTATTAATTAGGGATGTGCAGTGGCAGACAAT------------------------ATCTTTATAATAAAAAAATAATATTAATAACAATGATTGTGGGGGTTATCTGAAAATTTC--CGATACATTTTAGAAGTTCAAAAACTTCCAGTAAAAATCAAAAATGTTCATTTTATTGATAATCTTTAAATTTTACTCTTCAGTTTCTATTAAAAATATTGCATTGAACCTGCTTTACATTTACACAAAGCAAATAAACGAATCTGCATACACAGGAACATCACATGCAAAACAATTCCTGTTACCAGATAATAATAGTGACTCACCCTTATGAGCCTGTACTTTGGTTCAAATTTCTTTGCATAATCTAATGTGTCATATATTAGTGCAAAACCTGAAGATTTACCACCTCCAAACTGTGTCCTGAAGCCAAAACAAAACACAACATCAGGCGTAGTTTTATATATTTTAGCTAGTTTTTCTCTTATTTCTGTTTTTGCTACGGATCCTTTACCAGGATGGGTAACATCAACCACCTAGAAGAAAAAAAATAAACAATAAGTTATATGTCTAACAACATCTAAATCAAAAACATCTCCATTTTGAATGTTGAACCATTTTGCAGGATCTTTTTCACCAGTGGATGAAAAACACACTTATGGTACAGAATAATTTCTGCCAAGTTTGACGCATAATAATTCAATCGAGAACTATATGAAACACCAAGGCATAGAATTTATATAACAAGAAAGTAGGGAAATTATTAAAGTAAACGCTACTACGACTAAGATGCTATTTAATATTGTTAAAATCACATGTTAAGTTATTCTTTGATCAAAGAAAACTAGTTACATGGATTTTGTCAATGTCTGCCTTGTTTGACACACCACAATTCAATTCTTGATTGCAGGTAACACCAAGGCAGTAAGTTGCAGAGTTTGTTATAAACACTTGCACAATTTGTAGGAACAGTAGATAACTTTTATGTCAGAACAGAAAGAATTCTACATAAAGTTATAA
Nnasicus_CaneyFork_N171 ---------------------------------------------------------------------------------------------------------------------CATAGTTTATATTATTAAATCGTTATAAT---AAATTCTTTTTAATAACAATGATTATGGGGGTTATCTGAAGATTTCCCTGATAATTTCTAGAAATTC--------------------AAAAATGTTCATTTTATTGAT---TTTTAAATTTTACTATTCAGTTTCTATTAAAAATATTGCATTGAACCTGCTTTATGTTTACACAAAGCAAATGAACTAATCTGCATACACTTGAACATCACATGCAAAACAATTTCTGTTACCAGATAATAATATCAACTCACCCTTATGAGCCTGTACTTAGGTTCAAATTTCTTTGCATAATCTAATGTGTCGTATATTAGTGCAAAACCTGAAGATTTGCCACCTCCAAACTGTGTCCTGAAGCCAAAACAAAACACAACATCAGGTGTAGTTTTATATATTTTAGCTAGTTTTTCTCTTATTTCTGTTTTAGCTACAGATCCTTTACCAGGATGGGTAACATCAACCACCTAGAAGAAAAAAAATAAACAATAAGTTATATGTCTAACAGCATCTAAATTAAAAACATCTTCATTTTCAATGTCGAACCATTTTGCAGGATCTTTTTCACCAGTGGATGAAAAACTTACTAATGGTACAGAATAATTTCTGCCAAGTTTGACGCATAATAATTCAATTGAGAACTATATGAAACACCAAGGCATATAATTTATCTAAGAAGAAAGTAGGGAAATTATTAAAGTAAACGCTAATATGACTAAGATGCTATTTGATATTGTTAAAGCCACATGTTAAGTTATTCTTTGATCAAAGAAAACTAATTACATGGATTTTGTCAATGTCTGCCTTGTTTGACACACCACAATTCAATTATTGATTGCAGGTAACACCAAGGCAGTAAGTTGCAGAGTTTGTCATAAACACTTGCACAATTTGTAGGGACAGTGGATAACTTTT------------------------------------
Nnasicus_ConnosteeFalls_N696 GCGGGCCCAGATGGGA-GGCCACAATTTTTGACCATCGTCTAACAAGGACGAGCGGCCAATCAAGGATGTAAGCTTAAGGTTTTAATTAGGGATGAGCAGCTGCAGACAATATTTTACATAGTTTATACTATTAAATCGTTATAATAA--ATTCTTTTTTAATAACAATGATTATGGGGGTTATCTGAAGATTTCCCTGATAATTTCTAGAAATTCAAAAACTTCCAGTAAAAATCAAAAATGTTCATTTTATTGAT---TTTTAAATTTTACTATCCAGTTTCTATTAAAAATATTGCATTGAACCTGCTTTATGTTTACACAAAGCAAATGAACTAATCTGCATACACTTGAACATCACATGCAAAACAATTTCTGTTACCAGATAATAATATCAACTCACCCTTATGAGCCTGTACTTAGGTTCAAATTTTTTTGCATAATCTAATGTGTCGTATATTAGTGCAAAACCTGAAGATTTGCCACCTCCAAACTGTGTCCTGAAGCCAAAACAAAACACAACATCAGGTGTAGTTTTATATATTTTAGCTAGTTTTTCTCTTATTTCTGTTTTAGCTACAGATCCTTTACCAGGATGGGTAACATCAACCACCTAGAAGAAAAAAAATAAACAATAAGTTATACGTCTAACAGCATCTAAATTAAAAACATCTTCATTTTGAATGTTGAACCATTTTGCAGGATCTTTTTCACCAGTGGATGAAAAACACACTTATGGTACAGAATAATTTCTGCCAAGTTTGACGCATAATAATTCAATCGAGAACTATATGAAACACCAAGGCATAGAATTTATCTAACAAGAAAGTAGGGAAATTATTAAAGTAAAAGCTAATATGACTAAGATGCTATTTGATATTGTTAAAATCACATGTTAAGTTATACTTTGATCAAAGAAAACTAATTACACGGATTTTGTCAATGTCTGCCTTGTTTGACACACCACAATTCAATTATTGATTGCAGGTAACACCAAGGCAGTAAGTTGCAGAGTTTGTCATAAACACTTGCACAATTTGTAGAACCCGTGGAAAACCTTTTCGG--------------------------------
Nnasicus_CoweeTrain_N189 ---------------------------------------------------------------------------------------------------------------------CCCAGTTTATACTATTAAATCGTTATAATAAAAAATTAATATTAATATCAATGATTATGGCGGTTATTTGAAGATTTGACTAATAATTTTTAGAAATTC--------------------AAAAATGTTCATTTTATTGAT---TTTTAAATTTTACTATTCAGTTTCTACTAAAAATATTGCATTGAACCTGCTTTATGTTTACACAAAGCAAATGAACTAATCTGCATACACTTGAACATCACACGCAAAACAATTTCTGTTACCAGATAATAATATCAACTCACCCTTATGAGCCTGTACTTAGGTTCAAATTTCTTTGCATAATCTAATGTGTCGTATATTAGTGCAAAACCTGAAGATTTGCCACCTCCAAACTGTGTCCTGAAGCCAAAACAAAACACAACATCAGGCGTAGTTTTATATATTTTAGCTAGTTTTTCTCTGATTTCTGTTTTAGCTACGGATCCTTTACCAGGATGGGTAACATCAACCACCTAGA--AAAACAAACAAACAATAAATTATATGTCTAACAGCATCTAAATTAAAAACATCTTCATTTTGAATGTTGAACCATTTTGCAGAATCTTTTTCACCAGTGGATGAAAAACACACTTATGATACAGAATAATTTCTGCCAAGTTTGACGCATAATAATTCAATCGAGAACTATATGAAACACCAAGGCATAGAATTTATCTAA---GAAAGTAAGGGAATTATTAAAGTAAATGCTAATACGACTAAGATGCTAATTAATATTGTTAAAATCACATGTTAAGTTATTCTTTGATCGAAGAAAACTAATTACATGGATTTTGTCAATGTCTGCCTTGTTTGACACACCACAATTCAATTCTTGATAGCAGGTAACACCAAGGCAGTAAGTTGC--AGTTTGTCATAAACACTTACACAATTTGTAGGAAGAGTGGATAACTTTTTTGGCAGAACAGATAGAATTCTACAATGAAGTAAAA
Npaynei_Grindstaff_N646 AAAATTCCAGT------AACTAAAATA--ACATATTTTTTTATTAAGGATTAATGTAAAATCAAGAATGTAAACCTAAGGTATTAATTAGGGATGTGCAGTAGCAGACATG---------------------------TTTATAATAAAAAAATAATATTAATAACAGTGATTGTGGGGGTTATCTGTAAATTTC--CGATACATTTTAGAAGTTCAAAAACTTCCTGTAAAAATAAAAAATGTTCATTTTATTGATAATTTTTAAATTTTTCTCTTCAGTTTCTTT-AAAAATATTGCATTGCACCTGCTTTACATTTACACAAAGCAAATAAACGAATCTGCATACACACGAACATCACATGCAAAACAATTCCTGTTACCAGATAATAATATTGACTCACCCTTATGAGCCTGTACTTGGGTTCAAATTTCTTTGCATAATCTAATGTGTCGTATATTAGTGCAAAACCTGAAGATTTACCACCTCCAAACTGTGTCCTGAAGCCAAAACAAAACACAACATCAGGCGTAGTTTTATATATTTTAGCTAGTTTTTCTCTTATTTCTGTTTTTGCTACGGATCCTTTACCAGGATGGGTAACATCGACCACCTAGAAGAATAAAAATTAACAATAAGTTATATGTCTAACAACATCTAAATTAAAAACATCTTCATTTTGAATGTT-AACCATTTTGAAGGATCTTTTTCACCAGTGGATGAAAAACACACTTATGGTACAGAATAATTTCTGCCAAGTTTGACGCATAATAATTCAATCGAGAACTATATGAAACACCAAGGCATAG----TATATAACAAGAAAGTAGGGAAATTATCAAAGTAAACGCTAATACGACTAAGATGCTATTTAATATTGTTAAAATCACATGTTAAGTAATTCTTTGATCAAAGAAAACCAATTACATTGATTTTGTCAATGTCTGCCTTGTTTGACACACCACAAATCAATTCTTGATTGCAGGTAACACCAAGGCAGTAAGTTGCAGAGTTTGTTATAAACACTTGCACAATTTGTAG------------------------------------------------------
Npaynei_NorrisDamCave_N348 -------------------------------------------------------------------------------------------------------------------------------------------------------------------------------------------------------------------------------------------------------------------------------------------------------------------------------------AGCAAATAAACGAATCTGCGTACACACGAACATCACATGCAAAACAATTCCTGTTACCAGATAATAATATTGACTCACCCTTATGAGCCTGTACTTGGGTTCAAATTTCTTTGCATAATCTAATGTGTCGTATATTAGTGCAAAACCTGAAGATTTACCACCTCCAAACTGTGTCCTGAAGCCAAAACAAAACACAACATCAGGCGTAGTTTTATATATTTTAGCTAGTTTTTCTCTTATTTCTGTTTTTGCTACGGATCCTTTACCAGGATGGGTAACATCGACCACCTAGAAGAATAAAAATTAACAATAAGTTATATGTCTAACAACATCTAAATTAAAAACAACTTCATTTTGAATGTTGAACCATTTTGAAGGATCTTTTTCACCAGTGGATGAAAAACACACTTATGGTACAGAATAATTTCCGCCAAGTTTGACGCATAATAATTCAATCGAGAACTATATGAAACACCAAGGCATAG----TATATAACAAGAAAGTAGGGAAATTATCAAAGTAAACGCTAATATGACTAAGATGCTATTTAATATTGTTAAAATCACATGTTAAGTTATTCTTTGATCAAAGAAAACCAATTACATGGATTTTGTCAATGTCTGCCTTGTTTGACACACCACAAATCAATTCTTGATTGCAGGTAACACCAAGGCAGTAAGTTGCA-----------GAGCACTTGCACAATTTGTAGGAACAGTGGATAACTTATTTAACAGTACAGCCAAAATC------------CTAA
Npaynei_UnakaMtns_N943 ---------------------------ATATATATTTTTTTATTAAGGATTAATGTAAAATCAAGGATGTAAACCTAAGGTATTAATTAGGGATGTGCAGTGGCAGACA-------------------------------TATAATAAAAAAATAATATTAATAACAATGATTGTGGGGGTTATCTGAAAATTTC--AGATACATTTTAGAAGTTCAAAAACTTCCTGTAAAAATAAAAAATGTTCATTTTATCGATAATTTTGAAATTTTTCTCTTCAGTTTCTTT-AAAAATATTGCATTGAACCTGCTTTACATTTACACAAAGCAAATAAACGAATCTGCGTACACACGAACATCACATGCAAAACAATTCCTGTTACCAGATAATAATATCGACTCACCCTTATGAGCCTGTACTTGGGTTCAAATTTCTTTGCATAATCTAATGTGTCGTATATTAGTGCAAAACCTGAAGATTTACCACCTCCAAACTGTGTCCTGAAGCCAAAACAAAACACAACATCAGGCGTAGTTTTATATATTTTAGCTAGTTTTTCTCTTATTTCTGTTTTTGCTACGGATCCTTTACCAGGATGGGTAACATCGACCACCTAGAAGAATAAAAATAGACAATAAGTTATATGTCTAACAACATCTAAATTAAAAACATCTTCATTTTGAATGTTGAACCATTTTGCAGGATCTTTTTCACCAGTGGATGAAAAACACACTTATGGTACAGAATAATTTCTGCCAAGTTTGACGCATAATAATTCAATCGAGAACTATATGAAACACCAAGGCATAGAATTTATATAACAAGAAAGTAGGGAAATTATTAAAGTAAACGCTAATACGACTAAGATGCCATTTAATATTGTTAAAATCACATGTTAAGTTATTCTTTGATCAAAGAAAACCAATTACATGGATTTTGTCAATGTTCGCCTTGTTTGACACACCACAATTCAATTCTTGATTGCAGGTAACACCAAGGCAGTATGTTGCAGAGTTTGTTATAAACACTTGCACAATTTGTAGGAACAGTAGATAACTTT-------------------------------------
Npecki_HurricaneMazeCave_G2100 AATACTGCACCTGTTGTATTCACAGTATTAAA--------------------ACTAAAAATAGACAATACA---------------------GTAAGCAAATGCCATGGCTA-----CTCAGTTTATACCATTAAACCTGGATAATAAAAAATTAACCTTGACAACAACGATTATG-GGGTAATCTAAAGATTCCCCCGATAACATTTAGAAACACAAAAATTTACAGTAAAAAT-AACAATGTGGAATTTATTAATTATTTTTAAACTTTCCTATTCAGTTTCTATT-AAAATATTGCATTGGACCTGCTTTATGTGTACACAATGCAAGTAAACTAATCTGCGTACACATG---ACCACATGCAAAATA----CAGTTACCAGAAAAGAACACCGACTCACCCTTATGAGCCTGTACTTTGGTTCAAATTTCTTTGCATAATCTAATGTGTCGTATATTAGTGCAAAACCTGAAGATTTGCCACCTCCAAACTGTGTCCTGAAGCCAAAACAAAACACAACATCAGGCGTAGTTTTATATATTTTAGCTAGTTTTTCTCTTATTTCTGTTTTAGCTACAGATCCTTTACCAGGATGGGTAACATCAACCACCTAGAAGAAAGAAAAAAAATATTAAGTCATACGTATAACAGCGCCTATATTAAAAACACCTCCATTTTGAATGTTGAACCAATTTGCAGAATCTTTTTCACCAGCGGATGAAAAACATGCTCACGGCACAGAATATTTTCTGCCAAGTTTGACGCATAATAATTCAATCGAGAACTATATGAAACACCAAGGCATAGAGTTTATCTAACCAGAAAGTAGGGAAATTATTAAAGTAGGCATTAACATGACTAAGATGCTATTTAACAGTGTCAAAATCACACATTAAGTTATTCTTTGATCAAAGAAAACCAATTATATG-ATTTTTTCAATGTTTGCCATGTTTGACACACCACAATTCAATTATTGATTGCAGGTAACACCAAGGCAGTA----------------------------------------ACCAGTAAATAACTTTTTGGGCAGGACAGATAGAATTCCACAATAAGTTATAG
Npecki_Monteagle_N062 AATGCTGCACATGTTGTATTCAAAGTATTAAA--------------------TCTAAGAATAGATAATACA---------------------GCAAGCAAATGCCATGGCTATTTGGCTCAGTTCATACTATTTAATCTGTATAATAAAAAATTAACCTTGACAACAATGATTATG-GGGTAATCTGAAGATTCCCCCAATAATATTTAGAAATACTTTAATTTACAGTAAAAAT-AACAATGTTGAATTTATTAATTATTTTTGAACTTTCTTGTTCTAT------TAAAAATGTTGCATTGGACCTGCTTTATGTGTACACAATGCAAGTAAACTAATCTGAGTACACATG---ATCACATGCAAAATA----CAGTTACCAGAAAAGAACACCGACTCACCCTTATGAGCCTGTACTTTGGTTCAAATTTCTTTGCATAATCTAATGTGTCGTATATTAGTGCAAAACCTGAAGATTTGCCACCTCCAAACTGTGTCCTGAAGCCAAAACAAAACACAACATCAGGCGTAGTTTTATATATTTTAGCTAGTTTTTCTCTTATTTCTGTCTTAGCTACGGATCCTTTACCAGGATGGGTAACATCAACCACCTAGAAGAGGAAAAAAAAATATCAAGTCATACGTATAACAGCGCCTATATTAAAAACATCTCCATTTTGAATGTTGAACCAATTTGCAGGATCTTTTTCACCAGCGGATGAAAAACACGCTCATGGCACAGAATATTTTCTGCCAAGTTTGACGCATAATAATTCAATCGAGAACTATATGAAACACCAAGGCATAGAGTTTATCTAACCAGAAAGTAGGGAAATTATTAAAGTAGGCATCAACATGACTAAGATGCTATTTAACAGTGTTAAAATCACACATTAAGTTATTCTTTGATCAAAGAAAACCAATTATATG-ATTTTTTCAATGTTTGCCCTGTTTGACACACCACAATTCAATTATTGATTGCAGGTAACACCAAGGCAGTA----------------------------------------ACCAGTAAATAACTTTTTGGGCAGGACAGATAGAATTCCACAATAAGTTAGAG
Nperlakyi_SChimneys_N1079 ---GCTTTCGTCTAAATAAGTAAAAGATTGAATGTTTCTATATAGATGTTTGGTATCAAATCAAGGACGAAATTCGCAAATTCTGGTTATAAATGTACATTAGAACAAGACATGACCTCAAGGTAATACTACAATATCTTTATAATAAAAAATTAATATTAATAACAATGATTGTGGGGGTTATCTGAAAATTTCCCTGA--CATTTTAGAAATTCAAAAACTTCCAGTAAAAATCAAAAATGTTCATTTCATTGATAAC-------TTTTACTCTTCAGTTTCTATTAAAAATATTGCATTGAACCTGCTTTACATTTACAT------------------TGCATACGCAAGAACATCACATGCAAAACAATTCCTGTTACCAGATAATAATATTGACTCACCCTTATGAGCCTGTACTTTGGTTCAAATTTCTTTGCATAATCTAATGTGTCGTATATTAGTGCAAAACCTGAAGATTTACCACCTCCAAACTGTGTCCTGAAGCCAAAACAAAACACAACATCAGGCGTAGTTTTATATATCTTAGCTAGTTTTTCTCTTATTTCTGTTTTAGCTACGGATCCTTTACCAGGATGGGTAACATCAACCACCTAGAAGAAAAAAAATAAACAATAAGTTATATGTCTAACAGCATCTAAATTAAAAACGTCTTCATTTTGAATGTTGAACCATTTTGCAGGATCTTTTTCACCAGTGGATGAAAAACACACTTACAGTACAGAATAATTTCTGCCAAGTTTGACGCATAATAATTCAATCGAGAACTATATGAAACACCAAGGCATAGAATTTACCTAACAAGAAAGTAGGGAAATTATTAAAGTAAACGCTAATACGACTAAGATGCTATTTAATATTGTTAAAATCACATGTTAAGTTATTCTTTGATCAAAGAAAACTAATCACATGGATTTTGTCAATGTCCGCCTTGTTTGACACACCACAATTCAATTACTGATTGCAGGTAACACCAAGGCAGTAAGCTGCAGAGTTTGTTATAAACACCTGCACAATTTGTAGGAACAGTAGATAACTTTTTTGACAGAACAGATAGAATTCTACAATAAGTTATAA
Nperlakyi_SChimneys_N1080 AAAGCTTTCGTCTAAATAAGTAAAAGATTGAATGTTTCTATATAGATGTTTGGTATCAAATCAAGGACGAAATTCGCAAATTCTGGTTATAAATGTACATTAGAACAAGACATGACCTCAAGGTAATACTACAATATCTTTATAATAAAAAATTAATATTAATAACAATGATTGTGGGGGTTATCTGAAAATTTCCCTGA--CATTTTAGAAATTCAAAAACTTCCAGTAAAAATCAAAAATGTTCATTTCATTGATAAC-------TTTTACTCTTCAGTTTCTATTAAAAATATTGCATTGAACCTGCTTTACATTTACAT------------------TGCATACGCAAGAACATCACATGCAAAACAATTCCTGTTACCAGATAATAATATTGACTCACCCTTATGAGCCTGTACTTTGGTTCAAATTTCTTTGCATAATCTAATGTGTCGTATATTAGTGCAAAACCTGAAGATTTACCACCTCCAAACTGTGTCCTGAAGCCAAAACAAAACACAACATCAGGCGTAGTTTTATATATCTTAGCTAGTTTTTCTCTTATTTCTGTTTTAGCTACGGATCCTTTACCAGGATGGGTAACATCAACCACCTAGAAGAAAAAAAATAAACAATAAGTTATATGTCTAACAGCATCTAAATTAAAAACGTCTTCATTTTGAATGTTGAACCATTTTGCAGGATCTTTTTCACCAGTGGATGAAAAACACACTTACAGTACAGAATAATTTCTGCCAAGTTTGACGCATAATAATTCAATCGAGAACTATATGAAACACCAAGGCATAGAATTTACCTAACAAGAAAGTAGGGAAATTATTAAAGTAAACGCTAATACGACTAAGATGCTATTTAATATTGTTAAAATCACATGTTAAGTTATTCTTTGATCAAAGAAAACTAATCACATGGATTTTGTCAATGTCCGCCTTGTTTGACACACCACAATTCAATTACTGATTGCAGGTAACACCAAGGCAGTAAGCTGCAGAGTTTGTTATAAACACCTGCACAATTTGTAGGAACAGTAGATAACTTTTTTGACAGAACAGATAGAATTCTACAATAAGTTATAA
Nreclusus_Clingmans_N252 AAAATTCTAGTTCAAATAACTAAAATATTATATATTTTTTAATTAAGGACTAATGTAAAATCAAGGATGTAAACCAAAGGTTTTAATTAGGGATGTGCAGCTGCAGACAAA-TCATTCCCACCTTATACTGTTAAATCTTTATAATAAAAAATTAATATTAATAACAATGATTGTGGGGGTTATCTGAAAATTTCCCTGATACAATTCAGAAGTTCAAAAACTTCCAGTAAAAATCAAAAATGTTCATTGTATTGATAATTTTTAAATTTTACTATTCAGTTTCTATT-AAAATATTGCATTTAACCTGCTTTACATTTACACAAAGCAAATAAACTAATCTGCATACACATTAACAT---ATGCGAAACAATTCCTGTTACCAGATGATAATATTGACTCACCCTTATGAGCCTGTACTTTGGTTCAAATTTCTTTGCATAATCTAATGTGTCGTATATTAGGGCAAAACCTGAAGATTTACCACCTCCAAACTGTGTCCTGAAGCCAAAACAAAACACAACATCAGGCGTAGTTTTATATATTTTAGCCAATTTTTCTCTTATTTCTGTTTTTGCTACGGATCCTTTACCAGGATGGGTAACATCAACCACCTAAAAGAAAAAATATAAACAATAAGTTATATGTCTAACAACATCTAAATCAAAAACATCTTCATTTTAAATGTTGAACCATTTTGCAGGATCTTTTTCACCAGTGGATGAAAAACACACTTATGGTACAGAATAATTTCTGCCAAGTTTGACGCATAATAATTCAATTGAGAACTATATGAAACACCAAGGCATAGAATTTATCTAACAAGAAAGTAGGGAAATTATTAAAGTAAACGCTAATATGACTAAGATGCTATTTAATACTGTTAAAATCACACGTTACGTAATTCTTTCAACAAAGAAAACTAATCACATGGATTTTGTTAATGTCTGCCTTGTTTGACACACCACAATTCAATTATTGATTGCAGGTAACACCAAGGCAGTAAGTTGC--AGTTTGTTATAAACACTTGCACAATTTGTAGGAACAGTAGATAACTTTTTTGGCAGAACAGAT--AATTCT--------------
Nreclusus_Newfound_N259 -------------TCATAACTAAAATATTATATATATTTTTATTAAGGATTAATGTAAAATCAAGGATGTAAACCTAAGGTTTTAATTAGGAATGTGCAGCTGCAGACAATATCATTCCCACCTTATACTGTTAAATCTTTATAATAAAAAATTAATATTAATAACAATGATTGTGGAGGTTATCTGAAAATTTCCCCGATACAATTCAGAAGTTCAAAAACTTCCAGTAAAAATCAAAAATGTTCATTGTATTGATAATTTTTAAATTTTACTATTCAGTTTCTATTAAAAATATTGCATTTAACCTGCTTTACATTTACACAAAGCAAATAAACTAATCTGCATACACATGAACAT---ATGCGAAACAATTCCTGTTACCAAATGATAATATTGACTCACCCTTATGAGCCTGTACTTTGGTTCAAATTTCTTTGCATAATCTAATGTGTCGTATATTAGTGCAAAACCTGAAGATTTACCACCTCCAAACTGTGTCCTGAAGCCAAAACAAAACACAACATCAGGCGTAGTTTTATATATTTTAGCTAATTTTTCTCTTATTTCTGTCTTTGCTACGGATCCTTTACCAGGATGGGTAACATCAACCACCTACAAGAAAAAATATAAACAATAAGTTATATGTCTAACAACATCTAAATTAAAAACATCTTCGTTTTGAATGTAGAACCATTTTGCAGGATCTTTTTCACCAGTGGATGAAAAACACACTTATGGTACAGAATAATTTCTGCCAAGTTTGACGCATAATAATTCAATCGAGAACTATATGAAACACCAAGGCATAGAATTTATCTTACAAGAAAGTAGGGAAATTATTAAAGTAAACGCTAATACGACTAACATGCTATTTAATACTGTTAAAATCACACGTTACGTAATTCTTTCATCAAAGAAAACTAATTACATGGATTTTGTCAATGTCTGCCTTGTTTGACACACCACAATTCAATTATTGATTGCAGGTAACACCAAGGCAGTAAGTTGCAGAGTTTGTTATAAACACTTGCACAATTTGTAGGAACAGTAGATAACTTTTTTGGCATAACAGAT----------------------
Nreclusus_Noland_N1051 ------------------------------------------------------------------ATGTAAACCTAAGGTTTTAATTAGGGATGTGCAGTGGCAGACAAT------------------------ATCTTTATAATAAAAAATTAATATTAATAACAATGATTGTGCGGGTTATCTGAAAATTTTGTTGATACATTTTAGAAGTTCAAAAACTTCCAGTAAAAATCAAAAATGTTCATTTCATTGATAATTTTTAAATTTTACTCTTCAGTTTCTATTAAAAATATTGCATTGAACCTGCTTTACATTTACACAAAGCAAATAAACAAATCTGCATACACATGAACATCCCATGGAAAAAAATTCCTGTTACCAGATAATAATATTGACTCACCCTTATGAGCCTGTACTTTGGTTCAAATTTCTTTGCATAATCTAATGTGTCGTATATTAGGGCAAAACCTGAAGATTTACCACCTCCAAACTGTGTCCTGAAGCCAAAACAAAACACAACATCAGGCGTAGTTTTATATATTTTAGCCAATTTTTCTCTTATTTCTGTTTTTGCTACGGATCCTTTACCAGGATGGGTAACATCAACCACCTAGAAGAAAAAATATAAACAATAAGTTATATGTCTGACAACATCTAAATTAAAAACATCTTCATTTTAAATGTTGAACCATTTTGCAGGATCTTTTTCACCAGTGGATGAAAAACACACTTATGGTACAGAATAATTTCTGCCAAGTTTGACGCATAATAATTCAATCGAGAACTATATGAAACACCAAGGCATAGAATTTATCTAACAAGAAAGTAGGGAAATTATTAAAGTAAACGCTAATACGACTAAGATGCTATTTAATATTGTTAAAATCACACGTTACGTAATTCTTTCATCAAAGAAAACTAATTACATGGATTTTGTCAATGTCTGCCTTGTTTGACACACCACAATTCAATTAT-----------------------------------------------------------------------------------------------------------------------
Nreclusus_Smokemont_N1020 -----------------------------------------ATTAAGGATTAATGTAAAATCAAGGATGTAAACCTAAGGTTTTAATTAGGGATGTGCTGCTGCAGACAATATCATTCCCACCTTATACTGTTAAATCTTTATAATAAAAAATTAATATTAATAACAATGATTGTGGGGGTTATCTGAAAATTTCCCTGATACAATTCAGAAGTTCAAAAACTTCCAGTAAAAATCAAAAATGTTCATTGTATTGATAATTTTTAAATTTTACTATTCAGTTTCTATTAAAAATATTGCATTTAACCTGCTTTACATTTACACAAAGCAAATAAACTAATCTGCATACACATGAACAT---ATGCGAAACAATTCCTGTTACCAGATAATAATATTGACTCACCCTTATGAGCCTGTACTTTGGTTCAAATTTCTTTGCATAATCTAATGTGTCGTATATTAGGGCAAAACCTGAAGATTTACCACCTCCAAACTGTGTCCTGAAGCCAAAACAAAACACAACATCAGGCGTAGTTTTATATATTTTAGCTAATTTCTCTCTTATTTCTGTTTTTGCTACGGATCCTTTACCAGGATGGGTAACATCAACCACCTAGAAGAAAAAATATAAACAATAAGTTATATGTCTAACAACATCTAAATTAAAAACATCTTCATTTTCAATGTTGAACCATTTTGCAGGATCTTTTTCACCAGTGGATGAAAAACACACTTATGGTACAGAATAATTTCTGCCAAGTTTGACGCATAATAATTCAATCGAGAACTATATGAAACACCAAGGCAAAGAATTTATCTAACAAGAAAGTAGGGAAATTATTAAAGTAAACGCTAATACGACTAAGATGCTATTTAATATTGTTAAAATCACATGTTACGTAATTCTTTGATCAAAGAAAACTAATTACATGGATTTTGTCAATGTCTGCCTTGTTTGACACACCACAATTCAATTATTGATTGCAGGTAACACCAAGGCAGTAAGTTGCAGAGTTTGTTATAAACACTTGCACAATTTGTAGGAACAGTAGATAACTTTTTTGGCATAACAGATAGAATTCTACAATAAGTTATAA
Nroanensis_IngramBranch_N926 GAAATGTGAGTGCACATGACTAAATTATTAAATTTTCTTCT-----------ATAAAAAATTCAGCAAAAGTACTTTAATTTTCAGTCAGGGATGTGCAGTGGCAGACATC---------------------------TTGATAATAAAAAAATAATATTAATAACAATGA----------TATCTGAAAATTTC--CGATACATTTTAGAAGTTCAAAAACTTCCTGTAAAAATAAAAAATGTTCATTTTATTGATAATTTTTAAATTTTTCTCTTCAGTTTCTTT-AAAAATATTGCATTGAACCTGCTTTACATTTACACAAAGCAAATAAACGAATCTGCATACACACGAACATCACATGCAAAACAATTCCTGTTACCAGATAATAATATTGACTCACCCTTATGAGCCTGTACTTGGGTTCAAATTTCTTTGCATAATCTAATGTGTCGTATATTAGTGCAAAACCTGAAGATTTACCACCTCCAAACTGTGTCCTGAAGCCAAAACAAAACACAACATCAGGCGTAGTTTTATATATTTTAGCTAGTTTTTCTCTTATTTCTGTTTTTGCTACGGATCCTTTACCAGGATGGGTAACATCGACCACCTAGAAGAATAAAAATAAACAATAAGTTATATGTCTAACAACATCTAAATTAAAAACATCTTCATTTTGAATGTTGAACCATTTTGCAGGATCTTTTTCACCAGTGGATGAAAAACACACTTATGGTACAGAATAATTTCTGCCAAGTTTGACGCATAATAATTCAATCGAGAACTATATGAAACACCAAGGCATAGAATTTATATAACAAGAAAGTAGGGAAATTATTAAAGTAAACGCTAATATGACTAAGTTGCTATTTAATATTGTTAAAATCACATGTTAAGTTATTCTTTGATCAAAGAAAACTAATTACATGGATTTTGTCAATGTCTGCCTTGTTTGACACACCACAATTCAATTCTTGATTGCAGGTAACACC------------------------------------------------------------------------------------------------------
Nroanensis_N_CarversGap_N928 AAAATTCTAGT------AACTAAAATAACATATATTTTTTTATTAAGGATTA--------------ATGTAAACCTAAGGTATTAATTAGAGATGTGCAGTGGCAGACA-------------------------------TATAATAAAAAAATAATATTAATAACAATGATTGTGGGGGTTATCTGAAAATTTC--CGATATATTTTAGAAGTTCAAAAACTTCCTGTAAAAATAAAAAATTTTCATTTCATTGATAATTTTAAAATTTTTCTCTTCAGTTTCTTT-AAAAATATTGCATTGAACCTGCTTTACATTTACACAAAGCAAATAAACGAATCTGCGTACACACGAACATCACATGCAAAACAATTCCTGTTACCAGATAATAATATTGACTCACCCTTATGAGCCTGTACTTGGGTTCAAATTTCTTTGCATAATCTAATGTGTCGTATATTAGTGCAAAACCTGAAGATTTACCACCTCCAAACTGTGTCCTGAAGCCAAAACAAAACACAACATCAGGCGTAGTTTTATATATTTTAGCTAGTTTTTCTCTTATTTCTGTTTTTGCTACGGATCCTTTACCAGGATGGGTAACATCGACCACCTAGAAGAATAAAAATAAACAATAAGTTATATGTCTAACAACATCTAAATTAAAAACATCTTCATTTTGAATGTTGAACCATTTTGCAGGATCTTTTTCACCAGTGGATGAAAAACACACTTATGGTACAGAATAATTTCTGCCAAGTTTGACGCATAATAATTCAATCGAGAACTATATGAAACACCAAGGCATAGAATTTATATAACAAGAAAGTAGGGAAATTATTAAAGTAAACGCTAATACGACTAAGATGCCATTTAATATTGTTAAAATCACATGTTAAGTTATTCTTTGATCAAAGAAAACCAATTACATGGATTTTGTCAATGTCTGCCTTGTTTGACACACCACAAATCAATTCTTGATTGCAGGTAACACCAAGGCAGTAAGTTGCAGAGTTTGTTATAAACACTTGCACAATTTGTAGGAACAGTAGATAACTTTTTTGACAGAACAGATAGAATTCTACAATAAGTTATAA
Nroanensis_RoanHighBluff_N762 AAAATTCTAGT------AACTAAAATAACATATATTTTTTTATTAAGGATTAATGTAAAATCAAGGATGTAAACCTAAGGTATTAATTAGAGATGTGCAGTGGCAGACA-------------------------------TATAATAAAAAAATAATATTAATAACAATGATTGTGGGGGTTATCTGAAAATTTC--CGATACATTTTAGAAGTTCAAAAACTTCCTGTAAAAATAAAAAATGTTCATTTCATTGATAAT-------TTTTTCTCTTCAGTTTCTTT-AAAAATATTGCATTGAACCTGCTTTACATTTACACAAAGCAAATAAACGAATCTGCGTACACACGAACATCACATGCAAAACAATTCCTGTTACCAGATAATAATATTGACTCACCCTTATGAGCCTGTACTTGGGTTCAAATTTCTTTGCATAATCTAATGTGTCGTATATTAGTGCAAAACCTGAAGATTTACCACCTCCAAACTGTGTCCTGAAGCCAAAACAAAACACAACATCAGGCGTAGTTTTATATATTTTAGCTAGTTTTTCTCTTATTTCTGTTTTTGCTACGGATCCTTTACCAGGATGGGTAACATCGACCACCTAGAAGAATAAAAATAAACAATAAGTTATATGTCTAACAACATCTAAATGAAAAACATCTTCATTTTGAATGTTGAACCATTTTGCAGGATCTTTTTCACCAGTGGATGAAAAACACACTTATGGTACAGAATAATTTCTGCCAAGTTTGACGCATAATAATTCAATCGAGAACTATATGAAACACCAAGGCATAGAATTTATATAACAAGAAAGTAGGGAAATTATTAAAATAAACGCTAATACGACTAAGATGCTATTTAATATTGTTAAAATCACATGTTAAGTTATTCTTTGATCAAAGAAAACCAATTACATGGATTTTGTCAATGTCTGCCTTGTTTGACACACCACAAATCAAATCTTGATTGCAGGTAACACCAAGGCAGTAAGTTGCAGAGTTTGTTATAAACACTTGCACAATTTGTAGGAACAGTAGATAACTTTCTAGACAGAACAGATAGAATTCTACAATAAGTTATAA
Nsheari_BaldRiver_N1168 AAAATTCTAGTTAAAATAACTAAAATATTATGTATTTTTTTATTAAGGATTAATGTAAAATCAAGGATGCAAACCTAAGGTTTTAATTAGGGATGTGCG-CTGCAGACAATATCATTCCTACCTTATACTGTTAAATCTTTATAATAAAAAATTAATATTAATAACAATGATTGTGGGGGTTATCTGAAAATTTCCCTGATACACCTCAGAAGTTCAAAAACTTCCAGTAAAAATCAAAAATATTTATTGTATTGATCATTTTTAAATTTTACTATTCAGTTTCTATTAAAAATATTGCATTTAACCTGCTTTACATTTACACAAAGCAAATAAACTAATC---------------------TGCAAAACAATTCCTGTTACCAGATGATAATATCGACTCACCCTTATGAGCCTGTACTTTGGTTCAAATTTCTTTGCATAATCTAATGTGTCGTATATTAGGGCAAAACCTGAAGATTTACCACCTCCAAACTGTGTCCTGAAGCCAAAACAAAACACAACATCAGGCGTAGTTTTATATATTTTCGCTAATTTTTCTCTTATTTCTGTTTTTGCTACGGATCCTTTACCAGGATGGGTAACATCAACCACCTAGAAGAAAAAATGTAAACAATAAGTTATATGTCTAACGTCATCTAAATTAAAAACATCTTCATTTTAAATGTTGAACCATTTTGCAGGATCTTTTTCACCAATGGATGAAAAACACACTTATGGTACAGAATAATTTCTGCCAAGTTTGACGCATAATAATTCAATCGAGAACTATATGAAACACCAAGGCATAGAATTTATCTAACAAGAAAGTAGGGAAATTATTAAAGTAAACGCTAATACGACTAAGATGCTATTTAATATTGTTAAAATCACATGTTAAGTAATTCTTTGATCAAAGAAAACTAATTACATGGATTTTGTCAATGTCTGCCTTGTTTGACACACCACAATTCAATTATTGATTGCAGGTAACACCAAGGCAGTAAGTTGCAGAGTTTGTTATAAACACTTGCACAATTTGTAGGAACAGTAGATAACTTTTTTGGCAGAACAGATATAATTCTACAATAAGTTATAA
Nsheari_Cohutta_N826 AAAATTCTAGTTAAAATAACTAAAATATTATGTATTTTTTTATTAAGGATTAATGTAAAATCAAGGATGTAAACCTAAGGTTTTAATTAGGGATGTGCG-CTGCAGACAATATCATTCCTACCTTACACTGTTAAATCTTTATAATAAAAAATTAATATTAATAACAATGATTGTGTGGGTTATCTGAAAATCTC--CGATACACCTCAGAAGTTA------------------------ATGTTTATTGTATTGATGATTTTTAAATTTTACTATTCAGTTTCTATTAAAAATATTGCATTTAACCTGCTTTACATTTACACAAAGCAAATAAACTAATCTGCATACATATGAACAT---ATGCAAAACAATTCCCGTTACCAGATGATAATATCGACTCACCCTTATGAGCCTGTACTTTGGTTCAAATTTCTTTGCATAATCTAATGTGTCGTATATTAAGGCAAAACCTGAAGATTTACCACCTCCAAACTGTGTCCTGAAGCCAAAACAAAACACAACATCAGGCGTAGTTTTATATATTTTCGCTAATTTTTCTCTTATTTCTGTTTTTGCTACGGATCCTTTACCAGGATGGGTAACATCAACCACCTAGAAGAAAAAATATAAACAATAAGTTATATGTCTAACAACATCTAAATTAAAAACATCTTCATTTTAAATGTTGAATCATTTTGCAGGATCTTTTTCACCAGTGGATGAAAAACACACTTATGGTACAGAATAATTTCTGCCAAGTTTGACGCATAATAATTCAATCGAGAACTATATGAAACACCAAGGCATAGAATTTATCTAACA----AGCAGGGAAATTATTAAAGTAAACGCTAATACGACTAAGATGCTATTTAATATTGTTAAAATCACATGTTAAGTAATTCTTTGATCAAAGAAAACTAATTACACGGATTTTGTCAATGTCTGCCTTGTTTGACACACCACAATTCAATTATTGACTGCAGGTAACACCAAGGCAGTAAGTTGCTGAGTTTGTTATAAACACTTGCACAATTTGTAGGAACAGTAGATAACTTTTTTGGCAGAACAGATATAATTCTACAATAAGTTATAA
Nsheari_JoyceKilmer_N092 --------------------------------------------------------------------------------------TTAGGGATGTGCG-CTGCAGACAATATCATTCCTACCTGATACTGTTAAATCTTTATAATAAAAAATTAAAATTAATAACAATGATTGTGGGGGTTATCTGAAAATTTCCCTGATACACCTCAGAAGTTCAAAAACTTCCAGTAAAAATCAAAAATGTTCATTGTATTGATCATTTTTAAATTTTACTATTCAATTTCTATTAAAAATATTGCATTTAACCTGCTTTACATTTACACAAAGCAAATAAACTAATCTGCATACACATGAACAT---ATGCAAAACAATTCCTGTTACCAGATGATAATATCGACTCACCCTTATGAGCCTGTACTTGGGTTCAAATTTCTTTGCATAATCTAATGTGTCGTATATTAGGGCAAAACCTGAAGATTTACCACCTCCAAACTGTGTCCTGAAGCCAAAACAAAACACAACATCAGGCGTAGTTTTATATATTTTCGCTAATTTTTCTCTTATTTCTGTTTTTGCTACGGATCCTTTACCAGGATGGGTAACATCAACCACCTAGAAGAAAAAAGATGAACAATAAGTTATATATCTAACAACATCTAAATTAAAAACATCTTCATTTTGAATGTTGAACCATTTTGCAGGATCTTTTTCACCAGCGGATGAAAAACACACTTATGGTACAGAATAATTTCTGCCAAGTTTGACGCATAATAATTCAATCGAGAACTATATGAAACACCAAGGCATAGAATTTATCTAACAAGAAAGTAGGGAAATTATTAAAGTAAACGCTAATACGACTAAGATGCTATTTAATATTGTTAAAATCACACGTTAAGTAATTCTTTGATCAAAGAAAACTAATTACATGGATTTTGTCAATGTCTGCCTTGTTTGACACACCACAATTCAATTATTGATTGCAGGTAACACCAAGGCAGTAAGTTGCAGAGTTTGTTATAAACCCTTGCACAATTTGTAGGAACAGTGGATAACTTTTTTGGCAGAACAGATATAATTCTACAATAAGTTATAA
Nsilvanus_Elijay_N395 AAAATTCTAGTTCAAATAACTAAAATATTTTATATTTTTTTATTAAGGATTAATGTAAAATCAAGGATGTAAACCTAAGGTATTAATTAGGGATGTGCAGTGGCAGACAAT------------------------ATCTTTATAATAAAAAAATAATATTAATAACAATGATTGTGGGGGTTATCTGAAAATTTC--CGATACATTTTAGAAGTTCAAAAACTTCCAGTAAAAATCAAAAATGTTCATTTTATTGATAAT-------TTTTACCCTTCAGTTTCAATTAAAAATATTGCATTGAACCTGCTTTACATTTACACAAAGCAAATAAACGAATCTGCATACACATGAACAT---ATGCAAAACAATTCCTGTTACCAGATAATAATATTGACTCACCCTTATGAGCCTGTACTTTGGTTCAAATTTCTTTGCAAAATCTAATGTGTCGTATATTAGTGCAAAACCTGAAGATTTACCACCTCCAAACTGTGTCCTGAAGCCAAAACAAAACACAACATCAGGCGTAGTTTTATATATTTTAGCTAGTTTTTCTCTTATTTCTGTTTTTGCTACGGATCCTTTACCAGGATGGGTAACATCAACCACCTAGAAGAAAATAAATAAACAATAAGTTATATGTCTAACAACATCTAAATTAAAAACATCTTTATTTT-AATGTTGAACCATTTTGCAGGATCTTTTTCACCAGTGGATGAAAAACACACTTATGGCACAGAATAATTTCTGCCAAGTTTGACGCATAATAATTCAATCGAGAACTATATGAAACACCAAGGCATAGAATTTATCTAA--GAAAAGTAGGGAAATCATTAAAGTAAACGCTAATATGACTAAGATGCTATTTAATATTGTTAAAATCACATGTTAAGTTATTCTTTGATCAAAGAAAACTAATTACATAGATTTTGTCAATGTCTGCCTTGTTTGACACACCACAATTCAATTCTTGATAGCAGGTAACACCAAGGCAGTAAGTTGTAGAGTTTGTTATAAACACTTGCACAA--TGTAGGAACAGTAGATAACTTTTTTGGCAGAAC--------------------------
Nsilvanus_GermanyCove_N1017 AAAATTCTAGTTCAAATAACTAAAATATTATATATTTTTTTATTAAGGATTAATGTAAAATCAAGGATGTAAACCTAAGGTATTAATTAGGGATGTGCAGTGGCAGACAAT------------------------ATCTTTATAATAAAAAAATAATATTAATAACAATGATTGTGGGGGTTATCTGAAAATTTC--CGATGCATTTTAGAAGTTCAAAAACTTCCAGTAAAAATCAAAAATGTTCATTTTATTGATAAT-------TTTTACTCTTCAGTTTCTATTAAAAATATTGCATTGAACCCGCTTTACATTTACACAAAGCAAATAAACGAATCTGCATACACATGAACATCATATGCAAAACAATTCCTGTTACCAGATAATAATA--GACTCACCCTTATGAGCCTGTACTTTGGTTCAAATTTCTTTGCAAAATCTAATGTGTCGTATATTAGTGCAAAACCTGAAGATTTACCACCTCCAAACTGTGTCCTGAAGCCAAAACAAAACACAACATCAGGCGTAGTTTTATATATTTTAGCTAGTTTTTCTCTTATTTCTGTTTTTGCTACGGATCCTTTACCAGGATGGGTAACATCAACCACCTAGAAGAAAAAATATAAACAATAAGTTATATGTCTAACAACATCTAAATTGAAAACATCGTCATTTTGAATGTTGAACCATTTTGCAGGATCTTCTTCACCAGTGGATGAAAAACACACTTATGGTACAGAATAATTTCTGCCAAGTTTGACGCATAATAATTCAATCGAGAACTATATGAAACACCAAGGCATAGAATTTATCTAA---GACAGTAGGGAAATCATTAAAGTAAATGCTAATATGACTAAGATGTTATTTAATATTGTTAAAATCAATAG--AAGTTATTCTTTGATCAAAGAAAACTAATTACATAGATTTTGTCAATGTCTGCCTTGTTTGACACACCACAATTCAATTCTTGATAGCAGGTAACACCAAGGCAGTAAGTTGTAGAGTTTGTTATAAACACTTGCACAA--TGTAGGAACAGTAGATAACTTTTTTGGCAGAACAGATAGAATTTTACAATAAGTTATAA
Nsilvanus_HeboMtn_N1029 AAAATTCTAGTTCAAATAACTAAAATAATTAATATTTTTTTATTAAGGATTAATGTAAAATCAAGGATGTAAACCTAAGGTATTAATTAGGGATGTGCAGTGGCAGACAAT------------------------ATCTTTATAATAAAAAAATAATATTAATAACAATGATTGTGGGGGTTATCTGAAAATTTC--CGATACATTTTAGAAGTTCAAAAACTTCCAGTAAAAATCAAAAATGTTCATTTTATTGATAAT-------TTTTACTCTTCAGTTTCCATTAAAAATATTGCATTGAACCTGCTTTACATTGACACAAAGCAAATAAACGAATCTGCACACACATGAACATCACATGCAAAACAATTCCTGTTACCAGATAATAATATTGACTCACCCTTATGAGCCTGTACTTTGGTTCAAATTTCTTTGCAAAATCTAATGTGTCGTATATTAGTGCAAAACCTGAAGATTTACCACCTCCAAACTGTGTCCTGAAGCCAAAACAAAACACAACATCAGGCGTAGTTTTATATATTTTAGCTAGTTTTTCTCTTATTTCTGTTTTTGCTACGGATCCTTTACCAGGATGGGTAACATCAACCACCTAGAAGAAATAAAATAAACAATAAGTTATATGTCTAACAACATCTAAATTAAAAACATCTTCATTTTGAATGTTGAACCATTTTGCAGGATCTTTTTCACCAGTGGATGAAAAACACACTTATGGTACAGAATAATTTCTGCCAAGTTTGACGCATAATAATTCAATCGAGAACTATATGAAACACCAAGGCATAGAATTTATCTAA---GAAAGTAGGGAAATCATTAAAGTAAACGCTAATATGACTAAGATGCTATTTAATATTGTTAAAATCCCATGTTAAGTTATTCTTTGATCAAAGAAAACTAATTACATAGATTTTGTCAATGTCTGCCTTGTTTGACACACCACAATTCAATTCTTGATAGCAGGTAACACCAAGGCAGTAAGTTGTAGAGTTTGTTATAAACACTTGCACAA--TGTAGGAACAGTAGATAACTTTTTTGGCAGAACAGATAGAATTTTACAATAAGTTATAA
Nstupkai_BlowholeWOS_N285 -------------AAATAAC-------TTATATA---TTTTATTAAGGATTAATGTAAAATCAAGGATGTAAACTTAAGGTTTTAATTAGGGATGTGCAGCTGTAGACAATATCATTCCCTCCTTATA---TTAAATCTTTATAATAAAAAA-----ATTAATAACAATGATTGTGGGGGTTATCTGAAAATTTCCCTGATTCACTTTAGAAGTTCAAAAACTTCCAGTAAAAATCAGAAATGTTCATTTTATTGATAATTTTTAAATTTTACTATTCAGTTTCTATTAAAAATATTGCATTGAACCTGCTTTACATTTACACAAAGCAAATAAACTAATCTGCATACACATGAACATCACATGCTAAACAATTCCTGTTACCAGATGATAATATTGACTCACCCTTATGAGCCTGTACTTTGGTTCAAATTTCTTTGCATAATCTAATGTGTCATATATTAGGGCAAAACCTGAAGATTTACCACCTCCAAACTGTGTCCTGAAGCCAAAACAAAACACAACATCAGGCGTAGTTTTATATATTTTAGCCAATTTTTCTCTTATTTCTGTTTTTGCTACGGATCCTTTACCAGGATGGGTAACATCAACCACCTAGAAGGAAAAAAATAAACAATAAGTTATATGTCTAACAACATCTAAATTAAAAACATCTTCATTTTGAATGTTGAACCATTTTGCAGGATCTTTTTCACCAGCGGATGAAAAACACATTTATGGTACAGAATAATTTCTGCCAAGTTTGACGCATAATAATTCAATCGAGAACTATATGAAACACCAAGGCATAGAATTTATCTAACAAGAAAGTAGGGAAATTATTAAAGTAAACGCCAATACGACTAAGATGCTATTTAATATTGTTAAAATCACACGTTAAGTAATTCTTTGATCAAAGAAAACTAATTACATGGATTTTGTCAATGTCTGCCTTGTTTGACACACCACAATTCAATTATTGATTGCAGGTAACACCAAGGCAGTAAGTTGCAGAGTTTGTTATAAACACTTGCACAATTTGTAGGAACAGTAGATAACTTTTTTGGCATAACAGATACAATTCTACAATAAGTTATAA
Nstupkai_Blowing_N356 ----------------------------------------------------ATGTAAAATCAAGGATGTAAACCTAAGGTTTTAATTAGGGATGTGCAGCTGCAGACAATATCATTCCCACCTTATACTGTTAAATCTTTATAATAAAAAATTAATATTAATAACAATGATTGTGGGGGTTATCTGAAAATTTC--CGATACAATTCAGAAGTTCAAAAACTTCCAGTAAAAATCAAAAATGTTCATTGTATTGATAATTTTTAAATTTTACTATTCAGTTTCTATTAAAAATATTGCATTTAACCTGCTTTACATTTACACAAAGCAAATAAACTAATCTGCATACACATTAACAT---ATGCGAAACAATTCCTGTTACCAGATGATAATATTGACTCACCCTTATGAGCCTGTACTTTGGTTCAAATTTCTTTGCATAATCTAATGTGTCGTATATTAGGGCAAAACCTGAAGATTTACCACCTCCAAACTGTGTCCTGAAGCCAAAACAAAACACAACATCAGGCGTAGTTTTATATATTTTAGCCAATTTTTCTCTTATTTCTGTTTTTGCTACGGATCCTTTACCAGGATGGGTAACATCAACCACCTAAAAGAAAAAATATAAACAATAAGTTATATGTCTAACAACATCTAAATTAAAAACATCTTCATTTTAAATGTTGAACCATTTTGCAGGATCTTTTTCACCAGTGGATGAAAAACACACTTATGGTACAGAATAATTTCCGCCAAGTTTGACGCATAATAATTCAATTGAGAACTATATGAAACACCAAGGCATAGAATTTATCTAACAAGAAAGTAGGGAAATTATTAAAGTAAACGCTAATATGACTAAGATGCTATTTAATATTGTTAAAATCACACGTTACGTAATTCTTTCATCAAAGAAAACTAATTACATGGATTTTGTTAATGTCTGCCTTGTTTGACACACCACAATTCAATTATTGATTGCAGGTAACACCAAGGCAGTAAGTTGC--AGTTTGTTATAAACACTTGCACAATTTGTAGGAACAGTAGATAACTTTTTTGGCAGAACAGAT--AATTCTACAATAAGTTATAA
Nstupkai_LittleRiver_N293 AAAATTCTAGTTCAAATAACTAAAATATTATATAT------ATTAAGGATTAATGTAAAATCAAGGATGTAAACCTAAGGTTTTAATTAGGGATGTGCAGCTGCAGACAATATCATTCCCACCTTATACTGTTAAATCTTTATAATAAAAAATTAATATTAATAACAATGATTGTGGGGGTTATCTGAAAATTTCCCCGATACAATTCAGAAGTTCAAAAACTTCCAGTAAAAATAAAAAATGTTCATTGTATTGATAATTTTTAAATTTTACTATTCAGTTTCTATTAAAAATATTGCATTTAACCTGCTTTACATTTACACAAAGCAAATAAACTAATCTGCATACACACGAATAT---ATGCGAAACAATTCCTGTTACCAGATGATAATATTGACTCACCCTTATGAGCCTGTACTTTGGTTCAAATTTCTTTGCATAATCTAATGTGTCGTATATTAGGGCAAAACCTGAAGATTTACCACCTCCAAACTGTGTCCTGAAGCCAAAACAAAACACAACATCAGGCGTAGTTTTATATATCTTAGCTAATTTTTCTCTTATTTCTGTTTTTGCTACGGATCCTTTACCAGGATGGGTAACATCAACCACCTAGAAGAAAAAATATAAACAATAAGTTATATGTCTAACAACATCTAAATTAAAAACATCTTCATTTTAAATGTTGAACCATTTTGCAGGATCTTTTTCACCAGTGGATGAAAAATACACTAACGGTACAGAATAATTTCTGCCAAGTTTGACGCATAATAATTCAATCAAGAACTATATGAAACACCAAGGCATAGAATTTATCTAACAAGAAAGTAGGGAAATTATTAAAGTAAACGCTAACACGACTAAGATGCTATTTAATATTGTTAAAATCACATGTTACGTAATTCTTT---CAAAGAAAACTAATTACATGGATTTTGTCAATGTCTGCCTTGTTTGACACACCACAATTCAATTATTGATTGCAGGTAACACCAAGGCAGTAAGTTGCAGAGTTTGTTATAAACACTTGCACAATTTGTAGGAACAGTAGATAACTTTTTTGGCAGAACAGATATAATTCTACAATAAGTTATAA
Nstygius_ObeLee_N0656 AAATCTTGGCATGCAAAAATTGGAAAGTAAAA--------------------ATTAAACACAAAGCATCTCAGCTGC--------ATTA--TATATGCAACTGCAATAAATACCTTT------------------------------------------------------------------TCTGAAAATTTAACCGATAATTTTTAAAAGTAAAAAAACTTTCAGTAAAAATAAAAAATGTTCAATTTACTGACTG-TTTTAAACTTTACTATTCAGTTTCTATTAAAAATATTGCACTGAACCTGCTTTATGTTTACACAATGAAC--------------------------ATCACATGCAAAACAATTTCTTTTACCAAAAAATAATATCGACTCACCCTTATGAGCCTGTACTTTGGTTCAAATTTCTTTGCATAATCTAATGTGTCGTATATTAGTGCAAAACCTGAAGATTTGCCACCTCCAAACTGTGTCCTGAAGCCAAAACAAAACACAACATCAGGCGTAGTTTTATATATTTTAGCTAGTTTTTCTCTTATTTCTGTTTTAGCTACGGATCCTTTACCAGGATGGGTAACATCGACCACCTAGAAGAGAAAAGAAAGAAATTAAGTCATATGTATAATAGCATCTATATTAAAAACATCTTCATTTTGAATGTTGAACCAATTTGCAGGATCTTTTTCACCAGTGGATGAAAAACACGCTTACGGTACAGAATAATTTTTGCCAAGTTTGACGCATAATAATTCAATCGAGAATTATATGAAACACCAAGGCATAGAATTTATCTAACCAGAAAGTAGGGAAATTATTAAAGTAGGCATTAACATGATTAAGATGCTATTTAATAGTGTTAAAATCACATGTTAAGTTATTCTTTGATCAAAGAAAACCAATTATATGATTTTTGTTAATGTCTGCCTTGTTTGACACACCACAATTCAATTATTGATTGCAGGTAACACCAAGGCAGTAAATGGCAGAGTTTGTTATAAACACTTGCACAATTTGTAAGAACAGTAGATAACTTTTTGGGCAGAACAGATAGAATTCTACAATAAGTT----
Nstygius_RavenB_N1022 AAATCTTGGCATGCAAAAATTAGAAAGTAAAA--------------------ATTAAACACAAAGCATCTCAGCTGC--------ATTA--TATATGCAACTGCAATAAATACCTTTCACAGTTTATACTATTAAATTT---TTGTAAAAAATTAATATT-----TAACGATTATGAGGGTTATCTGAAAATTTAACCGATAATTTTTAAAAATAAAAAAACTTTCAGTAAAAATAAAGAATGTTCAATTTACTGACTG-TTTTAAACTTTACTATTCAGTTTCTATTAAAAATATTGCACTGAACCTGCTTTATGTTTACACAATGAAC--------------------------ATCACATGCAAAACAATTTCTTTTACCAAAAAATAATATCGACTCACCCTTATGAGCCTGTACTTTGGTTCAAATTTCTTTGCATAATCTAATGTGTCGTATATTAGTGCAAAACCTGAAGATTTGCCACCTCCAAACTGTGTCCTGAAGCCAAAACAAAACACAACATCAGGCGTAGTTTTATATATTTTAGCTAGTTTTTCTCTTATTTCTGTTTTAGCTACGGATCCTTTACCAGGATGGGTAACATCGACCACCTAGAAGAGAAAAGAAAGAAATTAAGTCATATGTATAATAGCATCTATATTAAAAACATCTTCATTTTGAATGTTGAACCAATTTGCAGGATCTTTTTCACCAGTGGATGAAAAACACGCTTACGGTACAGAATAATTTTTGCCAAGTTTGACGCATAATAATTCAATCGAGAATTATATGAAACACCAAGGCATAGAATTTATCTAACCAGAAAGTAGGGAAATTATTAAAGTAGGCATTAACATGATTAAGATGCTATTTAATAGTGTTAAAATCACATGTTAAGTTATTCTTTGATCAAAGAAAACCAATTATATGATTTTTGTTAATGTCTGCCTTGTTTGACACACCACAATTCAATTATTGATTGCAGGTAACACCAAGGCAGTAAATGGCAGAGTTTGTTATAAACACTTGCACAATTTGTAAGAACAGTAGATAACGTTTTGGGCAGAACAGATAGAATTCTACAATAAGTT----
Ntempletoni_BaldMtns_N950 AAAATTCTAGTTCAAATAACTAAAAATTGGAA-TTTTTTTTATTAAGAATTAATTTAAAATCAAGGATGTAAACTT---GTTTTAATTAGGGATATGCAGCTGCAGACAATATCTTTCCCAGTTTTTACTATTAAATCATTATAATAAAAAATTAATATTAATAACAATGATTATGGGGTTTATCTGAAAATTTCCCTGATAATTTCTAGAAATTCAAAAACTTCCGGTAAAAATCAAAAATGTTCATTTTATTGAT---TTTTAAATTTTACTCTTCAGTTTCTATTAAAAATATTGCATTGAACCCACTTTAAGTTTACACAAAGC-AATGAACTAATCTGCATACACTTGAACATCACATGCAAAACAATTTCTGTTACCAGATAATAATATCAACTCACCCTTATGAGCCTGTACTTAGGTTCAAATTTCTTTGCATAATCTAATGTGTCGTATATTAGTGCAAAACCTGAAGATTTGCCACCTCCAAACTGTGTCCTGAAGCCAAAACAAAACACAACATCAGGCGTAGTTTTATATATTTTAGCTAGTTTTTCTCTTATTTCTGTTTTAGCTACGGATCCTTTACCAGGATGGGTAACATCAACCACCTAGAAGAAAAAAAATGAACAATAAGTTATATGTCTAACAGCATCTAAATTAAAAACATCTTCATTTTGAATGTTGAACCATTTTGCAGGATCTTTTTCACCAGTGGATGAAAAACACACTTATGGTACAGAATAATTTCTGCCAAGTTTGACGCATAATAATTCAATTGAGAACTATATGAAACACCAAGGCATAGAATTTATCTAACAAGAAAGTAGGGAAATTATTAAAGTAAATGCCAATATGACTAAGATGCTATTTAATATTGTTAAAATCACACGTTAAGTTATTCTTTGATCAAAGAAAACTGATTACATGGATTTTGTCAATGTCTGCCTTGTTTGACACACCACAATTCAATTATTGATTGCAGGTAACACCAAGGCAGTAAGTTGCA--------GATAAACACTTGCACAATTTGTAGGAACAGTGGATAACTTTTTTGGCAGAACAGATAGAATTCTACAA----------
Ntempletoni_ClarksCreek_N945 ---------GTTCAAATAACTAAAAATTGGAA---TTTTTTATTAAGAATTAATGTAAAATCAAGGATGTAAACTT---GTTTTAATTAGGGATATGCAGCTGCAGACAATATTTTTCCCAGTTTATACTATTAAATCATTATAATAAAAAATTAATATTAATAACAATGATTATGGGGTTTATCTGAAAATTTCCCTGGTAATTTCTAGAAATTCAAAAACTTCCAGTAAAAATCAAAAATGTTCATTTTATTGAT---TTTTAAATTTTACTATTCAGTTTCTATTAAAAATATTGCACTGAACCCGGTTTAAGTTTACACAAAGC-AATGAACTAATCTGCATACACTTGAACATCACATGCAAAACAATTTCTGTTACCAGATAATAATATCAACTCACCCTTATGAGCCTGTACTTAGGTTCAAATTTCTTTGCATAATCTAATGTGTCGTATATTAGTGCAAAACCTGAAGATTTGCCACCTCCAAACTGTGTCCTGAAGCCAAAACAAAACACAACATCAGGCGTAGTTTTATATATTTTAGCTAGTTTTTCTCTTATTTCTGTTTTAGCTACGGATCCTTTACCAGGATGGGTAACATCAACCACCTAGAAGAAATAAAATAAACAATAAGTTATATGTCTAACAGCATCTAAGTTAAAAACATCTTCATTTTGAATGTTGAACCATTTTGCAGGATCTTTTTCACCAGTGGATGAAAAACACACTTATGGTACAGAATAATTTCTGCCGAGTTTGACGCATAATAATTCAATCGAGAACTATATGAAACACCAAGGCATAGAATTTATCTAACAAGAAAGTAGGGAAATTATTAAAGTAAACGCTAATATGACTAAGATGCTATTTAATATTGTTAAAATCACACGTTAAGTTATTCTTCGATCAAAGAAAACCAATTACGTGGGTTTTGTCAATGTCTGCCTTGTTTGACACACCACAATTCAATCATTGATTGCAGGTAACACCAAGGCAGTAAGTTGCAGAGTTTGTGATAAACACTTGCACAATTTGTAGGAAAAGTGGATAACTTTTTTGGCAGAACAGATAGAATTCTACATTAAGTTATAA
Ntempletoni_ScronceCreekRd_N1223 AAAATTCTAGTTCAAATAACTAAAAATTGGAA--TTTTTTTATTAAGAATTAATGTAAAATCAAGGATGTAAACTT---GTTTTAATTAGGGATATGCAGCTGCAGACAATATTTTTCCCAGTTTATACTATTAAATCATTATAATAAAAAATTAATATCAATAACAATGATTATGGGGTTTATCTGAAAATTTCCCCGATAATTTCTAGAAATTCAAAAACTTCCTGT-------AAAAATGTTCATTTTATTGAT---TTTTAAATTTTACTATTCCGTTTCTATTAAAAATATTGCATTGAACCCGC-------TTACACAAAGC-AATGAACTAATCTGCATACACTTGAACATCACATGCAAAACAATTTCTGTTACCAGATAATAATATCAACTCACCCTTATGAGCCTGTACTTAGGTTCAAATTTCTTTGCATAATCTAATGTGTCGTATATTAGTGCAAAACCTGAAGATTTGCCACCTCCAAACTGTGTCCTGAAGCCAAAACAAAACACAACATCAGGCGTAGTTTTATATATTTTAGCTAGTTTTTCTCTTATTTCTGTTTTAGCTACGGATCCTTTACCAGGATGGGTAACGTCAACCACCTAGAAGAAAAAAAATAAACAATAAGTTATATGCC-AACAGCATCTAAATTAAAAACATCTTCATTTTGAATGTTGAACCATTTTGCAGGATCTTTTTCACCAGTGGATGAAAAACACACTTATGGTACAGAATAATTTCTGCCAAGTTTGACGCATAATAATTCAATCGAGAACTATATGAAACACCAAGGCATAGAATTTATCTAACAAGAAAGTAGGGAAATTATTAAAGTAAACGCTAATATGACTAAGATGCTATTTAATATTGTTAAAATCACATGTTAAGTTATTCTTTGATCAAAGAAAACTAATTACATGGATTTTGTCAATGTCTGCCTTGTTTGACACACCACAATTCAATTATTGATTGCAGGTAACACCAAGGCAGTAAGTTGCAAAGTCTGTGATAAACACTTGCACAATTTGTAGGAACAGTGGATAACTTTTTTGGCAGAACAGATAGAATTCTACAATAAGTTATAA
Ntennessensis_IndianCave_N052 AAAATTCTAGTTTAA--AACTAAAATA---CATATTTTTTTATTAAGGATTAATGTAAAATCAAGGATGTAAACCTAAGGTATTAATTAGGGATGTGCAGTGGCAGACAAT------------------------ATCTTTATAATAAAAAAATAATATTAATAACAATGATTGTGGGGGTTATCTGAAAATTTC--CGATACATTTTAGAAGTTCAAAAACTTCCAGTAAAAATCAAAAATGTTCATTTTATTGATAATTTTTAAATTTTACTCTTCAGTTTCTATTAAAAATATTGCATTGAACCTGCTTTACATTTACACAAAGCAAATAAACGAATCTGC--ACACATGAACATCACATGCAAAACAATTCCTGTTACCAGATAATAATATTGACTCACCCTTATGAGCCTGTACTTTGGTTCAAATTTCTTTGCATAATCTAATGTGTCGTATATTAGTGCAAAACCTGAAGATTTACCACCTCCAAACTGTGTCCTGAAGCCAAAACAAAACACAACATCAGGTGTAGTTTTATATATTTTAGCTAGTTTTTCTCTTATTTCTGTTTTTGCTACGGATCCTTTACCAGGATGGGTAACATCAACCACCTAGAAGAAAATAAATAAAAAATAAGTTATATGTCTAACAACATCTAAATTAAAAACATCTTCATTTTGAATGTTGAACCATTTTGCAGGATCTTTTTCACCAGTGGATGAAAAACACACTCATGGTACAGAATAATTTCTGCCAAGTTTGACGCATAATAATTCAATCGAGAACTATATGAAACACCAAGGCATAGAATTTATATAACAAGAAAGTAGGGAAATTATTAAAGTAAACACTAAGACGACTAAGATGCTATTTAATATTGTAAA-ATCACATGTTAAGTTATTCTTTGATCAAAGAAAACTAATTACATGGATTTTGTCAATGTCTGCCTTGTTTGACACACCACATTT------------------------------------------------------------------------------------------------------------------------------
Ntennessensis_LittleStony_N645 ---------------------------------------------------------------------------------ATTAATT------------------------------------------------------------------------------AACGATTGTGGGGGTCATCTGAAAATTCC--CGATACATTTTAGAAGTTCAAAAACTTCCAGTAAAAATTAAAAATGTTCATTTTATTGATAATTTTTAAATTTTACTCTTCAGTTTCTATTAAAAATATTGCATTGAACCTGCTTTACATTTACACAAAGCAAATAAACGAATCTGCATACACATGAACATCACATGCAAAACAATTCCTGTTACCAGATAATAATATTGACTCACCCTTATGAGCCTATACTTTGGTTCAAATTTCTTTGCATAATCTAATGTGTCGTATATTAGTGCAAAACCTGAAGATTTACCACCTCCAAACTGTGTCCTGAAGCCAAAACAAAACACAACATCAGGTGTAGTTTTATATATTTTAGCTAGTTTTTCTCTTATTTCTGTCTTTGCTACGGATCCTTTACCAGGATGGGTAACATCAACCACCTAGAAGAAAATAAATAAACAATAAGTTATATGTCTAACAACATCTAAATTAAAAACATCTTCATTCTGAATGTTGAACCATTTTGCAGGATCTTTTTCACCAGTGGATGAAAAACACACTAATGGTACAGAATAATTTCTGCCAAGTTTGACGCATAATAATTCAATCGAGAACTATATGAAACACCAAGGCATAGAATTTATATAACAAGAAAGTAGGGAAATTATCAAAGTAAACACTAAGACGACTAAGATGCTATTTAATATTGTTA--------------------------------------------------------------------------------------------------------------------------------------------------------------------------------------------------------------------
Ntennessensis_Watauga_N1046 AAAATTCTAGTTTAAATAACTAAAATA---CATATTTTTTAATTAAGGATTAATGTAAAATCAAGGATGTAAACCTAAGGTATTAATTAGGGATGTGCAGTGGCAGACAAT------------------------ATCTTTATAATAAAAAAATAATATTAATAACAATGATTGTGGGGGTCATCTGAAATTTTC--CGATACATTTTAGAAGTTCAAAAATTTAAAGTAAAAATCAAAAATGTTCATTTTATTGATAATTTTTAAATTTTACTCTTCAGTTTCTATTAAAAATATTGCACTGAACCTGCTTTACATTTACACAAAGCAAATAAACGAATCTGCATACACATGAACATCACGTGCAAAACAATTCCTGTTACCAGATAATAATATTGACTCACCCTTATGAGCCTGTACTTTGGTTCAAATTTCTTTGCATAATCTAATGTGTCGTATATTAGTGCAAAACCTGAAGATTTACCACCTCCAAACTGTGTCCTGAAGCCAAAACAAAACACAACATCAGGCGTAGTTTTATATATTTTAGCTAGTTTTTCTCTTATTTCTGTTTTTGCTACGGATCCTTTACCAGGATGGGTAACATCAACCACCTAGAAGAAAAAAAATAAACAATAAGTTATATGTCTAACAGCATCTAAATTAAAAACATCTTCATTTTGAATGTTGAACCATTTTGCAGGATCTTTTTCACCAGTGGATGAAAAACACACTCATGGTACAGAATAATTTCTGCCAAGTTTGACGCATAATAATTCAATCGAGAACTATATGAAACACCAAGGCATAGAATTTATATAACAAGAAAGTAGGAAAATTATTAAAGTAAACGCTAAGACGACTAAGATGCTATTTAATATTGTTAAAATCACATGTTAAGTTATTCTTTGATCAAAGAAAACTAATTACATGGATTTTGTCAATGTCTGCCTTGTTTGACACACCACATTTCAATTCTTGATTGCAGGTAACACCAAGGCAGTAAGTTACAGAGTTTGTT-----CACTTGCACAATTTGTTGGAACAGTAGATAACTTTTTTGGCAGAACAGATAGAATTCTACAATAAGTTATAA
