# Supplementary material for: ﻿New species in old mountains: integrative taxonomy reveals ten new species and extensive short-range endemism in Nesticus spiders (Araneae, Nesticidae) from the southern Appalachian Mountains
Source: Zookeys. 2023 Feb 3;1145:1–130. doi: 10.3897/zookeys.1145.96724 (PMC10208238; doi:10.3897/zookeys.1145.96724)
Supplement: Supplementary material 4 — Input alignments, analysis log files, and output tree files [file zookeys-1145-001_article-96724__-s004.zip › uce-1001254 (modified).phy]

 91 891
Nsilvestrii_Hellgate_N1108 --------------------------------------------------------------------------------------------------------------------------------------------------------------------------------------------------------------------------------------------------------------------------------------------------------------------------------------------------GTTTGGCGAGATGGACAGAAAAAAGATTGTTTTATTTATCGTCTGTTATCAACTGGAACTATTGATGAAAAGATATTGCTTCGGCAGACTCACAAAAAGGGTCTCAGTAGTTGCGTCGTTGATGAAGAGGAGGTTCAGCGACATTTTAGCCTTTCCGAACTAAAGGCATTGTTTCGTTTAGAAAAAGACACCATAAGTGATACGCATGATAAAATTAGGTGCACTCGCTGTGTAAATGGTATTCCAGTCACACCACCTCCTGAGGGTGCCACTTGTAACAATGACCTCTCTCAGTGGCACCATTCC-------------------------------------------------------------------------------------------------------------------------------------------------------------------------------------------------------------------------------------------------------
Nesticus_nahaunus_Mexico_G2881 TATCAGGGAAAATGAAAGTTCTGGATGGTATTTTAGCCGTTGTCAAAGCAACATCCAATGACAAGGTTGTTCTAGTGTCCAATTACACACAAACTTTAGATCTTTTTGAAAAGCTATGCCAGTTAAGAAATTACACATTTGTTCGTCTGGATGGAACCATGAGTGTGAAAAAGCGTGGGAAGATTGTTGAGAACTTTAATGATCCTCAGAATAATTTATTTATTTTCATGCTCAGCAGTAAGGCCGGTGGGTGTGGCTTAAACTTGATCGGAGCCAACAGGCTCATTATGTACGATCCAGACTGGAATCCGGCCAACGACGCTCAGGCAATGGCCCGTGTTTGGCGAGATGGGCAAAAAAAAGAATGCTTTGTTTATCGTCTGCTATCTACTGGAACTATTGATGAAAAGATACTGCTACGGCAGACTCATAAAAAAGGTTTAAGTAGTTGTGTTGTTGACGAAGAAGAGGTTCAGCGGCATTTTAGCCTTTCTGAATTAAAGGCATTGTTTCGTTTAGAAAAGGACACCACAAGTGATACACATGATAAAATCAGGTGCATTCGCTGTGTAAATGGTATTCAAGTCACACAACCTCCTGAAGGTGCCACTTGTAACAACGATCTCTCTCAGTGGCACCATTCTAAAGACAAAAAGAATGTTCCAGATCACATAATAAAAGCTTGTTGGAACACAGGCATCACATTTGTGTTTCATCAAAAGTCACATGAAAAAAAATATATCCCTTAAAGGATGTTTTGTAATAAGAATATCTTTTGTTTGTA--ACAACTATGTAACAGACTCGCATA---------------------------------------------------------------------------------
Narcheri_Cheaha_N023 -----------------------------------------------------------------------------------------------------------------------------------------------------------------------------------------------------------------------------------------------------------------------------------------------------------------------GCCAATGACGCTCAGGCGATGGCCCGTGTTTGGAGAGATGGGCAGAAAAAGGAATGCTTCGTTTATCGTCTGCTGTCTACTGGAACTATTGATGAGAAGATACTGCTACGACAGACTCACAAAAAGGGTTTAAGTAGTTGTGTTGTTGACGAGGAAGAGGTTCAGCGACATTTTAGCCTTTCTGAATTAAAGGCATTGTTTCGTTTAGAAAAGGACACTGCAAGTGATACACATGATAAAATCAGG----------------------------------------------------------------------------------------------------------------------------------------------------------------------------------------------------------------------------------------------------------------------------------------------------------------------------------------------
Narcheri_MillShoalCreek_N727 -----------------------------------------------------------------------------------------------------------------------------------------------------------------------------------------------------------------------------------------------------------------------------------------------------------------------------------------------------------------------------------------CGTCTGCTGTCTACTGGAACTATTGATGAGAAGATACTGCTACGACAGACTCACAAAAAGGGTTTAAGTAGTTGTGTTGTTGACGAGGAAGAGGTTCAGCGACATTTTAGCCTTTCTGAATTAAAGGCATTGTTTCGTTTAGAAAAGGACACTGCAAGTGATACACATGATAAAATCAGGTGCATTCGCTGTGTAAATGGTATTCAAGTCGCACAACCTCC-----------------------------------------------------------------------------------------------------------------------------------------------------------------------------------------------------------------------------------------------------------------------------------------------------
Nbarri_Bishop_N1072 TATCAGGGAAAATGAAAGTTCTGGATGGTATTTTAGCCGTTGTCAAAGCAACGTCCAATGACAAGGTTGTTCTAGTGTCCAATTACACACAAACTTTAGATCTTTTTGAAAAGCTATGTCAGTTGAGAAATTACACATTTCTTCGCCTAGATGGAACCATGAGTGTGAAAAAGCGAGGGAAGATTGTTGAGAACTTTAATGATCCTCAGAATAATTTATTTATTTTCATGCTCAGCAGCAAAGCTGGTGGGTGTGGCTTAAACTTGATCGGAGCCAACCGGCTCATTATGTATGATCCAGACTGGAATCCGGCCAATGATGCTCAGGCGATGGCCCGTGTATGGCGAGATGGGCAGAAAAAGGAATGCTTCATTTATCGTCTGCTATCTACTGGAACTATTGATGAAAAGATACTGCTACGACAGACTCACAAAAAGGGTTTAAGTAGTTGTGTTGTTGACGAAGAAGAGGTTCAGCGACATTTTAGCCTTTCCGAATTAAAGGCATTGTTTCGTTTAGAAAAGGACACTGCAAGTGATACACATGATAAAATCAGGTGCATTCGCTGTGTAAATGGTATTCAAGTCACACAACCTCCTGAAGGTGCCACTTGTAACAATGATCTCTCCCAGTGGCACCATTCTAAAGACAAAAAGAATGTTCCAGATTGCATAATAAAATCTTGCTGGAACACAGGCATCACATTTGTGTTTCATCAAAAGTCACATGAAAAAAGATATATTCCTTAACAATCGTTTTACAATAAGAATATCTTATGTTTGTATAACAACTATACAAC----------AGTATGTTTCAATATTTTTGTAAAACTTTTATTAAGTATGTCATTAATCAAATTTTTTGTATCTAAGTATGATGTCAAAAGA
Nbarri_LostCoveCave_N0065 TATCAGGGAAAATGAAAGTTCTGGATGGTATTTTAGCCGTTGTCAAAGCAACGTCCAATGACAAGGTTGTTCTAGTGTCCAATTACACACAAACTTTAGATCTTTTTGAAAAGCTATGTCAGTTGAGAAATTACACATTTCTTCGCCTAGATGGAACCATGAGTGTGAAAAAGCGAGGGAAGATTGTTGAGAACTTTAATGATCCTCAGAATAATTTATTTATTTTCATGCTCAGCAGCAAAGCTGGTGGGTGTGGCTTAAACTTGATCGGAGCCAACCGGCTCATTATGTACGATCCAGACTGGAATCCGGCCAATGATGCTCAGGCGATGGCCCGTGTATGGCGAGATGGGCAGAAAAAGGAATGCTTCATTTATCGTCTGCTATCTACTGGAACTATTGATGAAAAGATACTGCTACGACAGACTCACAAAAAGGGTTTAAGTAGTTGTGTTGTTGACGAAGAAGAGGTTCAGCGACATTTTAGCCTTTCCGAATTAAAGGCATTGTTTCGTTTAGAAAAGGACACTGCAAGTGATACACATGATAAAATCAGGTGCATTCGCTGTGTAAATGGTATTCAAGTCACACAACCTCCTGAAGGTGCCACTTGTAACAATGATCTCTCCCAGTGGCACCATTCTAAAGACAAAAAGAATGTTCCAGATTGCATAATAAAATCTTGCTGGAACACAGGCATCACATTTGTGTTTCATCAAAAGTCACATGAAAAAAGATATATTCCTTAACAATCGTTTTATAATAAGAATATCTTATGTTTGTATAACAACTATACAAC----------AGTATGTTTCAATATTTTTGTAAAACTTTTATTAAGTATGTCATTAATCAAATTTTTTGTATCTAAGTATGATGTCAAAAGA
Nbarri_eyed_ClayCave_G2082 TATCGGGGAAAATGAAAGTTCTGGATGGTATTTTAGCCGTTGTCAAAGCAACGTCCAACGACAAGGTTGTTCTAGTGTCCAATTACACACAAACTTTAGATCTTTTTGAAAAGCTATGTCAGTTGAGAAATTACACATTTGTTCGTCTAGATGGAACCATGAGTGTGAAAAAGCGAGGGAAGATTGTTGAGAACTTTAACGATCCTCAGAATAATTTATTTATTTTCATGCTCAGCAGCAAGGCTGGTGGGTGTGGCTTAAACTTGATCGGAGCCAACCGGCTCATTATGTACGATCCAGACTGGAATCCGGCCAATGACGCTCAGGCGATGGCTCGCGTATGGCGAGATGGGCAGAAAAAGGAATGCTTCATTTATCGCCTGCTATCTACTGGAACTATTGATGAAAAGATACTGCTACGACAAACCCACAAAAAGGGTTTAAGTAGTTGTGTTGTTGACGAAGAAGAGGTTCAGCGACATTTTAGCCTTTCTGAATTAAAGGCATTGTTTCGTTTAGAAAAGGACACCACAAGTGATACACATGATAAAATCAGGTGCATTCGCTGTGTAAATGGTATTCAAGTCACACAACCTCCTGAAGGTGCCACTTGTAACAATGATCTCTCTCAGTGGCACCATTCTAAAGACAAAAAGAATGTTCCAGATTGCATAATAAAATCTTGTTGGAGCACAGGCATCACATTTGTGTTTCATCAAAAGTCACATGAAAAAAGATATATTCCTTGACAATCGTTTTACAATAAGAATATCTTTTGTTTGTATAACAACTACACAACAAATTCACATAGTATGTGTCAATATTTTTGTAAAACTTTTAT----TATGTCATTAATCAAATTTTTTA-----------------------
Nbarrowsi_Gregorys_N270 TATCAGGGAAAATGAAAGTTCTGGATGGTATTTTAGCCGTTGTCAAAGCAACGTCCAATGACAAGATTGTTCTAGTGTCCAATTACACACAAACTTTAGATCTTTTTGAAAAGCTATGTCAGTTGAGAAATTACACATTTGTTCGTCTAGATGGAACCATGAGTGTGAAAAAGCGAGGGAAGATTGTTGAGAACTTTAATGATCCTCAGAATAATTTATTTATTTTCATGCTCAGCAGCAAGGCTGGTGGGTGTGGCTTAAACTTGATTGGAGCCAACCGGCTCATTATGTACGATCCAGACTGGAATCCGGCCAATGACGCTCAGGCGATGGCCCGTGTATGGCGAGATGGGCAGAAAAAAGAATGCTTCATTTATCGTCTGCTATCTACTGGAACTATTGATGAAAAGATACTGCTACGACAGACTCACAAAAAGGGTTTAAGTAGTTGTGTTGTTGACGAAGAAGAGGTTCAGCGACATTTTAGCCTTTCCGAATTAAAGGCATTGTTTCGTTTAGAAAAGGACACCACAAGTGATACACATGATAAAATCAGGTGCATTCGCTGTGTAAATGGTATTCAAGTCACACAACCTCCTGAAGGTGCCACTTGTAACAATGATCTCTCTCAGTGGCACCATTCTAAGGACAAAAAGAATGTCCCAGATTGCATAATAAAATCTTGCTGGAACACAGGCATCACATTTGTGTTTCATCAAAAGTCACATGAAAAAAGATATATTCCTTAACAATCGTTTTACAATAAGAATATCTTATGTTTGTATAACAACTATACAAC----------AGTATGTTTCAATATTTTTGTAAAACTTTTATTAAGTATGT-----------------------------------------
Nbarrowsi_Tuckaleechee_N360 TATCAGGGAAAATGAAAGTTCTGGATGGTATTTTAGCCGTTGTCAAAGCAACGTCCAATGACAAGATTGTTCTAGTGTCCAATTACACACAAACTTTAGATCTTTTTGAAAAGCTATGTCAGTTGAGAAATTACACATTTGTTCGTCTAGATGGAACCATGAGTGTGAAAAAGCGAGGGAAGATTGTTGAGAACTTTAATGATCCTCAGAATAATTTATTTATTTTCATGCTCAGCAGCAAGGCTGGTGGGTGTGGCTTAAACTTGATTGGAGCCAACCGGCTCATTATGTACGATCCAGACTGGAATCCGGCCAATGACGCTCAGGCGATGGCCCGTGTATGGCGAGATGGGCAGAAAAAAGAATGCTTCATTTATCGTCTGCTATCTACTGGAACTATTGATGAAAAGATACTGCTACGACAGACTCACAAAAAGGGTTTAAGTAGTTGTGTTGTTGACGAAGAAGAGGTTCAGCGACATTTTAGCCTTTCCGAATTAAAGGCATTGTTTCGTTTAGAAAAGGACACCACAAGTGATACACATGATAAAATCAGGTGCATTCGCTGTGTAAATGGTATTCAAGTCACACAACCTCCTGAAGGTGCCACTTGTAACAATGATCTCTCTCAGTGGCACCATTCTAAGGACAAAAAGAATGTCCCAGATTGCATAATAAAATCTTGCTGGAACACAGGCATCACATTTGTGTTTCATCAAAAGTCACATGAAAAAAGATATATTCCTTAACAATCGTTTTACAATAAGAATATCTTATGTTTGTATAACAACTATACAAC----------AGTATGTTTCAATATTTTTGTAAAACTTTTATTAAGTATGTCATTAATCAAATTTTTTGTATCTAAGTATGATGTCAAAAGA
Nbishopi_PoleCr_Chattooga_N885 TATCAGGGAAAATGAAAGTTCTGGATGGTATTTTAGCCGTTGTCAAAGCAACGTCCAATGACAAGGTTGTTCTAGTGTCCAATTACACACAAACTTTAGATCTTTTTGAAAAGCTTTGTCAGTTGAGAAATTACACATTTGTTCGTCTAGATGGAACCATGAGTGTGAAAAAGCGAGGGAAGATTGTTGAGAACTTTAATGATCCTCAGAATAATTTATTTATTTTCATGCTCAGCAGCAAGGCTGGTGGGTGTGGCTTAAACTTGATCGGAGCCAACCGGCTCATTATGTACGATCCAGACTGGAATCCGGCCAATGACGCTCAGGCGATGGCCCGTGTATGGCGAGATGGGCAGAAAAAGGAATGCTTCATTTATCGTCTGCTATCTACTGGAACAATTGATGAAAAGATACTGCTACGACAGACTCACAAAAAGGGTTTAAGTAGTTGTGTTGTTGATGAAGAAGAGGTTCAGCGACATTTTAGCCTTTCTGAATTAAAGGCATTGTTTCGTTTAGAAAAGGACACCACAAGTGATACACATGATAAAATCAGGTGCATTCGCTGTGTAAATGGCATTCAAGTCACACAACCTCCTGAAGGTGCCACTTGTAACAATGATCTCTCTCAGTGGCATCATTCTAAAGACAAAAAGAATGTTCCAGATTGCATAATAAAATCTTGTTGGAACACAGGCATCACATTTGTGTTTCATCAAAAGTCACATGAAAAAAGATATATTCCTTAACATTCGTTTTACAATAAGAATATCTTATGTTTGTATTACAACTATACAAC----------AGTATGTTTCAATATTTTTGTAAAACTTTTATTAAGTATGTCATTAATCAAATTTTTTGTATCTAAGTATGATGTCAAAAGA
Nbishopi_StandingIndian_N131 TATCAGGGAAAATGAAAGTTCTGGATGGTATTTTAGCCGTTGTCAAAGCAACGTCCAATGACAAGGTTGTTCTAGTGTCCAATTACACACAAACTTTAGATCTTTTTGAAAAGCTATGTCAGTTGAGAAATTACACATTTGTTCGTCTAGATGGAACCATGAGTGTGAAAAAGCGAGGGAAGATTGTTGAGAACTTTAATGATCCTCAGAATAATTTATTTATTTTCATGCTCAGCAGCAAGGCTGGTGGGTGTGGCTTAAACTTGATCGGAGCCAACCGGCTCATTATGTACGATCCAGACTGGAATCCGGCCAATGACGCTCAGGCGATGGCCCGTGTATGGCGAGATGGGCAGAAAAAGGAATGCTTCATTTATCGTCTGCTATCTACTGGAACAATTGATGAAAAGATACTGCTACGACAGACTCACAAAAAGGGTTTAAGTAGTTGTGTTGTTGATGAAGAAGAGGTTCAGCGACATTTTAGCCTTTCTGAATTAAAGGCATTGTTTCGTTTAGAAAAGGACACCACAAGTGATACACATGATAAAATCAGGTGCATTCGCTGTGTAAATGGCATTCAAGTCACACAACCTCCTGAAGGTGCCACTTGTAACAATGATCTCTCTCAGTGGCATCATTCTAAAGACAAAAAGAATGTTCCAGATTGCATAATAAAATCTTGTTGGAACACAGGCATCACATTTGTGTTTCATCAAAAGTCACATGAAAAAAGATATATTCCTTAACATTCGTTTTACAATAAGAATATCTTATGTTTGTATAACAACTATACAAC----------AGTATGTTTCAATATTTTTGTAAAACTTTTATTAAGTATGTCATTAATCAAATTTTTTGTATCTAAGTATGATGTCAAAAGA
Nbrimleyi_NewberryCr_N984 -----------------------------------------------------------GACAAGGTTGTTCTAGTGTCCAATTACACACAAACTTTAGATCTTTTTGAAAAGCTATGTCAGCTGAGAAATTACACATTTGTTCGTCTAGATGGAACCATGAGTGTGAAAAAGCGAGGGAAGATTGTTGAGAACTTTAATGATCCTCAGAATAATTTATTTATTTTCATGCTCAGCAGCAAGGCTGGTGGGTGTGGCTTAAACTTGATCGGAGCCAACAGGCTCATTATGTACGATCCAGACTGGAATCCGGCCAATGACGCTCAGGCGATGGCCCGTGTATGGCGAGATGGGCAAAAAAAGGAATGCTTCATTTATCGTCTGCTATCTACTGGAACTATTGATGAAAAGATACTGCTACGGCAGACTCACAAAAAGGGTTTAAGTAGTTGTGTTGTTGACGAAGAAGAGGTTCAGCGACATTTTAGCCTTTCCGAATTAAAGGCATTGTTTCGTTTAGAAAAGGACACCACAAGTGATACACATGATAAAATCAGGTGCATTCGCTGTGTAAATGGTATTCAAGTCACACAACCTCCCGAAGGTGCCACTTGTAACAATGATCTCTCTCAGTGGCACCATTCTAAAGACAAAAAGAATGTTCCAGATTGCATAATAAAATCTTGTTGGAACACAGGCATCACATTTGTGTTTCATCAAAAGTCGCACGAAAAAAGATATATTCCTTGACAATCGTTTCACAATAAGAATATCTTTTGTTTGTATAACAACCATACAACAAATTCACATGGTATGTTTCAAT---------------------------------------------------------------------
Nbrimleyi_RumblingBald_N241 TATCAGGGAAAATGAAAGTTCTGGATGGTATTTTAGCCGTTGTCAAAGCAACGTCCAATGACAAGATTGTTCTAGTGTCCAATTACACACAAACTTTAGATCTTTTTGAAAAGCTATGCCAGCTGAGAAATTACACATTTGTTCGTCTAGATGGAACCATGAGTGTGAAAAAGCGAGGGAAGATTGTTGAGAACTTTAATGATCCTCGGAATAATTTATTTATTTTCATGCTCAGCAGCAAGGCTGGTGGGTGTGGCTTAAACTTGATCGGAGCCAACAGGCTCATTATGTACGATCCAGACTGGAATCCGGCCAATGACGCTCAGGCGATGGCCCGTGTATGGCGAGATGGGCAGAAAAAGGAATGCTTCATTTATCGTCTGCTATCTACCGGAACTATTGATGAAAAGATACTGCTACGACAGACTCACAAAAAGGGTTTAAGTAGTTGTGTTGTTGATGAAGAAGAGGTTCAGCGACATTTTAGCCTTTCTGAATTAAAGGCATTGTTTCGTTTAGAAAAGGACACCACAAGTGATACACATGATAAAATCAGGTGCATTCGCTGTGTAAATGGTATACAAGTCACACAACCTCCCGAAGGTGCCACGTGTAACAATGATCTCTCTCAGTGGCACCATTCTAAAGACAAAAAGAATGTTCCAGATTGCATAATAAAATCTTGTTGGAACACAGGCATCACATTTGTGTTTCATCAAAAGTCACACGAAAAAAGATATATTCCTTGACAATTGTTTCACAATAAGAATATCTTTTGTTTGTATAACAACCATACAACAAATTCACATAGTATGTTTCAATATTTTTGTAAAACTTTTATTAAGTATGTTACTAATCAAATTTTTTGTATCTAAGTATGATGTCAACAGA
Ncanei_Egypt_N958 -------------------------------------------------AACGTCCAATGACAAGGTTGTTCTAGTGTCCAATTACACACAAACTTTAGATCTTTTTGAAAAGCTATGTCAGCTGAGAAATTATACATTTGTTCGTCTAGATGGAACCATGAGTGTGAAAAAGCGAGGGAAGATTGTTGAGAACTTTAATGATCCTCAGAATAATTTATTTATTTTCATGCTCAGCAGCAAGGCTGGTGGGTGTGGCTTAAACTTGATCGGAGCCAACAGGCTCATTATGTACGATCCAGACTGGAATCCGGCCAATGACGCTCAGGCGATGGCCCGCGTATGGCGAGATGGGCAGAAAAAGGAATGCTTCATTTATCGTCTGCTATCTACCGGAACTATTGATGAAAAGATACTGCTACGACAGACTCACAAAAAGGGTTTAAGTAGTTGTGTTGTTGACGAAGAAGAGGTTCAGCGACATTTTAGCCTTTCCGAATTAAAGGCATTGTTTCGTTTAGAAAAGGACACCACAAGTGATACACATGATAAAATCAGGTGCATTCGCTGTGTAAATGGTATTCAAGTCACACAACCTCCCAAAGGTGCCACGTGTAACAATGATCTCTCTCAGTGGCACCATTCTAAAGACAAAAAGAATGTTCCAGATTGCATAATAAAATCTTGTTGGAACACAGGCATCACATTTGTGTTTCATCAAAAGTCACACGAAAAAAGATATATTCCTTGACAATCGTTTCACAATAAGAATATCTTTTG-----------------------------------------------------------------------------------------------------------------
Ncarolinensis_Grandfather_N218 ----------------------------------AGCCGTTGTCAAAGCAACGTCCAATGACAAGGTTGTTCTAGTGTCCAATTACACACAAACTTTAGATCTTTTTGAAAAGCTATGTCAGTTGAGAAATTACACATTTGTTCGTCTAGATGGAACCATGAGCGTGAAAAAGCGAGGGAAGATTGTTGAGAACTTTAATGATCCTCGGAATAATTTATTTATTTTCATGCTCAGCAGCAAGGCTGGTGGGTGTGGCTTAAACTTGATCGGAGCCAACCGGCTCATTATGTACGATCCAGACTGGAATCCGGCCAATGACGCTCAGGCGATGGCTCGTGTATGGCGAGATGGGCAGAAAAAGGAATGCTTCATTTATCGCCTGCTATCTACTGGAACTATTGATGAAAAGATACTGCTACGACAAACCCACAAAAAGGGTTTAAGTAGTTGTGTTGTTGACGAAGAAGAGGTTCAGCGACATTTTAGCCTTTCTGAATTAAAAGCATTGTTTCGTTTAGAAAAGGACACCACTAGTGATACACATGATAAAATCAGGTGCATTCGCTGTGTAAATGGTATTCAAGTCACACAACCTCCTGAAGGTGCCACTTGTAACAATGATCTCTCTCAGTGGCACCATTCTAAAGACAAAAAGAATGTTCCTGACTGCATAATAAAATCTTGTTGGAACACAGGCATCACATTTGTGTTTCATCAAAAGTCACATGAAAAAAGATATATTCCTTGACAATCGTTTTACAATAAGAATATCTTTT------------------------------------------------------------------------------------------------------------------
Ncarolinensis_LinvilleCaverns_N227 -------------------------------------------------------------------------------------------------------------------------------------------------------------------------------------------------------------------------------------------------------------------------------------------------GTATGATCCAGACTGGAATCCGGCCAATGACGCTCAGGCGATGGCTCGTGTATGGCGAGATGGGCAGAAAAAGGAATGCTTCATTTATCGCCTGCTATCTACTGGAACTATTGATGAAAAGATACTGCTACGACAAACCCACAAAAAGGGTTTAAGTAGTTGTGTTGTTGACGAAGAAGAGGTTCAGCGACATTTTAGCCTTTCTGAATTAAAGGCATTGTTTCGTTTAGAAAAGGACACCACTAGTGATACACATGATAAAATCAGG----------------------------------------------------------------------------------------------------------------------------------------------------------------------------------------------------------------------------------------------------------------------------------------------------------------------------------------------
Ncarteri_English_N031 --------------AAAGGTCTGGATGGTATTTTAGCCGTTGTCAAAGCAACGTCCAATGACAAGGTTGTTCTAGTGTCCAATTACACACAAACTTTAGATCTGTTTGAAAAGCTATGTCAGTTGAGAAATTACACATTTGTTCGTCTAGATGGAACCATGAGTGTGAAAAAGCGAGGGAAGATTGTTGAGAACTTTAATGATCCTCAGAATAATTTATTTATTTTCATGCTCAGCAGCAAGGCTGGTGGGTGTGGCTTAAACTTGATCGGAGCCAACCGGCTCATTATGTACGATCCAGACTGGAATCCGGCCAATGACGCTCAGGCGATGGCCCGTGTATGGCGAGATGGGCAGAAAAAGGAATGCTTCATTTATCGTCTGCTATCTACTGGAACTATTGATGAAAAGATACTGCTACGACAGACTCACAAAAAGGGTTTAAGTAGTTGTGTTGTTGACGAAGAAGAGGTACAGCGACATTTTAGCCTTTCCGAATTAAAGGCATTGTTTCGTTTAGAAAAGGACACCGCAAGTGATACACATGATAAAATCAGGTGCATTCGCTGTGTAAATGGTATTCAAGTCACACAACCTCCTGAAGGTGCCACTTGTAACAATGATCTCTCTCAGTGGCACCATTCTAAGGACAAAAAGAATGTTCCAGATTGCATAATAAAATCTTGCTGGAACACAGGCATCACATTTGTGTTTCATCAAAAGTCACATGAAAAAAGATATATTCCTTGACAATCGTTTTACAATAAGAATATCTTTTGTTTGTATAACAACTATACAACAAATTCACATAGTATGTTTCAATATTTTTGTAAAACTTTCATTGAGTATATCATTAATCAAATTTTTTGTATTTAAGTATGATGTCAATAGA
Ncarteri_PilotMtn_G2185 TATCAGGGAAAATGAAAGTTCTGGATGGTATTTTAGCCGTTGTCAAAGCAACGTCCAATGACAAGGTTGTTCTAGTGTCCAATTACACACAAACTTTAGATCTTTTTGAAAAGCTGTGTCAGTTGAGAAATTACACATTTGTTCGTCTAGATGGAACCATGAGTGTGAAAAAGCGAGGGAAGATTGTTGAGAACTTTAATGATCCTCAGAATAATTTATTTATTTTCATGCTCAGCAGCAAGGCTGGTGGGTGCGGCTTAAACTTGATCGGAGCCAACCGGCTCATTATGTACGATCCAGACTGGAATCCGGCCAATGACGCTCAGGCGATGGCCCGTGTATGGCGAGATGGGCAGAAAAAGGAATGCTTCATTTATCGTCTGCTATCTACTGGAACTATTGATGAAAAGATACTGCTACGACAGACTCACAAAAAGGGTTTAAGTAGTTGTGTTGTTGACGAAGAAGAGGTTCAGCGCCATTTTAGCCTTTCCGAATTAAAGGCATTGTTTCGTTTAGAAAAGGACACTGCAAGTGATACACATGATAAAATCAGGTGCATTCGCTGTGTAAATGGTATTCAAGTCACACAACCTCCTGAAGGTGCCACTTGTAACAATGATCTCTCTCAGTGGCATCATTCTAAAGACAAAAAGAATGTTCCAGATTGCATAATAAAATCTTGTTGGAACACAGGCATCACATTTGTGTTTCATCAAAAGTCACATGAAAAAAGATATATTCCTTGACAATTGTTTTACAATAAGAATATCTTTTGTTTGTATAACAACTATACAACAAATTCACATAGTATGTTTCAA----------------------------------------------------------------------
Ncarteri_Pitchfork_N363 -------------------------------------------------AACGTCCAATGACAAGGTTGTTCTAGTGTCCAATTACACACAAACTTTAGATCTTTTTGAAAAGCTATGTCAGTTGAGAAATTACACATTTGTTCGTCTAGATGGAACCATGAGTGTGAAAAAGCGAGGGAAGATTGTTGAGAACTTTAATGATCCTCAGAATAATTTATTTATTTTCATGCTCAGCAGCAAGGCTGGTGGGTGTGGCTTAAACTTGATCGGAGCCAACCGGCTCATTATGTATGATCCGGACTGGAATCCGGCCAATGATGCTCAGGCGATGGCCCGTGTATGGCGAGATGGGCAGAAAAAGGAATGCTTCATTTATCGTCTGCTATCTACCGGAACAATTGATGAAAAGATACTGCTACGACAGACTCACAAAAAGGGTTTAAGTAGTTGTGTTGTTGACGAAGAAGAGGTTCAGCGACATTTTAGCCTTTCCGAATTAAAGGCATTGTTTCGTTTAGAAAAGGACACCGCAAGTGATACACATGATAAAATCAGGTGCATTCGCTGTGTAAATGGTATTCAAGTCACACAACCACCTGAAGGTGCCACTTGTAACAATGATCTCTCTCAGTGGCACCATTCTAAGGACAAAAAGAATGTTCCAGATTGCATAATAAAATCTTGCTGGAACACAGGCATCACATTTGTGTTTCATCAAAAGTCACATGAAAAAAGATATATTCCTTAACAATCATTTTACAATAAGAATATCTTATGTTTGTATAACAACTATACAAC----------AGTATGTTTCAATATTTTTGTAAATCTTTTATTAAGTATGTCATTAATCAAATTTTTTGTATCTAAGTATGATGTCAAAAGA
Ncarteri_WeberCty_N1044 ------------------------ATGGTATTTTAGCCGTTGTCAAAGCAACGTCCAATGACAAGGTTGTTCTAGTGTCCAATTACACACAAACTTTAGATCTTTTTGAAAAGCTATGTCAGTTGAGAAATTACACATTTGTTCGTCTAGATGGATCCATGAGTGTGAAAAAGCGAGGGAAGATTGTTGAGAACTTTAATGATCCTCAGAATAATTTATTTATTTTCATGCTCAGCAGCAAGGCTGGTGGGTGTGGCTTAAACTTGATCGGAGCCAATCGGCTCATTATGTACGATCCAGACTGGAATCCGGCCAATGACGCTCAGGCGATGGCCCGTGTATGGCGAGATGGGCAGAAAAAGGAATGCTTCATTTATCGTCTGCTATCTACTGGAACTATTGATGAAAAGATACTGCTACGACAGACTCACAAAAAGGGTTTAAGTAGTTGTGTTGTTGACGAAGAAGAGGTTCAGCGACATTTTAGCCTTTCCGAATTAAAGGCATTGTTTCGTTTAGAAAAGGACACCGCAAGTGATACACATGATAAAATCAGGTGCATTCGCTGTGTAAATGGTATTCAAGTCACACAACCTCCTGAAGGTGCCACTTGTAACAATGATCTCTCCCAGTGGCATCATTCTAAAGACAAAAAGAATGTTCCGGATTGCGTAATAAAATCTTGTTGGAACACGGGCATCACATTTGTGTTTCATCAAAAGTCACATGAAAAAAGATATATTCCTTGACAATTGTTTTACAATAAGAATATCTTTTGTTTGTATAACAACTATGCAACAAATTCACATAGTATGTTTCAATATTTTTGTAAAACTTTTATTAAGTATGTCATTAATCAATTTTTTTGTATCTGAGTATGATGTCAAAAGA
Ncarteri_div__RainbowCave_G2089 TATCAGGGAAAATGAAAGTTCTGGATGGTATTTTAGCCGTTGTCAAAGCAACGTCCAATGACAAGGTTGTTCTAGTGTCCAATTACACACAAACTTTAGATCTTTTTGAAAAGCTATGTCAGTTGAGAAATTATACATTTGTTCGTCTGGATGGAACCATGAGTGTGAAAAAGCGAGGGAAGATTGTTGAGAACTTCAATGATCCTCAGAATAATTTATTTATTTTCATGCTCAGTAGTAAGGCTGGTGGGTGTGGCTTAAACTTGATCGGAGCCAATCGGCTCATTATGTACGATCCAGACTGGAATCCAGCCAATGACGCTCAGGCGATGGCCCGTGTTTGGCGAGATGGTCAAAAGAAGGAATGCTTTGTTTATCGTCTGTTATCTACTGGAACTATTGATGAAAAGATACTGCTACGACAGACTCACAAGAAGGGTTTAAGTAGTTGTGTTGTTGATGAAGAAGAGGTTCAGCGACATTTTAGCCTTTCTGAATTAAAAGCATTGTTTCGTTTGGAAAAGGACACTGCAAGTGATACACATGATAAAATCAGGTGTATTCGCTGTGTAAATGGTTTTCAGGTCACACAACCTCCTGAAAGTGCCACTTGTAACAATGATCTCTCTCAGTGGCATCATTCAAAAGACAAAAAGAATGTTCCAGATTGCATAATAAAATCTTGTTGGAACACAGGCATCACATTTGTGTTCCATCAAAAGTCACATGAAAAAAGATATATTCCTTAATGATTGTTTTACAATCAGAATATTTTTT--TTGTCTAACAACTATATAACAGATTCACATAGTATGTTTCAATATTTTTGTAAAACTTCTATTAAATATGTTGTTAATCAAACTTTTTGTATCTAAGTATGATGTCAAAAGA
Ncherokee_BallhootScar_N193 ------------------------------------------------------------------------------------------------------------------------------------------------GTCTAGATGGAACCATGAGTGTGAAAAAGCGCGGGAAAATTGTTGAGAACTTTAATGATCCTCAGAATAATTTATTTCTTTTCATGCTCAGCAGCAAGGCTGGTGGGTGTGGCTTAAACTTGATTGGAGCCAACAGGCTCATTATGTACGATCCAGACTGGAATCCGGCCAATGACGCTCAGGCGATGGCTCGTGTATGGCGAGATGGGCAGAAAAAGGAATGCTTCATTTATCGCCTGCTATCTACTGGAACTATTGATGAAAAGATACTGCTACGACAGACCCACAAAAAGGGTTTAAGTAGTTGTGTTGTTGACGAAGAAGAGGTTCAGCGACATTTTAGCCTTTCTGAATTAAAGGCATTGTTTCGTTTAGAAAAGGACACCACAAGTGATACACATGATAAAATCAGGTGCATTCGCTGTGTAAATGGTATTCAAGTCACACAACCTCCTGAAGGTGCCACTTGTAACAATGATCTCTCTCAGTGGCACCATTCTAAAGACAAAAAGAATGTTCCAGATTGCATAATAAAATCTTGTTGGAACACAGGCATCACATTTGTGTTTCATCAAAAGTCACATGAAAAAAGATATATTCCTTGACAATCGTTTTACAATAAGAATATCTTTTGTTTGTATAACAACTATACAACAAATTCAC------------------------------------------------------------------------------------
Ncherokee_BalsamMtn_N891 ------------------------------------------------------------------------------------------------------------AAAAGCTATGTCAGTTGAGAAATTACACATTTGTTCGTCTAGATGGAACCATGAGTGTGAAAAAGCGCGGGAAAATTGTTGAGAACTTTAATGATCCTCAGAATAATTTATTTATTTTCATGCTCAGCAGCAAGGCTGGTGGGTGTGGCTTAAACTTGATCGGAGCCAACAGGCTCATTATGTACGATCCAGACTGGAATCCGGCCAATGACGCTCAGGCGATGGCTCGTGTATGGCGAGATGGGCAGAAAAAGGAATGCTTCATTTATCGCCTGCTATCTACTGGAACTATTGATGAAAAGATACTGCTACGACAGACCCACAAAAAGGGTTTAAGTAGTTGTGTTGTTGACGAAGAAGAGGTTCAGCGACATTTTAGCCTTTCCGAATTAAAGGCATTGTTTCGTTTAGAGAAGGACACCACAAGTGATACACATGATAAAATCAGGTGCATTCGCTGTGTAAATGGTATTCAAGTCACACAACCTCCTGAAGGTGCCACTTGTAACAATGATCTCTCTCAGTGGCACCATTCTAAAGACAAAAAGAATGTTCCAGATTGCATAATAAAATCTTGTTGGAACACAGGCATCACATTTGTGTTTCATCAAAAGTCACATGAAAAAAAATATATTCCTTGACAATCGTTTTACAATAAGAATATCTTTTGTTTGTATAACAACTATACAACAAATTCACATAGTATGTGTCAATATTTTTGTAAAACTTTTATTAAGTATGTGATTAATCAAATTATTTGTATCTAAGTATGATGTCAACAGA
Ncherokee_SIndianCrk_N681 -----------------------------------------------------------------------------------------------------------------------------------------------------GATGGAACCATGAGTGTGAAAAAGCGCGGGAAAATTGTTGAGAACTTTAATGATCCTCGGAATAATTTATTTATTTTCATGCTCAGCAGCAAGGCTGGTGGGTGTGGCTTAAACTTGATCGGAGCCAACAGGCTCATTATGTACGATCCAGACTGGAATCCGGCCAATGACGCTCAGGCGATGGCTCGTGTATGGCGAGATGGGCAGAAAAAGGAATGCTTCATTTATCGCCTGCTATCTACTGGAACTATTGATGAAAAGATACTGCTACGACAGACCCACAAAAAGGGTTTAAGTAGTTGTGTTGTTGACGAAGAAGAGGTTCAGCGACATTTTAGCCTTTCTGAATTAAAGGCATTGTTTCGTTTAGAAAAGGACACCACAAGTGATACACATGATAAAATCAGGTGCATTCGCTGTGTAAATGGTATTCAAGTCACACAACCTCCTGAAGGTGCCACTTGTAACAATGATCTCTCTCAGTGGCACCATTCTAAAGACAAAAAGAATGTTCCAGATTGCATAATAAAATCTTGTTGGAACAC-----------------------------------------------------------------------------------------------------------------------------------------------------------------------------------------------------
Ncooperi_BeaverCrk_N1002 --------------------------------------------------------------------------------------------------------------------------------------------------------------ATGAGTGTGAAAAAGCGAGGGAAGATTGTTGAGAACTTTAATGATCCTCAGAATAATTTATTTATTTTCATGCTCAGCAGCAAGGCTGGTGGGTGTGGCTTAAACTTGATCGGAGCCAACCGGCTCATTATGTACGATCCAGACTGGAATCCGGCCAATGACGCTCAGGCGATGGCACGTGTATGGCGAGATGGGCAGAAAAAGGAATGCTTCATTTATCGTCTGCTATCTACTGGAACTATTGATGAAAAGATACTGCTACGGCAGACTCACAAAAAGGGTTTAAGTAGTTGTGTTGTTGACGAAGAAGAGGTTCAGCGACATTTTAGCCTTTCCGAATTAAAGGCATTGTTTCGTTTAGAAAAGGACACCGCAAGTGATACACACGATAAAATCAGGTGCATTCGCTGTGTAAATGGTATTCAAGTCACACAACCTCCTGAAGGTGCCACTTGTAACAACGATCTCTCTCAGTGGCACCATTCTAAAGACAAAAAGAATGTTCCAGATTGCATAATAAAATCTTGCTGGAACACAGGCATCACATTTGTGTTTC---------------------------------------------------------------------------------------------------------------------------------------------------------------------------------
Ncooperi_BrasstBald_N824 --------------------------------------------------------------------------------------------------------------------------------------------------CTGGATGGAACCATGAGTGTGAAAAAGCGAGGGAAGATTGTTGAGAACTTTAATGATCCTCAGAATAATTTATTTATTTTCATGCTCAGCAGCAAGGCTGGTGGGTGCGGCTTAAACTTGATCGGAGCCAACCGGCTCATTATGTACGATCCAGACTGGAATCCAGCCAATGACGCTCAGGCGATGGCCCGTGTATGGCGAGATGGGCAGAAAAAGGAATGCTTCATTTATCGTCTGCTATCTGCTGGAACTATTGATGAAAAGATACTGCTACGGCAGACTCACAAAAAGGGTTTAAGTAGTTGTGTTGTTGACGAAGAAGAGGTTCAGCGACATTTTAGCCTTTCCGAATTAAAGGCATTGTTTCGTTTAGAAAAGGACACCGCAAGTGATACACACGATAAAATCAGGTGCATTCGCTGTGTAAATGGTATTCAAGTCACACAACCTCCTGAAGGTGCCACTTGTAACAATGATCTCTCTCAGTGGCACCATTCTAAAGACAAAAAGAATGTTCCAGATTGCATAATAAAATCTTGCTGGAACACAGGCATCACATTTGTGTTTCATCAAAAATCACATGA-----------------------------------------------------------------------------------------------------------------------------------------------------------------
Ncooperi_CheoahDam_N1122 ---------------------------------------------------------------------------------------CACAAACTTTAGATCTTTTTGAAAAGCTATGTCAGTTGAGAAATTACACATTTGTTCGTCTAGATGGAACCATGAGTGTGAAAAAACGAGGGAAGATTGTTGAGAACTTTAATGATCCTCAGAATAATTTATTTATTTTCATGCTCAGCAGCAAGGCTGGTGGGTGCGGCTTAAACTTGATCGGAGCCAACCGGCTCATTATGTACGATCCAGACTGGAATCCGGCCAATGACGCTCAGGCGATGGCCCGTGTATGGCGAGATGGGCAGAAAAAGGAATGCTTCATTTATCGTCTGCTATCTACTGGAACAATTGATGAAAAGATACTGCTACGACAGACTCACAAAAAGGGTTTAAGTAGTTGTGTTGTTGACGAAGAAGAGGTTCAGCGACATTTTAGCCTTTCCGAATTAAAGGCATTGTTTCGTTTAGAAAAGGACACCGCAAGTGATACACATGATAAAATCAGGTGCATTCGCTGTGTAAATGGTATTCAAGTCACACAACCTCCTGAAGGTGCCACTTGTAACAATGATCTCTCTCAGTGGCACCATTCTAAAGACAAAAAGAATGTTCCAGATTGCATAATAAAATCTTGCTGGAACACAGGCATCACATTTGTGTTTCATCAAAAGTCACATGAAAAAAGATATATTCCTTAACATTCGTTTTACAATAAGAATATCTTATGTTTGTATAACAATTACACAAC----------AGTATGTTTCAATATTTTTG--------------------------------------------------------------
Ncooperi_NantRiverGorge_N682 TATCAGGGAAAATGAAAGTTCTGGATGGTATTTTAGCCGTCGTCAAAGCAACGTCCAATGACAAGGTTGTTCTAGTGTCCAATTACACACAAACTTTAGATCTTTTTGAAAAGCTATGTCAGTTGAGAAATTACACATTTGTTCGTCTGGATGGAACCATGAGTGTGAAAAAGCGAGGGAAGATTGTTGAGAACTTTAATGATCCTCAGAATAATTTATTTATTTTCATGCTCAGCAGCAAGGCTGGTGGGTGTGGCTTAAACTTGATCGGAGCCAACCGGCTCATTATGTACGATCCAGACTGGAATCCGGCCAATGACGCTCAGGCGATGGCCCGTGTATGGCGAGATGGGCAGAAAAAGGAATGCTTCATTTATCGTCTGCTATCTACTGGAACTATTGATGAAAAGATACTGCTACGGCAGACTCATAAAAAGGGTTTAAGTAGTTGTGTTGTTGACGAAGAAGAGGTTCAACGACATTTTAGCCTTTCTGAATTAAAGGCATTGTTTCGTTTAGAAAAGGACACCGCAAGTGATACTCATGATAAAATCAGGTGCATTCGCTGTGTAAATGGTATTCAAGTCACACAACCTCCTGAAGGTGCCACTTGTAACAATGATCTCTCTCAGTGGCACCATTCTAAGGACAAAAAAAATGTTCCAGATTGCATAATAAAATCTTGCTGGAACACAGGCATCACATTTGTGTTTCATCAAAAATCACATGAAAAAAGATATATTCCTTGACAATTGTTTTACAATAAGAATATCTTTTGTTTGTATAACAACTATACAACAAATTCACATAGTATGTTTCAATATTTTTGTAAAACTTTCATTGAGTATGTCATTAATCAAATTTTTTGTATTTAAGTATGATGTCAATAGA
Ncooperi_RockCrRoad_N1160 TATCAGGGAAAATGAAAGTTCTGGATGGTATTTTAGCCGTTGTCAAAGCAACGTCCAATGACAAGGTTGTTCTAGTGTCCAATTACACACAAACTTTAGATCTTTTTGAAAAGCTATGTCAGTTGAGAAATTACACATTTGTTCGTCTAGATGGAACCATGAGTGTGAAAAAGCGAGGGAAGATTGTCGAGAACTTTAATGATCCTCAGAATAACTTATTTATTTTCATGCTCAGCAGCAAGGCTGGTGGGTGTGGCTTAAACTTGATCGGAGCCAACCGGCTCATTATGTACGATCCAGACTGGAATCCGGCCAATGACGCTCAGGCGATGGCCCGTGTATGGCGAGATGGGCAGAAAAAGGAATGCTTCATTTATCGTCTGCTATCTACTGGAACAATTGATGAAAAGATACTGCTACGACAGACTCACAAAAAGGGTTTAAGTAGTTGTGTTGTTGACGAAGAAGAGGTTCAGCGACATTTTAGCCTTTCTGAATTAAAGGCATTGTTTCGTTTAGAAAAGGACACCACAAGTGATACACATGATAAAATCAGGTGCATTCGCTGTGTAAATGGTATTCAAGTCACACAACCTCCTGAAGGTGCCACTTGTAACAATGATCTCTCTCAGTGGTATCATTCTAAAGACAAAAAGAATGTTCCAGATTGCATAATAAAATCTTGTTGGAACACAGGCATCACATTTGTGTTTCATCAAAAGTCACATGAAAAAAGATATATTCCTTGACA-------------------ATCTTTTGTTTGTATAACAACTATACAACAAATTCACATAGTATGTTTCAATATTTTTGTAAAACTTTTATTAAGTATGTCATTAATCAAGTTTTTTGTATCTGAGTATGATGTCAAAAGA
Ncoylei_Apalachia_N1195 TATCAGGGAAAATGAAAGTTTTGGATGGTATTTTAGCCGTTGTCAAAGCAACGTCCAATGACAAGGTTGTTCTAGTGTCCAATTACACACAAACTTTAGATCTTTTTGAAAAGCTATGTCAGTTGAGAAATTACACATTTGTTCGTCTAGATGGAACCATGAGTGTGAAAAAGCGAGGGAAGATTGTTGAGAACTTTAATGATCCTCAGAATAATTTATTTATTTTCATGCTCAGCAGCAAGGCTGGTGGGTGCGGCTTAAACTTGATTGGAGCCAACCGGCTCATTATGTATGATCCAGACTGGAATCCGGCCAATGATGCTCAGGCGATGGCCCGTGTATGGCGAGATGGGCAGAAAAAGGAATGCTTCATTTATCGTCTGCTATCTACTGGAACTATTGACGAAAAGATACTGCTACGACAGACTCACAAAAAAGGTTTAAGTAGTTGTGTTGTTGATGAAGAAGAGGTTCAGCGACATTTTAGCCTTTCCGAATTAAAGGCATTGTTTCGTTTAGAAAAGGACACCGCAAGTGATACACATGATAAAATCAGGTGCATTCGCTGTGTAAATGGTATTCAAGTCACACAACCTCCTGAAGGTGCCACTTGTAACAATGATCTCTCTCAGTGGCACCATTCTAAAGACAAAAAGAATGTTCCTGATTGCATAATAAAATCTTGCTGGAACACAGGCATCACATTTGTGTTTCATCAAAAGTCACATGAAAAAAGATATATTCCTTAACAATCGTTTTACAATAAGAATATATTATGTTTGTTTAACAACTATACAAC----------AGTATGTTTCAATATTTTTGTAAAACTTTTATTAAGTATGTCATTAATCAAATTTTTTGTATCTAAGTATGATGTCAAAAGA
Ncoylei_DinkinCove_N1118 TATCAGGGAAAATGAAAGTTTTGGATGGTATTTTAGCCGTTGTCAAAGCAACGTCCAATGACAAGGTTGTTCTAGTGTCCAATTACACACAAACTTTAGATCTTTTTGAAAAGCTATGTCAGTTGAGAAATTACACATTTGTTCGTCTAGATGGAACCATGAGTGTGAAAAAGCGAGGGAAGATTGTTGAGAACTTTAATGATCCTCAGAATAATTTATTTATTTTCATGCTCAGCAGCAAGGCTGGTGGGTGTGGCTTAAACTTGATTGGAGCCAACCGGCTCATTATGTACGATCCAGACTGGAATCCGGCCAATGATGCTCAGGCGATGGCCCGTGTATGGCGAGATGGGCAGAAAAAGGAATGCTTCATTTATCGTCTGCTATCTACTGGAACTATTGACGAAAAGATACTGCTACGACAGACTCACAAAAAAGGTTTAAGTAGTTGTGTTGTTGATGAAGAAGAGGTTCAGCGACATTTTAGCCTTTCCGAATTAAAGGCATTGTTTCGTTTAGAAAAGGACACCGCAAGTGATACACATGATAAAATCAGGTGCATTCGCTGTGTAAATGGTATTCAAGTCACACAACCTCCTGAAGGTGCCACTTGTAACAATGATCTCTCTCAGTGGCACCATTCTAAAGACAAAAAGAATGTTCCTGATTGCATAATAAAATCTTGCTGGAACACAGGCATCACATTTGTGTTTCATCAAAAGTCACATGAAAAAAGATATATTCCTTAACAATCGTTTTACAATAAGAATATATTATGTTTGTATAACAACTATACAAC----------AGTATGTTTCAATATTTTTGTAAAACTTTTATTAAGTATGTCATTAATCAAATTTTTTGTATCTAAGTATGATGTCAAAAGA
Ncoylei_TiptonCreek_N837 -----------------------------------------------------TCCAATGACAAGGTTGTTCTAGTGTCCAATTACACACAAACTTTAGATCTTTTTGAAAAGCTATGTCAGTTGAGAAATTACACATTTGTTCGTCTAGATGGAACCATGAGTGTGAAAAAGCGAGGGAAGATTGTTGAGAACTTTAATGATCCTCAGAATAATTTATTTATTTTCATGCTCAGCAGCAAGGCTGGTGGGTGCGGCTTAAACTTGATTGGAGCCAACCGGCTCATTATGTACGATCCAGACTGGAATCCGGCCAATGATGCTCAGGCGATGGCCCGTGTATGGCGAGATGGGCAGAAAAAGGAATGCTTCATTTATCGTCTGCTATCTACTGGAACTATTGACGAAAAGATACTGCTACGACAGACTCACAAAAAAGGTTTAAGTAGTTGTGTTGTTGATGAAGAAGAGGTTCAGCGACATTTTAGCCTTTCCGAATTAAAGGCATTGTTTCGTTTAGAAAAGGACACCGCAAGTGATACACATGATAAAATCAGGTGCATTCGCTGTGTAAATGGTATTCAAGTCACACAACCTCCTGAAGGTGCCACTTGTAACAATGATCTCTCTCAGTGGCACCATTCTAAAGACAAAAAGAATGTTCCTGATTGCATAATAAAATCTTGCTGGAACACAGGCATCACATTTGTGTTTCATCAAAAGTCACATGAAAAAAGATATATTCCTTAACAATCGTTTTACAATAAGAATATATTATGTTTGTTTAACAACTATACAAC----------AGTATGTTTCAATATTTTTGTAAAACTTTTATTAAGTATGT-----------------------------------------
Ncressleri_AndersonSpringCave_G2075 TATCAGGGAAAATGAAAGTTCTGGATGGAATTTTAGCCGTTGTCAAAGCAACATCCAATGACAAGGTGGTTCTAGTGTCCAATTACACACAAACTTTAGATCTTTTTGAAAAGCTATGTCAATTGAGAAATTACACATTTGTTCGTCTAGATGGAACCATGAGTGTAAAAAAGCGGGGGAAGATTGTTGATAACTTTAATGATCCTCATAATAATTTATTTATTTTCATGCTCAGCAGTAAGGCTGGTGGGTGTGGCTTAAACTTGATTGGAGCCAATCGGCTCATTATGTACGATCCAGACTGGAATCCAGCCAATGACGCTCAGGCGATGGCCCGTGTTTGGCGAGATGGGCAGAAAAAGGAATGCTTCGTTTATCGTCTGCTATCTACTGGAACTATTGATGAAAAGATACTGCTACGGCAGACTCACAAAAAGGGTTTAAGTAGTTGTGTTGTTGACGAAGAAGAGGTTCAGCGACATTTTAGCCTTTCTGAATTAAAGGCACTGTTTCGTTTAGAAAAGGACACTGCAAGTGATACACATGATAAAATCAGGTGCATTCGCTGTGTAAATGGTATTCAAGTCACACAGCCTCCTGAAAGTGCCACTTGTAACAATGATCTCTCTCAGTGGCACCATTCTAAAGACAAAAAGAATGTTCCAGATTGCATAATAAAATCTTGTTGGAACACAGGCATCACATTTGTGTTCCATCAAAAGTCACATGAAAAAAGATATATTCCTTAACGATTGTTTTACAATAAGAATATTTTTT-TTTGTCTAACAACTATATAACAGATTCACATAGTATGTTCCAATATTTTTGTAAAACTT------------------------------------------------------
Ncressleri_PigeonCave_G2077 TATCAGGGAAAATGAAAGTTCTGGATGGAATTTTAGCCGTTGTCAAAGCAACATCCAATGACAAGGTGGTTCTAGTGTCCAATTACACACAAACTTTAGATCTTTTTGAAAAGCTATGTCAATTGAGAAATTACACATTTGTTCGTCTAGATGGAACCATGAGTGTAAAAAAGCGGGGGAAGATTGTTGATAACTTTAATGATCCTCATAATAATTTATTTATTTTCATGCTCAGCAGTAAGGCTGGTGGGTGTGGCTTAAACTTGATTGGAGCCAATCGGCTCATTATGTACGATCCAGACTGGAATCCAGCCAATGACGCTCAGGCGATGGCCCGTGTTTGGCGAGATGGGCAGAAAAAGGAATGCTTCGTTTATCGTCTGCTATCTACTGGAACTATTGATGAAAAGATACTGCTACGGCAGACTCACAAAAAGGGTTTAAGTAGTTGTGTTGTTGACGAAGAAGAGGTTCAGCGACATTTTAGCCTTTCTGAATTAAAGGCACTGTTTCGTTTAGAAAAGGACACTGCAAGTGATACACATGATAAAATCAGGTGCATTCGCTGTGTAAATGGTATTCAAGTCACACAGCCTCCTGAAAGTGCCACTTGTAACAATGATCTCTCTCAGTGGCACCATTCTAAAGACAAAAAGAATGTTCCAGATTGCATAATAAAATCTTGTTGGAACACAGGCATCACATTTGTGTTCCATCAAAAGTCACATGAAAAAAGATATATTCCTTAACGATTGTTTTACAATAAGAATATTTTTT-TTTGTCTAACAACTATATAACAGATTCACATAGTATG----------------------------------------------------------------------------
Ncrosbyi_MtMitchell_N210 TATCAGGGAAAATGAAAGTTCTGGATGGTATTTTAGCCGTTGTCAAAGCAACGTCCAATGACAAGGTTGTTCTAGTGTCCAATTACACACAAACTTTAGATCTTTTTGAAAAGCTATGTCAGCTGAGAAATTATACATTTGTTCGTCTAGATGGAACCATGAGTGTGAAAAAGCGAGGGAAGATTGTTGAGAACTTTAATGATCCTCAGAATAATTTATTTATTTTCATGCTCAGCAGCAAGGCTGGTGGGTGTGGCTTAAACTTGATCGGAGCCAACAGGCTCATTATGTACGATCCAGACTGGAATCCGGCCAATGACGCTCAGGCGATGGCCCGCGTATGGCGAGATGGGCAGAAAAAGGAATGCTTCATTTATCGTCTGCTATCTACCGGAACTATTGATGAAAAGATACTGCTACGACAGACTCACAAAAAGGGTTTAAGTAGTTGTGTTGTTGACGAAGAAGAGGTTCAGCGACATTTTAGCCTTTCCGAATTAAAGGCATTGTTTCGTTTAGAAAAGGACACCACAAGTGATACACATGATAAAATCAGGTGCATTCGCTGTGTAAATGGTATTCAAGTCACACAACCTCCCAAAGGTGCCACGTGTAACAATGATCTCTCTCAGTGGCACCATTCTAAAGACAAAAAGAATGTTCCAGATTGCATAATAAAATCTTGTTGGAACACAGGCATCACATTTGTGTTTCATCAAAAGTCACACGAAAAAAGATATATTCCTTGACAATCGTTTCACAATAAGAATATCTTTTGTTTGTATAACAACCATACAACAAATTCACATAGTATGTTTCAATATTTTTGTAAAACTTTTATTAAGTATGTTACTAATCAAATTTTTTGTATCTAAGTATGATGTCAACAGA
Ncrosbyi_PricesCrk_N1143 TATCAGGGAAAATGAAAGTTCTGGATGGTATTTTAGCCGTTGTCAAAGCAACGTCCAATGACAAGGTTGTTCTAGTGTCCAATTACACACAAACTTTAGATCTTTTTGAAAAGCTATGTCAGCTGAGAAATTATACATTTGTTCGTCTAGATGGAACCATGAGTGTGAAAAAGCGAGGGAAGATTGTTGAGAACTTTAATGATCCTCAGAATAATTTATTTATTTTCATGCTCAGCAGCAAGGCTGGTGGGTGTGGCTTAAACTTGATCGGAGCCAACAGGCTCATTATGTACGATCCAGACTGGAATCCGGCCAATGACGCTCAGGCGATGGCCCGCGTATGGCGAGATGGGCAGAAAAAGGAATGCTTCATTTATCGTCTGCTATCTACCGGAACTATTGATGAAAAGATACTGCTACGACAGACTCACAAAAAGGGTTTAAGTAGTTGTGTTGTTGACGAAGAAGAGGTTCAGCGACATTTTAGCCTTTCCGAATTAAAGGCATTGTTTCGTTTAGAAAAGGACACCACAAGTGATACACATGATAAAATCAGGTGCATTCGCTGTGTAAATGGTATTCAAGTCACACAACCTCCCAAAGGTGCCACGTGTAACAATGATCTCTCTCAGTGGCACCATTCTAAAGACAAAAAGAATGTTCCAGATTGCATAATAAAATCTTGTTGGAACACAGGCATCACATTTGTGTTTCATCAAAAGTCACACGAAAAAAGATATATTCCTTGACAATCGTTTCACAATAAGAATATCTTTTGTTTGTATAACAACCATACAACAAATTTACATAGTATGTTTCAATATTTTTGTAAAACTTTTATTAAGTATGTTACTAATC---------------------------------
Ncrosbyi_ShufordCrk_N1148 ---------------------------------------------------------------------------------------------CTTTAGATCTTTTTGAAAAGCTATGTCAGCTGAGAAATTATACATTTGTTCGTCTAGATGGAACCATGAGTGTGAAAAAGCGAGGGAAGATTGTTGAGAACTTTAATGATCCTCAGAATAATTTATTTATTTTCATGCTCAGCAGCAAGGCTGGTGGGTGTGGCTTAAACTTGATCGGAGCCAACAGGCTCATTATGTACGATCCAGACTGGAATCCGGCCAATGACGCTCAGGCGATGGCCCGCGTATGGCGAGATGGGCAGAAAAAGGAATGCTTCATTTATCGTCTGCTATCTACCGGAACTATTGATGAAAAGATACTGCTACGACAGACTCACAAAAAGGGTTTAAGTAGTTGTGTTGTTGACGAAGAAGAGGTTCAGCGACATTTTAGCCTTTCCGAATTAAAGGCATTGTTTCGTTTAGAAAAGGACACCACAAGTGATACACATGATAAAATCAGGTGCATTCGCTGTGTAAATGGTATTCAAGTCACACAACCTCCCAAAGGTGCCACGTGTAACAATGATCTCTCTCAGTGGCACCATTCTAAAGACAAAAAGAATGTTCCAGATTGCATAATAAAATCTTGTTGGAACACAGGCATCACATTTGTGTTTCATCAAAAGTCACACGAAAAAAGATATATTCCTTGACAATCGTTTCACAATAAGAATATCTTTTGTTTGTATAACAACCATACAACAAATTCACATAGTATGTTTCAATATTTTTGTAAAACTTTTATTAAGTATGTTACTAATCAAATTTTTTGTATCTAAGTATGATGTCAACAGA
Ndellingeri_BullpenBridge_N109 -------------------------------------------------------------------------------------------------------------------ATGTCAGTTGAGAAATTACACATTTGTTCGTCTAGATGGAACCATGAGTGTGAAAAAGCGAGGGAAGATTGTTGAGAACTTTAATGATCCTCAGAATAATTTATTTATTTTCATGCTCAGCAGCAAGGCTGGTGGGTGTGGCTTAAACTTGATCGGAGCCAACCGGCTCATTATGTACGATCCAGACTGGAATCCGGCCAATGACGCTCAGGCGATGGCCCGTGTATGGCGAGATGGGCAGAAAAAGGAATGCTTCATTTATCGTCTGCTATCTACTGGAACAATTGATGAAAAGATACTGCTACGACAGACTCACAAAAAGGGTTTAAGTAGTTGTGTTGTTGACGAAGAAGAGGTTCAGCGACATTTTAGCCTTTCTGAATTAAAGGCATTGTTTCGTTTAGAAAAGGACACCACAAGTGATACACATGATAAAATCAGGTGCATTCGCTGTGTAAATGGTATTCAAGTCACACAACCTCCCGAAGGTGCCACTTGTAACAATGATCTCTCTCAGTGGCATCATTCTAAAGACAAAAAGAATGTTCCAGATTGCATAATAAAATCTTGTTGGAACACAGGCATCACATTTGTGTTTCATCAAAAGTCACATGAAAAAAGATATATTCCTTGAAAATCGTTTTACAATAAGAATATATTTTGTTTGTATAACAACTATACAACAAATTCACATAGTATGTTTCATTATTTTTGTAAAACTTTTATTAAGTATGTCATTAATCAAATTTTTTGTATCTGAGTATGATGTCAAAAGA
Ndellingeri_WhitewFalls_N887 TATCAGGGAAAATGAAAGTTCTGGATGGTATTTTAGCCGTTGTCAAAGCAACGTCCAATGACAAGGTTGTTCTAGTCTCCAATTACACACAAACTTTAGATCTTTTCGAAAAGCTATGTCAGTTGAGAAATTACACATTTGTTCGTCTAGATGGAACCATGAGTGTGAAAAAGCGAGGGAAGATTGTTGAGAACTTTAATGATCCTCAGAATAATTTATTTATTTTCATGCTCAGCAGCAAGGCTGGTGGGTGTGGCTTAAACTTGATCGGAGCCAACCGGCTCATTATGTACGATCCAGACTGGAATCCGGCCAATGACGCTCAGGCGATGGCCCGTGTATGGCGAGATGGGCAGAAAAAGGAATGCTTCATTTATCGTCTGCTATCTACTGGAACAATTGATGAAAAGATACTGCTACGACAGACTCACAAAAAGGGTTTAAGTAGTTGTGTTGTTGACGAAGAAGAGGTTCAGCGACATTTTAGCCTTTCTGAATTAAAGGCATTGTTTCGTTTAGAAAAGGACACCACAAGTGATACACATGATAAAATCAGGTGCATTCGCTGTGTAAATGGTATTCAAGTCACACAACCTCCCGAAGGTGCCACTTGTAACAATGATCTCTCTCAGTGGCATCATTCTAAAGACAAAAAGAATGTTCCAGATTGCATAATAAAATCTTGTTGGAACACAGGCATCACATTTGTGTTTCATCAAAAGTCACATGAAAAAAGATATATTCCTTGAAAATCGTTTTACAATAAGAATATATTTTGTTTGTATAACAACTATACAACAAATTCACATAGTATGTTTCATTATTTTTGTAAAACTTTTATTAAGTATGTCATTAATCAAATTTTTTGTATCTGAGTATGATGT-------
Ndilutus_GrassyCreek_N670 ------------------------------------------------------------------------------------------------------------------------------------------------------------CCATGAGTGTGAAAAAGCGAGGGAAGATTGTTGAGAACTTTAATGATCCTCAGAATAATTTATTTATTTTCATGCTCAGCAGCAAGGCTGGTGGGTGTGGCTTAAACTTGATCGGAGCCAACCGGCTCATTATGTACGATCCAGACTGGAATCCGGCCAATGACGCTCAGGCGATGGCTCGTGTATGGCGAGATGGGCAGAAAAAGGAATGCTTCATTTATCGCCTGCTATCTACTGGAACTATTGATGAAAAGATACTGCTACGACAAACCCACAAAAAGGGTTTAAGCAGTTGTGTTGTTGACGAAGAAGAGGTTCAGCGACATTTTAGCCTTTCTGAATTAAAGGCATTGTTTCGTTTAGAAAAGGACACCACAAGTGATACACATGATAAAATCAGGTGCATTCGCTGTGTAAATGGTATTCAAGTCACACAACCTCCTGAAGGTGCCACTTGTAACAATGATCTCTCTCAGTGGCACCATTCTAAAGACAAAAAGAATGTTCCAGATTGCATAATAAAATCTTGTTGGAACACAGGCATCACATTTGTGTTTCATCAAAAG-------------------------------------------------------------------------------------------------------------------------------------------------------------------------
Ndilutus_StarveRockCave_G3174 TATCAGGGAAAATGAAAGTTCTGGACGGTATTTTAGCCATTGTCAAAGCAACGTCCAACGACAAGGTTGTTCTAGTGTCCAATTACACGCAAACTTTAGATCTTTTTGAAAGGCTGTGTCAGTTGAGAAATTACACATTTGTTCGTCTAGATGGAACCATGAGTGTGAAAAAGCGAGGGAAGATTGTTGAGAACTTTAATGATCCTCAGAATAATTTATTTATTTTCATGCTCAGCAGCAAGGCTGGTGGGTGTGGCTTAAACTTGATCGGAGCCAACCGGCTCATTATGTACGATCCAGACTGGAATCCGGCCAATGACGCTCAGGCGATGGCTCGTGTATGGCGAGATGGGCAGAAAAAGGAATGCTTCATTTATCGCCTGCTATCTACTGGAACTATTGATGAAAAGATACTGCTACGACAAACCCACAAAAAGGGTTTAAGCAGTTGTGTTGTTGACGAAGAAGAGGTTCAGCGACATTTTAGCCTTTCTGAATTAAAGGCATTGTTTCGTTTAGAAAAGGACACCACAAGTGATACACATGATAAAATCAGGTGCATTCGCTGTGTAAATGGTATTCAAGTCACACAACCTCCTGAAGGTGCCACTTGTAACAATGATCTCTCTCAGTGGCACCATTCTAAAGACAAAAAGAATGTTCCAGATTGCATAATAAAATCTTGTTGGAACACAGGCATCACATTTGTGTTTCATCAAAAGTCACATGAAAAAAGATATATTCCTTGATAATCGTTTTACAATAAGAATATCT--TGTTTGTATAACAACTATGCAACAAATTCACATAGTATGTGTCAATATTTTTGTAAAACTTTTAT----TATGTCATTAATCAAATTTTTTGTACCTAAGTATGATGACAACAGA
Nesticus_gertschi_N806_gr_nasicus TATCAGGGAAAATGAAAGTTCTGGATGGTATTTTAGCCGTTGTCAAAGCAACGTCCAATGACAAGGTTGTTCTAGTGTCCAATTACACACAAACTTTAGATCTTTTTGAAAAGCTATGTCAGCTGAGAAATTACACATTTGTTCGTCTAGATGGAACCATGAGTGTGAAAAAGCGAGGGAAGATTGTTGAGAACTTTAATGATCCTCAGAATAATTTATTTATTTTCATGCTCAGCAGCAAGGCTGGTGGGTGTGGCTTAAACTTGATCGGAGCCAATAGGCTCATTATGTACGATCCAGACTGGAATCCGGCCAATGACGCTCAGGCGATGGCCCGTGTATGGCGAGATGGGCAGAAAAAGGAATGCTTCATTTATCGTCTGCTATCTACTGGAACTATTGATGAAAAGATACTGCTACGACAGACTCACAAAAAGGGTTTAAGTAGTTGTGTTGTTGACGAAGAAGAGGTTCAGCGACATTTTAGCCTTTCCGAATTAAAGGCATTGTTTCGTTTAGAAAAGGACACCACAAGTGATACACATGATAAAATCAGGTGCATTCGCTGTGTAAATGGTATTCAAGTCACACAACCTCCCGAAGGTGCCACGTGTAACAATGATCTCTCTCAGTGGCACCATTCTAAAGACAAAAAGAATGTTCCAGATTGCATAATAAAATCTTGTTGGAACACAGGCATCACATTTGTGTTTCATCAAAAGTCGCACGAAAAAAGATATATTCCTTGACAATCGTTTCACAATAAGAATATCTTTTGTTTGTATAACAACCATACAACAAATTCACATAGTATGTTTCAATATTTTTGTAAAACTTTTATTAAGTATGTTACTAATCAAATTTTTTGTATCTAAG---------------
Nfridelli_LittlePigeon_N262 TATCAGGGAAAATGAAAGTTCTGGATGGTATTTTAGCCGTTGTCAAAGCAACGTCCAATGACAAGGTTGTTCTAGTGTCCAATTACACACAAACTTTAGATCTTTTTGAAAAGCTATGTCAGTTGAGAAATTACACATTTGTTCGTCTAGATGGAACCATGAGTGTGAAAAAGCGAGGGAAGATTGTTGAGAACTTTAATGATCCTCAGAATAATTTATTTATTTTCATGCTCAGCAGCAAGGCTGGTGGGTGTGGCTTAAACTTGATTGGAGCCAACCGGCTCATTATGTACGATCCAGACTGGAATCCGGCCAATGACGCTCAGGCGATGGCTCGTGTATGGCGAGATGGGCAGAAAAAGGAATGCTTCATTTATCGTCTGCTATCTACTGGAACAATTGATGAAAAGATACTGCTACGACAGACTCACAAAAAGGGTTTAAGTAGTTGTGTTGTTGACGAAGAAGAGGTTCAACGACATTTTAGCCTTTCTGAATTAAAGGCATTGTTTCGTTTAGAAAAGGACACCACAAGTGATACACATGATAAAATCAGGTGCATTCGCTGTGTAAATGGTATTCAAGTCACACAACCTCCTGAAGGTGCCACTTGTAACAATGATCTCTCTCAGTGGCATCATTCTAAAGACAAAAAGAATGTTCCAGATTGCATAATAAAATCTTGTTGGAACACAGGCATCACATTTGTGTTTCATCAAAAGTCACATGAAAAAAGATATATTCCTTGACAATCGTTTTACAATAAGAATATCTTTTGTTTGTATAACAACTATACAACAAATTCACATAGTATGTTTCAATATTTTTGTAAAACTTTTATTAAGTATGTCATTAATCAAATTTTTTGTATCTGAGTATGATGTCAAAAGA
Nfurtivus_HugdenBranch_G3175 ----------------------------------------------------GTCCAATGACAAGGTTGTTCTAGTGTCCAATTACACACAAACTTTAGATCTTTTTGAAAAGCTATGTCAGTTGAGAAATTACACATTTGTTCGTCTAGATGGAACCATGAGCGTGAAAAAGCGAGGGAAGATTGTTGAGAACTTTAATGATCCTCAGAATAATTTATTTATTTTCATGCTCAGCAGCAAAGCTGGTGGGTGTGGCTTAAACTTGATCGGAGCCAACCGGCTCATTATGTACGATCCAGACTGGAATCCGGCCAATGACGCTCAGGCGATGGCCCGTGTATGGCGAGATGGGCAGAAAAAGGAATGCTTCATTTATCGTCTGCTATCTACTGGAACTATTGATGAAAAGATACTGCTACGACAGACTCACAAAAAGGGTTTAAGTAGTTGTGTTGTTGACGAAGAAGAGGTTCAGCGATATTTTAGCCTTTCCGAATTAAAGGCATTGTTTCGTTTAGAAAAGGACACCGCAAGTGATACACATGATAAAATCAGGTGCATTCGCTGTGTAAATGGTATTCAAGTCACACAACCTCCTGAAGGTGCCACTTGTAACAATGATCTCTCTCAGTGGCACCATTCTAAAGACAAAAAGAATGTTCCAGATTGCATAATAAAATCTTGCTGGAACACAGGCATCACATTTGTGTTTCATCAAAAGTCACATGAAAAAAGATATATTCCTTAACAATCGTTTTACAATAAGAATATCTTATGTTTGTATAACAACTATACAAC----------AGTATGTTTCAATATTTTTGTAAAACTTTTATTAAGTATGTCATTAATCAAATTTTTTGTATCTAAGTATGATGTCAAAAGA
Nfurtivus_RaccoonMtn_N1026 --------------------------------------------------------------AAGGTTGTTCTAGTGTCCAATTACACACAAACTTTAGATCTTTTTGAAAAGCTATGTCAGTTGAGAAATTACACATTTGTTCGTCTAGATGGAACCATGAGTGTGAAAAAGCGAGGGAAGATTGTTGAGAACTTTAATGATCCTCAGAATAATTTATTTATTTTCATGCTCAGCAGCAAAGCTGGTGGGTGTGGCTTAAACTTGATCGGAGCCAACCGGCTCATTATGTACGATCCAGACTGGAATCCGGCCAATGACGCTCAGGCGATGGCCCGTGTATGGCGAGATGGGCAGAAAAAGGAATGCTTCATTTATCGTCTGCTATCTACTGGAACTATTGATGAAAAGATACTGCTACGACAGACTCACAAAAAGGGTTTAAGTAGTTGTGTTGTTGACGAAGAAGAGGTTCAGCGATATTTTAGCCTTTCCGAATTAAAGGCATTGTTTCGTTTAGAAAAGGACACCGCAAGTGATACACATGATAAAATCAGGTGCATTCGCTGTGTAAATGGTATTCAAGTCACACAACCTCCTGAAGGTGCCACTTGTAACAATGATCTCTCTCAGTGGCACCATTCTAAAGACAAAAAGAATGTTCCAGATTGCATAATAAAATCTTGCTGGAACACAGGCATCACATTTGTGTTTCATCAAAAGTCACATGAAAAAAGATATATTCCTTAACAATCGTTTTACAATAAGAATATCTTATGTTTGTATAACAACTATACAAC----------AGTATGTTTCAATATTTTTGTAAAACTTTTATTAAGTATGTCATTAATCAAATTTTTTGTATCTAAGTATGATGTCAAAAGA
Ngeorgia_Sittons_N073 TATCAGGGAAAATGAAAGTTCTGGATGGTATTTTAGCCGTTGTCAAAGCAACGTCCAATGACAAGGTTGTTCTAGTGTCCAATTACACACAAACTTTAGATCTTTTTGAAAAGCTGTGTCAGTTGAGAAATTACACATTTGTTCGTCTAGATGGAACCATGAGTGTGAAAAAGCGAGGGAAGATTGTTGAGAACTTTAATGATCCTCAGAATAATTTATTTATTTTCATGCTCAGCAGCAAGGCTGGTGGGTGTGGCTTAAACTTGATCGGAGCCAACCGGCTCATTATGTACGATCCAGACTGGAATCCGGCCAATGACGCTCAGGCGATGGCCCGTGTATGGCGAGATGGGCAGAAAAAGGAATGCTTCATTTATCGTCTGCTATCTACTGGAACTATTGATGAAAAGATACTGCTACGACAGACTCACAAAAAGGGTTTAAGTAGTTGTGTTGTTGACGAAGAAGAGGTTCAGCGACATTTTAGCCTTTCTGAATTAAAGGCATTGTTTCGTTTAGAAAAGGACACCACAAGTGATACACATGATAAAATCAGATGCATTCGCTGTGTAAATGGTATTCAAGTCACACAACCTCCTGAAGGTGCCACTTGTAACAATGATCTCTCTCAGTGGCACCATTCTAAAGACAAAAAGAATGTTCCAGATTGCATAATAAAATCTTGTTGGAACACAGGCATCACATTTGTGTTTCATCAAAAGTCACATGAAAAAAGATATATTCCTTGACAATCGTTTTACAATAAGAATATTTTTTGTTTGTATAACAACTATA------------------------------------------------------------------------------------------------
Ngertschi_CedarCreek_N351 TATCAGGGAAAATGAAAGTTCTGGATGGTATTTTAGCCGTTGTCAAAGCAACGTCTAATGACAAGGTTGTTCTGGTGTCCAATTACACACAAACTTTAGATCTTTTTGAAAAGCTATGTCAGCTGAGAAATTACACATTTGTTCGTCTAGATGGAACCATGAGTGTGAAAAAGCGAGGGAAGATTGTTGAGAACTTTAATGATCCTCAGAATAATTTATTTATTTTCATGCTCAGCAGCAAGGCTGGTGGGTGTGGCTTAAACTTGATCGGAGCCAACAGGCTCATTATGTACGATCCAGACTGGAATCCGGCCAATGATGCTCAGGCGATGGCCCGTGTATGGCGAGATGGGCAGAAAAAGGAATGCTTCATTTATCGTCTGCTATCTACTGGAACTATTGATGAAAAGATACTGCTACGACAGACTCACAAAAAGGGTTTAAGTAGTTGTGTTGTTGACGAAGAAGAGGTTCAGCGACATTTTAGCCTTTCCGAATTAAAGGCATTGTTTCGTTTAGAAAAGGACACCACAAGTGATACACATGATAAAATCAGGTGCATTCGCTGTGTAAATGGTATTCAAGTCACACAACCTCCCGAAGGTGCCACGTGTAACAATGATCTCTCTCAGTGGCACCATTCTAAAGACAAAAAGAATGTTCCAGATTGCATAATAAAATCTTGTTGGAACACAGGCATCACATTTGTGTTTCATCAAAAGTCGCACGAAAAAAGATATATTCCTTGACAATCGTTTCACAATAAGAATATCTTTTGTTTGTATAACAACCATACAACAAATTCACATAGTATGTTTCAATATTTTTGTAAAACTTTTATTAAGTATGTTACTAATCAAATTTTTTGTATCTAAGTATGATGTCAACAGA
Ngertschi_FrenchBroad_N968 --------------------------------------------------------------------------------------------------------------------------------------------------------------------------------GGGAAGATTGTTGAGAACTTTAATGATCCTCAGAATAATTTATTTATTTTCATGCTCAGTAGCAAGGCTGGTGGGTGTGGCTTAAACTTGATCGGAGCCAACAGGCTCATTATGTACGATCCAGACTGGAATCCGGCCAATGACGCTCAGGCGATGGCCCGTGTATGGCGAGATGGGCAGAAAAAGGAATGCTTCATTTATCGTCTGCTATCTACTGGAACTATTGATGAAAAGATACTGCTACGGCAGACACACAAAAAGGGTTTAAGTAGTTGTGTTGTTGACGAAGAAGAGGTTCAGCGACACTTTAGCCTTTCCGAATTAAAGGCATTGTTTCGTTTAGAAAAGGACACCACAAGTGATACACATGATAAAATCAGGTGCATTCGCTGTGTAAATGGTATTCAAGTCACACAACCTCCCGAAGGTGCCACGTGTAACAATGATCTCTCTCAGTGGCACCATTCTAAAGACAAAAAGAATGTTCCAGATTGCATAATAAAATCTTGTTGGAACACAGGTATCACATTTGTGTTTCATCAAAAGTCACACGAAAAAAGATATATTCCTTGACAATCGTTTCACAATAAGAATATCTTTTGTTTGTATAACAACCATACAACAAATTCACATAGTATGTTTCAATATTTTTGTAAAACTTTTATTAAGTATGTTACTAATCAAATTTTTTGTATCTAAGTATGATGTCAAC---
Ngertschi_HickoryNutGap_N810 ---------------------TGGATGGTATTTTAGCCGTTGTCAAAGCAACGTCCAATGACAAGGTTGTTCTAGTGTCCAATTACACACAAACTTTAGATCTTTTTGAAAAGCTATGTCAGCTGAGAAATTACACATTTGTTCGTCTAGATGGAACCATGAGTGTGAAAAAGCGAGGGAAGATTGTTGAGAACTTTAATGATCCTCAGAATAATTTATTTATTTTCATGCTCAGTAGCAAGGCTGGTGGGTGTGGCTTAAACTTGATCGGAGCCAACAGGCTCATTATGTACGATCCAGACTGGAATCCGGCCAATGACGCTCAGGCGATGGCCCGCGTATGGCGAGATGGGCAGAAAAAGGAATGCTTCATTTATCGTCTGCTATCTACTGGAACTATTGATGAAAAGATACTGCTACGGCAGACACACAAAAAGGGTTTAAGTAGTTGTGTTGTTGACGAAGAAGAGGTTCAGCGACACTTTAGTCTTTCCGAATTAAAGGCATTGTTTCGTTTAGAAAAGGACACCACAAGTGATACACATGATAAAATCAGGTGCATTCGCTGTGTAAATGGTATTCAAGTCACACAACCTCCCGAAGGTGCCACGTGTAACAATGATCTCTCTCAGTGGCACCATTCTAAAGACAAAAAGAATGTTCCAGATTGCATAATAAAATCTTGTTGGAACACAGGCATCACATTTGTGTTTCATCAAAAGTCACACGAAAAAAGATATATTCCTTGACAATCGTTTCACAATAAGAATATCTTTTGTTTGTA-----------------------------------------------------------------------------------------------------------
Nholsingeri_BrumleyCrk_N916 ---------------------------------------------------------------------------------------------------------------------GTCAGTTGAGAAATTACACATTTGTTCGTCTAGATGGAACCATGAGTGTGAAAAAACGAGGGAAGATTGTTGAGAACTTTAATGATCCTCGGAATAATTTATTTATTTTCATGCTCAGCAGCAAGGCTGGTGGGTGTGGCTTAAACTTGATCGGAGCCAACCGGCTTATTATGTACGATCCAGACTGGAATCCGGCCAACGACGCTCAGGCGATGGCTCGTGTATGGCGAGACGGGCAGAAAAAGGAATGCTTCATTTATCGCCTGCTATCTACTGGAACTATTGATGAAAAGATACTGCTACGACAAACCCACAAAAAGGGTTTAAGCAGTTGTGTTGTTGATGAAGAAGAGGTTCAGCGACATTTTAGCCTTTCTGAATTAAAGGCATTGTTTCGTTTAGAAAAGGACACCACAAGTGATACACATGATAAAATCAGGTGCATTCGCTGTGTGAATGGTATTCAAGTCACACAACCTCCTGAAGGTGCCACTTGTAACAATGATCTCTCTCAGTGGCACCATTCTAAAGACAAGAAGAATGTTCCAGATAGCATAATAAAATCTTGTTGGAACACGGGCATCACATTCGTGTTTCATCAAAAGTCACATGAAAAAAGATATATTCCTTGACAATCGTTTTACGATAAGAATATCTTTTGTTTGTATAACAACTGTACAACAAATTCACATAGTATGTGTCAATATTTTTGTAAAACTTTTAT----TATGTCATTAATCAAATTTTTTGTATCTAAGTATGATGTCAACAGA
Nholsingeri_PondCave_N541 TATCGGGAAAAATGAAAGTTCTGGATGGTATTTTAGCCGTTGTCAAAGCAACGTCCAATGACAAGGTTGTTCTAGTGTCCAATTACACACAAACTTTAGATCTTTTTGAAAAGCTATGTCATTTGAGAAATTACACATTTGTTCGTCTAGATGGAACCATGAGTGTGAAAAAGCGAGGGAAGATTGTTGAGAACTTTAATGATCCTCAGAATAATTTATTTATTTTCATGCTCAGCAGCAAGGCTGGTGGGTGTGGCTTAAACTTGATCGGAGCCAACCGGCTCATTATGTACGATCCAGACTGGAATCCGGCCAACGACGCTCAGGCGATGGCTCGTGTATGGCGAGACGGACAGAAAAAGGAATGCTTCATTTATCGCCTGCTATCTACTGGAACTATTGATGAAAAGATACTGCTACGACAAACCCACAAAAAGGGTTTAAGCAGTTGTGTTGTTGACGAAGAAGAGGTTCAGCGACATTTTAGCCTTTCTGAATTAAAGGCATTGTTTCGTTTAGAAAAGGACACCACAAGTGATACACATGATAAAATCAGGTGCATTCGCTGTGTGAATGGTATTCAAGTCACACAACCTCCTGAAGGTGCCACTTGTAACAATGATCTCTCTCAGTGGCACCATTCTAAAGACAAGAAGAATGTTCCAGATAGCATAATAAAATCTTGTTGGAACACGGGCATCACATTCGTGTTTCATCAAAAGTCGCATGAAAAAAGATATATTCCTTGACAATCATTTTACAATAAGAATATCTTTTGTTTGTATAACAACTATACAACAAATTCGCATAGTATGTGTCAATATTTTTGTAAAACTTTTAT----TATGTCATTAATCAAATTTTTTGTATCTAAGTATGATGTCAACAGA
Njonesi_CaveSpringCave_N390 TATCAGGGAAAATGAAAGTTCTGGATGGTATTTTAGCCGTTGTCAAAGCAACGTCCAATGACAAGGTTGTTCTAGTGTCCAATTACACACAAACTTTAGATCTTTTTGAAAAGCTATGTCAGTTGAGAAATTACACATTTGTTCGTCTAGATGGAACCATGAGTGTGAAAAAGCGAGGGAAGATTGTTGAGAACTTTAATGATCCTCAGAATAATTTATTTATTTTCATGCTCAGCAGCAAGGCTGGTGGGTGTGGCTTAAACTTGATCGGAGCCAACCGGCTCATTATGTACGATCCAGACTGGAATCCGGCCAATGACGCTCAGGCGATGGCCCGTGTATGGCGAGATGGGCAGAAAAAGGAATGCTTCATTTATCGTCTGCTATCTACTGGAACAATTGATGAAAAGATACTGCTACGACAGACTCACAAAAAGGGTTTAAGTAGTTGTGTTGTTGACGAAGAAGAGGTTCAGCGACATTTTAGCCTTTCTGAATTAAAGGCATTGTTTCGTTTAGAAAAGGACACCACAAGTGATACACATGATAAAATCAGGTGCATTCGCTGTGTAAATGGTATTCAAGTCACACAACCTCCTGAAGGTGCCACTTGTAACAATGATCTCTCTCAGTGGCATCATTCTAAAGACAAAAAGAATGTTCCAGATTGCATAATAAAATCTTGTTGGAACACAGGCATCACATTTGTGTTTCATCAAAAGTCACATGAAAAAAGATATATTCCTTGACAATCGTTTTACAATAAGAATATCTTTTGTTTGTATAACAACTATACAACAAATTCACATAGTATGTTTCAATATTTTTGTAAAACTTTTATTAAGTATGTCATTAATCAAATTTTTTGTATCTGAGTATGATATCAAAAGA
Nlowderi_ChestnutBranch_N731 ----------------------------------------------------GTCCAATGACAAGGTTGTTCTAGTGTCCAATTACACACAAACTTTAGATCTTTTTGAAAAGCTATGTCAGTTGAGAAATTACACATTTGTTCGTCTAGATGGAACCATGAGTGTGAAAAAGCGAGGGAAGATTGTTGAGAACTTTAATGATCCTCAGAATAATTTATTTATTTTCATGCTCAGCAGCAAGGCTGGTGGGTGTGGCTTAAACTTGATCGGAGCCAACCGGCTCATTATGTACGATCCAGACTGGAATCCGGCCAATGACGCTCAGGCGATGGCCCGTGTATGGCGAGATGGGCAGAAAAAGGAATGCTTCATTTATCGTCTGCTATCTACTGGAACTATTGATGAAAAGATACTGCTACGACAGACTCACAAAAAGGGTTTAAGTAGTTGTGTTGTTGACGAAGAAGAGGTTCAGCGACATTTTAGCCTTTCCGAATTAAAGGCATTGTTTCGTTTAGAAAAGGACACCACAAGTGATACACATGATAAAATCAGGTGCATTCGCTGTGTGAATGGTATTCAAGTCACACAACCTCCTAAAGGTGCCACTTGTAACAACGATCTCTCTCAGTGGCACCATTCTAAAGACAAAAAGAATGTTCCAGATTGCATAATAAAATCGTGCTGGAACACAGGCATCACATTTGTGTTTCATCAAAAGTCACACGAAAAAAGATATATTCCTTAACAATCGTTTTACAATAGGAATATCTTATGTTTGTATAACAACTATACAAC----------AGTATGTTTCAATATTTTTGTAAAACTTTTATTAAGTATGTCATTAATCAAA------------------------------
Nlowderi_upperFiresCreek_N820 ----------------------------------------------------------------------------------------------------------------------------GAGAAATTACACATTTGTTCGTCTAGATGGAACCATGAGTGTGAAGAAGCGAGGGAAGATTGTTGAGAACTTTAATGATCCTCAGAATAATTTATTTATTTTCATGCTCAGCAGCAAGGCTGGTGGGTGTGGCTTAAACTTGATCGGAGCCAACCGGCTCATTATGTACGATCCAGACTGGAATCCGGCCAATGACGCTCAGGCGATGGCCCGTGTATGGCGAGATGGGCAGAAAAAGGAATGCTTCATCTATCGTCTGCTATCTACTGGAACTATTGATGAAAAGATACTGCTACGACAGACTCACAAAAAGGGTTTAAGTAGTTGTGTTGTTGATGAAGAAGAGGTTCAGCGACATTTTAGCCTTTCCGAATTAAAGGCATTGTTTCGTTTAGAAAAGGACACCACAAGTGATACACATGATAAAATCAGGTGCATTCGCTGTGTAAATGGTATTCAAGTCACACAACCTCCTAAAGGTGCCACTTGTAATAACGATCTCTCTCAGTGGCACCATTCTAAAGACAAAAAGAATGTTCCAGATTGCATAATAAAATC-----------------------------------------------------------------------------------------------------------------------------------------------------------------------------------------------------------------
Nlula_BeeRockCave_G2091 TATCAGGGAAAATGAAAGTTCTGGATGGTATTTTAGCCGTTGTCAAAGCAACGTCCAATGACAAGGTTGTTCTAGTGTCCAATTACACACAAACTCTAGATCTTTTTGAAAAGCTATGTCAGTTGAGAAATTACACATTTGTTCGTCTAGATGGAACCATGAGTGTGAAAAAGCGAGGGAAGATTGTTGAGAACTTTAATGATCCTCAGAATAATTTATTTATTTTCATGCTGAGCAGCAAGGCTGGTGGGTGTGGCTTAAACTTGATTGGAGCCAACCGGCTCATTATGTACGATCCTGACTGGAATCCGGCCAATGACGCTCAGGCGATGGCCCGTGTATGGCGAGATGGGCAGAAAAAGGAATGCTTCATTTATCGTCTGCTATCTACTGGAACTATTGATGAAAAGATACTGCTACGACAGACTCACAAAAAGGGTTTAAGTAGTTGTGTTGTTGATGAAGAAGAGGTTCAGCGACATTTTAGCCTTTCTGAATTAAAGGCATTGTTTCGTTTAGAAAAGGACACCACTAGTGATACACATGATAAAATCAGGTGCAATCGCTGTGTAAATGGTATTCAAGTCACACAACCTCCTGAAGGTGCCACTTGTAACAATGATCTCTCTCAGTGGCACCATTCTAAAGACAAAAAGAATGTTCCAGATTGCATAATAAAATCTTGTTGGAACACTGGCATCACATTTGTGTTTCATCAAAAGTCACATGAAAAAAGATATATTCCTTGACAATCGTTTTACAATAAGAATATTTTTTGTTTGTATAACAACTATACAACAAATTCACA---TATGTTTCAATATTTTTGTAAAACTTTTATTAAGTATGTCATTAATCAAATTTTTTGTATCTAAGTATGATGTCAAAAGA
Nlula_LulaFallsCave_G2084 ----------------------------TATTTTAGCCGTTGTCAAAGCAACGTCCAATGACAAGGTTGTTCTAGTGTCCAATTACACACAAACTTTAGATCTTTTTGAAAAGCTATGTCAGTTGAGAAATTACACATTTGTTCGTCTAGATGGAACCATGAGTGTGAAAAAGCGAGGGAAGATTGTGGAGAACTTTAATGATCCTCAGAATAATTTATTTATTTTCATGCTCAGCAGCAAGGCTGGTGGTTGTGGCTTAAACTTGATCGGAGCCAACCGACTCATTATGTACGATCCAGACTGGAATCCGGCCAATGACGCTCAGGCGATGGCCCGTGTATGGCGAGATGGGCAGAAAAAGGAATGCTTCATTTATCGTCTGCTATCTACTGGAACTATTGATGAAAAGATACTGCTACGACAGACTCACAAAAAGAGTTTAAGTAGTTGTGTTGTTGACGAAGAAGAGGTTCAGCGACATTTTAGCCTTTCTGAATTAAAGGCATTGTTTCGTTTAGAAAAGGACACCACAAGTGATACACATGATAAAATCAGGTGCATTCGCTGTGTAAATGGTATTCAAGTCACACAACCTCCTGAAGGTGCCACTTGTAACAATGATCTCTCTCAGTGGCACCATTCTAAAGACAAAAAGAATGTTCCAGATTCCATAATAAAATCTTGTTGGAACACAGGCATCACATTTGTGTTTCATCAAAAGTCACATGAAAAAAGATATATTCCTTGACAATCGTTTTACAATAAGAATTTTTATTGTTTGTATAACAACTATACAACAAATTCACA---TATGTTTCAATATTTTTGTAAAACTTTTATTAAGTATGTCATTAATCAAATTTTTTGTATCTAAGTATGATGTCAAAAGA
Nmimus_NealsSink_N329 ----------------------------TATTCTAGCCGTTGTCAAAGCAACGTCCAATGACAAGGTTGTGCTAGTGTCCAATTACACACAAACTTTAGATCTTTTTGAGAAGCTATGTCAGTTGAGAAATTACACATTTGTTCGTCTAGATGGAACCATGAGTGTGAAAAAGCGAGGGAAGATTGTTGAGAACTTTAATGATCCTCAGAATAATTTATTTATTTTCATGCTCAGCAGCAAGGCTGGTGGGTGTGGCTTAAACTTGATCGGAGCCAACCGGCTCATTATGTACGATCCAGACTGGAATCCGGCCAATGACGCTCAGGCGATGGCTCGTGTATGGCGAGATGGGCAGAAAAAGGAATGCTTCATTTATCGCCTGCTATCTACTGGAACTATTGATGAAAAGATACTGCTACGACAAACCCACAAAAAGGGTTTAAGTAGTTGTGTTGTTGACGAAGAAGAGGTTCAGCGTCATTTTAGCCTTTCTGAATTAAAGGCATTGTTTCGTTTAGAAAAGGACACCACAAGTGATACACATGATAAAATCAGGTGCATTCGCTGTGTAAATGGTATTCAAGTCACACAACCTCCTGAAGGTGCCACTTGTAACAATGATCTCTCTCAGTGGCACCATTCTAAAGACAAAAAGAATGTTCCAGATTGCATAATAAAATCTTGTTGGAACACAGGCATCACATTCGTGTTTCATCAAAAGTCACATGAAAAAAGATATATTCCTTGACAATCGTTTCACAATAAGAATATCTTTTGTTTGTATAACAACTATACAGCAAATTCACATAGTATGTGTCAATATTTTTGTAAAACTTTTAT----TATGTCATTAATCAAATTTTTTGTATCTAAGTATGATA---ACAGA
Nmimus_Straleys_N625 ------------------------------------------------CAACGTCCAATGACAAGGTTGTGCTAGTGTCCAATTACACACAAACTTTAGATCTTTTTGAGAAGCTATGTCAGTTGAGAAATTACACATTTGTTCGTCTAGATGGAACCATGAGTGTGAAAAAGCGAGGGAAGATTGTTGAGAACTTTAATGATCCTCAGAATAATTTATTTATTTTCATGCTCAGCAGCAAGGCTGGTGGGTGTGGCTTAAACTTGATCGGAGCCAACCGGCTCATTATGTACGATCCAGACTGGAATCCGGCTAATGACGCTCAGGCGATGGCTCGTGTATGGCGAGATGGGCAGAAAAAGGAATGCTTCATTTATCGCCTGCTATCTACTGGAACTATTGATGAAAAGATACTGCTACGACAAACCCACAAAAAGGGTTTAAGTAGTTGTGTTGTTGACGAAGAAGAGGTTCAGCGTCATTTTAGCCTTTCTGAATTAAAGGCATTGTTTCGTTTAGAAAAGGACACCACAAGTGATACACATGATAAAATCAGGTGCATTCGCTGTGTAAATGGTATTCAAGTCACACAACCTCCTGAAGGTGCCACTTGTAACAATGATCTCTCTCAGTGGCACCATTCTAAAGACAAAAAGAATGTTCCAGATTGCATAATAAAATCTTGTTGGAACACAGGCATCACATTCGTGTTTCATCAAAAGTCACATGAAAAAAGATATATTCCTTGACAATCGTTTCACAATAAGAATATCTTTTGTTTGTATAACAACTATACAACAAATTCACATAGTATGTGTCAATATTTTTGTAAAACTTTTAT----TATGTCATTAATCAAATTTTTTGTATCTAAGTATGATG--------
Nnasicus_CaneyFork_N171 ------GCAAAATGAAAGTTCTGGATGGTATTTTAGCCGTTGTCAAAGCAACATCCAATGACAAGGTTGTTCTAGTGTCCAATTACACACAAACTTTAGATCTTTTTGAAAAGCTATGTCAGCTGAGAAATTACACATTTGTTCGTCTAGATGGAACCATGAGTGTGAAAAAGCGGGGGAAGATTGTTGAGAACTTTAATGATCCTCAGAATAATTTATTTATTTTCATGCTCAGTAGCAAGGCTGGTGGATGTGGCTTAAACTTGATCGGAGCCAACCGGCTCATTATGTACGATCCAGACTGGAATCCGGCCAATGACGCTCAGGCGATGGCCCGTGTATGGCGAGATGGGCAGAAAAAGGAATGCTTCATTTATCGTCTGCTATCTACTGGAACTATTGATGAAAAGATACTGCTACGACAGACTCACAAAAAGGGTTTAAGTAGTTGTGTTGTTGACGAAGAAGAGGTTCAGCGACATTTTAGCCTTTCCGAATTAAAGGCATTGTTTCGTTTAGAAAAGGACACCACAAGTGATACACATGATAAAATCAGGTGCATTCGCTGTGTAAATGGTATTCAAGTCACACAACCTCCCGAAGGTGCCACTTGTAACAATGATCTCTCTCAGTGGCACCATTCTAAAGACAAAAAGAATGTTCCAGATTGCATAATAAAATCTTGTTGGAACACAGGCATCACATTTGTGTTTCATCAAAAGTCACATGAAAAAAGATATATTCCTTGACAATCGTTTTACAATAAGAATATCTTTTGTTTGTATAACAACTATACAACAAATTCACATAGTATGTTTCAATATTTTTGTAAAACTTTTATTAAGTATGTCACTAATCAAATTTTTTGTATCAAA------TGTCAACAGA
Nnasicus_ConnosteeFalls_N696 TATCAGGGAAAATGAAAGTTCTGGATGGTATTTTAGCCGTTGTCAAAGAAACGTCCAATGACAAGGTTGTTCTAGTGTCCAATTACACACAAACTTTAGATCTTTTTGAAAAGCTATGTCAGCTGAGAAATTACACATTTGTTCGTCTAGATGGAACCATGAGTGTGAAAAAGCGAGGGAAGATTGTTGAGAACTTTAATGATCCTCAGAATAATTTATTTATTTTCATGCTCAGCAGCAAGGCTGGTGGGTGTGGCTTAAACTTGATCGGAGCCAACCGGCTCATTATGTACGATCCAGACTGGAATCCGGCCAATGACGCTCAGGCGATGGCCCGTGTATGGCGAGATGGGCAGAAAAAGGAATGCTTCATTTATCGTCTGCTATCTACTGGAACTATTGATGAAAAGATACTGCTACGACAGACTCACAAAAAGGGTTTAAGTAGTTGTGTTGTTGACGAAGAAGAGGTTCAGCGACATTTTAGCCTTTCTGAATTAAAGGCATTGTTTCGTTTAGAAAAGGACACCACAAGTGATACACATGATAAAATCAGGTGCATTCGCTGTGTAAATGGTATTCAAGTCACACAACCTCCCGAAGGTGCCACTTGTAACAATGATCTCTCTCAGTGGCACCATTCTAAAGACAAAAAGAATGTTCCAGATTGCATAATAAAATCTTGTTGGAACACAGGCATCACATTTGTGTTTCATCAAAAGTCACATGAAAAAAGATATATTCCTTGACAATCGTTTTACAATAAGAATATCTTTTGTTTGTATAACAACTATACAACAAATTCACATAATATGTTTCAATATTTTTGTCAAACTTTTATTAAGTATGTCACTAATCAAATTTTTT------------------------
Nnasicus_CoweeTrain_N189 TATCAGGGAAAATGAAAGTTCTGGATGGTATTTTAGCCGTTGTCAAAGCAACATCCAATGACAAGGTTGTTCTAGTGTCCAATTACACACAAACTTTAGATCTTTTTGAAAAGCTATGTCAGCTGAGAAATTACACATTTGTTCGTCTAGATGGAACCATGAGTGTGAAAAAGCGGGGGAAGATTGTTGAGAACTTTAATGATCCTCAGAATAATTTATTTATTTTCATGCTCAGTAGCAAGGCTGGTGGATGTGGCTTAAACTTGATCGGAGCCAACCGGCTCATTATGTACGATCCAGACTGGAATCCGGCCAATGACGCTCAGGCGATGGCCCGTGTGTGGCGAGATGGGCAGAAAAAGGAATGCTTCATTTATCGTCTGCTATCTACTGGAACTATTGATGAAAAGATACTGCTACGACAGACTCACAAAAAGGGTTTAAGTAGTTGTGTTGTTGACGAAGAAGAGGTTCAGCGACATTTTAGCCTTTCCGAATTAAAGGCATTGTTTCGTTTAGAAAAGGACACCACAAGTGATACACATGATAAAATCAGGTGCATTCGCTGTGTAAATGGTATTCAAGTCACACAACCTCCCGAAGGTGCCACTTGTAACAATGATCTCTCTCAGTGGCATCATTCTAAAGACAAAAAGAATGTTCCAGATTGCATAATAAAATCTTGTTGGAATACAGGCATCACATTTGTGTTTCATCAAAAGTCACATGAAAAAAGATATATTCCTTGACAATCGTTTTACAATAAGAAT-----------------------------------------------------------------------TAAGTATGTCACTAATCAAATTTTTTGTATCAAA------TGTCAACAGA
Npaynei_Grindstaff_N646 -------------------------------------------------------------------TGTTCTAGTGTCCAATTACACACAAACTTTAGATCTTTTTGAAAAGCTATGTCAGTTGAGAAATTACACATTTGTTCGTCTAGATGGAACCATGAGTGTGAAAAAGCGAGGGAAGATTGTTGAGAACTTTAACGATCCTCAGAATAATTTATTTATTTTCATGCTCAGCAGCAAGGCTGGTGGGTGTGGCTTAAACTTGATCGGAGCCAACCGGCTCATTATGTACGATCCAGACTGGAATCCGGCCAATGACGCTCAGGCGATGGCTCGCGTATGGCGAGATGGGCAGAAAAAGGAATGCTTCATTTATCGCCTGCTATCTACTGGAACTATTGATGAAAAGATACTGCTACGACAAACCCACAAAAAGGGTTTAAGTAGTTGTGTTGTTGACGAAGAAGAGGTTCAGCGACATTTTAGCCTTTCTGAATTAAAGGCATTGTTTCGTTTAGAAAAGGACACCACAAGTGATACACATGATAAAATCAGGTGCATTCGCTGTGTAAATGGTATTCAAGTCACACAACCTCCCGAAGGTGCCACTTGTAACAATGATCTCTCTCAGTGGCACCATTCTAAAGACAAAAAGAATGTTCCAGATTGCATAATCAAATCTTGTTGGAGCACAGGCATCACATTTGTGTTTCATCAAAAGTCACATGAAAAAAGATATATTCCTTGACAATCGTT--------------------------------------------------------------------------------------------------------------------------------------
Npaynei_NorrisDamCave_N348 ------------------------------------------------------------------------------------------------------------------------------------------------------------------------------GAGGGAAGATTGTTGAGAACTTTAACGATCCTCAGAATAATTTATTTATTTTCATGCTCAGCAGCAAGGCTGGTGGGTGTGGCTTAAACTTGATCGGAGCCAACCGGCTCATTATGTACGATCCAGACTGGAATCCGGCCAATGACGCTCAGGCGATGGCTCGCGTATGGCGAGATGGGCAGAAAAAGGAATGCTTCATTTATCGCCTGCTATCTACTGGAACTATTGATGAAAAGATACTGCTACGACAAACCCACAAAAAGGGTTTAAGTAGTTGTGTTGTTGACGAAGAAGAGGTTCAGCGACATTTTAGCCTTTCTGAATTAAAGGCATTGTTTCGTTTAGAAAAGGACACCACAAGTGATACACATGATAAAATCAGGTGCATTCGCTGTGTAAATGGTATTCAAGTCACACAACCTCCCGAAGGTGCCACTTGTAACAATGATCTCTCTCAGTGGCACCATTCTAAAGACAAAAAGAATGTTCCAGATTGCATAATCAAATCTTGTTGGAGCACAGGCATCACATTTGTGTTTCATCAAAAGTCACATGAAAAAAGATATATTCCTTGACAATCGTTTTACAATAAGAATATCTTTTGTTTGTATAACAACTACACAACAAATTCACATAGTATGTGTCAATATTTTTGTAAAACTTTTAT----TATGTCATTAATCAATTTTTTTGTATCTAAGTATGATGTCAAC---
Npaynei_UnakaMtns_N943 -------------------------------------------------------------------------------------------------------------------------GTTGAGAAATTACACATTTGTTCGTCTAGATGGAACCATGAGTGTGAAAAAGCGAGGGAAGATTGTTGAGAACTTTAACGATCCTCAGAATAATTTATTTATTTTCATGCTCAGCAGCAAGGCTGGTGGGTGTGGTTTAAACTTGATCGGAGCCAACCGGCTCATTATGTACGATCCAGACTGGAATCCGGCCAATGACGCTCAGGCGATGGCTCGGGTATGGCGAGATGGGCAGAAAAAGGAATGCTTCATTTATCGCCTGCTATCTACTGGAACTATTGATGAAAAGATACTGCTACGACAAACCCACAAAAAAGGTTTAAGTAGTTGTGTTGTTGACGAAGAAGAGGTTCAGCGACATTTTAGCCTTTCTGAATTAAAGGCATTGTTTCGTTTAGAAAAGGACACCACAAGTGATACACATGATAAAATCAGGTGCATTCGCTGTGTAAATGGTATTCAAGTCACACAACCTCCTGAAGGTGCCACTTGTAACAATGATCTCTCTCAGTGGCACCATTCTAAAGACAAAAAGAATGTTCCAGATTGCATAATAAAATCTTGTTGGAGCACAGGCATCACATTTGTGTTTCATCAAAAGTCACATGAAAAAAGATATATTCCTTGACAATCGTTTTACAATAAGAATATCTTTTGTTTGTATAACAACTACACAACAAATTCACATAGTATGTGTCAATATTTTTGTAAAACTTTTAT----TATGTCATTAATCAAATTTTTTGTATCTAAGTATGATGTCAACAGA
Npecki_HaskellSims_G3697 -----------------------GATGGAATTTTAGCCGTTGTCAAAGCAACATCCAATGACAAGGTTGTTTTAGTGTCCAATTACACACAAACTTTAGATCTTTTTGAAAAGCTATGTCAGTTGAGAAATTACACATTTGTTCGTCTAGATGGAACCATGAGTGTGAAAAAGCGGGGGAAGATTGTTGAGAACTTCAATGATCCTCAGAATAATTTATTTATTTTCATGCTCAGCAGTAAGGCTGGTGGGTGTGGCTTAAACTTGATCGGAGCGAACCGGCTCATTATGTACGATCCGGACTGGAATCCAGCCAATGATGCTCAGGCGATGGCCCGTGTTTGGAGAGATGGGCAGAAGAAGGAATGCTTCATTTATCGTCTGCTATCTACTGGAACTATTGATGAAAAGATACTGCTACGACAGACTCACAAAAAGGGTTTAAGTAGTTGTGTTGTTGACGAGGAAGAGGTTCAGCGACATTTTAGCCTTTCTGAATTAAAGGCATTGTTTCGTTTAGAAAAAGACACTGCAAGTGATACACATGATAAAATCAGGTGCATTCGCTGTGTAAATGGTATTCAAGTCACACAACCTCCTGAAAGTGCCACATGTAACAATGATCTCTCTCAGTGGCACCATTCTAGAGACAAAAAGAATGTTCCAGATTGCATAATAAAATCTTGCTGGAACACAGGCATCACATTTGTGTTCCATCAAAAGTCGCATGAAAAAAGATATATTCCTTAATGATTGTTTTACAATATGAGTATTTTTT-TTTGTCTAACAACTATATAACAGATTCATATAGTATGTTTCAATATTTTTGTAAAACTTTTATTAAGTATGTCATTAATCATTTTTTTTGTATCTAAGTATGATGTCAAAA--
Npecki_HurricaneMazeCave_G2100 TATCAAGAAAAATGAAAGTTCTGGATGGAATTTTAGCCGTTGTCAAAGCAACATCCAATGACAAGGTTGTTTTAGTGTCCAATTACACACAAACTTTAGATCTTTTTGAAAAGCTATGTCAGTTGAGAAATTACACATTTGTTCGTCTAGATGGAACCATGAGTGTGAAAAAGCGGGGGAAGATTGTTGAGAACTTCAATGATCCTCAGAATAATTTATTTATTTTCATGCTCAGCAGCAAGGCTGGTGGGTGTGGCTTAAACTTGATCGGAGCGAACCGGCTCATTATGTACGATCCAGACTGGAATCCAGCCAATGATGCTCAGGCGATTGCCCGTGTTTGGAGAGATGGGCAGAAGAAGGAATGCTTCATTTATCGTCTGCTATCTACTGGAACTATTGATGAAAAGATACTGCTACGACAGACTCACAAAAAGGGTTTAAGTAGTTGTGTTGTTGACGAGGAAGAGGTTCAGCGACATTTTAGCCTTTCTGAATTAAAGGCTTTGTTTCGTTTAGAAAAGGACACTGCAAGTGATACACATGATAAAATCAGGTGCATTCGCTGTGTAAATGGTATTCAAGTCACACAACCTCCTGAAAGTGCCACTTGTAACAATGATCTCTCTCAGTGGCACCATTCTAGAGACAAAAAGAATGTTCCAGATTGCATAATAAAATCTTGCTGGAACACAGGCATCACATTTGTGTTCCATCAAAAGTCTCATGAAAAAAGATATATTCCTTAATGATTGTTTTACAATAAGAATATTTTTT--TTGTCTAACAACTATATAACAGATTCATATAGTATGTATCAATATTTTTGTAAAACTTTTAGTAAGTATGTCATTAA-----------------------------------
Nperlakyi_SChimneys_N1079 TATCAGGGAAAATGAAAGTTCTGGATGGTATTTTAGCCGTTGTCAAAGCAACGTCCAATGACAAGGTTGTTCTAGTGTCCAATTACACACAAACTTTAGATCTTTTTGAAAAGCTATGTCAGTTGAGAAATTACACATTTGTTCGTCTAGATGGAACCATGAGTGTGAAAAAGCGAGGGAAGATTGTTGAGAACTTTAATGATCCTCAGAATAATTTATTTATTTTCATGCTCAGCAGCAAGGCTGGTGGGTGTGGCTTAAACTTGATTGGAGCCAACCGGCTCATTATGTACGATCCAGACTGGAATCCGGCCAATGATGCTCAGGCGATGGCCCGTGTATGGCGAGATGGGCAGAAAAAGGAATGCTTCATTTATCGTCTGCTATCTACTGGAACAATTGATGAAAAAATACTGCTACGACAGACTCACAAAAAGGGTTTAAGTAGTTGTGTTGTTGACGAAGAAGAGGTTCAGCGACATTTTAGCCTTTCTGAATTAAAGGCATTGTTTCGTTTAGAAAAGGACACCACAAGTGATACACATGATAAAATCAGGTGCATTCGCTGTGTAAATGGTATTCAAGTCACACAACCTCCTGAAGGTGCCACTTGTAACAATGATCTCTCTCAGTGGCATCATTCTAAAGACAAAAAGAATGTTCCAGATTGCATAATAAAATCTTGTTGGAACACAGGCATCACATTTGTGTTTCATCAAAAGTCACATGAAAAAAGATATATTCCTTGACAATCGTTTTACAAAAAGAATATCTTTTGTTTGTATAACAACTATACAACAAATTCACATAGTATGTTTCAATATTTTTGTAAAACTTTTATTAAGTATGTCA---------------------------------------
Nperlakyi_SChimneys_N1080 ------------------------------------------------------------------TTGTTCTAGTGTCCAATTACACACAAACTTTAGATCTTTTTGAAAAGCTATGTCAGTTGAGAAATTACACATTTGTTCGTCTAGATGGAACCATGAGTGTGAAAAAGCGAGGGAAGATTGTTGAGAACTTTAATGATCCTCAGAATAATTTATTTATTTTCATGCTCAGCAGCAAGGCTGGTGGGTGTGGCTTAAACTTGATCGGAGCCAACCGGCTCATTATGTACGATCCAGACTGGAATCCGGCCAATGATGCTCAGGCGATGGCCCGTGTATGGCGAGATGGGCAGAAAAAGGAATGCTTCATTTATCGTCTGCTATCTACTGGAACAATTGATGAAAAGATACTGCTACGACAGACTCACAAAAAGGGTTTAAGTAGTTGTGTTGTTGACGAAGAAGAGGTTCAGCGACATTTTAGCCTTTCTGAATTAAAGGCATTGTTTCGTTTAGAAAAGGACACCACAAGTGATACACATGATAAAATCAGGTGCATTCGCTGTGTAAATGGTATTCAAGTCACACAACCTCCTGAAGGTGCCACTTGTAACAATGATCTCTCTCAGTGGCATCATTCTAAAGACAAAAAGAATGTTCCAGATTGCATAATAAAATCTTGTTGGAACACAGGCATCACATTTGTGTTTCATCAAAAGTCACATGAAAAAAGATATATTCCTTGACAATCGTTTTACAATAAGAATATCTTTTGTTTGTATAACAACTATACAACAAATTCACATAGTATGTTTCAATATTTTTGTAAAACTTTTATTAAGTATGTCATTAATCAAATTTTTTGTATCTGAGTATGATGTCAAAAGA
Nreclusus_Clingmans_N252 TATCAGGGAAAATGAAAGTTCTGGATGGTATTTTAGCCGTCGTCAAAGCAACGTCCAATGACAAGGTTGTTCTAGTGTCCAATTACACACAAACTTTAGATCTTTTTGAAAAGCTATGTCAGTTGAGAAATTACACATTTGTTCGTCTAGATGGAACCATGAGTGTGAAAAAGCGAGGGAAGATTGTTGAGAACTTTAATGATCCTCAGAATAATTTATTTATTTTCATGCTCAGCAGCAAGGCTGGTGGGTGTGGCTTAAACTTGATCGGAGCCAACCGGCTCATTATGTACGATCCAGACTGGAATCCGGCCAATGACGCTCAGGCGATGGCCCGTGTATGGCGAGATGGGCAGAAAAAGGAATGCTTCATTTATCGTCTGCTATCTACTGGAACTATTGATGAAAAGATACTGCTACGGCAGACTCACAAAAAGGGTTTAAGTAGTTGTGTTGTTGACGAAGAAGAGGTTCAGCGACATTTTAGCCTTTCCGAATTAAAGGCATTGTTTCGTTTAGAAAAGGACACCGCAAGTGATACACATGATAAAATCAGGTGCATTCGCTGTGTAAATGGTATTCAAGTCACACAACCTCCTGAAGGTGCCACTTGTAACAATGATCTCTCTCAGTGGCACCATTCTAAAGACAAAAAGAATGTTCCAGATTGCATAATAAAATCTTGCTGGAACACAGGCATCACATTTGTGTTTCATCAAAAGTCACATGAAAAAAGATATATTCCTTAACATTCGTTTTACAATAAGAATATC----------------------------------------------------------------------------------------------------------------------
Nreclusus_Newfound_N259 TATCAGGGAAAATGAAAGTTCTGGATGGTATTTTAGCCGTTGTCAAAGCAACGTCCAATGACAAGGTTGTTCTAGTGTCCAATTACACACAAACTTTAGATCTTTTTGAAAAGCTATGTCAGTTGAGAAATTACACATTTGTTCGTCTGGATGGAACCATGAGTGTGAAAAAGCGAGGGAAGATTGTTGAGAACTTTAATGATCCTCAGAATAATTTATTTATTTTCATGCTCAGCAGCAAGGCTGGTGGGTGCGGCTTAAACTTGATCGGAGCCAACCGGCTCATTATGTACGATCCAGACTGGAATCCGGCCAATGACGCTCAGGCGATGGCCCGTGTATGGCGAGATGGGCAGAAAAAGGAATGCTTCATTTATCGTCTGCTATCTACTGGAACAATTGATGAAAAGATACTGCTACGACAGACTCACAAAAAGGGTTTAAGTAGTTGTGTTGTTGACGAAGAAGAGGTTCAGCGACATTTTAGCCTTTCTGAATTAAAGGCATTGTTTCGTTTAGAAAAGGACACCACAAGTGATACACATGATAAAATCAGGTGCGTTCGCTGTGTAAATGGTATTCAAGTCACACAACCTCCTGAAGGTGCCACTTGTAACAATGATCTCTCTCAGTGGCATCATTCTAAAGACAAAAAGAATGTTCCAGATTGCATAATAAAATCTTGTTGGAACACAGGCATCACATTTGTGTTTCATCAAAAGTCACATGAAAAAAGATATATTCCTTGACAATCGTTTTACAATAAGAATATCTTTTGTTTGTATAACAACTATACTACAAATTCACACAGTATGTTTCAATATTTTTGTAAAACTTTTATTAAGTATGTCATTAATCAAATTTTTTGTATCTGAGTATG-----------
Nreclusus_Noland_N1051 -------------------------------------------------------------------------------------------------------------------------GTTGAGAAATTACACATTTGTTCGTCTAGATGGAACCATGAGTGTGAAAAAGCGAGGGAAGATTGTTGAGAACTTTAATGATCCTCAGAATAATTTATTTATTTTCATGCTCAGCAGCAAGGCTGGTGGGTGTGGCTTAAACTTGATCGGAGCCAACCGGCTCATTATGTACGATCCAGACTGGAATCCGGCCAATGACGCTCAGGCGATGGCCCGTGTATGGCGAGATGGGCAGAAAAAGGAATGCTTCATTTATCGTCTGCTATCTACTGGAACTATTGATGAAAAGATACTGCTACGGCAGACTCACAAAAAGGGTTTAAGTAGTTGTGTTGTTGACGAAGAAGAGGTTCAGCGACATTTTAGCCTTTCCGAATTAAAGGCATTGTTTCGTTTAGAAAAGGACACTGCAAGTGATACACATGATAAAATCAGGTGCATTCGCTGTGTAAATGGTATTCAAGTCACACAACCTCCTGAAGGTGCCACTTGTAACAATGATCTCTCTCAGTGGCACCATTCTAAAGACAAAAAGAATGTTCCAGATTGCATAATAAAATCTTGCTGGAACACAGGCATCACATTTGTGTTTCATCAAAAGTCACATGAAAAAAGATATATTCCTTAACATTCGTTTTACAATAAGAATATCTTATGTTTGTATAACAACTATACAAC----------AGTATGTTTCAATATTTTTGTAAAACTTTTATTAAGTATGTCATTAATCAAATTTTTTGTATCTAAGTATGATGTCAAAAGG
Nreclusus_Smokemont_N1020 ------------------------------------------------------------ACAAGGTTGTTCTAGTGTCCAATTACACACAAACTTTAGATCTTTTTGAAAAGCTATGTCAGTTGAGAAATTACACATTTGTTCGTCTAGATGGAACCATGAGTGTGAAAAAGCGAGGGAAGATTGTTGAGAACTTTAATGATCCTCAGAATAATTTATTTATTTTCATGCTCAGCAGCAAGGCTGGTGGGTGTGGCTTAAACTTGATCGGAGCCAACCGGCTCATTATGTACGATCCAGACTGGAATCCGGCCAATGACGCTCAGGCGATGGCCCGTGTATGGCGAGATGGGCAGAAAAAGGAATGCTTCATTTATCGTCTGCTATCTACTGGAACAATTGATGAAAAGATACTGCTACGACAGACTCACAAAAAGGGTTTAAGTAGTTGTGTTGTTGACGAAGAAGAGGTTCAGCGACATTTTAGCCTTTCTGAATTAAAGGCATTGTTTCGTTTAGAAAAGGACACCGCAAGTGATACACATGATAAAATTAGGTGCATTCGCTGTGTAAATGGTATTCAAGTCACACAACCTCCTGAAGGTGCCACTTGTAACAATGATCTCTCTCAGTGGCACCATTCTAAAGACAAAAAGAATGTTCCTGATTGCATAATAAAATCTTGCTGGAACACAGGCATCACATTTGTGTTTCATCAAAAGTCACATGAAAAAAGATATATTCCTTAACATGCGTTTTACAATAAGAATATTTTATGTTTGTATAACAACTATACAAC----------AGTATGTTTCAATATTTTTGTAAAACTTTTATTAAGTATGTCATTAATCAAATTTTTTGTATCTAAGTATGATGTCAAAAGA
Nroanensis_IngramBranch_N926 ---------------------------------------------------------------------------------------------------------------------------------------CATTTGTTCGTCTAGATGGAACCATGAGTGTGAAAAAGCGAGGGAAGATTGTTGAGAACTTTAACGATCCTCAGAATAATTTATTTATTTTCATGCTCAGCAGCAAGGCTGGTGGGTGTGGCTTAAACTTGATAGGAGCCAACCGGCTCATTATGTACGATCCAGACTGGAATCCGGCCAATGACGCTCAGGCGATGGCTCGCGTATGGCGAGATGGGCAGAAAAAGGAATGCTTCATTTATCGCCTGCTATCTACTGGAACTATTGATGAAAAGATACTGCTACGACAAACCCACAAAAAGGGTTTAAGTAGTTGTGTTGTTGACGAAGAAGAGGTTCAGCGACATTTTAGCCTTTCTGAATTAAAGGCATTGTTTCGTTTAGAAAAGGACACCACAAGTGATACACATGATAAAATCAGGTGCATTCGCTGTGTAAATGGTATTCAAGTCACACAACCTCCCGAAGGTGCCACTTGTAACAATGATCTCTCTCAGTGGCACCATTCTAAAGACAAAAAGAATGTTCCAGATTGCATAATCAAATCTTGTTGGAGCACAGGCATCACATTTGTGTTTCATCAAAAGTCACATGAAAAAAGATATATTCCTTGACAATCGTTTTACAATAAGAATATCTTTTGTTTGTATAACAACTACACAACAAATTCACATAGTATGTGTCAATATTTTTGTAAAACATTTAT----TATGTCATTAATCAAATTTTTTGTATCTAAGTATGATGTCAACAGA
Nroanensis_N_CarversGap_N928 ------------------------ATGGTATTTTAGCCGTTGTCAAAGCAACGTCCAACGACAAGGTTGTTCTAGTGTCCAATTACACACAAACTTTAGATCTTTTTGAAAAGCTATGTCAGTTGAGAAATTACACATTTGTTCGTCTAGATGGAACCATGAGTGTGAAAAAGCGAGGGAAGATTGTTGAGAACTTTAACGATCCTCAGAATAATTTATTTATTTTCATGCTCAGCAGCAAGGCTGGTGGGTGTGGCTTAAACTTGATCGGAGCCAACCGGCTCATTATGTACGATCCAGACTGGAATCCGGCCAATGACGCTCAGGCGATGGCTCGTGTGTGGCGAGATGGGCAGAAAAAGGAATGCTTCATTTATCGCCTGCTATCTACTGGAACTATTGATGAAAAGATACTGCTACGACAAACCCACAAAAAGGGTTTAAGTAGTTGTGTTGTTGACGAAGAAGAGGTTCAGCGACATTTTAGCCTTTCTGAATTAAAGGCATTGTTTCGTTTAGAAAAGGACACCACAAGTGATACACATGATAAAATCAGGTGCATTCGCTGTGTAAATGGTATTCAAGTCACACAACCTCCCGAAGGTGCCACTTGTAACAATGATCTCTCTCAGTGGCACCATTCTAAAGACAAAAAGAATGTTCCAGATTGCATAATCAAA-------------------------------------------------------------------------------------------------------------------------------------------------------------------------------------------------------------------
Nroanensis_RoanHighBluff_N762 TATCGGGGAAAATGAAAGTTCTGGATGGTATTTTAGCCGTTGTCAAAGCAACATCCAATGACAAGGTTGTTCTAGTGTCCAATTACACACAAACTTTAGATCTTTTTGAAAAGCTATGTCAGTTGAGAAATTACACATTTGTTCGTCTAGATGGAACCATGAGTGTGAAAAAGCGAGGGAAGATTGTTGAGAACTTTAACGATCCTCAGAATAATTTATTTATTTTCATGCTCAGCAGCAAGGCTGGTGGGTGTGGCTTAAACTTGATCGGCGCCAACCGGCTCATTATGTACGATCCAGACTGGAATCCGGCCAATGACGCTCAGGCGATGGCTCGTGTGTGGCGAGATGGGCAGAAAAAGGAATGCTTCATTTATCGCCTGCTATCTACTGGAACTATTGATGAAAAGATACTGCTACGACAAACCCACAAAAAAGGTTTAAGTAGTTGTGTTGTTGACGAAGAAGAGGTTCAGCGACATTTTAGCCTTTCTGAATTAAAGGCATTGTTTCGTTTAGAAAAGGACACCACAAGTGATACACATGATAAAATCAGGTGCATTCGCTGTGTAAATGGTATTCAAGTCACACAACCTCCCGAAGGTGCCACTTGTAACAATGATCTCTCTCAGTGGCACCATTCTAAAGACAAAAAGAATGTTCCAGATTGCATAATAAAATCTTGTTGGAGCACAGGCATCACATTTGTGTTTCATCAAAAGTCACATGAAAAAAGATATATTCCTTGACAATCGTTTTACAATAAGAATATCTTTTGTTTGTATAACAACTACACAACAAATTCACATAGTATGTGTCAATATTTTTGTAAAACTTTTAT----TATGTCATTAATCAAATTTTTTGTATCTAAGTATGATG--------
Nsheari_BaldRiver_N1168 TATCAGGGAAAATGAAAGTTCTGGATGGTATTTTAGCCGTTGTCAAAGCAACGTCCAATGACAAAGTTGTTCTAGTGTCCAATTACACACAAACTTTAGATCTTTTTGAAAAGCTATGTCAGTTGAGAAATTACACATTTGTTCGTCTAGATGGAACCATGAGTGTGAAAAAGCGAGGAAAGATTGTTGAGAACTTTAATGATCCTCAGAATAATTTATTTATTTTCATGCTCAGCAGCAAGGCTGGTGGGTGTGGCTTAAACTTGATCGGAGCCAACCGGCTCATTATGTACGATCCAGACTGGAATCCGGCCAATGACGCTCAGGCGATGGCCCGTGTATGGCGAGATGGGCAGAAAAAGGAATGCTTCATTTATCGTCTGCTATCTACTGGAACTATTGATGAAAAGATACTGCTACGACAGACTCACAAAAAGGGTTTAAGTAGTTGTGTTGTTGATGAAGAAGAGGTTCAGCGTCATTTTAGCCTTTCTGAATTAAAGGCATTGTTTCGTTTAGAAAAGGACACCACAAGTGATACACATGATAAAATCAGGTGCAGTCGCTGTGTAAATGGTATTCAAGTCACACAACCTCCTGAAGGTGCCACTTGTAACAATGATCTCTCTCAGTGGCACCATTCTAAAGACAAAAAGAATGTTCCAGATTGCATAATAAAATCTTGCTGGAACACAGGCATCACATTTGTGTTTCATCAAAAATCACATGAAAAAAGATATATTCCTTGACAATTGTTTTACAATAAGAATATCTTTTGTTTGTATAACAACTATACAACAAATTCACATAGTATGTTTCAATATTTTTGTAAAACTTTTATTAAGTATGTCATTAATCAAATTTTTTGTATCTGAGTATGATGTCAAAAGA
Nsheari_Cohutta_N826 TATCAGGGAAAATGAAAGTTCTGGATGGTATTTTAGCCGTTGTCAAAGCAACGTCCAATGACAAAGTTGTTCTAGTGTCCAATTACACACAAACTTTAGATCTTTTTGAAAAGCTATGTCAGTTGAGAAATTACACATTTGTTCGTCTAGATGGAACCATGAGTGTGAAAAAGCGAGGAAAGATTGTTGAGAACTTTAATGATCCTCAGAATAATTTATTTATTTTCATGCTCAGCAGCAAGGCTGGTGGGTGTGGCTTAAACTTGATTGGAGCCAACCGGCTCATTATGTATGATCCAGACTGGAATCCGGCCAATGATGCTCAGGCGATGGCCCGTGTATGGCGAGATGGGCAGAAAAAGGAATGCTTCATTTATCGTCTGCTATCTACTGGAACTATTGATGAAAAGATACTGCTACGACAGACTCACAAAAAGGGTTTAAGTAGTTGTGTTGTTGATGAGGAAGAGGTTCAGCGACATTTTAGCCTTTCTGAATTAAAGGCATTGTTTCGTTTAGAAAAGGACACCACAAGTGATACACATGATAAAATCAGGTGCATTCGCTGTGTAAATGGTATTCAAGTCACACAACCTCCTGAAGGTGCCACTTGTAACAATGATCTCTCTCAGTGGCACCATTCTAAAGACAAAAAGAATGTTCCAGATTGCATAATAAAATCTTGCTGGAACACAGGCATCACATTTGTGTTTCATCAAAAATCACATGAAAAAAGATATATTCCTTGACAATTGTTTTACAATAAGAATATCTTTTGTTTGTATAACAACTATACAACAAATTCACATAGTATGTTTCAATATTTTTGTAAAACTTTTATTAAGTATGTCATTAATCAAATTTTTTGTATCTGAGTATGATGTCAAAAGA
Nsheari_JoyceKilmer_N092 TATCAGGGAAAATGAAAGTTCTGGATGGTATTTTAGCCGTTGTCAAAGCAACGTCCAATGACAAAGTTGTTCTAGTGTCCAATTACACACAAACTTTAGATCTTTTTGAAAAGCTATGTCAGTTGAGAAATTACACATTTGTTCGTCTAGATGGAACCATGAGTGTGAAAAAGCGAGGAAAGATTGTTGAGAACTTTAATGATCCTCAGAATAATTTATTTATTTTCATGCTCAGCAGCAAGGCTGGTGGGTGTGGCTTAAACTTGATCGGAGCCAACCGGCTCATTATGTACGATCCAGACTGGAATCCGGCCAATGACGCTCAGGCGATGGCCCGTGTATGGCGAGATGGGCAGAAAAAGGAATGCTTCATTTATCGTCTGCTATCTACTGGAACTATTGATGAAAAGATACTGCTACGACAGACTCACAAAAAGGGTTTAAGTAGTTGTGTTGTTGACGAAGAAGAGGTTCAGCGACATTTTAGCCTTTCTGAATTAAAGGCTTTGTTTCGTTTAGAAAAGGACACCACAAGTGATACGCATGATAAAATCAGGTGTATTCGCTGTGTGAATGGTATTCAAGTCACACAACCTCCTGAAGGTGCCACTTGTAACAATGATCTCTCTCAGTGGCACCATTCTAAAGACAAAAAGAATGTTCCAGATTGCATAATAAAATCTTGCTGGAACACAGGCATCACATTTGTGTTTCATCAAAAATCACATGAAAAAAGATATATTCCTTGACAATTGTTTTACAATAAGAATATCTTTTGTTTGTATAACAACTATACAACAAATTCACATAGTATGTTTCAATATTTTTGTAAAACTTTTATTAAGTATGTCATTAATCAAATTTTTTGTATCTGAGTATGATGTCAAAAGA
Nsilvanus_Elijay_N395 TATCAGGGAAAATGAAAGTTCTGGATGGTATTTTAGCCGTTGTCAAAGCAACGTCCAATGATAAGGTTGTTCTAGTGTCCAATTACACACAAACTTTAGATCTTTTTGAAAAGCTAAGTCAGTTGAGAAATTACTCATTTGTTCGTCTAGATGGAACCATGAGTGTGAAAAAGCGAGGGAAGATTGTTGAGAATTTTAATGATCCTCAGAATAATTTATTTATTTTCATGCTCAGCAGCAAGGCTGGAGGGTGTGGCTTAAACTTGATCGGAGCCAACCGACTCATAATGTACGATCCAGACTGGAATCCGGCCAATGACGCTCAGGCGATGGCCCGTGTATGGCGAGACGGGCAGAAAAAGGAATGCTTCATTTATCGTCTTCTATCTACTGGAACTATTGATGAAAAGATACTGCTACGACAGACCCACAAAAAGGGTTTAAGTAGTTGTGTTGTTGATGAAGAAGAGGTTCAGCGACATTTTAGCCTTTCTGAATTAAAGGCATTGTTTCGTTTAGAAAATGACACCACAAGTGATACACATGATAAAATCAGGTGCATTCGCTGTGTAAATGGTATTCAAGTCACACAACCTCCTGAAGGTGCCACTTGTAACAATGATCTCTCTCAGTGGCACCATTCTAAAGACAAAAAGAATGTTCCAGATTGCATAATAAAATCTTGTTGGAACACAGGCATCACATTTGTGTTTCATCAAAAGTCACATGAAAAAAGATATATTCCTTAACAATTGTTTTACAATAAGAATATCTTTTGTTTGTATAACAACTGTACAACAAATTCACATAGTATGTTTCAGTATTTTTGTAAAACTTTTATTAAGTATGTCATTAATCATTTTTTTTGTATCTAAGTATGATGTCAAGAGA
Nsilvanus_GermanyCove_N1017 TATCAGGGAAAATGAAAGTTCTGGATGGTATTTTAGCCGTTGTCAAAGCAACGTCCAATGATAAGGTTGTTCTAGTGTCCAATTACACACAAACTTTAGATCTTTTTGAAAAGCTAAGTCAGTTGAGAAATTACTCATTTGTTCGTCTAGATGGAACCATGAGTGTGAAAAAGCGAGGGAAGATTGTTGAGAATTTTAATGATCCTCAGAATAATTTATTTATTTTCATGCTCAGCAGCAAGGCTGGAGGGTGTGGCTTAAACTTGATCGGAGCCAACCGACTCATAATGTACGATCCAGACTGGAATCCGGCCAATGACGCTCAGGCGATGGCCCGTGTATGGCGAGACGGGCAGAAAAAGGAATGCTTCATTTATCGTCTTCTATCTACTGGAACTATTGATGAAAAGATACTGCTACGACAGACCCACAAAAAGGGTTTAAGTAGTTGTGTTGTTGATGAAGAAGAGGTTCAGCGACATTTTAGCCTTTCTGAATTAAAGGCATTGTTTCGTTTAGAAAATGACACCACAAGTGATACACATGATAAAATCAGGTGCATTCGCTGTGTAAATGGTATTCAAGTCACACAACCTCCTGAAGGTGCCACTTGTAACAATGATCTCTCTCAGTGGCACCATTCTAAAGACAAAAAGAATGTTCCAGATTGCATAATAAAATCTTGTTGGAACACAGGCATCACATTTGTGTTTCATCAAAAGTCACATGAAAAAAGATATATTCCTTAACAATTGTTTTACAATAAGAATATCTTTTGTTTGTATAACAACTGTACAACAAATTCACATAGTATGTTTCAGTATTTTTGTAAAACTTTTATTAAGTATGTCATTAATCTTTTTTTTTGTATCTAAGTATGATGTCAAGAGA
Nsilvanus_HeboMtn_N1029 -------------------------------------------------------------------------------------------AACTTTAGATCTTTTTGAAAAGCTATGTCAGTTGAGAAATTACACATTTGTTCGTCTAGATGGAACCATGAGTGTGAAAAAGCGAGGGAAGATTGTTGAGAACTTTAATGATCCTCAGAATAATTTATTTATTTTCATGCTCAGCAGCAAGGCTGGTGGGTGTGGCTTAAACTTGATCGGAGCCAACCGGCTCATTATGTACGATCCAGACTGGAATCCGGCCAATGATGCTCAGGCGATGGCCCGTGTATGGCGAGACGGGCAGAAGAAGGAATGCTTCATTTATCGTCTGCTATCTACTGGAACTATTGATGAAAAGATACTGCTACGACAGACCCACAAAAAGGGTTTAAGTAGTTGTGTTGTTGACGAAGAAGAGGTTCAGCGACATTTTAGCCTTTCTGAATTAAAGGCATTATTTCGTTTAGAAAATGACACCACAAGTGATACACATGATAAAATCAGGTGCGTTCGCTGTGTAAATGGTATTCAAGTCACACAACCTCCTGAAGGTGCCACTTGTAACAATGATCTCTCTCAGTGGCACCATTCTAAAGACAAAAAGAATGTTCCGGATTGCATAATAAAATCTTGTTGGAACACAGGCATCACATTTGTGTTTCATCAAAAGTCACATGAAAAAAGATATATTCCTTAACAATTGTTTTAC------AATATCTTTTGTTTGTATAACAACTGTACAACAAATTCACATAGTATGTTTCAGTATTTTTGTAAAACTTTTATTAAGTATGTCATTAATCATTTTTTTTGTATCTAAGTATGA----------
Nstupkai_BlowholeWOS_N285 TATCAGGGAAAATGAAAGTTCTGGATGGTATTTTAGCCGTTGTCAAAGCAACGTCCAATGACAAGGTTGTTCTAGTGTCCAATTACACACAAACTTTAGATCTTTTTGAAAAGCTATGTCAGTTGAGAAATTACACATTTGTTCGTCTAGATGGAACCATGAGTGTGAAAAAGCGAGGGAAGATTGTTGAGAACTTTAATGATCCTCAGAATAATTTATTTATTTTCATGCTCAGCAGCAAGGCTGGTGGGTGTGGCTTAAACTTGATCGGAGCCAACCGGCTCATTATGTACGATCCAGACTGGAATCCGGCCAATGACGCTCAGGCGATGGCCCGTGTATGGCGAGATGGGCAGAAAAAGGAATGCTTCATTTATCGTCTGCTATCTACTGGAACTATTGATGAAAAGATACTGCTACGGCAGACTCACAAAAAGGGTTTAAGTAGTTGTGTTGTTGACGAAGAAGAGGTTCAGCGACATTTTAGCCTTTCCGAACTAAAGGCATTGTTTCGTTTAGAAAAGGACACCACAAGTGATACACATGATAAAATCAGGTGCATTCGCTGTGTAAATGGTATTCAAGTCACACAACCTCCTGAAGGTGCCACTTGTAACAATGATCTCTCTCAGTGGCACCATTCTAAAGACAAAAAGAATGTTCCAGATTGCATAATAAAATCTTGCTGGAACACAGGCATCACATTTGTGTTTCATCAAAAGTCACATGAAAAAAGATATATTCCTTAACATTCGTTTTACAATAAGAATATCTTTTGTTTGTATAACAACTATACAACAAATTCACATAGTATGTTTCAATATTTTTGTAAAACTTTTATTAAGTATGTAATTAATCAAATTTTTTGTATCTAAGTATGATGTCAAAAGA
Nstupkai_Blowing_N356 TATCAGGGAAAATGAAAGTTCTGGATGGTATTTTAGCCGTTGTCAAAGCAACGTCCAATGACAAGGTTGTTCTAGTGTCCAATTACACACAAACTTTAGATCTTTTTGAAAAGCTATGTCAGTTGAGAAATTACACATTTGTTCGTCTAGATGGAACCATGAGTGTGAAAAAGCGAGGGAAGATTGTTGAGAACTTTAATGATCCTCAGAATATTTTATTTATTTTCATGCTCAGCAGCAAGGCTGGTGGGTGTGGCTTAAACTTGATCGGAGCCAACCGGCTCATTATGTACGATCCAGACTGGAATCCGGCCAATGACGCTCAGGCGATGGCCCGTGTATGGCGAGATGGGCAGAAAAAGGAATGCTTCATTTATCGTCTGCTATCTACTGGAACTATTGATGAAAAGATATTGCTACGACAGACTCACAAAAAGGGTTTAAGTAGTTGTGTTGTTGACGAAGAAGAGGTTCAGCGACATTTTAGCCTTTCCGAATTAAAGGCATTGTTTCGTTTAGAAAAGGACACCGCAAGTGATACACATGATAAGATCAGGTGCATTCGCTGTGTAAATGGTATTCAAGTCACACAACCTCCTGAAGGTGCCACTTGTAACAATGATCTCTCTCAGTGGCATCATTCTAAAGACAAAAAGAATGTTCCAGATTGCATAATAAAATCTTGTTGGAACACAGGCATCACATTTGTGTTTCATCAAAAGTCACATGAAAAAAGATATATTCCTTGACAATCATTTTACAATAAGAATATCTTTTGTTTGTATAACAACTATACAACAAATTCACATAGTATGTTTCAATATTTTTGTAAAACTTTTATTAAGTATGTAATTAATCAAATTTTTTGTATCTGAGTATGATGTCAAAAGA
Nstupkai_LittleRiver_N293 TATCAGGGAAAATGAAAGTTCTGGATGGTATTTTAGCCGTTGTCAAAGCAACGTCCAATGACAAGGTTGTTCTAGTGTCCAATTACACACAAACTTTAGATCTTTTTGAAAAGCTATGTCAGTTGAGAAATTACACATTTGTTCGTCTAGATGGAACCATGAGTGTGAAAAAGCGAGGGAAGATTGTTGAGAACTTTAATGATCCTCAGAATAATTTATTTATTTTCATGCTCAGCAGCAAGGCTGGTGGGTGTGGCTTAAACTTGATCGGAGCCAACCGGCTCATTATGTACGATCCAGACTGGAATCCGGCCAATGACGCTCAGGCGATGGCCCGTGTATGGCGAGATGGGCAGAAAAAGGAATGCTTCATTTATCGTCTGCTATCTACTGGAACTATTGATGAAAAGATATTGCTACGACAGACTCACAAAAAGGGTTTAAGTAGTTGTGTTGTTGACGAAGAAGAGGTTCAGCGACATTTTAGCCTTTCCGAATTAAAGGCATTGTTTCGTTTAGAAAAGGACACCGCAAGTGATACACATGATAAAATCAGGTGCATTCGCTGTGTAAATGGTATTCAAGTCACACAACCTCCTGAAGGTGCCACTTGTAACAATGATCTCTCTCAGTGGCATCATTCTAAAGACAAAAAGAATGTTCCAGATTGCATAATAAAATCTTGTTGGAACACAGGCATCACATTTGCGTTTCATCAAAAATCACATGAAAAAAGATATATTCCTTGACAATTGTTTTACAATAAGAATATCTTTTGTTTGTATAGCAACTATACAACAAATTCACATAGTATGTTTCAATATTTTTGTAAAACTTTTATTAAGTATGTCATTAATCAAATTTTTTGTATCTGAGTATGATGTCAAAAGA
Nstygius_ObeLee_N0656 TATCAGGGAAAATGAAAGTTCTGGATGGTATTTTAGCCGTTGTTAAAGCAACGTCCAATGACAAGGTTGTTCTAGTGTCCAATTACACACAAACTTTAGATCTTTTTGAAAAGCTATGTCAGTTGAGAAATTACACATTTGTTCGTCTAGATGGAACCATGAGTGTGAAAAAGAGGGGGAAGATTGTTGAGAACTTTAATGATCCTCAGAATAATTTATTTATTTTCATGCTCAGCAGCAAGGCTGGTGGGTGTGGGTTAAACTTGATCGGAGCCAACCGGCTCATTATGTATGATCCAGACTGGAATCCAGCCAATGACGCTCAGGCGATGGCTCGTGTTTGGAGAGATGGGCAGAAAAAGGAATGCTTCGTTTATCGTCTGCTATCTACTGGAACTATTGATGAAAAGATACTGCTCCGGCAGACTCACAAAAAGGGTTTAAGTAGTTGTGTTGTTGACGAAGAAGAGGTTCAGCGACATTTTAGCCTTTCTGAATTAAAGGCATTGTTTCGTTTAGAAAAGGACACTGCAAGTGATACACATGATAAAATCAGGTGCATTCGCTGTGTAAATGGTATTCAAGTCACGCAACCTCCTGAAAGTGCCACTTGTAACAATGATCTCTCTCAGTGGCACCATTCTAAAGACAAAAAGAATGTTCCAGATTGTATAATAAAATCTTGTTGGAACACAGGCATCACATTTGTGTTCCATCAAAAGTCACACGAGAAAAAATATATTCCTTAATGATTGTTTTACAATAAGAATTTTTTTT--TTGTCTATCAACTATATCACAGATTCACATCGTAT-----------------------------------------------------------------------------
Nstygius_RavenB_N1022 TATCAGGGAAAATGAAAGTTCTGGATGGTATTTTAGCCGTTGTTAAAGCAACGTCCAATGACAAGGTTGTTCTAGTGTCCAATTACACACAAACTTTAGATCTTTTTGAAAAGCTATGTCAGTTGAGAAATTACACATTTGTTCGTCTAGATGGAACCATGAGTGTGAAAAAGAGGGGGAAGATTGTTGAGAACTTTAATGATCCTCAGAATAATTTATTTATTTTCATGCTCAGCAGCAAGGCTGGTGGGTGTGGGTTAAACTTGATCGGAGCCAACCGGCTCATTATGTATGATCCAGACTGGAATCCAGCCAATGACGCTCAGGCGATGGCTCGTGTTTGGAGAGATGGGCAGAAAAAGGAATGCTTCGTTTATCGTCTGCTATCTACTGGAACTATTGATGAAAAGATACTGCTCCGGCAGACTCACAAAAAGGGTTTAAGTAGTTGTGTTGTTGACGAAGAAGAGGTTCAGCGACATTTTAGCCTTTCTGAATTAAAGGCATTGTTTCATTTAGAAAAGGACACTGCAAGTGATACACATGATAAAATCAGGTGCATTCGCTGTGTAAATGGTATTCAAGTCACGCAACCTCCTGAAAGTGCCACTTGTAACAATGATCTCTCTCAGTGGCACCATTCTAAAGACAAAAAGAATGTTCCAGATTGTATAATAAAATCTTGTTGGAACACAGGCATCACATTTGTGTTCCATCAAAAGTCACATGAGAAAAAATATATTCCTTAATGATTGTTTTACAATAAGAATATTTTTT-TTTGTCTATCAACTATATAACAGATTCACATAGTATGTTTCAATATTTTTGTAAAACTT-TATTAAATATGTCATTAATCAAATTTTTTGTATCTAAGTATGATGTCAAAAGA
Ntempletoni_BaldMtns_N950 --------------------------------------------------------------------GTTCTAGTGTCCAATTACACACAAACTTTAGATCTTTTTGAAAAGCTATGTCAGCTGAGAAATTACACATTTGTTCGTCTAGATGGAACCATGAGTGTGAAAAAGCGAGGGAAGATTGTTGAGAACTTTAATGATCCTCAGAATAATTTATTTATTTTCATGCTCAGCAGCAAGGCTGGTGGGTGTGGCTTAAACTTGATCGGAGCCAACAGGCTCATTATGTACGATCCAGACTGGAATCCGGCCAATGACGCTCAGGCGATGGCCCGTGTATGGCGAGATGGGCAGAAAAAGGAATGCTTCATTTATCGTCTGCTATCTACCGGAACTATTGATGAAAAGATACTGCTACGGCAGACTCACAAAAAGGGTTTAAGTAGTTGTGTTGTTGACGAAGAAGAGGTTCAGCGACATTTTAGCCTTTCCGAATTAAAGGCATTGTTTCGTTTAGAAAAGGACACCACAAGTGATACACATGATAAAATCAGGTGCATTCGCTGTGTAAATGGTATTCAAGTCACGCAACCTCGCGAAGGTGCCACTTGTAACAATGATCTCTCTCAGTGGCACCATTCTAAAGACAAAAAGAATGTTCCAGATTGCATAATAAAATCTTGTTGGAACACAGGCATCACATTTGTGTTTCATCAAAAGTCACACGAAAAAAGATATATTCCTTGACAATCGTTTCACAATAAGAATATCTTTTGTTTGTATAACAACCATACAACAAATTCACATAGTATGTTTCAATATTTTTGTAAAACTTTTATTAAGTATGTTACTAATCAAATTTTTTGTATCTAAGTATGATGTCAACAGA
Ntempletoni_ClarksCreek_N945 -----------------------------------------------------------------------------------------------------------------------------------------------------------------------------------------------------------------------------ATTTTCATGCTCAGCAGCAAGGCTGGTGGGTGTGGCTTAAACTTGATCGGAGCCAACAGGCTCATTATGTACGATCCAGACTGGAATCCGGCCAATGACGCTCAGGCGATGGCCCGTGTATGGCGAGATGGGCAGAAAAAGGAATGCTTCATTTATCGTCTGCTATCTACCGGAACTATTGATGAAAAGATACTGCTACGGCAGACACACAAAAAGGGTTTAAGTAGTTGTGTTGTTGACGAAGAAGAGGTTCAGCGACATTTTAGCCTTTCCGAATTAAAGGCATTGTTTCGTTTAGAAAAGGACACCACAAGTGATACACATGATAAAATCAGGTGCATTCGCTGTGTAAATGGTATTCAAGTCACGCAACCTCCCGAAGGTGCCACTTGTAACAA--------------------------------------------------------------------------------------------------------------------------------------------------------------------------------------------------------------------------------------------------------------------------------
Ntempletoni_ScronceCreekRd_N1223 TATCAGGGAAAATGAAAGTTCTGGATGGTATTTTAGCCGTTGTCAAAGCAACGTCCAATGACAAGGTTGTTCTAGTGTCCAATTACACACAAACTTTAGATCTTTTTGAAAAGCTATGTCAGCTGAGAAATTACACATTTGTCCGTCTAGATGGAACCATGAGTGTGAAAAAGCGAGGGAAGATTGTTGAGAACTTTAATGATCCTCAGAATAATTTATTTATTTTCATGCTCAGCAGCAAGGCTGGTGGGTGTGGCTTAAACTTGATCGGAGCCAACCGGCTCATTATGTACGATCCAGACTGGAATCCGGCCAATGATGCTCAGGCGATGGCCCGCGTATGGCGAGATGGGCAGAAAAAGGAATGCTTCATTTATCGTCTGCTATCTACTGGAACTATTGATGAAAAGATACTGCTACGGCAGACTCACAAAAAGGGTTTAAGTAGTTGTGTTGTTGACGAAGAAGAGGTTCAGCGACATTTTAGCCTTTCCGAATTAAAGGCATTGTTTCGTTTAGAAAAGGACACCACAAGTGATACACATGATAAAATCCGGTGCATTCGCTGTGTAAATGGTATTCAAGTCACACAACCTCCCGAAGGTGCCACGTGTAACAATGATCTCTCTCAGTGGCACCATTCTAAAGACAAAAAGAATGTTCCAGATTGCATAATAAAATCTTGTTGGAACACAGGCATCACATTTGTGTTTCATCAAAAGTCACACGAAAAAAGATATATTCCTTGACAATCGTTTTACAATAAGAATATCTTTTGTTTGTATAACAACCATACAACAAATTCACATAGTATGTTTCAATATTTTTGTAAAACTTTTATTAAGTATGTTACTAATCA--------------------------------
Ntennessensis_IndianCave_N052 ----------------------------------------------------------------------------------------------------------------------------------------------------------------------------------------------------------------------------------------------------------------------------------------------------------------------------------------------------------------------------------CATTTATCGCCTGCTATCTACTGGAACTATTGATGAAAAGATACTGCTACGACAAACCCACAAAAAGGGTTTAAGTAGTTGTGTTGTTGACGAAGAAGAGGTTCAGCGACATTTTAGCCTTTCTGAATTAAAGGCATTGTTTCGTTTAGAAAAGGACACCACAAGTGATACACATGATAAAATCAGGTGCATTCGCTGTGTAAATGGTATTCAAGTCACAC------------------------------------------------------------------------------------------------------------------------------------------------------------------------------------------------------------------------------------------------------------------------------------------------------------
Ntennessensis_Watauga_N1046 TATCAGGGAAAATGAAAGTTCTGGATGGTATTTTAGCCGTTGTCAAAGCAACGTCCAATGACAAGGTTGTTCTAGTGTCCAATTACACGCAAACTTTAGATCTTTTTGAAAAGCTGTGTCAGTTGAGAAATTACACATTTGTTCGTCTAGATGGAACCATGAGCGTGAAAAAGCGAGGGAAGATTGTTGAGAACTTTAATGATCCTCAGAATAATTTATTTATTTTCATGCTCAGCAGCAAGGCTGGTGGGTGTGGCTTAAACTTGATCGGAGCCAACCGGCTCATTATGTACGATCCAGACTGGAATCCGGCTAATGACGCTCAGGCGATGGCTCGTGTATGGCGAGATGGGCAGAAAAAGGAATGCTTCATTTATCGCCTGCTATCTACTGGAACTATTGATGAAAAGATACTGCTACGACAAACCCACAAAAAGGGTTTAAGTAGTTGTGTTGTTGACGAAGAAGAGGTTCAGCGACATTTTAGCCTTTCTGAATTAAAGGCATTGTTTCGTTTAGAAAAGGACACCACAAGTGATACACATGATAAAATCAGGTGCATTCGCTGTGTAAATGGCATCCAAGTCACACAACCTCCTGAAGGTGCCACTTGTAACAATGATCTCTCTCAGTGGCACCATTCTAAAGACAAAAAGAATGTTCCAGATTGCATAATAAAATCTTGTTGGAACACAGGCATCACATTTGTGTTTCATCAAAAGTCACATGAAAAAAGATATATTCCTTGATAATCGTTTTACAATAAGAATATCTTTTGTTTGTATAACAACTATGCAAGAAATTCACATAGTATGTGTCAATATTTTTGTAAAACTTTTAT----TATGTCATTAATCAAATTTTTTGTACCTAAGTATGATGTCAACAGA
