# Supplementary material for: ﻿New species in old mountains: integrative taxonomy reveals ten new species and extensive short-range endemism in Nesticus spiders (Araneae, Nesticidae) from the southern Appalachian Mountains
Source: Zookeys. 2023 Feb 3;1145:1–130. doi: 10.3897/zookeys.1145.96724 (PMC10208238; doi:10.3897/zookeys.1145.96724)
Supplement: Supplementary material 4 — Input alignments, analysis log files, and output tree files [file zookeys-1145-001_article-96724__-s004.zip › uce-1001715 (modified).phy]

 85 1435
Nesticus_Japan_G2153 ------------------------------------------CCAGAACACAAAATTTATGACGTTCTAGATGAAGCATTATTTCAGGATCTATGTGAATAAATGGACACTCAACTTGATTAATGAGAATATCCAGCATAGTCAAAAAATGAGAAGCAACTCCACGGAAGCCATCCATATGAGAAATCATCTGACAGCATTCTCGTGTCAGTCTTGTCACCCTTCTAAACATTTCCTTGAACAAACGGGACATAATTTGGTATGAATTGGATGCAACATTTCCAGTTGTATCAGACATTAGTTCATGCACATGAGCTCTCCACATATCTTCAATATCTTCTGACCCAGGTGGTAAATGAATAGCTGCCAAAGGTGAAAAACTAGGGGAAGTAATACTCAAAGTAAGATCTCCATCACTTGCCAGGCTGTGTGTTGAGCCGGAGGCTGGGCTAATTGGCCTTCGCCTATGTTCAGACAAAGGCAAGGAGCTTGGTGGGAAAACATAGCCACTACTGCTACTCGGCAAATCTGGATGAACATCATCAAGTGGTGACACACTGCCCATTTCATCATCTGATGATTCTTCCTTTCGAGGACTTAGTGTGGAATTACTCATGTTGAGACTCAGTTTAGGTTTCGAAATATCATCTGCACTTCCATCATAATTTGTAAGAGATCGCCTACGTACACCCCAATTAAAGTTATCCATACTCTCACCTTCTTGACTTTCTAATTCATACTCTAAGAAATCAAAGTCTTTGAAAACGCCAAACTGTCCATGTTCAGGATGACCATCTTCCAATTTACTATCAGCAGATTCATTATTTGTAGCAGAGATTTCTTCAGTACTACTACACATTGAAGACTGGTGTTCAATTATGTCACTGCTTTGACTAAATATAACTGATGGACTCTTTGGTAAGCCTACCCTTTGACCACAACTTGTAAGTAAACCGATCAAATGTTCCCTGGTTCTAGCTTGAGATAACCATGGGCGTTTCCAACCTACAGAACCATTTTCTGTAAATGAGTGATTATGGGACAGACTTCGCCTGGGTGAAGCTGTAGACCCTTCTTTGTCACCATCTTTAGGACTATCCTTCAAAAGATATCTTTGACCAACAACTGGTGTAAGAGAAAGATCTATTGTAAAATCCATTGTTCTTCCAGGTAATTCCCTTTTTGTTCCAAATTCAGAATCAGCAAATGATGTATTTGAGGCAATGCTAACACAATCTGCAGCAGATGACCCAATAGTAAATGGTGCTGGTGGTGCAGCAAGAGTAGAAGAACGTGTGACAACTAGTTTTAATATTTTCCACGCATCTTTCCATTGCGGACCTTCAATATAC-----------------------------------------------------------------------------------
Nesticus_nahaunus_Mexico_G2881 GCTCTTGTTTTTCTAAAAAAGTTTCCCAGTGTTCTTGAATTTCCAAAACACAAAATTTATGACGTTCTAGATGCAACATTATTTCAGGATCTATGTGGATAAATGGACATTCCACTTGATTGATGAGAACATCAAGCATGGTCAGAAAGTGAGAGGCAACTCCACGGAAGCCATCCATATGAGAAATCATCTGACAGCATTCTCGTGTAAGTCTTGTCACTCTTCTAAACATTTCTTTGAATAAGCGGGACATAATTTGGTATGAATTGGATGCAACGTTTCCAGTTGTATCAGACATTAGTTCATGCACATGACCTCTCCACATATCTTCAATATCTTCCGATCCTGGTGGTAAATGAATAGTTGCCAAGGGTGAAAAACTAGGTGAAGTAATACTCAGAGTTAGATCCCCATCACTAGCCAGACTGTGTGTTGAACCAGAAGCTGGGCTGATTGGTCTTCGTCTATGTTCGGATAAAGGAAGGGAACTTGGTGGGAAAACATACCCACTACTGCTACTCGGCAAATCGGGATGAACATCATCAAGAGGTGACACACTGCCCATTTCATCATCCGATGATTCTTCCTTTCGAGGACTCAGAGTAGAATTACTCATATTGAGACTCAGTTTAGGCTTTGAAATATCATCTGCACTTCCATCATAATTTGTAAGTGATCGACGACGCACACCCCAGTTAAAATTATCCATGCTTTCTCCTTCTTGACTTTCTAATTCATATTCCAAGAAATCGAAGTCCTTGAAAACACCAAACTGTCCATGATCAGGATGGCCATCCTCTAATTTACTATCAGCAGACTCATTATTTGTAGCCGATATTTCTTCAGTGCTACTACACATTGAAGACTGGTGTTCAATTATATCACTGCTTTGGCTAAATATAACAGATGGACTCTTTGGTAAGCCTACCCTTTGACCGCAGCTGGTAAGTAAACCAATCAAGTGTTCTCTGGTTCTAGCTTGAGATAACCATGGGCGTTTCCAACCCACAGAACCATTTTCTGTAAAAGAATGATTATGAGAAAGACTTCGCCTAGGGGAAGCTGTGGAGCCTTCTTTATCACCCTCTTTAGGACTATCCTTCAAAAGATATCTTTGTCCAACAACTGGAGTGAGTGAGAGATCTATTGTAAAATCCATCGTTCTTCCTGGTAATTCCCTTTTTGTTCCAAATTCTGAATCAGCAAATGAGGTATTAGATGCTATACTAACACAATCTGCAGCAGATGAACCAATGCTAAATGGTGCTGGTGGTGCAGCCAGAGTAGAAGATCGAGTAACAACCAGTTTTAAAATTTTCAAAGCATCCTTCCACTGTGGACCTTCAATATATCTAGATATGACTCTTATAAGATCCGAGTTAATTGCTTGACACGAGCATGTCACATCTAAATAATGCAAAACACAATACAGAAT
Narcheri_Cheaha_N023 -----------------------------------------------------------------------------------------------TGGATAAATGGACATTCCACTTGATTAATGAGAACATCAAGCATGGTCAGAAAGTGAGAGGCAACCCCACGGAAGCCATCCATATGAGAAATCATCTGACAGCATTCTCGCGTAAGTCTTGTCACTCTTCTAAACATTTCTTTGAATAAGCGTGACATAATTTGATATGAATTGGATGCAACATTTCCAGTTGTATCAGACATTAGTTCATGCACATGACCTCTCCACATATCTTCAATATCTTCTGACCCAGGTGGTAAATGAATAGTTGCCAAAGGTGAAAAACTAGGCGAAGTAATACTCAGAGTTAGATCCCCATCACTAGCCAGACTATGTGTTGAACCAGAAGCTGGGCTGATTGGCCTTCGTCTATGTTCAGATAAAGGAAGTGAACTTGGTGGGAAAACGTACCCACTACTGCTACTCGGCAAATCCGGATGGACATCATCAAGGGGCGACACACTGCCCATTTCATCATCAGATGATTCTTCCTTTCGGGGACTCAGAGTGGAATTACTCATATTGAGACTCAGTTTAGGTTTTGAAATATCATCTGCACTTCCATCATAATTTGTAAGTGATCGACGACGCACACCCCAGTTAAAATTATCCATGCTTTCTCCTTCTTGACTTTCTAATTCATATTCCAAGAAATCAAAGTCCTTGAAAACACCAAATTGTCCGTGATCAGGGTGGCCATCTTCTAATTTACTATCAGCAGATTCATTATTTGTAGCCGATATTTCTTCAGTACTACTGCACATGGAAGACTGGTGTTCAATTATATCACTGCTTTGACTAAATATAACCGATGGACTCTTTGGTAAGCCTACCCTTTGACCACAGCTGGTAAGTAAACCAATCAAGTGTTCCCTGGTTCTAGCTTGGGATAACCATGGACGTTTCCAACCCACAGAACCATTTTCTGTAAAAGAATGGTTATGAGAAAGACTTCGTCTAGGGGAAGCTGTGGAGCCTTCCTTGTCACCCTCTTTAGGACTATCTTTCAAAAGATATCTTTGCCCAACAACTGGAGTGAGTGAGAGATCTATTGTAAAATCCATCGTTCTTCCTGGTAATTCCCTTTTCGTCCCGAATTCTGAGTCAGCAAATGAGGTATTAGATGCTATACTAACACAATCTGCAGCAGATGAACCAATGCTAAATGGAGCTGGTGGTGCAGCCAGAGTAGAAGATCGAGTGACAACCAGTTTTAATATTTTCAAAGCATCCTTCCACTGTGGACCTTCAATATATCTAGATATGACTCTTATAAGATCAGAGTTAATTGCTTGACAGGAGCATGTCACATCTAAATAATGCAAAACACAATACAGAAT
Narcheri_MillShoalCreek_N727 ----------------------------------------------------------------------------------------------------------------------------------------------------------------------------------------------------------------------------------------------------------------------------------------------------------------------------------------------------------------------------------------------------------------------------------------------------------------------------------------------------------------------------ACTACTGCTACTCGGCAAATCCGGATGGACATCATCAAGGGGCGACACACTGCCCATTTTATCATCAGATGATTCTTCCTTTCGGGGACTCAGAGTGGAATTACTCATATTGAGACTCAGTTTAGGCTTTGAAATATCATCTGCACTTCCATCATAATTTGTAAGTGATCGACGACGCACACCCCAGTTAAAATTATCCATGCTTTCTCCTTCTTGACTTTCTAATTCATATTCCAAGAAATCAAAGTCCTTGAAAACACCAAATTGTCCGTGATCAGGGTGGCCATCTTCTAATTTACTATCAGCAGATTCATTATTTGTAGCCGATATTTCTTCAGTACTACTGCACATGGAAGACTGGTGTTCAATTATATCACTGCTTTGACTAAATATAACCGATGGACTCTTTGGTAAGCCTACCCTTTGACCACAGCTGGTAAGTAAACCAATCAAGTGTTCCCTGGTTCTAGCTTGGGATAACCATGGACGTTTCCAACCCACAGAACCATTTTCTGTAAAAGAATGGTTATGAGAAAGACTTCGTCTAGGGGAAGCTGTGGAGCC---------------------------------------------------------------------------------------------------------------------------------------------------------------------------------------------------------------------------------------------------------------------------------------------------------------------------------------------------------------------------
Nbarri_Bishop_N1072 GTTCTTGCTTTTCTAAAAAGGTTTCCCAGTGTTCTTGAATTTCCAAAACACAGAACTTATGACGTTCTAGATGCAGCATAACTTCAGGATCAATGTGGATAAATGGACATTCCACTTGATTAATGAGAACATCAAGCATGGTCAGAAAGTGAGAGGCAACCCCACGGAAGCCATCCATATGAGAAATCATTTGACAGCATTCTCGCGTAAGTCTTGTCACTCTTCTAAACATTTCTTTGAATAAGCGGGACATAATTTGATATGAATTGGATGCAACATTTCCAGTTGTATCAGACATTAGTTCATGCACATGAGCTCGCCACATATCTTCAATATCTTCTGATCCAGGTGGTAAATGAATAGTTGCCAAAGGTGAAAAACTAGGCGAAGTAATACTCAGAGTTAGATCCCCATCACTAGCCAGACTGTGTGTTGAACCAGAAGCTGGGCTGATTGGCCTTCGTCTATGTTCCGATAAAGGAAGGGAACTTGGTGGAAAAACGTACCCACTACTGCTACTTGGCAAATCTGGATGAACATCATCAAGGGGCGACACACTGCCCATTTCATCATCCGACGATTCTTCCTTTCGAGGACTCAGAGTGGAATTACTCATATTGAGACTCAGTTTAGGCTTTGAAATATCATCTGCACTTCCATCATAATTTGTAAGTGATCGACGACGTACACCCCAGTTAAAATTATCCATGCTTTCTCCTTCTTGACTTTCTAATTCATATTCCAAGAAATCAAAGTCCTTGAAAACACCAAATTGTCCATGATCAGGGTGGCCATCTTCTAATTTACTATCAGCAGATTCATTATTTGTAGCCGATATTTCTTCAGTACTACTGCACATTGAAGACTGGTGTTCAATTATATCACTGCTTTGGCTAAATATAACCGATGGACTCTTTGGTAAGCCTACCCTTTGACCACAGCTGGTAAGTAAACCAATCAGGTGTTCCCTGGTTCTAGCTTGGGATAACCATGGACGTTTCCAACCCACAGAACCATTTTCTGTAAAAGAGTGGTTATGAGAAAGACTTCGTCTAGGGGAAGCTGTGGAGCCTTCCTTGTCACCCTCTTTAGGACTATCCTTCAAAAGATATCTTTGCCCAACAACTGGAGTGAGTGAGAGATCTATTGTAAAATCCATCGTTCTTCCTGGTAATTCCCTTTTTGTTCCAAATTCTGAATCAGCAAATGAGGTATTAGATGCTATACTAACACAATCCGCAGCAGATGAACCAATGCTAAATGGTGCTGGTGGTGCAGCCAGAGTAGACGATCGTGTAACAACAAGTTTTAATATTTTCAAAGCATCCTTCCACTGTGGACCTTCAATATATCTAGATATGACTCTTATAAGATCAGAGTTAATTGCTTGACAGGAGCATGTCACATCTAAATAATGCAAAACACAATACAGAAT
Nbarri_LostCoveCave_N0065 ----------------------------------------------------------------------------------------------------------------------------------------------------------GGCAACCCCACGGAAGCCATCCATATGAGAAATCATTTGACAGCATTCTCGCGTAAGTCTTGTCACTCTTCTAAACATTTCTTTGAATAAGCGGGACATAATTTGATATGAATTGGATGCAACATTTCCAGTTGTATCAGACATTAGTTCATGCACATGAGCTCGCCACATATCTTCAATATCTTCTGATCCAGGTGGTAAATGAATAGTTGCCAAAGGTGAAAAACTAGGCGAAGTAATACTCAGAGTTAGATCCCCATCACTAGCCAGACTGTGTGTTGAACCAGAAGCTGGGCTGATTGGCCTTCGTCTATGTTCGGATAAAGGAAGGGAACTTGGTGGGAAAACGTACCCACTACTGCTACTTGGCAAATCTGGATGAACATCATCAAGGGGCGACACACTGCCCATTTCATCATCCGACGATTCTTCCTTTCGAGGACTCAGAGTGGAATTACTCATATTGAGACTCAGTTTAGGCTTTGAAATATCATCTGCACTTCCATCATAATTTGTAAGTGATCGACGACGTACACCCCAGTTAAAATTATCCATGCTTTCTCCTTCTTGACTTTCTAATTCATATTCCAAGAAATCAAAGTCCTTGAAAACACCAAATTGTCCATGATCAGGGTGGCCATCTTCTAATTTACTATCAGCAGATTCATTATTTGTAGCCGATATTTCTTCAGTACTACTGCACATTGAAGACTGGTGTTCAATTATATCACTGCTTTGGCTAAATATAACCGATGGACTCTTTGGTAAGCCTACCCTTTGACCACAGCTGGTAAGTAAACCAATCAGGTGTTCCCTGGTTCTAGCTTGGGATAACCATGGACGTTTCCAACCCACAGAACCATTTTCTGTAAAAGAGTGGTTATGAGAAAGACTTCGTCTAGGGGAAGCTGTGGAGCCTTCCTTGTCACCCTCTTTAGGACTATCCTTCAAAAGATATCTTTGCCCAACAACTGGAGTGAGTGAGAGATCTATTGTAAAATCCATCGTTCTTCCTGGTAATTCCCTTTTTGTTCCAAATTCTGAATCAGCAAATGAGGTATTAGATGCTATACTAACACAATCTGCAGCAGATGAACCAATGCTAAATGGTGCTGGTGGTGCAGCCAGAGTAGAAGATCGTGTAACAACAAGTTTTAATATTTTCAAAGCATCCTTCCACTGTGGACCTTCAATATATCTAGATATGACTCTTATAAGATCCGAGTTAATTGCTTGACAGGAGCATGTCACATCTAAATAATGCAAAACACAATACAGAAT
Nbarri_eyed_ClayCave_G2082 GTTCTTGCTTTTCTAAAAAGGTTTCCCAGTGCTCTTGAATTTCCAAAACACAGAACTTATGACGTTCTAGATGAAGCATAACTTCAGGATCAATGTGGATAAATGGACATTCCACTTGATTAATGAGAACATCAAGCATGGTCAGAAAGTGAGAGGCAACCCCACGGAAGCCATCCATATGAGAAATCATTTGACAGCATTCTCGCGTAAGTCTTGTCACTCTTCTAAACATTTCTTTGAATAAGCGGGACATAATTTGATATGAATTGGACGCAACATTTCCAGTTGTATCAGACATTAGTTCATGCACATGAGCTCTCCACATATCTTCAATATCTTCTGATCCAGGTGGTAAATGAATAGTTGCCAAAGGTGAAAAACTAGGCGAAGTAATGCTCAGGGTTAGATCCCCATCACTAGCCAGACTGTGTGTTGAACCAGAAGCTGGGCTGATTGGCCTTCGTCTATGTTCGGATAAAGGAAGGGAACTTGGTGGGAAAACGTACCCACTACTGCTACTCGGCAAATCCGGATGAACATCATCAAGGGGTGACACGCTGCCCATTTCATCATCCGATGATTCTTCCTTTCGAGGACTCAGAGTGGAATTACTCATATTGAGACTCAGTTTAGGCTTTGAAATATCATCTGCACTTCCATCATAATTTGTAAGTGATCGACGACGTACACCCCAGTTAAAATTATCCATGCTTTCTCCTTCTTGACTTTCTAATTCATATTCCAAGAAATCAAAGTCCTTGAAAACACCAAATTGTCCATGATCAGGGTGGCCATCTTCTAATTTACTGTCAGCAGATTCATTATTTGTAGCCGATATTTCTTCAGTACTACTGCACATTGAAGACTGGTGTTCAATTATATCACTGCTTTGGCTAAATATAACCGATGGACTCTTTGGTAAGCCTACCCTTTGACCACAGCTGGTAAGTAAACCAATCAAGTGTTCCCTGGTTCTAGCTTGGGATAACCATGGACGTTTCCAACCCACAGAACCATTTTCTGTAAAAGAGTGGTTATGAGAAAGACTTCGTCGAGGGGAAGCTGTGGAGCCTTCCTTGTCACCCTCTTTAGGACTATCCTTCAAGAGATATCTTTGCCCAACAACTGGAGTGAGTGAGAGATCTATTGTAAAATCCATCGTTCTTCCTGGCAATTCCCTTTTTGTTCCAAATTCTGAATCAGCAAATGAGGTATTAGATGCTATACTGACACAATCTGCAGCAGATGAACCGATGCTAAATGGAGCTGGCGGTGCAGCCAGAGTAGAAGATCGAGTAACAACAAGTTTTAATATTTTCAAAGCATCCTTCCACTGTGGACCTTCAATATATCTAGATATGACTCTTATAAGATCTGAGTTAATTGCTTGACAGGAGCATGTCACATCTAAATAATGCAGAACACAATACAGAAT
Nbarrowsi_Gregorys_N270 -------------------------------------------------------------ACGTTCTAGGTGCAGCATTACTTCAGGATCTATGTGGATAAATGGACATTCCACTTGATTAATGAGAACATCAAGCATGGTCAGAAAGTGAGAGGCAACCCCACGGAAGCCATCCATATGAGAAATCATCTGACAGCATTCTCGCGTAAGTCTTGTCACTCTTCTAAACATTTCTTTGAATAAGCGAGACATAATTTGATATGAATTGGATGCAACATTTCCAGTTGTATCAGACATTAGTTCATGCACATGAGCTCTCCACATATCTTCAATATCTTCTGATCCAGGTGGTAAATGAATAGTTGCCAAAGGTGAAAAACTAGGCGAAGTAATACTCAGAGTTAGATCCCCATCACTAGCCAGACTATGTGTTGAACCAGAAGCTGGGCTGATTGGCCTTCGTCTATGTTCAGATAAAGGAAGGGAACTTGGTGGGAAAACGTACCCACTACTGCTACTCGGCAAATCCGGATGAACATCATCAAGGGGTGACACACTGCCCATTTCATCATCCGATGATTCTTCCTTTCGAGGACTCAGAGTGGAATTACTCATATTGAGACTCAGTTTAGGCTTTGAAATATCATCTGCACTTCCATCATAATTTGTAAGTGACCGACGACGTACACCCCAGTTAAAATTATCCATGCTTTCTCCTTCTTGACTTTCTAATTCATATTCCAAGAAATCAAAGTCCTTGAAAACACCAAATTGTCCATGATCAGGGTGGCCATCTTCTAATTTACTATCAGCAGATTCATTATTTGTAGCCGATATTTCTTCAGTACTACTGCACATTGAAGACTGGTGTTCAATTATATCACTGCTTTGGCTAAATATAACCGATGGACTCTTTGGTAAGCCTACCCTTTGACCACAGCTGGTAAGTAAACCAATCAGGTGTTCCCTGGTTCTAGCTTGGGATAACCATGGACGTTTCCAACCCACAGAACCATTTTCTGTAAAAGAGTGGTTATGAGAAAGACTTCGTCTAGGGGAAGCTGTGGAGCCTTCCTTGTCACCCTCTTTAGGACTATCCTTCAAAAGATATCTTTGCCCAACAACTGGAGTGAGTGAGAGATCTATTGTAAAATCCATCGTTCTTCCTGGCAATTCCCTTTTTGTTCCAAATTCTGAATCAGCAAATGAGGTATTAGATGCTATGCTGACACAATCTGCAGCAGATGAACCAATGCTAAATGGAGCTGGTGGTGCAGCCAGAGTAGAAGATCGAGTAACAACAAGTTTTAATATTTTCAAAGCATCCTTCCACTGTGGACCTTCAATATATCTAGATATGACTCTTATAAGATCCGAG--------------------------------------------------------
Nbarrowsi_Tuckaleechee_N360 --------------------------------------------------------------------------------------------ATGTGGATAAATGGACATTCCACTTGATTAATGAGAACATCAAGCATGGTCAGAAAGTGAGAGGCAACCCCACGGAAGCCATCCATATGAGAAATCATCTGACAGCATTCTCGCGTAAGTCTTGTCACTCTTCTAAACATTTCTTTGAATAAGCGGGACATAATTTGATATGAATTGGATGCAACATTTCCAGTTGTATCAGACATTAGTTCATGCACATGAGCTCTCCACATATCTTCAATATCTTCTGATCCAGGTGGTAAATGAATAGTTGCCAAAGGTGAAAAACTAGGCGAAGTAATACTCAGAGTTAGATCCCCATCACTAGCCAGACTATGTGTTGAACCAGAAGCTGGGCTGATTGGCCTTCGTCTATGTTCAGATAAAGGAAGGGAACTTGGTGGGAAAACGTACCCACTACTGCTACTCGGCAAATCCGGATGAACATCATCAAGGGGTGACACACTGCCCATTTCATCATCCGATGATTCTTCCTTTCGAGGACTCAGAGTGGAATTACTCATATTGAGACTCAGTTTAGGCTTTGAAATATCATCTGCACTTCCATCATAATTTGTAAGTGACCGACGACGTACACCCCAGTTAAAATTATCCATGCTTTCTCCTTCTTGACTTTCTAATTCATATTCCAAGAAATCAAAGTCCTTGAAAACACCAAATTGTCCATGATCAGGGTGGCCATCTTCTAATTTACTATCAGCAGATTCATTATTTGTAGCCGATATTTCTTCAGTACTACTGCACATTGAAGACTGGTGTTCAATTATATCACTGCTTTGGCTAAATATAACCGATGGACTCTTTGGTAAGCCTACCCTTTGACCACAGCTGGTAAGTAAACCAATCAGGTGTTCCCTGGTTCTAGCTTGGGATAACCATGGACGTTTCCAACCCACAGAACCATTTTCTGTAAAAGAGTGGTTATGAGAAAGACTTCGTCTAGGGGAAGCTGTGGAGCCTTCCTTGTCACCCTCTTTAGGACTATCCTTCAAAAGATATCTTTGCCCAACAACTGGAGTGAGTGAGAGATCTATTGTAAAATCCATCGTTCTTCCTGGCAATTCCCTTTTTGTTCCAAATTCTGACTCAGCAAATGAGGTATTAGATGCTATGCTGACACAATCTGCAGCAGATGAACCAATGCTAAATGGAGCTGGTGGTGCAGCCAGAGTAGAAGATCGAGTAACAACAAGTTTTAATATTTTCAAAGCATCC-----------------------------------------------------------------------------------------------------------
Nbishopi_DryFalls_N150 GCTCTTGCTTTTCTAAAAAGGTTTCCCAGTGTTCTTGAATTTCCAAAACACAGAACTTATGACGTTCTAGATGCAGCATAACTTCGGGATCAATGTGGATAAATGGACATTCCACTTGATTAATGAGAACATCAAGCATGGTCAGAAAGTGAGAGGCAACCCCACGGAAGCCATCCATATGAGAAATCATTTGACAGCATTCTCGCGTAAGTCTTGTCACTCTTCTAAACATTTCTTTGAATAAGCGGGACATAATTTGATATGAATTGGATGCAACATTTCCAGTTGTATCAGACATTAGTTCATGCACATGAGCTCTCCACATATCTTCAATATCTTCTGATCCAGGTGGTAAATGAATAGTTGCCAAAGGTGAAAAACTAGGCGAAGTAATACTCAGAGTTAGATCCCCATCACTAGCCAGACTGTGTGTTGAACCAGAAGCTGGGCTAATTGGCCTTCGTCTATGTTCGGATAAAGGAAGGGAACTTGGTGGGAAAACGTACCCACTACTGCTACTCGGCAAATCTGGATGAACATCATCAAGGGGCGACACACTGCCCATTTCATCATCCGATGATTCTTCCTTTCGAGGACTCAGAGTGGAATTACTCATATTGAGACTCAGTTTAGGCTTTGAAATATCATCTGCACTTCCATCATAATTTGTAAGCGATCGACGACGTACACCCCAGTTAAAATTATCCATGCTTTCACCTTCTTGACTTTCTAATTCATATTCCAAGAAATCAAAGTCCTTGAAAACACCAAATTGTCCATGATCAGGGTGGCCATCTTCTAATTTACTATCAGCAGATTCATTATTTGTAGCCGATATTTCTTCAGTGCTACTGCACATTGAAGACTGGTGTTCAATTATATCACTGCTTTGGCTAAATATAACCGAAGGACTCTTTGGTAAGCCTACCCTTTGACCGCAGCTGGTAAGTAAACCAATCAAGTGTTCCCTGGTTCTAGCTTGGGATAACCATGGACGTTTCCAACCCACAGAACCATTTTCTGTAAAAGAGTGGTTATGAGAAAGACTTCGTCTAGGGGAAGCTGTGGAGCCTTCCTTGTCACCCTCTTTAGGACTATCCTTCAAAAGATATCTTTGCCCAACAACTGGAGTGAGTGAGAGATCTATTGTAAAATCCATCGTTCTTCCTGGCAATTCCCTTTTTGTTCCAAATTCTGAATCAGCAAATGAAGTATTAGATGCTATGCTGACACAATCTGCAGCAGATGAACCAATGCTAAATGGAGCTGGTGGTGCAGCCAGAGTAGAAGATCGAGTAACAACAAGTTTTAATATTTTCAAAGCATCCTTCCACTGTGGACCTTCAATATATCTAGATATGACTCTTATAAGATCAGAGTTAATTGCTTGACAGGAGCATGTCACATCTAAATAATGCAAAACACAA--------
Nbishopi_PoleCr_Chattooga_N885 ------------------------------------------------------------------------------------CGGGATCAATGTGGATAAATGGACATTCCACTTGATTAATGAGAACATCAAGCATGGTCAGAAAGTGAGAGGCAACCCCACGGAAGCCATCCATATGAGAAATCATTTGACAGCATTCTCGCGTAAGTCTTGTCACTCTTCTAAACATTTCTTTGAATAAGCGGGACATAATTTGATATGAATTGGATGCAACATTTCCAGTTGTATCAGACATTAGTTCATGCACATGAGCTCTCCACATATCTTCAATATCTTCTGATCCAGGTGGTAAATGAATAGTTGCCAAAGGTGAAAAACTAGGCGAAGTAATACTCAGAGTTAGATCCCCATCACTAGCCAGACTGTGTGTTGAACCAGAAGCTGGGCTAATTGGCCTTCGTCTATGTTCGGATAAAGGAAGGGAACTTGGTGGGAAAACGTACCCACTACTGCTACTCGGCAAATCTGGATGAACATCATCAAGGGGCGACACACTGCCCATTTCATCATCCGATGATTCTTCCTTTCGAGGACTCAGAGTGGAATTACTCATATTGAGACTCAGTTTAGGCTTTGAAATATCATCTGCACTTCCATCATAATTTGTAAGCGATCGACGACGTACACCCCAGTTAAAATTATCCATGCTTTCACCTTCTTGACTTTCTAATTCATATTCCAAGAAATCAAAGTCCTTGAAAACACCAAATTGTCCATGATCAGGGTGGCCATCTTCTAATTTACTATCAGCAGATTCATTATTTGTAGCCGATATTTCTTCAGTGCTACTGCACATTGAAGACTGGTGTTCAATTATATCACTGCTTTGGCTAAATATAACCGAAGGACTCTTTGGTAAGCCTACCCTTTGACCGCAGCTGGTAAGTAAACCAATCAAGTGTTCCCTGGTTCTAGCTTGGGATAACCATGGACGTTTCCAACCCACAGAACCATTTTCTGTAAAAGAGTGGTTATGAGAAAGACTTCGTCTAGGGGAAGCTGTGGAGCCTTCCTTGTCACCCTCTTTAGGACTATCCTTCAAAAGATATCTTTGCCCAACAACTGGAGTGAGTGAGAGATCTATTGTAAAATCCATCGTTCTTCCTGGCAATTCCCTTTTTGTTCCAAATTCTGAATCAGCAAATGAAGTATTAGATGCTATGCTGACACAATCTGCAGCAGATGAACCAATGCTAAATGGAGCTGGTGGTGCAGCCAGAGTAG----------------------------------------------------------------------------------------------------------------------------------------------------
Nbishopi_StandingIndian_N131 ------------------------------------------------------------------------------------------------GGATAAATGGACATTCCACTTGATTAATGAGAACATCAAGCATGGTCAGAAAGTGAGAGGCAACCCCACGGAAGCCATCCATATGAGAAATCATTTGACAGCATTCTCGCGTAAGTCTTGTCACTCTTCTAAACATTTCTTTGAATAAGCGGGACATAATTTGATATGAATTGGATGCAACATTTCCAGTTGTATCAGACATTAGTTCATGCACATGAGCTCTCCACATATCTTCAATATCTTCTGATCCAGGTGGTAAATGAATAGTTGCCAAAGGTGAAAAACTAGGCGAAGTAATACTCAGAGTTAGATCCCCATCACTAGCCAGACTGTGTGTTGAACCAGAAGCTGGGCTAATTGGCCTTCGTCTATGTTCGGATAAAGGAAGGGAACTTGGTGGGAAAACGTACCCACTACTGCTACTCGGCAAATCTGGATGAACATCATCAAGGGGCGACACACTGCCCATTTCATCATCCGATGATTCTTCCTTTCGAGGACTCAGAGTGGAATTACTCATATTGAGACTCAGTTTAGGCTTTGAAATATCATCTGCACTTCCATCATAATTTGTAAGCGATCGACGACGTACACCCCAGTTAAAATTATCCATGCTTTCACCTTCTTGACTTTCTAATTCATATTCCAAGAAATCAAAGTCCTTGAAAACACCAAATTGTCCATGATCAGGGTGGCCATCTTCTAATTTACTATCAGCAGATTCATTATTTGTAGCCGATATTTCTTCAGTGCTACTGCACATTGAAGACTGGTGTTCAATTATATCACTGCTTTGGCTAAATATAACCGAAGGACTCTTTGGTAAGCCTACCCTTTGACCGCAGCTGGTAAGTAAACCAATCAAGTGTTCCCTGGTTCTAGCTTGGGATAACCATGGACGTTTCCAACCCACAGAACCATTTTCTGTAAAAGAGTGGTTATGAGAAAGACTTCGTCTAGGGGAAGCTGTGGAGCCTTCCTTGTCACCCTCTTTAGGACTATCCTTCAAAAGATATCTTTGCCCAACAACTGGAGTGAGTGAGAGATCTATTGTAAAATCCATCGTTCTTCCTGGCAATTCCCTTTTTGTTCCAAATTCTGAATCAGCAAATGAAGTATTAGATGCTATGCTGACACAATCTGCAGCAGATGAACCAATGCTAAATGGAGCTGGTGGTGCAGCCAGAGTAGAAGATCGAGTAACAACAAGTTTTAATATTTTCAAAGCATCCTTCCACTGTGGACCTTCAATATATCTAGATATGACTCTTATAAGATCAGAGTTAATTGCTTGACAGGAGCATGTCACATCTAAATA---------------------
Nbrimleyi_RumblingBald_N241 ----------------------------GTGCTCTTGAATTTCCAAAACACAGAACTTATGACGTTCTAGATGCAGCATAACTTCAGGATCAATATGGATAAATGGACATTCCACTTGATTAATGAGAACATCAAGCATGGTCAGAAAGTGAGAGGCAACCCCACGGAAGCCATCCACATGAGAAATCATCTGACAGCATTCTCGCGTAAGTCTTGTCACTCTTCTAAACATTTCTTTGAATAAGCGGGACATAATTTGATATGAATTGGATGCAACATTTCCAGTTGTATCAGACATTAGTTCATGCACATGAGCTCTCCACATATCTTCAATATCTTCTGATCCAGGTGGTAAATGAATAGTTGCCAAAGGTGAAAAACTAGGCGAAGTAATACTCAGAGTTAGATCCCCATCACTAGCCAGACTGTGTGTTGAACCAGAAGCTGGGCTGATTGGCCTTCGTCTATGTTCGGATAAAGGAAGCGAACTTGGTGGGAAAACATACCCACTACTGCTACTCGGCAAATCGGGATGAACATCATCAAGGGGCGACACACTGCCCATTTCATCATCTGATGATTCTTCCTTTCGAGGACTCAGAGTGGAATTACTCATATTGAGACTCAGTTTAGGCTTTGAAATATCATCTGCACTTCCATCATAATTTGTAAGTGATCGACGACGTACACCCCAGTTAAAATTATCCATGCTTTCTCCTTCTTGACTTTCTAATTCATATTCCAAGAAATCAAAGTCCTTGAAAACACCAAATTGTCCATGATCAGGGTGGCCATCTTCTAATTTACTATCAGCAGATTCATTATTTGTAGCCGATATTTCTTCAGTGCTACTGCACATTGAAGACTGGTGTTCAATTATATCACTGCTTTGGCTAAATATAACCGATGGACTCTTTGGTAAGCCTACCCTTTGACCACAGCTGGTAAGTAAACCAATCAAGTGTTCCCTGGTTCTAGCTTGGGATAACCATGGACGTTTCCAACCCACAGAACCATTTTCTGTAAAAGAGTGGTTATGAGAAAGACTTCGTCTAGGGGAAGCTGTGGAGCCTTCCTTGTCACCCTCTTTAGGACTATCCTTCAAAAGATATCTTTGCCCAACAACTGGAGTGAGTGAGAGATCTATTGTAAAATCCATCGTTCTTCCTGGCAATTCCCTTTTTGTTCCAAATTCTGAATCAGCAAATGAGGTATTAGATGCTATGCTGACACAATCTGCAGCAGATGAACCAATGCTGAACGGAGCTGGTGGTGCAGCCAGAGTAGAAGATCGAGTAACAACAAGTTTTAATATTTTCAAAGCATCCTTCCACTGTGGACCTTCAATATATCTAGATATGACTCTTATAAGATCCGAATTAATTGCTTGACAGGAGCATGTC--------------------------------
Ncarolinensis_Grandfather_N218 GTTCTTGCTTTTCTAAAAAGGTTTCCCAGTGCTCTTGAATTTCCAAAACACAGAACTTATGACGTTCTAGATGCAGCATAACTTCAGGATCAATGTGGATAAATGGACATTCCACTTGATTAATGAGAACATCAAGCATGGTCAGAAAGTGAGAGGCAACCCCACGGAAGCCATCCATATGAGAAATCATTTGACAGCATTCTCGCGTAAGTCTTGTCACTCTTCTAAACATTTCTTTGAATAAGCGGGACATAATTTGATATGAATTGGATGCAACATTTCCAGTTGTATCAGACATTAGTTCATGCACATGAGCTCTCCACATATCTTCAATATCTTCTGATCCAGGTGGTAAATGAATAGTTGCCAAAGGTGAAAAACTAGGCGAAGTAATACTCAGAGTTAGATCCCCATCACTAGCCAGACTGTGTGTTGAACCAGAAGCTGGGCTGATTGGCCTTCGTCTATGTTCAGATAAAGGAAGGGAACTTGGTGGGAAAACGTACCCACTACTGCTACTCGGCAAATCCGGATGAACATCATCAAGGGGCGACACACTGCCCATTTCATCATCCGATGATTCTTCCTTTCGAGGACTCAGAGTGGAATTACTCATATTGAGACTCAGTTTAGGCTTTGAAATATCATCTGCACTTCCATCATAATTTGTAAGTGATCGACGACGTACACCCCAGTTAAAATTATCCATGCTTTCTCCTTCTTGACTTTCTAATTCATATTCCAAGAAATCAAAGTCCTTGAAAACACCAAATTGTCCATGATCAGGGTGGCCATCTTCTAATTTACTATCAGCAGATTCATTATTTGTAGCCGATATTTCTTCAGTACTACTGCACATTGAAGACTGGTGTTCAATTATATCACTGCTTTGGCTAAATATAACTGATGGACTCTTTGGTAAGCCTACCCTTTGACCACAGCTGGTAAGTAAACCAATCAAGTGTTCCCTGGTTCTAGCTTGGGATAACCATGGACGTTTCCAACCCACAGAACCATTTTCTGTAAAAGAGTGGTTATGAGAAAGACTTCGTCTAGGGGAAGCAGTGGAGCCTTCCTTGTCACCCTCTTTAGGACTATCCTTCAAGAGATATCTTTGCCCAACAACTGGAGTGAGTGAGAGATCTATTGTAAAATCCATCGTTCTTCCTGGCAATTCCCTTTTTGTTCCAAATTCTGAATCAGCAAATGAGGTATTAGATGCTATACTGACACAATCTGCAGCAGATGAACCAATGCTAAATGGAGCTGGCGGTGCAGCCAGAGTGGAAGATCGAGTAACCACAAGTTTTAATATTTTCAAAGCATCCTTCCACTGTGGGCCTTCAATATATCTAGATATGACTCTTATAAGATCTGAGTTAATTGCTTGACAGGAGCATGTCACATCTAAATAATGCAAAACACAATACAGAAT
Ncarolinensis_LinvilleCaverns_N227 -------------------------------------------------------------------------------------------------------------------------------------------------------------------------------------------------------------------------------------------------------------------------------------------------------------------------------------------------------------------------------------------------------------------------------------------------------------------------------------------------------------------------------------------------------------ATCAAGAGGCGACACACTGCCCATTTCATCATCCGATGATTCTTCCTTTCGAGGACTCAGAGTGGAATTACTCATATTGAGACTCAGTTTAGGCTTTGAAATATCATCTGCACTTCCATCATAATTTGTAAGTGATCGACGACGTACACCCCAGTTAAAATTATCCATGCTTTCTCCTTCTTGACTTTCTAATTCATACTCCAAGAAATCAAAGTCCTTGAAAACACCAAATTGTCCATGATCAGGGTGGCCATCTTCTAATTTACTATCAGCAGATTCATTATTTGTAGCCGATATTTCTTCAGTACTACTGCACATTGAAGACTGGTGTTCAATTATATCACTGCTTTGGCTAAATATAACCGATGGACTCTTTGGTAAGCCTACCCTTTGACCACAGCTGGTAAGTAAACCTATCAAGTGTTCCCTGGTTCTAGCTTGGGATAACCATGGACGTTTCCAACCCACAGAACCATTTT-------------------------------------------------------------------------------------------------------------------------------------------------------------------------------------------------------------------------------------------------------------------------------------------------------------------------------------------------------------------------------------------------------------------------------
Ncarteri_English_N031 GTTCTTGCTTTTCTAAAAAGGATTCCCAGTGCTCTTGAATTTCCAAAACACAGAACTTATGACGTTCTAGATGCAGCATAACTTCAGGATCAATGTGGATAAATGGACATTCCACTTGATTAATGAGAACATCAAGCATGGTCAGAAAGTGAGAGGCAACCCCACGGAAGCCATCCATATGAGAAATCATTTGACAGCATTCTCGCGTAAGTCTTGTTACTCTTCTAAACATTTCTTTGAATAAGCGGGACATAATTTGATATGAATTGGAAGCAACATTTCCAGTTGCATCAGACATTAGTTCGTGCACATGAGCTCTCCACATATCTTCGATATCTTCTGATCCAGGTGGTAAATGAATAGTTGCCAAAGGTGAAAAACTAGGTGATGTAATACTCAGAGTTAGATCCCCATCACTAGCCAGACTGTGTGTTGAACCAGAAGCTGGGCTGATTGGCCTTCGTCTATGTTCGGATAAAGGAAGGGAACTTGGTGGGAAAACGTACCCACTACTGCTACTCGGCAAATCTGGATGAACATCATCAAGGGGCGACACACTGCCCATTTCATCATCCGATGATTCTTCCTTTCGAGGACTCAGAGTGGAATTACTCATATTGAGACTCAGTTTAGGCTTTGAAATATCATCTGCACTTCCATCATAATTTGTAAGTGATCGACGACGTACACCCCAGTTAAAATTATCCATGCTTTCTCCTTCTTGACTTTCTAATTCATATTCCAAGAAATCAAAGTCCTTGAAAACACCAAATTGTCCATGATCAGGGTGGCCATCTTCTAATTTACTATCAGCAGATTCATTATTTGTAGCCGATATTTCCTCAGTACTACTGCACATTGAAGACTGGTGTTCAATTATATCACTGCTTTGGCTAAATATAACCGATGGACTCTTTGGTAAGCCTACTCTTTGACCACAGCTGGTAAGTAAACCAATCAAATGTTCCCTGGTTCTAGCTTGGGATAACCATGGACGTTTCCAACCCACAGAACCATTTTCTGTAAAAGAGTGGTTATGAGAAAGACTTCGTCTAGGGGAAGCTGTGGAGCCTTCCTTGTCACCCTCTTTAGGACTATCCTTCAAAAGATATCTTTGCCCAACAACTGGAGTAAGTGAAAGATCGATTGTAAAATCCATTGTTCTTCCTGGCAGTTCCCTTTTTGTTCCAAATTCTGAATCAGCAAATGAGGTATTGGATGCTATGCTGACACAATCTGCAGCAGATGAACCAATGCTAAATGGAGCTGGCGGTGCAGCCAGAGTAGAAGATCGAGTAACAACAAGTTTTAATATTTTCAAAGCATCCTTCCACTGTGGACCTTCAATATATCTAGATATGACTCTTATAAGATCAGAGTTAATTGCTTGACAGGAGC-------------------------------------
Ncarteri_LaurelCave_nearTYPE_N0296 ---------------------------AGTGCTCTTGAATTTCCAAAACACAGAACTTATGACGTTCTAGATGCAGCATAACTTCAGGATCAATGTGGATAAATGGACATTCCACTTGATTAATGAGAACATCAAGCATGGTCAGAAAGTGAGAGGCAACCCCACGGAAGCCATCCATATGAGAAATCATTTGACAGCATTCTCGTGTAAGTCTTGTTACTCTTCTAAACATTTCTTTGAATAAGCGGGACATAATTTGATATGAATTGGAAGCAACATTTCCAGTTGTATCAGACATTAGTTCGTGCACATGAGCTCTCCACATATCTTCAATATCTTCTGATCCAGGTGGTAAATGAATAGTTGCCAAAGGTGAAAAACTAGGCGAAGTAATACTCAGAGTTAGATCCCCATCACTAGCCAGACTGTGTGTTGAACCAGAAGCTGGGCTGATTGGCCTTCGTCTATGTTCGGATAAAGGAAGGGAACTTGGTGGGAAAACGTACCCACTACTGCTACTTGGCAAATCTGGATGAACATCATCAAGGGGTGACACACTGCCCATTTCATCATCCGACGATTCTTCCTTTCGAGGACTCAGAGTGGAATTACTCATATTGAGACTCAGTTTAGGCTTTGAAATATCATCTGCACTTCCATCATAATTTGTAAGTGATCGACGACGTACACCCCAGTTAAAATTATCCATGCTTTCTCCTTCTTGACTTTCTAATTCATATTCCAAGAAATCAAAGTCCTTGAAAACACCAAATTGTCCATGATCAGGGTGGCCATCTTCTAATTTACTATCAGCAGATTCATTATTTGTAGCCGATATTTCTTCAGTACTACTGCACATTGAAGACTGGTGTTCAATTATATCACTGCTTTGGCTAAATATAACCGATGGACTTTTTGGTAAGCCTACCCTTTGACCACAGCTGGTAAGTAAACCAATCAGGTGTTCCCTGGTTCTAGCTTGGGATAACCATGGACGTTTCCAACCCACAGAACCATTTTCTGTAAAAGAGTGGTTATGAGAAAGACTTCGTCTAGGGGAAGCTGTGGAGCCTTCCTTGTCACCCTCTTTAGGACTATCCTTCAAAAGATATCTTTGCCCAACAACTGGAGTCAGTGAGAGATCAATTGTAAAATCCATCGTTCTTCCTGGCAATTCTCTTTTTGTTCCAAATTCTGAATCCGCAAATGAGGTATTAGATGCTATGCTGACACAATCCGCAGCAGATGAACCAATGCTAAATGGTGCTGGTGGTGCAGCCAGAGTAGAAGATCGAGTAACAACAAGTTTTAATATTTTCAAAGCATCCTT---------------------------------------------------------------------------------------------------------
Ncarteri_PilotMtn_G2185 -------------------------------------------------ACAGAACTTATGACGTTCTAGCAGCAGCATCACATCAGGATCAATGTGGATAAATGGACATTCCACTTGATTAATGAGAACATCAAGCATGGTCAGAAAGTGAGAGGCAACCCCACGGAAGCCATCCATATGAGAAATCATTTGACAGCATTCTCGCGTAAGTCTTGTTACTCTTCTAAACATTTCTTTGAATAAGCGGGACATAATTTGATATGAATTGGAAGCAACATTTCCAGTTGTATCAGACATTAGTTCGTGCACATGAGCTCTCCACATATCTTCAATATCTTCTGATCCAGGTGGTAAATGAATAGTTGCCAAAGGTGAAAAACTAGGCGAAGTAATACTCAGAGTTAGATCCCCATCACTAGCCAGACTGTGTGTTGAACCAGAAGCTGGGCTGATTGGCCTTCGTCTATGTTCGGATAAAGGAAGGGAACTTGGTGGGAAAACGTACCCACTACTGCTACTCGGCAAATCTGGATGAACATCATCAAGGGGCGACACACTGCCCATTTCATCATCCGACGATTCTTCCTTTCGAGGACTCAGAGTGGAATTACTCATATTGAGACTCAGTTTAGGCTTTGAAATATCATCTGCACTTCCATCATAATTTGTAAGTGATCGACGACGTACACCCCAGTTAAAATTATCCATGCTTTCTCCTTCTTGACTTTCTAATTCATATTCCAAGAAATCAAAGTCCTTGAAAACACCAAATTGTCCATGATCAGGGTGGCCATCTTCTAATTTACTATCAGCAGATTCATTATTTGTAGCCGATATTTCTTCAGTACTACTGCACATTGAAGACTGGTGTTCAATTATATCACTGCTTTGGCTAAATATAACCGATGGACTTTTTGGTAAGCCTACCCTTTGACCACAGCTGGTAAGTAAACCAATCAGGTGTTCCCTGGTTCTAGCTTGGGATAACCATGGACGTTTCCAACCCACAGAACCATTTTCTGTAAAAGAGTGGTTATGAGAAAGACTTCGTCTAGGGGAAGCTGTGGAGCCTTCCTTGTCACCCTCTTTAGGACTATCCTTCAAAAGATATCTTTGCCCAACAACTGGAGTCAGTGAGAGATCAATTGTAAAATCCATCGTTCTTCCTGGCAATTCTCTTTTTGTTCCAAATTCTGAATCCGCAAATGAGGTATTAGATGCTATGCTGACACAATCCGCAGCAGATGAACCAATGCTAAATGGTGCTGGTGGTGCAGCCAGAGTAGAAGATCGAGTAACAACAAGTTTTAATATTTTCAAAGCATCCTTCCACTGTGGACCTTCAATATATCTAGATATGACTCTTATAAGATCTGAGTTAATTGCTTGACAGGAGCATGTCACATCTAAATAATGCAAAACACAATACAGAAT
Ncarteri_Pitchfork_N363 -------------------------------------------------------------------TAGATGCAGCATAACTTCAGGATCAATGTGGATAAATGGACATTCCACTTGATTAATGAGAACATCAAGCATGGTCAGAAAGTGAGAGGCAACCCCACGGAAGCCATCCATATGAGAAATCATTTGACAGCATTCTCGCGTAAGTCTTGTTACTCTTCTAAACATTTCTTTGAATAAGCGGGACATAATTTGATATGAATTGGAAGCAACATTTCCAGTTGTATCAGACATTAGTTCGTGCACATGAGCCCTCCACATATCTTCAATATCTTCTGATCCAGGTGGTAAATGAATAGTTGCCAAAGGTGAAAAACTAGGCGAAGTAATACTCAGAGTTAGATCCCCATCACTAGCCAGACTGTGTGTTGAACCAGAAGCTGGGCTGATTGGCCTTCGTCTATGTTCGGATAAAGGAAGGGAACTTGGTGGGAAAACGTACCCACTACTGCTACTCGGCAAATCTGGATGAACATCATCAAGGGGCGACACACTGCCCATTTCATCATCCGATGATTCTTCCTTTCGAGGACTCAGAGTGGAATTACTCATATTGAGACTCAGTTTAGGCTTTGAAATATCATCTGCACTTCCATCATAATTTGTAAGTGATCGACGACGTACACCCCAGTTAAAATTATCCATGCTTTCTCCTTCTTGACTTTCTAATTCATATTCCAAGAAATCAAAGTCCTTGAAAACACCAAATTGTCCATGATCAGGGTGGCCATCTTCTAATTTACTATCAGCAGATTCATTATTTGTAGCCGATATTTCTTCAGTACTACTGCACATTGAAGACTGGTGTTCAATTATATCACTGCTTTGGCTAAATATAACCGATGGACTCTTTGGTAAGCCTACTCTTTGACCACAGCTGGTAAGTAAACCAATCAAGTGTTCCCTGGTTCTAGCTTGGGATAACCATGGACGTTTCCAACCCACAGAACCATTTTCTGTAAAAGAGTGGTTATGAGAAAGACTTCGTCTAGGGGAAGCTGTGGAGCCTTCCTTGTCACCCTCTTTAGGACTATCCTTCAAAAGATATCTTTGCCCAACAACTGGAGTGAGCGAGAGATCGATTGTAAAATCCATCGTTCTTCCTGGCAGTTCCCTTTTTGTTCCAAATTCTGAATCAGCAAATGAGGTATTAGATGCTATGCTGACACAATCTGCAGCAGATGAACCAATGCTAAATGGAGCTGGCGGTGCAGCCAGAGTAGAAGATCGAGTAACAACAAGTTTTAATATCTTCAAAGCATACTTCCACTGTGGACCTTCGATATATCTAGATAT---------------------------------------------------------------------------
Ncarteri_WeberCty_N1044 GCTCTTGCTTTTCTAAAAAGGTTTCCCAGTGCTCTTGAATTTCCAAAACACAGAACTTATGACGTTCTAGATGCAGCATAACTTCAGGATCAATGTGGATAAAAGGACATTCCACTTGATTAATGAGAACATCAAGCATGGTCAGAAAGTGAGAGGCAACCCCACGGAAGCCATCCATATGAGAAATCATTTGACAGCATTCTCGCGTAAGTCTTGTTACTCTTCTAAACATTTCTTTGAATAAGCGGGACATAATTTGATATGAATTGGAAGCAACATTTCCAGTTGTATCAGACATTAGTTCGTGCACATGAGCTCTCCACATATCTTCAATATCTTCTGATCCAGGTGGTAAATGAATAGTTGCCAAAGGTGAAAAACTAGGCGAAGTAATACTCAGAGTTAGATCCCCATCACTAGCCAGACTGTGTGTTGAACCAGAAGCTGGGCTGATTGGCCTTCGTCTATGTTCAGATAAAGGAAGGGAACTTGGTGGGAAAACGTACCCACTACTGCTACTCGGCAAATCTGGATGAACATCATCAAGGGGCGACACACTGCCCATTTCATCATCCGACGATTCTTCCTTTCGAGGACTCAGAGTGGAATTACTCATATTGAGACTCAGTTTAGGCTTTGAAATATCATCTGCACTTCCATCATAATTTGTAAGTGATCGACGACGTACACCCCAGTTAAAATTATCCATGCTTTCTCCTTCTTGACTTTCTAATTCATATTCCAAGAAATCAAAGTCCTTGAAAACACCAAATTGTCCATGATCAGGGTGGCCATCTTCTAATTTACTATCAGCAGATTCATTATTTGTAGCCGATATTTCTTCAGTACTACTGCACATTGAAGACTGGTGTTCAATTATATCACTGCTTTGGCTAAATATAACCGATGGACTTTTTGGTAAGCCTACCCTTTGACCACAGCTGGTAAGTAAACCAATCAGGTGTTCCCTGGTTCTAGCTTGGGATAACCATGGACGTTTCCAACCCACAGAACCATTTTCTGTAAAAGAGTGGTTATGAGAAAGACTTCGTCTAGGGGAAGCTGAGGAGCCTTCCTTGTCACCCTCTTTAGGACTATCCTTCAAAAGATATCTTTGACCAACAACTGGAGTCAGTGAGAGATCAATTGTAAAATCCATCGTTCTTCCTGGCAATTCTCTTTTTGTTCCAAATTCTGAATCCGCAAATGAGGTATTAGATGCTATGCTGACACAATCCGCAGCAGATGAACCAATGCTAAATGGTGCTGGTGGTGCAGCCAGAGTAGAAGATCGAGTAACAACAAGTTTTAATATTTTCAAAGCATCCTTCCACTGTGGACCTTCAATATATCTAGATATGACTCTTATAAGATCCGAGTTAATTGCTTGACAGGAGCATGTCACATCTAAATAATGCAAAACACAATACAGAAT
Ncarteri_div__RainbowCave_G2089 -----------------AAGGTTTCCCAGTGCTCTTGAATTTCCAAAACACAGAACTTATGACGTTCTAGATGCAGCATAACTTCAGGATCTATGTGGATAAATGGACATTCCACTTGATTAATGAGAACATCAAGCATGGTCAGAAAGTGAGAGGCAACCCCACGGAAGCCATCCATATGAGAAATCATCTGACAGCATTCTCGCGTAAGTCTTGTCACTCTTCTAAACATTTCTTTGAATAAGCGTGACATAATTTGATATGAATTGGATGCAACATTTCCAGTTGTATCAGACATTAGTTCGTGCACATGACCTCTCCACATATCTTCAATATCTTCTGATCCAGGCGGTAGGTGAATAGTTGCCAAAGGTGAAAAACTAGGTGAAGTAATACTCAGAGTTAGATCCCCATCACTAGCCAGACTATGTGTTGAACCAGAAGCTGGGCTGATTGGCCTTCGTCTATGTTCAGATAAAGGAAGGGAACTTGGTGGGAAAACGTAACCACTACCGCTACTCGGCAAATCCGGATGAACATCGTCAAGGGGCGACACGCTGCCCATTTCATCATCAGATGATTCTTCCTTTCGAGGACTCAGAGTGGAATTACTCATATTGAGACTCAGTTTAGGCTTTGAAATATCATCTGCACTTCCATCATAATTTGTAAGTGATCGACGACGCACACCCCAGTTAAAATTATCCATGCTTTCTCCTTCTTGACTTTCTAATTCATATTCCAAGAAATCAAAGTCCTTGAAAACACCAAATTGTCCATGATCAGGATGGCCATCTTCTAATTTACTATCAGCAGATTCGTTATTTGTAGCCGATATTTCTTCGGTACTACTACACATTGAAGACTGGTGTTCAATTATATCACTGCTTTGGCTAAATATAACTGATGGACTCTTTGGTAAGCCTACCCTTTGACCACAGCTGGTAAGTAAACCAATCAAGTGTTCCCTGGTTCTAGCTTGGGATAACCATGGACGTTTCCAACCCACAGAACCATTTTCTGTAAAAGAGTGGTTATGAGAAAGACTTCGTCTAGGGGAAGCTGTCGAGCCTTCCTTGTCACCCTCTTTAGGACTATCTTTCAAAAGATATCTTTGCCCAACAACTGGAGTGAGTGAGAGATCTATCGTAAAATCCATCGTTCTTCCTGGTAATTCCCTTTTTGTTCCGAATTCTGAATCAGCAAATGACGTATTAGATGCTATACTAACACAATCTGCAGCAGATGAACCAATGCTAAATGGAGCTGGTGGTGCAGCCAGAGTAGAAGATCGAGTGACAACAAGTTTTAATATTTTCAAAGCATCCTTCCACTGTGGACCTTCAATATATCTAGATATGACTCTTATAAGATCAGAGTTAATTGCTTGACAGGAGCATGTCACATCTAAATACTGCAAAACACAATCCAGAAT
Ncherokee_BallhootScar_N193 GTTCTTGCTTTTCTAAAAAGGTTTCCCAGTGCTCTTGAATTTCCAAAACACAGAACTTATGACGTTCTAGATGCAGCATAACTTCAGGATCAATGTGGATAAATGGACATTCCACTTGATTAATGAGAACATCAAGCATGGTCAGAAAGTGAGAGGCAACCCCACGGAAGCCATCCATATGAGAAATCATTTGACAGCATTCTCGCGTAAGTCTTGTCACTCTTCTAAACATTTCTTTGAATAAGCGGGACATTATTTGATATGAATTGGATGCAACATTTCCAGTTGTATCAGACATTAGTTCATGCACATGACCTCTCCACATATCTTCAATATCTTCTGATCCAGGTGGTAAATGAATAGTTGCCAAAGGTGAAAAACTAGGCGAAGTAATACTCAGAGTTAGATCCCCATCACTAGCCAGACTGTGTGTTGAACCAGAAGCTGGGCTGATTGGCCTTCGTCTATGTTCGGATAAAGGAAGGGAACTTGGTGGGAAAACGTACCCACTACTGCTACTCGGCAAATCCGGATGAACATCATCAAGGGGCGACACACTGCCCATTTCATCATCCGATGATTCTTCCTTCCGAGGACTCAGAGTGGAATTACTCATATTGAGACTCAGTTTAGGCTTTGAAATATCATCTGCACTTCCATCATAATTTGTAAGTGATCGACGACGTACACCCCAGTTAAAATTATCCATGCTTTCTCCTTCTTGACTTTCTAATTCATATTCCAAGAAATCAAAGTCCTTGAAAACACCAAATTGTCCATGATCAGGGTGGCCATCTTCTAATTTACTATCAGCAGATTCATTATTTGTAGCCGATATTTCTTCAGTACTACTGCACATTGAAGACTGGTGTTCAATTATATCACTGCTTTGGCTAAATATAACCGATGGACTCTTTGGTAAGCCTACCCTTTGACCACAGCTGGTAAGTAAACCAATCAAGTGTTCCCTGGTTCTAGCTTGGGATAACCATGGACGTTTCCAACCCACAGAACCATTTTCTGTAAAAGAGTGGTTATGAGAAAGACTTCGTCTAGGGGAAGCTGTGGAGCCTTCCTTGTCACCCTCTTTAGGACTATCCTTCAAGAGATATCTTTGCCCAACAACTGGAGTGAGTGAGAGATCTATTGTAAAATCCATCGTTCTTCCTGGCAACTCCCTTTTTGTTCCAAATTCTGAATCAGCAAATGAGGTATTAGATGCTATGCTGACACAATCTGCAGCAGATGAACCAATGCTAAATGGAGCTGGCGGTGCAGCCAGAGTGGAAGATCGAGTAACAACAAGTTTTAATATTTTCAAAGCATCCTTCCACTGTGGACCTTCAATATATCTAGATATGAC------------------------------------------------------------------------
Ncherokee_BalsamMtn_N891 GTTCTTGCTTTTCTAAAAAGGTTTCCCAGTGCTCTTGAATTTCCAAAACACAGAACTTATGACGTTCTAAATGCAGCATAACTTCAGGATCAATGTGGATAAATGGACATTCCACTTGATTAATGAGAACATCAAGCATGGTCAGAAAGTGAGAGGCACCCCCACGGAAGCCATCCATATGAGAAATCATTTGACAGCATTCTCGCGTAAGTCTTGTCACTCTTCTAAACATTTCTTTGAATAAGCGGGACATAATTTGATATGAATTGGATGCAACATTTCCAGTTGTATCAGACATTAGTTCATGCACATGACCTCTCCACATATCTTCAATATCTTCTGATCCAGGTGGTAAATGAATAGTTGCCAAAGGTGAAAAACTAGGCGAAGTAATACTCAGAGTTAGATCCCCATCACTAGCCAGACTGTGTGTTGAACCAGAAGCTGGGCTGATTGGCCTTCGTCTATGTTCGGATAAAGGAAGGGAACTTGGTGGGAAAACGTACCCACTACTGCTACTCGGCAAATCCGGATGAACATCATCAAGGGGCGACACACTGCCCATTTCATCATCCGATGATTCTTCCTTTCGAGGACTCAGAGTGGAATTACTCATATTGAGACTCAGTTTAGGCTTTGAAATATCATCTGCACTTCCATCATAATTTGTAAGTGATCGACGACGTACACCCCAGTTAAAATTATCCATGCTTTCTCCTTCTTGACTTTCTAATTCATATTCCAAGAAATCAAAGTCCTTGAAAACACCAAATTGTCCATGATCAGGGTGGCCATCTTCTAATTTACTATCAGCAGATTCATTATTTGTAGCCGATATTTCTTCAGTACTACTGCACATTGAAGACTGGTGTTCAATTATATCACTGCTTTGGCTAAATATAACCGATGGACTCTTTGGTAAGCCTACCCTTTGACCACAGCTGGTAAGTAAACCAATCAAGTGTTCCCGGGTTCTAGCTTGGGATAACCATGGACGTTTCCAACCCACAGAACCATTTTCTGTAAAAGAGTGGTTATGAGAAAGACTTCGTCTAGGGGAAGCTGTGGAGCCTTCCTTGTCACCCTCTTTAGGACTATCCTTCAAGAGATATCTTTGCCCAACAACTGGAGTGAGTGAGAGATCTATTGTAAAATCCATCGTTCTTCCTGGCAATTCCCTTTTTGTTCCAAATTCTGAATCAGCAAATGAGGTATTAGATGCTATGCTGACACAATCTGCAGCAGATGAACCAATGCTAAATGGAGCTGGTGGTGCAGCCAGAGTAGAAGATCGAGTCACAACAAGTTTTAATATTTTCAAAGCATCCTTCCACTGTGGACCTTCAATATATCTAGATATGACTCTTATAAGATCCGAGTTAATTGCTTGACAGGAGCATGTCACATCTAAATAATGCAAAACACAATACAGAAT
Ncherokee_SIndianCrk_N681 --------------------------------------------------------------------------------------------------------------------------------------------------------------------------------------------------------------------------------------------------------------------------------------------------------------------------------------------------------------------------------------------------------------------------------CTAGCCAGACTGTGTGTTGAACCAGAAGCTGGGCTGATTGGCCTTCGTCTATGTTCGGATAAAGGAAGGGAACTTGGTGGGAAAACGTACCCACTACTGCTACTCGGCAAATCCGGATGAACATCATCAAGGGGCGACACACTGCCCATTTCATCATCCGATGATTCTTCCTTTCGAGGACTCAGAGTGGAATTACTCATATTGAGACTCAGTTTAGGCTTTGAAATATCATCTGCACTTCCATCAAAATTTGTAAGTGATCGACGACGTACACCCCAGTTAAAATTATCCATGCTTTCTCCTTCTTGACTTTCTAATTCATATTCCAAGAAATCAAAGTCCTTGAAAACACCAAATTGTCCATGATCAGGGTGGCCATCTTCTAATTTACTATCAGCAGATTCATTATTTGTAGCCGATATTTCTTCAGTACTACTGCACATTGAAGACTGGTGTTCAATTATATCACTGCTTTGGCTAAATATAACCGATGGACTCTTTGGTAAGCCTACCCTTTGACCACAGCTGGTAAGTAAACCAATCAAGTGTTCCCTGGTTCTAGCTTGGGATAACCATGGACGTTTCCAACCCACAGAACCATTTTCTGTAAAAGAGTGGTTATGAGAAAGACTTCGTCTAGGGGAAGCTGTGGAGCCTTCCTTGTCACCCTCTTTAGGACTATCCTTCAAGAGATATCTTTGCCCAACAAC---------------------------------------------------------------------------------------------------------------------------------------------------------------------------------------------------------------------------------------------------------------------------------------------------------------------
Ncooperi_BeaverCrk_N1002 GCTCTTGCTTTTCTAAAAAGGTTTCCCAGTGTTCTTGAATTTCCAAAACACAGAACTTATGACGTTCTAGATGCAGCATAACTTCAGGATCAATGTGGATAAATGGACATTCCACTTGATTAATGAGAACATCAAGCATGGTCAGAAAGTGAGAGGCAACCCCACGGAAGCCATCCATATGAGAAATCATTTGACAGCATTCTCGCGTAAGTCTTGTCACTCTTCTAAACATTTCTTTGAATAAGCGGGACATAATTTGATATGAATTGGATGCAACATTTCCAGTTGTATCAGACATTAGTTCATGTACATGAGCTCTCCACATATCTTCAATATCTTCTGATCCAGGTGGTAAATGAATAGTTGCCAAAGGTGAAAAACTAGGCGAAGTAATACTCAGAGTTAGATCCCCATCACTAGCCAGACTGTGTGTCGAACCAGAAGCTGGGCTAATTGGCCTTCGTCTATGTTCGGATAAAGGAAGGGAACTTGGCGGGAAAACGTACCCACTACTGCTACTCGGCAAATCTGGATGAACATCATCAAGGGGCGACACACTGCCCATTTCATCATCCGATGATTCTTCCTTTCGAGGACTCAGAGTGGAATTACTCATATTGAGACTCAGTTTAGGCTTTGAAATATCATCTGCACTTCCATCATAATTTGTAAGTGATCGACGACGTACACCCCAGTTAAAATTATCCATGCTTTCTCCTTCTTGACTTTCTAATTCATATTCCAAGAAATCAAAGTCCTTGAAAACACCAAATTGTCCATGATCAGGGTGGCCATCTTCTAATTTACTATCAGCAGATTCATTATTTGTAGCCGATATTTCTTCAGTACTACTGCACATTGAAGACTGGTGTTCAATTATATCACTGCTTTGGCTAAATATAACAGATGGACTCTTTGGTAAGCCTACCCTTTGACCACAGCTGGTAAGTAAACCAATCAGGTGTTCCCTGGTTCTAGCTTGGGATAACCATGGACGTTTCCAACCCACAGAACCATTTTCTGTAAAAGAGTGGTTATGAGAAAGACTTCGTCTAGGGGAAGCTGTGGAGCCTTCCTTGTCACCCTCTTTAGGACTATCCTTCAAAAGATATCTTTGCCCAACAACTGGAGTGAGTGAGAGATCTATTGTAAAATCCATCGTTCTTCCTGGCAATTCCCTTTTTGTTCCAAATTCTGAATCAGCAAATGAGGTATTAGATGCTATGCTGACACAATCTGCAGCAGATGAACCAATGCTAAATGGAGCGGGTGGTGCAGCCAGAGTAGAAGATCGAGTAACAACAAGTTTTAATATTTTCAAAGCATCCTTCCACTGTGGACCTTCAATATATCTAGATATGACTCTTATAAGATCAGAGTTAATT--------------------------------------------------
Ncooperi_BrasstBald_N824 --------------------------------------------------------------------------------------------------ATAAATGGACATTCCACTTGATTAATGAGAACATCAAGCATGGTCAGAAAGTGAGAGGCAACCCCACGGAAGCCATCCATATGAGAAATCATTTGACAGCATTCTCGCGTAAGTCTTGTCACTCTTCTAAACATTTCTTTGAATAAGCGGGACATAATTTGATATGAATTGGATGCAACATTTCCAGTTGTATCAGACATTAGTTCATGCACATGAGCTCTCCACATATCTTCAATATCTTCTGATCCAGGTGGTAAATGAATAGTTGCCAAAGGTGAAAAACTAGGCGAAGTAATACTCAGAGTTAGATCCCCATCACTAGCCAGACTGTGTGTTGAACCAGAAGCTGGGCTGATTGGCCTTCGTCTATGTTCGGATAAAGGAAGGGAACTTGGTGGGAAAACGTACCCACTACTGCTACTCGGCAAATCTGGATGAACATCATCAAGGGGCGACACACTGCCCATTTCATCATCCGATGATTCTTCCTTTCGAGGACTCAGAGTGGAATTACTCATATTGAGACTCAGTTTAGGCTTTGAAATATCATCTGCACTTCCATCATAATTTGTAAGCGATCGACGACGTACACCCCAGTTAAAATTATCCATGCTTTCTCCTTCTTGACTTTCTAATTCATATTCCAAGAAATCAAAGTCCTTGAAAACACCAAATTGTCCATGATCAGGGTGGCCATCTTCTAATTTACTATCAGCAGATTCATTATTTGTAGCCGATATTTCTTCAGTGCTACTGCACATTGAAGACTGGTGTTCAATTATATCACTGCTTTGGCTAAATATAACCGATGGACTCTTTGGTAAGCCTACCCTTTGACCACAGCTGGTAAGTAAACCAATCAAGTGTTCCCTGGTTCTAGCTTGGGATAACCATGGACGTTTCCAACCCACAGAACCATTTTCTGTAAAAGAGTGGTTATGAGAAAGACTTCGTCTAGGGGAAGCTGTGGAGCCTTCCTTGTCACCCTCTTTAGGACTATCCTTCAAAAGATATCTTTGCCCAACAACTGGAGTGAGTGAGAGATCTATTGTAAAATCCATCGTTCTTCCTGGCAATTCCCTTTTTGTTCCAAATTCTGAATCAGCAAATGAAGTATTAGATGCTATGCTGACACAATCTGCAGCAGATGAACCAATGCTAAATGGAGCTGGTGGTGCAGCCAGAGTAGAAGATCGAGTAACAACAAGTTTTAATATTTTCAAAGCATCCTTCCACTGTGGACCTTCAAT---------------------------------------------------------------------------------------
Ncooperi_CheoahDam_N1122 ---------------AAAAGGTTTCCCAGTGTTCTTGAATTTCCAAAACACAGAACTTATGACGTTCTAGATGCAGCATAACTTCAGGATCAATGTGGATAAATGGACATTCCACTTGATTAATGAGAACATCAAGCATGGTCAGAAAGTGAGAGGCAACCCCACGGAAGCCATCCATATGAGAAATCATTTGACAGCATTCTCGCGTAAGTTTTGTCACTCTTCTAAACATTTCTTTGAATAAGCGGGACATAATTTGATATGAATTGGATGCAACATTTCCAGTTGTATCAGACATTAGTTCATGCACATGAGCTCTCCACATATCTTCAATATCTTCTGATCCAGGTGGTAAATGAATAGTTGCCAAAGGTGAAAAACTTGGCGAAGTAATACTCAGAGTTAGATCCCCATCACTAGCCAGACTGTGTGTTGAACCAGAAGCTGGGCTGATTGGCCTTCGTCTATGTTCGGATAAAGGAAGGGAACTTGGTGGGAAAACGTACCCACTACTGCTACTCGGCAAATCTGGATGAACATCATCAAGGGGCGACACACTGCCCATTTCATCATCCGACGATTCTTCCTTTCGAGGACTCAGAGTGGAATTACTCATATTGAGACTCAGTTTAGGCTTTGAAATATCATCTGCACTTCCATCATAATTTGTAAGCGATCGACGACGTACACCCCAGTTAAAATTATCCATGCTTTCTCCTTCTTGACTTTCTAATTCATATTCCAAGAAATCAAAGTCCTTGAAAACACCAAATTGTCCATGATCAGGGTGGCCATCTTCTAATTTACTATCAGCAGATTCATTATTTGTAGCCGATATTTCTTCAGTGCTACTGCACATTGAAGACTGGTGTTCAATTATATCACTGCTTTGGCTAAATATAACCGATGGACTCTTTGGTAAGCCTACCCTTTGACCACAGCTGGTAAGTAAACCAATCAAGTGTTCCCTGGTTCTAGCTTGGGATAACCATGGACGTTTCCAACCCACAGAACCATTTTCTGTAAAAGAGTGGTTATGAGAAAGACTTCGTCTAGGGGAAGCTGTGGAGCCTTCCTTGTCACCCTCTTTAGGACTATCCTTCAAAAGATATCTTTGCCCAACAACTGGAGTGAGTGAGAGATCTATTGTAAAATCCATCGTTCTTCCTGGCAATTCCCTTTTTGTTCCAAATTCTGAATCAGCAAATGAAGTATTAGATGCTATGCTGACACAATCTGCAGCAGATGAACCAATGCTAAATGGAGCTGGTGGTGCAGCCAGAGTAGAAGATCGAGTAACAACAAGTTTTAATATTTTCAAAGCATCCTTCCACTGTGGACCTTCAATATATCTAGATATGACTCTTATAAGATCAGAGTTAATTGCTTGACAGGAGCATGTCACATCTAAATAATGCAAAACACAATACAGAAT
Ncooperi_NantRiverGorge_N682 GTTCTTGCTTTTCTAACAAGGTTTCCCAGTGCTCTTGAATTTCCAAAACGCAGAACTTATGACGTTCTAGATGCAGCATAACTTCAGGATCAATGTGGATAAATGGACATTCCACTTGATTAATGAGAACATCAAGCATGGTCAGAAAGTGAGAGGCAACCCCACGGAAGCCATCCATATGAGAAATCATTTGACAGCATTCTCGCGTAAGTCTTGTCACTCTTCTAAACATTTCTTTGAATAAGCGGGACATAATTTGATATGAATTGGATGCAACATTTCCAGTTGTATCAGACATTAGTTCATGCACATGAGCTCTCCACATATCTTCAATATCTTCTGATCCAGGTGGTAAATGAATAGTTGCCAAAGGTGAAAAACTAGGCGAAGTAATACTCAGAGTTAGATCCCCATCACTAGCCAGACTGTGTGTTGAACCAGAAGCTGGGCTGATTGGCCTTCGTCTATGTTCGGATAAAGGAAGGGAACTTGGTGGGAAAACGTACCCACTACTGCTACTCGGCAAATCTGGATGAACATCATCAAGGGGCGACACACTGCCCATTTCATCATCCGATGATTCTTCCTTTCGAGGACTCAGAGTGGAATTACTCATATTGAGACTTAGTTTAGGCTTTGAAATATCATCTGCACTTCCATCATAATTTGTAAGCGATCGACGACGTACACCCCAGTTAAAATTATCCATGCTTTCTCCTTCTTGACTTTCTAATTCATATTCCAAGAAATCAAAGTCCTTGAAAACACCAAATTGTCCATGATCAGGGTGGCCATCTTCTAATTTACTATCAGCAGATTCATTATTTGTAGCCGATATTTCTTCAGTGCTACTGCACATTGAAGACTGGTGCTCAATTATATCACTGCTTTGGCTAAATATAACCGATGGACTCTTTGGTAAGCCTACCCTTTGACCACAGCTGGTAAGTAAACCAATCAAGTGTTCCCTGGTTCTAGCTTGGGATAACCATGGACGTTTCCAACCCACAGAACCATTTTCTGTAAAAGAGTGGTTATGAGAAAGACTTCGTCTAGGGGAAGCTGTGGAGCCTTCCTTGTCACCCTCTTTAGGACTATCCTTCAAAAGATATCTTTGCCCAACAACTGGAGTGAGTGAGAGATCTATTGTAAAATCCATCGTTCTTCCTGGCAATTCCCTTTTTGTTCCAAATTCTGAATCAGCAAATGAAGTATTAGATGCTATGCTGACACAATCTGCAGCAGATGAACCAATGCTAAATGGAGCTGGTGGTGCAGCCAGAGTAGAAGATCGAGTAACAACAAGTTTTAATATTTTCAAAGCATCCTTCCACTGTGGACCTTCAATATATCTAGATATGACTCTTATAAGATCAGAGTTAATTGCTTGACAGGAGCATGTCACATCTAAATAATGCAAAACACAATACAGAAT
Ncoylei_Apalachia_N1195 GTTCTTGCTTTTCTAAAAAGGTTTCCCAGTGCTCTTGAATTTCCAAAACACAGAACTTATGACGTTCTAGGTGCAGCATTACTTCAGGATCAATGTGGATAAATGGACATTCCACTTGATTAATGAGAACATCAAGCATGGTCAGAAAGTGAGAGGCAACCCCACGGAAGCCATCCATATGAGAAATCATTTGACAGCATTCTCGCGTAAGTCTTGTCACTCTTCTAAACATTTCTTTGAATAAGCGGGACATAATTTGATATGAATTGGATGCAACATTTCCAGTTGAGTCAGACATTAGTTCATGCACATGAGCTCTCCACATATCTTCAATATCTTCTGATCCAGGTGGTAAATGAATAGTTGCCAAAGGTGAAAAACTAGGCGAAGTAATACTCAGAGTTAGATCCCCATCACTAGCCAGACTGTGTGTTGAACCAGAAGCTGGGCTGATTGGCCTTCGTCTATGTTCGGATAAAGGAAGGGAACTTGGTGGGAAAACGTACCCACTACTGCTACTCGGCAAATCTGGATGAACATCATCAAGGGGCGACACACTGCCCATTTCATCATCCGATGATTCTTCCTTTCGAGGACTCAGAGTGGAATTACTCATATTGAGACTCAGTTTAGGCTTTGAAATATCATCTGCACTTCCATCATAATTTGTAAGTGATCGACGACGTACACCCCAGTTAAAATTATCCATGCTTTCTCCTTCTTGACTTTCTAATTCATATTCCAAGAAATCAAAGTCCTTGAAAACACCAAATTGTCCATGATCAGGGTGGCCATCTTCTAATTTACTATCAGCAGATTCATTATTTGTAGCCGATATTTCTTCAGTACTACTGCACATTGAAGACTGGTGTTCAATTATATCACTGCTTTGGCTAAATATAACCGATGGACTCTTTGGTAAGCCTACCCTTTGACCACAGCTGGTAAGTAAACCAATCAGGTGTTCCCTGGTTCTAGCTTGGGATAACCATGGACGTTTCCAACCCACAGAACCATTTTCTGTAAAAGAGTGGTTATGAGAAAGACTTCGTCTAGGGGAAGCTGTGGAGCCTTCCTTGTCACCCTCTTTAGGACTATCCTTCAAAAGATATCTTTGCCCAACAACTGGAGTGAGCGAGAGATCTATTGTAAAATCCATTGTTCTTCCTGGCAATTCCCTTTTTGTTCCAAATTCTGAATCAGCAAATGAGGTATTAGATGCTATGCTGACACAATCTGCAGCAGATGAACCAATGCTAAATGGAGCTGGTGGTGCAGCCAGAGTAGAAGATCGAGTAACAACAAGTTTTAATATTGTCAAAGCATCCTTCCACTGTGGACCTTCAATATATCTAGATATGA-------------------------------------------------------------------------
Ncoylei_DinkinCove_N1118 GTTCTTGCTTTTCTAAAAAGGTTTCCCAGTGCTCTTGAATTTCCAAAACACAGAACTTATGACGTTCTAGGTGCAGCATTACTTCAGGATCAATGTGGATAAATGGACATTCCACTTGATTAATGAGAACATCAAGCATGGTCAGAAAGTGAGAGGCAACCCCACGGAAGCCATCCATATGAGAAATCATTTGACAGCATTCTCGCGTAAGTCTTGTCACTCTTCTAAACATTTCTTTGAATAAGCGGGACATAATTTGATATGAATTGGATGCAACATTTCCAGTTGAGTCAGACATTAGTTCATGCACATGAGCTCTCCACATATCTTCAATATCTTCTGATCCAGGTGGTAAATGAATAGTTGCCAAAGGTGAAAAACTAGGCGAAGTAATACTCAGAGTTAGATCCCCATCACTAGCCAGACTGTGTGTTGAACCAGAAGCTGGGCTGATTGGCCTTCGTCTATGTTCGGATAAAGGAAGGGAACTTGGTGGGAAAACGTACCCACTACTGCTACTTGGCAAATCTGGATGAACATCATCAAGGGGCGACACACTGCCCATTTCATCATCCGATGATTCTTCCTTTCGAGGACTCAGAGTGGAATTACTCATATTGAGACTCAGTTTAGGCTTTGAAATATCATCTGCACTTCCATCATAATTTGTAAGTGATCGACGACGTACACCCCAGTTAAAATTATCCATGCTTTCTCCTTCTTGACTTTCTAATTCATATTCCAAGAAATCAAAGTCCTTGAAAACACCAAATTGTCCATGATCAGGGTGGCCATCTTCTAATTTACTATCAGCAGATTCATTATTTGTAGCCGATATTTCTTCAGTACTACTGCACATTGAAGACTGGTGTTCAATTATATCACTGCTTTGGCTAAATATAACTGATGGACTCTTTGGTAAGCCTACCCTTTGACCACAGCTGGTAAGTAAACCAATCAGGTGTTCCCTGGTTCTAGCTTGGGATAACCATGGACGTTTCCAACCCACAGAACCATTTTCTGTAAAAGAGTGGTTATGAGAAAGACTTCGTCTAGGGGAAGCTGTGGAGCCTTCCTTGTCACCCTCTCTAGGACTATCCTTCAAAAGATATCTTTGCCCAACAACTGGAGTGAGCGAGAGATCTATTGTAAAATCCATTGTTCTTCCTGGCAATTCCCTTTTAGTTCCAAATTCTGAATCAGCAAATGAGGTATTAGATGCTATGCTGACACAATCTGCAGCAGATGAACCAATGCTAAATGGAGCTGGTGGTGCAGCCAGAGTAGAAGATCGAGTAACAACAAGTTTTAATATTTTCAAAGCATCCTTCCACTGTGGACCTTCAATATATCTAGATATGACTCTTATGAGATCCGAGTTAATTGCTTGACAGGAGCATGTCACATCTAAATAATGCAAAACACAATACAGAAT
Ncoylei_TiptonCreek_N837 -----------------------------------------------------------------------------------------------------AATGGACATTCCACTTGATTAATGAGAACATCAAGCATGGTCAGAAAGTGAGAGGCAACCCCACGGAAGCCATCCATATGAGAAATCATTTGACAGCATTCTCGCGTAAGTCTTGTCACTCTTCTAAACATTTCTTTGAATAAGCGGGACATAATTTGATATGAATTGGATGCAACATTTCCAGTTGAGTCAGACATTAGTTCATGCACATGAGCTCTCCACATATCTTCAATATCTTCTGATCCAGGTGGTAAATGAATAGTTGCCAAAGGTGAAAAACTAGGCGAAGTAATACTCAGAGTTAGATCCCCATCGCTAGCCAGACTGTGTGTTGAACCAGAAGCTGGGCTGATTGGCCTTCGTCTATGTTCGGATAAAGGAAGGGAACTTGGTGGGAAAACGTACCCACTACTGCTACTTGGCAAATCTGGATGAACATCATCAAGGGGCGACACACTGCCCATTTCATCATCCGATGATTCTTCCTTTCGAGGACTCAGAGTGGAATTACTCATATTGAGACTCAGTTTAGGCTTTGAAATATCATCTGCACTTCCATCATAATTTGTAAGTGATCGACGACGTACACCCCAGTTAAAATTATCCATGCTTTCTCCTTCTTGACTTTCTAATTCATATTCCAAGAAATCAAAGTCCTTGAAAACACCAAATTGTCCATGATCAGGGTGGCCATCTTCTAATTTACTATCAGCAGATTCATTATTTGTAGCCGATATTTCTTCAGTACTACTGCACATTGAAGACTGGTGTTCAATTATATCACTGCTTTGGCTAAATATAACTGATGGACTCTTTGGTAAGCCTACCCTTTGACCACAGCTGGTAAGTAAACCAATCAGGTGTTCCCTGGTTCTAGCTTGGGATAACCATGGACGTTTCCAACCCACAGAACCATTTTCTGTAAAAGAGTGGTTATGAGAAAGACTTCGTCTAGGGGAAGCTGTGGAGCCTTCCTTGTCACCCTCTTTAGGACTATCCTTCAAAAGATATCTTTGCCCAACAACTGGAGTGAGCGAGAGATCTATTGTAAAATCCATTGTTCTTCCTGGCAATTCCCTTTTAGTTCCAAATTCTGAATCAGCAAATGAGGTATTAGATGCTATGCTGACACAATCTGCAGCAGATGAACCAATGCTAAATGGAGCTGGTGGTGCAGCCAGAGTAGAAGATCGAGTAACAACAAGTTTTAATATTTTCAAAGCATCCTTCCACTGTGGACCTTCAATATATCTAGATATGACTCTTATGAGATCCGAGTTAATTGCTTGACAGGAGCATGTCACATCTAAATA---------------------
Ncressleri_AndersonSpringCave_G2075 GCTCTTGCTTTTCTAAAAAGGTTTCCCAGTGCTCTTGAATTTCCAAAACACAGAACTTATGACGTTCTAGATGCAGCATAACTTCAGGATCTATGTGGATAAATGGACATTCCACTTGATTAATGAGAACATCAAGCATGGTCAGAAAGTGAGAGGCAACCCCACGGAAGCCATCCATACGAGAAATCATCTGACAGCATTCTCGCGTAAGTCTTGTCACTCTTCTAAACATTTCTTTGAATAAGCGCGACATAATTTGATATGAATTGGATGCAATGTTTCCAGTTGTATCAGACATTAGTTCATGCACATGACCTCTCCACATATCTTCAATATCTTCTGATCCAGGCGGTAAATGAATAGTTGCCAAAGGTGAAAAACTAGGTGAAGTAATACTCAGAGTTAGATCCCCATCACTAGCCAGACTATGTGTTGAACCAGAAGCTGGGCTGATTGGCCTTCGTCTATGTTCAGATAAAGGAAGGGAACTTGGTGGGAAAACGTACCCACTACTGCTACTCGGCAAATCCGGATGAACATCATCAAGGGGCGACACACTGCCCATTTCATCATCAGATGATTCTTCCTTTCGAGGACTCAGAGTAGAATTACTCATATTGAGACTCAGTTTAGGCTTTGAAATATCATCTGCACTTCCATCATAATTTGTAAGTGATCGACGACGCACACCCCAGTTAAAATTATCCATGCTTTCTCCTTCTTGACTTTCCAATTCATATTCCAAGAAATCGAAGTCCTTGAAAACACCAAATTGTCCATGATCAGGGTGGCCATCTTCTAATTTACTATCAGCAGATTCATTATTTGTAGCTGAGATTTCTTCAGTACTACTGCACATTGAAGACTGGTGTTCAATTATATCACTGCTTTGGCTAAATATAACCGATGGACTCTTTGGTAAGCCTACCCTTTGACCACAGCTGGTAAGTAAACCAATCAAGTGTTCCCTGGTTCTAGCTTGGGATAACCATGGACGTTTCCAACCCACAGAACCATTTTCTGTAAAAGAGTGGTTATGAGAAAGACTTCGTCTAGGGGAAGCTGTGGAGCCTTCCTTGTCACCCTCTTTAGGACTATCTTTCAAAAGATATCTTTGCCCAACAACTGGAGTGAGTGAGAGATCTATTGTAAAATCCATCGTTCTTCCTGGTAATTCCCTTTTTGTTCCGAATTCTGAATCAGCAAATGAGGTATTAGATGCTATACTAACACAATCTGCAGCAGATGAACCAATGCTAAATGGAGCTGGTGGTGCAGCCAGAGTAGAAGATCGAGTGACAACAAGTTTTAATATTTTCAAAGCATCCTTCCACTGTGGACCTTCAATATATCTAGATATGACTCTTATAAGATCAGAGTTAATTGCTTGACAGGAGCATGTCACATCTAAATAATGCAAAACACAATACAGAAT
Ncressleri_PigeonCave_G2077 ------------------------CCCAGTGCTCTTGAATTTCCAAAACACAGAACTTATGACGTTCTAGATGCAGCATAACTTCAGGATCTATGTGGATAAATGGACATTCCACTTGATTAATGAGAACATCAAGCATGGTCAGAAAGTGAGAGGCAACCCCACGGAAGCCATCCATACGAGAAATCATCTGACAGCATTCTCGCGTAAGTCTTGTCACTCTTCTAAACATTTCTTTGAATAAGCGCGACATAATTTGATATGAATTGGATGCAATGTTTCCAGTTGTATCAGACATTAGTTCATGCACATGACCTCTCCACATATCTTCAATATCTTCTGATCCAGGCGGTAAATGAATAGTTGCCAAAGGTGAAAAACTAGGTGAAGTAATACTCAGAGTTAGATCCCCATCACTAGCCAGACTATGTGTTGAACCAGAAGCTGGGCTGATTGGCCTTCGTCTATGTTCAGATAAAGGAAGGGAACTTGGTGGGAAAACGTACCCACTACTGCTACTCGGCAAATCCGGATGAACATCATCAAGGGGCGACACACTGCCCATTTCATCATCAGATGATTCTTCCTTTCGAGGACTCAGAGTAGAATTACTCATATTGAGACTCAGTTTAGGCTTTGAAATATCATCTGCACTTCCATCATAATTTGTAAGTGATCGACGACGCACACCCCAGTTAAAATTATCCATGCTTTCTCCTTCTTGACTTTCCAATTCATATTCCAAGAAATCGAAGTCCTTGAAAACACCAAATTGTCCATGATCAGGGTGGCCATCTTCTAATTTACTATCAGCAGATTCATTATTTGTAGCTGAGATTTCTTCAGTACTACTGCACATTGAAGACTGGTGTTCAATTATATCACTGCTTTGGCTAAATATAACCGATGGACTCTTTGGTAAGCCTACCCTTTGACCACAGCTGGTAAGTAAACCAATCAAGTGTTCCCTGGTTCTAGCTTGGGATAACCATGGACGTTTCCAACCCACAGAACCATTTTCTGTAAAAGAGTGGTTATGAGAAAGACTTCGTCTAGGGGAAGCTGTGGAGCCTTCCTTGTCACCCTCTTTAGGACTATCTTTCAAAAGATATCTTTGCCCAACAACTGGAGTGAGTGAGAGATCTATTGTAAAATCCATCGTTCTTCCTGGTAATTCCCTTTTTGTTCCGAATTCTGAATCAGCAAATGAGGTATTAGATGCTATACTAACACAATCTGCAGCAGATGAACCAATGCTAAATGGAGCTGGTGGTGCAGCCAGAGTAGAAGATCGAGTGACAACAAGTTTTAATATTTTCAAAGCATCCTTCCACTGTGGACCTTCAATATATCTAGATATGACTCTTATAAGATCAGAGTTAATTGCTTGACAGGAGCATGTCACATCTAAATAATGCAAAACACAATACAGAAT
Ncrosbyi_MtMitchell_N210 GTTCTTGCTTTTCTAAGAAGGTTTCCCAGTGCTCTTGAATTTCCAAAACACAGAACTTATGACGTTCTAGATGCAGCATAACTTCAGGATCAATGTGGATAAATGGACATTCCACTTGATTAATGAGAACATCAAGCATGGTCAGAAAGTGAGAGGCAACCCCACGGAAGCCATCCACATGAGAAATCATCTGACAGCATTCTCGCGTAAGTCTTGTCACTCTTCTAAACATTTCTTTGAATAAGCGGGACATAATTTGATATGAATTGGATGCAACATTTCCAGTTGTATCAGACATTAGTTCATGCACATGAGCTCTCCACATATCTTCAATATCTTCTGATCCAGGTGGTAAATGAATAGTTGCCAAAGGTGAAAAACTAGGCGAAGTAATACTCAGAGTTAGATCCCCATCACTAGCCAGACTGTGTGTTGAACCAGAAGCTGGGCTGATTGGCCTTCGTCTATGTTCAGATAAAGGAAGGGAACTTGGTGGGAAAACATACCCACTACTGCTACTCGGCAAATCCGGATGAACATCATCAAGGGGCGACACACTGCCCATTTCATCATCCGATGATTCTTCCTTTCGAGGACTCAGAGTGGAATTACTCATATTGAGACTCAGTTTAGGCTTTGAAATATCATCTGCACTTCCATCATAATTTGTAAGTGATCGACGACGTACACCCCAGTTAAAATTATCCATGCTTTCTCCTTCTTGACTTTCTAATTCATATTCCAAGAAATCAAAGTCCTTGAAAACACCAAATTGTCCATGATCAGGGTGGCCATCTTCTAATTTACTATCAGCAGATTCATTATTTGTAGCCGATATTTCTTCAGTACTACTGCACATTGAAGACTGGTGTTCAATTATATCACTGCTTTGGCTAAATATAACCGATGGACTCTTTGGTAAGCCTACCCTTTGACCACAGCTGGTAAGTAAACCAATCAAGTGTTCCCTGGTTCTAGCTTGGGATAACCATGGACGTTTCCAACCCACAGAACCATTTTCTGTAAAAGAGTGGTTATGAGAAAGACTTCGTCTAGGGGAAGCTGTGGAGCCTTCCTTCTCACCCTCTTTAGGACTATCCTTCAAAAGATATCTTTGCCCAACAACTGGAGTGAGTGAGAGATCTATTGTAAAATCCATCGTTCTTCCTGGCAATTCCCTTTTTGTTCCAAATTCTGAATCAGCAAATGAGGTATTGGATGCTATACTGACACAATCTGCAGCAGATGAACCAATGCTAAACGGAGCTGGTGGTGCAGCCAGAGTAGAAGATCGAGTAACAACAAGTTTTAATATTTTCAAAGCATCCTTCCACTGTGGACCTTCAATATATCTAGATATGACTCTTATAAGATCCGAATTAATTGCTTGACAGGAGCATGTCACATCTAAATAATGCAAAACACAATACAGAAT
Ncrosbyi_PricesCrk_N1143 GTTCTTGCTTTTCTAAGAAGGTTTCCCAGTGCTCTTGAATTTCCAAAACACAGAACTTATGACGTTCTAGATGCAGCATAACTTCAGGATCAATGTGGATAAATGGACATTCCACTTGATTAATGAGAACATCAAGCATGGTCAGAAAGTGAGAGGCAACCCCACGGAAGCCATCCACATGAGAAATCATCTGACAGCATTCTCGCGTAAGTCTTGTCACTCTTCTAAACATTTCTTTGAATAAGCGGGACATAATTTGATATGAATTGGATGCAACATTTCCAGTTGTATCAGACATTAGTTCATGCACATGAGCTCTCCACATATCTTCAATATCTTCTGATCCAGGTGGTAAATGAATAGTTGCCAAAGGTGAAAAACTAGGCGAAGTAATACTCAGAGTTAGATCCCCATCACTAGCCAGACTGTGTGTTGAACCAGAAGCTGGGCTGATTGGCCTTCGTCTATGTTCAGATAAAGGAAGGGAACTTGGTGGGAAAACATACCCACTACTGCTACTCGGCAAATCCGGATGAACATCATCAAGGGGCGACACACTGCCCATTTCATCATCCGATGATTCTTCCTTTCGAGGACTCAGAGTGGAATTACTCATATTGAGACTCAGTTTAGGCTTTGAAATATCATCTGCACTTCCATCATAATTTGTAAGTGATCGACGACGTACACCCCAGTTAAAATTATCCATGCTTTCTCCTTCTTGACTTTCTAATTCATATTCCAAGAAATCAAAGTCCTTGAAAACACCAAATTGTCCATGATCAGGGTGGCCATCTTCTAATTTACTATCAGCAGATTCATTATTTGTAGCCGATATTTCTTCAGTACTACTGCACATTGAAGACTGGTGTTCAATTATATCACTGCTTTGGCTAAATATAACCGATGGACTCTTTGGTAAGCCTACCCTTTGACCACAGCTGGTAAGTAAACCAATCAAGTGTTCCCTGGTTCTAGCTTGGGATAACCATGGACGTTTCCAACCCACAGAACCATTTTCTGTAAAAGAGTGGTTATGAGAAAGACTTCGTCTAGGGGAAGCTGTGGAGCCTTCCTTCTCACCTTCTTTAGGACTATCCTTCAAAAGATATCTTTGCCCAACAACTGGAGTGAGTGAGAGATCTATTGTAAAATCCATCGTTCTTCCTGGCAATTCCCTTTTTGTTCCAAATTCTGAATCAGCAAATGAGGTATTGGATGCTATACTGACACAATCTGCAGCAGATGAACCAATGCTAAACGGTGCTGGTGGTGCAGCCAGAGTAGAAGATCGAGTAACAACAAGTTTTAATATTTTCAAAGCATCCTTCCACTGTGGACCTTCAATATATCTAGATATGACTCTTATAAGATCCGAATTAATTGCTTGACAGGAGCATGTCACATCTAAATAATGCAAAACACAATACAGAAT
Ndellingeri_WhitewFalls_N887 ------------------------------GCTCTTGAATTTCCAAAACACAGAACTTATGACGTTCTAGATGCAGCATAACTTCAGGATCAATGTGGATAAATGGACATTCCACTTGATTAATGAGAACATCAAGCATGGTCAGAAAGTGAGAGGCAACCCCACGGAAGCCATCCATATGAGAAATCATTTGACAGCATTCTCGCGTAAGTCTTGTCACTCTTCTAAACATTTCTTTGAATAAGCGGGACATAATTTGATATGAATTGGATGCAACATTTCCAGTTGTATCAGACATTAGTTCATGCACATGAGCTCTCCACATATCTTCAATATCTTCTGATCCAGGTGGTAAATGAATAGTTGCCAAAGGTGAAAAACTAGGCGAAGTAATACTCAGAGTTAGATCCCCATCACTAGCCAGACTGTGTGTTGAACCAGAAGCTGGGCTGATTGGCCTACGTCTATGTTCGGATAAAGGAAGGGAACTTGGTGGGAAAACGTACCCACTACTGCTACTCGGCAAATCTGGATGAACATCATCAAGGGGCGACACACTGCCCATTTCATCATCCGATGATTCTTCCTTTCGAGGACTCAGAGTGGAATTACTCATATTGAGACTCAGTTTAGGCTTTGAAATATCATCTGCACTTCCATCATAATTTGTAAGTGATCGACGACGTACACCCCAGTTAAAATTATCCATGCTTTCTCCTTCTTGACTTTCTAATTCATATTCCAAGAAATCAAAGTCCTTGAAAACACCAAATTGTCCATGATCAGGGTGGCCATCTTCTAATTTACTATCAGCAGATTCATTATTTGTAGCCGATATTTCTTCAGTACTACTGCACATTGAAGACTGGTGTTCAATTATATCACTGCTTTGGCTAAATATAACAGATGGACTCTTTGGTAAGCCTACCCTTTGACCACAGCTGGTAAGTAAACCAATCAGATGTTCCCTGGTTCTAGCTTGGGATAACCATGGACGTTTCCAACCCACAGAACCATTTTCTGTAAAAGAGTGGTTATGAGAAAGACTTCGTCTAGGGGAAGCTGTGGAGCCTTCCTTGTCACCCTCTTTAGGACTATCCTTCAAAAGATATCTTTGCCCAACAACTGGAGTGAGTGAGAGATCTATTGTAAAATCCATCGTTCTTCCCGGCAATTCCCTTTTTGTTCCAAATTCTGAATCAGCAAATGAAGTATTAGATGCTATGCTGACACAATCTGCAGCAGATGAACCAATGCTAAATGGAGCTGGTGGTGCAGCCAGAGTAGAAGATCGAGTAACAACAAGTTTTAATATTTTCAAGGCATCCTTCCACTGTGGACCTTCAATATATCTAGATATGACTCTTATAAGATCAGAGTTAATTGCTTGACAGGAGCATGTCACATCTAAATAATGCAAAACACAATACA----
Ndilutus_GrassyCreek_N670 --------------------------------------------------------------------------------------------------------------------------------------------------------------------------------------------------------------------------------------------------------------------------------------------------------------------------------------------------------------------------------------------------------------------------------------------------------------------------------------------------------------------------------CTGCTACTCGGCAAATCCGGATGAACATCATCAAGGGGCGACACACTGCCCATTTCATCATCGGATGATTCTTCCTTTCGAGGACTCAGAATGGAATTACTCATATTGAGACTCAGTTTAGGCTTTGAAATATCATCTGCACTTCCATCATAATTTGTAAGTGATCGACGACGTACACCCCAGTTAAAATTATCCATGCTTTCTCCTTCTTGACTTTCTAATTCATATTCCAAGAAATCAAAGTCCTTGAAAACACCAAATTGTCCATGATCAGGGTGGCCATCTTCTAATTTACTATCAGCAGATTCATTATTTGTAGCCGATATTTCTTCAGTACTACTGCACATTGAAGACTGGTGTTCAATTATATCACTGCTTTGGCTAAATATAACCGATGGACTCTTTGGTAAGCCTACCCTTTGACCACAGCTGGTAAGTAAACCAATCAAGTGCTCCCTGGTTC----------------------------------------------------------------------------------------------------------------------------------------------------------------------------------------------------------------------------------------------------------------------------------------------------------------------------------------------------------------------------------------------------------------------------------------------------------------------------
Ndilutus_StarveRockCave_G3174 GTTCTTGCTTTTCTAAAAAGGTTTCCCAGTGCTCTTGAATTTCCAAAACACAGAACTTATGACGTTCTAGATGAAGCATAACTTCAGGATCAATGTGGATAAATGGACATTCCACTTGATTAATGAGAACATCAAGCATGGTCAAAAAGTGAGAGGCAACCCCACGGAAGCCATCTATATGAGAAATCATTTGACAGCATTCTCGCGTAAGTCTTGTCACTCTTCTAAACATTTCTTTGAATAAGCGGGACATAATTTGATATGAATTGGATGCAACATTTCCAGTTGTATCAGACATTAGTTCATGCACATGACCTCTCCACATATCTTCAATATCTTCTGATCCAGGTGGTAAATGAATAGTTGCCAAAGGTGAAAAACTAGGCGAAGTAATACTCAGGGTTAGATCCCCATCACTAGCCAGACTGTGTGTTGAACCAGAAGCTGGGCTGATTGGCCTTCGTCTATGTTCGGATAAAGGAAGGGAACTTGGTGGGAAAACGTACCCACTACTGCTACTCGGCAAATCCGGATGAACATCATCAAGGGGCGACACACTGCCCATTTCATCATCGGATGATTCTTCCTTTCGAGGACTCAGAATGGAATTACTCATATTGAGACTCAGTTTAGGCTTTGAAATATCATCTGCACTTCCATCATAATTTGTAAGTGATCGACGACGTACACCCCAGTTAAAATTATCCATGCTTTCTCCTTCTTGACTTTCTAATTCATATTCCAAGAAATCAAAGTCCTTGAAAACACCAAATTGTCCATGATCAGGGTGGCCATCTTCTAATTTACTATCAGCAGATTCATTATTTGTAGCCGATATTTCTTCAGTACTACTGCACATTGAAGACTGGTGTTCAATTATATCACTGCTTTGGCTAAATATAACCGATGGACTCTTTGGTAAGCCTACCCTTTGACCACAGCTGGTAAGTAAACCAATCAAGTGCTCCCTGGTTCTAGCTTGGGATAACCATGGACGTTTCCAACCCACAGAACCATTTTCTGTAAAAGAGTGGTTATGAGAAAGACTTCGTCTGGGGGAAGCCGTGGAGCCTTCCTTGTCACCCTCTTTAGGACTATCCTTCAAGAGATATCTTTGCCCAACAACTGGAGTGAGTGAGAGATCTATTGTAAAATCCATCGTTCTTCCCGGCAATTCTCTTTTTGTTCCAAATTCTGAATCAACAAATGAGGTATTAGATGCTATGCTGACACAATCTGCAGCAGACGAACCAATGCTGAATGGAGCTGGCGGTGCAGCCAGAGTAGAAGATCGAGTAACAACAAGTTTTAATATTTTCAAAGCATCCTTCCACTGTGGACCTTCAATATATCTAGATATGACTCTTATAAGATCTGAGTTAATTGCTTGACAGGAGCATG----------------------------------
Nfridelli_LittlePigeon_N262 -------CTTTTCTAAAAAGGTTTCCCAGTGTTCTTGAATTTCCAAAACACAGAACTTATGACGTTCTAGATGCAGCATAACTTCAGGATCAATGTGGATAAATGGACATTCCACTTGATTAATGAGAACATCAAGCATGGTCAGAAAGTGAGAGGCAACCCCACGGAAGCCATCCATATGAGAAATCATTTGACAGCATTCTCGCGTAAGTCTTGTCACTCTTCTAAACATTTCTTTGAATAAGCGGGACATAATTTGATATGAATTGGATGCAACATTTCCAGTTGTATCAGACATTAGTTCATGCACATGAGCTCTCCACATATCTTCAATATCTTCTGATCCAGGTGGTAAATGAATAGTTGCCAAAGGTGAAAAACTAGGCGAAGTAATACTCAGAGTTAGATCCCCATCACTAGCCAGACTGTGTGTTGAACCAGAAGCTGGGCTGATTGGCCTTCGTCTATGTTCGGATAAAGGAAGGGAACTTGGTGGGAAAACGTACCCACTACTGCTACTCGGCAAATCTGGATGAACATCATCAAGGGGCGACACACTGCCCATTTCATCATCCGACGATTCTTCCTTTCGAGGACTCAGAGTGGAATTACTCATATTGAGACTCAGTTTAGGCTTTGAAATATCATCTGCACTTCCATCATAATTTGTAAGCGATCGACGACGTACACCCCAGTTAAAATTATCCATGCTTTCTCCTTCTTGACTTTCTAATTCATATTCCAAGAAATCAAAGTCCTTGAAAACACCAAATTGTCCATGATCAGGGTGGCCATCTTCTAATTTACTATCAGCAGATTCATTATTTGTAGCCGATATTTCTTCAGTGCTACTGCACATTGAAGACTGGTGTTCAATTATATCACTGCTTTGGCTAAATATAACCGATGGACTCTTTGGTAAGCCTACCCTTTGACCACAGCTGGTAAGTAAACCAATCAAGTGTTCTCTGGTTCTAGCTTGGGATAACCATGGACGTTTCCAACCCACAGAACCATTTTCTGTAAAGGAGTGGTTATGAGAAAGACTTCGTCTAGGGGAAGCTGTGGAGCCTTCCTTGTCACCCTCTTTAGGACTATCCTTCAAAAGATATCTTTGCCCAACAACTGGAGTGAGTGAGAGATCTATTGTAAAATCCATCGTTCTTCCTGGCAATTCCCTTTTTGTTCCAAATTCTGAATCAGCAAATGAGGTATTAGATGCTATGCTAACACAATCCGCAGCAGATGAACCAATGCTAAATGGAGCTGGCGGTGCAGCCAGAGTAGAAGATCGAGTAACAACAAGTTTTAATATTTTCAAAGCATCCTTCCACTGTGGACCTTCAATATATCTAGATATGACTCTTATAAGATCAGAGTTAATTGCTTGACAGGAGCAT-----------------------------------
Nesticus_gertschi_N806_gr_nasicus -----------------------------------------------------------------------------------------------------------------------------------------------------------------------------------------------------------------------------------------------------------------------------------------------------------------------------------------------------------GGTGGTAAATGAATAGTTGCCAAAGGTGAAAAACTAGGCGAAGTAATACTCAGAGTTAGATCCCCATCACTAGCCAGACTGTGTGTTGAACCAGAAGCTGGGCTGATTGGCCTTCGTCTATGTTCAGATAAAGGAAGGGAACTTGGTGGGAAAACATACCCACTACTGCTACTCGGCAAATCCGGATGAACATCATCAAGGGGCGACACACTGCCCATTTCATCATCCGATGATTCTTCCTTTCGAGGACTCAGAGTGGAATTACTCATATTGAGACTCAGTTTAGGCTTTGAAATATCATCTGCACTTCCATCATAATTTGTAAGTGATCGACGACGTACACCCCAGTTAAAATTATCCATGCTTTCTCCTTCTTGACTTTCTAATTCATATTCCAAGAAATCAAAGTCCTTGAAAACACCAAATTGTCCATGATCAGGGTGGCCATCTTCTAATTTACTATCAGCAGATTCATTATTTGTAGCCGATATTTCTTCAGTACTACTGCACATTGAAGACTGGTGTTCAATTATATCACTGCTTTGGCTAAATATAACCGATGGACTCTTTGGTAAGCCTACCCTTTGACCACAGCTGGTAAGTAAACCAATCAAGTGTTCCCTGGTTCTAGCTTGGGATAACCATGGACGTTTCCAACCCACAGAACCATTTTCTGTAAAAGAGTGG-----------------------------------------------------------------------------------------------------------------------------------------------------------------------------------------------------------------------------------------------------------------------------------------------------------------------------------------------------------------------------------------------------------------
Nfurtivus_HugdenBranch_G3175 ------------------------------------------------------------------------------------------------------------------CTTGATTAATGAGAACATCAAGCATGGTCAGAAAGTGAGAGGCAACCCCACGGAAGCCATCCATATGAGAAATCATCTGACAGCATTCTCGCGTAAGTCTTGTCACTCTTCTAAACATTTCTTTGAATAAGCGGGACATAATTTGATATGAATTGGATGCAACATTTCCAGTTGTATCAGACATTAGTTCATGCACGTGAGCTCTCCACATATCTTCGATATCTTCTGATCCAGGTGGTAAATGAATAGTTGCCAAAGGTGAAAAACTAGGCGAAGTAATACTCAGGGTCAGATCCCCATCACTAGCCAGACTGTGTGTTGAACCAGAAGCTGGGCTGATTGGCCTTCGTCTGTGTTCGGATAAAGGAAGGGAACTTGGCGGGAAAACGTACCCACCGCTGCTACTCGGCAAATCCGGATGAACGTCGTCAAGGGGCGACACACTGCCCATTTCATCATCCGATGATTCTTCCTTTCGAGGACTCAGGGTGGAATTACTCCTATTGAGACTCAGTTTAGGCTTTGAAATATCATCTGCACTTCCATCATAATTTGTAAGTGATCGACGACGTACACCCCAGTTAAAATTATCCATGCTTTCTCCTTCTTGACTTTCTAACTCATATTCCAAGAAATCAAAGTCCTTGAAAACACCAAATTGTCCATGATCAGGGTGGCCATCTTCCAATTTACTATCAGCAGATTCGTTATTTGTAGCCGATATTTCTTCAGTACTACTGCACATAGAAGACTGGTGTTCAATTATATCACTGCTTTGGCTAAATATAACCGATGGACTCTTCGGTAAGCCTACCCTTTGACCACAGCTGGTAAGTAAACCAATCAGGTGTTCCCTGGTTCTAGCTTGGGATAACCATGGACGTTTCCAACCCACAGAACCATTTTCTGTAAAAGAGTGGTTATGAGAAAGACTTCGTCTAGGGGAAGCTGTGGAGCCTTCCTTGTCACCCTCCTTAGGACTATCCTTCAAAAGATATCTTTGCCCAACAACTGGAGTGAGTGAGAGATCTATTGTAAAATCCATCGTTCTTCCTGGCAATTCTCTTTTTGTTCCAAATTCTGAATCAGCAAATGAGGTATTAGATGCTATGCTGACACAATCCGCAGCAGATGAACCAATGCTAAGTGGTGCTGGTGGTGCAGCTAGAGTAGAAGATCGAGTAACAACAAGTTTTAATATTTTCAAAGCATCCTTCCACTGTGGACCTTCAATATATCTAGATATGACTCTTATAAGATCTGAGTTAATTGCTTGACAGGAGCATGTCACATCTAAATAATGTAATACACAATACAGAAT
Nfurtivus_RaccoonMtn_N1026 GCTCTTGCTTTTCTAAAAAGGTTTCCCAGTGCTCTTGAATTTCCAAAACGCAGAACTTATGACGTTCTAGGTGCAGCATTACTTCAGGATCAATGTGGATAAATGGACATTCCACTTGATTAATGAGAACATCAAGCATGGTCAGAAAGTGAGAGGCAACCCCACGGAAGCCATCCATATGAGAAATCATCTGACAGCATTCTCGCGTAAGTCTTGTCACTCTTCTAAACATTTCTTTGAATAAGCGGGACATAATTTGATATGAATTGGATGCAACATTTCCAGTTGTATCAGACATTAGTTCATGCACGTGAGCTCTCCACATATCTTCGATATCTTCTGATCCAGGTGGTAAATGAATAGTTGCCAAAGGTGAAAAACTAGGCGAAGTAATACTCAGGGTCAGATCCCCATCACTAGCCAGACTGTGTGTTGAACCAGAAGCTGGGCTGATTGGCCTTCGTCTGTGTTCGGATAAAGGAAGGGAACTTGGCGGGAAAACGTACCCACCGCTGCTACTCGGCAAATCCGGATGAACGTCGTCAAGGGGCGACACACTGCCCATTTCATCATCCGATGATTCTTCCTTTCGAGGACTCAGGGTGGAATTACTCCTATTGAGACTCAGTTTAGGCTTTGAAATATCATCTGCACTTCCATCATAATTTGTAAGTGATCGACGACGTACACCCCAGTTAAAATTATCCATGCTTTCTCCTTCTTGACTTTCTAACTCATATTCCAAGAAATCAAAGTCCTTGAAAACACCAAATTGTCCATGATCAGGGTGGCCATCTTCCAATTTACTATCAGCAGATTCGTTATTTGTAGCCGATATTTCTTCAGTACTACTGCACATAGAAGACTGGTGTTCAATTATATCACTGCTTTGGCTAAATATAACCGATGGACTCTTCGGTAAGCCTACCCTTTGACCACAGCTGGTAAGTAAACCAATCAGGTGTTCCCTGGTTCTAGCTTGGGATAACCATGGACGTTTCCAACCCACAGAACCATTTTCTGTAAAAGAGTGGTTATGAGAAAGACTTCGTCTAGGGGAAGCTGTGGAGCCTTCCTTGTCACCCTCCTTAGGACTATCCTTCAAAAGATATCTTTGCCCAACAACTGGAGTGAGTGAGAGATCTATTGTAAAATCCATCGTTCTTCCTGGCAATTCTCTTTTTGTTCCAAATTCTGAATCAGCAAATGAGGTATTAGATGCTATGCTGACACAATCCGCAGCAGATGAACCAATGCTAAGTGGTGCTGGTGGTGCAGCTAGAGTAGAAGATCGAGTAACAACAAGTTTTAATATTTTCAAAGCATCCTTCCACTGTGGACCTTCAATATATCTAGAGATGACTCTTATAAGATCTGAGTTAATTGCTTGACAGGAGCATGTCACATCTAAATAATGTAAAACACAATACAGAAT
Ngeorgia_Sittons_N073 GCTCTTGCTTTTCTAAAAAGGTTTCCCAGTGTTCTTGAATTTCCAAAACACAGAACTTATGACGTTCTAGGTGCAGCATTACTTCAGGATCAATGTGGATAAATGGACATTCCACTTGATTAATGAGAACATCAAGCATGGTCAGAAAGTGAGAGGCAACCCCACGGAAGCCATCCATATGAGAAATCATTTGACAGCATTCTCGCGTAAGTCTTGTCACTCTTCTAAACATTTCTTTGAATAAGCGGGACATAATTTGATATGAATTGGATGCCACATTTCCAGTAGTATCAGACATTAGTTCATGCACATGAGCTCTCCACATATCTTCAATATCTTCTGATCCAGGTGGTAAATGAATAGTTGCCAAAGGTGAAAAACTAGGCGAAGTAATACTCAGAGTTAGATCCCCATCACTAGCCAGACTGTGTGTTGAACCAGAAGCTGGGCTGATTGGCCTTCGTCTATGTTCGGATAAAGGAAGGGAACTTGGTGGGAAAACGTACCCACTACTGCTACTCGGCAAATCCGGATGAACATCATCAAGGGGCGACACACTGCCCATTTCATCATCCGATGATTCTTCCTTTCGAGGACTCAGAGTGGAATTACTCATATTGAGACTCAGTTTAGGCTTTGAAATATCATCTGCACTTCCATCATAATTTGTAAGTGATCGACGACGTACACCCCAGTTAAAATTATCCATGCTTTCTCCTTCTTGACTTTCTAATTCATATTCCAAGAAATCAAAGTCCTTGAAAACACCAAATTGTCCATGATCAGGGTGGCCATCTTCTAATTTACTATCAGCAGATTCATTATTTGTAGCCGATATTTCTTCAGTACTACTGCACATTGAAGATTGGTGTTCAATTATATCACTGCTTTGGCTAAATATAACCGATGGACTCTTTGGTAAGCCTACCCTTTGACCACAGCTGGTAAGTAAACCAATCAAGTGTTCCCTGGTTCTAGCTTGGGATAACCATGGACGTTTCCAACCCACAGAACCATTTTCTGTAAAAGAGTGGTTATGAGAAAGACTTCGTCTAGGGGAAGCTGTGGAGCCTTCCTTGTCACCCTCTTTAGGACTATCTTTCAAAAGATATCTTTGCCCAACAACTGGAGTGAGTGAGAGATCTATTGTAAAATCCATCGTTCTTCCTGGTAATTCCCTTTTTGTTCCAAATTCTGAATCAGCAAATGAG--------------------------------------------------------------------------------------------------------------------------------------------------------------------------------------------------------------------------------
Ngertschi_CedarCreek_N351 GTTCTTGCTTTTCTAAGAAGGTTTCCCAGTGCTCTTGAATTTCCAAAACACAGAACTTATGACGTTCTAGATGCAGCATAACTTCAGGATCAATGTGGATAAATGGACATTCCACTTGATTAATGAGAACATCAAGCATGGTCAGAAAGTGAGAGGCAACCCCACGGAAGCCATCCACATGAGAAATCATCTGACAGCATTCTCGCGTAAGTCTTGTCACTCTTCTAAACATTTCTTTGAATAAGCGGGACATAATTTGATATGAATTGGATGCAACATTTCCAGTTGTATCAGACATTAGTTCATGCACATGAGCTCTCCACATATCTTCAATATCTTCTGATCCAGGTGGTAAATGAATAGTTGCCAAAGGTGAAAAACTAGGCGAAGTAATACTCAGAGTTAGATCCCCATCACTAGCCAGACTGTGTGTTGAACCAGAAGCTGGGCTGATTGGCCTTCGTCTATGTTCAGATAAAGGAAGGGAACTTGGTGGGAAAACATACCCACTACTGCTACTCGGCAAATCCGGATGAACATCATCAAGGGGCGACACACTGCCCATTTCATCATCCGATGATTCTTCCTTTCGAGGACTCAGAGTGGAATTACTCATATTGAGACTCAGTTTAGGCTTTGAAATATCATCTGCACTTCCATCATAATTTGTAAGTGATCGACGACGTACACCCCAGTTAAAATTATCCATGCTTTCTCCTTCTTGACTTTCTAATTCATATTCCAAGAAATCAAAGTCCTTGAAAACACCAAATTGTCCATGATCAGGGTGGCCATCTTCTAATTTACTATCAGCAGATTCATTATTTGTAGCCGATATTTCTTCAGTACTACTGCACATTGAAGACTGGTGTTCAATTATATCACTGCTTTGGCTAAATATAACCGATGGACTCTTTGGTAAGCCTACCCTTTGACCACAGCTGGTAAGTAAACCAATCAAGTGTTCCCTGGTTCTAGCTTGGGATAACCATGGACGTTTCCAACCCACAGAACCATTTTCTGTAAAAGAGTGGTTATGAGAAAGACTTCGTCTAGGGGAAGCTGTGGAGCCTTCCTTCTCACCCTCTTTAGGACTATCCTTCAAAAGATATCTTTGCCCAACAACTGGAGTGAGTGAGAGATCTATTGTAAAATCCATCGTTCTTCCTGGCAATTCCCTTTTTGTTCCAAATTCTGAATCAGCAAACGAGGTATTGGATGCTATACTGACACAATCTGCAGCAGATGAACCAATGCTAAACGGAGCTGGTGGTGCAGCCAGAGTAGAAGATCGAGTAACAACAAGTTTTAATATTTTCAAAGCATCCTTCCACTGTGGACCTTCAATATATCTAGATATGACCCTTATAAGATCCGAATTAATTGCTTGACAGGAGCATGTCACATCTAAATAATGCAAAACACAATACAGAAT
Ngertschi_FrenchBroad_N968 GTTCTTGCTTTTCTAAGAAGGTTTCCCAGTGCTCTTGAATTTCCAAAACACAGAACTTATGACGTTCTAGATGCAGCATAACTTCAGGATCAATGTGGATAAATGGACATTCCACTTGATTAATGAGAACATCAAGCATGGTCAGAAAGTGAGAGGCAACCCCACGGAAGCCATCCACATGAGAAATCATCTGACAGCATTCTCGCGTAAGTCTTGTCACTCTTCTAAACATTTCTTTGAATAAGCGGGACATAATTTGATATGAATTGGATGCAACATTTCCAGTTGTATCAGACATTAGTTCATGCACATGAGCTCTCCACATATCTTCAATATCTTCTGATCCAGGTGGTAAATGAATAGTTGCCAAAGGTGAAAAACTAGGCGAAGTAATACTCAGAGTTAGATCCCCATCACTAGCCAGACTGTGTGTTGAACCAGAAGCTGGGCTGATTGGCCTTCGTCTATGTTCAGATAAAGGAAGGGAACTTGGTGGGAAAACATACCCACTACTGCTACTCGGCAAATCCGGATGAACATCATCAAGGGGCGACACACTGCCCATTTCATCATCCGATGATTCTTCCTTTCGAGGACTCAGAGTGGAATTACTCATATTGAGACTCAGTTTAGGCTTTGAAATATCATCTGCACTTCCATCATAATTTGTAAGTGATCGACGACGTACACCCCAGTTAAAATTATCCATGCTTTCTCCTTCTTGACTTTCTAATTCATATTCCAAGAAATCAAAGTCCTTGAAAACACCAAATTGTCCATGATCAGGGTGGCCATCTTCTAATTTACTATCAGCAGATTCATTATTTGTAGCCGATATTTCTTCAGTACTACTGCACATTGAAGACTGGTGTTCAATTATATCACTGCTTTGGCTAAATATAACCGATGGACTCTTTGGTAAGCCTACCCTTTGACCACAGCTGGTAAGTAAACCAATCAAGTGTTCCCTGGTTCTAGCTTGGGATAACCATGGACGTTTCCAACCCACAGAACCATTTTCTGTAAAAGAGTGGTTATGAGAAAGACTTCGTCTAGGGGAAGCTGTGGAGCCTTCCTTCTCACCCTCTTTAGGACTATCCTTCAAAAGATATCTTTGCCCAACAACTGGAGTGAGTGAGAGATCTATTGTAAAATCCATCGTTCTTCCTGGCAATTCCCTTTTTGTTCCAAATTCTGAATCAGCAAATGAGGTATTGGATGCTATACTGACACAATCTGCAGCAGATGAACCAATGCTAAACGGAGCTGGTGGTGCAGCCAGAGTAGAAGATCGAGTAA----------------------------------------------------------------------------------------------------------------------------------------
Ngertschi_HickoryNutGap_N810 GGTCTTGCTTTTCCAAGAAGGTTTCCCAGTGCTCTTGAATTTCCAAAACACAGAACTTATGACGTTCTAGATGCAGCATAACTTCAGGATCAATGTGGATAAATGGACATTCCACTTGATTAATGAGAACATCAAGCATAGTCAGAAAGTGAGAGGCAACCCCACGGAAGCCATCCACATGAGAAATCATCTGACAGCATTCTCGCGTAAGTCTTGTCACTCTTCTAAACATTTCTTTGAATAAGCGGGACATAATTTGATATGAATTGGATGCAACATTTCCAGTTGTATCAGACATTAGTTCATGCACATGAGCTCTCCACATATCTTCAATATCTTCTGATCCAGGTGGTAAATGAATAGTTGCCAAAGGTGAAAAACTAGGCGAAGTAATACTCAGAGTTAGATCCCCATCACTAGCCAGACTGTGTGTTGAACCAGAAGCTGGGCTGATTGGCCTTCGTCTATGTTCAGATAAAGGAAGGGAACTTGGTGGGAAAACATACCCACTGCTGCTACTCGGCAAATCCGGATGAACATCATCAAGGGGCGACACACTGCCCATTTCATCATCCGATGATTCTTCCTTTCGAGGACTCAGAGTGGAATTACTCATATTGAGACTCAGTTTAGGCTTTGAAATATCATCTGCACTTCCATCATAATTTGTAAGTGATCGACGACGTACACCCCAGTTAAAATTATCCATGCTTTCTCCTTCTTGACTTTCTAATTCATATTCCAAGAAATCAAAGTCCTTGAAAACACCAAATTGTCCATGATCAGGGTGGCCATCTTCTAATTTACTATCAGCAGATTCATTATTTGTAGCCGATATTTCTTCAGTACTACTGCACATTGAAGACTGGTGTTCAATTATATCACTGCTTTGGCTAAATATAACCGATGGACTCTTTGGTAAGCCTACCCTTTGACCACAGCTGGTAAGTAAACCAATCAAGTGTTCCCTGGTTCTAGCTTGGGATAACCATGGACGTTTCCAACCCACAGAACCATTTTCTGTAAAAGAGTGGTTATGAGAAAGACTTCGTCTAGGGGAAGCTGTGGAGCCTTCCTTCTCACCCTCTTTAGGACTATCCTTCAAAAGATATCTTTGCCCAACAACTGGAGTGAGTGAGAGATCTATTGTAAAATCCATCGTTCTTCCTGGCAATTCCCTTTTTGTTCCAAATTCTGAATCAGCAAATGAGGTATTGGATGCTATACTGACACAATCTGCAGCAGATGAACCAATGCTAAACGGAGCTGGTGGTGCAGCCAGAGTAGAAGATCGAGTAACAACAAGTTTTAATATTTTCAAAGCATCCTTCCACTGTGGACCTTCAATATATCTAGATATGACTCTTATAAGATCTGAATTAATTGCTTGACAGGAGCATGTCACATCTAAATAA--------------------
Nholsingeri_PondCave_N541 GTTCTTGCTTTTCTAAAAAGGTTTCCCAGTGCTCTTGAATTTCCAAAACACAGAACTTATGACGTTCTAGATGCAGCATAACTTCAGGATCAATGTGGATAAATGGACATTCCACTTGATTAATGAGAACATCAAGCATGGTCAGAAAATGAGAGGCAACCCCACGGAAGCCATCCATATGAGAAATCATTTGACAGCATTCTCGCGTAAGTCTTGTCACTCTTCTAAACATTTCTTTGAATAAGCGGGACATAATTTGATATGAATTGGATGCAACATTTCCAGTTGTATCAGACATTAGTTCATGCACATGAGCTCTCCACATATCTTCAATATCTTCTGATCCAGGTGGTAAATGAATAGTTGCCAAAGGTGAAAAACTAGGCGAAGTAATACTCAGGGTTAGATCCCCATCACTAGCCAGACTGTGTGTTGAACCAGAAGCTGGGCTGATTGGCCTTCGTCTATGTTCGGATAAAGGAAGGGAACTTGGTGGGAAAACGTACCCACTACTGCTACTCGGCAAATCCGGATGAACATCATCAAGGGGCGACACACTGCCCATTTCATCATCCGATGATTCTTCCTTTCGAGGACTCAGAGTGGAATTACTCATATTGAGACTCAGTTTAGGCTTTGAAATATCATCTGCACTTCCATCATAATTTGTAAGTGATCGACGACGTACACCCCAGTTAAAATTATCCATGCTTTCTCCTTCTTGACTTTCTAATTCATATTCCAAGAAATCAAAGTCCTTGAAAACACCAAATTGTCCATGATCAGGGTGGCCATCTTCTAATTTACTATCAGCAGATTCATTATTTGTAGCCGATATTTCTTCAGTACTACTGCACATTGAAGACTGGTGTTCGATTATATCACTGCTTTGACTAAATATAACCGATGGACTCTTTGGTAAGCCTACCCTTTGACCACAGCTGGTAAGTAAACCAATCAAGTGTTCCCTGGTTCTAGCTTGGGATAACCATGGACGTTTCCAACCCACAGAACCATTTTCTGTAAAAGAGTGGTTATGAGAAAGACTCCGTCTAGGGGAAGCCGTGGAGCCTTCCTTGTCACCCTCTTTAGGACTATCCTTCAAGAGATATCTTTGCCCAACAACCGGGGTGAGTGAGAGATCTATTGTAAAATCCATCGTTCTTCCTGGCAATTCCCTTTTTGTTCCAAATTCTGAATCAGCAAATGAGGTATTAGATGCTATGCTGACGCAATCTGCAGCAGATGAACCAATGCTAAATGGAGCTGGCGGTGCAGCCAGAGTGGAAGATCGAGTAACAACGAGTTTTAATATTTTCAAAGCATCCTTCCACTGTGGACCTTCGATATATCTAGATATGACCCTTATAAGATCAGAGTTAATTGCTTGACAGGAGCATGTCACATCTAAATAATGCAAAACACAATACAGAAT
Njonesi_CaveSpringCave_N390 ---------------------------------------TTTCCAAAACACAGAACTTATGACGTTCTAGATGCAGCATAACTTCAGGATCAATGTGGATAAATGGACATTCCACTTGATTAATGAGAACATCAAGCATGGTCAGAAAGTGAGAGGCAACCCCACGGAAGCCATCCATATGAGAAATCATTTGACAGCATTCTCGCGTAAGTCTTGTCACTCTTCTAAACATTTCTTTGAATAAGCGGGACATAATTTGATATGAATTGGATGCAACATTTCCAGTTGTATCAGACATTAGTTCATGCACATGAGCTCTCCACATATCTTCAATATCTTCTGATCCAGGTGGTAAATGAATAGTTGCCAAAGGTGAAAAACTAGGCGAAGTAATACTCAGAGTTAGATCCCCATCACTAGCCAGACTGTGCGTTGAACCAGAAGCTGGGCTGATTGGCCTTCGTCTATGTTCGGATAAAGGAAGGGAACTTGGTGGGAAAACGTACCCACTACTGCTACTCGGCAAATCTGGATGAACATCATCAAGGGGCGACACACTGCCCATTTCATCATCCGATGATTCTTCCTTTCGAGGACTCAGAGTGGAATTACTCATATTGAGACTCAGTTTAGGCTTTGAAATATCATCTGCACTTCCATCATAATTTGTAAGCGATCGACGACGTACACCCCAGTTAAAATTATCCATGCTTTCTCCTTCTTGACTTTCTAATTCATATTCCAAGAAATCAAAGTCCTTGAAAACACCAAATTGTCCATGATCAGGGTGGCCATCTTCTAATTTACTATCAGCAGATTCATTATTTGTAGCCGATATTTCTTCAGTGCTACTGCACATTGAAGACTGGTGTTCAATTATATCACTGCTTTGGCTAAATATAACCGATGGACTCTTTGGTAAGCCTACCCTTTGACCACAGCTGGTAAGTAAACCAATCAAGTGTTCCCTGGTTCTAGCTTGGGATAACCATGGACGTTTCCAACCCACAGAACCATTTTCTGTAAAAGAGTGGTTATGAGAAAGACTTCGTCTAGGGGAAGCTGTGGAGCCTTCCTTGTCACCCTCTTTAGGACTATCCTTCAAAAGATATCTTTGCCCAACAACTGGAGTGAGTGAGAGATCTATTGTAAAATCCATCGTTCTTCCTGGCAATTCCCTTTTTGTTCCAAATTCCGAATCAGCAAATGAGGTATTAGATGCTATGCTGACACAATCCGCAGAAGATGAACCAATGCTAAATGGACCTGGCGGTGCAGCCAGAGTAGAAGATCGAGTAACAACAAGTTT------------------------------------------------------------------------------------------------------------------------------
Nlowderi_ChestnutBranch_N731 GCTCTTGCTTTTCTAAAAAAGTTTCCCAGTGTTCTTGAATTTCCAAAACACAGAACTTATGACGTTCTAGGTGCAGCATTACTTCAGGATCTATGTGGATAAATGGACATTCCACTTGATTAATGAGAACATCAAGCATGGTCAGAAAGTGAGAGGCAACCCCACGGAAGCCATCCATATGAGAAATCATCTGACAGCATTCTCGCGTAAGTCTTGTCACTCTTCTAAACATTTCTTTGAATAAGCGGGACATAATTTGATATGAATTGGATGCAACATTTCCAGTTGTATCCGACATTAGTTCATGCACATGAGCTCTCCACATATCTTCAATATCTTCTGATCCAGGTGGTAAATGAATAGTTGCCAAAGGTGAAAAACTAGGCGAAGTAATACTCAGAGTTAGATCCCCATCACTAGCCAGACTATGTGTTGAACCAGAAGCTGGGCTGATTGGCCTTCGTCTATGTTCAGATAAAGGAAGGGAACTTGGTGGGAAAACGTACCCACTACTGCTACTCGGCAAATCCGGATGAACATCATCAAGGGGTGACACACTGCCCATTTCATCATCCGATGATTCTTCCTTTCGAGGACTCAGAGTGGAATTACTCATATTGAGACTCAGTTTAGGCTTTGAAATATCATCTGCACTTCCATCATAATTTGTAAGTGATCGACGACGTACACCCCAGTTAAAATTATCCATGCTTTCTCCTTCTTGACTTTCTAATTCATATTCCAAGAAATCAAAGTCCTTGAAAACACCAAATTGTCCATGATCAGGGTGGCCATCTTCTAATTTACTATCAGCAGATTCATTATTTGTAGCCGATATTTCTTCAGTACTACTGCACATTGAAGACTGGTGTTCAATTATATCACTGCTTTGGCTAAATATAACCGATGGGCTCTTTGGTAAGCCTACTCTTTGACCACAGCTGGTAAGTAAACCAATCAGGTGTTCCCTGGTTCTAGCTTGGGATAACCATGGACGTTTCCAACCCACAGAACCATTTTCTGTAAAAGAGTGGTTATGAGAAAGACTTCGTCTAGGGGAAGCTGTGGAGCCTTCCTTGTCACCCTCTTTAGGACTATCCTTCAAAAGATATCTTTGCCCAACAACTGGAGTGAGTGAGAGATCTATTGTAAAATCCATCGTTCTTCCTGGCAATTCCCTTTTTGTTCCAAATTCTGAATCAGCAAATGAGGTATTAGATGCTATGCTGACACAATCTGCAGCAGATGAACCAATGCTAAATGGAGCTGGTGGTGCAGCCAGAGTAGAAGATCGAGTAACAACAAGTTTTAATATTTTCAAAGCATCCTTCCACTGTGGACCTTCAATATATCTAGATATGACTCTTATAAGATCCGAGTTAATTGCTTGACAGGAGCATGTCACATCTAAATAATGCAAAACACAATACAGAAT
Nlowderi_upperFiresCreek_N820 GCTCTTGCTTTTCTAAAAAAGTTTCCCAGTGTTCTTGAATTTCCAAAACACAGAACTTATGACGTTCTAGGTGCAGCATTACTTCAGGATCTATGTGGATAAATGGACATTCCACTTGATTAATGAGAACATCAAGCATGGTCAGAAAGTGAGAGGCAACCCCACGGAAGCCATCCATATGAGAAATCATCTGACAGCATTCTCGCGTAAGTCTTGTCACTCTTCTAAACATTTCTTTGAATAAGCGGGACATAATTTGATATGAATTGGATGCAACATTTCCAGTAGTATCAGACATTAGTTCATGCACATGAGCTCTCCACATATCTTCAATATCTTCTGATCCAGGTGGTAAATGAATAGTTGCCAAAGGTGAAAAACTAGGCGAAGTAATACTCAGAGTTAGATCCCCATCACTAGCCAGACTATGTGTTGAACCAGAAGCTGGGCTGATTGGCCTTCGTCTATGTTCAGATAAAGGAAGGGAACTTGGTGGGAAAACGTACCCACTACTGCTACTCGGCAAATCCGGATGAACATCATCAAGGGGTGACACACTGCCCATTTCATCATCCGATGATTCTTCCTTTCGAGGACTCAGAGTGGAATTACTCATATTGAGACTCAGTTTAGGCTTTGAAATATCATCTGCACTTCCATCATAATTTGTAAGTGATCGACGACGTACACCCCAGTTAAAATTATCCATGCTTTCTCCTTCTTGACTTTCTAATTCATATTCCAAGAAATCAAAGTCCTTGAAAACACCAAATTGTCCATGATCAGGGTGGCCATCTTCTAATTTACTATCAGCAGATTCATTATTTGTAGCCGATATTTCTTCAGTACTACTGCACATTGAAGACTGGTGTTCAATTATATCACTGCTTTGGCTAAATATAACCGATGGGCTCTTTGGTAAGCCTACCCTTTGACCACAGCTGGTAAGTAAACCAATCAGGTGTTCCCTGGTTCTAGCTTGGGATAACCATGGACGTTTCCAACCCACAGAACCATTTTCTGTAAAAGAGTGGTTATGAGAAAGACTTCGTCTAGGGGAAGCTGTGGAGCCTTCCTTGTCACCCTCTTTAGGACTATCCTTCAAAAGATATCTTTGCCCAACAACTGGAGTGAGTGAGAGATCTATTGTAAAATCCATCGTTCTTCCTGGCAATTCCCTTTTTGTTCCAAATTCTGAATCAGCAAATGAGGTATTAGATGCTATGCTGACACAATCTGCAGCAGATGAACCAATGCTAAATGGAGCTGGTGGTGCAGCCAGAGTAGAAGATCGAGTAACAACAAGTTTTAATATTTTCAAAGCATCCTTCCACTGTGGACCTTCAATATATCTAGATATGACTCTTATAAGATCCGAGTTAATTGCTTGACAGGAGCATGTCACATCTAAATAATGCAAAACACAATACAGAAT
Nlula_BeeRockCave_G2091 GCTCTTGCTTTTCTAAAAAGGTTTCCCAGTGCTCTTGAATTTCCAAAACACAGAACTTATGACGTTCTAGGTGCAGCATCACTTCAGGATCAATGTGGATAAATGGACATTCCACTTGATTAATGAGAACATCAAGCATGGTCAGAAAGTGAGAGGCAACCCCACGGAAGCCATCCATATGAGAAATCATTTGACAGCATTCTCGCGTAAGTCTTGTCACTCTTCTAAACATTTCTTTGAATAAGCGGGACATAATTTGGTATGAATTGGATGCCACATTTCCAGTAGTATCAGACATTAGTTCATGCACATGAGCTCTCCACATATCTTCAATATCTTCTGATCCAGGTGGTAAATGAATAGTTGCCAAAGGTGAAAAACTAGGCGAAGTAATACTCAGAGTTAGATCGCCATCACTAGCCAGACTGTGTGTTGAACCAGAAGCTGGGCTGATTGGCCTTCGTCTATGTTCGGATAAAGGAAGGGAACTCGGTGGGAAAACGTACCCACTACTGCTACTTGGCAAATCCGGATGAACATCATCAAGGGGTGACACACTACCCATTTCATCATCCGATGATTCTTCCTTTCGAGGACTCAGAGTGGAATTACTCATATTGAGACTCAGTTTAGGCTTTGAAATATCATCTGCACTTCCATCATAATTTGTAAGTGATCGACGACGTACACCCCAGTTAAAATTATCCATGCTTTCTCCTTCTTGACTTTCTAATTCATATTCCAAGAAATCAAAGTCCTTGAAAACACCAAATTGTCCATGATCAGGGTGGCCATCTTCTAATTTACTATCAGCAGATTCATTATTTGTAGCCGATATTTCTTCAGTACTACTGCACATTGAAGATTGGTGTTCAATTATGTCACTGCTTTGGCTAAATATAACCGATGGACTCTTTGGTAAGCCTACCCTTTGACCACAGCTGGTAAGTAAACCAATCAAGTGTTCCCTGGTTCTAGCTTGGGATAACCATGGACGTTTCCAACCCACAGAACCATTTTCTGTAAAAGAGTGGTTATGAGAAAGACTTCGTCTAGGGGAAGCTGTGGAGCCTTCCTTGTCACCCTCTTTAGGACTATCCTTCAAAAGATATCTTTGCCCAACAACTGGAGTGAGTGAGAGATCTATTGTAAAATCCATCGTTCTTCCTGGTAATTCCCTTTTTGTTCCAAATTCTGAATCAGCAAATGAGGTATTAGATGCTATACTAACACAATCCGCAGCAGATGAACCAATACTAAATGGTGCTGGTGGTGCAGCCAGAGTAGAAGATCGAGTAACAACAAGTTTTAATATTTTCAAAGCATCCTTCCACTGTGGACCTTCAATATATCTAGATATGACTCTTATAAGATCCGAGTTAATTGCTTGACAGGAGCATGTCACATCTAAATAATGCAAAACACAATACAGAAT
Nlula_LulaFallsCave_G2084 GCTCTTGCTTTTCTAAAAAGGTTTCCCAGTGCTCTTGAATTTCCAAAACACAGAACTTATGACGTTCTAGGTGCAGCATCACTTCAGGATCAATGTGGATAAATGGACATTCCACTTGATTAATGAGAACATCAAGCATGGTCAGAAAGTGAGAGGCAACCCCACGGAAGCCATCCATATGAGAAATCATTTGACAGCATTCTCGCGTAAGTCTTGTCACTCTTCTAAACATTTCTTTGAATAAGCGGGACATAATTTGGTATGAATTGGATGCCACATTTCCAGTAGTATCAGACATTAGTTCATGCACATGAGCTCTCCACATATCTTCAATATCTTCTGATCCAGGTGGTAAATGAATAGTTGCCAAAGGTGAAAAACTAGGCGAAGTAATACTCAGAGTTAGATCCCCATCACTAGCCAGACTGTGTGTTGAGCCAGAAGCTGGGCTGATTGGCCTTCGTCTATGTTCAGATAAAGGAAGGGAACTCGGTGGGAAAACGTACCCACTACTGCTACTCGGCAAATCCGGATGAACATCATCAAGGGGCGACACACTGCCCATTTCATCATCCGATGATTCTTCCTTTCGAGGACTCAGAGTGGAATTACTCATATTGAGACTCAGTTTAGGCTTTGAAATATCATCTGCACTTCCATCATAATTTGTAAGTGATCGACGACGTACACCCCAGTTAAAATTATCCATGCTTTCTCCTTCTTGACTTTCTAATTCATATTCCAAGAAATCAAAGTCCTTGAAAACACCAAATTGTCCATGATCAGGGTGGCCATCTTCTAATTTACTATCAGCAGATTCATTATTTGTAGCCGATATTTCTTCAGTACTACTGCACATTGAAGATTGGTGTTCAATTATATCACTGCTTTGGCTAAATATAACCGATGGACTCTTTGGTAAGCCTACCCTTTGACCACAGCTGGTAAGTAAACCAATCAAGTGTTCCCTGGTTCTAGCTTGGGATAACCATGGACGTTTCCAACCCACAGAACCATTTTCTGTAAAAGAGTGGTTATGAGAAAGACTTCGTCTAGGGGAAGCTGTGGAGCCTTCCTTGTCACCCTCTTTAGGACTATCCTTCAAAAGATATCTTTGCCCAACAACTGGAGTGAGTGAGAGATCTATTGTAAAATCCATCGTTCTTCCTGGTAATTCTCTTTTTGTTCCAAATTCTGAATCAGCAAATGAGGTATTAGATGCTATACTAACACAATCCGCAGCAGATGAACCAATACTAAGTGGTGCTGGTGGTGCAGCCAGAGTAGAAGATCGAGTAACAACAAGTTTTAATATTTTCAAAGCATCCTTCCATTGTGGACCTTCAATATATCTAGATATGACTCTTATAAGATCCGAGTTAATTGCTTGACAGGAGCATGTCACATCTAAATAATGCAAAA-------------
Nmimus_NealsSink_N329 ----------------------------------------------------------------------------------------------------------------------ATTAATGAGAACATCAAGCATGGTCAGAAAGTGAGAGGCCACCCCACGGAAGCCATCCATATGAGAAATCATTTGACAGCATTCTCGCGTAAGTCTTGTCACTCTTCTAAACATTTCTTTGAATAAGCGGGACATAATTTGATATGAATTGGATGCAACATTTCCAGTTGTATCAGACATTAGTTCATGCACATGAGCTCTCCACATATCTTCAATATCTTCTGATCCAGGTGGTAAATGAATAGTTGCCAAAGGTGAAAAACTAGGCGAAGTAATACTCAGGGTTAGATCCCCATCACTAGCCAGACTGTGTGTTGAACCAGAAGCTGGGCTGATTGGCCTTCGTCTATGTTCGGATAAAGGAAGGGAACTTGGTGGGAAAACGTACCCACTACTGCTACTCGGCAAATCCGGATGAACATCATCAAGGGGCGACACACTGCCCATTTCATCATCCGATGATTCTTCCTTTCGAGGACTCAGAGTGGAATTACTCATATTGAGACTCAGTTTAGGCTTTGAAATATCATCTGCACTTCCATCATAATTTGTAAGTGATCGACGACGTACACCCCAGTTAAAATTATCCATGCTTTCTCCTTCTTGACTTTCTAATTCATATTCCAAGAAATCAAAGTCCTTGAAAACACCAAATTGTCCATGATCAGGGTGACCATCTTCTAATTTACTATCAGCAGATTCATTATTTGTAGCCGATATTTCTTCAGTACTACTGCACATTGAAGACTGGTGTTCAATTATATCACTGCTTTGGCTAAATATAACCGATGGACTCTTTGGTAAGCCCACCCTTTGACCACAGCTGGTAAGTAAACCAATCAAGTGTTCCCTGGTTCTAGCTTGGGATAACCATGGACGTTTCCAACCCACAGAACCATTTTCCGTAAAAGAGTGGTTATGAGAAAGACTTCGTCTAGGGGAAGCTGTGGAGCCTTCCTTGTCACCCTCTTTAGGACTATCCTTCAAGAGATATCTTTGCCCAACAACTGGAGTGAGTGAGAGATCTATTGTAAAATCCATCGTTCTTCCTGGCAATTCCCTCTTTGTTCCAAATTCTGAATCAGCAAATGAGGTATTAGATGCTATGCTGACGCAATCTGCAGCGGATGAACCAATGCTAAATGGAGCTGGCGGTGCAGCAAGAGTAGAAGATCGAGTAACAACGAGTTTCAATATTTTCAAAGCATCCTTCCACTGTGGACCTTCGATATATCTAGATATGACTCTTATAAGATCAGAGTTAATTGCTTGACAGGAGCATGTC--------------------------------
Nmimus_Straleys_N625 GTTCTTGCTTTTCTAAAAAGGTTTCCCAGTGCTCTTGAATTTCCAAAACACAGAACTTATGACGTTCTAGATGAAGCATAACTTCAGGATCAATGTGGATAAATGGACATTCCACTTGATTAATGAGAACATCAAGCATGGTCAGAAAGTGAGAGGCCACTCCACGGAAGCCATCCATATGAGAAATCATTTGACAGCATTCTCGCGTAAGTCTTGTCACTCTCCTAAACATTTCTTTGAATAAGCGGGACATAATTTGATATGAATTGGATGCAACATTTCCAGTTGTATCAGACATTAGTTCATGCACATGAGCTCTCCACATATCTTCAATATCTTCTGATCCAGGTGGTAAATGAATAGTTGCCAAAGGTGAAAAACTAGGCGAAGTAATACTCAGGGTTAGATCCCCATCACTAGCCAGACTGTGTGTTGAACCAGAAGCTGGGCTGATTGGCCTTCGTCTATGTTCGGATAAAGGAAGGGAACTTGGTGGGAAAACGTACCCACTACTGCTACTCGGCAAATCCGGATGAACATCATCAAGGGGCGACACACTGCCCATTTCATCATCCGATGATTCTTCCTTTCGAGGACTCAGAGTGGAATTACTCATATTGAGACTCAGTTTAGGCTTTGAAATATCATCTGCACTTCCATCATAATTTGTAAGTGATCGACGACGTACACCCCAGTTAAAATTATCCATGCTTTCTCCTTCTTGACTTTCTAATTCATATTCCAAGAAATCAAAGTCCTTGAAAACACCAAATTGTCCATGATCAGGGTGGCCATCTTCTAATTTACTATCAGCAGATTCATTATTTGTAGCCGATATTTCTTCAGTACTACTGCACATTGAAGACTGGTGTTCAATTATATCACTGCTTTGGCTAAATATAACCGATGGACTCTTTGGTAAGCCCACCCTTTGACCACAGCTGGTAAGTAAACCAATCAAGTGTTCCCTGGTTCTAGCTTGGGATAACCATGGACGTTTCCAACCCACAGAACCATTTTCTGTAAAAGAGTGGTTATGAGAAAGACTTCGTCTAGGGGAAGCTGTGGAGCCTTCCTTGTCACCCTCTTTAGGACTATCCTTCAAGAGATATCTTTGCCCAACAACTGGAGTGAGTGAGAGATCTATTGTAAAATCCATCGTTCTTCCTGGCAATTCCCTCTTTGTTCCAAATTCTGAATCAGCAAATGAGGTATTAGATGCTATGCTGACGCAATCTGCAGCGGATGAACCAATGCTAAATGGAGCTGGCGGTGCAGCAAGAGTAGAAGATCGAGTAACAACGAGTTTCAATATTTTCAAAGCATCCTTCCACTGTGGACCTTCGATATATCTAGATATGACTCTTATAAGATCAGAGTTAATTGCTTGACAGGAGCATGTCACATCTAAATAATGCAAAACACAATACAGAAT
Nnasicus_CaneyFork_N171 --------------------------------------------------CAGAACTTATGACGTTCTAGATGCAGCATAACTTCAGGATCAATGTGGATAAATGGACATTCCACTTGATTAATGAGAACATCAAGCATGGTCAGAAAGTGAGAGGCAACCCCACGGAAGCCATCCACGTGAGAAATCATCTGACAGCATTCTCGCGTAAGTCTCGTCACTCTTCTAAACATTTCTTTGAATAAGCGGGACATAATTTGATATGAATTGGATGCAACATTTCCAGTTGTATCAAACATTAGTTCATGCACATGAGCTCTCCACATATCTTCAATATCTTCTGATCCAGGTGGTAAATGAATAGTTGCCAAAGGTGAAAAACTAGGCGAAGTAATACTCAGAGTTAGATCCCCATCACTAGCCAGACTGTGTGTTGAACCAGAAGCTGGGCTGATTGGCCTTCGTCTATGTTCGGATAAAGGAAGGGAACTTGGTGGGAAAACATACCCACTACTGCTACTCGGCAAATCCGGATGAACATCATCAAGGGGCGACACACTGCCCATTTCATCATCCGATGATTCTTCCTTTCGAGGACTCAGAGTGGAATTACTCATATTGAGACTCAGTTTAGGCTTTGAAATATCATCTGCACTTCCATCATAATTTGTAAGTGATCGACGACGTACACCCCAGTTAAAATTATCCATGCTTTCTCCTTCTTGACTTTCTAATTCATATTCCAAGAAATCAAAGTCCTTGAAAACACCAAATTGTCCATGATCAGGATGGCCATCTTCTAATTTACTATCAGCAGATTCATTATTTGTAGCCGATATTTCTTCAGTACTACTGCACATTGAAGACTGGTGTTCAATTATATCACTGCTTTGGCTAAATATAACCGATGGACTCTTTGGTAAGCCTACCCTTTGACCACAGCTGGTAAGTAAACCAATCAAGTGTTCCCTGGTTCTAGCTTGGGATAACCATGGACGTTTCCAACCCACAGAACCATTTTCTGTAAAAGAGTGGTTATGAGAAAGACTTCGTCTAGGAGAAGCTGTGGAGCCTTCTTTGTCACCCTCTTTAGGACTATCCTTCAAAAGATATCTTTGCCCAACAACTGGAGTGAGTGAGAGATCTATTGTAAAATCCATCGTTCTTCCTGGCAATTCCCTTTTTGTTCCAAATTCTGAATCAGCAAATGAGGTATTAGATGCTATGCTGACACAATCTGCAGCAGATGAACCAATGCTAAATGGAGCTGGTGGTGCAGCCAGAGTAGAAGATCGAGTAACAACGAGTTTTAATATTTTCAAAGCATCCTTCCACTGGGGACCTTCAATATATCTAGATATGACTCTTATAAGATCCGAATTAATTGCTTGACAGGAGCATGTCACATCTAAATAATGCAAAACACAATACAGAAT
Nnasicus_ConnosteeFalls_N696 ----------------------------------------------------------------------------------------------------------ACATTCCACTTGATTAATGAGAACATCGAGCATGGTCAGAAAGTGAGAGGCAACCCCACGGAAGCCATCCACATGAGAAATCATCTGACAGCATTCTCGCGTAAGTCTCGTCACTCTTCTAAACATTTCTTTGAATAAGCGGGACATAATTTGATATGAATTGGATGCAACATTTCCAGTTGTATCAGACATTAGTTCATGCACATGAGCTCTCCACATATCTTCAATATCTTCTGATCCAGGTGGTAGATGAATAGTTGCCAAAGGTGAAAAACTAGGCGAAGTAATACTCAGAGTTAGATCCCCATCACTGGCCAGACTGTGTGTTGAACCAGAAGCTGGGCTGATTGGCCTTCGTCTATGTTCGGATAAAGGAAGGGAACTTGGTGGGAAAACATACCCACTACTGCTACTCGGCAAATCCGGATGAACATCATCAAGGGGCGACACACTGCCCATTTCATCATCCGATGATTCTTCCTTTCGAGGACTCAGAGTGGAATTACTCATATTGAGACTCAGTTTAGGCTTTGAAATATCATCTGCACTTCCATCATAATTTGTGAGCGATCGACGACGTACACCCCAGTTAAAATTATCCATGCTTTCTCCTTCTTGACTTTCTAATTCATATTCCAAGAAATCAAAGTCCTTGAAAACACCAAATTGTCCATGATCAGGATGGCCATCTTCTAATTTACTATCAGCAGATTCATTATTTGTAGCCGATATTTCTTCAGTACTACTGCACATTGAAGACTGGTGTTCAATTATATCACTGCTTTGGCTAAATATAACCGATGGACTCTTTGGTAAGCCTACCCTTTGACCACAGCTGGTAAGTAAACCAATCAAGTGTTCCCTGGTTCTAGCTTGGGATAACCATGGACGTTTCCAACCCACAGAACCATTTTCTGTAAAAGAGTGGTTATGAGAAAGACTTCGTCTAGGGGAAGCTGTGGAGCCTTCCTTGTCACCCTCTTTAGGACTATCCTTCAAAAGATATCTTTGCCCAACAACTGGAGTGAGTGAGAGATCTATTGTAAAATCCATCGTTCTTCCTGGCAATTCCCTTTTTGTTCCAAATTCTGAATCAGCGAATGAGGTATTAGATGCTATGCTGACACAATCTGCAGCAGATGAACCAATGCTAAATGGAGCTGGTGGTGCAGCCAGAGTAGAAGATCGAGTAACAACAAGTTTTAATATTTTCAAAGCATCCTTCCACTGTGGACCTTCAATATATCTAGATATGACTCTTATAAGATCTGAATTAATTGCTTGACAGGAGCATGTCACATCTAAATAATGCAAAACACAATACAGAAT
Npaynei_Grindstaff_N646 ---------------------TTTCCCAGTGCTCTTGAATTTCCAAAACACAGAACTTATGACCTTCTAGATGAAGCATAACTTCAGGATCAATGTGGATAAATGGACATTCCACTTGATTAATGAGAACATCAAGCATGGTCAGAAAGTGAGAGGCAACCCCACGGAAGCCATCCATATGAGAAATCATTTGACAGCATTCTCGCGTAAGTCTTGTCACTCTTCTAAACATTTCTTTGAATAAGCGGGACATAATTTGATATGAATTGGATGCAACATTTCCAGTTGTATCAGACATTAGTTCATGCACATGAGCTCTCCACATATCTTCAATATCTTCTGATCCAGGTGGTAAATGAATAGTTGCCAAAGGTGAAAAACTAGGCGAAGTAATACTCAGGGTTAGATCTCCATCACTAGCCAGACTGTGTGTTGAACCAGAAGCTGGGCTGATTGGCCTTCGTCTATGTTCGGATAAAGGAAGGGAACTTGGTGGGAAAACGTACCCACTACTGCTACTCGGCAAATCCGGATGAACATCATCAAGGGGTGACACACTGCCCATTTCATCATCCGATGATTCTTCCTTTCGAGGACTCAGAGTGGAATTACTCATATTGAGACTCAGTTTAGGCTTTGAAATATCATCTGCACTTCCATCATAATTTGTAAGTGATCGACGACGTACACCCCAGTTAAAATTATCCATGCTTTCTCCTTCTTGACTTTCTAATTCATATTCCAAGAAATCAAAGTCCTTGAAAACACCAAATTGTCCATGATCAGGGTGGCCATCTTCTAATTTACTGTCAGCAGATTCATTATTTGTAGCCGATATTTCTTCAGTACTACTGCACATTGAAGACTGGTGTTCAATTATATCACTGCTTTGGCTAAATATAACCGATGGACTCTTTGGTAAGCCTACCCTTTGACCACAGCTGGTAAGTAAACCAATCAAGTGTTCCCTGGTTCTAGCTTGGGATAACCATGGACGTTTCCAACCCACAGAACCATTTTCTGTAAAAGAGTGGTTATGAGAAAGACTTCGTCGAGGGGAAGCTGTGGAGCCTTCCTTGTCACCCTCTTTAGGACTATCCTTCAAGAGATATCTTTGCCCAACAACTGGAGTGAGTGAGAGATCTATTGTAAAATCCATCGTTCTTCCTGGCAATTCCCTTTTTGTTCCAAATTCTGAATCAGCAAATGAGGTATTAGATGCTATACTGACACAATCTGCAGCAGATGAACCGATGCTAAATGGAGCTGGCGGTGCAGCCAGAGTAGAAGATCGAGTAACAACAAGTTTTAATATTTTCAAAGCATCCTTCCACTG---------------------------------------------------------------------------------------------------
Npaynei_NorrisDamCave_N348 GTTCTTGCTTTTCTAAAAAGGTTTCCCAGTGCTCTTGAATTTCCAAAACACAGAACTTATGACGTTCTAGATGAAGCATAACTTCAGGATCAATGTGGATAAATGGACATTCCACTTGATTAATGAGAACATCAAGCATGGTCAGAAAGTGAGAGGCAACCCCACGGAAGCCATCCATATGAGAAATCATTTGACAGCATTCTCGCGTAAGTCTTGTCACTCTTCTAAACATTTCTTTGAATAAGCGGGACATAATTTGATATGAATTGGATGCAACATTTCCAGTTGTATCAGACATTAGTTCATGCACATGAGCTCTCCACATATCTTCAATATCTTCTGATCCAGGTGGTAAATGAATAGTTGCCAAAGGTGAAAAACTAGGCGAAGTAATACTCAGGGTTAGATCTCCATCACTAGCCAGACTGTGTGTTGAACCAGAAGCTGGGCTGATTGGCCTTCGTCTATGTTCGGATAAAGGAAGGGAACTTGGTGGGAAAACGTACCCACTACTGCTACTCGGCAAATCCGGATGAACATCATCAAGGGGTGACACACTGCCCATTTCATCATCCGATGATTCTTCCTTTCGAGGACTCAGAGTGGAATTACTCATATTGAGACTCAGTTTAGGCTTTGAAATATCATCTGCACTTCCATCATAATTTGTAAGTGATCGACGACGTACACCCCAGTTAAAATTATCCATGCTTTCTCCTTCTTGACTTTCTAATTCATATTCCAAGAAATCAAAGTCCTTGAAAACACCAAATTGTCCATGATCAGGGTGGCCATCTTCTAATTTACTGTCAGCAGATTCATTATTTGTAGCCGATATTTCTTCAGTACTACTGCACATTGAAGACTGGTGTTCAATTATATCACTGCTTTGGCTAAATATAACCGATGGACTCTTTGGTAAGCCTACCCTTTGACCACAGCTGGTAAGTAAACCAATCAAGTGTTCCCTGGTTCTAGCTTGGGATAACCATGGACGTTTCCAACCCACAGAACCATTTTCTGTAAAAGAGTGGTTATGAGAAAGACTTCGTCGAGGGGAAGCTGTGGAGCCTTCCTTGTCACCCTCTTTAGGACTATCCTTCAAGAGATATCTTTGCCCAACAACTGGAGTGAGCGAGAGATCTATTGTAAAATCCATCGTTCTTCCTGGCAATTCCCTTTTTGTTCCAAATTCTGAATCAGCAAATGAGGTATTAGATGCTATACTGACACAATCTGCAGCAGATGAACCGATGCTAAATGGAGCTGGCGGTGCAGCCAGAGTAGAAGATCGAGTAACAACAAGTTTTAATATTTTCAAAGCATCCTTCCACTGTGGACCTTCAATATATCTAGATATGACTCTTATAAGATCTGAGTTAATTGCTTGACAGGAGCATGTCACATCTAAATAATGCAAAACACAATACAGAAT
Npaynei_UnakaMtns_N943 GTTCTTGCTTTTCTAAAAAGGTTTCCCAGTGCTCTTGAATTTCCAAAACACAGAACTTATGACGTTCTAGATGTAGCATAACTTCAGGATCAATGTGGATAAATGGACATTCCACTTGATTAATGAGAACATCAAGCATGGTCAGAAAGTGAGAGGCAACCCCACGGAAGCCATCCATATGAGAAATCATTTGACAGCATTCTCGCGTAAGTCTTGTCACTCTTCTAAACATTTCTTTGAATAAGCGGGACATAATTTGATATGAATTGGACGCAACATTTCCAGTTGTATCAGACATTAGTTCATGCACATGAGCTCTCCACATATCTTCAATATCTTCTGATCCAGGTGGTAAATGAATAGTTGCCAAAGGTGAAAAACTAGGCGAAGTAATACTCAGGGTTAGATCTCCATCACTAGCCAGACTGTGTGTTGAACCAGAAGCTGGGCTGATTGGCCTTCGTCTATGTTCGGATAAAGGAAGGGAACTTGGTGGGAAAACATACCCACTACTGCTACTCGGCAAATCCGGATGAACATCATCAAGGGGTGACACGCTGCCCATTTCATCATCCGATGATTCTTCCTTTCGAGGACTCAGAGTGGAATTACTCATATTGAGACTCAGTTTAGGCTTTGAAATATCATCTGCACTTCCATCATAATTTGTAAGTGATCGACGACGTACACCCCAGTTAAAATTATCCATGCTTTCTCCTTCTTGACTTTCTAATTCATATTCCAAGAAATCAAAGTCCTTGAAAACACCAAATTGTCCATGATCAGGGTGGCCATCTTCTAATTTACTGTCAGCAGATTCATTATTTGTAGCCGATATTTCTTCAGTACTACTGCACATTGAAGACTGGTGTTCAATTATATCACTGCTTTGGCTAAATATAACCGATGGACTCTTTGGTAAGCCTACCCTTTGACCACAGCTGGTAAGTAAACCAATCAAGTGTTCCCTGGTTCTAGCTTGGGATAACCATGGACGTTTCCAACCCACAGAACCATTTTCTGTAAAAGAGTGGTTATGAGAAAGACTTCGTCTAGGGGAAGCCGTGGAGCCTTCCTTGTCACCCTCTTTAGGACTATCCTTCAAGAGATATCTTTGCCCAACAACTGGAGTGAGTGAGAGATCTATTGTAAAATCCATCGTTCTTCCTGGCAATTCCCTTTTTGTTCCAAATTCTGAATCAGCAAATGAGGTATTAGATGCTATACTGACACAATCTGCAGCAGATGAACCGATGCTAAATGGAGCTGGCGGTGCAGCCAGAGTAGAAGATCGAGTAACAACAAGTTTTAATATTTTCAAAGCATCCTTCCACTGTGGACCTTCAATATATCTAGATATGACTCTTATAAGATCTGAGTTAATTGCTTGACAGGAGCATGTCACATCTAAATAATGCAAAACACAATACAGAAT
Npecki_HaskellSims_G3697 ---------------------------------------------------------------------GATGCAGCATAACTTCAGGATCTATGTGGATAAATGGACATTCCACTTGATTAATGAGAACATCAAGCATGGTCAGGAAGTGAGAGGCAACCCCACGGAAGCCATCCATATGAGAAATCATCTGACAGCATTCTCGCGTAAGTCTTGTCACTCTTCTAAACATTTCTTTGAATAAGCGTGACATAATTTGATATGAATTGGATGCAACGTTTCCAGTTGTATCAGACATTAGTTCATGCACATGACCTCTCCACATATCTTCAATATCTTCAGATCCAGGCGGTAAATGAATAGTTGCCAAAGGTGAAAAACTAGGCGAAGTAATACTCAAAGTTAGATCCCCATCACTAGCCAGACTATGTGTTGAACCAGAGGCTGGGCTGATTGGCCTTCGCCTATGTTCAGATAAAGGAAGGGAACTTGGTGGGAAAACGTAACCACTACTGCTACTCGGCAAATCCGGATGAACATCATCAAGGGGCGACACACTGCCCATTTCATCATCAGATGATTCTTCCTTTCGAGGACTCAGAGTGGAATTACTCATATTGAGACTCAGTTTAGGCTTTGAAATATCATCTGCACTTCCATCATAATTTGTAAGTGATCGACGACGCACACCCCAGTTAAAATTATCCATGCTTTCTCCTTCTTGACTTTCTAGTTCATATTCCAAGAAATCAAAGTCCTTGAAAACACCAAATTGTCCATGATCAGGGTGGCCATCTTCTAATTTACTATCAGCAGATTCATTATTTGTAGCCGATATTTCTTCAGTACTACTGCACATGGAAGACTGGTGTTCAATTATATCACTGCTTTGGCTAAATATAACTGATGGACTCTTTGGTAAGCCTACCCTTTGACCACAGCTGGTAAGTAAACCAATCAAGTGTTCCCTGGTTCTAGCTTGGGATAACCATGGACGTTTCCAACCCACAGAACCATTTTCTGTAAAAGAGTGGTTATGAGAAAGACTTCGTCTAGGGGAAGCTGTGGAGCCTTCCTTGTCACCCTCTTTAGGACTATCTTTCAAAAGATATCGTTGCCCAACAACTGGAGTGAGTGAGAGATCTATTGTAAAATCCATCGTTCTTCCTGGTAATTCCCTTTTTGTTCCGAATTCTGAATCAGCAAATGAGGTATTAGATGCTATACTAACACAATCTGCAGCAGATGAACCAATGCTAAATGGAGCTGGTGGAGCAGCCAGAGTAGAAGATCGAGTGACAACAAGTTTTAATATTTTCAAAGCGTCCTTCCATTGTGGACCTTCAATATATCTAGATATGACTCTTATAAGATCAGAGTTAATTGCTTGACAGGAGCATGTCACATCTAAATAATGCAAAACACAATACAGAAT
Npecki_HurricaneMazeCave_G2100 GCTCTTGCTTTTCCAAAAAGGTTTCCCAGTGCTCTTGAATTTCCAAAACACAGAACTTATGACGTTCTAGATGCAGCATAACTTCAGGATCTATGTGGATAAATGGACATTCCACTTGATTAATGAGAACATCAAGCATGGTCAGGAAGTGAGAGGCAACCCCACGGAAGCCATCCATATGAGAAATTATCTGACAGCATTCTCGCGTAAGTCTTGTCACTCTTCTAAACATTTCTTTGAATAAGCGTGACATAATTTGATATGAATTGGATGCAACGTTTCCAGTTGTATCAGACATTAGTTCATGCACATGACCTCTCCACATATCTTCAATATCTTCTGATCCAGGCGGTAAATGAATAGTTGCCAAAGGTGAAAAACTAGGCGAAGTAATACTCAGAGTTAGATCCCCATCACTAGCCAGACTATGTGTTGAACCAGAGGCTGGGCTGATTGGCCTTCGTCTATGTTCAGATAAAGGAAGGGAACTTGGTGGAAAAACGTACCCACTACTGCTACTCGGCAAATCCGGATGAACATCATCAAGGGGCGACACACTGCCCATTTCATCATCAGATGATTCTTCCTTTCGAGGACTCAGAGTGGAATTACTCATATTGAGACTCAGTTTAGGTTTTGAAATATCATCTGCACTTCCATCATAATTTGTAAGTGATCGACGACGCACACCCCAGTTAAAATTATCCATGCTTTCTCCTTCTTGACTTTCTAGTTCATATTCCAAGAAATCAAAGTCCTTGAAAACACCAAATTGTCCATGATCAGGGTGGCCATCTTCTAATTTACTATCAGCAGATTCATTATTTGTAGCCGATATTTCTTCAGTACTACTGCACATGGAAGACTGGTGTTCAATTATATCACTGCTTTGGCTAAATATAACTGATGGACTCTTTGGTAAGCCTACCCTTTGACCACAGCTGGTAAGTAAACCAATCAAGTGTTCCCTGGTTCTAGCTTGGGATAACCATGGACGTTTCCAACCCACAGAACCATTTTCTGTAAAAGAGTGATTATGAGAAAGACTTCGTCTAGGGGAAGCTGTGGAGCCTTCTTTGTCACCCTCTTTAGGACTATCTTTCAAAAGATATCGTTGTCCAACAACTGGAGTGAGTGAGAGATCTATTGTAAAATCCATTGTTCTTCCTGGTAATTCCCTTTTTGTTCCGAATTCTGAATCAGCAAATGAGGTATTAGATGCTATACTAACACAATCTGCAGCAGATGAACCAATGCTAAATGGAGCTGGTGGAGCAGCCAGAGTAGAAGATCGAGTGACAACAAGTTTTAATATTTTCAAAGCGTCCTTCCATTGTGGACCTTCAATATATCTAGATATGACTCTTATAAGATCAGAGTTAATTGCTTGACAGGAGCATGTCACATCTAAATAATGCAAAACACAATACAGAAT
Npecki_Monteagle_N062 --------------------------------------------------------------------------------------------------------------------------------------------------AAGTGAGAGGCAACCCCACGGAAGCCATCCATATGAGAAATCATCTGACAGCATTCTCGCGTAAGTCTTGTCACTCTTCTAAACATTTCTTTGAATAAGCGTGACATAATTTGATATGAATTGGATGCAACGTTTCCAGTTGTATCAGACATTAGTTCATGCACATGACCTCTCCACATATCTTCAATATCTTCTGATCCAGGCGGTAAATGAATAGTTGCCAAAGGTGAAAAACTAGGCGAAGTAATACTCAGAGTTAGATCCCCATCACTAGCCAGACTATGTGTTGAACCAGAGGCTGGGCTGATTGGCCTTCGTCTATGTTCAGATAAAGGGAGGGAACTTGGTGGGAAAACGTACCCACTACTGCTACTCGGCAAATCCGGATGAACATCATCAAGGGGCGACACACTGCCCATTTCATCATCAGATGATTCTTCCTTTCGAGGACTCAGAGTGGAATTACTCATATTGAGACTCAGTTTAGGCTTTGAAATATCATCTGCACTTCCATCATAATTTGTAAGTGATCGACGACGCACACCCCAGTTAAAATTATCCATGCTTTCTCCTTCTTGACTTTCTAGTTCATATTCCAAGAAATCAAAGTCCTTGAAAACACCAAATTGTCCATGATCAGGGTGGCCATCTTCTAATTTACTATCAGCAGATTCATTATTTGTAGCCGATATTTCTTCAGTACTACTGCACATGGAAGACTGGTGTTCAATTATATCACTGCTTTGGCTAAATATAACTGATGGACTCTTTGGTAAGCCTACCCTTTGACCACAGCTGGTAAGTAAACCAATCAAGTGTTCCCTGGTTCTAGCTTGGGATAACCATGGACGTTTCCAACCCACAGAACCATTTTCTGTAAAAGAGTGGTTATGAGAAAGACTTCGTCTAGGGGAAGCTGTGGAGCCTTCCTTGTCACCCTCTTTAGGACTATCTTTCAAAAGATATCGTTGCCCAACAACTGGAGTGAGTGAGAGATCTATTGTAAAATCCATCGTTCTTCCTGGTAATTCCCTTTTTGTTCCGAATTCTGAATCAGCAAATGAGGTATTAGATGCTATACTAACACAATCTGCAGCAGATGAACCAATGCTAAATGGAGCTGGTGGAGCAGCCAGAGTAGAAGATCGAGTGACAACAAGTTTTAATATTTTCAAAGCGTCCTTCCATTGTGGACCTTCAATATATCTAGATATGACTCTTATAAGATCAGAGTTAATTGCTTGACAGGAGCATGTCACAT----------------------------
Nperlakyi_SChimneys_N1079 --------------------------------------------------------------------------------------------------------------------------------------------GTCAGAAAGTGAGAGGCAACCCCACGGAAGCCATCCATATGAGAAATCATTTGACAGCATTCTCGCGTAAGTCTTGTCACTCTTCTAAACATTTCTTTGAATAAGCGGGACATAATTTGATATGAATTGGATGCAACATTTCCAGTTGTATCAGACATTAGTTCATGCACATGAGCTCTCCACATATCTTCAATATCTTCTGATCCAGGTGGTAAATGAATAGTTGCCAAAGGTGAAAAACTAGGCGAAGTAATACTCAGAGTTAGATCCCCATCACTAGCCAGACTGTGTGTTGAACCAGAAGCTGGGCTGATTGGCCTTCGTCTATGTTCGGATAAAGGAAGGGAACTTGGTGGGAAAACGTACCCACTACTGCTACTCGGCAAATCTGGATGAACATCATCAAGGGGCGACACACTGCCCATTTCATCATCCGATGATTCTTCCTTTCGAGGACTCAGAGTGGAATTACTCATATTGAGACTCAGTTTAGGCTTTGAAATATCATCTGCACTTCCATCATAATTTGTAAGCGATCGACGACGTACACCCCAGTTAAAATTATCCATGCTTTCTCCTTCTTGACTTTCTAATTCATATTCCAAGAAATCAAAGTCCTTGAAAACACCAAATTGTCCATGATCAGGGTGGCCATCTTCTAATTTACTATCAGCAGATTCATTATTTGTAGCCGATATTTCTTCAGTGCTACTGCACATTGAAGACTGGTGTTCAATTATATCACTGCTTTGGCTAAATATAACCGATGGACTCTTTGGTAAGCCTACTCTTTGACCACAGCTGGTAAGTAAACCAATCAAGTGTTCCCTGGTTCTAGCTTGGGATAACCATGGACGTTTCCAACCCACAGAACCATTTTCTGTAAAAGAGTGGTTATGAGAAAGACTTCGTCTAGGGGAAGCTGTGGAGCCTTCCTTGTCACCCTCTTTAGGACTATCCTTCAAAAGATATCTTTGCCCAACAACTGGAGTGAGTGAGAGATCTATAGTAAAATCCATCGTTCTTCCTGGCAATTCCCTTTTTGTTCCAAATTCTGAATCAGCAAATGAGGTATTAGATGCTATGCTGACACAATCCGCAGCAGATGAACCAATGCTAAATGGAGCTGGCGGTGCAGCCAGAGTAGAAGATCGAGTAACAACAAGTTTTAATATTTTCAAAGCATCCTTCCACTGTGGACCTTCAATATATCTAGATATGACTCT---------------------------------------------------------------------
Nreclusus_Newfound_N259 ------------------------------------------------------------------------------------------------------ATGGACATTCCACTTGATTAATGAGAACATCAAGCATGGTCAGAAAGTGAGAGGCAACCCCACGGAAGCCATCCATATGAGAAATCATTTGACAACATTCTCGCGTAAGTCTTGTCACTCTTCTAAACATTTCTTTGAATAAGCGGGACATAATTTGATATGAATTGGATGCAACATTTCCAGTTGTATCAGACATTAGTTCATGCACATGAGCTCTCCACATATCTTCAATATCTTCTGATCCAGGTGGTAAATGAATAGTTGCCAAAGGTGAAAAACTAGGCGAAGTAATACTCAGAGTTAGATCCCCATCACTAGCCAGACTGTGTGTTGAACCAGAAGCTGGGCTGATTGGCCTTCGTCTATGTTCGGATAAAGGAAGGGAACTTGGTGGGAAAACGTACCCACTACTGCTACTCGGCAAATCTGGATGAACATCATCAAGGGGCGACACACTGCCCATTTCATCATCCGATGATTCTTCCTTTCGAGGACTCAGAGTGGAATTACTCATATTGAGACTCAGTTTAGGCTTTGAAATATCATCTGCACTTCCATCATAATTTGTAAGCGATCGACGACGTACACCCCAGTTAAAATTATCCATGCTTTCTCCTTCTTGACTTTCTAATTCATATTCCAAGAAATCAAAGTCCTTGAAAACACCAAATTGTCCATGATCAGGGTGGCCATCTTCTAATTTACTATCAGCAGATTCATTATTTGTAGCCGATATTTCTTCAGTGCTACTGCACATTGAAGACTGGTGTTCAATTATATCACTGCTTTGGCTAAATATAACCGATGGACTCTTTGGTAAGCCTACCCTTTGACCACAGCTGGTAAGTAAACCAATCAAGTGTTCCCTGGTTCTAGCTTGGGATAACCATGGACGTTTCCAACCCACAGAACCATTTTCTGTAAAAGAGTGGTTATGAGAAAGACTTCGTCTAGGGGAAGCTGTGGAGCCTTCCTTGTCACCCTCTTTAGGACTATCCTTCAAAAGATATCTTTGCCCAACAACTGGAGTGAGTGAGAGATCTATTGTAAAATCCATCGTTCTTCCTGGCAATTCCCTTTTTGTTCCAAATTCTGAATCAGCAAATGAAGTATTAGATGCTATGCTGACACAATCTGCAGCAGATGAACCAATGCTAAATGGAGCTGGTGGTGCAGCCAGAGTAGAAGATCGAGTAACAACAAGTTTTAATATTTTCAAAGCATCCTTCCACTGTGGACCTTCAATATATCTAGATATGACTCTTATAAGATCAGAGTTAATTGCTTGACAGGAGCATGTCACATCTAAATAATGCAAAACACAATACAGAAT
Nreclusus_Noland_N1051 GCTCTTGCTTTTCTAAAAAGGTTTCCCAGTGTTCTTGAATTTCCAAAACACAGAACTTATGACGTTCTAGATGCAGCATAACTTCAGGATCAATGTGGATAAATGGACATTCCACTTGATTAATGAGAACATCAAGCATGGTCAGAAAGTGAGAGGCAACCCCACGGAAGCCATCCATATGAGAAATCATTTGACAGCATTCTCGCGTAAGTCTTGTCACTCTTCTAAACATTTCTTTGAATAAGCGGGACATAATTTGATATGAATTGGATGCAACATTTCCAGTTGTATCAGACATTAGTTCATGCACATGAGCTCTCCACATATCTTCAATATCTTCTGATCCAGGTGGTAAATGAATAGTTGCCAAAGGTGAAAAACTTGGTGAAGTAATACTCAGAGTTAGATCCCCATCACTAGCCAGACTGTGTGTTGAACCAGAAGCTGGGCTGATTGGCCTTCGTCTATGTTCGGATAAAGGAAGGGAACTTGGTGGGAACACGTACCCACTACTGCTACTTGGCAAATCTGGATGAACATCATCAAGGGGCGACACACTGCCCATTTCATCATCCGACGATTCTTCCTTTCGAGGACTCAGAGTGGAATTACTCATATTGAGACTCAGTTTAGGCTTTGAAATATCATCTGCACTTCCATCATAATTTGTAAGCGATCGACGACGTACACCCCAGTTAAAATTATCCATGCTTTCTCCTTCTTGACTTTCTAATTCATATTCCAAGAAATCAAAGTCCTTGAAAACACCAAATTGTCCATGATCAGGGTGGCCATCTTCTAATTTACTATCAGCAGATTCATTATTTGTAGCCGATATTTCTTCAGTGCTACTGCACATTGAAGACTGGTGTTCAATTATATCACTGCTTTGGCTAAATATAACAGATGGACTCTTTGGTAAGCCTACCCTTTGACCACAGCTGGTAAGTAAACCAATCAAGTGTTCCCTGGTTCTAGCTTGGGATAACCATGGACGTTTCCAACCCACAGAACCATTTTCTGTAAAAGAGTGGTTATGAGAAAGACTTCGTCTAGGGGAAGCTGTGGAGCCTTCCTTGTCACCCTCTTTAGGACTATCCTTCAAAAGATATCTTTGCCCAACAACTGGAGTGAGTGAGAGATCTATTGTAAAATCCATCGTTCTTCCTGGCAATTCCCTTTTTGTTCCAAATTCTGAATCAGCAAATGAGGTATTAGATGCTATGCTGACACAATCTGCAGCAGATGAACCAATGCTAAATGGAGCTGGTGGTGCAGCCAGAGTAGAAGATCGAGTAACAACAAGTTTTAATATTTTCAAAGCATCCTTCCACTGTGGACCTTCAATATATCTAGATATGACTCTTATAAGATCAGAGTTAATTGCTTGACAGGAGCATGTCACATCTAAATAATGCAAAACACAATACAGAAT
Nreclusus_Smokemont_N1020 -----------------------------------TGAATTTCCAAAACGCAGAACTTATGACGTTCTAGATGCAGCATAACTTCAGGATCAATGTGGATAAATGGACATTCCACTTGATTAATGAGAACATCAAGCATGGTCAGAAAGTGAGAGGCAACCCCACGGAAGCCATCCATATGAGAAATCATTTGACAGCATTCTCGCGTAAGTCTTGTCACTCTTCTAAACATTTCTTTGAATAAGCGGGACATAATTTGATATGAATTGGATGCAACATTTCCAGTTGTATCAGACATTAGTTCATGCACATGAGCTCTCCACATATCTTCAATATCTTCTGATCCAGGTGGTAAATGAATAGTTGCCAAAGGTGAAAAACTAGGCGAAGTAATACTCAGAGTTAGATCCCCATCACTAGCCAGACTGTGTGTTGAACCAGAAGCTGGGCTGATTGGCCTTCGTCTATGTTCGGATAAAGGAAGGGAACTTGGTGGGAAAACGTACCCACTACTGCTACTCGGCAAATCTGGATGAACATCATCAAGGGGCGACACACTGCCCATTTCATCATCCGATGATTCTTCCTTTCGAGGACTCAGAGTGGAATTACTCATATTGAGACTCAGTTTAGGCTTTGAAATATCATCTGCACTTCCATCATAATTTGTAAGCGATCGACGACGTACACCCCAGTTAAAATTATCCATGCTTTCTCCTTCTTGACTTTCTAATTCATATTCCAAGAAATCAAAGTCCTTGAAAACACCAAATTGTCCATGATCAGGGTGGCCATCTTCTAATTTACTATCAGCAGATTCATTATTTGTAGCCGATATTTCTTCAGTGCTACTGCACATTGAAGACTGGTGTTCAATTATATCACTGCTTTGGCTAAATATAACCGATGGACTCTTTGGTAAGCCTACCCTTTGACCACAGCTGGTAAGTAAACCAATCAAGTGTTCCCTGGTTCTAGCTTGGGATAACCATGGACGTTTCCAACCCACAGAACCATTTTCTGTAAAAGAGTGGTTATGAGAAAGACTTCGTCTAGGGGAAGCTGTGGAGCCTTCCTTGTCACCCTCTTTAGGACTATCCTTCAAAAGATATCTTTGCCCAACAACTGGAGTGAGTGAGAGATCTATTGTAAAATCCATCGTTCTTCCTGGCAATTCCCTTTTTGTTCCAAATTCTGAATCAGCAAATGAAGTATTAGATGCTATGCTGACACAATCCGCAGCAGATGAACCAATGCTAAATGGAGCTGGCGGTGCAGCCAGAGTAGAAGATCGAGTAACAACAAGTTTTAATATTTTCAAAGCATCCTTCCA------------------------------------------------------------------------------------------------------
Nroanensis_IngramBranch_N926 ----------------AAAGGTTTCCCAGTGCTCTTGAATTTCCAAAACACAGAACTTATGACGTTCTAGATGAAGCATAACTTCAGGATCAATGTGGATAAATGGACATTCCACTTGATTAATGAGAACATCAAGCATGGTCAGAAAGTGAGAGGCAACCCCACGGAAGCCATCCATATGAGAAATCATTTGACAGCATTCTCGCGTAAGTCTTGTCACTCTTCTAAACATTTCTTTGAATAAGCGGGACATAATTTGATATGAATTGGATGCAACATTTCCAGTTGCATCAGACATTAGTTCATGCACATGAGCTCTCCACATATCTTCAATATCTTCTGATCCAGGTGGTAAATGAATAGTTGCCAAAGGTGAAAAACTAGGCGAAGTAATGCTCAGGGTTAGATCCCCATCACTAGCCAGACTGTGTGTTGAACCAGAAGCTGGGCTGATTGGCCTTCGTCTATGTTCGGATAAAGGAAGGGAACTTGGTGGGAAAACATACCCACTACTGCTACTCGGCAAATCCGGATGAACATCATCAAGGGGTGACACACTGCCCATTTCATCATCCGATGATTCTTCCTTTCGAGGACTCAGAGTGGAATTACTCATATTGAGACTCAGTTTAGGCTTTGAAATATCATCTGCACTTCCATCATAATTTGTAAGTGATCGACGACGTACACCCCAGTTAAAATTATCCATGCTTTCTCCTTCTTGACTTTCTAATTCATATTCCAAGAAATCAAAGTCCTTGAAAACACCAAATTGTCCATGATCAGGGTGGCCATCTTCTAATTTACTGTCTGCAGATTCATTATTTGTAGCCGATATTTCTTCAGTACTACTGCACATTGAAGACTGGTGTTCAATTATATCACTGCTTTGGCTAAATATAACCGATGGACTCTTTGGTAAGCCTACCCTTTGACCACAGCTGGTAAGTAAACCAATCAAGTGTTCCCTGGTTCTAGCTTGGGATAACCATGGACGTTTCCAACCCACAGAACCATTTTCTGTAAAAGAGTGGTTATGAGAAAGACTTCGTCTAGGGGAAGCTGTGGAGCCTTCCTTGTCACCCTCTTTAGGACTATCCTTCAAGAGATATCTTTGCCCAACAACTGGAGTGAGTGAGAGATCTATTGTAAAATCCATCGTTCTTCCTGGCAATTCCCTTTTTGTTCCAAATTCTGAATCAGCAAATGAGGTATTAGATGCTATACTGACACAATCTGCAGCAGATGAACCGATGCTAAATGGAGCTGGCGGTGCAGCCAGAGTAGAAGATCGAGTAACAACAAGTTTTAATATTTTCAAAGCATCCTTCCACTGTGGACCTTCAATATATCTAGATATGACTCTTATAAGATCTGAGTTAATTGCTTGACAGGAGCATGTCACATCTAAATAATGCAAAACACAATACAGAAT
Nroanensis_N_CarversGap_N928 GTTCTTGCTTTTCTAAAAAGGTTTCCCAGTGCTCTTGAATTTCCAAAACACAGAACTTATGACGTTCTAGATGAAGCATAACTTCAGGATCAATGTGGATAAATGGACATTCCACTTGATTAATGAGAACATCAAGCATGGTCAGAAAGTGAGAGGCAACCCCACGGAAGCCATCCATATGAGAAATCATTTGACAGCATTCTCGCGTAAGTCTTGTCACTCTTCTAAACATTTCTTTGAATAAGCGGGACATAATTTGATATGAATTGGACGCAACATTTCCAGTTGTATCAGACATTAGTTCATGCACATGAGCTCTCCACATATCTTCAATATCTTCTGATCCAGGTGGTAAATGAATAGTTGCCAAAGGTGAAAAACTAGGCGAAGTAATGCTCAGGGTTAGATCCCCATCACTAGCCAGACTGTGTGTTGAACCAGAAGCTGGGCTGATTGGCCTTCGTCTATGTTCGGATAAAGGAAGGGAACTTGGTGGGAAAACGTACCCACTACTGCTACTCGGCAAATCCGGATGAACATCATCAAGGGGTGACACGCTGCCCATTTCATCATCCGATGATTCTTCCTTTCGAGGACTCAGAGTGGAATTACTCATATTGAGACTCAGTTTAGGCTTTGAAATATCATCTGCACTTCCATCATAATTTGTAAGTGATCGACGACGTACACCCCAGTTAAAATTATCCATGCTTTCTCCTTCTTGACTTTCTAATTCATATTCCAAGAAATCAAAGTCCTTGAAAACACCAAATTGTCCATGATCAGGGTGGCCATCTTCTAATTTACTGTCAGCAGATTCATTATTTGTAGCCGATATTTCTTCAGTACTACTGCACATTGAAGACTGGTGTTCAATTATATCACTGCTTTGGCTAAATATAACCGATGGACTCTTTGGTAAGCCTACCCTTTGACCACAGCTGGTAAGTAAACCAATCAAGTGTTCCCTGGTTCTAGCTTGGGATAACCATGGACGTTTCCAACCCACAGAACCATTTTCTGTAAAAGAGTGGTTATGAGAAAGACTTCGTCTAGGGGAAGCTGTGGAGCCTTCCTTGTCACCCTCTTTAGGACTATCCTTCAAGAGATATCTTTGCCCAACAACTGGAGTGAGTGAGAGATCTATTGTAAAATCCATCGTTCTTCCTGGCAATTCCCTTTTTGTTCCAAATTCTGAATCAGCAAATGAGGTATTAGATGCTATACTGACACAATCTGCAGCAGATGAACCGATGCTAAATGGAGCTGGCGGTGCAGCCAGAGTAGAAGATCGAGTAACAACAAGTTTTAATATTTTCAAAGCATCCTTCCACTGTGGACCTTCAATATATCTAGATATGACTCTTATAAGATCTGAGTTAATTGCTTGACAGGAGCATGTCACATCCAAATAATGCAAAACACAATACAGAAT
Nsheari_BaldRiver_N1168 GTTCTTGCTTTTCTAAAAAGGTTTCCCAGTGCTCTTGAATTTCCAGAACACAGAACTTGTGACGTTCTAGATGCAGCATAACTTCAGGATCAATGTGGATAAATGGACATTCCACTTGATTAATGAGAACATCAAGCATGGTCAGAAAGTGAGAGGCAACCCCACGGAAGCCATCCATATGAGAAATCATTTGACAGCATTCTCGCGTAAGTCTTGTCACTCTTCTAAACATTTCTTTGAATAAGCGGGACATAATTTGATATGAATTGGATGCAACATTTCCAGTTGCATCAGACATTAGTTCATGCACATGAGCTCTCCACATATCTTCAATATCTTCTGATCCAGGTGGTAAATGAATAGTTGCCAAAGGTGAAAAACTAGGCGAAGTAATACTCAGAGTTAGATCCCCATCACTAGCCAGACTGTGTGTTGAACCAGAAGCTGGGCTGATTGGCCTTCGTCTATGTTCGGATAAAGGAAGGGAACTTGGTGGGAAAACGTACCCACTACTGCTACTCGGCAAATCTGGATGAACATCATCAAGGGGCGACACACTGCCCATTTCATCATCCGATGATTCTTCCTTTCGAGGACTCAGAGTGGAATTACTCATATTGAGACTCAGTTTAGGCTTTGAAATATCATCCGCACTTCCATCATAATTTGTAAGTGATCGACGACGTACACCCCAGTTAAAATTATCCATGCTTTCTCCTTCTTGACTTTCTAATTCATATTCCAAGAAATCAAAGTCCTTGAAAACACCAAATTGTCCATGATCAGGGTGGCCATCTTCTAATTTACTATCAGCAGATTCATTATTTGTAGCCGATATTTCTTCAGTGCTACTGCACATTGAAGACTGATGTTCAATTATATCACTGCTTTGGCTAAATATAACTGATGGACTCTTTGGTAAGCCTACCCTTTGACCACAGCTGGTAAGTAAACCAATCAGGTGTTCCCTGGTTCTAGCTTGGGATAACCATGGACGTTTCCAACCCACAGAACCATTTTCTGTAAAAGAGTGGTTATGAGAAAGACTTCGTCTAGGGGAAGCTGTGGAGCCTTCCTTGTCACCCTCTTTAGGACTATCCTTCAAAAGATATCTTTGCCCAACAACTGGAGTGAGTGAGAGATCTATTGTAAAATCCATCGTTCTTCCTGGCAATTCCCTTTTTGTTCCAAATTCTGAATCAGCAAATGAGGTATTAGATGCTATGCTGACACAATCTGCAGCAGATGAACCAATGCTAAATGGCGCGGGTGGTGCAGCCAGAGTAGAAGATCGAGTAACAACAAGTTTTAATATTTTCAAAGCATCCTTCCACTGTGGACCTTCAATATATC----------------------------------------------------------------------------------
Nsheari_Cohutta_N826 GTTCTTGCTTTTCTAAAAAGGTTTCCCAGTGCTCTTGAATTTCTAGAACACAGAACTTATGACGTTCTAGATGCAGCATAACTTCAGGATCAATGTGGATAAATGGACATTCCACTTGATTAATGAGAACATCAAGCATGGTCAGAAAGTGAGAGGCAACCCCACGGAAGCCATCCATATGAGAAATCATTTGACAGCATTCTCGCGTAAGTCTTGTCACTCTTCTAAACATTTCTTTGAATAAGCGGGACATAATTTGATATGAATTGGATGCAACATTTCCAGTTGCATCAGACATTAGTTCATGCACATGAGCTCTCCACATATCTTCAATATCTTCTGATCCAGGTGGTAAATGAATAGTTGCCAAAGGTGAAAAACTAGGCGAAGTAATACTCAGAGTTAGATCCCCATCACTAGCCAGACTGTGTGTTGAACCAGAAGCTGGGCTGATTGGCCTTCGTCTATGTTCAGATAAAGGAAGGGAACTTGGTGGGAAAACGTACCCACTACTGCTACTCGGCAAATCTGGATGAACATCATCAAGGGGCGACACACTGCCCATTTCATCATCCGACGATTCTTCCTTTCGAGGACTCAGAGTGGAATTACTCATATTGAGACTCAGTTTAGGCTTTGAAATATCATCCGCACTTCCATCATAATTTGTAAGTGATCGACGACGTACACCCCAGTTAAAATTATCCATGCTTTCTCCTTCTTGACTTTCTAATTCATATTCCAAGAAATCAAAGTCCTTGAAAACACCAAATTGTCCATGATCAGGGTGGCCATCTTCTAATTTACTATCAGCAGATTCATTATTTGTAGCCGATATTTCTTCAGTGCTACTGCACATTGAAGACTGATGTTCAATTATATCACTGCTTTGGCTAAATATAACTGATGGACTCTTTGGTAAGCCTACCCTTTGACCACAGCTGGTAAGTAAACCAATCAGGTGTTCCCTGGTTCTAGCTTGGGATAACCATGGACGTTTCCAACCCACAGAACCATTTTCTGTAAAAGAGTGGTTATGAGAAAGACTTCGTCTAGGGGAAGCTGTGGAGCCTTCCTTGTCACCCTCTTTAGGACTATCCTTCAAAAGATATCTTTGCCCAACAACTGGAGTGAGTGAGAGATCTATTGTAAAATCCATCGTTCTTCCTGGCAATTCCCTTTTTGTTCCAAATTCTGAATCAGCAAATGAGGTATTAGATGCTATGCTGACACAATCTGCAGCAGATGAACCAATGCTAAATGGAGCGGGTGGTGCAGCCAGAGTAGAAGATCGAGTAACAACAAGTTTTAATATTTTCAAAGCATCCTTCCACTGTGGACCTTCAATATATCTAGATATGACTCTTATAAGATCAGAGTTAATTGCTTGACAGGAGCATGTCACATCTAAATAATGCAAAACACAATACAGAAT
Nsheari_JoyceKilmer_N092 GTTCTTGCTTTTCTAAAAAGGTTTCCCAGTGCTCTTGAATTTCCAGAACACAGAACTTATGACGTTCTAGATGCAGCATAACTTCAGGATCAATGTGGATAAATGGACATTCCACTTGATTAATGAGAACATCAAGCATGGTCAGAAAATGAGAGGCAACCCCACGGAAGCCATCCATATGAGAAATCATTTGACAGCATTCTCGCGTAAGTCTTGTCACTCTTCTAAACATTTCTTTGAATAAGCGGGACATAATTTGATATGAATTGGATGCAACATTTCCAGTTGCATCAGACATTAGTTCATGCACATGAGCTCTCCACATATCTTCAATATCTTCTGATCCAGGTGGTAAATGAATAGTTGCCAAAGGTGAAAAACTAGGCGAAGTAATACTCAGAGTTAGATCCCCATCACTAGCCAGACTGTGTGTTGAACCAGAAGCTGGGCTGATTGGCCTTCGTCTATGTTCGGATAAAGGAAGGGAACTTGGTGGGAAAACATACCCACTACTGCTACTCGGCAAATCTGGATGAACATCATCAAGGGGCGACACACTGCCCATTTCATCATCCGACGATTCTTCCTTTCGAGGACTCAGAGTGGAATTACTCATATTGAGACTCAGTTTAGGCTTTGAAATATCATCCGCACTTCCATCATAATTTGTAAGTGATCGACGACGTACACCCCAGTTAAAATTATCCATGCTTTCTCCTTCTTGACTTTCTAATTCATATTCCAAGAAATCAAAGTCCTTGAAAACACCAAATTGTCCATGATCAGGGTGGCCATCTTCTAATTTACTATCAGCAGATTCATTATTTGTAGCCGATATTTCTTCGGTGCTACTGCACATTGAAGACTGATGTTCAATTATATCACTGCTTTGGCTAAATATAACTGATGGACTCTTTGGTAAGCCTACCCTTTGACCACAGCTGGTAAGTAAACCAATCAGGTGTTCCCTGGTTCTAGCTTGGGATAACCATGGACGTTTCCAACCCACAGAACCATTTTCTGTAAAAGAGTGGTTATGAGAAAGACTTCGTCTAGGGGAAGCTGTGGAGCCTTCCTTGTCACCCTCTTTAGGACTATCCTTCAAAAGATATCTTTGCCCAACAACTGGAGTGAGTGAGAGATCTATTGTAAAATCCATCGTTCTTCCTGGCAATTCCCTTTTTGTTCCAAATTCTGAATCAGCAAATGAGGTATTAGATGCTATGCTGACACAATCTGCAGCAGATGAACCAATGCTAAATGGAGCGGGTGGTGCAGCCAGAGTAGAAGATCGAGTAACAACAAGTTTTAATATTTTCAAAGCATCCTTCCACTGTGGACCTTCA-----------------------------------------------------------------------------------------
Nsilvanus_Elijay_N395 ----------------------------------------------------------ATGACGTTCTAGATGCAGCATAACTTCAGGATCAATGTGGATAAATGGACATTCCACTTGATTAATGAGAACATCAAGCATGGTCAGAAAGTGAGAGGCAACCCCACGGAAGCCATCCATATGAGAAATCATTTGACAGCATTCTCGCGTAAGTCTTGTCACTCTTCTAAACATTTCTTTGAATAAGCGGGACATAATTTGATATGAATTGGATGCAACATTTCCAGTTGTATCAGACATTAGTTCATGCACATGAGCTCTCCACATATCTTCAATATCTTCTGATCCAGGTGGTAAATGAATAGTTGCCAAAGGTGAAAAACTAGGCGAAGTAATACTCAGAGTTAGATCCCCATCACTAGCCAGACTGTGTGTTGAACCAGAAGCTGGGCTGATTGGCCTTCGTCTATGTTCGGATAAAGGAAGGGAACTTGGTGGGAAAACGTACCCACTGCTGCTACTCGGCAAATCCGGATGAACATCATCAAGGGGAGACACACTGCCCATTTCATCATCCGATGATTCTTCCTTTCGAGGACTCAGAGTGGAATTACTCATATTGAGACTCAGTTTAGGCTTTGAAATATCATCTGCACTTCCATCATAATTTGTAAGTGATCGACGACGTACACCCCAGTTAAAATTATCCATGCTTTCTCCTTCTTGACTTTCTAATTCATATTCCAAGAAATCAAAGTCCTTGAAAACACCAAATTGTCCATGATCAGGGTGGCCATCTTCTAATTTACTATCAGCAGATTCATTATTTGTAGCCGATATTTCTTCAGTACTACTGCACATTGAAGACTGGTGTTCAATTATATCACTGCTTTGGCTAAATATAACCGATGGACTCTTTGGTAAGCCTACCCTTTGACCACAGCTGGTAAGTAAACCAATCAAGTGTTCCCTGGTTCTAGCTTGGGATAACCATGGACGTTTCCAACCCACAGAACCATTTTCTGTAAAAGAGTGGTTATGAGAAAGACTTCGTCTAGGGGAAGCTGTGGAGCCTTCCTTGTCACCCTCTTTAGGACTATCCTTCAAGAGATATCTTTGCCCAACAACTGGAGTGAGTGAGAGATCTATTGTAAAATCCATCGTTCTTCCTGGCAATTCCCTTTTTGTTCCAAATTCTGAATCAGCAAATGAGGTATTAGATGCTATGCTGACACAATCTGCAGCAGATGAACCAATGCTAAATGGAGCTGGTGGTGCAGCCAGAGTAGAAGATCGAGTAACAACAAGTTTTAATATTTTCAAAGCATCCTTCCACTGTGGACCTTCAATATATCTAGATATGACTCTTATAAGATCAGAGTTAATTGCTTGACAGGAGCAC-----------------------------------
Nsilvanus_GermanyCove_N1017 GTTCTTGCTTTTCTAAAAAGGTTTCCCAGTGCTCTTGAATTTCCAAAACACAGAACTTATGACGTTCTAGATGCAGCATAACTTCAGGATCAATGTGGATAAATGGACATTCCACTTGATTAATGAGAACATCAAGCATGGTCAGAAAGTGAGAGGCAACCCCACGGAAGCCATCCATATGAGAAATCATTTGACAGCATTCTCGCGTAAGTCTTGTCACTCTTCTAAACATTTCTTTGAATAAGCGGGACATAATTTGATATGAATTGGATGCAACATTTCCAGTTGTATCAGACATTAGTTCATGCACATGAGCTCTCCACATATCTTCAATATCTTCTGATCCAGGTGGTAAATGAATAGTTGCCAAAGGTGAAAAACTAGGCGAAGTAATACTCAGAGTTAGATCCCCATCACTAGCCAGACTGTGTGTTGAACCAGAAGCTGGGCTGATTGGCCTTCGTCTATGTTCGGATAAAGGAAGGGAACTTGGTGGGAAAACGTACCCACTGCTGCTACTCGGCAAATCCGGATGAACATCATCAAGGGGAGACACACTGCCCATTTCATCATCCGATGATTCTTCCTTTCGAGGACTCAGAGTGGAATTACTCATATTGAGACTCAGTTTAGGCTTTGAAATATCATCTGCACTTCCATCATAATTTGTAAGTGATCGACGACGTACACCCCAGTTAAAATTATCCATGCTTTCTCCTTCTTGACTTTCTAATTCATATTCCAAGAAATCAAAGTCCTTGAAAACACCAAATTGTCCATGATCAGGGTGGCCATCTTCTAATTTACTATCAGCAGATTCATTATTTGTAGCCGATATTTCTTCAGTACTACTGCACATTGAAGACTGGTGTTCAATTATATCACTACTTTGGCTAAATATAACCGATGGACTCTTTGGTAAGCCTACCCTTTGACCACAGCTGGTAAGTAAACCAATCAAGTGTTCCCTGGTTCTAGCTTGGGATAACCATGGACGTTTCCAACCCACAGAACCATTTTCTGTAAAAGAGTGGTTATGAGAAAGACTTCGTCTAGGGGAAGCTGTGGAGCCTTCCTTGTCACCCTCTTTAGGACTATCCTTCAAGAGATATCTTTGCCCAACAACTGGAGTGAGTGAGAGATCTATTGTAAAATCCATCGTTCTTCCTGGCAATTCCCTTTTTGTTCCAAATTCTGAATCAGCAAATGAGGTATTAGATGCTATGCTGACACAATCTGCAGCAGATGAACCAATGCTAAATGGAGCTGGTGGTGCAGCCAGAGTAGAAGATCGAGTAACAACAAGTTTTAATATTTTCAAAGCATCCTTCCACTGTGGACCTTCAATATATCTAGATATGACTCTTATAAGATCAGAGTTAATTGCTTGACAGGAGCAGGTCACATCTAAATAATGCAAAACACAATACAGAAT
Nsilvanus_HeboMtn_N1029 ----------------------------------------------------------------------------------------------------------------------------------------------CAGAAAGTGAGAGGCAACCCCACGGAAGCCATCCATATGAGAAATCATTTGACAGCATTCTCGCGTAAGTCTTGTCACTCTTCTAAACATTTCTTTGAATAAGCGGGACATAATTTGATATGAATTGGATGCAACACTTCCAGTTGTATCAGACATTAGTTCATGCACATGAGCTCTCCACATATCTTCAATATCTTCTGATCCAGGTGGTAAATGAATAGTTGCCAAAGGTGAAAAACTAGGCGAAGTAATACTCAGAGTTAGATCCCCATCACTAGCCAGACTGTGTGTTGAACCAGAAGCTGGGCTGATTGGCCTTCGTCTATGTTCGGATAAAGGAAGGGAACTTGGTGGGAAAACGTACCCACTGCTGCTACTCGGCAAATCCGGATGAACATCATCAAGGGGAGACACACTGCCCATTTCATCATCCGATGATTCTTCCTTTCGAGGACTCAGAGTGGAATTACTCATATTGAGACTCAGTTTAGGCTTTGAAATATCATCTGCGCTTCCATCATAATTTGTAAGTGATCGACGACGTACACCCCAGTTAAAATTATCCATGCTTTCTCCTTCTTGACTTTCTAATTCATATTCCAAGAAATCAAAGTCCTTGAAAACACCAAATTGTCCATGATCAGGGTGGCCATCTTCTAATTTACTATCAGCAGATTCATTATTTGTAGCTGATATTTCTTCAGTACTACTGCACATTGAAGACTGGTGTTCAATTATATCACTGCTTTGGCTAAATATAACCGATGGACTCTTTGGTAAGCCTACCCTTTGACCACAGCTGGTAAGTAAACCAATTAAGTGTTCCCTGGTTCTAGCTTGGGATAACCATGGACGTTTCCAACCCACAGAACCATTTTCTGTAAAAGAGTGGTTATGAGAAAGACTTCGTCTAGGGGAAGCTGTGGAGCCTTCCTTGTCACCCTCTTTAGGACTATCCTTCAAGAGATATCTTTGCCCAACAACTGGAGTGAGTGAGAGATCTATTGTAAAATCCATCGTTCTTCCTGGCAATTCCCTTTTTGTTCCAAATTCTGAATCAGCAAATGAGGTATTAGATGCTATGCTGACACAATCTGCAGCAGATGAACCAATGCTAAATGGAGCTGGTGGTGCAGCCAG---------------------------------------------------------------------------------------------------------------------------------------------------------
Nstupkai_BlowholeWOS_N285 ---------------------------------------------------------------------------------------------------------------------------------CATCAAGCATGGTCAGAAAGTGAGAGGCAACCCCACGGAAGCCATCCATATGAGAAATCATTTGACAGCATTCTCGCGTAAGTCTTGTCACTCTTCTAAACATTTCTTTGAATAAGCGGGACATAATTTGATATGAATTGGATGCAACATTTCCAGTTGTATCAGACATTAGTTCATGCACATGAGCTCTCCACATATCTTCAATATCTTCTGATCCAGGTGGTAAATGAATAGTTGCCAAAGGTGAAAAACTAGGCGAAGTAATACTCAGAGTTAGATCCCCATCACTAGCCAGACTGTGTGTTGAACCAGAAGCTGGGCTAATTGGCCTTCGTCTATGTTCGGATAAAGGAAGGGAACTTGGTGGGAAAACGTATCCACTACTGCTACTCGGCAAATCGGGATGAACATCATCAAGGGGCGACACACTGCCCATTTCATCATCCGATGATTCTTCCTTTCGAGGACTCAGAGTGGAATTACTCATATTGAGACTCAGTTTAGGCTTTGAAATATCATCTGCACTTCCATCATAATTTGTAAGCGATCGACGACGTACACCCCAGTTAAAATTATCCATGCTTTCTCCTTCTTGACTTTCTAATTCATATTCCAAGAAATCAAAGTCCTTGAAAACACCAAATTGTCCATGATCAGGGTGGCCATCTTCTAATTTACTATCAGCAGATTCATTATTTGTAGCCGATATTTCTTCAGTGCTACTGCACATTGAAGACTGGTGTTCAATTATATCACTGCTTTGGCTAAATATAACCGATGGACTCTTTGGTAAGCCTACCCTTTGACCACAGCTGGTAAGTAAACCAATCAAGTGTTCCCTGGTTCTAGCTTGGGATAACCATGGACGTTTCCAACCCACAGAACCATTTTCTGTAAAAGAGTGGTTATGAGAAAGACTTCGTCTAGGGGAAGCTGTGGAGCCTTCCTTGTCACCCTGTTTAGGACTATCCTTCAAAAGATATCTTTGCCCAACAACTGGAGTGAGTGAGAGATCTATTGTAAAATCCATCGTTCTTCCTGGCAATTCCCTTTTTGTTCCAAATTCTGAATCAGCAAATGAAGTATTAGATGCTATGCTGACACAATCTGCAGCAGATGAACCAATGCTAAATGGAGCTGGTGGTGCAGCCAGAGTAGAAGATCGAGTAACAACAAGTTTTAATATTTTCAAAGCATCCTTCCACTGTGGACCTTCAATATATCTAGATATGACTCTTATAAGATCAGAGTTAATTGCTTGACAGGAGCATGTCACATCTAAATAATGCAAAACACAATACAGAAT
Nstupkai_Blowing_N356 -------------------GGTTTCCCAGTGCTCTTGAATTTCCAAAACACAGAACTTATGACGTTCTAGATGCAGCATAACTTCAGGATCAATGTGGATAAATGGACATTCCACTTGATTAATGAGAACATCAAGCATGGTCAGAAAGTGAGAGGCAACCCCACGGAAGCCATCCATATGAGAAATCATTTGACAGCATTCTCGCGTAAGTCTTGTCACTCTTCTAAACATTTCTTTGAATAAGCGGGACATAATTTGATATGAATTGGATGCAACATTTCCAGTTGTATCAGACATTAGTTCATGCACATGAGCTCTCCACATATCTTCAATATCTTCTGATCCAGGTGGTAAATGAATAGTTGCCAAAGGTGAAAAACTAGGCGAAGTAATACTCAGAGTTAGATCCCCATCACTAGCCAGACTGTGTGTTGAACCAGAAGCTGGGCTGATTGGCCTTCGTCTATGTTCGGATAAAGGAAGGGAACTTGGTGGGAAAACGTACCCACTACTGCTACTCGGCAAATCTGGATGAACATCATCAAGGGGCGACACACTGCCCATTTCATCATCTGATGATTCTTCCTTTCGAGGACTCAGAGTGGAATTACTCATATTGAGACTCAGTTTAGGCTTTGAAATATCATCTGCACTTCCATCATAATTTGTAAGCGATCGACGACGTACACCCCAGTTAAAATTATCCATGCTTTCTCCTTCTTGACTTTCTAATTCATATTCCAAGAAATCAAAGTCCTTGAAAACACCAAATTGTCCATGATCAGGGTGGCCATCTTCTAATTTACTATCAGCAGATTCATTATTTGTAGCCGATATTTCTTCAGTGCTACTGCACATTGAAGACTGGTGTTCAATTATATCACTGCTTTGGCTAAATATAACCGATGGACTCTTTGGTAAGCCTACCCTTTGACCACAGCTGGTAAGTAAACCAATCAAGTGTTCCCTGGTTCTAGCTTGGGATAACCATGGACGTTTCCAACCCACAGAACCATTTTCTGTAAAAGAGTGGTTATGAGAAAGACTTCGTCTAGGGGAAGCTGTGGAGCCTTCCTTGTCACCCTCTTTAGGACTATCCTTCAAAAGATATCTTTGCCCAACAACTGGAGTGAGTGAGAGATCTATTGTAAAATCCATCGTTCTTCCTGGCAATTCCCTTTTTGTTCCAAATTCTGAATCAGCAAATGAGGTATTAGATGCTATGCTGACACAATCTGCAGCAGATGAACCAATGCTAAATGGAGCTGGTGGTGCAGCCAGAGTAGAAGATCGAGTAACAACAAGTTTTAATATTTTCAAAGCATCCTTCCACTGTGGACCTTCAATATATCTAGATATGACTCTTATAAGATCAGAGTTAATTGCTTGACAGGAGCATGTCACATCTAAATAATGCAAAACACAATACAGAAT
Nstupkai_LittleRiver_N293 GCTCTTGCTTTTCTAAAAAGGTTTCCCAGTGCTCTTGAATTTCCAAAACGCAGAACTTATGACGTTCTAGATGCAGCATAACTTCAGGATCAATGTGGATAAATGGACATTCCACTTGATTAATAAGAACATCAAGCATGGTCAGAAAGTGAGAGGCAACCCCACGGAAGCCATCCATATGAGAAATCATTTGACAGCATTCTCGCGTAAGTCTTGTCACTCTTCTAAACATTTCTTTGAATAAGCGGGACATAATTTGATATGAATTGGATGCAACATTTCCAGTTGTATCAGACATTAGTTCATGCACATGAGCTCTCCACATATCTTCAATATCTTCTGATCCAGGTGGTAAATGAATAGTTGCCAAAGGTGAAAAACTAGGCGAAGTAATACTCAGAGTTAGATCCCCATCACTAGCCAGACTGTGTGTTGAACCAGAAGCTGGGCTGATTGGCCTTCGTCTATGTTCGGATAAAGGAAGGGAACTTGGTGGGAAAACGTACCCACTACTGCTACTCGGCAAATCTGGATGAACATCATCAAGGGGCGACACACTGCCCATTTCATCATCCGATGATTCTTCCTTTCGAGGACTCAGAGTGGAATTACTCATATTGAGACTCAGTTTAGGCTTTGAAATATCATCTGCACTTCCATCATAATTTGTAAGCGATCGACGACGTACACCCCAGTTAAAATTATCCATGCTTTCTCCTTCTTGACTTTCTAATTCATATTCCAAGAAATCAAAGTCCTTGAAAACACCAAATTGTCCATGATCAGGGTGGCCATCTTCTAATTTACTATCAGCAGATTCATTATTTGTAGCCGATATTTCTTCAGTACTACTGCACATTGAAGACTGGTGTTCAATTATATCACTGCTTTGGCTAAATATAACAGATGGACTCTTTGGTAAGCCTACCCTTTGACCACAGCTGGTAAGTAAACCAATCAAGTGTTCCCTGGTTCTAGCTTGGGATAACCATGGACGTTTCCAACCCACAGAACCATTTTCTGTAAAAGAGTGGTTATGAGAAAGACTTCGTCTAGGGGAAGCTGTGGAGCCTTCCTTGTCACCCTCTTTAGGACTATCCTTCAAAAGATATCTTTGCCCAACAACTGGAGTGAGTGAGAGATCTATTGTAAAATCCATCGTTCTTCCTGGCAATTCCCTTTTTGTTCCAAATTCTGAATCAGCAAATGAGGTATTAGATGCTATGCTGACACAATCCGCAGCAGATGAACCAATGCTAAATGGAGCTGGCGGTGCAGCCAGAGTAGAAGATCGAGTAACAACAAGTTTTAATATTTTCAAAGCATCCTTCCACTGTGGACCTTCAATATATCTAGATATGACTCTTATAAGATCAGAGTTAATTGCTTGACAGGAGCATGTCACATCTAAATAATGCAAAACACAATACAGAAT
Nstygius_ObeLee_N0656 GCTCCTGCTTTTCTAAAAAGGTTTCCCAGTGCTCTTGAATTTCCAAAACACAGAACTTATGACGTTCTAGATGCAGCATAACTTCAGGATCTATGTGGATAAATGGGCATTCCACTTGATTAATGAGAACATCAAGCATGGTCAGAAAGTGAGAGGCAACCCCACGGAAGCCATCCATATGAGAAATCATCTGACAGCATTCTCGCGTGAGTCTTGTCACTCTTCTAAACATTTCTTTGAATAAGCGGGACATAATTTGATATGAATTGGATGCAACGTTTCCAGTTGTATCAGACATTAGTTCATGCACATGACCTCTCCACATATCTTCAATATCTTCTGATCCAGGGGGTAAATGAATAGTTGCCAAAGGTGAAAAACTAGGTGAAGTAATACTCAGAGTTAGATCACCATCACTAGCCAGACTGTGTGTTGAACAAGAAGCTGGACTGATTGGCCTTCGTCTATGTTCGGATAAAGGAAGGGAACTTGGTGGGAAAACATACCCACTACTGCTACTCGGCAAATCCGGATGAACATCATCAAGGGGTGACACACTGCCCATTTCATCATCTGACGATTCTTCCTTTCGAGGACTCAGAGTGGAATTACTCATATTGAGACTCAGTTTAGGCTTTGAAATATCATCTGCACTTCCATCATAATTTGTAAGTGATCGACGACGTACACCCCAGTTGAAATTATCCATGCTTTCTCCTTCTTGACTTTCTAATTCATATTCCAAGAAATCGAAATCCTTGAAAACACCAAATTGTCCATGATCAGGGTGGCCATCTTCTAATTTACTATCAGCAGATTCATTATTTGTAGCCGATATTTCTTCAGTACTACTGCACATTGAAGACTGGTGTTCAATTATATCACTGCTTTGGCTAAATATAACCGATGGACTCTTTGGTAAGCCTACCCTTTGACCACAGCTGGTAAGTAAACCAATCAAGTGTTCCCTGGTTCTAGCTTGGGATAACCATGGACGTTTCCAACCCACAGAACCATTTTCTGTAAAAGAGTGGTTATGAGAAAGACTTCGTCTAGGGGAAGCTGTGGAGCCTTCCTTGTCACCCTCTTTAGGACTATCCTTCAAAAGATATCTTTGCCCAACAACTGGAGTGAGTGAGAGATCTATTGTAAAATCCATCGTTCTTCCTGGTAATTCCCTTTTTGTTCCAAATTCTGAATCGGCAAATGAGGTATTAGATGCTATACTAACACAATCTGCAGCTGATGAACCAATGCTAAATGGAGCTGGTGGTGCAGCCAGGGTAGAAGATCGAGTGACAACAAGTTTTAATATTTTCAAAGCATCCTTCCACTGTGGTCCTTCAATATATCTAGATATGACTCTTATCAGATCCGAGTTAATTGCTTGACAGGAGCATGTCACATCTAAATAATGCAAAACACAATACAGAAT
Nstygius_RavenB_N1022 GCTCCTGCTTTTCTAAAAAGGTTTCCCAGTGCTCTTGAATTTCCAAAACACAGAACTTATGACGTTCTAGATGCAGCATAACTTCAGGATCTATGTGGATAAATGGGCATTCCACTTGATTAATGAGAACATCAAGCATGGTCAAAAAGTGAGAGGCAACCCCACGGAAGCCATCCATATGAGAAATCATCTGACAGCATTCTCGCGTGAGTCTTGTCACTCTTCTAAACATTTCTTTGAATAAGCGGGACATAATTTGATATGAATTGGATGCAACGTTTCCAGTTGTATCAGACATTAGTTCATGCACATGACCTCTCCACATATCTTCAATATCTTCTGATCCAGGGGGTAAATGAATAGTTGCCAAAGGTGAAAAACTAGGTGAAGTAATACTCAGAGTTAGATCACCATCACTAGCCAGACTGTGTGTTGAACAAGAAGCTGGACTGATTGGCCTTCGTCTATGTTCGGATAAAGGAAGGGAACTTGGTGGGAAAACATACCCACTACTGCTACTCGGCAAATCCGGATGAACATCATCAAGGGGCGACACACTGCCCATTTCATCATCTGACGATTCTTCCTTTCGAGGACTCAGAGTGGAATTACTCATATTGAGACTCAGTTTAGGCTTTGAAATATCATCTGCACTTCCATCATAATTTGTAAGTGATCGACGACGTACACCCCAGTTGAAATTATCCATGCTTTCTCCTTCTTGACTTTCTAATTCATATTCCAAGAAATCGAAATCCTTGAAAACACCAAATTGTCCATGATCAGGGTGGCCATCTTCTAATTTACTATCAGCAGATTCATTATTTGTAGCCGATATTTCTTCAGTACTACTGCACATTGAAGACTGGTGTTCAATTATATCACTGCTTTGGCTAAATATAACCGATGGACTCTTTGGTAAGCCTACCCTTTGACCACAGCTGGTAAGTAAACCAATCAAGTGTTCCCTGGTTCTAGCTTGGGATAACCATGGACGTTTCCAACCCACAGAACCATTCTCTGTAAAAGAGTGGTTATGAGAAAGACTTCGTCTAGGGGAAGCTGTGGAGCCTTCCTTGTCACCCTCTTTAGGACTATCCTTCAAAAGATATCTTTGCCCAACAACTGGAGTGAGTGAGAGATCTATTGTAAAATCCATCGTTCTTCCTGGTAATTCCCTTTTTGTTCCAAATTCTGAATCGGCAAATGAGGTATTAGATGCTATACTAACACAATCTGCAGCTGATGAACCAATGCTAAATGGAGCTGGTGGTGCAGCCAGGGTAGAAGATCGAGTGACAACAAGTTTTAATATTTTCAAAGCATCCTTCCACTGTGGTCCTTCAATATATCTAGATATGACTCTTATCAGATCCGAGTTAATTGCTTGACAGGAGCATGTCACATCTAAATAATGCAAAACACAATACAGAAT
Ntempletoni_BaldMtns_N950 ----------------------------------TTGAATTTCCATTACACAGAACTTATGACGTTCTAGATGCAGCATAACTTCAGGATCAATGTGGATAAATGGACATTCCACTTGATTAATGAGAACATCAAGCATGGTCAGAAAGTGAGAGGCAACCCCACGGAAGCCATCCATATGAGAAATCATTTGACAGCATTCTCGCGTAAGTCTTGTCACTCTTCTAAACATTTCTTTGAATAAGCGGGACATAATTTGATATGAATTGGATGCAACATTTCCAGTTGCATCAGACATTAGTTCATGCACATGAGCTCTCCACATATCTTCAATATCTTCTGATCCAGGTGGTAAATGAATAGTTGCCAAAGGTGAAAAACTAGGCGAAGTAATACTCAGAGTTAGATCCCCATCACTAGCCAGACTGTGTGTTGAACCAGAAGCTGGGCTGATTGGCCTTCGTCTATGTTCGGATAAAGGAAGGGAACTTGGTGGGAAAACATACCCACTACTGCTACTCGGCAAATCCGGATGAACATCATCAAGGGGCGACACACTGCCCATTTCATCATCCGATGATTCTTCCTTTCGAGGACTCAGAGTGGAATTACTCATATTGAGACTCAGTTTAGGCTTTGAAATATCATCTGCACTTCCATCATAATTTGTAAGTGATCGACGACGTACACCCCAGTTAAAATTATCCATGCTTTCTCCTTCTTGACTTTCCAATTCATATTCCAAGAAATCAAAGTCCTTGAAAACACCAAATTGTCCATGATCAGGGTGGCCATCTTCTAATTTACTATCAGCAGATTCATTATTTGTAGCCGATATTTCTTCAGTACTACTGCACATTGAAGACTGGTGTTCAATTATATCACTGCTTTGGCTAAATATAACCGATGGACTCTTTGGTAAGCCTACCCTTTGACCACAGCTGGTAAGTAAACCAATCAAGTGTTCCCTGGTTCTAGCTTGGGATAACCATGGACGTTTCCAACCCACAGAACCATTTTCTGTAAAAGAGTGGTTATGAGAAAGACTTCGTCTAGGGGAAGCTGTGGAGCCTTCCTTCTCACCCTCTTTAGGACTATCCTTCAAAAGATATCTTTGCCCAACAACTGGAGTAAGTGAGAGATCTATTGTAAAATCCATCGTTCTTCCTGGCAATTCCCTTTTTGTTCCAAATTCTGAATCAGCAAATGAGGTATTAGATGCTATACTGACACAATCTGCAGCAGATGAACCAATGCTAAACGGAGCTGGTGGTGCAGCCAGGGTAGAAGATCGAGTAACAACAAGTTTTAATATTTTCAAAGCATCCTTCCACTGTGGACCTTCAATATATCTAGATATGACTCTTAT------------------------------------------------------------------
Ntempletoni_ClarksCreek_N945 GTTCTTGCTTTTCTAAGAAGGTTTCCCAGTGCTCTTGTATTTCCAAAACACAGAACTTATGACGTTCTAGATGCAGCATAACTTCAGGATCAATGTGGATAAATGGACATTCCACTTGATTAATGAGAACATCAAGCATGGTCAGAAAGTGAGAGGCAACCCCACGGAAGCCATCCACATGAGAAATCATCTGACAGCATTCTCGCGTAAGTCTTGTCACTCTTCTAAACATTTCTTTGAATAAGCGGGACATAATTTGATATGAATTGGATGCAACATTTCCAGTTGCATCAGACATTAGTTCATGCACATGAGCTCTCCACATATCTTCAATATCTTCTGATCCAGGTGGTAAATGAATAGTTGCCAAAGGTGAAAAACTAGGCGAGGTAATACTCAGAGTTAGATCCCCATCACTAGCCAGACTGTGTGTTGAACCAGAAGCTGGGCTGATTGGCCTTCGTCTATGTTCGGATAAAGGAAGGGAACTTGGTGGGAAAACATACCCACTACTGCTACTCGGCAAATCCGGATGAACATCATCAAGGGGCGACACACTGCCCATTTCATCATCCGATGATTCTTCCTTTCGAGGACTCAGAGTGGAATTACTCATATTGAGACTCAGTTTAGGCTTTGAAATATCATCTGCACTTCCATCATAATTTGTAAGTGATCGACGACGTACACCCCAGTTAAAATTATCCATGCTTTCTCCTTCTTGACTTTCTAATTCATATTCCAAGAAATCAAAGTCCTTGAAAACACCAAATTGTCCATGATCAGGGTGGCCATCTTCTAATTTACTATCAGCAGATTCATTATTTGTAGCCGATATTTCTTCAGTACTACTGCACATTGAAGACTGGTGTTCAATTATATCACTGCTTTGGCTAAATATAACCGATGGACTCTTTGGTAAGCCTACTCTTTGACCACAGCTGGTAAGTAAACCAATCAAGTGTTCCCTGGTTCTAGCTTGGGATAACCATGGACGTTTCCAACCCACAGAACCATTTTCTGTAAAAGAGTGGTTATGAGAAAGACTTCGTCTAGGGGAAGCTGTGGAGCCTTCCTTCTCACCCTCTTTAGGACTATCCTTCAATAGATATCTTTGCCCAACAACTGGAGTAAGTGAGAGATCTATTGTAAAATCCATCGTTCTTCCTGGCAATTCCCTTTTTGTTCCAAATTCTGAATCAGCAAATGAGGTATTAGATGCTATACTGACACAATCTGCAGCAGATGAACCAATGCTAAACGGAGCTGGTGGTGCAGCCAGAGTAGAAGATCGAGTAACAACAAGTTTTAATATTTTCAAAGCATCCTTCCACTGTGGACCTTCAATATATCTAGATATGACTCTTATAAGATCCGAATTAATTGCTTGACAGGAGCATGTCACATCTAAATAATGCAAAACGCAATTCAGAAT
Ntempletoni_ScronceCreekRd_N1223 GTTCTTGCTTTTCTAAGAAGGTTTCCCAGTGCTCTTGAATTTCCAAAACACAGAACTTATGACGTTCTAGATGCAGCATAACTTCAGGATCAATGTGGATAAATGGACATTCCACTTGATTAATAAGAACATCAAGCATGGTCAGAAAGTGAGAGGCAACCCCACGGAAGCCATCCACATGAGAAATCATCTGACAGCATTCTCGCGTAAGTCTTGTCACTCTTCTAAACATTTCTTTGAATAAGCGGGACATAATTTGATATGAATTGGATGCAACATTTCCAGTTGCATCAGACATTAGTTCATGCACATGAGCTCTCCACATATCTTCAATATCTTCTGATCCAGGTGGTAAATGAATAGTTGCCAAAGGTGAAAAACTAGGCGAGGTAATACTCAGTGTTAGATCCCCATCACTAGCCAGACTGTGTGTTGAACCAGAAGCTGGGCTGATTGGCCTTCGTCTATGTTCGGATAAAGGAAGGGAACTTGGTGGGAAAACATACCCACTACTGCTACTCGGCAAATCCGGATGAACATCATCAAGGGGCGACACACTGCCCATTTCATCATCCGATGATTCTTCCTTTCGAGGACTCAGAGTGGAATTACTCATATTGAGACTCAGTTTAGGCTTTGAAATATCATCTGCACTTCCATCATAATTTGTAAGTGATCGACGACGTACACCCCAGTTAAAATTATCCATGCTTTCTCCTTCTTGACTTTCTAATTCATATTCCAAGAAATCAAAGTCCTTGAAAACACCAAATTGTCCATGATCAGGGTGGCCATCTTCTAATTTACTATCAGCAGATTCATTATTTGTAGCCGATATTTCTTCAGTACTACTGCACATTGAAGACTGGTGTTCAATTATATCACTGCTTTGGCTAAATATAACCGATGGACTCTTTGGTAAGCCTACTCTTTGACCACAGCTGGTAAGTAAACCAATCAAGTGTTCCCTGGTTCTAGCTTGGGATAACCATGGACGTTTCCAACCCACAGAACCATTTTCTGTAAAAGAGTGGTTATGAGAAAGACTTCGTCTAGGGGAAGCTGTGGAGCCTTCCTTCTCACCCTCTTTAGGACTATCCTTCAAAAGATATCTTTGCCCAACAACTGGAGTAAGTGAGAGATCTATTGTAAAATCCATCGTTCTTCCTGGCAATTCCCTTTTTGTTCCAAATTCTGAATCAGCAAATGAGGTATTAGATGCTATACTGACACAATCTGCAGCAGATGAACCAATGCTAAACGGAGCTGGTGGTGCAGCCAGAGTAGAAGATCGAGTAACAACAAGTTTTAATATTTTCAAAGCATCCTTCCACTGTGGACCTTCAATATATCTAGATATGACTCTTATAAGATCCGAATTAATTGCTTGACAGGAGCATGTCACATCTAAATAATGCAAAACACAATACAGAAT
Ntennessensis_IndianCave_N052 --------------------------------------------------------------------------------------------------------GGACATTCCACTTGATTAATGAGAACATCAAGCATGGTCAGAAAGTGAGAGGCAACCCCACGGAAGCCATCTATATGAGAAATCATTTGACAGCATTCTCGCGTAAGTCTTGTCACTCTTCTAAACATTTCTTTGAATAAGCGGGACATAATTTGATATGAATTGGATGCAACATTTCCAGTTGTATCAGACATTAGTTCATGCACATGACCTCTCCACATATCTTCAATATCTTCTGATCCAGGTGGTAAATGAATAGTTGCCAAAGGTGAAAAACTAGGCGAAGTAATACTCAGGGTTAGATCTCCATCACTAGCTAGACTGTGTGTTGAACCAGAAGCTGGGCTGATTGGCCTTCGTCTATGTTCGGATAAAGGAAGGGAACTTGGTGGGAAAACGTACCCACTACTGCTACTCGGCAAATCCGGATGAACATCATCAAGGGGCGACACACTGCCCATTTCATCATCGGATGATTCTTCCTTTCGAGGACTCAGAGTGGAATTACTCATATTGAGACTCAGTTTAGGCTTTGAAATATCATCTGCACTTCCATCATAATTTGTAAGTGATCGACGACGTACACCCCAGTTAAAATTATCCATGCTTTCTCCTTCTTGACTTTCTAATTCATATTCCAAGAAATCAAAGTCCTTGAAAACACCAAATTGTCCATGATCAGGGTGGCCATCTTCTAATTTACTATCAGCAGATTCATTATTTGTAGCCGATATTTCTTCAGTACTACTGCACATTGAAGACTGGTGTTCAATTATATCACTGCTTTGGCTAAATATAACCGATGGACTCTTCGGTAAGCCTACCCTTTGACCACAGCTGGTAAGTAAACCAATCAAGTGCTCCCTGGTTCTAGCTTGGGATAACCATGGACGTTTCCAACCCACAGAACCATTTTCTGTAAAAGAGTGGTTATGAGAAAGACTTCGTCTGGGGGAAGCAGTGGAGCCTTCCTTGTCACCCTCTTTAGGACTATCCTTCAAGAGATATCTTTGCCCAACAACTGGAGTGAGTGAGAGATCTATTGTAAAATCCATCGTTCTTCCCGGCAATTCTCTTTTTGTTCCAAATTCTGAATCAGCAAATGAGGTATTAGATGCTATGCTGACACAATCTGCAGCAGACGAACCAATGCTGAATGGAGCTGGCGGTGCAGCCAGAGTAGAAGATCGAGTAACAACAAGTTTTAATATTTTCAAAGCATCCTTCCACT----------------------------------------------------------------------------------------------------
Ntennessensis_LittleStony_N645 GTTCTTGCTTTTCTAAAAAGGTTTCCCAGTGCTCTTGAATTTCCAAAACACAGAACTTATGACGTTCTAGATGAAGCATAACTTCAGGATCAATGTGGATAAATGGACATTCCACTTGATTAATGAGAACATCAAGCATGGTCAGAAAGTGAGAGGCAACCCCACGGAAGCCATCTATATGAGAAATCATTTGACAGCATTCTCGCGTAAGTCTTGTCACTCTTCTAAACATTTCTTTGAATAAGCGGGACATAATTTGATATGAATTGGATGCAACATTTCCAGTTGTATCAGACATTAGTTCATGCACATGACCTCTCCACATATCTTCAATATCTTCTGATCCAGGTGGTAAATGAATAGTTGCCAAAGGTGAAAAACTAGGCGAAGTAATACTCAGGGTTAGATCCCCATCACTAGCCAGACTGTGTGTTGAACCAGAAGCTGGGCTGATTGGCCTTCGTCTATGTTCGGATAAAGGAAGGGAACTTGGTGGGAAAACGTACCCACTACTGCTACTCGGCAAATCCGGATGAACATCATCAAGGGGCGACACACTGCCCATTTCATCATCGGATGATTCTTCCTTTCGAGGACTCAGAGTGGAATTACTCATATTGAGACTCAGTTTAGGCTTTGAAATATCATCTGCACTTCCATCATAATTTGTAAGTGATCGACGACGTACACCCCAATTAAAATTATCCATGCTTTCTCCTTCTTGACTTTCTAATTCATATTCCAAGAAATCAAAGTCCTTGAAAACACCAAATTGTCCATGATCAGGGTGGCCATCTTCTAATTTACTATCAGCAGATTCATTATTTGTAGCTGATATTTCTTCAGTACTACTGCACATTGAAGACTGGTGTTCAATTATATCACTGCTTTGGCTAAATATAACCGATGGACTCTTTGGTAAGCCTACCCTTTGACCACAGCTGGTAAGTAAACCAATCAAGTGCTCCCTGGTTCTAGCTTGGGATAACCATGGACGTTTCCAACCCACAGAACCATTTTCTGTAAAAGAGTGGTTATGAGAAAGACTTCGTCTGGGGGAAGCCGTGGAGCCTTCCTTGTCACCCTCTTTAGGACTATCCTTCAAGAGATATCTTTGCCCAACAACTGGAGTGAGTGAGAGATCTATTGTAAAATCCATCGTTCTTCCCGGCAATTCTCTTTTTGTTCCAAATTCTGAATCAGCAAATGAGGTATTAGATGCTATGCTGACACAATCT-----------------------------------------------------------------------------------------------------------------------------------------------------------------------------------------------------
Ntennessensis_Watauga_N1046 GGTCTTGCTTTTCTAAAAAGGTTTCCCAGTGCTCCTGAATTTCCAAAACACAGAACTTATGACGTTCTAGATGAAGCATAACTTCAGGATCAATGTGGATAAATGGACATTCCACTTGATTAATGAGAACATCAAGCATGGTCAGAAAGTGAGAGGCAACCCCACGGAAGCCATCTATATGAGAAATCATTTGACAGCATTCTCGCGTAAGTCTTGTCACTCTCCTAAACATTTCTTTGAATAAGCGGGACATAATTTGATATGAATTGGATGCAACATTTCCAGTTGTATCAGACATTAGTTCATGCACATGACCTCTCCACATATCTTCAATATCTTCTGATCCAGGTGGTAAATGAATAGTTGCCAAAGGTGAAAAACTAGGCGAAGTAATACTCAGGGTTAGATCCCCATCACTAGCCAGACTGTGTGTTGAACCAGAAGCTGGGCTGATTGGCCTTCGTCTATGTTCGGATAAAGGAAGGGAACTTGGTGGGAAAACGTACCCACTACTGCTACTCGGCAAATCCGGATGAACATCATCAAGGGGCGACACACTGCCCATTTCATCATCGGATGATTCTTCCTTTCGAGGACTCAGAGTGGAATTACTCATATTGAGACTCAGTTTAGGCTTTGAAATATCATCTGCACTTCCATCATAATTTGTAAGTGATCGACGACGTACACCCCAGTTAAAATTATCCATGCTTTCTCCTTCTTGACTTTCTAATTCATATTCCAAGAAATCAAAGTCCTTGAAAACACCAAATTGTCCATGATCAGGGTGGCCATCTTCTAATTTACTATCAGCAGATTCATTATTTGTAGCCGATATTTCTTCAGTACTACTGCACATTGAAGACTGGTGTTCAATTATATCACTGCTTTGGCTAAATATAACCGATGGACTCTTTGGTAAGCCTACCCTTTGACCACAGCTGGTAAGTAAACCAATCAAGTGCTCCCTGGTTCTAGCTTGGGATAACCATGGACGTTTCCAACCCACAGAACCATTTTCTGTAAAAGAGTGGTTATGAGAAAGACTTCGTCTGGGGGAAGCCGTGGAGCCTTCCTTGTCACCCTCTTTAGGACTATCCTTCAAGAGATATCTTTGCCCAACAACTGGAGTGAGTGAGAGATCTATTGTAAAATCCATCGTTCTTCCCGGCAATTCTCTTTTTGTTCCAAATTCTGAATCAGCAAATGAGGTATTAGATGCTATGCTGACACAATCTGCAGCAGACGAACCAATGCTGAATGGAGCTGGCGGTGCAGCCAGAGTAGAAGACCGAGTAACAACAAGTTTTAATATTTTCAAAGCATCCTTCCA------------------------------------------------------------------------------------------------------
