# Supplementary material for: ﻿New species in old mountains: integrative taxonomy reveals ten new species and extensive short-range endemism in Nesticus spiders (Araneae, Nesticidae) from the southern Appalachian Mountains
Source: Zookeys. 2023 Feb 3;1145:1–130. doi: 10.3897/zookeys.1145.96724 (PMC10208238; doi:10.3897/zookeys.1145.96724)
Supplement: Supplementary material 4 — Input alignments, analysis log files, and output tree files [file zookeys-1145-001_article-96724__-s004.zip › uce-1002219 (modified).phy]

 91 1230
Nesticella_sp_GH1210 -------------------------------------------------------------------------------------------------------------------------------------------------------------------------------------------------------------------------------------------------------------------------------------------------------------------------------------------------------------------------------AATAAAATAAAGATGGAGGATATAGTTGCGCCCTCGCGAAACCTGAGGTTCGATATAGAACTCGCTTTAGAGCAACAATTGGGAGCTTTGCCTTTACCATTCCCCGGGATGGATAAATCGGGTTCTTCCATTTGTGATTTTTACATAAGGGGTTTGTGTAGTAAAGGTTCTGCTTGTCCATTCCGTCACGTCAAAGGTGACAGGACCGTTGTCTGTAAGCACTGGCTCCGTGGTCTTTGCAAAAAGGGCGACCAGTGCGAGTTCTTGCACGAATATGACATGAGCAAGATGCCGGAGTGCTATTTCTATTCTAGGTTCAATGCGTGTAGCAATAAGGAATGTCCCTTCTTGCATATCGATCCCGAAGCGAAGATCAAAGACTGTCCTTGGTACGATCGGGGCTTCTGTAGACACGGACCCAATTGTAGACACCGACATACCAGAAGAGTCATCTGTGCTAATTATA-------------------------------------------------------------------------------------------------------------------------------------------------------------------------------------------------------------------------------------------------------------------------------------------------------------------------------------------------------------------------------------------------------------
Nesticus_Japan_G2153 --------------------------------------CTGTTTTGAATAATAAAAAC------------------------CTATAACACAATATTGTTTTTTAAATAACTTTAAATGATGTATAATAATA------------------AAATAAAAGCTTTAAATCCTACACGCTAATAATTATTACCAAAAAATTCGTCTCTTATAAATGATAAATCAATATTTCTCTATGTTAAAATGGCAACACTTTTCCTAATATTCAAGCAAGACCGAAGTGTGTTTGCGATCGGCGTTTTTGCAGAAAAACTAGGATGAAAAATCGTTGACAAGT---------TTCTTGTGTATTTTTGTTTGAATAAAATAAAATAAAGATGGAGGATATAGTAGCACCCTCGCGAAACCTGAGGTTTGATATAGAACTTGCTTTAGAGCAACAATTGGGAGCTTTGCCTTTACCATTCCCCGGGATGGATAAATCGGGTTCTTCCATTTGTGATTATTACTTAAGGGGCTTGTGTAGTAAAGGTTCTGCCTGTCCATTCCGTCACGTCAAAGGTGACAGGACCGTTGTCTGTAAGCACTGGCTACGCGGTCTTTGCAAAAAGGGCGACCAGTGCGAGTTCTTGCACGAGTATGACATGAGCAAGATGCCGGAGTGCTATTTCTATTCTAGGTTCAATGCGTGTAGCAATAAGGAATGTCCCTTCTTGCATATCGATCCCGAAGCGAAGATCAAAGACTGTCCGTGGTACGATCGGGGTTTCTGTAGGCACGGACCCAATTGTAGACACAGGCACACCAGAAGAGTCATTTGTGCTAATTATATGTGCGGGTTCTGCATAGACGGCCCTAGTTGTAAATTCATGCACCCAAAATTCGATTTGCCCATACAAGATCCGGGTACCCAACCCAAAAAGAACACCATTACTTGCCACTACTGCTCGGAGCCCGGCCATAAGGCCATCTC---------------------------------------------------------------------------------------------------------------------------------------------------------------------------------------------------------------------------------------------------------------
Nsilvestrii_Hellgate_N1108 AAAACAG-------AGAGGAGAACAGTTAAGCTGACATTATTTTTATATAAGAAATGAAAATATTTTGTTAAAGAAATATAGT--TATGAGAATTACTTATTATAAAATAAATAAATTATTTTAAACCATTTATCTTTTTTAAAC--------ATTACACATAAAATAGAAATCATCCATCAGGAAATAGTACAAAGAACACTGTCATCCAAACTGAATTCATATTTTGTTGGCATCATATGGCAACCGTTTTCGGTAAATTCAAGACAAACCGTGAC----------CGAGCGTGTTTACAAGAAAAACTGAATGAAGAATAGTTGATAAATTTAAACATATTTTTCTGTATTTGTTTTTTAATATAAAAATATAAAGATGGAGGATATAGTTGCATCCTCGCGAAACCTGAGGTTTGATATAGAACTTGCGTTGGAACAGCAATTGGGAGCTTTGCCCTTGCCGTTTCCCGGGATGGATAAATCGGGTTCTTCTATATGTGATTTTTACTTAAGGGGCTTGTGTAGTAAAGGTTCTGCTTGTCCATTCCGTCACGTCAAAGGCGATAGAACCGTTGTCTGTAAACATTGGCTTCGTGGTCTTTGCAAAAAGGGCGACCAGTGCGAGTTCTTGCACGAATATGACATGAGCAAGATGCCCGAATGCTATTTCTATTCTAGGTTTAATGCATGCAGCAATAAAGAATGTCCTTTCTTGCATATTGATCCCGAAGCAAAGATCAAAGACTGTCCTTGGTATGATCGGGGGTTCTGTAGGCATGGACCCAATTGCAGGCATAGACACACAAGAAGAGTTATTTGCGCTAACTATATGTGTGGTTTCTGCATAGACGGTCCTATTTGTAAGTTCATGCATCCGAAGTTCGATTTGCCTATACAAGATCCTGGTACACAGCCTAAAAAGAATACTATCACTTGCCACTACTGCTCGGAGCCTGGACATAAGGCTATCTCTTGTCCAAATCTGCCTCCGGAACTTCGAGAAGATCCCATGAGTAATAAGGTCGCTGTAGCTAATAATCAAGCACAACTAGTTAGCATACAATTACAAGATGGTCTGAAAGCCGGTTACAGGCCAATAGAACAAGTTACGTGTTTCAAATGTGGTGAGAAGGGACATTATGCAAATAAGTGTCCAAAGGGTCATTTGGCATTCCTTAGTGTAGCCCTGCAGAACAACCCTCGACCGCAAGCACAGCCGTCTTAAAT
Narcheri_Cheaha_N023 ----------------------------------------GTTTTTGATAAGAAGTAAAATTTTTCTATTTTATTCTCATTTTT-TGTGAAAACATTTCGTTGTAAATAAAATAAAATGGTTTAAAATAGTA-TTTTTCTGAAATTAATTAAATCAACACGTGAAATTGTACTCTTTAATCAAGAAAAATGAAGAG---TAATGTTAACCAAGTTAAATAAGTGTATGTCTAGTTTTGAATGGCAACCGTTTTCATAAAATTCAAGCCAAGTGAAAGCAAGTTTTCGATGAGCGTGTTTACAAGAAAGAAGAAATGAAGAATCGTTGACGAATTTAAACATATTTTATTGTATTTGTGTTTAAATAAAAATAAATAAAGATGGAGGATATAGTTGCATCCTCGAGAAACTTAAGGTTTGATATAGAACTTGCTTTAGAGCAGCAATTGGGAGCTTTGCCCTTACCGTTTCCCGGGATGGACAAATCGGGCTCATCTATTTGTGATTTTTACTTAAGGGGCTTGTGTAGTAAAGGTTCTGCCTGTCCATTCCGTCATGTCAAGGGAGATAGGACCGTTGTCTGTAAGCATTGGCTCCGCGGCCTTTGCAAAAAGGGCGACCAGTGCGAGTTCTTGCACGAATATGACATGAGCAAGATGCCGGAGTGCTATTTCTATTCTAGGTTTAACGCATGCAGTAATAAAGAATGTCCCTTCTTGCATATCGATCCCGAGGCGAAAATCAAAGACTGTCCCTGGTATGATCGGGGCTTCTGTAGGCACGGGCCGAATTGTAGGCACAGGCATACTCGAAGGGTTATCTGTGCCAACTACATGTGTGGGTTCTGCATAGATGGTCCTAGCTGTAAGTTCATGCACCCGAAATTCGATTTGCCCATACAGGATCCTGGCACCCAGCCGAAAAAGAATACCATCACTTGCCACTACTGCTCAGAGCCGGGCCATAAGGCTATCTCTTGTCCGAATCTTCCACCGGAGCTCAGAGAAGACCCGTCAGCCAATAAGGTCGTCGTGTCTAATAACCAAACGCAACTAGTTAGTATACAATTACAAGACGGTCTAAAAGCGGGCTACAGACCGATAGAGCAAGTGACATGCTTCAAATGTGGAGAGAAAGGACATTATGCAAATAAATGCCCAAAAGGCCATTTAGCATTCCTTAGTGTAGCCTTGCAGAACAACCCACGGCCGCAGATACAGCAGTCTTAAAT
Narcheri_MillShoalCreek_N727 -----------------------------------------------------------------------------------------------------------------------------------------------------------------------------------------------------------------------------------------------------------------------------------------------------------------------------------GTTGACGAATTTAAACATATTTTATTGTATTTGTGTTTAAATAAAGATAAATAAAGATGGAGGATATAGTTGCATCCTCGAGGAACTTAAGGTTTGATATAGAACTTGCTTTAGAGCAGCAATTGGGAGCTTTGCCCTTACCGTTTCCCGGGATGGACAAATCGGGTTCATCTATTTGTGATTTTTACTTAAGGGGCTTGTGTAGTAAAGGTTCTGCCTGTCCATTCCGTCATGTCAAGGGAGATAGGACCGTTGTCTGTAAGCATTGGCTCCGCGGCCTTTGCAAAAAGGGCGACCAGTGCGAGTTCTTGCACGAATATGACATGAGCAAGATGCCGGAGTGCTATTTCTATTCTAGGTTTAACGCATGCAGTAATAAAGAATGTCCCTTCTTGCATATCGATCCCGAGGCGAAAATCAAAGACTGTCCCTGGTATGATCGGGGCTTCTGTAGGCACGGGCCGAATTGTAGGCACAGGCATACTCGAAGAGTTATTTGTGCCAACTACATGTGTGGGTTCTGCATAGATGGTCCTAGCTGTAAGTTCATGCACCCGAAATTCGATTTGCCC-----------------------------------------------------------------------------------------------------------------------------------------------------------------------------------------------------------------------------------------------------------------------------------------------------------------------------------------------
Nbarri_Bishop_N1072 ----------------------------------------------------------------------------------------------------------------------------------------------------------------------------------------------------------------------------------------------------AACCATTTTCATAAAATTCAAGCCAAGTGAAAGCAAGTTTTCGATGAGCGTGTTTACAAGAAAGCAGAAATGAAGAATCGTTGATAAATTTAAA-ATATTTTACTGTATTTGTGTTTAAATAAAAATAAATAAAGATGGAGGATATAGTTGCATCCTCGAGAAACTTAAGGTTTGATATAGAACTTGCTTTAGAGCAGCAATTGGGAGCTTTGCCCTTACCGTTTCCCGGGATGGACAAATCGGGTTCATCTATTTGTGATTTCTACTTAAGGGGCTTGTGTAGTAAAGGTTCTGCCTGTCCATTCCGTCATGTCAAGGGAGATAGGACCGTTGTCTGTAAGCATTGGCTCCGCGGCCTTTGTAAAAAAGGCGACCAGTGCGAGTTCTTGCACGAGTATGACATGAGCAAGATGCCGGAGTGCTATTTCTATTCTAGGTTTAACGCATGCAGCAATAAAGAATGTCCCTTCTTGCATATCGATCCCGAGGCAAAAATCAAAGACTGTCCTTGGTACGATCGGGGTTTCTGTAGGCACGGGCCAAATTGTAGGCACAGACATACTCGAAGAGTTATTTGTGCCAACTACATGTGTGGGTTCTGCATAGATGGTCCTAGTTGTAAGTTCATGCACCCGAAATTCGATTTGCCTATACAGGATCCTGGCACCCAGCCTAAAAAGAATACTATCACTTGCCACTACTGCTCAGAGCCTGGCCATAAGGCTATCTCTTGTCCGAATCTTCCACCGGAGCTCAGAGAAGACCCGTCAGCCAATAAGGTCGTCGTGTCTAATAACCAAACGCAACTAGTTAGTATACAATTACAAGACGGTCTAAAAGCCGGCTACAGACCGATAGAGCAAGTGACGTGCTTCAA------------------------------------------------------------------------------------------------------------
Nbarri_LostCoveCave_N0065 AAAACGGAGCAGAAAAAATTATGTTGGTAAGCTGATGCCAGTGTTTGATAAGAAGTAAAATTTTTCTATTTTATCTCTTTTTTCATGTGAAAATATATCGCTGTAAATAGAATAAAATGGTTTAAAATAGTATTTTTTATCAAATAAATTAAAACAACATGTGAAATTTTACTCTTTTATCAAGAAAAACAAAGAAGAATAATGTTAACCACGCTAAATAAGTGTATTTCTTGTTCTGAATGGCAACCATTTTCATAAAATTCAAGCCAAGTGAAAGCAAGTTTTCGATGAGCGTGTTTACAAGAAAGCAGAAATGAAGAATCGTTGATAAATTTAAA-ATATTTTACTGTATTTGTGTTTAAATAAAAATAAATAAAGATGGAGGATATAGTTGCATCCTCGAGAAACTTAAGGTTTGATATAGAACTTGCTTTAGAGCAGCAATTGGGAGCTTTGCCCTTACCGTTTCCCGGGATGGACAAATCGGGTTCATCTATTTGTGATTTCTACTTAAGGGGCTTGTGTAGTAAAGGTTCTGCCTGTCCATTCCGTCATGTCAAGGGAGATAGGACCGTTGTCTGTAAGCATTGGCTCCGCGGCCTTTGCAAAAAAGGCGACCAGTGCGAGTTCTTGCACGAATATGACATGAGCAAGATGCCGGAGTGCTATTTCTATTCTAGGTTTAACGCATGCAGCAATAAAGAATGTCCCTTCTTGCATATCGATCCCGAGGCAAAAATCAAAGACTGTCCTTGGTACGATCGGGGTTTCTGTAGGCACGGGCCAAATTGTAGGCACAGACATACTCGAAGAGTTATTTGTGCCAACTACATGTGTGGGTTCTGCATAGATGGTCCTAGTTGTAAGTTCATGCACCCGAAATTCGATTTGCCTATACAGGATCCTGGCACCCAGCCTAAAAAGAATACTATCACTTGCCACTACTGCTCAGAGCCTGGCCATAAGGCTATCTCTTGTCCGAATCTTCCACCGGAGCTCAGAGAAGACCCGTCAGCCAATAAGGTCGTCGTGTCTAATAACCAAACGCAACTAGTTAGTATACAATTACAAGACGGTCTAAAAGCCGGCTACAGACCGATAGAGCAAGTGACGTGCTTCAAATGTGGAGAGAAAGGACATT----------------------------------------------------------------------------------------
Nbarri_eyed_ClayCave_G2082 AAAACGGAGCAGAAA-AATTATGCTGGTAAGCTGATGCCAGTTTTTGATAAGAAGTAAAAATTTTCTATTTTATCTCCTTTTTCATGTGAAAATATATCGCTGTAAATAAAATGAAATGGTTTAAAATAGTATTTTTTATCAAATAAATTAGAACA---TGTGATATTGTGCTCTTTTATCAAGAAAAACAAAGAGGAATAATGTTAACCAAGCTGAATAAGTGTATTTCTAGTTCTGAATGGCAACCGTTTTCATAAAATTCAAGCCAAGTGAAAGCAAGTTTTCGATGAGCGTGTTTACAAGAAAGCAGAAATGAAGAATCGTTGATAAATTTAAACATATTTTACTGTATTTGTGTTTAAATAAAAATAAATAAAGATGGAGGATATAGTTGCATCCTCGAGAAACTTAAGGTTTGATATAGAACTTGCTTTAGAGCAGCAATTGGGAGCTTTGCCCTTACCGTTTCCCGGGATGGACAAATCGGGTTCATCTATTTGTGATTTTTACTTAAGGGGCTTGTGTAGTAAAGGTTCTGCCTGTCCATTCCGTCATGTCAAGGGAGATAGGACCGTTGTCTGTAAGCATTGGCTCCGCGGCCTTTGCAAAAAGGGCGACCAGTGCGAGTTCTTGCACGAATATGACATGAGCAAGATGCCGGAGTGCTATTTCTATTCTAGGTTTAACGCATGCAGCAATAAAGAATGTCCCTTCTTGCATATCGATCCCGAGGCAAAAATCAAAGACTGTCCTTGGTACGATCGGGGTTTCTGTAGGCACGGGCCAAATTGTAGGCACAGACATACTCGAAGAGTTATTTGTGCCAACTACATGTGTGGGTTCTGCATAGATGGTCCTAGCTGTAAGTTCATGCACCCAAAATTCGATTTGCCTATACAGGATCCTGGCACCCAGCCTAAAAAGAATACTATCACTTGCCACTACTGCTCGGAGCCTGGCCATAAGGCTATCTCTTGTCCGAATCTTCCACCGGAGCTCAGAGAAGACCCGTCAGCCAATAAGGTCGTTGTGTCTAATATCCAAACACAACTAGTTAGTATACAATTACAAGACGGTCTGAAAGCCGGCTACAGACCGATAGAGCAAGTGACGTGCTTCAAATGTGGAGAGAAAGGACATTATGCAAATAAATGCCCAAAGGGCCATTTAGCATTCCTTAGTG----------------------------------------------
Nbarrowsi_Gregorys_N270 ---------------------TGCTAGTAAGCTGATGCCAGTTTTTGATAAGAAGTAAAAATTTTCTATTTTATCTCCTTTTTCTTGTGAAAATATATAACTGTAAATAGAATGAAATGGTTTAAAATAGTATTTTTTATCAAATAAATTAAAACAACATGTAAAATTGTATTCTTTTATCAAGAAAAACAAAGAAGAATAATGTTAACCAAGCTAAATAAGTGTATTTCTAGTTCTGAATGGCAACCGTTTTCATAAAATTCAAGCCAAGTGAAAGCAAGTTTTCGATGAGCGTGTTTACAAGAAAGCAGAAATGAAGAATCGTTGATAAATTTAAACATATTTTACTGTATTTGTGTTTAAATAAAAATAAATAAAGATGGAGGATATAGTTGCATCCTCGAGAAACTTAAGGTTTGATATAGAACTTGCTTTAGAGCAGCAATTGGGAGCTTTGCCCTTACCGTTTCCCGGGATGGACAAATCGGGTTCATCTATTTGTGATTTTTACTTAAGGGGCTTGTGTAGTAAAGGTTCTGCCTGTCCATTCCGTCATGTCAAGGGAGATAGGACCGTTGTCTGTAAGCATTGGCTCCGCGGCCTTTGCAAAAAGGGCGACCAGTGCGAGTTCTTGCACGAATATGACATGAGCAAGATGCCGGAGTGCTATTTCTATTCTAGGTTTAACGCATGCAGCAATAAAGAATGTCCCTTCTTGCATATCGATCCCGAGGCAAAAATCAAAGACTGTCCTTGGTACGATCGGGGTTTCTGTAGACACGGGCCAAATTGTAGGCACAGACATACTCGAAGAGTTATTTGTGCCAACTATATGTGTGGGTTCTGCATAGATGGTCCTAGCTGTAAGTTCATGCACCCGAAATTCGATTTGCCCATACAGGATCCTGGCACCCAGCCTAAAAAGAATACTATCACTTGCCACTACTGCTCAGAGCCTGGCCATAAGGCTATCTCTTGTCCGAATCTTCCACCGGAGCTCAGAGAAGACCCGTCAGCCAATAAGGTCGTCGTGTCTAATAATCAAACGCAACTAGTTAGTATACAATTACAAGACGGTCTAAAAGCCGGCTACAGACCGATAGAGCAAGTGACGTGCTTCAAATGTGGAGAGAAAGGACATTATGCAAATAAATGCCCAAAGGGCCATTTA-----------------------------------------------------------
Nbarrowsi_Tuckaleechee_N360 ------------------------TGGTAAGCTGATGCCAGTTTTTGATAAGAAGTAAAAATTTTCTATTTTATCTCCTTTTTCTTGTGAAAATATATCGCTGTAAATAGAATGAAATGGTTTAAAATAGTATTTTTTATCAAATAAATTAAAACAACATGTGAAATTGTATTCTTTTATCAAGAAAAACAAAGAAGAATAATGTTAACAAAGCTAAATAAGTGTATTTCTAGTTCTGAATGGCAACCGTTTTCATAAAATTCAAGCCAAGTGAAAGCAAGTTTTCGATGAGCGTGTTTACAAGAAAGCAGAAATGAAGAATCGTTGATAAATTTAAACATATTTTACTGTATTTGTGTTTAAATAAAAATAAATAAAGATGGAGGATATAGTTGCATCCTCGAGAAACTTAAGGTTTGATATAGAACTTGCTTTAGAGCAGCAATTGGGAGCTTTGCCCTTACCGTTTCCCGGGATGGACAAATCGGGTTCATCTATTTGTGATTTTTACTTAAGGGGCTTGTGTAGTAAAGGTTCTGCCTGTCCATTCCGTCATGTCAAGGGAGATAGGACCGTTGTCTGTAAGCATTGGCTCCGCGGCCTTTGCAAAAAGGGCGACCAGTGCGAGTTCTTGCACGAATATGACATGAGCAAGATGCCGGAGTGCTATTTCTATTCTAGGTTTAACGCATGCAGCAATAAAGAATGTCCCTTCTTGCATATCGATCCCGAGGCAAAAATCAAAGACTGTCCTTGGTACGATCGGGGTTTCTGTAGGCACGGGCCAAATTGTAGGCATAGACATACTCGAAGAGTTATTTGTGCCAACTATATGTGTGGGTTCTGCATAGATGGTCCTAGCTGTAAGTTCATGCACCCGAAATTCGATTTGCCCATACAGGATCCTGGCACCCAGCCTAAAAAGAATACTATCACTTGCCACTACTGCTCAGAGCCTGGCCATAAGGCTATCTCTTGTCCGAATCTTCCACCGGAGCTCAGAGAAGACCCGTCAGCCAATAAGGTCGTCGTGTCTAATAACCAAACGCAACTAGTTAGTATACAATTACAAGACGGTCTAAAAGCCGGCTACAGACCGATAGAGCAGGTGACGTGCTTCAAATGTGGAGAGAAAGGACATTATGCAAATAAATGCCCAAAGGGCCATTTAGCATTCCTTAGTGTAGCTTTGCAGAACAACCCACGG-----------------------
Nbishopi_DryFalls_N150 ----------------------------------------------------------------------------------------------------------------------------------------------------------------------------------------------------------------CCAAGCTAAATAAGTGTATTTCTAGTTCTGAATGGCAACCGTTTTCATAAAATTCAAGCCAAGTGAAAGCAAGTTTTCGATGAGCGTGTTTACAAGAAAGCAGAAATGAAGAATCGTTGATAAATTTAAACATATTTTACTGTATTTGTGTTTAAATAAAAATAAATAAAGATGGAGGATATAGTTGCATCCTCGAGAAACTTAAGGTTTGATATAGAACTTGCTTTAGAGCAGCAATTGGGAGCTTTGCCCTTACCGTTTCCCGGGATGGACAAATCGGGTTCATCTATTTGTGATTTTTACTTAAGGGGCCTGTGTAGTAAAGGTTCTGCCTGTCCATTCCGTCACGTCAAGGGAGATAGGACCGTTGTCTGTAAGCATTGGCTCCGCGGCCTTTGCAAAAAGGGAGACCAGTGCGAGTTCTTGCACGAATATGACATGAGCAAGATGCCGGAGTGCTATTTCTATTCTAGGTTTAACGCATGCAGCAATAAAGAATGTCCCTTCTTGCATATCGATCCCGAGGCAAAAATCAAAGACTGTCCTTGGTACGATCGGGGTTTCTGTAGGCACGGGCCAAATTGTAGGCACAGACATACTCGAAGAGTTATTTGTGCCAACTACATGTGTGGGTTCTGCATAGATGGTCCTAGCTGTAAGTTCATGCACCCGAAATTCGATTTGCCCATACAGGATCCCGGCACCCAGCCTAAAAAGAATACTATCACTTGCCACTACTGCTCAGAGCCTGGCCATAAGGCTATCTCTTGTCCGAATCTTCCACCGGAGCTCAGAGAAGACCCGTCAGTGAATAAGGTCGTCGTGTCTAATAACCAAACGCAACTAGTTAGTATACAATTACAAGACGGTCTAAAAGCCGGCTACAGAC-------------------------------------------------------------------------------------------------------------------------------------
Nbishopi_PoleCr_Chattooga_N885 ----------------------GCTGGTAAGCTGATGCCAGTTTTTGATAAGAAGCAAAAATTTTCTATTTTATCTCCTTTTTCATGTGAAAATATATCGCTGTAAATAGAATGAAATGGTTTTAAATAGTATTTCTTATCAAATAAATTAAAACA---TGTGAAATTGTACTCTTTTATCAAGAAAAGCAAAGAGGAATAATGTTAACCAAGCTAAATAAGTGTATTTCTAGTTCTGAATGGCAACCGTTTTCATAAAATTCAAGCCAAGTGAAAGCAAGTTTTCGATGAGCGTGTTTACAAGAAAGCAGAAATGAAGAATCGTTGATAAATTTAAACATATTTTACTGTATTTGTGTTTAAATAAAAATAAATAAAGATGGAGGATATAGTTGCATCCTCGAGAAACTTAAGGTTTGATATAGAACTTGCTTTAGAGCAGCAATTGGGAGCTTTGCCCTTACCGTTTCCCGGGATGGACAAATCGGGTTCATCTATTTGTGATTTTTACTTAAGGGGCCTGTGTAGTAAAGGTTCTGCCTGTCCATTCCGTCACGTCAAGGGAGATAGGACCGTTGTCTGTAAGCATTGGCTCCGCGGCCTTTGCAAAAAGGGAGACCAGTGCGAGTTCTTGCACGAATATGACATGAGCAAGATGCCGGAGTGCTATTTCTATTCTAGGTTTAACGCATGCAGCAATAAAGAATGTCCCTTCTTGCATATCGATCCCGAGGCAAAAATCAAAGACTGTCCTTGGTACGATCGGGGTTTCTGTAGGCACGGGCCAAATTGTAGGCACAGACATACTCGAAGAGTTATTTGTGCCAACTACATGTGTGGGTTCTGCATAGATGGTCCTAGCTGTAAGTTCATGCACCCGAAATTCGATTTGCCCATACAGGATCCCGGCACCCAGCCTAAAAAGAATACTATCACTTGCCACTACTGCTCAGAGCCTGGCCATAAGGCTATCTCTTGTCCGAATCTTCCACCGGAGCTTAGAGAAGACCCGTCAGTGAATAAGGTCGTCGTGTCTAATAACCAAACGCAACTAGTTAGTATACAATTACAAGACGGTCTAAAAGCCGGCTACAGACCGATAGAGCAAGTGACGTGCTTCAAATGTGGAGAGAAAGGACATTATGCAAATAAATGCCCAAAGG-------------------------------------------------------------------
Nbishopi_StandingIndian_N131 ----------------------------------------------------------------------------------------------ATATCGCTGTAAATAGAATGAAATGGTTTTAAATAGTATTTCTTATCAAATAAATTAAAACA---TGTGAAATTGTACTCTTTTATCAAGAAAAGCAAAGAGGAATAATGTTAACCAAGCTAAATAAGTGTATTTCTAGTTCTGAATGGCAACCGTTTTCATAAAATTCAAGCCAAGTGAAAGCAAGTTTTCGATGAGCGTGTTTACAAGAAAGCAGAAATGAAGAATCGTTGATAAATTTAAACATATTTTACTGTATTTGTGTTTAAATAAAAATAAATAAAGATGGAGGATATAGTTGCATCCTCGAGAAACTTAAGGTTTGATATAGAACTTGCTTTAGAGCAGCAATTGGGAGCTTTGCCCTTACCGTTTCCCGGGATGGACAAATCGGGTTCATCTATTTGTGATTTTTACTTAAGGGGCCTGTGTAGTAAAGGTTCTGCCTGTCCATTCCGTCACGTCAAGGGAGATAGGACCGTTGTCTGTAAGCATTGGCTCCGCGGCCTTTGCAAAAAGGGAGACCAGTGCGAGTTCTTGCACGAATATGACATGAGCAAGATGCCGGAGTGCTATTTCTATTCTAGGTTTAACGCATGCAGCAATAAAGAATGTCCCTTCTTGCATATCGATCCCGAGGCAAAAATCAAAGACTGTCCTTGGTACGATCGGGGTTTCTGTAGGCACGGGCCAAATTGTAGGCACAGACATACTCGAAGAGTTATTTGTGCCAACTACATGTGTGGGTTCTGCATAGATGGTCCTAGCTGTAAGTTCATGCACCCGAAATTCGATTTGCCCATACAGGATCCCGGCACCCAGCCTAAAAAGAATACTATCACTTGCCACTACTGCTCAGAGCCTGGCCATAAGGCTATCTCTTGTCCGAATCTTCCACCGGAGCTCAGAGAAGACCCGTCAGTGAATAAGGTCGTCGTGTCTAATAACCAAACGCAACTAGTTAGTATACAATTACAAGACGGTCTAAAAGCCGGCTACAGACCGATAGAGCAAGTGACGTGCTTCAAATGTGGAGAGAAAGGACATTATGCAAATAAATGCCCAAAGGGCCATTTAGCATTCCTTAGTGTAGCTTTGCAGAACAACCCACGGCCGCAGATACAGCAGTCTTAAAT
Nbrimleyi_NewberryCr_N984 ------------------------------------------------TAAGAAGTAAAATTTTTCTATTTCATCTCCTTTTTCTTGTGAAAATATATCGCTGGAAATAGAATGAAATGGTTTAGAATAGTATTTTTTATCAAATACATTAAAACAACATGTGAAATTGTACTCTTTTATCAAGAAAAACAAAGAATAATAATACTAACCAAGCTAAATAAGTGTATTTCTAGTTCTGAATGGCAACCGTTTTCATAAAATTCAAGCCAAGTGAAAGCAAGTTTTCGATGAGCGTGTTTACAAGAAAGCAGAAATGAAGAATCGTTGATAAATTTAAACATATTTTGCTGTATTTGTGTTTAAATAAAAATAAATAAAGATGGAGGATATAGTTGCATCCTCGAGAAACTTAAGGTTTGATATAGAACTTGCTTTAGAGCAGCAATTGGGAGCTTTGCCCTTACCGTTTCCCGGGATGGACAAATCGGGTTCATCTATTTGTGATTTTTACTTAAGGGGCTTGTGTAGTAAAGGTTCTGCCTGTCCATTCCGTCATGTCAAGGGAGATAGGACCGTTGTCTGTAAGCATTGGCTCCGCGGCCTTTGCAAAAAGGGCGACCAGTGCGAGTTCTTGCACGAATATGACATGAGCAAGATGCCGGAGTGCTATTTCTATTCTAGGTTTAACGCATGCAGCAATAAAGAATGTCCCTTCCTGCATATCGATCCCGAGGCAAAAATCAAAGACTGTCCTTGGTACGATCGGGGTTTCTGTAGGCACGGGCCAAATTGTAGGCACAGACATACTCGAAGAGTTATTTGTGCCAACTATATGTGTGGGTTCTGCATAGATGGTCCTAGCTGTAAGTTCATGCACCCGAAATTTGATTTGCCTATACAGGATCCTGGCACCCAGCCTAAAAAGAATACTATCACTTGCCACTACTGCTCAGAGCCTGGCCATAAGGCTATCTCTTGTCCGAATCTTCCACCGGAGCTCAGAGAAGACCCGTCAGCCAATAAGGTCGTCGTGTCTAATAACCAAACGCAACTAGTTAGTATACAATTACAAGACGGTCTAAAAGCCGGCTACAGACCGATAGAGCAAGTAACGTGCTTCAAATGTGGAGAGAAGGGACATTATGCAAATAAATGCCCAAAGGGCCATTTAGCATTCCTTAGTGTAGCTTTGCAGAACAACCC---------------------------
Ncanei_Egypt_N958 AAAACGGAGCAGAAAAAATTATGCTGGAAAGCTGATGCCAGTTTTTGATAAGAAGTAAAATTGTTCTATTTTATCTCCATTTTCTTGTGAAAATATATCGCTGTAAATAGAATGAAATGGTTTAAAATAGTATTTGTTATCAAATACATTAAAACAACATGTGAAATTGTACTCTTTTATCAAAAAAAACAAAGAAGAATAATGTTAACCAATCTAAATAAGTGTATTTCTAGTTCTGAATGGCAACCGTTTTCATAAAATTCAAGCCAAGTGAAAGCAAGTTTTCGATGAGCGTGTTTACAAGAAAGCAGAAATGAAGAATCGTTGATAAATTTAAACATATTTTGCTGTATTTGTGTTTAAATAAAAATAAATAAAGATGGAGGATATAGTTGCATCCTCGAGAAACTTAAGGTTTGATATAGAACTTGCTTTAGAGCAGCAATTGGGAGCTTTGCCCTTACCGTTTCCCGGGATGGACAAATCGGGTTCATCTATTTGTGATTTTTACTTAAGGGGCTTGTGTAGTAAAGGTTCTGCCTGTCCATTCCGTCATGTCAAGGGAGATAGGACCGTTGTCTGTAAGCATTGGCTCCGCGGCCTTTGCAAAAAGGGCGACCAGTGCGAGTTCTTGCACGAATATGACATGAGCAAGATGCCGGAGTGCTATTTCTATTCTAGGTTTAACGCATGCAGCAATAAAGAATGTCCCTTCTTGCATATCGATCCCGAGGCAAAAATCAAAGACTGCCCTTGGTACGATCGGGGTTTTTGTAGGCACGGGCCAAATTGTAGGCACAGACATACCCGAAGAGTTATTTGTGCCAACTATATGTGTGGGTTCTGCATAGATGGTCCTAGCTGTAAGTTCATGCACCCGAAATTTGATTTGCCTATACAGGATCCTGGCACCCAGCCCAAAAAGAATACCATCACTTGCCACTACTGCTCAGAGCCTGGCCATAAGGCTATCTCTTGTCCGAATCTTCCACCGGAGCTCAGAGAAGACCCATCAGCCAATAAGGTCGTTGTGTCTAATAACCAAACGCAACTAGTTAGTATACAATTACAAGACGGTCTAAAAGCCGGCTACAGACCGATAGAGCAAGTGACGTGCTTCAAATGTGGAGAGAAAGGACATTATGCAAATAAATGTCCAAAGGGCCATTTAGCATTCCTTAGTGTAGCTTTGCAGAACAACCCACGG-----------------------
Ncarolinensis_Grandfather_N218 AAAACGGAGCAGAAAAAAATATGCTGGTAAGCTGATGCCATTTTTTGATAAAAAGTAAAAATTTTCTATTTTATCTCCTTTTTCATGTGAAAATATATCGCTGTAAATAAAATGAAATGGTTTAAAATAGTATTTTTTATCAAATAAATTAGAACA---TGTGAAATTGTACTCTTTAATCAAGAAAAACAAAGAGGAATAATGTTAACCAAGCTAAATAAGTGTATTTCTAGTCCTGAATGGCAACCGTTTTCATAAAATTCAAGCCAAGTGAAAGCAAGTTTTCGATGAGCGTGTTTACAAGAAAGCAGAAATGAAGAATCGTTGATAAATTTAAACATATTTTATTGTATTTGTGTTTAAATAAAAATAAATAAAGATGGAGGATATAGTTGCATCCTCGAGAAACTTAAGGTTTGATATAGAACTTGCTTTAGAGCAGCAATTGGGAGCTTTGCCCTTACCGTTTCCCGGGATGGACAAATCGGGTTCATCTATTTGTGATTTTTACTTAAGGGGCTTGTGTAGTAAAGGTTCTGCCTGTCCATTCCGTCATGTCAAGGGAGATAGGACCGTTGTCTGTAAGCATTGGCTCCGCGGCCTTTGCAAAAAGGGCGACCAGTGCGAGTTCTTGCACGAATATGATATGAGCAAGATGCCGGAGTGCTATTTCTATTCTAGGTTTAACGCATGCAGCAATAAAGAATGTCCCTTCTTGCACATCGATCCCGAGGCAAAAATCAAAGACTGTCCTTGGTACGATCGGGGTTTCTGTAGGCACGGGCCAAATTGTAGGCACAGACATACTCGAAGAGTTATTTGTGCCAATTACATGTGTGGGTTCTGCATAGATGGTCCTAGCTGTAAGTTCATGCACCCGAAATTCGATTTGCCTATACAGGATCCTGGCACCCAGCCTAAAAAGAATACTATCACTTGCCACTACTGCTCAGAGCCTGGCCATAAGGCTATCTCTTGTCCGAATCTTCCACCGGAGCTCAGAGAAGACCCGTCAGCCAATAAGGTCGTCGTGTCTAATAACCAAACACAACTAGTTAGTATACAATTACAAGACGGTCTAAAAGCCGGCTACAGACCGATAGAGCAAGTGACGTGCTTCAAATGTGGAGAGAAAGGACATTATGCAAATAAATGCCCAAAGGGCCATTTAGCATTCCTTAGCGTAGCTTTGCAGAACAAC-----------------------------
Ncarolinensis_LinvilleCaverns_N227 ----------------------------------------------------------------------------------------------------------------------------------------------------------------------------------------------------------------------------------------------------------------------------------------------------------------------------------------------------------------------------------------------------------------------------------------------------GAGCAGCAATTGGGAGCTTTGCCCTTACCGTTTCCCGGGATGGACAAATCGGGTTCATCTATTTGTGATTTTTACTTAAGGGGCTTGTGTAGTAAAGGTTCTGCCTGTCCATTCCGTCATGTCAAGGGAGATAGGACCGTTGTCTGTAAGCATTGGCTCCGCGGCCTTTGCAAAAAGGGCGACCAGTGCGAGTTCTTGCACGAATATGATATGAGCAAGATGCCGGAGTGCTATTTCTATTCTAGGTTTAACGCATGCAGCAATAAAGAATGTCCCTTCTTGCACATCGATCCCGAGGCAAAAATCAAAGACTGTCCTTGGTACGATCGGGGTTTCTGTAGGCACGGGCCAAATTGTAGGCACAGACATACTCGAAGAG-------------------------------------------------------------------------------------------------------------------------------------------------------------------------------------------------------------------------------------------------------------------------------------------------------------------------------------------------------------------------------------------------------------------------------
Ncarteri_English_N031 AAAACGGAGCAGAAAAAAATATGCTGGTAAGCTGATGCCAGTTTTTGATAAGAAGTAAATTTTTTCTATTTTATCTCCTTTTTCATGTAAAAATATATCGTTGTAAATAGAATGAAATGGTTTAAAATTGTAGTTTTTATCAAATAAATTAAAACAACATATGAAATTGTACTCTTTTATCAAGAAAAATAAAGAAGAATAATGTTAACCAAGCTAAATAAGTATATTTCCAGTTTTGAATGGCAACTGCTTTCATAAAATTCAAGCCAACTGAAAGCAACTTTCCGATGAGCGTGTTTACAAGAAAGCAGAAATGAAGAATCGTTGATAAATTTAAACATATTTTACTGTATTTGTGTTTAAATAAAAATAAATAAAGATGGAGGATATAGTTGCATCCTCGAGAAACTTAAGGTTTGATATAGAACTTGCTTTAGAGCAACAATTGGGAGCTTTGCCCTTACCGTTTCCCGGGATGGACAAATCGGGTTCATCTATTTGTGATTTTTACTTAAGGGGCTTGTGTAGTAAAGGTTCTGCCTGTCCATTCCGTCATGTCAAGGGAGATAGGACCGTTGTCTGTAAGCATTGGCTCCGCGGCCTTTGCAAAAAGGGCGACCAGTGCGAGTTCTTGCACGAATATGACATGAGCAAGATGCCGGAGTGCTATTTCTATTCTAGGTTTAACGCATGCAGCAATAAAGAATGTCCCTTCTTGCATATCGATCCTGAGGCAAAAATCAAAGACTGTCCTTGGTACGATCGGGGTTTCTGTAGGCACGGGCCAAATTGTAGGCACAGACATACTCGAAGAGTTATTTGTGCCAACTACATGTGTGGGTTCTGCATAGATGGTCCTAGCTGTAAGTTCATGCACCCGAAATTCGATTTGCCTATACAGGATCCCGGCACCCAGCCTAAAAAGAATACTATCACTTGCCACTACTGCTCAGAGCCTGGCCATAAGGCTATCTCTTGTCCGAATCTTCCACCGGAGCTCAGAGAAGACCCGTCAGCCAATAAGGTCGTCGTGTCTAATAACCAAACGCAACTTGTTAGTATACAATTACAAGACGGTCTAAAAGCCGGCTACAGACCGATAGAGCAAGTGACGTGCTTCAAATGTGGAGAGAAAGGACATTATGCAAATAAATGCCCAAAGGGCCATTTAGCATTCCTCAGTGTAGCTTTGCAGAACAACCCCCGGCCGCAAAT---------------
Ncarteri_LaurelCave_nearTYPE_N0296 AAAACGGACCAGAAAAAAATATGCTGGTAAGCTGATGCCAGTTTTTGATAAGAAGTAAATTTTTTCTATTTTATCTCCTTTTTCATGTAAAAATATATCGTTGTAAATAGAATGAAATGGTTTAAAATTGTATTTTTTATCAAATAAATTAAAACAACATATGAAATTGTACTCTTTTATCAAGAAAAACAAAGAAGAATAATGTTAACCAAGCTAAATAAGTATATTTCCAGTTTCGAATGGCAACTGCTTTCATAAAATTCAAGCCAACTGAAAGCAAGTTTTCGATGAGCGTGTTTACAAGAAAGCAGAAATGAAGAATAGTTGATAAATTTAAACATATTTTACTGTATTTGTGTTTAAATAAAAATAAATAAAGATGGAGGATATAGTTGCATCCTCGAGAAACTTAAGGTTTGATATAGAACTTGCTTTAGAGCAACAATTGGGAGCTTTGCCCTTACCGTTTCCCGGGATGGACAAATCGGGTTCATCTATTTGTGATTTTTACTTAAGGGGCTTGTGTAGTAAAGGTTCTGCCTGTCCATTCCGTCATGTCAAGGGAGATAGGACCGTTGTCTGTAAGCATTGGCTCCGCGGCCTTTGCAAAAAGGGCGACCAGTGCGAGTTCTTGCACGAATATGACATGAGCAAGATGCCGGAGTGCTATTTCTATTCTAGGTTTAACGCATGCAGCAATAAAGAATGTCCCTTCTTGCATATCGATCCTGAGGCAAAAATCAAAGACTGTCCTTGGTACGATCGGGGTTTCTGTAGGCACGGGCCAAATTGTAGGCACAGACATACTCGAAGAGTTATTTGTGCCAACTACATGTGTGGGTTCTGCATAGATGGTCCTAGCTGTAAGTTCATGCACCCGAAATTCGATTTGCCTATACAGGATCCCGGCACCCAGCCTAAAAAGAATACTATCACTTGCCACTACTGCTCAGAGCCTGGCCATAAGGCTATCTCTTGTCCTAATCTTCCACCGGAGCTCAGAGAAGACTCGTCAGCCAATAAGGTCGTCGTGTCTAATAACCAAACGCAACTTGTTAGTATACAATTACAAGACGGTCTAAAAGCCGGCTACAGACCGATAGAGCAAGTAACGTGCTTCAAATGTGGAGAGAAAGGACATTATGCAAATAAATGCCCAAAGGGCCATTTAGCATTCCTTAGTGTAGCTTTGCAGAACAACCCACGGCCGCAGATACAGCAGTCTTAAAT
Ncarteri_PilotMtn_G2185 AAAAAGA-------AAAAATATGCTGGTAAGCTGATGCCAGTTTTTAATAAGAAGTAAATTTTTTCTATTTTATCTCCTTTTTCATGTAAAAATATATCGTTGTAAATAGAATGAAATGGTTTAAAATTGTATTTTTTATCAAATAAATTAAAACAACATATGAAATTGTACTCTTTTATCAAGAAAAACAAAGAAGAATAATGTTAACCAAGCTAAATAAGTATATTTCCAGTTTTGAATGGCAACTGCTTTCATAAAATTCAAGCCAACTGAAAGCAAGTTTTCG--GAGCGTGTTTACAAGAAAGCAGAAATGAAGAATCGTTGATAAATTTAAACATATTTTACTGTATTTGTGTTTAAATAAAAATAAATAAAGATGGAGGATATAGTTGCATCCTCGAGAAACTTAAGGTTTGATATAGAACTTGCTTTAGAGCAACAATTGGGAGCTTTGCCCTTACCGTTTCCCGGGATGGACAAATCGGGTTCATCTATTTGTGATTTTTACTTAAGGGGCTTGTGTAGTAAAGGTTCTGCCTGTCCATTCCGTCATGTCAAGGGAGATAGGACCGTTGTCTGTAAGCATTGGCTCCGCGGCCTTTGCAAAAAGGGCGACCAGTGCGAGTTCTTGCACGAATATGACATGAGCAAGATGCCGGAGTGCTATTTCTATTCTAGGTTTAACGCATGCAGCAATAAAGAATGTCCCTTCTTGCATATCGATCCTGAGGCAAAAATCAAAGACTGTCCTTGGTACGATCGGGGTTTCTGTAGGCACGGGCCAAATTGTAGGCACAGACATACTCGAAGAGTTATTTGTGCCAACTACATGTGTGGGTTCTGCATAGATGGTCCTAGCTGTAAGTTCATGCACCCAAAATTCGATTTGCCTATACAGGATCCCGGCACCCAGCCTAAAAAGAATACTATCACTTGCCACTACTGCTCAGAGCCTGGCCATAAGGCTATCTCTTGTCCGAATCTTCCACCGGAGCTCAGAGAAGACCCGTCAGCCAATAAGGTCGTCGTGTCTAATAACCAAACGCAACTAGTTAGTATACAATTACAAGACGGTCTAAAAGCTGGCTACAGACCGATAGAGCAAGTGACGTGCTTCAAATGTGGAGAGAAAGGGCATTATGCAAATAAATGCCCAAAGGGCCATTTAGCATTCCTTAGTGTAGCTTTGCAGAACAACCCACGGCCCCAGATACAGCAGTCTTAAAT
Ncarteri_Pitchfork_N363 -------------------------------------------------------------------------------------TGTAAAAATATATCTTTG------AAATGAAATGGTTTAAAATAGTATTTTTTATCAA-TAAATTAAAACAACATATGAAATTGTACTCTTTTATCAAGAAAACCAAAGAAGAAGAATGTTAACCAAGCTAAATAAGTGTATTTCCAGTTCTGAATGGCAACTGCTTTCATAAAATTCAAGCCAAGTGAAAGCAAGTTTTCGATGAGCGTGTTTACAAGAAAGCAGAAATGAAGAATCGTTGATAAATTTAAACATATTTTACTGTTTTTGTGTTTAAATAAAAATAAATAAAGATGGAGGATATAGTTGCATCCTCGAGAAACTTAAGGTTTGATATAGAACTTGCTTTGGAGCAACAATTGGGAGCTTTGCCTTTACCGTTTCCCGGGATGGACAAATCGGGTTCATCTATTTGTGATTTTTACTTAAGGGGCTTGTGTAGTAAAGGTTCTGCCTGTCCATTCCGTCACGTCAAGGGAGATAGGACCGTTGTCTGTAAGCATTGGCTCCGCGGCCTTTGCAAAAAGGGCGACCAGTGCGAGTTTTTGCACGAATATGACATGAGCAAGATGCCGGAGTGCTATTTCTATTCTAGGTTTAACGCATGCAGCAATAAAGAATGTCCCTTCTTGCATATCGATCCCGAGGCAAAAATCAAAGACTGTCCTTGGTACGATCGGGGTTTCTGTAGGCACGGGCCAAATTGTAGGCACAGACATACTCGAAGAGTTATTTGTGCCAACTACATGTGTGGGTTCTGCATAGATGGTCCTAGCTGTAAGTTCATGCACCCGAAATTCGATTTGCCTATACAGGATCCCGGCACCCAGCCTAAAAAGAATACTATCACTTGCCACTACTGCTCAGAGCCTGGCCATAAGGCTATCTCTTGTCCGAATCTTCCACCGGAGCTCAGAGAAGACCCGTCAGCCAATAAGGTCGTCGTGTCTAATAACCAAACGCAACTAGTTAGTATACAATTACAAGACGGTCTAAAAGCCGGCTACAGACCGATAGAGCAAGTGACGTGCTTCAAATGTGGAGAGAAAGGACATTATGCAAATAAATGTCCAAAGGGCCATTTAGCATTCCTTAGTGTAGCTTTGCAGAACAACCCACGGCCGCAGATACAGCAGTCTTAAAT
Ncarteri_WeberCty_N1044 ----------------------------------------------------------------------------------TCATTTAAAAATATATCGTTGTAAATAGAATGAAATGGTTTAAAATTGTATTTTTTATCAAATAAATTAAAACAACATATAAAATTGTACTCTTTTATCAAGAAAAACAAAGAAGAATAATGTTAACCAAGCTAAATAAGTATATTTCCAGTTTTGAATGGCAACTGCTTTCATAAAATTCAAGCCAACTGAAAGCAAGTTTTCGATGAGCGTGTTTACAAGAAAGCAGAAATGAAGAATAGTTGATAAATTTAAACATATTTTACTGTATTTGTGTTTAAATAAAAATAAATAAAGATGGAGGATATAGTTGCATCCTCGAGAAACTTAAGGTTTGATATAGAACTAGCTTTAGAGCAACAATTGGGAGCTTTGCCCTTACCGTTTCCCGGGATGGACAAATCGGGTTCATCTATTTGTGATTTTTACTTAAGGGGCTTGTGTAGTAAAGGTTCTGCCTGTCCATTCCGTCATGTCAAGGGAGATAGGACCGTTGTCTGTAAGCATTGGCTCCGCGGCCTTTGCAAAAAGGGTGACCAGTGCGAGTTCTTGCACGAATATGACATGAGCAAGATGCCGGAGTGCTATTTCTATTCTAGGTTTAACGCATGCAGCAATAAAGAATGTCCCTTCTTGCATATCGATCCTGAGGCAAAAATCAAAGACTGTCCTTGGTACGATCGGGGTTTCTGTAGGCACGGGCCAAATTGTAGGCACAGACATACTCGAAGAGTTATTTGTGCCAACTACATGTGTGGGTTCTGCATAGATGGTCCTAGCTGTAAGTTCATGCACCCGAAATTCGATTTGCCTATACAGGATCCCGGCACCCAGCCTAAAAAGAATACTATCACTTGCCACTACTGCTCAGAGCCTGGCCATAAGGCTATCTCTTGTCCGAATCTTCCACCGGAGCTCAGAGAAGACCCGTCAGCCAATAAGGTCGTCGTGTCTAATAACCAAACGCAACTAGTTAGTATACAATTACAAGACGGTCTAAAAGCTGGCTACAGACCGATAGAGCAAGTGACGTGCTTCAAATGTGGAGAGAAAGGACATTATGCAAATAAATGCCCAAAGGGCCATTTAGCTTTCCTTTGTGTAGCTTTGCAGAACAACCCACGGCCGCAGATACAGC----------
Ncarteri_div__RainbowCave_G2089 AAAACAGAGCAGAAAGAAAAACCCTGCTAAACTGATGCCAGTTTTTGAT---AAGTAAACTTTTTTTATTTTATCTCTTTTTTT-TGTGACAACATTTCGCTGCAAATAAAATGAAATGGTTTAAAATAATA-TTTTTTTCAAATTAATTAAAACAACACGTTAAATTGTGTGCTTTCATCAAGGAAAATAAAGAG---TAATGTTAACCAAGCTAACTAAGTGTATTTCTAGTGTTTTATGGCAACCGTTTTCATAAAATTCAAGTCAAGTGAAAGCAAGTTTTCGATGAGCGTGTTTACAAGAAAGCAGAAATGAAGAATCGTTGATAAATTTAAGCATATTTTACTGTATTTGTGTTTAAATAAAAATAAATAAAGATGGAGGATATAGTTGCATCCTCGAGAAACTTAAGGTTTGATATAGAACTTGCTTTAGAGCAGCAATTGGGAGCTTTGCCCTTACCGTTTCCCGGGATGGACAAATCGGGTTCATCTATTTGTGATTTTTACTTAAGGGGCTTGTGTAGTAAAGGTTCTGCCTGTCCATTCCGTCATGTCAAGGGAGATAGGACCGTTGTCTGTAAGCATTGGCTTCGCGGCCTTTGCAAAAAGGGCGATCAGTGCGAGTTCTTGCATGAATATGACATGAGCAAGATGCCGGAGTGCTATTTCTATTCTAGGTTTAACGCATGCAGCAATAAAGAATGTCCCTTCTTGCATATCGATCCCGAGGCTAAAATTAAAGACTGTCCCTGGTACGATCGGGGTTTCTGTAGGCACGGGCCAAATTGTAGGCACCGACATACTCGAAGAGTTATTTGTGCCAACTATATGTGTGGGTTCTGCATAGATGGTCCTACCTGTAAATTCATGCATCCGAAATTCGATTTGCCCATACAAGATCCTGGCACCCAGCCTAAAAAGAATACCATCACTTGCCACTACTGCTCAGAGCCTGGCCATAAGGCTATCTCTTGTCCGAATCTTCCACCGGAGCTCAGAGAAGACCCGTCAGCCAATAAGGTCGTCATGTCGAATAACCAAACGCAACTAGTTAGTATACATATACAGGACGGTCTAAAAGCGGGCTACAGACCGATAGAGCAAGTGACGTGCTTCAAATGTGGAGAGAAAGGACATTATGCAAATAAGTGCCCTAAGGGCCATTTAGCATTCCTTAGTGTAGCCTTGCAGAACAACCCACGGCCGCAGATGCAGCAGTCTTAAAT
Ncherokee_BallhootScar_N193 ----------------------------------------GTTTTTGAAAAGAAGTAAAATTTTTCTATTTTATCTCCTTTTTCATGTGAAAATATATCGCTGTAAATAGAATGAAATGGTTTAAAATAGTATTTTTTATCAAATAAATTAAAACAACATGTGAAATTGTACTCTTTTATCAAGAAAAACAAAGAAGAAGAATGTTAACCA--------AAGTGTATTTCTAGTTCTGAATGGCAACCGTTTTCATAAAATTCAAGCCAAGTGAAAGCAAGTTTTCGATGAGCGTGTTTACAAGAAAGCAGAAATGAAGAATCGTTGATAAATTTAAGCATATTTTACTGTATTTGTGTTTAAATAAAAATAAATAAAGATGGAGGATATAGTTGCATCCTCGAGAAACTTAAGGTTTGATATTGAACTTGCTTTAGAGCAGCAATTGGGAGCTTTGCCCTTACCGTTTCCCGGGATGGACAAATCGGGTTCATCTATTTGTGATTTTTACTTAAGGGGCTTGTGTAGTAAAGGTTCTGCCTGTCCATTCCGTCATGTCAAGGGAGATAGGACCGTTGTCTGCAAGCATTGGCTCCGCGGCCTTTGCAAAAAAGGCGACCAGTGCGAGTTCTTGCACGAGTACGACATGAGCAAGATGCCGGAGTGCTATTTCTATTCTAGGTTTAACGCATGCAGCAATAAAGAATGTCCCTTCTTGCATATCGATCCCGAGGCAAAAATCAAAGACTGTCCTTGGTACGATCGGGGTTTCTGTAGGCACGGGCCAAATTGTAGGCACAGGCATACCCGAAGAGTTATTTGTGCCAACTACATGTGTGGGTTCTGCATAGATGGTCCTAGCTGTAAGTTCATGCACCCGAAATTCGATTTGCCTATACAGGATCCTGGCACCCAGCCTAAAAAGAATACTATCACTTGCCACTACTGCTCAGAGCCTGGCCATAAGGCTATCTCTTGTCCGAATCTTCCACCGGAGCTCAGAGAAGACCCGTCAGCCAATAAGGTCGTCGTGTCTAATAACCAAACACAACTAGTTAGTATACAATTACAAGACGGTCTAAA---------------------------------------------------------------------------------------------------------------------------------------------------
Ncherokee_BalsamMtn_N891 ---------------------------------------------------------------------------------------------------------------------------------------------------------------------------------------------------AGAATAATGTTAACCA--------AAGTGTATTTCTATTTCTGAATGGCAACCGTTTTCATAAAATTCAAGCCAAGTGAAAGCAAGTTTTCGATGAGCGTGTTTACAAGAAAGCAGAAATGAAGAATCGTTGATAAATTTAAGCATATTTTACTGTATTTGTGTTTAAATAAAAATAAATAAAGATGGAGGATATAGTTGCATCCTCGAGAAACTTAAGGTTTGATATAGAACTTGCTTTAGAGCAGCAATTGGGAGCTTTGCCCTTGCCGTTTCCCGGGATGGACAAATCGGGTTCATCTATTTGTGATTTTTACTTAAGGGGCTTGTGTAGTAAAGGTTCTGCCTGTCCATTCCGTCATGTCAAGGGAGATAGGACCGTTGTCTGCAAGCATTGGCTCCGCGGCCTTTGCAAAAAGGGCGACCAGTGCGAGTTCTTGCACGAGTATGACATGAGCAAGATGCCGGAGTGCTATTTCTATTCTAGGTTTAACGCATGCAGCAATAAAGAATGTCCCTTCTTGCATATCGATCCCGAGGCAAAAATCAAAGACTGTCCTTGGTACGATCGGGGTTTCTGTAGGCACGGGCCAAATTGTAGGCACAGACATACTCGAAGAGTTATTTGTGCCAACTACATGTGTGGGTTCTGCATAGATGGTCCTAGCTGTAAGTTCATGCACCCGAAATTCGATTTGCCAATACAGGATCCTGGCACCCAGCCTAAAAAGAATACTATCACTTGCCACTACTGCTCAGAGCCTGGCCATAAGGCTATCTCTTGTCCGAATCTTCCACCGGAGCTCAGAGAAGACCCGTCAGCCAATAAGGTCGTCGTGTCTAATAACCAAACACAACTAGTTAGTATACAATTACAAGACGGTCTAAAAGCTGGCTACAGACCGATAGAGCAAGTGACGTGCTTCAAATGTGGAGAGAAAGGACATTATGCAAATAAATGCCCAAAGGGCCAT--------------------------------------------------------------
Ncooperi_BeaverCrk_N1002 ---------------------------------------------------------------------------------------------------------------------------------------------AAATAAATTAAAACA---TGTAAAATTGTACTCTTTTATCAAGAAAAGCAAAGAGGAATAATGTTAACCAAGCTAAATAAGTGTATTTCTAGTTCTGAATGGCAACCGTTTTCATAAAATTCAAGCCAAGTGAAAGCAAGTTTTCGATGAGCGTGTTTACAAGAAAGCAGAAATGAAGAATCGTTGATAAATTTAAACATATTTTACTGTATTTGTGTTTAAATAAAAATAAATAAAGATGGAGGATATAGTTGCATCCTCGAGAAACTTAAGGTTTGATATAGAACTTGCTTTAGAGCAGCAATTGGGAGCTTTGCCCTTACCGTTTCCCGGGATGGACAAATCGGGTTCATCTATTTGTGATTTTTACTTAAGGGGCTTGTGTAGTAAAGGTTCTGCCTGTCCATTCCGTCACGTCAAGGGAGATAGGACCGTTGTCTGTAAGCATTGGCTCCGCGGCCTTTGCAAAAAGGGCGATCAGTGCGAGTTCTTGCACGAATATGACATGAGCAAGATGCCGGAGTGCTATTTCTATTCTAGGTTTAACGCATGCAGCAATAAAGAATGTCCCTTCTTGCATATCGATCCCGAGGCAAAAATCAAAGACTGTCCTTGGTACGATCGGGGTTTCTGTAGGCACGGGCCAAATTGTAGGCACAGACATACTCGAAGAGTTATTTGTGCCAACTACATGTGTGGGTTCTGCATAGATGGTCCTAGCTGTAAGTTCATGCACCCGAAATTCGATTTGCCTATACAGGATCCCGGCACCCAGCCTAAAAAGAATACTATCACTTGCCACTACTGCTCAGAGCCTGGCCATAAGGCTATCTCTTGTCCGAATCTTCCACCGGAGCTCAGAGAAGACCCGTCAGCCAATAAGGTCGTCGTGTCTAATAACCAAACGCAACTAGTTAGTATACAATTACAAGACGGTCTAAAAGCCGGCTACAGACCGATAGAGCAAGTGACGTGCTTCAAATGTGGAGAGAAAGGACATTATGCAAATAAATGCCCAAAGGGCCATTTAGCATTCCTTAGTGTAGCTTTGCAGAACAACCCACGGCCGCAGATACAGCAGTCTTAAAT
Ncooperi_BrasstBald_N824 --------------------------ATAAGCTGATGCCAGTTTTTGGTAAGAAGTAAAAATTTTCTATTTTATCTCCTTTTTCATGTGAAAATATATCGCTGTAAATAGAATGAAATGGTTTTAAATAGTATTTTTTATCAATTAAATTAAAACA---TGGGAAATTGTACTCTTTTATCAAGAAAAGCAAAGAGGAATAATGTTAACCAAGCTAAATAAGTGTATTTCTAGTTCTGAATGGCAACCGTTTTCATAAAATTCAAGCCAAGTGAAAGCAAGTTTTCGATGAGCGTGTTTACAAGAAAGCAGAAATGAAGAATCGTTGATAAATTTAAACATATTTTACTGTATTTGTGTTGAAATAAAAATAAATAAAGATGGAGGATATAGTTGCATCCTCGAGAAACTTAAGGTTTGATATAGAACTTGCTTTAGAGCAGCAATTGGGAGCTTTGCCCTTACCGTTTCCCGGGATGGACAAATCGGGTTCATCTATTTGTGATTTTTACTTAAGGGGCTTGTGTAGTAAAGGTTCTGCCTGTCCATTCCGTCACGTCAAGGGAGATAGGACCGTTGTCTGTAAGCATTGGCTCCGCGGCCTTTGCAAAAAGGGAGACCAGTGCGAGTTCTTGCACGAATATGACATGAGCAAGATGCCGGAGTGCTATTTCTATTCTAGGTTTAACGCATGCAGCAATAAAGAATGTCCCTTCTTGCATATCGATCCCGAGGCAAAAATCAAAGACTGTCCTTGGTACGATCGGGGTTTCTGTAGGCACGGGCCAAATTGTAGGCACAGACATACTCGAAGAGTTATTTGTGCCAACTACATGTGTGGGTTCTGCATAGATGGTCCTAGCTGTAAGTTCATGCACCCGAAATTCGATTTGCCCATACAGGATCCCGGCACCCAGCCTAAAAAGAATACTATCACTTGCCACTACTGCTCAGAGCCTGGCCATAAGGCTATCTCTTGTCCGAATCTTCCACCGGAGCTCAGAGAAGACCCGTCAGCCAATAAGGTCGTCGTGTCTAATAACCAAACGCAACTAGTTAGTATACAATTACAAGACGGTCTAAAAGCCGGCTACAGACCAATAGAGCAAGTGACGTGCTTCAAATGTGGAGAGAA------------------------------------------------------------------------------------------------
Ncooperi_CheoahDam_N1122 AAAACGGAGCAGAAAAAATTATGCTGGTAAGCTGATGCCAGTTTTTGATAAGAAGCAAAAATTTTCTATTTTATCTCCTTTTTCATGTGAAAATATATCGCTGTAAATAGAATGAAATGGTTTTAAATAGTATTTTTTATCAAATAAATTAAAACA---TGTGAAATTGTACTCTTTTATCAAGAAAAGCAAAGAGGAATAATGTTAACCAAGCCAAATAAGTGTATTTCTAGTTCTGAATGGCAACCGTTTTCATAAAATTCAAGCCAAGTGAAAGCAAGTTTTCGATGAGCGTGTTTACAAGAAAGCAGAAATGAAGAATCGTTGATAAATTTAAACATATTTTACTGTATTTCTGTTTAAATAAAAATAAATAAAGATGGAGGATATAGTTGCATCCTCGAGAAACTTAAGGTTTGATATAGAACTTGCTTTAGAGCAGCAATTGGGAGCTTTGCCCTTACCGTTTCCCGGGATGGACAAATCGGGTTCATCTATTTGTGATTTTTACTTAAGGGGCTTGTGTAGTAAAGGTTCTGCCTGTCCATTCCGTCACGTCAAGGGAGATAGGACCGTTGTCTGTAAGCATTGGCTCCGCGGCCTTTGCAAAAAGGGAGACCAGTGCGAGTTCTTGCACGAATATGACATGAGCAAGATGCCGGAGTGCTATTTCTATTCTAGGTTTAACGCATGCAGCAATAAAGAATGTCCCTTCTTGCATATCGATCCCGAGGCAAAAATCAAAGACTGTCCTTGGTACGATCGGGGTTTCTGTAGGCACGGGCCAAATTGTAGACACAGACATACTCGAAGAGTTATTTGTGCCAACTACATGTGTGGGTTCTGCATAGATGGTCCTAGCTGTAAGTTCATGCACCCGAAATTCGATTTGCCCATACAGGATCCCGGCACCCAGCCTAAAAAGAATACTATCACTTGCCACTACTGCTCAGAGCCTGGCCATAAGGCTATCTCTTGTCCAAATCTTCCACCGGAGCTCAGAGAAGACCCGTCAGCCAATAAGGTCGTCGTGTCTAATAACCAAACGCAACTAGTTAGTATACAATTACAAGACGGTCTAAAAGCCGGCTACAGACCGATAGAGCAAGTGACGTGCTTCAAATGTGGAGAGAAAGGACATTATGCAAATAAATGCCCAAAGGGCCATTTAGCATTCCTTAGTG----------------------------------------------
Ncooperi_NantRiverGorge_N682 --------------AAATATATGATGGTAAGCTGATGCCAGTTTTTGGTAAGAAGTAAAAATTTTCTATTTTATCTCCTTTTTCATGTGAAAATATATCGCTGTAAATAGAATGAAATGGTTTTAAATAGTATTTTTTATCAAATAAATTAAAACA---TGGGAAATTGTACTCTTTTATCAAGAACAGCAAAGAGGAATAATGTTAACCAAGCTAAATAAGTGTATTTCTAGTTCTGAATGGCAACCGTTTTCATAAAATTCAAGCCAAGTGAAAGCAAGTTTTCGATGAGCGTGTTTACAAGAAAGCAGAAATGAAGAATCGTTGATAAATTTAAGCATATTTTACTGTATTTGTGTTTAAATAAAAATAAATAAAGATGGAGGATATAGTTGCATCCTCGAGAAACTTAAGGTTTGATATAGAACTTGCTTTAGAGCAGCAATTGGGAGCTTTGCCCTTACCGTTTCCCGGGATGGACAAATCGGGTTCATCTATTTGTGATTTTTACTTAAGGGGCTTGTGTAGTAAAGGTTCTGCCTGTCCATTCCGTCACGTCAAGGGAGATAGGACCGTTGTCTGTAAGCATTGGCTCCGCGGCCTTTGCAAAAAGGGAGACCAGTGCGAGTTCTTGCACGAATATGACATGAGCAAGATGCCGGAGTGCTATTTCTATTCTAGGTTTAACGCATGCAGCAATAAAGAATGTCCCTTCTTGCATATCGATCCCGAGGCAAAAATCAAAGACTGTCCTTGGTACGATCGGGGTTTCTGTAGGCACGGGCCAAATTGTAGGCACAGACATACTCGAAGAGTTATTTGTGCCAACTACATGTGTGGGTTCTGCATAGATGGTCCTAGCTGTAAGTTCATGCACCCGAAATTCGATTTGCCCATACAGGATCCTGGCACCCAGCCTAAAAAGAATACTATCACTTGCCACTACTGCTCAGAGCCTGGCCATAAGGCTATCTCTTGTCCGAATCTTCCACCGGAGCTCAGAGAAGACCCGTCAGCCAATAAGGTCGTCGTGTCTAATAACCAAACGCAACTAGTTAGTATACAATTACAAGACGGTCTAAAAGCCGGCTACAGACCGATAGAGCAAGTGACGTGCTTCAAATGTGGAGAGAAAGGACATTATGCAAATAAATGCCCAAAGGGCCATTTAGCATTCCTTAGTGTAGCTTTGCATAACAACCCACGGCCGCAGATACAGCAGTCTTAAAT
Ncooperi_RockCrRoad_N1160 AAAACGGAGCAGAAAAAATTATGCTGGTAAGCTGATGCCAGTTTTTGATAAGAAGCAAAAATTTTCTATTTTATCTCC-TTTTCATGTGAAAATATATCGCTGTAAATAGAATGAAATGGTTTTAAATAGTATTT-TTATCAAATAAATTAAAACA---TGTGAAATTGTACTCTTTTATCAAGAAAAGCAAAGAGGAATAATGTTAACTAAGCTAAATAAGTGTATTTCTAGTTCTGAATGGCAACCGTTTTCATAAAATTCAAGCCAAGTGAAAGCAAGTTTTCGATGAGCGTGTTTACAAGAAAGCAGAAATGAAGAATCGTTGATAAATTTAAGCATATTTTACTGTATTTGTGTTTAAATAAAAATAAATAAAGATGGAGGATATAGTTGCATCCTCGAGAAACTTAAGGTTTGATATAGAACTTGCTTTAGAGCAGCAATTGGGAGCTTTGCCCTTACCGTTTCCCGGGATGGACAAATCGGGTTCATCTATTTGTGATTTTTACTTAAGGGGCTTGTGTAGTAAAGGTTCTGCCTGTCCATTCCGTCACGTCAAGGGAGATAGGACCGTTGTCTGTAAGCATTGGCTCCGCGGCCTTTGCAAAAAGGGCGATCAGTGCGAGTTCTTGCACGAATATGACATGAGCAAGATGCCGGAGTGCTATTTCTATTCTAGGTTTAACGCATGCAGCAATAAAGAATGTCCCTTCTTGCATATCGATCCCGAGGCAAAAATCAAAGACTGTCCTTGGTACGATCGGGGTTTCTGTAGGCACGGGCCTAATTGTAGGCACAGACATACTCGAAGAGTTATTTGTGCCAACTACATGTGTGGGTTCTGCATAGATGGTCCTAGCTGTAAGTTCATGCACCCGAAATTCGATTTGCCTATACAGGATCCCGGCACCCAGCCTAAAAAGAATACTATCACTTGCCACTACTGCTCAGAGCCTGGCCATAAGGCTATCTCTTGTCCGAATCTTCCACCGGAGCTCAGAGAAGACCCGTCAGCCAATAAGGTCGTCGTGTCTAATAACCAAACGCAACTAGTTAGTATACAATTACAAGACGGTCTAAAAGCCGGCTACAGACCGATAGAGCAAGTGACGTGCTTCAAATGTGGAGAGAAAGGACATTATGCAAATAAATGCCCAAAGGGCCATTTAGCATTCCTTAGTGTAGCTTTGCAGAACAACCCACGGCCGCAGATACAGCAGTCTTAAAT
Ncoylei_Apalachia_N1195 AAAACGGAGCAGAAAAAATTATGCTGGTAAGCTGATGCCAATTTTTGATAAGAAGTAAAAAATTTCTATTTTATCTCCTTTTTCTTGTGAAAATATATCGCTGTAAATAGAATGAAATAGTTTAAAATAGTATTTTTTATCAATTAAATTAAAACAACGTGTGAAATTGTATTCTTTTATCAAGAAAAACAAAGAAGAATAATGTTAACCAAGCTAAATAAGTGTATTTCTAGTTCTGAATGGCAACCGTTTTCATAAAATTCAAGCCAAGTGAAAGCAAGTTTTCGATGAGCGTGTTTACAAGAAAGCAGAAATGAAGAATCGTTGATAAATTTAAGCATATTTTACTGTATTTGTGTTTAAATAAAAATAAATAAAGATGGAGGATATAGTTGCATCCTCGAGAAACTTAAGGTTTGATATAGAACTTGCTTTAGAGCAGCAATTGGGAGCTTTGCCCTTACCGTTTCCCGGGATGGACAAATCGGGTTCATCTATTTGTGATTTTTACTTAAGGGGCTTGTGTAGTAAAGGTTCTGCCTGTCCATTCCGTCATGTCAAGGGAGATAGGACCGTTGTCTGTAAGCATTGGCTCCGCGGCCTTTGCAAAAAGGGCGACCAGTGCGAGTTCTTGCACGAATATGACATGAGCAAGATGCCGGAGTGCTATTTCTATTCTAGGTTTAACGCATGCAGCAATAAAGAATGTCCCTTCTTGCATATCGATCCCGAGGCAAAAATCAAAGACTGTCCTTGGTACGATCGGGGTTTCTGTAGGCACGGACCAAATTGTAGGCACAGACATACTCGAAGAGTTATTTGTGCCAACTATATGTGTGGGTTCTGCATAGATGGTCCTAGCTGTAAGTTCATGCACCCGAAATTCGATTTGCCCATACAGGATCCTGGAACCCAACCTAAAAAGAATACTATCACTTGCCACTACTGCTCAGAGCCTGGCCATAAGGCTATCTCTTGTCCGAATCTTCCACCGGAGCTCAGAGAAGACCCGTCAGCCAATAAGGTCGTCGTGTCTAATAACCAAACACAACTAGTTAGTATACAATTACAAGATGGTCTAAAAGCCGGCTACAGACCGATAGAACAAGTGACGTGCTTCAAATGTGGAGAGAAAGGACATTATGCAAATAAATGCCCAAAGGGCCATTTAGCATTCCTTAGTGTAGCTTTGCAGAACAACCCACGGCCGCAGATACAGCAGTCTTAAAT
Ncoylei_DinkinCove_N1118 AAAACGGAGCAGAAAAAATTATGCTGGTAAGCTGATGCCAATTTTTGATAAGAAGTAAAAATTTTCTATTTTATCTCCTTTTTCTTGTGAAAATATATCGCAGTAAATAGAATGAAATAGTTTAAAATAGTATTTTTTATCAATTAAATTAAAACAACATGTGAAATTGTATTCTTTTATCAAGAAAAACAAAGAAGAATAATGTTAACCAAGCTAAATAAGTGTATTTTTAGTTCTGAATGGCAACCGTTTTCATAAAATTCAAGCCAAGTGAAAGCAAGTTTTCGATGAGCGTGTTTACAAGAAAGCAGAAATGAAGAATCGTTGATAAATTTAAACATATTTTACTGTATTTGTGTTTAAATAAAAATAAATAAAGATGGAGGATATAGTTGCATCCTCGAGAAACTTAAGGTTTGATATAGAACTTGCTTTAGAGCAGCAATTGGGAGCTTTGCCCTTACCGTTTCCCGGGATGGACAAATCGGGTTCATCTATTTGTGATTTTTACTTAAGGGGCTTGTGTAGTAAAGGTTCTGCCTGTCCATTCCGTCATGTCAAGGGAGATAGGACCGTTGTCTGTAAGCATTGGCTCCGCGGCCTTTGCAAAAAGGGCGACCAGTGCGAGTTCTTGCACGAATATGACATGAGCAAGATGCCGGAGTGCTATTTCTATTCTAGGTTTAACGCATGCAGCAATAAAGAATGTCCCTTCTTGCATATCGATCCCGAGGCAAAAATCAAAGACTGTCCTTGGTACGATCGGGGTTTCTGTAGGCACGGGCCAAATTGTAGGCACAGACATACTCGAAGAGTTATTTGTGCCAACTATATGTGTGGGTTCTGCATAGATGGTCCTAGCTGTAAGTTCATGCACCCGAAATTCGATTTGCCCATACAGGATCCTGGAACCCAGCCTAAAAAGAATACTATCACTTGCCACTACTGCTCAGAGCCTGGCCATAAGGCTATCTCTTGTCCGAATCTTCCACCGGAGCTCAGAGAAGACCCGTCAGCCAATAAGGTCGTCGTGTCTAATAACCAAACACAACTAGTTAGTATACAATTACAAGACGGTCTAAAAGCCGGCTACAGACCGATAGAGCAAGTGACGTGCTTCAAATGTGGAGAGAAAGGACATTATGCAAATAAATGCCCAAAGGGCCATTTAGCATTCCTTAGTGTAGCTTTGCAGAACAACCCACGGCCGCAGATACAGCAGTCTTAAAT
Ncoylei_TiptonCreek_N837 AAAACGGAGCAGAAAAAATTATGCTGGTAAGCTGATGCCAATTTTTGATAAGAAGTAAAAAATTTCTATTTTATCTCCTTTTTCTTGTGAAAATATATCGCTGTAAATAGAATGAAATAGTTTAAAATAGTATTTTTTATCAATTAAATTAAAACAACATGTGAAATTGTATTCTTTTATCAAGAAAAACAAAGAAGAATAATGTTAACCAAGCTAAATAAGTGTATTTCTAGTTCTGAATGGCAACCGTTTTCATAAAATTCAAGCCAAGTGAAAGCAAGTTTTCGATGAGCGTGTTTACAAGAAAGCAGAAATGAAGAATCGTTGATAAATTTAAACATATTTTACTGTATTTGTGTTTAAATAAAAATAAATAAAGATGGAGGATATAGTTGCATCCTCGAGAAACTTAAGGTTTGATATAGAACTTGCTTTAGAGCAGCAATTGGGAGCTTTGCCCTTACCGTTTCCCGGGATGGACAAATCGGGTTCATCTATTTGTGATTTTTACTTAAGGGGCTTGTGTAGTAAAGGTTCTGCCTGTCCATTCCGTCATGTCAAGGGAGATAGGACCGTTGTCTGTAAGCATTGGCTCCGCGGCCTTTGCAAAAAGGGCGACCAGTGCGAGTTCTTGCACGAATATGACATGAGCAAGATGCCGGAGTGCTATTTCTATTCTAGGTTTAACGCATGCAGCAATAAAGAATGTCCCTTCTTGCATATCGATCCCGAAGCAAAAATCAAAGACTGTCCTTGGTACGATCGGGGTTTCTGTAGGCACGGGCCAAATTGTAGGCACAGACATACTCGAAGAGTTATTTGTGCCAATTATATGTGTGGGTTCTGCATAGATGGTCCTAGCTGTAAGTTCATGCACCCGAAATTCGATTTGCCCATACAGGATCCTGGAACCCAGCCTAAAAAGAATACTATCACTTGCCACTACTGCTCAGAGCCTGGCCATAAGGCTATCTCTTGTCCGAATCTTCCACCGGAGCTCAGAGAAGACCCGTCAGCCAATAAGGTCGTCGTGTCTAATAATCAAACACAACTAGTTAGTATACAATTACAAGACGGTCTAAAAGCCGGCTACAGACCGATAGAGCAAGTGACGTGCTTCAAATGTGGAGAGAAAGGACATTATGCAAATAAATGCCCAAAGGGCCATTTAGCATTCCTTAGTGTAGCTTTGCAGAACAACCCACGGCCGCAGATACAGCAGTCTTAAAT
Ncressleri_AndersonSpringCave_G2075 ----------------------------------------GTTTTTGATAAGAAGTAAAATTTTTCTATTT--------TTTTTTTGTGAAAACATTTTGCTGTAAATAGAATGAAATAGTTTAAAATAGTA-TTTTTTTCAAATTAATTAAAACAACAAATGTAATTGTACTCTTTCATCAAGAAAAATAAAGAG---TAATGTTAACCAAGCTAAATAAATGTATTTCTAGTTTTGAATGGCAACCGTTTTCATAAAATTCAAGCCAAGTGAAAGCAAGTTTTCGATGAGCGTGTTTACAAGAAAGCAGAAATGAAGAATCGTTGATAAATTTAAACATATTTTACTGTATTTGTGTTTAAATAAAAATAAATAAAGATGGAGGATATAGTTGCATCCTCGAGAAACTTAAGGTTTGATATAGAACTTGCTTTAGAGCAACAATTGGGAGCTTTGCCTTTACCGTTTCCCGGGATGGACAAATCGGGTTCATCTATTTGTGATTTTTACTTAAGGGGCTTGTGTAGTAAAGGTTCTGCCTGTCCATTCCGTCATGTCAAGGGAGATAGGACCGTTGTCTGTAAGCATTGGCTCCGCGGCCTTTGCAAAAAGGGCGACCAGTGTGAGTTCTTGCACGAATATGACATGAGCAAGATGCCGGAGTGTTATTTCTATTCTAGGTTCAACGCTTGCAGCAATAAAGAATGTCCCTTCTTGCATATCGATCCCGAGGCAAAAATCAAAGACTGTCCCTGGTATGATCGGGGTTTCTGTAGGCACGGGCCAAATTGTAGGCACAGACATACTCGAAGAGTTATTTGTGCCAACTATATGTGTGGGTTCTGCATAGATGGTCCTAGCTGTAAGTTCATGCACCCGAAATTCGATTTGCCCATACAGGATCCTGGCACCCAGCCAAAAAAGAATACTATCACTTGCCACTACTGCTCAGAGCCTGGCCATAAGGCTATCTCTTGTCCGAATCTTCCACCGGAGCTCAGAGAAGACCCGTCAGCCAATAAGGTCATCGTGGCTAATAACCAAACACAACTAGTTAGTATACAGTTACAAGACGGTCTAAAAGCGGGCTACAGACCGATAGAGCAAGTGACCTGCTTCAAATGTGGGGAGAAAGGACATTATGCAAATAAATGCCCTAAGGGCCATTTAGCATTCCTTAGTGTAGCGTTACAGAACAACCCACGGCCGCAGATACAGCAGTCTTAAAT
Ncrosbyi_MtMitchell_N210 AAAACGGAGCAGAAAAAATTATGCTGGTAAGCTGATGCCAG-TTTTGATAAGAAGTAAAATTTTTCTATTTTATTTCCTTTTTCTTGTGAAAATATATCGCTGTAAATAGAATGAAATGGTTTAAAATAGTATTTTTTATCAAATACATTAAAACAACATGTGAAATTGTACTCTTTTATCCAGAAAAACAAAGAAGAATAATGTTAACCAAGCTAAATAAGTGTATTTCTAGTTCTGAATGGCAACCGTTTTCATAAAATTCAAGCCAAGTGAAAGCAAGTTTTCGATGAGCGTGTTTACAAGAAAGCAGAAATGAAGAATCGTTGATAAATTTAAACATATTTTGCTGTATTTGTGTTTAAATAAAAATAAATAAAGATGGAGGATATAGTTGCATCCTCGAGAAACTTAAGGTTTGATATAGAACTTGCTTTAGAGCAGCAATTGGGAGCTTTGCCCTTACCGTTTCCCGGGATGGACAAATCGGGTTCATCTATTTGTGATTTTTACTTAAGGGGCTTGTGTAGTAAAGGTTCTGCCTGTCCATTCCGTCATGTCAAGGGAGATAGGACCGTTGTCTGTAAGCATTGGCTCCGCGGCCTTTGCAAAAAGGGCGACCAGTGCGAGTTCTTGCACGAATATGACATGAGCAAGATGCCGGAGTGCTATTTCTATTCTAGGTTTAACGCATGCAGCAATAAAGAATGTCCCTTCTTGCATATCGATCCCGAGGCAAAAATCAAAGACTGTCCTTGGTACGATCGGGGTTTCTGTAGGCACGGGCCAAATTGTAGGCACAGACATACTCGAAGAGTTATTTGTGCCAACTATATGTGTGGGTTCTGCATAGATGGTCCTAGCTGTAAGTTCATGCACCCGAAATTTGATTTGCCTATACAGGATCCTGGCACCCAGCCTAAAAAGAATACTATCACTTGCCACTACTGCTCAGAGCCTGGCCATAAGGCTATCTCTTGTCCGAATCTTCCACCGGAGCTCAGAGAAGACCCGTCAGCCAATAAGGTCGTCGTGTCTAATAACCAAACGCAACTAGTTAGTATACAATTACAAGACGGTCTAAAAGCCGGCTACAGACCGATAGAGCAAGTGACGTGCTTCAAATGTGGAGAGAAAGGACATTATGCAAATAAATGCCCAAAGGGCCATTTAGCATTCCTTAGTGTAGCTTTGCAGAACAACCCACGGCCGCAGATACAGCAATCTTAAAT
Ncrosbyi_PricesCrk_N1143 AAAACGGAGCAGAAAAAATTATGCTGGTAAGCTGATGCCAGTTTTTGATAAGAAGTAAAATTGTTCTATTTTATCTCCTTTTTCTTGTGAAAATATATCGCTGTAAATAGAATGAAATGGTTTAAAATAGTATTTGTTATCAAATACATTAAAACAACATGTGAAATTGTACTCTTTTATCCAGAAAAACAAAGAAGAATAATGTTAACCAAGCTAAATAAGTGTATTTCTAGTTCTGAATGGCAACCGTTTTCATAAAATTCAAGCCAAGTGAAAGCAATTTTTTGATGAGCGTGTTTACAAGAAAGCAGAAATGAAGAATCGTTGATAAATTTAAACATATTTTGCTGTATTTGTGTTTAAATAAAAATAAATAAAGATGGAGGATATAGTTGCATCCTCGAGAAACTTAAGGTTTGATATAGAACTTGCTTTAGAGCAGCAATTGGGAGCTTTGCCCTTACCGTTTCCCGGGATGGACAAATCGGGTTCATCTATTTGTGATTTTTACTTAAGGGGCTTGTGTAGTAAAGGTTCTGCCTGTCCATTCCGTCATGTCAAGGGAGATAGGACCGTTGTCTGTAAGCATTGGCTCCGCGGCCTTTGCAAAAAGGGCGACCAGTGCGAGTTCTTGCACGAATATGACATGAGCAAGATGCCGGAGTGCTATTTCTATTCTAGGTTTAACGCATGCAGCAATAAAGAATGTCCCTTCTTGCATATCGATCCCGAGGCAAAAATCAAAGACTGCCCTTGGTACGATCGGGGTTTTTGTAGGCACGGGCCAAATTGTAGGCACAGACATACCCGAAGAGTTATTTGTGCCAACTATATGTGTGGGTTCTGCATAGATGGTCCAAGCTGTAAGTTCATGCACCCGAAATTTGATTTGCCTATACAGGATCCTGGCACCCAGCCCAAAAAGAATACCATCACTTGCCACTACTGCTCAGAGCCTGGCCATAAGGCTATCTCTTGTCCGAATCTTCCACCGGAGCTCAGAGAAGACCCGTCAGCCAATAAGGTCGTCGTGTCTAATAACCAAACGCAACTAGTTAGTATACAATTACAAGACGGTCTAAAAGCCGGCTACAGACCGATAGAGCAAGTGACGTGCTTCAAATGTGGAGAGAAAGGACATTATGCAAATAAATGTCCAAAGGGCCATTTAGCATTCCTTAGTGTAGCTTTGCAGAACAACCCACGGCCGCAGATACAGCAGTCTTAAAT
Ncrosbyi_ShufordCrk_N1148 AAAACGGAGCAGAAAAAATTATGCTGGTAAGCTGATGCCAG-TTTTGATAAGAAGTAAAATTTTTCTATTTTATTTCCTTTTTCTTGTGAAAATATATCGCTGTAAATAGAATGAAATGGTTTAAAATAGTATTTTTTATCAAATACATTAAAACAACATGTGAAATTGTACTCTTTTATCCAGAAAAACAAAGAAGAAGAATGTTAACCAAGCTAAATAAGTGTATTTCTAGTTCTGAATGGCAACCGTTTTCATAAAATTCAAGCCAAGTGAAAGCAAGTTTTCGATGAGCGTGTTTACAAGAAAGCAGAAATGAAGAATCGTTGATAAATTTAAACATATTTTGCTGTATTTGTGTTTAAATAAAAAAAAATAAAAATGGAGGATATAGTTGCATCCTCGAGAAACTTAAGGTTTGATATAGAACTTGCTTTAGAGCAGCAATTGGGAGCTTTGCCCTTACCGTTTCCCGGGATGGACAAATCGGGTTCATCTATTTGTGATTTTTACTTAAGGGGCTTGTGTAGTAAAGGTTCTGCCTGTCCATTCCGTCATGTCAAGGGAGATAGGACCGTTGTCTGTAAGCATTGGCTCCGCGGCCTTTGCAAAAAGGGCGACCAGTGCGAGTTCTTGCACGAATATGACATGAGCAAGATGCCGGAGTGCTATTTCTATTCTAGGTTTAACGCATGCAGCAATAAAGAATGTCCCTTCTTGCATATCGATCCCGAGGCAAAAATCAAAGACTGTCCTTGGTACGATCGGGGTTTCTGTAGGCACGGGCCAAATTGTAGGCACAGACATACTCGAAGAGTTATTTGTGCCAACTATATGTGTGGGTTCTGCATAGATGGTCCTAGCTGTAAGTTCATGCACCCGAAATTTGATTTGCCTATACAGGATCCTGGCACCCAGCCTAAAAAGAATACTATCACTTGCCACTACTGCTCAGAGCCTGGCCATAAGGCTATCTCTTGTCCGAATCTTCCACCGGAGCTCAGAGAAGACCCGTCAGCCAATAAGGTCGTCGTGTCTAATAACCAAACGCAACTAGTTAGTATACAATTACAAGACGGTCTAAAAGCCGGCTACAGACCGATAGAGCAAGTGACGTGCTTCAAATGTGGAGAGAAAGGACATTATGCAAATAAATGCCCAAAGGGCCATTTAGCATTCCTTAGTGTAGCTTTGCAGAACAACCCACGGCCGCAGATACAGCAGTCT-----
Ndellingeri_BullpenBridge_N109 -------------------------GGTAAGCTGATGCCAGTTTTTGATAAGAAGTAAAAATTTTCTATTTTATCTCCTTTTTCATGTGAAAATATATCGCTGTAAATAGAATGAACTGGTTTAAAATAGTATTTTCTATCAAATAAATTAAAACAACATGTGAAATTGCACTCTTTTATCAAGAAAAACAAAGAGGAATAATGTTAACCAAGCTAAATAAGTGTATTTCTAGTTCTGAATGGCAACCGTTTTCATAAAATTCAAGCCAAGTGAAAGCAAGTTTTCGATGTGCGTGTTTACAAGAAAGCAGAAATGAAGAATCGTTGATAAATTTAAACATATTTTACTGTATTTGTGTTTAAATAAAAATAAATAAAGATGGAGGATATAGTTGCATCCTCGAGAAACTTAAGGTTTGATATAGAACTTGCTTTAGAGCAGCAATTGGGAGCTTTGCCCTTACCGTTTCCCGGGATGGACAAATCGGGTTCATCTATTTGTGATTTTTACTTAAGGGGCTTGTGTAGTAAAGGTTCTGCCTGTCCATTCCGTCATGTCAAGGGAGATAGGACCGTTGTCTGTAAGCATTGGCTCCGCGGCCTTTGCAAAAAGGGTGACCAGTGCGAGTTCTTGCACGAATATGACATGAGCAAGATGCCGGAGTGCTATTTCTATTCTAGGTTTAACGCATGCAGCAATAAAGAATGTCCCTTCTTGCATATCGATCCCGAGGCAAAAATTAAAGACTGTCCTTGGTACGATCGGGGTTTCTGTAGGCACGGGCCAAATTGTAGGCATAGACATACTCGAAGAGTTATTTGTGCCAACTATATGTGTGGGTTCTGCATAGATGGTCCTAGCTGTAAGTTCATGCACCCGAAATTCGATTTGCCCATACAGGATCCTGGCACCCAGCCTAAAAAGAATACTATCACTTGCCACTACTGCTCAGAGCCTGGCCATAAGGCTATCTCTTGTCCGAATCTTCCACCGGAGCTCAGAGAAGACCCGTCAGCCAATAAGGTCGTCGTGTCTAATAACCAAACGCAACTAGTTAGTATACAATTGCAAGACGGTCTAAAAGCCGGCTACAGACCGATAGAGCAAGTGACGTGCTTCAAATGTGGAGAGAAAGGACATTATGCAAATAAATGCCCAAAGGGCCATTTAGCATTCCTTAGTGTAGCTTTGCAGAACAACCCACGGCCACAGATACAGCAGTCTTAAAT
Ndellingeri_WhitewFalls_N887 ---------------------------------------------------------------------------------------------------------------------------------------------------------------------------------------------------------------------CTAAATAAGTGTATTTCTAGTTCTGAATGGCAACCGTTTTCATAAAATTCAAGCCAAGTGAAAGCAAGTTTTCGATGTGCGTGTTTACAAGAAAGCAGAAATGAAGAATCGTTGATAAATTTAAACATATTTTACTGTATTTGTGTTTAAATAAAAATAAATAAAGATGGAGGATATAGTTGCATCCTCGAGAAACTTAAGGTTTGATATAGAACTTGCTTTAGAGCAGCAATTGGGAGCTTTGCCCTTACCGTTTCCCGGGATGGACAAATCGGGTTCATCTATTTGTGATTTTTACTTAAGGGGCTTGTGTAGTAAAGGTTCTGCCTGTCCATTCCGTCATGTCAAGGGAGATAGGACCGTTGTCTGTAAGCATTGGCTCCGCGGCCTTTGCAAAAAGGGTGACCAGTGCGAGTTCTTGCACGAATATGACATGAGCAAGATGCCGGAGTGCTATTTCTATTCTAGGTTTAACGCATGCAGCAATAAAGAATGTCCCTTCTTGCATATCGATCCCGAGGCAAAAATTAAAGACTGTCCTTGGTACGATCGGGGTTTCTGTAGGCACGGGCCAAATTGCAGGCATAGACATACTCGAAGAGTTATTTGTGCCAACTATATGTGTGGGTTCTGCATAGATGGTCCTAGCTGTAAGTTCATGCACCCGAAATTCGATTTGCCCATACAGGATCCTGGCACCCAGCCTAAAAAGAATACTATCACTTGCCACTACTGCTCAGAGCCTGGCCATAAGGCTATCTCTTGTCCGAATCTTCCACCGGAGCTCAGAGAAGACCCGTCAGCCAATAAGGTCGTCGTGTCTAATAACCAAACGCAACTAGTTAGTATACAATTGCAAGACGGTCTAAAAGCCGGCTACAGACCGATAGAGCAAGTGACGTGCTTCAAATGTGGAGAGAAAGGACATTATGCAAATAAATGCCCAAAGGGCCATTTAGCATT------------------------------------------------------
Ndilutus_GrassyCreek_N670 --------------------------------------------------------------------------------------------------------------------------------------------------------------------------------------------------------------------------------------------------------------------------------------------------------------------------------------------------------------------------------------------------------------------------------------------------------------------CTTTGCCCTTACCGTTTCCCGGGATGGACAAATCGGGTTCATCTATTTGTGATTTTTACTTAAGGGGCTTGTGTAGTAAAGGTTCTGCCTGTCCATTCCGTCATGTCAAGGGCGATAGGACCGTTGTCTGTAAGCATTGGCTCCGCGGCCTTTGCAAAAAGGGCGACCAGTGCGAGTTCTTGCACGAATATGACATGAGCAAGATGCCGGAGTGCTATTTCTATTCTAGGTTTAACGCATGCAGCAATAAAGAATGTCCCTTTTTGCATATCGATCCCGAGGCAAAAATCAAAGACTGTCCTTGGTACGATCGGGGTTTCTGTAGGCACGGGCCAAATTGTAGGCACAGACATAC---------------------------------------------------------------------------------------------------------------------------------------------------------------------------------------------------------------------------------------------------------------------------------------------------------------------------------------------------------------------------------------------------------------------------------------
Ndilutus_StarveRockCave_G3174 AAAACGGAGCAGAAAAAATTATGCTGGTAAGCTAATGCCAATTTTTGATAAGAAGTAAAAAATTTCTATTTTATCTCCTTTTTCATGTGAAAATATATCGCTGTAAATAAAATAAAATGGTTTAAAATAGTAGTTTTTATCAAATAAATTATTACA---TGTGAAATTGCACTCTTTTATCAAGAAAAACAAAGAGGAATAATGTTAACCAAGCTAAATAAGTGTATTTCTAGTTCTGAATGGCAACCGTTTTCATAAAATTCAAGCCAAGTGAAAGCAAGTTTTCGATGAGCGTGTTTACAAGAAAGCAGAAATGAAGAATCGTTGATAAATTTATACATATTTTACTGTATTTGTGTTTAAATAAAAATAAATAAAGATGGAGGATATAGTTGCATCCTCGAGAAACTTAAGGTTTGATATAGAACTTGCTTTAGAGCAGCAATTGGGAGCTTTGCCCTTACCGTTTCCCGGGATGGACAAATCGGGTTCATCTATTTGTGATTTTTACTTAAGGGGCTTGTGTAGTAAAGGTTCTGCCTGTCCATTCCGTCATGTCAAGGGCGATAGGACCGTTGTCTGTAAGCATTGGCTCCGCGGCCTTTGCAAAAAGGGCGACCAGTGCGAGTTCTTGCACGAATATGACATGAGCAAGATGCCGGAGTGCTATTTCTATTCTAGGTTTAACGCATGCAGCAATAAAGAATGTCCCTTTTTGCATATCGATCCCGAGGCAAAAATCAAAGACTGTCCTTGGTACGATCGGGGTTTCTGTAGGCACGGGCCAAATTGTAGGCACAGACATACTCGAAGAGTTATTTGTGCCAACTACATGTGTGGGTTCTGCATAGATGGTCCTAGCTGTAAGTTCATGCACCCGAAATTCGATTTGCCTATACAGGATCCTGGCACCCAGCCTAAAAAGAATACTATCACTTGCCACTACTGCTCAGAGCCTGGCCATAAGGCTATCTCTTGTCCGAATCTTCCACCGGAGCTCAGAGAAGACCCGTCGGCCAATAAGGTCGTCGTGTCTAATAACCAAACACAACTAGTTAGTATACAATTACAAGACGGTCTAAAAGCCGGCTACAGACCGATAGAGCAAGTGACGTGCTTCAAATGTGGAGAGAAAGGACATTATGCAAATAAATGCCCAAAGGGCCATTTAGCATTCCTTAGCGTAGCTTTGCAGAACAACCCACGGCCGCAGATACAGCAGTCTTAAAT
Nesticus_gertschi_N806_gr_nasicus -------------------------------------------------------------------------------------------------------------------------------------------------------------------------------------------------------------------------------------CTAGTTCTGAATGGCAACCGTTTTCATAAAATTCAAGCCAAGTGAAAGCAAGTTTTCGATGAGCGTGTTTACAAGAAAGCAGAAATGAAGAATCGTTGATAAATTTAAACATATTTTGCTGTATTTGTGTTTAAATAAAAATAAATAAAGATGGAGGATATAGTTGCATCCTCGAGAAACTTAAGGTTTGATATAGAACTTGCTTTAGAGCAGCAATTGGGAGCTTTGCCCTTACCGTTTCCCGGGATGGACAAATCGGGTTCATCTATTTGTGATTTTTACTTAAGGGGCTTGTGTAGTAAAGGTTCTGCCTGTCCATTCCGTCATGTCAAGGGAGATAGGACCGTTGTCTGTAAGCATTGGCTCCGCGGCCTTTGCAAAAAGGGCGACCAGTGCGAGTTCTTGCACGAATATGACATGAGCAAGATGCCGGAGTGCTATTTCTATTCTAGGTTTAACGCATGCAGCAATAAAGAATGTCCCTTCTTGCATATCGATCCCGAGGCAAAAATCAAAGACTGCCCTTGGTACGATCGGGGTTTTTGTAGGCACGGGCCAAATTGTAGGCACAGACATACCCGAAGAGTTATTTGTGCCAACTATATGTGTGGGTTCTGCATAGATGGTCCTAGCTGTAAGTTCATGCACCCGAAATTTGATTTGCCTATACAGGATCCTGGCACCCAGCCCAAAAAGAATACCATCACTTGCCACTACTGCTCAGAGCCTGGCCATAAGGCTATCTCATGTCCGAATCTTCCACCGGAGCTCAGAGAAGACCCATCAGCCAATAAGGTCGTTGTGTCTAATAACCAAACGCAACTAGTTAGTATACAATTACAAGACGGTCTAAAAGCCGGCTACAGACCGATAGAGCAAGTGACGTGCTTCAAATGTG-------------------------------------------------------------------------------------------------------
Nesticus_nahaunus_Mexico_G2881 -----------------------------------------------------------------------------------------------------------------------------------------------------------------------------------------------------------GTTAACCAAGCTAAATAAGTGTATGTTTTGTTTAGTATGGCAACCGTTTTCATAAAATTCAAGCCAAGTGAAAGCAAGTTTTCGATGAGCGTGTTGACAAGAAAGCAGAAATGAAGAATCGTTGATAAATTTAAACATATTTTACTGTATTTGTGTTTAAAT---AAAAAATAAAGATGGAGGATATAGTTGCATCCTCGCGAAACTTAAGGTTTGATATAGAACTTGCGTTAGAGCAGCAATTGGGAGCTTTGCCCTTACCGTTTCCCGGGATGGACAAATCGGGTTCATCTATTTGTGATTTTTACTTAAGGGGCTTGTGTAGTAAAGGTTCTGCTTGTCCATTCCGCCATGTCAAGGGAGATAGGACCGTTGTCTGTAAGCACTGGCTTCGTGGCCTTTGCAAAAAGGGCGACCAGTGCGAGTTCTTGCACGAATATGACATGAGCAAGATGCCGGAGTGCTACTTCTATTCTAGGTTTAACGCATGCAGCAATAAAGAATGTCCCTTCTTGCATATCGATCCCGAGGCAAAGATCAAAGACTGTCCCTGGTACGATCGGGGCTTCTGTAGGCACGGGCCCAATTGCAGGCACAGGCATACTCGAAGAGTTATTTGTGCCAACTATATCTGTGGGTTCTGCATAGACGGTCCTAGCTGTAAGTTCATGCACCCGAAATTCGATTTGCCCATACAGGATCCTGGCACACAGCCTAAAAAGAATACTATCACTTGCCACTACTGCTCAGAGCCGGGTCATAAGGCCATCTCTTGTCCGAACCTTCCACCGGAGCTCAGAGAGGACCCGTCAGCCAATAAGGTCATCGTGTCTAATAACCAAACACAACTAGTTAGTATACAATTACAAGATGGTCTAAAAGCCGGCTACAGACCGATAGAGCAAGTGACGTGCTTCAAATGCGGAGAGAAAGGACATTATGCAAATAAATGCCCGAAGGGCCATTTAGCATTCCTTAGTGTAGCCTTGCAGAACAACCCACGGCCACAGATACAGCAGTCTTAAAT
Nfridelli_LittlePigeon_N262 AAAACGGAGCAGAAAAAATTATGCTGGTAAGCTGATGCCAGTTTTTGATAAGAAGTAAAAATTTTCTATTTTATCTCCTTTTTCATGTGAAAATATATCGCTGTAAATAGAATGAACTGGTTTAAAATAGTTTTTTTTATCAAATAAATTAAAACAACATGTGAAATTGTACTCTTTTATCAAGAAAAACAAAGAGGAATAATGTTAACCAAGCTAAATAAGTGTATTTCTAGTTCTGAATGGCAACCGTTTTCATAAAATTCAAGCCAAGTGAAAGCAAGTTTTCGATGAGCGTGTTTACAAGAAAGCAGAAATGAAGAATCGTTGATAAATTTAAACATATTTTACTGTATTTGTGTTTAAATAAAAATAAATAAAGATGGAGGATATAGTTGCATCCTCGAGAAACTTAAGGTTTGATATAGAACTTGCTTTAGAGCAGCAATTGGGAGCTTTGCCCTTACCGTTTCCCGGGATGGACAAATCGGGTTCATCTATTTGTGATTTTTACTTAAGGGGCTTGTGTAGTAAAGGTTCTGCCTGTCCATTCCGTCATGTCAAGGGAGATAGGACCGTTGTCTGTAAGCATTGGCTCCGCGGCCTTTGCAAAAAGGGCGACCAGTGCGAGTTCTTGCACGAATATGACATGAGCAAGATGCCGGAGTGCTATTTCTATTCTAGGTTTAACGCATGCAGCAATAAAGAATGTCCCTTCTTGCATATCGATCCCGAGGCAAAAATTAAAGACTGCCCTTGGTACGATCGGGGTTTCTGTAGGCACGGGCCAAATTGTAGGCATAGACATACTCGAAGAGTTATTTGTGCCAACTATATGTGTGGGTTCTGCATAGATGGTCCTAGCTGTAAGTTCATGCACCCGAAATTCGATTTGCCCATACAGGATCCTGGCACCCAGCCTAAAAAGAATACTATCACTTGCCACTACTGCTCAGAGCCTGGCCATAAGGCTATCTCTTGTCCGAATCTTCCACCGGAGCTCAGAGAAGACCCGTCAGCCAATAAGGTCGTCGTGTCTAATAACCAAACGCAACTAGTTAGTATACAATTACAAGACGGTCTAAAAGCCGGCTACAGACCGATAGAGCAAGTGACGTGCTTCAAATGTGGAGAGAAAGGACATTATGCAAATAAATGCCCAAAGGGCCATTTAGCATTCCTTAGCGTAGCTTTGCAGAACAACCCACGGCCACAGATACAGCAGTCTTAAAT
Nfurtivus_HugdenBranch_G3175 AAAACGGAGCAGAAAAAAATATGCTGGTAAGCTGATGCCAGTTTTTGATAAGAAGTAAAATTTTTCTATTTTATCTCCTTTTTCATGTTAAAATATATCCTTGTAAATAGAATGAAATGGTTTAAAATAGTATTTTTTATCAAATAAATTAAAGCAACATGTGAAATTGTACTCTTTTATCAAGAAAAACAAAGAAGAATAATGTTAATCAAGCTAAATAAGTGTATTTCCAGTTCTGAATGGCAACCACTTTCATAAAATTCAAGCCAAGTGAAAGCAAGTTTTCGATGAGCATGTTTACAAGAAAGCAGAAATGAAGAATCGTTGATAAATTTAAACATATTTTACTGTATTTGTGTTTAAATAAAAATAAATAAAGATGGAGGATATAGTTGCATCCTCGAGAAACTTAAGGTTTGATATAGAACTTGCTTTAGAGCAACAATTGGGAGCTTTGCCCTTACCGTTTCCCGGGATGGACAAATCGGGTTCATCTATTTGTGATTTTTACTTAAGGGGCTTGTGTAGTAAAGGTTCTGCCTGTCCATTCCGTCATGTCAAGGGAGATAGGACCGTTGTCTGTAAGCATTGGCTCCGCGGCCTTTGCAAAAAGGGCGACCAGTGCGAGTTCTTGCACGAATATGACATGAGCAAGATGCCGGAGTGCTATTTCTATTCTAGGTTTAACGCATGCAGCAATAAAGAGTGTCCCTTCTTGCATATCGATCCCGAGGCAAAAATCAAAGACTGTCCTTGGTACGATCGGGGTTTCTGTAGGCACGGGCCAAATTGTAGGCACAGACATACTCGAAGAGTTATTTGTGCCAACTACATGTGTGGGTTCTGCATAGATGGTCCTAGCTGTAAGTTCATGCACCCGAAATTCGATTTGCCTATACAGGATCCTGGCACCCAGCCTAAAAAGAATACTATCACTTGCCACTACTGCTCAGAGCCTGGCCATAAGGCTATCTCTTGTCCGAATCTTCCACCGGAGCTCAGAGAAGACCCGTCAGCCAATAAGGTCGTCGTGTCTAATAACCAAACGCAACTAGTTAGTATACAATTACAAGACGGTCTAAAAGCTGGCTACAGACCGATAGAGCAAGTGACGTGCTTCAAATGTGGAGAGAAAGGACATTATGCAAATAAATGCCCAAAGGGCCATTTAGCATTCCTTAGTGTAGCTTTGCAGAACAACCCACGGCCGCAG-----------------
Nfurtivus_RaccoonMtn_N1026 -----------------------------------------------------------------------------------------------TATCCTTGTAAATAGAATGAAATGGTTTAAAATAGTATTTTTTATCAAATAAATTAAAGCAACATGTGAAATTGTACTCTTTTATCAAGAAAAACAAAGAAGAATAATGTTAATCAAGCTAAATAAGTGTATTTCCAGTTCTGAATGGCAACCACTTTCATAAAATTCAAGCCAAGTGAAAGCAAGTTTTCGATGAGCGTGTTTACAAGAAAGCAGAAATGAAGAATCGTTGATAAATTTAAACATATTTTACTGTATTTGTGTTTAAATAAAAATAAATAAAGATGGAGGATATAGTTGCATCCTCGAGAAACTTAAGGTTTGATATAGAACTTGCTTTAGAGCAACAATTGGGAGCTTTGCCCTTACCGTTTCCCGGGATGGACAAATCGGGTTCATCTATTTGTGATTTTTACTTAAGGGGCTTGTGTAGTAAAGGTTCTGCCTGTCCATTCCGTCATGTCAAGGGAGATAGGACCGTTGTCTGTAAGCATTGGCTCCGCGGCCTTTGCAAAAAGGGCGACCAGTGCGAGTTCTTGCACGAATATGACATGAGCAAGATGCCGGAGTGCTATTTCTATTCTAGGTTTAACGCATGCAGCAATAAAGAGTGTCCTTTCTTGCATATCGATCCCGAGGCAAAAATCAAAGACTGTCCTTGGTACGATCGGGGTTTCTGTAGGCACGGGCCAAATTGTAGGCACAGACATACTCGAAGAGTTATTTGTGCCAATTACATGTGTGGGTTCTGCATAGATGGTCCTAGCTGTAAGTTCATGCACCCGAAATTCGATTTGCCTATACAGGATCCTGGCACCCAGCCTAAAAAGAATACTATCACTTGCCACTACTGCTCAGAGCCTGGCCATAAGGCTATCTCTTGTCCGAATCTTCCACCGGAGCTCAGAGAAGACCCGTCAGCCAATAAGGTCGTCGTGTCTAATAACCAAACGCAACTAGTTAGTATACAATTACAAGACGGTCTAAAAGCTGGCTACAGACCGATAGAGCAAGTGACGTGCTTCAAATGTGGAGAGAAAGGACATTATGCAAATAAATGCCCAAAGGGCCATTTAGCATTCCTTAGTGTAGCTTTGCAGAACAACCCACGGCCGCAGATACAGCAGTCTTAAAT
Ngeorgia_Sittons_N073 -----------------------------------------------------------------------------------------------TATCGTTGTAAACAGAATGAAATGGTTTAAAATAGTATTTTTTATCAAATAAATTAAAACAACATATGAAATTGTACTCTTTTATCAAGAAAAACAATGAAGAATAATGTTAACCAAGCTAAATAAGTGTATTTCCAGTTCTGAATGGCAACCGCTTTCATAAAATTCAAGCCAAGTGAAAGCAGGTTTTCGATGAGCGTGTTTACAAGAAAGCAGAAATGAAGAATCGTTGATAAATTTAAACATATTTTACTGTATTTGTGTTTAAATAAAAATAAATAAAGATGGAGGATATAGTTGCATCCTCGAAAAACTTAAGGTTTGATATAGAACTTGCTTTAGAGCAACAATTGGGAGCTTTGCCCTTACCGTTTCCCGGGATGGACAAATCGGGTTCATCTATTTGTGATTTTTACTTAAGGGGCTTGTGTAGTAAAGGTTCTGCCTGTCCATTCCGTCATGTCAAGGGAGATAGGACCGTTGTCTGTAAGCATTGGCTCCGCGGCCTTTGCAAAAAGGGCGACCAGTGCGAGTTCTTGCACGAATATGACATGAGCAAGATGCCGGAGTGCTATTTCTATTCTAGGTTTAACGCATGCAGCAACAAAGAATGTCCCTTCTTGCATATCGATCCCGAGGCAAAAATCAAAGACTGTCCTTGGTACGATCGGGGTTTCTGTAGGCACGGGCCAAATTGTAGGCACAGACATACTCGAAGAGTTATTTGTGCCAACTACATGTGTGGGTTCTGCATAGATGGTCCTAGCTGTAAGTTCATGCACCCGAAATTCGATTTGCCTATACAGGATCCTGGCACCCAGCCTAAAAAGAATACTATCACTTGCCACTACTGCTCAGAGCCTGGCCATAAGGCTATTTCTTGTCCGAATCTTCCACCGGAGCTCAGAGAAGACCCGTCAGCCAATAAGGTCGTCGTGTCTAATAACCAAACGCAACTAGTTAGTATACAATTACAAGACGGTTTAAA-GCCGGCTACAGACCGATAGAGCAAGTGACATGCTTCAAATGTGGAGAGAAAGGACATTATGCAAATAAATGCCCAAAGGGCCATTTAGCATTCCTTAGTGTAGCTTTGCAGAACAACCCACGACCGCAGATACAGCAGTCTTAAAT
Ngertschi_CedarCreek_N351 AAAACGGAGCAGAAAAAATTATGCTGGTAAGCTGATGCCAGTTTTTGATAAGAAGTAAAATTGTTCTATTTTATCTCCTTTTTCTTGTGAAAATATATCGCTGTAAATAGAATGAAATGGTTTAAAATAGTATTTGTTATCAAATACATTAAAACAACATGTGAAATTGTACTCTTTTATCAAAAATAACAAAGAAGAATAATGTTAACCAAGCTAAATAAGTGTATTTCTAGTTCTGAATGGCAACCGTTTTCATAAAATTCAAGCCAAGTGAAAGCAAGTTTTCGATGAGCGTGTTTACAAGAAAGCAGAAATGAAGAATCGTTGATAAATTTAAACATATTTTGCTGTATTTGTGTTTAAATAAAAATAAATAAAGATGGAGGATATAGTTGCATCCTCGAGAAACTTAAGGTTTGATATAGAACTTGCTTTAGAGCAGCAATTGGGAGCTTTGCCCTTACCGTTTCCCGGGATGGACAAATCGGGGTCATCTATTTGTGATTTTTACTTAAGGGGCTTGTGTAGTAAAGGTTCTGCCTGTCCATTCCGTCATGTCAAGGGAGATAGGACCGTTGTCTGTAAGCATTGGCTCCGCGGCCTTTGCAAAAAGGGCGACCAGTGCGAGTTCTTGCACGAATATGACATGAGCAAGATGCCGGAGTGCTATTTCTATTCTAGGTTTAACGCATGCAGCAATAAAGAATGTCCCTTCTTGCATATCGATCCCGAGGCAAAAATCAAAGACTGCCCTTGGTACGATCGGGGTTTTTGTAGGCACGGGCCAAATTGTAGGCACAGACATACCCGAAGAGTTATTTGTGCCAACTATATGTGTGGGTTCTGCATAGATGGTCCTAGCTGTAAGTTCATGCACCCGAAATTTGATTTGCCTATACAGGATCCTGGCACCCAGCCCAAAAAGAATACCATCACTTGCCACTACTGCTCAGAGCCTGGCCATAAGGCTATCTCATGTCCGAATCTTCCACCGGAGCTCAGAGAAGACCCATCAGCCAATAAGGTCGTTGTGTCTAATAACCAAACGCAACTAGTTAGTATACAATTACAAGACGGTCTAAAAGCCGGCTACAGACCGATAGAGCAAGTGACATGCTTCAAATGTGGAGAGAAAGGACATTATGCAAATAAATGTCCAAAGGGCCATTTAGCATTCCTTAGTGTAGCTTTGCAGAACAACCCACGGCCGCAGATGCAGCAGTCTTAAAT
Ngertschi_FrenchBroad_N968 --------------AAAATTATGCTGGTAAGCTGATGCCAGTTTTTAATAAGAAGTAAAATTGTTCTATTTTATCTCC-TTTTCTTGTGAAAATATATCGCTGTAAATAGAATGAAATGGTTTAAAATAGTATTTGTTATCAAATACATTAAAACAACATATGAAATTGTACTCTTTTATCAAAAAAAACAAAGAAGAATAATGTTAACCAAGCTAAATAAGTGTATTTCTAGTTCTGAATGGCAACCGTTTTCATAAAATTCAAGCCAAGTGAAAGCAAGTTTTCGATGAGCGTGTTTACAAGAAAGCAGAAATGAAGAATCGTTGATAAATTTAAACATATTTTGCTGTATTTGTGTTTAAATAAAAATAAATAAAGATGGAGGATATAGTTGCATCCTCGAGAAACTTAAGGTTTGATATAGAACTTGCTTTAGAGCAGCAATTGGGAGCTTTGCCCTTACCGTTTCCCGGGATGGACAAATCGGGTTCATCTATTTGTGATTTTTACTTAAGGGGCTTGTGTAGTAAAGGTTCTGCCTGTCCATTCCGTCATGTCAAGGGAGATAGGACCGTTGTCTGTAAGCATTGGCTCCGCGGCCTTTGCAAAAAGGGCGACCAGTGCGAGTTCTTGCACGAATATGACATGAGCAAGATGCCGGAGTGCTATTTCTATTCTAGGTTTAACGCATGCAGCAATAAAGAATGTCCCTTCTTGCATATCGATCCCGAGGCAAAAATCAAAGACTGCCCTTGGTACGATCGGGGTTTTTGTAGGCACGGGCCAAATTGTAGGCACAGACATACCCGAAGAGTTATTTGTGCCAACTATATGTGTGGGTTCTGCATAGATGGTCCTAGCTGTAAGTTCATGCACCCGAAATTTGATTTGCCTATACAGGATCCTGGCACCCAGCCCAAAAAGAATACCATCACTTGCCACTACTGCTCAGAGCCTGGCCATAAGGCTATCTCTTGTCCGAATCTTCCACCGGAGCTCAGAGAAGACCCATCAGCCAATAAGGTCGTTGTGTCTAATAACCAAACGCAACTAGTTAGTATACAATTACAAGACGGTCTAAAAGCCGGCTACAGACCGATAGAGCAAGTGACGTGCTTCAAATGTG-------------------------------------------------------------------------------------------------------
Ngertschi_HickoryNutGap_N810 ------GAGCAGAAAAAATTATGCTGGTAAGCTGATGCCAGTTTTTGATAAGAAGTAAAATTGTTCTATTTTATCTCCTTTTTCTTGTGAAAATATATCGCTGTAAATAGAATGAAATGGTTTAAAATAGTATTTGTTATCAAATACATTAAAACAACATGTGAAATTGTACTCTTTTATCAAAAAAAACAAAGAAGAATAATGTTAACCAAGCTAAATAAGTGTATTTCTAGTTCTGAATGGCAACCGTTTTCATAAAATTCAAGCCAAGTGAAAGCAAGTTTTCGATGAGCGTGTTTACAAGAAAGCAGAAATGAAGAATCGTTGATAAATTTAAACATATTTTGCTGTATTTGTGTTTAAATAAAAATAAATAAAGATGGAGGATATAGTTGCATCCTCGAGAAACTTAAGGTTTGATATAGAACTTGCTTTAGAGCAGCAATTGGGAGCTTTGCCCTTACCGTTTCCCGGGATGGACAAATCGGGTTCATCTATTTGTGATTTTTACTTAAGGGGCTTGTGTAGTAAAGGTTCTGCCTGTCCATTCCGTCATGTCAAGGGAGATAGGACCGTTGTCTGTAAGCATTGGCTCCGCGGCCTTTGCAAAAAGGGCGACCAGTGCGAGTTCTTGCACGAATATGACATGAGCAAGATGCCGGAGTGCTATTTCTATTCTAGGTTTAACGCATGCAGCAATAAAGAATGTCCCTTCTTGCATATCGATCCCGAGGCAAAAATCAAAGACTGCCCTTGGTACGATCGGGGTTTTTGTAGGCACGGGCCAAATTGTAGGCACAGACATACCCGAAGAGTTATTTGTGCCAACTATATGTGTGGGTTCTGCATAGATGGTCCTAGCTGTAAGTTCATGCACCCGAAATTTGATTTGCCTATACAGGATCCTGGCACCCAGCCCAAAAAGAATACCATCACTTGCCACTACTGCTCAGAGCCTGGCCATAAGGCTATCTCATGTCCGAATCTTCCACCGGAGCTCAGAGAAGACCCATCAGCCAATAAGGTCGTTGTGTCTAATAACCAAACGCAACTAGTTAGTATACAATTACAAGACGGTCTAAAAGCCGGCTACAGACCGATAGAGCAAGTGACGTGCTT---------------------------------------------------------------------------------------------------------------
Nholsingeri_BrumleyCrk_N916 AAAACGGAGCAGAAAAAATTATACTGGTAAGCTGATGCCAGTTTTTGATAAGAAGTAAAATTTTTCTATTTTATCTCCTCTTTCATGTGAAAATATATCGCTGTAAATAGAATGAAGTGGTTTAAAATAGTATTTTTTATCAAATAAATTAAAACA---TGTGAAATTGTACTCTTTTATCAAGAAAAACAAAGAGGAATAATGTTAACCAAGCTAAATAAGTGTATTTCTAGTTTTGAATGGCAACCGTTTTCATAAAATTCAAGCCAAGTGAAAGCAAGTTTTCGATGAGCGTGTTTACAAGAAAGCAGAAATGAAGAATCGTTGATAAATTTAAACATATTTTACTGTATTTGTGTTTAAATAAAAATAAATAAAGATGGAGGATATAGTTGCATCCTCGAGAAACTTAAGGTTTGATATAGAACTTGCTTTAGAGCAGCAATTGGGAGCTTTGCCCTTACCGTTTCCCGGGATGGACAAATCGGGTTCATCTATTTGTGATTTTTACTTAAGGGGCTTGTGTAGTAAAGGTTCTGCCTGTCCATTCCGTCATGTCAAGGGAGATAGGACCGTTGTCTGTAAGCATTGGCTCCGCGGTCTTTGCAAAAAGGGCGACCAGTGCGAGTTCTTGCACGAATATGACATGAGCAAGATGCCGGAGTGCTATTTCTATTCTAGGTTCAACGCATGCAGCAATAAAGAATGTCCCTTCTTGCATATCGATCCCGAGGCAAAAATCAAAGACTGTCCTTGGTACGATCGGGGTTTCTGTAGGCACGGGCCAAATTGTAGGCACAGACATACTCGAAGAGTTATTTGTGCCAACTACATGTGTGGGTTCTGCATAGATGGTCCTAGCTGTAAGTTCATGCACCCGAAATTCGATTTGCCTATACAGGATCCTGGCACCCAGCCTAAAAAGAATACTATCACTTGCCACTACTGCTCGGAGCCTGGCCATAAGGCTATCTCTTGTCCGAATCTTCCACCGGAGCTCAGAGAAGACCCGTCAGCCAATAAGGTCGTCGTGTCTAATAACCAAACACAACTAGTTAGTATACAATTACAAGACGGTCTAAAAGCCGGCTACAGACCGATAGAGCAAGTGACGTGCTTCAAATGTGGAGAGAAAGGACATTATGCAAATAAATGCCCAAAGGGTCATTTAGCATTCCTTAGTGTAGCTTTGCAGAACAACCCACGGCCGCAGATACAGCA---------
Nholsingeri_PondCave_N541 --------------------------GTAAGCTGATGCCAGTTTTTGATAAGAAGTAAAATTTTTCTATTTTATCTCCTCTTTCATGTGAAAATATATCGCTGTAAATAGAATGAAGTGGTTTAAAATAGTATTTTTTATCAAATAAATTAAAACA---TGTGAAATTGTACTCTTTTATCAAGAAAAACAAAGAGGAATAATGTTAACCAAGCTAAATAAGTGTATTTCTAGTTCTGAATGGCAACCGTTTTCATAAAATTCAAGCCAAGTGAAAGCAAGTTTTCGATGAGCGTGTTTACAAGAAAGCAGAAATGAAGAATCGTTGATAAATTTAAACATATTTTACTGTATTTGTGTTTAAATAAAAATAAATAAAGATGGAGGATATAGTTGCATCCTCGAGAAACTTAAGGTTTGATATAGAACTTGCTTTAGAGCAGCAATTGGGAGCTTTGCCCTTACCGTTTCCCGGGATGGACAAATCGGGTTCATCTATTTGTGATTTTTACTTAAGGGGCTTGTGTAGTAAAGGTTCTGCCTGTCCATTCCGTCATGTCAAGGGAGATAGGACCGTTGTCTGTAAGCATTGGCTCCGCGGCCTTTGCAAAAAGGGCGACCAGTGCGAGTTCTTGCACGAATATGACATGAGCAAGATGCCGGAGTGCTATTTCTATTCTAGGTTCAACGCATGCAGCAATAAAGAATGTCCCTTCTTGCATATCGATCCCGAGGCAAAAATCAAAGACTGTCCTTGGTACGATCGGGGTTTCTGTAGGCACGGGCCAAATTGTAGGCACAGACATACTCGAAGAGTTATTTGTGCCAACTACATGTGTGGGTTCTGCATAGATGGTCCTAGCTGTAAGTTCATGCACCCGAAATTCGATTTGCCTATACAGGATCCTGGCACCCAGTCTAAAAAGAATACTATCACTTGCCACTACTGCTCGGAGTCTGGCCATAAGGCTATCTCTTGTCCGAATCTTCCACCGGAGCTCAGAGAAGACCCGTCAGCCAATAAGGTCGTCGTGTCTAATAACCAAACACAACTAGTTAGTATACAATTACAAGACGGTCTAAAAGCTGGCTACAGACCGATAGAGCAAGTGACGTGCTTCAAATGTGGAGAGAAAGGACATTATGCAAATAAATGCCCAAAGGGTCATTTAGCATTCCTTAGTGTAGCTTTGCAGAACAACCCACGGCCGCAGATACAGCAGTCTTAAAT
Njonesi_CaveSpringCave_N390 ---------------------------------------------------------------------TTAATCTCCTTTTTCATGTGAAAATATATCGCTGTAAATAGAATGAACTGGTTTAAAATAGTATTTTTTATCAAATAAATTAAAACAACATGTGAAATTGTACTCTTTTATCAAGAAAAACAAAGAGGAATAATGTTAACCAAGCTAAATAAGTGTATTTCTAGTTCTGAATGGCAACCGTTTTCATAAAATTCAAGCCAAGTGAAAGCAAGTTTTCGATGAGCGTGTTTACAAGAAAGCAGAAATGAAGAATCGTTGATAAATTTAAACATATTTTACTGTATTTGTGTTTAAATAAAAATAAATAAAGATGGAGGATATAGTTGCATCCTCGAGAAACTTAAGGTTTGATATAGAACTTGCTTTAGAGCAGCAATTGGGAGCTTTGCCCTTACCGTTTCCCGGGATGGACAAATCGGGTTCATCTATTTGTGATTTTTACTTAAGAGGCTTGTGTAGTAAAGGTTCTGCCTGTCCATTCCGTCATGTCAAGGGAGATAGGACCGTTGTCTGTAAGCATTGGCTCCGCGGCCTTTGCAAAAAGGGCGACCAGTGCGAGTTCTTGCACGAATATGACATGAGCAAGATGCCGGAGTGCTATTTCTATTCTAGGTTTAACGCATGCAGCAATAAAGAATGTCCCTTCTTGCATATCGATCCCGAGGCAAAAATTAAAGACTGTCCTTGGTACGATCGGGGTTTCTGTAGGCACGGGCCAAATTGTAGGCATAGACATACTCGAAGAGTTATTTGTGCCAACTATATGTGTGGGTTCTGCATAGATGGTCCTAGCTGTAAGTTCATGCACCCGAAATTCGATTTGCCCATACAGGATCCTGGCACCCAGCCTAAAAAGAATACTATCACTTGCCACTACTGCTCAGAGCCTGGCCATAAGGCTATCTCTTGTCCGAATCTTCCACCGGAGCTCAGAGAAGACCCGTCAGCCAATAAGGTCGTCGTGTCTAATAACCAAACGCAACTAGTTAGTATACAATTACAAGACGGTCTAAAAGCCGGCTACAGACCGATAGAGCAAGTGACGTGCTTCAAATGTGGAGAGAAAGGACATTATGCAAATAAATGCCCAAAGGGCCATTTAGCATTCCTTAGTGTAGCTTTGCAGAACAACCCACGGCCACAGATA--------------
Nlowderi_ChestnutBranch_N731 AAAACGGCCCAGAAAAAATTATCCTGGTAAGCTGATGCCAGTTTTTGATAAGAAATAAAAAATTTCTATTTCATCTCCATTTTCTTGTGAAAATATATCGCTGTAAATAGAATGAAATGGTTTAAAATAGTATTTTTTATCAAATAAATTAAAACAACATGTGAAATTGTATTCTTTTATCAAGAATAACAAAGAAGAATAATGTTAACCAAGCTAAATAAGTGTATTTCTAATTCTGAATGGCAACTGTTTTCATAAAATTCAAGCCAAGTGAAAGCAAGTTTTCGATGAGCGTGTTTACAAGAAAGGAGAAATGAAGAATCGTTGATAAATTTAAACATATTTTACTGTATTTGTGTTTGAATAAAAATAAATAAAGATGGAGGATATAGTTGCATCCTCGAGAAACTTAAGGTTTGATATAGAACTTGCTTTAGAGCAGCAATTGGGAGCTTTGCCTTTACCGTTTCCCGGGATGGACAAATCGGGTTCATCTATTTGTGATTTTTACTTAAGGGGCTTGTGTAGTAAAGGTTCTGCCTGTCCATTCCGTCATGTCAAGGGAGATAGGACCGTTGTCTGTAAGCATTGGCTCCGCGGCCTTTGCAAAAAGGGCGACCAGTGCGAGTTCTTGCACGAATATGACATGAGCAAGATGCCGGAGTGCTATTTCTATTCTAGGTTTAACGCATGCAGCAATAAAGAATGTCCCTTCTTGCATATCGATCCGGAAGCAAAAATCAAAGACTGTCCTTGGTATGATCGGGGTTTCTGTAGGCACGGGCCAAATTGTAGGCACAGACATACTCGAAGAGTTATTTGTGCCAACTATATGTGTGGGTTCTGCATAGATGGTCCTAGCTGTAAGTTCATGCACCCGAAATTCGATTTGCCCATACAGGATCCTGGCACCCAGCCTAAAAAGAATACTATCACTTGCCACTACTGCTCAGAGCCTGGCCATAAGGCTATCTCTTGTCCGAATCTTCCACCGGAGCTCAGAGAAGACCCGTCAGCCAATAAGGTCGTCGTGTCTAATAACCAAACACAACTAGTTAGTATACAATTACAAGACGGTCTAAAAGCCGGCTACAGACCGATAGAGCAAGTGACGTGCTTCAAATGTGGAGAGAAAGGACATTATGCAAATAAATGCCCAAAGGGCCATTTAGCATTCCTTAGTGTAGCTTTGCAGAACAACCCACGGCCGCAGATACAGCAGTCTTAAAT
Nlowderi_upperFiresCreek_N820 AAAACGGACCAGAAAAAATTATCCTGGTAAGCTGATGCCAGTTTTTGATAAGAAATAAAAAAATTCTATTTCGTCTCCATTTTCTTGTGAAAATATATCGCTGTAAATAGAATGAAATGGTTTAAAATAGTATTTTTTATCAAATAAATGGAAACAACATGTGAAATTGTATTCTTTTATCAAGAAAAACAAAGAAGAATAATGTTAACCAAGCTAAATAAGTGTATTTCTAGTTCTGAATGGCAACTGTTTTCATAAAATTCAAGCCAAGTGAAAGCAAGGTTTCGATGAGCGTGTTTACAAGAAAGCAGAAATGAAGAATCGTTGATAAATTTAAACATATTTTACTGTATTTGTGTTTGAATAAAAATAAATAAAGATGGAGGATATAGTTGCATCCTCGAGAAACTTAAGGTTTGATATAGAACTTGCTTTAGAGCAGCAATTGGGAGCTTTGCCTTTACCGTTTCCCGGGATGGACAAATCGGGTTCATCTATTTGTGATTTTTACTTAAGGGGCTTGTGTAGTAAAGGTTCTGCCTGTCCATTCCGTCATGTCAAGGGAGATAGGACCGTTGTCTGTAAGCATTGGCTCCGCGGCCTTTGCAAAAAGGGCGACCAGTGCGAGTTCTTGCACGAATATGACATGAGCAAGATGCCGGAGTGCTATTTCTATTCTAGGTTTAACGCATGCAGCAATAAAGAATGTCCCTTCTTGCATATCGATCCGGAAGCAAAAATCAAAGACTGTCCTTGGTATGATCGGGGTTTCTGTAGGCACGGGCCAAATTGTAGGCACAGACATACTCGAAGAGTTATTTGTGCCAACTATATGTGTGGGTTCTGCATAGATGGTCCTAGCTGTAAGTTCATGCACCCGAAATTCGATTTGCCCATACAGGATCCTGGCACCCAGCCTAAAAAGAATACTATCACTTGCCACTACTGCTCAGAGCCTGGCCATAAGGCTATCTCTTGTCCGAATCTTCCACCGGAGCTCAGAGAAGACCCGTCAGCCAATAAGGTCGTCGTGTCTAATAACCAAACACAACTAGTTAGTATACAATTACAAGACGGTCTAAAAGCCGGCTACAGACCGATAGAGCAAGTGACGTGCTTCAAATGTGGAGAGAAAGGACATTATGCAAATAAATGCCCAAAGGGCCATTTAGCATTCCTTAGTGTAGCTTTGCAGAACAACCCACGGCCGCAGATACAGCAGTCTTAAAT
Nlula_BeeRockCave_G2091 --AACGGAGCAGAA-------------TTAGCTGATGCCAGTTTTTGATAAGAAGTAAAATTTTTCTATTTTATCTCCATTTTCATGTAAAAATATATCGTTGTAAATAGAATGAAATGGTTTAAAATAGTA---TTTTTTAAATAAATTGAAACAACATATGAAATTGTACTCTTTTAGCAAGAAAAACAAAGAAGA---ATGTTAACCAAGCTAAATAAGTGTATTTCCAGTTCTGAATGGCAACCGCTTTCATAAAATTCAAGCCAAGTGAAAGCAAGTTTTCGATGAGCGTGTTTACAAGAAAGCAGAAATGAAGAATCGTTGATATATTTAAACATATTTTACTGTATTTGTGTTTAAATAAAAATAAATAAAGATGGAGGATATAGTTGCATCCTCGAGAAACTTAAGGTTTGATATAGAACTTGCTTTAGAGCAACAATTGGGAGCTTTGCCCTTACCGTTTCCCGGGATGGACAAATCGGGTTCATCTATTTGTGATTTTTACTTAAGGGGCTTGTGTAGTAAAGGTTCTGCCTGTCCATTCCGTCATGTCAAGGGAGATAGGACCGTTGTCTGTAAGCATTGGCTCCGCGGCCTTTGCAAAAAGGGCGACCAGTGCGAGTTCTTGCACGAATATGACATGAGCAAGATGCCGGAGTGCTATTTCTATTCTAGGTTTAACGCATGCAGCAATAAAGAATGTCCCTTCTTGCATATCGATCCCGAGGCAAAAATCAAAGACTGTCCTTGGTACGATCGGGGTTTCTGTAGGCACGGGCCAAATTGTAGGCACAGACATACTCGAAGAGTTATTTGTGCCAACTACATGTGTGGGTTCTGCATAGATGGTCCTAGCTGTAAGTTCATGCACCCGAAATTCGATTTGCCTATACAGGATCCTGGCACCCAGCCTAAAAAGAATACTATCACTTGCCACTACTGCTCAGAGCCTGGCCATAAGGCTATTTCTTGTCCGAATCTTCCACCGGAGCTCAGAGAAGACCCGTCAGCCAATAAGGTCGTCGTGTCTAATAACCAAACGCAACTAGTTAGTATACAATTACAAGACGGTTTAAAAGCCGGCTACAGACCGATAGAGCAAGTGACATGCTTCAAATGTGGAGAGAAAGGACATTATGCAAATAAATGCCCAAAGGGCCATTTAGCATTCCTTAGTGTAGCTTTGCAGAACAACCCACGACCGCAGATACAGCAGTCTTAAAT
Nlula_LulaFallsCave_G2084 AAAACGGAGCAGAAGGAAATTAGCTGGTAAGCTGATGCCAGTTTTTGATAAGAAGTAAAATTTTTCTATTTTATCTCCATTTTCATGTAAAAATATATCGTTGTAAATAGAATGAAATGGTTTAAAATAGTATTTTTTATCAAATAAATTGAAACAACATATGAAATTGTACTCTTTTAGCAAGAAAAACAAAGAAGA---ATGTTAACCAAGCTAAATAAGTGTATTTCCAGTTCTGAATGGCAACCGCTTTCATAAAATTCAAGCCAAGTGAAAGCAAGTTTTCGATGAGCGTGTTTACAAGAAAGCAGAAATGAAGAATCGCTGATATATTTAAACATATTTTACTGTATTTGTGTTTAAATAAAAATAAATAAAGATGGAGGATATAGTTGCATCCTCGAGAAACTTAAGGTTTGATATAGAACTTGCTTTAGAGCAACAATTGGGAGCTTTGCCCTTACCGTTTCCCGGGATGGACAAATCGGGTTCATCTATTTGTGATTTTTACTTAAGGGGCTTGTGTAGTAAAGGTTCTGCCTGTCCATTCCGTCATGTCAAGGGAGATAGGACCGTTGTCTGTAAGCATTGGCTCCGCGGCCTTTGCAAAAAGGGCGACCAGTGCGAGTTCTTGCACGAATATGACATGAGCAAGATGCCGGAGTGCTATTTCTATTCTAGGTTTAACGCATGCAGCAATAAAGAATGTCCCTTCTTGCATATCGATCCCGAGGCAAAAATCAAAGACTGTCCTTGGTACGATCGGGGTTTCTGTAGGCACGGGCCAAATTGTAGGCACAGACATACTCGAAGAGTTATTTGTGCCAACTACATGTGTGGGTTCTGCATAGATGGTCCTAGCTGTAAGTTCATGCACCCGAAATTCGATTTGCCTATACAGGATCCTGGCACCCAGCCTAAAAAGAATACTATCACTTGCCACTACTGCTCAGAGCCTGGCCATAAGGCTATTTCTTGTCCGAATCTTCCACCGGAGCTCAGAGAAGACCCGTCAGCCAATAAGGTCGTCGTGTCTAATAACCAAACGCAACTAGTTAGTATACAATTACAAGACGGTTTAAAAGCCGGCTACAGACCGATAGAGCAAGTGACATGCTTCAAATGTGGAGAGAAAGGACATTATGCAAATAAATGCCCAAAGGGCCATTTAGCATTCCTTAGTGTAGCTTTGCAGAACAACCCACGACCGCAGATACAGCAGTCTTAAAT
Nmimus_NealsSink_N329 AAAACGGAGCAGAAAAAATTATGCTGGTAAGCTGATGCCAGTTTTTGATAAGAAGTAAAATTTTTCTATTTTATCTCCTTTTTCATGTGAAAATATATCGCTGTAAATAAAATGAAATGGTTTAAAATAGTATTTTTTATCAAATAAATTAAAACA---TGTAAAATTGTACTCTTTTATCAAGAAAAACAAAGAGGAATACTGTTAACCAAGCTAAATAAGTGTATTTCTAGTTCTGAATGGCAACCGTTTTCATAAAATTCAAGCCAAGTGAAAGCAAGTTTTCGATGAGCGTGTTTACAAGAAAGCAGAAATGAAGAATCGTTGATAAATTTAAACATATTTTACTGTATTTGTGTTTAAATAAAAATAAATAAAGATGGAGGATATAGTTGCATCCTCGAGAAACTTAAGGTTTGATATAGAACTTGCTTTAGAGCAGCAATTGGGAGCTTTGCCCTTACCGTTTCCCGGGATGGACAAATCGGGTTCATCTATTTGTGATTTTTACTTAAGGGGCTTGTGTAGTAAAGGTTCTGCCTGTCCATTCCGTCATGTCAAGGGAGATAGGACCGTTGTCTGTAAGCATTGGCTCCGCGGCCTTTGCAAAAAGGGCGACCAGTGCGAGTTCTTGCACGAATATGACATGAGCAAGATGCCGGAGTGCTATTTCTATTCTAGGTTTAACGCATGCAGCAATAAAGAATGTCCCTTCTTGCATATCGATCCCGAGGCAAAAATCAAAGACTGTCCTTGGTACGATCGGGGTTTCTGTAGGCACGGGCCAAATTGTAGGCACAGACATACTCGAAGAGTTATTTGTGCCAACTACATGTGTGGGTTCTGCATAGATGGTCCTAGCTGTAAGTTCATGCACCCGAAATTCGATTTGCCTATACAGGATCCTGGCACCCAGCCTAAAAAGAATACTATCACTTGCCACTACTGCTCAGAGCCTGGCCATAAGGCTATCTCTTGTCCGAATCTTCCACCGGAGCTCAGAGAAGACCCGTCAGCCAATAAGGTCGTCGTGTCTAATAACCAAACACAACTAGTTAGTATACAATTACAAGACGGTCTAAAAGCTGGCTACAGACCGATAGAGCAAGTGACGTGCTTCAAATGTGGAGAGAAAGGACATTATGCAAATAAATGCCCGAAGGGCCAT--------------------------------------------------------------
Nmimus_Straleys_N625 -----------------------------------------------------------ATTTTTCTATTTTATCTCCTTTTTCATGTGAAAATATATCGCTGTAAATAAAATGAAATGGTTTAAAATAGTATTTTTTATCAAATAAATTAAAACA---TGTGAAATTGTACTCTTTTATCAAGAAAAACAAAGAGGAATAATGTTAACCAAGCTAAATAAGTGTATTTCTAGTTCTGAATGGCAACCGTTTTCATAAAATTCAAGCCAAGTGAAAGCAAGTTTTCGATGAGCGTGTTTACAAGAAAGCAGAAATGAAGAATCGTTGATAAATTTAAACATATTTTACTGTATTTGTGTTTAAATAAAAATAAATAAAGATGGAGGATATAGTTGCATCCTCGAGAAACTTAAGGTTTGATATAGAACTTGCTTTAGAGCAGCAATTGGGAGCTTTGCCCTTACCGTTTCCCGGGATGGACAAATCGGGTTCATCTATTTGTGATTTTTACTTAAGGGGCTTGTGTAGTAAAGGTTCTGCCTGTCCATTCCGTCATGTCAAGGGAGATAGGACCGTTGTCTGTAAGCATTGGCTCCGCGGCCTTTGCAAAAAGGGCGACCAGTGCGAGTTCTTGCACGAATATGACATGAGCAAGATGCCGGAGTGCTATTTCTATTCTAGGTTTAACGCATGCAGCAATAAAGAATGTCCCTTCTTGCATATCGATCCCGAGGCAAAAATCAAGGACTGTCCTTGGTACGATCGGGGTTTCTGTAGGCACGGGCCAAATTGTAGGCACAGACATACTCGAAGAGTTATTTGTGCCAACTACATGTGTGGGTTCTGCATAGATGGTCCTAGCTGTAAGTTCATGCACCCGAAATTCGATTTGCCTATACAGGATCCTGGCACCCAGCCTAAAAAGAATACTATCACTTGCCACTACTGCTCAGAGCCTGGCCATAAGGCTATCTCTTGTCCAAATCTTCCACCGGAGCTCAGAGAAGACCCGTCAGCCAATAAGGTCGTCGTGTCTAATAACCAAACACAACTAGTTAGTATACAATTACAAGACGGTCTAAAAGCTGGCTACAGACCGATAGAGCAAGTGACGTGCTTCAAATGTGGAGAGAAAGGACATTATGCAAATAAATGCCCGAAGGGCCATTTAGCATTCCTTAGTGTAGCTTTGCAGAACAACCCACGGCCG--------------------
Nnasicus_CaneyFork_N171 AAAACGGAGCAGAAAAAATTACGCTAGTAAGCTGATGCCAGTTTTTGATAAGAAG-AAAAAAATTCTATTCTATATCCCTTTTCTTGTGAAAATATATCGCTGTAAATAGAATGAAATAGTTTAAAATAGTATTTTTGATCAAATACATGAAAACAACATGTGAAATTGTACTCTTTTATCAAGGAAAACAAAGAAGAAGAATGTTAACCAAGCTAAATAAGTGTATTTCTAGTTCAGAATGGCAACCGTTTTCATAAAATTCAAGCCAAGTGAAAGCAAGTTTTCGATGAGCGTGTTTACAAGAAAGCAGAAATGAAGAATCGTTGATAAATTTAAACATATTTTGCTGTATTTGTGTTTAAATAAAAATAAATAAAGATGGAGGATATAGTTGCATCCTCGAGAAACTTAAGGTTTGATATAGAACTTGCTTTAGAGCAGCAATTGGGAGCTTTGCCCTTACCGTTTCCCGGGATGGACAAATCGGGTTCATCTATTTGTGATTTTTACTTAAGGGGCTTGTGTAGTAAAGGTTCTGCCTGTCCATTCCGTCATGTCAAGGGAGATAGGACCGTTGTCTGTAAGCATTGGCTCCGCGGCCTTTGCAAAAAGGGCGACCAGTGCGAGTTCTTGCACGAATATGACATGAGCAAGATGCCGGAGTGCTATTTCTATTCTAGGTTTAACGCATGCAGCAATAAAGAATGTCCCTTCTTGCATATCGATCCCGAGGCAAAAATCAAAGACTGTCCTTGGTACGATCGGGGTTTCTGTAGGCACGGGCCAAATTGTCGGCACAGACATACTCGAAGAGTTATTTGTGCCAACTATATGTGTGGGTTCTGCATAGATGGTCCTAGCTGTAAGTTCATGCACCCGAAATTTGATTTGCCTATACAGGATCCTGGCACCCAGCCTAAAAAGAATACTATCACTTGCCACTACTGCTCAGAGCCTGGCCATAAGGCTATCTCTTGTCCGAATCTTCCACCGGAGCTCAGAGAAGACCCGTCAGCCAATAAGGTCGTCGTGTCTAATAACCAAACGCAACTAGTTAGTATACAATTACAAGACGGTCTAAAAGCTGGCTACAGACCGATAGAGCAAGTGACGTGCTTCAAATGTGGAGAGAAAGGACATTATGCAAATAAATGCCCAAAGGGCCATTTAGCATTCCTTAGTGTAGCTTTGCAGAACAACCCACGGCCGCAGATACAGCAGTCTTAAAT
Nnasicus_ConnosteeFalls_N696 ---------------------------------------------------------------------------------------------------------------------------------------------------------------------------------------------------------------ACCAAGCTAAGTAAGTGTATTTCTAGTTCAGAATGGCAACCGTTTTCATAAAATTCAAGCCAAGTGAAAGCAAGTTTTCGATGAGCGTGTTTACAAGAAAGCAGAAATGAAGAATCGTTGATAAATTTAAACATATTTTGCTGTATTTGTGTTTAAATAAAAATAAATAAAGATGGAGGATATAGTTGCATCCTCGAGAAACTTAAGGTTTGATATAGAACTTGCTTTAGAGCAGCAATTGGGAGCTTTGCCCTTACCGTTTCCCGGGATGGACAAATCGGGTTCATCTATTTGTGATTTTTACTTAAGGGGCTTGTGTAGTAAAGGTTCTGCCTGTCCATTCCGTCATGTCAAGGGAGATAGGACCGTTGTCTGTAAGCATTGGCTCCGCGGTCTTTGCAAAAAGGGCGACCAGTGCGAGTTCTTGCACGAATATGACATGAGCAAGATGCCGGAGTGCTATTTCTATTCTAGGTTTAACGCATGCAGCAATAAAGAATGTCCCTTCTTGCATATCGATCCCGAGGCAAAAATCAAAGACTGTCCTTGGTACGATCGGGGTTTCTGTAGGCACGGGCCAAATTGTAGGCACAGACATACTCGAAGAGTTATTTGTGCCAACTATATGTGTGGGTTCTGCATAGATGGTCCTAGCTGTAAGTTCATGCACCCGAAATTTGATTTGCCTATACAGGATCCTGGCACCCAGCCTAAAAAGAATACTATCACTTGCCACTACTGCTCAGAGCCTGGCCATAAGGCTATCTCTTGTCCGAATCTTCCACCGGAGCTCAGAGAAGACCCGTCAGCCAATAAGGTCGTCGTGTCTAATAACCAAACGCAACTAGTTAGTATACAATTACAAGACGGTCTAAAAGCTGG---------------------------------------------------------------------------------------------------------------------------------------------
Npaynei_Grindstaff_N646 AAAACGGAGCAGAAA-AATTATGCTGGTGAGCTGATGCCAGTTTTTGATAAGAAGTAAAAATTTTCTATTTTATCTCCGTTTTCATGTGAAAATATATCGCTGTAAATAAAATGAAATGGTTTAAAATAGTATTTTTTATCAAATAAATTAGAACA---TGTGATATTGTACTCTTTTATCAAGAAAAACAAAGAGGAATAATGTTAACCAAGCTGAATAAGTGTATTTCTAGTTCTGAATGGCAACCGTTTTCATAAAATTCAAGCCAAGTGAAAGCAAGTTTTCGATGAGCGTGTTTACAAGAAAGCAGAAATGAAGAATCGTTGATAAATTTAAACATATTTTACTGTATTTGTGTTTAAATAAAAATAAATAAAGATGGAGGATATAGTTGCATCCTCGAGAAACTTAAGGTTTGATATAGAACTTGCTTTAGAGCAGCAATTGGGAGCTTTGCCCTTACCGTTTCCCGGGATGGACAAATCGGGTTCATCTATTTGTGATTTTTACTTAAGGGGCTTGTGTAGTAAAGGTTCTGCCTGTCCATTCCGTCATGTCAAGGGAGATAGGACCGTTGTCTGTAAGCATTGGCTCCGCGGCCTTTGCAAAAAGGGCGACCAGTGCGAGTTCTTGCACGAATATGACATGAGCAAGATGCCGGAGTGCTATTTCTATTCTAGGTTTAACGCATGCAGCAATAAAGAATGTCCCTTCTTGCATATCGATCCCGAGGCAAAAATCAAAGACTGTCCTTGGTACGATCGGGGTTTCTGTAGGCACGGGCCAAATTGTAGGCACAGACATACTCGAAGAGTTATTTGTGCCAACTACATGTGTGGGTTCTGCATAGATGGTCCTAGCTGTAAGTTCATGCACCCGAAATTCGATTTGCCTATACAGGATCCTGGCACCCAGCCTAAAAAGAATACTATCACTTGCCACTACTGCTCGGAGCCTGGCCATAAGGCTATCTCTTGTCCGAATCTTCCACCGGAGCTCAGAGAAGACCCGTCAGCCAATAAGGTCGTCGTGTCTAATATCCAAACACAACTAGTTAGTATACAATTACAAGACGGTCTGAAAGCCGGCTACAGACCGATAGAGCAAGTGACGTGCTTCAAATGTGGAGAGAAAGGACATTATGCAAATAAATGCCCAAAGGGCCATTTAGCATTCCTTAGTGTAGCTTTGCAGAACAACCCACGGCCGCAGATACAGCAGTCTTAAAT
Npaynei_NorrisDamCave_N348 AAAACGGAGCAGAAA-AATTATGCTGGTAAGCTGATGCCAGTTTTTGATAAGAAGTAAAAATTTTCTATTTTATCTCCTTTTTCATGTGAAAATATATCGCTGTAAATAAAATGAAATGGTTTAAAATAGTATTTTTTATCAAATAAATTAGAACA---TGTGATATTGTGCTCTTTTATCAAGAAAAACAAAGAGGAATAATGTTAACCAAGCTGAATAAGTGTATTTCTAGTTCTGAATGGCAACCGTTTTCATAAAATTCAAGCCAAGTGAAAGCAAGTTTTCGATGAGCGTGTTTACAAGAAAGCAGAAATGAAGAATCGTTGATAAATTTAAACATATTTTACTGTATTTGTGTTTAAATAAAAATAAATAAAGATGGAGGATATAGTTGCATCCTCGAGAAACTTAAGGTTTGATATAGAACTTGCTTTAGAGCAGCAATTGGGAGCTTTGCCCTTACCGTTTCCCGGGATGGACAAATCGGGTTCATCTATTTGTGATTTTTACTTAAGGGGCTTGTGTAGTAAAGGTTCTGCCTGTCCATTCCGTCATGTCAAGGGAGATAGGACCGTTGTCTGTAAGCATTGGCTCCGCGGCCTTTGCAAAAAGGGCGACCAGTGCGAGTTCTTGCACGAATATGACATGAGCAAGATGCCGGAGTGCTATTTCTATTCTAGGTTTAACGCATGCAGCAATAAAGAATGTCCCTTCTTGCATATCGATCCCGAGGCAAAAATCAAAGACTGTCCTTGGTACGATCGGGGTTTCTGTAGGCACGGGCCAAATTGTAGGCACAGACATACTCGAAGAGTTATTTGTGCCAACTACATGTGTGGGTTCTGCATAGATGGTCCTAGCTGTAAGTTCATGCACCCAAAATTCGATTTGCCTATACAGGATCCTGGCACCCAGCCTAAAAAGAATACTATCACTTGCCACTACTGCTCGGAGCCTGGCCATAAGGCTATCTCTTGTCCGAATCTTCCACCGGAGCTCAGAGAAGACCCGTCAGCCAATAAGGTCGTTGTGTCTAATATCCAAACACAACTAGTTAGTATACAATTACAAGACGGTCTGAAAGCCGGCTACAGACCGATAGAGCAAGTGACGTGCTTCAAATGTGGAGAGAAAGGACATTATGCAA----------------------------------------------------------------------------------
Npaynei_UnakaMtns_N943 -AAACGGAGCAGAAAGAATTATGCTGGTGAGCTGATGCCAGTTTTTGATAAGAAGTAAAAAATTTCTATTTTATCTCCTTTTTCATGTGAAAATATATCGCTGTAAATAAAATTAAATGGTTTAAAATAGTATTTTTTATCAAATAAATTAGAACA---TGTGATATTGTACTCTTTTATCAAGAAAAACAAAGAGGAATAATGTTAACCAAGCAGAATAAGTGTATTTCTAGTTCTGAATGGCAACCGTTTTCATAAAATTCAAGCCAAGTGAAAGCAAGTTTTCGATGAGCGTGTTTACAAGAAAGCAGAAATGAAGAATCGTTGATAAATTTAAACATATTTTACTGTATTTGTGTTTAAATAAAAATAAATAAAGATGGAGGATATAGTTGCATCCTCGAGAAACTTAAGGTTTGATATAGAACTTGCTTTAGAGCAGCAATTGGGAGCTTTGCCCTTACCGTTTCCCGGGATGGACAAATCGGGTTCATCTATTTGTGATTTTTACTTAAGGGGCTTGTGTAGTAAAGGTTCTGCCTGTCCATTCCGTCATGTCAAGGGAGATAGGACCGTTGTCTGTAAGCATTGGCTCCGCGGCCTTTGCAAAAAGGGCGACCAGTGCGAGTTCTTGCACGAATATGACATGAGCAAGATGCCGGAGTGCTATTTCTATTCTAGGTTTAACGCATGCAGCAATAAAGAATGTCCCTTCTTGCATATCGATCCCGAGGCAAAAATCAAAGACTGTCCTTGGTACGATCGGGGTTTCTGTAGGCACGGGCCAAATTGTAGGCACAGACATACTCGAAGAGTTATTTGTGCCAACTACATGTGTGGGTTCTGCATAGATGGTCCTAGCTGTAAGTTCATGCACCCGAAATTCGATTTGCCTATACAGGATCCTGGCACCCAGCCTAAAAAGAATACTATCACTTGCCACTACTGCTCGGAGCCTGGCCATAAGGCTATCTCTTGTCCGAATCTTCCACCGGAGCTCAGAGAAGACCCGTCAGCCAATAAGGTCGTCGTGTCTAATATCCAAACACAACTAGTTAGTATACAATTACAAGACGGTCTGAAAGCCGGCTACAGACCGATAGAGCAAGTGACGTGCTTCAAATGTGGAGAGAAAGGACATTATGCAAATAAATGCCCAAAGGGCCATTTAGCATTCCTTAGGGTAGCTTTGCAGAACAACCCACGGCCGCAGATGCAGCAGTCTTAAAT
Npecki_HaskellSims_G3697 AAAACAGAGCAGAAAAAAATATCCTGTTAAACTGATGCCAG-TTTTGATAAGAAGTAAAATTTTTCTATGTTATTCCCATTTTTGTG---AAACATTTCGCTGTAAATAGAATGAAATGGTTTAAAATAGTA-TTTTTCTCAAATTAATTAAATCAACACGTGAAATTGTACTATTTCATCAAGAAAAATGAAGAG---TGATGTTAACCAATCTAAATAAGTGTATTTCTAGTTTTGAATGGCAACCGTTTTCATAAAATTCAAGTCAAGTGAAAGCAATTTTTCGATGAGCGTGTTTACAAGAAAGCAGAAATGAAGAATCGTTGATAAATTTAAACATATTTTATTGTATTTGTGTTTAAATAAAAATAAATAAAGATGGAGGATATAGTTGCATCCTCGAGAAACTTAAGGTTTGATATAGAACTTGCTTTAGAGCAGCAATTGGGAGCTTTGCCCTTACCGTTTCCCGGGATGGACAAATCGGGTTCATCTATTTGTGATTTTTACTTAAGGGGCTTGTGTAGTAAAGGTTCTGCCTGTCCATTCCGTCATGTCAAGGGAGATAGGACCGTTGTCTGTAAGCATTGGCTTCGCGGCCTTTGCAAAAAGGGCGACCAGTGCGAGTTCTTGCACGAATATGACATGAGCAAGATGCCGGAGTGCTATTTCTATTCTAGGTTTAACGCATGCAGCAATAAAGAATGTCCCTTCTTGCACATCGATCCCGAGGCTAAAATCAAAGACTGTCCCTGGTACGATCGGGGTTTCTGTAGGCACGGGCCAAATTGTAGGCACAGACATACTCGAAGAGTTATTTGTGCCAACTATATGTGTGGGTTCTGCATAGATGGTCCTAGCTGTAAGTTCATGCACCCGAAATTCGATTTGCCCATACAGGATCCTGGTACCCAGCCTAAAAAGAATACCATCACTTGCCACTACTGCTCAGAGCCCGGCCATAAGGCTATCTCTTGTCCGAATCTTCCACCGGAGCTCAGAGAAGACCCGTCAGCCAATAAGGTCGTCGTGTCTAATAACCAAACACAATTAGTTAGTATACAATTACAAGACGGTCTAAAAGCTGGCTATAGACCGATAGAGCAAGTGACGTGCTTCAAATGTGGAGAGAAAGGACATTATGCAAATAAGTGCCCAAAGGGCCATTTAGCATTCCTTAGTGTAGCCTTGCAGAACAACCCA--------------------------
Npecki_HurricaneMazeCave_G2100 AAAACAGAGCAGAAAAAAAAATCCTGTTAAACTGATGCCAGTTTTTGATAAGAAGTAAAATATTTCTATGTTATTCCCTTTTTTGTG---AAACATTTCGCTGTAAATATAATGAAATGGTTTAAAATAGTA-TTTTTCTCAAATTAATTAAATCAACACGTGAAATTGTAATATTTCATCAAGAAAAATGAAGAG---TAAAGTTAACCAAGCTAAATAAGTGTATTTCTAGTTTTGAATGGCAACCGTTTTCATAAAATTCAAGTCAAGTGAAAGCAATTTTTCGATGAGCGTGTTTACAAGAAAGCAGAAATGAAGAATCGTTGATAAATTTAAACATATTTTATTGTATTTGTGTTTAAAT----------AAAGATGGAGGATATAGTTGCATCCTCGAGAAACTTAAGGTTTGATATAGAACTTGCTTTAGAGCAGCAATTGGGAGCTTTGCCCCTACCGTTTCCCGGGATGGACAAATCGGGTTCATCTATTTGTGATTTTTACTTAAGGGGCTTGTGTAGTAAAGGTTCTGCCTGTCCATTCCGTCATGTCAAGGGAGATAGGACCGTTGTCTGTAAGCATTGGCTTCGCGGCCTTTGCAAAAAGGGCGACCAGTGCGAGTTCTTGCACGAATATGACATGAGCAAGATGCCGGAGTGCTATTTCTATTCTAGGTTTAACGCATGCAGCAATAAAGAATGTCCCTTCTTGCACATCGATCCCGAGGCTAAAATCAAAGACTGTCCCTGGTACGATCGGGGTTTCTGTAGGCACGGGCCAAATTGTAGGCACAGACATACTCGAAGAGTTATTTGTGCCAACTATATGTGTGGGTTCTGCATAGATGGTCCTAGCTGTAAGTTCATGCACCCGAAATTCGATTTGCCCATACAGGATCCTGGCACCCAGCCTAAAAAGAATACCATCACTTGCCACTACTGCTCAGAGCCCGGCCATAAGGCTATCTCTTGTCCGAATCTTCCACCGGAGCTCAGAGAAGACCCGTCAGCCAATAAGGTCGTCGTGTCTAATAACCAAACACAATTAGTTAGTATACAATTACAAGACGGTCTAAAAGCGGGCTACAGACCGATAGAGCAAGTGACGTGCTTCAAATGTGGAGAGAAAGGACATTATGCAAATAAGTGCCCAAAGGGCCATTTAGCATTCCTTAGTGTAGCCTTGCAGAACAACCCACGGCCGCAGATACAGCAGTCTTAAAT
Nperlakyi_SChimneys_N1079 AAAACGGAGCAGAAAAAATTATGCCGGTAAGATGATGCCAGTTTTTGATAAGAAGTAAAAATTTTCTATTTTATCTCCTTTTTCATTTGAAAATATATCGCTGTAAATAGAATGAACTGGTTTAAAATAGTATTTTTTATCAAATAAATTAAAACAACATGTGAAATTGTACTCTTTTATCAAGAAAAACAAAGAGGAATAATGTTAACCAAGCTAAATAAGTGTATTTCTAGTTCTGAATGGCAACCGTTTTCATAAAATTCAAGCCAAGTGAAAGCAAGTTTTCGATGAGCGTGTTTACAAGAAAGCAGAAATGAAGAATCGTTGATAAATTTAAACATATTTTACTGTATTTGTGTTTAAATAAAAATAAGTAAAGATGGAGGATATAGTTGCATCCTCGAGAAACTTAAGGTTTGATATAGAACTTGCTTTAGAGCAGCAATTGGGAGCTTTGCCCTTACCGTTTCCCGGGATGGACAAATCGGGTTCATCTATTTGTGATTTTTACTTAAGGGGCTTGTGTAGTAAAGGTTCTGCCTGTCCATTCCGTCATGTCAAGGGAGATAGGACCGTTGTCTGTAAGCATTGGCTCCGCGGCCTTTGCAAAAAGGGCGACCAGTGCGAGTTCTTGCACGAATATGACATGAGCAAGATGCCGGAGTGCTATTTCTATTCTAGGTTTAACGCATGCAGCAATAAAGAATGTCCCTTCTTGCATATCGATCCCGAGGCAAAAATTAAAGACTGTCCTTGGTACGATCGGGGTTTCTGTAGGCACGGGCCAAATTGTAGGCATAGACATACTCGAAGAGTTATTTGTGCCAACTATATGTGTGGGTTCTGCATAGATGGTCCTAGCTGTAAGTTCATGCACCCGAAATTCGATTTGCCCATACAGGATCCTGGCACCCAGCCTAAAAAGAATACTATCACTTGCCACTACTGCTCAGAGCCTGGCCATAAGGCTATCTCTTGTCCGAATCTTCCACCGGAGCTCAGAGAAGACCCGTCAGCCAATAAGGTCGTCGTGTCTAATAACCAAACGCAACTAGTTAGTATACAATTACAAGACGGTCTAAAAGCCGGCTACAGACCGATAGAGCAAGTGACGTGCTTCAAATGTGGAGAGAAAGGACATTATGCAAATAAATG---------------------------------------------------------------------------
Nperlakyi_SChimneys_N1080 --------------AAAATTATGCCGGTAAGATGATGCCAGTTTTTGATAAGAAGTAAAAATTTTCTATTTTATCTCCTTTTTCATTTGAAAATATATCGCTGTAAATAGAATGAACTGGTTTAAAATAGTATTTTTTATCAAATAAATTAAAACAACATGTGAAATTGTACTCTTTTATCAAGAAAAACAAAGAGGAATAATGTTAACCAAGCTAAATAAGTGTATTTCTAGTTCTGAATGGCAACCGTTTTCATAAAATTCAAGCCAAGTGAAAGCAAGTTTTCGATGAGCGTGTTTACAAGAAAGCAGAAATGAAGAATCGTTGATAAATTTAAACATATTTTACTGTATTTGTGTTTAAATAAAAATAAGTAAAGATGGAGGATATAGTTGCATCCTCGAGAAACTTAAGGTTTGATATAGAACTTGCTTTAGAGCAGCAATTGGGAGCTTTGCCCTTACCGTTTCCCGGGATGGACAAATCGGGTTCATCTATTTGTGATTTTTACTTAAGGGGCTTGTGTAGTAAAGGTTCTGCCTGTCCATTCCGTCATGTCAAGGGAGATAGGACCGTTGTCTGTAAGCATTGGCTCCGCGGCCTTTGCAAAAAGGGCGACCAGTGCGAGTTCTTGCACGAATATGACATGAGCAAGATGCCGGAGTGCTATTTCTATTCTAGGTTTAACGCATGCAGCAATAAAGAATGTCCCTTCTTGCATATCGATCCCGAGGCAAAAATTAAAGACTGTCCTTGGTACGATCGGGGTTTCTGTAGGCACGGGCCAAATTGTAGGCATAGACATACTCGAAGAGTTATTTGTGCCAACTATATGTGTGGGTTCTGCATAGATGGTCCTAGCTGTAAGTTCATGCACCCGAAATTCGATTTGCCCATACAGGATCCTGGCACCCAGCCTAAAAAGAATACTATCACTTGCCACTACTGCTCAGAGCCTGGCCATAAGGCTATCTCTTGTCCGAATCTTCCACCGGAGCTCAGAGAAGACCCGTCAGCCAATAAGGTCGTCGTGTCTAATAACCAAACGCAACTAGTTAGTATACAATTACAAGACGGTCTAAAAGCCGGCTACAGACCGATAGAGCAAGTGACGTGCTTCAAATGTGGAGAGAAAGGACATTATGCAAATAAATGCCCAAAGGGCCATTTAGCATTCCTTAGTGTAGCTTTGCAGAACAACC----------------------------
Nreclusus_Clingmans_N252 --------------------------------------------------------------------------------------------------------------------------------------------------------------------------------------------------------------------GCCAAATAAGTGTATTTCTAGTTCTGAATGGCAACCGTTTTCATAAAATTCAAGCCAAGTGAAAGCAAGTTTTCGATGAGCGTGTTTACAAGAAAGCAGAAATGAAGAATCGTTGATAAATTTAAACATATTTTACTGTATTTGTGTTTAAATAAAAATAAATAAAGATGGAGGATATAGTTGCATCCTCGAGAAACTTAAGGTTTGATATAGAACTTGCTTTAGAGCAGCAATTGGGAGCTTTGCCCTTACCGTTTCCCGGGATGGACAAATCGGGTTCATCTATTTGTGATTTTTACTTAAGGGGCTTGTGTAGTAAAGGTTCTGCCTGTCCATTCCGTCACGTCAAGGGAGATAGGACCGTTGTCTGTAAGCATTGGCTCCGCGGCCTTTGCAAAAAGGGAGACCAGTGCGAGTTCTTGCACGAATATGACATGAGCAAGATGCCGGAGTGCTATTTCTATTCTAGGTTTAACGCATGCAGCAATAAAGAATGTCCCTTCTTGCATATCGATCCCGAGGCAAAAATCAAAGACTGTCCTTGGTACGATCGGGGTTTCTGTAGGCACGGGCCAAATTGTAGGCACAGACATACTCGAAGAGTTATTTGTGCCAACTACATGTGTGGGTTCTGCATAGATGGTCCTAGCTGTAAGTTCATGCACCCGAAATTCGATTTGCCCATACAGGATCCCGGCACCCAGCCTAAAAAGAATACTATCACTTGCCACTACTGCTCAGAGCCTGGCCATAAGGCTATCTCTTGTCCAAATCTTCCACCGGAGCTCAGAGAAGACCCGTCAGCCAATAAGGTTGTCGTGTCTAATAACCAAACGCAACTAGTTAGTATACAATTACAAGACGGTCTTAAAGCCGGCTACAGACCGATAGAGCAAGTGACGTGCTTCAAATGTGGAGAGAAAGGACATTATGCAAATAAATGCCCAAAGGGCCATTTAGCATTCCTTAGTGTAGCTTTGCAGAACAACCCACGGCCGCAGATACAGCAGTCTTAAAT
Nreclusus_Newfound_N259 AAAACGGAGCAGAAAAAATTATGCTGGTAAGCTGATGCCAGTTTTTGATAAGAAGCAAAAATTTTCTATTTTATCTCCTTTTTCATGTGAAAATATATCGCTGTAAATAGAATGAAATGGTTTTAAATAGTATTTCTTATCAAATAAATTAAAACA---TGTGAAATTGTACTCTTTTATCAAGAAAAGCAAAGAGGAATAATGTTAACCAAGCTAAATAAGTGTATTTCTAGTTCTGTATGGCAACCGTTTTCATAAAATTCAAGCCAAGTGAAAGCAAGTTTTCGATGAGCGTGTTTACAAGAAAGCAGAAATGAAGAATCGTTGATAAATTTAAACATATTTTACTGTATTTGTGTTTAAATAAAAATAAATAAAGATGGAGGATATAGTTGCATCCTCGAGAAACTTAAGGTTTGATATAGAACTTGCTTTAGAGCAGCAATTGGGAGCTTTGCCCTTACCGTTTCCCGGGATGGACAAATCGGGTTCATCTATTTGTGATTTTTACTTAAGGGGCTTGTGTAGTAAAGGTTCTGCCTGTCCATTCCGTCACGTCAAGGGAGATAGGACCGTTGTCTGTAAGCATTGGCTCCGCGGCCTTTGCAAAAAGGGAGACCAGTGCGAGTTCTTGCACGAATATGACATGAGCAAGATGCCGGAGTGCTATTTCTATTCTAGGTTTAACGCATGCAGCAATAAAGAATGTCCCTTCTTGCATATCGATCCCGAGGCAAAAATCAAAGACTGTCCTTGGTACGATCGGGGTTTCTGTAGGCACGGGCCAAATTGTAGGCACAGACATACTCGAAGAGTTATTTGTGCCAACTACATGTGTGGGTTCTGCATAGATGGTCCTAGCTGTAAGTTCATGCACCCGAAATTCGATTTGCCCATACAGGATCCCGGCACCCAGCCTAAAAAGAATACTATCACTTGCCACTACTGCTCAGAGCCTGGCCATAAGGCTATCTCTTGTCCGAATCTTCCACCGGAGCTCAGAGAAGACCCGTCAGCCAATAAGGTCGTCGTGTCTAATAACCAAACGCAACTAGTTAGTATACAATTACAAGACGGTCTAAAAGCCGGCTACAGACCGATAGAGCAAGTGACGTGCTTCAAATGTGGAGAGAAAGGACATTATGCAAATAAATGCCCAAAGGGCCATTTAGCATTCCTTAGTGTAGCTTTGCAGAACAACCCACGGCCGCAGATACAGCAGTCTTAAAT
Nreclusus_Noland_N1051 AAAACGGAGCAGAAAAAAATATGCTGGTAAGCTGATGCCAGTTTTTGGTAAGAAGTAAAAATTTTCTATTTTATCTCCTTTTTCATGTGAAAATATATCGCTGTAAATAGAATGAAATGGTTTTAAATAGTATTTTTTATCAAATAAATTAAAACA---TGGGAAATTGTACTCTTTTATCAAGAAAAGCAAAGAGGAATAATGTTAACCAAGCTAAATAAGTGTATTTCTAGTTCTGAATGGCAACCGTTTTCATAAAATTCAAGCCAAGTGAAAGCAAGTTTTCGATGAGCGTGTTTACAAGAAAGCAGAAATGAAGAATCGTTGATAAATTTAAACATATTTTACTGTATTTGTGTTTAAATAAAAATAAATAAAGATGGAGGATATAGTTGCATCCTCGAGAAACTTAAGGTTTGATATAGAACTTGCTTTAGAGCAGCAATTGGGAGCTTTGCCCTTACCGTTTCCCGGGATGGACAAATCGGGTTCATCTATTTGTGATTTTTACTTAAGGGGCTTGTGTAGTAAAGGTTCTGCCTGTCCATTCCGTCACGTCAAGGGAGATAGGACCGTTGTCTGTAAGCATTGGCTCCGCGGCCTTTGCAAAAAGGGAGACCAGTGCGAGTTCTTGCACGAATATGACATGAGCAAGATGCCGGAGTGCTATTTCTATTCTAGGTTTAACGCATGCAGCAATAAAGAATGTCCCTTCTTGCATATCGATCCCGAGGCAAAAATCAAAGACTGTCCTTGGTACGATCGGGGTTTCTGTAGGCACGGGCCAAATTGTAGGCACAGACATACTCGAAGAGTTATTTGTGCCAACTACATGTGTGGGTTCTGCATAGATGGTCCTAGCTGTAAGTTCATGCACCCGAAATTCGATTTGCCCATACAGGATCCCGGCACCCAGCCTAAAAAGAATACTATCACTTGCCACTACTGCTCAGAGCCTGGCCATAAGGCTATCTCTTGTCCGAATCTTCCACCGGAGCTCAGAGAAGACCCGTCAGCCAATAAGGTCGTCGTGTCTAATAACCAAACGCAACTAGTTAGTATACAATTACAAGACGGTCTAAAAGCCGGCTACAGACCGATAGAGCAAGTGACGTGCTTCAAATGTGGAGAGAAAGGACATTATGCAA----------------------------------------------------------------------------------
Nreclusus_Smokemont_N1020 -------------------------------------------------------------------------TCTCCTTTTTCATGTGAAAATATATCGCTGTAAATAGAATGAAATGGTTTTAAATAGTATTTCTTATCAAATAAATTAAAACA---TGTGAAATTGTACTCTTTTATCAAGAAAAGCAAAGAGGAATAATGTTAACCAAGCTAAATAAGTGTATTTCTAGTTCTGAATGGCAACCGTTTTCATAAAATTCAAGCCAAGTGAAAGCAAGTTTTCGATGAGCGTGTTTACAAGAAAGCAGAAATGAAGAATCGTTGATAAATTTAAACATATTTTACTGTATTTGTGTTTAAATAAAAATAAATAAAGATGGAGGATATAGTTGCATCCTCGAGAAACTTAAGGTTTGATATAGAACTTGCTTTAGAGCAGCAATTGGGAGCTTTGCCCTTACCGTTTCCCGGGATGGACAAATCGGGTTCATCTATTTGTGATTTTTACTTAAGGGGCTTGTGTAGTAAAGGTTCTGCCTGTCCATTCCGTCACGTCAAGGGAGATAGGACCGTTGTCTGTAAGCATTGGCTCCGCGGCCTTTGCAAAAAGGGAGATCAGTGCGAGTTCTTGCACGAATATGACATGAGCAAGATGCCGGAGTGCTATTTCTATTCTAGGTTTAACGCATGCAGCAATAAAGAATGTCCCTTCTTGCATATCGATCCCGAGGCAAAAATCAAAGACTGTCCTTGGTACGATCGGGGTTTCTGTAGGCACGGGCCAAATTGTAGGCACAGACATACTCGAAGAGTTATTTGTGCCAACTACATGTGTGGGTTCTGCATAGATGGTCCTAGCTGTAAGTTCATGCACCCGAAATTCGATTTGCCCATACAGGATCCCGGCACCCAGCCTAAAAAGAATACTATCACTTGCCACTACTGCTCAGAGCCTGGCCATAAGGCTATCTCTTGTCCGAATCTTCCACCGGAGCTCAGAGAAGACCCGTCAGCCAATAAGGTCGTCGTGTCTAATAACCAAACGCAACTAGTTAGTATACAATTACAAGACGGTCTAAAAGCCGGCTACAGACCGATAGAGCAAGTGACATGCTTCAAATGTGGAGAGAAAGGACATTATGCAAATAAATGCCCAAAGGGCCATTTAGCATTCCTTAGTGTAGCTTTGCAGAACAACCCACGGCCGCAGATACAGCAGGCTTAAAT
Nroanensis_IngramBranch_N926 AAAACGGAGCAGAAA-AATTATGCTGGTGAGCTGATGCCAGTTTTTGATAAGAAGTAAAAAATTTCTATTTTATCTCCTTTTTCATGTGAAAATATATCGCTGTAAATAAAATGAAATGGTTTAAAATAGTATTTTTTATCAAATAAATTAGAACA---TGTGGTATTGTACTCTTTTATCAAGAAAAACAAAGAGGAATAATGTTAACCAAGCTGAATAAGTGTATTTCTAGTTCTGAATGGCAACCGTTTTCATAAAATTCAAGCCAAGTGAAAGCAAGTTTTCGATGAGCGTGTTTACAAGAAAGCAGAAATGAAGAATCGTTGATAAATTTAAACATATTTTACTGTATTTGTGTTTAAATAAAAATAAATAAAGATGGAGGATATAGTTGCATCCTCGAGAAACTTAAGGTTTGATATAGAACTTGCTTTAGAGCAGCAATTGGGAGCTTTGCCCTTACCGTTTCCCGGGATGGACAAATCGGGTTCATCTATTTGTGATTTTTACTTAAGGGGCTTGTGTAGCAAAGGTTCTGCCTGTCCATTCCGTCATGTCAAGGGAGATAGGACCGTTGTCTGTAAGCATTGGCTCCGCGGCCTTTGCAAAAAGGGCGACCAGTGCGAGTTCTTGCACGAATATGACATGAGCAAGATGCCGGAGTGCTATTTCTATTCTAGGTTTAACGCATGCAGCAATAAAGAATGTCCCTTCTTGCATATCGATCCCGAGGCAAAAATCAAAGACTGTCCTTGGTACGATCGGGGTTTCTGTAGGCACGGGCCAAATTGTAGGCACAGACATACTCGAAGAGTTATTTGTGCCAACTACATGTGTGGGTTCTGCATAGATGGTCCTAGCTGTAAGTTCATGCACCCGAAATTCGATTTGCCTATACAGGATCCTGGCACCCAGCCTAAAAAGAATACTATCACTTGCCACTACTGCTCGGAGCCTGGCCATAAGGCTATCTCTTGTCCGAATCTTCCACCGGAGCTCAGAGAAGACCCGTCAGCCAATAAGGTCGTCGTGTCTAATATCCAAACACAACTAGTTAGTATACAATTACAAGACGGTCTGAAAGCCGGCTACAGACCGATAGAGCAAGTGACGTGCTTCAAATGTGGAGAGAAAGGACATTATGCAAATAAATGCCCAAAGGGCCATTTAGCATTCCTTAGTGTAGCTTTGCAGAACAACCCACGGCCGCAGATGCAGCAGTCTTAAAT
Nroanensis_N_CarversGap_N928 ------------------------------------------------------------------------------------------------------------------------------------------------------------------------------------------------------------------------------------------------------------------------------------------------------------------AGCAGAAATGAAGAATCGTTTATAAATTTAAACATATTTTACTGTATTTGTGTTTAAATAAAAATAAATAAAGATGGAGGATATAGTTGCATCCTCGAGAAACTTAAGGTTTGATATAGAACTTGCTTTAGAGCAGCAATTGGGAGCTTTGCCCTTACCGTTTCCCGGGATGGACAAATCGGGTTCATCTATTTGTGATTTTTACTTAAGGGGCTTGTGTAGTAAAGGTTCTGCCTGTCCATTCCGTCATGTCAAGGGAGATAGGACCGTTGTCTGTAAGCATTGGCTCCGCGGCCTTTGCAAAAAGGGCGACCAGTGCGAATTCTTGCACGAATATGACATGAGCAAGATGCCGGAGTGCTATTTCTATTCTAGGTTTAACGCATGCAGCAATAAAGAATGTCCCTTCTTGCATATCGATCCCGAGGCAAAAATCAAAGACTGTCCTTGGTACGATCGGGGTTTCTGTAGGCACGGGCCAAATTGTAGGCACAGACATACTCGAAGAGTTATTTGTGCCAACTACATGTGTGGGTTCTGCATAGATGGTCCTAGCTGTAAGTTCATGCACCCGAAATTCGATTTGCCTATACAGGATCCTGGCACCCAGCCTAAAAAGAATACTATCACTTGCCACTACTGCTCGGAGCCTGGCCATAAGGCTATCTCTTGTCCGAATCTTCCACCGGAGCTCAGAGAAGACCCGTCAGCCAATAAGGTCGTCGTGTCTAATATCCAAACACAACTAGTTAGTATACAATTACAAGACGGTCTGAAAGCCGGCTACAGACCGATAGAGCAAGTGACGTGCTTCAAATGTGGAGAGAAAGGACATTATGCAAATAAATGCCCAAAGGGCCATTTAGCATTCCTTAGTGTAGCTTTGCAGAACAACCCACGGCCGCAGATACAGCAGTCTTAAAT
Nroanensis_RoanHighBluff_N762 -----------------------CTGGTAAGCTGATGCCAGTTTTTGATAAGAAGTAAACATTTTCTATTTTATCTCCTTTTTCATGTGAAAATATATCGCTGTAAATAAAATGAAATGGTTTAAAATAGTATTTTTTATCAAATAAATTAGAACA---TGTGATATTGTACTCTTTTATCAAGAAAAACAAAGAGGAATAATGTTAACCAAGCTGAATAAGTGTATTTCTAGTTCTGAATGGCAACCGTTTTCATAAAATTCAAGCCAAGTGAAAGCAAGTTTTCGATGAGCGTGTTTACAAGAAAGCAGAAATGAAGAATCGTTGATAAATTTAAACATATTTTACTGTATTTGTGTTTAAATAAAAATAAATAAAGATGGAGGATATAGTTGCATCCTCGAGAAACTTAAGGTTTGATATAGAACTTGCTTTAGAGCAGCAATTGGGAGCTTTGCCCTTACCGTTTCCCGGGATGGACAAATCGGGTTCATCTATTTGTGATTTTTACTTAAGGGGCTTGTGTAGTAAAGGTTCTGCCTGTCCATTCCGTCATGTCAAGGGAGATAGGACCGTTGTCTGTAAGCATTGGCTCCGCGGCCTTTGCAAAAAGGGCGACCAGTGCGAGTTCTTGCACGAATATGACATGAGCAAGATGCCGGAGTGCTATTTCTATTCTAGGTTTAACGCATGCAGCAATAAAGAATGTCCCTTCTTGCATATCGATCCCGAGGCAAAAATCAAAGACTGTCCTTGGTACGATCGGGGTTTCTGTAGGCACGGGCCAAATTGTAGGCACAGACATACTCGAAGAGTTATTTGTGCCAACTACATGTGTGGGTTCTGCATAGATGGTCCTAGCTGTAAGTTCATGCACCCGAAATTCGATTTGCCTATACAGGATCCTGGCACCCAGCCTAAAAAGAATACTATCACTTGCCACTACTGCTCGGAGCCTGGCCATAAGGCTATCTCTTGTCCGAATCTTCCACCGGAGCTCAGAGAAGACCCGTCAGCCAATAAGGTCGTTGTGTCTAATATCCAAACACAACTAGTTAGTATACAATTACAAGACGGTCTGAAAGCCGGCTACAGACCGATAGAGCAAGTGACGTGCTTCAAATGTGGAGAGAAAGGACATTATGCAAATAAATGCCC------------------------------------------------------------------------
Nsheari_BaldRiver_N1168 AAAACGGAGCAGAAAAAATTATGCTGGTAAGCTGATGCCAGTTTTTAATAAGAAGTAAATTTTTTCTATTTTATCTCCTTTTTTATGTGAAAATATATCGCTGTAAATAGAATGAAATGGTTTTAAATAGTATTTTTTATCAAATAAATTAAAACA---TGTGAAATTGTACTCTTTTATCAAGAAAAACAAAGAGGAATAATGTTAAACAAGCTAAATAAGTTTATTTCTAGTTCTGAATGGCAACCGTTTTCATAAAATTCAAGCCAAGTGAAAGCAAGTTTTCGATGAGCGTGTTTACAAGAAAGCAGAAATGAAGAATCGTTGATAAATTTAAACATATTTTACTGTATTTGTGTTTAAATAAAAATAAATAAAGATGGAGGATATAGTTGCATCCTCGAGAAACTTAAGGTTTGATATAGAACTTGCTTTAGAGCAGCAATTGGGAGCTTTGCCCTTACCGTTTCCCGGGATGGACAAATCGGGTTCATCTATTTGTGATTTTTACTTAAGGGGCTTGTGTAGTAAAGGTTCTGCCTGTCCATTCCGTCACGTCAAGGGAGATAGGACCGTTGTCTGTAAGCATTGGCTCCGCGGCCTTTGCAAAAAGGGCGACCAGTGCGAGTTCTTGCACGAATATGACATGAGCAAGATGCCGGAGTGCTATTTCTATTCTAGGTTTAACGCATGCAGCAATAAAGAATGTCCCTTCTTGCATATCGATCCCGAGGCAAAAATCAAAGACTGTCCTTGGTACGATCGGGGTTTCTGTAGGCACGGTCCAAATTGTAGGCACAGACATACTCGAAGAGTTATTTGTGCCAACTACATGTGTGGGTTCTGCATAGATGGTCCTAGCTGTAAGTTCATGCACCCGAAATTCGATTTGCCTATACAGGATCCCGGCACCCAGCCTAAAAAGAATACTATCACTTGCCACTACTGCTCAGAGCCTGGCCATAAGGCTATCTCTTGTCCGAATCTTCCACCGGAGCTCAGAGAAGACCCGTCAGCCAATAAGGTCGTCGTGTCTAATAACCAAACGCAACTAGTTAGTATACAATTACAAGACGGTCTAAAAGCCGGCTACAGACCGATAGAGCAAGTGACGTGCTTCAAATGTGGAGAGAAAGGACATTATGCAAATAAATGCCCAAAGGGCCATTTAGCATTCCTTAGTGTAGCTTTGCAGAACAACCCACGGCCGCAGATACAGCAGTCTAAAAT
Nsheari_Cohutta_N826 AAAACGGAGCAGAAAAAATTATGCTGGTAAGCTGATGCCAGTTTTTAATAAGAAGTAAATTTTTTCTATTTTATCTCCTTTTTCATGTGAAAATATATCGCTGTAAATAGAATGAAATGGTTTTAAATAGTATTTTTTATCAAATAAATTAAAACA---TGTGAAATTGTACTCTTTTATCAAGAAAAACAAAGAGGAATAATGTTAAACAAGCTAAATAAGTGTATTTCTAGTTCTGAATGGCAACCGTTTTCATAAAATTCAAGCCAAGTGAAAGCAAGTTTTCGATGAGCGTGTTTACAAGAAAGCAGAAATGAAGAATCGTTGATAAATTTAAACATATTTTACTGTATTTGTGTTTAAATAAAAATAAATAAAGATGGAGGATATAGTTGCATCCTCGAGAAACTTAAGGTTTGATATAGAACTTGCTTTAGAGCAGCAATTGGGAGCTTTGCCCTTACCGTTTCCCGGGATGGACAAATCGGGTTCATCTATTTGTGATTTTTACTTAAGGGGCTTGTGTAGTAAAGGTTCTGCCTGTCCATTCCGTCACGTCAAGGGAGATAGGACGGTTGTCTGTAAGCATTGGCTCCGCGGCCTTTGCAAAAAGGGCGACCAGTGCGAGTTCTTGCACGAATATGACATGAGCAAGATGCCGGAGTGCTATTTCTATTCTAGGTTTAACGCATGCAGCAATAAAGAATGTCCCTTCTTGCATATCGATCCCGAGGCAAAAATCAAAGACTGTCCTTGGTACGATCGGGGTTTCTGTAGGCACGGGCCAAATTGTAGGCACAGACATACTCGAAGAGTTATTTGTGCCAACTACATGTGTGGGTTCTGCATAGATGGTCCTAGCTGTAAGTTCATGCACCCGAAATTCGATTTGCCTATACAGGATCCCGGCACCCAGCCTAAAAAGAATACTATCACTTGCCACTACTGCTCAGAGCCTGGCCATAAGGCTATCTCTTGTCCGAATCTTCCACCGGAGCTCAGAGAAGACCCGTCAGCCAATAAGGTCGTCGTGTCTAATAACCAAACGCAACTAGTTAGTATACAATTACAAGACGGTCTAAAAGCCGGCTACAGACCGATAGAGCAAGTGACGAGCTTCCAATGTGGAGAGAAAGGACATTATGCAAATAAATGCCCAAAGGGCCATTTAG----------------------------------------------------------
Nsheari_JoyceKilmer_N092 AAAACGGAGCAGAAAAAATTATGCTGGTAAGCTGATGCCAGTTTTTAATAAGAAGTAAATTTTTTCTATTTTATCTCCTTTTTCATGTGAAAATATATCGCTGTAAATAGAATGAAATGGTTTTAAATAGTATTTTTTATCAAATAAATTAAAACA---TGTGAAATTGTACTCTTTTATCAAGAAAAACAAAGAGGAATAATGTTAAACAAGCTAAATAAGTGTATTTCTAGTTCTGAATGGCAACCGTTTTCATAAAATTCAAGCCAAGTGAAAGCAAGTTTTCGATGAGCGTGTTTACAAGAAAGCAGAAATGAAGAATCGTTGATAAATTTAAACATATTTTACTGTATTTGTGTTTAAATAAAAAAAAATAAAGATGGAGGATATAGTTGCATCCTCGAGAAACTTAAGGTTTGATATAGAACTTGCTTTAGAGCAGCAATTGGGAGCTTTGCCCTTACCGTTTCCCGGGATGGACAAATCGGGTTCATCTATTTGTGATTTTTACTTAAGGGGCTTGTGTAGTAAAGGTTCTGCCTGTCCATTCCGTCACGTCAAGGGAGATAGGACCGTTGTCTGTAAGCATTGGCTCCGCGGCCTTTGCAAAAAGGGCGACCAGTGCGAGTTCTTGCACGAATATGACATGAGCAAGATGCCGGAGTGCTATTTCTATTCTAGGTTTAACGCATGCAGCAATAAAGAATGTCCCTTCTTGCATATCGATCCCGAGGCAAAAATCAAAGACTGTCCTTGGTACGATCGGGGTTTCTGTAGGCACGGGCCAAATTGTAGGCACAGACATACTCGAAGAGTTATTTGTGCCAACTACATGTGTGGGTTATGCATAGATGGTCCTAGCTGTAAGTTCATGCACCCGAAATTCGATTTGCCTATACAGGATCCCGGCACCCAGCCTAAAAAGAATACTATCACTTGCCACTACTGCTCAGAGCCTGGCCATAAGGCTATCTCTTGTCCGAATCTTCCACCGGAGCTCAGAGAAGACCCGTCAGCCAATAAGGTCGTCGTGTCTAATAACCAAACGCAACTAGTTAGTATACAATTACAAGACGGTCTAAAAGCCGGCTACAGACCGATAGAGCAAGTGACGTGCTTCAAATGTGGAGAGAAAGGACATTATGCAAATAAATGCCCAAAGGGCCATTTAGCATTCCTTAGTGTAGCTTTGCAGAACAACCCACGGCCGCAGATACAGCAGTCTTAAAT
Nsilvanus_Elijay_N395 AAAACGGAGCAGAAAAAAATTTGCTGGTAAGCTGATGCCAG-TTTTGATAAGAAGTAAAATTTTTCTATTTTATCTCCTTTTTCATGTGAAAATATATCGGTGTAAATAAAATGAAATGGTTTAAAATAGTATTTTTTATCAAATAAATTAAAACAACATGTGAAATTGTACTCTTTTATCAAGAAAAACAAAGAAGAATAATGTTAACCAAGCTAAATAAGTGTATATCTAGTTCTGAATGGCAACCGTTTTCATAAAATTCAAGCCAAGTGAAAGCAAGTTTTCGATGAGCGTGTTTACAAGAAAGCAGAAATGAAGAATCGTTGATAAATTTAAACATATTGTACTGTATTTGTGTCTAAATAAAAATAAATAAAGATGGAGGATATAGTTGCATCCTCGAGAAACTTAAGGTTTGATATAGAACTTGCTTTAGAGCAGCAATTGGGAGCTTTGCCCTTACCGTTTCCCGGGATGGACAAATCGGGTTCATCTATTTGTGATTTTTACTTAAGGGGCTTGTGTAGTAAAGGTTCTGCCTGTCCATTCCGTCATGTCAAGGGAGATAGGACCGTTGTCTGTAAGCATTGGCTCCGGGGCCTTTGCAAAAAGGGCGACCAGTGCGAGTTCTTGCACGAATATGACATGAGCAAGATGCCGGAGTGCTATTTCTATTCTAGGTTTAACGCATGCAGCAATAAAGAATGTCCCTTCCTGCATATCGATCCCGAGGCAAAAATCAAAGACTGTCCTTGGTACGATCGGGGTTTCTGTAGGCACGGGCCAAATTGTAGGCACAGACATACTCGAAGAGTTATTTGTGCCAACTACATGTGTGGGTTCTGCATAGATGGTCCTAGCTGTAAGTTCATGCACCCGAAATTCGATTTGCCTATACAGGATCCTGGCACCCAGCCTAAAAAGAATACTATCACTTGCCACTACTGCTCAGAGCCTGGCCATAAGGCTATCTCTTGTCCGAATCTTCCACCGGAGCTCAGAGAAGACCCGTCAGCCAATAAGGTCGTCGTGTCTAATAACCAAACGCAACTAGTTAGTATACAATTACAAGACGGTCTAAAAGCCGGCTACAGACCGATAGAGCAAGTGACGTGCTTCAAATGTGGAGAGAAAGGACATTATGCAAATAAATGCCCAAAGGGCCATTTAGCATTCCTTAGTGTAGCTTTGCAGAACAACCCACGGCCGCAGATACAGCAGTCTTAAAT
Nsilvanus_GermanyCove_N1017 AAAACGGAGCAGAAAAAATTATGCTGGTAAGTTGATGCCAGTTTTTGATAAGAAGTAAAATTTTTCTATTTTATCTCCTTTTTCATGTGAAAATATATCGCTGTAAATAGAATGAAATGGTTTAAAATAGTATTTTTTATAAAATAAATTAAAACAACATGTGAAATTGTATTCTTTTATCAAGGAAAACAAAGAAGAATAATGTTAACCAAGCTAAATAAGTGTATATCTAGTTCTGAATGGCAACCGTTTTCATAAAATTCAAGCCAAGTGAAAGCAAGTTTTCGATGAGCGTGTTTACAAGAAAGCAGAAATGAAGAATCGTTGATAAATTTAAACATATTTTACTGTATTTGTGTCTAAATAAAAATAAATAAAGATGGAGGATATAGTTGCATCCTCGAGAAACTTAAGGTTTGATATAGAACTTGCTTTAGAGCAGCAATTGGGAGCTTTGCCCTTACCGTTTCCCGGGATGGACAAATCGGGTTCATCTATTTGTGATTTTTACTTAAGGGGCTTGTGTAGTAAAGGTTCTGCCTGTCCATTCCGTCATGTCAAGGGAGATAGGACCGTTGTCTGTAAGCATTGGCTCCGCGGTCTTTGCAAAAAGGGCGACCAGTGCGAGTTCTTGCACGAATATGACATGAGCAAGATGCCGGAGTGCTATTTCTATTCTAGGTTTAACGCATGCAGCAATAAAGAATGTCCCTTCCTGCATATCGATCCCGAGGCAAAAATCAAAGACTGTCCTTGGTACGATCGGGGTTTCTGTAGGCACGGGCCAAATTGTAGGCACAGACATACTCGAAGAGTTATTTGTGCCAACTACATGTGTGGGTTCTGCATAGATGGTCCTAGCTGTAAGTTCATGCACCCGAAATTCGATTTGCCTATACAGGATCCTGGCACCCAGCCTAAAAAGAATACTATCACTTGCCACTACTGCTCAGAGCCTGGCCATAAGGCTATCTCTTGTCCGAATCTTCCACCGGAGCTCAGAGAAGACCCGTCAGCCAATAAGGTCGTCGTGTCTAATAACCAAACGCAACTAGTTAGTATACAATTACAAGACGGTCTAAAAGCCGGCTACAGACCGATAGAGCAAGTGACGTGCTTCAAATGTGGAGAGAAAGGACATTATGCAAATAAATGCCCAAAGGGCCATTTAGCATTCCTTAGTGTAGCTTTGCAGAACAACCCACGGCCACAGATACAACAGTCTTAAAT
Nsilvanus_HeboMtn_N1029 --------------------------TTAAACTGATGCCAGTTTTTGATAAGAAGTAAAATTTTTCTATTTTATCTCCTTTTTCATGTGAAAATATATGGCTGTAAATAGAATGAAATGTTTTAAAATAGAATTTTTTATCAAATAAATTAAAACAACATGTGAAATTGTATTCTTTTATCAAGGAAAACAAAGAAGAATAATGTTAACCAAGCTAAATAAGTGTATATCTAGTTCTGAATGGCAACCGTTTTCATAAAATTCAAGCCAAGTGAAAGCAAGTTTTCGATGAGCGTGTTTACAAGAAAGCAGAAATGAAGAATCGTTGATAAATTTAAACATATTTTACTGTATTTGTGTCTAAATAAAAATAAATAAAGATGGAGGATATAGTTGCATCCTCGAGAAACTTAAGGTTTGATATAGAACTTGCTTTAGAGCAGCAATTGGGAGCTTTGCCCTTACCGTTTCCCGGGATGGACAAATCGGGTTCATCTATTTGTGATTTTTACTTAAGGGGCTTGTGTAGTAAAGGTTCTGCCTGTCCATTCCGTCATGTCAAGGGAGATAGGACCGTTGTCTGTAAGCATTGGCTCCGCGGTCTTTGCAAAAAGGGCGACCAGTGCGAGTTCTTGCACGAATATGACATGAGCAAGATGCCGGAGTGCTATTTCTATTCTAGGTTTAACGCATGCAGCAATAAAGAATGTCCCTTCCTGCATATCGATCCCGAGGCAAAAATCAAAGACTGTCCTTGGTACGATCGGGGTTTCTGTAGGCACGGGCCGAATTGTAGGCACAGACATACTCGAAGAGTTATTTGCGCCAACTACATGTGTGGGTTCTGCATAGATGGTCCTAGCTGTAAGTTCATGCACCCGAAATTCGATTTGCCTATACAAGATCCTGGCACCCAGCCTAAAAAGAATACTATCACTTGCCACTACTGCTCAGAGCCTGGCCATAAGGCTATCTCTTGTCCGAATCTTCCACCGGAGCTCAGAGAAGACCCGTCAGCCAATAAGGTCGTCGTGTCTAATAACCAAACGCAACTAGTTAGTATACAATTACAAGACGGTCTAAAAGCCGGCTACAGACCGATAGAGCAAGTGACGTGCTTCAAATGTGGAGAGAAAGGACATTATGCAAATAAATGCCCAAAGGGCCATTTAGCAT-------------------------------------------------------
Nstupkai_Blowing_N356 -----------------------------------------------------------------------------------------------------------------------------AATAGTATTTTTTATCAAATAAATTAAAACA---TGTGAAATTGTACTCTTTTATCAAGAAAAGCAAAGAGGAATAATGTTAACCAAGCTAAATAAGTGTATTTCTAGTTCTGAATGGCAACCGTTTTCATAAAATTCAAGCCAAGTGAAAGCAAGTTTTCGATGAGCGTGTTTACAAGAAAGCAGAAATGAAGAATCGTTGATAAATTTAAACATATTTTACTGTATTTGTGTTTAGATAAAAATAAATAAAGATGGAGGATATAGTTGCATCCTCGAGAAACTTAAGGTTTGATATAGAACTTGCTTTAGAGCAGCAATTGGGAGCTTTGCCCTTACCGTTTCCCGGGATGGACAAATCGGGTTCATCTATTTGTGATTTTTACTTAAGGGGCTTGTGTAGTAAAGGTTCTGCCTGTCCATTCCGTCACGTCAAGGGAGATAGGACCGTTGTCTGTAAGCATTGGCTCCGCGGCCTTTGCAAAAAGGGAGACCAGTGCGAGTTCTTGCACGAATATGACATGAGCAAGATGCCGGAGTGCTATTTCTATTCTAGGTTTAACGCATGCAGCAATAAAGAATGTCCCTTCTTGCATATCGATCCCGAGGCAAAAATCAAAGACTGTCCTTGGTACGATCGGGGTTTCTGTAGGCACGGGCCAAATTGTAGGCACAGACATACTCGAAGAGTTATTTGCGCCAACTACATGTGTGGGTTCTGCATAGATGGTCCTAGCTGTAAGTTCATGCACCCGAAATTCGATTTGCCCATACAGGATCCCGGCACCCAGCCTAAAAAGAATACTATCACTTGCCACTACTGCTCAGAGCCTGGCCATAAGGCTATCTCTTGTCCGAATCTTCCACCGGAGCTCAGAGAAGACCCGTCAGCCAATAAGGTCGTCGTGTCTAATAACCAAACGCAACTAGTTAGTATACAATTACAAGACGGTCTAAAAGCCGGCTACAGACCGATAGAGCAAGTGACGTGCTTCAAATGTGGAGAGAAAGGACATTATGCAAATAAATGCCCAAAGGGCCATTTAGCATTCCTTAGTGTAGCTTTGCAGAACAACCCACGGCCGCAGATACAGCAGTCTTAAAT
Nstupkai_LittleRiver_N293 AAAACGGAGCAGAAAAAATTATGCTGGTAAGCTGATGCCAGTTTTTGATAAGAAGCAAAAATTTTCTATTTTATCTCCTTTTTCATGTGAAAATATATCCCTGTAAATAGAATGAAATGGTTTTAAATAGTATTTTTTATCAAATAAATTAAAACA---TGTGAAATTGTACTCTTTTATCAAGAAAAGCAAAGAGGAATAATGTTAACCAAGCTAAATAAGTGTATTTCTAGTTCTGAATGGCAACCGTTTTCAGAAAATTCAAGCCAAGTGAAAGCAAGTTTTCGATGAGCGTGTTTACAAGAAAGCAGAAATGAAGAATCGTTGATAAATTTAAACATATTTTACTGTATTTGTGTTTAAATAAAAATAAATAAAGATGGAGGATATAGTTGCATCCTCGAGAAACTTAAGGTTTGATATAGAACTTGCTTTAGAGCAGCAATTGGGAGCTTTGCCCTTACCGTTTCCCGGGATGGACAAATCGGGTTCATCTATTTGTGATTTTTACTTAAGGGGCTTGTGTAGTAAAGGTTCTGCCTGTCCATTCCGTCACGTCAAGGGAGATAGGACCGTTGTCTGTAAGCATTGGCTCCGCGGCCTTTGCAAAAAGGGAGACCAGTGCGAGTTCTTGCACGAATATGACATGAGCAAGATGCCGGAGTGCTATTTCTATTCTAGGTTTAACGCATGCAGCAATAAAGAATGTCCCTTCTTGCATATCGATCCCGAGGCAAAAATCAAAGACTGTCCTTGGTACGATCGGGGTTTCTGTAGGCACGGGCCAAATTGTAGGCACAGACATACTCGAAGAGTTATTTGTGCCAACTACATGTGTGGGTTCTGCATAGATGGTCCTAGCTGTAAGTTCATGCACCCGAAATTCGATTTGCCCATACAGGATCCCGGCACCCAGCCTAAAAAGAATACTATCACTTGCCACTACTGCTCAGAGCCTGGCCATAAGGCTATCTCTTGTCCGAATCTTCCACCGGAGCTCAGAGAAGACCCGTCAGCCAATAAGGTCGTCGTGTCTAATAACCAAACGCAACTAGTTAGTATACAATTACAAGACGGTCTAAAAGCCGGCTACAGACCGATAGAGCAAGTGACGTGCTTCAAATGTGGAGAGAAAGGACATTATGCAAATAAATGCCCAAAGGGCCATTTAGCATTCCTTAGTGTAGCTTTGCAGAACAACCCACGGCCGCAGATACAGCAGTCTTAAAT
Nstygius_ObeLee_N0656 AAAACAGAGCAGAAAAAAATATGCTGGAAAGCTGATGCCAGTTTTTGATAAAAAGTAAAATATTTCTATTTTAGCTCCTTTTT--TGTGAAAATAAACCGCTGTAAATAGAATGAAATGCTTTAAAATAGTA-TTTTTATCAAATAAATTAAAACAACACGTGAAATTATATTCTTTCATCAAAAATAACAAAGAAGACTCATGTTAACCAATCTAAATAAGTGCATTTCTAGTTCTGAATGGCAACCGTTTTCATAAATTTCAAGCCAAGTGAAAGCAAGTTTTAGATGAGCGTGTTTACAAGAAAGCAGAAATGAAGAATCGTTGATAAATTTAAACATATTTTACTGTATTTGTGTTTAAATAAAAATAAATAAAGATGGATGATATAGTTGCATCCTCGAGAAACTTAAGGTTTGATATAGAACTTGCTTTAGAGCAGCAATTGGGAGCTTTGCCCTTACCGTTTCCCGGGATGGACAAATCGGGTTCATCTATTTGTGATTTTTACTTAAGGGGCTTGTGTAGTAAAGGTTCTGCTTGTCCATTCCGTCATGTCAAGGGAGATAGGACCGTTGTCTGTAAGCATTGGCTCCGCGGCCTTTGCAAAAAGGGCGACCAGTGCGAGTTCTTGCACGAATATGACATGAGCAAGATGCCGGAGTGCTATTTCTATTCTAGGTTTAACGCATGCAGCAATAAAGAATGTCCCTTCTTGCATATCGATCCCGAGGCAAAAATCAAAGACTGTCCCTGGTACGATCGGGGTTTCTGTAGGCACGGGCCGAATTGTAGGCACAGACATACTCGAAGAGTTATTTGTGCCAACTATATGTGTGGGTTCTGCATAGATGGTCCTAGCTGTAAGTTCATGCACCCGAAATTCGATTTGCCCATACAGGATCCTGGCACCCAGCCTAAAAAGAATACCATCACTTGCCACTACTGCTCAGAGCCTGGCCATAAGGCTATCTCTTGTCCGAATCTTCCACCGGAGCTCAGAGAAGACCCGTCAGCCAATAAGGTCGTCATGTCTAATAACCAAACACAACTAGTTAGTATACAATTACAAGACGGTCTAAAAGCGGGCTACAGACCAATAGAGCAAGTGACGTGCTTCAAATGTGGAGAGAAAGGACATTATGCAAATAAATGCCCACAGGGCCATTTAGCATTCCTTAGTGTAGCCTTACAGCACAACCCACGGCCGCAGATGCAGCAGTCTTAAAT
Nstygius_RavenB_N1022 AAAACAGAGCAGAAAAAAATATGCTGGAAAGCTGATGCCAGTTTTTGATAAAAAGTAAAATATTTCTATTTTAGCTCCTTTTT--TGTGAAAATATACCGCTGTAAATAAAATGAAATGCTTTAAAATAGTA-TTTTTATCAAATAAATTAAAACAACACGTGAAATTATATTCTTTCATCAAAAATAACAAAGAAGACTCATGTTAACCAATCTAAATAAGTGCATTTCTAGTTCTGAATGGCAACCGTTTTCATAAATTTCAAGCCAAGTGAAAGCAAGTTTTAGATGAGCGTGTTTACAAGAAAGCAGAAATGAAGAATCGTTGATAAATTTAAACATATTTTACTGTATTTGTGTTTAAATAAAAATAAATAAAGATGGAGGATATAGTTGCATCCTCGAGAAACTTAAGGTTTGATATAGAACTTGCTTTAGAGCAGCAATTGGGAGCTTTGCCCTTACCGTTTCCCGGGATGGACAAATCGGGTTCATCTATTTGTGATTTTTACTTAAGGGGCTTGTGTAGTAAAGGTTCTGCTTGTCCATTCCGTCATGTCAAGGGAGATAGGACCGTTGTCTGTAAGCATTGGCTCCGCGGCCTTTGCAAAAAGGGCGACCAGTGCGAGTTCTTGCACGAATATGACATGAGCAAGATGCCGGAGTGCTATTTCTATTCTAGGTTTAACGCATGCAGCAATAAAGAATGTCCCTTCTTGCATATCGATCCCGAGGCAAAAATCAAAGACTGTCCCTGGTACGATCGGGGTTTCTGTAGGCACGGGCCGAATTGTAGGCACAGACATACTCGAAGAGTTATTTGTGCCAACTATATGTGTGGGTTCTGCATAGATGGTCCTAGCTGTAAGTTCATGCACCCGAAATTCGATTTGCCCATACAGGATCCTGGCACCCAGCCTAAAAAGAATACCATCACTTGCCACTACTGCTCAGAGCCTGGCCATAAGGCTATCTCTTGTCCGAATCTTCCACCGGAGCTCAGAGAAGACCCGTCAGCCAATAAGGTTGTCATGTCTAATAACCAAACACAACTAGTTAGTATACAATTACAAGACGGTCTAAAAGCGGGCTACAGACCAATAGAGCAAGTGACGTGCTTCAAATGTGGAGAGAAAGGACATTATGCAAATAAATGCCCAAAGGGCCATTTAGCATTCCTTAGTGTAGCCTTACAGAACAACCCACGGCCGCAGATGCAGCAGTCTTAAAT
Ntempletoni_BaldMtns_N950 AAAACGGAGCAGAAAAAATTATGCTGGTAAGCTGATGCCAGTTTTTGATAAGAAGTAAAATTTTTCTATTTCATCTCCTTTTTCTTGTGAAAATATATCGCTGTAAATAGAATGAAATGGTTTAAAATAGTATTTTTTATCAAATACATTAAAACAACATGTGAAATTGTACTCTT-----TAGAAACACAAAGAATAATACTGTTAACCAAGCTAAATAAGTGTATTTCTAGTTCTGAATGGCAACCGTTTTCATAAAATTCAAGCCAAGTGAAAGCAAGTTTTCGATGAGCGTGTTTACAAGAAAGCAGAAATGAAGAATCGTTGATAAATTTAAACATATTTTGCTGTATTTGTGTTTAAAT-AAAATAAATAAAGATGGAGGATATAGTTGCATCCTCGAGAAACTTAAGGTTTGATATAGAACTTGCTTTAGAGCAGCAATTGGGAGCTTTGCCCTTACCGTTTCCCGGGATGGACAAATCGGGTTCATCTATTTGTGATTTTTACTTAAGGGGCTTGTGTAGTAAAGGTTCTGCCTGTCCATTCCGTCATGTCAAGGGAGATAGGACCGTTGTCTGTAAGCATTGGCTCCGCGGCCTTTGCAAAAAGGGCGACCAGTGCGAGTTCTTGCACGAATATGACATGAGCAAGATGCCGGAGTGCTATTTCTATTCTAGGTTTAACGCATGCAGCAATAAAGAATGTCCCTTCTTGCATATCGATCCCGAGGCAAAAATCAAAGACTGTCCTTGGTACGATCGGGGTTTCTGTAGGCACGGGCCAAATTGTAGGCACAGACATACTCGAAGAGTTATTTGTGCCAACTATATGTGTGGGTTCTGCATAGATGGTCCTAGCTGTAAGTTCATGCACCCGAAATTTGATTTGCCTATACAGGATCCTGGCACCCAGCCTAAAAAGAATACTATCACTTGCCACTACTGCTCAGAGCCTGGCCATAAGGCTATCTCTTGTCCGAATCTTCCACCGGAGCTCAGAGAAGACCCGTCAGCCAATAAGGTCGTCGTGTCTAATAACCAAACGCAACTAGTTAGTATACAATTACAAGACGGTCTAAAAGCCGGCTACAGACCGATAGAGCAAGTAACGTGCTTCAAATGTGGAGAGAAAGGCCATTATGCAAATAAATGCCCAAAGGGCCATTTAGCATTCCTTAGTGTAGCTTTGCAGAACAACCCACGGCCGCAGATACAGCAGTCTTGAAT
Ntempletoni_ClarksCreek_N945 --------------------------------------------------------------------------------------------------------------------ATGGTTTAAAATAGTATTTTTTATCAAATACATTAAAACAACATGTGAAATTGTACTCTT-----TAGAAAAACAAAGAAGAATAATGTTAACCAAGCTAAATAAGTGTATTTCTAGTTCTGAATGGCAACCGTTTTCATAAAATTCAAGCCAAGTGAAAGCAAGTTTTCGATGAGCGTGTTTACAAGAAAGCAGAAATGAAGAATCGTTGATAAATTTAAACATATTTTGCTGTATTTGTGTTTAAAT-AAAATAAATAAAGATGGAGGATATAGTTGCATCCTCGAGAAACTTAAGGTTTGATATAGAACTTGCTTTAGAGCAGCAATTGGGAGCTTTGCCCTTACCGTTTCCCGGGATGGACAAATCGGGTTCATCTATTTGTGATTTTTACTTAAGGGGCTTGTGTAGTAAAGGTTCTGCCTGTCCATTCCGTCATGTCAAGGGAGATAGGACCGTTGTCTGTAAGCATTGGCTCCGCGGCCTTTGCAAAAAGGGCGACCAGTGCGAGTTCTTGCACGAATATGACATGAGCAAGATGCCGGAGTGCTATTTCTATTCTAGGTTTAACGCATGCAGCAATAAAGAATGTCCCTTCTTGCATATCGATCCCGAGGCAAAAATCAAAGACTGTCCTTGGTACGATCGGGGTTTCTGTAGGCACGGGCCAAATTGTAGGCACAGACATACTCGAAGAGTTATTTGTGCCAACTATATGTGTGGGTTCTGCATAGATGGTCCTAGCTGTAAGTTCATGCACCCGAAATTTGATTTGCCTATACAGGATCCTGGCACCCAGCCTAAAAAGAATACTATCACTTGCCACTACTGCTCAGAGCCTGGCCATAAGGCTATCTCTTGTCCGAATCTTCCACCGGAGCTCAGAGAAGACCCGTCAGCCAATAAGGTCGTCGTGTCTAATAACCAAACGCAACTAGTTAGTATACAATTACAAGATGGTCTAAAAGCCGGCTACAGACCGATAGAGCAAGTAACGTGCTTCAAATGTGGAGAGAAAGGCCATTATGCAAATAAATGCCCAAAGGGCCATTTAGCATTCCTTAGTGTAGCTTTGCAGAACAACCCACGGCCGCAGATGCAGCAGTCTTGAAT
Ntempletoni_ScronceCreekRd_N1223 -----------------------------------------TTTTTGATAAGAAGTAAAATTTTTCTATTTCATCTCCTTTTTCTTGTGAAAATATATCGCTGTAAATAGAATGAAATGGTTTAAAATAGTATTTTTTATCAAAAACATTAAAACAACATGTGAAATTGTACTCTT-----TAGAAAAACAAAGAAGAATAATGTTAACCAAGCTAAATAAGTGTATTTCTAGTTCTGAATGGCATCCGTTTTCATAAAATTCAAGCCAAGTGAAAGCAAGTTTTCGATGAGCGTGTTTACAAGAAAGCAGAAATGAAGAATCGTTGATAAATTTAAACATATTTTGCTGTATTTGTGTTTAAAT-AAAATAAATAAAGATGGAGGATATAGTTGCATCCTCGAGAAACTTAAGGTTTGATATAGAACTTGCTTTAGAGCAGCAATTGGGAGCTTTGCCCTTACCGTTTCCCGGGATGGACAAATCGGGTTCATCTATTTGTGATTTTTACTTAAGGGGCTTGTGTAGTAAAGGTTCTGCCTGTCCATTCCGTCATGTCAAGGGAGATAGGACCGTTGTCTGTAAGCATTGGCTCCGCGGTCTTTGCAAAAAGGGCGACCAGTGCGAGTTCTTGCACGAATATGACATGAGCAAGATGCCGGAGTGCTATTTCTATTCTAGGTTTAACGCATGCAGCAATAAAGAATGTCCCTTCTTGCATATCGATCCCGAGGCAAAAATCAAAGACTGTCCTTGGTACGATCGGGGTTTCTGTAGGCACGGGCCAAATTGTAGGCACAGACATACTCGAAGAGTTATTTGTGCCAACTATATGTGTGGGTTCTGCATAGATGGTCCTAGCTGTAAGTTCATGCACCCGAAATTTGATTTGCCTATACAGGATCCTGGCACCCAGCCTAAAAAGAATACTATCACTTGCCACTACTGCTCAGAGCCTGGCCATAAGGCTATCTCTTGTCCGAATCTTCCACCGGAGCTCAGAGAAGACCCGTCAGCCAATAAGGTCGTCGTGTCTAATAACCAAACGCAACTAGTTAGTATACAATTACAAGACGGTCTAAAAGCCGGATACAGACCGATAGAGCAAGTAACGTGCTTCAAATGTGGAGAGAAAGGACATTATGCAAATAAATGTCCAAAGGGCCATTTAGCATTCCTTAGTG----------------------------------------------
Ntennessensis_IndianCave_N052 AAAACGGAGCAGAAAAAATTATGCTGGTAAGCTGATGCCAATTTTTGATAAGAAGTAAAAAATTTCTATTTTATCTCCTTTTTCATGTGAAAATATATCGCTGTAAATAAAATAAAATGGTTTAAAATAGTAGTTTTTATCAAATAAATTATTACA---TGTGAAATTGCACTCTTTTATCAAGAAAAACAAAGAGGAATAATGTTAACCAAGCTAAATAAGTGTATTTCTAGTTCTGAATGGCAACCGTTTTCATAAAATTCAAGCCAAGTGAAAGCAAGTTTTCGATGAGCGTGTTTACAAGAAAGCAGAAATGAAGAATCGTTGATAAATTTAAACATATTTTACTGTATTTGTGTTTAAATAAAAATAAATAAAGATGGAGGATATAGTTGCATCCTCGAGAAACTTAAGGTTTGATATAGAACTTGCTTTAGAGCAGCAATTGGGAGCTTTGCCCTTACCGTTTCCCGGGATGGACAAATCGGGTTCATCTATTTGTGATTTTTACTTAAGGGGCTTGTGTAGTAAAGGTTCTGCCTGTCCATTCCGTCATGTCAAGGGCGATAGGACCGTTGTCTGTAAGCATTGGCTCCGCGGCCTTTGCAAAAAGGGCGACCAGTGCGAGTTCTTGCACGAATATGACATGAGCAAGATGCCGGAGTGCTATTTCTATTCTAGGTTTAACGCATGCAGCAATAAAGAATGTCCCTTTTTGCATATCGATCCCGAGGCAAAAATCAAAGACTGTCCTTGGTACGATCGGGGTTTCTGTAGGCACGGGCCAAATTGTAGGCACAGACATACTCGAAGAGTTATTTGTGCCAACTACATGTGTGGGTTCTGCATAGATGGTCCTAGCTGTAAGTTCATGCACCCGAAATTCGATTTGCCTATACAGGATCCTGGCACCCAGCCTAAAAAGAATACTATCACTTGCCACTACTGCTCAGAGCCTGGCCATAAGGCTATCTCTTGTCCGAATCTTCCACCGGAGCTCAGAGAAGACCCGTCAGCCAATAAGGTCGTCGTGTCTAATAACCAAACACAACTAGTTAGTATACAATTACAAGACGGTCTAAAAGCCGGCTACAGACCGATAGAGCAAGTGACATGCTTCAAATGTGGAGAGAAAGGACATTATGCAAAT--------------------------------------------------------------------------------
Ntennessensis_LittleStony_N645 ---------------------------TAAGCTGATGCCAATTTTTGATAAGAAGTAAAAAATTTCTATTTTATCTCCTTTTTCATGTGAAAATATATCGCTGTAAATAAAATAAAATGGTTTAAAATAGTAGTTTTTATCAAATAAATTATTACA---TGTGAAATTGCACTCTTTTATCAAGAAAAACAAAGAGGAATAATGTTAACCAAGCTAAATAAGTGTATTTCTAGTTCTGAATGGCAACCGTTTTCATAAAATTCAAGCCAAGTGAAAGCAAGTTTTCGATGAGCGTGTTTACAAGAAAGCAGAAATGAAGAATCGTTGATAAATTTAAACATATTTTACTGTATTTGTGTTTAAATAAAAATAAATAAAGATGGAGGATATAGTTGCATCCTCGAGAAACTTAAGGTTTGATATAGAACTTGCTTTAGAGCAGCAATTGGGAGCTTTGCCCTTACCGTTTCCCGGGATGGACAAATCGGGTTCATCTATTTGTGATTTTTACTTAAGGGGCTTGTGCAGTAAAGGTTCTGCCTGTCCATTCCGTCATGTCAAGGGCGATAGGACCGTTGTCTGTAAGCATTGGCTCCGCGGCCTTTGCAAAAAGGGCGACCAGTGCGAGTTCTTGCACGAATATGACATGAGCAAGATGCCGGAGTGCTATTTCTATTCTAGGTTTAACGCATGCAGCAATAAAGAATGTCCCTTTTTGCATATCGATCCCGAGGCAAAAATCAAAGACTGTCCTTGGTACGATCGGGGTTTCTGTAGGCACGGGCCAAATTGTAGGCACAGACATACTCGAAGAGTTATTTGTGCCAACTACATGTGTGGGTTCTGCATAGATGGTCCTAGCTGTAAGTTCATGCACCCGAAATTCGATTTGCCTATACAGGATCCTGGCACCCAGCCTAAAAAGAATACTATCACTTGCCACTACTGCTCAGAGCCTGGCCATAAGGCTATCTCTTGTCCGAATCTTCCACCGGAGCTCAGAGAAGACCCGTCAGCCAATAAGGTCGTCGTGTCTAATAACCAAACACAACTAGTTAGTATACAATTACAAGACG----------------------------------------------------------------------------------------------------------------------------------------------------------
Ntennessensis_Watauga_N1046 AAAACGGAGCAGAAAAAA-TATGCTGGTAAGCTGATGCCAATTTTTGATAAGAAGTAAAAAAATTCTATTTTATCTCCTTTTTCATGTGAAAATATATCGCTGTAAATAAAATAAAATGGTTTAAAATAGTAGTTTTTATCAAATAAATTAGTACA---TGTGAAATTGTGCTCTTTTATCAAGAAAAACAAAGAGGAATAATGTTAACCAAGCTAAATAAGTGTATTTCTAGTTCTGAATGGCAACCGTTTTCATAAAATTCAAGCCAAGTGAAAGCAAGTTTTCGATGAGCGTGTTTACCAGAAAGCAGAAATGAAGAATCGTTGATAAATTTAAACATATTTTACTGTATTTGTGTTTAAATAAAAATAAATAAAGATGGAGGATATAGTTGCATCCTCGAGAAACTTAAGGTTTGATATAGAACTTGCTTTAGAGCAGCAATTGGGAGCTTTGCCCTTACCGTTTCCCGGGATGGACAAATCGGGTTCATCTATTTGTGATTTTTACTTAAGGGGCTTGTGTAGTAAAGGTTCTGCCTGTCCATTCCGTCATGTCAAGGGCGATAGGACCGTTGTCTGTAAGCATTGGCTCCGCGGCCTTTGCAAAAAGGGCGACCAGTGCGAGTTCTTGCACGAATATGACATGAGCAAGATGCCGGAGTGCTATTTCTATTCTAGGTTTAACGCATGCAGCAATAAAGAATGTCCCTTTTTGCATATCGATCCCGAGGCAAAAATCAAAGACTGTCCTTGGTACGATCGGGGTTTCTGTAGGCACGGGCCAAATTGTAGGCACAGACATACTCGAAGAGTTATTTGTGCCAACTACATGTGTGGGTTCTGCATAGATGGTCCTAGCTGTAAGTTCATGCACCCGAAATTCGATTTGCCTATACAGGATCCTGGCACCCAGCCTAAAAAGAATACTATCACTTGCCACTACTGCTCAGAGCCTGGCCATAAGGCTATCTCTTGTCCGAATCTTCCACCGGAGCTCAGAGAAGACCCGTCAGCCAATAAGGTCGTCGTGTCTAATAACCAAACACAACTAGTTAGTATACAATTACAAGACGGTCTAAAAGCCGGCTACAGACCGATAGAGCAAGTGACGTGCTTCAAATGTGGAGAGAAAGGACATTATGCAAATAAATGCCCAAAGGGCCATTTAGCATTCCTTAGCGTAGCTTTGCAGAACAACCCACGGCC---------------------
