# Supplementary material for: ﻿New species in old mountains: integrative taxonomy reveals ten new species and extensive short-range endemism in Nesticus spiders (Araneae, Nesticidae) from the southern Appalachian Mountains
Source: Zookeys. 2023 Feb 3;1145:1–130. doi: 10.3897/zookeys.1145.96724 (PMC10208238; doi:10.3897/zookeys.1145.96724)
Supplement: Supplementary material 4 — Input alignments, analysis log files, and output tree files [file zookeys-1145-001_article-96724__-s004.zip › uce-1002522 (modified).phy]

 92 1379
Nesticus_Japan_G2153 ----------------------------------------------------------------------------ATAGTAGTAAAAA-----------------------------GAAATATTATTAAGGGGCAAAAGA---------------------------------------AAAATACCTAATAAGGTGCATAATAAGACTTAGAAAATTAAAA----------------------------------------------------------GTTTATTAC--------------------------------------ATTTTTGTATTAAAAACATTCATAGTCTATTCATAA-------AACAATTTAAATATTTATTTTTA---TTAATGA------ATACTAATCAAATATTCATCCTTCATATAGTAATATGTTACCAACTG---------CGTTCAGACC-----CATTATGAGTTGAGTATTGGAACTATGGCAAATATTAAAAACATTATTAATTAATTAATAATTTTGGGAAAGAGAAAAGAAGATGCTTACCTATTCTTAAGGATGGGAGTGAGCCTTGGCAGTAGATCCTTGATGGGTGGAGTCATCTTGTGCATGCCGATGACATTCACGATCGCCTTCAGTGCTCCCAGTATGGAGCCCAGAACCTCGGGGTACTCCTCCCCCAGATACTCGTAGAGCACCACACCCAAGTGTCCCATGAGCTTCTCCTCCTGGCAGGTCTTCATGACCACAGCTATGCGGGATATCAGGTCAGCCGCCTGCTGGCGCACCTTCGCAGACTTGTTGTTCAGCCGCCACAAGATGGTACCACAGATCTGAGGCAGATACGGCTTCACACGTTTGCCCAAGGCATTCACAATGGTACCAAACCCATTCAGCATAACCATATCCTGAAAG---------------------------------GCAA-----------TCTCTTCAATAACAC------TGCAGGATTTTATTATTTATAAAAAGTACAAGGAACAATAATAAATATATTATATTGCTCTATATAGGCAATTTTCTTCCAATAGTATCCC-------------------CTTCAACCTTTAAAATTAGTTGTATTTGAAATTCAACTGCACTT--------------------------------------GCAAAGATCAATTG-----------------------------------------------------------------TAGGGTTTTAGTCACACTCAATGGCAATACA----------------CATTCCAGGACAAAAGGATATTGTGTAGCCTACATTTTTTCAACTCGTCTT
Nesticus_nahaunus_Mexico_G2881 ----------------AACTAGACAGGAGTTTATCGCTATATCGGAGTTTCACTGTCTCAAAATGAAAGCTACATATCAAAATCATAAC------------------------TTTCGAAAATG---CAAAAGGTCTGATAATTTGTGTGACATTATTATACTTAAATTAAACTAATATTCAG-------CATAAATGAAATGATAAGATTTTAGAAAGTGGAA------------ATAAAATATATGTAGTTATTTACTAGGCAATCAAAAGAAAAATATGTTATTTTTTAAATATATAAATAGCATTTAATGTTACATGT-------TTTGTCAGCACAGAATTGCCCACGGGCTACACAGAATTTTTTTTTTAGTAGGAGCACTGAATTTTATAATTAATGCAGTTAATTTTTTATTAGATATTTAAATTCCCAAAAGAAAAAATTTCTAAGCTGAGAGGAACACAATAAGGCATTCTACATCTCATA----------GAAAATTGTCACATGCATGAAACATTCTGAAT---------GCTCGAGTTCTCTAAAAAAAAAGCACCCACCTGTTTTTGAGGATGGGAGTCAGTCTGGGCAGTAGATCTTTGATAGGAGGAGTCATCTTGTGCATGCCAATCACATTCACGATTGCCTTCAGTGCCCCCAGGATAGAGCCCAGCACCTCTGGATACTCTTCCCCTAGGTACTCGTACAATACCACGCCCAAGTGGCCCATCAGCTTCTCCTCCTGGCACGTCTTCATGACCACCGCTATCCGTGATATGAGGTCGGCTGCCTGCTGGCGCACCTTAGCAGACTTGTTGTTCAGCCTCCACAGAATGGTGCCACATATCTGGGGAAGATAAGGTTTCACTCGCTTGCCCAGAGCATTCACAATAGTCCCAAAGCCATTCAGCATCACCATGTCCTGCAAACAACAATCCAAAATTCAACATAAAGAAATACAAGCAACAGCTAAGGAGCTTTTTCAAGAATAGGAAATTCAGGAGATAATGATACATATAAACAGTAAAACCCTGAGGCATCAGCAGGACCCACTGACTGGATGAAGTATTACCTATCTC-------------------------------------ATCGAAGGCAAG----------TTAAGCCAGTTTTT------------GAAGGAATA-------ACGGGTCATG---AAAGTCAAATCGGTTCGTACCAGTTGTCACATCAGTGGTTGTCACCCCGAAAGAGTCAGTATAGGATAACATGCCTCGAGT------------------------------------------GAGTTCCGATCAAAG---------------TTCAAAATT-----TTCTTTT
Nsilvestrii_Hellgate_N1108 -------------------CAGA-----------------------TTTTATATGCCT------------------AAAGTATCAGAACTAAATGTTTGAAATTCTAGAGTCATT---GAGAGAGGAAGTATAGTCGATAAAAATGTATCACATGCAATAGATGTGAAC---CCTGTACAGAAAATTTTAAATACATATGGCATTGAATATCTGAATAGTGGCA--------TTTTGTGTTTTCCTCAATAATCTAT---GGACTTTCAGTCGGGAAATGCAAATTCTTACA--TTGACAATGGAAAGTGTGAAATTTTT--TATTATTGTTTTCTAAGAAAAATTAT----AAAACAAAAATAACATTTGATTTTAAAAAGGCCACACATTTTAAGATTAACGATGTTGGATAGTCATAAGAGGTGTCATTCATCAAAGGTAAATAATTCAAAATTTCTGTCAATACAATTAGATCTCCCTCATCCCGTAGAG----------------TATATCCATAAAAGTTTGGAAACCACTGAATTATAGGGTGCCTTGGAAACAGTTAAGCCTACCTATTCTTCAGGATGGGAGTCAATCTGGGCAGCAAGTCTTTGATAGGGGGTGTCATCTTGTGCATACCGATCACATTCACAATGGCTTTCAGGGCCCCCAGAATGGAGCCCAGCACCTCTGGGTACTCCTCCCCCAGGTACTCATACAGCACCACCCCCAGATGTCCCATCAGCTTTTCCTCCTGGCAGGTCTTCATGACCACAGCTATCCGTGATATCAGGTCGGCCGCCTGTTGTCTCACCTTGGCCGACTTGTTGTTCAGTCTCCACAGAATTGTACCACAGATCTGAGGCAAGTAAGGCTTCACCCGCTTGCCCAGGGCATTCACGATAGTCCCGAATCCATTCAACATGACCATGTCCTGAAAG-------------------AGAAGGAAAAAAAAATGATTTTTAGAGAGTTATTTCTAGCATACAAAACTTTGCTGAAAATGATAAAAATGATTGGCACAACACATAATATGCACAATATTAAAAGTTTTGACTGAAGTTC----------ATGCCATTGGGACCAAAAGGCTGCACTGTATTCAAGAAATGGACTCAGGCAAACGTAGGATACATCAGAGTTCAAATGGGTTAGATAGGACGCAAGAAGAGGAAGTCTAAAAAAACACTCAACTTTTCTTCCATCAGATGATGAGGCAACAATATC--------AGAAATCATAATGTGAAAATATATGA---------------------------------------------------CCGGGAAAAAGATTATTGATTTAACC---ACTGTT-----TTCATTT
Narcheri_Cheaha_N023 AGCTTTAGAGTGCATAAATTTGATGAAATCTCATCTGTGGAGGTA-------TTTCTTTTGAATCATTGTGGCACAGAAAAATCAAAACGGAAGACAGGGAGCGGCGGCATCTTTTTGGAAAGATGGCAAAAAAACCACAAATCAGTACTCCACCCTCATTGCTCAAACAAGCGGATATGAGGAGGGCCTAACAAAGGAAGCAATAACAATTGGGGAAGTGCTGCCTCCTAACTTCATACAATT------GCTTCATTTCAGACTTTTGAAACGAGATCTCAATATTTATTATC----------------------------TTTCA-TTTTTTTCAATAAGAGTCA------------------TTTTTTTTTCAATAGGAGCATTGAATTTTATAATTAATGAGGTAAATTTTTTATTAGATGTTCAAGTCACGAAAGA-AAAAAATTCTAACCTGAAAGGAACACAATAAGACATTCTGCATCTTAGATGGCCTCATGCAAAATTGTCACATGCACAAAACATTCCAAATTAATAAATGCTCCGAGTACTCAGAAAAAGAGGCACCCACCTGTTTTTGAGGATGGGAGTCAGCCTGGGTAGTAGGTCCTTGATAGGGGGAGTCATCTTGTGCATGCCAATCACATTCACAATTGCCTTCAATGCCCCCAGGATGGAGCCCAGCACCTCTGGATACTCCTCTCCCAGGTACTCATACAACACCACGCCCAAGTGACCCATCAGCTTCTCCTCCTGGCACGTTTTCATGACCACCGCTATCCGTGATATAAGGTCGGCTGCCTGCTGGCGCACCTTGGCAGACTTGTTGTTCAGCCTCCACAGAATGGTACCGCAGATCTGGGGCAGATAGGGTTTCACTCGCTTGCCCAGAGCATTTACAATAGTCCCAAAGCCATTCAGCATCACCATGTCCTGCAAACAAACATGCAATATTCAACAGAAAGAAATACAAGCAACAGGTAAGGAGTTCTCCCAAGAATAG-------GGAAGATAATGATACATATAA--------ATTTAAAACATTTAGCATAC-------TTTTATTAAAGCTCTATTTTCCCC-----------AGCACAATGCTTCAAATTTTTCAAGG------GATAAAGAAATATGGATTACAACAGCATTTTCATTATCAAGAAAAGATACAGAAGGAGAAAAGTTCTATGAAAAGTCAACTTATTTTTCCTATGTTGCTAAGTTATCAATGTTCAAGAGAAAAAAACTAAAAGGGAACAAAATAAAACAAA-TTTTAGAAGCACTTACAAAGAAAATATCAGAAAATCAGTAG-CATGCCAAGAAAATTGTAATTTTTAAAAATTCAATTACT-----CTAATTT
Narcheri_MillShoalCreek_N727 --------------------------------------------------------------------------------------------------------------------------------------------------------------------------------------------------------------------------------------------------------------------------------------------------------------------------------------------------------------------------------------------------------------------------------------------------CAAAAGA-AAAAAATTCTAACCTGAAAGGAACACAATAAGACATTCTGCATCTTAGATGGCCTCATGCAAAATTGTCACATGCACGAAACATTCCAAATTAATAAATGCTCCGAGTACTCAGAAAAAGAGGCACCCACCTGTTTTTGAGGATGGGAGTCAGCCTGGGTAGTAGGTCCTTGATAGGGGGAGTCATCTTGTGCATGCCAATCACATTCACAATTGCCTTCAATGCCCCCAGGATGGAGCCCAGCACCTCTGGATACTCCTCTCCCAGGTACTCATACAACACCACGCCCAAGTGACCCATCAGCTTCTCCTCCTGGCACGTTTTCATGACCACCGCTATCCGTGATATAAGGTCGGCTGCCTGCTGGCGCACCTTGGCAGACTTGTTGTTCAGCCTCCACAGAATGGTACCACAGATCTGGGGCAGATAGGGTTTCACTCGCTTGCCGAGAGCATTTACAATAGTCCCAAAGCCATTCAGCATCACCATGTCCTGCAAACAAACATGCAATATTCAACAGAAAGAAATACAAGCAACAGGTAAGGAGTTCTCCCACGAATAG-------GGAAGATAATGATACATATAA--------ATTTAAAACATTTAGCATAC-------TTTTATTAAAGCTCTATTTTCCCC------------------------------------------------------------------------------------------------------------------------------------------------------------------------------------------------------------------------------------------------------------------------------------------------
Nbarri_Bishop_N1072 AGCCTTAAAGTGCGTCAATTTGATAAAATTTCACCCCTGGAGGGGGTTTTTCTTTTCTTTGAATCCATGTTGCACAGAAAAATCAAAAT--------GGAAGCGGCAGCATCTTTTCGGAAAG------------------------ACCACACCCTCATCGCTCAAACAAGCGGACATGGGGAGCGCCTAACAAAGGAAGCAATGACATTTAGGGAAGTGCCGCCCCCTAATTTCATTCAATTCTTATTGCTTCATTTCAGACTTTCGGACTGTT-CCGCGATTTCTTACATCTTCGTAACCAGTAGTCCAAAATTTTCGGTTCAGGATTTTTCGGGACAGAATCACTCCTGGGTTATACAGATTTTTTTTTTCAATAGGAGCATTGAATTTTATAATTAATGAGGTAAATTTTTTATTAGATATTTAATTCACAAAAGA-AAAAATTTCTAAGCTGAAAAGAACACAATAAGGCATTCTACATCTTAAATGGACTCACGAAAAATTGTCACACGCATAAAACATTTTGAATTAATAATTGCTCCGAGTACTCAGAAAGAGAGGCACCCACCTGTTTTTGAGGATGGGGGTTAGCCTGGGTAGTAGGTCCTTGATAGGGGGAGTCATCTTGTGCATGCCAATCACATTCACAATTGCCTTCAGTGCCCCCAGAATGGAGCCCAGCACCTCTGGATACTCCTCTCCCAGGTACTCGTACAGCACCACGCCCAAGTGACCCATCAGCTTCTCCTCCTGGCATGTTTTCATGACCACCGCTATCCGCGATATGAGGTCGGCTGCCTGCTGGCGCACCTTGGCAGACTTGTTGTTCAGCCTCCACAGAATGGTGCCGCAGATCTGGGGCAGATAGGGCTTCACTCGCTTGCCCAGAGCATTTACAATAGTCCCAAAGCCATTCAGCATCACCATGTCCTGCCAACAAACATCCAAAATTCAGCATAAAGAAATACAAGCAACATCTAAGGAGTTTTTCCAAGAATAGGAAATTCAAAAGATAATGATGCATATAAACAGTACAATTTAAAATATTTAGCATACTACATTCTTTTATTAAAGCTCTATTTTCCCCATATTATCTTTAGCACAATGCCTCAAAGTTTTCAAGGGATGAAAGTAAAGAAATATGGATTACAACAGCATTTTCATTATTAAGAAAAGAAACAAAAGGAGAAAAGTTATACGAAAAGTCAGCTTATTTTTCCTATGTTGCTAAGTTAACAATTTTCAGGAGAA----------------TAAAATAAGACAAGTTTTTAGAAGCGCCTAGAAAGAAAATGTCAGAAGTTTTTAAGGAAATTCAGAAGAAATACAATCTGTGTAAACTATATCATTACGACTTCTTTT
Nbarri_LostCoveCave_N0065 AGCCTTAAAGTGCGTCAATTTGATAAAATTTCACCCCTGGAGGGGGTTTTTCTTTTCTTTGAATCCATGTTGCACAGAAAAATCAAAAT--------GGAAGCGGCAGCATCTTTTCGGAAAGATGACGGAAAG-------------ACCACACCCTCATCGCTCAAACATGCGGACATGGGGAGCGCCTAACAAAGGATGCAATGACATTTAGGGAAGTGCCGCCCCCTAATTTCATTCAATTCTTATTGCTTCATTTCAGACTTTCGGACTGTT-CCGCGATTTCTTACATCTTCGTAACCAGTAGTCCAAAATTTTCGGTTCCGGATTTTTCGGGACAGAATCACTCCTGGGTCGTACAGATTTTTTTTTTCAATAGGAGCATTGAATTTTATAATTAATGAGGTAAATTTTTTATTAGATATTTAATTCACAAAAGA-AAAAATTTCTAAGCTGAAAAGAACACAATAAGGCATTCTACACCTTAAATGGACTCACGAAAAATTGTCACACGCATAAAACATTTTGAATTAATAATTGCTCCGAGTACTCAGAAAGAGAGGCACCCACCTGTTTTTGAGGATGGGGGTTAGCCTGGGTAGTAGGTCCTTGATAGGGGGAGTCATCTTGTGCATGCCAATCACATTCACAATTGCCTTCAGTGCCCCCAGAATGGAGCCCAGCACCTCTGGATACTCCTCTCCCAGGTACTCGTACAGCACCACGCCCAAGTGACCCATCAGCTTCTCCTCCTGGCATGTTTTCATGACCACCGCTATCCGCGATATGAGGTCGGCTGCCTGCTGGCGCACCTTGGCAGACTTGTTGTTCAGCCTCCACAGAATGGTGCCGCAGATCTGGGGCAGATAGGGCTTCACTCGCTTGCCCAGAGCATTTACAATAGTCCCAAAGCCATTCAGCATCACCATGTCCTGCCAACAAACATCCAAAATTCAGCATAAAGAAATACAAGCAACATCTAAGGAGTTTTTCCAAGAATAGGAAATTCAAAAGATAATGATGCATATAAACAGTACAATTTAAAATATTTAGCATACTACATTCTTTTATTAAAGCTCTATTTTCCCCATATTATCTTTAGCACAATGCCTCAAAGTTTTCAAGGGATGAAAGTAAAGAAATATGGATTACAACAGCATTTTCATTATTAAGAAAAGAAACAAAAGGAGAAAAGTTATACGAAAAGTCAGCTTATTTTTCCTATGTTGCTAAGTTAGCAATTTTCAGGAGAA----------------TAAAATAAGACAAGTTTTTAGAAGCACCTAGAAAGAAAATGTCAGAAGTTTTTAAGGAAATTCAGAAGAAATACAATCTGTGTAAACTATATCATTACGACTTCTTTT
Nbarri_eyed_ClayCave_G2082 AGCCTTAAAGTGCGTCAATTTGATAAAATTTCACCCCTGGAAGAGGTTTTTCTTTTCTTTGAATCCACGTTGCACAGAAAAATCAAAACAGAAGACAGGAAGCGGCAGCATCTTTTCAAAAAGATGACGAAAGGACCACAAATTAATACCACACCCTCATCGCTCAAACAAGCGGACATGGGGAGTGCCTAACAAAGGAAGCAATAACATTTGGGGAAGTGCCACCCCCTAATTTCATACACTTCTTATTGCTTCATTTCAGACT----------------------------------------TCATTTCAGATTTTCAGATTCAGATTTTTCGGGACAGAATCACTCCTGGGTCATACATAA-TTTTTTTTCAATAGGAGAATTGAATTTTATAATTAATGAGGTAAATTTTTTATTAGATATTTAATTCACAAAAGA-AAAAATTTCTAAGCTGAAAGGAACACGATAAGGCATTCTACATCTTAGTTGGACTCACGAAAATTTGTCACATGCATGAAACATTTTGAATTAATAAATGCTCCGAGTAATCAGAAAAAGAGGCACCCACCTGTTTTTGAGAATGGGGGTTAGCCTGGGTAGTAGGTCCTTGATAGGGGGAGTCATCTTGTGCATGCCAATCACATTCACAATTGCCTTCAGTGCCCCCAGAATAGAGCCCAGCACCTCTGGATACTCCTCTCCCAGGTACTCGTACAGCACCACGCCCAAGTGACCCATCAGCTTCTCCTCCTGGCAGGTTTTCATGACCACCGCTATCCGTGATATGAGGTCAGCTGCCTGCTGGCGCACCTTCGCAGACTTGTTGTTCAGCCTCCACAGAATGGTGCCGCAGATCTGGGGCAGATAGGGCTTCACTCGCTTGCCCAAAGCATTTACAATAGTTCCAAAGCCATTCAGCATCACCATGTCCTGCCAACAAACATCCAAAATTCAACATAAAGAAATACAAGCAACATCTAAGGAGTTTTTCCAAGAATAGGAAATTCACAAGATAATGATACATATAAACAGTACAATTTAAAATATTTAGCATACTACATTCTTTTTCAAGAGCCCTTT-----------------------------TCAGAATTTTCAAGGGGGAGAAATAATCAAAT-CAAAAAAATGCAAAATACTTTTTTTTAAAATTATATTCCATACAC---GGATCATAAAAAAATTACTTTTTCATTTTCGATTTTTAT--------GCATCTCAACTTATAAAATGTAAATTAAAATAAAGTAAATATTGTACATTAAAATAATTTCAAATAAAACT-----------------------------AATAATTTAACATTAACTAAAATATTAAAACTTTTGTT
Nbarrowsi_Gregorys_N270 ------------------------------------------------------------------------------------------------------------------------------------------------------------------------------GACACGGGGAGCGCCTAACAAAGGAAGCAATAACATTTAGGGAAGTGCCGCCCCC-AATTTCATACAATTCTTATTGCTTCATTTCAGACTTTCGGACGGTTACCGTGATTTCTTACATCTTCGTAACCAGTAGTCCAAAATTTTAGGTTTCGGATTTTTCGGGACAGAATCACTCCTGGGTCATACAGAATTTTTTTTTCAATAGGAGCATTGAATTTTATAATTAATGAGGTAAATTTTTTATTAGATATTTAATTCACAAAAG-AAAAAATTTCTAAGCTGAAAAGAACACAATAAGGCATTCTATATCTTAGATGGACTCACGAAAAATTGTCACATGCATAAAACATTTTGAATTAATAAATGCTCCGAGTACTCAGAAAAAGAGGCACCCACCTATTTTTGAGGATGGGGGTTAGCCTGGGTAGTAGGTCCTTGATAGGGGGAGTCATCTTGTGCATGCCAATCACATTCACAATTGCCTTCAGTGCTCCCAGAATGGAGCCCAGCACCTCTGGATACTCCTCTCCCAGGTACTCGTACAGCACCACGCCCAAGTGACCCATCAGCTTCTCCTCCTGGCATGTTTTCATGACCACCGCTATCCGCGATATGAGGTCGGCTGCCTGCTGGCGCACCTTGGCAGACTTGTTGTTCAGCCTCCACAGAATGGTGCCGCAGATCTGGGGCAGATAGGGCTTCACTCGCTTGCCCAGAGCATTTACAATAGTCCCAAAGCCATTCAGCATCACCATGTCCTGCCAACAAACATCCAAAATTCAACATAAAAAAATACAAGCAACATCTAAGGAGTTTTTCCAAGAATAAGAAATTCACAAAATAATGATACATATAAACAGTACAATTTAAAATATTTAGCATATTGCATTCTCTTATTAAAGCTCTATTTTCCCCATATTATCTTTAGCACGATGCCTCAAAGTTTTCAAGGGATGAAAGTAAAGAAATATGGATTACAACAGCATTTTCAATATTAAGAAAAGAAACAAAAGGAGAAAAGTTATACGAAAAGTCAGCTTATTTTTCCTATGTTGCTAAGTTAGCAATTTTCAGGAGAGAAAAATTAAAGGAGAATAAAATAAGACAAGTTTTTAGAAGCGCCTAGAAAGAAAATGTCAGAAGTTTTTAAGGAAATTCAGAAGAAATACAATCTGTGTA------------------------
Nbarrowsi_Tuckaleechee_N360 AGCCTTAAAGTGCGTCAATTTGATAAAATTTCTCCCCTGGAGGGGGTTTTTCTTTTCTTTGAATCCATGTTGCACAGAAAAATCAAAACGGAAGACAGGAAGCGGCAGCATCTTTTTGGAAAGATGACGAAAAGACCACAAATTAGTACCATACCCTCATCGCTCAAACAAGCGGACACGGGGAGCGCCTAACAAAGGAAGCAATAACATTTAGGGAAGTGCCGCCCCCTAATTTCATACAATTCTTATTGCTTCATTTCAGACTTTCGGACGGTTACCGCGATTTCTTACATCTTCGTAACCAGTAGTCCAAAATTTTAGGTTTCGGATTTTTCGGGACAGAATCACTCCTGGGTCATACAAATTTTTTTTTTCAATAGGAGCATTGAATTTTATAATTAATGAGGTAAATTTTTTATTAGATATTTAATTCACAAAAG-AAAAAATTTCTAAGCTGAAAAGAACACAATAAGGCATTCTATATCTTAGATGGACTCACGAAAAATTGTCACATGCATAAAACATTTTGAATTAATAAATGCTCCGAGTACTCAGAAAAAGAGGCACCCACCTATTTTTGAGGATGGGGGTTAGCCTGGGTAGTAGGTCCTTGATAGGGGGAGTCATCTTGTGCATGCCAATCACATTCACAATTGCCTTCAGTGCCCCCAGAATGGAGCCCAGCACCTCTGGATACTCCTCTCCCAGGTACTCGTACAGCACCACGCCCAAGTGACCCATCAGCTTCTCCTCCTGGCATGTTTTCATGACCACCGCTATCCGCGATATGAGGTCGGCTGCCTGCTGGCGCACCTTGGCAGACTTGTTGTTCAGCCTCCACAGAATGGTGCCGCAGATCTGGGGCAGATAGGGCTTCACTCGCTTGCCCAGAGCATTTACAATAGTCCCAAAGCCATTCAGCATCACCATGTCCTGCCAACAAACATCCAAAATTCAACATAAAGAAATACAAGCAACATCTAAGGAGTTTTTCCAAGAATAAGAAATTCACAAAATAATGATACATATAAACAGTACAATTTAAAATATTTAGCATATTGCATTCTCTTATTAAAGCTCTATTTTCCCCATATTATCTTTAGCACGATGCCTCAAAGTTTTCAAGGGATGAAAGTAAAGAAATATGGATTACAACAGCATTTTCATTATTAAGAAAAGAAACAAAAGGAGAAAAGTTATACGAAAAGTCAGCTTATTTTTCCTAT--TGCTAAGTTAGCAATTTTCAGGAGAGAAAAATTAAAGGAGAATAAAATAAGACAAGTTTTTAGAAGCGCCTAGAAAGAAAATGTCAGAAGTTTTTAAGGAAATTCAGAAGAAATACAATCTGTGTAAACTATATCATTACAACTTCTTTT
Nbishopi_DryFalls_N150 ---------------------GATAAAATTTCACTCCTGGAGGGGG------------------------TGCACAGAAAAATCAAAACGGAAGACAGGAAGCGGCAGCCTCTTTTCGGAAAGATGACGAAAAGACCACAAATTAGTACCACACCCTCATCGCTCA------------------------AACAAAGGAAGCAATAACATTTAGGGAAGTGCCGCCCCCTAATTTCATACAATTCTTATTGCTTCATTTCAGA--CTCGGACGGTTACCGCGATTTCTTACATCTTCGTAACCAGTAGTCCAAAA---------------TTTTCGGGACAGAATCACTCCTGGGTCATACAGAATTTTTTTTTCAATAGGAGCATTGAATTTTATAATTAATGAGGTAAATTTTTTATTAGATATTTAATTCACAAAAGAAAAAAAATTCTAAGCTGAAAAGAACACAATAAGGCATTCTACATCTTAAATGGACTCACGAAAAATTGTCACATGCATAAAATATTTTGAATTAATAAATGCTCCGAGTACTCAGAAAAATAGGCACCCACCTGTTTTTGAGGATGGGGGTTAGCCTGGGTAGTAGGTCCTTGATAGGGGGAGTCATCTTGTGCATGCCAATCACATTCACAATTGCCTTCAGTGCCCCCAGAATGGAGCCCAGCACCTCTGGATACTCCTCTCCCAGGTACTCGTACAGCACCACGCCCAAGTGACCCATCAGCTTCTCCTCCTGGCACGTTTTCATGACCACCGCTATCCGCGATATGAGGTCGGCTGCCTGCTGGCGCACCTTGGCAGACTTGTTGTTTAGCCTCCACAGAATGGTGCCGCAGATCTGGGGCAGATAGGGCTTCACTCGCTTGCCCAGGGCATTTACAATAGTCCCAAAGCCATTCAGCATCACCATGTCCTGCCAACAAACATCCAAAATTCAGCATAAAGAAATACAAGCAACATCTAAGGAGTTTTTCCAAGAATAGGAAATTCACAAGATAATGATACATATAAACAGTACAATTTAAAATATTTAGCATACTACATTCTTTCATTAAAGCTCTATTTTCCCCATATTATCTTTAACACGATGCC---------TCAAGGGATGAAAGTAAAGAAATATGGATTACAACAGCATTTTCATTATTAAGAAAAGAAACAAAAGGAGAAAAGTTATACGAAAAGTCAGCTTATTTTTCCTATGTTGCTAAGTTAGCAATTTTCAGGAGAGAAAAATTAAAG-----------------------------------------------------------------------------------------------------------------
Nbishopi_PoleCr_Chattooga_N885 --------------------------------------------------------------------------------------------------------------------------------------------AATTAGTACCACACCCTC-------------------------ATCGCTCAACAAAGGAAGCAATAACATTTAGGGAAGTGCCGCCCCCTAATTTCATACAATTCTTATTGCTTCAT--------TTCGCACGGTTACCGCGATTTCTTACATCTTCGTAACCAGTAGTC-----------------------------CAGAATCACTCCTGGGTCATACAGAATTTTTTTTTCAATAGGAGCATTGAATTTTATAATTAATGAGGTAAATTTTTTATTAGATATTTAATTCACAAAAGAAAAAAAATTCTAAGCTGAAAAGAACACAATAAGGCATTCTACATCTTAAATGGACTTACGAAAAATTGTCACATGCATAAAATATTTTGAATTAATAAATGCTCCGAGTACTCAGAAAAATAGGCACCCACCTGTTTTTGAGGATGGGGGTTAGCCTGGGTAGTAGGTCCTTGATAGGGGGAGTCATCTTGTGCATGCCAATCACATTCACAATTGCCTTCAGTGCCCCCAGAATGGAGCCCAGCACCTCTGGATACTCCTCTCCCAGGTACTCGTACAGCACCACGCCCAAGTGACCCATCAGCTTCTCCTCCTGGCACGTTTTCATGACCACCGCTATCCGCGATATGAGGTCGGCTGCCTGCTGGCGCACCTTGGCAGACTTGTTGTTTAGCCTCCACAGAATGGTGCCGCAGATCTGGGGCAGATAGGGCTTCACTCGCTTGCCCAGGGCATTTACAATAGTCCCAAAGCCATTCAGCATCACCATGTCCTGCCAACAAACATCCAAAATTCAGCATAAAGAAATACAAGCAACATCTAAGGAGTTTTTCCAAGAATAGGAAATTCACAAGATAATGATACATATAAACAGTACAATTTAAAATATTTAGCATACTACATTCTTTCATTAAAGCTCTATTTTCCCCATATTATCTTTAACACGATGCC---------TCAAGGGATGAAAGTAAAGAAATATGGATTACAACAGCATTTTCATTATTAAGAAAAGAAACAAAAGGAGAAAAGTTATACGAAAAGTCAGCTTATTTTTCCTATGTTGCTAAGTTAGCAATTTTCAGGAGAGAAAAATTAAAGGAGAATAAAATAAGACAAG----------------------------------------------------------------------------------------------
Nbishopi_StandingIndian_N131 AGCCTTAAAGTGCGTCAATTTGATAAAATTTCACTCCTGGAGGGGG------------------------TGCACAGAAAAATCAAAACGGAAGACAGGAAGCGGCAGCCTCTTTTCGGAAAGATGACGAAAAGACCACAAATTAGTACCACACCCTCATCGCTCA------------------------AACAAAGGAAGCAATAACATTTAGGGAAGTGCCGCCCCCTAATTTCATACAATTCTTATTGCTTCATTTCAGA--CTCGGACGGTTACCGCGATTTCTTACATCTTCGTAACCAGTAGTCCAAAA---------------TTTTCGGGACAGAATCACTCCTGGGTCATACAGAATTTTTTTTTCAATAGGAGCATTGAATTTTATAATTAATGAGGTAAATTTTTTATTAGATATTTAATTCACAAAAGAAAAAAAATTCTAAGCTGAAAAGAACACAATAAGGCATTCTACATCTTAAATGGACTCACGAAAAATTGTCACATGCATAAAATATTTTGAATTAATAAATGCTCCGAGTACTCAGAAAAATAGGCACCCACCTGTTTTTGAGGATGGGGGTTAGCCTGGGTAGTAGGTCCTTGATAGGGGGAGTCATCTTGTGCATGCCAATCACATTCACAATTGCCTTCAGTGCCCCCAGAATGGAGCCCAGCACCTCTGGATACTCCTCTCCCAGGTACTCGTACAGCACCACGCCCAAGTGACCCATCAGCTTCTCCTCCTGGCACGTTTTCATGACCACCGCTATCCGCGATATGAGGTCGGCTGCCTGCTGGCGCACCTTGGCAGACTTGTTGTTTAGCCTCCACAGAATGGTGCCGCAGATCTGGGGCAGATAGGGCTTCACTCGCTTGCCCAGGGCATTTACAATAGTCCCAAAGCCATTCAGCATCACCATGTCCTGCCAACAAACATCCAAAATTCAGCATAAAGAAATACAAGCAACATCTAAGGAGTTTTTCCAAGAATAGGAAATTCACAAGATAATGATACATATAAACAGTACAATTTAAAATATTTAGCATACTACATTCTTTCATTAAAGCTCTATTTTCCCCATATTATCTTTAACACGATGCC---------TCAAGAGATGAAAGTAAAGAAATATGGATTACAACAGCATTTTCATTATTAAGAAAAGAAACAAAAGGAGAAAAGTTATACGAAAAGTCAGCTTATTTTTCCTATGTTGCTAAGTTAGCAATTTTCAGGAGAGAAAAATTAAAGGAGAATAAAATAAGACAAGTTTTTAGAAGCGCCTAGAAAGAAAATGTCAGAAGTCTTTAAGGAAATTCAGAAGAAATACAATCTGTTTAAACTACATCATTACAACTTCTTTT
Nbrimleyi_NewberryCr_N984 -----------------ATTTGATAAAATTTCACCCCTGGAGGGGGTTTTTCTTTTCTTTGAATCCACATTGCACAGAAAAATCAAAATGGAAGACAGGAAGCGGCAGCATCTTTTCGGAAAGATGACGAAAAGACCAAAAATTAGTACCACACCCTCATCGCTCAAATAAGTGGACATGGGGAGCGCCTGACAAATGAAGCAATAACATTTGGGGAAGTTCCGCTCCCTAATTTCATACAATTCTTATTGCTTCATTTCAGACTATCGGACGGTTACCGCGATTTCTTACATCTTCGTAACCAGTAGTCCAAATTTTTCGG------ATTTTTCGTAACAGAATCACTCCTGGGTCATACAGAATTTATTTTTCAATAGGAGCATTGAATTTTATAATTAATGAGGTACTTTTATT--TTATTATTTAATTCACAAAAGG-AAAAATTTCTAAGCTGAGAGGAACACAATAAGGCATTCTACATCTTAGATGAACTCACGAAAAATTGTCACATGCATAAAACATTTTGAATTAATAAATGCTCCGAGTACTGAGAAAAAGAGGCACCCACCTGTTTTTGAGGATGGGGGTTAGCCTGGGCAGTAGGTCCTTGATAGGGGGAGTCATCTTGTGCATGCCAATCACATTCACAATTGCCTTCAGTGCCCCCAGAATGGAGCCCAGCACCTCTGGATACTCCTCTCCCAGGTACTCGTACAGCACCACACCCAAGTGACCCATCAGCTTCTCCTCCTGGCACGTTTTCATGACCACCGCTATCCGTGATATGAGGTCGGCTGCCTGCTGGCGCACCTTGGCAGACTTGTTGTTCAGCCTCCACAGAATGGTGCCGCAGATCTGGGGCAGGTAGGGCTTCACTCGCTTGCCCAGAGCATTTACAATAGTCCCAAAGCCATTCAGCATCACCATGTCCTGCCAACAAACATCCAAAATTCAACATAAAGAAATACAAGCAACATCTAAGGAGTTTTTCCAAGAATAGGAAATTCACAAGATAATG----------ACAGTACAATTTCAAATATTTAACATACTACATTCTTTTACTAAAGTTCTATTTTCCCCATATTATCTTTAACACGGTGCCTCAAAGTTTTCAAGGGATAAAAGTAAAGAAATATGGATTACAACAGCATTTTCATTATTAAGAAAAGAAACAAAAGGAGAAAAGTTATACGAAAAGTCAACTTATTTTTCCTATGTTGCTAAGTGATCAATTTTCAGGAGAGAAAAATTAAAGGAGAATAAAGTAACACAAG-TTTTAGAAGCGCCTAGAAAGAAAATGTCAGAAG--ATTAAGGAAATTCAGAAGAAATACAATCTGTGTAAACTATATCATTACAAA-------
Nbrimleyi_RumblingBald_N241 ------------------TTTGATAAAATTTCACCCCTGGAGGGGGTTTTTCTTTTCTTTGAATCCACATTGCACAGAAAAATCAAAATGGAAGACAGGAAGCGGCAGCATCTTTTCGGAAAGATGACGAAAAGACCAAAAATTAGTACCACACCCTCATCGCTCAAATAAGTGGACATGGGGAGCGCCTGACAAATGAAGCAATAACATTTGGGGAAGTTCTGCTCCCTAATTTCATACAATTCTTATTGCTTCATTTCAGACTATCGGACGGTTACCGCAATTTCTTACATCTTCGTAACCAGTAGTCCAAATTTTTCGG------ATTTTTTGTAACAGAATCACTCCTGGGTCATACAGAATTTATTTTTCAATAGGAGCATTGAATTTTATAATTAATGAGGTAATTTTATT--TTATTATTTAATTCACAAAAGG-AAAAATTTCTAAGCTGAGAGGAACACAATAAGGCATTCTACATCTTAGATGAACTCACGAAAAATTGTCACATGCATAAAACATTTTGAATTAATAAATGCTCCGAGTACTGAGAAAAAGAAGCACCCACCTGTTTTTGAGGATGGGGGTTAGCCTGGGCAGTAGGTCCTTGATAGGGGGAGTCATCTTGTGCATGCCAATCACATTCACAATTGCCTTCAGTGCCCCCAGAATGGAGCCCAGCACCTCTGGATACTCCTCTCCCAGGTACTCGTACAGCACCACGCCCAAGTGACCCATCAGCTTCTCCTCCTGGCACGTTTTCATGACCACCGCTATCCGTGATATGAGGTCAGCTGCCTGCTGGCGCACCTTGGCAGACTTGTTGTTCAGCCTCCACAGAATGGTGCCGCAGATCTGGGGCAGGTAGGGCTTCACTCGCTTGCCCAGAGCATTTACAATAGTCCCAAAGCCATTCAGCATCACCATGTCCTGCCAACAAACATCCAAAATTCAACATAAAGAAATACAAGCAACATCTAAGGAGTTTTTCCAAGAATAGGAAATTCACAAGATAATG----------ACAGTACAATTTCAAATATTTAACATACTACATTCTTTTACTAAAGTTCTATTTTCCCCATATTATCTTTAACACGGTGCCTCAAAGTTTTCAAGGGATAAAAGTAAAGAAATATGGATTACAACAGCATTTTCATTATTAAGAAAAGAAACAAAAGGAGAAAAGTTATACGAAAAGTCAACTTATTTTTCCTATGTTGCTAAGTGATCAATTTTCAGGAGAGAAAAATTAAAGGAGAATAAAGTAACACAAG-TTTTAGAAGCGCCTAGAAAGAAAATGTCAGAAG--TTTAAGGAAATTCAGAAGAAATACAATCTGTGTAAACTATA-----------------
Ncanei_Egypt_N958 AGCCTTAAAGTGCGTCAATTTGATAAAATTTCACCCCTGGAGGGGGTTTTTCTTTTCTTTGAATCCACATTGCACAGAAAAATCAAAATGGAAGACACGAAGTGGCAGCATCCTTTCGGAAAGATAACGAAAAGACCAAAAATTAGCACCACACCCTCATCGCTCAAACAAGCAGACATGGGGAGCGCCTAACAAAGGAAGCAATAACATTTGGGGAAGTGCCGCCCTCTAATTTCATACAATTCTTATTGCTTCATTTCAG--------------------------------------ACCAGAAGTCCAAATTTTTCGGTTTTGGATTTTTCGGAACAGAATCACTCCTGGGTCATACAGATTTTTATTTTCAATAGGAGCATTGAATTTTATAATTAATGAAGTAAATTTTTTAATAGGTATTTAATTCACTAAAGA-AAAAATTTCTAAGCTGAAAGGAACACAATAAGGCATTCTACATCTTAGATGGACTCACGACAAATTGTCGCATGCATAAAACATTTTGAATTAATAAATGCTCCGAGTACTCCGAAAAAGAGGCACCCACCTGTTTTTGAGGATGGGGGTTAGCCTGGGTAGTAGGTCCTTGATAGGGGGAGTCATCTTGTGCATGCCAATCACATTCACAATTGCCTTCAGTGCCCCCAGAATGGAGCCCAGCACCTCTGGATACTCCTCTCCCAGGTACTCGTACAGCACCACGCCCAAGTGACCCATCAGCTTCTCCTCCTGGCATGTTTTCATGACCACCGCTATCCGCGATATGAGGTCGGCTGCCTGCTGGCGCACCTTGGCAGACTTGTTGTTCAGCCGCCACAGAATGGTGCCACAGATCTGGGGCAGATAGGGCTTCACTCGCTTGCCCAGAGCATTTACAATAGTCCCAAAGCCATTCAGCATCACCATGTCCTGCCAACAAACATCCAAAATTCAACATAAAGAAATACAAGCAACATCTAAGGAGTTTTTCCAAGAATAGGAAATTCACAAGATAATGATACATATAAACAGTACAATTTAAAATATTTAGCATACTACATTCTTTTATTAAAGTTCTATTTTCCCCATATTATCTTTAACACGATGCCTCAAAGTTTTCAAGGGATAAAAGCAAAGAAATATGGATTACAACAGCATTTTCATTATCAAGAAAAGAAACAAAAGGAGAAAAGTTATACGAAAAGTCAACTTATTTTTCCCATGTTGCTAAGTGATCAATTTTCAGGAGAAAAAT--TAAAGGAGAATAAAATAAGACAAG-TTTTAAAAACACCTAGAAAGAAAATGTC---AGTTTTTAAGGAAATTCAGAAGAAATACAATTTGTGTAAACTATATCATTACAACTCCTTTT
Ncarolinensis_Grandfather_N218 AGCCTTAAAGTGCGTCAATTTGATAAAATTTCACCCCTGGAGGGGGTTTTTCTTTTCTTTGAATCCACGTTGCACAGAAAAATCAAAAC--------GGAAGCGGCAGCATCTTTTCGGAAA-----------GACCACAAATTAGTACCACACCCTCATCGCTCAAACAAGCGGACATGGGGAGTGCCTAACAAAGGAAGCAATAACATTTGGGGAAGTGCCGCACTCTAATTTCATACAATTCTTATTGCTTCATTTCAGAC--------------------------------------------TCGCAGATTTTCAGATTCAGATTTTTCGGGACAGAATCACTCCTGGGTCATACAGAA-TTTTTTTTCAATAGGAGCATTGAATTTTATAATTAATGAGGTAAATTTTTTATTAGATATTTAATTCACAAAAGA-AAAAATTTTTAAGCTGAAAGGAACACAATAAGGCATTCTACATCTCGGATGGACTCACGAAAAATTGTCACATGCATAAAACATTTTGAATTAATAAATGCTCCGAGTAATCAGAAAAAGGGGCACCCACCTGTTTTTGAGGATGGGGGTTAGCCTGGGTAGTAGGTCCTTGATAGGGGGAGTCATCTTGTGCATGCCAATCACATTCACAATTGCCTTCAGTGCCCCCAGAATAGAGCCCAGCACCTCTGGATACTCCTCTCCTAGGTACTCGTACAGCACCACGCCCAAGTGACCCATCAGCTTCTCCTCCTGGCACGTTTTCATGACCACCGCTATCCGCGATATGAGGTCAGCTGCCTGCTGGCGCACCTTGGCAGACTTGTTGTTCAGCCTCCACAGAATGGTGCCGCAGATCTGGGGCAGATAAGGCTTCACTCGCTTGCCCAGAGCATTTACAATAGTTCCAAAGCCATTCAGCATCACCATGTCCTGCCAACAAACATCCAAAATTCAACATAAAGAAATACAAGCAACATCTAAGGAGTTTGTCCAAGAATAGGAAATTCACAAGATAATGATACATATAAACAGTACAATTTAAAATATTTAGCATACTACATTCTTTTATTAAAGCTCTATTTTCCCCATATTATCTTTAGCATGATGGCTCAAAGTTTTCAAGGGAAGAAAGTAAAGAAATATGGAATACAACAGCATTTTCATTATTAAGAAAAGAAACAAAAGGAGAAAAGTTATACAAAAAGTGAACTT--------AATTTTCCT--------ATGTTCTAAGTTAG----------TCAGGAGAGAAAAAATATTA----------------------------------------------------------------------------------------------
Ncarolinensis_LinvilleCaverns_N227 -----------------------------------------------------------------------------------------------------------------------------------------------------------------------------------------------------------------------------------------------CAATTCTTATTGCTTCATTTCAGAC--------------------------------------------TCGCAGATTTTCAGATTCAGATTTTTCGGGACTGAATCACTCCTGGGTCATACAGAATTTTTTTTTCAATAGGAGCATTGAATTTTATAATTAATGAGGTAAATTTTTTATTAGATATTTAATTCACAAAAGA-AAAAATTTCTAAGCTGAAAGGAACACAATAAGTCATTCTACATCTCCGATGGACTCGCGAAAAATTGTCACATGCATAAAACATTTTGAATTAATAAATGCTCCGAGTAATCAGAAAAAGGGGCACCCACCTGTTTTTGAGGATGGGGGTTAGCCTGGGTAGTAGGTCCTTGATAGGGGGAGTCATCTTGTGCATGCCAATCACATTCACAATTGCCTTCAGTGCCCCCAGAATAGAGCCCAGCACCTCTGGATACTCCTCTCCTAGGTACTCGTACAGCACCACGCCCAAGTGACCCATCAGCTTCTCCTCCTGGCACGTTTTCATGACCACCGCTATCCGCGATATGAGGTCAGCTGCCTGCTGGCGCACCTTGGCAGACTTGTTGTTCAGCCTCCACAGAATGGTGCCGCAGATCTGGGGCAGATAAGGCTTCACTCGCTTGCCCAGAGCATTTACAATAGTTCCAAAGCCATTCAGCATCACCATGTCCTGCCAACAAACATCCAAAATTCAACATAAAGAAATACAAGCAACATCTAAGGAGTTTGTCCAAGAATAGGGAATTCACAAGATAATGATACATATAAACAGTACAATTTAAAATATTTACCAT---------------------------------------------------------------------------------------------------------------------------------------------------------------------------------------------------------------------------------------------------------------------------------------------------------------------------------
Ncarteri_English_N031 -----------------------------------------------------------------------------------------------------------------------------------------------------------------------------------------------------------------------------------------------------------------------------------------------------------AACCAGTAGTCCAAAATTTTCGGTTTCGGATTTTTCGGGACAGAATCACTCCTGGGTCATACAGAATTTTTTTTTCAATAGGAGCATTTAATTTTATAATTAATGATGTAAATTTTTTATTAGATATTTAATTCACAAAAGAAAAAAATTTCTAAGCTGAAAAGAACACAATAAGGCATTCTACTTCTTAAATGGACTCACGAAAAATTGTCACATGCATAAAACATTTTGAATTAATAAATGCTCCAAGTACTCAGAAAAAGAGGCACCCACCTGTTTTTGAGGATGGGGGTTAGCCTGGGTAGTAGGTCCTTGATAGGGGGAGTCATCTTGTGCATGCCAATCACATTCACAATTGCCTTCAATGCCCCCAGAATGGAGCCCAGCACCTCTGGATACTCCTCTCCCAGGTACTCGTACAGCACCACGCCCAAGTGACCCATCAGCTTCTCCTCCTGGCACGTTTTCATGACCACCGCTATCCGCGATATGAGGTCGGCTGCCTGCTGGCGCACCTTGGCAGACTTGTTGTTCAGCCTCCACAGAATGGTGCCGCAGATCTGGGGCAGATAGGGCTTCACTCGCTTGCCCAGAGCATTTACAATAGTCCCAAAGCCATTCAGCATCACCATGTCCTGCCAACAAACATCCAAAATTCAGCATAAAGAAATACAAGTAACAGCTAAGGAGTTTTTCCAAGAATAGGAAATTCACAAGATAATGATACATATAAACAGTACAATTTAAAATATTTAGCATACTACATTCTTTCATTAAAGCTCTATTTTCCCCATATTATTTTTAGCGCAATGCCTCAAAGTTTTCAAGGGATGAAAGTAAAGAAATATGGATTACAACAGCATTTTCATTATTAAGAAAAGAAACAAAAGGAGAAAAGTTATA---GAAGTCAGCTTATTTTTCCTATGTTGCTAAGTTAGCAATTTTCAGGAGAGAAAAATTAAAGGAGAATAAAAAAAAACAAGTTTTTAGAAGCGCCTAGAAAGAAAATGTCAGAAGTTTTTAAAGAAATTCAGAAGAAATACAATCTGTGTAAACTACATCATTACAACTTCTTTT
Ncarteri_LaurelCave_nearTYPE_N0296 ----------------------------------CCCTGAAGGGGGTTTTTCTTTTCTTTGAATCCATGTTGCACAGAAAAATCAAAACGGAAGACAGGAAGCGGCAGCATCTTTTCGGAAAGATGACGAAAAGACCACAAATTAGTACCACACCCTCATCGCTCAAACAAGCGGACATGGGGAGCGCCTAACAAAGGAAGCAATAACATTTAGGGAAGTGCCGCCCCCTAATTTCATACAATTCTTATCGCTTCATTTCAGACTTTCGGACGGTTACCACGATTTCTTACACCTTCGTAACCAGTAGTCCAAAATTTTCGGTTTGGGATTTTTCGGGACAGAATCACTCCTGGGTCATACAGATTTTTTTT------------AATGAGGTAATTAATTAATGAGGTAAATTTTTTATTAGATATTTAATTCACAAAAGAAAAAAAATTCTAAGCTGAAAAGAACACAATAAGGCATTCTACATCTTAAATGGGCTCACGAAAAATTGTCACACGCATAAAACATTTTGAATT--------CTCCGAGTACTCAGAAAAAGAGGCACCCACCTGTTTTTGAGGATGGGGGTTAGCCTGGGTAGTAGGTCCTTGATAGGGGGAGTCATCTTGTGCATGCCAATCACATTCACAATTGCCTTCAATGCCCCCAGAATGGAGCCCAGCACCTCTGGATACTCCTCTCCCAGGTACTCGTACAGCACCACGCCCAAGTGACCCATCAGCTTCTCCTCCTGGCACGTTTTCATGACCACCGCTATCCGCGATATGAGGTCGGCTGCCTGCTGTCGCACCTTGGCAGACTTGTTGTTCAGCCTCCAAAGAATGGTGCCGCAGATCTGGGGCAGATAGGGCTTCACTCGCTTGCCCAGAGCATTTACAATAGTCCCAAAGCCATTCAGCATCACCATGTCCTGCCAACAAACATCCAAAATTCAGCATAAAGAAATACAAGCAACATCTAAGGAGTTTTTCCAAGAATAGGAAATTCACAAGATAATGATACATATAAACAGTACTATTTAAAATATTTAGCATACTACATTCTTTCATTAAAGCTCTATTTTCCCCATATTATTTTTAGCACAATGCCTCAAAGTTTTCAAGAGATGAAAGTAAAGAAATATGGATTACAACAGCATTTTCATTATTAAGAAAAGAAACAAAAGGAGAAAAGTTTTACGAAAAGTCAGCTTATTTTTCTTATGTTGCTAAGTTAACAATTTTCAGGAGAGAAAAATTAAAGGAGAATAAAAAAAGA--------------------------------------------------------------------------------------------------
Ncarteri_PilotMtn_G2185 AGCCTTAAAGTGCGTCAATTTGATAAAATTTCACTCCTGGAGGGGGTTTTTCTTTTCTTTGAATCCATGTTGCACAGAAAAATCAAAATGGAAGACAAGAAGTGGCAGCATCTTTTCGGAAAGATGACGAAAAGACCACAAATTAGTACCACACCCTCATCACTCAAACAAGCAGACATGGGGAGCGCCTAACAAAGGAAGCAATAACATTTAGGGAAGTGCCGCCCCCTAATTTCATGCAATTCTTATCGCTTCATTTCAGGCTTTCGGACGGTTACTACGATTTTTTACACCTTCGTAACCAGTAGTCCAAAATTTTCGGTTTCGGATTTTTCGGGACAGAATCACTCCTGGGTCATACAGAATTTTTTTTTCAATAGGAGCATTGAATTTTATAATTAATGAGGTAAATTTTTTATTAGATATTTAATTCACAAAACAAAAAAAATTCTAAGCTGAAAAGAACACAATAAGGCATTCTACATCTTAAATGGATTCACGAAAAATTGTCACATGCATAAAACATTTTGAATTAATAAATGCTCTGTGTACTCAGAAAAAGAGACACCCACCTGTTTTTGAGGATGGGGGTAAGCCTGGGTAGTAGGTCCTTGATAGGGGGAGTCATCTTGTGCATGCCAATCACATTCACAATTGCCTTCAATGCCCCCAGAATGGAGCCCAGCACCTCTGGATACTCCTCTCCCAGGTACTCGTACAGCACCACGCCCAAGTGACCCATCAGCTTCTCCTCCTGGCACGTTTTCATGACCACCGCTATCCGCGATATGAGGTCGGCTGCCTGCTGGCGCACCTTGGCAGACTTGTTGTTCAGTCTCCACAGAATGGTGCCACAGATCTGGGGCAGATAGGGCTTCACTCGCTTGCCCAGAGCATTTACAATAGTCCCAAAGCCATTCAGCATCACCATGTCCTGCCAACAAACATCCAAAATTCAGCATAAAGAAATACAAGCAACATCTAAGGAGTTTTTCCAAGAATAGGAAATTCACAAGATAATGATACATATAAACAGTACAACTTAAAATATTTAGCATACTACATTCTTTCATTAAAGCTCTATTTTCCCCATATTATCTTTATCACAATGCCTCAAAGTTTTCAAGGGATGAAAGTAAAGAAATATGGATTACAACAGCATTTTCATTATTAAGAAAAGAAACAAAAGGG------------GAAAAGTCAGCTTATTTTTCCTATGTTGCTAAGTTAGCAATTTTCAGGAGAGAAAAATTAAAGGAGAATAAAAAAAAGCAAGTTTTTAGAAGCACCTAGAAAGAAAATGTCAGAAGTTTTTAAGGAAATTCAGAAGAAATACAATCTGTGTAAACTACATCATTACAAC--TTTTT
Ncarteri_Pitchfork_N363 -----------------GCACAGAAAAATATGTTCTCT--------TCTTTCTTTTCTTTGAATC------------------CAAAACGGAAGACAGGAAGTGGCAGCATCTTTTCAGAAAGATGACGAAAAAACCACAAATTAGTACCACACCCTCGTCGCTCAAACAAGCGGACATGGGGAGCGCCTAACAAAGGGAGCAATAACATTTAGGGAAGTGCCGCCCCCTTATTTCATACAATTCTTATTGCTTCATTTCAGACTTTCGGACGGTTACTGCAATTTCTTACACCTTCGTAACCAGTAGTCCAAAATTTTCGGTGTCGGATTTTTCGGGACAGAATCACTCCTGGGTCATACAGAATTTTTTTTTCAATAGGAGCATTGAATTTTATAATTAATGAGGTAAATTTTTTATTAGATATTTAATTCACAAAAGAAAAAAAATTCTAAGCTGACAAGAACACAATAAGGCATTCTACATCTCAAATGGCCTCACGAAAAATTTTCACATGCATAAAACATTTTGAATTAATAAATGCTCCGAGTACTCAGAAAAAGCGGCACCCACCTGTTTTTGAGGATGGGGGTTAGCCTGGGTAGTAGGTCTTTGATAGGGGGAGTCATCTTGTGCATGCCAATCACATTCACAATTGCCTTCAATGCCCCCAGAATGGAGCCCAGCACCTCTGGATACTCCTCTCCCAGGTACTCGTACAGCACCACGCCCAAGTGACCCATCAGCTTCTCCTCCTGGCACGTTTTCATGACCACCGCTATCCGCGATATGAGGTCGGCTGCCTGCTGTCGCACCTTGGCAGACTTGTTGTTCAGCCTCCACAGAATGGTGCCGCAGATCTGGGGCAGATAGGGCTTCACTCGCTTGCCCAGAGCATTTACAATAGTCCCAAAGCCATTCAGCATCACCATGTCCTGCCAACAAACATCCAAAATAAAGCATAAAGAAATACAAGCAACATCTAAGGAGTTTTTCCAAGAATAGGAAAGTCACAAGATACTGATACATATAAACAGTAAAATTTAAAATATTTAGCATACTACATTCTTTCATTAAAGCTCTATTTTCCCCATATTATCTTTAGCACAATGCCTGAAAGTTTTCAAGGGATGAAAGTAAAGAAATATGGATTACAACAGCATTTTCATTATTAAGAAAAGAAACAAAAGGAGAAAAGTTATATGAAAAGTCAGCTTATTTTTCCTATGTTGCTAAGTTAGCAATTTTCAGGAGAGAAAAATTAAAGGAGAATAAAAAAAGACAAGTTTTTAGAAACGCCTAGAAATAAAATGTCAGAAGTTTTTAAGGAAATTCAGAAGAAATACAATCTGTGTAAACTACATCATTACAAC-------
Ncarteri_WeberCty_N1044 --------------------------------------------------------------ATCCATGTTACACAGAAAAATCAAAAC--------GGAAGCGGCAACATCTTTTCGGAAAGATGACGAAAAGACCACAAATTAGTACCACATCCTCATCGCTCAAACAAGCGGACATGGGGAGCGCCTAACAGAGGAAGCAATAACATTTAGGGAAGTGCCGCCCCCTAATTTCATACAATTCCTATCGCTTCATTTCAGACTTTTGGACGGTTACCACGATTTCTTACACCTTCGTAACCAGTAGTCCAAAATTTTCGGTTTCGGATTTTTCAGGACAGAATCACTCCTGGGTCATACAGAATTTTTTTTTCAATAGGAGCATTGAATTTTATAATTAATGAGGCAAATTTTTTATTAGATATTTAATTCACAAAAGAAAAAAAATTCTACGCTGAAAAGAACACAATAAGCAATTTTACATCTTAAATGGACTCACGAAAAATTATCACATGCATAAAACATTTTGAATTAATAAACGCTCCGAGTACTCAGAAAAAGAGGCACCCACCTGTTTTTGAGGATGGGGGTTAGCCTGGGTAGTAGGTCCTTGATAGGGGGAGTCATCTTGTGCATGCCAATCACATTCACAATTGCCTTCAATGCCCCCAGAATGGAGCCCAGCACCTCTGGATACTCCTCTCCCAGGTACTCGTACAGCACCACGCCCAAGTGACCCATCAGCTTCTCCTCCTGGCACGTTTTCATGACCACCGCTATCCGCGATATGAGGTCGGCTGCCTGCTGGCGCACCTTGGCAGACTTGTTGTTCAGCCTCCACAGAATGGTGCCGCAGATCTGGGGCAGATAGGGCTTCACTCGCTTGCCTAGAGCATTTACAATAGTCCCAAAGCCATTCAGCATCACCATGTCCTGCCAACAAACATCCAAAATTCAGCATAAAGAAATACAAGCAACATCTAAGGAGTTTTTCCAAGAATAGGAAATTCACAAGATAATGATACATATAAACAGTACAATTTAAAATATTTAGCATACTACATTCTTTCATTAAAGCTCTATTTTCCCCATATTATCTTTAGCACAATGCCTCAAAGTTTTCAAGGGATGAAAATAAAGAAATATGGATTACAACAGCCTTTTCATTATTAAGAAAAGAAACAAAAGGAGAAAAGTTATACGAAAAGTCAGCTTATTTTTCCTATGTTGCTAAGTTAGCAATTTTCAGGAGAGAAAAATTAAAGGAGAATAAAAAAAGACAAGTTTTTAGAAGCGCCTAGAAAGAAAATGTCAGAAGTTTTTAAGGAAATTCAGAAGCAATACAATCTGTGTAAACTACATCATTACAACTTCTTTT
Ncarteri_div__RainbowCave_G2089 ------------------------------------------------------------GAATCCTCGTTGCACAGAAGAATCAAAACGGAAGACAGGAAGTGGCGGCATCTTTCTGCAAAT----TAGTACGATGGCAAATTAGTACCACACCCTC-------AACCAAGCGGACATGAAGAGGGCCTAATAAAGGAAGCATTAACATTTGGGGAAATGCTGCCCCCTAACTTCATACAATCCTTATTGCTTCATTTCAGACTTTCGAACGGTTACCACGTTGTCTCACATTTTCATAATCAGTAGTTCAAA---------------ATTTTCCGAATAGAATCACTCCTGGGTCATACAGGA-----------------GAATTGAAT--------TAACGAGGTAAATTTTTTATTAGCTATTTAATTCACAAAAGA-AAAAAATTCTAAGTTGAAAGGAACATAATAAGGC----------------------------------CTCATGCATAAAACCTTCTGAATTAATAAATGCTTCGAGTACTCAGAAAAAGAGGCACCCACCTGTTTTTGAGGATGGGGGTCAGCCTGGGTAGTAGGTCCTTGATAGGGGGGGTCATCTTGTGCATGCCAATCACATTCACGATTGCCTTCAGTGCCCCCAGGATGGAGCCCAGCACCTCTGGATACTCCTCTCCCAGGTACTCGTACAACACCACACCCAAGTGACCCATCAGCTTCTCCTCCTGGCACGTCTTCATGACCACCGCTATCCGTGATATGAGGTCGGCTGCCTGCTGGCGCACCTTGGCAGACTTGTTGTTTAGCCTCCACAGAATGGTGCCGCAGATCTGGGGGAGATAGGGCTTCACTCGCTTGCCCAGAGCATTTACTATAGTCCCAAAGCCATTCAGCATCACCATGTCCTGCAAACAAACATCCAATATTCAACATCAAGAAATACAAGCGACATCTAAGAAGTTCTCCCAAGAATAG-------GCAACATAATGATACATGTACACAGTACAATTTAAAACATTTAGCATAC-------TTTTATCAAAGCTCTATCCCCCCCATATTATCTTTAGCATGATGCCTCAAAGCTTGAAAAGAATAAAGGTAAAGAAATATAGATTACAACAGCATTCTCATTATTACGAAAAGATAC--------AAGAGTTCCATGAAAAGTCAATTTATTTTTCCTATGTTGCTAAGTTATCAATTTTCAAGAGAGAAAAATTAAAGGGGAACAAAATAAGACAAGTTTTTGAA---GCTTAGAAAGATTTTGTCAG------------AAAATCAG-------------------------------------------
Ncherokee_BallhootScar_N193 --------------------------ACTTTCACCCCTGGAGGGGTTTTTTCTTTTCTTTGAATGCACGTTGCACAGAAAAATCAAAACGGAAGACAGGAAGCGGCAGCATCTTTTCGGAAAGATGACAAAAAGACCACAAATTAGTACCACACCCTCATCGCTCAAACAAGCGGACATGGGGAGCGCATAACAAAGGAAGCAATAACATTTGGGGAAGCGCCGCCCCCTAATTTCATACAATTCTTATTGCTTTATTTCAGACTTTCGGACGGTTACCGCGATTTCTTACATCTTCGTAACCAGTAGTCCAAAATTTTCGGTTTCGGATTTTTCGGGACAGAATCACTCCTGGGTCATACAGATTTTTTTTTTCAACAGGAGCATTGAATTTTATAACTAATGAGGTAAATTTTTTATTAGATATTTAATTCACAAAAG-AAAAAATTTCTAAGCTGAAAAGAACACAATAAGGCATTCTACATCTTAGATGGACTCACGAAAAATTGTCACATGCATAAAACATTTTGAATTAATAAATGCTCCGAGTACTCAGAAAAAGAGGCACCCACCTGTTTTTGAGGATGGGGGTTAGCCTGGGTAATAGGTCCTTGATAGGGGGAGTCATCTTGTGCATGCCAATCACATTCACAATTGCCTTCAGTGCCCCCAGAATGGAGCCCAGCACCTCTGGATACTCCTCTCCCAGGTACTCGTACAGCACCACGCCCAAGTGACCCATCAGCTTCTCCTCCTGGCACGTTTTCATGACCACCGCTATCCGCGATATGAGGTCGGCTGCCTGCTGGCGCACCTTGGCAGACTTGTTGTTCAGCCTCCACAAAATGGTGCCGCAGATCTGGGGCAGATAGGGCTTCACTCGCTTGCCCAGAGCGTTTACAATAGTCCCAAAGCCATTCAGCATCACCATGTCCTGCCAACAAACATCCAAAATTCAACATAAAGAAATACAAGCAACATCTAAGGAGTTTTTCCAAGAATAGGAAATTCACAAGATATTGATACATATAAACAGTACAATTTAAAATATTTAGCATACTGCATTCTTTTATTAAAGCTCTATTTTCCCCACATTATCTTTAGCACGACATTTCCCCACATTT----------------------TGGATTACAACAGCATTTTCATTATTAAGAAAAGAAACAAAAGGAGAAAAGTTATACGAAAAGTCAACTTATTTTTCCTATGTTGCTAAGTTAGCAATTTTCAGGAGAGAAAAATTAAAGGAGAATAAAATAAGACAAGTTTTTAGCAGCGCCCAGCAAGAATATGTCAGAAGTTTTTAAGCAACTTCAGAAGAAATACACTCTGTGTAAACTATATCATTACAAC-------
Ncherokee_BalsamMtn_N891 AGCCTTAAAGTGCATGAATTTGATAAAATTTCACCCCTGGAGGGGTTTTTTCTTTTCTTTGAATGCACGTTGCACAGAAAAATCAAAACGGAAGACAGGAAGCGGCAGCATCTTTTCGGAAAGATGACGAAAAGACCACAAATTAGTACCACACCCTCATCGCTCAAACAAGCGGACATGGGGAGCGCCTAACAAAGGAAGCAATAACATTTGGGGAAGCGCCACCCCCTAATTTCATACAATTCTTATTGCTTCATTTCAGACTTTCGGACGGTTACCGCGATTTCCTACATCTTCGTAACCAGTAGTCCAAAATTTTTGGTTTCGGATTTTTCGGGACAGAATCACTCCTGGGTCATACATAATTTTTTTTTCGATAGGAGCATTGAATTTTATAACTAATGAGGTAAATTTTTTATTAGATATTTAATTCACAAAAG-AAAAAATTTCTAAGCTGAAAAGAACACAATAAGGCATTCTACATCTTAGATGGACTCACGAAAAATTGTCACATACATAAAACATTTTGAATTAATAAATTCTCCGAGTACTCAGAAAAAGAGGCACCCACCTGTTTTTGAGGATGGGGGTTAGCCTGGGTAATAGGTCCTTGATAGGGGGAGTCATCTTGTGCATGCCAATCACATTCACAATTGCCTTCAGTGCCCCCAGAATGGAGCCCAGCACCTCTGGATACTCCTCTCCCAGGTACTCGTACAGCACCACGCCCAAGTGACCCATCAGCTTCTCCTCCTGGCACGTTTTCATGACCACCGCTATCCGCGATATGAGGTCGGCTGCCTGCTGGCGCACCTTGGCAGACTTGTTGTTCAGCCTCCACAGAATGGTGCCGCAGATCTGGGGCAGATAGGGCTTCACTCGCTTGCCCAGAGCATTTACAATAGTCCCAAAGCCATTCAGCATCACCATGTCCTGCCAACAAACATCCAAAATTCAACATAAAGAAATACAAGCAACATCTAAGGAGTTTTTCCAAGAATAGGAAATTCACAAGATATTGATACATATAAACAGTACAATTTAAAATATTTAGCATACTGCATTCTTTTATTAAAGCTCTATTTCCCCCACATTATCTTTAGCACGATGCCTCAAAGTTTTCAAGGGATGGAAGTAAAGAAATATGGATTACAGCAGCATTTTCATTATTAGGAAAAGAAACAAAAGGAGAAAAGTTATACGAAAAGTCAACTTATTTTTCCTATGTTGCTAAGTTAGCAATTTTCAGGAGAGAAAAATTAAAGGAGAATAAAATAAGACAAGTTTTTAGAAGCGCCCAGAAAGAAAATGTCAGAAGTTTTTAAGTAAATTCAGAAGAAATACAATCTGTGTAAACTATATCATTACAACTTCTTTT
Ncooperi_BeaverCrk_N1002 ---------------------------------------------------------------------------------------------------------------------GGAAAGATGACGAAAAGACCACAAATTAGTACCACACCCTCATCGCTCAAACAAGCGGACATGGGGAGCGCCTAACAAAGGAAGCAATAACATTTAGGGAAGTGCCGCCCCCTAATTTCATACAATTCTTATTGCTTCATTTCAGACTTTCGGACGGTTACCGCGATTTCTTACATCTTCGTAACCAGTAGTCCAAAA---------------TTTTCGGGACAGAATCACTCCTGGGTCATACAGAATTTTTTTTTCAATAGGAGCATTGAATTTTATAATTAATGAGGTAAATTTTTTATTAGATATTTAATTCACAAAAGAAAAAAAATTCTAAGCTGAAAAGAACACAATAAGGCATTCTACATCTTAAATGGACTCACGAAAAATTGTCACATGCATAAAATATTTTGAATTAATAAATGCTCCGAGTACTCAGAAAAATAGGCACCCACCTGTTTTTGAGGATGGGGGTTAGCCTGGGTAGTAGGTCCTTGATAGGGGGAGTCATCTTGTGCATGCCAATCACATTCACAATTGCCTTCAGTGCCCCCAGAATGGAGCCCAGCACCTCTGGATACTCCTCTCCCAGGTACTCGTATAGCACCACGCCCAAGTGACCCATCAGCTTCTCCTCCTGGCACGTTTTCATGACCACCGCTATCCGCGATATGAGGTCGGCTGCCTGCTGGCGTACCTTGGCAGACTTGTTGTTTAGCCTCCACAGAATGGTGCCGCAGATCTGGGGCAGATAGGGCTTCACTCGCTTGCCCAGGGCATTTACAATAGTCCCAAAGCCATTCAGCATCACCATGTCCTGCCAACAAACATCCAAAATTCAGCATAAAGAAATACAAGCAACATCTAAGGAGTTTTTCCAAGAATAGGAAATTCACAAGATAATGATACATATAAACAGTACAATTTAAAATATTTAGCATACTACATTCTTTCATTAAAGCTCTATTTTCCCCATATTATCTTTAACACGATGCC---------TCAAGGGATGAAAGTAAAGAAATATGGATTACAACAGCATTTTCATTATTAAGAAAAGAAACAAAAGGAGAAAAGTTATACGAAAAGTCAGCTTATTTTTCCTATGTTGCTAAGTTAGCAATTTTCAGGAGAGAAAAATTAAAGCAGAATAAAATAAGACAAGATTTTAGAAGCGCCTAGAAAGAAAATGTCAGAAGTTTTTAAGGAAATTCAGAAGAAAT------------------------------------
Ncooperi_BrasstBald_N824 ----------------------------------------AGGGGG------------------------TGCACAGAAAAATCAAAACGGAAGACAGGAAGCGGCAGCCTCTTTTCGGAAAGATGACGAAAAGACCACAAATTAGTACCACACCCTCATCGCTCAAACAAGCGGACATGGGGAGCGCCTAACAAAGGAAGCAATAACATTTAGGGAAGTGCCGCCCCCTAATTTCATACAATTCTTATTGCTTCATTTCAGACTTTCGGACGGTTACCGCGATTTCTTACATCTTTGTAACCAGTAGTCCAAAA---------------TTTTCGGGACAGAATCACTCCTGGGTCATACAGAATTTTCTTTTCAATAGGAGCATTGAATTTTATAAATAATGAGGTAAATTTTTTATTAGATATTTAATTCACAAAAGAAAAAAAATTCTAAACTGAAAAGAACACAATAAGGCATTCTACATCTTAAATGGACTCACGAAAAATTGTCACATGCATAAAATATTTTGAATTAATAAATGCTCCGAGTACTCAGAAAAATAGGCACCCACCTGTTTTTGAGGATGGGGGTTAGCCTGGGTAGTAGGTCCTTGATAGGGGGAGTCATCTTGTGCATGCCAATCACATTCACAATTGCCTTCAGTGCCCCCAGAATGGAGCCCAGCACCTCTGGATACTCCTCTCCCAGGTACTCGTACAGCACCACGCCCAAGTGACCCATCAGCTTCTCCTCCTGGCACGTTTTCATGACCACCGCTATCCGCGATATGAGGTCGGCTGCCTGCTGGCGCACCTTGGCAGACTTGTTGTTTAGCCTCCACAGAATGGTGCCGCAGATCTGGGGCAGATAGGGCTTCACTCGCTTGCCCAGGGCATTTACAATAGTCCCAAAGCCATTCAGCATCACCATGTCCTGCCAACAAACATCCAAAATTCAGCATAAAGAAATACAAGCAACATCTAAGGAGTTTTTCCAAGAATAGGAAATTCACAAGATAATGATACATATAAACAGTACAATTTAAAATATTTAGCATACTACATTCTTTCATTAAAGCTCTATTTTCCCCATATTATCTTTAACACGATGCC---------TCAAGGGATGAAAGTAAAGAAATATGGATTACAACAGCATTTTCATTATTAAGAAAAGAAACAAAAGGAGAAAAGTTATACGAAAAGTCGGCTTATTTTTCCTATGTTGCTAAGTTAGCAATTTTCAGGAGAGAAAAATTAAAGGAGAATAAAATAAGACAAGTTTTTAGAAGCGCCTAGAAAGA------------------------------------------------------------------------
Ncooperi_CheoahDam_N1122 AGCCTTAAAGTGCGTCAATTTGATAAAATTTCACTCCTGGAGGGGG------------------------TGCACAGAAAAATCAAAACGGAAGACAGGAAGCGGCAGCCTCTTTTCGGAA-------GAAAAGACCACAAATTAGTACCACACC-------CTCAAACAAGCGGACATGGGGAGCGCCTAACAAAGGAAGCAATAACATTTAGGGAAGTGCCGCCCCCTAATTTCATACAATTCTTATTGCTTCATTTCAGACTTTCGGACGGTTACCGCGATTTCTTACATCTTCGTAACCAGTAGTCCAAAA---------------TTTTCGGGACAGAATCACTCCTGGGTCATACAGAATTTTCTTTTCAATAGGAGCATTGAATTTTATAATTAATGAGGTAAATTTTTTATTAGATATTTAATTCACAAAAGAAAAAAAATTCTAAACTGAAAAGAACACAATAAGGCATTCTACATCTTAAATGGACTCACGAAAAATTGTCACATGCATAAAATATTTTGAATTAATAAATGCTCCGAGTACTCAGAAAAATAGGCACCCACCTGTTTTTGAGGATGGGGGTTAGCCTGGGTAGTAGGTCCTTGATAGGGGGAGTCATCTTGTGCATGCCAATCACATTCACAATTGCCTTCAGTGCCCCCAGAATGGAGCCCAGCACCTCTGGATACTCCTCTCCCAGGTACTCGTACAGCACCACGCCCAAGTGACCCATCAGCTTCTCCTCCTGGCACGTTTTCATGACCACCGCTATCCGCGATATGAGGTCGGCTGCCTGCTGGCGCACCTTGGCAGACTTGTTGTTTAGCCTCCACAGAATGGTGCCGCAGATCTGGGGCAGATAGGGCTTCACTCGCTTGCCCAGGGCATTTACAATAGTCCCAAAGCCATTCAGCATCACCATGTCCTGCCAACAAACATCCAAAATTCAGCATAAAGAAATACAAGCAACATCTAAGGAGTTTTTCCAAGAATAGGAAATTCACAAGATAATGATACATATAAACAGTACAATTTAAAATATTTAGCATACTACATTCTTTCATTAAAGCTCTATTTTCCCCATATTATCTTTAACACGATGCC---------TCAAGGGATGAAAGTAAAGAAATATGGATTACAACAGCATTTTCATTATTAAGAAAAGAAACAAAAGGAGAAAAGTTATACGAAAAGTCAGCTTATTTTTCCTATGTTGCTAAGTTAGCAATTTTCAGGAGAGAAAAATTAAAAGAGAATAAAATAAGACAAGTTTTTAGAAGCGCCTAGAAAGAAAATGTCAGAAGTTTTTAAGGAAATTCAGAAGAAATACAATCTGTTTAAACTACATCATTACAACTTCTT--
Ncooperi_RockCrRoad_N1160 AGCCTTAAAGTGCGTCAATTTGATAAAATTTCACTCCTGGAGGGGG------------------------TGCACATAAAAATCAAAACGGAAGACAGGAAGCGGCAGCATCTTTTCGGAAAGATGACGAAAAGACCACAAATTAGTACCACACCCTCATCGCTCAAACAAGCGGACATGGGGAGCGCCTAACAAAGGAAGCAATAACATTTAGGGAAGTGCCGCCCCCTAATTTCATACAATTCTTATTGCTTCATTTCAGACTTTCGGACGGTTACCGCGATTTCTTACATCTTCGTAACCAGTAGTCCAAAATTTTCGG-------TTTTTCGGGACAGAATCACTCCTGGGTCATACATAATTTTTTTTTCAATAGGAGCATTGAATTTTATAATTAATGAGGTAAATTTTTTATTAGATATTTAATTCACAAAAGAAAAAAAATTCTAAGCTGAAAAGAACACAATAAGGCATTCTACATCTTAAATGGACTCACGAAAAATTGTCACATGCATAAAACATTTTGAATTAATAAATGCTCCGAGTACTCAGAAAAATAGGCACCCACCTGTTTTTGAGGATGGGGGTTAGCCTGGGTAGTAGGTCCTTGATAGGGGGAGTCATCTTGTGCATGCCAATCACATTCACAATTGCCTTCAGTGCCCCCAGAATGGAGCCCAGCACCTCTGGATACTCCTCTCCCAGGTACTCGTACAGCACCACGCCCAAGTGACCCATCAGCTTCTCCTCCTGGCACGTTTTCATGACCACCGCTATCCGCGATATGAGGTCGGCTGCCTGCTGGCGCACCTTGGCAGACTTGTTGTTCAGCCTCCACAGAATGGTGCCGCAGATCTGGGGCAGATAGGGCTTCACTCGCTTGCCCAGGGCATTTACAATAGTCCCAAAGCCATTCAGCATCACCATGTCCTGCCAACAAACATCCAAAATTCAGCATAAAGAAATACAAGCAACATCTAAGGAGTTTTTCCAAGAATAGGAAATTCACAAG------ATACATATAAACAGTACAATTTAAAATATTTAGCATACTACATTCTTTCATTAAAGCTCTATTTTCCCCATATTATCTTTAGCATGATGCC---------TCAAGGGATGAAAGTAAAGAAATATGGATTACAACAGCATTTTCATCATTAAGAAAAG---------------------------------CTTATTTTTCCTATGTTGCTAAGTTAGCAATTTTCAGGAGAGAAAAATTAAAGGAGAGTAAGA-----CAAGTTTTTAGAAGCGCCTAGAAAGAAAATGTCAGAAGTTTTTAAGGAAATTCAGAAGAAATACAATCTGTGTAAACTACATCATTACAACTTCTTTT
Ncoylei_Apalachia_N1195 -----------------------------------------------------------------------------------------GGAAGACAGGAAGTGGCAGCATCTTTTCGGAAAGATGACGGAAAGACCACAAATTAGTACCACACCCTCATCGCTCAAACAAGCGAACATGGGGAGCGCCTAACAAAGGAAGCAATAACATTTAGGAAAGTGACGCCCCCTAATTTCATACAATTCTTATTGCTTCATTTCAGACTTTCGGACGGTTACCGCGATTTCTTACATCTTCGTAACCAGTAGTCCAAAATTTTCGATTTCGGATTTTTCGGGACAGAATCACTCCTGGGTCTTACAGAA-TTTTTTTCCAATAGGAGCATTGAATTTTATAATTAATGAGGTAATTTTTTTATTAGATATTTAATTCACAAAAGAAAAAAAATTCTAAGCTGAAAAGAACACAATAAGGCATTCTACATCTTAAATGGACTCACGAAAAATTGTCACATGCAAAAAACATTTTGAATTAATAAATGCTCCGAGTACTCAGAAAAAGAGGCACCCACCTGTTTTTGAGGATGGGGGTTAGCCTGGGTAGTAGGTCCTTGATAGGGGGAGTCATCTTGTGCATGCCAATCACATTCACAATTGCCTTCAGTGCCCCCAGAATGGAGCCCAGCACCTCTGGATACTCCTCTCCCAGGTACTCGTACAGCACCACGCCCAAGTGACCCATCAGCTTCTCCTCCTGGCACGTTTTCATGACCACCGCTATCCGCGATATGAGGTCGGCTGCCTGCTGGCGCACCTTGGCAGACTTGTTGTTCAGCCTCCACAGAATGGTGCCGCAGATCTGGGGCAGATAAGGCTTCACTCGCTTGCCCAGAGCATTTACAATAGTCCCAAAGCCATTCAGCATCACCATGTCCTGTCAACAAACATCCAAAATTCTGCATA---------AAGCAACATCTAAGGAGTTTTTCCAAGAATAGGAAATTCACAAGATAATGATACATATAAACAGTACAATTTAAAATATTTAGCATACTACATTCTTTCATTAAAGCTCTATTTTCCCCATATTATCTTTAGCACGATGCCTCAAAGTTTTCAAGGGATGAAAGTAAAGAAATATGGATTACAACAGCATTTTCATTATTAAGAGAAGAAACAAAAGGAGAAAAGTTATACAAAAAGTCAGCTTATTTTTCCTATGTTGCTAAGTTAGCAATTTTCAGGAGAGAAAAATTAAAG-------------------TTTTTAGAAGCGCCTAGAAAGAAAATGTCAGAAGTTTTTAAGGAAATACAGAAGAAATACAATCTGTGTAAACTACATCATTACAACTTCTTTT
Ncoylei_TiptonCreek_N837 AGCTTTAAAGTGCATCAATTTGATAAAATTTCACCCCTGGAGGGGGTTTTTCTTTTCTTTGAATCCATGTTGCACAGAAAAATAAAAACGGAAGACAGGAAGTGGCAGCATCTTTTCGGAAAGATGACGGAAAGACCACAAAT---TACCACACCCTCATCGCTCAAACAAGCGAACATGGGGAGCGCCTAACAAAGGAAGCAATAACATTTAGGAAAGTGACACCCCCTAATTTCATACAATTCTTATTGCTTCATTTCAGACTTTCGGACGGTTACCGCGATTTCTTACATCTTCGTAACCAGTAGTCCAAAATTTTCGATTTCGGATTTTTCGGGACAGAATCACTCCTGGGTCTTACAGAA-TTTTTTCCCAATAGGAGCATTGAATTTTATAATTAATGAGGTAAATTTTTTATTAGATATTTAATTCACAAAAGAAAAAATATTCTAAGCTGAAAAGAACACAATAAGGCATTCTACATCTTAAATGGACTCACGAAAAATTGTCACATGCAAAAAACATTTTGAATTAATAAATGCTCCGAGTACTCAGAAAAAGAGGCACCCACCTGTTTTTGAGGATGGGGGTTAGCCTGGGTAGTAGGTCCTTGATAGGGGGAGTCATCTTGTGCATGCCAATCACATTCACAATTGCCTTCAGTGCCCCCAGAATGGAGCCCAGCACCTCTGGATACTCCTCTCCCAGGTACTCGTACAGCACCACGCCCAAGTGACCCATCAGCTTCTCCTCCTGGCACGTTTTCATGACCACCGCTATCCGCGATATGAGGTCGGCTGCCTGCTGCCGCACCTTGGCAGACTTGTTGTTCAGCCTCCACAGAATGGTGCCGCAGATCTGGGGCAGATAGGGCTTCACTCGCTTGCCCAGAGCATTTACAATAGTCCCAAATCCATTCAGCATCACCATGTCCTGTCAACAAACATCCAAAATTCTGCATA---------AAGCAACATCTAAGGAGTTTTTCCAAGAATAGGAAATTCACAAGATAATGATACATATAAACAGTACAATTTAAAATATTTAGCATACTACATTCTTTCATTAAAGCTCTATTTTCCCCATATTATCTTTAGCACGATGCCTCAAAGTTTTCAAAGGATGAAAGTAAAGAAATATGGATTACAACAGCATTTTCATTATTAAGAGAAGAAACAAAAGGAGAAAAGTTATACAAAAAGTCAGCTTATTTTTCCTATGTTGCTAAGTTAGCAATTTTCAGGAGAGAAAAATTAAAG-------------------TTTTTAGAAACGCCTAGAAAGAAAATGTCAGAAGTTTTTAAGGAAATACAGAAGAAATACAATCTGTGTAAACTACATCATTACAAC-------
Ncressleri_AndersonSpringCave_G2075 --------------------------------------------------------------------------CGAGAAGTTCGAAGC----------GCGCATCCACTCCTTTGCGGAGA--------------------CGTACTCGGCACCTCTGTTATCCTACCCACCAGGTCTATGCAGTTCTCATGCCTGGAAGAAACAAGTTGCAGAAAATTAAATTTGCCACATTACATATAATTCAAATTTGTTCTATTCAGATTTTTGGACGGTTACCACGTCGTCTAACATTTCCGTAATCAGTAGCCCAAA---------------ATTTTCGGAATAGAATCACTCCTAGGTCATACAGAAATTTTGTTTCAATAGGAGCATTGAATTTTATAATTAATGAGGTAAACTTTTTATTAGATATTTAAGTCACAAAAGAAAAAAAATTCTAACCTGAAAGGAACACAACAAGGCATTCTACATCTGA---GGACTCATGCAAAATTGTCACATGCATAAAACATTTCGAATCAATAAATGCTCAGAGTACTCAGAAAAAGAGGCACCCACCTGTTTTTAAGGATGGGAGTCAGCCTGGGTAGTAGGTCCTTGATAGGGGGAGTCATCTTGTGCATGCCAATCACATTCACAATTGCCTTCAGTGCTCCCAGGATGGAGCCCAGCACCTCTGGATACTCCTCTCCCAGGTACTCGTACAACACCACGCCCAAGTGACCCATCAGCTTCTCCTCCTGGCACGTCTTCATGACCACAGCTATCCGTGATATGAGGTCGGCTGCCTGCTGGCGCACCTTGGCAGACTTGTTGTTCAGCCTCCACAGAATGGTGCCACAGATCTGGGGCAGATAGGGCTTCACTCGCTTGCCCAGAGCATTTACAATAGTCCCAAAGCCATTCAGCATCACCATGTCCTGCAAACAAACATCCGATATTCAACGGAAAGAAATACAAGCGACATCTAAAGAGTTCTCCCAAGAATAG-------GCAAGATAATGATACACGTAAACAGTAC--------ACATTTGGCATAC--------------AAGGCTCTATTTTTCCCATATTATCTTTAGCATGATGCCTCAAAATTTTCAAGGGATAAAGGTGAGGAAATGTGGATTACAACAGCATTTCCATTATTATGAAGAGATACAAAAGGAGAAAAGTTATATGAAAAATCAACTTTTTGTTCCTATGCTGTTAAGTTATCAATTTTCAAGAAAA----ATTAGAGGGGAACACAATAATACAAGTTTTTAGAAGCACTCAGGAATAAAATGTCAGAAAAATCAG------------------------------------------------------
Ncressleri_PigeonCave_G2077 CTTTGCAATGTATCCAAATGTATTAACAGTGGCCCGCCTGATGGCC--------TTCTTGGGCCTTCAGGAGCTCGAGAAGTTCGAAGC----------GCGCATCCACTCCTTTGCGGAGA--------------------CGTACTCGGCACCTCTGTTATCCTACCCACCAGGTCTATGCAGTTCTCATGCCTGGAAGAAACAAGTTGCAGAAAATTAAATTTGCCACATTACATATAATTCAAATTTGTTCTATTCAGATTTTTGGACGGTTACCACGTCGTCTAACATTTCCGTAATCAGTAGCCCAAA---------------ATTTTCGGAATAGAATCACTCCTAGGTCATACAGAAATTTTGTTTCAATAGGAGCATTGAATTTTATAATTAATGAGGTAAACTTTTTATTAGATATTTAAGTCACAAAAGAAAAAAAATTCTAACCTGAAAGGAACACAACAAGGCATTCTACATCTGA---GGACTCATGCAAAATTGTCACATGCATAAAACATTTCGAATCAATAAATGCTCAGAGTACTCAGAAAAAGAGGCACCCACCTGTTTTTAAGGATGGGAGTCAGCCTGGGTAGTAGGTCCTTGATAGGGGGAGTCATCTTGTGCATGCCAATCACATTCACAATTGCCTTCAGTGCTCCCAGGATGGAGCCCAGCACCTCTGGATACTCCTCTCCCAGGTACTCGTACAACACCACGCCCAAGTGACCCATCAGCTTCTCCTCCTGGCACGTCTTCATGACCACAGCTATCCGTGATATGAGGTCGGCTGCCTGCTGGCGCACCTTGGCAGACTTGTTGTTCAGCCTCCACAGAATGGTGCCACAGATCTGGGGCAGATAGGGCTTCACTCGCTTGCCCAGAGCATTTACAATAGTCCCAAAGCCATTCAGCATCACCATGTCCTGCAAACAAACATCCGATATTCAACGGAAAGAAATACAAGCGACATCTAAAGAGTTCTCCCAAGAATAG-------GCAAGATAATGATACACGTAAACAGTAC--------ACATTTGGCATAC--------------AAGGCTCTATTTTTCCCATATTATCTTTAGCATGATGCCTCAAAATTTTCAAGGGATAAAGGTGAGGAAATGTGGATTACAACAGCATTTCCATTATTATGAAGAGATACAAAAGGAGAAAAGTTATATGAAAAATCAACTTTTTGTTCCTATGCTGTTAAGTTATCAATTTTCAAGAAAA----ATTAGAGGGGAACACAATAATACAAGTTTTTAGAAGCACTCAGGAATAAAATGTCAGAAAAATCAGGGGATGCTCAGAAAATTTGTAATTTTTAAAAATTCAATTACTTTAATTTAATTT
Ncrosbyi_MtMitchell_N210 -------------------------------------------------------------------------------------------------------------------------------------------------------------------------------------GGAGCGCCTGACAAATGAAGCAATAACATTGGGGGAAGTTCCGCTCCCTAATTTCATACAATTCTTATTGCTTCATTTCAGACTATCAAACGGTTACCGCGATTTCTTACATCTTCGTAACCAGTAGTCCAAATTTTTCGGTTTTAGATTTTTCGTAACAGAATCACTCCTGGGTCATACAGA-TTTTTTTTTCAATAGGAGCATTGAATTTTATAATTAATGAGGTAATTTTTTTATTAGGTATTTAATTCACAAAAGG-AAAAATTTCTAAGCTGAAAGGAACACAATAAGGCATTCTACATCTTAGATGAACTCGCGAAAAATTGTCACATGCATAAAACATTTTGAATTAATAAATGCTCCGAGTACTGAGAAAAAGAGGCACCCACCTGTTTTTGAGGATGGGGGTTAGCCTGGGTAGTAGGTCCTTGATAGGGGGAGTCATCTTGTGCATGCCAATCACATTCACAATTGCCTTCAGTGCCCCCAGAATGGAACCCAGCACCTCTGGATACTCCTCTCCCAGGTACTCGTACAGCACCACGCCCAAGTGACCCATCAGCTTCTCCTCCTGGCACGTTTTCATGACCACCGCTATCCGTGATATGAGGTCGGCTGCCTGCTGGCGCACCTTGGCAGACTTATTGTTCAGCCTCCACAGAATGGTGCCGCAGATCTGGGGCAGATAGGGCTTCACTCGCTTGCCCAGAGCATTTACAATAGTCCCAAAGCCATTCAGCATCACCATGTCCTGCCAACAAACATCCAAAATTCAACATAAAGAAATACAAGCAACATCTAAGGAGTTTTTCCAAGAATAGGAAATTCACAAGATAATAATAGATATAAACAGTACAATTTAAAATATTTAACATACTACATTCTTTTACTAAAGTTCTATTTTCCCCATATTATCTTTAACACGATGCCTCAAAGTTTTCAAGGGATAAAAGTAAAGAAATATGGATTACAACAGCATTTTCATTATTAAGAAAAGAAACAAAAGGAGAAAAGTTATACGAAAAGTCAACTTATTTTTCCTATGTTGCTAAGTGATCAATTTTCAGGAGAGAAAAATTAAAGGAGAATAAAATAACACAAG-TTTTAAAAGCGCCTAGAAAGAAAGTGTCAGAAGTTTTTAAGGAAATTCAGAAGAAAT------------------------------------
Ncrosbyi_PricesCrk_N1143 AGCCCGAAAGGGCTTCGG------AAAGTTTCGCCTCTGGAGGGGGTTTTTTTTCCTTTTGTATTGTTGTTGCACAGAAAAATCAAAACGGAAGACAGGAAGCGGCAGCATCTTTTCGGAAAGATGACGAAAAGACCAAAAATTAGTACCACACCCTCATCGCTCAAATAAGTGGACATGGGGAGCGCCTGACAAATGAAGCAATAACATTTGGGGAAGTTCCGCTCCCTAATTTCATACAATTCTT---GCTTCATTTCAGACTATCGGACGGTTACCGTGATTTCTTACATCTTCATAACCAGTAGTCCAAATTTTTCGGTTTTAGATTTTTCGTAACAAAATCACTCCTGGGTCATACAGAATTTTTTTTTCAATAGGAGCATTGAATTTTATAATTAATGAGGTAATTTTTTTATTAGGTATTTAATTCACAAAAGG-AAAAATTTC------------------------------------TAGATGAACTCACGAAAAATTGTCACATGCATAAAACATTTTGAATTAATAAATGCTCCGAGTACTGAGAAAAAGAGGCACCCACCTGTTTTTGAGGATGGGGGTTAGCCTGGGTAGTAGGTCCTTGATAGGGGGAGTCATCTTGTGCATGCCAATCACATTCACAATTGCCTTCAGTGCCCCCAGAATGGAGCCTAGCACCTCTGGATACTCTTCTCCCAGGTACTCGTACAGCACCACGCCCAAGTGACCCATCAGCTTCTCCTCCTGGCATGTTTTCATGACCACCGCTATCCGTGATATGAGGTCGGCTGCCTGCTGGCGCACCTTGGCAGACTTGTTGTTCAGCCTCCACAAAATGGTGCCGCAGATCTGGGGCAGATAGGGCTTCACTCGCTTGCCCAGAGCATTTACAATAGTCCCAAAGCCATTCAGCATCACCATGTCCTGCCAACAAACATCCAAAATTCAACATAAAGAAATACAAGCAACATCTAAGGAGTTTTTCCAAGAATAGGAAATTCACAAGATAATAATAGATATAAACAGTACAATTTAAAATATTTAACATACTACATTCTTTTACTAAAGTTCTATTTTCCCCATATTATCTTTAACACGATGCCTCAAAGTTTTCAAGGGATAAAAGTAAAGAAATATGGATTACAACAGCATTTTCATTATTAAGAAAAGAAACAAAAGGAGAAAAGTTATACGAAAAGTCAACTTATTTTTCCTATGTTGCTAATTGATCAATTTTCAGGAGAGAAAAATTAAAGGAGAATAAAATAACACAAG-TTTTAGAAGCGCCTAGAAAGAAAATGTCAGAAGTTTTTAAGGAAATTCAGAAAAAATACAATCTGTGTAAACTATATCATTACAAC-------
Ncrosbyi_ShufordCrk_N1148 -------AAGTGCGCCAATTTGATAAAATTTCACTCCTGGAGGGGGTTTTTCTTTTCTTTGAATCCACATTGCACAGAAAAATCAAAACGGAAGACAGGAAGCG---GCATCTTTTCGGAAAGATGATGAAAAGACCAAAAATTAGTACCACACCCTCATCGCTCAAATAAGTGGACACGGGGAGCGCCTGACAAATGAAGCAATAACATTGGGGGAAGTTCCGCTCCCTAATTTCATACAATTCTTATTGCTTCATTTCAGACTATCGGACGGTTACCGCGATTTCTTACATCTTCGTAACCAGTAGTCCAAATTTTTCGGTTTTAGATTTTTCGTAACAGAATCACTCCTGGGTCATACAGATTTTTTTTTTCAATAGGAGCATTGAATTTTATAATTAATGAGGTAATTTTTTTATTAGGTATTTAATTCACAAAAGGAAAAAATTTCTAAGCTGAAAGGAACACAATAAGGCATTCTACATCTTAGATGAACTCGCGAAAAATTGTCACATGCATAAAACATTTTGAATTAATAAATGCTCCGAGTACTGAGAAAAAGAGGCACCCACCTGTTTTTGAGGATGGGGGTTAGCCTGGGTAGTAGGTCCTTGATAGGGGGAGTCATCTTGTGCATGCCAATCACATTCACAATTGCCTTCAGTGCCCCCAGAATGGAACCCAGCACCTCTGGATACTCCTCTCCCAGGTACTCGTACAGCACCACGCCCAAGTGACCCATCAGCTTCTCCTCCTGGCACGTTTTCATGACCACCGCTATCCGTGATATGAGGTCGGCTGCCTGCTGGCGCACCTTGGCAGACTTGTTGTTCAGCCTCCACAGAATGGTGCCGCAGATCTGGGGCAGATAGGGCTTCACTCGCTTGCCCAGAGCATTTACAATAGTCCCAAAGCCATTCAGCATCACCATGTCCTGCCAACAAACATCCAAAATTCAACATAAAGAAATACAAGCAACATCTAAGGAGTTTTTCCAAGAATAGGAAATTCACAAGATAATAATAGATATAAACAGTACAATTTAAAATATTTAACATACTACATTCTTTTACTAAAGTTCTATTTTCCCCATATTATCTTTAACACGATGCCTCAAAGTTTTCAAGGGATAAAAGTAAAGAAATATGGATTACAACAGCATTTTCATTATTAAGAAAAGAAACAAAAGGAGAAAAGTTATACGAAAAGTCAACTTATTTTTCCTATGTTGCTAAGTGATCAATTTTCAGGAGAGAAAAATTAAAGGAGAATAAAATAACACAAG-TTTTAAAAGCGCCTAGAAAGAAAATGTCAGAAGTTTTTAAGGAAATTCAGAAGAAATACAATCTGTGTAAACTATATCATTACAACTTCTTTT
Ndellingeri_BullpenBridge_N109 AGCCTTAAAGTGCGTCCATTTGATAAAATTTCACCCCTGGAGGAGGTTTTTCTTTTCTTTGAATCCATGTCGCACAGAAAAATCAAAACGGAAGACAGGAA------GCATCTTTTCGGAAAGA---------GACCACAAATTAGTA------CCTCATCACTCAGAC--------ATGGGGAGCGCCT---------------AACATTCAGGGAAGTGCCGCCCCCTAATCTCATACAATTCTTATTGATTCATTTAAGACT--CGGACGGTAACCGCGATTTCTTACACCTTCGTAATAAGTAGTCCAAAATTTTCGG-------TCTTTCGGTACAGAATCACTCCTGGGGCATACAGAATTTTTTTTTCAATAGGAGCCTTGAATTTTATAATTAATGAGGTAAATTTTTTATTAGATATTTAATTCACAAAAGAAAAAAATTTCTAAGCTGAAAAGATCACAATAAGGCATTCTACATCTTAAATGGACTCACGAAAAATTGTCACATGCATAAAAGATTTTGAATTAATAAATGCTCCGAGTACTCAGAAAAAGAGGCACCCACCTGTTTTTGAGGATGGGGGTTAGCCTGGGTAGTAGGTCCTTGATAGGGGGAGTCATCTTGTGCATGCCAATCACATTCACAATTGCCTTCAGTGCCCCCAGAATGGAGCCCAGCACCTCTGGATACTCCTCTCCCAGGTACTCGTACAGCACCACGCCCAAGTGACCCATCAGCTTCTCCTCCTGGCACGTTTTCATGACCACCGCTATCCGCGATATGAGGTCGGCTGCCTGCTGGCGCACCTTGGCAGACTTGTTGTTCAGCCTCCACAGAATGGTGCCGCAGATCTGGGGCAGATAGGGCTTCACTCGCTTGCCCAGAGCATTTACAATCGTCCCAAAGCCATTCAGCATCACCATGTCCTGCCAACAAACATCCAAAATTCAGCATAAAGAAATACAAACAACATCTAAGGAGTTTTCCCAAGAATAGGAAATTCACAAGATAATGATACATATAAATAGTACAATTTAAAATATTTAGCATACTACATGCTTTCATTAAAGCTCTATTTTCTCTATATTATCTTTAGCACGATGCCTCAAAGTTTTCAAGGGATGAAAGTAAAGAAATATGGATTACAACAGCATTTTCATTATTAAAAAAAGAAAC--------AAAAGTTATACGAAAAGTCAGCTTATTTTTCCTATGTTGCTAAGTTAGCAATTTTCAGGAGAGAAAAATTAAAGGAGAATAAAGTAAGACAAGTTTTTAGAAACGCCTAGAAAGAAAATGTCAGAAGTTTTTAAGGAAATTCAGAAGAAATACAATCTGTGTAAACTACATCATTACAACTTCTTTT
Ndellingeri_WhitewFalls_N887 AGCCTTAAAGTGCGTCAATTTGATAAAATTTCACCCCGGGAGGAGGTTTTTCTGTTCTTTGAATCCATGTCGCACAGAAAAATCAAAAC--------------GGAAGCATCTTTTCGGAAAGGTGACGAAAAGACCACA--------------------CCCTCAAACAAGCGGACATGGGGAG-----CAAT-----------GACATTTAGGGAAGTGCCGCCCCCCAATTGCATACAATTCTTATTGTTTCATTTAAGACCTTCGGACGGTAACCGCGATTTCTCACATCTTCGTAATAAGTAGTC---------CGGTTTCGGATTTTTCGGTACAGAATCACTCCTGGGTCATGCAGAATTTTTTTCTCGATAGGAGCGTTGAATTTTATAATTAATGAGGTAAATTTTTTATTAGATATTTAATTCACAAAAGAAAAAAATTTCTAAGCTGAAAAGATCACAATAAGGCATTCTACATCTTAAATGGACTCACGAAAAATTGTCACGTGCATAAAAGATTTTGAATTAATAAATGCTCCGAGTACTCAGAAAAAGAGGCGCCCACCTGTTTTTGAGGATGGGGGTTAGCCTGGGTAGTAGGTCCTTGATAGGGGGAGTCATCTTGTGCATGCCAATCACATTGACAATTGCCTTCAGTGCCCCCAGAATGGAGCCCAGCACCTCTGGATACTCCTCTCCCAGGTACTCGTACAGCACCACGCCCAAGTGACCCATCAGCTTCTCCTCCTGGCACGTTTTCATGACCACCGCTATCCGCGATATGAGGTCAGCTGCCTGCTGGCGCACCTTGGCAGACTTGTTGTTCAGCCTCCACAGAATGGTGCCGCAGATCTGGGGCAGATAGGGCTTCACTCGCTTGCCCAGAGCATTTACAATCGTCCCAAAGCCATTCAGCATCACCATGTCCTGCCAACAAACATCCAAAATTCAGCATAAAGAAATACAAGCAACATCTAAGGAGTTTTCCCAAGAATAGGAAATTCACAAGATAATGATACATATAAATAGTACAATTTAAAATATTTAGCATACTACATGCTTTCATTAAAGCTCTATTTTCTCTATATTATCTTTAGCACGATGCCTCAAAGTTTTCAAGGGATGAAAGTAAAGAGATATGGATTACAACAGCATTTTCATTATTAAAAAAAGAAAC--------AAAAGTTATACGAAAAGTCAGCTTATTTTTCCTATGTTGCTAAGTTAGCAATTTTCAGGAGAGAAAAATTAAAGGAGAATAAAATAAGACAAGTTTTTAGAAACGCCTAGAAAGAAAATGTCAGAAGTTTTTAAGGAAATTCAGAAGAAATACAATCTGTGTAAACTACATCATTACAAC-------
Ndilutus_GrassyCreek_N670 ---------------------------------------------------------------------------------------------------------------------------------------------------------------------------------------------------------------------------------------------------------------------------------------------------------------------------------------------------------------------------------------------------------------------------------------------------------------------------------CACAATAAGGCATTCTACATCTTAGATGGACTCACGAAAAATTGTTACATGCATAAAACATTTTGAATTAATAAATGCTCCGAGTAATCAGAAAAAGAGGCACCCACCTGTTTTTGAGGATGGGGGTTAGCCTGGGTAGTAGGTCCTTGATAGGGGGAGTCATCTTGTGCATGCCAATCACATTCACAATTGCCTTCAGTGCCCCCAGAATAGAGCCCAGCACCTCTGGATACTCCTCTCCCAGGTACTCGTACAGCACCACGCCCAAGTGACCCATCAGCTTCTCCTCCTGGCACGTTTTCATGACCACCGCTATCCGTGATATGAGGTCAGCTGCCTGCTGGCGCACCTTGGCAGACTTGTTGTTCAGCCTCCACAGAATGGTGCCGCAGATCTGGGGCAGATAGGGCTTCACTCGCTTGCCCAGAGCATTTACAATAGTTCCAAAGCCATTCAGCATCACCATGTCCTGCCAACAAACATCCAAAATTCAACATAAAGAAATACAAGCAACATCTAAGGAGTTTTTCCAAGAATAGGAAATTCACAAG---ATGATACATATAAACAGTACAATTTAAAATATTTAGCATACGTCATTC------------------------------------------------------------------------------------------------------------------------------------------------------------------------------------------------------------------------------------------------------------------------------------------------------------------------
Ndilutus_StarveRockCave_G3174 AGCCTTAAAGTGCATCAATTTGATAAAATTTCACCCCTGGAAGAGGTTTTTCTTTTCTTTGAATCCACGTTGCACAGAAAAATCAAAACAGAAGACAGGAAGCG---GCATCTTTTCGGAAAGATGACTAAAAGACCACAAATTAGTACCACACCCTCATCGCTCAAACAAGCGGACATGGGGAGTGCCTAACAAAGGAAGCAATAACATTTGGGGAAGTGCCGCCCCCTAATTTCATACAATTCTTATTGCTTCATTTTAGAC--------------------------------------------TCGCAGATTTTCAGATTCAGATTTTTCGGGTCAGAATCACTCCTGGGTCATACAATTTTTTTTTTTCAATAGGAGAATTGAATTTTATAATTAATGAGGTACATTTTTTATTAGATATTTAATTCACAAAAAA-AAAAATTTCTAACTTGAAAGGAACACAATAAGGCATTCTACATCTTAGATGGACTCACGAAAAATTGTTACATGCATAAAACATTTTGAATTAATAAATGCTCCGAGTAATCAGAAAAAGAGGCACCCACCTGTTTTTGAGGATGGGGGTTAGCCTGGGTAGTAGGTCCTTGATAGGGGGAGTCATCTTGTGCATGCCAATCACATTCACAATTGCCTTCAGTGCCCCCAGAATAGAGCCCAGCACCTCTGGATACTCCTCTCCCAGGTACTCGTACAGCACCACGCCCAAGTGACCCATCAGCTTCTCCTCCTGGCACGTTTTCATGACCACCGCTATCCGTGATATGAGGTCAGCTGCCTGCTGGCGCACCTTGGCAGACTTGTTGTTCAGCCTCCACAGAATGGTGCCGCAGATCTGGGGCAGATAGGGCTTCACTCGCTTGCCCAGAGCATTTACAATAGTTCCAAAGCCATTCAGCATCACCATGTCCTGCCAACAAACATCCAAAATTCAACATAAAGAAATACAAGCAACATCTAAGGAGTTTTTCCAAGAATAGGAAATTCACAAG---ATGATACATATAAACAGTACAATTTAAAATATTTAGCATACGTCATTCTTTTTCAAGAGCCCTTT-------------------------------------------------------------------------------------------------------------------------------------------------------------------------------------------------------------------------------------------------------------------------------------------------------
Nesticus_gertschi_N806_gr_nasicus --------------------------------------------------------------------------------------------------------------------------------------------AATTAGTACCACACCCTCATCGCTCAAACAAGTGGATATGGGGAGCGCCTAACAAAGGAAGCAATAACATTTGGGGAAGTGCCGCCCCCTAATTTCATACAATTCTTATTGCTTCATTTCAG--------------------------------------ACCAGTAGTCCAAATTTTTCGGTTTTGGATTTTTCGGAACAGAATCACTCCTAGGTCATACAGATTTTTATTTTCAATAGGAGCATTGAATTTTATAATTAATGAAGTAAATTTTTTATTAGGTATTTAATTCACTAAAGA-AAAAATTTCTAAGCTGAAAGGAACACAATAAGGCATTCTACATCTTAGATGGACTCACGACAAATTGTCGCATGCATAAAACATTTTGAATTAATAAATGCTCCGAGTACTCCGAAAAAGAGGCACCCACCTGTTTTTGAGGATGGGGGTTAGCCTGGGTAGTAGGTCCTTGATAGGGGGAGTCATCTTGTGCATGCCAATCACATTCACAATTGCCTTCAGTGCCCCCAGAATGGAGCCCAGCACCTCTGGATACTCCTCTCCCAGGTACTCGTACAGCACCACGCCCAAGTGACCCATCAGCTTCTCCTCCTGGCATGTTTTCATGACCACCGCTATCCGTGATATGAGGTCGGCTGCCTGCTGGCGCACCTTGGCAGACTTGTTGTTCAGCCGCCACAGAATGGTGCCACAGATCTGGGGCAGATACGGCTTCACTCGCTTGCCCAGAGCATTTACAATAGTCCCAAAGCCATTCAGCATCACCATGTCCTGCCAACAAACATCCAAAATTCAACATAAAGAAATACAAGCAACATCTAAGGAGTTTTTCCAAGAATAGGAAATTCACAAGATAATGATACATATAAACAGTACAATTTAAAATATTTAGCATACTACATTCTTTTATTAAAGTTCTATTTTCCCCATATTATCTTTAGCACAATGCCTCAAAATTTTCAA-------------------------------------------------------------------------------------------------------------------------------------------------------------------------------------------------------------------------------------------------------------
Nfridelli_LittlePigeon_N262 AGCCTTAAAGTGCGTCAATTTGATAAAATTTCACCCCTGGAGGAGG------------------------TGTACAGAAAAATCAAAATGGAAGACAGGAAGCGGCAGCATCTTTTCGGAAAGATGACGAAAAGACCACAAATTAGTACCATACCCTCATCGCTCAAACAAGCGGACATGGGGAGCGCCTAACAAAGGAAGCAATAACATTTAGGGAAGTGCCGCCCCCGAATTTCATACAATTCTTATTGCTTCATTTCAGACTTTCGGATGGTTACCGCGATTTCTTACATCTTCGTAACCAGTAGTCCAAAAT------TTTCGGATTTTTCGGGACAGAATCACTCCTGGGCCATACAGAATTTTTTTTTCAATAGGAGCATTGAATTTTATAATTAATGAGGTAAATTTTTTATTAGATATTTAATTCACAAAAGAAAAAAAATTCTAAGCTGAAAAGAACACAATAAGGCATTCTACATCTTAAATGGATTCACGAAAAATTGTCACATGCATAAAACATTTTGAATTAATAAATGCTCCGAGTACTCAGAAAAATAGGCACCCACCTGTTTTTGAGGATGGGGGTTAGCCTGGGTAGTAGGTCCTTGATAGGGGGAGTCATCTTGTGCATGCCAATCACATTCACAATTGCCTTCAGTGCCCCCAGAATGGAGCCCAGCACCTCTGGATACTCCTCTCCCAGGTACTCGTACAGCACCACGCCCAAGTGACCCATCAGCTTCTCCTCCTGGCACGTTTTCATGACCACCGCTATCCGCGATATGAGGTCGGCTGCCTGCTGGCGCACCTTGGCAGACTTGTTGTTCAGCCTCCACAGAATGGTGCCGCAGATCTGGGGCAGATAGGGCTTCACTCGCTTGCCCAGGGCATTTACAATAGTCCCAAAGCCATTCAGCATCACCATGTCCTGCCAACAAACATCCAAAATTCAGCATAAAGAAATACAAGCAACATCTAAGGAGGTTTTCCAAGAATATGAAATTCACAAGATAATGATACATATAAACAGTACAATTTAAAATATTTAGCATACTACATTCTTTCATTAAAGCTCTATTTTCCCCATATTATCTTTAGCACGATGCC---------TCAAGGGATGAAAGTAAAGAAATATGGATTACAACAGCATTTTCATTATTAAGACAAGAAACAAAAGGAGAAAAGTTATACGAAAAGTCAGCTTATTTTTCCTATGTTGCTAAGTTAGCAATTTTCAGGAGAGAAAAATTAAAGGAGAATAAAATAAGACAAGTTTTTAGAAGCGCCTAGAAAGAAAATGTCAGAAGTTTTTAAGGAAATTCAGAAGAAATACAATCTGTGTAAACTACATCATTACAAC-------
Nfurtivus_HugdenBranch_G3175 AGCCTTAAAGTGAGTCAATTTGATAAAATTTCACCCCTGGAGGGGGTTTTTCTTTTCTTTGAATCCATGTTGCACAGAAAAATCAAAAAGGAAGACAGGAAGCGGCAGCATCTTTTCGGAAAGATGACACAAAGACCACAAATTAGTACCACACCCTCATCGCTCAAACAAGCGGACGTGGGGAGTGCCTAACAAAGGAAGCAATAACATTTAGGGAAATGCCGCCCCCTAATTTCATACAATTCTTATTGCTTCATTTCAGACTTTCCGACGGTTACCGCGATTTCTTACATCTTCGTAACCAGTAGTCCAAAATTTTCGGTTTCGGATTTTTCGGGACAGAATCACTCCCGGGTCATACAGAATTTTTTTTTCAATAGGAGCATTGAATTTTATAATTAATGAGGTAAATATTTTATTAGATATTTAATTCACAAAAGAAAAAAATTTCTAAGCTGAAAAGAACACAATAAGGCATTCTACATCTTAAATGGACTCACGAAAAATTGTCACATGCATAAAACATTTTGAATTAATAAATGCTCCGAGTACTCAGAAAAAGAGGCACCCACCTGTTTTTGAGGATGGGGGTTAGCCTGGGTAGTAGGTCCTTGATAGGGGGAGTCATCTTGTGCATGCCAATCACATTCACAATTGCCTTCAGTGCCCCCAGAATGGAGCCCAGCACCTCTGGATACTCCTCTCCCAGGTACTCGTACAGCACCACGCCCAAGTGACCCATCAGCTTCTCCTCCTGGCACGTTTTCATGACCACCGCTATCCGCGATATGAGGTCGGCTGCCTGCTGGCGCACCTTGGCAGACTTGTTGTTCAGCCTCCACAGAATGGTGCCGCAGATCTGGGGCAGATAGGGCTTCACTCGCTTGCCCAGAGCATTTACAATAGTCCCAAAGCCATTCAGCATCACCATGTCCTGCCAACAAACGTCCAAAATTCAGCATAAAGAAATACAAGCAATATCTAAGGAGTTTTTCCAAGAATAGGAAATTCACAAGATAATGATACATATAAACAGTACAATTTAAAATATTTAGCATACTACATTCTTTTATTAAAGGTCTATTTTCCCCATATTATCTTTAGCACGATGCCTCAAAGTTTTCAAGGGATGAAAGTAAAGAAATATGGATTACAACAGCATTTTCATTATTAAGAAAAGAAACAAAAGGAGAAAAGTTATACGAAAAGTCAGCTTATTTTTCCTATGTTGCTAAGTTAGCAATTTTCAGAAGAGAAAAATTAAAGGAGAATAAAATAAGACAAGTTTTTAGAAGCGCCTAGAAAGAAAATGTCAGAAGTTTCTAAGGAAATTCAGAAGAAATACAATCTGTGTAAACTATATCATTACAAC-------
Nfurtivus_RaccoonMtn_N1026 ----------------------------TTTCACCCCTGGAGGGGGTTTTTCTTTTCTTTGAATCCATGTTGCACAGAAAAATCAAAAAGGAAGACAGGAAGCGGCAGCATCTTTTCGGAAAGATGACACAAAGACCACAAATTAGTACCACACCCTCATCGCTCAAACAAGCGGACGTGGGGAGTGCCTAACAAAGGAAGCAATAACATTTAGGGAAATGCCGCCCCCTAATTTCATACAATTCTTATTGCTTCATTTCAGACTTTCCGACGGTTACCGCGATTTCTTACATCTTCGTAACCAGTAGTCCAAAATTTTCGGTTTCGGATTTTTCGGGACAGAATCACTCCCGGGTCATACAGAATTTTTTTTTCAATAGGAGCATTGAATTTTATAATTAATGAGGTAAATATTTTATTAGATATTTAATTCACAAAAGAAAAAAATTTCTAAGCTGAAAAGAACACAATAAGGCATTCTACATCTTAAATGGACTCACGAAAAATTGTCACATGCATAAAACATTTTGAATTAATAAATGCTCCGAGTACTCAGAAAAAGAGGCACCCACCTGTTTTTGAGGATGGGGGTTAGCCTGGGTAGTAGGTCCTTGATAGGGGGAGTCATCTTGTGCATGCCAATCACATTCACAATTGCCTTCAGTGCCCCCAGAATGGAGCCCAGCACCTCTGGATACTCCTCTCCCAGGTACTCGTACAGCACCACGCCCAAGTGACCCATCAGCTTCTCCTCCTGGCACGTTTTCATGACCACCGCTATCCGCGATATGAGGTCGGCTGCCTGCTGGCGCACCTTGGCAGACTTGTTGTTCAGCCTCCACAGAATGGTGCCGCAGATCTGGGGCAGATAGGGCTTCACTCGCTTGCCCAGAGCATTTACAATAGTCCCAAAGCCATTCAGCATCACCATGTCCTGCCCAGAAACGTCCAAAATTCAGCATAAAGAAATACAAGCAATATCTAAGGAGTTTTTCCAAGAATAGGAAATTCACAAGATAATGATACATATAAACAGTACAATTTAAAATATTTAGCATACTACATTCTTTTATTAAAGGTCTATTTTCCCCATATTATCTTTAGCACGATGCCTCAAAGTTTTCAAGGGATGAAAGTAAAGAAATATGGATTACAACAGCATTTTCATTATTAAGAAAAGAAACAAAAGGAGAAAAGTTATACGAAAAGTCAGCTTATTTTTCCTATGTTGCTAAGTTAGCAATTTTCAGAAGAGAAAAATTAAAGGAGAATAAAATAAGACAAGTTTTTAGAAGCGCCTAGAAAGAAAATGTCAGAAGTTTTTAAGGAAATTCAGAAGAAATACAATCTGTGTAAACTATATCATTACAACTTCTTTT
Ngeorgia_Sittons_N073 GGCCTTAAAGTGCGTCAATTTGATAAAATTTCACCCCTGGAGGGGGTTTTTCTTTTCTTTGAATCCACGATGCAAAGAAAAATCAAAACGGAAGACAGGAAGCGGCAGCATCTTTTCGGAAAGATGACGAAAAGACCACAAATCAGTACCGCACCCTCATCGCTCAAACAGGCGGACACGGGGAGCGCCCAACAAAGGAAGCAATAACATTTAGGGAAGTGCCGCCCCCTAATTTCGTACAATTCTTATTGCTTCATTTCAGACG--------GTTACCGCGATCTCTTACATCTTCGTAACCAGTGGTCCAAAATTTTCGGTTTCGGATCTTTCGGGACAGAATCACTCCTGGGTCATACAGAA-TTTTTTTTCAATAGGAGCATTGAATTTTATAATTAATGAGGTAAATTTTTTATTAGATATTTAATTCACAAAAGAAAAAAAATTCTAAGCTGAAAAGAACACAATAA-----------------ATGGACTCAC---------------GCATAAAACATTTTGAATTAATAAATGCTCCGAGTACTCGGAAAAAGGGGCACCCACCTGTTTTTGAGGATAGGGGTCAGCCTGGGCAGTAGGTCCTTGATAGGGGGAGTCATCTTGTGCATGCCAATGACATTCACAATTGCCTTCAGTGCCCCCAGAATGGAGCCCAGCACCTCCGGATACTCCTCTCCCAGGTACTCGTAGAGCACCACGCCCAAGTGACCCATCAGCTTCTCCTCCTGGCACGTTTTCATGACCACCGCTATCCGCGATATGAGGTCGGCCGCCTGCTGACGCACCTTGGCAGACTTGTTGTTCAGCCTCCACAGAATGGTGCCGCAGATCTGGGGCAGGTAGGGCTTCACTCGCTTGCCCAGGGCATTTACAATAGTCCCAAAGCCATTCAGCATCACCATGTCCTGCCAACAAACAT---------------------------------------------------------------ACAAGATAATGATACATATAAACAGTACA---------ATTTGGCATACTACATCCTTTTATTAAAGCTCTATTTTCACCATACCAGCTTCAGCACGATGCCTCAACGTTTTCAAGGGATGAAAGTAAAGAAATATGGATTACAACAGCATTTTCATCATTAAGAAAAGAAACAAAAGGAGGAAAGTTATACGAAAAGTCAGCTTATTTTTCCTATGTTGCTAAGTTAGCAATTTTCAGGAGAGAAAAATTAAAGGAGAATAAAATAAGACAAGTTTTTAGAAGTGCCTAGAAAGAAAATGTCAAAAGTTTTTAAGGAAATTCAGAAGAAATGCAATCTGTGTAAACTATATCATTGCAACTTCTTTT
Ngertschi_CedarCreek_N351 AGCCTTAAAGTGCATCAATTTGATAAAATTTCACTCCTGGAGGGGGTTTTCCTTTTCTTTGAATCCACATTGCACAGAAAAATCAAAATGGAAAACAGGAAGTGGAAGCATCCTTTCGGAAAGATAACGAAAAGACCAAAAATTAGTACCACACCCTCATCGCTCCAACAAGTGGACATGGGGAGCGCCTAACAAAGGAAGCAATAACATTTGGGGAAGTGCCGCCCCCTAATTTCATACAATTCTTATTGCTTCATTTCAG--------------------------------------ACCAGTAGTCCAAATTTTTCGGTTTTGGATTTTTCGTAACAGAATCACTCCTAGGTCATACAGATTTTTATTTTCAATAGGAGCATTGAATTTTATAATTAATGAAGTAAATTTTTTATTAGGTATTTAATTCACTAAAGA-AAAAATTTCTAAGCTGAAAGGAACACAATAAGGCATTCTACATCTTAGATGGACTCACGACAAATTGTCGCATGCATAAAACATTTTGAATTAATAAATGCTCCGAGTACTCCGAAAAAAAGGCACCCACCTGTTTTTGAGGATGGGGGTTAGCCTGGGTAGTAGGTCCTTGATAGGGGGAGTCATCTTGTGCATGCCAATCACATTCACAATTGCCTTCAGTGCCCCCAGAATGGAGCCCAGCACCTCTGGATACTCCTCTCCCAGGTACTCGTACAGCACCACGCCCAAGTGACCCATCAGCTTCTCCTCCTGGCATGTTTTCATGACCACCGCTATCCGTGATATGAGGTCGGCTGCCTGCTGGCGCACCTTGGCAGACTTGTTGTTCAGCCGCCACAGAATGGTGCCACAGATCTGGGGCAGATACGGCTTCACTCGCTTGCCCAGAGCATTTACAATAGTCCCAAAGCCATTCAGCATCACCATGTCCTGCCAACAAACATCCAAAATTCAACATAAAGAAATACAAGCAACATCTAAGGAGTTTTTCCAAGAATAGGAAATTCACAAGATAATGATACATATAAACAGTACAATTTAAAATATTTAGCATACTACATTCTTTTATTAAAGTTCTATTTTCCCCATATTATCTTTAGCACGATGCCTCTAAGTTTTCAAGGGATAAAAGCAAAGAAATATGGATTACAACAGCATTTTCATTATCAAGAAAAGAAACAAAAGGAGAAAAATTATACGAAAATTCAACTTATTTTTCCTATGTTGCTAAGTGATCAATTTTCAGGAGAAAAAT--TAAAGGAGAATAAAATAAGACAAG-TTTTAGAAACACCTAGAAAGAAAATGTC---AGTTTTTAAGGAAATTCAGAAGAAATACAATTTGTGTAAACTATATCATTACAACTTCTTTT
Ngertschi_FrenchBroad_N968 ----------------------------------------------------------------------------------TCAAAATGGAAGACAGGAAGTGGCAGCATCCTTTCGGAAAGATAACGAAAAGACCAAAAATTAGTACCACACCCTCATCGCTCAAACAAGTGGACATGGGGAGCGCCTAACAAAGGAAGCAATAACATTTGGGGAAGTGCCGCCCCCTAATTTCATACAATTCTTATTGCTTCATTTCAG--------------------------------------ACCAGTAGTCCAAATTTTTCGGTTTTGGATTTTTCGGAACAGAATCACTCCTAGGTCATACAGATTTTTATTTTCAATAGGAGCATTGAATTTTATAATTAATGAAGTAAATTTTTTATTAGGTATTTAATTCACTAAAGA-AAAAATTTCTAAGCTGAAAGGAACACAATAAGGCATTCTACATCTTAGATGGACTCACGACAAATTGTCGCATGCATAAAACATTTTGAATTAATAAATGCTCCGAGTACTCCGAAAAAGAGGCACCCACCTGTTTTTGAGGATGGGGGTTAGCCTGGGTAGTAGGTCCTTGATAGGGGGAGTCATCTTGTGCATGCCAATCACATTCACAATTGCCTTCAGTGCCCCCAGAATGGAGCCCAGCACCTCTGGATACTCCTCTCCCAGGTACTCGTACAGCACCACGCCCAAGTGACCCATCAGCTTCTCCTCCTGGCATGTTTTCATGACCACCGCTATCCGTGATATGAGGTCGGCTGCCTGCTGGCGCACCTTGGCAGACTTGTTGTTCAGCCGCCACAGAATGGTGCCACAGATCTGGGGCAGATACGGCTTCACTCGCTTGCCCAGAGCATTTACAATAGTCCCAAAGCCATTCAGCATCACCATGTCCTGCCAACAAACATCCAAAATTCAACATAAAGAAATACAAGCAACATCTAAGGAGTTTTTCCAAGAATAGGAAATTCACAAGATAATGATACATATAAACAGTACAATTTAAAATATTTAGCATACTACATTCTTTTATTAAAGTTCTATTTTCCCCATATTATCTTTAGCACAATGCCTCAAAGTTTTCAAGGGATAAAAGCAAAGAAATATGGATTACAACAGCATTTTCATTATCAAGAAAAGAAACAAAAGGAGAAAAATTATACGAAAAGACAACTTATTTTTCCTATGTTGCTAAGTGATCAATTTACAGGAGAAAAGT--TAAAGGAGAATAAAATAAGACAAG-TTTTAGAAACACCTAGAAAGAAAATGTC---AGTTTTTAAGGAAATTCAGAAGAAATACAATTTGTGTAAACTATATCATTACAAC-------
Ngertschi_HickoryNutGap_N810 ---------------------------------------------------------------------------------------------------------------------------------------------------------------------------------------------------------------------------------------------------------------------------------------------------------------------------------------------------------------------------------------------------------------------------------------------------------------------------------------------------------------------------------------------------------------------------------------------------------------------TGGGTAGTAGGTCCTTGATAGGGGGAGTCATCTTGTGCATGCCAATCACATTCACAATTGCCTTCAGTGCCCCCAGAATGGAGCCCAGCACCTCTGGATACTCCTCTCCCAGGTACTCGTACAGCACCACGCCCAAGTGACCCATCAGCTTCTCCTCCTGGCATGTTTTCATGACCACCGCTATCCGTGATATGAGGTCGGCTGCCTGCTGGCGCACCTTGGCAGACTTGTTGTTCAGCCGCCACAGAATGGTGCCACAGATCTGGGGCAGATACGGCTTCACTCGCTTGCCCAGAGCATTTACAATAGTCCCAAAGCCATTCAGCATCACCATGTCCTGCCAACAAACATCCAAAATTCAACATAAAGAAATACAAGCAACATCTAAGGAGTTTTTCCAAGAATAGGAAATTCACAAGATAATGAAACATATAAACAGTACAATTTAAAATATTTAGCATACTACATTCTTTTATTAAAGTTCTATTTTCCCCATATTTACTTTAGCACGATGCCTCAAAGTTTTCAAGGGATAAAAGCAAAGAAATATGGATTACAACAGCATTTTCATTATCAAGAAAAGAAACAAAAGGAGAAAAATTATACGAAAAGTCAACTTATTTTTCCTATGTTGCTAAGTGATCAATTTTCAGGAGAAAAAT--TAAAGGAGAATAAAATAAGACAAG-TTTTAGAAACACCTAGAAAGAAAATG-------------------------------------------------------------------
Nholsingeri_BrumleyCrk_N916 AGCCTTAAAGG--GTCAATTTGATAAAATTTCACCCCTGGAGGGGGTTTTCTTTTTCTTTGAATCCACGTTGCACAGAAAAATCAAAACGGAAGACAGGAAGCGGCAGCATCTTTTCGGAAAGATGACGGAAAGACCACAAATTAGTACCACACCCTCATCGCTCAAATAAGCAAACATGGGGAGTGCCTAACAAAGGAAGCAATAACATTTGGGGAAGTGCCGCCCCTTAATTTCATACAATTCTTATTGCTTCATTTCTGAC--------------------------------------------TCACAGATTTTCAGATTCAGATTTTTCGGGGCAGAATCACTCCTGGGTGATACAGATTTTTTTTTTCAATAGGAGCATTGAATTTTATAATTAAAGAGGTAAATGTTTTATTAGATATTTAATTCACAAAAGA-AAAAATTTCTAAGCTGAAAGGAACACAATAAGGCATTCTACATCTTAGATGGACTCACGAAAAATTGTCACATGCATAAAACATTTTGAATTAATATATGCTCCGAGTAATCAGAAAAAGAGGCACCCACCTGTTTTTGAGGATGGGGGTTAGCCTGGGTAATAGGTCCTTGATAGGGGGAGTCATCTTGTGCATGCCAATCACATTCACAATTGCCTTCAGTGCCCCCAGAATAGAGCCCAGCACCTCTGGATACTCCTCTCCCAGGTACTCGTACAGCACCACGCCCAAGTGACCCATCAGCTTCTCCTCCTGGCACGTTTTCATGACCACCGCTATCCGCGATATGAGGTCAGCTGCCTGCTGGCGCACCTTGGCAGACTTGTTGTTCAGCCTCCACAGAATGGTGCCGCAGATCTGAGGCAGATAGGGCTTCACTCGCTTGCCCAGAGCATTTACAATAGTTCCAAAGCCATTCAGCATCACCATGTCCTGCCAACAAACATCCAAAATTCAACATAAAGAAATACAAGCAACATCTAAGGAGTTTTTCCAAGAATAGGAAATTCACAAG-----------------------A---------------------------------------T-------------------------------------------------------------------------------------------------------------------AATGATA---------------------------------------------------------------------------------------------------------------------------------------------------------------------------------
Nholsingeri_PondCave_N541 AGCCTTAAAGG--GTCAATTTGATAAAATTTCACCCCTGGAGGGGGTTTTCCTTTTCTTTGAATCCACGTTGCACAGAAAAATCAAAACGGAAGACAGGAAGCGGCAGCATCTTTTCGGAAAGATGACGAAAAGACCACAAATTAGTACCACACCCTCATCGCTCAAATAAGCAAACGTGGGGAGTGCCTAACAAAGGAAGCAATAACATTTGGGGAAGTGCCGCCCCTTAATTTCATACAATTCTTATTGCTTCATTTCTGAC--------------------------------------------TCGCAGATTTTCAGATTCAGATTTTTCGGGGCAGAATCACTCCTGGGTGATACAGATTTTTTTTTTCAATAGGAGCATTGAATTTTATAATTAAAGAGGTAAATGTTTTATTAGATATTTAATTCACAAAAGA-AAAAATTTCTAAGCTGAAAGGAACACAATAAGGCATTCTACATCTTAGATGAACTTACGAAAAATTGTCACATGCATAAAACATTTTGAATTAATAAATGCTCCGAGTAATCAGAAAAAGAGGCACCCACCTGTTTTTGAGGATGGGGGTTAGCCTGGGTAATAGGTCCTTGATAGGGGGAGTCATCTTGTGCATGCCAATCACATTCACAATTGCCTTCAGTGCCCCCAGAATAGAGCCCAGCACCTCTGGATACTCCTCTCCCAGGTACTCGTACAGCACCACGCCCAAGTGACCCATCAGCTTCTCCTCCTGGCACGTTTTCATGACCACCGCTATCCGCGATATGAGGTCAGCTGCCTGCTGGCGCACCTTGGCAGACTTGTTGTTCAGCCTCCACAGAATGGTGCCGCAGATCTGAGGCAGATAGGGCTTCACTCGCTTGCCCAGAGCATTTACAATAGTTCCAAAGCCATTCAGCATCACCATGTCCTGCCAACAAACATCCAAAATTCAACATAAAGAAATACAAGCAACATCTAAGGAGTTTTTCCAAGAATAGGAAATTCACAAG---ATGATACATATAAACAGTACAATTTAAAATATTTAGCATACTACATTCTTTTATTAAAGCTCTATTTTCCCCATATTATCTTTAGCATGATGCCTCAAAGTTTTCAAGGGAAGAAAGTAAAGAAATATGGATTACAACAGCATTTTCATTATTAAGAAAAGAAACAAAAGGAGAAAAGTTATATGAAAAGTCTGTTGAGATTTACATTTCTCCC--------TTGTTCCGGACTGTCAGAGATATAT-AAACTGTAACTGCTGATGTATGTTGAATT--CTTTCATCGACCCT-----------------------------AGCTGTTGGTTCTTATGTTGTATGTCAGAGGTTATAAT
Njonesi_CaveSpringCave_N390 AGCCTTAAAGTGCGTCAATTTGATAAAATTTCACCCCTGGAGGGGGTTTTTCTTTTCTTTGAATCCATGTTGCACAGAAAAATTAAAACGGAAGACAGGAATCGGCAGAATCTTTTCGGAAAGATGATGAAAAGACCACAAATTAGTACCACACCCTCTTCGCTCAAACAAGCGGACATGGGGAGCGCCTAACAAAGGAAGCAATAACATTTAGGGAAGTGCCGCCCCCTAATTTCATACAATTCTTATTGCTTCATTTCAGACTTTCGGACGGTTACCGCGATTTCTTACATCTTCGAAACCAGTAGTCCAAAAC------TTTCGGATTTTTCGGGACAGAATCACTTCTGGGTCATACAGAATTTTTTTTTCAATAGGAGCATTGAATTTTATAATTAATGAGGTAAATTTTTTATTAGATATTTAATTCACAAAAGAAAAAAAATTCTAAGCTGAAAAGAACACAATAAGGCATTCTACATCTTAAATGGACTCACGAAAAATTGTCACATGCATAAAACATTTTGAATTAATAAATGCTCCGAGTACTCAGAAAAAGAGGCACCCACCTGTTTTTGAGGATGGGGGTTAGCCTGGGTAGTAGGTCCTTGATAGGGGGAGTCATCTTGTGCATGCCAATCACATTCACAATTGCCTTCAGTGCCCCCAGAATGGAGCCCAGCACCTCTGGATACTCCTCTCCCAGGTACTCGTACAGCACCACGCCCAAGTGTCCCATCAGCTTCTCCTCCTGGCACGTTTTCATGACCACCGCTATCCGCGATATGAGGTCGGCTGCCTGTTGTCGCACCTTGGCAGACTTGTTGTTCAGCCTCCACAGAATGGTGCCGCAGATCTGGGGCAGATAGGGTTTCACTCGCTTGCCCAGAGCATTTACAATAGTCCCAAAGCCATTCAGCATCACCATGTCCTGCCAACAAACATCCAAAATTCAGCATAAAGAAATACAAGCAACATCTAAGGAGTTTTTCCAAGAATAGGAAATTCACAAGATAATGATACATATAAACAGTACAACTTAAAATATTTAGCATACTACATTCTTTCATTAAAGCTCTATTTCCCCCATATTATCTTTAGCACGATGCCTCAAAGTTTTCAAGGGATGAAAGTAAAGAAATATGGATTACAACAGCATTTTCATTATTAAGAAAAGAAACAAAAGGAGAAAAGTTATACGAAAAGTTAGCTTATTTTTCTTATGTTGCTAAGTTAGCAATTTTCAGGAGAGAAAAATTAAAGGAGAATAAAATAAGACAAGTTTTTAGAAGCGCCTAGAAAGAAAATGTCAGAAGTTTTTAAGGAAATTCAGAAGAAATACAATCTGTGTAAACTACATCATTACAACTTCTTTT
Nlowderi_ChestnutBranch_N731 --------------------TGATAAAATTTTATCCTTGGAGGGGGTTTTTCTTTTCTTTGAATCCACGTTGCACAGAAAAATCGAAACGGAAGACAGGAAGCAGCAGCATCTTTTCGGAAAGATGACGAAAAGACCACATATTAGTACCACACCCTCATGGATCAAA----------------------AACAAAGGTAGCAATAAGATTTGGAGAAGTGCTGGCCCCTAATTTCATACAATTCTTATTGCTTCATTTCAGACTTTCGGACAGTTACCACGATTTCTTACATCTTCGTAACCAGTAGTCCAAAATTTTCGGTTTCGGATTTTTCGTGACAGAATCACTCCTGGGTCATACAGAATTTTTTTTACAATAGGAGCATTGAATTTTATAATTAATGAGATAAAATTTTTATTAGATATTTAATTCACAAAAAATAAAATTTCCCATGCTGAAAGAAACACAATAAGGCATTCTACATCTTAGAGGGACTCACGAAAAATTGTCACATGCGTAAAACATTTTGAATTACTAAATGCTCCGAGTACTCAGAAAAAGAGGCACCCACCTGTTTTTGAGGATGGGGGTTAGCCTGGGTAGTAGGTCCTTGATAGGGGGAGTCATCTTGTGCATGCCAATCACATTCACAATTGCCTTCAGTGCCCCCAGAATGGAGCCCAGCACCTCTGGATACTCCTCTCCCAGGTACTCGTACAGCACCACGCCCAAGTGACCCATCAGCTTCTCCTCCTGGCACGTTTTCATGACCACCGCTATCCGTGATATGAGGTCGGCTGCCTGCTGGCGCACCTTGGCAGACTTGTTGTTCAGCCTCCACAGAATGGTGCCGCAGATCTGGGGCAGATAGGGCTTCACTCGCTTGCCCAGAGCATTTACAATAGTCCCAAAGCCATTCAGCATCACCATGTCCTGCCAACAAACATCCCAAATTCAACATAAAGAAATACAAGCAACATCTAAGGAGTTTTTCCAAGAATAGGAAATTCACAAAATAATA-------TAAACAGTACAATTTAAAATATTTAGCATAC---ATTCTTTAATTAAAGCTTTATTTCCCCCATATTATCTTTAGCACGATGCCTCAAAGTTTTCAAGGGATAAAAGTAAAGAAATATGGATTACAACCACATTTTCATTATTAAGA-----AACAAAAGGAGAAAAGTTATACGAAAAGTCCACTTATTTTTCCTATGTTGTGAAGTGATCAATTTTCAGGAGAGAAAAATTAAAGGAGAATAAAATAAGACAAG---------GCGCCTAGAAAGAAAATGTCAGAAGTTTTTAAGGAAATTCAGAAGAAATACAATCTGTGTGAACTATATCATTACAACTTCTTTT
Nlowderi_upperFiresCreek_N820 -----------------ATTTGATAATATTTTATCCTTGGAGGGGGTTTTTCTTTTCTTTGAATCCACGTTGCACAGAAAAATCGAAACGGAAGACAGGAAGCAGTAGCATCTTTTCGGAAAGATGACGAAAAGACCACATATTAGTACCACACCCTCATGGATCAAA----------------------AACAAAGGTAGCAATAAGATTTGGAGAAGTGCTGGCCCCTAATTTCATACAATTCTTATTGCTTCATTTCAGACTTTCGGACAGTTACCACGATTTCTTACATCTTCGTAACCAGTAGTCCAAAATTTTCGGTTTCGGATTTTTCGTGACAGAATCACTCCTGGGTCATACAGAATTTTTTTTACAATAGGAGCATTGAATTTTATAATTAATGAGGTAAAATTTTTATTAGATATTTAATTCACAAAAAATAAAATTTCCCATGCTGAAAGAAACACAATAAGGCATTCTACATCTTAGAGGGACTCACGAAAAATTGTCACATGCGTAAAACATTTTGAATTACTAAATGCTCCGAGTACTCAGAAAAAGAGGCACCCACCTGTTTTTGAGGATGGGGGTTAGCCTGGGTAGTAGGTCCTTGATAGGGGGAGTCATCTTGTGCATGCCAATCACATTCACAATTGCCTTCAGTGCCCCCAGAATGGAGCCCAGCACCTCTGGATACTCCTCTCCCAGGTACTCGTACAGCACCACGCCCAAGTGACCCATCAGCTTCTCCTCCTGGCACGTTTTCATGACCACCGCTATCCGTGATATGAGGTCGGCTGCCTGCTGGCGCACCTTGGCAGACTTGTTGTTCAGCCTCCACAGAATGGTGCCGCAGATCTGGGGCAGATAGGGCTTCACTCGCTTGCCCAGAGCATTTACAATAGTCCCAAAGCCATTCAGCATCACCATGTCCTGCCAACAAACATCCCAAATTCAAC--------ATACAAGCAACATCTAAGGAGTTTTTCCAAGAATAGGAAATTCACAA-ATAATA-------TAAACAGTACAATTTAAAATATTTAGCATAC---ATTCTTTAATTAAAGCTTTATTTCCCCCATATTATCTTTAGCACGATGCCTCAAAGTTTTCAAGGGATAAAAGTAAAGAAATATGGATTACAACCACATTTTCATTATTAAGA-----AACAAAAGGAGAAAAGTTACACGAAAAGTCCACTTATTTTTCCTATGTTGTGAAGTGATCAATTTTCAGGAGAGAAAAATTAAAGGAGAATAAAATAAGACAAG---------GCGCCTAGAAAGAAAATGTCAGAAGTTTTTAAGGAAATTCAGAAGAAATACAATCTGTGTGAACTATATCATTACAACTTCTTTT
Nlula_BeeRockCave_G2091 AGCCTTAAAGTGCGTCAATTTGATAAAATTTCACCTCTAGAGGGGTTTTTTCTTTTCTTTGAATCCATGTTGCATAAAAAAATCAAAACGGAAGACAGGAAGCGGCAGCATCTTTTCGGAAAGATGACGAAAAGATCACAAATTAGTACCACACCCTCATCGCTCAAACAAGCGGACATGGGGAGCGCCTAACAAAGGAAGCAATAACATTTAGGGAAGTGTCGCCCCCTAATTTCATACAATTCTTATTGCTTCATTTCAGACG--------GTTATCGCGATTTCTTACATCTTCGTAACCAGTAGTCCAAAATTTTCGGTTTCGGATTTTTCAGGACAGAATCACTCCTGGGTCATACAGAATTTTTTTTTCAATAGCAGCATTGAATTTTATAATTAATGAGGTAAATTTTTTATTATATATTTAATTCACAAAAGAAAAAAAATTCTAAGCTGAAAAAAACACAATAAGGCATTCTACATCTTAAATGGACTCACGAAAAATTGTCACATGCATAAAACATTTTGAATTAATAAATGCTCCGAGTACTCAGAAAAAGAGGCACCCACCTGTTTTTGAGGATGGGGGTTAGCCTGGGTAGTAGGTCCTTGATAGGGGGAGTCATCTTGTGCATGCCAATCACATTCACAATTGCCTTCAGTGCCCCCAGAATGGAGCCCAGCACCTCTGGATACTCCTCTCCCAGGTACTCGTACAGCACCACGCCCAAGTGACCCATCAGCTTCTCCTCCTGGCACGTTTTCATGACCACCGCTATCCGCGATATGAGGTCGGCTGCCTGCTGGCGCACCTTGGCAGACTTGTTGTTCAGCCTCCACAGAATGGTGCCGCAGATCTGGGGCAGATAGGGCTTCACTCGCTTGCCCAGAGCATTTACAATAGTCCCAAAGCCATTCAGCATCACCATGTCCTGCCAACAAACATCCAAAATTCAGCATAAAGAAATACAAGCAACGTCTAAGGAGTTTTTCCAAGAATAAGAAATTCACAAGATAATGATACATATAAACAGTACAATTTAAAATATTTAGCATACTCCATTCTTTTATTAAAGCCCTATTTTCCCCATATTATCTTTAGCACGATGCCTCAAAGG--------GATGAAAGTAAAGAAACATGGATTACAACAGCATTTTCATTATTAAGAAAAGAAA------------------------AGTCAGCTTATTTTTCCTACGTTGCTAAGTTAGCAATTTTCAGGAGAGAAAAATTAAAGGAGAATAAAATAAGACAAGTTTTTAGAAGTGCCTAGAAAGAAAATGTCAGAAGTTTTT-----------AAAGAAATACAATCTGTGTAAACTATATCATTACAACTTCTTTT
Nlula_LulaFallsCave_G2084 -----------------------------------------------TTTTCTTTTCTTTGAATCCATGTTGCATAAAAAAATCAAAACGGAAGACAGGAAGCGGCAGCATCTTTTCGGAAAGATGACGAAAAGATCACAAATTAGTACCACGCCCTCATCGCTCAAACAAGCGGACATGGGGAGCGCCTAACAAAGGAAGCAATAACATTTAGGGAAGTGTCGCCCCCTAATTTCATACAATTCTTATTGCTTCATTTCAGACG--------GTTATCACGATTTCTTACATCTTCGTAACCAGTAGTCCAAAATTTTCGGTTTCAGATTTTTCAGGACAGAATCACTCCTGGGTCATACAGAATTTTTTTTTCAATAGCAGCATTGAATTTTATAATTAATGAGGTAAATTTTTTATTACATATTTAATTCACAAAAG-AAAAAAATTCTAAGCTGAAAAGAACACAATAAGGCATTCTACATCTTAAGTGGACTCACGAAAAATTGTCACATGCATAAAACATTTTGAATTAATAAATGCTCCGAGTACTCAAAAAAAGAGGCACCCACCTGTTTTTGAGGATGGGGGTTAGCCTGGGTAGTAGGTCCTTGATAGGGGGAGTCATCTTGTGCATGCCAATCACATTCACAATTGCCTTCAGTGCCCCCAGAATGGAGCCCAGCACCTCTGGATACTCCTCTCCCAGGTACTCGTACAGCACCACGCCCAAGTGACCCATCAGCTTCTCCTCCTGGCACGTTTTCATGACCACCGCTATCCGCGATATGAGGTCGGCTGCCTGCTGGCGCACCTTGGCAGACTTGTTGTTCAGCCTCCACAGAATGGTGCCGCAGATCTGGGGCAGATAGGGCTTCACTCGCTTGCCCAGAGCATTTACAATAGTCCCAAAGCCATTCAGCATCACCATGTCCTGCCAACAAACATCCAAAATTCAGCGTAAAGAAATACGAGCAACGTCTAAGGAGTTTTTCCAAGAATAAGAAATTCACGAGATAATGATACATACAAACAGTACAATTTAAAATATTTGGCACACTACATTCTTTTATTAAAGCCCTATTTTCCC--------CCATAGCACGATGCCTCAAAGG--------GATGAAAGTAAAGAAATGTGGATTACAACAGCATTTTCATCATTAAGAAAAGGA-----------------------------------------------------------------------GGAAAATAAAAAGGAGAATAAAATAAGAC----------AAGTGCCTAGAAAGAAAATGTCAG--------------------AAGAAATACAATCTGTGTAAACCATATCATTACAACTTCTTTT
Nmimus_NealsSink_N329 AGCCTTAAAGTGCGCCAATTTGATAAAATTTCACCCCTGGAAGGGGTTTTTCTTTTCTTTGAATCCACGTTGCACAGAAAAATCAAAACGGAAGACAGGAAGCGGCAGCATCTTTTCGGAAAGATGACGAAAAGACCACAAATTAGTACCACACCCTCATCGCTCAAACAAGCGGGCATGGGGAGTGCCTAACAAAAGAAGCAATAACATTTGGGGAAGTGCCGCCCCCTAATTTCATACAATTCTTATTGCTTCATTTCAGGC--------------------------------------------TCGCAGATTTTCAGATTCAGATTTTTCGGGGCAGAATCACTCCTGGGTCATACAGAATTTTTTTTTCAATAGGAGCATTGAATTTTATAATTAATGAGGTAAATTTTTTATTAGATATTTAATTCACAAAAGA-AAAAATTTCTAAGCTGAAAGGAACATAACAAGGCATTCTACATCTTAGATGGACTC-------------ACATGCATTAAACATTTTGAATTAATAAATGCTCCGAGTAATCAGAAAAAGAGGCACCCACCTGTTTTTGAGGATGGGGGTTAGCCTGGGTAGTAGGTCCTTGATAGGGGGAGTCATCTTGTGCATGCCAATCACATTCACAATTGCCTTCAGTGCCCCCAGAATAGAGCCCAGCACCTCTGGATACTCCTCTCCCAGGTACTCGTACAGCACCACGCCCAAGTGACCCATCAGCTTCTCCTCCTGGCACGTTTTCATGACCACCGCTATCCGCGATATGAGGTCAGCTGCCTGCTGGCGCACCTTGGCAGACTTGTTGTTCAGCCTCCACAGAATGGTGCCGCAGATCTGGGGCAGATAGGGCTTCACTCGCTTGCCCAGAGCATTTACAATAGTTCCAAAGCCATTCAGCATCACCATGTCCTGCCAACAAACATCCAAAATTCAACATAAAGAAATACAAGCAACATCCAAGGAGTTTTTCCAAGAATAGGAAATTCACAAGATAA------------ACAGTACAATTTAAAATATTTAGCATA--------CTTTATTAAAGCTCTATTTTCCCCATATTATCTTCAGCATGATGCCTCAAAGTTTTCAAGG---------GAAGAAATATGGATTACAACAGCATTTTCATTATTAAGAAAAGAAAC--------AAAAGTTATACGAAAAGTCAACTTATTTTTCCTATGTTAGC--------AATCTTCAGGAGAGAAAAATTAAAGGAGAATAAAATAAGACAAGTTTTTAGAAGTGACTAGAAAAAAAATGTCAGAAGTTTTTAAGGAAATTCAGAAGAAATACAATCTGTGTAAACTATATCATTACAACTTCTTTT
Nmimus_Straleys_N625 AGCCTTAAAGTGCGCCAATTTGATAAAATTTCA-CCCTGGAAGGGGTTTTTCTTTTCTTTGAATCCACGTTGCACAGAAAAATCAAAACGGAAGACAGGAAGCGGCAGCATCTTTTCGGAAAGATGACGAAAAGACCACAAATTAGTACTACACCCTCATCGCTCAAACAAGCGGGCATGGGGAGTGCCTAACAAAAGAAGCAATAACATTTGGGGAAGTGCCGCCCCCTAATTTCATACAATTCTTATTGCTTCATTTCAGGC--------------------------------------------TCGCAGATTTTCAGATTCAGATTTTTCGGGGCAGAATCACTCCTGGGTCATACAGAATTTTTTTTTCAATAGGAGCATTGAATTTTATAATTAATGAGGTAAATTTTTTATTAGATATTTAATTCACAAAAGA-AAAAATTTCTAAGCTGAAAGGAACATAATAAGGCATTCTACATCTTAGATGGACTC-------------ACATGCATTAAACATTTTGAATTCATAAATGCTCCGAGTAATCAGAAAAAGAGGCACCCACCTGTTTTTGAGGATGGGGGTTAGCCTGGGTAGTAGGTCCTTGATAGGGGGAGTCATCTTGTGCATGCCAATCACATTCACAATTGCCTTCAGTGCCCCCAGAATAGAGCCCAGCACCTCTGGATACTCCTCTCCCAGGTACTCGTACAGCACCACGCCCAAGTGACCCATCAGCTTCTCCTCCTGGCACGTTTTCATGACCACCGCTATCCGCGATATGAGGTCAGCTGCCTGCTGGCGCACCTTGGCAGACTTGTTGTTCAGCCTCCACAGAATGGTGCCGCAGATCTGGGGCAGATAGGGCTTCACTCGCTTGCCCAGAGCATTTACAATAGTTCCAAAGCCATTCAGCATCACCATGTCCTGCCAACAAACATCCAAAATTCAACATAAAGAAATACAAGCAACATCCAAGGAGTTTTTCCAAGAATAGGAAATTCACAAGATAATGATACATATAAACAGTACAATTTAAAATATTTAGCATA--------CTTTATTAAAGCTCTATTTCCCCCATATTATCTTCAGCATGATGCCTCAGAGTCTTCAAGG---------GAAGAAATATGGATTACAACAGCATTTTCATTATTAAGAAAAGAAACAAAAGGAGAAAAGTTATACGAAAAGTCAACTTATTTTTCCTATGTTAGC--------AATCTTCAGGAGAGAAAAATTAAAGGAGAATAAAATAAGACAAGTTTTTAGAAGTGACTAGAAAAAAAATG-------------------------------------------------------------------
Nnasicus_CaneyFork_N171 AGCCTTAAAGTGCATCAATTTGATAAAATTTCACCCCTGGAGGGGGTTTCCCTTTTCTTTGAATCCACATTGCACTTAAAAATCAAAACAGAAGACAGGAAGCGGCAGCATCTTTTCGGAAAGATGACAAAAAGACCAAAAATTAGTACCACACCCTCATCGCTCAAACAAGTGGACATGGGGAGCACCTAACAAAGGAAGCAATAACATTTGGGGAAGTGCCGCTCCCTAATTTCATACAATTGTTATTGCTTCATTTCAGACTTTCGGACAGTTACCGCAATTTCTTACAACTTTG------------------------TTTTGGATTTTTCGGAACAGAATTACTCCTGGGTCATACAGATTTTTTTTTTCAATAGGAGCATTGAATTTTATAATTA--GAGGTAAATTTTTTATTAGATATTTAATTCACTAAAGA-AAAAATTTCTAAGCTGAAAGGAACACAATAAGGCATTCTACATCTTAGATGGACTCATGATAAATTGTCGCATGCATAAAACATTTTGAATTAATAAATGCTCCGAGTACTCAAAAAAAGAGGCACCCACCTGTTTTTGAGGATGGGGGTTAGCCTGGGTAGTAGGTCCTTGATAGGGGGAGTCATCTTGTGCATGCCAATCACATTCACAATTGCCTTCAGTGCCCCCAGAATGGAGCCCAGCACCTCTGGATACTCCTCCCCCAGGTACTCGTACAGCACCACGCCCAAGTGACCCATCAGCTTCTCCTCCTGGCATGTTTTCATGACCACCGCTATCCGTGATATGAGGTCGGCTGCCTGCTGGCGCACCTTGGCAGACTTGTTGTTCAGCCTCCACAGAATGGTGCCGCAGATCTGGGGCAGATAGGGCTTCACTCGCTTGCCCAGAGCATTTACAATAGTCCCAAAGCCATTTAGCATCACCATGTCCTGCCAACAAACATCCAAAATTCAACATAAAGAAATACAAGCAACATCTAAGGAGTTTTTCCAAGAATAGGAAATTCACAAGATAAAGATACATATAAACAGTACAATTTAAGATATTTAGCATACTACATTCTTTTATTAAAGTTCTATTTT-CCCATATTATCTTTAGCACGATGCCTCAAAGTTTTTAAGGGAAAAAAGTAAAGAAATATGGATTACTACAGCGTTTTCATTATTAAGAAAAGAAACAAAAGGAGAAAAGTTATACGAAAAGGCAACTTATTTTTCCTATGTTGCTAAGTGATCAATTTTCAGGAGAGAAAAATTAAAGGAGAATAAAATAAGGCAAG-TTTTAGAAACGCCTAGAAAGAAAATGTCAGAAGTTTTTAAA----------------------------------------------------
Nnasicus_ConnosteeFalls_N696 ---------------------------------------------------------------------------------------------------------------------------------AAAAGACCAAAAATTAGTACCACACCCTCATCGCTCAAACAAGTGGACATGGGGAGCACCTAACAAAGGAAGCAATAACATTTGGGGAAGTGCCGCTCCCTAATTTCTTACAATTGTTATTGCTTCATTTCAGACTTTCGGACAGTTACCGCGATTTCTTACAACTTCGTAACCAGTAGTCCAAATTTTTCGGTTTTGGATTTTTCGGAACAGAATTACTCCTGGTTTTTACAGATTTTTTTTTTCAATAGGAGCATTGAATTTTATAATTAATGAGGTAAATTTTTTATTAGATATTTAATTCACAAAAGA-AAAAATTTCTAAGCTGAAAGGAACACAATAAGGCATTCTACATCTTAGATGGACTCATGATAAATTGTCGCATGCATAAAACATTTTGAATTAATAAATGCTCCGAGTACTCAGAAAAAGAGGCACCCACCTGTTTTTGAGGATGGGGGTTAGCCTGGGTAGTAGGTCCTTGATAGGGGGAGTCATCTTGTGCATGCCAATCACATTCACAATTGCCTTCAGTGCCCCCAGAATGGAGCCCAGCACCTCTGGATACTCCTCCCCCAGGTACTCGTACAGCACCACGCCCAAGTGACCCATCAGCTTCTCCTCCTGGCATGTTTTCATGACCACCGCTATCCGTGATATGAGGTCGGCTGCCTGCTGGCGCACCTTGGCAGACTTGTTGTTCAGCCTCCACAGAATGGTGCCGCAGATCTGGGGCAGATAGGGCTTCACTCGCTTGCCCAGAGCATTTACAATAGTCCCAAAGCCATTCAGCATCACCATGTCCTGCCAACAAACATCCAAAATTCAACATAAAGAAATACAAGCAACATCTAAGGAGTTTTTCCAAGAATAGGAAATTCACAAGATAAAGATACATATAAACAGTACAATTTAAAATATTTAGCATACTACATTCTTTTATTAAAGTTCTATTTT-CCCATATTATCTTTAGCACGATGCCTCAAAGTTTTCAAGGGAAAAAAGTAAAGAAATATGGATTACTACAGCGTTTTCATTATTAAGAAAAGAAACAAAAGGAGAAAAGTTATACGAAAAGGCAACTTATTTTTCCTATGTTGCTAAGTGATCAATTTTCGGGAGAGAAAAATTAAAGGAGAATAAAATAAGGCAAG-TTTTAGAAACGACTAGAAAGAAAATGTCAGAAGTTTTTAAGGAAATTCAGAAGAAATACAATCTGTGTAAACTATATCATTACAACTTCTTTT
Npaynei_Grindstaff_N646 -----------------------------------CCTGGAAGAGGTTTTTCTTTTCTTTGAATCCACGTTGCACAGAAAAATCAAAACAGAAGACAGGATGCGGCAGCATCTTTTCGGAAAGATGACGAAAAGACCACAAATTAGTACCACACCCTCATCGCT---------------GGGGAGTGCCTAACAAAGGAAGCAATAACATTTGGGGAAGTGCCACCCCCTAATTTCATACACTTCTTAATGTTTCATTTCAGAC--------------------------------------------TCGCAGATTTTCAGATTCAGATTTTTCGGGACAGAATCACTCCTGGGTCATACAGAATTTTTTTTTCAATAGGAGAATTGAATTTTATAATTAATGAGGTAAATTTTTTATTAGATATTTAATTCACAAAAGA-AAAAATTTCTAAGCTGAAAGGAACACGATAAGGCATTCTACATCTTAGATGGACTCACGAAAAATTGTCACATGCATGAAACATTTTGAATTAATAAATGCTCCGAGTAATCAGAAAAAGAGGCACCCACCTGTTTTTGAGGATGGGGGTTAGCCTGGGTAGTAGGTCCTTGATAGGGGGAGTCATCTTGTGCATGCCAATCACATTCACAATTGCCTTCAGTGCCCCCAGAATAGAGCCCAGCACCTCTGGATACTCCTCTCCCAGGTACTCGTACAGCACCACGCCCAAGTGACCCATCAGCTTCTCCTCCTGGCAGGTTTTCATGACCACCGCTATCCGTGATATGAGGTCAGCTGCCTGCTGGCGCACCTTCGCAGACTTGTTGTTCAGCCTCCACAGAATGGTGCCGCAGATCTGGGGCAGATAGGGCTTCACTCGCTTGCCCAAAGCATTTACAATAGTTCCAAAGCCATTCAGCATCACCATGTCCTGCCAACAAACATCCAAAATTCAACATAAAGAAATACAAGCAGCATCTAAGGAGTTTTTCCAAAAATAGGAAATTCACAAGATAATGATACATACAAACAGTACAATTTAAAATATTTAGCATACTACATTCCATTTCAAGAGCCCTTT-----------------------------TCAGAATTTTCAAGGGGGAGAAATAATCAAAT-CAAAAAAGTGCAAAATACTTTTTTTTAAAATTATATTCCATACAC---GGGTCAT-AAAAAATTACTTTTTCATTTTCGATTTTTAT--------ACTTCTCAACTTATAAATTGTAAATTAAAATAAAGTAAATATTGTACATTAAAATAATTTCAAATAAAACT-----------------------------AATCATTTAACATAAACTAAAATATTAAAACTTTTGTT
Npaynei_NorrisDamCave_N348 GG-----------GTAGTCCCGGAAAAATTTTGCCTCTGGAGGGAG--TTTTTCTTCTTTGTATCGTTGTTGCACAGAAAAATCAAAACAGAAGACAGGAAGCGGCAGCATCTTTTCAAAAAGATGACGAAAGGACCACAAATTAATACCACACCCTCATCGCTCAAACAAGCGGACATGGGGAGTGCCTAACAAAGGAAGCAATAACATTTGGGGAAGTGCCACCCCCTAATTTCATACACTTCTTATTGCTTCATTTCAGACT----------------------------------------TCATTTCAGATTTTCAGATTCAGATTTTTCGGGACAGAATCACTCCTGGGTCATACATAA-TTTTTTTTCAATAGGAGAATTGAATTTTATAATTAATGAGGTAAATTTTTTATTAGATATTTAATTCACAAAAGA-AAAAATTTCTAAGCTGAAAGGAACACGATAAGGCATTCTACATCTTAGTTGGACTCACGAAAATTTGTCACATGCATGAAACATTTTGAATTAATAAATGCTCCGAGTAATCAGAAAAAGAGGCACCCACCTGTTTTTGAGAATGGGGGTTAGCCTGGGTAGTAGGTCCTTGATAGGGGGAGTCATCTTGTGCATGCCAATCACATTCACAATTGCCTTCAGTGCCCCCAGAATAGAGCCCAGCACCTCTGGATACTCCTCTCCCAGGTACTCGTACAGCACCACGCCCAAGTGACCCATCAGCTTCTCCTCCTGGCAGGTTTTCATGACCACCGCTATCCGTGATATGAGGTCAGCTGCCTGCTGGCGCACCTTCGCAGACTTGTTGTTCAGCCTCCACAGAATGGTGCCGCAGATCTGGGGCAGATAGGGCTTCACTCGCTTGCCCAAAGCATTTACAATAGTTCCAAAGCCATTCAGCATCACCATGTCCTGCCAACAAACATCCAAAATTCAACATAAAGAAATACAAGCAACATCTAAGGAGTTTTTCCAAGAATAGGA-----ACAAGATAATGATACATATAAACAGTACAATTTAAAATATTTAGCATACTACATTCCATTTCAAGAGCCCTTT-----------------------------TCAGAATTTTCAAGGGGGAGAAATAATCAAAT-CAAAAAAATGCAAAATACTTTTTTTTAAAATTATATTCCATACAC---GGATCATAAAAAAATTACTTTTTCATTTTCGATTTTTAT--------ACTTCTCAACTTATAAATTGTAAATTAAAATAAAGTAAATATTGTACATTAAAATGATTTCAAATAAAACT-----------------------------AATCATTTAACATAAACTAAAATATTAAAACTTTTGTA
Npaynei_UnakaMtns_N943 ----------------------ATAAAATTTCACCCCTGGAAGAGGTTTTTCTTTTCTTTGAATCCACGTTGCACAGAAAAATCAAAACAGAAGACAGGAAGCGGCAGCATCTTTTCGGAAAGATGACGAAAAGACCACAAATTAGTACCACACCCTCATCGCTCAAACAAGCGGACATGGGGAGTGCCTAACAAAGGAAGCAATAACATTTGGGGAAGTGCCACCCCCTAATTTCATACACTTCTTATTGCTTCATTTCAGACT----------------------------------------TCATTTCAGATTTTCAGATTCAGATTTTTCGGGACAGAATCACTCCTGGGTCA----------------------GAGAATTGAATTTTATAATTAATGAGGTAAATTTTTTATTAGATATTTAATTCACAAAAGA-AAAAATTTCTTAGCTGAAAGGAACACGATAAGGCATTCTACATCTTAGTTGGACTCACGAAAAATTGTCACATGCATGAAACATTTTGAATTAATAAATGCTCCGAGTAATCAGAAAAAGAGGCACCCACCTGTTTTTGAGGATGGGGGTTAGCCTGGGTAGTAGGTCCTTGATAGGGGGAGTCATCTTGTGCATGCCAATCACATTCACAATTGCCTTCAGTGCCCCCAGAATAGAGCCCAGCACCTCTGGATACTCCTCTCCCAGGTACTCGTACAGCACCACGCCCAAGTGACCCATCAGCTTCTCCTCCTGGCAGGTTTTCATGACCACCGCTATCCGTGATATGAGGTCAGCTGCCTGCTGGCGTACCTTCGCAGACTTGTTGTTCAGCCTCCACAGAATGGTGCCGCAGATCTGGGGCAGATAGGGCTTCACTCGCTTGCCCAAAGCATTTACAATAGTTCCAAAGCCATTCAGCATCACCATGTCCTGCCAACAAACATCCAAAATTCAACATAAAGAAATACAAGCAACATCTAAGGAGTTTTTCCAAGAATAGGAAATTCACAAGATAATGATACATATAAACAGTACAATTTAAAATATTTAGCATACTACATTCCATTTCAAGAGCCCTTT-----------------------------TCAGAATTTTCAAGGGGGAGAAATAATCAAAT-CAAAAAAATGCAAAATACTTTTTTTTAAAATTATATTCCATACACG--GGGTCATAAAAAAATTACTTTTTCATTTTCGATTTTTAT--------ACTTCTCAACTTATAAATTGTAAATTAAAATAAAGTAAATATTGTACATTAAAATAATTTCAAATAAAACT-----------------------------AATCATTTAACATAAACTAAAATATTAAAACTTTTGTA
Npecki_HaskellSims_G3697 AGCTTTAGAGTGTGTAAATTTGATAAAATTACACCTGTGGAGGTGGTTTTCCTTTTCTTTGAATCCTCATTGCACAGAAAAATC---------------------------------------------------------------------CCCTCATTGCTCAAACAA------ATGAGGAGGGCCTAGCAAAGGAAGCAATAACAATTGGGGAAGTGCTGCCCCCTAACTTTATACAATT------GCTTCATTTCAGACTTTTGAAACGAGATCTCAATATTTTTCATC----------------------------TTTCA-TTTTTTTCAATAGGAGTCA------------------TTTTTATTTCAATAGGAGCATTGAATTTTATAATTAATGAGGTAAATTTTTTATTAGATATTTAAGTCACAAAAGA-AAAAAATTCGAACCTGATAGGAACACAATAAGGCATTCTGCATCTTAGATGGATTCATGCAAAATTGTCACATGCATAAAACATTCCAAATTAATAAATGCTCCGAGTACTCAGAAAAAGCGGCACCCACCTGTTTTTGAGAATGGGAGTCAGCCTGGGTAGTAGGTCCTTGATAGGGGGAGTCATCTTGTGCATGCCAATCACATTCACGATTGCCTTCAGTGCCCCCAGGATGGAGCCCAGCACCTCTGGATACTCCTCTCCCAGGTACTCGTACAACACCACGCCCAAGTGACCCATCAGCTTCTCCTCCTGGCACGTTTTCATGACCACCGCTATCCGTGATATGAGGTCGGCTGCCTGCTGGCGCACCTTGGCAGACTTGTTGTTCAGTCTCCACAGAATGGTGCCGCAGATCTGGGGCAGATAGGGCTTCACTCGCTTGCCAAGAGCATTTACAATAGTTCCAAAGCCATTTAGCATCACCATGTCCTGCAAACAAACATGCAATATTCAATAGA---------AAGAAACATATAAGGAGTTCTCCCAAGAATAA-------ACAAGATAATGATACATGTAAACAGCACAATTTAAAACATTTAGCATAC-------TTTTATTAAAGCTCCATTTCCCCCATAGTATATTTAGCACGATGCCTCAAAGTTTTAAGAA------GGTAAAGAATATTAAATCGCAACTGC-TTCTCACTTTTCCTATGAGAAATGGCAGGGAAAAAATTGTCTTAAAAATCATCCCGCATAACCTCCTGTAACAAAT-----------GTGAGATATATATATGAGGAATACAAAAT-------AATTTTGACAGTATTTACAAAGAAGG-------------------ATTTCAAATAAAAT---ATTTTTGGAAGTTCCATCCACAGGCCACAAGTT
Npecki_HurricaneMazeCave_G2100 AGCTTTAGAGTGTGTAAATTTGATAAAATTACACCTGTAGAGGTGGTTTTCCTTTTCTTTGAATCCTCGTTGCACAGAAAAATC---------------------------------------------------------------------CCCTCATTGCTCAAACAA------ATGAGGAGGGCCTAGCAAAGGAAGCAATAACAATTGGGGAAGTGCTGCCCCCTAACTTTATACAATT------GCTTCATTTCAGATTTTTGAAACGAGATCTCAAAGGTTTTCATC----------------------------TTTCATTTTTTTTCAATAGTAGTCA------------------TTTTTATTTCAATAGGAGCATTGAATTTTATAATTAATGAGGTAAATTTTTTATTAGATATTTAAGTCACAAAAGA-AAAAAATTCTAACCTGAAAGGAACACAATAAGGCATTCTGCATCTTAGATGCATTCATGCAAAATTGTCACATGCATAAAACATTCCAAATTAATAAATGCTCCGAGTACTCAGAAAAAGCGGCACCCACCTGTTTTTGAGGATGGGAGTCAGCCTGGGTAGTAGGTCCTTGATAGGGGGAGTCATCTTGTGCATGCCAATCACATTCACGATTGCCTTCAGTGCCCCCAGGATGGAGCCCAGCACCTCTGGATATTCCTCTCCCAGGTACTCGTACAACACCACGCCCAAGTGACCCATCAGCTTCTCCTCCTGGCACGTTTTCATGACCACCGCTATCCGTGATATGAGGTCGGCTGCCTGCTGGCGCACCTTGGCAGACTTGTTGTTCAGTCTCCACAGAATGGTGCCGCAGATCTGGGGCAGATAGGGCTTCACTCGCTTGCCAAGAGCATTTACAATAGTTCCAAAGCCATTTAGCATCACCATGTCCTGCAAACAAACATGCAATATTCAATAGA---------AAGAAACATATAAGGAGTTCTCCCAAGAATAA-------ACAAGATAATGATACATGTAAACAGCACAATTTAAAACATTTAGCATAC-------TTTCAT-AAAGCTCCATTTTCCCCATAGTATATTTAGCACGATGCCTCAAAGTTTTAAGAA------GGTAAAGAATATTAAATCGCAACTGCTTCTTCACTTTTCCTATGAGAAATGGCAGAGAAAAAATTGTCTTAAAAATCATCCCGCATAACCTCCTGTAACAAAT-----------GTGAGATATATATATGAGGATTACAAAATAA-------TTTTGACAGTATTTACAAAGAAGG-------------------ATTTCAAAAAAAAT---ATTTTTGGAACTTTCATCCAC-----ATGAATT
Npecki_Monteagle_N062 AGCTTTAGAGTGTGTAAATTTGATAAAATTACACCTGTGGAGGAGGTTTTCCTTTTCTTTGAATTCTCGTTGCACAGAAAAATC---------------------------------------------------------------------CCCTCATTGCTCAAACAA------ATGAGGAGGGCCTAACAAAGGAAGCAATAACAATTGGGGAAGTGCTGCCCCCTAACTTCATACAATT------ACTTCATTTCAGACTTTTGAAACG--------ATATTTTTCATC----------------------------TTTCA-TTTTTTTCAATAGGAGTCA------------------TTTTTATTTGAATAGGAGCATTGAATTTTATAATTAATGAGGTAAATTTTCTATTAGATATTTAAATCACAAAAGA-AAAAAATTCTAACCTGAAAGGAACACAATAAGGCATTCTGCATCTTAGATGGATTCATGCAAAATTGTCACATGCATAAAACATTCCAAATTAATAAATGGTCCGAGTATTCGGAAAAAGCGGCACCCACCTGTTTTTGAGGATGGGAGTCAGCCTGGGTAGTAGGTCCTTGATAGGGGGAGTCATCTTGTGCATGCCAATCACATTCACGATTGCCTTCAGTGCCCCCAGGATGGAGCCCAGCACCTCTGGATACTCCTCTCCCAGGTACTCGTACAACACCACGCCCAAGTGACCCATCAGCTTCTCCTCCTGGCACGTTTTCATGACCACCGCTATCCGTGATATGAGGTCGGCTGCCTGCTGGCGCACCTTGGCAGACTTGTTGTTCAGTCTCCACAGAATGGTGCCGCAGATTTGGGGCAGATAGGGCTTCACACGCTTGCCAAGAGCATTTACAATAGTTCCAAAGCCATTCAGCATCACCATGTCCTGCAAACAAACATGCAATATTCAATAGAAAGAAATACAAGAAACATATAAGGAGTTCTCCCAAGAATAA-------ACAAGATAATGATACACGTAAACAGCACAATTTAAAACATTTAGCATAC-------TTTAATTAAAGCTCTATTTTCCCCATAGTATATTTAGCACGATGCCTCAAAGTTTTAAGAA------GGTAAAGAATATTAAATCGCAACTGCTTCTTCATTTTCCTAAAGAGAAATGGCAGGGAAAAAATTGTCTTAAAAATCATCCCGCATAACCTCCTGTAACAAAT-----------GTGAGATATATATATGAGGATTACAAAATAA-------TTATGGCAGTATTTACAAATAAGG-------------------ATTTCAAATAAAAT---ATTTTTGGAAGTTTCATCCAC-----ATGAATT
Nperlakyi_SChimneys_N1079 AGCCTTAAAGTGCGTCAATTTGATAAAATTTCACCCCTGGAGGGGGTTTTTCTTTTCTTTGAATCCATGTTGCACAGAAAAATTAAAACGGAAGACAGGAAGCGGCAGAATCTTTTCGGAAAGATGACGAAAAGACCACAAATTAGTACCACACCCTCATCGCTCAAACAAGCGGACATGGGGAGCGCCTAACAAAGGAAGCAATAACATTTAGGGAAGTGCCGCCCCCTAATTTCATACAATTCTTATTGCTTCATTTCAGACTTTCGGACGGTTACCGCGATTTCTTACATCTTCGTAACCAGTAGTCCAAAAT------TTTCGGATTTTTCGTTACAGAATCACTCCTGGGTCATACAGAATTTTTTTTTCAATAGGAGCATTGAATTTTATAATTAATGAGGTAAATTTTTTATTAGATATTTAATTCACAAAAGAAAAAAAATTCTAAGCTGAAAAGAACACAATAAGGCATTCTACATCTTAAATGGACTCACGAAAAATTGTCACATGCATAAAACATTTTGAATTAATAAATGCTCCGAGTACTCAGAAAAAGAGGCACCCACCTGTTTTTGAGGATGGGGGTTAGCCTGGGTAGTAGGTCCTTGATAGGGGGAGTCATCTTGTGCATGCCAATCACATTCACAATTGCCTTCAGTGCCCCCAAAATGGAGCCCAGCACCTCTGGATACTCCTCTCCCAGGTACTCGTACAGCACCACGCCCAAGTGTCCCATCAGCTTCTCCTCCTGGCACGTTTTCATGACCACCGCTATCCGCGATATGAGGTCGGCTGCCTGTTGGCGCACCTTGGCAGACTTGTTGTTCAGCCTCCACAGAATGGTGCCGCAGATCTGGGGCAGATAGGGCTTCACTCGCTTGCCCAGAGCATTTACAATAGTCCCAAAGCCATTCAGCATCACCATGTCCTGCCAACAAACATCCAAAATTCAGCATAAAGAAATACAAACAACATCTAAGGAGTTTTTCCAAGAATAGGAAATTCACAAGATAATGATACATATAAACAGTACAATTTAAAATATTTAGCATACTACATTCTTTCATTAAAGCTCTATTTTCCCCATATTATCTTTAGCACGATGCCTCAAAGTTTTCAAGGGATGAAAGTAAAGAAATATGGATTACAACAGCATTTTCATTATTAAGAAAAGAAACAAAAGGAGAAAAGTTATACGAAAAGTCAGCTTATTTTTCCTATGTTGCTAAGTTAGCAATTTTCAGGAGAGAAAAATTAAAGGAGAATAAAATAAGACAAGTTTTTAGAAGCGCCTAGAAAGAAAATGTCAGAAGTTTTTAAGGAAATTCAGAAGAAATACAATCTGTGTAAACTACATCATTACAACTTCTTTT
Nperlakyi_SChimneys_N1080 ------------------------------------------------------------------------------------------------AGGAAGCGGCAGAATCTTTTCGGAAAGATGACGAAAAGACCACAAATTAGTACCACACCCTCATCGCTCAAACAAGCGGACATGGGGAGCGCCTAACAAAGGAAGCAATAACATTTAGGGAAGTGCCGCCCCCTAATTTCATACAATTCTTATTGCTTCATTTCAGACTTTCGGACGGTTACCGCGATTTCTTACATCTTCGTAACCAGTAGTCCAAAAT------TTTCGGATTTTTCGTTACAGAATCACTCCTGGGTCATACAGAATTTTTTTTTCAATAGGAGCATTGAATTTTATAATTAATGAGGTAAATTTTTTATTAGATATTTAATTCACAAAAGAAAAAAAATTCTAAGCTGAAAAGAACACAATAAGGCATTCTACATCTTAAATGGACTCACGAAAAATTGTCACATGCATAAAACATTTTGAATTAATAAATGCTCCGAGTACTCAGAAAAAGAGGCACCCACCTGTTTTTGAGGATGGGGGTTAGCCTGGGTAGTAGGTCCTTGATAGGGGGAGTCATCTTGTGCATGCCAATCACATTCACAATTGCCTTCAGTGCCCCCAAAATGGAGCCCAGCACCTCTGGATACTCCTCTCCCAGGTACTCGTACAGCACCACGCCCAAGTGTCCCATCAGCTTCTCCTCCTGGCACGTTTTCATGACCACCGCTATCCGCGATATGAGGTCGGCTGCCTGTTGGCGCACCTTGGCAGACTTGTTGTTCAGCCTCCACAGAATGGTGCCGCAGATCTGGGGCAGATAGGGCTTCACTCGCTTGCCCAGAGCATTTACAATAGTCCCAAAGCCATTCAGCATCACCATGTCCTGCCAACAAACATCCAAAATTCAGCATAAAGAAATACAAACAACATCTAAGGAGTTTTTCCAAGAATAGGAAATTCACAAGATAATGATACATATAAACAGTACAATTTAAAATATTTAGCATACTACATTCTTTCATTAAAGCTCTATTTTCCCCATATTATCTTTAGCACGATGCCTCAAAGTTTTCAAGGGATGAAAGTAAAGAAATATGGATTACAACAGCATTTTCATTATTAAGAAAAGAAACAAAAGGAGAAAAGTTATACGAAAAGTCAGCTTATTTTTCCTATGTTGCTAAGTTAGCAATTTTCAGGAGAGAAAAATTAAAGGAGAATAAAATAAGACAAGTTTTTAGAAGCGCCTAGAAAGAAAATGTCAGAAGTTTTTAAGGAAATTCAGAAGAAATACAATCTGTGTAAACTACATCATTACAACTTCTTTT
Nreclusus_Clingmans_N252 AGCCTTAAAGTGCGTCAATTTGATAAAATTTCACTCCTGGAGGGGG------------------------TGCACAGAAAAATCAAAACGGAAGACAGGAAGCGGCAGCCTCTTTTCGGAA-------GAAAAGACCACAAATTAGTACCACACCCTCATCGCTCA------------------------AACAAAGGAAGCAATAACATTTAGGGAAGTGCCGCCCCCTAATTTCATACAATTCTTATTGCTTCATTTCAGACTTTCGGACGGTTACCGCGATTTCTTACATCTTCGTAACCAGTAGTCCAAAA---------------TTTTCGGGACAGAATCACTCCTGGGTCATACAGAATTTTTTTTTCAATAGGAGCATTGAATTTTATAATTAATGAGGTAAATTTTTTATTAGATATTTAATTCACAAAAGAAAAAAAATTCTAAGCTGAAAAGAACACAATAAGGCATTCTACATCTCAAATGGACTCACGAAAAATTGTCACATGCATAAAATATTTTGAATTAATAAATGCTCCGAGTACTCAGAAAAATAGGCACCCACCTGTTTTTGAGGATGGGGGTTAGCCTGGGTAGTAGGTCCTTGATAGGGGGAGTCATCTTGTGCATGCCAATCACATTCACAATTGCCTTCAGTGCCCCCAGAATGGAGCCCAGCACCTCTGGATACTCCTCTCCCAGGTACTCGTACAGCACCACGCCCAAGTGACCCATCAGCTTCTCCTCCTGGCACGTTTTCATGACCACCGCTATCCGCGATATGAGGTCGGCTGCCTGCTGGCGCACCTTGGCAGACTTGTTGTTCAGCCTCCACAGAATGGTGCCGCAGATCTGGGGCAGATAGGGCTTCACTCGCTTGCCCAGGGCATTTACAATAGTCCCAAAGCCATTCAGCATCACCATGTCCTGCCAACAAACATCCAAAATTCAGCATAAAGAAATACAAGCAACATCTAAGGAGTTTTTCCAAGAATAGGAAATTCACAAGATAATGATACATATAAACAGTACAATTTAAAATATTTAGCATACTACATTCTTTCATTAAAGCTCTATTTTCCCCATATTATCTTTAACACGATGCC---------TCAAGGGATGAAAGTAAAGAAATATGGATTACAACAGCATTTTCATTATTAAGAAAAGAAACAAAAGGAGAAAAGTTATACGAAAAGTCAGCTTATTTTTCCTATGTTGCTAAGTTAGCAATTTTCAGGAGAGAAAAATTAAAGGAGAATAAAATAAGACAAGTTTTTAGAAGCGCC--------------------------------------------------------------------------------
Nreclusus_Newfound_N259 AGCCTTAAAGTGCGTCAATTTGATAAAATTTCACTCCTGGAGGGGG------------------------TGCACAGAAAAATCAAAACGGAAGACAGGAAGCGGCAGCATCTTTTCGGAA-----------AGACGACAAATTAGTACCACACC-------CTCAA--------ACATGGGGAGCGCCTAACAAAGGAAGCAATAACATTTAGGGAAGTGCCGCCCCCTAATTTCATACAATTCTTATTGCTTCATTTCAGA--CTCGGACGGTTACCGCGATTTCTTACATTTTCGTAACCAGTAGTCCAAAA---------------TTTTCGGGACAGAATCACTCCTGGGTCATACAGAATTTTTTTTTCAATAGGAGCATTGAATTTTATAATTAATGAGGTAAATTTTTTATTAGATATTTAATTCACAAAAGAAAAAAAATTCTAAGCTGAAAAGAACACAATAAGGCATTCTACATCTTAAATGGACTCACGAAAAATTGTCACATGCATAAAACATTTTGAATTAATAAATGCTCCGAGTACTCAGAAAAATAGGCACCCACCTGTTTTTGAGGATGGGGGTTAGCCTGGGTAGTAGGTCCTTGATAGGGGGAGTCATCTTGTGCATGCCAATCACATTCACAATTGCCTTCAGTGCCCCCAGAATGGAGCCCAGCACCTCTGGATACTCCTCTCCCAGGTACTCGTACAGCACCACGCCCAAGTGACCCATCAGCTTCTCCTCCTGGCACGTTTTCATGACCACCGCTATCCGCGATATGAGGTCGGCTGCCTGCTGGCGCACCTTGGCAGACTTGTTGTTCAGCCTCCACAGAATGGTGCCGCAGATCTGGGGCAGATAGGGCTTCACTCGCTTGCCCAGGGCATTTACAATAGTCCCAAAGCCATTCAGCATCACCATGTCCTGCCAACAAACATCCAAAATTCAGCATAAAGAAATACAAGCAACATCTAAGGAGTTTTTCCAAGAATAGGAAATTCACAAGATAATGATACATATAAACAGTACAATTTAAAATATTTAGCATACTACATTCTTTCATTAAAGCTCTATTTTCCCCATATTATCTTTAGCACCATGCC---------TCAAGGGATGAAAGTAAAGAAATATGAATTACAACAGCATTTTCATTATTAAGAAAAGAAACAAAAGGAGAAAAGTTATACGAAAAGTCAGGTTATTTTTCCTATGTTGCTAAGTTAGCAATTTTCAGGAGAGAAAAATTAAAGTAGAATAAAATAAGACAAGTTTTTAGAAGCGCCTAGAAAGAAAATGTCAGAAGTTTTTAAGGAAATTCAGAAGAAATACCATCTGTGTAAACTACATCATTACAACTTTTTTT
Nreclusus_Noland_N1051 AGCCTTAAAGTGCGTCAATTTGATAAAATTTCACTCCTGGAGGGGG------------------------TGCACAGAAAAATCAAAACGGAAGACAGGAAGCGGCAGCCTCATTTCGGAA-------GAAAAGACCACAAATTAGTACCACACCCTC-------AAACAAGCGGACATGGGGAGCGCCTAACAAAGGAAGCAATAACATTTAGGGAAGTGCCGCCCCCTAATTTCATACAATTCTTATTGCTTCATTTCAGACTTTCGGACGGTTACCGCAATTTCTTACATCTTCGTAACCAGTAGTCCAAAA---------------TTTTCGGGACAGAATCACTCCTGGGTCATACAGAATTTTTTTTTCAATAGGAGCATTGAATTTTATAATTAATGAGGTAAATTTTTTATTAGATATTTAATTCACAAAAGAAAAAAAATTCTAAGCTGAAAAGAACACAATAAGGCATTCTACATCTCAAATGGACTCACGAAAAATTGTCACATGCATAAAATATTTTGAATTAATAAATGCTCCGAGTACTCAGAAAAATAGGCACCCACCTGTTTTTGAGGATGGGGGTTAGCCTGGGTAGTAGGTCCTTGATAGGGGGAGTCATCTTGTGCATGCCAATCACATTCACAATTGCCTTCAGTGCCCCCAGAATGGAGCCCAGCACCTCTGGATACTCCTCTCCCAGGTACTCGTACAGCACCACGCCCAAGTGACCCATCAGCTTCTCCTCCTGGCACGTTTTCATGACCACCGCTATCCGCGATATGAGGTCGGCTGCCTGCTGGCGCACCTTGGCAGACTTGTTGTTTAGCCTCCACAGAATGGTGCCGCAGATCTGGGGCAGATAGGGCTTCACTCGCTTGCCCAGGGCATTTACAATAGTCCCAAAGCCATTCAGCATCACCATGTCCTGCCAACAAACATCCAAAATTCAGCATAAAGAAATACAAGCAACATCTAAGGAGTTTTTCCAAGAATAGGAAATTCACAAGATAATGATACATATAAACAGTACAATTTAAAATATTTAGCATACTACATTCTTTCATTAAAGCTCTATTTTCCCCATATTATCTTTAACACGATGCC---------TCAAGGGATGAAAGTAAAGAAATATGGATTACAACAGCATTTTCATTATTAAGAAAAGAAACAAAAGGAGAAAAGTTATACGAAAAGTCAGCTTATTTTTCCTATGTTGCTAAGTTAGCAATTTTCAGGAGAGAAAAATTAAAGGAGAATAAAATAAGACAAGTTTTTAGAAGCGCCTAGAAAGAAAATGTCAGAAGTTTTTAAGGAAATTCAGAAG----------------------------------------
Nreclusus_Smokemont_N1020 AGCCTTAAAGTGCGTCAATTTGATAAAATTTCACTCCTGGAGGGGG------------------------TGCACAGAAAAATCAAAACGGAAGACAGGAAGCGGCAGCATCTTTTCGGAA-----------AGACGACAAATTAGTACCACACCCTCATTGCTCAA--------ACATGGGGAGCGCCTAACAAAGGAAGCAATAACATTTAGGGAAGTGCCGCCCCCTAATTTCATACAATTCTTATTGCTTCATTTCAGA--CTCGCACGGTTACCGCGATTTCTTACATCTTCGTAACCAGTAGTCCAAAA---------------TTTTCGGGACAGAATCACTCCTGGGTCATACAGAATTTTTTTTTCAATAGGAGCATTGAATTTTATAATTAATGAGGTAAATTTTTTATTAGATATTTAATTCACAAAAGAAAAAAAATTCTAAGCTGAAAAGAACACAATAAGGCATTCTACATCTTAAATGGACTCACGAAAAATTGTCACATGCATAAAACATTTTGAATTAATAAATGCTCCGAGTACTCAGAAAAATAGGCACCCACCTGTTTTTGAGGATGGGGGTTAGCCTGGGTAGTAGGTCCTTGATAGGGGGAGTCATCTTGTGCATGCCAATCACATTCACAATTGCCTTCAGTGCCCCCAGAATGGAGCCCAGCACCTCTGGATACTCCTCTCCCAGGTACTCGTACAGCACCACGCCCAAGTGACCCATCAGCTTCTCCTCCTGGCACGTTTTCATGACCACCGCTATCCGCGATATGAGGTCGGCTGCCTGCTGGCGCACCTTGGCAGACTTGTTGTTCAGCCTCCACAGAATGGTGCCGCAGATCTGGGGCAGATAGGGCTTCACTCGCTTGCCCAGGGCATTTACAATAGTCCCAAAGCCATTCAGCATCACCATGTCCTGCCAACAAACATCCAAAATTCAGCATAAAGAAATACAAGCAACATCTAAGGAGTTTTTCCAAGAATAGGAAATTCACAAGATAATGATACATATAAACAGTACAATTTAAAATATTTAGCATACTACATTCTTTCATTAAAGCTCTATTTTCCCCATATTATCTTTAGCACCATGCC---------TCAAGGGATGAAAGTAAAGAAATATGGATTACAACAGCATTTTCATTATTAAGAAAAGAAACAAAAGGAGAAAAGTTATACGAAAAGTCAGCTTATTTTTCCTATGTTGCTAAGTTAGCAATTTTCAGGAGAGAAAAATTAAAGTAGAATAAAATAAGACAAGTTTTTAGAAGCGCCTAGAAAGAAAATGTCAGAAGTTTTTAAGGAAATTCAGAAGAAATACAATCTGTGTAAACTACATCATTACAACTTCTTTT
Nroanensis_IngramBranch_N926 AGCCTTAAAGTGCGTCAATTTGATAAAATTTCACCCCTGGAAGAGGTTTTTCTTTTCTTTGAATCCACGTTGCACAGAAAAATCAAAACAGAAGACAGGAAGCGGCAGCATCTTTTCGGAAAGATGACGAAAAGACCACAAATTAGTACCACACCCTCATCGCTCAAACAAGCGGACATGGGGAGTGCCTAACAAAGGAAGCAATAACATTTGGGGAAGTGCCACCCCCTAATTTCATACACTTCTTATTGCTTCATTTCAGACT----------------------------------------TCATTTCAGATTTTCAGATTCAGATTTTTCGGGACAGAATCACTCCTGGGTCATAAATAA-TTTTTTTTCAATAGGAGAATTGAATTTTATAATTAATGAGGTAAATTTTTTATTAGATATTTAATTCACAAAAGA-AAAAATTTCTAAGCTGAAAGGAACACGATAAGGCATTCTACATCTTAGTTGGACTCACGAAAATTTGTCACAAGCATGAAACATTTTGAATTAATAAATGCTCCGAGTAATCAGAAAAAGAGGCACCCACCTGTTTTTGAGAATGGGGGTTAGCCTGGGTAGTAGGTCCTTGATAGGGGGAGTCATCTTGTGCATGCCAATCACATTCACAATTGCCTTCAGTGCCCCCAGAATAGAGCCCAGCACCTCTGGATACTCCTCTCCCAGGTACTCGTACAGCACCACGCCCAAGTGACCCATCAGCTTCTCCTCCTGGCAGGTTTTCATGACCACCGCTATCCGTGATATGAGGTCAGCTGCCTGCTGGCGCACCTTCGCAGACTTGTTGTTCAGCCTCCACAGAATGGTGCCGCAGATCTGGGGCAGATAGGGCTTCACTCGCTTGCCCAAAGCATTTACAATAGTTCCAAAGCCATTCAGCATCACCATGTCCTGCCAACAAACATCCAAAATTCAACATAAAGAAATACAAGCAACATCTAAGGAGTTTTTCCAAGAATAGGAAATTCACAAGATAATGATACATATAAACAGTACAATTTAAAATATTTAGCATACTACATTCTTTTTCAAGAGCCCTTT-----------------------------TCAGAATTTTCAAGGGGGAGAAATAATCAAAT-CAAAAAAATGCAAAATACTTTTTTTTAAAATTATATTCCATACAT---GGATCATAAAAAAATTACTTTTTCATTTTCGATTTTTAT--------ACTTCTCAACTTATAAATTGTAAATTAAAATAAAGTAAATATTGTACATTAAAATAATT-------------------------------------------------------------------------------
Nroanensis_N_CarversGap_N928 AGCCTTAAAGTGCGTCAATTTGATAAAATTTCACCCCTGGAAGAGGTTTTTCTTTTCTTTGAATCCACGTTGCACAGAAAAATCAAAACAGAAGACAGGAAGCGGCAGCATCTTTTCGGAAAGATAACGAAAAGACCACAAATTAGTACCACACCCTCATCGCTCAAACAAGCGGACATGGGGAGTGCCTAACAAAGGAAGCAATAACATTTGGGGAAGTGCCACCCCCTAATTTCATACACTTCTTATTGCTTCATTTCAGACT----------------------------------------TCATTTCAGATTTTCAGATTCAGATTGTTTGGGACAGAATCACTCCTGGGTCATACATAA-TTTTTTTTCAATAGGAGAATTGAATTTTATAATTAATGAGGTAAATTTTTTATTAGATATTTAATTCACAAAAGA-AAAAATTTCTAAGCTGAAAGGAACACGATAAGGCATTCTACATCTTAGTTGGACTCACGAAAAATTGTCACATGCATGAAACATTTTGAATTAATAAATGCTCCGAGTAATCAGAAAAAGAGGCACCCACCTGTTTTTGAGGATGGGGGTTAGCCTGGGTAGTAGGTCCTTGATAGGGGGAGTCATCTTGTGCATGCCAATCACATTCACAATTGCCTTCAGTGCCCCCAGAATAGAGCCCAGCACCTCTGGATACTCCTCTCCCAGGTACTCGTACAGCACCACGCCCAAGTGACCCATCAGCTTCTCCTCCTGGCAGGTTTTCATGACCACCGCTATCCGTGATATGAGGTCAGCTGCCTGCTGGCGCACCTTCGCAGACTTGTTGTTCAGCCTCCACAGAATGGTGCCGCAGATCTGGGGCAGATAGGGCTTCACTCGCTTGCCCAAAGCATTTACAATAGTTCCAAAGCCATTCAGCATCACCATGTCCTGCCAACAAACATCCAAAATTCAACATAAAGAAATACAAGCAACATCTAAGGAGTTTTTCCAAGAATAGGAAATTCACAAGATAATGATACATATAAACAGTACAATTTAAAATATTTAGCATACTACATTCTTTTTCAAGAGCCC----------------------------------------------------------------------------------------------------------------------------------------------------------------------------------------------------------------------------------------------------------------------------------------------------------
Nroanensis_RoanHighBluff_N762 AGCCTTAAAGTGCGTCAATTTGATAAAATTTCACCCCTGGAAGAGGTTTTTCTTTTCTTTGAATCCACGTTGCACAGAAAAATCAAAACAGAAGACAGGAAGCGGCAGCATCTTTTCAAAAAGATGACGAAAGGACCACAAATTAGTACCACACCCTCATCGCTCAAACAAGCGGACATGGGGAGTGCCTAACAAAGGAAGCAATAACATTTGGGGAAGTGCCACCCCCTAATTTCATACACTTCTTATTGCTTCATTTCAGAC--------------------------------------------TCGCAGATTTTCAGATTCAGATTTTTCGGGACAGAATCACTCCTGGGTCATACATAATTTTTTTTTCAATAGGAGAATTGAATTTTATAATTAATGAGGTAAATTTTTTATTAGATATTTAATTCACAAAAGA-AAAAATTTCTAAGCTGAAAGGAACACGATAAGGCATTCTACATCTTAGATGGACTCACGAAAAATTGTCACATGCATGAAACATTTTGAATTAATAAATGCTCCGAGTAATCAGAAAAAGAGGCACCCACCTGTTTTTGAGGATGGGGGTTAGCCTGGGTAGTAGGTCCTTGATAGGGGGAGTCATCTTGTGCATGCCAATCACATTCACAATTGCCTTCAGTGCCCCCAGAATAGAGCCCAGCACCTCTGGATACTCCTCTCCCAGGTACTCGTACAGCACCACGCCCAAGTGACCCATCAGCTTCTCCTCTTGGCAGGTTTTCATGACCACCGCTATCCGTGATATGAGGTCAGCTGCCTGCTGGCGCACCTTCGCAGACTTGTTGTTCAGCCTCCACAGAATGGTGCCGCAGATCTGGGGCAGATAGGGCTTCACTCGCTTGCCCAAAGCATTTACAATAGTTCCAAAGCCATTCAGCATCACCATGTCCTGCCAACAAACATCCAAAATTCAACATAAAGAAATACAAGCAACATCTAAGGAGTTTTTCCAAAAATAGGAAATTCACAAGATAATGATGCATATAAACAGTACAATTTAAAATATTTAGCATACTACATTCTTTTTCAAGAGCCCTTT-----------------------------TCAGAATTTTCAAGGGGGAGAAATAATCAAAT-AAAAAAAATGCAAAATACTTTTTTTTAAAATTATATTCCATACAC---GGGTCAT-AAAAAATTACTTTTTCATTTTCGATTTTTAT--------ACTTCTCAACTTATAAATTGTAAATTAAAATAAAGTAAATATTGTACATTAAAATAATTTCAAATAAAACT-----------------------------AATCATTTAACATAAACTAAAATATTAAAACTTTTGTA
Nsheari_BaldRiver_N1168 AATATTAAAATAGGTTTGCTTAATAAAATTTTATT-----------ATATCATGATATTAAATATCCTGATATATATAAATATCAAGTG-----ATATATATCGACCAACCCT------------GACGAAAAGACCACAAATTAGTACCACACCCTCATCGCTCAAACAAGCGGACATGGGGAGCGCCTAACAAAGAAAGCAATAACATTTAAGGAAGTGCCGCCCCCTAATTTCATACAATTCTTATTGCTTCATTTCAGACTTTCGGACGGTTACCGCGATTTCTTACATCTTCATAACCAGTAGTCCAAAATTTTCGGTTTCGGATTTTTTGGGACAGAATCACTCCTGGGTCATACAGAATTTTTTTTTTAATAGGAGCATTGAATTTTATAATTAATGAGGTAAAATTTTTATTAGATATTTAATTAACAAAAGAAAAAAATTTCTAAGCTGAAAAGAACACAATAAGGCATTCTACATCTT---------------AAATTGTCACATGCATAAAACATTTTGAATTAATAACTGCTCCGAGTACTCAAAAAAAGAGGCACCCACCTGTTTTTGAGGATGGGAGTTAGCCTGGGTAGTAGGTCTTTGATAGGGGGAGTCATCTTGTGCATGCCAATCACATTCACAATTGCCTTCAGTGCCCCCAGAATGGAGCCCAGCACCTCTGGATACTCCTCCCCCAGGTACTCGTACAGCACCACGCCCAAGTGACCCATCAGCTTCTCCTCCTGGCACGTTTTCATGACCACCGCTATCCGTGAGATGAGGTCGGCTGCCTGTTGGCGCACCTTGGCAGACTTGTTGTTCAGCCTCCACAGAATGGTGCCGCAGATCTGGGGCAGGTAGGGCTTCACTCGCTTGCCCAAGGCATTTACAATAGTCCCAAAGCCATTCAGCATCACCATGTCCTGCCAACAGACATCCAAAATTCAGCATAAAGAAATACAAGCAACATCTAAGGAGTTTTTCCAAGAATAGGAAATTCACAAGATAATG----------ACAGTACAATTTAAAATATTTAGCATACTACATTCTTTTATTAAAGCTCTATTTCCCCCATATTATCTTTACCATGATGCCTCAAAGTTTTCAAGGGATGAAAGTAAAGAAATATGGATTACAACAGCATTTTCATTATTAAGAAAAGAAACAAAAGGAGAAAAGTTATACGAAAAGTCAGCATATTTTTCCTATGTTGCTAAGTTAGCAATTTTCAGGAGAGAAAAATTAAAGGATAATAAAATAAGACAAGTTTTTAGAAGCATCTAGAAAGAAAATGTCGGAAGTTTTTAGGGAAATTCAGAATAAATACAATCTGTGTAAACTATATCATTACAAC-------
Nsheari_Cohutta_N826 ---------------------------------TCACTGAA-----T------------------CGTGATATATACATGATAAATATCAAGTGATATATATCGACCAACCCT------------GACGAAAAGACCACAAATTAGTACCACACCCTCATCGCTCAAACAAGCGGACATGGGGAGCGCCTAACAAAGAAAGCAATAACATTTAAGGAAGTGCCGCCCCCTAATTTCATACAATTCTTATTGCTTCATTTCAGACTTTCGGACGGTTACCGCGATTTCTTACATCTTCATAACCAGTAGTCCAAAATTTTCGGTTTCGGATTTTTTGGGACAGAATCACTCCTGGGTCATACAGAATTTTTTTTTTAATAGGAGCATTGAATTTTATAATTAATGAGGTAATTTTTTTATTAGATATTTAATTAACAAAAGAAAAAAATTTCTAAGCTGAAAAGAACACAATAAGGCATTCTACATCTTAAATGGACTCACGAAAAATTGTCACATGCATAAAACATTTTGAATTAATAACTGCTCCGAGTACTCAAAAAAAGAGGCACCCACCTGTTTTTGAGGATGGGAGTTAGCCTGGGTAGTAGGTCTTTGATAGGGGGAGTCATCTTGTGCATGCCAATCACATTCACAATTGCCTTCAGTGCCCCCAGAATGGAGCCCAGCACCTCTGGATACTCCTCCCCCAGGTACTCGTACAGCACCACACCCAAGTGACCCATCAGCTTCTCCTCCTGGCACGTTTTCATGACCACCGCTATCCGTGAGATGAGGTCGGCTGCCTGTTGGCGCACCTTGGCAGACTTGTTGTTCAGCCTCCACAGAATGGTGCCGCAGATCTGGGGCAGGTAGGGCTTCACTCGCTTGCCCAAGGCATTTACAATAGTCCCAAAGCCATTCAGCATCACCATGTCCTGCCAACAGACATCCAAAATTCAGCATAAAGAAATACAAGCAACATCTAAGGAGTTTTTCCAAGAATAGGAAATTCACAAGATAATG----------ACAGTACAATTTAAAATATTTAGCATACTACATTCTTTTATTAAAGCTCTATTTCCCCCATATTATCTTTACCATGATGCCTCAAAGTTTTCAAGGGATGAAAGTAAAGAAATATGGATTACAACAGCATTTTCATTATTAAGAAAAGAAACAAAAGGAGAAAAGTTATACGAAAAGTCAGCATATTTTTCCTATGTTGCTAAGTTAGCAATTTTCAGGAGAGAAAAATTAAAGGATAATAAAATAAGACAAGTTTTTAGAAGCATCTAGAAAGAAAATGTCGGAAGTTTTTAGGGAAATTCAGAAGAAATACAATCTGTGTAAACTATATCATTACAACTTCTTTT
Nsheari_JoyceKilmer_N092 AGCCTTAAAGTGTGTCAATTTGATAAAATTTCACCCCTGGAGGGGGTTTTTCTTTTCTTTGAATCCATGTTGCACAGACAAATCAAAACGGAAGACAGGAAGCGGCAGCATCTTTTTGGAAAGATGACGAAAAGACCACAAATTAGTACCACACCCTCATCGCTCAAACAAGCGGACATGGGGAGCACCTAACAAAGAAAGCAATAACATTTAAGAAAGTGCCGCCCCCTAATTTCATACAATTCTTATTGCTTCATTTCAGACTTTCGGACGGTTACCGCGATTTCTTACATCTTCGTAACCAGTAGTCCAAAATTTTCGGTTTCGGATTTTTTGGGACAGAATCACTCCTGGGTCATACAGA-TTTTTTTTTTAATAGGAGCATTGAATTTTATAATTAATGAGGTAAATTTTTTATTAGATATTTAATTCACAAAAGAAAAAAATTTCTAAGCTGAAAAGAACACAATAAGGCATTCTACATCTTAAATGGACTCACGAAAAATTGTCACATGCATAAAACATTTTGAATTAATAAATGCTCCGAGTACTCAAAAAAAGAGGCACCCACCTGTTTTTGAGGATGGGAGTTAGCCTGGGTAGTAGATCTTTGATAGGGGGAGTCATCTTGTGCATGCCAATCACATTCACAATTGCCTTCAGTGCCCCCAGAATGGAGCCCAGCACCTCTGGATACTCCTCCCCCAGGTACTCGTACAGCACCACGCCCAAGTGACCCATCAGCTTCTCCTCCTGGCACGTTTTCATGACCACCGCTATCCGCGATATGAGGTCGGCTGCCTGTTGGCGCACCTTGGCAGACTTGTTGTTCAGCCTCCACAGAATGGTGCCGCAGATCTGGGGCAGGTAGGGCTTCACTCGCTTGCCCAGGGCATTTACAATAGTCCCAAAGCCATTCAGCATCACCATGTCCTGCCAACAGACATCCAAAATTCAGCATAAAGAAATACAAGCAACATCTAAGGAGTTTTTCCAAGAATAGGAAATTCACAAGATAATG----------ACAGTACAATTTAAAATATTTAGCATACTACATTCTTTTATTAAAGCTCTATTTTCCCCATATTATCTTTACCATGATGCCTCAAAGTTTTCAAGGGAAGAAAGTAAAGAAATATGGATTACAACAGCATTTTCATTATTAAGAAAAGAAACAAAAGGAAAAAAGTTATACGAAAAGTCAGCATATTTTTCTTATGTTGCTAAGTTAGCAATTTTCAGGAGAGAAAAATTAAAGGATAATAAAATAAGACAAGTTTTTAGAAGCACCTAGAAAGAAAATGTCAGAAGTTTTTAGGGAAATTCAGAAGAAATACAATCTGTGTAAACTATATCATTACAACTTCTTTT
Nsilvanus_Elijay_N395 ----------------------------------------------------------------------------------------------------------------------------------------CACATATTAGTACCACACCCTCATCGCTCAAACAGATGGACATGGGGAGTGCCTAACAAAGGTAGCAATAACATTTGGGGAATTGCCGTCCCCTAATTTCATACAATTTTTATTGCTTCATTTCAGACTTTCGGACGGTTACCGCACCGTCTTACATCTTCGTAACCAGTAGTCCAAAATTTTCGGTTTCGGATTTTTCGAAACAAAATCACTCCTCGGTCCTACAGAATTTTTTTTGCAATAGGAGCATTGAATTTTATAATTAATGAGGTAAATTTTTTAATAGATATTTAATTCACAAAAGA-AAAAATTTCTAAGCTGAAAGAAACACAAAAAGGCATTCTACATCTTAGATGGACTCACGAAAAATTGTCACATGCATAAAACATTTTGAATTAATAAATGCTCCGAGTACTCAGAAAAAGAGGCACTCACCTGTTTTTGAGGATGGGGGTTAGCCTGGGTAGTAGGTCTTTGATAGGGGGAGTCATCTTGTGCATGCCAATCACATTAACAATTGCCTTCAGTGCCCCCAGAATGGAGCCCAGCACCTCTGGATACTCCTCTCCCAGGTACTCGTACAGCACCACGCCCAAGTGACCCATCAACTTCTCCTCCTGGCACGTTTTCATGACCACCGCTATCCGTGATATGAGGTCGGCTGCCTGCTGGCGCACCTTGGCAGACTTGTTGTTCAGCCTCCACAGAATGGTGCCACAGATCTGGGGCAGATAGGGTTTCACTCGCTTGCCCAGAGCATTTACAATAGTCCCAAAGCCATTCAGCATCACCATGTCCTGCCAACAAACATCCAAAATTCAACATAAAGAAATACAAGCATCATCTAAGGAGTTTTTCCAAGAATAGGAAATTCACAAGATAATGATACATACAAACAATACAATTTAAAATATTTAGCATACTACATTCTTTTATTAAAGCTCTATTTTCCCCATATTATCTTTAGCACAGTGCCTCAAAGTTTTCAAGGGATAAAAGTAAAGAAATATGGATTACAACAGCATTTTCATTATTAAGAAAAAAAACAAAAGGAGAAAAGTTATACGAAAAGTCAACTTATTTTTCCTATGTTGCTAAGTGATCAATTTTCAGGAGATAAAAATTAAAGGAGAATAAAATAAGACAAG-TTTTAGAAGCGCCTAGAAAGAAAATGTCAGAAGTTTTTAAGGAAATTCAGAAGAA--------------------------------------
Nsilvanus_GermanyCove_N1017 AGCCTTAAAGTGCGTCAATTTGATAAAATTTCACCCCTGGAAGGGGTTTTTCTTTTCTTTGAATCCACGTTGCACAAAAAATTAAAAACGGAAGACAGGAAGCGGCAGCAACTTCTCGGAAAGATGACAAAAAGACCACATATTAGTAGAACACCCTCATCGCTCAAACAGATGGACATGGGGAGTGCCTAACAAAGGTAGCAATAACATTTGGGGAATTGCCGTCCCCTAATTTCATACAATTTTTATTGCTTCATTTCAGACTTTCAGACGGTTACCGCACCGTCTTACATCTTCGTAACCAGTAGTCCAAAATTTTCGGTTTCGGATTTTTCGAAACAAAATCACTCCTGGGTCCTACAGAATTTTTTTTGCAATAGGAGCATTGAATTTTATAATTAATGAGGTAAATTTTTTATTAGATATTTAATTCACAAAAGA-AAAAATTTCTAAGCTGAAAGAAACACAACAAGGCATTCTACATCTTAGATGGACTCACGAAAAATTGTCACATGCATAAAACATTTTGAATTAATAAATGCTCCGAGTACTCAGAAAAAGAGGCACTCACCTGTTTTTGAGGATGGGGGTTAGCCTGGGTAGTAGGTCCTTGATAGGGGGAGTCATCTTGTGCATGCCAATCACATTAACAATTGCCTTCAGTGCCCCCAGAATGGAGCCCAGCACCTCTGGATACTCCTCTCCCAGGTACTCGTACAGCACCACGCCCAAGTGACCCATCAACTTCTCCTCCTGGCACGTTTTCATGACCACCGCTATCCGTGATATGAGGTCGGCTGCCTGCTGGCGCACCTTGGCAGACTTGTTGTTCAGCCTCCACAGAATGGTGCCGCAGATCTGGGGCAGATAGGGTTTCACTCGCTTGCCCAGAGCATTTACAATAGTCCCAAAGCCATTCAGCATCACCATGTCCTGCCAACAAACATCCAAAATTCAACATAAAGAAATACAAGCATCATCTAAGGAGTTTTTCCAAGAATAGGAAATTCACAAGATAATGATACATACAAACAATACAATTTAAAATATTTAGCATACTACATTCTTTTATTAAAGCTCTATTTTCCCCATATTATCTTTAGCACAGTGCCTCAAAGTTTTCAAGGGATAAAAGTAAAGAAATATGGATTACAACAGCATTTTCATTATTAAGAAAAAAAACAAAAGGAGAAAAGTTATACGAAAAGTCAACTTATTTTTCCTATGTTGCTAAGTGATCAATTTTCAGGAGATAAAAATTAAAGGAGAATAAAATAAGACAAG-TTTTAGAAGCGCCTAGAAAGAAAATGTCAGAAGTTTTTAAGGAAATTCAGAAGAAATACAATCTGTGTAAACTATATCATTACAACTTATGTT
Nsilvanus_HeboMtn_N1029 ----------------------------------------------------------------------------AAAAATTAAAAACGGAAGACAGGAAGCGGCAGCATCTTCTCGGAAAGATGACGAAAAGACCACATATTAGTACCACACCCTCATCGCTCAAACAGATGGACATGGGGAGTGCCTAACAAAGGTAGCAATAACATTTGGGGAATTGCCGTCCCTTAATTTCATACAATTTTTATTGCTTCATTTCAGACTTTCGGACGGTTACTGCGCCGTCTTACATCTTCGTAACCAGTAGTCCAAAATTTTCGGTTTCGGATTTTTCGAAACAAAATCACTCCTGGGTCATACAGAATTTTTTTTGCAATAGGAGCATTGAATTTTATAATTAATGAGGTAAATTTTTTATTAGATATTTAATTCACAAAAGA-AAAAATTTCTAAGCTGAAAGAAACACAACAAGGCATTCTACATCTTAGATGGACTCACGAAAAATTGTCACATGCATAAAACATTTTGAATTAATAAATGCTCCGAGTACTCAGAAAAAGAGGCACTCACCTGTTTTTGAGGATGGGGGTTAGCCTGGGTAGTAGGTCCTTGATAGGGGGAGTCATCTTGTGCATGCCAATCACATTAACAATTGCCTTCAGTGCCCCCAGAATGGAGCCCAGCACCTCTGGATACTCCTCTCCCAGGTACTCGTACAGCACCACGCCCAAGTGACCCATCAACTTCTCCTCCTGACACGTTTTCATGACCACCGCTATCCGTGATATGAGGTCGGCTGCCTGCTGGCGCACCTTGGCAGACTTGTTGTTCAGCCTCCACAGAATGGTGCCGCAGATCTGGGGCAGATAGGGTTTCACTCGCTTGCCCAGAGCATTTACAATAGTCCCAAAGCCATTCAGCATCACCATGTCCTGCCAACAAACATCCAAAATTCAACATAAAGAAATACAAGCATCATCTAAGGAGTTTTTCCAAGAATAGGAAATTCACAAGATAATGATACATACAAACAATACAATTTAAAATATTTAGCATACTACATTCTTTTATTAAAGCTCTATTTTCCCCATATTATCTTTAGCACAGTGCCTCAAAGTTTTCAAGGGATAAAAGTAAAGAAATATGGATTACAACAGCATTTTCATTATTAAGAAAAAAAACAAAAGGAGAAAAGTTATACGAAAAGTCAACTTATTTTTCCTATGTTGCTAAGTGATCAATTTTCAGGAGATAAAAATTAAAGGAGAATAAAATAAGACAAG-TTTTAGAAGCGCCTAGAAAGAAAATGTCAGAAGTTTTTAAGGAAATTCAGAAGAAATACAATCTGTGTAAACTATATCATTACAACGTATGTT
Nstupkai_BlowholeWOS_N285 AGCCTTAAAGTGCGTCAATTTGATAAAATTTCACTCCTGGAGGGGG------------------------TGCACAGAAAAATCGAAAC--------GGAAGCGGCAGCCTCTTTTCGGAAAGATGACGAAAAGACCACAAATTAGTACCACACCCTCATCGCTCA------------------------AACAAAGGAAGCAATAACATTTAGGGAAGTGCCGCCCCCTAATTTCATACAATTCTTATTGCTTCAT--------TTCGGACGGTTACCGCGATTTCTTACATCTTCGTAACCAGTAGTCCAAAA---------------TTTTCGGGACAGAATCACTCCTGGGTCATACAGAATTTTTTTTTCAATAGGAGCATTGAATTTTATAATTAATGAGGTAAATTTTTTATTAGATATTTAATTCACAAAAGAAAAAAAATTCTAAGCTGAAAAGAACACAATAAGGCATTCTACATCTTAAATGGACTCACGAAAAATTGTCACATGCATAAAACATTTTGAATTAATAAATGCTCCGAGTACTCAGAAAAATAGGCACCCACCTGTTTTTGAGGATGGGGGTTAGCCTGGGTAGTAGGTCCTTGATAGGGGGAGTCATCTTGTGCATGCCAATCACATTCACAATTGCCTTCAGTGCCCCCAGAATGGAGCCCAGCACCTCTGGATACTCCTCTCCCAGGTACTCGTACAGCACCACGCCCAAGTGACCCATCAGCTTCTCCTCCTGGCACGTTTTCATGACCACCGCTATCCGCGATATGAGGTCGGCTGCCTGCTGGCGCACCTTGGCAGACTTGTTGTTTAGCCTCCACAGAATGGTGCCGCAGATCTGGGGCAGATAGGGCTTCACTCGCTTGCCCAGGGCATTTACAATAGTCCCAAAGCCATTCAGCATCACCATGTCCTGCCAACAAACATCCAAAATTCAGCATAAAGAAATACAAGCAACATCTAAGGAGTTTTTCCAAGAATAGGAAATTCACAAGATAATGATACATATAAACAGTACAATTTAAAATATTTAGCATACAACATTCTTTCATTAAAGCTCTATTTTCCCCATATTATCTTTAACACGATGCC---------TCAAGGGATGAAAGTAAAGAAATATGGATTACAACAGCATTTTCATTATTAAGAAAAGAAACAAAAGGAGAAAAGTTATACGAAAAGTCAGCTTATTTTTCCTATGTTGCTAAGTTAGCAATTTTCAGGAGAGAAAAATTAAAGGAGAAT-----------------------------------------------------------------------------------------------------------
Nstupkai_Blowing_N356 AGCCTTAAAGTGCGTCAATTTGATAAAATTTCACTCCTGGAGGGGG------------------------TGCACAGAAAAATCAAAACGGAAGACAGGAAGCGGCAGCCTCTTTTCGGAA-------GAAAAGACCACAAATTAGTACCACACCCTCATCGCTCAAACAAGCGGACATGGGGAGCGCCTAACAAAGGAAGCAATAACATTTAGGGAAGTGCCGCCCCCTAATTTCATACAATTCTTATTGCTTCATTTCAGACTTTCGGACGGTTACCGCGATTTCTTACATCTTCGTAACCAGTAGTCCAAAA---------------TTTTCGGGACAGAATCACTCCTGGGTCATACAGAATTTTTTTTTCAATAGGAGCATTGAATTTTATAATTAATGAGGTAAATTTTTTATTAGATATTTAATTCACAAAAGAAAAAAAATTCTAAACTGAAAAGAACACAATAAGGCATTCTACATCTTAAATGGACTCACGAAAAATTGTCACATACATAAAATATTTTGAATTAATAAATGCTCCGAGTACTCAGAAAAATAGGCACCCACCTGTTTTTGAGGATGGGGGTTAACCTGGGTAGTAGGTCCTTGATAGGGGGAGTCATCTTGTGCATGCCAATCACATTCACAATTGCCTTCAGTGCCCCCAGAATGGAGCCCAGCACCTCTGGATACTCCTCTCCCAGGTACTCGTACAGCACCACGCCCAAGTGACCCATCAGCTTCTCCTCCTGGCACGTTTTCATGACCACCGCTATCCGCGATATGAGGTCGGCTGCCTGCTGGCGCACCTTGGCAGACTTGTTGTTTAGCCTCCACAGAATGGTGCCGCAGATCTGGGGCAGATAGGGCTTCACTCGCTTGCCCAGGGCATTTACAATAGTCCCAAAGCCATTCAGCATCACCATGTCCTGCCAACAAACATCCAAAATTCAGCATAAAGAAATATAAGCAACATCTAAGGAGTTTTTCCAAGAATAGGAAATTCACAAGATAATGATACATATAAACAGTACAATTTAAAATATTTAGCATACTACATTCTTTCATTAAAGCTCTATTTTCCCCATATTATCTTTAACACGATGCC---------TCAAGGGATGAAAGTAAAGAAATATGGATTACAACAGCATTTTCATTATTAAGAAAAGAAACAAAAGGAGAAAAGTTATACGAAAAGTCAGCTTATTTTTCCTATGTTGCTAAGTTAGCAATTTTCAGGAGAGAGAAATTAAAGGAGAATAAAATAAGACAAGTTTTTAGAAGCGCCTAGAAAGAAAATGTCAGAAGTTTTTAAGGAAATTCAGAAGAAATACAATCTGTTTAAACTACATCATTACAACTTCTTTT
Nstupkai_LittleRiver_N293 AGCCTTAAAGTGCGTCAATTTGATAAAATTTCACTCCTGGAGGGGG------------------------TGCACAGAAAAATCAAAACGGAAGACAGGAAGCGGCAGCCTCTTTTCGGAA-------GAAAAGACCACAAATTAGTACCACACCCTCATCGCTCAAACAAGCGGACATGGGGAGCGCCTAACAAAGGAAGCAATAACATTTAGGGAAGTGCCGCCCCCTAATTTCATACAATTCTTATTGCTTCATTTCAGACTTTCGGACGGTTACCGCGATTTCTTACATCTTCGTAACCAGTAGTCCAAAA---------------TTTTCGGGACAGAATCACTCCTGGGTCATACAGAATTTTTTTTTCAATAGGAGCATTGAATTTTATAATTAATGAGGTAAATTTTTTATTAGATATTTAATTCACAAAAGAAAAAAAATTCTAAACTGAAAAGAACACAATAAGGCATTCTACATCTTAAATGGACTCACGAAAAATTGTCACATACATAAAATATTTTGAATTAATAAATGCTCCGAGTACTCAGAAAAATAGGCACCCACCTGTTTTTGAGGATGGGGGTTAACCTGGGTAGTAGGTCCTTGATAGGGGGAGTCATCTTGTGCATGCCAATCACATTCACAATTGCCTTCAGTGCCCCCAGAATGGAGCCCAGCACCTCTGGATACTCCTCTCCCAGGTACTCGTACAGCACCACGCCCAAGTGACCCATCAGCTTCTCCTCCTGGCACGTTTTCATGACCACCGCTATCCGCGATATGAGGTCGGCTGCCTGCTGGCGCACCTTGGCAGACTTGTTGTTTAGCCTCCACAGAATGGTGCCGCAGATCTGGGGCAGATAGGGCTTCACTCGCTTGCCCAGGGCATTTACAATAGTCCCAAAGCCATTCAGCATCACCATGTCCTGCCAACAAACATCCAAAATTCAGCATAAAGAAATACAAGCAACATCTAAGGAGTTTTTCCAAGAATAGGAAATTCACAAGATAATGATACATATAAACAGTACAATTTAAAATATTTAGCATACTACATTCTTTCATTAAAGCTCTATTTTCCCCATATTATCTTTAACACGATGCC---------TCAAGGGATGAAAGTAAAGAAATATGGATTACAACAGCATTTTCATTATTAAGAAAAGAAACAAAAGGAGAAAAGTTATACGAAAAGTCAGCTTATTTTTCCTATGTTGCTAAGTTAGCAATTTTCAGGAGAGAAAAATTAAAGGAGAATAAAATAAGACAAGTTTTTAGAAGCGCCTAGAAAGAAAACGTCAGAAGTTTTTAAGGAAATTCAGAAGAAATACAATCTGTTTAAACTACATCATTACAACTTCTTTT
Nstygius_ObeLee_N0656 AGCTTTAAAGTTCGTAAATTTGATAAAATTTC-------------------------------------------------ATCAAAAT----------------------------------------------------------------TTCTCATCGCTCAAACAAGCGGACATGAGGGAGGGCCAACAAAGGAAGCAATAACAATTGGGGAAGTGCTG-CCCCTAACTTCATACAATTCTCATTGCTTCATTTCAGACTTTCGGACGGTTATCGCGTTGTCTTACATTTCCGTAATCAGTAGTCCAAAACTTTCGGTTTTGGATTTT----------------CCTGGGTCATAAAGAAATTTTGTTTCAATAGGAGCATTGAATTTTATAATTAATGAGGTAAATTTTTTATTAGATATTTAATTCACAAAAGAAAAAAAAATTTAAGCTGAAAGGAACACAATAAGGCATTCTACATCTTAGATGGACTCTAAAAAAATTGTCACATGCCTAAAACATTCCGAATTAATAAATGCTGCGAGTATTCAGAAAAAGAGACACCCACCTATTTTTGAGGATGGGGGTCAGCCTGGGTAGTAGGTCCTTGATAGGGGGAGTCATCTTGTGCATGCCAATCACATTCACGATTGCCTTCAGTGCCCCCAGGATGGAGCCCAGCACCTCTGGATACTCCTCTCCCAGGTACTCGTACAACACCACGCCCAAGTGACCCATCAGCTTCTCCTCCTGGCACGTTTTCATGACCACCGCTATCCGTGATATGAGGTCGGCCGCCTGCTGGCGCACCTTGGCAGACTTGTTGTTCAGCCTCCACAGAATGGTGCCGCAGATCTGGGGCAGATAGGGCTTCACTCGCTTGCCCAGAGCATTTACAATAGTCCCAAAGCCATTCAGCATCACCATGTCCTGTAAACAAACATCCAA--------ATAAAGAAATACAAGCAACATCTAAGGAGTTCTCCCAAGAATAG-------ACTAGACAATGATACATGTAAACAGTACAATTTAAAACATTTAGCATAC-------TTTTATTAAAGCTCTATTTCCCCCATATTATCTTTAGCACAATGCCTCAAAGTTTTCAAGGGATAAAGGTAAAGAAATATGGATTACAACAGCATTTTCATTATTAAGAAAAGATACAAAAGGAAAAAAGTTCTATGAAAAGTCAACTCATTTTTCCTATATTGCTAAGTTATCAATTTTCAAGAGAAAAAAATTAAAGGGGAACAAAATAAGACAAG-TTTTAGAAGCACTTAGAAAGAAAATGTCAGAAAATCAGTGGCATGACCAGAAAATTTGTAATTTTTTAAAATTTAACTACTTCAATTACATTT
Nstygius_RavenB_N1022 AGCTTTAAAGTTCGTAAATTTGATAAAATTTC-------------------------------------------------ATCAAAAT----------------------------------------------------------------TTCTCATCGCTCAAACAAGCGGAATGAGGGAGGGCCTAACAAAGGAAGCAATAACAATTGGGGAAGTGCTG-CCCCTAACTTCATACAATTCTCATTGCTTCATTTCAGACTTTCGGACGGTTATCGCGTTGTCTTACATTTCCGTAATCAGTAGTCCAAAACTTTCGGTTTTGGATTTT----------------CCTGGGTCATAAAGAAATTTTGTTTCAATAGGAGCATTGAATTTTATAATTAATGAGGTAAATTTTTTATTAGATATTTAATTCACAAAAGAAAAAAAAATTTAAGCTGAAAGGAACACAATAAGGCATTCTACATCTTAGATGGACTCATAAAAAATTGTCACATGCCTAAAACATTCCGAATTAATAAATGCTGCGAGTATTCAGAAAAAGAGACACCCACCTATTTTTGAGGATGGGGGTCAGCCTGGGTAGTAGGTCCTTGATAGGGGGAGTCATCTTGTGCATGCCAATCACATTCACGATTGCCTTCAGTGCCCCCAGGATGGAGCCCAGCACCTCTGGATACTCCTCTCCCAGGTACTCGTACAACACCACGCCCAAGTGACCCATCAGCTTCTCCTCCTGGCACGTTTTCATGACCACCGCTATCCGTGATATGAGGTCGGCCGCCTGCTGGCGCACCTTGGCAGACTTGTTGTTCAGCCTCCACAGAATGGTGCCGCAGATCTGGGGCAGATAGGGCTTCACTCGCTTGCCCAGAGCATTTACAATAGTCCCAAAGCCATTCAGCATCACCATGTCCTGTAAACAAACATCCAA--------ATAAAGAAATACAAGCAACATCTAAGGAGTTCTCCCAAGAATAG-------ACTAGACAATGATACATGTAAACAGTACAATTTAAAACATTTAGCATAC-------TTTTATTAAAGCTCTATTTTCCCCATATTATCTTTAGCACGATGCCTCAAAGTTTTCAAGGGATAAAGGTAAAGAAATATGGATTACAACAGCATTTTCATTATTAAGAAAAGATACAAAAGGAAAAAAGTTCTATGAAAAGTCAACTCATTTTTCCTATATTGCTAAGTTATCAATTTTCAAGAGAGAAAAATTAAAGGGGAACAAAATAAGACAAG-TTTTAGAAGCACTTAGAAAGAAAATGTCAGAAAATCAGTGGCATGACCAGAAAATTTGTAATTTTTTAAAATTTAATTACT-----TTAATTT
Ntempletoni_BaldMtns_N950 --------------------------------------------------------------------------------------AATGGAAGACAGGAAGCGGCAGCATCTTTTCGGAAAGATGACGAAAAGACCAAAAATTAGTACCACACCCTCATCGCTCAAATAAGTGGACATGGGGTGCGCCCGACAAATGAAGCAATAACATTTGGGGAAGTTCCGCTCCCTAATTTCATACAATTCTTATTGCTTCATTTCAGACTATCGGACGGTTACCGCGATTTCTTACATCTTCGTAACCAGTAGTCAAAATTTTTCGG------ATTTTTCGTAACAGAATCACTCCTGGGTCATACAGAATTTATTTTTCAATAGGAGCATTGAATTTTATAATTAATGAGGTAATTTTTTTATTAGGTATTTAATTCACAAAAGG-AAAAATTTCTAAGCTGAAAGGAACACAATAAGGCATTCTACATCTTAGATGAACTCACGAAACATTGTCACATGCATAAAACATTTTGAATAAATAAATGCTCCGAGTACTGAGAAAAAGAGGCACCCACCTGTTTTTGAGGATGGGGGTTAGCCTGGGTAGTAGGTCCTTGATAGGGGGAGTCATCTTGTGCATGCCAATCACATTCACAATTGCCTTCAGTGCCCCCAGAATGGAGCCCAGCACCTCTGGATACTCCTCTCCCAGGTACTCGTACAGCACCACGCCCAAGTGACCCATCAGCTTCTCCTCCTGGCACGTTTTCATGACCACCGCTATCCGTGATATGAGGTCGGCTGCCTGCTGGCGCACCTTGGCAGACTTGTTGTTCAGCCTCCACAGAATGGTGCCGCAGATCTGGGGCAGATAGGGCTTCACTCGCTTGCCCAGAGCATTTACAATAGTCCCAAAGCCATTCAGCATCACCATGTCCTGCCAACAAACATCCAAAATTCAACATAAAGAAATACAAGCAACATTTAAGGAGTTTTTCCAAGAATAGGAAATTCACAAGATAATGATAGATATAAACAGTACAATTTAAAATATTTAACATACTACATTCTTTTACTAAAGTTCTATTTTCCCCATATTATCTTTAACACGATGCCTCAAAGTTTTCAAGGGATAAAAGTAAAGAAATATGGATTACAACAGCATTTTCATTATTAAGAAAAGAAACAAAAGGAGAAAAGTTATACGAAAAGTCAACTTATTTTTCCTATGTTGTTAAGTGATCAATTTTCAGGAGAGAAAAATTAAAGGAGAATAAAATAACACAAG-TTTTAGAAACGCCTAGAAAGAAAATGTCAGAAGTTTTTAAGGAAATTCAGAAGAAATACAATCTGTGTAAACTATATCATTACAACTTCTTTT
Ntempletoni_ClarksCreek_N945 ------------------------------------------------------------------------------------------GAAGACAGGAATCGACAGCATCTTTTCGGAAAGATGACGAAAAGACCAAAAATTAGTACCACACCCTCATCGCTCAAATAAGTGGACATGGGGAGCGCCTGACAAATGAAGCAATAACATTTGGGGAAGTTCCGCTCCCTAATTTCATACAATTCTT------------------ATTGGACGGTTACCGCGATTTCTTACATCTTCGTAACCAGTAGTCCAAATTTTTCGG------ATTTTTCGTAACAGAATCACTCCTGGGTCATACAGAGTTTATTTTTCAATAGGAGCATCGAATTTTATAATTAATGAGGTAATTTTTTTATTAGGTATTTAATTCACAAAAGG-AAAAATTTCTAAGCTGAAAGGAACACAATAAGGCATTCTACATCTTAGATGAACTCGGGAAAAATTGTCACATGCATAAAACATTTTGAATTAATAAATGTTCAGAGTACTGAGAAAAAGAGGCCCCCACCTGTTTTTGAGGATGGGGGTTAGCCTGGGTAGTAGGTCCTTGATAGGGGGAGTCATCTTGTGCATGCCAATCACATTCACAATTGCCTTCAGTGCCCCCAGAATGGAGCCCAGCACCTCTGGATACTCCTCTCCCAGGTACTCGTACAGCACCACGCCCAAGTGACCCATCAGCTTCTCCTCCTGGCACGTTTTCATGACCACCGCTATCCGTGATATGAGGTCGGCTGCCTGCTGGCGCACCTTGGCAGACTTGTTGTTCAGCCTCCACAGAATAGTGCCGCAGATCTGGGGCAGATAGGGCTTCACTCGCTTGCCCAGAGCATTTACAATAGTCCCAAAGCCATTCAGCATCACCATGTCCTGCCAACAAACATCCAAAATTCAACATAGAGAAATACAAACAACATCTAAGGAGTTTTTCCAAGAATAGGAAATTCACAAGATAATGATAGATATAAACAGTACAATTTAAAATATTTAACATACTACATTCTTTTACTAAAGTTCTATTTTCCCCATATTATCTTTAACACGGTGCCTCAAATTTTTCAAGGGATAAAAGTAAAGAAATATGGAGTACAACAGCATTTTCATTATTAAGAAAAGAAACAAAAGGAGAAAAGTTATACGAAAAGTCAACTTATTTTTCCTATGTTGCTAAGTGATCAATTTTCAGGAGAGAAAAATTAAAGGAGAATAAAATAACACAAG-TTTTAGAAGCGTCTAGAAAGAAAATGTCAGAAGTTTTTAAGGAAATTCAGAAAAAATACAATCTGTGTAAACTATATCATTACAACTTCTTTT
Ntempletoni_ScronceCreekRd_N1223 AGCCTTAAAGTGCGCCAATTTGATAAAATTTC-------------------------------------------------------------------------------------------------AAAAAACCAAAAATTAGTACCACACTCTCATCGCTCAAAAAAGTGGACATGGGGAGCACCTGACAAATGAAGCAATAACATTTGGGGAAGTTCCGCTCCCTAATTTCATACAATTCTT------------------ATCGGACGGTTACCACGATTTCTTACATCTTCGTAACCAGTAGTCCAAATTTTTCGGTTTTAGATTTTTCGTAACAGAATCACTCCTGGGTCATACAGAGTTTATTTTTCAATAGGAGCATTGAATTTTATAATTAATGAGGTAATTTTTTTATTAGGTATTTAATTCACAAAAGG-AAAAATTTCTAAGCTGAAAGGAACACAATAAGGCATTCTACATCTTAGATGAACTCAGGAAAAATTGTCACATGCATAAAACATTTTGAATTAATAAATGCTCCGAGTACTGAGAAAAAGAGGCCCCCACCTGTTTTTGAGGATGGGGGTTAGCCTGGGTAGTAGGTCCTTGATAGGGGGAGTCATCTTGTGCATGCCAATCACATTCACAATTGCCTTCAGTGCCCCCAGAATGGAGCCCAGCACCTCTGGATACTCCTCTCCCAGGTACTCGTACAGCACCACGCCCAAGTGACCCATCAGCTTCTCCTCCTGGCACGTTTTCATGACCACCGCTATCCGTGATATGAGGTCGGCTGCCTGCTGGCGCACCTTGGCAGACTTGTTGTTCAGCCTCCACAGAATGGTGCCGCAGATCTGGGGCAGATAGGGCTTCACTCGCTTGCCCAGAGCATTTACAATAGTCCCAAAGCCATTCAGCATCACCATGTCCTGCCAACAAACATCCAAAATTCAACATAAAGAAATACAAGCAACATCTAAGGAGTTTTTCCAAGAATAGGAAATTCACAAGATAATGATAGATATAAACAGTACAATTTAAAATATTTAACATACTACATTCTTTTACTAAAGTTCTATTTTCCCCATATTATCTTTAACACGGTGCCTCAAAGTTTTCAAGGGATAAAAGTAAAGAAATATGGATTACAACAGCATTTTCATTATTAAGAAAAGAAACAAAAGGAGAAAAGTTATACGAAAAGTCAACTTATTTTTCCTATGTTGCTAAGTGATCAATTTTCAGGAGAGAAAAATTAAAGGAGAATAAAATAACACAAG-TTTTAGAAGCGCCTAGAAAGAAAATGTCAGAAGTTTTTAAGGAAATTCAGAAGAAATACAATCTGTGTAAACTATATCATTACAACTTCTTTT
Ntennessensis_IndianCave_N052 ------------------------------------------------------------------------------------AAAACAGAAGACAGGAAGCG---GCATCTTTTCGGAAAGATGACTAAAAGACCACAAATTAGTACCACACCCTCATCGCTCAAACAAGCGGACATGGGGAGTGCCTAACAAAGGAAGCAATAACATTTGGGGAAGTGCCGCCCCCTAATTTCATACAACTCTTATTGCTTCATTTCAGAC--------------------------------------------TCGCAGATTTTCAGATTCAGATTTTTCGGGACAGAATCACTCCTGGGTCATACAA-TTTTTTTTTTCAATAGGAGAATT-AATTTTATAATTAATGAGGTAAATTTTTTATTAGATATTTAATTCACAAAAGA-AAAAATTTCTAACCTGAAAGGAACACAATAAGGCATTCTACATCTTAGATGGACTCGCGAAAAATTGTTACATGCATAAAACATTTTGAATTAATAAATGCTCCGAGTAATCAGAAAAAGAGGCACCCACCTGTTTTTGAGGATGGGGGTTAGCCTGGGTAGTAGGTCCTTGATAGGGGGAGTCATCTTGTGCATGCCAATCACATTCACAATTGCCTTCAGTGCCCCCAGAATAGAGCCCAGCACCTCTGGATACTCCTCTCCCAGGTACTCGTACAGCACCACGCCCAAGTGACCCATCAGCTTCTCCTCCTGGCACGTTTTCATGACTACCGCTATCCGTGATATGAGGTCAGCTGCCTGCTGGCGCACCTTGGCAGACTTGTTGTTCAGCCTCCACAGAATGGTGCCGCAGATCTGGGGCAGATAGGGCTTCACTCGCTTGCCCAGAGCATTTACAATAGTTCCAAAGCCATTCAGCATCACCATGTCCTGCCAACAAACATCCAAAATTCAACATAAAGAAATACAAGCAACATCTAAGGAGTTTTTCCAAGACTAGGAAATTCACAAG---ATGATACATATAAACAGTACAATTTAAAATATTTAGCATACTTCATTCGTTTTTCAGAGCCCTTT-----------------------------TCAGAAT--------GGGAGAAATAATCAAAT-CAAAAAATTGCAAAACAC-TTTTTTAAAAATTATATTCAATACAC---AGGCCAT-AAAAAATTACTTTTTCTTTTTCGATTTTTAT--------ACTTCTCAACTTATAAATTGTAAATTAAAATGAAGTAAATATTGTACATTAAAATAATTTCAAATAAAACT-----------------------------AATCATTTAACATAAACTAAAATAATAAAACTTATGTT
Ntennessensis_LittleStony_N645 ------------------------------------------------------------------------------------------------------------------TTCAGAAAGATGACGAAAAGACCACAAATTAGTACCACACCCTCATCGCTCAAACAAGCGGACATGGGGAGTGCCTAACAAAGGAAGCAATAACATTTGGGGAAGTGCCGCCCCCTAATTTCATACAATTCTTATTGCTTCATTTCAGAC--------------------------------------------TCGCAGATTTTCAGATTCAGATTTTTCGGGACAGAATCACTCCTGGGTCATACAGAATTTTTTTTTCAATAGGAGAATTGAATTTTATAATTAATGAGGTAAATTTTTTATTAGATATTTAATTCACAAAAGAAAAAAATTTCTAACCTGAAAGGAACAGAATAAGGCATTCTACATCTTAGATGGACTCACGAAAAATTGTCACATGCATAAAACATTTTGAATTAATAAATGCTCCGAGTAATCAGAAAAAGAGGCACCCACCTGTTTTTGAGGATGGGGGTTAGCCTGGGTAGTAGGTCCTTGATAGGGGGAGTCATCTTGTGCATGCCAATCACATTCACAATTGCCTTCAGTGCCCCCAGAATAGAGCCCAGCACCTCTGGATACTCCTCTCCCAGGTACTCGTACAGCACCACGCCCAAGTGACCCATCAGCTTCTCCTCCTGGCACGTTTTCATGACCACCGCTATCCGTGATATGAGGTCAGCTGCCTGCTGGCGCACCTTGGCAGACTTGTTGTTCAACCTCCACAGAATGGTGCCGCAGATCTGGGGCAGATACGGCTTCACTCGCTTGCCCAGAGCATTTACAATAGTTCCAAAGCCATTCAGCATCACCATGTCCTGCCAACAAACATCCAAAATTCAACATAAAGAAATACAAGCAACATCTAAGGAGTTTTTCCAAGAATAGGAAATTCACAAG---ATGATACATATAAACAGTACAATTTAAAATATTTAGCATACTTCATTCGTTTTTAAGAGCCCTTT-----------------------------TCAAAAT--------GGGAGAAATAATCAAAT-AAAAAAAATGCAAAACACTTTTTTTAAAAATTATATTCAATACAC---GGGTCAT-AAAAAATTCGATTCTCATTTTCGATTTTTAT--------ACTTCTCAACTTAT----------------------------------------------------------------------------------------------------------------------------
Ntennessensis_Watauga_N1046 AGCCTTAAAGTGCATCAATTTGATAAAATTTCACCCCTGGAAGAGGTTTTTCTTTTCTTTGAATCCACGTTGCACAGAAAAATCAAAACAGAAGACAGGAAGCG---GCATCTTTTCGGAAAGATGACTAAAAGACCACAAATTAGTACCACACCCTCATCGCTCAAACAAGCGGACATGGGGAGTGCCTAACAAAGGAAGCAATAACATTTGGGGAAGTGCCGCCCCCTAATTTCATACAATTCTTATTGCTTCATTTCAGAC--------------------------------------------TCGCAGATTTTCAGATTCAGATTTTTCGGGACAGAATCACTCCTGGGTCATACAA--TTTTTTTTTCAATAGGAGAATTGAATTTTATAATTAATGAGGTAAATTTTTTATTAGATATTTAATTCACAAAAGA-AAAAATTTCTAACCTGAAAGGAACACAATAAGGCATTCTACATCTTAGATGGACTCGCGAAAAATTGTTACATGCATAAAACATTTTGAATTAATAAATGCTCCGAGTAATCAGAAAAAGAGGCACCCACCTGTTTTTGAGGATGGGGGTTAGCCTGGGTAGTAGGTCCTTGATAGGGGGAGTCATCTTGTGCATGCCAATCACATTCACAATTGCCTTCAGTGCCCCCAGAATAGAGCCCAGCACCTCTGGATACTCCTCTCCCAGGTACTCGTACAGCACCACGCCCAAGTGACCCATCAGCTTCTCCTCCTGGCACGTTTTCATGACCACCGCTATCCGTGATATGAGGTCAGCTGCCTGCTGGCGCACCTTGGCAGACTTGTTGTTCAGCCTCCACAGAATGGTGCCGCAGATCTGGGGCAGATAGGGCTTCACTCGCTTGCCCAGAGCATTTACAATAGTTCCAAAGCCATTCAGCATCACCATGTCCTGCCAACAAACATCCAAAATTCAACATAAAGAAATACAAGCAACATCTAAGGAGTTTTTCCAAGAATAGGAAATTCACAAG---ATGATACATATAAACAGTACAATTTAAAATATTTAGCATACTTCATTCTTTTTCAAGAGCCCTTT-----------------------------TCAAAAT--------GGGAGAAATAATCAAATAAAAAAAAATGCAAAACACTTTTTTTTAAAATTATATTCCATACAC---GGGTCAT-AAAAAATTACTTTTTCATTTTCGATTTTTAT--------ACTTCTCAACTTATAAATTGTAAATTAAAATAAAGTAAATATTGTACATTAAAATAATTTCAAATAAAACT-----------------------------AATCATTTAACATAAACTAAAATATTAAAACTTTTTTA
