# Supplementary material for: ﻿New species in old mountains: integrative taxonomy reveals ten new species and extensive short-range endemism in Nesticus spiders (Araneae, Nesticidae) from the southern Appalachian Mountains
Source: Zookeys. 2023 Feb 3;1145:1–130. doi: 10.3897/zookeys.1145.96724 (PMC10208238; doi:10.3897/zookeys.1145.96724)
Supplement: Supplementary material 4 — Input alignments, analysis log files, and output tree files [file zookeys-1145-001_article-96724__-s004.zip › uce-1002528 (modified).phy]

 90 877
Nesticus_Japan_G2153 ----------------------------------------------------------------------------------------------------------------------------------------------------------------------------------------------------------------------------------------------------------------------------------------------------------------------------------------------------------------------------------ATGTATCCCACCGGTGGCTGGAGGACTTTGTAGCCAGGGGGAAACATGGTTTAAAGTTCGTCGTCTGTCAGAGGCCGGTTACGCTCGTCGATTTCACGCTCCCATCGGTAGGCCTGCAGTTGCTCGGGAGTCATGGCCATGATGTGCCCTGAAAGACGATACACATGTTTCAGATAATTAGATGCAGTCCAGTTTAACAAATTTACACAATTTTTACCGACCTCTAGGAGAACACGACCCATATAAATTTTTATTCATTTTCAGAA-------------------------------------------------------------------------------------------------------------------------------------------------------------------------------------------------------------------------------------------------
Nesticus_nahaunus_Mexico_G2881 TATTTTTTTCAATTATTGTGAGAACTATTATTGCATATTGTGTGACGAGCTTAAATATTTGAACATTATTCATCAAATGTTCTTCACAATATGCAATCTGCACATCAAAA------------TAGTTAGAATTTAAATTGAAACTGCCAATCTATAAAAATACGCTGTATACCAAAAAT---AAGGAAATGGATCACTTACCAGCAGTTTATCGAAGTATTGGATGTCCTCTGGCTTTAAGGGTGGCAGGTTGCCTTTGGGTTGTGTGTCCATCATCTTCACGGGATCCTCCTTCTGAAAGAAGAATCCAGAAGTACCTCCCATCGGAGTAGGGGTGGAGGTCAGCTTACGAGCAGGGGTTCGGATAGGTATGTATCCGACCGGTGGTTGAAGTACTTTGTAGCCCGGAGGAAACATGGTTTCAAGTTCATCATCTGTCAGAGGCCGGTTACGCTCATCGATTTCACGCTCCCACCGATAGGCCTGCAGTTGCTCTGGAGTCATTGCCATGATGTGCCCTGAAAGAGGATACGCATGTTTCAGATAATTAAATGCAGCCCGATTTGACAAATTTATACAATTTTTACAGACTCTTAAAAAACCTCTACTATTATAAATTTTAAAGCATTTTCAGAAGCAGCTTCCCACA--------------------------------ATACAATGGAAGGGAAATAAACAATGGTGAAGTCGGTGGGGTTT-GAGAAGTTACCCAAAAAGATTTTGTTTTCAGTTATCTTAGTAGGGTGCTGTGCCCTGCCAATTTTTAAACATGGAATAGTTTTTTAAACAGGAAAATAATTCA---CCCTGCCTAAAATCCATAGCAAATTCCGTTTATTTTTATTTGGTT
Nsilvestrii_Hellgate_N1108 CATCTGGTTCATGCATCTGTACCTGGGTTGGTGAGCGATAGCAAAATAGTTCAGAATCTTTATGTTATCGAATAACCTCCATCTAAACTGTGAGGAGCAACACATTTGTTATTTGCATAATTCTTTTCAACCATTTTGTGAAGGTGCCATTTTGTGAAAGTGGTATTGGTGCCGTAAAACGGAAAACAGAGGCTTACTTACAAGTAACTTATCAAAGTACTGGATGTCCTCTGGTTTTAAGGGAGGCAGGTTTCCTTTAGGTTGTGCGTCCATCATTTTGACAGGGTCTTCCTTTTGGAAAAAGAAACCAGAGGTTCCCCCCATCGGTGTCGGTGTGGAGGTCAATTTACGGGCAGGGGTCCGTATCGGTATGTATCCGACAGGTGGCTGGAGTACTTTGTAACCGGGAGGAAACATGGTCTCCAGTTCATCATCAGTCAGGGGCCTGTTACGCTCATCAATTTCACGCTCCCATCGATAGGCCTGCAACTGCTCGGGAGTCATTGCCATGATGTGTCCTAAAA---------------------ATTTAGAATTATCTTAACTTCATTTTTTTTTAAAATCGTGACAAAT------GAAAATATGCTTGATAGATGCATGTGTATATTTATAGACAATATAGGTCACTTAAAGTAAAAGAAGT-----------------AGACAAAGAAGATGTAATGAAAAATAGGAAAAGAAACAGGCCTTAG------TACACACCAAAGT--AATCATCAAGCGTCTGAATTTGACACAATGA-----TGGTGACGAGTAATTTA-CAAACTGCCTTATTAAAATAAATTTCTTAAGATGGGACTGATTTTGAA-----------TAAGCTCTCTTAAGTT
Narcheri_Cheaha_N023 TAATTAGTT---GCCTTCCCGAAGAAAATAATATACAAGAAGTAACCAAATTAAAGCTTCAAGGTTAATACACACTTTTTAATTCACTTAACAGCGGCAGCACATTGGAG-----------------------CATGAGGAGACTGGGAGTCCAGAAAAATT--ATATATACACAAAATTAGAGGGAAATCGATCACTTACCAACAATTTATCAAAATACTGGATGTCTTCTGGCTTTAAGGGTGGCAGGTTGCCTTTGGGTTGTGTGTCCATCATTTTGACGGGATCCTCCTTCTGGAAGAAGAATCCAGAAGTCCCTCCCATCGGAGTAGGGGTGGAGGTCAGCTTACGGGCAGGGGTTCGGATAGGTATGTATCCGACCGGTGGCTGGAGGACTTTGTAGCCAGGGGGAAACATGGTTTCAAGTTCGTCATCTGTTAGAGGTCGGTTACGTTCATCAATTTCACGTTCCCATCGATAGGCCTGCAGTTGCTCGGGAGTCATTGCCATGATGTGTCCTGAAAGAGGATACATATGTCTCAGGTAATTAG--------------------------------------------------ACATGACTGATATGAATCTTTATGCTTCTTCAG----------------AAAAATAAAGAAGCAAACACAGATTTTCTGCGTACAATGAAAGAGTATTAAACAATGATGAAATTGATGGGTTTCAGAGAAGTTACCTAAAAAGATTTAATCTTCAGATATTCCTATTATATGCAGTAAACTTTCGGTGCGACAATATCCGATAAATTCCTCTACATCAATAAGGTTCAGATCTCTGGCCAAATTACATTGAACATGCTGTTGATCTCTGCTCAATA
Narcheri_MillShoalCreek_N727 -----------------------------------------------------------------TAATGCACACTTTTTAATTCACTTAACAGCGGCAGCACATTGGAG-----------------------CATGAGGAGACTGGGAATCCAGAAAAATT--ATATATACACAAAATTAGAGGGAAATCGATCACTTACCAACAATTTATCAAAATACTGGATGTCTTCTGGCTTTAAGGGTGGCAGGTTGCCTTTGGGTTGTGTGTCCATCATTTTGACGGGATCCTCCTTCTGGAAGAAGAATCCAGAAGTCCCTCCCATCGGAGTAGGGGTGGAGGTCAGCTTACGGGCAGGGGTTCGGATAGGTATGTATCCGACCGGTGGCTGGAGGACTTTGTAGCCAGGGGGAAACATGGTTTCAAGTTCATCATCTGTTAGAGGTCGGTTACGTTCATCAATTTCACGTTCCCATCGATAGGCCTGCAGTTGCTCGGGAGTCATTGCCATGATGTGTCCTGAAAGAGGATACATATGTCTCAGGTAATTAG--------------------------------------------------ACATGACTCATATGAATCTTTATGCTTTTTCAG----------------AAAAATAAAGAACCAAAAACAGATTTTCTGCGTACAATGAAAGAGTATTAAACAATGATGAAATTGATGGGTTTCAGAGAAGTTGCCTAAAAAGATTTAATCTTCAG------------------------------------------------------------------------------------------------------------------------
Nbarri_Bishop_N1072 -------------------------------------------------------------------------------------------------------------------------------------------------------------------------------------------AATAGGTCACTTACCAGCAGTTTATCAAAGTACTGGATGTCCTCTGGCTTTAAGGGTGGCAGGTTGCCTTTGGGTTGTGTGTCCATCATCTTGACGGGATCCTCCTTCTGGAAGAAGAATCCAGAGGTCCCTCCCATCGGAGTAGGGGTGGAGGTCAGCTTACGGGCAGGGGTTCGGATAGGTATGTATCCCACCGGTGGCTGGAGAACTTTGTAGCCAGGGGGAAACATGGTTTCAAGTTCGTCGTCTGTCAGAGGCCGGTTACGCTCGTCGATTTCACGCTCCCACCGGTAGGCCTGCAGTTGCTCGGGAGTCATGGCCATGATGTGCCCTGAAAGACGATACAC--GTTTCAGATAATTAGATGCAGTCCAAGTAAAGAAACATGCCAA-----GACTGAAATTTGGAGTAGCGCATCTC-------CCCCCCCCCCTTTCGAAAAAAAATATCT----AACTAAAAGAGGACTAGACCTACCTTCCCTACGAACATTGCAATAGTGTCTAGCAAGTATTAGATTGGTGGCTTTT--------------------------------ATATCTCCATACAACAAATTTGACTAATCATTCAATAA-------TAAATTTCTTTGGCATGAGAA------------------------------------------------------
Nbarri_LostCoveCave_N0065 TAATTAGTTCATGCATTCCTGAAGAAAATAATATAGGACAAGTGACTGAATTAAAATGTCAAGGTTAATGCCCACTTTCTAATTCACTTAACGGCGGCAGCACATTGAGAACTTGGAAAAGTTTTCTGGGGCTTTCGAGGAGACTGGGAACCCAGGAAAATAATATATATACCAAAAACTAGAGGAAAATAGGTCACTTACCAGCAGTTTATCAAAGTACTGGATGTCCTCTGGCTTTAAGGGTGGCAGGTTGCCTTTGGGTTGTGTGTCCATCATCTTGACGGGATCCTCCTTCTGGAAGAAGAATCCAGAGGTCCCTCCCATCGGAGTAGGGGTGGAGGTCAGCTTACGGGCAGGGGTTCGGATAGGTATGTATCCCACCGGTGGCTGGAGAACTTTGTAGCCAGGGGGAAACATGGTTTCAAGTTCGTCGTCTGTCAGAGGCCGGTTACGCTCGTCGATTTCACGCTCCCATCGGTAGGCCTGCAGTTGCTCGGGAGTCATGGCCATTATGTGCCCTGAAAGACGATACAC--GTTTCAGATAATTAGATGCAGTCCAAGTTATGAAACATGCCAA-----GACTGAAATTTGGAGTAGCGCATCTC-------TCCCCCCCCCCTTTCGAAAAAAATATCT----AACTAAAAGAGGACTAGACCTACCTTCCCTACGAACATTGCAATAGTGTCTAGCAAGTATTAGATTGATGGCTTTT--------------------------------ATATCTCCATACAACAAATTTGACTAATCATTCAATAA-------TAAATTTCTTTGGCATGAGAA------------------------------------------------------
Nbarri_eyed_ClayCave_G2082 ----------------------------------------------------------------------------------------------CGGCAGCACATTGAGAACTTGGAAAAGTTTTCTGGGACTTTCAAGGAGACTGGGAACCCAGAAAAATAATATATATACCAAAAACTAGAGGGAAATAGGTCACTTACCAGAAGTTTATCAAAGTACTGGATGTCCTCTGGCTTTAAGGGTGGCAGGTTGCCTTTGGGTTGTGTGTCCATCATCTTGACGGGATCCTCCTTCTGGAAGAAGAATCCAGAGGTCCCTCCCATCGGAGTAGGGGTGGAGGTCAGCTTACGGGCAGGGGTTCGGATAGGTATGTATCCCACCGGTGGCTGGAGGACTTTGTAGCCAGGGGGAAACATGGTTTCAAGTTCGTCGTCTGTCAGAGGCCGGTTACGCTCGTCTATTTCACGCTCCCATCGGTAGGCCTGCAGTTGCTCGGGAGTCATGGCCATGATGTGCCCTGAAAGACGATACACATGTTTCAGATAATTAGATGCAGTCCAGTTTAACAAATTTACACAATTTTTACCGACCTCTAGGAGAACACGACCCATATAAATTTTTATTCATTTTCAGAAAAAGCAGACCATC-AAAAAAAAAGAAGTTAACATAGATTTTCTGCGTACAATGAAAGGGTAATAAACAAAGATAAAGTCAATGGGTTTCAGAGAAGTTACTCAACAAGATTTAATCTTCAGATATCCCTATTACATGCAGTAAGA------------------------------------------------------------------------------------------------
Nbarrowsi_Gregorys_N270 -------------------------------------------------------------------------------------------------------------------------------------------------------------------------TACCAAAAACTAGAGGGAAATAGGTCACTTACCAGCAGTTTATCAAAGTACTGGATGTCCTCTGGCTTTAAGGGTGGCAGGTTGCCTTTGGGTTGTGTGTCCATCATCTTGACGGGATCCTCCTTCTGGAAGAAGAATCCGGAGGTTCCTCCCATCGGAGTAGGGGTGGAGGTCAGCTTACGGGCTGGGGTTCGGATAGGTATGTATCCGACCGGTGGCTGGAGGACTTTGTAGCCAGGGGGAAACATGGTTTCAAGTTCGTCGTCTGTCAGAGGCCGGTTACGCTCGTCGATTTCACGCTCCCATCGGTAGGCCTGCAGTTGCTCGGGAGTCATGGCCATGATGTGCCCTGAAAGAGGATACAC--ATTTCAGATAATTAGATGCAGTCCGTTTTAAAAAAAAATTACAATTTTTACAGGCCACT---AGAACAGGACTCATATAAATTTTTATTCATTTTCAGAAAAAACATCCCATCAAAAAAAAAAGAAGCAAACATAGATTTTCTGCATACAATGAAAGGGTAATAAACAATGATAAAATGGATGGGTTTCAGAGAAGTTACCCAAAAAGATTTAATCTTCGGATATCCCT----------------------------------------------------------------------------------------------------------------
Nbarrowsi_Tuckaleechee_N360 --------------------------------------------------------------------------CTTTCTAATTCACTTAACGGCGGCAGCACATTGAGAACTTGGAAAAGTTTTCTGGGACTTTCGAGGAGACTGGGAACCCAGAAAAATAATATATATACCAAAAACTAGAGGGAAATAGGTCACTTACCAGCAGTTTATCAAAGTACTGGATGTCCTCTGGCTTTAAGGGTGGCAGGTTGCCTTTGGGTTGTGTGTCCATCATCTTGACGGGATCCTCCTTCTGGAAGAAGAATCCGGAGGTTCCTCCCATCGGAGTAGGGGTGGAGGTCAGCTTACGGGCAGGGGTTCGGATAGGTATGTATCCGACCGGTGGCTGGAGGACTTTGTAGCCAGGGGGAAACATGGTTTCAAGTTCGTCGTCTGTCAGAGGCCGGTTACGCTCGTCGATTTCACGCTCCCATCGGTAGGCCTGCAGTTGCTCGGGAGTCATGGCCATGATGTGCCCTGAAAGAGGATACAC--ATTTCAGATAATTAGATGCAGTCCGTTTTAAAAAAAAATTACAATTTTTACAGGCCACT---AGAACAGGACTCATATAAATTTTTATTCATTTTCAGAAAAAACATCCCATCAAAAAAAAAAGAAGCAAACATAGATTTTCTGCATACAATGAAAGGGTAATAAACAATGATAAAATGGATGGGTTTCAGAGAAGTTACCCAAAAAGATTTAATCTTCAGATATCCCTATTATATGCAGTAAACTTCCGGTGCAACAATATCCGATAAACTCCTCTCCATCAATAAGGTTCAGATCTCTGGCCAAATTACATGGAATAGGTTGTTAATCTCTGCTCAATA
Nbishopi_DryFalls_N150 TAATTAGTTCATGCATTCTTGTAGAAAATAATATAGGACAAGTGACTAAATTAAAATGTCAAGGTTAATGCCGACTTTCTAATTCACTTAACGGCGGCAGCACGTTGAGAACTTGGAAAAGTTTTCTGGGACTTTCGAGGAGACTGGGAACCCAGAAAAATAATATATATACCAAAAACTAGAGGGAAATAGGTCACTTACCAGCAGTTTATCAAAGTACTGGATGTCCTCTGGCTTTAAGGGTGGCAGGTTGCCTTTGGGTTGTGTGTCCATCATCTTGACGGGATCCTCCTTCTGGAAGAAGAATCCAGAGGTCCCTCCCATCGGAGTAGGGGTGGAGGTCAGCTTACGGGCAGGGGTTCGGATAGGTATGTATCCCACCGGTGGCTGGAGAACTTTGTAGCCAGGGGGAAACATGGTTTCAAGTTCGTCGTCTGTCAGAGGCCGGTTACGCTCATCGATTTCACGCTCCCATCGGTAGGCCTGCAGTTGCTCGGGAGTCATGGCCATGATGTGCCCTGAAAGACGATACACATGTTTCAGATAATTAGATGCAGTCCAGTTTAACAAATTTACACA------------CTCTAGGAGAACATGACTCGTATAAATTTTTATTCATTTTCAGAAAAAGCATCCCATCAAAAAAAAAAGAAGCTAAGATAGATTTTCTGCGTACAATGAAAGGGTAATAAACAATGATAAAGTCGATGGGTTTCAGAGAAGTTACCCAACAAGATTTAATCTTCAGATATCCCTATTACATGCAGTAAACTTCCGGTGCAACAATATCCGATAAACTCCTCTCCAAGAATAAGGTTCAGATCTCTGGCCAAATTACATGGAATAGGT-------------------
Nbishopi_PoleCr_Chattooga_N885 TAATTAGTTCATGCATTCTTGTAGAAAATAATATAGGACAAGTGACTAAATTAAAATGTCAAGGTTAATGCCGACTTTCTAATTCACTTAACGGCGGCAGCACGTTGAGAACTTGGAAAAGTTTTCTGGGACTTTCGAGGAGACTGGGAACCCAGAAAAATAATATATATACCAAAAACTAGAGGGAAATAGGTCACTTACCAGCAGTTTATCAAAGTACTGGATGTCCTCTGGCTTTAAGGGTGGCAGGTTGCCTTTGGGTTGTGTGTCCATCATCTTGACGGGATCCTCCTTCTGGAAGAAGAATCCAGAGGTCCCTCCCATCGGAGTAGGGGTGGAGGTCAGCTTACGGGCAGGCGTTCGGATAGGTATGTATCCCACCGGTGGCTGGAGAACTTTGTAGCCAGGGGGAAACATGGTTTCAAGTTCGTCGTCTGTCAGAGGCCGGTTACGCTCATCGATTTCACGCTCCCATCGGTAGGCCTGCAGTTGCTCGGGAGTCATGGCCATGATGTGCCCTGAAAGACGATACACATGTTTCAGATAATTAGATGCAGTCCAGTTTAACAAATTTACACA------------CTCTAGGAGAACATGACTCGTATAAATTTTTATTCATTTTCAGAAAAAGCATCCCATCAAAAAAAAAAGAAGCTAAGATAGATTTTCTGCGTACAATGAAAGGGTAATAAACAATGATAAAGTCGATGGGTTTCAGAGAAGTTACCCAACAAGATTTAATCTTCAGATATCCCTATTACATGCAGTAAACTTCCGGTGCAACAATATCCGATAAACTCCTCTCCAAGAATAAGGTTCAGATCTCTGGCCAAATTACATGGAATAGGTTGTTAATCTCTGCTCAATA
Nbishopi_StandingIndian_N131 TAATTAGTTCATGCATTCTTGTAGAAAATAATATAGGACAAGTGACTAAATTAAAATGTCAAGGTTAATGCCGACTTTCTAATTCACTTAACGGCGGCAGCACGTTGAGAACTTGGAAAAGTTTTCTGGGACTTTCGAGGAGACTGGGAACCCAGAAAAATAATATATATACCAAAAACTAGAGGGAAATAGGTCACTTACCAGCAGTTTATCAAAGTACTGGATGTCCTCTGGCTTTAAGGGTGGCAGGTTGCCTTTGGGTTGTGTGTCCATCATCTTGACGGGATCCTCCTTCTGGAAGAAGAATCCAGAGGTCCCTCCCATCGGAGTAGGGGTGGAGGTCAGCTTACGGGCAGGGGTTCGGATAGGTATGTATCCCACCGGTGGCTGGAGAACTTTGTAGCCAGGGGGAAACATGGTTTCAAGTTCGTCGTCTGTCAGAGGCCGGTTACGCTCATCGATTTCACGCTCCCATCGGTAGGCCTGCAGTTGCTCGGGAGTCATGGCCATGATGTGCCCTGAAAGACGATACACATGTTTCAGATAATTAGATGCAGTCCAGTTTAACAAATTTACACA------------CTCTAGGAGAACATGACTCGTATAAATTTTTATTCATTTTCAGAAAAAGCATCCCATCAAAAAAAAAAGAAGCTAAGATAGATTTTCTGCGTACAATGAAAGGGTAATAAACAATGATAAAGTCGATGGGTTTCAGAGAAGTTACCCAACAAGATTTAATCTTCAGATATCCCTATTACATGCAGTAAACTTCCGGTGCAACAATATCCGATAAACTCCTCTCCAAGAATAAGGTTCAGATCTCTGGCCAAATTACATGGAATAGGTTGTTAATCTCTGCTCAATA
Nbrimleyi_NewberryCr_N984 TGATTAGTTCATGCATTTCCAAAGAAAATAATATAGGACAAGTGACTAAATTAAAATTTCAAGGTTAATGCCCACTTTCTAATTCACTTAACGGCGGCAGCACATTGAGAACTTGGAAAAGTTTTCTGGGACTCTCGAGGAGACTGGGAACCCAGAAAAATA---------CCAAGAACTAGAGGGAAATAGGTCACTTACCAGCAGTTTATCAAAGTACTGGATGTCCTCCGGCTTCAAGGGTGGCAGGTTGCCTTTGGGTTGTGTGTCCATCATCTTGACGGGATCCTCCTTCTGGAAGAAGAATCCAGAGGTCCCCCCCATCGGAGTAGGGGTGGAGGTCAGCTTACGGGCAGGGGTTCGGATAGGTATGTATCCGACCGGCGGCTGGAGGACTTTGTAGCCAGGGGGAAACATAGTTTCAAGTTCATCGTCTGTCAGAGGCCGGTTACGCTCGTCGATTTCACGCTCCCATCGGTAGGCCTGCAGTTGCTCGGGAGTCATGGCCATGATGTGCCCTGAAAGAGGATACACATGT-------AATTAGATGCAGTCCAGTTTCACAAATTTACACAATTTTTACAGACCTCTAGGAAAACAGGACTCATATTAATTTTTATTCATTTTCAGAAAAAACTTCCCATCAAAAAAAGAAGAAGCAAACATAGATTTTCTGCATACAATGAAAGGGTAATAAACAATGATGAAGTTGATGGTTTTC--AGAAGTTACTCGACAAGATTTAATCTTCAGATATCCCTATTATATGAAGTAAACTTCTGGTGCAACAATATCCGATAAACTCCTCTCCAAGAATAAGGTTCAGATCTCTGGCCAAATTACATGGAATGGGTTGTTAATGTCTGCTCAATA
Nbrimleyi_RumblingBald_N241 TGATTAGTTCATGCATTTCCAAAGAAAATAATATAGGACAAGTGACTAAATTAAAATTTCAAGGTTAATGGCCACTTTCTAATTCACTTAACGGCGGCAGCACATTGAGAACTTGGAAAAGTTTTCTGGGACTCTCGAGGAGACTGGGAACCCAGAAAAATA---------CCAAGAACTAGAGGGAAATAGGTCACTTACCAGCAGTTTATCAAAGTACTGGATGTCCTCCGGCTTCAAGGGTGGCAGGTTGCCTTTGGGTTGTGTGTCCATCATCTTGACGGGATCCTCCTTCTGGAAGAAGAATCCAGAGGTCCCCCCCATCGGAGTAGGGGTGGAGGTCAGCTTACGGGCAGGGGTTCGGATAGGTATGTATCCGACCGGCGGCTGGAGGACTTTGTAGCCAGGGGGAAACATAGTTTCAAGTTCATCGTCTGTCAGAGGCCGGTTACGCTCGTCGATTTCACGCTCCCATCGGTAGGCCTGCAGTTGCTCGGGAGTCATGGCCATGATGTGCCCTGAAAGAGGATACACATGT-------AATTAGATGCAGTCCAGTTTCACAAATTTACACAATTTTTACAGACCTCTAGGAAAACAGGACTCATATAAATTTTTATTCATTTTCAGAAAAAACTTCCCATCAAAAAAAAAAGAAGCAAACATAGATTTTTTGCATACAATGAAAGGGTAATAAACAATGATGAAGTTGATGGGTTTC--AGAAGTTACTCGACAAGATTTAATCTTCAGATATCACTATTATATGAAGTAAACTTCTGGTGCAACAATATCCGATAAACTCCTCTCCAAGAATAAGGTTCAGATCTCTGGCCAAATTACATGGAATGGGTTGTTAATGTCTGCTCAATA
Ncanei_Egypt_N958 -------------------------------------------------------------------------------------------------------------------------------------------------------------AAATAATATATATACCAAAACT---AGAGAAATAGGTCACTTACCAGCAGTTTATCAAAGTACTGGATGTCCTCTGGCTTTAAGGGTGGCAGGTTGCCTTTGGGTTGTGTGTCCATCATCTTGACGGGATCCTCCTTCTGGAAGAAGAATCCAGAGGTCCCTCCCATCGGAGTAGGTGTGGAGGTCAGCTTACGGGCAGGGGTTCGGATAGGTATGTATCCGACAGGTGGCTGGAGGACTTTGTAGCCAGGGGGAAACATGGTTTCAAGTTCGTCGTCTGTCAGAGGCCGGTTACGCTCGTCGATTTCACGCTCCCATCGGTAGGCCTGCAGTTGCTCGGGAGTCATGGCCATGATGTGCCCTTAAAGAGGATACACATGTTTCAGATAATTAGATGCAGTCCAGTTTAACAAATTTACACAATTTTTACAGACCTCTAGGAAAACAGGACTCATA----TTTTTATTCATTTTCAGGAAAAACATCCCATCAAAAAAAAAAGAAGCAAAAATAGATTTTCTGCATACAATGAAAGGGCAATAAACAATGATAAAATCGATGGGTTTC--AGAAATTACCCAACAAGATTTAATCTTCAGATATCCTTATTATATGCAATAAACCTCCTTTGCAACAATATCCGATAAACTCCTCTCCAAGAATAAGGTTCAGATCTCTGGCCAAATTACATGGAATAGGTTGTTAATCTCTGCTCAATA
Ncarolinensis_Grandfather_N218 TAATTAGTTCATGCATTCCCGAAGAAAATAATATAGGACAAGTGACTAAATTAAAATTTCAAAGTTAATGCCCACTTTATAATTCACTTAACGGCAGCAGCACATTGAGAACTTGGAAAAGTTTTCTGGGACTTTCAAGGAGACTGGGAACCCAGAAAAATAATATATATACCAAAAACTAGAGGGAAATAGGTCACTTACCAGCAGTTTATCAAAGTACTGGATGTCCTCTGGCTTTAAGGGTGGCAGGTTGCCTTTGGGTTGTGTGTCCATCATCTTGACGGGATCCTCCTTCTGGAAGAAGAATCCAGAGGTCCCTCCCATCGGAGTAGGGGTGGAGGTCAGCTTACGGGCAGGGGTTCGGATAGGTATGTATCCCACCGGTGGCTGGAGGACTTTGTAGCCAGGGGGAAACATGGTTTCAAGTTCGTCGTCTGTCAGAGGCCGGTTACGCTCGTCAATTTCACGCTCCCATCGGTAGGCCTGCAGTTGCTCGGGAGTCATGGCCATGATGTGCCCTGAAAGACGATACACATGTTTCAGATAATTAGATGCAGTCCAGTTTAACAAATTTACACAATTTTTACAGACCTCT---AGAACACGACTCATATAAATTTTTATTAATTTTCAGAAAAAGCATCCCATC-CAAAAAAAAGAAGCTAACATAGATTTTCTGCATACAATGAAAGGGTAATAAACAATGATAAAGTCGATGGGTTTCAGAGAAGTTACCCAACAAGATTTAATCTTCAGATATCCCGATTACATGCAGTAAACTTCCGGTGCAACAATATCCGATAAACTCCTCTCCAAGAATAAGGTTCAGATCTCTGGCCAAATTACATGGAATAGGTTGTTAATCTCTGCTCAATA
Ncarolinensis_LinvilleCaverns_N227 --------------------------------------------------------------------------------------------------------------------------------------------------------------------------------------------------------------------------------------------------------------------------------------------------------GGAAGAAGAATCCAGAGGTCCCTCCCATCGGAGTAGGGGTGGAAGTCAGCTTACGGGCAGGGGTTCGGATAGGTATGTATCCCACCGGTGGCTGGAGGACTTTGTAGCCAGGGGGAAACATGGTTTCAAGTTCGTCGTCTGTCAGAGGCCGGTTACGCTCGTCAATTTCACGCTCCCATCGGTAGGCCTGCAGTTGCTCGGGAGTCATG------------------------------------------------------------------------------------------------------------------------------------------------------------------------------------------------------------------------------------------------------------------------------------------------------------------------------------------------------------------------------------
Ncarteri_English_N031 ---------------------------------------------------------------------------------------------------------------------------------------------------GAACCCAGAAAAATAATAAACATACCAAAAACTAGAGAGAAATAGGTCACTTACCAGCAGTTTATCAAAGTACTGGATGTCCTCTGGCTTTAAGGGTGGCAGGTTGCCTTTGGGTTGTGTGTCCATCATCTTGACAGGATCCTCCTTCTGGAAGAAGAATCCAGAGGTCCCTCCCATCGGAGTAGGGGTGGAGGTCAGCTTACGAGCAGGGGTTCGGATAGGTATGTATCCCACCGGTGGCTGGAGAACTTTGTAGCCAGGGGGAAACATGGTTTCAAGTTCGTCGTCTGTCAGAGGCCGGTTACGCTCGTCGATTTCACGCTCCCATCGGTAGGCCTGCAGTTGCTCGGGAGTCATGGCCATGATGTGCCCTGAAAGACGATACACATGTTTCAGATAATTAGATGCAGTCCAGTTTAACAAATTTACACA------------CTCTAGGAGAACATGCCTCATATAAATTTTTATTCATTTCCAGAAAAAGCATCCCATC-AAAAAAAAAGAAGCTAACATAGATTTTATGCGTACAATGAAAGGGTAATAAATAATGATAAAGTCGATGGGTTTCAGAGAAGTTACCCAACAAGATTTAATCTTCGGATATCCCTATTACACGCAGTAAACTTCCGGTGCAACAATATCCGATAAACTCCTCTCCAAGAATAAGGTTCAGATCTCTGGCCAAATTACATGGAATAGGTTGTTAATCTCTGCTCAATA
Ncarteri_LaurelCave_nearTYPE_N0296 CAATTAGTTCATACATTCTTGAAGAAAATAATATAGGACAAGTGACTAAATTAAAATGTCAAGATTAATGCCCACTTTCTAATTCACTTAACGGCAGCAGCACATTGAGAACTTGGAAAAGTTTTCTGGGACTTTCGAGGAGACTGGGAACCCAGAAAAATAATATACATATCAAAAACTAGAGGGAAATAGGTCACTTACCAGCAGTTTATCAAAGTACTGGATGTCCTCTGGCTTTAAGGGTGGCAGGTTGCCTTTGGGTTGTGTGTCCATCATCTTGACGGGATCCTCCTTCTGGAAGAAGAATCCAGAGGTCCCTCCCATCGGAGTAGGGGTGGAGGTCAGCTTACGAGCAGGGGTTCGGATAGGTATGTATCCCACCGGTGGCTGGAGAACTTTGTAGCCAGGGGGAAACATGGTTTCAAGTTCGTCGTCTGTCAGAGGCCGGTTACGCTCGTCGATTTCACGCTCCCATCGGTAGGCCTGCAGTTGCTCGGGAGTCATGGCCATGATGTGCCCTGAAAGACGATACACATGTTTCAGATAATTAGATGCAGTCC-----------------------------------------------------------------------------------------------------------------------------------------------------------------------------------------------------------------------------------------------------------------------------------------------------------------------------
Ncarteri_PilotMtn_G2185 ---------------------------------------------------------------------------------------TTAATGGCAGCAGCACATTGAGAACTTGGAAAAGTTTTCTGGGACTTTCGAGGAGACTGGGAACCCAGAAAAATAATATACATACCAAAAACTAGAGGGAAATAGGTCACTTACCAGCAGTTTATCAAAGTACTGGATGTCCTCTGGCTTTAAGGGTGGCAGGTTGCCTTTGGGTTGTGTGTCCATCATCTTGACGGGATCCTCCTTCTGGAAGAAGAATCCAGAGGTCCCTCCCATCGGAGTAGGGGTGGAGGTCAGCTTACGAGCAGGGGTTCGGATAGGTATGTATCCCACCGGTGGCTGGAGAACTTTGTAGCCAGGGGGAAACATGGTTTCAAGTTCGTCGTCTGTCAGAGGCCGGTTGCGCTCGTCGATTTCACGCTCCCATCGGTAGGCCTGCAGTTGCTCGGGAGTCATGGCCATGATGTGCCCTGAAAGACGATACACATGTTTCAGATAATTAGATGCAGTCCAGTTTAACAAATTTACACA------------CTCTAGGAGAACATGCCTCATATAAATTTTTATTCATTTTCAGAAAAAGCATCCCATC-AAAAAAAAAGAAGCTAACATAGATTTTCTGCGTTTAATGAAAGGATAATAAACAATGATAAAGTCGATGGGTTTCAGAGAAGTTACCCAACAAGCTTTAATCTTCGGATATCCCTATAACATGCAGTAAACTTCCGGTGCAACAATATCCGATAAACTCCTCTCCAAGAATAAGGTTCAGATCTCTGGCCAAATTACATGGAATAGGTTGTTAATCTCTGCTCAATA
Ncarteri_Pitchfork_N363 ---------------------------------------------------------------------------------------TTAACGGTGGCAGCACATTGAGAACTTGGAAAAGTTTTCTGGGACTTTCATGGAGACTGGGAACCCAGAAAAATAATATATATACCAAAAACTAGACGGAAATAGGTCACTTACCAGCAGTTTATCAAAGTACTGGATGTCCTCTGGCTTTAAGGGTGGCAGGTTGCCTTTGGGTTGTGTGTCCATCATCTTGACGGGATCCTCCTTCTGGAAGAAGAATCCAGAAGTCCCTCCCATCGGAGTAGGGGTGGAGGTCAGCTTACGAGCAGGGGTTCGGATAGGTATGTATCCCACCGGTGGCTGGAGAACTTTGTAGCCAGGGGGAAACATTGTTTCAAGTTCGTCGTCTGTCAGAGGCCGGTTACGCTCGTCGATTTCACGCTCCCATCGGTAGGCCTGCAGTTGCTCGGGAGTCATGGCCATGATGTGCCCTGAAAGACGATACACATGCTTCAGATAATTAGATGCAGTCCAGTTTAACAAATTTACACA------------CTCTAGGAGAACATGACTCGTATAAATTTTTATTCATTTTCAGAAAAAGCATCCCATCAAAAAAAAAAGAAGCTAACATAGATTTTCTGCGTACAATGAAACGGTAATAAACAATGATAAAGTCGATGGGTTTCAGAGAAGTTACCCAACAAGATTTAATCTTCAGATATCCCTATTACATGCAGTAAACTTCCGGTGCAACAATATCCGATAAATTCCTCTCCAAG-----------------------------------------------------------
Ncarteri_WeberCty_N1044 -----------------------------------------------------------------------------------------------------------------------------------------------------------------AATATACACACCAAAAACTAGAGGGAAATAGGTCACTTACCAGCAGTTTATCAAAGTACTGGATGTCCTCTGGCTTTAAGGGTGGCAGATTGCCTTTGGGTTGTGTGTCCATCATCTTGACGGGATCCTCCTTCTGGAAGAAGAATCCAGAGGTCCCTCCCATCGGAGTAGGGGTGGAGGTCAGCTTACGAGCAGGGGTTCGGATAGGTATGTATCCCACCGGTGGCTGGAGAACCTTGTAGCCAGGGGGAAACATGGTTTCAAGTTCGTCGTCTGTCAGAGGCCGGTTACGCTCGTCGATTTCACGCTCCCATCGGTAGGCCTGCAGTTGCTCGGGAGTCATGGCCATGATGTGCCCTGAAAGATGATACACATGTTTCAGATAATTAGATGCAGTCCAGTTTAACAAATTTACACA------------CTCTAGGAGAACATGCCTCATATAAATTTTTATTCATTTTCAGAAAAAGCATCCCATC--AAACAAAAGAAGCTAACATAGA---TCTGCGTACAATGAAAGGGTAATAAACAATGATAAAGTCGATGGGTTTCAGAGAAGTTACCCAACAAGATTTAATCCTCAGATATCCCTATTACATGCAGTAAACTTCCGGTGCAACAATATCCGATAAACTCCTCTCCAAGAATAAGGTTAAGATCACTGGCCAAATTACATGGAATATGTTG-----------------
Ncarteri_div__RainbowCave_G2089 ----------------------------------------------------------------------------------------------------------------------------------------------------------------------------------CTAGAGGGAAATCTCTCACTTACCAACAATTTATCAAAATACTGGATGTCCTCTGGCTTTAAGGGCGGCAGATTGCCTTTGGGTTGTGTGTCCATCATCTTGACAGGATCCTCCTTCTGGAAGAAAAACCCAGAGGTCCCTCCCATCGGAGTAGGGGTGGAGGTCAGCTTACGAGCAGGGGTTCGGATAGGTATGTATCCGACCGGTGGCTGGAGGACTTTGTAGCCAGGGGGAAACATGGTTTCAAGTTCGTCGTCTGTCAGAGGCCGATTACGCTCGTCAATTTCACGCTCCCATCGATAGGCCTGCAGTTGCTCGGGAGTCATTGCCATGATGTGTCCTGAAAGAGGATACAGATGTCTCAAGTAATTA---------------GACAAATTTAAACAATCTTTACAGGCTTCTAGGAAAACATAACTCATATAAATTTTTATGCATATTCAG-------------------GGGGGAGAAGCCAACACAGATTTTCTGCCTACAATGAAAGAGTATTAAGCAATGATGAAGTTGATGGGTTTCAGAGAAGATATCTAAAAAGATTTAATCTTCAGATATTCCTATTATATGCAGTAAACTTCCAGCGCTGCACTATCCGATAAATTACTCTACATCAACAAGGTTCAGATCTCTGGCCAAATTACATTGAATATGTTGTTGATCTCTGCCCAATA
Ncherokee_BallhootScar_N193 ----------------------------------------------TAAATTAAAATTTCAAGGTTAATGCCCACTTTCTAATTCACTTAACGGCGGCAGCACATTGAGAACTTGGAAAAGTTTTCTGGGACTTTCGAGAAGACTGGGAACCCAGAAAAATAATATATATACCAAAAACTAGAGGGAAATAGGCCACTTACCAGCAGTTTATCAAAGTACTGGATGTCCTCTGGCTTTAAGGGTGGCAGGTTGCCTTTGGGTTGTGTGTCCATCATCTTGACGGGATCCTCCTTCTGGAAGAAGAATCCAGAGGTCCCTCCCATCGGAGTAGGGGTGGAGGTCAGCTTACGGGCAGGGGTTCGGATAGGTATGTATCCCACCGGTGGCTGGAGGACTTTGTAGCCAGGGGGAAACATGGTTTCAAGTTCGTCGTCTGTCAGAGGCCGGTTACGCTCATCGATTTCACGCTCCCATCGGTAGGCCTGCAGTTGCTCGGGAGTCATGGCCATGATGTGCCCTGAAAGACGATACACATGTTTCAGATAATTAGATGCAGTCCAGTTTAACAAATTTACACAATTTTCACAGACCTCTAGGAGAACACCACTC--ATAAATTTTTATTCATTTTCAG------CATCCCATCCAAAAAAAAAGAAGCTAACATAGATTTTCTGCGTACAATGAAAGGGTAATAAACAATGATAAAGTCGATGGGTTTCAGAGAAGTTACCCAACAAGATTT------CAAATATCCCTATTACATGCAGTAAACTTCCGGTGCAACAATATC--------TCCTCTCCAAGAACAGAGTCAAAATATCTCGCTGAATTTCATAGAATAATATGTTATCTTCTACTTAAAA
Ncherokee_SIndianCrk_N681 ----------------------------------------------------------------------------------------------------------------------------------------------------------------------------------------------------CTTACCAGCAGTTTATCAAAGTACTGGATGTCCTCTGGCTTTAAGGGTGGCAGGTTGCCTTTGGGTTGTGTGTCCATCATCTTGACGGGATCCTCCTTCTGGAAGAAGAATCCAGAGGTCCCTCCCATCGGAGTAGGGGTGGAGGTCAGCTTACGGGCAGGGGTTCGGATAGGTATGTATCCCACCGGTGGCTGGAGGACTTTGTAGCCAGGGGGAAACATGGTTTCAAGTTCGTCGTCTGTCAGAGGCCGGTTACGCTCGTCGATTTCACGCTCCCATCGGTAGGCCTGCAGTTGCTCGGGAGTCATGGCCATGATGTGCCCTGAAAGACGATACACGTGTTTCATATAATTAGATGCAGTCCAGTTTAACAAATTTACACAATTTTTACAGACCTCTAGGAGAACACCACTC--ATAAATTTTTATTCATTTTCAG------CATCCCATCAACAAAAAAAGAAGCTAACCTAGATTTTCTGCAT--------------------------------------------------------------------------------------------------------------------------------------------------------------------------------------------------
Ncooperi_BeaverCrk_N1002 TAATTAGTTCATGCATTCTTGTAGAAAATAATATAGGACAAGTGACTAAATTAAAATGTCAAGGTTAATGCCGACTTTCTAATTCACTTAACGGCGGCAGCACGTTGAGAACTTGGAAAAGTTTTCTGGGACTTTCGAGGAGACTGGGAACCCAGAAAAATAATATATATACCAAAAACTAGAGGGAAATAGGTCACTTACCAGCAGTTTATCAAAGTACTGGATGTCCTCTGGCTTTAAGGGTGGCAGGTTGCCTTTGGGTTGTGTGTCCATCATCTTGACGGGATCCTCCTTCTGGAAGAAGAATCCAGAGGTCCCTCCCATCGGAGTAGGGGTGGAGGTCAGCTTACGGGCGGGGGTTCGGATAGGTATGTATCCCACCGGTGGCTGGAGAACTTTGTAGCCAGGGGGAAACATGGTTTCAAGTTCGTCGTCTGTCAGAGGCCGGTTACGCTCATCGATTTCACGCTCCCATCGGTAGGCCTGCAGTTGCTCGGGAGTCATGGCCATGATGTGCCCTGAAAGACGATACACATGTTTCAGATAATTAGATGCAGTCCAGTTTAACAAATTTACACA------------CTCTAGGAGAACATGACTCGTATAAATTTTTATTCATTTTCAGAAAGAGCATCCCATCAAAAAAAAAAGAAGCTAACATAGATTTTCTGCGTACAATGAAAGGGTAATAAACAATGATAAAGTCGATGGGTTTCAGAGAAGTTACCCAACAAGATTTAATCTTCAGATATCCCTATTACATGCAGTAAACTTCCGGTGCAACAATATCCGATAAACTCCTCTCCAAGAATAAGGTTCAGATCTCTGGCCAAATTACATGGAATAGGTTGTTAATCTCTGCTCAATA
Ncooperi_BrasstBald_N824 TAATTAGTTCATGCATTCTTGTAGAAAATAATATAGGACAAGTGACTAAATTAAAATGTCAAGGTTAATGCCGACTTTCTAATTCACTTAACGGCGGCAGCACGTTGAGAACTTGGAAAAGTTTTCTGGGACTTTCGAGGAGACTGGGAACCCAGAAAAATAATATATATACCAAAAACTAGAGGGAAATAGGTCACTTACCAGCAGTTTATCAAAGTACTGGATGTCCTCTGGCTTTAAGGGTGGCAGGTTGCCTTTGGGTTGTGTGTCCATCATCTTGACGGGATCCTCCTTCTGGAAGAAGAATCCAGAGGTCCCTCCCATCGGAGTAGGGGTGGAGGTCAGCTTACGGGCGGGGGTTCGGATAGGTATGTATCCCACCGGTGGCTGGAGAACTTTGTAGCCAGGGGGAAACATGGTTTCAAGTTCGTCGTCTGTCAGAGGCCGGTTACGCTCATCGATTTCACGCTCCCATCGGTAGGCCTGCAGTTGCTCGGGAGTCATGGCCATGATGTGCCCTGAAAGACGATACACATGTTTCAGATAATTAGATGCAGTCCAGTTTAACAAATTTACACA------------CTCTAGGAGAACATGACTCGTATAAATTTTTATTCATTTTCAGAAAAAGCATCCCATCAAAAAAAAAAGAAGCTAAGATAGATTTTCTGCGTACAATGAAAGGGTAATAAACAATGATAAAGTCGATGGGTTTCAGAGAAGTTACCCAACAAGATTTAATCTTCAGATATCCCTATTACATGCAGTAAACTTCCGGTGCAACAATATCCGATAAACTCCTCTCCAAGAATAAGGTTCAGA----------------------------------------------
Ncooperi_CheoahDam_N1122 TAATTAGTTCATGCATTCTTGTAGAAAATAATATAGGACAAGTGACTAAATTAAAATGTCAAGGTTAATGCCGACTTTCTAATTCACTTAACGGCGGCAGCACGTTGAGAACTTGGAAAGGTTTTCTGGGACTTTCGAGGAGACTGGGAACCCAGAAAAATAATATATATACCAAAAACTAGAGGGAAATAGGTCACTTACCAGCAGTTTATCAAAGTACTGGATGTCCTCTGGCTTTAAGGGTGGCAGGTTGCCTTTGGGTTGTGTGTCCATCATCTTGACGGGATCCTCCTTCTGGAAGAAGAATCCAGAGGTCCCTCCCATCGGAGTAGGGGTGGAGGTCAGCTTACGGGCAGGGGTTCGGATAGGTATGTATCCCACCGGTGGCTGGAGAACTTTGTAGCCAGGGGGAAACATGGTTTCAAGTTCGTCGTCTGTCAGAGGCCGGTTACGCTCGTCGATTTCACGCTCCCATCGGTAGGCCTGCAGTTGCTCGGGAGTCATGGCCATGATGTGCCCTGAAAGACGATACACATGTTTCAGATAATTAGATGCAGTCCAGTTTAACAAATTTACACA------------CTCTAGGAGAACATGACTCGTATAAATTTTTATTCATTTTCAGAAAAAGCATCCCATCAAAAAAAAAAGAAGCTAACATAGATTTTCTGCGTACAATGAAAGGGTAATAAACAATGATAAAGTCGATGGGTTTCAGAGAAGTTACCCAACAAGATTTAATCTTCAGATATCCCTATTACATGCAGTAAGTTTCCGGTGCAACAATATCCGATAAACTCCTCTCCAAGAATAAGGTTCAGATCTCTGGCCAAATTACATGGAATAGGTTGTTAATCTCTGCTCAATA
Ncooperi_NantRiverGorge_N682 TAATTAGTTCATGCATTCTTGTAGAAAATAATATAGGACAAGTGACTAAATTAAAATGTCAAGGTTAATGCCGACTTTCTAATTCACTTAACGGCGGCAGCACGTTGAGAACTTGGAAAAGTTTTCTGGGACTTTCGAGGAGACTGGGAACCCAGAAAAATAATATATATACCAAAAACTAGAGGGAAATAGGTCACTTACCAGCAGTTTATCAAAGTACTGGATGTCCTCTGGCTTTAAGGGTGGCAGGTTGCCTTTGGGTTGTGTGTCCATCATCTTGACGGGATCCTCCTTCTGGAAGAAGAATCCAGAGGTCCCTCCCATCGGAGTAGGGGTGGAGGTCAGCTTACGGGCGGGGGTTCGGATAGGTATGTATCCCACCGGTGGCTGGAGAACTTTGTAGCCAGGGGGAAACATGGTTTCAAGTTCGTCGTCTGTCAGAGGCCGGTTACGCTCGTCGATTTCACGCTCCCATCGGTAGGCCTGCAGTTGCTCGGGAGTCATGGCCATGATGTGCCCTGAAAGACGATACACATGTTTCAGATAATTAGATGCAGTCCAGTTTAACAAATTTACACA------------CTCTAGGAGAACATGACTCGTATAAATTTTTATTCATTTTCAGAAAAAGCATCCCATCAAAAAAAAAAGAAGCTAACATAGATTTTCTGCGTACAATGAAAGGGTAATAAACAATGATAAAGTCGATGGGTTTCAGAGAAGTTACCCAACAAGATTTAATCTTCAGATATCCCTATTACATGCAGTAAACTTCCGGTGCAACAATATCCGATAAACTCCTCTCCAAGAATAAGGTTCAGATCTCTGGCCAAATTACATGGAATAGGTTGTTAATCTC---------
Ncooperi_RockCrRoad_N1160 TAATTAGTTCATGCATTCTTGTAGAAAATAATATAGGACAAGTGACTAAATTAAAATGTCAAGGTTAATGCCGACTTTCTAATTCACTTAACGGCGGCAGCACGTTGAGAACTTGGAAAAGTTTTCTGGGACTTTCGAGGAGACTGAGAACCCAGAAAAATAATATATATACCAAAAACTAGAGGGAAATAGGTCACTTACCAGCAGTTTATCAAAGTACTGGATGTCCTCTGGCTTTAAGGGTGGCAGGTTGCCTTTGGGTTGTGTGTCCATCATCTTGACGGGATCCTCCTTCTGGAAGAAGAATCCAGAGGTCCCTCCCATCGGAGTAGGGGTGGAGGTCAGCTTACGGGCGGGGGTTCGGATAGGTATGTATCCCACCGGTGGCTGGAGAACTTTGTAGCCAGGGGGAAACATGGTTTCAAGTTCGTCGTCTGTCAGAGGCCGGTTACGCTCGTCGATTTCACGCTCCCATCGGTAGGCCTGCAGTTGCTCGGGAGTCATGGCCATGATGTGCCCTGAAAGACGATACACATATTTCAGATAATTAGATGCAGTCCAGTTTAACAAATTTACACA------------CTCT---AGAACATGACTCATATAAATTTTTATTCATTTTCAGAAAAAGCATCCCATCAAAAAAAAAAGAAGCTAACATAGATTTTCTGTGTACAATGAAAGGGTAATAAACAATGATAAAGTCGATGGGTTTCAGAGAAGTTACCCAACAAGATTTAATCTTCAGATATCCCTATTACATGCAGTAAACTTCCGGTGTAACAATATCCGATAAACTCCTCTCCAAGAATAAGGTTCAGATCTCTGGCCAAATTACATGGAATAGGTTGTTAATCTCTGCTCAATA
Ncoylei_Apalachia_N1195 --------------------------------------------------------------------------------------------------------------------------------------------------------------ATATATATATATACCAAAAACTACAGGGAAATAGGTCACTTACCAGCAGTTTATCAAAGTACTGGATGTCCTCTGGCTTTAAGGGTGGCAGGTTGCCTTTGGGTTGTGTGTCCATCATCTTGACGGGATCCTCCTTCTGGAAAAAGAATCCAGAGGTCCCTCCCATCGGAGTAGGGGTGGAGGTCAGCTTACGGGCAGGGGTTCGGATAGGTATGTATCCCACCGGTGGCTGGAGAACTTTGTAGCCAGGGGGAAACATGGTTTCAAGTTCGTCGTCTGTCAGAGGCCGGTTACGTTCGTCGATTTCACGCTCCCATCGGTAGGCCTGCAGTTGCTCGGGAGTCATGGCCATGATGTGCCCTGAAAGACGACACACATGTTTCAGATAATTAGATGCAGTCCAGTTTAACAAATTTACACA------------CTCT---AGAACATGACTCATATAAATTTTTATTCATTTTCAGAAAAAGCATCCCATC---AAAAAAAGAAGCTAACATAGATTTTCTGCGTACAATGAAAGGGTAATAAACAATGATAAAGTCGATGGGTTTCAGAGAAGTTACCCAACAAGATTTAATCTTTAG--ATCCCTATTACATGCAGTAAACTTCGGATGCAACAATATCCGATAAACTCCTCTCCAAGAATAAGGTTCAGATCTCTGGCCAAATTACATGGAATAGGTTGTTAATCTCTGCTCAATA
Ncoylei_TiptonCreek_N837 ----------------------------------------------------------------------------------------------------------------------------------------------------------------ATATATATATACCAAAAACTACAGGGAAATAGGTCACTTACCAGCAGTTTATCAAAGTACTGGATGTCCTCTGGCTTTAAGGGTGGCAGGTTGCCTTTGGGTTGTGTGTCCATCATCTTGACGGGATCCTCCTTCTGGAAGAAGAATCCAGAGGTCCCTCCCATCGGAGTAGGGGTGGAGGTCAGCTTACGGGCAGGGGTTCGGATAGGTATGTATCCCACCGGTGGCTGGAGAACTTTGTAGCCAGGGGGAAACATGGTTTCAAGTTCGTCGTCTGTCAGAGGCCGGTTACGTTCGTCGATTTCACGCTCCCATCGGTAGGCCTGCAGTTGCTCGGGAGTCATGGCCATGATGTGCCCTGAAAGACGACACACATGTTTCAGATAATTAGATGCAGTCCAGTTTAACAAATTTACACA------------CTCT---AGAACATGACTCATATAAATTTTTATTCATTTTCAGAAAAAGCATCCCATC---AAAAAAAGAAGCTAACATAGATTTTCTGCGTACAATGAAAGGGTAATAAACAATGATAAAGTCGATGGGTTTCAGAGAAGTTACCCAACAAGATTTAATCTTTAG--ATCCCTATTACATGCAGTAAACTTCGGATGCAACAATATCCGATAAACTCCTCTCCAAGAATAAGGTTCAGATCTCTGGCAAAATTACATGGAATAGGTTGTTAATCTCTGCTCAATA
Ncressleri_AndersonSpringCave_G2075 ---------------------------------------------------------------------------------------------------------------------------------------------------------------------------CCCAAAACTAGAGGGAAATCAGTCACTTACCAACAATTTATCAAAATACTGGATGTCCTCTGGCTTTAAGGGTGGCAGGTTGCCTTTGGGTTGTGTGTCCATCATCTTGACGGGATCCTCCTTCTGGAAGAAGAACCCAGAGGTCCCTCCCATCGGAGTAGGAGTGGAGGTCAGCTTACGGGCAGGGGTTCGGATAGGTATGTATCCAACCGGTGGCTGGAGGACTTTGTAGCCAGGGGGAAACATGGTTTCAAGTTCGTCGTCTGTCAGAGGCCGGTTACGCTCGTCAATTTCACGCTCCCATCGATAAGCCTGCAGTTGCTCAGGAGTCATTGCCATGATGTGCCCTGAAAGAGGATACACATGTCTCAGGAAATTA---------------GACAAATTTACACAATCTTTACAGACTTCTAGGAAAACATGACTCATATAAATTTTTACACATTTTCAA-----------------AGAAAAAAGAAACAAACACAGATTTTCTGCATACAATGAAAGGGTATTAAACAATGATGAAGTTGAT---------------------------------------------------------------------------------------------------------------------------------------------------------------
Ncressleri_PigeonCave_G2077 -----------------------------------------------------------------------------------------------------------------------------------------------------------------------------------------------------------------------AATACTGGATGTCCTCTGGCTTTAAGGGTGGCAGGTTGCCTTTGGGTTGTGTGTCCATCATCTTGACGGGATCCTCCTTCTGGAAGAAGAACCCAGAGGTCCCTCCCATCGGAGTAGGAGTGGAGGTCAGCTTACGGGCAGGGGTTCGGATAGGTATGTATCCAACCGGTGGCTGGAGGACTTTGTAGCCAGGGGGAAACATGGTTTCAAGTTCGTCGTCTGTCAGAGGCCGGTTACGCTCGTCAATTTCACGCTCCCATCGATAAGCCTGCAGTTGCTCAGGAGTCATTGCCATGATGTGCCCTGAAAGAGGATACACATGTCTCAGGAAATTA---------------GACAAATTTACACAATCTTTACAGACTTCTAGGAAAACATGACTCATATAAATTTTTACACATTTTCAA-----------------AGAAAAAAGAAACAAACACAGATTTTCTGCATACAATGAAAGGGTATTAAACAATGATGAAGTTGATGGGTT----------------------------------------------------------------------------------------------------------------------------------------------------------
Ncrosbyi_MtMitchell_N210 TGATTAGTTCATGTATTTCCGAAGAAAATAATATAGGACAAGTGACTAAATTAAAATTTCAAGGTTAATGCCCACTTTCTAATTCACTTAACGGCGGCAGCACATTGAGAACTTGGAAAAGTTTTCTGGGACTCTCGAGGAGACTGGGAACCCAGAAAAATA---------CCAAGAACTAGAGGGAAATAGGTCACTTACCAGCAGTTTATCAAAGTACTGGATGTCCTCCGGCTTCAAGGGTGGCAGGTTGCCTTTGGGTTGTGTGTCCATCATCTTGACGGGATCCTCCTTCTGGAAGAAGAATCCAGAGGTCCCCCCCATCGGAGTAGGGGTGGAGGTCAGCTTACGGGCAGGGGTTCTGATAGGTATGTATCCGACCGGCGGCTGGAGGACTTTGTAGCCAGGGGGAAACATGGTTTCAAGTTCATCGTCTGTCAGAGGCCGGTTACGCTCGTCGATTTCACGCTCCCATCGGTAGGCCTGCAGTTGCTCGGGAGTCATGGCCATGATGTGCCCTGAAAGAGGATACACATGT-------AATTAGATGCAGTCCAGTTTCACAAATTTACACAATTTTTACAGACCTCTAGGAAAACCGGTCTCATATAAATTTTTATTCTTTTTCAGAAAAAACATCCCATCAAAAAAAAAAGAAGCAAACATAGATTTTCTGCATACAATGAAAGGGTAATAAACAATGATGAAGTTGATGGGTTTC--AGAAGTTACTCGACAAGATTTAATCTTCAGATATCCCTATTATATGCAGTAAACTTCTGGTGCAACAATATCCGATAAACTCCTCTACAAGAATAAGGTTCAGATCTCTGGCCAAATTACATGGAATAGGTTGTTAATGTCTGCTCAATA
Ncrosbyi_PricesCrk_N1143 TGATTAGTTCATGTATTTCCAAAGAAAATAATATAGGACAAGCGACTAAATTAAAATTTCAAGGTTAATGCCCACTTTCTAATTCACTTAACGGCGGCAGCACATTGAGAACTTGGAAAAGTTTTCTGAGACTCTCGAGGAGACTGGGAACCCAGAAAAATA---------CCAAGAACTAGAGGGAAATAGGTCACTTACCAGCAGTTTATCAAAGTACTGGATATCCTCCGGCTTCAAGGGTGGCAGGTTGCCTTTGGGTTGTGTGTCCATCATCTTGACGGGATCCTCCTTCTGGAAGAAGAATCCAGAGGTCCCCCCCATCGGAGTAGGGGTGGAGGTCAGCTTACGGGCAGGGGTTCGGATAGGTATGTATCCGACCGGCGGCTGGAGGACTTTGTAGCCAGGGGGAAACATGGTTTCAAGTTCATCGTCTGTCAGAGGCCGGTTACGCTCGTCGATTTCACGCTCCCATCGGTAGGCCTGCAGTTGCTCGGGAGTCATGGCCATGATGTGCCCTGAAAGAGGATACACATGT-------AATTAGATGCAGTCCAGTTTCACAAATTTACACAATTTTTACAGACCTCTAGGAAAACCGGACTCATATAAATTTTTATTCATTTTCAGAAAAAACATCCCATCAAAAAAAAAAGAAGCAAACATAGATTTTCTGCATACAATGAAAGGGTAATAAACAATGATGAAGTTGATGGGTTTC--AGAAGTTACTCGACAAGATTTAATCTTCAGATATCCCTATTATATGCAGTAAACTTCTGGAGCAACAATATCCGATAAACTCCTCTACAAGAATAAGGTTCAGATCTCTGGCCAAATTACATGGAATAGGTTGTTAATGTCTGCTCAATA
Ncrosbyi_ShufordCrk_N1148 TGATTAGTTCATGTATTTCCGAAGAAAATAATATAGGACAAGTGACTAAATTAAAATTTCAAGGTTAATGCCCACTTTCTAATTCACTTAACGGCGGCAGCACATTGAGAACTTGGAAAAGTTTTCTGGGACTCTCGAGGAGACTGGGAACCCAGAAAAATA---------CCAAGAACTAGAGGGAAATAGGTCACTTACCAGCAGTTTATCAAAGTACTGGATGTCCTCCGGCTTCAAGGGTGGCAGGTTGCCTTTGGGTTGTGTGTCCATCATCTTGACGGGATCCTCCTTCTGGAAGAAGAATCCAGAGGTCCCCCCCATCGGAGTAGGGGTGGAGGTCAGCTTACGGGCAGGGGTTCGGATAGGTATGTATCCGACCGGCGGCTGGAGGACTTTGTAGCCAGGGGGAAACATGGTTTCAAGTTCATCGTCTGTCAGAGGCCGGTTACGCTCGTCGATTTCACGCTCCCATCGGTAGGCCTGCAGTTGCTCGGGAGTCATGGCCATGATGTGCCCTGAAAGAGGATACACATGT-------AATTAGATGCAGTCCAGTTTCACAAATTTACACAATTTTTACAGACCTCTAGGAAAACCGGACTCATATAAATTTTTATTCTTTTTCAGAAAAAACATCCCATC-AAAAAAAAAGAAGCAAACATAGATTTTCTGCATACAATGAAAGGGTAATAAACAATGATGAAGTTGATGGGTTTC--AGAAGTTACTCGACAAGATTTAATCTTCAGATATCCCTATTATATGCAGGAAACTTCTGGTGCAACAATATCCGATAAACTCCTCTACAAGAATAAGGTTCAGATCTCTGGCCAAATTACATGGAATAGGTTGTTAATGTCTGCTCAATA
Ndellingeri_BullpenBridge_N109 TAATTAG-TCATGCATTCTTGAAGAAAATAATATAGGACAAGTGACTAAATTAAAATGTCAAGGTTAATGCCCACTTTCTAATTCACTTAATGGCGGCAGCACATTGAGAACTTGGAAAAGTTTTCTGGGACTTTCAAGGAGACTGGGAACCCAGAAAAATAATATATATACCAAAAACTAGAGGGAAATAGGTCACTTACCAGCAGTTTATCAAAGTACTGGATGTCCTCTGGCTTTAAGGGTGGCAGGTTGCCTTTGGGTTGTGTGTCCATCATCTTGACGGGATCCTCCTTCTGGAAGAAGAATCCAGAGGTCCCTCCCATCGGAGTAGGGGTGGAGGTCAGCTTACGGGCAGGGGTTCGGATAGGTATGTATCCCACCGGTGGCTGGAGAACTTTGTAGCCAGGGGGAAACATAGTTTCAAGTTCGTCGTCTGTCAGAGGCCGGTTACGCTCGTCAATTTCACGCTCCCATCGGTAGGCCTGCAGTTGCTCGGGAGTCATGGCCATGATGTGCCCTGAAAGACGATACACATGTTTCAGATAATTAGATGCAGTCCAGTTTAACAAATTTACACA------------CTCT---AGAACATGACTCATATAAATTTTTATTCATTTTCAGGAAAAGCATCCCATAAAAAAAAATAGAAGCTAACATAGATTTTCTGCGTACAATGAAAGGGTAATAAACAATGATAAAATCGATGGGTTTCAGAGAAGTTACCCAACAAGATTTAATCTCCAGATATCCCTATTACATGCAGTGAACATCCGGTGCAACAATATCCGATAAA-----CTCCAAGAATAAGGTTCAGATCTCTGGCCAAATTACATGGAATAGGTTGTTAATCTCTGCTCAACA
Ndellingeri_WhitewFalls_N887 TAATTAG-TCATGCATTCTTGAAGAAAATAATATAGGACAAGTGACTAAATTAAAATGTCAAGGTTAATGCCCACTTTCTAATTCACTTAATGGCGGCAGCACATTGAGAACTTGGAAAAGTTTTCTGGGACTTTCGAGGAGACTGGGAACCCAGAAAAATAATATATATACCAAAAACTAGAGGGAAATAGGTCACTTACCAGCAGTTTATCAAAGTACTGGATGTCCTCTGGCTTTAAGGGTGGCAGGTTGCCTTTGGGTTGTGTGTCCATCATCTTGACGGGATCCTCCTTCTGGAAGAAGAATCCAGAGGTCCCTCCCATCGGAGTAGGGGTGGAGGTCAGCTTACGGGCAGGGGTTCGGATAGGTATGTATCCCACCGGTGGCTGGAGAACTTTGTAGCCAGGGGGAAACATAGTTTCAAGTTCGTCGTCTGTCAGAGGCCGGTTACGCTCGTCAATTTCACGCTCCCATCGGTAGGCCTGCAGTTGCTCGGGAGTCATGGCCATGATGTGCCCTGAAAGACGATACACATGTTTCAGATAATTAGATGCAGTCCAGTTTAACAAATTTACACA------------CTCT---AGAACATGACTCATATAAATTTTTATTCATTTTCAGGAAAAGCATCCCATCAAAAAAAATAGAAGCTAACATAGATTTTCTGCGTACAATGAAAGGGTAATAAACAATGATAAAATCGATGGGTTTCAGAGAAGTTACCCAACAAGATTTAATCTCCAGATATCTCTATTACATGCAGTGAACATCCGGTGCAACAATATCCGATAAA-----CTCCAAGAATAAGGTTCAGATCTCTGGCCAAATTACATGGAATAGGTTGTTAATCTCTGCTCAACA
Ndilutus_GrassyCreek_N670 --------------------------------------------------------------------------------------------------------------------------------------------------------------------------------------------------------------------------------------------------------------------------------------------------CTTTCTGGAAGAAGAATCCAGAGGTCCCTCCCATCGGAGTAGGGGTGGAGGTCAGCTTACGGGCAGGGGTTCGAATAGGTATGTATCCCACCGGTGGTTGGAGGACTTTGTAGCCAGGGGGAAACATGGTTTCAAGTTCGTCGTCTGTCAGAGGCCGGTTACGCTCGTCGATTTCACGCTCCCATCGGTAGGCCTGCAGTTGCTCGGGGGTCATGGCCATGATGTGCCCTGAAAGACGATGCACATGTTTCAGATAATTAGATGCAGTC------------------------------------------------------------------------------------------------------------------------------------------------------------------------------------------------------------------------------------------------------------------------------------------------------------------------------
Ndilutus_StarveRockCave_G3174 TAATTAGTTCATGCATTCCCGAAGAAAATAATATAGGACAAGTGACTAAATTAAAATTTCAAGGTTAATGCCCACTTTATAATTCACTTAATGGCAGCAGCACATTGAGAACTTGGAAAAGTTTTCTGGGACTGTCAAGGAGACTGGGAACCCAGAAAAATAATATCTATACCAAAAACTAGAGGGAAATAGGTCACTTACCAGCAGTTTATCAAAGTACTGGATGTCCTCTGGCTTTAAGGGTGGCAGGTTGCCTTTGGGTTGTGTGTCCATCATCTTGACGGGGTCCTCTTTCTGGAAGAAGAATCCAGAGGTCCCTCCCATCGGAGTAGGGGTGGAGGTCAGCTTACGGGCAGGGGTTCGAATAGGTATGTATCCCACCGGTGGTTGGAGGACTTTGTAGCCAGGGGGAAACATGGTTTCAAGTTCGTCGTCTGTCAGAGGCCGGTTACGCTCGTCGATTTCACGCTCCCATCGGTAGGCCTGCAGTTGCTCGGGGGTCATGGCCATGATGTGCCCTGAAAGACGATGCACATGTTTCAGATAATTAGATGCAGTCCAGTTTAACAAATTTACACAATTTTTACAGACCTCTAGGAGAACACGGGCCATATAAATTTTTATTCATTTTCAGAAAAAGCACCACATC-AAAAAAGAAGAAGCTAACATAGATTTTCTGTGTACAATGAAAGGGTAATAAACAATGATAAAGTCGATGGGTTTCAGAGAAGTTACCCAACAAGATTTAATCTTCAGATATCCCTATTACATGCAATAAACTTCCGGTGCAACAATATCCGATAAACTCCTCTCCAAGAATAAGGTTCAGATCTCTGGCCAAATTACATGGAATAGGTTGTTAATCTCTGCTCAATA
Nesticus_gertschi_N806_gr_nasicus -----------------------------------------------------------------------------------------------------------------------------------CTCTCGAGGAGACCGAGAAAACAGAAAAATAATATATATACCAAAAGT---AGAGAAATAGGTCACTTACCAGCAGTTTATCAAAGTACTGGATGTCCTATGGCTTTAAGGGTGGCAGGTTGCCTTTGGGTTGTGTGTCCATCATCTTGACGGGATCCTCCTTCTGGAAGAAGAATCCAGAGGTCCCTCCCATCGGAGTAGGTGTGGAGGTCAGCTTACGGGCAGGGGTTCGGATAGGTATGTATCCGACCGGTGGCTGGAGGACTTTGTAGCCAGGGGGAAACATGGTTTCAAGTTCGTCGTCTGTCAGAGGCCGGTTACGCTCGTCGATTTCACGCTCCCATCGGTAGGCCTGCAGTTGCTCGGGAGTCATGGCCATGATGTGCCCTTAAAGAGGATACACATGTTTCAGATAATTAGATGCAGTCCAGTTTAACAAATTTACACAATTTTTACAGACCTCTAGGAAAACAGGACTCATA------------------------------------------------------------------------------------------------------------------------------------------------------------------------------------------------------------------------------------------------------------------------
Nfridelli_LittlePigeon_N262 TAATTAGTTCATGCATTCTTGTAGAAAATAATATAGGACAAGTGACTAAATTAAAATGTCAAGGTTAATGCCCACTTTCTAATTCACTTAACGGCGGCAGCACGTTGAGAACTTGGAAAAGTTTTCTGGGACTTTCGAGGAGACTGGGAACCCAGAAAAATAATATATATACCAAAAACTAGAGGGAAATAGGTCACTTACCAGCAGTTTATCAAAGTACTGGATGTCCTCTGGCTTTAAGGGTGGCAGGTTGCCTTTGGGTTGTGTGTCCATCATCTTGACGGGATCCTCCTTCTGGAAGAAGAATCCAGAGGTCCCTCCCATCGGAGTAGGGGTGGAGGTCAGCTTACGGGCGGGGGTTCGGATAGGTATGTATCCCACCGGTGGCTGGAGAACTTTGTAGCCAGGGGGAAACATGGTTTCAAGTTCGTCGTCTGTCAGAGGCCGGTTACGCTCGTCGATTTCACGCTCCCATCGGTAGGCCTGCAGTTGCTCGGGAGTCATGGCCATGATGTGCCCTGAAAGACGATACACATATTTCAGATAATTAGATGCAGTCCAGTTTAACAAATTTACACA------------CTCTAGGAGAACATGACTCATATAAATTTTTATTCATTTTCAGAAAAAGCATCCCATCAAAAAAAAAAGAAGCTAACATAGATTTTCTGCGTACAATGAAAGGGTAATAAACAATGATAAAGTCAATGGGTTTCAGAGAAGTTACCCAACAAGATTTAATCTTCAGATATCCCTATTACATGCAGTAAACTTCCGGTGCAACAATATCCGATAAACTCCTCTCCAAGAATAAGGTTCAGATCTCTGGCCAAATTACATGGAATAGGTTGTTAATCTCTGCTCAATA
Nfurtivus_HugdenBranch_G3175 TAATTAGTTCATGCATACCTGAAAAAAA-AATATAAGACAAGTGACTAAATTAAAATGTCAAGGTTAATGCCCACTTTCTAATTCACTTAACGGTGGCAGCACATTGAGAACTTGGAAAAGTATTCTGGGGCTTTCGAGGAGACTGGGAACCCAGAAAAATAATATATATACCAAAAACTAGAGGGAAATAGGTCACTTACCAGCAGTTTATCAAAGTACTGGATGTCCTCTGGCTTTAAGGGTGGCAGGTTGCCTTTGGGTTGCGTGTCCATCATCTTGACGGGATCCTCCTTCTGGAAGAAGAATCCAGAGGTCCCTCCCATCGGAGTAGGGGTGGAGGTCAGCTTACGGGCAGGGGTTCGGATAGGTATGTATCCTACCGGTGGCTGGAGAACTTTGTAGCCAGGGGGAAACATGGTTTCAAGTTCGTCGTCTGTCAGAGGCCGGTTACGCTCGTCGATTTCACGCTCCCATCGGTAGGCCTGCAGTTGCTCAGGAGTCATGGCCATGATGTGCCCTGAAAGAAGAT------GTTTCAGATAATTAGATGCAGTCCAGTTTAACAAATTTACACA------------CTCTAGGAGAACATGACACATATAAATTTTTATTCATTTTCAGAAAAAGCATCCCATCAAAAAAAAAAGAAGCTAACATAGATTTTCTGCGTACAATGAAAGGGTAATAAACAATGATAAAGTCAATGGGTTTCAGAGAAGTTACCCAACAAGATTTAATCTTCAGATATCCCTATTACATGCAGTAAACTTCTGGTGCAACAATATCCAATTAATCTCTGCTCAATAATCTGTTGTTAATCTCTGGCCAAATTACATGGAATAGGTTGTTAATCTCTGCTCAATA
Nfurtivus_RaccoonMtn_N1026 TAATTAGTTCATGCATACCTGAAAAAAA-AATATAAGACAAGTGACTAAATTAAAATGTCAAGGTTAATGCCCACTTTCTAATTCACTTAACGGTGGCAGCACATTGAGAACTTGGAAAAGTATTCTGGGGCTTTCGAGGAGACTGGGAACCCAGAAAAATAATATATATACCAAAAACTAGAGGGAAATAGGTCACTTACCAGCAGTTTATCAAAGTACTGGATGTCCTCTGGCTTTAAGGGTGGCAGGTTGCCTTTGGGTTGCGTGTCCATCATCTTGACGGGATCCTCCTTCTGGAAGAAGAATCCAGAGGTCCCTCCCATCGGAGTAGGGGTGGAGGTCAGCTTACGGGCAGGGGTTCGGATAGGTATGTATCCTACCGGTGGCTGGAGAACTTTGTAGCCAGGGGGAAACATGGTTTCAAGTTCGTCGTCTGTCAGAGGCCGGTTACGCTCGTCGATTTCACGCTCCCATCGGTAGGCCTGCAGTTGCTCAGGAGTCATGGCCATGATGTGCCCTGAAAGAAGAT------GTTTCAGATAATTAGATGCAGTCCAG-TTAACAAATTTACACA------------CTCTAGGAGAACATGACACATATAAATTTTTATTCATTTTCAGAAAAAGCATCCCATCAAAAAAAAAAGAAGCTAACATAGATTTTCTGCGTACAATGAAAGGGTAATAAACAATGATAAAGTCAATGGGTTTCAGAGAAGTTACCCAACAAGATTTAATCTTCAGATATCCCTATTACATGCAGTAAACTTCTGGTGCAACAATATCCAATTAATCTCTGCTCAATAATCTGTTGTTAATCTCTGGCCAAATTACATGGAATAGGTTGTTAATCTCTGCTCAATA
Ngeorgia_Sittons_N073 TAATTAGTTCATGCATTCCTGAAGAAAATAATATAGGACAAGTGACTAAATTAAAATGTCAAGGTTAATGCCCACTTTCTAATTCACTTAACGGTGGCAGCACATTGAGAACTTGGAAAAGTATTCTGGGACTTTCGAGGAGACTGGGAACCCAGAAAAATAATATATATACCAAAAACTAGAGGGAAATAGGTCACTTACCAGCAGTTTATCAAAGTACTGGATGTCCTCTGGCTTTAAGGGTGGCAGGTTGCCTTTGGGTTGTGTGTCCATCATCTTGACGGGATCCTCCTTCTGGAAGAAGAATCCAGAGGTCCCTCCCATCGGAGTAGGGGTGGAGGTCAGCTTACGGGCAGGAGTTCGGATAGGTATGTATCCTACCGGTGGCTGGAGAACTTTGTAGCCAGGGGGAAACATGGTTTCAAGTTCGTCGTCTGTCAGAGGCCGGTTACGCTCGTCGATTTCACGTTCCCATCGGTAGGCCTGCAGTTGCTCGGGGGTCATGGCCATGATGTGCCCTGAAAGACGATACACATGTTTCAGATAATTAGATGCAGTCCAGTTTAACAAATTTACACA------------CTCT---AGAACATGATTCATATAAATTTTTATTCATTTTCAGAAAAAGCACCCTATCAAAAAGAGAAGAAGCTAACATAGATTTTCTGCGTACAATGAAAGGGTAATAAACAATGATAACGTTGATGGGTTTCAGAGAAGTTACCCAACAAGATTTAATCTTCAGATATCCCTATTACATGCAGTAAACTTCCGGTGCAACAATATCCGATAAACTCCTCTTCAAGAATAAGGTTCAGATCTCTGGCCAAATTACATGGAATAGGTTGTTAATCTCTGCTCAATA
Ngertschi_CedarCreek_N351 ----------------------------------------------------------------------------------------------------------------------------------------GAGGAGACCGAGAAAACAGAAAAATAATATATATACCAAAAGT---AGAGAAATAGGTCACTTACCAGCAGTTTATCAAAGTACTGGATGTCCTCTGGCTTTAAGGGTGGCAGGTTGCCTTTGGGTTGTGTGTCCATCATCTTGACGGGATCCTCCTTCTGGAAGAAGAATCCAGAGGTCCCTCCCATCGGAGTAGGTGTGGAGGTCAGCTTACGGGCAGGGGTTCGGATAGGTATGTATCCGACCGGTGGCTGGAGGACTTTGTAGCCAGGGGGAAACATGGTTTCAAGTTCGTCGTCTGTCAGAGGCCGGTTACGCTCGTCGATTTCACGCTCCCATCGGTAGGCCTGCAGTTGCTCGGGAGTCATGGCCATGATGTGCCCTTAAAGAGGATACACATGTTTCAGATAATTAGATGCAGTCCAGTTTAACAAATTTACACAATTTTTACAGACCTCTAGGAAAACAGGACTCATATAAATTTTTATTCATTTTCAGGAAAAACATCCCATCAAAAAAAAAAGAAGCAAAAATAGATTTTCTGCATACAATGAAAGGGTAATAAACAATGATAAAATCGATGGGTTTC--AGAAATTACCCAACAAGATTTAATCTTCAGATATCCTTATTATATGCAGTAAACCTCCTTTGCAACAATATCCGATAAACTCCTCTCCAAGAATAAGGTTCAGATCTCTGACCAAATTACATGGAATAGGTTGTTAATCTCTGCTCAATA
Ngertschi_FrenchBroad_N968 TAATTAGGTCATGCATTCCCAAAGAAAATAATATAGGACAAGTGACTAAATTAAAATTTCAAGGTTAATGCACACTTTCTAATTCACTTAACGGCGGCAGCACATTGAGAACTTGGAAAAGTTTTCTGAGACTCTCGAGGAGACCGAGAAAACAGAAAAATAATATATATACCAAAAGT---AGAGAAATAGGTCACTTACCAGCAGTTTATCAAAGTACTGGATGTCCTCTGGCTTTAAGGGTGGCAGGTTGCCTTTGGGTTGTGTGTCCATCATCTTGACGGGATCCTCCTTCTGGAAGAAGAATCCAGAGGTCCCTCCCATCGGAGTAGGTGTGGAGGTCAGCTTACGGGCAGGGGTTCGGATAGGTATGTATCCGACCGGTGGCTGGAGGACTTTGTAGCCAGGGGGAAACATGGTTTCAAGTTCGTCGTCTGTCAGAGGCCGGTTACGCTCGTCGATTTCACGCTCCCATCGGTAGGCCTGCAGTTGCTCGGGAGTCATGGCCATGATGTGCCCTTAAAGAGGATACACATGTTTCAGATAATTAGATGCAGTCCAGTTTAACAAATTTACACAATTTTTACAGACCTCTAGGAAAACAGGACTCATATAAATTTTTATTCATTTTCAGGAAAAACATCCCATCAAAAAAAAAAGAAGCAAAAATAGATTTTCTGCATACAATGAAAGGGTAATAAACAATGATAAAATCGATGGGTTTC--AGAAATTACCCAACAAGATTTAATCTTCAGATATCCTTATTATATGCAGTAAACCTCCTTTGCAACAATATCCGA---------------------------------------------------------------------------
Ngertschi_HickoryNutGap_N810 TAATTAGGTCATGCATTCCCAAAGAAAATAATATAAGACAAGTGACTAAATTAAAATTTCAAGGTTAATGCACACTTTCTAATTCACTTAACGGCGGCAGCACATTGAGAACTTGGAAAAGTTTTCTGAGACTCTCGAGGAGACCGAGAAAACAGAAAAATAATATATATACCAAAAGT---AGAGAAATAGGTCACTTACCAGCAGTTTATCAAAGTACTGGATGTCCTCTGGCTTTAAGGGTGGCAGGTTGCCTTTGGGTTGTGTGTCCATCATCTTGACGGGATCCTCCTTCTGGAAGAAGAATCCAGAGGTCCCTCCCATCGGAGTAGGTGTGGAGGTCAGCTTACGGGCAGGGGTTCGGATAGGTATGTATCCGACCGGTGGCTGGAGGACTTTGTAGCCAGGGGGAAACATGGTTTCAAGTTCGTCGTCTGTCAGAGGCCGGTTACGCTCGTCGATTTCACGCTCCCATCGGTAGGCCTGCAGTTGCTCGGGAGTCATGGCCATGATGTGCCCTTAAAGAGGATACACATGTTTCAGATAATTAGATGCAGTCCAGTTTAACAAATTTACACAATTTTTACAGACCTCTAGGAAAACAGGACTCATATAAATTTTTATTCATTTTCAGGAAAAACATCCCATCAAAAAAAAAAGAAGCAAAAATAGATTTTCTGCATACAATGAAAGGGTAATAAACAATGATAAAATCGAAGGGTTTC--AGAAATTACCC-------------------------------------------------------------------------------------------------------------------------------------------
Nholsingeri_BrumleyCrk_N916 --------------------------------------------------------------------------------------------------------------------------------------------------------------AATAATATATATACCAAAAACTAGAGGGAAATAGGTCACTTACCAGCAGTTTATCAAAGTACTGGATGTCCTCTGGCTTTAAAGGTGGCAGGTTGCCTTTGGGTTGTGTGTCCATCATCTTGACGGGATCCTCCTTCTGGAAGAAGAATCCAGAGGTCCCTCCCATCGGAGTAGGGGTGGAGGTCAGCTTACGGGCAGGGGTTCGGATAGGTATGTATCCCACCGGTGGCTGGAGGACTTTGTAGCCAGGGGGAAACATGGTTTCAAGTTCGTCGTCTGTCAGAGGCCGGTTACGCTCGTCGATTTCACGCTCCCATCGGTAGGCTTGCAGTTGCTCGGGAGTCATGGCCATGATGTGCCCTGAAAGACGATACA--------------------------------------------------------------------------------------------------------------------------------------------------------------------------------------------------------------------------------------------------------------------------------------------------------------------------------------------------------
Nholsingeri_PondCave_N541 -----AGTTCATGCATTCCCAAAGAAAATAATATAGGACAAGTGACTAAATTAAAATTTCAAGGTTAATGCCCACTTTATAATTCACTTAACGGCGGCAGCACATTCAGAACTTGGAAAAGTTTTCTGGGACTTTCAAGGAGACTGGGAAACCAGAAAAATAATATATATACCAAAAACTAGAGGGAAATAGGTCACTTACCAGCAGTTTATCAAAGTACTGGATGTCCTCTGGCTTTAAAGGTGGCAGGTTGCCTTTGGGTTGTGTGTCCATCATCTTGACGGGATCCTCCTTCTGGAAGAAGAATCCAGAGGTCCCTCCCATCGGAGTAGGGGTGGAGGTCAGCTTACGGGCAGGGGTTCGGATAGGTATGTATCCCACCGGTGGCTGGAGGACTTTGTAGCCAGGGGGAAACATGGTTTCAAGTTCGTCGTCTGTCAGAGGCCGGTTACGTTCGTCGATTTCACGCTCCCATCGGTAGGCTTGCAGTTGCTCGGGAGTCATGGCCATGATGTGCCCTGAAAGACGATACACATGTTTCAGATAATTAGATGCAGTCCAGTTTAACAAATTTACACAATTTTTACAGAGCTCTAGGAGAACACAACTCATATAAATTTTTATTCATTTTCAGAAAAAGCATCCCATCAAAAAAAAAAGAAGCTAACATAGATTTTCTGCGTACAATGAAAGGGTAATAAACAATGATAAAGTCGATGGGTTTCAGAGAAGTTACGCAACAAGATTTAATCTTCAG------------------------------------------------------------------------------------------------------------------------
Njonesi_CaveSpringCave_N390 TAATTAGTTCATGCATTCTTGTAGAAAATAATATAGGACAAGTGATTAAATTAAAATGTCAAGGTTAATGCCCACTTTCTAATTCACTTAACGGCGGCAGCACATTGAGAACTTGGAAAAGTTTTCTGGGACTTTCGAGGAGACTGGGAACCCAGAAAAATAATATATATACCAAAAACTAGAGGGAAATAGGTCACTTACCAGCAGTTTATCAAAGTACTGGATGTCCTCTGGCTTTAAGGGTGGCAGGTTGCCTTTGGGTTGTGTGTCCATCATCTTGACGGGATCCTCCTTCTGGAAGAAGAATCCAGAGGTCCCTCCCATCGGAGTAGGGGTGGAGGTCAGCTTACGGGCAGGGGTTCGGATAGGTATGTATCCCACCGGTGGCTGGAGAACTTTGTAGCCAGGGGGAAACATGGTTTCAAGTTCGTCGTCTGTCAGAGGCCGGTTACGCTCGTCGATTTCACGCTCCCATCGGTAGGCCTGCAGTTGCTCGGGAGTCATGGCCATGATGTGCCCTGAAAGACGATACACATGTTTCAGATAATTAGATGCAGTCCAGTTTAACAAATTTACACA------------CTCTAGGAGAACATGA--CATATAAATTTTTATTCATTTTCAGAAAAAGCATCCCATCAAAAAAAAAAGAAGCTAACATAGATTTTCTGCGTACAATGAAAGGGTAATAAACAATGATAAAGTCGATGGGTTTCAGAGAAGTTACCCAACAAGATTATA-CTTCAGATATCCCTATTACATGC-------TTCCGGTGCAACAATATCCGATAAACTCCTCTCCAAGAATAAGGTTCAGATCTCTGGCCAAATTACATGGAATAGGTTGTTAATCTCTGCTCAATA
Nlowderi_ChestnutBranch_N731 TAATTAGTTCATGCATTCCCGAAGAAAATAATATACGACAAGCAACTAAATTAAAATTTCAAGGTTAATGCCCACTTTCTAATTCACTTAACGGTG-CAGGACATTGAGAACTTGGAAAAGTTTTCTAGGACTTTCGAGGAGACTGGGAACCCAGAAAAATAATATATATTCCAAAAACTAAAGAGAAATACATCACTTACCAGCAGTTTATCAAAGTACTGGATGTCCTCCGGCTTTAAGGGGGGCAGGTTGCCTTTGGGTTGTGTGTCCATCATCTTGACGGGATCCTCCTTCTGGAAGAAAAATCCAGAGGTCCCTCCCATCGGAGTAGGGGTGGAGGTCAGCTTACGGGCAGGGGTTCGGATAGGTATGTATCCGACCGGTGGCTGGAGGACTTTGTAGCCAGGGGGAAACATGGTTTCAAGTTCGTCGTCTGTCAGAGGCCGGTTACGCTCGTCGATTTCACGTTCCCATCGGTAGGCCTGCAGTTGCTCGGGAGTCATGGCCATGATGTGTCCTGAAAGAGGATACACATGTTTCAGATAATTAGATGCAGTCCAGTTAAACAAACTTACACAATTTTTACAGACCGCTAGGAGAACAGGACTCATATAAATTATTATTCATTTTCAGAAAAAACATCCCATCAAAAAAAGAAGAAGCAAACATAGATTTTCTGCATACAATGAAAGAGTAATAAACAATGATAATGTCGATGGGTTTCAGAGAAGTTACCCAAAAAGATCTAATCTTCAGATATCCCTATTATATGCAGTTAACTTCCGGTGCAACAATATCCAATAAACTCCTCTCCATCAATAAGGTTCAAATCTCTGGCCAAATTACATGGAATAGGTTGTTAATCTCTGCTCAATA
Nlowderi_upperFiresCreek_N820 TAATTAGTTCATGCATTCCCGAAGAAAATAATATACGACAAGCAACTAAATTAAAATTTCAAGGTTAATGCCCACTTTCTAATTCACTTAACGGTG--------------------------------------------------------CAGGGGAACG---------GTAAAGAGTAAAGGGAAATACATCACTTACCAGCAGTTTATCAAAGTACTGGATGTCCTCTGGCTTTAAGGGGGGCAGGTTGCCTTTGGGTTGTGTGTCCATCATCTTGACGGGATCCTCCTTCTGGAAGAAAAATCCAGAGGTCCCTCCCATCGGAGTAGGAGTGGAGGTCAGCTTACGGGCAGGGGTTCGGATAGGTATGTATCCGACCGGTGGCTGGAGGACTTTGTAGCCAGGGGGAAACATGGTTTCAAGTTCGTCGTCTGTCAGAGGCCGGTTACGCTCGTCGATTTCACGCTCCCATCGGTAGGCCTGCAGTTGCTCGGGAGTCATGGCCATGATGTGTCCTGAAAGAGGATACACATGTTTCAGATAATTAGATGCAGTCCAGTTAAACAAACTTACACAATTTTTACAGACCGCTAGGAGAACAGGACTCATATAAATTATTATTCATTTTCAGAAAAAACATCCCATCAAAAAAAGAAGAAGCAAACATAGATTTTCTGCATACAATGAAAGAGTAATAAACAATGATAATGTCGATGGGTTTCAGAGAAGTTACCCAAAAAGATTTAATCTTCAGATATCTTTATTATATGCAGTTAACTTCTGGTGCAACAATATCCAATAAAC----------------------------------------------------------------------
Nlula_BeeRockCave_G2091 TAATTAGTTCATGCATTCCTCAAGAAAATAATATAGGACAAGTGACTAAATTAAAATGTCAAGGTTAACACCCACTTTCTAATTCACTTAACTGTGGCAGCACATTGAGAACTTGGAAAAGTATTCTGGGACTCTCGAGGAGACTGGGAACCCAGAAAAATAATATATATACCAAAAACTAGAGGGAAATAGGTCACTTACCAGCAGTTTATCAAAGTACTGGATGTCCTCTGGCTTTAAGGGTGGCAGGTTGCCTTTGGGTTGTGTGTCCATCATCTTGACGGGATCTTCCTTCTGGAAGAAGAATCCAGAGGTCCCTCCCATCGGAGTAGGGGTGGAGGTCAGCTTACGAGCAGGAGTTCGGATAGGTATGTATCCTACCGGTGGCTGGAGAACTTTGTAGCCAGGGGGAAACATGGTTTCAAGTTCATCGTCTGTCAGAGGCCGGTTACGCTCGTCAATTTCACGCTCCCATCGGTAGGCTTGCAGTTGCTCGGGAGTCATGGCCATGATGTGCCCTGAAAGACGATACAC--GTTTCAGATAATTAGATGCAGTCCAGTTTAACAAATTTACACA------------CTCTAGGAGAACATGACTCATATAAATTTTTATTCATTTCCAGAAAAAGCATCCCATCAAAAAAAAAAGAAGCTAACATAGATTTTCTGCGTACAATGAAAGGGTAATAAACAATGATAAAGTCAATGGGTTTCAGAGAAGTTACCCAACAAGATTTAATCTTCAGATATCCCTATTACATGCAGTAAACTTCCGGTGCAACAATATCCGATAAACTCCTCTCCAAGAATAAGGTTCAGATCTCTGGCCAAATTACATGGAATAGGTTGTTAATCTCTGCTCAATA
Nlula_LulaFallsCave_G2084 ---------------------------------------------------------------------------------------------GTGGCAGCACATTGAGAACTTGGAAAAGTATTCTGGGACTCTCGAGGAGACTGGGAACCCAGAAAAATAATATATATACCAAAAACAAA-------------ACTTACCAGCAGTTTATCAAAGTACTGGATGTCCTCTGGCTTTAAGGGTGGCAGGTTGCCTTTGGGTTGTGTGTCCATCATCTTGACGGGATCTTCCTTCTGGAAGAAGAATCCAGAGGTCCCTCCCATCGGAGTAGGGGTGGAGGTCAGCTTACGAGCAGGAGTTCGGATAGGTATGTATCCTACCGGTGGCTGGAGAACTTTGTAGCCAGGGGGAAACATGGTTTCAAGTTCATCGTCTGTCAGAGGCCGGTTACGCTCGTCAATTTCACGCTCCCATCGGTAGGCTTGCAGTTGCTCGGGAGTCATGGCCATGATGTGCCCTGAAAGACGATACAC--GTTTCAGATAATTAGATGCAGTCCAGTTTAACAAATTTACACA------------CTCTAGGAGAACATGACTCATATAAATTTTTATTCATTTCCAGAAAAAGCATCCCATCAAAAAAAAAAGAAGCTAACATAGATTTTCTGCGTACAATGAAAGGGTAATAAACAATGATAAAGTCAATGGGTTTCAGAGAAGTTACCCAACAAGATT----------------------------------------------------------------------------------------------------------------------------------
Nmimus_NealsSink_N329 TAATTAGTTCATGCATTCTCGAAGAAAATAATATAGGACAAGTGACTAAATTAAAATTTCAAGGTTAATGCCCAATTTATAATTCACTTAACGGCGGCAGCACATTGAGAACTTGGAAAAGTTTTCTGGGACTTTCAAGGAGACTGGGAACCCAGAAAAATAATATATATACCAAAAACTAGAGGGAAATAGGTCACTTACCAGCAGTTTATCAAAGTACTGGATGTCCTCTGGCTTTAAGGGTGGCAGGTTGCCTTTGGGTTGTGTGTCCATCATCTTGACGGGATCCTCCTTCTGGAAGAAGAATCCAGAGGTCCCTCCCATCGGAGTAGGGGTGGAGGTCAGCTTACGGGCAGGGGTTCGGATAGGTATGTATCCCACCGGCGGCTGGAGGACTTTGTAGCCAGGGGGAAACATGGTTTCAAGTTCGTCGTCTGTCAGAGGCCGGTTACGCTCGTCGATTTCACGCTCCCATCGGTAGGCCTGCAGTTGCTCGGGAGTCATGGCCATGATGTGCCCTGAAAGAAGATACAC--GTTTCAGATAATTAGATGCAGTCCAGTTTAACAAATTTACACAATTTTTACAGACCTCTAGGAGAACACGACTCATATAAATTTTTATTCATTTTCAGAAAAAGCATCCCATCAAAAAAAAAAGAAGCTAACATAGATTTTCTGCGTACTATGAAAGGGTAATAAACAATGATAAAGTCGATGGGTTTCAGAGAAGTTACCCAACAAGATTT---------------------------------------------------------------------------------------------------------------------------------
Nmimus_Straleys_N625 -------------------------------------ACAAGTGACTAAATTAAAATTTCAAGGTTAATGCCCAATTTATAATTCACTTAACGGCGGCAGCACATTGAGAACTTGGAAAAGTTTTCTGGGACTTTCAAGGAGACTGGGAACCCAGAAAAATAATATATATACCAAAAACTAGAGGGAAATAGGTCACTTACCAGCAGTTTATCAAAGTACTGGATGTCCTCTGGCTTTAAGGGAGGCAGGTTGCCTTTGGGTTGTGTGTCCATCATCTTGACGGGATCCTCCTTCTGGAAGAAGAATCCAGAGGTCCCTCCCATCGGAGTAGGGGTGGAGGTCAGCTTACGGGCAGGGGTTCGGATAGGTATGTATCCCACCGGCGGCTGGAGGACTTTGTAGCCAGGGGGAAACATGGTTTCAAGTTCGTCGTCTGTCAGAGGCCGGTTACGCTCGTCGATTTCACGCTCCCATCGGTAGGCCTGCAGTTGCTCGGGAGTCATGGCCATGATGTGCCCTGAAAGAAGATACAC--GTTTCAGATAATTAGATGCAGTCCAGTTTAACAAATTTACACAATTTTTACAGACCTCTAGGAGAACACGACTC--ATAAATTTTTATTCATTTTCAGAAAAACCATCCCATC-AAAAAAAAAGAAGCTAACATAGATTTTCTGCGTACTATGAAAGGGTAATAAACAATGATAAAGTCGATGGGTTTCAGAGAAGTTACCCAACAAGATTTAATCTTCAGATATCCCTATTACATGCAGTAAACTTCCGGTGCAACAATATCCGATAAACTCCTCTCCAAGAATAAGGTTCAGATCTCTGGGCAAATTACATGAAATAGGTTGTTAATCTCTGCTCAATA
Nnasicus_ConnosteeFalls_N696 TAATTAGTTCATGCATTCCCAAATAAAATAATATAGGACAAGTGACTAAATTAAAATTTCAAGGTTAATGCCCACTTTCTAATCCACTTAACGGCAGCAGCACATTGAGAACTTGGAAAAGTTTTCTGAGACTCCCGAGGAGACTGGGAACCCAGAAAAATAATATATATATC-AAAACTAGAGAGAAATAGGTCCCTTACCAGCAGTTTATCAAAGTACTGGATGTCCTCTGGCTTTAAGGGTGGCAGGTTGCCTTTGGGTTGTGTGTCCATCATCTTCACAGGATCCTCCTTCTGGAAGAAGAATCCAGAGGTCCCTCCCATCGGAGTAGGGGTGGAGGTCAGCTTACGGGCAGGGGTTCGGATAGGTATGTATCCGACCGGTGGCTGGAGGACTTTGTAGCCAGGGGGAAACATGGTTTCAAGTTCGTCGTCTGTCAGAGGCCGGTTACGCTCGTCGATTTCACGCTCCCATCGGTAGGCCTGCAGTTGCTCGGGAGTCATGGCCATGATGTGCCCTGAAAGACGATACACATGTTTCAGATAATTAGATAAAGTCCAGTTTAACGAATTTACACTATTTTTACAGACCTCTAGGAAAACAGGACTCATATAAAATTTTATTCATTTTCAGGAAAAACATCCCATC--AAAAAA------------TAGATTTTCTGCATACAATGAAAAGGTAATAAACAATGATAAAATCGATGGGTTTC--AGAAATTACCCAACAAGACTTAATCTTCAGATATCCTTATTATATGCAGTAAACTTCCGATGCAACAATATCCGATAAACTTCTCTCCAAGAATAAGGTTCAGATCTCTGGCCAAATTACATGGCATAGGTTGTTAATCTCTGCTCAATA
Npaynei_Grindstaff_N646 -------------------------------------------------------------------ATGCCCACTTTATAATTCACTTAACGGCGGCAGCACATTGAGAACTT---------------------------------GAACCCAGAAAAATAACATATATACCAAAAACTAGAGGGAAATAGGTCACTTACCAGCAGTTTATCAAAGTACTGGATGTCCTCTGGCTTTAAGGGTGGCAGGTTGCCTTTGGGTTGTGTGTCCATCATCTTGACGGGATCCTCCTTCTGGAAGAAGAATCCAGAGGTCCCTCCCATCGGAGTAGGGGTGGAGGTCAGCTTACGGGCAGGGGTTCGGATAGGTATGTATCCCACCGGTGGCTGGAGGACTTTGTAGCCAGGGGGAAACATGGTTTCAAGTTCGTCGTCTGTCAGAGGCCGGTTACGCTCGTCGATTTCACGCTCCCATCGGTAGGCCTGCAGTTGCTCGGGAGTCATGGCCATGATGTGCCCTGAAAGACGATACACATGTTTCAGATAATTAGATGCAGTCCAGTTTAACAAATTTACACAATTTTTACCGACCTCTAGGAGAACACGACCCATATAAATTTTTATTCATTTTCAGAAAAAGCAGACCATCAAAAAAAAAAGAAGCTAACATAGATTTTCTGCGTACAATGAAAGGGTAATAAACAAAGATAAAGTCAATGGGTTTC--AGAAGTTACCCAACAAGATTTAATCTTCAGATATCCCGATTACATGCAGTAAGCTTCCGGTGCAACAATATCCGATA------TCTCCAAGAATAAGGTTCAGATCTCTGGCCAAATTACATGGAATAGGTTGTTAATCTCCGCTCAATA
Npaynei_NorrisDamCave_N348 TAATTAGTTCATGCATTCCCGAAGAAAATAATATAGGACAAGTGACTAAATTAAAATTTCAAGGTTAATGCCCACTTTATAATTCACTTAACGGCGGCAGCACATTGAGAACTTGGAAAAGTTTTCTGGGACTTTCAAGGAGACTGGGAACCCAGAAAAATAATATATATACCAAAAACTAGAGGGAAATAGGTCACTTACCAGAAGTTTATCAAAGTACTGGATGTCCTCTGGCTTTAAGGGTGGCAGGTTGCCTTTGGGTTGTGTGTCCATCATCTTGACGGGATCCTCCTTCTGGAAGAAGAATCCAGAGGTCCCTCCCATCGGAGTAGGGGTGGAGGTCAGCTTACGGGCAGGGGTTCGGATAGGTATGTATCCCACCGGTGGCTGGAGGACTTTGTAGCCAGGGGGAAACATGGTTTCAAGTTCGTCGTCTGTCAGAGGCCGGTTACGCTCGTCTATTTCACGCTCCCATCGGTAGGCCTGCAGTTGCTCGGGAGTCATGGCCATGATGTGCCCTGAAAGACGATACACATGTTTCAGATAATTAGATGCAGTCCAGTTTAACAAATTTACACAATTTTTACCGACCTCTAGGAGAACACGACCCATATAAATTTTTATTCATTTTCAGAAAAAGCAGACCATC-AAAAAAAAAGAAGTTAACATAGATTTTCTGCGTACAATGAAAGGGTAATAAACAAAGATAAAGTCAATGGGTTTCAGAGAAGTTACTCAACAAGATTTAATCTTCAGATATCCCTATTACATGCAGTAAGATTCCCGTGCAACAATATCCGATA------TCTCCAAGAATAAGGTTCAGATCTCTGGCCAAATTACATGGAATAGGTTGTTAATCTCCGCTCAATA
Npaynei_UnakaMtns_N943 ---------------------------------TAGGACAAGTGACTAAATTAAAATTTCAAGGTTAATGCCCACTTTATAATTCACTTAACGGCGGCAGCACATTGAGAACTTGGAAAAGTTTTCTGGGACTTTCAAGGAGACTGGGAACCCAGAAAAATAATATATATACCAAAAACTAGAGGGAAATAGGTCACTTACCAGCAGTTTATCAAAGTACTGGATGTCCTCTGGCTTTAAGGGTGGCAGGTTGCCTTTGGGTTGTGTGTCCATCATCTTGACGGGATCCTCCTTCTGGAAGAAGAATCCAGAGGTCCCTCCCATCGGAGTAGGGGTGGAGGTCAGCTTACGGGCAGGGGTTCGGATAGGTATGTATCCCACCGGTGGCTGGAGGACTTTGTAGCCAGGGGGAAACATGGTATCAAGTTCGTCGTCTGTCAGAGGCCGGTTACGCTCGTCGATTTCACGCTCCCATCGGTAGGCCTGCAGTTGCTCGGGAGTCATGGCCATGATGTGCCCTGAAAGACGATGCACATGTTTCAGATAATTAGATGCAGTCCAGTTTAACAAATTTACACAATTTTTACAGACCTCT---AGAACACGACCCATATAAATTTTTATTCATTTTCAGAAAAAGCACCCCATCAAAAAAAAAAGAAGCTAACATAGATTTTCTGCGTACAATGAAAGGGTAATAAACAAAGATCAAGTCAATGGGTTTCAGAGAAGTTACCCAACAAGATTTAATCTTCAGATATCCCTATTACATGCAGTAAACTTCCGGTGCAACAATATCCGATAAACTCCTCTCCAAGAATAAGGTTCAGATCTCTGGT--------------------------------------
Npecki_HaskellSims_G3697 -----------------------------------------------------------------------------------------------------------------------------------------------------------------------------------------------------------------------------------------------AGGGTGGCAGATTGCCTTTGGGTTGTGTGTCCATCATCTTGACGGGATCCTCCTTCTGGAAGAAGAACCCAGAGGTCCCTCCCATCGGAGTAGGGGTGGAGGTCAGCTTACGGGCAGGGGTTCGAATAGGTATGTATCCAACTGGGGGCTGAAGGACTTTGTAGCCAGGGGGAAACATGGTTTCAAGTTCGTCGTCTGTCAGAGGCCGATTACGTTCGTCAATTTCTCTCTCCCACCGATAGGCCTGCAGTTGCTCGGGAGTCATTGCCATGATGTGTCCTGAAAGAGAAT------GTCTCATGTAATTA---------------GACTAATTTACACAATCTTTACAGACTTCTAGGAAAATATGATT--------TTTTTATGCATTTTCAG---------------------------------------------------------------------------------------------------------------------------------------------------------------------------------------------------------------------------------------------------
Nperlakyi_SChimneys_N1079 --------------------------------------------------------------------------------------------GGCGGCAGCACATTGAGAACTTGGAAAAGTTTTCTGGGACTTTCGAGGAGACTGGGAACCCAGAAAAATAATATATATACCAAAAACTAGAGGGAAATAGGTCACTTACCAGCAGTTTATCAAAGTACTGGATGTCCTCTGGCTTTAAGGGTGGCAGGTTGCCTTTGGGTTGTGTGTCCATCATCTTGACGGGATCCTCCTTCTGGAAGAAGAATCCAGAGGTCCCTCCCATCGGAGTAGGGGTGGAGGTCAGCTTACGGGCAGGGGTTCGGATAGGTATGTATCCCACTGGTGGCTGGAGAACTTTGTAGCCAGGGGGAAACATGGTTTCAAGTTCGTCGTCTGTCAGAGGCCGGTTACGCTCGTCGATTTCACGCTCCCATCGGTAGGCCTGCAGTTGCTCGGGAGTCATGGCCATGATGTGCCCTGAAAGACGATACACATGTTTCAGATAATTAGATGCAGTCCAGTTTAACAAATATACACA------------CTCTAGGAGAACATGACTCATATAAATTTTTATTCATTTTCAGAAAAAGCATCCCATCAAAAAAAAAAGAAGCTAACATAGATTTTCTGCGTACAATGAAAGGGTAATAAACAATGATAAAGTCGATGGGTTTCAGAGAAGTTACCCAACAAGATTTAATCTTCAGATATCCCTATTACATGCAGTAAACTTCCGGTGCAACAATATCCGATAAACTCCTCTCCAAGAATAAGGTTCAGATCTCTGGCCAAATTACATGGAATAGGTTG-----------------
Nperlakyi_SChimneys_N1080 TAATTAGTTCATGCATTCTTGAAGAAAATAATATAGGACAAGTGACTAAATTAAAATGTCAAGGTTAATGCCCACTTTCTAATTCACTTAACGGCGGCAGCACATTGAGAACTTGGAAAAGTTTTCTGGGACTTTCGAGGAGACTGGGAACCCAGAAAAATAATATATATACCAAAAACTAGAGGGAAATAGGTCACTTACCAGCAGTTTATCAAAGTACTGGATGTCCTCTGGCTTTAAGGGTGGCAGGTTGCCTTTGGGTTGTGTGTCCATCATCTTGACGGGATCCTCCTTCTGGAAGAAGAATCCAGAGGTCCCTCCCATCGGAGTAGGGGTGGAGGTCAGCTTACGGGCAGGGGTTCGGATAGGTATGTATCCCACTGGTGGCTGGAGAACTTTGTAGCCAGGGGGAAACATGGTTTCAAGTTCGTCGTCTGTCAGAGGCCGGTTACGCTCGTCGATTTCACGCTCCCATCGGTAGGCCTGCAGTTGCTCGGGAGTCATGGCCATGATGTGCCCTGAAAGACGATACACATGTTTCAGATAATTAGATGCAGTCCAGTTTAACAAATATACACA------------CTCTAGGAGAACATGACTCATATAAATTTTTATTCATTTTCAGAAAAAGCATCCCATCAAAAAAAAAAGAAGCTAACATAGATTTTCTGCGTACAATGAAAGGGTAATAAACAATGATAAAGTCGATGGGTTTCAGAGAAGTTACCCAACAAGATTTAATCTTCAGATATCCCTATTACATGCAGTAAACTTCCGGTGCAACAATATCCGATAAACTCCTCTCCAAGAATAAGGTTCAGATCTCTGGCCATATTACATGCAATAGGTTGTTAATCTCTGCTCAATA
Nreclusus_Clingmans_N252 -----AGTTCATGCATTCTTGTAGAAAATAATATAGGACAAGTGACTAAATTAAAATGTCAAGGTTAATGCCGACTTTCTAATTCACTTAACGGCGGCAGCACGTTGAGAACTTGGAAAAGTTTTCTGGGACTTTCGAGGAGACTGGGAACCCAGAAAAATAATATATATACCAAAAACTAGAGGGAAATAGGTCACTTACCAGCAGTTTATCAAAGTACTGGATGTCCTCTGGCTTTAAGGGTGGCAGGTTGCCTTTGGGTTGTGTGTCCATCATCTTGACGGGATCCTCCTTCTGGAAGAAGAATCCAGAGGTCCCTCCCATCGGAGTAGGGGTGGAGGTCAGCTTACGGGCAGGGGTTCGGATAGGTATGTATCCCACCGGTGGCTGGAGAACTTTGTAGCCAGGGGGAAACATGGTTTCAAGTTCGTCGTCTGTCAGAGGCCGGTTACGCTCATCGATTTCACGCTCCCATCGGTAGGCCTGCAGTTGCTCGGGAGTCATGGCCATGATGTGCCCTGAAAGACGATACACATGTTTCAGATAATTAGATGCAGTCCAGTTTAACAAATTTACACA------------CTCTAGGAGAACATGACTCGTATAAATTTTTATTCATTTTCAGAAAAAGCATCCCATCAAAAAAAAAAGAAGCTAACATAGATTTTCTGCGTACAATGAAAGGGTAATAAACAATGATAAAGTCGATGGGTTTCAGAGAAGTTACCCAACAAGATTTAATCTTCAGATATCCCTATTACATGCAGTAAACTTCCGGTGCAACAATATCCGATAAACTCCTCTCCAAGAATAAGGTTCAGATCTCTGGCCAAATTACATGGAATAGGTTGTTAATCTCTGCTCAATA
Nreclusus_Newfound_N259 TAATTAGTTCATGCATTCTTGTAGAAAATAATATAGGACAAGTGACTAAATTAAAATGTCAAGGTTAATGCCGACTTTCTAATTCACTTAACGGCGGCAGCACATTGAGAACTTGGAAAAGTTTTCTGGGACTTTCGAGGAGACTGGGAACCCAGAAAAATAATATATATACCAAAAACTAGAGGGAAATAGGTCACTTACCAGCAGTTTATCAAAGTACTGGATGTCCTCTGGCTTTAAGGGTGGCAGGTTGCCTTTGGGTTGTGTGTCCATCATCTTGACGGGATCCTCCTTCTGGAAGAAGAATCCAGAGGTCCCTCCCATCGGAGTAGGGGTGGAGGTCAGCTTACGGGCGGGGGTTCGGATAGGTATGTATCCCACCGGTGGCTGGAGAACTTTGTAGCCAGGGGGAAACATGGTTTCAAGTTCGTCGTCTGTCAGAGGCCGGTTACGCTCGTCGATTTCACGCTCCCATCGGTAGGCCTGCAGTTGCTCGGGAGTCATGGCCATGATGTGCCCTGAAAGACGATACACATATTTCAGATAATTAGATGCAGTCCAGTTTAACAAATTTACAC-----------------------ACATGACTCATATAAATTTTTATTCATTTTCAGAAAAAGCATCCCATCAAAAAAAAAAGAAGCTAACATAGATTTTCTGCGTACAATGAAAGGGTAATAAACAATGATAAAGTCGATGGGTTTCAGAGAAGTTACCCAACAAGATTTAATCTTCAGATATCCCTATTACATGCAGTAAACTTCCGGTGCAACAATATCCGATAAACTCCTCTCCAAGAATAAGGATCAGATCTCTGGCCAAATTACATGGAATAGGTTGTTAATCTCTGCTCAATA
Nreclusus_Noland_N1051 TAATTAGTTCATGCATTCTTGTAGAAAATAATATAGGACAAGTGACTAAATTAAAATGTCAAGGTTAATGCCGACTTTCTAATTCACTTAACGGCGGCAGCACGTTGAGAACTTGGAAACGTTTTCTGGGACTTTCGAGGAGACTGGGAACCCAGAAAAATAATATATATACCAAAAACTAGAGGGAAATAGGTCACTTACCAGCAGTTTATCAAAGTACTGGATGTCCTCTGGCTTTAAGGGTGGCAGGTTGCCTTTGGGTTGTGTGTCCATCATCTTGACGGGATCCTCCTTCTGGAAGAAGAATCCAGAGGTCCCTCCCATCGGAGTAGGGGTGGAGGTCAGCTTACGGGCAGGGGTTCGGATAGGTATGTATCCCACCGGTGGCTGGAGAACTTTGTAGCCAGGGGGAAACATGGTTTCAAGTTCATCGTCTGTCAGAGGCCGGTTACGCTCATCGATTTCACGCTCCCATCGGTAGGCCTGCAGTTGCTCGGGAGTCATGGCCATGATGTGCCCTGAAAGACGATACACATGTTTCAGATAATTAGATGCAGTCCAGTTTAACAAATTTACACA------------CTCTAGGAGAACATGACTCGTATAAATTTTTATTCATTTTCAGAAAAAGCATCCCATCAAAAAAAAAAAAAGCTAACATAGATTTTCTGCGTACAATGAAAGGGTAATAAACAATGATAAAGTCGATGGGTTTCAGAGAAGTTACCCAACAAGATTTAATCTTCAGATATCCCTATTACATGCAGTAAACTTCCGGTGCAACAATATCCGATAAACTCCTCTCCAAGAATAAGGTTCAGATCTCTGGCCAAATTACATGGAATAGGTTGTTAATCTCTGCTCAATA
Nreclusus_Smokemont_N1020 TAATTAGTTCATGCATTCTTGTAGAAAATAATATAGGACAAGTGACTAAATTAAAATGTCAAGGTTAATGCCGACTTTCTAATTCACTTAACGGCGGCAGCACATTGAGAACTTGGAAAAGTTTTCTGGGACTTTCGAGGAGACTGGGAACCCAGAAAAATAATATATATACCAAAAACTAGAGGGAAATAGGTCACTTACCAGCAGTTTATCAAAGTACTGGATGTCCTCTGGCTTTAAGGGTGGCAGGTTGCCTTTGGGTTGTGTGTCCATCATCTTGACGGGATCCTCCTTCTGGAAGAAGAATCCAGAGGTCCCTCCCATCGGAGTAGGGGTGGAGGTCAGCTTACGGGCGGGGGTTCGGATAGGTATGTATCCCACCGGTGGCTGGAGAACTTTGTAGCCAGGGGGAAACATGGTTTCAAGTTCGTCGTCTGTCAGAGGCCGGTTACGCTCGTCGATTTCACGCTCCCATCGGTAGGCCTGCAGTTGCTCGGGAGTCATGGCCATGATGTGCCCTGAAAGACGATACACATATTTCAGATAATTAGATGCAGTCCAGTTTAACAAATTTACACA------------CTCTAGGAGAACATGACTCATATAAATTTTTATTCATTTTCAGAAAAAGCATCCCATCAAAAAAAAAAGAAGCTAACATAGATTTTCTGCGTACAATGAAAGGGTAATAAACAATGATAAAGTCGATGGGTTTCAGAGAAGTTACCCAACAAGATTTAATCTTCAGATATCCCTATTACATGCAGTAAACTTCCG-------------------------------------------------------------------------------------------
Nroanensis_IngramBranch_N926 -----------TGCATTCCCGAAGAAAATAATATAGGACAAGTGACTAAATTAAAATTTCAAGGTTAATGCCCACTTTATAATTCACTTAACGGCGGCAGCACATTGAGAACTTGGAAAAGTTTTCTGGGACTTTCAAGGAGACTGGGAACCCAGAAAAATAATATATATACCAAAAACTAGAGGGAAATAGGTCACTTACCAGAAGTTTATCAAAGTACTGGATGTCCTCTGGCTTTAAGGGTGGCAGGTTGCCTTTGGGTTGTGTGTCCATCATCTTGACGGGATCCTCCTTCTGGAAGAAGAATCCAGAGGTCCCTCCCATCGGAGTAGGGGTGGAGGTCAGCTTACGGGCAGGGGTTCGGATAGGTATGTATCCCACCGGTGGCTGGAGGACTTTGTAGCCAGGGGGAAACATGGTTTCAAGTTCGTCGTCTGTCAGAGGCCGGTTACGCTCGTCTATTTCACGCTCCCATCGGTAGGCCTGCAGTTGCTCGGGAGTCATGGCCATGATGTGCCCTGAAAGACGATACACATGTTTAAGATAATTAGATGCAGTCCAATTTAACAAATTTACACAATTTTTACCGACCTCTAGGAGAACACGACCCATATAAATTTTTATTCATTTTCAGAAAAAGCAGACCATC------------------------------------------------------------------------------------------------------------------------------------------------------------------------------------------------------------------------------------
Nroanensis_N_CarversGap_N928 TAATTAGTTCACGCATTCCCGAAGAAAATAATATAGGACAAGTGACTAAATTAAAATTTCAAGGTTAATGTCCACTTTATAATTCACTTAACGGCGGCAGCACATTGAGAACTTGGAAAAGTTTTCTGGGACTTTCAAGGAGACTGGGAACCCAGAAAAATAATATATATACCAAAAACTAGAGGGAAATAGGTCACTTACCAGCAGTTTATCAAAGTACTGGATGTCCTCTGGCTTTAAGGGTGGCAGGTTGCCTTTGGGTTGTGTGTCCATCATCTTGACGGGATCCTCCTTCTGGAAGAAGAATCCAGAGGTCCCTCCCATCGGAGTAGGGGTGGAGGTCAGCTTACGGGCAGGGGTTCGGATAGGTATGTATCCCACCGGTGGCTGGAGGACTTTGTAGCCAGGGGGAAACATGGTTTCAAGTTCGTCGTCTGTCAGAGGCCGGTTACGCTCGTCGATTTCACGCTCCCATCGGTAGGCCTGCAGTTGCTCGGGAGTCATGGCCATGATGTGCCCTGAAAGAAGATGCGCATGTTTCAGATAATTAGATGCAGTCCAGTTTAACAAATTTACACAATTTTTACAGACCTCTAGGAGAACACGACCCATATAAATTTTTATTCATTTTCAGAAAAAGCACCCCATCAAAAAAAAAAGAAGCTAACATAGATTTTCTGCGTACAATGAAAGGGTAATAAACAAAGATCAAGTCAATGGGTTTCAGAGAAGTTACCCAACAAGATTTAATCTTCAGATATCCCTATTACATGCAGTAAACTTCCGGTGCAACAATATCCGATAAACTCCTCTCCAAGAATAAGGTTCAGATCTCTGGT-------------------TGTTAATCTCCGCTCAATA
Nroanensis_RoanHighBluff_N762 ------------------------------------------------------------------------------------CACTTAACGGCGGCAGCACATTGAGAACTTGGAAAAGTTTTCTGGGACTTTCAAGGAGACTGGGAACCCAGAAAAATAATATATATACCAAAAACTAGAGGGAAATAGGTCACTTACCAGCAGTTTATCAAAGTACTGGATGTCCTCTGGCTTTAAGGGTGGCAGGTTGCCTTTGGGTTGTGTGTCCATCATCTTGACGGGATCCTCCTTCTGGAAGAAGAATCCAGAGGTCCCTCCCATCGGAGTAGGGGTGGAGGTCAGCTTACGGGCAGGGGTTCGGATAGGTATGTATCCCACCGGTGGCTGGAGGACTTTGTAGCCAGGGGGAAACATGGTTTCAAGTTCGTCGTCTGTCAGAGGCCGGTTACGCTCGTCTATTTCACGCTCCCATCGGTAGGCCTGCAGTTGCTCGGGAGTCATGGCCATGATGTGCCCTGAAAGACGATACACATGTTTCAGATAATTAGATGCAGTCCAGTTTAACAAATTTACACAATTTTTACCGACCTCTAGGAGAACACGACCCATATAAATTTTTATTCATTTTCAGAAAAAGCAGACCAACAAAAAAAAAAGAAGTTAACATAGATTTTCTGCGTACAATGAAAGGGTAATAAACAAAGATAAAGTCAATGGGTTTC--AGAAGTTACCCAACAAGATTTAATCTTCAGATATCCCTATTACATGCAGTAAGATTCCCGTGCAACAATATCCGATA------TCTCCAAGAATAAG-----------------------------------------------------
Nsheari_BaldRiver_N1168 ------------------------------------------------------------------------------------------------------------------AGAAATATTTTCAAAG------GACGGAATTCCGTCCCTAGACGGAGAACTTGCACCC------------ATGAATAGACCACTTACCAGCAGTTTATCAAAGTACTGGATGTCCTCTGGCTTTAAGGGTGGCAGGTTGCCTTTGGGTTGCGTGTCCATCATCTTGACGGGATCCTCTTTCTGGAAGAAGAATCCAGAGGTCCCTCCCATCGGAGTAGGGGTGGAGGTCAGCTTACGGGCAGGGGTTCGAATAGGTATGTATCCCACCGGTGGCTGGAGAACTTTGTAGCCAGGAGGAAACATGGTTTCAAGTTCGTCGTCTGTCAGAGGCCGGTTACGCTCGTCGATTTCACGCTCCCATCGGTAGGCCTGCAGTTGCTCGGGAGTCATGGCCATGATGTGCCCTGAAAGACGATACACATGTTTCAGATAATTAGATGCAGTCCAGTTTAACTAATTTACACA------------CTCTAGGAGAACAAGACTCAGATAAATTTTTATTCATTTTCAGAAAAAGCATCTCATTAAAAAGAAAAGAAGCTAACATAGATTTTCTGTGTACAATGAAAGGGTTATAAACAGTGATAAAGTCGATGGGTTTCAGAGAAGTTACCCAACAAGATTTAATCTTCAGATATCCC-ATTACACACAGTAAACTTCCGGTGCAACAATATCCGATAAACTCCTCTCCAAGAATAAGGTTCAGATCTCTGGCCAAATTACATGGAATAGATTGTTAATTTCTGCTCAATA
Nsheari_Cohutta_N826 ---------------------------------------------------------------------TCCCGCTTC-------------------------------AGTCTAGAAATATTTTCAAAG------GACGGAATTCCGTCCCTAGACGAAGAACTTGCACCC------------ATGAATAGGCCACTTACCAGCAGTTTATCAAAGTACTGGATGTCCTCTGGCTTTAAGGGTGGCAGGTTGCCTTTGGGTTGCGTGTCCATCATCTTGACGGGATCCTCTTTCTGGAAGAAGAATCCAGAGGTCCCTCCCATCGGAGTAGGGGTGGAGGTCAGCTTACGGGCAGGGGTTCGAATAGGTATGTATCCCACCGGTGGCTGGAGAACTTTGTAGCCAGGAGGAAACATGGTTTCAAGTTCGTCGTCTGTCAGAGGCCGGTTACGCTCGTCGATTTCACGCTCCCATCGGTAGGCCTGCAGTTGCTCGGGAGTCATGGCCATGATGTGCCCTGAAAGACGATACACATGTTTCAGATAATTAGATGCAGTCCAGTTTAACAAATTTACACA------------CTCTAGGAGAACAAGACTCAGATAAATTTTTATTCATTTTCAGAAAAAGCATCTCATTAAAAAGAAAAGAAGCTAACATAGA------------------------------------------------------------------------------------------------------------------------------------------------------------------------------------------------------------
Nsheari_JoyceKilmer_N092 -------------------------------------------------------------------------------------------------------------------------------------------------------------------------------------------------------------------------------------------------------------------------GC-----------------------CCTTCTGGAAGAAGAATCCAGAGGTCCCTCCCATCGGAGTAGGGGTGGAGGTCAGCTTACGAGCAGGGGTTCGAATAGGTATGTATCCCACCGGTGGCTGGAGAACTTTGTAGCCAGGAGGAAACATGGTTTCAAGTTCGTCGTCTGTCAGAGGCCGGTTACGCTCGTCGATTTCACGCTCCCATCGGTAGGCCTGCAGTTGCTCGGGAGTCATGGCCATGATGTGCCCTGAAAGACGATACACATGTTTCAGATAATTAGATGCAGTCCAGTTTAACAAATTTACACA------------CTCTAGGAGAACAAGACTCAGATAAATTTTTATTCATTTTCAGAAAAAGCATCCCATTAAAAAAAAAAGAAGCTAACATAGATTTTCTGTGTACAATGA-------------------------------------------------------------------------------------------------------------------------------------------------------------------------------------------
Nsilvanus_Elijay_N395 TAATTAGTTCATGCATCCCCGAAGAAAATAATATAAGACAAGTGACTAAATTAAAATTTCAAGGTTAATGCCCACTTTCTAATTCACTTAATGGCGGCAGCACATTGAGAACTTGGAAAAGTTTTCTGGGACTTTCGAGGAGACTGGGAACCCAGAAAAATAATTTATATACCAAAAACTAGAGGGAAATAGGTCACATACCAGCAGTTTATCAAAGTACTGGATGTCCTCTGGCTTTAAGGGTGGCAGGTTGCCTTTAGGTTGTGTGTCCATCATCTTGACGGGATCCTCCTTCTGGAAGAAGAATCCAGAGGTCCCTCCCATCGGAGTAGGGGTGGAGGTCAGCTTACGGGCAGGGGTTCGGATAGGTATGTATCCGACCGGCGGCTGGAGGACTTTGTAGCCGGGGGGAAACATGGTTTCAAGTTCATCATCTGTCAGAGGCCGGTTACGCTCGTCGATTTCACGCTCCCATCGGTAGGCCTGCAGTTGCTCGGGAGTCATGGCCATGATGTGCCCTGAAAGAGGATACACATGTTTCAGATAATTAGATGCAGTACAGTTTAACGAACTTACACTATTTTTACAGGCCGCTAGGAGAACATGACTCATATAAATTTTTATTCATTTTAAGAAAAAACATCCCATC--AAAAAAAAGAAGCAAACATAGATTTTCTGCATACAAGGAAAGGGTAATAAACAATGATAAAGTCGATGGGTTTCAGAGAAGTTATCCAAAAAGATTTAATCTTCAGATATCACTATTATATGCAGTAAACTTCAGGTGCAACAATATCCGATAAACTCCTTTCCATCAATAAGGTTCAGATCTCTGGCCAAATTACATGGAATAGGTTGTTAATCTCTGCTCAATA
Nsilvanus_GermanyCove_N1017 TAATTAGTTCATGCATCCCCGAAGAAAATAATATAAGACAAGTGACTAAATTAAAATTTCAAGGTTAATGCCCACTTTCTAATTCACTTAATGGCGGCAGCACATTGAGAACTTGGAAAAGTTTTCTGGGACTTTCGAGGAGACTGGGAACCCAGAAAAATAATTTATATACCAAAAACTAGAGGGAAATAGGTCACATACCAGCAGTTTATCAAAGTACTGGATGTCCTCTGGCTTTAAGGGTGGCAGGTTGCCTTTAGGTTGTGTGTCCATCATCTTGACGGGATCCTCCTTCTGGAAGAAGAATCCAGAGGTCCCTCCCATCGGAGTAGGGGTGGAGGTCAGCTTACGGGCAGGGGTTCGGATAGGTATGTATCCGACCGGCGGCTGGAGGACTTTGTAGCCAGGGGGAAACATGGTTTCAAGTTCGTCATCTGTCAGAGGCCGGTTACGCTCGTCGATTTCACGCTCCCATCGGTAGGCCTGCAGTTGCTCGGGAGTCATGGCCATGATGTGCCCTGAAAGAGGATACACATGTTTCAGATAATTAGATGCAGTACAGTTTAACGAACTTACACTATTTTTACAGGCCGCTAGGAGAACATGACTCATATAAATTTTTATTCATTTTAAGAAAAAACATCCCATC--AAAAAAAAGAAGCAAACATAGATTTTCTGCATACAAGGAAAGGGTAATAAACAATGATAAAGTCGATGGGTTTCAGAGAAGTTATCCAAAAAGATTTAATCTTCAGATATCACTATTATATGCAGTAAACTTCAGGTGCAACAATATCCGATAAACTCCTTTCCATCAATAAGGTTCAGATCTCTGGCCAAATTACATGGAATAGGTTGTTAATCTCTGCTCAATA
Nsilvanus_HeboMtn_N1029 TAATT-GTTCATGCATCCCCGAAGAAAATAATATAAGACAAGTGACTAAATTAAAATTTCAAGGTTAATGCCCACTTTCTAATTCACTTAATGGCGGCAGCACATTGAGAACTTGGAAAAGTTTTCTGGGACTTTCGAGGAGACTGGGAACCCAGAAAAATAATTTATATACCAAAAACTAGAGGGAAATAGGTCACATACCAGCAGTTTATCAAAGTACTGGATGTCCTCTGGCTTTAAGGGTGGCAGGTTGCCTTTAGGTTGTGTGTCCATCATCTTGACGGGATCCTCCTTCTGGAAGAAGAATCCAGAGGTCCCTCCCATCGGAGTAGGGGTGGAGGTCAGCTTACGGGCAGGGGTTCGGATAGGTATGTATCCGACCGGCGGCTGGAGGACTTTGTAGCCAGGGGGAAACATGGTTTCAAGTTCGTCATCTGTCAGAGGCCGGTTACGCTCGTCGATTTCACGCTCCCATCGGTAGGCCTGCAGTTGCTCGGGAGTCATGGCCATGATGTGCCCTGAAAGAGGATACACATGTTTCAGATAATTAGATGCAGTACAGTTTAATGAACTTACACTATTTTTACAGACCGCTAGGAGAACATGACTCATATAAATTTTTATTCATTTTAAGAAAAAACATCCCATC--AAAAAAAAGAAGCAAACATAGATTTTCTGCATACAATGAAAGGGTAATAAACAATGATAAAGTCGATGGGTTTC--AGAAGTTATCCAAAAAGATTTAATCTTCAGATATCACTATTATATGCAGTAAACTTCAGGTGCAACAATATCCGATAAACACCTTTCCATCAATAAGGTTCAGATCTCTGGCC-------------------------------------
Nstupkai_BlowholeWOS_N285 TAATTAGTTCATGCATTCTTGTAGAAAATAATATAGGACAAGTGACTAAATTAAAATGTCAAGGTTAATGCCGACTTTCTAATTCACTTAACGGCGGCAGCACGTTGAGAACTTGGAAAAGTTTTCTGGGACTTTCGAGGAGACTGGGAACCCAGAAAAATAATATATATACCAAAAACTAGAGGGAAATAGGTCACTTACCAGCAGTTTATCAAAGTACTGGATGTCCTCTGGCTTTAAGGGTGGCAGGTTGCCTTTGGGTTGTGTGTCCATCATCTTGACGGGATCCTCCTTCTGGAAGAAGAATCCAGAGGTCCCTCCCATCGGAGTAGGGGTGGAGGTCAGCTTACGGGCAGGGGTTCGGATAGGTATGTATCCCACCGGTGGCTGGAGAACTTTGTAGCCAGGGGGAAACATGGTTTCAAGTTCGTCGTCTGTCAGAGGCCGGTTACGCTCATCGATTTCACGCTCCCATCGGTAGGCCTGCAGTTGCTCAGGAGTCATGGCCATGATGTGCCCTGAAAGACGATACACATGTTTCAGATAATTAGATGCAGTCCAGTTTAACAAATTTACACA------------CTCTAGGAGAACATGACTCGTATAAATTTTTATTCATTTTCAGAAAAAGCATCCCATCAAAAAAAAAAGAAGCTAAGATAGATTTTCTGCGTACAATGAAAGGCTAATAAACAATGATAAAGTCGATGGGTTTCAGAGAAGTTACCCAACAAGATTTAATCTTCAGATATCCCTATTACATGCAGTAAACTTCCGGTGCAACAATATCCGATAAACTCCTCTCCAAGAATAAGGTTCAGATCTCTGGCCAAATTACATGGAATAGGTTGTTAATCTCTGCTCAATA
Nstupkai_Blowing_N356 TAATTAGTTCATGCATTCTTGTAGAAAATAATATAGGACAAGTGACTAAATTAAAATGTCAAGGTTAATGCCGACTTTCTAATTCACTTAACGGTGGCAGCACGTTGAGAACTTGGAAAAGTTTTCTGGGACTTTCGAGGAGACTGGGAACCCAGAAAAATAATATATATACCAAAAACTAGAGGGAAATAGGTCACTTACCAGCAGTTTATCAAAGTACTGGATGTCCTCTGGCTTTAAGGGTGGCAGGTTGCCTTTGGGTTGTGTGTCCATCATCTTGACGGGATCCTCCTTCTGGAAGAAGAATCCAGAGGTCCCTCCCATCGGAGTAGGGGTGGAGGTCAGCTTACGGGCAGGGGTTCGGATAGGTATGTATCCCACCGGTGGCTGGAGAACTTTGTAGCCAGGGGGAAACATGGTTTCAAGTTCGTCGTCTGTCAGAGGCCGGTTACGCTCATCGATTTCACGCTCCCATCGGTAGGCCTGCAGTTGCTCGGGAGTCATGGCCATGATGTGCCCTGAAAGACGATACACATGTTTCAGATAATTAGATGCAGTCCAGTTTAACAAATTTACACA------------CTCTAGGAGAACATGACTCGTATAAATTTTTATTCATTTTCAGAAAAAGCATCCCATCAAAAAAAAAAGAAGCTAACATAGATTTTCTGCGTACAATGAAAGGGTAATAAACAATGATAAAGTCGATGGGTTTCAGAGAAGTTACCCAACAAGATTTAATCTTCAGATATCCCTATTACATGCAGTAAACTTCCGGTGCAACAATATCCGATAAACTCCTCTCCAAGAATAAGGTTCAGATCTCTGGCCAAATTACATGGAATAGGTTGTTAATCTCTGCTCAATA
Nstupkai_LittleRiver_N293 TAATTAGTTCATGCATTCTTGTAGGAAATAATATAGGACAAGTGACTAAATTAAAATGTCAAGGTTAATGCCGACTTTCTAATTCACTTAACGGCGGCAGCACGTTGAGAACTTGGAAAAGTTTTCTGGGACTTTCGAGGAGACTGGGAACCCAGAAAAAGAATATATATACCAAAAACTAGAGGGAAATAGGTCACTTACCAGCAGTTTATCAAAGTACTGGATGTCCTCTGGCTTTAAGGGTGGCAGGTTGCCTTTGGGTTGTGTGTCCATCATCTTGACGGGATCCTCCTTCTGGAAGAAGAATCCAGAGGTCCCTCCCATCGGAGTAGGGGTGGAGGTCAGCTTACGGGCAGGGGTTCGGATAGGTATGTATCCCACCGGTGGCTGGAGAACTTTGTAGCCAGGGGGAAACATGGTTTCAAGTTCGTCGTCTGTCAGAGGCCGGTTACGCTCATCGATTTCACGCTCCCATCGGTAGGCCTGCAGTTGCTCGGGAGTCATGGCCATGATGTGCCCTGAAAGACGATACACATGTTTCAGATAATTAGATGCAGTCCAGTTTAACAAATTTACACA------------CTCTAGGAGAACATGACTCGTATAAATTTTTATTCATTTTCAGAAAAAGCATCCCATCAAAAAAAAAAGAAGCTAACATAGATTTTCTGCGTACAATGAAAGGGTAATAAACAATGATAAAGTCGATGGGTTTCAGAGAAGTTATCCAACAAGATTTAATCTTCAGATATCCCTATTACATGCAGTAAACTTCCGGTGCAACAATATCCGATAAACTCCTCTCCAAGAATAAGGTTCAGATCTCTGGCCAAATTACATGGAATAGGTTGTTAATCTCTGCTCA---
Nstygius_ObeLee_N0656 ---------------------------------------------------------------------------------------------------------------------------------------------------------------------------CCCAAAACTAGAGGGAAATCGGTCACTTACCAACAATTTATCAAAGTACTGGATGTCCTCTGGCTTTAAGGGTGGCAAGTTGCCTTTGGGTTGTGTGTCCATCATCTTGACGGGATCCTCTTTCTGGAAGAAGAACCCAGAGGTCCCTCCCATCGGAGTAGGGGTGGAGGTCAGCTTACGGGCAGGGGTTCGGATGGGTATGTATCCGACCGGTGGCTGGAGGACTTTGTAGCCAGGGGGAAACATGGTTTCAAGTTCGTCGTCTGTCAGAGGCCGGTTACGCTCGTCGATTTCACGCTCCCATCGATAGGCCTGCAGTTGCTCGGGAGTCATTGCCATGATGTGCCCTGAAAGAGGATACACATGTCTCAGGTAATTAAATGCATCCCAGTTTGACAAAATTACCCAATCTTTACAGACTTCTAGGAAAACATGACTCATATAAATTTTTATGCATTTTCAG----------------AAAAAAAAAGAAGCAAACAGAGATTTTCTGCATACAATGAAAGGGTAATAAACAATGATGAAGTTGATGGGTTTCAGAGAAGTTACCCAAAAAGATTTAATCTTCAGATAT--------------GTGGTGGTCAGGTGTAATTTTACCAAATAAATCTTTCTCTAT------------------------ACATGCATCATGAGTGTTATGTAACA----------
Nstygius_RavenB_N1022 ------------------------------------------------------------------------------------------------------------------------GTTTTCTGGGAC----AAGGAGACTGGGAACCTAGAAAAATT--ATATATACCCAAAACTAGAGGGAAATCGGTCACTTACCAACAATTTATCAAAGTACTGGATGTCCTCTGGCTTTAAGGGTGGCAAGTTGCCTTTGGGTTGTGTGTCCATCATCTTGACGGGATCCTCTTTCTGGAAGAAGAACCCAGAGGTCCCTCCCATCGGAGTAGGGGTGGAGGTCAGCTTACGGGCAGGGGTTCGGATGGGTATGTATCCGACCGGTGGCTGGAGGACTTTGTAGCCAGGGGGAAACATGGTTTCAAGTTCGTCGTCTGTCAGAGGCCGGTTACGCTCGTCGATTTCACGCTCCCATCGATAGGCCTGCAGTTGCTCGGGAGTCATTGCCATGATGTGCCCTGAAAGAGGATACACATGTCTCGGGTAATTAAATGCATCCCAGTTTGACAAAATTACCCAATCTTTACAGACTTCTAGGAAAACATGACTCATATAAATTTTTATGCATTTTCAG---------------AAAAAAAAAAGAAGCAAACATAGATTTTCTGCATACAATGAAAGGGTAATAAACAATGATGAAGTTGATGGGTTTCAGAGAAGTTACCCAAAAAGATTTAATCTTCAGATAT--------------GTGGTGGTCAGGTGTAATTTTACCAAATAAATCTTTCTCTAT------------------------ACATACAT-ATGAGTGTTACATACCACCCATAAGTT
Ntempletoni_BaldMtns_N950 TTATTAGTTCATGCATTTCCAAAGAAAATAATATAGGGCAAGTGACTAAATTAAAATTTCAAGGTTAATGCCCACTTTCTAATTCACTTAACGGCGGCAGCACATTGAGAACTTGGAAAAGTTTTCTGGGACTCTCGAGGAGACTGGGAACCCAGAAAAATA---------CCAAGAACTAGAGGGAAATAGGTCACTTACCAGCAGTTTATCAAAGTACTGGATGTCCTCCGGCTTCAAGGGTGGCAGGTTGCCTTTGGGTTGTGTGTCCATCATCTTGACGGGATCCTCCTTCTGGAAGAAGAATCCAGAGGTCCCCCCCATCGGAGTAGGGGTGGAGGTCAGCTTACGGGCAGGGGTTCGGATAGGTATGTATCCGACCGGCGGCTGGAGGACTTTGTAGCCAGGGGGAAACATAGTTTCAAGTTCATCGTCTGTCAGAGGCCGGTTACGCTCGTCGATTTCACGCTCCCATCGGTAGGCCTGCAGTTGCTCGGGAGTCATGGCCATGATGTGCCCTGAAAGCGGATACACATGT-------AATTAGATGCAGTCCAGTTTCACAAATTTACACAATTTTTACAGACCTCTAGGGAAACAAGACTCATATAAATTTTTATTCATTTTCAGAAAAAACATCCCATCAAAAAAAAAAGAAGCAAACATAGATTTTCTGCATACAATGAAAGGGTAATAAACAATGATGAAGTTGATGGGTTTC--AGAAGTTACTCGACAAGATTTAATCTTCAGATATCCCTATTATATGCAGTAAACTTCTGGTGCAACAATATCCGATCAAATCCTCTCCAAGAATAAGGTTCAGATCTCTGGCCAAATTACATGGAATAGGTTGTTAATGTCTGCTCAATA
Ntempletoni_ClarksCreek_N945 TGATTAGTTCATGCATTTCCAAAGAAAATAATATAGGACAAGTGACTAAATTAAAATTTCAAGGTTAATGCCCACTTTCTAATTCACTTAACGGCGGCAGCACATTGAGAACTTGGAAAAGTTTTCTGGGACTCTCGAGGAGACTGGGAACCCAGAAAAATA---------CCAAGAACGAGAGGGAAGTAGGTCACTTACCAGCAGTTTATCAAAGTACTGGATGTCCTCCGGCTTCAAGGGCGGCAGGTTGCCTTTGGGTTGTGTGTCCATCATCTTGACGGGATCCTCCTTCTGGAAGAAGAATCCAGAGGTCCCCCCCATCGGAGTAGGGGTGGAGGTCAGCTTACGGGCAGGGGTTCGGATAGGTATGTATCCGACCGGCGGCTGGAGGACTTTGTAGCCAGGGGGAAACATAGTTTCAAGTTCATCGTCTGTCAGAGGCCGGTTACGCTCGTCGATTTCACGCTCCCATCGGTAGGCCTGCAGTTGCTCGGGAGTCATGGCCATGATGTGCCCTGAAAGAGGATACACATGT-------AATTAAATGCAGTCCAGTTTCACAAATTTACACAATTTTTACAGACCTCTAGGAAAACAGGACTCATATAAATTTTTATTCATTTTCAGAAAAAACATCCCATCAAAAAAAAAAGAAGCAAACATAGATTTTCTGCATACAATGAAAGGGTAATAAACAATGATGAAGTTGATGGGTTTC--AGAAGTTACTCGACAAGATTTAATCTTCAGATATCCCTATTATATGCAGTAAACTTCTGGTGCAACAATATCCGATAAACTCCTCTCCAAGAATAAGGTTCAGATCTCTGGCCAAATTACATGGAATGGGTTGTTAATGTCTGCTCAATG
Ntempletoni_ScronceCreekRd_N1223 TGATTAGTTCATGCATTTCCAAAGAAAATAATATAGGACAAGTGACTAAATTAAAATTTCAAGGTTAATGCCCACTTTCTAATTCACTTAACGGCGGCAGCACATTGAGAACTTGGAAAAGTTTTCTGGGACTCTCGAGGAGACTGGGAACCCAGAAAAATA---------CCAAGAACGAGAGGGAAATAGGTCACTTACCAGCAGTTTATCAAAGTACTGGATGTCCTCCGGCTTCAAGGGTGGCAGGTTGCCTTTGGGTTGTGTGTCCATCATCTTGACGGGATCCTCCTTCTGGAAGAAGAATCCAGAGGTCCCCCCCATCGGAGTAGGGGTGGAGGTCAGCTTACGGGCAGGGGTTCGGATAGGTATGTATCCGACCGGCGGCTGGAGGACTTTGTAGCCAGGGGGAAACATAGTTTCAAGTTCATCGTCTGTCAGAGGCCGGTTACGCTCGTCGATTTCACGCTCCCATCGGTAGGCCTGCAGTTGCTCGGGAGTCATGGCCATGATGTGCCCTGAAAGAGGATACACATGT-------AATTAGATGCAGTCCAGTTTCACAAAATTACACAATTTTTACAGACCTCTAGGAAAACAGGACTCATATAAATTTTTATTCATTTTCAGAAAAAACATCCCATCAAAAAAAAAAGAAGCAAACATAGATTTTCTGCATACAATGAAAGGGTAATAAACAATTATGAAGTTGATGGGTTTC--AGAAGTTACTCGACAAGATTTAATCTTCAGATATCCCTATTATATGCAGTAAACTTCTGGTGCAACAATATCCGATAAACTCCTCTCCAAGAATAAGGTTCAGATCTCTGGCCAAATTACATGGAATGGGTTGTTAATGTCTGCTCAATA
Ntennessensis_IndianCave_N052 TAATAAGTTCATGCATTCCCGAAGAAAATAATATAGGACAAGTGACTAAATTAAAATTTCAAGGTTAATGCC------------CACTTAACGGCGGCAGCACATTGAGAACTTGGAAAAGTTTTCCGGGACTGTCAAGGAGACTGGGAACCCAGAAAAATAATATATATACCAAAAACTAGAGGGAAATAGGTCACTTACCAGCAGTTTATCAAAGTACTGGATGTCCTCTGGCTTTAAGGGTGGCAGGTTGCCTTTGGGTTGTGTGTCCATCATCTTGACGGGATCCTCTTTCTGGAAGAAGAATCCAGAGGTCCCTCCCATCGGAGTAGGGGTGGAGGTCAGCTTACGGGCAGGGGTTCGAATAGGTATGTATCCCACCGGTGGCTGGAGGACTTTGTAGCCAGGGGGAAACATGGTTTCAAGTTCGTCGTCTGTCAGAGGCCGGTTACGCTCGTCGATTTCACGCTCCCATCGGTAGGCCTGCAGTTGCTCGGGGGTCATGGCCATGATGTGCCCTGAAAGACGATACACATATTTCAGATAATTAGATGCAGTCCAGTTTAACAAATTTACACAATTTTTACAGACCTCTAGGAGAACACGGCCCATATAAATTTTTATTCATTTTCAGAAAAAGCACCCCATC--AAAAGAAAGAAGCTAACATAGATTTTCTGTGTACAATGAAAGGGTAATAAACAATGATAAAGTCGATGGGTTTCAGAGAAGTTACCCAACAAGATTTAATCTTCAGATATCCCTATTACATGCAGTAAACTTCCGGTGCAACAATATCCGATAAACTCCTCTCCAAGAATAAGGTTCAGATCTCTGGCCAAATTACATGGAATAGGTTGTTAATCTCTGCTCAATA
Ntennessensis_LittleStony_N645 -------------------------------------ACAAGTGACTAAATTAAAATTTCAAGGTTAATGCCCACTTAATAATTCACTTAACGGCGGCAGCACATTGAGAACTTGGAAAAGTTTTCTGGGACTGTCAAGGAGACTGGGAACCCAGAAAAATAATATCTATACCAAAAACTAGAGGGAAATAGGTCACTTACCAGCAGTTTATCAAAGTACTGGATGTCCTCTGGCTTTAAGGGTGGCAGGTTGCCTTTGGGTTGTGTGTCCATCATCTTGACGGGATCCTCTTTCTGGAAGAAGAATCCAGAGGTCCCTCCCATCGGAGTAGGGGTGGAGGTCAGCTTACGGGCAGGGGTTCGAATAGGTATGTATCCCACCGGTGGCTGGAGGACTTTGTAGCCAGGGGGAAACATGGTTTCAAGTTCGTCGTCTGTCAGAGGCCGGTTACGCTCGTCGATTTCACGCTCCCATCGGTAGGCCTGCAGTTGCTCGGGGGTCATGGCCATGATGTGCCCTGAAAGACGATACACATGTTTCAGATAATTAGATGCAGTCCAGTTTAACAAATTTACACAATTTTTACAGACCTCTAGGAGAACACGGCCCATGTAAATTTTTATTCATTTTCAGAAAAAGCACCCCATC--AAAAGAAAGAAGCTGACATAGATTTTCTGTGTACAATGAAAGGGTAATAAACAATGATAAAGTCGATGGGTTTCGGAGAAGTTACCCAACAAGATTTAATCTTCAGATATCCCTATTACATGCAGTAAACTTCCGGTGCAACAATATCCGATAAACTCCTCTCCAAGAATAAGGTTCAGATCTCTGGCTAAATTACATGGAATAGGTTGTTAATCT----------
Ntennessensis_Watauga_N1046 ---------------------------ATAATATAGGACAAGTGACTAAATTAAAATTTCAAGGTTAATGCC------------CACTTAACTGCGGCAGCACATTGAGAACTTGGAAAAGTTTTCCGGGACTGTCAAGGAGACTGGGAACCCAGAAAAATAATATATATACCAAAAACTAGAGGGAAATAGGTCACTTACCAGCAGTTTATCAAAGTACTGGATGTCCTCTGGCTTTAAGGGTGGCAGGTTGCCTTTGGGTTGTGTGTCCATCATCTTGACGGGATCCTCTTTCTGGAAGAAGAATCCAGAGGTCCCTCCCATCGGAGTAGGGGTGGAGGTCAGCTTACGGGCAGGGGTTCGAATAGGTATGTATCCCACCGGTGGCTGGAGGACTTTGTAGCCAGGGGGAAACATGGTTTCAAGTTCGTCGTCTGTCAGAGGCCGGTTACGCTCGTCGATTTCACGCTCCCATCGGTAGGCCTGCAGTTGCTCGGGGGTCATGGCCATGATGTGCCCTGAAAGACGATACACATATTTCAGATAATTAGATGCAGTCCAGTTTAACAAATTTACACAATTTTTACAGACCTCTAGGAGAACACGGCCCATATAAATTTTTATTCATTTTCAGAAAAAGCACCCCATC--AAAAGAAAGAAGCTAACATAGATTTTCTGTGTACAATGAAATGGTAATAAACAATGATAAAGTCGATGGGTTTCAGAGAAGTTACCCAACAAGATTTAATCTTCAGATATCCC-----------------------------------------------------------------------------------------------------------------
