# Supplementary material for: ﻿New species in old mountains: integrative taxonomy reveals ten new species and extensive short-range endemism in Nesticus spiders (Araneae, Nesticidae) from the southern Appalachian Mountains
Source: Zookeys. 2023 Feb 3;1145:1–130. doi: 10.3897/zookeys.1145.96724 (PMC10208238; doi:10.3897/zookeys.1145.96724)
Supplement: Supplementary material 4 — Input alignments, analysis log files, and output tree files [file zookeys-1145-001_article-96724__-s004.zip › uce-1002586 (modified).phy]

 85 1300
Nesticella_sp_GH1210 ----------------------------------------------------------------------------------------------------------------------------------------------------------------------------------------------------------------------------------------------------------------------------------------------------------------------------------------------------------------------------------------------------------------------------------------------------------------------------------------------------TAGAACTAAGTACACTAAATATACCATCACACATTTCTGCAGGTACATTCAAGACGGACATAGCCAATCGGAGAGCATCGAACATGGAGGCATCCTCCACACCTTCGATTTTAAAACAGTTGCTTTGGTTTAGGTAGGTGTAGGATTCGGCAGTCCCTATCATGAACTGTTCTCTCAAGTCCCGATTACGCTGTGCACCAGCCACAAGCTGATAGAAGACATGGTAATTCCGTTCACCACGTGACTGGAATGTGATGCGAGATTGTTCAAGGAGGTAATCTTGGATAATGCACCCTTTAATTTGGTATCTTGAGTCAAAACACAC-----------------------------------------------------------------------------------------------------------------------------------------------------------------------------------------------------------------------------------------------------------------------------------------------------------------------------------------------------------------------------------------------------------------------------------------------------------------------------------------------------------
Nesticus_Japan_G2153 ---------------------------------------------------------------------------------CT------------TTAGACATTCAGAAGT---------------TCCAAAGAAAACAAATATATTAAG-------AAAAATTACCCCAAACAAAAGCTTCATGAAAATACAACATAGCCATGCATGGTTT--AAAAATATATATGGAGGATTGGATGGATTGGTTAAAAAACACATTCATTGAGCTTTTCAATATA-GAAAAACTTACTTCACTAAGTTTAAGAGGAATTTCGGTGACATTGCCTCGGACGTTGATCTGTCTTTGGAGGGACACTTGCGTTAACTCATCAGGCATTAAACCCAGAAGAGTAGCCACTGTCATGATAATTTCCTCGTCCTCTGTAGTCAAGCTGCTCTTCTCCCCATCGACATCTTGAAAGTTCAGATTACCCAGCCAAAGTATGGAACTAAGTACACTAAAGATACCATCACACATTTCTGCGGGTACGTTCAAGACGGACATCGCCAATCTGAGGGCATCGAACATGGACGCATCCTCCACACCTTCGATTTTAAAACAGTTGCTTTGGTTCAGGTAGGTGTAGGATTCGGCAGTCCCTATCATGAACTGTTCTCTCAAGTCCCGATTACGCTGTGCACCAGCAACAAGCTGATAGAAGACATGGTAGTTACGTTCACCACGTGACTGGAATGTGATGCGAGATTGTTCAAGGAGGTAATCTTGGATAATGCACCCTTTAATTTGGTACCTTGAGTCAAAACACACTTGAATAAATTTACCAAATCTACTAGAGTTGTCATTTCGGACAGTTTTTGCGTTACCTGAAAGATAATAAAAGATACATTAAGTAAACGATGC--------------------------------------------------------------------------------------------------------------------------------------------------------------------------------------------------------------------------------------------------------------------------------------------------------------------------------------------------------------------------------------------------------------
Nesticus_nahaunus_Mexico_G2881 TTCCAACAAGTTATTTATTATTTTAATTTATCTCTCCTTAAACTTAGGCATATATAAACTAGCTAATGATTTTATAAAATGCTTTGATTTTACAGATAATAAGT-------TATAGTAAATTTAAATCTCAATAAGGTGAAAAGAACAAAAGGAAAA------------GGAACACAATTTTATCAATGCACAATAAAACAATTTAAATATTTT-GAAAAAAATATTGCATGAAAACTGGTAAATTTTAAAAATACTTTTAGTAAACTTTACAATACATAAGAAACTTACTTCACTAAGTTTAAGGGGAATTTCCGTGACATTGCCCCGGACGTTGATCTGCCTTTGGAGGGAGACCTGGGTTAACTCGTCGGGCATCAATCCCAGAAGAGTGGCCACTGTCATGATAATTTCCTCATCTTCCGTTGTCAAGCTGCTCTTCTCCCCATCGACATCTTGAAAGTTCAAATTACCAAGCCAGAGTATGGAACTAAGTACACTAAATATACCGTCACACATTTCTGTGGGTACATTCAAGACGGACATAGCAAGTCTGAGGGCATCAAACATGGAGGCATCTTCCACACCTTCAATTTTAAAACAGTTGCTTTGGTTTAGGTAGGTGTAAGATTCTGCAGTTCCAATCATAAACTGTTCTCTTAAGTCCCGATTACGCTGTGCACCAGCAACAAGCTGATAGAACACATGATAATTACGTTCACCACGTGATTGAAATGTGATGCGAGACTGTTCGAGGAGATAATCTTGAATAATGCACCCTTTAATTTGGTACCTTGAGTCAAAACACACTTGAATAAATTTACCAAATCTACTGGAGTTGTCATTCCGGACAGTTTTTGCATTACCTGAAAGACATAAAAAAATACTTTAGAAAGGTGAGGTACTAAAAAATATCAAAATTTATATAATTACACTAAATGAGGGATAGCATTGCAAAAATCCAGT----TCCTGTTTTTGTCAAAACCTAGTTAATAATTGATTGTAAATAT----ATTCTACATAAAATCCTCTTAGATAAAGTAGAAGGTTGTTGTTGCTCCAAAACTTATATATACATTAAAAATTCAGGGAGGAATGGATGTGATTCGGGAACTGGTAAACGCAGAAACAGTTTTTGGGAAACTGGAAAATTTGGTATATTTACAAAGCGATGTCTAAAATGAT--GTCACAATCTTAAAGCAATACGATTTTCATACTTCGGACTGTAGTTTCAAGAGCAATATTATCTTTCTTATGAACAGATCAAATTACCTACAAATTTGTATAAAATTGAT
Nsilvestrii_Hellgate_N1108 CCCAAAAAATTTACTCGCTCTCC----------TTCCATAGGATACGATGAGTTAAAACTAATTGAAAGGTCCCTGGAACCATGTAATTTTGATCGTTATTGTGTATAAAATATGGTTAGCATG--TTGCAACAATACTAACACTACCTAAAGGTTAATAAACAAT---AAAATACAGTTTCATTAAAACAAAAGATAAGGATTTAAATATTAA-----------TTATATGCAATTTGATAAACTTTAAGCATGCAACTGAGAAA----A-----------AAACTTACTTCACTAAGTTTAAGAGGAATTTCCGTGACATTTCCCCGTACATTGATCTGTCTTTGGAGGGAGACCTGGGTTAACTCATCGGGCATCAAGCCTAGAAGAGTGGCTACTGTCATGATAATTTCCTCATCTTCTGTGGTCAAGCTGCTCTTCTCCCCATCGACATCTTGAAAGTTCAAATTACCAAGCCAGAGTATGGAACTAAGTACACTAAATATACCATCGCACATTTCTGTGGGTACATTCAATACGGACATAGCAAGTCTGAGAGCATCGAACATTGATGCATCTTCCACACCTTCTATTTTAAAACAGTTGCTTTGGTTTAGGTATGTGTAGGATTCGGCAGTTCCAATCATAAACTGTTCTCTCAAGTCCCTGTTACGCTGTGCACCAGCAACAAGCTGGTAAAACACATGATAATTACGCTCACCACGTGACTGGAATGTGATGCGAGACTGTTCAAGGAGGTAATCTTGGATAATGCACCCTTTGATTTGGTACCGGGAGTCAAAACACACTTGTATAAATTTACCAAATCTACTGGAGTTGTCATTTCGAACAGTTTTCGCATTACCTGAAAGGCATGAACAGATATTTAGACAAGGT-----TTAAAAATATA--AGATTTCAGACAATTATGCTAAAT-----ATTTTTGTATATAGATACTTTAAACTGCAATTTGAATAATGAATCATTCAATGATATTTTATTATTATCATTATTATGGGTAGGTGATTTTTCCATGAACT--AAAATTCTTATTGCTTTAACAATTATATAGCAGATGTAAGCTCAGGCAAAGAAGGCTCAATTTCAGCA---CATAAAAATAAAAATAATTTTTAGAAATTTGTAATGTTGTCTAGACTTTCAGAAATATAGATGCAACAGATC----------TAAATATGAGAA----TCAGATTTAAAATTGTTGTTTTTGGAACTCTATGTCATTCATTGAATAGAAATCTAATTATTTGT-----------ATTCTGAT
Narcheri_Cheaha_N023 -----------------------------------------------------------------------------------------------ATAATAATTCATAAGTTAATGCAAATTTAAATTTTAATAAGGTGAAAATAACATAAGAAATGGGAAAAAATAAC---ACACAGTTTTATGAAAGCACAATAAATCAATTTAAATATTTGAAAAACAGATACTGCATGAAAATTACTAAATTTCCAAAATGCTTTTAGTAAACTCTACAATACAAAAGAAACTTACTTCACTTAGTTTAAGAGGAATTTCCGTGACATTGCCCCGGACATTGATCTGTCTTTGGAGGGAGACCTGGGTTAACTCGTCAGGCATCAATCCCAGAAGAGTGGCCACTGTCATGATAATTTCCTCATCTTCCGTTGTCAAGCTGCTTTTCTCCCCATCTACATCTTGAAAGTTCAAATTACCGAGCCAGAGTATGGAACTCAGTACACTAAATATACCATCACACATTTCTGCGGGTACATTCAAGACGGACATAGCAAGCCTGAGGGCGTCAAACATGGAGGCATCTTCCACACCTTCGATTTTAAAACAGTTGCTTTGGTTTAGGTAAGTGTAAGATTCTGCAGTTCCGATCATAAACTGTTCTCTTAAGTCCCGATTACGTTGTGCACCAGCAACGAGCTGATAGAACACATGGTAATTACGTTCACCACGTGATTGGAATGTGATGCGAGACTGTTCGAGGAGATAATCTTGAATGATGCATCCTTTAATTTGGTACCTTGAGTCAAAACACACTTGAATAAATTTACCAAATCTACTGGAGTTGTCATTTCGAACTGTTTTTGCATTACCTGGAAGACATTAAAAAATACTTTAGGAAGATAAAGTTAAAAAATGTATCAGAAGTTACAT-ATTACACTATATGATGGATAGCATTGTAAAAGTGAGAAAATATCCAGTTTTTGTCTAAATCGAGTTAATAATTTATTGTAAATGTAAACATCAAACATAAATTTCTCTTACATAAAATAAAAGGTTATAGTTGATCCAAAACTTATATCCCAATTAAAAATTCAGGGGAGAATAGGAGTGATTCGGAGGCTGGTAAACACAGAAATAGTTTTTGGGAAACTGGGAAATTTGGTAAATTCACATAGGCACTTTCGAAATGATTTGCCATACTCTTAAAGCAGTAGGATTTTCAAATCAAAGGCTGTTATTTCAAGAATGATATCATCTTTCTTATGAACAAGTCAAATTACCTACGTATTTGTATAAAATGGAT
Narcheri_MillShoalCreek_N727 ---------------------------------------------------------------------------------------------------------------------------------------------------------------------------------------------------------------------------------------------------------------------------------------------------------------------------------------------------------------------------------------ATCAATCCCAGAAGAGTGGCCACTGTCATGATAATTTCCTCATCTTCCGTTGTCAAGCTGCTTTTCTCCCCATCTACATCTTGAAAGTTCAAATTACCGAGCCAGAGTATGGAACTCAGTACACTAAATATACCATCACACATTTCTGCGGGTACATTCAAGACGGACATAGCAAGCCTGAGGGCGTCAAACATGGAGGCATCTTCCACACCTTCGATTTTAAAACAGTTGCTTTGGTTTAGGTAAGTGTAAGATTCTGCAGTTCCGATCATAAACTGTTCTCTTAAGTCCCGATTACGTTGTGCACCAGCAACGAGCTGATAGAACACATGGTAATTACGTTCACCACGTGATTGGAATGTGATGCGAGACTGTTCGAGGAGATAATCTTGAATGATGCATCCTTTAATTTGGTACCTTGAGTCAAAACAAACTTGAATAAATTTACCAAATCTACTGGAGTTGTCATTTCGAACTGTTTTTGCATTACCTGGAAGACATTAAAAAATACTTTAGGAAGATGAAGTTAAAAAATGTATCAGAATTGACATAATTACACTATATG------------------------------------------------------------------------------------------------------------------------------------------------------------------------------------------------------------------------------------------------------------------------------------------------------------------------------------------------------------------------
Nbarri_Bishop_N1072 -------------------------------------------------------------------------------------------------------------------------------------AAGATGAAAATAACAAAAGGAATGGAAAAAAATTCCGAAACACAGTTTTATGAAAGCACAGTAAATCAATTTAAATATTTGAAAAATAGATATTGCATGAAAATTGCTAAATTTCTAAAATGTGTTTAGTAAACTTTACAATACATAAGAAACTTACTTCACTTAGTTTAAGAGGAATTTCCGTGACATTGCCCCGGACGTTGATCTGTCTTTGGAGGGAGACCTGGGTTAACTCATCAGGCATCAATCCCAGAAGAGTGGCCACCGTCATGATAATTTCCTCATCTTCCGTTGTCAAGCTGCTCTTCTCCCCGTCGACATCTTGAAAGTTCAAATTACCGAGCCAGAGTATGGAACTCAGTACACTAAATATACCATCACACATTTCTGCGGGTACATTCAAGACGGACATAGCGAGTCTGAGGGCGTCAAACATAGAGGCATCTTCGACACCTTCGATTTTAAAACAGTTGCTTTGGTTTAGGTAGGTGTAAGATTCCGCAGTTCCAATCATAAACTGTTCTCTTAAGTCCCGATTACGTTGTGCACCAGCAACAAGCTGATAGAACACATGGTAATTACGTTCACCGCGTGACTGGAATGTGATGCGAGACTGTTCAAGGAGATAATCTTGAATGATGCACCCTTTAATTTGGTACCTTGAGTCAAAACACACTTGAATGAATTTACCAAATCTACTCGAGTTGTCATTTCGAACTGTTTTTGCATTACCTGAAAAAAATTAAAAAATACTTTAGAAAGATGAAGTTAAGAAATATATCGGAATTTACATAATTACACTATGCGAGGGATAACACTGTAAAAGTGAGATAATATCCAGTTTTTGTCTAAATCAAGTTAACAATTGATTGTAAATGTAAACATCCGACATAAATTTCTCTTACATAAAGTAAAAGTTTATTGTTGCTCCAAAACTTATATCGCAATTAAAACTTCAGGGTGGAATGGGTGTGATTCGGGGGCTGGTAAACACAGAAATGGTTTTTGGGAAACTGGAAAATTTGGTAAATTCACACAGGCACTTTCGAAATGATTTGTCACACCCTTAAAGCAGTATGATTTTCAAACCTCAAACTTTCGTTTCAAGAACAATATCATCTTCCTTATGAACAAATCAAATTATCTACAAATTTGTATAAAATTGAT
Nbarrowsi_Gregorys_N270 ------------------------------------------CTTAGGCATATATAAACTAGCTAATGATTTTATAAAATGCTACAATTTTACAAATAATAATTCATAAGTTAAAGTAA-----------ACTAAGATGAAAATAACAAAAGGAATGAAAAAAGATCCCGAAACACAGTTTTATGAAAGCACAGTAAATCAATTTAAATATTTGAAAAATAGATATTGCATGAAAATTGCTAAATTTCTAAAATGTCTTTAGTAAACTTTACAATACATAAGAAGCTTACTTCACTTAGTTTAAGAGGAATTTCCGTGACATTGCCCCGGACGTTGATCTGTCTTTGGAGGGAGACCTGGGTTAACTCGTCGGGCATCAATCCCAGAAGAGTAGCCACCGTCATGATAATTTCCTCATCTTCCGTTGTCAAGCTGCTCTTCTCCCCGTCGACATCTTGAAAGTTCAAATTACCGAGCCAGAGTATGGAACTCAGTACACTAAATATACCATCACACATTTCTGCGGGTACATTCAAGACGGACATAGCGAGCCTGAGGGCGTCAAACATGGAGGCATCTTCGACACCTTCGATTTTAAAACAGTTGCTTTGGTTTAGGTAGGTGTAAGATTCCGCAGTTCCAATCATAAACTGTTCTCTTAAGTCCCGATTCCGTTGTGCACCAGCAACCAGCTGATAGAACACATGGTAATTACGTTCACCGCGTGACTGGAATGTGATGCGAGACTGTTCGAGGAGATAATCTTGAATGATGCACCCTTTAATTTGGTACCTTGAGTCAAAACACACTTGAATGAATTTACCAAATCTACTGGAGTTGTCATTTCGAACTGTTTTTGCATTACCTGGAAAACATTAAAAAATACTTTAGAAAAATGAAGTTAAGAAATATATTGGAATTTACATAATTACACTATGCGAGGGATAGCACTGTAAAAGTGAGATAATATCCAGTTTTTGTCTAAATCAAGTTAACAATTGATTGTAAATGTAAACATCCGACATAAATTTCTCTTACATAAAGTAAAAGGTTATTGTTACTCCAAAACTTATATCGCAATTAAAACTTCAGGGGGGAATGGGTGTGATTCGGGGGCTGGTAAACACAGAAATGGTTTTTGGGAAACTGGAAAATTTGGTAAATTCACACAGGCACTTTCGAAATGATTTGTCACACCCTTAAAGCAGTAT-----------------------------------------------------------------------------------------
Nbarrowsi_Tuckaleechee_N360 -------------------------ATGTATCTCTCCCTAAACTTAGGCATATATAAACTAGCTAATGATTTTATAAAATGCTACAATTTCACAAATAATAATTCATAAGTTAAAGTAA-----------AATAAAATGAAAATAATAAAAGGAATGAAAAAAAATCCCGAAACACAGTTTTATGAAAGCACAGTAAATCAATTTAAATATTTGAAAAATAGATATTGCATGAAAATTGCTAAATTTCTAAAATGTCTTTAGTAAACTTTACAATACATAAACAGCTTACTTCACTTAGTTTAAGAGGAATTTCCGTGACATTGCCCCGGACGTTGATCTGTCTTTGGAGGGAGACCTGGGTTAACTCGTCGGGCATCAATCCCAGAAGAGTAGCCACCGTCATGATAATTTCCTCATCTTCCGTTGTCAAGCTGCTCTTCTCCCCGTCGACATCTTGAAAGTTCAAATTACCGAGCCAGAGTATGGAACTCAGTACACTAAATATACCATCACACATTTCTGCGGGTACATTCAAGACGGACATAGCGAGCCTGAGGGCGTCGAACATGGAGGCATCTTCGACACCTTCGATTTTAAAACAGTTGCTTTGGTTTAGGTAGGTGTAAGATTCCGCAGTTCCAATCATAAACTGTTCTCTTAAGTCCCGATTCCGTTGTGCACCAGCAACCAGCTGATAGAACACATGGTAATTACGTTCACCGCGTGACTGGAATGTGATGCGAGACTGTTCGAGGAGATAATCTTGAATGATGCACCCTTTAATTTGGTACCTTGAGTCAAAACACACTTGAATGAATTTACCAAATCTACTGGAGTTGTCATTTCGAACTGTTTTTGCATTACCTGGAAAACATTAAAAAATACTTTAGAAAAATGAAGTTAAGAAATATATCGGAATTTACATAATTACACTATGCGAGGGATAGCACTGTAAAAGTGAGATAATATCCAGTTTTTGTCTAAATCAAGTTAAGAATTGATTGTAAATGTAAACATCCGACATAAATTTCTCTTACATAAAGTAAAAGGTTATTGTTGCTCCAAAACTTATATCACAATTAGAACTTCAGGAGGGAATGGGTGTGATTCGGGGGCTGGTAAACACAGAAATGGTTTTTGGGAAACTGGAAAATTTGGTAAATTCACACAGGCACTTTCGAAATGATTTGTCACACCCTTAAAGCAGTATGATTTTCAAACCTCAGACTTTCGTTTCAAGAACAATATCATCTTCCTTATGAACAAATCAAATTATCTACAAATTTGTATAAAATTGAT
Nbishopi_StandingIndian_N131 TTCAAACAAGTTATTTATTATTTGAATGTATCTCTCCCTAGACTTAGGCATATATAAACTAGCTAATGATTTTATAAAATGCTACAATTTTACAAATAATAATTCAAAAGTTAAAGTAA-----------AATAAGATGAAAATAACAAAAGGAATGAAAAAAAATCCCAAAACACAGTTTTATGAAAACACAGTAAATCAATTTCAATATTTGAAAAATAGATATTGCATGAAAATTGTTAAATTTCTAAAATGTGTTTAATAAACTTTACAATACGTAAGAAACTTACTTCACTTAGTTTAAGAGGAATTTCCGTGACATTGCCCCGGACGTTGATCTGTCTTTGGAGGGAGACCTGGGTTAACTCATCAGGCATCAATCCCAGAAGAGTGGCCACCGTCATGATAATTTCCTCATCTTCCGTTGTTAAGCTGCTCTTCTCCCCGTCGACATCTTGAAAGTTCAAATTACCGAGCCAGAGTATGGAACTCAGTACACTAAATATACCATCACACATTTCTGCGGGTACATTCAAGACGGACATAGCGAGTCTGAGGGCATCAAACATGGAGGCATCTTCGACACCTTCGATTTTAAAACAGTTGCTTTGGTTTAGGTAGGTGTAAGATTCCGCAGTTCCAATCATAAACTGTTCTCTTAAGTCCCGATTACGTTGTGCACCAGCAACAAGCTGATAGAACACATGGTAATTACGTTCACCGCGTGACTGGAATGTGATGCGAGACTGTTCGAGGAGATAATCTTGAATGATGCACCCTTTAATTTGATACCTTGCGTCAAAACACACTTGAATGAATTTACCAAATCTACTGGAGTTGTCATTTCGAACTGTTTTTGCATTACCTGAAAAACATTAAAAAATACTTTAGAAAGATGAAGTTAAGAAATATATCGGAATTTACATAATTACACTATGCGAGGGATAGCACTGTAAAAGTGAGATAATATCCAGTTTTTGTCTAAATCAAGTTAACAATTGATTGT-AATGTAAACATCCGACAGAAATTTCTCTTACATAAAGTGAAAGGTTATTGTTGCTCCAAAACTTATATCACAATTAAAACTTCAGGGGGGAATGGGTGTGATTC-GGGGCAGGTAAACACAGAAATGGTTTTTGGGAAACTGGAAAATTTGGTAAATTCACACAGGCACTTTCGAAATGATTTGTCACACCCTTAAAGCAGTATGATTTTCAAACCTCAGACTTTCGTTTCAAGAACAATATCATCTTCCTTATGAACAAATCAAATTATCTACAAATTTGTATAAAATTGAT
Nbrimleyi_NewberryCr_N984 -----------------------------------CCTTAAAACTAAAGATTTATTAACTAGCAAATTTTTTTCTGCAGTACTACAATTTTTCAGTTAATATGTCATATGTCAAATTACATCTACTTCTCAACAAGATGAAAATAACAAAAGGAATGATAAAAAATCCTGAAACACAGTTTTATGAAAGCACAGTAAATCAATTTAAATATTTGAAAAATAGATATTGCATGAAAATTGTTAAATTTCTAAAATGTGTTTAGTAAACTTTACAATACATAAGAAACTTACTTCACTTAGTTTAAGAGGAATTTCCGTGACATTGCCCCGGACGTTGATCTGTCTTTGGAGGGAGACCTGGGTTAATTCGTCGGGCATCAATCCCAGAAGAGTGGCCACTGTCATGATAATTTCCTCATCTTCCGTTGTCAAGCTGCTCTTCTCCCCATCGACATCTTGAAAGTTCAAATTACCGAGCCAGAGTATGGAACTCAGTACACTAAATATACCATCACACATTTCTGCGGGTACATTCAAGACGGACATAGCGAGTCTGAGGGCATCAAACATGGAGGCATCTTCGACACCTTCGATTTTAAAACAGTTGCTTTGGTTTAGGTAGGTGTAAGATTCCGCAGTTCCAATCATAAACTGTTCTCTTAAGTCCCGATTACGTTGTGCACCAGCAACAAGCTGATAGAACACATGGTAATTACGTTCACCGCGTGACTGGAATGTGATGCGAGACTGTTCGAGGAGATAATCTTGAATGATGCACCCTTTAATTTGGTACCTTGAGTCAAAACACACTTGAATAAATTTACCAAATCTACTGGAGTTGTCATTTCGAACTGTTTTTGCATTACCTGAAAAACATTAACAAATACTTTAGAAAGATGAAGTTAAGAAATATATCGGAATTTACATAATTACACTATACGAGGGATAGCATTG--TAAGTGAGATAATATATAGTTTTTGTCTAAATCGAGTTAACAATCGATTGTAAATGTAAACATCAGACATAAATTTCTCTTACTTGGGGT--------TTTGTTGCTCCAAAACTTATATCGTAATTAAAAATTCAGGGGGGGATGGGTGTGATTTGGGGGCTGGTAAACACAGAAATGGTTTTCGGGAAACTGGAAAATTTTGTAAATTCGCAC----------------------------------------------------------------------------------------------------------------------------------
Nbrimleyi_RumblingBald_N241 ------------------------------------------------AATCTGTTTTCTGACTCATTGTACTGAACAATTTTTGAGTTT------TAATATGTCATATGTCAAATTACATCTACTTCTCAACAAGATGAAAATAACAAAAGGAATGGAAAAAAATCCTGAAACACAGTTTTATGAAAGCACAGTAAATCAATTTAAATATTTGAAAAATAGATATTGCTTGAAAATTGTTAAATTTCTAAAATGTGTTTAGTAAACTTTACAATACATAAGAAACTTACTTCACTCAGTTTAAGAGGAATTTCCGTGACATTGCCCCGGACGTTGATCTGCCTTTGGAGGGAGACCTGGGTTAACTCGTCGGGCATCAATCCCAGAAGAGTGGCCACTGTCATGATAATTTCCTCATCTTCCGTTGTCAAGCTGCTCTTCTCCCCATCGACATCTTGAAAGTTCAAATTACCGAGCCAGAGTATGGAACTCAGTACACTAAATATACCATCACACATTTCTGTGGGTACATTCAAGACGGACATAGCGAGTCTGAGGGCATCAAACATGGAGGCATCTTCGACACCTTCGATTTTAAAACAGTTGCTTTGGTTTAGGTAGGTGTAAGATTCCGCAGTTCCAATCATAAACTGTTCTCTTAAGTCCCGATTACGTTGTGCACCAGCAACAAGCTGATAGAACACATGGTAATTACGTTCACCGCGTGACTGGAATGTGATGCGAGACTGTTCGAGGAGATAATCTTGAATGATGCACCCTTTAATTTGGTACCTTGAGTCAAAACACACTTGAATAAATTTACCAAATCTACTGGAGTTGTCATTTCGAACTGTTTTTGCATTACCTGAAAAACATTAAAAAATACTTTAGAAAGATGAAGTTAAGAAATATATCGGAATTTACATAATTACACTATGCGAGGGATAGCATTGTAAAAGTGAGATAATATCCAGTTTTTGTCTAAATCGAATTAACAATCGATTGTAAATGTAAACTTCCGACATAAATTTCTCTTACATAAAGTAAAAGGTTATTGTTGCTCCAAAACTTATATCACAATTAAAAATTCAGG-GGGGATGGGTGTGATTCGGGGGTTGGTAAACACAGAAATGGTTTTTAGGAAACTGGAAAATTTGGTAAATTCACACAGGCACCTTCGAAATTATTTGTCACACTCTTAAAGCAGTATGATTTTCAAAATTCAGACTTTTGTTTCAAGACCAATATCATCTTCCTTATAAACAAATCAAATTATCTACAAATTTGTATAAAATTGAT
Ncanei_Egypt_N958 ----------------------------------------------------------------------------------------------------------------------------------------------ATAACAAAAGGAACGAAAAAAAATCCCGAAACACAGTTTTATGAAAGCACAGTAAATCAATTTAAATATTTGAAAAATAGATATTGCATGAAAATTGTTAAATTTCTAAAATGTGCTTAGTAAACTTTATAATACATAAGAAACTTACTTCACTTAGTTTAAGAGGAATTTCCGTGACATTGCCCCGGACGTTGATCTGTCTTTGGAGGGAGACCTGGGTTAACTCGTCGGGCATCAATCCCAGAAGAGTGGCCACTGTCATGATAATTTCCTCATCTTCCGTTGTCAAGCTGCTCTTCTCCCCATCGACATCTTGAAAGTTCAAATTACCGAGCCAGAGTATGGAACTCAGTACACTAAATATACCATCACACATTTCTGCGGGTACATTCAAGACGGACATAGCTAGTCTGAGGGCATCAAACATGGAGGCATCTTCGACACCTTCGATTTTAAAACAGTTGCTTTGGTTTAGGTAGGTGTAAGATTCCGCAGTTCCAATCATAAACTGTTCTCTTAAGTCCCGATTACGTTGTGCACCAGCAACAAGCTGATAGAACACATGGTAATTACGTTCACCGCGTGACTGGAATGTGATGCGAGACTGTTCGAGGAGATAATCTTGAATGATGCACCCTTTAATTTGGTACCTTGAGTCAAAACACACTTGAATAAATTTACCAAATCTACTGGAGTTGTCATTTCGAACTGTTTTTGCATTACCTGAAAAACATTAAAAAATACTTTAGAAAGATGAAGTTAAGAAATATATCGGAATTTACATAATTACACTATGCGAGGGATAGCATTGTAAAAGTGAGATAATATCCAGTTTTTGTCTAAATCGAGTTAACAATTGATTGTAAATGTAAACATCCGACATAAATTTCTCTAACATAAAGTAAAAGGTTATTGTTGCTCCAAAACCTATATCACAAT---------------------------------------------------------------------------------------------------------------------------------------------------------------------------------------------------------------------------
Ncarolinensis_Grandfather_N218 TTCAAACAAGTTATTTATTATTTGAATGCATCTCTCCCTAAACTTAGGCATATATTAACTAGCTAATGATTTTATAAAATGCTACAATTTTACAAATAATAATTTATAAGTTAAAGTAAACTTAAATCTTAATAAGATGAAAATAACAAAAGGAATGGGGGGGGATTCCGAAACACAGTTTTATGAAAGCACAGTAACTCAATTTAAATATTTGAAAAATAGATATTGAATGAAAATTGTTAAATTTCTAAAATGT----------GTTTACAATACATAAGAAACTTACTTCACTCAGTTTAAGAGGAATTTCCGTGACATTGCCTCGGACGTTGATCTGTCTTTGGAGGGAGACCTGGGTTAACTCATCGGGCATCAATCCCAGAAGAGTGGCCACCGTCATGATAATTTCCTCATCCTCCGTTGTTAAGCTGCTCTTCTCCCCATCGACGTCTCGAAAGTTCAAATTACCGAGCCAGAGTATGGAACTCAGTACACTAAATATACCGTCACACATTTCTGCGGGTACATTCAAGACGGACATAGCGAGCCTGAGGGCGTCAAACATGGAGGCATCTTCGACACCTTCGATTTTAAAACAGTTGCTCTGGTTTAGGTAGGTGTAAGATTCCGCAGTTCCAATCATAAACTGTTCTCTTAAGTCCCGATTACGTTGCGCACCAGCGACAAGCTGATAGAACACGTGGTAATTACGTTCACCGCGCGACTGGAATGTGATGCGAGACTGTTCGAGGAGATAATCTTGAATGATGCACCCTTTAATTTGGTACCTTGAGTCAAAACACACTTGAATGAATTTACCAAATCTACTGGAGTTGTCATTTCGAACTGTTTTGGCATTACCTAAAAGACATTAAAAAATACTTTAGAAAGATGAAGTAAAAAAATATATCGGAATTTACATAATTACACTATACAAGG--------TGTGAAAGTGAGATAATATCCGGTTTGTGTCTAAATCGAGTGAACAATTGATTGTAAATGTAAGCATCCAAC---A--TTCTCTTACATAAAGTAAAACGTTATTGTTGCTCCGAAACTTATATCCTGATTAAAAATTCAGGGGGAAATGAGTGTGATTCAGGGGCTGGTAAACACAGAAATGGTTTTTGGGAAACTGAAAAATTTGGTAAATTTACATAGGCACTTTCATAATGATTTGTCACACTCTTAAAGCAGTATGATTTTCAAACCTCAGA------------------------------------------------------------------------
Ncarolinensis_LinvilleCaverns_N227 --------------------------------------------------------------------------------------------------------------------------------------------------------------------------------------------------------------------------------------------------------------------------------------------------------------------------------------------------------------------------------------------------------------------GATAATTTCCTCATCCTCCGTTGTTAAGCTGCTCTTCTCCCCATCGACATCTTGAAAGTTCAAATTACCGAGCCAGAGTATGGAACTCAGTACACTAAATATACCATCACACATTTCTGCGGGTACATTCAAGACGGACATAGCGAGCCTGAGGGCGTCAAACATGGAGGCATCTTCGACACCTTCGATTTTAAAACAGTTGCTTTGGTTTAGATAGGTATAAGATTCCGCAGTTCCAATCATAAACTGTTCTCTTAAGTCCCGATTACGTTGTGCACCAGCAACAAGCTGATAGAACACATGGTAATTACGTTCACCGCGTGACTGGAATGTGATGCGAGACTGTTCGAGGAGATAATCTTGAATGATGCACCCTTTAATTTGGTACCTTGAGTCAAAACACACTTGAATGAATTTACCAAATCTACTGGAGTTGTCATTTCGAACTGTTTTTGCATTACCTAAAAGACATTAAAAAATACTTTAGAAAGATGAAGTATATAAATATATCGGAATTTACATAATTACACTATAC--------AAGGTGTAAAAGTGAGATAATATCCGGTTTGTGTC------------------------------------------------------------------------------------------------------------------------------------------------------------------------------------------------------------------------------------------------------------------------------------------------------------------------------
Ncarteri_English_N031 TGCAAACAAGTTATTTATTATTTGAATGTATCTCTCCCTAAACTTAGGCATATATAAACTAGCCAATGATTTTATAAAATGCTACAATTCTACAAATAATAATTCATAAGTTAAAGTAA-----------AATAAGATGAAAATAACAAAAGGAATGAAAAAAAATCCCGAAACACAGTTTTATGAAAGCACAGTAAATCAATTTAAATATTTGAAAAATAGATATTGCATGAAAATTGCTAAATTTCTAAAATGTGTTTAGTAAACTTTACAATACATAAGAAACTTACTTCACTTAGTTTAAGAGGAATTTCCGTGACATTGCCCCGGACGTTGATCTGTCTTTGGAGGGAGACCTGGGTTAACTCGTCCGGCATCAATCCCAGAAGAGTGGCCACCGTCATGATAATTTCCTCATCTTCTGTCGTCAAGCTGCTCTTCTCCCCATCGACATCTTGAAAGTTCAAATTACCGAGCCAGAGTATGGAACTCAGTACACTAAATATACCATCACACATTTCCGCGGGTACATTCAAGACGGACATAGCGAGTCTGAGGGCGTCAAACATGGAGGCATCTTCGACACCTTCGATTTTAAAACAGTTGCTTTGGTTTAGGTAGGTGTAAGATTCTGCAGTTCCGATCATAAACTGTTCTCTTAAGTCCCGATTACGTTGTGCACCAGCAACAAGCTGATAGAACACATGGTAATTACGTTCACCACGTGACTGGAATGTGATGCGAGACTGCTCGAGGAGATAATCTTGAATGATGCACCCTTTAATTTGATACCGTGAGTCAAAACACACTTGAATGAATTTACCAAATCTACTGGAGTTGTCATTTCGAACTGTTTTTGCATTACCTGAAAAACATTAAATTTTTTTTTAGAAAGATGAAGTTAAAAAATATATCGGAATTTACATAATTACACTATGTGAGGGATAGCACTGTAAAAGTGAGATAATATCCAGTTTTTGTCTAAATCAAGTTAACAATTGATTGTAAATGTAAACATACGACAT---CTTCTCTTACATAAAGTAAAAGGTTATTGTTGCTCCAAAACTTATATCGCAATTAAAACTTCTGAGGGGAATGGGTGTGATTCGGGGGCTGGCAAATACAGAAATGTTTTTCGGGAAACTGGAAAATTTGGTAAATTCACACAGGTACTTTCGAAATGATTTGTCACACCCTTAAAGCAGAATGATTTTCAAACCTCAAACTTTCATTTCAAGAACGATATCATCTTCCTTATGAACAAACCAAATTATCTACAAATTTGTATAAAATTGAT
Ncarteri_PilotMtn_G2185 TTCAAACAAGTTATTTATTATTTGAATGTATCTCTCACTAAACTTAGGCATGTATAAACTAGCTAATGATTTTATAAAATGCCACAATTTTACAAATAATAATTCATAAGTTAAAGTAA-----------AATAAGATGAAAATAACAAAAGGAAT-AAAAAAAATCCCGAAACACAGTTTTATGAAAGCAGAGTAAATCAATTTAAATATTTGAAAAATAGATATTGCATGAAAATTGCTAAATTTCTAAAATGTCTTTAGTAAACTTTACAATACATAAGAAGCTTACTTCACTTAGTTTAAGAGGAATTTCCGTGACATTGCCCCGGACATTGATCTGTCTTTGGAGGGAGACTTGGGTTAACTCATCAGGCATCAATCCCAGAAGAGTGGCCACCGTCATGATAATTTCCTCATCTTCTGTCGTCAAGCTGCTCTTCTCCCCATCGACATCTTGAAAGTTTAAATTACCGAGCCAAAGTATGGAACTCAGTACACTAAATATACCATCACACATTTCTGCGGGTACATTCAAGACGGACATAGCGAGTCTGAGGGCGTCAAACATGGAAGCATCTTCGACACCTTCGATTTTAAAACAGTTGCTTTGGTTTAGGTAGGTGTAAGATTCCGCAGTTCCAATCATAAACTGTTCTCTTAAGTCCCGATTACGTTGTGCACCAGCAACAAGCTGATAGAACACATGGTAATTACGTTCACCGCGTGACTGGAATGTGATGCGAGACTGTTCGAGGAGATAATCTTGAATGATGCACCCTTTAATTTGGTACCTTGCGTCAAAACACACTTGAATGAATTTACCAAATCTACTGGAGTTGTCATTTCGAACTGTTTTTGCATTACCTGAAAGACATTAAAAAATACTTTAGAAAGATGAAGT-AAAAAAAATATCGGAATTTACATAATTACACTAAACAAGG--------TGAAAAAGTGAGATAATATCCAGTGTGTGTCTAAATCGAGTTAACAATCGATTGTAAATGTAAGCATCCAGCATAAATTTCTCTTACTTAAAGTAAAAGGTTATTGTTGCTCCAAAACTTATATCCCGATTAAAAATTTAGG-GGGAATGAGTGTGATTCAGGGGCTGGTAAACACAGAAATGGTTTTTGGGAAACTGAAAAATTTGGTAAATTTACACAAGCACTTTTGTAATGATTTGTCACACTCTTAAAGCAGTAAGATTTTCAAAGCTCAGACTGTTATTTCAAGAACAATATCATGTTTCTTATGAACAAATCAAATTTTCTACAAATTTGTATAAAATTGAT
Ncarteri_Pitchfork_N363 ---------------------------------------------------------------------------------------------------------------------------------------GATGAAAATAACAAAAGGAATGAAAAAAAATCCCGAAACATAGTTTTATGAAAACACAATAAATCAATTTCAATATTTGAAAAATAGATATTGCATGAAAATTGTTAAATTTCTAAAATGTGTTTAGTAAACTTTACAATACATAAGAAGCTTACTTCACTTAGTTTAAGAGGAATTTCTGTGACATTGCCCCGGACGTTGATCTGTCTTTGGAGGGAGACCTGGGTTAACTCGTCGGGCATCAATCCCAGAAGAGTGGCCACCGTCATGATAATTTCCTCATCTTCCGTTGTCAAGCTGCTCTTCTCCCCATCGACATCTTGAAAGTTCAAATTACCAAGCCAGAGTATGGAACTCAGTACACTAAATATACCATCACACATTTCTGCGGGTACATTCAAGACGGACATAGCGAGTCTGAGGGCGTCAAACATGGAGGCATCTTCGACACCTTCGATTTTAAAACAGTTGCTTTGGTTCAGGTAGGTGTAAGATTCCGCAGTTCCAATCATAAACTGTTCTCTTAAGTCCCGATTACGTTGTGCACCAGCAACAAGCTGATAGAACACATGGTAATTACGTTCACCACGTGACTGGAATGTGATGCGAGACTGTTCGAGGAGATAATCTTGAATGATGCACCCTTTAATTTGGTACCTTGAGTCAAAACACACTTGAATGAATTTACCAAATCTACTGGAGTTGTCATTTCGAACTGTTTTTGCATTACCTGAAAAACATTAAAAAATACTTTAGAAAGATGAAGTTGAGAAATATATCGGAATTTACATAATTACACTAAGCGAGGGATAGCGCTGTAAAAGTGAGATAATATCCAGTTTTTGTCTAAATCAAGTTAACAATTGATTGTAAATGTAAACATCCGACATAAATTTCTCTTACATAAAGTAAAAAGTTATTATTGCTGCAAAACTTATATCACAATTAAAACTTCAGGGGGGAATGGGTGTGATTCGGGGGCTGATAAACACAGAAATGGTTTTTGGGAAATTGGAAAATTTGGTAAATTCACACAGGCACTTTCGAAATGATTTGTCACACCCTTAAAGCAGTATGATTTTCAAACCTCAGACTTTCGTTTCAAGAACAATATCAACTTCCTTATGAACAAATCAAATTATCTACAAATTTGTATAAAATTGAT
Ncarteri_WeberCty_N1044 TTCAAACAAGTTATTTATTATTTGAATGTTTCTCTCCCTAAACTTAGGCATATATAAACTAGCTAATGATTTTTTAAAATGCCACAATTTTACAAATAATAATTCATAAGTTAAAGTAA-----------AATAAGATGAAAATAACAAAGGAATG-AAAAAAAATCCCGAAACACAGTTTTATGAAAGCAGAGTAAATCAATTTAAATATTTGAAAAATAGATATTGCATGAAAATTGCTAAATTTCTAAAATGTCTTTAGTAAACTTTACAATACATAAGAAGCTTACTTCACTTAGTTTAAGAGGAATTTCCGTGACATTGCCCCGGACGTTGATCTGTCTTTGGAGGGAGACCTGGGTTAACTCATCAGGCATCAATCCCAGAAGAGTGGCCACCGTCATGATAATTTCCTCATCTTCTGTCGTCAAGCTGCTCTTCTCCCCATCGACATCTTGAAAGTTCAAATTACCGAGCCAAAGTATGGAACTCAGTACACTAAATATACCATCACACATTTCTGCGGGTACATTCAAGACGGACATAGCGAGTCTGAGGGCGTCAAACATGGAGGCATCTTCGACACCTTCGATTTTAAAACAGTTGCTTTGGTTTAGGTAGGTGTAAGATTCCGCAGTTCCAATCATAAACTGTTCTCTTAAGTCCCGATTACGTTGTGCACCAGCAACAAGCTGATAGAACACATGGTAATTACGTTCACCGCGTGACTGGAATGTGATGCGAGACTGTTCGAGGAGATAATCTTGAATGATGCACCCTTTAATTTGGTACCTTGCGTCAAAACACACTTGAATGAATTTACCAAATCTACTGGAGTTGTCATTTCGAACTGTTTTTGCATTACCTGAAAGATATTAAAAAATACTTTAGAAAGATGAAGTAAAAAAAAATATCGGAATTTACATAATTACACTAAACAAGG--------TGAAAAAGTGAGATAATATCCAGTGTGTGTCTAAATCGAGTTAACAATTGATTGTAAATGTAAGCATCCAACATAAATTTCTCTTACTTAAAGTAAAAGGTTATTGTTGCTCCAAAACTTATATCCCGATTAAAAATGTAGA-GGGAATGAGTGTGTTTCAGGGGCTGGTAAACACAGAAATGGTTTTTGGGAAACTGAAAAATTTGGTAAATTTACACAAGCACTTTTGTAATGATTTGTCACACTCTTAAAGCAGTATGATTTTCAAAGCTCAGACTGTTATTTCAAGAGCAATATCATGCTTCTTATGAACAAATCAAATTTTCTACAAATTTGTATAAAATTGAT
Ncarteri_div__RainbowCave_G2089 TTCAAACAAGTTATTTATTATTTGAATGCATCTCTCCTTAAACTTTGGCATATAAAAACTAGCTGATGATTTTATAAAATGCTACAATTTTACAGATAATAATTCATAAGTTACAGTAAATTTAAATCTCAATAAGGTTAATTAAACATAAGAAGT-GGGAGAGATCACGAAATACAATTTAA-GAAATTACAATAAATCAATTTAAAAATTCAAAAAACAAATACTGCATGCAAATTGTTAAATTTCTAAAATACTTTTAGTAAACTTTACAACACATAAAAAACTTACTTCACTTAGTTTAAGAGGAATTTCCGTAACGTTGCCTCGGACGTTGATCTGTCTTTGGAGGGAGACCTGGGTTAACTCATCGGGCATCAATCCCAGAAGAGTAGCCACTGTCATGATAATTTCCTCATCTTCCGTTGTCAAGCTGCTCTTCTCGCCATCGACATCTTGAAAGTTCAAATTACCGAGCCAGAGTATGGAACTCAGTACACTAAATATACCATCACACATTTCTGCGGGTACATTCAAGACGGACATAGCAAGTCTGAGGGCATCAAACATGGAGGCATCTTCGACACCTTCGATTTTAAAACAGTTGCTTTGGTTTAGGTAGGTGTAAGATTCCGCAGTTCCAATCATAAACTGTTCTCGTAAGTCCCGATTACGTTGTGCACCAGCAACAAGCTGATAGAACACATGGTAATTACGCTCACCACGTGACTGGAATGTGATGCGAGACTGTTCAAGGAGGTAATCTTGAATGATGCACCCTTTAATTTGGTACCTTGAGTCAAAACACACTTGAATAAATTTACCGAATCTACTGGAGTTGTCATTTCGAACTGTTTTTGCATTACCTGAAAAAGACAAAAAAATACTTTAGGAAGATGAAGTTAAAAAATATATCGAAATTTACATAATTACACTATATGAGGGATAGCATTATAAAAGTGCGATGATATCCAGTTGTTGTCTAAATCAAGTTAACAATTGATTGTAAATGTTAACATTCAACATAAT-------------------------TTTGTTGATCAAAAACTTATATCCCAATAAAAAATACAGG-------GGGGGTGATTTGAAGGCCGGTAAACACAAAAATAGTTTTTGGGAAACCGGAAAAGTTGGTAAATTTACACAGGCACTTTCAAAATGATTTGCCACACTCTTAAAGCAGTATGATTTTCAAACCAAAGGCTATTGCTTCAAGAACAATATAATCTTTCTTATGAA------------------------------------
Ncherokee_BallhootScar_N193 TTCAAACAAGTTATTTATTATTTGAATGTATCTCTCCCTAAACTTAGGCATATATAAACTAGCTAATGATTTTATAAAATGCTACAATTTTACAAATAATAATTTATAAGTTAAAGTAAATTTAAATCTTAATAAGATGAAAATAACAAAAGGAATGGGAAAAAATTCCAAAACACAGTTTTATGAAAGCACAGTAAATCAATTTCAATATTTGAAAAATAGATATTGACTGAAAATTATTAAATTTCTAAAATGTGTTTAGTAAACTTTACAATACATAAGAAACTTACTTCACTCAGTTTAAGAGGAATTTCCGTGACATTGCCCCGGACGTTGATCTGTCTTTGGAGGGAGACCTGGGTTAACTCGTCGGGCATCAATCCCAGAAGAGTGGCCACCGTCATGATAATTTCCTCATCTTCCGTTGTCAAGCTGCTCTTCTCCCCATCGACATCTTGAAAGTTCAAATTACCGAGCCAGAGTATGGAACTCAGTACACTAAATATACCATCACACATTTCTGCGGGTACATTCAAGACGGACATAGCGAGTCTGAGGGCGTCAAACATGGAGGCATCTTCGACGCCTTCGATTTTAAAACAGTTGCTTTGGTTTAGGTAGGTGTAAGATTCCGCAGTTCCAATCATAAACTGTTCTCTTAAGTCCCGATTACGTTGTGCACCAGCAACAAGCTGATAGAACACATGGTAATTACGTTCACCGCGTGACTGGAATGTGATACGAGACTGTTCAAGGAGATAATCTTGAATGATGCACCCTTTAATTTGGTACCTTGAGTCAAAACACACTTGAATGAATTTACCAAATCTACTGGAGTTGTCATTTCGAACTGTTTTTGCATTACCTGAAAGACATTAAAAAATACTTTAGAAAGATGAAGTTAAGAAATATATCGGAATTTACATAATTACACTATACGAGGGATAGCATTGTAAAAGTGAGATAATATCCAGTTTTTGTCTAAATCGAGTTAACAATGGATTGTAAATCTAAACATCCAACATAAATTTCTCTTACATAAAGTAGAAGGTTATTGTTGCTCCAAAACTTATATCCCCATTAAAAATTCGGG---------------------GGCTGGTAAACACAGAAATGGTTTTTGGGAAACTGGTAAATTTGGTAAATTTACACAG--TACTTCGTAATGATTTGTCCCACTCTTAAAGCAGTATGATTTTCAAACCTGA---TCTTGTTTCAAGAACAATAGCATCTTTCTTATGAACAAATCAAATTATCTACAAATTTGTATAAAATTGAT
Ncherokee_BalsamMtn_N891 TTCAAACAAGTTATTTATTATTTGAATGTATCTCTCCCTTAACTTAGGCATATATAAACTAGCTAATGATTTTATAAAATGCTACAATTTTATAGATAATAATTCATAAGTTAAAGCAAATTTAAATCTTAATAAGATGAAAATAACAACAGGAATGGAAAAAAATCCCGAAACCCAGTTTTATGAAAGCACAGTAAATCAATTTCAATATTTGAAAAATAGATATTGCATGTAAATTGCTAAATTTCTAAAATGT--------------GAATATCATAAGAAACTTACTTCACTCAGTTTAAGAGGAATTTCCGTGACATTGCCCCGGACGTTGATCTGTCTTTGGAGGGAGACCTGGGTTAACTCGTCGGGCATCAATCCCAGAAGAGTGGCCACCGTCATGATAATTTCCTCATCTTCCGTTGTTAAGCTGCTCTTCTCCCCATCGACATCTTGAAAGTTCAAATTACCGAGCCAGAGTATGGAACTCAGTACACTAAATATACCATCACACATTTCTGCGGGTACATTCAAGACGGACATGGCGAGCCTGAGGGCATCAAACATGGAGGCATCTTCGACACCTTCGATTTTAAAACAGTTGCTTTGGTTTAGGTAGGTGTAAGATTCCGCAGTTCCAATCATAAACTGTTCTCTTAAGTCCCGATTACGTTGTGCACCAGCAACAAGCTGATAGAACACATGGTAATTACGTTCACCCCGTGACTGGAATGTGATGCGAGACTGTTCGAGGAGATAATCTTGAATGATGCACCCTTTAATTTGGTACCTTGAGTCAAAACACACTTGAATGAATTTACCAAATCTACTGGAGTTGTCATTTCGAACTGTTTTTGCATTACCTGAAAGACATTAAAAAATACTTTAGAAAGATGAAGTTAAAAAATATATCGGAATTTACATAATTACACTATACGAGGGATAGCATTGTAAAAGTGAGATAATATCCAGTTTTTGTCTAAATCGAGTTAACAATGGATTGTAAATCTAAACATCCAACATAAATTTATCTTACATAAAGTAAAAGGTTATTATTGCTCCAAAACTTATATCCCCATTAAAAATTTGGG----------------------------GAACACAGAAATGGTTTTTGGGAAACTGGAAAATTTGGAAACTTTACACAGGCACTTTCGTAATGATTTGTCACACTCTTAAAGCAGTATGATTTTCAAACCCGA---TCTTGTTTCAAGAACAATAGCATCTTTCTTATGAACAAATCAAATTATCTACAAATTTGTATAAAATTGAT
Ncooperi_BeaverCrk_N1002 TCAGGACTGGTTATTTGTCGCATGAAAGTGCGTCTCGCTGAACTTAAACATACAGGAACTGGATAATGATTTTATAAAATGCTACAATTTTACAAATAATAATTCAAAAGTTAAAGTAA-----------AATAAGATGAAAATAACAAAAGGAAT-AAAAAAAATCCCGAAACACAGTTTTATGAAAGCACAGTAAATCAATTTAAATATTTGAAAAATAGATATTGCATGAAGATTGTTAAATTTCTAAAATGTGTTTAATAAACTTTACAATACGTAAGAAACTTACTTCACTTAGTTTAAGAGGAATTTCCGTGACATTGCCCCGGACGTTGATCTGTCTTTGGAGGGAGACCTGGGTTAACTCATCGGGCATCAATCCCAGAAGAGTGGCCACCGTCATGATAATTTCCTCATCTTCCGTTGTTAAGCTGCTCTTCTCCCCGTCGACATCTTGAAAGTTCAAATTACCGAGCCAGAGTATGGAACTCAGTACACTAAATATACCATCACACATTTCTGCGGGTACATTCAAGACGGACATAGCGAGTCTGAGGGCGTCAAACATGGAAGCATCTTCAACACCTTCGATTTTAAAACAGTTGCTTTGGTTTAGGTAGGTGTAAGATTCCGCAGTTCCAATCATAAACTGTTCTCTTAAGTCCCGATTACGTTGTGCACCAGCAACAAGCTGATAGAACACATGGTAATTACGTTCACCGCGTGACTGGAATGTGATGCGAGATTGTTCGAGGAGATAATCTTGAATGATGCACCCTTTAATTTGATACCTTGCGTCAAAACACACTTGAATGAATTTACCAAATCTACTGGAGTTGTCATTTCGAACTGTTTTTGCATTACCTGAAAAACATTAAAAAATACTTTAGAAAGATGAAGTTAAGAAATATATCGGAATTTACATAATTACACTATGCGAGGGATAGCACTGTAAAAGTGAGATAATATCCAGTTTTTGTCTAAATCAAGTTAACAATTGATTGT-AATGTAAACATCCGACAGAAATTTCTCTTACATAAAGTGAAAGGTTATTGTTGCTCCAAAACTTATATCACAATTAAAACTTCAGGGGGGAATGGGTGTGATTC-GGGGCAGGTAAACACAGAAATGGTTTTTGGGAAACTGGAAAATTTGGTAAATTCACACAGGCACTTTCGAAATG------------------------------------------------------------------------------------------------------------------
Ncooperi_CheoahDam_N1122 TTCAAACAAGTTATTTATTATTTGAATGTATCTCTCCCTAAACTTGGGCATATATAAACTAGCTAATGATTTTATAAAATGCTACAATTTTACAAATAATAATTCAAAAGTTAAAGTAA-----------AATAAGATGAAAATAACAAAAGGAA--GAAAAAAATCCCGAAACACAGTTTTATGAAAGCACAGTAAATCAATTTAAATATTTAAAAAATAGATATTGCATGAAGATTGTTAAATTTCTAAAATGTGTTTAATAAACTTTACAATATGTAAGAAACTTACTTCACTTAGTTTAAGAGGAATTTCTGTGACATTGCCCCGGACGTTGATCTGTCTTTGGAGGGAGACCTGGGTTAACTCATCGGGCATCAATCCCAGAAGAGTGGCCACTGTCATGATAATTTCCTCATCTTCCGTTGTTAAGCTGCTCTTCTCCCCGTCGACATCTTGAAAGTTCAAATTACCGAGCCAGAGTATGGAACTCAGTACACTAAATATACCATCACACATTTCTGCGGGTACATTCAAGACGGACATAGCGAGTCTGAGGGCGTCAAACATGGAGGCATCTTCGACACCTTCGATTTTAAAACAGTTGCTTTGGTTTAGGTAGGTGTAAGATTCCGCAGTTCCAATCATAAACTGTTCTCTTAAGTCCCGATTACGTTGTGCACCAGCCACAAGCTGATAGAACACATGGTAATTACGTTCACCGCGTGACTGGAATGTGATGCGAGACTGTTCGAGGAGATAATCTTGAATGATGCACCCTTTAATTTGATACCTTGCGTCAAAACACACTTGAATGAATTTACCAAATCTACTGGAGTTGTCATTTCGAACTGTTTTTGCATTACCTGAAAAACATTAAAAAATACTTTAGAAAGATGAAGTTAAGAAATATATCGGAATTTACATAATTACACTATGCGAGGGATAGCACTGTAAAAGTGAGATAATATCCAGTTTTTGTCTAAATCAAGTTAACAATTGATTGT-AATGTAAACATCCGACAGAAATTTCTCTTACATAAAGTGAAAGGTTATTCTTGCTCCAAAACTTATTTCGCAATTAAAACTTCAGGGGGGAATGGGTGTGATTC-GGGGCTGGTAAACACAGAAATGGTTTTTGGGAAACTGGAAAATTTGGTAAATTCACACAGGTACTTTCGAAATGATTTGTCACATCCTTAAAGTAGTATGATTTTCAAACCTCAGACTTCCGTTTCAAGAACAATATCATCTTCCTTATGAACAAATCAAATTATCTACAAATTTGTATA--------
Ncooperi_NantRiverGorge_N682 ------------------------------------------------------------AACTAATGATTTTATAAAATGCTACAATTTTACAAATAATAATTCATAAGTTAGAGTAAATTTAAATCTTAATAAGATGAAAATAACAAAAGGAA--GAAAAAAATCCCGAAACACAGTTTTATGAAAGCACTGTAAATCAATTTAAATATTTGAAAAACAGATATTGCATGAAAATTGTTAAATTTCTAAAATGTGTTTAATAAACTTTACAATACGTAAGAAACTTACTTCACTTAGTTTAAGAGGAATTTCCGTGACATTGCCCCGGACGTTGATCTGTCTTTGGAGGGAGACCTGGGTTAACTCATCGGGCATCAATCCCAGAAGAGTGGCCACCGTCATGATAATTTCCTCATCTTCCGTTGTTAAGCTGCTCTTCTCCCCGTCGACATCTTGAAAGTTCAAATTACCGAGCCAGAGTATGGAACTCAGTACACTAAATATACCATCACACATTTCTGCGGGTACATTCAAGACGGACATAGCGAGTCTGAGGGCGTCAAACATGGAGGCATCTTCGACACCTTCGATTTTAAAACAGTTGCTTTGGTTTAGGTAGGTGTAAGATTCCGCAGTTCCAATCATAAACTGTTCTCTTAAGTCCCGATTACGTTGTGCACCAGCAACAAGCTGATAGAACACATGGTAATTACGTTCACCGCGTGACTGGAATGTGATGCGAGATTGTTCGAGGAGATAATCTTGAATGATGCACCCTTTAATTTGATACCTTGCGTCAAAACACACTTGAATGAATTTACCAAATCTACTGGAGTTGTCATTTCGAACTGTTTTTGCATTACCTGAAAAACATTAAAAAATACTTTAGAAAGATGAAGTTAAGAAATATATCGGAATTTACATAATTACACTATGCGAGGGATAGCACTGTAAAAGTGAGATAATATCCAGTTTTTGTCTAAATCAAGTTAACAATTGATTGT-AATGTAAACATCCGACAGAAATTTCTCTTACATAAAGTGAAAGGTTATTGTTGCTCCAAAACTTATATCACAATTAAAACTTCAGGGGGGAATGGGTGTGATTC-GGGGCAGGTAAACACAGAAATGGTTTTTGGGAAACTGGAAAATTTGGTAAATTCACACAGGCACTTTCGAAATGATTTGTCACACCCTTAAAGCAGTATGATTTTCAAACCTCAGACTTTCGTTTCAAGAACAATATCATCTTCCTTATGAACAAAT-------------------------------
Ncooperi_RockCrRoad_N1160 TTCAAACAAGTTATTTATTATTTGAATGTATCTCTCCCTAAACTTGGGCATATATAAACTAGCTAATGATTTTATAAAATGCTACAATTTTACAAATAATAATTCAAAAGTTAAAGTAA-----------AATAAGATGAAAATAACAAAAGGAATGAAAAAAAATCCCGAAACACAGTTTTATGAAAGCACAGTAAATCAATTTAAATATTTGAAAAATAGATATTGCATGAAAATTGTTAAATTTCTAAAATGTGTTTAATAAACTTTACAATACGTAAGAAACTTACTTCACTTAGTTTAAGAGGAATTTCCGTGACATTGCCCCGGACGTTGATCTGTCTTTGGAGGGAGACCTGGGTTAACTCGTCCGGCATCAATCCCAGAAGAGTGGCCACCGTCATGATAATTTCCTCATCTTCCGTTGTTAAGCTGCTCTTCTCCCCGTCGACATCTTGAAAGTTCAAATTACCGAGCCAGAGTATGGAACTCAGTACACTAAATATACCATCACACATTTCTGCGGGTACATTCAAGACGGACATAGCGAGTCTGAGGGCGTCAAACATGGAGGCATCTTCGACACCTTCGATTTTAAAACAGTTGCTTTGGTTTAGGTAGGTGTAAGATTCTGCAGTTCCAATCATAAACTGTTCTCTTAAGTCCCGATTACGTTGTGCACCAGCAACAAGCTGATAGAACACATGGTAATTACGTTCACCGCGTGACTGGAATGTGATGCGAGACTGTTCGAGGAGATAATCTTGAATGATGCACCCTTTAATTTGATACCTTGAGTCAAAACACACTTGAATGAATTTACCAAATCTACTGGAGTTGTCATTTCGAACTGTTTTTGCATTACCTGAAAGACATT-AAAAATACTTTAGAAAGATGAAGTTAAAAAATATATTGGAATTTACATAATTACACTATACAAGG--------TGTAAAAGTGAGATAATATCAAGTTTGTGTCTAAATCGAGTTAACAATTGATTGTAAATGTAAGCATCCAACATAAATTTCTCTTACATAAAGTAAAAAGTTATTGTTGCTCCAAAACTTATATCATGATTAAAAATTTAGG--------------------------GTAAACACAGAAATGGTTTTTGGGAAACTGAAAAATTTGGTAAATTTACACAAGCACTTTCGTAATGATTTGTCACACTCTTAAAGCAGTATGATTTTCAAAGCTCAGACTGTTATTTCAAGAATAATATCATCTTTCTTATGAACAAATCAAATTTTCTACAAATTTGTATAAAATTGAT
Ncoylei_Apalachia_N1195 TTCAAACAAGTTATTTATTATTTGAATGTATCTCTCTCTAAACTTAGGCATATATAAACCAGCTAATGATTTTATAAAATGCTACAATTTTCCAAATAATAATTCATAAGTTAAAGTAA-----------ACTAAGATGAAAATAACAAAAGGAATGAAAAAAGATCCCGACACACAGTTTTATGAAAGCACAGTAAATCAATTTAAATATTTGAAAAATAGATATTGCATGAAAATTTCTAAATTTCTAAAATGTCTTTAGTAAACTTTATAATACATAAGAAGCTTACTTCACTTAGTTTAAGAGGAATTTCCGTGACATTGCCCCGGACGTTGATCTGTCTTTGGAGGGAGACCTGGGTTAACTCATCAGGCATCAATCCCAGAAGAGTGGCCACCGTCATGATAATTTCCTCATCTTCTGTTGTTAAGCTGCTCTTCTCCCCGTCAACATCTTGAAAGTTCAAATTACCGAGCCAGAGTATGGAACTCAGTACACTAAATATACCATCACACATTTCTGCGGGTACATTCAAGACGGACATAGCGAGCCTGAGGGCATCAAACATGGAGGCATCTTCGACACCTTCGATTTTAAAACAGTTGCTTTGGTTTAGGTAGGTGTAAGATTCCGCAGTTCCAATCATAAACTGTTCTCTTAAGTCCCGATTACGTTGTGCACCAGCAACAAGCTGATAGAACACATGGTAATTACGTTCACCGCGTGACTGGAATGTGATGCGAGACTGTTCGAGGAGATAATCTTGAATGATGCACCCTTTAATTTGGTACCTTGAGTCAAAACACACTTGAATGAATTTACCAAATCTACTGGAGTTGTCATTTCGAACTGTTTTTGCATTACCTGAAAAACATTAAAAAATACTTTAGAAAGATGAAGTTAAGAAATATATCGGAATTTACATAATTACACTATGCGAGAGATAGCACTGTAAACGTGAGATAATATCAAATTTTTGTCTAAATCAAGTTAACAATTGATTGTAAATGTAAACATCTGACATAAATTTCTCTTACATAAAGTAAAAGGTTATTGTTGCTCCAAAACTTATATTGCAATTAAAACATCAGGGGGGAATGGGTGTGATTCGGGGGGCAGTAAACACAGAAATG----------------------------------------------------------------------------------------------------------------------------------------------------------------------
Ncoylei_DinkinCove_N1118 TTCAAACAAGTTATTTATTATTTGAATGTATCTCTCCCTAAACTGAGGCATATATAAACCAGCTAATGATTTTATAAAATGCTACAATTTTCCAAATAATAATTCATAAGTTAAAGTAA-----------ACTAAGATGAAAATAACAAAAGGAATGAAAAAAAATCCCGAAACACAGTTTTATGAAAGCACAGTAAGTTAATTTAAATATTTGAAAAATAAATATTGCATGAAAATTGCTAAATTTCTAAAATGTCTTTAGTAAACTTCATAATACATAAGAAGCTTACTTCACTTAGTTTAAGAGGAATTTCCGTGACATTGCCCCGGACGTTGATCTGTCTTTGGAGGGAGACCTGGGTTAACTCATCAGGCATCAATCCCAGAAGAGTGGCCACCGTCATGATAATTTCCTCATCTTCCGTTGTTAAGCTGCTCTTCTCCCCGTCAACATCTTGAAAGTTCAAATTACCGAGCCAGAGTATGGAACTCAGTACACTAAATATACCATCACACATTTCTGCGGGTACATTCAAGACGGACATAGCGAGTCTGAGGGCATCAAACATGGAGGCATCTTCAACACCTTCGATTTTAAAACAGTTGCTTTGGTTTAGGTAGGTGTAAGATTCCGCAGTTCCAATCATAAACTGTTCTCTTAAGTCCCGATTACGTTGTGCACCAGCAACAAGCTGATAGAACACATGGTAATTACGTTCACCGCGTGACTGGAATGTGATGCGAGACTGTTCGAGGAGATAATCTTGAATGATGCACCCTTTAATTTGGTACCTTGAGTCAAAACACACTTGAATGAATTTACCAAATCTACTGGAGTTGTCATTTCGAACTGTTTTTGCATTACCTGAAAAACATTAAAAAATACTTTAGAAAGATGAAGTTAAGAAATATATCGGAATTTACATAATTACACTATGCGAGAGATAGCACTGTAAAAGTGAGATAATATCCAATTTTTGTCTAAATCAAGTTAACAATTGATTGTAAATGTAAACATCCGACATAAATTTCTCTTACATAAAGTAAAAGGTTATTGTTGCTCCAAAACTTATATTGCAATTAAAACATCAGGGGGGAATGGGTGTGATTCGG-------------------------------------------------------------------------------------------------------------------------------------------------------------------------------------------
Ncoylei_TiptonCreek_N837 TTCAAACAAGTTATTTATTATTTGAATGTATCTCTCCCTAAACTGAGGCATATATAAACCAGCTAATGATTTTATAAAATGCTACAATTTTCCAAATAATAATTCATAAGTTAAAGTAA-----------ACTAAGATGAAAATAACAAAAGGAATGAAAAAAGATCCCGAAACACAGTTTTATGAAAGCACAGTAAGTTAATTTAAATATTTGAAAAATAAATATTGCATGAAAATTGCTAAATTTCTAAAATGTCTTTAGTAAACTTCATAATACATAAGAAGCTTACTTCACTTAGTTTAAGAGGAATTTCCGTGACATTGCCCCGGACGTTGATCTGTCTTTGGAGGGAGACCTGGGTTAACTCATCAGGCATCAATCCCAGAAGAGTGGCCACCGTCATGATAATTTCCTCATCTTCCGTTGTTAAGCTGCTCTTCTCCCCGTCAACATCTTGAAAGTTCAAATTACCGAGCCAGAGTATGGAACTCAGTACACTAAATATACCATCACACATTTCTGCGGGTACATTCAAGACGGACATAGCGAGCCTGAGGGCATCAAACATGGAGGCATCTTCGACACCTTCGATTTTAAAACAGTTGCTTTGGTTTAGGTAGGTGTAAGATTCCGCAGTTCCAATCATAAACTGTTCTCTTAAGTCCCGATTACGTTGTGCACCAGCAACAAGCTGATAGAACACATGGTAATTACGTTCACCGCGTGACTGGAATGTGATGCGAGACTGTTCGAGGAGATAATCTTGAATGATGCACCCTTTAATTTGGTACCTTGAGTCAAAACACACTTGAATGAATTTACCAAATCTACTGGAGTTGTCATTTCGAACTGTTTTTGCATTACCTGAAAAACATTAAAAAATACTTTAGAAAGATGAAGTTAAGAAATATATCGGAATTTACATAATTACACTATGCGAGAGATAGCACTGTAAAAGTGAGATAATATCCAATTTTTGTCTAAATCAAGTTAACAATTGATTGTAAATGTAAACATCCAACATAAATTTCTCTTACATAAAGTAAAAGGTTATTGTTGCTCCAAAACTTATATTGCAATTAAAACATCAGGGGGGAATGGGTGTGATTCGGGGGGG--------------------------------------------------------------------------------------------------------------------------------------------------------------------------------------
Ncressleri_AndersonSpringCave_G2075 -------------------------------------------------ATATAAAAA---ACTAGCTATTTTATAAAATGCTACAATTTTACAGATGATAATTCATAAGTTATAGTAAATTTAAATCTTAATAAGGCGAAAATAATATGAGAAATGGAAAAAAATCACGATATACAGTTTTATGGAAGCACAATAAATCAATTTAAATATTTGGAGAACAGATACTGCA-----ATTGCTGC-------------TTTTAGTAAACTTTACAATACATAAGAAACTTACCTCACTTAGTTTAAGAGGAATTTCCGTGACGTTGCCTCTGACATTGATCTGTCTTTGGAGGGAGACCTGGGTCAACTCATCGGGCATCAATCCCAGAAGAGTAGCCACTGTCATGATAATTTCCTCATCTTCCATTGTCAAGCTGCTCTTCTCCCCATCGACATCTTGAAAGTTCAAATTACCGAGCCAGAGTATGGAACTCAGTACACTAAATATACCATCACACATTTCTGCGGGTACATTCAAGACGGACATGGCAAGCCTGAGGGCGTCAAACATGGAGGCATCTTCCACACCTTCAATTTTAAAACAGTTGCTTTGGTTTAGGTAGGTGTAAGATTCCGCAGTTCCGATCATAAACTGTTCTCTTAAGTCCCGATTACGTTGTGCACCAGCAACAAGCTGATAGAACACATGGTAATTACGTTCACCGCGTGACTGGAATGTGATGCGAGACTGTTCGAGGAGATAATCTTGAATGATGCATCCTTTAATTTGGTACCTTGAGTCAAAACACACTTGAATAAATTTACCAAATCTACTGGAGTTGTCATTTCGAACCGTTTTTGCATTACCTGAAAGACATT-AAAAATACTTTAGAAGAATGAAGTTAGACAATATATCTGAATTTACATAATTATACTATACAGGGGATAACATTGTAAAAGTGAGATAATATCCAGTTTTTGTCTAAATCGGGTTAACAATTGATTGTAAATGTAAACATCCAACATAAATTTCTCTTACATAAAGTAAAAGGTTATTGTTGATCCAAAACTTATATCCAAATTAAAAATTCAGGGTGAAATGGGAGTTTTTCGGAGGCTGGTAAACACAGGAATAGTTTTTGGGAAACTGGAAAATTTGGTAAATATACACAGGCAATTTCAAAATTATTTGCCACACTATTAAAG---TATGATTTTCAAACCAAAGGCTGTTGTTTTAAGAATGATATCATATTTCTTATGAACAAATCAAATTATCTACATATTTGTATAAAATTGAT
Ncressleri_PigeonCave_G2077 TTCAAACAAGTTATTCATTATTTGAATGCATC-CTCCTTAAACTTTGGCATATAAAAA---ACTAGCTATTTTATAAAATGCTACAATTTTACAGATGATAATTCATAAGTTATAGTAAATTTAAATCTTAATAAGGCGAAAATAATATGAGAAATGGAAAAAAATCACGATATACAGTTTTATGGAAGCACAATAAATCAATTTAAATATTTGGAGAACAGATACTGCA-----ATTGCTGC-------------TTTTAGTAAACTTTACAATACATAAGAAACTTACCTCACTTAGTTTAAGAGGAATTTCCGTGACGTTGCCTCTGACATTGATCTGTCTTTGGAGGGAGACCTGGGTCAACTCATCGGGCATCAATCCCAGAAGAGTAGCCACTGTCATGATAATTTCCTCATCTTCCATTGTCAAGCTGCTCTTCTCCCCATCGACATCTTGAAAGTTCAAATTACCGAGCCAGAGTATGGAACTCAGTACACTAAATATACCATCACACATTTCTGCGGGTACATTCAAGACGGACATGGCAAGCCTGAGGGCGTCAAACATGGAGGCATCTTCCACACCTTCAATTTTAAAACAGTTGCTTTGGTTTAGGTAGGTGTAAGATTCCGCAGTTCCGATCATAAACTGTTCTCTTAAGTCCCGATTACGTTGTGCACCAGCAACAAGCTGATAGAACACATGGTAATTACGTTCACCGCGTGACTGGAATGTGATGCGAGACTGTTCGAGGAGATAATCTTGAATGATGCATCCTTTAATTTGGTACCTTGAGTCAAAACACACTTGAATAAATTTACCAAATCTACTGGAGTTGTCATTTCGAACCGTTTTTGCATTACCTGAAAGACATT-AAAAATACTTTAGAAGAATGAAGTTAGACAATATATCTGAATTTACATAATTATACTATACAGGGGATAACATTGTAAAAGTGAGATAATATCCAGTTTTTGTCTAAATCGGGTTAACAATTGATTGTAAATGTAAACATCCAACATAAATTTCTCTTACATAAAGTAAAAGGTTATTGTTGATCCAAAACTTATATCCAAATTAAAAATTCAGGGTGAAATGGGAGTTTTTCGGAGGCTGGTAAACACAGGAATAGTTTTTGGGAAACTGGAAAATTTGGTAAATATACACAGGCAATTTCAAAATTATTTGCCACACTATTAAAG---TATGATTTTCAAACCAAAGGCTGTTGTTTTAAGAATGATATCATCTTTCTTATGAACAAATCAAATTATCTACATATTTGTATAAAATTGAT
Ncrosbyi_MtMitchell_N210 ----------CTTGTTTTTATATTAAAAAATCTTCCCTTAAAACTAAATATTTATTAACTAGCAAATTTTTTTCTGCTGTGCTAAAATTTTTGAGTTAATATGTCATATGTCAAATTACATCTACTTCTCAACAAGATGAAAATAACAAAAGGAATGAAAAAAAATCCTGAAACACAGTTTTATGAAAGCACAGTAAATCAATTTAAATATTTGAAAAATTGATATTGCATGAAAATTGTTAAATTTCTAAAATGTGTTTAGTAAACTTTACAATACATAAGAAACTTACTTCACTTAGTTTAAGAGGAATTTCCGTGACATTGCCCCGGACGTTGATCTGTCTTTGGAGGGAGACCTGGGTTAACTCATCGGGCATCAATCCCAGAAGAGTGGCCACTGTCATAATAATTTCCTCATCTTCCGTTGTCAAGCTGCTCTTCTCCCCATCGACATCTTGAAAGTTCAAATTACCGAGCCAGAGTATGGAACTCAGTACACTAAATATACCATCACACATTTCTGCGGGTACATTCAAGACGGACATAGCGAGTCTGAGGGCATCAAACATGGAGGCATCTTCGACACCTTCGATTTTAAAACAGTTGCTTTGGTTTAGGTAGGTGTAAGATTCCGCAGTTCCAATCATAAACTGTTCTCTCAAGTCCCGATTACGTTGTGCACCAGCAACAAGCTGATAGAACACATGGTAATTACGTTCACCGCGTGACTGGAATGTGATGCGAGACTGTTCGAGGAGATAATCTTGAATGATGCACCCTTTAATTTGGTACCTTGAGTCAAAACACACTTGAATAAATTTACCAAATCTACTGGAGTTGTCATTTCGAACTGTTTTTGCATTACCTGAAAAACATTAACAAATACTTTAGAAAGATGAAGTTAAGAAATATATCGGAATTTACATAATTACACTATACGAGGGATAGCATTG--TAAGTGAGATAATATATAGTTTTTGTCTAAATCGAGTTAACAATCGATTGTAAATGTAAACATCAGACATAAATTTCTCTTACTTGGGGT--------TTTGTTGCTCCAAAACTTATATCGTAATTAAAAATTCAGGGAGGGATGGGTGTGATTCGGGGGCTGGTAAACACATAAATGGTTTTTGAGAAACTGGAAAATTTGGTAAATTCACACAGGCACTTTCGAAATGATTTGTCACACTCTTAAAGCAGTATGATTTTCAAACTTCAGACTTTTGTTTCAAGAACAATATCATCTTCCTTATAAACAAATCAAATTATCTACAAATTTGTATAAAATGGAT
Ncrosbyi_PricesCrk_N1143 TTCAAACAAGTTATTTCTTATTTAAATGCATCTCCCCCTATACTTAGGCATATATAAACTAGCTGATGATTTTATAAAATGCTACAATTTTACGAATAATAATTCATAAGTAAAAGTGAATTTAAATCTTAATAAGATGAAAATAACAAAAGGAACGAAAAAAATTCCCGAAACACAGTTTTATGAAAGCACAGTCAATCAATTTAAATATTTGAAAAATAGATATTGCATGAAAATTGTTAAATTTCTAAAATGTGCTTAGTAAACTTTACAATACATAAGAAACTTACTTCACTTAGTTTAAGAGGAATTTCCGTGACATTGCCCCGGACGTTGATCTGTCTTTGGAGGGAGACCTGGGTTAACTCGTCGGGCATCAATCCCAGAAGAGTGGCCACTGTCATGATAATTTCCTCATCTTCCGTTGTCAAGCTGCTCTTCTCCCCATCGACATCTTGAAAGTTCAAATTACCGAGCCAGAGTATGGAACTCAGTACACTAAATATACCATCACACATTTCTGCGGGTACATTCAAGACGGACATAGCGAGTCTGAGGGCATCAAACATGGAGGCATCTTCGACACCTTCGATTTTAAAACAGTTGCTTTGGTTTAGGTAGGTGTAAGATTCCGCAGTTCCAATCATAAACTGTTCTCTTAAGTCCCGATTACGTTGTGCACCAGCAACAAGCTGATAGAACACATGGTAATTACGTTCACCGCGTGACTGGAATGTGATGCGAGACTGTTCGAGGAGATAATCTTGAATGATGCACCCTTTAATTTGGTACCTTGAGTCAAAACACACTTGAATAAATTTACCAAATCTACTGGAGTTGTCATTTCGAACTGTTTTTGCATTACCTGAAAAACATTAAAAAATACTTTAGAAAGATGAAGTTAAGATATATATCGGAATTTACATAATTACACTATGCGAGGGATAGCATTG--TAAGTGAGATAATATCCAGTTTTTGTCTAAATCGAATTAACAATTGATTGTAAATGTAAACATCCGAC--AAATTTCTCTTACATAAAGTAAAGGGTTATTGTTGCTCCAAAACTTATATTGTAATTAAAAATTCAGGGGG------------------------------------------------------------------------------------------------------------------------------------------------------------------------------------------------------------
Ncrosbyi_ShufordCrk_N1148 ------------------------------------------------------------------------------------CAATTTTTGAGTTAATATGTCATATGTCAAATTACATCTACTTCTTAACAAGATGAAAATAACAAAAGGAATGAAAAAAAATCCTGAAACACAGTTTTATGAAAGCACAGTAAATCAATTTAAATATTTGAAAAATAGATATTGCATGAAAATTGTTAAATTTCTAAAATGTGTTTAGTAAACTTTACAATACATAAGAAACTTACTTCACTTAGTTTAAGAGGAATTTCCGTGACATTGCCCCGGACGTTGATCTGTCTTTGGAGGGAGACCTGGGTTAACTCGTCGGGCATCAATCCCAGAAGAGTGGCCACTGTCATGATAATTTCCTCATCTTCCGTTGTCAAGCTGCTCTTCTCCCCATCGACATCTTGAAAGTTCAAATTACCGAGCCAGAGTATGGAACTCAGTACACTAAATATACCATCACACATTTCTGCGGGTACATTCAAGACGGACATAGCGAGTCTGAGGGCATCAAACATGGAGGCATCTTCGACACCTTCGATTTTAAAACAGTTGCTTTGGTTTAGGTAGGTATAAGATTCCGCAGTTCCAATCATAAACTGTTCTCTTAAGTCCCGATTACGTTGTGCACCAGCAACAAGCTGATAGAACACATGGTAATTACGTTCACCGCGTGACTGGAATGTGATGCGAGACTGTTCGAGGAGATAATCTTGAATGATGCACCCTTTAATTTGGTACCTTGAGTCAAAACACACTTGAATAAATTTACCAAATCTACTGGAGTTGTCATTTCGAACTGTTTTTGCATTACCTGAAAAACATTAACAAATACTTTAGAAAGATGAAGTTAAGAAATATATCGGAATTTACATAATTACACTATACGAGGGATAGCATTG--TAAGTGAGATAATATATAGTTTTTGTCTAAATCGAGTTAACAATCGATTGTAAATGTAAACATCAGACATAAATTTCTCTTACTTGGGGT--------TTTGTTGCTCCAAAACTTATATCGTAATTAAAAATTCAGGGAGGGATGGGTGTGATTCGGGGGCTGGTAAACACATAAATGGTT-------------------------------------------------------------------------------------------------------------------------------------------------------------------
Ndellingeri_WhitewFalls_N887 --------------------------------------------------------------------------------------------------------------TTAAAGTAAATTTAAATGTTAATAAGATGAAAATAACAAAAGGAA------GAAATCCCGAAACACAGTTTTATGAAAGCACTGTAAATCAATTTAAATATTTGAAAAACAGATATTTTATGACAATTGCTAAATTTCTAAAATGTGTTTAGTAAACTTTAC--------AGAAACTTACTTCACTTAGTTTAAGAGGAATTTCCGTGACATTGCCCCGGACGTTGATCTGTCTTTGGAGGGAGACCTGGGTTAACTCGTCGGGCATCAATCCCAGAAGAGTGGCCACTGTCATGATAATTTCCTCATCTTCCGTCGTCAAGCTGCTCTTCTCCCCATCGACATCTTGAAAGTTCAAATTACCGAGCCAAAGTATGGAACTCAGTACACTAAATATACCATCACACATTTCTGCGGGTACATTCAAGACGGACATAGCGAGTCTGAGGGCGTCAAACATGGAGGCATCTTCGACACCTTCGATTTTAAAACAGTTGCTTTGGTTTAGGTAGGTGTAAGATTCCGCAGTTCCAATCATAAACTGTTCTCTTAAGTCCCGATTACGTTGTGCACCAGCAACAAGCTGATAGAACACATGGTAATTACGTTCACCGCGTGACTGGAATGTGATGCGAGACTGTTCGAGGAGATAATCTTGAATGATGCACCCTTTAATTTGATACCTTGCGTCAAAACACACTTGAATGAATTTACCAAATCTACTGGAGTTGTCATTTCGAACTGTTTTTGCATTACCTGAAAAACATTAAAAAATACTTCAGAAAGATGAAGTTAAGAAATATATCGGAATTTACATAATTACACTATGCGAGGGATAGCACTGTAAAAGTGAGATAATATCCAGATTTTGTCTAAATTAAGTTAACAATTGATTGTAAATGTAATCATCCGACATAAATTTCTCTTACATAAAGTGAAAGGTTATTGTTGCTCCAAAACTTATATCGCAATTAAAACTTCAGGGGGGAATGGGTGTGATTC-GGGGCTGGTAAACACAGAAATGGTTTTTGGGAAACTGGAAAATTTGGTAAATTCACGCAGGCACTTTCGAAATGATTTGTCACACCCTTAAAGCAGTATGATTTTCAAACCTCAGACTTTCGTTTCAAGAACAATATCATCTTCCTTATGAACAAATCAAATTAT--------------------GAT
Ndilutus_GrassyCreek_N670 -----------------------------------------------------------------------------------------------------------------------------------------------------------------------------------------------------------------------------------------------------------------------------------------------------------------------------------------------------------------------------CTCATCGGGCATCAATCCCAGAAGAGTGGCCACCGTCATGATAATTTCCTCATCATCCGTTGTCAAGCTGCTTTTCTCCCCATCGACATCTTGAAAGTTCAAATTACCGAGCCAGAGTATGGAACTCAGTACACTAAATATACCATCACACATTTCTGCGGGTACATTCAAGACGGACATAGCGAGTCTGAGGGCGTCAAACATGGAGGCATCTTCGACACCTTCGATTTTAAAACAGTTGCTTTGGTTTAGGTAGGTATAAGATTCCGCAGTTCCAATCATAAACTGTTCTCTTAAGTCCCGATTACGTTGTGCACCAGCAACAAGCTGATAGAACACATGGTAATTACGTTCACCGCGCGACTGGAATGTGATGCGAGACTGTTCGAGGAGATAATCTTGAATGATGCACCCTTTAATTTGGTACCTTGAGTCAAAACACACTTGAATGAATTTACCAAATCTACTGGAGTTGTCATTTCGAACTGTTTTTGCATTACCTAAAAGACATTAAAAAATACTTTAG-------------------------------------------------------------------------------------------------------------------------------------------------------------------------------------------------------------------------------------------------------------------------------------------------------------------------------------------------------------------------------------------------------------------------
Ndilutus_StarveRockCave_G3174 TTCAAACAAGTTATTTATTATTTGAATGTATCTCTCCCTAAACTTAGACATATATAAACTAGCTAATGATTTTATAAAATGCTACAATTTTACAAATAATAATTTATAAGTTAAAGTAAATTTAAATCTTAATAAGATGAAAATAACAAAAGGAATGGGGGAAAATTCCGAAACACAGTTTTATGAAAGCACAATAAATCAATTTAAATATTTGAAAAATAGATATTGAATGAAAATTGTTAAATTTCTAAAATGTGTTTAGTAAACTTTACAATACATAAGAAACTTACTTCACTCAGTTTAAGAGGAATTTCCGTGACATTGCCCCGGACGTTGATCTGTCTTTGGAGGGAGACCTGGGTTAACTCATCGGGCATCAATCCCAGAAGAGTGGCCACCGTCATGATAATTTCCTCATCATCCGTTGTCAAGCTGCTTTTCTCCCCATCGACATCTTGAAAGTTCAAATTACCGAGCCAGAGTATGGAACTCAGTACACTAAATATACCATCACACATTTCTGCGGGTACATTCAAGACGGACATAGCGAGTCTGAGGGCGTCAAACATGGAGGCATCTTCGACACCTTCGATTTTAAAACAGTTGCTTTGGTTTAGGTAGGTATAAGATTCCGCAGTTCCAATCATAAACTGTTCTCTTAAGTCCCGATTACGTTGTGCACCAGCAACAAGCTGATAGAACACATGGTAATTACGTTCACCGCGCGACTGGAATGTGATGCGAGACTGTTCGAGGAGATAATCTTGAATGATGCACCCTTTAATTTGGTACCTTGAGTCAAAACACACTTGAATGAATTTACCAAATCTACTGGAGTTGTCATTTCGAACTGTTTTTGCATTACCTAAAAGACATTAAAAAATACTTTAGAAAGATGAAAT-TAAAAATATATCGGAATTTACATAATTACACTATAC--------AAGGTGTAAAAGTGAGATAATATCCAGTTTGTGTCTAAATCAAGTTAACAATTGATTGTAAATGTAAGCATCCAACATAAATTTCTCTTACATAAAGTAAAAGGTTATTGTTGCTCCAAAACTTATATCCTGATTATAAATTCAGGGGGAAATGAGTGTGATTCAGGGGCTGGTAAACACAGAAATGTTTTTTGGGAAACTGAAAAATTTGGTAAATTTACATAGGCACTTTCATAATGATTTATCACACTCTTAAAGCAGTATGATTTTCAAACCTCAGACTGTTGTTTCAAGAACAATAGCGTC-----------------------------------------------
Nesticus_gertschi_N806_gr_nasicus ---------------------------------------------------------------------------------------------------------------------------------------------------------------------------TACACAGTTTTATGAAAGCACAGTAAATCAATTTAAATATTTGAAAAATAGATATTGCATGAAAATTGTTAAATTTCTAAAATGTGTTTAGTAAACTTTACAACACATAAGAAACTTACTTCACTTAGTTTAAGAGGAATTTCCGTGACATTGCCCCGGACGTTGATCTGTCTTTGGAGGGAGACCTGGGTTAACTCGTCGGGCATCAATCCCAGAAGAGTGGCCACTGTCATGATAATTTCCTCATCTTCCGTTGTCAAGCTGCTCTTCTCCCCATCGACATCTTGAAAGTTCAAATTACCGAGCCAGAGTATGGAACTCAGTACACTAAATATACCATCACACATTTCTGCGGGTACATTCAAGACGGACATAGCGAGTCTGAGGGCATCAAACATGGAGGCATCTTCGACACCTTCGATTTTAAAACAGTTGCTTTGGTTTAGGTAGGTGTAAGATTCCGCAGTTCCAATCATAAACTGTTCTCTTAAGTCCCGATTACGTTGTGCACCAGCAACAAGCTGATAGAACACATGGTAATTACGTTCACCGCGTGACTGGAATGTGATGCGAGACTGTTCGAGGAGATAATCTTGAATGATGCACCCTTTAATTTGGTACCTTGAGTCAAAACACACTTGAATAAATTTACCAAATCTACTGGAGTTGTCATTTCGAACTGTTTTTGCATTACCTGAAAAACATTAAAAAATACTTTAGAAAGATGAAGTTAAGATATATATC-------------------------------------------------------------------------------------------------------------------------------------------------------------------------------------------------------------------------------------------------------------------------------------------------------------------------------------------------------------------------------------------------
Nfridelli_LittlePigeon_N262 TTCAAACAAGTTATTTATTATTTGAATGTATCTCCCCCTAAACTTAGGCATATATAAACTAGCTAATGATTTTATAAAATGCTACAATTTTACAAATAATAATTCATAAGATAAAGTAAATTTAAATCTTAATAAGATGAAAATAACAAAAGAAA--AAAAAAAATCCCGAAACACAGTTTTATGAAAGCACTGTAAATCAATTTAAATATTTGAAAAACAGATATTGTATGACAATTGCTAAATTTCTAAAATGTGTTTAGTAAACTTTACAATACATAAGAAACTTACTTCACTTAGTTTAAGAGGAATTTCCGTGACATTGCCCCGGACGTTGATCTGTCTTTGGAGGGAGACCTGGGTTAACTCGTCGGGCATCAATCCCAGAAGAGTGGCCACCGTCATGATAATTTCCTCATCTTCCGTCGTCAAGCTGCTCTTCTCCCCATCGACATCTTGAAAGTTCAAATTACCGAGCCAGAGTATGGAACTCAGTACACTAAATATACCATCACACATTTCTGCGGGTACATTCAAGACGGACATAGCGAGTCTGAGGGCGTCAAACATGGAGGCATCTTCGACACCTTCGATTTTAAAACAGTTGCTTTGGTTTAGGTAGGTGTAAGATTCTGCAGTTCCAATCATAAACTGTTCTCTTAAGTCCCGATTACGTTGTGCACCAGCAACAAGCTGATAGAACACATGGTAATTACGTTCACCGCGTGACTGGAATGTGATGCGAGACTGTTCGAGGAGATAATCTTGAATGATGCACCCTTTAATTTGATACCTTGCGTCAAAACACACTTGAATGAATTTACCAAATCTACTGGAGTTGTCATTTCGAACTGTTTTTGCATTACCTGAAAAACATTAAAAAATACTTTAGAAAGATGAAGTTAAGAAATATATCGGAATTTACATAATTACACTATGCGAGGGATAGCACTGTAAAAGTGAGATAATATCCAGTTTTTGTCTAAATCAAGTTAACAATTGATTGTAAATGTAAACATCCGACATAAATTTCTCTTACATAAAGTGAAAGGTTATTGTTGCTCCAAAACTTATATCGCAATTAAAACTTCAGGGAGGAATGGGTGTGATTC-GGGGCTGGTAAACACAGAAATGGTTTTTGGGAAACTGGGAAATTTGGTAAATTCACACAGGTACTTTCGAAATGATTTGTCACATCCTTAAAGTAGTATGATTTTCAAACCTCAGACTTTCATTTCAAGAACAATATCATCTTCCTTATGAACAAATCAAATTATCTACAAATTTGTATAAAATTGAT
Nfurtivus_HugdenBranch_G3175 TTCAAACAAGTTATTTATTATTTGAATGTATCTCTCCCTAAACTTAGGCATATATAAACTAGCTAATGATTTTATAAAATGCTACAATTTAACAAATAATAATTTATAAGTTAAAGTAAATTTAAATCTTAATAAGATGAAAATAACAAAAGGAATGGGTTAAAATTCCGGAACACAGTTTTATGAAAGCACAGTAAATCAATTTAAATATTTGAAAAATAGATATTGAATGAAAATTGTTAAATTTCTAAAATGTGCTTAGTAAACTTTACAATACATAAGAAACTTACTTCACTTAGTTTAAGAGGAATTTCCGTGACATTGCCCCGGACGTTGATCTGTCTTTGGAGGGAGACCTGGGTTAACTCGTCGGGCATCAATCCCAGAAGAGTGGCCACCGTCATGATAATTTCCTCATCTTCCGTTGTCAAGCTGCTCTTCTCCCCATCGACATCTTGAAAGTTCAAATTACCGAGCCAGAGTATGGAACTCAGTACACTAAATATACCATCACACATTTCTGCGGGTACGTTCAAGACGGACATAGCGAGCCTGAGGGCGTCAAACATGGAGGCATCTTCGACACCTTCGATTTTAAAACAGTTGCTTTGGTTTAGGTAGGTGTAAGATTCCGCAGTTCCAATCATAAACTGTTCTCTTAAGTCCCGATTACGTTGTGCACCAGCAACAAGCTGATAGAACACATGGTAATTACGTTCACCGCGTGACTGGAATGTGATGCGAGACTGTTCGAGGAGATAATCTTGAATGATGCACCCTTTAATTTGGTACCTTGAGTCAAAACACACTTGAATGAATTTACCAAATCTACTGGAGTTGTCATTTCGAACTGTTTTTGCATTACCTGAAAGACATTAAAAAATATTTTAGAAAGATGAAGT-AAAAAATATATCGGAATTTACATAATTACACTATACA-------ATGGTGTAAAAGTGAGATAATATCCAGTTTGTGTCTAAATAGAGTTAACAATTTATTGTAAATGTAAGCATCCAACATAAATTTCTCTTACATAAAGTAAAAGGTTATTGTTGCTCCAAAACTTATATCCTGATTAAAAATTCAGGGGGAAATGACTCTGATTCAGGGGCTGGTAAGCACAGAAATGGTTTTTGGGAAACTGAAAATTTTGGTAAATTTACAGGGGCACTTTCGTAATGATTTGTCACACTCTTAAAGCAGTATGATTTTCAAACCTCAGACTGTTGCTTCAAGAACAATAGCATCT---TTATGAACAAATCAAATTATCTACAAATTTGTATAAAATTGAT
Nfurtivus_RaccoonMtn_N1026 TTCAAACAAGTTATTTATTATTTGAATGTATCTCTCCCTAAACTTAGGCATATATAAACTAGCTAATGATTTTATAAAATGCTACAATTTAACAAATAATAATTTATAAGTTAAAGTAAATTTAAATCTTAATAAGATGAAAATAACAAAAGGAATGGGTTAAAATTCCGGAACACAGTTTTATGAAAGCACAGTAAATCAATTTAAATATTTGAAAAATAGATATTGAATGAAAATTGTTAAATTTCTAAAATGTGCTTAGTAAACTTTACAATACATAAGAAACTTACTTCACTTAGTTTAAGAGGAATTTCCGTGACATTGCCCCGGACGTTGATCTGTCTTTGGAGGGAGACCTGGGTTAACTCGTCGGGCATCAATCCCAGAAGAGTGGCCACCGTCATGATAATTTCCTCATCTTCCGTTGTCAAGCTGCTCTTCTCCCCATCGACATCTTGAAAGTTCAAATTACCGAGCCAGAGTATGGAACTCAGTACACTAAATATACCATCACACATTTCTGCGGGTACGTTCAAGACGGACATAGCGAGCCTGAGGGCGTCAAACATGGAGGCATCTTCGACACCTTCGATTTTAAAACAGTTGCTTTGGTTTAGGTAGGTGTAAGATTCCGCAGTTCCAATCATAAACTGTTCTCTTAAGTCCCGATTACGTTGTGCACCAGCAACAAGCTGATAGAACACATGGTAATTACGTTCACCGCGTGACTGGAATGTGATGCGAGACTGTTCGAGGAGATAATCTTGAATGATGCACCCTTTAATTTGGTACCTTGAGTCAAAACACACTTGAATGAATTTACCAAATCTACTGGAGTTGTCATTTCGAACTGTTTTTGCATTACCTGAAAGACATTAAAAAATATTTTAGAAAGATGAAGT-AAAAAATATATCGGAATTTACATAATTACACTATACA-------ATGGTGTAAAAGTGAGATAATATCCAGTTTGTGTCTAAATCGAGTTAACAATTTATTGTAAATGTAAGCATCCAACATAAATTTCTCTTACATAAAGTAAAAGGTTATTGTTGCTCCAAAACTTATATCCTGATTAAAAATTCAGGGGGAAATGACTCTGATTCAGGGGCTGGTAAGCACAGAAATGGTTTTTGGGAAACTGAAAATTTTGGTAAATTTACAGGGGCACTTTCGTAATGATTTGTCACACTCTTAAAGCAGTATGATTTTCAAACCTCAGACTGTTGCTTCAAGAACAATAGCATCT---TTATGAACAAATCAAATTATCTACAAATTTGTATAAAATTGAT
Ngeorgia_Sittons_N073 ---------------------------------------AAACTTAGGCATATATAAACTAGCTAATGATTTTATAAAATGCTACAATTTTACAAATAATAATTCATAAGTTAAAGTAAATTTAAATCTTAATAAGATGAAAATAACAAAAGGAATGAAAAAAAATCCCGAAACACAGTATTATGAAAGCACTGTAAATCAATTTAAATATTTAAAAAATAGATATTGCATGAAAATTGCTAAATTTCTAAAATGTGTTTAGTAAACTTTACAATACACAAGAAACTTACTTCACTTAGTTTAAGAGGAATTTCCGTGACATTGCCCCGGACGTTGATCTGTCTTTGGAGGGAGACCTGGGTTAACTCGTCAGGCATCAATCCCAGAAGAGTGGCCACCGTCATGATAATTTCCTCATCTTCCGTTGTCAAGCTGCTCTTCTCCCCGTCAACATCTTGAAAGTTCAAATTACCGAGCCAGAGTATGGAACTCAGTACACTAAATATACCGTCACACATTTCTGCGGGTACATTCAAGACGGACATAGCGAGTCTGAGAGCATCAAACATGGAGGCATCTTCGACACCTTCGATTTTAAAACAGTTGCTTTGGTTTAGGTAGGTGTAAGATTCCGCAGTTCCAATCATAAACTGTTCTCTTAAGTCCCGATTACGTTGTGCACCAGCAACAAGCTGATAGAACACATGGTAATTACGTTCACCGCGTGACTGGAATGTGATTCGAGACTGTTCAAGGAGATAATCTTGAATGATGCACCCTTTAATTTGGTACCTTGAGTCAAAACACACTTGAATGAATTTACCAAATCTACTGGAGTTGTCATTTCGAACTGTTTTTGCATTACCTGAAGAACATTAAAAAATACTTTAGAAAGATGAAGTTAAGGAATATATCGGAATTTACATAATTACACTA-----GGGATAGCACTGTAAAGGTGAGATAATATCCAGTTTTTGTCTAAATCAAGTTAACAATTGATTGTAAATGTAAACATCCGACATAAATTTCTCTTACATAAAGTAAAAGGTTATTGTTGCTCCAAAACTTATATCGCAATTAAAACTTCAGGGGGGAATGGGAGTGATTCAGGGGCTGGTAAACACAGAAATGGTTTTTGGGAAACTGGAAAATTTGGTAAATTCACACAGGCACTTTCAAAATGATTTGCCACACCCTTAAAGCAGTATGATTTTCAAACCTCACACTTTCGTTTCAAGAACAATATCATCTTCCTTATGAACAAATCAAATTATCTACAAATTTGTATA--------
Ngertschi_FrenchBroad_N968 -------------------------------------------------ATATATAAACTAGCTAATGATTTTAAAAAATGCTACGATTTTACAAATAATAATTCATAAGTTAAAGTAAATTTAAATCTTAATAAGATGAAAATAACAAAAGGAACGAAAAAAAATCCCGAAACACAGTTTTATGAAAGCACAGTAAATCAATTTAAATATTTGAAAAATAGATATTGCATGAAAATTGTTAAATTTATAAAATGTGCTTAGTAAACTTTACAATACATAAGAAACTTACTTCACTCAGTTTAAGAGGAATTTCCGTGACATTGCCCCGGACGTTGATCTGTCTTTGGAGGGAGACCTGGGTTAACTCGTCGGGCATCAATCCCAGAAGAGTGGCCACTGTCATGATAATTTCCTCATCTTCCGTTGTCAAGCTGCTCTTCTCCCCATCGACATCTTGAAAGTTCAAATTACCGAGCCAGAGTATGGAACTCAGTACACTAAATATACCATCACACATTTCTGCGGGTACATTCAAGACGGACATAGCGAGTCTGAGGGCATCAAACATGGAGGCATCTTCGACACCTTCGATTTTAAAACAGTTGCTTTGGTTTAGGTAGGTGTAAGATTCCGCAGTTCCAATCATAAACTGTTCTCTTAAGTCCCGATTACGTTGTGCACCAGCAACAAGCTGATAGAACACATGGTAATTACGTTCACCACGTGACTGGAATGTGATGCGAGACTGTTCGAGGAGATAATCTTGAATGATGCACCCTTTAATTTGGTACCTTGAGTCAAAACACACTTGAATAAATTTACCAAATCTACTGGAGTTGTCATTTCGAACTGTTTTTGCATTACCTGAAAGACATTAAAAAATACTTTAGAAAGATGAAGTTAAGAAATATATTGGAATTTACATAATTACACTATGCGAGGGATAGCATTGT--AAGTGAGATAATATACAGTTTTTGTCTAAATCGGGTTAACAATCGATTGTAAATGTAAACATCAGACATAAATTTCTCTTACATAAAGTAAAGGGTTATTGTTGCTCCAAAACTTATATCGTAATTAAAAATTCAGGGGAGAATGGGTGTGATTCGGGGGCTGGTAAACTGGAAAATGGCTGGTAATAAACTGGAAAATTTGGTGAATTCACACAGGCACTTTCGAAATGATTTGTCAGACTCTTAAAGCAGTATGATTTTCAAACCTCAGACTTTTGTTTCAAGAACAATATCATCTTCCTTATGAACAAATCAAATTATCTACAAATTTATATAAAATTGAT
Ngertschi_HickoryNutGap_N810 TTCAAACAAGTTATTTCTTATTTGAATGCATCTCCCCCTAAACTCAGACATATATAAAATAGCTAATGATTTTATAAAATGCTACAATTTTACAAATAATAATTCATAAGTTAAAGTAAATTTGAATCTTAATAAGATGAAAATAACAAAAGGAACGAAAAAAAATCCCGAAACATAGTTTTATGAAAGCACAGTAAATCAATTTAAATATTTGAAAAATAGATATTGCATGACAATTGTTAAATTTCTAAAATGTGTTTAGTAAACTTTTCAATACATAAGAAACTTACTTCACTTAGTTTAAGAGGAATTTCCGTGACATTGCCCCGGACGTTGATCTGTCTTTGGAGGGAGACCTGGGTTAACTCGTCGGGCATCAATCCCAGAAGAGTGGCCACTGTCATGATAATTTCCTCATCTTCCGTTGTCAAGCTGCTCTTCTCCCCATCGACATCTTGAAAGTTCAAATTACCGAGCCAGAGTATGGAACTCAGTACACTAAATATACCATCACACATTTCTGCGGGTACATTCAAGACGGACATAGCGAGTCTGAGGGCATCAAACATGGAGGCATCTTCGACACCTTCGATTTTAAAACAGTTGCTTTGGTTTAGGTAGGTGTAAGATTCCGCAGTTCCAATCATAAACTGTTCTCTTAAGTCCCGATTACGTTGTGCACCAGCAACAAGCTGATAGAACACATGGTAATTACGTTCACCGCGTGACTGGAATGTGATGCGAGACTGTTCGAGGAGATAATCTTGAATGATGCACCCTTTAATTTGGTACCTGGAGTCAAAACACACTTGAATAAATTTACCAAATCTACTGGAGTTGTCATTTCGAACTGTTTTTGCATTACCTGAAAGACATTAAAAAATACTTTAGAAAGATGAAGTTAAGAAATATATGGGAATTTACATAATTACACTATACGAGGGATAGCATT-TGTAAGTGAGATAATATACAGTTTTTGTCTAAATCGAGTTAACAATCGATTGTAAATGTAAACATCAGACATAAATTTCTCTTACATAAAGTAAAGGGTTATTGTTGCTCCAAAACTTATATTATAATTAAAAATTCAGGGGAGAATGG------------------------------------------------------------------------------------------------------------------------------------------------------------------------------------------------------
Nholsingeri_BrumleyCrk_N916 TTCAAACAAGTTATTTATTATTTGAATTTATCTCTCCCTAAACTTAGGCATATATAAACTAGCTAATGATTTTATAAAATGCTACAATTTTACAAATAATAATTTATAAGTTAAAGTAAATTTAAATCTTAATAAGATGAAAATAACAAAAGGAATGGGGGGGAATTCCGAAACACAGTTTTATTAAAGCACAGTAAATCAATTTAAATATTTGAAAAATAGATATTGAATGAAAATTGTTAAATTTCTAAAATGTGTTTTGTAAACTTTACAATACATAAGAAACTTACTTCACTCAGTTTAAGAGGAATTTCCGTGACATTGCCCCGGACGTTGATCTGTCTTTGGAGAGAGACCTGGGTTAACTCATCAGGCATCAATCCCAGAAGAGTGGCCACCGTCATGATAATTTCCTCATCTTCCGTTGTCAAGCTGCTCTTCTCCCCATCGACATCTTGAAAGTTCAAATTACCGAGCCAGAGTATGGAACTCAGTACACTAAATATACCATCACACATTTCTGCGGGTACATTCAAGACGGACATAGCGAGCCTGAGGGCATCAAACATGGAGGCATCTTCGACACCTTCGATTTTAAAACAGTTGCTTTGGTTTAGGTAGGTGTAAGATTCCGCAGTTCCAATCATAAACTGTTCTCTTAAGTCCCGATTACGTTGTGCACCAGCAACAAGCTGATAGAACACATGGTAATTACGTTCACCACGTGACTGGAATGTGATGCGAGACTGTTCGAGGAGATAATCTTGAATGATGCACCCTTTAATTTGGTACCTTGAGTCAAAACACACTTGAATGAATTTACCAAATCTACTGGAGTTGTCATTTCGAACTGTTTTTGCATTACCTAAAAGACATTAAAAAATACTTTAGAAAGATGAAGTAAAAAAATATATCGGAATTTACATAATTACACTATAC--------AAAGTGTAAAAGTGTGATAATATCCAGTTTGTGTCTAAATCGAGTTAACAATTGATTGTAAATGTAAGCATCCAATATAAATTTCTCTTACATAAAGTAAAAGGTTATTGTTGCTCCAAAATTTATATCCTGATTAAAAATTCAGGGGGAAAAGAGTGTGATTCAGGGGCTGGTAAACACAGAAATGGTTTTTGGGAAACTGAAAAATTTGGTAAATTTACATGGGCACTTTCGTAATGATTTGTCACACTATTAAAGCAGTATGATTTTCAAACCTCAGACTGTTGTTTCAAGAACAATAGAGTCTTTCTTATGAACAAATCAAATTATCTACAAATTTGTATAAAATTGAT
Nholsingeri_PondCave_N541 -----------------------------------------------------------------------------------------------------------------------------------------------------------------------------------------------------------------------------------------------------------------------------------------------------------------------TTCCGTGACATTGCCCCGGACGTTGATCTGTCTTTGGAGAGAGACCTGGGTTAACTCATCAGGCATCAATCCCAGAAGAGTGGCCACCGTCATGATAATTTCCTCATCTTCCGTTGTCAAGCTGCTCTTCTCCCCATCGACATCTTGAAAGTTCAAATTACCGAGCCAGAGTATGGAACTCAGTACACTAAATATACCATCACACATTTCTGCGGGTACATTCAAGACGGACATAGCGAGCCTGAGGGCATCAAACATGGAGGCATCTTCAACACCTTCGATTTTAAAACAGTTGCTTTGGTTTAGGTAGGTGTAAGATTCCGCAGTTCCAATCATAAACTGTTCTCTTAAGTCCCGATTACGTTGTGCACCAGCAACAAGCTGATAGAACACATGGTAATTACGTTCACCACGTGACTGGAATGTGATGCGAGACTGTTCGAGGAGATAATCTTGAATG-------------------------------------------------------------------------------------------------------------------------------------------------------------------------------------------------------------------------------------------------------------------------------------------------------------------------------------------------------------------------------------------------------------------------------------------------------------------------------------------------------------------------------------------------
Njonesi_CaveSpringCave_N390 ---------------TATTATTTGAATGTATCTCCCCCTAAACTTAGGCATATATAAACTAGCTAATGATTTTATAAAATGCTACAATTTTACAAATAATAATTCATAAGTTAAAGTAAATTTAAATCTTAATAAGATGAAAATAACAAAAGGAA--AAAAAAAATCCCGAAACACAGTTTTATGAAAGCACTGTAAATCAATTTAAATATTTGAAAAACAGATATTCTATGACAATTGCTAAATTTCTAAAATGTGTTTAGTAAACTTTACAATACATAAGAAACTTACTTCACTTAGTTTAAGAGGAATTTCCGTGACATTGCCCCGGACGTTGATCTGTCTTTGGAGAGAGACCTGGGTTAACTCGTCGGGCATCAATCCCAGAAGAGTGGCCACCGTCATGATAATTTCCTCATCTTCCGTCGTCAAGCTGCTCTTCTCCCCATCGACATCTTGAAAGTTCAAATTACCGAGCCAGAGTATGGAACTCAGTACACTAAATATACCATCACACATTTCTGCGGGTACATTCAAGACGGACATAGCGAGTCTGAGGGCGTCAAACATGGAGGCATCTTCGACACCTTCGATTTTAAAACAGTTGCTTTGGTTTAGGTAGGTGTAAGATTCCGCAGTTCCAATCATAAACTGTTCTCTTAAGTCCCGATTACGTTGTGCACCAGCAACAAGCTGATAGAACACATGGTAATTACGTTCACCGCGTGACTGGAATGTGATGCGAGACTGTTCGAGGAGATAATCTTGAATGATGCACCCTTTAATTTGATACCTTGCGTCAAAACACACTTGAATGAATTTACCAAATCTACTGGAGTTGTCATTTCGAACTGTTTTTGCATTACCTGAAAAACATTAAAAAATACTTTAGAAAGATGAAGTTAAGAAATATATCGGAATTTACATAATTACACTATGCGAGGGATAGCACTGTAAAAGTGAGATAATATCCAGTTTTTGTCTAAATCAAGTTAACAATTGATTGTAAATGTAAACATCCGACAGAAATTTCTCTTACATAAAGTGAAAGGTTATTGTTGCTCCAAAACTTATATTGCAATTAAAACTTCAGGG-GGAATGGGTGTGATTC-GGGGCTGGTAAACACAGAAATGGTTTTTGGGAAACTGGAAAATTTGGTAAATTCACACAGGTACTTTCGAAATGAT---TCACATCCTTAAAGTAGTATGATTTTCAAACCTCAGACTTTCGTTTCAAGAACAATATCATCTTCCTTATGAACAAA--------------------------------
Nlowderi_ChestnutBranch_N731 --------------------------TGTATCTCTCCCTAAACTTAGGCATATATAAACTAGCTAATGATTTTATAAAATGCTACAATGTTACAAATAATAATTCATAAGTTAAAGTCA-----------AATAAGATGAAAATAACAAAAGGAATGAAAAAATCTCCCGAAACACAGTTTTATGAAAGCACAGTAAATCAATTTAAATATTTGAAAAATAGATATTGCATGAAAATTGCTAAATTTCTAAAATGTCTTTAGTAAACTTAACAATACATAAGAAGCTTACTTCACTTAGTTTAAGAGGAATTTCCGTGACATTGCCCCGGACGTTGATCTGTCTTTGGAGGGAGACCTGGGTTAACTCATCAGGCATCAATCCCAGAAGAGTGGCCACCGTCATGATAATTTCCTCATCTTCCGTTGTTAAGCTGCTCTTCTCCCCGTCGACATCTTGAAAGTTCAAATTACCGAGCCAGAGTATGGAACTCAGTACACTAAATATACCATCACACATTTCTGCGGGTACATTCAAGACGGACATAGCGAGCCTGAGAGCATCAAACATGGAGGCATCTTCGACACCTTCGATTTTAAAACAGTTGCTTTGGTTTAGGTAGGTGTAAGATTCCGCAGTTCCAATCATAAACTGTTCTCTTAAGTCCCGATTACGTTGTGCACCAGCCACAAGCTGATAGAACACATGGTAATTACGTTCACCGCGTGACTGGAATGTGATGCGAGACTGTTCGAGGAGATAATCTTGAATGATGCACCCTTTAATTTGGTACCTTGAGTCAAAACACACTTGAATGAATTTACCAAATCTACTGGAGTTGTCATTTCGAACTGTTTTTGCATTACCTGAAAAACATTAAAAAATACTTTAGAAAATTGAAGTTAAGAAATATATCGGAATTTACATAATTACACTATGCGAGGGATAGCACTGTAAAAGTGAGATAATATCCAGTTTTTGTCTAAATCAAGTTAACAATTAATTGTAAATGTAAACATCCGACATAAATTTCTCTTACATAAAGTAAAAGTTTATTGTTGCTCCAAAACTTATATCGCAATTAAAACTTCAGGGGGGAATGGGTGTGATTCGGGGGCTGGTAAACACAGAAATGGTTTTTGGAAAACTGGAAAATTTGGTAAATTCACACAGGCACTTTTGAAATTATTTGTCAC--------AGCAGTATGATTTTCAAACCTCAGACTTTCGTTTAAAGAACAATATCATCTTCCTTATGAACAAATCAAATTATCTACAAATTTGTATAAAATTGAT
Nlowderi_upperFiresCreek_N820 TTCAAACAAGATATTTATTATTTGAATGTATCTCTCCCTAAACTTAGGCATATATAAACTAGCTAATGATTTTATAAAATGCTACAATTTTACAAATAATAATTCATAAGTTAAAGTCA-----------AATAAGATGAAAATAACAAAAGGAATGAAAAAATCTCCCGAAACACAGTTTTATGAAAGCGCAGTAAATCAATTTAAATATTTGAAAAATAGATATTGCATGAAAATTGCTAAATTTCTAAAATGTCTTTAGTAAACTTTACAATACATAAGAAGCTTACTTCACTTAGTTTAAGAGGAATTTCCGTGACATTGCCCCGGACGTTGATCTGTCTTTGGAGGGAGACCTGGGTTAACTCATCAGGCATCAATCCCAGAAGAGTGGCCACCGTCATGATAATTTCCTCGTCTTCCGTTGTTAAGCTGCTCTTCTCCCCATCGACATCTTGAAAGTTCAAATTACCGAGCCAGAGTATGGAACTCAGTACACTAAATATACCATCACACATTTCTGCGGGTACATTCAAGACGGACATAGCGAGCCTGAGAGCATCAAACATGGAGGCATCTTCGACACCTTCGATTTTAAAACAGTTGCTTTGGTTTAGGTAGGTGTAAGATTCTGCAGTTCCAATCATAAACTGTTCTCTTAAGTCCCGATTACGTTGTGCACCAGCCACAAGCTGATAGAACACATGGTAATTACGTTCACCGCGTGACTGGAATGTGATGCGAGACTGTTCGAGGAGATAATCTTGAATGATGCACCCTTTAATTTGGTACCTGGAGTCAAAACACACTTGAATGAATTTACCAAATCTACTGGAGTTGTCATTTCGAACTGTTTTCGCATTACCTGAAAAACATTAAAAAATACTTTAGAAAGATGAAGTTAAGAAATATATCGGAATTTACATAATTACACTATGCGAGGGATAGCACTGTAAAGGTGAGATAATATCCAGTTTTTGTCTAAATCAAGTTAACAATTGATTGTAAATGTAAACATCGGACATAAATTTCTCTTACATAAAGTAAAAGTTTATTGTTGCTCCAAAACTTATATCGCAATTAAAACTTCAGGGGGGAATGGGTGTGATTCGGGGGCTGGTAAACACAGAAGTGGTTTTTGGAAAACTGGAAAATTTGGTAAATTCACACAGGCCCCTTTGAAATGATTTGTCACAGCAGTGAAGCATTATGATTTTCAAACCTCAGACTTTCGTTTCAAGAACAATATCATCTTCCTTATGAACAAATCAAATTATCTACAAATTTGTATAAAATTGAT
Nlula_BeeRockCave_G2091 TTCAAACAAGTTATTTATTATTTGAATGTATCTCCCCCTAAACCTAGGCATATATAAACTAGCTAATGATTTTATAAAATGCTACAATTTTACAAATAATAATTCATAAGTTAAAGTAAATTTAAATCTTAATAAGATGAAAATAACAAAAGGAATGAAAAAAAATCCCGAAACACAGTAATATGAAAGCACTGTAAATCAATTTAAATATTTAAAAAATAGATATTGCATGAAAATTGCTAAATTTCTAAAATGTGTTTAGTAAACTTTGCAATACATAAGAAACTTACTTCACTTAGTTTAAGAGGAATTTCCGTGACATTGCCCCGGACGTTGATCTGTCTTTGGAGGGAGACCTGGGTTAACTCGTCAGGCATTAATCCCAGAAGAGTGGCCACCGTCATGATAATTTCCTCATCTTCCGTCGTCAAGCTGCTCTTCTCCCCGTCGACATCTTGAAAGTTCAAATTACCGAGCCAGAGTATGGAACTCAGTACACTAAATATACCGTCACACATTTCTGCGGGTACATTCAAGACGGACATAGCAAGTCTGAGAGCATCAAACATGGAGGCATCTTCGACACCTTCGATTTTAAAACAGTTGCTTTGGTTTAGGTAGGTGTAAGATTCTGCAGTTCCAATCATAAACTGTTCTCTTAAGTCCCGATTACGTTGTGCACCAGCAACAAGCTGATAGAACACATGGTAATTACGTTCTCCGCGTGACTGGAATGTGATTCGAGACTGTTCAAGGAGATAATCTTGAATGATGCATCCTTTAATTTGGTACCTTGAGTCAAAACACACTTGAATGAATTTACCAAATCTACTGGAGTTGTCATTTCGAACTGTTTTTGCATTACCTGAAAAACGTTAAAAAATACTTTAGAAAGATGAAGTTAAGAAATATATCGGAATTTACATAATTACACTATGCGAGGGATAGCACTGTAAAAGTGAGATAATATCCAGTTTTTGTCTAAATCAAGTTAACAATTGATTGTAAATGTAAACATCCGACATAAATTTCTCTTACAAAAAGTGAAAGGTTATTGTTGCTCCAAAACTTATATCGCAATTAAAACTTCAGGGGGGAATGGGAGTGATTCGGAGGCTGGTAAACACAGAAATGGTTTTTGGGAAACTGGAGAATTTGGTAAATTCACACAGGCACTTTCGAAATGATTTGCCACACCCTTAAAGCAGTATGATTTTCAAACCTCAGACTTTCGTTTCATGAACAATATCATCTTCCTTATGAACAAATCAAATTATCTACAAATTTGTATAAAATTGAT
Nlula_LulaFallsCave_G2084 TTCAAATAAGTTATTTATTATTTGAATGTATCTCCCCCTAAACCTAGGCATATATAAACTAGCTAATGATTTTATAAAATGCTACAATTTTACAAATAATAATTCATAAGTTAAAGTAAATTTAAATCTTAATAAGATGAAAATAACAAAAGGAATGAAAAAAAATCCCGAAACACAGTAATATGAAAGCACTGTAAATCAATTTAAATATTTAAAAAATAGATATTGCATGAAAATTGCTAAATTTCTAAAATGTGTTCAGTAAACTTTGCAATACATAAGAAACTTACTTCACTTAGTTTAAGAGGAATTTCCGTGACATTGCCCCGGACGTTGATCTGTCTTTGGAGGGAGACCTGGGTTAACTCGTCAGGCATCAATCCCAGAAGAGTGGCCACCGTCATGATAATTTCCTCATCTTCCGTCGTCAAGCTGCTCTTCTCCCCGTCGACATCTTGAAAGTTCAAATTACCGAGCCAGAGTATGGAACTCAGTACACTAAATATACCGTCACACATTTCTGCGGGTACATTCAAGACGGACATAGCGAGTCTGAGAGCATCAAACATGGAGGCATCTTCGACACCTTCGATTTTAAAACAGTTGCTTTGGTTTAGGTAGGTGTAAGATTCTGCAGTTCCAATCATAAACTGTTCTCTTAAGTCCCGATTACGTTGTGCACCAGCAACAAGCTGATAGAACACATGGTAATTACGTTCTCCGCGTGACTGGAATGTGATTCGAGACTGTTCAAGGAGATAATCTTGAATGATGCATCCTTTAATTTGGTACCTTGAGTCAAAACACACTTGAATGAATTTACCAAATCTACTGGAGTTGTCATTTCGAACTGTTTTTGCATTACCTGAAAAACGTTAAAAAATACTTTAGAAAGATGAAGTTAAGAAATATATCGGAATTTACATAATTACACTATGCGAGGGATAGCACTGTAAAAGTGAGATAATATCCAGTTTTTGTCTAAATCAAGTTAACAATTGATTGTAAATGTAAACATCCGACATAAATTTCTCTTACAAAAAGTGAAAGGTTATTGTTGCTCCAAAACTTATATCGCAATTAAAACTTCAGGGGGGAATGGGAGTGATTCGGAGGCTGGTAAACACAGAAATGGTTTTTGGGAAACTGGAAAATTTGGTAAATTCACACAGGCACTTTCGAAATGATTTGCCACACCCTTAAAGCAGTATGATTTTCAAACCTCAGACTTTCGTTTCATGAACAATATCATCTTCCTTATGAACAAATCAAATTATCTACAAATTTGTATAAAATTGAT
Nmimus_NealsSink_N329 TTCAAACAAGTTATTTATTATTTGAATGTATCTCTCCCTAAACTTAGGCATATATAAACTAGCTAATGATTTTATAAAATGCTACAATTTTACAAATAATAATTTATAAGTTAAAGTAAATTTAAATCTTAATAAGATGAAAATAACAAAAGGAATGGGGGGGAATTTCGAAACACAGTTTTATGAAAGCACAGTAAATCAATTTAAATATTTGAAAAATAGATATTGAATGAAAATTGTTAAATTTCTAAAATGTGTTTAGTAAACTTTACAATACATAAGAAACTTACTTCACTCAGTTTAAGAGGAATTTCCGTGACATTGCCCCGGACGTTGATCTGCCTTTGGAGGGAGACCTGGGTTAACTCATCGGGCATCAATCCCAGTAGAGTGGCCACCGTCATGATAATTTCCTCATCTTCCGTTGTTAAGCTGCTCTTCTCCCCATCGACATCTTGAAAGTTCAAATTACCGAGCCAGAGTATGGAACTCAGTACACTAAATATACCATCACACATTTCTGCGGGTACATTCAAGACGGACATAGCGAGCCTGAGGGCGTCAAACATGGAGGCATCTTCGACACCTTCGATTTTAAAACAGTTGCTTTGGTTTAGGTAGGTATAAGATTCCGCAGTTCCAATCATAAACTGTTCTCTTAAGTCCCGATTACGTTGTGCACCAGCAACAAGCTGATAGAACACATGGTAATTACGTTCACCGCGTGACTGGAATGTGATGCGAGACTGTTCGAGGAGATAATCTTGAATGATGCACCCTTTAATTTGGTACCTTGCGTCAAAACACACTTGAATGAATTTACCAAATCTACTGGAGTTGTCATTTCGAACTGTTTTTGCATTACCTAAAAGACATTAAAAAATACTTCAGAAAGATGAAGTAAAAAAATATATCGGAATTTACATAATTACACTATAC--------AAGGTGTAAAAGTGAGATAATATCCAGTTTGTGTCTAAATCGAGTTAACAATTGATTGTAAATGTAAGCATCCAACATAAATTTTTCTTACATAAAGTAAAAGGTTATTGTTGCTCCAAAACTTATATCCTGATTAAAAATTCAGGGGGGAATGAGTGTGATTCAG-GGCTGGTAAACACAGAAATGGTTTTTGGGAAACTGAAAAATTTGATAAATTAACATAGGCACTTTCATAATGATTTGTCACACTCTTAAAGCAGTATGATTTTCAAACCTCAGATTGTTGTTTCAAGAACAATAGTGTCTTTCTTATGAACAAATCAAATTATCTACAAATTTGTATAAAATTGAT
Nmimus_Straleys_N625 TTCAAACAAGTTATTTATTATTTGAATGTATCTCTCCCTAAACTTAGGCATATATAAACTAGCTAATGATTTTATAAAATGCTACAATTTTACAAATAATAATTTATAAGTTAAAGTAAATTTAAATCTTAATAAGATGAAAATAACAAAAGGAATGGGGGGGAATTCCGAAACACAGTTTTATGAAAGCACAGTAAATCAATTTAAATATTTGAAAAATAGATATTGAATGAAAATTGTTAAATTTCTAAAATGTGTTTAGTAAACTTTACAATACATAAGAAACTTACTTCACTCAGTTTAAGAGGAATTTCCGTGACATTGCCCCGGACGTTGATCTGTCTTTGGAGGGAGACCTGGGTTAACTCATCGGGCATCAATCCCAGTAGAGTGGCCACCGTCATGATAATTTCCTCATCTTCCGTTGTTAAGCTGCTCTTCTCCCCATCGACATCTTGAAAGTTCAAATTACCGAGCCAGAGTATGGAACTCAGTACACTAAATATACCATCACACATTTCTGCGGGTACATTCAAGACGGACATAGCGAGCCTGAGGGCGTCAAACATGGAGGCATCTTCGACACCTTCGATTTTAAAACAGTTGCTTTGGTTTAGGTAGGTATAAGATTCCGCAGTTCCAATCATAAACTGTTCTCTTAAGTCCCGATTACGTTGTGCACCAGCAACAAGCTGATAGAACACATGGTAATTACGTTCACCGCGTGACTGGAATGTGATGCGAGACTGTTCGAGGAGATAATCTTGAATGATGCACCCTTTAATTTGGTACCTTGCGTCAAAACACACTTGAATGAATTTACCAAATCTACTGGAGTTGTCATTTCGAACTGTTTTTGCATTACCTAAAAGACATTAAAAAATACTTTAGAAAGATGAAGTAAAAAAATATATCGGAATTTACATAATTACATTATACGG----TTAAGGTGTAAAAGTGAGATAATATCCAGTTTGTGTCTAAATCGAGTTAACAATTGATTGTAAATGTAAGCATCCAACATAAATTTCTCTTACATAAAGTAAAAGGTTATTGTTGCTCCAAAACTTATATCCTGATTAAAAATTCAGGGGGAAATGAGTGTGATTCAG-GGCTGGTAAACACAGAAATGGTTTTTGGGAAACTGAAAAATTTGGTAAATTAACATAGGCACTTTCATAATGATTTGTCACACTCTTAAAGCAGTATGATTTTCAAACCTCAGACTGTTGTTTCAAGAACAATAGTGTCTTTCTTATGAACAAATCAAATTATCTACAAATTTGTATAAAATTGAT
Nnasicus_CaneyFork_N171 ----------------------------------------------------TATAAACTAGCTAATGATTTTATAAATTGCTACAATTTTACAAATAATAATTCATAAGTTAAAATAAATTTAAATTTTAATAAGATGAAAATAACAAATGGAATGGAAAAAAATCCCGAAACACAGTTTTATGAAAGCACAGCAAATCAATTTAAATATTTGAAAAATAGATATTGCATGAAAATTGTTAAATTTCTAAAATGT-TTTAGTAAACTTTACAATAGATAAGAAACTTACTTCACTTAGTTTAAGAGGAATTTCCGTGACATTGCCCCGGACGTTGATCTGTCTTTGGAGGGAGACCTGGGTTAACTCGTCGGGCATCAACCCCAGAAGAGTGGCCACCGTCATGATAATTTCCTCATCTTCCGTTGTTAAGCTGCTCTTCTCCCCATCGACATCTTGAAAGTTCAAATTACCGAGCCAGAGTATGGAACTCAGTACACTAAATATACCATCACACATTTCTGCGGGTACATTCAAGACGGACATAGCGAGTCTGAGGGCGTCAAACATGGAGGCATCTTCGACACCTTCGATTTTAAAACAGTTGCTTTGGTTTAGGTAGGTGTAAGATTCCGCAGTTCCAATCATAAACTGTTCTCTTAAGTCCCGATTACGTTGCGCACCAGCAACAAGCTGATAGAACACGTGGTAATTACGTTCACCGCGTGACTGGAATGTGATGCGAGACTGTTCGAGGAGATAATCTTGAATGATGCACCCTTTAATTTGGTACCTTGAGTCAAAACACACTTGAATAAATTTACCAAATCTACTGGAGTTGTCATTTCGAACTGTTTTTGCATTACCTGAAAAACATTAAAAAATACTTTAGAAAGATGAAGTTAAGAAATATATCAGAATTTACATAATTACACTATGCGAGGGATATCATTGTAAAAGTGAGATAATATCCAGTTTTTGTCTAAATCGATTTAACAATTGATTGTAAATGTAAACATCCGACATAAATTTCTCTTACATAAAGTAAAAGGTTATTGTTGCTCCAAAACTTATATCACAATTAAAAAATCAGG-GGGGATGGGTGTGATTCGGGGGCTGATAAACACAGAAATGGTTTTTGGGAAACTGGAAAATTTGGTAAAATCCCACAGGCACTTTCGAAATGATTTGTTACACTTTTAAAGCAGTGTGATTTTCAAACCTCAGATTTTTGTTTCAAGAACAATATCATCTTCCTTA----------------------------------------
Nnasicus_ConnosteeFalls_N696 --------------------------------------------TAGGCATATATAAACTTGCTAATGATTTTATAAATTGCTACAATTTTACAAATAATAATTCATAAGTTAAAGTAAATTTAAATTTTAATAAGATGAAAATAACACATGGAATGAAAATAAATCCCGAAACACAGTTTTATGAAAGCACAGTAAATCAATTTAAATATTTGAAAAATAGATATTGCATGAAAATTGTTAAATTTCTAAAATGT-TTTAGTAAACTTTACAATACATGAGAAACTTACTTCACTTAGTTTAAGAGGAATTTCCGTGACATTGCCCCGGACGTTGATCTGTCTTTGGAGGGAGACCTGGGTTAACTCGTCGGGCATCAACCCCAGAAGAGTGGCCACCGTCATGATAATTTCCTCATCTTCCGTTGTCAAGCTGCTCTTCTCCCCATCGACATCTTGAAAGTTCAAATTACCGAGCCAGAGTATGGAACTCAGTACACTAAATATACCATCACACATTTCTGCGGGTACATTCAAGACGGACATAGCAAGCCTGAGGGCGTCAAACATGGAAGCATCTTCGACACCTTCGATTTTAAAACAGTTGCTTTGGTTTAGGTAGGTGTAAGATTCCGCAGTTCCAATCATAAACTGTTCTCTTAAGTCCCGATTACGTTGTGCACCAGCAACAAGCTGATAGAACACATGGTAATTACGTTCACCGCGTGACTGGAATGTGATGCGAGACTGTTCGAGGAGATAATCTTGTATGATGCACCCTTTAATTTGGTACCTGGAGTCAAAACACACTTGTATAAATTTACCAAATCTACTGGAGTTGTCATTTCGAACTGTTTTTGCATTACCTGAAAAACATTTAAAAATACTTTAGAAAGATGAAGTTAAGAAATATATCGGAATTTACATAATTACACTATGCGAGGGATAGCATTGTAAAAGTCAGATAATATCCAGTTTTTGTCTAAATTGAGTTAACAATTGATTGTAAATGTAAACATCCAACATAAATTTCTCTTACATAAAGTAAAAGGTTACTGTTGCTCCAAGACTTATATCATAATTAAAAATTCAGGGGGGGATGGGTGTGATTCGGAGGCTGGTAAACACAGAAATGGTTTTTGGGAAACTGGAAAATTTGGTAAATTCACACAAGCACTTTCGAAATGATTTATCTCACTCTTAAAGCAGTATGATTTTCAAACCTCAGACTTTTGTTTCCAGAACAATATCATCTTCCTTATGAACAAATCAAATTATCTACAAATTTGTATAAAATTGAT
Nnasicus_CoweeTrain_N189 --------------------------------------------------------------------------------------------------------------------------------------------------------------------------AAACACAGTTTTATGAAAGCACAGTAAATCAATTTAAATATTTGAAAAATAGACACTGCATGAAAATTGTTAAATTTCTAAAATGTGTTTAGTAAACTTTACAATACATAAGAAACTTACTTCACTTAGTTTAAGAGGAATTTCCGTGACATTGCCCCGGACGTTGATCTGTCTTTGGAGGGAGACCTGGGTTAACTCATCGGGCATCAACCCCAGAAGAGTGGCCACCGTCATGATAATTTCCTCATCTTCCGTTGTCAAGCTGCTCTTCTCCCCATCGACATCTTGAAAGTTCAAATTACCGAGCCAGAGTATGGAACTCAGTACACTAAATATACCATCACACATTTCTGCGGGTACATTCAAGACGGACATAGCGAGTCTGAGGGCGTCAAACATGGAGGCATCTTCGACACCTTCGATTTTAAAACAGTTGCTTTGGTTTAGGTAGGTGTAAGATTCCGCAGTTCCAATCATAAACTGTTCTCTTAAGTCCCGATTACGTTGCGCACCAGCAACAAGCTGATAGAACACATGGTAATTACGTTCACCGCGTGACTGGAATGTGATGCGAGACTGTTCGAGGAGATAATCCTGAATGATGCACCCTTTAATTTGGTACCTTGAGTCAAAACACACTTGAATAAATTTACCGAATCTACTGGAGTTGTCATTTCGAACTGTTTTTGCATTACCTGAAAAACATTAAAAAATACTTTAGAAAGATGAAGTTAAGAAATATATCAGAATTTACATAATTACACTCTGCGAGGGATAGCATTGTAAAAGTGAGATAATATCCAGTTTTTGTCTAAATCGAGTTAACAATTGATTGTAAATGTAAACATCCGACATAAATTTCTCTTACATAAAGTAAAAGGTTATTGTGGCTCCAAAACTTACATCACAATTAAAAATTCAGGGGGGGATGGGTGTGATTTGGGGGCTGGTAAACACAGAAATGGTTTTTGGGAAACTGGAAAATTTGGTAAATTCACACAGACACTTTCGAAATGATTTGTCACACTCTTAAAGCAGTGTGATTTTCAAACCTCAGACTTTTGTTTCAAGAACGATATCATCTTCCTTATGAACAAATCAAATTGTCTACAAATTTGTATAAAATGGAT
Npaynei_Grindstaff_N646 ----------------------------------------------------------------------------------------------------------------------------------------------------------------------------------------GAAAGCACAGTAAATCAATTTAAATATTTGAAAAATAGATATTGAATGAAAATTGTTAAATTTCTAAAATGTGTTTAGTAAACTTTGCAATACATAAGAAACTTACTTCACTCAGTTTAAGAGGAATTTCCGTGACATTGCCCCGGACGTTGATCTGTCTTTGGAGGGAGACCTGGGTTAACTCATCGGGCATCAATCCCAGAAGAGTGGCCACCGTCATGATAATTTCCTCATCTTCCGTTGTCAAGCTGCTCTTCTCCCCATCGACATCTTGAAAGTTCAAATTACCGAGCCAGAGTATGGAACTCAGTACACTAAATATACCATCACACATTTCTGCGGGTACATTCAAGACGGACATAGCAAGCCTGAGGGCGTCAAACATGGAGGCATCTTCGACACCTTCGATTTTAAAACAGTTGCTTTGGTTTAGGTAGGTGTAAGATTCCGCAGTTCCAATCATAAACTGTTCTCTTAAGTCCCGATTACGTTGTGCACCAGCAACAAGCTGATAGAACACATGGTAATTACGTTCACCGCGTGACTGGAATGTGATGCGAGACTGTTCGAGGAGATAATCTTGAATGATGCACCCTTTAATTTGGTACCTTGAGTCAAAACACACTTGAATGAATTTACCAAATCTACTGGAGTTGTCATTTCGAACTGTTTTTGCATTACCTAAAAGACATTAAAAAATACTTTAGAAAGATGAAGTAAAAAAATATATCGGAATTTACATAATTACATTATAC--------AAGGTGTAAAAGTGTGATAATACCCAGTTTGTGTCTAAATCGAGTTAACATTTGATTGTGAATGTAAGCATCTAACATAAATTTTTCTTACATAAAGTAAAAAGTTATTATTGCTCCAAAACTTATATCCTGATTAAAAATTCAGGGGGAAATGAGTGTGATTCAGGGGCTGGTAAACACAGAAATGGTTTTTGGGAAAC---------------------------------------------------------------------------------------------------------------------------------------------------------
Npaynei_NorrisDamCave_N348 TTCAAACAAGTTATTTATTATTTGAATGTATCTCTCCCTAAACTTAGGCATATATAAACTAGCTAATGATTTTATAAAATGCTACAATTTTACAAATAATAATTTATAAGTTAAAGTAAATTTAAATCTTAATAAGATGAAAATAACAAAAGGAATGGGGGGGAATTCCGAAACACAGTTTTATGAAAGCACAGTAAATCAATTTAAATATTTGAAAAATAGATATTGAATGTAAATTGTTAAATTTCTAAAATGTGTTTAGTAAACTTTACAATACATAAGAAACTTACTTCACTCAGTTTAAGAGGAATTTCCGTGACATTGCCCCGGACGTTGATCTGTCTTTGGAGGGAGACCTGGGTTAACTCATCGGGCATCAATCCCAGAAGAGTGGCCACCGTCATGATAATTTCCTCATCTTCCGTTGTCAAGCTGCTCTTCTCTCCATCGACATCTTGAAAGTTCAAATTACCGAGCCAGAGTATGGAACTCAGTACACTAAATATACCATCACACATTTCTGCGGGTACATTCAAGACGGACATAGCGAGCCTGAGGGCGTCAAACATGGAGGCATCTTCGACACCTTCGATTTTAAAACAGTTGCTTTGGTTTAGGTAGGTGTAAGATTCCGCAGTTCCAATCATAAACTGTTCTCTTAAGTCCCGATTACGTTGTGCACCAGCAACAAGCTGATAGAACACATGGTAATTACGTTCACCGCGCGACTGGAATGTGATGCGAGACTGTTCGAGGAGATAATCTTGAATGATGCACCCTTTAATTTGGTACCTTGAGTCAAAACACACTTGAATGAATTTACCAAATCTACTGGAGTTGTCATTCCGAACTGTTTTTGCATTACCTAAAAGACATTAAAAAATACTTTAGAAAGATGAAGTAAAAAAATATATCGGAATTTACATAATTACACTATAC--------AAGGTGTAAAAGTGTGATAATATCCAGTTTGTGTCTAAATCAAATTAACAATTGATTGTAAATGTAAGCATCCAACATAAATTTTTCTTACATAAAGTAAAAGGTTATTGTTGCTCCAAAACTTATATCCTGATTAAAAATTCAGGGGGAAATGAGTGTGATTCAGGGGCTGGTAAACACAGAAATGGTTTTTGGGAAACTGAAAAATTTGGTAAAATTACATAGGCACTTTCATAATGATTTGTCACACTCTTAAAGCAGTATGATTTTCAAATCTCAGACTGTTGTTTCAAGAACAATAGCGTCTTTCTTATGAACAAATCAAATTATCTACAAATTTGTATAAAATTGAT
Npecki_HaskellSims_G3697 -------------------------------------------------------------------------------------------------AATAATTCATAAGTTATAGCAAATTTAAATTTTAATAAGGGGAAAATAACATAACAAATGGAAAAAAATCACGATACAAAGTTTTATGAAAGCACAATAAATCAATTTAAATATTTGAAAAACAGATATGGAATGAAAATTACTAAATTTCTAAAATGCTTTTAGTAAACTCTACAACACATAAGAAACTTACTTCACTTAGTTTAAGAGGAATTTCTGTGACATTGCCCCGGACGTTGATCTGTCTCTGGAGGGAGACCTGGGTTAACTCGTCAGGCATCAATCCCAGAAGAGTGGCCACTGTCATGATAATTTCCTCATCTTCCGTTGTCAAGCTGCTCTTCTCCCCATCGACATCTTGAAAGTTCAAATTACCGAGCCAGAGTATGGAACTCAGTACACTAAATATACCATCACACATTTCTGCGGGTACATTCAAGACGGACATAGCGAGCCTGAGGGCGTCAAACATGGAGGCATCTTCCACACCTTCGATTTTAAAACAGTTGCTTTGGTTCAGGTAAGTGTAAGATTCCGCAGTTCCGATCATAAACTGTTCTCTTAAGTCCCGATTACGTTGTGCACCAGCAACAAGCTGATAGAACACATGGTAATTACGTTCACCACGTGACTGGAATGTGATGCGAGACTGTTCAAGGAGATAATCTTGAATGATGCACCCTTTAATTTGGTATCTTGAGTCAAAACACACTTGAATAAATTTACCAAATCTACTGGAGTTGTCGTTCCGAACTGTTTTTGCATTACCTGGGAGACATTAAAAAATACTTTAGGAAGATGAAGTTAAAAAATATATCAGAATTTACATAACTTCACTATATGATGGACACTATTGTAAAAGTGAGAAAATATCCAGTTTTTATCTAAATCGAGTTAAAAATTTATTGTAAA---------------------------------------------------------------------------------------------------------------------------------------------------------------------------------------------------------------------------------------------------------------------------------------------------
Npecki_HurricaneMazeCave_G2100 -----------------------------------------------------------------------------------AAAATTTTACAGATAATAATTCATAAGTTATAACAAATTTAAATTTTAATAAGGTGAAAATAACATAAGAAATGAAAAAAAATCACTATATACAGTTTTATGAAAGCACAATAAATCAATTTAAATATTTGAAAAACAGATATGGCATGAAAATTACTAAATTTCTAAAATGCTTTTAGTAAACTCTACAACACATAAGAAACTTACTTCACTTAGTTTAAGAGGAATTTCTGTGACATTGCCCCGGACGTTGATCTGTCTTTGGAGGGAGACCTGGGTTAACTCGTCAGGCATCAATCCCAGAAGAGTGGCCACTGTCATGATAATTTCCTCATCTTCCGTTGTCAAGCTGCTCTTCTCCCCATCGACATCTTGAAAGTTCAAATTACCGAGCCAGAGTATGGAACTCAGTACACTAAATATACCATCACACATTTCTGCGGGTACATTCAAGACGGACATAGCGAGCCTGAGGGCGTCAAACATGGAGGCATCTTCCACGCCTTCAATTTTAAAACAGTTGCTTTGGTTCAGGTAAGTGTAAGATTCCGCAGTTCCGATCATAAACTGTTCTCTTAAGTCCCGATTACGTTGTGCACCAGCAACAAGCTGATAGAACACATGGTAATTACGTTCACCACGTGATTGGAATGTGATGCGAGACTGTTCAAGGAGATAATCTTGAATGATGCACCCTTTAATTTGGTACCTTGAATCAAAACACACTTGAATAAATTTACCAAATCTACTGGAGTTGTCATTTCGAACTGTTTTTGCATTACCTGGAAAACATTAAAAAATACTTTAGGAAGATGAAGTTAAAAAATATATCAGAATTTACATAATTACACTATGTCATGGACACCATTGTAAAAGTGAGAAAATATCCAGTTTTTATCTAAATTGAGTTAATAATTGATTGTAAATGTAAACATCCAACATAAATTTCTCTTGCATAAAATAAAATGTTATAGTTGATCCAAAACTTATATCCCAATTAAAAATTCAGGGA-------------------------------------------------------------------------------------------------------------------------------------------------------------------------------------------------------------
Npecki_Monteagle_N062 --------------TTATTATTTGAATGCATCTCTCCTTAAACTTTGGTATATATAAACTATCTAATGATTTTATAAAATGCTAAAATTTTACAGATAATAATTCTTAAGTTATAGCAAATTTAAATTTTAATAAGGTGAAAATAACATAAGAAATGAAAAAAAATCACGATATACAGTTTTATGAAAGCACAATAAATCAATTTTAATATTTGAAAAACAGATATGGCATGAAAATTACTAAATTTCCAAAATGCTTTTAGTAAACTGTACAACACATAAGAAACTTACTTCACTTAGTTTAAGAGGAATTTCTGTGACATTGCCCCGGACGTTGATCTGTCTTTGGAGGGAGACCTGGGTTAACTCGTCAGGCATCAATCCCAGAAGAGTGGCCACTGTCATGATAATTTCCTCATCTTCCGTCGTCAAGCTGCTCTTCTCCCCATCGACATCTTGAAAGTTCAAATTACCGAGCCAGAGTATGGAACTCAGTACACTAAATATACCATCACACATTTCTGCGGGTACATTCAAGACGGACATGGCGAGCCTGAGGGCGTCAAACATGGAGGCATCTTCCACACCTTCGATTTTAAAACAGTTGCTTTGGTTCAGGTAAGTGTAAGATTCTGCAGTTCCGATCATAAACTGTTCTCTTAAGTCCCGATTACGTTGTGCACCAGCAACAAGCTGATAGAACACATGGTAATTACGTTCACCACGTGATTGGAATGTGATGCGAGACTGTTCAAGGAGATAATCTTGAATGATGCACCCTTTAATTTGGTACCTTGAATCAAAACACACTTGAATAAATTTACCAAATCTACTGGAGTTGTCATTTCGAACTGTTTTTGCATTACCTGGAAGACATTAAAAAATACTTTAGGAAGATGAAGTTAAAAAATATATCAGAATTTACATAATTACACTATGTCATGGACACCATTGTAAAAGTGAGAAAATATCCAGTTTTTATCTAAATTGAGTTAATAATTGATTGTAAATGCAAACATCCAACATAAATTTCTCTTACATAAAATAATATGTTATAGTTGATCCAAAACTTATATCCCAATTAAAAATTCAGGGAG-AATGGGAGTAATTCGGAGGCTGGTAAACACAGAAATAGTTTTTGGGAAACTGGAGAATTTGGTAAATTTACATAGGCACTTTCGAAATGATTTGCCACACTCTTAAAGCAGTAGGATTTTCAAATCGAAGGCTGTTGTTTCAAGAATGATATCATCTTTCTTATGAACAAATCAAATTATCCACATATTTGTATAAAATGGAT
Nperlakyi_SChimneys_N1080 TTCAAACAAGTTATTTATTATTTGAATGTATCTTCCCCTATACTTAGGCATATATAAACTAGCTAATGATTTTATAAAATGCTACAATTTTACAAATAATAATTCATAAGTTAAAGTAAATTTAAATCTTAATAAGATGAAAATAACAAAAGGAA--AAAAAAAATCACGAAACACAGTTTTATGAAAGCACTGTAAATCAATTTAAATATTTGAAAAACAGATATTGTATGACAATTGCTAAATTTCTAAAATGTGTTTAGTAAACTTTACAATACATAAGAAACTTACTTCACTTAGTTTAAGAGGAATTTCCGTGACATTGCCCCGGACGTTGATCTGTCTTTGGAGGGAGACCTGGGTTAACTCGTCGGGCATCAATCCCAGAAGAGTGGCCACTGTCATGATAATTTCCTCATCTTCCGTCGTCAAGCTGCTCTTCTCCCCATCGACATCTTGAAAGTTCAAATTACCGAGCCAGAGTATGGAACTCAGTACACTAAATATACCATCACACATTTCTGCGGGTACATTCAAGACGGACATAGCGAGTCTGAGGGCGTCAAACATGGAGGCATCTTCGACACCTTCGATTTTAAAACAGTTGCTTTGGTTTAGGTAGGTGTAAGATTCCGCAGTTCCAATCATAAACTGTTCTCTTAAGTCCCGATTACGTTGTGCACCAGCAACAAGCTGATAGAACACATGGTAATTACGTTCACCGCGTGACTGGAATGTGATGCGAGACTGTTCGAGGAGATAATCTTGAATGATGCACCCTTTAATTTGATACCTTGCGTCAAAACACACCTGAATGAATTTACCAAATCTACTGGAGTTGTCATTGCGAACTGTTTTTGCATTACCTGAAAAACATTAAAAAATACTTTAGAAAGATGAAGTTAAGAAATATATCAGAATTTACATAATTACACTATGCGAGGGATAGCACTGTAAAAGTGAGATAATATCCAGTTTTTGTCTAAATCAAGTTAACAATTGATTGTAAATGTAAACATCTGACATAAATTTCTCTTACATAAAGTGAAAGGTTATTGTTGCTCCAAAACTTATATCACAATTAAAACTTCAGGGGGGAATGGGTGTGATTC-GGGGCTGGTAAACACAGAAATGGTTTTTGGGAAACTGGAAAATTTGGTAAATTCACACAGGTACTTTCGAAATGATTTGTCACATCCTTAAAGTGTTACGATATTTAAAACTAAGACTTTGGCATCAACAAATATAAGATTTTCCTTCTTGCCAAAGCAAAATATCTTCAAAAACATATAAATATGAA
Nreclusus_Clingmans_N252 -------------------------------------------------------------------------------TGCTACAATTTTACAAATAATAATTCATAAGTTAAAGTAAATTTAAATCTTAATAAGATGAAAATAACAAAAGGAA--AAAAAAAATCCCGAAACACAGTTTTATGAAAGCACTGTAAATCAATTTAAATATTTGAAAAACAGATATTGTATGACAATTGCTAAATTTCTAAAATGTGTTTAGCAAACTTTACAATACGTAAGAAACTTACTTCACTTAGTTTAAGAGGAATTTCCGTGACATTGCCCCGGACGTTGATCTGTCTTTGGAGGGAGACCTGGGTTAACTCGTCGGGCATCAATCCCAGAAGAGTGGCCACTGTCATGATAATTTCTTCATCTTCCGTCGTCAAGCTGCTCTTCTCCCCATCAACATCTTGAAAGTTCAAATTACCGAGCCAAAGTATGGAACTCAGTACACTAAATATACCATCACACATTTCTGCGGGTACATTCAAGACGGACATAGCGAGTCTGAGGGCGTCAAACATGGAGGCATCTTCGACACCTTCGATTTTAAAACAGTTGCTTTGGTTTAGGTAGGTGTAAGATTCCGCAGTTCCAATCATAAACTGTTCTCTTAAGTCCCGATTACGTTGTGCACCAGCAACAAGCTGATAGAACACATGGTAATTACGTTCACCGCGTGACTGGAATGTGATGCGAGACTGTTCGAGGAGATAATCTTGAATGATGCACCCTTTAATTTGATACCTTGCGTCAAAACACACTTGAATGAATTTACCAAATCTACTGGAGTTGTCATTTCGAACTGTTTTTGCATTACCTGAAAAACATTAAAAAATACTTTAGAAAGATGAAGTTAAGAAATATATCGGAATTTACATAATTACACTATGCGAGGGATAGCACTGTAAAAGTGAGATAATATTCAGTTTTTGTCTAAATCAAGTTAACAATTGATTGTAAATGTAAACATCCGACATAAATTTCTCTTACATAAAGTGAAAGGTTATTGTTGCTCCAAAACTTATATCGCAATTAAAACTTCAGGGGAGAATGGGTGTGATTC-GGGGCTGGTAAACACAGAAATGGTTTTTGGGAAACTGGAAAATTTGGTAAATTCACACAGGCACTTTCGAAATGATTTGTCACACCCTTAAAGCAGTATGATTTTCAAACCT----------------------------------------------------------------------------
Nreclusus_Newfound_N259 --------------------------------------------------------------------------------GCTACAATTTTACAAATAATAATTCAAAAGTTAAAGTAA-----------AATAAGATGAAAATAACAAAAGGAATGAAAAAAAATCCCGAAACACAGTTTTATGAAAGCACAGTAAATCAATTTCAATATTTGAAAAATAGATATTGCATGAAAATTGTTAAATTTCTAAAATGTGTTTAATAAACTTTACAATACGTAAGAAACTTACTTCACTTAGTTTAAGAGGAATTTCCGTGACATTGCCCCGGACGTTGATCTGTCTTTGGAGGGAGACCTGGGTTAACTCGTCGGGCATCAATCCCAGAAGAGTGGCCACTGTCATGATAATTTCCTCATCTTCCGTTGTCAAGCTGCTCTTCTCCCCGTCGACATCTTGAAAGTTCAAATTACCGAGCCAGAGTATGGAACTCAGTACACTAAATATACCATCACACATTTCTGCGGGTACATTCAAGACGGACATAGCGAGTCTGAGGGCGTCAAACATGGAGGCATCTTCGACACCTTCGATTTTAAAACAGTTGCTTTGGTTTAGGTAGGTGTAAGATTCCGCAGTTCCAATCATAAACTGTTCTCTTAAGTCCCGATTACGTTGTGCACCAGCAACAAGCTGATAGAACACATGGTAATTACGTTCACCGCGTGACTGGAATGTGATGCGAGACTGTTCGAGGAGATAATCTTGAATGATGCACCCTTTAATTTGATACCTTGCGTCAAAACACACTTGAATGAATTTACCAAATCTACTGGAGTTGTCATTTCGAACTGTTTTTGCATTACCTGAAAAACATTAAAAAATACTTTAGAAAGATGAAGTTAAGAAATATATCGGAATTTACGTAATTACACTATGCGAGGGATAGCACTGTAAAAGTGAGATAATATTCAGTTTTTGTCTAAATCAAGTTAACAATTGATTGTAAATGTAAACATCCGACATAAATTTCTCTTACATAAAGTGAAAGGTTATTGTTGCTCCAAAACTTATATCACAATTAAAACTTCAGGGGAGAATGGGTGTGATTC-GGGGCTGGTAAACACAGAAATGGTTTTTGGGAAACTGGAAAATTTGGTAAATTCACACAGGCACTTTC------------------------------------------------------------------------------------------------------------------------
Nreclusus_Noland_N1051 TTCAAACAAGTTATTTATTATTTGAATGTATCTCTCCCTAAACTTAGGCATATATAAACTAGCCAATGATGTTATAAAATGCTACAATTTTACAAATAATAATTCATAAGTTAAAGTAA-----------AATAAGATGAAAATAACAAAAGGAATGAAAAAAAATCCC--GAAGAAGTTTTATGAAAGCACAGTAAATCAATTTAAATATTTGAAAAATAGATATTGCGTGAAAATTGCTAAATTTCTAAAATGTGTTTAATAAACTTTACAATACGTAAGAAACTTACTTCACTTAGTTTAAGAGGAATTTCCGTGACATTGCCCCGGACGTTGATCTGTCTTTGGAGGGAGACCTGGGTTAACTCATCGGGCATCAATCCCAGAAGAGTGGCCACCGTCATGATAATTTCCTCATCTTCCGTTGTCAAGCTGCTCTTCTCCCCGTCGACATCTTGAAAGTTCAAATTACCGAGCCAGAGTATGGAACTCAGTACACTAAATATACCATCACACATTTCTGCGGGTACATTCAAGACGGACATAGCGAGTCTGAGGGCGTCAAACATGGAGGCATCTTCGACACCTTCGATTTTAAAACAGTTGCTTTGGTTTAGGTAGGTGTAAGATTCCGCAGTTCCAATCATAAACTGTTCTCTTAAGTCCCGATTACGTTGTGCACCAGCAACAAGCTGATAGAACACATGGTAATTACGTTCACCGCGTGACTGGAATGTGATGCGAGACTGTTCGAGGAGATAATCTTGAATGATGCACCCTTTAATTTGATACCTTGCGTCAAAACACACTTGAATGAATTTACCAAATCTACTGGAGTTGTCATTTCGAACTGTTTTTGCATTACCTGAAA---------------------------------------------------------------------------------------------------------------------------------------------------------------------------------------------------------------------------------------------------------------------------------------------------------------------------------------------------------------------------------------------------------------------------------------------
Nreclusus_Smokemont_N1020 --------------------------------------------------------------------------------------ATTTTACAAATAATAATTCATAAGTTAAAGTAA-----------AATAAGATGAAAATAACAAAAGGAAT-AAAAAAAATCCCGAAACACAGTTTTATGAAAGCACAGTAAATCAATTTAAATATTTGAAAAACAGATATTGCATGAAAATTGTTAAATTTCTAAAATGTGTTTAGTAAACTTTACAATACATAAGAAACTTACTTCACTTAGTTTAAGAGGAATTTCCGTGACATTGCCCCGGACGTTGATCTGTCTTTGGAGGGAGACCTGGGTTAACTCGTCGGGCATCAATCCCAGAAGAGTGGCCACTGTCATGATAATTTCCTCATCTTCCGTCGTCAAGCTGCTCTTCTCCCCATCGACATCTTGAAAGTTCAAATTACCGAGCCAAAGTATGGAACTCAGTACACTAAATATACCATCACACATTTCTGCGGGTACATTCAAGACGGACATAGCAAGTCTGAGGGCGTCAAACATGGAGGCATCTTCGACACCTTCGATTTTAAAACAGTTGCTTTGGTTTAGGTAGGTGTAAGATTCCGCAGTTCCAATCATAAACTGTTCTCTTAAGTCCCGATTACGTTGTGCACCAGCAACAAGCTGATAGAACACATGGTAATTACGTTCACCGCGTGACTGGAATGTGATGCGAGACTGTTCGAGGAGATAATCTTGAATGATGCACCCTTTAATTTGATACCTTGCATCAAAACACACTTGAATGAATTTACCAAATCTACTGGAGTTGTCATTTCGAACTGTTTTTGCATTACCTGAAA---------------------------------------------------------------------------------------------------------------------------------------------------------------------------------------------------------------------------------------------------------------------------------------------------------------------------------------------------------------------------------------------------------------------------------------------
Nroanensis_IngramBranch_N926 -----------------------------------CCCTAAACTTAGGCATATATGAACTAGCTAATGATTTTATAAAATGCTACAATTTTACAAATAATAATTTATAAGTTAAAGTAAATTTAAATCTTAATAAGATGAAAATAACAAAAGGAATGGGGGGGAATTCCGAAACACAGTTTTATGAAAGCACAGTAAATCAAATTAAATATTTGAAAAATAG-----GAATGAAAATTGTTAAATTTCTAAAATGTGTTTAGCAAACTTTACAATACATGAGAAACTTACTTCACTCAGTTTAAGAGGAATTTCCGTGACATTGCCCCGGACGTTGATCTGTCTTTGGAGGGAGACCTGGGTTAACTCATCGGGCATCAATCCCAGAAGAGTGGCCACCGTCATGATAATTTCCTCATCTTCCGTTGTCAAGCTGCTCTTCTCCCCATCGACATCTTGAAAGTTCAAATTACCGAGCCAGAGTATGGAACTCAGTACACTAAATATACCATCACACATTTCTGCGGGTACATTCAAGACGGACATAGCAAGCCTGAGGGCGTCAAACATGGAGGCATCTTCAACACCTTCTATTTTAAAACAGTTGCTTTGGTTTAGGTAGGTGTAAGATTCCGCAGTTCCAATCATAAACTGTTCTCTTAAGTCCCGATTACGTTGTGCACCAGCAACAAGCTGATAGAACACATGGTAATTACGTTCACCGCGTGACTGGAATGTGATGCGAGACTGTTCGAGGAGATAATCTTGAATGATGCACCCTTTAATTTGGTACCTTGAGTCAAAACACACTTGAATGAATTTACCAAATCTACTGGAGTTGTCATTTCGAACTGTTTTTGCATTACCTAAAAGACATTAAAAAATACTTTAGAAAGATGAAGTAAAAAAATATATCGGAATTTACATAATTACACTATAC--------AAGGTGTAAAAGTGAGGTAATATCCAGTTTGTGTCTAAATCGAGTTAACAATTGATTGTAAATGTAAGCATTCAACATAAATTTCTCTTACATAAAGTAAAAGGTTATTGTTGCTCCAAAACTTATATCCTGATTAAAAATTCAGGGGGAAATGAGTGTGATTCAGGGGCTGGTAAACACAGAAATGGTTTTTGGGAAACTGAAAAATTTGGTAAAATTACATAGGCACTTTCATAATGATTTGTCACACTCTTAAAGCAGTATGATTTTCAAACCTCAGACTGTTGTTTCAAGAACAATAGCGTCTTTCTTATGAACAAATCAAATTATCTACAAATTTGTATAAAATTGAT
Nroanensis_N_CarversGap_N928 TTCAAACAAGTTATTTATTATTTGAATGTATCTCTCCCTAAACTTAGGCATATATAAACTAGCTAATGATTTTATAAAATGCTACAATTTTACAAATAATAATTTATAAGTTAAAGTAAATTTAAATCTTAATAAGATGAAAATAACAAAAGGAATGGGGGGGAATTCCGAAACACAGTTTTATGAAAGCACAGTAAATCAATTTAAATATTTGAAAAATAGATATTGAATGAAAATTGTTAAATTTCTAAAATGTGTTTAGTAAACTTTACAATACATAAGAAACTTACTTCACTCAGTTTAAGAGGAATTTCCGTGACATTGCCCCGGACGTTGATCTGTCTTTGGAGGGAGACCTGGGTTAACTCATCGGGCATCAATCCCAGAAGAGTGGCCACCGTCATGATAATTTCCTCATCTTCCGTTGTCAAGCTGCTCTTCTCCCCATCGACATCTTGAAAGTTCAAATTACCGAGCCAGAGTATGGAACTCAGTACACTAAATATACCATCACACATTTCTGCGGGTACATTCAAGACGGACATAGCGAGCCTGAGGGCGTCAAACATGGAGGCATCTTCGACACCTTCGATCTTAAAACAGTTGCTTTGGTTTAGGTAGGTGTAAGATTCCGCAGTTCCAATCATAAACTGTTCTCTTAAGTCCCGATTACGTTGCGCACCAGCAACAAGCTGATAGAACACATGGTAATTACGTTCACCGCGCGACTGGAATGTGATACGAGACTGTTCGAGGAGATAATCTTGAATGATGCACCCTTTAATTTGGTACCTTGAGTCAAAACACACTTGAATGAATTTACCAAATCTACTGGAGTTGTCATTTCGAACTGTTTTTGCATTACCTAAAAGACATT-AAAAATACTTTAGAAAGATGAAGTAAAAAAATATATCGGAATTTACATAATTACACTATAC--------AAGGTGTAAAAGTGAGGTAATATCCAGTTTGTGTCTAAATCGAGTTAACAATTGATTGTAAATGTAAGCATCCAAC-------------ACATAAAGTAAAAGGTTATTGTTGCTCCAAAACTTATATCCTGATTAAAAATTCAGGAGGAAATGAGTGTGATTCGGGGGCTGGTAAACACAGAAATGGTTTTTGGGAAACTGAAAAATTTGGTAAAATTACATAGGCACTTTCATAATGATTTGTCACACTCTTAAAGCAGTATGATTTTCAAACCTCAGACTGTTGTTTCAAGAACAATAGCGTCTTTCTTATGAACAAATCAAATTATCTACAAATTTGTATAAAATTGAT
Nroanensis_RoanHighBluff_N762 --------------------------------------------------TATATAAACTAGCTAATGATTTTATAAAATGCTACAATTTTACAAATAATAATTTATAAGTTAAAGTAAATTTAAATCTTAATAAGATGAAAATAACAAAAGGAATGGGGGGGAATTCCGAAACACAGTTTTATGAAAGCACAGTAAATCAAATTAAATATTTGAAAAATAG-----GAATGAAAATTGTTAAATTTCTAAAATGTGTTTAGTAAACTTTACAATACATGAGAAACTCACTTCACTCAGTTTAAGAGGAATTTCCGTGACATTGCCCCGGACGTTGATCTGTCTTTGGAGGGAGACCTGGGTTAACTCATCGGGCATCAATCCCAGAAGAGTGGCCACCGTCATGATAATTTCCTCATCTTCCGTTGTCAAGCTGCTCTTCTCCCCATCGACATCTTGAAAGTTCAAATTACCGAGCCAGAGTATGGAACTCAGTACACTAAATATACCATCACACATTTCTGCGGGTACATTCAAGACGGACATAGCCAGCCTGAGGGCGTCAAACATGGAGGCATCTTCGACACCTTCGATTTTAAAACAGTTGCTTTGGTTTAGGTAGGTGTAAGATTCCGCAGTTCCAATCATAAACTGTTCTCTTAAGTCCCGATTACGTTGTGCACCAGCAACAAGCTGATAGAACACATGGTAATTACGTTCACCGCGTGACTGGAATGTGATGCGAGACTGTTCGAGGAGATAATCTTGAATGATGCACCCTTTAATTTGGTACCTTGAGTCAAAACACACTTGAATGAATTTACCAAATCTACTGGAGTTGTCATTTCGAACTGTTTTTGCATTACCTAAAAGACATTAAAAAATAATTCAGAAAGATGAAGTAAAAAAATATATCGGAATTTACATAATTACACTATAC--------AAGGTGAAAAAGTGTGATAATATCCAGTTTGTGTCTAAATCGAATTAACAATTGATTGTAAATGTAAGCATCCAAC-------------ACATAAAGTAAAAGGTTATTGTTGCTCCAAAACTTATATCCTGATTAAAAATTCAGGGGGAAATGAGTGTGATTCAGGGGCTGGTAAACACAGAAATGGTTTTTGGGAAACTGAAAAATTTGGTAAATTTACATAGGCACTTTCATAATTTTTTTTCTCACTCTTAAAGCAGTATGATTTTCAAACCTCAGACTGTTGTTTCAAGAACAATAGCGTCTTTCTTATGAACAAATCAAATTATCTACAAATTTGTATAAAATTGAT
Nsheari_BaldRiver_N1168 ---------------------------------------------------------------------------------------------------------------------------------------------------------------------------------------------------------------------------------------------------------------------------------------------CTTACTTCACTTAGTTTAAGAGGAATTTCCGTGACATTGCCCCGGACGTTGATCTGTCTTTGGAGGGAGACCTGGGTTAACTCGTCGGGCATCAATCCCAGAAGAGTGGCCACCGTCATGATAATTTCCTCATCTTCTGTCGTCAAGCTGCTCTTCTCCCCATCGACATCTTGAAAGTTCAAATTACCGAGCCAGAGTATGGAACTCAGTACACTAAATATACCATCACACATTTCTGCGGGTACATTCAAGACGGACATAGCGAGCCTGAGGGCGTCAAACATGGAGGCATCTTCGACACCTTCGATTTTAAAACAGTTGCTTTGGTTTAGGTAGGTGTAAGATTCCGCAGTTCCAATCATAAACTGTTCTCTTAAGTCCCGATTACGTTGTGCACCAGCAACAAGCTGATAGAACACATGGTAATTACGTTCACCGCGTGACTGGAATGTGATGCGAGACTGTTCGAGGAGATAATCTTGAATGATGCACCCTTTAATTTGGTACCTTGAGTCAAAACACACTTGAATGAATTTACCAAATCTACTGGAGTTGTCATTTCGAACTGTTTTTGCATTACCTGAAAAACAATAAAAAATACTTTAGAAAGATGAAGTTAAGAAATATATCGGAATTTACATAATTACACTATGTGAGGGATAGCACTGAAAAAGTGAGATAATATCCAGTTTTTGTCTAAATCAAGTTAACAAGTGATTGTAAATGTAAACATCCGACATAAATTTCTCTTACATCAAGTAAAAGGTTATTGTTGCTCCAAAACTTATATCACAATTAAAACTTCGGGGGGGAATGG-TGTGATTCGGGGGCTGGCAAATACA----------------------------------------------------------------------------------------------------------------------------------------------------------------------------
Nsheari_Cohutta_N826 TTCAAACAAGTTATTTATTATTTGAATGTATCTCTCCCTAAATTTAAGCATATATAAAGTAGCTAATGGTTTTATAAAATGCTACAATTTCACAAATAATAATTCATAAGTTAAATTAAATTTAAATCTTAATAAGACAAAAATAACAAAAGGAATGGAAAAAAATCCCGAAACACAGTTTCATGAAAGCACAGTAAATGAATTTAAATATTTGAAAAATAGATATTGCATGAAAATTGCTAAATTTCTAAAATGTCTTTAGTCAACTTTACAAT-CATAAGAAACTTACTTCACTTAGTTTAAGAGGAATTTCCGTGACATTGCCCCGGACGTTGATCTGTCTTTGGAGGGAGACCTGGGTTAACTCGTCGGGCATCAATCCCAGAAGAGTGGCCACCGTCATGATAATTTCCTCATCTTCTGTCGTCAAGCTGCTCTTCTCCCCATCGACATCTTGAAAGTTCAAATTACCGAGCCAGAGTATGGAACTCAGTACACTAAATATACCATCACACATTTCTGCGGGTACATTCAAGACAGACATAGCGAGCCTGAGGGCGTCAAACATGGAGGCATCTTCGACACCTTCGATTTTAAAACAGTTGCTTTGGTTTAGGTAGGTGTAAGATTCCGCAGTTCCAATCATAAACTGTTCTCTTAAGTCCCGATTACGTTGTGCACCAGCAACAAGCTGATAGAACACATGGTAATTACGTTCACCGCGTGACTGGAATGTGATGCGAGACTGTTCGAGGAGATAATCTTGAATGATGCACCCTTTAATTTGGTACCTTGAGTCAAAACACACTTGAATGAATTTACCAAATCTACTGGAGTTGTCATTTCGAACTGTTTTTGCATTACCTGAAAAACAATAAAAAATACTTTAGAAAGATGAAGTTAAGAAATATATCGGAATTTACATAATTACACTATGCGAGGGATAGCACTGTAAAAGTGAGATAATATCCAGTTTTTGTCTAAATCAAGTTAACAAGTGATTGTAAATGTAAACATCCGACATAAATTTCTCTTACATCAAGTAAAAGGTTATTGTTGCTCCAAAACTTATATCACAATTAAAACTTCGGGGGGGAATGG-TGTGATTCGGGGGCTGGCAAATACAGAAATGGTTTTTGGGAAACTGGAAAATTTGGTAAATTCACACAGGCACTTTCGAAATGATTTGTCACACCCTTAAAGCAGTATGATTTTCAAACCTCAGACTTTCGTTTCCAGAACAATATCGTCTTCCTTATGAACAAATCAAATTATCTACAAATTCGTATAAAATTGAT
Nsheari_JoyceKilmer_N092 ---------------------------------------------------ATATAAACTAGCTAATGGTTTTATAAAATGCTACAATTTTACAAATAATAATTCATAAGTTAAAGTAAATTTAAATCTTAATAACATGAAAATAACAAAAGGAA--AAAAAAAATCCCGAAACACAGTTTTATGAAAGCACTGTAAATCAATTTAAATATTTGAAAAACAGATATTGTATGACAATTGCTAAATTTCTAAAATGTGTATAGTAAACTTTACAATACATAAGAAACTTACTTCACTTAGTTTAAGAGGAATTTCCGTGACATTGCCCCGGACGTTGATCTGTCTTTGGAGGGAGACCTGGGTTAACTCGTCGGGCATCAATCCCAGAAGAGTGGCCACTGTCATGATAATTTCCTCATCTTCTGTCGTCAAGCTGCTCTTCTCCCCATCGACATCTTGAAAGTTCAAATTACCGAGCCAGAGTATGGAACTCAGTACACTAAATATACCATCACACATTTCTGCGGGTACATTCAAGACGGACATAGCGAGCCTGAGGGCGTCAAACATGGAGGCATCTTCGACACCTTCGATTTTAAAACAGTTGCTTTGGTTTAGGTAGGTGTAAGATTCTGCAGTTCCAATCATAAACTGTTCTCTTAAGTCCCGATTACGTTGTGCACCAGCAACAAGCTGATAGAACACATGGTAATTACGTTCACCGCGTGACTGGAATGTGATGCGAGACTGTTCGAGGAGATAATCTTGAATGATGCACCCTTTAATTTGGTACCTTGAGTCAAAACACACTTGAATGAATTTACCAAATCTACTGGAGTTGTCATTTCGAACTGTTTTTGCATTACCTGAAAAACAATAAAAAATACTTTAGAAAGATGAAGTTAAGAAATATATCCGAATTTACATAATTACACTATGTGAGGGATAGCACTGAAAAAG--------TATCCAGTTTTTGTCTAAATCAAGTTAACAATTGATTGTAAATGTAAACATCTGACATAAATTTCTCTTACATAAAGTAAAAGGTTATTGTTGCTCCAAAACTTATATCACAATTAAAACTTCAGGGGGGAATGG-TGTGATTCGGGGGTTGGTAAACACAGAAATGGTTTTTGGGAAACTGGAAAATTTGGTAAATTCCCACAGGCACTTTCGAAATGATTTGTCACACCCTTAAAGCAGTATGATTTTCAAACCTCAGACTTTCGTTTCCAGAACAATATCATCTGCCTTAT---------------------------------------
Nsilvanus_Elijay_N395 TTCAAACAAGTTATTTATTATTTGAATGTATCTCCTCCTAAACTTAGGCATATATAAGCTAGCTAATGATTTTATAAAATGCTACAATTTTACAAATAATAATTCATAAGTTAAAGTAAATTTAAATCTTAATAAAATGAAAATAACAAAAGGAATGAAAAAAAATCACGAAACACAGTTTTATGAAAACACAGTAAATCAATTTAAATATTTGAAAAATAGATATTGCATGAAAATTGCTAAATTTCGAAAATGTGTTTAGTAAACTTTACAATACATAAGAAACTTACTTCACTTAGTTTAAGAGGAATTTCCGTGACATTGCCCCGGACATTGATTTGTCTTTGGAGGGAGACCTGGGTTAACTCGTCAGGCATCAATCCCAGAAGAGTGGCCACCGTCATGATAATTTCCTCATCTTCCGTTGTCAAGCTGCTCTTCTCCCCATCAACATCTTGAAAGTTCAAATTACCGAGCCAGAGTATGGAACTCAGTACACTAAATATACCATCACACATTTCTGCGGGTACATTCAAGACGGACATAGCGAGCCTGAGGGCATCAAACATGGAGGCATCTTCGACACCTTCGATTTTAAAACAGTTGCTTTGGTTTAGGTAGGTGTAAGATTCTGCAGTTCCAATCATAAACTGTTCTCTTAAGTCCCGATTACGTTGTGCACCAGCAACAAGCTGATAGAACACATGGTAATTACGTTCACCGCGTGACTGGAATGTGATGCGAGACTGTTCGAGGAGATAATCTTGAATGATGCACCCTTTAATTTGGTACCTTGAGTCAAAACACACTTGAATGAATTTACCAAATCTACTGGAGTTGTCATTTCGAACTGTTTTTGCATTACCTGAAAAACATTAAAAAATACTTTAGAAAGATGAAGTTAAGAAATATATCGGAATTTACATAACTACACTATGCGAGGGATAGCACTGTAAAAGTGAGATAATATCCAGTTTTTGTCTAAATCAAGTTAACAATTGATTGTAAATGTAAACATCCGACATAAATTTCTCTTACATAAAGTAAAAAGTTATTGCTGCTCCAAAACTTATATCACAATTTAAACTTCAGGGGGGAATGGGTGTGATTCGGGGGCTGGTAAACACAGAAATGGTTTTTGGGAAACTGAAAAATTTGGTAAATTCACACAGGCACTTTCAAAATGTTTTGTCACACCCTTAAAGCAGTATGATTTTCAAACCGCAGACTTTCGTTTCAAGAACAATATCATCTTCCTTATTAACAAATCAAATTATCTACAAATTTGTATAAAATATGC
Nsilvanus_GermanyCove_N1017 TTCAAACAAGTTATTTATTATTTGAATGTATCTCCTCCTAAACTTAGGCATATATAAGCTAGCTAATGATTTTATAAAATGCTGCAATTTTACAAATAATAATTCATAAGTTAAAGTAAATTTAAATCTTAATAAAATGAAAATAACAAAAGGAATGAAAAAAAATCCCGAAACACAGTTTTATGTAAACACAGTAAATCAATTTAAATATTTGAAAAATAGATATTGCATGAAAATTGCTAAATTTCTAAAACGTGTTTAGTAAACTTTACAATACATAAGAAACTTACTTCACTTAGTTTAAGAGGAATTTCTGTGACATTGCCCCGGACGTTGATCTGTCTTTGGAGGGAGACCTGGGTTAACTCGTCAGGCATCAATCCCAGAAGAGTGGCCACCGTCATGATAATTTCCTCATCTTCCGTTGTTAAGCTGCTCTTCTCCCCGTCAACATCTTGAAAGTTCAAATTACCGAGCCAGAGTATGGAACTCAGTACACTAAATATACCATCACACATTTCTGCGGGTACATTCAAGACGGACATAGCGAGCCTGAGGGCATCAAACATGGAGGCATCTTCGACACCTTCGATTTTAAAACAGTTGCTTTGGTTTAGGTAGGTGTAGGATTCCGCAGTTCCAATCATAAACTGTTCTCTTAAGTCCCGATTACGTTGTGCACCAGCAACAAGCTGATAGAACACATGGTAATTACGTTCACCGCGTGACTGGAATGTGATGCGAGACTGTTCGAGGAGATAATCTTGAATGATGCACCCTTTAATTTGGTACCTTGAGTCAAAACACACTTGAATGAATTTACCAAATCTACTGGAGTTGTCATTTCGAACTGTTTTTGCATTACCTGAAAAACATTAAAAAATACTTAATAAAGATGAAGTTAAGAAATATATCGGAATTTACATAACTACACTATGCGAGGGATAGCACTGTAAAAGTGAGATAATATCCAGTTTTTGTCTAAATCAAGTTAACAATTGATTGTAAATGTAAACATCCGACATAAATTTCTCTTACATAAAGT-AAAGGTTATTGTTGCTCCAAAAGTTATATCGCAATTAAAACTTCAGGGGGGAATGGGTGTGATTCGGGGGCTGGTAAACACA----------------------------------------------------------------------------------------------------------------------------------------------------------------------------
Nsilvanus_HeboMtn_N1029 TTCAAACAAGTTATTTATTATTTGAATGTATCTCCTCCTAAACTTAGGCATATATAAGCTAGCTAATGATTTTATAAAATGCTACCATTTTACAAATAATAATTCATAAGTTAAAGTAAATTTAAATCTTAATAAGATGAAAATAACAAAAGGAATGAAAAAAAATCCCGAAACACAGTTTTATGAAAACACAGTAAATCAATTTAAATATTTGAAAAAAAGATATTGCATGAAAATTGCTAAATTTCTAAAATGTGTTTAGTAAACTTTACAATACATAAGAAACTTACTTCACTTAGTTTAAGAGGAATTTCTGTGACATTGCCCCGGACGTTGATCTGTCTTTGGAGGGAGACCTGGGTTAACTCGTCAGGCATCAATCCCAGAAGAGTGGCCACCGTCATGATAATTTCCTCATCTTCCGTTGTTAAGCTGCTCTTCTCCCCGTCGACATCTTGAAAGTTCAAATTACCGAGCCAGAGTATGGAACTCAGTACACTAAATATACCATCACACATTTCTGCGGGTACATTCAAGACGGACATAGCGAGTCTGAGGGCATCAAACATGGAGGCATCTTCGACACCTTCGATTTTAAAACAGTTGCTTTGGTTTAGGTAGGTGTAAGATTCCGCAGTTCCAATCATAAACTGTTCTCTTAAGTCCCGATTACGTTGTGCACCAGCAACAAGCTGATAGAAAACATGGTAATTACGTTCACCGCGTGACTGGAATGTGATGCGAGACTGTTCGAGGAGATAATCTTGAATGATGCACCCTTTAATTTGGTACCTTGAGTCAAAACACACTTGAATGAATTTACCAAATCTACTGGAGTTGTCATTTCGAACTGTTTTTGCATTACCTGAAAAACAT-GAAAAATACTTTAGAAAGATGAAGTTAAGAAATATATCGGAATTTACATAATTACACTATGCGAGGGATAGCACTGTAAAAGTGAGATAATATCCAGTTTTTGTCTAAATCAAGTTAACAATTGATTGTAAATGTAAACATCCTACATAAATTTCTCTTACATAGAGTAAAAGGTTATTGTTGCTCCAAAACTTATATCGCAATTAAAACTTCAGAGGGGAATGGGTGTGATTCGGGGGCTGGTAAACACAGAAATGGTTTTTGGGAAACTGGAAAATTTGATAAATTCACACAGGCACTTTCGAAATGATTTGTCACACCCTTAAAGCAGTATGATTTTCAAACCGCAGACTTTCGTTTCAAGAACAATATCATCTTCCTTATGAACAAATCAAATTATCTACAAATTTGTATAAAATTGAT
Nstupkai_Blowing_N356 TTCAAACAAGTTATTTATTATTTGAATGTATCTCTCCCTAAACTTAGACATATATAAACTAGCTAATGATTTTATAAAATGCTACAATTTTACAAATAATAATTCATAAGTTAAAATAAATTTAAATCTTAATAAGATGAAAATAACAAAAGGAAGAAAAAAAAATCCCGAAACACAGTTTTATGAAAGCACAGTAAATCAATTTCAATATTTGAAAAATAGATATTGCATGAAAATTGTTAAATTTCTAAAATGTGTTTAATAAACTTTACAATACGTAAGAAACTTACTTCACTTAGTTTAAGAGGAATTTCCGTGACATTGCCCCGGACGTTGATCTGTCTTTGGAGGGAGACCTGGGTTAACTCGTCAGGCATCAATCCCAGAAGAGTGGCCACTGTCATGATAATTTCCTCATCTTCCGTCGTCAAGCTGCTCTTCTCCCCATCGACATCTTGAAAGTTCAAATTACCGAGCCAGAGTATGGAACTCAGTACACTAAATATACCATCACACATTTCTGCGGGTACATTCAAGACGGACATAGCGAGTCTGAGGGCGTCAAACATGGAGGCATCTTCGACACCTTCAATTTTAAAACAGTTGCTTTGGTTTAGGTAGGTGTAAGATTCCGCAGTTCCAATCATAAACTGTTCTCTTAAGTCCCGATTACGTTGTGCACCAGCAACAAGCTGATAGAACACATGGTAATTACGTTCACCGCGTGACTGGAATGTGATGCGAGACTGTTCGAGGAGATAATCTTGAATGATGCACCCTTTAATTTGATACCTTGCGTCAAAACACACTTGAATGAATTTACCAAATCTACTGGAGTTGTCATTTCGAACTGTTTTTGCATTACCTGAAA---------------------------------------------------------------------------------------------------------------------------------------------------------------------------------------------------------------------------------------------------------------------------------------------------------------------------------------------------------------------------------------------------------------------------------------------
Nstupkai_LittleRiver_N293 TTCAAACAAGTTATTTATTATTTGAATGTATCTCCCCCTAAACTTAGGCATATATAAACTAACTAATGATTTTATAAAATGCTACAATTTTACAAATAATAATTCAAAAGTTAAAGTAA-----------AATAAGATGAAAATAACAAAAGGAAGAAAAAAAAATCCCGAAACACAGTTTTATGAAAGCACTGTAAATCAATTTAAATATTTGAAAAACAGATATTGTATGACAATTGCTAAATTTCTAAAATGTGTTTAGCAAACTTTACAATACGTAAGAAACTTACTTCACTTAGTTTAAGAGGAATTTCCGTGACATTGCCCCGGACGTTGATCTGTCTTTGGAGGGAGACCTGGGTTAACTCGTCGGGCATCAATCCCAGAAGAGTGGCCACCGTCATGATAATTTCCTCATCTTCCGTTGTCAAGCTGCTCTTCTCCCCATCGACATCTTGAAAGTTCAAATTACCGAGCCAGAGTATGGAACTCAGTACACTAAATATACCATCACACATTTCTGCGGGTACATTCAAGACGGACATAGCGAGTCTGAGGGCGTCAAACATGGAGGCATCTTCGACACCTTCGATTTTAAAACAGTTGCTTTGGTTTAGGTAGGTGTAAGATTCCGCAGTTCCAATCATAAACTGTTCTCTTAAGTCCCGATTACGTTGTGCACCAGCAACAAGCTGGTAGAACACATGGTAATTACGTTCACCGCGTGACTGGAATGTGATGCGAGACTGTTCGAGGAGATAATCTTGAATGATGCACCCTTTAATTTGATACCTTGCGTCAAAACACACTTGAATGAATTTACCAAATCTACTGGAGTTGTCATTTCGAACTGTTTTTGCATTACCTGAAAAACATTAAAAAATACTTTAGAAAGATGAAGTTAAGAAATATATCGAAATTTACATAATTACACTATGCGAGGGATAGCACTGTAAAAGTGAGATAATATCCAGTTTTTGTCTAAATCAAGTTAACAATTGATTGTAAATGTAAACATCCGACATAAATTTCTCTTACATAAAGTGAAAGGTTATTGTTGCTCCAAAACTTATATCGCAATTAAAACTTCAGGGGGGAATGGGTGTGATTC-GGGGCTGGTAAACACAGAAATTGTTTTTGGGAAACTGGAAAATTTGGGAAATTCACACAGGTACTTTCGAAATGATTTGTCATATCCTTAAAGTAGTATGATTTTCAAAC------------------------------------------------------------------------------
Nstygius_ObeLee_N0656 ----------------------------------------------------------------------------------------------GATAATAATTCATAATTTATAGAAAAATTAAATTTTAATAAGGTGAAAATAACATACGAAATGCAAAAAAATCAC--GATACAGTTTTATGAA----------ATCAAATTAGATATTTTAAAAACAGATACTGCATGAAAATTGATAAATTTCTAAAATGCTGTTAGTAAGCTCTACAATACGTAAGAGACTTACTTCACTTAGTTTAAGAGGAATTTCCGTGACATTGCCCCGGACGTTGATCTGTCTTTGGAGGGAGACCTGGGTTAACTCATCGGGCATCAATCCCAGAAGAGTGGCCACTGTCATGATAATTTCCTCATCTTCCGTTGTCAAGCTGCTCTTCTCCCCATCAACATCTTGAAAGTTCAAATTACCGAGCCAGAGTATGGAACTCAGTACACTAAATATACCATCACACATTTCTGTGGGTACATTCAAGACGGACATAGCGAGCCTGAGGGCGTCAAACATGGAGGCATCTTCGACACCTTCGATTTTAAAACAGTTGCTTTGGTTTAGGTAGGTGTAAGATTCCGCAGTTCCAATCATAAACTGTTCTCTTAAGTCCCGATTACGTTGTGCTCCAGCAACAAGCTGATAGAACACGTGGTAATTACGTTCACCGCGTGACTGGAATGTGATGCGAGACTGTTCAAGGAGATAATCTTGAATGATGCACCCTTTAATTTGGTACCTTGAGTCAAAACACACTTGGATAAATTTGCCAAATCTACTGGAGTTGTCATTTCGAACAGTTTTTGCATTACCTGAAAGACATTAAAAAATACTTTAGAAAG---------------------------------------------------------------------------------------------------------------------------------------------------------------------------------------------------------------------------------------------------------------------------------------------------------------------------------------------------------------------------------------------------------------------
Nstygius_RavenB_N1022 TTCAAACAAGTTATTTATTATTTGAATGCATCTCTCCTTAAACTTTGACATATATAAACTAGCTAATGATTTTATAAACTGCTACAATTTTACAGATAATAATTCATAATTTATAGAAAAATTAAATTTTAATAAGGTGAAAATAACATACGAAATGAAAAAAAATCAC--GATACAGTTTTATGAA----------ATCAAATTAGATATTTTAAAAACAGATACTGCATGAAAATTGATAAATTTCTAAAATGCTCTTAGTAAGCTTTACAATACATAAGAGACTTACTTCACTTAGTTTAAGAGGAATTTCCGTGACATTGCCCCGGACGTTGATCTGTCTTTGGAGGGAGACCTGGGTTAACTCATCGGGCATCAATCCCAGAAGAGTGGCCACTGTCATGATAATTTCCTCATCTTCCGTTGTCAAGCTGCTCTTCTCCCCATCAACATCTTGAAAGTTCAAATTACCGAGCCAGAGTATGGAACTCAGTACACTAAATATACCATCACACATTTCTGTGGGTACATTCAAGACGGACATAGCGAGCCTGAGGGCGTCAAACATGGAGGCATCTTCGACACCTTCGATTTTAAAACAGTTGCTTTGGTTTAGGTAGGTGTAAGATTCCGCAGTTCCAATCATAAACTGTTCTCTTAAGTCCCGATTACGTTGTGCTCCAGCAACAAGCTGATAGAACACGTGGTAATTACGTTCACCGCGGGACTGGAATGTGATGCGAGACTGTTCAAGGAGATAATCTTGAATGATGCACCCTTTAATTTGGTACCTTGAGTCAAAACACACTTGGATAAATTTGCCAAATCTACTGGAGTTGTCATTTCGAACAGTTTTTGCATTACCTGAAAGACATTTAAAAATACTTTAGAAAGATGAAGTTAAAAAATATATCAGAATTTACATAATTATACTAT-------ATAACATTGTAAAAATGAGATACTATCCAGTCTTTGTCTAAATCGAGTTAACAATTGATTGTAAATGTAAACATCCAACATAAATTTCTCTTACATAAAGTAAAAGTTTATTATTGCTCCAAAACTTATATCCCCATTAAAAATTCAGGGGGGGATGGGTGCT-----------GGTGAACACAGATATGGTTTTTGGGAAACTGGAAAATTTGGTAAATTCACACAGGTACTTTCGAAATGATTTGTCACACTCTCGAAGCAGTATGTTTTTCAAACATCAGACTGTTGTTTCAAGAACAATATCATCTTTGTTATGAATAAATCAAATTATCTAT-----------A-------
Ntempletoni_BaldMtns_N950 ----------------CTTATTTGAATGCATCTCCCCCTAAACTCAGACATATATAAACTAGCTAATGATTTTATAAAATGCTACAATTTTACAAATAATAATTCATAAGTTAAAGTAAATTTAAATTTTAATAAGATGAAAATAACAAAAGGAACGAAAAAAAATCCCGAAACACAGTTTTATGAAAGCACAGTAAATCAATTTAAATATTTGAAAAATAGATATTGCATGAAAATTGTTAAATTTCTAAAATGTGTTTAGTAAACTTTGCAATATATAAGAAACTTACTTCACTCAGTTTAAGAGGAATTTCGGTGACATTGCCCCGGACGTTGATCTGTCTTTGGAGGGAGACCTGGGTTAACTCGTCGGGCATCAATCCCAGAAGAGTGGCCACTGTCATGATAATTTCCTCATCTTCCGTTGTCAAGCTGCTCTTCTCCCCATCGACATCTTGAAAGTTCAAATTACCGAGCCAGAGTATGGAACTCAGTACACTAAATATACCATCACACATTTCTGCGGGTACATTCAAGACGGACATAGCGAGTCTGAGGGCATCAAACATGGAGGCATCTTCGACACCTTCGATTTTAAAACAGTTGCTTTGGTTTAGGTAGGTGTAAGATTCCGCAGTTCCAATCATAAACTGTTCTCTTAAGTCCCGATTACGTTGTGCACCCGCGACAAGCTGATAGAACACATGGTAATTACGTTCACCGCGTGACTGGAATGTGATGCGAGACTGTTCGAGGAGATAATCTTGAATGATGCACCCTTTAATTTGGTACCTTGAGTCAAAACACACTTGAATAAATTTACCAAATCTACTGGAGTTGTCATTTCGAACTGTTTTTGCATTACCTGAAAAACATTAAAAAATACTTTAGAAAGATGAAGTTACAAAATATATCGGAATTTACATAATTACACTATACGAGGGATAGCATTG--TAAGTGAGATAATATATAGTTTTTGTCTAAATCGAGTTAACAATCGATTGTAAATGTAAACATCAGACATAAATTTCTCTTACA-----GTTGGGGTTATTGTGGCTCCAAAACTTATATCGTAATTAAAAATTCAGGAGG------------------------------------------------------------------------------------------------------------------------------------------------------------------------------------------------------------
Ntempletoni_ClarksCreek_N945 TTCAAACAAGTTATTTATTATTTGAATGCATCACCCCCTAAACTCAGGCATATATAAACTAGCTAATGATTTTATAAAATGCTACAATTTTACAAATAATAATTCATAAGTTAAAGTAAATTTAAATCTTAATAAGATGAAAATAACAAAAGGAACGAAAAAAAATCCCGAAACACAGTTTTATGAAAGCACAGTAAATCAATATAAATATTTGAAAAATAGATATTGCATGAAAATTGTTAAATTTCTAAAATGTGTTTAGTAAACTTTGCAATACATAAGAAACTTACTTCACTCAGTTTAAGAGGAATTTCCGTGACATTGCCCCGGACATTGATCTGTCTTTGGAGGGAGACCTGGGTTAACTCGTCGGGCATCAATCCCAGAAGAGTGGCCACTGTCATGATAATTTCCTCATCTTCCGTCGTCAAGCTGCTCTTCTCCCCATCGACATCTTGAAAGTTCAAATTACCGAGCCAGAGTATGGAACTCAGTACACTAAATATACCATCACACATTTCTGCGGGTACATTCAAGACGGACATAGCGAGTCTGAGGGCATCAAACATGGAGGCATCTTCGACACCTTCGATTTTAAAACAGTTGCTTTGGTTTAGGTAGGTGTAAGATTCCGCAGTTCCAATCATAAACTGTTCTCTTAAGTCCCGATTACGTTGTGCACCGGCAACAAGCTGATAGAACACATGGTAATTACGTTCACCGCGTGACTGGAATGTGATGCGAGACTGTTCGAGGAGATAATCTTGAATGATGCACCCTTTAATTTGGTACCTTGAGTCAAAACACACTTGAATAAATTTACCAAATCTACTGGAGTTGTCATTTCGAACTGTTTTTGCATTACCTGAAAAACATTAAAAAATACTTTAGAAAGATGAAGTTAAGAAATATATCGGAATTTACATAATTACACTATGCGAGGGATAGCATTGTAAAAGTGAGATAATATCCAGTTTTTGTCTAAATCGAGCTAACAATCGATTGTAAATGTAAACACCAGACATAAATTTCACTTACA------GTTGGGGTTTTGTTGCTCCAAAACTTATATCGTA-----------------------------------------------------------------------------------------------------------------------------------------------------------------------------------------------------------------------------
Ntempletoni_ScronceCreekRd_N1223 TTCAAACAAGTTATTTATTATTTGAATGCATCTCCCCCTAAACTTAGGCATATATGAACTAGCTGATGATTTTATAAAATGCTACAATTTTATAAATAATAATTCATAAGTTAAAGTAAATTTAAATCTTTTTAA-ATGAAAATAACAAAAGGAATGAAAAAAAATCCCGAAACACAGTTTTATGAAAGCACAGTAAATCAATTTAAATATTTGAAAAATAGATATTGCATGAAAATTGTTAAATTTCTAGAATGTGTTTAGTAAACTTTACAATACATAAGAAACTTACTTCACTCAGTTTAAGAGGAATTTCCGTGACATTGCCCCGGACGTTGATCTGTCTTTGGAGGGAGACCTGGGTTAACTCGTCGGGCATCAATCCCAGAAGAGTGGCCACTGTCATGATAATTTCCTCATCTTCCGTTGTCAAGCTGCTCTTCTCCCCATCGACATCTTGAAAGTTCAAATTACCGAGCCAGAGTATGGAACTCAGTACACTAAATATACCATCACACATTTCTGCGGGTACATTCAAGACGGACATAGCGAGTCTGAGGGCATCAAACATGGAGGCATCTTCGACACCTTCGATTTTAAAACAGTTGCTTTGGTTTAGGTAGGTGTAAGATTCCGCAGTTCCAATCATAAACTGTTCTCTTAAGTCCCGATTACGTTGTGCACCAGCAACAAGCTGATAGAACACATGGTAATTACGTTCACCGCGTGACTGGAATGTGATGCGAGACTGTTCGAGGAGATAATCTTGAATGATGCACCCTTTAATTTGGTACCTTGAGTCAAAACACACTTGAATAAATTTACCAAATCTACTGGAGTTGTCATTTCGAACTGTTTTTGCATTACCTGAAAAACATTAAAAAATACTTTAGAAAGATGAAGTTAAGAAATATATCGGAATTTACATAATTACACTATGCGAGGGATAGCATTGTAAAAGTGAGATAATATCCAGTTTTTGTCTAAATCGAGCTAACAATCGATTGTAAATGTAAACATCAGACATAAATTTCTCTTACA------GTTGGGGTTTTGTTGCTCCAAAACTTATATCGTAATTAAAAATTCAGG---------------------------------------------------------------------------------------------------------------------------------------------------------------------------------------------------------------
Ntennessensis_IndianCave_N052 TTCAAATAAGTTATTTATTATTTGAATATATCTCTCCCTAAACTTAGGCATATATCAACTAGCTAATGATTTTATAAAATGCTACAATTTTACAAATAATAATTTATAAGTTAAAGTAAATTTAAATCTTAATAAGATGAAAATAACAAAAGGAATGGGGGGGAATTCCGAAACACAGTTTTATGAAAGCACAGTAAATCAATTTAAATATTTGAAAAATAGATATTGTATGAAAATTGTTAAATTTCTAAAATGTGTTTAGTAAACTTTACAATACATAAGAAACTTACTTCACTCAGTTTAAGAGGAATTTCCGTGACATTGCCCCGGACGTTGATCTGTCTTTGGAGGGAGACCTGGGTTAACTCATCGGGCATCAATCCCAGAAGAGTGGCCACCGTCATAATAATTTCCTCATCTTCCGTTGTTAAGCTGCTCTTCTCCCCATCGACATCTTGAAAGTTCAAATTACCGAGCCAGAGTATGGAACTCAGTACACTAAATATACCATCACACATTTCTGCGGGTACATTCAAGACGGACATAGCGAGCCTGAGGGCGTCAAACATGGAGGCATCTTCGACACCTTCGATTTTAAAACAGTTGCTTTGGTTTAGGTAGGTGTAAGATTCTGCAGTTCCAATCATAAACTGTTCTCTTAAGTCCCGATTACGTTGTGCACCAGCAACAAGCTGATAGAACACATGGTAATTACGTTCACCGCGCGACTGGAATGTGATGCGAGACTGTTCGAGGAGATAATCTTGAATGATGCACCCTTTAATTTGGTACCTTGAGTCAAAACACACTTGAATGAATTTACCAAATCTACTGGAGTTGTCATTTCGAACTGTTTTTGCATTACCTAAAAGACATTAAAAAATACTTTAGAAAGATGAAGTAAAAAAACATATCGGAATTTACATAATTACACTATAC--------AAGGTGTAAAAGTGAGATAATATCCAGTTTGTGTCTAAATCGAGTTAACAATTGATTGTAAATGTAAGCATCCAACATAAATTTCTCTTACATAAAGTAAAAGGTTATTGTTGCTCCAAAACTTATATCCTGATTAAAAATTCAGGGGGAAATGAGTGTGATTCAGGGGCTGGTAAACACAGAAATGGTTTTTGGGAAACTGAAAAATTTCGTAAATTTACATAGGCACTTTTATAATGATTTGTCACACTCTTAAAGCAGTATGATTTTCAAACCTCAGACTGTTGTTC--ATAAGAATAGCGTCTTTCTGATGAACAAATCAAATTACCTACAAATTTGTATAAAATTGAT
Ntennessensis_LittleStony_N645 --------------------------------------------------------------------------------------------------------------------------------------------------------------------------AAACACAGTTTTATGAAAGCACAGTAAATCAATTTAAATATTTGAAAAATAGATATTGAATGAAAATTGTTAAATTTCTAAAATGTGTTTAGTAAACTTTACAATACATAAGAAACTTACTTCACTCAGTTTAAGAGGAATTTCTGTGACATTGCCCCGGACGTTGATCTGTCTTTGGAGGGAGACCTGGGTTAACTCATCGGGCATCAATCCCAGAAGAGTGGCCACCGTCATGATAATTTCCTCATCTTCCGTTGTCAAGCTGCTTTTCTCCCCATCGACATCTTGAAAGTTCAAATTACCGAGCCAGAGTATGGAACTCAGTACACTAAATATACCATCACACATTTCTGCGGGTACATTCAAGACGGACATAGCGAGCCTGAGGGCGTCAAACATGGAGGCATCTTCGACACCTTCGATTTTAAAACAGTTGCTTTGGTTTAGGTAGGTATAAGATTCCGCAGTTCCAATCATAAACTGTTCTCTTAAGTCCCGATTACGTTGTGCACCAGCAACAAGCTGATAGAACACATGGTAATTACGTTCACCACGTGACTGGAATGTGATGCGAGACTGTTCGAGGAGATAATCTTGAATGATGCACCCTTTAATTTGGTACCTTGAGTCAAAACATACTTGAATGAATTTACCAAATCTACTGGAGTTGTCATTTCGAACTGTTTTTGCGTTACCTAAAAGACATTAAAAAATACTTTAGAAAGATGAAATAAAAAAATATATCGGAATTTACATAATTACACTATAC--------AAGGTGTAAAAGTGAGATAATATCCAGTTTGTGTCTAAATCGAGTTAACAATTGATTGTAAATGTAAGCATCCAACATAAATTTCTCTTACATAAAGTAAAAGGTTATTGTTGCTCCAAAACTTATATCCTGAATATAAATTCAGGGGGAAATGAGTGTGATTCAGGGGCTGGTAAACACAGAAATGGTTTTTGGGAAACTGAAAAATTTGGTAAATTTACATAGGCACTTTCATAATGATTTGTCACACTCTTAAAGCAGTATGATTTTCAAACCTCAGACTGTTGTTTCAAGAACAATAGTGTCTTTCTTATGAACAAATCAAATTATCTACAAATTTGTATAAAATTGAT
Ntennessensis_Watauga_N1046 ---------------------------------------------------------ACTAGCTAATGAGATTATAAAATGCTACAATTTTACAAATAATAATTTATAAGTTAAAGAAAATTTAT-TCTTAATAAGATGAAAATAACAAAAG-----GGGGGGAATTCCGAAACACAGTTTTATGAAAGCACAGTAAATCAATTTAAATATTTGAAAAATAGATATTGAATGAAAATTGTTAAATTTCTAAAATGTGTTTAGTAAACTTTACAATACATAAGAAACTTACTTCACTCAGTTTAAGAGGAATTTCCGTGACATTGCCCCGGACGTTGATCTGTCTCTGGAGGGAGACCTGGGTTAACTCATCGGGCATCAATCCGAGAAGAGTGGCCACCGTCATGATAATTTCCTCATCTTCCGTTGTCAAGCTGCTCTTCTCCCCATCGACATCTTGAAAGTTCAAATTACCGAGCCAGAGTATGGAACTCAGTACACTAAATATACCATCACACATTTCTGCGGGTACATTCAAGACGGACATGGCGAGTCTGAGGGCGTCAAACATGGAGGCATCTTCGACACCTTCGATTTTAAAACAGTTGCTTTGGTTTAGGTAGGTGTAAGATTCCGCAGTTCCAATCATAAACTGTTCTCTTAAGTCCCGATTACGTTGTGCACCAGCAACAAGCTGATAGAACACATGGTAATTACGTTCACCACGCGACTGGAATGTGATGCGAGACTGTTCGAGGAGATAATCTTGAATGATGCACCCTTTAATTTGGTACCTTGAGTCAAAACACACTTGAATGAATTTACCAAATCTACTGGAGTTGTCATTTCGAACTGTTTTTGCATTACCTAAAAGACATTAAAAAATACTTTAGAAAGATGAAATAAAAAAATATATC-------------------------------------------------------------------------------------------------------------------------------------------------------------------------------------------------------------------------------------------------------------------------------------------------------------------------------------------------------------------------------------------------
