# Supplementary material for: ﻿New species in old mountains: integrative taxonomy reveals ten new species and extensive short-range endemism in Nesticus spiders (Araneae, Nesticidae) from the southern Appalachian Mountains
Source: Zookeys. 2023 Feb 3;1145:1–130. doi: 10.3897/zookeys.1145.96724 (PMC10208238; doi:10.3897/zookeys.1145.96724)
Supplement: Supplementary material 4 — Input alignments, analysis log files, and output tree files [file zookeys-1145-001_article-96724__-s004.zip › uce-1003764 (modified).phy]

 82 1440
Nesticella_sp_GH1210 -------------------------------------------------------------------------------------------------------------------------------------------------------------------------------------------------------------------------------------------------------------------------------------------------------------------------------------------------------------------------------------------------------------------AAAGAATTTCAGAAATTAGCTGATGGAAACAAGTATAAAACTCCTCCACATTTTGATTATGAAGATCTCGAAAGAAAATATTGGAAGAACATAACATACAACTCACCCATCTATGGAGCTGATGTTTCTGGATCTCTTTATGACCCCGGAGTAGAGGAATTCAACATACAGCACCTAAACACTATTTTGGATATGGTAAAAGAAGATTACGAGATACAGATAGAAGGAGTGAATACGGCTTATTTATATTTTGGTATGTGGAAAACTACATTTGCATGGCATACAGAAGATATGGATCTCTACAGCATTAATTATCTTCATTTTGGTGCACCAAAGTCATGGTATGTGGTGCCTCCGGAACATGGAAGACGTCTTGAGAGATTAGCTGCTGGATTCTTCCATGGCAGTTATCAAAGCTGCCCAGCATTTCTTAGGCACAAAATGACCATCATTTCACCTCATATCCTGAAACAGTATTCTATTCCATATCAAAAAATAACACAAGAACCTG----------------------------------------------------------------------------------------------------------------------------------------------------------------------------------------------------------------------------------------------------------------------------------------------------------------------------------------------------------------------------------------------------------------------------------------------------------------------------------------------------------------------------------------------
Nsilvestrii_Hellgate_N1108 ---------------------------------------------------------TATCTTGCTAATATATCT----TTTTACTAATTTTTAGGTTTTGAAACAGTATCTCAAAATCAATTCATCATGTCCAATTCTGGTGGAAGCTCAGTACCAAGGATTCGGGTCTTCCGACCAACCATGGAAGAGTTTAAAAATTTCTCAAAATATATTGAAAAGGTCGAATCTCAGGGAGCGCATAAGGCTGGCCTAGCAAAGATTATTCCACCAGATGGTTGGACTCCAAGAAAACGAGGATATGATGATATTGAACTTGTCATTCCTGCACCTATCTCGCAAGTTGTAACTGGGCGTCAAGGTTTATATCAACAAATAAATATTCAACAGAAGGCAATGACTGTAAAAGAATTCCAGAAATTAGCTGATGGGAATAAGTACAAAACACCACCGCACTTTGATTATGAAGATCTTGAAAGAAAATATTGGAAGAACATAACTTATAATTCACCCATCTATGGAGCCGATGTTTCTGGCTCGCTTTATGATGATGGTGTCGAAGAGTTCAACATACAGCACTTGAATACTATTTTGGATATGGTTAAAGAAGACTATGAGATACAAATAGAAGGAGTGAATACAGCTTATTTATATTTCGGGATGTGGAAAACAACTTTTGCATGGCATACAGAAGATATGGATCTATACAGTATCAACTATCTTCACTTTGGTGCTCCAAAGTCATGGTATGTAGTTCCTCCTGAGCATGGGAGGCGTCTTGAGAGATTAGCTGCTGGATTTTTCCATGGCAGTTACCAAAGCTGCCCAGCTTTTCTTAGACACAAAATGACCATTATATCCCCCCACATCTTGAAGCAGTATTCTATTCCATATCAGAAAATAACGCAAGAGCCTGGTGAATTTATGATTACTTTTCCTTTTGGTTATCATTCTGGTTTCAACCATGGTTTCAACTGTGCAGAATCAACAAATTTCGCTTTACCACGATGGATCGAATATGGCAAGAGAACTATATCTTGTACATGCCGAAATGATTGTGTGAAGATATGCATGGATATGTTTGTTCGAAAGTATCAGCCCGATATCTATGAACTGTGGAAAGCTGGCAAAAACTTTGGATCCCACCCAGAAGATCCATCAAGACACTATGCTGCTCCGGCACCAAGGAAGTTGGAACTTCGTTTGAGTGAACAAAGAGAAGAACGTAAACGGGCTAAAGAAGTACATGGCTCACAAAAAATTAAGCGACACCCCATTTCTAAAGTTGAGAAGTTGGAGCAAAAGAAGGAGGCACGGAAATCATCCAAGGTTCATCCCAGGGAAAGCGATGAAGAAACAGAGTTGTATGATGTCAATGAAGTAATGGCCTGCAAAAATCCAAGAAAGCAACTGAAGAAAGAATGTAAAGAAGAGAAATCCGA
Narcheri_Cheaha_N023 TTTTCATATATTCTTA-AGAATATAATTAAGTAATAGTCA-ATATTTTGGTAA----TATATGACTTACATTTCTGATATTTTGTTATATTATAGGTTTTGAAAGAGCATCTTAAAATCAATTCATCATGTCCAATTCTGGTGGAAGTTCGGTACCAAGGATTCAGGTCTTCCGACCAACCATGGAAGAATTCAAAAATTTCTCAAAGTATATTGAGAAGATTGAATCGGAGGGGGCGCATAAGGCTGGCTTAGCAAAAATTATTCCACCAGATGGTTGGACTCCAAGAAAACGAGGCTACGATGATATTGAGCTTGTCATCCCTGCTCCCATTTCTCAAGTTGTAACTGGACGTCAAGGTTTATATCAGCAAATTAATATTCAACAAAAGGCGATGACTGTGAAAGAATTTCAGAAACTAGCTGATGGCAACAAGTACAAAACACCCCCACACTTTGACTATGAAGACCTTGAGAGAAAATATTGGAAGAACATAACTTACAATTCGCCCATCTATGGAGCTGATGTTTCGGGATCTCTTTATGACAATGGAGTGGAGGAGTTCAACATTCAGCACCTGAATACTATTTTGGATATGGTGAAAGAAGACTATGAGATACAAATAGAGGGCGTGAATACAGCTTATTTATATTTTGGGATGTGGAAAACTACGTTTGCATGGCATACAGAAGATATGGATCTCTACAGTATTAACTATCTTCATTTTGGTGCTCCAAAATCATGGTATGTGGTGCCCCCGGAGCATGGAAGACGTCTTGAGAGATTAGCTGCTGGATTCTTCCATGGCAGTTACCAAAGCTGCCCAGCTTTTCTTAGGCACAAGATGACCATTATATCACCCCATATCTTGAAGCAGTATTCTATTCCATATCAGAAAATAACACAAGAACCGGGCGAGTTTATGATCACTTTTCCCTTTGGTTATCACTCTGGCTTCAATCACGGCTTCAACTGTGCGGAATCGACAAATTTCGCTTTGCCTCGGTGGATCGAATATGGTAAGCGGACAATATCCTGCACTTGCCGTAATGATTGTGTCAAAATATGTATGGATATGTTTGTTCGAAAGTATCAGCCTGATATATATGAACTCTGGAAAGCCGGGAAAAATTTTGGGTCCCACCCGGAAGACCCATCAAGACACTATGCTGCCCCTGCACCGAGAAAGCTGGAACTTCGTTTGAGCGAGCAAAGGGAAGAACGTAAACGAGCTAAAGAAATGCAAGGCTCGCAGAAGATCAAGAGGCACCCTATATCTAAAGTTGAAAAATGTGAACAAAAGAAGGACTCCCGGAAATCATCCAAGGTACATCCCAGGGAGAGTGATGAGGAAACGGAGCTATATGATGTTAATGAAGTAATCACTTGTAAAAATCCCAGAAAGCAATTGAAAAAACAGTGCAATGAAGAGAACGCGGA
Narcheri_MillShoalCreek_N727 ------------------------------------------------------------------------------------------------------------------------------------------------------------------------------------------------------------------------------------------------------------------------------------------------------------------------------------------------------------------------------------------------------GGCGATGACTGTGAAAGAATTTCAGAAACTAGCTGATGGCAACAAGTACAAAACACCTCCACACTTTGACTATGAAGACCTTGAGAGAAAATATTGGAAGAACATAACTTACAATTCGCCCATCTATGGAGCTGATGTTTCGGGATCTCTTTATGACAATGGGGTGGAGGAGTTCAACATTCAGCACCTGAATACTATTTTGGATATGGTTAAAGAAGACTATGAGATACAAATAGAGGGCGTGAATACAGCTTATTTATATTTTGGGATGTGGAAAACTACATTTGCATGGCATACAGAAGATATGGATCTCTACAGTATTAACTATCTTCATTTTGGTGCTCCAAAATCATGGTATGTGGTGCCCCCGGAGCATGGAAGACGTCTTGAGAGATTAGCTGCTGGATTCTTCCATGGCAGTTACCAAAGCTGCCCAGCTTTTCTTAGGCACAAGATGACCATTATATCCCCCCATATCTTGAAGCAGTATTCTATTCCATATCAGAAAATAACACAAGAACCGGGCGAGTTTATGATCACTTTTCCCTTTGGTTATCACTCTGGCTTCAATCACGGCTTCAACTGTGCAGAATCGACAAATTTCGCTTTGCCTCGGTGGATCGAATATGGTAAGCGGACAATATCCTGCACATGCCGTAATGATTGTGTCAAAATATGCATGGATATGTTTGTTCGAAAGTA------------------------------------------------------------------------------------------------------------------------------------------------------------------------------------------------------------------------------------------------------------------------------------------------------------------------------------------------------------
Nbarri_Bishop_N1072 TTTTTATATATTCTTAAAGAATATAATTAAACAATATTTAAATGTTTTTGTTATACTTATATGACTTACCTTTCTGCTATTTTGCTATATTATAGGTTTTGAAAGAGCATCTTAAAATCAATTCATCATGTCCAATTCTGGTGGAAGTTCGGTACCAAGGATTCAGGTCTTCCGACCAACCATGGAAGAATTCAAAAATTTCTCAAAATATATTGAAAAGATTGAATCTGAGGGGGCACATAAGGCTGGCTTAGCAAAAATTATTCCACCAGATGGCTGGACTCCAAGAAAACGAGGCTACGATGATATTGAGCTTGTCATTCCTGCTCCCATTTCCCAAGTTGTAACCGGGCGTCAAGGTTTATATCAGCAAATTAATATTCAACAAAAGGCGATGACTGTGAAAGAATTTCAGAAACTAGCTGATGGAAACAAGTACAAAACACCTCCACACTTTGACTATGAAGACCTTGAGAGAAAATATTGGAAGAACATAACTTACAATTCACCCATCTATGGAGCTGATGTTTCGGGATCCCTTTATGACAATGGAGTGGAGGAGTTCAACATTCAGCACCTGAATACTATTTTGGATATGGTAAAGGAAGACTATGAGATACAAATAGAAGGAGTGAATACAGCTTATTTATATTTTGGGATGTGGAAAACTACATTTGCATGGCATACAGAAGATATGGATCTCTACAGTATTAACTATCTTCATTTTGGTGCTCCAAAGTCATGGTATGTGGTACCCCCGGAGCATGGAAGACGTCTCGAGAGATTAGCTGCTGGGTTCTTCCATGGCAGTTACCAAAGCTGTCCAGCTTTTCTTAGGCACAAGATGACCATTATATCACCCCATATCTTGAAGCAGTATTCTATTCCATATCAAAAAATAACACAAGAACCAGGCGAGTTTATGATCACTTTTCCCTTTGGTTATCACTCTGGCTTCAATCACGGCTTCAACTGCGCAGAATCGACAAATTTTGCTTTGCCTCGATGGATTGAATACGGTAAACGGACAATATCCTGCACATGCCGTAATGATTGTGTCAAAATATGCATGGATATGTTTGTTCGAAAGTATCAGCCTGATATATATGAACTCTGGAAAGCTGGAAAAAATTTTGGATCCCATCCGGAAGACCCATCAAGACACTATGCTGCCCCTGCACCAAGAAAGCTGGAACTTCGGTTGAGCGAGCAGAGAGAAGAACGTAAGCGAGCTAAAGAAATACACGGCTCACAGAAGATCAAGAGGCACCCTATATCTAAAGTTGAAAAGTGTGAACAAAAGAAGGACTCCCGGAAATCATCCAAGGTACATCCCAGGGAGAGTGATGAGGAAACAGAGCTGTATGACGTTAATGAAGTAATCACTTGTAAAAATCCCAAAAAGCAACTGAAGAAAGAGTGTAATGAAGAGAACACGGA
Nbarri_LostCoveCave_N0065 TTTTTATATATTCTTAAAGAATATAATTAAACAATATTTAAATGTTTTTGTTATACTTATATGACTTACCTTTCTGCTATTTTGCTATATTATAGGTTTTGAAAGAGCATCTTAAAATCAATTCATCATGTCCAATTCTGGTGGAAGTTCGGTACCAAGGATTCAGGTCTTCCGACCAACCATGGAAGAATTCAAAAATTTCTCAAAATATATTGAAAAGATTGAATCTGAGGGGGCACATAAGGCTGGCTTAGCAAAAATTATTCCACCAGATGGCTGGACTCCAAGAAAACGAGGCTACGATGATATTGAGCTTGTCATTCCTGCTCCCATTTCCCAAGTTGTAACCGGACGTCAAGGTTTATATCAGCAAATTAATATTCAACAAAAGGCGATGACTGTGAAAGAATTTCAGAAACTAGCTGATGGAAACAAGTACAAAACACCTCCACACTTTGACTATGAAGACCTTGAGAGAAAATATTGGAAGAACATAACTTACAATTCACCCATCTATGGAGCTGATGTTTCGGGATCCCTTTATGACAATGGGGTGGAGGAGTTCAACATTCAGCACCTGAATACTATTTTGGATATGGTAAAGGAAGACTATGAGATACAAATAGAAGGAGTGAATACAGCTTATTTATATTTTGGAATGTGGAAAACTACATTTGCATGGCATACAGAAGATATGGATCTCTACAGTATTAACTATCTTCATTTTGGTGCTCCAAAGTCATGGTATGTGGTACCCCCGGAGCATGGAAGACGTCTCGAGAGATTGGCTGCTGGATTCTTCCATGGCAGTTACCAAAGCTGTCCAGCTTTTCTTAGGCACAAGATGACCATTATATCACCCCATATCTTGAAGCAGTATTCTATTCCATATCAAAAAATAACACAAGAACCAGGCGAGTTTATGATCACTTTTCCCTTTGGTTATCACTCTGGCTTCAATCACGGCTTCAACTGCGCAGAATCGACAAATTTTGCTTTGCCTCGATGGATTGAATACGGTAAACGGACAATATCCTGCACATGCCGTAATGATTGTGTCAAAATATGCATGGATATGTTTGTTCGAAAGTATCAGCCTGATATATATGAACTCTGGAAAGCTGGAAAAAATTTTGGATCCCATCCGGAAGACCCATCAAGACACTATGCTGCCCCTGCACCAAGAAAGCTGGAACTTCGGTTGAGCGAGCAGAGAGAAGAACGTAAGCGAGCTAAAGAAATACACGGCTCACAGAAGATCAAGAGGCACCCTATATCTAAAGTTGAAAAGTGTGAACAAAAGAAGGACTCCCGGAAATCATCCAAGGTACATCCCAGGGAGAGTGATGAGGAAACAGAGCTGTATGACGTTAATGAAGTAATCACTTGTAAAAATCCCAAAAAGCAACTGAAGAAAGAGTGTAATGTAGAGAACACGGA
Nbarri_eyed_ClayCave_G2082 TTTGT------------------CCATTAAATAATATTTAAATGTTTTTGTTATACTTATATGACTTACCTTTCTGCTATTTTGCTATATTATAGGTTTTGAAAGAGCATCTTAAAATCAATTCATCATGTCCAATTCTGGTGGAAGTTCGGTACCAAGGATTCAGGTCTTCCGACCAACCATGGAAGAATTCAAAAAATTCTCAAAATATATTGAAAAGATTGAATCTGAGGGGGCACATAAGGCTGGCTTAGCAAAAATTATTCCACCAGATGGCTGGACTCCAAGAAAACGAGGCTACGATGATATTGAGCTTGTCATTCCTGCTCCCATTTCCCAAGTTGTAACCGGACGTCAAGGTTTATATCAGCAAATTAATATTCAACAAAAGGCGATGACTGTGAAGGAATTTCAGAAACTAGCTGATGGAAACAAGTACAAAACACCCCCACACTTTGACTATGAAGACCTTGAGAGAAAATATTGGAAGAACATAACTTACAATTCACCCATCTATGGAGCTGATGTTTCGGGATCCCTTTATGACAATGGGGTGGAGGAGTTCAACATTCAGCACCTGAATACTATTTTGGATATGGTAAAAGAAGACTATGAGATACAAATAGAAGGAGTGAATACAGCTTATTTATATTTTGGGATGTGGAAAACTACATTTGCATGGCATACAGAAGATATGGATCTCTACAGTATTAACTATCTTCATTTTGGTGCTCCAAAGTCATGGTATGTGGTGCCCCCGGAGCATGGAAGACGTCTCGAGAGGTTAGCTGCTGGATTCTTCCATGGCAGTTACCAAAGCTGTCCAGCTTTTCTTAGGCACAAGATGACCATTATATCACCCCATATCTTGAAGCAGTATTCTATTCCATATCAAAAAATAACACAAGAACCAGGCGAGTTTATGATCACTTTTCCCTTTGGTTATCACTCTGGCTTCAATCACGGCTTCAACTGCGCAGAATCGACAAATTTTGCTTTGCCTCGATGGATTGAATACGGTAAACGGACAATATCTTGCACATGCCGTAATGATTGTGTCAAAATATGCATGGATATGTTTGTTCGAAAGTATCAGCCTGATATGTATGAACTCTGGAAAGCTGGAAAAAATTTCGGATCCCATCCGGAAGACCCATCAAGACACTATGCTGCCCCTGCACCAAGAAAGCTGGAACTTCGGTTGAGCGAGCAAAGAGAAGAACGTAAGCGAGCTAAAGAAATACAGGGCTCACAGAAGATCAAGAGGCACCCTATATCTAAAGTTGAAAAGTGTGATCAAAAGAAGGACTGCCGGAAATCATCCAAGGTACATCCCAGGGAGAGTGATGAGGAAACAGAGCTGTATGACGTTAATGAAGTAATCAC------------------------------------------------------
Nbarrowsi_Gregorys_N270 -------------------------------------------------------------------------------------------------------------------------------------------------------------------------------------------GAATTCAAAAATTTCTCAAAATATATTGAAAAGATTGAATCTGAGGGGGCACATAAGGCTGGCTTAGCAAAAATTATTCCACCAGATGGCTGGACTCCAAGAAAACGAGGCTACGATGATATTGAGCTTGTCATTCCTGCTCCCATTTCCCAAGTTGTAACCGGACGTCAAGGTTTATATCAGCAAATTAATATTCAACAAAAGGCGATGACTGTGAAAGAATTTCAGAAACTAGCTGATGGAAACAAGTACAAAACACCTCCACACTTTGACTATGAAGACCTTGAGAGAAAATATTGGAAGAACATAACTTACAATTCACCCATCTATGGAGCTGATGTTTCGGGATCCCTTTATGACAATGGGGTGGAGGAGTTCAACATTCAGCACCTGAATACTATTTTGGATATGGTAAAGGAAGACTATGAGATACAAATAGAAGGAGTGAATACAGCTTATTTATATTTTGGGATGTGGAAAACTACATTTGCATGGCATACAGAAGATATGGATCTCTACAGTATTAACTATCTTCATTTTGGTGCTCCAAAGTCATGGTATGTGGTGCCCCCGGAGCATGGAAGACGTCTCGAGAGATTAGCTGCTGGATTCTTCCATGGCAGTTACCAAAGCTGTCCAGCTTTTCTTAGGCACAAGATGACCATTATATCACCCCATATCTTGAAGCAGTATTCTATTCCATATCAAAAAATAACTCAAGAACCAGGCGAGTTTATGATCACTTTTCCCTTTGGTTATCACTCTGGCTTCAATCACGGCTTCAACTGCGCAGAATCGACAAATTTTGCTTTGCCTCGGTGGATTGAATACGGTAAACGGACAATATCCTGCACATGCCGTAATGATTGTGTCAAAATATGCATGGATATGTTTGTTCGAAAGTATCAGCCTGATATATATGAACTCTGGAAAGCTGGAAAAAATTTTGGATCCCATCCGGAAGACCCATCAAGACACTATGCTGCCCCTGCACCAAGAAAGCTGGAACTTCGGTTGAGCGAGCAGAGAGAAGAACGTAAGCGAGCTAAAGAAATACAGGGCTCACAGAAGATCAAGAGGCACCCTATATCTAAAGTTGAAAAGTGTGAACAAAAGAAGGAT-----------------------------------------------------------------------------------------------------------------------------------
Nbarrowsi_Tuckaleechee_N360 TTTTTATATATTCTTAAAGAATATAATTAAACAATATTTAAATGTTTTTGTTATACTTATGTGACTTACCTTTCTGCTATTTTGCTATATTATAGGTTTTGAAAGAGCATCTTAAAATCAATTCATCATGTCCAATTCTGGTGGAAGTTCGGTACCAAGGATTCAGGTCTTCCGACCAACCATGCAAGAATTCAAAAATTTCTCAAAATATATTGAAAAGATTGAATCTGAGGGGGCACATAAGGCTGGCTTAGCAAAAATTATTCCACCAGATGGCTGGACTCCAAGAAAACGAGGCTACGATGATATTCAGCTTGTCATTCCTGCTCCCATTTCCCAAGTTGTAACCGGGCGTCAAGGTTTATATCAGCAAATTAATATTCAACAAAAGGCGATGACTGTGAAAGAATTTCAGAAACTAGCTGATGGAAACAAGTACAAAACACCTCCACACTTTGACTATGAAGACCTTGAGAGAAAATATTGGAAGAACATAACTTACAATTCACCCATCTATGGAGCTGATGTTTCGGGATCCCTTTATGACAATGGGGTGGAGGAGTTCAACATTCAGCACCTGAATACTATTTTGGATATGGTAAAGGAAGACTATGAGATACAAATAGAAGGAGTGAATACAGCTTATTTATATTTTGGGATGTGGAAAACTACATTTGCATGGCATACAGAAGATATGGATCTCTACAGTATTAACTATCTTCATTTTGGTGCTCCAAAGTCATGGTATGTGGTGCCCCCGGAGCATGGAAGACGTCTCGAGAGATTAGCTGCTGGATTCTTCCATGGCAGTTACCAAAGCTGTCCAGCTTTTCTTAGGCACAAGATGACCATTATATCACCCCATATCTTGAAGCAGTATTCTATTCCATATCAAAAAATAACTCAAGAACCAGGCGAGTTTATGATCACTTTTCCCTTTGGTTATCACTCTGGCTTCAATCACGGCTTCAACTGTGCAGAATCGACAAATTTTGCTTTGCCTCGGTGGATTGAATACGGTAAACGGACAATATCCTGCACATGCCGTAATGATTGTGTCAAAATATGCATGGATATGTTTGTTCGAAAGTATCAGCCTGATATATATGAACTCTGGAAAGCTGGAAAAAATTTTGGATCCCATCCGGAAGACCCATCAAGACACTATGCTGCCCCTGCACCAAGAAAGCTGGAACTTCGGTTGAGCGAGCAGAGAGAAGAACGTAAGCGAGCTAAAGAAATACAGGGCTCACAGAAGATCAAGAGGCACCCTATATCTAAAGTTGAAAAGTGTGAACAAAAGAAGGACTCCCGGAAATCATCCAAGGTACATCCCACGGAGAGTGATGACGAAACAGAGCTGTATGAAGTTAATGAAGTAATCACTTGTAAAAATCCCAAAAAGCAACTTAA---------------------------
Nbishopi_DryFalls_N150 ---------------------------------------AAATGTTTTTGTTATACTTATATGACTTACCTTTCTGCTATTTTGCTATATTATAGGTTTTGAAAGAGCATCTTAAAATCAATTCATCATGTCCAATTCTGGTGGAAGTTCGGTACCAAGGATTCAGGTCTTCCGACCAACCATGGAAGAATTCAAAAATTTCTCAAAATATATTGAAAAGATTGAATCTGAGGGGGCACATAAGGCTGGCTTAGCAAAAATTATTCCACCAGATGGCTGGACTCCAAGAAAACGAGGCTACGATGATATTGAGCTTGTCATTCCTGCTCCCATTTCCCAAGTTGTAACCGGACGTCAAGGTTTATATCAGCAAATTAATATTCAACAAAAGGCGATGACTGTGAAAGAATTTCAGAAACTAGCTGATGGAAACAAGTACAAAACACCTCCACACTTTGACTATGAAGACCTTGAGAGAAAATATTGGAAGAACATAACTTACAATTCACCCATCTATGGAGCTGATGTTTCGGGATCCCTTTATGACAATGGGGTGGAGGAATTCAACATTCAGCACCTGAATACTATTTTGGATATGGTAAAAGAAGACTATGAGATACAAATAGAAGGAGTGAATACAGCTTATTTATATTTTGGGATGTGGAAAACTACATTTGCATGGCATACAGAAGATATGGATCTCTACAGTATTAACTATCTTCATTTTGGTGCTCCAAAGTCATGGTATGTGGTGCCTCCAGAGCATGGAAGACGTCTCGAGAGATTAGCTGCTGGATTCTTCCATGGCAGTTACCAAAGCTGTCCAGCTTTTCTTAGGCACAAGATGACCATTATATCACCCCATATCTTGAAGCAGTATTCTATTCCATATCAAAAAATAACACAAGAACCAGGCGAGTTTATGATCACTTTTCCCTTTGGTTATCACTCTGGCTTCAATCACGGCTTCAACTGCGCAGAATCGACAAATTTTGCTTTGCCTCGATGGATTGAATACGGTAAACGGACAATATCCTGCACATGCCGTAATGATTGTGTCAAAATATGCATGGATATGTTTGTTCGAAAGTATCAGCCTGATATATATGAACTCTGGAAAGCTGGAAAAAATTTTGGATCCCACCCGGAAGACCCATCAAGACACTATGCTGCCCCTGCACCAAGAAAGCTGGAACTTCGGTTGAGCGAGCAGAGAGAAGAACGTAAGCGAGC---------------------------------------------------------------------------------------------------------------------------------------------------------------------------------------------------------------
Nbishopi_StandingIndian_N131 ------------------------------------TTTAAATGTTTTTGTTATACTTATATGACTTACCTTTCTGCTATTTTGCTATATTATAGGTTTTGAAAGAGCATCTTAAAATCAATTCATCATGTCCAATTCTGGTGGAAGTTCGGTACCAAGGATTCAGGTCTTTCGACCAACCATGGAAGAATTCAAAAATTTCTCAAAATATATTGAAAAGATTGAATCTGAGGGGGCACATAAGGCTGGCTTAGCAAAAATTATTCCACCAGATGGCTGGACTCCAAGAAAACGAGGCTACGATGATATTGAGCTTGTCATTCCTGCTCCCATTTCCCAAGTTGTAACCGGACGTCAAGGTTTATATCAGCAAATTAATATTCAACAAAAGGCGATGACTGTGAAAGAATTTCAGAAACTAGCTGATGGAAACAAGTACAAAACACCTCCACACTTTGACTATGAAGACCTTGAGAGAAAATATTGGAAGAACATAACTTACAATTCACCCATCTATGGAGCTGATGTTTCGGGATCCCTTTATGACAATGGGGTGGAGGAATTCAACATTCAGCACCTGAATACTATTTTGGATATGGTAAAAGAAGACTATGAGATACAAATAGAAGGAGTGAATACAGCTTATTTATATTTTGGGATGTGGAAAACTACATTTGCATGGCATACAGAAGATATGGATCTCTACAGTATTAACTATCTTCATTTTGGTGCTCCAAAGTCATGGTATGTGGTGCCTCCAGAGCATGGAAGACGTCTCGAGAGATTAGCTGCTGGATTCTTCCATGGCAGTTACCAAAGCTGTCCAGCTTTTCTTAGGCACAAGATGACCATTATATCACCCCATATCTTGAAGCAGTATTCTATTCCATATCAAAAAATAACACAAGAACCAGGCGAGTTTATGATCACTTTTCCCTTTGGTTATCACTCTGGCTTCAATCACGGCTTCAACTGCGCAGAATCGACAAATTTTGCTTTGCCTCGATGGATTGAATACGGTAAACGGACAATATCCTGCACATGCCGTAATGATTGTGTCAAAATATGCATGGATATGTTTGTTCGAAAGTATCAGCCTGATATATATGAACTCTGGAAAGCTGGAAAAAATTTTGGATCCCACCCGGAAGATCCATCAAGACACTATGCTGCCCCTGCACCAAGAAAGCTGGAACTTCGGTTGAGCGAGCAGAGAGAAGAACGTAAGCGAGCTAAAGAAATACAGGGCTCACAGAAGATCAAGAGGCACCCTATATCTAAAGTTGAAAAATGTGAACAAAAGAAGGACTCCCGGAAATCATCCAAGGTACATCCCAGGGAGAGTGACGAGGAAACAGAGCTGTATGACGTTAATGAAGTAATCACTTGTAAAAATCCCAAAAAGCAACTGAAGAAAGAGTGTAAT--------------
Nbrimleyi_NewberryCr_N984 -------------------------------------------------------------------------------------------------------------------------------------------------------------------------------------------------------------AAATATATTGAAAAGATTGAATCTGAGGGGGCGCATAAGGCTGGCTTAGCAAAAATTATTCCACCAGATGGCTGGACTCCAAGAAAACGAGGCTACGATGATATTGAGCTTGTCATTCCTGCTCCCATTTCCCAAGTTGTTACCGGACGTCAAGGTTTATATCAGCAAATTAATATTCAACAAAAGGCGATGACCGTGAAAGAATTTCAGAAACTAGCTGATGGAAACAAGTACAAAACACCTCCACACTTTGACTATGAAGACCTTGAGAGAAAATATTGGAAGAACATAACTTACAATTCACCCATCTATGGAGCTGATGTTTCGGGATCCCTTTATGACAATGGGGTGGAGGAGTTCAACATTCAGCACCTGAATACTATTTTGGATATGGTAAAGGAAGACTATGAGATACAAATAGAAGGAGTGAATACAGCTTATTTATATTTTGGGATGTGGAAAACTACATTTGCATGGCATACGGAAGATATGGATCTCTACAGTATTAACTATCTTCATTTTGGTGCTCCAAAGTCATGGTATGTGGTGCCCCCGGAGCATGGAAGACGTCTCGAGAGATTAGCTGCTGGATTCTTCCATGGCAGTTACCAAAGCTGTCCAGCTTTTCTTAGGCACAAGATGACCATTATATCACCCCATATCTTGAAGCAGTATTCTATTCCATATCAAAAAATAACACAAGAACCAGGTGAGTTTATGATCACTTTTCCCTTTGGTTATCACTCTGGCTTCAATCACGGCTTCAACTGCGCAGAATCGACAAATTTTGCTTTGCCTCGATGGATTGAATACGGTAAACGGACAATATCCTGCACATGCCGTAATGATTGTGTCAAAATATGCATGGATATGTTTGTTCGAAAGTATCAGCCTGATATATATGAACTCTGGAAAGCTGGAAAAAATTTTGGATCCCATCCGGAAGACCCATCAAGACACTATGCTGCCCCTGCACCAAGAAAGCTGGAACTTCGGTTGAGCGAGCAAAGAGAAGAACGTAAGCGAGCTAAAGAAATACAGGGCTCACAGAAGATCAAGAGGCACCCTATATCTAAAGTTGAAAAGTGTGAACAAAAGAAGGACTCCCGGAAATCATCCAAGGTACATCCCAGGGAGAGTGATGAGGAAACAGAGCTGTATGATGTTAATGAAGTAATCACTTGTAAAAATCCCAGAAAGCAACTGAAGAAAGAGTGTAA---------------
Nbrimleyi_RumblingBald_N241 TTTTTATATATTCTTAAAGAATATAATTAAATAATATTTAAATGTTTTTGTTATACTTATATGACTTACCTTTC--------TGCTATATTATAGGTTTT-AAAGAGGATCTTAAAATCAATTCGTCATGTCCAATTCTGGTGGAAGTTCGGTACCAAGGATTCAGGTCTTCCGACCAACCATGGAAGAATTCAAAAATTTCTCAAAATATATTGAAAAGATTGAATCTGAGGGGGCGCATAAGGCTGGCTTAGCAAAAATTATTCCACCAGATGGCTGGACTCCAAGAAAACGAGGCTACGATGATATTGAGCTTGTCATTCCTGCTCCCATTTCCCAAGTTGTAACCGGACGTCAAGGTTTATATCAGCAAATTAATATTCAACAAAAGGCGATGACCGTGAAAGAATTTCAGAAACTAGCTGATGGAAACAAGTACAAAACACCTCCACACTTTGACTATGAAGACCTTGAGAGAAAATATTGGAAGAACATAACTTACAATTCACCCATCTATGGGGCTGATGTTTCGGGATCCCTTTATGACAATGGGGTGGAGGAGTTCAACATTCAGCACCTGAATACTATTTTGGATATGGTAAAGGAAGACTATGAGATACAAATAGAAGGAGTGAATACAGCTTATTTATATTTTGGGATGTGGAAAACTACATTTGCATGGCATACCGAAGATATGGATCTCTACAGTATTAACTATCTTCATTTTGGTGCTCCAAAGTCATGGTATGTGGTGCCCCCGGAGCATGGAAGACGTCTCGAGAGATTAGCTGCTGGATTCTTCCATGGCAGTTACCAAAGCTGTCCAGCTTTTCTTAGGCACAAGATGACCATTATATCACCCCATATCTTGAAGCAGTATTCTATTCCATATCAAAAAATAACACAAGAACCAGGTGAGTTTATGATCACTTTTCCCTTTGGTTATCACTCTGGCTTCAATCACGGCTTCAACTGCGCAGAATCGACAAATTTTGCTTTGCCTCGATGGATTGAATACGGTAAACGGACAATATCCTGCACATGCCGTAATGATTGTGTCAAAATATGCATGGATATGTTTGTTCGAAAGTATCAGCCTGATATATATGAACTCTGGAAAGCTGGAAAAAATTTTGGATCCCATCCGGAAGACCCATCAAGACACTATGCTGCCCCTGCACCAAGAAAGCTGGAACTTCGGTTGAGCGAGCAAAGAGAAGAACGTAAGCGAGCTAAAGAAATACAGGGCTCACAGAAGATCAAGAGGCACCCTATATCTAAAGTTGAAAAGTGTGAACAAAGGAAGGACTCCCGGAAATCATCCAAGGTACATCCCAGGGAGAGTGATGAGGAAACAGAGCTGTATGATGTTAATGAAGTAATCACCTGTAAAAATCCCAGAAAGCAACTGAAGAAAGAGTGTAATGAAGAGAACCCGGA
Ncanei_Egypt_N958 ------TATATTCTTAAATAATCTTATTAAATAATATTTACATGTTTTTGTTATACTTATATGACTTACCTATCTGCTATTTTGCTATATTATAGGTTTTGAAAGAGCATCTTAAAATCAATTCATCATGTCCAATTCTGGTGGAAGTTCGGTACCAAGGATTCAGGTCTTCCGACCAACCATGGAAGAATTCAAAAATTTCTCAAAATATATTGAAAAGATTGAATCGGAGGGGGCACATAAGGCTGGCTTAGCAAAAATTATTCCACCAGATGGCTGGACTCCAAGAAAACGAGGCTACGATGATATTGAGCTTGTCATTCCTGCTCCCATTTCCCAAGTTGTAACCGGACGTCAAGGTTTATATCAGCAAATTAATATTCAACAGAAGGCGATGACCGTGAAAGAATTTCAGAAACTAGCTGATGGAAACAAGTACAAAACACCTCCGCACTTTGACTATGAAGACCTTGAGAGAAAATATTGGAAGAACATAACTTACAATTCACCGATCTATGGAGCTGATGTTTCGGGATCCCTTTATGACAATGGGGTGGAGGAGTTCAACATTCAGCACCTGAATACTATTTTGGATATGGTAAAGGAAGACTATGAGATACAGATAGAAGGAGTGAATACAGCTTATTTATACTTTGGGATGTGGAAGACTACATTTGCATGGCATACAGAAGATATGGATCTCTACAGTATTAACTATCTTCATTTTGGTGCTCCAAAGTCATGGTATGTGGTGCCCCCGGAGCATGGAAGACGTCTCGAGAGATTAGCTGCTGGATTCTTCCATGGCAGTTACCAAAGCTGTCCAGCTTTTCTTAGGCACAAGATGACCATTATATCACCCCATATCTTGAAGCAGTATTCTATTCCATATCAAAAAATAACACAAGAACCAGGTGAGTTTATGATCACTTTTCCCTTTGGTTATCACTCTGGCTTCAATCACGGCTTCAACTGCGCAGAATCGACAAATTTTGCCTTGCCTCGTTGGATTGAATACGGTAAACGGACAATATCCTGCACATGCCGTAATGATTGTGTCAAAATATGCATGGATATGTTTGTTCGAAAGTATCAGCCTGATATATATGAACTCTGGAAAGCTGGGAAAAATTTTGGATCCCATCCGGAAGACCCATCAAGACACTATGCTGCCCCTGCACCAAGAAAGCTGGAACTTCGGTTGAGCGAGCAAAGAGAAGAACGTAAGCGAGCTAAAGAAATACAGGGCTCACAGAAGATCAAGAGGCACCCTATATCTAAAGTTGAAAAATGTGAACAAAAGAAGGACTCCCGGAAATCATCCAAGG----------------------------------------------------------------------------------------------------------------
Ncarolinensis_Grandfather_N218 ---------------------------------------------TTTGGTTA----TATATGACTTACCTTTCTGCTATTTTGCTATATTATAGGTTTTGAAAGAGCATCTTAAAATCAATTCATCATGTCCAATTCTGGTGGAAGTTCGGTACCAAGGATTCAGGTCTTCCGACCAACCATGGAAGAATTCAAAAATTTCTCAAAATATATTGAAAAGATTGAATCTGAGGGGGCACATAAGGCTGGCTTAGCAAAAATTATTCCACCAGATGGCTGGACTCCAAGAAAACGAGGCTACGATGATATTGAGCTTGTCATTCCTGCTCCCATTTCCCAAGTTGTAACTGGACGTCAAGGTTTATATCAGCAAATTAATATTCAACAAAAGGCGATGACTGTGAAAGAATTTCAGAAACTAGCTGATGGAAACAAGTACAAAACACCTCCACACTTTGACTATGAAGACCTTGAGAGAAAATATTGGAAGAACATAACTTACAATTCACCCATCTATGGAGCTGATGTTTCGGGATCCCTTTATGACAATGGGGTGGAGGAGTTCAACATTCAGCACCTGAATACTATTTTGGATATGGTAAAAGAAGACTATGAGATACAAATAGAAGGAGTGAATACAGCTTATTTATATTTTGGGATGTGGAAAACTACATTTGCATGGCATACAGAAGATATGGATCTCTACAGTATTAACTATCTTCATTTTGGTGCTCCAAAGTCATGGTATGTGGTGCCCCCGGAGCATGGAAGACGTCTCGAGAGATTAGCTGCTGGATTCTTCCATGGCAGTTACCAAAGCTGTCCAGCTTTTCTTAGGCACAAGATGACCATTATATCACCCCATATCTTGAAGCAGTATTCTATTCCATATCAAAAAATAACACAAGAACCAGGCGAGTTTATGATCACTTTTCCCTTTGGTTATCACTCTGGCTTCAATCACGGCTTCAACTGCGCAGAATCGACAAATTTTGCTTTGCCTCGATGGATTGAATACGGTAAACGGACAATATCCTGCACATGCCGTAATGATTGTGTCAAAATATGCATGGATATGTTTGTTCGAAAGTATCAGCCTGATATATATGAACTCTGGAAAGCTGGAAAAAATTTTGGATCCCATCCGGAAGACCCATCAAGACACTATGCTGCCCCTGCACCAAGAAAGCTGGAACTTCGGTTGAGCGAGCAAAGAGAAGAACGTAAGCGAGCTAAAGAAATACAGGGCTCACAGAAGATCAAGAGGCACCCTATATCTAAAGTTGAAAAGTGTGAACAAAAGAAGGACTGCCGGAAATCATCCAAGGTACATCCCAGGGAGAGTGATGAGGAAACAGAGCTGTACGACGTTAATGAAGTAATCACTTGTAAAAATCCCAGAAAGCAACTTAAGAAAGAGTGTAATGAAGAGAACACAGA
Ncarolinensis_LinvilleCaverns_N227 ---------------------------------------------------------------------------------------------------------------------------------------------------------------------------------------------------------------------------------------------------------------------------------------------------------------------------------------------------------------------------------------------------------GATGACTGTGAAAGAATTTCAGAAACTAGCTGATGGAAACAAGTACAAAACACCTCCACACTTTGACTATGAAGACCTTGAGAGAAAATATTGGAAGAACATAACTTACAATTCACCCATCTATGGAGCTGATGTTTCGGGATCCCTTTATGACAATGGGGTGGAGGAGTTCAACATTCAGCACCTGAATACTATTTTGGATATGGTAAAAGAAGACTATGAGATACAAATAGAAGGAGTGAATACAGCTTATTTATATTTTGGGATGTGGAAAACTACATTTGCATGGCATACAGAAGATATGGATCTCTACAGTATTAACTATCTTCATTTTGGTGCTCCAAAGTCATGGTATGTGGTGCCCCCGGAGCATGGAAGACGTCTCGAGAGATTAGCTGCTGGATTCTTCCATGGCAGTTACCAAAGCTGTCCAGCTTTTCTTAGGCACAAGATGACCATTATATCACCCCATATCTTGAAGCAGTATTCTATTCCATATCAAAAAATAACACAAGAACCAGGCGAGTTTATGATCACTTTTCCCTTTGGTTATCACTCTGGCTTCAATCACGGCTTCAACTGCGCAGAATCGACAAATTTTGCTTTGCCTCGATGGATTGAATACGGTAAACGGACAATATCCTGCACA--------------------------------------------------------------------------------------------------------------------------------------------------------------------------------------------------------------------------------------------------------------------------------------------------------------------------------------------------------------------------------------------------------------
Ncarteri_English_N031 TTTTTATATATTATTAAAGAATATAATTAAATAATATTTAAATGTTTCTGTTATACTTATATGACTTACCTTTCTGCTATTTTGCTATATTATAGGTTTTGAAAGAGAATCTTAAAATCAATTCATCATGTCCAATTCTGGTGGAAGTTCGGTACCAAGGATTCAGGTCTTCCGACCAACAATGGAAGAATTCAAAAATTTCTCAAAATATATTGAAAAGATTGAATCTGAGGGGGCACATAAGGCTGGCTTAGCAAAAATTATTCCACCAGATGGCTGGACTCCAAGAAAACGAGGCTACGATGATATTGAGCTTGTCATTCCTGCTCCCATTTCCCAAGTTGTAACCGGACGTCAAGGTTTATATCAGCAAATTAATATTCAACAAAAGGCGATGACTGTGAAAGAATTTCAGAAACTAGCTGATGGAAACAAGTACAAAACACCTCCACACTTTGACTATGAAGACCTTGAGAGAAAATATTGGAAGAACATAACTTACAATTCACCCATCTATGGAGCTGATGTTTCGGGATCCCTTTATGACAATGGGGTGGAGGAGTTCAACATTCAGCACCTGAATACTATTTTGGATATGGTAAAGGAAGACTATGAGATACAAATAGAAGGAGTGAATACAGCTTATTTATATTTTGGGATGTGGAAAACTACATTTGCATGGCATACAGAAGATATGGATCTCTACAGTATTAACTATCTTCATTTTGGTGCTCCAAAGTCATGGTATGTGGTACCCCCGGAGCATGGAAGACGTCTCGAAAGATTAGCTGCTGGATTCTTCCATGGCAGTTTCCAAAGCTGTCCAGCTTTTCTTAGGCACAAGATGACCATTATATCACCCCATATCTTGAAGCAGTATTCTATTCCATATCAAAAAATAACACAAGAACCAGGCGAGTTTATGATCACTTTTCCCTTTGGTTATCACTCTGGCTTCAATCACGGCTTCAACTGCGCAGAATCGACAAATTTTGCTTTGCCTCGATGGATTGAATACGGTAAACGAACAATATCCTGCACATGCCGTAATGATTGTGTCAAAATATGCATGGATATGTTTGTTCGAAAGTATCAGCCTGATATATATGAACTCTGGAAAGCTGGAAAAAATTTTGGATCCCATCCGGAAGACCCATCAAGACACTATGCTGCCCCTGCACCAAGAAAGCTGGAACTTCGGTTGAGCGAGCAGAGAGAAGAACGTAAGCGAGCTAAAGAAATACAGGGCTCGCAGAAGATCAAGAGGCACCCTATATCTAAAGTTGAAAAGTGTGAACAAAAGAAGGACTCCCGGAAATCATCCAAGGTACATCCCAGGGAGAGTGACGAGGAAACAGAGCTGTATGACGTTAATGAAGTAATCACTTGTAAAAATCCCAAAAAGCAACTGAAGAAAGAGTGTAACGAAGAGAGCACAGA
Ncarteri_LaurelCave_nearTYPE_N0296 TTTTTATATATTATTAAAGAATATAATTAAATAATATTTAAATGTTTCTGTTATACTTATATGACTTACCTTTCTGCTATTTTGCTATATTATAGGTTTTGAAAGAGCATCTTAAAATCAATTCATCATGTCCAATTCTGGTGGAAGTTCGGTGCCAAGGATTCAGGTCTTCCGACCAACAATGGAAGAATTCAAAAATTTCTCAAAATATATTGAAAAGATTGAATCTGAGGGGGCACATAAGGCTGGCTTAGCAAAAATTATTCCACCAGATGGCTGGACTCCAAGAAAACGAGGCTACGATGATATTGAGCTTGTCATTCCTGCTCCCATTTCCCAAGTTGTAACCGGACGTCAAGGTTTATATCAGCAAATTAATATTCAACAAAAGGCGATGACTGTGAAAGAATTTCAGAAACTAGCTGATGGAAACAAGTACAAAACACCTCCACACTTTGACTATGAAGACCTTGAGAGAAAATATTGGAAGAACATAACTTACAATTCACCCATCTATGGAGCTGATGTTTCGGGATCCCTTTATGACAATGGGGTGGAGGAGTTCAACATTCAGCACCTGAATACTATTTTGGATATGGTAAAGGAAGACTATGAGATACAAATAGAAGGAGTGAATACAGCTTATTTATATTTTGGGATGTGGAAAACTACATTTGCATGGCATACAGAAGATATGGATCTCTACAGTATTAACTATCTTCATTTTGGTGCTCCAAAGTCATGGTATGTGGTACCCCCGGAGCATGGAAGACGTCTCGAAAGATTAGCTGCTGGATTCTTCCATGGCAGTTTCCAAAGCTGTCCAGCTTTTCTTAGGCACAAGATGACCATTATATCACCCCATATCTTGAAGCAGTATTCTATTCCATATCAAAAAATAACACAAGAACCAGGCGAGTTTATGATCACTTTTCCCTTTGGTTATCACTCTGGCTTCAATCACGGCTTCAACTGCGCAGAATCGACAAATTTTGCTTTGCCTCGATGGATTGAATACGGTAAACGAACAATATCCTGCACATGCCGTAATGATTGTGTCAAAATATGCATGGATATGTTTGTTCGAAAGTATCAGCCTGATATATATGAACTCTGGAAAGCTGGAAAAAATTTTGGATCCCATCCGGAAGACCCATCAAGACACTATGCTGCCCCTGCACCAAGAAAGCTGGAACTTCGGTTGAGCGAGCAGAGAGAAGAACGTAAGCGAGCTAAAGAAATACAGGGGTCGCAGAAGATCAAGAGGCACCCTATATCTAAAGTTGAAAAGTGTGAACAAAAGAAGGATTCCCGGAAATCATCCAAGGTACATCCCAGGGAGAGTGATGAGGAAACAGAGCTGTATGACGTTGATGAAGTAATCACTTGTAAAAATCCCAAAAAGCAACTGAAGAAAGAGTGTAATGAAGAGAACACAGA
Ncarteri_PilotMtn_G2185 TTTTTATATATTATTAAAGAATATAATTAAATAATATTTAAATGTTTCTGTTATACTTATATGACTTACCTTTCTGCTATTTTGCTATATTATAGGTTTTGAAAGAGCATCTTAAAATCAATTCATCATGTCCAATTCTGGTGGAAGTTCGGTACCAAGGATTCAGGTCTTCCGACCAACAATGGAAGAATTCAAAAATTTCTCAAAATATATTGAAAAGATTGAATCTGAGGGGGCACATAAGGCTGGCTTAGCAAAAATTATTCCACCAGATGGCTGGACTCCAAGAAAACGAGGCTACGATGATATTGAGCTTGTCATTCCTGCTCCCATTTCCCAAGTTGTAACCGGACGTCAAGGTTTATATCAGCAAATTAATATTCAACAAAAGGCGATGACTGTGAAAGAATTTCAGAAACTAGCTGATGGAAACAAGTACAAAACACCTCCACACTTTGACTATGAAGACCTTGAGAGAAAATATTGGAAGAACATAACTTACAATTCACCCATCTATGGAGCTGATGTTTCGGGATCCCTTTATGACAATGGGGTGGAGGAGTTCAACATTCAGCACCTGAATACTATTTTGGATATGGTAAAGGAAGACTATGAGATACAAATAGAAGGAGTGAATACAGCTTATTTATATTTTGGGATGTGGAAAACTACATTTGCATGGCATACAGAAGATATGGATCTCTACAGTATTAACTATCTTCATTTTGGTGCTCCAAAGTCATGGTATGTGGTACCCCCGGAGCATGGAAGACGTCTCGAAAGATTAGCTGCTGGATTCTTCCATGGCAGTTTCCAAAGCTGTCCAGCTTTTCTTAGGCACAAGATGACCATTATATCACCCCATATCTTGAAGCAGTATTCTATTCCATATCAAAAAATAACACAAGAACCAGGCGAGTTTATGATCACTTTTCCCTTTGGTTATCACTCTGGCTTCAATCACGGCTTCAACTGCGCAGAATCGACAAATTTTGCTTTGCCTCGATGGATTGAATACGGTAAACGAACAATATCCTGCACATGCCGTAATGATTGTGTCAAAATATGCATGGATATGTTTGTTCGAAAGTATCAGCCTGATATATATGAACTCTGGAAAGCTGGAAAAAATTTTGGATCCCATCCGGAAGACCCATCAAGACACTATGCTGCCCCTGCACCAAGAAAGCTGGAACTTCGGTTGAGCGAGCAGCGAGAAGAACGTAAGCGAGCTAAAGAAATACAGGGCTCGCAGAAGATCAAGAGGCACCCTATATCTAAAGTTGAAAAGTGTGAACAAAAGAAGGACTCCCGGAAATCATCCAAGGTACATCCCAGGGAGAGTGATGAGGAAACAGAGCTGTATGACGTTAATGAAGTAATCACTTGTAAAAATCCCAAAAAGCAACTGAAGAAAGAGTGTAATGAAGAGAACACAGA
Ncarteri_Pitchfork_N363 TTTTTATATATTCTTAAAGAATATAATTAAACAATATTTAAATGTCTTTGTTATACTTATATGACTTACCTTTT--------TGCTATATTATAGGTTTTGAAAGAGCATCTTAAAATTAATTCATCATGTCCAATTCTGGTGGAAGTTCAGTACCAAGGATTCAGGTCTTCCGACCAACAATGGAAGAATTCAAAAATTTCTCAAAATATATTGAAAAGATTGAATCTGAGGGGGCACATAAGGCTGGCTTAGCAAAAATTATTCCACCAGATGGCTGGACTCCAAGAAAACGAGGCTACGATGATATTGAGCTTGTCATTCCAGCTCCCATTTCCCAAGTTGTAACCGGACGTCAAGGTTTATATCAGCAAATTAATATTCAACAAAAGGCGATGACTGTGAAAGAATTTCAGAAACTAGCTGATGGAAACAAGTACAAAACACCACCACACTTTGACTATGAAGACCTTGAGAGAAAATATTGGAAGAACATAACTTACAATTCACCTATCTATGGAGCTGATGTTTCGGGATCCCTTTATGACAATGGGGTGGAGGAGTTCAACATTCAGCACCTGAATACTATTTTGGATATGGTAAAGGAAGACTATGAAATACAAATAGAAGGAGTGAATACAGCTTATTTATATTTTGGGATGTGGAAAACTACATTTGCATGGCATACAGAAGATATGGATCTCTACAGTATTAACTATCTTCATTTTGGTGCTCCAAAGTCATGGTATGTGGTACCCCCGGAGCATGGAAGACGTCTCGAGAGATTAGCTGCTGGATTCTTCCATGGCAGTTTCCAAAGCTGTCCAGCTTTTCTTAGGCACAAGATGACCATTATATCACCCCATATCTTGAAGCAGTATTCTATTCCATATCAAAAAATAACACAAGAACCAGGCGAGTTTATGATCACCTTTCCCTTTGGGTATCACTCTGGCTTCAATCACGGCTTCAACTGCGCAGAATCGACAAATTTTGCTCTGCCTCGATGGATTGAATACGGTAAACGGACAATATCCTGCACATGCCGTAATGATTGTGTCAAAATATGCATGGATATGTTTGTTCGAAAGTATCAGCCTGATATATATGAACTCTGGAAAGCTGGAAAAAATTTTGGATCCCATCCGGAAGACCCATCGAGACACTATGCTGCCCCTGCGCCAAAAAAGCTGGAACTTCGGTTGAGCGAGCAGAGAGAAGAACGTAAGCGAGCTAAAGAAATACAGGGCTCGCAGAAGATCAAGAGGCACCCTATATCTAAAGTTGAAAAGTGTGAACAAAAGAAGGACTCCCGGAAATCATCCAAGGTACATCCTAGGGAGAGTGATGAGGAAACGGAGCTGTATGACGTTAATGAAGTAATCACTTGTAAAAATCCCAAAAAGCAACTGAAGAAAGAGTGTAATGAAGAGAACACAGA
Ncarteri_WeberCty_N1044 -----------------------------------------ATGTGTCTGTTATACTTATATGACTTACCTTTT--------TGCTATAGTATTGGTGTTGAAAGAGCGTCTTAAAATCAATTCATCATGTCCAATTCTGGTGGAAGTTCGGTACCAAGGATTCAGGTCTTCCGACCAACAATGGAAGAATTCAAAAATTTCTCAAAATATATTGAAAAGATTGAATCTGAGGGGGCACATAAGGCTGGCTTAGCAAAAATTATTCCACCAGATGGCTGGACTCCAAGAAAACGAGGCTACGATGATATTGAGCTTGTCATTCCTGCTCCCATTTCCCAAGTTGTAACCGGACGTCAAGGTTTATATCAGCAAATTAATATTCAACAAAAGGCGATGACTGTGAAAGAATTTCAGAAACTAGCTGATGGAAACAAGTACAAAACACCTCCACACTTTGACTATGAAGACCTTGAGAGAAAATATTGGAAGAACATAACTTACAATTCACCCATCTATGGAGCTGATGTTTCGGGATCCCTTTATGACAATGGGGTGGAGGAGTTCAACATTCAGCACCTGAATACTATTTTGGATATGGTAAAGGAAGACTATGAGATACAAATTGAAGGAGTGAATACAGCTTATTTATATTTTGGGATGTGGAAAACTACATTTGCATGGCATACAGAAGATATGGATCTCTACAGTATTAACTATCTTCATTTTGGTGCTCCAAAGTCATGGTATGTGGTACCCCCGGAGCATGGAAGACGTCTCGAAAGATTAGCTGCTGGATTCTTCCATGGCAGTTTCCAAAGCTGTCCAGCTTTTCTTAGGCACAAGATGACCATTATATCACCCCATATCTTGAAGCAGTATTCTATTCCATATCAAAAAATAACACAAGAACCAGGCGAGTTTATGATCACTTTTCCCTTTGGTTATCACTCTGGCTTCAATCACGGCTTCAACTGCGCAGAATCGACAAATTTTGCTTTGCCTCGATGGATTGAATACGGTAAACGAACAATATCCTGCACATGCCGTAATGATTGTGTCAAAATATGCATGGATATGTTTGTTCGAAAGTATCAGCCTGATATATATGAACTCTGGAAAGCTGGAAAAAATTTTGGATCCCATCCGGAAGACCCATCAAGACACTATGCTGCCCCTGCACCAAGAAAGCTGGAACTTCGGTTGAGCGAGCAGAGAGAAGAACGTAAGCGAGCTAAAGAAATACAGGGCTCGCAGAAGATCAAGAGGCACCCTATATCTAAAGTTGAAAAGTGTGAACAAAAGAAGGACTCCCGGAAATCATCCAAGGTACATCCCAGGGAGAGTGATGAGGAAACAGAGCTGTATGACGTTAATGAAGTAATCACTTGTAAAACTCCCAAAAAGCAACTGAAGAAAGAGTGTAATGAAGAGAACACAGA
Ncarteri_div__RainbowCave_G2089 ---------------------------------------------------------TATATGACTTATCTTTCTGCTATTTTGCTATATTGTAGGTTTTGAAAGAGCATCTCAAAATCAATTCATCATGTCCAATTCTGGTGGAAGTTCAGTACCAAGGATTCAGGTCTTCCGACCAACCATGGAAGAATTCAAAAATTTCTCAAAATATATTGAAAAGATTGAATCTGAGGGGGCGCATAAGGCTGGCTTAGCAAAAATTATTCCACCAGATGGTTGGACTCCAAGAAAACGAGGCTACGATGATATTGAGCTTGTCATTCCTGCTCCCATTTCTCAAGTTGTAACTGGACGTCAAGGTTTATATCAGCAAATTAATATTCAACAAAAGGCGATGACTGTGAAAGAATTTCAGAAACTAGCTGATGGAAACAAGTACAAAACACCTCCACATTTCGACTATGAAGACCTTGAGAGAAAATATTGGAAGAACATAACTTACAATTCACCCATCTATGGAGCCGATGTTTCGGGATCTCTTTATGACAATGGGGTGGAGGAGTTCAACATTCAGCACCTGAATACCATTTTGGATATGGTGAAAGAAGACTATGAGATACAAATAGAAGGTGTGAATACAGCTTATTTATATTTTGGGATGTGGAAAACTACATTTGCATGGCATACAGAAGATATGGATCTCTACAGTATTAACTATCTTCATTTTGGTGCTCCAAAGTCATGGTATGTGGTGCCCCCAGAGCATGGAAGACGTCTTGAGAGATTAGCTGCCGGATTCTTCCATGGCAGTTACCAAAGCTGTCCAGCTTTTCTTAGACACAAGATGACCATTATATCACCCCATATCTTGAAGCAGTATTCTATTCCATATCAGAAAATAACACAAGAACCAGGCGAGTTTATGATCACTTTTCCCTTTGGTTATCACTCTGGCTTCAATCACGGCTTCAACTGCGCAGAATCAACAAATTTTGCTTTGCCTCGGTGGATTGAATATGGTAAGCGAACAATATCCTGCACTTGCCGTAATGATTGTGTCAAAATATGTATGGATATGTTTGTTCGAAAGTATCAGCCTGATATATATGAACTCTGGAAAGCTGGAAAAAACTTCGGGTCACATCCGGAAGACCCGTCCAGACACTATGCTGCCCCTGCACCGAGAAAGCTGGAACTTCGTTTGAGCGAGCAAAGGGAAGAACGTAAGCGAGCTAAAGAAATGCAGGGCTCGCAGAAGATCAAGAGGCATCCTATATCTAAAGTCGAAAAGTGTGAACAAAAGAAGGACTCCCGGAAATCATCCAAGGTACATCCCCGAGAGAGTGATGAGGAAACGGAGCTATATGACGTTAATGAAGTAATCACTTGTAGAAATCCCAGAAAGCAACTGAAGAAAGAATGCAATGAAGAGAACGCAGA
Ncherokee_BalsamMtn_N891 TTTTTATATATTCTTAAAGAATATAATTAAATAATATTTAAATGTTTTTGTTATACTTATATGACTTACCTTTCTGCTATTTTGCTATATTATAGGTTTTGAAAGAGCATCTTAAAATCAATTCGTCATGTCCAATTCTGGTGGAAGTTCGGTACCAAGGATTCAGGTCTTCCGACCAACCATGGAAGAATTCAAAAATTTCTCAAAATATATTGAAAAGATTGAATCTGAGGGGGCACATAAGGCTGGCTTAGCAAAAATTATTCCACCAGATGGCTGGACTCCAAGAAAACGAGGCTACGATGATATTGAGCTTGTCATTCCTGCTCCCATTTCCCAAGTTGTAACCGGACGTCAAGGTTTATATCAGCAAATTAATATTCAACAAAAGGCGATGACTGTGAAGGAATTTCAGAAACTAGCTGATGGAAACAAGTACAAAACACCTCCACACTTTGACTATGAAGACCTTGAGAGAAAATATTGGAAGAACATAACTTACAATTCACCCATCTATGGAGCTGATGTTTCGGGATCCCTTTATGACAATGGGGTGGAGGAGTTCAACATTCAGCACCTGAATACTATTTTGGATATGGTAAAAGAAGACTATGAGATACAAATAGAAGGAGTGAATACAGCTTATTTATATTTTGGGATGTGGAAAACTACATTTGCATGGCATACAGAAGATATGGATCTCTACAGTATTAACTATCTTCATTTTGGTGCTCCAAAGTCATGGTATGTGGTGCCCCCGGAGCATGGAAGACGTCTCGAGAGATTAGCTGCTGGATTCTTCCATGGCAGTTACCAAAGCTGTCCAGCTTTTCTTAGACACAAGATGACCATTATATCACCCCATATCTTGAAGCAGTATTCTATTCCGTATCAAAAAATAACACAAGAACCAGGCGAGTTTATGATCACTTTTCCCTTTGGTTATCACTCTGGCTTCAATCACGGCTTCAACTGCGCAGAATCGACAAATTTTGCTTTGCCTCGATGGATTGAATACGGTAAACGGACAATATCCTGCACATGCCGTAATGATTGTGTCAAAATATGCATGGATATGTTTGTTCGAAAATATCAGCCTGATATATATGAACTCTGGAAAGCGGGAAAAAATTTCGGATCCCATCCGGAAGACCCATCAAGACACTATGCTGCCCCTGCACCAAGAAAGCTGGAACTTCGGTTGAGCGAGCAAAGAGAAGAACGTAAGCGAGCTAAAGAAATACAGGGCTCGCAGAAGATCAAGAGGCACCCTATATCTAAAGTTGAAAAGTGTGAACAAAAGAAGGACTGCCGGAAATCATCCAAGGTGCATCCCAGGGAGAGTGATGAGGAAACAGAGCTGTATGACGTTAATGAAGTAATCACTTGTAAAAATCCCAGAAAGCAACTGAAGAAAGAGTGTAATGAAGAGAACACGGA
Ncooperi_BeaverCrk_N1002 ----------------------ATAATTAAATAATATTTAAATGTTTTTGTTATACTTATATGACTTACCTTTCTGCTGTTTTGCTATATTATAGGTTTTGAAAGAGCATCTTAAAATCAA-TCATCATGTCCAATTCTGGTGGAAGTTCGGTGCCAAGGATTCAGGTCTTCCGACCAACCATGGAAGAATTCAAAAATTTCTCAAAATATATTGAAAAGATTGAATCTGAGGGGGCACATAAGGCTGGCTTAGCAAAAATTATTCCACCAGATGGCTGGACTCCCAGAAAACGAGGCTACGATGATATTGAGCTTGTCATTCCTGCTCCCATTTCCCAAGTTGTAACCGGACGTCAAGGTTTATATCAGCAAATTAATATTCAACAAAAGGCGATGACTGTGAAAGAATTTCAGAAACTAGCTGATGGAAACAAGTACAAAACACCTCCACACTTTGACTATGAAGACCTTGAGAGAAAATATTGGAAGAACATAACTTACAATTCACCCATCTATGGAGCTGATGTTTCGGGATCCCTTTATGACAATGGGGTGGAGGAGTTCAACATTCAGCACCTGAATACTATTTTGGATATGGTAAAAGAAGACTATGAGATACAAATAGAAGGAGTGAATACAGCTTATTTATATTTTGGGATGTGGAAAACTACATTTGCATGGCATACAGAAGATATGGATCTCTACAGTATTAACTATCTTCATTTTGGTGCTCCAAAGTCATGGTATGTGGTGCCCCCGGAGCATGGAAGACGTCTCGAGAGATTAGCTGCTGGATTCTTCCATGGCAGTTACCAAAGCTGTCCAGCTTTTCTTAGGCACAAGATGACCATTATATCACCCCATATCTTGAAGCAGTATTCTATTCCATATCAAAAAATAACACAAGAACCAGGCGAGTTTATGATCACTTTTCCCTTTGGTTATCACTCTGGCTTCAATCACGGCTTCAACTGCGCAGAATCGACAAATTTTGCTTTGCCTCGATGGATTGAATACGGTAAACGGACAATATCCTGCACATGCCGTAATGATTGTGTCAAAATATGCATGGATATGTTTGTTCGAAAGTATCAGCCTGATATATATGAACTCTGGAAAGCTGGAAAAAATTTTGGATCCCATCCGGAAGACCCATCAAGACACTATGCTGCCCCTGCACCAAGAAAGCTGGAACTTCGGTTGAGCGAGCAGAGAGAAGAACGTAAGCGAGCTAAAGAAATACAGGGCTCACAGAAGATCAAGAGGCACCCTATATCTAAAGTTGAAAAATGTGAACAAAAGAAGGACTCCCGGAAATCATCCAAGGTACATCCCAGGGAGAGTGATGAGGAAACAGAGCTGTATGACGTTGATGAAGTAATCACTTGTAAAAATCCCAAAAAGCAACTGAAGAAAGAGTGT-----------------
Ncooperi_NantRiverGorge_N682 ----------------------------------------------TTTGTTATACTTATATGACTTACCTTTCTGCTGTTTTGCTATATTATAGGTTTTGAAAGAGCATCTTAAAATCAA-TCATCATGTCCAATTCTGGTGGAAGTTCGGTGCCAAGGATTCAGGTCTTCCGACCAACCATGGAAGAATTCAAAAATTTCTCAAAATATATTGAAAAGATTGAATCTGAGGGGGCACATAAGGCTGGCTTAGCAAAAATTATTCCACCAGATGGCTGGACTCCAAGAAAACGAGGCTACGATGATATTGAGCTTGTCATTCCTGCTCCCATTTCCCAAGTTGTAACCGGACGTCAAGGTTTATATCAGCAAATTAATATTCAACAAAAAGCGATGACTGTGAAAGAATTTCAGAAACTAGCTGATGGAAACAAGTACAAAACACCTCCACACTTTGACTATGAAGACCTTGAGAGAAAATATTGGAAGAACATAACTTACAATTCACCCATCTATGGAGCTGATGTTTCGGGATCCCTTTATGACAATGGGGTGGAGGAGTTCAACATTCAGCACCTGAATACTATTTTGGATATGGTAAAAGAAGACTATGAGATACAAATAGAAGGAGTGAATACAGCTTATTTATATTTTGGGATGTGGAAAACTACATTTGCATGGCATACAGAAGATATGGATCTCTACAGTATTAACTATCTTCATTTTGGTGCTCCAAAGTCATGGTATGTGGTGCCCCCGGAGCATGGAAGACGTCTCGAGAGATTAGCTGCTGGATTCTTCCATGGCAGTTACCAAAGCTGTCCAGCTTTTCTTAGGCACAAGATGACCATTATATCACCCCATATCTTGAAGCAGTATTCTATTCCATATCAAAAAATAACACAAGAACCAGGCGAGTTTATGATCACTTTTCCCTTTGGTTATCACTCTGGCTTCAATCACGGCTTCAACTGCGCAGAATCGACAAATTTTGCTTTGCCTCGATGGATTGAATACGGTAAACGGACAATATCCTGCACATGCCGTAATGATTGTGTCAAAATATGCATGGATATGTTTGTTAGAAAGTATCAGCCTGATATATATGAACTCTGGAAAGCTGGAAAAAATTTTGGATCCCATCCGGAAGACCCATCAAGACACTATGCTGCCCCTGCACCAAGAAAGCTGGAACTTCGGTTGAGCGAGCAGAGAGAAGAACGTAAGCGAGCTAAAGAAATACAGGGCTCACAGAAGATCAAGAGGCACCCTATATCTAAAGTTGAAAAATGTGAACAAAAGAAGGACTCCCGGAAATCATCCAAGGTACATCCCAGGGAGAGTGATGAGGAAACAGAGCTGTATGACGTTGATGAAGTAATCACTTGTAAAAATCCCAAAAAGCAAC-------------------------------
Ncooperi_RockCrRoad_N1160 TTTTTATATATTCTTAAAGAATATAATTAAATAATATTTAAATGTTTTTGTTATACTTATATGACTTACCTTTCTGCTATTTTGCTATATTATAGGTTTTGAAAGAGCATCTTAAAATCAATTCATCATGTCCAATTCTGGTGGAAGTTCGGTACCAAGGATTCAGGTCTTCCGACCAACCATGGAAGAATTTAAAAATTTCTCAAAATATATTGAAAAGATTGAATCTGAGGGGGCACATAAGGCTGGCTTAGCAAAAATTATTCCACCAGATGGCTGGACTCCAAGAAAACGAGGCTACGATGATATTGAGCTTGTCATTCCTGCTCCCATTTCCCAAGTTGTAACCGGACGTCAAGGTTTATATCAGCAAATTAATATTCAACAAAAGGCGATGACTGTGAAAGAATTTCAGAAACTAGCTGATGGAAACAAGTACAAAACACCTCCACACTTTGACTATGAAGACCTTGAGAGAAAATATTGGAAGAACATAACTTACAATTCACCCATCTATGGAGCTGATGTTTCGGGATCCCTTTATGACAATGGGGTGGAGGAATTCAACATTCAGCACCTGAATACTATTTTGGATATGGTAAAAGAAGACTATGAGATACAAATAGAAGGAGTGAATACAGCTTATTTATATTTTGGGATGTGGAAAACTACATTTGCATGGCATACAGAAGATATGGATCTCTACAGTATTAACTATCTTCATTTTGGTGCTCCAAAGTCATGGTATGTGGTGCCCCCAGAGCATGGAAGACGTCTCGAGAGATTAGCTGCTGGATTCTTCCATGGCAGTTACCAAAGCTGTCCAGCTTTTCTTAGGCACAAGATGACCATTATATCACCCCATATCTTGAAGCAGTATTCTATTCCATATCAAAAAATAACACAAGAACCAGGCGAGTTTATGATCACTTTTCCCTTTGGTTATCACTCTGGCTTCAATCACGGCTTCAACTGCGCAGAATCGACAAATTTTGCTTTGCCTCGATGGATTGAATACGGTAAACGGACAATATCCTGCACATGCCGTAATGATTGTGTCAAAATATGCATGGATATGTTTGTTCGAAAGTATCAGCCTGATATATATGAACTCTGGAAAGCTGGAAAAAATTTTGGATCCCATCCGGAAGACCCATCAAGACACTATGCTGCCCCTGCACCAAGAAAGCTGGAACTTCGGTTGAGCGAGCAGAGAGAAGAACGTAAGCGAGCTAAAGAAATACAGGGCTCGCAGAAGATCAAGAGGCACCCTATATCTAAAGTTGAAAAGTGTGAACAAAAGAAGGACTCCCGGAAATCATCCAAGGTACATCCCAGGGAGAGTGATGAGGAAACAGAGCTGTATGACGTTAATGAAGTAATAACTTGTAAAAATCCCAAAAAGCAACTGAAGAAAGAGTGTAATGAAGAGAAGACAGA
Ncoylei_Apalachia_N1195 TTTTTATATATTCTTAAAGAATATAATTAAACAATATTTAAATGTTTTTGTTATACTTATATGACTTACCTTTCTGCTATTTTGCTATATTATAGGTTTTGAAAGAGCATCTTAAAATCAATTCATCATGTCCAATTCTGGTGGAAGTTCGGTACCAAGGATTCAGGTCTTCCGACCAACCATGGAAGAATTCAAAAATTTCTCAAAATATATTGAAAAGATTGAATCTGAGGGGGCACATAAGGCTGGCTTAGCAAAAATTATTCCACCAGATGGCTGGACTCCAAGAAAACGAGGCTACGATGATATTGAGCTTGTCATTCCTGCTCCTATTTCCCAAGTTGTAACCGGACGTCAAGGTTTGTATCAGCAAATTAATATTCAACAAAAGGCGATGACTGTGAAAGAATTTCAGAAACTAGCTGATGGAAACAAGTACAAAACACCTCCACACTTTGACTATGAAGACCTTGAGAGAAAATATTGGAAGAACATAACTTACAATTCACCCATCTATGGAGCTGATGTTTCAGGATCCCTTTATGACAATGGGGTGGAGGAGTTCAACATTCAGCACCTGAATACTATTTTGGATATGGTAAAGGAAGACTATGAGATACAAATAGAAGGAGTGAATACAGCTTATTTATATTTTGGGATGTGGAAAACTACATTTGCATGGCATACAGAAGATATGGATCTCTACAGTATTAACTATCTTCATTTTGGTGCTCCAAAGTCATGGTATGTGGTGCCCCCGGAGCATGGAAGACGTCTCGAGAGATTAGCTGCTGGATTCTTCCATGGCAGTTACCAAAGCTGTCCAGCTTTTCTTAGGCACAAGATGACCATTATATCACCCCATATCTTGAAGCAGTATTCTATTCCATATCAAAAAATAACACAAGAACCAGGCGAGTTTATGATCACTTTTCCCTTCGGTTATCACTCTGGCTTCAATCACGGCTTCAACTGCGCAGAATCGACAAATTTTGCTTTGCCTCGATGGATTGAATACGGTAAACGGACAATATCCTGCACATGCCGTAATGATTGTGTCAAAATATGCATGGATATGTTTGTTCGGAAGTATCAGCCTGATATATATGAACTCTGGAAAGCTGGAAAAAATTTTGGATCCCACCCGGAAGACCCATCGAGACACTATGCTGCCCCTGCACCAAGAAAGCTGGAACTTCGGTTGAGTGAGCAGAGAGAAGAACGTAAGCGAGCTAAAGAAATACAGGGTTCACAGAAGATCAAGAGGCACCCTATATCTAAAGTTGAAAAGTGTGAACAAAAGAAGGACTCCCGGAAATCATCCAAGGTACATCCCAGGGAGAGTGATGAGGAAACAGAGCTGTATGACGTTAATGAAGTAAACACTTGTAAAAATCCCAAAAACCAACTGAAGAAAGAGTGTAATGAAGAGAACACGGA
Ncoylei_DinkinCove_N1118 ------------------------AATTAAACAATATTTAAATGTTTTTGTTATACTTATATGACTTACCTTTCTGCTATTTTGCTATATTATAGGTTTTGAAAGAGCATCTTAAAATCAATTCATCATGTCCAATTCTGGTGGAAGTTCGGTACCAAGGATTCAGGTCTTCCGACCAACCATGGAAGAATTCAAAAATTTCTCAAAATATATTGAAAAGATTGAATCTGAGGGGGCACATAAGGCTGGCTTAGCAAAAATTATTCCACCAGATGGCTGGACTCCAAGAAAACGAGGCTACGATGATATTGAGCTTGTCATTCCTGCTCCTATTTCCCAAGTTGTAACCGGACGTCAAGGTTTGTATCAGCAAATTAATATTCAACAAAAGGCGATGACTGTGAAAGAATTTCAGAAACTAGCTGATGGAAACAAGTACAAAACACCTCCACACTTTGACTATGAAGACCTTGAGAGAAAATATTGGAAGAACATAACTTACAATTCACCCATCTATGGAGCTGATGTTTCGGGATCCCTTTATGACAATGGGGTGGAGGAGTTCAACATTCAGCACCTGAATACTATTTTGGATATGGTAAAGGAAGACTATGAGATACAAATAGAAGGAGTGAATACAGCTTATTTATATTTTGGGATGTGGAAAACTACATTTGCATGGCATACAGAAGATATGGATCTCTACAGTATTAACTATCTTCATTTTGGTGCTCCAAAGTCATGGTATGTGGTGCCCCCGGAGCATGGAAGACGTCTCGAGAGATTAGCTGCTGGATTCTTCCATGGCAGTTACCAAAGCTGTCCAGCTTTTCTTAGGCACAAGATGACCATTATATCACCCCATATCTTGAAGCAGTATTCTATTCCATATCAAAAAATAACACAAGAACCAGGTGAGTTTATGATCACTTTTCCCTTTGGTTATCACTCTGGCTTCAATCACGGCTTCAACTGCGCAGAATCGACAAATTTTGCTTTGCCTCGATGGATTGAATACGGTAAACGGACAATATCCTGCACATGCCGTAATGATTGTGTCAAAATATGCATGGATATGTTTGTTCGAAAGTATCAGCCTGATATATATGAACTCTGGAAAGCTGGAAAAAATTTTGGATCCCATCCGGAAGACCCATCAAGACACTATGCTGCCCCTGCACCAAGAAAGCTGGAACTTCGGTTGAGTGAGCAGAGAGAAGAACGTAAGCGAGCTAAAGAAATACAGGGTTCACAGAAGATCAAGAGGCACCCTATATCTAAAGTTGAAAAGTGTGAACAAAAGAAGGACTCCCGGAAATCATCCAAGGTACATCCCAGGGAGAGTGATGAGGAAACAGAGCTGTATGACGTTAATGAAGTAATCACTTGTAAAAATCCCAAAAAGCAACTGAAGAAAGAGTGTAATGAAGAGAACACCGA
Ncoylei_TiptonCreek_N837 -----------------------------------------------------------------------------TATTTTGCTATATTATAGGTTTTGAAAGAGCATCTTAAAATCAATTCATCATGTCCAATTCTGGTGGAAGTTCGGTACCAAGGATTCGGGTCTTCCGACCAACCATGGAAGAATTCAAAAATTTCTCAAAATATATTGAAAAGATTGAATCTGAGGGGGCACATAAGGCTGGCTTAGCAAAAATTATTCCACCAGATGGCTGGACTCCAAGAAAACGAGGCTACGATGATATTGAGCTTGTCATTCCTGCTCCTATTTCCCAAGTTGTAACCGGACGTCAAGGTTTGTATCAGCAAATTAATATTCAACAAAAGGCGATGACTGTGAAAGAATTTCAGAAACTAGCTGATGGAAACAAGTACAAAACACCTCCACACTTTGACTATGAAGATCTTGAGAGAAAATATTGGAAGAACATAACTTACAATTCACCCATCTATGGAGCTGATGTTTCGGGATCCCTTTATGACAATGGGGTGGAGGAGTTCAACATTCAGCACCTGAATACTATTTTGGATATGGTAAAGGAAGACTATGAGATACAAATAGAAGGAGTGAATACGGCTTATTTATATTTTGGGATGTGGAAAACTACATTTGCATGGCATACAGAAGATATGGATCTCTACAGTATTAACTATCTTCATTTTGGTGCTCCAAAGTCATGGTATGTGGTGCCCCCGGAGCATGGAAGACGTCTCGAGAGATTAGCTGCTGGATTCTTCCATGGCAGTTACCAAAGCTGTCCAGCTTTTCTTAGGCACAAGATGACCATTATATCACCCCATATCTTGAAGCAGTATTCTATTCCATATCAAAAAATAACACAAGAACCAGGCGAGTTTATGATCACTTTTCCCTTTGGTTATCACTCTGGCTTCAATCACGGCTTCAACTGCGCAGAATCGACAAATTTTGCTTTGCCTCGATGGATTGAATACGGTAAACGGACAATATCCTGCACATGCCGTAATGATTGTGTCAAAATATGCATGGATATGTTTGTTCGAAAGTATCAGCCTGATGTATATGAACTCTGGAAAGCTGGAAAAAATTTTGGATCCCATCCGGAAGACCCATCAAGACACTATGCTGCCCCTGCACCAAGAAAGCTGGAACTTCGGTTGAGTGAGCAGAGAGAAGAACGTAAGCGAGCTAAAGAAATACAGGGTTCACAGAAGATCAAGAGGCAC--------------------------------------------------------------------------------------------------------------------------------------------------------------------------
Ncressleri_AndersonSpringCave_G2075 ---------------------------------------------TTTGGTAA----TATATGACTTATCTTTC--------TGCTATATTATAGGTTTTGAAAGAGCATCTTAAAATCGATTCATCATGTCCAATTCTGGTGGAAGTTCGGTACCAAGGATTCAGGTCTTCCGACCAACCATGGAAGAATTCAAAAATTTCTCAAAATATATTGAAAAGATTGAATCTGAGGGGGCACATAAGGCTGGCTTAGCAAAAATTATTCCACCAGATGGTTGGACTCCAAGAAAACGAGGCTACGATGATATTGAGCTTGTCATTCCTGCTCCCATTTCTCAAGTTGTAACTGGACGTCAAGGTTTATATCAGCAAATTAATATTCAACAAAAGGCGATGACAGTGAAAGAATTTCAGAAACTAGCTGATGGAAACAAGTACAAAACACCTCCACACTTTGACTATGAAGACCTTGAGAGAAAATATTGGAAGAACATAACTTACAATTCACCCATCTATGGAGCTGATGTTTCGGGATCTCTTTATGAGAATGGGGTGGAGGAGTTTAACATTCAGCACCTGAATACTATTTTGGATATGGTGAAAGAAGATTATGAGATACAAATAGAAGGAGTGAATACAGCTTATTTATATTTTGGGATGTGGAAAACTACATTTGCATGGCATACAGAAGATATGGATCTCTACAGTATTAACTATCTTCATTTTGGTGCTCCAAAGTCATGGTATGTGGTGCCCCCGGAGCATGGAAGACGTCTTGAGAGATTAGCTGCTGGATTCTTCCATGGCAGTTACCAAAGCTGTCCAGCTTTTCTTAGGCACAAGATGACCATTATATCACCTCATATCTTGAAGCAGTATTCTATTCCATATCAAAAAATAACACAAGAACCAGGCGAGTTTATGATCACTTTTCCCTTTGGTTATCACTCTGGCTTCAATCACGGCTTTAACTGTGCAGAATCGACAAATTTTGCTTTGCCTCGGTGGATTGAATATGGCAAGCGGACAATATCCTGCACTTGCCGTAATGATTGTGTCAAAATTTGTATGGATATGTTTGTTCGGAAATATCAGCCTGATATATATGAACTCTGGAAAGCTGGAAAAAACTTTGGGTCCCATCCGGAAGACCCATCAAGACACTATGCTGCCCCTGCACCGAGAAAGTTGGAACTTCGTTTGAGCGAGCAAAGGGAAGAACGTAAGCGAGCTAAAGAAATGCAGGGCTCACAGAAGATCAAGAGGCACCCTATATCTAAAGTTGAAAAGTGTGAACAAAAGAAGGACTCCCGGAAATCATCCAAGGTACATCCCAGGGAGAGTGATGAGGAAACGGAGCTGTATGACGTTAATGAAGTAATCACTTGTAAAAATCCCAGAAAGCAACTGAAGAAAGAGTGCAGTGAAGAGAACTCA--
Ncressleri_PigeonCave_G2077 TTTTTATATATTCCTAAAGAATATAATTAAATAATATTTA-ATATTTTGGTAA----TATATGACTTATCTTTC--------TGCTATATTATAGGTTTTGAAAGAGCATCTTAAAATCGATTCATCATGTCCAATTCTGGTGGAAGTTCGGTACCAAGGATTCAGGTCTTCCGACCAACCATGGAAGAATTCAAAAATTTCTCAAAATATATTGAAAAGATTGAATCTGAGGGGGCACATAAGGCTGGCTTAGCAAAAATTATTCCACCAGATGGTTGGACTCCAAGAAAACGAGGCTACGATGATATTGAGCTTGTCATTCCTGCTCCCATTTCTCAAGTTGTAACTGGACGTCAAGGTTTATATCAGCAAATTAATATTCAACAAAAGGCGATGACAGTGAAAGAATTTCAGAAACTAGCTGATGGAAACAAGTACAAAACACCTCCACACTTTGACTATGAAGACCTTGAGAGAAAATATTGGAAGAACATAACTTACAATTCACCCATCTATGGAGCTGATGTTTCGGGATCTCTTTATGAGAATGGGGTGGAGGAGTTTAACATTCAGCACCTGAATACTATTTTGGATATGGTGAAAGAAGATTATGAGATACAAATAGAAGGAGTGAATACAGCTTATTTATATTTTGGGATGTGGAAAACTACATTTGCATGGCATACAGAAGATATGGATCTCTACAGTATTAACTATCTTCATTTTGGTGCTCCAAAGTCATGGTATGTGGTGCCCCCGGAGCATGGAAGACGTCTTGAGAGATTAGCTGCTGGATTCTTCCATGGCAGTTACCAAAGCTGTCCAGCTTTTCTTAGGCACAAGATGACCATTATATCACCTCATATCTTGAAGCAGTATTCTATTCCATATCAAAAAATAACACAAGAACCAGGCGAGTTTATGATCACTTTTCCCTTTGGTTATCACTCTGGCTTCAATCACGGCTTTAACTGTGCAGAATCGACAAATTTTGCTTTGCCTCGGTGGATTGAATATGGCAAGCGGACAATATCCTGCACTTGCCGTAATGATTGTGTCAAAATTTGTATGGATATGTTTGTTCGGAAATATCAGCCTGATATATATGAACTCTGGAAAGCTGGAAAAAACTTTGGGTCCCATCCGGAAGACCCATCAAGACACTATGCTGCCCCTGCACCGAGAAAGTTGGAACTTCGTTTGAGCGAGCAAAGGGAAGAACGTAAGCGAGCTAAAGAAATGCAGGGCTCACAGAAGATCAAGAGGCACCCTATATCTAAAGTTGAAAAGTGTGAACAAAAGAAGGACTCCCGGAAATCATCCAAGGTACATCCCAGGGAGAGTGATGAGGAAACGGAGCTGTATGACGTTAATGAAGTAATCACTTGTAAAAATCCCAGAAAGCAACTGAAGAAAGAGTGCAGTGAAGAGAACTCAGA
Ncrosbyi_MtMitchell_N210 TTTTTATATATTCTTAAAGAATATAATTAAATAATATTTACATGTTTTTGTTATACTTATATGACTTACCGTTACACTATTTTGCTATATTATAGGTTTTGAAAGAGCATCTTAAAATCAATTCATCATGTCCAATTCTGGTGGAAGTTCGGTACCAAGGATTCAGGTCTTCCGACCAACCATGGAAGAATTCAAAAATTTCTCAAAATATATTGAAAAGATTGAATCTGAGGGGGCACATAAGGCTGGCTTAGCAAAAATTATTCCACCAGATGGCTGGACTCCAAGAAAACGAGGCTACGATGATATTGAGCTTGTCATTCCTGCTCCCATTTCCCAAGTTGTAACCGGACGGCAAGGTTTATATCAGCAAATTAATATTCAACAGAAGGCGATGACCGTGAAAGAATTTCAGAAACTAGCTGATGGAAACAAGTACAAAACACCTCCACACTTTGACTATGAAGACCTTGAGAGAAAATATTGGAAGAACATAACTTACAATTCACCCATCTATGGAGCTGATGTTTCGGGATCCCTTTATGACAATGGGGTGGAGGAGTTCAACATTCAGCACCTGAATACTATTTTGGATATGGTAAAGGAAGACTATGAGATACAAATAGAAGGAGTGAATACAGCTTATTTATACTTTGGGATGTGGAAGACTACATTTGCATGGCATACAGAAGATATGGATCTCTACAGTATTAACTATCTTCATTTTGGTGCTCCAAAGTCATGGTATGTGGTGCCCCCGGAGCATGGAAGACGTCTCGAGAGATTAGCTGCTGGATTCTTCCATGGCAGTTACCAAAGCTGTCCAGCTTTTCTTAGGCACAAGATGACCATTATATCACCCCATATCTTGAAGCAGTATTCTATTCCATATCAAAAAATAACACAAGAACCAGGTGAGTTTATGATCACTTTTCCCTTTGGTTATCACTCTGGCTTCAATCACGGCTTCAACTGCGCAGAATCGACAAATTTTGCTTTGCCTCGATGGATTGAATACGGTAAACGGACAATATCTTGCACATGCCGTAATGATTGTGTCAAAATATGCATGGATATGTTTGTTCGAAAGTATCAGCCTGATATATATGAACTCTGGAAAGCTGGAAAAAATTTTGGATCCCATCCGGAAGACCCATCAAGACACTATGCTGCCCCTGCACCAAGAAAGCTGGAACTTCGGTTGAGCGAGCAAAGAGAAGAACGTAAGCGAGCTAAAGAAATACAGGGCTCACAGAAGATCAAGAGGCACCCTATATCTAAAGTTGAAAAGTGTGAACAAAAGAAGGACTCCCGGAAATCATCCAAGGTACATCCCAGGGAGAGTGATGAGGAAACAGAGCTGTATGACGTTGATGAAGTAATCACTTGTAAAATTCCCAGAAAGCAACTGAAGAAAG----------------------
Ncrosbyi_PricesCrk_N1143 TTTTTATATATTCTTAAATAATATAATTAAATAATATTTACATGTTTTTGTTGTACTTATATGACTTACCTTTCTGCTATTTTGCTATATTATAGGTTTTGAAAGAGCATCTTAAAATCAATTCATCATGTCCAATTCTGGTGGAAGTTCGGTACCAAGGATTCAGGTCTTCCGACCGACCATGGAAGAATTCAAAAATTTCTCAAAATATATTGAAAAGATTGAATCTGAGGGGGCACATAAGGCTGGCTTAGCAAAAATTATTCCACCAGATGGCTGGACTCCAAGAAAACGAGGCTACGATGATATTGAGCTTGTCATTCCTGCTCCCATTTCCCAAGTTGTAACCGGACGTCAAGGTTTATATCAGCAAATTAATATTCAACAGAAGGCGATGACCGTGAAAGAATTTCAGAAACTAGCTGATGGAAACAAGTACAAAACACCTCCGCACTTTGACTATGAAGACCTTGAGAGAAAATATTGGAAGAACATAACTTACAATTCACCGATCTATGGAGCTGATGTTTCGGGATCCCTTTATGACAATGGGGTGGAGGAGTTCAACATTCAGCACCTGAATACTATTTTGGATATGGTAAAGGAAGACTATGAGATACAGATAGAAGGAGTGAATACAGCTTATTTATACTTTGGGATGTGGAAGACTACATTTGCATGGCATACAGAAGATATGGATCTCTACAGTATTAACTATCTTCATTTTGGTGCTCCAAAGTCATGGTATGTGGTGCCCCCGGAGCATGGAAGACGTCTCGAGAGATTAGCTGCTGGATTCTTCCATGGCAGTTACCAAAGCTGTCCAGCTTTTCTTAGGCACAAGATGACCATTATATCACCCCATATCTTGAAGCAGTATTCTATTCCATATCATAAAATAACACAAGAACCAGGTGAGTTTATGATCACTTTTCCCTTTGGTTATCACTCTGGCTTCAATCACGGCTTCAACTGCGCAGAATCGACAAATTTTGCCTTGCCTCGTTGGATTGAATACGGTAAACGGACAATATCCTGCACATGCCGTAATGATTGTGTCAAAATATGCATGGATATGTTTGTTCGAAAGTATCAGCCTGATATATATGAACTCTGGAAAGCTGGGAAAAATTTTGGATCCCATCCGGAAGACCCATCAAGACACTATGCTGCCCCTGCACCAAGAAAGCTGGAACTTCGGTTGAGCGAGCAAAGAGAAGAACGTAAGCGAGCTAAAGAAATACAGGGCTCACAGAAGATCAAGAGGCACCCTATATCTAAAGTTGAAAAGTGTGAACAAAAGAAGGACTCCCGGAAATCATCCAAGGTACATCCCAGGGAGAGTGATGAGGAAACAGAGCTGTATGACGTTGATGAAGTAATCACTTGTAAAAATCCCAGAAAGCAACTGAAGAAAGAGTGTAATGAAGAGAACACGGA
Ncrosbyi_ShufordCrk_N1148 TTTTTATATATTCTTAAAGAATATAATTAAATAATATTTACATGTTTTTGTTATACTTATATGACTTACC--------TTTCTGCTATATTATAGGTTTTGAAAGAGCATCTTAAAATCAATTCATCATGTCCAATTCTGGTGGAAGTTCGGTACCAAGGATTCAGGTCTTCCGACCAACCATGGAAGAATTCAAAAATTTCTCAAAATATATTGAAAAGATTGAATCTGAGGGGGCACATAAGGCTGGCTTAGCAAAAATTATTCCACCAGATGGCTGGACTCCAAGAAAACGAGGCTACGATGATATTGAGCTTGTCATTCCTGCTCCCATTTCCCAAGTTGTAACCGGACGTCAAGGTTTATATCAGCAAATTAATATTCAACAGAAGGCGATGACCGTGAAAGAATTTCAGAAACTAGCTGATGGAAACAAGTACAAAACACCTCCACACTTTGACTATGAAGACCTTGAGAGAAAATATTGGAAGAACATAACTTACAATTCACCCATCTATGGAGCTGATGTTTCGGGATCCCTTTATGACAATGGGGTGGAGGAGTTCAACATTCAGCACCTGAATACTATTTTGGATATGGTAAAGGAAGACTATGAGATACAAATAGAAGGAGTGAATACAGCTTATTTATACTTTGGGATGTGGAAGACTACATTTGCATGGCATACAGAAGATATGGATCTCTACAGTATTAACTATCTTCATTTTGGTGCTCCAAAGTCATGGTATGTGGTGCCCCCGGAGCATGGAAGACGTCTCGAGAGATTAGCTGCTGGATTCTTCCATGGCAGTTACCAAAGCTGTCCAGCTTTTCTTAGGCACAAGATGACCATTATATCACCCCATATCTTGAAGCAGTATTCTATTCCATATCAAAAAATAACACAAGAACCAGGTGAGTTTATGATCACTTTTCCCTTTGGTTATCACTCTGGCTTCAATCACGGCTTCAACTGCGCAGAATCGACAAATTTTGCTTTGCCTCGATGGATTGAATACGGTAAACGGACAATATCTTGCACATGCCGTAATGATTGTGTCAAAATATGCATGGATATGTTTGTTCGAAAGTATCAGCCTGATATATATGAACTCTGGAAAGCTGGAAAAAATTTTGGATCCCATCCGGAAGACCCATCAAGACACTATGCTGCCCCTGCACCAAGAAAGCTGGAACTTCGGTTGAGCGAGCAAAGAGAGGAACGTAAGCGAGCTAAAGAAATACAGGGCTCACAGAAGATCAAGAGGCACCCTATATCTAAAGTTGAAAAGTGTG-------------------------------------------------------------------------------------------------------------------------------------------------
Ndellingeri_BullpenBridge_N109 TTTTTATATATTCTTAAAGAATATTATTAAATAATATTTAAATGTTTTTGTTATACTTATATGACTTACCTTTCTGCTATTTTGCTATATTATAGGTTTTGAAAGAGCATCTTAAAATCAATTCATCATGTCCAATTCTGGTGGAAGTTCGGTACCAAGGATTCAGGTCTTCCGACCAACAATGGAAGAATTCAAAAATTTCTCAAAATATATTGAAAAGATTGAATCTGAGGGGGCACATAAGGCCGGCTTAGCAAAAATTATTCCACCAGATGGCTGGACTCCAAGAAAACGAGGCTACGATGATATTGAACTTGTCATTCCTGCTCCCATTTCCCAAGTTGTAACCGGACGTCAAGGTTTATATCAGCAAATTAATATTCAACAAAAGGCGATGACTGTGAAAGAATTTCAGAAACTAGCTGATGGAAACAAGTACAAAACACCTCCACACTTTGACTATGAAGACCTTGAGAGAAAATATTGGAAGAACATAACTTACAATTCACCCATCTATGGAGCTGATGTTTCGGGATCCCTTTATGACAATGGGGTGGAGGAGTTCAACATTCAGCACCTGAATACTATTTTGGATATGGTAAAGGAAGACTATGAGATACAAATAGAAGGAGTGAATACAGCTTATTTATATTTTGGGATGTGGAAAACTACATTTGCATGGCATACAGAAGATATGGATCTCTACAGTATTAACTATCTTCATTTTGGTGCTCCAAAGTCATGGTATGTGGTGCCCCCGGAGCATGGAAGACGTCTCGAGAGATTAGCTGCTGGATTCTTCCATGGCAGTTACCAAAGCTGTCCAGCTTTTCTTAGGCACAAGATGACCATTATATCACCCCATATCTTGAAGCAGTATTCTATTCCATATCAAAAAATAACACAAGAACCAGGCGAGTTTATGATCACTTTTCCCTTTGGTTATCACTCTGGCTTCAATCACGGCTTCAACTGCGCAGAATCGACAAATTTTGCTTTGCCTCGATGGATTGAATACGGTAAACGGACAATATCCTGCACATGCCGTAATGATTGTGTCAAAATATGCATGGATATGTTTGTTCGAAAGTATCAACCTGATATATATGAACTCTGGAAAGCTGGAAAAAATTTTGGATCCCATCCGGAAGACCCATCAAGACACTATGCTGCCCCTGCACCAAGAAAGCTGGAACTTCGGTTGAGCGAGCAGAGAGAAGAACGTAAGCGAGCTAAAGAAATACAGGGCTCACAGAAGATCAAGAGGCACCCTATATCTAAAGTTGAAAAGTGTGAACAAAAGAAGGACTCCCGGAAATCATCCAAGGTACATCCCAGGGAGAGTGATGAGGAAACAGAGCTGTATGACGTTAATGAAGTAATCACTTGTAAAAATCCCAAAAAGCAACTGAAGAAAGAGTGTAATGAAGAGAACACAGA
Ndellingeri_WhitewFalls_N887 ----------------------------------------AATGTTTTTGTTATACTTATATGACTTACCTTTCTGCTATTTTGCTATATTATAGGTTTTGAAAGAGCATCTTAAAATCAATTCATCATGTCCAATTCTGGTGGAAGTTCGGTACCAAGGATTCAGGTCTTCCGACCAACAATGGAAGAATTCAAAAATTTCTCAAAATATATTGAAAAGATTGAATCTGAGGGGGCACATAAGGCCGGCTTAGCAAAAATTATTCCACCAGATGGCTGGACTCCAAGAAAACGAGGCTACGATGATATTGAACTTGTCATTCCTGCTCCCATTTCCCAAGTTGTAACCGGACGTCAAGGTTTATATCAGCAAATTAATATTCAACAAAAGGCGATGACTGTGAAAGAATTTCAGAAACTAGCTGATGGAAACAAGTACAAAACACCTCCACACTTTGACTATGAAGACCTTGAGAGAAAATATTGGAAGAACATAACTTACAATTCACCCATCTATGGAGCTGATGTTTCGGGATCCCTTTATGACAATGGGGTGGAGGAGTTCAACATTCAGCACTTGAATACTATTTTGGATATGGTAAAGGAAGACTATGAGATACAAATAGAAGGAGTGAATACAGCTTATTTATATTTTGGGATGTGGAAAACTACATTTGCATGGCATACAGAAGATATGGATCTCTACAGTATTAACTATCTTCATTTTGGTGCTCCAAAGTCATGGTATGTGGTGCCCCCGGAGCATGGAAGACGTCTCGAGAGATTAGCTGCTGGATTCTTCCATGGCAGTTACCAAAGCTGTCCAGCTTTTCTTAGGCACAAGATGACCATTATATCACCCCATATCTTGAAGCAGTATTCTATTCCATATCAAAAAATAACACAAGAACCAGGCGAGTTTATGATCACTTTTCCCTTTGGTTATCACTCTGGCTTCAATCACGGCTTCAACTGTGCAGAATCGACAAATTTTGCTTTGCCTCGATGGATTGAATACGGTAAACGGACAATATCCTGCACATGCCGTAATGATTGTGTCAAAATATGCATGGATATGTTTGTTCGAAAGTATCAACCTGATATATATGAACTCTGGAAAGCTGGAAAAAATTTTGGATCCCATCCGGAAGACCCATCAAGACACTATGCTGCCCCTGCACCAAGAAAGCTGGAACTTCGGTTGAGCGAGCAGAGAGAAGAACGTAAGCGAGCTAAAGAAATACAGGGCTCACAGAAGATCAAGAGGCACCCTATATCTAAAGTTGAAAAGTGTGAACAAAAGAAGGACTCCCGGAAATCATCCAAGGTACATCCCAGGGAGAGTGATGAGGAAACAGAGCTGTATGACGTTAATGAAGTAATCACTTGTAAAAATCCCAAAAAGCAACTGAAGAAAGAGTGTAATGAAGAGAACACAGA
Ndilutus_GrassyCreek_N670 -------------------------------------------------------------------------------------------------------------------------------------------------------------------------------------------------------------------------------------------------------------------------------------------------------------------------------------------------------------GGACGTCAAGGTTTATATCAGCAAATTAATATTCAACAAAAGGCGATGACTGTGAAAGAATTTCAGAAACTAGCTGACGGAAACAAGTACAAAACACCTCCACACTTTGACTATGAAGACCTTGAGAGAAAATATTGGAAGAACATAACTTACAATTCACCCATCTATGGCGCTGATGTTTCGGGATCCCTTTATGACAATGGGGTGGAGGAGTTCAACATTCAGCACCTGAATACTATTTTGGATATGGTAAAAGAAGACTATGAGATACAAATAGAAGGAGTGAATACAGCTTATTTATATTTTGGGATGTGGAAAACTACATTTGCATGGCATACAGAAGATATGGATCTCTACAGTATTAACTATCTTCATTTTGGTGCTCCAAAGTCATGGTATGTGGTGCCCCCGGAGCATGGAAGACGTCTCGAGAGATTAGCTGCTGGATTCTTCCATGGCAGTTACCAAAGCTGTCCAGCTTTTCTTAGGCACAAGATGACCATTATATCACCCCATATCTTGAAGCAGTATTCTATTCCATATCAAAAAATAACACAAGAACCAGGCGAGT----------------------------------------------------------------------------------------------------------------------------------------------------------------------------------------------------------------------------------------------------------------------------------------------------------------------------------------------------------------------------------------------------------------------------------------------------------------------------------------------------------------------------------------
Ndilutus_StarveRockCave_G3174 TTTTTATATATTCTTAAAGAATATAATTAAATAATATTTAAATGTTTTTGTTATACTTATATGACTTACCTTTCTGCTATTTTGCTATATTATAGGTTTTGAAAGAGCATCTTAAAATCAATTCATCATGTCCAATTCTGGTGGAAGTTCGGTACCAAGGATTCAGGTCTTCCGACCAACCATGGAAGAATTCAAAAATTTCTCAAAATATATTGAAAAGATTGAATCTGAGGGGGCACATAAGGCTGGCTTAGCAAAAATTATTCCACCAGATGGCTGGACTCCAAGAAAACGAGGCTACGATGATATTGAGCTTGTCATTCCGGCTCCCATTTCCCAAGTTGTAACCGGACGTCAAGGTTTATATCAGCAAATTAATATTCAACAAAAGGCGATGACTGTGAAGGAATTTCAGAAACTAGCTGATGGAAACAAGTACAAAACACCTCCACACTTTGACTATGAAGACCTTGAGAGAAAATATTGGAAGAACATAACTTACAATTCACCCATCTATGGCGCTGATGTTTCGGGATCCCTTTATGACAATGGGGTGGAGGAGTTCAACATTCAGCACCTGAATACTATTTTGGATATGGTAAAAGAAGACTATGAGATACAAATAGAAGGAGTGAATACAGCTTATTTATATTTTGGGATGTGGAAAACTACATTTGCATGGCATACAGAAGATATGGATCTCTACAGTATTAACTATCTTCATTTTGGTGCTCCAAAGTCATGGTATGTGGTGCCCCCGGAGCATGGAAGACGTCTCGAGAGATTAGCTGCTGGATTCTTCCATGGCAGTTACCAAAGCTGTCCAGCTTTTCTTAGGCACAAGATGACCATTATATCACCCCATATCTTGAAGCAGTATTCTATTCCATATCAAAAAATAACACAAGAACCAGGCGAGTTTATGATCACTTTTCCCTTTGGTTATCACTCTGGCTTCAATCACGGCTTCAACTGCGCAGAATCGACAAATTTTGCTTTGCCTCGATGGATTGAATACGGTAAACGGACAATATCCTGCACATGCCGTAATGATTGTGTCAAAATATGCATGGATATGTTTGTTCGAAAGTATCAGCCTGATATATATGAACTCTGGAAAGCTGGAAAAAATTTCGGATCCCATCCGGAAGACCCATCAAGACACTATGCTGCCCCTGCACCAAGAAAGCTGGAACTTCGGTTGAGCGAGCAAAGAGAAGAACGTAAGCGAGCTAAAGAAATACAGGGCTCACAGAAGATCAAGAGGCACCCTATATCTAAAGTTGAAAAGTGTGAACAAAAGAAGGACTGCCGGAAATCATCCAAGGTACATCCCAGGGAGAGTGATGAGGAAACAGAGCTGTATGACGTTAAT-----------------------------------------------------------------
Nesticus_gertschi_N806_gr_nasicus ----------------------------------------------------------------------------------------------------------------------------------------------------------------------------------------------------------------------------------------------CATAAGGCTGGCTTAGCAAAAATTATTCCACCAGATGGCTGGACTCCAAGAAAACGAGGCTACGATGATATTGAGCTTGTCATTCCTGCTCCCATTTCCCAAGTTGTAACCGGACGTCAAGGTTTATATCAGCAAATTAATATTCAACAGAAGGCGATGACCGTGAAAGAATTTCAGAAACTAGCTGATGGAAACAAGTACAAAACACCTCCGCACTTTGACTATGAAGACCTTGAGAGAAAATATTGGAAGAACATAACTTACAATTCACCAATCTATGGAGCTGATGTTTCGGGATCCCTTTATGACAATGGGGTGGAGGAGTTCAACATTCAGCACCTGAATACTATTTTGGATATGGTAAAGGAAGACTATGAGATACAGATAGAAGGAGTGAATACAGCTTATTTATACTTTGGGATGTGGAAGACTACATTTGCATGGCATACAGAAGATATGGATCTCTACAGTATTAACTATCTTCATTTTGGTGCTCCAAAGTCATGGTATGTGGTGCCCCCGGAGCATGGAAGACGTCTCGAGAGATTAGCTGCTGGATTCTTCCATGGCAGTTACCAAAGCTGTCCAGCTTTTCTTAGGCACAAGATGACCATTATATCACCCCATATCTTGAAGCAGTATTCTATTCCATATCAAAAAATAACACAAGAACCAGGTGAGTTTATGATCACTTTTCCCTTTGGTTATCACTCTGGCTTCAATCACGGCTTCAACTGCGCAGAATCGACAAATTTTGCCTTGCCTCGGTGGATTGAATACGGTAAACGGACGATATCCTGCACGTGCCGTAATGATTGTGTCAAAATATGCATGGATATGTTTGTTCGAAAGTATCAGCCTGATATATATGAACTCTGGAAAGCTGGAAAAAATTTTGGATCCCATCCGGAAGACCCATCAAGACACTATGCTGCCCCTGCACCAACAAAGCTGGAACTTCGAT----------------------------------------------------------------------------------------------------------------------------------------------------------------------------------------------------------------------------------------------
Nfridelli_LittlePigeon_N262 ------------------------------TATATATTTGAATGTTTTTGTTATACTTATATGACTTACCTTTCTGCTATTTTGCTATATTATAGGTTTTGAAAGAGCATCTTAAAATCAATTCATCATGTCCAATTCTGGTGGAAGTTCGGTACCAAGGATTCAGGTCTTCCGACCAACAATGGAAGAATTCAAAAATTTCTCAAAATATATTGAAAAGATTGAATCTGAGGGGGCACATAAGGCTGGCTTAGCAAAAATTATTCCACCAGATGGCTGGACTCCAAGAAAACGAGGCTACGATGATATTGAGCTTGTCATTCCTGCTCCCATTTCCCAAGTTGTAACCGGACGTCAAGGTTTATATCAGCAAATTAATATTCAACAAAAGGCGATGACTGTGAAAGAATTTCAGAAACTAGCTGATGGAAACAAGTACAAAACACCTCCACACTTCGACTATGAAGACCTTGAGAGAAAATATTGGAAGAACATAACTTACAATTCACCCATCTATGGAGCTGATGTTTCGGGATCCCTTTATGACAATGGGGTGGAGGAGTTCAACATTCAGCACCTGAATACTATTTTGGATATGGTAAAGGAAGACTATGAGATACAAATAGAAGGAGTGAATACAGCTTATTTATATTTTGGGATGTGGAAAACTACATTTGCATGGCATACAGAAGATATGGATCTCTACAGTATTAACTATCTTCATTTTGGTGCTCCAAAGTCATGGTATGTGGTGCCCCCGGAGCATGGAAGACGTCTCGAGAGATTAGCTGCTGGATTCTTCCATGGCAGTTACCAAAGCTGTCCAGCTTTTCTTAGGCACAAGATGACCATTATATCACCCCATATCTTGAAGCAGTATTCTATTCCATATCAAAAAATAACACAAGAACCAGGCGAGTTTATGATCACTTTTCCCTTTGGTTATCACTCTGGCTTCAATCACGGCTTCAACTGCGCGGAATCGACAAATTTTGCTTTGCCTCGATGGATTGAATACGGTAAACGGACAATATCCTGCACATGCCGTAATGATTGTGTCAAAATATGCATGGATATGTTTGTTCGAAAGTATCAGCCTGATATATATGAACTCTGGAAAGCTGGAAAAAATTTTGGATCCCATCCGGAAGACCCATCAAGACACTATGCTGCCCCTGCACCAAGAAAGCTGGAACTTCGGTTGAGCGAGCAGAGAGAAGAACGTAAGCGAGCTAAAGAAATACAGGGCTCACAGAAGATCAAGAGGCACCCTATATCTAAAGTTGAAAAGTGTGAACAAAAGAAGGACTCCCGGAAATCATCCAAGGTACATCCCAGGGAGAGTGATGAGGAAACAGAGCTGTATTACGTTAATGAAGTAATCACTTGTAAAAATCCCAAAAAGCAACTGAAGAAAGAGTGTAATGAAGAGAACA----
Nfurtivus_RaccoonMtn_N1026 TTTTTATATATTCTTAAAGAATATAATTAAACAATATTTAAATGTTTTTGTTATACTTATATGACTTACCTTTCTGCTATTTTGCTATATTATAGGTTTTGAAAGAGCATCTTAAAATCAATTCATCATGTCCAATTCTGGTGGAAGTTCGGTACCAAGGATTCAGGTCTTCCGACCAACCATGGAAGAATTCAAAAATTTCTCAAAATATATTGAAAAGATTGAATCTGAGGGGGCACATAAGGCTGGCTTAGCAAAAATTATTCCACCAGATGGCTGGACTCCAAGAAAACGAGGCTACGATGATATTGAGCTTGTCATTCCTGCTCCCATTTCCCAAGTTGTAACCGGACGTCAAGGTTTATATCAGCAAATTAATATTCAACAAAAGGCAATGACTGTGAAAGAATTTCAGAAACTAGCTGATGGAAACAAGTACAAAACACCTCCACACTTTGACTATGAAGACCTTGAGAGAAAATATTGGAAGAACATAACTTACAATTCACCCATCTATGGGGCTGATGTTTCGGGATCCCTTTATGACAATGGGGTGGAGGAGTTCAACATTCAGCACCTGAATACTATTTTGGATATGGTAAAGGAAGACTATGAGATACAAATAGAAGGAGTGAATACAGCTTATTTATATTTTGGGATGTGGAAAACTACATTTGCGTGGCATACAGAAGATATGGATCTCTACAGTATTAACTATCTCCATTTTGGTGCTCCAAAGTCATGGTATGTGGTACCCCCGGAGCATGGAAGACGTCTCGAGAGATTAGCTGCTGGATTCTTCCATGGCAGTTACCAAAGCTGTCCAGCGTTTCTCAGGCACAAGATGACCATTATATCGCCCCATATCTTGAAGCAGTATTCTATTCCATATCAAAAAATAACGCAAGAACCAGGCGAGTTTATGATCACTTTTCCCTTTGGATACCATTCTGGCTTCAATCATGGCTTCAACTGCGCAGAATCGACAAATTTTGCTTTGCCTCGATGGATTGAATACGGTAAACGGACAATATCCTGCACATGCCGTAATGATTGTGTCAAAATATGCATGGATATGTTTGTTCGAAAGTATCAGCCTGATATCTATGAACTCTGGAAAGCTGGAAAAAATTTTGGATCCCATCCGGAAGACCCATCGAGACACTATGCTGCCCCTGCACCAAGAAAGCTGGAACTTCGGTTGAGCGAGCAGAGAGAAGAACGTAAGCGAGCTAAAGAAATACAGGGCTCGCAGAAGATCAAGAGGCACCCTATATCTAAAGTTGAAAAGTGTGAACAAAAGAAGGACTCCCGGAAATCATCCAAGGTACATCCCAGGGAGAGTGATGAGGAAACAGAGCTGTATGACGTTAATGAAGTAATCACTTGTAAAAATCCCAAAAAGCAACTGAAGAAAGAGTGTAATGAAGAGAACACGGA
Ngeorgia_Sittons_N073 TTTTTATATATTCTTAAAGAATATAATTAAATAATATTTAAATGTTTTTGTTCTACTTATATGACTTACCTTTCTGCTATTTTGCTATATTATAGATTTTGAAAGAGCATCTTAAAATCAGTTCATCATGTCCAATTCTGGTGGAAGTTCGGTACCAAGGATTCAGGTCTTCCGACCAACAATGGAAGAATTCAAAAATTTCTCAAAATATATTGAAAAGATTGAATCTGAGGGGGCACATAAGGCTGGCTTAGCAAAAATTATTCCACCAGATGGCTGGACTCCAAGAAAACGAGGCTACGATGATATTGAGCTTGTCATTCCTGCTCCCATTTCCCAAGTTGTAACCGGACGTCAAGGTTTATATCAGCAAATTAATATTCAACAAAAGGCGATGACTGTGAAAGAATTTCAGAAACTAGCTGATGGAAACAAGTACAAAACACCTCCACACTTTGACTATGAAGACCTTGAGAGAAAATATTGGAAGAACATAACTTACAATTCACCAATCTATGGAGCTGATGTTTCGGGATCCCTTTATGACAATGGGGTGGAGGAGTTCAACATTCAGCACCTGAATACTATTTTGGATATGGTAAAGGAAGACTATGAGATACAAATAGAAGGAGTGAATACAGCTTATTTATATTTTGGGATGTGGAAAACTACATTTGCTTGGCATACAGAAGATATGGATCTCTACAGTATTAACTATCTTCATTTTGGTGCTCCAAAGTCATGGTATGTGGTACCCCCGGAGCATGGAAGACGTCTCGAGAGATTAGCTGCTGGATTCTTCCATGGTAGTTTCCAAAGCTGTCCAGCTTTTCTTAGACACAAAATGACCATTATATCTCCCCATATCTTGAAGCAGTATTCTATTCCATATCAAAAAATAACACAAGAACCAGGCGAGTTTATGATCACTTTTCCCTTTGGTTATCACTCTGGCTTCAATCATGGCTTCAACTGTGCAGAATCGACAAATTTTGCTTTGCCTCGATGGATTGAATACGGTAAACGGACAATATCCTGCACATGCCGTAATGATTGTGTCAAAATATGCATGGATATGTTTGTTCGAAAGTATCAGCCTGATATATATGAACTCTGGAAAGCTGGAAAAAATTTTGGATCCCATCCGGAAGACCCATCAAGACACTATGCTGCCCCTGCACCAAGAAAGCTGGAACTTCGGTTGAGCGAGCAGAGAGAAGAACGTAAGCGAGCTAAAGAAATACAGGGCTCACAGAAGATCAAGAGGCACCCTATATCTAAAGTTGAAAAATGTGAACAAAAGAAGGACTCCCGTAAATCATCCAAGGTACATCCCAGGGAGAGTGATGAGGAAACAGAGCTGTATGACGTTAATTAAGTAATCACTTGTAAAAATCCCAAAAAGCAACTGAAGAAAGAGTGTAATGAAGAGAACACAGA
Ngertschi_CedarCreek_N351 TTTTTATATATTCTTAAATAATATAATTAAATAATATTTACATGTTTTTGTTATACTTATATGACTTACCTTTCTGCTATTTTGCTATATTATAGGTTTTGAAAGAGCATCTTAAAATCAATTCATCATGTCCAATTCTGGTGGAAGTTCGGTACCAAGGATTCAGGTCTTCCGACCAACCATGGAAGAATTCAAAAATTTCTCAAAATATATTGAAAAGATTGAATCTGAGGGGGCACATAAGGCTGGCTTAGCAAAAATTATTCCACCAGATGGCTGGACTCCAAGAAAACGAGGCTACGATGATATTGAGCTTGTCATTCCTGCTCCCATTTCCCAAGTTGTAACCGGACGTCAAGGTTTATATCAGCAAATTAATATTCAACAGAAGGCGATGACCGTGAAAGAATTTCAGAAACTAGCTGATGGAAACAAGTACAAAACACCTCCGCACTTTGACTATGAAGACCTTGAGAGAAAATATTGGAAGAACATAACTTACAATTCACCGATCTATGGAGCTGATGTTTCGGGATCCCTTTATGACAATGGGGTGGAGGAGTTCAACATTCAGCACCTGAATACTATTTTGGATATGGTAAAGGAAGACTATGAGATACAAATAGAAGGAGTGAATACAGCTTATTTATATTTTGGAATGTGGAAAACTACATTTGCATGGCATACAGAAGATATGGATCTCTACAGTATTAACTATCTTCATTTTGGTGCTCCAAAGTCATGGTATGTGGTGCCCCCGGAGCATGGAAGACGTCTCGAGAGATTAGCTGCTGGATTCTTCCATGGCAGTTATCAAAGCTGTCCAGCTTTTCTTAGGCACAAGATGACCATTATATCACCCCATATCTTGAAGCAGTATTCTATTCCATATCAAAAAATAACACAAGAACCAGGTGAGTTTATGATCACTTTTCCCTTTGGTTATCACTCTGGCTTCAATCACGGCTTCAACTGCGCAGAATCGACAAATTTTGCCTTGCCTCGGTGGATTGAATACGGTAAACGGACGATATCCTGCACGTGCCGTAATGATTGTGTCAAAATATGCATGGATATGTTTGTTCGAAAGTATCAGCCTGATATATATGAACTCTGGAAAGCTGGAAAAAATTTTGGATCCCATCCGGAAGACCCATCAAGACACTATGCTGCCCCTGCACCAAGAAAGCTGGAACTTCGATTGAGCGAGCAAAGAGAAGAACGTAAGCGAGCTAAAGAAATACAGGGCTCGCAGAAGATCAAGAGGCACCCTATATCTAAAGTTGAAAAATGTGAACAAAAGAAGGACTCCCGGAAATCATCCAAGGTACATCCCAGGGAGAGTGATGAGGAAACAGAGCTGTATGACGTTGATGAAGTAATCACTTGTAAAAATCCCAGAAAGCAACTGAAGAAAGAGTGTAATGAAGAGAACACGGA
Ngertschi_FrenchBroad_N968 TTTTTATATATTCTTAAATAATATAATTAAATAATATTTACATGTTTTTGTTATACTTATATGACTTACCTTTCTGCTATTTTGCTATATTATAGGTTTTGAAAGAGCATCTTAAAATCAATTCATCATGTCCAATTCTGGTGGAAGTTCGGTACCAAGGATTCAGGTCTTCCGACCAACCATGGAAGAATTCAAAAATTTCTCAAAATATATTGAAAAGATTGAATCTGAGGGGGCACATAAGGCTGGCTTAGCAAAAATTATTCCACCAGATGGCTGGACTCCAAGAAAACGAGGCTACGATGATATTGAGCTTGTCATTCCTGCTCCCATTTCCCAAGTTGTAACCGGACGTCAAGGTTTATATCAGCAAATTAATATTCAACAGAAGGCGATGACCGTGAAAGAATTTCAGAAACTAGCTGATGGAAACAAGTACAAAACACCTCCGCACTTTGACTATGAAGACCTTGAGAGAAAATATTGGAAGAACATAACTTACAATTCACCGATCTATGGAGCTGATGTTTCGGGATCCCTTTATGACAATGGGGTGGAGGAGTTCAACATTCAGCACCTGAATACTATTTTGGATATGGTAAAGGAAGACTATGAGATACAAATAGAAGGAGTGAATACAGCTTATTTATATTTTGGAATGTGGAAAACTACATTTGCATGGCATACAGAAGATATGGATCTCTACAGTATTAACTATCTTCATTTTGGTGCTCCAAAGTCATGGTATGTGGTGCCCCCGGAGCATGGAAGACGTCTCGAGAGATTAGCTGCTGGATTCTTCCATGGCAGTTATCAAAGCTGTCCAGCTTTTCTTAGGCACAAGATGACCATTATATCACCCCATATCTTGAAGCAGTATTCTATTCCATATCAAAAAATAACACAAGAACCAGGTGAGTTTATGATCACTTTTCCCTTTGGTTATCACTCTGGCTTCAATCACGGCTTCAACTGCGCAGAATCGACAAATTTTGCCTTGCCTCGGTGGATTGAATACGGTAAACGGACGATATCCTGCACGTGCCGTAATGATTGTGTCAAAATATGCATGGATATGTTTGTTCGAAAGTATCAGCCTGATATATATGAACTCTGGAAAGCTGGAAAAAATTTTGGATCCCATCCGGAAGACCCATCAAGACACTATGCTGCCCCTGCACCAAGAAAGCTGGAACTTCGATTGAGCGAGCAAAGAGAAGAACGTAAGCGAGCTAAAGAAATACAGGGCTCGCAGAAGATCAAGAGGCACCCTATATCTAAAGTTGAAAAATGTGAACAAAAGAAGGACTCCCGGAAATCATCCAAGGTACATCCCAGGGAGAGTGATGAGGAAACAGAGCTGTATGACGTTGATGTAGTAATCACTTGTAAAAATCCCAGATAGCAACTGAAGAAAGTGTGTAATGAAGAGAACACGGA
Ngertschi_HickoryNutGap_N810 ------------------------------------------------------------------------------------------------------------------------------------------------------GGTACCAAGGATTCAGGTCTTCCGACCAACCATGGATGAATTCAAAAATTTCTCAAAATATATTGAAAAAATTGAATCTGAGGGGGCACATAAGGCTGGCTTAGCAAAAATTATTCCACCAGATGGCTGGACTCCAAGAAAACGAGGCTACGATGATATTGAGCTTGTCATTCCTGCTCCCATTTCCCAAGTTGTAACCGGACGTCAAGGTTTATATCAGCAAATTAATATTCAACAGAAGGCGATGACTGTGAAAGAATTTCAGAAACTAGCTGATGGAAACAAGTACAAAACACCTCCACACTTTGACTATGAAGACCTTGAGAGAAAATATTGGAAGAATATAACTTACAATTCACCCATCTATGGAGCTGATGTTTCGGGATCCCTTTATGACAATGGGGTGGAGGAGTTCAACATTCAGCACCTGAATACTATTTTGGATATGGTAAAGGAGGACTATGAGATACAGATAGAAGGAGTGAATACAGCTTATTTATACTTTGGGATGTGGAAGACTACATTTGCATGGCATACAGAAGATATGGATCTTTACAGTATTAACTATCTTCATTTTGGTGCTCCAAAGTCATGGTATGTGGTGCCCCCGGAGCACGGAAGACGTCTCGAGAGATTAGCTGCTGGATTCTTCCATGGCAGTTACCAAAGCTGTCCAGCTTTTCTTAGGCACAAGATGACCATTATATCACCCCATATCTTGAAGCAGTATTCTATTCCATATCAAAAAATAACACAAGAACCAGGTGAGTTTATGATCACTTTTCCCTTTGGTTATCACTCTGGCTTCAATCACGGCTTCAACTGCGCAGAATCGACAAATTTTGCCTTGCCTCGGTGGATTGAATACGGTAAACGGACTATATCCTGCACGTGCCGTAATGATTGTGTCAAAATATGCATGGATATGTTTGTTCGAAAGTATCAGCCTGATATATATGAACTCTGGAAAGCTGGAAAAAATTTTGGATCCCATCCGGAAGACCCATCAAGACACTATGCTGCCCCTGCACCAAAAAAGCTGGAACTTCGATTGAGCGAGCAAAGAGAAGAACGTAAGCGAGCTAAAGAAATACAGGGCTCACAGAAGATCAAGAGGCACCCTATATCTAAAGTTGAAAAATGTG-------------------------------------------------------------------------------------------------------------------------------------------------
Nholsingeri_BrumleyCrk_N916 TTTTTATATATTCTTAAAGAATATAATTAAATAATATTTAAATGTTTTTGTTATACTTATATGACTTACCTCTCTGCTATTTTGCTATATTATAGGTTTTGAAAGAGCATCTTAAAATCAATTCATCATGTCCAATTCTGGTGGAAGTTCGGTACCAAGGATTCAGGTCTTCCGACCAACCATGGAAGAATTCAAAAATTTCTCAAAATATATTGAAAAGATTGAATCTGAGGGGGCACATAAGGCTGGCTTAGCAAAAATTATTCCACCAGATGGCTGGACTCCAAGAAAACGAGGCTACGATGATATTGAGCTTGTCATTCCTGCTCCTATTTCCCAAGTTGTAACCGGACGTCAAGGTTTATATCAGCAAATTAATATTCAACAAAAGGCGATGACTGTGAAGGAATTTCAGAAACTAGCTGATGGAAACAAGTACAAAACACCTCCACACTTTGACTATGAAGACCTTGAGAGAAAATATTGGAAGAACATAACTTACAATTCACCCATCTATGGAGCTGATGTTTCGGGATCCCTTTATGACAATGGGGTGGAGGAGTTCAACATTCAGCACCTGAATACTATTTTGGATATGGTAAAAGAAGACTATGAGATACAAATAGAAGGAGTGAATACAGCTTATTTATATTTTGGGATGTGGAAAACTACATTTGCATGGCATACAGAAGATATGGATCTCTACAGTATTAACTATCTTCATTTTGGTGCTCCAAAGTCATGGTATGTGGTGCCCCCGGAGCATGGAAGACGTCTCGAGAGATTAGCTGCTGGATTCTTCCATGGCAGTTACCAAAGCTGTCCAGCTTTTCTTAGGCACAAGATGACCATTATATCACCCCATATCTTGAAGCAGTATTCTATTCCATATCAAAAAATAACACAAGAACCAGGCGAGTTTATGATCACTTTTCCCTTTGGTTATCACTCTGGCTTCAATCACGGCTTCAACTGCGCAGAATCGACAAATTTTGCTTTGCCTCGATGGATTGAATACGGTAAACGGACAATATCCTGCACATGCCGTAATGATTGTGTCAAAATATGCATGGATATGTTTGTTCGAAAGTATCAGCCTGATATATATGAACTCTGGAAAGCTGGAAAAAATTTCGGATCCCATCCGGAAGACCCATCAAGACACTATGCTGCCCCTGCACCAAGAAAGCTGGAACTTCGGTTGAGCGAGCAAAGAGAAGAACGTAAGCGAGCTAAAGAAATACAGGGCTCACAGAAGATCAAGAGGCACCCTATATCTAAAGTTGAAAAGTGTGAACAAAAGAAGGATTGCCGGAAATCATCCAAGGTACATCCCAGGGAGAGTGATGAGGAAACAGAGCTGTATGACGTTAATGAAGTAATCACTTGTAAAAATCCCAGAACGCCACTGAAGAAAGAGTGTAATGAAGAGAATCCGGA
Nholsingeri_PondCave_N541 TTTTTATATATTCTTAAAGAATATAATTAAATAATATTTAAATGTTTTTGTTATACTTATATGACTTACCTTTCTGCTATTTTGCTATATTATAGGTTTTGAAAGAGCATCTTAAAATCAATTCATCATGTCCAATTCTGGTGGAAGTTCGGTACCAAGGATTCAGGTCTTCCGACCAACCATGGAAGAATTCAAAAATTTCTCAAAATATATTGAAAAGATTGAATCTGAGGGGGCACATAAGGCTGGCTTAGCAAAAATTATTCCACCAGATGGCTGGACTCCAAGAAAACGAGGCTACGATGATATTGAGCTTGTCATTCCTGCTCCTATTTCCCAAGTTGTAACCGGACGTCAAGGTTTATATCAGCAAATTAATATTCAACAAAAGGCGATGACTGTGAAGGAATTTCAGAAACTAGCTGATGGAAACAAGTACAAAACACCTCCACACTTTGACTATGAAGACCTTGAGAGAAAATATTGGAAGAACATAACTTACAATTCACCCATCTATGGAGCTGATGTTTCGGGATCCCTTTATGACAATGGGGTGGAGGAGTTCAACATTCAGCACCTGAATACTATTTTGGATATGGTAAAAGAAGACTATGAGATACAAATAGAAGGAGTGAATACAGCTTATTTATATTTTGGGATGTGGAAAACTACATTTGCATGGCATACAGAAGATATGGATCTCTACAGTATTAACTATCTTCATTTTGGTGCTCCAAAGTCATGGTATGTGGTGCCCCCGGAGCATGGAAGACGTCTCGAGAGATTAGCTGCTGGATTCTTCCATGGCAGTTACCAAAGCTGTCCAGCTTTTCTTAGGCACAAGATGACCATTATATCACCCCATATCTTGAAGCAGTATTCTATTCCATATCAAAAAATAACACAAGAACCAGGCGAGTTTATGATCACTTTTCCCTTTGGTTATCACTCTGGCTTCAATCACGGCTTCAACTGCGCAGAATCGACAAATTTTGCTTTGCCTCGATGGATTGAATACGGTAAACGGACAATATCCTGCACATGCCGTAATGATTGTGTCAAAATATGCATGGATATGTTTGTTCGAAAGTATCAGCCTGATATATATGAACTCTGGAAAGCTGGAAAAAATTTCGGATCCCATCCGGAAGACCCATCAAGACACTATGCTGCCCCTGCACCAAGAAAGCTGGAACTTCGGTTGAGCGAGCAAAGAGAAGAACGTAAGCGAGCTAAAGAAATACAGGGCTCACAGAAGATCAAGAGGCACCCTATATCTAAAGTTGAAAAGTGTGAACAAAAGAAGGACTGCAGGAAATCATCCAAGGTACATCCCAGGGAGAGTGATGAGGAAACAGAGCTGTATGACGTTAATGAAGTAATCACTTGTAAAAATCCCAGAAAGCAACTGAAGAAAGAGTGTAATGAAGAGAACACGGA
Njonesi_CaveSpringCave_N390 TTTTTATATATTCTTAAAGAATATAATTAATTAACATTTAAATGTTTTTGTTATACTTATATGACTTACCTTTCTGCTATTTTGCTATATTATAGGTTTTGAAAGAGCATCTTAAAATCAATTCATCATGTCCAATTCTGGTGGAAGTTCGGTACCAAGGATTCAGGTCTTCCGACCAACAATGGAAGAATTCAAAAATTTCTCAAAATATATTGAAAAGATTGAATCTGAGGGGGCACATAAGGCTGGCTTAGCAAAAATTATTCCACCAGATGGCTGGACTCCAAGAAAACGAGGTTACGATGATATTGAGCTTGTCATTCCTGCTCCCATTTCCCAAGTTGTAACCGGACGTCAAGGTTTATATCAGCAAATTAATATTCAACAAAAGGCGATGACTGTGAAAGAATTTCAGAAACTAGCTGATGGAAACAAGTACAAAACACCTCCACACTTTGACTATGAAGACCTTGAGAGAAAATATTGGAAGAACATAACTTACAATTCACCCATCTATGGAGCTGATGTTTCGGGATCCCTTTATGACAATGGGGTGGAGGAGTTCAACATTCAGCACCTGAATACTATTTTGGATATGGTAAAGGAAGACTATGAGATACAAATAGAAGGAGTGAATACAGCTTATTTATATTTTGGGATGTGGAAAACTACATTTGCATGGCATACAGAAGATATGGATCTCTACAGTATTAACTATCTTCATTTTGGTGCTCCAAAGTCATGGTATGTGGTGCCCCCGGAGCATGGAAGACGTCTCGAGAGATTAGCTGCTGGATTCTTCCATGGCAGTTACCAAAGCTGTCCAGCTTTTCTTAGGCACAAGATGACCATTATATCACCCCATATCTTGAAGCAGTATTCTATTCCATATCAAAAAATAACGCAAGAACCAGGCGAGTTTATGATCACTTTTCCCTTTGGTTATCACTCTGGCTTCAATCACGGCTTCAACTGCGCGGAATCGACAAATTTTGCTTTGCCTCGATGGATTGAATACGGTAAACGGACAATATCCTGCACATGCCGTAATGATTGTGTCAAAATATGCATGGATATGTTTGTTCGAAAGTATCAGCCTGATATATATGAACTCTGGAAAGCTGGAAAAAATTTTGGATCCCATCCGGAAGACCCATCAAGACACTATGCTGCCCCTGCACCAAGAAAGCTGGAACTTCGGTTGAGCGAGCAGAGAGAAGAACGTAAGCGAGCTAAAGAAATACAGGGCTCACAGAAGATCAAGAGGCACCCTATATCTAAAGTTGAAAAGTGTGAACAAAAGAAGGACTCCCGGAAATCATCCAAGGTACATCCCAGGGAGAGTGATGAGGAAACAGAGCTGTATGACGTTAATGAAGTAATCACTTGTAAAAATCCCAAAAAGCAACTGAAGAAAGAGTGTAATGAAGAGAACACAGA
Nlowderi_ChestnutBranch_N731 TTTTTACATATTCTTAAAGAATATAATGAAACGATATTTAAATGTTTTTGTTATACTTATATGACTTACCTTTCTGCTATTTTGCTATGTTATAGGTTTTGAAAGAGCATCTTAAAATCAATTCATCATGTCCAATTCTGGTGGAAGTTCGGTACCAAGGATTCAGGTCTTCCGACCAACCATGGAAGAATTCAAAAATTTCTCAAAATATATTGAAAAGATTGAATCCGAGGGGGCACATAAGGCTGGCTTAGCAAAAATTATTCCACCAGATGGCTGGACTCCAAGAAAACGAGGCTACGATGATATTGAGCTTGTCATTCCTGCTCCCATTTCCCAAGTTGTAACCGGACGTCAAGGTTTATATCAGCAAATTAACATTCAACAAAAGGCGATGACTGTGAAGGAATTTCAGAAACTAGCCGATGGAAACAAGTACAAAACGCCTCCGCACTTCGACTACGAAGACCTTGAGAGAAAATACTGGAAGAACATAACTTACAATTCGCCCATCTATGGAGCCGATGTTTCGGGATCCCTTTATGACAATGGGGTGGAGGAGTTCAACATTCAGCACCTGAATACTATTTTGGATATGGTAAAGGAGGACTATGAGATACAAATAGAAGGAGTGAATACAGCTTATTTATATTTTGGGATGTGGAAAACTACATTTGCATGGCATACAGAAGATATGGATCTCTACAGTATTAACTATCTTCATTTTGGTGCTCCAAAGTCATGGTATGTGGTGCCCCCGGAGCATGGAAGACGTCTCGAGAGATTAGCTGCTGGATTCTTCCATGGCAGTTACCAAAGCTGTCCAGCTTTTCTTAGGCACAAGATGACCATTATATCACCCCATATCTTGAAGCAGTATTCTATTCCATATCAAAAAATAACACAAGAACCAGGCGAGTTTATGATCACTTTTCCCTTTGGTTATCACTCTGGCTTCAATCACGGCTTCAACTGCGCAGAATCAACAAATTTTGCTTTGCCTCGATGGATTGAATACGGTAAACGGACAATATCCTGCACATGCCGTAATGATTGTGTCAAAATATGCATGGATATGTTTGTTCGAAAGTATCAGCCTGATATATATGAACTCTGGAAAGCTGGAAAAAATTTTGGATCCCATCCAGAAGATCCATCAAGACACTATGCTGCCCCTGCACCAAGAAAGCTGGAACTTCGGTTGAGCGAGCAGAGAGAAGAACGTAAGCGAGCTAAGGAAATACAGGGCTCACAGAAGATCAAGAGGCACCCTATATCTAAAGTTGAAAAGTGTGAACAAAAGAAGGACTCCCGGAAATCATCCAAGGTACATCCCAGGGAGAGTGATGAGGAAACAGAGCTGTATGACGTTAATGAAGTAATCACTTGTAAAAATCCCAAAAAGCAACTGAAGAAAGAGTGTACTGAAGAGAACACTGA
Nlula_BeeRockCave_G2091 TTTTTATATATACTTAAAGAATATAATTAAATAATATTTAAATGTTTTTGTTATACTTATATGACTTACCTTTCTGCTATTTTGCTATATTATAGGTTTTGAAAGAGCATCTTAAAATCAATTCATCATGTCCAATTCTGGTGGAAGTTCGGTACCAAGGATTCAGGTCTTCCGACCAACAATGGAAGAATTCAAAAATTTCTCAAAATATATTGAAAAGATTGAATCTGAGGGGGCACATAAGGCTGGCTTAGCAAAAATTATTCCACCAGATGGCTGGACTCCAAGAAAACGAGGCTACGATGATATTGAGCTTGTCATTCCCGCTCCCATTTCCCAAGTTGTAACCGGACGTCAAGGTTTATATCAGCAAATTAATATTCAACAAAAGGCGATGACTGTGAAAGAATTTCAGAAACTAGCTGATGGAAACAAGTACAAAACACCTCCACACTTTGACTATGAAGACCTTGAGAGAAAATATTGGAAGAACATAACTTACAATTCACCAATCTATGGAGCTGATGTTTCGGGATCCCTTTATGACAATGGGGTGGAGGAGTTCAACATTCAGCACCTGAATACTATTTTGGATATGGTAAAGGAAGACTATGAGATACAAATAGAAGGAGTGAATACAGCTTATTTATATTTTGGGATGTGGAAAACTACATTTGCATGGCATACAGAAGATATGGATCTCTACAGTATTAACTATCTTCATTTTGGTGCTCCAAAGTCATGGTATGTGGTACCCCCGGAGCATGGAAGACGTCTCGAGAGATTAGCTGCTGGATTCTTCCATGGTAGTTTCCAAAGCTGTCCAGCTTTTCTTAGGCACAAAATGACCATTATATCACCCCATATCTTGAAGCAGTATTCTATTCCATATCAAAAAATAACACAAGAACCAGGCGAGTTTATGATCACTTTTCCCTTTGGCTATCACTCTGGCTTCAATCACGGCTTCAACTGCGCAGAATCGACAAATTTTGCTTTGCCTCGATGGATTGAATACGGTAAACGGACAATATCCTGCACATGCCGTAATGATTGTGTCAAAATATGCATGGATATGTTTGTTCGAAAGTATCAGCCTGATATATATGAACTCTGGAAGGCTGGAAAAAATTTTGGATCCCATCCGGAAGACCCATCAAGACACTATGCTGCCCCTGCACCAAGAAAGCTGGAACTTCGATTGAGCGAGCAGAGAGAAGAACGTAAGCGAGCTAAAGAAATACAGGGCTCACAGAAGATCAAGAGGCACCCTATATCTAAAGTTGAAAAGTGTGAACAAAAGAAGGACTCCCGGAAATCATCCAAGGTACATCCCAGGGAGAGTGATGAGGAAACAGAGCTGTATGACGTTAATGAAGTAATCACTTGTAAAAATCCCAAAAAGCAACTGAAGAAAGAGTGTAATGAAGAGAACACAGA
Nlula_LulaFallsCave_G2084 TTTTTATATATACTTAAAGAATCTAATTAAAGAATATTTAAATGTTTTTGTTATACTTATATGACTTACCTTTCTGCTATTTTGCTATATTATAGGTTTTGAAAGAGCATCTTAAAATCAATTCATCATGTCCAATTCTGGTGGAAGTTCGGTACCAAGGATTCAGGTCTTCCGACCAACAATGGAAGAATTCAAAAATTTCTCAAAATATATTGAAAAGATTGAATCTGAGGGGGCACATAAGGCTGGCTTAGCAAAAATTATTCCACCAGATGGCTGGACTCCAAGAAAACGAGGCTACGATGATATTGAGCTTGTCATTCCCGCTCCCATTTCCCAAGTTGTAACCGGACGTCAAGGTTTATATCAGCAAATTAATATTCAACAAAAGGCGATGACTGTGAAAGAATTTCAGAAACTAGCTGATGGAAACAAGTACAAAACACCTCCACACTTTGACTATGAAGACCTTGAGAGAAAATATTGGAAGAACATAACTTACAATTCACCAATCTATGGAGCTGATGTTTCGGGATCCCTTTATGACAATGGGGTGGAGGAGTTCAACATTCAGCACCTGAATACTATTTTGGATATGGTAAAGGAAGACTATGAGATACAAATAGAAGGAGTGAATACAGCTTATTTATATTTTGGGATGTGGAAAACTACATTTGCATGGCATACAGAAGATATGGATCTCTATAGTATTAACTATCTTCATTTTGGTGCTCCAAAGTCATGGTATGTGGTACCCCCGGAGCATGGAAGACGTCTCGAGAGATTAGCTGCTGGATTCTTCCATGGTAGTTTCCAAAGCTGTCCAGCTTTTCTTAGGCACAAAATGACCATTATATCACCCCATATCTTGAAGCAGTATTCTATTCCATATCAAAAAATAACACAAGAACCAGGCGAGTTTATGATCACTTTTCCCTTTGGCTATCACTCTGGCTTCAATCACGGCTTCAACTGCGCAGAATCGACAAATTTTGCTTTGCCTCGATGGATTGAATACGGTAAACGGACAATATCCTGCACATGCCGTAATGATTGTGTCAAAATATGCATGGATATGTTTGTTCGAAAGTATCAGCCTGATATATATGAACTCTGGAAAGCTGGAAAAAATTTTGGATCCCACCCGGAAGACCCATCAAGACACTATGCTGCCCCTGCACCAAGAAAGCTGGAACTTCGATTGAGCGAGCAGAGAGAAGAACGTAAGCGAGCTAAAGAAATACAGGGCTCACAGAAGATCAAGAGGCACCCTATATCTAAAGTTGAAAAGTGTGAACAAAAGAAGGACTCCCGGAAATCATCCAAGGTACATCCCAGGGAGAGTGATGAGGAAACAGAGCTGTATGACGTTAATGAAGTGATCACTTGTAAAAATCCCAAAAAGCAACTGAAGAAAGAGTGTAATGAAGAGAACACAGA
Nmimus_Straleys_N625 TTTTTATATATTCTTAAAGAATATAATTAAATAATATTTAAATGTTTTTGTTATACTTATATGACTTACCTTTCTGCTATTTTGCTATATTATAGGTTTTGAAAGAGCATCTTAAAATCAATTCATCATGTCCAATTCTGGTGGAAGTTCGGTACCAAGGATTCAGGTCTTCCGACCAACCATGGAAGAATTCAAAAATTTCTCAAAATATATTGAAAAGATTGAATCTGAGGGGGCACATAAGGCTGGCTTAGCAAAAATTATTCCACCAGATGGCTGGACTCCAAGAAAACGAGGCTACGATGATATTGAGCTTGTCATTCCTGCTCCCATTTCCCAAGTTGTAACCGGACGTCAAGGTTTATATCAGCAAATTAATATTCAACAAAAGGCGATGACTGTGAAGGAATTTCAGAAACTAGCTGATGGAAACAAGTACAAAACACCTCCACACTTTGACTATGAAGACCTTGAGAGAAAATATTGGAAGAACATAACTTACAATTCACCCATCTATGGAGCTGATGTTTCGGGATCCCTTTATGACAATGGGGTGGAGGAGTTCAACATTCAGCACCTGAATACTATTTTGGATATGGTAAAAGAAGACTATGAGATACAAATAGAAGGAGTGAATACAGCTTATTTATATTTTGGGATGTGGAAAACTACATTTGCATGGCATACAGAAGATATGGATCTCTACAGTATTAACTATCTTCATTTTGGTGCTCCAAAGTCATGGTATGTGGTGCCCCCGGAGCATGGAAGACGTCTCGAGAGATTAGCTGCTGGATTCTTCCATGGCAGCTACCAAAGCTGTCCAGCTTTTCTTAGGCACAAGATGACCATTATATCACCCCATATCTTGAAGCAGTATTCTATTCCATATCAAAAAATAACACAAGAACCAGGCGAGTTTATGATCACTTTTCCCTTTGGTTATCACTCTGGCTTCAATCACGGCTTCAACTGCGCAGAATCGACAAATTTTGCTTTGCCTCGATGGATTGAATACGGTAAACGGACAATATCCTGCACATGCCGTAATGATTGTGTCAAAATATGCATGGATATGTTTGTTCGAAAGTATCAGCCTGATATATATGAACTCTGGAAAGCTGGAAAAAATTTCGGATCCCATCCGGAAGACCCATCAAGACACTATGCTGCCCCTGCACCAAGAAAGCTGGAACTTCGGTTGAGCGAGCAAAGAGAAGAACGTAAGCGAGCTAAAGAAATACAGGGCTCGCAGAAGATCAAGAGGCACCCTATATCTAAAGTTGAAAAGTGTGAACAAAAGAAGGACTGCCGGAAATCATCCAAGGTACATCCCAGGGAGAGTGATGAGGAAACAGAGCTGTATGACGTTAATGAAGTAATCACTTGTAAAAATCCCAGAAAGCAACTGAAGAAAGAGTGTAATGAAGAGAACACGGA
Nnasicus_CaneyFork_N171 TTTTTATATATTCTTAAAGAATATAATTAAATAATATTTAAATGTTTTTGTTATACTTATATGAGTTACCTTTT--------TGCTATATTGTAGGTTTTGAAAGAGCATCTTAAAATCAATTCATCATGTCCAATTCTGGTGGAAGTTCGGTACCAAGGATTCAGGTCTTCCGACCAACCATGGAAGAATTCAAAAATTTCTCAAAATATATTGAAAAGATTGAATCTGAGGGGGCACATAAGGCTGGCTTAGCAAAAATTATTCCACCAGATGGCTGGACTCCAAGAAAACGAGGCTACGATGATATTGAGCTTGTCATTCCTGCTCCCATTTCCCAAGTTGTAACTGGACGTCAAGGTTTATATCAGCAAATTAATATTCAACAAAAGGCGATGACTGTGAAAGAATTTCAGAAACTAGCTGATGGAAACAAGTACAAAACACCTCCACACTTTGACTATGAAGACCTTGAGAGAAAATATTGGAAGAACATAACTTACAATTCACCCATCTATGGAGCTGATGTTTCGGGATCCCTTTATGACAATGGGGTGGAGGAGTTCAACATTCAGCACCTGAACACTATTTTGGATATGGTAAAAGAAGACTATGAGATACAAATAGAAGGAGTAAATACAGCTTATTTATATTTTGGGATGTGGAAAACTACATTTGCATGGCATACAGAAGATATGGATCTCTACAGTATTAACTATCTTCATTTTGGTGCTCCAAAGTCATGGTATGTGGTGCCCCCGGAGCATGGAAGACGTCTCGAGAGATTAGCTGCTGGATTCTTCCATGGCAGTTACCAAAGCTGTCCAGCTTTTCTTAGGCACAAGATGACCATTATATCACCCCATATCTTGAAGCAGTATTCTATTCCATATCAAAAAATAACACAAGAACCTGGCGAGTTTATGATCACTTTTCCCTTTGGTTATCACTCTGGCTTCAATCACGGCTTCAACTGTGCAGAATCAACAAATTTTGCTTTGCCTCGATGGATTGAATACGGTAAACGGACAATATCCTGCACATGCCGTAATGATTGTGTCAAAATATGCATGGATATGTTTGTTCGAAAGTATCAGCCTGATATATATGAACTCTGGAAAGCTGGAAAAAATTTTGGATCCCATCCGGAAGACCCATCAAGACACTATGCTGCCCCTGCACCAAGAAAGCTGGAACTACGGTTGAGCGAGCAAAGAGAAGAACGTAAGCGAGCTAAAGAAATACAGGGCTCACAGAAGATCAAGAGGCACCCTATATCTAAAGTTGAAAAGTGTGAACAAAAGAAGGACTCCCGGAAATCATCCAAGGTACATGCCAGGGAG--------------------------------------------------------------------------------------------------
Nnasicus_ConnosteeFalls_N696 ---------------------------------------------------------------AGTTACATTTT--------TGCTATATTGTAGGTTTTGAAAGAGCATCTTAAAATCAATTCATCATGTCAAATTCTGGTGGAAGTTCGGTACCAAGGATTCAGGTCTTCCGACCAACCATGGAAGAATTCAAAAATTTCTCAAAATATATTGAAAAGATTGAATCTGAGGGGGCACATAAGGCTGGCTTAGCAAAAATTATTCCACCAGATGGCTGGACTCCAAGAAAACGAGGCTACGATGATATTGAGCTTGTCATTCCTGCTCCCATTTCCCAAGTTGTAACCGGACGTCAAGGTTTATATCAGCAAATTAATATTCAACAAAAGGCGATGACTGTGAAAGAATTTCAGAAACTAGCTGATGGAAACAAGTACAAAACACCTCCACACTTTGACTATGAAGACCTTGAGAGAAAATATTGGAAGAACATAACTTACAATTCACCCATCTATGGAGCTGATGTTTCGGGATCCCTTTATGACAATGGGGTGGAGGAGTTCAACATTCAGCACCTGAACACTATTTTGGATATGGTAAAAGAAGACTATGAGATACAAATAGAAGGAGTAAATACAGCTTATTTATATTTTGGGATGTGGAAAACTACATTTGCATGGCATACAGAAGATATGGATCTCTACAGTATTAACTATCTTCATTTTGGTGCTCCAAAGTCATGGTATGTGGTGCCCCCGGAGCATGGAAGACGTCTCGAGAGATTAGCTGCTGGATTCTTCCATGGCAGTTACCAAAGCTGTCCAGCTTTTCTTAGGCACAAGATGACCATTATATCACCCCATATCTTGAAGCAGTATTCTATTCCATATCAAAAAATAACACAAGAACCTGGCGAGTTTATGATCACTTTTCCCTTTGGTTATCACTCTGGCTTCAATCACGGCTTCAACTGTGCAGAATCAACAAATTTTGCTTTGCCTCGATGGATTGAATACGGTAAACGGACAATATCCTGCACATGCCGTAATGATTGTGTCAAAATATGCATGGATATGTTTGTTCGAAAGTATCAGCCTGATATATATGAACTCTGGAAAGCTGGAAAAAATTTTGGATCCCATCCGGAAGACCCATCAAGACACTATGCTGCCCCTGCACCAAGAAAGCTGGAACTTCGGTTGAGCGAGCAAAGAGAAGAACGTAAGCGAGCTAAAGAAATACAGGGCTCACAGAAGATCAAGAGGCACCCTATATCTAAAGTTGAAAAGTGTGAACAAAAGAAGGACTCCCGGAAATCATCCAAGGTACATCCCAGGGAGAGTGATGAGGAAACAGAGCTGTATGATGTTAATGAAGTAATCACTTGTAAAAATCCCAGAAAGCAACTGAAGAAAGAGTGTAATGAA-----------
Npaynei_Grindstaff_N646 ------------------------------------------------------------------------------------------------------AAGAGCATCTTAAAATCAATTCATCATGTCCAATTCTGGTGGAAGTTCGGTACCAAGGATTCAGGTCTTCCGACCAACCATGGAAGAATTCAAAAATTTCTCAAAATATATTGAAAAGATTGAATCTGAGGGGGCACATAAGGCTGGCTTAGCAAAAATTATTCCACCAGATGGCTGGACTCCAAGAAAACGAGGCTATGATGATATTGAGCTTGTTATTCCTGCTCCCATTTCCCAAGTTGTAACCGGACGTCAAGGTTTATATCAGCAAATTAATATTCAACAAAAGGCGATGACTGTGAAGGAATTTCAGAAACTAGCTGACGGAAACAAGTACAAAACACCTCCACACTTTGACTATGAAGACCTTGAGAGAAAATATTGGAAGAACATAACTTACAATTCACCCATCTATGGAGCTGATGTTTCGGGATCCCTTTATGACAATGGGGTGGAGGAGTTCAACATTCAGCACCTGAATACTATTTTGGATATGGTAAAAGAAGACTATGAGATACAAATAGAAGGAGTGAATACAGCTTATTTATATTTTGGGATGTGGAAAACTACATTTGCATGGCATACAGAAGATATGGATCTCTACAGTATTAACTATCTTCATTTTGGTGCTCCAAAGTCATGGTATGTGGTGCCCCCGGAGCATGGAAGACGTCTCGAGAGATTAGCTGCTGGATTCTTCCATGGCAGTTACCAAAGCTGTCCAGCTTTTCTTAGGCACAAGATGACCATTATATCACCCCATATCTTGAAGCAGTATTCTATTCCATATCAAAAAATAACACAAGAACCAGGTGAGTTTATGATCACTTTTCCCTTTGGTTATCACTCTGGCTTCAATCACGGCTTTAACTGCGCAGAATCGACAAATTTTGCTTTGCCTCGTTGGATTGAATACGGTAAACGGACAATATCCTGCACATGCCGTAATGATTGTGTCAAAATATGTATGGATATGTTTGTTCGAAAGTATCAGCCTGATATATATGAGCTCTGGAAAGCTGGAAAAAATTTCGGATCCCATCCGGAAGACCCATCAAGACACTATGCTGCCCCTGCACCAAGAAAGCTGGAACTTCGGTTGAGCGAGCAAAGAGAAGAACGTAAGCGAGCTAAAGAAATACAGGGCTCACAGAAGATCAAGAGGCACCCTATATCTAAAGTTGAAAAGTGTGATCAAAAGAAGGACTGCCGGAAAACATCCAAGGTACATCCCAGGGAGAGTGATGAAGAAACAGAGCTGTATGACGTTAATGAAGTAATCACTTGTAAAAATCCAGAAAG------------------------------------
Npaynei_NorrisDamCave_N348 ---------------------------------------------------------TATATGACTTACCTTTCTGCTATTTTGCTATATTATAGGTTTTGAAAGAGCATCTTAAAATCAATTCATCATGTCCAATTCTGGTGGAAGTTCGGTACCAAGGATTCAGGTCTTCCGACCAACCATGGAAGAATTCAAAAATTTTTCAAAATATATTGAAAAGATTGAATCTGAGGGGGCACATAAGGCTGGCTTAGCAAAAATTATTCCACCAGATGGCTGGACTCCAAGAAAACGAGGCTACGATGATATTGAGCTTGTCATTCCTGCTCCCATTTCCCAAGTTGTAACCGGACGTCAAGGTTTATATCAGCAAATTAATATTCAACAAAAGGCGATGACTGTGAAGGAATTTCAGAAACTAGCTGATGGAAACAAGTACAAAACACCCCCACACTTTGACTATGAAGACCTTGAGAGAAAATATTGGAAGAACATAACTTACAATTCACCCATCTATGGAGCTGATGTTTCGGGATCCCTTTATGACAATGGGGTGGAGGAGTTCAACATTCAGCACCTGAATACTATTTTGGATATGGTAAAAGAAGACTATGAGATACAAATAGAAGGAGTGAATACAGCTTATTTATATTTTGGGATGTGGAAAACTACATTTGCATGGCATACAGAAGATATGGATCTCTACAGTATTAACTATCTTCATTTTGGTGCTCCAAAGTCATGGTATGTGGTGCCCCCGGAGCATGGAAGACGTCTCGAGAGGTTAGCTGCTGGATTCTTCCATGGCAGTTACCAAAGCTGTCCAGCTTTTCTTAGGCACAAGATGACCATTATATCACCCCATATCTTGAAGCAGTATTCTATTCCATATCAAAAAATAACACAAGAACCAGGCGAGTTTATGATCACTTTTCCCTTTGGTTATCACTCTGGCTTCAATCACGGCTTCAACTGCGCAGAATCAACAAATTTTGCTTTGCCTCGATGGATTGAATACGGTAAACGGACAATATCTTGCACATGCCGTAATGATTGTGTCAAAATATGCATGGATATGTTTGTTCGAAAGTATCAGCCTGATATATATGAACTCTGGAAAGCTGGAAAAAATTTCGGATCCCATCCGGAAGACCCATCAAGACACTATGCTGCCCCTGCACCAAGAAAGCTGGAACTTCGGTTGAGCGAGCAAAGAGAAGAACGTAAGCGAGCTAAAGAAATACAGGGCTCACAGAAGATCAAGAGGCACCCTATATCTAAAGTTGAAAAGTGTGATCAAAAGAAGGACTGCCGGAAATCATCCAAGGTACATCCCAGGGAGAGTGATGAGGAAACAGAGCTGTATGACGTTAATGAAGTAATCACTTGTAAAAATCCCAGAAAGCAACTGAAGAAAGAGTGTAATGAAGAGA-------
Npaynei_UnakaMtns_N943 TTTTTATATATTCTTAAAGAATATAATTAAATAATATTTAAATGTTTTTGTTATACTTATATGACTTACCTTTCTGCTATTTTGCTATATTATAGGTTTTGAAAGAGCATCTTAAAATCAATTCATCATGTCCAATTCTGGTGGAAGTTCGGTACCAAGGATTCAGGTCTTCCGACCAACCATGGAAGAATTCAAAAATTTCTCAAAATATATTGAAAAGATTGAATCTGAGGGGGCACATAAGGCTGGCTTAGCAAAAATTATTCCACCAGATGGCTGGACTCCAAGAAAACGAGGCTACGATGATATTGAACTTGTCATTCCTGCTCCCATTTCGCAAGTTGTAACCGGACGCCAAGGTTTATATCAGCAAATTAATATTCAACAAAAGGCGATGACTGTGAAGGAATTTCAGAAACTGGCTGATGGAAACAAGTACAAAACACCTCCACACTTTGACTATGAAGATCTCGAGAGAAAATATTGGAAGAACATAACTTACAATTCACCCATCTATGGAGCTGATGTTTCGGGATCCCTTTATGACAATGGGGTGGAGGAGTTCAACATTCAGCACCTGAATACTATTTTGGATATGGTAAAAGAAGACTATGAGATACAAATAGAAGGAGTGAATACAGCTTATTTATATTTTGGGATGTGGAAAACTACATTTGCATGGCATACAGAAGATATGGATCTCTACAGTATTAACTATCTTCATTTTGGTGCTCCAAAGTCATGGTATGTGGTGCCCCCGGAGCATGGAAGACGTCTCGAGAGGTTAGCTGCTGGATTCTTCCATGGCAGTTACCAAAGCTGTCCAGCTTTTCTTAGGCACAAGATGACCATTATATCACCCCATATCTTGAAGCAGTATTCTATTCCATATCAAAAAATAACACAAGAACCAGGCGAGTTTATGATCACTTTTCCCTTTGGTTATCACTCTGGATTCAATCACGGCTTCAACTGCGCAGAATCGACAAATTTTGCCTTGCCTCGATGGATTGAATACGGTAAACGGACAATATCCTGCACATGCCGTAATGATTGTGTCAAAATATGCATGGATATGTTTGTTCGAAAGTATCAGCCTGATATATATGAACTCTGGAAAGCTGGAAAAAATTTCGGATCCCATCCGGAAGACCCATCAAGACACTATGCCGCCCCTGCACCAAGAAAGCTGGAACTTCGGTTGAGCGAGCAAAGAGAAGAACGTAAGCGAGCTAAAGAAATACAGGGCTCACAGAAGATCAAGAGGCACCCTATATCTAAAGTTGAAAAGTGTGAGCAAAAGAAGGACTGCCGGAAATCATCCAAGGTACATCCCAGGGAGAGTGATGAGGAAACAGAGCTGTATGACGTTAATGAAGTAATCACTTGTAAAAATCCCAGAAAGCAACTGAAGAAAGAGTGTAATGAAGAGAACGCGGA
Npecki_HaskellSims_G3697 TTTTTATATATTCCTAAAGAATATAATTAAATAATATTTA-ATATTTTGGTAA----TATATGACTTACCTTTCTGCTATTTTGCTATATTATAGGTTTTGAAAGAGCATCTTAAAATCAATTCATCATGTCCAATTCTGGTGGAAGTTCGGTACCAAGGATTCAGGTCTTCCGACCAACCATGGAAGAATTCAAAAATTTCTCAAAATATATTGAAAAGATTGAATCTGAGGGGGCGCATAAGGCTGGCTTAGCAAAAATTATTCCACCAGATGGCTGGACTCCAAGAAAACGAGGCTACGATGATATTGAGCTTGTCATACCTGCTCCCATTTCTCAAGTTGTAACTGGACGTCAAGGTTTATATCAGCAAATTAATATTCAACAAAAGGCGATGACTGTGAAAGAATTTCAGAAACTAGCTGATGGCAACAAGTACAAAACACCTCCACACTTTGACTATGAAGACCTTGAGAGAAAATATTGGAAGAACATAACTTACAATTCGCCCATCTATGGGGCTGATGTTTCGGGATCTCTCTATGACAATGGGGTGGAGGAGTTCAACATTCAGCACCTGAATACCATTTTGGATATGGTGAAAGAGGACTATGAGATACAAATAGAAGGTGTGAATACAGCTTATTTATATTTTGGAATGTGGAAAACTACATTTGCATGGCATACAGAAGATATGGATCTCTACAGTATTAACTATCTTCATTTTGGTGCTCCAAAGTCATGGTATGTGGTGCCCCCGGAGCATGGAAGACGTCTCGAGAGATTAGCTGCTGGGTTTTTCCATGGCAGTTTCCAAAGCTGCCCAGCTTTTCTTAGGCACAAGATGACCATTATATCACCCCATATCTTGAAACAGTATTCTATTCCATATCAGAAAATAACCCAAGAACCAGGCGAGTTTATGATCACTTTTCCCTTTGGTTATCACTCTGGCTTCAATCACGGCTTCAACTGCGCAGAATCGACAAATTTTGCTTTGCCTCGGTGGATTGAATATGGTAAGCGTACGATATCCTGCACTTGCCGTAATGATTGTGTCAAAATATGTATGGATATGTTTGTTCGAAAGTATCAGCCTGATATATATGAACTCTGGAAAGCCGGGAAAAATTTTGGGTCCCATCCGGAAGACCCATCAAGACACTATGCTGCCCCTGCACCAAGAAAGCTGGAACTTCGTTTGAGCGAGCAAAGGGAAGAACGTAAGCGAGCTAAAGAAATGCAGGGCTCGCAGAAGATCAAGAGGCATCCTATATCTAAAGTTGAAAAGTGTGAACAAAAGAAGGACTCCCGGAAATCATCCAAGGTACATCCCAGGGAGAGTGATGAGGAAACGGAGCTATATGATGTT--------------------------------------------------------------------
Npecki_HurricaneMazeCave_G2100 TTTTTATATATTCTTAAAGAATATAATTAAATA--------ATATTTTGGTAA----TATATGACTTACCTTTCTGCTATTTTGCTATATTATAGGTTTTGAAAGAGCATCTTAAAATCAATTCATCATGTCCAATTCTGGTGGAAGTTCGGTACCAAGGATTCAGGTCTTCCGACCAACCATGGAAGAATTCAAAAATTTCTCAAAATATATTGAAAAGATTGAATCTGAGGGGGCGCATAAGGCTGGCTTAGCAAAAATTATTCCACCAGATGGCTGGACTCCAAGAAAACGAGGCTACGATGATATTGAGCTTGTCATACCTGCTCCCATTTCTCAAGTTGTAACTGGACGTCAAGGTTTATATCAGCAAATTAATATTCAACAAAAGGCGATGACTGTGAAAGAATTTCAGAAACTAGCTGATGGCAACAAGTACAAAACACCTCCACACTTTGACTATGAAGACCTTGAGAGAAAATATTGGAAAAACATAACTTACAATTCGCCCATCTATGGGGCTGATGTTTCGGGATCTCTTTATGACAATGGGGTGGAGGAGTTCAACATTCAGCACCTGAATACTATTTTGGATATGGTGAAAGAGGACTATGAGATACAAATAGAAGGTGTGAATACAGCTTATTTATATTTTGGAATGTGGAAAACTACATTTGCATGGCATACAGAAGATATGGATCTCTACAGTATTAACTATCTTCATTTTGGTGCTCCAAAGTCATGGTATGTGGTGCCTCCGGAGCATGGAAGACGTCTCGAGAGATTAGCTGCTGGGTTTTTCCATGGCAGTTTCCAAAGCTGCCCAGCTTTTCTTAGGCACAAGATGACCATTATATCACCCCATATCTTGAAGCAGTATTCTATTCCATATCAGAAAATAACCCAAGAACCAGGCGAGTTTATGATCACTTTTCCCTTTGGTTATCACTCTGGCTTCAATCACGGCTTCAACTGCGCAGAATCGACAAATTTTGCTTTGCCTCGGTGGATTGAATATGGTAAGCGTACAATATCCTGCACTTGCCGTAATGATTGTGTCAAAATATGTATGGATATGTTTGTTCGAAAGTATCAGCCTGATATATATGAACTCTGGAAAGCCGGGAAAAATTTTGGGTCCCATCCGGAAGACCCGTCAAGACACTATGCTGCCCCTGCACCAAGAAAGCTGGAACTTCGTTTGAGCGAGCAAAGGGAAGAACGTAAGCGAGCTAAAGAAATGCAGGGCTCGCAGAAGATCAAGAGGCATCCTATATCTAAAGTTGAAAAGTGTGAACAAAAGAAGGACTCCCGGAAATCATCCAAGGTACATCCCAGGGAGAGTGATGAGGAAACGGAGCTATATGATGTTAATGAAGTAATGACTTGTAAAAATCCCAGAAAGCAACTGAAGAAAGAGTGCAGTGAAGAGGACGTGGA
Npecki_Monteagle_N062 --TTTATATATTCTTTAAGAATATAATTAAATAATATTTA-ATATTTTTGTAA----TATATGACTTACCTTTCTGCTATTTTGCTACTTTATAGGTTTTAAAAGAGCATCTTAAAATCAATTCATCATGTCCAATTCTGGTGGAAGTTCGGTACCAAGGATTCAGGTCTTCCGACCAACCATGGAAGAATTCAAAAATTTCTCAAAATATATTGAAAAGATTGAATCTGAGGGGGCGCATAAGGCTGGCTTAGCAAAAATTATTCCACCAGATGGCTGGACTCCAAGAAAACGAGGCTACGATGATATTGAGCTTGTCATACCTGCTCCCATTTCTCAAGTTGTAACTGGACGTCAAGGTTTATATCAGCAAATTAATATTCAACAAAAGGCGATGACTGTGAAAGAATTTCAGAAACTAGCTGATGGCAACAAGTACAAAACACCTCCACACTTTGACTATGAAGACCTTGAGAGAAAATATTGGAAGAACATAACTTACAATTCACCCATCTATGGGGCTGATGTTTCGGGATCTCTTTATGACAATGGGGTGGAGGAGTTCAACATTCAGCACCTGAATACTATTTTAGATATGGTGAAAGAGGACTATGAGATACAAATAGAAGGTGTGAATACAGCTTATTTATATTTTGGAATGTGGAAAACTACATTTGCATGGCATACAGAAGATATGGATCTCTACAGTATTAACTATCTTCATTTTGGTGCTCCAAAGTCATGGTATGTGGTGCCCCCGGAGCATGGAAGACGTCTCGAGAGATTAGCTGCTGGGTTCTTCCATGGCAGTTTCCAAAGCTGCCCAGCTTTTCTTAGGCACAAGATGACCATTATATCACCCCATATCTTGAAGCAGTATTCTATTCCATATCAGAAAATAACACAAGAACCAGGCGAGTTTATGATCACTTTTCCCTTTGGTTATCACTCTGGCTTCAATCACGGCTTCAACTGCGCAGAATCGACAAATTTTGCTTTGCCTCGGTGGATTGAATATGGTAAGCGTACAATATCCTGCACTTGCCGTAATGATTGTGTCAAAATATGTATGGATATGTTTGTTCGAAAGTATCAGCCTGATATATATGAACTCTGGAAAGCCGGGAAAAATTTTGGGTCCCATCCGGAAGACCCATCAAGACACTATGCTGCCCCTGCTCCGAGAAAGCTGGAACTTCGTTTGAGCGAGCAAAGGGAAGAACGTAAGCGAGCTAAAGAAATGCAGGGCTCACAGAAGATCAAGAGGCATCCTATATCTAAAGTTGAAAAGTGTGAACAAAAAAAGGACTCCCGGAAATCATCCAAGGTCCATCCGAGGGAGAGTGATGAGGAAACGGAGCTATATGATGTTAATGAAGTAATCACTTGTAAAAATCCCAGAAAGCAACTGAAGAAAGAGTGCAGTGAAGAGGACGTGGA
Nperlakyi_SChimneys_N1079 TTTTTATATATTCTTAAAGAATACAATTAAATAATATTTAAATGTTTTTGTTATACTTATTTGACTTACCTTTCTGCTATTTTGCTATATTATAGGTTTTGAAAGAGCATCTTAAAATCAATTCATCATGTCCAATTCTGGTGGAAGTTCGGTACCAAGGATTCAGGTCTTCCGACCAACAATGGAAGAATTCAAAAATTTCTCAAAATATATTGAAAAGATTGAATCTGAGGGGGCACATAAGGCTGGCTTAGCAAAAATTATTCCACCAGATGGCTGGACTCCAAGAAAACGAGGTTACGATGATATTGAGCTTGTCATTCCTGCTCCCATTTCCCAAGTTGTAACCGGACGTCAAGGTTTATATCAGCAAATTAATATTCAACAAAAGGCGATGACTGTGAAAGAATTTCAGAAACTAGCTGATGGAAACAAGTACAAAACACCTCCACACTTTGACTATGAAGACCTTGAGAGAAAATATTGGAAGAACATAACTTACAATTCACCCATCTATGGAGCTGATGTTTCGGGATCCCTTTATGACAATGGGGTGGAGGAGTTCAACATTCAGCACCTGAATACTATTTTGGATATGGTAAAGGAAGACTATGAGATACAAATAGAAGGAGTGAATACAGCTTATTTATATTTTGGGATGTGGAAAACTACATTTGCATGGCATACAGAAGATATGGATCTCTACAGTATTAACTATCTTCATTTTGGTGCTCCAAAGTCATGGTATGTGGTGCCCCCGGAGCATGGAAGACGTCTCGAGAGATTAGCTGCTGGATTCTTCCATGGCAGTTACCAAAGCTGTCCAGCTTTTCTTAGGCACAAGATGACCATTATATCACCCCATATCTTGAAGCAGTATTCTATTCCATATCAAAAAATAACGCAAGAACCGGGCGAGTTTATGATCACTTTTCCCTTTGGTTATCACTCTGGCTTCAATCACGGCTTCAACTGCGCGGAATCGACAAATTTTGCTTTGCCTCGATGGATTGAATACGGTAAACGGACAATATCCTGCACATGCCGTAATGATTGTGTCAAAATATGCATGGATATGTTTGTTCGAAAGTATCAGCCTGATATATATGAACTCTGGAAAGCTGGAAAAAATTTTGGATCCCATCCGGAAGACCCATCAAGACACTATGCTGCCCCTGCACCAAGAAAGCTGGAACTTCGGTTGAGCGAGCAGAGAGAAGAACGTAAGCGAGCTAAAGAAATACAGGGCTCACAGAAGATCAAGAGGCACCCTATATCTAAAGTTGAAAAGTGTGAACAAAAGAAGGACTCCCGGAAATCATCCAAGGTACATCCCAGGGAGAGTGATGAGGAAACAGAGCTGTATGACGTTA-------------------------------------------------------------------
Nreclusus_Clingmans_N252 -------------------------ATTAAATAATATTTAAATGTTTTTGTTATACTTATATGACTTACCTTTCTGCTATTTTGCTATATTATAGGTTTTGAAAGAGCATCTTAAAATCAATTCATCATGTCCAATTCTGGTGGAAGTTCGGTACCAAGGATTCAGGTCTTCCGACCAACCATGGAAGAATTCAAAAATTTCTCAAAATATATTGAAAAGATTGAATCTGAGGGGGCACATAAGGCTGGCTTAGCAAAAATTATTCCACCAGATGGCTGGACTCCAAGAAAACGAGGCTACGATGATATTGAGCTTGTCATTCCTGCTCCCATTTCTCAAGTTGTAACCGGACGTCAAGGTTTATATCAGCAAATTAATATTCAACAAAAGGCGATGACTGTGAAAGAATTTCAGAAACTAGCTGATGGAAACAAGTACAAAACACCTCCACACTTTGACTATGAAGACCTTGAGAGAAAATATTGGAAGAACATAACTTACAATTCACCCATCTATGGAGCTGATGTTTCGGGATCCCTTTATGACAATGGGGTGGAGGAATTCAACATTCAGCACCTGAATACTATTTTGGATATGGTAAAAGAAGACTATGAGATACAAATAGAAGGAGTGAATACAGCTTATTTATATTTTGGGATGTGGAAAACTACATTTGCATGGCATACAGAAGATATGGATCTCTACAGTATTAACTATCTTCATTTTGGTGCTCCAAAGTCATGGTATGTGGTGCCCCCGGAGCATGGAAGACGTCTCGAGAGATTAGCTGCTGGATTCTTCCATGGCAGTTACCAAAGCTGTCCAGCTTTTCTTAGGCACAAGATGACCATTATATCACCCCATATCTTGAAGCAGTATTCTATTCCATATCAAAAAATAACACAAGAACCAGGCGAGTTTATGATCACTTTTCCCTTTGGTTATCACTCTGGCTTCAATCACGGCTTCAACTGCGCAGAATCAACAAATTTTGCTTTGCCTCGATGGATTGAATACGGTAAACGGACAATTTCCTGCACATGCCGTAATGATTGTGTCAAAATATGCATGGATATGTTTGTTCGAAAGTATCAGCCTGATATATATGAACTCTGGAAAGCTGGAAAAAATTTTGGATCCCATCCGGAAGACCCATCAAGACACTATGCTGCCCCTGCACCAAGAAAGCTGGAACTTCGGTTGAGCGAGCAGAGAGAAGAACGTAAGCGAGCTAAAGAAATACAGGGCTCGCAGAAGATCAAGAGGCACCCTATATCTAAAGTTGAAAAGTGTGAACAAAAGAAGGACTCCCGGAAATCATCCAAGGTACATCCCAGGGAGAGTGATGAGGAAA-------------------------------------------------------------------------------------
Nreclusus_Newfound_N259 ------------------------------ATAATATTTAAATGTTTTTGTTATACTTATATGACTTACCTTTCTGCTATTTTGCTATATTATAGGTTTTGAAAGAGCATCTTAAAATCAATTCATCATGTCCAATTCTGGTGGAAGTTCGGTACCAAGGATTCAGGTCTTCCGACCAACCATGGAAGAATTCAAAAATTTCTCAAAATATATAGAAAAGATTGAATCTGAGGGGGCACATAAGGCTGGCTTAGCAAAAATTATTCCACCAGATGGCTGGACTCCAAGAAAACGAGGCTACGATGATATTGAGCTTGTCATTCCTGCTCCCATTTCCCAAGTTGTAACCGGACGTCAAGGTTTATATCAGCAAATTAATATTCAACAAAAGGCGATGACTGTGAAAGAATTTCAGAAACTAGCTGATGGAAACAAGTACAAAACACCTCCACACTTTGACTATGAAGACCTTGAGAGAAAATATTGGAAGAACATAACTTACAATTCACCCATCTATGGAGCTGATGTTTCGGGATCCCTTTATGACAATGGGGTGGAGGAATTCAACATTCAGCACCTGAATACTATTTTGGATATGGTAAAAGAAGACTATGAGATACAAATAGAAGGAGTGAATACAGCTTATTTATATTTTGGGATGTGGAAAACTACATTTGCATGGCATACAGAAGATATGGATCTCTACAGTATTAACTATCTTCATTTTGGTGCTCCAAAGTCATGGTATGTGGTGCCCCCAGAGCATGGAAGACGTCTCGAGAGATTAGCTGCTGGATTCTTCCATGGCAGTTACCAAAGCTGTCCAGCTTTTCTTAGGCACAAGATGACCATTATATCACCCCATATCTTGAAGCAGTATTCTATTCCATATCAAAAAATAACACAAGAACCAGGCGAGTTTATGATCACTTTTCCCTTTGGTTATCACTCTGGCTTCAATCACGGCTTCAACTGCGCAGAATCAACAAATTTTGCTTTGCCTCGATGGATTGAATACGGTAAACGGACAATTTCCTGCACATGCCGTAATGATTGTGTCAAAATATGCATGGATATGTTTGTTCGAAAGTATCAGCCTGATATATATGAACTCTGGAAAGCTGGAAAAAATTTTGGATCCCATCCGGAAGACCCATCAAGACACTATGCTGCCCCTGCACCAAGAAAGCTGGAACTTCGGTTGAGCGAGCAGAGAGAAGAACGTAAGCGAGCTAAAGAAATACAGGGCTCGCAGAAGATCAAGAGGCACCCTATATCTAAAGTTGAAAAGTGTGAACAAAAGAAGGACTCCCGGAAATCATCCAAGGTACATCCCAGGGAGAGTGATGAGGAAACAGAGCTGTATGACGTTAATGAAGTAATCACTTGTAAAAATCCCAAAAAGCAACTGAAGAAAGAGTGTAATGAAGAGAAGACAGA
Nreclusus_Noland_N1051 -----------------AGAATATAATTAACTAATATTTAAATGTTTTTGTTATACTTATATGACTTACCTTTCTGCTATTTTGCTATATTATAGGTTTTGAAAGAGCATCTTAAAATCAATTCATCATGTCCAATTCTGGTGGAAGTTCGGTACCAAGGATTCAGGTCTTCCGACCAACCATGGAAGAATTCAAAAATTTCTCAAAATATATTGAAAAGATTGAATCTGAGGGGGCACATAAGGCTGGCTTAGCAAAAATTATTCCACCAGATGGCTGGACTCCAAGAAAACGAGGCTACGATGATATTGAGCTTGTCATTCCTGCTCCCATTTCCCAAGTTGTAACCGGACGTCAAGGTTTATATCAGCAAATTAATATTCAACAAAAGGCGATGACTGTGAAAGAATTTCAGAAACTAGCTGATGGAAACAAGTACAAAACACCTCCACACTTTGACTATGAAGACCTTGAGAGAAAATATTGGAAGAACATAACTTACAATTCACCCATCTATGGAGCTGATGTTTCGGGATCCCTTTATGACAATGGGGTGGAGGAATTCAACATTCAGCACCTGAATACTATTTTGGATATGGTAAAAGAAGACTATGAGATACAAATAGAAGGAGTGAATACAGCTTATTTATATTTTGGGATGTGGAAAACTACATTTGCATGGCATACAGAAGATATGGATCTCTACAGTATTAACTATCTTCATTTTGGTGCTCCAAAGTCATGGTATGTGGTGCCCCCAGAGCATGGAAGACGTCTCGAGAGATTAGCTGCTGGATTCTTCCATGGCAGTTACCAAAGCTGTCCAGCTTTTCTTAGGCACAAGATGACCATTATATCACCCCATATCTTGAAGCAGTATTCTATTCCATATCAAAAAATAACACAAGAACCAGGCGAGTTTATGATCACTTTTCCCTTTGGTTATCACTCTGGCTTCAATCACGGCTTCAACTGTGCAGAATCAACAAATTTTGCTTTGCCTCGATGGATTGAATACGGTAAACGGACAATTTCCTGCACATGCCGTAATGATTGTGTCAAAATATGCATGGATATGTTTGTTCGAAAGTATCAGCCTGATATATATGAACTCTGGAAAGCTGGAAAAAATTTTGGATCCCATCCGGAAGACCCATCAAGACACTATGCTGCCCCTGCACCAAGAAAGCTGGAACTTCGGTTGAGCGAGCAGAGAGAAGAACGTAAGCGAGCTAAAGAAATACAGGGCTCGCAGAAGATCAAGAGGCACCCTATATCTAAAGTTGAAAAGTGTGAACAAAAGAAGGACTCCCGGAAATCATCCAAGGTACATCCCAGGGAGAGTGATGAGGAAACAGAGCTGTATGACGTTAATGAAGTAATCACTTGTAAAAATCCCAAAAAGCAACTGAAGAAAGAGTGTAATGAAGAGAAGACAGA
Nreclusus_Smokemont_N1020 -------------------------------------------------------------------------CTGCTATTTTGCTATATTATAGGTTTTGAAAGAGCATCTTAAAATCAATTCATCATGTCCAATTCTGGTGGAAGTTCGGTACCAAGGATTCAGGTCTTCCGACCAACCATGGAAGAATTCAAAAATTTCTCAAAATATATTGAAAAGATTGAATCTGAGGGGGCACATAAGGCTGGCTTAGCAAAAATTATTCCACCAGATGGCTGGACTCCAAGAAAACGAGGCTACGATGATATTGAGCTTGTCATTCCTGCTCCCATTTCCCAAGTTGTAACCGGACGTCAAGGTTTATATCAGCAAATTAATATTCAACAAAAGGCGATGACTGTGAAAGAATTTCAGAAACTAGCTGATGGAAACAAGTACAAAACACCTCCACACTTTGACTATGAAGACCTTGAGAGAAAATATTGGAAGAACATAACTTACAATTCACCCATCTATGGAGCTGATGTTTCGGGATCCCTTTATGACAATGGGGTGGAGGAATTCAACATTCAGCACCTGAATACTATTTTGGATATGGTAAAAGAAGACTATGAGATACAAATAGAAGGAGTGAATACAGCTTATTTATATTTTGGGATGTGGAAAACTACATTTGCATGGCATACAGAAGATATGGATCTCTACAGTATTAACTATCTTCATTTTGGTGCTCCAAAGTCATGGTATGTGGTGCCCCCAGAGCATGGAAGACGTCTCGAGAGATTAGCTGCTGGATTCTTCCATGGCAGTTACCAAAGCTGTCCAGCTTTTCTTAGGCACAAGATGACCATTATATCACCCCATATCTTGAAGCAGTATTCTATTCCATATCAAAAAATAACACAAGAACCAGGCGAGTTTATGATCACTTTTCCCTTTGGTTATCACTCTGGCTTCAATCACGGCTTCAACTGCGCAGAATCAACAAATTTTGCTTTGCCTCGATGGATTGAATATGGTAAACGGACAATTTCCTGCACATGCCGTAATGATTGTGTCAAAATATGCATGGATATGTTTGTTCGAAAGTATCAGCCTGATATATATGAACTCTGGAAAGCTGGAAAAAATTTTGGATCCCATCCGGAAGACCCATCAAGACACTATGCTGCCCCTGCACCAAGAAAGCTGGAACTTCGGTTGAGCGAGCAGAGAGAAGAACGTAAGCGAGCTAAAGAAATACAGGGCTCGCAGAAGATCAAGAGGCACCCTATATCTAAAGTTGAAAAGTGTGAACAAAAGAAGGACTCCCGGAAATCATCCAAGGTACATCCCAGGGAGAGTGATGAGGAAACAGAGCTGTATGACGT---------------------------------------------------------------------
Nroanensis_IngramBranch_N926 TTTTTATATATTCTTAAAGAATATAATTAAATAATATTTAAATGTTTTTGTTATACTTATATGACTTACCTTTCTGCTATTTTGCTATATTATAGGTTTTGAAAGAGTATCTTAAAATCAATTCATCATGTCCAATTCTGGTGGAAGTTCGGTACCAAGGATTCAGGTCTTCCGACCAACCATGGAAGAATTCAAAAATTTCTCAAAATATATTGAAAAGATTGAATCTGAGGGGGCACATAAGGCTGGCTTAGCAAAAATTATTCCACCAGATGGCTGGACTCCAAGAAAACGAGGCTACGATGATATTGAGCTTGTCATTCCTGCTCCCATTTCCCAAGTTGTAACCGGACGTCAAGGTTTATATCAGCAAATTAATATTCAACAAAAGGCGATGACTGTGAAGGAATTTCAGAAACTAGCTGATGGAAACAAGTACAAAACACCTCCACACTTTGACTATGAAGATCTCGAGAGAAAATATTGGAAGAACATAACTTACAATTCACCCATCTATGGAGCTGATGTTTCGGGATCCCTTTATGACAATGGGGTGGAGGAGTTCAACATTCAGCACCTGAATACTATTTTGGATATGGTAAAAGAAGACTATGAGATACAAATAGAAGGAGTGAATACAGCTTATTTATATTTTGGGATGTGGAAAACTACATTTGCATGGCATACAGAAGATATGGATCTCTACAGTATTAACTATCTTCATTTTGGTGCTCCAAAGTCATGGTATGTGGTGCCCCCGGAGCATGGAAGACGTCTCGAGAGGTTAGCTGCTGGATTCTTCCATGGCAGTTACCAAAGCTGTCCAGCTTTTCTTAGGCACAAGATGACCATTATATCACCCCATATCTTGAAGCAGTATTCTATTCCATATCAAAAAATAACACAAGAACCAGGCGAGTTTATGATCACTTTTCCCTTTGGTTATCACTCTGGCTTCAATCACGGCTTCAACTGCGCAGAATCGACAAATTTTGCTTTGCCTCGATGGATTGAATACGGTAAACGGACAATATCTTGCACATGCCGTAATGATTGTGTCAAAATATGCATGGATATGTTTGTTCGAAAGTATCAGCCTGATATATATGAACTCTGGAAAGCTGGAAAAAATTTCGGATCCCATCCGGAAGACCCATCAAGACACTATGCTGCCCCTGCACCAAGAAAGCTGGAACTTCGGTTGAGCGAGCAAAGAGAAGAACGTAAGCGAGCTAAAGAAATACAGGGCTCACAGAAGATCAAGAGGCACCCTATATCTAAAGTTGAAAAGTGTGAACAAAAGAAGGACTGCCGGAAATCATCCAAGGTACATCCCAGGGAGAGTGATGAGGAAACAGAGCTGTATGACGTTAATGAAGTAATCACTTGTAAAA----------------------------------------------
Nroanensis_N_CarversGap_N928 -----------------AGAATATAATTAAATAATATTTAAATGTTTTTGTTATACTTATATGACTTACCTTTCTGCTATTTTGCTATATTATAGGTTTTGAAAGAGCATCTTAAAATCAATTCATCATGTCCAATTCTGGTGGAAGTTCGGTACCAAGGATTCAGGTCTTCCGACCAACCATGGAAGAATTCAAAAATTTCTCAAAATATATTGAAAAGATTGAATCTGAGGGGGCACATAAGGCTGGCTTAGCAAAAATTATTCCACCAGATGGCTGGACTCCAAGAAAACGAGGCTACGATGATATTGAGCTTGTCATTCCTGCTCCCATTTCCCAAGTTGTAACTGGACGTCAAGGTTTATATCAGCAAATTAATATTCAACAAAAGGCGATGACTGTGAAGGAATTTCAGAAACTAGCTGATGGAAACAAGTACAAAACACCTCCACATTTTGACTATGAAGACCTTGAGAGAAAATATTGGAAGAACATAACTTACAATTCACCCATCTATGGAGCTGATGTTTCGGGATCCCTTTATGACAATGGGGTGGAGGAGTTCAACATTCAGCACCTGAATACTATTTTGGATATGGTAAAAGAAGACTATGAGATACAAATAGAAGGGGTGAATACAGCTTATTTATATTTTGGGATGTGGAAAACTACATTTGCATGGCATACAGAAGATATGGATCTCTACAGTATTAACTATCTTCATTTTGGTGCTCCAAAGTCATGGTATGTGGTGCCCCCGGAGCATGGAAGACGTCTCGAGAGATTAGCTGCTGGATTCTTCCATGGCAGTTACCAAAGCTGTCCAGCTTTTCTTAGGCACAAGATGACCATTATATCACCCCATATCTTGAAGCAGTATTCTATTCCATATCAAAAAATAACACAAGAACCAGGCGAGTTTATGATCACTTTTCCCTTTGGTTATCACTCTGGCTTCAATCACGGCTTCAACTGCGCAGAATCGACAAATTTTGCTTTGCCTCGATGGATTGAATACGGTAAACGGACAATATCCTGCACATGCCGTAATGATTGTGTCAAAATATGCATGGATATGTTTGTTCGAAAGTATCAGCCTGATATATATGAACTCTGGAAAGCTGGAAAAAATTTCGGATCCCATCCGGAAGACCCATCAAGACACTATGCTGCCCCTGCACCAAGAAAGCTGGAACTTCGGTTGAGCGAGCAAAGAGAAGAACGTAAGCGAGCTAAAGAAATACAGGGCTCACAGAAGATCAAGAGGCACCCTATATCTAAAGTTGAAAAGTGTGAACAAAAGAAGGACTGCCGGAAATCATCCAAGGTACATCCCAGAGAGAGTGATGAGGAAACAGAGCTGTATGACGTTAATGAAGTAATCACTTGTAAAAATCCCAGAAAGCAACTGAAGAAAGAGTGTAATGAAGAGAACACGGA
Nroanensis_RoanHighBluff_N762 TTTTTATATATTCTTAAAGAATATAATTAAATAATATTTAAATGTTTTTGTTATACTTATATGACTTACCTTTCTGCTATTTTGCTATATTATAGGTTTTGAAAGAGCATCTTAAAATCAATTCATCATGTCCAATTCTGGTGGAAGTTCGGTACCAAGGATTCAGGTCTTCCGACCAACCATGGAAGAATTCAAAAATTTCTCAAAATATATTGAAAAGATTGAATCTGAGGGGGCACATAAGGCTGGCTTAGCAAAAATTATTCCACCAGATGGCTGGACTCCAAGAAAACGAGGCTACGATGATATTGAGCTTGTCATTCCTGCTCCCATTTCCCAAGTTGTAACTGGACGTCAAGGTTTATATCAGCAAATTAATATTCAACAAAAGGCGATGACTGTGAAGGAATTTCAGAAACTAGCTGATGGAAACAAGTACAAAACACCTCCACATTTTGACTATGAAGACCTTGAGAGAAAATATTGGAAGAACATAACTTACAATTCACCCATCTATGGAGCTGATGTTTCGGGATCCCTTTATGACAATGGGGTGGAGGAGTTCAACATTCAGCACCTGAATACTATTTTGGATATGGTAAAAGAAGACTATGAGATACAAATAGAAGGGGTGAATACAGCTTATTTATATTTTGGGATGTGGAAAACTACATTTGCATGGCATACAGAAGATATGGATCTCTACAGTATTAACTATCTTCATTTTGGTGCTCCAAAGTCATGGTATGTGGTGCCCCCGGAGCATGGAAGACGTCTCGAGAGATTAGCTGCTGGATTCTTCCATGGCAGTTACCAAAGCTGTCCAGCTTTTCTTAGGCACAAGATGACCATTATATCACCCCATATCTTGAAGCAGTATTCTATTCCATATCAAAAAATAACACAAGAACCAGGCGAGTTTATGATCACTTTTCCCTTTGGTTATCACTCTGGCTTCAATCACGGCTTCAACTGCGCAGAATCGACAAATTTTGCTTTGCCTCGATGGATTGAATACGGTAAACGGACAATATCCTGCACATGCCGTAATGATTGTGTCAAAATATGCATGGATATGTTTGTTCGAAAGTATCAGCCTGATATATATGAACTCTGGAAAGCTGGAAAAAATTTCGGATCCCATCCGGAAGACCCATCAAGACACTATGCTGCCCCTGCACCAAGAAAGCTGGAACTTCGGTTGAGCGAGCAAAGAGAAGAACGTAAGCGAGCTAAAGAAATACAGGGCTCACAGAAGATCAAGAGGCACCCTATATCTAAAGTTGAAAAGTGTGAACAAAAGAAGGACTGCCGGAAATCATCCAAGGTACATCCCAGGGAGAGTGATGAGGAAACAGAGCTGTATGACGTTAATGAAGTAATCACTTGTAAAAATCCCAGAAAGCA---------------------------------
Nsheari_Cohutta_N826 TTTTTATATATTCTTAAAGAATATAATTAAATAATATTTAAATGTTTTTGTTATACTTATATGACTTACCTTTC--------TGCTATATTATAGGTTTTGAAAGAGCATCTTAAAATCAATTCATCATGTCCAATTCTGGTGGAAGTTCGGTACCAAGGATTCAGGTCTTCCGACCAACCATGGAAGAATTCAAAAATTTCTCAAAATATATTGAAAAGATAGAATCTGAGGGGGCACATAAGGCTGGCTTAGCAAAAATTATTCCACCAGATGGTTGGACTCCAAGAAAGCGAGGCTACGATGATATTGAGCTTGTCATTCCTGCTCCCATTTCCCAAGTTGTAACCGGACGTCAAGGTTTATATCAGCAAATTAATATTCAACAAAAGGCGATGACCGTGAAAGAATTTCAGAAACTAGCTGATGGAAACAAGTACAAAACACCTCCGCACTTTGACTATGAAGACCTTGAGAGAAAATATTGGAAGAACATAACTTACAATTCCCCCATCTATGGAGCTGATGTTTCGGGATCCCTTTATGACAATGGGGTGGAGGAGTTCAACATTCAGCACCTGAATACTATTTTGGATATGGTAAAGGAAGACTATGAGATACAAATAGAAGGAGTGAATACAGCTTATTTATATTTTGGGATGTGGAAAACTACATTTGCATGGCATACAGAAGATATGGATCTCTACAGTATTAACTATCTTCATTTTGGTGCTCCAAAGTCATGGTATGTGGTGCCCCCGGAGCATGGAAGACGTCTCGAGAGATTAGCTGCTGGATTCTTCCATGGCAGTTACCAAAGCTGTCCAGCTTTTCTTAGGCACAAGATGACCATTATATCACCCCATATCTTGAAGCAGTATTCTATTCCATATCAAAAAATAACACAAGAACCAGGCGAGTTTATGATCACTTTTCCCTTTGGTTATCACTCTGGCTTCAATCACGGCTTCAACTGCGCAGAATCGACAAATTTTGCTTTGCCTCGATGGATTGAATACGGTAAACGGACAATATCCTGCACATGCCGTAATGATTGTGTCAAAATATGCATGGATATGTTTGTTCGAAAGTATCAGCCTGATATATATGAACTCTGGAAAGCTGGAAAAAATTTTGGATCCCATCCGGAAGACCCATCAAGACACTATGCTGCCCCTGCGCCAAGAAAGCTGGAACTTCGGTTGAGCGAGCAGAGAGAAGAACGTAAGCGAGCTAAAGAAATACAGGGCTCACAGAAGATCAAAAGGCACCCTATATCTAAAGTTGAAAAGTGTGAACAAAAGAAGGACCCCCCGAAATCATCCAAGTTACATCCCAGGGAGAGTGATGAGGAAACAGAGCTGTATGACGTTAATGAAGTAATCACTTGTAAAAATCCCAAAAAGCAACTGAAGAAAGAGTGTAATGAAGAGAACACGGA
Nsheari_JoyceKilmer_N092 ------------------------------------------------------------------------------------------TATAGGTTTTGAAAGAGCATCTTAAAATCAATTCATCATGTCCAATTCTGGTGGAAGTTCGGTACCAAGAATTCAGGTCTTCCGACCAACCATGGAAGAATTCAAAAATTTCTCAAAATATATTGAAAAGATAGAATCTGAGGGGGCACATAAGGCTGGCTTAGCAAAAATTATTCCACCAGATGGCTGGACTCCAAGAAAACGAGGCTACGATGATATTGAGCTTGTCATTCCTGCTCCCATTTCCCAAGTTGTAACCGGACGTCAAGGTTTATATCAGCAAATTAATATTCAACAAAAGGCGATGTCTGTGAAAGAATTTCAGAAACTAGCTGATGGAAACAAGTACAAAACACCTCCGCACTTTGACTATGAAGACCTTGAGAGAAAATATTGGAAGAACATAACTTACAATTCACCCATCTATGGAGCTGATGTTTCGGGATCCCTTTATGACAATGGGGTGGAGGAGTTCAACATTCAGCACCTGAATACTATTTTGGATATGGTAAAGGAAGACTATGAGATACAAATAGAAGGAGTGAATACAGCTTATTTATATTTTGGGATGTGGAAAACTACATTTGCATGGCATACAGAAGATATGGATCTCTACAGTATTAACTATCTTCATTTTGGTGCTCCAAAGTCATGGTATGTGGTGCCCCCGGAGCATGGAAGACGTCTCGAGAGATTAGCTGCTGGATTCTTCCATGGCAGTTACCAAAGCTGTCCAGCTTTTCTTAGGCACAAGATGACCATTATATCACCCCATATCTTGAAGCAGTATTCTATTCCATATCAAAAAATAACACAAGAACCAGGCGAGTTTATGATCACTTTTCCCTTTGGTTATCACTCTGGCTTCAATCATGGCTTCAACTGCGCAGAATCGACAAATTTTGCTTTGCCTCGATGGATTGAATACGGTAAACGGACAATATCCTGCACATGCCGTAATGATTGTGTCAAAATATGCATGGATATGTTTGTTCGAAAGTATCAGCCTGATATATATGAACTCTGGAAAGCTGGAAAAAATTTCGGATCCCATCCGGAA--------------------------------------------------------------------------------------------------------------------------------------------------------------------------------------------------------------------------------------------------------------------------------------------------
Nsilvanus_Elijay_N395 TTTTTATATATTCTTAAAGAATATAATTAAATAATATTTAAATGTTTTTGTTATACTTATATGACTTACCTTTCTGCTATTTTGCTATATTATAGGTTTTGAAAGGGCATCTTAAAATCAATTCATCATGTCCAATTCTGGTGGAAGTTCGGTACCAAGGATTCAGGTCTTCCGACCAACCATGGAAGAATTCAAAAATTTCTCAAAATATATTGAAAAAATTGAATCTGAGGGGGCACATAAGGCTGGCTTAGCAAAAATTATTCCACCAGATGGCTGGACTCCAAGAAAACGAGGCTACGATGATATTGAGCTTGTCATTCCTGCTCCCATTTCCCAAGTTGTAACCGGACGTCAAGGTTTATATCAGCAAATTAATATTCAACAAAAGGCGATGACTGTGAAGGAATTTCAGAAACTAGCTGATGGAAACAAGTACAAAACACCTCCACACTTTGACTATGAAGACCTTGAGAGAAAATATTGGAAGAACATAACTTACAATTCACCCATCTATGGAGCTGATGTTTCAGGGTCCCTTTATGACAATGGGGTGGAAGAGTTCAACATTCAGCACCTGAATACTATTTTGGATATGGTAAAAGAAGACTATGAGATACAAATAGAAGGAGTGAATACAGCTTATTTATATTTTGGGATGTGGAAAACTACATTTGCATGGCATACAGAAGATATGGATCTCTACAGTATTAACTATCTTCATTTTGGTGCTCCAAAGTCATGGTATGTGGTGCCGCCGGAGCATGGAAGACGTCTCGAGAGATTAGCTGCTGGATTCTTCCATGGTAGTTACCAAAGCTGTCCAGCTTTTCTTAGGCACAAGATGACCATTATATCACCCCATATCTTGAAGCAGTATTCTATTCCATATCAAAAAATAACACAAGAACCAGGCGAGTTTATGATCACTTTTCCCTTTGGTTATCACTCTGGCTTCAATCACGGCTTCAACTGCGCAGAATCGACAAATTTTGCTTTGCCTCGATGGATCGAATACGGTAAACGGACAATATCCTGCACATGCCGTAATGATTGTGTCAAAATATGCATGGATATGTTTGTTCGAAAGTATCAGCCTGATATATATGAACTCTGGAAAGCTGGAAAAAATTTCGGATCCCATCCGGAAGACCCATCAAGACACTATGCTGCCCCTGCACCAAGAAAGCTGGAACTTCGGTTGAGCGAGCAAAGAGAAGAACGTAAGCGAGCTAAAGAAATACAGGGCTCACAGAAGATCAAAAGGCACCCTATATCTAAAGTTGAAAAGTGTGAACAGAAGAAGGACTGCCGGAAATCTTCCAAGGTACACCCCAGGGAGAGTGATGAGGAAACAGAGCTGTATGACGTTAATGAAGTAATCACTTGTAAAAATCCCAGAAAGCAACTGAAGAAAGAGTGT-----------------
Nsilvanus_HeboMtn_N1029 TTTTTATATATTCTTAAAGAATATAATTAAATAATATTTAAATGTTTTTGTTATACTTATATGACTTACCTTTCTGCTATTTTGCTATATTATAGGTTTTGAAAGAGCATCTTAAAATCAATTCATCATGTCCAATTCTGGTGGAAGTTCGGTACCAAGGATTCAGGTCTTCCGACCAACCATGGAAGAATTCAAAAATTTCTCAAAATATATTGAAAAGATTGAATCTGAGGGGGCACATAAGGCTGGCTTAGCAAAAATTATTCCACCAGATGGCTGGACTCCAAGAAAACGAGGCTACGATGATATTGAGCTTGTCATTCCTGCTCCCATTTCCCAAGTTGTAACCGGACGTCAAGGTTTATATCAGCAAATTAATATTCAACAAAAGGCGATGACTGTGAAGGAATTTCAGAAACTAGCTGATGGAAACAAGTACAAAACACCTCCGCACTTTGACTATGAAGACCTTGAGAGAAAATATTGGAAGAACATAACTTACAATTCACCCATCTATGGAGCTGATGTTTCGGGGTCCCTTTATGACAATGGGGTGGAGGAGTTCAACATTCAGCACCTGAATACTATTTTGGATATGGTAAAAGAAGACTATGAGATACAAATAGAAGGAGTGAATACAGCTTATTTATATTTTGGGATGTGGAAAACTACATTTGCATGGCATACAGAAGATATGGATCTCTACAGTATTAACTATCTTCATTTTGGTGCTCCAAAGTCATGGTATGTGGTGCCGCCGGAGCATGGAAGACGTCTCGAGAGATTAGCTGCTGGATTCTTCCATGGCAGTTACCAAAGCTGTCCAGCTTTTCTTAGGCACAAGATGACCATTATATCACCCCATATCTTGAAGCAGTATTCTATTCCATATCAAAAAATAACACAAGAACCAGGCGAGTTTATGATCACTTTTCCCTTTGGTTATCACTCTGGCTTCAATCACGGCTTCAACTGCGCAGAATCGACAAATTTTGCTTTGCCTCGATGGATCGAATACGGTAAACGGACAATATCCTGCACATGCCGTAATGATTGTGTCAAAATATGCATGGATATGTTTGTTCGAAAGTATCAGCCTGATATATATGAACTCTGGAAAGCTGGAAAAAATTTCGGATCCCATCCGGAAGACCCATCAAGACACTATGCTGCCCCTGCACCAAGAAAGCTGGAACTTCGGTTGAGCGAGCAAAGAGAAGAACGTAAGCGAGCTAAAGAAATACAGGGCTCACAGAAGATCAAGAGGCACCCTATATCTAAAGTTGAAAAGTGTGAACAGAAGAAGGACTGCCGGAAATCTTCCAAGGTACACCCCAGGGAGAGTGATGAGGAAACAGAGCTGTATGAC-----------------------------------------------------------------------
Nstupkai_BlowholeWOS_N285 --------------------------------------------------------------------------TGCTATTTTGCTATATTATAGGTTTTGAAAGAGCATCTTAAAATCAATTCATCATGTCCAATTCTGGTGGAAGTTCGGTACCAAGGATTCAGGTCTTCCGACCAACCATGGAAGAATTCAAAAATTTCTCAAAATATATTGAAAAGATTGAATCTGAGGGGGCACATAAGGCTGGCTTAGCAAAAATTATTCCACCAGATGGCTGGACTCCAAGAAAACGAGGCTACGATGATATTGAGCTTGTCATTCCTGCTCCCATTTCCCAAGTTGTAACCGGACGGCAAGGTTTATATCAGCAAATTAATATTCAACAAAAGGCGATGACTGTGAAAGAATTTCAGAAACTAGCTGATGGAAGCAAGTACAAAACACCTCCACACTTTGACTATGAAGACCTTGAGAGAAAATATTGGAAGAACATAACTTATAATTCACCCATCTATGGAGCTGATGTTTCGGGATCCCTTTATGACAATGGGGTGGAGGAATTCAACATTCAGCACCTGAATACTATTTTGGATATGGTAAAAGAAGACTATGAGATACAAATAGAAGGAGTGAATACAGCTTATTTATATTTTGGGATGTGGAAAACTACATTTGCATGGCATACAGAAGATATGGATCTCTACAGTATTAACTATCTTCATTTTGGTGCTCCAAAGTCATGGTATGTGGTGCCTCCAGAGCATGGAAGACGTCTCGAGAGATTAGCTGCTGGATTCTTCCATGGCAGTTATCAAAGCTGTCCAGCTTTTCTTAGGCACAAGATGACCATTATATCACCCCATATCTTGAAGCAGTATTCTATTCCATATCAAAAAATAACACAAGAACCAGGCGAGTTTATGATCACTTTTCCCTTTGGTTATCACTCTGGCTTCAATCACGGCTTCAACTGCGCAGAATCGACAAATTTTGCTTTGCCTCGATGGATTGAATACGGTAAACGGACAATATCCTGCACATGCCGTAATGATTGTGTCAAAATATGCATGGATATGTTTGTTCGAAAGTATCAGCCTGATATATATGAACTCTGGAAAGCTGGAAAAAATTTTGGATCCCACCCGGAAGACCCATCAAGACACTATGCTGCCCCTGCACCAAGAAAGCTGGAACTTCGGTTGAGCGAGCAGAGAGAAGAACGTAAGCGAGCTAAAGAAATACAGGGCTCGCAGAAGATCAAGAGGCACCCTATATCTAAAGTTGAAAAATGTGAACAAAAGAAGGACTCCCGGAAATCATCCAAGGTACATCCCAGGGAGAGTGACGAGGAAACAGAGCTGTATGACGTTAATGAAGTAATCACTTGTAAAAATCCCAAAAAGCAACTGAAGAAAGAGTGTAATGAAGAGAAGACAGA
Nstupkai_Blowing_N356 ---------------------------TAAATAATATTTAAATGTTTTTGTTATACTTATATGACTTACCTTTC--------TGCTATATTATAGGTTTTGAAAGAGCATCTTAAAATCAATTCATCATGTCCAATTCTGGTGGAAGTTCGGTACCAAGGATTCAGGTCTTCCGACCAACCATGGAAGAATTCAAAAATTTCTCAAAATATATTGAAAAGATTGAATCTGAGGGGGCACATAAGGCTGGCTTAGCAAAAATTATTCCACCAGATGGCTGGACTCCAAGAAAACGAGGCTACGATGATATTGAGCTTGTCATTCCTGCTCCCATTTCCCAAGTTGTAACCGGACGTCAAGGTTTATATCAGCAAATTAATATTCAACAAAAGGCGATGACTGTGAAAGAATTTCAGAAACTAGCTGACGGAAACAAGTACAAAACACCTCCACACTTTGACTATGAAGACCTTGAGAGAAAATATTGGAAGAACATAACTTACAATTCACCCATCTATGGAGCTGATGTTTCGGGATCCCTTTATGACAATGGGGTGGAGGAATTCAACATTCAGCACCTGAATACTATTTTGGATATGGTAAAAGAAGACTATGAGATACAAATAGAAGGAGTGAATACAGCTTATTTATATTTTGGGATGTGGAAAACTACATTTGCATGGCATACAGAAGATATGGATCTCTACAGTATTAACTATCTTCATTTTGGTGCTCCAAAGTCATGGTATGTGGTGCCCCCAGAGCATGGAAGACGTCTCGAGAGATTAGCTGCTGGATTCTTCCATGGCAGTTACCAAAGCTGTCCAGCTTTTCTTAGGCACAAGATGACCATTATATCACCCCATATCTTGAAGCAGTATTCTATTCCATATCAAAAAATAACACAAGAACCAGGCGAGTTTATGATCACTTTTCCCTTTGGTTATCACTCTGGCTTCAATCACGGCTTCAACTGCGCAGAATCGACAAATTTTGCTTTGCCTCGATGGATTGAATACGGTAAACGGACAATATCCTGCACATGCCGTAATGATTGTGTCAAAATATGCATGGATATGTTTGTTCGAAAGTATCAGCCTGATATATATGAACTCTGGAAAGCTGGAAAAAATTTTGGATCCCACCCGGAAGACCCATCAAGACACTATGCTGCCCCTGCACCAAGAAAGCTGGAACTTCGGTTGAGCGAGCAGAGAGAAGAACGTAAGCGAGCTAAAGAAATACAGGGCTCGCAGAAGATCAAGAGGCACCCTATATCTAAAGTTGAAAAGTGTGAACAAAAGAAGGACTCCCGGAAATCATCCAAGGTACATCCCAGGGAGAGTGATGAGGAAACAGAGCTGTATGACGTTAATGAAGTA-----------------------------------------------------------
Nstupkai_LittleRiver_N293 TTTTTATATATTCTTAAAGAATATAATTAAATAATATTTAAATGTTTTTGTTATACTTATATGACTTACCTTTC--------TGCTATATTATAGGTTTTGAAAGAGCATCTTAAAATCAATTCATCATGTCCAATTCTGGTGGAAGTTCGGTACCAAGGATTCAGGTCTTCCGACCAACCATGGAAGAATTCAAAAATTTCTCAAAATATATTGAAAAGATTGAATCTGAGGGGGCACATAAGGCTGGCTTAGCAAAAATTATTCCACCAGATGGCTGGACTCCAAGAAAACGAGGCTACGATGATATTGAGCTTGTCATTCCTGCTCCCATTTCCCAAGTTGTAACCGGACGTCAAGGTTTATATCAGCAAATTAATATTCAACAAAAGGCGATGACTGTGAAAGAATTTCAGAAACTAGCTGACGGAAACAAGTACAAAACACCTCCACACTTTGACTATGAAGACCTTGAGAGAAAATATTGGAAGAACATAACTTACAATTCACCCATCTATGGAGCTGATGTTTCGGGATCCCTTTATGACAATGGGGTGGAGGAATTCAACATTCAGCACCTGAATACTATTTTGGATATGGTAAAAGAAGACTATGAGATACAAATAGAAGGAGTGAATACAGCTTATTTATATTTTGGGATGTGGAAAACTACATTTGCATGGCATACAGAAGATATGGATCTCTACAGTATTAACTATCTTCATTTTGGTGCTCCAAAGTCATGGTATGTGGTGCCCCCAGAGCATGGAAGACGTCTCGAGAGATTAGCTGCTGGATTCTTCCATGGCAGTTACCAAAGCTGTCCAGCTTTTCTTAGGCACAAGATGACCATTATATCACCCCATATCTTGAAGCAGTATTCTATTCCATATCAAAAAATAACACAAGAACCAGGCGAGTTTATGATCACTTTTCCCTTTGGTTATCACTCTGGCTTCAATCACGGCTTCAACTGCGCAGAATCGACAAATTTTGCTTTGCCTCGATGGATTGAATACGGTAAACGGACAATATCCTGCACATGCCGTAATGATTGTGTCAAAATATGCATGGATATGTTTGTTCGAAAGTATCAGCCTGATATATATGAACTCTGGAAAGCTGGAAAAAATTTTGGATCCCACCCGGAAGACCCATCAAGACACTATGCTGCCCCTGCACCAAGAAAGCTGGAACTTCGGTTGAGCGAGCAGAGAGAAGAACGTAAGCGAGCTAAAGAAATACAGGGCTCGCAGAAGATCAAGAGGCACCCTATATCTAAAGTTGAAAAGTGTGAACAAAAGAAGGACTCCCGGAAATCATCCAAGGTACATCCCAGGGAGAGTGATGAGGAAACAGAGCTGTATGACGTTAATGAAGTAATCACTTGTAAAAATCCCAAAAAGCAACTGAAGAAAGAGTGTAATGAAGAGAAGACAGA
Nstygius_ObeLee_N0656 ----------------------------------TATTTA-ATGTTTTGGTAA----TATATGACTTACCTTTCTGCTATTTTGCTATATTATAGGTTTTGAAAGAACATCTTAAAATCAATTCATCATGTCTAATTCTGGTGGAAGTTCGGTACCAAGGATTCAGGTCTTCCGACCAACCATGGAAGAATTCAAAAATTTCTCAAAATATATTGAAAAGATTGAATCTGAGGGGGCACATAAGGCTGGCTTAGCAAAAATTATTCCACCAGATGGCTGGACTCCAAGAAAGCGAGGCTACGATGATATTGAGCTTGTCATTCCTGCTCCCATTTCTCAAGTTGTAACTGGACGTCAAGGTTTGTATCAGCAAATTAATATTCAACAAAAGGCGATGACTGTGAAAGAATTTCAGAAACTAGCTGATGGAAACAAGTACAAAACACCTCCACACTTTGACTATGAAGACCTTGAGAGAAAATATTGGAAGAACATAACTTACAATTCACCCATCTATGGAGCTGATGTTTCGGGATCTCTTTATGACAATGGTGTAGAAGAGTTCAACATTCAGCACCTAAATACTATTTTGGATATGGTAAAAGAAGACTATGAGATACAAATAGAAGGAGTGAATACAGCTTATTTATATTTTGGGATGTGGAAAACTACATTTGCATGGCATACAGAAGATATGGACCTCTACAGTATTAACTATCTACATTTTGGTGCTCCAAAGTCATGGTATGTTGTGCCCCCGGAGCATGGAAGGCGTCTTGAGAGATTAGCTGCTGGATTCTTCCATGGCAGTTACCAAAGCTGTCCAGCTTTTCTTAGGCACAAGATGACCATTATATCACCCCATATCTTGAAGCAGTATTCTATTCCATATCAAAAAATAACACAAGAACCAGGCGAGTTTATGATCACTTTTCCCTTTGGTTATCACTCTGGATTCAATCACGGCTTCAACTGCGCAGAATCGACAAATTTTGCTTTGCCTCGGTGGATTGAATATGGTAAGCGAACAATATCCTGCACGTGCCGTAATGATTGTGTTAAAATATGTATGGATATGTTCGTTCGAAAGTATCAGCCTGATATATATGAACTCTGGAAAGCTGGAAAAAACTTTGGGTCCCATCCAGAAGACCCATCAAGACACTATGCTGCCCCTGCACCGAGGAAGCTAGAACTTCGTTTGAGCGAGCAAAGGGAAGAACGTAAGCGTTCTAAAGAAACGCAGGGCTCGCAGAAGATTAAGAGGCATCCTATATCTAAAGTTGAAAAGTGTGAACAAAAGAAGGACTCCCGGAAATCAACCAAGGTACATCCCAGGGAGAGTGATGAAGAAACAGAGCTATATGACGTTAATGAAGTAATCACTTGTAAAAATCCCAGGAAGCAACTGAAGAAGGAGTGCAATGAAGAGAACACGGA
Nstygius_RavenB_N1022 ----------------------------------------------------------------------------------------------------------------------------ATCATGTCTAATTCTGGTGGAAGTTCGGTACCAAGGATTCAGGTCTTCCGACCAACCATGGAAGAATTCAAAAATTTCTCAAAATATATTGAAAAGATTGAATCTGAGGGGGCACATAAGGCTGGCTTAGCAAAAATTATTCCACCAGATGGCTGGACTCCAAGAAAGCGAGGCTACGATGATATTGAGCTTGTCATTCCTGCTCCCATTTCTCAAGTTGTAACTGGACGTCAAGGTTTGTATCAGCAAATTAATATTCAACAAAAGGCGATGACTGTGAAAGAATTTCAGAAACTAGCTGATGGAAACAAGTACAAAACACCTCCACACTTTGACTATGAAGACCTTGAGAGAAAATATTGGAAGAACATAACTTACAATTCACCCATCTATGGAGCTGATGTTTCGGGATCTCTTTATGACAATGGTGTGGAAGAGTTCAACATTCAGCACCTAAATACTATTTTGGATATGGTAAAAGAAGACTATGAGATACAAATAGAAGGAGTGAATACAGCTTATTTATATTTTGGGATGTGGAAAACTACATTTGCATGGCATACAGAAGATATGGACCTCTACAGTATTAACTATCTACATTTTGGTGCTCCAAAGTCATGGTATGTTGTGCCCCCGGAGCATGGAAGGCGTCTTGAGAGATTAGCTGCTGGATTCTTCCATGGCAGTTACCAAAGCTGTCCAGCTTTTCTTAGGCACAAGATGACCATTATATCACCCCATATCTTGAAGCAGTATTCTATTCCATATCAAAAAATAACACAAGAACCAGGCGAGTTTATGATCACTTTTCCCTTTGGTTATCACTCTGGATTCAATCACGGCTTCAACTGCGCAGAATCGACAAATTTTGCTTTGCCTCGGTGGATTGAATATGGTAAGCGAACAATATCCTGCACGTGCCGTAATGATTGTGTTAAAATATGTATGGATATGTTCGTTCGAAAGTATCAGCCTGATATATATGAACTCTGGAAAGCTGGAAAAAACTTTGGGTCCCATCCAGAAGACCCATCAAGACACTATGCTGCCCCTGCACCGAGGAAGCTAGAACTTCGTTTGAGCGAGCAAAGGGAAGAACGTAAGCGTTCTAAAGAAATGCAGGGCTCGCAGAAGATTAAGAGGCATCCTATATCTAAAGTTGAAAAGTGTGAACAAAAGAAGGACTCCCGGAAATCAACCAAGGTACATCCCAGGGAGAGTGATGAAGAAACAGAGCTATATGACGTTAATGAAGTAATCACTTGTAAAAATCCCAGGAAGCAACTGAAGAAGGAGTGCAATGAAGAGAACACGGA
Ntempletoni_BaldMtns_N950 -------------------AATATAATTAAATAATATTTAAATGTTTTTGTTATACTTATATGACTTACCTTTC--------TGCTATATTATAGGTTTTGAAAGAGCATCTTAAAATCAATTCATCATGTCCAATTCTGGTGGAAGTTCAGTACCAAGGATTCAGGTCTTCCGACCAACCATGGAAGAATTCAAAAATTTCTCAAAATATATTGAAAAGATTGAATCTGAGGGGGCACATAAGGCTGGCTTAGCAAAAATTATTCCACCAGATGGCTGGACTCCAAGAAAACGAGGCTACGATGATATTGAGCTTGTCATTCCTGCTCCCATTTCCCAAGTTGTAACCGGACGTCAAGGTTTATATCAGCAAATTAATATTCAACAAAAGGCGATGACTGTGAAAGAATTTCAGAAACTGGCTGATGGAAACAAGTACAAAACACCTCCACACTTTGACTATGAAGATCTTGAGAGAAAATATTGGAAGAACATAACTTACAATTCACCCATCTATGGAGCTGATGTTTCAGGATCCCTTTACGACAATGGGGTGGAGGAGTTCAACATTCAGCACCTGAATACTATTTTGGATATGGTAAAGGAAGACTATGAGATACAAATAGAAGGAGTGAATACAGCTTATTTATATTTTGGGATGTGGAAAACTACATTTGCATGGCATACAGAAGATATGGATCTCTACAGTATTAACTATCTTCATTTTGGAGCTCCAAAGTCATGGTATGTGGTGCCCCCGGAGCATGGAAGACGTCTCGAGAGATTAGCTGCTGGATTCTTCCATGGCAGTTACCAAAGCTGTCCAGCTTTTCTTAGGCACAAGATGACCATTATATCACCCCATATCTTGAAGCAGTATTCTATTCCATATCAAAAAATAACACAAGAACCAGGTGAATTTATGATCACTTTTCCCTTTGGTTATCACTCTGGCTTCAATCACGGCTTCAACTGCGCAGAATCGACAAATTTTGCTTTGCCTCGATGGATTGAATACGGTAAACGGACAATATCCTGCACATGCCGTAATGATTGTGTCAAAATATGCATGGATATGTTTGTTCGTAAGTATCAGCCTGATATATATGAACTCTGGAAAGCTGGAAAAAATTTTGGATCCCATCCGGAAGACCCATCGAGACACTATGCTGCCCCTGCGCCAAGAAAGCTGGAACTTCGGTTGAGCGAGCAAAGAGAAGAACGTAAGCGAGCTAAAGAAATACAGGGCTCGCAGAAGATCAAGAGGCACCCTATATCTAAAGTTGAAAAGTGTGACCAAAAGAAGGACTCCCGGAAATCATCCAAGGTACATCCCAGGGAGAGTGATGAGGAAACGGAGCTGTATGATGTTAATGAAGTAATCACCTGTAAAAATCCCAGAAAGCAACTGAAGAAAGAGTGTAATGAAGAGAACCAGGA
Ntempletoni_ClarksCreek_N945 ---------------------------------------------------------------------------------------TATTATAGGTTTTGAAAGAGCATCTTAAAATCAATTCATCATGTCCAATTCTGGTGGAAGTTCGGTACCAAGGATTCAGGTCTTCCGACCAACCATGGAAGAATTCAAAAATTTCTCAAAATATATTGAAAAGATTGAATCTGAGGGGGCACATAAGGCTGGCTTAGCAAAAATTATTCCACCAGATGGCTGGACTCCAAGAAAACGAGGCTACGATGATATTGAGCTCGTCATTCCTGCTCCCATTTCCCAAGTTGTAACCGGACGTCAAGGTTTATATCAGCAAATTAATATTCAACAAAAGGCGATGACTGTGAAAGAATTTCAGAAACTGGCTGATGGAAACAAGTACAAAACACCTCCACACTTTGACTATGAAGATCTTGAGAGAAAATATTGGAAGAACATAACTTACAATTCACCCATTTATGGAGCTGATGTTTCAGGATCCCTTTACGACAATGGGGTGGAGGAGTTCAACATTCAGCACCTGAATACTATTTTGGATATGGTAAAGGAAGACTATGAGATACAAATAGAAGGAGTGAATACAGCTTATTTATATTTTGGGATGTGGAAAACTACATTTGCATGGCATACAGAAGATATGGATCTCTACAGTATTAACTATCTTCATTTTGGTGCTCCAAAGTCATGGTATGTGGTGCCCCCGGAGCATGGAAGACGTCTCGAGAGATTAGCTGCTGGATTCTTCCATGGCAGTTACCAAAGCTGTCCAGCTTTTCTTAGGCACAAGATGACCATTATATCACCCCATATCTTGAAGCAGTATTCTATTCCATATCAAAAAATAACACAAGAACCAGGTGAATTTATGATCACTTTTCCCTTTGGTTATCACTCTGGCTTCAATCACGGCTTCAACTGCGCAGAATCGACAAATTTTGCTTTGCCTCGATGGATTGAATACGGTAAACGGACAATATCCTGCACATGCCGTAATGATTGTGTCAAAATATGCATGGATATGTTTGTTCGTAAGTATCAGCCTGATATATATGAACTCTGGAAAGCTGGAAAAAATTTTGGATCCCATCCGGAAGACCCATCAAGACACTATGCTGCCCCTGCGCCAAGAAAGCTGGAACTTCGGTTGAGCGAGCAAAGAGAAGAACGTAAGCGAGCTAAAGAAATACAGGGCTCACAGAAGATCAAGAGGCACCCTATATCTAAAGTTGAAAAGTGTGAACAAAAGAAGGA---CCGGAAATCATCCAAGGTACATCCCAGG-----------------------------------------------------------------------------------------------------
Ntempletoni_ScronceCreekRd_N1223 ---------------AAAGAATATAATTAAATAATATTTAAATGTTTTTGTTATACTTATATGACTTACCTTTC--------TGCTATATTATAGGTTTTGAAAGAGCATCTTAAAATCAATTCATCATGTCCAATTCTGGTGGAAGTTCGGTACCAAGGATTCAGGTCTTCCGACCAACCATGGAAGAATTCAAAAATTTCTCAAAATATATTGAAAAGATTGAATCTGAGGGGGCACATAAGGCTGGCTTAGCAAAAATTATTCCACCAGATGGCTGGACTCCAAGAAAACGAGGCTACGATGATATTGAGCTCGTCATTCCTGCTCCCATTTCCCAAGTTGTAACCGGACGTCAAGGTTTATATCAGCAAATTAATATTCAACAAAAGGCGATGACTGTGAAAGAATTTCAGAAACTGGCTGATGGAAACAAGTACAAAACACCTCCACACTTTGACTATGAAGATCTTGAGAGAAAATATTGGAAGAACATAACTTACAATTCACCCATTTATGGAGCTGATGTTTCAGGATCCCTTTACGACAATGGGGTGGAGGAGTTCAACATTCAGCACCTGAATACTATTTTGGATATGGTAAAGGAAGACTATGAGATACAAATAGAAGGAGTGAATACAGCTTATTTATATTTTGGGATGTGGAAAACTACATTTGCATGGCATACAGAAGATATGGATCTCTACAGTATTAACTATCTTCATTTTGGTGCTCCAAAGTCATGGTATGTGGTGCCCCCGGAGCATGGAAGACGTCTCGAGAGATTAGCTGCTGGATTCTTCCATGGCAGTTACCAAAGCTGTCCAGCTTTTCTTAGGCACAAGATGACCATTATATCACCCCATATCTTGAAGCAGTATTCTATTCCATATCAAAAAATAACACAAGAACCAGGTGAATTTATGATCACTTTTCCCTTTGGTTATCACTCTGGCTTCAATCACGGCTTCAACTGCGCAGAATCGACAAATTTTGCTTTGCCTCGATGGATTGAATACGGTAAACGGACAATATCCTGCACATGCCGTAATGATTGTGTCAAAATATGCATGGATATGTTTGTTCGTAAGTATCAGCCTGATATATATGAACTCTGGAAAGCTGGAAAAAATTTTGGATCCCATCCGGAAGACCCATCAAGACACTATGCTGCCCCTGCGCCAAGAAAGCTGGAACTTCGGTTGAGCGAGCAAAGAGAAGAACGTAAGCGAGCTAAAGAAATACAGGGCTCACAGAAGATCAAGAGACACCCTATATCTAAAGT------------------------------------------------------------------------------------------------------------------------------------------------------------
Ntennessensis_IndianCave_N052 --------------------ATATAATTATA-AATATTTAAATGTTTTTGTTATACTTATATGACTTACCTTTCTGCTATTTTGCTATATTATAGGTTTTGAAAGAGCATCTTAAAATCAATTCATCATGTCCAATTCTGGTGGAAGTTCGGTACCAAGGATTCAGGTCTTCCGACCAACCATGGAAGAATTCAAAAATTTCTCAAAATATATTGAAAAGATTGAATCTGAGGGGGCACATAAGGCTGGCTTAGCAAAAATTATTCCACCAGATGGCTGGACTCCAAGAAAACGAGGCTACGATGATATTGAGCTTGTCATTCCTGCTCCCATTTCCCAAGTTGTAACCGGACGTCAAGGTTTGTATCAGCAAATTAATATTCAACAAAAGGCGATGACTGTGAAGGAATTTCAGAAACTAGCTGATGGAAACAAGTACAAAACACCTCCACACTTTGACTATGAAGACCTTGAGAGAAAATATTGGAAGAACATAACTTACAATTCACCCATCTATGGAGCTGATGTTTCGGGATCCCTTTATGACAATGGAGTGGAGGAGTTCAACATTCAGCACCTGAATACTATTTTGGATATGGTAAAAGAAGACTATGAGATACAAATAGAAGGAGTGAATACAGCTTATTTATATTTTGGGATGTGGAAAACTACATTTGCATGGCATACAGAAGATATGGATCTCTACAGTATTAACTATCTTCATTTTGGTGCTCCAAAGTCATGGTATGTGGTGCCCCCGGAGCATGGAAGACGTCTCGAGAGATTAGCTGCTGGATTCTTCCATGGCAGTTACCAAAGCTGTCCAGCTTTTCTTAGGCACAAGATGACCATTATATCACCCCATATCTTGAAGCAGTATTCTATTCCATATCAAAAAATAACACAAGAACCAGGCGAGTTTATGATCACTTTTCCCTTTGGTTATCACTCTGGCTTCAATCACGGCTTCAACTGTGCAGAATCGACAAATTTTGCTTTGCCTCGATGGATTGAATACGGTAAACGGACAATATCCTGCACATGCCGTAATGATTGTGTCAAAATATGCATGGATATGTTTGTTCGAAAGTATCAGCCTGATATATATGAACTCTGGAAAGCTGGAAAAAATTTCGGATCCCATCCGGAAGACCCATCAAGACACTATGCTGCCCCTGCACCGAGAAAGCTGGAACTTCGGTTGAGCGAGCAAAGAGAAGAACGTAAGCGAGCTAAAGAAATACAGGGCTCACAGAAGATCAAGAGGCACCCTATATCTAAAGTTGAAAAGTGTGAACAAAAGAAGGACTGCCGGAAATCATCCAAGGTACATCCCACGGAGAGTGATGAAGAAACAGAGCTGTATGACGTTAATGAAGGAATCACTTGTAAACA---------------------------------------------
Ntennessensis_Watauga_N1046 TTTTTATATATTCTTAAAGAATATAATTAAATAATATTTAAATGTTTTTGTTATACTTATATGACTTACCTTTCTGCTATTTTGCTATATTATAGGTTTTGAAAGAGCATCTTAAAATCAATTCATCATGTCCAATTCTGGTGGAAGTTCGGTACCAAGGATTCAGGTCTTCCGACCAACCATGGAAGAATTCAAAAATTTCTCAAAATATATTGAAAAGATTGAATCTGAGGGGGCACATAAGGCTGGCTTAGCAAAAATTATTCCACCAGATGGCTGGACTCCAAGGAAACGAGGCTACGATGATATTGAGCTTGTCATTCCTGCTCCCATTTCCCAAGTTGTAACCGGACGTCAAGGTTTGTATCAGCAAATTAATATTCAACAAAAGGCGATGACTGTGAAGGAATTTCAGAAACTAGCTGATGGAAACAAGTACAAAACACCTCCACACTTTGACTATGAAGACCTTGAGAGAAAATATTGGAAGAACATAACTTACAATTCACCCATCTATGGAGCTGATGTTTCGGGATCCCTTTATGACAATGGGGTGGAGGAGTTCAACATTCAGCACCTGAATACTATTTTGGATATGGTAAAAGAAGACTATGAGATACAAATAGAAGGAGTGAATACAGCTTATTTATATTTTGGGATGTGGAAAACTACATTTGCATGGCATACAGAAGATATGGATCTCTACAGTATTAACTATCTTCATTTTGGTGCTCCAAAGTCATGGTATGTAGTGCCCCCGGAGCATGGAAGACGTCTCGAGAGATTAGCTGCTGGATTCTTCCATGGCAGTTACCAAAGCTGTCCAGCTTTTCTTAGGCACAAGATGACCATTATATCACCCCATATCTTGAAGCAGTATTCTATTCCATATCAAAAAATAACACAAGAACCAGGCGAGTTTATGATCACTTTTCCCTTTGGTTATCACTCTGGCTTCAATCACGGCTTCAACTGCGCAGAATCGACAAATTTTGCTTTGCCTCGATGGATTGAATACGGTAAACGGACAATATCCTGCACATGCCGTAATGATTGTGTCAAAATATGCATGGATATGTTTGTTCGAAAGTATCAGCCTGATATATATGAACTCTGGAAAGCTGGAAAAAATTTCGGATCCCATCCGGAAGACCCATCAAGACACTATGCTGCCCCTGCACCAAGAAAGCTGGAACTTCGGTTGAGCGAGCAAAGAGAAGAACGTAAGCGAGCTAAAGAAATACAGGGCTCCCAGAAGATCAAGAGGCACCCTATATCTAAAGTTGAAAAGTGTGAACAAAAGAAGGACTGCC-------------------------------------------------------------------------------------------------------------------------------
