# Supplementary material for: ﻿New species in old mountains: integrative taxonomy reveals ten new species and extensive short-range endemism in Nesticus spiders (Araneae, Nesticidae) from the southern Appalachian Mountains
Source: Zookeys. 2023 Feb 3;1145:1–130. doi: 10.3897/zookeys.1145.96724 (PMC10208238; doi:10.3897/zookeys.1145.96724)
Supplement: Supplementary material 4 — Input alignments, analysis log files, and output tree files [file zookeys-1145-001_article-96724__-s004.zip › uce-1004246 (modified).phy]

 94 1162
Nesticus_nahaunus_Mexico_G2881 AAATTTGTTTTTTTACCAAATTTTATGGACAAATTAAAAATTACATAAATTACATTCAGTAAAAATACTGAAGTAAAATCCAGTCTCTTAAAAATAAAACCAAATTTGTCGTAAAGCGAAGAAATGCACATAAATGAAACCAAACAAAAAAAAAGTACATGTTTAAATCATGCAGCAATACACATATGAATTAATATGTATAAATTAAACAGACAAATTTAAGATGTAACGGATTTGCATATTAATTTTAAGATATTGTTTTGCTAAATATAAAATAATTATGC-----------------------CTTAGAGAACAATTTGATAATTGGATCAATTTATTTTCCATAAGAAACAATA--AGAAAAATTGTTAAATCAATCAGACAGCCAAGTTTATCGCTTCTCAATACTCGAAATCAAAGTCGAAATATGGATTATCAAAAACGTGAACACGCACATAGCCATCTTCTCCTCCACTGCTGTAACTCTTTCCATCAGGATGAAAAGCAACACTGTTGATGGGACCGAAGTGATCCTTAACCCTTGCAAACTCTTCTTCGAAAACAGCATGGAAAAATCGAGCATCAAACTTTCCTACCCTGGCAGATGTTGTGGTTACATCCATAGCTTCCTGCCCTCCTCCTAGTACAACGTGATCCCTGATGGGAGATATAGCAGCTGAATTGACGGGTCGTTCTGTCTTGTACACCTTCATCAAATCCAATGTTTTAGTGTCGAACAGCTTCGCAGTGTGATCTTTCGAAGCGGTTATGAACATCGTTTGATCCTTGTAGTATTGTATGTCATTGATGACATCTCGATGCTCCTGTTTAGATGCAACCTTCTGCTGGGTCTTCACGTCGTACTTAGTGAGAGAGCCGTTGTCAAGACCCGTAAGTAGGAATTCATCAAGGGGGCCCCAGACAGCGCTGGTGACTTTGTGGCCGGGTACTGGAATTGAAAATATCTGACCACTTCCGTTCATCTGAGAGGGATCCAGCGTATCAACAACTTTGATTTCGCACTGCTTTCCCATTGATTTGTCGGTGGAATACATCAAGAGCTTCCCAGAATAAGAGAAACCGCAAGTACGAACGGAAGTATCGGTGTCGATCATTTTTAGGCAAACCCCTGTTTCGAGATCCCAGAACCCACATTTCG
Nsilvestrii_Hellgate_N1108 ---------TTTTTGGATAATTTCAGTAATCAGGTGGTCTCAGTCCCATTCATATAGATAAATTACACCAAAAGCTTTAAGAGTTATATGTCATAAAAAGTGGTCATGGTATACAACTAGAAAGTTTCTGTGACTGACAATGGGTAAAAGGGAGACATCACATTAGATAAAAAAAAAAAGTTTACATAAAATGACATGCATATTTTTTTCAAAAGTACCAAACATTTAACAGA----------AATCTCCTGCCCAGTTTCCGCTACTTAAGTTATGGTATATTTTGTCTCGATAAAGATTAAAATACTTAAAAGATAAATCAATAATTGAAGGAATTTATTTTTTGTAAG----ATTATGGAAATAATTAATAAATCAATCAGGCAAC----TTTATCGGCTCTCAATACTCAAAATCAAAGTCAAAATAGGGATTATCGAAAACGTGAACTCGCACATATCCATCCTCTCCTCCACTACTATAACTTTTTCCATCGGGATGAAACGCAACACTGTTGATAGGGCCAAAATGATCCTTAACTCTTGCAAATTCTTCTTCAAACACTAAATGGAAAAAGCGAGCATCAAACTTTCCCACTCTGGCCGATGTCGTCGTTACATCCATGGCTTCCTGCCCACCCCCTAGAACAACATGATCTCTGATGGGATTTATCGCGGCTGAATTTACTGGTCGTTCTGTCTTGTACACCTTCATCAAATCCAACGTTTTAGTATCGAACAGCTTCGCAGTGTGATCTTTTGAAGCCGTTATAAACATCGTCTGATCTTTGTAATATTGTATATCATTGATGACATCTCTGTGCTCCTGTTTGGATGAAAACTTCTGCTGGGTCTTTACGTCGTATTTCGCAAGGGCGCCGTTGTCGAGACCTGTAAGTAGAAATTCATCCAGGGGGCCCCAGACAGCACTGGTCACTTTATGGCCGGGAACAGGAATGGAGAAGATCTGACCACTTCCATTCATCTGGGAGGGATCTAGCGTATCAACAACTTTGATTTCGCACTGTTTTCCCATTGATTTGTCGGTGGAATACATAAGCAACTTCCCAGAGTAGGAGAAACCACAAGTACGAACGGAAGTATCAGTGTCGATCATTTTTAAGCATGCCCCTGTTTCGAGATCCCAGAACCCACATTTCG
Narcheri_Cheaha_N023 AAATGACTATTCTCGTCAAATTTCAGTGATCAGATGAAATTTGGTTCGCACGTACACATTGGATATCTGAAATTTTTATCTGCTTCTTTGACGATAAGGATTATCTTGGCGTATAACAGAAAAGTACCCACAAATGAAACCGATCAAAAAAAAAGC--CTTTTTAAATCAAGTAGCAATACACATATGAATTAATACATATAAATTAAACAGAAAAATTTAAGATGTAACAGATATGTATATTAATTTTCAGATAATTTTTTACTAAATATAAAATAATTAGGTCTGCCTTCAAAAAATTTAGAACACTTGGAGGACAATTTGATAATTGGATCAATTTATTTTTCATGAGAAACAATACGAAAAAAATTGCTTAATCGAACAGGTAGCCAAGTTTATCTCTTCTTAATACTCGAAATCAAAGTCGAAATATGGATTATCAAAAACGTGAACACGCACATAGCCATCTTCTCCTCCACTGCTGTAACTCTTTCCATCGGGATGAAATGCAACACTGTTGATGGGACCAAAGTGATCCTTAACTCTTGCGAACTCTTCTTCGAAAACAGCGTGGAAAAATCGGGCATCAAACTTTCCTACTCTGGCAGATGTCGTGGTTACATCCATAGCTTCCTGCCCTCCTCCAAGTACAACGTGATCCCGGATGGGAGATATCGCAGCTGAATTGACGGGTCGTTCTGTCTTATACACCTTCATCAAATCCAACGTTTTAGTGTCGAACAGCTTCGCAGTATGATCTTTCGAAGCGGTTATGAACATCGTTTGATCCTTGTAGTATTGTATGTCATTGATGACATCTCGGTGCTCTTGTTTAGATGCAAACTTCTGCTGGGTCTTCACGTCGTACTTAATGAGTGCACCGTTGTCAAGACCCGTAAGTAGGAACTCATCAAGGGGGCCCCAGACAGCACTGGTCACTTTGTGGCCGGATACTGGAATAGAAAATATCTGATCACTTCCGCTCATCTGAGAGGGATCTAGCGTATCAACAACTTTGATTTCGCACTGCTTTCCCATGGATTTGTCGGTGGAATACATCAGGAGCTTCCCAGAATAAGAGAAACCGCAAGTACGAACGGAAGTATCGGTGTCGATCATTTTTAGGCAAACCCCTGTTTC-----------------------
Narcheri_MillShoalCreek_N727 -------------------------------------------------------------------------------------------------------------------------------------------------------------------------------------------------------------------------------------------------------------------------------------------------------------------------------------------------------------------------AAAAAAATTGCTTAATCGAACAGGTAGCCAAGTTTATCTCTTCTTAATACTCGAAATCAAAGTCGAAATATGGATTATCAAAAACGTGAACACGCACATAGCCATCTTCTCCTCCACTGCTGTAACTCTTTCCATCGGGATGAAATGCAACACTGTTGATGGGACCAAAGTGATCCTTAACTCTTGCGAACTCTTCTTCGAAAACAGCGTGGAAAAATCGGGCATCAAACTTTCCTACTCTGGCAGATGTCGTGGTTACATCCATAGCTTCCTGCCCTCCTCCAAGTACAACGTGATCCCGGATGGGAGATATCGCAGCTGAATTGACGGGTCGTTCTGTCTTATACACCTTCATCAAATCCAACGTTTTAGTGTCAAACAGCTTCGCAGTATGATCTTTCGAAGCGGTTATGAACATCGTTTGATCCTTGTAGTATTGTATGTCATTGATAACATCTCGGTGCTCTTGTTTAGATGCAAACTTCTGTTGGGTCTTCACGTCGTACTTAATGAGTGCACCGTTGTCAAGACCCGTAAGTAGGAACTCATCAAGGGGGCCCCAGACAGCACTGGTCACTTTGTGGCCGGATACTGGAATGGAAAATATCTGATCACTTCCGCTCATC-------------------------------------------------------------------------------------------------------------------------------------------------------------------------------
Nbarri_Bishop_N1072 ----------------------------------------------------------------------------TAACTGCTTCCTCGGCAATAAGAATTAACATAGCGTATAGCAGAAAAGTACCCACAAATGAAATCAAACAAAAAACAAGCACCTGTTTAAATCATGTAGCAGTACACAAATGAATTAATATATATAAATTAAACAGAAAAATTTAAGATGTAATGGATTTGTATATTAAATTTTAGATAATTTTTTGCTAAATATAAAATAATTAGTCCTGTTTTCATAAAATTTAGAACACTTAGAGGACAATTTGATAATTGGATCAATTTATTTTTCATGAGAAACAATACGAAAAAAATTGCTAAATCAAACAGGTAGCCAAGTTTATCGCTTCTTAATACTCGAAATCAAAGTCGAAATATGGATTATCAAAAACGTGAACACGCACATAGCCATCTTCTCCTCCACTGCTGTAACTCTTTCCATCGGGATGAAATGCAACACTGTTGATGGGACCGAAGTGATCCTTAACTCTTGCGAACTCTTCTTCGAAAACGGCATGGAAAAATCGAGCATCAAACTTTCCTACTCTGGCAGATGTTGTGGTTACATCCATAGCTTCCTGTCCTCCTCCAAGTACAACGTGATCTCTGATAGGAGATATCGCAGCTGAATTGACGGGTCGTTCTGTCTTGTACACCTTCATCAAATCCAACGTTTTAGTGTCGAACAGCTTCGCGGTGTGATCTTTCGAAGCGGTTATGAACATCGTTTGATCCTTGTAGTATTGTATGTCATTGATGACATCTCTGTGCTCCTGCTTCGATGCGAACTTCTGCTGGGTTTTCACGTCGTACTTGATGAGAGCGCCGTTGTCAAGACCCGTAAGTAGGAACTCATCAAGGGGGCCCCAGACAGCACTGGTCACTTTGTGGCCGGATACAGGAATGGAAAATATCTGATCACTTCCGCTCATCTGAGAGGGATCCAGCGTATCAACAACTTTGATTTCGCACTGTTTTCCCATGGATTTGTCGGTGGAATACATCAGGAGCTTCCCAGAATAAGAGAAACCGCAAGTACGAACGGAAGTATCGGTGTCGATCATTTTTAGGCAAACCCCTGTTTCGAGATCCCAGAACCCACATTTCG
Nbarri_LostCoveCave_N0065 AAATGACTATTTTTGGTGAATTTCAGTGATCAGATAAAATCTGGTTCGCACGTATGCATTGGTGATATCAAATTTTTATCTGCTTCCTCGGCAATAAGAATTATCTTAGCGTATAGCAGAAAAGTACCCACAAATGAAATCAAACAAAAAACAAGCACCTGTTTAAATCATGTAGAAGTACACAAATGAATTAATATATATAAATTAAACAGAAAAATTTAAGATGTAATGGATTTGTATATTAAATTTTAGATAATTTTTTGCTAAATATAAAATAATTAGTCCTGTTTTCATAAAATTTAGAACACTTAGAGGACAATTTGATAATTGGATCAATTTATTTTTCATGAGAAACAATACGAAAAAAATTGCTAAATCAAACAGGTAGCCAAGTTTATCGCTTCTTAATACTCGAAATCAAAGTCGAAATATGGATTATCAAAAACGTGAACACGCACATAGCCATCTTCTCCTCCACTGCTGTAACTCTTTCCATCGGGATGAAATGCAACACTGTTGATGGGACCGAAGTGATCCTTAACTCTTGCGAACTCTTCTTCGAAAACGGCATGGAAAAATCGAGCATCAAACTTTCCTACTCTGGCAGATGTTGTGGTTACATCCATAGCTTCCTGTCCTCCTCCAAGTACAACGTGATCTCTGATAGGAGATATCGCAGCTGAATTGACGGGTCGTTCTGTCTTGTACACCTTCATCAAATCCAACGTTTTAGTGTCGAACAGCTTCGCGGTGTGATCTTTCGAAGCGGTTATGAACATCGTTTGATCCTTGTAGTATTGTATGTCATTGATGACATCTCTGTGCTCCTGCTTCGATGCGAACTTCTGCTGGGTTTTCACGTCGTACTTGATGAGAGCGCCGTTGTCAAGACCCGTAAGTAGGAATTCATCAAGGGGGCCCCAGACAGCACTGGTCACTTTGTGGCCGGATACAGGAATGGAAAATATCTGATCACTTCCGCTCATCTGAGAGGGATCCAGCGTATCAACAACTTTGATTTCGCACTGTTTTCCCATGGATTTGTCGGTGGAATACATCAGGAGCTTCCCAGAATAAGAGAAACCGCAAGTACGAACGGAAGTATCGGTGTCGATCATTTTTAGGCAAACCCCTGTTTCGAGATCCCAGAACCCACATTTCG
Nbarri_eyed_ClayCave_G2082 AAATGACTATTTTTAGCAAATTTCAGTGATCAGATTAAATCTGGTTCGCACGTATGCATTGGTGATATGAAATTTTTATCTGCTTCCTCGGCAATAAGAATTATCTTAGCGTATAGCAGAAAAGTACCCACAAATGAAACCAAACAAAAAACAAGCACCTGTTTAAATCATGTAGCAATACACAAATGAAATAATATATATAAATTAAACAGAAAAATTTAAGATGCAACAGATTTGTATATTAAATTTTAGATAATTTTTTGCTAAATATAAAATAATTAGTCCTGTTTTCATAAAATTTAGAACACTTAGAGGACAAATTGATAATTGGATCAATTTATTTTTCATGAGAAACAATACGAAAAAAATTCCTAAATCAAACAGGCAGCCAAGTTTATCACTTCTTAATACTCAAAATCAAAGTCGAAATATGGATTATCAAAAACGTGAACACGCACATAGCCATCTTCTCCTCCACTGCTGTAACTCTTTCCATCGGGATGAAATGCAACACTGTTGATGGGACCGAAGTGATCCTTAACTCTTGCAAACTCTTCTTCGAAAACAGCATGGAAAAATCGAGCATCAAACTTTCCTACTCTGGCAGATGTTGTGGTTACATCCATAGCTTCCTGTCCTCCTCCAAGTACAACATGATCTCTGATGGGAGATATCGCAGCTGAATTGACGGGTCGTTCTGTCTTGTACACCTTCATCAAATCCAACGTTTTAGTGTCGAAGAGCTTCGCAGTGTGATCTTTCGAAGCGGTTATGAACATCGTTTGATCCTTGTAGTATTGTATGTCATTGATGACATCTCGGTGTTCCTGCTTCGATGCGAACTTCTGCTGGGTTTTCACGTCGTACTTAATGAGAGCGCCGTTGTCAAGACCCGTAAGTAAGAACTCATCAAGGGGGCCCCAGACAGCACTGGTCACTTTGTGGCCGGGTACTGGAATGGAAAATATCTGGTCACTTCCGCTCATCTGAGAGGGATCCAGCGTATCAACAACTTTGATTTCGCACTGTTTTCCCATGGATTTGTCGGTGGAATACATCAGGAGCTTCCCAGAATAAGAGAAACCGCAAGTACGAACGGAAGTATCGGTGTCGATCATTTTTAGGCAAACCCCTGTTTCGAGATCCCAGAACCCACATTTCG
Nbarrowsi_Gregorys_N270 AAATGACTATTCTTGGCGAATTTCAGTGATCAGATAAAATCTGGTTCGCACACACACATTGACGATATGAAATTTTTATCTGCTTCCTCGGCGAAAAGA--CATCTCGGTGTATAACGGAAAAGTACCCACAAATGAAACCAAACAAAAAAAAAGCACCTGTTTAAATCATGTAGCAATACACATATGAATTAATATATATAAATTAAACAGAAAAAATTAAGATGTAACAGATTTGTATATTAATTTTTAGATAACCTTTTGCTAAATATAAAATAATTAGGCCAGTCTTTATAAAATTTAGAACACTTAGAGGTCAATTTGATAATTGGATCAATTTATTTTTCATGAGAAACAATACGAAAAAAATTGCTAAATCAAACAGGTAGCCAAGTTTAATGCTTCTTAATACTCGAAATCAAAGTCGAAATATGGATTATCAAAAACGTGAACACGCACATAGCCATCTTCTCCTCCACTGCTGTAACTCTTTCCATCAGGATGAAATGCAACACTGTTGATGGGACCGAAGTGATCCTTAACTCTTGCGAACTCTTCTTCGAAAACGGCATGGAAAAATCGAGCATCAAACTTTCCTACTCTGGCAGATGTTGTGGTTACATCCATAGCTTCCTGTCCTCCTCCAAGTACAACGTGATCTCTGATGGGAGATATCGCAGCCGAATTGACGGGTCGTTCTGTCTTGTACACCTTCATCAAATCCAACGTTTTAGTGTCGAATAGCTTTGCAGTGTGATCTTTCGAAGCGGTTATGAACATCGTTTGATCCTTGTAGTATTGTATGTCATTGATGACATCTCTGTGCTCCTGCTTCGATGCGAACTTCTGCTGGGTTTTCACGTCGTACTTAATGAGAGCGCCGTTATCAAGACCCGTAAGGAGGAACTCATCAAGGGGGCCCCAGACAGCACTGGTCACTTTGTGGCCGGGTACTGGAATGGAAAATAGCTGGTCACTTCCGCTCATCTGAGAGGGATCCAGCGTATCAACAACTTTGATTTCGCACTGTTTTCCCATGGATTTGTCGGTGGAATACATCAGTAGCTTTCCAGAATAAGAGAAACCGCAAGTACGAACGGAAGTAT---------------------------------------------------------
Nbarrowsi_Tuckaleechee_N360 -----------------------------------------------------------------------------------TTCCTCGGTGTTAAGA--CATCTCGGTGTATAACGGAAAAGTACAAACAAATAAAACCAAACAAAAAAAAAGCACCTGTTTAAATCATGTAGCAATACACATATGAATTAATATATATAAATTAAACAGAAAAATTTAAGATGTAACAGATTTGTATATTAATTTTTAGATAACCTTTTGCTAAATATAAAATAATTAGGCCAGTCTTTATAAAATTTAGAACACTTAGAAGTCAATTTGATAATTGGATCAATTTATTTTTCATGAGAAACAATACGAAAAAAATTGCTAAATCAAACAGGTAGCCAAGTTTATTGCTTCTTAATACTCGAAATCAAAGTCGAAATATGGATTATCAAAAACGTGAACACGCACATAGCCATCTTCTCCTCCACTGCTGTAACTCTTTCCATCAGGATGAAATGCAACACTGTTGATGGGACCGAAGTGATCCTTAACTCTTGCAAACTCTTCTTCGAAAACGGCATGGAAAAATCGAGCATCAAACTTTCCTACTCTGGCAGATGTTGTGGTTACATCCATAGCTTCCTGTCCTCCTCCAAGTACAACGTGATCTCTGATGGGAGATATCGCAGCCGAATTGACGGGTCGTTCTGTCTTGTACACCTTCATCAAATCCAACGTTTTAGTGTCGAATAGCTTTGCAGTGTGATCTTTCGAAGCGGTTATGAACATCGTTTGATCCTTGTAGTATTGTATGTCATTGATGACATCCCTGTGCTCCTGCTTCGATGCGAACTTCTGCTGGGTTTTCACGTCGTACTTAATGAGAGCGCCGTTATCAAGACCCGTAAGTAGGAAATCATCAAGGGGGCCCCAGACAGCACTGGTCACTTTGTGGCCGGGTACTGGAATGGAAAATATCTGGTCACTTCCGCTCATCTGAGAGGGATCCAGCGTATCAACAACTTTGATTTCGCACTGTTTTCCCATGGATTTGTCGGTGGAGTACATCAGGAGCTTTCCAGAATAAGAGAAACCGCAAGTACGAACGGAAGTATCGGTGTCGATCATTTTTAGGCAAACCCCTGTTTCGAGATCCCAGAACCCACATTTCG
Nbishopi_DryFalls_N150 -------------------------------------------------------------------------------------------------------------------------------------------CCAAACAAAAAAAAAGCACCTGTTTAAATCATGTAGGAATATACATATGAATTAATATATAAAAATTAAACAGAAAAATTTAAGATGTAACAGATTTGTATATT-----------ATTTTTTTGCTAAATATAAAATAATTAGGCCAGTCTTTATAGAATTTAGAACACTTAGAGGTCAATTTGATAATTGGATCAATTTATTTTTCATGAGAAACAATAAGAAAAAAATTGTTAAATCAAACAGGTAGCCAAGTTTATCGCTTCTTAATACTCGAAATCAAAGTCGAAATATGGATTATCAAAAACGTGAACACGCACATAGCCATCTTCTCCTCCACTGCTGTAACTCTTTCCATCGGGATGAAATGCAACACTGTTGATGGGACCGAAGTGATCCTTAACTCTTGCGAACTCTTCTTCGAAAACGGCATGGAAAAATCGAGCATCAAACTTTCCTACTCTGGCAGATGTTGTGGTTACATCCATAGCTTCCTGTCCCCCTCCAAGTACAACGTGATCTCTGATGGGAGATATCGCAGCTGAATTGACGGGTCGTTCTGTCTTGTACACCTTCATCAAATCCAATGTTTTAGTGTCGAACAGCTTCGCAGTGTGATCTTTCGAAGCGGTTATGAACATTGTTTGATCCTTGTAGTATTGTATGTCATTGATGACATCTTTGTGCTCCTGCTTCGATGCGAACTTCTGCTGGGTTTTCACGTCGTACTTAATGAGAGCGCCGTTGTCAAGACCAGTAAGTAGGAACTCATCAAGGGGGCCCCAGACAGCACTGGTCACTTTGTGCCCGGGTACAGGAATGGAAAATACCTGGTCACTTCCGCTCATGTGAGAGGGATCCAGCGTATCAACAACTTTGATTTCGCACTGTTTTCCCATGGATTTGTCGGTGGAATACATCAGGAGCTTCCCAGAATAAGAGAAACCGCAAGTACGAACGGAAGTATCGGTGTCGATCATTTTTAGGCAAACCCCTGTTTCGAGATCCCAGAACCCACATTTC-
Nbishopi_PoleCr_Chattooga_N885 --------------------------------------------------------CATTGGCGATATGAAATTTTTATCTGCTTCCTCGGCGATAAGATTTATCTTGGCGTATAACGGAAAAGTACCCACAAATGAAACCAAACAAAAAAAAAGCACCTGTTTAAATCATGTAGGAATATACATATGAATTAATATATAAAAATTAAACAGAAAAATTTAAGATGTAACAGATTTGTATATT-----------ATTTTTTTGCTAAATATAAAATAATTAGGCCAGTCTTTATAGAATTTAGAACACTTAGAGGTCAATTTGATAATTGGATCAATTTATTTTTCATGAGAAACAATAAGAAAAAAATTGTTAAATCAAACAGGTAGCCAAGTTTATCGCTTCTTAATACTCGAAATCAAAGTCGAAATATGGATTATCAAAAACGTGAACACGCACATAGCCATCTTCTCCTCCACTGCTGTAACTCTTTCCATCGGGATGAAATGCAACACTGTTGATGGGACCGAAGTGATCCTTAACTCTTGCGAACTCTTCTTCGAAAACGGCATGGAAAAATCGAGCATCAAACTTTCCTACTCTGGCAGATGTTGTGGTTACATCCATAGCTTCCTGTCCCCCTCCAAGTACAACGTGATCTCTGATGGGAGATATCGCAGCTGAATTGACGGGTCGTTCTGTCTTGTACACCTTCATCAAATCCAATGTTTTAGTGTCGAACAGCTTTGCAGTGTGATCTTTCGAAGCGGTTATGAACATTGTTTGATCCTTGTAGTATTGTATGTCATTGATGACATCTTTGTGCTCCTGCTTCGATGCGAACTTCTGCTGGGTTTTCACGTCGTACTTAATGAGAGCGCCGTTGTCAAGACCAGTAAGTAGGAACTCATCAAGGGGGCCCCAGACAGCACTGGTCACTTTGTGCCCGGGTACAGGAATGGAAAATACCTGGTCACTTCCGCTCATGTGAGAGGGATCCAGCGTATCAACAACTTTGATTTCGCACTGTTTTCCCATGGATTTGTCGGTGGAATACATCAGGAGCTTCCCAGAATAAGAGAAACCGCAAGTACGAACGGAAGTATCGGTGTCGATCATTTTTAGGCA-----------------------------------
Nbishopi_StandingIndian_N131 --------------------------------------------------------------------------------TGCTTCCTCGGCGATAAGATTTATCTTGGCGTATAACGGAAAAGTACCCACAAATGAAACCAAACAAAAAAAAAGCACCTGTTTAAATCATGTAGGAATATACATATGAATTAATATATAAAAATTAAACAGAAAAATTTAAGATGTAACAGATTTGTATATT-----------ATTTTTTTGCTAAATATAAAATAATTAGGCCAGTCTTTATAGAATTTAGAACACTTAGAGGTCAATTTGATAATTGGATCAATTTATTTTTCATGAGAAACAATAAGAAAAAAATTGTTAAATCAAACAGGTAGCCAAGTTTATCGCTTCTTAATACTCGAAATCAAAGTCGAAATATGGATTATCAAAAACGTGAACACGCACATAGCCATCTTCTCCTCCACTGCTGTAACTCTTTCCATCGGGATGAAATGCAACACTGTTGATGGGACCGAAGTGATCCTTAACTCTTGCGAACTCTTCTTCGAAAACGGCATGGAAAAATCGAGCATCAAACTTTCCTACTCTGGCAGATGTTGTGGTTACATCCATAGCTTCCTGTCCCCCTCCAAGTACAACGTGATCTCTGATGGGAGATATCGCAGCTGAATTGACGGGTCGTTCTGTCTTGTACACCTTCATCAAATCCAATGTTTTAGTGTCGAACAGCTTCGCAGTGTGATCTTTCGAAGCGGTTATGAACATTGTTTGATCCTTGTAGTATTGTATGTCATTGATGACATCTTTGTGCTCCTGCTTCGATGCGAACTTCTGCTGGGTTTTCACGTCGTACTTAATGAGAGCGCCGTTGTCAAGACCAGTAAGTAGGAACTCATCAAGGGGGCCCCAGACAGCACTGGTCACTTTGTGCCCGGGTACAGGAATGGAAAATACCTGGTCACTTCCGCTCATGTGAGAGGGATCCAGCGTATCAACAACTTTGATTTCGCACTGTTTTCCCATGGATTTGTCGGTGGAATACATCAGGAGCTTCCCAGAATAAGAGAAACCGCAAGTACGAACGGAAGTATCGGTGTCGATCATTTTTAGGCAAACCCCTGTTT------------------------
Nbrimleyi_NewberryCr_N984 -------------------------------------------------------------------------TTTTATGTGCTTCCTCGGCGATAAGA--CATCTTGGCATATAACGGAAAAGTACCCACAAATGAAACCAAACAAAGAAAAAGCA--TGCTTAAATCATGTAGCAATACACATATGAATTAATGTATATAAATTAAACAGAAAAATTTAAGATGTAATGGATTTGTATATTAAATTTTAGATATTTTTTTGCTAAATATATAATAATTAGGTGAGTCTTTATAAAATTTAGAACACTTAGAGGTCAATTTGATAATTGGATCAATTTATTTTTCATGAGAAACAATACGAAAAAAATTGCTAAATCAAACAGGTAGCCAAGTTTATCGCTTCTTAATACTCGAAATCAAAGTCGAAATATGGATTATCAAAAACGTGAACACGCACATAACCATCTTCTCCTCCACTGCTGTAACTCTTGCCATCGGGATGAAATGCAACACTGTTGATGGGACCGAAGTGATCCTTAACTCTTGCGAACTCCTCTTCGAAAACGGCATGGAAAAATCGAGCATCAAACTTTCCTACTCTGGCAGATGTTGTGGTTACATCCATAGCTTCCTGTCCTCCTCCAAGTACAACATGATCTCTGATGGGAGATATCGCAGCTGAATTGACGGGTCGTTCTGTCTTGTACACTTTCATCAAATCCAACGTTTTAGTGTCGAACAGCTTCGCAGTGTGATCTTTCGAAGCGGTTATGAACATCGTTTGATCTTTGTAGTATTGTATGTCATTGATGACATCTCGGTGCTCCTGCTTAGATGCGAACTTCTGCTGGGTTTTCACGTCGTACTTAATGAGAGCGCCGTTGTCAAGACCCGTAAGTAGGAACTCATCAAGGGGGCCCCAGACAGCACTGGTCACTTTGTGGCCGGGTACTGGAATGGAAAATATCTGGTCACTTCCGCTCATCTGAGATGGATCCAGCGTATCAACAACTTTGATTTCGCACTGTTTTCCCATAGATTTGTCGGTGGAATACATCAGGAGCTTCCCAGAATAAGAGAAACCGCAAGTACGAACGGAAGTATCGGTGTCGATCATTTTTAGGCAATTCCCTGTTTCGAGATCCCAGAACCCACATTTCG
Nbrimleyi_RumblingBald_N241 AAATGACTATTCTTGGCAAATTTCAGTGATCAGATAAAATCTGGTTAGCATGTACACATTGGCGATATGAAATTTTTATCCGCTTCCTCAGCGATAAGA--CATCTTGGCGTATAACGGAAAACTACCCACAAATGAAACCAAACAAATACAAAGCATCTGTTTAAATCATGTAGCAATACACATATGAATTAATATATATAAATTAAACAGAAAAATTTAAGATGTAACTGATTTATATATTAAATTTTAGATAATTTTTTGCTAAATGTATAATAATTAGGCCAGTCTTTATAAAATTTAGAACACTTAGAGGTCAATTTGATAATTGGATCAATTTATTTTTCATGAGAAACAATACGAAAAAAATTGCTAAATCAAACAGGTAGCCAAGTTTATCGCTTCTTAATACTCGAAATCAAAGTCGAAATATGGATTATCAAAAACGTGAACGCGCACATAACCATCTTCTCCTCCACTGCTGTAACTCTTTCCATCCGGATGAAATGCAACACTGTTGATGGGACCGAAGTGATCCTTAACTCTTGCGAACTCTTCTTCGAAAACGGCATGGAAAAATCGAGCATCAAACTTTCCTACTCTGGCAGATGTTGTGGTCACATCCATAGCTTCCTGTCCTCCTCCAAGTACAACATGATCTCTGATGGGAGATATTGCAGCTGAATTGACGGGTCGTTCTGTCTTGTACACTTTCATCAAATCCAACGTTTTAGTGTCGAACAGCTTCGCAGTGTGATCTTTCGAAGCGGTTATGAACATCGTTTGATCCTTGTAGTATTGTATGTCATTGATGACATCTCGGTGCTCCTGCTTAGATGCGAACTTCTGCTGGGTTTTCACGTCGTACTTAATGAGAGCGCCGTTGTCAAGACCCGTAAGTAGGAACTCATCAAGGGGGCCCCAGACAGCACTGGTCACTTTGTGGCCGGGTACTGGAATGGAAAATATCTGGTCACTTCCGCTCATCTGAGAGGGATCCAGCGTATCAACAACTTTAATTTCGCACTGTTTTCCCATGGATTTGTCGGTGGAATACATCAGGAGCTTCCCAGAATAAGAGAAACCGCAAGTACGAACGGAAGTATCGGTGTCGATCATTTTTAGGCAATTCCCTGTTTCGAGATCCCAGAACCCACATTTCG
Ncanei_Egypt_N958 AAATGACTCTTCTTGGCGAATTTCAGTGATCAGATAAAATCTGGTAGGCATGTACACATTGGCGATATGACATTTTTATCTGCTTCCTCGGCGATAAGA--CATCTTGGCGTATAACGGAAAAGTACCCACAGATGAAACCAAACAAATAAAAAGCAT--GTTTAAATCATGTAGCAATACACATATGAATTAATATATATAAATTAAACAGAAAAATTTAAGATGTAACGGATTTATATATTAAATTTTAGATATTTTTTTGCTAAATATATAATAATTAGGCCAGTCTTTATAAAATTTAGAACACTTAGAGGTCAATTTGATAATTGGATCAATTTATTTTTCTTGAGAAACAATACGAAAAAAATTGCTAAATCAAACAGGTAGCCAAGTTTATCGCTTCTTAATACTCGAAATCAAAGTCGAAATATGGATTATCAAAAACGTGAACCCGCACATAACCGTCTTCTCCTCCACTGCTGTAACTCTTTCCGTCGGGATGAAATGCAACGCTGTTGATGGGACCGAAGTGATCCTTAACTCTTGCAAACTCTTCTTCGAAAACGGCATGGAAAAATCGAGCATCAAACTTTCCTACTCTGGCAGATGTTGTGGTTACATCCATAGCTTCCTGTCCTCCTCCAAGTACAACATGATCTCTGATGGGAGATATCGCAGCTGAATTGACGGGTCGTTCTGTCTTGTAGACCTTCATCAAATCCAAAGTTTTAGTGTCGAACAGCTTCGCAGTGTGATCTTTCGAAGCGGTTATGAACATTGTTTGATCCTTGTAGTATTGTATGTCATTGATGACATCTCGGTGCTCCTGCTTAGATGCGAACTTCTGCTGGGTTTTCACGTCGTACTTAATGAGAGCGCCGTTGTCAAGACCCGTAAGTAGGAACTCATCAAGGGGGCCCCAGACAGCACTGGTCACTTTGTGGCCGGGTACTGGAATGGAAAATATCTGGTCACTTCCGCTCATCTGAGAGGGATCCAGCGTATCAACAACTTTGATTTCGCACTGTTTTCCCATGGATTTGTCGGTGGAATACATCAGGAGCTTCCCAGAATAAGAGAAACCGCAAGTACGAACGGAAGTATCGGTGTCGATCAT--------------------------------------------
Ncarolinensis_Grandfather_N218 AAATGACTATTTTTCGCAAATTTCAGTGATCAGATAAAATTTGCTTCGCACGTATGCATTGGTGATATGAAATTTTTATCTGCTTCCTCGGCAATAAGAATTATCTTAGCGTACAGCAAAAAAGTACCCACAAATGAAACCAAACAAAAAACAAGCACCTGTTTAAATCATGTAGCAATACACAAATGAATTAATATATATAAATTAAACAGAAAAATTTAAGATGTAACAGATTTGTATATTAAATTTTAGATAATTTTTTGCTAAATATAAAATAATTAGTCCTGTTTTCATAAAATTTAGAACACTTAGAGGACAATTTGATAATTGGATCAATTTATTTTTCATGAGAAACAATACGAAAAAAATTCCTAAATCAAACAGGCAGCCAAGTTTATCACTTCTTAATACTCAAAATCAAAGTCGAAATATGGATTATCAAAAACGTGAACACGCACATAGCCATCTTCTCCTCCACTGCTGTAACTCTTTCCATCGGGATGAAATGCAACACTGTTGATGGGACCGAAGTGATCCTTAACTCTTGCGAACTCTTCTTCGAAAACAGCATGGAAAAATCGAGCATCAAACTTTCCTACTCTGGCAGATGTTGTGGTTACATCCATAGCTTCCTGTCCTCCTCCAAGTACAACATGATCTCTGATGGGAGATATCGCAGCTGAATTGACGGGTCGTTCTGTCTTGTACACCTTCATCAAATCCAACGTTTTAGTGTCAAAGAGCTTCGCAGTGTGATCTTTCGAAGCGGTTATGAACATCGTTTGATCCTTGTAGTATTGTATGTCATTGATGACATCTCGGTGTTCCTGCTTCGATGCGAACTTCTGCTGGGTTTTCACGTCGTACTTAATGAGAGCGCCGTTGTCAAGACCCGTAAGTAGGAACTCATCAAGGGGGCCCCAGACAGCACTGGTCACTTTGTGGCCGGGTACTGGAATGGAAAATATCTGGTCACTTCCGCTCATCTGAGAGGGGTCCAGCGTATCAACAACTTTGATTTCACACTGTTTTCCCATGGATTTGTCGGTGGAATACATCAGGAGCTTCCCAGAATAAGAGAAACCGCAAGTACGAACGGAAGTATCGGTGTCGATCATTTTTAGGCAAACCCCTGTTTCGAG--------------------
Ncarolinensis_LinvilleCaverns_N227 -----------------------------------------------------------------------------------------------------------------------------------------------------------------------------------------------------------ATTAAACAGAAAAATTTAAGATGTAACAGATTTGTACATTAAATTTTAGATAATTTTTTGCTAAATATAAAATAATTAGTCCTGTTTTCATAAAATTTAGAACACTTAGAGGACAATTTGATAATTGGATCAATTTATTTTTCATGAGAAACAATACGAAAAAAATTCCTAAATCAAACAGGCAGCCAAGTTTATCACTTCTTAATACTCAAAATCAAAGTCGAAATATGGATTATCAAAAACGTGAACACGCACATAGCCATCTTCTCCTCCACTGCTGTAACTCTTTCCATCGGGATGAAATGCAACACTGTTGATGGGACCGAAGTGATCCTTAACTCTTGCGAACTCTTCTTCGAAAACAGCATGGAAAAATCGAGCATCAAACTTTCCTACTCTGGCAGATGTTGTGGTTACATCCATAGCTTCCTGTCCTCCTCCAAGTACAACATGATCTCTGATGGGAGATATCGCAGCTGAATTGACGGGTCGTTCTGTCTTGTACACCTTCATCAAATCCAACGTTTTAGTGTCGAAGAGCTTCGCAGTGTGATCTTTCGAAGCGGTTATGAACATCGTTTGATCCTTGTAGTATTGTATGTCATTGATGACATCTCGGTGTTCCTGCTTCGATGCGAACTTCTGCTGGGTTTTCACGTCGTACTTAATGAGAGCGCCGTTGTCAAGACCCGTAAGTAGGAACTCATCAAGGGGGCCCCAGACAGCACTGGTCACTTTGTGGCCGGGTAC-----------------------------------------------------------------------------------------------------------------------------------------------------------------------------------------------------------------
Ncarteri_English_N031 AAATGGCTATTCTTGGGGAATTTCAGTGATCATATAAAATCTGGTTCGCACACACACATTGGCGATATGAAATTTTTATTTGCTTCCTCAGCGATAAGATTTATCTTAGTGTATAACGAAAAAGTACCCACAAATGAAACCAAACAAAAAAAAAGCACCTGTTTAAATCATGTAGCAATATACATATGAATTAAGACATATAAATTAAACAGAAAAAATTAAGATGTAACAGATTTGTATATTA----------TTTTTTTTGCTAAATATAAAATAATTAGGCCAGTCTTTATAGAATTTAGAACACTTAGAGGTCAATTTGATAATTGGATCAATTTATTTTTCATGAGAAACAATACGAAAAAAATTGTTAAATTAAACAGGTAGCCAAGTTTATCGCTTCTTAATACTCGAAATCAAAGTCAAAATATGGATTATCAAAAACGTGAACACGCACATAGCCATCTTCTCCTCCACTGCTGTAACTCTTTCCGTCGGGATGAAATGCAACACTGTTGATGGGACCGAAGTGATCCTTAACTCTTGCGAACTCTTCTTCAAAAACAGCATGGAAAAATCGAGCATCGAATTTTCCTACTCTGGCGGATGTTGTGGTTACATCCATAGCTTCCTGTCCTCCTCCAAGTACAACATGATCTCTGATGGGAGATATCGCAGCTGAATTGACAGGTCGTTCTGTCTTGTACACCTTCATCAAATCCAACGTTTTAGTGTCGAATAGCTTCGCAGTGTGATCTTTCGAAGCGGTTATGAACATCGTTTGATCCTTGTAGTATTGTATGTCATTGATGACATCTCTGTGCTCCTGCTTCGATGCGAACTTCTGCTGGGTTTTCACGTCGTACTTAATGAGAGCGCCGTTGTCAAGACCCGTGAGTAGGAACTCATCAAGGGGGCCCCAGACAGCACTGGTCACTTTGTGGCCGGGTACAGGAATGGAAAATATCTGATCAC------------------------------------------------------------------------------------------------------------------------------------------------------------------------------------------
Ncarteri_LaurelCave_nearTYPE_N0296 AAATGACTATTCTT-GCGAATTTCAGTGATCAGATAGAATCTGGTTCGCACCTACACATTGGCGATATGAAATTTTTATCTGCTTCCTTGGTGATAACA--CATCTCGGGATATAACAGAAAAGTACCCACAAATGAAACCAAACGAAAAAAAAGTACCTGTTTAAATCATGTAGCAATATACATATGAATTAATATATATAAATTAAACAGAAAAATTTAAGATGTAACGGATTTGTATATT-----------AATTTTTTGCTAAATATAAAATAATTAGGCCAGTCTTTATAAAATTGAAAACACTTAGATGTCAATTTGATAATTGGATCAATTTATTTTTCATGAGAAACAATATGAAAAAAATTGCTAAATCAAACAGGTAGCCAAGTTTATCGCTTCTTAATACTCGAAATCAAAGTCGAAATATGGATTATCAAAAACGTGAACACGCACATAGCCATCTTCTCCTCCACTGCTGTAACTTTTTCCATCGGGATGAAATGCAACACTGTTGATGGGACCGAAGTGATCCTTAACTCTTGCGAACTCTTCTTCGAAAACGGCATGGAAAAATCGAGCATCAAACTTTCCTACTCTGGCAGATGTTGTGGTTACATCCATAGCTTCCTGTCCTCCTCCAAGTACAACGTGATCTCTGATGGGAGATATCGCAGCTGAATTGACGGGTCGTTCTGTCTTGTACACCTTCATCAAATCCAACGTTTTAGTGTCGAACAGCTTCGCAGTGTGATCTTTCGAAGCGGTAATGAACATCGTTTGATCCTTGTAGTATTGTATGTCATTGATGACATCTCTGTGCTCCTGCTTAGATGCGAACTTCTGCTGGGTTTTCACGTCGTACTTAATGAGAGCGCCGTTGTCAAGACCCGTAAGTAGGAACTCATCAAGGGGGCCCCAAACAGCACTGGTCACTTTGTGGCCGGGTACAGGAATGGAAAATATCTGATCACTTCCGCTCATCTGAGAGGGATCCAGCGTATCAACAACTTTGATTTCGCACTGTTTTCCCATGGATTTGTCGGTGGAATACATCAGGAGCTTCCCAGAATAAGAGAAACCGCAAGTACGAACGGAAGTATCGGTGTCGATCATTTTTAGGCAAACCCCTGTTTCGAGATCCCAGAACCCACATTTCG
Ncarteri_PilotMtn_G2185 AAATGACTATTCTT-GCGAATTTCAGTGATCGGATAAAATTTGGTTCGCGCGTACACATTGGCGATATGTAATTTTTA--TGTTTCCTTGGTGATAACA--CATCTCGGGATATAACAGAAAAGTACCCACAAATGAAACCAAACGAAAAAAAAGCACCTGTTTAAATCATGTAGCAATATACATATGAATTAATATATATAAATTAAACAGAAAAATTTAAGATGTAACGGATTTGTATATA-----------AATTTTTTGCTGAATATAAAATAATTAGGCCAGTCTTTATAAAATTTAAAACACTTAGATGTCAATTTGATAATTGGATCAATTTATTTTTCATGAGAAACAATACGAAAAAAATTGCTAAATCAAACAGGTAGCCAAGTTTATCGCTTCTTAATACTCAAAATCAAAGTCGAAATATGGATTATCAAAAACGTGAACACGCACATAGCCATCTTCTCCTCCACTGCTGTAACTCTTTCCATCGGGATGAAATGCAACACTGTTGATGGGACCGAAGTGATCCTTAACTCTTGCGAACTCTTCTTCGAAAACGGCATGGAAAAATCGAGCATCAAATTTTCCTACTCTGGCAGATGTTGTGGTTACATCCATAGCTTCCTGCCCTCCTCCAAGTACAACGTGATCTCTGATGGGAGATATCGCAGCTGAATTGACGGGTCGTTCTGTCTTGTACACCTTCATCAAATCCATCGTTTTAGTGTCGAACAGCTTCGCAGTGTGATCTTTCGAAGCGGTAATGAACATTGTTTGATCCTTGTAGTATTGTATGTCATTGATGACATCTCTGTGCTCCTGCTTAGATGCGAACTTCTGCTGGGTTTTCACGTCGTACTTAATGAGAGCGCCGTTGTCAAGACCCGTAAGTAGGAACTCATCAAGGGGGCCCCAGACAGCACTGGTCACTTTGTGGCCGGGTACAGGAATGGAAAATATCTGATCACTTCCGCTCATCTGAGAGGGATCCAGCGTATCAACAACTTTGATTTCGCACTGTTTTCCCATGGATTTGTCGGTGGAATACATCAGGAGCTTCCCAGAATAAGAGAAACCGCAAGTACGAACGGAAGTATCGGTGTCGATCATTTTTAGGCAAACCCCTGTTTCGAGATCCCAGAACCCACATTTCG
Ncarteri_Pitchfork_N363 ------------------------------------------------CATGCACACATTAGCTATATCAAATTTTTATTTGCTTCCTCAGCGATAAGATTTATCTTGGTGTATAACGAAAAAGTACCCACAAATGAAACCAAACAAAAAAAAAGCACCTTTTTAAATCATGTAACAATATACATATGAATTAAGACTTATAAATTAAACAGAAAAATTTAAGATGTAACAGATTTGTATATTA----------ATTTTTTTGCTAAATATAAAATAATTAGGCCGGTCTTTATAGAATTTAGAACACTTAGAGGTCAATTTGATAATTGGATCAATTTATTTTTCATGAGAAACAATAAGAAAAAAATTGTTAATTCAAACAGGCAGCCAAGTTTATCGCTTCTTAATACTCGAAATCAAAGTCAAAATATGGATTATCAAAAACATGAACACGCACATAGCCATCTTCTCCTCCACTGCTGTAACTCTTTCCGTCGGGATGAAATGCAACACTGTTGATGGGACCGAAGTGATCCTTAACTCTTGCGAACTCTTCTTCGAAAACGGCATGGAAAAATCGAGCATCAAACTTTCCTACTCTGGCAGATGTTGTGGTTACATCCATAGCTTCCTGTCCTCCTCCAAGTACAACGTGATCTCTGATGGGGGATATCGCAGCTGAATTGACGGGTCGTTCTGTCTTGTACACCTTCATTAAATCCAACGTTTTAGTGTCAAACAGCTTCGCAGTGTGATCTTTCGAAGCGGTTATGAACATCGTTTGATCCTTGTAGTATTGTATGTCATTGATGACATCTCTGTGCTCCTGCTTCGATGCGAACTTCTGCTGGGTTTTCACGTCGTACTTAATGAGAGCGCCGTTGTCAAGACCCGTAAGTAGGAACTCATCAAGGGGGCCCCAGACAGCACTGGTCACTTTGTGGCCGGGTACAGGAATGGAAAATATCTGATCACTTCCGCTCATCTGAGAGGGATCCAGCGTATCAACAACTTTGATTTCGCACTGTTTTCCCATGGATTTGTCGGTGGAATACATCAGGAGCTTCCCAGAATAAGAGAAACCGCAAGTACGAACGGAAGTATCGGTGTCGATCATTTTTAGGCAAACCCCTGTTTCGAGATCCCAGAACCCACATTTCG
Ncarteri_WeberCty_N1044 AAATGACTATTCTT-GCGAATTTCAGTGATCAGATAAAATCTGGTTCGCATGTACACATTGGCGATATGAATTTTTTATCTGCTTCCTTGGTGATAACA--CATCTCGGGATATAACAGAAAAGTACCCACAAATGAAACCAAACGAAAAAAAAGCAGCTGTTTAAATCATGTAGCAATATACATATGAATTAATATATATAAATTAAACAGAAAAATTTAAGATGTAATGGATTTGTAAATT-----------AATTTTTTGCTAAATATAAAATAATTAGGCCAGTCTTTATAAAATTCAAAACACTTAGATGTCAATTTGATAATTGGATCAATTTATTTTTCATGAGAAACAATACGAAAAAAATTGCTAAATCAAACAGGTGGCCAAGTTTATCTCTTCTTAAAACTCGAAATCAAAGTCGAAATATGGATTATCAAAAACGTGAACACGCACATAGCCATCTTCTCCTCCACTGCTGTAACTCTTTCCATCGGGATGAAATGCAACACTGTTGATGGGACCGAAGTGATCCTTAACTCTTGCAAACTCTTCTTCGAAAACGGCATGGAAAAATCGAGCATCAAACTTTCCTACTCTGGCAGATGTTGTGGTTACATCCATAGCTTCCTGTCCTCCTCCAAGTACAACGTGATCTCTGATGGGAGATATCGCAGCTGAATTGACGGGTCGTTCTGTCTTGTACACCTTCATCAAATCCAACGTTTTAGTGTCGAACAGCTTCGCAGTGTGATCTTTCGAAGCGGTAATGAACATCGTTTGATCCTTGTAGTATTGTATGTCATTGATGACATCTCTGTGCTCCTGCTTAGATGCGAACTTCTGCTGGGTTTTCACGTCGTACTTAATGAGAGCGCCGTTGTCAAGACCCGTGAGTAGGAACTCATCAAGGGGGCCCCAGACAGCACTGGTCACTTTGTGGCCGGGTACAGGAATGGAAAATATCTGATCACTTCCGCTCATCTGAGAGGGATCCAGCGTATCAACAACTTTGATTTCGCACTGTTTTCCCATGGATTTGTCGGTGGAATACATCAGGAGCTTCCCAGAATAAGAGAAACCGCAAGTACGAACGGAAGTATCGGTGTCGATCATTTTTAGGCAAACCCCCGTTTCGAGATCCCAGAACCCACATTTCG
Ncarteri_div__RainbowCave_G2089 -------------------------------------------------------------------------------------------------------TCTTGGCGTGTAACGGAAAAGTACTCACAAATGAAACCAAACAAATAAAAAGCACCTGTTTAAATCATGTAGCAATACACATATGAATTGATATATATAAATGAAACAGAAAAGTTTTAAATGTAATGGATATGTATATAAATTTTTAGGTAATTTT-----AAATATAAAATAATTAGGTCTGTTTTCATAAAATTTAGAACACTTTGGCGACAATTTGATAATTGGATCAATTTATTTTTCATGAGAAACAATAAGGGAAAAAATGCTAAATCAAACAGGCAGCCAAGTTTATCGCTTCTTAATACTCGAAATCAAAGTCGAAATATGGATTATCAAAAACGTGAACACGCACATAGCCATCTTCGCCTCCACTGCTGTAACTCTTTCCGTCAGGATGAAATGCGACGCTGTTGATGGGACCGAAGTGATCCTTAACTCTTGCGAACTCTTCTTCGAAAACGGCGTGGAAAAATCGAGCATCGAACTTTCCTACTCTGGCGGATGTTGTGGTTACATCCATAGCTTCCTGCCCTCCTCCAAGTACAACGTGATCTCTGATGGGAGATATCGCTGCTGAATTGACAGGTCGTTCTGTCTTGTACACCTTCATCAAATCCAATGTTTTAGTGTCGAACAGCTTCGCAGTGTGGTCTTTCGAAGCGGTTATGAACATCGTTTGATCCTTGTAGTATTGTATGTCATTGATGACATCTCGGTGCTCCTGCTTAGATGCAAACTTCTGCTGGGTCTTCACGTCGTACTTAATCAGGGCACCGTTATCAAGACCCGTAAGTAAGAACTCATCAAGAGGCCCCCAGACAGCACTGGTCACTTTGTGGCCGGATACTGGAATGG---------------------------------------------------------------------------------------------------------------------------------------------------------------------------------------------------------
Ncherokee_BallhootScar_N193 AAATGGCTATTCTTGGCGAATTTCAGTGATCAGATAAAATCTGGTTCGCATGTAAACATTGGAGATATGAAATTTTTATCTGCTTCCTCGGCGATAAGATTTATCTTGGTGTATA-CGGAAAAGTACCCACAAATGAAACAAAACGAAAAAAAAGCACCTGTTTAAATCATGTAGCAATATACATATGAATTAATACATATAAATTAAACAGAAAAATTTAAGATGTGACAGATTTGTATATTAATATTTAGATATTTTTTTGCTAAATATAAAATAATTAGGCCAGTCTTTATAGAATTTAGAACACTTAGAGGTCAATTTGATAATTGGATCAATTTATTTTTCATGAGAAACAATACGAAAAAAATTGCTAAATCAAACAGGTAGCCAAGTTTATCGCTTCTTAATACTCGAAATCAAAGTCGAAATATGGATTATCAAAAACGTGAACACGCACATAGCCATCTTCTCCTCCACTGCTGTAACTCTTTCCATCGGGATGAAATGCAACACTGTTGATGGGACCGAAGTGATCCTTAACTCTTGCGAACTCTTCTTCGAAAACGGCATGGAAAAATCGAGCATCAAACTTTCCTACTCTGGCAGATGTTGTGGTTACATCCATAGCTTCCTGTCCCCCTCCAAGTACAACGTGATCTCTGATGGGAGATATCGCAGCTGAATTGACGGGTCGTTCTGTCTTGTACACCTTCATCAAATCCATCGTTTTAGTGTCGAACAGCTTCGCAGTGTGATCTTTCGAAGCGGTTATGAACATTGTTTGATCCTTGTAGTATTGTATGTCATTGATGACATCGCGGTGTTCCTGCTTAGATGC-----------------------------------------------------------------------------------------------------------------------------------------------------------------------------------------------------------------------------------------------------------------------------------------------------------------------------------
Ncherokee_BalsamMtn_N891 AAATGGGTATTCTTGGCGAATTTCAGTGATCAGATAAAATCTGGTTTGCACGTACACATTGGAGATATGAAATTTTTATCTGCTTCCTCGGCGATAAGATTTATCTTGGTGTATAACGGAAAAGTACCCACAAATGAAACCAAACAAAAAAAAAGCACCTGTTTAAATCATGTAGCAATATACATAGGAATTAATACATATAAATTAAACAGAAAAATTTAAGATGTGACAGATTTGTATATTAATATTTAGATATTTTTTTGCTAAATATAAAATAATTAGGCCAGTCTTTATAGAATTTAGAACACTTAGAGGTCAATTTGATAATTGGATCAATTTATTTTTCATGAGAAACAATACGAAAAAAATTGCTAAATCAAACAGGTAGCCAAGTTTATCGCTTCTTAATACTCGAAATCAAAGTCGAAATATGGATTATCAAAAACGTGAACACGCACATAGCCATCTTCTCCTCCACTGCTGTAACTCTTTCCATCGGGATGAAATGCAACACTGTTGATGGGACCGAAGTGATCCTTAACTCTTGCGAACTCTTCTTCGAAAACGGCATGGAAAAATCGAGCATCAAACTTTCCTACTCTGGCAGATGTTGTGGTCACATCCATAGCTTCCTGTCCCCCTCCAAGTACAACGTGATCTCTGATGGGAGATATCGCAGCCGAATTGACGGGTCGTTCTGTCTTGTACACCTTCATCAAATCCATCGTTTTAGTGTCGAACAGCTTCGCAGTGTGATCTTTCGAAGCGGTTATGAACATTGTTTGATCCTTGTAGTATTGTATGTCATTGATGACATCTCGGTGTTCCTGCTTAGATGCGAACTTCTGCTGGGTTTTCACGTCGTACTTAGTGAGAGCGCCGTTGTCAAGACCCGTAAGTAGGAACTCATCAAGGGGGCCCCAGACAGCACTGGTCACTTTGTGGCCGGGTACTGGAATGGAAAATATCTGGTCACTTCCGCTCATCTGAGAAGGATCCAGCGTATCAACAACTTTGATTTCGCATTGTTTTCCCATGGATTTGTCGGTGGAATACATCAGGAGCTTCCCAGAATAAGAGAAACCGCAAGTACGAACGGAAGTGTCGGTGTCGATCATTTTTAGGCAAACCCCTGTTTCGAGATCCCAGAACCCACATTTCG
Ncherokee_SIndianCrk_N681 -----------------------------------------------------------------------------------------------------------------------------------------------------------------------------------------------------------------------------------------------------------------------------------------G-----TCTTTATAGAATTTAGAACACTTAGAGGTCAATTTGATAATTGGATCAATTTATTTTTCATGAGAAACAATACGAAAAAAATTGCTAAATCAAACAGGTAGCCAAGTTTAGCGCTTCTTAATACTCGAAATCAAAGTCGAAATATGGATTATCAAAAACGTGAACACGCACATAGCCATCTTCTCCTCCACTGCTGTAACTCTTTCCATCGGGATGAAATGCAACACTGTTGATGGGACCGAAGTGATCCTTAACTCTTGCGAACTCTTCTTCGAAAACGGCATGGAAAAATCGAGCATCAAACTTTCCTACTCTGGCAGATGTTGTGGTTACATCCATAGCTTCCTGTCCCCCTCCAAGTACAACGTGATCTCTGATGGGAGATATCGCAGCTGAATTGACAGGTCGTTCTGTCTTGTACACCTTCATCAAATCCATCGTTTTAGTGTCGAACAGCTTCGCAGTGTGATCTTTCGAAGCGGTTATGAACATTGTTTGATCCTTGTAGTATTGTATGTCATTGATGACATCGCGGTGCTCCTGCTTAGATGCGAACTTCTGCTGGGTTTTCACGTCGTACTTAGTGAGAGCGCCGTTGTCAAGACCCGTAAGTAGGAACTCATCAAGGGGGC---------------------------------------------------------------------------------------------------------------------------------------------------------------------------------------------------------------------------------------------------
Ncooperi_BeaverCrk_N1002 --------------------------------------------------------------------------------------------------------------GTATAACGGAAAAGTACCCACAAATGAAAC--------AAAAAAGCACCTGTTTAAATCATGTAGGAATATACATATGAATTAATATATATAAATTAAACAGAAAAATTTAAGATGTAACAGATTTGTATATTAATTTTTAGATATTTTTTTGCTAAATATAAAATAATTAGGCCAGTCTTTATAGAATTTAGAACACTTAGAGGTCAATTTGATAATTGGATCAATTTATTTTTCATGAGAAACAATACGAAAAAAATTGTTAAATCAAACAGGTAGCCAAGTTTATCGCTTCTTAATACTCGAAATCAAAGTCGAAATATGGATTATCAAAAACGTGAACACGCACATAGCCATCTTCTCCTCCACTGCTGTAACTCTTTCCATCGGGATGAAATGCAACACTGTTGATGGGACCGAAGTGATCCTTAACTCTTGCGAACTCTTCTTCGAAAACGGCATGGAAAAATCGAGCATCAAACTTTCCTACTCTGGCAGATGTTGTGGTTACATCCATAGCTTCCTGTCCCCCTCCAAGTACAACGTGATCTCTGATGGGAGATATCGCAGCTGAATTGACGGGTCGTTCTGTCTTGTACACCTTCATCAAATCCAACGTTTTAGTGTCGAACAGCTTCGCAGTGTGATCTTTCGAAGCGGTTATGAACATTGTTTGATCCTTGTAGTATTGTATGTCATTGATGACATCTTTGTGCTCCTGCTTCGATGCGAACTTCTGCTGGGTTTTCACGTCGTACTTAATGAGAGCGCCGTTGTCAAGACCCGTAAGTAGGAACTCATCAAGGGGGCCCCAGACAGCACTGGTCACTTTGTGCCCGGGTACAGGAATGGAAAATATCTGGTCACTTCCG-------------------------------------------------------------------------------------------------------------------------------------------------------------------------------------
Ncooperi_BrasstBald_N824 -----------------------------------------------------------------------------------------------------------------------------------------------------------------------TCATGTAGGAATATACATATGAATTAATATATATAAATTAAACAGAAAAATTTAAGATGTAACAGATTTGTATATTAATTTTTAGATATTTTTTTGCTAAATATAAAATAATTAGGCCAGTCTTTATAGAATTTAGAACACTTAGAGGTCAATTTGATAATTGGATCAATTTATTTTTCATGAGAAACAATACGAAAAAAATTGTTAAATCAAACAGGTAGCCAAGTTTATCGCTTCTTAATACTCGAAATCAAAGTCGAAATATGGATTATCAAAAACGTGAACACGCACATAGCCATCTTCTCCTCCACTGCTGTAACTCTTTCCATCGGGATGAAATGCAACACTGTTGATGGGACCGAAGTGATCCTTAACTCTTGCGAACTCTTCTTCGAAAACGGCATGGAAAAATCGAGCATCAAACTTTCCTACTCTGGCAGATGTTGTGGTTACATCCATAGCTTCCTGTCCCCCTCCAAGTACAACGTGATCTCTGATGGGAGATATCGCAGCTGAATTGACGGGTCGTTCTGTCTTGTACACCTTCATCAAATCCAACGTTTTAGTGTCGAACAGCTTCGCAGTGTGATCTTTCGAAGCGGTTATGAACATTGTTTGATCCTTGTAGTATTGTATGTCATTGATGACATCTTTGTGCTCCTGCTTCGATGCGAACTTCTGCTGGGTTTTCACGTCGTACTTAATGAGAGCGCCGTTGTCAAGACCCGTAAGTAGGAACTCATCAAGGGGGCCCCAGACAGCACTGGTCACTTTGTGCCCGGGTACAGGAATGGAAAATATCTGGTCACTTCCGCTCATCTGAGAGGGATCCAGCGTATCAACAACTTTGATTTCGCACTGTTTTCCCATGGATTTGTCGGTGGAATACATCAGGAGCTTCCCAGAATAAGAGAAACCGCAAGTACGAACGGAAGTATCGGTGTCGATCATTTTTAGGCAAACCCCT----------------------------
Ncooperi_CheoahDam_N1122 -------------------------------------------GCTCGCACGTACACATTGGCGATATGAAATTTTTATCGGCTTCCTCAGTGATAAGATTTATCTTGGCGTATAACGGAAAAGTACCCACAAATGAAACCAAACAAAAAAAAAGCACCTGTTTAAATCATGTAGGAATATACATATGAATTAATATATATAAATTAAAGAGAAAAATTTAAGATGTAACAGAATTGTATATTAATTTTTAGATATTTTTTTGCTAAATATAAAATAATTAGGCCAGTCTTTATAGAATTTAGAACACTTAGAGGTCAATTTGATAATTGGATCAATTTATTTTTCATGAGAAACAATACGAAAAAAATTGTTAAATCAAACAGGTAGCCAAGTTTATCGCTTCTTAATACTCGAAATCAAAGTCGAAATATGGATTATCAAAAACGTGAACACGCACATAGCCATCTTCTCCTCCACTGCTGTAACTCTTTCCATCGGGATGAAATGCAACACTGTTGATGGGACCGAAGTGATCCTTAACTCTTGCGAACTCTTCTTCGAAAACGGCATGGAAAAATCGAGCATCAAACTTTCCTACTCTGGCAGATGTTGTGGTTACATCCATAGCTTCCTGTCCCCCTCCAAGTACAACGTGATCTCTGATGGGAGATATCGCAGCTGAATTGACGGGTCGTTCTGTCTTGTACACCTTCATCAAATCCAAGGTTTTAGTGTCGAACAGCTTCGCAGTGTGATCTTTCGAAGCGGTTATGAACATTGTTTGATCCTTGTAGTATTGTATGTCATTGATGACATCTTTGTGCTCCTGCTTCGATGCGAACTTCTGCTGGGTTTTCACGTCGTACTTAATGAGAGCGCCGTTGTCAAGACCCGTAAGTAGGAACTCATCAAGGGGGCCCCAGACAGCACTGGTCACTTTGTGCCCAGGTACAGGAATGGAAAATATCTGGTCACTTCCGCTCATCTGAGAGGGATCCAGCGTATCAACAACTTTGATTTCGCACTGTTTTCCCATGGATTTGTCGGTGGAATACATCAGGAGCTTCCCAGAATAAGAGAAACCGCAAGTACGAACGGAAGTATCGGTGTCGATCATTTTTAGGCAAACCCCTGTTTCGAGATCCCAG-------------
Ncooperi_NantRiverGorge_N682 AAATGGCTATTCTTGGCGAATTTCAGTGATCGGATAAAATCTGGTCCGCACGTACACATTGCCGATATGAAATTTTTATCTGCTTCCTCGGTGATAAGATTTATCTTGGCGTATAACGGAAAAGTACCCACAAATGAAACTTA-----AAAAAAGCACCTGTTTAAATCATGTAGGAATATACATATGAATTAATATATATAAATTAAACAGAAAAATTTAAGATGTAACAGATTTGTATATTA----------ATTTTTTTGCTAAATATAAAATAATTAGGCCAGTCTTTATAGAATTTAGAACACTTAGAGGTCAATTTGATAATTGGATCAATTTATTTTTCATGAGAAACAATACGAAAAAAATTGTTAAATCAAACAGGTAGCCAAGTTTATCGCTTCTTAATACTCGAAATCAAAGTCGAAATATGGATTATCAAAAACGTGAACACGCACATAGCCATCTTCTCCTCCACTGCTGTAACTCTTTCCATCGGGATGAAATGCAACACTGTTGATGGGACCGAAGTGATCCTTAACTCTTGCAAACTCTTCTTCGAAAACGGCATGGAAAAATCGAGCATCAAACTTTCCTACTCTGGCAGATGTTGTGGTTACATCCATAGCTTCCTGTCCCCCTCCAAGTACAACGTGATCTCTGATGGGAGATATCGCAGCTGAATTGACGGGTCGTTCTGTCTTGTACACCTTCATCAAATCCAACGTTTTAGTGTCGAACAGCTTCGCAGTGTGATCTTTCGAAGCGGTTATGAACATTGTTTGATCCTTGTAGTATTGTATGTCATTGATGACATCTTTGTGCTCCTGCTTCGATGCGAACTTCTGCTGGGTTTTCACGTCGTACTTAATGAGAGCGCCGTTGTCAAGACCCGTAAGTAGGAACTCATCAAGGGGGCCCCAGACAGCACTGGTCACTTTGTGCCCGGGTACAGGAATGGAAAATATCTGGTCACTTCCGCTCATCTGAGAGGGATCCAGCGTATCAACAACTTTGATTTCGCACTGTTTTCCCATGGATTTGTCGGTGGAATACATCAGGAGCTTCCCAGAATAAGAGAAACCGCAAGTACGAACGGAAGTATCGGTGTCGATCATTTTTAGGCAAACCCCTGTTTCGAGATCCCAGAACCCACATTTCG
Ncooperi_RockCrRoad_N1160 AAATGGCTATTCTTGGCGAATTTCAGTGATCAGATAAAATCTGGTTCGCACGTACACATTGGCGATATGAAATTTTTATCCGCTTCCTCGGCGATAAGATTTATCTTGGCGTATAACGGAAAAGTACCCACAAATGAAACCAAACAAAAAAAAAGCACCTGTTTAAATCATGTAGGAATATACATATGAATTAATATATATAAATTAAACAGAAAAATTTAAGATGTAACAGATTTGTATATTGATTTTTAGATATTTTTTTGCTAAATATAAAATAATTAGGCCAGTCTTTATAGAATTTAGAACACTTAGAGGTCAATTTGATAATTGGATCAATTTATTTTTCATGAGAAACAATACGAAAAAAATTGTTAAATCAAACAGGTAGCCAAGTTTATCGCTTCTTAATACTCGAAATCAAAGTCGAAATATGGATTATCAAAAACGTGAACACGCACATAGCCATCTTCTCCTCCACTGCTGTAGCTCTTTCCATCGGGATGAAATGCAACACTGTTGATGGGACCGAAGTGATCCTTAACTCTTGCGAACTCTTCTTCGAAAACGGCATGGAAAAATCGAGCATCAAACTTTCCTACTCTGGCAGATGTTGTGGTTACATCCATAGCTTCCTGTCCCCCTCCAAGTACAACGTGATCTCTGATGGGAGATATCGCAGCTGAATTGACGGGTCGTTCTGTCTTGTACACCTTCATCAAATCCAACGTTTTAGTGTCGAACAGCTTCGCAGTGTGATCTTTCGAAGCGGTTATGAACATTGTTTGATCCTTGTAGTATTGTATGTCATTGATGACATCTTTGTGCTCCTGCTTCGATGCGAACTTCTGCTGGGTTTTCACGTCGTACTTAATGAGAGCGCCGTTGTCGAGACCCGTAAGTAGGAACTCATCAAGGGGGCCCCAGACAGCACTGGTCACTTTGTGCCCGGGTACAGGAATGGAAAATATCTGGTCACTTCCGCTCATCTGAGAGGGATCCAGCGTATCAACAACTTTGATTTCGCACTGTTTTCCCATGGATTTGTCGGTGGAATACATCAGGAGCTTCCCAGAATAAGAGAAACCGCAAGTACGAACGGAAGTATCGGTGTCGATCATTTTTAGGCAAACCCCTGTTTCGAGATCCCAGAACCCACATTTCG
Ncoylei_Apalachia_N1195 --------------------------------------------------------------------------------------------------------------------------------------------------------------------------------AATACACAAATG-------ATATATAAATTAAACATAAAAATTTAAGATGTAACGGATTTGTATATTAAATTTTAGATAATTTTTTGCTAAATATAAAATAAATAGTTCTGTTTTCATAAAATTTAGAACACTTAGAGGACAATTTGATAATTGGATCAATTTATTTTTCATGAGAAACAATACGAAAAAAATTACTAAATCAAACAGGTAGCCAAGTTTATCGCTTCTTAATACTCGAAATCAAAGTCGAAATATGGATTATCAAAAACGTGAACACGCACATAGCCATCTTCTCCGCCACTGCTGTAACTCTTTCCGTCGGGATGAAATGCAACACTGTTGATGGGACCGAAGTGATCCTTAACTCTTGCGAACTCTTCTTCGAAAACAGCATGGAAAAATCGAGCATCAAACTTTCCTACTCTGGCCGATGTTGTGGTTACGTCCATAGCTTCCTGTCCTCCTCCAAGTACAACGTGATCTCTGATGGGAGATATCGCAGCTGAATTGACGGGTCGTTCTGTCTTGTACACCTTCATCAAATCCAACGTTTTAGTGTCGAACAGCTTCGCAGTGTGATCTTTCGAAGCGGTTATGAACATCGTTTGATCTTTGTAGTATTGTATGTCATTGATGACATCTCTGTGCTCCTGCTTCGATGCGAACTTCTGCTGGGTTTTCACGTCGTACTTTATGAGAGCGCCGTTGTCAAG--------------------------------------------------------------------------------------------------------------------------------------------------------------------------------------------------------------------------------------------------------------------------------
Ncoylei_DinkinCove_N1118 ----------------------------------------------------------------------------------------------------------------------------------------------------------------------------------------------------------------ACATAAAAATTTAAGATGTAACGGATTTGTATATTAAATTTTAGATAATTTTTTGCTAAATATAAAATAAATAGTTCTGTTTTCATAAAATTTAGAACACTTAGAGGACAATTTGATAATTGGATCAATTTATTTTTCATGAGAAACAATACGAAAAAAATTACTAAATCAAACAGGTAGCCAAGTTTATCGCTTCTTAATACTCGAAATCAAAGTCGAAATATGGATTATCAAAAACGTGAACACGCACATAGCCATCTTCTCCGCCACTGCTGTAACTCTTTCCGTCGGGATGAAATGCAACACTGTTGATGGGACCGAAGTGATCCTTAACTCTTGCGAACTCTTCTTCGAAAACAGCATGGAAAAATCGAGCATCAAACTTTCCTACTCTGGCCGATGTTGTGGTTACGTCCATAGCTTCCTGTCCTCCTCCAAGTACAACGTGATCTCTGATGGGAGATATCGCAGCTGAATTGACGGGTCGTTCTGTCTTGTACACCTTCATCAAATCCAACGTTTTAGTGTCAAACAGCTTCGCAGTGTGATCTTTCGAAGCGGTTATGAACATCGTTTGATCTTTGTAGTATTGTATGTCATTGATGACATCTCTGTGCTCCTGCTTCGATGCGAACTTCTGCTGGGTTTTCACGTCGTACTTTATGAGAGCGCCGTTGTCAAGACCCGTAAGTAGGAACTCATCAAGGGGGCCCCAGACAGCACTGGTCACTTTGTGGCCGGTTACAGGAATGGAAAATATTTGATCA-------------------------------------------------------------------------------------------------------------------------------------------------------------------------------------------
Ncoylei_TiptonCreek_N837 ---------------------------------------------------------------------------------------------------------------------------------------GAAACCAAACAAAAAACAAGCAGCTGTTTAAATTATGTAGCAATACACAAATG-------ATATATAAATTAAACATAAAAATTTAAGATGTAACAGATTTGTATATTAAATTTTAGATAATTTTTTGCTAAATATAAAATAATTAGTTCTGTTTTCATAAAATTTAGAACACTTAGAGGACAATTTGATAATTGGATCAATTTATTTTTCATGAGAAACAATACGAAAAAAATTACTAAATCAAACAGGTAGCCAAGTTTATCGCTTCTTAATACTCGAAATCAAAGTCGAAATACGGATTATCAAAAACGTGAACACGCACATAGCCATCTTCTCCGCCACTGCTGTAACTCTTTCCGTCGGGATGAAATGCAACACTGTTGATGGGACCGAAGTGATCCTTAACTCTTGCGAACTCTTCTTCGAAAACAGCATGGAAAAATCGAGCATCAAACTTTCCTACTCTGGCAGATGTTGTGGTTACGTCCATAGCTTCCTGTCCTCCTCCAAGTACAACGTGATCTCTGATGGGAGATATCGCAGCTGAATTGACGGGTCGTTCTGTCTTGTACACCTTCATCAAATCCAACGTTTTAGTGTCGAACAGCTTCGCAGTGTGATCTTTCGAAGCGGTTATGAACATCGTTTGATCCTTGTAGTATTGTATGTCATTGATGACATCTCTGTGCTCCTGCTTCGATGCGAACTTCTGCTGGGTTTTCACGTCGTACTTTATGAGAGCGCCGTTGTCAAGACCCGTAAGTAGGAACTCATCAAGGGGGCCCCAGACGGCACTGGTCACTTTGTGGCCGGTTACAGGAATGGAAAATATCTGATCATTTCCGCTCATCTGAGAGGGATCCAGCGTATCAACAACTTTGATTTCGCACTGTTTTCCCATGGATTTGTCGGTGGAATACATCAGGAGCTTCCCAGAATAAGAGAAACCGCAAGTACGAACGGAAGTATCGGTGTCGATCATTTTTAGGCAAACCCCTGT--------------------------
Ncressleri_AndersonSpringCave_G2075 AAATGATTTTTCTTGGCGAATTTCAGTGATCAGATAAAATCTATTTTGCATGTACACATTGGAGATATGAAATTTTTATCTGCTTACTCAGCGATAAGAATTTTCTTGGTGTATAACGGAAAAGTACCCACAAATGAAACCGAACAAATAAAAAGCACCTGTTTAA-TCATGTAGCAATAC--------------ACATATAAATTAAACAGAAAAATTTAAGATGTAACGGATATGTATATT-----------AATTTTTTGCTAAATATCAAATAATTAGGTCTGTCTTCATAAAATTTATAACATTTAGAGGACAATTTGATAATTGGATCAATTTATTTTTCATGAGAAACAATATGAAAAAAATTGCTAAATCAAACAGGCAGCCAAGTTTATCGCTTCTCAATACTCAAAATCAAAGTCGAAATATGGATTATCAAAAACGTGAACACGCACATAGCCATCTTCTCCTCCACTGCTGTAACTCTTTCCATCGGGATGAAATGCAACACTGTTGATGGGACCAAAGTGATCCTTAACTCTTGCGAACTCTTCTTCGAAAACAGCATGGAAGAATCGAGCATCAAACTTTCCTACTCTGGCAGATGTTGTGGTTACATCCATAGCTTCCTGTCCTCCTCCAAGTACAACATGATCTCTGATGGGAGATATTGCGGCTGAATTGACGGGTCGTTCTGTCTTGTACACCTTCATCAAATCCAAAGTTTTAGTGTCGAACAGCTTCGCAGTGTGATCTTTCGAAGCAGTTATGAACATCGTTTGATCCTTGTAGTATTGTATGTCATTGATGACATCTCGATGCTCCTGTTTAGATGCAAACTTCTGCTGGGTCTTCACGTCGTACTTAATGAGAGCACCGTTGTCAAGACCCGTAAGTAGGAACTCATCAAGGGGGCCCCAGACAGCACTGGTCACTTTGTGGCCGGGTACTGGAATGGAAAATATTTGGTCACTTCCGGTCATCTGAGAGGGATCTAGCGTATCAACAACTTTGATTTCGCACTGCTTTCCCATGGATTTGTCGGT-----------------------------------------------------------------------------------------------------------------
Ncressleri_PigeonCave_G2077 -----------------------------------------------------ACACATTGGAGATATGAAATTTTTATCTGCTTACTCAGCGATAAGAATTTTCTTGGTGTATAACGGAAAAGTACCCACAAATGAAACCGAACAAATAAAAAGCACCTGTTTAA-TCATGTAGCAATAC--------------ACATATAAATTAAACAGAAAAATTTAAGATGTAACGGATATGTATATT-----------AATTTTTTGCTAAATATCAAATAATTAGGTCTGTCTTCATAAAATTTATAACATTTAGAGGACAATTTGATAATTGGATCAATTTATTTTTCATGAGAAACAATATGAAAAAAATTGCTAAATCAAACAGGCAGCCAAGTTTATCGCTTCTCAATACTCAAAATCAAAGTCGAAATATGGATTATCAAAAACGTGAACACGCACATAGCCATCTTCTCCTCCACTGCTGTAACTCTTTCCATCGGGATGAAATGCAACACTGTTGATGGGACCAAAGTGATCCTTAACTCTTGCGAACTCTTCTTCGAAAACAGCATGGAAGAATCGAGCATCAAACTTTCCTACTCTGGCAGATGTTGTGGTTACATCCATAGCTTCCTGTCCTCCTCCAAGTACAACATGATCTCTGATGGGAGATATTGCGGCTGAATTGACGGGTCGTTCTGTCTTGTACACCTTCATCAAATCCAAAGTTTTAGTGTCGAACAGCTTCGCAGTGTGATCTTTCGAAGCAGTTATGAACATCGTTTGATCCTTGTAGTATTGTATGTCATTGATGACATCTCGATGCTCCTGTTTAGATGCAAACTTCTGCTGGGTCTTCACGTCGTACTTAATGAGAGCACCGTTGTCAAGACCCGTAAGTAGGAACTCATCAAGGGGGCCCCAGACAGCACTGGTCACTTTGTGGCCGGGTACTGGAATGGAAAATATTTGGTCACTTCCGGTCATCTGAGAGGGATCTAGCGTATCAACAACTTTGATTTCGCACTGCTTTCCCATGGATTTGTCGGTGGAATACATGAGGAGCTTCCCAGAATAAGAGAAACCGCAAGTACGAACGGAAGTATCGGTGTCGATCATTTTTAGGCAAACCCCTGTTTCGAGATCCCAGAACCCACATTTCG
Ncrosbyi_MtMitchell_N210 -------------------------------------------------------------------------------------------------------------------------------------------------------------------------------------------------------------------GAAAAATTTAAGATGTAACGGATTTATATATTAAATTTTAGATAATTCTTTGCTAAATATATAATAATTAGTCCAGTCTTTATAAAATTTAGAACACTTAGAGGTCAATTTGATAATTGGATCAATTTATTTTTCATGAGAAACAATACGAAAAAAATTGCTAAATCAAACAGGTAGCCAAGTTTATCGCTTCTTAATACTCGAAATCAAAGTCGAAATATGGATTATCAAGAACGTGAACCCGCACATAGCCATCTTCTCCCCCACTGCTGTAACTCTTTCCATCGGGATGAAATGCAACGCTGTTGATGGGACCGAAGTGATCCTTAACTCTTGCGAACTCTTCTTCGAAAACGGCATGGAAGAATCGAGCATCGAACTTTCCTACTCTGGCAGATGTTGTGGTTACATCCATAGCTTCCTGTCCTCCTCCAAGTACAACATGATCTCTGATGGGAGATATCGCAGCTGAATTGACGGGTCGTTCTGTCTTGTACACCTTCATCAAATCCAGCGTTTTAGTGTCGAACAGCTTCGCAGTGTGATCTTTCGAAGCGGTTATGAACATCGTTTGATCCTTGTAGTATTGTATGTCATTGATGACATCTCGGTGCTCCTGCTTAGATGCGAACTTCTGCTGGGTTTTCACGTCGTACTTAATGAGAGCGCCGTTGTCAAGACCCGTAAGTAGGAACTCATCAAGGGGGCCCCAGACAGCACTGGTCACTTTGTGGCCGGGTACTGGAATGGAAAATATCTGGTCATTTCCGCTCATCTGAGAGGGATCCAGCGTATCAACAACTTTGATTTCGCACTGTTTTCCCATGGATTTGTCGGTGGAATACATCAGGAGCTTCCCAGAATAAGAGAAACCGCAAGTACGAACGGAAGTATCGGTGTCGATCATTTTTAGGCAATTC-------------------------------
Ncrosbyi_PricesCrk_N1143 AAATGACTATTCTTGGCAAATTTCAGTGATCAGATAAAATCTGGTAGGCATGTACACATTGGCGATATGACATTTTTATCTGCTTCCTCGGCGATAAGA--CATCTTGGCGTATAACGGAAAAGTACCCACAGATGAAACCAAACAAATAAAAAGCAT--GTTTAAATCATGTAGCAATACACATATGAATTAATATATATAAATTAAACAGAAAAATTTAAGATGTAACGGATTTATATATTAAATTTTAGATAATTTTTTGCTAAATATATAATAATTAGGCCAGTCTTTATAAAATTTAGAACACTTAGAGGTCAATTTGATAATTGGATCAATTTATTTTTCTTGAGAAACAATACGAAAAAAATTGCTAAATCAAACAGGTAGCCAAGTTTATCGCTTCTTAATACTCGAAATCAAAGTCGAAATATGGATTATCAAAAACGTGAACCCGCACATAACCGTCTTCTCCTCCACTGCTGTAACTCTTTCCATCGGGATGAAATGCAACGCTGTTGATGGGACCGAAGTGATCCTTAACTCTTGCAAACTCTTCTTCGAAAACGGCATGGAAGAATCGAGCATCAAACTTTCCTACTCTGGCAGATGTTGTGGTTACATCCATAGCTTCCTGTCCTCCTCCAAGTACAACATGATCTCTGATGGGAGATATCGCAGCTGAATTGACGGGTCGTTCTGTCTTGTACACCTTCATCAAATCCAAAGTTTTAGTGTCGAACAGCTTCGCAGTGTGATCTTTCGAAGCGGTTATGAACATCGTTTGATCCTTGTAGTATTGTATGTCGTTGATGACATCTCGGTGCTCCTGCTTAGATGCGAACTTCTGCTGGGTTTTCACGTCGTACTTAATGAGAGCGCCGTTGTCAAGACCCGTAAGTAGGAACTCATCAAGGGGGCCCCAGACAGCACTGGTCACTTTGTGGCCGGGTACTGGAATGGAAAATATCTGGTCACTTCCGCTCATCTGAGAGGGATCCAGCGTATCAACAACTTTGATTTCGCACTGTTTTCCCATGGATTTGTCGGTGGAATACATCAGGAGCTTCCCAGAATAAGAGAAACCGCAAGT-----------------------------------------------------------------------
Ncrosbyi_ShufordCrk_N1148 AAATGACTATTCTTGGCGAATTTCAGTGATCAGATAAAATCTGGTAGGCATGTACACATTGGCAATATGAAATTTTTATGTGCTTCCTCGGCGCTAAGA--CATCTTGGCGTATAACGGAAAAGTACCCACAAATGAAACCAAACAAAGAAAAAGCAT--GTTTAAAACATGTAGCAATACACATATGAATTAATATATATAAATTAAACAGAAAAATTTAAGATGTTACGGATTTATATATTAAATTTTAGATAATTTTTTGCTAAATATATAATAA---GGCCAGTCTTTATAAAATTTAGAACACTTAGAGGTCCATTTGATAATTGGATCAATTTATTTTTCATGAGAAACAATACGAAAAAAATTGCTAAATCAAACAGGTAGCCAAGTTTATCGCTTCTTAATACTCGAAATCAAAGTCGAAATATGGATTATCAAAAACATGAACACGCACATAACCATCTTCTCCTCCACTGCTGTAACTCTTTCCATCGGGATGAAATGCAACACTGTTGATGGGACCGAAGTGATCCTTAACTCTTGCAAACTCTTCTTCGAAAACGGCATGGAAAAATCGAGCATCAAACTTTCCTACTCTGGCAGATGTTGTGGTTACATCCATAGCTTCCTGTCCTCCTCCAAGTACAACATGATCTCTGATGGGAGATATCGCAGCTGAATTGACGGGTCGTTCTGTCTTGTACACCTTCATCAAATCCAAAGTTTTAGTGTCGAACAGCTTCGCAGTGTGATCTTTCGAAGCGGTTATGAACATCGTTTGATCCTTGTAGTATTGTATGTCATTGATGACATCTCGGTGCTCCTGCTTAGATGCGAACTTCTGCTGGGTTTTCACGTCGTACTTAATGAGAGCGCCGTTGTCAAGACCCGTAAGTAGGAACTCATCAAGGGGGCCCCAGACAGCACTGGTCACTTTGTGGCCGGGTACTGGAATGGAAAATATCTGGTCATTTCCGCTCATCTGAGAGGGATCCAGCGTATCAACAACTTTGATTTCGCACTGTTTTCCCATGGATTTGTCGGTGGAATACATCAGGAGCTTCCCAGAATAAGAGAAACCGCAAGTACGAACGGAAGTATCGGTGTCGATCATTTTTAGGCAAGTCCCTGTTTCGAGATCCCAGAACCCACATTTCG
Ndellingeri_BullpenBridge_N109 ATACGAC--TTTTTCACAAATTTCAGTGATCAGATAAAATCTGGTTCACACGTATGCATTGGTGATATGAAATTTATATCTGCTTCCTCAGCAATAAGAATTATCTTAGCGTATAGCAAAAAAGTACCCACAAATGAAACCAAACAAAAAACAAGCACCTGTTTAAATCATGTAGCAATACACAAATGAATTAATATATATAAATTAAACAGAAAAATTTAAGATGTAACAGATTTGTATATTAAATTTTAGATAATTTTTTGCTAAATATAAAATAATTAGTGCTGTTTTCATAAAATTTAGAACACTTA---CACAATTTGATAATTGGATCAATTTATTTTTCATGAGAAACAATACGAAAAAAATTGCTAAATCAAACAGGCAGCCAAGTTTATCACTTCTTAATACTCGAAATCAAAGTCGAAATATGGATTATCAAAAACGTGAACACGCACATAGCCATCTTCTCCCCCACTGCTGTAACTCTTTCCATCGGGATGAAATGCAACACTGTTGATGGGACCGAAGTGATCCTTAACTCTTGCGAACTCTTCTTCAAAAACGGCATGGAAAAATCGAGCATCAAACTTTCCTACTCTGGCAGATGTTGTGGTTACATCCATAGCTTCCTGTCCTCCTCCAAGTACAACATGATCTCTGATGGGAGATATTGCAGCTGAATTGACGGGTCGTTCTGTCTTGTACACCTTCATCAAATCCAACGTTTTAGTGTCGAATAGCTTCGCAGTGTGATCTTTCGAAGCGGTTATGAACATCGTTTGATCCTTGTAGTATTGTATGTCATTGATGACATCTCTGTGCTCCTGCTTCGATGCGAACTTCTGCTGGGTTTTCACGTCGTACTTAATGAGAGCGCCGTTGTCAAGACCCGTAAGTAGGAATTCATCAAGGGGGCCCCAGACAGCACTGGTCACTTTGTGGCCGGGTACAGGAATGGAAAATATCTGATCACTTCCGCTCATCTGAGAAGGATCCAGCGTATCAACAACTTTGATTTCGCACTGTTTCCCCATGGATTTATCGGTGGAATACATCAGGAGCTTCCCAGAATAAGAGAAACCGCAAGTACGAACGGAAGTATCGGTGTCGATCATTTTTAGGCAAACCCCTGT--------------------------
Ndellingeri_WhitewFalls_N887 ATACGAC--TTTTTCGCAAATTTCAGTGATCAGATAAAATCTGGTTCACACGTCTGCATTGGTGATATGAAATTTATATCTGCTTCCTCAGCAATAAGAATTATCTTAGCGTATAGCAAAAAAGTACCCACAAATGAAACCAAACAAAAAACAAGCACCTGTTTAAATCATGTAGCAATACACAAATGAATTAATATATATAAATTAAAAAGAAAAATTTAAGATGTAACGGATTTGTATATTAAATTTTAGATAATTTTTTGCTAAATATAAAATAATTAGTGCTGTTTTCATAAAATTTAGAACACTTAGAGGACAATTTGATAATTGGATCAATTTATTTTTCATGAGAAACAATACGAAAAAAATTGCTAAATCAAACAGGCAGCCAAGTTTATCACTTCTTAATACTCGAAATCAAAGTCGAAATATGGATTATCAAAAACGTGAACACGCACATAGCCATCTTCTCCCCCACTGCTGTAACTCTTTCCATCGGGATGAAATGCAACACTGTTGATGGGACCGAAGTGATCCTTAACTCTTGCGAACTCTTCTTCAAAAACGGCATGGAAAAATCGAGCATCAAACTTTCCTACTCTGGCAGATGTTGTGGTTACATCCATAGCTTCCTGTCCTCCTCCAAGTACAACGTGATCTCTGATGGGAGATATTGCAGCTGAATTGACGGGTCGTTCTGTCTTGTACACCTTCATCAAATCCAACGTTTTAGTGTCGAATAGCTTCGCAGTGTGATCTTTCGAAGCGGTTATGAACATCGTTTGATCCTTGTAGTATTGTATGTCATTGATGACATCTCTGTGCTCCTGCTTCGATGCGAACTTCTGCTGGGTTTTCACGTCGTACTTAATGAGAGCGCCGTTGTCAAGACCCGTAAGTAGGAATTCATCAAGGGGGCCCCAGACAGCACTGGTCACTTTGTGGCCGGGTACAGGAATGGAAAATATCTGATCACTTCCGCTCATCTGAGAAGGATCCAGCGTATCAACAACTTTGATTTCGCACTGTTTCCCCATGGATTTATCGGTGGAATACATCAGGAGCTTCCCAGAATAAGAGAAACCGCAAGTACGAACGGAAGTATCGGTGTCGATCATTTTTAGGCAAACCCCTGTTTCGAGATCCCAGAACCCACATTTCG
Ndilutus_GrassyCreek_N670 -------------------------------------------------------------------------------------------------------------------------------------------------------------------------------------------------------------------------------------------------------------------------------------------------------------------------------------------ATCAATTTATTTTTCATGAGAAACAATACGAAAAAAAATCCTAAATCAAACAGTCAGCCAAGTTTATCACTTCTTAATACTCAAAATCAAAGTCGAAATATGGATTATCAAAAACGTGAACACGCACATAGCCATCTTCTCCTCCACTGCTGTAACTCTTTCCATCGGGATGAAATGCAACACTGTTGATGGGACCGAAGTGATCCTTAACTCTTGCAAACTCTTCTTCGAAAACAGCATGGAAAAATCGAGCATCAAACTTTCCTACTCTGGCAGATGTTGTGGTTACATCCATAGCTTCCTGTCCTCCTCCAAGTACAACATGATCTCTGATGGGAGATATCGCAGCTGAATTGACGGGTCGTTCTGTCTTGTACATCTTCATCAAATCCAACGTTTTAGTGTCGAAGAGCTTCGCAGTGTG-----------------------------------------------------------------------------------------------------------------------------------------------------------------------------------------------------------------------------------------------------------------------------------------------------------------------------------------------------------------------------------------------------------------------
Ndilutus_StarveRockCave_G3174 AAATGAATATTTTTCGCAAATTTCAGTGATCAGATAAAATTTGCTTCGCACGTATGCATTGGTGATATGAAATTTTTATCTGCTTCCACGGCAATAAAAATTATCTTGGCATATAGCAGAAAAGTACCCACAAATGAAACCAAACAATAAACCAGCACCTGTTTAAATCATGTAGCAATACACAAATGAATTAATATATATAAATTAAACAGAAAAATTTAAGATGTAACAGATTTTTATATTAAATTTTAGATAATTTTTTGCTAAATATAAAATAATTAGTCCTGTTTTCATAAAATTTAGAACACTTAGAGGACAATTTGTTAATTGGATCAATTTATTTTTCATGAGAAACAATACGAAAAAAAATCCTAAATCAAACAGTCAGCCAAGTTTATCACTTCTTAATACTCAAAATCAAAGTCGAAATATGGATTATCAAAAACGTGAACACGCACATAGCCATCTTCTCCTCCACTGCTGTAACTCTTTCCATCGGGATGAAATGCAACACTGTTGATGGGACCGAAGTGATCCTTAACTCTTGCAAACTCTTCTTCGAAAACAGCATGGAAAAATCGAGCATCAAACTTTCCTACTCTGGCAGATGTTGTGGTTACATCCATAGCTTCCTGTCCTCCTCCAAGTACAACATGATCTCTGATGGGAGATATCGCAGCTGAATTGACGGGTCGTTCTGTCTTGTACATCTTCATCAAATCCAACGTTTTAGTGTCGAAGAGCTTCGCAGTGTGATCTTTCGAAGCGGTTATGAACATCGTTTGATCCTTGTAGTATTGTATGTCATTGATAACATCTCGGTGTTCCTGCTTCGATGCGAACTTCTGCTGGGTTTTCACGTCGTACTTAATGAGAGCGCCGTTGTCAAGACCCGTAAGTAGGAACTCATCAAGGGGGCCCCAGACAGCACTGGTCACTTTGTGGCCGGGTACTGGAATGGAAAATATCTGGTCACTTCCGCTCATCTGAGAGGGATCCAGCGTATCAACAACTTTGATTTCGCACTGTTTTCCCATGGATTTGTCGGTGGAATACATCAGGAGCTTCCCAGAATAAGAGAAACCACAAGTACGAACGGAAGTATCGGTGTCGATCATTTTTAGGCA-----------------------------------
Nesticus_gertschi_N806_gr_nasicus ---------------------------------------------------------------------------------------------------------------------------------ACAAATGAAATCAAACAAATAAAAAGCA--TGTTTAAATCATGTAGCAATACACATATGAATTAATATATATAAATTAAACAGAAAAATTTAAGATGTAACGGATTTATATATTA----------AATTTTTTGCTAAATATATAATAATTAGGCCAGTCTTTATAAAATTTAGAACACTTAGAGGTCAATTTGATAATTGGATCAATTTATTTTTCATGAGAAACAATACGAAAAAAATTGCTAAATCAAACAGGTAGCCAAGTTTATCTCTCCTTAATACTCGAAATCAAAGTCGAAATATGGATTATCAAGAACGTGAACACGCACATAACCATCTTCTCCTCCACTGCTGTAACTCTTTCCATCGGGATGAAATGCAACACTGTTGATGGGACCGAAGTGATCCTTAACTCTTGCAAACTCTTCTTCGAAAACGGCATGGAAAAATCGAGCATCAAACTTTCCTACTCTGGCAGATGTTGTGGTTACATCCATAGCTTCCTGTCCTCCTCCAAGTACAACATGATCTCTGATGGGAGATATCGCAGCTGAATTGACGGGTCGCTCTGTCTTGTACACCTTCATCAAATCCAAAGTTTTAGTGTCGAACAGCTTCGCAGTGTGATCTTTCGAAGCGGTTATGAACATCGTTTGATCCTTGTAGTATTGTATGTCATTGATGACATCTCGGTGCTCCTGCTTAGATGCGAACTTCTGCTGGGTTTTCACGTCGTACTTAATGAGAGCGCCGTTGTCAAGACCCGTAAGTAGGAACTCATCAAGGGGGCCCCAGACAGCACTGGTCACTTTGTGGCCGGGTACTGGAATGGAAAATATCTGGTCACTTCCGCTCATCTGAGAGGGATCCAGCGTATCAACAACTTTGATTTCGCACTGTTTTCCCATGGATTTGTCGGTGGAATACATCAGGAGCTTCCCAGAATAAGAGAAACCGCAA-------------------------------------------------------------------------
Nfridelli_LittlePigeon_N262 AAATGGCTATTCTTGGCGAATTTCAGTGATCAGATTAAATCTTGTTCGCACGTACGCATTGGCGATATGAAATTTTTATCGGCTTCCTCGGCGATAAGATTTATCTTGGCGTATAACGGAAAAGTACCCACAAATGAAACCAAACAAAAAAAAAGCACCTGTTTAAATCATGTAGGAATATACATATGAATTAATATATAAAAATTAAACAGAAAAATTTAAGATGTAACAGATTTGTATATTAATTTTTAGATATTTTTTTGCTAAATATAAAATAATTAGGCCAGTCTTTATAGAATTTAGAACACTTAGAGGTCAATTTGATAATTGGATCAATTTATTTTTCATGAGAAACAATACGAAAAAAATTGTTAAATCAAACAGGTAGCCAAGTTTATCGCTTCTTAATACTCGAAATCAAAGTCGAAATATGGATTATCAAAAACGTGAACACGCACATAGCCATCTTCTCCTCCACTGCTGTAACTCTTTCCATCGGGATGAAATGCAACACTGTTGATGGGACCGAAGTGATCCTTAACTCTTGCGAACTCTTCTTCGAAAACAGCATGGAAAAATCGAGCATCAAACTTTCCTACTCTGGCAGATGTTGTGGTTACATCCATAGCTTCCTGTCCCCCTCCAAGTACAACGTGATCTCTGATGGGAGATATCGCAGCTGAATTGACGGGTCGTTCTGTTTTGTACACCTTCATCAAATCCAAGGTTTTAGTGTCGAACAGCTTCGCAGTGTGATCTTTCGAAGCAGTTATGAACATCGTTTGATCCTTGTAGTATTGTATGTCATTGATGACATCTTTGTGCTCCTGCTTAGATGCGAACTTCTGCTGGGTTTTCACGTCATACTTAATGAGAGCGCCGTTGTCAAGACCCGTAAGTAGGAACTCATCAAGGGGGCCCCAGACAGCACTGGTCACTTTGTGCCCGGGTACAGGAATGGAAAATATCTGATCACTTCCGCTCATCTGAGAGGGATCCAGCGTATCAACAACTTTGATTTCGCACTGTTTTCCCATGGATTTGTCGGTGGAATACATCAGGAGCTTCCCAGAATAAGAGAAACCGCAAGTACGAACGGAAGTATCGGTGTCGATCATTTTTAGGCAAACCCCTGTTTCGAGATCCCAGAACCCACATTTCG
Nfurtivus_HugdenBranch_G3175 ---------------------------------------------------GTACACATTGGCGATATGAAATTTTTATTTGCTTCCTCAGCGATAAGATTTATCTTGGCGTATAACGGAAAAGTACCCACAAATGAAACCAAACTAAAAAAAAGCACCTGTTTAAATCACGTAGCAATATACATATGAACTAAGACATATAAATTAAACAGAAAAATTAAAGATGTAACAGATTTGTATATTA----------ATTTTTTTGCTAAATATAAAATAATTAGGCCAGTCTTTATAGAATTTAGAACACTTAGAGGTCAATTTGATAATTGGATCAATTTAATTTTCATGAGAAACAATACGAAAAAAATTGCTAAATCAAACAGGTAGCCAAGTTTATCGCTTCTTAATACTCGAAATCAAAGTCGAAATATGGATTATCAAAAACGTGAACACGCACATAACCATCTTCTCCTCCACTGCTGTAACTCTTTCCATCGGGATGAAATGCAACACTGTTGATGGGACCAAAGTGATCCTTCACTCTTGCGAACTCTTCTTCGAAAACGGCATGAAAAAATCGAGCATCAAACTTTCCTACTCTGGCAGATGTTGTGGTTACATCCATAGCTTCCTGCCCCCCTCCAAGTACAACATGATCTCTGATGGGAGATATCGCAGCTGAATTGACGGGTCGTTCTGTCTTGTACACCTTCATCAAATCCAACGTTTTAGTGTCGAAGAGCTTCGCAGTGTGATCTTTCGACGCGGTTATGAACATCGTTTGATCCTTGTAGTATTGTATGTCATTGATGACATCTCTGTGCTCCTGCTTCGATGCGAACTTCTGCTGGGTTTTCACGTCGTACTTAATGAGAGCGCCGTTGTCAAGACCAGTAAGTAGGAACTCATCAAGGGGGCCCCAGACAGCACTGGTCACTTTGTGGCCGGGTACTGGAATGGAAAATATCTGATCACTTCCGCTCATCTGAGAGGGATCCAGCGTATCAACAACTTTGATTTCGCACTGTTTTCCCATGGATTTGTCGGTGGAATACATCAGGAGCTTCCCAGAATAAGAGAAACCGCAAGTACGAACGGAAGTATCAGTGTCGATCATTTTTA---------------------------------------
Nfurtivus_RaccoonMtn_N1026 AAATGGCTATTCTTAGCGAATTTCAGTGATCAGATAAAATCTGGTTCGCACGTACACATTGGCGATATGAAATTTTTATTTGCTTCCTCAGCGATAAGATTTATCTTGGCGTATAACGGAAAAGTACCCACAAATGAAACCAAACTAAAAAAAAGCACCTGTTTAAATCACGTAGCAATATACATATGAACTAAGACATATAAATTAAACAGAAAAATTAAAGATGTAACAGATTTGTATATTA----------ATTTTTTTGCTAAATATAAAATAATTAGGCCAGTCTTTATAGAATTTAGAACACTTAGAGGTCAATTTGATAATTGGATCAATTTAATTTTCATGAGAAACAATACGAAAAAAATTGCTAAATCAAACAGGTAGCCAAGTTTATCGCTTCTTAATACTCGAAATCAAAGTCGAAATATGGATTATCAAAAACGTGAACACGCACATAACCATCTTCTCCTCCACTGCTGTAACTCTTTCCATCGGGATGAAATGCAACACTGTTGATGGGACCAAAGTGATCCTTCACTCTTGCGAACTCTTCTTCGAAAACGGCATGGAAAAATCGAGCATCAAACTTTCCTACTCTGGCAGATGTTGTGGTTACATCCATAGCTTCCTGCCCCCCTCCAAGTACAACATGATCTCTGATGGGAGATATCGCAGCTGAATTGACGGGTCGTTCTGTCTTGTACACCTTCATCAAATCCAACGTTTTAGTGTCGAAGAGCTTCGCAGTGTGATCTTTCGACGCGGTTATGAACATCGTTTGATCCTTGTAGTATTGTATGTCATTGATGACATCTCTGTGCTCCTGCTTCGATGCGAACTTCTGCTGGGTTTTCACGTCGTACTTAATGAGAGCGCCGTTGTCAAGACCAGTAAGTAGGAACTCATCAAGGGGGCCCCAGACAGCACTGGTCACTTTGTGGCCGGGTACTGGAATGGAAAATATCTGATCACTTCCGCTCATCTGAGAGGGATCCAGCGTATCAACAACTTTGATTTCGCACTGTTTTCCCATGGATTTGTCGGTGGAATACATCAGGAGCTTCCCAGAATAAGAGAAACCGCAAGTACGAACGGAAGTATCAGTGTCGATCATTTTTAGGCAAATCCCTGTTTCGAGATCCCAGAACCCACATTTCG
Ngeorgia_Sittons_N073 AAATGACTATTCTTGGCAAATTTCAGTGATCAGATAAAATCTGGTTTGCACGTACACATTGGCGATATGAAATTTTTATCGGCTTCCTCGGCGATAAGA--CATCTTGGCGTATAACGGAAAAGTACTCACAAAGGAAACCAAACAAAAAAAAAGCACCTGTTTAAATCATGCGGCAATATACATATGAATTAATATATATAAATTAAACAGAAAAATTTAAGATGCAACAGATTTGTATATTAATTTTTAGATAAATTTTTGCTAAATATAAAATAATTAGGCCAGTCTGTATAAAATTTAGAACACT-AGAGGTCAATTTGATAATTGGATCAATTTATTTTTCATGAGAAACAATATGAAAAAAATTGTTAAATCAAACAGGTAGCCAAGTTTATCGCTTCTTAATACTCGAAATCAAAGTCGAAATATGGGTTATCAAAAACGTGAACACGCACATAGCCATCTTCTCCTCCACTGCTGTAGCTCTTTCCATCGGGATGAAATGCAACACTGTTGATGGGACCGAAGTGATCTTTAACTCTTGCAAACTCTTCTTCGAAAACAGCATGGAAAAATCGAGCATCAAACTTTCCTACTCTGGCAGATGTTGTGGTTACATCCATAGCTTCCTGTCCTCCTCCAAGTACAACGTGATCTCTGATGGGAGATATCGCAGCTGAATTGACGGGTCGTTCTGTCTTGTACACCTTCATCAAATCCAATGTTTTAGTGTCGAACAGCTTCGCAGTGTGATCTTTCGAAGCGGTTATGAACATCGTTTGATCCTTGTAGTATTGTATGTCATTGATGACATCTCTGTGCTCCTGCTTAGATGCGAACTTCTGCTGGGTTTTCACGTCATACTTAATGAGAGCGCCGTTGTCAAGACCCGTAAGTAGGAACTCATCAAGGGGGCCCCAGACAGCACTGGTCACTTTGTGCCCGGGTACAGAAATGGAAAATATCTGATCACTTCCGCTCATCTGAGAGGGATCCAGCGTATCAACAACTTTGATTTCGCACTGTTTTCCCATGGATTTGTCGGTGGAATACATCAGGAGCTTCCCAGAATAAGAGAAACCGCAAGTACGAACGGAAGTATCGGTGTCGATCATTTTTAGGCAAACCCCTGTTTCGAGATCCCAGAACCCACATTTCG
Ngertschi_CedarCreek_N351 AAATGACTATTCTTGGCGAATTTCAGTGATCAGATAAAATCTGGTAGGCATGTACACAGTGGCGATATGAAATTTTTATCTGCTTCCTCGGCGACAAGA--CATCTTGGCGTATAACGGAAAAGTACCCACAAATGAAACCAAACAAATAAAAAGCA--TGTTTAAATCATGTAGCAATACACATATGAATTAATATATATAAATTAAACAGAAAAATTTAAGATGTAACGGATTTATATATTAAATTTTAGATAATTTTTTGCTAAATATATAATAATTAGGCCAGTCTTTATAAAATTTAGAACACTTAGAGGTCAATTTGATAATTGGATCAATTTATTTTTCATGAGAAACAATATGAAAAAAATTGCTAAATCAAACAGGTAGCCAAGTTTATCGCTTCTTAATACTCGAAATCAAAGTCGAAATATGGATTATCAAAAACGTGAACCCGCACATAACCATCTTCTCCTCCACTGCTGTAACTCTTTCCATCGGGATGAAATGCAACACTGTTGATGGGACCGAAGTGATCCTTAACTCTTGCAAACTCTTCTTCGAAAACGGCATGGAAAAATCGAGCATCAAACTTTCCTACTCTGGCAGATGTTGTGGTTACATCCATAGCTTCCTGTCCTCCTCCAAGTACAACATGATCTCTGATGGGAGATATCGCAGCTGAATTGACGGGTCGTTCTGTCTTGTACACCTTCATCAAATCCAAAGTTTTAGTGTCGAACAGCTTCGCAGTGTGATCTTTCGAAGCGGTTATGAACATCGTTTGATCCTTGTAGTATTGTATGTCATTGATGACATCTCGGTGCTCCTGCTTAGATGCGAACTTCTGCTGGGTTTTCACGTCGTACTTAATGAGAGCGCCGTTGTCAAGACCCGTAAGTAGGAACTCATCAAGGGGGCCCCAGACGGCACTGGTCACTTTGTGGCCGGGTACTGGAATGGAAAATATCTGGTCACTTCCGCTCATCTGAGAGGGATCCAGCGTATCAACAACTTTGATTTCGCACTGTTTTCCCATGGATTTGTCGGTGGAATACATCAGGAGCTTCCCAGAATAAGAGAAACCGCAAGTACGAACGGAAGTATCGGTGTCTATCATTTTTAGGCAATTCCCTGTTTCGAGATCCCAGAACCCACATTTCG
Ngertschi_FrenchBroad_N968 --------------------------------------------------------------------------------TGCTTCCTCGGCGATAAGA--CATCTTGGTGTATAACGGAAAAGTACCCACAAATGAAACCAAACAAATAAAAAGCA--TGTTTAAATCATGTAGCAATACACATATGAATTAATATATATAAATTAAACAAAAAAATTTAAGATGTAACGGATTTATATATTAAATTTTAGATAATTTTTTGTTAAATATATAATAATTAGGCCAGTCTTTATAAAATTTAGAACACTTAGAGGTCAATTTGATAATTGGATCAATTTATTTTTCATGAGAAACATTACGAAAAAAATTGCTAAATCAAACAGGTAGCCAAGTTTATCGCTTCTTAATACTCGAAATCAAAGTCGAAATATGGATTATCAAAAACGTGAACCCGCACATAACCATCTTCTCCTCCACTGCTGTAACTCTTTCCATCGGGATGAAATGCAACACTGTTGATGGGACCGAAGTGATCCTTAACTCTTGCAAACTCTTCTTCGAAAACGGCATGGAAAAATCGAGCATCAAACTTTCCTACTCTGGCAGATGTTGTGGTTACATCCATAGCTTCCTGTCCTCCTCCAAGTACAACATGATCTCTGATGGGAGATATCGCAGCTGAATTGACGGGTCGTTCTGTCTTGTACACCTTCATCAAATCCAAAGTTTTAGTGTCGAACAGCTTCGCAGTGTGATCTTTCGAAGCGGTTATGAACATCGTTTGATCCTTGTAGTATTGTATGTCATTGATGACATCTCGGTGCTCCTGCTTAGATGCGAACTTCTGCTGGGTTTTCACGTCGTACTTAATGAGAGCGCCGTTGTCAAGACCCGTAAGTAGGAACTCATCAAGGGGGCCCCAGACAGCACTGGTCACTTTGTGGCCGGGTACTGGAATGGAAAATATCTGGTCACTTCCGCTCATCTGAGAGGGATCCAGCGTATCAACAACTTTGATTTCGCACTGTTTTCCCATGGATTTGTCGGTGGAATACATCAGGAGCTTCCCAGAATAAGAGAAACCGCAAGTACGAACGGAAGTATCGGTGTCGATCATTTTTAGGCAATTCCCTGTTTCGAGATCCCAGAACCCACATTTCG
Ngertschi_HickoryNutGap_N810 -------------------------------------------------------------------------------CTGCTTCCTCGGCGACAAGA--CAACTTGGCGTATAACGGAAAAGAACCCACAAATGAAACCAAACAAATAAAAAGCA--TGTTTAAATCATGTAGCAATACACATATGAATT---ATATATAAATTAAACAGAAAAATTTAAGATGTAACGGATTTATATATTAAATTTTAGATAATTTTTTGTTAAATATATAATAATTAGGCCAGTCTTTATAAAATTTAGAACACTTAGAGGTCAATCTGATAATTGGATCAATTTATTTTTCATGAGAAACAATATGAAAAAAATTGTTAAATCAAACAGGTAGCCAAGTTTATCGCTTCTTAATACTCGAAATCAAAGTCGAAATATGGATTATCAAGAACGTGAACCCGCACATATCCATCTTCTCCTCCACTGCTGTAACTCTTTCCATCGGGATGAAATGCAACACTGTTGATGGGACCGAAGTGATCCTTAACTCTTGCAAACTCTTCTTCGAAAACGGCATGGAAAAATCGAGCATCAAACTTTCCTACTCTGGCAGATGTTGTGGTTACATCCATAGCTTCCTGTCCTCCTCCAAGTACAACATGATCTCTGATGGGAGATATCGCAGCTGAATTGACGGGTCGTTCTGTCTTGTACACCTTCATCAAATCCAAAGTTTTAGTGTCGAACAGCTTCGCAGTGTGATCTTTCGAAGCGGTTATGAACATCGTTTGATCCTTGTAGTATTGTATGTCATTGATGACATCTCGGTGCTCCTGCTTAGATGCGAACTTCTGCTGGGTTTTCACGTCGTACTTAATGAGAGCGCCGTTGTCAAGACCCGTAAGTAGGAACTCATCAAGGGGGCCCCAGACAGCACTGGTCACTTTGTGGCCGGGTACTGGAATGGAAAATATCTGGTCACTTCCGCTCATCTGAGAGGGATCCAGCGTATCAACAACTTTGATTTCGCACTGTTTTCCCATGGATTTGTCGGTGGAATACATCAGGAGCTTCCCAGAATAAGAGAAACCGCAAGTACGAACGGAAGTATCGGTGTCGATCATTTTTAGGCAATTCCCTGTTTCGAGATCCCAGAACCCACATTTCG
Nholsingeri_BrumleyCrk_N916 AAATGACTATTTTTCGCAAATTTCAGTGATCAGATAAAATTTGCTTCGCACGTATGCATTGGTGATATGAAATTTTTATCTGCTTCCTCGGCAATAAGAATTACCTTAGCGTATAGCAGAAAAGTACCCACAAATGAAACCAAACAAAAAACAAGCACCTGTTTAAATCATGTAGCAATACACAAATGAATTAATATATATAAATTAAACAGAAAAATTTAAGATGTAACAGATTTGTATATTAAATTTTAGATAATTTTTTGCTAAATATAAAATAATTAGTCCTGTTTTCATAAAATCTAGAACACTTAGAGGACAATTTGATAATTGGATCAATTTATTTTTCATGAGAAACAATACGAAAAAAATTCCTAAATGAAACAGGCAGCAAAGTTTATCACTT---AATACTCAAAATCAAAGTCGAAATATGGATTATCAAAAACGTGAACACGCACATAGCCATCTTCTCCTCCACTGCTGTAACTCTTTCCATCGGGATGAAATGCAACACTGTTGATGGGACCGAAGTGATCCTTAACTCTTGCGAACTCTTCTTCGAAAACAGCATGGAAAAATCGAGCATCAAACTTTCCTACTCTGGCAGATGTTGTGGTTACATCCATAGCTTCCTGTCCTCCTCCAAGTACGACATGATCTCTGATGGGAGATATCGCAGCTGAATTGACGGGTCGTTCCGTCTTGTACACCTTCATCAAATCCAACGTTTTAGTGTCGAAGAGCTTCGCAGTGTGATCTTTCGAAGCGGTTATGAACATCGTCTGATCCTTGTAGTATTGTATGTCATTGATGACATCTCGGTGTTCCTGCTTCGATGCGAACTTCTGCTGGGTTTTCACGTCGTACTTAATGAGAGCGCCGTTGTCAAGACCCGTAAGTAGGAACTCATCAAGGGGACCCCAGACAGCACTGGTCACTTTGTGGCCGGGTACTGGAATGGAAAATATCTGGTCACTTCCGCTCATCTGAGAAGGATCCAGCGTATCAACAACTTTGATTTCGCACTGTTTTCCCATGGATTTGTCGGTGGAATACATCAGGAGCTTCCCAGAATAAGAGAAACCGCAAGTACGAACGGAAGTATCGGT-----------------------------------------------------
Nholsingeri_PondCave_N541 AAATGACTATTTTTCGCAAATTTCAGTGATCAGATAAAATTTGCTTCACATGTATGCATTGGTGATATGAAATTTTTATCTGCTTCCTCGGCAATAAGAATTACCTTAGCGTATAGCAGAAAAGTACCCACAAATGAAACCAAACAAAAAACAAGCACCTGTTTAAATCATGTAGCAATACACAAATGAATTAATATATATAAATTAAACAGAAAAATTTAAGATGTAACAGATTTGTATATTAAATTTTAGATAATTTTTTGCTAAATATAAAATAATTAGTCCTGTTTTCATAAAATCTAGAACACTTAGAGGACAATTTGATAATTGGATAAATTTATTTTTCATGAGAAACAATACGAAAAAAATTCCTAAATGAAACAGGCAGCCAAGTTTATCACTTCTTAATACTCAAAATCAAAGTCGAAATATGGATTATCAAAAACGTGAACACGCACATAGCCATCTTCTCCTCCACTGCTGTAACTCTTTCCATCGGGATGAAATGCAACACTGTTGATGGGACCGAAGTGATCCTTAACTCTTGCGAACTCTTCCTCGAAAACAGCATGGAAAAATCGAGCATCAAACTTTCCTACTCTGGCAGATGTTGTGGTTACATCCATAGCTTCCTGTCCTCCTCCAAGTACGACATGATCTCTGATGGGAGATATCGCAGCTGAATTGACGGGTCGTTCCGTCTTGTACACCTTCATCAAATCCAACGTTTTAGTGTCGAAGAGCTTCGCAGTGTGATCTTTCGAAGCGGTTATGAACATCGTCTGATCCTTGTAGTATTGTATGTCATTGATGACATCTCGGTGTTCCTGCTTCGATGCGAACTTCTGCTGGGTTTTCACGTCGTACTTAATGAGAGCGCCGTTGTCAAGACCCGTAAGTAGGAACTCATCAAGGGGGCCCCAGACAGCACTGGTCACTTTGTGGCCGGGTACTGGAATGGAAAATATCTGGTCACTTCCGCTCATCTGAGAGGGATCCAGCGTATCAACAACTTTGATTTCGCACTGTTTTCCCATGGATTTGTCCGTGGAATACATCAGGAGCTTCCCAGAATAAGAGAAACCGCAAGTACGAACGGAAGTATCGGTGTCGATCATTTTTAGGCAAACCCCTGTTTCGAGATCCCAGAACCCACATTTCG
Njonesi_CaveSpringCave_N390 AAATGGCTATTCGCGATATGCCTCAGTGAT----------------CGCACGTACACATTGGCAATATGAAATTTTTATCTGCTTCCTCGGCGATAAGATTTATCTTGGCATATAACGGAAAAGTACCCACAAATGAAACCAAACAAAAAAAAAGCACCTGTTTAAATCATGTAGGAATATACATATAAATTAATATATATAAATTAAACAGAAAAATTTAAGATGTAACAGATTTGTATATTA----------ATTTTTTTGCTAAATATAAAATAATTAGGCCAGTCTTTATAGAATTTAGAACACTTAGAGGTCAATTTGATAATTGGATCAATTTATTTTTCATGAGAAACAATACGAAAAAAATTGTTAAATCAAACAGGTAGCCAAGTTTATCGCTTCTTAATACTCGAAATCAAAGTCGAAATAGGGATTATCAAAAACGTGAACACGCACATAGCCATCTTCTCCTCCACTGCTGTAACTCTTTCCATCGGGATGAAATGCAACACTGTTGATGGGACCGAAGTGATCCTTAACTCTTGCGAACTCTTCTTCGAAAACGGCATGGAAAAATCGAGCATCAAACTTTCCTACTCTGGCAGATGTTGTGGTTACATCCATAGCTTCCTGTCCCCCTCCAAGTACAACATGATCTCTGATGGGAGATATCGCAGCTGAATTGACGGGTCGTTCTGTCTTGTACACCTTCATCAAATCCAACGTTTTAGTGTCGAACAGCTTCGCAGTGTGATCTTTCGAAGCGGTTATGAACATTGTTTGATCCTTGTAGTATTGTATGTCATTGATGACATCTCTGTGCTCCTGCTTCGATGCGAACTTCTGCTGGGTTTTCACGTCGTACTTAATGAGAGCGCCGTTGTCAAGACCTGTAAGTAGGAACTCATCAAGGGGGCCCCAGACAGCACTGGTCACTTTGTGCCCGGGTACAGGAATGGAAAATATCTGGTCACTTCCGCTCATCTGAGAGGGATCCAGCGTATCAACAACTTTGATTTCGCACTGTTTTCCCATTGATTTGTCGGTGGAATACATCAGGAGCTTCCCAGAATAAGAGAAACCGCAAGTACGAACGGAAGTATCAGTGTCGATCATTTTTAGGCAAACCCCTGTTTCGAGATCCCAGAACCCACATTTCG
Nlowderi_ChestnutBranch_N731 AAATGGCTATTCTTGGTAAATTTCAGTGATCAGATAAAATCTGGTTTGCACTTACACATTGGCGATATGAAATTTTTATTTGTTTCCTCGGCGATAATAGTTATCTTGGCATATAACGTAAAAATACCCACAAATGAAACCAAACAAATAAAAAGCACCTGTTTAAATCATGTAGCAATATACATATGAATTAAGACATATAAATTAAACAGAAAAATTTAAGATGTAAGAGATTTGTATATTA----------ATTTTTTTGTTAAATATAAAATAATTAGGCCAGTCTTTATAGATTTTAGAACACTTAGAGGTCAATTTGATAATTGGATCAATTTATTTTTCATGAGAAACAATACGAAAAAAATTGTTAAATCAAACAGGTAGCCAAGTTTATCGCTTCTTAATACTCGAAATCAAAGTCGAAATATGGATTATCAAAAACGTGAACACGCACATAGCCATCTTCTCCTCCACTGCTGTAACTCTTTCCATCAGGATGAAATGCAACACTGTTGATGGGACCGAAGTGATCCTTAACTCTTGCGAACTCTTCTTCGAAAACAGCATGGAAAAATCGAGCATCAAACTTTCCTACTCTGGCAGATGTTGTGGTTACATCCATAGCTTCCTGTCCTCCTCCAAGTACAACGTGATCTCTGATGGGAGATATCGCAGCTGAATTGACGGGTCGTTCTGTCTTGTACACCTTCATCAAATCCAACGTTTTAGTGTCGAATAGCTTTGCAGTGTGGTCTTTCGAAGCGGTTATGAACATCGTTTGATCCTTGTAGAATTGTATGTCATTGATGACATCTTTGTGCTCCTGCTTCGATGCGAACTTTTGCTGGGTTTTCACGTCGTACTTAATGAGAGCGCCGTTGTCAAGACCCGTAAGTAGGAACTCATCAAGGGGGCCCCAAACAGCACTGGTCACTTTGTGGCCGGGTACAGGAATGGAAAATATCTGATCACTTCCGCTCATCTGAGAGGGATCCAGCGTATCAACAACTTTGATTTCGCACTGTTTTCCCATGGATTTGTCGGTGGAATACATCAGGAGCTTCCCAGAATAAGAGAAGCCGCAAGTACGAACGGAAGTATCGGTATCGATCATTTTTAGGCAAACCCCTGTTTCGAGATCCCAGAACCCACATTTCG
Nlowderi_upperFiresCreek_N820 AAATGGCTATTCTTGGTAAATTTCAGTGATCAGATAAAATCTGGTTTGCACTTACACATTGGCGATATGAAATTTTTATTTGTTTCCTCGGCAATAAGAGTTATCTTGGCATATAACGGAAAAATACCCACAAATGAAACCAAACAAATAAAAAGCACCTGTTTAAATCATGTAGCAATATACATATGAATTAAGACATATAAATTAAACAGAAAAATTTAAGATGTAAGAGATTTGTATATTA----------ATTTTTTTGCTAAATATAAAATAATTAGGCCAGTCTTTATAGATTTTAGAACACTTAGAGGTCAATTTGATAATTGGATCAATTTATTTTTCATGAGAAACAATACGAAAAAAATTGTTAAATCAAACAGGTAGCCAAGTTTATCGCTTCTTAATACTCGAAATCAAAGTCGAAATATGGATTATCAAAAACGTGAACACGCACATAGCCATCTTCTCCTCCACTGCTGTAACTCTTTCCATCAGGATGAAATGCAACACTGTTGATGGGACCGAAGTGATCCTTAACTCTTGCGAACTCTTCTTCGAAAACAGCATGGAAAAATCGAGCATCAAACTTTCCTACTCTGGCAGATGTTGTGGTTACATCCATAGCTTCCTGTCCTCCTCCAAGTACAACGTGATCTCTGATGGGAGATATCGCAGCTGAATTAACGGGTCGTTCTGTCTTGTACACCTTCATCAAATCCAACGTTTTAGTGTCGAATAGCTTTGCAGTGTGGTCTTTCGAAGCGGTTATGAACATCGTTTGATCCTTGTAGAATTGTATGTCATTGATGACATCTTTGTGCTCCTGCTTCGATGCGAACTTCTGCTGGGTTTTCACGTCGTACTTAATGAGAGCGCCGTTGTCAAGACCCGTAAGTAGGAACTCATCAAGGGGGCCCCAGACAGCACTGGTCACTTTGTGGCCGGGTACAGGAATGGAAAATATCTGATCACTTCCGCTCATCTGAGAGGGATCCAGCGTATCAACAACTTTGATTTCGCACTGTTTTCCCATGGATTTGTCGGTGGAATACATCAGGAGCTTCCCAGAATAAGAGAAGCCGCAAGTACGAACGGAAGTATCGGTATCGATCATTTTTAGGCAAACCCCTGTTTCGAGATCCCAGAACCCACATTTCG
Nlula_BeeRockCave_G2091 AAATGACTATTCTTGGCGAATTTCAGTGATCAGATAAAATCTGGTTTGCACGTACACATTGGCGATATGAAATTTTTATCTGTTTCCTCGGCGATAAAA--CATCTTGGCGTATAACGGAAAAGTACTCACAAATGAAACCGAACAAAAAAAAAGCACCTGTTTAAATCATGCGGCAATATACATATGAATTAATATATATAAATTAAACAGAAAAATTCAAGATGTAACAGATTTGTATATTAATTTTTAGATAAATTTTTGCTAAATATAAAATAATTAGGCCAGCCTGTATAAAATTTAGAACACTTAGAGGTCAATTTGATAATTGGATCAATTTATTTTTCGTGAGAAACAATATGAAAAAAATTGTTAAATCAAACAGGTAGCCAAGTTTATCGCTTCTTAATACTCGAAATCAAAGTCGAAATATGGGTTATCAAAAACGTGAACACGCACATAGCCATCTTCTCCTCCACTGCTGTAGCTCTTTCCATCGGGATGAAATGCAACACTGTTGATGGGACCGAAGTGATCTTTAACTCTTGCGAACTCTTCTTCGAAAACAGCATGGAAAAATCGAGCATCAAACTTTCCTACTCTGGCAGATGTTGTGGTTACATCCATAGCTTCCTGTCCTCCTCCAAGTACAACATGATCTCTGATGGGAGATATCGCAGCTGAATTGACGGGTCGTTCTGTCTTGTACACCTTCATCAAATCCAATGTTTTAGTGTCGAACAGCTTCGCAGTGTGATCTTTCGAAGCGGTTATGAACATCGTTTGATCCTTGTAGTATTGTATGTCATTGATGACATCTCTGTGCTCCTGCTTAGATGCGAACTTCTGCTGGGTTTTCACGTCATACTTAATGAGAGCGCCGTTGTCAAGACCCGTGAGTAGGAACTCATCAAGGGGGCCCCAGACAGCACTGGTCACTTTGTGCCCGGGTACAGGAATGGAAAATATCTGATCACTTCCGCTCATCTGAGAGGGATCCAGCGTATCAACAACTTTGATTTCGCACTGTTTTCCCATGGATTTGTCGGTGGAATACATCAGGAGCTTCCCAGAATAAGAGAAACCGCAAGTACGAACGGAAGTATCGGTGTCGATCATTTTTAGGCAAACCCCTGTTTCGAGATCCCAGAACCCACATTTCG
Nlula_LulaFallsCave_G2084 AAATGACTATTCTTGGCGAATTTCAGTGATCAGATAAAATCTGGTTTGCACGTACACATTGGCGATATGAAATTTTTATCTGTTTCCTCGGCGATAAGA--CATCTTGGCGTATAACGGAAAAGTACTCACAAATGAAACCGAACAAAAAAAAAGCACCTGTTTAAATCATGCGGCAAAATACATATGAATTAATATATATAAATTAAACAGAAAAATTTAAGATGTAACAGATTTGTATATTAATTTTTAGATAAATTTTTGCTAAATATAAAATAATTAGGCCAGCCTGTATAAAATTTAGAACACTTAGAGGTAAATTTGATAATTGGATCAATTTATTTTCCGTGAGAAACAATATGAAAAAAATTGTTAAATCAAACAGGTAGCCAAGTTTATCGCTTCTTAATACTCGAAATCAAAGTCGAAATATGGGTTATCAAAAACGTGAACACGCACATAGCCATCTTCTCCTCCACTGCTGTAGCTCTTTCCATCGGGATGAAATGCAACACTATTGATGGGACCGAAGTGATCTTTAACTCTTGCGAACTCTTCTTCGAAAACAGCATGGAAAAATCGAGCATCAAACTTTCCTACTCTGGCAGATGTTGTGGTTACATCCATAGCTTCCTGTCCTCCTCCAAGTACAACGTGATCTCTGATGGGAGATATCGCAGCTGAATTGACGGGTCGTTCTGTCTTGTACACCTTCATCAAATCCAATGTTTTAGTGTCGAACAGCTTCGCAGTGTGATCTTTCGAAGCGGTTATGAACATCGTTTGATCCTTGTAGTATTGTATGTCATTGATGACATCTCTGTGCTCCTGCTTAGATGCGAACTTCTGCTGGGTTTTCACGTCATACTTAATGAGAGCGCCGTTGTCAAGACCCGTAAGTAGGAACTCATCAAGGGGGCCCCAGACAGCACTGGTCACTTTGTGCCCGGGTACAGGAATGGAAAATATCTGATCACTTCCGCTCATCTGAGAGGGATCCAGCGTATCAACAACTTTGATTTCGCACTGTTTTCCCATGGATTTGTCGGTGGAATACATCAGGAGCTTCCCAGAATAAGAGAAACCGCAAGTACGAACGGAAGTATCGGTGTCGATCATTTTTAGGCAAACCCCTGTTTCGAGATCCCAGAACCCACATTTCG
Nmimus_NealsSink_N329 -------------------------------------------------------------------------------------------------------------------------AAGTACCCACAAATGAAACCAAACAAAAAACAAGCACCTGTTTAAATCATGTAGCAATACACAAATGAATTAATATATATAAATTAAACAGAAAAATTTAAGATGTAACATATTTGTATATTAAATTTTAGATAATTTTTTGCTAAATATAAAATAATTAGTCCTGTTTTCATAAAATTTAAAACACTTAGAGGGCAATTTGATAATTGGATCAATTTATTTTTCATGAGAAACAATACGAAAAAAATTCCTAAATCAAACAGGCAGCCAAGTTTATCACTTCTTAATACTCAAAATCAAAGTCGAAATATGGATTATCAAAAACGTGAACACGCACATAGCCATCTTCTCCTCCACTGCTGTAACTCTTTCCATCGGGATGAAATGCAACACTGTTGATGGGACCGAAGTGATCCTTAACTCTTGCGAATTCTTCTTCGAAAACAGCATGGAAAAATCGAGCATCAAACTTCCCTACTCTGGCAGATGTCGTGGTTACATCCATAGCTTCCTGTCCCCCTCCAAGTACAACATGATCTCTGATGGGAGATATCGCAGCTGAATTGACGGGTCGTTCCGTCTTGTACACCTTCATCAAATCCAACGTTTTAGTATCAAAGAGCTTCGCAGTGTGATCTTTCGAAGCGGTTATGAACATCGTTTGATCCTTGTAGTATTGTATGTCATTGATGACATCTCGGTGTTCCTGCTTCGATGCGAACTTCTGCTGGGTTTTCACGTCGTACTTAATGAGAGCGCCGTTGTCAAGACCCGTAAGTAGGAACTCATCAAGGGGGCCCCAGACAGCACTGGTCACTTTGTGGCCGGGTACTGGAATGGAAAATATCTGGTCACTTCCGCTCATCTGAGAGGGATCCAGCGTATCAACAACTTTGATTTCGCACTGTTTTCCCATGGATTTGTCGGTGGAATACATCAGGAGCTTCCCAGAATAAGAGAAACCGCAAGTACGAA------------------------------------------------------------------
Nmimus_Straleys_N625 AAATGACTATTTTTCACGAATTTCAGTGATCAGATGAAATTTGCTTCACACGTATGTATTGGCAATATGAAATTTTTATCTGCTTCCTCGGCAATAAGAATTATCTTAGCGTATAGCAGAAAAGTACCCACAAATGAAACCAAACAAAAAACAAGCACCTGTTTAAATTATGTAGCAATACACAAATGAATTAATATATATAAATTAAACAGAAAAATTTAAGATGTAACAGAT-TGTATATTAAATTTTAGATAATTTTTTGCTAAATATAAAATAATTAGTCCTGTTTTCATAAAATTTAAAACACTTAGAGGACAATTTGATAATTGGATCAATTTATTTTTCATGAGAAACAATACGAAAAAAATTCCTAAATCAAACAGGCAGCCAAGTTTATCACTTCTTAATACTCAAAATCAAAGTCGAAATATGGATTATCAAAAACGTGAACACGCACATAGCCATCTTCTCCTCCACTGCTGTAACTCTTTCCATCGGGATGAAATGCAACACTGTTGATGGGACCGAAGTGATCCTTAACTCTTGCGAACTCTTCTTCGAAAACTGCATGGAAAAATCGAGCATCAAACTTCCCTACTCTGGCAGATGTCGTGGTTACATCCATAGCTTCCTGTCCCCCTCCAAGTACAACATGATCTCTGATGGGAGATATCGCAGCTGAATTGACGGGTCGTTCCGTCTTGTACACCTTCATCAAATCCAACGTTTTAGTGTCGAAGAGCTTCGCAGTGTGATCTTTCGAAGCGGTTATGAACATCGTTTGATCCTTGTAGTATTGTATGTCATTGATGACATCTCGGTGTTCCTGCTTCGATGCGAACTTCTGCTGGGTTTTCACGTCGTACTTAATGAGAGCGCCGTTGTCAAGACCCGTAAGTAGGAACTCATCAAGGGGGCCCCAGACAGCACTGGTCACTTTGTGGCCGGGTACTGGAATG----------------------------------------------------------------------------------------------------------------------------------------------------------------------------------------------------------
Nnasicus_CaneyFork_N171 ---------------------------------------------------------------------------------------------------------------------------------------------------------------------------GTAGCAATACACATATGAATTAATATATATAAATTAAACAGAAAAATTTAAGATGTAACAGATTTGTATATTAAATTTTAGATAATTTTTTGCTAAATATATAATAATTAGGCCAGTCTTTATAAAATTTAGAACACTTAGAGGTCAATTTGATAATTTGATCAATTTATTTTT--TAAGAAACAATACGAAAAAAATTGCTAAATCAAACAGGTAGACAAGTTTATCGCTTCTTAATACTCGAAATCAAAGTCGAAATATGGATTATCAAAAACATGAACACGCACATAACCATCTTCTCCTCCACTGCTGTAACTCTTTCCATCGGGATGAAATGCAACACTGTTGATGGGGCCGAAGTGATCCTTAACTCTTGCGAACTCTTCTTCGAAAACGGCATGGAAAAATCGAGCATCAAACTTTCCTACTCTGGCAGATGTTGTGGTTACATCCATAGCTTCCTGTCCTCCTCCAAGTACAACGTGATCTCTGATGGGAGATATAGCAGCTGAATTGACGGGTCGTTCCGTCTTGTACACCTTCATCAAATCCAACGTTTTAGTGTCGAACAGCTTCGCAGTGTGATCTTTCGAAGCGGTTATGAACATCGTCTGATCCTTGTAGTATTGTATGTCATTGATGACATCTCGGTGCTCCTGCTTAGATGCGAACTTCTGCTGGGTTTTCACGTCGTACTTAATGAGAGCGCCGTTGTCAAGAC------------------------------------------------------------------------------------------------------------------------------------------------------------------------------------------------------------------------------------------------------------------------------
Nnasicus_ConnosteeFalls_N696 -----------------------------------------------------ACACATTGGCGATATGAAATTTTTATCTGCTTCCTCGGCGATAAGA--CATCTTGGTGTAGAACGAAAAAGTACCCACAAATGAAACCAGACAAATAAAAAGCATCTGTTTAAATCATGTAGCAATACACATATGAATTAATATATATAAATTAAACAGAAAAATTTAAGATGTAACAGATTTGTATATTAAATTTTAGATAATTTTTTGCTAAATATATAATAATTAGGCCAGTCTTTATAAAATTTAGAACACTTAGAGGTCAATTTGATAATTTGATCAATTTATTTTT--TAAGAAACAATACGAAAAAAATTGCTAAATCAAACAGGTAGACAAGTTTATCGCTTCTTAATACTCGAAATCAAAGTCGAAATATGGATTATCAAAAACATGAACACGCACATAACCATCTTCTCCTCCACTGCTGTAACTCTTTCCATCGGGATGAAATGCAACACTGTTGATGGGGCCGAAGTGATCCTTAACTCTTGCGAACTCTTCTTCGAAAACGGCATGGAAAAATCGAGCATCAAACTTTCCTACTCTGGCAGATGTTGTGGTTACATCCATAGCTTCCTGTCCTCCTCCAAGTACAACGTGATCTCTGATGGGAGATATAGCAGCTGAATTGACGGGTCGTTCCGTCTTGTACACCTTCATCAAATCCAACGTTTTAGTGTCGAACAGCTTCGCAGTGTGATCTTTCGAAGCGGTTATGAACATCGTCTGATCCTTGTAGTATTGTATGTCATTGATGACATCTCGGTGCTCCTGCTTAGATGCGAACTTCTGCTGGGTTTTCACGTCGTACTTAATGAGAGCGCCGTTGTCAAGACCCGTAAGTAGGAACTCATCAAGGGGGCCCCATACAGCACTGGTCACTTTGTGGCCGGGTACTGGAATGGAAAATATCTGGTCATTTCCGCTCATCTGAGAAGGATCCAGCGTATCAACAACTTTGATTTCGCACTGTTTCCCCATGGATTTGTCGGTGGAATACATCAGGAGCTTCCCAGAATAAGAGAAACCGCAAGTACGAACGGAAGTATCGGTATCGATCATTTTTAGGCAAGCCCCTGTTTCGAGA-------------------
Nnasicus_CoweeTrain_N189 AAATGACTATTCTTGGCGAATTTCAGTGATCAGATAAAATCTGGTTAGCATGTACACATTGGCGATATGAAATTTTTATCTGCTTCCTCGGCGATAAGA--CATCTTGGCGTAGAACGAAAAAGTACCCACAAATGAAACCAAACAAATAAAAAGCATCTGTTTAAATCATGTAGCAATACACATATGAATTAATATATATAAATTAAACAGAAAAATTTAAGATGTAACAGATTTGTATATTAAATTTTAGATAATTTTTTGCTAAATATATAATAATTAGGCCAGTCTTTATAAAATTTATAACACTT-GAGGTCAATTTGATAATTCGATCAATTTATTTTT--TAAGAAACAATACGAAAAAAATTGCTAAATCAAACAGGTAGACAAGTTTATCGCTTCTTAATACTCGAAATCAAAGTCAAAATATGGATTATCAAAAACATGAACACGCACATAACCATCTTCTCCTCCACTGCTGTAACTCTTTCCATCGGGATGAAATGCAACACTGTTGATGGGACCGAAGTGATCCTTAACTCTTGCGAACTCTTCTTCGAAAACGGCATGGAAAAATCGAGCATCAAACTTTCCTACTCTGGCAGATGTTGTGGTTACATCCATAGCTTCCTGTCCTCCTCCAAGTACAACGTGATCTCTGATGGGAGATATAGCAGCTGAATTGACGGGTCGTTCCGTCTTGTACACCTTCATCAAATCCAACGTTTTAGTGTCGAACAGCTTCGCCGTGTGATCTTTCGAAGCGGTTATGAACATCGTCTGATCCTTGTAGTATTGTATGTCATTGATGACATCTCGGTGCTCCTGCTTAGATGCGAACTTCTGCTGGGTTTTCACGTCGTACTTAATGAGAGCGCCGTTGTCAAGACCCGTAAGTAGGAACTCATCAAGGGGGCCCCAGACAGCACTGGTCACTTTGTGGCCGGGTACTGGAATGGAAAATATCTGGTCATTTCCGCTCATCTGAGAAGGATCCAGCGTATCAACAACTTTGATTTCGCACTGTTTTCCCATGGATTTGTCGGTGGAATACATCAGGAGCTTCCCAGAATAAGAGAAACCGCAAGTACGAACGGAAGTATCGGTATCGATCATTTTTAGGCAAACCCCTGTTTCGAGATCCCAGAACCCACATTTCG
Npaynei_Grindstaff_N646 -------------------------------------------------------------------TGAAATTTTTATCTGCTTCCTCGGCAATAAGAATTATCTTAGCATATAGCAAAAAAGTACCCACAAATGAAACCAAACAAAAAACAAGCACCTGTTTAAATCATGTAGCAATACACAAATGAATTAATATATATAAATTAAACAGAAAAATTTAAGATGTAACAGATTTGTATATTAAATTTCAGATAATTTTTTGCTAAATATAAAATAATTAGTTCTGTTTTCATAAAATTCAGAACACTTAGAGGACAATTTGATAATTGGATCAATTTATTTTTCATGAGAAACAATACGAAAAAAATTCCTAAATCAAACAGGCAGCCAAGTTTATCACTTCTTAATACTCAAAATCAAAGTCGAAATATGGATTATCAAAAACGTGAACACGCACATAGCCATCTTCTCCGCCACTGCTGTAACTCTTTCCATCGGGATGAAATGCAACACTGTTGATGGGACCGAAGTGATCCTTAACTCTTGCGAACTCTTCTTCGAAAACAGCATGGAAAAATCGAGCATCAAACTTTCCTACTCTGGCAGATGTTGTGGTTACATCCATAGCTTCCTGTCCTCCTCCAAGTACAACATGATCTCTGATGGGAGATATCGCAGCTGAATTGACGGGTCGTTCTGTCTTGTACACCTTCATCAAATCCAACGTTTTAGTGTCGAAGAGCTTCGCAGTGTGATCTTTCGAAGCGGTTATGAACATCGTTTGATCCTTGTAGTATTGTATGTCATTGATGACATCTCGGTGTTCCTGCTTCGATGCGAACTTCTGCTGGGTTTTCACGTCGTACTTAATGAGAGCGCCGTTGTCAAGACCTGTAAGTAGGAACTCATCAAGGGGGCCCCAGACAGCACTGGTCACTTTGTGGCCGGGTACTGGAATGGAAAATATCTGGTCACTTCCGCTCATCTGAGAGGGATCCAGCGTATCAACAACTTTGATTTCGCACTGTTTTCCCATGGATTTGTCGGTGGAATACATCAGGAGCTTCCCGGAATAAGAGAAACCGCAAGTACGAACGGAAGTATCGGTGTCGATCATTTTTAGGCAAACCCCTGTTTCGAGATCCCAGAACCCACATTTC-
Npaynei_NorrisDamCave_N348 ---------------------------------------------TCGCACGTATGCATTGGTGATATGAAATTTTTATCTGCTTCCTCGGCAATAAGAATTATCTTAGCGTATAGCAGAAAAGTACCCACAAATGAAACCAAACAAAAAACAAGCACCTGTTTAAATCATGTAGCAATACACAAATGAATTAATATATATAAATTAAACAGAAAAATTTAAGATGTAACAGATTTGTATATTAAATTTTAGATAATTTTTTGCTAAATATAAAAGAATTAGTCCTGTTTTCATAAAATTTAGAACACTTAGAGGACAATTTCATAATTGGATCAATTTATTTTTCATGAGAAACAATACGAAAAAAATTCCTAAATTAAACAGGCAGCCAAGTTTATCACTTCTTAATACTCAAAATCAAAGTCGAAATATGGATTATCAAAAACGTGAACACGCACATAGCCATCTTCTCCTCCACTGCTGTAACTCTTTCCATCGGGATGAAATGCAACACTGTTGATGGGACCGAAGTGATCCTTAACTCTTGCAAACTCTTCTTCGAAAACAGCATGGAAAAATCGAGCATCAAACTTTCCTACTCTGGCAGATGTTGTGGTTACATCCATAGCTTCCTGTCCTCCTCCAAGTACAACATGATCTCTGATGGGAGATATCGCAGCTGAATTGACGGGTCGTTCTGTCTTGTACACCTTCATCAAATCCAACGTTTTAGTGTCGAAGAGCTTCGCAGTGTGATCTTTCGAAGCGGTTATGAACATCGTTTGATCCTTGTAGTATTGTATGTCATTGATGACATCTCGGTGTTCCTGCTTCGATGCGAACTTCTGCTGGGTTTTCACGTCGTACTTAATGAGAGCGCCGTTGTCAAGACCCGTAAGTAGGAACTCATCAAGGGGGCCCCAGACAGCACTGGTCACTTTGTGGCCGGGTACTGGAATGGAAAATATCTGGTCACTTCCGCTCATCTGAGAGGGATCCAGCGTATCAACAACTTTGATTTCGCACTGTTTTCCCATGGATTTGTCGGTGGAATACATCAGGAGCTTCCCAGAATAAGAGAAACCGCAAGTACGAACGGAAGTATCGGTGTCGATCATTTTTAGGCAAACCCCTGTTTCGAGATCCCAGAACCCACATTTCG
Npaynei_UnakaMtns_N943 -------------------------------------------------------------------------TTTTATCTGCTTCCTCGGCAATAAGAATTATCTTAGCGTATAGCAGAAAAGTACCCACAAATGAAACCAAACAAAAAACAAGCACCTGTTTAAATCATGTAGCAATACACAAATGAAATAATATATATAAATTAAACAGAAAAATTTAAGATGTAACAGATTTGTATATTAAATGTTAGATAATTTTTTGCTAAATATAAAATAATTAGTCCTGTTTTCATAAAATTTAGAACACTTAGAGGACAATTTGATAATTGGATCAATTTATTTTTCATGAGAAACAATACGAAAAAAATTCCTAAATCAAACAGGCAGCCAAGTTTATCACTTCTTAATACTCAAAATCAAAGTCGAAATATGGATTATCAAAAACGTGAACACGCACATAGCCATCTTCTCCTCCACTGCTGTAACTCTTTCCATCGGGATGAAATGCAACACTGTTGATGGGACCGAAGTGATCCTTAACTCTTGCAAACTCTTCTTCGAAAACAGCATGGAAAAATCGAGCATCAAACTTTCCTACTCTGGCAGATGTTGTGGTTACATCCATAGCTTCCTGTCCTCCTCCAAGTACAACATGATCTCTGATGGGAGATATCGCAGCTGAATTGACGGGTCGTTCTGTCTTGTACACCTTCATCAAATCCAACGTTTTAGTGTCGAAGAGCTTCGCAGTGTGATCTTTCGAAGCGGTTATGAACATCGTTTGATCCTTGTAGTATTGTATGTCATTGATGACATCTCGGTGTTCCTGCTTCGATGCGAACTTCTGCTGGGTTTTCACGTCGTACTTAATGAGAGCGCCGTTGTCAAGACCCGTAAGTAAGAACTCATCAAGGGGGCCCCAGACAGCACTGGTCACTTTGTGGCCGGGTACTGGAATGGAAAATATCTGGTCACTTCCGCTCATCTGAGAGGGATCCAGCGTATCAACAACTTTGATTTCGCACTGTTTTCCCATGGATTTGTCGGTGGAATACATCAGGAGCTTCCCAGAATAAGAGAAACCGCAAGTACGAACGGAAGTATCGGTGTCGATCATTTTTAGGC------------------------------------
Npecki_HaskellSims_G3697 AAATGACCATTCTTGTCGAATTTCAATGGTCAGATAAAATCTGGTTTGCACGTATACATTGGAGGTATGAAATTTTTATCTGCTTCTTCAGCGATAACAATTATCTTGGCATATCACAGAAAAGTACCCACAAATGAAACCAAACAAAAAAAAATCACCCGTTTAAATTGTGTAGCAATACACATATGAATCGATACACATAAATTTAACAGAAAAATTTAAGAAGTAACGGATATGTAAATTGATTTTTAGATAATTTTTTGCTACATATAAAATAATTAGGTCTGTCTTCACAAAATTTAGAATACTTAGAGGACAATTTGATAATTGTATCAATTTATTTTTCATGAGAAACAATACGAAAAAAATTGCTAAATCAAACAGGTAGCCAAGTTTATCTCTTCTTAATACTCGAAATCAAAGTCGAAATATGGATTATCAAAAACGTGAACACGCACATAGCCATCTTCCCCTCCACTGCTGTAACTCTTTCCATCGGGATGAAATGCAACACTGTTGATGGGACCGAAGTGATCCTTAACTCTTGCGAACTCTTCTTCGAAAACAGCGTGGAAAAATCGAGCATCAAACTTTCCCACCCTGGCGGATGTTGTGGTTACATCCATAGCTTCCTGCCCTCCTCCAAGTACAACGTGATCCCTGATGGGAGATATCGCAGCTGAATTGACGGGTCGTTCCGTCTTGTACACCTTCATCAAATCCAACGTTTTAGTGTCGAACAGCTTCGCGGTGTGATCTTTTGAAGCGGTTATGAACATCGTTTGATCCTTGTAGTATTGTATGTCATTGATGACATCTCGGTGCTCTTGCTTAGATGCAAACTTCTGCTGGGTCTTCACGTCGTACTTGATGAGTGCACCGTTGTCAAGACCCGTAAGTAGGAACTCATCAAGAGGGCCCCAGACAGCACTGGTCACTTTGTGACCGGGTACTGGAATGGAAAATATCTGGTCACTTCCGCTCATCTGAGAGGGATCTAGCGTATCAACAACTTTGATTTCGCACTGCTTTCCCATGGATTTGTCAGTGGAATACATCAGGAGCTTCCCAGAATAAGAGAAACCGCAAGTACGAACCGATGTATCGGTGTCGATCAT--------------------------------------------
Npecki_HurricaneMazeCave_G2100 -------------------------------------------GTTCGCACGTATACATTGGAGGTATGAAATTTTTATCTGCTTCTTCAGTGATAACAATTATCTTGGCATATCACGGAAAAGTACCCACAAATGAAACCGAACAAATAAAAATCACCCGTTTAAATTGTGTAGCAATACATATACGAATCAATACACATAAATTGAACAAAAAAATTTAAGATGTAACGGATATGTAAATTGATTTTTAGATAATTTTTTGCAACATATAAAAT---TAGGTCCGTCTTTACAAAATTTAGAACACTAAGAGGACAATTTGATAATTGTATCAATTTATTTTTCATGAGAAACAATACGAAAAAAATTGCTAAATCAAACAGGTAGGCAAGTTTATCTCTTCTTAATACTCAAAATCAAAGTCGAAATATGGATTATCAAAAACGTGAACACGCACATAGCCATCTTCCCCTCCACTGCTGTAACTCTTTCCATCGGGATGAAATGCAACACTGTTGATGGGACCGAAGTGATCCTTAACTCTTGCGAACTCTTCTTCGAAAACAGCGTGGAAAAATCGAGCATCAAACTTTCCTACTCTGGCGGATGTTGTGGTTACATCCATAGCTTCCTGCCCTCCTCCAAGTACAACGTGATCCCTGATGGGAGATATCGCAGCTGAATTGACGGGTCGTTCCGTCTTGTAGACCTTCATCAAATCCAACGTTTTAGTGTCGAACAGCTTCGCGGTGTGATCTTTTGAAGCGGTTATGAACATCGTTTGATCCTTGTAGTATTGTATGTCATTGATGACATCCCGGTGCTCTTGTTTAGATGCAAACTTCTGCTGGGTCTTCACGTCGTACTTAATGAGTGCACCGTTGTCAAGACCCGTAAGTAGGAACTCATCAAGAGGGCCCCAGACAGCACTGGTCACTTTGTGGCCGGGTACTGGAATGGAAAATATCTGGTCACTTCCGCTCATCTGAGAGGGATCTAGCGTATCAACAACTTTGATTTCGCACTGCTTTCCCATGGATTTGTCAGTGGAATACATCAGGAGCTTCCCAGAATAAGAGAAACCGCAAGTACGAACGGAAGTATCGGTGTCGATCATTTTTAGGCAAACTCCTGTTTCGAGATCCCAGAACCCACATTTCG
Npecki_Monteagle_N062 AAATGACTATTTTTGTCGAATTTCAATATTCAGATAAAATCTGGTTCGCACGTATACATTGGAGGTATGAAAATTTTATCTGCTTCTTCCGCGATAACAATTATCTTGGCGTATCACGGAAAAGTACCCACAAATGAAACAGAACAAAAAAAAATCACCCGTTTAAATTGTGTAGCAATACACATATGAATCGATACACATAAATTGAACAGAAAAATTTAAGATGTAACAGATATGTAAATTGATTTTTAGATAATTTTTTGCTACATATAAAATAATTAGGTCTGTCTTCACAAAATTTAGAACACTTAGAGGACAATTTGATAATTGTATCAATTTATTTTTCATGAGAAACAATACGAAAAAAATTGCTAAATCAAACAGGTAGCCAAGTTTATCTCTTCTTAATACTCGAAATCAAAGTCGAAATATGGATTATCAAAAACGTGAACACGCACATAGCCATCTTCCCCTCCACTGCTGTAACTCTTTCCATCGGGATGAAATGCAACACTGTTGATGGGACCGAAGTGATCCTTAACTCTTGCGAACTCTTCTTCGAAAACAGCGTGGAAAAATCGAGCATCAAACTTTCCTACTCTGGCGGATGTTGTGGTTACATCCATAGCTTCCTGCCCTCCTCCAAGTACAACGTGATCCCTGATGGGAGATATCGCAGCTGAGTTGACGGGTCGTTCTGTCTTGTACACCTTCATCAAATCCAACGTTTTAGTGTCGAACAGCTTCGCAGTGTGATCTTTTGAAGCGGTTATGAACATCGTTTGATCCTTGTAGTATTGTATGTCATTGATGACATCTCGGTGCTCTTGCTTAGATGCAAACTTCTGCTGGGTCTTCACGTCGTACTTGATGAGTGCACCGTTGTCAAGACCCGTAAGTAGGAACTCATCAAGAGGGCCCCAGACAGCACTGGTCACTTTGTGGCCGGGTACTGGAATGGAAAATATCTGGTCACTTCCGCTCATCTGAGAGGGATCTAGCGTATCAACAACTTTGATTTCGCACTGCTTTCCCATGGATTTGTCAGTGGAATACATCAGGAGCTTCCCAGAAT---------------------------------------------------------------------------------------
Nperlakyi_SChimneys_N1079 -----------------------------------------------------------------------------------------------------------------------AAAAGTACCCACAAATGAAACCAAACAAAAAAAAAGCACCTGTTTAAATCATGTAGGAATATACATATGAATTAATATATAAAAATTAAACAGAAAAATTTAAGATGTAACAGATTTGTATATTAATTTTCAGATATTTTTTTGCTAAATATAAAATAATTAGGCCAGTCTTTATAGAATTTAGAACACTTAGAGGTCAATTTGATAATTGGATCAATTTATTTTTCATGAGAAACAATACGAAAAAAATTGTTAAATCAAACAGGTAGCCAAGTTTATCGCTTCTTAATACTCGAAATCAAAGTCGAAATATGGATTATCAAAAACGTGAACACGCACATAGCCATCTTCTCCTCCACTGCTGTAACTCTTTCCATCGGGATGAAATGCAACACTGTTGATGGGACCGAAGTGATCCTTAACTCTTGCGAACTCTTCTTCGAAAACGGCATGGAAAAATCGAGCATCAAACTTTCCTACTCTGGCAGATGTTGTGGTTACATCCATAGCTTCCTGCCCCCCTCCAAGTACAACGTGGTCTCTGATGGGAGATATCGCAGCTGAATTGACGGGTCGTTCTGTCTTGTACACCTTCATCAAATCCAACGTTTTAGTGTCGAACAGCTTCGCAGTGTGATCTTTCGAAGCGGTTATGAACATTGTTTGATCCTTGTAGTATTGTATGTCATTGATGACATCTTTGTGCTCCTGCTTCGATGCGAACTTCTGCTGGGTTTTCACGTCGTACTTAATGAGAGCGCCGTTGTCAAGACCAGTAAGTAGGAACTCATCAAGGGGGCCCCAGACAGCACTGGTCACTTTGTGCCCGGGTACAGGAATGGAAAATATCTGGTCACTTCCGCTCATGTGAGAGGGATCCAGCGTATCAACAACTTTGATTTCGCACTGTTTTCCCATGGATTTGTCGGTGGAATACATCAGGAGCTTCCCAGAATAAGAGAAACCGCAAGTACGAACGGAAGTATCGGTGTCGATCATTTTTAGGCAAACCCCTGTTTCGAGATCCCAGAACCCACATTTCG
Nperlakyi_SChimneys_N1080 AAATGGCTATTCTTGGCGAATTTCAGTGATCAGATAAAATCTGGTTCGCACGTACACATTGGCGATATGAAATTTTTATCTGCTTCCTCGGCGATAAGATTTATCTTGGCGTATAACGAAAAAGTACCCACAAATGAAACCAAACAAAAAAAAAGCACCTGTTTAAATCATGTAGGAATATACATATGAATTAATATATAAAAATTAAACAGAAAAATTTAAGATGTAACAGATTTGTATATTAATTTTCAGATATTTTTTTGCTAAATATAAAATAATTAGGCCAGTCTTTATAGAATTTAGAACACTTAGAGGTCAATTTGATAATTGGATCAATTTATTTTTCATGAGAAACAATACGAAAAAAATTGTTAAATCAAACAGGTAGCCAAGTTTATCGCTTCTTAATACTCGAAATCAAAGTCGAAATATGGATTATCAAAAACGTGAACACGCACATAGCCATCTTCTCCTCCACTGCTGTAACTCTTTCCATCGGGATGAAATGCAACACTGTTGATGGGACCGAAGTGATCCTTAACTCTTGCGAACTCTTCTTCGAAAACGGCATGGAAAAATCGAGCATCAAACTTTCCTACTCTGGCAGATGTTGTGGTTACATCCATAGCTTCCTGCCCCCCTCCAAGTACAACGTGGTCTCTGATGGGAGATATCGCAGCTGAATTGACGGGTCGTTCTGTCTTGTACACCTTCATCAAATCCAACGTTTTAGTGTCGAACAGCTTCGCAGTGTGATCTTTCGAAGCGGTTATGAACATTGTTTGATCCTTGTAGTATTGTATGTCATTGATGACATCTTTGTGCTCCTGCTTCGATGCGAACTTCTGCTGGGTTTTCACGTCGTACTTAATGAGAGCGCCGTTGTCAAGACCAGTAAGTAGGAACTCATCAAGGGGGCCCCAGACAGCACTGGTCACTTTGTGCCCGGGTACAGGAATGGAAAATATCTGGTCACTTCCGCTCATGTGAGAGGGATCCAGCGTATCAACAACTTTGATTTCGCACTGTTTTCCCATGGATTTGTCGGTGGAATACATCAGGAGCTTCCCAGAATAAGAGAAACCGCAAGTACGAACGGAAGTATCGGTGTCGATCATTTTTAGGCAAACCCCTGTTTCGAG--------------------
Nreclusus_Clingmans_N252 AAATGGTTATTCTTGGCGAATTTCAGTGATCAGATAAAATCTGGTTCGCACATACACATTGGCGATATGAAATTTTTATCTGCTCCCTCGGCGATAAGATTTATCTTGGCGTATAACGGAAAAGTACCCACAAATGAAACCAAACAAAAAAAAAGCACCTGTTTAAATCATGTAGGAATATACATATGAATTAATATATATAAATTAAACAGAAAAATTTAAGATGTAACAGATTTGTATATT-----------ATTTTTTTGCTAAATATAAAATAATTAGGCCAGTCTTTATAGAATTTAGAACACTTAGAGGTCAATTTGATAATTGGATCAATTTATTTTTCATGAGAAACAATACGAAAAAAATTGTTAAATCAAACAGGTAGCCAAGTTTATCGCTTCTTAATACTCGAAATCAAAGTCGAAATATGGATTATCAAAAACGTGAACACGCACATAGCCATCTTCTCCTCCACTGCTGTAACTCTTTCCATCGGGATGAAATGCAACACTGTTGATGGGACCGAAGTGATCCTTAACTCTTGCGAACTCTTCTTCGAAAACGGCATGGAAAAATCGAGCATCAAACTTTCCTACTCTGGCAGATGTTGTGGTTACATCCATAGCTTCCTGTCCCCCTCCAAGTACAACGTGATCTCTGATGGGAGATATCGCAGCTGAATTGACGGGTCGTTCTGTCTTGTACACCTTCATCAAATCCAACGTTTTAGTGTCGAACAGCTTCGCAGTGTGATCTTTCGAAGCGGTTATGAACATTGTTTGATCCTTGTAGTATTGTATGTCATTGATGACATCTTTGTGCTCCTGCTTCGATGCGAACTTCTGCTGGGTTTTCACGTCGTACTTAATGAGAGCGCCGTTGTCAAGACCCGTAAGTAGGAACTCATCAAGGGGGCCCCAGACAGCACTGGTCACTTTGTGCCCGGGTACAGGAATGGAAAATATTTGGTCACTTCCGCTCATGTGAGAGGGATCCAGCGTATCAACAACTTTGATTTCGCACTGTTTTCCCATGGATTTGTCGGTGGAATACATCAGGAGCTTCCCAGAATAAGAGAAACCGCAAGTACGAACGGAAGTATCGGTGTCGATCATTTTTAGGCAAACCCCTGTTTCGAGATCCCAGAACCCACATTTCG
Nreclusus_Newfound_N259 AAATGACTATTCTTGGCGAATTTCAGTGATCAGATAAAATCTGGTTTCCACGTACACATTGCCGATATGAAATTTTTATCTGCTTCCTCGGCGATAAGA--TATCTTGGTGTATAACGGAAAAGTACTCACAAATGAAACCAAACAAAAAAAAAGCACCTGTTTAAATCATGCGGCAATATACATATGAATTAATATATATAAATTAAACAGAAAAATTTAAGATGTAACAGATTTGTATATTAA------------TTTTTGCCAAATATAAAATAATTAGGCCAGTCTGTATAAAATTTAGAACACTTAGAGGTCAATTTGATAATTGGATCAATTTATTTTTCATGAGAAACAATACGAAAAAAATTGTTAAATCAAACAGGTAGCCAAGTTTATCGCTTCTTAATACTCGAAATCAAAGTCGAAATAAGGATTATCAAAAACGTGAACACGCACATAGCCATCTTCTCCTCCACTGCTGTAACTCTTTCCATCGGGATGAAATGCAACACTGTTGATGGGACCGAAGTGATCTTTAACTCTTGCGAACTCTTCTTCGAAAACAGCATGGAAAAATCGAGCATCAAACTTTCCTACTCTGGCAGATGTTGTGGTTACATCCATAGCTTCCTGTCCCCCTCCAAGTACAACGTGATCTTTGATGGGAGATATAGCAGCTGAATTGACGGGTCGTTCTGTCTTGTACACCTTCATCAAATCCATTGTTTTAGTGTCGAACAGCTTCGCAGTGTGATCTTTCGAAGCGGTTATGAACATCGTTTGATCCTTGTAGTATTGTATGTCATTGATGACATCTTTGTGCTCCTGCTTCGATGCGAACTTCTGCTGGGTTTTCACGTCGTACTTAATGAGAGCGCCGTTGTCAAGACCCGTAAGTAGGAACTCATCCAGGGGGCCCCAGACAGCACTGGTCACTTTGTGCCCGGGTACAGGAATGGAAAATATCTGGTCACT-----------------------------------------------------------------------------------------------------------------------------------------------------------------------------------------
Nreclusus_Noland_N1051 ---------------------------------------------------------------------------TTATCTGCTTCCTCGGCGATAAGATTTATCTTGGCGTATAACGGAAAAGTACCCACAAATGAAACCAAACAAAAAAAAAGCACCTGTTTAAATC-TGTAGGAATATACATATGA---AGTATATATAAATTAAACAGAAAAATTTAAGATGTAACAGATTTGTATATTAATTTTTAGATATTTTTTTGCTAAATATAAAATAATTAGGCCAGTCTTTATAGAATTTAGAACACTTAGAGGTCAATTTGATAATTGGATCAATTTATTTTTCATGAGAAACAATACGAAAAAAATTGTTAAATCAAACAGGTAGCCAAGTTTATCGCTTCTTAATACTCGAAATCAAAGTCGAAATATGGATTATCAAAAACGTGAACACGCACATAGCCATCTTCTCCTCCACTGCTGTAACTCTTTCCATCGGGATGAAATGCAACACTGTTGATGGGACCGAAGTGATCCTTAACTCTTGCGAACTCTTCTTCGAAAACGGCATGGAAAAATCGAGCATCAAACTTTCCTACTCTGGCAGATGTTGTGGTTACATCCATAGCTTCCTGTCCCCCTCCAAGTACAACGTGATCTCTGATGGGAGATATCGCAGCTGAATTGACGGGTCGTTCTGTCTTGTACACCTTCATCAAATCCAACGTTTTAGTGTCGAACAGCTTCGCAGTGTGATCTTTCGAAGCGGTTATGAACATTGTTTGATCCTTGTAGTATTGTATGTCATTGATGACATCTTTGTGCTCCTGCTTCGATGCGAACTTCTGCTGGGTTTTCACGTCGTACTTAATGAGAGCGCCGTTGTCAAGACCAGTAAGTAGGAACTCATCAAGGGGGCCCCAGACAGCACTGGTCACTTTGTGCCCGGGTACAGGAATGGAAAATATCTGGTCACTTCCGCTCATGTGAGAGGGATCCAGCGTATCAACAACTTTGATTTCGCACTGTTTTCCCATGGATTTGTCGGTGGAATACATCAGGAGCTTCCCAGAATAAGAGAAACCGCAAGTACGCACGGAAGTATCGGTGTCGATCATTTTTAGGCAAACCCCTGTTTCGAGATCCCAGAACCCACATTTCG
Nreclusus_Smokemont_N1020 AAATGACTATTCTTGGCGAATTTCAGTGATCAGATAAAATCTGGTTTCCACGTACACATTGCCGATATGAAATTTTTATCTGCTTCCTCGGCGATAAGA--CATCTTGGTGTATAACGGAAAAGTACTCACAAATGAAACCAAACAAAAAAAAAGCACCTGTTTAAATCATGCGGCAATATACATATGAATTAATATATATAAATTAAACAGAAAAATTTAAGATGTAACAGATTTGTATATTAA------------TTTTTGCCAAATATAAAATAATTAGGCCAGTCTGTATAAAATTTAGAACACTTAGAGGTCAATTTGATAATTGGATCAATTTATTTTTCATGAGAAACAATACGAAAAAAATTGTTAAATCAAACAGGTAGCCAAGTTTATCGCTTCTTAATACTCGAAATCAAAGTCGAAATAAGGATTATCAAAAACGTGAACACGCACATAGCCATCTTCTCCTCCACTGCTGTAACTCTTTCCATCGGGATGAAATGCAACACTGTTGATGGGACCGAAGTGATCTTTAACTCTTGCGAACTCTTCTTCGAAAACGGCATGGAAAAATCGAGCATCAAACTTTCCTACTCTGGCAGATGTTGTGGTTACATCCATAGCTTCCTGTCCCCCTCCAAGTACAACGTGATCTTTGATGGGAGATATAGCAGCTGAATTGACGGGTCGTTCTGTCTTGTACACCTTCATCAAATCCATTGTTTTAGTGTCGAACAGCTTCGCAGTGTGATCTTTCGAAGCGGTTATGAACATCGTTTGATCCTTGTAGTATTGTATGTCATTGATGACATCTTTGTGCTCCTGCTTCGATGCGAACTTCTGTTGGGTTTTCACGTCGTACTTAATGAGAGCGCCGTTGTCAAGACCCGTAAGTAGGAACTCATCAAGGGGGCCCCAGACAGCACTGGTCACTTTGTGCCCGGGTACAGGAATGGAAAATATCTGGTCACTTCCGCTCATCTGAGAGGGATCCAGCGTATCAACAACTTTGATTTCGCACTGTTTTCCCATGGATTTGTCGGTGGAATACATCAGGAGCTTCCCAGAATAAGAGAAACCGCAAGTACGAACGGAAGTATCGGTGTCGATCATTTTTAGGCAAACCCCTGTTTCGAGATCCCAGAACCCACATTTCG
Nroanensis_IngramBranch_N926 AAATGACTATTTTTCGCAAATTTCAGTGATCAGATAAAATTTGCTTCGCACGTATGCATTGGTGATATGAAATTTTTATCTGCTTCCTCGGCAATAAGAATTATCTTAGCGTATAGCAGAAAAGTACCCACAAATGAAACCAAACAAAAAACAAGCACCTGTTTAAATCAGGTAGCAATACACAAATGAAATAATATATATAAATTAAACAGAAAAATTTAAGATGTAACAGATTTGTATATTAAATTTTAGATAATTTTTTGCTAAATATAAAATAATTAGTCCTGTTTTCATAAAATTTAGAACACTTAGAGGACAATTTGATAATTGGATCAATTTATTTTTCATGAGAAACAATACGAAAAAAATTCCTAAATCAAACAGGCAGCCAAGTTTATCACTTCTTAATACTCAAAATCAAAGTCGAAATATGGATTATCAAAAACGTGAACACGCACATAGCCATCTTCTCCTCCACTGCTGTAACTCTTTCCATCGGGATGAAATGCAACACTGTTGATGGGACCGAAGTGATCCTTAACTCTTGCAAACTCTTCTTCGAAAACAGCATGGAAAAATCGAGCATCAAACTTTCCTACTCTGGCAGATGTTGTGGTTACATCCATAGCTTCCTGTCCTCCTCCAAGTACAACATGATCTCTGATGGGAGATATCGCAGCTGAATTGACGGGTCGTTCTGTCTTGTACACCTTCATCAAATCCAACGTTTTAGTGTCGAAGAGCTTCGCAGTGTGATCTTTCGAAGCGGTTATGAACATCGTTTGATCCTTGTAGTATTGTATGTCATTGATGACATCTCGGTGTTCCTGCTTCGATGCGAACTTCTGCTGGGTTTTCACGTCGTACTTAATGAGAGCGCCGTTGTCAAGACCCGTAAGTAGGAACTCATCAAGGGGGCCCCAGACAGCACTGGTCACTTTGTGGCCGGGTACTGGAATGGAAAATATCTGGTCACTTCCGCTCATCTGAGAGGGATCCAGCGTATCAACAACTTTGATTTCGCACTGTTTTCCCATGGATTTGTCGGTGGAATACATCAGGAGCTTCCCAGAATAAGAGAAACCACAAGTACGAACGGAAGTATCGGTGTCGATCATTTTTAGGCAAACCCCTGTTTCGAGATCCCAGAACCCACATTTCG
Nroanensis_N_CarversGap_N928 AAATGACTATTTTTCGCAAATTTCAGTGATCAGATAAAATTTGCTTCGCACGTATGCATTGGTGATATGAA-TTTTTATCTGCTTCCTCGGCAATAAGAATTATCTTAGCGTATAGCAGAAAAGTACCCACAAATGAAACCAAACAAAAAACAAGCACCTGTTTAAATCATGTAGCAATACACAAATGAATTAATATATATAAATTAAACAGAAAAATTTAAGATGTAACAGATTTGTATATAAAATTTTAGATAATTTTTTGCTAAATATAAAATAATTAGTCCTGTTTTCATAAAATTTAGAACACTTAGAGGACAATTTGATAATTGGATCAATTTATTTTTCATGAGAAACAATACGAAAAAAATTCCTAAATCAAACAGGCAGCCAAGTTTATCACTTCTTAATACTCAAAATCAAAGTCGAAATATGGATTATCAAAAACGTGAACACGCACATAGCCATCTTCTCCTCCACTGCTGTAACTCTTTCCATCGGGATGAAATGCAACACTGTTGATGGGACCGAAGTGATCCTTAACTCTTGCAAACTCTTCTTCGAAAACAGCATGGAAAAATCGAGCATCAAACTTTCCTACTCTGGCAGATGTTGTGGTTACATCCATAGCTTCCTGTCCTCCTCCAAGTACAACATGATCCCTGATGGGAGATATCGCAGCTGAATTGACGGGTCGTTCTGTCTTGTACACCTTCATCAAATCCAACGTTTTAGTGTCGAAGAGCTTCGCAGTGTGATCTTTCGAAGCGGTTATGAACATCGTTTGATCCTTGTAGTATTGTATGTCATTGATGACATCTCGGTGTTCCTGCTTCGATGCGAACTTCTGCTGGGTTTTCACGTCGTACTTAATGAGAGCGCCGTTGTCAAGACCCGTAAGTAGGAACTCATCAAGGGGGCCCCAGACAGCACTGGTCACTTTGTGGCCGGGTACTGGAATGGAAAATATCTGGTCACTTCCGCTCATCTGAGAGGGATCCAGCGTATCAACAACTTTGATTTCGCACTGTTTTCCCATGGATTTGTCGGTGGAATACATCAGGAGCTTCCCAGAATAAGAGAAACCGCAAGTACGAACGGAAGTATCGGTGTCGATCATTTTTAGACAAACCCCTGTTTCGAGATCCCAGAACCCACATTTCG
Nroanensis_RoanHighBluff_N762 AAATGACTATTTTTCGCAAATTTCAGTGATCAGATAAAATTTGCTTCGCACGTATGCATTGGTGATATGAAATTTTTATCTGCTTCCTCGGCAATAAGAATTATCTTAGCGTATAGCAGAAAAGTACCCACAAATGAAACCAAACAAAAAACAAGCACCTGTTTAAATCATGTAGCAATACACAAATGAATTAATATATATAAATTAAACAGAAAAATTTAAGATGTAACAGATTTGTATATTAAATTTTAGATAATTTTTTGCTAAATATAAAATAATTAGTCCTGTTTTCATAAAATTTAGAACACTTAGAGGACAATTTGATAATTGGATCAATTTATTTTTCATGAGAAACAATACGAAAAAAATTCCTAAATCAAACAGGCAGCCAAGTTTATCACTTCTTAATACTCAAAATCAAAGTCGAAATATGGATTATCAAAAACGTGAACACGCACATAGCCATCTTCTCCTCCACTGCTGTAACTCTTTCCATCGGGATGAAATGCCACACTGTTGATGGGACCGAAGTGATCCTTAACTCTTGCAAACTCTTCTTCGAAAACAGCATGGAAAAATCGAGCATCAAACTTTCCTACTCTGGCAGATGTTGTGGTTACATCCATAGCTTCCTGTCCTCCTCCAAGTACAACATGATCTCTGATGGGAGATATCGCAGCTGAATTGACGGGTCGTTCTGTCTTGTACACCTTCATCAAATCCAACGTTTTAGTGTCGAAGAGCTTCGCAGTGTGATCTTTCGAAGCGGTTATGAACATTGTTTGATCCTTGTAGTATTGTATGTCATTGATGACATCTCGGTGTTCCTGCTTCGATGCGAACTTCTGCTGGGTTTTCACGTCGTACTTAATGAGAGCGCCGTTGTCAAGACCCGTAAGTAGGAACTCATCAAGGGGACCCCAGACAGCACTGGTCACTTTGTGGCCGGGTACTGGAATGGAAAATATCTGGTCACTTCCGCTCATCTGAGAGGGATCCAGCGTATCAACAACTTTGATTTCGCACTGTTTTCCCATGGATTTGTCGGTGGAATACATCAGGAGCTTCCCAGAATAAGAGAAACCGCAAGTACGAACGGAAGTATCGGTGTCGATCATTTTTAGGCAAACCCCTGTTTCGAGATCCCAGAACCCACATTTCG
Nsheari_BaldRiver_N1168 ---------------------------------------------------------------------------------------------------------------------------------------------------------------------------GTAGCAATATACATATGAATTAATACATATAAATTAAACAGAAAAATTTAAGATGTAACAGATTTGTATATTAATTTTTAGATATTTTTTTGCTAAATATAAAATAATTAGGCCAGTCTTTATAGAATTTAGAACACTTAGAGGTCAATTTGATAATTGGATCAATTTATTTTTCATGAGAAACAATACGAAAAAAATTGTTAAATCAAACAGGTAGCCAAGTTTATCTCTTCTTAATACTCGAAATCAAAGTCGAAATATGGATTATCAAAAACGTGGACACGCACATAGCCATCTTCTCCTCCACTGCTGTAACTCTTTCCATCGGGATGAAATGCAACACTGTTGATGGGACCGAAGTGATCCTTAACTCTTGCGAACTCTTCTTCGAAAACGGCATGGAAAAATCGAGCATCAAACTTTCCTACTCTGGCAGATGTTGTGGTTACATCCATAGCTTCCTGTCCTCCTCCAAGTACAACGTGATCTCTGATGGGAGATATAGCAGCTGAATTGACGGGTCGTTCGGTCTTGTACACTTTCATCAAATCCAATGTTTTAGTGTCGAACAGCTTCGCAGTGTGATCTTTCGAAGCGGTTATGAACATCGTTTGATCCTTGTAGTACTGTATGTCATTGATGACATCTCTGTGCTCCTGCTTTGATGCGAACTTCTGCTGGGTTTTCACGTCGTACTTGATGAGAGCGCCGTTGTCAAGACCCGTAAGTAGGAACTCATCAAGGGGGCCCCAGACAGCACTGGTCACTTTGTGGCCGGGTACAGGAATGGAAAATATCTGATCACTTCCGCTCATCTGAGAGGGATCCAGCGTATCAACAACTTTGATTTCGCACTGTTTTCCCATGGATTTGTCGGTGGAATACATCAGGAGCTTCCCAGAATAAGAGAAACCGCAAGTACGAACGGAAGTATCGGTGTCGATCATTTTCAGGCAAACCCCTGTTTCGAGATCCCAGAACCCACATTTCG
Nsheari_Cohutta_N826 AAATGGCTATTCTTGGCGAATTTCAGTGATCAGATAAAATCTGGTTCGCACGTACACATTGTCGAAATGAAATTTTTATCTGCTTCCTCGGCGATAAGATTTATCTTGGCGTATAACGGAAAAGTACCCACAAATGAAACCAAACAAAAAAAAAACACCTGTTTAAATCATGTAGCAATATACATATGAATTAATACATATAAATTAAACAGAAAA-TTTAAGATGTAACAGATTTGTATATTAATATTTAGATATTTTTTTGCTAAATATAAAATAATTAGGCCAGTCTTTATAGAATTTAGAACACTAAGAGGTCAATTTGATAATTGGATCAATTTA-TTTTCATGAGAAACAATACGAAAAAAATTGTTAAATCAAACAGGTAGCCAAGTTTATCGCTTCTTAATACTCGAAATCAAAGTCGAAATATGGATTATCAAAAACGTGAACACGCACATAGCCATCTTCTCCTCCACTGCTGTAACTCTTTCCATCGGGATGAAATGCAACACTGTTGATGGGACCGAAGTGATCCTTAACTCTTGCGAACTCTTCTTCGAAAACGGCATGGAAAAATCGAGCATCAAACTTTCCTACTCTGGCAGATGTTGTGGTTACATCCATAGCTTCCTGTCCTCCTCCAAGTACAACGTGATCTCTGATGGGAGATATCGCAGCTGAATTGACGGGTCGTTCGGTCTTGTACACTTTCATCAAATCCAACGTTTTAGTGTCGAACAGCTTCGCAGTGTGATCTTTCGAAGCGGTTATGAACATCGTTTGATCCTTGTAGTACTGTATGTCATTGATGACATCTCTGTGCTCCTGCTTTGATGCGAACTTCTGCTGGGTTTTCACGTCGTACTTGATGAGAGCGCCATTGTCAAGACCCGTAAGTAGGAACTCATCAAGGGGGCCCCAGACAGCACTGGTCACTTTGTGGCCGGGTACAGGAATGGAAAATATCTGATCACTTCCGCTCATCTGAGAGGGATCCAGCGTATCAACAACTTTGATTTCGCACTGTTTTCCCATGGATTTGTCGGTGGAATACATCAGGAGCTTCCCAGAATAAGAGAAACCGCAAGTACGAACGGAAGTATCGGTGTCGATCATTTTCAGGCAAA---------------------------------
Nsheari_JoyceKilmer_N092 -AATGGCTATTCTTGGCGAATTTCAGTGATCAGATAAAATCTGGTTCACATGTACACATTGGCGATATGAAATTTTTATCTGCTTCCTCAGTGATAAGATTTATCTTGGCGTATAACGGAAAAGTACCCACAAATGAAACCAAACAAAAAAAAAACACCTGTTTAAATCATGTAGCAATATACATATGAATTAATACATATAAATTAAACAGAAAAATTTAAGATGTAACAGATTTGTATATTA----------ATTTTTTTGCTAAATATAAAATAATTAGGCCAGTCTTTATAGAATTTAGAACACTTAGAGGTCAATTTGATAATTGGATCAATTTA-TTTTCATGAGAAACAATACGAAAAAAATTGTTAAATCAAACAGGTAGCCAAGTTTATCGCTTCTTAATACTCGAAATCAAAGTCGAAATATGGATTATCAAAAACGTGAACACGCACATAGCCATCTTCTCCTCCACTGCTGTAACTCTTTCCATCGGGATGAAATGCAACACTGTTGATGGGACCGAAGTGATCCTTAACTCTTGCGAACTCTTCTTCGAAAACGGCATGGAAAAATCGAGCATCAAACTTTCCTACTCTGGCAGATGTTGTGGTTACATCCATAGCTTCCTGTCCTCCTCCAAGTACAACGTGATCTCTGATGGGAGATATCGCAGCTGAATTGACGGGTCGTTCTGTCTTGTACACTTTCATCAAATCCAACGTTTTAGTGTCGAACAGCTTCGCAGTGTGATCTTTCGAAGCGGTTATGAACATCGTTTGATCCTTGTAGTACTGTATGTCATTGATGACATCTCTGTGCTCCTGTTTCGATGCGAACTTCTGCTGGGTTTTCACGTCGTACTTGATGAGAGCGCCGTTGTCAAGACCCGTAAGTAGGAACTCATCAAGGGGGCCCCAGACAGCACTGGTCACTTTGTGGCCGGGTACAGGAATGGAAAATATCTGATCACTTCCGCTCATCTGAGAGGGATCCAGCGTATCAACAACTTTGATTTCGCACTGTTTTCCCATGGATTTGTCGGTGGAATACATCAGGAGCTTCCCAGAATAAGAGAAAC------------------------------------------------------------------------------
Nsilvanus_Elijay_N395 AAATGGCTATTCTTGGCGAATTTCAGTGATCAGATTAAATCTGGTTCGCACGTACACATTGGCGATATGAAATTTTTATCTGCTTCCTCGGCGATAAGATTTATCTTGGCGTATAACGAAAAAGTACCCGCAAATGAAATCAAACAAAAAAAAAGCACCCGTTTAAATCATGTAGCAATATACATATGAATTAATACATATAAATTAAACTGAAAAA-------TGTAACAGATTTGTATATTAATTTTTAGATATTTTTTTGATAAATATAAAATAATTAGGCCAGTCTTTATAGAATTTAGAACACTTAGAGGTCAATTTGATAATTGGATCAATTTATTTTTCATGAGAAACAATACGAAAAAAATTGTTAAATCAAACAGGTAGCCAAGTTTATCGCTTCTTAATACTCGAAATCAAAGTCGAAATATGGATTATCAAAAACGTGAACACGCACATAGCCATCTTCTCCTCCACTGCTGTAACTCTTTCCGTCGGGATGAAATGCAACACTGTTGATGGGACCGAAGTGATCCTTAACTCTTGCGAACTCTTCTTCGAAAACTGCATGGAAAAACCGTGCATCAAACTTCCCTACTCTGGCAGATGTTGTGGTTACATCCATAGCTTCCTGTCCCCCTCCAAGTACAACGTGATCTCTGACGGGAGATATCGCGGCTGAATTGACAGGTCGTTCTGTCTTGTACACCTTCATCAAATCCAACGTTTTGGTGTCGAACAGCTTCGCAGTGTGATCTTTCGAAGCGGTTATGAACATCGTTTGATCCTTGTAGTATTGTATGTCATTGATGACATCTCGGTGTTCCTGCTTAGATGCGAACTTCTGCTGGGTTTTCACGTCGTACTTAGTGAGAGCGCCGTTGTCAAGACCCGTGAGTAGGAACTCATCAAGAGGGCCCCAGACAGCACTGGTCACTTTTTGGCCGGGTACTGGAATGGAAAATATC-------------------------------------------------------------------------------------------------------------------------------------------------------------------------------------------------
Nsilvanus_GermanyCove_N1017 -----------------------------------------------------------------------------------------------------------------------------------------------------------------------TCATGTAGCAATATACATATGAATTAATACATATAAATTAAACTGAAAAATGTAAGATGTAACAGATTTGTATATTAATTTTTAGATATTTTTTTGATAAATATAAAATAATTAGGCCAGTCTTTATAGAATTTAGAACACTTAGAGGTCAATTTGATAATTGGATCAATTTATTTTTCATGAGAAACAATACGAAAAAAATTGTTAAATCAAACAGGTAGCCAAGTTTATCGCTTCTTAATACTCGAAATCAAAGTCGAAATATGGATTATCAAAAACGTGAACACGCACATAGCCATCTTCTCCTCCACTACTGTAACTCTTTCCGTCGGGATGAAATGCAACACTGTTGATGGGACCGAAGTGATCCTTAACTCTTGCGAACTCTTCTTCGAAAACTGCATGGAAAAACCGTGCATCAAACTTCCCTACTCTGGCAGATGTTGTGGTTACATCCATAGCTTCCTGCCCCCCTCCGAGTACAACGTGATCTCTGACGGGAGATATCGCGGCTGAATTGACAGGTCGTTCTGTCTTGTACACCTTCATCAAATCCAACGTTTTGGTGTCGAACAGCTTCGCAGTGTGATCTTTCGAAGCGGTTATGAACATCGTTTGATCCTTGTAGTATTGTATGTCATTGATGACATCTCGGTGTTCCTGCTTAGATGCGAACTTCTGCTGGGTTTTCACGTCGTACTTAGTGAGAGCGCCGTTGTCAAGACCCGTGAGTAGGAACTCATCAAGAGGGCCCCAGACAGCACTGGTCACTTTTTGGCCGGGTACTGGAATGGAAAATATCTGGTCACTTCCGCTCATCTGAGAGGGATCCAGCGTATCAACAACTTTGATTTCGCACTGTTTTCCCATGGATTTGTCGGTGGAATACATCAGGAGCTTCCCAGAATAAGAGAAACCGCAAGTACGAACGGAAGTATCGGTGTCGATCATTTTTAGGCAAACCCCTGTTTCGAGATCCCAGAACCCACATTTCG
Nsilvanus_HeboMtn_N1029 ---------------------------------------------------------------------------------------------------------------------------GTACCCGCAAATGAAATCAAACAAAAAAAAAGCACCCGTTTAAATCATGTAGCAATATACATATGAATTAATACATATAAATTAAACTGAAAAA-------TGTAACAGATTTGTATATTAATTTTTAGATATTTTTTTGATAAATATAAAATAATTAGGCCAGTCTTTATAGAATTTAGAACACTTAGAGGTCAATTTGATAATTGGATCAATTTATTTTTCATGAGAAACAATACGAAAAAAATTGTTAAATCAAACAGGTAGCCAAGTTTATCGCTTCTTAATACTCGAAATCAAAGTCGAAATATGGATTATCAAAAACGTGAACACGCACATAGCCATCTTCTCCTCCACTGCTGTAACTCTTTCCGTCGGGATGAAATGCAACACTGTTGATGGGACCGAAGTGATCCTTAACTCTTGCGAACTCTTCTTCGAAAACTGCATGGAAAAACCGTGCATCAAACTTCCCTACTCTGGCAGATGTTGTGGTTACATCCATAGCTTCCTGTCCCCCTCCAAGTACAACGTGATCTCTGACGGGAGATATCGCGGCTGAATTGACAGGTCGTTCTGTCTTGTACACCTTCATCAAATCCAACGTTTTGGTGTCGAACAGCTTCGCAGTGTGATCTTTCGAAGCGGTTATGAACATCGTTTGATCCTTGTAGTATTGTATGTCATTGATGACATCTCGGTGTTCCTGCTTAGATGCGAACTTCTGCTGGGTTTTCACGTCGTACTTAGTGAGAGCGCCGTTGTCAAGACCCGTGAGTAGGAACTCATCAAGAGGGCCCCAGACAGCACTGGTCACTTTTTGGCCGGGTACCGGAATGGAAAATATCTGGTCACTTCCGCTCATCTGAGAGGGATCCAGCGTATCAACAACTTTGATTTCGCACTGTT------------------------------------------------------------------------------------------------------------------------------------
Nstupkai_Blowing_N356 AAATGACTATTTTTGGCGAATTTCAGTGATCAGATAAAATCTGGTTCGCATGTACACATTGGCGATATGAAATTTTTATCGGCTTCCTCGGCGATAAGATTTATCTTGGCGTATAACGGAAAAGTACCCACAAATGAAACCAAACAAAAAAAAAGCACCTGTTTAAATCATGTAGGAATATACATATGAATTAATATACATAAATTAAACAGTAAAATTTAAGATGTAACAGATTTGTATATTAATTTTTAGATATTTTTTTGCTAAATATAAAATAATTAGGCCAGTCTTTATAGAATTTAGAACACTTAGAGGTCAATTTGTTAATTGGATCAATTTATTTTTCATGAGAAACAATATGAAAAAAATTGTTAAATCAAACAGGTAGCCAAGTTGATCGCTTCTTAATACTCGAAATCAAAGTCGAAATATGGATTATCAAAAACGTGAACACGCACATAGCCATCTTCTCCTCCACTGCTGTAACTCTTTCCATCGGGATGAAACGCAACACTGTTGATGGGACCGAAGTGATCCTTAACTCTTGCGAACTCTTCTTCGAAAACGGCATGGAAAAATCGAGCATCAAACTTTCCTACTCTGGCAGATGTTGTGGTTACATCCATAGCTTCCTGTCCCCCTCCAAGTACAACGTGATCTCTGATGGGAGATATCGCAGCTGAATTGACGGGTCGTTCTGTCTTGTACACCTTCATCAAATCCAACGTTTTAGTGTCGAACAGCTTCGCAGTGTGATCTTTCGAAGCGGTTATGAACATTGTTTGATCCTTGTAGTATTGTATGTCATTGATGACATCTTTGTGCTCCTGCTTCGATGCGAACTTCTGCTGGGTTTTCACGTCGTACTTAATGAGAGCGCCGTTGTCAAGACCAGTAAGTAGGAACTCATCAAGGGGGCCCCAGACAGCACTGGTCACTTTATGCCCGGGTACAGGAATGGAAAATATCTGGTCACTTCCGCTCATGTGAGAGGGATCCAGCGTATCAACAACTTTGATTTCGCACTGTTTTCCCATGGATTTGTCGGTGGAATACATCAGGAGCTTCCCAGAATAAGAGAAACCGCAAGTACGAACGGAAGTATCGGTGTCGATCATTTTAAGGCAAACCCCTGTTTCGAGATCCCAGAACCCA-------
Nstupkai_LittleRiver_N293 AAATGGCTATTCTTGGTGAATTTCAGTGATCAGATAAAATCTGGTTCGCACGTACACATTGGCGATATGAAATTTTTATCTGCTTCCTCGGCGATAAGATTTATCTTGGCGTATAACGAAAAAGTACCCACAAATGAAACCAAACAAAAAAAAAGCACCTGTTTAAATCATGTAGGAATATACATATGAATTAATATATAAAAATTAAACAGAAAAATTTAAGATGTAACAGATTTGTATATT-----------ATTTTTTTGCTAAATATAAAATAATTAGGCCAGTTTTTATAGAATTTAGAACACTTAGAGGTCAATTTGATAATTGGATCAATTTATTTTTCATGAGAAACAATACGAAAAAAATTGTTAAATCAAACAGGTAGCCAAGTTTATCGCTTCTTAATACTCGAAATCAAAGTCGAAATATGGATTATCAAAAACGTGAACACGCACATAGCCATCTTCTCCTCCACTGCTGTAACTCTTTCCATCGGGATGAAATGCAACACTGTTGATGGGACCGAAGTGATCCTTAACTCTTGCGAACTCTTCCTCGAAAACGGCATGGAAAAATCGAGCATCAAACTTTCCTACTCTGGCAGATGTTGTGGTTACATCCATAGCTTCCTGTCCCCCTCCAAGTACAACATGATCTCTGATGGGAGATATCGCAGCTGAATTGACGGGTCGTTCTGTCTTGTACACCTTCATCAAATCCAACGTTTTAGTGTCGAACAGCTTCGCAGTGTGATCTTTCGAAGCGGTTATGAACATTGTTTGATCCTTGTAGTATTGTATGTCATTGATGACATCTTTGTGCTCCTGCTTCGATGCGAACTTCTGCTGGGTTTTCACGTCGTACTTAATGAGAGCGCCGTTGTCAAGACCAGTAAGTAGGAACTCATCAAGGGGGCCCCAGACAGCACTGGTCACTTTGTGCCCGGGTACAGGAATGGAAAATACCTGGTCACTTCCGCTCATGTGAGAGGGATCCAGCGTATCAACAACTTTGATTTCGCACTGTTTTCCCATGGATTTGTCGGTGGAATACATCAGGAGCTTCCCAGAATAAGAGAAACCGCAAGTACGAACGGAAGTATCGGTGTCGATCATTTTTAGGCAAACCCCTGTTTCGAGATCCCAGAACCCACATTTCG
Nstygius_ObeLee_N0656 AAATGACTATTCTTGGCGAATTTCAGTGATCAGATAAAATTTG----------ACATATTGGATATATGAAATTTTTATCTGCTTCCTTAGCGATAAAAATTATCTTGGCGTATAACGGAAAAGTACCCACAAATGAAACCAAACAAAAAAAAAGCACCTGTTAAAATCATGTTAAAATCACGGTGCATCACAATATATATAAATTAAACAGAAAATTTTAAGATGTAACGGATATGTATATTAATTTTTAGATAATTTTTTGCTAAATATAAAATAATTAGGTGTGGCTTCATAAAATTTAAAACACTTAGAGG--------ACAATTGGATCAATTTATTTTTCATGAGAAACAATACGAAAAAAATTGCTAAATCAAACAGGTAGCCAAGTTTATCGCTTCTTAATATTCGAAATCAAAGTCGAAATATGGATTATCAAAAACGTGAACACGCACATAGCCATCTTCTCCTCCACTGCTGTAACTCTTTCCATCGGGATGAAATGCAACACTGTTGATGGGACCGAAGTGATCCTTAACTCTTGCGAACTCTTCTTCGAAAACAGCATGGAAAAATCGAGCATCAAACTTTCCTACTCTGGCAGATGTTGTGGTTACATCCATAGCTTCCTGCCCCCCTCCAAGTACAACGTGATCTCTGATGGGAGATATCGCGGCTGAATTGACGGGTCGTTCTGTCTTGTACACCTTCATCAAATCCAACGTTTTAGTGTCAAACAGCTTAGCAGTGTGATCTTTCGAAGCGGTTATGAACATCGTTTGATCCTTGTAGTATTGTATGTCATTGATGACATCACGGTGCTCCTGTTTAGATGCAAACTTCTGCTGGGTCTTAACGTCGTACTTAATGAGAGCACCGTTGTCAAGACCCGTAAGTAGGAACTCATCAAGGGGGCCCCAGACAGCACTGGTCACTTTGTGGCCGGGTACTGGAATGGAAAATATTTGGTCACTTCCGCTCATCTGAGAGGGATCCAGCGTATCAACAACTTTGATTTCGCACTGCTTTCCCATGGATTTGTCGGTGGAATACATGAGGAGCTTCCCAGAATAAGAGAAACCGCAAGTACGAACGGAAGTATCGGTGTCGATCATCTTTAGGCAAACCCCTGTTTCGAGATCCCAGAACCCACATTTCG
Nstygius_RavenB_N1022 AAATGACTATTCTTGGCGAATTTCAGTGATCAGATAAAATTTG----------ACATATTGGAGATATGAAATTTTTATCTGCTTCCTTAGCGATAAAAATTATCTTGGCGTATAACGGAAAAGTACCCACAAATGAAACCAAACAAAAAAAAAGCACCTGTTAAAATCATG----------------TAGCAATATATATAAATTAAACAGAAAATTTTAAGATGTAACGGATATGTATATTAATTTTTAGATAATTTTTTGCTAAATATAAAATAATTAGGTGTGGCTTCATAAAATTTAAAACACTTAGAGG--------ACAATTGGATCAATTTATTTTTCATGAGAAACAATACGAAAAAAATTGCTAAATCAAACAGGTAGCCAAGTTTATCGCTTCTTAATATTCGAAATCAAAGTCGAAATATGGATTATCAAAAACGTGAACACGCACATAGCCATCTTCTCCTCCACTGCTGTAACTCTTTCCATCGGGATGAAATGCAACACTGTTGATGGGACCGAAGTGATCCTTAACTCTTGCGAATTCTTCTTCGAAAACAGCATGGAAAAATCGAGCATCAAACTTTCCTACTCTGGCAGATGTTGTGGTTACATCCATAGCTTCCTGCCCCCCTCCAAGTACAACGTGATCTCTGATGGGAGATATCGCGGCTGAATTGACGGGTCGTTCTGTCTTGTACACCTTCATCAAATCCAACGTTTTAGTGTCAAACAGCTTAGCAGTGTGATCTTTCGAAGCGGTTATGAACATCGTTTGATCCTTGTAGTATTGTATGTCATTGATGACATCACGGTGCTCCTGTTTAGATGCAAACTTCTGCTGGGTCTTAACGTCGTACTTAATGAGAGCACCGTTGTCAAGACCCGTAAGTAGGAACTCATCAAGGGGGCCCCAGACAGCACTGGTCACTTTGTGGCCGGGTACTGGAATGGAAAATATTTGGTCACTTCCGCTCATCTGAGAGGGATCCAGCGTATCAACAACTTTGATTTCGCACTGCTTTCCCATGGATTTGTCGGTGGAATACATGAGGAGCTTCCCAGAATAAGAGAAACCGCAAGTACGAACGGAAGTATCGGTGTCGATCATCTTTAGGCAAACCCCTGTTTCGAGATCCCAGAACCCACATTTCG
Ntempletoni_BaldMtns_N950 ----------------------------------------CTGGTTAGCATGTACACATTGGCGGTATGAAATTTTTATCTGC----------------------------------------------ATGAATGAAACCAAACAAATAAAAAGCATCTGTTTAAATCATGTAGCAATACACATATGAATTA----ATATAAATTAAACAGAAAAATTTAAGATGTAACAAATTTGTATATTAAATTTTAGATATTTTTTTGCTAAATATATAATAATTAGGCCAGTTTTTATAAAATTTAGAACACTTAGAGGTCAATTTGATAATTGGATCAATTTATTTTTCATGAGAAACAATACGAAAAAAATTGCTAAATCAAACAGGTAGCCAAGTTTATCGCTTCTTAATACTCGAAATCAAAGTCGAAATATGGATTATCAAAAACATGAACACGCACATAACCATCTTCTCCTCCACTGCTGTAACTCTTCCCATCGGGATGAAATGCAACACTGTTGATGGGACCGAAGTGATCCTTAACTCTTGCGAACTCTTCTTCGAAAACGGCATGGAAAAATCGAGCATCAAACTTTCCTACTCTGGCAGATGTTGTGGTTACATCCATAGCTTCCTGTCCTCCTCCAAGTACAACATGATCTCTGATGGGAGATATCGCAGCTGAATTGACGGGTCGTTCTGTCTTGTACACCTTCATCAAATCCAAAGTTTTAGTGTCGAACAGCTTCGCAGTGTGATCTTTCGAAGCGGTTATGAACATCGTTTGATCCTTGTAGTATTGTATGTCATTGATGACATCTCGGTGCTCCTGCTTAGATGCGAACTTCTGCTGGGTTTTCACGTCGTACTTAATGAGAGCGCCGTTGTCAAGACCCGTAAGTAGGAACTCATCAAGGGGGCCCCAGACAGCACTGGTCACTTTGTGGCCGGGTACTGGAATGGAAAATATCTGGTCACTTCCGCTCATCTGAGATGGATCCAGCGTATCAACAACTTTGATTTCGCACTGTTTTCCCATAGATTTGTCGGTGGAATACATCAGGAGCTTCCCAGAATAAGAGAAACCGCAAGTACGAACGGAAGTATCGGTGTCGATCATTTTTAGGCAATTCCCTGT--------------------------
Ntempletoni_ClarksCreek_N945 AAATGACTATTCTTGGTGAATTCCAGTGATCAGATGACAGTGATTAAATAAAAAGTCTGGCTCGAGGTGGCATTGGCGTCTGCTAATTTGTCTATAAGA--CATCTTGGCATATAACAGAAAAGTACCCACAAATGAAACCAAACAAATAAAAAGCTTTTAAATAAATCATGTAGCAATACACATATGAATTAAAATATATAAATTAAACAGAAAAATTTAAGATGTAATGGATTTATATATTAAATTTTAGATAATTTTTTGCTAAATATATAATAATTAGGCCAGTCTTTATAAAATTTAGAACACTTAGAGGTCAATTTGATAATTGGATCAATTTATTTTTCATGAGAAACAATACGAAAAAAATTGCTAAATCAAACAGGTAGCCAAGTTTATCGCTTCTTAATACTCGAAATCAAAGTCGAAATATGGATTATCAAAAACGTGAACACGCACATAACCATCTTCTCCTCCACTGCTGTAACTCTTTCCATCGGGATGAAATGCAACACTGTTGATGGGACCGAAGTGATCCTTAACTCTTGCGAACTCTTCTTCGAAAACGGCATGGAAAAATCGAGCATCAAACTTTCCTACTCTGGCAGATGTTGTGGTTACATCCATAGCTTCCTGTCCTCCTCCAAGTACAACATGATCTCTGATGGGAGATATCGCAGCTGAATTGACGGGTCGTTCTGTCTTGTACACCTTCATCAAATCCAAAGTTTTAGTGTCGAACAGCTTTGCAGTGTGATCTTTCGAAGCGGTTATGAACATCGTTTGATCCTTGTAGTATTGTATGTCATTGATGACATCTCGGTGCTCCTGCTTAGATGCGAACTTCTGCTGGGTTTTCACGTCGTACTTAATGAGAGCGCCGTTGTCAAGACCCGTGAGTAGGAACTCATCAAGGGGGCCCCAGACAGCACTGGTCACTTTGTGGCCGGGTACTGGAATGGAAAATATCTGGTCACTTCCGCTCATCTGAGAGGGATCCAGCGTATCAACAACTTTGATTTCGCACTGTTTTCCCATGGATTTGTCGGTGGAATACATCAGGAGCTTCCCAGAATAGGAGAAACCGCAAGTACGAACGGAAGTATCGGTGTCGATCATTTTTAGGCAATTCCCTGTTTCGAGATCCCAGAACCCACATTTCG
Ntempletoni_ScronceCreekRd_N1223 AAATGACTATTCTTGGTGAATTCCAGTGATCAGATGAAATCTGGTTAGCATGTACACATTGGCGATATGAAATTTTAATCTGCTTCCTCGGCGATAAGA--CATCTTGGCGTATAACAGAAAAGTACCCACAAATGAAACCAAACAAATAAAAAGCTTTTAAATAAATCATGTAGCAATACACATATGAATTAAAATATATAAATTAAACAGAAAAATTTAGGATGTAATGGATTTATATATTAAATTTTAGATAATTTTTTGCTAAATATATAATAATTAGGCCAGTCTTTATAAAATTTAGAACACTTAGAGGTCAATTTGATAATTGGATCAATTTATTTTTCATGAGAAACAATACGAAAAAAATTGCTAAATCAAACAGGTAGCCAAGTTTATCGCTTCTTAATACTCGAAATCAAAGTCGAAATATGGATTATCAAAAACGTGAACACGCACATAACCATCTTCTCCTCCACTGCTGTAACTCTTTCCATCGGGATGAAATGCAACACTGTTGATGGGACCGAAGTGATCCTTAACTCTTGCGAACTCTTCTTCGAAAACGGCATGGAAAAATCGAGCATCAAACTTTCCTACTCTGGCAGATGTTGTGGTTACATCCATAGCTTCCTGTCCTCCTCCAAGTACAACATGATCTCTGATGGGAGATATCGCAGCTGAATTGACGGGTCGTTCTGTCTTGTACACCTTCATCAAATCCAAAGTTTTAGTGTCGAACAGCTTCGCAGTGTGATCTTTCGAAGCGGTTATGAACATCGTTTGATCCTTGTAGTATTGTATGTCATTGATGACATCTCGGTGCTCCTGCTTAGATGCGAACTTCTGCTGGGTTTTCACGTCGTACTTAATGAGAGCGCCGTTGTCAAGACCCGTGAGTAGGAACTCATCAAGAGGGCCCCAGACAGCACTGGTCACTTTGTGGCCGGGTACTGGAATGGAAAATATCTGGTCACTTCCGCTCATCTGAGAGGGATCCAGCGTATCAACAACTTTGATTTCGCACTGTTTTCCCATGGATTTGTCGGTGGAATACATCAGGAGCTTCCCAGAATAGGAGAAACCGCAAGTACGAACGGAAGTATCGGTGTCGATCATTTTTAGGCAATTCCCCGTTTCGAGATCCCAGAACCCACATTTCG
Ntennessensis_IndianCave_N052 ---------------------------------------------------------------------------------------------ATAAAAATTATCTTAGCGTATAGCAGAAAAGTACCCACAAATGAAACCAAACAATAAACCAGCACCTGTTTAAATCATGTAGCAATACACAAATGAATTAATATATATAAATTAAACAGAAAAATTTAAGATGTAACAGATTTTTATATTAAATTTTAGATAATTTTTTGCTAAATATAAAATAATTAGTCCTGTTTTCATAAAATTTAGAACACTTAGAGGACAATT---TAATTGGATCAATTTATTTTTCATGAGAAACAATACGAAAAAAAATCCTAAAT-AAACAGTCAGCCAAGTTTATCACTTCTTAATACTCAAAATCAAAGTCGAAATATGGATTATCAAAAACGTGAACACGCACATAGCCATCTTCTCCTCCACTGCTGTAACTCTTTCCATCAGGATGAAATGCAACACTGTTGATGGGACCGAAGTGATCCTTAACTCTTGCAAACTCTTCTTCGAAAACAGCATGGAAAAATCGAGCATCAAACTTTCCTACTCTGGCAGATGTTGTGGTTACATCCATAGCTTCCTGTCCTCCTCCAAGTACAACATGATCTCTGATGGGAGATATCGCAGCTGAATTGACGGGTCGTTCTGTCTTGTACACCTTCATCAAATCCAACGTTTTAGTGTCGAAGAGCTTCGCAGTGTGATCTTTCGAAGCGGTTATGAACATCGTTTGATCCTTGTAGTATTGTATGTCATTGATAACATCTCGGTGTTCCTGCTTCGATGCGAACTTCTGCTGGGTTTTCACGTCGTACTTAATGAGAGCGCCGTTGTCAAGACCCGTAAGTAGGAACTCATCAAGGGGGCCCCAGACAGCACTGGTCACTTTGTGGCCGGGTACTGGAATGGAAAATAGCTGGTCACTTCCGCTCATCTGAGAGGGATCCAGCGTATCAACAACTTTGATTTCGCACTGTTTTCCCATGGATTTGTCGGTGGAATACATCAGGAGCTTCCCAGAATAAGAGAAACCACAAGTAC---------------------------------------------------------------------
Ntennessensis_LittleStony_N645 ------------------------------------------------------------------------------------------GCAATAAGAATTATCTTAGCGTATAGCAGAAAAGTACCCACAAATGAAACCAAACAAAAAACAAGCACCTGTTTAAATCATGTACCAATACACAAATGAATTAATATATATAAATTAAACAGAAAAATTTAAGATGTAACAGATTTGTATTTTAAATTTTAGAT---TTTTTGCTAAATATAAAATAATTAGTCCTGTTTTCATAAAATTTAGAACACTTAGAGCACAATTTGATAATTGGATCAATTTATTTTTCATGAGAAACAATACGAAAGAAATTCCTAAATCAAACAGGCAGCCAAGTTTATCACTTCTTAATATTCAAAATCAAAGTCGAAATATGGATTATCAAAAACGTGAACACGCACATAGCCATCTTCTCCTCCACTGCTGTAACTCTTTCCATCGGGATGAAATGCAACACTGTTGATGGGACCGAAGTGATCCTTAACTCTTGCGAACTCTTCTTCGAAAACAGCATGGAAAAATCGAGCATCAAACTTTCCTACTCTGGCAGATGTTGTGGTTACATCCATAGCTTCCTGTCCTCCTCCAAGTACAACATGATCTCTGATGGGAGATATCGCAGCTGAATTGACGGGTCGTTCTGTCTTGTACACCTTCATCAAATCCAACGTTTTAGTGTCGAAGAGCTTCGCAGTGTGATCTTTCGAAGCGGTTATGAACATCGTTTGATCCTTGTAGTATTGTATGTCATTGATAACATCTCGGTGTTCCTGCTTCGATGCGAACTTCTGCTGGGTTTTCACGTCGTACTTAATGAGAGCGCCGTTGTCAAGACCCGTAAGTAGGAACTCATCAAGGGGGCCCCAGACAGCACTGGTCACTTTGTGGCCGGGTACTGGAATGGAAAATATCTGGTCACTTCCGCTCATCTGAGAGGGATCCAGCGTATCAACAACTTTGATTTCGCACTGTTTTCCCATGGATTTGTCGGTGGAATACATCAGGAGCTTCCCAGAATAAGAGAAACCGCAAGTACGAACGGAAGTATCGGTGTCGATCATTTTTAGGCAAACCCCTGTTTCGAGATCCCAGAACCCACATTTCG
Ntennessensis_Watauga_N1046 -----------TTTCACAAATTTCACTGATCAGATAAAATTTGCTTCGTACGTATGCATTGGTGATATGAAATTTTTATCTGCTTCCTTGGCAATAA---TTATCTTAGCGTATAGCAGAAAAGTACCCACAAATGAAACCAAACAAAAAACAAGCACCTGTTTAAATCATGTAGCAATACACAAATGAATTAATATATATAAATTAAACAGAAAAATTTAAGATGTAACAGATTTGTATATTACATTTTAGATAATTTTTTGCTAAATATAAAATAATTAGTCCTGTTTTCATAAAATTTAGAACACTTAGAGGACAATTTGATAATTGGATCAATTTATTTTTCATGAGAAACAATATGAAAGAAATTCCTAAATCAAACAGGCAGCCAAGTTTATCACTTCTTAATACTCAAAATCAAAGTCGAAATAAGGATTATCAAAAACGTGAACACGCACATAGCCATCTTCTCCTCCACTGCTGTAACTCTTTCCATCAGGATGAAATGCAACACTGTTGATGGGACCGAAGTGATCCTTAACTCTTGCGAACTCTTCTTCAAAAACAGCATGGAAAAATCGAGCATCAAACTTTCCTACTCTGGCAGATGTTGTGGTTACATCCATAGCTTCCTGTCCTCCTCCAAGTACAACATGATCTCTGATGGGAGATATCGCAGCTGAATTGACGGGTCGTTCTGTCTTGTACACCTTCATCAAATCCAACGTTTTAGTGTCGAAGAGCTTCGCAGTGTGATCTTTCGAAGCGGTTATGAACATCGTTTGATCCTTGTAGTATTGTATGTCATTGATAACATCTCGGTGTTCCTGCTTCGATGCGAACTTCTGCTGGGTTTTCACGTCGTACTTAATGAGAGCGCCGTTGTCAAGACCCGTAAGTAGGAACTCATCAAGGGGGCCCCAGACAGCACTGGTCACTTTGTGGCCGGGTACTGGAATGGAAAATATCTGGTCACTTCCGCTCATCTGAGAGGGATCCAGCGTATCAACAACTTTGATTTCGCACTGTTTTCCCATGGATTTGTCGGTGGAATACATCAGGAGCTTCCCAGAATAAGAGAAACCGCAAGTACGAACGGAAGTATCGGTGTCGATCATTTTTAGGCAAACCCCTGTTT------------------------
