# Supplementary material for: ﻿New species in old mountains: integrative taxonomy reveals ten new species and extensive short-range endemism in Nesticus spiders (Araneae, Nesticidae) from the southern Appalachian Mountains
Source: Zookeys. 2023 Feb 3;1145:1–130. doi: 10.3897/zookeys.1145.96724 (PMC10208238; doi:10.3897/zookeys.1145.96724)
Supplement: Supplementary material 4 — Input alignments, analysis log files, and output tree files [file zookeys-1145-001_article-96724__-s004.zip › uce-1004445 (modified).phy]

 92 1208
Nesticus_nahaunus_Mexico_G2881 ----------------------------------------------------------------------------------------------------------------------------------------CCAGTGGGGTGGATAACTTAAGCGTGGTGAGCAATTCTCAGTCTAGATCCAACAGTCTAGTACGGCCTTCTAGTCCTAGTCCATCTTTGGTCAGCGAGAAAGATAAGGAGAAAGACGATGTGGATAAAGCGGAGAAGGAGGAAGAAGAACGGAAGAAGCGTCTTCAGCTGTACGTGTTTGTATTGCGCTGTATTGCGTATCCTTTCAATGCGAAACAGCCTACAGATATGGTACGTCGGAACTTGAAAGTCACGAAGCAGCAGCTGGAAACTATTCAGGGACGTTTCCAGGCGTTCTTCAAGGGGGAGACAACTATCACGGCAGACGAGGCCTTTAATAATGCAGTACAAAATTACTATGAAGTTTTCCTCAAGAGCGACCGCGTCATGCGGATGGTTCAGAGCGGTGCCTGTTCCCAGCAAGATTTTAGAGATGTATTCAAGATCAACATTGAGAAGAGGGTTCGCAGTTTACCTGAGATCAATGGCCTTAGCAAAGAGACTGTCCTCACAGCGTGGCTGAATAAGTTCGACGCAATCTTCCGTGGGGACGAGGACACTAGGAAACCTCAAAGTAGGTTACAGCAGAACGTTGCCTCGGAACTGATACTAAGCAAAGAACAGCTGTATGATATGTTCCAGAACATTTTGGGAGTCAAGAAGTTTGAACATCAACTTTTGTATAATGCTTTACAGGTCAGTATTTCAAATTTTATTATGCTTACTTTAATTATGTTTAAAA-----ATTAAAAAAACATGCTCATTGGATTTTTTGGGAAAAAGTATTCTCCATAATATGCC-TTTGAGTAGCTCTAGGGGTATGTTCTATTGTAGACATACTAAATTTTTGTTTGTATAATTTTATTT-------------------TTGTATGTACATAGTAATCTTAATTTCAAAACCTTTAATCACCATTTATCCCTAACTATTGGAATACCACTGAATTTTAGAAGTATAGTTTTCAATGTATAGGTTTCAGAAAAA-----GTTTAGTTTAAAACTCCTAGTATGACAGAGAATATTAGAGAAAATTAAGTGATGCACAAATTAGT
Nesticus_Japan_G2153 --------------------------------------------------GAGTTCGGAGGCAGTTGCGCTGTCTGCTTCTACGACAACTTTGGAAATCCCAAGGAGTGGTAGTATTACCCGTAGTGTTTCGCCAGCTAGTGGGGTGGATAACTTAAGCGTGGTGAGCAATTCTCAGTCTAGATCCAACAGTCTAGTACGGCCTTCTAGTCCCAGTCCATCTTTGGTCAGCGAGAAAGATAAAGAAAAAGATGACGTGGATAAAGCGGAGAAAGAGGAAGAAGAACGGAAGAAGCGTCTTCAGCTGTACGTGTTTGTATTGCGCTGTATTGCGTATCCTTTCAATGCGAAACAGCCTACAGATATGGTACGTCGGAACTTGAAAGTCACGAAGCAGCAGCTGGAAACTATTCAGGGACGTTTCCAGGCGTTCTTCAAGGGGGAGACAACTATCACGGCAGACGAGGCCTTTAACAATGCAGTACAAAATTACTATGACGTTTTCCTCAAGAGTGACCGTGTCTCGAGGATGGTACAGAGTGGTGCCTGTTCCCAACAAGATTTTAGAGATGTATTCAAGATCAACATTGAGAAGCGGGTTCGCAGTTTGCCTGAAATCAATGGCCTTAGCAAAGAGACTGTCCTCACTGCGTGGCTGAACAAGTTCGACGCAATCTTCCGTGGGGATGAGGACTCTAGGAAACCTCAGAACAGGTTACAGCAGAATGTTGCCTCAGAACTGATATTAAGCAAAGAACAGCTGTATGATATGTTCCAGAACATTTTGGGAGTTAAAAAGTTCGAACATCAACTTTTGTATAATGCTTTACAGGTGAGTTCTCCAGATTTTAATATGGTTCTTACAACCACATTTAAATGATTTGGT-GAAGAGTCTAAATGTTACGCTAATTGAAAAA---------------TGTATATTTTCAATCGCCAAAGCGACAAGTCTCAAAATTTGCATATGTTGTTTTTCGTATGACAATTTGATTTTTAGTTTAAAATTTGGTTACTGGCTTTGAAAGTTAA--ATAATATCAACATTTCAGATAAATATGCGTTTATGGATTT----------CTGAAAATGAGATGTAAATTTGTAAAAATATGACATCTTGAATAGCCACA-----GTTAAGAATTCTCATTTAAG----------------------------------------
Nsilvestrii_Hellgate_N1108 GAACCCTCGTCGTCAGAAGAAGAAAGCGAAAATGAAGCGGTCGAGGAAGAGAGTTCGGAAGCAACTGCGCTGTCTGCTTCTACGACAACTTTGGAGATCCCGAGGAGTGGTAGTATTACCCGTAGTGTTTCGCCTGCCAGTGGGGTGGATAACTTAAGCGTGGTGAGCAATTCTCAGTCTAGATCCAACAGTCTAGCACGGCCTTCTAGTCCCAGTCCATCTTTGGTCAGTGAGAAAGATAAGGAGAAGGACGATGTGGACAAAGCGGAGAAGGAGGAAGAAGAACGGAAGAAGCGTCTTCAGCTGTACGTGTTTGTATTGCGCTGTATTGCGTATCCTTTCAATGCGAAACAGCCCACAGATATGGTACGTCGGAACTTGAAAGTCACGAAGCAGCAGCTGGAAACTATTCAGGGACGTTTCCAGGCGTTCTTCAAGGGGGAGACAACTATCACGGCAGACGAGGCCTTCAACAATGCAGTACAAAACTACTATGAAGTTTTCCTCAAGAGCGACCGAGTCATGAGGATGGTGCAGAGCGGTGCCTGTTCCCAACAAGATTTTAGGGATGTTTTCAAGATCAACATTGAAAAGCGTGTTCGCAGTTTGCCTGAAATTAATGGCCTTAGCAAAGAGACTGTCCTCACCGCATGGTTGAATAAGTTCGACGCAATCTTTCGTGGGGATGAGGACACTAGGAAACCTCAAAGTAGGTTACAGCAGAACGTTGCATCAGAACTGATATTAAGTAAAGAACAGTTATACGATATGTTCCAGAACATTTTGGGAGTCAAGAAGTTTGAACATCAACTTTTGTATAATGCTTTACAGGTGAGTTTTCTAGCTTTCTTTATGCTAACTT------TGTTTGAATTATTTATT-------------------A-----------------------------------------------------------TTTTTTAATTATAAAATGGTTCAAACTTAATGATTTTGTTGATAATTTGATGCCTAGTTATT-------------------------AACCCTTTATTTTATTATTTTCTCTCTATTTTTAGAATGT--CTGAAGGGGGGAAGACTAGTTTTTTATGTAATATTTTTGAAGCAGGAAAAATAAAGGCAAATAAAAATAATCCATC------------------TTTAATGTTCTATAAAATGCG
Narcheri_Cheaha_N023 ---------------------------------------------------------------------------GCTTCTACGACAACTTTGGAGATCCCAAGAAGTGGTAGTATTACCCGTAGTGTTTCGCCAGCCAGTGGGGTGGATAACTTAAGCGTGGTGAGCAATTCTCAGTCTAGATCCAACAGTCTAGCACGGCCTTCTAGTCCTAGTCCATCTTTGGTCAGCGAGAAAGATAAGGAGAAAGATGATGTGGATAAAGCGGAGAAGGAGGAAGAAGAACGGAAGAAGCGTCTTCAGCTGTACGTGTTTGTATTGCGCTGTATTGCGTATCCTTTCAATGCGAAACAGCCTACAGATATGGTACGTCGGAACTTGAAAGTCACGAAGCAGCAGCTGGAAACTATTCAGGGACGTTTCCAGGCGTTCTTCAAGGGGGAGACAACTATCACGGCAGACGAGGCCTTTAATAATGCAGTACAAAACTACTATGAAGTTTTTCTCAAGAGCGACCGCGTTATGCGGATGGTTCAGAGCGGTGCCTGTTCCCAACAAGATTTTAGAGATGTATTCAAGATCAACATTGAAAAGAGGGTTCGCAGTTTGCCCGAGATCAATGGCCTTAGCAAAGAGACTGTCCTCACAGCGTGGCTGAATAAGTTCGACGCAATCTTCCGTGGGGACGAGGACACTAGGAAACCTCAAAGTAGGTTACAGCAGAATGTTGCCTCGGAACTGATACTAAGCAAAGAACAGCTGTATGACATGTTCCAGAACATTTTGGGAGTCAAGAAGTTTGAACATCAACTTTTGTATAACGCTTTACAGGTGAGTATTCCAAATTTTGTTATGCTTATTTTAATTATGTTTAAAAAGTTTATTAAACATGCCTACTTATCAAATCTTTTGGAAAATAGTATTCTCTGCAATGTACCTTTTCAGTAGCTCTAGGAGCATGTTCTGTTATAGAC--ATTATGTTTTGGATTGTTTAATTTT-TTTGTGTTCTAAGACAGAACTATTGCATGTATTTAGTAACTCTTGGATC--------TATTTGGTAGCTATTGCATGTACTTAGAATGTTCATTAATAGTGGATGTATGATCCTTAGTATTTATATAGCCTAATAAACTTAATTTATGTAAAAATTTAGAATTAAATAACAGTTATT-CTAAAGAATTAATTATTTACAATATGGT
Narcheri_MillShoalCreek_N727 -----------------------------------------------------------------------------------------------------------------------------------------------------------------------------------------------------------------------------------------------------------------------------------------------------------------GTACGTGTTTGTATTGCGCTGTATTGCGTATCCTTTCAATGCGAAACAGCCTACAGATATGGTACGTCGGAACTTGAAAGTCACGAAGCAGCAGCTGGAAACTATTCAGGGACGTTTCCAGGCGTTCTTCAAGGGGGAGACAACTATCACGGCAGACGAGGCCTTTAATAATGCAGTACAAAACTACTATGAAGTTTTTCTCAAGAGCGACCGCGTTATGCGGATGGTTCAGAGCGGTGCCTGTTCCCAACAAGATTTTAGAGATGTATTCAAGATCAACATTGAAAAGAGGGTTCGCAGTTTGCCCGAGATCAATGGCCTTAGCAAAGAGACTGTCCTCACAGCGTGGCTGAATAAGTTCGACGCAATCTTCCGTGGGGACGAGGACACTAGGAAACCTCAAAGTAGGTTACAGCAGAATGTTGCCTCGGAACTGATACTAAGCAAAGAACAGCTGTATGACATGTTCCAGAACATTTTGGGAGTCAAGAAGTTTGAACATCAACTTTTGTATAACGCTTTACAGGTGAGTATTCCAAATTTTGTTATGCTTATTTTAATTATGTTTAAAAAGTT---------------------------------------------------------------------------------------------------------------------------------------------------------------------------------------------------------------------------------------------------------------------------------------------------------------------------------------
Ncarteri_div__RainbowCave_G2089 ------------------------------AATGAAGCAGTCGAGGAAGAGAGTTCGGAGGCAGTTGCGCTGTCTGCTTCTACGACAACTTTGGAGATCCCAAGGAGTGGTAGCATTACCCGTAGTGTTTCGCCAGCCAGTGGGGTGGATAACTTAAGCGTGGTGAGCAATTCTCAGTCTAGATCCAACAGTCTAGCACGGCCTTCTAGTCCTAGTCCATCTTTGGTCAGTGAGAAAGATAAGGAGAAAGATGATGTGGATAAAGCGGAGAAGGAGGAAGAAGAACGGAAGAAGCGTCTTCAGCTGTACGTGTTTGTATTGCGCTGTATTGCGTATCCTTTCAATGCGAAACAGCCTACAGATATGGTACGTCGGAACTTGAAAGTCACGAAGCAGCAGCTGGAAACTATTCAGGGACGTTTCCAGGCGTTCTTCAAGGGGGAGACAACTATCACGGCAGACGAGGCCTTTAATAATGCAGTACAAAACTACTATGAAGTTTTTCTCAAGAGCGACCGCGTTATGCGGATGGTTCAGAGCGGTGCCTGTTCCCAACAAGATTTCAGAGATGTATTCAAGATCAACATTGAAAAGAGGGTTCGCAGTTTGCCCGAGATCAATGGCCTTAGCAAAGAGACTGTCCTCACAGCGTGGCTGAATAAGTTCGACGCAATCTTCCGTGGGGACGAGGACACTAGGAAACCTCAAAGTAGGTTACAGCAGAATGTTGCCTCGGAACTGATACTAAGCAAAGAACAGCTGTATGATATGTTCCAGAACATTTTGGGAGTCAAGAAGTTTGAACATCAACTTTTGTATAATGCTTTACAGGTAAGTATTCCAAATTTTGTTGTGCTTACTTTAATTATGTTTAAAAAGTTTATTAATAAAACCTGCTTATCAGATCTTCTGGAAAATAGTATTCTCTACAATGTACTTTTTCAGTAGCTCTAGGGGCATGTTCAGTTGTAGACATATTATGTTTTGGATTGTATAATTTTATTTGTGTTCGAAGACTTAACTATTGCATGTATTTAGTAACTATTGCATG----------------------------TGCTTAGGATGTTCGTTAATAGAGGATGTATGATCCTTAGTATCTATATAGCCTAATAAACTTAATTTATATAAGAATTTAGAATTAAACAACAATTATT-----------------------------
Ncressleri_AndersonSpringCave_G2075 GAACCCTCGTCGTCAGAAGAAGAAAGCGAAAATGAAGCAGTCGAGGAAGAGAGTTCGGAGGCAGTTGCGCTGTCTGCTTCTACGACAACTTTGGAGATACCAAGGAGTGGTAGTATTACCCGTAGTGTTTCGCCAGCCAGTGGGGTGGATAACTTAAGCGTGGTGAGCAATTCTCAGTCTAGATCCAACAGTCTAGCACGGCCTTCTAGTCCTAGTCCATCTTTGGTCAGCGAGAAAGATAAGGAGAAAGATGATGTGGATAAAGCGGAGAAGGAGGAAGAAGAACGGAAGAAGCGTCTTCAGCTGTACGTGTTTGTATTGCGCTGTATTGCGTATCCTTTCAATGCGAAACAGCCTACAGATATGGTACGTCGGAACTTGAAAGTCACGAAGCAGCAGCTGGAAACTATTCAGGGACGTTTCCAGGCGTTCTTCAAGGGGGAGACAACTATCACGGCAGACGAGGCCTTTAATAATGCAGTACAAAACTACTATGAAGTTTTTCTCAAGAGCGACCGCGTTATGCGGATGGTTCAGAGCGGTGCCTGTTCCCAACAAGATTTTAGAGATGTATTCAAGATCAACATTGAAAAGAGGGTTCGCAGTTTGCCCGAGATCAATGGCCTTAGCAAAGAGACTGTCCTCACAGCGTGGCTGAATAAGTTCGACGCAATCTTCCGTGGGGACGAGGACACTAGGAAACCTCAAAGTAGGTTACAGCAGAATGTTGCCTCGGAACTGATACTAAGCAAAGAACAGTTGTATGATATGTTCCAGAACATTTTGGGAGTCAAGAAGTTTGAACATCAACTTTTGTATAATGCTTTACAGGTGAGTATTCCAAATTTTGTTATTCTTACTTTAATTATGTTTAAAAAGTTTATTAAAAAAACCTACTTATCAGATCTTTTGGAAAATAGTATTCTCTACAATGTACCTTTTCAGTAGCTCTAGGGGCATGTTCTGTTGTAGACGTATTATGTTTTGGATTGTATAATTTTATTTTTGTTCTAAGACTTAACTATTGCATGTACTTAG------------------------------------------------GATGTTCGTTAATAGAGGATGTATCCTCCTTAGTATCTGTATAGCCTAATAAACTTCATTTATATATGAATTTAGAATTAAACAACAATTATT-CTAAAGAGTTAATTATTTACAATATGGT
Ncressleri_PigeonCave_G2077 GAACCCTCGTCGTCAGAAGAAGAAAGCGAAAATGAAGCAGTCGAGGAAGAGAGTTCGGAGGCAGTTGCGCTGTCTGCTTCTACGACAACTTTGGAGATACCAAGGAGTGGTAGTATTACCCGTAGTGTTTCGCCAGCCAGTGGGGTGGATAACTTAAGCGTGGTGAGCAATTCTCAGTCTAGATCCAACAGTCTAGCACGGCCTTCTAGTCCTAGTCCATCTTTGGTCAGCGAGAAAGATAAGGAGAAAGATGATGTGGATAAAGCGGAGAAGGAGGAAGAAGAACGGAAGAAGCGTCTTCAGCTGTACGTGTTTGTATTGCGCTGTATTGCGTATCCTTTCAATGCGAAACAGCCTACAGATATGGTACGTCGGAACTTGAAAGTCACGAAGCAGCAGCTGGAAACTATTCAGGGACGTTTCCAGGCGTTCTTCAAGGGGGAGACAACTATCACGGCAGACGAGGCCTTTAATAATGCAGTACAAAACTACTATGAAGTTTTTCTCAAGAGCGACCGCGTTATGCGGATGGTTCAGAGCGGTGCCTGTTCCCAACAAGATTTTAGAGATGTATTCAAGATCAACATTGAAAAGAGGGTTCGCAGTTTGCCCGAGATCAATGGCCTTAGCAAAGAGACTGTCCTCACAGCGTGGCTGAATAAGTTCGACGCAATCTTCCGTGGGGACGAGGACACTAGGAAACCTCAAAGTAGGTTACAGCAGAATGTTGCCTCGGAACTGATACTAAGCAAAGAACAGTTGTATGATATGTTCCAGAACATTTTGGGAGTCAAGAAGTTTGAACATCAACTTTTGTATAATGCTTTACAGGTGAGTATTCCAAATTTTGTTATTCTTACTTTAATTATGTTTAAAAAGTTTATTAAAAAAACCTACTTATCAGATCTTTTGGAAAATAGTATTCTCTACAATGTACCTTTTCAGTAGCTCTAGGGGCATGTTCTGTTGTAGACGTATTATGTTTTGGATTGTATAATTTTATTTTTGTTCTAAGACTTAACTATTGCATGTACTTAG------------------------------------------------GATGTTCGTTAATAGAGGATGTATCCTCCTTAGTATCTGTATAGCCTAATAAACTTCATTTATATATGAATTTAGAATTAAACAACAATTATT-CTAAAGAGTTAATTATTTACAATATGGT
Npecki_HaskellSims_G3697 GAACCCTCGTCGTCAGAAGAAGAAAGCGAAAATGAAGCAGTCGAGGAAGAGAGTTCGGAGGCAGTTGCGCTGTCTGCTTCTACGACAACTTTGGAGATCCCAAGGAGTGGTAGTATTACCCGTAGTGTTTCGCCAGCCAGTGGGGTGGATAACTTAAGCGTGGTGAGCAATTCTCAGTCTAGATCCAACAGTCTAGCACGGCCTTCTAGTCCTAGTCCATCTTTGGTCAGCGAGAAAGATAAGGAGAAAGATGATGTGGATAAAGCGGAGAAGGAGGAAGAAGAACGGAAGAAGCGTCTTCAGCTGTACGTGTTTGTATTGCGCTGTATTGCGTATCCTTTCAATGCGAAACAGCCTACAGATATGGTACGTCGGAACTTGAAAGTCACGAAGCAGCAGCTGGAAACTATTCAGGGACGTTTCCAGGCGTTCTTCAAGGGGGAGACAACTATCACGGCAGACGAGGCCTTTAATAATGCAGTACAAAACTACTATGAAGTTTTTCTCAAGAGCGACCGCGTTATGCGGATGGTTCAGAGCGGTGCCTGTTCCCAACAAGATTTTAGAGATGTATTCAAGATCAACATTGAAAAGAGGGTTCGCAGTTTGCCCGAGATCAATGGCCTTAGCAAAGAGACTGTCCTCACAGCGTGGCTGAATAAGTTCGACGCAATCTTCCGTGGGGACGAGGACACTAGGAAACCTCAAAGTAGGTTACAGCAGAACGTTGCCTCGGAACTGATACTAAGCAAAGAACAGCTGTACGATATGTTCCAGAACATTTTGGGAGTCAAGAAGTTTGAACATCAACTTTTGTATAACGCTTTACAGGTGAGTATTCCAAATTTTGTTATGCTTATTTTAATTATGTTTTAAAAGTTTATT-------------------A--------AAAATAGTATTACCTACAATGTACCTTTTCATTAGCTCTAGGGGCATGTTCTGTTGTAGACATATTATGTTTTGGATTGTATAATTTTATTTGTGTTTTAAGACTTAACTATTGCATGTATTTAGTAA----------------------------CTATTGCATGTACTTGGAATGTTCGTTAATAGAGGATGTATGATCCTTAATATCTATATAGTCTAATAAACTTAATTTATATAAGAATTTAGAATTAAATAACAATTATT-CTAAAGAGTTAATTATTTACAATATAGT
Npecki_HurricaneMazeCave_G2100 GAACCCTCGTCGTCAGAAGAAGAAAGCGAAAATGAAGCAGTCGAGGAAGAGAGTTCGGAGGCAGTTGCGCTGTCTGCTTCTACGACAACTTTGGAGATCCCAAGGAGTGGTAGTATTACCCGTAGTGTTTCGCCAGCCAGTGGGGTGGATAACTTAAGCGTGGTGAGCAATTCTCAGTCTAGATCCAACAGTCTAGCACGGCCTTCTAGTCCTAGTCCATCTTTGGTCAGCGAGAAAGATAAGGAGAAAGATGATGTGGATAAAGCGGAGAAGGAGGAAGAAGAACGGAAGAAGCGTCTTCAGCTGTACGTGTTTGTATTGCGCTGTATTGCGTATCCTTTCAATGCGAAACAGCCTACAGATATGGTACGTCGGAACTTGAAAGTCACGAAGCAGCAGCTGGAAACTATTCAGGGACGTTTCCAGGCGTTCTTCAAGGGGGAGACAACTATCACGGCAGACGAGGCCTTTAATAATGCAGTACAAAACTACTATGAAGTTTTTCTCAAGAGCGACCGCGTTATGCGGATGGTTCAGAGCGGTGCCTGTTCCCAACAAGATTTTAGAGATGTATTCAAGATCAACATTGAAAAGAGGGTTCGCAGTTTGCCCGAGATCAATGGCCTTAGCAAAGAGACTGTCCTCACAGCGTGGCTGAATAAGTTCGACGCAATCTTCCGCGGGGACGAGGACACTAGGAAACCTCAAAGTAGGTTACAGCAGAACGTTGCCTCGGAACTGATACTAAGCAAAGAACAGCTGTACGATATGTTCCAGAACATTTTGGGAGTCAAGAAGTTTGAACATCAACTTTTGTATAACGCTTTACAGGTGAGTATTCCAAATTTTGTTATGCTTATTTTAATTATGTTTAAAAAGTTTATTAAAAATACCTACTTATCAGATCTTTTGGAAAATAGTATTATCTACAATGTACCTTTTCAGTAGCTCTAGGGGCATGTTCTGTTGTAGACATATTATGTTTTGGATTGTATAATTTTATTTGTGTTTTAAGACTTAACTATTACATGTATTTAGTAACTATTGGATG--------TATTTAGTAACTATTGCATGTACTTGGAATGTTCGTTAATAGAGGATGTATGATCCTTAGTATCTATATAGTCTAATAAACTTAATTTATATAAGAATTTAGAATTAAATAGCAATTATT-CTAAAGAGTTAATTATTTACAACATAGT
Npecki_Monteagle_N062 -----------------------------AAATGAAGCAGTCGAGGAAGAGAGTTCGGAGGCAGTTGCGCTGTCTGCTTCTACGACAACTTTGGAGATCCCAAGGAGTGGTAGTATTACCCGTAGTGTTTCGCCAGCCAGTGGGGTGGATAACTTAAGCGTGGTGAGCAATTCTCAGTCTAGATCCAACAGTCTAGCACGGCCTTCTAGTCCTAGTCCATCTTTGGTCAGCGAGAAAGATAAGGAGAAAGATGATGTGGATAAAGCGGAGAAGGAGGAAGAAGAACGGAAGAAGCGTCTTCAGCTGTACGTGTTTGTATTGCGCTGTATTGCGTATCCTTTCAATGCGAAACAGCCTACAGATATGGTACGTCGGAACTTGAAAGTCACGAAGCAGCAGCTGGAAACTATTCAGGGACGTTTCCAGGCGTTCTTCAAGGGGGAGACAACTATCACGGCAGACGAGGCCTTTAATAATGCAGTACAAAACTACTATGAAGTTTTTCTCAAGAGCGACCGCGTTATGCGGATGGTTCAGAGCGGTGCCTGTTCCCAACAAGATTTTAGAGATGTATTCAAGATCAACATTGAAAAGAGGGTTCGCAGTTTGCCCGAGATCAATGGCCTTAGCAAAGAGACTGTCCTCACAGCGTGGCTGAATAAGTTCGACGCAATCTTCCGTGGGGACGAGGACACTAGGAAACCTCAAAGTAGGTTACAGCAGAACGTTGCCTCGGAACTGATACTAAGCAAAGAACAGCTGTACGATATGTTCCAGAACATTTTGGGAGTCAAGAAGTTTGAACATCAACTTTTGTATAACGCTTTACAGGTGAGTATTCCTAATTTTGTTATGCTTATTTTAATTATGTTTAAAAAGTTTATTAAAAATACCTACTTATCAGATCTTTTGGAAAATAGTATTGTCTACAATGTACCTTTTCAGTAGCTCTAGGGGCATGTTCTGTTGTAGATATATTATGTTTTGGATTGTATAATTTTATTTGTGTTTTAAGACTTAACTATTGCATGTATTTAGTAACTATTGGATG--------TATTTAGTAACTATTGCATGTACTTGGAATGTTCGTTAATAGAGGATGTATGATCCTTAGTATCTATATAGTCTAATAAACTTAATTTATATAAGAATTTAGAATTAAATAACAATTATT-CTAAAGAGTTAATTATTTACAATATAGT
Nstygius_ObeLee_N0656 GAACCCTCGTCGTCAGAAGAAGAAAGCGAAAATGAAGCAGTCGAGGAAGAGAGTTCGGAGGCAGTTGCGCTGTCTGCTTCTACGACAACTTTGGAGATCCCAAGGAGTGGTAGTATTACCCGTAGTGTTTCGCCAGCCAGTGGGGTGGATAACTTAAGCGTGGTGAGCAATTCTCAGTCTAGATCCAACAGTCTAGCACGGCCTTCTAGTCCTAGTCCATCTTTGGTCAGCGAGAAAGATAAGGAGAAAGATGATGTGGATAAAGCGGAGAAGGAGGAAGAAGAACGGAAGAAGCGTCTTCAGCTGTACGTGTTTGTATTGCGCTGTATTGCGTATCCTTTCAATGCGAAACAGCCTACAGATATGGTACGTCGGAACTTGAAAGTCACGAAGCAGCAGCTGGAAACTATTCAGGGACGTTTCCAGGCGTTCTTCAAGGGGGAGACAACTATCACAGCAGACGAGGCCTTTAATAATGCAGTACAAAACTACTATGAAGTTTTTCTCAAGAGCGACCGCGTTATGCGGATGGTTCAGAGCGGTGCCTGTTCCCAACAAGATTTTAGAGATGTATTCAAGATCAACATTGAAAAGAGGGTTCGCAGTTTGCCCGAGATCAATGGCCTTAGCAAAGAGACTGTCCTCACAGCGTGGCTGAATAAGTTTGACGCAATCTTCCGTGGGGACGAGGACACTAGGAAACCTCAAAGTAGGTTACAGCAGAACGTTGCCTCGGAACTGATACTAAGCAAAGAACAGCTGTATGATATGTTCCAGAACATTTTGGGAGTCAAGAAGTTTGAACATCAACTTTTGTATAATGCTTTACAGGTGAGTATTCCAAATTTTGTTATGCTTACTTTAATTATGTTTAAAAAGTTTATTAAAAAAACCTTCTTATCAGATCTTTTGGAAAATAGTATTCTCTACAATGTGCCTTTTCAGTAGCTCTAGGGGCATGTTCTGTTGTAGACATATTATGTTTTGGATTGTATAATTTTTTTTGTGTTGTAAGACCTAACTATTGCATGTATATAGTAACTATTGCATG----------------------------TACTTAGGATGTTCGTTAATAGAGGATGTATGATCCTTAGTATCTATATAGCCTAATAAACTTAATTTATATAAGAATTTAGAATTAAACAACAATTATT-CTAAGGAGTTAATTATTTACAATATGGT
Nstygius_RavenB_N1022 GAACCCTCGTCGTCAGAAGAAGAAAGCGAAAATGAAGCAGTCGAGGAAGAGAGTTCGGAGGCAGTTGCGCTGTCTGCTTCTACGACAACTTTGGAGATCCCAAGGAGTGGTAGTATTACCCGTAGTGTTTCACCAGCCAGTGGGGTGGATAACTTAAGCGTGGTGAGCAATTCTCAGTCTAGATCCAACAGTCTAGCACGGCCTTCTAGTCCTAGTCCATCTTTGGTCAGCGAGAAAGATAAGGAGAAAGATGATGTGGATAAAGCGGAGAAGGAGGAAGAAGAACGGAAGAAGCGTCTTCAGCTGTACGTGTTTGTATTGCGCTGTATTGCGTATCCTTTCAATGCGAAACAGCCTACAGATATGGTACGTCGGAACTTGAAAGTCACGAAGCAGCAGCTGGAAACTATTCAGGGACGTTTCCAGGCGTTCTTCAAGGGGGAGACAACTATCACAGCAGACGAGGCCTTTAATAATGCAGTACAAAACTACTATGAAGTTTTTCTCAAGAGCGACCGCGTTATGCGGATGGTTCAGAGCGGTGCCTGTTCCCAACAAGATTTTAGAGATGTATTCAAGATCAACATTGAAAAGAGGGTTCGCAGTTTGCCCGAGATCAATGGCCTTAGCAAAGAGACTGTCCTCACAGCGTGGCTGAATAAGTTTGACGCAATCTTCCGTGGGGACGAGGACACTAGGAAACCTCAAAGTAGGTTACAGCAGAACGTTGCCTCGGAACTGATACTAAGCAAAGAACAGCTGTATGATATGTTCCAGAACATTTTGGGAGTCAAGAAGTTTGAACATCAACTTTTGTATAATGCTTTACAGGTGAGTATTCCAAATTTTGTTATGCTTACTTTAATTATGTTTAAAAAGTTTATTAAAAAAACCTTCTTATCAGATCTTTTGGAAAATAGTATTCTCTACAATGTGCCTTTTCAGTAGCTCTAGGGGCATGTTCTGTTGTAGACATATTATGTTTTGGATTGTATAATTTTTTTTGTGTTGTAAGACCTAACTATTGCATGTATATAGTAACTATTGCATG----------------------------TACTTAGGATGTTCGTTAATAGAGGATGTCTGATCCTTAGTATCTATATAGCCTAATAAACTTAATTTATATAAGAATTTAGAATTAAACAACAATTATT-CTAAAGAGTTAATTATTTACAATATGGT
Nbarri_Bishop_N1072 GAACCCTCGTCGACAGAAGAAGAAAGCGAAAATGAAGCAGTCGAGGAAGTGAGTTCGGAGGCAGTTGCGCTGTCTGCTTCTACGACAACTTTGGAGATCCCAAGGAGTGGCAGTATTACCCGTAGTGTTTCGCCAGCCAGTGGGGTGGATAACTTAAGCGTGGTGAGCAATTCTCAGTCTAGATCCAACAGTCTAGCACGGCCTTCTAGTCCTAGTCCATCTTTGGTCAGCGAGAAAGATAAGGAGAAAGATGATGTGGATAAAGCGGAGAAGGAGGAAGAAGAACGGAAGAAGCGTCTTCAGCTGTACGTGTTTGTATTGCGCTGTATTGCGTATCCTTTCAATGCGAAACAGCCTACGGATATGGTACGTCGGAACTTGAAAGTCACGAAGCAGCAGCTGGAAACTATTCAGGGACGTTTCCAGGCGTTCTTCAAGGGGGAGACAACTATCACGGCAGACGAGGCCTTTAATAATGCAGTACAAAACTACTATGAAGTTTTTCTCAAGAGCGACCGCGTTATGCGGATGGTTCAGAGCGGTGCCTGTTCCCAACAAGATTTTAGAGATGTATTCAAGATCAACATTGAAAAGAGGGTTCGCAGTTTGCCCGAGATCAATGGCCTTAGCAAAGAGACTGTCCTCACAGCGTGGCTGAATAAGTTCGACGCAATCTTCCGTGGGGATGAGGACAGTAGGAAACCTCAAAGTAGGTTACAGCAGAACGTTGCCTCGGAACTGATACTAAGCAAAGAACAGCTGTATGATATGTTCCAGAACATTTTGGGAGTCAAAAAGTTTGAACATCAACTTTTGTATAATGCTTTACAGGTGAGTATTCCAAATTTTGTTATGCTTACTTTAATTATGTTTAAAAAGTTTATTAAAAAAATCTGCTTATCAGATCTTTTGGAAAATAGTATTCTCCACAATGTACCTTTTCAGTAGCTCTAGAGGCATGTTCTTTTGTAGACATATTATGTTTTGAATTGTACAATTTTATTTGTGTTCTAAGACCTAACTATTGCATGTACTTAGTGATAATAATGTCAAAACCTTTAATCACCATTTATCCTTAACTATTGGAATACTACTGAATTGTAGATGTGTAGTTTTCAATGTATGGGTTTCAGAAAAAAAGAAGTTAAGTTTAAAACTCTTAATACGGTAAAGAACA-------------------------------
Nbarri_LostCoveCave_N0065 GAACCCTCGTCGTCAGAAGAAGAAAGCGAAAATGAAGCAGTCGAGGAAGAGAGTTCGGAGGCAGTTGCGCTGTCTGCTTCTACGACAACTTTGGAGATCCCAAGGAGTGGCAGTATTACCCGTAGTGTTTCGCCAGCCAGTGGGGTGGATAACTTAAGCGTGGTGAGCAATTCTCAGTCTAGATCCAACAGTCTAGCACGGCCTTCTAGTCCTAGTCCCTCTTTGGTCAGCGAGAAAGATAAGGAGAAAGATGATGTGGATAAAGCGGAGAAGGAGGAAGAAGAACGGAAGAAGCGTCTTCAGCTGTACGTGTTTGTATTGCGCTGTATTGCGTATCCTTTCAATGCGAAACAGCCTACAGATATGGTACGTCGGAACTTGAAAGTCACGAAGCAGCAGCTGGAAACTATTCAGGGACGTTTCCAGGCGTTCTTCAAGGGGGAGACAACTATCACGGCAGACGAGGCCTTTAATAATGCAGTACAAAACTACTATGAAGTTTTTCTCAAGAGCGACCGCGTTATGCGGATGGTTCAGAGCGGTGCCTGTTCCCAACAAGATTTTAGAGATGTATTCAAGATCAACATTGAAAAGAGGGTTCGCAGTTTGCCCGAGATCAATGGCCTTAGCAAAGAGACTGTCCTCACAGCGTGGCTGAATAAGTTCGACGCAATCTTCCGTGGGGACGAGGACAGTAGGAAACCTCAAAGTAGGTTACAGCAGAGCGTTGCCTCGGAACTGATACTAAGCAAAGAACAGCTGTATGATATGTTCCAGAACATTTTGGGAGTCAAAAAGTTTGAACATCAACTTTTGTATAATGCTTTACAGGTGAGTATTCCAAATTTTGTTATGCTTACTTTAATTATGTTTAAAAAGTTTATTAAAAAAATCTGCTTATCAGATCTTTTGGAAAATAGTATTCTCCACAATGTATCTTTTCAGTAGCTCTAGAGGCATGTTCTTTTGTAGACATATTATGTTTTGAATTGTACAATTTTATTTGTGTTCTAAGACCTAACTATTGCATGTACTTAGTGATAATAATGTCAAAACCTTTAATCACCATTTATCCTTAACTATTGGAATACTACTGAATTGTAGATGTGTAGTTTTCAATGTATGGGTTTCAGAAAAAAAGAAGTTAAGTTTAAAACTCTTAATATGGTAAAGAAC--------------------------------
Nbarri_eyed_ClayCave_G2082 --------GTCGTCAGAAGAAGAAAGCGAAAATGAAGCAGTCGAGGAAGAGAGTTCGGAGGCAGTTGCGCTGTCTGCTTCTACGACAACTTTGGAGATCCCAAGGAGTGGTAGTATTACCCGTAGTGTTTCGCCAGCCAGTGGGGTGGATAACTTAAGCGTGGTGAGCAATTCTCAGTCTAGATCCAACAGTCTAGCACGGCCTTCTAGTCCTAGTCCATCTTTGGTCAGCGAGAAAGATAAGGAGAAAGATGATGTGGATAAAGCGGAGAAGGAGGAAGAAGAACGGAAGAAGCGTCTTCAGCTGTACGTGTTTGTATTGCGCTGTATTGCGTATCCTTTCAATGCGAAACAGCCTACAGATATGGTACGTCGGAACTTGAAAGTCACGAAGCAGCAGCTGGAAACTATTCAGGGACGTTTCCAGGCGTTCTTCAAGGGGGAGACAACTATCACGGCAGACGAGGCCTTTAATAATGCAGTACAAAACTACTATGAAGTTTTTCTCAAGAGCGACCGCGTTATGCGGATGGTTCAGAGCGGTGCCTGTTCCCAACAAGATTTTAGAGATGTATTCAAGATCAACATTGAAAAGAGGGTTCGCAGTTTGCCCGAGATCAATGGCCTTAGCAAAGAGACTGTCCTCACAGCGTGGCTGAATAAGTTCGACGCAATCTTCCGTGGGGACGAGGACACTAGGAAACCTCAAAGTAGGTTACAGCAGAACGTTGCCTCGGAACTGATACTAAGCAAAGAACAGCTGTATGATATGTTCCAGAACATTTTGGGAGTCAAGAAGTTTGAACATCAACTTTTGTATAACGCTTTACAGGTGAGTATTCCAAATTTTGTTATGCTTACTTTAATTATGTTTAAAAAATTTATTAAAAAAACCTACTTATCAGATCTTTTGGAAAACAGTATTCTCTACAATGTACCTTTTCAGTAGCTCTAGGGGCATGTTCTTTTGTAGACATATTATGTTTTGGATTGTACAATTTTATTTGTGTTCTAAGACCTAACTATTGCATGTACTTAGTGATAATAATGTCAAAACCTTTTATCATTATTTATCCCTAACCATTGGAATACTACTGAATT-------TATAGATTTCAATATATGGGTTTCAGAAAAAAAAAA-----------------------------------------------AGTGATGGACACACTAGT
Nbarrowsi_Gregorys_N270 GAACCCTCGTCGTCAGAAGAAGAAAGCGAAAATGAAGCAGTCGAGGAAGAGAGTTCGGAGGCAGTTGCGCTGTCTGCTTCTACGACAACTTTGGAGATCCCAAGGAGTGGTAGTATTACCCGTAGTGTTTCGCCAGCCAGTGGGGTGGATAACTTAAGCGTGGTGAGCAATTCTCAGTCTAGATCCAACAGTCTAGCACGGCCTTCTAGTCCTAGTCCATCTTTGGTCAGCGAGAAAGATAAGGAGAAAGATGATGTGGATAAAGCGGAGAAGGAGGAAGAAGAACGGAAGAAGCGTCTTCAGCTGTACGTGTTTGTATTGCGCTGTATTGCGTATCCTTTCAATGCGAAACAGCCTACAGATATGGTACGTCGGAACTTGAAAGTCACGAAGCAGCAGCTGGAAACTATTCAGGGACGTTTCCAGGCGTTCTTCAAGGGGGAGACAACTATCACGGCAGACGAGGCCTTTAATAATGCAGTACAAAACTACTATGAAGTTTTTCTCAAGAGCGACCGCGTTATGCGGATGGTTCAGAGCGGTGCCTGTTCCCAACAAGATTTTAGAGATGTATTCAAGATCAACATTGAAAAGAGGGTTCGCAGTTTGCCCGAGATCAATGGCCTTAGCAAAGAGACTGTCCTCACAGCGTGGCTGAATAAGTTCGACGCAATCTTCCGTGGGGACGAGGACAGTAGGAAACCTCAAAGTAGGTTACAGCAGAACGTTGCCTCGGAACTGATACTAAGCAAAGAACAGCTGTATGATATGTTCCAGAACATTTTGGGAGTCAAGAAGTTTGAACATCAACTTTTGTATAACGCTTTACAGGTGAGTATTCCAAATTTTGTTATGCTTACTTTAATTATGTTTAAAAAGTTTAAT-AAAAAACCTACTTATCAGATCTTTTGGAAAATAGTATTCTCTACAATGTACCTTTTCAGTAGCTCTAGAGGCATGTTCTTTTGTAGACATATTATGTTTTGGATTGTACAAGTTTATTTGTGTTCTAAGACCTAACTATTGTATGTTCTTAGTGATAATAATGTCAAAACCTTTAATCACCATTTATCCTTAACTATTGGAATACTATCGAATTGTAGATGTATAGTTTTCAATGTATGGGTTTCACAAAAAAAGAAGTTAAATTTAAAACTCTTAATATGGTAAAGAACATTACGAAAAATTTAATGATGGACAAACTAGT
Nbarrowsi_Tuckaleechee_N360 --------------AGAAGAAGAAAGCGAAAATGAAGCAGTCGAGGAAGAGAGTTCGGAGGCAGTTGCGCTGTCTGCTTCTACGACAACTTTGGAGATCCCAAGGAGTGGTAGTATTACCCGTAGTGTTTCGCCAGCCAGTGGGGTGGATAACTTAAGCGTGGTGAGCAATTCTCAGTCTAGATCCAACAGTCTAGCACGGCCTTCTAGTCCTAGTCCATCTTTGGTCAGCGAGAAAGATAAGGAGAAAGATGATGTGGATAAAGCGGAGAAGGAGGAAGAAGAACGGAAGAAGCGTCTTCAGCTGTACGTGTTTGTATTGCGCTGTATTGCGTATCCTTTCAATGCGAAACAGCCTACAGATATGGTACGTCGGAACTTGAAAGTCACGAAGCAGCAGCTGGAAACTATTCAGGGACGTTTCCAGGCGTTCTTCAAGGGGGAGACAACTATCACGGCAGACGAGGCCTTTAATAATGCAGTACAAAACTACTATGAAGTTTTTCTCAAGAGCGACCGCGTTATGCGGATGGTTCAGAGCGGTGCCTGTTCCCAACAAGATTTTAGAGATGTATTCAAGATCAACATTGAAAAGAGGGTTCGCAGTTTGCCCGAGATCAATGGCCTTAGCAAAGAGACTGTCCTCACAGCGTGGCTGAATAAGTTCGACGCAATCTTCCGTGGGGACGAGGACAGTAGGAAACCTCAAAGTAGGTTACAGCAGAACGTTGCCTCGGAACTGATACTAAGCAAAGAACAGCTGTATGATATGTTCCAGAACATTTTGGGAGTCAAGAAGTTTGAACATCAACTTTTGTATAACGCTTTACAGGTGAGTATTCCAAATTTTGTTATGCTTACTTTAATTATGTTTAAAAAGTTTATT-AAAAAACCTACTTATCAGATCTTTTGGAAAATAGTATTCTCTACAATGTACCTTTTCAGTAGCTCTAGAGGCATGTTCTTTTGTAGACATATTATGTTTTGGATTGTACAAGTTTATTTGTGTTCTAAGACCTAACTATTGCATGTTCTTAGTGATAATAATGTCAAAACCTTTAATCACCATTTATCCTTAACTATTGGAATACTATCGAATTGTAGATGTATAGTTTTCAATGTATGGGTTTCACAAAAAAAGAAGTTAAATTTAAAACTCTTAATATGGTAAAGAACATTACGAAAAATTTAATGTTGGACAAACTAGT
Nbishopi_DryFalls_N150 ----------------------------------------------------------------------------------------------------------------------------------------------------------------------------------------------GTCTAGCACGGCCTTCTAGTCCTAGTCCATCTTTGGTCAGCGAGAAAGATAAGGAGAAAGATGATGTGGATAAAGCGGAGAAGGAGGAAGAAGAACGGAAGAAGCGTCTTCAGCTGTACGTGTTTGTATTGCGCTGTATTGCGTATCCTTTCAATGCGAAACAGCCTACAGATATGGTACGTCGGAACTTGAAAGTCACGAAGCAGCAGCTGGAAACTATTCAGGGACGTTTCCAGGCGTTCTTCAAGGGGGAGACAACTATCACGGCAGACGAGGCCTTTAATAATGCAGTACAAAACTACTATGAAGTTTTTCTCAAGAGCGACCGCGTTATGCGGATGGTTCAGAGCGGTGCCTGTTCCCAACAAGATTTTAGAGATGTATTCAAGATCAACATTGAAAAGAGGGTTCGCAGTTTGCCCGAGATCAATGGCCTTAGCAAAGAGACTGTCCTCACAGCGTGGCTGAATAAGTTCGACGCAATCTTCCGTGGGGACGAGGACAGTAGGAAACCTCAAAGTAGGTTACAGCAGAACGTTGCCTCGGAACTGATACTAAGCAAAGAACAGCTGTATGATATGTTCCAGAACATTTTGGGAGTCAAGAAGTTTGAACATCAACTTTTGTATAACGCTTTACAGGTGAGTATTCCAAATTTTGTTATGCTTACTTTAATTATGTTTAAAAAGTTTATTAAAAAAACCTGCTTATCAGATCTTTTGGAAAATAGTATTCTCCACAATGTACCTTTTCAGTAGCTCTAGAGGCATGTTCTTTTGTAGACATATTATGTTTTGGATTGTACAATTTTATTTGTGTTCTAAGACCTAACTATTGCATGTACTTAGTGATAATAATATCATATCGTTTAATCACCATTTAT---------------------------------------------------------------------------------------------------------------------------------------
Nbishopi_StandingIndian_N131 ---CCCTCGTCGTCAGAAGAAGAAAGCGAAAATGAAGCAGTCGAGGAAGAGAGTTCGGAGGCAGTTGCGCTGTCTGCTTCTACGACAACTTTGGAGATCCCAAGGAGTGGTAGTATTACCCGTAGTGTTTCGCCAGCCAGTGGGGTGGATAACTTAAGCGTGGTGAGCAATTCTCAGTCTAGATCCAACAGTCTAGCACGGCCTTCTAGTCCTAGTCCATCTTTGGTCAGCGAGAAAGATAAGGAGAAAGATGATGTGGATAAAGCGGAGAAGGAGGAAGAAGAACGGAAGAAGCGTCTTCAGCTGTACGTGTTTGTATTGCGCTGTATTGCGTATCCTTTCAATGCGAAACAGCCTACAGATATGGTACGTCGGAACTTGAAAGTCACGAAGCAGCAGCTGGAAACTATTCAGGGACGTTTCCAGGCGTTCTTCAAGGGGGAGACAACTATCACGGCAGACGAGGCCTTTAATAATGCAGTACAAAACTACTATGAAGTTTTTCTCAAGAGCGACCGCGTTATGCGGATGGTTCAGAGCGGTGCCTGTTCCCAACAAGATTTTAGAGATGTATTCAAGATCAACATTGAAAAGAGGGTTCGCAGTTTGCCCGAGATCAATGGCCTTAGCAAAGAGACTGTCCTCACAGCGTGGCTGAATAAGTTCGACGCAATCTTCCGTGGGGACGAGGACAGTAGGAAACCTCAAAGTAGGTTACAGCAGAACGTTGCCTCGGAACTGATACTAAGCAAAGAACAGCTGTATGATATGTTCCAGAACATTTTGGGAGTCAAGAAGTTTGAACATCAACTTTTGTATAACGCTTTACAGGTGAGTATTCCAAATTTTGTTATGCTTACTTTAATTATGTTTAAAAAGTTTATTAAAAAAACCTGCTTATCAGATCTTTTGGAAAATAGTATTCTCCACAATGTACCTTTTCAGTAGCTCTAGAGGCATGTTCTTTTGTAGACATATTATGTTTTGGATTGTACAATTTTATTTGTGTTCTAAGACCTAACTATTGCATGTACTTAGTGATAATAATATCATATCGTTTAACCACCATTTATCCTTAACTATTGGAATACTACTGAATTGTAGATGTATAATTTTCAATGTATGGGTTTCAGAAAAAAAGAAGTTAAGTTTAAA-----------------------------------------------------
Nbrimleyi_NewberryCr_N984 GAACCCTCGTCGTCAGAAGAAGAAAGCGAAAATGAAGCAGTCGAGGAAGAGAGTTCGGAGGCAGTTGCGCTGTCTGCTTCTACGACAACTTTGGAGATCCCAAGGAGTGGTAGTATTACCCGTAGTGTTTCGCCAGCCAGTGGGGTGGATAACTTAAGCGTGGTGAGCAATTCTCAGTCTAGATCCAACAGTCTAGCACGGCCTTCTAGTCCTAGTCCATCTTTGGTCAGCGAGAAAGATAAGGAGAAAGATGATGTGGATAAAGCGGAGAAGGAGGAAGAAGAACGGAAGAAGCGTCTTCAGCTGTACGTGTTTGTATTGCGCTGTATTGCGTATCCTTTCAATGCGAAACAGCCTACAGATATGGTACGTCGGAACTTGAAAGTCACGAAGCAGCAGCTGGAAACTATTCAGGGACGTTTCCAGGCGTTCTTCAAGGGGGAGACAACTATCACGGCAGACGAGGCCTTTAATAATGCAGTACAAAACTACTATGAAGTTTTTCTCAAGAGCGACCGCGTCATGCGGATGGTTCAGAGCGGTGCCTGTTCCCAACAAGATTTTAGAGATGTATTCAAGATCAACATTGAAAAGAGGGTTCGCAGTTTGCCCGAGATCAATGGCCTTAGCAAAGAGACTGTCCTCACAGCGTGGCTGAATAAGTTCGACGCAATCTTCCGTGGGGACGAGGACACTAGGAAACCTCAAAGTAGGTTACAGCAGAACGTTGCCTCGGAACTGATACTAAGCAAAGAACAGCTGTATGATATGTTCCAGAACATTTTGGGAGTCAAGAAGTTTGAACATCAACTTTTGTATAATGCTTTACAGGTGAGTATTCCAAGTTTTGTTATGCCTACTTTAATTGTGTTTAAAAAGTTTATTAAAAAAAACTACTTATCAGATCTTTTGGAAAATAGTATTCTCTACAATGTACCTTTTCAGTACATC--GGGACATGTTCTTTTGTAGACATATTATGTTTTGGATTATACACTTTTATTTGTG-TCTAAGACCTAACTATTGCATGTACGTAGTGATAATAACATCAAAATCTTTAATCAGCATTTATCCTTAACTATTGGAATACTACTGAATTGTAGATGTATGAATTTAAATATATGGGTTTCAAAAAAAAAAAAG----------------------------------------------------------------
Nbrimleyi_RumblingBald_N241 GAACCCTCGTCGTCAGAAGAAGAAAGCGAAAATGAAGCAGTCGAGGAAGAGAGTTCGGAGGCAGTTGCGCTGTCTGCTTCTACGACAACTTTGGAGATCCCAAGGAGTGGTAGTATTACCCGTAGTGTTTCGCCAGCCAGTGGGGTGGATAACTTAAGCGTGGTGAGCAATTCTCAGTCTAGATCCAACAGTCTAGCACGGCCTTCTAGTCCTAGTCCATCTTTGGTCAGCGAGAAAGATAAGGAGAAAGATGATGTGGATAAAGCGGAGAAGGAGGAAGAAGAACGGAAGAAGCGTCTTCAGCTGTACGTGTTTGTATTGCGCTGTATTGCGTATCCTTTCAATGCGAAACAGCCTACAGATATGGTACGTCGGAACTTGAAAGTCACGAAGCAGCAGCTGGAAACTATTCAGGGACGTTTCCAGGCGTTCTTCAAGGGGGAGACAACTATCACGGCAGACGAGGCCTTTAATAATGCAGTACAAAACTACTATGAAGTTTTTCTCAAGAGCGACCGCGTTATGCGGATGGTTCAGAGCGGTGCCTGTTCCCAACAAGATTTTAGAGATGTATTCAAGATCAACATTGAAAAGAGGGTTCGCAGTTTGCCCGAGATCAATGGCCTTAGCAAAGAGACTGTCCTCACAGCGTGGCTGAATAAGTTCGACGCAATCTTCCGTGGGGACGAGGACACTAGGAAACCTCAAAGTAGGTTACAGCAGAACGTTGCCTCGGAACTGATACTAAGCAAAGAACAGCTGTATGATATGTTCCAGAACATTTTGGGAGTCAAGAAGTTTGAACATCAACTTTTGTATAATGCTTTACAGGTGAGTATTCCAAGTTTTGTTATGTCTACTTTAATTGTGTTTAAAAAGTTTATTAAAAAAAACTACTTATCAGATCTTTTGGAAAATAGTATTCTCTACAATGTACCTTTTCAGTATATC--GGGACATGTTCTTTTGTAGACATATTATGTTTTGGATTATACAATTTTATTTGTGTTCTAAGACCTAACTATTGCATGTACGTAGTGATAATAACATCAAAATCTTTAATCAGCATTTATCCTTAACTATTGGAATACTACTGAATTGTAGATGTATAAATTTAAATATATGGGTTTCAA-AAAAAAAAAGTTAAGTTTAAAACTCCTGATATGGCAAAGAACGTTACGAAAAATTTAGCGATGGACAAACTAGT
Ncanei_Egypt_N958 ------------------------------------------------------------------------------------------------------------------------------------------------------------------GTGAGCAATTCTCAGTCTAGATCCAACAGTCTAGCACGGCCTTCTAGTCCTAGTCCATCTTTGGTCAGCGAGAAAGATAAGGAGAAAGATGATGTGGATAAAGCGGAGAAGGAGGAAGAAGAACGGAAGAAGCGTCTTCAGCTGTACGTGTTTGTATTGCGCTGTATTGCGTATCCTTTCAATGCGAAACAGCCTACAGATATGGTACGTCGGAACTTGAAAGTCACGAAGCAGCAGCTGGAAACTATTCAGGGACGTTTCCAGGCGTTCTTCAAGGGGGAGACAACTATCACGGCAGACGAGGCCTTTAATAATGCAGTACAAAACTACTATGAAGTTTTTCTCAAGAGCGACCGCGTAATGCGGATGGTTCAGAGCGGTGCCTGTTCCCAACAAGATTTCAGAGATGTATTCAAGATCAACATTGAGAAGAGGGTTCGCAGTTTGCCCGAGATCAACGGCCTTAGCAAAGAGACTGTCCTCACAGCGTGGCTGAATAAGTTCGACGCAATCTTCCGTGGGGACGAGGACACTAGGAAACCTCAAAGTAGGTTACAGCAGAACGTTGCCTCGGAACTGATACTAAGCAAAGAACAGCTGTATGATATGTTCCAGAACATTTTGGGAGTCAAGAAGTTTGAACATCAACTTTTGTATAATGCTTTACAGGTGAGTATTCCAAATTTTGTTATGCTTTCTTTAATTATGTTTAAAAAGTTTATTAAAAAAAACTACTTATCGGATCTTTTGGAAAATTGTATTCTCTATAATGTACCTTTTCAGTACATC--GGGGCATGTTCTTTTCTAGACATATCATGTTTTGGATTATACAATTTTATTTGTGTTCTAAGACCTAACTATTGCATGTACATAGTGATAATAATGTCAGAACCTTTAATCAGCATTTATCCTTAACTATTGGAATACTACTGAATTGTAGATGTATAGATTTCGATATATGGGTTTCAGAAAAAAAAAAGTTGAGTTTAAAACTCCTAATATGGCAAAGAATGTTA----------------------------
Ncarolinensis_Grandfather_N218 ----------------------------------------------------------------------------CTTCTACGACAACTTTGGAGATCCCAAGGAGTGGTAGTATTACCCGTAGTGTTTCGCCAGCCAGTGGGGTGGATAACTTAAGCGTGGTGAGCAATTCTCAGTCTAGATCCAACAGTCTAGCACGGCCTTCTAGTCCTAGTCCATCTTTGGTCAGCGAGAAAGATAAGGAGAAAGATGATGTGGATAAAGCGGAGAAGGAGGAAGAAGAACGGAAGAAGCGTCTTCAGCTGTACGTGTTTGTATTGCGCTGTATTGCGTATCCTTTCAATGCGAAACAGCCTACAGATATGGTACGTCGGAACTTGAAAGTCACGAAGCAGCAGCTGGAAACTATTCAGGGACGTTTCCAGGCGTTCTTCAAGGGGGAGACAACTATCACGGCAGACGAGGCCTTTAATAATGCAGTACAAAACTACTATGAAGTTTTTCTCAAAAGCGACCGCGTTATGCGGATGGTTCAGAGCGGTGCCTGTTCCCAACAAGATTTTAGAGATGTATTCAAGATCAACATTGAAAAGAGGGTTCGCAGTTTGCCCGAGATCAATGGCCTTAGCAAAGAGACTGTCCTCACAGCGTGGCTGAATAAGTTCGACGCAATCTTCCGTGGGGACGAGGACACTAGGAAACCTCAAAGTAGGTTACAGCAGAACGTTGCCTCGGAACTGATACTAAGCAAAGAACAGCTGTATGATATGTTCCAGAACATTTTGGGAGTCAAGAAGTTTGAACATCAACTTTTGTATAACGCTTTACAGGTGAGTGTTCCAAATTTTGTTATGCTTACTTTAATTATGTTTAAAAAATTTATTAAAAAAACCTACTTATCAGATCTTTTGGAAAACAGTATTCTCTACAATGTACCTTTTCAGTAGCTCTAGGGGCATGTTCTTTTATAGACATATTATATTTTGGATTGTACAATTTTATTTGTGTTCTAAGACCTAACTATTGCATGTACTTAGTAATAATAATGTCAAAACCTTTTATCATTATTTATCCCTAACCATTGGAATACTACTGAATT-------TATAGATTTCAATATATGGGTTTCAC-AAAAAAAAAGTTAAGTTTAAAACTCCTAATATGGCAAAGAACGTTACGGAAAATTTAGTGATGGACAAACTAGT
Ncarolinensis_LinvilleCaverns_N227 -----------------------------------------------------------------------------------------------------------------------------------------------------------------------------------------------------------------------------------------------------------------------------------------------------------------------------------------------------------GAAACAGCCTACAGATATGGTACGTCGGAACTTGAAAGTCACGAAGCAGCAGCTGGAAACTATTCAGGGACGTTTCCAGGCGTTCTTCAAGGGGGAGACAACTATCACGGCAGACGAGGCCTTTAATAATGCAGTACAAAACTACTATGAAGTTTTTCTCAAAAGCGACCGCGTTATGCGGATGGTTCAGAGCGGTGCCTGTTCCCAACAAGATTTTAGAGATGTATTCAAGATCAACATTGAAAAGAGGGTTCGCAGTTTGCCCGAGATCAATGGCCTTAGCAAAGAGACTGTCCTCACAGCGTGGCTGAATAAGTTCGACGCAATCTTCCGTGGAGACGAGGACACTAGGAAACCTCAAAGTAGGTTACAGCAGAACGTTGCCTCGGAACTGATACTAAGCAAAGAACAGCTGTATGATATGTTCCAGAACATTTTGGGAGTCAAGAAGTTTGAACATCAACTTTTGTATAACGCTTTACAGGTGAGTGTTCCAAATTTTGTTATGCTTACTTTAATTATGTTTAAAAAAATTATTAAAAAAACCTACTTATCAGATCTTTTGGAAAACAGTATTCTCTAC--------------------------------------------------------------------------------------------------------------------------------------------------------------------------------------------------------------------------------------------------------------------------------------
Ncarteri_English_N031 -----------------------------------------CGAGGAAGAGAGTTCGGAGGCAGTTGCGCTGTCTGCTTCTACGACAACTTTGGAGATCCCAAGGAGTGGTAGCATTACCCGTAGTGTTTCGCCAGCCAGTGGGGTGGATAACTTAAGCGTGGTGAGCAATTCTCAGTCTAGATCCAACAGTCTAGCACGGCCTTCTAGTCCTAGTCCATCTTTGGTCAGCGAGAAAGATAAGGAGAAAGATGATGTGGATAAAGCGGAGAAGGAGGAAGAAGAACGGAAGAAGCGTCTTCAGCTGTACGTGTTTGTATTGCGCTGTATTGCGTATCCTTTCAATGCGAAACAGCCTACAGATATGGTACGTCGGAACTTGAAAGTCACGAAGCAGCAGCTGGAAACTATTCAGGGACGTTTCCAGGCGTTCTTCAAGGGGGAGACAACTATCACGGCAGACGAGGCCTTTAATAATGCAGTACAAAACTACTATGAAGTTTTTCTCAAGAGCGACCGCGTTATGCGGATGGTTCAGAGCGGTGCCTGTTCCCAACAAGATTTTAGAGATGTATTCAAGATCAACATTGAAAAGAGGGTTCGCAGTTTGCCCGAGATCAATGGCCTTAGCAAAGAAACTGTCCTCACAGCGTGGCTGAATAAATTCGACGCAATCTTCCGTGGGGACGAGGACAGTAGGAAACCTCAAAGTAGGTTACAGCAGAACGTTGCCTCAGAACTGATACTAAGCAAAGAACAGCTGTATGATATGTTCCAGAACATTTTGGGAGTCAAGAAGTTTGAACATCAACTTTTGTATAATGCTTTACAGGTGAGTATTCCAAATTTTGTTATGCTTACTTTAATTATGTTTAAAAAGTTTATTAAAAAAACCTGCTTATCAGATCTTTTGGAAAATTGTATTCTCCACAATGTACCTTTTCAGTAGCTCTAGAGGCATGTTCTTTTGTAGAC--ATTATGTTTTGGATTGTACAATTTTATTTGTGTTCTAAGACCTAACTATTGCATGTACTTAGTGATAATAATGTCAAAACCTTTAATCACCATTTATCCTTAACTATTGTAATACTACTGAATTGTAGATGTATAGTTTTCAATGTATGGGTTTCAGAAAAAAAGAAGTTAAGTTTTAAACTCTTAATATGGTAAAGAACATTATGAAAAATTTAATGATGGACAAACTAGT
Ncarteri_LaurelCave_nearTYPE_N0296 GAACCCTCGTCGTCAGAAGAAGAAAGCGAAAATGAAGCAGTCGAGGAAGAGAGTTCGGAGGCAGTTGCGCTGTCTGCTTCTACGACAACTTTGGAGATCCCAAGGAGTGGTAGCATTACCCGTAGTGTTTCGCCAGCCAGTGGGGTGGATAACTTAAGCGTGGTGAGCAATTCTCAGTCTAGATCCAACAGTCTAGCACGGCCTTCTAGTCCTAGTCCATCTTTGGTCAGCGAGAAAGATAAGGAGAAAGATGATGTGGATAAAGCGGAGAAGGAGGAAGAAGAACGGAAGAAGCGTCTTCAGCTGTACGTGTTTGTATTGCGCTGTATTGCGTATCCTTTCAATGCGAAACAGCCTACAGATATGGTACGTCGGAACTTGAAAGTCACGAAGCAGCAGCTGGAAACTATTCAGGGACGTTTCCAGGCGTTCTTCAAGGGGGAGACAACTATCACGGCAGACGAGGCCTTTAATAATGCAGTACAAAACTACTATGAAGTTTTTCTCAAGAGCGACCGCGTTATGCGGATGGTTCAGAGCGGTGCCTGTTCCCAACAAGATTTTAGAGATGTATTCAAGATCAACATTGAAAAGAGGGTTCGCAGTTTGCCCGAGATCAATGGCCTTAGCAAAGAGACTGTCCTCACAGCGTGGCTGAATAAGTTCGACGCAATCTTCCGTGGGGACGAGGACAGTAGGAAACCTCAAAGTAGGTTACAGCAGAACGTTGCCTCGGAACTGATACTAAGCAAAGAACAGCTGTATGATATGTTCCAGAACATTTTGGGAGTCAAGAAGTTTGAACATCAACTTTTGTATAACGCTTTACAGGTTAGTATTCCAAATTTTGTTATGCTTACTTTAATTATGTTTAAAAAGTTTATTAACAGAACCCGCTTATCAGATCTTTTGGAAAATAGTATTCTCCACAATGTACCTTTTCAGTAGCTCTAGAGGCATGTTCTTTTGTAGAC--ATTACGTTTTGGATTGTACAATTTTATTTGTGTTCTAAGACCTAACTATTGCATGTACTTAGTGATAATAATGTCAAAACCTTTAATCGCCATTTATCCTTAACTATTGGAATACTACTGAATTGTAGATGTATAGTTTTCAATGTATGGGTTTCAGAAAAAAAGAAGTTAAGTTTAAAACTCTTAATATGGTAAAGAACATTACGAAAAATTTAATGATGGACAAACTAGT
Ncarteri_PilotMtn_G2185 GAACCCTCGTCGTCAGAAGAAGAAAGCGAAAATGAAGCAGTCGAGGAAGAGAGTTCGGAGGCAGTTGCGCTGTCTGCTTCTACGACAACTTTGGAGATCCCAAGGAGTGGTAGCATTACCCGTAGTGTTTCGCCAGCCAGTGGGGTGGATAACTTAAGCGTGGTGAGCAATTCTCAGTCTAGATCCAACAGTCTAGCACGGCCTTCTAGTCCTAGTCCATCTTTGGTCAGCGAGAAAGATAAGGAGAAAGATGATGTGGATAAAGCGGAGAAGGAGGAAGAAGAACGGAAGAAGCGTCTTCAGCTGTACGTGTTTGTATTGCGCTGTATTGCGTATCCTTTCAATGCGAAACAGCCTACAGATATGGTACGTCGGAACTTGAAAGTCACGAAGCAGCAGCTGGAAACTATTCAGGGACGTTTCCAGGCGTTCTTCAAGGGGGAGACAACTATCACGGCAGACGAGGCCTTTAATAATGCAGTACAAAACTACTATGAAGTTTTTCTCAAGAGCGACCGCGTTATGCGGATGGTTCAGAGCGGTGCCTGTTCCCAACAAGATTTTAGAGATGTATTCAAGATCAACATTGAAAAGAGGGTTCGCAGTTTGCCCGAGATCAATGGCCTTAGCAAAGAGACTGTCCTCACAGCGTGGCTGAATAAGTTCGACGCAATCTTCCGTGGGGACGAGGACAGTAGGAAACCTCAAAGTAGGTTACAGCAGAACGTTGCCTCGGAACTGATACTAAGCAAAGAACAGCTGTATGATATGTTCCAGAACATTTTGGGAGTCAAGAAGTTTGAACATCAACTTTTGTATAACGCTTTACAGGTGAGTATTCCAAATTTTGTTATGCTTACTTTAATTATGTTTAAAAAGTTTATTAACAAAACCTGCTTATCAGATCTTTTGGAAAATAGTATTCTCCACAATGTACCTTTTCAGTAGCTCTAGAGGCATGTTCTTTTGTAGAC--ATTATGTTTTGGATTGTACAATTTTATTTGTGTTCTAAGACCTAACTATTGCATGTACTTAGTGATAATAATGTCAAAACCTTTAATCACTGTTTATCCTTAATTATTGGAATACTACTGAATTGTAGATGTATAGTTTTCAATGTATGGGTTTCATAAAAAAAGAAGTTAAGTTTAATACTCTTAATATGGTAAAGAACATTATGAAAAATTTAATGATGGACAAACTAGT
Ncarteri_Pitchfork_N363 GAACCCTCGTCGTCAGAAGAAGAAAGCGAAAATGAAGCAGTCGAGGAAGAGAGTTCGGAGGCAGTTGCGCTGTCTGCTTCTACGACAACTTTGGAGATCCCAAGGAGTGGTAGCATTACCCGTAGTGTTTCGCCAGCCAGTGGGGTGGATAACTTAAGCGTGGTGAGCAATTCTCAGTCTAGATCCAACAGTCTAGCACGGCCTTCTAGTCCTAGTCCATCTTTGGTCAGCGAGAAAGATAAGGAGAAAGATGATGTGGATAAAGCGGAGAAGGAGGAAGAAGAACGGAAGAAGCGTCTTCAGCTGTACGTGTTTGTATTGCGCTGTATTGCGTATCCTTTCAATGCGAAACAGCCTACAGATATGGTACGTCGGAACTTGAAAGTCACGAAGCAGCAGCTGGAAACTATTCAGGGACGTTTCCAGGCGTTCTTCAAGGGGGAGACAACTATCACGGCAGACGAGGCCTTTAATAATGCAGTACAAAACTACTATGAAGTTTTTCTCAAGAGCGACCGCGTTATGCGGATGGTTCAGAGCGGTGCCTGTTCCCAACAAGATTTTAGAGATGTATTCAAGATCAACATTGAAAAGAGGGTTCGCAGTTTGCCCGAGATCAATGGCCTTAGCAAAGAGACTGTCCTCACAGCGTGGCTGAATAAGTTCGACGCAATCTTCCGTGGGGACGAGGACAGTAGGAAACCTCAAAGTAGGTTACAGCAGAACGTTGCCTCGGAACTGATACTAAGCAAAGAACAGCTGTATGATATGTTCCAGAACATTTTGGGAGTCAAGAAGTTTGAACATCAACTTTTGTATAACGCTTTACAGGTGAGTATTCCAAATTTTGTTATGCTTACTTTAATTATGTTTAAAAAGTTTATTAACGAAACCTGCTTATCAGATCTTTTGGAAAATAGTATTCTCCACAATGTACCTTTTCAGTAGCTCTAGAGATATGTTCTTTTGTAGAC--ATTATGTTTTGGATTGTACAAATTTATTTGTGTTTTAAGACCTAACTATTGCATGTACTTAGTGATAATAATGTCAAAACCTTTAATCACCATTTATCCTTAA---------------------------------------------------------------------------------------------------------------------------------
Ncarteri_WeberCty_N1044 GAACCCTCGTCGTCAGAAGAAGAAAGCGAAAATGAAGCAGTCGAGGAAGAGAGTTCGGAGGCAGTTGCGCTGTCTGCTTCTACGACAACTTTGGAGATCCCAAGGAGTGGTAGCATTACCCGTAGTGTTTCGCCAGCCAGTGGGGTGGATAACTTAAGCGTGGTGAGCAATTCTCAGTCTAGATCCAACAGTCTAGCACGGCCTTCTAGTCCTAGTCCATCTTTGGTCAGCGAGAAAGATAAGGAGAAAGATGATGTGGATAAAGCGGAGAAGGAGGAAGAAGAACGGAAGAAGCGTCTTCAGCTGTACGTGTTTGTATTGCGCTGTATTGCGTATCCTTTCAATGCGAAACAGCCTACAGATATGGTACGTCGGAACTTGAAAGTCACGAAGCAGCAGCTGGAAACTATTCAGGGACGTTTCCAGGCGTTCTTCAAGGGGGAGACAACTATCACGGCAGACGAGGCCTTTAATAATGCAGTACAAAACTACTATGAAGTTTTTCTCAAGAGCGACCGCGTTATGCGGATGGTTCAGAGCGGTGCCTGTTCCCAACAAGATTTTAGAGATGTATTCAAGATCAACATTGAAAAGAGGGTTCGCAGTTTACCTGAGATCAATGGCCTTAGCAAAGAGACTGTCCTCACAGCGTGGCTGAATAAGTTCGACGCAATCTTCCGTGGGGACGAGGACAGTAGGAAACCTCAAAGTAGGTTACAGCAGAACGTTGCCTCGGAACTGATACTAAGCAAAGAACAGCTGTATGATATGTTCCAGAACATTTTGGGAGTCAAGAAGTTTGAACATCAACTTTTGTATAACGCTTTACAGGTGAGTGTTCCAAATTTTGTTATGCTTACTTTAATTATGTTTAAAAAGTTTATTAACAGAACCTGCTTATCAGATCTTTTGGAAAATAGTATTCTCCACAATGTACCTTTTCAGTAGCTCTAGAGGCATGTTCTTTTGTAGAC--ATTATGTTTTGGATTGTACAATTTTATTTGTGTTCTAAGACCTAACTATTGCATGTACTTAATGATAATAATGTCAAAACCTTTAATCACCATTTATCCTTAACTATTGGAATACTACTGAATTGTAGATGTATAGTTTTCAATGTATGGGTTTCAGAAAAAAATAAGTTAAGTTTAAAACTCTTAATATGGTAAAGAACATTACGAAAAATTTAATGATGGACAAACTAGT
Ncherokee_BallhootScar_N193 GAACCCTCGTCGTCAGAAGAAGAAAGCGAAAATGAAGCAGTCGAGGAAGAGAGTTCGGAGGCAGTTGCGCTGTCTGCTTCTACGACAACTTTGGAGATCCCAAGGAGTGGTAGTATTACCCGTAGTGTTTCGCCAGCCAGTGGGGTGGATAACTTAAGCGTGGTGAGCAATTCTCAGTCTAGATCCAACAGTCTAGCACGGCCTTCTAGTCCTAGTCCATCTTTGGTCAGCGAGAAAGATAAGGAGAAAGATGATGTGGATAAAGCGGAGAAGGAGGAAGAAGAACGGAAGAAGCGTCTTCAGCTGTACGTGTTTGTATTGCGCTGTATTGCGTATCCTTTCAATGCGAAACAGCCTACAGATATGGTACGTCGGAACTTGAAAGTCACGAAGCAGCAGCTGGAAACTATTCAGGGACGTTTCCAGGCGTTCTTCAAGGGGGAGACAACTATCACGGCAGACGAGGCCTTTAATAATGCAGTACAAAACTACTATGAAGTTTTTCTCAAGAGCGACCGCGTTATGCGGATGGTTCAGAGCGGTGCCTGTTCCCAACAAGATTTTAGAGATGTATTCAAGATCAACATTGAAAAGAGGGTTCGCAGTTTGCCCGAGATCAATGGCCTTAGCAAAGAGACTGTCCTCACAGCGTGGCTGAATAAGTTCGACGCAATCTTCCGTGGGGACGAGGACACTAGGAAACCTCAAAGTAGGTTACAGCAGAACGTTGCCTCGGAACTGATACTAAGCAAAGAACAGCTGTATGATATGTTCCAGAACATTTTGGGAGTCAAGAAGTTTGAACATCAACTTTTGTATAACGCTTTACAGGTGAGTATTCCAAATTTTGTTATGCTTACTTTAATTATGTTTAAAAAATTTATTAAAAAAACCTACTTATCAGATCTTTTGGAAAACGGTATTCTCTACAATGTACCTTTCCAGTAGCTCTAGGGGCATGTTCTTTTGTAGACATCTTATGTTTTGGATTGTACAATTTTATTTGTTTT-----------CTATTGCATGTACTTAGTGATAATAATGTCAAAACGTTTTATCATTATTTATCCCTAATCATTGGAATACTACTGAATTGTAGATGTATAGATTTCAATGTATGGGTTTCAA--AAAAAAAAGTTAAGTTTAAAACTCCTAATATGGCAAAGAACGTTACGAAAAATTTAGTGATGGACAAGCTAGT
Ncherokee_BalsamMtn_N891 GAACCCTCGTCGTCAGAAGAAGAAAGCGAAAATGAAGCAGTCGAGGAAGAGAGTTCGGAGGCAGTTGCGCTGTCTGCTTCTACGACAACTTTGGAGATCCCAAGGAGTGGTAGTATTACCCGTAGTGTTTCGCCAGCCAGTGGGGTGGATAACTTAAGCGTGGTGAGCAATTCTCAGTCTAGATCCAACAGTCTAGCACGGCCTTCTAGTCCTAGTCCATCTTTGGTCAGCGAGAAAGATAAGGAGAAAGATGATGTGGATAAAGCGGAGAAGGAGGAAGAAGAACGGAAGAAGCGTCTTCAGCTGTACGTGTTTGTATTGCGCTGTATTGCGTATCCTTTCAATGCGAAACAGCCTACAGATATGGTACGTCGGAACTTGAAAGTCACGAAGCAGCAGCTGGAAACTATTCAGGGACGTTTCCAGGCGTTCTTCAAGGGGGAGACAACTATCACGGCAGACGAGGCCTTTAATAATGCAGTACAAAACTACTATGAAGTTTTTCTCAAGAGCGACCGCGTTATGCGGATGGTTCAGAGCGGTGCCTGTTCCCAACAAGATTTTAGAGATGTATTCAAGATCAACATTGAAAAGAGGGTTCGCAGTTTGCCCGAGATCAATGGCCTTAGCAAAGAGACTGTCCTCACAGCGTGGCTGAATAAGTTCGACGCAATCTTCCGTGGGGACGAGGACACTAGGAAACCTCAAAGTAGGTTACAGCAGAACGTTGCCTCGGAACTGATACTAAGCAAAGAACAGCTGTATGATATGTTCCAGAACATTTTGGGAGTCAAGAAGTTTGAACATCAACTTTTGTATAACGCTTTACAGGTGAGTATTCCAAATTTTGTTATGCTTACTTTAATTATGTTTAAAAAATTTATT-AAAAAACCTACTTATCAGATCTTTTGGAAAACAGTATTCTCTACAATGTACCTTTTCAGTAGCTCTAGGGGCATGTTCTTTTGTAGACATATTATGGTTTGGATTGTACAATTTTATTTGTGTTTTAAGACCTAACTATTGCATGTACTTAGTGATAATAATGTCAAAACCTTTTATCATTATTTATCCCTAATCATTGGAATACTACTGAATTGTAGATGTATAGATTTCAATATATGGGTTTCAGAAAAAAAAAAGTTAAGTTTAAAACTCCTAATATGGCAAAGAACGTTACGAAAAATTTAGTGATGGACAAACTAGT
Ncooperi_BeaverCrk_N1002 --------------------------------------------------------------------------------------AACTTTGGAGATCCCAAGGAGTGGTAGTATTACCCGTAGTGTTTCGCCAGCCAGTGGGGTGGATAACTTAAGCGTGGTGAGCAATTCTCAGTCTAGATCCAACAGTCTAGCACGGCCTTCTAGTCCTAGTCCATCTTTGGTCAGCGAGAAAGATAAGGAGAAAGATGATGTGGATAAAGCGGAGAAGGAGGAAGAAGAACGGAAGAAGCGTCTTCAGCTGTACGTGTTTGTATTGCGCTGTATTGCGTATCCTTTCAATGCGAAACAGCCTACAGATATGGTACGTCGGAACTTGAAAGTCACGAAGCAGCAGCTGGAAACTATTCAGGGACGTTTCCAGGCGTTCTTCAAGGGGGAGACAACTATCACGGCAGACGAGGCCTTTAATAATGCAGTACAAAACTACTATGAAGTTTTTCTCAAGAGCGACCGCGTTATGCGGATGGTTCAGAGCGGTGCCTGTTCCCAACAAGATTTTAGAGATGTATTCAAGATCAACATTGAAAAGAGGGTTCGCAGTTTGCCCGAGATCAATGGCCTTAGCAAAGAGACTGTCCTCACAGCGTGGCTGAATAAGTTCGACGCAATCTTCCGTGGGGACGAGGACAGTAGGAAACCTCAAAGTAGGTTACAGCAGAACGTTGCCTCGGAACTGATACTAAGCAAAGAACAGCTGTATGATATGTTCCAGAACATTTTGGGAGTCAAGAAGTTTGAACATCAACTTTTGTATAACGCTTTACAAGTGAGTATTCCAAATTTTGTTATGCTTACTTTAATTATGTTTAAAAAGTTTATTAAAAAAACCTGCTTATCAGATCTTTTGGAAAATAGTATTCTCCACAATGTACCTTTTCAGTAGCTCTAGAGGCATGTTCTTTTGTAGACATATTATGTTTTGGATTGTACAATTTTATTTGTGTTCTAAGACCTAACTATTGCATGTACTTAGTGATAATAATGTCAAAACCTTTAATCACCATTTATCCTTAACTATTGGAATACTACTGAATTGTAGATGTATAGTTTTCAATGTATGG----------------------------------------------------------------------------------
Ncooperi_BrasstBald_N824 --------------------------------------------------------------------------------------------------------------------------------------------------------------------------------------ATCCAACAGTCTAGCACGGCCTTCTAGTCCTAGTCCATCTTTGGTCAGCGAGAAAGATAAGGAGAAAGATGATGTGGATAAAGCGGAGAAGGAGGAAGAAGAACGGAAGAAGCGTCTTCAGCTGTACGTGTTTGTATTGCGCTGTATTGCGTATCCTTTCAATGCGAAACAGCCTACAGATATGGTACGTCGGAACTTGAAAGTCACGAAGCAGCAGCTGGAAACTATTCAGGGACGTTTCCAGGCGTTCTTCAAGGGGGAGACAACTATCACGGCAGACGAGGCCTTTAATAATGCAGTACAAAACTACTATGAAGTTTTTCTCAAGAGCGACCGCGTTATGCGGATGGTTCAGAGCGGTGCCTGTTCCCAACAAGATTTTAGAGATGTATTCAAGATCAACATTGAAAAGAGGGTTCGCAGTTTGCCCGAGATCAATGGCCTTAGCAAAGAGACTGTCCTCACAGCGTGGCTGAATAAGTTCGACGCAATCTTCCGTGGGGACGAGGACAGTAGGAAACCTCAAAGTAGGTTACAGCAGAACGTTGCCTCGGAACTGATACTAAGCAAAGAACAGCTGTATGATATGTTCCAGAACATTTTGGGAGTCAAGAAGTTTGAACATCAACTTTTGTATAACGCTTTACAAGTGAGTATTCCAAATTTTGTTATGCTTACTTTAATTATGTTTAAAAAGTTTATTTAAAAAACCTGCTTATCAGATCTTTTGGAAAATAGTATTCTCCACAATGTACCTTTTCAGTAGCTCTAGAGGCATGTTCTTTTGTAGACATATTATGTTTTGGATTGTACAATTTTATTTGTGTTCTAAGACCTAACTATTGCATGTACTTAGTGATAATAATGTCAAAACCTTTAATCACCATTTATCCTTAACTATTGGAATACTACTGAATTGTAGATGTATAGTTTTCAATGTATGGGTTTCAGAAAAAAAGAAGTTTAGTTTAAAACTCTTAATATGGTAAAGAACATAACGAAAAATTTAATGATGGACAA------
Ncooperi_CheoahDam_N1122 ------------------------------------------------------------GCAGTTGCGCTGTCTGCTTCTACGACAACTTTGGAGATCCCAAGGAGTGGTAGTATTACCCGTAGTGTTTCGCCAGCCAGTGGGGTGGATAACTTAAGCGTGGTGAGCAATTCTCAGTCTAGATCCAACAGTCTAGCACGGCCTTCTAGTCCTAGTCCATCTTTGGTCAGCGAGAAAGATAAGGAGAAAGATGATGTGGATAAAGCGGAGAAGGAGGAAGAAGAACGGAAGAAGCGTCTTCAGCTGTACGTGTTTGTATTGCGCTGTATTGCGTATCCTTTCAATGCGAAACAGCCTACAGATATGGTACGTCGGAACTTGAAAGTCACGAAGCAGCAGCTGGAAACTATTCAGGGACGTTTCCAGGCGTTCTTCAAGGGGGAGACAACTATCACGGCAGACGAGGCCTTTAATAATGCAGTACAAAACTACTATGAAGTTTTTCTCAAGAGCGACCGCGTTATGCGGATGGTTCAGAGCGGTGCCTGTTCCCAACAAGATTTTAGAGATGTATTCAAGATCAACATTGAAAAGAGGGTTCGCAGTTTGCCCGAGATCAATGGCCTTAGCAAAGAGACTGTCCTCACAGCGTGGCTGAATAAGTTCGACGCAATCTTCCGTGGGGACGAGGACAGTAGGAAACCTCAAAGTAGGTTACAGCAGAATGTTGCCTCGGAACTGATACTAAGCAAAGAACAGCTGTATGATATGTTCCAGAACATTTTGGGAGTCAAGAAGTTTGAACATCAACTTTTGTATAATGCTTTACAGGTGAGTATTCCAAATTTTGTTATGCTTACTTTAATTATATTTAAAAAGTTTATTAAAAAAACCTGCTTATCAGATCTTTTGGAAAATAGTATTCTCCACAATGTACCTTTTCAGTAGCTCTAGAGGCATGTTCTTTTGTAGACATATTATGTTTTCGATTGTACTATTTTATTTGTGTTCTAAGACCTAACTATTGCATGTACTTAGTGATAATAATATCAAAACCTTTAATCTCCATTTATCCTTAACTATCGGAATACTACTGAATTGTAGATGTATAGTTTTCATTGTATGGGTTTCAGAAAAAAAGAAGTTAAGTTTAAAACTCTTAATATGGTAAAGAACATAACGAAAAATTTAATGATGGACAAACTAGT
Ncooperi_NantRiverGorge_N682 -------CGTCGTCAGAAGAAGAAAGCGAAAATGAAGCAGTCGAGGAAGAGAGTTCGGAGGCAGTTGCGCTGTCTGCTTCTACGACAACTTTGGAGATCCCAAGGAGTGGTAGTATTACCCGTAGTGTTTCGCCAGCCAGTGGGGTGGATAACTTAAGCGTGGTGAGCAATTCTCAGTCTAGATCCAACAGTCTAGCACGGCCTTCTAGTCCTAGTCCATCTTTGGTCAGCGAGAAAGATAAGGAGAAAGATGATGTGGATAAAGCGGAGAAGGAGGAAGAAGAACGGAAGAAGCGTCTTCAGCTGTACGTGTTTGTATTGCGCTGTATTGCGTATCCTTTCAATGCGAAACAGCCTACAGATATGGTACGTCGGAACTTGAAAGTCACGAAGCAGCAGCTGGAAACTATTCAGGGACGTTTCCAGGCGTTCTTCAAGGGGGAGACAACTATCACGGCAGACGAGGCCTTTAATAATGCAGTACAAAACTACTATGAAGTTTTTCTCAAGAGCGACCGCGTTATGCGGATGGTTCAGAGCGGTGCCTGTTCCCAACAAGATTTTAGAGATGTATTCAAGATCAACATTGAAAAGAGGGTTCGCAGTTTGCCCGAGATCAATGGCCTTAGCAAAGAGACTGTCCTCACAGCGTGGCTGAATAAGTTCGACGCAATCTTCCGTGGGGACGAGGACAGTAGGAAACCTCAAAGTAGGTTACAGCAGAACGTTGCCTCGGAACTGATACTAAGCAAAGAACAGCTGTATGATATGTTCCAGAACATTTTGGGAGTCAAGAAGTTTGAACATCAACTTTTGTATAACGCTTTACAAGTGAGTATTCCAAATTTTGTTATGCTTACTTTAATTATGTTTAAAAAGTTTATTAAAAAAACCTGCTTATCAGATCTTTTGGAAAATAGTATTCTCCACAATGTACCTTTTCAGTAGCTCTAGAGGCATGTTCTTTTGTAGACATATTATGTTTTGGATTGTACAATTTTATTTGTGTTCTAAGACCTAACTATTGCATGTACTTAGTGATAATAATGTCAAAACCTTTAATCACCATTTATCCTTAACTATTGG--------------------------------------------------------------------------------------------------------------------------
Ncooperi_RockCrRoad_N1160 ---------------------------------------------------------------------------------------------------------------------------------------------------------------------------TCTCAGTCTAGATCCAACAGTCTAGCACGGCCTTCTAGTCCTAGTCCATCTTTGGTCAGCGAGAAAGATAAGGAGAAAGATGATGTGGATAAAGCGGAGAAGGAGGAAGAAGAACGGAAGAAGCGTCTTCAGCTGTACGTGTTTGTATTGCGCTGTATTGCGTATCCTTTCAATGCGAAACAGCCTACAGATATGGTACGTCGGAACTTGAAAGTCACGAAGCAGCAGCTGGAAACTATTCAGGGACGTTTCCAGGCGTTCTTCAAGGGGGAGACAACTATCACGGCAGACGAGGCCTTTAATAATGCAGTACAAAACTACTATGAAGTTTTTCTCAAGAGCGACCGCGTTATGCGGATGGTTCAGAGCGGTGCCTGTTCCCAACAAGATTTTAGAGATGTATTCAAGATCAACATTGAAAAGAGGGTTCGCAGTTTGCCCGAGATCAATGGCCTTAGCAAAGAGACTGTCCTCACAGCGTGGCTGAATAAGTTCGACGCAATCTTCCGTGGGGACGAGGACAGTAGGAAACCTCAAAGTAGGTTACAGCAGAACGTTGCCTCGGAACTGATACTAAGCAAAGAACAGCTGTATGATATGTTCCAGAACATTTTGGGAGTCAAGAAGTTTGAACATCAACTTTTGTATAACGCTTTACAGGTGAGTATTCCAAATTTTCTTATGCTTACTTTAATTATGTTTAAAAAGTTTATT-AAAAATCCTGCTTATCAGATCTTTTGGAAAATAGTATTCTCCACAATGTACCTTTTCAGTAGCTCTAGAGGCATGTTCTTTTGTAGACATATTATGTTTTGGATTGTACAATTTTATTTGTGTTCTAAGACCTAACTATTGCATGTACTTAGTGATAATAATGTCAAAACCTTTAATCACCATTTATCCTTAACTATTGGAATACTACTGAATTGTAGATGTATAGTTTTCAATGTATGGGTTTTCAAAAAAAAGAAGTTAAGTTTAAAACTCTTAATATGGTAAAGAACATAACAGAAAATTTAATGATGGACAAACTAGT
Ncoylei_Apalachia_N1195 GAACCCTCGTCGTCAGAAGAAGAAAGCGAAAATGAAGCAGTCGAGGAAGAGAGTTCGGAGGCAGTTGCGCTGTCTGCTTCTACGACAACTTTGGAGATCCCAAGGAGTGGTAGTATTACCCGTAGTGTTTCGCCAGCCAGTGGGGTGGATAACTTAAGCGTGGTGAGCAATTCTCAGTCTAGATCCAACAGTCTAGCACGGCCTTCTAGTCCTAGTCCATCTTTGGTCAGCGAGAAAGATAAGGAGAAAGATGATGTGGATAAAGCGGAGAAGGAGGAAGAAGAACGGAAGAAGCGTCTTCAGCTGTACGTGTTTGTATTGCGCTGTATTGCGTATCCTTTCAATGCGAAACAGCCTACAGATATGGTACGTCGGAACTTGAAAGTCACGAAGCAGCAGCTGGAAACTATTCAGGGACGTTTCCAGGCGTTCTTCAAGGGGGAGACAACTATCACGGCAGACGAGGCCTTTAATAATGCAGTACAAAACTACTATGAAGTTTTTCTCAAGAGCGACCGCGTTATGCGGATGGTTCAGAGCGGTGCCTGTTCCCAACAAGATTTCAGAGATGTATTCAAGATCAACATTGAAAAGAGGGTTCGCAGTTTGCCCGAGATCAATGGCCTTAGCAAAGAGACTGTCCTCACAGCGTGGCTGAATAAGTTCGACGCAATCTTCCGTGGGGACGAGGACAGTAGGAAACCTCAAAGTAGGTTACAGCAGAACGTTGCCTCGGAACTGATACTAAGCAAAGAGCAGCTGTATGATATGTTCCAGAACATTTTGGGAGTCAAGAAGTTTGAACATCAACTTTTGTATAATGCTTTACAGGTGAGTATTCCAAATTTTGTTATGCTTACTTTAATTATGTTTAAAAAGTTTATTAAAAAAACCTACTTATCAGATCTTTTGGAAAATAGTATTCTCTACAATGTACCTTTTCAGTAGCTCTAGGGGCATGTTCTTATGTAGACATATTATGTTTTGGATTGTACTAGTTTATTTGTGTTCTAAGACCTAACTATTGCATGTACTTAGTGATAATAATGTCAAATCCTTTAATCACCATTTATCTTTAACTAATGGAATACTACCGAATTGTAGATGTATAG------------------------------------------------------------------------------------------------
Ncoylei_DinkinCove_N1118 GAACCCTCGTCGTCAGAAGAAGAAAGCGAAAATGAAGCAGTCGAGGAAGAGAGTTCGGAGGCAGTTGCGCTGTCTGCTTCTACGACAACTTTGGAGATCCCAAGGAGTGGTAGTATTACCCGTAGTGTTTCGCCAGCCAGTGGGGTGGATAACTTAAGCGTGGTGAGCAATTCTCAGTCTAGATCCAACAGTCTAGCACGGCCTTCTAGTCCTAGTCCATCTTTGGTCAGCGAGAAAGATAAGGAGAAAGATGATGTGGATAAAGCGGAGAAGGAGGAAGAAGAACGGAAGAAGCGTCTTCAGCTGTACGTGTTTGTATTGCGCTGTATTGCGTATCCTTTCAATGCGAAACAGCCTACAGATATGGTACGTCGGAACTTGAAAGTCACGAAGCAGCAGCTGGAAACTATTCAGGGACGTTTCCAGGCGTTCTTCAAGGGGGAGACAACTATCACGGCAGACGAGGCCTTTAATAATGCAGTACAAAACTACTATGAAGTTTTTCTCAAGAGCGACCGCGTTATGCGGATGGTTCAGAGCGGTGCCTGTTCCCAACAAGATTTCAGAGATGTATTCAAGATCAACATTGAAAAGAGGGTTCGCAGTTTGCCCGAGATCAATGGCCTTAGCAAAGAGACTGTCCTCACAGCGTGGCTGAATAAGTTCGACGCAATCTTCCGTGGGGACGAGGACAGTAGGAAACCTCAAAGTAGGTTACAGCAGAACGTTGCCTCGGAACTGATACTAAGCAAAGAGCAGCTGTATGATATGTTCCAGAACATTTTGGGAGTCAAGAAGTTTGAACATCAACTTTTGTATAACGCTTTACAGGTGAGTATTCCAAATTTTGTTATGCTTACTTTAATTATGTTTAAAAAGTTTATTAAAAAAACCTACATATAAGATCTTTTGGAAAATAGTGTTCTCTACAATGTACCTTTTCAGTAGCTCTAAGGGCATGTTCTTATGTAGACATATTATGTTTTGGATTGTACTAGTTTATTTGTGTTCTAAGACCTAACTATTGCATGTACTTAGTGATAATAATGTCAAATCCTTTAATCACCATTTATCTTTAACTAATGGAATACTACCGAATTGTAGATGTATAGTT----------------------------------------------------------------------------------------------
Ncoylei_TiptonCreek_N837 GAACCCTCGTCGTCAGAAGAAGAAAGCGAAAATGAAGCAGTCGAGGAAGAGAGTTCGGAGGCAGTTGCGCTGTCTGCTTCTACGACAACTTTGGAGATCCCAAGGAGTGGTAGTATTACCCGTAGTGTTTCGCCAGCCAGTGGGGTGGATAACTTAAGCGTGGTGAGCAATTCTCAGTCTAGATCCAACAGTCTAGCACGGCCTTCTAGTCCCAGTCCATCTTTGGTCAGCGAGAAAGATAAGGAGAAAGATGATGTGGATAAAGCGGAGAAGGAGGAAGAAGAACGGAAGAAGCGTCTTCAGCTGTACGTGTTTGTATTGCGCTGTATTGCGTATCCTTTCAATGCGAAACAGCCTACAGATATGGTACGTCGGAACTTGAAAGTCACGAAGCAGCAGCTGGAAACTATTCAGGGACGTTTCCAGGCGTTCTTCAAGGGGGAGACAACTATCACGGCAGACGAGGCCTTTAATAATGCAGTACAAAACTACTATGAAGTTTTTCTCAAGAGCGACCGCGTTATGCGGATGGTTCAGAGCGGTGCCTGTTCCCAACAAGATTTCAGAGATGTATTCAAGATCAACATTGAAAAGAGGGTTCGCAGTTTGCCCGAGATCAATGGCCTTAGCAAAGAGACTGTCCTCACAGCGTGGCTGAATAAGTTCGACGCAATCTTCCGTGGGGATGAGGACAGTAGGAAACCTCAAAGTAGGTTACAGCAGAACGTTGCCTCGGAACTGATACTAAGCAAAGAACAGCTGTATGATATGTTCCAGAACATTTTGGGAGTCAAGAAGTTTGAACATCAACTTTTGTATAACGCTTTACAGGTGAGTATTCCAAATTTTGTTATGCTTACTTTAATTATGCTTAAAAAGTTTATTTAAAAAACCTACTTATCAGATCTTTTGGAAAATAGTATTCTCTACAATGTACCTTTTCAGTAGCTCTAGGGGCATGTTCTTATGTAGACATATTATGTTTTGGATTGTACTAGTTTATTTGTGTTCTAAGACCTAACTCTTGCATGTTCTTAGTGATAATAATGTCAAATCCTTTAATCACCATTTATCCTTAACTAATGGAATACTACCGAATTGTAGATGTATAGTTTTCAATGTATGGGTTTCACAAAAAAAGAAGCTAAGTTTAAAACTCTTAATATGGTAAAAAACATTACGAGAAATTTAATGATGGACAAACTAGT
Ncrosbyi_MtMitchell_N210 GAACCCTCGTCGTCAGAAGAAGAAAGCGAAAATGAAGCAGTCGAGGAAGAGAGTTCGGAGGCAGTTGCGCTGTCTGCTTCTACGACAACTTTGGAGATCCCAAGGAGTGGTAGTATTACCCGTAGTGTTTCGCCAGCCAGTGGGGTGGATAACTTAAGCGTGGTGAGCAATTCTCAGTCTAGATCCAACAGTCTAGCACGGCCTTCTAGTCCTAGTCCATCTTTGGTCAGCGAGAAAGATAAGGAGAAAGATGATGTGGATAAAGCGGAGAAGGAGGAAGAAGAACGGAAGAAGCGTCTTCAGCTGTACGTGTTTGTATTGCGCTGTATTGCGTATCCTTTCAATGCGAAACAGCCTACAGATATGGTACGTCGGAACTTGAAAGTCACGAAGCAGCAGCTGGAAACTATTCAGGGACGTTTCCAGGCGTTCTTCAAGGGGGAGACAACTATCACGGCAGACGAGGCCTTTAATAATGCAGTACAAAACTACTATGAAGTTTTTCTCAAGAGCGACCGCGTTATGCGGATGGTTCAGAGCGGTGCCTGTTCCCAACAAGATTTTAGAGATGTATTCAAGATCAACATTGAAAAGAGGGTTCGCAGTTTGCCCGAGATCAATGGCCTTAGCAAAGAGACTGTCCTCACAGCGTGGCTGAATAAGTTCGACGCAATCTTCCGTGGGGACGAGGACACTAGGAAACCTCAAAGTAGGTTACAGCAGAACGTTGCCTCGGAACTGATACTAAGCAAAGAACAGCTGTATGATATGTTCCAGAACATTTTGGGAGTCAAGAAGTTTGAACATCAACTTTTGTATAATGCTTTACAGGTGAGTATTCCAAATTTTATTATGCCTACTTTAATTGTGTTTAAAAAGTTTATTAAAAAAAACTACTTATCAGATCTTTTGGAAAATAGTATTCTCTACAATGTACCTTTTCAGTACATC--GGGACATGTTCTTTTGTAGACATATTATGTTTTGGATTATACAATTTTATTTGTGTTCTAAGACCTAACTATTGCATGTACGTAGTGATAATAACGTCAAAACCTTTAATCAGCATTTATCCTTAACTATTGGAATACTACTGAATTGTAGATGTATAGATTTCAATATATGGGTTCCAGAAAAAAAGAAGTTAAGTTTAAAACTCCTAATATGGCAACGAACGTTACGAAAAATTTAGTGATGGACAAACTAGT
Ncrosbyi_PricesCrk_N1143 GAACCCTCGTCGTCAGAAGAAGAAAGCGAAAATGAAGCAGTCGAGGAAGAGAGTTCGGAGGCAGTTGCGCTGTCTGCTTCTACGACAACTTTGGAGATCCCAAGGAGTGGTAGTATTACCCGTAGTGTTTCGCCAGCCAGTGGGGTGGATAACTTAAGCGTGGTGAGCAATTCTCAGTCTAGATCCAACAGTCTAGCACGGCCTTCTAGTCCTAGTCCATCTTTGGTCAGCGAGAAAGATAAGGAGAAAGATGATGTGGATAAAGCGGAGAAGGAGGAAGAAGAACGGAAGAAGCGTCTTCAGCTGTACGTGTTTGTATTGCGCTGTATTGCGTATCCTTTCAATGCGAAACAGCCTACAGATATGGTACGTCGGAACTTGAAAGTCACGAAGCAGCAGCTGGAAACTATTCAGGGACGTTTCCAGGCGTTCTTCAAGGGGGAGACAACTATCACGGCAGACGAGGCCTTTAATAATGCAGTACAAAACTACTATGAAGTTTTTCTCAAGAGCGACCGCGTTATGCGGATGGTTCAGAGCGGTGCCTGTTCCCAACAAGATTTCAGAGATGTATTCAAGATCAACATTGAGAAGAGGGTTCGCAGTTTGCCCGAGATCAACGGCCTTAGCAAAGAGACTGTCCTCACAGCGTGGCTGAATAAGTTCGACGCAATCTTCCGTGGGGACGAGGACACTAGGAAACCTCAAAGTAGGTTACAGCAGAACGTTGCCTCGGAACTGATACTAAGCAAAGAACAGCTGTATGATATGTTCCAGAACATTTTGGGAGTCAAGAAGTTTGAACATCAACTTTTGTATAATGCTTTACAGGTGAGTATTCCAAATTTTGTTATGCTTTCTTTAATTATGTTTAAAAAGTTTATTAAAAAAAACTACTTATCGGATCTTTTGGAAAATAGTATTCTCTATAATGTACCTTTTCAGTACATC--GGGGCATGTTCTTTTGTAGACATATCATGCTTTGGATTATACAATTTTATTTGTGTTCTAAGACCTAACTATTGCATGTACATAGTGATAATAATGTCAGAACCTTTAATCAGCATTTATCCTTAACTATTGGAATACTACTGAATTGTAGATGTATAGATTTCAATATATGGGTTTCAGAAAAGAAAAAGTTGAGTTTAAAACTCCTAATATGGCAAAGAATGTTA----------------------------
Ncrosbyi_ShufordCrk_N1148 -----------------------------------------------AGAGAGTTCGGAGGCAGTTGCGCTGTCTGCTTCTACGACAACTTTGGAGATCCCAAGGAGTGGTAGTATTACCCGTAGTGTTTCGCCAGCCAGTGGGGTGGATAACTTAAGCGTGGTGAGCAATTCTCAGTCTAGATCCAACAGTCTAGCACGGCCTTCTAGTCCTAGTCCATCTTTGGTCAGCGAGAAAGATAAGGAGAAAGATGATGTGGATAAAGCGGAGAAGGAGGAAGAAGAACGGAAGAAGCGTCTTCAGCTGTACGTGTTTGTATTGCGCTGTATTGCGTATCCTTTCAATGCGAAACAGCCTACAGATATGGTACGTCGGAACTTGAAAGTCACGAAGCAGCAGCTGGAAACTATTCAGGGACGTTTCCAGGCGTTCTTCAAGGGGGAGACAACTATCACGGCAGACGAGGCCTTTAATAATGCAGTACAAAACTACTATGAAGTTTTTCTCAAGAGCGACCGCGTTATGCGGATGGTTCAGAGCGGTGCCTGTTCCCAACAAGATTTTAGAGATGTATTCAAGATCAACATTGAAAAGAGGGTTCGCAGTTTGCCCGAGATCAATGGCCTTAGCAAAGAGACTGTCCTCACAGCGTGGCTGAATAAGTTCGACGCAATCTTCCGTGGGGACGAGGACACTAGGAAACCTCAAAGTAGGTTACAGCAGAACGTTGCCTCGGAACTGATACTAAGCAAAGAACAGCTGTATGATATGTTCCAGAACATTTTGGGAGTCAAGAAGTTTGAACATCAACTTTTGTATAATGCTTTACAGGTGAGTATTCCAAATTTTGTTATGCCTACTTTAATTGTGTTTAAAAAGTTTATTAAAAAAAACTACTTATCAGATCTTTTGGAAAATAGTATTCTCTACAATGTACCTTTTCAGTACATC--GCGACATGTTCTTTTGTAGACATATTATGTTTTGGATTATACAATTTTATTTGTGTTCTAAGACCTAACTATTGCATGTACGTAGTGATAATAACGTCAAAACCTTTAATCAGCATTTATCCTTAACTATTGGAATACTACTGAATTGTAGATGTATAGATTTCAATATATGGGTTCCAGAAAAAAAAAATTGAAGTTTAAAACTCCTAATATGGCAACGAACGTTACGAAAAATTTAGTGATGGACAAAGTAGT
Ndellingeri_BullpenBridge_N109 GAACCCTCGTCGTCAGAAGAAGAAAGCGAAAATGAAGCAGTCGAGGAAGAGAGTTCGGAGGCAGTTGCGCTGTCTGCTTCTACGACAACTTTGGAGATCCCAAGGAGTGGTAGTATTACCCGTAGTGTTTCGCCAGCCAGTGGGGTGGATAACTTAAGCGTGGTGAGCAATTCTCAGTCTAGATCCAACAGTCTAGCACGGCCTTCTAGTCCTAGTCCATCTTTGGTCAGCGAGAAAGATAAGGAGAAAGATGATGTGGATAAAGCGGAGAAGGAGGAAGAAGAACGGAAGAAGCGTCTTCAGCTGTACGTGTTTGTATTGCGCTGTATTGCGTATCCTTTCAATGCGAAACAGCCTACAGATATGGTACGTCGGAACTTGAAAGTCACGAAGCAGCAGCTGGAAACTATTCAGGGACGTTTCCAGGCGTTCTTCAAGGGGGAGACAACTATCACGGCAGACGAGGCCTTTAATAATGCAGTACAAAACTACTATGAAGTTTTTCTCAAGAGCGACCGCGTTATGCGGATGGTTCAGAGCGGTGCCTGTTCCCAACAAGATTTTAGAGATGTATTCAAGATCAACATTGAAAAGAGGGTTCGCAGTTTGCCCGAGATCAATGGCCTTAGCAAAGAGACTGTCCTCACAGCGTGGCTGAATAAGTTCGACGCAATCTTCCGTGGGGACGAGGACAGTAGGAAACCTCAAAGTAGGTTACAGCAGAACGTTGCCTCGGAACTGATACTAAGCAAAGAACAGCTGTATGATATGTTCCAGAACATTTTGGGAGTCAAGAAGTTTGAACATCAACTTTTGTATAACGCTTTACAGGTGAGTATTCCAAATTTTGTTATGCTTACTTTAATTATGTTTAAAAAGTTTATTAAAAAAACCTGCTTATCAGATCTTTTGGAAAATAGTATTCTCCACAATGTACCTTTTCAGTAGCTCTAGAGGCATGTTCTTTTGTAGACATATTATGTTTTGGATTGTACAATTTTATTTGTGTTCTATGACCTAACTATTGCATGTACTTAGTGATAATAATGTCAAAACCTTTAATCACCATTAATCCTTAACTATTGGAATACTACTGAATTGTAGATGTATAGTTTTCAATGTATGGGTTTCAGAAAAAAAGAAGTTAAGTTTAAAACTCTTAATATGGTAAAGAACATTACGAAAAATTTAATGATGGACAAACTAGT
Ndellingeri_WhitewFalls_N887 ------------------------------------------GAGGAAGAGAGTTCGGAGGCAGTTGCGCTGTCTGCTTCTACGACAACTTTGGAGATCCCAAGGAGTGGTAGTATTACCCGTAGTGTTTCGCCAGCCAGTGGGGTGGATAACTTAAGCGTGGTGAGCAATTCTCAGTCTAGATCCAACAGTCTAGCACGGCCTTCTAGTCCTAGTCCATCTTTGGTCAGCGAGAAAGATAAGGAGAAAGATGATGTGGATAAAGCGGAGAAGGAGGAAGAAGAACGGAAGAAGCGTCTTCAGCTGTACGTGTTTGTATTGCGCTGTATTGCGTATCCTTTCAATGCGAAACAGCCTACAGATATGGTACGTCGGAACTTGAAAGTCACGAAGCAGCAGCTGGAAACTATTCAGGGACGTTTCCAGGCGTTCTTCAAGGGGGAGACAACTATCACGGCAGACGAGGCCTTTAATAATGCAGTACAAAACTACTATGAAGTTTTTCTCAAGAGCGACCGCGTTATGCGGATGGTTCAGAGCGGTGCCTGTTCCCAACAAGATTTTAGAGATGTATTCAAGATCAACATTGAAAAGAGGGTTCGCAGTTTGCCCGAGATCAATGGCCTTAGCAAAGAGACTGTCCTCACAGCGTGGCTGAATAAGTTCGACGCAATCTTCCGTGGGGACGAGGACAGTAGGAAACCTCAAAGTAGGTTACAGCAGAACGTTGCCTCGGAACTGATACTAAGCAAAGAACAGCTGTATGATATGTTCCAGAACATTTTGGGAGTCAAGAAGTTTGAACATCAACTTTTGTATAACGCTTTACAGGTGAGTATTCCAAATTTTGTTATGCTTACTTTAATTATGTTTAAAAAGTTTATTAAAAAAACCTGCTTATCAGATCTTTTGGAAAATAGTATTCTCCACAATGTACCTTTTCAGTAGCTCTAGAGGCATGTTCTTTTGTAGACATATTATGTTTTGGATTGTACAATTTTATTTGTGTTCTAAGACCTAACTATTGCATGTACTTAGTGATAATAATGTCAAAACCTTTAATCACCATTTATCCTTAACTATTGGAATACTACTGAATTGTAGATGTATAGTTTTCAATGTATGGGTTTCAGAAAAAAAGAAGTTAAGTTTAAAACTCTTAATATGGTCAAGAACATTACGAAAAATTTAATGATGGACAAACTAGT
Ndilutus_GrassyCreek_N670 ----------------------------------------------------------------------------------------------------------------------------------------------------------------------------------------------------------------------------------------------------------------------------------------------------------------------------------------------ATCCTTTCAATGCGAAACAGCCTACAGATATGGTACGTCGGAACTTGAAAGTCACGAAGCAGCAGCTGGAAACTATTCAGGGACGTTTCCAGGCGTTCTTCAAGGGGGAGACAACTATCACGGCAGACGAGGCCTTTAATAATGCAGTACAAAACTACTATGAAGTTTTTCTCAAGAGCGACCGCGTTATGCGGATGGTTCAGAGCGGTGCCTGTTCCCAACAAGATTTTAGAGATGTATTCAAGATCAACATTGAAAAGAGGGTTCGCAGTTTGCCCGAGATCAATGGCCTTAGCAAAGAGACTGTCCTCACAGCGTGGCTGAATAAGTTCGACGCAATCTTCCGTGGGGACGAGGACACTAGGAAACCTCAAAGTAGGTTACAGCAGAACGTTGCCTCGGAACTGATACTAAGCAAAGAACAGCTGTATGATATGTTCCAGAACATTTTGGGAGTCAAGAAGTTTGAACATCAACTTTTGTATAACGCTTTACAGGTGAGTGTTCCAAATTTTGTTATGCTTACT-----------------------------------------------------------------------------------------------------------------------------------------------------------------------------------------------------------------------------------------------------------------------------------------------------------------------------------------------------------
Ndilutus_StarveRockCave_G3174 ----------------AAGAAGAAAGCGAAAATGAAGCAGTCGAGGAAGAGAGTTCGGAGGCAGTTGCGCTGTCTGCTTCTACGACAACTTTGGAGATCCCAAGGAGTGGTAGTATTACCCGTAGTGTTTCGCCAGCCAGTGGGGTGGATAACTTAAGCGTGGTGAGCAATTCTCAGTCTAGATCCAACAGTCTAGCACGGCCTTCTAGTCCTAGTCCATCTTTGGTCAGCGAGAAAGATAAGGAGAAAGATGATGTGGATAAAGCGGAGAAGGAGGAAGAAGAACGGAAGAAGCGTCTTCAGCTGTACGTGTTTGTATTGCGCTGTATTGCGTATCCTTTCAATGCGAAACAGCCTACAGATATGGTACGTCGGAACTTGAAAGTCACGAAGCAGCAGCTGGAAACTATTCAGGGACGTTTCCAGGCGTTCTTCAAGGGGGAGACAACTATCACGGCAGACGAGGCCTTTAATAATGCAGTACAAAACTACTATGAAGTTTTTCTCAAGAGCGACCGCGTTATGCGGATGGTTCAGAGCGGTGCCTGTTCCCAACAAGATTTTAGAGATGTATTCAAGATCAACATTGAAAAGAGGGTTCGCAGTTTGCCCGAGATCAATGGCCTTAGCAAAGAGACTGTCCTCACAGCGTGGCTGAATAAGTTCGACGCAATCTTCCGTGGGGACGAGGACACTAGGAAACCTCAAAGTAGGTTACAGCAGAACGTTGCCTCGGAACTGATACTAAGCAAAGAACAGCTGTATGATATGTTCCAGAACATTTTGGGAGTCAAGAAGTTTGAACATCAACTTTTGTATAACGCTTTACAGGTGAGTGTTCCAAATTTTGTTATGCTTACTTTAATTATGTTTAAAAAATTTATTAAAAAAACCTACTTATCAGATCTTTTAGAAAACGGTATTCTCTACAATGTACCTTTTCAGTAGCTCTAGGGGCATGTTCTTTTGTAGAC--ATTATGTTTTGGATTGTACAATTTTATTTGTGTTCTAAGACCTAACTATTGCATGTACTTAGTGATAATAATGTCAAAACCTTTTATCATTATTTATCCCTAACCATTGGAATACTA-----------------------CTGTATATGGGTTTCAGTTAAAAAAAAGTTAAGTTTAA------------------------------------------------------
Nesticus_gertschi_N806_gr_nasicus -------------------------------------------------------------------------------------------------------------------------------------------------------------------------------------------------------------------------------------------------------------------------------------------------------------------------------------------CGTATCCTTTCAATGCGAAACAGCCTACAGATATGGTACGTCGGAACTTGAAAGTCACGAAGCAGCAGCTGGAAACTATTCAGGGACGTTTCCAGGCGTTCTTCAAGGGGGAGACAACTATCACGGCAGACGAGGCCTTTAATAATGCAGTACAAAACTACTATGAAGTTTTTCTCAAGAGCGACCGCGTTATGCGGATGGTTCAGAGCGGTGCCTGTTCCCAACAAGATTTCAGAGATGTATTCAAGATCAACATTGAGAAGAGGGTTCGCAGTTTGCCCGAGATCAACGGCCTTAGCAAAGAGACTGTCCTCACAGCGTGGCTGAATAAGTTCGACGCAATCTTCCGTGGGGACGAGGACACTAGGAAACCTCAAAGTAGGTTACAGCAGAACGTTGCCTCGGAACTGATACTAAGCAAAGAACAGCTGTATGATATGTTCCAGAACATTTTGGGAGTCAAGAAGTTTGAACATCAACTTTTGTATAATGCTTTACAGGTGAGTATTCCAAATTTTGTTATGCTTTCTTTAATTATGTTTAAAAAGTTTATTAAAAAAAACTACTTATCGGATCTTTTGGAAAATAGTATTCTCTATAATGTACCTTTTCAGTACATC--G--------------------------------------------------------------------------------------------------------------------------------------------------------------------------------------------------------------------------------------------------------------
Nfridelli_LittlePigeon_N262 ----------------------------------------------------------------------------------------------------------------------CCCGTAGTGTTTCGCCAGCCAGTGGGGTGGATAACTTAAGCGTGGTGAGCAATTCTCAGTCTAGATCCAACAGTCTAGCACGGCCTTCTAGTCCTAGTCCATCTTTGGTCAGCGAGAAAGATAAGGAGAAAGATGATGTGGATAAAGCGGAGAAGGAGGAAGAAGAACGGAAGAAGCGTCTTCAGCTGTACGTGTTTGTATTGCGCTGTATTGCGTATCCTTTCAATGCGAAACAGCCTACAGATATGGTACGTCGGAACTTGAAAGTCACGAAGCAGCAGCTGGAAACTATTCAGGGACGTTTCCAGGCGTTCTTCAAGGGGGAGACAACTATCACGGCAGACGAGGCCTTTAATAATGCAGTACAAAACTACTATGAAGTTTTTCTCAAGAGCGACCGCGTTATGCGGATGGTTCAGAGCGGTGCCTGTTCCCAACAAGATTTTAGAGATGTATTCAAGATCAACATTGAAAAGAGGGTTCGCAGTTTGCCCGAGATCAATGGCCTTAGCAAAGAGACTGTCCTCACAGCGTGGCTGAATAAGTTCGACGCAATCTTCCGTGGGGACGAGGACAGTAGGAAACCTCAAAGTAGGTTACAGCAGAACGTTGCCTCGGAACTGATACTAAGCAAAGAACAGCTGTATGATATGTTCCAGAACATTTTGGGAGTCAAGAAGTTTGAACATCAACTTTTGTATAACGCTTTACAGGTGAGTATTCCAAATTTTGTTATGCTTACTTTAATTATGTTTAAAAAGTTTATTAAAAAAACCTGCTTATCAGATCTTTTGGAAAATAGTATTCTCCACAATGTACCTTTTCAGTAGCTCTAGAGGCATGTTCTTTTGTAGACATATTATGTTTTGGATTGTACAATTTTATTTGTGTTCTAAGACCTAACTATTGCATGTACTTAGTGATAATAATGTCAAAACCTTTAATCACCATTTATCCTTAACTATTGGAATACTACTGAATTGTAGATGTATAGTTTTCAATGTATAGGTTTCAGAAAAAAAGAAGTTAAGTTTAAAATTCTTAATATGGTAAAGAACATTACGAAAAATTTAATAATGGACAAACTAGT
Nfurtivus_HugdenBranch_G3175 GAACCCTCGTCGTCAGAAGAAGAAAGCGAAAATGAAGCAGTCGAGGAAGAGAGTTCGGAGGCAGTTGCGCTGTCTGCTTCTACGACAACTTTGGAGATCCCAAGGAGTGGTAGTATTACCCGTAGTGTTTCGCCAGCCAGTGGGGTGGATAACTTAAGCGTGGTGAGCAATTCTCAGTCTAGATCCAACAGTCTAGCACGGCCTTCTAGTCCTAGTCCATCTTTGGTCAGTGAGAAAGATAAGGAGAAAGATGATGTGGATAAAGCGGAGAAGGAGGAAGAAGAACGGAAGAAGCGTCTTCAGCTGTACGTGTTTGTATTGCGCTGTATTGCGTATCCTTTCAATGCGAAACAGCCTACAGATATGGTACGTCGGAACTTGAAAGTCACGAAGCAGCAGCTGGAAACTATTCAGGGACGTTTCCAGGCGTTCTTCAAGGGGGAGACAACTATCACGGCAGACGAGGCCTTTAATAATGCAGTACAAAACTACTATGAAGTTTTTCTCAAGAGCGACCGCGTTATGCGGATGGTTCAGAGCGGTGCCTGTTCCCAACAAGATTTTAGAGATGTATTCAAGATCAACATTGAAAAGAGGGTTCGCAGTTTGCCCGAGATCAATGGCCTTAGCAAAGAGACTGTCCTCACAGCGTGGCTGAATAAGTTCGACGCAATCTTCCGTGGGGACGAAGACAGTAGGAAACCTCAAAGTAGGTTACAGCAGAATGTTGCCTCGGAACTGATACTAAGCAAAGAACAGCTGTATGATATGTTCCAGAACATTTTGGGAGTCAAGAAGTTTGAACATCAACTTTTGTATAATGCTTTACAGGTGAGTATTCCAAATTTTGTTATGCTTTCTTTAATTGTGTTTAAAAAGTTTATTAAAAAAAACTACTTATCAGATCTTTTGGAAAATAGTATTCTCTACAATGTACCTTTTCAGTAC-----GGGGCATGTTCTTTTGTAGACATACTATGTTTTGGATTATACAATTTTATTTGACTTCTAAGACCTAACTATTGCATGTACATAGTGATAATAACGTCGAAACCTTTAATCACCATTTATCCTTAACTATTGGAATACTACTGAATT-TAGATGTATAGATTTCAATATATGGGTTTCAGAAAAAA----ATTAAGTTTAAAACACCTAATATGGCAAAGAATGTTACGAAAAATTTAGTGATGG----------
Nfurtivus_RaccoonMtn_N1026 GAACCCTCGTCGTCAGAAGAAGAAAGCGAAAATGAAGCAGTCGAGGAAGAGAGTTCGGAGGCAGTTGCGCTGTCTGCTTCTACGACAACTTTGGAGATCCCAAGGAGTGGTAGTATTACCCGTAGTGTTTCGCCAGCCAGTGGGGTGGATAACTTAAGCGTGGTGAGCAATTCTCAGTCTAGATCCAACAGTCTAGCACGGCCTTCTAGTCCTAGTCCATCTTTGGTCAGTGAGAAAGATAAGGAGAAAGATGATGTGGATAAAGCGGAGAAGGAGGAAGAAGAACGGAAGAAGCGTCTTCAGCTGTACGTGTTTGTATTGCGCTGTATTGCGTATCCTTTCAATGCGAAACAGCCTACAGATATGGTACGTCGGAACTTGAAAGTCACGAAGCAGCAGCTGGAAACTATTCAGGGACGTTTCCAGGCGTTCTTCAAGGGGGAGACAACTATCACGGCAGACGAGGCCTTTAATAATGCAGTACAAAACTACTATGAAGTTTTTCTCAAGAGCGACCGCGTTATGCGGATGGTTCAGAGCGGTGCCTGTTCCCAACAAGATTTTAGAGATGTATTCAAGATCAACATTGAAAAGAGGGTTCGCAGTTTGCCCGAGATCAATGGCCTTAGCAAAGAGACTGTCCTCACAGCGTGGCTGAATAAGTTCGACGCAATCTTCCGTGGGGACGAAGACAGTAGGAAACCTCAAAGTAGGTTACAGCAGAATGTTGCCTCGGAACTGATACTAAGCAAAGAACAGCTGTATGATATGTTCCAGAACATTTTGGGAGTCAAGAAGTTTGAACATCAACTTTTGTATAATGCTTTACAGGTGAGTATTCCAAATTTTGTTATGCTTTCTTTAATTGTGTTTAAAAAGTTTATTAAAAAAAACTACTTATCAGATCTTTTGGAAAATAGTATTCTCTACAATGTACCTTTTCAGTAC-----GGGGCATGTTCTTTTGTAGACATACTATGTTTTGGATTATACAATTTTATTTGACTTCTAAGACCTAACTATTGCATGTACATAGTGATAATAACGTCGAAACCTTTAATCACCATTTATCCTTAACTATTGGAATACTACTGAATT-TAGATGTATAGATTTCAATATATGGGTTTCAGAAAAAA----ATTAAGTTTAAAACACCTAATATGGCAAAGAATGTTACGAAAAATTTAGTGATGGACAAACTAGT
Ngeorgia_Sittons_N073 ----------------------------------------------------------------------------------------------------------------------------------------------------------------------------------------------GTCTAGCACGGCCTTCTAGTCCTAGTCCATCTTTGGTCAGCGAGAAAGATAAGGAGAAAGATGATGTGGATAAAGCGGAGAAGGAGGAAGAAGAACGGAAGAAGCGTCTTCAGCTGTACGTGTTTGTATTGCGCTGTATTGCGTATCCTTTCAATGCGAAACAGCCTACAGATATGGTACGTCGGAACTTGAAAGTCACGAAGCAGCAGCTGGAAACTATTCAGGGACGTTTCCAGGCGTTCTTCAAGGGGGAGACAACTATCACGGCAGACGAGGCCTTTAATAATGCAGTACAAAACTACTATGAAGTTTTTCTCAAGAGCGACCGCGTTATGCGGATGGTTCAGAGCGGTGCCTGTTCCCAACAAGATTTTAGAGATGTATTCAAGATCAACATTGAAAAGAGGGTTCGCAGTTTGCCCGAGATCAATGGCCTTAGCAAAGAGACTGTCCTCACAGCGTGGCTGAATAAGTTCGATGCAATCTTCCGTGGGGACGAGGACAGTAGGAAACCTCAAAGTAGGTTACAGCAGAACGTTGCCTCGGAATTGATACTAAGCAAAGAACAGCTGTATGATATGTTCCAGAACATTTTGGGAGTCAAGAAGTTTGAACATCAACTTTTGTATAACGCTTTACAGGTGAGTATTCCAAATTTTGTTATGCTTACTTTAATTATGTTTAAAAAGTTTATTAAAAAAACCTGCTTATCAGATCTTTTGGAAAATAGTATTCTCCACAATGTACCTTTTCAGTAGCTCTAGGGGCATGTTCTTCTGTAGACATATTATGTTTTGGATTGTACAATTTTATTTGTGTTCTAAG----AACTATTGCAT---CTTAGTGATAATAATGTCAAAACCTTTAATCACCATTTATCCTTAACAATTGGAATACTACTGAATTGTAGGTGTATAGTTTTCAATGTATCGGTTTCAGAAAAAAAGAAGTTAAG-----------------------------------------------------------
Ngertschi_CedarCreek_N351 GAACCCTCGTCGTCAGAAGAAGAAAGCGAAAATGAAGCAGTCGAGGAAGAGAGTTCGGAGGCAGTTGCGCTGTCTGCTTCTACGACAACTTTGGAGATCCCAAGGAGTGGTAGTATTACCCGTAGTGTTTCGCCAGCCAGTGGGGTGGATAACTTAAGCGTGGTGAGCAATTCTCAGTCTAGATCCAACAGTCTAGCACGGCCTTCTAGTCCTAGTCCATCTTTGGTCAGCGAGAAAGATAAGGAGAAAGATGATGTGGATAAAGCGGAGAAGGAGGAAGAAGAACGGAAGAAGCGTCTTCAGCTGTACGTGTTTGTATTGCGCTGTATTGCGTATCCTTTCAATGCGAAACAGCCTACAGATATGGTACGTCGGAACTTGAAAGTCACGAAGCAGCAGCTGGAAACTATTCAGGGACGTTTCCAGGCGTTCTTCAAGGGGGAGACAACTATCACGGCAGACGAGGCCTTTAATAATGCAGTACAAAACTACTATGAAGTTTTTCTCAAGAGCGACCGCGTTATGCGGATGGTTCAGAGCGGTGCCTGTTCCCAACAAGATTTCAGAGATGTATTCAAGATCAACATTGAGAAGAGGGTTCGCAGTTTGCCCGAGATCAACGGCCTTAGCAAAGAGACTGTCCTCACAGCGTGGCTGAATAAGTTCGACGCAATCTTCCGTGGGGACGAGGACACTAGGAAACCTCAAAGTAGGTTACAGCAGAACGTTGCCTCGGAACTGATACTAAGCAAAGAACAGCTGTATGATATGTTCCAGAACATTTTGGGAGTCAAGAAGTTTGAACATCAACTTTTGTATAATGCTTTACAGGTGAGTATTCCAAATTTTGTTATGCTTCCTTTAATTATGTTTAAAAAGTTTATTAAAAAAAACTACTTATCGGATCTTTTGGAAAATAGTATTCTCTATAATGTACCTTTTCAGTACATT--GGGGCATGTTCTTTTGTAGACATATCATGTTTTGGATTATACAATTTTATTTGTGTTCTAAGACCTAACTATTGCATGTACATAGTGATAATAATGTCAGAACCTTTAATCAGCATTTATCCTTAACTATTGGAATACTACTGAATTGTAGATGTATAGATTTCAATATATAGGTTTCAGAAAAAAAAAGTT---------------------------------------------------------------
Ngertschi_FrenchBroad_N968 -------------------------------------------------------------------------------------------------------------------------------------------------------------------------------------GATCCAACAGTCTAGCACGGCCTTCTAGTCCTAGTCCATCTTTGGTCAGCGAGAAAGATAAGGAGAAAGATGATGTGGATAAAGCGGAGAAGGAGGAAGAAGAACGGAAGAAGCGTCTTCAGCTGTACGTGTTTGTATTGCGCTGTATTGCGTATCCTTTCAATGCGAAACAGCCTACAGATATGGTACGTCGGAACTTGAAAGTCACGAAGCAGCAGCTGGAAACTATTCAGGGACGTTTCCAGGCGTTCTTCAAGGGGGAGACAACTATCACGGCAGACGAGGCCTTTAATAATGCAGTACAAAACTACTATGAAGTTTTTCTCAAGAGCGACCGCGTTATGCGGATGGTTCAGAGCGGTGCCTGTTCCCAACAAGATTTCAGAGATGTATTCAAGATCAACATTGAGAAGAGGGTTCGCAGTTTGCCCGAGATCAACGGCCTTAGCAAAGAGACTGTCCTCACAGCGTGGCTGAATAAGTTCGACGCAATCTTCCGTGGGGACGAGGACACTAGGAAACCTCAAAGTAGGTTACAGCAGAACGTTGCCTCGGAACTGATACTAAGCAAAGAACAGCTGTATGATATGTTCCAGAACATTTTGGGAGTCAAGAAGTTTGAACATCAACTTTTGTATAATGCTTTACAGGTGAGTATTCCAAATTTTGTTATGCTTTCTTTAATTATGTTTAAAAAGTTTATTAAAAAAAACTACTTATCGGATCTTTTGGAAAATAGTATTCTCTATAATGTACCTTTTCAGTACATT--GGGGCATGTTCTTTTGTAGACATATCATGTTTTGGATTATACAATTTTATTTGTGTTCTAAGACCTAACTATTGCATGTACATAGTGATAATAATGTCAGAACCTTTAATCAGCATTTATCCTTAACTATTAGAATACTACTGAATTGTAGATGTATAGATTTCAATATATGGGTTTCAGTAAAAAAAAGTT-GAGTTTAAAACTCCTAATATGGCAAAGAATGTTACGAAAAATTTAGTGATGGA---------
Ngertschi_HickoryNutGap_N810 -----------------------------------------------------------------------------------------------------------------------------------------------GGTGGATAACTTAAGCGTGGTGAGCAATTCTCAGTCTAGATCCAACAGTCTAGCACGGCCTTCTAGTCCTAGTCCATCTTTGGTAAGCGAGAAAGATAAGGAGAAAGATGATGTGGATAAAGCGGAGAAGGAGGAAGAAGAACGGAAGAAGCGTCTTCAGCTGTACGTGTTTGTATTGCGCTGTATTGCGTATCCTTTCAATGCGAAACAGCCTACAGATATGGTACGTCGGAACTTGAAAGTCACGAAGCAGCAGCTGGAAACTATTCAGGGACGTTTCCAGGCGTTCTTCAAGGGGGAGACAACTATCACGGCAGACGAGGCCTTTAATAATGCAGTACAAAACTACTATGAAGTTTTTCTCAAGAGCGACCGCGTTATGCGGATGGTTCAGAGCGGTGCCTGTTCCCAACAAGATTTCAGAGATGTATTCAAGATCAACATTGAGAAGAGGGTTCGCAGTTTGCCCGAGATCAACGGCCTTAGCAAAGAGACTGTCCTCACAGCGTGGCTGAATAAGTTCGACGCAATCTTCCGTGGGGACGAGGACACTAGGAAACCTCAAAGTAGGTTACAGCAGAACGTTGCCTCGGAACTGATATTAAGCAAAGAACAGCTGTATGATATGTTCCAGAACATTTTGGGAGTCAAGAAGTTTGAACATCAACTTTTGTATAATGCTTTACAGGTGAGTATTCCAAATTTTGTTATGCTTTCTTTAATTATGTTTAAAAAGTTTATTAAAAAAACCTACTTATCGGATCTTTTGGAAAATAGTATTCTCTATAATGTACCTTTTCAGTACATC--GGGGCATGTTCTTTTGTAGACATATCATGTTTTGGATTATACAATTTTATTTGTGTTCTAAGACCTAACTATTGCATGTACATAGTGATAATAATGTCAGAACCTTTAATCAGCATTTATCCTTAACTATTAGAATACTACTGAATTGTAGATGTATAGATTTCAATATATGGGTTTCAGTAAAAAAAAAGTTGAGTTTAAAACTCCTAATATGGCAAAGAATGTTACGAAAAATTTAGTGATGGACAAA-----
Nholsingeri_PondCave_N541 GAACCCTCGTCGTCAGAAGAAGAAAGCGAAAATGAAGCAGTCGAGGAAGAGAGTTCGGAGGCAGTTGCGCTGTCTGCTTCTACGACAACTTTGGAGATCCCAAGGAGTGGTAGTATTACCCGTAGTGTTTCGCCAGCCAGTGGGGTGGATAACTTAAGCGTGGTGAGCAATTCTCAGTCTAGATCCAACAGTCTAGCACGGCCTTCTAGTCCTAGTCCATCTTTGGTCAGCGAGAAAGATAAGGAGAAAGATGATGTGGATAAAGCGGAGAAGGAGGAAGAAGAACGGAAGAAGCGTCTTCAGCTGTACGTGTTTGTATTGCGCTGTATTGCGTATCCTTTCAATGCGAAACAGCCTACAGATATGGTACGTCGGAACTTGAAAGTCACGAAGCAGCAGCTGGAAACTATTCAGGGACGTTTCCAGGCGTTCTTCAAGGGGGAGACAACTATCACGGCAGACGAGGCCTTTAATAATGCAGTACAAAACTACTATGAAGTTTTTCTCAAGAGCGACCGCGTTATGCGGATGGTTCAGAGCGGTGCCTGTTCCCAACAAGATTTCAGAGATGTATTCAAGATCAACATTGAAAAGAGGGTTCGCAGTTTGCCCGAGATCAATGGCCTTAGCAAAGAGACTGTCCTCACAGCGTGGCTGAATAAGTTCGACGCAATCTTCCGTGGGGACGAGGACACTAGGAAACCTCAAAGTAGGTTACAGCAGAACGTTGCCTCGGAACTGATACTAAGCAAAGAACAGCTGTATGATATGTTCCAGAACATTTTGGGAGTCAAGAAGTTTGAACATCAACTTTTGTATAATGCTTTACAGGTGAGTATTCCAAATTTTGTTATGCTTACTTTAATTATGTTTAAAAAAATTATTAAAAAAACCTACTTATCAGATCTTTTGGAAAACAGTATTCTCTACAATGTACCTTTTCAGTAGCTCTAGGGGCATGTTCTTTTGTACACATATTATGTTTTGGATTGTACAATTTTATTTGTGTTCTAAGACCTAACTATTGCATGTACTTAGTGATCATAATGTCAAAACCTTTTATCATTATTTATCCCTAACCATTGGAATACTACTGAATT-------TATAGATTTCAATATATGGGTTTCAG---------------------------------------------------------------------------
Njonesi_CaveSpringCave_N390 GAACCCTCGTCGTCAGAAGAAGAAAGCGAAAATGAAGCAGTCGAGGAAGAGAGTTCGGAGGCAGTTGCGCTGTCTGCTTCTACGACAACTTTGGAGATCCCAAGGAGTGGTAGTATTACCCGTAGTGTTTCGCCAGCCAGTGGGGTGGATAACTTAAGCGTGGTGAGCAATTCTCAGTCTAGATCTAACAGTCTAGCACGGCCTTCTAGTCCTAGTCCATCTTTGGTCAGCGAGAAAGATAAGGAGAAAGATGATGTGGATAAAGCGGAGAAGGAGGAAGAAGAACGGAAGAAGCGTCTTCAGCTGTACGTGTTTGTATTGCGCTGTATTGCGTATCCTTTCAATGCGAAACAGCCTACAGATATGGTACGTCGGAACTTGAAAGTCACGAAGCAGCAGCTGGAAACTATTCAGGGACGTTTCCAGGCGTTCTTCAAGGGGGAGACAACTATCACGGCAGACGAGGCCTTTAATAATGCAGTACAAAACTACTATGAAGTTTTTCTCAAGAGCGACCGCGTTATGCGGATGGTTCAGAGCGGTGCCTGTTCCCAACAAGATTTTAGAGATGTATTCAAGATCAACATTGAAAAGAGGGTTCGCAGTTTGCCCGAGATCAATGGCCTTAGCAAAGAGACTGTCCTCACAGCGTGGCTGAATAAGTTCGACGCAATCTTCCGTGGGGACGAGGACAGTAGGAAACCTCAAAGTAGGTTACAGCAGAACGTTGCCTCGGAACTGATACTAAGCAAAGAACAGCTGTATGATATGTTCCAGAACATTTTGGGAGTCAAGAAGTTTGAACATCAACTTTTGTATAATGCTTTACAGGTGAGTATTCCAAATTTTGTTATGCTTACTTTAATTATGTTTAAAAAGTTTATTAAAAAAACCTGCTTATCAGATCTTTTGGGAAATAGTATTCTCCACAATGTACCTTTTCAGTAGCTCTAGAGGCATGTTCTTTTGTAGACACATTATGTTTTGGATTGTACAATTTTATTTGTGTTCTAAGACCTAACTATTGCATGTACTTAGTGATAATAAAGTCAAAACCTTTAATCACCATTTATCCTTAACTATTGGAATACTACTGAATTGTAGATGTATAGTTT---------------------------------------------------------------------------------------------
Nlowderi_ChestnutBranch_N731 GAACCCTCGTCGTCAGAAGAAGAAAGCGAAAATGAAGCAGTCGAGGAAGAGAGTTCGGAGGCAGTTGCGCTGTCTGCTTCTACGACAACTTTGGAGATCCCAAGGAGTGGTAGTATTACCCGTAGTGTTTCGCCAGCCAGTGGGGTGGATAACTTAAGCGTGGTGAGCAATTCTCAGTCTAGATCCAACAGTCTAGCACGGCCTTCTAGTCCTAGTCCATCTTTGGTCAGCGAGAAAGATAAGGAGAAAGATGATGTGGATAAAGCGGAGAAGGAGGAAGAAGAACGGAAGAAGCGTCTTCAGCTGTACGTGTTTGTATTGCGCTGTATTGCGTATCCTTTCAATGCGAAACAGCCTACAGATATGGTACGTCGGAACTTGAAAGTCACGAAGCAGCAGCTGGAAACTATTCAGGGACGTTTCCAGGCGTTCTTCAAGGGGGAGACAACTATCACGGCAGACGAGGCCTTTAATAATGCAGTACAAAACTACTATGAAGTTTTTCTCAAGAGCGACCGCGTTATGCGGATGGTTCAGAGCGGTGCCTGTTCCCAACAAGATTTTAGAGATGTATTCAAGATCAACATTGAAAAGAGGGTTCGCAGTTTGCCCGAGATCAATGGCCTTAGCAAAGAGACTGTCCTCACAGCGTGGCTGAATAAGTTCGACGCAATCTTCCGTGGGGACGAGGACAGTAGGAAACCTCAAAGTAGGTTACAGCAGAACGTTGCCTCGGAACTGATACTAAGCAAAGAACAGCTGTATGATATGTTCCAGAACATTTTGGGAGTCAAGAAGTTTGAACATCAACTTTTGTATAACGCTTTACAGGTGAGTATTCCAAATTTTGTTATGTTTACTTTAATTATGTTTAAAAAGTTTATTAAAAAAACCTACTTATCAGATCTTTTGGAAAATAGTATTCTCTACAATGTACCTTTTCAGTAGCTCTAGAGGCATGTTCTTTTGTAGACATATCATGTTTTGGATTGTACAAGTTTATTTGTGTTCTAAGACCTAACTATTGCATGTATTTAGTGATAATAATGTCAAAACCTTTAATCACCATTTATCCTTAACTATTGGAATACTACTGAATTGTAGATGTATAGTTTTCAATGTACGGGTTTCACAAAAAAAGAAGTTAAG-TTAAAACTTTTAATATGGTAAAGAACATTACGAAAAATTTAATGATGGACAAACTAGT
Nlowderi_upperFiresCreek_N820 GAACCCTCGTCGTCAGAAGAAGAAAGCGAAAATGAAGCAGTCGAGGAAGAGAGTTCGGAGGCAGTTGCGCTGTCTGCTTCTACGACAACTTTGGAGATCCCAAGGAGTGGTAGTATTACCCGTAGTGTTTCGCCAGCCAGTGGGGTGGATAACTTAAGCGTGGTGAGCAATTCTCAGTCTAGATCCAACAGTCTAGCACGGCCTTCTAGTCCTAGTCCATCTTTGGTCAGCGAGAAAGATAAGGAGAAAGATGATGTGGATAAAGCGGAGAAGGAGGAAGAAGAACGGAAGAAGCGTCTTCAGCTGTACGTGTTTGTATTGCGCTGTATTGCGTATCCTTTCAATGCGAAACAGCCTACAGATATGGTACGTCGGAACTTGAAAGTCACGAAGCAGCAGCTGGAAACTATTCAGGGACGTTTCCAGGCGTTCTTCAAGGGGGAGACAACTATCACGGCAGACGAGGCCTTTAATAATGCAGTACAAAACTACTATGAAGTTTTTCTCAAGAGCGACCGCGTTATGCGGATGGTTCAGAGCGGTGCCTGTTCCCAACAAGATTTTAGAGATGTATTCAAGATCAACATTGAAAAGAGGGTTCGCAGTTTGCCCGAGATCAATGGCCTTAGCAAAGAGACTGTCCTCACAGCGTGGCTGAATAAGTTCGACGCAATCTTCCGTGGGGACGAGGACAGTAGGAAACCTCAAAGTAGGTTACAGCAGAACGTTGCCTCGGAACTGATACTAAGCAAAGAACAGCTGTATGATATGTTCCAGAACATTTTGGGAGTCAAGAAGTTTGAACATCAACTTTTGTATAACGCTTTACAGGTGAGTATTCCAAATTTTGTTATGCTTACTTTACTTATGTTTAAAAAGTTTATTAAAAAAACCTACTTATCAGATCTTTTGGAAAATAGTATTCTCTACAATGTACCTTTTCAGTAGCTCTAGAGGCATGTTCTTTTGTAGACATATTATGTTTTGGATTGTACAAGTTTATTTGTGTTCTAAGGCCTAACTATTGCATGTACTTAGTGATAATAATGTCAAAACCTTTAATCACCATTTATCCTTAACTATTGGAATACTACTGAATTGTAGATGTATAGTTTTCAATGTATGGGTTTCACAAAAAAAGAAGTTAAGTTTAAAACTCTTAATATGGTAAAGAACATTACGAAAAATTTAATGATGGACAAACTAGT
Nlula_BeeRockCave_G2091 GAACCCTCGTCGTCAGAAGAAGAAAGCGAAAATGAAGCAGTCGAGGAAGAGAGTTCGGAGGCAGTTGCGCTGTCTGCTTCTACGACAACTTTGGAGATCCCAAGGAGTGGTAGTATTACCCGTAGTGTTTCGCCAGCCAGTGGGGTGGATAACTTAAGCGTGGTGAGCAATTCTCAGTCTAGATCCAACAGTCTAGCACGGCCTTCTAGTCCTAGTCCATCTTTGGTCAGCGAGAAAGATAAGGAGAAAGATGATGTGGATAAAGCGGAGAAGGAGGAAGAAGAACGGAAGAAGCGTCTTCAGCTGTACGTGTTTGTATTGCGCTGTATTGCGTATCCTTTCAATGCGAAACAGCCTACAGATATGGTACGTCGGAACTTGAAAGTCACGAAGCAGCAGCTGGAAACTATTCAGGGACGTTTCCAGGCGTTCTTCAAGGGGGAGACAACTATCACGGCAGACGAGGCCTTTAATAATGCAGTACAAAACTACTATGAAGTTTTTCTCAAGAGCGACCGCGTCATGCGGATGGTTCAGAGCGGTGCCTGTTCCCAACAAGATTTTAGAGATGTATTCAAGATCAACATTGAAAAGAGGGTTCGCAGTTTGCCCGAGATCAATGGCCTTAGCAAAGAGACTGTCCTCACAGCGTGGCTGAATAAGTTCGACGCAATCTTCCGTGGGGACGAGGACAGTAGGAAACCTCAAAGTAGGTTACAGCAGAACGTTGCCTCGGAACTGATACTAAGCAAAGAACAGCTGTATGATATGTTCCAGAACATTTTGGGAGTCAAGAAGTTTGAACATCAACTTTTGTATAACGCTTTACAGGTGAGTATTCCAAATTTTGTTATGCTTACTTTAATTATGTTTAAAAAGTTTATTAAAACCACCTGCTTATCAGATCTTTTATAAAATAATATTCTCCACAATGTATCTTTTCAGTAGCTGTAGGGGCATGTTCTTTTGTAGACATATTATGTTTTGGATTGTACAATTTTATTTGTGTTCTAAG----AACTATTGCAT---CTTAGTGATGATAATGTCAGAACTTTTAATCACCATTTATCCTTAGCTATTGGAATACTACTGAATTGTAGATATATAGTTTTCAATGTATGGGTTTCAGAAAAGAAGAAGTTAAGTTTAAAGCTCTTAATATCGTAAAGAACATTACGAAAAAATTAATGATTGACAAACTAGT
Nlula_LulaFallsCave_G2084 GAACCCTCGTCGTCAGAAGAAGAAAGCGAAAATGAAGCAGTCGAGGAAGAGAGTTCGGAGGCAGTTGCGCTGTCTGCTTCTACGACAACTTTGGAGATCCCAAGGAGTGGTAGTATTACCCGTAGTGTTTCGCCAGCCAGTGGGGTGGATAACTTAAGCGTGGTGAGCAATTCTCAGTCTAGATCCAACAGTCTAGCACGGCCTTCTAGTCCTAGTCCATCTTTGGTCAGCGAGAAAGATAAGGAGAAAGATGATGTGGATAAAGCGGAGAAGGAGGAAGAAGAACGGAAGAAGCGTCTTCAGCTGTACGTGTTTGTATTGCGCTGTATTGCGTATCCTTTCAATGCGAAACAGCCTACAGATATGGTACGTCGGAACTTGAAAGTCACGAAGCAGCAGCTGGAAACTATTCAGGGACGTTTCCAGGCGTTCTTCAAGGGGGAGACAACTATCACGGCAGACGAGGCCTTTAATAATGCAGTACAAAACTACTATGAAGTTTTTCTCAAGAGCGACCGCGTCATGCGGATGGTTCAGAGCGGTGCCTGTTCCCAACAAGATTTTAGAGATGTATTCAAGATCAACATTGAAAAGAGGGTTCGCAGTTTGCCCGAGATCAATGGCCTTAGCAAAGAGACTGTCCTCACAGCGTGGCTGAATAAGTTCGACGCAATCTTCCGTGGGGACGAGGACAGTAGGAAACCTCAAAGTAGGTTACAGCAGAACGTTGCCTCGGAACTGATACTAAGCAAAGAACAGCTGTATGATATGTTCCAGAACATTTTGGGAGTCAAGAAGTTTGAACATCAACTTTTGTATAACGCTTTACAGGTGAGTATTCCAAATTTTGTTATGCTTACTTTAATTATGTTTAAAAAGTTTATTAAAACCACCTGCTTATCAGATCTTTTATAAAATAATATTCTCCACAATGTATCTTTTCAGTAGCTGTAGGGGCATGTTCTTTTGTAGACATATTATGTTTTGGATTGTACAATTTTATTTGTGTTCTAAGAA----CTATTGCAT---CTTAGTGATAATAATGTCAGAACTTTTAATCACCATTTATCCTTAGCTATTGGAATACTACTGAATTGTAGATGTATAGTTTTCAATGTATGGGTTTCAAAAAAGAAGAAGTTAAGTTTAAAGCTCTTAATATCGTAAAGAACATTACGAAAAAATTAATGATTGACAAACTAGT
Nmimus_NealsSink_N329 GAACCCTCGTCGTCAGAAGAAGAAAGCGAAAATGAAGCAGTCGAGGAAGAGAGTTCGGAGGCAGTTGCGCTGTCTGCTTCTACGACAACTTTGGAGATCCCAAGGAGTGGTAGTATTACCCGTAGTGTTTCGCCAGCCAGTGGGGTGGATAACTTAAGCGTGGTGAGCAATTCTCAGTCTAGATCCAACAGTCTAGCACGGCCTTCTAGTCCTAGTCCATCTTTGGTCAGCGAGAAAGATAAGGAGAAAGATGATGTGGATAAAGCGGAGAAGGAGGAAGAAGAACGGAAGAAGCGTCTTCAGCTGTACGTGTTTGTATTGCGCTGTATTGCGTATCCTTTCAATGCGAAACAGCCTACAGATATGGTACGTCGGAACTTGAAAGTCACGAAGCAGCAGCTGGAAACTATTCAGGGACGTTTCCAGGCGTTCTTCAAGGGGGAGACAACTATCACGGCAGACGAGGCCTTTAATAATGCAGTACAAAACTACTATGAAGTTTTTCTCAAGAGCGACCGCGTTATGCGGATGGTTCAGAGCGGTGCCTGTTCCCAACAAGATTTTAGAGATGTATTCAAGATCAACATTGAAAAGAGGGTTCGCAGTTTGCCCGAGATCAATGGCCTTAGCAAAGAGACTGTCCTCACAGCGTGGCTGAATAAGTTCGACGCAATCTTCCGTGGGGACGAGGACACTAGGAAACCTCAAAGTAGGTTACAGCAGAACGTTGCCTCAGAACTGATACTAAGCAAAGAACAGCTGTATGATATGTTCCAGAACATTTTGGGAGTCAAGAAGTTTGAACATCAACTTTTGTATAACGCTTTACAGGTGAGTATTCCAAATTTTGTTATGATTACTTTAATTGTGTTTAAACAATTTATTAAAAAAACCTACTTATCAGATCTTTTGGAAAACAGTATTCTCTACAATGTACCTTTTCAGTAGCTCTAGGGGCATGTTCTTCTGTAGAC--ATTATGTTTTGGATTGTACAATTTTATTTGTGTTCTAAGACCTAACTATTGCATGTACTTAGTGATAATAATGTCAAAACCTTTTATCATTATTTATCCCTAACCATTGGAATACTACTGAATT-------TATAGATTTCAATATATGGGTTTCAGAAAAAAAAAAGTTAAGTTTAAAACTCCTAATATGGCAAAGAATGTTACGAAACATTTAGTGATGGACAAACTAGT
Nmimus_Straleys_N625 GAACCCTCGTCGTCAGAAGAAGAAAGCGAAAATGAAGCAGTCGAGGAAGAGAGTTCGGAGGCAGTTGCGCTGTCTGCTTCTACGACAACTTTGGAGATCCCAAGGAGTGGTAGTATTACCCGTAGTGTTTCGCCAGCCAGTGGGGTGGATAACTTAAGCGTGGTGAGCAATTCTCAGTCTAGATCCAACAGTCTAGTACGGCCTTCTAGTCCTAGTCCATCTTTGGTCAGCGAGAAAGATAAGGAGAAAGATGATGTGGATAAAGCGGAGAAGGAGGAAGAAGAACGGAAGAAGCGTCTTCAGCTGTACGTGTTTGTATTGCGCTGTATTGCGTATCCTTTCAATGCGAAACAGCCTACAGATATGGTACGTCGGAACTTGAAAGTCACGAAGCAGCAGCTGGAAACTATTCAGGGACGTTTCCAGGCGTTCTTCAAGGGGGAGACAACTATCACGGCAGACGAGGCCTTTAATAATGCAGTACAAAACTACTATGAAGTTTTTCTCAAGAGCGACCGCGTTATGCGGATGGTTCAGAGCGGTGCCTGTTCCCAACAAGATTTTAGAGATGTATTCAAGATCAACATTGAAAAGAGAGTTCGCAGTTTGCCCGAGATCAATGGCCTTAGCAAAGAGACTGTCCTCACAGCGTGGCTGAATAAGTTCGACGCAATCTTCCGTGGGGACGAGGACACTAGGAAACCTCAAAGTAGGTTACAGCAGAACGTTGCCTCGGAACTGATACTAAGCAAAGAACAGCTGTATGATATGTTCCAGAACATTTTGGGAGTCAAGAAGTTTGAACATCAACTTTTGTATAACGCTTTACAGGTGAGTATTCCAAATTTTGTTATGCTTAGTTTAATTATGTTTAAAAAATTTATTAAAAAAACCTACTTATCAGATCTTTTGGAAAACAGTATTCTCTACAATGTACCTTTTCAGTAGCTCTAGGGGCATGTTCTTTTGTAGAC-----ATGTTTTAGATTGTACAATTTCATTTGTGTTCTAAGACCTAACTATTGCATGTACTTAGTGATAATAATGTCAAAACCTTTTATCATTATTTATCCCTAACCATTGGAATACTACTGAATT-------TATAGATTTCAATATATGGGTTTCAGAAAAAAAGAAGTTAAGTTTAGAACTCCTAATATGGCAAAGAACGTTACGAAAAATTTAGTGATGGACAAACTAGT
Nnasicus_CaneyFork_N171 -------CGTCGTCAGAAGAAGAAAGCGAAAATGAAGCAGTCGAGGAGGAGAGTTCGGAGGCAGTTGCGCTGTCTGCTTCTACGACAACTTTGGAGATACCAAGGAGTGGTAGTATTACCCGTAGTGTTTCGCCAGCCAGTGGGGTGGATAACTTAAGCGTGGTGAGCAATTCTCAGTCTAGATCCAACAGTCTAGTACGGCCTTCTAGTCCTAGTCCATCTTTGGTCAGCGAGAAAGATAAGGAGAAAGATGATGTGGATAAAGCGGAGAAGGAGGAAGAAGAACGGAAGAAGCGTCTTCAGCTGTACGTGTTTGTATTGCGCTGTATTGCGTATCCTTTCAATGCGAAACAGCCTACAGATATGGTACGTCGGAACTTGAAAGTCACGAAGCAGCAGCTGGAAACTATTCAGGGACGTTTCCAGGCGTTCTTCAAGGGGGAGACAACTATCACGGCAGACGAGGCCTTTAATAATGCAGTACAAAACTACTATGAAGTTTTTCTCAAGAGCGACCGCGTTATGCGGATGGTTCAGAGCGGTGCCTGTTCCCAACAAGATTTTAGAGATGTATTCAAGATCAACATTGAAAAGAGGGTTCGCAGTTTGCCCGAGATCAATGGCCTTAGCAAAGAGACTGTCCTCACAGCGTGGCTGAATAAGTTCGACGCAATCTTCCGTGGGGACGAGGACACTAGGAAACCTCAAAGTAGGTTACAGCAGAACGTTGCCTCGGAACTGATACTAAGCAAAGAACAGCTGTATGATATGTTCCAGAACATTTTGGGAGTCAAGAAGTTTGAACATCAACTTTTGTATAATGCTTTACAGGTGAGTATTCCAAATTTTGTTATTCTTACTTTAATTATGTTTAAAAAGTTTATTAAAAAAAACTACTTATCAGATCTTTTGGAAAATAGTATTCTCTACAAAGTACCTTTTCAGTACATCAAGGGGCATGTTCTTTTGTAGACCTATTATGTTTTGGATTATACAATTTTATTTGTGTTCTAAGACCTAACTATTGCATGTACGTAGTGATAATAACGTCAAAACCTTTAATGAGCATTTATCCTTAACTATTGGAATACTACTGAATTGTAGATGTATAGATTTCAATATATGGGTTTCAG---AAAAAAAGTTAAGTTTAAAACTCCTAATATGGCAAAGAATGTTACGAAAAATTTAGTGATGGACAAACTAGT
Nnasicus_ConnosteeFalls_N696 ------------------------------------------------------------------------------------------------ATCCCAAGGAGTGGTAGTATTACCCGTAGTGTTTCGCCCGCCAGTGGGGGGGATAACTTAAGCGTGGTGAGCAATTCTCAGTCTAGATCCAACAGTCTAGTACGGCCTTCTAGTCCTAGTCCATCTTTGGTCAGCGAGAAAGATAAGGAGAAAGATGATGTGGATAAAGCGGAGAAGGAGGAAGAAGAACGGAAGAAGCGTCTTCAGCTGTACGTGTTTGTATTGCGCTGTATTGCGTATCCTTTCAATGCGAAACAGCCTACAGATATGGTACGTCGGAACTTGAAAGTCACGAAGCAGCAGCTGGAAACTATTCAGGGACGTTTCCAGGCGTTCTTCAAGGGGGAGACAACTATCACGGCAGACGAGGCCTTTAATAATGCAGTACAAAACTACTATGAAGTTTTTCTCAAGAGCGACCGCGTTATGCGGATGGTTCAGAGCGGTGCCTGTTCCCAACAAGATTTTAGAGATGTATTCAAGATCAACATTGAAAAGAGGGTTCGCAGTTTGCCCGAGATCAATGGCCTTAGCAAAGAGACTGTCCTCACAGCGTGGCTGAATAAGTTCGACGCAATCTTCCGTGGGGACGAGGACACTAGGAAACCTCAAAGTAGGTTACAGCAGAACGTTGCCTCGGAACTGATACTAAGCAAAGAACAGCTGTATGATATGTTCCAGAACATTTTGGGAGTCAAGAAGTTTGAACATCAACTTTTGTATAATGCTTTACAGGTGAGTATTCCAAATTTTGTTATGCTTACTTTAATTATGTTTAAAAAGTTTATTAAAAAAAACTACTTATCGGATCTTTTGGAAAATAGTATTCTCTACAAAGTACCTTTTCAGTACATCAAGGGGCATGTTCTTTTGTAGACCTATTATGTTTTGGATTATACAATTTTATTTGTGTTCTAAGACCTAACTATTGCATGTACGTAGTGATAATAACGTCAAAACCTTTAATGAGCATTTATCCTTAACTATTGGAATACTACTGAATTG-----------------------------------------------------------------------------------------------------------
Nnasicus_CoweeTrain_N189 GAACCCTCGTCGTCAGAAGAAGAAAGCGAAAATGAAGCAGTCGAGGAGGAGAGTTCGGAAGCAGTTGCGCTGTCTGCTTCTACGACAACTTTGGAGATCCCAAGGAGTGGTAGTATTACCCGTAGTGTTTCGCCCGCCAGTGGGGGGGATAACTTAAGCGTGGTGAGCAATTCTCAGTCTAGATCCAACAGTCTAGTACGGCCTTCTAGTCCTAGTCCATCTTTGGTCAGCGAGAAAGATAAGGAGAAAGATGATGTGGATAAAGCGGAGAAGGAGGAAGAAGAACGGAAGAAGCGTCTTCAGCTGTACGTGTTTGTATTGCGCTGTATTGCGTATCCTTTCAATGCGAAACAGCCTACAGATATGGTACGTCGGAACTTGAAAGTCACGAAGCAGCAGCTGGAAACTATTCAGGGACGTTTCCAGGCGTTCTTCAAGGGGGAGACAACTATCACGGCAGACGAGGCCTTTAATAATGCAGTACAAAACTACTATGAAGTTTTTCTCAAGAGCGACCGCGTTATGCGGATGGTTCAGAGCGGTGCCTGTTCCCAACAAGATTTTAGAGATGTATTCAAGATCAACATTGAAAAGAGGGTTCGCAGTTTGCCCGAGATCAATGGCCTTAGCAAAGAGACTGTCCTCACAGCGTGGCTGAATAAGTTCGACGCAATCTTCCGTGGGGACGAGGACACTAGGAAACCTCAAAGTAGGTTACAGCAGAACGTTGCCTCGGAACTGATACTAAGCAAAGAACAGCTGTATGATATGTTCCAGAACATTTTGGGAGTCAAGAAGTTTGAACATCAACTTTTGTATAATGCTTTACAGGTGAGTATTCCAAATTTTGTTATGCTTACTTTAATTATGTTTAAAAAGTTTATTAAAAAAAACTACTTATCAGATCTTTTGGAAAATAGTATTCTCTACAAAGTACCTTTTCAGTACATCAAGGGGCATGTTCTTTTGTAGACCTATTATGTTTTGGATTATACAATTTTATTTGTGTTCTAAGACCTAACTATTGCATGTACGTAGTGATAATAACGTCAAAACCTTTAATGAGCATTTATCCTTAACTATTGGAATACTACTGAATTGTAGATGTATAGATTTCAATATATGGGTTTCAGAAAAAAAGTT-----------------------------------------------------------------
Npaynei_Grindstaff_N646 GAACCCTCGTCGTCAGAAGAAGAAAGCGAAAATGAAGCAGTCGAGGAAGAGAGTTCGGAGGCAGTTGCGCTGTCTGCTTCTACGACAACTTTGGAGATCCCAAGGAGTGGTAGTATTACCCGTAGTGTTTCGCCAGCCAGTGGGGTGGATAACTTAAGCGTGGTGAGCAATTCTCAGTCTAGATCCAACAGTCTAGCACGGCCTTCTAGTCCTAGTCCATCTTTGGTCAGCGAGAAAGATAAGGAGAAAGATGATGTGGATAAAGCGGAGAAGGAGGAAGAAGAACGGAAGAAGCGTCTTCAGCTGTACGTGTTTGTATTGCGCTGTATTGCGTATCCTTTCAATGCGAAACAGCCTACAGATATGGTACGTCGGAACTTGAAAGTCACGAAGCAGCAGCTGGAAACTATTCAGGGACGTTTCCAGGCGTTCTTCAAGGGGGAGACAACTATCACGGCAGACGAGGCCTTTAATAATGCAGTACAAAACTACTATGAAGTTTTTCTCAAGAGCGACCGCGTTATGCGGATGGTTCAGAGCGGTGCCTGTTCCCAACAAGATTTTAGAGATGTATTCAAGATCAACATTGAAAAGAGGGTTCGCAGTTTGCCCGAGATCAATGGCCTTAGCAAAGAGACTGTCCTCACAGCGTGGCTGAATAAGTTCGACGCAATCTTCCGTGGGGACGAGGACACTAGGAAACCTCAAAGTAGGTTACAGCAGAACGTTGCCTCGGAACTGATACTAAGCAAAGAACAGCTGTATGATATGTTCCAGAACATTTTGGGAGTCAAGAAGTTTGAACATCAACTTTTGTATAACGCTTTACAGGTGAGTATTCCAAATTTTGTTATGCTTACTTTAATTATGTTTAAAAAATTTATTAAAAAAACCTACTTATCAGATCTTTTGGAAAACAGTATTCTCTACAATGTACCTTTTCAGTAGCTCTAGGGGCATGTTCTTTTGTAGACATATTATGTTTTGGATTGTACAATTTTATTTGTGTTCTAAGACCTAACTATTGCATGTACTTAGTGATAATAATGTCAAAACCTTTTATCATTATTTATCCCTAACCATTGGAATACTACTGAATT-------TATAGATTTCAATATATGGGTTTCTG--AAAAAAAAGTTAAGTTTA-------------------------------------------------------
Npaynei_NorrisDamCave_N348 --------GTCGTCAGAAGAAGAAAGCGAAAATGAAGCAGTCGAGGAAGAGAGTTCGGAGGCAGTTGCGCTGTCTGCTTCTACGACAACTTTGGAGATCCCAAGGAGTGGTAGTATTACCCGTAGTGTTTCGCCAGCCAGTGGGGTGGATAACTTAAGCGTGGTGAGCAATTCTCAGTCTAGATCCAACAGTCTAGCACGGCCTTCTAGTCCTAGTCCATCTTTGGTCAGCGAGAAAGATAAGGAGAAAGATGATGTGGATAAAGCGGAGAAGGAGGAAGAAGAACGGAAGAAGCGTCTTCAGCTGTACGTGTTTGTATTGCGCTGTATTGCGTATCCTTTCAATGCGAAACAGCCTACAGATATGGTACGTCGGAACTTGAAAGTCACGAAGCAGCAGCTGGAAACTATTCAGGGACGTTTCCAGGCGTTCTTCAAGGGGGAGACAACTATCACGGCAGACGAGGCCTTTAATAATGCAGTACAAAACTACTATGAAGTTTTTCTCAAGAGCGACCGCGTTATGCGGATGGTTCAGAGCGGTGCCTGTTCCCAACAAGATTTTAGAGATGTATTCAAGATCAACATTGAAAAGAGGGTTCGCAGTTTGCCCGAGATCAATGGCCTTAGCAAAGAGACTGTCCTCACAGCGTGGCTGAATAAGTTCGACGCAATCTTCCGTGGGGACGAGGACACTAGGAAACCTCAAAGTAGGTTACAGCAGAACGTTGCCTCGGAACTGATACTAAGCAAAGAACAGCTGTATGATATGTTCCAGAACATTTTGGGAGTCAAGAAGTTTGAACATCAACTTTTGTATAACGCTTTACAGGTGAGTATTCCAAATTTTGTTATGCTTACTTTAATTATGTTTAAAAAATTTATTAAAAAAACCTACTTATCAGATCTTTTGGAAAACAGTATTCTCTACAATGTACCTTTTCAGTAGCTCTAGGGGCATGTTCTTTTGTAGACATATTATGTTTTGGATTGTACAATTTTATTTGTGTTCTAAGACCTAACTATTGCATGTACTTAGTGATAATAATGTCAAAACCTTTTATCATTATTTATCCCTAACCATTGGAATACTACTGAATT-------TATAGATTTCAATATATGGGTTTCTG--AAAAAAAAGTTAAGTTTAAAACTCCTAATATGGCAAAGAACGTTA----------------------------
Npaynei_UnakaMtns_N943 ----------------------------------------------------------------------------------------------------------------------------------------------------------------------------------------------------------------GTCCTAGTCCATCTTTGGTCAGCGAGAAAGATAAGGAAAAAGATGATGTGGATAAAGCGGAGAAGGAGGAAGAAGAACGGAAGAAGCGTCTTCAGCTGTACGTGTTTGTATTGCGCTGTATTGCGTATCCTTTCAATGCGAAACAGCCTACAGATATGGTACGTCGGAACTTGAAAGTCACGAAGCAGCAGCTGGAAACTATTCAGGGACGTTTCCAGGCGTTCTTCAAGGGGGAGACAACTATCACGGCAGACGAGGCCTTTAATAATGCAGTACAAAACTACTATGAAGTTTTTCTCAAGAGCGACCGCGTTATGCGGATGGTTCAGAGCGGTGCCTGTTCCCAACAAGATTTTAGAGATGTATTCAAGATCAACATTGAAAAGAGGGTTCGCAGTTTGCCCGAGATCAATGGCCTTAGCAAAGAGACTGTCCTCACAGCGTGGCTGAATAAGTTCGACGCAATCTTCCGTGGGGACGAGGACACTAGGAAACCTCAAAGTAGGTTACAGCAGAACGTTGCCTCGGAACTGATACTAAGCAAAGAACAGCTGTATGATATGTTCCAGAACATTTTGGGAGTCAAGAAGTTTGAACATCAACTTTTGTATAACGCTTTACAGGTGAGTATTCCAAATTTTGTTATGCTTACTTTAATTATGTTTAAAAAATTTATTAAAAAAACCTACTTATCAGATCTTTTGGAAAACTGTATTTTCTACAATGTACCTTTTCAGTAGCTCTAGGGGCATTTTCTTTTGTAGACATATTATGTTTTGGATTGTACAATTTTATTTGTGTTCTAAGACCTAACTATTGCATGTACTTAGTGATAATAATGTGAAAACCTTTTATCATTATTTATCCCTAACCATTGGAATACAACTGAATT-------TATAGATTTCAATATATGGGTTTCAGAAAAAAAAAA-----------------------------------------------AGTGATGG----------
Nperlakyi_SChimneys_N1079 GAACCCTCGTCGTCAGAAGAAGAAAGCGAAAATGAAGCAGTCGAGGAAGAGAGTTCGGAGGCAGTTGCGCTGTCTGCTTCTACGACAACTTTGGAGATCCCAAGGAGTGGTAGTATTACCCGTAGTGTTTCGCCAGCCAGTGGGGTGGATAACTTAAGCGTGGTGAGCAATTCTCAGTCTAGATCCAACAGTCTAGCACGGCCTTCTAGTCCTAGTCCATCTTTGGTCAGCGAGAAAGATAAGGAGAAAGATGATGTGGATAAAGCGGAGAAGGAGGAAGAAGAACGGAAGAAGCGTCTTCAGCTGTACGTGTTTGTATTGCGCTGTATTGCGTATCCTTTCAATGCGAAACAGCCTACAGATATGGTACGTCGGAACTTGAAAGTCACGAAGCAGCAGCTGGAAACTATTCAGGGACGTTTCCAGGCGTTCTTCAAGGGGGAGACAACTATCACGGCAGACGAGGCCTTTAATAATGCAGTACAAAACTACTATGAAGTTTTTCTCAAGAGCGACCGCGTTATGCGGATGGTTCAGAGCGGTGCCTGTTCCCAACAAGATTTTAGAGATGTATTCAAGATCAACATTGAAAAGAGGGTTCGCAGTTTGCCCGAGATCAATGGCCTTAGCAAAGAGACTGTCCTCACAGCGTGGCTGAATAAGTTCGACGCAATCTTCCGTGGGGACGAGGACAGTAGGAAACCTCAAAGTAGGTTACAGCAGAACGTTGCCTCGGAACTGATACTAAGCAAAGAACAGCTGTATGATATGTTCCAGAACATTTTGGGAGTCAAGAAGTTTGAACATCAACTTTTGTATAACGCTTTACAGGTGAGTATTCCAAATTTTGTTATGCTTACTTTAATTATGTTTAAAAAGTTTATTAAAAAAACCTGCTTATCAGATCTTTTGGAAAATAGTATTCTCCACAATGTACCTTTTCAGTAGCTCTAGAGGCATGTTCTTTTGTAGACATATTATGTTTTGGATTGTACAATTTTATTTGTGTTCTAAGACCTAACTATTGCATGTACTTAGTGATAATAATGTCAAAACTTTTAATTACCATTTATCCTTAACTATTGGAATACTACTGAATTGTAGATGTATAGTTTTCAATGTATGGGTTTGAGAAAAAAAGAAGTTAAGTTTAAAATTCTTAATATGGTAAAGAACATTA----------------------------
Nperlakyi_SChimneys_N1080 GAACCCTCGTCGTCAGAAGAAGAAAGCGAAAATGAAGCAGTCGAGGAAGAGAGTTCGGAGGCAGTTGCGCTGTCTGCTTCTACGACAACTTTGGAGATCCCAAGGAGTGGTAGTATTACCCGTAGTGTTTCGCCAGCCAGTGGGGTGGATAACTTAAGCGTGGTGAGCAATTCTCAGTCTAGATCCAACAGTCTAGCACGGCCTTCTAGTCCTAGTCCATCTTTGGTCAGCGAGAAAGATAAGGAGAAAGATGATGTGGATAAAGCGGAGAAGGAGGAAGAAGAACGGAAGAAGCGTCTTCAGCTGTACGTGTTTGTATTGCGCTGTATTGCGTATCCTTTCAATGCGAAACAGCCTACAGATATGGTACGTCGGAACTTGAAAGTCACGAAGCAGCAGCTGGAAACTATTCAGGGACGTTTCCAGGCGTTCTTCAAGGGGGAGACAACTATCACGGCAGACGAGGCCTTTAATAATGCAGTACAAAACTACTATGAAGTTTTTCTCAAGAGCGACCGCGTTATGCGGATGGTTCAGAGCGGTGCCTGTTCCCAACAAGATTTTAGAGATGTATTCAAGATCAACATTGAAAAGAGGGTTCGCAGTTTGCCCGAGATCAATGGCCTTAGCAAAGAGACTGTCCTCACAGCGTGGCTGAATAAGTTCGACGCAATCTTCCGTGGGGACGAGGACAGTAGGAAACCTCAAAGTAGGTTACAGCAGAACGTTGCCTCGGAACTGATACTAAGCAAAGAACAGCTGTATGATATGTTCCAGAACATTTTGGGAGTCAAGAAGTTTGAACATCAACTTTTGTATAACGCTTTACAGGTGAGTATTCCAAATTTTGTTATTCTTACTTTAATTATGTTTAAAAAGTTTATTAAAAAAACCTGCTTATCAGATCTTTTGGAAAATAATATTCTCCACAATGTTCCTTTTCAGTAGCTCTAGAGGCATGTTCTTTTGTAGACATATTATGTTTTGGATTGTACAATTTTATTTGTGTTCTAAGACCTAACTATTGCATGTACTTAGTGATAATAATGTCAAAACCTTTAATC------------------------------------------------------------------------------------------------------------------------------------------------
Nreclusus_Clingmans_N252 GAACCCTCGTCGTCAGAAGAAGAAAGCGAAAATGAAGCAGTCGAGGAAGAGAGTTCGGAGGCAGTTGCGCTGTCTGCTTCTACGACAACTTTGGAGATCCCAAGGAGTGGTAGTATTACCCGTAGTGTTTCGCCAGCCAGTGGGGTGGATAACTTAAGCGTGGTGAGCAATTCTCAGTCTAGATCCAACAGTCTAGCACGGCCTTCTAGTCCTAGTCCATCTTTGGTCAGCGAGAAAGATAAGGAGAAAGATGATGTGGATAAAGCGGAGAAGGAGGAAGAAGAACGGAAGAAGCGTCTTCAGCTGTACGTGTTTGTATTGCGCTGTATTGCGTATCCTTTCAATGCGAAACAGCCTACAGATATGGTACGTCGGAACTTGAAAGTCACGAAGCAGCAGCTGGAAACTATTCAGGGACGTTTCCAGGCGTTCTTCAAGGGGGAGACAACTATCACGGCAGACGAGGCCTTTAATAATGCAGTACAAAACTACTATGAAGTTTTTCTCAAGAGCGACCGCGTTATGCGGATGGTTCAGAGCGGTGCCTGTTCCCAACAAGATTTTAGAGATGTATTCAAGATCAACATTGAAAAGAGGGTTCGCAGTTTGCCCGAGATCAATGGCCTTAGCAAAGAGACTGTCCTCACAGCGTGGCTGAATAAGTTCGACGCAATCTTCCGTGGGGACGAGGACAGTAGGAAACCTCAAAGTAGGTTACAGCAGAACGTTGCCTCGGAACTGATACTAAGCAAAGAACAGCTGTATGATATGTTCCAGAACATTTTGGGAGTCAAGAAGTTTGAACATCAACTTTTGTATAACGCTTTACAGGTGAGTATTCCAAATTTTGTTATGCTTACTTTAATTATGTTTAAAAAGTTTATTAAAAAAACCTGCTTATCAGATCTTTTGGAAAATAGTATTCTCCACAATGTACCTTTTCAGTAGCTCTAGAGGCATGTTCTTTTGTAGACATATTATGTTTTGGATTGTACAATTTTATTTGTGTTCTAAGACCTAACTATTGCATGTACTTAGTGATAATAATGTCAAAACCTTTAATCACCATTTATCCTTAACTATTGGAATACTACTGAATTGTAGATGTATAGTTTTCAATGTATGGG---------------------------------------------------------------------------------
Nreclusus_Newfound_N259 -----------------------------------------------------------------------------------------------------------------------------------------------------------------GGTGAGCAATTCTCAGTCTAGATCCAACAGTCTAGCACGGCCTTCTAGTCCTAGTCCATCTTTGGTCAGCGAGAAAGATAAGGAGAAAGATGATGTGGATAAAGCGGAGAAGGAGGAAGAAGAACGGAAGAAGCGTCTTCAGCTGTACGTGTTTGTATTGCGCTGTATTGCGTATCCTTTCAATGCGAAACAGCCTACAGATATGGTACGTCGGAACTTGAAAGTCACGAAGCAGCAGCTGGAAACTATTCAGGGACGTTTCCAGGCGTTCTTCAAGGGGGAGACAACTATCACGGCAGACGAGGCCTTTAATAATGCAGTACAAAACTACTATGAAGTTTTTCTCAAGAGCGACCGCGTTATGCGGATGGTTCAGAGCGGTGCCTGTTCCCAACAAGATTTTAGAGATGTATTCAAGATCAACATTGAAAAGAGGGTTCGCAGTTTGCCCGAGATCAATGGCCTTAGCAAAGAGACTGTCCTCACAGCGTGGCTGAATAAGTTCGACGCAATCTTCCGTGGGGACGAGGACAGTAGGAAACCTCAAAGTAGGTTACAGCAGAACGTTGCCTCGGAACTGATACTAAGCAAAGAACAGCTGTATGATATGTTCCAGAACATTTTGGGAGTCAAGAAGTTTGAACATCAACTTTTGTATAACGCTTTACAGGTGAGTATTCCAAATTTTGTTATGCTTACTTTAATTATGTTTAAAAAGTTTATTAAAAAAACCTGCTTATCAGATCTTTTGGAAAATAGTATTCTCCACAATGTACCTTTTCAGTAGTTCTAGAGGCATGTTCTTTTGTAGACATATTATGTTTTTGATTGTGCAATTTTATTTGTGTTCTAAGACCTAACTATTGCATGTACTTAGTGATAATAATGTCAAAACCTTTAATCACCATTTATCCTTAACTATTGGAATACTAGTGAATTGTAGATGTATAGTTTTCAATGTATGGGTTTCAGAAAAAAAGAAGTTA-------------------------------------------------------------
Nreclusus_Noland_N1051 ----------------------------------------------------------------------------------------------------------------------------------------CCAGTGGGGTGGATAACTTAAGCGTGGTGAGCAATTCTCAGTCTAGATCCAACAGTCTAGCACGGCCTTCTAGTCCTAGTCCATCTTTGGTCAGCGAGAAAGATAAGGAGAAAGATGATGTGGATAAAGCTGAGAAGGAGGAAGAAGAACGGAAGAAGCATCTTCAGCTGTACGTGTTTGTATTGCGCTGTATTGCGTATCCTTTCAATGCGAAACAGCCTACAGATATGGTACGTCGGAACTTGAAAGTCACGAAGCAGCAGCTGGAAACTATTCAGGGACGTTTCCAGGCGTTCTTCAAGGGGGAGACAACTATCACGGCAGACGAGGCCTTTAATAATGCAGTACAAAACTACTATGAAGTTTTTCTCAAGAGCGACCGCGTTATGCGGATGGTTCAGAGCGGTGCCTGTTCCCAACAAGATTTTAGAGATGTATTCAAGATCAACATTGAAAAGAGGGTTCGCAGTTTGCCCGAGATCAATGGCCTTAGCAAAGAGACTGTCCTCACAGCGTGGCTGAATAAGTTCGACGCAATCTTCCGTGGGGACGAGGACAGTAGGAAACCTCAAAGTAGGTTACAGCAGAACGTTGCCTCGGAACTGATACTAAGCAAAGAACAGCTGTATGATATGTTCCAGAACATTTTGGGAGTCAAGAAGTTTGAACATCAACTTTTGTATAACGCTTTACAAGTGAGTATTCCAAATTTTGTTATGCTTACTTTAATTATGTTTAAAAAGTTTATTAAAAAAACCTGCTTATCAGATCTTTTGGAAAATAGTATTCTCCACAATGTACCTTTTCAGTAGCTCTAGAGGCATGTTCTTTTGTAGAC--ATTATGTTTTGGATTGTACAATTTTATTTGTGTTCTAAGATCTAACTATTGCATGT--------------------------------------------------------------------------------------------------------------------------------------------------------------------------------
Nreclusus_Smokemont_N1020 -------------------------------------------------------------------------------------------------------------------TTACCCGTAGTGTTTCGCCAGCCAGTGGGGTGGATAACTTAAGCGTGGTGAGCAATTCTCAGTCTAGATCCAACAGTCTAGCACGGCCTTCTAGTCCTAGTCCATCTTTGGTCAGCGAGAAAGATAAGGAGAAAGATGATGTGGATAAAGCGGAGAAGGAGGAAGAAGAACGGAAGAAGCGTCTTCAGCTGTACGTGTTTGTATTGCGCTGTATTGCGTATCCTTTCAATGCGAAACAGCCTACAGATATGGTACGTCGGAACTTGAAAGTCACGAAGCAGCAGCTGGAAACTATTCAGGGACGTTTCCAGGCGTTCTTCAAGGGGGAGACAACTATCACGGCAGACGAGGCCTTTAATAATGCAGTACAAAACTACTATGAAGTTTTTCTCAAGAGCGACCGCGTTATGCGGATGGTTCAGAGCGGTGCCTGTTCCCAACAAGATTTTAGAGATGTATTCAAGATCAACATTGAAAAGAGGGTTCGCAGTTTGCCCGAGATCAATGGCCTTAGCAAAGAGACTGTCCTCACAGCGTGGCTGAATAAGTTCGACGCAATCTTCCGTGGGGACGAGGACAGTAGGAAACCTCAAAGTAGGTTACAGCAGAACGTTGCCTCGGAACTGATACTAAGCAAAGAACAGCTGTATGATATGTTCCAGAACATTTTGGGAGTCAAGAAGTTTGAACATCAACTTTTGTATAACGCTTTACAGGTGAGTATTCCAAATTTTGTTATGCTTACTTTAATTATGTTTAAAAAGTTTATTAAAAAAACCTGCTTATCAGAACTTTTGGAAAATAGTATTCTCCACAATGTACCTTTTCAGTAGCTCTAGAGGCATGTTCTTTTGTAGACATATTATGTTTTGGATTGTACAATTTTATTTGTGTTCTGAGACCTAACTATTGCATGTACTTAGTGATAATAATGTCAAAACCTTTAATCACCATTTATCCTTAACTATTGGAATACTACTGAATTGTAGATGTATAGTTTTCAATGTATGGGTTTCAGAAAAAAAGAAGTTAAGTTTAAAACTTTTAATATGGTAAAGAACATAACGAAAAATTTAATGATGGACAAACTAGT
Nroanensis_IngramBranch_N926 GAACCCTCGTCGTCAGAAGAAGAAAGCGAAAATGAAGCAGTCGAGGAAGAGAGTTCGGAGGCAGTTGCGCTGTCTGCTTCTACGACAACTTTGGAGATCCCAAGGAGTGGTAGTATTACCCGTAGTGTTTCGCCAGCCAGTGGGGTGGATAACTTAAGCGTGGTGAGCAATTCTCAGTCTAGATCCAACAGTCTAGCACGGCCTTCTAGTCCTAGTCCATCTTTGGTCAGCGAGAAAGATAAGGAGAAAGATGATGTGGATAAAGCGGAGAAGGAGGAAGAAGAACGGAAGAAGCGTCTTCAGCTGTACGTGTTTGTATTGCGCTGTATTGCGTATCCTTTCAATGCGAAACAGCCTACAGATATGGTACGTCGGAACTTGAAAGTCACGAAGCAGCAGCTGGAAACTATTCAGGGACGTTTCCAGGCGTTCTTCAAGGGGGAGACAACTATCACGGCAGACGAGGCCTTTAATAATGCAGTACAAAACTACTATGAAGTTTTTCTCAAGAGCGACCGCGTTATGCGGATGGTTCAGAGCGGTGCCTGTTCCCAACAAGATTTTAGAGATGTATTCAAGATCAACATTGAAAAGAGGGTTCGCAGTTTGCCCGAGATCAATGGCCTTAGCAAAGAGACTGTCCTCACAGCGTGGCTGAATAAGTTCGACGCAATCTTCCGTGGGGACGAGGACACTAGGAAACCTCAAAGTAGGTTACAGCAGAACGTTGCCTCGGAACTGATACTAAGCAAAGAACAGCTGTATGATATGTTCCAGAACATTTTGGGAGTCAAAAAGTTTGAACATCAACTTTTGTATAACGCTTTACAGGTGAGTATTCCAAATTTTGTTATGCTTACTTTAATTATGTTTAAAAAATTTATTAAAAAAACCTACTTATCAGATCTTTTGGAAAACAGTATTCTCTACAATGTACCTTTTCAGTAGCTCTAGGGGCATGTTCTTTTGTAGACATATTATGTTTTGGATTGTACAATTTTATTTGCGTTCTAAGACCTAACTATTGCATGTAGTTAGTGATAATAATGTCAAAACCTTTTATCATTATTTATCCCTAACCATTGGAATACTACTGAATT-------TATAGATTTCAATATATGGGTTTCTG--AAAAAAAAGTTAAGTTTAAAACTCCTAATATGGCAAAGAACGTTACGAAAAATTTAGTGATGGACAAACTAGT
Nroanensis_N_CarversGap_N928 GAACCCTCGTCGTCAGAAGAAGAAAGCGAAAATGAAGCAGTCGAGGAAGAGAGTTCGGAGGCAGTTGCGCTGTCTGCTTCTACGACAACTTTGGAGATCCCAAGGAGTGGTAGTATTACCCGTAGTGTTTCGCCAGCCAGTGGGGTGGATAACTTAAGCGTGGTGAGCAATTCTCAGTCTAGATCCAACAGTCTAGCACGGCCTTCTAGTCCTAGTCCATCTTTGGTCAGCGAGAAAGATAAGGAGAAAGATGATGTGGATAAAGCGGAGAAGGAGGAAGAAGAACGGAAGAAGCGTCTTCAGCTGTACGTGTTTGTATTGCGCTGTATTGCGTATCCTTTCAATGCGAAACAGCCTACAGATATGGTACGTCGGAACTTGAAAGTCACGAAGCAGCAGCTGGAAACTATTCAGGGACGTTTCCAGGCGTTCTTCAAGGGGGAGACAACTATCACGGCAGACGAGGCCTTTAATAATGCAGTACAAAACTACTATGAAGTTTTTCTCAAGAGCGACCGCGTTATGCGGATGGTTCAGAGCGGTGCCTGTTCCCAACAAGATTTTAGAGATGTATTCAAGATCAACATTGAAAAGAGGGTTCGCAGTTTGCCCGAGATCAATGGCCTTAGCAAAGAGACTGTCCTCACAGCGTGGCTGAATAAGTTCGACGCAATCTTCCGTGGGGACGAGGACACTAGGAAACCTCAAAGTAGGTTACAGCAGAACGTTGCCTCGGAACTGATACTAAGCAAAGAACAGCTGTATGATATGTTCCAGAACATTTTGGGAGTCAAGAAGTTTGAACATCAACTTTTGTATAACGCTTTACAGGTGAGTATTCCAAATTTTGTTATGCTTACTTTAATTATGTTTAAAAAATTTATTAAAAAAACCTACTTATCAGATCTTTTGGAAAACAGTATTCTCTACAATGTACCTTTTCAGTAGCTCTAGGGGCATGTTCTTTTGTAGACATATTATGTTTTGGATTGTACAATTTTATTTGTGTTCTAAGACCTAACTATTGCATGTACTTAGTGATAATAATGTCAAAACCTTTTATCATTATTTATCCCTAACCATTGGAATACTACTGAATT-------TATAGATTTCAATATATGGGTTTCTG--AAAAAAAAGTTAAGTTTAAAACTCCTAATATGGCAAAGAACGTTACGAAAAATTTAGTGATGGACAAACTAGT
Nroanensis_RoanHighBluff_N762 -AACCCTCGTCGTCAGAAGAAGAAAGCGAAAATGAAGCAGTCGAGGAAGAGAGTTCGGAGGCAGTTGCGCTGTCTGCTTCTACGACAACTTTGGAGATCCCAAGGAGTGGTAGTATTACCCGTAGTGTTTCGCCAGCCAGTGGGGTGGATAACTTAAGCGTGGTGAGCAATTCTCAGTCTAGATCCAACAGTCTAGCACGGCCTTCTAGTCCTAGTCCATCTTTGGTCAGCGAGAAAGATAAGGAGAAAGATGATGTGGATAAAGCGGAGAAGGAGGAAGAAGAACGGAAGAAGCGTCTTCAGCTGTACGTGTTTGTATTGCGCTGTATTGCGTATCCTTTCAATGCGAAACAGCCTACAGATATGGTACGTCGGAACTTGAAAGTCACGAAGCAGCAGCTGGAAACTATTCAGGGACGTTTCCAGGCGTTCTTCAAGGGGGAGACAACTATCACGGCAGACGAGGCCTTTAATAATGCAGTACAAAACTACTATGAAGTTTTTCTCAAGAGCGACCGCGTTATGCGGATGGTTCAGAGCGGTGCCTGTTCCCAACAAGATTTTAGAGATGTATTCAAGATCAACATTGAAAAGAGGGTTCGCAGTTTGCCCGAGATCAATGGCCTTAGCAAAGAGACTGTCCTCACAGCGTGGCTGAATAAGTTCGACGCAATCTTCCGTGGGGACGAGGACACTAGGAAACCTCAAAGTAGGTTACAGCAGAACGTTGCCTCGGAACTGATACTAAGCAAAGAACAGCTGTATGATATGTTCCAGAACATTTTGGGAGTCAAGAAGTTTGAACATCAACTTTTGTATAACGCTTTACAGGTGAGTATTCCAAATTTTGTTATGCTTACTTTAATTATGTTTAAAAAATTTATTAAAAAAACCTACTTATCAGATCTTTTGGAAAACAGTATTCTCTACAATGTACCTTTTCAGTAGCTCTAGGGGCATGTTCTTTTGTAGACATATTATGTTTTGGATTGTACAATTTTATTTGTGTTCTAAGACCTAACTATTGCATGTACTTAGTGATAATAATGTCAAAACCTTTTATCATTATTTATCCCTAACCATTGGAATACTACTGAATT-------TATAGATTTCAATATATGGGTTTCTG--AAAAAAAAGTTAAGTTTAAAACTCCTAATATGGCAAAGAACGTTACGAAAAATTTAGTGATGGACAAACTAGT
Nsheari_BaldRiver_N1168 GAACCCTCGTCGTCAGAAGAAGAAAGCGAAAATGAAGCAGTCGAGGAAGAGAGTTCGGAGGCAGTTGCGCTGTCTGCTTCTACGACAACTTTGGAGATCCCAAGGAGTGGTAGTATTACCCGTAGTGTTTCGCCAGCCAGTGGGGTGGATAACTTAAGCGTGGTGAGCAATTCTCAGTCTAGATCCAACAGTCTAGCACGGCCTTCTAGTCCTAGTCCATCTTTGGTCAGCGAGAAAGATAAGGAGAAAGATGATGTGGATAAAGCGGAGAAGGAGGAAGAAGAACGGAAGAAGCGTCTTCAGCTGTACGTGTTTGTATTGCGCTGTATTGCGTATCCTTTCAATGCGAAACAGCCTACAGATATGGTACGTCGGAACTTGAAAGTCACGAAGCAGCAGCTGGAAACTATTCAGGGACGTTTCCAGGCGTTCTTCAAGGGGGAGACAACTATCACGGCAGACGAGGCCTTTAATAATGCAGTACAAAACTACTATGAAGTTTTTCTCAAGAGCGACCGCGTTATGCGGATGGTTCAGAGCGGTGCCTGTTCCCAACAAGATTTTAGAGATGTATTCAAGATCAACATTGAAAAGAGGGTTCGCAGTTTGCCCGAGATCAATGGCCTTAGCAAAGAGACTGTCCTCACAGCGTGGCTGAATAAGTTCGACGCAATCTTCCGTGGGGACGAGGACAGTAGGAAACCTCAAAGTAGGTTACAGCAGAACGTTGCCTCGGAACTGATACTAAGCAAAGAACAGCTGTATGATATGTTCCAGAACATTTTGGGAGTCAAGAAGTTTGAACATCAACTTTTGTATAACGCTTTACAGGTGAGTATTCCAAATTTTGTTATGCTTACTTTAATTATGTTTAAAAAGTTTATTAAAAAAACCTTCTTATCAGATCTTTTGGAAAATAGTATTCTCCACAATGTACCTTTTCAGCAGCTCTAGAGGCATGTTCTTTTCTAGACATATTATGTTTTGGATTGTACAATTTTATTTGTGTTCTAAGACCTAACTATTGCATGTACTTAGTGATAATAATGTCAAAACCTTTCATCACCATTTATCCTTAACTATTGGAATACTACTGAATTGTAGATGTATAGTTTTCAATGTATGGGTTTCAGAAAAGAAGAAGTTAAGTTTAAAACTCTTAATATGGTAAAGAACATTACGAAAAATTTAATGATGAACAAACTAGT
Nsheari_Cohutta_N826 --------------------------------------AGTCGAGGAAGAGAGTTCGGAGGCAGTTGCGCTGTCTGCTTCTACGACAACTTTGGAGATCCCAAGGAGTGGTAGTATTACCCGTAGTGTTTCGCCAGCCAGTGGGGTGGATAACTTAAGCGTGGTGAGCAATTCTCAGTCTAGATCCAACAGTCTAGCACGGCCTTCTAGTCCTAGTCCATCTTTGGTCAGCGAGAAAGATAAGGAGAAAGATGATGTGGATAAAGCGGAGAAGGAGGAAGAAGAACGGAAGAAGCGTCTTCAGCTGTACGTGTTTGTATTGCGCTGTATTGCGTATCCTTTCAATGCGAAACAGCCTACAGATATGGTACGTCGGAACTTGAAAGTCACGAAGCAGCAGCTGGAAACTATTCAGGGACGTTTCCAGGCGTTCTTCAAGGGGGAGACAACTATCACGGCAGACGAGGCCTTTAATAATGCAGTACAAAACTACTATGAAGTTTTTCTCAAGAGCGACCGCGTTATGCGGATGGTTCAGAGCGGTGCCTGTTCCCAACAAGATTTTAGAGATGTATTCAAGATCAACATTGAAAAGAGGGTTCGCAGTTTGCCCGAGATCAATGGCCTTAGCAAAGAGACTGTCCTCACAGCGTGGCTGAATAAGTTTGACGCAATCTTCCGTGGGGACGAGGACAGTAGGAAACCTCAAAGTAGGTTACAGCAGAACGTTGCCTCGGAACTGATACTAAGCAAAGAACAGCTGTATGATATGTTCCAGAACATTTTGGGAGTCAAGAAGTTTGAACATCAACTTTTGTATAACGCTTTACAGGTGAGTATTCCAAATTTTGTTATGCTTACTTTAATTATGTTTAAAAAGTTTATTAAAAAAACCTTCTTATCAGATCTTTTGGAAAATAGTATTCTCCACAATGTACCTTTTCAGCAGCTCTAGAGGCATGTTCTTTTCTAGACATATTATGTTTTGGATTGTACAATTTTATTTGTGTTCTAAGACCTAACTATTGCATGTACTTAGTGATAATAATGTCAAAACCTTTAATCACCATTTATCCTTAACTATTGGAATACTACTGAATTGTAGATGTATAGTTTTCAATGTATGGGTTTCAGAAAAGAAGAAGTTAAGTTTAAAACTCTTAATATGGTAAAGAACATTACGAAAAATTTAATGATGGACAAACTAGT
Nsheari_JoyceKilmer_N092 ------------------------------------------------------------------------------------------------ATCCCAAGGAGTGGTAGTATTACCCGTAGTGTTTCGCCAGCCAGTGGGGTGGATAACTTAAGCGTGGTGAGCAATTCTCAGTCTAGATCCAACAGTCTAGCACGGCCTTCTAGTCCTAGTCCATCTTTGGTCAGCGAGAAAGATAAGGAGAAAGATGATGTGGATAAAGCGGAGAAGGAGGAAGAAGAACGGAAGAAGCGTCTTCAGCTGTACGTGTTTGTATTGCGCTGTATTGCGTATCCTTTCAATGCGAAACAGCCTACAGATATGGTACGTCGGAACTTGAAAGTCACGAAGCAGCAGCTGGAAACTATTCAGGGACGTTTCCAGGCGTTCTTCAAGGGGGAGACAACTATCACGGCAGACGAGGCCTTTAATAATGCAGTACAAAACTACTATGAAGTTTTTCTCAAGAGCGACCGCGTTATGCGGATGGTTCAGAGCGGTGCCTGTTCCCAACAAGATTTTAGAGATGTATTCAAGATCAACATTGAAAAGAGGGTTCGCAGTTTGCCCGAGATCAATGGCCTTAGCAAAGAGACTGTCCTCACAGCGTGGCTGAATAAGTTCGACGCAATCTTCCGTGGGGACGAGGACAGTAGGAAACCTCAAAGTAGGTTACAGCAGAACGTTGCCTCGGAACTGATACTAAGCAAAGAACAGCTGTATGATATGTTCCAGAACATTTTGGGAGTCAAAAAGTTTGAACATCAACTTTTGTATAATGCTTTACAGGTGAGTATTCCAAATTTTGTTATGCTTACTTTAATTATGTTTAAAAAGTTTATTAAAAAAACCTTCTTATCAGATCTTTTGGAAAATAGTATTCTCCACAATGTACCTTTTCAGCAGCTCTAGAGGCATGTTCTTTTCTAGACATATTATGTTTTGGATTGTACAATTTTATTTGTGTTCTAAGACCTAACTATTGCATGTACTTAGTGATAATAATGTCAAAACCTTTAATCACTATTTATCCTTAACTATTGGAATACTACTAAATTGTAGATGTATAGTTTTCAATGTATGGGTTTCAGA--------------------------------------------------------------------------
Nsilvanus_Elijay_N395 ----CCTCGTCGTCAGAAGAAGAAAGCGAAAATGAAGCAGTCGAGGAAGAGAGTTCGGAGGCAGTTGCGCTGTCTGCTTCTACGACAACTTTGGAGATCCCAAGGAGTGGTAGTATTACCCGTAGTGTTTCGCCAGCCAGTGGGGTGGATAACTTAAGCGTGGTGAGCAATTCTCAGTCTAGATCCAACAGTCTAGCACGGCCTTCTAGTCCTAGTCCATCTTTGGTCAGCGAGAAAGATAAGGAGAAAGATGATGTGGATAAAGCGGAAAAGGAGGAAGAAGAACGGAAGAAGCGTCTTCAGCTGTACGTGTTTGTATTGCGCTGTATTGCGTATCCTTTCAATGCGAAACAGCCTACAGATATGGTACGTCGGAACTTGAAAGTCACGAAGCAGCAGCTGGAAACTATTCAGGGACGTTTCCAGGCGTTCTTCAAGGGGGAGACAACTATCACGGCAGACGAGGCCTTTAATAATGCAGTACAAAACTACTATGAAGTTTTTCTCAAGAGCGACCGCGTTATGCGGATGGTTCAGAGCGGTGCCTGTTCCCAACAAGATTTTAGAGATGTATTCAAGATCAACATTGAAAAGAGGGTTCGCAGTTTGCCCGAGATCAATGGCCTTAGCAAAGAGACTGTCCTCACAGCGTGGCTGAATAAGTTCGACGCAATCTTCCGTGGGGACGAGGACACTAGGAAACCTCAAAGTAGGTTACAGCAGAACGTTGCCTCGGAACTGATACTAAGCAAAGAACAGCTGTATGATATGTTCCAGAACATTTTGGGAGTCAAGAAGTTTGAACATCAACTTTTGTATAATGCTTTACAGGTGAGTATTCCAAATTTTGTTATGCTTACTTTAATTATGTTTAAAAAGTTCATTAAAAAACCCTACTTATCAGATCTTTTGGAAAACAGTATTCTCTACAATGTACCTTTTCAGTAACTCTAGGGGCATGTTCTATTGTAGGCATACTATGTTTTGGATTGTACAATTTTATTTGTGTTCTAAGACCTAACTATTGCATGTACATAGTGATCATAATTTCAAAACCTTTAATCACCATTTATCCCTAACTATTGGAATACCACTGAATTTTAGATGTATAGTTTTCAGTG---------------------------------------------------------------------------------------
Nsilvanus_HeboMtn_N1029 GAACCCTCGTCGTCAGAAGAAGAAAGCGAAAATGAAGCAGTCGAGGAAGAGAGTTCGGAGGCAGTTGCGCTGTCTGCTTCTACGACAACTTTGGAGATCCCAAGGAGTGGTAGTATTACCCGTAGTGTTTCGCCAGCCAGTGGGGTGGATAACTTAAGCGTGGTGAGCAATTCTCAGTCTAGATCTAACAGTCTAGCACGGCCTTCTAGTCCTAGTCCATCTTTGGTCAGCGAGAAAGATAAGGAGAAAGATGATGTGGATAAAGCGGAAAAGGAGGAAGAAGAACGGAAGAAGCGTCTTCAGCTGTACGTGTTTGTATTGCGCTGTATTGCGTATCCTTTCAATGCGAAACAGCCTACAGATATGGTACGTCGGAACTTGAAAGTCACGAAGCAGCAGCTGGAAACTATTCAGGGACGTTTCCAGGCGTTCTTCAAGGGGGAGACAACTATCACGGCAGACGAGGCCTTTAATAATGCAGTACAAAACTACTATGAAGTTTTTCTCAAGAGCGACCGCGTTATGCGGATGGTTCAGAGCGGTGCCTGTTCCCAACAAGATTTTAGAGATGTATTCAAGATCAACATTGAAAAGAGGGTTCGCAGTTTGCCCGAGATCAATGGCCTTAGCAAAGAGACTGTCCTCACAGCGTGGCTGAATAAGTTCGACGCAATCTTCCGTGGGGACGAGGACACTAGGAAACCTCAAAGTAGGTTACAGCAGAACGTTGCCTCGGAACTGATACTAAGCAAAGAACAGCTGTATGATATGTTCCAGAACATTTTGGGAGTCAAGAAGTTTGAACATCAACTTTTGTATAACGCTTTACAGGTGAGTATTCCAAATTTTGTTATGCTTACTTTAATTATGTTTAAAAAGTTTATTAAAAAAACCTACTTATCAGATCTTTTGGAAAACAGTATTCTCTACAATGTACCTTTTCAGTAACTCTAGGGGCATGTTCTATTCTAGGCATACTATGTTTTGGATTGTACAATTTTATTTGTGTTCTAAGACCTAACTATTGCACGTACATACTGATCATAATTTCAAAACCTTTAATCACCATTTATCCCTAACTATTGGAATACCACTGAATTTTAGATGTATAGTTTTCAGTGTATGGGTTACAGTAAAAAAAAAGTTGAGTTTAAAACTACTAGTATGGCAAAGAACATTACAAAAAATTTAATGATGGACAAACTAGT
Nstupkai_BlowholeWOS_N285 ------------------------------------------------------------------------------------------------------------------------------------------------------------------------------------------------------------------------------------AGCGAGAAAGATAACGAGAAAGATGATGTGGATAAAGCGGAGAAGGAGGAAGAAGAACGGAAGAAGCGTCTTCAGCTGTACGTGTTTGTATTGCGCTGTATTGCGTATCCTTTCAATGCGAAACAGCCTACAGATATGGTACGTCGGAACTTGAAAGTCACGAAGCAGCAGCTGGAAACTATTCAGGGACGTTTCCAGGCGTTCTTCAAGGGGGAGACAACTATCACGGCAGACGAGGCCTTTAATAATGCAGTACAAAACTACTATGAAGTTTTTCTCAAGAGCGACCGCGTTATGCGGATGGTTCAGAGCGGTGCCTGTTCCCAACAAGATTTTAGAGATGTATTCAAGATCAACATTGAAAAGAGGGTTCGCAGTTTGCCCGAGATCAATGGCCTTAGCAAAGAGACTGTCCTCACAGCGTGGCTGAATAAGTTCGACGCAATCTTCCGTGGGGACGAGGACAGTAGGAAACCTCAAAGTAGGTTACAGCAGAACGTTGCCTCGGAACTGATACTAAGCAAAGAACAGCTGTATGATATGTTCCAGAACATTTTGGGAGTCAAGAAGTTTGAACATCAACTTTTGTATAACGCTTTACAGGTGAGTATTCCAAATTTTGTTATGCTTACTTTAATTATGTTTAAAAAGTTTATTAAAAAAACCTGCTTATCAGATCTTTTGGAAAATAGTATTCTCCACAATGTACCTTTTCAGTAGCTCTAGAGGCATGTTCTTTTGTAGACATATTATGTTTTGGATTGTACAATTTTATTTGTGTTCTAAGACCTAACTATTGCATGTACTTAGTGATAATAATATCATATCGTTTAATCACCATTTATCCTTAACTATTGGAATACTACTGAATTGTAGATGTATAGTTTTCAATGTATGGGTTTCAGAAAAAAAGAAGTTAAGTTTAAAACTCTTAATATGGTAAAGAACATAACGAAAAATTTAATGATGGACAAACTAGT
Nstupkai_Blowing_N356 ---------------------------------GAAGCAGTCGAGGAAGAGAGTTCGGAGGCAGTTGCGCTGTCTGCTTCTACGACAACTTTGGAGATCCCAAGGAGTGGTAGTATTACCCGTAGTGTTTCGCCAGCCAGTGGGGTGGATAACTTAAGCGTGGTGAGCAATTCTCAGTCTAGATCCAACAGTCTAGCACGGCCTTCTAGTCCTAGTCCATCTTTGGTCAGCGAGAAAGATAAGGAGAAAGATGATGTGGATAAAGCGGAGAAGGAGGAAGAAGAACGGAAGAAGCGTCTTCAGCTGTACGTGTTTGTATTGCGCTGTATTGCGTATCCTTTCAATGCGAAACAGCCTACAGATATGGTACGTCGGAACTTGAAAGTCACGAAGCAGCAGCTGGAAACTATTCAGGGACGTTTCCAGGCGTTCTTCAAGGGGGAGACAACTATCACGGCAGACGAGGCCTTTAATAATGCAGTACAAAACTACTATGAAGTTTTTCTCAAGAGCGACCGCGTTATGCGGATGGTTCAGAGCGGTGCCTGTTCCCAACAAGATTTTAGAGATGTATTCAAGATCAACATTGAAAAGAGGGTTCGCAGTTTGCCCGAGATCAATGGCCTTAGCAAAGAGACTGTCCTCACAGCGTGGCTGAATAAGTTCGACGCAATCTTCCGTGGGGACGAGGACAGTAGGAAACCTCAAAGTAGGTTACAGCAGAACGTTGCCTCGGAACTGATACTAAGCAAAGAACAGCTGTATGATATGTTCCAGAACATTTTGGGAGTCAAGAAGTTTGAACATCAACTTTTGTATAACGCTTTACAGGTGAGTATTCCAAATTTTGTTATGCTTACTTTAATTATGTTTAAAAAGTTTATTAAAAAAACCTGCTTATCAGAACTTTTGGAAAATAGTATTCTCCACAATGTACCTTTTCAGTAGCTCTGGAGGCATGTTCTTTTGTAGAC--ATTATGTTTTGGATTGTACAATTTTATTTGTGTTCTAAGACCTAACTATTGCATGTACTTAGTGATAATAATGCCAAAACCTTTAATCACCATTTATCCTTAACTATTGGAATACTACTGAATTGTAGATGTATAGTTTTCAATGTATGGGTTTCAGAAAAAAAGAAGTTAAGTTTAAAACTCTTAATATGGTAAAGAACATAACGAAAAATTTAATGATGCACAAACTAGT
Nstupkai_LittleRiver_N293 GAACCCTCGTCGTCAGAAGAAGAAAGCGAAAATGAAGCAGTCGAGGAAGAGAGTTCGGAGGCAGTTGCGCTGTCTGCTTCTACGACAACTTTGGAGATCCCAAGGAGTGGTAGTATTACCCGTAGTGTTTCGCCAGCCAGTGGGGTGGATAACTTAAGCGTGGTGAGCAATTCTCAGTCTAGATCCAACAGTCTAGCACGGCCTTCTAGTCCTAGTCCATCTTTGGTCAGCGAGAAAGATAAGGAGAAAGATGATGTGGATAAAGCGGAGAAGGAGGAAGAAGAACGGAAGAAGCGTCTTCAGCTGTACGTGTTTGTATTGCGCTGTATTGCGTATCCTTTCAATGCGAAACAGCCTACAGATATGGTACGTCGGAACTTGAAAGTCACGAAGCAGCAGCTGGAAACTATTCAGGGACGTTTCCAGGCGTTCTTCAAGGGGGAGACAACTATCACGGCAGACGAGGCCTTTAATAATGCAGTACAAAACTACTATGAAGTTTTTCTCAAGAGCGACCGCGTTATGCGGATGGTTCAGAGCGGTGCCTGTTCCCAACAAGATTTTAGAGATGTATTCAAGATCAACATTGAAAAGAGGGTTCGCAGTTTGCCCGAGATCAATGGCCTTAGCAAAGAGACTGTCCTCACAGCGTGGCTGAATAAGTTCGACGCAATCTTCCGTGGGGACGAGGACAGTAGGAAACCTCAAAGTAGGTTACAGCAGAACGTTGCCTCGGAACTGATACTAAGCAAAGAACAGCTGTATGATATGTTCCAGAACATTTTGGGAGTCAAGAAGTTTGAACATCAACTTTTGTATAACGCTTTACAGGTGAGTATTCCAAATTTTGTTATGCTTACTTTAATTATGTTTAAAAAGTTTATTAAAAAAACCTGCTTATCAGATCTTTTGGAAAATAGTATTCTCCACAATGTACCTTTTCAGTAGCTCTGGAGGCATGTTCTTTTGTAGACATATTATGTTTTGGATTGTACAATTTTATTTGTGTTCTAAGACCTAACTATTGCATGTACTTAGTGATAATAATGCCAAAACCTTTAATCACCATTTATCCTTAACTATCGGAATACTACTGAATTGTAGATGTATAGTTTTCAATGTATGGGTTTCAGAAAAAAAGAAGTTAAGTTTAAAACTCTTAATATGGTAAAGAACATAAAGAAAAATTTAATGATGGACAAACTAGT
Ntempletoni_BaldMtns_N950 GAACCCTCGTCGTCAGAAGAAGAAAGCGAAAATGAAGCAGTCGAGGAAGAGAGTTCGGAGGCAGTTGCGCTGTCTGCTTCTACGACAACTTTGGAGATCCCAAGGAGTGGTAGTATTACCCGTAGTGTTTCGCCAGCCAGTGGGGTGGATAACTTAAGCGTGGTGAGCAATTCTCAGTCTAGATCCAACAGTCTAGCACGGCCTTCTAGTCCTAGTCCATCTTTGGTCAGCGAGAAAGATAAGGAGAAAGATGATGTGGATAAAGCGGAGAAGGAGGAAGAAGAACGGAAGAAGCGTCTTCAGCTGTACGTGTTTGTATTGCGCTGTATTGCGTATCCTTTCAATGCGAAACAGCCTACAGATATGGTACGTCGGAACTTGAAAGTCACGAAGCAGCAGCTGGAAACTATTCAGGGACGTTTCCAGGCGTTCTTCAAGGGGGAGACAACTATCACGGCAGACGAGGCCTTTAATAATGCAGTACAAAACTACTATGAAGTTTTTCTCAAGAGCGACCGCGTTATGCGGATGGTTCAGAGCGGTGCCTGTTCCCAACAAGATTTTAGAGATGTATTCAAGATCAACATTGAAAAGAGGGTTCGCAGTTTGCCCGAGATCAATGGCCTTAGCAAAGAGACTGTCCTCACAGCGTGGCTGAATAAGTTCGACGCAATCTTCCGTGGGGACGAGGACACTAGGAAACCTCAAAGTAGGTTACAGCAGAACGTTGCCTCGGAACTGATACTAAGCAAAGAACAGCTGTATGATATGTTCCAGAACATTTTGGGAGTCAAGAAGTTTGAACATCAACTTTTGTATAATGCTTTACAGGTGAGTATTCCAAGTTTTATTATGCCTACTTTAATCGTGTTTAAAAAGTTTATTAAAAAAACCTACTTATCAGATCTTTTGGAAAATAGTATTCTCTACAATGCACCTTTTCAGTACATC--GGGACATGTTCTTTTGTAGACATATTATGTTTTGGATTATACAATTTTATTTGTGTTCTAAGACCTAACTATTGCATGTACGTAGTGATAATAACATCAAAATCTTTAATCAGCATTTATCCTTAACTATTGGAATACTACTGAATTGTAGATGTATAGATTTCAATATATGGGTTTCAAAAAAAAAAAAGTTAAGTTTAAAACTACTAATATGGCAAAGAACGTTACGAAAAATTTAGCGATGGACAAACTAG-
Ntempletoni_ClarksCreek_N945 GAACCCTCGTCGTCAGAAGAAGAAAGCGAAAATGAAGCAGTCGAGGAAGAGAGTTCGGAGGCAGTTGCGCTGTCTGCTTCTACGACAACTTTGGAGATCCCAAGGAGTGGTAGTATTACCCGTAGTGTTTCGCCAGCCAGTGGGGTGGATAACTTAAGCGTGGTGAGCAATTCTCAGTCTAGATCCAACAGTCTAGCACGGCCTTCTAGTCCTAGTCCATCTTTGGTCAGCGAGAAAGATAAGGAGAAAGATGATGTGGATAAAGCGGAGAAGGAGGAAGAAGAACGGAAGAAGCGTCTTCAGCTGTACGTGTTTGTATTGCGCTGTATTGCGTATCCTTTCAATGCGAAACAGCCTACAGATATGGTACGTCGGAACTTGAAAGTCACGAAGCAGCAGCTGGAAACTATTCAGGGACGTTTCCAGGCGTTCTTCAAGGGGGAGACAACTATCACGGCAGACGAGGCCTTTAATAATGCAGTACAAAACTACTATGAAGTTTTTCTCAAGAGCGACCGCGTTATGCGGATGGTTCAGAGCGGTGCCTGTTCCCAACAAGATTTTAGAGATGTATTCAAGATCAACATTGAAAAGAGGGTTCGCAGTTTGCCCGAGATCAATGGCCTTAGCAAAGAGACTGTCCTCACAGCGTGGCTGAATAAGTTCGACGCAATCTTCCGTGGGGACGAGGACACTAGGAAACCTCAAAGTAGGTTACAGCAGAACGTTGCCTCGGAACTGATACTAAGCAAAGAACAGCTGTATGATATGTTCCAGAACATTTTGGGAGTCAAGAAGTTTGAACATCAACTTTTGTATAATGCTTTACAGGTGAGTATTCCAAGTTTTGTTATGCCTACTTTAATTGTGTTTAAAAAGTTTATTAAAAAAACCTACTTATCAGATCTTTTGAAAAATAGTATTCTCTACAATGCACCTTTTCAGTACATC--GGGACATGTTCTTTTGTAGACATATTATGTTTTGGATTATACAATTTTATTTGTGTTCTAAGACCTAACTATTGCATGTACGTAGTGATAATAACATCAAAATCTTTAATCAGCATTTATCCTTAACTATTGGAATACTACTGAATTGTAGATGTATAGATTGCAATATATGGGTTTCAAAAAAAAAAAAGTTAAGTTTAAAACTCCTAATATGGCAAAGAACGTTACGAAAAATTTAGCGATGGACAAACTAGT
Ntempletoni_ScronceCreekRd_N1223 GAACCCTCGTCGTCAGAAGAAGAAAGCGAAAATGAAGCAGTCGAGGAAGAGAGTTCGGAGGCAGTTGCGCTGTCTGCTTCTACGACAACTTTGGAGATCCCAAGGAGTGGTAGTATTACCCGTAGTGTTTCGCCAGCCAGTGGGGTGGATAACTTAAGCGTGGTGAGCAATTCTCAGTCTAGATCCAACAGTCTAGCACGGCCTTCTAGTCCTAGTCCATCTTTGGTCAGCGAGAAAGATAAGGAGAAAGATGATGTGGATAAAGCGGAGAAGGAGGAAGAAGAACGGAAGAAGCGTCTTCAGCTGTACGTGTTTGTATTGCGCTGTATTGCGTATCCTTTCAATGCGAAACAGCCTACAGATATGGTACGTCGGAACTTGAAAGTCACGAAGCAGCAGCTGGAAACTATTCAGGGACGTTTCCAGGCGTTCTTCAAGGGGGAGACAACTATCACGGCAGACGAGGCCTTTAATAATGCAGTACAAAACTACTATGAAGTTTTTCTCAAGAGCGACCGCGTTATGCGGATGGTTCAGAGCGGTGCCTGTTCCCAACAAGATTTTAGAGATGTATTCAAGATCAACATTGAAAAGAGGGTTCGCAGTTTGCCCGAGATCAATGGCCTTAGCAAAGAGACTGTCCTCACAGCGTGGCTGAATAAGTTCGACGCAATCTTCCGTGGGGACGAGGACACTAGGAAACCTCAAAGTAGGTTACAGCAGAACGTTGCCTCGGAACTGATACTAAGCAAAGAACAGCTGTATGATATGTTCCAGAACATTTTGGGAGTCAAGAAGTTTGAACATCAACTTTTGTATAATGCTTTACAGGTGAGTATTCCAAGTTTTATTATGCCTACTTTAATTGTGTTTAAAAAGTTTATTAAAAAAACCTACTTATCAGATCTTTTGGAAAATAGTATTCTCTACAATGCACCTTTTCAGTACATC--GGGACATGTTCTTTTGTAGACATATTATGTTTTGGATTATACAATTTTATTTGTGTTCTAAGACCTAACTATTGCATGTACGTAGTGATAATAACATCAAAATCTTTAATCAGCATTTATCCTTAACTATTGGAATACTACTGAATTGTAGATGTATAGATTTCAATATATGGGTTTCAA-AAAAAAAAAGTTAAGTTTAAAACTCCTAATATGGCAAAGAACGTTACGAAAAATTTAGCGATGGACAAACTAGT
Ntennessensis_IndianCave_N052 --------------------------------------------------------------------------------------------------------------------------------------------------------------------------------------------CAGTCTAGCACGGCCTTCTAGTCCTAGTCCATCTTTGGTCAGCGAGAAAGATAAGGAGAAAGATGATGTGGATAAAGCGGAGAAGGAGGAAGAAGAACGGAAGAAGCGTCTTCAGCTGTACGTGTTTGTATTGCGCTGTATTGCGTATCCTTTCAATGCGAAACAGCCTACAGATATGGTACGTCGGAACTTGAAAGTCACGAAGCAGCAGCTGGAAACTATTCAGGGACGTTTCCAGGCGTTCTTCAAGGGGGAGACAACTATCACGGCAGACGAGGCCTTTAATAATGCAGTACAAAACTACTATGAAGTTTTTCTCAAGAGCGACCGCGTTATGCGGATGGTTCAGAGCGGTGCCTGTTCCCAACAAGATTTTAGAGATGTATTCAAGATCAACATTGAGAAGAGGGTTCGCAGTTTGCCCGAGATCAATGGCCTTAGCAAAGAGACTGTCCTCACAGCGTGGCTGAATAAGTTCGACGCAATCTTCCGTGGGGACGAGGACACTAGGAAACCTCAAAGTAGGTTACAGCAGAACGTTGCCTCGGAATTGATACTAAGCAAAGAACAGCTGTATGATATGTTCCAGAACATTTTGGGAGTCAAGAAGTTTGAACATCAACTTTTGTATAACGCTTTACAGGTGAGTATTCCAAATTTTGTTATGCTTACTTTAATAATGTTTAAAAAATTTATTAAAAAAACCTACTTATCAGATCTTTTGGAAAACACTATTCTCTACAATGTACCTTTTCAGTAGCTCTAGGGGCATGTTCTTTTGTAGACATATTTTGTTTTGGATTGTACAATTTTATTTGTGTTCTAAGAACTAACTATTGCATGTACTTAGTGATAATAATGTCA------------------------------------------------------------------------------------------------------------------------------------------------------------
Ntennessensis_LittleStony_N645 ------------------------------------------------------------------GCGCTGTCTGCTTCTACGACAACTTTGGAGATCCCAAGGAGTGGTAGTATTACCCGTAGTGTTTCGCCAGCCAGTGGGGTGGATAACTTAAGCGTGGTGAGCAATTCTCAGTCTAGATCCAACAGTCTAGCACGGCCTTCTAGTCCTAGTCCATCTTTGGTCAGCGAGAAAGATAAGGAGAAAGATGATGTGGATAAAGCGGAGAAGGAGGAAGAAGAACGGAAGAAGCGTCTTCAGCTGTACGTGTTTGTATTGCGCTGTATTGCGTATCCTTTCAATGCGAAACAGCCTACAGATATGGTACGTCGGAACTTGAAAGTCACGAAGCAGCAGCTGGAAACTATTCAGGGACGTTTCCAGGCGTTCTTCAAGGGGGAGACAACTATCACGGCAGACGAGGCCTTTAATAATGCAGTACAAAACTACTATGAAGTTTTTCTCAAGAGCGACCGCGTTATGCGGATGGTTCAGAGCGGTGCCTGTTCCCAACAAGATTTTAGAGATGTATTCAAGATCAACATTGAAAAGAGGGTTCGCAGTTTGCCCGAGATCAATGGCCTTAGCAAAGAGACTGTCCTCACAGCGTGGCTGAATAAGTTCGACGCAATCTTCCGTGGGGATGAGGACACTAGGAAACCTCAAAGTAGGTTACAGCAGAACGTTGCCTCGGAACTGATACTAAGCAAAGAACAGCTGTATGATATGTTCCAGAACATTTTGGGAGTCAAGAAGTTTGAACATCAACTTTTGTATAACGCTTTACAGGTGAGTATTCCAAATTTTGTTATGCTTACTTTAATTATGTTTAAAAAATTTATTAAAAAAACCTACTTATCAGATATTTTGGAAAACAGTATTCTCTACAATGTACCTTTTCAGTAGCTCTAGGGGCATGTTCTTTTGTAGACATATTATGTTTTGGATTGTACAATTTTATTTGTGTTCTAAGACCTAACTATTGCATGTACTTAGTGATAATAATGTCAAAACCTTTTATC------------------------------------------------------------------------------------------------------------------------------------------------
Ntennessensis_Watauga_N1046 --------------------------CGAAAATGAAGCAGTCGAGGAAGAGAGTTCGCAGGCAGTTGCGCTGTCTGCTTCTACGACAACTTTGGAGATCCCAAGGAGTGGTAGTATTACCCGTAGTGTTTCGCCAGCCAGTGGGGTGGATAACTTAAGCGTGGTGAGCAATTCTCAGTCTAGATCCAACAGTCTAGCACGGCCTTCTAGTCCTAGTCCATCTTTGGTCAGCGAGAAAGATAAGGAGAAAGATGATGTGGATAAAGCGGAGAAGGAGGAAGAAGAACGGAAGAAGCGTCTTCAGCTGTACGTGTTTGTATTGCGCTGTATTGCGTATCCTTTCAATGCGAAACAGCCTACAGATATGGTACGTCGGAACTTGAAAGTCACGAAGCAGCAGCTGGAAACTATTCAGGGACGTTTCCAGGCGTTCTTCAAGGGGGAGACAACTATCACGGCAGACGAGGCCTTTAATAATGCAGTACAAAACTACTATGAAGTTTTTCTCAAGAGCGACCGCGTTATGCGGATGGTTCAGAGCGGTGCCTGTTCCCAACAAGATTTTAGAGATGTATTCAAGATCAACATTGAAAAGAGGGTTCGCAGTTTGCCCGAGATCAATGGCCTTAGCAAAGAGACTGTCCTCACAGCGTGGCTGAATAAGTTCGACGCAATCTTCCGTGGGGACGAGGACACTAGGAAACCTCAAAGTAGGTTACAGCAGAACGTTGCCTCGGAACTGATACTAAGCAAAGAACAGCTGTATGATATGTTCCAGAACATTTTGGGAGTCAAGAAGTTTGAACATCAACTTTTGTATAACGCTTTACAGGTGAGTATTCCAAATTTTGTTATGCTTACTTTAATAATGTTTAAAAAATTTATTAAAAAAACCTACTTATCAGATCTTTTGGAAAACAGTATTCTCTACAATGTACCTTTTCAGTAGCTCTAGGGGCATGTTCTTTTGTAGACATATTTTGTTTTGGATTGTACAATTTTATTTGTGTTCTAAGAACTAACTATTGCATGTACTTAGTGATAATAATGTCAAAACCTTTTATCA-----------------------------------------------------------------------------------------------------------------------------------------------
