# Supplementary material for: ﻿New species in old mountains: integrative taxonomy reveals ten new species and extensive short-range endemism in Nesticus spiders (Araneae, Nesticidae) from the southern Appalachian Mountains
Source: Zookeys. 2023 Feb 3;1145:1–130. doi: 10.3897/zookeys.1145.96724 (PMC10208238; doi:10.3897/zookeys.1145.96724)
Supplement: Supplementary material 4 — Input alignments, analysis log files, and output tree files [file zookeys-1145-001_article-96724__-s004.zip › uce-1004468.phy]

 88 965
Nesticus_Japan_G2153 ------------------------------------------------------------------------------------------------ATACAGTTATCCTTCTCTACAGCATTGTATCTTGGTGATATGGGATCAATAACTTTCTTATTAAAGGCCCATATCTTGTCCCATTCCATGACAACCACTGATCGTGATGATCCTTGAGCTACAATGAATTGCTTCAGGCCTTCCACGGTCATTCCTCTACGTAGCACTCCTCTCACAGTTGGCATTCTGGGATCATCCCACCCATCAACAATGCCTTCATTAACAAACCACGTTAATTTCCTCTTGGACAGAACAGTGTTTGTCATGTTCAGTCTTGAGTATTCATAAATATAAGGCTTTCTTAGCTTTAAAGCATCTATAAACCAGAAGAATTGTTCATCTCTATCGTGATACTCTGTTGTCCTTAATGCGTGTGTCACACCTTCAATGCTATCAACTATTGGACAGGCAAAGTCATAAGTGGGATAGACTTTGTACTTGTTTCCAGTACGTGGATGGGGCATGTCCTTGCATCTATACATCGTGGGATCTCTAAGACAGCCATTATCGGAATTCATGTCAATTTTGGCACGGACACAACAAGACTTTCCGTATTTGGTACCGCTCTTCATCTCTT----------------------------------------------------------------------------------------------------------------------------------------------------------------------------------------------------------------------------------------------------------------------------------------------------
Nesticus_nahaunus_Mexico_G2881 --------------------------------------------------------------------------------------------------------------------------------------------------------------------------------------------------------------------------------------------------------------------------------------------------------------------------------------------TTTCCTCTTAGACAAAACAGTATTTGTCATATTTAGTCTTGAGTATTCATAAATATATGGTTTCCTTAGCTTTAAAACATCGATAAACCAGAAGAATTGTTCATCCCTATCATGGTACTCTGTCGTTCTCAATGCATGAGTTACACCTTCGATGCTATCAACGATTGGACAGGCAAAGTCATAAGTGGGGTAGACTTTGTACTTGTCTCCAGTTCGTGGATGGGGCATATCCTTGCATCGATACATCGTTGGATCTCTCAGACAGCCGTTGTCGGAGGCCATGTCAATTTTTGCACGAACACAACATGATTTTCCAAAGTCTGTACCCTTTTTCATTTCTTCCCACATGCTCCAATTCTTCTTTACATCATTGTTTCGATTCCGAGATTCCTGTCTCTGCTCACGCTCGTTTTTCATAGTTTCTGGTTCCGT---------------------------------------------------------------------------------------------------------------------------------------------------------------------------------------------------------
Nsilvestrii_Hellgate_N1108 ------------------------------------------------------------------------------------------------------------------------------------------------------------------------------------------------------------------------------------------------------------------------------ACTGTAGGCATTCTTGGATCATCCCATCCATCTACAATACCTTGCTCAACAAACCATGTTAATTTTCTTTTTGACAGAACAGTGTTTGTCATATTTAGTCTTGAATATTCATAAATGTAAGGTTTTCTTAGCTTTAAAGCATCGATAAACCAGAAGAATTGCTCATCCCTATCGTGATACTCAGTTGTTCTCAATGCATGAGTCACTCCTTCGATACTATCAACAATTGGACAAGCAAAGTCATAAGTTGGATAGACTTTGTATTTAGCTGCAGTTCGTGGATGGGGCATAGCTTTGCATCGATACATAGTAGGATCCCTAAGACAGCCATTGTCAGAAGACATGTCAATTTTCGCACGAACACAGCATGATTTTCCATATTCCGAGCCTTTTTTCATGTCTTCCCACATGCTCCAATTCTTTTTCACATCGTTGTTTCGATTACGAGATTCCTGCCTCTGCTCTCGCTCGTTTTTCATAGTTTCCCCATTGGTATCATCCACATACGCAACGCCAGCTTTCAAAAGCTCTTCACACTTTTCAAGTATAAAATCAAAGTGGTTCGACGTATAGGTGAAAATGTCCGGTTTAATCTGAAGCATAGACACATCTTCGAGGATTACCTTCTCGAAATCTTCTTTCTCCTTTTCTGGATTGGTGTCATCGAATCTCATTATCAGCTTTCCGTTAAAGGT
Narcheri_MillShoalCreek_N727 -------------------------------------------------------------------------------------------------------------------------------------------------------------------------------------------------------------------------------------------------------------------------------------------------------------------------------------------ATTTCCTCTTAGACAAAACTGTGTTTGTCATATTTAGTCTTGAGTATTCATAGATATAAGGTTTCCTTAGTTTTAAAATGTCAATAAACCAGAAGAATTGATCATCTCTATCGTGGTACTCTGTTGTTCTCAATGCATGAGTCACACCTTCGATGCTATCAACAATTGGACAGGCAAAGTCGTAAGTGGGGTAGACTTTGTACTTGGCCCCAGTTCGTGGATGAGGCATATCCTTGCATCGGTACATCGTTGGATCTCTCAGACAGCCATTGTCGGAAGCCATGTCAATTTTTGCACGAACACAACATGATTTTCCATAGTCTGTAC-------------------------------------------------------------------------------------------------------------------------------------------------------------------------------------------------------------------------------------------------------------------------------------------------------------------
Nbarri_Bishop_N1072 GGTCCCACAGTGACATCTTTCATGCCCAGATCTGAATTCTTCGGATGCTTAGCAACTCGGAGTGTCTGCTGTGCAGCACCTTCTACAATAACAGGAACACAGTTATCCTTTTCTACGGCATTGTATCTCGGGGCTATGGGATCAATAACTTTCTTATTAAAAGCCCATATCTTGTCCCACTCCATGACGACAACCGCCCGTGAAGATCCTTGAGCTACAATGAACTGCTTCAGGCCTTCAACAGTCATTCCTCTACGTAGAACTCCTCTCACTGTAGGCATTCTTGGATCATCCCATCCATCCACAACGCCTTCATTAACAAACCACGTTAATTTCCTCTTAGACAGAACAGTGTTCGTCATATTTAGTCTTGAGTATTCATAAATATAAGGTTTTCTTAGTTTTAAGACGTCAATAAACCAGAAGAATTGTTCATCTCTATCGTGGTACTCTGTTGTTCTCAATGCATGAGTCACACCTTCGATGCTATCAACGATTGGACAGGCAAAGTCGTAAGTAGGGTAGACTTTGTACTTGCCTCCAGTTCGTGGATGAGGCATATCCTTGCATCGATACATCGTTGGATCTCTCAGACAGCCATTGTCGGAAGCCATGTCAATTTTTGCACGAACGCAACATGATTTTCCATAGTCCGTACCCTTTTTCATTTCTTCCCACATGCTCAAATTCTTCTTCATGTCGTTGTTTCGATTTCGAGATTCCTGTCTCTGCTCACGCTCGTTTTTCATAGTTTCTGGTTCCGTATCGTCAACGTATGCAACGCCGGCTTTCAGCAACTCCTCACACTTCTTCAGTATGAATTCAAAGTGATCAGACGTGTAAGTGAAAATGTCTGGCTTGATTTGAAGCATAGACACATCTTCGAGGATCACTTTCTCAAAATCTTCCTTCTCCTTTTCTGGGTTGGTGTCGTCGAATCTCATCACCAGCTTGCCGT-------
Nbarri_LostCoveCave_N0065 GGTCCCACAGTGACATCTTTCATGCCCAGATCTGAATTCTTCGGATGCTTAGCAACTCGGAGTGTCTGCTGTGCCGCACCTTCTACAATAACAGGAACACAGTTATCCTTTTCTACGGCATTGTATCTTGGGGCTATGGGATCAATAACTTTCTTATTAAAAGCCCATATCTTGTCCCACTCCATGACGACAACCGCCCGTGAAGATCCTTGAGCTACAATGAACTGCTTCAGGCCTTCAACAGTCATTCCTCTACGTAGAACTCCTCTCACTGTAGGCATTCTTGGATCATCCCATCCATCCACAACGCCTTCATTAACAAACCACGTTAATTTTCTCTTAGACAGAACAGTGTTCGTCATATTTAGTCTTGAGTATTCATAAATATAAGGTTTTCTTAGTTTTAAGACGTCAATAAACCAGAAGAATTGTTCATCTCTATCGTGGTACTCTGTTGTTCTCAATGCATGAGTCACACCTTCGATGCTATCAACGATTGGACAGGCAAAGTCGTAAGTAGGGTAGACTTTGTACTTGCCTCCAGTTCGTGGATGAGGCATATCCTTGCATCGATACATCGTTGGATCTCTCAGACAGCCATTGTCGGAAGCCATGTCAATTTTTGCACGAACGCAACATGATTTTCCATAGTCCGTACCATTTTTCATTTCTTCCCACATGCTCAAATTCTTCTTCATGTCGTTGTTTCGATTTCGAGATTCCTGTCTCTGCTCACGCTCGTTTTTCATAGTTTCTGGTTCCGTATCGTCAACGTATGCAACGCCGGCTTTCAGCAACTCCTCACACTTCTTCAGTATGAATTCAAAGTGATCAGATGTGTAAGTGAAAATGTCTGGCTTGATTTGAAGCATAGACACATCTTCGAGGATTACTTTCTCAAAATCTTCTTTCTCCTTTTCTGGGTTGGTGTCGTCGAATCTCATCACCAGCTTGCCGTTAAAACT
Nbarri_eyed_ClayCave_G2082 ------------------------------------------------------------------------------CCTTCTACAATAACAGGAACACAGTTATCTTTTTCTACGGCATTGTATCTCGGGGCTATGGGATCAATAACTTTCTTATTAAAAGCCCATATCTTGTCCCACTCCATGACGACAACCGCCCGTGAAGATCCTTGAGCTACAATGAACTGCTTCAGGCCTTCAACAGTCATTCCTCTACGTAGAACTCCTCTCACTGTAGGCATTCTTGGATCATCCCATCCATCCACAATGCCTTCATTAACAAACCACGTTAATTTCCTCTTAGACAAAACAGTGTTCATCATATTTAGTCTTGAGTATTCATAAATATAAGGTTTCCTTAGTTTTAAGACGTCGATAAACCAGAAGAATTGTTCGTCTCTATCGTGGTACTCTGTTGTTCTCAATGCATGAGTCACACCTTCGATGCTATCAACGATTGGACAGGCAAAGTCGTAAGTAGGGTAAACTTTGTACTTGCCTCCAGTTCGTGGATGAGGCATATCCTTGCATCGATACATCGTTGGATCTCTCAGACAGCCATTGTCGGACGCCATGTCAATTTTTGCACGAACGCAACACGATTTTCCATAGTGCGTACCCTTTTTCATTTCTTCCCACATGCTCAAATTCTTCTTTATGTCGTTGTTTCGATTTCGAGATTCCTGTCTCTGCTCACGCTCGTTTTTCATAGTTTCTGGTTCTGTATCGTCAACGTATGCAACGCCGGCTTTCAGCAACTCCTCACACTTCTTCAGTATGAATTCAAAGTGATCAGACGTGTAAGTGAAAATGTCTGGCTTGATTT----------------------------------------------------------------------------------------------------
Nbarrowsi_Gregorys_N270 ------------------------------------------------------------------------------CCTTCTACAATAACAGGAACACAGTTATCCTTTTCTACAGCATTGTATCTCGGGGCTATGGGATCAATAACTTTCTTATTAAAGGCCCATATCTTGTCCCACTCCATGACGACAACCGCCCGTGAAGATCCTTGAGCTACAATGAACTGCTTCAGGCCTTCAACAGTCATTCCTCTACGTAGAACTCCTCTCACTGTAGGCATTCGTGGATCATCCCATCCATCCACAACACCTTCATTAACAAACCACGTTAATTTCCTCTTAGACAAAACAGTGTTTGTCATATTTAGTCTTGAGTATTCATAAATATAAGGTTTCCTTAGCTTTAAGACGTCGATAAACCAGAAGAATTGTTCATCTCTATCGTGGTACTCTGTTGTTCTCAATGCATGAGTCACACCTTCGATGCTATCAACGATTGGACAGGCAAAGTCGTAAGTGGGGTAGACTTTGTACTTGCCTCCAGTTCGTGGATGAGGCATATCCTTGCATCGATACATTGTTGGATCTCTCAGACAGCCATTGTCGGAAGCCATGTCAATTTTTGCACGAACGCAACATGATTTTCCATAATCCGTACCCTTTTCCATTTCTTCCCACATGCTCATATTCTTCTTTACGTCGTTGTTTCGATTTTGAGATTCGTGTCTCTGCTCACGCTCGTTTTTCATAGTTTCTGGTTCTGTATCGTCAACGTATGCAACGCCGGCTTTCAGCAACTCCTCACACTTCTTTAGTATGAATTCAAAGTGATCAGATGTATAAGTGAAAATGTCAGGCTTGATTTGAAGCATAGACACATCTTCGAGGATCACTTTCTCAAAATCTTCTTTCTCTTTTTCTGGGTTTGTGTCGTCGAAT--------------------------
Nbarrowsi_Tuckaleechee_N360 GGTCCCACAGTGACATCTTTCATGCCCAGATCTGAATTCTTCGGATGCTTAGCAACTTGGAGTGTCTGCTGTGTTGCACCTTCTACAATAACAGGAACACAGTTATCCTTTTCTACAGCATTGTATCTCGGGGCTATGGGATCAATAACTTTCTTATTAAAGGCCCATATCTTGTCCCACTCCATGACGACAACCGCCCGTGAAGATCCTTGAGCTACAATGAACTGCTTCAGGCCTTCAACAGTCATTCCTCTACGTAGAACTCCTCTCACTGTAGGCATTCGTGGATCATCCCATCCATCCACAACACCTTCATTAACAAACCACGTTAATTTCCTCTTAGACAAAACAGTGTTTGTCATATTTAGTCTTGAGTATTCATAAATATAAGGTTTCCTTAGCTTTAAGATGTCGATAAACCAGAAGAATTGTTCATCTCTATCGTGGTACTCTGTTGTTCTCAATGCATGAGTCACACCTTCGATGCTATCAACGATTGGACAGGCAAAGTCGTAAGTGGGGTAGACTTTGTACTTGCCTCCAGTTCGTGGATGAGGCATATCCTTGCATCGATACATTGTTGGATCTCTCAGACAGCCATTGTCGGAAGCCATGTCAATTTTTGCACGAACGCAACATGATTTTCCATAATCTGTACCCTTTTCCATTTCTTCCCACATGCTCAAATTCTTCTTTACGTCGTTGTTTCGATTTCGAGATTCGTGTCTCTGCTCACGCTCGTATTTCATAGTTTCTGGTTCTGTATCGTCAACGTATGCAACGCCGGCTTTC-----------------------------------------------------------------------------------------------------------------------------------------------------------------------------
Nbishopi_DryFalls_N150 -GTCCCACAGTGACATCTTTCATGCCCAGATCTGAATTCTTTGGATGCTTAGCAACTTGGAGTGTCTGCTGTGTCCCACCTTCTACAATAACAGGAACACAGTTATCCTTTTCTACAGCATTGTATCTCGGGGCTATGGGATCAATAACTTTCTTATTAAAAGCCCATATCTTGTCCCACTCCATGACGACAACCGCCCGTGAAGATCCTTGAGCTACAATGAACTGCTTCAGGCCTTCAACAGTCATTCCTCTACGTAGAACTCCTCTCACTGTAGGCATTCTTGGATCATCCCATCCATCCACAATGCCTTCATTAACAAACCATGTTAATTTCCTCTTAGACAAAACAGTGTTTGTCATATTTAGTCTTGAGTATTCATAAATATAAGGTTTCCTTAGCTTTAAGACGTCGATAAACCAGAAGAATTGTTCATCTCTATCGTGGTACTCTGTTGTTCTCAATGCATGAGTCACACCTTCGATGCTATCAACGATTGGACAGGCAAAGTCGTAAGTAGGGTAAACTTTGTACTTGCCTCCAGTTCGTGGATGAGGCATATCCTTGCAACGATACATCGTTGGATCTCTCAGACAGCCATTGTCAGAAGCCATATCAATTTTTGCACGAACACAACATGATTTTCCATAGTCCGTACCCTTCTTCATTTCTTCCCACATGCTCAAATTCTTCTTTACGTCGTTGTTTCTATTTCGAGATTCCTGTCTCTGCTCACGTTCGTTTTTCATAGTTTCTGGTTCTGTATCGTCAACGTATGCAACGCCGGCTGTCAGCAACTCCTCACACTTCTTCAGTATGAATTCAAAGTGATCAGACGTGTAAGTGAAAATGTCTGGCTTGATTTGAAGCATAGACACATCTTCGAGGATCACTTTCTCAAAATCTTCCTTCTCCTTTTCTGGGTTGGTGTCGTCGAATCTCATCACCAGCTTGCCGTTAAAACT
Nbishopi_PoleCr_Chattooga_N885 -----------GACATCTTTCATGCCCAGATCTGAATTCTTTGGATGCTTAGCAACTTGGAGTGTCTGCTGTGTCCCACCTTCTACAATAACAGGAACACAGTTATCCTTTTCTACAGCATTGTATCTCGGGGCTATGGGATCAATAACTTTCTTATTAAAAGCCCATATCTTGTCCCACTCCATGACAACAACCGCCCGTGAAGATCCTTGAGCTACAATGAACTGCTTCAGGCCTTCAACAGTCATTCCTCTACGTAGAACTCCTCTCACTGTAGGCATTCTTGGATCATCCCATCCATCCACAATGCCTTCATTAACAAACCATGTTAATTTCCTCTTAGACAAAACAGTGTTTGTCATATTTAGTCTTGAGTATTCATAAATATAAGGTTTCCTTAGCTTTAAGACGTCGATAAACCAGAAGAATTGTTCATCTCTATCGTGGTACTCTGTTGTTCTCAATGCATGAGTCACACCTTCGATGCTATCAACGATTGGACAGGCAAAGTCGTAAGTAGGGTAAACTTTGTACTTGCCTCCAGTTCGTGGATGAGGCATATCCTTGCAACGATACATCGTTGGATCTCTCAGACAGCCATTGTCAGAAGCCATATCAATTTTTGCACGAACACAACATGATTTTCCATAGTCCGTACCCTTCTTCATTTCTTCCCACATGCTCAAATTCTTCTTTACGTTGTTGTTTCTATTTCGAGATTCCTGTCTCTGCTCACGTTCGTTTTTCATAGTTTCTGGTTCTGTATCGTCAACGTATGCAACGCCGGCTGTCAGCAACTCCTCACACTTCTTCAGTATGAATTCAAAGTGATCAGACGTGTAAGTGAAAATGTCTGGCTTGATTTGAAGCATAGACACATCTTCGAGGATCACTTTCTCAAAA--------------------------------------------------------------
Nbishopi_StandingIndian_N131 --------------------------------------------------------------------------CCCACCTTCTACAATAACAGGAACACAGTTATCCTTTTCTACAGCATTGTATCTCGGGGCTATGGGATCAATAACTTTCTTATTAAAAGCCCATATCTTGTCCCACTCCATGACAACAACCGCCCGTGAAGATCCTTGAGCTACAATGAACTGCTTCAGGCCTTCAACAGTCATTCCTCTACGTAGAACTCCTCTCACTGTAGGCATTCTTGGATCATCCCATCCATCCACAATGCCTTCATTAACAAACCATGTTAATTTCCTCTTAGACAAAACAGTGTTTGTCATATTTAGTCTTGAGTATTCATAAATATAAGGTTTCCTTAGCTTTAAGACGTCGATAAACCAGAAGAATTGTTCATCTCTATCGTGGTACTCTGTTGTTCTCAATGCATGAGTCACACCTTCGATGCTATCAACGATTGGACAGGCAAAGTCGTAAGTAGGGTAAACTTTGTACTTGCCTCCAGTTCGTGGATGAGGCATATCCTTGCAACGATACATCGTTGGATCTCTCAGACAGCCATTGTCAGAAGCCATATCAATTTTTGCACGAACACAACATGATTTTCCATAGTCCGTACCCTTCTTCATTTCTTCCCACATGCTCAAATTCTTCTTTACGTCGTTGTTTCTATTTCGAGATTCCTGTCTCTGCTCACGTTCGTTTTTCATAGTTTCTGGTTCTGTATCGTCAACGTATGCAACGCCGGCTGTCAGCAACTCCTCACACTTCTTCAGTATGAATTCAAAGTGATCAGACGTGTAAGTGAAAATGTCTGGCTTGATTTGAAGCATAGACACATCTTCGAGGATCACTTTCTCAAAATCTT----------------------------------------------------------
Nbrimleyi_NewberryCr_N984 ---------------------------------------------------------------------------------------------------------------------------------------------------------------------------------------------------------------------------------------------------------------------------------GTAGGCATTCTTGGATCATCCCATCCATCCACAATGCCTTCACTAACAAACCACGTTAATTTCCTCTTGGACAAAACAGTGTTCGTCATATTTAGTCTCGAGTATTCATAAATATAAGGTTTCCTTAGTTTTAAGACGTCGATAAACCAGAAGAATTGTTCGTCTCTATCGTGGTACTCTGTCGTTCTCAATGCATGAGTCACACCTTCGATGCTATCAACGATTGGACAGGCGAAGTCGTAAGTGGGGTAGACTTTGTACTTGCCCCCAGTTCGTGGATGGGGCATATCCTTGCATCGATACATCGTTGGATCTCTCAGACAGCCATTGTCGGAAGCCATGTCAATTTTTGCACGAACGCAACACGATTTTCCATAGTCCGTACCCTTTTTCATTTCTTCCCACATGCTCAAATTTTTCTTTACGTCGTTGTTTCTATTTCGGGATTCCTGTCTCTGCTCACGCTCGTTTTTCATAGTTTCTGGTTCCGTATCGTCAACGTATGCAACGCCGGCTTTCAGCAACTCCTCACACTTCTTCAGTATGAATTCAAAGTGATCAGACGTGTAAGTGAAAATGTCTGGCTTGATTTGAAGCATAGAAACATCTTCGAGGATCACTTTCTCAAAATCTTCCTTCTCCTTTTCTGGGTTGGTGTCATCGAATCTCATCACCAGCTTGCCGTTAAAACT
Nbrimleyi_RumblingBald_N241 ----------------------TGCCCAGATCTGAATTCTTCGGATGCTTAGCAACTTGGAGTGTCTGCTGTGTCGCACCTTCTACAATAACAGGAACACAGTTATCCTTTTCTACGACATTGTATCTCGGGGCTATGGGATCAATAACTTTCTTATTAAAAGCCCATATCTTGTCCCACTCCATGACGACAACGGCCCGTGAAGATCCTTGAGCTACAATGAACTGCTTCAGGCCCTCAACGGTCATTCCTCTACGCAGAACTCCTCTCACCGTTGGCATTCTTGGATCATCCCATCCATCCACAATGCCTTCACTAACAAACCACGTTAATTTCCTCTTGGACAAAACAGTGTTCGTCATATTTAGTCTTGAGTATTCATAAATATAAGGTTTCCTTAGTTTTAAGACGTCGATAAACCAGAAGAATTGTTCGTCTCTATCGTGGTACTCTGTCGTTCTCAATGCATGAGTCACACCTTCGATGCTATCAACGATTGGACAGGCGAAGTCATAAGTGGGGTAGACTTTGTACTTGCCCCCAGTTCGTGGATGGGGCATATCCTTGCATCGATACATCGTTGGATCTCTCAGACAGCCATTGTCGGAAGCCATGTCAATTTTTGCACGAACGCAACACGATTTTCCATAGTCCGTACCCTTTTTCATTTCTTCCCACATGCTCAAATTTTTCTTTACATCGTTGTTTCTATTTCGGGATTCCTGTCTCTGCTCACGCTCGTTTTTCATAGTTACTGGTTCCGTATCGTCAACGTATGCAACGCCGGCTTTCAGCAACTCCTCACACTTCTTCAGTATGAATTCAAAGTGATCAGACGTGTAAGTGAAAATGTCTGGCTTGATTTGAAGCATAGAAACATCTTCGAGGATCACTTTCTCAAAATCTTCCTTCTCCTTTTCTGGGTTGGTGTCATCGAATCTCATCACCAGCTTGCCGTTAAAACT
Ncanei_Egypt_N958 GATCCCACAGTGACGTCTTTCATGCCCAGATCTGAATTCTTCGGATGCTTAGCAACTTGGAGTGTTTGCTGTGTCGCACCTTCTACAATAACAGGAACACAGTTATCCTTTTCTACGGCATTGTATCTCGGGGCAATGGGATCAATAACTTTCTTATTAAAAGCCCATATCTTGTCCCACTCCATGACGACAACGGCCCGTGAAGATCCTTGAGCTACAATGAACTGCTTCAGGCCCTCAACGGTCATTCCTCTACGCAGAACTCCTCTCACCGTAGGCATTCTTGGATCATCCCATCCATCCACAATGCCTTCACTAACAAACCACGTTAATTTCCTCTTGGACAAAACAGTGTTCGTCATATTTAGTCTCGAGTATTCATAAATATAAGGTTTCCTTAGTTTTAAGACATCGATAAACCAGAAGAATTGTTCGTCTCTATCGTGGTACTCTGTCGTTCTCAATGCATGAGTCACACCTTCAATGCTATCGACGATTGGACAGGCGAAGTCGTAAGTAGGGTAGACTTTGTACTTGCCTCCAGTTCGTGGATGGGGCATATCCTTGCATCGATACATCGTTGGATCTCTCAGACAGCCATTGTCGGAAGCCATGTCAATTTTTGCACGAACGCAACACGATTTTCCATAGGCCGTACCCTTTTTCATTTCTTCCCACATGCTCAAATTCTTCTTTACGTCGTTGTTTCTATTTCGGGATTCCTGTCTCTGCTCACGCTCGTTTTTCATAGTTTCTGGTTCCGTATCGTCAACGTATGCAACGCCGGCTTTCAGCAACTCCTCACACTTCTTCAGTATGAATTCAAAGTGATCAGACGTGTAAGTGAAAATGTCTGGCTTGATTTGAAGCATAGAAACATCTTCGAGGATCACTTTCTCAAAATCTTCCTTCTCCTTTTCTGGGTTGGTGTCGTCGAATCTCATCACCAGCTTGCCGTTAAAACT
Ncarolinensis_Grandfather_N218 ------------------------------------------------TTAGCAACTTGGAGTGTCTGCTGTGTCCCACCTTCTACAATAACAGGAACACAGTTATCCTTTTCTACAGCATTGTATCTCGGGGCTATGGGATCAATAACTTTCTTATTAAAAGCCCATATCTTGTCCCACTCCATGACGACAACCGCCCGTGAAGATCCTTGAGCTACAATGAACTGCTTCAGGCCTTCAACAGTCATTCCTCTACGTAGAACTCCTCTCACTGTAGGCATTCTTGGATCATCCCATCCATCCACAATGCCTTCATTAACAAACCACGTCAATTTCCTCTTAGACAAAACAGTGTTCATCATATTTAGTCTTGAGTATTCATAAATATAAGGTTTCCTTAGTTTTAAGACGTCGATAAACCAGAAGAATTGTTCATCTCTATCGTGGTACTCTGTTGTTCTCAATGCATGAGTCACACCTTCGATGCTATCAACGATTGGACAGGCAAAGTCGTAAGTAGGGTAAACTTTGTACTTGCCTCCAGTTCGTGGATGAGGCATATCCTTGCATCGATACATCGTTGGATCTCTCAGACAGCCATTGTCGGAAGCCATGTCAATTTTTGCACGAACGCAACACGATTTTCCATAGTCCGTACCCTTTTTCATTTCTTCCCACATGCTCAAATTCTTCTTTATGTCGTTGTTTCGATTTCGAGATTCCTGTCTCTGCTCACGCTCGTTTTTCATAGTTTCT-----------------------------------------------------------------------------------------------------------------------------------------------------------------------------------------------------------------
Ncarolinensis_LinvilleCaverns_N227 --------------------------------------------------------------------------------------------------------------------------------------------------------------------------------------------------------------------------------------------------------------------------------------------------------------------------------------------------------CAAAACAGTGTTCGTCATATTTAGTCTTGAGTATTCATAAATATAAGGTTTCCTTAGTTTTAAGACGTCGATAAACCAGAAGAATTGTTCATCTCTATCGTGGTACTCTGTTGTTCTCAATGCATGAGTCACACCTTCGATGCTATCAACGATTGGACAGGCAAAGTCGTAAGTAGGGTAAACTTTGTACTTGCCTCCAGTTCGTGGATGAGGCATA--------------------------------------------------------------------------------------------------------------------------------------------------------------------------------------------------------------------------------------------------------------------------------------------------------------------------------------------------------------------------------------------------------------------
Ncarteri_English_N031 GGTCCCACAGTGACATCTTTCATGCCCAGGTCTGAATTCTTTGGATGCTTAGCAACTTGGAGTGTCTGCTGAGACGCACCTTCTACAATAACAGGAACACAGTTATCCTTTTCTACGGCATTGTATCTCGGGGCTATGGGATCAATAACTTTCTTATTAAAAGCCCATATCTTGTCCCACTCCATGACGACAACCGCCCGTGAAGATCCTTGAGCTACAATGAACTGCTTCAGGCCTTCAACAGTCATTCCCCTACGTAGAACTCCTCTCACTGTAGGCATTCTTGGATCATCCCATCCATCCACAACGCCTTCATTAACAAACCATGTTAATTTCCTCTTAGACAGAACAGTGTTCGTCATATTTAGTCTTGAGTATTCATAAATATAAGGTTTCCTTAGTTTTAAGACGTCAATAAACCAGAAGAATTGTTCATCTCTATCGTGGTACTCTGTTGTTCTCAATGCATGAGTCACACCTTCGATGCTATCAACGATTGGACAGGCAAAGTCGTAAGTAGGATAGACTTTGTACTTGCCTCCAGTTCGTGGATGAGGCATATCCTTGCATCGATACATCGTTGGATCTCTCAGACAGCCATTGTCGGAAGCCATGTCAATTTTTGCACGAACGCAACATGACTTTCCATAGTCCGTACCCTTTTTCATTTCTTCCCACATGCTCAAATTCTTCTTTACGTCGTTGTTTCGATTTCGAGATTCCTGTCTCTGCTCACGCTCGTTTTTCATAGTTTCTGGTTCCGTATCGTCAACGTATGCAACGCCGGCTTTCAGCAACTCCTCACACTTCTTCAGTATGAATTCAAAGTGATCAGATGTGTAAGTGAAAATGTCAGGCTTGATTTGAAGCATAGACACATCTTCGAGGATCACTTTCTCAAAATCTTCCTTCTCCTTTTCTGGGTTGGTGTCGTCGAATCTCATCACCAGCTTGCCGTTAAAACT
Ncarteri_LaurelCave_nearTYPE_N0296 --------------------------------------------------AGCAACTTGGAGTGTCTGCTGAGACGCACCTTCTACAAAAACAGGAACACAGTTATCCTTTTCTACGGCATTGTATCTCGGGGCTATGGGATCAATAACTTTCTTATTAAAAGCCCATATCTTGTCCCACTCCATGACGACAACCGCCCGTGAAGATCCTTGAGCTACAATGAACTGCTTCAGGCCTTCAACAGTCATTCCTCTACGTAGAACTCCCCTCACTGTAGGCATTCTTGGATCATCCCATCCATCCACAACGCCCTCATTAACAAACCATGTTAATTTCCTCTTAGACAGAACAGTGTTTGTCATATTTAGTCTTGAGTATTCATAAATATAAGGTTTCCTTAGTTTTAAGACATCAATAAACCAGAAGAATTGTTCATCTCTATCGTGGTACTCTGTTGTTCTCAATGCATGAGTCACACCTTCGATGCTATCAACGATTGGACAGGCAAAGTCGTAAGTAGGATAGACTTTGTACTTGCCTCCAGTTCGTGGATGAGGCATATCCTTGCATCGATACATCGTTGGATCTCTCAGACAGCCATTGTCGGAAGCCATGTCAATTTTTGCACGAACACAACATGATTTTCCATAGTCCGTACCCTTTTTCATTTCTTCCCACATGCTCAAATTCTTCTTTACGTCGTTGTTTAGATTTCGAGATTCCTGTCTCTGCTCACGCTCGTTTTTCATAGTTTCAGGTTCCGTATCGTCAACGTATGCAACGCCGGCTTTCAGCAACTCCTCACACTTCTTCAGTATGAATTCAAAGTGATCAGATGTGTAAGTGAAAATGTCTGGCTTGATTTGAAGCATAGACACATCTTCGAGGATCACTTTCTCAAAAT-------------------------------------------------------------
Ncarteri_PilotMtn_G2185 -------------------------------------------------------------------------------------------------------------------------------------------------------------------------------CCCACTCCATGACGACAACCGCCCGTGAAGATCCTTGAGCTACAATGAACTGCTTCAGCCCTTCAACAGTCATTCCTCTACGTAGAACTCCTCTCACTGTAGGCATTCTTGGATCATCCCATCCATCCACAACGCCTTCATTAACAAACCACGTTAATTTCCTCTTAGACAGAACAGTGTTCGTCATATTTAGTCTTGAGTATTCATAAATATAAGGTTTCCTTAGTTTTAAGACGTCAATAAACCAGAAGAATTGTTCATCTCGATCGTGGTACTCTGTTGTTCTCAATGCATGAGTCACACCTTCGATGCTATCAACGATTGGACAGGCAAAGTCGTAAGTTGGATAGACTTTGTACTTGCCTCCAGTTCGTGGATGAGGCATATCCTTGCATCGATACATCGTTGGATCTCTCAGACAGCCATTGTCGGAAGCCATGTCAATTTTTGCACGAACACAACATGATTTTCCATAGTCCGTACCCTTTTTCATTTCTTCCCACATGCTCAAATTCTTCTTTACGTCGTTGTTTCGATTTCGAGATTCCTGTCTCTGCTCACGCTCGTTTTTCATAGTTTCTGGTTCCGTATCGTCAACGTATGCAAC---------------------------------------------------------------------------------------------------------------------------------------------------------------------------------------
Ncarteri_Pitchfork_N363 GGTCCCACAGTGACATCTTTCATGCCCAGATCTGAATTCTTTGGATGCTTAGCAACTTGGAGTGTCTGCTGAGATGCACCTTCTACAATAACAGGAACACAGTTATCCTTTTCTACGGCATTGTATCTCGGGGCTATGGGATCAATAACTTTCTTATTAAAAGCCCATATCTTGTCCCACTCCATGACGACAACCGCCCGTGAAGATCCTTGAGCTACAATGAACTGCTTCAGGCCTTCAACAGTCATTCCTCTACGTAGAACTCCTCTCACTGTAGGCATTCTTGGATCATCCCATCCATCCACAACGCCTTCATTAACAAACCACGTTAATTTCCTCTTAGACAGAACAGTGTTCGTCATATTTAGTCTTGAGTATTCATAAATATAAGGTTTCCTTAGTTTTAAGACGTCAATAAACCAGAAGAATTGTTCATCTCTATCGTGGTACTCTGTTGTTCTCAATGCATGAGTCACACCTTCGATGCTATCAACGATTGGACAGGCAAAGTCGTAAGTAGGATAGACTTTGTACTTGCCTCCAGTTCGTGGATGAGGCATATCCTTGCATCGATACATCGTTGGATCTCTCAGACAGCCATTGTCGGAAGCCATGTCAATTTTTGCACGAACGCAACATGATTTTCCATAGTCTGTACCCTTTTTCATTTCCTCCCACATGCTCAAATTCTTCTTTATGTCGTTGTTTCGATTTCGAGATTCCTGTCTCTGCTCACGCTCGTTTTTCATAGTTTCTGGTTCCGTATCATCAACGTATGCAACGCCGGCTTTCAGCAATTCCTCACACTTCTTCAGTATGAATTCAAAGTGATCAGATGTGTAAGTGAAAATGTCTGGCTTGATTTGAAGCATAGACACATCTTCGAGGATCACTTTCTCAAAATCTTCCTTCTCCTTTTCTGGGTTGGTGTCGTCGAATCTC-----------------------
Ncarteri_WeberCty_N1044 GGTCCCACAGTGACATCTTTCATGCCCAGGTCTGAATTCTTTGGATGCTTAGCAACTTGGAGTGTCTGCTGAGATGCACCTTCTACAATAACAGGAACACAGTTATCCTTTTCTACGGCATTGTATCTCGGGGCTATGGGATCAATAACTTTCTTATTAAAAGCCCATATCTTGTCCCACTCCATGACGACAACCGCCCGTGAAGATCCTTGAGCTACAATGAACTGCTTCAGGCCTTCAACAGTCATTCCTCTACGTAGAACTCCTCTCACTGTAGGCATTCTTGGATCATCCCATCCATCCACAACGCCTTCATTAACAAACCACGTTAATTTCCTCTTGGACAGAACAGTGTTCGTCATATTTAGTCTTGAGTATTCATAAATATAAGGTTTCCTTAGTTTTAAGACGTCAATAAACCAGAAGAATTGTTCATCTCTATCGTGGTACTCTGTTGTTCTCAATGCATGAGTCACACCTTCGATGCTATCAACGATTGGACAGGCAAAGTCGTAAGTAGGATAGACTTTGTACTTGCCTCCAGTTCGAGGATGAGGCATATCCTTGCATCGATACATCGTTGGATCTCTCAGACAGCCATTGTCGGAAGCCATGTCAATTTTTGCACGAACGCAACATGATTTTCCATAGTCCGTACCCTTTTTCATTTCTTCCCACATGCTCAAATTTTTCTTTACGTCGTTGTTTCGATTGCGAGATTCCTGTCTCTGCTCACGCTCGTTTTTCATAGTTTCTGGTTCCGTATCGTCAACGTATGCAACGCCGGCTTTCAGCAACTCCTCACACTTCTTCAGTATGAATTCAAAGTGATCAGACGTGTAAGTGAAAATGTCTGGCTTGATTTGAAGCATAGACACATCTTCGAG------------------------------------------------------------------------------
Ncherokee_BallhootScar_N193 ----------------------------------------------------------------------------------------------------------------------------------GGGCTATGGGATCAATAACTTTCTTATTAAAAGCCCATATCTTGTCCCACTCCATGACGACAACCGCCCGTGAAGATCCTTGAGCTACAATGAACTGCTTCAGGCCTTCAACAGTCATTCCTCTACGTAGAACTCCTCTCACTGTAGGCATTCTTGGATCATCCCATCCATCCACAATGCCTTCATTAACAAACCACGTTAATTTCCTCTTAGACAAAACAGTGTTCGTCATATTTAGTCTCGAGTATTCATAAATATAAGGTTTCCTTAGTTTTAAGACGTCGATAAACCAGAAGAATTGTTCGTCTCTATCGTGATACTCTGTTGTTCTCAATGCATGAGTCACACCTTCGATGCTATCAACGATTGGACAGGCAAAGTCGTAAGTAGGGTAAACTTTGTACTTGCCTCCAGTTCGTGGATGAGGCATATCCTTGCATCGATACATCGTTGGATCTCTCAGACAGCCATTGTCGGATGCCATGTCAATTTTTGCACGAACGCAACATGATTTTCCATAGTCCGTACCCTTTTTCATTTCTTCCCACATGCTCAAATTCTTCTTTACGTCATTGTTTCTATTTCGAGATTCCTGTCTCTGCTCACGCTCGTTTTTCATAGTTTCTGGTTCAGTATCGTCAACGTATGCAACGCCGGCTTTCAGCAACTCCTCACACTTCTTCAGTATGAATTCAAAGTGATCGGACGTGTAAGTGAAAATGTCTGGCTTTATTTGAAGCATGGAAACATCTTCGAGGATCACTTTCTCAAAATCTTCCTTCTCCTTTTCTGGGTTGGTGTCGTCGAATCTCATCACCAGCTTG-----------
Ncherokee_BalsamMtn_N891 --------------------------------------------------------------------------------------------AGGAACACAGTTATCCTTTTCTACGGCATTGTATCTCGGGGCTATGGGATCAATAACTTTCTTATTAAAAGCCCATATCTTGTCCCACTCCATGACGACAACCGCCCGTGAAGATCCTTGAGCTACAATGAACTGCTTCAGGCCTTCAACAGTCATTCCTCTACGTAGAACTCCTCTCACTGTAGGCATTCTTGGATCATCCCATCCATCCACAATGCCTTCATTAACAAACCACGTTAATTTCCTCTTAGACAAAACAGTGTTCGTCATATTTAGTCTCGAGTATTCATAAATATAAGGTTTCCTTAGTTTTAAGACGTCGATAAACCAGAAGAATTGTTCGTCTCTATCGTGGTACTCTGTTGTTCTCAATGCATGAGTCACACCTTCGATGCTATCAACGATTGGACAGGCAAAGTCGTAAGTAGGGTAAACTTTGTACTTGCCTCCAGTTCGTGGATGAGGCATATCCTTGCATCGATACATCGTTGGATCTCTCAGACAGCCATTGTCGGAAGCCATGTCAATTTTTGCGCGAACGCAACATGATTTTCCATAGTCCGTACCCTTTTTCATTTCTTCCCACATGCTCAAATTCTTCTTTACGTCGTTGTTTCTATTTCGAGATTCCTGTCTCTGCTCACGCTCGTTTTTCATAGTTTCTGGTTCCGTATCGTCAACGTATGCAACGCCGGCTTTCAGCAACTCCTCACACTTCTTCAGTATGAATTCAAAGTGATCAGACGTGTAAGTGAAAATGTCTGGCTTGATTTGAAGCATAGAAACATCTTCGAGGATCACTTTCTCAAAATCTTCCTTCTCCTTTTCTGGGTTGGTGTCGTCGAATCTCATCACCAGC--------------
Ncherokee_SIndianCrk_N681 -------------------------------------------------TAGCAACTTGGAGTGTCTGCTGTGTCCCACCTTCTACAATAACAGGAACACAGTTATCCTTTTCTACGGCATTGTATCTCGGGGCTATGGGATCAATAACTTTCTTATTAAAAGCCCATATCTTGTCCCACTCCATGACGACAACCGCCCGTGAAGATCCTTGAGCTACAATGAACTGCTTCAGGCCTTCAACAGTCATTCCTCTACGTAGAACTCCTCTCACTGTAGGCATTCTTGGATCATCCCATCCACCCACAATGCCTTCATTAACAAACCACGTTAATTTCCTCTTAGACAAAACAGTGTTCGTCATATTTAGTCTTGAGTATTCATAAATAAAAGGTTTCCTTAGTTTTAAGACGTCGATAAACCAGAAGAATTGTTCATCTCTATCGTGGTACTCTGTTGTTCTCAATGCATGAGTCACACCTTCGATGCTATCAACGATTGGACAGGCAAAGTCGTAAGTAGGGTAAACTTTGTACTTGCCTCCAGTTCGTGGATGAGGCATATCCTTGCATCGATACATCGTTGGATCTCTCAGACAGCCATTGTCGGAAGACATGTCAATTTTTGCACGAACGCAACACGATTTTCCATAGTCCGTACCCTTTTTCATTTCTTCCCACATGCTCAAATTCTTCTTTACGTCGTTGTTTCGATTTCGAGATTCCTGTCTCTGCTCACG------------------------------------------------------------------------------------------------------------------------------------------------------------------------------------------------------------------------------------
Ncooperi_BeaverCrk_N1002 GGTCCCACAGTGACATCTTTCATGCCCAGATCTGAATTCTTTGGATGCTTAGCAACTTGGAGTGTCTGCCGTGTCCCACCTTCTACAATAACAGGAACACAGTTATCCTTTTCTACAGCATTGTATCTCGGGGCTATGGGATCAATAACTTTCTTATTAAAAGCCCATATCTTGTCCCACTCCATGACAACAACAGCCCGTGAAGATCCTTGAGCTACAATGAACTGCTTCAGGCCTTCAACAGTCATTCCTCTACGTAGAACTCCTCTCACTGTAGGCATTCTTGGATCATCCCATCCATCCACAATGCCTTCATTAACAAACCATGTTAATTTCCTCTTAGACAAAACAGTGTTTGTCATATTTAGTCTTGAGTATTCATAAATATAAGGTTTCCTTAGCTTTAAGACGTCGATAAACCAGAAGAATTGTTCATCTCTATCGTGGTACTCTGTTGTTCTCAATGCATGAGTCACACCTTCGATGCTATCAACGATTGGACAGGCAAAGTCGTAAGTAGGGTAAACTTTGTACTTGCCTCCAGTTCGTGGATGAGGCATATCCTTGCATCGATACATCGTTGGATCTCTCAGACAGCCATTGTCAGAAGCCATATCAATTTTTGCACGAACACAACATGACTTTCCATAGTCCGTACCCTTTTTCATTTCTTCCCACATGCTCAAATTCTTCTTTACGTCGTTGTTTCTATTTCGAGATTCCTGTCTCTGCTCACGTTCGTTTTTCATAGTTTCTGGTTCTGTATCGTCAACGTATGCAACGCCGGCTTTCAGCAACTCCTCACACTTCTTCAGTATGAATTCAAAGTGATCAGACGTGTAAGTGAAAATGTCTGGCTTGATTTGAAGCATAGAAACATCTTCGAGGATCACTTTCTCAAAAT-------------------------------------------------------------
Ncooperi_BrasstBald_N824 -------------------------CCAGATCTGAATTCTTTGGATGCTTAGCAACTTGGAGTGTCTGCTGTGTCCCACCTTCTACAATAACAGGAACACAGTTATCCTTTTCTACAGCATTGTATCTCGGGGCTATGGGATCAATAACTTTCTTATTAAAAGCCCATATCTTGTCCCACTCCATGACAACAACCGCCCGTGAAGATCCTTGAGCTACAATGAACTGCTTCAGGCCTTCAACAGTCATTCCTCTACGTAGAACTCCTCTCACTGTAGGCATTCTTGGATCATCCCATCCATCCACAATGCCTTCATTAACAAACCATGTTAATTTCCTCTTAGACAAAACAGTGTTTGTCATATTTAGTCTTGAGTATTCATAAATATAAGGTTTCCTTAGCTTTAAGACGTCGATAAACCAGAAGAATTGTTCATCTCTATCGTGGTACTCTGTTGTTCTCAATGCATGAGTCACACCTTCGATGCTATCAACGATTGGACAGGCAAAGTCGTAAGTAGGGTAAACTTTGTACTTGCCTCCAGTTCGTGGATGAGGCATATCCTTGCATCGATACATCGTTGGATCTCTCAGACAGCCATTGTCAGAAGCCATATCAATTTTTGCACGAACACAACATGACTTTCCATAGTCCGTACCCTTTTTCATTTCTTCCCACATGCTCAAATTCTTCTTTACGTCGTTGTTTCTATTTCGAGATTCCTGTCTCTGCTCA--------------------------------------------------------------------------------------------------------------------------------------------------------------------------------------------------------------------------------------
Ncooperi_CheoahDam_N1122 -----------------------------------ATTCTTCGGATGCTTAGCAACTTGGAGTGTCTGCTGTGTCCCACCTTCTACAATAACAGGAATACAGTTATCCTTTTCTACAGCATTGTATCTCGGGGCTATGGGATCAATAACTTTCTTATTAAAAGCCCATATCTTGTCCCACTCCATGACAACAACCGCCCGTGAAGATCCTTGAGCTACAATGAACTGCTTCAGGCCTTCAACAGTCATTCCTCTACGTAGAACTCCTCTCACTGTAGGCATTCTTGGATCATCCCATCCATCCACAATGCCTTCATTAACAAACCATGTTAATTTCCTCTTAGACAAAACAGTGTTTGTCATATTTAGTCTTGAGTATTCATAAATATAAGGTTTCCTTAGCTTTAAGACGTCGATAAACCAGAAGAATTGTTCATCTCTATCGTGGTACTCTGTTGTTCTCAATGCATGAGTCACACCTTCGATGCTATCAACGATTGGACAGGCAAAGTCGTAAGTAGGGTAAACTTTGTACTTGCCTCCAGTTCGTGGATGAGGCATATCCTTGCATCGATACATCGTTGGATCTCTCAGACAGCCATTGTCAGAAGCCATATCAATTTTTGCACGAACACAACATGACTTTCCATAGTCCGTACCCTTTTTCATTTCTTCCCACATGCTCAAATTCTTCTTTACGTCGTTTTTTCTATTTCGAGATTCCTGTCTCTGCTCACGCTCGTTTTTCATAGTTTCTGGTTCTGTATCGTCAACGTATGCAACACCGGCTTTCAGCAACTCCTCACACTTCTTCAGTATGAATTCAAAGTGATCAGACGTGTAAGTGAAAATGTCTGGCTTGATTTG---------------------------------------------------------------------------------------------------
Ncooperi_NantRiverGorge_N682 GGTCCCACAGTGACATCTTTCATGCCCAGATCTGAATTCTTTGGATGCTTAGCAACTTGGAGTGTCTGCTGTGTCCCACCTTCTACAATAACAGGAACACAGTTATCCTTTTCTACAGCATTGTATCTCGGGGCTATGGGATCAATAACTTTCTTATTAAAAGCCCATATCTTGTCCCACTCCATGACAACAACCGCCCGTGAAGATCCTTGAGCTACAATGAACTGCTTCAGGCCTTCAACAGTCATTCCTCTACGTAGAACTCCTCTCACTGTAGGCATTCTTGGATCATCCCATCCATCCACAATGCCTTCATTAACAAACCATGTTAATTTCCTCTTAGACAAAACAGTGTTTGTCATATTTAGTCTTGAGTATTCATAAATATAAGGTTTCCTTAGCTTTAAGACGTCGATAAACCAGAAGAATTGTTCATCTCTATCGTGGTACTCTGTTGTTCTCAATGCATGAGTCACACCTTCGATGCTATCAACGATTGGACAGGCAAAGTCGTAAGTAGGGTAAACTTTGTACTTGCCTCCAGTTCGTGGATGAGGCATATCCTTGCATCGATACATCGTTGGATCTCTCAGACAGCCATTGTCAGAAGCCATATCAATTTTTGCACGAACACAACATGACTTTCCATAGTCCGTACCCTTTTTCATTTCTTCCCACATGCTCAAATTCTTCTTTACGTCGTTGTTTCTATTTCGAGATTCCTGTCTCTGCTCACGTTCGTTTTTCATAGTTTCTGGTTCTGTATCGTCAACGTATGCAACGCCGGCTGTCAGCAACTCCTCACACTTCTTCAGTATGAATTCAAAGTGATCAGACGTGTAAGTGAAAATGTCTGGCTTGATTTGAAGCATAGACACATCTTCGAGGATCACTTTCTCAAAATCTTCCTTCTCCTTTTCTGGGTTGGTGTCGTCGAATCTCATC--------------------
Ncooperi_RockCrRoad_N1160 GGTCCCACAGTGACATCTTTCATGCCCAGATCTGAATTCTTTGGATGCTTAGCAACTTGGAGTGCCTGCTGTGTCCCACCTTCTACAATAACAGGAATACAGTTATCCTTTTCTACAGCATTGTATCTCGGGGCTATGGGATCAATAACTTTCTTATTAAAAGCCCATATCTTGTCCCACTCCATGACAACAACCGCCCGTGAAGATCCTTGAGCTACAATGAACTGCTTCAGGCCTTCAACAGTCATTCCTCTACGTAGAACTCCTCTCACTGTAGGCATTCTTGGATCATCCCATCCATCCACAATGCCTTCATTAACAAACCATGTTAATTTCCTCTTAGACAAAACAGTGTTTGTCATATTTAGTCTTGAGTATTCATAAATATAAGGTTTCCTTAGCTTTAAGACGTCGATAAACCAGAAGAATTGTTCATCTCTATCGTGGTACTCTGTTGTTCTCAATGCATGAGTCACACCTTCGATGCTATCAACGATTGGACAGGCAAAGTCGTAAGTAGGGTAAACTTTGTACTTGCCTCCAGTTCGTGGATGAGGCATATCCTTGCATCGATACATCGTCGGATCTCTCAGACAGCCATTGTCGGAAGCCATATCAATTTTTGCACGAACGCAACACGATTTTCCATAGTCCGTACCCTTTTTCATTTCTTCCCACATGCTCAAATTCTTCTTTACGTCGTTGTTTCTATTTCGAGATTCCTGTCTCTGCTCACGCTCGTTTTTCATAGTTTCTGGTTCTGTATCGTCAACGTATGCAACACCGGCTTTCAGCAACTCCTCACACTTCTTCAGTATGAATTCAAAGTGATCAGACGTGTAAGTGAAAATGTCTGGCTTGATTTGAAGCATAGAAACATCTTCGAGGATCACTTTCTCAAAATCTTCCTTCTCCTTTTCTGGGTTGGTGTCGTCGAATCTCATCACCAGTTTGCCATTAAAACT
Ncoylei_Apalachia_N1195 ------------------------------------------GGATGCTTAGCAACTTGGAGTGTCTGCTGTGTTGCGCCTTCTACAATAACAGGAACACAGTTATCCTTTTCTACAGCATTGTATCTTGGGGCTATGGGATCAATGACTTTCTTATTAAAAGCCCATATCTTGTCCCACTCCATGACGACAACCGCCCGTGAAGATCCTTGAGCTACAATGAACTGCTTCAGGCCTTCAACAGTCATTCCTCTACGTAGAACTCCTCTCACTGTAGGCATTCGTGGATCATCCCATCCATCCACAACACCTTCATTAACAAACCATGTTAATTTTCTCTTAGACAAAACAGTGTTCGTCATATTTAGTCTTGAGTATTCGTAAATATAAGGTTTCCTTAGCTTTAAGACGTCGATAAACCAGAAGAATTGTTCATCTCTATCGTGGTACTCTGTTGTTCTCAATGCATGAGTCACACCTTCGATGCTATCAACGATTGGACAGGCAAAGTCGTAAGTGGGGTAGACTTTGTACTTGCCTCCAGTTCGTGGATGAGGCATATCCTTGCATCGATACATTGTTGGATCTCTCAGACAGCCATTGTCGGAAGCCATGTCAATTTTTGCACGAACGCAACATGATTTTCCATAATCCGTACCCTTTTTCATTTCTTCCCACATGCTCAAATTCTTCTTTACGTCGTTGTTTCGATTTCGAGATTCCTGTCTCTGCTCACGCTCGTTTTTCATGGTTTCTGGTTCTGTATCGTCAACGTATGCAACGCCGGCTTTCA----------------------------------------------------------------------------------------------------------------------------------------------------------------------------
Ncoylei_DinkinCove_N1118 GGTCCCACAGTGACATCTTTCACGCCCAGATCTGAATTCTTTGGATGCTTAGCAACTTGGAGTGTCTGCTGTGTTGCGCCTTCTACAATAACAGGAACACAGTTATCCTTTTCTACAGCATTGTATCTTGGGGCTATGGGATCAATGACTTTCTTATTAAAAGCCCATATCTTGTCCCACTCCATGACGACAACCGCCCGTGAAGATCCTTGAGCTACAATGAACTGCTTCAGGCCTTCAACAGTCATTCCTCTACGTAGAACTCCTCTCACTGTAGGCATTCGTGGATCATCCCATCCGTCCACAACGCCTTCATTAACAAACCATGTTAATTTTCTCTTAGACAAAACAGTGTTCGTCATATTTAGTCTTGAGTATTCGTAAATATAAGGTTTCCTTAGCTTTAAGACGTCGATAAACCAGAAGAATTGTTCATCTCTATCGTGGTACTCTGTTGTTCTCAATGCATGAGTCACACCTTCGATGCTATCAACGATTGGACAGGCAAAGTCGTAAGTGGGGTAGACTTTGTACTTGCCTCCAGTTCGTGGATGAGGCATATCCTTGCATCGATACATTGTTGGATCTCTCAGACAGCCATTGTCGGAAGCCATGTCAATTTTTGCACGAACGCAACATGATTTTCCATAATCCGTACCCTTTTTCATTTCTTCCCACATGCTCAAATTCTTCTTTACGTCGTTGTTTCGATTTCGAGATTCCTGTCTCTGCTCACGCTCGTTTTTCATAGTTTCTGGTTCTGTATCGTCAATGTATGCAACGCCGGCTTTCAGCAACTCCTCACACTTCTTTAGTATGAATTCAAAGTGATCAGACGTGTAAGTGAAAATGTCTGGCTTGATTTGAAGCATAGACACATCTTCAAGGATCACTTTCTCAAAATCTTCTTTCTCTTTTTCTGGGTTGGTGTCGT-------------------------------
Ncoylei_TiptonCreek_N837 GGTCCCACAGTGACATCTTTCACGCCCAGATCTGAATTCTTTGGATGCTTAGCAACTTGGAGTGTCTGCTGTGTTGCGCCTTCTACAATAACAGGAACACAGTTATCCTTTTCTACAGCATTGTATCTTGGGGCTATGGGATCAATGACTTTCTTATTAAAAGCCCATATCTTGTCCCACTCCATGACGACAACCGCCCGTGAAGATCCTTGAGCTACAATGAACTGCTTCAGGCCTTCAACAGTCATTCCTCTACGTAGAACTCCTCTCACTGTAGGCATTCGTGGATCATCCCATCCGTCCACAACGCCTTCATTAACAAACCATGTTAATTTTCTCTTAGACAAAACAGTGTTCGTCATATTTAGTCTTGAGTATTCGTAAATATAAGGTTTCCTTAGCTTTAAGACGTCGATAAACCAGAAGAATTGTTCATCTCTATCGTGGTACTCTGTTGTTCTCAATGCATGAGTCACACCTTCGATGCTATCAACGATTGGACAGGCAAAGTCGTAAGTGGGGTAGACTTTGTACTTGCCTCCAGTTCGTGGATGAGGCATATCCTTGCATCGATACATTGTTGGATCTCTCAGACAGCCATTGTCGGAAGCCATGTCAATTTTTGCACGAACACAACATGATTTTCCATAATCCGTACCCTTTTTCATTTCTTCCCACATGCTCAAATTCTTCTTTACGTCGTTGTTTCGATTTCGAGATTCCTGTCTCTGCTCACGCTCGTTTTTCATAGTTTCTGGTTCTGTATCGTCAACGTATGCAACGCCGGCTTTCAGCAACTCCTCACACTTCTTTAGTATGAATTCAAAGTGATCAGACGTGTAAGTGAAAATGTCTGGCTTGATTTGAAGCATAGACACATCTTCGAGGATCACTTTCTCAAAATCTTCTTTCTCTTTTTCTGGGTTGGTGTCGTCGAATCTCATCACCAGCTTGCCGTTAAAACT
Ncressleri_AndersonSpringCave_G2075 ----------------------------------------------------------------------------------------------------------------------CATTGTATCTTGGGGATATGGGATCAATAACTTTCTTATTAAAAGCCCATATCTTGTCCCACTCCATGACGACAACTGATCTTGAAGATCCTTGAGCTACAATGAACTGCTTCAGCCCTTCAACTGTCATTCCTCTACGTAGAACTCCTCTCACTGTAGGCATTCTTGGATCATCCCATCCATCCACAATGCCTTCATTAACAAACCACGTCAATTTCCTCTTAGACAAAACAGTGTTAGTCATATTTAGTCTGGAGTATTCATAAATATAAGGTTTCCTTAATTTAAAAACGTCGATAAACCAGAAGAATTGTTCATCTCTATCGTGGTATTCTGTTGTTCTCAATGCATGAGTCACACCTTCGATGCTATCAACGATTGGACAGGCAAAGTCGTAAGTGGGGTAGACTTTGTATTTGCCTCCAGTTCGTGGATGAGGCATATCCTTGCATCGATACATCGTTGGGTCTCT---------------------------------------------------------------------------------------------------------------------------------------------------------------------------------------------------------------------------------------------------------------------------------------------------------------------------------------------------------------------------------------
Ncressleri_PigeonCave_G2077 ------------------------------------------------------------------------------------------------------------------------------------------------------------------------------------------------------------------------------------------------------------------------------------------------------------------------------------------------------------------------------------------------------------------TTTAAAACGTCGATAAACCAGAAGAATTGTTCATCTCTATCGTGGTATTCTGTTGTTCTCAATGCATGAGTCACACCTTCGATGCTATCAACGATTGGACAGGCAAAGTCGTAAGTGGGGTAGACTTTGTATTTGCCTCCAGTTCGTGGATGAGGCATATCCTTGCATCGATACATCGTTGGGTCTCTCAGACACCCATTGTCGGAAGCCATGTCAATTTTTGCACGAACGCAACATGATTTTCCATAGTCTGTACCCTTTTTCATT--------------------------------------------------------------------------------------------------------------------------------------------------------------------------------------------------------------------------------------------------------------------------------------------------------
Ncrosbyi_PricesCrk_N1143 GGTCCCACAGTGACATCTTTCATGCCCAGATCCGAATTCTTCGGATGCTTAGCAACTTGGAGTGTCTGCTGTGTCGCACCTTCTACAATAACGGGAACACAGTTATCCTTTTCTACGGCATTATATCTCGGGGCTATGGGATCAATAACTTTCTTATTAAAAGCCCATATCTTGTCCCACTCCATGACGACAACGGCCCGTGAAGATCCTTGAGCAACAATGAACTGCTTCAGGCCTTCAACAGTCATTCCTCTACGCAGTACTCCTCTCACTGTAGGCATTCTTGGATCATCCCATCCATCCACAATGCCTTCACTAACAAACCACGTTAATTTCCTCTTGGACAAAACAGTGTTCGTCATATTTAGTCTTGAGTATTCATAAATATAAGGTTTCCTTAGTTTTAAGACGTCGATAAACCAGAAGAATTGTTCGTCTCTATCGTGGTACTCTGTCGTTCTCAATGCATGAGTCACACCTTCGATGCTATCGACGATTGGACAGGCGAAGTCGTAAGTAGGGTAGACTTTGTACTTGCCTCCAGTTCGTGGATGGGGCATATCCTTGCATCGATACATCGTTGGATCTCTCAGACAGCCATTGTCGGAAGCCATGTCAATTTTTGCACGAACGCAACACGATTTTCCATAGGCCGTACCCTTTTTCATTTCTTCCCACATGCTCAAATTCTTCTTTACGTCGTTGTTTCTATTTCGGGATTCCTGTCTCTGCTCACGCTCGTTTTTCATAGTTTCTGGTTCCGTATCGTCAACGTATGCAACGCCGGCTTTCAGCAACTCCTCACACTTCTTCAGTATGAATTCAAAGTGATCAGACGTGTAAGTGAAAATGTCTGGCTTGATTTGAAGCATAGAAACATCTTCGAGGATCACTTTCTCAAAATCTTCCTTCTCCTTTTCTGGGTTGGTGTCATCGAATCTCATCACCAGCTTGCCGTTAAAACT
Ncrosbyi_ShufordCrk_N1148 GGTCCCACAGTGACGTCTTTCATGCCCAGATCTGAATTCTTCGGATGCTTAGCAACTTGGAGTGTCTGCTGTGTCGCACCTTCTACAATAACAGCAACACAGTTATCCTTTTCTACGGCATTGTATCTCGGGGCTATGGGATCAATAACTTTCTTATTAAAAGCCCATATCTTGTCCCACTCCATGACGACAACGGCCCGTGAAGATCCTTGAGCAACAATGAACTGCTTCAGGCCTTCAACAGTCATTCCTCTACGCAGAACTCCTCTCACTGTAGGCATTCTTGGATCATCCCATCCATCCACAATGCCTTCATTAACAAACCACGTTAATTTCCTCTTGGACAAAACAGTGTTCGTCATATTTAGTCTTGAGTATTCATAAATATAAGGTTTCCTTAGTTTTAAGACGTCGATAAACCAGAAGAATTGTTCGTCTCTATCGTGGTACTCTGTCGTTCTCAATGCATGAGTCACACCTTCGATGCTATCGACGATTGGACAGGCGAAGTCGTAAGTAGGGTAGACTTTGTACTTGCCTCCAGTTCGTGGATGGGGCATATCCTTGCATCGATACATTGTTGGATCTCTCAGACAGCCATTGTCGGAAGCCATGTCAATTTTTGCACGAACGCAACACGATTTTCCATAGGCCGTACCCTTTTTCATTTCTTCCCACATGCTCAAATTCTTCTTTACGTCGTTGTTTCTATTTCGGGATTCCTGTCTCTGCTCACGCTCGTTTTTCATAGTTTCTGGTTCTGTATCGTCAACGTATGCAACGCCGGCTTTCAGCAACTCCTCACACTTCTTCAGTATGAATTCAAAATGATCAGACGTGTAAGTGAAAATGTCTGGCTTGATTTGAAGCATAGAAACATCTTCGAGGATCACTTTCTCAAAATCTTCCTTCTCCTTTTCTGGGTTGGTGTCATCGAATCTCATCACCAGCTTGCCGTTAAAACT
Ndellingeri_BullpenBridge_N109 GGTCCCACAGTGACATCTTTCATGCCCAGATCTGAATTCTTTGGATGCTTAGCAACTTGGAGTGTCTGCTGAGTCGCACCTTCTACAATAACAGGAACACAGTTATCCTTTTCTACAGCATTGTATCTCGGGGCTATGGGATCAATAACTTTCTTATTAAAAGCCCATATCTTGTCCCACTCCATGACGACAACTGCCCGTGAAGATCCTTGAGCTACAATGAACTGCTTCAGGCCTTCAACAGTCATTCCTCTACGTAGAACTCCTCTCACTGTAGGCATTCTTGGATCATCCCATCCATTCACAATGCCTTCATTAACAAACCACGTTAATTTCCTCTTAGACAAAACAGTGTTCGTCATATTTAGTCTTGAGTATTCATAAATATAAGGTTTCCTTAGTTTTAAGACGTCGATAAACCAGAAGAATTGATCGTCTCTATCGTGGTACTCTGTTGTTCTCAATGCATGAGTCACACCTTCGATGCTATCAACGATTGGACAGGCAAAGTCGTAAGTAGGGTAGACTTTGTACTTGCCTCCAGTTCGTGGATGAGGCATATCCTTGCATCGATACATCGTTGGATCTCTCAGACAGCCATTGTCGGAAGCCATATCAATTTTTGCACGAACGCAACATGATTTTCCATAGTCCGTACCCTTTTTCATTTCTTCCCACATGCTCAAATTCTTCTTTACGTCATTGTTTCTATTTCGAGATTTCTGTCTCTGCTCACGCTCGTTTTTCATAGTTTCTGGTTCCGTATCGTCAACGTATGCAACGCCGGCTTTCAGCATCTCCTCACACTTCTTCAGTATGAATTCAAAGTGATCAGACGTGTAAGTGAAAATGTCTGGCTTGATTTGAAGCATAGAAACATCTTCGAGGATCACTTTCTCAAAATCTTCCTTCTCCTTTTCTGGGTTGGTGTCGTCGAATCTCATCACCAGCTTGCCGTTAAAACT
Ndellingeri_WhitewFalls_N887 GGTCCCACAGTGACATCTTTCATGCCCAGATCTGAATTCTTTGGATGCTTAGCAACTTGGAGTGTCTGCTGAGTCGCACCTTCTACAATAACAGGAACACAGTTATCCTTTTCTACAGCATTGTATCTCGGGGCTATGGGATCAATAACTTTCTTATTAAAAGCCCATATCTTGTCCCACTCCATGACGACAACTGCCCGTGAAGATCCTTGAGCTACAATGAACTGCTTCAGGCCATCAACAGTCATTCCTCTACGTAGAACTCCTCTCACTGTAGGCATTCTTGGATCATCCCATCCATTCACAATGCCTTCATTAACAAACCACGTTAATTTCCTCTTAGACAAAACAGTGTTCGTCATATTTAGTCTTGAGTATTCATAAATATAAGGTTTCCTTAGTTTTAAGACGTCGATAAACCAGAAGAATTGCTCGTCTCTATCGTGGTACTCTGTTGTTCTCAATGCATGAGTCACACCTTCGATGCTATCAACGATTGGACAGGCAAAGTCGTAAGTAGGGTAGACTTTGTACTTGCCTCCAGTTCGTGGATGAGGCATATCCTTGCATCGATACATCGTTGGATCTCTCAGACAGCCATTGTCGGAAGCCATATCAATTTTTGCACGAACGCAACATGATTTTCCATAGTCCGTACCCTTTTTCATTTCTTCCCACATGCTCAAATTCTTCTTTACGTCATTGTTTCTATTTCGAGATTTCTGTCTTTGCTCACGCTCGTTTTTCATAGTTTCTGGTTCCGTATCGTCAACGTATGCAACGCCGGCTTTCAGCATCTCCTCACACTTCTTCAGTATGAATTCAAAGTGATCAGACGTGTAAGTGAAAATGTCTGGCTTGATTTGAAGCATAGAAACATCTTCGAGGATCACTTTCTCAAAATCTTCCTTCTCCTTTTCTGGGTTGGTGTCGTCGAATCTCATCACCAGCTTGCCGTTAAAACT
Ndilutus_GrassyCreek_N670 ------------------------------------------------------------------------------------------------------------------------------------------------------------------------------------------------------------------------------------------------------------------------------------------------------------------------------------------------------------------------------------GAGTATTCATAAATATAAGGTTTCCTTAGTTTTAAGACGTCAATAAACCAGAAGAATTGTTCGTCTCTATCGTGGTACTCTGTTGTTCTCAATGCATGGGTCACACCTTCGATGCTATCAACGATTGGACAGGCAAAGTCGTAAGTAGGGTAAACTTTGTACTTGCCTCCAGTTCGTGGATGAGGCATATCCTTGCATCGATACATCGTTGGATCTCTCAGACAGCCATTGTCGGAAGCCATGTCAATTTTTGCACGAACACAACACGATTTTCCATAGTCCGTACCCTTTTTCATTTCTTTCCACATGCTCAAATTCTTCTTTATGTCGTTGCTTCGATTTCGAGATTCCTGTC----------------------------------------------------------------------------------------------------------------------------------------------------------------------------------------------------------------------------------------------
Ndilutus_StarveRockCave_G3174 ----------------------------------------------------------------------------------------------------------------CTACGGCATTGTATCTCGGGGCTATGGGATCAATAACTTTCTTATTAAAAGCCCATATCTTGTCCCACTCCATGACAACAACCGCTCGTGAAGATCCTTGAGCTACAATGAACTGCTTCAGGCCTTCAACAGTCATTCCTCTACGTAGAACTCCTCTCACTGTAGGCATTCTTGGATCATCCCATCCATCCACAATGCCTTCATTAACAAACCACGTTAATTTCCTCTTAGACAAAACAGTGTTCGTCATATTTAGTCTTGAGTATTCATAAATATAAGGTTTCCTTAGTTTTAAGACGTCAATAAACCAGAAGAATTGTTCGTCTCTATCGTGGTACTCTGTTGTTCTCAATGCATGGGTCACACCTTCGATGCTATCAACGATTGGACAGGCAAAGTCGTAAGTAGGGTAAACTTTGTACTTGCCTCCAGTTCGTGGATGAGGCATATCCTTGCATCGATACATCGTTGGATCTCTCAGACAGCCATTGTCGGAAGCCATGTCAATTTTTGCACGAACACAACACGATTTTCCATAGTCCGTACCCTTTTTCATTTCTTTCCACATGCTCAAATTCTTCTTTATGTCGTTGCTTCGATTTCGAGATTCCTGTCTCTGCTCCCGCTCGTTTTTCATAGTTTCTGGTTCCGTATCATCAACGTATGC------------------------------------------------------------------------------------------------------------------------------------------------------------------------------------------
Nesticus_gertschi_N806_gr_nasicus ---------------------------------------------------------------------------------------------------------------------------------------ATGGGATCAATAACTTTCTTATTAAAAGCCCATATCTTGTCCCACTCCATGACGACAACGGCCCGTGAAGATCCTTGAGCAACAATGAACTGCTTCAGGCCTTCAACAGTCATTCCTCTACGCAGAACTCCTCTCACTGTAGGCATTCTTGGATCATCCCATCCATCCACAATGCCTTCATTAACAAACCACGTTAATTTCCTCTTGGACAAAACAGTGTTCGTCATATTTAGTCTTGAGTATTCATAAATATAAGGTTTCCTTAGTTTTAAGACGTCGATAAACCAGAAGAATTGTTCGTCTCTATCGTGGTACTCTGTCGTTCTCAATGCATGAGTCACACCTTCGATGCTATCGACGATTGGACAGGCGAAGTCGTAAGTAGGGTAGACTTTGTACTTGCCTCCAGTTCGTGGATGGGGCATATCCTTGCATCGATACATCGTTGGATCTCTCAGACAGCCATTGTCGGAAGCCATGTCAATTTTTGCACGAACGCAACACGATTTTCCATAGGCCGTACCCTTTTTCATTTCTTCCCACATGCTCAAATTCTTCTTTAC---------------------------------------------------------------------------------------------------------------------------------------------------------------------------------------------------------------------------------------------------------------------------
Nfridelli_LittlePigeon_N262 GGTCCCACAGTGACATCTTTCATGCCCAGATCTGAATTCTTTGGATGCTTAGCAACTTGGAGTGGCTGCTGTGTCCCACCTTCTACAATAACAGGAACACAGTTATCCTTTTCTACAGCATTGTATCTCGGGGCTATGGGATCAATAACTTTCTTATTAAAAGCCCATATCTTGTCCCACTCCATGACAACAACCGCCCGTGAAGATCCTTGAGCTACAATGAACTGCTTCAGGCCTTCAACAGTCATTCCTCTACGTAGAACTCCTCTCACTGTAGGCATTCTTGGATCATCCCATCCATCCACAATGCCTTCATTAACAAACCATGTTAATTTCCTCTTAGACAAAACAGTGTTTGTCATATTTAGTCTTGAGTATTCATAAATATAAGGTTTCCTTAGCTTTAAGACATCGATAAACCAGAAGAATTGCTCATCTCTATCGTGGTACTCTGTTGTTCTCAGTGCATGAGTCACACCTTCGATGCTATCAACGATTGGACAGGCAAAGTCGTAAGTAGGGTAAACTTTGTACTTGCCTCCAGTTCGTGGATGAGGCATATCCTTGCAACGATACATCGTTGGATCTCTCAGACAGCCATTGTCAGAAGCCATATCAATTTTTGCACGAACACAACATGATTTTCCATAGTCTGTACCCTTTTTCATTTCTTCCCACATGCTCAAATTTTTCTTTACGTCGTTGTTTCTATTTCGAGATTCCTGTCTCTGCTCACGTTCGTTTTTCATAGTTTCTGGTTCTGTATCGTCAACGTATGCAACGCCGGCTGTCAGCAACTCCTCACACTTCTTCAGTATGAATTCAAAGTGATCAGACGTGTAAGTGAAAATGTCTGGCTTGATTTGAAGCATAGACACATCTTCGAGGATCACTTTCTCAAAATCTTCCTTCTCCTTTTCTGGGTTGGTGTCGTCGAATCTCATCACCAGCTTGCCGTTAAAACT
Nfurtivus_HugdenBranch_G3175 GGTCCCACAGTGACATCTTTCATGCCCAGATCTGAATTCTTCGGATGCTTAGCAACTCTGAGTGTCTGCTGTGCCGCACCTTCTACAATAACAAGAACACAGTTATCCTTTTCTACGGCATTGTATCTCGGGGCTATGGAATCAATAACTTTCTTATTAAAAGCCCATATCTTGTCCCACTCCATGACGACAACCGCCCGTGAAGATCCTTGAGCTACAATGAACTGCTTCAGGCCTTCAACAGTCATTCCTCTACGTAGAACTCCTCTCACTGTAGGCATTCTTGGATCATCCCATCCATCCACAATACCTTCATTAACAAACCATGTTAATTTCCTCTTAGACAAAACAGTGTTCGTCATATTTAGTCTTGAGTATTCATAAATATAAGGTTTCCTTAGCTTTAAGATGTCGATAAACCAGAAGAATTGTTCATCTCTATCGTGGTACTCTGTTGTTCTCAATGCATGAGTCACACCTTCGATGCTATCAACGATTGGACAGGCAAAGTCGTAAGTAGGGTAAACTTTGTATTTGCCTCCAGTTCGTGGATGAGGCATATCCTTGCATCGATACATCGTTGGATCTCTCAGACAGCCATTGTCGGAAGCCATATCAATTTTTGCACGAACGCAACACGATTTTCCATAGTCCGTACCCTTTTTCATTTCTTCCCACATGCTCAAATTCTTCTTTATGTCGTTGTTTCTATTTCGAGATTCCTGTCTCTGCTCACGCTCGTTTTTCATAGTTTCTGGTTCTGTATCGTCAACGTATGCAACGCCGGCTTTCAGCAACTCCTCACACTTCTTCAGTATGAATTCAAAGTGATCAGACGTGTAAGTGAAAATGTCTGGCTTGATTTGAAGCATAGAAACATCTTCGAGGATCACTTTCTCAAAATCTTCCTTCTCCTTTTCTGGGTTGGTGTCGTCGAATCTCATCACCAGCTTGCCGTTAAAACT
Nfurtivus_RaccoonMtn_N1026 ----------------------------------------------------------------------------CACCTTCTACAATAACAAGAACACAGTTATCCTTTTCTACGGCATTGTATCTCGGGGCTATGGAATCAATAACTTTCTTATTAAAAGCCCATATCTTGTCCCACTCCATGACGACAACCGCCCGTGAAGATCCTTGAGCTACAATGAACTGCTTCAGGCCTTCAACAGTCATTCCTCTACGTAGAACTCCTCTCACTGTAGGCATTCTTGGATCATCCCATCCATCCACAATACCTTCATTAACAAACCATGTTAATTTCCTCTTAGACAAAACAGTGTTCGTCATATTTAGTCTTGAGTATTCATAAATATAAGGTTTCCTTAGCTTTAAGATGTCGATAAACCAGAAGAATTGTTCATCTCTATCGTGGTACTCTGTTGTTCTCAATGCATGAGTCACACCTTCGATGCTATCAACGATTGGACAGGCAAAGTCGTAAGTAGGGTAAACTTTGTATTTGCCTCCAGTTCGTGGATGAGGCATATCCTTGCATCGATACATCGTTGGATCTCTCAGACAGCCATTGTCGGAAGCCATATCAATTTTTGCACGAACGCAACACGATTTTCCATAGTCCGTACCCTTTTTCATTTCTTCCCACATGCTCAAATTCTTCTTTATGTCGTTGTTTCTATTTCGAGATTCCTGTCTCTGCTCACGCTCGTTTTTCATAGTTTCTGGTTCTGTATCGTCAACGTATGCAACGCCGGCTTTCAGCAACTCCTCACACTTCTTCAGTATGAATTCAAAGTGATCAGACGTGTAAGTGAAAATGTCTGGCTTGATTTGAAGCATAGAAACATCTTCGAGGATCACTTTCTCAAAATCTTCCTTCTCCTTTTCTGGGTTGGTGTCGTCGAATCTCATCACCAGCTTGCCGTTAAAACT
Ngeorgia_Sittons_N073 GGTCCCACAGTGACATCTTTCATGCCCAGATCTGAATTCTTTGGATGCTTAGCAACTTGGAGTGTCTGCTGTGCCGCACCTTCTACAATAACAGGAACACAGTTATCCTTTTCTACAGCATTGTATCTCGGGGCAATGGGATCAATAACTTTCTTATTAAAAGCCCATATCTTGTCCCACTCCATGACAACAACCGCCCGTGAAGATCCTTGAGCTACAATGAACTGCTTCAGGCCTTCAACAGTCATTCCTCTACGTAGAACTCCTCTCACTGTAGGCATTCTTGGATCATCCCATCCATCCACAATGCCTTCATTAACAAACCACGTTAATTTCCTCTTAGACAGAACAGTGTTCGTCATATTTAGTCTTGAGTATTCATAAATATAAGGTTTCCTTAGTTTTAAGGTGTCAATAAACCAGAAGAATTGTTCATCTCTATCGTGGTACTCTGTTGTTCTCAATGCATGAGTCACACCTTCGATGCTATCAACGATTGGACAGGCAAAGTCATAAGTAGGATAGACTTTGTACTTGCCTCCAGTTCGTGGATGAGGCATATCCTTGCATCGATACATCGTTGGATCTCTCAGACAGCCATTGTCGGAAGCCATGTCAATTTTTGCACGAACGCAACATGATTTTCCATAGTCCGTACCCTTTTTCATTTCCTCCCACATGCTCAAATTCTTCTTTATGTCGTTGTTTCGATTTCGAGATTCCTGTCTCTGCTCACGCTCGTTTTTCATAGTTTCTGGTTCCGTATCGTCAACGTATGCAACGCCGGCTTTCAGCAACTCCTCACACTTCTTCAGTATGAATTCAAAGTGATCAGACGTGTAAGTGAAAATGTCTGGCTTGATTTGAAGCATAGACACATCTTCGAGGATCACTTTCTCAAAATCTTCCTTCTCCTTTTCTGGGTTTGTGTCGTCGAATCTCATCACCAGCTTGCCGTTAAAACT
Ngertschi_CedarCreek_N351 GGTCCCACAGTGACGACTTTCATGCCCAGATCCGAATTCTTCGGATGCTTAGCAACTTGGAGTGTCTGCTGTGTCGCACCTTCTACAATAACGGGAACACAGTTATCTTTTTCTACGGCATTGTATCTCGGGGCTATGGGATCAATAACTTTCTTATTAAAAGCCCATATCTTGTCCCACTCCATGACGACAACGGCCCGAGAAGATCCTTGAGCAACAATGAACTGCTTTAGGCCTTCAACAGTCATTCCTCTACGCAGAACTCCTCTCACTGTAGGCATTCTTGGATCATCCCATCCATCCACAATGCCTTCATTAACAAACCACGTTAATTTCCTCTTGGACAAAACAGTGTTCGTCATATTTAGTCTTGAGTATTCATAAATATAAGGTTTCCTTAGTTTTAAGACGTCGATAAACCAGAAGAATTGTTCGTCTCTATCGTGGTACTCTGTCGTTCTCAATGCATGAGTCACACCTTCGATGCTATCGACGATTGGACAGGCGAAGTCGTAAGTAGGGTAGACTTTGTACTTGCCTCCAGTTCGTGGATGGGGCATATCCTTGCATCGATACATCGTTGGATCTCTCAGACAGCCATTGTCGGAAGCCATGTCAATTTTTGCACGAACGCAACACGATTTTCCATAGTCCGTACCCTTTTTCATTTCTTCCCACATGCTCAAATTCTTCTTTACGTCGTTGTTTCTATTTCGGGATTCCTGTCTCTGCTCACGCTCGTTTTTCATAGTTTCTGGTTCCGTGTCATCAACGTATGCAACGCCGGCTTTCAGCAACTCCTCACACTTCTTCAGTATGAATTCAAAGTGATCAGACGTGTATGTGAAAATGTCTGGCTTGATTTGAAGCATAGAAACATCTTCGAGGATCACTTTCTCAAAATCTTCCTTCTCCTTTTCTGGGTTGGTATCGTCGAATCTCATCACCAGCTTGCCGTTAAAACT
Ngertschi_FrenchBroad_N968 GGTCCCACAGTGACGTCTTTCATGCCCAGATCCGAATTCTTCGGATGCTTAGCAACTTGGAGTGTCTGCTGTGTCGCACCTTCTACAATAACAGGAACACAGTTATCCTTTTCTACGGCATTGTATCTCGGGGCTATGGGATCAATAACTTTCTTATTAAAAGCCCATATCTTGTCCCACTCCATGACGACAACGGCCCGTGAAGATCCTTGAGCAACAATGAACTGCTTCAGGCCTTCAACAGTCATTCCTCTACGCAGAACTCCTCTCACTGTAGGCATTCTTGGATCATCCCATCCATCCACAATGCCTTCATTAACAAACCACGTTAATTTCCTCTTGGACAAAACAGTGTTCGTCATATTTAGTCTTGAGTATTCATAAATATAAGGTTTCCTTAGTTTTAGGACGTCGATAAACCAGAAGAATTGTTCGTCTCTATCGTGGTACTCTGTCGTTCTCAATGCATGAGTCACACCTTCGATGCTATCGACAATTGGACAGGCGAAGTCATAAGTAGGGTAGACTTTGTACTTGCCTCCAGTTCGTGGATGGGGCATATCCTTGCATCGATACATCGTTGGATCTCTCAGACAGCCATTGTCGGAAGCCATGTCAATTTTTGCACGAACGCAACACGATTTTCCATAGTCCGTACCCTTTTTCATTTCTTCCCACATGCTCAAATTCTTCTTTACGTCGTTGTTTCTATTTCGGGATTCCTGTCTCTGCTCACGCTCGTTTTTCATAGTTTCTGGTTCCGTATCATCAACGTATGCAACGCCGGCTTTCAGCAACTCCTCACACTTCTTCAGTATGAATTCAAAGTGATCAGACGTGTAAGTGAAAATGTCTGGCTTGATTTGAAGCATAGAAACATCTTCGAGGATCACTTTCTCAAAATCTTCCTTCTCCTTTTCTGGGTTGGTGTCGTCGAATCTCATCACCAGCTTGCCGTTAAAACT
Ngertschi_HickoryNutGap_N810 ---------------------------------------------------------------GTCTGCTGTGTCGCACCTTCTACAATAACGGGAACACAGTTATCTTTTTCTACGGCATTGTATCTCGGGGCTATGGGATCAATAACTTTCTTATTAAAAGCCCATATCTTGTCCCACTCCATGACGACAACGGCCCGTGAAGATCCTTGAGCAACAATGAACTGCTTTAGGCCTTCAACAGTCATTCCTCTACGCAGAACTCCTCTCACTGTAGGCATTCTTGGATCATCCCATCCATCCACAATGCCTTCATTAACAAACCACGTTAATTTCCTCTTGGACAAAACAGTGTTCGTCATATTTAGTCTTGAGTATTCATAAATATAAGGTTTCCTTAGTTTTAAGACATCGATAAACCAGAAGAATTGTTCGTCTCTATCGTGGTACTCTGTCGTTCTCAATGCATGAGTCACACCTTCGATGCTATCGACGATTGGACAGGCAAAGTCGTAAGTAGGGTAGACTTTGTACTTGCCTCCAGTTCGTGGATGGGGCATATCCTTGCATCGATACATCGTTGGATCTCTCAGACAGCCATTGTCGGAAGCCATGTCAATTTTTGCACGAACGCAACACGATTTTCCATAGTCCGTACCCTTTTTCATTTCTTCCCACATGCTCAAATTCTTCTTTACGTCGTTGTTTCTATTTCGGGATTCCTGTCTCTGCTCACGCTCGTTTTTCATAGTTTCTGGTTCCGTGTCATCAACGTATGCAACGCCGGCTTTCAGCAACTCCTCACACTTCTTCAGTATGAATTCAAAGTGATCAGACGTGTATGTGAAAATGTCTGGCTTGATTTGAAGCATAGAAACATCTTCGAGGATCACTTTCTCAAAATCTTCCTTCTCCTTTTCTGGGTTGGTATCGTCGAATCTCATCACCAGCTTGCCGTTAAAACT
Nholsingeri_BrumleyCrk_N916 -----------------------------------------------------------------------------------------------------------------------------------GGCTATGGGATCAATAACTTTCTTATTAAAAGCCCATATTTTGTCCCACTCCATGACGACAACCGCCCGTGAAGATCCTTGAGCTACAATGAACTGCTTCAGGCCTTCAACAGTCATTCCTCTACGTAGAACTCCTCTCACTGTAGGCATTCTTGGATCATCCCATCCATCCACAATGCCTTCATTAACAAACCACGTTAATTTCCTCTTAGACAAAACAGTGTTCATCATATTTAGTCTTGAGTATTCATAAATATAAGGTTTCCTTAGTTTTAAGACGTCGATAAACCAGAAGAATTGTTCGTCTCTATCGTGGTACTCTGTTGTTCTCAATGCATGAGTCACACCTTCGATGCTATCAACGATTGGACAGGCAAAGTCGTAAGTAGGGTAAACTTTGTACTTGCCTCCAGTTCGTGGATGAGGCATATCCTTGCATCGATACATTGTTGGATCTCTCAGACAGCCATTGTCGGAAGCCATGTCAATTTTTGCACGAACGCAACACGATTTTCCATAGTCCGTACCCTTTTTCATTTCTTCCCACATGCTCAAATTCTTCTTTATGTCATTGTTTCGATTTTGAGATTCCTGTCTCTGCTCACGCTCGTTTTTCATAGTTTCTGGTTCCGTATCGTCAACGTATGCAACACCAGCTTTCAGCAACTCCTCACACTTCTTCAGTATGAATTCAAAGTGATCAGACGTGTAAGTGAAAATGTCTGGCTTGATTTGAAGCATAGAAACATCTTCGAGGATCACTTTCTCAAAATCTTCCTTCTCCTTTTCTGGGTTGGTGTCGTCGAATCTCATCACCAGCTTGCCGTTAAAACT
Nholsingeri_PondCave_N541 GGTCCCACAGTGACATCTTTCATGCCCAGATCTGAATTCTTTGGATGCTTAGCAACTTGGAGTGTCTGCTGTGTCCCACCTTCTACAATAACAGGAACACAGTTATCCTTTTCTACGGCATTGTATCTCGGGGCTATGGGATCAATAACTTTCTTATTAAAAGCCCATATCTTGTCCCACTCCATGACGACAACCGCCCGTGAAGATCCTTGAGCTACAATGAACTGCTTCAGGCCTTCAACAGTCATTCCTCTACGTAGAACTCCTCTCACTGTAGGCATTCTTGGATCATCCCATCCATCCACAATGCCTTCATTAACAAACCACGTTAATTTCCTCTTAGACAAAACAGTGTTCATCATATTTAGTCTTGAGTATTCATAAATATAAGGTTTCCTTAGTTTTAAGACGTCGATAAACCAGAAGAATTGTTCGTCTCTATCGTGGTACTCTGTTGTTCTCAATGCATGAGTCACACCTTCGATGCTATCAACGATTGGACAGGCAAAGTCGTAAGTAGGGTAAACTTTGTACTTGCCTCCAGTTCGTGGATGAGGCATATCCTTGCATCGATACATCGTTGGATCTCTCAGACAGCCATTGTCAGAAGCCATGTCAATTTTTGCACGAACGCAACACGATTTTCCATAGTCCGTACCCTTTTTCATTTCTTCCCACATGCTCAAATTCTTCTTTATGTCATTGTTTCGATTTTGAGATTCCTGTCTCTGCTCACGCTCGTTTTTCATAGTTTCTGGTTCCGTATCGTCAACGTATGCAAC---------------------------------------------------------------------------------------------------------------------------------------------------------------------------------------
Njonesi_CaveSpringCave_N390 GGTCCCACAGTGACATCTTTCATGCCCAGGTCTGAATTCTTCGGATGCTTAGCAACTCGGAGTGTCTGCTGTGCAGCACCTTCTACAATAACAGGAACACAGTTATCCTTTTCTACGGCATTGTATCTCGGGGCTATGGGATCAATAACTTTCTTATTAAAAGCCCATATCTTGTCCCACTCCATGACGACAACCGCCCGTGAAGATCCTTGAGCTAGAATGAACTGCTCCAGGCCTCCAACAGTCATCCCTCTACGTAGAACTCCTCTCACTGTAGGCATTCTTGGATCATCCCATCCATCCACAACGCCTTCATCAACAAACCACGTTAATTTCCTCTTAGACAGAACAGTGTTCGTCATATTTAGTCTCGAGTATTCATAAATATAAGGTTTCCTTAGTTTTAAGACGTCAATAAACCAGAAGAATTGTTCATCTCTATCGTGGTACTCTGTTGTTCTCAATGCATGAGTCACACCTTCGACGCTATCGACGATTGGACAGGCAAAGTCGTAAGTAGGGTAGACTTTGTACTTGCCTCCAGTTCGTGGATGAGGCATATCCTTGCATCGATACATCGTTGGATCTCTCAGACAGCCATTGTCGGAAGCCATGTCAATTTTTGCACGAACGCAACATGATTTTCCATAGTCCGTACCCTTTTTCATTTCTTCCCACATGCTCAAATTCTTCTTTATGTCGTTGTTTCGATTTCGAGATTCCTGTCTCTGCTCACGCTCGTTTTTCATAGTTTCTGGTTCCGTATCGTCAACGTATGCAACGCTGGCTTTCAGCAACTCCTCACACTTCTTCAGTATGAATTCAAAGTGATCAGACGTGTAAGTGAAAATGTCTGGCTTGATTTGAAGCATAGACACATCTTCGAGGATCACTTTCTCAAAATCTTCCTTCTCCTTTTCTGGGTTGGTGTCGTCAAATCTCATCACCAGCTTGCCGTTAAAACT
Nlowderi_ChestnutBranch_N731 ---------------------------------------------------------------------------------------------------------------------------------------------------------------------------------------------------------------------------------------------------------------------------------GTAGGCATTCGTGGATCATCCCATCCATCCACAACGCCTTCATTAACAAACCACGTTAATTTCCTTTTAGACAAAACGGTGTTCGTCATATTTAGTCTTGAGTATTCGTAAATATAAGGTTTCCTTAGCTTTAAGACGTCAATAAACCAGAAAAATTGTTCATCTCTATCGTGGTACTCTGTTGTTCTCAATGCATGAGTCACACCTTCAATGCTATCAACGATTGGACAGGCAAAGTCGTAAGTGGGGTAGACTTTGTACTTGCCTCCAGTTCGTGGATGAGGCATATCTTTGCATCGATACATCGTTGGATCTCTCAGACAGCCGTTGTCGGAAGCCATGTCAATTTTTGCACGAACGCAACATGATTTTCCATAGTCCGTACCCTTTTTCATTTCTTCCCACATGCTCAAATTCTTCTTTACGTCGTTGTTTCGATTTCGAGATTCCTGTCTCTGCTCACGCTCGTTTTTCATAGTTTCTGGTTCCGTATCGTCAACGTATGCAACGCCGGCTTTCAGCAACTCCTCACACTTCTTCAGTATGAATTCAAAGTGATCAGACGTGTAAGTGAAAATGTCTGGCTTGATTTGAAGCATCGACACATCTTCGAGGATCACTTTCTCAAAATCTTCCTTCTCTTTTTCTGGGTTGGTGTCGTCGAATCTCATCACCAGCTTGCCGTTAAAACT
Nlowderi_upperFiresCreek_N820 GATCCCACAGTGACATCTTTCATGCCCAGACCTGAATTCTTTGGATGCTTAGCAACTTGGAGTGTCTGCTGTGTTGCACCTTCTACAATAACAGGAACACAGTTATCCTTTTCTACAGCATTGTATCTCGGGGCTATGGGATCAATAACTTTCTTATTAAAAGCCCATATCTTGTCCCACTCCATGACGACAACCGCTCGTGAAGATCCTTGAGCTACAATGAACTGCTTCAGGCCTTCAACAGTCATTCCTCTACGTAGAACTCCTCTCACTGTAGGCATTCGTGGATCATCCCATCCATCCACAATGCCTTCATTAACAAACCACGTTAATTTCCTCTTAGACAAAACAGTGTTCGTCATATTTAGTCTTGAGTATTCGTAAATATAAGGTTTCCTTAGCTTTAAGACGTCAATAAACCAGAAAAATTGTTCATCTCTATCGTGGTACTCTGTTGTTCTCAATGCATGAGTCACACCTTCAATGCTATCGACGATTGGACAGGCAAAGTCGTAAGTGGGGTAGACTTTGTACTTGCCTCCAGTTCGTGGATGAGGCATATCTTTGCATCGATACATCGTTGGATCTCTCAGACAGCCGTTGTCGGAAGCCATGTCAATTTTTGCACGAACGCAACATGATTTTCCATAGTCCGTACCCTTTTTCATTTCTTCCCACATGCTCAAATTCTTCTTTATGTCGTTGTTTCGATTTCGAGATTCCTGTCTCTGCTCACGCTCGTTTTTCATAGTTTCTGGTTCCGTATCGTCAACGTATGCAACGCCGGCTTTCAGCAACTCCTCACACTTCTTCAGTATGAATTCAAAGTGATCGGATGTGTAAGTGAAAATGTCTGGCTTGATTTGAAGCATCGACACATCTTCGAGGATCACTTTCTCAAAATCTTCCTTCTCTTTTTCTGGGTTGGTGTCGTCGAATCTCATCACCAGCTTGCCGTTAAAACT
Nlula_BeeRockCave_G2091 GGTCCCACAGTGACATCTTTCATGCCCAGATCTGAATTCTTTGGATGCTTAGCAACTTGGAGTGTCTGCTGTGCCGCACCTTCTACAATAACAGGAACACAGTTATCTTTTTCTACAGCATTGTATCTCGGAGCTATGGGATCAATAACTTTCTTATTAAAAGCCCATATCTTGTCCCACTCCATGACGACAACCGCCCGTGAAGATCCTTGAGCTACAATGAACTGCTTCAGGCCTTCAACAGTCATTCCTCTACGTAGAACTCCTCTCACTGTAGGCATTCTTGGATCATCCCATCCATCCACAAAACCTTCATTAACAAACCACGTTAATTTCCTCTTAGACAGAACAGTGTTCGTCATATTTAGTCTTGAGTATTCATAAATATAAGGTTTCCTTAGTTTTAAGACATCAATAAACCAGAAGAATTGTTCATCTCTATCGTGGTACTCTGTTGTTCTCAATGCATGAGTCACACCTTCGATGCTATCAACGATTGGACAGGCAAAGTCGTAAGTAGGGTAGACTTTGTACTTGCCTCCAGTTCGTGGATGAGGCATATCCTTGCATCGATACATCGTTGGATCTCTCAGACAGCCATTGTCGGAAGCCATGTCAATTTTAGCACGAACGCAACATGATTTTCCATAGTCCGTACCCTTTTTCATTTCCTCCCACATGCTCAAATTCTTCTTTATGTCATTGTTTCGATTTCGAGATTCCCGTCTCTGCTCACGCTCGTTTTTCATAGTTTCTGGTTCCGTATCGTCAACGTATGCAATGCCGGCTTTCAGCAACTCCTCACACTTTTTCAGTATGAATTCAAAGTGATCAGACGTGTAAGTGAAAATGTCTGGCTTGATTTGAAGCATAGACACATCTTCGAGGATCACTTTCTCAAAATCTTCCTTCTCCTTTTCTGGGTTGGTGTCGTCGAATCTCATCACCAGCTTGCCGTTAAAACT
Nlula_LulaFallsCave_G2084 GGTCCCACAGTGACATCTTTCATGCCCAGATCTGAATTCTTTGGATGCTTAGCAACTTGGAGTGTCTGCTGTGCAGCACCTTCTACAATAACAGGAACACAGTTATCCTTTTCCACAGCATTGTATCTCGGGGCTATGGGATCAATAACTTTCTTATTAAAAGCCCATATCTTGTCCCACTCCATGACGACAACCGCCCGTGAAGATCCTTGAGCTACAATGAACTGCTTCAGGCCTTCAACAGTCATTCCTCTACGTAGAACTCCTCTCACTGTAGGCATTCTTGGATCATCCCATCCATCCACAAAACCTTCATTAACAAACCACGTTAATTTCCTCTTAGACAGAACAGTGTTCGTCATATTTAGTCTTGAGTATTCATAAATATAAGGTTTCCTTAGTTTTAAGACGTCAATAAACCAGAAGAATTGCTCATCTCTATCGTGGTACTCTGTTGTTCTCAATGCATGAGTCACACCTTCGATGCTATCAACGATTGGACAGGCAAAGTCGTAAGTAGGGTAGACTTTGTACTTGCCTCCAGTTCGTGGATGAGGCATATCCTTGCATCGATACATCGTTGGATCTCTCAGACAGCCATTGTCGGAAGCCATGTCAATTTTAGCACGAACGCAACATGATTTTCCATAGTCCGTACCCTTTCTCATTTCCTCCCACATGCTCAAATTCTTCTTTATGTCATTGTTTCGATTTCGAGATTCCCGTCTCTGCTCACGCTCGTTTTTCATAGTTTCTGGTTCCGTATCGTCAACGTATGCAATGCCGGCTTTCAGCAACTCCTCACACTTTTTCAGTATGAATTCAAAGTGATCAGACGTGTAAGTGAAAATGTCTGGCTTGATTTGAAGCATAGACACATCTTCGAGGATCACTTTCTCAAAATCTTCCTTCTCCTTTTCTGGGTTGGTGTCGTCGAATCTCATCACCAGCTTGCCGTTAAAACT
Nmimus_Straleys_N625 GGTCCTACAGTGACATCTTTCATGCCCAGATCTGAATTCTTTGGATGCTTAGCAACTTGGAGTGTTTGCTGTGTCCCACCTTCTACAATAACAGGAACACAGTTATCCTTTTCTACGGCATTGTATCTCGGGGCTATGGGATCAATAACTTTCTTATTAAAAGCCCATATCTTGTCCCACTCCATGACGACAACCGCCCGTGAAGATCCTTGAGCTACAATGAACTGCTTCAGGCCTTCAACAGTCATTCCTCTACGTAGAACTCCTCTCACTGTAGGCATTCTTGGATCATCCCATCCATCCACAATGCCTTCATTAACAAACCACGTTAATTTCCTCTTAGACAAAACAGTGTTCGTCATATTTAGTCTTGAGTATTCATAAATATAAGGTTTCCTTAGTTTTAAGACGTCGATAAACCAGAAGAATTGATCGTCTCTATCGTGGTACTCTGTTGTTCTCAATGCATGAGTCACACCTTCGATGCTATCAACGATTGGACAGGCAAAGTCGTATGTAGGGTAAACTTTGTACTTGCCTCCAGTTCGTGGATGAGGCATATCCTTGCATCGATACATTGTTGGATCTCTCAGACAGCCATTGTCGGAAGCCATGTCAATTTTTGCACGAACGCAACACGATTTTCCATAGTCCGTACCCTTTTTCATTTCTTCCCACATGCTCAAATTCTTCTTTATGTCGTTGTTTCGATTTCGAGATTCCTGTCTCTGCTCACGCTCGTTTTTCATAGTTTCTGGTTCCGTATCGTCAACGTATGCAACGCCGGCTTTCAGCAACTCCTCACACTTCTTCAGTATGAATTCAAAGTGATCAGACGTGTAAGTGAAAATGTCTGGCTTGATTTGAAGCATAGAAACATCTTCG--------------------------------------------------------------------------------
Nnasicus_CaneyFork_N171 ------------------------------------------------------------------------------------------------------------------------------------------------------------------------------------------------------------------------------------------------------------------------------------------------------------TCCACAATGCCTTCATTAACAAACCACGTTAATTTTCTCTTGGACAAAACAGTGTTCGTCATATTTAGTCTGGAGTATTCATAAATATAAGGTTTCCTTAGCTTTAAAACATCGATAAACCAGAAGAATTGTTCGTCTCTATCGTGGTACTCTGTCGTTCTCAATGCATGAGTCACACCTTCGATGCTATCAACGATTGGACAGGCAAAGTCGTAAGTGGGGTAAACTTTGTACTTGCCTCCAGTTCGT--------------------------------------------------------------------------------------------------------------------------------------------------------------------------------------------------------------------------------------------------------------------------------------------------------------------------------------------------------------------------------------------------------------------------------
Nnasicus_CoweeTrain_N189 -----------------------------------------------------------------------------------------------------------------------------------------------------------------------------------------------------------------------TACAATGAACTGCTTCAGGCCCTCAACAGTCATTCCTCTACGCAGAACTCCTCTCACTGTAGGCATTCTTGGATCATCCCATCCATCCACAATGCCTTCATTAACAAACCACGTTAATTTTCTCTTGGACAAAACAGTGTTCGTCATATTTAGTCTTGAGTATTCATAAATATAAGGTTTCCTTAGCTTTAAAACATCGATAAACCAGAAGAATTGTTCGTCTCTATCGTGGTACTCTGTCGTTCTCAATGCATGAGTCACACCTTCGATGCTATCAACGATTGGACAGGCAAAGTCGTAAGTGGGGTAAACTTTGTACTTGCCTCCAGTACGTGGATGAGGCATATCCTTGCATCGATACATCGTTGGATCTCTCAGACAGCCATTGTCAGAAGCCATATCAATTTTTGCACGAACGCAACATGATTTTCCATAGTCCGTACCCTTTTTCATTTCTTCCCACATGCTCAAATTCTTCTTTACGTCATTGTTTCTATTTCGGGATTCCTGTCTCTGCTCACGCTCGTTTTTCATAGTTTCTGGTTCCGTATCATCAACGTATGCAACGCCGGCTTTCAGCAACTCCTCACACTTCTT---------------------------------------------------------------------------------------------------------------------------------------------------------
Npaynei_Grindstaff_N646 ------------------------------------------------------------------------------------------------ACAAAGTTATCCTTTTCCACGGCATTGTATCTCGGGGCTATGGGATCAATAACTTTCTTATTAAAAGCCCATATCTTGTCCCACTCCATGACGACAACTGCCCGTGAAGATCCTTGAGCTACAATGAACTGCTTCAGGCCTTCAACAGTCATTCCTCTACGTAGAACTCCTCTCACTGTAGGCATTCTTGGATCATCCCATCCATCCACAATGCCTTCATTAACAAACCACGTTAATTTCCTCTTAGACAAAACAGTGTTCGTCATATTTAGTCTTGAGTATTCATAAATATAAGGTTTCCTTAGTTTTAAGACGTCGATAAACCAGAAGAATTGTTCGTCTCTATCGTGGTACTCTGTTGTTCTCAATGCATGAGTCACACCTTCGATGCTATCAACGATTGGACAGGCAAAGTCGTAAGTAGGGTAAACTTTGTACTTGCCTCCAGTTCGTGGATGAGGCATATCCTTGCATCGATACATCGTTGGATCTCTCAGACAGCCATTGTCGGAAGCCATGTCAATTTTTGCACGAACGCAACATGATTTTCCATAGTGCGTACCCTTTTTCATTTCTTCCCACATGCTCAAATTCTTCTTTATGTCGTTGTTTCGATTTCGAGATTCCTGTCTCTGCTCACGCTCGTTTTTCATAGTTTCTGGTTCCGTATCGTCAACGTATGCAACGCCGGCTTTCAGCAACTCCTCACACTTTTTCAGTATGAATTCAAAGTGATCAGACGTGTAAGTGAAAATGTCTGGCTTGATTTGAAGCATAGAAACATCTTCGAGGATCACTTTCTCAACATCTTCCTTC-----------------------------------------------------
Npaynei_NorrisDamCave_N348 ------------------------------------------------------------------------------------------ACAGGAACACAGTTATCTTTTTCTACGGCATTGTATCTCGGGGCTATGGGATCAATAACTTTCTTATTAAAAGCCCATATCTTGTCCCACTCCATGACGACAACCGCCCGTGAAGATCCTTGAGCTACAATGAACTGCTTCAGGCCTTCAACAGTCATTCCTCTACGTAGAACTCCTCTCACTGTAGGCATTCTTGGATCATCCCATCCATCCACAATGCCTTCATTAACAAACCACGTTAATTTCCTCTTAGACAAAACAGTGTTCGTCATATTTAGTCTTGAGTATTCATAAATATAAGGTTTCCTTAGTTTTAAAACGTCGATAAACCAGAAGAATTGTTCGTCTCTATCGTGGTACTCTGTTGTTCTCAATGCATGAGTCACACCTTCGATGCTATCAACGATTGGACAGGCAAAGTCGTAAGTAGGGTAAACTTTGTACTTGCCTCCAGTTCGTGGATGAGGCATATCCTTGCATCGATACATCGTTGGATCTCTCAGACAGCCATTGTCGGAAGCCATGTCAATTTTTGCACGAACGCAACACGATTTTCCATAGTCCGTACCCTTTTTCATTTCTTCCCACATGCTCAAATTCTTCTTTATGTCGTTGTTTCGATTTCGAGATTCCTGTCTCTGCTCACGCTCGTTTTTCATAGTTTCTGGTTCCGTATCGTCAACGTATGCAACGCCGGCTTTCAGCAACTCCTCACACTTCTTCAGTATGAATTCAAAGTGATCAGACGTGTAAGTGAAAATGTCTGGCTTGATTTGAAGCATAGAAACATCTTCGAGGATCACTTTCTCAAAATCTTCCTTCTCC--------------------------------------------------
Npaynei_UnakaMtns_N943 ------------------------------------------------------------------------------------------------------------------------------------------------------------------------ATCTTGTCCCACTCCATGACGACAACTGCCCGTGAAGATCCTTGAGCTACAATGAACTGCTTCAGGCCTTCAACAGTCATTCCTCTACGTAGAACTCCTCTCACTGTAGGCATTCTTGGATCATCCCATCCATCCACAATGCCTTCATTAACAAACCACGTTAATTTCCTCTTAGACAAAACAGTGTTCGTCATATTTAGTCTTGAGTATTCATAAATATAAGGTTTCCTTAGTTTTAAGACGTCGATAAACCAGAAGAATTGTTCGTCTCTATCGTGGTACTCTGTTGTTCTCAATGCATGAGTCACACCTTCGATGCTATCAACGATTGGACAGGCAAAGTCGTAAGTAGGGTAAACTTTGTACTTGCCTCCAGTTCGCGGATGAGGCATATCCTTGCATCGATACATCGTTGGATCTCTCAGACAGCCATTGTCGGAAGCCATGTCAATTTTTGCACGAACGCAACACGATTTTCCATAGTGCGTACCCTTTTTCATTTCTTCCCACATGCTCAAATTCTTCTTTATGTCGTTGTTTCGATTTCGAGATTCCTGTCTCTGCTCACGCTCGTTTTTCATAGTTTCTGGTTCCGTATCGTCAACGTATGCAACGCCGGCTTTCAGCAACTCCTCACACTTCTTCAGTATGAATTCAAAGTGATCAGACGTGTAAGTGAAAATGTCTGGCTTGATTTG---------------------------------------------------------------------------------------------------
Npecki_Monteagle_N062 GGTCCCACAGTGACGTCTTTCATGCCCAGATCTGAATTTTTTGGATGCTTAGCTACTCGGAGTGTCTGCTGTATCGCACCTTCTACAATAACAGGAACACTGTAATCCTTTTCTACGGCATTGTATCTTGGGGATATGGGATCAATAACTTTCTTATTAAAAGCCCATATCTTGTCCCACTCCATGACAACAACCGATCGCGAAGATCCTTGAGCCACGATGAACTGCTTCAGGCCTTCAACTGTCATTCCTCTCCGTAGAACTCCTCTCACGGTAGGCATCCTTGGATCATCCCATCCATCCACAATGCCTTCATTGACAAACCACGTCAATTTCCTCTTAGACAAAACGGTGTTCGTCATATTTAGTCTTGAGTATTCATAAATATGAGGTTTCCTTAGTTTTAAACTGTCGATAAACCAGAAAAATTGATCATCTCTATCGTGGTACTCTGTTGTTCTCAGTGCATGAGTCACACCTTCGATGCTATCAACGATTGGACAGGCAAAGTCGTAAGTGGGGTAGACTTTGTACTTGCTTCCGGTTCGTGGATGAGGCATATCCTTGCATCGATACATCGTTGGATCTCTCAGACAGCCATTGTCGGAAGCCATGTCAATTTTTGCACGAACACAACATGATTTTCCATAGTCTGTACCCTTTTTCATTTCCTCCCACATGCTAAAATTCTTTTTTACGTCGTTGTTTCGATTTCGAGATTCCTGTCTCTGCTCACGCTCGTTTTTCATGCTTTCTGGTTCCGTATCGTCAACGTAGGCAACGCCGGCTTCCAGCAACTCCTCACACCTTCTCAGTATGAATTCAAAGTGATCAGATGTGTAAGTGAAAATATCTGGCTTGATTTGAAGCATAGACACATCTTCAAGGATCACTTTCTCAAAATTTTCCTTCTCTTTTTCTGGGTTAGTGTCGTCAAATCTCATCACCAGCGTGCCATTAAAACT
Nperlakyi_SChimneys_N1079 --------------------------------------------------------------------------------------------------------------------------------------------------------------------------------------------------------------------------------------------------------------------------------------------------------------------------ATTAACAAACCATGTTAATTTCCTCTTAGACAAAACAGTGTTTGTCATATTTAGTCTTGAGTATTCATAAATATAAGGTTTCCTTAGCTTTAAGACGTCGATAAACCAGAAGAATTGTTCATCTCTATCGTGGTACTCTGTTGTTCTCAATGCATGAGTCACACCTTCGATGCTATCAACGATTGGACAGGCAAAGTCGTAAGTAGGGTAAACTTTGTGCTTGCCTCCAGTTCGTGGATGAGGCATATCCTTGCATCGATACATCGTTGGATCTCTCAGACAGCCATTGTCAGAAGCCATATCAATTTTTGCACGAACACAACATGATTTTCCATAGTCCGTACCCTTTTTCATTTCTTCCCACATGCTCAAATTCTTCATTACGTCGTTGTTTCTATTTCGAGATTCCTGTCTCTGCTCACGTTCGTTTTTCATAGTTTCTGGTTCTGTATCGTCAACGTATGCAACGCCGGCTGTCAGCAACTCCTCGCACTT------------------------------------------------------------------------------------------------------------------------------------------------------------
Nperlakyi_SChimneys_N1080 -------------------------------------------------------------------------------------------------------------------------TGTATCTCGGGGCTATGGGATCAATAACTTTCTTATTAAAAGCCCATATCTTGTCCCACTCCATGACGACAACCGCCCGTGAAGATCCTTGAGCTACAATGAACTGCTTCAGGCCTTCAACAGTCATTCCTCTACGTAGAACTCCTCTCACTGTAGGCATTCTTGGATCATCCCATCCATCCACAATGCCTTCATTAACAAACCATGTTAATTTCCTCTTAGACAAAACAGTGTTTGTCATATTTAGTCTTGAGTATTCATAAATATAAGGTTTCCTTAGCTTTAAGACGTCGATAAACCAGAAGAATTGTTCATCTCTATCGTGGTACTCTGTTGTTCTCAATGCATGAGTCACACCTTCGATGCTATCAACGATTGGACAGGCAAAGTCGTAAGTAGGGTAAACTTTGTGCTTGCCTCCAGTTCGTGGATGAGGCATATCCTTGCATCGATACATCGTTGGATCTCTCAGACAGCCATTGTCAGAAGCCATATCAATTTTTGCACGAACACAACATGATTTTCCATAGTCCGTACCCTTTTTCATTTCTTCCCACATGCTCAAATTCTTCATTACGTCGTTGTTTCTATTTCGAGATTCCTGTCTCTGCTCACGTTCGTTTTTCATAGTTTCTGGTTCTGTATCGTCAACGTATGCAACGCCGGCTGTCAGCAACTCCTCGCACTTCTTCAGTATGAATTCAAAGTGATCAGACGTGTAAGTGAAAATGTCTGGCTTGATTTGAAGCATAGACACATCTTCGAGGATCACTTTCTCAAAATCTTCCTTCTCCTTTTCTGGGTTGGTGTCGTCGAATCTCATCACCAGCTTGCCGTTAAAACT
Nreclusus_Clingmans_N252 GGTCCCACAGTGACATCTTTCATGCCCAGATCTGAATTCTTTGGATGCTTAGCAACTTGGAGTGTCTGCTGTGTCCCACCTTCTACAATAACAGGAATACAGTTATCCTTTTCTACAGCATTGTATCTCGGGGCTATGGGATCAATAACTTTCTTATTAAAAGCCCATATCTTGTCCCACTCCATGACAACAACTGCCCGTGAAGATCCTTGAGCTACAATGAACTGCTTCAGGCCTTCAACAGTCATTCCTCTACGTAGAACTCCTCTCACTGTAGGCATTCTTGGATCATCCCATCCATCCACAATGCCTTCATTAACAAACCACGTTAATTTCCTCTTAGACAAAACAGTGTTTGTCATATTTAGTCTTGAGTATTCATAAATATAAGGTTTTCTTAGTTTTAAGACGTCGATAAACCAGAAGAATTGTTCGTCTCTATCGTGGTACTCTGTTGTTCTCAATGCATGAGTCACACCTTCGATGCTATCAACGATTGGACAGGCAAAGTCGTAAGTAGGGTAGACTTTGTACATGCCTCCAGTTCGTGGATGAGGCATATCCTTGCATCGATACATTGTTGGATCTCTCAGACAGCCATTGTCGGAAGCCATGTCAATTTTTGCACGAACGCAACATGATTTTCCATAATCTGTACCCTTTTTCATTTCTTCCCACATGCTCAAATTCTTCTTTACGTCGTTGTTTCGATTTCGAGATTCCTGTCTCTGCTCACGCTCGTTTTTCATAGTTTCTGGTTCTGTATCGTCAACGTATGCAACGCCGGCTTTCAGCAACTCCTCACACTTCTTCAGTATGAATTCAAAGTGATCAGACGTGTAAGTGAAAATGTCTGGCTTGATTTGAAGCATAGACACATCTTCGAGGATCACTTTCTCAAAATCTTCCTTCTCTTTTTCTGGGTTGGTGTCGTCGAATCTCATCACCAGCTTGCCGTTAAAACT
Nreclusus_Newfound_N259 -----------------------------------------------------------------------------------TACAATAACAGGAATACAGTTATCCTTTTCTACAGCATTGTATCTCGGGGCTATGGGATCAATAACTTTCTTATTAAAAGCCCATATCTTGTCCCACTCCATGACGACAACCGCCCGTGAAGATCCTTGAGCTACAATGAACTGCTTCAGGCCTTCAACAGTCATTCCTCTACGTAGAACTCCTCTCACTGTAGGCATTCTTGGATCATCCCATCCATCCACAATGCCTTCATTAACAAACCATGTTAATTTCCTCTTAGACAAAACAGTGTTTGTCATATTTAGTCTTGAGTATTCATAAATATAAGGTTTCCTTAGCTTTAAGACGTCGATAAACCAGAAGAATTGTTCATCTCTATCGTGGTACTCTGTTGTTCTCAATGCATGAGTCACACCTTCGATGCTATCAACGATTGGACAGGCAAAGTCGTAAGTAGGGTAAACTTTGTACTTGCCTCCAGTTCGTGGATGAGGCATATCCTTGCATCGATACATCGTTGGATCTCTCAGACAGCCATTGTCAGAAGCCATATCAATTTTTGCACGAACACAACATGACTTTCCATAGTCCGTACCCTTTTTCATTTCTTCCCACATGCTCAAATTCTTCTTTACGTCGTTGTTTCTATTTCGAGATTCCTGTCTCTGCTCACGCTCGTTTTTCATAGTTTCCGGTTCTGTATCGTCAACGTACGCAACGCCGGCTTTCAGCAACTCCTCACACTTCTTCAGTATGAATTCAAAGTGATCAGACGTGTAAGTGAAAATGTCTGGCTTGATTTGAAGCATAGAAACATCTTCGAGGATCACTTTCTCAAAATCTTCCTTCTCCTTTTCTGGGTTGGTGTCATCGAATCTCATCACCAGTTTGCCATTAAAACT
Nreclusus_Noland_N1051 GGTCCCACAGTGACATCTTTCATGCCCAGATCTGAATTCTTTGGATGCTTAGCAACTTGGAGTGTCTGCTGTGTCCCACCTTCTACAATAACAGGAATACAGTTATCCTTTTCTACAGCATTGTATCTTGGGGCTATGGGATCAATAACTTTCTTATTAAAAGCCCATATCTTGTCCCACTCCATGACAACAACCGCCCGTGAAGATCCTTGAGCTACAATGAACTGCTTCAGGCCTTCAACAGTCATTCCTCTACGTAGAACTCCTCTCACTGTAGGCATTCTTGGATCATCCCATCCATCCACAATGCCTTCATTAACAAACCATGTTAATTTCCTCTTAGACAAAACAGTGTTTGTCATATTTAGTCTTGAGTATTCATAAATATAAGGTTTCCTTAGCTTTAAGACGTCGATAAACCAGAAGAATTGTTCATCTCTATCGTGGTACTCTGTTGTTCTCAATGCATGAGTCACACCTTCGATGCTATCAACGATTGGACAGGCAAAGTCGTAAGTAGGGTAAACTTTGTACTTGCCTCCAGTTCGTGGATGAGGCATATCCTTGCATCGATACATCGTTGGATCTCTCAGACAGCCATTGTCGGAAGCCATATCAATTTTTGCACGAACACAACACGATTTTCCATAGTCCGTACCCTTTTTCATTTCTTCCCACATGCTCAAATTCTTCTTTACGTCGTTGTTTCTATTTCGAGATTCCTGTCTCTGCTCACGCTCGTTTTTCATAGTTTCCGGTTCTGTATCGTCAACGTACGCAACGCCGGCTTTCAGCAACTCCTCACACTTCTTCAGTATGAATTCAAAGTGATCAGACGTGTAAGTGAAAATGTCTGGCTTGATTTGAAGCATAGAAACATCTTCGAGGATCACTTTCTCAAAATCTTCCTTCTCCTTTTCTGGGTTGGTGTCGTCGAATCTCATCACCAGTTTGCCATTAAAACT
Nreclusus_Smokemont_N1020 -------------------------CCAGATCTGAATTCTTTGGATGCTTAGCAACTTGGAGTGTCTGCTGTGTCCCACCTTCTACAATAACAGGAATACAGTTATCCTTTTCTACAGCATTGTATCTCGGGGCTATGGGATCAATAACTTTCTTATTAAAAGCCCATATCTTGTCCCACTCCATGACGACAACCGCCCGTGAAGATCCTTGAGCTACAATGAACTGCTTCAGGCCTTCAACAGTCATTCCTCTACGTAGAACTCCTCTCACTGTAGGCATTCTTGGATCATCCCATCCATCCACAATGCCTTCATTAACAAACCATGTTAATTTCCTCTTAGACAAAACAGTGTTTGTCATATTTAGTCTTGAGTATTCATAAATATAAGGTTTCCTTAGCTTTAAGACGTCGATAAACCAGAAGAATTGTTCATCTCTATCGTGGTACTCTGTTGTTCTCAATGCATGAGTCACACCTTCGATGCTATCAACGATTGGACAGGCAAAGTCGTAAGTAGGGTAAACTTTGTACTTGCCTCCAGTTCGTGGATGAGGCATATCCTTGCATCGATACATCGTTGGATCTCTCAGACAGCCATTGTCGGAAGCCATATCAATTTTTGCACGAACGCAACACGATTTTCCATAGTCCGTACCCTTTTTCATTTCTTCCCACATGCTCAAATTCTTCTTTACGTCGTTGTTTCTATTTCGAGATTCCTGTCTCTGCTCACGCTCGTTTTTCATAGTTTCCGGTTCTGTATCGTCAACGTACGCAACGCCGGCT--------------------------------------------------------------------------------------------------------------------------------------------------------------------------------
Nroanensis_IngramBranch_N926 GGTCCCACAGTGACATCTTTCATGCCCAGATCTGAATTCTTTGGATGCTTAGCAACTTGGAGTGTCTGCTGTGTCCCACCTTCTACAATAACAGGAACACAGTTATCCTTTTCCACGGCATTGTATCTCGGGGCTATGGGATCAATAACTTTCTTATTAAAAGCCCATATCTTGTCCCACTCCATGACGACAACTGCCCGTGAAGATCCTTGAGCTACAATGAACTGCTTCAGGCCTTCAACAGTCATTCCTCTACGTAGAACTCCTCTCACTGTAGGCATTCTTGGATCATCCCATCCATCCACAATGCCTTCATTAACAAACCACGTTAATTTCCTCTTAGACAAAACAGTGTTCGTCATATTTAGTCTTGAGTATTCATAAATATAAGGTTTCCTTAGTTTTAAGACGTCGATAAACCAGAAGAATTGTTCGTCTCTATCGTGGTACTCTGTTGTTCTCAATGCATGAGTCACACCTTCGATGCTATCAACGATTGGACAGGCAAAGTCGTAAGTAGGGTAAACTTTGTACTTGCCTCCGGTTCGTGGATGAGGCATATCCTTGCATCGATACATCGTTGGATCTCTCAGACAGCCATTGTCGGAAGCCATGTCAATTTTTGCACGAACACAACATGATTTTCCATAGTGCGTACCCTTTTTCATTTCTTCCCACATGCTCAAATTCTTCTTTA----------------------------------------------------------------------------------------------------------------------------------------------------------------------------------------------------------------------------------------------------------------------------
Nroanensis_N_CarversGap_N928 GGTCCCACAGTGACATCTTTCATGCCCAGATCTGAATTCTTTGGATGCTTAGCAACTTGGAGTGTCTGCTGTGTCCCACCTTCTACAATAACAGGAACACAGTTATCTTTTTCTACGGCATTGTATCTCGGGGCTATGGGATCAATAACTTTCTTATTAAAAGCCCATATCTTGTCCCACTCCATGACGACAACTGCCCGTGAAGATCCTTGAGCTACAATGAACTGCTTCAGGCCGTCAACAGTCATTCCTCTACGTAGAACTCCTCTCACTGTAGGCATTCTTGGATCATCCCATCCATCCACAATGCCTTCATTAACAAACCACGTTAATTTCCTCTTAGACAAAACAGTGTTCGTCATATTTAGTCTTGAGTATTCATAAATATAAGGTTTCCTTAGTTTTAAGACGTCGATAAACCAGAAGAATTGTTCGTCTCTATCGTGGTACTCTGTTGTTCTCAATGCATGAGTCACACCTTCGATGCTATCAACGATTGGACAGGCAAAGTCGTAAGTAGGGTAAACTTTGTACTTGCCTCCAGTTCGTGGATGAGGCATATCCTTGCATCGATACATCGTTGGATCTCTCAGACAGCCATTGTCGGAAGCCATGTCAATTTTTGCACGAACGCAACACGATTTTCCATAGTGCGTACCCTTTTTCATTTCTTCCCACATGCTCAAATTCTTCTTTATGTCGTTGTTTCGATTTCGAGATTCCTGTCTCTGCTCACGCTCGTTTTTCATAGTTTCTGGTTCCGTATCGTCAACGTATGCAACGCCGGCTTTCAGCAACTCCTCACACTTCTTCAGTATGAATTCAAAGTGATCAGACGTGTAAGTGAAAATGTCTGGCTTGATTTGAAGCATAGAAACATCTTCGAGGATCACTTTCTCAAAATCTTCCTTCTCCTTTTCTGGGTTGGTGTCGTCGAATCTCATCACCAGCTTGCCGTTAAAACT
Nroanensis_RoanHighBluff_N762 GGTCCCACAGTCACATCTTTCATGCCCAGATCTGAATTCTTTGGATGCTTAGCAACTTGGAGTGTCTGCTGTGTCCCACCTTCTACAATAACAGGAACACAGTTATCTTTTTCAACGGCATTGTATCTCGGGGCTATGGGATCAATAACTTTCTTATTAAAAGCCCATATCTTGTCCCACTCCATGACGACAACTGCCCGTGAAGATCCTTGAGCTACAATGAACTGCTTCAGGCCTTCAACAGTCATTCCTCTACGTAGAACTCCTCTCACTGTAGGCATTCTTGGATCATCCCATCCATCCACAATGCCTTCATTAACAAACCACGTTAATTTCCTCTTAGACAAAACAGTGTTCGTCATATTTAGTCTTGAGTATTCATAAATATAAGGTTTCCTTAGTTTTAAGACGTCGATAAACCAGAAGAATTGTTCGTCTCTATCGTGGTACTCTGTTGTTCTCAATGCATGAGTCACACCTTCGATGCTATCAACGATTGGACAGGCAAAGTCGTAAGTAGGGTAAACTTTGTACTTGCCTCCAGTTCGTGGATGAGGCATATCCTTGCATCGATACATCGTTGGATCTCTCAGACAGCCATTGTCGGAAGCCATGTCAATTTTTGCACGAACGCAACACGATTTTCCATAGTGCGTACCCTTTTTCATTTCTTCCCACATGCTCAAATTCTTCTTTATGTCGTTGTTTCGATTTCGAGATTCCTGTCTCTGCTCACGCTCGTTTTTCATAGTTTCTGGTTCCGTATCGTCAACGTATGCAACGCCGGCTTTCAGCAACTCCTCACACTTCTTCAGTATGAATTCAAAGTGATCAGACGTGTAAGTGAAAATGTCTGGCTTGATTTGAAGCATAGAAACATCTTCGAGGATCACTTTCTCAAAATCTTCCTTCTCCTTTTCTGGGTTAGTGTCGTCGAATC-------------------------
Nsheari_BaldRiver_N1168 -------------------TCATGCCCAGATCTGAATTCTTCGGATGCTTAGCAACTTGGAGTGTCTGCTGTGTTGCACCTTCTACAATAACAGGAACACAGTTATCCTTTTCTACAGCATTGTATCTTGGGGCTATGGGATCAATAACTTTCTTATTAAAAGCCCATATCTTGTCCCACTCCATGACGACAACCGCCCGTGAAGATCCTTGAGCTACAATGAACTGCTTCAGGCCTTCAACAGTCATTCCTCTACGTAGAACTCCTCTCACTGTGGGCATGCGTGGATCATCCCATCCATCCACAACGCCTTCATTAACAAACCACGTTAATTTCCTCTTAGACAAAACAGTGTTCGTCATATTTAGTCTTGAGTATTCGTAAATATAAGGTTTCCTTAGCTTTAAGACGTCGATAAACCAGAAGAATTGTTCATCTCTATCGTGGTACTCTGTTGTTCTCAATGCATGAGTCACACCTTCGATGCTATCAACGATTGGGCAGGCAAAGTCGTAAGTGGGGTAGACTTTGTACTTGCCTCCAGTTCGTGGATGAGGCATATCCTTGCATCGATACATTGTTGGATCTCTCAGACAGCCATTGTCGGAAGCCATGTCAATTTTTGCACGAACGCAACATGATTTTCCATAATCCGTACCCTTTTTCATTTCTTCCCACATGCTGAAATTCTTCTTTACGTCGTTGTTTCGATTTCGAGATTCCTGTCTCTGCTCACGCTCGTTTTTCATAGTTTCTGGTTCTGTATCGTCAACGTATGCAACGCCGGCTTTCAGCAACTCCTCACACTTCTTCAGTATGAATTCAAAGTGATCAGACGTGTAAGTGAAAATGTCTGGCTTGATTTGAAGCATAGACACATCTTCGAGGATCACTTTCTCAAAATCTTCCTTCTCTTTTTCTGGGTTGGTGTCGTCGAATCTCATCACCAGCTTGCCGTTAAAACT
Nsheari_Cohutta_N826 GGTCCCACAGTGACATCTTTCATGCCCAGATCTGAATTCTTCGGATGCTTAGCAACTTGGAGTGTCTGCTGTGTTGCACCTTCTACAATAACAGGAACACAGTTATCCTTTTCTACAGCATTGTATCTTGGGGCTATGGGATCAATAACTTTCTTATTAAAAGCCCATATCTTGTCCCACTCCATGACGACAACTGCCCGTGAAGATCCTTGAGCTACAATGAACTGCTTCAGGCCTTCAACAGTCATTCCTCTACGTAGAACTCCTCTAACTGTGGGCATTCGTGGATCATCCCATCCATCCACAACGCCTTCATTAACAAACCACGTTAATTTCCTCTTAGACAAAACAGTGTTCGTCATATTTAGTCTTGAGTATTCGTAAATATAAGGTTTCCTTAGCTTTAAGACGTCGATAAACCAGAAGAATTGTTCATCTCTATCGTGGTACTCTGTTGTTCTCAATGCATGAGTCACACCTTCGATGCTATCAACGATAGGACAGGCAAAGTCGTAAGTGGGGTAGACTTTGTACTTGCCTCCAGTTCGTGGATGAGGCATATCCTTGCATCGATACATTGTTGGATCTCTCAGACAGCCATTGTCGGAAGCCATGTCAATTTTTGCACGAACACAACATGATTTTCCATAATCCGTACCCTTTTTCATTTCTTCCCACATGCTGAAATTCTTCTTTACATCGTTGTTTCGATTTCGAGATTCCTGTCTCTGCTCACGCTCGTTTTTCATAGTTTCTGGTTCTGTATCGTCAACGTATGCAACGCCGGCTTTCAGCAACTCCTCACACTTCTTCAGTATGAATTCAAAGTGATCAGACGTGTAAGTGAAAATGTCTGGCTTGATTTGAAGCATAGACACATCTTCGAGGATCACTTTCTCAAAATCTTCCTTCTCTTTTTCTGGGTTGGTGTCGTCGAATCTCATCACCAGCTTGCCGTTAAAACT
Nsheari_JoyceKilmer_N092 GGTCCCACAGTGACATCTTTCATGCCCAGATCTGAATTCTTCGGATGCTTAGCAACTTGGAGTGTCTGCTGTGTTGCACCTTCTACAATAACAGGAACACAGTTATCCTTTTCTACAGCATTGTATCTTGGGGCTATGGGATCAATAACTTTCTTATTAAAAGCCCATATCTTGTCCCACTCCATGACGACAACCGCCCGTGAAGATCCTTGAGCTACAATGAACTGCTTCAGGCCTTCAACAGTCATTCCTCTACGTAGAACTCCTCTCACTGTGGGCATGCGTGGATCATCCCATCCATCCACAACGCCTTCATTAACAAACCACGTTAATTTCCTCTTAGACAAAACAGTGTTCGTCATATTTAGTCTTGAGTATTCGTAAATATAAGGTTTCCTTAGCTTTAAGACGTCGATAAACCAGAAGAATTGTTCATCTCTATCGTGGTACTCTGTTGTTCTCAATGCATGAGTCACACCTTCGATGCTATCAACGATTGGACAGGCAAAGTCGTAAGTGGGGTAGACTTTGTACTTGCCTCCAGTTCGTGGATGAGGCTTATCCTTGCATCGATACATTGTTGGATCTCTCAGACAGCCATTGTCGGAAGCCATGTCAATTTTTGCACGAACGCAACATGATTTTCCATAGTCCGTACCCTTTTTCATTTCTTCCCACATGCTGAAATTCTTCTTTACGTCGTTGTTTCGATTTCGAGATTCCTGTCTCTGCTCACGCTCGTTTTTCATAGTTTCTGGTTCTGTATCGTCAACGTATGCAACGCCGGCTTTCAGCAACTCCTCACACTTCTTCAGTATGAATTCAAAGTGATCAGACGTGTAAGTGAAAATGTCTGGCTTGATTTGAAGCATAGACACATCTTCGAGGATCACTTTCTCAAAATCTTCCTTCTCTTTTTCTGGGTTGGTGTCGTCGAATCTCATCACCAGCTTGCCGTTAAAACT
Nsilvanus_Elijay_N395 GGTCCCACAGTGACATTTTTCATGCCCAGATCTGAATTCTTTGGATGCTTAGCAACTTGGAGTGTCTGTTGTGTCGCACCTTCTACAATAACAGGAACACAGTTATCCTTTTCTACGGCATTGTATCTCGGGGCCATGGGATCAATAACTTTCTTATTAAAAGCCCATATCTTGTCCCACTCCATGACGACAACCGCCCGTGAAGATCCTTGAGCTACAATGAACTGCTTCAGGCCTTCAACAGTCATTCCTCTACGCAGAACTCCTCTCACTGTAGGCATTCTTGGATCATCCCATCCATCCACAATGCCTTCATTAACAAACCACGTTAATTTCCTCTTAGACAAAACAGTGTTCATCATATTTAGTCTTGAGTATTCATAAATATAAGGTTTCCTTAGTTTTAAGACGTCGATAAACCAGAAGAATTGCTCGTCTCTATCGTGGTACTCTGTTGTTCTCAATGCATGAGTCACACCTTCGATGCTATCGACGATTGGACAGGCAAAGTCGTAAGTAGGGTAAACTTTGTACTTGCCTCCAGTTCGTGGATGAGGCATATCCTTGCATCGATACATCGTTGGATCTCTCAGACAGCCATTGTCGGAAGCCATGTCAATTTTTGCACGAACACAACATGATTTTCCATAGTCCGTACCCTTTTTCATTTCTTCCCACATGCTCAAATTCTTCTTTACGTCGTTGTTTCGATTTCGAGATTCCTGTCTCTGCTCACGCTCGTTTTTCATAGTTTCTGGTTCCGTATCGTCAACATATGCAACGCCGGCTTTCAGCAACTCCTCACACTTCTTCAATATGAATTCAAAGTGATCGGACGTGTAAGTGAAAATGTCTGGCTTGATTTGAAGCATCGACACATCTTCGAGGATCACTTTCTCAAAATCTTCCTTCTCCTTTTCTGGGTTGGTGTCGTCAAATCTCATCACCAGCTTGCCGTTAAAACT
Nsilvanus_GermanyCove_N1017 GGTCCCACAGTGACATTTTTCATGCCCAGATCTGAATTCTTTGGATGCTTAGCAACTCGGAGTGTCTGTTGTGTCGCACCTTCTACAATAACAGGAACACAGTTATCCTTTTCTACGGCATTGTATCTCGGGGCCATGGGATCAATAACTTTCTTATTAAAAGCCCATATCTTGTCCCACTCCATGACGACAACCGCCCGTGAAGATCCTTGAGCTACAATGAACTGCTTCAGGCCTTCAACAGTCATTCCTCTACGCAGAACTCCTCTCACTGTAGGCATTCTTGGATCATCCCATCCATCCACAATGCCTTCATTAACAAACCACGTTAATTTCCTCTTAGACAAAACAGTGTTCGTCATATTTAGTCTTGAGTATTCATAAATATAAGGTTTCCTTAGTTTTAAGACGTCGATAAACCAGAAGAATTGCTCGTCTCTATCGTGGTACTCTGTTGTTCTCAATGCATGAGTCACACCTTCGATGCTATCGACGATTGGACAGGCAAAGTCGTAAGTAGGGTAAACTTTGTACTTGCCTCCAGTTCGTGGATGAGGCATATCCTTGCATCGATACATCGTTGGATCTCTCAGACAGCCATTGTCGGAAGCCATGTCAATTTTTGCACGAACACAACATGATTTTCCATAGTCCGTACCCTTTTTCATTTCTTCCCACATGCTCAAATTCTTCTTTACGTCGTTGTTTCGATTTCGAGATTCCTGTCTCTGCTCACGCTCGTTTTTCATAGTTTCTGGTTCCGTATCGTCAACGTATGCAACGCCGGCTTTCAACAACTCCTCACACTTCTTCAATATGAATTCAAAGTGATCGGACGTGTAAGTGAAAATGTCTGGCTTGATTTGAAGCATCGACACATCTTCGAGGATCACTTTCTCAAAATCTTCCTTCTCCTTTTCTGGGTTGGTGTCGTCAAATCTCATCACCAGCTTGCCGTTAAAACT
Nsilvanus_HeboMtn_N1029 GGTCCCACAGTGACATTTTTCATGCCCAGATCTGAATTCTTTGGATGCTTAGCAACTCGGAGTGTCTGTTGTGTCGCACCTTCTACAATAACAGGAACACAGTTATCCTTTTCTACGGCATTGTACCTCGGGGCCATGGGATCAATAACTTTCTTATTAAAAGCCCATATCTTGTCCCACTCCATGACGACAACCGCCCGTGAAGATCCTTGAGCTACAATGAACTGCTTCAGGCCTTCAACAGTCATTCCTCTACGCAGAACTCCTCTCACTGTAGGCATTCTTGGATCATCCCATCCATCCACAATGCCTTCATTAACAAACCACGTTAATTTCCTCTTAGACAAAACAGTGTTCGTCATATTTAGTCTTGAGTATTCATAAATATAAGGTTTCCTTAGTTTTAAGACGTCGATAAACCAGAAGAATTGCTCGTCTCTATCGTGGTACTCTGTTGTTCTCAATGCATGAGTCACACCTTCGATGCTATCGACGATTGGACAGGCAAAGTCGTAAGTAGGGTAAACTTTGTACTTGCCTCCAGTTCGTGGATGAGGCATATCCTTGCATCGATACATCGTTGGATCTCTCAGACAGCCATTGTCGGAAGCCATGTCAATTTTTGCACGAACACAACATGATTTTCCATAGTCCGTACCCTTTTTCATTCCTTCCCACATGCTCAAATTCTTCTTTACGTCGTTGTTTCGATTTCGAGATTCCTGTCTCTGCTCACGCTCGTTTTTCATAGTTTCTGGTTCCGTATCGTCAACGTATGCAACGCCGGCTTTCAGCAACTCCTCACACTTCTTCAATATGAATTCAAAGTGATCGGACGTGTAAGTGAAAATGTCTGGCTTGATTTGAAGCATCGACACATCTTCGAGGATCACTTTCTCAAAATCTTCCTTCTCCTTTTCTGGGTTGGTGTCGTCAAATCTCATCACCAGCTTGCCGTT------
Nstupkai_BlowholeWOS_N285 GGTCCCACAGTGACATCTTTCATGCCCAGATCTGAATTCTTTGGATGCTTAGCAACTTGGAGTGTCTGCTGTGTCCCACCTTCTACAATAACAGGAACATAGTTATCCTTTTCTACAGCATTGTATCTCGGGGCTATGGGATCAATAACTTTCTTATTAAAAGCCCATATCTTGTCCCACTCCATGACGACAACCGCCCGTGAAGATCCTTGAGCTACAATGAACTGCTTCAGGCCTTCAACAGTCATTCCTCTACGTAGAACTCCTCTCACTGTAGGCATTCTTGGATCATCCCATCCATCCACAATGCCTTCATTAACAAACCATGTTAATTTCCTCTTAGACAAAACAGTGTTCGTCATATTTAGTCTTGAGTATTCATAAATATAAGGTTTTCTTAGCTTTAAGACGTCGATAAACCAGAAGAATTGTTCATCTCTATCGTGGTACTCTGTTGTTCTCAATGCATGAGTCACACCTTCGATGCTATCAACGATTGGACAGGCAAAGTCGTAAGTAGGGTAAACTTTGTACTTGCCTCCAGTTCGTGGATGAGGCATATCCTTGCATCGATACATCGTTGGATCTCTCAGACAGCCATTGTCAGAAGCCATATCAATTTTTGCACGAACACAACATGACTTTCCATAGTCCGTACCCTTTTTCATTTCTTCCCACATGCTCAAATTCTTCTTTACGTCGTTGTTTCTATTTCGAGATTCCTGTCTCTGCTCACGTTCGTTTTTCATAGTTTCTGGTTCTGTATCGTCAACGTATGCAACGCCGGCTGTCAGCAACTCCTCACACTTCTTCAGTATGAATTCAAAGTGATCAGACGTGTAAGTGAAAATGTCTGGCTTGATTTGAAGCATAGACACATCTTCAAGGATCACTTTCTCAAAATCTTCCTTCTCCTTTTCTGGGTTGGTGTCGTCGAATCTCATCACCAGCTTGCCGTTAAAACT
Nstupkai_Blowing_N356 GGTCCCACAGTGACATCTTTCATGCCCAGATCTGAATTCTTTGGATGCTTAGCAACTTGGAGTGTCTGCTGTGTCCCACCTTCTACAATAACAAGAACACAGTTATCCTTTTCTACAGCATTGTATCTCGGGGCTATGGGATCAATAACTTTCTTATTAAAAGCCCATATCTTGTCCCACTCCATGACGACAACCGCCCGTGAAGATCCTTGAGCTACAATGAACTGCTTCAGGCCTTCAACAGTCATTCCTCTACGTAGAACTCCTCTCACTGTAGGCATTCTTGGATCATCCCATCCATCCACAATGCCTTCATTAACAAACCATGTTAATTTCCTCTTAGACAAAACAGTGTTTGTCATATTTAGTCTTGAGTATTCATAAATATAAGGTTTCCTTAGCTTTAAGACGTCGATAAACCAGAAGAATTGTTCATCTCTATCGTGGTACTCTGTTGTTCTCAATGCATGAGTCACACCTTCGATGCTATCAACGATTGGACAGGCAAAGTCGTAAGTAGGGTAAACTTTGTACTTGCCTCCAGTTCGTGGATGAGGCATATCCTTGCATCGATACATCGTTGGATCTCTCAGACAGCCATTGTCAGAAGCCATATCAATTTTTGCACGAACACAACATGATTTTCCATAGTCTGTACCCTTTTTCATTTCTTCCCACATGCTCAAATTCTTCTTTACGTCGTTGTTTCTATTTCGAGATTCCTGTCTCTGCTCACGTTCGTTTTTCATAGTTTCTGGTTCTGTATCGTCAACGTATGCAACGCCGGCTGTCAGCAACTCCTCACACTTCTTCAGTATGAATTCAAAGTGATCAGATGTGTAAGTGAAAATGTCTGGCTTGATTTGAAGCATAGACACATCTTCGAGGATCACTTTCTCAAAATCTTCCTTCTCCTTTTCTGGGTTGGTGTCGTCGAATCTCATCACCAGCTTGCCGTTAAAACT
Nstupkai_LittleRiver_N293 -------------------------------------------------------------------GCTGTGTCCCACCTTCTACAATAACAAGAACACAGTTATCCTTTTCTACAGCATTGTATCTCGGGGCTATGGGATCAATAACTTTCTTATTAAAAGCCCATATCTTGTCCCACTCCATGACGACAACCGCCCGTGAAGATCCTTGAGCTACAATGAACTGTTTCAGGCCTTCAACAGTCATTCCTCTACGTAGAACTCCTCTCACTGTAGGCATTCTTGGATCATCCCATCCATCCACAATGCCTTCATTAACAAACCATGTTAATTTCCTCTTAGACAAAACAGTGTTTGTCATATTTAGTCTTGAGTATTCATAAATATAAGGTTTCCTTAGCTTTAAGACGTCGATAAACCAGAAGAATTGTTCATCTCTATCGTGGTACTCTGTTGTTCTCAATGCATGAGTCACACCTTCGATGCTATCAACGATTGGACAGGCAAAGTCGTAAGTAGGGTAAACTTTGTACTTGCCTCCAGTTCGTGGATGAGGCATATCCTTGCATCGATACATCGTTGGATCTCTCAGACAGCCATTGTCAGAAGCCATATCAATTTTTGCACGAACACAACATGATTTTCCATAGTCTGTACCCTTTTTCATTTCTTCCCACATGCTCAAATTCTTCTTTACGTCGTTGTTTCTATTTCGAGATTCCTGTCTCTGCTCACGTTCGTTTTTCATAGTTTCTGGTTCTGTATCGTCAACGTATGCAACGCCGGCTGTCAGCAACTCCTCACACTTCTTCAGTATGAATTCAAAGTGATCAGACGTGTAAGTGAAAATGTCTGGCTTGATTTGAAGCATAGACACATCTTCGAGGATCACTTTCTCAAAATCTTCCTTCTCCTTTTCTGGGTTGGTGTCGTCGAATCTCATCACCAGCTTGCCGTTAAAACT
Nstygius_ObeLee_N0656 GGTCCCACAGTGACATCTTTCACGCCCAGATCTGAATTTTTTGGATGCTTAGCAACTTGGAGTGTCTGATGTGTCGCACCTTCTACAATAATGGGAACACAGTAATCCTTTTCTACAGCATTGTACCTTGGGGATATGGGATCAATAACTTTCTTATTAAAAGCCCATATCTTGTCCCACTCCATGACGACAACCGACCGTGAAGATCCTTGAGCTACAATGAACTGCTTCAGGCCTTCAACCGTCATTCCTCTACGCAGAACTCCTCTCACTGTAGGCATTCTCGGATCATCCCATCCATCCACAATGCCTTCATTAACAAACCACGTTAATTTCCTCTTAGACAAAACAGTGTTCGTCATATTTAGTCTTGAGTATTCATAAATATAAGGTTTCCTTAGTTTTAAAACGTCGATAAACCAGAAGAATTGCTCATCTCTATCGTGGTACTCTGTTGTTCTCAATGCATGAGTCACACCTTCGATGCTATCAACGATTGGACAGGCAAAGTCGTAAGTGGGGTAGACTTTGTACTTGCCTCCAGTTCGTGGATGAGGCATATCCTTGCATCGATACATCGTTGGATCTCTCAGACAGCCATTGTCGGAAGCCATGTCAATTTTGGCACGAACGCAACATGATTTTCCATAGTCTGTACCCTTTTCCATTTCTTCCCACATGCTCAAATTCTTTTTTACATCGTTGTTTCGATTTCGAGATTCCTGTCTCTGCTCACGCTCGTTTTTCATAGTTTCTGGTTCCGTATCGTCAACATAGGCGACACCGGCTTTCAGCAACTCTTCACACTTCTTCAGTATGAATTCAAAGTGATCAGATGTGTAAGTGAAAATATCTGGCTTTATTTGAAGCATAGACACATCTTCGAGGATCACTTTTTCAAAATCTTCCTTCTCCTTTTCTGGGTTGGTGTCGTCAAATCTCATTACCAGCTTGCCATTAAAACT
Nstygius_RavenB_N1022 GGTCCCACAGTGACATCTTTCACGCCCAGATCTGAATTTTTTGGATGCTTAGCAACTTGCAGTGTCTGATGTGTCGCACCTTCTACAATAATGGGAACACAGTAATCCTTTTCTACAGCATTGTATCTTGGGGATATGGGATCAATAACTTTCTTATTAAAAGCCCATATCTTGTCCCACTCCATGACGACAACCGACCGTGAAGATCCTTGAGCTACAATGAACTGCTTCAGGCCTTCAACCGTCATTCCTCTACGCAGAACTCCTCTCACTGTAGGCATTCTCGGATCATCCCATCCATCCACAATGCCTTCATTAACAAACCACATTAATTTCCTCTTAGACAAAACAGTGTTCGTCATATTTAGTCTTGAGTATTCATAAATATAAGGTTTCCTTAGTTTTAAAACGTCGATAAACCAGAAGAATTGCTCATCTCTATCGTGGTACTCTGTTGTTCTCAATGCATGAGTCACACCTTCGATGCTATCAACGATTGGACAGGCAAAGTCGTAAGTGGGGTAGACTTTGTACTTGCCTCCAGTTCGTGGATGAGGCATATCCTTGCATCGATACATCGTTGGATCTCTCAGACAGCCATTGTCCGAAGCCATGTCAATTTTGGCACGAACGCAACATGATTTTCCATAGTCTGTACCCTTTTCCATTTCTTCCCACATGCTCAAATTCTTTTTTACATTGTTGTTTCGATTTCGAGATTCCTGTCTCTGCTCACGCTCGTTTTTCATAGTTTCTGGTTCCGTATCGTCAACATAGGCGACACCGGCTTTCAGCAACTCTTCACACTTCTTCAGTATGAATTCAAAGTGATCAGATGTGTAAGTGAAAATATCTGGCTTTATTTGAAGCATAGACACATCTTCGAGGATCACTTTTTCAAAATCTTCCTTCTCCTTTTCTGGGTTGGTGTCGTCAAATCTCATTACCAGCTTGCCATTAAAACT
Ntempletoni_BaldMtns_N950 ----------------------------------------------------------GGAGTGTCTGCTGTGTCGCACCTTCTACAATAACAGGAACACAGTTATCCTTTTCTACGGCATTGTATCTCGGGGCTATGGGATCAATAACTTTCTTATTAAAAGCCCATATCTTGTCCCACTCCATGACGACAACGGCCCGTGAAGATCCTTGAGCTACAATGAACTGCTTCAGGCCCTCAACGGTCATTCCTCTACGCAGAACTCCTCTCACCGTAGGCATTCTTGGATCATCCCATCCATCCACAATGCCTTCACTAACAAACCACGTTAATTTCCTCTTGGACAAAACAGTGTTCGTCATATTTAGTCTTGAGTATTCATAAATATAAGGTTTCCTTAGTTTTAAGACGTCGATAAACCAGAAGAATTGTTCGTCTCTATCGTGGTACTCTGTCGTTCTCAATGCATGAGTCACACCTTCGATGCTATCAACGATTGGACAGGCGAAGTCATAAGTGGGGTAGACTTTGTACTTGCCCCCAGTTCGTGGATGGGGCATATCCTTGCATCGATACATCGTTGGATCTCTCAGACAGCCATTGTCGGAAGTCATGTCAATTTTTGCACGAACGCAACACGATTTTCCATAGTCCGTACCCTTTTTCATTTCTTCCCACATGCTCAAATTTTTCTTTACATCGTTGTTTCTATTTCGGGATTCCTGTCTCTGCTCACGCTCGTTTTTCATAATTTCTGGTTCCGTATCGTCAACGTATGCAACGCCGGCTTTCAGCAACTCCTCACACTTCTTCAGTATGAATTCAAAGTGATCAGACGTGTAAGTGAAAATGTCTGGCTTGATTTGAAGCATAGAAACATCTTCGAGGATCACTTTCTCAAAATCTTCCTTCTCCTTTTCTGGGTTGGTGTCATCGAATCTCATCACCAGCTTGCCGTTAAAACT
Ntempletoni_ClarksCreek_N945 GGTCCCACAGTGACGTCTTTCATGCCCAGATCTGAATTCTTCGGATGCTTAGCAACTTGGAGTGTCTGCTGTGTCGCACCTTCTACAATAACAGGAACACAGTTATCCTTTTCTACGGCATTGTATCTCGGGGCTATGGGATCAATAACTTTCTTATTAAAAGCCCATATCTTGTCCCACTCCATGACGACAACGGCCCGTGAAGATCCTTGAGCTACAATGAACTGCTTCAGGCCCTCAACGGTCATTCCTCTACGCAGAACTCCTCTCACCGTAGGCATTCTTGGATCATCCCATCCATCCACAATGCCTTCACTAACAAACCACGTTAATTTTCTCTTGGACAAAACAGTGTTCGTCATATTTAGTCTTGAGTATTCATAAATATAAGGTTTCCTTAGTTTTAAGACGTCGATAAACCAGAAGAATTGTTCGTCTCTATCGTGGTACTCTGTCGTTCTCAATGCATGAGTCACACCTTCGATGCTATCAACGATTGGACAGGCGAAGTCATAAGTGGGGTAGACTTTGTACTTGCCCCCAGTTCGTGGATGGGGCATATCCTTGCACCGATACATCGTTGGATCTCTCAGACAGCCATTGTCGGAAGCCATGTCAATTTTTGCACGAACGCAACACGATTTTCCATAGTCCGTACCCTTTTTCATTTCTTCCCACATGCTCAAATTTTTCTTTACATCGTTGTTTCTATTTCGGGATTCCTGTCTCTGCTCACGCTCGTTTTTCATAGTTTCTGGTTCCGTATCGTCAACGTACGCGACGCCGGCTTTCAGCAACTCCTCGCACTTCTTCAGTATGAATTCAAAGTGATCAGACGTGTAAGTGAAAATGTCTGGCTTGATTTGAAGCATAGAAACATCTTCAAGGATCACTTTCTCAAAATCTTCCTTCTCCTTTTCTGGGTTGGTGTCATCGAATCTCATCACCAGCTTGCCGTTAAAACT
Ntempletoni_ScronceCreekRd_N1223 GGTCCCACAGTGACGTCTTTCATGCCCAGATCTGAATTCTTCGGATGCTTAGCAACTTGGAGTGTCTGCTGTGTGGCACCTTCTACAATAACAGGAACACAGTTATCCTTTTCTACGGCATTGTATCTCGGGGCTATGGGATCAATAACTTTCTTATTAAAAGCCCATATCTTGTCCCACTCCATGACGACAACGGCCCGTGAAGATCCTTGAGCTACAATGAACTGCTTCAGGCCCTCAACGGTCATTCCTCTACGCAGAACTCCTCTCACCGTAGGCATTCTTGGATCATCCCATCCATCCACAATGCCTTCACTAACAAACCACGTTAATTTCCTCTTGGACAAAACAGTGTTCGTCATATTTAGTCTTGAGTATTCATAAATATAAGGTTTCCTTAGTTTTAAGACGTCGATAAACCAGAAGAATTGTTCGTCTCTATCGTGGTACTCTGTCGTTCTCAATGCATGAGTCACACCTTCGATGCTATCAACGATTGGACAGGCGAAGTCATAAGTGGGGTAGACTTTGTACTTGCCCCCAGTTCGTGGATGGGGCATATCCTTGCATCGATACATCGTTGGATCTCTAAGACAGCCATTGTCGGAAGCCATGTCAATTTTTGCACGAACGCAACACGATTTTCCATAGTCCGTACCCTTTTTCATTTCTTCCCACATGCTCAAATTCTTCTTTACGTCGTTGTTTCTATTTCGGGATTCCTGTCTCTGCTCACGCTCGTTTTTCATAGTTTCTGGTTCCGTATCGTCAACGTATGCAACGCCGGCTTTCAGCAACTCCTCACACTTCTTCAGTATGAATTCAAAGTGATCAGACGTGTAAGTGAAAATGTCTGGCTTGATT-----------------------------------------------------------------------------------------------------
Ntennessensis_IndianCave_N052 GGTCCCACAGTGACATGTTTCATGCCCAGATCTGAATTCTTTGGATGCTTAGCAACTTGGAGTGTCTGCTGTGTCCCACCTTCTACAATAACAGGAACACAGTTATCCTTTTCTACGGCATTGTATCTCGGGGCTATGGGATCAATAACTTTCTTATTAAAAGCCCATATCTTGTCCCACTCCATGACAACAACCGCTCGTGAAGATCCTTGAGCTACAATGAACTGCTTCAGGCCTTCAACAGTCATTCCTCTACGTAGAACTCCTCTCACTGTAGGCATTCTTGGATCATCCCATCCATCCACAATGCCTTCATTAACAAACCACGTTAATTTCCTCTTAGACAAAACAGTGTTCGTCATATTTAGTCTCGAGTATTCATAAATATAAGGTTTCCTTAGTTTTAAGACGTCAATAAACCAGAAGAATTGATCGTCTCTATCGTGGTACTCTGTTGTTCTCAATGCATGGGTCACACCTTCGATGCTATCAACGATTGGACAGGCAAAGTCGTAAGTAGGGTAAACCTTGTACTTGCCTCCAGTTCGTGGATGAGGCATATCCTTGCATCGATACATCGTTGGATCTCTCAGACAGCCATTGTCGGAAGCCATGTCAATTTTTGCACGAACACAACATGATTTTCCAAAGTCCATACCCTTTTTCATTTCTTCCCACATGCTCAAATTCTTCTTTATGTCGTTGTTTCGATTTCGAGATTCCTGTCTCTGCTCCCGCTCGTTTTTCATAGTTTCTGGTTCCGTATCGTCAACGTATGCAACGCCGGCTTTCAGCAACTCCTCACACTTCTTCAGTATGAATTCAAAGTGATCAGATGTGTAAGTGAAAATGTCTGGCTTGATTTGAAGCATAGAAACATCTTCGAGGATCACTTTCTCAAAATCTTCCTTCTCCAATTCTGGGTTGGTGTCGTC------------------------------
Ntennessensis_LittleStony_N645 -------------------------------------------------------------------------------------------------------------------------------------------------------------------------------CCCACTCCATGACAACAACCGCTCGTGAAGATCCTTGAGCTACAATGAACTGCTTCAGGCCTTCAACAGTCATTCCTCTACGTAGAACTCCTCTCACTGTAGGCATTCTTGGATCATCCCATCCATCCACAATGCCTTCATTCACAAACCACGTTAATTTCCTCTTAGACAAAACAGTGTTCGTCATATTTAGTCTTGAGTATTCATAAATATAAGGTTTCCTTAGTTTTAAGACGTCAATAAACCAGAAGAATTGATCGTCTCTATCGTGGTACTCTGTTGTTCTCAATGCATGGGTCACACCTTCGATGCTATCAACGATTGGACAGGCAAAGTCGTAAGTAGGGTAAACTTTGTACTTGCCTCCAGTTCGTGGATGAGGCATATCCTTGCATCGATACATCGTTGGATCTCTCAGACAGCCATTGTCGGAAGCCATGTCAATTTTTGCACGAACACAACATGATTTGCCATAGTCCGTACCCTTTTTCATTTCTTCCCACATGCTCAAATTCTTCTTTATGTCGTTGTTTCGATTTCGAGATTCCTGTCTCTGCTCCCGCTCGTTTTTCATAGTTTCTGGTTCCGTATCGTCAACGTATGCAACGCCGGCTTTCAGCAACTCCTCACACTTCTTCAGTATGAATTCAAAGTGATCAGATGTGTAAGTGAAAATGTCTGGCTTGATTTGAAGCATAGAAACATCTTCGAGGATCACTTTCTCAAAATCTTCCTTCTCCTTTTCTGGGTTGGTGTCGTCGAATCTCATCACCAGCTTGCCATTAAAACT
