# Supplementary material for: ﻿New species in old mountains: integrative taxonomy reveals ten new species and extensive short-range endemism in Nesticus spiders (Araneae, Nesticidae) from the southern Appalachian Mountains
Source: Zookeys. 2023 Feb 3;1145:1–130. doi: 10.3897/zookeys.1145.96724 (PMC10208238; doi:10.3897/zookeys.1145.96724)
Supplement: Supplementary material 4 — Input alignments, analysis log files, and output tree files [file zookeys-1145-001_article-96724__-s004.zip › uce-1004838 (modified).phy]

 89 1236
Nesticus_Japan_G2153 ACAGCAACGTACA----------------------------AGAGAAAAAATTGGAAGTAAGACTT--AAGTACTGTTTG--------------------AACTATTGGTTTTACAAGTGCAGTTGATATTTTTGAACAACTAATTTTAATTTAATCGTCAATAGATAAGGTTTAAAATAATAAGTGAT-AAATTTTATTTTTGTGTCCTT--TTTC-CCACTTCAATTTAACA---------G--------TCTTTT-------------TGTTTCAGGTTTCACAAATCATATTTATCTCTAGAATGAAAACCTTTGCCTTATAATAGAACATATATTTACATTTGCATCATGGGGAAACAGAATAGCAAGCTCAAGCCAGAGGTCTTAGAGGACCTTCGCCAAAATACAGAATTCACAGATGCCGAGATTCAGGAGTGGTACAAAGGATTCCTCAAGGACTGCCCAACAGGCCACCTCTCCATTGAAGAATTTAAGAAAATTTACGGGAACTTTTTTCCTTACGGAGACGCGTCAAAGTTTGCGGAGCATGTGTTCCGCACGTTTGACGCGAATGGCGATGGAACTATTGACTTCAGAGAATTCCTATGTGCTTTAAGTGTCACATCTCGTGGCAAGTTAGAGCAGAAATTAAAGTGGGCGTTCAGCATGTATGATCTTGATGGGAATGGATATATATCTCGCCAAGAAATGTTAGAGATAGTTACGGTATGTATAATTTTATCTATCAAAAATGTTCACTTTAGCGGGTTTACCTACCTGCT---------TTTTGTTTTGAAATCATGTTTTTTTTTCAAAAACAAATATATATATATATATATTATATATAATCAGGGTTGGGTTTTTTCTTCTAGGACAGTGGAAAGCGGAAAAAAAC------------------AAACTGTTGGAAAACCAACAGAAAACAAAACAGATGCT--GAAAATTTAA------------------ACATATTAGC-------AAAATGAAACTCAAAG----------AATAATA--AAATGTGATGTTTATTAATGTA--------------------------AAGTATTAATTA------------ATATGAAAGATATAATTAATTAACA---------------------------------------------------TTGACTGCCATGTCGCCGTAT------------------------
Nesticus_nahaunus_Mexico_G2881 ------------------------------------------------------------------------------------------------------------------------------------------ATATCATTTTATTCCAATTATTAATGGTGATTGTTTATTTAAATAAGTGTTTAAATCTCACATTCTTGGAGTTGGCATTACCAACCCTGTTTAATGTATTTATGAAATGATTTGTTATTTCCCC--------TCTCTGCAGGTTTCACAAACATTAGTTCTCCCTAGAATGAAAACCTTCGCCTTACAGTAGGGCCTACATTTGCATTCACATCATGGGGAAACAAAACAGCAAGCTCAAGCCTGAGGTCTTGGAAGACCTGCGCCAAAATACGGAATTCACGGATGCCGAGATTCAAGAGTGGTACAAAGGATTTCTGAAAGACTGCCCCACAGGTCATCTCTCCATTGAAGAATTTAAGAAAATCTATGGGAACTTTTTTCCGTACGGAGACGCTTCCAAGTTTGCGGAGCATGTGTTCCGCACATTTGATGCAAATGGTGATGGAACTATTGACTTCAGAGAATTTTTATGTGCTTTAAGTGTCACATCCCGTGGCAAGTTGGAGCAGAAATTAAAATGGGCATTCAGCATGTATGATCTTGATGGAAATGGATATATATCTCGCCAAGAAATGCTGGAAATAGTGACGGCAAGTATACATTTT-TACTTAATATTTATCGTGGTAGAAATTCCAGATACTTGCTGGTTTTTTTAGTTATTTTGGAAATATTCGGACCTTGTGAAGACAAACCTCAAAGGACCAACAAAATCTATCGTTTTAACTGTATTCTGTTTTAATGAACCCCAGAA------------------ATTAAGACCTCATACATCTGAGATGGATTTATAAAACAACCTTGA-ACATCACAGAAATATATTATTTTAAAAAGGTTTTTATACCTTTAACCCAACTGAAATATACTTTAAAAAAACCCACAATATACCAGAACATCTATTTTTTTTAAGGGTATATTATCTTTA--------ATATAAAGTATATATGTAT------------------------TATATCTCGAGACACTTGATGTAGAGGTTTTTTACATGGATACTTAAAAACAC-----------CA-------------------------------------------
Nsilvestrii_Hellgate_N1108 ------------------------------------------------------------------AAAAATCGTGTTTAATCCTCCCA----AAAATGGAATTATTGTTTCAACAAAAAGAAACTGTTTTTTTAGAAAGATATCTTCATTATATTAAACAGTTGTGTTTGGGGTTTCTATTATCCGTCT-ACTCCCCTATCCTTCACATTGACACGGTGAGACTTACTTGGTGAAACTGAAGAACGATTTAAAATTTCTACAGTTCTTTCTTTTTCAGGTTTCACAAATCTTGTATATCTCTAGAATGAAAATCTTTGCCTTATAATAGAAGCTATATTTA-ATTCACAACATGGGGAAGCAAAATAGCAAGCTCAAGCCAGAGGTCTTGGAAGACCTACGCCAAAATACAGAATTCACAGATGCTGAGATTCAAGAGTGGTACAAAGGTTTCCTGAAGGACTGTCCCACTGGCCATCTCTCAATTGAAGAATTTAAGAAAATTTATGGGAACTTTTTTCCGTATGGAGACGCGTCAAAGTTTGCGGAACATGTGTTCCGCACGTTTGATGCAAATGGCGATGGAACTATTGACTTCAGAGAATTTTTATGTGCTTTAAGTGTCACATCCCGTGGCAAGTTAGAGCAGAAATTAAAATGGGCTTTCAGTATGTATGATCTTGATGGAAATGGATATATTTCCCGCCAAGAAATGCTGGAAATAGTTACGGTATGTAGAAACTTCCGATTTAATTCTTGTGA-------AAATTTGGATATTTGTTGGTTTTATTTTAGTTTTTTAAAATAATCAGGTTCTTCA-----------CCGAGTGT-----GAAGCTGGTGTTTTTATGCTATTTTTTCTTACTTTGTTTTA---ATTTTGTTTATCTATATCATTAACCTTCCTGGGATTT---------------------ATCGACCCATTTTAAAAATTCAGTGCTCAATTATAATATGTATGTATTCATTTTATTTACAACACTTTTTAGTGTGAATGATAATTTATTACAAAAATTAACATTTTA-------ACTCTTTTATATTCCGTGAAACTGAGGCACATTTACTT-------TGAGCATGGTTACATCGTGTTTGGTTAATCTTACGTTGAAAAGATCCATCTGACTGCAATTAAAGCAGAT---------------------CGTAG------------------------------
Narcheri_Cheaha_N023 --------GTACGATTTCACATTCGTATATTTCCCCATTCAGGAGATATGGTTGTCAAATAGGTTTA---ATACCATTTGACCTTCCTATTGTGGAATGTAATTGCAGCTTTAAAGAGTTTGAACCCTGTATTTAAAGCTATCATTTTATTATAATTATTAGTGGTGATTGTTTATTTTACTAAATGCTTAAATCTTACTTCCTTGAAGTTGGCATTACCAGCTCTGTTTAATGCATTTATACAACGATTTATTT------CCCCCCTTTTTTTTGCAGGTTTCACAAATATTAATTATCTCTAGAATGAAAATCTTTGCCTTATAATAGAACCTATATTTACATTCACATCATGGGGAAACAAAATAGCAAGCTCAAGCCAGAGGTCTTGGAAGACCTACGCCAAAATACAGAATTCACAGATGCTGAGATTCAAGAGTGGTACAAAGGGTTTCTGAAAGACTGCCCCACGGGTCATCTCTCCATTGAGGAATTTAAGAAAATTTATGGGAACTTTTTTCCTTATGGAGACGCGTCCAAGTTTGCGGAACATGTGTTCCGCACATTTGATGCAAATGGTGATGGGACTATTGACTTCAGAGAATTTTTATGTGCTTTAAGTGTCACATCCCGTGGCAAGTTGGAGCAGAAATTAAAATGGGCATTCAGTATGTATGATCTTGATGGAAATGGATATATATCTCGCCAAGAAATGCTGGAAATAGTTACGGTAAGTATACATT-TTTACTTAATATTTATCACGATAG-AAAGTCGGATACTCGCTGCTTTTATTTTGTGTTTTGGATATATTCAAACTTTCTGAAGACAAACCTCAATGGACCAACAAAATCTTGCATTTTAATGGTATTCTTTTTTAATGAACATCACAGAGTTTTTAAATACGCATGATTTACATTT---ACACTTAAGAAATATTTACAAAATACTAGGAATATACC-CAGAAATTTAGTTTTTTAAAAATATATACTTTTATCTAATGTGTTTATAAAGTACCACAAAGGCTTGAATG----AATATGAAATTTCTTGTTT-----TGCACTTTATTTATATCTCATACACCTGAGGTGTATTTACAAAACAACTTGAACATGTCCGAAATATATCTCATGGGGAGTATTTTAAAAAGGTTTTTCCCATTTTATCTTAAAAGTACCTCAAATTTACCCAATTTACGTGTAAAGGTATAAAATTTATATTTCAAAAAGTAGT
Narcheri_MillShoalCreek_N727 --------------------------------------------------------------------------------------------------------------------------------------------------------------------------------------------------------------------------------------------------CAACGATTTATTT------CCCCCCTTTTTTTTGCAGGTTTCACAAATATTAATTATCTCTAGAATGAAAATCTTTGCCTTATAATAGAACCTATATTTACATTCACATCATGGGGAAACAAAATAGCAAGCTCAAGCCAGAGGTCTTGGAAGACCTACGCCAAAATACAGAATTCACAGATGCTGAGATTCAAGAGTGGTACAAAGGGTTTCTGAAAGACTGCCCCACGGGTCATCTCTCCATTGAGGAATTTAAGAAAATTTATGGGAACTTTTTTCCTTATGGAGACGCGTCCAAGTTTGCGGAACATGTGTTCCGCACATTTGATGCAAATGGTGATGGGACTATTGACTTCAGAGAATTTTTATGTGCTTTAAGTGTCACATCCCGTGGCAAGTTGGAGCAGAAATTAAAATGGGCATTCAGTATGTATGATCTTGATGGAAATGGATATATATCTCGCCAAGAAATGCTGGAAATAGTTACGGTAAGTATACATT-TTTACTTAATATTTATCACGATAG-AAAGTCGGATACTCGCTGCTTTTATTTTGTGTTTTGGATATATTCAAACTTTCTGAAGAC-----------------------------------------------------------------------------------------------------------------------------------------------------------------------------------------------------------------------------------------------------------------------------------------------------------------------------------------------------------------------------------------------------------------------
Nbarri_eyed_ClayCave_G2082 ACGACTAGGTACGATTTCGCATTCCCATTTTTCCTCGTTCAGGGGATATGGTTGTCAAATAGGTTTAAAAATACCATTTGACCTTCCTAGTGTGAAATGTAATTGTGGCTTTAAAGAGTATGAACCCTGTATTTAAACCCATCATTTTATTCTAATTATTAATGGTGATTGTTTATTTTATTAAATGTTTAAATCTTACTTCCTTGAAGTTGGCATTACCAGCCCTGTTTAATGCATTTATACAACGATTTATTTTTTCTCC-TTTTTTGTTGTTGCAGGTTTCACAAATATTAATTATCTCTAGAATGAAAATCTTTGCCTTATAATAGAACCTATATTTACATTCACATCATGGGGAAACAAAATAGCAAGCTCAAGCCAGAGGTCTTGGAAGACCTACGCCAAAATACAGAATTCACAGATGCCGAGATTCAAGAGTGGTACAAAGGGTTTCTGAAAGACTGCCCCACTGGTCATCTCTCCATAGAAGAATTTAAGAAAATTTATGGGAACTTTTTTCCGTATGGAGATGCGTCCAAGTTTGCGGAGCATGTGTTCCGCACATTTGATGCAAATGGCGATGGGACTATTGACTTCAGAGAATTTTTATGTGCTTTAAGTGTCACATCCCGTGGCAAGTTGGAGCAGAAATTAAAATGGGCATTCAGTATGTATGATCTGGATGGAAATGGATATATATCTCGCCAAGAAATGCTGGAAATAGTTACGGTAAGTATACATTTTTTACTTAATATTTATCACGATAGAAATTCCAGACACCCGCTGTTTTTATTTTTCATTTTGAAAATATCCAAACTTTGTGAAGATAAACCTCAAAGGACCAACAAAATCTGTCATTTTAACGGTATTCTTTTTTAATGAACGCCAGAAATTTTGTGAATATAAATGATTTACATTTCTTACACTTAAGGTATATCTACAAAATACTAGAAATATGTTACAGAAATTTAGTTTTTTAAAAAAATATACTCTTAT----TTTTTTAATAAAGTACCTCATAGACCCCAATATAATATCATAAAATTTGGTGTTTTTAAATGCATTTTATTTATATCTCATTCATCTGAGGTGTATTTATAAAACAATTTGAACATATCAGTAATATGTTTCATGAGGAGTATTTTAAAAAGGTTTTTCCCATTATACCTTAAAAATACCTCAAATATACCAGATTTACA-----------------------------------
Nbarrowsi_Gregorys_N270 ACGACTAGGTACGATTTCACATTCATATTTTTCACCATTCAGGAGATATGGTTGTCAAAGAGGTTTAAAAATACCATTTGACCTTCCTAGTGTGAAATGTAATTGTGGCTTTAAAGAGTATGAACCCTGTATTTAAACCCATCATTTTATTCTAATTATTAATGGTGATTGTTTATTTTATT--GTGTTTAAATCTCCCTTCTTTGAAGTTGGCATTACCAGAGCTGTTTAATGCATTTATACAACGATTTATTTTTTCTCCTTTTTTTGTTGTTGCAGGTTTCACAAATATTAATCATCTCTAGAATGAAAATCTTTGCCTTATAATAGAACCCATATTTACATTCACATCATGGGGAAACAAAATAGCAAGCTCAAGCCAGAGGTCTTGGAAGACCTACGCCAAAATACAGAATTCACAGATGCCGAGATTCAAGAGTGGTACAAAGGGTTTCTGAAAGACTGCCCCACGGGTCATCTCTCCATCGAAGAATTTAAGAAAATTTATGGGAACTTTTTTCCGTATGGAGACGCGTCCAAGTTTGCGGAGCATGTGTTCCGCACATTTGATGCAAATGGCGATGGGACTATTGACTTCAGAGAATTTTTATGTGCTTTAAGTGTCACATCCCGTGGCAAGTTGGAGCAGAAATTAAAATGGGCATTCAGTATGTATGATCTTGATGGAAATGGATATATATCTCGCCAAGAAATGCTGGAAATAGTTACGGTAAGTATACATTTTTTACTTAATATTTATCACGATTGAAATTCCAGACACCCACTGTTTTTATTTTTCATTTTGAAAATATCCAAACTTTGTGAAGACAAA---CAAAGGATTAACAAAATCTGTCATTTTAAGGGTATTCTTTTTTAATGAACACCAGAAATTTGGACTATATACATGATCTACATTTCTTACACTTAAGGCATATCTACAAAATACTAGAAATATACCACAGAAATTTAG-TTTTAAAAAAAATATATTTTTATCTAATATATTTATAAAGTTCCTCAAAGACCCGAATATAATACCACAATATTTTCTGTTTCTAAATGCATTTTATTTATATCTCACACATCTGAG-------------------------------------------------------------------------------------------------------------------------------------------------
Nbarrowsi_Tuckaleechee_N360 -------------------------------------------------------------------------------------------------------------TTTAAAGAGTATGAACCCTGTATTTAAACCCATCATTTTATTCTAATTATTAATGGTGATTGTTTATTTTATT--GTGTTTAAATCTCCCTTCTTTGAAGTTGGCATTACCAGAGCTGTTTAATGCATTTATACAACGATTTATTTTTTCTCCTTTTTTTGTTGTTGCAGGTTTCACAAATATTAATCATCTCTAGAATGAAAATCTTTGCCTTATAATAGAACCCATATTTACATTCACATCATGGGGAAACAAAATAGCAAGCTCAAGCCCGAGGTCTTGGAAGACCTACGCCAAAATACAGAATTCACAGATGCCGAGATTCAAGAGTGGTACAAAGGGTTTCTGAAAGACTGCCCCACGGGTCATCTCTCCATCGAAGAATTTAAGAAAATTTATGGGAACTTTTTTCCGTATGGAGATGCATCCAAGTTTGCGGAGCATGTGTTCCGCACATTTGATGCAAATGGCGATGGGACTATTGACTTCAGAGAATTTTTATGTGCTTTAAGTGTCACATCCCGTGGCAAGTTGGAGCAGAAATTAAAATGGGCATTCAGTATGTATGATCTTGATGGAAATGGATATATATCTCGCCAAGAAATGCTGGAAATAGTTACGGTAAGTATACATTTTTTACTTAATATTTATCACGATTGAAATTCCAGACACCCACTGTTTTTATTTTTCATTTTGAAAATATCCAAACTTTGTGAAGACAAA---CAAAGGATCAACAAAATCTGTCATTTTAATGGTATTCTTTTTTAATGAACACCAGAAATTTGGACTATATACATGATCTACATTTCTTACACTTAAGGCATATCTACAAAATACTAGAAATATACCACAGAAATTTAG--TTTTAAAAATATATATTTTTATCTAATATATTTATAAAGTTCCTCAAAGACCCGAATATAATACCACAATATTTTCTGTTTCTAAATGCATTTTATTTATATCTCGCACATCTGAGGTGTATTTATAAAACAATTTGAACATATCAGAAATATATTTCATGAGAAGTATTTTAAAAAGGTTTTTTCCATTATACCTTAA-AATACCTCAAATATACCAGATTTACATGTAAAGGTATTTGCTTTATATTGCAAATAATTGT
Nbishopi_DryFalls_N150 ---------------------------------------------------------------------------------------------------------------------------------------------------------------TAATGGTAATTGTTTATTTTATTGAGTGTTTAAATCTCACTTCC-TGAAGTTGGCATTACCAGCCCTGTTTAATGCATTTCTACAACGATTTATTTTTTCTCCTTTTTTTGTTGTTGCAGGTTTCACAAATATTAATCATCTCTAGAATGAAAATCTTTGCCTTATAATAGAACCTATATTTACATTCACATCATGGGGAAACAAAATAGCAAGCTCAAGCCAGAGGTCTTGGAAGACCTACGCCAAAATACAGAATTCACAGATGCCGAGATTCAAGAGTGGTACAAAGGGTTTCTGAAAGACTGCCCCACGGGTCATCTCTCCATTGAAGAATTTAAGAAAATTTATGGGAACTTTTTTCCGTATGGAGACGCGTCCAAGTTTGCGGAGCATGTGTTCCGCACATTTGATGCAAATGGCGATGGGACTATTGACTTCAGAGAATTTTTATGTGCTTTAAGTGTCACATCCCGTGGCAAGTTGGAGCAGAAATTAAAATGGGCATTCAGTATGTATGATCTTGATGGAAATGGATATATATCTCGCCAAGAAATGCTGGAAATAGTTACGGTAAGTATACATTTTTTACTTAATATTTATCACGATAGAAATTCCCGACACCTGCTGTTTTTATTTTTCATTTTGAAAATATCCAAACTTTGTGAAGACAAACCTCAAAGTACCAACAAAATCTGTCATTTTAATGGTATTCTTTTTTAATGAACACCAGAAATTTGGTGAATATACATGATTTACATTTCTTACACTTAAGGTATATCTACAAAATATTAGAAATATACCACAGGAAACTATTACGTACAAAAAAAAGACTTTCATTTAA-------------------AAAGGCTTAATTTCAATCTTAGAAGATTTCTTTATTATAAATTTATAATACTAATGTATAGTGTTCCTTAATCGGTTTCACAAAATCGACTGAAAACATCGATTTTA----------------------------------------------------------------CGGATTTACC------------------------------ACTAT
Nbishopi_PoleCr_Chattooga_N885 ------------------------------------------------------------------------------------------------------------------------------------------------------------------------------------------GTTTAAATCTCACTTCCTTGAAGTTGGCATTACCAGCCCTGTTTAATGCATTTCTACAACGATTTATTTTTTCTCCTTTTTTTGTTGTTGCAGGTTTCACAAATATTAATCATCTCTAGAATGAAAATCTTTGCCTTATAATAGAACCTATATTTACATTCACATCATGGGGAAACAAAATAGCAAGCTCAAGCCAGAGGTCTTGGAAGACCTACGCCAAAATACAGAATTCACAGATGCCGAGATTCAAGAGTGGTACAAAGGGTTTCTGAAAGACTGCCCCACGGGTCATCTCTCCATTGAAGAATTTAAGAAAATTTATGGGAACTTTTTTCCGTATGGAGACGCGTCCAAGTTTGCGGAGCATGTGTTCCGCACATTTGATGCAAATGGCGATGGGACTATTGACTTCAGAGAATTTTTATGTGCTTTAAGTGTCACATCCCGTGGCAAGTTGGAGCAGAAATTAAAATGGGCATTCAGTATGTATGATCTTGATGGAAATGGATATATATCTCGCCAAGAAATGCTGGAAATAGTTACGGTAAGTATACATTTTTTACTTAATATTTATCACGATAGAAATTCCCGACACCTGCTGTTTTTATTTTTCATTTTGAAAATATCCAAACTTTGTGAAGACAAACCTCAAAGTACCAACAAAATCTGTCATTTTAATGGTATTCTTTTTTAATGAACACCAGAAATTTGGTGAATATACATGATTTACATTTCTTACACTTAAGGTATATCTACAAAATATTAGAAATATACCACAGAAAACTATTACGTACAAAAAAAAGACTTTCATTTAA-------------------AAAGGCTTAATTTCAATCTTAGAAGATTTCTTTATTATAAATTTATAATACTAATGTATAGTGTTCCTTAATCGGTTTCACAAAATCGACTGAAAACATCGATTTTA----------------------------------------------------------------CGCATTTACC------------------------------ACTAT
Nbishopi_StandingIndian_N131 ACGACTAGGTACGATTTCACATTCATATTTTTCCCCATTCCGGGAATATGGTTGTCAAATAGGTTTAAAAATACCATTTGACCTTTCTAGAGTGAAATGTAATTGTGGTTTTAAAGGGTATGAACCCTGTATTTAAACTCATCATTTTATTCTAATTATTAATGGTGATTGTTTATTTTATTAAGTGTTTAAATCTCACTTCCTTGAAGTTGGCATTACCAGCCCTGTTTAATGCATTTCTACAACGATTTATTTTTTTCTC-TTTTTTGTTGTTGCAGGTTTCACAAATATTAATCATCTCTAGAATGAAAATCTTTGCCTTATAATAGAACCTATATTTACATTCACATCATGGGGAAACAAAATAGCAAGCTCAAGCCAGAGGTCTTGGAAGACCTACGCCAAAATACAGAATTCACAGATGCCGAGATTCAAGAGTGGTACAAAGGGTTTCTGAAAGACTGCCCCACGGGTCATCTCTCCATTGAAGAATTTAAGAAAATTTATGGGAACTTTTTTCCGTATGGAGACGCGTCCAAGTTTGCGGAGCATGTGTTCCGCACATTTGATGCAAATGGCGATGGGACTATTGACTTCAGAGAATTTTTATGTGCTTTAAGTGTCACATCCCGTGGCAAGTTGGAGCAGAAATTAAAATGGGCATTCAGTATGTATGATCTTGATGGAAATGGATATATATCTCGCCAAGAAATGCTGGAAATAGTTACGGTAAGTATACATTTTTTACTTAATATTTATCACGATAGAAATTCCCGACACCTGCT--GTTTTCTTTTCATTTTGAAAATATCCAAACTTTGTGAAGACAAACCTCAAAGGACCAACAAAATCTGTCATTTTAATGGTATTC-TTTTTAATGAACACCGGAAATTTGGTGAATATACATGATTTACATTTCTTACACTTAAGGTATATCTACAAAATATTAGAAATATACCACAGAAATTTAGTTTTTTTAAAAAATATACTTTTATCTAATATATTTATAAAGTACCTCAAAGACCCGAATATAATAGCACAAAATTTTCTGTTTTTAAATGCATTTTATTTATATCTCACACATCTGAGGTGTATTTATAAAACAATTTGAACATATCAGCAATATGTTCCATGAGGAGTATTTTAAAAAGGTTTTTCTCATTATACCTTAAAAATATCGTAGGTACACCAAATTTAAATCATAGCGTATTTTCTATGCCTTCTGTATA-----
Nbrimleyi_NewberryCr_N984 ACGACTGGGTACGATTTCGCTTTCATATATTTCCTCATTCAGGGGATATGGTTGTCAAATAGGTTTAAAAATACCAATTGACCTTCCTAGTGTGAAATGTAATTGTGGCTTTAAAGAGTATGAACCCTGTATTTAAACCTATCATTTTATTCTAATTATTAATGGTGATACTTTATTTCATTAAGTGTTAAAATCTCACTTCCTTGAAGTTGGCATTACCA----TGTTTAATGCATTTATACAACGATTTATTTTTCTC--TTTTTTTGTTGTTGCAGGTTTCACAAATATTAATTATCTCTAGAATGAAAATCTTTGCCTTATAATAGAACCTATATTTACATTCACATCATGGGGAAACAAAATAGCAAGCTCAAGCCAGAGGTCTTGGAAGACCTACGCCAAAATACAGAATTCACAGATGCTGAGATTCAAGAGTGGTACAAAGGGTTTCTGAAAGACTGCCCCACGGGTCATCTCTCCATTGAAGAATTTAAGAAAATTTATGGGAACTTTTTTCCGTATGGAGACGCGTCCAAGTTTGCGGAGCATGTGTTCCGCACATTTGATGCAAATGGCGATGGGACTATTGACTTCAGAGAATTTTTATGTGCTTTAAGTGTCACATCCCGTGGCAAGTTGGAGCAGAAATTAAAATGGGCATTCAGTATGTATGATCTTGATGGAAATGGATATATATCTCGCCAAGAAATGCTGGAAATAGTTACGGTAAGTATACATTTTTTACTTAATATTTATCACGATAG-AAATTCCGATACTTGCCGGTTTTATTTTTCATTTTGGAAATATTCAGAATTTGGGAAGACAAACCTCAAAGGACCAACAAAATCTGTCATTTTAATGGTATTCTTTTTTAATGAACACCCGAAATTTGGACAATATACATGATTTACATTTCTTACGCTTAAGGTATATCTACAAAATACTAGAAATATACCACAGAAATTTAGTTTTTTAAAAAAATATACTTTTATCTAATATATTTATAAAGTACCTCAAAGACTTGAATATAATATCACAAAATTTTCTGTTTCTAAATGCATTTTATTTATATCTCACACTCCTGAGGTGTATTTATAAAACAACTTGAACATATCAGAAATATATTTCATGAAGACTATTTTAAAAAGGTTTTTCCCATTATACCTTAAAAATACCTCAAATATACCAGATTTACATGTAAAGGTATTTGCTTTATATCGCAAATAATTGT
Nbrimleyi_RumblingBald_N241 --GACTGGGTACGATTTCGCTTTCATATATTTCCCCATTCAGGGGATATGGTTGTCAAATAGGTTTAAAAATACCAATTGACCTTCCTAGTGTGAAATGTAATTGTGGTTTTAAAGAGTATGAACCCTGTATTTAAACCTATCATTTTATTCTAATTATTAATGGTGATACTTTATTTTATTAAGTGTTAAAATCTCACTTCCTTGAAGTTGGCATTACCA----TGTTTAATGCATTTATACAACGATTTATTTTTC----TTTTTTTGTTGTTGCAGGTTTCACAAATATTAATTATCTCTAGAATGAAAATCTTTGCCTTATAATAGAACCTATATTTACATTCACATCATGGGGAAACAAAATAGCAAGCTCAAGCCAGAGGTCTTGGAAGACCTACGCCAAAATACAGAATTCACAGATGCCGAGATTCAAGAGTGGTATAAAGGGTTTCTGAAAGACTGCCCCACGGGTCATCTCTCCATTGAAGAATTTAAGAAAATTTATGGGAACTTTTTTCCGTATGGAGACGCGTCCAAGTTTGCGGAGCATGTGTTCCGCACATTTGATGCAAATGGCGATGGGACTATTGACTTCAGAGAATTTTTATGTGCTTTAAGTGTCACATCCCGTGGCAAGTTGGAGCAGAAATTAAAATGGGCATTCAGTATGTATGATCTTGATGGAAATGGATATATATCTCGCCAAGAAATGCTGGAAATAGTTACGGTAAGTATACATTTTTTACTTAATATTTATCACGATAG-AAATTCCGATACTTGCCGGTTTTATTTTTCATTTTGGAAATATTCAAAATTTGGGAAGACAAACCTCAAAGGACCAACAAAATCTGTCATTTTAATGGTATT-TTTTTTAATGAACACCAGAAATTTGGACAATATACATGATTTACATTTCTTACGCTTAAGGTATATCTACAAAATACTAGAAATATACCACAGAAATTTAGTTTTTTAAAAAAATATACTTTTATCTAACTCTCGTGTGGATTGCTTCGCAATCCAGTTTGTAACAACACAAACATTTGTGTTCATAAGTACTTATTAATTATATAGCACACCCTTGAGATGTATAGATCAAAGAATTAACACATGTTTAAAATATAAATCATGGTAGACATGTTAGCAAAGTTTTTCCCATTATTC------AATATGTGGAGGGTGTTGCATTTCCCAGTTAGTGTACACATTATGAATCGGAAATGATAAT
Ncanei_Egypt_N958 ------------------------------------------------------------------------------------------------------------------------------------------------TTTTATTCTAATTATTAATGGTGATAGTTTATTTTATTAAGTGTTCAAATCTCACTTCCTTGAAGTTGGCATTACCA----TGTTTAATGCATTTATACAACGATTTATTTTTTCT--CTTTTTTGTTGTTGCAGGTTCCACAAATATTAATTATCTCTAGAATGAAAATCTTTGCCTTATAATAGAACCTATATTTACATTCACATCATGGGGAAACAAAATAGCAAGCTCAAGCCAGAGGTCTTGGAAGACCTACGCCAAAATACAGAATTCACAGATGCCGAGATTCAAGAGTGGTACAAAGGGTTTCTGAAAGACTGCCCCACGGGTCATCTCTCCATTGAAGAATTTAAGAAAATTTATGGGAACTTTTTTCCGTATGGAGACGCGTCCAAGTTTGCGGAGCATGTGTTCCGCACATTTGATGCAAATGGGGATGGGACTATTGACTTCAGAGAATTTTTATGTGCTTTAAGTGTCACATCCCGTGGCAAGTTGGAGCAGAAATTAAAATGGGCATTCAGTATGTATGATCTTGATGGAAATGGATATATATCTCGCCAAGAAATGCTGGAAATAGTTACGGTAAGTATACATTTTTTACTTAATATTTATCACGATAG-AAATTCCGATACTTGCTGGTTTTATTTTTCATTTTGGAAATATTCAAAATTTGGGAAGACAAACCTCAAAGGACCAACAAAATCTGTCATTTTAATGGTATTCTTTTTTAATGAACACCAGAAATTTGGACAATATACATGATTTACATTTCTTACACTTAAGGTATATCTAGAAAATACTAGAAATATACCACAGAAATTTAG--TTTAAGAAAAATATACTTTTATCTAATATATTTATAAAGTACTTCAAAGACTCGAATATAATATCACAAAATTTTCTGTTTCTAAATGCATTTTATTTATATCTCACACTCCTGAGGTGTATTTATAAAACAACTTGAACATATCAGAAATATATTTCATGAAGACTATTTTAAAAAGGTTTTTCCCATTATACCTTAAAAATACCTCAAATATACCAGATTTACATGTAAAGGTATTTGCTTTATATCGCAACTAATTGT
Ncarolinensis_Grandfather_N218 -----------------------------------------------------------------------------------------------------------------------------------------------------------------------------------------------AATCTTACTTCCTTGAAGTTGGCATTACCAGCCCTGTTTAATGCATTTATACAACGATTTATTTTTTCTCC-TTTTTTGTTGTTGCAGGTTTCACAAATATTAATTATCTCTAGAATGAAAATCTTTGCCTTATAATAGAACCTATATTTACATTCACATCATGGGGAAACAAAATAGCAAGCTCAAGCCAGAGGTCTTGGAAGACCTACGCCAAAATACAGAATTCACAGATGCCGAGATTCAAGAGTGGTACAAAGGGTTTCTGAAAGACTGCCCCACGGGTCATCTCTCCATTGAAGAATTTAAGAAAATTTATGGGAACTTTTTTCCGTATGGAGACGCGTCCAAGTTTGCGGAGCATGTGTTCCGCACATTTGATGCAAATGGCGATGGGACTATTGACTTCAGAGAATTTTTATGTGCTTTAAGTGTCACATCCCGTGGCAAGTTGGAGCAGAAATTAAAATGGGCATTCAGTATGTATGATCTGGATGGAAATGGATATATATCTCGCCAAGAAATGCTGGAAATAGTTACGGTAAGTATACATTTTTTACTTAATATTTATCACGATAGAAATTCCAGACACCCGCTGTTTTTATTTTTCATTTTGAAAATATCCAAACTTTGTGAAGACAAACCTCAAAGGACCAACAAAATCTGTCATTTTAACGGTATTTTTTTTTAATGAACACCAGAATTTTTTTGAATATAAATGATTTACATTTCTTACACTTAAGGTATATCTACAAAATACTAGAAATATATTACAGAAATTTAGTTTTTTAAAAAAATATACTCTTAT----TTTTTTAATGAAGTACCTCAAAGACCCCAATATAATATCATAAATTTTGGTGTTTTTAAATGCATTTTATTTATATCTCATACATCTGAGGTGTATTTATAAAACAATTTGAAGATATCAGTAATATGTTTCATGAGGAGTATTTTAAAAAGGTTTTTCCCATTATACCTTAAAAATACCTCAAATATACCAGATTTACATGTAAAGGTATTTGATATATATTGCAAATAATTGT
Ncarolinensis_LinvilleCaverns_N227 --------------------------------------------------------------------------------------------------------------------------------------------------------------------------------------------------------------------------------------------------------------------------TTTGTTGTTGCAGGTTTCACAAATATTAATTATCTCTAGAATGAAAATCTTTGCCTTATAATAGAACCTATATTTACATTCACATCATGGGGAAACAAAATAGCAAGCTCAAGCCAGAGGTCTTGGAAGACCTACGCCAAAATACAGAATTCACAGATGCCGAGATTCAAGAGTGGTACAAAGGGTTTCTGAAAGACTGCCCCACGGGTCATCTCTCCATTGAAGAATTTAAGAAAATTTATGGGAACTTTTTTCCATATGGAGACGCGTCCAAGTTTGCGGAGCATGTGTTCCGCACATTTGATGCAAATGGCGATGGGACTATTGACTTCAGAGAATTTTTATGTGCTTTAAGTGTCACATCCCGTGGCAAGTTGGAGCAGAAATTAAAGTGGGCATTCAGTATGTATGATCTGGATGGAAATGGATATATATCTCGCCAAGAAATGCTGGAAATAGTTACGGTAAGTATACATTTTTTACTTAATATTTATCATGATAGAAATTCCAGACACCTGCTGTTTTTATTTTTCATTTTGAAAATATCCAAACTTTGTGAAGACAAACCTCAAAGGACCAACAAAATCTGTCATTTTAACGGTGTTCTTTTTTAATGAACGCCAGAAATTTTGTGAATATAAATGATTTACATTTTTTACACTTAAGGTATATCTACAAAATACTAGAAATATATTACAGAAATTTAGTTTTTTAAAAAAATATACTCTTAT----TTTTTTA------------------------------------------------------------------------------------------------------------------------------------------------------------------------------------------------------------------------------------
Ncarteri_English_N031 ACGACTAGGTACGATTTCGCATTCATATTTTTCCTCATTCAGGGGATATGGCCATCAAATAGGTTTAAAAATACAATTTGACCTTCCTAATGTGAAATGTAATTGTGGCTTTAAAGAGTATGAACCCTGTATTTAAACCCATCATTTTATTCTAATTATTAATGGTGATTGTTTATTTTATTAAGTGTTTAAATCTCACTTCTTTGAAGTTGGCATTACCAGCCCTGTTGAATGCATTTATACAACGATTTATTTTTTCTCCTTTTTTTGTTGTTGCAGGTTTCACAAATATTAATCATCTCTAGAATGAAAATCTTTGCCTTATAATAGAACCTATATTTACATTCACATCATGGGGAAACAAAATAGCAAGCTCAAGCCAGAGGTCTTGGAAGACCTACGCCAAAATACAGAATTCACAGATGCCGAGATTCAAGAGTGGTACAAAGGGTTTCTGAAAGACTGCCCCACTGGTCATCTCTCCATTGAAGAATTTAAGAAAATTTATGGGAACTTTTTTCCGTATGGAGACGCGTCCAAGTTTGCGGAGCATGTGTTCCGCACATTTGATGCAAATGGCGATGGGACTATTGACTTCAGAGAATTTTTATGTGCTTTAAGTGTCACATCCCGTGGCAAGTTGGAGCAGAAATTAAAATGGGCATTCAGTATGTATGATCTTGATGGAAATGGATATATATCGCGCCAAGAAATGCTGGAAATAGTTACGGTAAGTATACATTTTTTACTTAATATTTATCACGATAGAAATTCCAGACACGCGCTGTTTTTATTTTTCATTTTGAAAATATCCAAACTTTGTGAAGACAAACCTCAAAGGACCAACAAAATCTGTCATTTTAACGGTATTCTTTTTTAATGAACACCAGAAATTTTGTGAATATAAATGATTTACATTTCTTACACTTAAGGTATATCTACAAAATACTAGAAATATACCACAAAAATTTAGTTTTTTAAGAAAATATTCTCTTAT----TTTTTTAATAAAGTACCTCAAAGACCCGAACATAATATCATAAAATTTGGTGTTTTTAAATGCATTTTATTTATATCTCATACATCTGAGGTGTATTTATAATACAATTTGAACATATCAGTAATAAGTTTCATGAGTAGTCTATTAAAAAGTTTTTTCCCATTATACCTTAAAAATACCTCAAATATACCAGATTTACATGTAAAGGTATTTGATATATATCACAAATAATTGT
Ncarteri_LaurelCave_nearTYPE_N0296 ACGACTAGGTACGATTTCGCATTCGTATTTTTCCTCATTCAGAGGATATGGTCGTCAAATAGGTTTCAAAATACCATTTGACCTTCCTAGTGTGAAATGTAATTGTGGCTTTAAAGAGTATGAACCCTGTATTTAAACCCATCATTTTAGTCTAATTATTAATGGTGATTGTTTATTTTATTAAGTGTTTAAATCTCACTTCTTTGAAGTTGGCATTACCAGCCCTGTTGAATGCATTTATACAACGATTTATTTTTTCTCCTTTTTTTGTTGTTGCAGGTTTCACAAATATTAATCATCTCTAGAATGAAAATCTTTGCCTTATAATAGAACCTATATTTACATTCACATCATGGGGAAACAAAATAGCAAGCTCAAGCCAGAGGTCTTGGAAGACCTACGCCAAAATACAGAATTCACAGATGCCGAGATTCAAGAGTGGTACAAAGGGTTTCTGAAAGACTGCCCCACTGGTCATCTCTCCATTGAAGAATTTAAGAAAATTTATGGGAACTTTTTTCCGTATGGAGACGCGTCCAAGTTTGCGGAGCATGTGTTCCGCACATTTGATGCAAATGGCGATGGGACTATTGACTTCAGAGAATTTTTATGTGCTTTAAGTGTCACATCCCGTGGCAAGTTGGAGCAGAAATTAAAATGGGCATTCAGTATGTATGATCTTGATGGAAATGGATATATATCTCGCCAAGAAATGCTGGAAATAGTTACGGTAAGTATACATTTTTTACTTAATATTTATCACGATAGAAATTCCAGACTCGTGCTGTTTTTATTTTTCATTTTGAAAATATCCAAACTTTGTGAAGACAAACCTCAAAGGACCAACAAAATCTGCCATTTTAATGGTA-------------A---CCAGAAATTTTGTGAATATAAATGATTTACATTTCTTACATTTAAGGTATATCTACAAAATACTAGAAATATACCACAAAAATTTAGTTTTTTAAGAAAATATTCTCTTAT----TTTTTTAATGAAGTACCTCAAAGACCCGAACATAAT---ATAAAATTTGATGTTTTTAAATGCATTTTATTTATATCTCGTACATCTGAGGTGTATTTATAAAACAACTTGAACATATCAGTAATAAGTTTCATGAGTAGTCTATTAAAAAGGTTTTTCCCATTATACCTTAAAAATACCTCAAATATACCAGATTTACATGTAAAGGTATTTGATATATATCACAAATAATTGT
Ncarteri_PilotMtn_G2185 --------------TTTCGCATACATATTTTTCCTCATTCAGGGGATATGGTCATCAAATAAGTTTAAAAATACCATTAGACCTTCCTAATGTGAAATGTAATTGTGGCTTTAAAGAGTATGAACCCTGTATTTAAACCCATCATTTTATTCTAATTATTAATGGTGATTGTTTATTTTATTAAGTGTTTAAATCTCACTTCTTTGAAGTTGGCATTACCATCCCTGTTGAATGCATTTATACAACGATTTATTTTTTCTCCTTTTTTTGTTGTTGCAGGTTTCACAAATATTAATCATCTCTAGAATGAAAATCTTTGCCTTATAATAGAACCTATATTTACATTCACATCATGGGGAAACAAAATAGCAAGCTCAAGCCAGAGGTCTTGGAAGACCTACGCCAAAATACAGAATTCACAGATGCCGAGATTCAAGAGTGGTACAAAGGGTTTCTGAAAGACTGCCCCACTGGTCATCTCTCCATTGAAGAATTTAAGAAAATTTATGGGAACTTTTTTCCGTATGGAGACGCGTCCAAGTTTGCGGAGCATGTGTTCCGCACATTTGATGCAAATGGCGATGGGACTATTGACTTCAGAGAATTTTTATGTGCTTTAAGTGTCACATCCCGTGGCAAGTTGGAGCAGAAATTAAAATGGGCATTCAGTATGTATGATCTTGATGGAAATGGATATATATCGCGCCAAGAAATGCTGGAAATAGTTACGGTAAGTATACATTTTTTACTTAATATTTATCATAATAGAAATTCCAGACATGCGCTGTTTTTATTTTTCATTTTGAAAATATCCAAACTTTGTGAAGACAAACCTCAAAGGACCAGCAAAATCTGTCATTTTAACGGTATTCTTTTTTAATGAACACCAGAAATTTTGTGAATACAAATGATTTACATTTCTTATTCTTAAGGTATATCTACAAAATACTAGAAGTATACCACAGAAATTTAGTTTTTTAAGAAAATATTCTCTTATT---TTTTTTAATAAAGTACCTCAAAGACCCGAACATAATATCATAAAATTTGGTGTTTTTAAATGCATTTTATTTATATCTCATACATCTGAGGTGTATTTATAAAACAATTTGAACATATCAGTAATAAGTTTCATGAGTAGTCTATTAAAAAGGTTTTTCCCATTATACCTTAAAAATACCTCAAATATACCAGATTTACATGTAAAGGTATTTGATATATATCACAAATAATTGT
Ncarteri_Pitchfork_N363 ---------------------------------------------------TCGTCAAATAGGTTTAAAAATACCATTTGACCTTCCTAGTGTGAAATGTAATTGTGGCTTTAAAGAGTATGAACCCTGTATTTAAACCCATCATTTTATTCTAATTATTAATGGTGATTGTTTATTTTATTAAGTGCTTAAATCTCACTTCTCTGAAGTTGGCATTACCAGCCCTGCTGAATGCATTTATACAGCGATTTATTTTTTCTCCTTTTTTTGTTGTTGCAGGTTTCACAAATATTAATCATCTCTAGAATGAAAATCTTTGCCTTATAATAGAACCTATATTTACATTCACATCATGGGGAAACAAAATAGCAAGCTCAAGCCAGAGGTCTTGGAGGACCTACGCCAAAATACAGAATTCACAGATGCCGAGATTCAAGAGTGGTACAAAGGGTTTCTGAAAGACTGCCCCACGGGTCATCTCTCCATTGAAGAATTTAAGAAAATTTATGGGAACTTTTTTCCGTATGGAGACGCGTCCAAGTTTGCGGAGCATGTGTTCCGCACATTTGATGCAAATGGCGATGGGACTATTGACTTCAGAGAATTTTTATGTGCTTTAAGTGTCACATCCCGTGGCAAGTTGGAGCAGAAATTAAAATGGGCATTCAGTATGTATGATCTTGATGGAAATGGATATATATCTCGTCAAGAAATGCTGGAAATAGTTACGGTAAGTATGCATTTTTTACTTAATATTTATCACGATAGAAATTTCAGACACCCGCTGTTTTTATTTTTCATTTTGAAAATATCCAAACTTTGTGAAGACAAACCTCAAAGGACCAACAAAATCTGTCATTTTAACGATATTCTTTTTTAATGAACACCAGAAATTTTGTGAATATAAATGATTTACATTTCTTACACTTAAGGTATATCTACAAAATACTAGAAATATACCACAAAAATTTAGTTTTTTAAGAAAATATTC-TTTAT----TTTTTTAATAAAGTACCTCAAAGACCCGAACATAATATCATAAAATTTGGTGTTTTTAAATGCATTTTATTTATATCTCACACATCTGAGGTGTATTTATAAAACAATTTGAACATATCAGTAATAAGTTTCATGA---GTATTTTAAAAAGGTTTTTCCCATTATACCTTAAAAATACCTCAAATATACCAGATTTACATGTAAAGATAT------------------------
Ncarteri_WeberCty_N1044 ----------------------------------------AGGGGATATGGTCATCAAATAGGTTTAAAAATACCATTTGACCTTCCTAATGTGAAATGTAATTGTGGCTTTAAAGAATATGAACCCTGTATTT-TACCCATCATTTTATTCTAATTATTAATGGTGATTGTTTATTTTATTAAGTGTTTAAATCTCACTTCTTTGAAGTTGGCATTA----TACTGTTGAATGCATTTATACAACGATTTATTTTTTCTCCTTTTTTTGTTGTTGCAGGTTTCACAAATATTAATCATCTCTAGAATGAAAATCTTTGCCTTATAATAGAACCTATATTTACATTCACATCATGGGGAAACAAAATAGCAAGCTCAAGCCAGAGGTCTTGGAAGACCTACGCCAAAATACAGAATTCACAGATGCCGAGATTCAAGAGTGGTACAAAGGGTTTCTAAAAGACTGCCCCACTGGTCATCTCTCCATTGAAGAATTTAAGAAAATTTATGGGAACTTTTTTCCGTATGGAGACGCGTCCAAGTTTGCGGAGCATGTGTTCCGCACATTTGATGCAAATGGCGATGGGACTATTGACTTCAGAGAATTTTTATGTGCTTTAAGTGTCACATCCCGTGGCAAGTTGGAGCAGAAATTAAAATGGGCATTCAGTATGTATGATCTTGATGGAAATGGATATATATCGCGCCAAGAAATGCTGGAAATAGTTACGGTAAGTATACATTTTTTACTTAATATTTATCACGATAGAAATTCCAGACATGCGCTGTTTTTATTTTTCATTTTGAAAATATCCAAACTTTGTGAAGACAAACCTCAAAGGACCAACAAAATCTGTCATTTTAACAGTATTCTTTTTTAATGAACACCAGAAATTTTGTGAATATAAATGATTTACATTTCTTACACTT-ACGTATATCTACAAAATACTAGAAATATACCACAAAAATTTAGTTTTTTAAGAAAATATTCTCTTAT----TTTTTTAATAAAGTACCTCAAAAACCCGAACATAATATCATAAAATTTGGTGTTTTTAAATGCATTTTATTTATATCTCATACATCTGAGGTGTATTTATAAAACAATTTGAACATATCAGTAATAAGTTTCATGAGTAGTCTATTAAAAAGGTTTTTCCCATTATACCTTAAAAATACCTCAAATATACCAGATTTACTTGTAAAGGTATTTGATATATATCACAAATAATTGT
Ncarteri_div__RainbowCave_G2089 GAAATTTGATACCATATCATGTTTACGGTGACTTATATTTAGGAGATATGGTTGTCAAACAAGTTTAAAAATACCATTTGACCTTCCTATTGTGAAATGTAATTGTG-----------TGTGAACTCTGTATTTAAATATATCATTTTATTCTGATTATTAATGGTGATTGTTTATTTTACTAAGTGTTTAAATCTCACTTCCTTGAAGTTGGCATTACCAGTCCTGTTTAATGCATTTATACAATGATTTATTTTTT----CCTTTTTATTGTTGCAGGTTTCACAAATATTAGTTATCTCTAGAATGAAAATCTTTGCCTTATAATAGAACCTATATTTACATTCACATCATGGGAAAACAAAATAGCAAGCTCAAGCCAGAGGTCTTGGAAGACCTACGCCAAAATACAGAATTCACAGATGCTGAGATTCAAGAGTGGTACAAAGGGTTTCTGAAAGACTGCCCCACGGGCCATCTCTCCATTGAAGAATTTAAGAAAATTTATGGGAACTTTTTTCCGTATGGAGATGCGTCCAAGTTTGCGGAGCATGTGTTCCGCACATTTGATGCAAATGGCGATGGGACTATTGACTTCAGAGAATTTTTATGTGCTTTAAGTGTCACATCCCGTGGCAAGTTGGAGCAGAAATTAAAATGGGCATTCAGTATGTATGATCTTGATGGAAATGGATATATATCTCGCCAAGAAATGCTGGAAATAGTCACGGTAAATATAATTTTTTTACTTAATATTTATCACGATAG-AAATTCGGATACTCGCTGGTTTCGTTTTTTATTTTGGAAATATTCAAACTTTCTGAAGACGATCCTCAAAGGACCAACAAAATCTCTCATTTTAACGGTATTCTTTTTTTAATGACACCAGAATTTTTTTAAATACACATGATTTACATTT---ACACTTCAGGTATATTTACAAAATACTAGGTATATGCCACAGAAATTTAGTTTTTAAAAAATGTATACTTTTATCTAATGTATTTACAA--------TAAGACCTCTTTAATATGGCATTAATCCAGACATTTTTGGATTTTCTTTTTCTATATTTTATATGTCTAAAACGCATTTACCAATCGTACATTAGGGGTTGAAAATAAATTCCCAGCAAATCTCTTCACAGCTGGATGCCTCTTCCTCCCCGGATACTAT-----------CCGATTGTTGTAAGAGGGGATATCTTCCCCATTACGA---ATTTC
Ncherokee_BallhootScar_N193 ACGACTAGGTACGATTTCGCATTCCTATTTTTCCTCATTCAGGGGATATGGTAGTCAAATAGGTTTAAAAATACCATTTGACCTTCCTAGTGTGAAATGTAATTGTGGCTTTAAAGAGTATGAACCCTGTATTTAAACCCATCATTTTATTCTAATTATTAATGGTGATTGTTTATTTTATTAAGTGTTTAAATCTTACTTCCTTGAAGTTGGCATTACCAGCCCTGTTTAATGCATTTATACAACGATTTATTTTTTCTCCTTTTTTTGTTGTTGCAGGTTTCACAAATATTAATTATCTCTAGAATGAAAATCTCTGCCTTATAATAGAACCTATATTTACATTCACATCATGGGGAAGCAAAATAGCAAGCTCAAGCCAGAGGTCTTGGAAGACCTACGCCAAAATACAGAATTCACAGATGCCGAGATTCAAGAGTGGTACAAAGGGTTTCTGAAAGACTGCCCCACGGGTCATCTCTCCATCGAAGAGTTTAAGAAAATTTATGGGAACTTTTTTCCGTATGGAGACGCGTCCAAGTTTGCGGAGCATGTGTTCCGCACATTTGATGCAAATGGCGATGGGACTATTGACTTCAGAGAATTTTTATGTGCTTTAAGTGTCACATCCCGTGGCAAGTTGGAGCAGAAATTAAAATGGGCATTCAGTATGTATGATCTGGATGGAAATGGATATATATCTCGCCAAGAAATGTTGGAAATAGTTACGGTAAGTATACATTTTTTACTTCATATTTATCACGATAGAAATTCCAGACACCCGCTGTTTTTATTTTTCATTTTGAAAATATCCAAACTT-----------------AAGGACCAACAAAATCTGTCATTTTAAAGGTATTCTTTTTTAATGAACACCAGAAATTTTGTGAATATAAATGATTTACATTTCTTACACTTAAGGTATATCTGCAAAATACTAGAAATATACCACAGAAATTTAGTTTTTTAAAAAAATATA--CTTTTT---TTTTTTAATAAAGTACCTCAAAGACCCCAATATAATATCATAAAATTTGGTGTTTTTAAATGCATTTTATTTATATCTCATACATCTGAGGTGTATTTATAAAACAATTTGAACATATCAGTAATATGTTTCATGAGGAGTATTTTAAAAAGGTTTTTCCCATTATACCTTAAAAATACCTCAAATATACCAGATTTACATGTAAAGGTATTTGATATATATCACAAATAATTGT
Ncherokee_BalsamMtn_N891 ACGACTAGGTACGATTTCGCATTCCTATTTTTCCTCGTTCAGGGGATATGGTTGTTAAATTGGTTTAAAAATACCATTTGACCTTCCTAGTGTGAAATGTAATTGTGGCTTTAAAGAGTATGAACCCTGTACCTGAACCCATCATTTTATTCTAATTATTAATGGTGATTGTTTATTTTATTAAATGTTTAAATCTTACTTCCTTGAAGTTGGCATTACCAGCCCTGTTTAATGCATTTATACAATGATTTATTTTTTTTCTTTTTTTTGTTGTTGCAGGTTTCACAAATATTCATTATCTCTAGAATGAAAATCTTTGCCTTATAATAGAACCTATATTTACATTCGCATCATGGGGAAGCAAAATAGCAAGCTCAAGCCAGAGGTCTTGGAAGACCTACGCCAAAATACAGAATTCACAGATGCCGAGATTCAAGAGTGGTACAAAGGGTTTCTGAAAGACTGCCCCACGGGTCATCTCTCCATCGAAGAATTTAAGAAAATTTATGGGAACTTTTTTCCGTATGGAGACGCGTCCAAGTTTGCGGAGCATGTGTTCCGCACATTTGATGCAAATGGTGATGGGACTATTGACTTCAGAGAATTTTTATGTGCTTTAAGTGTCACATCCCGTGGCAAGTTGGAGCAGAAATTAAAATGGGCATTCAGTATGTATGATCTGGATGGAAATGGATATATATCTCGCCAAGAAATGTTGGAAATAGTTACGGTAAGTATACATTTTTTACTTAATATTTATCGCAATAGGAATTCCAGACACCCGCTGTTTTTATTTTTCATTTTGAAAATATCCAAACTTTGTGAAGACAAACCTCAAAGGACCAACAAAATCTGTCATTTTAACGGTATTCTTTTTTAATGAACACCAGAAATTTTGTGAATATAAATGATTTACATTTCTTACACTTAAGGTATATCTACAAAATACTAGAAATATACCACAGAAATTTAGTTTTTTAAAAAAATATACTCTTATT---TTTTTTAATAAAGTACCTCAAAGACCCCAATATAATATCATAAAATTTGGTGTTTTTAAATGCATTTTATTTATATCTCATACATCTGAGGTGTATTTATAAAACAATTTGAACATATCAGTAATATGTTTCATGAGGAGTATTTTAAAAAGGTTTTTCCCATTATACTTTAAAAATACCTCAAATATACCAGATTTACATGTAAAGGTATTTGATATATATCACAAATAATTGT
Ncherokee_SIndianCrk_N681 ---------------------------------------------------------------------------------------------------------------------------------------------------------------------------------------------------------------------------------------------------------------------------------------------------------------------------------------------------------------------------------------------------CTTGGAAGACCTACGCCAAAATACAGAATTCACAGATGCCGAGATTCAAGAGTGGTACAAAGGGTTTCTGAAAGACTGCCCCACGGGTCATCTCTCCATTGAAGAATTTAAGAAAATTTATGGGAACTTTTTTCCGTATGGAGACGCGTCCAAGTTTGCGGAGCATGTGTTCCGCACATTTGATGCAAATGGCGATGGGACTATTGACTTCAGAGAATTTTTATGTGCTTTAAGTGTCACATCCCGTGGCAAGTTGGAGCAGAAATTAAAATGGGCATTCAGTATGTATGATCTGGATGGAAATGGATATATATCTCGCCAAGAAATGCTGGAAATAGTTACGGTAAGTATACATTTTTTACTTAATATTTATCACGATAGAAATTCCAGACACCCGCTGTTTTTATTTTTCATTTTGAAAATATCCAAACTTTGTGAAGACAAACCTCAAAGGACCAACAAAATCTGTCATTTTAACGGTATTCTTTTTTAATGAACGCCAGAAATTTTGTGAATATAAGTGATTTACATTTCTTACACT--------------------------------------------------------------------------------------------------------------------------------------------------------------------------------------------------------------------------------------------------------------------------------------------------------------------
Ncooperi_BeaverCrk_N1002 -----------------------------------------------------------TAGGTTTAAAAATACCATTTGACCTTCCTAGTGTGAAATGTAATTGTGGCTTTAAAGAGTATGAACCCTGTATTTAAACCCATCATTTTATTCTAATTATTAATGGTGATTGTTTACTTTATTAAGTGTTTAAATCTCACTTCCTTGAAGTTGGCATTACCAGCCCTGTTTAATGCATTTCTACAACGATTTATTTTTTTTCTTTTTTTTGTTGTTGCAGGTTTCACAAATATTAATCATCTCTAGAATGAAAATCTTTGCCTTATAATAGAACCTATATTTACATTCACATCATGGGGAAACAAAATAGCAAGCTCAAGCCAGAGGTCTTGGAAGACCTACGCCAAAATACAGAATTCACAGATGCCGAGATTCAAGAGTGGTACAAAGGGTTTCTGAAAGACTGCCCCACGGGTCATCTCTCCATTGAAGAATTTAAGAAAATTTATGGGAACTTTTTTCCGTATGGAGATGCGTCCAAGTTTGCGGAGCATGTGTTCCGCACATTTGATGCAAATGGCGATGGGACTATTGACTTCAGAGAATTTTTATGTGCTTTAAGTGTCACATCCCGTGGCAAGTTAGAGCAGAAATTAAAATGGGCATTCAGTATGTATGATCTTGATGGAAATGGATATATATCTCGCCAAGAAATGCTGGAAATAGTTACGGTAAGTATACATTTTTTACTTAATATTTATCACGATAGAAATTCCCGACACCTGCTGTTTTTATTTTTCATTTTGAAAATATCCAAACTTTGTGAAGACAAACCGCAAAGGACCAACAAAATCTGTCATTTTAATGGTATTCTTTTTTAATGAACACCAGAAATTTGGTGAATATACATGATTTACATTTCTTACACTTAAGGTATATCTACAAAATATTAGAAATATACCACAGAAATTTAGTTTTTTTAAAAAATATACTTTTATCTAATATATTTATAAAGTACCTCAAAGACCCGAATATAATAGCACAAAATTTTCTGTTTTTAAATGCATTTTATTTATATCTCACACACCTGAGGTGTATTTATAAAACAATTTGAACATATCAGC-ATATGTTCCATGAGGAGTATTTTAAAAAGGTTTTTCTCATTATACCTTAAAAATACCGTAGGTACACCAAAATTAAGTCATAG-----------------------------
Ncooperi_BrasstBald_N824 ---------------------------------------CAGGGAATATGGTTGTCAAATAGGTTTAAAAATACCATTTGACCTTTCTAGCGTGAAATGTAATTGTGGCTTTAAAGAGTATGAACCCTGTATTTAAACCCATCATTTTATTCTAATTATTAATGGTGATTGTTTATTTTATTAAGTGTTTAAATCTCACTTCCTTGAAGTTGGCATTACCAGCCCTGTTTAATGCATTTCTACAACGAT---TTTTTTTTCTTTTTTTTGTTGTTGCAGGTTTCACAAATATTAATCATCTCTAGAATGAAAATCTTTGCCTTATAATAGAACCTATATTTACATTCACATCATGGGGAAACAAAATAGCAAGCTCAAGCCAGAGGTCTTGGAAGACCTACGCCAAAATACAGAATTCACAGATGCCGAGATTCAAGAGTGGTACAAAGGGTTTCTGAAAGACTGCCCCACGGGTCATCTCTCCATTGAAGAATTTAAGAAAATTTATGGGAACTTTTTTCCGTATGGAGACGCGTCCAAGTTTGCGGAGCATGTGTTCCGCACATTTGATGCAAATGGCGATGGGACTATTGACTTCAGAGAATTTTTATGTGCTTTAAGTGTCACATCCCGTGGCAAGTTGGAGCAGAAATTAAAATGGGCATTCAGTATGTATGATCTTGATGGAAATGGATATATATCTCGCCAAGAAATGCTGGAAATAGTTACGGTAAGTATACATTTTTTACTTAATATTTATCACGATAGAAATTCCCGACACCTGCTGTTTTTATTTTTCATTTTGAAAATATCCAAACTTTGTGAAGACAAACCTCAAAGGACCAACAAAATCTGTCATTTTAATGGTATTCTTTTTTAATGAACACCAGAAATTTGGTAAATATACATGATTTACATTTCTTACACTTAAGGTATATCTACAAAATATTAGAAATATACCACAGAAATTTAGTTTCTTAAAAAAATATACTTTTATCTAATATATTTATAAAGTACCTCAAAGACCCGAATATTATAGCACAAAATTTTCTGTTTTTAAATGCACTTTATTTATATCTCACACACCTGAGATGTATTTATAAAACAATTTGACCAGATCAGC-AGCTGTCCCAAGAGCAGTTATTTAAATGGT----------------------------------------------------------------------------------
Ncooperi_CheoahDam_N1122 ---------------------------------------------------------------------------------------------------TAATTGTGGCTTTAAAGAGTATGAACCCTGTATTTAAACCCATCATTTTATTCTAATTATTAATGGTGATTGTTTATTTTATTAAGTGTTTAAATCTCACTTCCTTGAAGTTGGCATTACCAGCCCTGTTTAATGCATTTCTACAACGATTTATTTTTTTTCTTTTTTTTGTTGTTGCAGGTTTCACAAATATTAATCATCTCTAGAATGAAAATCTTTGCCTTATAATAGAACCTATATTTACATTCACATCATGGGGAAACAAAATAGCAAGCTCAAGCCAGAGGTCTTGGAAGACCTACGCCAAAATACAGAATTCACAGATGCCGAGATTCAAGAGTGGTACAAAGGGTTTCTGAAAGACTGCCCCACGGGTCATCTCTCCATTGAAGAATTTAAGAAAATTTATGGGAACTTTTTTCCGTATGGAGACGCGTCCAAGTTTGCGGAGCATGTGTTCCGCACATTTGATGCAAATGGCGATGGGACTATTGACTTCAGAGAATTTTTATGTGCTTTAAGTGTCACATCCCGTGGCAAGTTGGAGCAGAAATTAAAATGGGCATTCAGTATGTATGATCTTGATGGAAATGGATATATATCTCGCCAAGAAATGCTGGAAATAGTTACGGTAAGTATACATTTTTTACTTAATATTTATCACGATAGAAATTCCCGACACCCGCTGTTTTTATTTTTCATTTTGAAAATATCCAAACTTTGTGAAGACAAACCTCAAAGCACCAACAAAATCTGTCATTTTAATGGTATTCTTTTTTAATGAACACCAGAAATTTGGTGAATATACATGATTTACATTTCTTACGCTTAAGGTATATCTACAAAATATTAGAAATATACCACAGAAATTTAGTTTTTTAAAAAAATGTACTTTTATCTAATATATTTATAAAGTACCTCAAAGACCCGAATATAATAGCACAACATTTTCTGTTTTTAAATGCATTTTATTTATAACTCACACACCTGAGATGTATTTATAAAACAATTTGAACATATCAGCAATATGTTCCATGAGGAGTATTTTAAAAAGGTTTTTCTCATTATACCTTAAAAATATTGTAGGTACACCAAATTTAAATCATAGCGTATTTTCTATGCCTTCTGTATAATTGT
Ncooperi_NantRiverGorge_N682 ACGACTAGGTTCGATTTCGCATTCCTATTTTTCCTCATTCAGGG------GTAGTTAAATAGGTTTAAAAATACCATTTGACCTTCCTAGTGTGAAATGTAATTGTGGCTTTAAAGAGTATGAACCCTGTATTTAAACCCATCATTTTATTCTAATTATTAATGGGGATTGTTTACTTTATTAAGTGTTTAAATCTCACTTCCTTGAAGTTGGCATTACCAGCCCTGTTTAATGCATTTCTACAACGATTTATTTTTTTTCTTTTTTTTGTTGTTGCAGGTTTCACAAATATTAATCATCTCTAGAATGAAAATCTTTGCCTTATAATAGAACCTATATTTACATTCACATCATGGGGAAACAAAATAGCAAGCTCAAGCCAGAGGTCTTGGAAGACCTACGCCAAAATACAGAATTCACAGATGCCGAGATTCAAGAGTGGTACAAAGGGTTTCTGAAAGACTGCCCCACGGGTCATCTCTCCATTGAAGAATTTAAGAAAATTTATGGGAACTTTTTTCCGTATGGAGATGCGTCCAAGTTTGCGGAGCATGTGTTCCGCACATTTGATGCAAATGGCGATGGGACTATTGACTTCAGAGAATTTTTATGTGCTTTAAGTGTCACATCCCGTGGCAAGTTGGAGCAGAAATTAAAATGGGCATTCAGTATGTATGATCTTGATGGAAATGGATATATATCTCGCCAAGAAATGCTGGAAATAGTTACGGTAAGTATACATTTTTTACTTAATATTTATCACGATAGAAATTCCCGACACCTGCTGTTTTTATTTTTCATTTTGAAAATATCCAAACTTTGTGAAGACAAACCGCAAAGGACCAACAAAATCTGTCATTTTAATGGTATTCTTTTTTAATGAACACCAGAAATTTGGTGAATATACATGATTTACATTTCTTACACTTAAGGTATATCTACAAAATATTAGAAATATACCACAGAAATTTAGTTTTTTTAAAAAATATACTTTTATCTAATATATTTATAAAGTACCTCAAAGACCCGAATATAATAGCACAAAATTTTCTGTTTTTAAATGCATTTTATTTATATCTCACACACCTGAGATGTATTTAC---ATGGTTCGTACACTTGTGAAAA----TCCTTGAAAGGTGCTTGAAAAAAAAAGCT-TCATT------------------------------TTCAAG-----------------------------------
Ncooperi_RockCrRoad_N1160 ATGACTAGGTACGATTTCACATTCATATTTTTCCCCATTCAGGGAATATGGTTGTCAAATAGGTTTAAAAATACCATTTGACCTTTCTAGCGTGAAATGTAATTGTGGTTTTAAAGAGTATGAACCCTGTATTTAAACCCATCATTTTATTTTAATTATTAATGGTGATTGTGTATTTTATTAAGTATTTAAATCTCACTTCCTTGAAGTTGGCATTACCAGCCCTGTTTAATGCATTTCTACAACGATTTATTTTTTCTCCTTTTTTTGATGTTGCAGGTTTCACAAATATTAATCATCTCTAGAATGAAAATCTTTGCCTTATAATAGAACCTATATTTACATTCACATCATGGGGAAACAAAATAGCAAGCTCAAGCCAGAGGTCTTGGAAGACCTACGCCAAAATACAGAATTCACAGATGCTGAGATTCAAGAGTGGTACAAAGGGTTTCTGAAAGACTGCCCCACGGGTCATCTCTCCATTGAAGAATTTAAGAAAATTTATGGGAACTTTTTTCCGTATGGAGACGCGTCCAAGTTTGCGGAGCATGTGTTCCGCACATTTGATGCAAATGGCGATGGGACTATTGACTTCAGAGAATTTTTATGTGCTTTAAGTGTCACATCCCGTGGCAAGTTGGAGCAGAAATTAAAATGGGCATTCAGTATGTATGATCTTGATGGAAATGGATATATATCTCGCCAAGAAATGCTGGAAATAGTTACGGTAAGTATACATTTTTTACTTAATATTTATCACGATAGAAATTCCCGACACCTGCTGTTTTTATTTTTCATTTTTAAAATATCCAAACTTTGTGAAGACAAACCTCAAAGGACCAACAAAATCTGTCATTTTAATGGTTTTCTTTTTTAATGAACACCAGAAATTTGGTGAATATGCATGATTTACATTTCTTACACTTAAGGTATATCTACAAAATATTAAAAATGTACCACAGAAATTTAGTTTTTTAAAAAAATATACTTTTATCTAATATATTTATAAAGTACCTCAAAGACCCGAATATAATAGCACAAAATTTTCTGTTTTTAAATGCATTTTATTTAT--CTCACACACCTGAGATGTATTTATAAAACAATTTGAACATATCAGC-ATATGTTCCATGAGGAGTATTTTAAAAAGGTTTTTCTCATTATACCTTAAAAATATCGTAGGTACACCAAAATTAAGTCATAGCGTATTTTCTATGTCTTCTGTATAGTTAT
Ncoylei_Apalachia_N1195 ------------------------------------------------------------------------------------------------------------CTTTAAAGAGTATGAACCCTGTATTTAAACTCATCATTTTATTCTAATTATTAATGGTGATTGTTTATTTTATTAAGTATTCAAATCTCGCTTCCTTGAAGTTGGCATTACCAGCCCTGTTTAATGCATTTATACAACGATTTATTTTTTCTCCTTTTGTTGTTGTTGCAGGTTTCACAAATATTAATCATCTCTAGAATGAAAATCTTTGCCTTATAATAGAACCTATATTTACATTCACATCATGGGGAAACAAAATAGCAAGCTCAAGCCAGAGGTCTTGGAAGACCTACGCCAAAATACAGAATTCACAGATGCCGAGATTCAAGAGTGGTACAAAGGGTTTCTGAAAGACTGTCCCACGGGTCATCTCTCCATTGAAGAATTTAAGAAAATTTATGGGAACTTTTTTCCGTATGGAGACGCGTCCAAGTTTGCGGAGCATGTGTTCCGCACATTTGATGCAAATGGCGACGGGACTATTGACTTCAGAGAATTTTTATGTGCTTTAAGTGTCACATCCCGTGGCAAGTTGGAGCAGAAATTAAAATGGGCATTCAGTATGTATGATCTTGATGGAAATGGATATATATCTCGCCAAGAAATGCTGGAAATAGTTACGGTAAGTATACATTTTTTACTTAAAATTTATCACGATAGAAATTCCAGACACCTGCTG-TTTTATTTTTCATTTTGAAAATATCCAAACTTTGTGAAGACAAACCTCAAAGGACCAACAAAATCTGTCATTTTAATGGTATTCTTTTTTAATGAACACCAGGCATTTGGACAATATATGGGATTTACATTTCTTACACTTAAGGTATATCTACAAAATATTAGAAATATACCACAGAAATTTAGTTTTTTAAAAAAATATACTTTTATCTAAATTATTTATAAAGTACCTCAAAGACCTGGATATAATAGCACAAAATTTTCTGTTTTTAAATGCATTTTATTTATATCTCACACACCTTAGATGTATTTATAAAACAATTTGAACATATCAGAAATATGTTTCATGAGGAGTATTTTAAACAGGTTTTTCTCAT---ACCTTAAAAATGCCGTAGGTACACCAAAATTAAATCATAGCGTATTTTCTATGCCTTCTGTATAGTTGT
Ncoylei_DinkinCove_N1118 ACGACTAGGTACGATTTTGCGTTCATAATTTTCCCCATTCAGGGGACATGGTTGTCAAATAGGTTTAAAAACACCATTTAAGCCTCCTAGTGTGAAATGTAATTGTGGCTTTAAAGAGTATGAACCCTGTATTTAAACTCATCATTTTATTCTAATTATTAATGGTGATTGTTTATTTTATTAAGTATTCAATTCTCGCTTCCTTGAAGTTGGCATTACCAGCCCTGTTTAATGCATTTATACAACGATTTATTTTTTCTCCTTTTGTTGTTGTTGCAGGTTTCACAAATATTAATCATCTCTAGAATGAAAATCTTTGCCTTATAATAGAACCTATATTTACATTCACATCATGGGGAAACAAAATAGCAAGCTCAAGCCAGAGGTCTTGGAAGACCTACGCCAAAATACAGAATTCACAGATGCCGAGATTCAAGAGTGGTACAAAGGGTTTCTGAAAGACTGCCCCACGGGTCATCTCTCCATTGAAGAATTTAAGAAAATTTATGGGAACTTTTTTCCGTATGGAGACGCGTCCAAGTTTGCGGAGCACGTGTTCCGCACATTTGATGCAAATGGCGACGGGACTATTGACTTCAGAGAATTTTTATGTGCTTTAAGTGTCACATCCCGTGGCAAGTTGGAGCAGAAATTAAAATGGGCATTCAGTATGTATGATCTTGATGGAAATGGATATATATCTCGCCAAGAAATGCTGGAAATAGTTACGGTAAGTATACATTTTTTACTTAAAATTTATCACGATAGAAATTCCAGACACCTGCTG-TTTTATTTTTCATTTTGAAAATATCCAAACTTTGTGAAGACAAACCTCAAAGGACCAACAAAATCTGTCATTTTAATGGTATTCTTTTTTAATGAACACCAGACATTTGGACAATATATGTGATTTACATTTCTTACACTTAAGGTATATCTACAAAATATTAGAAATATACCACAGAAATTTAGTTTTTTTAAAAAATATACTTTTATCTAAATTATTTATAAAGTACCTCAAAGACCCGGATATAATAGCACAAAATTTTCTGTTTTTAAATGCATTTTATTTATATCTCACACACCTGAGATGTATTTATAAAACAATTTGAACATATCAGAAATATGTTTCATGAGGAGTATTTTAAACAGGTTTTTCTCAT---ACCTTAAAAATGCCGTAGGTACACCAAATTTAAATAATAGCGTATTTTCTATGCCATCTGTGTAGTTGT
Ncoylei_TiptonCreek_N837 ACGACTAGGTACGATTTTGCGTTCATAATTTTCCCCATTCAGGGGACATGGTTGTCAAATAGGTTTAAAAACACCATTTGACCCTCCTAGTGTGAAATGTAATTGTGGCTTTAAAGAGTATGAACCCTGTATTTAAACTCATCATTTTATTCTAATTATTAATGGTGATTGTTTATTTTATTAAGTATTCAAATCTCGCTTCCTTGAAGTTGGCATTACCAGCCCTGTTTAATGCATTTATACAACGATTTATTTTTTCTCCTTTTTTTGTTGTTGCAGGTTTCACAAATATTAATCATCTCTAGAATGAAAATCTTTGCCTTATAATAGAACCTATATTTACATTCACATCATGGGGAAACAAAATAGCAAGCTCAAGCCAGAGGTCTTGGAAGACCTACGCCAAAATACAGAATTCACAGATGCCGAGATTCAAGAGTGGTACAAAGGGTTTCTGAAAGACTGTCCCACGGGTCATCTCTCCATTGAAGAATTTAAGAAAATTTATGGGAACTTTTTTCCGTATGGAGACGCGTCCAAGTTTGCGGAGCATGTGTTCCGCACATTTGATGCAAATGGCGACGGGACTATTGACTTCAGAGAATTTTTATGTGCTTTAAGTGTCACATCCCGTGGCAAGTTGGAGCAGAAATTAAAATGGGCATTCAGTATGTATGATCTTGATGGAAATGGATATATATCTCGCCAAGAAATGCTGGAAATAGTTACGGTAAGTATACATTTTTTACTTAAAATTTATCACGATAGAAATTCCAGGCACCTGCTG-TTTTATTTTTCATTTTGAAAATATCCAAACTTTGTGAAGACAAACCTCAAAGGACCAACAAAATCTGCCATTTTAATGGTATTATTTTTTAATGAACACCAGACATTTGGACAATATATGTGATTTACATTTCTTACACTTAAGGTATATCTACAAAATATTAGAAATATACCACAGAAATTTAGTTTTTTTAAAAAATATACTTTTATCTAAATTATTTATAAAGTACCTCAAAGACCCGGATATAATAGCACAAAATTTTCTGTTTTTAAATGCATTTTATTTATATCTCACACACCTGAGATGTATTTATAAAACAATTTGAACATATCAGAAATATGTTTCATGAGGAGTATTTTAAACAGGTTTTTCTCAT---ACCTTAAAAATGTCGTAGGTACAC---------------------------------------------
Ncressleri_AndersonSpringCave_G2075 ACGACTAGATACGATTTCGTATTGATATTTTTCCCCATTCAGCAGATATGGTTGTCAAACAGGTTTAAAAATACCATTTGACCTTCATAGTGTGAAATGTAATTGTGGCTTTAAAGAGTATGAACCCTGTATTTAAACCTATCATTTTATTCTAATTATTAATGGTGATTGTTTATTTTACTAAGTGTTTAAATCTCACTTCCTTGAAGTTGGCATTACCAGCCCTGTTTAATGCATTTATGCAATGATTTATTTTTC----TCTTTTTTTCTTTGCAGGTTTCACAAATATTAATTATCTCTAGAATGAAAATCTTTGCCTTATAATAGAACCTATATTTACATTCACATCATGGGGAAACAAAATAGCAAGCTCAAGCCAGAGGTCTTGGAAGACCTACGCCAAAATACAGAATTCACAGATGCCGAGATTCAAGAGTGGTACAAAGGGTTTCTGAAAGACTGCCCCACAGGTCATCTCTCCATTGAAGAATTTAAGAAAATTTATGGGAACTTTTTTCCGTATGGAGACGCGTCCAAGTTTGCGGAGCATGTGTTCCGCACATTTGATGCAAATGGCGATGGGACTATTGACTTCAGAGAATTTTTATGTGCTTTAAGTGTCACATCCCGTGGCAAGTTGGAGCAGAAATTAAAATGGGCATTCAGTATGTATGATCTTGATGGAAATGGATATATATCTCGCCAAGAAATGCTGGAAATAGTTACGGTAAGTATACATTTTTTACTTAATATTTATCGCAATAG-AAATTCAGATACCCGCTGGTTTTATTTTTCATTTTGGAAATATTCAAACTTTCTGAAGGCAAACCTCAAAGGACCAACAAAATCTGTCATTTTAACAATATTCTTTTTTTAAGGACACCAGAAAGTTTTGAAATACATATGATTTACATTTCTTACACTTAAGGTATATTTACAAAATACTAGGAATATACCACAGAAATTTAGTTTTTAAAATATATA---TTTTATCTAATGTATTTGTAAAGTACCTCAAAAACCCAAATATAATACTACCAAATTTTCTGTTTTTAAATGCACTTTATTTATATCTCACACACCTGAGGTGTATTTATAAAACAACTTGAACATGTCAGAAATGTGTTCATTAAATACTTTTGGATAGAGGAGATCAAAATCCAACATTAGCAA------------------------TAAAAAGGTAGTAACCATTACTTTGAGGGGAGAGC
Ncressleri_PigeonCave_G2077 ACGACTAGATACGATTTCGTATTGATATTTTTCCCCATTCAGCAGATATGGTTGTCAAACAGGTTTAAAAATACCATTTGACCTTCATAGTGTGAAATGTAATTGTGGCTTTAAAGAGTATGAACCCTGTATTTAAACCTATCATTTTATTCTAATTATTAATGGTGATTGTTTATTTTACTAAGTGTTTAAATCTCACTTCCTTGAAGTTGGCATTACCAGCCCTGTTTAATGCATTTATGCAATGATTTATTTTTC----TCTTTTTTTCTTTGCAGGTTTCACAAATATTAATTATCTCTAGAATGAAAATCTTTGCCTTATAATAGAACCTATATTTACATTCACATCATGGGGAAACAAAATAGCAAGCTCAAGCCAGAGGTCTTGGAAGACCTACGCCAAAATACAGAATTCACAGATGCCGAGATTCAAGAGTGGTACAAAGGGTTTCTGAAAGACTGCCCCACAGGTCATCTCTCCATTGAAGAATTTAAGAAAATTTATGGGAACTTTTTTCCGTATGGAGACGCGTCCAAGTTTGCGGAGCATGTGTTCCGCACATTTGATGCAAATGGCGATGGGACTATTGACTTCAGAGAATTTTTATGTGCTTTAAGTGTCACATCCCGTGGCAAGTTGGAGCAGAAATTAAAATGGGCATTCAGTATGTATGATCTTGATGGAAATGGATATATATCTCGCCAAGAAATGCTGGAAATAGTTACGGTAAGTATACATTTTTTACTTAATATTTATCGCAATAG-AAATTCAGATACCCGCTGGTTTTATTTTTCATTTTGGAAATATTCAAACTTTCTGAAGGCAAACCTCAAAGGACCAACAAAATCTGTCATTTTAACAATATTCTTTTTTTAAGGACACCAGAAAGTTTTGAAATACATATGATTTACATTTCTTACACTTAAGGTATATTTACAAAATACTAGGAATATACCACAGAAATTTAGTTTTTAAAATATATA---TTTTATCTAATGTATTTGTAAAGTACCTCAAAAACCCAAATATAATACTACCAAATTTTCTGTTTTTAAATGCACTTTATTTATATCTCACACACCTGAGGTGTATTTATAAAACAACTTGAACATGTCAGAAATGTGTTCCTTAAATACTTTTGGATAGAGGAGATCAAAATCCAACATTAGCAA------------------------TAAAAAGGTAGTAACCATTACTTTGAGGGGAGAGC
Ncrosbyi_MtMitchell_N210 ATGACTAGGTACGATTTCGCATTCATATTTTTCCCCATTCAGGGGATATGGTTGTCAAATAGGTTTAAAAATACCATTTGACCTTCCTAGTGTGAAATGTAATTGTGGCTTTAAAGAGTATGAACCCTGTATTTAAACCTATCGTTTTATTCTAATTATTAATGGTGATAGTTTATTTTATTAAGTGTTCAAATCTCACTTCCTTGAAGTTGGCATTACCA----TGTTTAATGCATTTATACAACGATTTATTTTTTCTCCTTTTTTTGTTGTTGCAGGTTTCACAAATATTAATTGTCTCTAGAATGAAAATCTTTGCCTTATAATAGAACCTATATTTACATTCGCGTCATGGGGAAACAAAATAGCAAGCTCAAGCCAGAGGTCTTGGAAGACCTACGCCAAAATACAGAATTCACAGATGCCGAGATTCAAGAGTGGTACAAAGGGTTTCTGAAAGACTGCCCCACGGGTCATCTCTCCATTGAAGAATTTAAGAAAATTTATGGGAACTTTTTTCCGTATGGAGACGCGTCCAAGTTTGCGGAGCATGTGTTCCGCACATTTGATGCAAATGGCGATGGGACTATTGACTTCAGAGAATTTTTATGTGCTTTAAGTGTCACATCCCGTGGCAAGTTGGAGCAGAAATTAAAATGGGCATTCAGTATGTATGATCTTGATGGAAATGGATATATATCTCGCCAAGAAATGCTGGAAATAGTTACGGTAAGTATACATTTTTTACTCAATATTTATCACGATAG-AAATTCCGATACTTGTATGTTTTATTTTTCATTTTGGAAATATTCAAAATTTGGGAAGACAAACCTCAAAGGACCAACAAAATCTGTCATTTTAATGGTATTCTTTTTTAATGAACACCAGAAATTTGGACAATATACATGATTTACATTTCTTACACTTAAGGTATATCTACAAAATACTAGAAATATACCACAGAAATTTAG--TTTTTAAAAAATATACTTTTATCTAATATATTTATAAAGTACCTCAAAGACTCGAATATAATATCACAAAATTTTCTGTTTCTAAATGCATTTTATTTATATCTCACACTCCTGAGGTGTATTTATAAAACAACTTGATCAT-----------------------------------------------------------------------------------------------------------------------
Ncrosbyi_PricesCrk_N1143 ATGACTAGGTACGATTTCGCATTCATATTTTTCCCCATTCAGGGGATATGGTTGTCAAATAGGTTTAAAAATACCATTTGACCTTCCTAGTGTGAAATGTAATTGTGGCTTTAAAGAG--------------------------TTTTATTCTAATTATTAATGGTGATAGTTTATTTTATTAAGTGTTCAAATCTCACTTCCTTGAAGTTGGCATTACCA----TGTTTAATGCATTTATACAACGATTTATTTTTTCTC-CTTTTTTGTTGTTGCAGGTTTCACAAATATTAATTATCTCTAGAATGAAAACCTTTGCCTTATAATAGAACCTATATTTACATTCACATCATGGGGAAACAAAATAGCAAGCTCAAGCCAGAGGTCTTGGAAGACCTACGCCAAAATACAGAATTCACAGATGCCGAGATTCAAGAGTGGTACAAAGGGTTTCTGAAAGACTGCCCCACGGGTCATCTCTCCATTGAAGAATTTAAGAAAATTTATGGGAACTTTTTTCCGTATGGAGACGCGTCCAAGTTTGCGGAGCATGTGTTCCGCACATTTGATGCAAATGGCGATGGGACTATTGACTTCAGAGAATTTTTATGTGCTTTAAGTGTCACATCCCGTGGCAAGTTGGAGCAGAAATTAAAATGGGCATTCAGTATGTATGATCTTGATGGAAATGGATATATATCTCGCCAAGAAATGCTGGAAATAGTTACGGTAAGTATACATTTTTTACTTAATATTTATCTCGATAG-AAATTCCGATACTTGCCGGTTTTATTTTTCATTTTGGAAATATTCAAAATTTGGGAAGACAAACCTCAAAGGACCAACAAAATCTGTCATTTTAATGGTATTCTTTTTTAATGAACACCAGAAATTTGGTCAATATACATGATTTACATTTCTTACGCTTAAGGTATATCTACAAAATACTAGAAATATACCACAGAAATTTAG--TTTAAAAAATATATACTTTTATCTAATATATTTATAAAGTACCTCAAAGACTTGAATATAATATCACAAAATTTTCTGTTTCTAAATGCATTTTATTTATATCTCACACTCCTGAGGTGTATTTATAAAACAACTTGAACATATCAGAAATATATTTCATGAAGACTATTTTAAAAAGGTTTTTCCCATTATACCTTAAAAATACCTCAAATATACCAGATTTACATGTAAAGATATTTGCTTTATATCGCAAATAATTGT
Ncrosbyi_ShufordCrk_N1148 ----------ACGATTTCGCATTCATATTTTTCCCCATTCAGGGGATATGGTTGTCAAATAGGTTTAAAAATACCATTTGACCTTCCTAGTGTGAAATGTAATTGTGGCTTTAAAGAGTATGAACCCTGTATTTAAACCTATCGTTTTATTCTAATTATTAATGGTGATAGTTTATTTTATTAAGTGTTCAAATCTCACTTCCTTGAAGTTGGCATTACCA----TGTTTAATGCATTTATACAACGATTTATTTTTTTCTCTTTTTTTGTTGTTGCAGGTTTCACAAATATTAATTGTCTCTAGAATGAAAATCTTTGCCTTATAATAGAACCTATATTTACATTCGCGTCATGGGGAAACAAAATAGCAAGCTCAAGCCAGAGGTCTTGGAAGACCTACGCCAAAATACAGAATTCACAGATGCCGAGATTCAAGAGTGGTACAAAGGGTTTCTGAAAGACTGCCCCACGGGTCATCTCTCCATTGAAGAATTTAAGAAAATTTATGGGAACTTTTTTCCGTATGGAGACGCGTCCAAGTTTGCGGAGCATGTGTTCCGCACATTTGATGCAAATGGCGATGGGACTATTGACTTCAGAGAATTTTTATGTGCTTTAAGTGTCACATCCCGTGGCAAGTTGGAGCAGAAATTAAAATGGGCATTCAGTATGTATGATCTTGATGGAAATGGATATATATCTCGCCAAGAAATGCTGGAAATAGTTACGGTAAGTATACATTTTTTACTCAATATTTATCACGATAG-AAATTCCGATACTTGTATGTTTTATTTTTCATTTTGGAAATATTCAAAATTTGGGAAGACAAACCTCAAAGGACCAACAAAATCTGTCATTTTAATGGTATTCTTTTTTAATGAACACCAGAAATTTGGACAATATACATGATTTACATTTCTTACACTTAAGGTATATCTACAAAATACTAGAAATATACCACAGAAATTTAG--TTTTTAAAAAATATACTTTTATCTAATATATTTATAAAGTACCTCAAAGACTCGAATATAATATCACAAAATTTTCTGTTTCTAAATGCATTTTATTTATATCTCACACTCCTGAGGTGTATTTATAAAACAACTTGATCATATCAGAAATATATTTCATGAAGACTATTTTAAAAAGGTTGTTCCCATTATACCTTAAAAATACCTCAAATATACCAGATTTACATGTAAAGGTATTTGCTTTATATTGCAAATAATTGT
Ndellingeri_BullpenBridge_N109 -----TAGGTATGATTTCGCACTCATATTTTTCCCCATTCAGGGGATACGGTTGTCAAATAGGCTTAAAAATACCATTTGACCTTCCTAGTGTGAAATGGAATTGTGGCTTTAAAGACTATGAACCCTGTATTT---CCCATCATTTTATTCTAATTATTAATGGTGATTGTTTATTTTATTAAGTGTTTAAATCTCACCTCTTTGCAGTTGGCATTACCAGCCCTGTTTAATGCATTTCTACAGCGATTTATTTTTTCTCTTTTTTTTGTTGTTGCAGGTTTCACAAATATTAATTATCTCTAGAATGAAAATCTTTGCCTTATAATAGAACCTATATTTACATTCACATCATGGGGAAACAAAATAGCAAGCTCAAGCCAGAGGTCTTGGAAGACCTACGCCAAAATACAGAATTCACAGATGCCGAGATTCAAGAGTGGTACAAAGGGTTTCTGAAAGATTGCCCCACAGGTCATCTCTCCATTGAAGAATTTAAGAAAATTTATGGGAACTTTTTTCCGTATGGAGACGCGTCCAAGTTTGCGGAGCATGTGTTCCGCACATTTGATGCAAATGGCGATGGGACTATTGACTTCAGAGAATTTTTATGTGCTTTAAGTGTCACATCCCGTGGCAAGTTGGAGCAGAAATTAAAATGGGCATTCAGTATGTATGATCTTGATGGAAATGGATATATATCTCGCCAAGAAATGCTGGAAATAGTTACGGTAAGTATACATTTTTTACTTAATATTTATCATGATAGAAATTCCAGACACCCGC---TTTTATTTTTCATTTTGAAAATATCCAAACTTTGTGAAGACAAACCTCAAAGGACCAA-AAAATCTGTCATTTTAATGGTATTCTTTTTTAATGAACACCAGAAATTTTGTGAATATAAATGATTTACATTTCTTACACTT-------------------------------------------------------------------------------ATAAAGTACCTCAAAGACCAGAATATAATATCATAAAATTTTGTGTTTTTAAATGCATTTTATTTATA--TCATACATCTGAGGTGTATTTATAAAAGAATTTGAACATATCAGTAATATGTTTCATGAGGAGTATTTTAAAAAGGTTTTTTCCGTTATACCTTAAAAATACCTCAAATATACCAGATTTACATGTAAAGGTATTTGATATATATCACAAATAATTGT
Ndellingeri_WhitewFalls_N887 ------------------------------TTCCCCATTCAGGGGATACTGTTGTCAAATAGGCTTAAAAATACCATTTGACCTTCCTAGTGTGAAATGGAATTGTGGCTTTAAAGACTATGAACCCTGTATTT---CCCATCATTTTATTCTAATTATTAATGGTGATTGTTTATTTTATTAAGTGTTTAAATCTCACCTCTTTGCAGTTGGCATTACCAGCCCTATTTAATGCATTTCTACAGCGATTTATTTTTTCTCTTTTTTTTGTTGTTGCAGGTTTCACAAATATTAATTATCTCTAGAATGAAAATCTTTGCCTTATAATAGAACCTATATTTACATTCACATCATGGGGAAACAAAATAGCAAGCTCAAGCCAGAGGTCTTGGAAGACCTACGCCAAAATACAGAATTCACAGATGCCGAGATTCAAGAGTGGTACAAAGGGTTTCTGAAAGATTGCCCCACAGGTCATCTCTCCATTGAAGAATTTAAGAAAATTTATGGGAACTTTTTTCCGTATGGAGACGCGTCCAAGTTTGCGGAGCATGTGTTCCGCACATTTGATGCAAATGGCGATGGGACTATTGACTTCAGAGAATTTTTATGTGCTTTAAGTGTCACATCCCGTGGCAAGTTGGAGCAGAAATTAAAATGGGCATTCAGTATGTATGATCTTGATGGAAATGGATATATATCTCGCCAAGAAATGCTGGAAATAGTTACGGTAAGTATACATTTTTTACTTAATATTTATCATGATAGAAATTCCAGACACCCGC---TTTTATTTTTCATTTTGAAAATATCCAAACTTTGTGAAGACAAACCTCAAAGGACCAA-AAAATCTGTCATTTTAATGGTATTCTTTTTTAATGAACACCAGAAATTTTGTGAATATAAATGATTTACATTTCTTACACTT-------------------------------------------------------------------------------ATAAAGTACCTCAAAGACCAGAATATAATATCATAAAATTTTGTGTTTTTAAATGCATTTTATTTATA--TCATACATCTGAGGTGTATTTATAAAAGAATTTGAACATATCAGTAATATGTTTCATGAGGAGTATTTTAAAAAGGTTTTTTCCGTTATACCTTAAAAATACCTCAAATATACCAGATTTACATGTAAAGGTATTTGATATATATCACAAATAATTGT
Ndilutus_GrassyCreek_N670 ------------------------------------------------------------------------------------------------------------------------------------------------------------------------------------------------------------------------------------------------------------------------------------------------------------------------------------------------------------CATCATGGGGAAACAAAATAGCAAGCTCAAGCCAGAGGTCTTGGAAGACCTACGCCAAAATACAGAATTCACAGATGCCGAGATTCAAGAGTGGTACAAAGGGTTTCTGAAAGACTGCCCCACGGGTCATCTCTCCATTGAAGAATTTAAGAAAATTTATGGGAACTTTTTTCCATATGGAGACGCGTCCAAGTTTGCGGAGCATGTGTTTCGCACATTTGATGCAAATGGCGATGGGACTATTGACTTCAGAGAATTTTTATGTGCTTTAAGTGTCACATCCCGTGGCAAGTTGGAGCAGAAATTAAAATGGGCATTCAGTATGTATGATCTGGATGGAAATGGATATATATCTCGCCAAGAAATGCTGGAAATAGTTACGGTAAGTATACATTTGTTACTTAATATTTATCACGATAGAAATTCCAGACACCCGCTGTTTTTATTTTTCATTTTGAAAATATTCAAACTTTGTGAAGACAAACCTCAAAGGACCAACAAAATCTGTCATTTTAACCGTATTCTTTTTTAATGAACACCAGAAATTTTGTGAATATAAATGATTTACATTTCTTACACTTAAGGTATATCTACAAAATAC-----------------------------------------------------------------------------------------------------------------------------------------------------------------------------------------------------------------------------------------------------------------------------------------------
Ndilutus_StarveRockCave_G3174 --GACTAGGTACGATTTGGCATTCCTATTTTTCCTCATTCAGGGGATATGGTTGTCAAATAGGTTTAAAAATACCATTTGACCTTCCTAGTGTGAAATGTAATTGTGGCTTTAAAGAGTATGAACCCTGTATTTAAACCCATCATTTTATTCTAATTATTAATGGTAATTGTTTATTTTATTAAATGTTTAAATCCTACTTCCTTGTAGTTGGCATTACCAGCCCTTTTTAATGCATTTATACAACGATTTATTTTTCCTCC-TTTTTTGTTGTTGCAGGTTTCACAAATATTAATTATCTCTAGAATGAAAATCTTTGCCTTATAATAGAACCTATATTTACATTCACATCATGGGGAAACAAAATAGCAAGCTCAAGCCAGAGGTCTTGGAAGACCTACGCCAAAATACAGAATTCACAGATGCCGAGATTCAAGAGTGGTACAAAGGGTTTCTGAAAGACTGCCCCACGGGTCATCTCTCCATTGAAGAATTTAAGAAAATTTATGGGAACTTTTTTCCATATGGAGACGCGTCCAAGTTTGCGGAGCATGTGTTTCGCACATTTGATGCAAATGGCGATGGGACTATTGACTTCAGAGAATTTTTATGTGCTTTAAGTGTCACATCCCGTGGCAAGTTGGAGCAGAAATTAAAATGGGCATTCAGTATGTATGATCTGGATGGAAATGGATATATATCTCGCCAAGAAATGCTGGAAATAGTTACGGTAAGTATACATTTGTTACTTAATATTTATCACGATAGAAATTCCAGACACCCGCTGTTTTTATTTTTCATTTTGAAAATATTCAAACTTTGTGAAGACAAACCTCAAAGGACCAACAAAATCTGTCATTTTAACCGTATTCTTTTTTAATGAACACCAGAAATTTTGTGAATATAAATGATTTACATTTCTTACACTTAAGGTATATCTACAAAATACTAGAAATATACCACAGAAATTTAGTTTTTTAAAAAAATATACTTTTAT----TTTTTTAATAAAGTACCTCAAAGACCCGAATATAATATCATAAAATTTGGTGTTTTTAAATGCATTTTATTTATATCTCGTACATCTGAGGTGTATTTATAAAACAATTTGAACATATCAGTAATATGTTTCATGAGGAGTATTTTAAAATGGTTTTTCCCATTATACCTTAAAAATACCTCAAATATATCGGATTTACATGTAAAGGTATTTGATATATATCACAAATAATTGT
Nesticus_gertschi_N806_gr_nasicus ACGACTAGGTACGATTTCGCATTCATATTTTTCCCCATTCAGGGGATATGGTTGTCAAATAGGTTTAAAAATACCATTTG---------------------GATGATGATACCATGAG--------------------------TTTTATTCTAATTATTAATGGTGATAGTTTATTTTATTAAGTGTTCAAATCTCACTTCCTTGAAGTTGGCATTACCA----TGTTTAATGCATTTATACAACGATTTATTTTTTCT--CTTTTTTGTTGTTGCAGGTTCCACAAATATTAATTATCTCTAGAATGAAAATCTTTGCCTTATAATAGAACCTATATTTACATTCACATCATGGGGAAACAAAATAGCAAGCTCAAGCCAGAGGTCTTGGAAGACCTACGCCAAAATACAGAATTCACAGATGCAGAGATTCAAGAGTGGTACAAAGGGTTTCTGAAAGACTGCCCCACGGGTCATCTCTCCATTGAAGAATTTAAGAAAATTTATGGGAACTTTTTTCCGTATGGAGACGCGTCCAAGTTTGCGGAGCATGTGTTCCGCACATTTGATGCAAATGGCGATGGGACTATTGACTTCAGAGAATTTTTATGTGCTTTAAGTGTCACATCCCGTGGCAAGTTGGAGCAGAAATTAAAATGGGCATTCAGTATGTATGATCTTGATGGAAATGGATATATATCTCGCCAAGAAATGCTGGAAATAGTTACGGTAAGTATACATTTTTTACTTAATATTTATCACGATAG-AAATTCCGATACTTGC-------------------------------------------------------------------------------------------------------------------------------------------------------------------------------------------------------------------------------------------------------------------------------------------------------------------------------------------------------------------------------------------------------------------------------------------------------------------
Nfridelli_LittlePigeon_N262 ACGACTAGGTACGATTTCGCACTCATATTTTTCCCCATTCAGGGGATATGGTTGTCAAATAGGCTTAAAAATACCATTTGACCTTCCTAGTGTGAAATGGAATTGTGGCTTTAAAGACTATGAACCCTGTATTTAAACCCATCATTTTATTCTAATTATTAATGGTGATTGTTTATTTTATTAAGTGTTTAAATCTCACCTCTTTGCAGTTGGCATTACCAGCCCTGTTTAATGCATTTCTACAACGATTTATTTTTTCTC--TTTTTTGTTGTTGCAGGTTTCACAAATATTAATTATCTCTAGAATGAAAATCTTTGCCTTATAATAGAACCTATATTTACATTCACATCATGGGGAAACAAAATAGCAAGCTCAAGCCAGAGGTCTTGGAAGACCTACGCCAAAATACAGAATTCACAGATGCCGAGATTCAAGAGTGGTACAAAGGGTTTCTGAAAGACTGCCCCACAGGTCATCTCTCCATTGAAGAATTTAAGAAAATTTATGGGAACTTTTTTCCGTATGGAGACGCGTCCAAGTTTGCGGAGCATGTGTTCCGCACATTTGATGCAAATGGCGATGGGACTATTGACTTCAGAGAATTTTTATGTGCTTTAAGTGTCACATCCCGTGGCAAGTTGGAGCAGAAATTAAAATGGGCATTCAGTATGTATGATCTTGATGGAAATGGATATATATCTCGCCAAGAAATGCTGGAAATAGTTACGGTAAGTATACATTTTTTACTTAATATTTATCACGATACAAATTCCAGACACCCGC---TTTTATTTTTCATTTTGAAAATATCCAAACTTTGTGAAGGCTAAACTCAAAGGACCAA-AAAATCTGTCATTTTAATGGTATTCTTTTTTAATGTACACCAGAAATTTTGTGAATATAAATGATTTACATTTCTTACACTT-------------------------------------------------------------------------------ATAAAGTACCTCAAAGACCAGAATATAATATCATAAAATTTGGTGTTTTTAAATGCATTTTATTTATATCTCATACATCTGAGGTGTATTTATAAAACAATTTGAACATATCAGTAATATGTTTCATGGGGAGTATTTTAAAAAGGTTTTTTCCGTTATACCTTAAAAATACCTCAAATATACCAGATTTACATGTAAAGGTATTTGATATATATCACAAATAATTGT
Nfurtivus_HugdenBranch_G3175 ACTACTGG-------TTTTTTTTTTATTTCTTTGGCGCTTAGGATATATAGTTGTGAAACAGTCCTAAAAAAAAAATTTAATTATATCTGTATGAACCAT-----------TAAAGACTATGAACCCTGTATTTAAACCCATCATTTTATTCTAATTATTAATGGTGATTGCTTATTTCATTAAGTATTTAAATATCACTTCTTTGAAGTTGGCATTACCAGCCCTGTTTAATGCATTTCTACAACAATTTATTTTTTCTCCTTTTTTTGTTGTTGCAGGTTTCACAAATATTAATTACCTCTAGAATGAAAATCTTTGCCTTATAATAGAACCTATATTTACATTCACATCATGGGGAAACAAAATAGCAAGCTCAAGCCAGAGGTCTTGGAAGACCTACGCCAAAATACAGAATTCACAGATGCCGAGATTCAAGAGTGGTACAAAGGGTTTCTGAAAGACTGCCCCACGGGTCATCTCTCCATTGAAGAATTTAAGAAAATTTATGGGAACTTTTTTCCGTATGGAGACGCGTCCAAGTTTGCGGAGCATGTGTTCCGCACATTTGATGCAAATGGCGATGGGACTATTGACTTCAGAGAATTTTTATGTGCTTTAAGTGTCACATCCCGTGGCAAGTTGGAGCAGAAATTAAAATGGGCATTCAGCATGTATGATCTTGATGGAAATGGATATATATCTCGCCAAGAAATGCTGGAAATAGTTACGGTAAGTATACATTTT----TTAATATTTATCACGGTAGAAATTCCAGGCACCTGCTATTTTTATTTCTCATTTTGAAAATATCCAAATTTTGTGAAGACAAACCTCAAAGGACCAACAAAATCTGTCATTTTAATGGTATTCTTTTTTAATGAACACCAGAAATTTGGACAATATACATGATTTACATTTCTTACACTTAAGGTATATCTACTAA------GAAATATACCGCAGAAATTTAGTTTT--AAAAAAATATACTTTTATCTAATATATTTATAAAGTACCTCAAAGACCCGAATATAATACCACAAAATTTTCTGTTTCTAAATGCATTTTATTTATATCTCACACTCCTGAGGTGTATTTATAAAACAACTTGAACATATCAGAAATATATTTCATGAGAGGTATTTTAAAAAGGGTTTTCCCATTATACCTTAAAAATACCTCAAATATACCAGGTTTACATGTAAAGGTATTTGCTTCATATTTCAAATAATTGT
Nfurtivus_RaccoonMtn_N1026 ACTACTGGTACTAACTTTTTTTTTTATTTCTTTGGCACTAAGGATATATAGTTGTGAAACAGTCCTAAAAAAAAAATTTAATTTTATCTGTATGAACCAT-----------TAAAGACTATGAACCCTGTATTTAAACCCATCATTTTATTCTAATTATTAATGGTGATTGCTTATTTCATTAAGTATTTAAATATCACTTCTTTGAAGTTGGCATTACCAGCCCTGTTTAATGCATTTCTACAACAATTTATTTTTTCTCCTTTTTTTGTTGTTGCAGGTTTCACAAATATTAATTACCTCTAGAATGAAAATCTTTGCCTTATAATAGAACCTATATTTACATTCACATCATGGGGAAACAAAATAGCAAGCTCAAGCCAGAGGTCTTGGAAGACCTACGCCAAAATACAGAATTCACAGATGCCGAGATTCAAGAGTGGTACAAAGGGTTTCTGAAAGACTGCCCCACGGGTCATCTCTCCATTGAAGAATTTAAGAAAATTTATGGGAACTTTTTTCCGTATGGAGACGCGTCCAAGTTTGCGGAGCATGTGTTCCGCACATTTGATGCAAATGGCGATGGGACTATTGACTTCAGAGAATTTTTATGTGCTTTAAGTGTCACATCCCGTGGCAAGTTGGAGCAGAAATTAAAATGGGCATTCAGCATGTATGATCTTGATGGAAATGGATATATATCTCGCCAAGAAATGCTGGAAATAGTTACGGTAAGTATACATTTT----TTAATATTTATCACGGTAGAAATTCCAGGCACCTGCTATTTTTATTTCTCATTTTGAAAATATCCAAATTTTGTGAAGACAAACCTCAAAGGACCAACAAAATCTGTCATTTTAATGGTATTCTTTTTTAATGAACACCAGAAATTTGGACAATATACATGATTTACATTTCTTACACTTAAGGTATATCTACTAA------GAAATATACCGCAGAAATTTAGTTTT--AAAAAAATATACTTTTATCTAATATATTTATAAAGTACCTCAAAGACCCGAATATAATACCACAAAATTTTCTGTTTCTAAATGCATTTTATTTATATCTCACACTCCTGAGGTGTATTTATAAAACAACTTGAACATATCAGAAATATATTTCATGAGAGGTATTTTAAAAAGGGTTTTCCCATTATACCTTAAAAATACCTCAAATATACCAGGTTTACATGTAAAGGTATTTGCTTCATATCGCAAATAATTGT
Ngeorgia_Sittons_N073 ---------------------------------------CAGGAGATATGGTTGTCAAATAGGTTTAAAAATACCATTTGACCTTCCTAGTGTGAAATGTAATTGTGGCTGTAAAGACTATGAACCCTGTATTTAAACCCATCATTTTATTCTAATTATTAATGGTGATTGTTTATTTTATTAAGTGTTTAAATCTCACTTCTTTGAAGTTGGCTTTACCAGCCCTGTTTAATGCATTTCTACAACAATTTATTTTTTCTCCTTTTTTTGTTGTTGCAGGTTTCACAAATATTAATAATCTCTAGAATGAAAATCTTTGCCTTATAATAGAACCTATATTTACATTCACATCATGGGGAAACAAAATAGCAAGCTCAAGCCAGAGGTCTTGGAAGACCTACGCCAAAATACAGAATTCACAGATGCCGAGATTCAAGAGTGGTACAAAGGGTTTCTGAAAGACTGCCCCACAGGTCATCTCTCCATTGAAGAATTTAAGAAAATTTATGGGAACTTTTTTCCGTATGGAGACGCGTCCAAGTTTGCGGAGCATGTGTTCCGCACATTTGATGCGAATGGTGATGGGACTATTGACTTCAGAGAATTTTTATGTGCTTTAAGTGTCACATCCCGTGGCAAGTTGGAGCAGAAATTAAAATGGGCATTCAGTATGTATGATCTTGATGGAAATGGATATATATCTCGCCAAGAAATGCTGGAAATAGTTACGGTAAGTATACATTTTTTACTTAATATTTATCACGATAGAAATTCCAGACACCTGCTGTTTTTATTTTTCATTTTGAAAATATCCCAACTTTGTGGAGACAAACCTCAAAGGACCAACAAAATCTGTTATTTTAATGGTATTCTTTTTTAATGAACACCAGAAATTTGGTGAATACACGTGATTTACATTTCTCACACTTAAGGTATATCTACAAAATATTAGAAATATACCACAGAAATTTAGTTTTTTAAAAAAATATACTTTTATCTAATATATTTATAATGTACCTCAAAGACCCGAAT-----------AAATTTTCTGTTTTTAAATGCATTTCATTTATATCTCATACATCTGAGATGTATTTATAAAACAAATTGAACATATCGGAAATATATTTCATGGAAAGTATTTTAAAAAGGTTTTTCTCATTATACCTTAAAATTACAGTAGGTACAGC--------------------------------------------
Ngertschi_CedarCreek_N351 ACGACTAGGTACGATTTCGCATTCATATTTTTCCCCATTCAGGGGATATGGTTGTCAAATAGGTTTAAAAATACCATTTG---------------------GATGATGATACCATGAG--------------------------TTTTATTCTAATTATTAATGGTGATAGTTTATTTTATTAAGTGTTCAAATCTCACTTCCTTGAAGTTGGCATTACCA----TGTTTAATGCATTTATACAACGATTTATTTTTTCT--CTTTTTTGTTGTTGCAGGTTCCACAAATATTAATTATCTCTAGAATGAAAATCTTTGCCTTATAATAGAACCTATATTTACATTCACATCATGGGGAAACAAAATAGCAAGCTCAAGCCAGAGGTCTTGGAAGACCTACGCCAAAATACAGAATTCACAGATGCAGAGATTCAAGAGTGGTACAAAGGGTTTCTGAAAGACTGCCCCACGGGTCATCTCTCCATTGAAGAATTTAAGAAAATTTATGGGAACTTTTTTCCGTATGGAGACGCGTCCAAGTTTGCGGAGCATGTGTTCCGCACATTTGATGCAAATGGCGATGGGACTATTGACTTCAGAGAATTTTTATGTGCTTTAAGTGTCACATCCCGTGGCAAGTTGGAGCAGAAATTAAAATGGGCATTCAGTATGTATGATCTTGATGGAAATGGATATATATCTCGCCAAGAAATGCTGGAAATAGTTACGGTAAGTATACATTTTTTACTTAATATTTATCACGATAG-AAATTCCGATACTTGCCGGTTTTATTTTTCATTTTGGAAATATTCAAAATTTGGGAAGACAAACCTCAAAGGACCAACAAAATCTGTCATTTTAATGGTATTCTTTTTTAATTAACACCAGAAATTTGGACAATATACATGATTTACATTTCTTACACTTAAGGTATATCTACAAAATACTAGAAATATACCACAGAAATTTAG--TTTTAAAAAAATATACTTTTATCTAATATATTTATAAAGTACTTCAAAGACTCGAATATAATATCACAAAATTTTCTGTTTCTAAATGCATTTTATTTATATCTCACACTCCTGAGGTGTATTTATAAAACAACTTGAACATATCAGAAATATATTTCATGAAGACTATTTTAAAAAGGTTTTTCCCATTATACCTTAAAATTACCTCAAATATACCAGATTTACATGTAAAGGTATTTGCTTTATATCGCAAATAATTGT
Ngertschi_FrenchBroad_N968 ------------------------------------------------------------------------------------------------------------------------------------------------------------TATTAATGGTGATAGTTTATTTTATTAAGTGTTCAAATCTCACTTCCTTGAAGTTGGCATTACCA----TGTTTAATGCATTTATACAACGATTTATTTTTTCT--CTTTTTTGTTGTTGCAGGTTCCACAAATATTAATTATCTCTAGAATGAAAATCTTTGCCTTATAATAGAACCTATATTTACATTCACATCATGGGGAAACAAAATAGCAAGCTCAAGCCAGAGGTCTTGGAAGACCTACGCCAAAATACAGAATTCACAGATGCAGAGATTCAAGAGTGGTACAAAGGGTTTCTGAAAGACTGCCCCACGGGTCATCTCTCCATTGAAGAATTTAAGAAAATTTATGGGAACTTTTTTCCGTATGGAGACGCGTCCAAGTTTGCGGAGCATGTGTTCCGCACATTTGATGCAAATGGCGATGGGACTATTGACTTCAGAGAATTTTTATGTGCTTTAAGTGTCACATCCCGTGGCAAGTTGGAGCAGAAATTAAAATGGGCATTCAGTATGTATGATCTTGATGGAAATGGATATATATCTCGCCAAGAAATGCTGGAAATAGTTACGGTAAGTATACATTTTTTACTTAATATTTATCACGATAG-AAATTCCGATACTTGCCGGTTTTATTTTTCATTTTGGAAATATTCAAAATTTGGGAAGACAAACCTCAAAGGACCAACAAAATCTGTCATTTTAATGGTATTCTTTTTTAATTAACACCAG-----------------------------------------------------------------------------------------AAAAAAATATACTTTTATCTAATATATTTATAAAGTACTTCAAAGACTCGAATATAATATCACAAAATTTTCTGTTTCTAAATGCATTTTATTTATATCTCACACTCCTGAGGTGTATTTATAAAACAACTTGAACATATCAGAAATATATTTCATGAAGACTATTTTAAAAAGGTTTTTCCCATTATACCTTAAAATT----------------------------------------------------------
Nholsingeri_BrumleyCrk_N916 ----------------------------------------------------------------------------------CTTCCTAGTGTGAAATGTAATTGTGGCTTTAAGGAGTATGAACCCTGTATTTAAACACATCGTTTTATTCTAATTATTAATGGTCATTGTTTATTTTATTAAGTGTTTAAATCTTACTTCCTTGAAGTTGGCATTACCAGCCCTGTTTAATGCATTTATACAACGATTTATTTTTTCTCC-TTTTTTGTTGTTGCAGGTTTCACAAATATTAATTATCTCTAGAATGAAAATCTTTGCCTTATAATAGAACCTATATTTACATTCACATCATGGGGAAACAAAATAGCAAGCTCAAGCCAGAGGTCTTGGAAGACCTACGCCAAAATACAGAATTCACAGATGCCGAGATTCAAGAGTGGTACAAAGGGTTTCTGAAAGACTGCCCCACAGGTCATCTTTCCATTGAAGAATTTAAGAAAATTTATGGGAACTTTTTTCCATATGGAGACGCGTCCAAGTTTGCGGAGCATGTGTTCCGCACATTTGATGCAAATGGCGATGGGACTATTGACTTCAGAGAATTTTTATGTGCTTTAAGTGTCACATCCCGTGGCAAGTTGGAGCAGAAATTAAAATGGGCATTCAGTATGTATGATCTGGATGGAAATGGATATATATCTCGCCAAGAAATGCTGGAAATAGTTACGGTAAGTATACATTTTTTACTTAATATTTATCACGATAGAAATTCCAGACACCCGCTGTTTTAATTTTTCATTTTGAAAATATCCAAACTTTGTGAAGACAAACCTCAAAGGACCAACAAAATCTGTCATTTTAACGGTATTCTTTTTTAATGAACACCAGAAATTTTGTGAATATATACAA---A--------------------------------------AATATATTACAGAAATTTAGTTTTTTAAAAAAATATACTCTTATT---T-TTTTAATA----ACCTCAAAGACCCCAATATAATATCATAAAATTTGGTGTTTTTAAATGCATTTTATTTATATCTCATACATCTGAGGTGTATTTATAAAACAATTTGAACATATCAGTAATATGTTTCATGAGGAGTATTTTAAAAAGGTTTTTCCCAATATACCTTAAAAATACCTCAAATATACCAGATTTACATGTAAAGGTATTTGATATATATCACAGATAATTGT
Nholsingeri_PondCave_N541 ---------------------------TTTTTCCTCATTCAGGGGATATGGTTGTCAAATAGGTTTAAAAATACCATTTGACCTTCCTAGTGTGAAATGTAATTGTGGCTTTAAGGAGTATGAACCCTGTATTTAAACACATCGTTTTATTCTAATTATTAATGGTCATTGTTTATTTTATTAAGTGTTTAAATCTTACTTCCTTGAAGTTGGCATTACCAGCCCTGTTTAATGCATTTATACAACGATTTATTTTTTCTCC-ATTTTTGTTGTTGCAGGTTTCACAAATATTAATTATCTCTAGAATGAAAATCTTTGCCTTATAATAGAACCTATATTTACATTCACATCATGGGGAAACAAAATAGCAAGCTCAAGCCAGAGGTCTTGGAAGACCTACGCCAAAATACAGAATTCACAGATGCCGAGATTCAAGAGTGGTACAAAGGGTTTCTGAAAGATTGCCCCACAGGTCATCTTTCCATTGAAGAATTTAAGAAAATTTATGGGAACTTTTTTCCGTATGGAGACGCGTCCAAGTTTGCGGAGCATGTGTTCCGCACATTTGATGCAAATGGCGATGGGACTATTGACTTCAGAGAATTTTTATGTGCTTTAAGTGTCACATCCCGTGGCAAGTTGGAGCAGAAATTAAAATGGGCATTCAGTATGTATGATCTGGATGGAAATGGATATATATCTCGCCAAGAAATGCTGGAAATAGTTACGGTAAGTATACATTTTTTACTTAATATTTATCACGATAGAAATTCCAGACACCCGCTGTTTTTATTTTTCATTTTGAAAATATCCAAACTTTGTGAAGACAAACCTCAAAGGACCAACAAAATCTGTCATTTTAACGGTATTCTTTTTTAATGAACACCAGAAATTTTGTGAATATATACAA---A--------------------------------------AATATATTACAGAAATTTAGTTTTTTAAAAAAATATACTCTTAT----TTTTTTAATA----ACCTCAAAGACCCCAATATAATATCATAAAATTTGGCGTTTTTAAATGCATTTTATTTATATCTCATACATCTGAGGTGTATTTATAAAACAATTTGAACATATCAGTAATATGTTTCATGAGGAGTATTTTAAAAAGGTTTTTCCCATTATACCTTAAAAATACCTCAAATATACCAGATTTACATGTAAAGGTATTTGATATATATCACAGATAATTGT
Njonesi_CaveSpringCave_N390 ---------------------------------------------------------AATAGGCTTAAAAATACCATTTGACCTTCCTAGTGTGAAATGGAATTGTGGCTTTAAAGACTATGAACCCTGTATTTAAACCCATCATTTTATTCTAATTATTAATGGTGATTGTTTATTTTATTAAGTGTTTAAATCTCACCTCTTTGCAGTTGGCATTACCAGCCCTGTTTAATGCATTTCTACAACGATTTATTTTTTCTCTTTTTTTTGTTGTTGCAGGTTTCACAAATATTAATTATCTCTAGAATGAAAATCTTTGCCTTATAATAGAACCTATATTTACATTCACATCATGGGGAAACAAAATAGCAAGCTCAAGCCAGAGGTCTTGGAAGACCTACGCCAAAATACAGAATTCACAGATGCCGAGATTCAAGAGTGGTACAAAGGGTTTCTGAAAGACTGCCCCACAGGTCATCTCTCCATTGAAGAATTTAAGAAAATTTATGGGAACTTTTTTCCGTATGGAGACGCGTCCAAGTTTGCGGAGCATGTGTTCCGCACATTTGATGCAAATGGCGATGGGACTATTGACTTCAGAGAATTTTTATGTGCTTTAAGTGTCACATCCCGTGGCAAGTTGGAGCAGAAATTAAAATGGGCATTCAGTATGTATGATCTTGATGGAAATGGATATATATCTCGCCAAGAAATGCTGGAAATAGTTACGGTAAGTATACATTTTTTACTTAATATTTATCACGATAGAAATTCCAGACACCCGC---TTTTATTTTTCATTTTGAAAATATCCAAACTTTGTGAAGACAAACCTCAAAGGACCAA-AAAATCTGTCATTTTAATGGTATTCTTTTTTAATAAACACCAGAAATTTTGTGAATATAAATGATTTACATTTCTTGCACTT-------------------------------------------------------------------------------ATAAAGTACCTCAAAGACCAGAATATAATATCATAAAATTTGGTGTTTTTAAATGCATTTTATTTATATTTCATACATCTGAGGTGTATTTATAAAACAATTTGAACATATCAGTAATATGTTTCATGAGGAGTATTTTAAAAAGGTTTTTTCCGTTATACCTTAAAAATACCTCAAATATACCAGATTTACATGTAAAGGTATTTGATATATATCACAAATAATTGT
Nlowderi_ChestnutBranch_N731 ACGACTAGGTACGATTTCGCATTCATATTTTTCACCATTCAGGGGATATGGTTGTCAAATAGGTTTAAAAATGCCATTTGACCTTCCCAGTGTGAAATGTAATTGTGGCTTTAAAGACTATGAACCCTGTATTTAAACTCATCATTTTATTCTAATTATTAATGGTGATTGTTTATTTTATTAAGTGTTTAAATGTCACTCCTTTGAAGTTGGCATTACCGGCCCTGTTTAATGCATTTCTACAACGATTTATTTTTTCTCCTTTTTTTGTTGTTGCAGGTTTCACAAATATTAATCATCTCTAGAATGAAAATCTTTGCCTTATAATAGAACCTATATTTACATTCACATCATGGGGAAACAAAATAGCAAGCTCAAGCCAGAGGTTTTGGAAGACCTACGCCAAAATACAGAATTCACAGATGCCGAGATTCAAGAGTGGTACAAAGGGTTTCTGAAAGACTGCCCCACGGGTCATCTCTCCATTGAAGAATTTAAGAAAATTTATGGGAACTTTTTTCCGTATGGAGACGCGTCCAAGTTTGCGGAGCATGTGTTCCGCACATTTGATGCAAATGGCGATGGGACTATTGACTTCAGAGAATTTTTATGTGCTTTAAGTGTCACATCCCGTGGCAAGTTGGAGCAGAAATTAAAATGGGCATTCAGTATGTATGATCTTGATGGAAATGGATATATATCTCGCCAAGAAATGCTGGAAATAGTTACGGTAAGTATACATTTTT----------------------------------------------------------------------------------------------------------------------------------------------------------------------------------------------------------------------------------------------------------------------------------------------------------------------------------------------------------------------------------------------------------------------------------------------------------------------------------------------------------
Nlula_BeeRockCave_G2091 ATGACTAGGTACGATTTCGCACTCATATTTTTCACCATTCAGGGGATATGGTTGTCAAATAGGTTTAAAAATACCATTTGACCTTCCTAATGTGAAATGTAATTGTGGCTTTAAAGACTATGAACCCTGTATTTAAACCCATCATTTTATTCTAATTATTAATGGTGATTGTTTATTTTATTAAGTGTTTAAATCTCACTTTTTTGAAGTTGGCTTTACCAGCCCTGTTTAATGCATTTCTACAACGATTTATTTTTTCTCCTTTTTTTGTTGTTGCAGGTTTCACAAATATTAATAATCTCTAGAATGAAAATCTTTGCCTTATAATAGAACCTATATTTACATTCACATCATGGGGAAACAAAATAGCAAGCTCAAGCCAGAGGTCTTGGAAGACCTGCGCCAAAATACAGAATTCACAGATGCCGAGATTCAAGAGTGGTACAAAGGGTTTCTGAAAGACTGCCCCACGGGTCATCTCTCTATTGAAGAATTTAAGAAAATTTATGGGAACTTTTTTCCGTATGGAGACGCGTCCAAGTTTGCGGAGCATGTGTTCCGCACATTTGATGCGAATGGTGATGGGACTATTGACTTCAGAGAATTTTTATGTGCTTTAAGTGTCACATCCCGTGGCAAGTTGGAGCAGAAATTAAAATGGGCATTCAGTATGTATGATCTTGATGGAAATGGATATATATCTCGCCAAGAAATGTTGGAAATAGTTACGGTAAGTATACATTTTTTACTTAATATTTATCACGATAGAAATTCCAGACACCTGCTGTTTTTATTTTTCATTTTGAAAATATCCAAACTTTGTGAAGACAAACCTCAAAGGACCAACAAAATCTGTTATTTTAATGGTATTCTTTTTTAATGAACACCAGAAATTTGGTGAATATACGTGATTTACATTTCTCACACTTAAGGTATATCTACAAAATATTAGAAATATACCACAGAAATTTAGTTTTTTAAAAAAATATACTTTTATCTAATATATTTATAATGTACCTCAAAGACCCGAAT-----------AAATTTTCTGTTTTTAAATGCATTTTATTTATATCTCATACATCTGAGTTGTATTTATAAAACAAATTGAACATATCAGAAATATGTTTCATGAGAAGTATTTTAAAAAGGTTTTTCTCATTATACCTTAAAAATACAGTAGGTACACCAAAATTAAATCATAGCGTATTTTCTATGCCTTCTGCATAGTTGT
Nlula_LulaFallsCave_G2084 ACGACTAGGTACGATTTCGCACTCATATTTTTCCCCATTCAGGGGATATGGTTGTCAAATAGGTTTAAAAATACCATTTGACCTTCCTAATGTGAAATGTAATTGTGGCTTTAAAGACTATGAACCCTGTATTTAAACCCATCATTTTATTCTAATTATTAATGGTGATTGTTTATTTTATTAAGTGTTTAAATCTCACTTTTTTGAAGTTGGCTTTACCAGCCCTGTTTAATGCATTTCTACAACGATTTATTTTTTCTCCTTTTTTTGTTGTTGCAGGTTTCACAAATATTAATAATCTCTAGAATGAAAATCTTTGCCTTATAATAGAACCTATATTTACATTCACATCATGGGGAAACAAAATAGCAAGCTCAAGCCAGAGGTCTTGGAAGACCTGCGCCAAAATACAGAATTCACAGATGCCGAGATTCAAGAGTGGTACAAAGGGTTTCTGAAAGACTGCCCCACGGGTCATCTCTCCATTGAAGAATTTAAGAAAATTTATGGGAACTTTTTTCCGTATGGAGACGCGTCCAAGTTTGCGGAGCATGTGTTCCGCACATTTGATGCGAATGGTGATGGGACTATTGACTTCAGAGAATTTTTATGTGCTTTAAGTGTCACATCCCGTGGCAAGTTGGAGCAGAAATTAAAATGGGCATTCAGTATGTATGATCTTGATGGAAATGGATATATATCTCGCCAAGAAATGTTGGAAATAGTTACGGTAAGTATACATTTTTTACTTAATATTTATCATGATAGAAATTCCAGACACCTGCTGTTTTTATTTTTCATTTTGAAAATATCCT--TTTTGTGAAGACAAACCTCAAAGGACCAACAAAATCTGTTATTTTAATGGTATTCTTTTTTAATGAACACCAGAAATTTGGTGAATATACGTGATTTACATTTCTCACACTTAAGGTATATCTACAAAATATTAGAAATATACCACAGAAATTTAGTTTTTTAAAAAAATATACTTTTATCTAATATATTTATAATGTACCTCAAAGACCCGAAT-----------AAATTTTCTGTTTTTAAATGCATTTTATTTATATCTCATACATCTGAGATGTATTTATAAAACAAATTGAACATATCAGAAATATGTTTCATGAGAAGTATTTTAAAAAGGTTTTTCTCATTATACCTTAAAAATACAGTAGGTACACCAAAATTAAATCATAGCGTATTTTCTATGC---------------
Nmimus_NealsSink_N329 ACGACTAGGTACGATTTCGCATTCCTATTTTTCCTCATTCAGGGGATATGGTTGTCAAATAGGTTTAAAAATACCATTTGACCTTCCTAGTGTGAAATGTAATTGTGGCTTTAAAGAGTATGAACCCTGTATTTAAACCCATCGTTTTATTCTGATTATTAATGGTCATTGTTTATTTTACTAAGTGTTTAAATCTTACTTCCTTGAAGTTGGCATTACCAGCCCTGTTTAATGCATTTATACAACGATTTATTTTTTCTCC-TTTTTTGTTGTTGCAGGTTTCACAAATATTAATTATCTCTAGAATGAAAATCTTTGCCTTATAATAGAACCTATATTTACATTCACATCATGGGGAAACAAAATAGCAAGCTCAAGCCAGAGGTCTTGGAAGACCTGCGCCAAAATACAGAATTCACAGATGCCGAGATTCAAGAGTGGTACAAAGGGTTTCTGAAAGACTGCCCCACGGGTCATCTCTCCATTGAAGAATTTAAGAAAATTTACGGGAACTTTTTTCCGTATGGAGACGCGTCCAAGTTTGCGGAGCATGTGTTCCGCACATTTGATGCAAATGGCGATGGAACTATTGACTTCAGAGAATTTTTATGTGCTTTAAGTGTCACATCCCGTGGCAAGTTGGAGCAGAAATTAAAATGGGCATTCAGTATGTACGATCTGGATGGAAATGGATATATATCTCGCCAAGAAATGCTGGAAATAGTTACGGTAAGTATACATTTTTTACTTAATATTTATCACGATAGAAATTCCAGACACCCGCTGTTTTTATTTTTCATTTTGAAAATATCCAAACTTTGTGAAGACAAACCTCAAAGGACCAACAAAATCTGTCATTTTAACGGTATTCTTTTTTAATGAACACCAGAAATTTTGTGAATATAAATGATTTACATTTCTTACACTAAAGGTATATCTACAAAATACTAGAAATATATTACAGAAATTTAGTTTTTTAAAAAAATATACTCTTAT----TTTTTTAATAAAGTACCTCAAAGACCCCAATATAATATCATAAAATTTGGTGTTTTTAAATGCATTTTATTTATATCTCATACATCTGAGGTGTATTTATAAAACAATTTGAACATATCAGTGATATGTTTCATGAGGAGTATTTTAAAAAGGTTTTTCCCGTTATACCTTAAAAATACCTCAAATATACCAGATTTACATGTAAAGGTATTTGATATAT---------------
Nmimus_Straleys_N625 ACGACTAGGTACGATTTCGCATTCCTATTTTTCCTCATTCAGGGGATATGGTTGTCAAATAGGTTTAAAAATACCATTTGACCTTCCTAGTGTGAAATGTAATTGTGGCTTTAAAGAGTATGAACCCTGTATTTAAACCCATCGTTTTATTCTGATTATTAATGGTCATTGTTTATTTTACTAAGTGTTTAAATCTTACTTCCTTGAAGTTGGCATTACCAGCCCTGTTTAATGCATTTATACAACGATTTATTTTTTCTCC-TTTTTTGTTGTTGCAGGTTTCACAAATATTAATTATCTCTAGAATGAAAATCTTTGCCTTATAATAGAACCTATATTTACATTCACATCATGGGGAAACAAAATAGCAAGCTCAAGCCAGAGGTCTTGGAAGACCTACGCCAAAATACAGAATTCACAGATGCCGAGATTCAAGAGTGGTACAAAGGGTTTCTGAAAGACTGCCCCACGGGTCATCTCTCCATTGAAGAATTTAAGAAAATTTACGGGAACTTTTTTCCGTATGGAGACGCGTCCAAGTTTGCGGAGCATGTGTTCCGCACATTTGATGCAAATGGCGATGGAACTATTGACTTCAGAGAATTTTTATGTGCTTTAAGTGTCACATCCCGTGGCAAGTTGGAGCAGAAATTAAAATGGGCATTCAGTATGTACGATCTGGATGGAAATGGATATATATCTCGCCAAGAAATGCTGGAAATAGTTACGGTAAGTATACATTTTTTACTTAATATTTATCACGATAGAAATTCCAGACACCCGCTGTTTTTATTTTTCATTTTGAAAATATCCAAACTTTGTGAAGACAAACCTCAAAGGACCAACAAAATCTGTCATTTTAACGGTATTCTTTTTTAATGAACGCCAGAAATTTTGTGAATATAAATGATTTACATTTCTTACACTTAAGGTATATCTACAAAATACTAGAAATATATTACAGAAATTTAGTTTTTTAAAAAAATATACTCTTAT----TTTTTTAATAAAGTACCTCAAAGACCCCAATATAATATCATAAAATTTGGTGTTTTTAAATGCATTTTATTTATATCTCATACATCTGAGGTGTATTTATAAAACAATTTGAACATATCAGTGATATGTTTCATGAGGAGTATTTTAAAAAGGTTTTTCCCGTTATACCTTAAAAATACCTCAAATATACCAGATTTACATGTAAAGGTATTTGATATATATCACAAATAATTGT
Nnasicus_ConnosteeFalls_N696 ACGACTAGGTACGATTTCGCATTCATATTTTTCCCCATTCAGGGGATATGGTTGTCAAATAGGTTTAAAAATACCATTTGACCTTCCTAGTGTGAAATGTAATCGTGGCTTTAAAGAGTGTGAACCCTGCATTTAAACTTATCATTTTATTCTAATTATTAATGGTGATAGTTTATTTTATTAAGTGTTCAAATCTCACTTCCTTGAAGTTGGCATTACCA----TGTTTAATGCATTTATACAACGATTTATTTTTTTCTCTTTTTTTGCTGTTGCAGGTTTCGCAAATATTAATTATCTCTAGAATGAAAATCTTTGCCTTATAATAGAACCTATATTTACATTCACATCATGGGGAAACAGAATAGCAAGCTCAAGCCAGAGGTCTTGGAAGACCTACGCCAAAATACAGAATTCACAGATGCCGAGATCCAAGAGTGGTACAAAGGGTTTCTGAAAGACTGCCCCACGGGTCATCTCTCCATTGAAGAATTTAAGAAAATTTATGGGAACTTTTTTCCGTACGGAGACGCGTCCAAGTTTGCGGAGCATGTGTTCCGCACATTTGATGCAAATGGCGATGGGACCATTGACTTCAGAGAATTTTTATGTGCTTTAAGTGTCACATCCCGTGGCAAGTTGGAGCAGAAATTAAAATGGGCATTCAGTATGTATGATCTTGATGGAAATGGATATATATCTCGCCAAGAAATGCTGGAAATAGTTACGGTAAGTATACATTATTTACTTAATATTTATCACGATATCAAATTCCGATACTTGCTGGTTTTATTTTTCATTTTGGAAATATTCAAAATTTGGGAAGACAAACCTCAAAGCACCAACAAAATCTGTCATTTTAATGGTATTCTTTTTTAATGAACACCAGAAATTTGGACAATATACATGATTTACATTTCTTACACTTAAGGTATATCTACAAAATACTAGAAATGTACCACAGAAATTTAG--TTTTAAAAAAATATACTTTTATCTAATATATTTATAAAGTACCTCAAAGACCCGAATATAATATCACAAAATTTTCTGTTTCTAAATGCATTTTATTTATATCTCACACTCCTGAGGTGTATTTATAAAACAAC-------------------------------------------------------------------------------------------------------------------------------
Nnasicus_CoweeTrain_N189 ACGACTAGGAACGATTTCGCATTCATATTTTTCCCCATTCAGGGGATATGGTTGTCAAATAGGTTTAAAAATACCATTTGACCTTCCTAGTGTGAAATGTAATCGTGGCTTTAAAGAGTATGAACCCTGTATTTAAACCTATCATTTTATTCTAATTATTAATGGTGATAGTTTATTTTATTAAGTGTTCAAATCTCACTTCCTTGAAGTTGGCATTACCA----TGTTTAATGCATTTATACAACGATTTATTTATT------TATTTGCTGTTGCAGGTTTCGCAAATATTAATTATCTCTAGAATGAAAATCTTTGCCTTATAATAGAACCTATATTTACATTCACATCATGGGGAAACAGAATAGCAAGCTCAAGCCAGAGGTCTTGGAAGACCTACGCCAAAATACAGAATTCACAGATGCCGAGATCCAAGAGTGGTACAAAGGGTTTCTGAAAGACTGCCCCACGGGTCATCTCTCCATTGAAGAATTTAAGAAAATTTATGGGAACTTTTTTCCGTACGGTGACGCGTCCAAGTTTGCGGAGCATGTGTTCCGCACATTTGATGCAAATGGCGATGGGACCATTGACTTCAGAGAATTTTTATGTGCTTTAAGTGTCACATCCCGTGGCAAGTTGGAGCAGAAATTAAAATGGGCATTCAGTATGTATGATCTTGATGGAAATGGATATATATCTCGCCAAGAAATGCTGGAAATAGTTACGGTAAGTATACATTCTTTACTTAATATTTATCACGATAGAAAATTCCGATACTTGCTGGTTTTATTTTTCATTTTG----------------------------------G-----------TTTTTCATTTTAATGGTATTCTTTTTTAATGAACACCAGAAATTTGGACAATATACATGATTTACATTTCTTTCACTTCAGGTATATCTACAAAATACTAAAAATGTACCACAGAAATTTAA--TTAAATATATATATACTTTTATCTAATATATTTATAAAGTACCTCAAAGACCCGAATATAATATCAC--------------------------------------------------------------------------------------------------------------------------------------------------------------------------------------------------
Npaynei_Grindstaff_N646 ACGACTAGGTACGATTTCTCATTCCTATTTTTCCTCATTCAGGGGATATGGTTGTCAAATAGGTTTAAAAATACCATTTGACCTTCCTAGTGTGAAATGTAATTGTGGCTTTAAAGAGTATGAACCCTGTATTTAAACGCATCGTTTTATTATAATTATGAATGGTCATTGTTTATTTTATTAAGTGTTTAAATCTTACTTCTTTGAAGTTGGCATGACCAGCCCTGTTTAATGCATTTATACAACGATTTATTTTTTCTCC-TTTTTTGTTGTTGCAGGTTTCACAAATATTAATTATCTCTAGAATGAAAATCTTTGCCTTATAATAGAACCTATATTTACATTCACATCATGGGGAAACAAAATAGCAAGCTCAAGCCAGAGGTCTTGGAAGACCTACGCCAAAATACAGAATTCACAGATGCCGAGATTCAAGAGTGGTACAAAGGGTTTCTGAAAGACTGCCCCACTGGTCATCTCTCCATAGAAGAATTTAAGAAAATTTATGGGAACTTTTTTCCGTATGGAGACGCGTCCAAGTTTGCGGAGCATGTGTTCCGCACATTTGATGCAAATGGCGATGGGACTATTGACTTCAGAGAATTTTTATGTGCTTTAAGTGTCACATCCCGTGGCAAGTTGGAGCAGAAATTAAAATGGGCATTCAGTATGTATGATCTGGATGGAAATGGATATATATCTCGCCAAGAAATGCTGGAAATAGTTACGGTAAGTATACATTTTTTACTTAAGATTTATCACGATAGAAATTCCAGACACCCGCTGTTTTTATTTTTCATTTTGAAAATATCCAAACTTTGTGAAGACAAAC--AAAAGGACCAACAAAATCTGTCATTTTAACGGTATTCTTTTTTAATGAACACCAGAAATTTTGTGAATATAAATGATTTACATTTCTTACACTTAAGATATATCTATAAAATACTAGAAATATATTACAGAAATTTAGTTTTTTAAAAAAATATACTCTTAT----TTTTTTAATAAAGTACCTCAAAGACCCCAATATAATATCATAAAATTTGGTGTTTTTAAATGCATTTTATTTATATCTCATTCATCTGAGGTGTATTTATAAAACAATTTGAACATATCAGTAATATGTTTCATGAGGAGTATTTTAAAAAGGTTTTTCCCATTATACCTTAAAAATACCTCAAATATACCAGATTTACA-----------------------------------
Npaynei_NorrisDamCave_N348 -------------------------------------------------------------------------------------CCTAGTGTGAAATGTAATTGTGGCTTTAAAGAGTATGAACCCTGTATTTAAACCCATCGTTTTATTATAATTATGAATGGTCATTGTTTATTTTATTAAGTGTTTAAATCTTACTTCCTTGAAGTTGGCATGACCAGCCCTGTTTAATGCATTTATACAACGATTTATTTTTTCTCC-TTTTTTGTTGTTGCAGGTTTCACAAATATTAATTATCTCTAGAATGAAAATCTTTGCCTTATAATAGAACCTATATTTACATTCACATCATGGGGAAACAAAATAGCAAGCTCAAGCCAGAGGTCTTGGAAGACCTACGCCAAAATACAGAATTCACAGATGCCGAGATTCAAGAGTGGTACAAAGGGTTTCTGAAAGACTGCCCCACTGGTCATCTCTCCATAGAAGAATTTAAGAAAATTTATGGGAACTTTTTTCCGTATGGAGACGCGTCCAAGTTTGCGGAGCATGTGTTCCGCACATTTGATGCAAATGGCGATGGGACTATTGACTTCAGAGAATTTTTATGTGCTTTAAGTGTCACATCCCGTGGCAAGTTGGAGCAGAAATTAAAATGGGCATTCAGTATGTATGATCTGGATGGAAATGGATATATATCTCGCCAAGAAATGCTGGAAATAGTTACGGTAAGTATACATTTTTTACTTAATATTTATCACGATAGAAATTCCAGACACCCGCTGTTTTTATTTTTCATTTTGAAAATATCCAAACTTTGTGAAGACAAACCTCAAAGGACGAACAAAATCTGTCATTTTAACGGTATTCTTTTTTAATGAACGCCAGAAATTTTGTGAATATAAATGATTTACATTTCTTACACTTAAGGTATATCTACAAAATACTAGAAATATATTACAGAAATTTAGTTTTTTAAAAAAATATACTCTTAT----TTTTTTAATAAAGTACCTCAAAGACCCCAATATAATATCATAAAATTTGGTGTTTTTAAATGCATTTTATTTATATCTCATTCATCTGAGGTGTATTTATAAAACAATTTGAACATATCAGTAATATGTTTCATGAGGAGTATTTTAAAAAGGTTTTTCCCATTATACCTTAAAAATACCTCAAATATACCAGATTTACA-----------------------------------
Npaynei_UnakaMtns_N943 ACGACTAGGTACGATTTCTCATTCCTATTTTTCCTCATTCAGGGGATATGGTTGTCAAATAGGTTTAAAAATACCATTTGACCTTCCTAGTGTGAAATGTAATTGTGGCTTTAAAGAGTATGAACCCTGTATTTAAACCCATCGTTTTATTATAATTATGAATGGTCATTGTTTATTTTATTAAGTGTTTAAATCTTACTTCCTTGAAGTTGGCATGACCAGCCCTGTTTAATGCATTTATACAACGATTTATTTTTTCTCC-TTTTTTGTTGTTGCAGGTTTCACAAATATTAATTATCTCTAGAATGAAAATCTTTGCCTTATAATAGAACCTATATTTACATTCACATCATGGGGAAACAAAATAGCAAGCTCAAGCCAGAGGTCTTGGAAGACCTACGCCAAAATACAGAATTCACAGATGCCGAGATTCAAGAGTGGTACAAAGGGTTTCTGAAAGACTGCCCCACTGGTCATCTCTCCATAGAAGAATTTAAGAAAATTTATGGGAACTTTTTTCCGTATGGAGACGCGTCCAAGTTTGCGGAGCATGTGTTCCGCACATTTGATGCAAATGGCGATGGGACTATTGACTTCAGAGAATTTTTATGTGCTTTAAGTGTCACATCCCGTGGCAAGTTGGAGCAGAAATTAAAATGGGCATTCAGTATGTATGATCTGGATGGAAATGGATATATATCTCGCCAAGAAATGCTGGAAATAGTTACGGTAAGTATACATTTTTTACTTAATATTTATCACGATAGAAATTCCAGACACCCGCTGTTTTTATTTTTCATTTTGAAAATATCCAAACTTTGTGAAGACAAACCTCAAAGGACGAACAAAATCTGTCATTTTAACGGTATTCTTTTTTAATGAACACCAGAAATTTTGTGAATATAAATGATTTACATTTCTTACACTTAAGATATATCTATAAAATACTAGAAATATATTACAGAAATTTAGTTTTTTAAAAAAATATACTCTTAT----TTTTTTAATAAAGTACCTCAAAGACCCCAATATAATATCATAAAATTTGGTGTTTTTAAATGCATTTTATTTATATCTCATTCATCTGAGGTGTATTTATAAAACAATTTGAACATATCAGTAATATGTTTCATGAGGAGTATTTTAAAAAGGTTTTTCCCATTATACTTTAAAAATACCTCAAATATACCAGATTTACA-----------------------------------
Npecki_HaskellSims_G3697 ACGACTAGGTACGATTTTA--TTTCTATATTTCCCCATTCAGGAGATATTGTTGTCAAATAGATTGAATGATACCATTTGG---CCCTATTGTGGAATGTAATTGCAGCTTTAAAGAGTATGAACCCTGTATTTAAACCTATCATTTTATTATAATTATTAATGGTGATTGTTTATTTTACTAAATGTTTAAATCTTACTTCCTTGAAGTTGGCGTTACCAGCTCTGTTTAATGCATTTATACAACGATTTATTTTTTCTCCCTTTTTTTTTTTTGCAGGTTTCACAAATATTAATTATCTCTAGAATGAAAATCTTTGCCTTATAATAGAACCTATATTTATATTCACATCATGGGGAAACAAAATAGCAAGCTCAAGCCAGAGGTCTTGGAAGACCTACGCCAAAATACAGAATTCACAGATGCTGAGATTCAAGAGTGGTACAAAGGGTTTCTGAAAGACTGCCCCACGGGTCATCTCTCCATCGAGGAATTTAAGAAAATTTATGGGAACTTTTTTCCTTATGGAGACGCGTCCAAGTTTGCGGAACATGTGTTCCGCACATTTGATGCAAATGGCGATGGGACTATTGATTTCAGAGAGTTTTTATGTGCTTTAAGTGTCACATCCCGTGGCAAGTTGGAGCAGAAATTAAAATGGGCATTCAGTATGTATGATCTTGATGGAAATGGATATATATCTCGCCAAGAAATGCTGGAAATAGTTACGGTAAGTATACATTTTTTACTTAATATTTATCACGATAG-AAATTCAGATACCCGCTGGTTTTATTTTGCATTTTTGAAATATTCAAACTTTCTGAAGACTAACCTCAAAGGACCAATAAAATGTTGCATTTAAATGGTATTCTTTTTTAATGAACACCAGAGAGTTTTTAAATACACATG----ATTT-----ACACTTAAGGAATATTTACAAAATACTAGGAATATACC-CAGAAATTTAGTTTCTAAAAAATATATACTTTTATCTAATCTATTTATAAAGTATCACAAAGGCCTGAATG----AATACGAAATTTCTTGTTT-----TGCACTTTATTTATATCTCGCACACCTGAGGTGTATTTATGAAACAACTTGAACATGTCGGAAATGTGTCTCATGGAGAGTATTTTAAGAAGGTTTTTCCCATTTTACCTTAAAAATACCTCAAATTTACCCGATTTACATGTAAAGGTATTATATGTATATCACAAATAATTGT
Npecki_HurricaneMazeCave_G2100 ACGACTAAGTACGATTTCACGTTCCTATATATCCCCATCCAGGAGATATGGTTGTCAAATAGATTTAATGATACCATTTGACCTTCCTATTGTGGAATGTAATTGCAGCTTTAAAGAGTATGAACCCTGTATTTAAACCTATCATTTTGTTATAATTATTAATGGTGATTGTTTATTTTACTAAATGTTTAAATCTTACTTCCTTGAAGTTGGCTTTACCAGCTCTGTTTAATGCATTTATACAACGATTTATTTTTT-TCCCTTTTTTTTTTTTGCAGGTTTCACAAATATTAATTATCTCTAGAATGAAAATCTTTGCCTTATAATAGAACCTATATTTATATTCACATCATGGGGAAACAAAATAGCAAGCTCAAGCCAGAGGTCTTGGAAGACCTACGCCAAAATACAGAATTCACAGATGCTGAGATTCAAGAGTGGTACAAAGGGTTTCTGAAAGACTGCCCCACGGGTCATCTCTCCATTGAGGAATTTAAGAAAATTTATGGGAACTTTTTTCCTTATGGAGACGCGTCCAAGTTTGCGGAACATGTGTTCCGCACATTTGATGCAAATGGCGATGGGACTATTGACTTCAGAGAATTTTTATGTGCTTTAAGTGTCACATCCCGTGGCAAGTTGGAGCAGAAATTAAAATGGGCATTCAGTATGTATGATCTTGATGGAAATGGATATATATCTCGCCAAGAAATGCTGGAAATAGTTACGGTAAGTATA-ATTTTTTACTTAATATTTATCACGATAG-AAATTCAGATACCCGCTGGTTTTATTTTGCATATTGGAAATATTCAAACTTTCTGAAGACTAACCTCAAAGGACCAATAAAATCTTGCATTTTAATGGTATTCTTTTTTAATGAACACCAGAGAGTTTTTAAATACACATGATTTACATTT---ACACTTAAGGAATATTTACAAAATACTAGGAATATACC-CAGGAATTTAGTTTTTAAAAAATATATACTTTTATCTAATCTATTTATAAAGTACCTCAAAGGCCTGAATG----AATACGAAATTTCTTGTTT-----TGCACTTTATTTATATCTCACACACCTGAGGTGTATTTATGAAACAACTTGAACATGTCCGAAATGTATCTCATGGAGAGTATTTTAAGAAGGTTTTTCCCATTTTACCTTAAAAATACCTCGAATTTACCCGATTTACATGTAAAGGTAT------------------------
Npecki_Monteagle_N062 ACGACTAGGTACAATTTTA--TTCTTATATTTCCCCATTCAGGAGATATTGTTGTCAAATAGATTTAATGATACCATTTGG---TCCTATTGTGGAATGTAATTGCAGCTTTAAAGAGTATGAACCCTGTATTTAAACCTATCATTTTATTATAATTATTAATGGTGATTGTTTATTTTACTAAATGTTTAAATCTTACTTCCTTGAAGTTGGCGTTACCAGCTCTGTTTAATGCATTTATACAACGATTTATT-----TCCCCCTCTTTTTTTTGCAGGTTTCACAATTATTAATTATCTCTAGAATGAAAATCTTTGCCTTATAATAGAACCTATATTTATATTCACATCATGGGGAAACAAAATAGCAAGCTCAAGCCAGAGGTCTTGGAAGACCTACGCCAAAATACAGAATTCACAGATGCTGAGATTCAAGAGTGGTACAAAGGGTTTCTGAAAGACTGCCCCACGGGTCATCTCTCCATTGAAGAATTTAAGAAAATTTATGGGAACTTTTTTCCTTATGGAGACGCGTCCAAGTTTGCGGAACATGTATTCCGCACATTTGACGCAAATGGCGATGGGACTATTGACTTCAGAGAATTTTTATGTGCTTTAAGTGTCACATCCCGTGGCAAGTTGGAGCAGAAATTAAAATGGGCATTCAGTATGTATGATCTTGATGGAAATGGATATATATCTCGCCAAGAAATGCTGGAAATAGTTACGGTAAGTATACATTTTTTACTTAATATTTATCACGATAG-AAATTCCGATACCCGCTGGTTATATTTTGCATATTGGAAATATTCAAACGTTCTGAAGACTAACCTCAAAGGACCAATAAAATCTCGCATTTTAATGGTATTCTTTTTTAATGAACACCAGTGAGTTTTTAAATACACATGATTTACATTT---ACACTTAAGGAATATTTACAAAATACTAGGAATATACC-CAGAAATTTAGTTTCTAAAAAATATATACTTTTATCTAATCTATTTATAAAGTACCTCAAAGGCCTGAATG----AATACAAAATTTCTTGTTT-----TGCACTTTATTTTTATCTCACACGCCTGAGGTGTATTTATGAAACAACTTGAACATGTCCGAAATGTATCTCATGGAGAGTATTTTAAGAAGGTTTTTCCAATTTTACCTTAAAAATACCTCGAATTTACCCGATTTACATGTGAAGGTATTGTGTGTATATCACAAATAATTGT
Nperlakyi_SChimneys_N1079 ------------------------------------------------------------------------------------------------------------------------------------TTAAACCCATCATTTTATTCTAACTATTAATGGTGATTGTTTTTTTTATTAAGTGTTTAAATCTCACCTCTTTGCAGTTGGCATTACCAGCCCTGTTTAATGCATTTCTACAACGATTTATTTTTTCTCT-TTTTTTGTTGTTGCAGGTTTCACAAATATTAATTATCTCTAGAATGAAAATCTTTGCCTTATAATAGAACCTATATTTACATTCACATCATGGGGAAACAAAATAGCAAGCTCAAGCCAGAGGTCTTGGAAGACCTACGCCAAAATACAGAATTCACAGATGCCGAGATTCAAGAGTGGTACAAAGGGTTTCTGAAAGACTGTCCCACAGGTCATCTCTCCATTGAAGAATTTAAGAAAATTTATGGGAACTTTTTTCCGTATGGAGACGCGTCCAAGTTTGCGGAGCATGTGTTCCGCACATTTGATGCAAATGGCGATGGGACTATTGACTTCAGAGAATTTTTATGTGCTTTAAGTGTCACATCCCGTGGCAAGTTGGAGCAGAAATTAAAATGGGCATTCAGTATGTATGATCTTGATGGAAATGGATATATATCTCGCCAAGAAATGCTGGAAATAGTTACGGTAAGTATACATTTTTTACTTAATATTTATCACGATAGAAATTCCAGACACCCGC---TTTTATTTTTCATTTTGAAAATATTCAAACTTTGTGAAAACAAACCTCAAAGGTCCAACAAAATCTTTCATTTTAACGGTATTCTTTTTTAATGAACACCAGAAATTTTGTGAATATAAATGATTTACATTTCTTACACTT-------------------------------------------------------------------------------ATAAAGTACCTCAAAGACCAGAATATAATATCATAAAATTTGGTGTTTTTAAATGCATTTTATTTATATCTCATACATCTGAGGTGTATTTATAAAACAATTTGAACATATCAGTAATATGTTTCATGAGGAGTATTTTAAAAAGGTTTTTTCCATTATACCTTAAAAATACCTCAAATATACCAGATTTACATGTAAAGGTATTTGATATATATCACAAATAATTGT
Nperlakyi_SChimneys_N1080 ----------------------------------------------------------------------------------------------------------------------------------------ACCCATCATTTTATTCTAATTATTAATGGTGATTGTTTTTTTTATTAAGTGTTTAAATCTCACCTCTTTGCAGTTGGCATTACCAGCCCTGTTTAATGCATTTCTACAACGATTTATTTTTTCTCT-TTTTTTGTTGTTGCAGGTTTCACAAATATTAATTATCTCTAGAATGAAAATCTTTGCCTTATAATAGAACCTATATTTACATTCACATCATGGGGAAACAAAATAGCAAGCTCAAGCCAGAGGTCTTGGAAGACCTACGCCAAAATACAGAATTCACAGATGCCGAGATTCAAGAGTGGTACAAAGGGTTTCTGAAAGACTGTCCCACAGGTCATCTCTCCATTGAAGAATTTAAGAAAATTTATGGGAACTTTTTTCCGTATGGAGACGCGTCCAAGTTTGCGGAGCATGTGTTCCGCACATTTGATGCAAATGGCGATGGGACTATTGACTTCAGAGAATTTTTATGTGCTTTAAGTGTCACATCCCGTGGCAAGTTGGAGCAGAAATTAAAATGGGCATTCAGTATGTATGATCTTGATGGAAATGGATATATATCTCGCCAAGAAATGCTGGAAATAGTTACGGTAAGTATACATTTTTTACTTAATATTTATCACGATAGAAATTCCAGACACCCGC---TTTTATTTTTCATTTTGAAAATATTCAAACTTTGTGAAAACAAACCTCAAAGGTCCAACAAAATCTTTCATTTTAACGGTATTCTTTTTTAATGAACACCAGAAATTTTGTGAATATAAATGATTTACATTTCTTACACTT-------------------------------------------------------------------------------ATAAAGTACCTCAAAGACCAGAATATAATATCATAAAATTTGGTGTTTTTAAATGCATTTTATTTATATCTCATACATCTGAGGTGTATTTATAAAACAATTTGAACATATCAGTAATATGTTTCATGAGGAGTATTTTAAAAAGGTTTTTTCCATTATACCTTAAAAATACCTCAAATATACCAGATTTACATGTAAAGGTATTTGATATATATCACAAATAATTGT
Nreclusus_Clingmans_N252 ---------------------------------------------------------------------------------------------------------TGGCTTTAAAGAGTATGAACCCTGTATTTAAACCCATCATTTTATTCTAATTATTAATGCTGATTGTTTACTTTATTAAGTGTTTAAATCTCACTTCCTTGAAGTTGGCATTACCAGCCCTGTTTAATGCATTTCTACAACGATTTATTTTTTTCTCTTTTTTTGTTGTTGCAGGTTTCACAAATATTAATCATCTCTAGAATGAAAATCTTTGCCTTATAATAGAACCTATATTTACATTCACATCATGGGGAAACAAAATAGCAAGCTCAAGCCAGAGGTCTTGGAAGACCTACGCCAAAATACAGAATTCACAGATGCCGAGATTCAAGAGTGGTACAAAGGGTTTCTGAAAGACTGCCCCACGGGTCATCTCTCCATTGAAGAATTTAAGAAAATTTATGGGAACTTTTTTCCGTATGGAGACGCGTCCAAGTTTGCGGAGCATGTGTTCCGCACATTTGATGCAAATGGCGATGGGACTATTGACTTCAGAGAATTTTTATGTGCTTTAAGTGTCACATCCCGTGGCAAGTTGGAGCAGAAATTAAAATGGGCATTCAGTATGTATGATCTTGATGGAAATGGATATATATCTCGCCAAGAAATGCTGGAAATAGTTACGGTAAGTATACATTTTTTACTTAATATTTATCACGATAGAAATTCCCGACACCTGCTGTTTTTATTTTTCATTTTGAAAATATCCAAACTTTGTGAAGGCAAACCTCAAAGGACCAACAAAATCTGTCATTTTAATGGTATTCTTTTTTAATGAACACCAAAAATTTGGTGAATATACATGATTTACATTTCTTACACTTAAGGTATATCTACAAAATATTAGAAATATACCACAGAAATTTAGTTTTTAAAAAAAATACACTTTTATCTAATATATTTATAAAGTACCTCAAAGACCCGAATATAATAGCACAAAATTTTCTGTTTTTAAATGCATTTTATTTATATCTCACACACCTGAGATGTATTTATAAAACAATTTGAACATATCAGCAATATGTTCCATGAGGAGTATTTTAAAAA------------------------------------------------------------------------------------
Nreclusus_Newfound_N259 ---------------------------------------------------------------------------------------------------------------------------------------------------------------------TGATTGTTTATTTTATTAAGTGTTTAAATCTCACTTCCTTGAAGTTGGCATTACCAGCCCTGTTTAATGCATTTCTACAACGATTTATTTATTTTTTTTTTTTTGTTGTTGCAGGTTTCACAAATATTAATCATCTCTAGAATGAAAATCTTTGCCTTATAATAGAACCTATATTTACATTCACATCATGGGGAAACAAAATAGCAAGCTCAAGCCAGAGGTCTTGGAAGACCTACGCCAAAATACAGAATTCACAGATGCCGAGATTCAAGAGTGGTACAAAGGGTTTCTGAAAGACTGCCCCACGGGTCATCTCTCCATTGAAGAATTTAAGAAAATTTATGGAAACTTTTTTCCGTATGGAGACGCGTCCAAGTTTGCGGAGCATGTGTTCCGCACATTTGATGCAAATGGCGATGGGACTATTGACTTCAGAGAATTTTTATGTGCTTTAAGTGTCACATCCCGTGGCAAGTTGGAGCAGAAATTAAAATGGGCATTCAGTATGTATGATCTTGATGGAAATGGATATATATCTCGCCAAGAAATGCTGGAAATAGTTACGGTAAGTATACATTTTTTACTTAATATTTATCACGATAGAAATTCCCGACACCTGCTGTTTTTATTTTTCATTTTGAAAATATCCAAACTTTGTGAAGGCAAACCTCAAAGGACCAACAAAATCTGTCATTTTAATGGTATTCTTTTTTAATGAACACCAAAAATTTGGTGAATATACATGATTTACATTTCTTACACTTAAGGTATATCTACAAAATATTAGAAATATACCACAGAAATTTAGTTTTTTAAAAATATATACTTTTATCTAATATATTTATAAAGTACCTCAAAGACCCGAATATAATAGCACAAAATTTTCTGTTTTTAAATGCATTTTATTTATATCTCACACACCTGAGATGTATTTATAAAACAATTTGAACATATCAGCAATATGTTCCATGAGGAGTATTTTAAAGAGGTTTTTCTCATTATACCTTAAAAATACCGTAGGTTTGTTAAAATTAAG-----------------------------------
Nreclusus_Smokemont_N1020 ----------------------------------------------------------------------------------------------------------------------------------------------------ATTATAATTATTAATGGTGATTGTATACTTTATTGAGTGTTTAAATTTCACTTCCTTGAAGTTGGCATTACCAGCCCTGTTTAATGCATTTCTACAACGATTTATTTTTTTCTCTTTTTTTGTTGTTGCAGGTTTCACAAATATTAATCATCTCTAGAATGAAAATCTTTGCCTTATAATAGAACCTATATTTACATTCACATCATGGGGAAACAAAATAGCAAGCTCAAGCCAGAGGTCTTGGAAGACCTACGCCAAAATACAGAATTCACAGATGCCGAGATTCAAGAGTGGTACAAAGGGTTTCTGAAAGACTGCCCCACGGGTCATCTCTCCATTGAAGAATTTAAGAAAATTTATGGGAACTTTTTTCCGTATGGAGACGCGTCCAAGTTTGCGGAGCATGTGTTCCGCACATTTGATGCAAATGGCGATGGGACTATTGACTTCAGAGAATTTTTATGTGCTTTAAGTGTCACATCCCGTGGCAAGTTGGAGCAGAAATTAAAATGGGCATTCAGTATGTATGATCTTGATGGAAATGGATATATATCTCGCCAAGAAATGCTGGAAATAGTTACGGTAAGTATACATTTTTTACTTAATATTTATCACGATAGAAATTCCCGACACCTGCTGTTTTTATTTTTCATTTAGAAAATATCCAAACTTTGTGAAGACAAACCTCAAAGGACCAACAAAATCTGTCATTTTAATGGTATTCTTTTTTAATGAACACCAGAAATTTGGTGAATATACATGATTTACATTTCTTACACTTAAGGTATATCTACAAAATATTAGAAATATACCACAGAAATTTAGTTTTTTTAAAAAATATACTTTTATCTAATATATTTATAAAGTACCTCAAAGACCCGAATATAATAGCACAACATTTTCTGTTTTTAAATGCATTTTATTTATATCTCACACACCTGAGATGTATTTATAAAACAATTTGAACATATCAGC-ATATGTTCCATGAGGAGTATTTTAAAAAGGTTTTT-TCATTATACCTTAAAAATACCGTAGGTACAC---------------------------------------------
Nroanensis_IngramBranch_N926 ACGACTAGGTACGATTTCTCATTCCTATTTTTCCTCATTCAGGGGATATGGTTGTCAAATAGGTTTAAAAATACCATTTGACCTTCCTAGTGTGAAATGTAATTGTGGCTTTAAAGAGTATGAACCCTGTATTTAAACCCATCGTTTTATTCTAATTATGAATGGTCATTGTTTATTTTATTAAGTGTTTAAATCTTACTTCCTTGAAGTTGGCATGACCAGCCCTGCTTAATGCATTTATACAACGATTTATTTTTTCTCC-TTTTTTGTTGTTGCAGGTTTCACAAATATTAATTATCTCTAGAATGAAAATCTTTGCCTTATAATAGAACCTATATTTACATTCACATCATGGGGAAACAAAATAGCAAGCTCAAGCCAGAGGTCTTGGAAGACCTACGCCAAAATACAGAATTCACAGATGCCGAGATTCAAGAGTGGTACAAAGGGTTTCTGAAAGACTGCCCCACTGGTCATCTCTCCATAGAAGAATTTAAGAAAATTTATGGGAACTTTTTTCCGTATGGAGACGCGTCCAAGTTTGCGGAGCATGTGTTCCGCACATTTGATGCAAATGGCGATGGGACTATTGACTTCAGAGAATTTTTATGTGCTTTAAGTGTCACATCCCGTGGCAAGTTGGAGCAGAAATTAAAATGGGCATTCAGTATGTATGATCTGGATGGAAATGGATATATATCTCGCCAAGAAATGCTGGAAATAGTTACGGTAAGTATACATTTTTTACTTAATATTTATCACGATAGAAATTCCAGACACCCGCTGTTTTTATTTTTCATTTTGAAAATGTCCAAACTTTGTGAAGACAAACCTCAAAGGACCAACAAAATCTGTCATTTTAACGGTATTCTTTTTTAATGAACACCAGAAATTTTGTGAATATGAATGATTTACATTTCTTACACTTAAGGTATATCTACAAAATACTAGAAATATACCACAGAAATTTAGTTTTTT-AAAAAATATACTCTTAT----TTTTTTAA---AGTACCTCAAAGACCCCAATATAATATCATAAAATTTGGTGTTTTTAAATGCATTTTATTTATATCTCATTCATCTGAGGTGTATTTATAAAACAATTTGAACATATCAGTAATATGTTTCACGAGGAGTATTTTAAAAAGGTTTTTCCCATTATACCTTAAAAATACCTCAAATATACCAGATTTACA----------------------CACAAATAATTGT
Nroanensis_N_CarversGap_N928 ACGACTAGGTACGATTTCGCATTCCTATTTTTCCTCATTCAGGGGATATGGTTGTCAAATAGGTTTAAAAATACCATTTGACCTTCCTAGTGTGAAATGTAATTGTGGCTTTAAAGAGTATGAACCCTGTATTTAAACCCATCGTTTTATTCTAATTATGAATGGTCATTGTTTATTTTATTAAGTGTTTATATCTTACTTCCTTGAAGTTGGCATGACCAGCCCTGTTTAATGCATTTATACAACGATTTATTTTTTCTCC-TTTTTTGTTGTTGCAGGTTTCACAAATATTAATTATCTCTAGAATGAAAATCTTTGCCTTATAATAGAACCTATATTTACATTCACATCATGGGGAAACAAAATAGCAAGCTCAAGCCAGAGGTCTTGGAAGACCTACGCCAAAATACAGAATTCACAGATGCCGAGATTCAAGAGTGGTACAAAGGGTTTCTGAAAGACTGCCCCACGGGTCATCTCTCCATAGAAGAATTTAAGAAAATTTATGGGAACTTTTTTCCGTATGGAGACGCGTCCAAGTTTGCGGAGCATGTGTTCCGCACATTTGATGCAAATGGCGATGGGACTATTGACTTCAGAGAATTTTTATGTGCTTTAAGTGTCACATCCCGTGGCAAGTTGGAGCAGAAATTAAAATGGGCATTCAGTATGTATGATCTGGATGGAAATGGATATATATCTCGCCAAGAAATGCTGGAAATAGTTACGGTAAGTATACATTTTTTACTTAATATTTATCACGATAGAAATTCCAGACACCCGCTGTTTTTATTTTTCATTTTGAAAATATCCAAACTTTGTGAAGACAAACCTCAAAGGACCAACAAAATCTGTCATTTTAACGGTATTCTTTTTTAATGAACACCAGAAATTTTGTGAATATAAATGATTTACATTTCTTACACTTAAGGTATATCTACAAAATACTAGAAATATATTACAGAAATTTAGTTTTTTTAAAAAATATACTCTTAT----TTTTTTAATAAAGTACCTCAAAGACCCCAATATAATATCATAAAATTTGGTGTTTTTAAATGCATTTTATTTATATCTCATTCATCTGAGGTGTATTTATAAAACAATTTGAACATATCAGTAATATGTTTCATGAGGAGTATTTTAAAAAGGTTTTTCCCATTATACCTTAAAAATACCTCAAATATACCAGATTTACATGTAAAGGTATTTGATACATATCACAAATAATTGT
Nroanensis_RoanHighBluff_N762 ACGACTAGGTACGATTTCGCATTCCCATTTTTCCTCGTTCAGGGGATATGGTTGTCAAATAGGTTTAAAAATACCATTTGACCTTCCTAGTGTGAAATGTAATTGTGGCTTTAAAGAGTATGAACCCTGTATTTAAACCCATCATTTTATTCTAATTATTAATGGTGATTGTTTATTTTATTAAATGTTTAAATCTTACTTCCTTGAAGTTGGCATTACCAGCCCTGTTTAATGCATTTATACAACGATTTATTTTTTCTCC-TTTTTTGTTGTTGCAGGTTTCACAAATATTAATTATCTCTAGAATGAAAATCTTTGCCTTATAATAGAACCTATATTTACATTCACATCATGGGGAAACAAAATAGCAAGCTCAAGCCAGAGGTCTTGGAAGACCTACGCCAAAATACAGAATTCACAGATGCCGAGATTCAAGAGTGGTACAAAGGGTTTTTGAAAGACTGCCCCACGGGTCATCTCTCCATAGAAGAATTTAAGAAAATTTATGGGAACTTTTTTCCGTATGGAGACGCGTCCAAGTTTGCGGAGCATGTGTTCCGCACATTTGATGCAAATGGCGATGGGACTATTGACTTCAGAGAATTTTTATGTGCTTTAAGTGTCACATCCCGTGGCAAGTTGGAGCAGAAATTAAAATGGGCATTCAGTATGTATGATCTGGATGGAAATGGATATATATCTCGCCAAGAAATGCTGGAAATAGTTACGGTAAGTATGCATTTTTTACTTAATATTTATCACGATAGAAATTCCAGACACCCGCTGTTTTTATTTTTCATTTTGAAAATATCCAAACTTTGTGAAGACAAACCTCAAAGGTCCAACAAAATCTGTCATTTTAACGGTATTCTTTTTTAATGAACACCAGAAATTTTGTGAATATAAATGATTTACATTTCTTACACTTAAGGTATATCTA-AAAATACTAGAAATATATTACAGAAATTTAGTTTTTTAAAAAAATATACTCTTAT----TTTTTTAATAAAATACCTCAAAGACCCGAATATAATATCATAAAATTTGGTGTTTTTAAATGCATTTTATTTATATCTCATTCATCTGAGGTGTATTTATAAAACAATTTGAACATATCAGTAATTTGTTTCATGTGGAGTATTTTGAAAAGGTTTTTCCCATTATACCTTAAAAATACCTCAAATATATTAGATTTACATGTAAAGGTATTTGATACATATCACAAATAATTGT
Nsheari_BaldRiver_N1168 ACGACTAGGTACGATTTCGCATTTCTATTTTTCCTCATTCAGGGGATATGATAGTGAAATAGTTTTAAAAATTCCTTTTGACCTTCCTAGTGTGAAATGTAATTGTGGCCTTAAAGAGTATGAAACCTGTATTTAAACCCATCACTTTATTCTAATTATTAATGATGATTGTTTATTTTATTAAGTGTTTAAATCTCACTTCCATGAAGTTGGCATTACTAGCCCTTTTTAATGCATTTCTACAACGATTTATTTTTTCTCCTTTTTTTGTTGTTGCAGGTTTCACAAATATTAATCATCTCTAGAATGAAAATCTTTGCCTTATAATAGAACCTATATTTACATTCACATCATGGGGAAACAAAATAGCAAGCTCAAGCCAGAGGTCTTGGAAGACCTACGCCAAAATACAGAATTCACAGATGCCGAGATTCAAGAGTGGTACAAAGGGTTTCTGAAAGACTGCCCCACGGGTCATCTCTCCATTGAAGAATTTAAGAAAATTTATGGGAACTTTTTTCCGTATGGAGACGCGTCCAAGTTTGCGGAGCATGTGTTCCGCACATTTGATGCAAATGGCGATGGGACTATTGACTTCAGAGAATTTTTATGTGCTTTAAGTGTCACATCCCGTGGCAAGTTGGAGCAGAAATTAAAATGGGCATTCAGTATGTATGATCTTGATGGAAATGGATATATATCTCGCCAAGAAATGCTGGAAATAGTTACGGTAAGTATACATTTTTTACTTAATATTTAT------AGAAATGCCCGACACCTGCTGTTTTTATTTTTCATTTTGAAAATATCCATACTTTGTGAAGACAAACCTCAAAGGACCAACAAAATCTGTCATTTTAATGGTATTCTTTTTTAATGAACACCAGAAATTTGGTGAATATACATGATTTACATTTCTTACACTTAAGATATATCTACAAAATATTAGAAATATACCACAGAAATTTAGTTTTTAAAAAAAATATACTTTTATCTAATATATTTATAAAGTACCTCAAAGACCCAAATATAATAGCACAAAATTTTCTATTTTTAAATGCATTTTATTTATATCTCACACACCTGAGATGTATTTATAAAACAATTTGAACATATCAGCAATATGTTTCATGAGGAGTATTTTAAAAAGGTTTTTCTCATTATACCTTAAAAATACCGTAGGTACACCAAAATTAAGTCATAACGTATTTTCTATGTCTTCCGTATAGTTGT
Nsheari_Cohutta_N826 ATGACTGCGAAATTTATTCTACTGTTTTTTATATATATATTGGGCGAATTTTCGTCAAACAAAAT-AATTATATTAATTAATCTTTCAATGCTGGAAAGCATTTGCAATTTTACAAATTATGAAGTTTTTGCTTAAGGGAATTTTTTTTCTTGAGTTATTAATGATGATTGTTTATTTTATTAAATGTTTAAATCTCACTTCTTTGAAGTTGGCATTACTAGCCCTTTTTAATGCATTTCTACAACGATTTATTTTTTCTCCTTTTTTTGTTGTTGCAGGTTTCACAAATATTAATCATCTCTAGAATGAAAATCTTTGCCTTATAATAGAACCTATATTTACATTCACATCATGGGGAAACAAAATAGCAAGCTCAAGCCAGAGGTCTTGGAAGACCTACGCCAAAATACAGAATTCACAGATGCCGAGATTCAAGAGTGGTACAAAGGGTTTCTGAAAGACTGCCCCACGGGTCATCTCTCCATTGAAGAATTTAAGAAAATTTATGGGAACTTTTTTCCGTATGGAGACGCGTCCAAGTTTGCGGAGCATGTGTTCCGCACATTTGATGCAAATGGCGATGGGACTATTGACTTCAGAGAATTTTTATGTGCTTTAAGTGTCACATCCCGTGGCAAGTTGGAGCAGAAATTAAAATGGGCATTCAGTATGTATGATCTTGATGGAAATGGATATATATCTCGCCAAGAAATGCTGGAAATAGTTACGGTAAGTATACATTTTTTACTTAATATTTATCACGATAGAAATTCCCGACACCTGCTGTTTTACTTTTTCATTTTGAAAATATCCATACTTTGTGAAGACAAACCTCAAAGGACCAACAAAATCTGTCATTTTAATGGTATTCTTTTTTAATGAACACCAGAAATTTGGTGAATATACATGATTTACATTTCTTACACTTAAGGTATATCTACAAAATATTAGAAATATACCACAGAAATTTAGTTTTTTAAAAAAATATACTTTTATCTAATATATTTATAAAGTACCTCTAAGACCCGAATATAATAGCACAAAATTTTCTGTTTTTAAATGCATTTTATTTATATCTCACACACCTGAGATGTATTTATAAAACAATTTGAACATATCAGCAATATGTTCCATGAAGAGTATTTTAAAAAGGTTTTTCTCATTATACC------------------------------------------------------------------
Nsheari_JoyceKilmer_N092 ACGACTAGGTACGATTTCGCATTCCTATTTTTCCTCATTCAGGGGATATGGTAGTGAAATAGGTTTAAAAATTCCATTTGACCTTCCTAGTGTGAAATGTAATTGTGGCCTTAAAGAGTATGAAACCTGTATTTAAACCCATCATTTTATTCTAATTATTAATGATGATTGTTTATTTTATTAAGTGTTTAAATCTCACTTCCTTGAAGTTGGCATTACTAGCCCTTTTTAATGCATTTCTACAACGATTTATTTTTTCTCCTTTTTTTGTTGTTGCAGGTTTCACAAATATTAATCATCTCTAGAATGAAAATCTTTGCCTTATAATAGAACCTATATTTACATTCGCATCATGGGGAAACAAAATAGCAAGCTCAAGCCAGAGGTCTTGGAAGACCTACGCCAAAATACAGAATTCACAGATGCCGAGATTCAAGAGTGGTACAAAGGGTTTCTGAAAGACTGCCCCACGGGTCATCTCTCCATTGAAGAATTTAAGAAAATTTATGGGAACTTTTTTCCGTATGGAGACGCGTCCAAGTTTGCGGAGCATGTGTTCCGCACATTTGATGCAAATGGCGATGGGACTATTGACTTCAGAGAATTTTTATGTGCTTTAAGTGTCACATCCCGTGGCAAGTTGGAGCAGAAATTAAAATGGGCATTCAGTATGTATGATCTTGATGGAAATGGATATATATCTCGCCAAGAAATGCTGGAAATAGTTACGGTAAGTATACATTTTTTACTTAATATTTATCACGATAGAAATTCCCGACACCTGCTGTTTTTATTTTTCATTTTGAAAATATCCATACTTTGTGAAG-------------------------------------------------------------------------------------------------------------------------------------------------------------------------------------------------------------------------------------------------------------------------------------------------------------------------------------------------------------------------------------------------------------------------
Nsilvanus_Elijay_N395 ACGACAGGGTACGATTTTGCATTCCTATTTTTCCTCATTCAGGGGATATGGTTGTCAAGTAGGTTTAAAAATACCATTTGACCTTCCTAGTGTGAAATGTAATTATGGCTTTAAAGATTGTGAACCCTGTATTTAAACCCATCATTTTATTCTAATTATTAATGGTGATTGTTTATTTTATTAAGTGTTTAAATCTTACTTCCTTGAAGTTGGCATTACCAGCCCTGTTTAGTGCATTTATACAACGATTTTTTTTTTCTCC-TTTTTTGTTGTTGCAGGTTTCACAATTATTAATTATCTCTAGAATGAAAATCTTTGCCTTATAATAGAACCTATATTTACATTCACATCATGGGGAAACAGAATAGCAAGCTCAAGCCAGAGGTCTTGGAAGACCTACGCCAAAATACAGAATTCACAGATGCCGAGATTCAAGAGTGGTATAAAGGGTTTCTGAAAGACTGCCCCACGGGTCATCTCTCCATTGAAGAATTTAAGAAAATTTATGGGAACTTTTTTCCGTATGGAGACGCGTCCAAGTTTGCGGAGCATGTGTTCCGCACATTTGATGCAAATGGCGATGGGACTATTGACTTCAGAGAATTTTTATGTGCTTTAAGTGTCACATCCCGTGGCAAGTTGGAGCAGAAATTAAAATGGGCATTCAGTATGTATGATCTTGATGGAAATGGATATATATCTCGCCAAGAAATGCTGGAAATAGTTACGGTAAGTATACATTTTTTACTTAATATTTATCACGATAGAAATTCCAGACACCCGCTGTTTTTATTTTTCATTTTAAAAATATCCAAACTTTGTTAAGACAAACCTCAAAGGACCAACAAAATCTGCCATTTTAACGGTATTCTTTTTTAATGAACACCAGAAATTTTGTGAATATAAATGATTTACTTAACTT------AAGGTATATCTACAAAATACTAGAAATATACCACAGAAATTTAGTTTTTTAAAAATATATACTCTTATT---TGTTTTAATAAAGTACCTCAAAGACCTGAATATAATATCATAAAATTTGGTGTTTTTAAATGCATTTTATTTATATCTCATACATCTGAGGTGTATTTATGAAACAATTTGAACATATCGGTAATATGTTTCATGAGGAGTATTTTAAAAAGGTTTTTCTCATTATACCTTAAAAATACCTTAAATATACCAGATTTACATGTAAAGGTATTTGATATATATCACAAATAATTGT
Nsilvanus_GermanyCove_N1017 ACGACAAGATACGATTTTGCATTCCTATTTTTCCTCATTCAGGGGATATGGTTGTCAAGTAGGTTTAAAAATACCATTTGAAATACCATTTGTGAAATGTAATTATGGCTTTAAAGAGTGTGAACCCTGTATTTAAACCCATCATTTTATTCTAATTATTAATGGTGATTGTTTATTTTATTAAGTGTTTAAATCTTACTTCCTTGAAGTTGGCATTACCAGCCCTGTTTAGTGCATTTATACAACGATTTATTTTTTCTCC-TTTTTTGTTGTTGCAGGTTTCACAATTATTAATTATCTCTAGAATGAAAATCTTTGCCTTATAATAGAACCTATATTTACATTCGCATCATGGGGAAACAAAATAGCAAGCTCAAGCCAGAGGTCTTGGAAGACCTACGCCAAAATACAGAATTCACAGATGCCGAGATTCAAGAGTGGTACAAAGGGTTTCTGAAAGACTGCCCCACGGGTCATCTCTCCATTGAAGAATTTAAGAAAATTTATGGGAACTTTTTTCCGTATGGAGACGCGTCCAAGTTTGCGGAGCATGTGTTCCGCACATTTGATGCAAATGGCGATGGGACTATTGACTTCAGAGAATTTTTATGTGCTTTAAGTGTCACATCCCGTGGCAAGTTGGAGCAGAAATTAAAATGGGCATTCAGTATGTATGATCTTGATGGAAATGGATATATATCTCGCCAAGAAATGCTGGAAATAGTTACGGTAAGTATACATTTTTTACTTAATATTTATCACGATAGAAATTCCAGACACCCGCTGTTTTTATTTTTCATTTTGAAAATACCCAAACTTTGTTAAGACAAACCTCAAAGGACCAACAAAATCTGTCATTTTAACGGTATTCTTTTTTAATGAACACCAGAAATTTTGTGAATATAAATGATTTAC------TTAACTTAAGGTATATCTACAAAATACT-------------AGAAATTTAGTTTTTTTAAAAAATATACTCTTATT---TGTTTTAATAAAGTACCTCAAAGACCTGAATATAATATCATAAAATTTGGTGTTTTTAAATGCATTTTATTTATATCTCATACATCTGAGGTGTATTTATGAAACAATTTGAACATATCGGTAATATGTTTCATGAGGAGTATTTTAAAAAGGTTTTTCTCATTATACCTTAAAAATACCTGAAATATACCAGATTTACATGTAAAGGTATTTGATATATATCACAAATAATTGT
Nsilvanus_HeboMtn_N1029 --------------------------------------------------------------GTTTAAAAATACCATTTGACCTTCCTAGTGTGAAATGTAATTATGGCTTTAAAGAGTGTGAACCCTGTATTTAAACCCATCATTTTATTCTAATTATTAATGGTGATTGTTTATTTTATTAAGTGTTTAAATCTTACTT-CTTGAAGTTGGCATTACCAGCCCTGTTTAGTGCATTTATACAACGATTTATTTTTTCTCC-TTTTTTGTTGTTGCAGGTTTCACATTTATTAATTATCTCTAGAATGAAAATCTTTGCCTTATAATAGAACCTATATTTACATTCGCATCATGGGGAAACAAAATAGCAAGCTCAAGCCAGAGGTCTTGGAAGACCTACGCCAAAATACAGAATTCACAGATGCCGAGATTCAAGAGTGGTACAAAGGGTTTCTGAAAGACTGCCCCACGGGTCATCTCTCCATTGAAGAATTTAAGAAAATTTATGGGAACTTTTTTCCGTATGGAGACGCGTCCAAGTTTGCGGAGCATGTGTTCCGCACATTTGATGCAAATGGCGATGGGACTATTGACTTCAGAGAATTTTTATGTGCTTTAAGTGTCACATCCCGTGGCAAGTTGGAGCAGAAATTAAAATGGGCATTCAGTATGTATGATCTTGATGGAAATGGATATATATCTCGCCAAGAAATGCTGGAAATAGTTACGGTAAGTATACATTTTTTACTTAATATTTATCACGATAGAAATTCCAGACACCCGC---TTTTATTTTTCATTTTGAAAATATCCAAACTTTGTTAAGACAAACCTCAAAGGACCAACAAAATCTGTCATTTTAACGGTATTCTTTTTTAATGAGCACCAGAAATTTTGTGAATATAAATGATTTAC------TTAACTTAAGGTATATCTACAAAATACTAGAAATATACCACAGAAATTTAGTTTTTTAAGAAAATATACTCTTATT---TGTTTTAATAAAGTACCTCAAAGACCTGAATATAATATCATAAAATTTGGTGTTTTTAAATGCATTTTATTTATATCTCATACATCTGAGGTGTATTTATGAAACAATTTGAACATATCGGTAATATGTTTCATGAGGAGTATTTTAAAAAGGTTTTTCTCATTATACCTTAAAAATACCTGAAATATACCAGATTTACATGTAAAGGTATTTGATATATATCACAAATAATTGT
Nstupkai_Blowing_N356 ACGACTACGTACGATTTCACATTCATATTTTTCCCCATTCAGGGAATATGGTTGTCAAATAGGTTTAAAAATACCATTTGACCTTTCTAGCGTGAAATGTAATTGTGGCTTTAAAGAGTATGAACCCTGTATTTAAACCCATCATTTTATTCTAATTATTAATGCTGATTGTTTATTTTATTAAGTGTTTAAATCTCACTTCCTTGAAGTTGGCATTACCAGCCCTGTTTAATGCATTTCTACAACGATTTATTTTTTCTCCTTTTTTTGTTGTTGCAGGTTTCACAAATATTAATCATCTCTAGAATGAAAATCTTTGCCTTATAATAGAACCTATATTTACATTCACATCATGGGGAAACAAAATAGCAAGCTCAAGCCAGAGGTCTTGGAAGACCTACGCCAAAATACAGAATTCACAGATGCCGAGATTCAAGAGTGGTACAAAGGGTTTCTGAAAGACTGCCCCACGGGTCATCTCTCCATTGAAGAATTTAAGAAAATTTATGGGAACTTTTTTCCGTATGGAGACGCGTCCAAGTTTGCGGAGCATGTGTTCCGCACATTTGATGCAAATGGCGATGGGACTATTGACTTCAGAGAATTTTTATGTGCTTTAAGTGTCACATCCCGTGGCAAGTTGGAGCAGAAATTAAAATGGGCATTCAGTATGTATGATCTTGATGGAAATGGATATATATCTCGCCAAGAAATGCTGGAAATAGTTACGGTAAGTATACATTTTTTACTTAATATTTATCACGATAGAAATTCCCGACACCTGCTGTTTTTATTTTTCATTTTGAAAATATCCAAACTTTGTGAAGACAAACCTCAAAGGACCAACAAAATATATCATTTTAATGGTATTCTTTTTTAATGAACACCAGAAATTTGGTGAATATACATGATTTACATTTCTTACACTTAAGGTATATCTACAAAATATTAGAAATATACCACAGAAATTTAGTTTTTTAAAAAAATATACCTTTATCTAATATATTTATAAAGTACCTCAAAGATCCGAATATAATAGCACAAAATTTTCTGTTTTTAAATGCATTTTATTTATATCTCACACATCTGAGATGTATTTATAAAACAATTTGAACATATCAGC-ATATGTTCCATGAGGAGTATTTTAAAAAGGTTTTT-TCATTATACCTTAAAAATACCGTAGGTACACCAAAAT---------------------------------------
Nstupkai_LittleRiver_N293 ACGACTAGGTACGATTTCACATTCATATTTTTCCCCATTCAGGGAATATGGTTGTCAAATAGGTTTAAAAATACCATTTGACCTTTCTAGCGTGAAATGTAATTGTGGCTTTAAAGAGTATGAACCCTGTATTTAAACCCATCATTTTATTCTAATTATTAATGGTGATTGTTTATTTTATTAAGTGTTTAAATCTCACTTCCTTGAAGTTGGCATTACCAGCCCTGTTTAATGCATTTCTACAACGATTTA-TTTTTTTCTTTTTTTTGTTGTTGCAGGTTTCACAAATATTAATCATCTCTAGAATGAAAATCTTTGCCTTATAATAGAACCTATATTTACATTCACATCATGGGGAAACAAAATAGCAAGCTCAAGCCAGAGGTCTTGGAAGACCTACGCCAAAATACAGAATTCACAGATGCCGAGATTCAAGAGTGGTACAAAGGGTTTCTGAAAGACTGCCCCACGGGTCATCTCTCCATTGAAGAATTTAAGAAAATTTATGGGAACTTTTTTCCGTATGGAGACGCGTCCAAGTTTGCGGAGCATGTGTTCCGCACATTTGATGCAAATGGCGATGGGACTATTGACTTCAGAGAATTTTTATGTGCTTTAAGTGTCACATCCCGTGGCAAGTTGGAGCAGAAATTAAAATGGGCATTCAGTATGTATGATCTTGATGGAAATGGATATATATCTCGCCAAGAAATGCTGGAAATAGTTACGGTAAGTATACATTTTTTACTTAATATTTATCACGATAGAAATTCCCGACACCTGCTGTTTTTATTTTTCATTTTGAAAATATCCAAACTTTGTGAAGACAAACCTCAAAGGACCAACAAAATCTGTCATTTTAATGGTATTCTTTTTTAATGAACACCAGAAATTTGGTGAATATACATGATTTACATTTCTTACACTTAAGGTATATCTACAAAATATTAGAAATATACCACAGAAATTTAGTTTTTAAAAAAAATATACTTTTATCTAATATATTTATAAAGTACCTCAAAGACCCTAATATAATAGCACAAAATTTTCTGTTTTTAAATGCATTTTATTTATATCTCACATACCTGAG-------------------------------------------------------------------------------------------------------------------------------------------------
Nstygius_ObeLee_N0656 GAAATTTGATACCAGATCATGTTTACAGTGACTTATATTTAGGAGATTGGGTTGTCGAACAGGTTTAAAAATACCATTTGACCTTCCTATTGTGAAATGTAATTGTGACTTTAAAGAGTATGAACTCGGTATTTAAATATATCATTTTATTGTCATTATTA-TGGTTATTGTTTATTTTACTAAGAGTTTCAATCTCACTTCCTTGAAGTTGGCATTACCAGCCCTGTTTAATGCATTTATACAATGATTTATTTTTT----CCTTTTTTTTGTTGCAGGTTTCACAAATATTAATTATCTCTAGAATGAAAATCTTTGCCTTATAATAGAACCTATATTTACATTCACATCATGGGGAAACAAAATAGCAAGCTCAAGCCAGAGGTCTTGGAAGACCTACGCCAAAATACAGAATTCACAGATGCCGAGATTCAAGAGTGGTACAAAGGGTTTCTGAAAGACTGCCCCACTGGTCATCTCTCCATTGAAGAATTTAAGAAAATTTATGGGAACTTTTTTCCGTATGGAGACGCGTCCAAGTTTGCGGAGCATGTGTTCCGCACATTTGATGCAAATGGCGATGGGACTATTGACTTCAGAGAATTTTTATGTGCTTTAAGTGTCACATCCCGTGGCAAGTTGGAGCAGAAATTAAAATGGGCATTCAGTATGTATGATCTTGATGGAAATGGATATATATCTCGCCAAGAAATGCTGGAAATAGTTACAGTAAGTATACATT------------TTTATCACGATAG-AAATTCAAATACCCGCTAGTTTTATTTTTCATTTTGGAAATATTTAAACTTTGTGAAGACAAACCTCAAAGGACCAACAAAATCTGTCATTTTAACGTTATTCTTTTTTAATGAACACCAGAAAGTTTTTAAATACACATGATTTACATTTCTTACACTTCAGGTATATTTACAAAATACTAGGAATATTCCACAGAAATTTAGTTTTTTAAAA--ATATACTTTTATCTAATGTATTTATAAAGTACCTCAAAAACCCGAATATAATATTACAAAATTTTCTGTTTTTAAATGCACTTTATTTATATCTCACACACCTGAGGAACATTTA---------------------------TATTTTATAAAACCCTCGACGTAAACATTACTATATTCTTACCCTAAAAGTGT-----------------------------------------ATCACAAATAATTGT
Nstygius_RavenB_N1022 -----------------------------------------GGAGATGGGGTTGTCGAACAGGTTTAAAAATACCATTTGACCTTCCTATTGTGAAATGTAATTGTGACTTTAAAGAGTATGAACTCTGTATTTAAATATATCATTTTATTGTCATTATTA-TGGTTATTGTTTATTTTACTAAGAGTTTAAATCTCACTTCCTTGAAGTTGGCATTACCAGCCCTATTTAATGCACTTATACAATGATTTATTTTTT----CCTTTTTTTTCTTGCAGGTTTCACAAATATTAATTATCTCTAGAATGAAAATCTTTGCCTTATAATAGAACCTATATTTACATTCACATCATGGGGAAACAAAATAGCAAGCTCAAGCCAGAGGTCTTGGAAGACCTACGCCAAAATACAGAATTCACAGATGCCGAGATTCAAGAGTGGTACAAAGGGTTTCTGAAAGACTGCCCCACTGGTCATCTCTCCATTGAAGAATTTAAGAAAATTTATGGGAACTTTTTTCCGTATGGAGACGCGTCCAAGTTTGCGGAGCATGTGTTCCGCACATTTGATGCAAATGGCGATGGGACTATTGACTTCAGAGAATTTTTATGTGCTTTAAGTGTCACATCCCGTGGCAAGTTGGAGCAGAAATTAAAATGGGCATTCAGTATGTATGATCTTGATGGAAATGGATATATATCTCGCCAAGAAATGCTGGAAATAGTTACAGTAAGTATACATT------------TTTATCACGATAG-AAATTCAAATACCCGCTAGTTTTATTTTTCATTTTGGAAATATTTAAACTTTGTGAAGACAAACCTCAAAGGACCAACAAAATCTGTCATTTTAACGTTACTCTTTTTTAATGAACACCAGAAAGTTTTTAAATACACATGATTTACATTTCTTACACTTAAGGTATATTTACAAAATACTAGGAATATTCCACAGAAATTTAGTTTTTTAAAA--ATATACTTTTATCTAATGTATTTATAAAGTACCTCAAAACCCCGAATATAATATTACAAAATTTTCTGTTTTTAAATGCACTTTATTTATATCTCACACACCTGAGGAACATTTA---------------------------TATTTTATAAAACCCTCGACGTAAACATTACTATATTCTTACCCTAAAAGTGT-----------------------------------------ATCACAAATAATTGT
Ntempletoni_BaldMtns_N950 ACGACTGGGTACAATTTCGCTTTCATATATTTCCCCGTTCAGGGGATATGGTTGTCAAATAGGTTTAAAAATACCAATTGACCTTCCTAGTGTGAAATGTATTTGTGGCTTTAAAGAGTATGAACCCTGTATTTAAACCTGTCATTTTATTCTAATTATTAATGGTGATACTTTATTTTATTAAGTGTTAAAATCCCACTTCCTCGAAGTTGGCATTACCA----TGGTTAATGCATTTATACAACGATTTATGTTTCTCTTTTTTGTTGTTGTTGCAGGTTTCACGAATATTACTGATCTCTAGAATGAAAATCTTTGCCTTATAATAGAAGCTATATTTACATTCACATCATGGGGAAACAAAATAGCAAGCTCAAGCCAGAGGTCTTGGAAGACCTACGCCAAAATACAGAATTCACGGATGCCGAGATTCAAGAGTGGTACAAAGGGTTTCTGAAAGACTGCCCCACGGGTCATCTCTCCATTGAAGAATTTAAGAAAATTTATGGGAACTTTTTTCCGTATGGAGACGCGTCCAAGTTTGCGGAGCATGTGTTCCGCACATTTGATGCGAATGGCGATGGGACTATTGACTTCAGAGAATTTTTATGTGCTTTAAGTGTCACATCCCGTGGCAAGTTGGAGCAGAAATTAAAATGGGCATTCAGTATGTATGATCTTGATGGAAATGGATATATATCTCGCCAAGAAATGCTGGAAATAGTTACGGTAAGTATACATTTTCTACTTAATATTTATCACGATAG-AAATTCCGATACTTGCCGGTTTTATTTTTCATTTTGGAAATATTCAAAATTTGGGAAGACAAACCTCAAAGGACCAACAAAATCTGTCATTTTAATGGTATTCTTTTTTAATGAACACCAGAAATTTGGACAATATACATGATTTACATTTCTTACGCTTAAGGTATATCTACAAAATACTAGAAATATACCACAGAAATTTAGTTTTTTCAAAATATATACTTTTATCTAATATATTTATAAAGTACCTCAAAGACTTGGATATAATATCACAAAATTTTCTGTTTTTAAATGCA--------------------------GTGTATTTATAAAACAACTTGAACATATCAGAAATATACTTCATGAAGACTATTTTAAAAAGGTTTTTCCCATTATACCTTAAAAATACCTCAAATATACCAGATTTACATGTAAAGGTATTTGCTTTATATCGCAAATAATT--
Ntempletoni_ClarksCreek_N945 ACGACTGGGTACGGTTTCGCTTTCATATATTTCCCCATTCAGGGGATATGGTTGTCAAATAGGTTTAAAAATACCAATTGACCTTCCTAGTGTGAAATGTAATTGTGGCTTTAAAGAGTATGAACCCTGTATTTAAACCTATCATTTTATTCTAATTATTAACGGTGATACTTTATTTTATTAAGTGTTAAAATCTCACTTCCTTAAAATTGGCATTACCA----TGTTTAATGCATTTATACAACGATTTATTTTTCTC--TTTTTTTGTTGTTGCAGGTTTCACAAATATTAATTATCTCTAGAATGAAAATCTTTGCCTTATAATAGAACCTATATTTACATTCACATCATGGGGAAACAAAATAGCAAGCTCAAGCCAGAGGTCTTGGAAGACCTACGCCAAAATACAGAATTTACAGATGCCGAGATTCAAGAGTGGTACAAAGGGTTTCTGAAAGACTGCCCCACGGGTCATCTCTCCATTGAAGAATTTAAGAAAATTTATGGGAACTTTTTTCCGTATGGAGACGCGTCCAAGTTTGCGGAGCATGTGTTCCGCACATTTGATGCAAATGGCGATGGGACTATTGACTTCAGAGAATTTTTATGTGCTTTAAGTGTCACATCCCGTGGCAAGTTGGAGCAGAAATTAAAGTGGGCATTCAGTATGTATGATCTTGATGGAAATGGATATATATCTCGCCAAGAAATGCTGGAAATAGTTACGGTAAGTATACATTTTTTACTTAATATTTATCACGATAG-AAATTCCGATACTTGCCGGTTTTATTTTTCATTTTGGAAATATTCAAAATTTGGGAAGACAAACCTCAAAGGACCAACAAAATCTGTCATTTTAATGGTATAATTTTTTAATGAACACCAGAAATTTGGACAATAAACATGATTTACATTTCTTACGCTTAAGGTATATCTACAAAATACTAGAAATATACGACAGAAATTTAG-TTTTTAAAAAAATATACTTTTATCTAATATATTTATAAAGTACCTCAAAGACTTGAATATAATATCACAACATTTTCTGTCTC----------------------------------GTGTATTTAT------------------------------------------------------------------------AAAATACCTCATA--------------------------------------------------
Ntempletoni_ScronceCreekRd_N1223 ACGACTGGGTACGATTTCGCTTTCATATATTTCCCCATTCAGGGGATATGGTTGTCAAATAGGTTTAAAAATACCAATTGACCTTCCTAGTGTGAAATGTAATTGTGGCTTTAAAGAGTATGAACCCTGTATTTAAACCTATCATTTTATTCTAATTATTAACGGTGATACTTTATTTTATTAAGTGTTAAAATCTCACTTCCTTGAAGTTGGCATTACCA----TGTTTAATGCATTTATACAACGATTTATTTTTCTC--TTTTTTTGTTGTTGCAGGTTTCACAAATATTAATTATCTCTAGAATGAAAATCTTTGCCTTATAATAGAACCTATATTTACATTCACATCATGGGGAAACAAAATAGCAAGCTCAAGCCAGAGGTCTTGGAAGACCTACGCCAAAATACAGAATTTACAGATGCCGAGATTCAAGAGTGGTACAAAGGGTTTCTGAAAGACTGCCCCACGGGTCATCTCTCCATTGAAGAATTTAAGAAAATTTACGGGAACTTTTTTCCGTATGGAGACGCGTCCAAGTTTGCGGAGCATGTGTTCCGCACATTTGATGCAAATGGCGATGGGACTATTGACTTCAGAGAATTTTTATGTGCTTTAAGTGTCACATCCCGTGGCAAGTTGGAGCAGAAATTAAAGTGGGCATTCAGTATGTATGATCTTGATGGAAATGGATATATATCTCGCCAAGAAATGCTGGAAATAGTTACGGTAAGTATACATTTTTTACTTAATATTTATCACGATAG-AAAATCCGATACTTGCCGGTTGTATTTTTCATTTTGGAAATATTCAAAATTTGGGAAGACAAACCTCAAAGGACCAACAAAATCTGTCATTTTAATGGTATAATTTTTTAATGAACACCAGAAATTTGGACAATATACATGATTTACATTTCTTACGCTTAAGGTATATCTACAAAATACTAGAAATATACCACAGAAATTTAG-TTTTTAATAAAATGTACTTTTATCTAATATATTTATAAAGTACCTCAAAGACTTGAATAGAATATCACAAAATTTTCTGTTTCTAAATGCATTTTATTTATATATCACACTCCTGAGGTGTATTTATAAAACAATTTGAACATATCAGAAATATATTTCATGAAGACTATTTTAAAAAGGCTTTTCCCATTATACCTTAAAAATACCTCAAATATACCAGATTTACATGTAAAATTTTTCTTTCCATATAAAAAATAATTGT
Ntennessensis_IndianCave_N052 -----------------------------------------------------------------------------------------------------------------------------------------------------------------------------------------------------------------------------------------------ATACAACGATTTATTTTC-CTCC-TTTTTTGTTGTTGCAGGTTTCACAAATATTAATTATCTCTAGAATGAAAATCTTTGCCTTATAATAGAACCTATATTTACATTCACATCATGGGGAAACAAAATAGCAAGCTCAAGCCAGAGGTCTTGGAAGACCTACGCCAAAATACAGAATTCACAGATGCCGAGATTCAAGAGTGGTACAAAGGGTTTCTGAAAGACTGCCCCACGGGTCATCTCTCCATTGAAGAATTTAAGAAAATTTATGGGAACTTTTTCCCGTATGGAGACGCGTCCAAGTTTGCGGAGCATGTGTTTCGCACATTTGATGCAAATGGCGATGGGACTATTGACTTCAGAGAATTTTTATGTGCTTTAAGTGTCACATCCCGTGGCAAGTTGGAGCAGAAATTAAAATGGGCATTCAGTATGTATGATCTGGATGGAAATGGATATATATCTCGCCAAGAAATGTTGGAAATAGTTACGGTAAGTATACATTTGTTACTTAATATTTATCACGATAGAAATTCCAGACACCCGCTGTTTTTATTTTTCATTTTGAAAATATTCAAACTTTGTGAAGACAAACCTCAAAGGACCAACAAAATCTGTCATTTTAACCGTATTCTTTTTTAATGAACACCAGAAATTTTGTGAATATAAATGATTTACATTTCTTACACTTAAGGTATATCTACAAAATACTAGAAATATACCACAGAAATTTAGTTTTTTAAAAAAATATACTTTTAT----TTTTTTAATAAAGTACCTCAAAGACCCGAATATAATATCATAAAATTTGGTGTTTTTAAATGCATTTTATTTATATCTCGTACATCTGAGGTGTATTTATAAAACAATTTGAACATATCAGTAATATGTTTCATGAGGAGTATTTTAAAATGGTTTTTCCCATTATACCTTAAAAATACCTCAAATATATCAGATTTACATGTAAAGGTATTTGATATATATCACAAATAATTGT
Ntennessensis_LittleStony_N645 -----------------------------------------------------GTCAAATAGGTTTAAAAAAACCATTTGACCTTCTTAGTGTGAAATGTAATTGTGGCTTTAAAGAGTATGAACCCTGTATTTAAACCCATCATTTTATTCTAATTATTAATGATGATTGTTTATTTTATTAAATGTTTAAATCTTACTTCCTTGAAGTTGGCATTACCAGCCCTGTTTAATGCATTTATACAACGATTTATTTTTCCTCC-TTTTTTGTTGTTGCAGGTTTCACAAATATTAATTATCTCTAGAATGAAAATCTTTGCCTTATAATAGAACCTATATTTACATTCACATCATGGGGAAACAAAATAGCAAGCTCAAGCCAGAGGTCTTGGAAGACCTACGCCAAAATACAGAATTCACAGATGCCGAGATTCAAGAGTGGTACAAAGGGTTTTTGAAAGACTGCCCCACGGGTCATCTCTCCATTGAAGAATTTAAGAAAATTTATGGGAACTTTTTTCCGTATGGAGACGCGTCCAAGTTTGCGGAGCATGTGTTCCGCACATTTGATGCAAATGGCGATGGGACTATTGACTTCAGAGAATTTTTATGTGCTTTAAGTGTCACATCCCGTGGCAAGTTGGAGCAGAAATTAAAATGGGCATTCAGTATGTATGATCTGGATGGAAATGGATATATATCTCGCCAAGAAATGCTGGAAATAGTTACGGTAAGTATACATTTTTTACTTAATATTTATCACAATAGAAATTCCAGACATCCGCTGTTTTTATTTTTCATTTTCAAAATATCCAAACTTTGTGAAGACAAACCTCAAAGGACCAACAAAATCTGTCATTTTAACGGTATTCTTTTTTAATGAACTCCAGAAATTTTGTGAATATAAATGATTTACATTTCTTACACTTAAGGTATATCTACAAAATACTAGAAATACATTACAAAAATTTAGTTTTTTTAAAAAATATACTCTTAT----TTTTTTAATAAAGTACCTCAAAGACCCCAGTATAATATCATAAAATTTGGTGTTTTTAAATGCATTTTATTTATATCTCATATATCTGAGGTGTATTTATAAAACAATTTGAACATATCAGTAATATGTTTCATGAGGAGTAATTTAAAAAGGTTTTTCCCATTATACCTTAAAAATAC--------------------------------------------------------
Ntennessensis_Watauga_N1046 ACGACTAGGTACGATTTCGCATTCCTATTTTTCCTCATTCGGGGGATATGGTTGTCAAATAGGTTTAAAAATATCATTTGACCTTCCTAGTGTGAAATGTAATTGTGGCTTTAAAGAGTATGAACCCTGTATTTAAACCCATCGTTTTATTCTAATTACTAATGGCCATTGTTTATTTTATTAAGTGTTTGAATCTTACTTCCTTGAAGTTGGCATTACCAGCCCTGTTTAATGCATTTATACAACGATTTATTTTTTCTCC-TTTTTTGTTGTTGCAGGTTTCACAAATATTAATTATCTCTAGAATGAAAATCTTTGCCTTATAATAGAACCTATATTTACATTCACATCATGGGGAAACAAAATAGCAAGCTCAAGCCAGAGGTCTTGGAAGACCTACGCCAAAATACAGAATTCACAGATGCCGAGATTCAAGAGTGGTACAAAGGGTTTCTGAAAGACTGCCCCACGGGTCATCTCTCCATTGAAGAATTTAAGAAAATTTATGGGAACTTTTTTCCGTATGGAGATGCGTCCAAGTTTGCGGAGCATGTGTTCCGCACATTTGATGCAAATGGCGATGGGACTATTGACTTCAGAGAATTTTTATGTGCTTTAAGTGTCACATCCCGTGGCAAGTTGGAGCAGAAATTAAAATGGGCATTCAGTATGTATGATCTGGATGGAAATGGATATATATCTCGCCAAGAAATGCTGGAAATAGTTACGGTAAGTATACATTTTTTACTTAATATTTATCACGATAGAAATTCCAGCCCCCCGTTGTTTTTATTTTTCATTTTGAAAATATCCAAACTTTGTGAAGACAAACCTCAAAGGACCAACAAAATCTGTCATTTTAACGGTATTCTTTTTTAATGAACACCAGAAATTTTGTGAATATAAATGATTTACATTTCTTACACTTGAGGTATATCTACAAAATACTAGAAATATACCACAGAAATTTAGTTTTTTTAAAAAATATAC-TTTAT----TTTTTTAATAAAGTACCTCAAAGACCCCAATATAATATCATAAAATTTGGTGTTTTTAAATGCATTTTATTTATATCTCATACATCTGAGATGTATTTATAAAACAATTTGAACATATCAGTAATATGTTTCATGAGGAGTATTTTAAAAAGTTTTTTCCCATTATACCTTAAAAATACCTCAAATATACCAGATTTACATGTAAAGGTATTTGATATATATCACAAATAATTGT
