# Supplementary material for: ﻿New species in old mountains: integrative taxonomy reveals ten new species and extensive short-range endemism in Nesticus spiders (Araneae, Nesticidae) from the southern Appalachian Mountains
Source: Zookeys. 2023 Feb 3;1145:1–130. doi: 10.3897/zookeys.1145.96724 (PMC10208238; doi:10.3897/zookeys.1145.96724)
Supplement: Supplementary material 4 — Input alignments, analysis log files, and output tree files [file zookeys-1145-001_article-96724__-s004.zip › uce-2001008 (modified).phy]

 93 1026
Nesticus_nahaunus_Mexico_G2881 ATCTGGAGTATTT---------TCATATAGTAACAGATATAAAT-----------TTTTTTTTTAAGTTGTAATTGAATGGACAATAAAAGGAACCCTGACAATTATGTATTTTAAAATTGAAACTAAAATTC---AATTTCATTTTA-AAATGAATATATATATAT-----------GTAGGCACTGAATATTCTTCGTATTTGTCCATCATGCCGATATTCGGCT----TACTTTAGTATTCGGCAGCCGAATATTTTTTCTATTAAAAATGAAGTAGGACTATTACCATCAAAATGGCCGATCTCTATATATTAGCCATATTAATGATAAAATTGAGAAATAT-TTGGTATTTTTAATTATTCTGTTAATGAAATTTTGCTTATTTACAACAGCCAATAAGAAGTGCTCCACCTGGAAAGAAATATGTTCGCTGTCCCTGCAATTGTCTTCTTATTTGCAAATCTAGCTCTCAAAGAATTGCTTGTCCAAGAAATAACTGGTGTGTATTCTCTTAGTTTTACTTAAATATTCTTAAATGCCTTATTATTTATTATATCCCATGCAAGATATTCAGAAAAATAATTTAAATTTTGAACATTTCAGGTTGTTACAGCTAGCATTACTCATTATTTGTGAATATTTTAAAATTTTGATTATTTCAATTATTCACTTAGCTTTTCAGACATTCTAGAATTCAGCAGGAACACTGATTTCAGCTTTTTTTTAGCAAGGTATCTATCATTTTTGGAATTGACACAAAACTGTAATTTAGTTTAATGAA----GGAAAAGAGATATTTCTAATTCAATCAGCTAAAAGGCTTATC-----ACACGGCAAATAATATTGTCAATGCA--------------CCTCTAACACAACATATTTACAACTCCATTCATCTCGGAGAGTTGTTATAGGGTTGCCAAGTTTGGATA---------------------------------GTTTCTTGCGAAACATG-------------------------------
Nsilvestrii_Hellgate_N1108 AATCGGAATACTG---------ATGTATTTCTTTAAACATTTAT--CTTCAAAAA-ACTGTATTAGAAGAATTTTGTAAAAAAAAAAAAAATTAATCTGATCTATATACTTTTAAAAAACAAGCTTCGCTTTATCCTCCCCCCCCCCCGCA-----------------TTAAAAATGAGTGAGAGATCGAGGTTT-------TGTCTGTTTGCCATTGTTGCTAGCTAGTAGTTTCCAAAATGTTGTGCTATCCTTGAAAATCGCTCGACAAAGTTGCGACATTGCCACCCTCAAAC------------------CAGTTATACCAATTATAGTTGTATGAGAAAACTTTGACTTTTTAAATATTGTGTAAACAAATTATTATCTT-------TAGCCAATAAGAAGTGCTCCACCTGGAAAGAAATATGTTCGCTGTCCCTGCAACTGCCTTCTTATATGTAAATCTAGCTCTCAAAGAATTGCTTGTCCAAGAAATAACTGGTGTGTATATATTAAATCTCACTTAATTATTATAAACTGTTTGTTTTTTGGGTATA--CCATTTAAAGTGTTTAAAAAGATAATATAAAATCAG------------TATAATTG------TGACACAGCAATTATTAATTATATGTAATACTAGCCGTGTCATCTGTTGTTGATGTTTTTTCTGCATGGTATTTTTCTATGA-----------------TCATCTAACGCAACTGATTATAATGATTATAATTTACACTACACTTGAACCTTGTTTCGTTGAGTTGTAATGTAAACTACTTTTATTGCATTCAACTTGTGCTTTTTAATACTGATAATACAAATTACTATTAAATTGCATCAATGAGGCTTGACGTATAATATATAATATTTATAAACTAGATTGTAATAGTACAGGCTCATACGTTCACTCACACCATTAGAATTTGTTACCTGTGGTATTATAACACTTTCTAAATTCATTAATAATGAA-------AACTAAATATATATACCCTCGAGA
Nesticus_Japan_G2153 ----------------------TCAGAT----------------------------------TTAAAAAAATTTCGGGGGAGAAAAA-AGATTACTTTAACACACACACACGCTGCAACCAGAACACAAATTT---AAACTAACTATC-----------------------------------CTAGATGAGTTTGAGCAAT--------------ATTTTTTTATTAATG-------------------------TTATCCGCCTTCAAGAAGGCAG-----------TTCTTAAT------AGAAACATAAAAAAATTGCATTGGTATTAAAAGTAGAGAAAAATGCGGATTTTTTAAACATTTTGTGGCTAATATTTAGTATGTTTTTAATAGCCTATAAGAAGTGCTCCACCTGGAAAGAAATATGTTCGCTGTCCTTGCAACTGTCTTCTGATTTGTAAATCTAGCTCGCAGAGAATTGCTTGTCCAAGAAATAACTGGTTTGTATAAGTTATGACTTAATTAGTTATCAT-----------TTGTTTTTAATA-----------------ATAGGAGG-------------ACCAGCCTTGATTGCTATCGCTCACTACCCCTGTGATTTATCACGAATTTGAATTGAAAAGCAATTCATATAAGAAAAGTGTTGTCTATATTTTTAAAAGAAAAATAAAAGTACTGAT-------------------------TCTCAT---------TTACATAAGATTTTATCTATTTTCTGCAGTAGTG-----------------------------T--------------------------------------AAATATAAATATGACACACTTCCAATAATGAGCCATCAAGTGATAAAAATAAATTCTACCACCTCT-----ACTACT-----------------TTAAGTTTTGAA---------------ATTGACCAGTAAATATA------------------CAGTTC-------
Narcheri_Cheaha_N023 ATTCATTAGGTTT----ATTATTTGTCTTTGTACCG--------------------TAGGTTTTGAGTTGTTACTTGAAA-GAAAAGTAAGGAATTTTAATG------TGCTTGAGCATT----------------TATTTTATTTTTAAGTTTTGTAATTATA-AGTTAGATTTCATACAAGCTTGATTTAAGGATAAATTCCTGCCACTGAAGTCTTTGTTTTCAATTATTAGTGAAAGGAAACTCAAATTCAAAAATTTTACTTTAAAATGAATATATATATACACCACTCGCCCCCCGGAGAGCCGCTTCATGACTATAATCAAGTCCAATTTAAAAAATATCTTACTGTTTTTAATTATTCTGTATGTGAAATTTTG-TTTTTTACAATAGCCAATAAGAAGTGCTCCACCTGGAAAGAAATATGTTCGCTGTCCCTGCAATTGTCTTCTTATTTGCAAATCTAGCTCTCAAAGAATTGCTTGTCCAAGAAATAACTGGTGTGTATTGTCCTAGTTTTACTTAAATATTCT-AAATGCCTTATTATTTCTTATATCTCATGCAAGATATACAAAAAA------CAATTTATGAACATTTTAGGTTGTTACAGATAACATTACTCATGATTTGTGAATATTTTAGAACTTTAATTATTACATTTATTCACTTAGATTTCCAGACATGCTACAATTTGGCAGAAACAATAATTTCACCTTTTTTATGCCAAGGTGTCTATCACTTTTGGGATTGACACAAAGCAGCAATTTAATTTTATGAGAGTGAGGAATGGAATATTTCTAATTGAAGCAGCTAAGATCTCTCCACATAAGTGCAGCAGAACATTTAATTAATGTATAA-----------------------------------------------------------------------------------------------------------------------------------------------------------------
Narcheri_MillShoalCreek_N727 -------------------------------------------------------------------------------------------------------------------------------------------------------------------------------------------------------------------------------------------------------------------------------------------------------------------------------------------------------------ACTGTTTTTAATTATTCTGTATGTGAAATTTTGTTTTTTTACAATAGCCAATAAGAAGTGCTCCACCTGGAAAGAAATATGTTCGCTGTCCCTGCAATTGTCTTCTTATTTGCAAATCTAGCTCTCAAAGAATTGCTTGTCCAAGAAATAACTGGTGTGTATTGTCCTAGTTTTACTTAAATATTCT-AAATGCCTTATTATTTCTTATATCTCATGC---------------------------------------------------------------------------------------------------------------------------------------------------------------------------------------------------------------------------------------------------------------------------------------------------------------------------------------------------------------------------------------------------------------------------------------------------------------------------
Ncarteri_div__RainbowCave_G2089 -----------TT---------TTATAC----------------------------TAGATTTTGAGTTGTTACTAAAAGGAAAGAAATACGAATTTTAA--------TGTTTGAGTATT----------------TATTTTATTTTT-----------------------------------------AAGTTTTAATTATTTAATTTTCATAATGGTTGCTTGC-----TTCTAAGGAATCAAATTTTCCCCCTTGTTTTCAATTGAACATTTTAAAATTATATTATTTTTAAAATATATGATACATATACATAAGCTGCATTAATGATAAAC--GAGAAATATTTTAGCATTTTTAATTACTCTGTGTGTGAAATTTTTCTTCTTTGCAATAGCCAATAAGAAGTGCTCCACCTGGAAAAAAGTATGTTCGCTGTCCCTGCAATTGTCTTCTTATTTGCAAATCTAGCTCTCAAAGAATTGCTTGTCCAAGAAATAACTGGTGTGTATTCCCCTAGTTCTACTTAAATATTCTGAAATGCTTTACTATTTCTTTTATCCCATGCAAAATATTCAAAAAAATAATTTAAATTTTGAACATTTTATGTTGTTACAGCTAACATTAC------ATTATGAATATTTTAAAATTTTAATTATTGCATTTATTCACGTAGATTTCCAGACATACTACAATTCAGCAGAAACACTGATTTCATATTTTTTTTATCAAAATGTCTATCACTTTTGGGATTGACGTAAAGCGGTAATTTAATTTTATGAGGGTGTGGAAAGAGATATTTCTATTTGAAGCAGCTAAGATCTGTCCAAATAAGTATAGCAGAACACATACTTAACATATAAATAAGATAAAATTTTAAATATATCTTTC-----------AGTGTTCTAGCATTCTTTCACAGGGCGGAGTGCCCTATCTG--CCCTTTGCCGCCTGAATTGCCCTTTTTTAAAATTTGAAAAAACACACACTTTTTTTTCTGAGTTTT------TCTGAAG
Ncressleri_AndersonSpringCave_G2075 --------------------------------------------------------------------------------------------------------------------------------------------------------------------------------------------------------------------------------------------------------------------------------------TATA---------------------ATATATATATATTAGCCATATTAATGATAAACTTGAAAAATATATTAGTATTTTTAATTATTTAGTATGTGAAATTTTGCTTATTTACAATAGCCAATAAGAAGTGCTCCACCAGGAAAGAAATATGTTCGCTGTCCCTGCAATTGTCTTCTTATTTGCAAATCTAGCTCTCAAAGAATTGCTTGTCCAAGAAATAACTGGTGTGTGTTCTCCTAGTTTTACTTAAATATTCTGAAATGCCTTATTATTTCTTAT---TGATTTTTGTTATTTTAAGTATTGGTTCACTCCTTGAATCTCATGTTTTGTTCCAATTAATTTTATATGGGGTTTGTACATAATTTGCAACCATA-----TGCATCTATTGATAAAAATTTTTAAGAATGATCAAAT----------------------------------AAAAA---CTTCATTTTATGTGCTGTTCGAAATTTATGATTTAATGTTATGAAACTACAGAGGTCAATTTTTCCAGTAAAAGGATCATAAATTTAACACTGCACCCACAACAGCTTATCCACCAACTGTAGGAATGTGCCAGGTTCTTGTGCTTATTGTCTTTTTTTGGTAAGTGATTTTAAGACATCCCCATGTGAATATTCCATTTATCTAATTTAATTGTGTTTTGATGTTCATCTACTTTTTATTTT-AAAAAAAAATAACTGTTCAGGTAAACTTG-------------
Ncressleri_PigeonCave_G2077 -------------------------------------------------------------------------------------------------------------------------------------------------------------------------------------------------------------------------------------------------------------------------------------------------------------------ATATATATTAGCCATATTAATGATAAACTTGAAAAATATATTAGTATTTTTAATTATTTAGTATGTGAAATTTTGCTTATTTACAATAGCCAATAAGAAGTGCTCCACCAGGAAAGAAATATGTTCGCTGTCCCTGCAATTGTCTTCTTATTTGCAAATCTAGCTCTCAAAGAATTGCTTGTCCAAGAAATAACTGGTGTGTGTTCTCCTAGTTTTACTTAAATATTCTGAAATGCCTTATTATTTCTTAT---TGATTTTTGTTATTTTAAGTATTGGTTCACTCCTTGAATCTCATGTTTTGTTCCAATTAATTTTATATGGGGTTTGTACATAATTTGCAACCATA-----TGCATCTATTGATAAAAATTTTTAAGAATGATCAAAT----------------------------------AAAAA---CTTCATTTTATGTGCTGTTCGAAATTTATGATTTAATGTTATGAAACTACAGAGGTCAATTTTTCCAGTAAAAGGATCATAAATTTAACACTGCACCCACAACAGCTTATCCACCAACTGTAGGAATGTGCCAGGTTCTTGTGCTTATTGTCTTTTTTTGGTAAGTGATTTTAAGACATCCCCATGTGAATATTCCATTTATCTAATTTAATTGTGTTTTGATGTTCATCTACTTTTTATTTTAAAAAAAAAATAACTGTTCAGGTAAACTTG-------------
Npecki_HaskellSims_G3697 AGTTAGAATTTTTATTCATTAGTCACATTTGTCTTGGATTGTAC------------TAGATTTTGAGTTGTTACTGAAAGAAAAGAATATACAATTTTAATACTTACTATCTCCGTTATT----------------TATTTTATTTTT-----------------------------------------AAGTTTTCATTTTTTCGATTTCATAATGATGTTTGACTTTTTGACTTCTTAAGGAAACTCAAATTCAAAATTTTACTTTAAAATGAATAGGCGCTGCCACCCCCAGAGGCTTCG------------CAACTATAATCAAATCCAATTTGAAAAATATCTTAGTATTTTTAACTATTCTGTATGTGAAATTTTTTTTTTTCACAATAGCCAATAAGAAGTGCTCCACCTGGAAAAAAATATGTTCGCTGTCCCTGCAATTGTCTTCTTATTTGCAAATCTAGCTCTCAAAGAATTGCTTGTCCAAGAAATAATTGGTGTGTATTCTCCTAGTTTTACTTAAATATTCTGAAAAGCCTTATTATTTCTTATATCCCATGCCAGATATTCAAAAAAAA-------------AAAAATTAAATTT---------------------------TGAATATTTTAGAAATTTAATTATTACATTTATTCACTTAAATTTCTAGACATGCTACAATTCAGCAGAAACAATGATTCCATCTCTTTTTTGCCAAGGTGTCTATCACTTTTGGGATTGACACAAAGCTGTAATTTCATTTTATGACAGTGTGGAAAGGAATACTTCTAATTGAAGCAGCTAAGATCTCTCCACATAAGTACAGCAGAACTCTTATTTAATGTATAAATAAAATAAAATTTTAAATAAATATATATTACATATAAAGTTAAATTAAAATATTTCCATATCATT---TGGTTTG-------------------------------------------------------------------------------------
Npecki_HurricaneMazeCave_G2100 ATTCGCAATATCTAATC------------TGTCTCCAGATCTAC------------AGGACTTGTGGCATCCATC-------------------TTTCAA-----------TTAGATATT--------------------------------------------------------------------------------------------TAGTGA---------------------AAGGAAACTCAAATTCAAAATTTTACTTTAAAATGAATAGGCACTGCCGCCCCCAGAGGCTTCG------------CAACTATAATCAAATCCAATTTGAAAAATATCTCAGTATTTTGAATTATTCTGTATGTGAAATTTTGCTTTTTCACAATAGCCAATAAGAAGTGCTCCACCTGGAAAAAAATATGTTCGCTGTCCCTGCAATTGTCTTCTTATTTGCAAATCTAGCTCTCAAAGAATTGCTTGTCCAAGAAATAATTGGTGTGTATTCTCCTAGTTTTGCTTAAATATTCTGAAAAGCCTTATTATTTCTTATATCCCATGCCAGATATTCAAAAAAAA------------------TTAAATTT---------------------------TGAATATTTTAGAAATTTAATTATTACATTTATTCACTTAAATTTCCAGATATGCTACAATTCAGCAGAAACAATGATTCCACCTTTTTTTTGCCAAGGTGTCTATCACTTTTGGGATTGACACAAAGCTGTAATTTAATTTTATGAGAGTGTGGAAAGGAATACTTCTAACTGAAGCAGCTAAGATCTCTCCACATAAGTGCAGCAGAACTCTTATTTAATGTATAAATAAAATAAAATTTTAAATATATA-----------------------------------------------------------------------------------------------------------------------------------------
Npecki_Monteagle_N062 ATTCGCAATATCTAATC------------TGTCTCCAGATCTAC------------AGGACTTGTGGCATCCATC-------------------TTTCAA-----------TTAGATATT--------------------------------------------------------------------------------------------TAGTGA---------------------AAGGAAACTCAAATTCAAAATTTTACTTTAAAATGAATAGGCACTGCCGCCCCCAGAGGCTTCG------------CAACTATAATCAAATCCAATTTGAAAAATATCTTAGTATTTTGAATTATTCTGTATGTGAAATTTTGCTTTTTTACAATAGCCAATAAGAAGTGCTCCACCTGGAAAAAAATATGTTCGCTGTCCCTGCAATTGTCTTCTTATTTGCAAATCTAGCTCTCAAAGAATTGCTTGTCCAAGAAATAATTGGTGTGTATTCTCCTAGTTTTACTTAAATATTCTGAAAAGCCTTATTATTTCTTATATCCCATGCCAGATATTAAAAAAAAA-------------AAAATTTAAATTT---------------------------TGAATATTTTAGAAATTTAATTATTACATTTATTCACTTAAATTTCCAGACATGCTACAATTCAGCAGAAACAATGATTCCACCTTTTTTTTGCCAAGGTGTCTATCACTTTTGGGACTGACACAAAGCTGTAATTTAATTTTATGAGAGTGTGGAAAGGAATACTTCTAATTGAAGCAGCTAAGATCTCTCCACATAAGTGCAGCAGAACTCGTATTTAATGTATAAATAAAATAAAATTTTTAATAAATATGTTTTACATATAAAATTAAATTAAAATATTTTCATATCATT---TGGTTTGCTTAGTCCAATTACAATTAGGACTGCATTATTTTATCATTTAACTGTAAATATATTTCTGCCATTAACTCTT-------------
Nstygius_ObeLee_N0656 -----------------------------TGTTTGTTTGTTGAC-----------TGAAACTTCAAAAGTTTCCT------------AAAACATTACTTAAAAAAATATGGTCTGGAATT-------AAATTTTCCAACTTCATTTCT-------------------------AATTGGAAA-----GAGTGTTCAGGAAATTCTTCCCCTGAAGTATTTGTTTCCAAGTAATTACTGAGAGGAAACTCAAATTCAAAATTTTATTTTAAAATGAATATATATTCATATTGCTATATTACTTTATATATATATATTCATTATGTTAATGATAAACTTGAGAAATATTTTAGTATTTTTAATTATTCTGTATGTGAAATTTTGCTTATTTACAATAGCCAATAAGAAGTGCTCCACCAGGAAAGAAATATGTTCGCTGTCCGTGCAATTGTCTTCTTATTTGCAAATCTAGCTCTCAAAGAATTGCTTGTCCAAGAAATAACTGGTGTGTATTCTCCTAGTTTTACTTAAATATTCTGAAATGCCTTATTATTTCTTAT---TGATTTTTGTTATTTTAAATTTTGGTTCACTCCTTAAATCTCATGTTTTGTTCTAATTAATTTTATATAGGGTTTGTACGTAATTTGCAACCATA-----TGCATCTATTGATACAAATTTTTAAGAATGATCAAAT----------------------------------AAAAA---CTTTGTTTTATGTGCTGTTCAAAATTTATGATTTAATGTTATGAAACTACAAAGGTCAATTTTTCCAGTAAAAGGATCATAAATTTAACACTGCACCCACAACAGCTTATCCACCAACTGTAGGAATGTGCCAGGTTCTTGTGCATATTGTCTTTTTTTGGTAAGTGATTTTAAAACATCCCCATGTGAATATTCCATTTATCTAATTTAATTGTGTTTTGATGTTCATCTACTTTTTAT----TAAAAAAAATAATTGTTCAG----------------------
Nstygius_RavenB_N1022 ACTTAAATTACTT---AATGAATAACATATGTTTGTTCGTTGAC-----------TGAAACTTCAAAAGTTTCCT------------AAAACACTACTTAAAAAAATATGGTCTGGAATT-------AAATTTTCCAACTTCATTTCT-------------------------AATTGGAAC--------TGTTCAGGAAATTCTTCCCCTGAAGTATTTGTTTCCAATTAATTACTGAGAGGAAACTCAAATTCAAAATTTTATTTTAAAATGA--ATATATTCATATTGCTATATTACTTTATATATATATATTCATTATGTTAATGATAAACTTGAGAAATATTTTAGTATTTTTAATTATTCTGTATGTGAAATTTTGCTTATTTACAATAGCCAATAAGAAGTGCTCCACCAGGAAAGAAATATGTTCGCTGTCCGTGCAATTGTCTTCTTATTTGCAAATCTAGCTCTCAAAGAATTGCTTGTCCAAGAAATAACTGGTGTGTATTCTCCTAGTTTTACTTAAATATTCTGAAATGCCTTATTATTTCTTAT---TGATTTTTGTTATTTTAAATTTTGGTTCACTCCTTAAATCTCATGTTTTGTTCTAATTAATTTTATATAGGGTTTGTACATAATTTGCAACCATA-----TGCATCTATTGATACAAATTTTTAAGAATGATCAAAT----------------------------------AAAAA---CTTTGTTTTATGTGCTGTTCAAAATTTATGATTTAATGTTATGAAACTACAAAGGTCAATTTTTCCAGTAAAAGGATCATAAATTTAACACTGCACCCACAACAGCTTATCCACCAACTGTAGGAATGTGCCAGGTTCTTGTGCATATTGTCTTTTTTTGGTAAGTGATTTTAAAACATCCCCATGTGAATATTCCATTTATCTAATTTAATTGTGTTTTGATGTTCATCTACTTTTTAT----TAAAAAAAATAATTGTTCAGGTAAACATC-------------
Nbarri_Bishop_N1072 ----------------------------------------------------------GATTTCATAATAATATTGAAGGGGAAAATAAGAAAATTTTCACACGAATTTGTATGGACATTAGTATCCAGATTCTCCAATTTAATCTTTAAAACGCACACTCAGATAGCAGAACAGTGGACAAGCATGAGAAGTTTCCAGAATTCATTCATCACTATAATCCTTTACTAGTATTCTTCGGAGCGGAGCTGCTTTCCCTAATCTCGCTTTGAAAAGATGTGGTACCAATACCTTTGGATTCCCTGATA---------TAGCCATATTAATGATAAACTTGAGAAATATTTTAGTATTTTTAATTATTCTGTATGTGAAATTGTGCTTATTTACAATAGCCAATAAGAAGTGCTCCACCTGGAAAGAAATATGTTCGATGTCCCTGCAATTGTCTTCTTATTTGCAAATCTAGCTCTCAAAGAATTGCTTGTCCGAGAAATAACTGGTGTGTACCCTCCTGGTTTTATTTAAGTATTCTGAAATGCCTTATTATTTCTTATATCCCATGCAAGATATTTAAAATAATAATTTAAATTTTGAACATTTTAGGTTGTTATAGCTAACATTACTCATGATTTGGGAAT--------ATTTTAATTATTGCATTTATTCACTTAGATTTCCAAACATGCTACAATTCAGCAGAAACACTGATTTCAGCTTTTTATTACCAAAGTGTCTATCACTTTTGGGATTGACGCAAAGCTGTAATTTAATTTTATGAGGGTGTGAAAAGGGATACTTTGAATTGAAGCAGCTAAGATCTCTCCACATAAGTGCAGCAGAACACTTACTTAATGTATAAATAAGACACAATTTTAAATATATC---------------------TTAAAATATTTTCATATGATTATTTGGTTTGCTGA---CTGTTGAAGTTAGAATTGCATTATTTTATCATTTGACTGTAAATATATTTCCATAATTAACTATTCGTGTTTTTGATA
Nbarri_LostCoveCave_N0065 ----------------------------------------------------------------------------------------------TTTTCACACGAATTTGTACGGACATTAGTATCCAGATTCTCCAATTTAATCTTCAAAACGCACACTCAGATAGCAGAACAGTGGGCAAGCATGAGAAGTTTCCGGAATTCATTCATCACTATAATCCTTTACTAGTATTCTTCGGAGCGGAGCTGCTTTCCCTAATCTCGCTTTGAAAAGATGTGGTACCAATACCTTTGGATTCCCTGATA---------TAGCCATATTAATGATGAACTTGAGAAATATTTTAGTAGTTTTAATTATTCTGTATGTGAAATTGTGCTTA-TTACAATAGCCAATAAGAAGTGCTCCACCTGGAAAGAAATATGTTCGATGTCCCTGCAATTGTCTTCTTATTTGCAAATCTAGCTCTCAAAGAATTGCTTGTCCGAGAAATAACTGGTGTGTACTCTCCTGGTTTTATTTAAGTATTCTGAAATGCCTTATTATTTCTTATATCCCATGCAAGATATTTAAAAAAAAAATTTAAATTTTGAACATTTTAGGTTGTTATAGCTAACATTACTCATGATTTGGGAAT--------ATTTTAATTATTGCATTTATTCACTTAGATTTCCAGACATGCTACAATTCAGCAGAAACACTGATTTAAGCTTTTTATTACCAAAGTGTCTATCACTTTTGGGATTGACGCAAAGCTGTAATTTAATTTTATGAGGGTGTGAAAAGGGATACTTTGAATTGAAGCAGCTAAGATCTCTCCACATAAGTGCAGCAGAACACTTACTTAATGTATAAATAAGACACAATTTTAAATATATCTTTTTTACATATAAATTTAAATTAAAATATTTTCATATGATTATTTGGTTTGCTGA---CTGTTGAAGTTAGAATTGCATTATTTTATCATTTGA------------------------------------------
Nbarri_eyed_ClayCave_G2082 ATACAGAATCCTTAGCCAAGAATCAAATAATTTTCGAAATCGGCAATCGCGATGATTCGATGCCAGCAACATTTTGAATGCAGAAAAAAAACAA------CCCAGAATTATTTCATTATGATAACTAAACTTTTTTAATTTAGATTTTAAAATTCGGATTAACACTTTCTACAAACAGGCAAGCACCGAACTTTTCAACAATGGATATTTTAGAGTGATTTTTTTTTTTT-TTACTTTGAATGCAATTTT--TTCGTATTTTTAGTCACCAATATTGTGTTAATAACGCTTCCGGATTGGTTGATATTTATATATTAGCCATATTAATGATAAACTTGAGAAATATTTTCGTATTTTTAATTATTCTGTATGTGAAATTTTGCTTATTTACAATAGCCAATAAGAAGTGCTCCACCTGGAAAGAAATATGTTCGCTGTCCCTGCAATTGTCTTCTTATTTGCAAATCTAGCTCTCAAAGAATTGCTTGTCCAAGAAATAACTGGTGCGTATTCTCCTAGTTTTACTTAAATATTCTGAAATGCCTTTTTATTTCTTATATCCCATCCAAGATATTCAAAAAAATAATTTAA-TTTTGAACATTTTAGATTGTTACAGCTAACATTACTCATGATTTGTGAATATTTTAAAATTTTAATTATTACATATATTCACTTAGATTTTCAGACATGCTACAA----------------------GGTTTTTTTTACCAAGGTGTCTATCACATTTGGGATTGATGCAAGACTATAATTTAATTTTCTGAGCGTGTGAAAAGGAATACTTCTAACTGAAACAGCTAAGATCTCTCCAAATAAGTGCAGCGAAACACTTAATCGATATATAAATAAGATACAATTTTAAATATATCTTTTTTACATATAAAGTTAAATTAAAATATTTTCATATGATTATTTGGTTTGCTTAGTCCAGTTACAGTTAGGACTGCATTATTTTATCATTTGACTGTAAATATGTCTCTGTAATTAACTATTCATCATTTTGATA
Nbarrowsi_Tuckaleechee_N360 ATATAACGATATTATCCATGATCAATATAATTCAAAAAATTAAT-----------TCACATTCCGGTACCCCCCTGAAATTTGGATGTACCGAATCCTGACCCTGATTTGTTCGGACATTAGTATACAGATTTTCTAATTTAATCTTTAAAACGCACACTCAGATCACTAAATAGTGGGCAAGCATGAGAAGTTTCCAGAATTCATTCATCATGATAATCCTTTACTAGTACTCTTCTGGGCGGAACTGCTTTCCTTAATTTCGCTTTGAAACGATGCGGCACCAATACCTCTGGATTCACTGATATAGTTGTATTAGCCATATTAATGGTAAACTTGAGAAATATTTTAGTATTTTTAATTATTCTCTATGTGAAATTTTGCTTA--TACAATAGCCAATAAGAAGTGCTCCACCTGGAAAGAAATATGTTCGCTGTCCCTGCAATTGTCTTCTTATTTGCAAATCTAGCTCTCAAAGAATTGCTTGTCCAAGAAATAACTGGTTTGTATTATCCTAGTTTTACTTAAATATTCTGAAATGTCTTATTATTTCTTATATCCCATGCAAGATATTCAAAAAAATAATTTAAATTTTGAACGTTTTAGATTGTTACAGCTAACATTACTCATGATTTGTGAATATTTTAAAATTTTAATTATTATATTTATTCACTTAGATTTCCAGACATGCTACAATTCAGCAGAAACACTGATTTTAGCTTTTTTTTACTGAGGTGTCTATCACTTTTGGGATTGACACAAAGCTGTAATTTAATTTTATGAGGATGTGAAAAGGAATACTTCTAATTGATGCAGCTAAGATCTCTCCAAATAAGTGCAGCAAAAAAATTAATCAATATATAAATAAGATACAATTTTAAATATATCTTTTTTACATATAAAGTTAAATTAAAATATTTTCATATGATTATTTGGTTTACTTAGTCCAGTTACAGTTAGGACTGCATTATTTTATCATTTGATTGTAAATATATTTCCGTAATTAACTATT-------------
Nbishopi_DryFalls_N150 ----------------------------------------------------------GATTTCAAAGTAATATTGAAGGGGGGGGG-------TTTTAATACAAATTTGTACGGATCTTAGTATCCAGATTCTCTAATTTAATCTTTAAAACGCACACTCAGATTGCTGAATAATGGGCAAGCATGAGAAGTTTCCAGAATTCATTCATCACGATAATCCTTTACTGGTATTCCTCGGGACGGAACTGTTTTCCGTAATTTCGCTTTGAAAAGATGTGGCACCAATACCTCTGGATTTCCTGATATAGTTGTATTAGCCATATTAATGGTAAACTTGAGAAACATTTTAGTATTTTTAATTATTCTGTATGTGAAGTTTTGCTTA--TACAATAGCCAATAAGAAGTGCTCCACCTGGAAAGAAATATGTTCGCTGTCCCTGCAATTGTCTTCTTATTTGCAAATCTAGCTCTCAAAGAATTGCTTGTCCAAGAAATAACTGGTTTGTATTATTCTAGTTTTACTTAAATATTCTAAAATGTCTTATTATTTCTTAAATCCCATGCAAGATATTCAGAAAAATAATTAAAATTTTGAACATTTTAGGTTGTTACAGCTAACATTACTCATGATTTGTGGATATTTTAAAATTTTAATTGTTACATTTATTCACTTAGGTTTCCAGACATGCTACAA----------------------------TTTTACCGATGTGTCTATCACTTTTGGGATTGACACAAAGCTGTAATTTAATTTTTTGAGGGTGTGAAAAGGAATACTTCTAATTGAAGCAGCTAAGATCTCTCCAAATAAGTGCAGCAAAGCACTAAATCAATATATAAATAAGATACAATTTTAAATATATCTTTTTTACATATAAAGTTAAATTAAAATATTTTCATATGATTATTTGGTTTGCTTAGTCCAGTTACAGTTAGGACTGCAATATTTTATCAATTGATTGTAAATATATTTTCGTAATTAACTATTCATGTTTTTGATA
Nbishopi_PoleCr_Chattooga_N885 ATCCAGGATTTTTATCAATGAACTGCATATGTTCAGAAATCAACAACAGCAC---TTTGCTTTCAAAATAATATTGAAGGGAAAAAGGGGGAAATTTTGACATGAATTTGTACGGACATTAGTATCCAGATTCTCTAATTTAATCTTTAAAACGCACACTCAGATCGCTGAATAGTGGGCAAGCATGAGAAGTTTCCAGAATTCAGTCATCACGATAATCCTTTACTGGTATTCCTCGGGACGGAACTGCTTTCCGTAATTTCGCTTTGAAAAGATGTGGCACCAATACCTCTGGATTCCCTGATATAGTTGTATTAGCCATATTAATGGTAAACTTGAGAAATATTTTAGTATTTTTAATTATTCTGTATGTGAAATTTTGCTTA--TACAATAGCCAATAAGAAGTGCTCCACCTGGAAAGAAATATGTTCGCTGTCCCTGCAATTGTCTTCTTATTTGCAAATCTAGCTCTCAAAGAATTGCTTGTCCAAGAAATAACTGGTTTGTATTATCCTAGTTTTACTTAAATATTCTGAAATGTCTTATTATTTCTTATATCCCATGCAAGATATTCAAAAAAAAAAATTTAATTTTGAACATTTTAGATTATTACAGCTAACATTACTCATGATTTGGGAATATTTTAAAATTTTAATTATTACATTTATTCACTTAAGTTTCCAGACATGCTACAA----------------------------TTTTACCGAGGTGTCTATCACTTTTGGGATTGACACAAAGCTGTAATTTAATTTTTTGAGGGTGTGAAAAGGAATACTTCTAATTGAAGCAGCTAAGATCTCTCCAAATAAGTGCAGCAAAACACTAAATCAATATATAAATAAGATACAATTTTAAATATAT------------------------------------------------------------------------------------------------------------------------------------------
Nbishopi_StandingIndian_N131 --------------------------------------ATCAAAAACAGCAC---TTTGCTTTTAAAATAATATTGAAGGGAAAAGGGGGGGGATTTTGACACGAATTTGTTCGGACATTAGTATCCAGATTCTCTAATTTAATCTTTAAAACGCACACTCAGATTGCTGAATAATGGGCAAGCATGAGAAGTTTCCAGAATTCATTCATCACGATAATCCTTTACTGGTATTCCTCGGGACGGAACTGTTTTCCGTAATTTCGCTTTGAAAAGATGTGGCACCAATACCTCTGGATTCCCTGATATAGTTGTATTAGCCATATTAATGGTAAACTTGAGAAATATTTTAGTATTTTTAATTATTCTGTATGTGAAGTTTTGCTTA--TACAATAGCCAATAAGAAGTGCTCCACCTGGAAAGAAATATGTTCGCTGTCCCTGCAATTGTCTTCTTATTTGCAAATCTAGCTCTCAAAGAATTGCTTGTCCAAGAAATAACTGGTTTGTATTATCCTAGTTTTACTTAAATATTCTAAAATGTCTTATTATTTCTTAAATCCCATGCAAGATATTCAGAAAAATAATTAAAATTTTGAACATTTTAGGTTGTTACAGCTAACATTACTCATGATTTGTGGATATTTTAAAATTTTAATTGTTACATTTATTCACTTAGGTTTCCAGACATGCTACAA----------------------------TTTTACCGATGTGTCTATCACTTTTGGGATTGACACAAAGCTGTAATTTAATTTTTTGAGGGTGTGAAAAGGAATACTTCTAATTGAAGCAGCTAAGATCTCTCCAAATAAGTGCAGCAAAGCACTAAATCAATATATAAATAAGATACAATTTTAAATATATCTTTTTTACATATAAAGTTAAATTAAAATATTTTCATATGATTATTTGGTTTGCTTAGTCCAGTTACAGTTAGGACTGCAATATTTTATCAATTGATTGTAAATATATTTTCGTAATTAACTATTCATGTTTTTGATA
Nbrimleyi_NewberryCr_N984 ATACAGAATCCTCAGCCAAGAATCAAATAGATTCCGAAATCGACAATCGCGATGATTCGATGCCAGCAAATTTTTGAATGCAGAAAAAAAAGAA------CCCAGAATTATTTCATTATGATAACTGAAATTTTTT-----AGATTTTAAAATTTCGATTAACACTTTCTACAAACAGGCAAGCA-CGAACTTCTCAATAATTGATATTTTAGCGTGATTTTTTAC------GACTTTTAATGCGATTTT-TTTCGTATTTTTAGTCTCCAATATTGTGTTAATAATGCTTCTGGATTGGTTGATATTTATATATTAGCCATATTAATGATAAACTTGAGAAATATTTTCTTATTTTTAATTATTCTGTATGTGAAATTTTGATTATTTACAATAGCCAATAAGAAGTGCTCCACCTGGAAAGAAATATGTTCGCTGTCCCTGCAATTGTCTTCTTATTTGCAAATCTAGCTCTCAAAGAATTGCTTGTCCAAGAAATAACTGGTGCGTATTCTCCTAGTTTTACTTAAATATTCTGAAATTCCTCATTATTTCTTATATCCCATGCAAGCTATTCAAAAAAATAATTTAACTTTTGAACATTTTAGGTTGTTACAGCTAACATTACTCATGATTTGTGGATATTTTAAAATTTTAATTATTACATATAGTCACTTAGATTTTCAGACATGCTACAATTCAGCAGAAAAACTGATTTCAGGTTTTTTTTACCAAGGTGTCTATCACTTTTGGGATTGATGCAAGACTGTAATTTAATTTTATGAGGGTGTGAAAAGGAATACTTCTAATTGAAGCAGCTAAGAGCTCTCCAAATAAGTGCAGCAAAACACTTAATCGATATATAAATAAGATACCATTTTAAATATATCTTTTTTACATATAAATTTAAATTAAAATATTTTCATATAACTATTTGGTTTTCTTAATCTTGTTGCAGTTAGGACTGCGTTATTTTATCATTTGACTGTAAATATATTTCCATAATTAACTATTCATGTTTTTGATA
Nbrimleyi_RumblingBald_N241 ---------------------------------------------------------------------------GAATGCAGAAAAAAAAGAA------CCCAGAATTATTTCATTATGATAACTGAAATTTTTT-----AGATTTTAAAATTTCGATTAACATCTTCTTCAAACAGGCAAGCA-CGAACTTTTCAATAATTGATATTTTAGCGTGATTTTTTAC------GACTTTTAATGCGATTTT--TTCGTATTTTTAGTCTCCAATATTGTGTTAATAATGCTTCTGGATTGGTTGATATTTATATATTAGCCATATTAATGATAAACTTGAGAAATATTTTCTTATTTTTAATTATTCTGTATGTGAAATTTTGATTATTTACAATAGCCAATAAGAAGTGCTCCACCTGGAAAGAAATATGTTCGCTGTCCCTGCAATTGTCTTCTTATTTGCAAATCTAGCTCTCAAAGAATTGCTTGTCCAAGAAATAACTGGTGCGTATTCTCCTAGTTTTACTTAAATATTCTGAAATTCCTTATTATTTCTTATATCCCATGCAAGCTATTCAAAAAAATATTTTAACTTTTGAACATTTTAGGTTGTTACAGCTAACATTGCTCATGATTTGTGAATATTTTAAAATTTTAATTATTACATATAGTCCCTTAGATTTTCAGACATGCTACAATTCAGCAGAAAAACTGATTTCAGGTTTTTTTTACCAAGGTGTCTATCACTTTTGGGATTGATGCAAGACTGTAATTTAATTTTATGAGAGTGTGAAAAGGAATACTTCTAATTGAAGCAGCTAAGAGCTCTCCAAATAAGTGCAGCAAAACACTTAATCGATATATAAATAAGATACCATTTTAAATATATCTTTTTTACATATAAATTTAAATTAAAATATTTTCATATAACTATTTGGTTTTCTTAATCTTGTTGCAATTAGGAC--------------------------------------------------------------
Ncanei_Egypt_N958 ---------------------------------------------------------------------------------------AAAAGAA------CCCAGAATTATTTAATTATCATAACTGAAATTTTTTATTTTAGATTTCAAAATTCTGATTAACACTTTCTACAAACAGGCAAGCA-CGAACTTTTCAATAATCGATATTTTAGCGTGATTTTTTT-------TACTTTTAATGCAATTTT-TTTCGTATTTTTAGTCTCCAATATTGTGTTAATAACGCTTCCGGATTGGTTGATATATATATATTTGTCATATTAATGATAAACTTGAGAAATATTTTCGTATTTTTAATTATTCTGTACGTGAAATTTTGCTTTTTTACAATAGCCAATAAGAAGTGCTCCACCTGGAAAGAAATATGTTCGCTGTCCCTGCAATTGTCTTCTTATTTGCAAATCTAGCTCTCAAAGAATTGCTTGTCCAAGAAATAACTGGTGCGTATTCTCCTAGTTTTACTTAAATATTCTGAAATTCCTTATTATTTCTTATATCCCATGCAAGATATTCAAAAAAATAAAGTAACTTTTGAACATTTTAGGTTGTTACAGCTAACATTACTCATGATTTGTGAATATTTTAAAATTTTAATTATCACATATATTCACTTAGATTTTCAGACATGCTACAATTCAGCAGAAAAACTGATTTCAGGTTTTTTTTACCAAGGTGTCTATCACTTTTGG----GATGCAAGACTGTAATTTAATTTTATGAGGGTGTGAAAAGGAATACTTCTAATTGCAGCAGCTAAGAGCTCTCCAAATAAGTGCAGCAAAACACTTAATCGATATATAAATAAGATACAATTTAAAATATATCTTTTTTACATATAAATTTAAATTAAAATATTTTCATATAATTATTTGGTTTTCTTAATCTTGTTGCAGTTAGGACTGCATTATTTTATCATTTGACTGTAAATATATTTCCGTAATTAACTATTCGTGTTTTTGATA
Ncarolinensis_Grandfather_N218 -------------------------------------------------------------------AACATTTTGAATGCAGAAAA-----AA------CCCAGAATTATTTCATTATGATAACGGAATTTTTTTAATTTAGATTTCAAAATTCGGATTAACACTTTCTACAAACAGGCAAGCACCGAACTTTCGAATTTTTGATATTTTAGAGTGATTTTTTTTT-----TACTTTGAATGCAATTTT--TTCGTATTTTTAGCCACCAATATTGTGTTAATAACGCTTCCGGATTGGTTGATATTTATATATTAGCCATATTAATGATAAACTTGAGAAATATTTTCGTATTTTTAATTATTCTGTATGTGAAATTTTGCTTATTTACAATAGCCAATAAGAAGTGCTCCACCTGGAAAGAAATATGTTCGCTGTCCCTGCAATTGTCTTCTTATTTGCAAATCTAGCTCTCAAAGAATTGCTTGTCCAAGAAATAACTGGTGCGTATTCTCCTAGTTTTACTTAAATATTCTGAATTGCCTTATTATTTCTTATATCCCATGCAAGATATTCAAAAAAATAATTTAA-TTTTGAACATTTTAGATTGTTACAGCTAACATTACTCATGATTTGTGAATATTTTAAAATTTTAATTATTACATATATTCACTTAGATTTTCAGACATGCTACAATTCAGCAGAAAAACTGATTTCAGGTTTTTTTTACCAAGGTGTCTATCACTTTTGGGATTGATGCAAGACTATAATTTAATTTTATGAGGGTGTGAAAAGGAATACTTCTAACTGAAGCTGCTAAGATCTCTCCAAATAAGTGCAACAAAACACTTAATCGATATATAAATAAGATACAATTTTAAATATATCTTTTTTACATATAAAGTTAAATTGAA---------------------------------------------------------------------------------------------------------------
Ncarolinensis_LinvilleCaverns_N227 -------------------------------------------------------------------------------------------------------------------------------------------------------------------------------------------------------------------------------------------------------------------------------------------------------------------------------------------------------------------------TATTCTGTATGTGAAATTTTGCTTATTTACAATAGCCAATAAGAAGTGCTCCACCTGGAAAGAAATATGTTCGCTGTCCCTGCAATTGTCTTCTTATTTGCAAATCTAGCTCTCAAAGAATTGCTTGTCCAAGAAATAACTGGTGCGTATTCTCCTAGTTTTACTTAAATATTCTGAAATGCCTTATTATTTCTTATATCCCA------------------------------------------------------------------------------------------------------------------------------------------------------------------------------------------------------------------------------------------------------------------------------------------------------------------------------------------------------------------------------------------------------------------------------------------------------------------------------
Ncarteri_English_N031 ---------------------------------------------------------------------------GAAGGGAAAAAAAAAAAAATTTTGACACGAATTTGTATGGACATTAGTATCCAGATTCTCCAATTTAATCTTCAAAATGTACACGCAGATCGCTGAACAGTGGACGGGCATGAGAAGTTTCCAGAATTCATTCATCACGATAATCCTTTACTGATATCCCTCGGAGCAGAGCTGCATTCTGTAATCTTGCTTTGAAAAGATGCATCACCAATACCTCTGGATTCCCTGATATAGATATATTAGCCGTATTAATGATAAACTTGAGAAATATTTTAGTATTTTTAATTATTCTGTATGTGAAATTTTGCTTA-TTACAATAGCCAATAAGAAGTGCTCCACCTGGAAAGAAATATGTTCGCTGTCCCTGCAATTGTCTTCTTATTTGCAAATCTAGCTCTCAAAGAATTGCTTGTCCAAGAAATAACTGGTGTGTATTCTCCTAATTTTACTTAAATATTCCGAAATGCCTTATTATTTCTTAAATCCCATGCAAGATATTCAAAAAAATAATTTAAATTTTGAACATTTTAGGTTGTTACAGCTAACATTACTCATGATTTGTGAATATTTTAAAATTTTAATTGTTACATTTATTCACTTAGGTTTCCAGACATGCTACAA----------------------------TTTTACCGAGGTGTCTATCACTTTTGGGATTGACACAAAGCTGTAATTTAATTTTTTGAGGGTGTGAAAAAGAATACTTCTAATTGAAGCAGCTAAGATCTCTCCAAATGAGTGCAGCAAAACACTAAATCAATATATAAATAGGATACAATTTTAAATATATCTTTTTTACATATAAAGTTAAATTAAAATATTTTCATATGATTATTTGGTTTGCTTAGTCCAGTTACAGTTAGGACTGCATTATTTTATCATT---------------------------------------------
Ncarteri_LaurelCave_nearTYPE_N0296 -------------------------------TTCAGAAATCAATAACAGCACAAATTTGTATTCAAAATTATATTGAAGGG------AAAGAAATTTTGACACAAATTTGTTGGGACATTAGTATCCGGATTCTCCAATTTAATCTTTGAAATGCACACGCAGATCGCTGAACAGTGGGCAAGCATGAGAAGTTTCCAGAATTCATTCATCACGATAATCCTTTACTAGTATTCCTCGGAGCGGAGCTGCTTTCTGTAATCTTGCTTTGAAAAGATGTGTCACCAATACCTCTGAATTCCCTGATATAGATATATTAGCCATATTAATGATAAACTTGAGAAATATTTTAGTATTTTTAATTATTCTGTATGTGAAATTTTGCTTATTTACAATAGCCAATAAGAAGTGCTCCACCTGGAAAGAAATATGTTCGCTGTCCCTGCAATTGTCTTCTTATTTGCAAATCTAGCTCTCAAAGAATTGCTTGTCCAAGAAATAACTGGTGTGTATTCTCCTAATTTTACTTAAATATTCTGAAATGCCTTATTATTTCTTAAATCCCATGCAAGATATTCAAAAAAATAATTTAAATTATGAACATTTTAGGTTGTTACAGCTAACATTACTCATGATTTGTGAATATTTTTAAATTTTAATTGTTACATTTATTCACTTAGGTTTCCAGACATGCTACAA----------------------------TTTTACCGAGGTGTCTATCACTTTTGAGATTGACACAAAGCTGTAATTTAATTTTTTGAGGGTGTGAAAAAGAATACTTCTAATTGAAGCAGCTAAGATCTCTCCAAATAAGTGCAGCAAAACACTAAATCAATATATAAATAGGATACAATTTTAAATATATCTTTTTTACATATAAAGTTAAATTAAAATATCTTCATATGATTATTTGGTTTGCTTAGTCCAGTTACAGTTAGGACTGCATTATTTTATCATTTGATTGTAAATATATTTTCGTAATTAACTATTCATGTTTTTGATA
Ncarteri_PilotMtn_G2185 ATCCAGGATTTTTATCAATGAATTGCATATGTTCAGAAATCAACAACAGCACAAATTTGATTTCAAAATAATATTGAAGGGAAAAAAAAAAAAATTTTGACACGAATTTGTTCGGACATTAGTATCCGGATTCTCCAATTTAATCTTTGAGATGCACACACAGATGGCTGAACAGTGGGCAAGCATGAGAAGTTTCCAGAATTCATTCATCACGATAATCCTTTACTAGTATTCCTCGGAGCGGAGCTGCTTTCTGTAATCTTGCTTTGAAAAAATGCGGCACCAATACCTCTGGATTCCCTGATATGGATATATTAGCCATATTAATGATAAACTTGAAAAATATTTTAATATTTTTAATTATTCTGTATGTGAAATTTTGCTTA-TTACAATAGCCAATAAGAAGTGCTCCACCTGGAAAGAAATATGTTCGCTGTCCCTGCAATTGTCTTCTTATTTGCAAATCTAGCTCTCAAAGAATTGCTTGTCCAAGAAATAACTGGTGTGTATTCTCCTAATTTTACTTAAATATTCTGAAATGCCTTATTATTTCTTAAATCCCATGCAAGATATTCAAAAAAATAATTTAAATTTTGAACATTTTAGGTTGTTACAGCTAACATTACTCATGATTTGTGAATATTTTAAAATTTTAATTGTTACATTTATTCACTTAGGTTTCCAGACATGCTACAA----------------------------TTTTACCGAGGTGTCTACCACTTTTGGGATTGACACAAAGCTGTAATTTAATTTTTTGAGGGTGTGAAAAAGAATACTTCTAATTGAAGCAGCTAAGATCTCTCCAAATAAGTGCAGCAAAACACTAAATCAATATATAAATAAGATACAATTTTAAATATATCTTTTTTACATATAAAGTTAAATTAAAATATTTTCGTATGTTTATTTGGTTTGCTTAGTCCAGTTACAGTTAGGACTGCATTATTTTATCATTTGATTGTAAATATATTTTCGTAATTAACTATTCATGTTTTTGATA
Ncarteri_Pitchfork_N363 ------------------------------------------------------------------------ATTGAAGGGAAAAAAAAAAGAA--TTGACGTGAATTTGTTCGGACATTAGTATCCGGATTCTCCAATTTAATCTTTGAAATGCACATGCAGATCGCTGAACAGTGGACAAGCATGAGAAGTTTCCAGAATTCATTCATCACGATAATCCTTTACTAGTATTCCTCGGAGCTGAGCTGCTTTCTGTAATCTTGCTTTGAAAAGATGCGACACCAATACCTCTGGATTCCCTGATATAGATATATTAGCCATATTAATGATAAACTTGAGAAATATTTTAGTATTTTTAATTATTCTGTATGTGAAATTTTGCTTATTTGCAATAGCCAATAAGAAGTGCTCCACCTGGAAAGAAATATGTTCGCTGTCCCTGCAATTGTCTTCTTATTTGCAAATCTAGCTCTCAAAGAATTGCTTGTCCAAGAAATAACTGGTGTGTATTCTCCTAATTTTTCTTAAATATTCTGAAATGCCTTATTATTTCTTAAATCCCATGCAAGATATTCAAAAAAATAATTTAAATTTTTAACATTTTAGGTTGTTACAGCTAACATTATTCAAGATTTGTGAATATTTTAAAATTTTAATTGTTTCATTTATTCACTTAGGTTTCCAGACATGCTACAA----------------------------TTTTACCGAGGTGTCTATCACTTTTGGGATTGACACAAAGCTGTAATTTAATTTTTTGAGGGTGTGAAAAGGAATACTTCTAATTGAAGCAGCTAAGATCTCTCCAAATAAGTGCAGCAAAACACTAAATCAATATATAAATAAGATACAATTTTAAATATATTTTTTTTACATATAAAGTTAAATTAAAATATTTTCATATGATTATTTGGTTTGCTTAGTCCAGTTACAGTTAGGACTGCATTATTTTATCATTTGATTGTAATTATATTTTCGTAATTTACTATTCATGTT-TTGATA
Ncherokee_BallhootScar_N193 ATACAGAATCCTTAGCCAAGAATCAAATAATTTTCGAAATCGGCAATCGCGATGATTCGATGCCAGCAACATTTTGAATGCAGAAAAAAAACAA------CCTAGAATTATTTCATTATGATAACTGAAATTTTTTAATTTAGATTTCAAAATTCCGATTAACACTTTCTACAAACAGACAAGCACCGAACTTTTAAACATTTGATATTTTAGAGTGATTTTTTTT-------ACTTTTAATGCAATTTTTTTTTGTATTTTTAGTCACCAATATTGTGTTAATAACGCTTCTGGATTGGTTGATATTTATATATTAGCCATATTAATGATAAACTTGAGAAATATTTTCGTATTTTTAATTATTATGTATGTGAAATTTTGCTT-TTAACAATAGCCAATAAGAAGTGCTCCACCTGGAAAGAAATATGTTCGCTGTCCTTGCAATTGTCTTCTTATTTGCAAATCTAGCTCTCAAAGAATTGCTTGTCCAAGAAATAACTGGTGCGTATTCTCCTAGTTTTACTTAAATATTCTGAAA-------------------TCCCATGAA--------ATGAAAATAATTTAA-TTTTGAACATTTTAGGTTGTTACGGCTAACATTACTCATGATTTATGAATATTTTAAAATTTTAATTATTACATATATTCACTTAGATTTTCAGACATGCTACAATTCAGCAGAAAAACTGATTTCAGGTTTTTTTTACCAAGGTGTCTATCACTTTTGG--------TG--------------------------GTGAAAAGAAATACTTCTAACTGAAGCAGCTAAGATCTCTCCAAATAAGTGCAGCAAAACACTTAATCGATATATAAATAAGATACAATTTTAAATATATCTTTTTTACTTTTAAAGTTAAATTAAAATATTTTCATATGATTATTTGGTTTTCTTAGTCCAGTTACAGTTAGGACTGCATTATTTTATCATTTGACTGTAAATATGTCTCTGTAATTAACTATTCACTATTTTGATA
Ncherokee_BalsamMtn_N891 -----------------------------------------AGCAAC----------------------ATTTTTGAATGCAGAAAAATGAAAA------CCCAGAATTATTTCATTATGATAACTGAAA-TTTTTAATTTAGATTTCAAAATTTCGATTAACACTTTCTACAAACAGACAAGCACCGAACTTTTCAACAATTGATATTTTAGAGTGATTTTTTTT------TACTTTTAATGCAATTTT--TTCGTATTTTTAGTCACCAATATTGTGTTAATAATGCTTTCGGATTGGTTGATATTTATATGTTAGCCATATTAATGATAAACTTGAGAAATATTTTCGTATTTTTAATTATTCTGTATGTGAGATTTTGCTTATTTACAATAGCCAATAAGAAGTGCTCCACCTGGAAAAAAATATGTTCGCTGTCCCTGCAATTGTCTTCTTATTTGCAAATCTAGCTCTCAAAGAATTGCTTGTCCAAGAAATAACTGGTGCGTATTCTCCTAGTTTTACTTAAATATTCTGAAATGCCTTATTATTTCTTATATCCCATGCAAAATATTCAAAAAAATAATTTAA-TTTTGAACATTTTAGGTTGTTACGGCTAACATTACTCATGATTTGTGAATATTTTAAAATTTAAATTATTACATATATTCACTTAGATTTTCAGACATGCTACAATTCAGCAGAAAAACTGATTTCAGGTTTTTTTTACCAAGGTGTCTATCAC-TTTGGGATTGATGCAAGACT--AATTTAATTTTATGAGGGTGTGAAAAGGAATACTTCTAACTGAATCAGCTAAGATCTCTCCAAATAAGTGCAGCAAAACACTTAATCGATATATAAATAAGAT---------------------------------------------ATTTTCATATGATTATTTGGTTTGCTTAGTCCAGTTACAGTTAGGACTGCATTATTTTATCATTTGACTGTAAATATGTCACTGTAATTAACTATTCATGATTTTGATA
Ncherokee_SIndianCrk_N681 --------------------------------------------------------------------------------------------------------------------------------------------------TCAAAATTCCGATTAATACTTTCTACAAACAGGAAAGCACCGAACTTTTCAACAATTGATATTTTAGAGTGATTTTTTTT------TACTTTTAATGCAATTTT--TTCGTATTTTTAGTCACCAATATTGTGTTAATAATGCTTCCGGATCGGTTGATATTTATATATTAGCCATATTAATGATAAACTTGAGAAATATTTTCGTATTTTTAATTATTCTGTATGTGAAATTTTTCTTATTTACAATAGCCAATAAGAAGTGCTCCACCTGGAAAGAAATATGTTCGCTGTCCCTGCAATTGTCTTCTTATTTGCAAATCTAGCTCTCAAAGAATTGCTTGTCCAAGAAATAACTGGTGCGTATTCTCCTAGTTTTACTTAAATATTCTGAAATGCCTTATTATTTCTTATATCCCATGCAAGATATTCAAAAAAATAATTTAA-TTTTGAACATTTTAGGTTGTTACAGCTAACATTACTCATGATTTGTGAATATTTTAGAAATTTAATTATTACATTTATTCACTTAAATTTCCA-----------------------------------------------------------------------------------------------------------------------------------------------------------------------------------------------------------------------------------------------------------------------------------------------------------------------------------------------------
Ncooperi_BeaverCrk_N1002 ATCCAGGATTTTTATCAATGAATTGCATATGTTCAAAAATCAACAACAGCACAAATTTGATTTCAAAATTATATTGAAGGGAAAAAAAAAAAAATTTTGACACAAATTTGTACGGACAGTAGTATCCGGATTCTCCAATTTAATCTTTGAAATGCACACGCAGATCGCTGAACAGTGGGCAAGCATGAGAAGTTTCCAGAATTCATTCATCGCGATAATCCTTTACTAGTATTCCTCAGAGCGGAGCTGCTTTCTGTAATCTTGCTTTGAAAAGATGCGGCACTAATACCTTTGGATTCCCTAATATAGATATATTAGCCATATTAATGATAA---TGAGAAATATTTTAGTATTTTTAATTATTCTGTATGTGAAATTTTGCTTA-TTACAATAGCCAATAAGAAGTGCTCCACCTGGAAAGAAATATGTTCGCTGTCCCTGCAATTGTCTTCTTATTTGCAAATCTAGCTCTCAAAGAATTGCTTGTCCAAGAAATAACTGGTGTGTATTCTCCTAGTTTTAATTAAATATTCTGAAATGCCTTATTATTTCTTAAATCCCATGCAAGATATTCAAAAAAATAATTTAAATTTTGAACATTTTAGGTTGTTACAGCTAACATTACTCATGATTTGTGAATATTTTAAAATTTTAATTGTTACATTTATTTACTTGGGTTTCCAGACATGCTACAA----------------------------TTTTACCGAGGTGTCTATCACTTTTGGGATTGACACAAAGCTGTAATTTAATTTTTTGAGGGTGTGAAAAGGAATACTTCTAATTGAAGCAGCTAAGATCTCTCCAAATAAGTGCAGCAAAACACTAAATCAATATATAAATAAGATACAATTTTAAATATATCTTTTTTACATATAAAG-------------------------------------------------------------------------------------------------------------------------
Ncooperi_BrasstBald_N824 ------------------------------------------------------------------------------------AAAAAAAAAATTTTGACACAAATTTGTATGGACATTAGTATCCGGATTCTCCAATTTAATCTTTGAAATGCACACGCAGATCGCTGAACAGTGGGCAAGCATGAGAAGTTTCCAGAATTCATTCATCGCGATAATCCTTTACTAGTATTCCTTAGAGCGGAGCTGCTTTCTGTAATCTTGCTTTGAAAAGATGCGGCACTAATACCTTTGGATTCCCTAATATAGATATATTAGCCATATTAATGATAA---TGAGAAATATTTTAGTATTTTTAATTATTCTGTATGTGAAATTTTGCTTA-TTACAATAGCCAATAAGAAGTGCTCCACCTGGAAAGAAATATGTTCGCTGTCCCTGCAATTGTCTTCTTATTTGCAAATCTAGCTCTCAAAGAATTGCTTGTCCAAGAAATAACTGGTGTGTATTCTCCTAGTTTTAATTAAATATTCTGAAATGCCTTATTATTTCTTAAATCCCATGCAAGATATTCAAAAAAATAATTTAAATTTTGAACATTTTAGGTTGTTACAGCTAACATTACTCATGATTTGTGAATATTTTAAAATTTTAATTGTTACATTTATTTACTTAGGTTTCCAGACATGCTACAA----------------------------TTTTACCGAAGTGTCTATCACTTTTGGGATTGACACAAAGCTGTAATTTAATTTTTTGAGGGTGTGAAAAGGAATACTTCTAATTGAAGCAGCTAAGATCTCTCCAAATAAGTGCAGCAAAACACTAAATCAATATATAAATAAGATACAATTTTAAATATATCTTTTTTACATATAAAGTTAAATTAAAATATTTTCATATGATTATTTGGTTTGCTTAGTCCAATTATAGTTAGGACT-------------------------------------------------------------
Ncooperi_CheoahDam_N1122 -------------ATCAATGAATTGCATATGTTCAGAAATCCACAAAAGCACTAATTTGATTTCAAAATAATATTGAAGGGGGAAAAGAAAGAATTTTGACACAAATTTGTTCGGACAGTAGTATCCGGATTCTCCAATTTAATCTTCGAAACGTACACGCAGATCACTGAACAGTGGGCAAGCATGAAAAGTTTCCAGAATTCATTCATCACGATAATCCTTTACTAGTATTCCTCAGAGCGGAGCTGCTTTCTGTAATCTTGCTTTGAAAAGATGCGGCACTAATACCTTTGGATTCCCTGATATAGATATATTAGCCATATTAATGATAA---TGAGAAATATTTTAGTATTTTTAATTATTCTGTATGTGAAATTTTGCTTA-TTACAATAGCCAATAAGAAGTGCTCCACCTGGAAAGAAATATGTTCGCTGTCCCTGCAATTGTCTTCTTATTTGCAAATCTAGCTCTCAAAGAATTGCTTGTCCAAGAAATAACTGGTGTGTATTCTCCTAGTTTTAATTAAATATTCTGAAATGCCTTATTATTTCTTAAATCCCATGCAAGATATTCAAAAAAATAATTTAAATTTTGAACATTTTAGATTATTACAGCTAACATTACTCATGATTTGGGAATATTTTAAAATTTTAATTGTTACATTTATTCACTTAGGTTTCCAGACATGCTACAA----------------------------TTTTACCGAGGTGTCTATCACTTTTGGGATTGACACAAAGCTGTAATTTAATTTTTTGAGGGTGTGAAAAGGAATACTTCTAATTGAAGCAGCTAAGATCTCTCCAAATAAGTGCAGCAAAACACTAAATCAATATATAAATAAGATACAATTTTAAATATATCTTTTTTACATATAAAGTTAAATTAAAATATTTTCATATGATTATTTGGTTTGCTTAGTCCAGTTACAGTTAGGATTGCATTATTTTCTCATTTGATTGTAAATATATTTTCGTAATTAACTATTCATGTTTTTGATA
Ncooperi_NantRiverGorge_N682 ---------------------------------CAGAAATCAAAAACAGCAC---TTTGCTTTCAAAATAATATTGAAGAGAAAAAGGGAAAAATTTTGACACGAATTTGTTCGGACATTAGTATCCACATTCTCTAATTTAATCTTTAAAACGCACACTCAGATCGCTGAATAGTGGGCAAGCATGAGAAGTTTCCAGAATTCATTCATCACGATAATCCTTTACTGGTATTCCTCGGGATGGAACTGCTTTCCGTAATTTCCTTTTGAAAAGATGTGGCACCAATACCTCTGGATTCCCTGATATAGTTGTATTAGCCATATTAATGGTAAATTTGAGAAATATTTTAGTATTTTTATTTATTCTGTATGTGAAATTTTGCTTA--TACAATAGCCAATAAGAAGTGCTCCACCTGGAAAGAAATATGTTCGCTGTCCCTGCAATTGTCTTCTTATTTGCAAATCTAGCTCTCAAAGAATTGCTTGTCCAAGAAATAACTGGTTTGTATTATCCTAATTTTACTTAAATATTCTGAAATGTCTTATTATTTCTTATATCCCATGCAAGATATTAAAAAAAAAAA---AAAAATTGAACATTTTAGATTCTTACAGCTAACATTACTCATGATTTGGGAATATTTTAAAATTTTAATTATTACATTTATTCACTTAGGTTTCCAGACATGCTACAA----------------------------TTTTACCGAGGTGTCTACCACTTTTGGGATTGACACAAAGCTGTAATTTAATTTTTTGAGGGTGTGAAAAGGAATACTTCTAATTGAAGCAGCTAAGATCTCTCCAAATAAGTGCAGCAAAACATTAAATCAATATATAAATAAGATACAATTTTAAATATATCTTTTTTACATATAAAGTTAAATTAAAATATTTTCATATGATTATTTGGTTTGCTTAGTCCAGTTACAGTTAGGATTGCATTATTTTCTCATTTGATTGTAAATATATTTTCGTAATTAACTATTCATGTTTTTGATA
Ncooperi_RockCrRoad_N1160 -------------ATCAATGAATTGCATATGTTCAGAAATCAAAAACAGCAA---TTTGCTTTCAAAATAATATTGAAGGGAAAAA-GGGGGGGTTTTCACATTAATTTGTTCAGACATTAGTATCCAGATTCTCTAATTTAATCTTTAAAACACACACTCAGATCGCTGAATAGTGGGCAAGCATGAGAAGTTTCCAGAATTCATTCATCACGATAATCCTTTACTGGTATTCCTCGGGACGGAACTGCTTTCCGTAATTTCGCTTTGAAAAGATGTGGCACCAATACCTCTG---------ATATAGTTGTATTAGCCATATTAATGGTAAACTTGAGAAATATTTTAGTATTTTTAATTATTCTGTATGTGAAATTTTGCTTA--TACAATAGCCAATAAGAAGTGCTCCACCTGGAAAGAAATATGTTCGCTGTCCCTGCAATTGTCTTCTTATTTGCAAATCTAGCTCTCAAAGAATTGCTTGTCCAAGAAATAACTGGTTTGTATTATCCTAGTTTTACTTAAATATTCTGAAATGTCTTATTATTTCTTATATCCCATGCAAGATATTCAAAAAAAAAAATTAAATTTTGAACATTTTAGATTATTACAGCTAACATTACTCATGATTTGGGAATATTTTAAAATTTTAATTATTACATTTATTCACTTAGGTTTCCAGACATGCTACAA----------------------------TTTTACCGAGGTGTCTATCACTTTTGGGATTGACACAAAGCTGTAATTTAATTTTTTGAGTGTGTGAAAAGGAATACTTCTAATTGAAGCAGCTAAGATCTCTCCAAATAAGTGCAGCAAAACACTAAATGAATATATAAATAAAATACAATTTTAAATATATCTTTTTTACATATGAAATTAAATTAAAATATTTTCATATGATTATTTGGTTTGCTTAGTCCAGTTACAGTTAGGACTGCATTATTTTCTCATTTGATTGTAAATATATTTTTGTAATTAACTATTCATGTTTTTGATA
Ncoylei_Apalachia_N1195 ATCCAGGATTTTTATCAATGAATGACATATGTTCAGAAATCAACAACAGCACAAATTTGATTTCAAAATAATATTGAAGGGGGAAATAAAAAAATTTTGACACAAATTTGTATACACATTGGTATCGAGATTTTCTAATTTAATCTTTAAAATGCATGCTCAGATCGCAGAACAGTGGGCACGCACGAGAAGTTTCCAGAATTCATTCATGACTATAATCCTTTACTAGTATTCCTAAGAGCGGAGCTGCTTTTCCTAATCTCGCTTTGAAAAGATGTGGCACCAATACCTTTGGATTCCCTGATATAAATATATTAGCCATATTAATGATAAACTTGAGAAATATTTTAGTAGTTTTAATTATTCTGTATGTGAAATTTTGCTTA-TTACAATAGCCAATAAGAAGTGCTCCACCTGGAAAGAAATATGTTCGCTGTCCCTGCAATTGTCTTCTTATTTGCAAATCTAGCTCTCAAAGAATTGCTTGTCCAAGAAATAACTGGTGTGTATT---CTGGTTTTATTTAAATATTCTGAAATGGATTATTATTTCTTATATCCCATACAAGATATTTAAAATAATAATTTAAATTTTGAACATTTTAGGTTGTTATAGCTTTCATTACTCATGATTTGTGAATGTTTTAAAATTTTAATTATTGCATTTATTCACTTAAATTTCTTGACATGCTACAATTCAGCAGAAACACTGATTTTAGCTTTTTTTTACCAAAGTGTCTATCACTTTTGGGATTGACACAAAGCTGTACTTTAATTTTATGAGGGTGTGAAAAGGGATACTTTGAATTGAAGCAGCTAAGA---------ATCAGTGCAGCAGAACACTTATTTAATGTATAAA----------------------------------------------------------------------------------------------------------------------------------------------------------------
Ncoylei_DinkinCove_N1118 -------------ATCAATGAATGACATATGTTCAGAAATCAACAACAGCACAAATTTGATTTCAAAATAATATTGAAGGGGGAAATAAAAAAATTTTGACACAAATTTGTATGCACATTGGTATCGAGATTTTCTAATTTAATCTTTAAAATGCATGCTCAGATCGCAGAACAGTGGGCACGCACGAGAAGTTTCCAGAATTCATTCATGACTATAATCCTTTACTAGTATTCCTAGGACCGGAGCTGCTTTTCCTAATCTCGCTTTGAAAAGATGTGGCACCAATACCTTTGA--TACCTGATATAGATATATTAGCCATATTAATGATAAACTTGAGAAATATTTTAGTAGTTTTAATTATTCTGTATGTGAAATTTTGCTTA-TTACAATAGCCAATAAGAAGTGCTCCACCTGGAAAGAAATATGTTCGCTGTCCCTGCAATTGTCTTCTTATTTGCAAATCTAGCTCTCAAAGAATTGCTTGTCCAAGAAATAACTGGTGTGTATT---CTGGTTTTATTTAAATATTCTGAAATGGATTATTATTTCTTATATCCCATACAAGATATTTAAAAAAATAATTTAAATTTTGAACATTTTAGGTTGTTATAGCTTTCATTACTCATGATTTGTGAATGTTTTAAAATTTTAATTATTGCATTTATTCACTTAGATTTCTTGACATGCTACAATTCAGCAGAAACACTGATTTTAGCTTCTTTTTACCAAAGTGTCTATCACTTTTGGGATTGACACAAAGCTGTACTTTAATTTTATGAGGGTGTGAAAAGGGATACTATGAATTGAAGCAGCTAAGA---------ATCAGTGCAGCAGAACACTTATTTAATGTATAAATAAGACACAATTTTAAATATATCTTTTTTACATATAAATTTAAATTAAAATATTTTCATATGATTGTTTGGTTTGCTTAGTCCTGTTGCAGTTAGAATTGCATTATTTTATCATTTGACTATAAATATATTTCCATAATTAACTATTCATGTTTTTGATA
Ncoylei_TiptonCreek_N837 -------------AT----------------TTCAGAAATCAACAACAGCACAAATTTGATTTCAAAATAATATTGAAGG--------AAAAAATTTTGACACAAATTTGTATGAACATTAGTATCCATATTCTCCAATTTAATCTTTAAAATGCATGCTCAGATCGCAGAACAGTGGGCACGCACGAGAAGTTTCCAGAATTCATTCATGACTATAATCCTTTACTAGTATTCCTAGGAGCGGAGCTGCTTTTCCTAATCTCGCTTTGAAAAGATGTGGCACCAATACCTTTGAATTCCCTGATATAGATATATTAGCCATATTAATGATAAACTTGAGAAATATTTTAGTAGTTTTAATTATTCTGTATGTGAAATTTTGCTTA-TTACAATAGCCAATAAGAAGTGCTCCACCTGGAAAGAAATATGTTCGCTGTCCCTGCAATTGTCTTCTTATTTGCAAATCTAGCTCTCAAAGAATTGCTTGTCCAAGAAATAACTGGTGTGTATT---CTGGTTTTATTTAAATATTCTGAAATGGATTATTATTTCTTATATCCCATACAAGATATTTAAAAAAATAATTTAAATTTTGAACATTTTAGGTTGTTATAGCTAACATTGCTCATGATTTGTGAATGTTTTAAAATTTTAATTATTGCATTTATTCACTTAGATTTCTTGATATGCTACAATTCAGCAGAAACACTGATTTCAGCTTTTTTTTACCAAAGTGTCTATCACTTTTGGGATTGACGCAAAGCTGTACTTTACTTTTATGAGGGTGTGAAAAGGGATATTT-GAATTGAAGCAGCTAAGA---------ATCAGTGCAGCAGAACACTTATTTAATGTATAAATAAGACACAATTTTAAATATATCTTTTTTACATATAAATTTAAATTAAAATATTTTCATATGATTATTTGGTTTGCTTAGTCCTGTTGCAGTTAGAATTGCA----------------------------------------------------------
Nbarrowsi_Gregorys_N270 -------------------------------------------------------------------------------------------------------------GTTCGAACATTAGTAACCAGATTCTCTAATTTAATCTTTAAAACGCACACTCAGATCACTAAATAGTGGGAAAGCATGAGAAGTTTCCAGAATTCATTCATCACGATAATCCTTTACTAGTACTCTTCTGGGCGGAACTGCTTTCCTTAATTTCGCTTTGAAACGATGCGGCACCAATACCTCTGGATTCCCTGATATAGTTGTATTACCCATATTAATGGTAAACTTGAGAAATATTTTAGTATTTTTAATTATTCTCTATGTGAAATTTTGCTTA--TACAATAGCCAATAAGAAGTGCTCCACCTGGAAAGAAATATGTTCGCTGTCCCTGCAATTGTCTTCTTATTTGCAAATCTAGCTCTCAAAGAATTGCTTGTCCAAGAAATAACTGGTTTGTATTATCCTAGTTTTACTTAAATATTCTGAAATGTCTTATTATTTCTTATATCCCATGCAAGATATTCAAAAAAATAATTTAAATTTTGAACGTTTTAGATTGTTACAGCTAACATTACTCATGATTTGTGAATATTTTAAAATTTTAATTATTATATTTATTCACTTAGATTTCCAGA---------------------------------------------------------------------------------------------------------------------------------------------------------------------------------------------------------------------------------------------------------------------------------------------------------------------------------------------------
Ncarteri_WeberCty_N1044 ATCCAGGATTTTTATCAATGAATTTCATATGTTCAGAAATCAACAACAGCACAAATTTGATTTCAAAATAATATTGAAGGGAAAAAGAAAAAAATTTTGACATGAATTTGTTTGGACATTAGTATCCGGATTCTCCAATTTAATCTTTGAAATGCACATGCAGATCGCTGAACAGTGGGCAAGCATGAGAAGTTTCCAGAATTCATTCATCACGATAATCCTTTACTAGTATTCCTAGGAGCGGAGCTGCTTTCTGTAATCTTGCTTTGAAAAGATGCGGCACCAATACCTCTGGATTCCCTGATATAGATATATTAGCCATATTAATGATAAACTTGAGAAATATTGTAGTATTTTTAATTATTCTGTATGTGAAATTTTGCTTATTTACAATAGCCAATAAGAAGTGCTCCACCTGGAAAGAAATATGTTCGCTGTCCCTGCAATTGTCTTCTTATTTGCAAATCTAGCTCTCAAAGAATTGCTTGTCCAAGAAATAACTGGTGTGTATTCTCCTAATTTTACTTAAATATTCTGAAATGCCTTATTATTTCTTAAATCCCATGCAAGATATTCAAAAAAATAATTTAAATTTTGAACATTTTAGGTTGTTACAGCTAACATTACTCATGATTTGTGAATATTTTAAAATTTTAATTGTTACATTTATTCACTTAGGTTT--------------------------------------------------------------------------------------------------------------------------------------------------------------------------------------------------------------------------------------------------------------------------------------------------------------------------------------------------------
Ncrosbyi_MtMitchell_N210 ----------------CAACAATCAAATAGATTCTGAAATCGGTAATCGCGATGATTCGATGCCAGCAATTTTTTGAATGAAGAAAAAAAAGAA------CCCAGAATTATTTCATTATCATAACTGAAATTTTTTATTTTAGATTTCAAAATTCCGATTAACACTTTCTACAAACAGGCAAGCA-CGAACTTTTCAATAATCGATATTTTAGCGTGATTTTTTTC------AACTTTTAATGCAATTTTAATTCGTATTTTTAGTCTCCAATATTGTGTTAATAACGCTTCCGGATTGGTTGATATTTATATATTAGCCATATTAATGATAAACTTGAGAAATATTTTCGTATTTTTAATTATTCTGTATGTGAAATTTTACTTATTTACAATAGCCAATAAGAAGTGCTCCACCTGGAAAGAAATATGTTCGCTGTCCCTGCAATTGTCTTCTTATTTGCAAATCTAGCTCTCAAAGAATTGCTTGTCCAAGAAATAACTGGTGTGTATTCTCCTAGTTTTACTTAAATATTCTGAAATTCCTTATTATTTCTTATATCCCGTGCAAGACATTCAAATAAATAATTTAACTTTTGAACATTTTAGGTTGTTACAGCTAACATTACTCATGATTTGTGAATATTTTAAAATTTTAATTATTACATATATTCACTTACATTTTCAGACATGCTACAATTCAGCAGAAAAACTGATTTCAGGTTTTTTTTACCAAGGTGTCTATCACTTTTGGGACTGATGCAAGACTGTAATTTAATTTTGTGAGGGTGTGAAAAGGAATACTTCTAATTGAAGCAGCTAAGAGCTCTCCAAATAAGTGCAGCAAAACACTTAATCGATATATAAATAAGATACAATTTGAAATATATCTTTTTTAAATATAAATTTT----------------------------------------------------------------------------------------------------------------------
Ncrosbyi_PricesCrk_N1143 ATACAGAATCCTTAGCCAAGAAGCAAATAGATTCTGAAATCGGTAATCACGATGATTCGATGCCAGCAAATTTTTGAATGCAGAAAAAAAAGAA------CCCAGAATTATTTCATTATCATAACTGAAATTTTTTATTTTAGATTTCAAAATTCCGATTAACACTTTCTACAAACAGGCAAGCA-CGAACTTTTCAATAATCGATATTTTAGCGTGTTTTTTTTT------TACTTTTAATGCAATTTT-TTTCGTATTTTTAGTCTCCAATATTGTGTTAATAACGCTTCCGGAGTGGTTGATATTTATATATTAGCCATATTAATGATAAGCTTGAGAAATATTTTCGTATTTTTAATTATTCTGTACGTGAAATTTTGCTT-TTTACAATAGCCAATAAGAAGTGCTCCACCTGGAAAGAAATATGTTCGCTGTCCCTGCAATTGTCTTCTTATTTGCAAATCTAGCTCTCAAAGAATTGCTTGTCCAAGAAATAACTGGTGCGTATTCTCCTGGTTTTACTTAAATATTCTGAAATTCCTTATTATTTCTTATATCCCATGCAAGATATTCAAAAAAATAAAGTAACTTTTGAACATTTTAGGTTGTTACAGCTAACATTACTCATGATTTGTGAATATTTTAAAATTTTAATTATCACATATATTCACTTAGATTTTCAGACATGCTACAATTCAGCAGAAAAACTGATTTCAGGTTTTTTTTACCAAGGTGTCTATCACTTTTGGGACTGATGCAAGACTGTAATTTAATTTTATGAGGGTGTGAAAAGGAATACTTCTTATTGAAGCAGCTAAGAGCTCTCCAAATAAGTGCAGCAAAACACTTAATCGATATATAAATAAGATACAATTTTAAATATATCTTTTTTACATATAAATTTAAATTAAAATATTTTCATA----------------------------------------------------------------------------------------------------
Ncrosbyi_ShufordCrk_N1148 -----------------------CAAATAGATTCTGAAATCGGTAATCGCGATGATTCGATGCCAGCAATTTTTTGAATGCAGAAAAAAAAGAA------CCCAGAATTATTTCATTATCATAACTGAAATTTTTTATTTTAGATTTCAAAATTCCGATTAACACTTTCTACAAACAGGCAAGCA-CGAACTTTTCAATAATCGATATTTTAGCGTGATTTTTTTA------AACTTTTAATGCAATTTTTTTTCGTATTTTTAGTCTCCAATATTGTGTTAATAACGCTTCCGGATTGGTTGATATTTATATATTAGCCATATTAATGATAAACTTGAGAAATATTTTCGTATTTTTAATTATTCTGTATGTGAAATTTTACTTATTTACAATAGCCAATAAGAAGTGCTCCACCTGGAAAGAAATATGTTCGCTGTCCCTGCAATTGTCTTCTTATTTGCAAATCTAGCTCTCAAAGAATTGCTTGTCCAAGAAATAACTGGTGTGTATTCTCCTAGTTTTACTTAAATATTCTGAAATTCCTTATTATTTCTTATATCCCGTGCAAGACATTCAAATAAATAATTTAACTTTTGAACATTTTAGGTTGTTACAGCTAACATTACTCATGATTTGTGAATATTTTAAAATTTTAATTATTACATATATTCACTTACATTTTCAGACATGCTACAATTCAGCAGAAAAACTGATTTCAGGTTTTTTTTACCAAGGTGTCTATCACTTTTGGGACTGATGCAAGACTGTAATTTAATTTTATGAGGGTGTGAAAAGGAATACTTCTAATTGAAGCAGCTAAGAGCTCTCCAAATAAGTGCAGCAAAACACTTAATCGATATATAAATAAGATACAATTTGAAATATATATTTTTTACATATAAATTTTAATTAAGATATTTTCATATAATTATTTGTTTTGCTTAATCTTGTTGCAGTTAGGACTGCATTATTGTATCATTTGACTGTAAATATATTTCCGTAATTAACTATTCATGTTTTTGATA
Ndellingeri_BullpenBridge_N109 -------------ATCAATGAATTGCATATGTTCAGAAATCAACAACAGCACAAATTCGATTTCAAAATAATATTGAAGGGAAAAAAAAAAAAATTTTGACACGAATTTGTACGGACATTAGTATCCAGATTCTCCAATTTAATCTTTGAAATGCACACGCAGATCGCTGAACAGTGGGCAAGCATTAGAAGTTTCCAGAATTCATTTATCACGATAATTCTTTACCAGTATTCCTCGGAGCGGAGCTGCTTTCCGTAATCTCGCTTTGAAAAGATGCGGCACCCATACCTCTGGATTCCCTGATATAGATATATTAGCCATATTAATGATAAACTTGAGAAATATTTTAGTATTTTTAATTATTCTGTATGTGAAATTTTGCTTATTTACAATAGCCAATAAGAAGTGCTCCACCTGGAAAGAAATATGTTCGCTGTCCCTGCAATTGTCTTCTTATTTGCAAATCTAGCTCTCAAAGAATTGCTTGTCCAAGAAATAACTGGTGTGTATTCTCCTAGTTTTACTTAAATATTCTGAAATGCCTTATTATTTCTTAAATCCCATGCAAGATATT-AAAAAAATAATTTAAATTTTGAACATTTTACGTTGTTACAGCTAACATTACTCATGATTTGTGAATATTTTAAAATTTTAATTATTACATTTATTCACTTAGGTTTCCAGACATGCTACAA----------------------------TTTTACCGATGTGTCTATCACTTTTGGGATTGACACAAAGCTGTAATTTAATTTTTTGAGGGTGTGAAAAGGAATACTTCTAATTGAAGCAGCTAAGA--TCTCCAAATAAGTGCAGCAAAACACTAAATCAATATATAAATAAGATACGATTTTAAATATATCTTTTTTACATATAAAGTTAAATTAAAATATTTTCATATGATTATTTGGTTTGCTTAGTCCAGTTACAGTTAGGACTGCATTATTTTATTATTTGATTGTAAATATATTTTCGTAATTAACTAGTCATGTTTTTGATA
Ndellingeri_WhitewFalls_N887 ATCCAGGAGTTTTATCAATGAATTGCATATGTTCAGAAATCAACAACAGCACTAATTCGATTTCAAAATAATATTGACGGGAAAAAAGGAAAAATTTTGACACAAATTTGTTCGGACGTTAGTATCCGGATTCTCCAATTTAATCTTCAAAATGTACACTCATATCGCAGAAGAGTGGGCACGCATTAGAAGGTTCCAGAATTCGTTCATCACGATAATTCTTTACCAGTATTCCTCGGAGCGGAGCTGCTTTCTGTAATCTTGCTTTGAAAAGATGCGGCACCAATACCTCTGGATTCCCTGACATAGATATATTAGCCATATTAATGATAAACTTGAGAAATATTTTAGTATTTTTAATTATTCTGTATGTGAAATTTTGCTTATTTACAATAGCCAATAAGAAGTGCTCCACCTGGAAAGAAATATGTTCGCTGTCCCTGCAATTGTCTTCTTATTTGCAAATCTAGCTCTCAAAGAATTGCTTGTCCAAGAAATAACTGGTGTGTATTCTCCTAGTTTTACTTAAATATTCTGAAATGCCTTATTATTTCTTAAATCCCATGCAAGATATT-AAAAAAATAATTTAAATTTTGAACATTTTACGTTGTTACAGCTAACATTACTCATGATTTGTGAATATTTTAAAATTTTAATTATTACATTTATTCACTTAGGTTTCCAGACATGCTACAA----------------------------TTTTACCGAGGTGTCTATCACTTTTGGGATTGACACAAAGCTGTAATTTAATTTTTTAAGGGTGTGAAAAGGAATACTTCTAATTGAAGCAGCTAAGA--TCTCCAAATAAGTGCAGCAAAACACTAAATCAATATATAAATAAGATACGATTTTAAATATATCTTTTTTACATATAAAGTTAAATTAAAATATTTTCATAGGATTATTTGGTTTGCTTAGTCCAGTTACAGTTAGGACTGCATTATTTTATTATTTGATTGTAAATATATTTTCATAATTAACTAGTCATGTTTTTGATA
Ndilutus_GrassyCreek_N670 ------------------------------------------------------------------------------------------------------------------------------------------------------------------------------------------------------------------------------------------------------------------------GTCACCAATATTGTGTTAATAACGCTTCCGGATTGGTTGATATTTATATATTAGCCATATTAATGATAAACTTGAGAAATATTTTCGTATTTTTAATTATTCTGTATGTGAAATTTTGCTTATTTACAATAGCCAATAAGAAGTGCTCCACCTGGAAAGAAATATGTTCGCTGTCCCTGCAATTGTCTTCTTATTTGCAAATCTAGCTCTCAAAGAATTGCTTGTCCAAGAAATAACTGGTGCGTATTCTCCTAGTTTTACTTAAATATTCTGAAATGCCTTATTATTTCTTATATCCCATGCAAGATATTCAAAAAAATAATTTAA-TTTTGAACATTTTACGTTGTTACAGCTAACATTACTCATGATTTGTGAATATTTTAAAATTTTAATTATTACATATATTCACTTAGATTTTCAGACATGCTACAATTCAGCAGAAAAACTGATTTCAGGTTTTTTTTACCAAGATGTCTATCACTTTTGGGATTGA----------------------------------------------------------------------------------------------------------------------------------------------------------------------------------------------------------------------------------------------------------------------------
Ndilutus_StarveRockCave_G3174 ATACAGAATCCTTAGCCAAGAATCAAATAACTTTCGAAATCGGCAATCGCGATGATTCGATGCCAGCAACATTTTGAATGCAGAAAAAAAACAA------CCCAGAATTATTT-ATTATGATAACTGAAATTTTTTAATTTAGATTTCAAAATTCCGATTAACATTTTCTACAAACAGGCAAGCACCGAACTTTTCAACAAT-GATATTTTAGAGTGATTTTTTTT-------ACTTTTAATGCAATTTT--TTCGTTTTTTTAGTCACCAATATTGTGTTAATAACGCTTCCGGATTGGTTGATATTTATATATTAGCCATATTAATGATAAACTTGAGAAATATTTTCGTATTTTTAATTATTCTGTATGTGAAATTTTGCTTATTTACAATAGCCAATAAGAAGTGCTCCACCTGGAAAGAAATATGTTCGCTGTCCCTGCAATTGTCTTCTTATTTGCAAATCTAGCTCTCAAAGAATTGCTTGTCCAAGAAATAACTGGTGCGTATTCTCCTAGTTTTACTTAAATATTCTGAAATGCCTTATTATTTCTTATATCCCATGCAAGATATTCAAAAAAATAATTTAA-TTTTGAACATTTTACGTTGTTACAGCTAACATTACTCATGATTTGTGAATATTTTAAAATTTTAATTATTACATATATTCACTTAGATTTTCAGACATGCTACAATTCAGCAGAAAAACTGATTTCAGGTTTTTTTTACCAAGATGTCTATCACTTTTGGGATTGATGCAAGACTATAATTTAATTTTGTGAGGGCGTGAAATGGAATACTTCTAACCAAAGCAGCTAAGATCTCTCCAAATAAGTGCAGCAAAACATTTAATCGATATGTAAATAAGATACAATTTTAATTATATCTTTTTTACATATAAAGTTAAATTAAAATATTTTCATATGATTATTTGGTTTGCTTAGTCCAGTTACAGTTACAGCTGCATTATTTTATCATTTGACTGTAAATATGTCTC--TAATTAACGATTCATGATTTTGATA
Nfridelli_LittlePigeon_N262 ---------------------------------------------------------------------AATATTGAAGGGAAAAAAAAAAAAATTTTGACACGAATTTGTTCGGACATTAGTATCCGGATTCTCCAATTTAATCTTTGAAATGCACACGCAGATCGCTGAACAGTGGGCAAGCATGAGAAGTTTCCAGAATTCATTTATCACGATAATTCTTTACCAGTATTCCTCGGAGCGGAGCTGCTTTCTGTAATCTTGCTTTGAAAAGATGCGGCACCAATACCTCTGGATTCCCTGATATAGATATATTAGCCATATTAATGATAA-------AAATATTTTAGTATTTTTAATTATTCTGTATGTGAAATTTTGCTTAATTACAATAGCCAATAAGAAGTGCTCCACCTGGAAAGAAATATGTTCGCTGTCCCTGCAATTGTCTTCTTATTTGCAAATCTAGCTCTCAAAGAATTGCTTGTCCAAGAAATAACTGGTGTGTATTCTCCTAGTTTTACTTAAATATTCTGAAATGCCTTATTATTTCTTAAATCCCATGCAAGATATTCAAAAAAATAATTTAAATTTTGAACATTTTAGGTTGTTACAGCTAACATTACTCATGATTTGTGAATATTTTAAAATTTTAATTATTACATTTATTCACTTAGGTTTCCAGACATGCTACAA----------------------------TTTTACCGAGGTGTCTATCACTTTTGGGATTGATACAAAGCTGTAATTTAATTTTTTGAGGGTGTGAAAAGGAATACTTCTAATTGGAGCAGCTAAGATCTCTCCAAATAAGTGCAGCAAAACACTAAATCAATATATAAATAAGATACAATTTTAAATATATCTTTTTTACATATAAAGTTAAATTAAAATATTTTCATATGATTATTTGGTTTGCTTAGTCCAATTACAGTTAGGACTGCATTATTTTATCATTTGATTGTAAATATATTTTCGTAATTAACTATTCATGTTTTTGATA
Nfurtivus_HugdenBranch_G3175 ATCAAGGATTTTTATCAATGAATTGCATATGTTCAGAAATCAACAACAGCACAAATTCGATTTCAAAATAATATTGAAGG-GAAAAAAAAATAATTTTGACACG---------------------------------ATTTAATCTTTAAAACGCACACTCACATCACTAGATAGTGGGCAAGCAGGAGAAGTTTCCAGAATTCATTCATCACGATAATCCTTTACTAGTATTCCTCGGGGCTGAACTGCTTTCCGTAATTTCGCTTTGAAAAGATGCGGCACCAATACCTCTGGATTCTCTGATATAGCTGTATTAGCCATATTAATGGTAAACTTGAGAAATATTTTAGTATTTTTAATTATTCTGTATGTGAAATTTTGCTTA--TACAATAGCCAATAAGAAGTGCTCCACCTGGAAAGAAATATGTTCGCTGTCCCTGCAATTGTCTTCTTATTTGCAAATCTAGCTCTCAAAGAATTGCTTGTCCAAGAAATAACTGGTTTGTATTATCCTAGTTTTACTTAAATATTCTGAAATGTCTTATTATTTCTTATATCCCATGCAAGATATTCAAAAAAATAATTTAAATTTTGAACATTTTAGATTGTTACAGCTAACATTACTCATGATTTGTGAATATTTTAAAATTTTAATTATTACATTTATTCACTTAGATTTCCTGACATGCTACAATTCAGCAGAAACACTGATTTTAGCTTTTTTTTACTGAGGTGTCGGTCACTTTTGGGATTGACGCAAAGCTGTAATTTAATTTTATGAGGGTGTGAAAAGGAATACTTCTAATTGATGCAGCTAAGATCTCTCCAAATAAGTGCAGCAAAACACTTAATCAATATATAAATGAGACACAATTTTAAATATATCTTTTTTACATATAAAGTTAAATTAAAATATTTTCATATAATTATTTGGTTTACTTAGTCCAGTTACAGTTAGGAGTGCATTATTTTATCATTTGATTGTAAATATATTTCTGTAATTAACTATTCATGCTTTTGATA
Nfurtivus_RaccoonMtn_N1026 ATCCAGGATTTTTATCAATGAATTGCATATGTTCAGAAATCAACAACAGCACAAATTTGATTTCAAAATAATATTGAAGGGAAAAAGAAAATAATTTTGACACGAATTTGTTCGGACATTAGTATCCAGATTCTCTAATTTAATCTTTAAAAAGCACACTCACATCACTAGATAGTTGGCAAGCAGGAGAAGTTTCCAGAATTCATTCATCACGATAATCCTTTACTAGTATTCCTCGGGGCTGAACTGCTTTCCGTAATTTCGCTTTGAAAAGATGCGGCACCAATACCTCTGGATTCTCTGATATAGCTGTATTAGCCATATTAATGGTAAACTTGAGAAATATTTTAGTATTTTTAATTATTCTGTATGTGAAATTTTGCTTA--TACAATAGCCAATAAGAAGTGCTCCACCTGGAAAGAAATATGTTCGCTGTCCCTGCAATTGTCTTCTTATTTGCAAATCTAGCTCTCAAAGAATTGCTTGTCCAAGAAATAACTGGTTTGTATTATCCTAGTTTTACTTAAATATTCTGAAATGTCTTATTATTTCTTATATCCCATGCAATATATTCAAAAAAATAATTTAAATTTTGAACATTTTAGATTGTTACAGCTAACATTACTCATGATTTGTGAATATTTTAAAATTTTAATTATTACATTTATTCACTTAGATTTCCTGACATGCTACAATTCAGCAGAAACACTGATTTTAGCTTTTTTTTACTGAGGTGTCAGTCACTTTTGGGATTGACGCAAAGCTGTAATTTAATTTTATGAGGGTGTGAAAAGGAATACTTCTAATTGATGCAGCTAAGATCTCTCCAAATAAGTGCTGCAAAACACTTAATCAACATATAAATGAGATACAATTTTAAATATATCTTTTTTACATATAAAGTTAAATTAAAATATTTTCATATGATTATTTGGTTTACTAAGTCCAGTTACAGTTAGGAGTGCATTATTTTATC------------------------------------------------
Ngeorgia_Sittons_N073 -------------------------------------------------CACAAATTTGCTTTCAAAATAATATTGAAGGGAAAGGGGGGGAAATTTTGGCACGAATTTGTTCGAACATTAGTATCCAGATTCTCTAATTTAATCTTTAAAACTCACACTCAGATCGCTGATTAGAGGACAAGCATAAGAAGTTTCCAGAATTCATTCATCACGATAATCCTTTACTGGTATTCCTCGGA-CGGAATTGCTTTCCGTAATTTCGCTTTGAAAAGATGTGGCACCAATATCTCTGGATTCCGTGATATAGTTGTATTAGCCATATTAATGGTAAACTTGAGAAATATTTTAGTATTTTTAATTATTCTGTATGTGAAATTTTGCTTA--TACAATAGCCAATAAGAAGTGCTCCACCTGGAAAGAAATATGTTCGCTGTCCCTGCAATTGTCTTCTTATTTGCAAATCTAGCTCTCAAAGAATTGCTTGTCCAAGAAATAACTGGTTTGTATTATCCTAGTTTTACTTAAACATTCTGAAATGTTTTATTATTTCTTATATCCCATGCAAGATATTCAAAAAAACAATTTAAATTTTGAACATTTTAGATTGTTACAGCTAACATTACTCATGATTTGTGAATATTTTAAAATTTTAATTATTACATTTATTCACTTAGATTTCCAGA-ATACTACAATTCAGCAGAAACACTGATTTTAGCTTTTTTTTACCGAGGTGTCTATCACTTTTGGGATTGACTCAAAGCTGTAATTTATTTTTATGAGGGTGTGAAAAGGGATACTTCTAATTGATGCAGCTAAGATCTCTCCAAATAAGTGCAGTAAAACACTTAATCAATATATAAATAAGATACAATTTTAAATATATCTTTTTTACATATAAAGTTAAATTAAAATATTTTCATATGATTATTTGGTTTGCTTAGTCCAGTTACAGTTAGGACTGCATTATTTTATCATTTGATTGTGAATATATTTCCATAATTAACTATTCATGTTTTTGGTA
Ngertschi_CedarCreek_N351 ATATAGAATCCTTAGCCAAGAATCAAATAGATTCTGAAATCGGTAATCACGATGATTCGATGCCAGCAAATTTTTGAATGCAGAAACAAAAGAA------CCCAGAATTATTTCATTATCATAACTGAAATTTTTTATTTTAGATTTCAAAATTCCGATTAACACTTTCTACAAACAGGCAAGCA-CGAACTTTTCAATAATCGATATTTTAGCGTGATTTTTTTA------AACTTTTAATGCAATTTT-TTTCGTATTTTTAGTCTCCAATATTGTGTTAATAACGCTTCCGGATTGGTTGATATTTATATATTAGCCATATTAATGATAAACTTGAGAAATATTTTCGTATTTTTAATTATTCTGTACGTGAAATTTTGCTTTTTTACAATAGCCAATAAGAAGTGCTCCACCTGGAAAGAAATATGTTCGCTGTCCCTGCAATTGTCTTCTTATTTGCAAATCTAGCTCTCAAAGAATTGCTTGTCCAAGAAATAACTGGTGCGTATTCTCCTAGTTTTACTTAAATATTCTGAAATTCCTTATTATTTCTTATATCCCATGCAAGATATTCAAAAAAATAAAGTAACTTTTGAACATTTTAGGTTGTTACAGCTAACATTACTCATGATTTGAGAATATTTTAAAATTTTAATTATCACATATATTCACTTAGATTTTCAGACATGCTACAATTCAGCAGAAAAACTGATTTCAGGCTTTTTTTACCAAGGTGTCTATCACTTTTGGGACTGATGCAAGACTGTAATTTAATTTTATGAGGGTGTGAAAAGGAATACTTCTAATTGAAGCAGCTAAGAGCTCTCCAAATAAGTGCAGCAAAACACTTAATCGATATATAAATAAGATACAATTTTAAATATATCTTTTTTACATATAAATTTAAATTAAAATATTTTCATATAATTATTTGGTTTTCTTAATCTTGTTGCAGTTAGGACTGCATTATTGTATCATTTGACTGTAAATATATTTCCGTAATTAACTATTCATGTTTTTGATA
Ngertschi_FrenchBroad_N968 ATACAGAATCCTTAGCCAAGAATCAAATAGATTCTGAAATCGGTAATCACGATGATTCGATGCCAGCAAATTTTTGAATGCAGAAACAAAAGAA------CCCAGAATTATTTCATTATTATAACTGAAATTTTTTATTTTAGATTTCAAAATTCCGATTAACACTTTCTACAAATAGGCAAGCA-CGAACTTTTCAATAATCGATATTTTAGCGTGATTTTTTAA------AACTTTTAATGCAATTTT-TTTCGTATTTTTAGTCTCCAATATTGTGTTAATAACGCTTCCGGATTGGTTGATATTTATTTATTAGCCATATTAATGATAAACTTGAGAAATATTTTCGTATTTTTAATTATTCTGTACGTGAAATTTTGC-TTTTTACAATAGCCAATAAGAAGTGCTCCACCTGGAAAGAAATATGTTCGCTGTCCCTGCAATTGTCTTCTTATTTGCAAATCTAGCTCTCAAAGAATTGCTTGTCCAAGAAATAACTGGTGCGTATTCTCCTAGTTTTACTTAAATATTCTGAAATTCCTTATTATTTCTTATATCCCATGCAAGATATTCAAAAAAATAAAGTAACTTTTGAACATTTTAGGTTGTTACAGCTAACATTACTCATGATTTGAGAATATTTTAAAATTTTAATTATCACATATATTCACTTAGATTTTCAGACATGCTACAATTCAGCAGAAAAACTGATTTCAGGCTTTTTTTACCAAGGTGTCTATCACTTTTGGGACTGATGCAAGACTGTAATTTAATTTTATGAGGGTGTGAAAAGGAATACTTCTAATTGAAGCAGCTAAGAGCTCTCCAAATAAGTGCAGCAAAACACTTAATCGATATATAAATAAGATACAATTTTAAATATATCTTTTTTACATATAAATTTAAATTAAAATATTTTCATATAATTATTTGGTTTTCTTAATCTTGTTGCAGTTAGGACTGCATTATTGTATCATTTGACTGTAAATATATTTCCGTAATTAACTATTCATGTTTTTGATA
Ngertschi_HickoryNutGap_N810 -------------AGCCAAGAATCAAATAGATTCTGAAATCGGTAATCACGATGATTCGATGCCAGCAAATTTTTGAATGCAGAAAAAAAAGAA------CCCAGAATTATTTCATTATCATAACTGAAATTTTTTATTTTAGATTTCAAAATTCCGATTAACACTTTCTACAAACAGGCAAGCA-CGAACTTTTCAATAATCGATATTTTAGTGTGATTTTTTTT------TACTTTTAATGCAATTTT-TTTCGTATTTTTAGTCTCCAATATTGTGTTAATAACACTTCCGGATTGGTTGATATTTATATATTAGCCATATTAATGATAAACTTGAGAAATATTTTCGTATTTTTAATTATTCTGTACGTGACATTTTGCTTTTTTACAATAGCCAATAAGAAGTGCTCCACCTGGAAAGAAATATGTTCGCTGTCCCTGCAATTGTCTTCTTATTTGCAAATCTAGCTCTCAAAGAATTGCTTGTCCAAGAAATAACTGGTGCGTATTCTCCTAG-----------------------------------------------------ATTCAGAAAAA-----------------------------------------------------------------------------------------------------------------------------------------------------------------ACTTTTGG----GATGCAAGACTGTAATTTAATTTTATGAGGGTGTGAAAAGGAATACTTCTAATTGAAGCAGCTAAGAGCTCTCCAAATAAGTGCAGCAAAACACTTAATCGATATATAAATAAGATACAATTTTAAATATATCTTTTTTACATATAAATTTAAATTAAAATATTTTCATATAATTATTTGGTTTTCTTAATCTTGTTGCAGTTAGGACTGCATTATTGTATCATTTGACTGTAAATATATTTCCGTAATTAACTATTCATGTTTTTGATA
Nholsingeri_BrumleyCrk_N916 -----------------------------------GAAATCAGCAATTATGATGATTCGATACCAGCAAATTTTTGAATGCAGAAAAAAAACAA------CCCAGAATTATGTGATTATGATAACTGAAATTTTTTAATTTAGATTTCAAAATTCCGATTAACACTTTCTACAAACAGGCAAGCACCGAACTTTTCAACAATTGATATTTTAGAGTGGGTTTTTTA------AACTTTTAATGCA------------ATTTTTAATCACCAATATTGTGTTAATAACACTTCCGGATTGGCTGATATTTATATATTAGCCATATTAGTGATCAACTTGAGAAATATTTTCGTATTTTTAATTATTCTGTATCTGAAATTTTGCTTATTTACAATAGCCAATAAGAAGTGCTCCACCTGGAAAGAAATATGTTCGCTGTCCCTGCAATTGTCTTCTTATTTGCAAATCTAGCTCTCAAAGAATTGCTTGTCCAAGAAATAACTGGTGTGTATTCTCCTAGTTTTACTTAAATATTCCGAAATACTTTATTATTTCTTATATCCCATGCAAGATATTCAAAAAAATAATTTAA-TTTTGAACATTTTAGGTTGTTACAGCTAACATTACTCATGATTTTTGAATATTTTAAAATTTTAATTATTACATATATTCACTTAGATTTTCAGACATGCTACAATTCAGCAGAAAAACTGATTTCAGGTTTTATTTACCAAG--GTCTATCACTTTTGGGATTGATGCAAGACTATGATTTAATTTTATGAGGGTGTGAAAAGGAATATTTCTAACTGAAGCAGCTAAGATCTCTCCACATAAGTGCAGCAAAACACTTAATCGATATATAAATAAGATACAATTTTAAATATATCTTTTTTACAAATAAAGTTAAATTAAAATATTTTCATATGATTATTTGGTTTGCTTAGTTCAGTTACAGTTAGGACTGCATTATTTTATCATTTGACTGTAAATATGTCTCTGTAATTAACTATTCACGATTTTGATA
Nholsingeri_PondCave_N541 ATACAGAATCCTTAGCCAAGAATCAAATAATTTTCGAAATCAGCAATTATGATGATTCGATGCCAGCAATTTTTTGAATGCA-----AAAACAA------CCCAGAATTATTTGATTATGATAACTGAAATTTTTTAATTTAGATTTCAAAATTCCGATTAACACTTTCTACAAACAGGTAAGCACCGAACTTTTCAACAATTGATATTTTAGAGTGATTTTTTTA------AACTTTTAATGCAATTTT--TTCGTATTTTTAATCACCAATATTGTGTTAATAACACTTCCGGATTGGTTGATATTTATATATTAGCCATATTAGTGATAAACTTGAGAAATATTTTCGTATTTTTAATTATTCTGTATATGAAATTTTGCTTATTTACAATAGCCAATAAGAAGTGCTCCACCTGGAAAGAAATATGTTCGCTGTCCCTGCAATTGTCTTCTTATTTGCAAATCTAGCTCTCAAAGAATTGCTTGTCCAAGAAATAACTGGTGTGTATTCTCCTAGTTTTACTTAAATATTCTGAAATACCTTATTATTCCTTATATCCCATGCAAGATATTCAAAAAAATAATTTAA-TTTTGAACATTTTAGGTTGTTACAGCTAACATTACTCATGATTTTTGAATATTTTAAAATTTTAATTATTACATATATTCACTTTGATTTTCAGACATGCTACAATTCAGCAGAAAAACTGATTTCAGGTTTTATTTACCAAG--GTTTATCACTTTTGGGATTGATGCAAAACTATGATTTAATTTTATGAGGGTGTGAAAAAAAATATTTCTAACTGAAGCAGCTAAGATCTCTCCAAATAAGTGCAGCAAAACACTTAATCGATATATAAATAAGATACAATTTTAAATATATCTTTTTTACAAATAAAGTTAAATTAAAATATTTTCATATGATTATTTTGTTTGCTTAGTCCAGTTACAGTTAGGACTGCATTATTTTATCATTTGACTGTAAATATGTCTCTGTAATTAACTATTCACGATTTTGATA
Nlowderi_ChestnutBranch_N731 ACTTAATGTCATTTTCTAAAAATACAATAATTTTAGTGACCAAAGTTTGTTAAAAATAGTTATCAAAACAAGGTCAAAAATTGATTAATGAAAATTTTGGTAAAGATTTAGTCGATAAATTTCATTTGCATTTGATAGTTCATTTCTCCAAATGCACACTCAGATCGCTGAACAGTGGGCAAGCATGAGAAGTTTCCAGAATTCATTCATTATGATAATCCTTTACTAGTATTCCTCGGAGCGGAGCTGCTTTCCATAATCTCGCTTTGAAAAGATGCGGCACCAATACCTCTGGATTCCCTGATATAGATATATTAGCCATATTAATGATAAACTTGAGAAATATTTTAGTATTTTTAATTATTCTATATGTGAAATTTTGCTTATTTACAATAGCCAATAAGAAGTGCTCCACCCGGAAAGAAATATGTTCGCTGTCCCTGCAATTGTCTCCTTATTTGCAAATCTAGCTCTCAAAGAATTGCTTGTCCAAGAAATAACTGGTGTGTATTCTCCTAGTTTTACTTAAATATTCTGAAGTGCC---TTATTTCTTATATCCCATGCAAGATATTTAAAAAAATAATTTAAATTTTGAACATTTTATGTTGTTACAGCTAACTTTACTCATGATTTGTGAATATTTGAAAATTTTAATTATTACATTTATTCACTTAGATTTCCAGACATGCTACAGTTTAGCAGAAACACCGATTTCAGCTTTTTTTTACCAAAGTG--TGTCACTTTTGGGATTGATGCCAAGCTGTAATTTAATTTTATGAGGGTGTATAAAGGGATACTTTTAATTGAAGCAGCTAAGATCTCTCCACATAAGTGCAGCAGAATACTTATTTAATGTATAAATAAGGCACAATTTTCAATATATCTTTTTTACATATAAATTTAAATTAAAATATTCTCATGTAATTATTTGGTTTGCTTAATCCTGTTACAGTTAGAATTGCATTATTTTATCATTTGACTGTAAATATATTTCCGTAATTAACTATTCATGTTTTTGATA
Nlowderi_upperFiresCreek_N820 ACTTATTGTCATTTTTTATAAATACAATAATTTTAGTGACCAAAGTTTGTTAAAAATAGTTATCGAAACAAGGCCAAAAATTGATAAATGAAAATATTAGTAAAGATTTAGTCGATAAATTTCATTTGCATTTGATAGTTCATTTCTCGAAATGCACACTCAGATCGCTGAACAGTGGGTAAGCATGAGAAGTTTCCAGAATTCATTCATCATGATAATCCTTTACTAGTATTCCTCGGAGCGGAGCTGCTTTCCATAATCTCGCTTTGAAAAGATGTGGCGCCAATACCTCTGGAGTCCCTGATATAGATATATTAGCCATATTAATAATAAACTTGAGAAATATTTTAGTATTTTTAATTATTCTATATGTGAAATTTTGCTTATTTACAATAGCCAATAAGAAGTGCTCCACCCGGAAAGAAATATGTTCGCTGTCCCTGCAATTGTCTCCTTATTTGCAAATCTAGCTCTCAAAGAATTGCTTGTCCAAGAAATAACTGGTGTGTATTCTCCTAGTTTTACTTAAATATTATCAAGTGCC---TTATTTCTTATATCCCATGCAAGATATTTAAAAAAATAATTTAAATTTTGAACATTTTATGTTGTTACAGCTAACTTTACTCATGATTTGTGAATATTTGAAAATTTTAATTATTACATTTATTCACTTAGATTTCCAGACATGCTACAGTTCCGCAGAAACACCGATTTCAGCTTTTTTTTACCAAAGTG--TGTCACTTTTGGGATTGATGCCAAGCTGTAATTTAATTTTATGAGGGTGTATAAAGGGATACTTTTAATTGAAGCAGCTAAGATCTCTCCACATAAGTGCAGCAGAACACTTATTTAATGTATAAATAAGGCACAATTTTCAATATATCTTTTTTACATATAAATTTAAATTAAAATATTCTCATGTGATTATTTGGTTTGCTTAATCCTGTTACAGTTAGAATTGCATTATTATATCCTTTGACTGTAAATATATTTCCGTAATTAACTATTCATGTTTTTGATA
Nlula_BeeRockCave_G2091 ATCAAGGATTTTTATCAATGAATTGCATATGTTCAGAAATCAACAACAGCACAAGTCCGATTTCAAAATAATATTGAAGG-------GAAAAAATTTTGACACGAATTTGTTCGAACATTAGTATCCAGATTCTCTAATTTAATCTTTAAAACAAACACTCAGATCGCTGAATAGAGGGCAAGCATAAGAAGTCTCCAGAATTCATTCATCACGATATTCCTTTACTGGTATTCCTCGGGACGGAATTGCTTTCCGTAATTTCGCTTTGAAAAGATGTGGCACCAATATCTCTGGATTCCCCGATATAGTTGTATTAGCCATATTAATGGTAAACTTGAGAAGTATTTTAGTATTTTTAATTATTCTGTATGTGAAATTTTGCTTA--TACAATAGCCAATAAGAAGTGCTCCACCTGGAAAGAAATATGTTCGCTGTCCCTGCAATTGTCTTCTTATTTGCAAATCTAGCTCTCAAAGAATTGCTTGTCCAAGAAATAACTGGTTTGTATTATCCTAGTTTTACTTAAACATTCTGAAATGTCTTATTATTTCTTATATCCCATGCAAGATATTCAAAAAAACAATTTAAATTTTGAACATTTTAGATTGTTACAGCTAACATTACTCATGATTTGTGAATATTTTAAAATTTTAATTATTACATTTATTCACTTAGATTTCCAGACATACTACAATTCAGCAGAAACACTGATTTTAGCTTTTTTTTACCGAGATATCTATCACTTTTGGGATTGATACAAAGCTGTAATTTAATTTTATGAGGGTGTGAAAAGGAATACTTCTAATTGATGCAGCTAAGATCTCCCCAAATAAGTGCAGTAAAACACTTAATGAATATATAAATAAGATACAATTTAAAATATATCTTTTTTACATATAAAGTTAAATTAAAATATTTTCATATAATTATTTGGTTTGCTTAGTCCAGTTATA--TAGGACTGCATTATTTTATCATTTGATTGTGAATATATTTCCGTAATTAACTATTCATGTTTTTGATA
Nlula_LulaFallsCave_G2084 ATCAAGGATTTTTATCAATGAATTGCATATGTTTAGAAATCAACAACAGCGCAAATTCGATTTCAAAATAATATTGAAGAAAATAATGAAAAAATTTTGACACGAATTTGTTCGAACATTAGTATCCAGATTCTCTAATTTAATCTTTAAAACAAACACTCAGATCGCTGAATAGAGGGCAAGCATAAGAAGTCTCCAGAATTCATTCATCACGATAATCCTTTACTGGTATTCCTCGGGACGGAATTGCTTTCCGTAATTTCGCTTTGAAAAGATGTGGCACCAATATCTCTGGATTCCCCGATATAGTTGTATTAGCCATATTAATGGTAAACTTGAGAAGTATTTTAGTATTTTTAATTATTCTGTATGTGAAATTTTGCTTA--TACAATAGCCAATAAGAAGTGCTCCACCTGGAAAGAAATATGTTCGCTGTCCCTGCAATTGTCTTCTTATTTGCAAATCTAGCTCTCAAAGAATTGCTTGTCCAAGAAATAACTGGTTTGTATTATCCTAGTTTTACTTAAACATTCTGAAATGTCTTATTATTTCTTATATCCCATGCAAGATATTCAAAAAAACAATTTAAATTTTGAACATTTTAGATTGTTACAGCTAACATTACTCATGATTTGTGAATATTTTAAAATTTTAATTATTACATTTATTCACTTAGATTTCCAGACATACTACAATTCAGCAGAAACACTGATTTTAGCTTTTTTTTACCGAGATATCTATCACTTTTGGGATTGACACAAAGCTGTAATTTAATTTTATGAGGGTGTGAAAAGGAATACTTCTAATTGATGCAGCTAAGATCTCCCCAAATAAGTGCAGTAAATCACTTAATGAATATATAAATAAGATACAATTTAAAATATATCTTTTTTACATATAAAGTTAAATTAAAATATTTTCATATAATTATTTGGTT---------------------------------------------------------------------------------------
Nmimus_NealsSink_N329 ATGCAGAATCCTTAGCCAACAATCAAATAATTTTCGAAATTGGCAATCGCGAGGATTCGATGCCAGCAAAATTTTGAATGCAGAAAAAAAACAA------CCCAGAATTATTTCATTATGATAACTGAAATTTTTTAATTTAGATTTCAAAATTCTGATTAACACTTTCTACAAACAGGCAAGCACCGAACTTTTAAACAATTGATATTTTA--GTGATTTTTTTA------AACTTTTAATGCAATTTT--TTCGTATTTTTAGTCACCAATATTGTGTTAATAACGCTTCCGGATTGGTTGATATTTATATATTAGCCATATTAGTGATAAACTTGAGAAATATTTTCGTATTTTTAATTATTCTGTATGTGAAGTTTTGCTTATTTACAATAGCCAATAAGAAGTGCTCCACCTGGAAAGAAATATGTTCGCTGTCCCTGCAATTGTCTTCTTATTTGCAAATCTAGCTCTCAAAGAATTGCTTGTCCAAGAAATAACTGGTGTGTATTCTCCTAGTTTTACTTAAATATTCTGAAATACCTTATTATTCCTTATATCCCATGCAAGATATTCAAAAAAATAATTTAA-TTTTGAACATTTTAGGTTGTTACAGCTAACATTACTCATGATTTTTTAATATTTTAAAATTTTAATTATTACATATATTCACTT--ATTTTCAGACATGCTACAATTCAGCAGAAAAACTGATTTCAGATTTTAATTACCAAGGTGTCTATCACTTTTGGGATTGATGCAAGACTATAATTTAATTTTATGAGGGTGTGAAAAGGAATATATCTAACTGAAGCAGCTAAGATCTCTCCAAATAAGTGCAGCAAAACACTTAATCGATATATAAATAAGATACAATTTTAAATATATCTTTTTTACAAATAAAGTTAAATTAAAATATTTTCATATGATTATTTGGTTTGCTTAGTCCAGTTACAGTTAGAACTGCATTATTTTATCATTTGACTGTAAATATGTCTCTGTAATTAACTATTCACGATTTTGATA
Nmimus_Straleys_N625 ATGCATAATCCTTAGCCAAGAATCAAATAATTTTCGAAATCGGCGATCGCCATGATTCGATGCCGGCATAATTTTGAATGCAGAAAAAAAAGAT------CCCAGAATTATTTCATTATGAAAACTGAAATTTTTTAATTTAGATTTCAAAATTCCGATTAACACTTTCTACAAACAGGCAAGCACCGAACTTTTCAGCAATTGATATTTTAGAGTGATTTTTTTA------AACTTTTAATGCAATTTT--TTCGTATTTTTAGTCACCAATATTGTGTTAATAACGCTTCCGGATTGGTTGATATTTATATATTAGCCATATTAGTGATAAACTTGAGAAATATTTTCGTATTTTTAATTATTCTGTATGTGAAATTTTGCTTATTTACAATAGCCAATAAGAAGTGCTCCACCTGGAAAGAAATATGTTCGCTGTCCCTGCAATTGTCTTCTTATTTGCAAATCTAGCTCTCAAAGAATTGCTTGTCCAAGAAATAACTGGTGTGTATTCTCCTAGTTTTACTTAAATATTCTGAAATACCTTATTATTCCTTACATCCCATGCAAGATATTCAAAAAAATAATTTAA-TTTTGAACATTTTAGGTTGTTACAGCTAACATTACTCATGATTTTTTAATATTTTAAAATTTTAATTATTACATATATTCACTTAGATTTTCAGACATGCTACAATTCAGCAGAAAAACTGATTTCAGGTTTTATTTACCAAGGTGTCTATCACTTTTGGGATTGATGCAAGACTATAATTTAATTTTATGAGGGTGTGAAAAGGAATATATCTAACTGAAGCAGCTAAGATCTCTCCAAATAAGTGCAGCAAAACACTTAATCGATATATAAATAAGATACAATTTTAAATATATCTTTTTTACAAATAAAGTTAAATTAAAATATTTTCATATGATTATTTGGTTTGCTTAGTCCAGTTACAGTTAGGACTGCATTATTTTATCATTTGACTGTAAATATGTCTCCGTAATTAACTATTCACGATTTTGATA
Nnasicus_CaneyFork_N171 ----------------------------AGATTCCGAAATCGGCAATCGCAATGATTCGATGCCAGCAATTTTTTGAATGCAGAAAAAAAAGAA------CCCAGAATTATTTCAATATGATAACTGAAATTGTTTATTTTAGATTTCAAAATTCTGATTAACACTTTCTACAAACAGACAAGCA-CGAACTTTTCAATAATCGATATTTTAGCGTGATTTTTTTC------GACTTTTAATGCAATTGT--TTCGTATTTTTAGTCTCCAATATTGTGTTAATAACGCTTCCGGATTGGTTGATATTTATATATTAGCCACATTAATGATAAACTTGAGAAATATTTTCGTATTTTTAATTATTCTGTATGTGAAATTTTGCTTATTTACAATAGCCAATAAGAAGTGCTCCACCTGGAAAGAAATATGTTCGCTGTCCCTGCAATTGTCTTCTTATTTGCAAATCTAGCTCTCAAAGAATTGCTTGTCCAAGAAATAACTGGTACGTATTCTCCAAGTTTTACTTAAATATTCTGAAATGCCTTATTATTTCTTATATCCCATGCAAGATATTCAAAAAAATAATTTAACTTTGGAACATTTTAGGTTGTTACAGCTAACATTACTCATGATTTGTGAATATTTTAAAATTTTAATTATTACATATATTCACTTAGATTTTCAGACATGCTACAATTCAGCAGAAAAACTGATTTCAGGTTTTTTTTACCAAGGTGTCTATCAGTTTTGGGATTGATACAAGACTGTAATTTAATTTTATGAGGGTGTGAAAAGGAATACTTCTAATTGAAGCAGCTAAGAGCTCTCCAAATAAGTGCAGCAAAACACTTAATCGATATATAAATAAGATACAATTTTAAATATATCTTTTT------------------------------------------------------------------------------------------------------------------------------------
Nnasicus_ConnosteeFalls_N696 ------------------------------------------------------------------------------------------------------------------------------------------------------------------------------ACAGGCAAGCA-CGAACTTTTCAATAATCGATATTTTAGCGTGATTTTTTTC------GACTTTTAATGCAATTTT--TTCGTATTTTTAGTCTCCAATATTGTGTTAATAACGCTTCCGGATTGGTTGATATTTATATATTAGCCATATTAATGATAAACTTGAGAAATATTTTCGTATTTTTAATTATTCTTTATGTGAAATTTTGCTTATTTACAATAGCCAATAAGAAGTGCTCCACCTGGAAAGAAATATGTTCGCTGTCCCTGCAATTGTCTTCTTATTTGCAAATCTAGCTCTCAAAGAATTGCTTGTCCAAGAAATAACTGGTGCGTATTCTCCTAGTTTTACTTAAATATTCTGAAATGCCCTATTATTTCTTATATCCCATGCAAGATATTCAAAATAATAATTTAACTTTTGAACATTTTAGGTTGTTACAGCTAACATTACTCATGATTTGTGAATATTTTAAAATTTTAATTATTACATATATTCACTTAGATTTTCAGACATGCTACAATTCAGCAGAAAAACTGATTTCAGGTTTTTTTTACCAAGGTGTCTATCACTTTTGGGATTGATGCAAGACTGTAATTTAATTTTATGAGGGTGTGAAAAGGAATACTTCTAATTGAAGCAGCTAAGAGCTCTCTAAATAAGTGCAGCAAAACAC--------------------------------------------------------------------------------------------------------------------------------------------------------------------------------
Nnasicus_CoweeTrain_N189 ATACAGAATCCTTAGCCAAAAATCAAATAGGTTCCGAAATCAGCAATCGCGATGATTCGATGCCAGCAAATTTTTGAATGCAGAAAAAAAAGAA------CCCAGAATTA-TTCATTATGATAACTGAAATTTTTTATTTTAGATTTCAAAATTCCGATTAACACTTTCTACAAACAGGCAAGCA-CAAACTTTTCAATAATCGATATTTTAGCGTGATTTTTTTC------TACTTTTAATGCAATTTT--TTCGTATTTTTAGCCTCCAATATTG-GTTAATAACGCTTCCGGATTGGCTGATATTTATATATTAGCCATATTAATGATAAACTTGAGAAATATTTTCGTATTTTTAATTATTCTGTATGTGAAATTTTGCTTATTTACAATAGCCAATACGAAGTGCCCCACCTGGAAAGAAATATGTTCGCTGTCCCTGCAATTGTCTTCTTATTTGCAAATCTAGCTCTCAAAGAATTGCTTGTCCAAGAAATAACTGGTGCGTATTCTCCTAGTTTTACTTAAATATTCTGAAATGCCCTATTATTTCTTATATCCCATGCAAGATATTCAAAAAAAATTTTTAACTTTTGAACATTTTAGGTTGTTACAGCTAACATTACTCATGATTTGTGAATATTTTAAAATTTTAATTATTACATATATTCACTTAGATTTTCAGACATGCTACAATTCAGCAGAAAAACTGATTTCAGGTTTTTTTTACCATGGTGTCTATCACTTTTGGGATTGATGCAAGACTGTAATTTAATTTTATGAGGGTGTGAAAAGGAATACTTCTAATTGAAGCAGCTAAGAGCTCTCCAAATAAGTGCAGCAAAACACTTAATCGATATATAAATAAGATACAATTTTAAATATATCTTTTTTACATATAAATTTAAATTAAAATATTTTCATATAATTATTTGGTTTGCTTAATCTTGTTGCAGTTAGGACTGCATTATTTTATCATTTGACTGTAAATATATTTCCGTAATTAACTATTCATGCTTTTGATA
Npaynei_Grindstaff_N646 -----------------------------------------------------------------------------------AAAAAAAAGAA------CCCAGAATTATTTCATTATTATAACTGAAATTTTTTAATTTAGATTTCAAAATTCCGA-TAACACTTTCTACAAACAGGCAAGCACCAAACTTTTCAACAATTGATATTTTAGAGTGATTTTTTTA------AACTTTTAATGCAATTTT--TTCGTATTTTTAGTCACTAATATTGTGTTAATAACACTTCCGGATTGGTTGATATTTATATATTAGCCATATTAGTGATAAACTTGAGAAATATTTTCGTATTTTTAATTATTCTGTATGTGAAATTTTGCTTATTTACAATAGCCAATAAGAAGTGCTCCACCTGGAAAGAAATATGTTCGCTGTCCCTGCAATTGTCTTCTTATTTGCAAATCTAGCTCTCAAAGAATTGCTTGTCCAAGAAATAACTGGTGCGTATTCTCCTAGTTTTACTTAAATATTCTGAAATGCCTTATTATTTCTTATATCCCATGCAAGATATTCAAAAAAATAATTTAA-TTTTGAACATTTTAGATTATTACAGCTAACATTACTCATGATTTGTGAATATTTTAAAATTTTAATTATTACATATATTCACTTAGATTTTCAGACATGCTACAATTCAGCAGAAAAACTGATTTCAGGTTTTTTTTACCAAGGTGTCTATCACTTTTAGGATTGATGCAAGACTATAATTTAATTTTATGAGGGTGTGAAAAGGAATACTTCTAACTGAAGCAGCTAAGATCTCTCCAAATAAGTGCAGCAAAACACTTAATCGATATATAAATAAGATACAATGTTAAATATATCTTTTTTACATATAAAGTTAA---------------------------------------------------------------------------------------------------------------------
Npaynei_NorrisDamCave_N348 ACACAGAATCCTT-----------------------------------------------------------------TGCAGAAAAAAAACAA------CCCAGAATTATTTCATTATCATAACTGAAATTTTTTAATTTAGATTTCAAAATTCGGATTAACACTTTCTACAAACAGGCAAGCACCGAACTTTTCAACAATTGATATTTTAGAGTGATTTTTTTTTT---TTACTTTGAATGCAATTTT--TTCGTATTTTTAGTCACCAATATTGTGTTAATAACGCTTCCGGATTGGTTGATATTTATATATTAGCCATATTAATGATAAACTTGAGAAATATTTTCGTATTTTTAATTATTCTGTATGTGAAATTTTGCTTATTTACAATAGCCAATAAGAAGTGCTCCACCTGGAAAGAAATATGTTCGCTGTCCCTGCAATTGTCTTCTTATTTGCAAATCTAGCTCTCAAAGAATTGCTTGTCCAAGAAATAACTGGTGCGTATTCTCCTAGTTTTACTTAAATATTCTGAAATGCCTTATTATTTCTTATATCCCATGCAAGATATTCAAAAAAATAATTTAA-TTTTGAACATTTTAGATTGTTACAGCTAACATTACTCATGATTTGTGAATATTTTAAAATTTTAATTATTACATATATTCACTTAGATTTTCAGACATGCTACAATTCAGCAGAAAAACTGATTTCAGGTTTTTTTTACCATGGTGTCTATCACTTTTGGGATTGATGCAAGACTATAATTTAATTTTATGAGGGTGTGAAAAGGAATACTTCTAACTGAAGCAGCTAAGATCTCTCCAAATAAGTGCAGCAAAACACTTAATCGATATATAAATAAGCTCCATTTTAAAATATATCTTTTTTACATATAAAGTAAAATTAAAATATTTTCATATGATTATTTGGTTTGCTTAGTCCAGTTACAGTTAGGACTGCATTATTTTATCATTTAACTGTAAATATGTCCCTGTAATTAACTATTCATCATTT-----
Npaynei_UnakaMtns_N943 ATACAGAATCCTTAGCCGAGAATCCGATAATTTCCGACATCGGCGATCGCCGTGATTCGATGCC-GCAAAATTTTGAATGCAGAAAAAAGAGAA------CGCAGATTTATTTTATTATAATAACT-AAATTTTTTAATTTAGATTTTAAAATTCGGATTAACACTTTCTACAAACAGGCAAGCACCGAACTTTTCAACAATTGATATTTTAGAGTGATTTTTTTTTTAT-TTGCTTTGAATGCAATTTT--TTCGTATTTTTAGTCACCAATATTGTGTTAATAGCGCTTCTGGATTGGTTTATATTTATATATTAGCCATATCAATGATAAACTTGAGAAATATTTTTGTGTTTTTAATTATTCTGTATGTAAAATTTTGCTTATTTACAATAGCCAATAAGAAGTGCTCCACCTGGAAAGAAATATGTTCGTTGTCCCTGCAATTGTCTTCTTATTTGCAAATCTAGCTCTCAAAGAATTGCTTGTCCAAGAAATAACTGGTGCGTATTCTCCTAGTTTTACTTAAATATTCTGAAATGCCTTATTATTTGTTATATCCCATGCAAGATATTCAAAAAAATAATTTAA-TTTTGAACATTTTAGATTGTTACAGCTAACATTACTCATGATTTTTGAATATTTTAAAATTTTAATTATTACATATATTCACTTAGATTTTCAGACATGCTACAATTTAGCAGAAAAACTGATTTCAGATTTTTTTTACCAAGGTGTCTGTCACTTTTGGGATTGATGCAAGGCTATAATTTAATTTTATGAGGGTGTGAAAAGGAATACTTCTAACTGAAGCAGCTAAGATCTCTCCAAATAAGTGCAGCAAAACACTTAATCGATATATAAATAAGATACAATTTTAAATATATCTTTTTTACACATAAAGTTAAATTAAAATATTTTCATATGATTATTTGGTTTGCTTAGTCCAGTTACAGTTAGGACTGCATTATTTTATCATTTGACTGTAAATATGTCTCTGTAATTAACTATTCGTGATTTTGATA
Nperlakyi_SChimneys_N1079 -------------ATCAATGAATTGCATATGTTCAGAAATCAACAACAGCACAAATTGAATTTCAAAATAATATTGAAGGGAAAAAAAAAAAAATTTTGACACGAATTTGTATAGACATTAGTATCCAGATTCTCCAATTTAATCTTTGAAATGCACATGCAGATCTCTGAACAGCGGGCAAGCAAGAGAAGGTTCCAGAACTCGTTCATCACGATAATCCTTTACTAGTATTCCTCGGAGCGGAGCTGCTTTCTGTAATCTTGTTTTGAAAAGATGTGGCACCAATACCTCTGGATTCCCTGTTATAGATATATTAGCCATATTAATGATAAACTTGAGAAATATTTTAGTATTTTTAATTATTCTGTATGTGAAATTTTGCTTATTTACAATAGCCAATAAGAAGTGCTCCACCTGGAAAGAAATATGTTCGCTGTCCCTGCAATTGTCTTCTTATTTGCAAATCTAGCTCTCAAAGAATTGCTTGTCCAAGAAATAACTGGTATGTATTCTCCTAGTTTTACTTAAATATTCTGAAATGCCTTATTATTTCTTAAATCCCATGCAAGATATTCAAAAAAATAATTTAAATTTTGAACATTTTAGGTTGTTACAGCTAACATTACTCATAATTTGTGAATATTTTAAAATTTTAATTATTACATTTATTCACTTAGGTTTCCAGACATGCTACAA----------------------------TTTTACCGAGGTGTATATCACTTTTGGGTTTGACACAAATCTGTAATTTAATTTTTTGAGGGTGTGAAAAGGAATACTTCTAATTGAAGCAGCTAAGATCTCTCCAAATAAGTGCAGCAAAACACTAAATCAATATATAAATAAGATACAATTTTAAATATATCTTTTTTACATATAAAGTTAAATTAAAATATTTTCATATGATTATTTGGTTTGCTTAGTCCAATTGCAGTTAGAACTGCATTATTTTATCATTTGATTGTAAATATATTTTCGTAATTAACTATTCATGTTTTTGATA
Nperlakyi_SChimneys_N1080 ATCCAGGATTTTTATCAATGAATTGCATATGTTCAGAAATCAACAACAGCACAAATTTGATTTCAAAATAATATTGAAGGGAAAAAAAAAAAAATTTTGACATAAATTTGTACGGACATTAGTATCCAGATTCTCCAATTTAATCTTTGAAATGCACATGCAGATCTCTGAACAGTGGGCAAGCATGAGAAGTTTCCAGAATTCATTCATCACGATAATCTTTTACCAGTATTCCTCGGAGCGGAGCTGCTTTCTGTAATCTTGTTTTGAAAAGATGTGGCACCAATACCTCTGGATTCCCTGTTATAGATATATTAGCCATATTAATGATAAACTTGAGAAATATTTTAGTATTTTTAATTATTCTGTATGTGAAATTTTGCTTATTTACAATAGCCAATAAGAAGTGCTCCACCTGGAAAGAAATATGTTCGCTGTCCCTGCAATTGTCTTCTTATTTGCAAATCTAGCTCTCAAAGAATTGCTTGTCCAAGAAATAACTGGTATGTATTCTCCTAGTTTTACTTAAATATTCTGAAATGCCTTATTATTTCTTAAATCCCATGCAAGATATTCAAAAAAATAATTTAAATTTTGAACATTTTAGGTTGTTACAGCTAACATTACTCATAATTTGTGAATATTTTAAAATTTTAATTATTACATTTATTCACTTAGGTTTCCAGACATGCTACAA----------------------------TTTTACCGAGGTGTATATCACTTTTGGGTTTGACACAAATCTGTAATTTAATTTTTTGAGGGTGTGAAAAGGAATACTTCTAATTGAAGCAGCTAAGATCTCTCCAAATAAGTGCAGCAAAACACTAAATCAATATATAAATAAGATACAATTTTAAATATATCTTTTTTACATATAAAGTTAAATTAAAATATTTTCATATGATTATTTGGTTTGCTTAGTCCAATTGCAGTTAGAACTGCATTATTTTATCATTTGATTGTAAATATATTTTCGTAATTAACTATTCATGTTTTTGATA
Nreclusus_Clingmans_N252 ATCCAGGATTTTTATCAATGAATTGCATATGTTCAGAAATCAACAATAACACAAATTCGATTTCAAAACAATATTGAAGGGAAAAAAAAAAAAATTTTGACACAAATTTGTTCGGACATTAGTATCCAGATTCTCCAATTTAATCTTTGAAATGCACACGCAGATCGCTGAACAGTGGGCAAGCATGAGAAGTTTCCAGAATTCATTCATCACGATAATCCTTTACTAGTATTCCTCAGAGCGGAGCTGCTTTCTGTAATCTTGCTTTGAAAAGATGCGGCACTAATACCTTTGGATTCCCTGATATAGATATATTAGCCATATTAATGATAA---TGGGAAATATTTTAGTATTTTTAATTATTCTGTATGTGAAATTTTGCTTA-TTACAATAGCCAATAAGAAGTGCTCCACCTGGAAAGAAATATGTTCGCTGTCCCTGCAATTGTCTTCTTATTTGCAAATCTAGCTCTCAAAGAATTGCTTGTCCAAGAAATAACTGGTGTGTATTCTCCTAGTTTTAATTAAATATTCTGAAATGCCTTATTATTTCTTAAATCCCATGCAAGATATTCAAAAAAATAATTTAAATTTTGAACATTTTAGGTTGTTACAGCTAACATTACTCATGATTTGTGAATATTTTAAAATTTTAATTGTTACATTTATTTACTTAGGTTTCCAGACATGCTACAA----------------------------TTTTACCGAGGTGTCTATCACTTTTGGGATTGACACAAAGCTGTAATTTAATTTTTTGAGGGTGTGAAAAGGAATACTTCTAATTGAAGCAGCTAAGATCTCTCCAAATAAGTGCAGCAAAACACTAAATCAATATATAAATAAGATACAATTTTAAATATATCTTTTTTACATATAAAGTTAAATTAAAATA------------------------------------------------------------------------------------------------------------
Nreclusus_Noland_N1051 ATCCAGGATTTTTATCAATGAATTGCATATGTTCAGAAATCAACAACAGCACAAATTTGATTTCAAAATTATATTGAAGGGAAAAAAAAAAAAATTTTGACACAAATTTGTTCGGACAGTAGTATCCGGATTCTCCAATTTAATCTTTGAAATGCACAAGCAGATCGCTGAACAGTGGGCAAGCATGAGAAGTTTCCAGAATTCATTCATCACGATAATCCTTTACTAGTATTCCTCAGAGCGGAGCTGCTTTCTGTAATCTTGCTTTGAAAAGATGCGGCACTAATACCTTTGGATTCCCTGATATAGATATATTAGCCATATTAATGATAA---TGAGAAATATTTTAGTATTTTTAATTATTCTGTATGTGAAATTTTGCTTA-TTACAATAGCCAATAAGAAGTGCTCCACCTGGAAAGAAATATGTTCGCTGTCCCTGCAATTGTCTTCTTATTTGCAAATCTAGCTCTCAAAGAATTGCTTGTCCAAGAAATAACTGGTGTGTATTCTCCTAGTTTTAATTAAATATTCTGAAATGCCTTATTATTTCTTAAATCCCATGCAAGATATTCAAAAAAATAATTTAAATTTTGAACATTTTAGGTTGTTACAGCTAACATTACTCATGATTTGTGAATATTTTAAAATTTTAATTGTTACATTTATTTACTTAGGTTTCCAGACATGCTACAA----------------------------TTTTACCGAGGTGTCTATCACTTTTGGGATTGACACAAAGCTGTAATTTAATTTTTTGAGGGTGTGAAAAGGAATACTTCTAATTGAAGCAGCTAAGATCTCTCCAAATAAGTGCAGCAAAACACTAAATCAATATATAAATAAGATACAACTTTAAATATATCTTTTTTACATATAAAGTTAAATTAAAATATTTTCATATGATTATTTGGTTTGCTTAGTCCAGTTACAGTTAGGACTGCATTATTTTATCATTTGATTGTAAATATATTTTCGTAATTAACTATTCATGTTTTTGATA
Nreclusus_Smokemont_N1020 ATCCAGGATTTTTATCAATGAATTGCATATGTTCAGAAATCAACAACAGCACAAATTTGATTTCAAAATAATATTGAAGGAAAAAAAAAAAAAATTTTGACACAAATTTGTTCGGACAGTAGTATCCGGATTCTCCAATTTAATCTTTGAAATGCACACGCAGATCGCTGAACAGTGGGCAAGCATGAGAAGTTTCCAGAATTCATTCATCACGATAATCCTTTACTAGTATTCCTCAGAGCGGAGCTGCTTTCTGTAATCTTGCTTTGAAAAGATGCGGCACTAATACCTTTGGATTCCCTGATATAGATATATTAGCCATATTAATGATAA---TGAGAAATATTTTAGTATTTTTAATTATTCTGTATGTGAAATTTTGCTTA-TTACAATAGCCAATAAGAAGTGCTCCACCTGGAAAGAAATATGTTCGCTGTCCCTGCAATTGTCTTCTTATTTGCAAATCTAGCTCTCAAAGAATTGCTTGTCCAAGAAATAACTGGTGTGTATTCTCCTAGTTTTAATTAAATATTCTGAAATGCCTTATTATTTCTTAAATCCCATGCAAGATATTCAAAAAAATAATTTAAATTTTGAACATTTTAGGTTGTTACAGCTAACATCACTCATGATTTGTGAATATTTTAAAATTTTAATTGT------TATTTACTTAGGTTTCCAGACATGCTACAA----------------------------TTTTACCGAGGTGTCTATCACTTTTGGGATTGACACAAAGCTGTAATTTAATTTTTTGAGGGTGTGAAAAGGAATACTTCTAATTGAAGCAGCTAAGATCTCTCCAAATAAGTGCAGCAAAACACTAAATCAATATATAAATAAGATACAATTTTAAATATATCTTTTTTACATATAAAGTTAAATTAAAATATTTTCATATGATTATTTGGTTTGCTTAGTCCAGTTACAGTTAGGACTGCATTATTTTATCATTTGATTGTAAATATATTTTCGTAATTAACTATTCATGTTTTTGATA
Nroanensis_IngramBranch_N926 ACACAGAATCCTTAGCCAAGAATCAAATAATTTTCGAAATCGGCAATCGCGATGATTCGATGCCAGCAATATTTTGAATGCAGAAAAAAAACAA------CCCAGAATTATTTCATTATGATAACTGAAATTTTTTAATTTAGATTTCAAAATTCCGATTAACACTTTCTACAAACAGGCAAGCACCGAACTTTTCAACAATTGATATTTTAGAGTGATTTTTTTTT-----TACTTTGAATGCAATTTT--TTCGTATTTTTAGTCACCAATATTGTGTTAATAACACTTCCGGATTGGTTGATATTTATATATTAGCCATATTAATGATAAACTTGAGAAATATTTTCGTATTTTTAATTATTCTGTATGTGAAATTTTGCTTATTTACAATAGCCAATAAGAAGTGCTCCACCTGGAAAGAAATATGTTCGCTGTCCCTGCAATTGTCTTCTTATTTGCAAATCTAGCTCTCAAAGAATTGCTTGTCCAAGAAATAACTGGTGCGTATTCTCCTAGTTTTACTTAAATATTCCGAAATGCCTTATTATTTCTTATATCCCATGCAAGATATTAAAAAAAAAAATTTAA-TTTTGAACATTTTAGATTGTTACAGCTAACATTACTCATGATTTGTGAATATTTTAAAATTTTAATTATTACATATATTCACTTAGATTTTCAGACATGCTACAA----------------------GGTTTTTTTTACCAAGGTGTCTATCACATTTGGGATTGATGCAAGACTATAATTTAATTTTATGAGGGTGTGAAAAGGAATACTTCTAACTGAAACAGCTAAGATCTCTCCAAATAAGTGCAGCAAAACACTTAATCGATATATAAATAAGATACAATTTTAAATATATCTTTTTTACATATAAAGTTAA---------------------------------------------------------------------------------------------------------------------
Nroanensis_N_CarversGap_N928 ATACAGAATCCTTAGCCAAGAATCAAATAATTTTCGAAATCGGCAATCGCGATGATTCGATGCCAGCAAAATTTT------------AAAACAA------CCCAGAATTATTTCATTATGATAGCTGAAATTTTTTAATTTAGATTTCAAAATTCCGATTAACACTTTCTACAAACAGGCAAACACCGAACTTTTCAACAATTGATATTTTAGAGTGATTTTTTTTA-----AACTTTTAATGCAATTTT--TTCGTATTTTTAGTCACCAATATTGTGTTAATAACGCTTCCGGATTGGTTGATATTTATATATTAACCATATTAGTGATAAACTTGAGAAATATTTTCGTATTTTTAATTATTCTGTATGTCAAATTTTGCTTATTTACAATAGCCAATAAGAAGTGCTCCACCTGGAAAGAAATATGTTCGCTGTCCCTGCAATTGTCTTCTTATTTGCAAATCTAGCTCTCAAAGAATTGCTTGTCCAAGAAATAACTGGTGCGTATTCTCCTAGTTTTACTTAAATATTCTGAAATGCCTTATTATTTCTTATATCCCATGCAAGATATTCAAAAAAATAATTTAA-TTTTGAACATTTTAGATTGTTACAGCTAACATTACTCATGATTTGTGAATATTTTAAAATTTTAATTATTACATATATTCACTTAGATTTTCAGACATGCTACAA----------------------GGTTTTTTTTACCAAGGTGTCTATCACTTTTGGGATTGATGCAAGACTATAATTTAATTTTATGAGGGTGTGAAAAGGAATACTTCTAACTGAAGCAGCTAAGATCTCTCCAAATAAGTGCAGCAAAACACTTAATCGATATATAAATAAGATACAATTTTAAATATATCTTTTTTACATATCAAGTTAAATTAAAATATTTTCATATGATTATTTGGTTTGCTTAGTCCAGTTAAATTTAGGACTGTATTATTTTATCATTTGACTGTAAATATGTCTCTGTAATTAACTATTCATAATTTTGATA
Nroanensis_RoanHighBluff_N762 ---------------------------------------------------------------------------GAATGCAGAAAAAAAACAA------CCCAGAATTATTTCATTATTATAACTGAAATTTTTTAATTTAGATTTCAAAATTCCGA-TAACACTTTTTTCAAACAGGCAAGCACCAAACTTTTCAACAATTGATATTTTAGTGTGATTTTTTTA------AACTTTTAATGCAATTTT--TTCGTATTTTTAGTCACTAATATTGTGTTAATAACACTTCCGGATTGGTTGATATTTATATATTAGCCATATTAATGATAAACTTGAGAAATATTTTCGTATTTTTAATTATTCTGTATGTGAAATTTTGCTTATTTACAATAGCCAATAAGAAGTGCTCCACCTGGAAAGAAATATGTTCGCTGTCCCTGCAATTGTCTTCTTATTTGCAAATCTAGCTCTCAAAGAATTGCTTGTCCAAGAAATAACTGGTGCGTATTCTCCTAGTTTTACTTAAATATTCTGAAATGCCTTATTATTTCTTATATCCCATGCAAGATATTAAAAAAAAAAATTTAA-TTTTGAACATTTTAGATTGTTACAGCTAACATTACTCATGATTTGTGAATATTTTAAAATTTTAATTATTACATATATTCACTTAGATTTTCAGACATGCTACAATTCAGCAGAAAAACTGATTTCAGGTTTTTTTTACCAAGGTGTCTATCACTGTTGGGATTGATGCAAGACTATAATTTAATTTTATGAGGGTGTGAAAAGGAATACTTCTAACTGAAGCAGCTAAGATCTCTCCAAATAAGTGCAGCAAAACACTTAATCGATATATAAATAAGATACAATTTTAAATATATCTTTTTTACATATAAAGTTAAATTAAAATATTTTCATATGATTATTTGGTTTGCTTAGTCCAGTTACAGTTAGGACTGCATTATTTTATCATTTGACTTTAAATATGTCTCTGTAATTAACTA---------------
Nsheari_BaldRiver_N1168 ATCCAGGATTTTTATCAATGAATTGCATATGTTCAGAAATCAACAACAGCACAAATTTGATTTCAGAATTATATTGATGGGAGAGAAAAAAAAATTTCGACACGAATTTGTTCGGACATTAGTATCCGGATTCTCGAATTTAATCTTTGAAATGCACACGCAGATCGCTGAACAGTGGGCAAGAATGAGAGGTTTCCAGAATTCATTTCACACGATAATCCTTTACTAGTATTCCTCGGAGCGGAGCTGCTTTCTGTAATCTTGCTTCAAAAAGATGCGGCACCAATACCTCTGGATTCCCTGATATAGATGTATTAGCCATATTAATGATAAACTTGAGAAATATTTTAGTATTTTTAATTATTCTGTAGGTGAAATTTTGCTTATTTACAATAGCCAATAAGAAGTGCTCCACCTGGAAAGAAATATGTTCGCTGTCCCTGCAATTGTCTTCTTATTTGCAAATCTAGCTCTCAAAGAATTGCTTGTCCAAGAAATAACTGGTGTGTATTCTCCTAGTTTTACTTAAATATTCTGAAATGCCTTATTATTTCTTAAATCCCATGCAGGACATTCATAAAAATAATTTAAATTTTGAACATTTTAGGTTGTTACAAGTAACATTACTCATGATTTGTGAATATTTTAAAATTTTGATTATTACATTTATTCACTTAGGTTTCCAGACATGCTACAA----------------------------TTTTACCGAGGTGTCTATCATTTTTGGGATTGACACAAAGCTGTAATTTAATTTTTTGAGGGTGTGAAAAGGAATACTTCTAATTGAAGCAGCTGAGATCTCTCCAAATAAGTGCAGCAAAACACTAAATCAATATATATATAAGATACAATTTTAAATATATCTTTTTTACATGTAAAGTTAAATTAAAATATTTTCATATGATTATTTGGTTTGCTTAGTCCAGTTACAGTTAGGACTGCATTATTTTATCATTTGATTGTAAATATATTTTCGTAATTAACTATTCATGTTTTTGATA
Nsheari_Cohutta_N826 ATCCAGGATTTTTATCAATGAATTGCATATGTTCAGAAATCAACAAGAGAACAAATTCGATTTCAAAATTATATTGAAGGGAGAAAAAAAAAAATTTCGACACGAATTTGTATGGACATTAGTATCCAGATTCTCCAATTTAATCTTTGAAATGCACACGCAGATCGCTGAACAGTGGGCAAGAATGAGAGGTTTCCAGAATTCATTTCACACGATAATCCTTTACTAGTATTCCTCGGAGCGGAGCTGCTTTCTGTAATCTTGCTTCAAAAAGATGCGGCACCAATACCACTGGATTCCCTGATATAGATGTATTAGCCATATTAATGATAAACTTGAGAAATATTTTAGTATTTTTAATTATTCTGTAGGTGAAATTTTGCTTATTTACAATAGCCAATAAGAAGTGCTCCACCTGGAAAGAAATATGTTCGCTGTCCCTGCAATTGTCTTCTTATTTGCAAATCTAGCTCTCAAAGAATTGCTTGTCCAAGAAATAACTGGTGTGTATTCTCCTAGTTTTACTTAAATATTCTGAAATGCCTTATTATTTCTTAATTCCCATGCAAGATATTCAAAAAAATAATTTAAATTTTGAACATTTTAGGTTGTTACAGCTAACATTACTCATGATTTGTGAATGTTTTACAATTTTAATTATTACATTTATTCACTTAGGTTTTCAGACATGTTACAA----------------------------TTTTATCAAGGTGTCTATCACTTTTGGGATTGACACAAAGCTGTAATTTAATTTTTTGAGGGTGTGAAAAGGAATACTTCTAATTGAAGCAGCTAAGATCTTTCCAAATAAGTGCAGCAAAACACTAAATCAATATATAAATAAGATACAATTTTAAATATATCTTTTTTACATGTAAAGTTAAATTAAAATATTTTCATATGATTATTTGGTTTGCTTAGTCCAGTTACAGTTAGGACTGCATTATTTTATCATTTGATTGTAAATATATTTTCGTAATTAACTATTCATGTTTTTGATA
Nsheari_JoyceKilmer_N092 ------------------------GCATATGTTCAGAAATCAACAACAGCACAAATTCGATTTCAAAATAATATTGAAGGGAG----GAAAAGATTTTGACACGAATTTGTTCGGACATTAGTATCCGACTTCTCCAATTTAATCTTTGAAATGCACACTCGGATAGCAGAACAGCGGGCAAGCTCGAGAAGGTTCCAGAACTCGTTCATCACGATAATCCTTTACTAATATTCCTCGGATCGGAGCTGCTTTCTGTAATCTTGCTTGGAAAAGATGCGGCACCAATACCTCTGGATTCCCTGATATAGATATATTAGCCATATTAATGATGAACTTGAGAAATATTTTAGTATTTTTAATTATTCTGTGTGTGAAATTTTGCTTA-TTACAATAGCCAATAAGAAGTGCTCCACCTGGAAAGAAATATGTTCGCTGTCCCTGTAATTGTCTTCTTATTTGCAAATCTAGCTCTCAAAGAATTGCTTGTCCAAGAAATAACTGGTGTGTATTCTCCTAGTTTTACTTAAATATTCTGAAATGCCTTATTATTTCTTAATTCCCATGCAAGATATTCAAAAAAATAATTTAAATTTTGAACATTTTAGGTTGTTACAGCTAACATTACTCATGATTTGTGAATGTTTTACAATTTTAATTATTACATTTATTCACTTAGGTTTTCAGACATGTTACAA----------------------------TTTTATCAAGGTGTCTATCACTTTTGGGATTGACACAAAGCTGTAATTTAATTTTTTGAGGATGTGAAAAGGAATACTTCTAATTGAAGCAGCTAAGATCTTTCCAAATAAGTGCAG----------------------------------------------------------------------------------------------------------------------------------------------------------------------------------------
Nsilvanus_Elijay_N395 ATCCAAGATTTTTATCAATGAATTGCATATGTTCAGAAATCAACAACAGCACAAATTCGATTTCAAAATAATATTGAAGGGAAAAAAAAAAAAATTTTGACACGAATTTGTTTGGACATTAGTATCCAGATTCTTCAATTTAATCTTTGAAATGCACACTCAGATCGCTGAACAGTGGGCAAGCATGAGAAGTTTCCAGAATTCATTCATCACGATAATCCTTTACTAGTATTCCTTGGAGCGGAGCTGCTTTCCGTAATCTCGCTTTGAAAAGATGTAGCACCAATACCTCTGGATTCCCTGATATAGGTATATTAACCATATTAATGATAAACTTGAGAAATATTTTAGTATTTTTAATTATTCTGTATGTGAAATTTTGCTTA-TTACAATAGCCAATAAGAAGTGCTCCACCTGGAAAGAAATATGTTCGCTGTCCCTGCAATTGTCTTCTTATTTGCAAATCTAGCTCTCAAAGAATTGCTTGTCCAAGAAATAACTGGTGTGTATTCTCCTAGTTTTACTTAAATATTCCGAAATGCCTTATTATTCCTTATATCCCATGCAAAATATTAAAAAAAA--ATTAAAATTTTGAACATTTTAGGTTGTTACAGCTAACATTACTCATGATTTGTGAATGTTTTGAAATTTTAATTATTACATTTATTCACTTAGATTTCCAGATATGCTACAATTCAGCAGAAACATTGATTTCAGCCTTTTTTTACCAAGGTGTCTATCACTTTTGGGATTGATGCAAAGCTGTAATTTAATTTTATGTGGGTGAGAAAAGGGATTCTTTTAATTGAAGCAGCTAAGATCTCTCCACATAAGTGCAGCAAAACACTTATTTAATGTATAAATAAGACACAATTTTAAATATATCTTTTTTACATATAAATTTAAATTAAAATATTTTCATATGATTATTTGGTTTGCTTAGTCCTGTTGCAGTTAGAATTGCATTATTTTATCATTTGACTGTAAATATATTTCTGTAATTAACTATTCATATTTTTGATA
Nsilvanus_GermanyCove_N1017 ATCCAGGATTTTT-----TGAATTGCATATACTCAGAATTCAACAACAGCGCAAATTTGATTTCAAAATAATGTTGAAGGGAAAGAAAAAAAAATTTTGACACGAATTTGTTTGGACATTAGTATCCAGATTCTCTAATTTAATCTTTAAAATGCACACTCAGATAGCTGAACAGTGGGCAAGCATGAGAAGTTTCCAGAATTCATTCATCACGATAATCCTTTACTGGTATTCCTTGGAGCGAAGCTGCTTTCCGTAATCTCACTTTGAAAAGATGTAGCACCTATACCTCTGGATTACCTGATATAGGTATATTAACCATATTCATGATAAACTTGAGAAATATTTTAGTATTTTTAATTATTCTGTATGTGAAATTTTGCTTT--TACAATAGCCAATAAGAAGTGCTCCACCTGGAAAGAAATATGTTCGCTGTCCCTGCAATTGTCTTCTTATTTGCAAATCTAGCTCTCAAAGAATTGCTTGTCCAAGAAATAACTGGTGTGTATTCTCCTAGTTTTACTTAAATATTCTGAAATGCCTTATTATTCCTTATATCCCATGCAAGATATTTAAAAAAATAATTTAAATTTTGAACATTTTAGGTTGTTACAGCTAACATTACTCATGATTTGTGAATATTTTAAAATTTTAATTATTACATTTATTCACTTAGATTTCCAGACATGCTACAATTCAGCAGGAACATTGATTTCAGCCTTTTTTTACCAAGGTGTCTATCACTTTTGGGATTGACACAAAGCTGTAATTTAATTTTATGAGGGTGTGAAAAGGGATACTTTTAATTGAAGCAGCTAAGATCTCTCCACATAAGTGCAGCAAAACACTTATTTAATGTATAAATAAGACACAATTTTAAATATATCTTTTTTACATATAAATTT------AAATATTTTCATATGATTATTTGGTTTGCTTAGTCCTGTTGCAGTTAGAATTGCATTATTTTATCATTTGACTGTAAATATATTTCTGTAATTAACTATTCATGTTTTTGATA
Nsilvanus_HeboMtn_N1029 -------------------------------------------------------TTTGATTTCAAAATAATATTGAAGGGAAAAAAAAAAAAATTTTGACACGAATTTGTACGGACATGAGTATCCAGATTCTCCAATTTAATCTTTGAAATGCACACTCAGATCGCTGAACAGTGGGCAAGCATGAGAAGTTTCCAGAATTCATTCATCACGATAATCCTTTACTAGTATTCCTCGGAGCGGTGCTGCTTTCCGTAGTCTCGCTTTGAAAAGATGTGGCACCAATACCTCTGGATTCCCTGATATAGGTATATTAACCATATTAATGATAAACTTGAGAAATATTTTAGTATTTTTAATTATTCTGTATGTGAAATTTTGCTTT--TACAATAGCCAATAAGAAGTGCTCCACCTGGAAAGAAATATGTTCGCTGTCCCTGCAATTGTCTTCTTATTTGCAAATCTAGCTCTCAAAGAATTGCTTGTCCAAGAAATAACTGGTGTGTATTTTCCTAGTTTTACTTAAATATTCTGAAATGCCTTATTATTCCTTATATCCCATGCAAGATATTAAAAAAAAAAA---AAAATTTGAACATTTTAGGTTGTTACAGCTAACATTACTCATGATTTGTGAATATTTTAAAATTTTAATTATTACATTTATTCACTTAGATTTCCAGACATGCTACAATTCGGCAGAAACATTGATTTCAGCCTTTTTTTACCAAAGTGTCTATCACTTTTGGGATTGACACAAAGCTGTAATTTAATTTTATGAGGGTGTGAAAAGGGATACTTTTAATTGAAGCAGCTAAGATCTCTCCACATAAGTGCAGCAAAACACTTATTTAATGTATAAATAAGACACAATTTTAAATATATCTTTTTTACATATAAATTTAAATTAAAATATTTTCATATGATTATTTGGTTTGCTTAGTCCTGTTGCAGTTAGAATTGCATTATTTTATCATTTGACTGTAAATATATTTCTGTAATTAACTATTCATGTTTTTGATA
Nstupkai_BlowholeWOS_N285 -------------ATCAATGAATTGCATATGTTCAGAAATCAACAACAGCATAAATTTGATTTCAAAATTATATTGAAGGGAGAAAAAAAAAAATTTTGACACGAATTTGTTCGGACGTTAGTATCCGGATTCTCCAATTTAATCTTTAAAATGCACACGTAGATCGCTGAACAGTGGGCAAGCACGAGAAGGTTCCAGAACTCGTTCATCACGATAATCCTTCGCTAGTATTCCTCGGAGCGAAGCTGCTTTCTGTAATCTTGCTTTGAAAAGATGCGGCACCAATACCTCTGGATTTCCTGATATAGATATATTAGCCATATTAATGATAAACTTGAGAAATATTTTAGTATTTTTAATTATTCTGTATGTGAAATTTTGCTTA-TTGCAATAGCCAATAAGAAGTGCTCCTCCTGGAAAGAAATATGTCCGCTGTCCCTGCAATTGTCTTCTTATTTGCAAATCTAGCTCTCAAAGAATTGCTTGTCCAAGAAATAACTGGTGTGTATTCTCCTAGTTTTACTTAAATATTCTGAAATGCC---TTATTTCTTAAATCCCATGCAAGATATTCAAAAAAATAATTTAAATTTTGAACATTTTAGGTTGTTACAGCTAACATTACTCATGATTTGTGAATGTTTTAAAATTTTAATTACTACATTTATTCACTTAGGTTTCCAGACATGCTATAA----------------------------TTATACCGAGGTGTCTATCACTTTTGGGATTGACACAAAGCTGTAATTTAATTTTTTGAGGGTGTGAAAAGGAATACTTCTAATTGAAGCAGCTAAGATCTCTCCAAATAAATGCAGCA------------------TATATACAGCATAGCTTT---------ATTTTTACATATAAAGTTAAATTAAAATATTTTCATATGATTATTTGGTTTGCTTAGTCCAGTTACAGTTAGGACTGCATTATTTTATCATTTGATTGTAAATATATTTTCGTAATTAACTATTCATGTTTTTGATA
Nstupkai_Blowing_N356 ATCAAGGATTTTTATCAATGAATTGCTTATGTTCAGAAATCAAAAACCGCAC---TTTGCTTTTAAAATAATATTGAAGGGAAAAAGGGGGGAATTTTGACACGAATTTGTTCGGACATTAGTATCCAGATTCTCTAATTTAATCTTTAAAACGCACACTCAGATTGCTGAATAATGGGCAAGCATGAGAAGTTTCCAGAATTCATTCATCACGATAATCCTTTACTGGTATTCCTCGGGACGGAACTGTTTTCCGTAATTTCGCTTTGAAAAGATGTGGCACCAATACCTCTGAATTCCCTGATATAGTTGTATTAGCCATATTAATGGTAAACTTGAGAAATATTTTAGTATTTTTAATTATTCTGTATGTGAAATTTTGCTTA--TACAATAGCCAATAAGAAGTGCTCCACCTGGAAAGAAATATGTTCGCTGTCCCTGCAATTGTCTTCTTATTTGCAAATCTAGCTCTCAAAGAATTGCTTGTCCAAGAAATAACTGGTTTGTATTATCCTAGTTTTACTTAAATATTCTGAAATGTCTTATTATTTCTTAAATCCCATGCAAGATATTCAAAAAAAAAAAAAAAAATTTGAACATTTTAGGTTGTTACAGCTAACATTACTCATGATTTGTGGATATTTTAAAATTTTAATTGTTACATTTATTCACTTAGGTTTCCAGACATGCTACAA----------------------------TTTTACCGATGTGTCTATCACTTTTGGAATTGACACAAAGCTGTAATTTAATTTTTT-AGGGTGTGAAAAGGAATACTTCTAATTGAAGCAGCTAAGATCTCTCCAAATAAGTGCAGCAAAACACTAAATCAATATATAAATAAGATACAATTTTAAATATATCTTTTTTACATATAAAGTTAAATTAAAATATTTTCATATGATTATTTGGTTTGCTTAGTCCAGTTACAGTTAGGACTGCAATATTTTATCAATTGATTGTAAATATATTTTCGTAATTAACTATTCATGTTTTTGATA
Nstupkai_LittleRiver_N293 ATCAAGGATTTTTATCAATGAATTGCATATGTTCAGAAATCAAAAACAGCAA---TTTGCTTTCAAAATAATATTGAAGGGAAAAGG-GAAAAATTTTGACACGAATTTGTTCGCACATTAGTATCCAGATTCTCTAATTTAATCTTTAAAACGCACACTCAGATCGCTGAATAGTGAGCAAGCATGAGAAGTTTCCAGAATTCATTCATCGCGATAATCCTTTACTGTTATTCCTCGGGGCGGAACTGCTTTTCGTAATTTCGCTTTGAAAAGATGTGGCACCAATACCTCTGGATTCCCTGATATAGTTGTATTAGCCATATTAATGGTAAACTTGAGAAATATTTTAGTATTTTTAATTATTCTGTATGTGAAATTTTGCTTA--TACAATAGCCAATAAGAAGTGCTCCACCTGGAAAGAAATATGTTCGCTGTCCCTGCAATTGTCTTCTTATTTGCAAATCTAGCTCTCAAAGAATTGCTTGTCCAAGAAATAACTGGTTTGTATTATCCTAGTTTTACTTAAATATTCTGAAATGTCTTATTATTTCTTAAAACCCATGCAAGATATTTAAAAAAATAATTAAAATTTTGAACATTTTAGGTTGTTACAGCTAACATTACTCATGATTTGTGAATATTTTAAAATTTTAATTGTTACATTTATTCACTTAGGTTTCCAGACATGCTACAA----------------------------TTTTACCGATGTGTCTATCACTTTTGGGATTGACACAAAGCTGTAATTTAATTTTTT-AGGGTGTGAAAAGGAATACTTCTAATTGAAGCAGCTAAGATCTCTCCAAATAAGTGCAGCAAAACACTAAATCAATATATAAATAAGATACAATTTTAAATATATCTTTTTTACATATAAAGTTAAATTAAAATATTTTCTTATGATTATTTGGTTTGCTTAGTCCAGTTACAGTTAGGACTGCATTATTTTATCAATTGATTGTAAATATATTTTCGTAATTAATTATTCATGTTTTTGATA
Ntempletoni_BaldMtns_N950 ATACAGAATCCTTAGCCAAGAATCAAATAGATTCCAAAATCGACAATCGCGATGATTCGATGCCAGCAAATTTTTGAATGCAGAAAAAAAAGAA------CCCAAAATTATTTCATTATGATAACTGAAATTTTTT-----AGATTTTAGAATTCCGATTAACACTTTCTACAAACAGGCAAGCA-CGAACTTTTCAATAATTGATATTTTAGCGTGATTTTTTAC------GACTTTTAATGCAATTTT--TTCGTATTTTTAGTCTCCAATATTGTGTTAATAATGCTTCTGGATTGGCTGATATTTATATATTAGCCATATTAATCATAAACTTGAAAAATATTTTCTTATTTTTAATTATTCTGTATGTGAAATTTTGATTATTTACAATAGCCAATAAGAAGTGCTCCACCTGGAAAGAAATATGTTCGCTGTCCCTGCAATTGTCTTCTTATTTGCAAATCTAGCTCTCAAAGAATTGCTTGTCCAAGAAATAACTGGTGCGTATTCTCCTAGTTTTACTTAAATATTCTGAAATTCCTTATTATTTCTTATATCCCATGCAAGCTATTCAAAAAAATAATTTAACTTTTGAACATTTTAGGTTGTTACAGCTAACATTACTCATGATTTGTGAATATTTTAAAATTTTAATTATTACATATAGTCACTTAGATTTTCGGACATGCTACAATTCAGCAGAAAAACTGATTTCAGGTTTTTTTTACCACGGTGTCTATCACTTTTGGGATTGCTGCAAGTCTGTAATTCAATTTTATGAGGGTGTGAAAAGGAATACTTCTAATTGAAGCAGCTAAGAGCTCCCCAAATAAGTGCAGCAAAACACTTAATCGATATATAAATAAGATACCATTTTAAATATATCTTTTTTACATATAAATTTAAATTAAAATATTTTCATATAACTATTTGGTTTTCGTAATCTTGTTGCAGTTAGGACTGCATTATTTTATCATTTGACTGTAAATATATTTCCATAATTAACTATTCATGTTTTTGATA
Ntempletoni_ClarksCreek_N945 ATACAGAAGCCTTAGCCAAGAATCAAATAGATTCCAAAATCGACAATCGCGATGATTTGATGCCAGCAAATTTTTGAATGCAGAAAAAAAAGAA------CCCAAAATTATTTCATTAACATAACTGAAATTTTTT-----AGATTTTAAAA----------------------------------AAAAAATTTCAATAATTGATATTTTAGCATGATTTTTTAC------GACTTTTAATGCAATTTT--TTCGTATTTTTAGTCTCCAATATTGTGTTAATAATGCTTCTGGATTGGTTGATATTTATATATTAGCCATATTAATGATAAACTTGAGAAATATTTTCTTATTTTTAATTATTCTGTATGTGAAATTTTGATTATTTACAATAGCCAATAAGAAGTGCTCCACCTGGAAAGAAATATGTTCGCTGTCCCTGCAATTGTCTTCTTATTTGCAAATCTAGCTCTCAAAGAATTGCTTGTCCAAGAAATAACTGGTGCGTATTCTCCTAGTTTTACTTAAATATTCTGAAATTCCTTATTATTTCTTATATCCCATGCAAGCTATTCAAAAAAATAATTTAACTTTTGAACATTTTAGGTTGTTACAGCTAACATAAATTACATTTTATACATAATTTAAAATTTTAATTATTACATATAGTCACTTAGATTTT-------------------------------------------------------------------------------------------------------------------------------------------------------------------------------------------------------------------------------------------------------------------------------------------------------------------------------------------------------
Ntempletoni_ScronceCreekRd_N1223 ----------------------------------------------------------------AGCAAATTTTTGAATGCAGAAAAAAAAGAA------CCCAAAATTATTTCATTATGATAACTGAAATTTTTT-----AGATTTTAAAATTCCGATTAACACTTTCTACAAACAGGCAAGAA-CAAACTTTTCAATAATTGATATTTTAGCGTGATTTTTTAC------GACTTTTAATGCAATTTT--TTCGTATTTTTAGTCTCCAATATTGTGTTAATAACGCTTCCGGATTGGTTGATATTTATATATTAGCCATATTAATGATAAACTTGAGAAATATTTTCTTATTTTTAATTATTCTGTATGTGAAATTTTGATTATTTACAATAGCCAATAAGAAGTGCTCCACCTGGAAAGAAATATGTTCGCTGTCCCTGCAATTGTCTTCTTATTTGCAAATCTAGCTCTCAAAGAATTGCTTGTCCAAGAAATAACTGGTGCGTATTCTCCTAGTTTTACTGAAATATTCTGAAGTTCCTTATTATTTCTTATATCCCATGCAAGCTATTCAAAAAAATAATTTAACTTTTGAACATTTTAGGTTGTTACAGCTAACATTACTCATGATTTGTGAATATTTTAAAATTTTAATTATTACATATAGTCACTTAGATTTTCAGACATGCTACAATTCAGCAGAAAAACTGATTTCAGGTTTTTTTTACCAAGGTGTCTATCACTTTTGGGATTGATGCAAGACTGTAATTTAATTTTATGAGGGTGTGAAAAGGAATACTTCTAATTGAAGCAGCTAAGAGCTCTCCAAATAAGTGCAGCAAAACACTTAATCGATATATAAATAAGATACAATTTTAAATATATCTTTTTTACATATAAATTAAAATTAAAATATTTTCATATAATTATTTGGTTTTCTTAATCTTGTTGCAGTTAGGACTGCATTATTTTATCATTTGACTGTAAATATATTTCCGTAATTAACTATTCATGTTTTTGATA
Ntennessensis_IndianCave_N052 ATACAGAATCCTTAGCCAAGTATCGAATAACTTTCGAAATCGGCAATCGCGATGATTCGATGCCAGCAACATTTTGAATGCAGAAAAAAAAGAA------CCCAGAATTATTTCATTATGATAACCGAAATTTTTTAATTTAGATTTCAAAATTCCGATTAACACTTTCTAGAAACAGGCAAGCACCGAACTTTTCAACAAT-GATATTTTAGAGTGATTTTTTTT------AACTTTTAATGCAATTTT--TTCGTTTTTTTAGTCACCAATATTGTGTTAATAACGCTTCCGGATTGGTTGATATTTATATATTAGCCATATTAATGATAAACTTGAGAAATATTTTCATATTTTTAATTATTCTGTATGTGAAATTTTGCTTATTTACAATAGCCAATAAGAAGTGCTCCACCTGGAAAGAAATATGTTCGCTGTCCCTGCAATTGTCTTCTTATTTGCAAATCTAGCTCTCAAAGAATTGCTTGTCCAAGAAATAACTGGTGCGTATTCTCCTAGTTTTACTTAAATATTCTGAAATGCCTTATTATTTCT----TCCCATGGAGGATGTTCAAAAAAATAATTTAA-TTTTGAACATTTTAGGTTGTTACAGCTAACATTACTCATGATTTGTGAATATTTTAAAATTTTAATTATTACATATATTCACTTAGATTTTCAGACATGCTACAATTCAGCAGAAAAACTGATTTCAGGTTTTTTTTACCAAGGTGTCTATCACTTTTGGGATTGATTCAAGACTATAATTTAATTTTATGAGGGTG-GAAAAGGAATACTTCTAACTGAAGCAGCTAAGATCTCTCCAAATAAGTGCAGCAAAACACTTAATCGATATATAAATAAGATACAATTTTAAATATATCTTTTTTACATATAAAGTTAAATTAAAATATTTTCATATGATTATTTGGTTTGCTTAGTCCAGTTACAGTTACGGCTGCATTATTTTATCATTTGACTGTAAATATGTCTC--TAATTAACGATTCATGATTTTGATA
Ntennessensis_LittleStony_N645 -------------------------------------------------------------------------------------------------------------------TTATGATAACTGAAATTTTTTAATTTAGATTTCAAAATTCCGATTGACACTTTCTACAAACAGGCAAGCACCGAACTTTTCAACAA-TGATATTTTAGAGTGATTTCTTTTTA----AACTTTTAATGCAATTTT--TTCGCTTTTTTAGTCACCGATAGTGTGTTAATAACGCTTCCGGATTGGTTGATATTTATACATTAGCCATATTAATGATGAACTTGAGAAATATTTTCGTATTTTTAATTATTCTGTATGTGAAATTTTGCTTATTAACAATAGCCAATAAGAAGTGCTCCACCTGGAAAGAAATATGTTCGCTGTCCCTGCAATTGTCTTCTTATTTGCAAATCTAGCTCTCAAAGAATTGCTTGTCCAAGAAATAACTGGTGCGTGTTCTCCCAGTTTTACTTAAATATTCTGAAATGCCTTATTATTTCTTATATGCCATGCAAGATATTCAAAAAAATAATTTAA-TTTTGAACATTTTAGGTTGTTGCAGCTGACATTACTCATGATTTGTGAATATTTTGAAATTTTTATTATTACATATGTTCGCTTAGATTTTCAGACATGCTACAATTCAGCAGAAAAACTGATTTCAGGTTTTTTTTACCGAGGTGTCTATCACTTTTGGGATTGATGCAAGACTATAATTTAATTTTATGAGGGTG-GAAAAGGAATACTTCTAACCGAAGCAGCTAAGATCTCTCCAAATAAGTGCAGCAAGACACTTAATCGATATATAAATAAGATGCAATTTTAAATATATCTTTTTTACATATAAAGTTAAATTAAAATATTTTCATGTGATTATTTGGTTTGCTTAGTCCAGTTACAGTT-------------------------------------------------------------------
Ntennessensis_Watauga_N1046 ATATAGAATCCTTAGCCAAGAATCAAATAATTTTCTAAATCAGCAATTACGATGATTTGATGCCAGCAACATTTTGAATGCAGAAAAAAAACAA------CCCAGAATTATTTCATTATGATAACTGAAATTTTTTAATTTAGATTTCAAAATTCCGATTGACACTTTCTACAAATAGGCAAGCACCGAACTTTTCAACAA-TGATATTTTAGAGTGATTTTTTTT-------ACTTTTAATGCAATTTT-TTTCATATTTTTAGTCACCAATATTGTGTTAATAACGCTTCCAGATTGGTTGATATTTATATATTAGCCATATTAATGATAAACTTGAGAAATATTTTCATATTTTTAATTATTCTGTAGGTGAAATTTTGCTTATTAACAATAGCCAATAAGAAGTGCTCCACCTGGAAAGAAATATGTTCGCTGTCCCTGCAATTGTCTTCTTATTTGCAAATCTAGCTCTCAAAGAATTGCTTGTCCAAGAAATAACTGGTGCGTATTCTCCTAGTTTTACTTAAATATTCTGAAATGCCTTATTATTTTTTATATCCCATGGAAGATATTCAAAAAAATAATTTAA-TTTTGAACATTTTAGGTTGTTACAGCTAACATTACTCATGATTTGTGAATATTTTAAAATTTTAATTATTACATATATTCACTTAGATTTTCAGACATGCTACAATTCAGCAGAAAAACTGATTTCAGGTTTTTTTTACCGAGGTGTCTATCACTTTTGGAATTGATGCAAGACTATAATTTAATTTTATGAGGGTG-GAAAAGGAATACTTCTAACTGAAGCAGCTAAGATCTCTCCAAATAAGTGCAGCAAAACACTTAATTGATATATAAATAAGATGCAATTTTAAATATTT-TTTTTTACATATAAAGTTAAATTAAAATATATTCACATGATTATTTGGTTTGGT--------TTACAGTTAGGACTGCATTATTTTACCATTTGACTCAGGATTC------------------CCACGGTTTGAAAA
