# Supplementary material for: ﻿New species in old mountains: integrative taxonomy reveals ten new species and extensive short-range endemism in Nesticus spiders (Araneae, Nesticidae) from the southern Appalachian Mountains
Source: Zookeys. 2023 Feb 3;1145:1–130. doi: 10.3897/zookeys.1145.96724 (PMC10208238; doi:10.3897/zookeys.1145.96724)
Supplement: Supplementary material 4 — Input alignments, analysis log files, and output tree files [file zookeys-1145-001_article-96724__-s004.zip › uce-2001019.phy]

 75 542
Nesticella_sp_GH1210 ------------------------GAGGTTCGACATTTCTATCCCCTTGTTCTCCAAATCCCACCCCGAAAGAGGTGGCGACCGAGGATACGTGGGCTCCGGCGATTTGCCAGTCACCAAAAAGTATCTTTTAGTGTTTAAAGGAAAACGATACCTCTACGGTATCGGCTCCGAAACTCGAAATTCCCTTTACCATCTCCACAATGGAAAGGATATTATACTACTTACCACATGTAAACACGGGAAAAAGTGGAAAGAGATGAAAGATCCACGATGTGAGCTTGAAAACAAGGAATATGACAGGTAAA---------ATGTTTCTCT------------TTTTCTCTCTGTTCCAATCGGATATGTAAACAAACAAAACGTAAACAAACCCAGTTTGTTTTG---------------------------------AAACGGGCTGTGCTAAACTA---------------------------CTAATTCTCTATAGCGAATCT---------------------------------------
Nesticus_Japan_G2153 CATGTCGACGGCCAATTTCAGGCCGAAATTCGACGTTTCGATCCCCTTGTTCTCCAAATCCCACCCCGAAAGAGGTGGCGACCGAGGATACGTGGGCTCCGGCGATTTGCCTGTCACCAAAAAGTATCTCTTAGTGTTTAAAGGAAAACGGTACCTCTACGGTATCGGCTCCGAAACTCGAAATTCCCTTTACCATCTCCACAATGGAAAGGATATTATACTACTTACAACATGTAAACACGGAAAAAAGTGGAAAGAAATGAAGGATCCACGATGTGAGCTTGAAAACAAGGAATATGACAGGTAAG---------ATCTTCCTC-------------TTTCCTCTCTGTTCGAATGACGTATGTAAACAAAC---------------AGGGTTTGTTTTGAAAAGGG-GCCGTCCATAAATGATGTCACGCTTCGAGGGGGAGGGCTGTGACAAAGGAGGGTGTGTGGTAAAGAAGTGTGACATCACATATAAACAACTCGTTTAAAATCGGCAGATTGAATTTTGAATATTTTAAAATT
Narcheri_Cheaha_N023 CATGTCGACGGCCAATTTCAGGCCAAAATTCGACGTTTCTATCCCCTTGTTCTCCAAATCTCACCCCGAAAGAGGTGGCGATAGAGGATACGTAGGTTCTGGTGACTTACCGGCTACCAAAAAGTATCTTTTAGTGTTTAAAGGGAAAAGATACCTGTACGGTATTGGCTCTGAAACACGAAATTCGCTCTACCATCTCCACAACGGAAAGGATATTATATTACTTACGACATGTAAACATGGGAAAAAATGGAAAGAGATGAAGGATCCACGTTGTGAGCTTGAAAACAAGGAATATGACAGGTTAGTAAGTTCAAATTTTCATTCTCAAAGCATGCATT------CTGTTTCAAACATCTGTCTACTTACCTGTGGTGTTGTCAGGAAGAGAGTGTTTTGTAGGTTTTAACATCCACAATTGAGATAAGTTTGAAGTAGACGATATCGAATTAGAGAACAGTAATTGGTAAACGAATGTCAAACACTGCTCTAACGTATCTTTGTGTGACCAAATGTTTGATTAATTATCACCAGAGCTT
Nbarri_Bishop_N1072 CATGTCGACGGCCAATTTCAGGCCAAAATTCGACGTTTCTATCCCCTTGTTCTCCAAATCTCACCCTGAAAGAGGTGGCGACAGAGGATACGTGGGTTCTGGTGACTTACCGGCCACCAAAAAATATCTTTTAGTGTTTAAAGGGAAAAGATACCTGTACGGTATTGGCTCCGAAACACGAAATTCGCTCTACCATCTCCACAACGGAAAGGATATTATACTGCTTACGACATGTAAACACGGGAAAAAGTGGAAAGAGATGAAGGATCCACGATGTGAGCTTGAAAACAAGGAATATGACAGGTTAGTAAGTTCGAATGTTTATTCTCAAGGCATGCATTGCATTTCTGTTTAAGACATCTGTCTACTTACCTGCAGTGTTTTCAGGAAGGGTGTGTTTTGTATGTTTTAACACCTACAATTGGTGTAAGGTTAAAGTA------------------------------------------------------------------------------------------------------
Nbarri_LostCoveCave_N0065 CATGTCGACGGCCAATTTCAGGCCAAAATTCGACGTTTCTATCCCCTTGTTCTCCAAATCTCACCCTGAAAGAGGTGGCGACAGAGGATACGTGGGTTCTGGTGACTTACCGGCCACCAAAAAATATCTTTTAGTGTTTAAAGGGAAAAGATACCTGTACGGTATTGGCTCCGAAACACGAAATTCGCTCTACCATCTCCACAACGGAAAGGATATTATACTGCTTACGACATGTAAACACGGGAAAAAGTGGAAAGAGATGAAGGATCCACGATGTGAGCTTGAAAACAAGGAATATGACAGGTTAGTAAGTTCGAATGTTTATTCTCAAGGCATGCATTGCATTTCTGTTTAAGACATCTGTCTACTTACCTGCAGTGTTTTCAGGAAGGGTGTGTTTTGTATGTTTTAACACCTACAATTGGTGTAA----------------------------------------------------------------------------------------------------------------
Nbarri_eyed_ClayCave_G2082 ---------------------------------------------------------------------------------------------------------------------------------------------------------CCTGTACGGTATTGGCTCCGAAACACGAAATTCGCTCTACCATCTCCACAACGGAAAGGATATTATACTGCTTACGACATGTAAACACGGGAAAAAGTGGAAAGAGATGAAGGATCCACGATGTGAGCTTGAAAACAAGGAATATGACAGGTTAGTAAGTTCGAATGTTTATTCTCAAGGCATGCATTGTATTTCTGTTTAATACATCTGTCTACTTACCTGTGATGTTGTCAGGCAGGGTGTGTTTTGTATGTTTTAACGTCCACAATTGGGATAAGTTTAAAGTAGACGATATCGAATTAAATAAAAGTAATTG-----------TCAAACACTGCTCTAACGAATCTTTGGGTGACCAAATGTTTGATTCTTTATATCCAGGGATT
Nbarrowsi_Gregorys_N270 ---------------------GCCAAAATTCGACGTTTCTATCCCCTTGTTCTCCAAATCTCACCCCGAAAGAGGTGGCGACAGAGGATACGTGGGTTCTGGTGACTTACCGGCCACCAAAAAATATCTTTTAGTGTTTAAAGGGAAAAGATACCTGTACGGTATTGGCTCCGAAACACGAAATTCGCTCTACCATCTCCACAACGGAAAGGATATTATACTGCTTACGACATGTAAACACGGGAAAAAGTGGAAAGAGATGAAGGATCCACGATGTGAGCTTGAAAACAAGGAATATGACAGGTTAGTAAGTTCGAATGTTTATTCTCAAGGCATGCATTGTATTTCTGTTTAAGACATCTGTCTACTTACCTGTGGTGTTTTCAGGAAGGGTGTGTTTTGTATGTTTTAACACCCACAATTGGTATAAGGTTAAAGTAGACGATATCAAATTAAAGAAAAGTAATTGGCAAACGAATGTCAAACACTGCTCTAATGAATCTTCAGAGCACCAAATGTTTGATACTTTATATCCAGGGGTT
Nbarrowsi_Tuckaleechee_N360 -------------------------------------------------------------------------------GACAGAGGATACGTGGGTTCTGGTGACTTACCGGCCACCAAAAAATATCTTTTAGTGTTTAAAGGGAAAAGATACCTGTACGGTATTGGCTCCGAAACACGAAATTCGCTCTACCATCTCCACAACGGAAAGGATATTATACTGCTTACGACATGTAAACACGGGAAAAAGTGGAAAGAGATGAAGGATCCACGATGTGAGCTTGAAAACAAGGAATATGACAGGTTAGTAAGTTCGAATGTTTATTCTCAAGGCATGCATTGTATTTCTGTTTAAGACATC-------------------------------------------------------------------------------------------------------------------------------------------------------------------------------------
Nbishopi_DryFalls_N150 CATGTCGACGGCCAATTTCAGGCCAAAATTCGACGTTTCTATCCCCTTGTTCTCCAAATCTCACCCCGAAAGAGGTGGCGACAGAGGATACGTGGGTTCTGGTGACTTACCGGCCACCAAAAAATATCTTTTAGTGTTTAAAGGGAAAAGATACCTGTACGGTATTGGCTCCGAAACACGAAATTCGCTCTACCATCTCCACAACGGAAAGGATATTATACTGCTTACGACATGTAAACACGGGAAAAAGTGGAAAGAGATGAAGGATCCACGATGTGAGCTTGAAAACAAGGAATATGACAGGTTAGTAAGTTCGAATGTTTATTCTCAAGGCATGCATTGTATTTCTGTTTAAGACATCTGTCTACTTACCTGTGGTGTTGTCACGAAGGGTGTGTTTTGTATGTTTCAACGTCCACTATTGGGATAAGTTTAAAGTAGACGATATCGAATTAAAGAAAAGTAATTGGCAAACGAATGTCAAACACTGCTCCAACGAATCATCAGGGGACCAAATGTTTGATTCTTTATATTCAGGGGTT
Nbishopi_PoleCr_Chattooga_N885 CATGTCGACGGCCAATTTCAGGCCAAAATTCGACGTTTCTATCCCCTTGTTCTCCAAATCTCACCCCGAAAGAGGTGGCGACAGAGGATACGTGGGTTCTGGTGACTTACCGGCCACCAAAAAATATCTTTTAGTGTTTAAAGGGAAAAGATACCTGTACGGTATTGGCTCCGAAACACGAAATTCGCTCTACCACCTCCACAACGGAAAGGATATTATACTGCTTACGACATGTAAACACGGGAAAAAGTGGAAAGAGATGAAGGATCCACGATGTGAGCTTGAAAACAAGGAATATGACAGGTTAGTAAGTTCGAATGTTTGTTCTCAAGGCATGCATTGTATTTCTCGTTAAGACATCTGTCTACTTACCTGTGGTGTTGTCACGAAGGGTGTGTTTTGTATGTTTTAACGTCCACTATTGGGATAAGTTTAAAGTAGACGATATCGAATTAAAGAAAAGTAATTGGCAAACGAATGTCAAACACTGCTCCAACGAATCATCAGGGGACCAAATGTTTGATTCTTTATATCCAGGGGTT
Nbishopi_StandingIndian_N131 CATGTCGACGGCCAATTTCAGGCCAAAATTCGACGTTTCTATCCCCTTGTTCTCCAAATCTCACCCCGAAAGAGGTGGCGACAGAGGATACGTGGGTTCTGGTGACTTACCGGCCACCAAAAAATATCTTTTAGTGTTTAAAGGGAAAAGATACCTGTACGGTATTGGCTCCGAAACACGAAATTCGCTCTACCACCTCCACAACGGAAAGGATATTATACTGCTTACGACATGTAAACACGGGAAAAAGTGGAAAGAGATGAAGGATCCACGATGTGAGCTTGAAAACAAGGAATATGACAGGTTAGTAAGTTCGAATGTTTGTTCTCAAGGCATGCATTGTATTTCTCGTTAAGACATCTGTCTACTTACCTGTGGTGTTGTCACGAAGGGTGTGTTTTGTATGTTTTAACGTCCACTATTGGGATAAGTTTAAAGTAGACGATATCGAATTAAAGAAAAGTAATTGGCAAACGAATGTCAAACACTGCTCCAACGAATCATCAGGGGACCAAATGTTTGATTCTTTATATCCAGGGGTT
Nbrimleyi_NewberryCr_N984 CATGTCGACGGCCAATTTCAGGCCAAAATTCGACGTTTCTATCCCCTTGTTCTCCAAATCTCACCCCGAAAGAGGTGGTGACAGAGGATACGTGGGTTCTGGTGACTTACCGGCCACCAAAAAATATCTTTTAGTGTTTAAAGGGAAAAGATACCTGTACGGTATTGGCTCCGAAACACGAAATTCGCTCTACCATCTCCACAACGGAAAGGATATTATACTGCTTACAACATGTAAACACGGGAAAAAGTGGAAAGAGATGAAGGATCCACGATGTGAGCTTGAAAACAAGGAATATGACAGGTTAGTAAGTTTGACTGTTTATTCTCAAGGCATGCATTGTATTTTTCTTTCAGACATCTGTCTACTTACCTGTGGTGGTGTCCGGAAGGGTGTGTTCTGTATGTTTTAACGTCCACAATTGGGATAAGTTTAAAGTAGACGATATTGAATTAAAGAAAAGTAATTGGCAAACGAATGTCAAACACTGCTCCAACGAATCTTTGGGACACCAAATGTTTGATTCTTTATAACCAGGGGTT
Nbrimleyi_RumblingBald_N241 CATGTCGACGGGCAATTTCAGGCCAAAATTCGACGTTTCTATCCCCTTGTTCTCCAAATCTCACCCCGAAAGAGGTGGTGACAGAGGATACGTGGGTTCTGGTGACTTACCGGCCACCAAAAAATATCTTTTAGTGTTTAAAGGGAAAAGATACCTGTACGGTATTGGCTCCGAAACACGAAATTCGCTCTACCATCTCCACAACGGAAAGGATATTATACTGCTTACCACATGTAAACACGGGAAAAAGTGGAAAGAGATGAAGGATCCACGATGTGAGCTTGAAAACAAGGAATATGACAGGTTAGTAAGT--GACTGTTTATTCTCAAGGCATGCATTGTATTTTTCTTTAAGACATCTGTCTACTTACCTGTGGTGGTGTCAGAAAGGGTGTGTTTTGTATGTTTTAACGTCCACAATTGGGATAAGTTTAAAGTAGACGATATTGAATTAAAGAAAAGTAATTGGCAAACGAATGTCAAACACTGCTCCAACGAATCTTCGGGGGACCAAATGTTTGATTCTTTATATCCAGGGGTT
Ncanei_Egypt_N958 CATGTCGGCGGCCAATTTCAGGCCAAAATTCGACGTTTCTATCCCCTTGTTCTCCAAATCTCACCCCGAAAGAGGTGGCGACAGAGGATACGTGGGTTCTGGTGACTTACCGGCCACCAAAAAATATCTTTTAGTGTTTAAAGGTAAAAGATACCTGTACGGTATTGGCTCCGAAACACGAAATTCGCTCTACCATCTCCACAACGGAAAGGATATTATACTACTTACGACATGTAAACACGGGAAAAAGTGGAAAGAGATGAAGGATCCACGATGTGAGCTTGAAAACAAGGAATATGACAGGTTAGTAAGTTCGAATGTTTATTCTCAAGGCATGCATTGTATTTCTGTTTAAGACATCTGTCTACTTACCTGCGGTGTTGTCAGGAAGGGCATGTTTTGTATGTTTTAACGTCCGCAATTGGGATAAGTTTAAAGTAGACGATATCAAATTAAAGAAAAGTAATTGGCAAACGAATGTCAAAAACTGCTCTAACGAATCTTC-GGTGACCAAATGTTTGATTCTTTATATCCAGGGGTT
Ncarolinensis_Grandfather_N218 CATGTCGACGGCCAATTTCAGGCCAAGATTCGACGTTTCTATCCCCTTGTTCTCCAAATCTCACCCCGAAAGAGGTGGTGACAGAGGATACGTGGGTTCTGGTGACTTACCGGCCACCAAAAAATATCTTTTAGTGTTTAAAGGGAAAAGATACCTGTACGGTATTGGCTCCGAAACACGAAATTCGCTCTACCATCTCCACAACGGAAAGGATATTATACTGCTTACGACATGTAAACACGGGAAAAAGTGGAAAGAGATGAAGGATCCACGATGTGAGCTTGAAAACAAGGAATATGACAGGTTAGTAAGTTCGAATGTTTATTCTCAAGGCATGCATTGTATTTCTGTTTAAGGCATCGTTCTACTTACCTGTGATGTTGTCAGGCAGGGTGTGTTTTGTATGTTTTAACGTCCACAATTAGGATAAGCTTAAAGTAGACGATATCGAATTAAAGAAAAGTAATTGGCAAACGAATGTCAAACACTGATCTAACGAAT-----------------------------------------
Ncarteri_English_N031 CATGTCGACGGCCAATTTCAGGCCAAAGTTCGACGTTTCTATCCCCTTGTTCTCCAAATCTCACCCCGAAAGAGGTGGCGACAGAGGATACGTGGGTTCTGGTGACTTACCGGCCACCAAAAAATATCTTTTAGTGTTTAAAGGGAAAAGATACCTGTACGGTATTGGCTCCGAAACACGAAATTCACTCTACCATCTCCACAACGGAAAGGATATTATACTGCTTACGACATGTAAACACGGGAAAAAGTGGAAAGAGATGAAGGATCCACGATGTGAGCTTGAAAACAAGGAATATGACAGGTTAGTAAGTTCGAATGTTTATTCTCAAGGCATGCATTGCATTTCTCTTTAAGACATCTGTCTACTTACCTGTGGTGTTGTCACGAAGGGTGTATTTCGTATGTTTTAACGTCCACAATTAGGATAAGTTTAAAATAGACAATTTCAAATTAAAGAAAAGTAATTGGCAAACGAATGTCAAACACTGCTCCAACGAATCATCGGGGGACCAAATGTTTGATTCTTTATATTCAGCGGTT
Ncarteri_LaurelCave_nearTYPE_N0296 CATGTCGACGGCCAATTTCAGGCCAAAATTCGACGTTTCTATCCCCTTGTTCTCTAAATCTCACCCCGAAAGAGGTGGCGACAGAGGATACGTGGGTTCTGGTGACCTACCGGCCACCAAAAAATATCTTTTAGTGTTTAAAGGGAAAAGATACCTTTACGGTATTGGCTCCGAAACACGAAATTCGCTCTACCATCTCCACAACGGAAAGGATATTATACTGCTTACGACATGTAAACACGGGAAAAAGTGGAAAGAGATGAAGGATCCACGATGTGAGCTTGAAAACAAGGAATATGACAGGTTAGTAAGTTCGAATGTTTATTCTCAAGGCATGCATTGCATTTCTCTTTAAGAAC---GAA---------GGG------TCTCGAAGGGTGTATTTTGTATGTTTTAACGTCCACAATTAGGATATGTTTAAAATAGACGATATCAAATTAAAGAAAAGTAATTGTCACATGAATGTCAAACACTGCTTCAACGAATCATCGAGGGACCAAATGTTTGATTCTTTATATCCAGGGGTT
Ncarteri_PilotMtn_G2185 CATGTCGACGGCCAATTTCAGGCCAAAGTTCGACGTTTCTATCCCCTTGTTCTCCAAATCTCACCCCGAAAGAGGTGGCGACAGAGGATACGTGGGTTCTGGTGACTTACCGGCCACCAAAAAATATCTTTTAGTGTTTAAAGGGAAAAGATACCTGTACGGTATTGGCTCCGAAACACGAAATTCGCTCTACCATCTCCACAACGGAAAGGATATTATACTGCTTACGACATGTAAACACGGGAAAAAGTGGAAAGAGATGAAGGATCCACGATGTGAGCTTGAAAACAAGGAATATGACAGGTTAGTAAGTTCGAATGTTTATTCTCAAGGCATGCATTGCATTTCGCTTTAAGACATCTGTCTACTTACCTGTGGTGTTGTCACGAAGGGTGTATTTTGTATGTTTTAATGTCCACAATTAGGATAAGTTTAAAATAGACAATTTCAAATTAAAGAAAAGTAATTGGCAAACGAATGTCAAACACTGCTCCAACGAATCATCGGGGGACCAAATGTTTGATTCTTTATATTCAGGGGTT
Ncarteri_Pitchfork_N363 CATGTCGACGGCCAATTTCAGGCCAAAATTCGACGTTTCTATCCCCTTGTTCTCCAAATCTCACCCCGAAAGAGGTGGCGACAGAGGATACGTGGGTTCTGGTGACTTACCGGCCACCAAAAAATATCTTTTAGTGTTTAAAGGGAAAAGATACCTGTACGGTATTGGCTCCGAAACACGAAATTCACTCTACCATCTCCACAACGGAAAGGATATTATACTGCTTACGACATGTAAACACGGGAAAAAGTGGAAAGAGATGAAGGATCCACGATGTGAGCTTGAAAACAAGGAATATGACAGGTTAGTAAGTTCGAATGTTTATTCTCATGGCATGCATTGCATTTCTCTTTAAGACATCTGTCTACTTACCTGTGGTGTAGTCACGAAGGGTGTATTTTGTATGTTTTAACGTCCACAATTAGGATAAGTTTAAAATAGACGATATCAAATTAAAGAAAAGTAATTGGCAAACAAATGTCAAACACTGCTCCAACGAATCATCGGGGGACCAAATGTTTGATTCTTTATATTCAGGGGTT
Ncarteri_WeberCty_N1044 CATGTCGACGGCCAATTTCAGGCCAAAGTTCGACGTTTCTATCCCCTTGTTCTCCAAATCTCACCCCGAAAGAGGTGGCGACAGAGGATACGTGGGTTCTGGTGACTTACCGGCCACCAAAAAATATCTTTTAGTGTTTAAAGGGAAAAGATACCTGTACGGTATTGGCTCCGAAACACGAAATTCGCTCTACCATCTCCACAACGGAAAGGATATTATACTGCTTACGACATGTAAACACGGGAAAAAGTGGAAAGAGATGAAGGATCCACGATGTGAGCTTGAAAACAAGGAATATGACAGGTTAGTAAGTTCGAATGTTTATTCTCAAGGCATGCATTGCATTTCTCTTTAAGACATCTGTCTACTTACCTGTGGTGTTGTCACGAAGGGTGTATTTTGTATGTTTTAACGTCCACAATTAGGATAAGTTTAAAATAGACAATTTCAAATTAAAGAAAAGTAATTGGCAAACGAATGTCAAACACTGCTCCAACGAATCATCGGGGGACCAAATGTTTGATTCTTTATATTCAGGGGTT
Ncarteri_div__RainbowCave_G2089 ----------------------------------------------------------------------------------------------------------------------------------------TTTAAAGGGAAAAGATACCTGTACGGTATTGGCTCCGAAACACGAAATTCACTCTACCATCTCCACAACGGAAAAGATATTATATTACTTACAACATGTAAACACGGGAAAAAGTGGAAAGAGATGAAGGATCCTCGTTGTGAGCTTGAAAACAAGGAATATGACAGGTTAGTAAGTTCGAATGTTTATTCTCAAAGCATGCATT----------TTGAAACATGTGTCTAGTTACCTGTGGTGTTGGCAAGAAGGGGGCGTTTTGT-------------------------------------------------------------------------------------------------------------------------------------------
Ncooperi_BeaverCrk_N1002 -------------------------------GACGTTTCTATCCCCTTGTTCTCCAAATCTCACCCCGAAAGAGGTGGCGACAGAGGATACGTGGGTTCTGGTGACTTACCGGCCACCAAAAAATATCTTTTAGTGTTTAAAGGGAAAAGATACCTGTACGGTATTGGCTCCGAAACACGAAATTCGCTCTACCATCTCCACAACGGAAAGGATATTATACTGCTTACGACATGTAAACACGGGAAAAAGTGGAAAGAGATGAAGGATCCACGATGTGAGCTTGAAAACAAGGAATATGACAGGTTAGTAAGTTCGAATGTTTATTCTCAAGGCATGCATTGTATTTCTCTTTACGACATCTGTCTA-----CTGTGGTGTTGTCACGAAGGGTGTGTTTTGTATGTTTTAACGTCCACTATTGGGATAAGTTTAAAGTAGACGATATCGAATTAAAGAAAAGTAATTGGCAAAC----------------------GAATCATCAGGGGACCAAATGTTCGATTCTTTATATCCAGGGGTT
Ncooperi_BrasstBald_N824 CATGTCGACGGCCAATTTCAGGCCAAAATTCGACGTTTCTATCCCCTTGTTCTCCAAATCTCACCCCGAAAGAGGTGGCGACAGAGGATACGTGGGTTCTGGTGACTTACCGGCCACCAAAAAATATCTTTTAGTGTTTAAAGGGAAAAGATACCTGTACGGTATTGGCTCCGAAACACGAAATTCGCTCTACCATCTCCACAACGGAAAGGATATTATACTGCTTACGACATGTAAACACGGGAAAAAGTGGAAAGAGATGAAGGATCCACGATGTGAGCTTGAAAACAAGGAATATGACAGGTTAGTAAGTTCGAATGTTTATTCTCAAGGCATGCATTGTATTTCTCTTTAAGACATCTGTCTA-----CTGTGGTGTTGT--------------------------------------------------------------------------------------------------------------------------------------------------------------
Ncooperi_NantRiverGorge_N682 ---------------------------------------------------------------------------------------------------------------------------------------------------------------------------------ACGAAATTCGCTCTACCATCTCCACAACGGAAAGGATATTATACTGCTTACAACATGTAAACACGGGAAAAAGTGGAAAGAGATGAAGGATCCACGATGTGAGCTTGAAAACAAGGAATATGACAGGTTAGTAAGTTCGAATGTTTATTCTCAAGGCATGCATTGTATTTCTGTTTAAGACATCTGTCTA-----CTGTGGTGTTGTCACGAAGGGTGTGTTTT---------------------------------------------------------------------------------------------------------------------------------------------
Ncooperi_RockCrRoad_N1160 CATGTCGACGGCCAATTTCAGGCCAAAATTCGACGTTTCTATCCCCTTGTTCTCCAAATCTCACCCCGAAAGAGGTGGCGACAGAGGATACGTGGGTTCTGGTGACTTACCGGCCACCAAAAAATATCTTTTAGTGTTTAAAGGGAAAAGATACCTGTACGGTATTGGCTCCGAAACACGAAATTCGCTCTACCATCTCCACAACGGAAAGGATATTATACTGCTTACGACATGTAAACACGGGAAAAAGTGGAAAGAGATGAAGGATCCACGATGTGAGCTTGAAAACAAGGAATATGACAGGTTAGTAAGTTCGAATGTTTATTCTCAAGGCATGCATTGTATTTCTCTTTAAGACATCTGTCTACTTGCCTGTGGTGTTGTCACGAAGGGTGTGTTTTGTATGTTTTAACGTCCACTATTGGGATAAGTTTAAAGTAGACA--------------------------------------------------------------------------------------------------
Ncoylei_Apalachia_N1195 CATGTCGACGGCCAATTTCAGGCCAAAATTCGACGTTTCTATCCCCTTGTTCTCCAAATCTCACCCCGAAAGAGGTGGCGACAGAGGATACGTGGGTTCTGGTGACTTACCGGCCACCAAAAAATATCTTTTAGTGTTTAAAGGGAAAAGATACCTGTACGGTATTGGCTCCGAAACACGAAATTCGCTTTACCATCTCCACAACGGAAAGGATATTATACTGCTTACGACATGTAAACACGGGAAAAAGTGGAAAGAGATGAAGGATCCACGATGTGAGCTTGAAAACAAGGAATATGACAGGTTAGTAAGTTCGAATGTTTATTCTCAAGGCATGCATTGCATTTCTGTTTA-----------T---TACCTGCAGTGATTTCAGGAAGGGTGTGTTTTGTATGTTTTAACACCCACAATTGGTGTAAGGTTAAAGTAGACGATATCAAATTAAAGAAAAGTATTTGGCAAACGAATGTCAAACACTGCTCTAATGAATCTTCAGAGCATC-----------------------------
Ncoylei_DinkinCove_N1118 CATGTCGACGGCCAATTTCAGGCCAAAATTCGACGTTTCTATCCCCTTGTTCTCCAAATCTCACCCCGAAAGAGGTGGCGACAGAGGATATGTGGGTTCTGGTGACTTACCGGCCACCAAAAAATATCTTTTAGTGTTTAAAGGGAAAAGATACCTGTACGGTATTGGCTCCGAAACACGAAATTCGCTCTACCATCTCCACAACGGAAAGGATATTATACTGCTTACGACATGTAAACACGGGAAAAAGTGGAAAGAGATGAAGGATCCACGATGTGAGCTTGAAAACAAGGAATATGACAGGTTAGTAAGTTTGAATGTTTATTCTCAAGGCATGCATTGCATTTCTGTTTAAGACATCTGTCTACTTACCTGCGGTGTTTCCAGGAAGGGTGTGTTTTGTATGTTTTAACACCCACAATTGGTGTAAGGTTAAAGTAGACGATATCAAATTAAAGAAAAGTATTTGGCAAACGAATGTCAAACACTGCTCTAATGAATCTTCAGAGCATCAAATGTTTGATACTTTTTATCCAGGGGTT
Ncoylei_TiptonCreek_N837 CATGTCGACGGCCAATTTCAGGCCAAAATTCGACGTTTCTATCCCCTTGTTCTCCAAATCTCACCCCGAAAGAGGTGGCGACAGAGGATATGTGGGTTCTGGTGACTTACCGGCCACCAAAAAATATCTTTTAGTGTTTAAAGGGAAAAGATACCTGTACGGTATTGGCTCCGAAACACGAAATTCGCTCTACCATCTCCACAACGGAAAGGATATTATACTGCTTACGACATGTAAACACGGGAAAAAGTGGAAAGAGATGAAGGATCCACGATGTGAGCTTGAAAACAAGGAATATGACAGGTTAGTAAGTTCGAATGTTTATTCTCAAGACATGCATTGCATTTCTGTTTAAGACATCTGTCTACTTACCTGCGGTGTTTTCAGGAAGGGTGTGTTTTGTATGTTTTAGCACCCACAATTGGTGTAAGGTTAAAGTAGACGATATCAAATTAAAGAAAAGTATTTGGCAAACGAATGTCAAACACTGCTCTAATGAATCTTCTGAGCACCAAATGTTTGATACTTTTTATCCAGGGGTT
Ncressleri_PigeonCave_G2077 ----------------------------------------------------------------------------------------------------GGTGACTTACCGGCCACCAAAAAGTATCTTTTAGTGTTTAAAGGGAAAAGATACCTGTACGGTATTGGCTCTGAAACACGAAATTCGCTCTACCATCTCCACAACGGAAAGGATATTATACTACTTACGACATGTAAACACGGTAAAAAGTGGAAAGAGATGAAGGATCCACGATGTGAGCTTGAAAACAAGGAATATGACAGGTTAGTAAGTTAGAATGTTTATTCTCAAAGCATGCATTGTATTTCTGTTTAAAACATCTGCCT--------------------------------------------------------------------------------------------------------------------------------------------------------------------------------
Ncrosbyi_MtMitchell_N210 CATGTCGGCGGCCAATTTCAGGCCAAAATTCGACGTTTCTATCCCCTTGTTCTCCAAATCTCACCCCGAAAGAGGTGGTGACAGAGGATACGTGGGTTCTGGTGACTTACCGGCCACCAAAAAATATCTTTTAGTGTTTAAAGGTAAAAGATACCTGTACGGTATTGGCTCCGAAACACGAAATTCGCTCTACCATCTCCACAACGGAAAGGATATTATACTGCTTACGACATGTAAACACGGGAAAAAGTGGAAAGAGATGAAGGATCCACGATGTGAGCTTGAAAACAAGGAATATGACAGGTTAGTAAGTTCGAATGTTTATTCTCAAGGCATGCATTGTATTTCTGTTTAAGACATCTGTC---------------------------------------------------------------------------------------------------------------------------------------------------------------------------------
Ncrosbyi_ShufordCrk_N1148 ------------------------AAAATTCGACGTTTCTATCCCCTTGTTCTCCAAATCTCACCCCGAAAGAGGTGGTGACAGAGGATACGTGGGTTCTGGTGACTTACCAGCCACCAAAAAATATCTTTTAGTGTTTAAAGGTAAAAGATACCTGTACGGTATTGGCTCCGAAACACGAAATTCGCTCTACCATCTCCACAACGGAAAGGATATTATACTGCTTACAACATGTAAACACGGGAAAAAGTGGAAAGAGATGAAGGATCCACGATGTGAGCTTGAAAACAAGGAATATGACAGGTTAGTAAGTTCGAATGTTTATTCTTAAGGCATGCATTGTATTTCTGTTTAAGACATCTGTCTACTTACCTGCGGTGTTGTCAGGAAGGGCATGTTTTGTATGTTTTAACGTCCACAATTGGGATAAGTTTAAAGTAGACGATATCAAATTAAAGAAAAGTAATTGGCAAACGAATGTCAAAAACTGCTCTAACGAATCTTC-GGTGACCAAATGTTTGATTCTTTATATCCAGGGGTT
Ndellingeri_BullpenBridge_N109 -------------------------------------------------------------------------GGTGGCGACAGAGGATACGTGGGTTCTGGTGACTTACCGGCCACCAAAAAATATCTTTTAGTGTTTAAAGGAAAAAGATACCTGTACGGTATTGGCTCCGAAACACGAAATTCGCTCTACCATCTCCACAACGGAAAGGATATTATACTGCTTACGACATGTAAACACGGGAAAAAGTGGAAAGAGATGAAGGATCCACGATGTGAGCTTGAAAACAAGGAATATGACAGGTTAGTAAGTTTGACTGTTTATCCTCAAGGCATGCATTGTATTTCTCTTTAAGACATCTGTCTACTTACCTGTGGTGTTGTCACGAAGGGTGTGTTTTGTA---------------------------TTTAAAGTAAACGATACCGAATTAAAGAAAA------------CGAATGGCAAACACTACTCCAACGAATCTTCGGGGGACCAAATGTTTGATTCTCTATATCCAGGGGTT
Ndellingeri_WhitewFalls_N887 ---------------------------------------------------------ATCTCACCCTGAAAGAGGTGGCGACAGAGGATACGTGGGTTCTGGTGACTTACCGGCCACCAAAAAATATCTTTTAGTGTTTAAAGGAAAAAGATACCTGTACGGTATTGGCTCCGAAACACGAAATTCGCTCTACCATCTCCACAACGGAAAGGATATTATACTGCTTACGACATGTAAACACGGGAAAAAGTGGAAAGAGATGAAGGATCCACGATGTGAGCTTGAAAACAAGGAATATGACAGGTTAGTAAGTTTGACTGTTTATCCTCAAGGCATGCATTGTATTTCTCTTTAAGACATCTGTCTACTTACCTGTGGTGTTGTCACGAAGGGTGTGTTTTGTA---------------------------TTTAAAGTAAACGATACCGAATTAAAGAAAA------------CGAATGGCAAACACTACTCCAACGAATCTTCGGGGGACCAAAT-------------------------
Ndilutus_GrassyCreek_N670 ---------------TTTCAGGCCAAGATTCGACGTTTCTATCCCCTTGTTCTCCAAATCTCACCCCGAAAGAGGTGGTGACAGAGGATACGTGGGTTCTGGTGACTTACCGGCCACCAAAAAATATCTTTTGGTGTTTAAAGGGAAAAGATACCTGTACGGTATTGGCTCCGAAACACGAAATTCGCTATACCATCTCCACAACGGAAAGGATATTATACTGCTTACGACATGTAAACACGGGAAAAAGTGGAAAGAGATGAAGGATCCACGATGTGAGCTTGAAAACAAGGAATATGACAGGTTAGTAAGTTGGAATGTTTATTCTCAAGTCATGCATTGTATTTCTGTTTAAGACATCGGTCTACTTACCCGTGATGTT----------------------------------------------------------------------------------------------------------------------------------------------------------------
Ndilutus_StarveRockCave_G3174 -----------------------------------------TCCCCTTGTTCTCCAAATCTCACCCCGAAAGAGGTGGTGACAGAGGATACGTGGGTTCTGGTGACTTACCGGCCACCAAAAAATATCTTTTGGTGTTTAAAGGGAAAAGATACCTGTACGGTATTGGCTCCGAAACACGAAATTCGCTATACCATCTCCACAACGGAAAGGATATTATACTGCTTACGACATGTAAACACGGGAAAAAGTGGAAAGAGATGAAGGATCCACGATGTGAGCTTGAAAACAAGGAATATGACAGGTTAGTAAGTTGGAATGTTTATTCTCAAGTCATGCATTGTATTTCTGTTTAAGACATCGGTCTACTTACCCGTGATGTTGTCAGGCAGGGTGTGTTTTGTATGTTTTAACGTCCACAATTGGGATAAGTTTAAAGTAGACGATATCGAATTAAAGAAAAGTAATTGGCAAACGAATGTCAAACATTGCTCTAACGAATCTT--------------------------------------
Nesticus_nahaunus_Mexico_G2881 --------CGGCCCATTTCAGGCCAAAATTCGACGTTTCTATCCCCTTGTTCTCCAAATCTCACCCCGAAAGAGGTGGCGACAGAGGATACGTGGGTTCTGGTGACTTACCTGCCACCAAAAAATATCTTTTAGTGTTTAAAGGGAAAAGATACCTGTACGGTATTGGCTCCGAAACACGAAATTCCCTCTACCATCTCCACAACGGAAAGGATATTATACTACTTACGACATGTAAACACGGGAAAAAGTGGAAAGAGATGAAGGA-----------------------------------------------------------------------------------------------------------------------------------------------------------------------------------------------------------------------------------------------------------------------------------
Nfridelli_LittlePigeon_N262 ----------------------------------------------------------------------------------------------------------------------------------------------------------------------GGCTCCGAAACACGAAATTCGCTCTACCATCTCCACAACGGAAAGGATATTATACTGCTTACGACATGTAAACACGGGAAAAAGTGGAAAGAGATGAAGGATCCACGATGTGAGCTTGAAAACAAGGAATATGACAGGTTAGTAAGTTTGACTGTTTATCCTCAAGGCATGCATTGTATTTCTCTTTAAGACATCTGTCTACTTACCTGTGGTGTTGTCACGAAGGGTGTGTTTTGTATGTTTTAATGTCCACAATTGGGATAAGTTTAAAGTAAACGATACCGAATAAAAGAAAA------------CGAATGGCAAACACTGCTCCAACGAATCTTCGGGGGACCAAACGTTTGATTCTCTATATCCAGGGGTT
Nfurtivus_HugdenBranch_G3175 -------------------------------------------------------------------------------------GGTTACGTGGGTTCTGGTGACTTACCGGCCACCAAAAAATATCTTTTAGTGTTTAAAGGGAAAAGATACCTGTACGGTATTGGCTCCGAAACACGAAATTCGCTCTACCACCTCCACAACGGAAAGGATATTATACTGCTTACGACATGTAAACACGGGAAAAAGTGGAAAGAGATGAAGGATCCACGATGTGAGCTTGAAAACAAGGAATATGACAGGTTAGTAGGTTCGAATGTTTATTCTCAAGGTATGCATTGTATTTCTGTTTAAGACATCTGTCCACTTATCTGCGGTGTTTTCAGGAAGAGTGTGTTTTGTATGTTTTAACACCCACAATTGGTGTAAGGTTAAAGTAGACGATATCAAATTAAAGAAAAGTAATTGGCAAACGAATGTCAAACACTGCTCTAATGAATCTTCAGAGCACCAAATGTTTGATACTTT-------------
Ngeorgia_Sittons_N073 ------------------------------------------------------------------------------------------------------------------------------------------TAAAGGGAAAAGATACCTGTACGGTATTGGCTCTGAAACACGAAATTCGCTCTACCATCTCCACAACGGAAAGGATATTATACTGCTTACGACATGTAAACACGGGAAAAAGTGGAAAGAGATGAAGGATCCACGATGTGAGCTTGAAAACAAGGAATATGACAGGTTAGTAAGTTCGAATGTTTATTCTCAAGGCATGCATTGCATTTCTGCTTAAGACATCTGTTTACTTGTCTGTGATGTTGTCAAGCAGGGTGTGTTTTGTATGTTTTAACGTCCACAATTGGGATAAGTTTAAAGTAGACGATATCGAATTAAAGAAAAGTAATTGGGAAACGAATGTCAAACACTGCTCTAACGAATCTTTGGATAACCAAATATTTGATTCTTTATATCCAGAGGT-
Ngertschi_HickoryNutGap_N810 -------------------------------------TCTATCCCCTTGTTCTCCAAATCTCACCCCGAAAGAGGTGGCGACAGAGGATACGTGGGTTCTGGTGACTTACCAGCCACCAAAAAATATCTTTTAGTGTTTAAAGGTAAAAGATACCTGTACGGTATTGGCTCCGAAACACGAAATTCGCTCTACCATCTCCACAACGGAAAGGATATTATACTACTTACGACATGTAAACACGGGAAAAAGTGGAAAGAGATGAAGGATCCACGATGTGAGCTTGAAAACAAGGAATATGACAGGTTAGTAAGTTCGAATGTTTATTCTCAAGGCATGCATTGTATTTATGTTTAAGACATCTGTCTACTTACCTGCGGTGTTATCAGAAAGGGCATGTTTTGTATGTTTTAACGTCCGCAATTGGGATAA----------------------------------------------------------------------------------------------------------------
Nholsingeri_BrumleyCrk_N916 --------------------------------------------------------------------------------------------------------------------------AATATCTTTTAGTGTTTAAAGGGAAAAGATACCTGTACGGTATTGGCTCCGAAACACGAAATTCGCTCTACCATCTCCACAACGGAAAGGATATTATACTGCTTACGACATGTAAACACGGGAAAAAGTGGAAAGAGATGAAGGATCCACGATGTGAGCTTGAAAACAAGGAATATGACAGGTTAGTAAGTTCGAATGTTTATTCTCAAGGCATGCATTGTATTTCTGTTTAAGACATCTGTCTACTTACCTGTGATGTTGTCAGGCAGGGTGTGTTTTGTATGTTTTAACGTCCACAATTGGGATAAGTTTAAAGTAGACGATATCGAATTAAATAAAAGTAATTG-------------------------------------------------------------------------
Nholsingeri_PondCave_N541 CATGTCGACGGCCAATTTCAGGCCAAAATTCGACGTTTCTATCCCCTTGTTCTCCAAATCTCACCCCGAAAGAGGTGGTGACAGAGGATACGTGGGTTCTGGTGACTTACCGGCCACCAAAAAATATCTTTTAGTGTTTAAAGGGAAAAGATACCTGTACGGTATTGGCTCCGAAACACGAAATTCGCTCTACCATCTCCACAACGGAAAGGATATTATACTGCTTACGACATGTAAACACGGGAAAAAGTGGAAAGAGATGAAGGATCCACGATGTGAGCTTGAAAACAAGGAATATGACAGGTTAGTAAGTTCGAATGTTTATTCTCAAGGCATGCATTGTATTTCTGTTTAAGACATCTGTCTACTTACCTGTGATGTTGTCAGGCAGGGTGTGTTTTGTATGTTTTAACGTCCACAATTGGGATAAGTTTAAAGTAGACGATATCGAATTAAATAAAAGTAATTGGCAAACGAATGTCAAACACTGCTCTAACGAATCTTTGGGTGACCAAATGTTTGATTCTTTATATCCAGGGGTT
Njonesi_CaveSpringCave_N390 CATGTCGACGGCCAATTTCAGGCCAAAATTTGACGTTTCTATCCCCTTGTTCTCCAAATCTCACCCTGAAAGAGGTGGCGACAGAGGATACGTGGGTTCTGGTGACTTACCGGCCACCAAAAAATATCTTTTAGTGTTTAAAGGGAAAAGATACCTGTACGGTATTGGCTCCGAAACACGAAATTCGCTCTACCATCTCCACAACGGAAAGGATATTATACTGCTTACGACATGTAAACACGGGAAAAAGTGGAAAGAGATGAAGGATCCACGATGTGAGCTTGAAAACAAGGAATATGACAGGTTAGTAAGTTTGACTGTTTATCCTCAAGGCATGCATTGTATTTCTCTTTAAGACATCTGTCTACTTACCTGTGGTGTTGTCATGAAGGGTGTGTTTTGTAGGTTTTAATGTCCACAATTGGGATAAGTTTAAAGTAAACGATACCGAATTAAAGAAAA------------CGAATGGCAAACACTGCTCCAACGAATCTTCGGG----------------------------------
Nlowderi_upperFiresCreek_N820 ---------------------------------------------------------------------------------------------------TGGTGACTTACCGGCCACCAAAAAATATCTTTTAGTGTTTAAAGGTAAAAGATACCTGTACGGTATTGGCTCCGAAACACGAAATTCGCTCTACCATCTCCACAACGGAAAGGATATTATACTGCTTACGACATGTAAACACGGGAAAAAGTGGAAAGAGATGAAGGATCCACGATGTGAGCTTGAAAACAAGGAATATGACAGGTTAGTAAGTTCGAATGTTTATTCTCAAGGCATGCATTGTATTTCTGTTTAAGACATCTGTCTACTTACCTGTGGTGTTTTCAAGAAGGGTGTGTTTTGTATGTTTTAACACCCACAATTGGTATAAGGTTAAAGTAGACGATATCAAATTAAAGAAAAGTAATTGGCAAACGAATGTGAAACACTGCTCTATTGAATCTTCAGAGCA-------------------------------
Nlula_BeeRockCave_G2091 CATGTCGACGGCCAATTTCAGGCCAAAATTCGACGTTTCTATCCCCTTGTTCTCCAAATCTCACCCCGAAAGAGGTGGTGACAGAGGATACGTGGGTTCTGGTGACTTACCTGCCACCAAAAAATATCTTTTAGTGTTTAAAGGGAAAAGATACCTGTACGGTATTGGCTCTGAAACACGAAATTCGCTCTACCATCTCCACAACGGAAAGGATATTATACTGCTTACGACATGTAAACACGGGAAAAAGTGGAAAGAGATGAAGGATCCACGATGTGAGCTTGAAAACAAGGAATATGACAGGTTAGTAAGTTCGAATGTTTATTCTCAAGGCATGCATTGCATTTCTGTTTAAGACATCTGTTTACTTACCTGTGATGTTGTCAAGCAGGGTGTGTTTTGTATGTTTTAACGTTCACAATTGGGATAAGTTTAAAGTAGACTATATCGAATTAAAGAAAAGTAATTGGGAAACGAATGTAAAACACTGCTCTAACAAATCTTTGGGTAACCAAATGTTTGATTCTTTATATCCAGGGGTT
Nlula_LulaFallsCave_G2084 CATGTCGACGGCCAATTTCAGGCCAAAATTCGACGTTTCTATCCCCTTGTTCTCCAAATCTCACCCCGAAAGAGGTGGCGACAGAGGATACGTGGGTTCTGGTGACTTACCGGCCACCAAAAAATATCTTTTAGTGTTTAAAGGGAAAAGATACCTGTACGGTATTGGCTCTGAAACACGAAATTCGCTCTACCATCTCCACAACGGAAAGGATATTATACTGCTTACGACATGTAAACACGGGAAAAAGTGGAAAGAGATGAAGGATCCACGATGTGAGCTTGAAAACAAGGAATATGACAGGTTAGTAAGTTCGAATGTTTATTCTCAAGGCATGCATTGCATTTCTGTTTAAGACATCTGTTTACTTACCTGTGATGTTGTCAAGCAGGGTGTGTTTTGTATGTTTTAACGTCCACAATTGGG--------------------------------------------------------------------------------------------------------------------
Nmimus_NealsSink_N329 CATGTCGACGGCCAATTTCAGGCCAAAATTCGACGTTTCTATCCCCTTGTTCTCCAAATCTCACCCCGAATGAGGTGGTGACAGAGGATACGTGGGTTCTGGTGACTTACCGGCCACCAAAAAATATCTTTTAGTGTTTAAAGGGAAAAGATACCTGTACGGTATTGGCTCCGAAACACGAAATTCGCTCTACCATCTCCACAACGGAAAGGATATTATACTGCTTACGACTTGTAAACACGGGAAAAAGTGGAAAGAGATGAAGGATCCACGATGTGAGCTTGAAAACAAGGAATATGACAGGTTAGTAAGTTCGAATGTTTATTCTCAAGGCATACATTGTAT-----------------------------------------------------------------------------------------------------------------------------------------------------------------------------------------------------
Nmimus_Straleys_N625 CATGTCGACGGCCAATTTCAGGCCAAAATTCGACGTTTCTATCCCCTTGTTCTCCAAATCTCACCCCGAAAGAGGTGGTGACAGAGGATACGTGGGTTCTGGTGACTTACCGGCCACCAAAAAATATCTTTTAGTGTTTAAAGGGAAAAGATACCTGTACGGTATTGGCTCCGAAACACGAAATTCGCTCTACCATCTCCACAACGGAAAGGATATTATACTGCTTACGACTTGTAAACACGGGAAAAAGTGGAAAGAGATGAAGGATCCACGATGTGAGCTTGAAAACAAGGAATATGACAGGTTAGTAAGTTCGAATGTTTATTCTCAAGGCATACATTGTATTTCTGTTTAAGACATCTGTCTACTTACCTGTGATGTTGTCAGGCAGGGTGTGTTTTGTATGTTTTAACGTCCACAATTGGGATAAGTTTAAAGTAGACGATATTGAATTAAATAAAAGTAATTGGCAAACGAATGTCAAACACTGCTCTAACGAATCTTTGGGTGACCAAATGTTTGATTCTTTATATCCAGGGGTT
Nnasicus_ConnosteeFalls_N696 -----------------------------------------------------CCAAATCTCACCCCGAAAGAGGTGGCGACAGAGGATACGTGGGTTCTGGTGACTTACCGGCCACCAAAAAATATCTTTTAGTGTTTAAAGGGAAAAGATACCTGTACGGTATTGGCTCCGAAACACGAAATTCGCTCTACCATCTCCACAACGGAAAGGATATTATACTGCTTACGACATGTAAACACGGGAAAAAGTGGAAAGAGATGAAG-------------------------------------------------------------------------------------------------------------------------------------------------------------------------------------------------------------------------------------------------------------------------------------
Nnasicus_CoweeTrain_N189 CATGTCGACGGCCAATTTCAGGCCAAAATTCGACGTTTCTATCCCCTTGTTCTCCAAATCTCACCCCGAAAGAGGTGGCGACAGAGGATACGTGGGTTCTGGTGACTTACCGGCCACCAAAAAATATCTTTTAGTGTTTAAAGGGAAAAGATACCTGTACGGTATTGGCTCCGAAACACGAAATTCGCTCTACCATCTCCACAACGGAAAGGATATTATACTGCTTACGACATGTAAACACGGGAAAAAGTGGAAAGAGATGAAGGATCCACGATGTGAGCTTGAAAACAAGGAATATGACAGGTTAGTAAGTTCAGATGTTTATACTCAAGGCATGCATTGTATTTCTGTTTAAGACATCTGTCTACTTACCTGCGGTGTTGTCAGGAAGGGTGTGTTTTGTATGTTTTAACG--------------------------------------------------------------------------------------------------------------------------------
Npaynei_Grindstaff_N646 CATGTCGACGGCCAATTTCAGGCCAAGATTCGACGTTTCTATCCCCTTGTTCTCCAAATCTCACCCCGAAAGAGGTGGTGACAGAGGATACGTGGGTTCTGGTGACTTACCGGCCACCAAAAAATATCTTTTAGTGTTTAAAGGGAAAAGATACCTGTACGGTATTGGCTCCGAAACACGAAATTCACTCTACCATCTCCACAACGGAAAGGATATTATACTGCTTACGACATGTAAACACGGGAAAAAGTGGAAAGAGATGAAGGATCCACGATGTGAGCTTGAAAACAAGGAATATGACAGGTTAGTAAGTTCGAATGTTTATTCTCAAGGCATGCATTGTATTTCTGTTTAAGACATCTGTCTACTTACCTGTGATGTTGTCAGGCAGGGTGTGTTTTGTATGTTTTAACGTCCACAATTGGGATAAGTTTAAAGTAGACGATATCGAATTAAATAAAAGTAATTG-----------TCAAACACTGCTCTAACGAATCTTTGAGTGACCAAATGTTTGATTCTTTATATCCAGGGGTT
Npaynei_UnakaMtns_N943 -----------------------CAAAATTCGACGTTTCTATCCCCTTGTTCTCCAAATCTCACCCCGAAAGAGGTGGTGACAGAGGATACGTGGGTTCTGGTGACTTACCGGCCACCAAAAAATATCTTTTAGTGTTTAAAGGGAAAAGATACCTGTACGGTATTGGCTCCGAAACACGAAATTCGCTCTACCATCTCCACAACGGAAAGGATATTATACTGCTTACGACATGTAAACACGGGAAAAAGTGGAAAGAGATGAAGGATCCACGATGTGAGCTTGAAAACAAGGAATATGACAGGTTAGTAAGTTCGAATGTTTATTCTCAAGGCATGCATTGTATTTCTGTTTAATACATCTGTCTACTTACCTGTGATGTTGTCAGGCAGGGTGTGTTTTGTATGTTTTAACGTCCACAATTGGGATAAGTTTAAAGTAGACGATATCGAATTAAATAAAAGTAATTGGCAAACGAATGTGAAACACTGCTCTAACGAATCTTTGGGTGACCAAATGTTTGA-------------------
Npecki_HaskellSims_G3697 CATGTCGACGGCCAATTTCAGGCCAAAATTCGACGTCTCTATCCCCTTGTTCTCCAAATCTCACCCCGAAAGAGGTGGTGACAGAGGATACGTGGGCTCTGGTGACTTACCTGCCACCAAAAAGTATCTTTTAGTGTTTAAAGGGAAAAGATACCTGTACGGTATTGGCTCCGAAACACGAAATTCACTCTACCATCTCCACAACGGAAAGGATATTATACTACTTACAACATGTAAACACGGGAAAAAGTGGAAAGAGATGAAAGATCCACGGTGTGAGCTTGAAAACAAGGAATATGACAGGTTAGTAAGTTCAATTGTTTATTCTCAAAGCATGCATTGTATTTCTGTTTGAAACATCTGTCTGCTTACCTCTGGTGGTGTCAGGAAGAGAATGTTTTGTATCTTT-AACATCCACAATTGGGATAAGCTTAAAGTAGACGATATCGAATTAGAGAAAAGCAATTGGAAAGCGAATGTCAAACACTGCTCTAACGTATCTTTGTGTGACCAAATGTTTGATTAATTATATCCAGAGCTT
Npecki_HurricaneMazeCave_G2100 ----------------------------------------------------------------------------------------------GGTTCTGGTGACTTACCTGCCACCAAAAAGTATCTTTTAGTGTTTAAAGGGAAAAGGTACCTGTACGGTATTGGCTCCGAAACACGAAATTCACTCTACCATCTCCACAACGGAAAGGATATTATACTACTTACAACATGTAAACACGGGAAAAAGTGGAAAGAGATGAAGGATCCACGGTGTGAGCTTGAAAACAAGGAATATGACAGGTTAGTAAGTTCGATTGTTTATTCTCAAAGCATGCATTGTATATCTCTTTGAAATATCTGTCTACTTACCTGTGG-----ACAGGAAGAGAATGTTTTGTATGTTT-------------------------------------------------------------------------------------------------------------------------------------
Npecki_Monteagle_N062 CATGTCGACGGCCAATTTCAGGCCAAAATTCGACGTTTCTATCCCCTTGTTCTCCAAATCTCACCCCGAAAGAGGTGGTGACAGAGGATACGTGGGTTCTGGTGACTTACCTGCCACCAAAAAGTATCTTTTAGTGTTTAAAGGGAAAAGGTATCTGTACGGTATTGGCTCCGAAACACGAAATTCACTCTACCATCTCCACAACGGAAAGGATATTATACTACTTACAACATGTAAACACGGGAAAAAGTGGAAAGAGATGAAGGATCCACGGTGTGAGCTTGAAAACAAGGAATATGACAGGTTAGTAAGTTCGATTGTTTATTCTCAAAGCATGCATTGTATTTCTCTTTGAAACATCTGTCTACTTACCTCTGGTGTTGTTAGGAAGAGAATGTTTTGTATGTTT-AACATCCACAATTGGGATAAGCTTAAAGTAGACGATATCGAATTAGAGAAAAGCAATTGGAAAGCGAATGTCAAACACTGCTCTAACGTATCTTTGTGTGACCAAATGTTTGATTAATTAAATCCAGATCTT
Nperlakyi_SChimneys_N1079 -----------------------------------------------------------------------------------------------------------------------------------------------------------TGTACGGTATTGGCTCCGAAACACGAAATTCGCTCTACCATCTTCACAACGGAAAGGATATTATACTGCTTACGACATGTAAACACGGGAAAAAGTGGAAAGAGATGAAGGATCCACGATGTGAGCTTGAAAACAAGGAATATGACAGGTTAGTAAGTTTGAATGTTTATCCTCAAGGCATGCATTGTATTTCTCTTTAAGACATCTGTCTACTTACCTGTGGTGTTGTCACGAAGGGTGTGT------------------------------------------------------------------------------------------------------------------------------------------------
Nperlakyi_SChimneys_N1080 CATGTCGACGGCCAATTTCAGGCCAAAATTCGACGTTTCTATCCCCTTGTTCTCCAAATCTCACCCCGAAAGAGGTGGCGACAGAGGATATGTGGGTTCTGGTGACTTACCGGCCACCAAAAAATATCTTTTAGTGTTTAAAGGGAAAAGATACCTGTACGGTATTGGCTCCGAAACACGAAATTCGCTCTACCATCTTCACAACGGAAAGGATATTATACTGCTTACGACATGTAAACACGGGAAAAAGTGGAAAGAGATGAAGGATCCACGATGTGAGCTTGAAAACAAGGAATATGACAGGTTAGTAAGTTTGAATGTTTATCCTCAAGGCATGCATTGTATTTCTCTTTAAGACATCTGTCTACTTACCTGTGGTGTTGTCACGAAGGGTGTGTTTTGTATGTTTTAATGTCCACAATTGGGATAAGTTTAAAGGAAACGATACCGGATTAAAGAAAA------------CGAATGGCAAACACTGCTCCAACGAAACTTCGGGGGACCAAATGTTTGATTCTCTATATCCAGGGGTT
Nreclusus_Clingmans_N252 CATGTCGACGGCCAATTTCAGGCCAAAATTCGACGTTTCTATCCCCTTGTTCTCCAAATCTCACCCCGAAAGAGGTGGCGACAGAGGATACGTGGGTTCTGGTGACTTACCGGCCACCAAAAAATATCTTTTAGTGTTTAAAGGGAAAAGATACCTGTACGGTATTGGCTCCGAAACACGAAATTCGCTCTACCATCTCCACAACGGAAAGGATATTATACTGCTTACGACATGTAAACACGGGAAAAAGTGGAAAGAGATGAAGGATCCACGATGTGAGCTTGAAAACAAGGAATATGACAGGTTAGTAAGTTTGACTGTTTATCCTCAAGGCATGCATTGTATTTCTCTTTAAGACATCTGTCTACTTACCTGTGGTGTTGTCACGAAGGGTGTGTTTTGTATGTTTTAACGTCCACTATTGGGATAAGTTTAAAGTAGACGATATCGAATTAAAGAAAAGTAATTGGCAAAC----------------------GAATCATCAGGGGACCAAATGTTTGATTCTTTATATCCAGGGGGT
Nreclusus_Noland_N1051 CATGTCGACGGCCAATTTCAGGCCAAAATTCGACGTTTCTATCCCCTTGTTCTCCAAATCTCACCCCGAAAGAGGTGGCGACAGAGGATACGTGGGTTCTGGTGACTTACCGGCCACCAAAAAATATCTTTTAGTGTTTAAAGGGAAAAGATACCTGTACGGTATTGGCTCCGAAACACGAAATTCGCTCTACCATCTCCACAACGGAAAGGATATTATACTGCTTACGACATGTAAACACGGGAAAAAGTGGAAAGAGATGAAGGATCCACGATGTGAGCTTGAAAACAAGGAATATGACAGGTTAGTAAGTTCGAATGTTTATTCTCAAGGCATGCATTGTATTTCTCGTTAAGACATCTGTCTACTTACCTGTGGTGTTGTCACGAAGGGTGTGTTTTGTATGTTTTAACGTCCACTATTGGGATAAGTTTAAAGTAGACGATATCGAATTAAAGAAAAGTAATTGGCAAACGAATCA-------------------------------------------------------------
Nreclusus_Smokemont_N1020 --------------------------------------------------------------------------------------------------------------------CCAAAAAATATCTTTTAGTGTTTAAAGGGAAAAGATACCTGTACGGTATTGGCTCCGAAACACGAAATTCGCTCTACCATCTCCACAACGGAAAGGATATTATACTGCTTACGACATGTAAACACGGGAAAAAGTGGAAAGAGATGAAGGATCCACGATGTGAGCTTGAAAACAAGGAATATGACAGGTTAGTAAGTTCAAATGTTTATTCTCAAGGCATGCATTGTATTTCTCGTTAAGACATCTGTCTACTTACCTGTGGTGTTGTCACGAAGGGTGTGTTTTGTATGTTTTAACGTCCACTATTGGGATAAGTTTAAAGTAGACGATATCGAATTAAAGAAAAGTAATTGGCAAACGAATGTCAAACACTGCTCCAACGAATCATCAGGGGACCAAATGTTTGATTCTTTATATCCAGGGGTT
Nroanensis_IngramBranch_N926 ----------------------------------------------------------------------------------------------------------------------------------------------------------------------------------------------------------------AAGGATATTATACTGCTTACGACATGTAAACACGGGAAAAAGTGGAAAGAGATGAAGGATCCACGATGTGAGCTTGAAAACAAGGAATATGACAGGTTAGTAAGTTCGAATGTTTATTCTCAAGGCATGCATTGTATTTCTGTTTAATACATCTGTCTACTTACCTGTGATGTTGTCAGGCAGGGTGTGTTTTGTATGTTTTAACGTCCACAATTGGGATAAGTTTAAAGTAAACGATATCGAATTAAATA-----------------------------------------------------------------------------------
Nroanensis_N_CarversGap_N928 ------------------------------------------------------CAAATCTCACCCCGAAAGAGGTGGTGACAGAGGATATGTGGGTTCTGGTGACTTACCGGCCACCAAAAAATATCTTTTAGTGTTTAAAGGGAAAAGATACCTGTACGGTATTGGCTCCGAAACACGAAATTCGCTCTACCATCTCCACAACGGAAAGGATATTATACTGCTTACGACATGTAAACACGGGAAAAAGTGGAAAGAGATGAAGGATCCACGATGTGAGCTTGAAAACAAGGAATATGACAGGTTAGTAAGTTCGAATGTTTATTCTCAAGGCATGCATTGTATTTCTGTTTAAGACATCTGTCTACTTACCTGTGATGTTGTCAGGCAGGGTGTGTTTTGTATGTTTTAACGTCCACAATTGGGATAAGTTTAAAGTAGACGATATCGAATTAAATAA----------------------------------------------------------------------------------
Nsheari_BaldRiver_N1168 CATGTCGACGGCCAATTTCAGGCCAAAATTCGACGTTTCTATCCCCTTGTTCTCCAAATCTCACCCCGAAAGAGGTGGCGACAGAGGATACGTGGGTTCTGGTGACTTACCGGCCACCAAAAAATATCTTTTAGTGTTTAAAGGGAAAAGATACCTGTACGGTATTGGCTCCGAGACACGAAATTCGCTCTACCATCTCCACAACGGAAAGGATATTATACTGCTTACGACATGTAAACACGGGAAAAAGTGGAAAGAGATGAAGGATCCACGATGTGAGCTTGAAAACAAGGAATATGACAGGTTAGTAAGTTCAAATGTTTATTCTCAAGGCATGCATTGTATTTCTGTTT--GACATCTGTCTACTTACCTGTGGTGTTGTCACGAAGGGTGGGTTTTGTATGTTTTGACGTCCACTATTGGGATAAGTTTAAAGTAGACAATATCGAATTAAAGAAAAGTAATTGGCAAAC----------------------GAATCATCAGGGGACCAAATGTTTGATTCTTTATATCCAGGGGTT
Nsheari_JoyceKilmer_N092 ------------------------------------------------------------------------------------------------------TGACTTACCGGCCACCAAAAAATATCTTTTAGTGTTTAAAGGGAAAAGATACCTGTACGGTATTGGCTCCGAAACACGAAATTCGCTCTACCATCTCCACAACGGAAAGGATATTATACTGCTTACGACATGTAAACACGGGAAAAAGTGGAAAGAGATGAAGGATCCACGATGTGAGCTTGAAAACAAGGAATATGACAGGTTAGTAAGTTCAAATGTTTATTCTCAAGGCATGCATTGTATTTCTGTTT--GACATCTGTCTACTTACCTGTGGTGTTGTCACGAAGGGT----------------------------------------------------------------------------------------------------------------------------------------------------
Nsilvanus_Elijay_N395 -----------------------------------------TCCCCTTGTTCTCCAAATCTCACCCCGAAAGAGGTGGTGACAGAGGATACGTGGGTTCTGGTGACTTACCGGCCACCAAAAAATATCTTTTAGTGTTTAAAGGGAAAAGATACCTGTACGGTATTGGCTCCGAAACACGAAATTCGCTCTACCATCTCCACAACGGAAAGGATATTATACTGCTTACGACATGTAAACACGGGAAAAAGTGGAAAGAGATGAAGGATCCTCGATGTGAGCTTGAAAACAAGGAATATGACAGGTTAGTAAGTTCGAATGTTTATTCTCAAGGCATGCATTGTATTTCTGTTTAAGACATCTGTCTACTTACCTGTGGTGTTGTCAGGCAGGGTGTGTTTTGTATGTTTTAAAATCCACAATTGGGATAAGTTTAGAGTAGACGATATCGAATTAAAGAAAAGTAATTGGCAAACGAATGTCAAACACTGCTCTAACAAATCTTTGGGTGACCAAATGTTTGATTCTTTATATCCAGGAGTT
Nsilvanus_GermanyCove_N1017 ----------------------------------------------------------------------------------AGGGGATACGTGGGTTCTGGTGACTTACCGGCCACCAAAAAATATCTTTTAGTGTTTAAAGGGAAAAGATACCTGTACGGTATTGGCTCCGAAACACGAAATTCGCTCTACCATCTCCACAACGGAAAGGATATTATACTGCTTACAACATGTAAACACGGGAAAAAGTGGAAAGAGATGAAGGATCCACGATGTGAGCTTGAAAACAAGGAATATGACAGGTTAGTAAGTTCGAATGTTTATTCTCAAGGCATGCATTGTATGTTTGATTAAGACATCTGTCTACTTACCTGTGATGTTGTCAGGCAGGGTGTGTTTTGTATGTTTTAAAATCCACAGTTGGGATAAGTTTAGAGTAGACGATATCGAATTAAAGAAAAGTAATTGGCAAACGAATGTCAAACACTGCTCTAACGAATCTTTGGGTGACCAAATGTTTGATTCTTTATATCCAGGAGTT
Nsilvanus_HeboMtn_N1029 CATGTCGACGGCCAATTTCAGGCCAAAATTCGACGTTTCTATCCCCTTGTTCTCCAAATCTCACCCCGAAAGAGGTGGTGACAGAGGATACGTGGGTTCTGGTGACTTACCGGCCACCAAAAAATATCTTTTAGTGTTTAAAGGGAAAAGATACCTGTATGGTATTGGCTCCGAAACACGAAATTCGCTCTACCATCTCCACAACGGAAAGGATATTATACTGCTTACGACATGTAAACACGGGAAAAAGTGGAAAGAGATGAAGGATCCACGATGTGAGCTTGAAAACAAGGAATATGACAGGTTAGTAAGTTCGAATGTTTATTCTCAAGGCATGCATTGTATTTCTGTTTAAGACATCTGTCTACTTACCTGTGGTGTTGTCAGGAAGGGTGTGTTTTGTATATTTTAACATCCACAATTGAGATAAGTTTGAAGTAGCCAATATGAAATTAAAGAAAACTAATTGGC-----------------------------------------------------------------------
Nstupkai_BlowholeWOS_N285 CATGTCGACGGCCAATTTCAGGCCAAAATTCGACGTTTCTATCCCCTTGTTCTCCAAATCTCACCCCGAAAGAGGTGGCGACAGAGGATACGTGGGTTCTGGTGACTTACCGGCCACCAAAAAATATCTTTTAGTGTTTAAAGGGAAAAGATACCTGTACGGTATTGGCTCCGAAACACGAAATTCCCTCTACCATCTCCACAACGGAAAGGATATTATACTGCTTACGACATGTAAACACGGGAAAAAGTGGAAAGAGATGAAGGATCCACGATGTGAGCTTGAAAACAAGGAATATGACAGGTTAGTAAGTTCGAATGTTTATTCTCAAGGTATGCATTGTATTTCTCTTTAAGACATCTGTCTACTTACCTGTGGTGTTGTCACGAAGGGTGTGTTTTGTATGTTTTAACGTCCACTATTGGGATAAGTTTAAAGTAGACGATATCGAATTAAAGAAAAGTAATTGGCAAACAAATGTCAAACACTGCTCCAACGAATCATCAGGGGACCAAATGTTTGATTCTTTATATCCAGGGGTT
Nstupkai_Blowing_N356 --------------------GGCCAAAATTCGACGTTTCTATCCCCTTGTTCTCCAAATCTCACCCCGAAAGAGGTGGCGACAGAGGATACGTGGGTTCTGGTGACTTACCGGCCACCAAAAAATATCTTTTAGTGTTTAAAGGGAAAAGATACCTGTACGGTATTGGCTCCGAAACACGAAATTCGCTCTACCATCTCCACAACGGAAAGGATATTATACTGCTTACGACCTGTAAACACGGGAAAAAGTGGAAAGAGATGAAGGATCCACGATGTGAGCTTGAAAACAAGGAATATGACAGGTTAGTAAGTTCGAATGTTTATTCTCAAGGCATGCATTGTATTTCTCTTTAAGACATCTGTCTACTTACCTGTGCTGTTGTCACGAAGGGTGTGTTTTGTATGTTTTAACGTCCACTATTGCGATAAGTTTAAAGTAGACGATATCGAATTAAAGAAAAGTAATTGGCAAACGAATGTCAAACACTGCTCCAACGAATCATCAAGGGACCAAATGTTTGATTCTTTATATCCAGGGGTT
Nstupkai_LittleRiver_N293 -------ACGGCCAATTTCAGGCCAAAATTCGACGTTTCTATCCCCTTGTTCTCCAAATCTCACCCCGAAAGAGGTGGCGACAGAGGATACGTGGGTTCTGGTGACTTACCGGCCACCAAAAAATATCTTTTAGTGTTTAAAGGGAAAAGATACCTGTACGGTATTGGCTCCGAAACACGAAATTCGCTCTATCATCTCCATAACGGAAAGGATATTATACTGCTTACGACATGTAAACACGGGAAAAAGTGGAAAGAGATGAAGGATCCACGATGTGAGCTTGAAAACAAGGAATATGACAGGTTAGTAAGTTCGAATGTTTATTCTCAAGGCATGCATTGTATTTCTCGTTAAGACATCTGTCTACTTACCTGTGGTGTTGTCACGAAGGGTGTGTTTTGTATGTTTTAACGTCCACTATTGGGATAAGTTTAAAGTAGACGATATCGAATTAAAGAAGAGTACTTGGCAAACGAATGTCAAACACTGCTCCAACGAATCATCAGGGGACCAAATGTTTGATTCTTTATATCCAGGGGTT
Nstygius_ObeLee_N0656 CATGTCGACGGCCAATTTCAGGCCAAAATTCGACGTTTCTATCCCCTTGTTCTCCAAATCTCACCCTGAAAGAGGTGGCGACAGAGGATATGTGGGTTCTGGTGACTTACCGGCCACCAAAAAGTATCTTTTAGTGTTTAAAGGGAAAAGATACCTGTACGGTATTGGCTCCGAAACACGAAATTCGCTCTACCATCTCCACAACGGAAAGGATATTATACTACTTACGACATGTAAACATGGGAAAAAGTGGAAAGAGATGAAGGATCCACGATGCGAGCTTGAAAACAAGGAATATGACAGGTTAGTAAGTTCGAATGTTTATTCTTAAGGCATGCATTGCATTTCTGTTTAAAACATCTGTCTACTTACCTGTGGTGTTGTCAGGAAGAGGGTGTTTTGTATGTTTTAACAGCCACAATTGGGATAAGTTTAAAGTAGGCGATATCAGATTAGAGAAAAGTAATTGAAAAACTAATGTCCAACACTGCTCTAACGTATCTGT--GTGACCAAATGCTTGATTCATTAT-----------
Nstygius_RavenB_N1022 -----------------------------------------TCCCCTTGTTCTCCAAATCTCACCCTGAAAGAGGTGGCGACAGAGGATATGTGGGTTCTGGTGACTTACCGGCCACCAAAAAGTATCTTTTAGTGTTTAAAGGGAAAAGATACCTGTACGGTATTGGCTCCGAAACACGAAATTCGCTCTACCATCTCCACAACGGAAAGGATATTATACTACTTACGACATGTAAACATGGGAAAAAGTGGAAAGAGATGAAGGATCCACGATGCGAGCTTGAAAACAAGGAATATGACAGGTTAGTAAGTTCGAATGTTTATTCTTAAGGCATGCATTGCATTTCTGTTTAAAACATCTGTCTACTTACCTGTGGTGTTGTCAGGAAGAGGGTGTTTTGTATGTTTTAACAGCCACAATTGGGATAAGTTTAAAGTAGATGATATCAGATTAGAGAAAAGTAATTGAAAAACTAATGTCCAACACTGCTCTAACGTATCTGT--GTGACCAAATGCTTGATTCATTATATCCAGAGCTT
Ntempletoni_BaldMtns_N950 -----------------------------------------------------------------------------------------------------------------------------ATCTTTTAGTGTTTAAAGGGAAAAGATACCTGTACGGTATTGGCTCCGAAACACGAAATTCGCTCTACCATCTCCACAACGGAAAGGATATTATACTGCTTACAACATGTAAACACGGGAAAAAGTGGAAAGAGATGAAGGATCCACGATGTGAGCTTGAAAACAAGGAATATGACAGGTTAGTAAGTTTGACTGTTTATTCTCAAGGCATGCATTGTATTTTTCTTTAAGACATCTGTCTACTTACTTGTGGTGGTGTCAGAAAGGGTGTGTTCTGTATGTTTTAACGTCCACAATTGGGATAAGTTTAAAGTAGACGATATTGAATTAAAGAAAAGTAATTGGCAAACGAATGTCAAACACTGCTCCAACGAATCTTTGGGACACCAAATGTTTGATTCTTTATATCCAGGGGTT
Ntempletoni_ClarksCreek_N945 ----------------------------------------------------------------------------GGTGACAGAGGATACGTGGGTTCTGGTGACTTACCGGCCACCAAAAAATATCTTTTAGTGTTTAAAGGGAAAAGATACCTGTACGGTATTGGCTCCGAAACACGAAATTCGCTCTACCATCTCCACAATGGAAAGGATATTATACTGCTTACAACATGTAAACACGGGAAAAAGTGGAAAGAGATGAAGGATCCACGATGTGAGCTTGAAAACAAGGAATATGACAGGTTAGTAAGTTTGACTGTTTATTCTCAAGGCATGCATTGTATTTTTCTTTAAGACATCT----------------------------GGGTGTGTTTTGTATGTTTTAACGTCCACAATTGGGATAAGTTTAAAGTAGACGATATTGAATTAAAGAAAAGTAATTGGCAAACGAATGTCAAACACTGCTCCAACGAATCTTTGGGACACCAAATGTTTGATTCTTTATATCCAGGGGTT
Ntennessensis_LittleStony_N645 --------------------------------------------------------------------------------------------------------------------------------------------AAGGGAAAAGATACCTGTACGGTATTGGCTCCGAAACACGAAATTCGCTCTACCATCTCCACAACGGAAAGGATATTATACTGCTTACGACATGTAAACACGGAAAAAAGTGGAAAGAGATGAAGGATCCACGATGTGAGCTTGAAAACAAGGAATATGACAGGTTAGTAAGTTCGAATGTTTATTCTCAAGGCATGCATTGTATTTCTGTTTAAGACGTCTGTCTACTTACCTGTGATGTTGTCAGGCAGGGTGTGTTTTGTATGTTTTAACGTCCACAATTGGGATAAGTTTAAAGTAGACGATATCGAATTAAAGAAAAGTAATTGGCA----------------------------------------------------------------------
