# Supplementary material for: ﻿New species in old mountains: integrative taxonomy reveals ten new species and extensive short-range endemism in Nesticus spiders (Araneae, Nesticidae) from the southern Appalachian Mountains
Source: Zookeys. 2023 Feb 3;1145:1–130. doi: 10.3897/zookeys.1145.96724 (PMC10208238; doi:10.3897/zookeys.1145.96724)
Supplement: Supplementary material 4 — Input alignments, analysis log files, and output tree files [file zookeys-1145-001_article-96724__-s004.zip › uce-2001020 (modified).phy]

 86 1084
Nesticus_nahaunus_Mexico_G2881 -------GGCAGGTACATCACGGCCTTCAAAGACGGT---TGATCAAACTGCCGCAATTCAAAATGGCGCCCTCCCCAGCAGCGACAAAGAT-TGAAAGTTGTTTCAATTCTGCAGAGTTAACTTTACCCAACGACTGTATCTTGTGACACAGTTTATATAATAATATTTTTTTTACTTTAATGAACTAAGCGGTAGTAATCTCTT-CACCCTTCTTGTTTGGAAGAATGATGAATCGTATCTAAATTTCTTTCCTTTGTTTTACTTCA--TGGACTGATCATTAATATTGACTTGTTT-TGCATTTTTTCAGGTACTACCACTTCTTGTATACCCACTATTTGAGTCACCTTGTTCACAAAATTATCGATCAATCCCAAAACTGCGAAGACATCCTGCTCAATTTCCTAGTCAGTCACGTAACTCGTCTACCCCCTATTAAAGTCACCCAGCGGAAGCAATACAAGGAGACGATGCTGGCGGGTGGAGGCCGCAGTTACCCATCTCCCTGGAACGATCCGGACCACTTCGTCCAGCGACAAACCTGCATCAACGCCTTTGCCAAGATCTTCGGCTACATGCCTCTGGTTCGGTCCAACACTCGACTCGACCCCGTCCTCTTCAAGGATCCGGTTTCGAATCTCAGGAAGAAATATCGTCGCATGGAGATAGCCGGCAGCTAGTGAAGGTTTGCGGATGGAACCGTTGGAACTCTTTGTTACCTGCCAGGGTGAGGAGCTGTACTGGCATCCTCTGCAGC------CCCTATCACCTCCGTTTCCTTTAGGACTCAAACCGATACCAGGTTCATCTGAAGGACCGAGTTCTTATGACTCTCCATGGGCAGATGAGTATTGGTGGCTGACTTCGTGCCTACCAGGACGTCGATGACGGCGCAAGAGGCCAGAAGCAGATGGCCCTTTGACAAAGATCTT-AAACAAATCCCTTTTGATGGGTGACACATATCTTGGACAACAACAGATTTTCAAATATATAGGTATTCATGACATTCCGTCTCCAGTGTTTGCCCAAATCTAGTTACAAATACCATCACAATAAATAACAATCCATAGCCACCTT
Nsilvestrii_Hellgate_N1108 ----------------------------AAAGATGCTCTTTGAGCACTTCGCTCTGACGAATCATTGTTTTTCTATGATTAGTTTTAA---------GTTTGAAACAAATCTGTAGGGTGAATTATATTTATCGAAGGCACTTTCCATGATGAATCCAATAGTTGTAT----TTTGTTTTAATAAGCAAAGCAAGCATGTTCTCTTCCATGCTTTTTTCTCGATAGAAGTGTCAATTA-ATTAAAATTTATTTCGTTTATTTGAG---GTATGGTATAACCATTAATGCTGACCTGTTTGTATTTCTTTCCAGGTACTACCACTTCTTGTACACCCACTTCTTAAGTCACCTCGTTCACAAAATTATCGATCAATCCCAAAACTGCGAGGACATCCTGCTCAACTTCCTAGTCAGTCATGTAACTCGTTTACCCCCTATTAAAGTGACCCAGCGCAAGCAATACAAGGAGACAATGTTGGCGGGCGGGGGTCGTAGCTACCCATCTCCTTGGAACGATCCGGACCACTTCGTCCAGCGGCAAACCTGCATCAACGCCTTTGCCAAGATCTTCGGCTACATGCCCCTGGTTCGGTCCAACACTCGACTTGACCCCGTCCTCTTCAAGGATCCGGTTTCGAATCTCAGGAAGAAATATCGTCGCATGGAGATAGCCGGCAGCTAGTGAAGGTTTTCGGATGAAACCGTTGGGACACTTTGTTACCTGCCAGGGTGTAGAGCTGTACAGGCATCTAGTGCCGTTTGCAGCCCTATCGCCTTTGTTTCTTTCATGACTCAAATCGATACCAGGTCCATCTGAATTGCCGAGTTCGTATGA-TCTCCATGTGCAGAGGATTGTGGGTAGCTGACTTCGTGCCTACTCGCACGCCGATGACACCCCAAAAGGCTACAAATAGTTGGCCCTTCGGCAAGGATCTT-AAACAAAAACCTCATGGAAGGTAACAAACATCT---------AGAAA-----------TTAGCTATCCATGACATTCCGTCTCCATTGTTTGCCCAACTCTAGGTATGAATACCAATA-------TAACTATCCACAGCAACCT-
Narcheri_Cheaha_N023 TTATCCGGACACATATGTCACGGCCTACAAAAACGGTCTGCAATCAAGCTGCCGCAACTGAAAATGGCTCCTTCCCCGTCAACGAAAAAGACATGGAAGTTGTTTCAATTCTGCATAG-------TACCCGACGATTGTATCTTGTGGCACAATTTATATTGTTATATTCTTTTTACTTTAATGAATTAAGTGGCAGGAATCTCTTACACCCTTCTTGTTTGGAAGAACGACGAATCGTATCTAAATTCCTTTTGTTTATATTATTTCATATGGAATAATCATTAATGCTGACTTGTCTGCATTTCTTTTCAGGTACTACCACTTCTTGTACACCCACTTCTTAAGTCACCTCGTTCACAAAATTATCGATCAATCCCAAAACTGCGAAGACATCCTGCTCAACTTCCTAGTCAGTCACGTAACTCGTCTACCCCCTATAAAAGTCACCCAGCGGAAGCAATACAAGGAGACAATGCTGGCGGGTGGAGGTCGCAGTTACCCGTCTCCTTGGAACGATCCGGACCACTTCGTCCAGCGACAAACCTGCATCAACGCCTTTGCCAAGATCTTCGGCTACATGCCTCTGGTTCGGTCCAACACCCGACTCGACCCCGTCCTCTTCAAGGATCCGGTTTCGAATCTCAGGAAGAAATATCGCCGCATGGAGATAGCCGGCAGCTAGTGAAGGTTTGCGGATGGAACCGTTGGAACTCTTTGTTACCTGCCAGGGTGGGGAGCTGTACTGGCATCCAGTGCTGTCTGCAGCCCTATCACCTCCGTTTC-TTTATGACTCAAACCGATACCAGGTCTATCTGCAGGGCCGAGTTCGTATGACTCTCCATGTGCAGATGAGTACTGATGGTTGTCTTCGTGCC-ACCAGGTCCTCGATGACTGCGCAAGAGGCCAGCAGTAGATGGCCCTTTGGCAAAGATCTTAAGAC---------------------------------------------------------------------------------------------------------------------------------------------
Narcheri_MillShoalCreek_N727 ---------------------------------------------------------------------------------------------------------------------------------------------------------------------TATTCTTTTTACTTTAATGAATTAAGTGGCAGGAATCTCTTACACCCTTCTTGTTTGGAAGAACGACGAAGCGTATCTAAATTCCTTTTGTTTATATTATTTCATATGGAATAATCATTAATGCTGACTTGTCTGCATTTCTTTTCAGGTACTACCACTTCTTGTACACCCACTTCTTAAGTCACCTCGTTCACAAAATTATCGATCAATCCCAAAACTGCGAAGACATCCTGCTCAACTTCCTAGTCAGTCACGTAACTCGTCTACCCCCTATAAAAGTCACCCAGCGGAAGCAATACAAGGAGACAATGCTGGCGGGTGGAGGTCGCAGTTACCCGTCTCCTTGGAACGATCCGGACCACTTCGTCCAGCGACAAACCTGCATCAACGCCTTTGCCAAGATCTTCGGCTACATGCCTCTGGTTCGGTCCAACACCCGACTCGACCCCGTCCTCTTCAAGGATCCGGTTTCGAATCTCAGGAAGAAATATCGCCGCATGGAGATAGCCGGCAGCTAGTGAAGGTTTGCGGATGGAACCGTTGGAACTCTTTGTTACCTGCCAGGGTGTGGAGCTGTACTGGCATCCAGTGCTGTCTGCAGCCCTATCACCTCCGTTTC-TTTATGACT--------------------------------------------------------------------------------------------------------------------------------------------------------------------------------------------------------------------------------------------------------------------------------------------------
Nbarri_Bishop_N1072 TTGTCCGGGCACGTATGTCACGGCCTTCAAAGACGGTCTGCAATCAAACTGCCGCAACTCAAAATAGCTTCCCCGCCATCAGCGACAAAGATATGGAAGTTGTATCAATTCTGCAGAATAAACCTTATTCAACGACTATATCTTGTGGCACAATTTATATAGTTATAT--T--TCCCCCCGTTGAATTAAGTAGTAGTAAACTCTTACACCCTTCTTGTTTGGAAAAATGATGAATCGTATCTAAATTC-CTTTGTTTATGTTACTCCATGTGGAATGATCATTAAGGCTGACTTGTTTTCATTTCTTTTCAGGTACTACCACTTCTTGTACACCCACTTCTTAAGTCACCTCGTTCACAAAATTATCGATCAATCCCAAAACTGCGAAGACATCCTGCTCAACTTCCTAGTCAGTCACGTAACTCGTCTGCCCCCTATAAAAGTCACCCAGCGGAAGCAATACAAGGAGACAATGCTGGCGGGTGGAGGTCGCAGTTACCCGTCTCCTTGGAACGATCCGGACCACTTCGTCCAGCGACAAACCTGCATCAACGCCTTTGCCAAGGTCTTCGGCTACATGCCTCTGGTTCGGTCCAACACCCGACTCGACCCCGTCCTCTTCAAGGATCCGGTTTCGAATCTCAGGAAGAAATATCGTCGCATGGAGATTGCCGGCAGCTAGTGAAGGTTTGCGGATGGAACCGTTGGAACTCTTTGTTACCTGCCAGGGTGTGGAGCTGTACTGGCATCCAGTGCTGTCTGCAGCCCTATCACCTCCG-TTTCTTTATGACTCAAACCGATACCAGGTCTATCTGCAGTGCCGAGTTCGTACGACTCTCCATGCGCAGATGAGTATTGGTGGCTGACTTCGTGCCCACCAGGATCTCGATGACTGCGCAAGAGGCCAGCAGTAGATGGCCCTATGGCAAAGATCTTAAAACAGAACCTTCATGATGGGTAACACACATCTCGGACAACAACAGATTTCCA-AAATATAGTTATCCATGACATTCCGTCTCCATTGTTTGCCCAAATCTAGTTACAAATACCATTACAGTAAATAACTATCCATAGCAACCTT
Nbarri_LostCoveCave_N0065 TTGTCCGGGCACGTATGTCACGGCCTTCAAAGACGGTCTGCAATCAAACTGCCGCAACTCAAAATAGCTTCCCCGCCATCAGCGACAAAGATATGGAAGTTGTATCAATTCTGCAGAATAAACCTTACTCAACGACTATATCTTGTGGCACAATTTATATAGTTATAT--T--TCCCCCCGTTGAATTAAGTAGTAGTAAACTCTTACACCCTTCTTGTTTGGAAAAATGATGAATCGTATCTAAATTC-CTTTGTTTATGTTACTCCATGTGGAATGATCATTAAGGCTGACTTGTTTTCATTTCTTTTCAGGTACTACCACTTCTTGTACACCCACTTCTTAAGTCACCTCGTTCACAAAATTATCGATCAATCCCAAAACTGCGAAGACATCCTGCTCAACTTCCTAGTCAGTCACGTAACTCGTCTGCCCCCTATAAAAGTCACCCAGCGGAAGCAATACAAGGAGACAATGCTGGCGGGTGGAGGTCGCAGTTACCCGTCTCCTTGGAACGATCCGGACCACTTCGTCCAGCGACAAACCTGCATCAACGCCTTTGCCAAGGTCTTCGGCTACATGCCTCTGGTTCGGTCCAGCACCCGACTCGACCCCGTCCTCTTCAAGGATCCGGTTTCGAATCTCAGGAAGAAATATCGTCGCATGGAGATTGCCGGCAGCTAGTGAAGGTTTGCGGATGGAACCGTTGGAACTCTTTGTTACCTGCCAGGGTGTGGAGCTGTACTGGCATCCAGTGCTGTCTGCAGCCCTATCACCTCCG-TTTCTTTATGACTCAAACCGATACCAGGTCTATCTGCAGTGCCGAGTTCGTACGACTCTCCATGCGCAGATGAGTATTGGTGGCTGACTTCGTGCCCACCAGGATCTCGATGACTGCGCAAGAGGGCAGCAGTAGATGGCCCTATGGCAAAGATCTTAAAACAGAACCTTCATGATGGGTAACACACATCTCGGACAACAACAGATTTCCAAAAATATAGTTATCCATGACATTCCGTCTCCATTGTTTGCCCAAATCTAGTTACAAATACCATTACAGTAAATAACTATCCATAGCAACCTT
Nbarri_eyed_ClayCave_G2082 TTGTCCGGGCACGTATGCCACGGACATCAAAGACTGTCTGCAATCAAACAACCCCAACTCAAAATGGCTTCTTCCCAACCAGCCACAAAGATATGGAATTTGTTTCAATTCTGCAGAGTAAACCTTACCCGACGACTGTATCTTGTGGCACAGCTTATATAGTTATATTTTTTTTACTTTAGTGAAATAAGTGGTAGTAATCTCTTACACTCTTATTGTTTGGAAGAATGATGAATCGTATCTAAATTCCTTTTGTTTATGTTACGTCGTATGGCATGATCACTAATGCTGACTTGTCTGCATCTCTTTTCAGGTACTACCACTTCTTGTACACCCACTTCTTAAGTCACCTCGTTCACAAAATTATCGATCAATCCCAAAACTGCGAAGACATCCTGCTCAACTTCCTAGTCAGTCACGTAACTCGTCTACCCCCTATAAAAGTCACCCAGCGGAAACAATACAAGGAGACAATGCTGGCGGGTGGAGGTCGCAGTTACCCGTCTCCTTGGAACGATCCGGACCACTTCGTCCAGCGACAAACCTGCATCAACGCCTTTGCCAAGATCTTCGGCTACATGCCTCTGGTTCGGTCCAACACCCGACTCGACCCCGTCCTCTTCAAGGATCCGGTTTCGAATCTCAGGAAGAAATATCGTCGCATGGAGATAGCCGGCAGCTAGTGAAGGTTTGCGGATGAAACCGTTGGACCTCTTTGTTACTTGCCAGGGTGTGGAGCTGTACTGGCATCCAGTGCTGTCTGCAGCCCTATCACCACCATTTCTTTTATGACTCAAACCGATACCAGGTCTATCTGCAGGGCCGAGTTCGTATGA--CTCCATGTGCAGATGAGTATTGGTGGCTGACTTCGTGCC-ACCAGAACCTCGATGACTGCGCAAAAAGCCACCAGTAGATGGCCCTTTGGCAAAGATCTTAAAACAGAACCCTCATGATGGGTAACACACATTTCGGACAACAACAGATTTCCAAAAATATAGTTATTCATGACATTCCGTCTCCATTGTTTGCCCAAATCTAATTACAAATACCATTGCAGTAAATAACTATC------------
Nbarrowsi_Gregorys_N270 -----------------------------AAGGGGAATTGGAATTATAGTAT-TTAATGTAAAAGTATTTCTAAAATAACAGTTATATGTATCTTGGCGCTGTTTGATATGTGAAAAATAGACTTTTTGTAACAATTATTTGT-----TACTCTTATTATGGTAATATTTTTCCTTCTTTGCTATTTCTTGTAATGCCGGACTCTTACACCCTTATTGTTTGGAAAAATGATGAATCGTATCTAAATTC-CTTTGTTTATGTTACTTCATGTGGAATGATCATTAAGGCTGACTTGTTTTCATTTCTTTTCAGGTACTACCACTTCTTGTACACCCACTTCTTAAGTCACCTCGTTCACAAAATTATCGATCAATCCCAAAACTGCGAAGACATCCTGCTCAACTTCCTAGTCAGTCACGTAACTCGTCTACCCCCTATAAAAGTCACCCAGCGTAAGCAATACAAGGAGACAATGCTGGCGGGTGGCGGTCGCAGTTACCCGTCTCCTTGGAACGATCCGGACCACTTCGTCCAGCGACAAACCTGCATCAACGCCTTTGCCAAGGTCTTCGGCTACATGCCTCTGGTTCGGTCCAACACCCGACTCGACCCCGTCCTCTTCAAGGATCCGGTTTCGAATCTCAGGAAGAAATATCGTCGCATGGAGATTGCCGGCAGCTAGTGAAGGTTTGCGGATGGAACCGTTGGAACTCTTTGTTACCTGCCAGGGTGTGGAGCTGTACTGGCATCCAGTGCTGTCTGCAGCCCTATCACCTCCG-TTTCTTTATGACTCAAACCGATACCAGGTCTATCTGCAGGGCCGAGTTCGTATGACTCTCCATGCGCAGATGAGTATTGGTGGCTGACTTCGTGCCCACCAGGACCTCGATGATTGCGCAAGAGGCCAGCAGTAGATGGCCCTTTGGCAAAGATCTTAAAACAGAACCATCATGATGGGTAACACACATCTCGGACTACAACAGATTTCCAAAAATATAGTTATTCATACCATTCCGTCTCCATTGTTTGCCCAAATCTAGTTACAAATACCATTACAGTAAATAACTATCCATAGCAACCTT
Nbishopi_DryFalls_N150 --------------------------------------------------------------------------------------------------------------------------------------------------------------------------------------------------------ACCCTTACACCCTTCTTGTTTGGAAAAATGATGAATCGTATCTAAATTC-CTTTGTTTATGTTACTTCATGTGGAAGGATCATTAAGGCTGACTTGTTTTCATTTCTTTTCAGGTACTACCACTTCTTGTACACCCACTTCTTAAGTCACCTCGTTCACAAAATTATCGATCAATCCCAAAACTGCGAAGACATCCTGCTCAACTTCCTAGTCAGTCACGTAACTCGTCTACCCCCTATAAAAGTCACCCAGCGGAAGCAATACAAGGAGACAATGCTGGCGGGTGGAGGTCGCAGTTACCCGTCTCCTTGGAACGATCCGGACCACTTCGTCCAGCGACAAACCTGCATCAACGCCTTTGCCAAGGTCTTCGGCTACATGCCTCTGGTTCGGTCCAACACCCGACTCGACCCCGTCCTCTTCAAGGATCCGGTTTCGAATCTCAGGAAGAAATATCGTCGCATGGAGATTGCCGGCAGCTAGTGAAGGTTTGCGGATGGAACCGTTGGAACTCTTTGTTACCTGCCAGGGTGTGGAGCTGTACTGGCATCCAGTGCTGTCTGCAGCCCTATCACCTCCG-TTTCTTTATGACTCAAACCGATACCAGGTCTATCTGCAGGGTCGAGTTCGTATGACTCTCCATACGCAGATGAGTATTGGTGGCTGACTTCGTGCCCACCAGGACCTCGATGACTGCGCAAGAGGCCAGCAGTAGATGGCCCTTTGGCAAAGATCTTATAACAGAACCATCATGATGGGTAACACACATCTCGGACAACAACAGATTTCCAAAAATATAGTTATCCATGACATTCCGTCTC--------------------------------------------------------------
Nbishopi_StandingIndian_N131 ------------------------------------------------------------------------------------------------------------------------------------------------------------------------------------------------------GGACCCTTACACCCTTCTTGTTTGGAAAAATGATGAATCGTATCTAAATTC-CTTTGTTTATGTTACTTCATGTGGAAGGATCATTAAGGCTGACTTGTTTTCATTTCTTTTCAGGTACTACCACTTCTTGTACACCCACTTCTTAAGTCACCTCGTTCACAAAATTATCGATCAATCCCAAAACTGCGAAGACATCCTGCTCAACTTCCTAGTCAGTCACGTAACTCGTCTACCCCCTATAAAAGTCACCCAGCGGAAGCAATACAAGGAGACAATGCTGGCGGGTGGAGGTCGCAGTTACCCGTCTCCTTGGAACGATCCGGACCACTTCGTCCAGCGACAAACCTGCATCAACGCCTTTGCCAAGGTCTTCGGCTACATGCCTCTGGTTCGGTCCAACACCCGACTCGACCCCGTCCTCTTCAAGGATCCGGTTTCGAATCTCAGGAAGAAATATCGTCGCATGGAGATTGCCGGCAGCTAGTGAAGGTTTGCGGATGGAACCGTTGGAACTCTTTGTTACCTGCCAGGGTGTGGAGCTGTACTGGCATCCAGTGCTGTCTGCAGCCCTATCACCTCCG-TTTCTTTATGACTCAAACCGATACCAGGTCTATCTGCAGGGTCGAGTTCGTATGACTCTCCATACGCAGATGAGTATTGGTGGCTGACTTCGTGCCCACCAGGACCTCGATGACTGCGCAAGAGGCCAGCAGTAGATGGCCCTTTGGCAAAGATCTTATAACAGAACCATCATGATGGGTAACACACATCTCGGACAACAACAGATTTCCAAAAATATAGTTATCCATGACATTCCGTCTCCATTGTTTGCCCAAATCTAGTTACAAATACCATTACAGTAAATAACTATCCATAGTAACCTT
Nbrimleyi_NewberryCr_N984 TTGTCCGGGCACGTATGTCACGTCCTTCAAAGACTGTCTACAATCAAATTGCCCCAACTCAAAATGGCATCTTCCCCACCAGCCACAAAGATATGGCATTTGTTTCAATTCTCCAGAGTAAACCTTACCCGACGGCTGTATCTTGTGGCACAGCTTATAAAGTTATAATTTTG-GACTTTAGTGAATTGAGTGGTAGTAATCTCTTACATCCTTCTTGTTTGGAAAAAGGATGAATCGTATCTAAATTCCTTTTGTTTATGTTACTTCATATGGAATGATCACTAATGCTGACTTGTCTGCATCTCTTTTCAGGTACTACCACTTCTTGTACACCCACTTCTTAAGTCACCTCGTTCACAAAATTATCGATCAATCCCAAAACTGCGAAGACATCCTGCTCAACTTCCTAGTCAGTCACGTAACTCGTCTACCCCCTATAAAAGTCACCCAGCGGAAGCAATACAAGGAGACAATGCTGGCGGGTGGAGGTCGCAGTTACCCGTCTCCTTGGAACGATCCGGACCACTTCGTCCAGCGACAAACCTGCATCAACGCCTTTGCCAAGATCTTCGGCTACATGCCCCTGGTTCGGTCCAACACCCGACTCGACCCCGTCCTCTTCAAGGATCCGGTTTCGAATCTCAGGAAGAAATATCGTCGCATGGAGATAGCCGGCAGCTAGTGAAGGTTTGCGGATGGAACCGTTGGAACTCTTTGTTACCTGCCAGGGTGTGGAGCTGTACTGGCATCCAGTGCTGTCTGCAGCCCTATCACCTCCGTTTCTTGTATGACTCAAACCGATACCAGGTCTATCTGCAGGGCCGAGTTCGTATGACTCTCCATGTGCAGATGAATATTGGTGGCTGACTTCGTGCCCACCAGGACCTCGATGACTGCGCAAGAAGCCACCAGTAGATGGCCCTTTGGCAAAGATCTTAAAACAGAACCCTCATGATGGGTAACACACATTTCGGACAACAACAGATTTCCAAAAATATAGTTATTCATGACATTCCGTCTCCATTGTTTGCCCAAATCTAATTACAAATACCATTACAGTAAATAACTATCCATAGTAACCTT
Nbrimleyi_RumblingBald_N241 TTGTCCGGGCACGTATGTCACGTCCTTCAAAGACTGTCTGCAATCAAATTGCCCCAACTCAAAATGGCTTTTTCCCCACCATCCACAAATATATGGAATTTGTTTCAATTCTGCACAGTAAACCTTACCCGACGGCTGTATCTTGTGACACAGCTTATAAAGTTATATTTTTT-GACTTTAGTGAATTAAGTGGTAGTAATCTCTTACATCCTTCTTGTTTGGAAAAAGGATGAATCGTATCTAAATTCCTTTTGTTTATGTTACTTCATATGGAATGATCACTAATGCTGATTTGTCTGCATCTCTTTTCAGGTACTACCACTTCTTGTACACCCACTTCTTAAGTCACCTCGTTCACAAAATTATCGATCAATCCCAAAACTGCGAAGACATCCTGCTCAACTTCCTAGTCAGTCACGTAACTCGTCTACCCCCTATAAAAGTCACCCAGCGGAAGCAATACAAGGAGACAATGCTGGCGGGTGGAGGTCGCAGTTACCCGTCTCCTTGGAACGATCCGGACCACTTCGTCCAGCGACAAACCTGCATCAACGCCTTTGCCAAGATCTTCGGCTACATGCCCCTGGTTCGGTCCAACACCCGACTCGACCCCGTCCTCTTCAAGGATCCGGTTTCGAATCTCAGGAAGAAATATCGTCGCATGGAGATAGCCGGCAGCTAGTGAAGGTTTGCGGATGGAACCGTTGGAACTCTTTGTTACCTGCCAGGGTGTGGAGCTGTACTGGCATCCAGTGCTGTCTGCAGCCCTATCACCTCCGTTTCTTGTATGACTCAAACCGATACCAGGTCTATCTGCAGGGCCGAGTTCGTATGACTCTCCATGTGCAGATGAATATTGGTGGCTGACTTCGTGCCCACCAGGACCTCGATGACTGTGCAAGAAGCCACCAGTAGATGGCCCTTTGGCAAAGATCTTAAAACAGAACCCTCATGATGGGTAACACACATTTCGGACAACAACAGATTTCCAA-------------------------------------------------------------------------------------------
Ncanei_Egypt_N958 TTGTCCGGGCACGTATGTCACGTCCTTCAAAGAC--TCTGCAATCAAATTGCCCCAACTCAAAATGGCTTCTTCCCCACCAGCCACAAAGATATGGAATTTGTTTCAATTCTGCAGAGTAAACCTTACCCGACGGCTGTATCTTGTGGCACAGCTTATAAAGTTAAAGTTTTT-GACTTTAGTGAATTAAGTGGTAGTAATCTCTTACATCCTTCTTGTTTGGAAAAAGGATGAATCGTATCTAAATTCCTTTTGTTTATGTTACTTCATATGGAATGATCACTAATGCTGACTTGTCTGCATCTCTTTTCAGGTACTACCACTTCTTGTACACCCACTTCTTAAGTCACCTCGTTCACAAAATTATCGATCAATCCCAAAACTGCGAAGACATCCTGCTCAACTTCCTAGTCAGTCACGTAACTCGTCTACCCCCTATAAAAGTCACCCAGCGGAAGCAATACAAGGAGACAATGCTGGCGGGTGGAGGTCGCAGTTACCCGTCTCCTTGGAACGATCCGGACCACTTCGTCCAGCGACAAACCTGCATCAACGCCTTTGCCAAGATCTTCGGCTACATGCCTCTGGTTCGGTCCAACACCCGACTCGACCCCGTCCTCTTCAAGGATCCGGTTTCGAATCTCAGGAAGAAATATCGTCGCATGGAGATAGCCGGCAGCTAGTGAAGGTTTGCGGATGGAACCGTTGGAACTCTTTGTTACCTGCCAGGGTGTGGAGCTGTACTGGCATCCAGTGCTGTCTGCAGCCCTATCACCTCCGTTTCTTTTATGACTCAAACCGATACCAGGTCTATCTGCAGGGCCGAGTTCGTATGACTCTCCATGTGCAGATGAGTATTGGTGGCTGACTTCGTGCCCACCAGGACCTCGATGACTGCGCAAGAAGCCACCAGTAGATGGCC------------------------------------------------------------------------------------------------------------------------------------------------------------------
Ncarolinensis_Grandfather_N218 TTGTCCGGGCACGTATGCCACGGCCTTCAAAGACTGTCAGCAATCAAACAACCCCAACTCAAAATGGCTTCTTCCCAACCAGCCACAAAGATATGGAATTTGTTTCAATTCTGCAGAGTAAACCTTACCCGACGACTGTATCTTGTGGCACAGCTTATATAGTTATATTTTTTTTACTTTAGTGAATTAAGTGATAGTAATCTTTTACACTCTTCTTGTTTGGAGGAATGATGAATCGTATCTAAATTCCTTTTGTTTATGTTACGTCGTATGGCATGATCACTAATGCTGACTTGTCTGCATCTCTTTTCAGGTACTACCACTTCTTGTACACCCATTTCTTAAGTCACCTCGTTCACAAAATTATCGATCAATCCCAAAACTGCGAAGACATCCTGCTCAACTTCCTAGTCAGTCACGTAACTCGTCTACCCCCTATAAAAGTCACCCAGCGGAAACAATACAAGGAGACAATGCTGGCGGGTGGAGGTCGCAGTTACCCGTCTCCTTGGAACGATCCGGACCACTTCGTCCAGCGACAAACCTGCATCAACGCCTTTGCCAAGATCTTCGGCTACATGCCTCTGGTTCGGTCCAACACCCGACTCGACCCCGTCCTCTTCAAGGATCCGGTTTCGAATCTCAGGAAGAAATATCGTCGCATGGAGATAGCCGGCAGCTAGTGAAGGTTTGCGGATGAAACCGTTGGAACTCTTTGTTACCTGCCAGGGTGTGGAGCTGTACTGGCATCCAGTGCTGTCTGCAGCCCTATCACCACCATTTCTTTTATGACTCAAACCGAT---------ATCTGCAGGGCCGAGTTCGTATGACTCTCCATGTGCAGATGAGTATTGGTGGCTGACTTCGTGCCCACCAGAACCTCGATGACTGCGCATAAAGCCACCAGTAGATGGCCCTTTGGCAAAGATCTTAAAACAGAACCCTCATGATGGGTAACACACATTTCGGACAACAACAGATTTCCAAAAATATAGTTATTCATGACATTCCGTCTCCATTGTTTGCCCAAATCTAATTACAAATACCATTACAGTAAATAACTATCCATAGTAACCTT
Ncarolinensis_LinvilleCaverns_N227 ----------------------------------------------------------------TGGCTTCTTCCCAACCAGCCACAAAGATATGGAATTTGTTTCAATTCTGCTGAGTAAACCTTACCCGACGACTGTATCTTGTGGCACAGCTTATATAGTTATATTTTTTTTACTTTAGTAAATTAAGTGGTAGTAATCTTTTACACTCTTCTTGTTTGGAAGAATGATGAATCGTATCTAAATTCCTTTTGTTTATGTTACGTCGTATGGCATGATCACTAATGCTGACTTGTCTGCATCTCTTTTCAGGTACTACCACTTCTTGTACACCCACTTCTTAAGTCACCTCGTTCACAAAATTATCGATCAATCCCAAAACTGCGAAGACATCCTGCTCAACTTCCTAGTCAGTCACGTAACTCGTCTACCCCCTATAAAAGTCACCCAGCGGAAACAATACAAGGAGACAATGCTGGCGGGTGGAGGTCGCAGTTACCCGTCTCCTTGGAACGATCCGGACCACTTCGTCCAGCGACAAACCTGCATCAACGCCTTTGCCAAGATCTTCGGCTACATGCCTCTGGTTCGGTCCAACACCCGACTCGACCCCGTCCTCTTCAAGGATCCGGTTTCGAATCTCAGGAAGAAATATCGTCGCATGGAGATAGCCGGCAGCTAGTGAAGGTTTGCGGATGAAACCGTTGGAAC------------------------------------------------------------------------------------------------------------------------------------------------------------------------------------------------------------------------------------------------------------------------------------------------------------------------------------------------------------------------------------
Ncarteri_English_N031 -------------------------------------------------------------------------------------------------------------------------------------------------------------TATAGTTATATTCCCCTCCCCCCGTTGAATTAAGTAGTAGTAAACTCTTACACTCTTCTTGTTTGGAAAAATGATGAATCGTATCTAAATTC-CTTTGTTTATGTTACTTCATGTGGAA-------TAAGGCTGACTTGTTTTCATTTCTTTTCAGGTACTACCACTTCTTGTACACCCACTTCTTAAGTCACCTCGTTCACAAAATTATCGATCAATCCCAAAACTGCGAAGACATCCTGCTCAACTTCCTAGTCAGTCACGTAACTCGTCTACCCCCTATAAAAGTCACCCAGCGGAAGCAATACAAGGAGACAATGCTGGCGGGTGGAGGTCGCAGTTACCCGTCTCCTTGGAACGATCCGGACCACTTCGTCCAGCGACAAACCTGCATCAACGCCTTTGCCAAGGTCTTCGGCTACATGCCTCTGGTTCGGTCCAACACCCGACTCGACCCCGTCCTCTTCAAGGATCCGGTTTCGAATCTCAGGAAGAAATATCGTCGCATGGAGATTGCCGGCAGCTAGTGAAGGTTTGCGGATGGAACCGTTGGAACTCTTTGTTACCTGCCAGGGTGTGGAGCTGTACTGGCATCCAGTGCTGTCTGCAGCCCTATCACCTCCG-TTTCTTTATGACTCAAACCGATACCGGGTCTATCTGCAGGGCCGAGTTCGTATGACTCTCCATACGCAGATGAGTATTGGTGGCTGACTTCGTGCCGACCAGAACCTCGATGACTGCGCAAGAGGCCAGCAGTAGATGGCCCTTTGGCAAAGATCTTAAAACAGAACCATCATGATGGGTAACACACATCTCGGACAACAACAGATTTCCATAAATATAGTTATCCATGACA-----------------------------------------------------------------------
Ncarteri_LaurelCave_nearTYPE_N0296 --------------------------------------------------------------------------------------------------------------------------------------------------------------------------------------------------------ATTCTTATACCCTTTTTGTTTGGGTAAATGATGAATCGTATCTAAATTC-CTTTGTTTATGTTACTTCATGTGGAA-------TAAGGCTGACTTGTTTTCATTTCTTTTCAGGTACTACCACTTCTTGTACACCCACTTCTTAAGTCACCTCGTTCACAAAATTATCGATCAATCCCAAAACTGCGAAGACATCCTGCTCAACTTCCTAGTCAGTCACGTAACTCGTCTACCCCCTATAAAAGTCACCCAGCGGAAGCAATACAAGGAGACAATGCTGGCGGGTGGAGGTCGCAGTTACCCGTCTCCTTGGAACGATCCGGACCACTTCGTCCAGCGACAAACCTGCATCAACGCCTTTGCCAAGGTCTTCGGCTACATGCCTCTGGTCCGGTCCAACACCCGACTCGACCCCGTCCTCTTCAAGGATCCGGTTTCGAATCTCAGGAAGAAATATCGTCGCATGGAGATTGCCGGCAGCTAGTGAAGGTTTGCGGATGGAACCGTTGGAACTCTTTGTTACCTGCCAGGGTGTGGAGCTGTACTGGCATCCAGTGCTGTCTGCAGCCCTATCACCTCCG-TTTCTTTATGACTCAAACCGATACCAGGTCTATCTGCAGGGCCGAGTTCGTATGACTCGCCATGCGCAGATGAGTATTGGTGGCTGACTTCGTGCCGACCAGGATCTCGATGACTGCGCAAGAGGCCAGCAGTAGATGGCCCTTTGGCAAAGATCTTAAAACAGAACCATCACGATGGGTAACACACATCTCGGACAACAACAGATTTCCATAAATATAGTTATCCATGACATTCCGTCTCCATTGTTTGCCCAAATCTAGTTACAAATACCATTACAGTAAATAACTATCCATAGCAACCTT
Ncarteri_PilotMtn_G2185 ---------------------GGCCTTCAAAGACGGTCTGCAATCAAACTGCCGCAACTCAAAATGACTTCCCCGACATCAGCGACAAAGATATGGAAGTTGTTTCAATTCTGCAGAATAAACCTTACCCAACGACTGTATCTTGTGGCGCAATTTATATAGTTATAT--TCCCCCCCCCGCTGAATTAAGTAGTAGTAAATTCTTATACCCTTTTTGTTTGGGTAAATGATGAATCGTATCTAAATTC-CTTTGTTTATGTTACTTCATGTGGAA-------TAAGGCTGACTTGTTTTCATTTCTTTTCAGGTACTACCACTTCCTGTACACCCACTTCTTAAGTCACCTCGTTCACAAAATTATCGATCAATCCCAAAACTGCGAAGACATCCTGCTCAACTTCCTAGTCAGTCACGTAACTCGTCTACCCCCTATAAAAGTCACCCAGCGGAAGCAATACAAGGAGACAATGCTGGCGGGTGGAGGTCGCAGTTACCCGTCTCCTTGGAACGATCCGGACCACTTCGTCCAGCGACAAACCTGCATCAACGCCTTTGCCAAGGTCTTCGGCTACATGCCTCTGGTTCGGTCCAACACCCGACTCGACCCCGTCCTCTTCAAGGATCCGGTTTCGAATCTCAGGAAGAAATATCGTCGCATGGAGATTGCCGGCAGCTAGTGAAGGTTTCCGGATGGAACCGTTGGAACTCTTTGTTACCTGCCAGGGTGTGGAGCTGTACTGGCATCCAGTGCTGTCTGCAGCCCTATCACCTCCG-TTTCTTTATGACTCAAACCGATACCAGGTCTATCTGCAGGGCCGAGTTCGTATGACTCTCCATGCGCAGATGAGTTTTGGTGGCTGACTTCGTGCCGACCAGGACCTCGATGACTGCGCAAGAGGCCAGCAGTAGATGGCCCTTTGGCAAAGATCTTAAAACAGAACCATCATGATGGGTAACACACATCTCGGACAACAACAGATTTCCATAAATATAGTTATCCATGGCATTCCGTCTCCATTGTTTGCCCTAATCTAGTTACAAATACCATTACATTAAATAACTATCCATAGCAACCTT
Ncarteri_Pitchfork_N363 ---------------------------------------------------------------------------------------------------------------------------CTTACCCAACGACTGTATCTTGTGGCACAATCTATATAGTTATAT--CCCACCCCCCGCTGAATTAAGTAGTAATAAACTCTTACACCCTTCTTGTTTGGAAAAATGATGAATCGTATCTAAATTG-CTTTGTTTATGTTACTTCATGTGGAA-------TGAGGCTGACTAGTTTTCATTTCTTTTCAGGTACTACCACTTCTTGTACACCCACTTCTTAAGTCACCTCGTTCACAAAATTATCGATCAATCCCAAAACTGCGAAGACATCCTGCTCAACTTCCTAGTCAGTCACGTAACTCGTCTACCCCCTATAAAAGTCACCCAGCGGAAGCAATACAAGGAGACAATGCTGGCGGGTGGAGGTCGCAGTTACCCGTCTCCTTGGAACGATCCGGACCACTTCGTCCAGCGACAAACCTGCATCAACGCCTTTGCCAAGGTCTTCGGCTACATGCCTCTGGTTCGGTCCAACACCCGACTCGACCCCGTCCTCTTCAAGGATCCGGTTTCGAATCTCAGGAAGAAATATCGTCGCATGGAGATTGCCGGCAGCTAGTGAAGGTTTGCGGATGGAACCGTTGGAACTCTTTGTTACCTGCCAGGGTGTGGAGCTGTACTGGCATCCAGTGCTGTCTGCAGCCCTATCACCTCCG-TTTCTTTATGACTCAAACCGATACCAGGTCTATCTACAGGGCCGAGTTCGTATGACTCTCCATGCGCAGATGAGTATTGGTGGCTGACTTCGTGCCGACCAGGACCTCGATGACTGCGCAAGAGGCCAGCAGTAGATGACCCTTTGGCAAAGATCTTAAAACAGAACCATCATGATGGGTAACACACATCTCGGACAACAACAGATTTCCAAAAATATAGTTATCCATGACATTCCGTCTCCATTGTTTGCCCAAATCTAGTTACAAAT----------------------------------
Ncarteri_WeberCty_N1044 --------------------------------------------------------------------------------------------------------------------------------------------------------------------------------------------------------ATTCTTATACCCTTTTTGTTTGGGTAAATGATGAATCGTATCTAAATTC-CTTTGTTTATGTTACTTCATGTGGAA-------TAAGGCTGACTTGTTTTAATTTCTTTTCAGGTACTACCACTTCTTGTACACCCACTTCTTAAGTCACCTCGTTCACAAAATTATCGATCAATCCCAAAACTGCGAAGACATCCTGCTCAACTTCCTAGTCAGTCACGTAACTCGTCTACCCCCTATAAAAGTCACCCAGCGGAAGCAATACAAGGAGACAATGCTGGCGGGTGGAGGTCGCAGTTACCCGTCTCCTTGGAACGATCCGGACCACTTCGTCCAGCGACAAACCTGCATCAACGCCTTTGCCAAGGTCTTCGGCTACATGCCTCTGGTTCGGTCCAACACCCGACTCGACCCCGTCCTCTTCAAGGATCCGGTTTCGAATCTCAGGAAGAAATATCGTCGCATGGAGATTGCCGGCAGCTAGTGAAGGTTTGCGGATGGAACCGTTGGAACTCTTTGTTACCTGCCAGGGTGTGGAGCTGTACTGGCATCCAGTGCTGTCTGCAGCCCTATCACCTCCG-TTTCTTTATGACTCAAACCGATACCAGGTCTATCTGCAGGGCCGAGTTCGTATGACTCTCCATGCGCAGATGAGTATTGGTGGCTGACTTCGTGCCGACCAGGACCTCGATGACTGCTCAAGAGGCCAGCAGTAAATGGCCCTTTGGCAAAGATCTTAAAACAGAACCATCATGATGGGTAACACACATCTCGGACAACAACAGATTTCCATAAATATAGTTATCCATGACATTCCGTCTCCATTGTTTGCCCAAATCTAGTTACAAATACCAT-----------------------------
Ncarteri_div__RainbowCave_G2089 TTCATCGGCCAGATTTGACGC------AATAAATCGTCTCCAAATAAGTT----CAGCTTGCAATTGCCGTTTTACTGCAAGTATCACTGGTAAGGGATATGCATCCTTGGTACGATGTGAGTTTTGACAAATGACGGCATTTTGTCATGCAATTCATATTGTTATATTTTTATTATTTTAATGAATTAACTGGTAGGAATCTCTTACACCCTTCTTGTTTGGAAAAAGGATGAATCATATCTAAATTTATTTTGTTTATATTACTTTATATGGAATAATCATTAATGCTGGCTTGTCTGTATTTCTTTTCAGGTACTACCACTTCTTGTACACTCACTTCTTAAGTCACCTCGTTCACAAAATTATCGATCAATCCCAAAACTGCGAAGACATTCTGCTCAACTTTCTAGTCAGTCACGTAACTCGTCTACCCCCTATAAAAGTCACCCAGCGGAAACAATACAAGGAGACAATGCTGGCGGGTGGAGGGCGCAGTTACCCGTCTCCTTGGAACGATCCGGACCACTTCGTCCAGCGACAAACCTGCATCAACGCCTTTGCCAAGATCTTCGGCTACATGCCTCTGGTTCGGTCCAACACCCGACTCGACCCCGTCCTCTTCAAGGATCCGGTTTCGAATCTCAGGAAGAAATATCGTCGCATGGAGATAGCCGGCAGCTAGTGAAGGTTTGCGGATGGAACCGTTGGAACTCTTTGTTACCTGCCAGGGTGTGGTGCTGTACTGGCACCCAGTGCTGTTTGCAGCCCTATCACCTCCG-TTTCGTTATGACTCAAACCGATACCAGATCTATCTGCGGGGCCGAGTTCGTATGACTCTCCATGTGCAGATGATTATTGGTGGCTCACTTC-----CACCAGGACCTCGATGACTGCGCAAGAGGCCAACAGTAGATGGCCCTTTGGCAAAGATCTTAAAACAGAACCCTCATAATGGGTAACACACGTCTCGGATAACAACAGATTTCCAGAAATATAGTTATTCATGCCATTCCGTCTCCATTGTTTACCCAAATATAGTTACAAATACCATTACAGTAAATAACTATCCATAGCAACCTT
Ncherokee_BallhootScar_N193 TTGTCCGGGCACGTATGCCACGGCATTCAAAGACTGTCTGCAATCAAACAACCCCAACTCAAAATGGCTTCTTCCCAACCAGCCACAAAGATATGGAATTTGTTTCAATTCTGCAGAGTAAACCTTACCCGACGACTGTATCTTGTGGCACAGCTTATATAGTTATATTTTTTTTACTTTAGTGAATTAAGTGGTAGTAATCTCTTACACTCTTCTTGTTTGGAAGAATGATGAATCGTATCTAAATTCCTTTTGTTTATGTTACTTCGTATGGAATGATCGCTAATGCTGACTTGTCTGCATCTCTTTTCAGGTACTACCACTTCTTGTACACCCACTTCTTAAGTCACCTCGTTCACAAAATTATCGATCAATCCCAAAACTGCGAAGACATCCTGCTCAACTTCCTAGTCAGTCACGTAACTCGTCTACCCCCTATAAAAGTCACCCAGCGGAAGCAATACAAGGAGACAATGCTGGCGGGTGGAGGTCGCAGTTACCCGTCTCCTTGGAACGATCCGGACCACTTCGTCCAGCGACAAACCTGCATCAACGCCTTTGCCAAGATCTTCGGCTACATGCCTCTGGTTCGGTCCAACACCCGACTCGACCCCGTCCTCTTCAAGGATCCGGTTTCGAATCTCAGGAAGAAATATCGTCGCATGGAGATAGCCGGCAGCTAGTGAAGGTTTGCGGATGAAACCGTTGGAACTATTTGTTACCTGCCAGGGTGTGGAGCTGTACTGGCATCCAGTGCTGTCTGCAGCCCTATCACCACCATTTCTTTTATGACTCAAACCGATACCAGGTCTATCTGCAGGGCCGAGTTCGTATTACTCTCCATGTGCAGATGAGTATTGGTGGCTGACTTCGTGCCCACCAGAACCTCGATGACTGCGCAAGAAGCCACTAGTAGATGGCCCTTTGGCAAAGATCTTAAAACAGAACCCTCATGATGGGTAACACACATTTCGGACAACAACAGATTTCCAAAAATATAGTTATTCATGACATTCCGTCTCCATTGTTTGCCCAAATCTAATTACAAATACCATTGCAGTAAATAACTATCCATAGTAACCTT
Ncherokee_BalsamMtn_N891 TTGTCCGGGCACGTATGCCACGGCCTTCAAAGACAGTCTGCAATCAAACAACCCCAACTCAAAATGGCTTCTTCCCAACCAGCTACAAAGATATGGAATTTGTTTCAATTCTGCAGAGTAAACCTTACCCGACGACTGTATCTTGTGGCACAGCTTATATAGTTATA--CTTTTTACTTTAGTGAATTAAGTGGTAGTAATCTCTTACACTCTTCGTGTTTGGAAGAATGATGAATCGTATCTAAATTCCTTTTGTTTATGTTACTTCGTATGGAATGATCACTAATGCTGACTTGTCTGTATCTCTTTTCAGGTACTACCACTTCTTGTACACCCACTTCTTAAGTCACCTCGTTCACAAAATTATCGATCAATCCCAAAACTGCGAAGACATCCTGCTCAACTTCCTAGTCAGTCACGTAACTCGTCTACCCCCTATAAAAGTCACCCAGCGGAAGCAATACAAGGAGACAATGCTGGCGGGTGGAGGTCGCAGTTACCCGTCTCCTTGGAACGATCCGGACCACTTCGTCCAGCGACAAACCTGCATCAACGCCTTTGCCAAGATCTTCGGCTACATGCCTCTGGTTCGGTCCAACACCCGACTCGACCCCGTCCTCTTCAAGGATCCGGTTTCGAATCTCAGGAAGAAATATCGTCGCATGGAGATAGCCGGCAGCTAGTGAAGGTTTGCGGATGAAACCGTTGGAACTCTTTGTTACCTGCCAGGGTGTGGAGCTGTACTGGCATCCAGTGCTGTCTGCAGCCCTATCACCACCATTTCTTTTATGACTCAAACCGATACCAGGTCTATCTGCAGGGCCGAGTTCGTATGACTCTCCATGTGCAGATGAGTATTGGTGGCTGACTTCGTGCCCATCAGAACCTCGATGACTGCGCAAGAAGCCACTAGTAGATGGCCCTTTGGCAAAGATCTTAAAACAGAACCCTCATGATGGGTAACACACATTTCGGACAACAACAGATTTCCAAAAATATAGTTATTCATGACATTCCGTCTCCATTGTTTGCCCAAATCTAATTACAAATACCATTACAGTAAATAACTATCCATAGTAACCTT
Ncherokee_SIndianCrk_N681 -----------------------------------------------------------------------------------------------------------------------------------------------------------------------------TTACTTTAGTGAATTAAGTGGTAGTAATCTCTTACACTCTTCTTGTCTGGAAGAATGATGAATCGTATCTAAATTCCTTTTGTTTATGTAACTTCGTATGGAATGATCACTAATGCTGACTTGTCTGCATCTCTTTTCAGGTACTACCACTTCTTGTACACCCACTTCTTAAGTCACCTCGTTCACAAAATTATCGATCAATCCCAAAACTGCGAAGACATCCTGCTCAACTTCCTAGTCAGTCACGTAACTCGTCTACCCCCTATAAAAGTCACCCAGCGGAAGCAATACAAGGAGACAATGCTGGCGGGTGGAGGTCGCAGTTACCCGTCTCCTTGGAACGATCCGGACCACTTCGTCCAGCGACAAACCTGCATCAACGCCTTTGCCAAGATCTTCGGCTACATGCCTCTGGTTCGGTCCAACACCCGACTCGACCCCGTCCTCTTCAAGGATCCGGTTTCGAATCTCAGGAAGAAATATCGTCGCATGGAGATAGCCGGCAGCTAGTGAAGGTTTGCGGATGAAACCGTTGGAACTCTTTGTTACCTGCCAGGGTGTGGAGCTGTACTGGCATCCAGTGCTGTCTGCAGCCCTATCACCACCATTTCTTTTATGACTCAAACCGATACCAGGTCTATCTGCAGGGCCGAGTTCGTATGACTCTCCATGTGCAGATGAGTATTGGTGGCTGACTTCGTGCCC--------------------------------------------------------------------------------------------------------------------------------------------------------------------------------------------------------------
Ncooperi_BrasstBald_N824 --------------------------------------------------------------------------------------------------------------------------------------------------------------------------------------------------------ACTCTTACGCCCTTCTTGTTTGGAAAAATGATGAATCGTATCTAAATTC-CTTTGTTTATGTTACTTCATGTGGAAGGATCATTAAGGCTGACTTGTTTTCATTTCTTTTCAGGTACTATCACTTCTTGTACACCCACTTCTTAAGTCACCTCGTTCACAAAATTATCGATCAATCCCAAAACTGCGAAGACATCCTGCTCAACTTCCTAGTCAGTCACGTAACTCGTCTACCCCCTATAAAAGTCACCCAGCGGAAGCAATACAAGGAGACAATGCTGGCGGGTGGAGGTCGCAGTTACCCGTCTCCTTGGAACGATCCGGACCACTTCGTCCAGCGACAAACCTGCATCAACGCCTTTGCCAAGGTCTTCGGCTACATGCCTCTGGTTCGGTCCAACACCCGACTCGACCCCGTCCTCTTCAAGGATCCGGTTTCGAATCTCAGGAAGAAATATCGTCGCATGGAGATTGCCGGCAGCTAGTGAAGGTTTGCGGATGGAACCGTTGGAACTCTTTGTTACCTGCCAGGGTGTGGAGCTGTACTGGCATCCAGTGCTGTCTGCAGCCCTATCACCTCCG-TTTCTTTATGACTCAAACCGATACCAGGTCTATCTGCAGGGCCGAGTTCGTATGACTCTCCATGCGCAGATGAGTATTGGTGGCTGACTTCGTGCCCACCAGGACCTCGATGACTGCGCAAGAGGCCAGCAGTAGATGGCCCTTTGGCAAAGATCTTAAAACAGAACCATCATG---------------------------------------------------------------------------------------------------------------------------------
Ncooperi_CheoahDam_N1122 ----------------------------------------------------------------------------------------------------------------AGGGGTTACACCTTGCGCAC--AACCTTCTTTTTTGCGTTAACTTTTGAGCGCTAA--CTCTTGAAACATTTATTTAAAAATTACTAAACTCTTACGCCCTTCTTGTTTCGAAAAATGATGAATCGTATCTAAATTC-CTTTGTTTATGTTAGTTCATGTGGAAGGATCATTAAGGCTGATTTGTTTTCATTTCTTTTCAGGTACTACCACTTCTTGTACACCCACTTCTTAAGTCACCTCGTTCACAAAATTATCGATCAATCCCAAAACTGCGAAGACATCCTGCTCAACTTCCTAGTCAGTCACGTAACTCGTCTACCCCCTATAAAAGTCACCCAGCGGAAGCAATACAAGGAGACAATGCTGGCGGGTGGAGGTCGCAGTTACCCGTCTCCTTGGAACGATCCGGACCACTTCGTCCAGCGACAAACCTGCATCAACGCCTTTGCCAAGGTCTTCGGCTACATGCCTCTGGTTCGGTCCAACACCCGACTCGACCCCGTCCTCTTCAAGGATCCGGTTTCGAATCTCAGGAAGAAATATCGTCGCATGGAGATTGCCGGCAGCTAGTGAAGGTTTGCGGATGAAACCGTTGGAACTCTTTGTTACCTGCCAGGGTGTGGAGCTGTACTGGCATCCAGTGCTGTCAGCAGCCCTATCACCTCCG-TTTCTTTATGACTCAAACCGATACCAGGTCTATCTGCAGGGCCGAGTTCGTATGACTCTCCATGCGCAGATGAGTATTGGTGGCTGACTTCGTGCCCACCAGGACCTCGATGACTGCGCAAGAGGCCAGCAGTAGATGGCCCTTTGGCAAAGATCTTAAAACAGAACCATCATGATGGGTAACACACATCTCGGACAACAACAGATTTCCAAAAATATAGTTATCCATGACATTCCGTCTCCATTGTTTGCCCAAATCTAGTTACAAATACCATTACAGTAAATAACTATCCATAGCAACCTT
Ncooperi_NantRiverGorge_N682 ------------------------------------------------------------------------------------------------------------------------------------------------------------------------------------------------------GAACTCTTACATTCTTCTTGTTTGGAAAAATGATGAATCGAATCTAAATTC-TTTTGTTTATGTTACTTCATGTGGAATGATCATTAAGGCTGACTTGTTTTCATTTCTTTTCAGGTACTACCACTTCTTGTACACCCACTTCTTAAGTCACCTCGTTCACAAAATTATCGATCAATCCCAAAACTGCGAAGACATCCTGCTCAACTTCCTAGTCAGTCACGTAACTCGTCTACCCCCTATAAAAGTCACCCAGCGGAAGCAATACAAGGAGACAATGCTGGCGGGTGGAGGTCGCAGTTACCCGTCTCCTTGGAACGATCCGGACCACTTCGTCCAGCGACAAACCTGCATCAACGCCTTTGCCAAGGTCTTCGGCTACATGCCTCTGGTTCGGTCCAACACCCGACTCGACCCCGTCCTCTTCAAGGATCCGGTTTCGAATCTCAGGAAGAAATATCGTCGCATGGAGATTGCCGGCAGCTAGTGAAGGTTTGCGGATGGAACCGTTGGAACTCTTTGTTACCTGCCAGGGTGTGGAGCTGTACTGGCATCCAGTGCTGTCTGCAACCCTATCACCTCCG-TTTCTTTATGACTCAAACCGATACCGGGTCTATCTGCAGGGCCGAGTTCGTATGACTCTCCATGCGCAGATGAGTATTGGTGGCTGACTTCGTGCCCACCAGGACCTCGATGACTGCGCAAGAGGCCAGCAGTAGATGGCCCTTTGGCAAAGATCTTAAAATAGAACCATCATGATGGGTAACACACATCTCGGACAACAACAGATTTCCAAAAATATAGTTATCCATGACATTCCGTCTCCATTGTTTGCCCAAATCTAGTTACAAATACCATTACAGTAAATAACTATCCATAGCAACCTT
Ncooperi_RockCrRoad_N1160 --------------------------------------------------------------------------------------------------------------------------------------------------------------------------------------------------------ACTCTTACGCCCTTCTTGTTTGGAAAAATGATGAATCGTATCTAAATTT-CTTTGTTTATGTTACTTCATGTGGAAGGATCATTAAGGCTGACTTGTTCTCATTTCTTTTCAGGTACTACCACTTCTTGTACACCCACTTCTTAAGTCACCTCGTTCACAAAATTATCGATCAATCCCAAAACTGCGAAGACATCCTGCTCAACTTCCTAGTCAGTCACGTAACTCGTCTACCCCCTATAAAAGTCACCCAGCGGAAGCAATACAAGGAGACAATGCTGGCGGGTGGAGGTCGCAGTTACCCGTCTCCTTGGAACGATCCGGACCACTTCGTCCAGCGACAAACCTGCATCAACGCCTTTGCCAAGGTCTTCGGCTACATGCCTCTGGTTCGGTCCAACACCCGACTCGACCCCGTCCTCTTCAAGGATCCGGTTTCGAATCTCAGGAAGAAATATCGTCGCATGGAGATTGCCGGCAGCTAGTGAAGGTTTGCGGATGGAACCGTTGGAACTCTTTGTTACCTGCCAGTGTGTGGAGCTGTACTGGCATCCAGTGCTGTCTGCAGCCCTATCACCTCCG-TTTCTTTATGACTCAAACCGATACCAGGTCTATCTGCAGGGCCGAGTTCGT-TGACTCTCCATGCGCAGATGAGTATTGGTGGCTGACTTCATGCCCACCAGGACCTCGATGACTGCGCAAGAGGCCAGCAGTAGATGGCCCTTTGGCAAAGATCTTAAAACAGAACCATCATGATGGGTAACACACATCTCGGACAACAACAGATTTCCAAAAATATAGTTATCCATGACATTCCGTCTCCATTGTTTGCCCAAATCTAGTTACAAATACCATTACAGTAAATAACTATCCATAGCAACCTT
Ncoylei_Apalachia_N1195 --------------------------------------------------------------------------------------------------------------------------------------------------------ATTTATACAATTGTTTAATTTTTTCAAGTATTCTTAAAAAAATAATAAACTCTTACACCCTTATTGTTTGGAAAAATGATGAATCGTATCTAAATTC-CTTTGTTTATGTTACTTCATGTGGAATGATCGTTAAGGCTGACTTGTTTTCATTTCTTTTCAGGTACTACCACTTCTTATACACCCACTTCTTAAGTCACCTCGTTCACAAAATTATCGATCAATCCCAAAACTGCGAAGACATCCTGCTCAACTTCCTAGTCAGTCACGTAACTCGTCTACCCCCTATAAAAGTCACCCAGCGGAAGCAATACAAGGAGACAATGCTGGCGGGTGGCGGTCGCAGTTACCCGTCTCCTTGGAACGATCCGGACCACTTCGTCCAACGACAAACCTGCATCAACGCCTTTGCCAAGGTCTTCGGCTACATGCCTCTGGTTCGGTCCAACACCCGACTCGACCCCGTCCTCTTCAAGGATCCGGTTTCGAATCTCAGGAAGAAATATCGTCGCATGGAGATTGCCGGCAGCTAGTGAAGGTTTGCGGATGAAACCGTTGGAACTCTTTGTTACCTGCCAGGGTGTGGAGCTGTACTGGCATCCAGTGCTGTCTGCAGCCCTATCACCTACG-TTTCTTTATGACTCAAACCGATACCAGGTCTATCTGCAGGGCCGAGTTCGTATGACTCTCCATGCGCAGATGA------GTGGCTGACTTCGTGCCCACCGGGACCTCGATGACTGCGCAAGAGGCCAGCAGTAGATGGCCCTTTGGCAAAGATCTTAAAACAGAACCATCATGATGGGTAACACACATCTCGGACAACAACAGATTT-AAAAAATATAGTTATTCATGACATTCCGTCTCCATTGTTTGCCCAAATCTAGTTACAAATACCATT----------------------------
Ncoylei_DinkinCove_N1118 ------------------------------AGACGGTCTGCAATCAAACTGCCGCAAATAAAAATAACTTCCCCGCCATCAGCGACAAGGATATGGAAGTTGTTTCAATTCTGCAGAATAAACCTTACCCAACGACTGTATCTTGTGGCACAATTTATATAGTTATAT---CCTCCCCCCGTTGAATTAAGTAGTAGTAAACTCTTACACCCTTATTGTTTGCAAAAATGATGAATCGTATCTAAATTC-CTTTGTTTATGTTACTTCATGTGGAATGATCGTTAAGGCTGACTTGTTTTCATTTCTTTTCAGGTACTACCACTTCTTATACACCCACTTCTTAAGTCACCTCGTTCACAAAATTATCGATCAATCCCAAAACTGCGAAGACATCCTGCTCAACTTCCTAGTCAGTCACGTAACTCGTCTACCCCCTATAAAAGTCACCCAGCGGAAGCAATACAAGGAGACAATGCTGGCGGGTGGCGGTCGCAGTTACCCGTCTCCTTGGAACGATCCGGACCACTTCGTCCAACGACAAACCTGCATCAACGCCTTTGCCAAGGTCTTCGGCTACATGCCTCTGGTTCGGTCCAACACCCGACTCGACCCCGTCCTCTTCAAGGATCCGGTTTCGAATCTCAGGAAGAAATATCGTCGCATGGAGATTGCCGGCAGCTAGTGAAGGTTTGCGGATGAAACCGTTGGAACTCTTTGTTACCTGCCAGGGTGTGGAGCTGTACTGGCATCCAGTGCTGTCTGCAGCCCTATCACCTACG-TTTCTTTATGACTCAAACCGATACCAGGTCTATCTGCAGGGCCGAGTTCGTATGACTCTCCATGCGCAGATGA------GTGGCTGACTTCGTGCCCACCGGGACCTCGATGACTGCGCAAGAGGCCAGCAGTAGATGGCCCTTTGGCAAAGATCTTAAAACAGAACCATCATGATGGGTAACACACATCTCGGACAACAACAGATTTCCAAAAATATAGTTATTCATGACATT---------------------------------------------------------------------
Ncoylei_TiptonCreek_N837 -------------------------------------CTGCAATCAAACTGCCGCAAATAAAAATAACTTCCCCGCCATCAGCGACAAGGATATGGAAGTTGTTTCAATTCTGCAGAATAAACCTTACCCAACGACTGTATCTTGTGGCACAATTTATATAGTTATAT--CCTCCCCCCCGTTGAATTAAGTAGTAGTAAACTCTTACACCCTTATTGTTTGGAAAAATGATGAATCGTATCTAAATTC-CTTTGTTTATGTTACTTCATGTGGAATGATCGTTAAGGCTGACTTGTTTTCATTTCTTTTCAGGTACTACCACTTCTTGTACACCCACTTCTTAAGTCACCTCGTTCACAAAATTATCGATCAATCCCAAAACTGCGAAGACATCCTGCTCAACTTCCTAGTCAGTCACGTAACTCGTCTACCCCCTATAAAAGTCACCCAGCGGAAGCAATACAAGGAGACAATGCTGGCGGGTGGCGGTCGCAGTTACCCGTCTCCTTGGAACGATCCGGACCACTTCGTCCAACGACAAACCTGCATCAACGCCTTTGCCAAGGTCTTCGGCTACATGCCTCTGGTTCGGTCCAACACCCGACTCGACCCCGTCCTCTTCAAGGATCCGGTTTCGAATCTCAGGAAGAAATATCGTCGCATGGAGATTGCCGGCAGCTAGTGAAGGTTTGCGGATGAAACCGTTGGAACTCTTTGTTACCTGCCAGGGTGTGGAGCTGTACTGGCATCCAGTGCTGTCTGCAGCCCTATCACCTACG-TTTCTTTATGACTCAAACCGATACCAGGTCTATCTGCAGGGCCGAGTTCGTATGACTCTCCATGCGCAGATGA------GTGGCTGACTTCGTGCCCACCGGGACCTCGATGACTGCGCAAGAGGCCAGCAGTAGATGGCCCTTTGGCAAAGATCTTAAAACAGAACCATCATGATGGGTAACACACATCTCGGACAACAACAGATTTCCAAAAATATAGTTATTCATGACATTCCGTCTCCATTGTTTGCCCAAATCTAGTTACAAATACCATTACAGTAAATAACTATCCATAGCAACCTT
Ncressleri_AndersonSpringCave_G2075 TTGTCCGGGCACGTATGTCACGGCCTTCAAAGACGATCTGCAATCAAACTGCCTCAACTCAAAATGGCTCCTTCCCCGTCAGCGAAAAATATATGGGAGTTGTTTCAATTCTGCAGAGTAAACCTTACCCGACGATTGTATCTTGTGACACAATTTATATTGTTATATTTTTTTTACTTTAATGAATTAAGTGGTAGGAATCTCTTACACCCTTCTTGTTTGGAAGAATGATGAATCTTATCTAAATTCCTTTTGTTTATGTTATTTCATATGGAATAATCATTAATGCTGACTTGCCTGTATTTCTTTTCAGGTACTACCACTTCTTGTACACCCACTTCTTAAGTCACTTAGTTCACAATATTATCGATCAATCCCAAAACTGCGAAGACATCCTGCTCAACTTCCTAGTCAGTCACGTAACTCGTCTACCCCCTATAAAAGTCACCCAGCGGAAGCAATACAAGGAGACAATGCTGGCGGGTGGAGGTCGCAGTTACCCGTCTCCTTGGAACGATCCGGATCACTTCGTCCAGCGACAAACCTGCATCAACGCCTTTGCCAAGATCTTCGGCTACATGCCTCTGGTTCGGTCCAACACCCGACTCGACCCCGTCCTCTTCAAGGATCCGGTTTCGAATCTCAGGAAGAAATATCGTCGCATGGAGATAGCCGGCAGCTAGTAAAGGTTTGCGGATGGAACCGTTGGAACTCTTTGTTACCTGCCAGGGTGTGGAGCTGTACTGGCATCCAGTGCTGTCTGCAGCCCTATCACCTCCGTTTC-TTTATGACTCAAACCGATACCAGGTCTATCTGCAGGGCGGAGTTCGTATGACTCTCCATGTGCAGATGAGTATTGGTGGTTGATTTCGTGCCCACCAGGACCTCGATGACTGCGCAAGAGGCCAGCAGTAGATGGCCCTTTGGCAAAGATCTTAAAACTGAACCCTCATGATGGGTAACACACATCTCGGACAACAACAGATTTCCAAAAATATAGTTATTCATGACATTCCGTCTCCATTGTTTGCCCAAATCTAGTTACAAATACCATTACAGTAAGTAACAATCTATAGAAATCTT
Ncressleri_PigeonCave_G2077 TTGTCCGGGCACGTATGTCACGGCCTTCAAAGACGATCTGCAATCAAACTGCCTCAACTCAAAATGGCTCCTTCCCCGTCAGCGAAAAATATATGGGAGTTGTTTCAATTCTGCAGAGTAAACCTTACCCGACGATTGTATCTTGTGACACAATTTATATTGTTATATTTTTTTTACTTTAATGAATTAAGTGGTAGGAATCTCTTACACCCTTCTTGTTTGGAAGAATGATGAATCTTATCTAAATTCCTTTTGTTTATGTTATTTCATATGGAATAATCATTAATGCTGACTTGCCTGTATTTCTTTTCAGGTACTACCACTTCTTGTACACCCACTTCTTAAGTCACTTAGTTCACAATATTATCGATCAATCCCAAAACTGCGAAGACATCCTGCTCAACTTCCTAGTCAGTCACGTAACTCGTCTACCCCCTATAAAAGTCACCCAGCGGAAGCAATACAAGGAGACAATGCTGGCGGGTGGAGGTCGCAGTTACCCGTCTCCTTGGAACGATCCGGATCACTTCGTCCAGCGACAAACCTGCATCAACGCCTTTGCCAAGATCTTCGGCTACATGCCTCTGGTTCGGTCCAACACCCGACTCGACCCCGTCCTCTTCAAGGATCCGGTTTCGAATCTCAGGAAGAAATATCGTCGCATGGAGATAGCCGGCAGCTAGTAAAGGTTTGCGGATGGAACCGTTGGAACTCTTTGTTACCTGCCAGGGTGTGGAGCTGTACTGGCATCCAGTGCTGTCTGCAGCCCTATCACCTCCGTTTC-TTTATGACTCAAACCGATACCAGGTCTATCTGCAGGGCGGAGTTCGTATGACTCTCCATGTGCAGATGAGTATTGGTGGTTGATTTCGTGCCCACCAGGACCTCGATGACTGCGCAAGAGGCCAGCAGTAGATGGCCCTTTGGCAAAGATCTTAAAACTGAACCCTCATGATGGGTAACACACATCTCGGACAACAACAGATTTCCAAAAATATAGTTATTCATGACATTCCGTCTCCATTGTTTGCCCAAATCTAGTTACAAATACCATTACAGTAAGTAACAATCTATAGAAATCTT
Ncrosbyi_MtMitchell_N210 ---------------------------------------------------------------------------------------------------------------------------------------------------------------------------------------------------------------------------------------------GTATCTAAATTCCTTTTGTTTATGTTACTTCATATGGAATGATCACTAA------------TGCATCTCTTTTCAGGTACTACCACTTCTTGTACACCCACTTCTTAAGTCACCTCGTTCACAAAATTATCGATCAATCCCAAAACTGCGAAGACATCCTGCTCAACTTCCTAGTCAGTCACGTAACTCGTCTACCCCCTATAAAAGTCACCCAGCGGAAGCAATACAAGGAGACAATGCTGGCGGGTGGAGGTCGCAGTTACCCGTCTCCTTGGAACGATCCGGACCACTTCGTCCAGCGACAAACCTGCATCAACGCCTTTGCCAAGATCTTCGGCTACATGCCCCTGGTTCGGTCCAACACCCGACTCGACCCCGTCCTCTTCAAGGATCCGGTTTCGAATCTCAGGAAGAAATATCGTCGCATGGAGATAGCCGGCAGCTAGTGAAGGTTTGCGGATGGAACCGTTGGAACTCTTTGTTACCTGCCAGGGTGTGGAGCTGTACTGGCATCCAGTGCTGTCTGCAGCCCTATCACCTCCGTTTCTTGTATGACTCAAACCGATACCAGGTCTATCTGCAGGGCCGAGTTCGTATGACTCTCCATGTGCAGATGAATATTGGTGGCTGACTTCGTGCCCACCAGGACCTCGATGACTGCGCAAGAAGCCACCAGTAGATGGCCCTTTGGCAAAGATCTTAAAACAGAACCCTCATGATGGGTAACACACATTTCGGACAACAACAGATTTCCAAAAATATAGTTATTCATGACATTCCGTCTCCATTGTTTGCCCAAATCTAATTACAAATACCATTACAGTAAATAACTATCCATAGTAACCTT
Ncrosbyi_PricesCrk_N1143 TTGTCCGGGCACGTATGTCACGTCATTCAAAGACTGTCTGCAATCAAATTGCCCCAACTCAAAATGGCTTCTTCCTCACCAGCCACAAAGATATGGAATTTGTTTCAATTCTGCAGAGTAAACCTTACCCGACGGCTGTATCTTGTGGCACAGCTTATGAAGTTATAT-TTTTTGACTTTAGTGAATTAAGTGGTAGTAATCTCTTACATCC--------TGGAAAAAGGATGAATCGTATCTAAATTCCTTTTGTTTATGTTACTTCATATGCAATGATCACTAA------------TGCATCTCTTTTCAGGTACTACCACTTCTTGTACACCCACTTCTTAAGTCACCTCGTTCACAAAATTATCGATCAATCCCAAAACTGCGAAGACATCCTGCTCAACTTCCTAGTCAGTCACGTAACTCGTCTACCCCCTATAAAAGTCACCCAGCGGAAGCAATACAAGGAGACAATGCTGGCGGGTGGAGGTCGCAGTTACCCGTCTCCTTGGAACGATCCGGACCACTTCGTCCAGCGACAAACCTGCATCAACGCCTTTGCCAAGATCTTCGGCTACATGCCTCTGGTTCGGTCCAACACCCGACTCGACCCCGTCCTCTTCAAGGATCCGGTTTCGAATCTCAGGAAGAAATATCGTCGCATGGAGATAGCCGGCAGCTAGTGAAGGTTTGCGGATGGAACCGTTGGAACTCTTTGTTACCTGCCAGGGTGTGGAGCTGTACTGGCATCCAGTGCTGTCTGCAGCCCTATCACCTCCGTTTCTTTTATGACTCAAACCGATACCAGGTCTATCTGCAGGGCCGAGTTCGTATGACTCTCCATGTGCAGATGAGTATTGGTGGCTGACTTCGTGCCCACCAGGACCTCGATGACTGCGCAAGAAGCCACCAGTAGATGGCCTTTTGGCAAAGATCTTAAAACAGAACCCTCATGATGGGTAACACACATTTCGGACAACAACAGATTTCCAAAAATATAGTTATTCATGACATTCCGTCTCCATTGTTTGCCCAAATCTAATTACAAATACCATTACAGTAA---------------------
Ncrosbyi_ShufordCrk_N1148 TTGTCCGGGCACGTATGTCACGTCCTTCAAAGACTGTCTACAATCAAATTGCCCCAACTCAAAATGGCTTCTTCCCCACCAGCCACAAAGATATGGAATTTGTTTCAATTCTGCAGAGTAAACCTTACCCGACGGCTGTATCTTGTGGCACAGCTTATAAAGTTATATTTTTTGGACTTTAGTGAATTGAGTGGTAGTAATCTCTTACATCCTTCTTGTTTGGAAAAAGGATGAATCGTATCTAAATTCCTTTTGTTTATGTTACTTCATATGGAATGATCACTAA------------TGCATCTCTTTTCAGGTACTACCACTTCTTGTACACCCACTTCTTAAGTCACCTCGTTCACAAAATTATCGATCAATCCCAAAACTGCGAAGACATCCTGCTCAACTTCCTAGTCAGTCACGTAACTCGTCTACCCCCTATAAAAGTCACCCAGCGGAAGCAATACAAGGAGACAATGCTGGCGGGTGGAGGTCGCAGTTACCCGTCTCCTTGGAACGATCCGGACCACTTCGTCCAGCGACAAACCTGCATCAACGCCTTTGCCAAGATCTTCGGCTACATGCCCCTGGTTCGGTCCAACACCCGACTCGACCCCGTCCTCTTCAAGGATCCGGTTTCGAATCTCAGGAAGAAATATCGTCGCATGGAGATAGCCGGCAGCTAGTGAAGGTTTGCGGATGGAACCGTTGGAACTCTTTGTTACCTGCCAGGGTGTGGAGCTGTACTGGCATCCAGTGCTGTCTGCAGCCCTATCACCTCCGTTTCTTGTATGACTCAAACCGATACCAGGTCTATTTGCAGGGCCGAGTTCGTATGACTCTCCATGTGCAGATGAATATTGGTGGCTGACTTCGTGCCCACCAGGACCTCGATGACTGCGCAAGAAGCCACCAGTAGATGGCCCTTTGGCAAAGATCTTAAAACAGAACCCTCATGATGGGTAACACACATTTCGGACAACAACAGATTTCCAAAAATATAGTTATTCATGACATTCCGTCTCCATTGTTTGCCCAAATCTAATTACAAATACCATTACAGTAAATAACTATCCATAGTAACCTT
Ndellingeri_WhitewFalls_N887 TTGCCCGGGCACGTATGCCATAGCCTTCAAAGACTTTCTGCAATCAAACAACCCCAACTCAAAATGGCTTCTTCCCAACCAGCCACAAAGATATGGAATTTGTTTCAATTCTGCAGAGTAAACCTTACCCGACGACTGTATCTTGTGGCACAGCTTATATAGTTATATTTTTTTTACTTCAGTGAATTAAGTGGTAGTAATTTCTTACACTCTTCATGTTTGGAAGAATGATGAATCGTATCTAAATTCCTTTTGTTTATGTTACTTCGTATGGAATGATCACTAATGCTGACTTGTCTGCATCTCTTTTCAGGTACTACCACTTCTTGTACACCCACTTCTTAAGTCACCTCGTTCACAAAATTATCGATCAATCCCAAAACTGCGAAGACATCCTGCTCAACTTCCTAGTCAGTCACGTAACTCGTCTACCCCCTATAAAAGTCACCCAGCGGAAGCAATACAAGGAAACAATGCTGGCGGGTGGAGGTCGCAGTTACCCGTCTCCTTGGAACGATCCGGACCACTTCGTCCAGCGACAAACCTGCATCAACGCCTTTGCCAAGGTCTTCGGCTACATGCCTCTGGTTCGGTCCAACACCCGACTCGACCCCGTCCTCTTCAAGGATCCGGTTTCGAATCTCAGGAAGAAATATCGTCGCATGGAGATTGCCGGCAGCTAGTGAAGGTTTGCGGATGGAACCGTTGGAACTCTTTGTTACCTGCCAGGGTGTGGAGCTGTACTGGCATCCAGTGCTGTCTGCAGCCCTATCACCTCCGTTTC-TTTATGACTCAAACCGATACCAGGTCTATCTGCAGGGCCGAGTTCGTATGACTCTCCATGCGCAGATGAGTATTGGTGGCTGACTTCGTGCCCACCAGGACCTCTATGACTACGCAAGAGGCCAGCAGTAGATGGCCCTTTGGCAAAGATCTTAAAACAGAACCATCATGATGGGTAACACACATCTCGGACAACAACAGCTTTCCAAAAATATAGTTATCCATGACATTCCGTCTCCATTGTTTGCCCAAATCTAGTTACA-------------------------------------
Ndilutus_GrassyCreek_N670 ----------------------------------------------------------------------------------------------------------------------------------------------------------------------------------------------------GTAATCTCTTACACTCTTCTTGTTTGGAAGAATGATGAATCGTATCTAAATTCCTTTTGTTTATGTTACGTCGTATGGCATGATCACTAATGCTGACTTGTCTGCATCTCTTTTCAGGTACTACCACTTCTTGTACACCCACTTCTTAAGTCACCTCGTTCACAAAATTATCGATCAATCCCAAAACTGCGAAGACATCCTGCTCAACTTCCTAGTCAGTCACGTAACTCGTCTACCCCCTATAAAAGTCACCCAGCGGAAACAATACAAGGAGACAATGCTGGCGGGTGGAGGTCGCAGTTACCCGTCTCCTTGGAACGATCCGGACCACTTCGTCCAGCGACAAACCTGCATCAACGCCTTTGCCAAGATCTTCGGCTACATGCCTCTGGTTCGGTCCAACACCCGACTCGACCCCGTCCTCTTCAAGGATCCGGTTTCGAATCTCAGGAAGAAATATCTTCGCATGGAGATAGCCGGCAGCTAGTGAAGGTTTGCGGATGAAACCGTTGGAACTCTTTGTTACCTGCCAGGGTGTGGAGCTGTACTGGCATCCAGTGCTGTCTGCAGCCCTATCACCACCATTTCTTTTATGACTCAAACCGATACCAGGTCTATCTGCAGGGCCGAGTTCGTATGACTCTCCATGTGCAGATGAGTATTGGTGGCTGACTTCGTGCCCACCAGGACCTCGATGACT--------------------------------------------------------------------------------------------------------------------------------------------------------------------------------------------
Ndilutus_StarveRockCave_G3174 TTCTCCGGGCACGTATGCCACGGCCTTCAAAGACTGTCTGCAATCAAACAACCCCAACTCAAAATGGCTTCTTCCCAACCAGCCACAAAGATATGGAATTTGTTTCAATTCTGCAGAGTAAACCTTACCCGACGACTGTATCTTGTGGCACAGCTTATATAGTTATATTTTTTTTACTTTAGTGAATTAAGTGGTAGTAATCTCTTACACTCTTCTTGTTTGGAAGAATGATGAATCGTATCTAAATTCCTTTTGTTTATGTTACGTCGTATGGCATGATCACTAATGCTGACTTGTCTGCATCTCTTTTCAGGTACTACCACTTCTTGTACACCCACTTCTTAAGTCACCTCGTTCACAAAATTATCGATCAATCCCAAAACTGCGAAGACATCCTGCTCAACTTCCTAGTCAGTCACGTAACTCGTCTACCCCCTATAAAAGTCACCCAGCGGAAACAATACAAGGAGACAATGCTGGCGGGTGGAGGTCGCAGTTACCCGTCTCCTTGGAACGATCCGGACCACTTCGTCCAGCGACAAACCTGCATCAACGCCTTTGCCAAGATCTTCGGCTACATGCCTCTGGTTCGGTCCAACACCCGACTCGACCCCGTCCTCTTCAAGGATCCGGTTTCGAATCTCAGGAAGAAATATCGTCGCATGGAGATAGCCGGCAGCTAGTGAAGGTTTGCGGATGAAACCGTTGGAACTCTTTGTTACCTGCCAGGGTGTGGAGCTGTACTGGCATCCAGTGCTGTCTGCAGCCCTATCACCACCATTTCTTTTATGACTCAAACCGATACCAGGTCTATCTGCAGGGCCGAGTTCGTATGACTCTCCATGTGCAGATGAGTATTGGTGGCTGACTTCGTGCCCACCAGGACCTCGATGACTGCGCAAGAAGCCACCAGTAGATGGCCCTTTGGCAAAGATCTTAAAACAGAACCCTCATGATGGGTAACACACATTTCGGACAACAACAGATTTCCAA-------------------------------------------------------------------------------------------
Nfurtivus_HugdenBranch_G3175 -----------------------------------------------------------------------------------------------------------------------------------------------------------------------------------CGTTAAATTAAGTAGTAGGAAACTCTTACACCCTTCTTGTTTGGAAAAATGATGAATCGTATCTAAATTC-CTTTGTTTATGTTACTTCACGTGGAATGATCATTAAGGCTGACTTGTTTTCATTTCTTTTCAGGTACTACCACTTCTTGTACACCCACTTCTTAAGTCACCTCGTTCACAAAATTATCGATCAATCCCAAAACTGCGAAGACATCCTGCTCAACTTCCTAGTCAGTCACGTAACTCGTCTACCCCCTATAAAAGTCACCCAGCGGAAGCAATACAAGGAGACAATGCTGGCGGGTGGAGGTCGCAGTTACCCGTCTCCTTGGAACGATCCGGACCACTTCGTCCAGCGACAAACCTGCATCAACGCCTTTGCCAAGGTCTTCGGCTACATGCCTCTGGTTCGGTCCAACACCCGACTCGACCCCGTCCTCTTCAAGGATCCGGTTTCGAATCTCAGGAAGAAATATCGTCGCATGGAGATTGCCGGCAGCTAGTGAAGGTTTGCGGATGGAACCGTTGGAACTCTTTGTTACCTGCCAGGGTGTGGAGCTGTACTGGCATCCAGTGCTGTCTGCAGCCCTATCACCTCCG-TTTCTTTATGACTCAAACCGATACCAGTTCTATCTGCAGGGCCGAGTTCGTATGACTCTCCATGCGCAGATGAGTATTGGTGGCTAACTTCGTGCCCACCAGGACCTCGATGACTGCGCAAGAGGCCAGCAGTAGATGGCCCTTTGGCAAAGATCTTAAAACAGAACCATCATAATGGGTAACACACATCTCGGACAACAACAGATTTCCAAAAATATAGTTATCCATGACATTCCGTCTCCATTGTTTGCCCAAATCTAGTTACAAATACCATTACAGTAAATAACTATCCATAGCAACCTT
Nfurtivus_RaccoonMtn_N1026 ----------------------------------------------------------------------------CATCAGCGACAAAGATATGGAAGTTGTTTCAATTCTGCAGAATAAACCTCACCCAACG---CTGTATTGTGGCACAATTTATATAGTAATTT--CCTCCTCCCCGTTAAATTAAGTAGTAGTAAACTCTTACACCCTTCTTGTTTGGAAAAATGATGAATCGTATCTAAATTC-CTTTGTTTATGTTACTTCACGTGGAATGATCATTAAGGCTGACTTGTTTTCATTTCTTTTCAGGTACTACCACTTCTTGTACACCCACTTCTTAAGTCACCTCGTTCACAAAATTATCGATCAATCCCAAAACTGCGAAGACATCCTGCTCAACTTCCTAGTCAGTCACGTAACTCGTCTACCCCCTATAAAAGTCACCCAGCGGAAGCAATACAAGGAGACAATGCTGGCGGGTGGAGGTCGCAGTTACCCGTCTCCTTGGAACGATCCGGACCACTTCGTCCAGCGACAAACCTGCATCAACGCCTTTGCCAAGGTCTTCGGCTACATGCCTCTGGTTCGGTCCAACACCCGACTCGACCCCGTCCTCTTCAAGGATCCGGTTTCGAATCTCAGGAAGAAATATCGTCGCATGGAGATTGCCGGCAGCTAGTGAAGGTTTGCGGATGGAACCGTTGGAACTCTTTGTTACCTGCCAGGGTGTGGAGCTGTACTGGCATCCAGTGCTGTCTGCAGCCCTATCACCTCCG-TTTCTTTATGACTCAAACCGATACCAGTTCTATCTGCAGGGCCGAGTTCGTATGACTCTCCATGCGCAGATGAGTATTGGTGGCTAACTTCTTGCCCACCAGGACCTCGATGACTGCGCAAGAGGCCAGCAGTAGATGGCCCTTTGGCAAAGATCTTAAAACAGAACCATCATAATGGGTAATACACATCTCGGACAACAACAGATTTCCAAAAATATAGTTATCCATGACATTCCGTCTCCATTGTTTGCCCAAATCTAGTTACAAATACCATTACAGTAAATAACTATCCATAGCAACCTT
Ngeorgia_Sittons_N073 --------------------------------------------------------------------------------------------------------------------------------------------------------------------------------------------------------ACTCTTGCACCCTTCTTGTTTGGAAAAATGATGAATCGTATCTAAATTCTTTTTGTTTATGTTACTTCATGTGAAATGATCATTAAGGCTGACTTGTTTTCATTTCTTTTCAGGTACTACCACTTCTTGTACACCCACTTCTTAAGTCACCTCGTTCACAAAATTATCGATCAATCCCAAAACTGCGAAGACATCCTGCTCAACTTCCTAGTCAGTCACGTAACTCGTCTACCCCCTATAAAAGTCACCCAGCGGAAGCAATACAAGGAGACAATGCTGGCGGGTGGAGGTCGCAGTTACCCGTCTCCTTGGAACGATCCGGACCACTTCGTCCAGCGACAAACCTGCATCAACGCCTTTGCCAAGGTCTTCGGCTACATGCCTCTGGTTCGGTCCAACACCCGACTCGACCCCGTCCTCTTCAAGGATCCGGTTTCGAATCTCAGGAAGAAATATCGTCGCATGGAGATTGCCGGCAGCTAGTGAAGGTTTTCGGATGGAACCGTTGGAACTCTTTGTTACCTGCCAGGGTGTGGAGCTGTACTGGCATCCAGTGCTGTCTGCAGCCCTATCACCTCCG-TTTTTTTATGACTCAAACCGATACCAGGTCTATCTGCAGGGCCGAGTTCGTATGATTCTCCATGCGCAGATGAGTATTGGTGGCTGACTTCGTGCCCACCAGGACCTCGATGACTGCGCAAGAAGCCAGCAGTAGATGGCCCTTTGGCAAAGATCTTAAAACAGAACTATCATGATG------------------------------------------------------------------------------------------------------------------------------
Ngertschi_CedarCreek_N351 TTGTCCGGGCACGTATGTCACGTCCTTCAAAGGC--TCTGCAATCAAATTGCCCCAACTCAAAATGGCTTCTTCCCCACCAGCCTCAAAGATATGGAATTTGTTTCAATTCTGCAGAGTAAACCTTACCCGACGGCTGTATCTTGTGGCACAGCTTATAAAGTTATATTTTTT-GACTTTAGTGAATTAAGTGGTAGTAATCTCTTACATCCTTCTTGTTTGGAAAAAGGATGAATCGTATCTAAATTCCTTTTGTTTATGTTACTTCGTATGGAATGATCACTAATGCTGACTTGTCTGCATCTCTTTTCAGGTACTACCACTTCTTGTACACCCACTTCTTAAGTCACCTCGTTCACAAAATTATCGATCAATCCCAAAACTGCGAAGACATCCTGCTCAACTTCCTAGTCAGTCACGTAACTCGTCTACCCCCTATAAAAGTCACCCAGCGAAAGCAATACAAGGAGACAATGCTGGCGGGTGGAGGTCGCAGTTACCCGTCTCCTTGGAACGATCCGGACCACTTCGTCCAGCGACAAACCTGCATCAACGCCTTTGCCAAGATCTTCGGCTACATGCCTCTGGTTCGGTCCAACACCCGACTCGACCCCGTCCTCTTCAAGGATCCGGTTTCGAATCTCAGGAAGAAATATCGTCGCATGGAGATAGCCGGCAGCTAGTGAAGGTTTGCGGATGGAACCGTTGGAACTCTTTGTTACCTGCCAGGGTGTGGAGCTGTACTGGCATCCAGTGCTGTCTGCAGCCCTATCACCTCCGTTTCTTTTATGACTCAAACCGATACCAGGTCTATCTGCAGGGCCGAGTTCGTATGACTCTCCATGTGCAGATGAGTATTGGTGGCTGACTTCGTGCCCACCAGGACCTCGATGACTGCGCAAGAAGCCACCAGTAGATGGCCTTTTGGCAAAGATCTTAAAACAGAACCCTCATGATGGGTAACACACATTTCGGACAACAACAGATTTCCAAAAATATAGTTATTCATGACATTCCGTCTCCATTGTTTGCCCAAATCTAATTACAAATACCATTACAGTAAATAAATATCCATAGTAACCTT
Ngertschi_FrenchBroad_N968 TTGTCCGGGCACGTATGTCACGTCCTTCAAAGAC--TCTGCAATCAAATTGCCCCAACTCAAAATGGCTTCTTCCCCACCAGCCACAAAGATATGGAATTTGTTTCAATTCTGCAGAGTAAACCTTACCCGACGGCTGTATCTTGTGGCACAGCTTATAAAGTTATATTTTTT-GACTTTAGTGAATTAAGTGGTAGTAATCTCTTACATCCTTCTTGTTTGGAAAAAGGATGAATCGTATCTAAATTCCTTTTGTTTATGTTACTTCATATGGAATGATCACTAATGCTGACTTGTCTGCATCTCTTTTCAGGTACTACCACTTCTTGTACACCCACTTCTTAAGTCACCTCGTTCACAAAATTATCGATCAATCCCAAAACTGCGAAGACATCCTGCTCAACTTCCTAGTCAGTCACGTAACTCGTCTACCCCCTATAAAAGTCACCCAGCGGAAGCAATACAAGGAGACAATGCTGGCGGGTGGAGGTCGCAGTTACCCGTCTCCTTGGAACGATCCGGACCACTTCGTCCAGCGACAAACCTGCATCAACGCCTTTGCCAAGATCTTCGGCTACATGCCTCTGGTTCGGTCCAACACCCGACTCGACCCCGTCCTCTTCAAGGATCCGGTTTCGAATCTCAGGAAGAAATATCGTCGCATGGAGATAGCCGGCAGCTAGTGAAGGTTTGCGGATGGAACCGTTGGAACTCTTTGTTACCTGCCAGGGTGTGGAGCTGTACTGGCATCCAGTGCTGTCTGCAGCCCTATCACCTCCGTTTCTTTTATGACTCAAACCGATACCAGGTCTATCTGCAGGGCCGAGTTCGTATGACTCTCCATGTGCAGATGAGTATTGGTGGCTGACTTCGTGCCCACCAGGACCTCGATGACTGCGCAAGAAGCCACCAGTAGATGGCCTTTTGGCAAAGATCTTAAAACAGAACCCTCATGATGGGTAACACACATTTCGGACAACAACAGATTTCCAAAAATATAGTTATTCATGACATTCCGTCTCCATTGTTTGCCCAAATCTAATTACAAAT----------------------------------
Ngertschi_HickoryNutGap_N810 TTGTCCGGGCAC--ATGTCACGTCCTTCAAAGAC--TCTGCAATCAAATTGCCCCAACTCAAAATGGCTTCTTCCCCACCAGCCACAAAGATATGGAATTTGTTTCAATTCTGCAGAGTAAACCTTACCCGACGGCTGTATCTTGTGGCACAGCTTATAAAGTTATATTTTTT-GACTTTAGTGAATTAAGTGGTAGTAATCTCTTACATCCTTCTTGTTTGGAAAAAAGATGAATCGTATCTAAATTCCTTTTGTTTATGTTACTTCATATGGAATGATCACTAATGCTGACTTGTCTGCATCTCTTTTCAGGTACTACCACTTCTTGTACACCCACTTCTTAAGTCACCTCGTTCACAAAATTATCGATCAATCCCAAAACTGCGAAGACATCCTGCTCAACTTCCTAGTCAGTCACGTAACTCGTCTACCCCCTATAAAAGTCACCCAGCGGAAGCAATACAAGGAGACAATGCTGGCGGGTGGAGGTCGCAGTTACCCGTCTCCTTGGAACGATCCGGACCACTTCGTCCAGCGACAAACCTGCATCAACGCCTTTGCCAAGATCTTCGGCTACATGCCTCTGGTTCGGTCCAACACCCGACTCGACCCCGTCCTCTTCAAGGATCCGGTTTCGAATCTCAGGAAGAAATATCGTCGCATGGAGATAGCCGGCAGCTAGTGAAGGTTTGCGGATGGAACCGTTGGAACTCTTTGTTACCTGCCAGGGTGTGGAGCTGTACTGGCATCCAGTGCTGTCTGCAGCCCTATCACCTCCGTTTCTTTTATGACTCAAACCGATACCAGGTCTATCTGCAGGGCCGAGTTCGTATGACTCTCCATGTGCAGATGAGTATTGGTGGCTGACTTCGTGCCCACCAGGACCTCGATGACTGCGCAAGAAGCCACCAGTAGATGGCCTTTTGGCAAAGATCTTAAAACAGAACCCTCATGATGGGTAACACACATTTCGGACAACAACAGATTTCCAAAAATATAGTTATTCATGACATTCCGTCTCCATTGTTTGCCCAAATC---------------------------------------------
Nholsingeri_BrumleyCrk_N916 TTGTCCGGGCACGTATGCCACGGCCATCAAAGACTGTCTGCAATCAAACAAC-TCAACTCAAAATGGCTTCTTCCCAACCAGCCACAAAGATATGGAATTTGTTTCACTTCTGCAGAGTAAACCTTACCCGACGACTGTATCTTGTGGCACAGCTTATATAGTTATATTTTTTTTACTTTAGTGAATTAAGTGGTAGTAATCTCTTTCACTCTTCTTGTTTGGAAGAATGATGAATCGTATCTAAATTCCTTTTGTTTATGTTACTCCGTATGGAATGATCACTAATGCTGACTTGTCTGCGTCTCTTTTCAGGTACTACCACTTCTTGTACACCCACTTCTTAAGTCACCTCGTTCACAAAATTATCGATCAATCCCAAAACTGCGAAGACATCCTGCTCAACTTCCTAGTCAGTCACGTAACTCGTCTACCCCCTATAAAAGTCACCCAGCGGAAACAATACAAAGAGACAATGCTGGCGGGTGGAGGTCGCAGTTACCCGTCTCCTTGGAACGATCCGGACCACTTCGTCCAGCGACAAACCTGCATCAACGCCTTTGCCAAGATCTTCGGCTACATGCCTCTGGTTCGGTCCAACACCCGACTCGACCCCGTCCTCTTCAAGGATCCGGTTTCGAATCTCAGGAAGAAATATCGTCGCATGGAGATAGCCGGCAGCTAGTGAAGGTTTGCGGATGAAACCGTTGGAACTCTTTGTTACCTGCCAGGGTGTGGAGCTGTACTGGCATCCAGTGCTGCCTGCAGCCCTATCGCCGCCATTTCTTTTATGACTCAAACCGATACCAGGTCTATCTGCAGGGCCGAGTTCGTACGACTCTCCATGTGCAGATGAGTATTGGTGGCCGACTTCGTGCCCACCAGAACCTCGATGACTGCGCAAAAAGCCACCAGTAGATGGCCCTTTGGCAAAGATCTTAAAACAGAACCCTCATGATGGGTAACACACATTTCGGACAACAACAGATTTCCAAAAATAGAGTTATTCATGACATTCCGTCTCCATTGTTTGCCCAAATCTAATTACAAATACCATTACAGTG----------------------
Nholsingeri_PondCave_N541 TTGTCCGGGCACGTATGCCACGGCCATCAAAGACTGTCTGCAATCAAACAAC-TCTACTCAAAATGGCTTCTTCCCAACCAGCCACAAAGATATGGAATTTGTTTCAATTCTGCAGAGTAAACCTTACCCGACGACTGTATCTTGTGGCACAGCTTATATAGTTATATTTTTTTTACTTTAGTGAATTAAGTGGTAGTAATCTCTTTCACTCTTCTTGTTTGGAAGAATGATGAATCGTGTCTAAATTCCTTTTGTTTATGTTACTCCGTATGGAATGATCACTAATGCTGACTTGTCTGCGTCTCTTTTCAGGTACTACCACTTCTTGTACACCCACTTCTTAAGTCACCTCGTTCACAAAATTATCGATCAATCCCAAAACTGCGAAGACATCCTGCTCAACTTCCTAGTCAGTCACGTAACTCGTCTACCCCCTATAAAAGTCACCCAGCGGAAACAATACAAGGAGACAATGCTGGCGGGTGGAGGTCGCAGTTACCCGTCTCCTTGGAACGATCCGGACCACTTCGTCCAGCGACAAACCTGCATCAACGCCTTTGCCAAGATCTTCGGCTACATGCCTCTGGTTCGGTCCAACACCCGACTCGACCCCGTCCTCTTCAAGGATCCGGTTTCGAATCTCAGGAAGAAATATCGTCGCATGGAGATAGCCGGCAGCTAGTGAAGGTTTGCGGATGAAACCGTTGGAACTCTTTGTTACCTGCCAGGGTGTGGAGCTGTACTGGCATCCAGTGCTGCCTGCAGCCCTATCGCCGCCATTTCTTTTATGACTCAAACCGATACCAGGTCTATCTGCAGGGCCGAGTTCGTACGACTCTCCATGTGCAGATGAGTATTGGTGGCTGACTTCGTGCCCACCAGAACCTCGATGACTGCGCAAAAAGCCACCAGTAGATGGCCCTTTGGCAAAGATCTTAAAACAGAACCCTCATGATGGGTAACACACATTTCGGACAACAACAGATTTCCAAAAATAGAGTTATTCATGACATTCCGTCTCCATTGTTTGCCCAAATCTAATTACAAATACCATTACAGTGAATATCTACCCACAGTAACCTT
Njonesi_CaveSpringCave_N390 -------GGCACGTATGTCACGGCCTCCAAAGACTTTCTGCAATCAAACAACCCCAACTCAAAATGGCTTCTTCCCAACCAGCCACAAAGATATGGAATTTGTTTCAATTCTGCAGAGTTAACCTTACCCGACGACTGTATCTAGGGGCACAGCTTATATAGTTATATATTTTTTACTTTAGTGAATTAAGTGGTAGTAATCTCTTAAACTCTTCATGTTTGGAAGAATGATGAATCGTATCTAAATTCCTTTTGTTTATGTTACTTCGTATGGAATGATCACTAATGCTGACTGGTCTGCATCTCTTTTCAGGTACTACCACTTCTTGTACACCCACTTCTTAAGTCACCTCGTTCACAAAATTATCGATCAATCCCAAAACTGCGAAGACATCCTGCTCAACTTCCTAGTCAGTCACGTAACTCGCCTACCCCCTATAAAAGTCACCCAGCGGAAGCAATACAAGGAGACAATGCTGGCGGGTGGAGGTCGCAGTTACCCGTCTCCTTGGAACGATCCGGACCACTTCGTCCAGCGACAAACCTGCATCAACGCCTTTGCCAAGGTCTTCGGCTACATGCCTCTGGTTCGGTCCAACACCCGACTCGACCCCGTCCTCTTCAAGGATCCGGTTTCGAATCTCAGGAAGAAATATCGTCGCATGGAGATTGCCGGCAGCTAGTGAAGGTTTGCGGATGGAACCGTTGGAACAATTTGTTAACTGCCAGGGTGTGGAGCTGTACTGGCATCCAGTGCTGTCTGCAGCCCTATCACCTCCGTTTC-TTTATGACTCAAACCGATACCAGGTCTATCTGCAGGGCCGAGTTCGTATGACTCTCCCAGCGCAGATGAGTATTGGTGGCTGACTTCGTGCCCACCAGGACCTCGATGACTGCGCAAGAGGCCAGCAGTAGATGGCCCTTTGGCAAAGATCTTAAAACAGAACCATCATGATGGGTAACACACATCTCGGACAACAACAAATTTCCAAAAATATAGTTATCCATGACATTCCGTCTCCATTGTTTGCCCAAATCTAGTTATAAATACCATTACAGTAAATAACTATCCATAGCAACCTT
Nlowderi_ChestnutBranch_N731 --------------------------------------------------------------------------------------------------------------------------------------------------------------------------------------------------------ACTCTTACACCCTTCTTGTTTGGAAAAATGATGAATCGTATCTAAATTC-CTTTGTTTATGTTACTTCATGTGGAATGATCATTAAGGCTGGCTTGTTTTCATTTCTTTTCAGGTACTACCACTTCTTGTACACTCACTTCTTAAGTCACCTCGTTCACAAAATTATCGATCAATCCCAAAACTGCGAAGACATCCTGCTCAACTTCCTAGTCAGTCACGTAACTCGTCTACCCCCTATAAAAGTCACCCAGCGGAAGCAATACAAGGAGACAATGCTGGCGGGTGGAGGTCGCAGTTACCCGTCTCCTTGGAACGATCCGGACCACTTCGTCCAGCGACAAACCTGCATCAACGCCTTTGCCAAGGTCTTCGGCTACATGCCTCTGGTTCGGTCCAACACCCGACTCGACCCCGTCCTCTTCAAGGATCCGGTTTCGAATCTCAGGAAGAAATATCGTCGCATGGAGATTGCCGGCAGCTAGTGAAGGTTTGCGGATGGAACCGTTGGAACTCTTTGTTACCTGCCAGGGTGTGGAGCTGTACTGGCATACAGTGCTGTCTGCAGCCCTATCACCTCCG-TTTCTTTATGACTCAAACCGATACCAGGTCTATCTGCAGGGCCGAGTTCGTATGACTCTCCATGCGCAGATGAGTATGGGTGGCTGACTTCGTGCCCACCAGGACCTCGATGACTACGCAAGAGGCCAGCAGTAGATGGCCCTTTGGCAAAGATCTTAAAACAGAACCATCATGATGGGTAACACACATCTCGGACAACAACAGATTTCCAAAAATATAGTTATTCATGACATTCCGTCTCCATTGTTTGCCCAAATCTAGTTACAAATACCATTACAGTAAATAACTATCCATAGCAACCTT
Nlowderi_upperFiresCreek_N820 --------------------------------------------------------------------------------------------------------------------------------------------------------------------------------------------------------ACTCTTACACCCTTCTTGTTTGGAAAAATGATGAATCGTATCTAAATTC-CTTTGTTTATGTTACTTCATGCGGAATGATCATTAAGGCTGGCTTGTTTTCATTTCTTTTCAGGTACTACCACTTCTTGTACACTCACTTCTTAAGTCACCTCGTTCACAAAATTATCGATCAATCCCAAAACTGCGAAGACATCCTGCTCAACTTCCTAGTCAGTCACGTAACTCGTCTACCCCCTATAAAAGTCACCCAGCGGAAGCAATACAAGGAGACAATGCTGGCGGGTGGAGGTCGCAGTTACCCGTCTCCTTGGAACGATCCGGACCACTTCGTCCAGCGACAAACCTGCATCAACGCCTTTGCCAAGGTCTTCGGCTACATGCCTCTGGTTCGGTCCAACACCCGACTCGACCCCGTCCTCTTCAAGGATCCGGTTTCGAATCTCAGGAAGAAATATCGTCGCATGGAGATTGCCGGCAGCTAGTGAAGGTTTGCGGATGGAACCGTTGGAACTCTTTGTTACCTGCCAGGGTGTGGAGCTGTACTGGCATACAGTGCTGTCTGCAGCCCTATCACCTCCG-TTTCTTTATGACTCAAACCGATACCAGGTCTATCTGCAGGGCCGAGTTCGTATGACTCTCCATGCGCAGATGAGTATCGGTGGCTGACTTCGTGCCCACCAGGACCTCGATGACTACGCAAGAGGCCAGCAGTAGATGGCCCTTTGGCAAAGATCTTAAAACAGAACCATCATGATGGGTAACACACATCTCGGACAACAACAGATTTCCAAAAATATAGTTATTCATGACATTCCGTCTCCATTGTTTGCCCAAATCTAGTTACAAATACCATTACAGTAAATAACTATCCATAGCAACCTT
Nlula_BeeRockCave_G2091 ---------------------GATCGTAAAATTAGGTCTGCGGTAAGGCTGCTGCTAGGGCGCGTGGTTTCGCCCGGCTAAGGAGGGAGAATACAAAGGTGGTCTCCACCCA-----TTAAACCTTACCCAACGACTGTATCTCGTGGCACAATCTATATAGTTA-----TTTCCCCTCCCCTGAATTAAGTAGTAGTAAACTCTCACACCCTTCTTGTTTGGAAAAATGATGAATCGTATCTAAATTC-CTTTGTTTATGTTACTTCATGTGAAATGATCATTAAGGCTGACTTGTTTTCATTTCTTTTCAGGTACTACCACTTCTTGTACACCCACTTCTTAAGTCACCTTGTTCACAAAATTATCGATCAATCCCAAAACTGCGAAGACATCCTGCTCAACTTCCTAGTCAGTCACGTAACTCGTCTACCCCCTATAAAAGTCACCCAGCGGAAGCAATACAAGGAGACAATGCTGGCGGGTGGAGGTCGCAGTTACCCGTCTCCTTGGAACGATCCGGACCACTTCGTCCAGCGACAAACCTGCATCAACGCCTTTGCCAAGGTCTTCGGCTACATGCCTCTGGTTCGGTCCAACACCCGACTCGACCCCGTCCTCTTCAAGGATCCGGTTTCGAATCTCAGGAAGAAATATCGTCGCATGGAGATTGCCGGCAGCTAGTGAAGGTTTGCGGATGGAACCGTTGGAACTCTTTGTTACCTGCCAGGGTGTGGAGCTGTACTGGCATCCAGTGCTGTCTGCAGCCCTATCACCTCCG-TTTTTTTATGACTCAAACCGATACCAGGTCTATCTGCAGGGCCGAGTTCGTCTGACTCTCCATGCGCAGATGAGTATTGGTGGCTGACTTCGTGCCCACCAGGACCTCGATGACTGCGCAAGAGGCCAGCAGTGGAAGGCCCTTTGGCAAAGATCTTAAAACAGAACCATCAGGATGGGTAACACACATCTCGGACAAAAACAGATTTCCAAAAATATAGTTATCCATGACATTCCGTCTTCATTGTTTGCCCAAATCTAGTTACAAATACC-------------------------------
Nlula_LulaFallsCave_G2084 --------------------------------------------------------------------------------------GAGAATACAAAGGTGGTCTCCACCCA-----TTAAACCTTACCCAACGACTGTATCTCATGGCACAATCTATATAGTTA-----TTTCCCCTCCCCTGAATTATGTAGTAGTAAACTCTCACACCCTTCTTGTTTGGAAAAATGATGAATCGTATATAAATTC-CTTTGTTTATGTTACTTCATGTGAAATGATCATTAAGGCTGACTTGTTTTCATTTCTTTTCAGGTACTACCACTTCTTGTACACCCACTTCTTAAGTCACCTTGTTCACAAAATTATCGATCAATCCCAAAACTGCGAAGACATCCTGCTCAACTTCCTAGTCAGTCACGTAACTCGTCTACCCCCTATAAAAGTCACCCAGCGGAAGCAATACAAGGAGACAATGCTGGCGGGTGGAGGTCGCAGTTACCCGTCTCCTTGGAACGATCCGGACCACTTCGTCCAGCGACAAACCTGCATCAACGCCTTTGCCAAGGTCTTCGGCTACATGCCTTTGGTTCGGTCCAACACCCGACTCGACCCCGTCCTCTTCAAGGATCCGGTTTCGAATCTCAGGAAGAAATATCGTCGCATGGAGATTGCCGGCAGCTAGTGAAGGTTTGCGGATGGAACCGTTGGAACTCTTTGTTACCTGCCAGGGTGTGGAGCTGTACTGGCATCCAGTGCTGTCTGCAGCCCTATCACCTCCGTTTTTTTTATGACTCAAACCGATACCAGGTCTATCTGCAGGTCCGAGTTCGTCTGACTCTCCATGCGCAGATGAGTATTGGTGGCTGACTTCGTGCCCACCAGGACCTCGATGACTGCGCAAGAGGCCAGCAGTAGAAGGCCCTCTGGCAAAGATCTTAAAACAGAACCATCAGGATGGGTAACACACATCTCGGATAAAAACAGATTTCCAAAAATATAGTTATCCATGACATTCCGTCTTCATTGTTTGCCCAAATCTAGTTACAGATACCACTACAGTAAATAACTATCCATAGCAACCTT
Nmimus_Straleys_N625 TTGTCCGGGCACGTATGCCACGGCCTTCAAAGAC--TCTGCAATCAAACAACCCCAACTCAAAATGGCTTCTTCCCAACCAGCCACAAAGATATGGAATTTGTTTCAATTCTGCAGAGTAAACCTTACCCGACGACTGTATCTTGTGGCACAGCTTATATAGATATAATTTTTTTATTTTAGTGAATTAAGTGGTAGTCATCTCTTACACTCTTCTTGTTTGGAAGAATGATGAATCGTATCTAAATTCCTTTTGTTTATGTTACGCCGTATGGCATGATCACTAATGCTGACTTGTCTGCATCTTTTTTCAGGTACTACCACTTCTTGTACACCCACTTCTTAAGTCACCTCGTTCACAAAATTATCGATCAATCCCAAAACTGCGAAGACATCCTGCTCAACTTCCTAGTCAGTCACGTAACTCGTCTACCCCCTATAAAAGTCACCCAGCGGAAACAATACAAGGAGACAATGTTGGCGGGTGGAGGTCGCAGTTATCCGTCTCCTTGGAACGATCCGGACCACTTCGTCCAGCGACAAACCTGCATCAACGCCTTTGCCAAGATCTTCGGCTACATGCCTCTGGTTCGGTCCAACACCCGACTCGACCCCGTCCTCTTCAAGGATCCGGTTTCGAATCTCAGGAAGAAGTATCGTCGCATGGAGATAGCCGGCAGCTAGTGAAGGTTTGCGGATGAAACCGTTGGAACTCTTTGTTACCTGCCAGGGTGTGGAGCTGTACTGGCATCCAGTGCTGTCTGCAGCCCTATCACCACCATTTCTTTTATGACTCAAACAGATACCAGGTCTATCTGCAGGGCCGAGTTCGTACGACTCTCCATGTGCAAATGAGTATTGGTGGCTGACTTCGTGCCCACCAGAACCTCGATGACTGCGCAAAAAGCCACCAGTAGATGGCCCTCTGGCAAAGATCTTAAAACAGAACCCTCATGATGGGTAACACACATTTCGGACAACAACAGATTTCCAA-------------------------------------------------------------------------------------------
Nnasicus_CaneyFork_N171 TTGTCTGGGCACGTGTGTCACGTCTTTTAAAGACAGTCTGCAATCAAATTGCCCCAACTCAAAATGGCTTCTTCCCCACCAGCCACAAAGATATGGAATTTGTTTCAATTCTGCAGAGTAAACCTTACCCGACGGCTGTATCTTGTGGCACAGCTTATATAGTTATA----------TTTAGTGAATTAAGTGGTAGTAATCTCTTACATCCTTCTTGTTTGGAAAAAGGATGAATCGTATCTAAATTCCTTTTGTTTATGTTACTTCATATGGAATGATCACTAATGCTGACTTGTCTGCATCTCTTTTCAGGTACTACCACTTCTTGTACACCCACTTCTTAAGTCACCTCGTTCACAAAATTATCGATCAATCCCAAAACTGCGAAGACATCCTGCTCAACTTCCTAGTCAGTCACGTAACTCGTCTACCCCCTATAAAAGTCACCCAGCGGAAGCAATACAAGGAGACAATGCTGGCGGGTGGAGGTCGCAGTTACCCGTCTCCTTGGAACGATCCGGACCACTTCGTCCAGCGACAAACCTGCATCAACGCCTTTGCCAAGATCTTCGGCTACATGCCTCTGGTTCGGTCCAACACCCGACTCGACCCCGTCCTCTTCAAGGATCCGGTTTCGAATCTCAGGAAGAAATATCGTCGCATGGAGATAGCCGGCAGCTAGTGAAGGTTTGCGGATGGAACCGTTGGAACTCTTTGTTACCTGCCAGGGTGTGGAGCTGTACTGGCATCCAGTGCTGTCTGCAGCCCTATCACCTCCGTTTCTTTTATGACTCAAACCGATACCAGGTCTATCTGCAG-GCCGAGTTCGTATGACTCTCCATATGCAGATGAGTATTGGTGGCTGACTTCGTGCCCACCAGGACCTCGATGACTGCGCAAGAAGCCACCAGTAGATGGCCCTTTGGCAAAGATCTTAAAACAGAACC-TCATGATGGGTAACACACATTTCGGACAACAACAGATTTCCAAAAATATAGTTATTCATGACATTCCGTCTCCATTGTTTGCCCAAATCTAATTACAAATACCATTGCAGTAAATAACTATCCATAGTAACCTT
Nnasicus_ConnosteeFalls_N696 TTGTCTGGGCACGTGTGTCACGTCTTTTAAAGACAGTCTGCAATCAAATTGCCCCAACTCAAAATGGCTTCTTCCCCACCAGCCACAAAGATATGGAATTTGTTTCAATTCTGCAGAGTAAACCTTACCCGACGGCTGTATCTTGTGGCACAGCTTATATAGTTATATTTTTT-GACTTTAGTGAATTAAGTGGTAGTAATCTCTTACATCCTTCTTGTTTGGAAAAAGGATGAATCGTATCTAAATTCATTTTGTTTATGTTACTTCATATGGAATGATCACTAATGCTGACTTGTCTGCATCTCTTTTCAGGTACTACCACTTCTTGTACACCCACTTCTTAAGTCATCTCGTTCACAAAATTATCGATCAATCCCAAAACTGCGAAGATATCCTGCTCAACTTCCTAGTCAGTCACGTAACTCGTCTACCCCCTATAAAAGTCACCCAGCGGAAGCAATACAAGGAGACAATGCTGGCGGGTGGAGGTCGCAGTTACCCGTCTCCTTGGAACGATCCGGACCACTTCGTCCAGCGACAAACCTGCATCAACGCCTTTGCCAAGATCTTCGGCTACATGCCTCTGGTTCGGTCCAACACCCGACTCGACCCCGTCCTCTTCAAGGATCCGGTTTCGAATCTCAGGAAGAAATATCGTCGCATGGAGATAGCCGGCAGCTAGTGAAGGTTTGCGGATGGAACCGTTGGAACTCTTTGTTACCTGCCAGGGTGTGGAGCTGTACTGGCATCCAGTGCTGTTTGCAGCCCTATCACCTCCGTTTCTTTTATGACTCAAACCGATACCAGGTCTATCTGCAG-GCCGAGTTCGTATGACTCTCCATATGCAGATGAGTATTGGTGGCTGACTTCGTGCCCACCAGGACCTCGATGACTGCGCAAGAAGCCACCAGTA-------------------------------------------------------------------------------------------------------------------------------------------------------------------------
Nnasicus_CoweeTrain_N189 TTGTCTGGGCACGTGTGTCACGTCTTTTAAAGACAGTCTGTAATCAAATTGCCCCAACTCAAAATGGCTTCTTCCCCACCAGCCACAAAGATATAGAGTTTGTTTCAATTCTGCAGAGTAAACCTTACCCGACGGCTGTATCTTGTGGCACAGCTTATATAGTTATATTTTTT-GACTTTAGTGAATTAAGTGGTAGTAATCTCTTACATCCTTCTTGTTTGGAAAAAGGATGAATCGTATCTAAATTCCTTTTGTTTATGTTACTTCATATGGAATGATCACTAATGCTGACTTGTCTGCATCTCTTTTCAGGTACTACCACTTCTTGTACACCCACTTCTTAAGTCACCTCGTTCACAAAATTATCGATCAATCCCAAAACTGCGAAGACATCCTGCTCAACTTCCTAGTCAGTCACGTAACTCGTCTACCCCCTATAAAAGTCACCCAGCGGAAGCAATACAAGGAGACAATGCTGGCGGGTGGAGGTCGCAGTTACCCGTCTCCTTGGAACGATCCGGACCACTTCGTCCAGCGACAAACCTGCATCAACGCCTTTGCCAAGATCTTCGGCTACATGCCTCTGGTTCGGTCCAACACCCGACTCGACCCCGTCCTCTTCAAGGATCCGGTTTCGAATCTCAGGAAGAAATATCGTCGCATGGAGATAGCCGGCAGCTAGTGAAGGTTTGCGGATGGAACCGTTGGAACTCTTTGTTACCTGCCAGGGTGTGGAGCTGTACTGGCATCCAGTGCTGTCTGCAGCCCTATCACCTCCGTTTCTTTTATGACTCAAACCGATACCAGGTCTATCTGCAG-GCCGAGTTCGTATGACTCTCCATGTGCAGATGAGTATTGGTGGCTGACTTCGTGCCCACCAGGATCTCGATGACTGCGCAAGAAGCCACCAGTAGATGGCCCTTTGGCAAAGATCTTAAAACAGAACCCTCATGATGGGTAACACACATTTCAG---ACAACAGATTTCCAAAAATATAGTTATTCATGACATTCCGTCTCCATT----------------------------------------------------------
Npaynei_Grindstaff_N646 TTGTCCGGGCACGTATGCCACGGACATCAAAGACTGCCTGCAATCAAACAACCCCAACTCAAAATGGCTTCTTCCCAACCAGCCACAAAGATATGGAATTTGTTTCAATTCTGCAGAGTAAACCTTACCCGACGACTGTATCTTGTGGCACAGCTTATATAGTTATATTTTTTTTACTTTAGTGAATTGAGTGGTAGTAATCTCTTACACACTTCTTGTTTGGAAGAATGATGAATCGTATCTAAATTCCTTTTGTTTATGTTACGTCGTATGGCATGATCACTAATGCTGACTTGTCTGCATATCTTTTCAGGTACTACCACTTCTTGTACACCCACTTCTTAAGTCACCTCGTTCACAAAATTATCGATCAATCCCAAAACTGCGAAGACATCCTGCTCAACTTCCTAGTCAGTCACGTAACTCGTCTACCCCCTATAAAAGTCACCCAGCGGAAACAATACAAGGAGACAATGCTGGCGGGTGGAGGTCGCAGTTACCCGTCTCCTTGGAACGATCCGGACCACTTCGTCCAGCGACAAACCTGCATCAACGCCTTTGCCAAGATCTTCGGCTACATGCCTCTGGTTCGGTCCAACACCCGACTCGACCCCGTCCTCTTCAAGGATCCGGTTTCGAATCTCAGGAAGAAATATCGTCGCATGGAGATAGCCGGCAGCTAGTGAAGGTTTGCGGATGAAACCGTTGGAACTCTTTGTTACCTGCCAGGGTGTGGAGCTGTACTGGCATCCAGTGCTGTCTGCAGCCCTAGCACCACCATTTCTTTTATGACTCAAACCGATACCAGGTCTATCTGCAGGGCCGAGTTCGTATGACTCTCCATGTGCAGATGAGTATTGGTGGCTGACTTCGTGCCCACCAGAACCTCGATGACTGCGCAAAAAGCCACCAGTAGATGGCCCTTTGGCAAAGATCTTAAAACAGAACCCTCATGATGGGTAACACACATTTCGGACAACAACAGATTTCCAAAAATATAATTATTCATGACATTCCGTCTCCATTGTTTGCCCAAATCTAATTACAAATACC-------------------------------
Npaynei_NorrisDamCave_N348 TTGTCCGGGCACGTATGCCACGGACATCAAAGACTGTCTGCAATCAAACAACCCCAACTCAAAATGGCTTCTTCCCAACCAGCCACAAAGATATGGAATTTCTTTCAATTCTGCAGAGTAAACCTTACCCGACGACTGTATCTTGTGGCACAGCTTATATACTTATATTTTTTTTACTTTAGTGAATTAAGTGGTAGTAATCTCTTACACTCTTATTGTTTGGAAGAATGATGAATCGTATCTAAATTCCTTTTGTTTATGTTACGTCGTATGGCATGATCACTAATGCTGACTTGTCTGCATCTCTTTTCAGGTACTACCACTTCTTGTACACCCACTTCTTAAGTCACCTCGTTCACAAAATTATCGATCAATCCCAAAACTGCGAAGACATCCTGCTCAACTTCCTAGTCAGTCACGTAACTCGTCTACCCCCTATAAAAGTCACCCAGCGGAAACAATACAAGGAGACAATGCTGGCGGGTGGAGGTCGCAGTTACCCGTCTCCTTGGAACGATCCGGACCACTTCGTCCAGCGACAAACCTGCATCAACGCCTTTGCCAAGATCTTCGGCTACATGCCTCTGGTTCGGTCCAACACCCGACTCGACCCCGTCCTCTTCAAGGATCCGGTTTCGAATCTCAGGAAGAAATATCGTCGCATGGAGATAGCCGGCAGCTAGTGAAGGTTTGCGGATGAAACCGTTGGAACTCTTTGTTACCTGCCAGGGTGTGGAGCTGTACTGGCATCCAGTGCTGTCTGCAGCCCTATCACCACCATTTCTTTTATGACTCAAACCGATACCAGGTCTATCTGCAGGGCCGAGTTCGTATGACTCTCCATGTGCAGATGAGTATTGGTGGCTGACTTCGTGCCCACCAGAACCTCGATGACTGCGCAAAAAGCCACCAGTAGATGGCCCTTTGGCAAAGATCTTAAAACAGAACCCTCATGATGGGTAACACACATTTCGGACAACAACAGATTTCCAAAAATATAGTTATTCATGACATTCCGTCTCCATTGTTTGCCCAAATCTAATTACAAATACCATTGCAGTAAATAACTATCCATAGTAACCTT
Npecki_HaskellSims_G3697 -------------------AT--------AAAAGAGTACGTAATTAATTTAT-----------------------------------AATTTATAAGATTTGTCTT------CCGGAGGCAAC-----------ACTTCGTTATTCAGTTTAAACTTTACAACAATGT---CTTTTTACCGAGAATCCGTTCAGCCGTAAATATATATATATATATTGCTTGGAGGGATGATGAATCGTATCTAAATTTCTTTTGTTTATGTTATTTCATATGGAATAATCATTCATGCTGACTTATGTGTATTTCTTTTCAGGTACTACCACTTCTTGTACACCCACTTCTTAAGTCACCTCGTTCACAAAATTATCGATCAATCCCAAAACTGCGAAGACATCCTGCTCAACTTCCTAGTCAGCCACGTAACTCGCCTACCCCCTATAAAAGTCACCCAGCGGAAGCAATACAAGGAGACAATGCTGGCGGGTGGAGGTCGTAGTTACCCGTCTCCTTGGAACGATCCGGACCACTTCGTCCAGCGACAAACCTGCATCAACGCCTTTGCCAAGATCTTCGGCTACATGCCTCTGGTTCGGTCCAACACCCGACTCGACCCCGTCCTCTTCAAGGATCCGGTTTCGAATCTCAGGAAGAAATATCGTCGCATGGAGATAGCCGGCAGCTAGTGAAGGTTTGCGGATGGAACCGTTGGAACTCTTTGTTACCTGCCAGGGTGTGGAGCTGTACTGGCATCCAGTGCTGTCTGCAGCCCTATCACCTCCG-TTTCTTTATGACTCAAACCGATACCAGGTCTATCTGCAGGGCCGAGTTCGTATGACTCTCCATGT-------TGTATTGATGGCTGACTTCGTGCC-ACCAGATCCTCGATGACCGCGCAAGAGGCCAGCAGTAGATGGCCCTTTGGGAAAGATCTTAAGACAGAACCCTCATGATGGGTAGCACACATCTCGGACAACAACAAATTTCTAAAAATATAGTTATTCATGACATTCCGTCTCCATTGTTTGCCCAAATCTAGTTACAAATACCATTACAGTAACTAACTATCCATAGCAACCTT
Npecki_HurricaneMazeCave_G2100 TTGACATACAAAATTTTGCAT--------GAAAAAGTACGTAATTAATTTAT--------------------------------------------GATTTGTCTT------CCGGAGGCAAC-----------TCTTCGTTATGCATTTTAAACTTTACAACAATGT--TTTTTTTACCGAGAATCCGTTCAGCCGTAAATATATATATATTCTTGTTTGGGAAGAATGATGAATCGTATCTAAATTCCTTTTGTTTATATTATTTCATATGGAATAATCATTAATGCTGACTTGTTTGTATTTCTTTTCAGGTACTACCACTTCTTGTACACCCACTTCTTAAGTCACCTCGTTCACAAGATTATCGATCAATCCCAAAACTGCGAAGACATCCTGCTCAACTTCCTAGTCAGTCACGTAACCCGTCTACCCCCTATAAAAGTCACCCAGCGGAAGCAATACAAGGAGACAATGCTGGCGGGTGGAGGTCGCAGTTACCCGTCTCCTTGGAACGATCCGGACCACTTCGTCCAGCGACAAACCTGCATCAACGCCTTTGCCAAGATCTTCGGCTACATGCCTCTGGTTCGGTCCAACACCCGACTCGACCCCGTCCTCTTCAAGGATCCGGTTTCGAATCTCAGGAAGAAATATCGTCGCATGGAGATAGCCGGCAGCTAGTGAAGGTTTGCGGATGGAACCGTTGGAACTCTTTGTTACCTGCCAGGGTGTGGAGCTGTACTGGCATCCAGTGCTGTCTGCAGCCCTATCACCTCCG-TTTCTTTATGACTCAAACCGATACCAGGTCTATCTGCAGGGCCGAGTTCGTATGACTCTCCATGT-------TGTATTGATGGCTGACTTCGAGCC-ACCAGGTCCTCGATGACCGCGCAAGAGGCCAGCAGTAGATGGCCCTTTGGGAAAGATCTTAAGACAGAACCCTCATGATGGGTAGCACACATCCCGGACAACAACAAATTTCTAAAAATATAGTTATTCATGACATTCCGTCTCCATTGTTTGCCCAAATCTAGTTACAAATACCATTACAGTAACTAACTATCCATAGCAACCTT
Npecki_Monteagle_N062 ----------------------------------------------ATCCAG------------------------------------------AAAATGTGTCT------------------------------CCCTGTCTTCCAC----------ACGGCCATGA----------------------ACAACAGTAAATATATATATATTTATTGTTCGGAACAATGATGAATCGTATCTAAATTCCTTTTGTTTATGTTATTTCATATGGAATAATCATTAATGCTGACTTGTCTGTATTTCTTTCCAGGTACTACCACTTCTTGTACACCCACTTCTTAAGTCACCTCGTTCACAAGATTATCGATCAATCCCAAAACTGCGAAGACATCCTGCTCAACTTCCTAGTCAGTCACGTAACCCGTTTACCCCCTATAAAAGTCACCCAGCGGAAGCAATACAAGGAGACAATGCTGGCGGGTGGAGGTCGCAGTTACCCGTCTCCTTGGAACGATCCGGACCACTTCGTCCAGCGACAAACCTGCATCAACGCCTTTGCCAAGATCTTCGGCTACATGCCTCTGGTTCGGTCCAACACCCGACTCGACCCCGTCCTCTTCAAGGATCCGGTTTCGAATCTCAGGAAGAAATATCGTCGCATGGAGATAGCCGGCAGCTAGTGAAGGTTTGCGAATGGAACCGTTGGAACTCTTTGTTACCTGCCAGGGTGTGGAGCTGTACTGGCATCCAGTGCTGTCTGCAGCCCTATCACCTCCG-TTTCTTTATGACTCAAACCGATACCAGGTCTATCTGCAGGGCCGAGTTCGTATGACTCTCCATGT-------TGTATTGATGACTGACTTCGTGCC-ACCAGGTCCTTGATGACCGCGCAAGAGGCCAGCAGTAGATGGCCCTTTGGGAAAGATCTTAAGACAGAACCCTCATGATGGGTAGCACACATCTCGGACAACAACAAATTTCTAAAAATATAGTTATTCATGACATTCCGTCTCCATTATTTGCCCAAACCTAGTTACAAATACCATTACAGTAACTAACTATCCATAGCAACCTT
Nperlakyi_SChimneys_N1079 TTGTCCGGGCACGTATGTCACGGCCTTCAAAGACTTTCTGCAATCGAACAACCCCAACTCAAAATGGCTTCTTCCCAACCAGCCACAAAGATATGGAATTTGTTTCAATTCTGCAGAGTAAACCTTACCCGACGACTGTATCTTGTGGCACAGCTTATATAGTTATATTTTTTTTACTTTAGTGAATTAAATGGTAGTAATCTCTTACACTCTTCATGTTTGGAAGAATGATGAATCGTATCTAAATTCCTTTTGTTTATGTTACTTCATATGGAATGATCACTAATGCTGACTTGTCTGCATATCTTTTCAGGTACTACCACTTCTTGTACACCCACTTCTTAAGTCACCTCGTTCACAAAATTATCGATCAATCCCAAAACTGCGAAGACATCCTGCTCAACTTCCTAGTCAGTCACGTAACTCGTCTACCCCCTATAAAAGTCACCCAGCGGAAGCAATACAAGGAGACAATGCTGGCGGGTGGAGGTCGCAGTTACCCGTCTCCTTGGAACGATCCGGACCACTTCGTCCAGCGACAAACCTGCATCAACGCCTTTGCCAAGGTCTTCGGCTACATGCCTCTGGTTCGGTCCAACACCCGACTCGACCCCGTCCTCTTCAAGGATCCGGTTTCGAATCTCAGGAAGAAATATCGTCGCATGGAGATTGCCGGCAGCTAGTGAAGGTTTGCGGATGGAACCGTTGGAACTCTTTGTTACCTGCCAGGGTGTAGAGCTGTACTGGCATCCAGTGCTGTCTGCAGCCCTATCACCTCCGTTTC-TTTATGACTCAAACCGATACCAGGTCTATCTGCAGGGCCGAGTTCGTATGACTCTCCATGCGCAGATGAGTATTGGTGGCTGACTTCGTGCCCACCAGGATCTCGATGACTGCGCAAGAGGCCAGCAGTAGATGGCCCTTTGGCAAAGATCTTAAAACAGAACCATCATGATGGGTAACACACATCTCGGACAACAACAGATTTCCAAAAATATAGTTATCCATGACATTCCGTCTCCATTGTTTGCCCAAATCTAGTTACAAATACCATTACAGTAAATAACTATCC-----------
Nperlakyi_SChimneys_N1080 TTGTCCGGGCACGTATGTCACGGCCTTCAAAGACTTTCTGCAATCGAACAACCCCAACTCAAAATGGCTTCTTCCCAACCAGCCACAAAGATATGGAATTTGTTTCAATTCTGCAGAGTAAACCTTACCCGACGACTGTATCTTGTGGCACAGCTTATATAGTTATATTTTTTTTACTTTAGTGAATTAAATGGTAGTAATCTCTTACACTCTTCATGTTTGGAAGAATGATGAATCGTATCTAAATTCCTTTTGTTTATGTTACTTCATATGGAATGATCACTAATGCTGACTTGTCTGCATATCTTTTCAGGTACTACCACTTCTTGTACACCCACTTCTTAAGTCACCTCGTTCACAAAATTATCGATCAATCCCAAAACTGCGAAGACATCCTGCTCAACTTCCTAGTCAGTCACGTAACTCGTCTACCCCCTATAAAAGTCACCCAGCGGAAGCAATACAAGGAGACAATGCTGGCGGGTGGAGGTCGCAGTTACCCGTCTCCTTGGAACGATCCGGACCACTTCGTCCAGCGACAAACCTGCATCAACGCCTTTGCCAAGGTCTTCGGCTACATGCCTCTGGTTCGGTCCAACACCCGACTCGACCCCGTCCTCTTCAAGGATCCGGTTTCGAATCTCAGGAAGAAATATCGTCGCATGGAGATTGCCGGCAGCTAGTGAAGGTTTGCGGATGGAACCGTTGGAACTCTTTGTTACCTGCCAGGGTGTAGAGCTGTACTGGCATCCAGTGCTGTCTGCAGCCCTATCACCTCCGTTTC-TTTATGACTCAAACCGATACCAGGTCTATCTGCAGGGCCGAGTTCGTATGACTCTCCATGCGCAGATGAGTATTGGTGGCTGACTTCGTGCCCACCAGGATCTCGATGACTGCGCAAGAGGCCAGCAGTAGATGGCCCTTTGGCAAAGATCTTAAAACAGAACCATCATGATGGGTAACACACATCTCGGACAACAACAGATTTCCAAAAATATAGTTATCCATGACATTCCGTCTCCATTGTTTGCCCAAATCTAGTTACAAATACCATTACAGT-----------------------
Nreclusus_Clingmans_N252 --------------------------------------------------------------------------------------------------------------------------------------------------------------------------------------------------------ACTCTTACACCCTTCTTGTTTGGAAAAATGATGAATCGTATATAAATTC-CTTTGTTTATGTTACTTCATGTGGGAGGATCATTAAGGCTGACTTGTTTTCATTTCTTTTCAGGTACTACCACTTCTTGTACACCCACTTCTTAAGTCACCTCGTTCACAAAATTATCGATCAATCCCAAAACTGCGAAGACATCCTGCTCAACTTCCTAGTCAGTCACGTAACTCGTCTACCCCCTATAAAAGTCACCCAGCGGAAGCAATACAAGGAGACAATGCTGGCGGGTGGAGGTCGCAGTTACCCGTCTCCTTGGAACGATCCGGACCACTTCGTCCAGCGACAAACCTGCATCAACGCCTTTGCCAAGGTCTTCGGCTACATGCCTCTGGTTCGGTCCAACACCCGACTCGACCCCGTCCTCTTCAAGGATCCGGTTTCGAATCTCAGGAAGAAATATCGTCGCATGGAGATTGCCGGCAGCTAGTGAAGGTTTGCGGATGGAACCGTTGGAACTCTTTGTTACCTGCCAGGGTGTGGAGCTGTACTGGCATCCAGTGCTGTCTGCAGCCCTATCACCTCCG-TTTCTTTATGACTCAAACCGATACCAGGTCTATCTGCAGGGCCGAGTTCGTATGACTCTCCATGC-----TGAGTATTGGTGGCTGACTTCGTGCCCACCAGGACCTCGATGACTGCGCAAGAGGCCAGCAGTAGATGGCCCTTTGGCAAAGATCTTAAAACAGAACCATCATGATGGGTAACACACATCTCG--------------------------------------------------------------------------------------------------------------
Nreclusus_Newfound_N259 --------------------------------------------------------------------------------------------------------------------------------------------------------------------------------------------------------ACTCTTACGCCCTTCTTGTTTGGAAAAATGATGAATCGTATCTAAATTC-CTTTGTTTATGTTACTTCATGTGGAATGATCATTAAGGCTGACTTGTTTTCATTTCTTTTCAGGTACTACCACTTCTTGTACACCCACTTCTTAAGTCACCTCGTTCACAAAATTATCGATCAATCCCAAAACTGCGAAGACATCCTGCTCAACTTCCTAGTCAGTCACGTAACTCGTCTACCCCCTATAAAAGTCACCCAGCGGAAGCAATACAAGGAGACAATGCTGGCGGGTGGAGGTCGCAGTTACCCGTCTCCTTGGAACGATCCGGACCACTTCGTCCAGCGACAAACCTGCATCAACGCCTTTGCCAAGGTCTTCGGCTACATGCCTCTGGTTCGGTCCAACACCCGACTCGACCCCGTCCTCTTCAAGGATCCGGTTTCGAATCTCAGGAAGAAATATCGTCGCATGGAGATTGCCGGCAGCTAGTGAAGGTTTGCGGATGGAACCGTTGGAACTCTTTGTTACCTGCCAGGGTGTGGAGCTGTACTGGCATCCAGTGCTGTCTGCAGCCCTATCACCTCCG-TTTCTTTATGACTCAAACCGATACCAGGTCTATCTGCAGGGCCGAGTTCGTATGACTCTCCATGC-----TGAGTATTGGTGGCTGACTTCGTGCCCACCAGGACCTCGATGACTGCGCAAGAGGCCAGCAGTAGATGGCCCTTTGGCAAAGATCTTAAAACAGAACCATCATGATGGGTAACACACATCTCGGACAACAACAGATTTCCAAAAATATAGTTATCCATGACATTCCGTCTCCATTGTTTGCCCAAATCTAGTTACAAATACCATTACAGTAAATAACTATCCATAGCGACCTT
Nreclusus_Noland_N1051 --------------------------------------------------------------------------------------------------------------------------------------------------------------------------------------------ATCTATTCTTGAACTCTTACATTCTTCTTGTTTGGAAAAATGATGAATCGTATCTAAATTC-TTTTGTTTATGTTACTTCATGTGGAATGATCATTAAGGCTGACTTGTTTTCATTTCTTTTCAGGTACTACCACTTCTTGTACACCCACTTCTTAAGTCACCTCGTTCACAAAATTATCGATCAATCCCAAAACTGCGAAGACATCCTGCTCAACTTCCTAGTCAGTCACGTAACTCGTCTACCCCCTATAAAAGTCACCCAGCGGAAGCAATACAAGGAGACAATGCTGGCGGGTGGAGGTCGCAGTTACCCGTCTCCTTGGAACGATCCGGACCACTTCGTCCAGCGACAAACCTGCATCAACGCCTTTGCCAAGGTCTTCGGCTACATGCCTCTGGTTCGGTCCAACACCCGACTCGACCCCGTCCTCTTCAAGGATCCGGTTTCGAATCTCAGGAAGAAATATCGTCGCATGGAGATTGCCGGCAGCTAGTGAAGGTTTGCGGATGGAACCGTTGGAACTCTTTGTTACCTGCCAGGGTGTGGAGCTGTACTGGCATCCAGTGCTGTCTGCAGCCCTATCACCTCCG-TTTCTTTATGACTCAAACCGATACCAGGTCTATCTGCAGGGCCGAGTTCGTATGACTCTCCATGCGCAGATGAGTATTGGTGGCTGACTTCGTGCCCACCAGGACCTCGATGACTGCGCAAGAGGCCAGCAGTAGATGGCCCTTTGGCAAAGATCTTAAAACAGAACCATCATGATGGGTAACACACATCTCGGACAACAACAGATTTCCAAAAATATAGTTATCCATGACATTCCGTCTCCATTGTTTGCCCAAATCTAGTTACAAATACCATTACAGTAAATAACTATCCATAGCAACCTT
Nreclusus_Smokemont_N1020 --------------------------------------------------------------------------------------------------------------------------------------------------------------------------------------------------------ACTCTTACACCCTTCTTGTTTGGAAAAATGATGAATCGTATATAAATTC-CTTTGTTTATGTTACTTCATGTGGGAGGATCATTAAGGCTGACTTGTTTTCATTTCTTTTCAGGTACTACCACTTCTTGTACACCCACTTCTTAAGTCACCTCGTTCACAAAATTATCGATCAATCCCAAAACTGCGAAGACATCCTGCTCAACTTCCTAGTCAGTCACGTAACTCGTCTACCCCCTATAAAAGTCACCCAGCGGAAGCAATACAAGGAGACAATGCTGGCGGGTGGAGGTCGCAGTTACCCGTCTCCTTGGAACGATCCGGACCACTTCGTCCAGCGACAAACCTGCATCAACGCCTTTGCCAAGGTCTTCGGCTACATGCCTCTGGTTCGGTCCAACACCCGACTCGACCCCGTCCTCTTCAAGGATCCGGTTTCGAATCTCAGGAAGAAATATCGTCGCATGGAGATTGCCGGCAGCTAGTGAAGGTTTGCGGATGGAACCGTTGGAACTCTTTGTTACCTGCCAGGGTGTGGAGCTGTACTGGCATCCAGTGCTGTCTGCAGCCCTATCACCTCCG-TTTCTTTATGACTCAAACCGATACCAGGTCTATCTGCAGGGCCGAGTTCGTATGACTCTCCATGCGCAGATGAGTATTGGTGGCTGACTTCGTGCCCACCAGGACCTCGATGACTGCGCAAGAGGCCAGCAGTAGATGGCCCTTTGGCAAAGATCTTAAAACAGAACCATCATGATGGGTAACACACATCTCGGACAACAACAGATTTCCAAAAATATAGTTATCCATGAC------------------------------------------------------------------------
Nroanensis_IngramBranch_N926 TTGTCCGGGCACGTATGCCACGGACATCAAAGACTGTCTGCAATCAAACAACCCCAACTCAAAATGGCTTCTTCCCAACCAGCCACAAAGATATGGAATTTGTTTCAATTCTGCAGAGTAAACCTTACCCGACGACTGTATCTTGTGGCACAGCTTATATAGTTATATTTTTTTTACGTTAGTGAATTAAGTGGTAGTAATCTCTTACACTCTTATTGTTTGGAAGAATGATGAATCGTATCTAAATTCCTTTTGTTTATGTTACGTCGTATGGCATGATCACTAATGCTGACTTGTCTGTATCTCTTTTCAGGTACTACCACTTCTTGTACACCCACTTCTTAAGTCACCTCGTTCACAAAATTATCGATCAATCCCAAAACTGCGAAGACATCCTGCTCAACTTCCTAGTCAGTCACGTAACTCGTCTACCCCCTATAAAAGTCACCCAGCGGAAACAATACAAGGAGACAATGCTGGCGGGTGGAGGTCGCAGTTACCCGTCTCCTTGGAACGATCCGGACCACTTCGTCCAGCGACAAACCTGCATCAACGCCTTTGCCAAGATCTTCGGCTACATGCCTCTGGTTCGGTCCAACACCCGACTCGACCCCGTCCTCTTCAAGGATCCGGTTTCGAATCTCAGGAAGAAATATCGTCGCATGGAGATAGCCGGCAGCTAGTGAAGGTTTGCGGATGAAACCGTTGGACCTCTTTGTTACTTGCCAGGGTGTGGAGCTGTACTGGCATCCAGTGCTGTCTGCAGCCCTATCACCACCATTTCTTTTATGACTCAAACCGATACCAGGTCTATCTGCAGGGCCGAGTTCGTATGA--CTCCATGTGCAGATGAGTATTGGTGGCTGACTTCGTGCC-ACCAGAACCTCGATGACTGCGCAAAAAGCCACCAGTAGATGGCCCTTTGGCAAAGATCTTAAAACAGAACCCTCATGATGGGAAACACACATTTCGGACAACACCAGATTTCCAA-------------------------------------------------------------------------------------------
Nroanensis_N_CarversGap_N928 TTGTCCGGGCACGTATGCCACGGCCATCAAAGACTGTCTGCAATCAAACAAC------TCAAAATGGCTTCTTCCCAACCAGCCACAAAGATATGGAATTTGTTTCAATTCTGCAGAGTAAACCTTACCCGACGACTGTATCTTGTGGCACAGCTTATATAGTTAATTTTTTTTTACTTTAGTGAATTAAGTGGTAGTAATCTCTTACACTCTTCTTGTTTGGAAGAATGATGAATCGTATCTAAATTCCTTTTGTTTATGTTACGTCGTATGGCTTGATCACTAATGCTGACTTGTCTGCATCTCTTTTCAGGTACTACCACTTCTTGTACACCCACTTCTTAAGTCACCTCGTTCACAAAATTATCGATCAATCCCAAAACTGCGAAGACATCCTGCTCAACTTCCTAGTCAGTCACGTAACTCGTCTACCCCCTATAAAAGTCACCCAGCGGAAACAATACAAGGAGACAATGCTGGCGGGTGGAGGTCGCAGTTACCCGTCTCCTTGGAACGATCCGGACCACTTCGTCCAGCGACAAACCTGCATCAACGCCTTTGCCAAGATCTTTGGCTACATGCCTCTGGTTCGGTCCAACACCCGACTCGACCCCGTCCTCTTCAAGGATCCGGTTTCGAATCTCAGGAAGAAATATCGTCGCATGGAGATAGCCGGCAGCTAGTGAAGGTTTGCGGATGAAACCGTTGGAACTCTTTGTTACCTGCCAGGGTGTGGAGCTGTACTGGCATCCAGTGCTGTCTGCAGCCCTATCACCACCATTTATTTTATGACTCAAACCGATACCAGGTCTATCTGCAGGGCCGAGTTCGTATGA--CTCCATGTGCAGATGAGTATTGGTGGCTGACTTCGTGCCCGCCAGAACCTCGATGACTGCGCAAAAAGCCACCAGTAGATGGCC------------------------------------------------------------------------------------------------------------------------------------------------------------------
Nroanensis_RoanHighBluff_N762 TTGTCCGGGCACGTATGCCACGGCCTTCAAAGACTGTCTGCAATCAAACAACCCCAACTCAAAATGGCTTCTTCCCAACCAGCCACAAATATATGGAACTTGTTTCAATTCTGCAGAGTAAACCTTACCCGACGACTGTATCTTGTGGCACAG----TATAGTTATATTTTTTTTACTTTAGTGAATTAAGTGGTAGTAATCTCTTACACTCTTCTTGTTTGGAAGAATGATGAATCGTATCTAAATTCCTTTTGTTTATGTTATGTCGTATGGCATGATCACTAATGCTGACTTGTCTGCATCTCTTTTCAGGTACTACCACTTCTTGTACACCCACTTCTTAAGTCACCTCGTTCACAAAATTATCGATCAATCCCAAAACTGCGAAGACATCCTGCTCAACTTCCTAGTCAGTCACGTAACTCGTCTACCCCCTATAAAAGTCACCCAGCGGAAACAATACAAGGAGACAATGCTGGCGGGTGGAGGTCGCAGTTACCCGTCTCCTTGGAACGATCCGGACCACTTCGTCCAGCGACAAACCTGCATCAACGCCTTTGCCAAGATCTTTGGCTACATGCCTCTGGTTCGGTCCAACACCCGACTCGACCCCGTCCTCTTCAAGGATCCGGTTTCGAATCTCAGGAAGAAATATCGTCGCATGGAGATAGCCGGCAGCTAGTGAAGGTTTGCGGATGAAACCGTTGGACCTCTTTGTTACCTGCCAGGGTGTGGAGCTGTACTGGCATCCAGTGCTGTCTGCAGCCCTATCACCACCATTTCTTTTATGACTCAAACCGATACCAGGTCTATCTGCAGGGCCGAGTTCGTATGA--CTCCATGTGCAGATGAGTATTGGTGGCTGACTTCGTGCCCACCAGAACCTCGATGACTGCGCAAAAAGCCACCAGTAGATGGCCCTTTGGCAAAGATCTTAAAACAGAACCCTCATGATGGGTAACACACATTTCGGACAACAACAGATTTCCAAAAATATAGTTATTCATGACATTCCGTC----------------------------------------------------------------
Nsheari_BaldRiver_N1168 TTGTCCGGGCACATATGTCACTGTCTTCAAAGACTGTCTGCAATCAAATTACCGCAACTCAAAATGGCTTCTTCCCAACCAGCCACAAAGATATGGAATTTGTTTCAATTCTGCAGAGTAAACCTTACCCGACGACTGTATCTTGTGACACAGCTTATATAGTTATAT-TTTTTTACTTTAGTGAATTAAGTGGTAGTAATCTCTTACACCCTTCTTGTGTGGAAGAATGATGAATCGTATCTAAATTCCTTTTGTTTATGTTACTTCATATAATATGATCATTAATGCTGACTTGTTTTCATTTCTTT-CAGGTACTACCACTTCTTGTACACCCACTTCTTAAGCCACCTCGTTCACAAAATTATCGATCAATCCCAAAACTGCGAAGACATCCTGCTCAACTTCCTAGTCAGTCACGTAACTCGTCTACCCCCTATAAAAGTCACCCAGCGGAAGCAATACAAGGAGACAATGCTGGCGGGTGGAGGTCGCAGTTACCCGTCTCCTTGGAACGATCCGGACCACTTCGTCCAGCGACAAACCTGCATCAACGCCTTTGCCAAGGTCTTCGGCTACATGCCTCTGGTTCGGTCCAACACCCGACTCGACCCCGTCCTCTTCAAGGATCCGGTTTCGAATCTCAGGAAGAAATATCGTCGCATGGAGATTGCCGGCAGCTAGTGAAGGTTTGCGGATGGAACCGTTGGAACTCTTTGTTACCTGCCAGGGTGTGGAGCTGTACTGGCATCCAGTGCTGTCTGCAGCCCTATCACCTCCGTTTC-TTTATGACTCAAACCGATACCAGGTCTATCTGCAGGGCCGAGTTCGTATGACTCTCCATGCGCAGATGAGTATTGGTGGCTGACTTCGTGCCCACCAGGACCTCGATGACTGCGCAAGAGGCCAGCAGTAGATGGCCCTTTGGCAAAGATCTTAAAACAGAACCATCATGATGGGTAGCACACATCTCGGACAACAACAGATTTCCAAAAATATAGTTATCCATGACATTCCGTCTCCATTGTTTGCCCAAATCTAGTTACAAATACCATTACAGTAAATAACTATCCATAGCAACCTT
Nsheari_Cohutta_N826 TTGTCCGGGCACATATGTCACTGTCTTCAAAGACTGTCTGCAATCAAATTGCCGCAACTCAAAATGGCTTCTTCCCAACCAGCCACAAAGATATGGAATTTGTTTCAATTCTGCAGAGTAAACCTTACCCGACGACTGTATCTTGTGACACAGCTTATATAGTTATAT-TTTTTTACTTTAGTGAATTAAGTGGTAGTAATCTCTTACACCCTTCTTGTGTGGAAGAATGATGAATCGTATCTAAATTCCTTTTGTCTATGTTACTTCATATAATATGATCATTAATGCTGACTTGTTTTCATTTCTTTTTAGGTACTACCACTTCTTGTACACCCACTTCTTAAGCCACCTCGTTCACAAAATTATCGATCAATCCCAAAACTGCGAAGACATCCTGCTCAACTTCCTAGTCAGTCACGTAACTCGACTACCCCCTATAAAAGTCACCCAGCGGAAGCAATACAAGGAGACAATGCTGGCGGGTGGAGGTCGCAGTTACCCGTCTCCTTGGAACGATCCGGACCACTTCGTCCAGCGACAAACCTGCATCAACGCCTTTGCCAAGGTCTTCGGCTACATGCCTCTGGTTCGGTCCAACACCCGACTCGACCCCGTCCTCTTCAAGGATCCGGTTTCGAATCTCAGGAAGAAATATCGTCGCATGGAGATTGCCGGCAGCTAGTGAAGGTTTGCGGATGGAACCGTTGGAACTCTTTGTTACCTGCCAGGGTGTGGAGCTGTACTGGCATCCAGTGCTGTCTGCAGCCCTATCACCTCCGTTTC-TTTATGACTCAAACCGATACCAGGTCTATCTGCAGGGCCGAGTTCGTATGACTCTCCATGCGCAGATGAGTATTGGTGGCTGACTTCGTGCCCACCAGGACCTCGATGACTGCGCAAGAGGCCAGCAGTAGATGGCCCTTTGGCAAAGATCTTAAAACAGAACCATCACGATGGGTAGCACACATCTCGGACAACAACAGATTTCCAAAAATATAGTTATCCATGACATTCCGTCTCCATTGTTTGCCCAAATCTAGTTACAAATACCATTACAGTAAATAACTATCCATAGCAACCTT
Nsilvanus_Elijay_N395 TTGTCCGGGCACGTATGCCACGGCCTTCAAAGACTATCTACAATCAAACAACCCCAACTCAAAATGGCTTCTTCCCAACCAGCCACAAAGATATGGAATTTGTTTCAATTCTGCAGAGTAAACCTTAACCGACGACTGTATCTTGTGGCACAGCTTATATAGTTATATTTTTTTTACTTTAGTGAATTAAGTGGTAGTAATCTCTTACACTCTTCTTGTTTGGAAGAATGATGAATCGTATCTAAATTCCTTTTGTTTATGTTACTTCGTATGGAACGATCACTAATGCTGACTTGTCTGCATCTCTTTTCAGGTACTACCACTTCTTGTACACCCACTTCTTAAGTCACCTCGTTCACAAAATTATCGATCAATCCCAAAACTGCGAAGACATCCTGCTCAACTTCCTAGTCAGTCACGTAACTCGTCTACCCCCTATAAAAGTCACCCAGCGGAAACAATACAAGGAGACAATGCTGGCGGGTGGAGGTCGCAGTTACCCGTCTCCTTGGAACGATCCGGACCACTTCGTCCAGCGACAAACCTGCATCAACGCCTTTGCCAAGATCTTCGGCTACATGCCTCTGGTTCGGTCGAACACCCGACTCGACCCCGTCCTCTTCAAGGATCCGGTTTCGAATCTCAGGAAGAAATATCGTCGCATGGAGATAGCCGGCAGCTAGTGAAGATTTGCGGATGGAACCGTTGGAACTCTTTGTTACCTGCCAGGGTGTGGAGCTGTACTGGCATCCAGTGCTGTCTGCAGCCCTATCACCACCATTTCTTTTATGACTCAAACCGATACCAGGTATATCTGCAGGGCCGAGTTCGTATGACTCTCCATGTGCAGATGAGTATTGGTGGCTGACTTCGTGCCCACCAGAACCCCGATGACTGCGCAAGAAGCCACCAG---------------------------------------------------------------------------------------------------------------------------------------------------------------------------
Nsilvanus_GermanyCove_N1017 TTGTCCGGGCACGTATGCCACGGCCTTCAAAGACTATCTGCAATCAAACAACCCCAACTCAAAATGGCTTCTTCCCAACCAGCCACAAAGATATGGAATTTGTTTCAATTCTGCAGAGTAAACCTTACCCGACGACTGTATCTTGTGGCACAGCTTATATAGTTATATTTTTTTTACTTTAGTGAATTAAGTGGTAGTAATCTCTTACACTCTTCTTGTTTGGAAGAATGATGAATCGTATCTAAATTCATTTTGTTTATGTTACTTCGTATGGAATGATCACTAATGCTGACTTGTCTGCATCTCTTTTCAGGTACTACCACTTCTTGTACACCCACTTCTTAAGTCACCTCGTTCACAAAATTATCGATCAATCCCAAAACTGCGAAGACATCCTGCTCAACTTCCTAGTCAGTCACGTAACTCGTCTACCCCCTATAAAAGTCACCCAGCGGAAACAATACAAGGAGACAATGCTGGCGGGTGGAGGTCGCAGTTACCCGTCTCCTTGGAACGATCCGGACCACTTCGTCCAGCGACAAACCTGCATCAACGCCTTTGCCAAGATCTTCGGCTACATGCCTCTGGTTCGGTCCAACACCCGACTCGACCCCGTCCTCTTCAAGGATCCGGTATCGAATCTCAGGAAGAAATATCGTCGCATGGAGATAGCCGGCAGCTAGTGAAGATTTGCGGATGGAACCGTTGGAACTCTTTGTTACCTGCCAGGGTGTGGAGCTGTACTGGCATCCAGTGCTGTCTGCAGCCCTATCACCACCATTTCTTTTATGACTCAAACCGATACCAGGTATATCTGCAGGGCCGAGTTCGTATGACTCTCCATGTGCAGATGAGTATTGGTGGCTGACTTCGTGCCCACCAGAACCCCGATGACTGCGCAAGAAGCCACCAGTAGATGGCCCTTTGGCAAAGATCTTAAAACAGAACCCTCACGATGGGTAACACACATTTCGGACAACAACAGATTCCAAAAAATATAGTTA--------------------------------------------------------------------------------
Nsilvanus_HeboMtn_N1029 TTGTTCGGGCACGTATGCCACGGCCTTCAAAGATTATCTGCAATCAAACAACCCCAACTCAAAATGGCTTCTTCCCAACCAGCCACAAAGATATGGAATTTGTTTCAATTTTGCAGAGTAAACCTTACCCGACGACTGTATCTTGTGCCACAGCTTATATAGTTATATTTTTTTTACTTTAGTGAATTAAGTGGTAGTAATCTCTTACACTCTTCTTGTTTGGAAGAATGATGAATCGTATCTAAATTCCTTTTGTTTATGTTACTTCGTATGGAATGATCACTAATGCTGACTTGTCTGCATCTCTTTTCAGGTACTACCACTTCTTGTACACCCACTTCTTAAGTCACCTCGTTCACAAAATTATCGATCAATCCCAAAACTGCGAAGACATCCTGCTCAACTTCCTAGTCAGTCACGTAACTCGTCTACCCCCTATAAAAGTCACCCAGCGGAAACAATACAAGGAGACAATGCTGGCGGGTGGAGGTCGCAGTTACCCGTCTCCTTGGAACGATCCGGACCACTTCGTCCAGCGACAAACCTGCATCAACGCCTTTGCCAAGATCTTCGGCTACATGCCTCTGGTTCGTTCCAACACCCGACTCGACCCCGTCCTCTTCAAGGATCCGGTTTCGAATCTCAGGAAGAAATATCGTCGCATGGAGATAGCCGGCAGCTAGTGAAGATTTGCGGATGGAACCGTTGGAACTCTTTGTTACCTGCCAGGGTGTGGAGCTGTACTGGCATCCAGTGCTGTCTGCAGCCCTATCACCACCATTTCTTTTATGACTCAAACCGATACCAGGTATATCTGCAGGGCCGAGTTCGTATGACTCTCCATGTGCAGATGAGTATTGGTGGCTGACTTCGTGCCCACCAGAACCCCGATGACTGCGCAAGAAGCCACCAGTAGATGGCCCTTTGGCAAAGATCTTAAAACAGAACCCTCATGATGGGTAACACACATTTCGGACAACAACAGATTTCCAAAAATATAGTTATTCATGACATTCCGTCTCCATTGTTTGCCCAAATCTAATTACAAATACCATTACAGTAAATAACTATCCATAGTAACCTT
Nstupkai_BlowholeWOS_N285 ------------------------------------------TTCATATTTCCGGAAGTAGATTTGGAATACACTGCACCAAAAGAAAAAATTTCAAAGTCGTTTTCATTCGAGGGGTTACACCTTGCGCAC--AACCTCCTTTTTTGCGTTAACTTTTGCGTAA------TCTTAAAACATTTATTTAAAAATTACTAAACTCTTACACCCTTCTTGTTTGGAAAAATGATGAATTGTATCTAAATTC-CTTTGTTTATGTTACTTCATGTGGAATGATCATTAAGGCTGACTTGTTTTCATTTCTTTTCAGGTACTACCACTTCTTGTACACCCACTTCTTAAGTCACCTCGTTCACAAAATTATCGATCAATCCCAAAACTGCGAAGACATCCTGCTCAACTTCCTAGTCAGTCACGTAACTCGTCTACCCCCTATAAAAGTCACCCAGCGGAAGCAATACAAGGAGACAATGCTGGCGGGTGGAGGTCGCAGTTACCCGTCTCCTTGGAACGATCCGGACCACTTCGTCCAGCGACAAACCTGCATCAACGCCTTTGCCAAGGTCTTCGGCTACATGCCTCTGGTTCGGTCCAACACCCGACTCGACCCCGTCCTCTTCAAGGATCCGGTTTCGAATCTCAGGAAGAAATATCGTCGCATGGAGATTGCCGGCAGCTAGTGAAGGTTTGCGGATGGAACCGTTGGAACTCTTTGTTACCTGCCAGGGTGTGGAGCTGTACTGGCATCCAGTGCTGTCTGCAGCCCTATCACCTCCG-TTTCTTTATGACTCAAACCGATACCAGGTCTATCTGCAGGGCCGAGTTCGTATGACTCTCCATGCGCAGATGAGTATTGGTGGCTGACTTCGTGCCCACCAGGACCTCGATGACTGCGCAAGAGGCCAGCAGTAGATGGCCCTTTGGCAAAGATCTTAAAACAGAACCATCATGATGGGTAACACACATCTCGGACAACAACAGATTTCCAAAAATATAGTTATCCATGACATTCCGTCTCCATTGTTTGCCCAAATCTAGTTACAAATACCAT-----------------------------
Nstupkai_Blowing_N356 -----------------------------------------------------------------------------------------------------------------------ACACCTTGCGCAT--AACCTTCTTTTTTGCATTAATTTTCGTGCGCGGA--CTCTTTAAACATTTATTTAAAAATTACTAAACTCTTACGCCCTTCTTGTTTGGAAAAATGATGAATCGTATCTAAATTA-CTTTGTTTATGTTACTTCATGTGGAATGATCATTAAGGCTGACTTGTTTTCATTTCTTTTCAGGTACTACCACTTCTTGTACACCCACTTCTTAAGTCACCTCGTTCACAAAATTATCGATCAATCCCAAAACTGCGAAGACATCCTGCTCAACTTCCTAGTCAGTCACGTAACTCGTCTACCCCCTATAAAAGTCACCCAGCGGAAGCAATACAAGGAGACAATGCTGGCGGGTGGAGGTCGCAGTTACCCGTCTCCTTGGAACGATCCGGACCACTTCGTCCAGCGACAAACCTGCATCAACGCCTTTGCCAAGGTCTTCGGCTACATGCCTCTGGTTCGGTCCAACACCCGACTCGACCCCGTCCTCTTCAAGGATCCGGTTTCGAATCTCAGGAAGAAATATCGTCGCATGGAGATTGCCGGCAGCTAGTGAAGGTTTGCGGATGGAACCGTTGGAACTCTTTGTTACCTGCCAGGGTGTGGAGCTGTACTGGCATCCAGTGCTGTCTGCAGCCCTATCACCTCCG-TTTCTTTATGACTCAAACCGATACCAGGTCTATCTGCAGGGCCGAGTTCGTATGACTCTCCATGCGCAGATGAGTATTGGTGGCTGACTTCGTGCCCACCAGGACCTCGATGACTGCGCAAGAGGCCAGCAGTAGATGGCCCTTTGGCAAAGATCTTAAAACAGAACCATCATGATGGGTAACACACATCTCGGACAACAACAGATTTCCAAAAATATAGTTATCCATGACATTCCGTCTCCATTGTTTGCCCAAATCTAGTTACAAATACCATTACAGTAAATAACTATCCATAGCAACCTT
Nstupkai_LittleRiver_N293 ----------------------------------------------------CGCAAGTCAAAATGGCTTCCCCGCCATCAGCGACAAAGATATGGAAGTTGTTTCAATGCTGCATAATAAACCTTACCCAACGCAACGATCTTTTGGCACAATTTATATAGTTATAT----TTCACCCCGTTGAATTAAGTAGTAGTAAACCCTTACACCCTTCTTGTTTGGAAAAATGATGAATCGTATCTAAATTC-CTTTGTTTATGTTACTTCATGTGGAATGATCATTAAGGCTGACTTGTTTTCATTTCTTTTCAGGTACTACCACTTCTTGTACACCCACTTCTTAAGTCACCTCGTTCACAAAATTATCGATCAATCCCAAAACTGCGAAGACATCCTGCTCAACTTCCTAGTCAGTCACGTAACTCGTCTACCCCCTATAAAAGTCACCCAGCGGAAGCAATACAAGGAGACAATGCTGGCGGGTGGAGGTCGCAGTTACCCGTCTCCTTGGAACGATCCGGACCACTTCGTCCAGCGACAAACCTGCATCAACGCCTTTGCCAAGGTCTTCGGCTACATGCCTCTGGTTCGGTCCAACACCCGACTCGACCCCGTCCTCTTCAAGGATCCGGTTTCGAATCTCAGGAAGAAATATCGTCGCATGGAGATTGCCGGCAGCTAGTGAAGGTTTGCGGATGGAACCGTTGGAACTCTTTGTTACCTGCCAGGGTGTGGAGCTGTACTGGCATCCAGTGCTGTCTGCAGCCCTATCACCTCCG-TTTCTTTATGACTCAAACCGATACCAGGTCTATCTGCAGGGCCGAGTTCGTATGACTCTCCATGCGCAGATGAGTATTGGTGGCTGACTTCGTGCCCACCAGGACCTCGATGACTGCGCAAGAGGCCAGCAGTAGATGGCCCTTTGGCAAAGATCTTAAAACAGAACCATCATGATGGGTAACACACATCTCGGACAACAACAGATTTCCAAAAATATAGTTATCCATGACATTCCGTCTCCATTGTTTGCCCAAATCTAGTTACAAATACCATTACAGTAAATAACTATCCATAGCAACCTT
Nstygius_ObeLee_N0656 TCATATG-------------------CTGGGAACGGTCTGCAATCAAACTGCTGCAACTCAAAATGGCTTCTCCC------ATTTTTCAGATATGGAAGTTGTTTCAATTCTGCAGAGTAAATCTTACCCGACGGCTGTATCTTGTGGCACAATTTATATAGTTATATTTTTTTTACTTTAATGAATTAAGTGGTAGTAATCTCTTACACCTTTCTTGTTTGGAAGAATGATGAATCGTATCTAAATTCCTTTTGTTTGTGTTACTTCATATGGAATAATCATTAATGCTGACTTGTCTGCATTTCTTTTCAGGTACTACCATTTCCTGTACACCCACTTCTTAAGTCACCTCGTTCACAAAATTATCGATCAATCCCAAAACTGCGAAGACATCCTGCTCAACTTCCTAGTCAGTCACGTAACTCGTCTACCCCCTATAAAAGTCACCCAGCGGAAGCAATACAAGGAGACAATGCTGGCGGGTGGAGGTCGCAGTTACCCGTCTCCTTGGAACGATCCGGACCACTTCGTCCAGCGACAAACCTGCATCAACGCCTTTACCAAGATCTTCGGCTACATGCCTCTGGTTCGGTCCAACACCCGACTCGACCCCGTCCTCTTTAAGGATCCGGTTTCGAATCTCAGGAAGAAATATCGTCGCATGGAGATAGCCGGCAGCTAGTGAAGGTTTGCGGATGGAACCGTTGGAACTCTTTGTTACCTGCCAGGGTGTGGAGCTGTACTGGCATCCAGTGCTGTCTGCAGCCCTATCACCTCCGTTTC-TTTATGACTCAAACCGATACCAGGTCTATCTGCAGGGCCGAGTTCTTATGACTCTCCATGTGCAGATGAGTATTGGTGGCTGACTTCGTGTCCACCAGGACCTCGATGACTGCGCAAGAGGCCAGCAGTAGATGGCCCTTTGGCAAAGATCTTAAAACAGAACTCTCATGATGGGTAACACACATCTCGGACAACAACAGATTTCCAAAAATATAGTTATTCATGACATTCCGTCTCCATTGTTTGCCCAAATCTAGTTACAAATACCATTACAGTAATTAACTATCCATAGCAACCTT
Nstygius_RavenB_N1022 TCATATG-------------------CTGGGAACGGTCTGCAATCAAACTGCTGCAACTCAAAATGGCTTCTCCC------ATTTTTCAGATATGGAAGTTGTTTCAATTCTGCAGAGTAAATCTTACCCGACGGCTGTATCTTGTGGCACAATTTATATAGTTATATTTTTTTTACTTTAATGAATTAAGTGGTAGTAATCTCTTACACCTTTCTTGTTTGGAAGAATGATGAATCGTATCTAAATTCCTTTTGTTTGTGTTACTTCATATGGAATAATCATTAATGCTGACTTGTCTGCATTTCTTTTCAGGTACTACCATTTCCTGTACACCCACTTCTTAAGTCACCTCGTTCACAAAATTATCGATCAATCCCAAAACTGCGAAGACATCCTGCTCAACTTCCTAGTCAGTCACGTAACTCGTCTACCCCCTATAAAAGTCACCCAGCGGAAGCAATACAAGGAGACAATGCTGGCGGGTGGAGGTCGCAGTTACCCGTCTCCTTGGAACGATCCGGACCACTTCGTCCAGCGACAAACCTGCATCAACGCCTTTACCAAGATCTTCGGCTACATGCCTCTGGTTCGGTCCAACACCCGACTCGACCCCGTCCTCTTTAAGGATCCGGTTTCGAATCTCAGGAAGAAATATCGTCGCATGGAGATAGCCGGCAGCTAGTGAAGGTTTGCGGATGGAACCGTTGGAACTCTTTGTTACCTGCCAGGGTGTGGAGCTGTACTGGCATCCAGTGCTGTCTGCAGCCCTATCACCTCCGTTTC-TTTATGACTCAAACCGATACCAGGTCTATCTGCAGGGCCGAGTTCTTATGACTCTCCATGTGCAGATGAGTATTGGTGGCTGACTTCGTGT------GGACCTCGATGACTGCGCAAGAGGCCAGCAGTAGATGGCCCTTTGGCAAAGATCTTAAAACAGAACCCTCATAATGGGTAACACACATCTCGGAC-ACAACAGATTTCCAAAAATATAGTTATTCATGACATTCCGTCTCCATTGTTTGCCCAAATCTAGTTACAAATACCATTACAGTAATTAACTATCCATAGCAACCTT
Ntempletoni_BaldMtns_N950 ------------GTATGTCACGTCCTTCAAAGACTGTCTACAATCAAATTGCCCCAACTCAAAATGGCTTCTTCCCCACCAGCCACAAAGATATGGAATTTGTTTCAATTCTACAGAGTAAACCTTACCCGACGGCTGTATCTTGTGGCACAGCTTATAAAGTTATATTTTTT-GACTTTAGTGAATTGAGTGGTAGTAATCTCTTACATCCTTCTTGTTTGGAAAAAGGATGAATCGTATCTAAATTCCTTTTGTTTATGTTACTTCATATGGAATGATCACTAATGCTGACTTGTCTGCATCTCTTTTCAGGTACTACCACTTCTTGTACACCCACTTCTTAAGTCACCTCGTTCACAAAATTATCGATCAATCCCAAAACTGCGAAGACATCCTGCTCAACTTCCTAGTCAGTCACGTAACTCGTCTACCCCCTATAAAAGTCACCCAGCGGAAGCAATACAAGGAGACAATGCTGGCGGGTGGAGGTCGCAGTTACCCGTCTCCTTGGAACGATCCGGACCACTTCGTCCAGCGACAAACCTGCATCAACGCCTTTGCCAAGATCTTCGGCTACATGCCCCTGGTTCGGTCCAACACCCGACTCGACCCCGTCCTCTTCAAGGATCCGGTTTCGAATCTCAGGAAGAAATATCGTCGCATGGAGATAGCCGGCAGCTAGTGAAGGTTTGCGGATGGAACCGTTGGAACTCTTTGTTACCTGCCAGGGTGTGGAGCTGTACTGGCATCCAGTGCTGTCTGCAGCCCTATCACCTCCGTTTCTTGTATGACTCAAACCGATACCAGGTCTATCTGCAGGGCCGAGTTCGTATGACTCTCCATGTGCAGATGAATATTGGTGGCTGACTTCGTGCCCACCAGGACCTCGATGACTGCGCAAGAAGCCACCAGTAGATGGCCCTTTGGCAAAGATCTTAAAACAGAACCCTCATGATGGGTAACACACATTTCGGACAACAACAGATTTCCAAAAATATAGTTATTCTTGTCATTCCGTCTCCATTGTTTGCCCAAATCTAATTACAAATACCA------------------------------
Ntempletoni_ClarksCreek_N945 TTGTCCGGGCACGTATGTCACGTCCTTCAAAGACTGTCTACAATCAAATTGCCCCAACTCAAAATGGCTTCTTCCCCACCAGCCACAAAGATATGGAATTTGTTTCAATTCTACAGAGTAAACCTTACCCGACGGCTGTATCTTGTGGCACAGCTTATAAAGTTATATTTTTT-GACTTTAGTGAATTGAGTGATAGTAATCTCTTACATCCTTCTTGTTTGGAAAAAGGATGAATCGTATTTAAATTCCTTTTGTTTATGTTACTTCATATGGAATGATCACTAATGCTAACTTGTCTGCATCTCTTTTCAGGTACTACCACTTCTTGTACACCCACTTCTTAAGTCACCTCGTTCACAAAATTATCGATCAATCCCAAAACTGCGAAGACATCCTGCTCAACTTCCTAGTCAGTCACGTAACTCGTCTACCCCCTATAAAAGTCACCCAGCGGAAGCAATACAAGGAGACAATGCTGGCGGGTGGAGGTCGCAGTTACCCGTCTCCTTGGAACGATCCGGACCACTTCGTCCAGCGACAAACCTGCATCAACGCCTTTGCCAAGATCTTCGGCTACATGCCCCTGGTTCGGTCCAACACCCGACTCGACCCCGTCCTCTTCAAGGATCCGGTTTCGAATCTCAGGAAGAAATATCGTCGCATGGAGATAGCCGGCAGCTAGTGAAGGTTTGCGGATGGAACCGTTGGAACTCTTTGTTACCTGCCAGGGTGTGGAGCTGTACTGGCATCCAGTGCTGTCTGCAACCCTATCACCTCCGTTTCTTGTATGACTCAAACCGATACCAGGTCTATCTGCAGGGCCGAGTTCGTATGACTCTCCATGTGCAGATGAATATTGGTGGCTGACTTCGTGCCCACCAGGGCCTCGATGACTGCGCAAGAAGCCACCAGTAGATGGCCCTTTGGCAAAGATCTTAAAACAGAACCCTCATGATGGGTAACACACATTTCGGACAACAACAGATTTCCAAAAATATAGTTATTCATGACATTCCGTCTCCATTGTTTGCCCAAATCTAATTACAAATACCATTACAGTAAATAACTATCCATAGTAACCTT
Ntempletoni_ScronceCreekRd_N1223 ------GGGCACGTATGTCACGTCCTTCAAAGACTGTCTGCAATCAAATTGCCCCAACTCAAAATGGCTTCTTCCCCACCAGCCACAAAGATATGGAATTTGTTTCAATTCTAAAGAGTAAACCTTACCCGACGGCTGTATCTTGTGGCACAGCTTATAAAGTTACATTTTTT-TACTTTAGTGAATTGAGTGGTAGTAATCTCTTACATCCTTCTTGTTTGGAAAAAGGATGAATCGTATCTAAATTCCTTTTGTTTATGTTACTTCATATGGAATGATCACTAATGCTGACTTGTCTGCATCTTTTTTCAGGTACTACCACTTCTTGTACACCCACTTCTTAAGTCACCTCGTTCACAAAATTATCGATCAATCCCAAAACTGCGAAGACATCCTGCTCAACTTCCTAGTCAGTCACGTAACTCGTCTACCCCCTATAAAAGTCACCCAGCGGAAGCAATACAAGGAGACAATGCTGGCGGGTGGAGGTCGCAGTTACCCGTCTCCTTGGAACGATCCGGACCACTTCGTCCAGCGACAAACCTGCATCAACGCATTTGCCAAGATCTTCGGCTACATGCCCCTGGTTCGGTCCAACACCCGACTCGACCCCGTCCTCTTCAAGGATCCGGTTTCGAATCTCAGGAAGAAATATCGTCGCATGGAGATAGCCGGCAGCTAGTGAAGGTTTGCGGATGGAACCGTTGGAACTCTTTGTTACCTGCCAGGGTGTGGAGCTGTACTGGCATCCAGTGCTGTCTGCAGCCCTATCACCTCCGTTTCTTGTATGACTCAAACCGATACCAGGTCTATCTGCAGGGCCGAGTTCGTATGACTCTCCATGTGCAGATGAATATTGGTGGCTGACTTCGTGCCCACCAGGACCTCGATGACTGCGCAAGAAGCCACCAGTAGATGGCCCTTTGGCAAAGATCTTAAAACAGAACCCTCATGATGGGTAACACACATTTCGGACAACAACAGATTTCCAAAAATATAGTTATTCATGACATTCCGTCTCCATTGTTTGCCCAAATCTAATTACAAATACCATTACAGTAAATAACTATCCATAGTAACCTT
Ntennessensis_IndianCave_N052 TTGTCCGGGCACGTATGCCACGGCCTTCAAAGACTGTCTGCAATCAAA------CAACTCAAAATGGCTTCTTCCCAACCAGCCACAAAGATATGGAATTTGTTTCAATTCTGCAGAGTAAACCTTACCCGACGACTGTATCTTGTGGCACAGCTTATATGGTTATATTTTTTTTGCTTTAGTGAATTAAGTGGTAGTAATCTCTTACACTCTTCTTGTTTGGAAGAATGATGAATCGTATCTAAATTCCTTTTGTTTATGTTACATCGTATGGCATGATCACTAATGCTGACTTGTCTGCTTCTCTTTTCAGGTACTACCACTTCTTGTACACCCACTTCTTAAGTCACCTCGTTCACAAAATTATCGATCAATCCCAAAACTGCGAAGACATCCTGCTCAACTTCCTAGTCAGTCACGTAACTCGTCTACCCCCTATAAAAGTCACCCAGCGGAAACAATACAAGGAGACAATGCTGGCGGGTGGAGGTCGCAGTTACCCGTCTCCTTGGAACGATCCGGACCACTTCGTCCAGCGACAAACCTGCATCAACGCCTTTGCCAAGATCTTCGGCTACATGCCTCTGGTTCGGTCCAACACCCGACTCGACCCCGTCCTCTTCAAGGATCCGGTTTCGAATCTCAGGAAGAAATATCGTCGCATGGAGATAGCCGGCAGCTAGTGAAGGTTTGCGGATGAAACCGTTGGAACTCTTTGTTACCTGCCAGTGTGTGGAGCTGTACTGGCATCCAGTGCTGTCTGCAGCCCTATCACCATCATTTCTTTTATGACTCAAACCGATACCGGGTCTATCTGCAGGGCCGAGTTCGTATGACTCTCCATGTGCAGATGAGTATTGGTGGCTGACTTCGTGCCCACCAGGACCTCGATGACTGCGCAAGAAGCCACCAGTAGATGGCCCTTTGGCAAAGATCTTAAAACAGAACCCTCATGATGGGTAACACACATTTCGGACAGCAACAGATTTCTAAAAATAGAGTTATTCGTGACA-----------------------------------------------------------------------
Ntennessensis_LittleStony_N645 TTGTCCGGGCACGTATGCCACGGCCTTCAAAGACTGTCTGCAATCAAACAACCCCTACTCAAAATGGCTTCTTCCCAACCAGCCACAAAGATATGGAATTTGTTTCAATTCTGCAGAGTAAACCTTACCCGACGACTGTATCTTGTGGCACAGCTTATATAGTTATATTTTTTTTACTTTAGTGAATTAAGTGGTAGTAATCTCTTACACTCTTCTTGTTTGGAAGAATGATGAATCGTATCTAAATTCCTTTTGTTTATGTTACGTCGTATGGCATGATCACTAATGCTGACTTGTCTGCATCTCTTTTCAGGTACTACCACTTCTTGTACACCCACTTCTTAAGTCACCTCGTTCACAAAATTATCGATCAATCCCAAAACTGCGAAGACATCCTGCTCAACTTCCTAGTCAGCCACGTAACTCGTCTACCCCCTATAAAAGTCACCCAGCGGAAACAATACAAGGAGACAATGTTGGCGGGTGGCGGTCGCAGTTACCCGTCTCCTTGGAACGATCCGGACCACTTCGTCCAGCGACAAACCTGCATCAACGCCTTTGCCAAGATCTTCGGCTACATGCCTCTGGTTCGGTCCAACACCCGACTCGACCCCGTCCTCTTCAAGGATCCGGTTTCGAATCTCAGGAAGAAATATCGTCGCATGGAGATAGCCGGCAGCTAGTGAAGGTTTGCGGATGAAACCGTTGGAACTCTTTGTTACCTGCCAGGGTGTGGAGCTGTACTGGCATCCAGTGCTGTCTGCAGCCCTATCACCACCATTTCTTTTATGACTCAAACCGATACCAGGTCTATCTGCAGGGCCGAGTTCGTATGACTCTCCATGTGCAGATGAGTATTGGTGGCTGACTTCGTGCCTACCAGGACCTCGATCACTGCGCAAGAAGCCACCAGTAGATGGCCCTTTGGCAAAGATCTTAAAACAGAACCCTCGTGATGGGTAACACACATTTCGGAC-----------------------------------------------------------------------------------------------------------
Ntennessensis_Watauga_N1046 TTGTCCGGGCACGTATGCCACGGCCTTCAAAGACTGTCTGCAATCAAACAACCCCAACTCAAAATGGCTTCTTCCCAACCAGCCACAAAGATATGGAATTTGTTTCAATTCTGCAGAGTAAACCTTACCCGACGACTGTATCTTGTGGCACAGCTTATATAGTTATATTTTTTTTGCTTTAGTGAATTAAGTGGTAGTAATCTCTTACACTCTTCTTGTTTGGAAGAATGATGAATCGTATCTAAATTCCTTTTGTTTATGTTACATCGTATGGCATGATCACTAATGCTGACTTGTATGCTTCTCTTTTCAGGTACTACCACTTCTTGTACACCCACTTCTTAAGTCACCTCGTTCACAAAATTATCGATCAATCCCAAAACTGCGAAGACATCCTGCTCAACTTCCTAGTCAGTCACGTAACTCGTCTACCCCCTATAAAAGTCACCCAGCGGAAACAATACAAGGAGACAATGCTGGCGGGTGGAGGTCGCAGTTACCCGTCTCCTTGGAACGATCCGGACCACTTCGTCCAGCGACAAACCTGCATCAACGCCTTTGCCAAGATCTTCGGCTACATGCCTCTGGTTCGGTCCAACACCCGACTCGACCCCGTCCTCTTCAAGGATCCGGTTTCGAATCTCAGGAAGAAATATCGTCGCATGGAGATAGCCGGCAGCTAGTGAAGGTTTGCGGATGAAACCGTTGGAACTCTTTGTTACCTGCCAGTGTGTGGAGCTGTACTGACATCCAGTGCTGTCTGCAGCCCTATCACCACCATTTCTTTTATGACTCAAACCGATACCGGGTCTATCTGCAGGGCCGAGTTCGTATGACTCTCCATGTGCAGATGAGTATTGGTGGCTGACTTCGTGCCCACCAGGACCTCGATGACTGCGCAAGAAGCCACCAGTAGATGGCCCTTTGGCAAAGATCTTAAAACAGAACCCTCATGATGGGTAACACACATTTCGGACAGCAACAGATTTCTAAAAATAGAGTTATTCGTGGCATTCCGTCTCCATTGTTTGCCCAAATCTAATTACA-------------------------------------
