# Supplementary material for: ﻿New species in old mountains: integrative taxonomy reveals ten new species and extensive short-range endemism in Nesticus spiders (Araneae, Nesticidae) from the southern Appalachian Mountains
Source: Zookeys. 2023 Feb 3;1145:1–130. doi: 10.3897/zookeys.1145.96724 (PMC10208238; doi:10.3897/zookeys.1145.96724)
Supplement: Supplementary material 4 — Input alignments, analysis log files, and output tree files [file zookeys-1145-001_article-96724__-s004.zip › uce-2001040 (modified).phy]

 94 1270
Nsilvestrii_Hellgate_N1108 CGAGTTTCTCTCAAATGAAACTCGCTCTCTGGTATAAGCAGGGCTTTTTTGGATTTCAGAACACCAGAATAGCCTGTGGCTAAAGCGTATATATCAGGCCTTTTATCCTTTTCTTCAGATTTTATTTTCTGCATGCGGCGATCCAAAGCTCCGCCGAAACTTTGTATAACAGGGAAATGGGCTGCTATCTTAAGCAACACCAACAAACTATTGCGGATTTGGACGTAGTCCCCAGAATCCAAGCACTTCAGAAGAGACTTAGTTATTTTGAAATGCCACTTATGGCAGACATGACGGTAGTTTTCATAGTCCACATGGTCAACAGACGAGTCACCTGTTTTATCGGCTACTTTGAATTTCGTCATAAATCCTGGAAAGTTTGAACATTCCTTGTCGAATATTGACTTATCACTGTGCCATCGCATAACAGTCTCTAACATGGAACACAGCAGTAGTCCGTAATGCTTTGCCTCATTTTCTGTACAGGATGCAACGGTGTTGGTTATGTCACAAAAAACACGATCATAGCAGAGCAATGTTGAGAAGTTGGGAGTCTTTAGGCAGTGTATAAGGTGGACAAACTTTGCACAGTACAAGGCATCTACAGGAGTGAACATACAGCGAGGAAACAGACACAACTGCAAAAATTTAGTGATAGTTTCATTCTTAGCAGCTCTAGATTGAAACCAATCATCCTTTTCGCTCTTCAGTCGAGCCATTACCCTGACACAATGCTCCTGCTGCATTTTTTCTTCCTCGACCAGCTTAGTTATAAGAGCATCACAGCGCTCTCGCTCCTTCTTCTTCTTCCCAGCATCTTTGTTCTCCTCACTCTGAAGAAGTCCTTTCAGCTTTGTCACCTCACGCTCATAACTGGTGGTTGGGACAACAAGATCATACATGTTGAGGGACCAGAATGTTACATAAAATTGAGGATTCAAATCTTCCCATGCTCTCTTGTTAACCTGGTTGGTTCTCACTGACAGAACAATAGGAGCAATAATTGACTCAACGACTTCAATATACTTTCTAATACTTTGAGAACTACTCAAGCTTTTCATGGACTTGTCTTGTTTCCGTAATTCGTCAAACTTTGAATTGATGGCATGATTTAGTGAAGGTCTGGACAGATAGAAGGCAACATCTGTTTGAATAGAATATTCACTTAATAGGACAGATACTGATGGCAATCTTTGCGCATAATCTTCCATATTTAAGCTGTTTGCCAAAAAGCTGCCGTATTGAACGAGAGTGTCTTGACACTGGTCAT
Narcheri_Cheaha_N023 CGAGTTTCTTTCACATGAAACTCGCTCTCTGGTATAAGAGAAGCCTTTTTGGATTTCAGAACACCAGAATAACCAGTGGCCAAGACGTATATGTCGGGCCTTTTATCCTTCTCCTCGTTCTTTACTTTCTCTATGCGGCGTTCCAAAGCTCCACCCAAGTTCTGTATAACAGGAAAATGGGGCGCTATCTTACGCAACACCAGCAAGCAATTGCGGATTTGGACATACTCTCCAGAGTCCAAACACTTGAGAAGAGATTTAGCTATTTTGAAATGCCATTTGTGGCAGACATGACGATAATTCTCATAGTCCACATGATCGACGGATGGGTCACCAGTTTTATCGGCCACTTTGAATTTTGTCATAAAACCTGGGAAATTTGAACATTCCTTGTCAAATATTGCTTTATCGCTGTGCCACCTCATAACAGTCTCCAACATGGAGCACAGCAGAAGTCCGTAACGGTTCGCCTCGTTCTCTGTGCACGCTGCAACAGTGTTGGTTATGTCACAAAAAACGCGATCATAGCATAGCAATGTTGAAAAGTTAGGAGTCTTTAAGCAATGTATGAGGTGCACAAACTTTGCACAGTACAAGGCATCCACAGGTGTGAATATACAGCGAGGAAACAGACATAATTGCAGGAATTGAGTGATGGTTTCATTCTTGGCCGCCCTTGATTGAAACCAACCATCTTTTTCACTTTTCAGCCGAGCCATTACCCTGACACAGTGCTCCTGCTGCATTTTTTCTTCCTCTACCAGCTTCGTGATGAGAGCATCACAGCGTTCTCTCTCCTTCTTCTTCTTCCCAACATCTTTATTCTCCTCACTCTGAAGAAGACCCTTCAGTTTCGTCACCTCACGCTCGTAGCTACCGGTTGGGACAACAAGATCGTACATGTTGAGAGACCAGAAAGTCACATAGAACTGAGGATTCAGATCATCCCAGGCCCTCTTGTTAACCTGATTGGACTTCACTGACTGGACAATAGGAGCGATGATAGATTCAACAACCTCAATGTACTTTCGGATACTTTGAGAACTGGTCATGTTTTTCATGGCCTTGTCCTGTTTTCGCAACTCTTCGAACTTTGAATTGATGGCATAATTTAGTGATGGCCTAGACAGATAGAAGGCAACATCTGTTTGAATGGAGTATTCACTTAAAAGGACAGATACGGATGGTAACCTTTGTGCATAATCTTCCATGTTTAAGCTGTTGGCCAAGAAGCTGCCATATTGAACGAGAGTGTCCTGGCATTGATCAT
Narcheri_MillShoalCreek_N727 ---------------------------------------------------------------------------------------------------------------------------------------------------------------------------------------------------------------------------------------------------------------------------------------------------------------------------------------------CCAGTTTTATCGGCCACTTTGAATTTTGTCATAAAACCTGGGAAATTTGAACATTCCTTGTCAAATATTGCTTTATCGCTGTGCCACCTCATAACAGTCTCCAACATGGAGCACAGCAGAAGTCCGTAACGGTTCGCCTCGTTCTCTGTGCACGCTGCAACAGTGTTGGTTATGTCACAAAAAACGCGATCATAGCATAGCAATGTTGAAAAGTTAGGAGTCTTTAAGCAATGTATGAGGTGCACAAACTTTGCACAGTACAAGGCATCCACAGGTGTGAATATACAGCGAGGAAACAGACATAATTGCAGGAATTGAGTGATGGTTTCATTCTTGGCCGCCCTTGATTGAAACCAACCATCTTTTTCGCTTTTCAGCCGAGCCATTACCCTGACACAGTGCTCCTGCTGCATTTTTTCTTCCTCTACCAGCTTCGTGATGAGAGCATCACAGCGTTCTCTCTCCTTCTTCTTCTTCCCAACGTCTTTATTCTCCTCACTCTGAAGAAGACCCTTCAATTTCGTCACCTCACGCTCGTAGCTACCGGTTGGGACAACAAGATCGTACATGTTGAGAGACCAGAAAGTCACATAGAACTGAGGATTCAGATCATCCCAGG------------------------------------------------------------------------------------------------------------------------------------------------------------------------------------------------------------------------------------------------------------------------------------------------------------------------------
Nbarri_Bishop_N1072 CGAGTTTCTTTCACATGAAACTCGCTCTCTGGTATAAGAGAGGCCTTTTTGGATTTCAGAACACCAGAATAACCAGTAGCCAATACGTATATATCGGGCCTTTTATCCTTCTCCTCGTTCTTTACTTTCTCTATGCGGCGCTCCAAAGCTCCACCCAAGTTCTGTATAACAGGAAAATGGGGAGCTATCTTACGCAACACCAGCAAGCAATTGCGGATTTGGACATACTCTCCAGAATCCAAACACTTGAGAAGAGATTTAGCTATTTTGAAATGCCATTTGTGGCAGACATGACGGTAATTCTCATAGTCCACGTGATCGACGGATGGGTCACCAGTTTTATCGGCCACTTTGAACTTTGTCATAAAACCCGGGAAATTTGAACATTCCTTGTCAAATATTGCTTTATCGCTGTGCCACCTCATAACAGTCTCTAACATGGAGCACAGCAGAAGTCCGTAACGGTTCGCCTCGTTTTCTGTGCACGCTGCGACAGTGTTGGTTATGTCGCAAAAAACTCGATCATAGCATAGCAATGTTGAAAAGTTAGGAGTCTTTAAGCAATGTATGAGGTGCACAAACTTTGCACAGTACAAGGCATCCACAGGTGTGAATATGCAGCGGGGAAACAGACATAATTGCAGGAATTGAGTGATGGTTTCATTCTTGGCTGCCCTTGATTGAAACCAGGCATCTTTTTCACTTTTCAGCCGAGCCATTACCCTCACACAGTGCTCCTGCTGCATTTTTTCTTCCTCTACCAGCTTTGTGATGAGAGCGTCACAGCGTTCTCTCTCCTTTTTCTTCTTCCCAACGTCTTTATTCTCCTCACTCTGAAGAAGTCCCTTCAGTTTCGTCACCTCGCGCTCGTAGCTGCCGGTCGGGACGACGAGATCGTACATGTTGAGAGACCAGAAAGTTACATAGAACTGAGGATTCAAATCATCCCAAGCTCTCTTGTTAACCTGATTGGACTTCACTGACTGTACAATGGGAGCGATAATAGATTCAACAACCTCGATGTACTTTCGGATACTTTGAGAACTGGTCATGTTTTTCATGGCCTTGTCTTGTTTACGCAATTCTTCAAACTTTGAGTTGATGGCATAATTTAGTGATGGTCTAGACAGATAGAAGGCAACATCTGTTTGAATGGAGTACTCACTTAAAAGAACAGATACGGATGGTAATCTTTGTGCGTAATCTTCCATGTTTAAGCTGTTGGCCAAGAAGCTCCCATATTGAACGAGAGTGTCCTGGCACTGATC--
Nbarri_LostCoveCave_N0065 CGAGTTTCTTTCACATGAAACTCGTTCTCTGGTATAAGAGAGGCCTTTTTGGATTTCAGAACACCAGAATAACCAGTAGCCAATACGTATATATCGGGCCTTTTATCCTTCTCCTCGTTCTTTACTTTCTCTATGCGGCGCTCCAAAGCTCCACCCAAGTTCTGTATAACAGGAAAATGGGGAGCTATCTTACGCAACACCAGCAAGCAATTGCGGATTTGGACATACTCTCCAGAGTCCAAACACTTGAGAAGAGATTTAGCTATTTTGAAATGCCATTTGTGGCAGACATGACGGTAATTCTCATAGTCCACGTGATCGACAGATGGGTCACCAGTTTTATCGGCCACTTTGAACTTTGTCATAAAACCCGGGAAATTCGAACATTCCTTGTCAAATATTGCTTTATCGCTGTGCCACCTCATAACAGTCTCTAACATGGAGCACAGCAGAAGTCCGTAACGGTTCGCCTCGTTTTCTGTGCACGCTGCGACAGTGTTGGTTATGTCGCAAAAAACTCGATCATAGCATAGCAATGTTGAAAAGTTAGGAGTCTTTAAGCAATGTATGAGGTGCACAAACTTTGCACAGTACAAGGCATCCACAGGTGTGAATATGCAGCGGGGAAACAGACATAATTGCAGGAATTGAGTGATGGTTTCATTCTTGGCCGCCCTTGATTGAAACCAGGCATCTTTTTCACTTTTCAGCCGAGCCATTACCCTCACACAGTGCTCCTGCTGCATTTTTTCTTCCTCTACCAGCTTTGTGATGAGAGCGTCACAGCGTTCTCTCTCCTTTTTCTTCTTCCCAACGTCTTTATTCTCCTCACTCTGAAGAAGTCCCTTCAGTTTCGTCACCTCGCGCTCGTAGCTGCCGGTCGGGACGACGAGATCGTACATGTTGAGAGACCAGAAAGTTACATAGAACTGAGGATTCAAATCATCCCAAGCTCTCTTGTTAACCTGATTGGACTTCACTGACTGTACAATGGGAGCGATAATAGATTCAACAACCTCGATGTACTTTCGGATACTTTGAGAACTGGTCAGGTTTTTCATGGCCTTGTCTTGTTTACGCAATTCTTCAAACTTTGAGTTGATGGCATAATTTAGTGATGGTCTAGACAGATAGAAGGCAACATCTGTTTGAATGGAGTACTCACTTAAAAGAACAGATACGGATGGTAATCTTTGTGCGTAATCTTCCATGTTTAAGCTGTTGGCCAAGAAGCTCCCATATTGAACGAGAGTGTCCTGGCACTGATCAT
Nbarri_eyed_ClayCave_G2082 CGAGTTTCTTTCACATGAAACTCGCTCTCTGGTATAAGAGAGGCCTTTTTGGATTTCAGAACACCAGAATAACCAGTAGCCAAGACATATATATCCGGCCTTTTATCCTTCTCCTCGTTCTTTACTTTCTCTATGCGGCGCTCCAAAGCTCCACCCAAGTTCTGTATAACGGGAAAATGGGGCGCTATCTTACGCAACACCAGCAAGCAATTGCGGATTTGGACATACTCTCCAGAGTCCAAACACTTGAGAAGAGATTTAGCTATTTTGAAATGCCATTTGTGACAGACATGACGGTAATTCTCATAGTCCACATGATCGACGGATGGGTCACCAGTTTTATCGGCCACTTTGAACTTTGTCATAAAACCCGGGAAATTTGAACATTCCTTGTCAAATATCGCTTTATCGCTGTGCCACCTCATAACAGTCTCCAACATAGAGCATAGCAGAAGTCCGTAACGGTTCGCCTCGTTTTCTGTGCACGCTGCAACAGTGTTGGTTATGTCGCAAAAAACTCGATCGTAGCAGAGCAATGTTGAAAAGTTAGGAGTCTTTAAGCAATGTATGAGGTGCACAAACTTTGCACAGTACAAGGCATCCACAGGTGTGAATATACAGCGAGGAAACAGACATAATTGCAGGAATTGAGTGATGGTTTCATTCTTGGCTGCCCTCGATTGAAACCAGGCATCTTTTTCGCTTTTCAGCCGAGCCATTACCCTCACACAGTGCTCCTGCTGCATTTTTTCCTCCTCTACCAGCTTTGTGATGAGAGCGTCACAGCGTTCTCTCTCCTTCTTCTTCTTCCCAACGTCTTTATTCTCCTCACTTTGAAGAAGTCCCTTCAGTTTCGTCACCTCGCGCTCGTAGCTGCCGGTCGGGACGACGAGATCGTACATGTTGAGAGACCAGAAAGTTACATAGAACTGAGGATTCAGATCATCCCAGGCCCTCTTGTTAACCTGATTGGACTTCACTGACTGGACAATGGGAGAGATGATAGATTCAACAACCTCGATGTACTTTCGGATACTTTGAGAACTGGTCATGTTTTTCATGGCCTTGTCTTGTTTACGCAATTCTTCAAACTTTGAGTTGATGGCATAATTTAGTGATGGTCTAGATAGATAGAAGGCAACATCTGTTTGAATGGAGTACTCGCTTAAAAGGACAGATACGGATGGTAATCTTTGTGCGTAATCTTCCATGTTCAAGCTGTTGGCCAAGAAGCTCCCATATTGAACGAGAGTGTCCTGGCACTGATCAT
Nbarrowsi_Gregorys_N270 CGAGTTTCTTTCACATGAAACTCGCTCTCGGGTATAAGAGAGGCCTTTTTGGATTTCAGAACACCAGAATAACCAGTAGCCAAGACATATATATCAGGCCTTTTATCCTTCTCCTCGTTCTTTACTTTCTCTATGCGGCGTTCCAAGGCTCCACCCAAGTTCTGTATAACAGGAAAATGGGGTGCTATCTTACGCAACACCAGCAAGCAATTGCGGATTTGGACATACTCTCCAGAGTCCAAACACTTGAGAAGAGATTTGGCTATTTTGAAATGCCATTTGTGGCAGACATGACGATAATTCTCATAGTCCACATGATCGACGGATGGGTCACCAGTTTTATCGGCCACTTTGAACTTTGTCATAAAACCCGGGAAATTTGAACATTCCTTGTCAAATATCGCTTTATCGCTGTGCCACCTCATAACAGTCTCCAACATGGAGCACAGCAGAAGTCCGTAACGGTTTGCCTCGTTTTCTGTGCACGCTGCGACAGTGTTGGTTATGTCGCAAAAAACTCGATCATAGCATAGCAATGTTGAAAAGTTAGGAGTCTTTAAGCAATGTATCAGGTGCACAAACTTTGCACAGTACAAGGCATCCACAGGTGTGAATATACAGCGAGGAAACAGACACAATTGCAGGAATTGAGTGATGGTTTCATTCTTGGCCGCCCTCGATTGAAACCAGGCATCTTTTTCGCTTTTCAGCCGAGCCATTACCCTCACACAGTGCTCCTGCTGCATTTTTTCTTCCTCTACCAGCTTTGTGATGAGAGCGTCACAGCGTTCTCTCTCCTTCTTCTTCTTCCCAACATCTTTATTCTCCTCACTCTGAAGAAGTCCCTTCAGTTTAGTCACCTCGCGCTCGTAGCTGCCGGTCGGGACGACGAGATCGTACATGTTGAGAGACCAGAAAGTTACATAGAACTGAGGATTCAAATCATCCCAAGCTCTCTTGTTAACCTGATTGGACTTCACTGACTGGACAATGGGAGCGATGATAGATTCAACAACCTCAATGTACTTTCGGATACTTTGAGAACTGGTCATGTTTTTCATGGCCTTGTCTTGTTTTCGCAACTCTTCAAACTTTGAGTTGATGGCATAATTTAGTGATGGCCTAGACAGATAGAAAGCAACATCTGTTTGAATGGAGTACTCACTTAAAAGGACAGATACGGATGGTAATCTTTGTGCGTAATCTTCCATGTT--------------------------------------------------------
Nbarrowsi_Tuckaleechee_N360 CGAGTTTCTTTCACATGAAACTCGCTCTCGGGTATAAGAGAGGCCTTTTTGGATTTCAGAACACCAGAATAACCAGTAGCCAAGACATATATATCAGGCCTTTTATCCTTCTCCTCGTTCTTTACTTTCTCTATGCGGCGTTCCAAGGCTCCACCCAAGTTCTGTATAACAGGAAAATGGGGTGCTATCTTACGCAACACCAGCAAGCAATTGCGGATTTGGACATACTCTCCAGAGTCCAAACACTTGAGAAGAGATTTGGCTATTTTGAAATGCCATTTGTGGCAGACATGACGATAATTCTCATAGTCCACATGATCGACGGATGGGTCACCAGTTTTATCGGCCACTTTGAACTTTGTCATAAAACCCGGGAAATTTGAACATTCCTTGTCAAATATCGCTTTATCGCTGTGCCACCTCATAACAGTCTCCAACATGGAGCACAGCAGAAGTCCGTAACGGTTTGCCTCGTTTTCTGTGCACGCTGCGACAGTGTTGGTTATGTCGCAAAAAACTCGATCATAGCATAGCAATGTTGAAAAGTTAGGAGTCTTTAAGCAATGTATGAGGTGCACAAACTTTGCACAGTACAAGGCATCCACAGGTGTGAATATACAGCGAGGAAACAGACACAATTGCAGGAATTGAGTGATGGTTTCATTCTTGGCCGCCCTCGATTGAAACCAGGCATCTTTTTCGCTTTTCAGCCGAGCCATTACCCTCACACAGTGCTCCTGCTGCATTTTTTCTTCCTCTACCAGCTTTGTGATGAGAGCGTCACAGCGTTCTCTCTCCTTCTTCTTCTTCCCAGCGTCTTTATTCTCCTCACTCTGAAGAAGTCCCTTCAGTTTAGTCACCTCGCGCTCGTAGCTGCCGGTCGGGACGACGAGATCGTACATGTTGAGAGACCAGAAAGTTACATAGAACTGAGGATTCAAATCATCCCAAGCTCTCTTGTTAACCTGATTGGACTTCACTGACTGGACAATGGGAGCGATGATAGATTCAACAACCTCAATGTACTTTCGGATACTTTGAGAACTGGTCATGTTTTTCATGGCCTTGTCTTGTTTTCGCAACTCTTCAAACTTTGAGCTGATGGCATAATTTAGTGATGGCCTAGACAGATAGAAGGCAACATCTGTTTGAATGGAGTACTCACTTAAAAGGACAGATACGGATGGTAATCTTTGTGCGTAATCTTCCATGTTTAAGCTGTTGGCCAAGAAGCTCCCATATTGAACGAGAGTGTCTTGGCACTGATCAT
Nbishopi_DryFalls_N150 -----------------------------------------------------------------------------------------------------------------------------------------------------------------CTGTATAACAGGAAAATGGGGTGCTATCTTACGCAACACCAGCAAGCAATTGCGGATTTGGACATACTCTCCAGAGTCCAAACACTTGAGAAGAGATTTAGCTATTTTGAAATGCCATTTGTGGCAGACATGACGGTAATTCTCATAGTCCACGTGATCGACGGATGGGTCACCAGTTTTATCGGCCACTTTGAACTTTGTCATAAAACCCGGGAAATTTGAACATTCCTTGTCAAATATCGCTTTATCGCTGTGCCACCTCATAACAGTCTCCAACATGGAGCACAGCAGAAGTCCGTAACGATTCGCCTCGTTTTCTGTGCACGCTGCAACAGTGTTGGTTATGTCGCAAAAAACTCGATCATAGCATAGCAATGTTGAAAAGTTAGGAGTCTTTAAGCAATGGATGAGGTGCACAAACTTTGCACAGTACAAGGCATCTACAGGTGTGAATATACAGCGGGGAAACAGACATAATTGCAGGAATTGAGTGATGGTTTCGTTCTTGGCCGCCCTCGATTGAAACCAGCCATCTTTTTCGCTTTTTAGCCGAGCCATTACCCTGACACAGTGCTCCTGCTGCATTTTTTCTTCCTCTACCAGCTTTGTGATGAGAGCATCACAGCGTTCTCTCTCCTTCTTCTTCTTCCCAACGTCTTTATTCTCCTCACTCTGAAGGAGACCCTTCAGTTTCGTCACCTCGCGCTCGTAGCTGCCGGTCGGGACGACGAGATCGTACATGTTGAGAGACCAGAAAGTTACATAGAACTGAGGATTCAGATCATCCCAAGCTCTCTTGTTAACCTGATTGGACTTCACTGACTGGACAATGGGAGCGATGATAGATTCAACAACCTCGATGTACTTTCGGATACTTTGAGAACTGGTCATGTTTTTCATGGCCTTGTCTTGTTTACGCAATTCTTCAAACTTTGAGTTGATGGCATAATTTAGTGATGGTCTAGAGAGATAGAAGGCAACATCTGTTTGAATGGAGTACTCACTTAAAAGGACAGATACGGATGGTAATCTTTGTGCGTAAT------------------------------------------------------------------
Nbishopi_PoleCr_Chattooga_N885 CGAGTTTCTTTCACATGAAACTCGCTCTCTGGTATAAGAGAGGCCTTTTTGGATTTCAGAACACCAGAATAACCAGTAGCCAAGACGTATATATCCGGCCTTTTATCTTTCTCCTCGTTCTTTACTTTCTCAATGCGGCGCTCCAAGGCTCCACCCAAGTTCTGTATAACAGGAAAATGGGGTGCTATCTTACGCAACACCAGCAAGCAATTGCGGATTTGGACATACTCTCCAGAGTCCAAACACTTGAGAAGAGATTTAGCTATTTTGAAATGCCATTTGTGGCAGACATGACGGTAATTCTCATAGTCCACGTGATCGACGGATGGGTCACCAGTTTTATCGGCCACTTTGAACTTTGTCATAAAACCCGGGAAATTTGAACATTCCTTGTCAAATATCGCTTTATCGCTGTGCCACCTCATAACAGTCTCCAACATGGAGCACAGCAGAAGTCCGTAACGATTCGCCTCGTTTTCTGTGCACGCTGCAACAGTGTTGGTTATGTCGCAAAAAACTCGATCATAGCATAGCAATGTTGAAAAGTTAGGAGTCTTCAAGCAATGGATGAGGTGCACAAACTTTGCACAGTACAAGGCATCTACAGGTGTGAATATACAGCGGGGAAACAGACATAATTGCAGGAATTGAGTGATGGTTTCGTTCTTGGCCGCCCTCGATTGAAACCAACCATCTTTTTCGCTTTTTAGCCTAGCCATTACCCTGACACAGTGCTCCTGCTGCATTTTTTCTTCCTCTACCAGCTTTGTGATGAGAGCATCACAGCGTTCTCTCTCCTTCTTCTTCTTCCCAACGTCTTTATTCTCCTCACTCTGAAGGAGACCCTTCAGTTTCGTCACCTCGCGCTCGTAGCTGCCGGTCGGGACGACGAGATCGTACATGTTGAGAGACCAGAAAGTTACATAGAACTGAGGATTCAGATCATCCCAAGCTCTCTTGTTAACCTGATTGGACTTCACTGACTGGACAATGGGAGCGATGATAGATTCAACAACCTCGATGTACTTTCGGATACTTTGAGAACTGGTCATGTTTTTCATGGCCTTGTCTTGTTTACGCAATTCTTCAAACTTTGAGTTGATGGCATAATTTAGTGATGGTCTAGAGAGATAGAAGGCAACATCTGTTTGAATGGAGTACTCACTTAAAAGGACAGATACGGATGGTAATCTTTGTGCGTAATCTTCCATGTTTAAGCTGTTGGCCAAG----------------------------------------
Nbishopi_StandingIndian_N131 CGAGTTTCTTTCACATGAAACTCGCTCTCTGGTATAAGAGAGGCCTTTTTGGATTTCAGAACACCAGAATAACCAGTAGCCAAGACGTATATATCCGGCCTTTTATCTTTCTCCTCGTTCTTTACTTTCTCAATGCGGCGCTCCAAGGCTCCACCCAAGTTCTGTATAACAGGAAAATGGGGTGCTATCTTACGCAACACCAGCAAGCAATTGCGGATTTGGACATACTCTCCAGAGTCCAAACACTTGAGAAGAGATTTAGCTATTTTGAAATGCCATTTGTGGCAGACATGACGGTAATTCTCATAGTCCACGTGATCGACGGATGGGTCACCAGTTTTATCGGCCACTTTGAACTTTGTCATAAAACCCGGGAAATTTGAACATTCCTTGTCAAATATCGCTTTATCGCTGTGCCACCTCATAACAGTCTCCAACATGGAGCACAGCAGAAGTCCGTAACGATTCGCCTCGTTTTCTGTGCACGCTGCAACAGTGTTGGTTATGTCGCAAAAAACTCGATCATAGCATAGCAATGTTGAAAAGTTAGGAGTCTTCAAGCAATGGATGAGGTGCACAAACTTTGCACAGTACAAGGCATCTACAGGTGTGAATATACAGCGGGGAAACAGACATAATTGCAGGAATTGAGTGATGGTTTCGTTCTTGGCCGCCCTCGATTGAAACCAACCATCTTTTTCGCTTTTTAGCCGAGCCATTACCCTGACACAGTGCTCCTGCTGCATTTTTTCTTCCTCTACCAGCTTTGTGATGAGAGCATCACAGCGTTCTCTCTCCTTCTTCTTCTTCCCAACGTCTTTATTCTCCTCACTCTGAAGGAGACCCTTCAGTTTCGTCACCTCGCGCTCGTAGCTGCCGGTCGGGACGACGAGATCGTACATGTTGAGAGACCAGAAAGTTACATAGAACTGAGGATTCAGATCATCCCAAGCTCTCTTGTTAACCTGATTGGACTTCACTGACTGGACAATGGGAGCGATGATAGATTCAACAACCTCGATGTACTTTCGGATACTTTGAGAACTGGTCATGTTTTTCATGGCCTTGTCTTGTTTACGCAATTCTTCAAACTTTGAGTTGATGGCATAATTTAGTGATGGTCTAGAGAGATAGAAGGCAACATCTGTTTGAATGGAGTACTCACTTAAAAGGACAGATACGGATGGTAATCTTTGTGCGTAATCTTCCATGTTTAAGCTGTTGGCCAAGAAGCTCCCATACTGAACGAG--------------------
Nbrimleyi_NewberryCr_N984 CGAGTTTCTTTCACATGAAACTCGCTCTCTGGTATAAGAGAGGCCTTTTTGGATTTCAGAACACCAGAATAACCAGTAGCCAAGACGTATATATCCGGCCTCTTATCCTTCTCCTCATTCTTTACTTTCTCTATGCGGCGCTCCAAAGCTCCACCCAAGTTCTGTATAACAGGAAAATGGGGTGCTATCTTACGCAACACCAGCAAGCAATTGCGGATTTGGACATACTCTCCAGAGTCCAAACACTTGAGAAGAGATTTAGCTATTTTGAAATGCCATTTGTGACAGACATGACGGTAATTCTCATAGTCCACATGATCGACGGATGGGTCACCAGTTTTATCGGCCACTTTGAACTTTGTCATAAAACCCGGGAAATTCGAACATTCCTTCTCAAATATCGCTTTATCGCTGTGCCACCTCATAACAGTCTCCAACATGGAGCACAGCAGAAGTCCATAACGGTTCGCCTCGTTTTCTGTGCACGCTGCAACAGTGTTGGTTATGTCACAAAAAACTCGATCATAGCATAGCAATGTTGAAAAGTTAGGAGTCTTTAAGCAATGTATGAGGTGCACAAACTTTGCACAGTACAAGGCATCCACAGGTGTGAATATACAGCGAGGAAACAAACATAATTGCAGGAATTGAGTGATGGTTTCATTCTTGGCCGCCCTCGATTGAAACCAGGCATCTTTTTCGCTTTTCAGCCGAGCCATTACCCTGACACAATGCTCCTGCTGCATTTTTTCTTCCTCTACCAGCTTTGTGATGAGAGCGTCACAGCGTTCTCTCTCCTTTTTCTTCTTTCCAACATCTTTATTCTCCTCACTCTGAAGAAGTCCCTTCAGTTTCGTCACCTCGCGCTCGTAGCTGCTGGTCGGGACGACGAGATCGTACATGTTGAGAGACCAGAAAGTTACATAGAACTGAGGATTCAGATCATCCCAAGCTCTCTTGTTAACCTGATTGGACTTCACTGACTGGACAATGGGAGCGATGATAGATTCAACTACCTCGATGTACTTTCGGATACTTTGAGAACTGGTCATGTTTTTCATGGCCTTGTCTTGTTTACGCAATTCTTCAAACTTTGAGTTGATGGCATAATTTAGTGATGGTCTAGATAGATAGAAGGCAACATCTGTTTGAATGGAGTACTCACTTAAAAGGACAGATACGGATGGTAATCTTTGTGCGTAGTCTTCCATGTTTAAGCTGTTGGCCAAGAAGCTCCCATATTGAACGAGAGTGTCCTGGCACTGATCAT
Nbrimleyi_RumblingBald_N241 ------TCTTTCACATGAAACTCGCTCTCTGGTATAAGAGAGGCCTTTTTGGATTTCAGAACACCAGAATAACCAGTAGCCAAGACGTATATATCCGGCCTCTTATCCTTCTCCTCATTCTTTACTTTCTCTATGCGGCGCTCCAAAGCTCCACCCAAGTTCTGTATAACAGGAAAATGGGGTGCTATCTTACGCAACACCAGCAAGCAATTGCGGATTTGGACATACTCTCCAGAGTCCAAACACTTGAGAAGAGATTTAGCTATTTTGAAATGCCATTTGTGACAGACATGACGGTAATTCTCATAGTCCACATGATCGACGGATGGGTCACCAGTTTTATCGGCCACTTTGAACTTTGTCATAAAACCTGGGAAATTCGAACATTCCTTCTCAAATATCGCTTTATCGCTGTGCCACCTCATAACAGTCTCCAACATGGAGCACAGCAGAAGTCCATAACGGTTCGCCTCGTTTTCTGTGCACGCTGCAACAGTGTTGGTTATGTCACAAAAAACTCGATCATAGCATAGCAATGTTGAAAAGTTAGGAGTCTTTAAGCAATGTATGAGGTGCACAAACTTTGCACAGTACAAGGCATCCACAGGTGTGAATATACAGCGAGGAAACAAACATAATTGCAGGAATTGAGTGATGGTTTCATTCTTGGCCGCCCTCGATTGAAACCAGGCATCTTTTTCGCTTTTCAGCCGAGCCATTACCCTGACACAGTGCTCCTGCTGCATTTTTTCTTCCTCTACCAGCTTTGTGATGAGAGCGTCACAGCGTTCTCTCTCCTTCTTCTTCTTTCCAACATCTTTATTCTCCTCACTCTGAAGAAGTCCCTTCAGTTTCGTCACCTCGCGCTCGTAGCTGCTGGTCGGGACGACGAGATCGTACATGTTGAGAGACCAGAAAGTTACATAGAACTGAGGATTCAGATCATCCCAAGCTCTCTTGTTAACCTGATTTGACTTCACTGACTGGACAATGGGAGCGATGATAGATTCAACTACCTCGATGTACTTTCGGATACTTTGAGAACTGGTCATGTTTTTCATGGCCTTATCTTGTTTACGCAATTCTTCAAACTTTGAGTTGATGGCATAATTTAGTGATGGTCTAGACAGATAGAAGGCAACATCTGTTTGAATGGAGTACTCACTTAAAAGGACAGATACGGATGGTAATCTTTGTGCGTAGTCTTCCATGTTTAAGCTGTTGGCC-------------------------------------------
Ncanei_Egypt_N958 -------------CATGAAACTCGCTCTCTGGTATAAGAGAGGCCTTTTTGGATTTCAGAACACCAGAATAACCAGTAGCCAAGACATATATATCCGGCCTTTTATCCTTCTCCTCGTTCTTTACTTTCTCTATGCGGCGCTCCAGAGCTCCACCCAAGTTCTGTATAACAGGAAAATGGGGTGCTATCTTACGCAACACCAGCAAGCAATTGCGGATTTGGACATACTCTCCAGAGTCCAAACACTTGAGAAGAGATTTAGCTATTTTGAAATGCCATTTGTGACAGACATGACGGTAATTCTCATAGTCCACATGATCGACGGATGGGTCACCAGTTTTATCGGCCACTTTGAACTTTGTCATAAAACCCGGGAAATTCGAACATTCCTTGTCAAATATTGCTTTATCGCTGTGCCACCTCATAACAGTCTCCAACATGGAGCACAGCAGAAGTCCATAACGGTTCGCCTCGTTTTCTGTGCACGCTGCAACAGTGTTGGTTATGTCACAAAAAACTCGATCATAGCATAGCAATGTTGAAAAGTTAGGAGTCTTTAAGCAATGTATGAGGTGCACAAACTTTGCACAGTACAAGGCATCCACAGGTGTGAATATACAGCGAGGAAACAGACATAATTGCAGGAATTGAGTGATGGTTTCATTCTTGGCCGCCCTCGATTGAAACCAGGCATCTTTTTCGCTTTTCAGCCGAGCCATTACTCTGACACAGTGCTCCTGCTGCATTTTTTCTTCCTCTACCAGCTTTGTGATGAGAGCGTCACAGCGTTCTCTCTCCTTCTTCTTCTTCCCAACGTCTTTATTCTCCTCACTCTGAAGAAGTCCCTTCAGTTTCGTCACCTCACGCTCGTAGCTGCCAGTCGGGACGACGAGATCGTACATGTTGAGAGACCAGAAAGTTACATAGAACTGAGGATTCAGATCATCCCAAGCTCTCTTGTTAACCTGATTGGACTTCACTGACTGGACAATGGGAGCGATGATAGATTCAACAACCTCGATGTACTTTCGGATACTTTGAGAACTGGTCATGTTTTTCATGGCCTTGTCTTGTTTACGCAATTCTTCAAACTTTGAGTTGATGGCATAATTTAGTGATGGTCTAGACAGATAGAAGGCAACATCTGTTTGAATGGAGTACTCACTTAAAAGGACAGATACGGATGGTAATCTTTGCGCGTAATCTTCCATGTTTAAGCTGTTGGCCAAGAAGCTCCCATATTGAACGAGAGTGTCCTGGCACTGATCAT
Ncarolinensis_Grandfather_N218 -----------------------------------------------------------------------------------------------------TTTATCCTTCTCCTCGTTCTTTACTTTCTCTATGCGGCGCTCCAAAGCTCCGCCCAAGTTCTGTATAACAGGAAAATGGGGCGCTATCTTACGCAACACCAGCAAGCAATTGCGGATTTGGACATACTCTCCAGAGTCCAAACACTTGAGAAGAGATTTAGCTATTTTGAAATGCCATTTGTGACAGACATGACGGTAATTCTCATAGTCCACATGATCGACGGATGGGTCACCAGTTTTATCGGCCACTTTGAACTTTGTCATAAAACCCGGGAAATTTGAACATTCCTTGTCAAATATCGCTTTATCGCTGTGCCACCTCATAACAGTCTCCAACATGGAGCACAGCAGAAGTCCGTAACGGTTTGCCTCGTTTTCTGTGCACGCTGCAACAGTGTTGGTTATGTCGCAAAAAACTCGATCATAGCATAGCAATGTTGAAAAGTTAGGAGTCTTTAAGCAATGTATGAGGTGCACAAACTTTGCACAGTACAAGGCATCCACAGGTGTGAATATACAGCGAGGAAACAGACATAATTGCAGGAATTGAGTGATGGTTTCATTCTTGGCCGCCCGCGATTGAAACCAGGCATCTTTTTCGCTTTTCAGCCGAGCCATTACCCTCACACAGTGCTCCTGCTGCATTTTTTCCTCCTCTACCAGCTTTGTGATGAGAGCATCACAGCGTTCTCTCTCCTTCTTCTTCTTCCCAACGTCTTTATTCTCCTCACTTTGAAGAAGTCCCTTCAGTTTCGTCACCTCGCGCTCGTAGCTGCCGGTCGGGACGACGAGATCGTACATGTTGAGAGACCAGAAAGTTACATAGAACTGAGGATTCAGATCATCCCAGGCCCTCTTGTTAATCTGATTGGACTTCACTGACTGGACAATGGGAGAGATGATAGATTCAACAACCTCGATGTATTTTCGGATACTTTGAGAACTGGTCATGTTTTTCATGGCCTTGTCTTGTTTACGCAATTCTTCAAACTTTGAGTTGATGGCATAATTTAGTGATGGTCTAGACAGATAGAAGGCAACATCTGTTTGAATGGAGTACTCACTTAAAAGGACAGATACGGATGGTAATCTTTGTGCGTAATCTTCCATGTTTAAGCTGTTGGCCAAGAAG-------------------------------------
Ncarolinensis_LinvilleCaverns_N227 ------------------------------------------------------------ACACCAGAATAACCAGTAGCCAAGACATATATATCCGGCCTTTTATCCTTCTCCTCGTTCTTTACTTTCTCTATGCGGCGCTCCAAAGCTCCGCCCAAGTTCTGTATAACAGGAAAATGGGGCGCTATCTTACGCAACACCAGCAAGCAATTGCGGATTTGGACATACTCTCCAGAGTCCAAACACTTGAGAAGAGATTTAGCTATTTTGAAATGCCATTTGTGACAGACATGACGGTAATTCTCATAGTCCACATGATCGACGGATGGGTCACCAGTTTTATCGGCCACTTTGAACTTTGTCATAAAACCCGGGAAATTTGAACATTCCTTGTCAAATATCGCTTTATCGCTGTGCCACCTCATAACAGTCTCCAACATGGAGCACAGCAGAAGTCCGTAACGGTTTGCCTCGTTTTCTGTGCAGGCTGCAACAGTGTTGGTTATGTCGCAAAAAACTCGATCATAGCATAGCAATGTTGAAAAGTTAGGAGTCTTTAAGCAATGTATGAGGTGCACAAACTTTGCACAGTACAAGGCATCCACAGGTGTGAATATACAGCGAGGAAACAGACATAATTGCAGGAATTGAGTGATGGTTTCATTCTTGGCCGCCCGCGATTGAAACCAGGCATCTTTTTCGCTTTTCAGCCGAGCCATTACCCTCACACAGTGCTCCTGCTGCATTTTTTCCTCCTCTACCAGCTTTGTGATGAGAGCATCACAGCGTTCTCTCTCCTTCTTCTTCTTCCCAACGTCTTTATTCTCCTCACTTTGAAGAAGTCCCTTCAGTTTCGTCACCTCGCGCTCGTAGCTGCCGGTCGGGACGATGAGATCGTACATGTTGAGAGACCAGAAAGTTACATAGAACTGAGGATTCAGATCATCCCAGGCCCTCTTGTTAATCTGATTGGACTTCACTGACTGGACAATGGGAGAGATGATAGATTCAACAACCTCGATGTACTTTCGGATACTTTGAGAACTGGTCATGTTTTTCATGGCCTTGTCTTGTTTACGCAATTCTTCAAACTTTGAGTTGATGGCATAATTT-------------------------------------------------------------------------------------------------------------------------------------------------------------
Ncarteri_English_N031 CGAGTTTCTTTCACATGAAACTCGCTCTCTGGTATAAGAGAGGCCTTTTTGGATTTCAGAACACCAGAATAACCAGTAGCCAAGACGTATATATCCGGCCTTTTATCCTTCTCTTCGTTCTTTACTTTCTCTATGCGACGCTCCAAGGCCCCACCCAAGTTCTGTATAACAGGAAAATGGGGCGCTATCTTACGCAACACAAGCAAGCAATTGCGGATTTGGACATACTCTCCAGAGTCCAAACACTTGAGAAGAGATTTAGCTATTTTGAAATGCCATTTGTGGCACACATGACGGTAATTCTCATAGTCCACGTGATCGACGGACGGGTCACCAGTTTTATCGGCCACTTTGAACTTTGTCATAAAACCCGGGAAATTCGAACATTCCTTGTCAAATATCGCTTTATCGCTGTGCCACCTCATAACGGTCTCCAACATGGAGCACAGCAGAAGTCCGTAACGGTTCGCCTCGTTTTCTGTGCACGCTGCAACAGTGTTGGTTATGTCGCAGAAAACTCGATCATAGCATAGCAATGTTGAAAAGTTAGGAGTCTTTAAGCAATGTATGAGGTGCACAAACTTTGCACAGTACAAGGCATCTACAGGTGTGAATATACAGCGGGGAAACAGACATAATTGCAGGAATTGAGTGATGGTTTCATTCTTGGCCGCCCTCGATTGAAACCAGGCATCTTTTTCGCTTTTCAGCCGAGCCATTACCCTGACACAGTGCTCCTGCTGCATTTTTTCTTCCTCTACCAGCTTTGTGATAAGAGCGTCACAGCGTTCTCTCTCCTTCTTCTTCTTCCCAACGTCTTTATTCTCCTCACTCTGAAGAAGTCCCTTCAGTTTCGTCACCTCGCGCTCGTAGCTGCCGGTCGGGACGACGAGATCGTACATGTTGAGGGACCAGAAAGTTACATAGAACTGAGGATTCAGATCATCCCAAGCCCTCTTGTTAACCTGATTGGACTTCACCGACTGGACAATGGGAGCGATGATAGATTCAACAACCTCGATGTACTTTCGGATACTTTGAGAACTGGTCATGTTTTTCATTGCCTTGTCTTGTTTACGCAATTCTTCAAACTTTGAGTTGATGGCATAATTTAGTGATGGTCTAGACAGATAGAAGGCAACATCTGTTTGAATGGAGTACTCGCTTAAAAGGACAGATACGGATGGTAATCTTTGTGCGTAATCTTCCATGTTTAAGCTGTTGGCCAAGAAGCTCCCATACTGAACGAGAGTGTCCTGGCACTGATCGT
Ncarteri_LaurelCave_nearTYPE_N0296 -----------------------------------------------TTTGGATTTCAGAACACCAGAATAACCAGTAGCCAAGACGTATATATCCGGCCTTTTATCCTTCTCTTCGTTCTTTACTTTCTCTATGCGACGCTCCAAGGCCCCACCCAAGTTCTGTATAACAGGAAAATGGGGCGCTATCTTACGCAACACCAGCAAGCAATTACGTATTTGAACATACTCTCCAGAGTCCAAACATTTGAGAAGAGATTTAGCTATTTTGAAATGCCATTTGTGGCACACATGACGGTAATTCTCATAGTCCACGTGATCGACGGACGGGTCACCAGTTTTATCGGCCACTTTGAACTTTGTCATAAAACCCGGGAAATTCGAACATTCCTTGTCAAATATCGCTTTATCGCTGTGCCACCTCATAACGGTCTCCAACATGGAGCACAGCAGAAGTCCGTAACGGTTCGCCTCGTTTTCTGTGCACGCTGCAACAGTGTTGGTTATGTCGCAAAAAACTCGATCATAGCATAGCAATGTTGAAAAGTTAGGAGTCTTTAAGCAATGTATGAGGTGCACAAACTTTGCACAGTACAAGGCATCTACAGGTGTGAATATACAGCGGGGAAACAGACATAATTGCAGGAATTGAGTGATGGTTTCATTTTTGGCCGCCCTCGATTGAAACCAGGCATCTTTTTCGCTTTTCAGCCGAGCCATTACCCTGACACAGTGCTCCTGCTGCATTTTTTCTTCCTCTACCAGCTTTGTGATAAGAGCGTCACAGCGTTCTCTCTCCTTCTTCTTCTTCCCAACGTCTTTATTCTCCTCACTCTGAAGAAGTCCCTTCAGTTTCGTCACCTCGCGCTCGTAGCTGCCGGTCGGGACGACGAGATCGTACATGTTGAGGGACCAGAAAGTTACATAGAACTGAGGATTCAGATCATCCCAAGCTCTCTTGTTAACCTGATTGGACTTCACTGACTGGACAATGGGAGCGATGATAGATTCAACAACCTCGATGTACTTTCGGATACTTTGAGAACTGGTCATGTTTTTCATTGCCTTGTCTTGTTTACGCAATTCTTCAAACTTTGAGTTGATGGCATAATTTAGTGATGGTCTAGACAGATAGAAGGCAACATCTGTTTGAATGGAGTACTCACTTAAAAGGACAGATACGGATGGTAATCT-----------------------------------------------------------------------------
Ncarteri_PilotMtn_G2185 CGAGTTTCTTTCACATGAAACTCGCTCTCTGGTATAAGAGAGGCCTTTTTGGATTTCAGAACACCAGAATAACCAGTAGCCAAGACGTATATATCCGGCCTTTTATCCTTCTCTTCGTTCTTTACTTTCTCTATGCGACGCTCCAAGGCCCCACCCAAGTTCTGTATAACAGGAAAATGGGGTGCTATCTTACGCAACACCAGCAAGCAATTGCGGATTTGGACATACTCTCCAGAGTCCAAACACTTGAGAAGAGATTTAGCTATTTTGAAATGCCATTTGTGGCAGACATGACGGTAATTCTCATAGTCCACGTGATCGACGGACGGGTCACCAGTTTTATCGGCCACTTTGAACTTTGTCATAAAACCCGGGAAATTCGAACATTCCTTGTCAAATATCGCTTTATCGCTGTGCCACCTCATAACGGTCTCCAACATGGAGCACAGCAGAAGTCCGTAACGGTTCGCCTCGTTTTCTGTGCACGCTGCAACAGTGTTGGTTATGTCGCAAAAAACTCGATCATAGCATAGCAATGTTGAAAAGTTAGGAGTCTTCAAGCAATGTATGAGGTGCACAAACTTTGCACAGTACAAGGCATCTACAGGTGTGAATATACAGCGGGGAAACAGACATAATTGCAGGAATTGAGTGATGGTTTCATTCTTGGCTGCCCTCGATTGAAACCAGGCATCTTTTTCGCTTTTCAGCCGAGCCATTACCCTGACACAGTGCTCCTGCTGCATTTTTTCTTCCTCTACCAGCTTTGTGATGAGAGCGTCACAGCGTTCTCTCTCCTTCTTCTTCTTCCCAACGTCTTTATTCTCCTCACTCTGAAGAAGTCCCTTCAGTTTCGTCACCTCGCGCTCATAGCTGCCGGTCGGGACGACGAGATCGTACATGTTGAGAGACCAGAAAGTTACATAGAACTGAGGATTCAGATCATCCCAAGCTCTCTTGTTAACCTGATTGGACTTCACTGACTGGACAATGGGAGCGATGATAGATTCAACAACCTCGATGTACTTTCGGATACTCTGAGAACTGGTCATGTTTTTCATTGCCTTGTCTTGTTTACGCAATTCTTCAAACTTTGAGTTGATGGCATAATTTAGTGATGGTCTAGACAGATAGAAGGCAACATCTGTTTGAATGGAGTACTCACTTAAAAGGACAGATACGGATGGTAATCTTTGTGCGTAATCTTCCATGTTTAAGCTGTTGGCCAA-----------------------------------------
Ncarteri_Pitchfork_N363 CGAGTTTCTTTCACATGAAACTCGCTCTCTGGTATAAGAGAGGCCTTTTTGGATTTCAGAACACCAGAATAACCAGTAGCCAAGACGTATATATCAGGCCTTTTATCCTTCTCTTCGTTCTTTACTTTCTCTATGCGACGCTCCAAGGCTCCACCCAAGTTCTGTATAACAGGAAAATGGGGCGCTATCTTACGCAACACCAGCAAGCAATTGCGGATTTGGACATATTCTCCAGAGTCCAAACACTTGAGAAGAGATTTAGCTATTTTGAAATGCCATTTGTGGCAGACATGACGGTAATTCTCATAGTCCACGTGGTCGACGGACGGGTCGCCAGTTTTATCGGCCACTTTGAACTTTGTCATAAAACCCGGGAAATTCGAACATTCCTTGTCAAATATCGCTTTATCGCTGTGCCACCTCATAACGGTCTCCAACATGGAGCACAGCAGAAGTCCGTAACGGTTCGCCTCGTTTTCTGTGCACGCTGCAACAGTGTTGGTTATGTCACAAAAAACTCGATCATAGCACAGCAATGTTGAAAAGTTAGGAGTCTTTAAGCAATGTATGAGGTGCACAAACTTTGCACAGTACAAGGCATCTACAGGTGTGAATATACAGCGGGGAAACAGGCACAACTGCAGGAATTGAGTGATGGTTTCGTTCTTGGCCGCCCTCGATTGAAACCAGGCATCTTTTTCGCTTTTCAGCCGAGCCATTACCCTGACGCAGTGCTCCTGCTGCATTTTTTCTTCCTCCACCAGCTTGGTGATGAGAGCATCACAGCGTTCTCTTTCCTTCTTCTTCTTCCCAACGTCTTTATTCTCCTCACTCTGAAGAAGTCCCTTCAGTTTCGTCACCTCGCGCTCGTAGCTGCCGGTCGGGACGACGAGATCGTACATGTTAAGAGACCAGAAAGTTACATAGAACTGAGGGTTCAGATCATCCCAAGCTCTCTTGTTAACTTGATTGGACTTCACTGACTGGACAATGGGAGCGATGATAGATTCAACAACCTCAATGTACTTTCGGATACTTTGAGAACTGGTCATGTTTTTCATTGCCTTGTCTTGTTTACGCAATTCTTCAAACTTTGAGTTGATGGCATAATTTAGTGATGGTCTAGACAGATAGAAGGCAACATCTGTTTGAATGGAGTACTCACTTAAAAGGACAGATACGGATGGTAATCTTTGTGCGTAATCTTCCATGTTTAAGCTGTTGGCCAAGAAGCTCCCATACTGAACGAGAGTGTCCTGGCACTGGTCAT
Ncarteri_WeberCty_N1044 CGAGTTTCTTTCACATGAAACTCGCTCTCTGGTACAAGAGAGGCCTTTTTGGATTTCAGAACACCAGAATAACCAGTAGCCAAGACGTATATATCCGGCCTTTTATCCTTCTCTTCGTTCTTTACTTTCTCTATGCGACGCTCCAAGGCCCCACCCAAGTTCTGTATAACAGGAAAATGGGGCGCTATCTTACGCAACACCAGCAAGCAATTGCGGATTTGGACATACTCTCCAGAGTCCAAACACTTGAGAAGAGATTTAGCTATTTTGAAATGCCATTTGTGGCACACATGACGGTAATTCTCATAGTCCACGTGATCGACGGACGGGTCACCAGTTTTATCGGCCACTTTGAACTTTGTCATAAAACCCGGGAAATTCGAACATTCCTTGTCAAATATCGCTTTATCGCTGTGCCACCTCATAACGGTCTCCAACATGGAGCACAGCAGAAGTCCGTAACGGTTTGCCTCGTTTTCTGTGCACGCTGCAACAGTGTTGGTTATGTCGCAAAAAACTCGATCATAGCATAGCAATGTTGAAAAGTTAGGAGTCTTTAAGCAATGTATGAGGTGCACAAACTTTGCACAGTACAAGGCATCTACAGGTGTGAATATACAGCGGGGAAACAGACATAATTGCAGGAATTGAGTGATGGTTTCATTCTTGGCCGCCCTCGATTGAAACCAGGCATCTTTTTCGCTTTTCAGCCGAGCCATTACCCTGACACAGTGCTCCTGCTGCATTTTTTCTTCCTCCACCAGCTTTGTGATAAGAGCGTCACAGCGTTCTCTCTCCTTCTTCTTCTTCCCAACGTCTTTATTCTCCTCACTCTGAAGAAGTCCCTTCAGTTTCGTCACCTCGCGCTCGTAGCTGCCGGTCGGGACGACGAGATCGTACATGTTGAGGGACCAGAAAGTTACATAGAACTGAGGATTCAGATCATCCCAAGCTCTCTTGTTAACCTGATTGGACTTCACTGACTGGACAATGGGAGCGATGATAGATTCAACAACCTCGATGTACTTTCGGATACTTTGAGAACTGGTCATGTTTTTCATTGCCTTGTCTTGTTTACGCAATTCTTCAAACTTTGAGTTGATGGCATAATTTAGTGATGGTCTAGACAGATAGAAGGCAACATCTGTTTGAATGGAGTACTCACTTAAAAGGACAGATACGGATGGTAATCTTTGTGCGTAATCTTCCATGTTTAAGCTGTTGGCCAAGAAGCTCCCATACTGAACGAGAGTGTCCTGGCACTGATCAT
Ncarteri_div__RainbowCave_G2089 CGAGTTTCTTTCACATGAAACTCGCTCTCTGGTATGAGAGAGGCTTTTTTGGATTTCAGAACACCAGAATAACCAGTGGCCAAGACGTATATGTCGGGCCTTTTATCCTTCTCTTCGTTCTTTACTTTCTCTATGCGGCGCTCCAAAGCTCCACCCAAGTTCTGTATAACGGGAAAATGGGGCGCTATCTTACGCAACACCAGCAAGCAATTGCGGATTTGGACATACTCCCCAGAGTCCAAACACTTGAGAAGAGATTTAGCTATTTTGAAATGCCATTTGTGGCAGACGTGACGGTAATTCTCATAGTCCACATGATCGACGGATGGGTCACCGGTTTTATCGGCCACTTTGAACTTTGTCATAAAGCCAGGAAAATTTGAACATTCCTTGTCGAATATTGCTTTATCGCTGTGCCACCTCATAACGGTCTCCAACATGGAGCACAGCAGAAGTCCGTAACGGTTCGCCTCATTTTCTGTGCACGCTGCAACAGTGTTGGTTATGTCGCAAAAAACTCGATCATAGCATAGCAATGTTGAAAAGTTGGGAGTCTTTAAGCAATGTATGAGGTGCACAAACTTTGCACAGTACAAGGCATCCACAGGTGTGAATATACAACGAGGAAACAGACATAACTGCAGGAATTGAGTGATGGTTTCATTCTTGGCTGCCCTTGATTGAAACCAACCATCCTTTTCGCTTTTCAGTCGAGCCATTACCCTGACACAGTGCTCCTGCTGCATTTTCTCTTCCTCCACCAGCTTTGTGATGAGAGCGTCACAGCGTTCTCTTTCCTTCTTCTTCTTCCCAACGTCTTTATTCTCCTCACTCTGAAGAAGTCCCTTCAGTTTCGTCACCTCACGCTCGTAGCTGCCGGTCGGCACGACGAGATCGTACATGTTGAGAGACCAGAAAGTTACATAGAACTGAGGATTCAGATCATCCCAGGCTCTCTTGTTGACCTGATTGGACTTCACTGACTGGACAATGGGAGCGATGATAGATTCAACAACCTCAATGTACTTTCGGATACTTTGAGAACTGGTCATGTTTTTCATGGCCTTGTCTTGTTTTCGCAACTCTTCAAACTTTGAGTTGATGGCATAATTTAGGGATGGCCTAGACAGATAGAAGGCAACATCTGTTTGAA---------------------------------------------------------------------------------------------------------------------
Ncherokee_BallhootScar_N193 ------------------------------------------------------------------------------GCCAAGACGTATATATCCGGCCTTTTATCCTTCTCCTCGTTCTTTACTTTCTCTATGCGGCGCTCCAAAGCTCCACCCAAGTTCTGTATAACAGGAAAATGGGGCGCTATCTTACGCAACACCAGCAAGCAATTGCGGATTTGGACATACTCTCCAGAGTCCAAACACTTGAGAAGAGATTTAGCTATTTTGAAATGCCATTTGTGACAGACATGACGGTAATTCTCATAGTCCACGTGATCGACGGATGGGTCGCCAGTTTTATCGGCCACTTTGAATTTTGTCATAAAACCCGGGAAATTTGAACATTCCTTGTCAAATATCCCTTTATCGCTGTGCCACCTCATAACAGTCTCCAACATGGAGCACAGCAGAAGTCCGTAACGGTTCGCCTCGTTTTCTGTGCACGCTGCAACAGTGTTGGTTATGTCGCAAAAAACTCGATCATAGCATAGCAATGTTGAAAAGTTAGGAGTCTTTAAGCAATGTATGAGGTGCACAAACTTTGCACAGTACAAGGCATCCACAGGTGTGAATATACAGCGAGGAAACAGACATAATTGCAGGAATTGAGTGATGGTTTCATTCTTGGCCGCCCTCGATTGAAACCAGGCATCTTTTTCGCTTTTCAGCCGAGCCATTACCCTCACACAGTGCTCCTGCTGCATTTTTTCCTCCTCTACCAGCTTTGTGATGAGAGCGTCACAGCGTTCTCTCTCCTTCTTCTTCTTCCCAACGTCTTTATTCTCCTCACTTTGAAGAAGTCCCTTCAGTTTCGTCACCTCGCGCTCGTAGCTGCCGGTCGGGACGACGAGATCATACATGTTGAGAGACCAGAAAGTTACATAGAACTGAGGATTCAGATCATCCCAGGCTCTCTTGTTAACCTGATTGGACTTCACTGACTGGACAATGGGAGCGATGATAGATTCAACAACCTCGATGTACTTTCGGATACTTTGAGAACTGGTCATGTTTTTCATGGCCTTGTCTTGTTTACGCAATTCTTCAAACTTTGAGTTGATGGCATAATTTAGTGATGGTCTAGACAGATAGAAGGCAACATCTGTTTGAATGGAGTACTCACTTAAAAGGACAGATACGGATGGTAATCTTTGTGCGTAATCTTCCATGTTTAAGCTGTTGGCCAAGAAGCTCCC--------------------------------
Ncherokee_BalsamMtn_N891 CGAGTTTCTTTCACATGAAACTCGCTCTCTGGTATAAGAGAGGCCTTTTTGGATTTCAGAACACCAGAATAACCAGTAGCCAAGACATATATATCCGGCCTTTTATCCTTCTCCTCGTTCTTTACTTTCTCTATGCGGCGCTCCAAAGCTCCACCCAAGTTCTGTATAACAGGAAAATGGGGCGCTATCTTACGCAACACCAGCAAGCAATTGCGGATTTGGACATACTCTCCAGAGTCCAAACACTTGAGAAGAGATTTAGCTATTTTGAAATGCCATTTGTGACATACATGACGGTAATTCTCATAGTCCACGTGATCGACGGATGGGTCACCAGTTTTATCGGCCACTTTGAACTTTGTCATAAAACCCGGGAAATTTGAACATTCCTTGTCAAATATCGCTTTATCGCTGTGCCACCTCATAACAGTCTCCAACATGGAGCACAGCAGAAGTCCGTAACGGTTCGCCTCGTTTTCTGTGCACGCTGCAACAGTGTTGGTTATGTCGCAAAAAACTCGATCATAGCATAGCAATGTTGAAAAGTTAGGAGTCTTTAAGCAATGTATGAGGTGCACAAATTTTGCACAGTACAAGGCATCCACAGGTGTGAATATACAGCGAGGAAACAGACATAATTGCAGGAATTGAGTGATGGTTTCATTCTTGGCCGCCCTCGATTGAAACCAGGCATCTTTTTCGCTTTTCAGCCGAGCCATTACCCTCACACAGTGCTCCTGCTGCATTTTTTCCTCCTCTACCAGCTTTGTGATGAGAGCGTCACAGCGTTCTCTCTCCTTCTTCTTCTTCCCAACGTCTTTATTCTCCTCACTCTGAAGAAGTCCCTTCAGTTTCGTCACCTCGCGCTCGTAGCTGCCGGTCGGGACGACGAGATCGTACATGTTGAGAGACCAGAAAGTTACATAGAACTGAGGATTCAGATCATCCCAGGCTCTCTTGTTAACCTGATTGGACTTCACTGACTGGACAATGGGAGCGATGATAGATTCAACAACCTCGATGTACTTTCGGATACTTTGAGAACTGGTCATGTTTTTCATGGCCTTGTCTTGTTTACGCAATTCTTCAAACTTTGAGTTGATGGCATAATTTAGTGAAGGTCTAGATAGATAGAAGGCAACATCTGTTTGAATGGAGTACTCACTTAAAAGGACAGATACGGATGGTAATCTTTGTGCGTAATCTTCCATGTTTAAGCTGTTGGCCAAAAAGCTCCCATATTGAACGAGAGTGTCCTGGCACTGATCAT
Ncherokee_SIndianCrk_N681 -------------------------------------------------------------------------------------------------------------------------------------------------------------------------------------GCGCTATCTTACGCAACACCAGCAAGCAATTGCGGATTTGGACATACTCTCCAGAGTCCAAACACTTGAGAAGAGATTTAGCTATTTTGAAATGCCATTTGTGACAGACATGACGGTAATTCTCATAGTCCACGTGATCGACGGATGGGTCGCCAGTTTTATCGGCCACTTTGAACTTTGTCATAAAACCCGGGAAATTTGAACATTCCTTGTCAAATATCGCTTTATCGCTGTGCCACCTCATAACAGTCTCCAACATGGAGCACAGCAGAAGTCCGTAACGGTTCGCCTCGTTTTCTGTGCAAGCTGCGACAGTGTTGGTTATGTCGCAAAAAACTCGATCATAGCATAGCAATGTTGAAAAGTTAGGAGTCTTTAAGCAATGTATGAGGTGCACAAACTTTGCACAGTACAAGGCATCCACAGGTGTGAATATACAGCGAGGAAACAGACATAATTGCAGGAATTGAGTGATGGTTTCATTCTTGGCCGCCCTCGATTGAAACCAGGCATCTTTTTCGCTTTTCAGCCGAGCCATTACCCTCACACAGTGCTCCTGCTGCATTTTTTCCTCCTCTACCAGCTTTGTGATGAGAGCGTCACAGCGTTCTCTCTCCTTCTTCTTCTTCCCAACGTCTTTATTCTCCTCACTCTGAAGAAGTCCCTTCAGTTTCGTCACCTCGCGCTCGTAGCTGCCGGTCGGGACGACAAGATCGTACATGTTGAGAGACCAGAAAGTTACATAGAACTGAGGATTCAGATCATCCCAGGCTCTCTTGTTAACCTGATTGGACTTCACTGACTGGACAATGGGACCGATGATAGATTCAACAACCTCAATGTACTTTCGGATA-------------------------------------------------------------------------------------------------------------------------------------------------------------------------------------------------------------------------------------------
Ncooperi_BeaverCrk_N1002 --------------------------------------------------------------------------------------------------------------------GGTCTTTACTTTCTCAATGCGGCGCTCCAAGGCTCCACCCAAGTTCTGTATAACAGGAAAATGGGGTGCTATCTTACGCAACACCAGCAAGCAATTGCGGATTTGGACATACTCTCCAGAGTCCAAACACTTGAGAAGAGATTTAGCTATTTTGAAATGCCATTTGTGACAGACATGCCGGTAATTCTCATAGTCCACGTGATCGACGGATGGGTCACCAGTTTTATCGGCCACTTTGAACTTTGTCATAAAACCCGGGAAATTTGAACATTCCTTGTCAAATATCGCTTTATCGCTGTGCCACCTCATAACAGTCTCCAACATGGAGCATAGCAGAAGTCCGTAACGGTTCGCCTCGTTTTCTGTGCACGCTGCAACAGTGTTGGTTATGTCGCAAAAAACTCGATCATAGCATAGCAATGTTGAAAAGTTAGGAGTCTTTAAGCAATGGATGAGGTGCACAAACTTTGCACAGTACAAGGCATCTACAGGTGTGAATATACAGCGGGGAAACAGACATAATTGCAGGAATTGAGTGATGGTTTCATTCTTGGCCGCCCTCGATTGAAACCAGCCATCTTTTTCGCTTTTCAGCCGAGCCATTACCCTGACACAGTGCTCCTGCTGCATTTTTTCTTCCTCTACCAGTTTTGTGATGAGAGCATCACAGCGTTCTCTCTCCTTCTTCTTCTTCCCAACATCTTTATTCTCCTCACTCTGAAGAAGTCCCTTCAATTTCGTCACCTCGCGCTCGTAGCTGCTGGTCGGGACGACGAGATCGTACATGTTGAGAGACCAGAAAGTTACATAGAACTGAGGATTCAGATCATCCCAAGCTCTCTTGTTAACCTGATTGGACTTCACTGACTGGACAATGGGAGCGATGATAGATTCAACAACCTCGATGTACTTTCGGATACTTTGAGAACTGGTCATGTTTTTCATGGCCTTGTCTTGTTTACGCAATTCTTCAAAC----------------------------------------------------------------------------------------------------------------------------------------------------------------------------------
Ncooperi_BrasstBald_N824 -----------------------------------------------------------------------------------------------------------------------CTTTACTTTCTCAATGCGGCGCTCCAAGGCTCCACCCAAGTTCTGTATAACAGGAAAATGGGGTGCTATCTTACGCAGCACCAGCAAGCAATTGCGGATTTGGACATACTCTCCAGAGTCCAAACACTTGAGAAGAGATTTAGCTATTTTGAAATGCCATTTGTGGCAGACATGACGGTAATTCTCATAGTCCACGTGATCGACGGATGGGTCACCAGTTTTATCGGCCACTTTGAACTTTGTCATAAAACCCGGGAAATTTGAACATTCCTTGTCAAATATCGCTTTATCGCTGTGCCACCTCATAACAGTCTCCAACATGGAGCACAGCAGAAGTCCGTAACGGTTCGCCTCGTTTTCTGTGCACGCTGCAACAGTGTTGGTTATGTCGCAAAAAACTCGATCATAGCATAGCAGTGTTGAAAAGTTAGGAGTCTTTAAGCAATGGATGAGGTGCACAAACTTTGCACAGTACAAGGCATCTACAGGTGTGAATATACAGCGGGGAAACAGACATAATTGCAGGAATTGAGTGATGGTTTCGTTCTTGGCCGCCCTCGATTGAAACCAGCCATCTTTTTCGCTTTTCAGCCGAGCCATTACCCTGACACAGTGCTCCTGCTGCATTTTTTCTTCCTCTACCAGTTTTGTGATGAGAGCGTCACAGCGTTCTCTCTCCTTCTTCTTCTTCCCGACATCTTTATTCTCCTCACTCTGAAGAAGTCCCTTCAATTTCGTCACCTCACGCTCGTAGCTGCCGGTCGGGACGACGAGATCGTACATGTTGAGAGACCAGAAAGTTACATAGAACTGAGGATTCAGATCATCCCAAGCTCTCTTGTTAACCTGATTGGACTTCACTGACTGGACAATGGGAGCGATGATAGATTCAACAACCTCGATGTACTTTCGGATACTTTGAGAACTGGTCATGTTTTTCATGGCCTTGTCTTGTTTACGCAATTCTTCAAACTTTGAGTTGATGGCATAATTTAGTGATGGTCTAGACAGATAGAAGGCAACATCTGTTTGAATGGAGTACTCACTTAAAAGGACAGATACGGATGGTAATCTTTGTGCGTAATCTTCCATGTTTAAGCTGTTGGCCAAGAAGCTCCCATACTGAACGAGA-------------------
Ncooperi_CheoahDam_N1122 ------------------------------------------GCCTTTTTGGATTTCAGAACACCAGAATAACCAGTAGCCAAGACGTATATATCCGGCCTTTTATCCTTCTCCTCGTTCTTTACTTTCTCAATGCGGCGCTCCAAGGCTCCACCCAAGTTCTGTATAACAGGAAAGTGGGGTGCTATCTTACGCAACACCAGCAAGCAATTGCGGATTTGGACATACTCTCCAGAGTCCAAACACTTGAGAAGAGATTTAGCTATTTTGAAATGCCATTTGTGGCAGACATGACGGTAATTCTCATAGTCCACGTGATCGACGGATGGGTCACCAGTTTTATCGGCCACTTTGAACTTTGTCATAAAACCCGGGAAATTTGAACATTCCTTGTCAAATATCGCTTTATCGCTGTGCCACCTCATAACAGTCTCCAACATGGAGCACAGCAGAAGTCCGTAACGGTTCGCCTCGTTTTCTGTGCACGCTGCAACAGTGTTGGTTATGTCGCAAAAAACTCGATCATAGCATAGCAGTGTTGAAAAGTTGGGAGTCTTTAAGCAATGGATGAGGTGCACAAACTTTGCACAGTACAAGGCATCTACAGGTGTGAATATACAGCGGGGGAAAAGACATAATTGCAGGAATTGAGTGATGGTTTCATTCTTGGCCGCCCTTGATTGAAACCAGCCATCTTTTTCACTTTTCAGCCGAGCCATTACCCGGACACAGTGCTCCTGCTGCATTTTTTCTTCCTCTACCAGCTTTGTGATGAGAGCATCACAGCGTTCTCTCTCCTTCTTCTTCTTCCCAACATCTTTATTCTCCTCACTCTGAAGAAGTCCCTTCAATTTCGTCACCTCGCGCTCGTAGCTGCCGGTCGGGACGACGAGATCGTACATGTTGAGAGACCAGAAAGTTACATAGAACTGAGGATTCAGATCATCCCAAGCTCTCTTGTTAACCTGATTGGACTTCACTGACTGGACAATGGGAGCGATGATAGATTCAACAACCTCGATGTACTTTCGGATACTTTGAGAACTGGTCATGTTTTTCATGGCCTTGTCTTGTTTACGCAATTCTTCAAACTTTGAGTTGATGGCATAATTTAGTGATGGTCTAGACAGATAGAAGGCAACATCTGTTTGAATGGAGTACTCACTTAAAAGGACAGATACGGATGGTAATCTTTGTGCGTAATCTTCCATG----------------------------------------------------------
Ncooperi_NantRiverGorge_N682 CGAGTTTCTTTCACATGAAACTCGCTCTCTGGTATAAGAGAGGCCTTTTTGGATTTCAGAACACCAGAATAACCAGTAGCCAAGACATATATATCCGGCCTTTTATCCTTCTCCTCGTTCTTTACTTTCTCAATGCGGCGCTCCAAGGCTCCACCCAAGTTCTGTATAACAGGAAAATGGGGTGCTATCTTACGCAACACCAGCAAGCAATTGCGGATTTGGACATACTCTCCAGAGTCCAAACACTTGAGAAGAGATTTAGCTATTTTGAAATGCCATTTGTGGCAGACATGCCGGTAATTCTCATAGTCCACGTGATCGACGGATGGGTCACCAGTTTTATCGGCCACTTTGAACTTTGTCATAAAACCCGGGAAATTTGAACATTCCTTGTCAAATATCGCTTTATCGCTGTGCCACCTCATAACAGTCTCCAACATGGAGCATAGCAGAAGTCCGTAACGGTTCGCCTCGTTTTCTGTGCACGCTGCAACAGTGTTGGTTATGTCGCAAAAAACTCGATCATAGCATAGCAATGTTGAAAAGTTAGGAGTCTTTAAGCAATGGATGAGGTGCACAAACTTTGCACAGTACAAGGCATCTACAGGTGTGAATATACAGCGGGGAAACAGACATAATTGCAGGAATTGAGTGATGGTTTCGTTCTTGGCCGCCCTCGATTGAAACCAGCCATCTTTTTCGCTTTTCAGCCGAGCCATTACCCTGACACAGTGCTCCTGCTGCATTTTTTCTTCCTCTACCAGTTTTGTGATGAGAGCATCACAGCGTTCTCTCTCCTTCTTCTTCTTCCCAACATCTTTATTCTCCTCACTCTGAAGAAGTCCCTTCAATTTCGTCACCTCGCGCTCGTAGCTGCCGGTCGGGACGACGAGATCGTACATGTTGAGAGACCAGAAAGTTACATAGAACTGAGGATTCAGATCATCCCAAGCTCTCTTGTTAACCTGATTGGACTTCACTGACTGGACAATGGGAGCGATGATAGATTCAACAACCTCGATGTACTTTCGGATACTTTGAGAACTGGTCATGTTTTTCATGGCCTTGTCTTGTTTACGCAATTCTTCAAACTTTGAGTTGATGGCATAATTTAGTGATGGTCTAGACAGATAGAAGGCAACATCTGTTTGAATGGAGTACTCACTTAAAAGGACAGATACGG---------------------------------------------------------------------------------------
Ncooperi_RockCrRoad_N1160 ----------------------------------------------------------GAACACCGGAATAACCAGTAGCCAAGACGTATATATCCGGCCTTTTATCCTTCTCCTCGTTCTTTACTTTCTCAATGCGGCGCTCCAAGGCTCCACCCAAGTTCTGTATAACAGGAAAATGGGGTGCTATCTTACGCAACACCAGCAAGCAATTGCGGATTTGGACATACTCTCCAGAGTCCAAACACTTGAGAAGAGATTTAGCTATTTTGAAATGCCATTTGTGGCAGACATGACGGTAATTCTCATAGTCCACGTGATCAACGGATGGGTCACCAGTTTTATCGGCCACTTTGAACTTTGTCATAAAACCCGGGAAATTTGAACATTCCTTGTCAAATATCGCTTTATCGCTGTGCCACCTCATAACGGTCTCCAACATGGAGCACAGCAGAAGTCCGTAACGATTCGCCTCGTTTTCTGTGCATGCTGCAACAGTGTTGGTTATGTCGCAAAAAACTCGATCATAGCATAGCAATGTTGAAAAGTTAGGAGTCTTTAAGCAATGGATGAGGTGCACAAACTTTGCACAGTACAAGGCATCTACAGGTGTGAATATACAGCGGGGAAACAGACATAATTGCAGGAATTGAGTGATGGTTTCGTTCTTGGCCGCCCTCGATTGAAACCAGGCATCTTTTTCGCTTTTCAACCGAGCCATTACTCTGACACAGTGCTCCTGCTGCATTTTTTCTTCCTCTACCAGTTTTGTGATGAGAGCATCACAGCGTTCTCTCTCCTTCTTCTTCTTCCCAACATCTTTATTCTCCTCACTCTGAAGAAGTCCCTTCAATTTCGTCACCTCGCGCTCATAGCTGCCGGTCGGGACGACGAGATCGTACATGTTGAGAGACCAGAAAGTTACATAGAACTGAGGATTCAGATCATCCCAAGCTCTCTTGTTAACCTGATTGGACTTCACTGACTGGACAATGGGAGCGATGATAGATTCAACAACCTCGATGTACTTTCGGATACTTTGAGAACTGGTCATGTTTTTCATGGCCTTGTCTTGTTTACGCAATTCTTCAAACTTTGAGTTGATGGCATAATTTAGTGATGGTCTAGACAGATAGAAGGCAACATCTGTTTGAATGGAGTACTCACTTAAAAGGACAGATACGGATGGTAATCTTTGTGCGTAATCTTCCATGTTTAAGCTGTTGGCCAAGAAGCTCCCATACTGAACGAGAGTGTCCTGGCACTGATCAT
Ncoylei_Apalachia_N1195 -------------------------------------GAGAGGCCTTTTTGGATTTCAGAACACCAGAATAACCAGTAGCCAAGACGTATATATCGGGCCTTTTATCCTTCTCCTCGTTCTTTACTTTCTCTATGCGGCGCTCCAAAGCTCCACCCAAGTTCTGTATAACAGGAAAATGGGGAGCTATCTTACGCAACACCAGCAAGCAATTGCGGATTTGGACGTACTCTCCAGAGTCCAAACATTTGAGAAGAGACTTAGCTATTTTGAAATGCCATTTGTGGCAGACATGACGGTAATTCTCATAGTCCACATGATCAACAGATGGGTCACCAGTTTTATCGGCCACTTTGAACTTCGTCATAAAACCCGGGAAATTTGAACATTCCTTGTCAAATATTGCTTTATCGCTGTGCCACCTCATAACAGTCTCCAACATGGAGCACAGCAGAAGTCCGTAACGGTTCGCCTCGTTTTCTGTGCACGCTGCGACAGTGTTGGTTATGTCGCAAAAAACTCGATCATAGCATAGCAATGTTGAAAAGTTAGGAGTCTTTAAGCAATGTATGAGGTGCACAAACTTTGCACAGTACAAGGCATCTACAGGTGTGAATATACAGCGGGGAAACAGACATAATTGCAGGAATTGAGTGATGGTTTCGTTCTTGGCCGCCCTCGATTGAAACCAGGCATCTTTTTCGCTTTTCAGCCGAGCCATTACCCTGACACAGTGCTCCTGCTGCATTTTTTCTTCCTCTACCAGCTTTGTGATGAGAGCGTCACAGCGTTCTCTCTCCTTCTTCTTCTTCCCAACGTCTTTATTCTCCTCACTCTGAAGAAGTCCCTTCAATTTCGTCACCTCCCGCTCATAGCTGCCGGTCGGGACGACGAGATCGTACATGTTGAGAGACCAGAAAGTTACGTAGAACTGAGGATTCAAATCATCCCAAGCTCTCTTGTTAACCTGATTGGACTTCACTGACTGGACAATGGGAGAGATAATAGATTCAACAACCTCGATGTACTTTCGGATACTTTGAGAACTGGTCATGTTTTTCATGGCCTTGTCTTGTTTACGCAACTCTTCAAACTTTGAGTTGATGGCATAATTTAGTGATGGCCTAGACAGGTAGAAGGCAACATCCGTTTGAATGGAGTACTCACTTAAAAGGACAGATACGGATGGTAACCTTTGTGCATAATCTTCCATGTTTAAGCTGTTGGCCAAGAAGCTCCCATATTGAACGAGAGT-----------------
Ncoylei_DinkinCove_N1118 CGAGTTTCTTTCACATGAAACTCGCTCTCTGGTATAAGAGAGGCCTTTTTGGATTTCAGAACACCAGAATAACCAGTAGCCAAGACGTATATATCGGGCCTTTTATCCTTCTCCTCGTTCTTTACTTTCTCTATGCGGCGCTCCAAAGCTCCACCCAAGTTCTGTATAACAGGAAAATGGGGAGCTATCTTACGCAACACCAGCAAGCAATTGCGGATTTGGACGTACTCTCCAGAGTCCAAACATTTGAGAAGAGACTTAGCTATTTTGAAATGCCATTTGTGGCAGACATGACGGTAATTCTCATAGTCCACATGATCAACAGATGGGTCACCAGTTTTATCGGCCACTTTGAACTTCGTCATAAAACCCGGGAAATTTGAACATTCCTTGTCAAATATTGCTTTATCGCTGTGCCACCTCATAACAGTCTCCAACATGGAGCACAGCAGAAGTCCGTAACGGTTCGCCTCGTTTTCTGTGCACGCTGCGACAGTGTTGGTTATGTCGCAAAAAACTCTATCATAGCATAGCAATGTTGAAAAGTTAGGAGTCTTTAAGCAATGTATGAGGTGCACAAACTTTGCACAGTACAAGGCATCTACAGGTGTGAATATACAGCGGGGAAACAGACATAATTGCAGGAATTGAGTGATGGTTTCGTTCTTGGCCGCCCTCGATTGAAACCAGGCATCTTTTTCGCTTTTCAGCCGAGCCATTACCCTGACACAGTGCTCCTGCTGCATTTTTTCTTCCTCTACCAGCTTTGTGATGAGAGCGTCACAGCGTTCTCTCTCCTTCTTCTTCTTCCCAACGTCTTTATTCTCCTCACTCTGAAGAAGTCCCTTCAATTTCGTCACCTCCCGCTCATAGCTGCCGGTCGGGACGACGAGATCGTACATGTTGAGAGACCAGAAAGTTACGTAGAACTGAGGATTCAAATCATCCCAAGCTCTCTTGTTAACCTGATTGGACTTCACTGACTGGACAATGGGAGAGATAATAGATTCAACAACCTCGATGTACTTTCGGATACTTTGAGAACTGGTCATGTTTTTCATGGCCTTGTCTTGTTTACGCAACTCTTCAAACTTTGAGTTGATGGCATAATTTAGTGATGGCCTAGACAGGTAGAAGGCAACATCCGTTTGAATGGAGTACTCACTTAAAAGGACAGATACGGATGGTAATCTTTGTGCATAATCTTCCATGTTTAAGCTGTTGGCCAAGAAGCTCCCATATTGAACGAGAGTGTCCTGGCACTGATCAT
Ncoylei_TiptonCreek_N837 --------TTTCACATGAAACTCGCTCTCTGGTATAAGAGAGGCCTTTTTGGATTTCAGAACACCAGAATAACCAGTAGCCAAGACGTATATATCGGGTCTTTTATCCTTCTCCTCGTTCTTTACTTTCTCTATGCGGCGCTCCAAAGCTCCACCCAAGTTCTGTATAACAGGAAAATGGGGAGCTATCTTACGCAACACCAGCAGGCAATTGCGGATTTGGACATACTCTCCAGAGTCCAAACATTTGAGAAGAGACTTAGCTATTTTGAAATGCCATTTGTGGCAGACATGACGGTAATTCTCATAGTCCACATGATCGACAGATGGGTCACCAGTTTTATCGGCCACTTTGAACTTCGTCATAAAACCCGGGAAATTTGAACATTCCTTGTCAAATATTGCTTTATCGCTGTGCCACCTCATAACAGTCTCCAACATGGAGCACAGCAGAAGTCCGTAACGGTTCGCCTCGTTTTCTGTGCACGCTGCGACAGTGTTGGTTATGTCGCAAAAAACTCGATCATAGCATAGCAATGTTGAAAAGTTAGGAGTCTTTAAGCAATGTATGAGGTGCACAAACTTTGCACAGTACAAGGCATCTACAGGTGTGAATATACAGCGGGGAAACAGACATAATTGCAGGAATTGAGTGATGGTTTCGTTCTTGGCCGCCCTCGATTGAAACCAGGCATCTTTTTCGCTTTTCAGCCGAGCCATTACCCTGACACAGTGCTCCTGCTGCATTTTTTCTTCCTCTACCAGCTTTGTGATGAGAGCATCACAGCGTTCTCTCTCCTTCTTCTTCTTCCCAACGTCTTTATTCTCCTCACTCTGGAGAAGTCCCTTCAATTTCGTCACCTCCCGCTCATAGCTGCCGGTCGGGACGACGAGATCGTACATGTTGAGAGACCAGAAAGTTACATAGAACTGAGGATTCAAATCATCCCAAGCTCTCTTGTTAACCTGATTGGACTTCACTGACTGGACAATGGGAGCGATAATAGATTCAACAACCTCGATGTACTTTCGGATACTTTGAGAACTGGTCATGTTTTTCATGGCCTTGTCTTGTTTACGCAACTCTTCAAACTTTGAGTTGATGGCATAATTTAGTGATGGCCTAGACAGATAGAAGGCAACATCCGTTTGAATGGAGTACTCACTTAAAAGGACAGATACGGATGGTAATCTTTGTGCGTAATCCTCCATGTTTAAGCTGTTGGCCAAGAAGCTCCCATATTGAACGAGAGTGTCCTGGCACTGATCAT
Ncressleri_AndersonSpringCave_G2075 CGAGTTTCTTTCACATGAAACTCGCTCTCTGGTATAAGAGAGGCCTTTTTGGATTTCAGAACACCAGAATAACCAGTAGCCAAGACGTATATGTCAGGCCTTTTATCCTTCTCCTCGTTCTTTACTTTCTCTATGCGGCGCTCCAAAGCTCCACCCAAGTTCTGTATAACAGGAAAATGGGGTGCTATCTTACGCAACACCAGCAAGCAATTGCGGATTTGGACATACTCTCCAGAGTCCAAACACTTGAGAAGAGATTTAGCTATTTTAAAATGCCATTTGTGACAGACATGACGGTAATTCTCATAGTCCACATGATCGACGGATGGGTCACCGGTTTTATCGGCCACTTTGAACTTTGTCATAAAACCCGGGAAATTTGAACATTCCTTGTCAAATATTGCTTTATCACTGTGCCACCTCATAACAGTCTCCAACATGGAGCACAGCAGAAGTCCGTAACGGTTTGCCTCGTTTTCTGTGCACGCTGCAACAGTGTTGGTTATGTCGCAAAAAACTCGATCATAGCATAGCAATGTCGAAAAGTTAGGAGTCTTTAAGCAATGTATGAGATGCACAAACTTTGCACAGTACACGGCATCCACAGGTGTGAATATACAGCGGGGAAACAAACATAGTTGCAGGAATTGAGTGATGGTTTCATTCTTGGCCGCCCTTGATTGAAACCAGGCATCTTTTTCGCTCTTCAGCCGAGCCATTACCCTGACGCAGTGCTCCTGCTGCATCTTTTCTTCCTCTACCAGCTTTGTGATGAGAGCATCACAGCGTTCTCTCTCCTTCTTCTTCTTCCCAACGTCCTTGTTCTCCTCACTCTGAAGAAGTCCCTTCAGTTTCGTCACCTCACGCTCATAGCTGCTGGTTGGGACGACAAGATCGTACATGTTGAGAGACCAGAAAGTTACGTAGAACTGAGGATTCAGATCATCCCAGGCCCTCTGGTTAACCTGATTAGACTTCACTGACTGGACAATGGGAGCGATGATAGATTCAACAACCTCAATGTACTTTCGGATACTTTGAGAACTGGTCATGTTTTTCATGGCCTTGTCTTGTTTTCGCAACTCTTCAAACTTTGAGTTGATGGCATAATTTAGCGATGGCCTAGACAAA-------------------------------------------------------------------------------------------------------------------------------------------
Ncressleri_PigeonCave_G2077 CGAGTTTCTTTCACATGAAACTCGCTCTCTGGTATAAGAGAGGCCTTTTTGGATTTCAGAACACCAGAATAACCAGTAGCCAAGACGTATATGTCAGGCCTTTTATCCTTCTCCTCGTTCTTTACTTTCTCTATGCGGCGCTCCAAAGCTCCACCCAAGTTCTGTATAACAGGAAAATGGGGTGCTATCTTACGCAACACCAGCAAGCAATTGCGGATTTGGACATACTCTCCAGAGTCCAAACACTTGAGAAGAGATTTAGCTATTTTAAAATGCCATTTGTGACAGACATGACGGTAATTCTCATAGTCCACATGATCGACGGATGGGTCACCGGTTTTATCGGCCACTTTGAACTTTGTCATAAAACCCGGGAAATTTGAACATTCCTTGTCAAATATTGCTTTATCACTGTGCCACCTCATAACAGTCTCCAACATGGAGCACAGCAGAAGTCCGTAACGGTTTGCCTCGTTTTCTGTGCACGCTGCAACAGTGTTGGTTATGTCGCAAAAAACTCGATCATAGCATAGCAATGTCGAAAAGTTAGGAGTCTTTAAGCAATGTATGAGATGCACAAACTTTGCACAGTACACGGCATCCACAGGTGTGAATATACAGCGGGGAAACAAACATAGTTGCAGGAATTGAGTGATGGTTTCATTCTTGGCCGCCCTTGATTGAAACCAGGCATCTTTTTCGCTCTTCAGCCGAGCCATTACCCTGACGCAGTGCTCCTGCTGCATCTTTTCTTCCTCTACCAGCTTTGTGATGAGAGCATCACAGCGTTCTCTCTCCTTCTTCTTCTTCCCAACGTCCTTGTTCTCCTCACTCTGAAGAAGTCCCTTCAGTTTCGTCACCTCACGCTCATAGCTGCTGGTTGGGACGACAAGATCGTACATGTTGAGAGACCAGAAAGTTACGTAGAACTGAGGATTCAGATCATCCCAGGCCCTCTGGTTAACCTGATTAGACTTCACTGACTGGACAATGGGAGCGATGATAGATTCAACAACCTCAATGTACTTTCGGATACTTTGAGAACTGGTCATGTTTTTCATGGCCTTGTCTTGTTTTCGCAACTCTTCAAACTTTGAGTTGATGGCATAATTTAGCGATGGCCTAGACAAATAGAAGGCAACATCTGTTTGAATGGAGTACTCACTTAAAAGGACAGATACGGATGGTAACCTTTGTGCGTAATCTTCCATGTTTAAGCTGTTGGCCAAGAAGCTGCCATATTGAACGAGAGTGTCCTGGCACTGATCAT
Ncrosbyi_MtMitchell_N210 ----------------------CGCTCTCTGGTATAAGAGAGGCCTTTTTGGATTTCAGAACACCAGAATAACCAGTAGCCAAGACGTATATATCCGGCCTTTTATCCTTCTCCTCGTTCTTTACTTTCTCTATGCGGCGCTCCAAAGCTCCACCCAAGTTCTGTATAACAGGAAAATGGGGTGCTATCTTACGCAACACCAGCAAGCAATTGCGGATTTGGACATACTCTCCAGAGTCCAAACACTTGAGAAGAGATTTAGCTATTTTGAAATGCCATTTGTGACAGACATGACGGTAATTCTCATAGTCCACATGATCGACAGATGGGTCACCAGTTTTATCAGCCACTTTGAACTTTGTCATAAAACCCGGGAAATTCGAACATTCCTTGTCAAATATTGCTTTATCGCTGTGCCACCTCATAACAGTCTCCAACATGGAGCACAGCAGAAGTCCATAACGGTTCGCCTCGTTTTCTGTGCACGCTGCAACGGTGTTGGTTATGTCACAAAAAACTCGATCATAGCATAGCAATGTTGAAAAGTTAGGAGTCTTTAAGCAATGTATGAGGTGCACAAACTTTGCACAGTACAAGGCATCCACAGGTGTGAATATACAGCGAGGAAACAGACATAATTGCAGGAATTGAGTGATGGTTTCATTCTTGGCCGCCCTCGATTGAAACCAGACATCTTTTTCGCTTTTCAGCCGAGCCATTACCCTGACACAGTGCTCCTGCTGCATTTTTTCTTCCTCTACCAGCTTTGTGATGAGAGCGTCACAGCGTTCTCTTTCCTTCTTCTTCTTCCCAACGTCTTTATTCTCCTCACTCTGAAGAAGTCCTTTCAGTTTCGTCACCTCACGCTCGTAGCTGCCAGTCGGGACGACGAGATCGTACATGTTGAGAGACCAGAAAGTTACATAGAACTGAGGATTCAGATCATCCCAAGCTCTCTTGTTAACTTGATTGGACTTCACTGACTGGACAATGGGAGCGATGATAGATTCAACAACCTCGATGTACTTTCGGATACTTTGAGAACTGGTCATGTTTTTCATGGCCTTGTCTTGTTTACGCAATTCTTCAAACTTTGAGTTGATGGCATAATTTAGTGATGGTCTAGACAGATAGAAGGCAACATCTGTTTGAATGGAGTACTCACTTAAAAGGACAGATACGGATGGTAATCTTTGCGCGTAATCTTCCATGTTTAAGCTGTTGGCCAAGAAGCTCCC--------------------------------
Ncrosbyi_PricesCrk_N1143 CGAGTTTCTTTCACATGAAACTCGCTCTCTGGTATAAGAGAGGCCTTTTTGGATTTCAGAACACCAGAATAACCAGTAGCCAAGACGTATATATCCGGCCTTTTATCCTTCTCCTCGTTCTTTACTTTCTCTATGCGGCGCTCCAAAGCTCCACCCAAGTTCTGTATAACAGGAAAATGGGGTGCTATCTTACGCAAAACCAGCAAGCAATTGCGGATTTGGACATACTCTCCAGAGTCCAAACACTTGAGAAGAGATTTAGCTATTTTGAAATGCCATTTGTGACAGACATGACGGTAATTCTCATAGTCCACATGATCGACGGATGGGTCACCAGTTTTATCGGCCACTTTGAACTTTGTCATAAAACCCGGGAAATTCGAACATTCCTTGTCAAATATTGCTTTATCGCTGTGCCACCTCATAACAGTCTCCAACATGGAGCACAGCAGAAGTCCATAACGGTTCGCCTCGTTTTCTGTGCACGCTGCAACGGTGTTGGTTATGTCACAAAAAACTCGATCATAGCATAGCAATGTTGAAAAGTTAGGAGTCTTTAAGCAATGTATGAGGTGCACAAACTTTGCACAGTACAAGGCATCCACAGGTGTGAATATACAGCGAGGAAACAGACATAATTGCAGGAATTGAGTGATGGTTTCATTCTTGGCCGCCCTCGATTGAAACCAGGCATCTTTTTCGCTTTTCAGCCGAGCCATTACCCTGACACAGTGCTCCTGCTGCATTTTTTCTTCCTCTACCAGCTTTGTGATGAGAGCGTCACAGCGTTCTCTTTCCTTCTTCTTCTTCCCAACGTCTTTATTCTCCTCACTCTGAAGAAGTCCCTTCAGTTTCGTCACCTCGCGCTCGTAGCTGCCAGTCGGGACGACGAGATCGTACATGTTGAGAGACCAGAAAGTTACATAGAACTGAGGATTCAGATCATCCCAAGCTCTCTTGTTAACCTGATTGGACTTCACTGACTGGACAATGGGAGCGATGATAGATTCAACAACCTCAATGTACTTTCGGATACTTTGAGAACTGGTCATGTTTTTCATGGCCTTGTCTTGTTTACGCAATTCTTCAAACTTTGAGTTGATGGCATAATTTAGTGATGGTCTAGACAGATAGAAGGCAACATCTGTTTGAATGGAGTACTCACTTAAAAGGACAGATACAGATGGTAATCTTTGCGCGTAATCTTCCATGTTTAAGCTGTTGGCCAAGAAGCTCCCATATTGAACGAGAGTGTCCTGGCACTGATCAT
Ncrosbyi_ShufordCrk_N1148 ----------------------------------------------------------GAACACCAGAATAACCAGTAGCCAAGACGTATATATCCGGCCTTTTATCCTTCTCCTCGTTCTTTACTTTCTCTATGCGGCGCTCCAAAGCTCCACCCAAGTTCTGTATAACAGGAAAATGGGGTGCTATCTTACGCAACACCAGCAAGCAATTGCGGATTTGGACATACTCTCCAGAGTCCAAACACTTGAGAAGAGATTTAGCTATTTTGAAATGCCATTTGTGACAGACATGACGGTAATTCTCATAGTCCACATGATCGACGGATGGGTCACCAGTTTTATCAGCCACTTTGAACTTTGTCATAAAACCCGGGAAATTCGAACATTCCTTGTCAAATATTGCTTTATCGCTGTGCCACCTCATAACAGTCTCCAACATGGAGCACAGCAGAAGTCCATAACGGTTCGCCTCGTTTTCTGTGCACGCTGCAACGGTGTTGGTTATGTCACAAAAAACTCGATCATAGCATAGCAATGTTGAAAAGTTAGGAGTCTTTAAGCAATGTATGAGGTGCACAAACTTTGCACAGTACAAGGCATCCACAGGTGTGAATATACAGCGAGGAAACAGACATAATTGCAGGAATTGAGTGATGGTTTCATTCTTGGCCGCCCTCGATTGAAACCAGGCATCTTTTTCGCTTTTCAGCCGAGCCATTACCCTGACACAGTGCTCCTGCTGCATTTTTTCTTCCTCTACCAGCTTTGTGATGAGAGCGTCACAGCGTTCTCTTTCCTTCTTCTTCTTCCCAACGTCTTTATTCTCCTCACTCTGAAGAAGTCCCTTCAGTTTTGTCACCTCACGCTCGTAGCTGCCAGTAGGGACGACGAGATCGTACATGTTGAGAGACCAGAAAGTTACATAGAACTGAGGATTCAGATCATCCCAAGCTCTCTTGTTAACTTGATTGGACTTCACTGACTGGACAATGGGAGCGATGATAGATTCAACAACCTCGATGTACTTTCGGATACTTTGAGAACTGGTCATGTTTTTCATGGCCTTGTCTTGTTTACGCAACTCTTCAAACTTTGAGTTGATGGCATAATTTAGTGATGGTCTAGACAGATAGAAGGCAACATCTGTTTGAATGGAGTACTCACTTAAAAGGACAGATACGGATGGTAATCTTTGCGCGTAATCTTCCATGTTTAAGCTGTTGGCCAAGAAGCTCCCATATTGAACGAGAGTGTCCTGGCACTGATCAT
Ndellingeri_BullpenBridge_N109 ------------------------------GGTATAAGAGAGGCCTTTTTGGATTTCAGAACACCAGAATAACCAGTAGCCAAGACGTATATATCTGGCCTTTTATCCTTCTCCTCGTTTTTTACTTTCTCAATGCGGCGCTCCAAGGCTCCACCCAAGTTCTGTATAACAGGAAAATGGGGTGCTATCTTACGCAACACCAGCAAGCAATTGCGGATTTGGACATACTCTCCAGAGTCCAAACACTTGAGAAGAGATTTAGCTATTTTGAAATGCCACTTGTGGCAGACATGACGGTAATTTTCATAGTCCACGTGATCGACAGATGGGTCACCAGTTTTATCGGCCACTTTGAACTTTGTCATAAAACCCGGGAAATTTGAACATTCCTTGTCAAATATCGCTTTATCGCTGTGCCACCTCATAACAGTCTCCAACATGGAGCACAGCAGAAGTCCGTAACGATTCGCCTCGTTTTCTGTGCACGCTGCAACAGTGTTGGTTATGTCGCAAAAAACTCGATCATAGCATAGCAATGTTGAAAAGTTAGGAGTCTTTAAGCAATGGATGAGGTGCACAAACTTTGCACAGTACAAGGCATCTACAGGTGTGAATATACAGCGGGGAAACAGACATAATTGCAGGAATTGAGTGATGGTTTCGTTCTTGGCCGCCCTTGATTGAAACCAGGCATCTTTTTCGCTTTTCAGCCGAGCCATTACTCTGACACAGTGCTCCTGCTGCATTTTTTCTTCCTCTACCAGTTTTGTGATGAGAGCATCACAGCGTTCTCTCTCCTTCTTCTTCTTCCCAACATCTTTATTCTCCTCACTCTGAAGAAGTCCCTTCAATTTCGTCACCTCCCGCTCATAGCTGCCGGTCGGGACGACGAGATCGTACATGTTGAGAGACCAGAAAGTTACATAGAACTGAGGATTCAGATCATCCCAAGCTCTCTTGTTAACCTGATTGGACTTCACTGACTGGACAATGGGAGCGATGATAGATTCAACAACCTCGATGTACTTTCGGATACTTTGAGAACTGGTCATGTTTTTCATGGCCTTGTCTTGTTTACGCAATTCTTCAAACTTTGAGTTGATGGCATAATTTAGTGATGGTCTAGACAGATAGAAGGCAACATCTGTTTGAATGGAGTACTCACTTAAAAGGACAGATACGGATGGTAATCTTTGTGCGTAATCTTCCATGTTTAAGCTGTTGGCCAAGAAGCTCCCATACTGAACGAGAGTGTCCTGGCACTGATCAT
Ndellingeri_WhitewFalls_N887 ------------------------------------------------------TTCAGAACACCAGAATAACCAGTAGCCAAGACGTATATATCTGGCCTTTTATCCTTCTCCTCGTTTTTTACTTTCTCAATGCGGCGCTCCAAGGCTCCACCCAAGTTCTGTATAACAGGAAAATGGGGTGCTATCTTACGCAACACCAGCAAGCAATTGCGGATTTGGACATACTCTCCAGAGTCCAAACACTTGAGAAGAGATTTAGCTATTTTGAAATGCCACTTGTGGCAGACATGACGGTAATTTTCATAGTCCACGTGATCGACGGATGGGTCACCAGTTTTATCGGCCACTTTGAACTTTGTCATAAAACCCGGGAAATTTGAACATTCCTTGTCAAATATCGCTTTATCGCTGTGCCACCTCATAACAGTCTCCAACATGGAGCACAGCAGAAGTCCGTAACGATTCGCCTCGTTTTCTGTGCACGCTGCAACAGTGTTGGTTATGTCGCAAAAAACTCGATCATAGCATAGCAATGTTGAAAAGTTAGGAGTCTTTAAGCAATGGATGAGGTGCACAAACTTTGCACAGTACAAGGCATCTACAGGTGTGAATATACAGCGGGGAAACAGACATAATTGCAGGAATTGAGTGATGGTTTCGTTCTTGGCCGCCCTTGATTGAAACCAGGCATCTTTTTCGCTTTTCAGCCGAGCCATTACTCTGACACAGTGCTCCTGCTGCATTTTTTCTTCCTCTACCAGTTTTGTGATGAGAGCATCACAGCGTTCTCTCTCCTTCTTCTTCTTCCCAACATCTTTATTCTCCTCACTCTGAAGAAGTCCCTTCAATTTCGTCACCTCCCGCTCATAGCTGCCGGTCGGGACGACGAGATCGTACATGTTGAGAGACCAGAAAGTTACATAGAACTGAGGATTCAGATCATCCCAAGCTCTCTTGTTAACCTGATTGGACTTCACTGACTGGACAATGGGAGCGATGATAGATTCAACAACCTCGATGTACTTTCGGATACTTTGAGAACTGGTCATGTTTTTCATGGCCTTGTCTTGTTTACGCAATTCTTCAAACTTTGAGTTGATGGCATAATTTAGTGATGGTCTAGACAGATAGAAGGCAACATCTGTTTGAATGGAGTACTCACTTAAAAGGACAGATACGGATGGTAATCTTTGTGCGTAATCTTCCATGTTTAAGCTGTTGGCCAAGAAGCTCCCATAC----------------------------
Ndilutus_GrassyCreek_N670 ------------------------------------------------------------------------------------------------------------------------------------------------------------------------------------------------------------------------------------------------------------------------------------------------------------------------------------------------------------------------GTCATAAAACCCGGGAAATTTGAACATTCCTTGTCAAATATCGCTTTATCGCTGTGCCACCTCATAACAGTCTCCAACATGGAGCACAGCAGAAGTCCATAACGGTTCGCCTCGTTTTCTGTGCACGCTGCAACAGTGTTGGTTATGTCGCAAAAAACTCGATCATAGCATAGCAATGTTGAAAAGTTAGGAGTCTTTAAGCAATGTATGAGGTGCACAAACTTTGCACAGTACAAGGCATCCACAGGTGTGAATATACAGCGAGGAAACAGACATAATTGCAGGAATTGAGTGATCGTTTCATTCTTGGCTGCCCTCGATTGAAACCAGGCATCTTTTTCGCTTTTCAGCCGAGCCATTACCCTCACACAGTGCTCCTGCTGCATTTTTTCCTCCTCTACCAGCTTTGTGATGAGAGCATCACAGCGTTCTCTCTCCTTCTTCTTCTTCCCAACGTCTTTATTCTCCTCACTCTGAAGAAGTCCCTTCAGTTTTGTCACCTCGCGCTCGTAGCTGCCGGTCGGGAC-----------------------------------------------------------------------------------------------------------------------------------------------------------------------------------------------------------------------------------------------------------------------------------------------------------------------------------------------------------------------------------------------
Ndilutus_StarveRockCave_G3174 -------------------------------------GAGAGGCCTTTTTGGATTTCAGAACACCAGAATAACCAGTAGCCAAGACATATATATCCGGCCTTTTATCCTTCTCCTCGTTCTTTACTTTCTCTATGCGGCGCTCCAAAGCTCCACCCAAGTTCTGTATAACAGGAAAATGGGGCGCTATCTTACGCAACACCAGCAAGCAATTGCGGATTTGGACATACTCTCCAGAGTCCAAACACTTGAGAAGAGATTTAGCTATTTTGAAATGCCATTTGTGACAGACATGACGGTAATTCTCATAGTCCACATGATCGACGGATGGGTCACCAGTTTTATCGGCCACTTTGAACTTTGTCATAAAACCCGGGAAATTTGAACATTCCTTGTCAAATATCGCTTTATCGCTGTGCCACCTCATAACAGTCTCCAACATGGAGCACAGCAGAAGTCCATAACGGTTCGCCTCGTTTTCTGTGCACGCTGCAACAGTGTTGGTTATGTCGCAAAAAACTCGATCATAGCATAGCAATGTTGAAAAGTTAGGAGTCTTTAAGCAATGTATGAGGTGCACAAACTTTGCACAGTACAAGGCATCCACAGGTGTGAATATACAGCGAGGAAACAGACATAATTGCAGGAATTGAGTGATCGTTTCATTCTTGGCTGCCCTCGATTGAAACCAGGCATCTTTTTCGCTTTTCAGCCGAGCCATTACCCTCACACAGTGCTCCTGCTGCATTTTTTCCTCCTCTACCAGCTTTGTGATGAGAGCATCACAGCGTTCTCTCTCCTTCTTCTTCTTCCCAACGTCTTTATTCTCCTCACTCTGAAGAAGTCCCTTCAGTTTTGTCACCTCGCGCTCGTAGCTGCCGGTCGGGACGACAAGATCGTACATGTTGAGAGACCAGAAAGTTACATAGAACTGAGGATTCAGATCATCCCAGGCCCTCTTGTTAACCTGATTGGACTTCACTGACTGGACAATGGGAGAGATGACAGATTCAACAACCTCGATGTACTTTCGGATACTTTGAGAACTGGTCATGTTTTTCATGGCCTTGTCTTGTTTACGCAATTCTTCAAACTTTGAGTTGATGGCATAATTTAGTGATGGTCTAGATAGATAGAAGGCAACATCTGTTTGAATGGAGTACTCACTTAAAAGGACAGATACGGATGGTAATCTTTGTGCGTAATCTTCCATGTTTAAGCTGTTGGCCAAGAAGCTCCCATATTGAACGAGAGTGTCCTGGCACTGATCAT
Nesticus_nahaunus_Mexico_G2881 -----------------------------------------------------------AACGCCAGAATAACCAGTAGCCAAGACGTATATATCGGGCCTTTTATCCTTCTCCTCGTTCTTAACTTTCTCTATTCGGCGCTCCAAAGCTCCACCCAAGTTCTGTATAACAGGAAAATGGGGCGCTATCTTACGCAACACCAGCAAGCAATTGCGGATTTGGACATACTCTCCAGAGTCCAAACACTTGAGAAGAGATTTGGCTATTTTGAAATGCCATTTGTGGCAGACATGACGGTAATTTTCATAGTCCACGTGATCGACGGATGGGTCACCAGTTTTATCGGCCACTTTGAACTTGGTCATAAAACCTGGGAAATTTGAACATTCCTTGTCGAATATTGCTTTATCGCTGTGCCACCTCATAACAGTCTCCAACATGGAGCACAGCAGAAGTCCATAACGGTTTGCCTCGTTTTCTGTGCACGCTGCAACGGTGTTGGTTATGTCGCAAAAAACTCGATCATAGCATAGCAATGTTGAAAAGTTAGGAGTCTTTAAGCAATGTATGAGGTGCACAAACTTTGCACAGTACAAGGCATCCACAGGTGTGAATATACAGCGAGGAAACAGACACAATTGCAGAAATTGAGTGATGGTTTCATTCTTGGCTGCCCTCGATTGAAACCAAACATCTTTCTCGCTTTTCAGCCGAGCCAGTACCCTGACACAGTGCTCCTGCTGCATCTTTTCTTCCTCCACCAGCTTTGTGATGAGAGCATCACAGCGTTCCCTCTCCTTCTTCTTCTTCCCAACGTCTTTATTTTCTTCACTCTGAAGAAGTCCCTTCAGTTTCGTCACCTCACGTTCGTAGCTGCCGGTCGGGACGACGAGATCGTACATGTTGAGAGACCAGAAAGTTACGTAGAATTGGGGATTCAGATCTTCCCAGGCTCTCTTGTTAATCTGGTTGGTCCTCACTGACTGGACAATGGGAGCGATGATCGATTCAACAACCTCAATGTACTTTCGGATACTTTGAGAACTGGTCATGTTTTTCATAGCCTTGTCTTGTTTTCGCAACTCTTCAAACTTTGAGTTGATGGCATAATTCAGTGATGGTCTAGACAGATAGAAGGCAACATCGGTTTGAATGGAGTACTCACTCAAGAGAACAGATACCGATGGCAACCTTTGTGCGTAATCTTCCATATTTAAGCTGTTGGCCAAGAAGCTGCCGTATTGAACGA---------------------
Nfridelli_LittlePigeon_N262 CGAGTTTCTTTCACATGAAACTCGCTCTCTGGTATAAGAGAGGCCTTTTTGGATTTCAGAACACCAGAATAACCAGTAGCCAAGACGTATATATCCGGCCTTTTATCCTTCTCCTCGTTCTTTACTTTCTCAATGCGGCGCTCCAAGGCTCCACCCAAGTTCTGTATAACAGGAAAATGGGGTGCTATCTTACGCAACACCAGCAAGCAATTGCGGATTTGGACATACTCTCCAGAGTCCAAACACTTGAGAAGAGATTTAGCTATTTTGAAATGCCATTTGTGGCAGACATGACGGTAATTCTCATAGTCCACGTGATCGACGGATGGGTCACCAGTTTTATCGGCCACTTTGAACTTTGTCATAAAACCCGGGAAATTTGAACATTCCTTGTCAAATATCGCTTTATCGCTGTGCCACCTCATAACAGTCTCCAACATGGAGCACAGCAGAAGTCCGTAACGATTCGCCTCGTTTTCTGTGCACGCTGCAACAGTGTTGGTTATGTCGCAAAAAACTCGATCATAGCATAGCAATGTTGAAAAGTTAGGAGTCTTTAAGCAATGGATGAGGTGCACAAACTTTGCACAGTACAAGGCATCTACAGGCGTGAATATACAGCGGGGAAACAGACATAATTGCAGGAATTGAGTGATGGTTTCGTTCTTGGCCGCCCTCGATTGAAACCAGGCATCTTTTTCGCTTTTCAGCCGAGCCATTACTCTGACACAGTGCTCCTGCTGCATTTTTTCTTCCTCTACCAGTTTTGTGATGAGAGCATCACAGCGTTCTCTCTCCTTCTTCTTCTTCCCGACATCTTTATTCTCCTCACTCTGAAGAAGTCCCTTCAATTTCGTCACCTCGCGCTCATAGCTGCCGGTCGGGACGACGAGATCGTACATGTTGAGAGACCAGAAAGTCACATAGAACTGAGGATTCAGATCATCCCAAGCTCTCTTGTTAACCTGATTGGACTTCACTGACTGGACAATGGGAGCGATGATAGATTCAACAACCTCGATGTACTTTCGGATACTTTGAGAACTGGTCATGTTTTTCATGGCCTTGTCTTGCTTACGCAATTCTTCAAACTTTGAGTTGATGGCATAATTTAGTGATGGTCTAGACAGATAGAAGGCAACATCTGTTTGAATGGAGTACTCACTTAAAAGGACAGATACGGATGGTAATCTTTGTGC-----------------------------------------------------------------------
Nfurtivus_HugdenBranch_G3175 --------------------------------------------CTTTTTGGATTTCAGAACACCAGAATAACCAGTAGCCAAGACGTATATATCGGGCCTTTTATCCTTCTCCTCGTTCTTTACTTTCTCAATGCGACGCTCCAAAGATCCACCCAAGTTCTGTATAACAGGAAAATGGGGTGCTATCTTACGCAACACCAGCAAGCAATTGCGGATTTGGACATACTCTCCAGAGTCCAAACACTTGAGAAGAGATTTAGCTATTTTGAAATGCCATTTGTGGCAGACATGACGGTAATTCTCATAGTCCACGTGATCGACGGATGGGTCACCAGTTTTATCGGCCACTTTGAACTTTGTCATAAAACCCGGGAAATTTGAACATTCCTTGTCGAATATCGCTTTATCGCTGTGCCACCTCATAACGGTCTCCAACATGGAGCACAGCAGAAGTCCGTAACGGTTCGCCTCGTTTTCTGTGCACGCTGCAACAGTGTTGGTTATGTCGCAAAAAACTCGATCATAGCATAGCAGTGTTGAAAAGTTGGGAGTCTTTAGGCAATGGATGAGGTGCACAAACTTTGCACAGTACAAGGCATCTACAGGTGTGAATATACAACGGGGAAACAGACATAATTGCAGGAATTGAGTGATGGTTTCGTTCTTGGCCGCCCTCGATTGAAACCAGGCATCTTTCTCGCTTTTCAGCCGAGCCATTACCCTCACACAGTGCTCCTGCTGCATTTTTTCTTCCTCTACCAGCTTTGTGATGAGAGCGTCACAGCGTTCTCTCTCCTTCTTCTTCTTCCCAACGTCTTTATTCTCCTCACTCTGAAGAAGTCCCTTCAGTTTCGTCACCTCGCGCTCGTAGCTGCCGGTCGGGACGACGAGATCGTACATGTTGAGAGACCAGAAAGTTACATAGAACTGAGGATTCAGATCATCCCAAGCTCTCTTGTTAACCTGATTGGACTTCACTGACTGGACAATGGGAGCGATGATAGATTCAACAACCTCGATGTACTTTCGGATACTTTGAGAACTGGTCATGTTTTTCATGGCCTTGTCCTGTTTACGCAATTCTTCAAACTTTGAGTTGATGGCATAATTTAGTGATGGTCTAGACAGATAGAAGGCAACATCTGTTTGAATGGAGTACTCACTTAAAAGGACAGATACGGATGGTAATCTTTGTGCGTAATCTTCCATGTTTAAGCTGTTGGCCAAGAAGCTCCCATATTGAACGAGAGTGTCCTGGCACT------
Nfurtivus_RaccoonMtn_N1026 --------------------------------TATGAGAGAGGCCTTTTTGGATTTCAGAACACCAGAATAACCAGTAGCCAAGACGTATATATCGGGCCTTTTATCCTTCTCCTCGTTCTTTACTTTCTCAATGCGACGCTCCAAAGCTCCACCCAAGTTCTGTATAACAGGAAAATGGGGTGCTATCTTACGCAACACCAGCAAGCAATTGCGGATTTGGACATACTCTCCAGAGTCCAAACACTTGAGAAGAGATTTAGCTATTTTGAAATGCCATTTGTGGCAGACATGACGGTAATTCTCATAGTCCACGTGATCGACGGATGGGTCACCAGTTTTATCGGCCACTTTGAACTTTGTCATAAAACCCGGGAAATTTGAACATTCCTTGTCGAATATCGCTTTATCGCTGTGCCACCTCATAACGGTCTCCAACATGGAGCACAGCAGAAGTCCGTAACGGTTCGCCTCGTTTTCTGTGCACGCTGCAACAGTGTTGGTTATGTCGCAAAAAACTCGATCATAGCATAGCAGTGTTGAAAAGTTGGGAGTCTTTAGGCAATGGATGAGGTGCACAAACTTTGCACAGTACAAGGCATCTACAGGTGTGAATATACAACGGGGAAACAGACATAATTGCAGGAATTGAGTGATGGTTTCGTTCTTGGCCGCCCTCGATTGAAACCAGGCATCTTTCTCGCTTTTCAGCCGAGCCATTACCCTCACACAGTGCTCCTGCTGCATTTTTTCTTCCTCTACCAGCTTTGTGATGAGAGCGTCACAGCGTTCTCTCTCCTTCTTCTTCTTCCCAACGTCTTTATTCTCCTCACTCTGAAGAAGTCCCTTCAGTTTCGTCACCTCGCGCTCGTAGCTGCCGGTCGGGACGACGAGATCGTACATGTTGAGAGACCAGAAAGTTACATAGAACTGAGGATTCAGATCATCCCAAGCTCTCTTGTTAACCTGATTGGACTTCACTGACTGGACAATGGGAGCGATGATAGATTCAACAACCTCGATGTACTTTCGGATACTTTGAGAACTGGTCATGTTTTTCATGGCCTTGTCCTGTTTACGCAATTCTTCAAACTTTGAGTTGATGGCATAATTTAGTGATGGTCTAGACAGATAGAAGGCAACATCTGTTTGAATGGAGTACTCACTTAAAAGGACAGATACGGATGGTAATCTTTGTGCGTAATCTT---------------------------------------------------------------
Ngeorgia_Sittons_N073 CGAGTTTCTTTCACATGAAACTCGCTCTCTGGTATAAGAGAGGCTTTTTTGGATTTCAGAACACCAGAATAACCAGTAGCCAAGACGTATATATCCGGCCTTTTATCCTTCTCCTCGTTCTTTACTTTCTCAATGCGGCGCTCCAAGGCTCCACCCAAGTTCTGTATAACAGGAAAATGGGGTGCTATCTTACGCAACACCAGCAAGCAATTGCGGATTTGGACATACTCTCCAGAGTCCAAACACTTGAGAAGAGATTTAGCTATTTTGAAATGCCATTTGTGGCAGACATGACGGTAATTCTCATAGTCCACGTGATCGACGGATGGGTCACCAGTTTTATCGGCCACTTTGAACTTTGTCATAAAACCTGGGAAATTTGAACATTCCTTGTCAAATATCGCTTTATCGCTGTGCCACCTCATAACAGTCTCCAACATGGAGCACAGCAGAAGTCCGTAACGATTCGCCTCGTTTTCTGTGCACGCTGCAACAGTGTTGGTTATGTCGCAAAAAACTCGATCATAGCATAGCAATGTTGAAAAGTTAGGAGTCTTTAAGCAGTGGATGAGGTGCACAAACTTTGCACAGTACAAGGCATCTACAGGTGTGAATATACAGCGAGGAAACAGACATAATTGCAGGAATTGAGTGATGGTTTCGTTCTTGGCCGCCCTCGATTGAAACCAGGCATCTTTTTCGCTTTTCAGCCGAGCCATTACTCTGACACAGTGCTCCTGCTGCATTTTTTCTTCCTCTACCAGTTTTGTGATGAGAGCATCACAGCGTTCTCTCTCCTTCTTCTTCTTCCCAACATCTTTATTCTCCTCACTCTGAAGAAGTCCCTTCAATTTCGTCACCTCGCGCTCATAGCTGCCGGTCGGGACGACGAGATCGTACATGTTGAGAGACCAGAAAGTTACATAGAACTGAGGATTCAGATCATCCCAAGCTCGCTTGTTAACCTGATTGGACTTCACTGACTGGACAATAGGAGCGATGATAGATTCAACAACCTCGATGTACTTTCGGATACTTTGAGAACTGGTCATGTTTTTCATGGCCTTGTCTTGTTTACGCAATTCTTCAAACTTTGAGTTGATGGCATAATTTAGTGATGGTCTAGACAGATAGAAGGCAACATCTGTTTGAATGGAGTACTCACTTAACAGGACAGATACGGATGGTAATCTTTGTGCGTAATCTTC--------------------------------------------------------------
Ngertschi_CedarCreek_N351 CGAGTTTCTTTCACATGAAACTCGCTCTCTGGTATAAGAGAGGCCTTTTTGGATTTCAGAACACCAGAATAACCAGTAGCCAAGACGTATATATCCGGCCTTTTATCCTTCTCCTCGTTCTTTACTTTCTCTATGCGGCGCTCCAAAGCTCCACCCAAGTTCTGTATAACAGGAAAATGGGGTGCTATCTTACGCAACACCAGCAAGCAATTGCGGATTTGGACATACTCTCCAGAGTCCAAACACTTGAGAAGAGATTTAGCTATTTTGAAATGCCATTTGTGACAGACATGACGGTAATTCTCATAGTCCACATGATCGACGGATGGGTCACCAGTTTTATCGGCCACTTTGAACTTTGTCATAAAACCCGGGAAATTCGAACATTCCTTGTCAAATATTGCTTTATCGCTGTGCCACCTCATAACAGTCTCCAACATGGAGCACAGCAGAAGTCCATAACGGTTCGCCTCGTTTTCTGTGCATGCTGCAACAGTGTTGGTGATGTCACAAAAAACTCGATCATAGCATAGCAATGTTGAAAAGTTAGGAGTCTTTAAGCAATGTATGAGGTGCACAAACTTTGCACAATACAAGGCATCCACAGGTGTGAATATACAGCGAGGAAACAGACATAATTGCAGGAATTGAGTGATGGTTTCATTCTTGGCCGCCCTCGATTGAAACCAGGCATCTTTTTCGCTTTTCAGCCGAGCCATTACCCTGACACAGTGCTCCTGCTGCATTTTTTCTTCCTCTACCAGCTTTGTGATGAGAGCGTCACAGCGTTCTCTCTCCTTCTTCTTTTTCCCAACGTCTTTATTCTCCTCACTCTGAAGAAGTCCCTTCAGTTTCGTCACCTCACGCTCGTAGCTGCCAGTCGGGACGACGAGATCGTACATGTTGAGAGACCAGAAAGTTACATAGAACTGAGGATTCAGATCATCCCAAGCTCTCTTGTTAACCTGATTGGACTTCACTGACTGGACAATGGGAACGATGATAGATTCAACAACCTCGATGTACTTTCGGATACTTTGAGAACTGGTCATGTTTTTCATGGCCTTGTCTTGTTTACGCAATTCTTCAAACTTTGAGTTGATGGCATAATTTAGTGATGGTCTAGACAGATAGAAGGCAACATCTGTTTGAATGGAGTACTCACTTAAAAGGACAGATACGGATGGTAATCTTTGCGCGTAATCTTCCATGTTTAAGCTGTTGGCCAAGAAGCTCCCATATTGAACAAGAGTGTCCTGGCACTGATCAT
Ngertschi_FrenchBroad_N968 CGAGTTTCTTTCACATGAAACTCGCTCTCTGGTATAAGAGAGGCCTTTTTGGATTTCAGAACACCAGAATAACCAGTAGCCAAGACGTATATATCCGGCCTTTTATCCTTCTCCTCGTTCTTTACTTTCTCTATGCGGCGCTCCAAAGCTCCACCCAAGTTCTGTATAACAGGAAAATGGGGTGCTATCTTACGCAACACCAGCAAGCAATTGCGGATTTGGAAATACTCTCCAGAGTCCAAACACTTGAGAAGAGATTTAGCTATTTTGAAATGCCATTTGTGACAGACATGACGGTAATTCTCATAGTCCACATGATCGACGGATGGGTCACCAGTTTTATCGGCCACTTTGAACTTTGTCATAAAACCCGGGAAATTCGAACATTCCTTGTCAAATATTGCTTTATCGCTGTGCCACCTCATAACAGTCTCCAACATGGAGCACAGCAGAAGTCCATAACGGTTCGCCTCGTTTTCTGTGCATGCTGCAACAGTGTTGGTGATGTCACAAAAAACTCGATCATAGCATAGCAATGTTGAAAAGTTAGGAGTCTTTAAGCAATGTATGAGGTGCACAAACTTTGCACAATACAAGGCATCCACAGGTGTGAATATACAGCGAGGAAACAGACATAATTGCAGGAATTGAGTGATGGTTTCATTCTTGGCCGCCCTCGATTGAAACCAGGCATCTTTTTCGCTTTTCAGCCGAGCCATTACCCTGACACAGTGCTCCTGCTGCATTTTTTCTTCCTCTACCAGCTTTGTGATGAGAGCGTCACAGCGTTCTCTCTCCTTCTTCTTTTTCCCAACGTCTTTATTCTCCTCACTCTGAAGAAGTCCCTTCAGTTTCGTCACCTCACGCTCGTAGCTGCCAGTCGGGACGACGAGATCGTACATGTTGAGAGACCAGAAAGTTACATAGAACTGAGGATTCAGATCATCCCAAGCTCTCTTGTTAACCTGATTGGACTTCACTGACTGGACAATGGGAGCGATGATAGATTCAACAACCTCGATGTACTTTCGGATACTTTGAGAACTGGTCATGTTTTTCATGGCCTTGTCTTGTTTACGCAATTCTTCAAACTTTGAGTTGATGGCATAATTTAGTGATGGTCTAGACAGATAGAAGGCAACATCTGTTTGAATGGAGTACTCACTTAAAAGGACAGATACGGATGGTAATCTTTGCGCGTAATCTTCCATGTTTAAGCTGTTGGCCAAGAAGCTCCCATATTGAACAAGAGTGTCCTGGCACTGATCAT
Ngertschi_HickoryNutGap_N810 -GAGTTTCTTTCACATGAAACTCGCTCTCTGGTATAAGAGAGGCCTTTTTGGATTTCAGAACACCAGAATAACCAGTAGCCAAGACGTATATATCCGGCCTTTTATCCTTCTCCTCGTTCTTTACTTTCTCTATGCGGCGCTCCAAAGCTCCACCCAAGTTCTGTATAACAGGAAAATGGGGTGCTATCTTACGCAGCACCAGCAAGCAATTGCGGATTTGGACATACTCTCCAGAGTCCAAACACTTGAGAAGAGATTTAGCTATTTTGAAATGCCATTTGTGACAGACATGACGGTAATTCTCATAGTCCACATGATCGACGGATGGGTCACCAGTTTTATCGGCCACTTTGAACTTTGTCATAAAACCCGGGAAATTCGAACATTCCTTGTCAAATATTGCTTTATCGCTGTGCCACCTCATAACAGTCTCCAACATGGAGCACAGCAGAAGTCCATAACGGTTCGCCTCGTTTTCTGTGCACGCTGCAACAGTGTTGGTTATGTCACAAAAAACTCGATCATAGCATAGCAATGTTGAAAAGTTAGGAGTCTTTAAGCAATGTATGAGGTGCACAAACTTTGCACAGTACAAGGCATCCACAGGTGTGAATATACAGCGAGGAAACAGACATAATTGCAGGAATTGAGTGATGGTTTCATTCTTGGCCGCCCTCGACTGAAACCAGGCATCTTTTTCGCTTTTCAGCCGAGCCATTACTCTGACACAGTGCTCCTGCTGCATTTTTTCTTCCTCTACCAGCTTTGTGATGAGAGCGTCACAGCGTTCTCTCTCCTTCTTCTTCTTCCCAACGTCTTTATTCTCCTCACTCTGAAGAAGTCCCTTCAGTTTCGTCACCTCACGCTCGTAGCTGCCAGTCGGGACGACGAGATCGTACATGTTGAGAGACCAGAAAGTTACATAGAACTGAGGATTCAGATCATCCCAAGCTCTCTTGTTAACCTGATTGGACTTCACTGACTGGACAATGGGAGCGATGATAGATTCAACAACCTCGATGTACTTTCGGATACTTTGAGAACTGGTCATGTTTTTCATGGCCTTGTCTTGTTTACGCAATTCTTCAAACTTTGAGTTGATGGCATAATTTAGTGATGGTCTAGACAGATAGAAGGCAACATCTGTTTGAATGGAGTACTCACTTAAAAGGACAGATACAGATGGTAATCTTTGCGCGTAATCTTCCATGTTTAAGCTGTTGGCCAAG----------------------------------------
Nholsingeri_BrumleyCrk_N916 -----------------------------------------------------------------------------------------------------------------TTCGTTCTTTACTTTCTCTATGCGGCGCTCCAAAGCTCCACCCAAGTTCTGTATAACAGGAAAATGGGGCGCTATCTTACGCAACACCAGCAAGCAATTGCGGATTTGGACATACTCTCCAGAGTCCAAACACTTGAGAAGAGATTTAGCTATTTTGAAATGCCATTTGTGACAGACATGACGGTAATTCTCATAGTCGACATGATCAACGGATGGGTCACCAGTTTTATCGGCCACTTTGAACTTTGTCATAAAACCCGGGAAATTTGAACATTCCTTGTCAAATATCGCTTTATCGCTGTGCCACCTCATAACAGTCTCCAACATAGAGCACAGCAGAAGTCCGTAACGGTTCGCCTCGTTTTCTGTGCACGCTGCAACAGTGTTGGTTATGTCGCAAAAAACTCGATCATAGCATAGCAATGTTGAAAAGTTAGGAGTCTTTAAGCAATGTATGAGGTGCACAAACTTTGCACAGTACAAGGCATCCACAGGTGTGAATATACAGCGAGGAAACAGACATAATTGCAGGAATTGAGTGATGGTTTCATTCTTGGCTGCCCTCGATTGAAACCAGGCATCTTTTTCACTTTTCAGCCGAGCCATTACCCTCACACAGTGCTCCTGCTGCATTTTTTCCTCCTCTACCAGCTTTGTGATGAGAGCGTCACAGCGTTCTCTCTCCTTCTTCTTCTTCCCAACGTCTTTATTCTCCTCACTTTGAAGTAGTCCCTTCAGTTTCGTCACCTCGCGCTCGTAGCTGCCGGTCGGGACGACGAGATCGTACATGTTGAGAGACCAGAAAGTTACATAGAACTGAGGATTCAGATCATCCCAGGCCCTCTTGTTAACCTGATTGGACTTCACTGACTGGACAATGGGAGAGATGATAGATTCAACAACCTCGATGTACTTTCGGATACTTTGAGAACTGGTCATGTTTTTCATGGCCTTGTCTTGTTTACGCAATTCTTCAAACTTTGAGTTGATGGCATAATTTAGTGATGGTCTAGATAGATAGAAGGCAACATCTGTTTGAATGGAGTACTCACTTAAAAGGACAGATACGGATGGTAATCT-----------------------------------------------------------------------------
Nholsingeri_PondCave_N541 --------------------------------------------------------------------------------CAAGACATATATATCCGGCCTTTTATCCTTCTCCTCGTTCTTTACTTTTTCTATGCGGCGCTCCAAAGCTCCACCCAAGTTCTGTATAACAGGAAAATGGGGCGCTATCTTACGCAACACCAGCAAGCAATTGCGGATTTGGACATACTCTCCAGAGTCCAAACACTTGAGAAGAGATTTAGCTATTTTGAAATGCCATTTGTGACAGACATGACGGTAATTCTCATAGTCCACATGATCGACGGATGGGTCACCAGTTTTATCGGCCACTTTGAACTTTGTCATAAAACCCGGGAAATTTGAACATTCCTTGTCAAATATCGCTTTATCGCTGTGCCACCTCATAACAGTCTCCAACATAGAGCACAGCAGAAGTCCGTAACGGTTCGCCTCGTTTTCTGTGCACGCCGCAACAGTGTTGGTTATGTCACAAAAAACTCGATCATAGCATAGCAATGTTGAAAAGTTAGGAGTCTTTAAGCAATGTATGAGGTGCACAAACTTTGCACAGTACAAGGCATCCACAGGTGTGAATATACAGCGAGGAAACAGACATAATTGCAGGAATTGAGTGATGGTTTCATTCTTGGCTGCCCTCGATTGAAACCAGGCATCTTTTTCGCTTTTCAGCCGAGCCATTACCCTCACACAGTGCTCCTGCTGCATTTTTTCCTCCTCTACCAGCTTTGTGATGAGAGCGTCACAGCGTTCTCTCTCCTTCTTCTTCTTCCCAACGTCTTTATTCTCCTCACTTTGAAGAAGTCCCTTCAGTTTCGTCACCTCGCGCTCGTAGCTGCCGGTCGGGACGACGAGATCGTACATGTTGAGAGACCAGAAAGTTACATAGAACTGAGGATTCAGATCATCCCAGGCCCTCTTGTTAACCTGATTGGACTTCACTGACTGGACAATGGGAGAGATGATGGATTCAACAACCTCGATGTACTTTCGGATACTTTGAGAACTGGTCATGTTTTTCATGGCCTTGTCTTGTTTACGCAATTCTTCAAACTTTGAGTTGATGGCATAATTTAGTGATGGTCTAGATAGATAGAAGGCAACATCTGTTTGAATGGAGTACTCACTTAAAAGGACAGATACGGATGGTAATCTTTGTGCGTAATCTTCCATGTTTAAGCTGTTGGCCAAGAAGCTCCCATATTGAACGAGAGTGTCCTGGCACTGATCGT
Njonesi_CaveSpringCave_N390 CGAGTTTCTTTCACATGAAACTCGCTCTCTGGTATAAGAGAGGCCTTTTTGGATTTCAGAACACCAGAATAACCAGTAGCCAAGACGTATATATCCGGCCTTTTATCCTTCTCCTCGTTCTTTACTTTCTCAATGCGGCGCTCCAAGGCTCCACCCAAGTTCTGTATAACAGGAAAATGGGGTGCTATCTTACGCAACACCAGCAAGCAATTGCGGATTTGGACATACTCTCCAGAGTCCAAACACTTGAGAAGAGATTTAGCTATTTTGAAATGCCATTTGTGGCAGACATGACGGTAATTCTCATAGTCCACGTGATCGACGGATGGGTCACCAGTTTTATCGGCCACTTTGAACTTTGTCATAAAACCCGGGAAATTTGAACATTCCTTGTCAAATATTGCTTTATCGCTGTGCCACCTCATAACAGTCTCCAACATGGAGCACAGCAGAAGTCCGTAACGATTCGCCTCGTTTTCTGTGCACGCTGCAACAGTGTTGGTTATGTCGCAAAAAACTCGATCATAGCATAGCAATGTTGAAAAGTTAGGAGTCTTTAAGCAATGGATGAGGTGCACAAACTTTGCACAGTACAAGGCATCTACAGGTGTGAATATACAGCGGGGAAACAGACATAATTGCAGGAATTGAGTGATGGTTTCGTTCTTGGCCGCCCTCGATTGAAACCAGGCATCTTTTTCGCTTTTCAGCCGAGCCATTACTCTGACACAGTGCTCCTGCTGCATTTTTTCTTCCTCTACCAGTTTTGTGATGAGAGCATCACAGCGTTCTCTCTCCTTCTTCTTCTTCCCAACATCTTTATTCTCCTCACTCTGAAGAAGTCCCTTCAATTTCGTCACCTCGCGCTCATAGCTGCCGGTCGGGACGACGAGATCGTACATGTTGAGAGACCAGAAAGTTACATAGAACTGAGGATTCAGATCATCCCAATTTCTCTTGTTAACCTGATTGGACTTCACTGACTGGACAATGGGAGCGATGATAGATTCAACAACCTCGATGTACTTTCGGATACTTTGAGAACTGGTCATGTTTTTCATGGCCTTGTCTTGTTTACGCAATTCTTCAAACTTTGAGTTGATGGCATAATTTAGTGATGGTCTAGACAGATAGAAGGCAACATCTGTTTGAATGGAGTACTCACTTAAAAGGACAGATACGGATGGTAATCTTTGTGCGTAATCTTCCATGTTTAAGCTGTTGGCCAAGAAGCTCCCATACTGAACGAGAGTGTCCTGGCACTGATCAT
Nlowderi_ChestnutBranch_N731 -------------------------------GTATAAGAGAGGCCTTTTTGGATTTCAGAACACCAGAATAACCAGTAGCCAAGACGTATATATCGGGCCTTTTATCCTTCTCCTCGTTCTTTACTTTCTCTATGCGGCGCTCCAAGGCTCCACCCAAGTTCTGTATAACAGGAAAATGGGGAGCTATCTTACGCAACACCAGCAAGCAATTACGGATTTGGACATACTCTCCAGAGTCCAAACATTTGAGAAGAGATTTAGCTATTTTGAAATGCCATTTGTGGCAGACATGACGGTAATTTTCATAGTCCACATGATCGACGGATGGGTCACCAGTTTTATCGGCCACTTTGAATTTTGTCATAAAACCCGGGAAATTTGAACATTCCTTGTCAAATATCGCCTTATCGCTGTGCCACCTCATAACAGTCTCCAACATGGAGCACAGCAGAAGTCCGTAACGGTTCGCCTCGTTTTCTGTGCACGCTGCAACAGTGTTGGTTATGTCGCAAAAAACTCGATCATAGCATAGCAATGTTGAAAAGTTAGGAGTCTTTAAGCAATGTATGAGGTGCACAAACTTTGCACAGTACAAGGCATCTACAGGTGTGAATATACAGCGGGGAAACAGACATAATTGCAGGAATTGAGTGATGGTTTCATTCTTGGCCGCCCTCGATTGAAACCAGGCATCTTTTTCGCTTTTCAGCCGAGCCATTACCCTGACACAGTGCTCCTGCTGCATTTTTTCTTCCTCTACCAGCTTTGTGATGAGGGCGTCACAGCGTTCTCTTTCCTTCTTCTTCTTCCCAACGTCTTTATTCTCCTCACTCTGAAGAAGTCCCTTCAATTTCGTCACCTCGCGCTCGTAGCTGCCGGTCGGGACGACGAGATCATACATGTTGAGAGACCAGAAAGTTACATAGAACTGAGGATTTAAATCATCCCAAGCTCTCTTGTTAACCTGATTGGACTTCACTGAGTGGACAATGGGAGCGATAATAGATTCAACAACCTCAATGTACTTTCGGATACTTTGAGAACTGGTCATGTTTTTCATGGCCTTGTCTTGTTTACGCAATTCTTCAAACTTTGAGTTGATGGCATAATTTAGTGATGGTCTAGACAGATAGAAGGCAACATCTGTTTGAATGGAGTACTCACTTAAAAGGACAGATACGGATGGTAATCTTTGTGCGTAATCTTCCATGTTTAAGCTGTTGGCCAAGAAGCTCCCATATTGAACGAGAGTGTCCTGGCACTGATCAT
Nlowderi_upperFiresCreek_N820 CGAGTTTCTTTCACATGAAACTCGCTCTCTGGTATAAGAGAGGCCTTTTTGGATTTCAGAACACCAGAATAACCAGTAGCCAAGACGTATATATCGGGCCTTTTATCCTTCTCCTCGTTCTTTACTTTCTCTATGCGGCGCTCCAAGGCTCCACCCAAGTTCTGTATAACAGGAAAATGGGGAGCTATCTTACGCAACACCAGCAAGCAATTGCGGATTTGGACATACTCTCCAGAGTCCAAACATTTGAGAAGAGATTTAGCTATTTTGAAATGCCATTTGTGGCAGACATGACGGTAATTTTCATAGTCCACATGATCGACGGATGGGTCACCAGTTTTATCGGCCACTTTGAATTTTGTCATAAAACCCGGGAAATTTGAACATTCCTTGTCAAATATCGCCTTATCGCTGTGCCACCTCATAACAGTCTCTAACATGGAGCACAGCAGAAGTCCGTAACGGTTCGCCTCGTTTTCTGTGCACGCTGCAACAGTGTTGGTTATGTCGCAAAAAACTCGATCATAGCATAGCAATGTTGAAAAGTTAGGAGTCTTTAAGCAATGTATGAGGTGCACAAACTTTGCACAGTACAAGGCATCTACAGGTGTGAATATACAGCGGGGAAACAGACATAATTGCAGGAATTGAGTGATGGTTTCATTCTTGGCCGCCCTCGATTGAAACCAGGCATCTTTTTCGCTTTTCAGCCGAGCCATTACCCTGACACAGTGCTCCTGCTGCATTTTTTCTTCCTCTACCAGCTTTGTGATGAGGGCGTCACAGCGTTCTCTTTCCTTCTTCTTCTTCCCAACGTCTTTATTCTCCTCACTCTGAAGAAGTCCCTTCAATTTCGTCACCTCACGCTCGTAGCTGCCGGTCGGGACGACGAGATCATACATGTTGAGAGACCAGAAAGTTACATAGAACTGAGGATTTAAATCATCCCAAGCTCTCTTGTTAACCTGATTGGACTTCACTGAGTGGACAATGGGAGCGATAATAGATTCAACAACCTCAATGTACTTTCGGATACTTTGAGAACTGGTCATGTTTTTCATGGCCTTGTCTTGTTTACGCAATTCTTCAAACTTTGAGTTGATGGCATAATTTAGCGATGGTCTAGACAGATAGAAGGCAACATCTGTTTGAATGGAGTACTCACTTAAAAGGACAGATACGGATGGTAATCTTTGTGCGTAATCTTCCATGTTTAAGCTGTTGGCCAAGAAGCTCCCATATTGAACGAGAGTGTCCTGGCACTGATCAT
Nlula_BeeRockCave_G2091 CGAGTTTCTTTCACATGAAACTCGCTCTCTGGTATAAGAGAGGCTTTTTTAGATTTCAGAACACCAGAATAACCAGTAGCCAAGACGTATATATCCGGCCTTTTATCCTTCTCCTCGTTCTTTACTTTCTCAATGCGGCGCTCCAAGGCTCCACCCAAGTTCTGTATAACAGGAAAATGGGGCGCTATCTTACGCAACACCAGCAAGCAATTGCGGATTTGGACATACTCTCCAGAGTCCAAACACTTGAGAAGAGATTTAGCTATTTTGAAATGCCATTTGTGGCACACATGACGGTAATTCTCATAGTCCACGTGATCGACGGATGGGTCACCAGTTTTATCAGCCACTTTGAACTTTGTCATAAAACCTGGGAAATTTGAACATTCCTTGTCAAATATCACTTTATCGCTGTGCCACCTCATAACAGTCTCCAACATGGAGCACAGCAGAAGTCCGTAACGATTCGCTTCGTTTTCTGTGCACGCTGCAACAGTGTTGGTTATGTCGCAAAAAACTCGATCGTAGCATAGCAATGTTGAAAAGTTAGGAGTCTTTAAGCAATGGATGAGGTGCACAAACTTTGCACAGTACAAGGCATCTACAGGTGTGAATATACAGCGAGGAAACAGACATAATTGCAGGAATTGAGTGATGGTTTCGTTCTTGGCCGCCCTCGATTGAAACCAGGCATCTTTTTCGCTTTTCAGCCGAGCCATTACTCTGACACAGTGCTCCTGCTGCATTTTCTCTTCCTCTACCAGTTTTGTGATGAGAGCATCACAGCGTTCTCTCTCCTTCTTCTTCTTCCCAACATCTTTATTCTCCTCACTCTGAAGGAGTCCCTTCAATTTCGTCACTTCACGCTCATAGCTGCCGGTCGGGACGACGAGATCGTACATGTTGAGAGACCAGAAAGTTACATAGAACTGAGGATTCAGATCATCCCAAGCTCGCCTGTTAACCTGATTGGACTTCACTGACTGGACAATGGGAGCGATGATAGATTCAACAACCTCGATGTACTTTCGGATACTTTGAGAACTGGTCATGTTTTTCATGGCCTTGTCTTGTTTACGCAATTCTTCAAACTTTGAGTTGATGGCATAATTTAGTGATGGTCTAGACAGATAGAAGGCAACATCTGTTTGAATGGAGTACTCACTTAAAAGGACAGATACGGATGGTAATCTTTGTGCGTAATCTTCCATATTTAAGCTGTTGGCCAAGAAGCTCCCGTATTGAACGAGAGTGTCCTGGCACTGATCAT
Nlula_LulaFallsCave_G2084 CGAGTTTCTTTCACATGAAACTCGCTCTCTGGTATAAGAGAGGCTTTTTTAGATTTCAGAACACCAGAATAACCAGTAGCCAAGACGTATATATCCGGCCTTTTATCCTTCTCCTCGTTCTTTACTTTCTCAATGCGGCGCTCCAAGGCTCCACCCAAGTTCTGTATAACAGGAAAATGGGGCACTATCTTACGCAACACCAGCAAGCAATTACGGATTTGGACATACTCTCCAGAGTCCAAACACTTGAGAAGAGATTTAGCTATTTTGAAATGCCATTTGTGGCACACATGACGGTAATTCTCATAGTCCACGTGATCGACGGATGGGTCACCAGTTTTATCGGCCACTTTGAACTTTGTCATAAAACCTGGGAAATTTGAACATTCCTTGTCAAATATCACTTTATCGCTGTGCCACCTCATAACAGTCTCCAACATGGAGCACAGCAGAAGTCCGTAACGATTCGCTTCGTTTTCTGTGCACGCTGCAACAGTGTTGGTTATGTCGCAAAAAACTCGATCGTAGCATAGCAATGTTGAAAAGTTAGGAGTCTTTAAGCAATGGATGAGGTGCACAAACTTTGCACAGTACAAGGCATCTACAGGTGTGAATATAGAGCGAGGAAACAGACATAATTGCAGGAATTGAGTGATGGTTTCGTTCTTGGCCGCCCTCGATTGAAACCAGGCATCTTTTTCGCTTTTCAGCCGAGCCATTACTCTGACACGGTGCTCCTGCTGCATTTTCTCTTCCTCTACCAGTTTGGTGATGAGAGCATCACAGCGTTCTCTCTCCTTCTTCTTCTTCCCAACATCTTTATTCTCCTCACTCTGAAGGAGTCCCTTCAATTTCGTCACTTCGCGCTCATAGCTGCCGGTCGGGACGACGAGATCGTACATGTTGAGAGACCAGAAAGTTACATAGAACTGAGGGTTCAGATCATCCCAAGCTCGCCTGTTAACCTGATTGGACTTCACTGACTGGACAATGGGAGCGACGATAGATTCAACAACCTCGATGTACTTTCGGATACTTTGAGAACTGGTCATGTTTTTCATGGCCTTGTCTTGTTTACGCAATTCCTCAAACTTTGAGTTGATGGCATAATTTAGTGATGGTCTAGACAGATAGAAGGCAACATCTGTTTGAATGGAGTACTCACTTAAAAGGACAGATACGGATGGTAATCTTTGTGCGTAATCTTCCATATTTAAGCTGTTGGCCAAGAAGCTCCCGTATTGAACGAGAGTGTCCTGGCACTGATCAT
Nmimus_NealsSink_N329 -GAGTTTCTTTCACATGAAACTCGCTCTCTGGTATAAGAGAGGCCTTTTTGGATTTCAGAACACCAGAATAACCAGTAGCCAAGACATATATATCCGGCCTTTTATCCTTCTCCTCGTTCTTTACTTTCTCTATGCGGCGCTCCAAAGCTCCACCCAAGTTCTGTATAACAGGAAAATGGGGCGCTATCTTACGCAACACCAGCAAGCAATTGCGGATTTGGACATACTCTCCAGAGTCCAAACACTTGAGAAGAGATTTAGCTATTTTGAAATGCCATTTGTGACAGACATGACGGTAATTCTCATAGTCCACATGATCGACGGATGGGTCACCAGTTTTATCGGCCACTTTGAACTTTGTCATAAAACCCGGGAAATTTGAACATTCCTTGTCAAATATCGCTTTATCGCTGTGCCACCTCATAACAGTCTCCAACATAGAGCACAGCAGAAGTCCATAACGGTTCGCCTCGTTTTCTGTGCACGCTGCAACAGTGTTGGTTATGTCGCAAAAAACTCGATCATAGCATAGCAATGTTGAAAAGTTAGGAGTCTTTAAGCAATGTATGAGGTGCACAAACTTTGCACAGTACAAGGCATCCACAGGTGTGAATATACAGCGAGGAAACAGACATAATTGCAGGAATTGAGTGATGGTTTCATTCTTGGCTGCCCTCGATTGAAACCAGGCATCTTTTTCGCTTTTCAGCCGAGCCATTACCCTCACACAGTGCTCCTGCTGCATTTTTTCCTCCTCTACCAGCTTTGTGATGAGAGCATCACAGCGTTCTCTCTCCTTCTTCTTCTTCCCAACGTCTTTATTCTCCTCACTTTGAAGAAGTCCCTTCAGTTTCGTCACCTCGCGCTCGTAGCTGCCAGTCGGGACGACGAGATCGTACATGTTGAGAGACCAGAAAGTTACATAGAACTGAGGATTCAGATCATCCCAGGCCCTCTTGTTAACCTGATTGGACTTCACTGACTGGACTATGGGAGAGATGATAGATTCAACAACCTCGATGTACTTTCGGATACTTTGAGAACTGGTCATGTTTTTCATGGCCTTGTCTTGTTTACGCAATTCTTCAAACTTTGAGTTGATGGCATAATTTAGTGATGGTCTAGATAGATAGAAGGCAACATCTGTTTGAATGGAGTACTCACTTAAAAGGACAGATACGGATGGTAATCTTTGTGCGTAATCTTCCATGTTTAAGCTGTTGGCCAAGAAGCTCCCATATTGAACGAGAGTGTCCT------------
Nmimus_Straleys_N625 CGAGTTTCTTTCACATGAAACTCGCTCTCTGGTATAAGAGAGGCCTTTTTGGATTTCAGAACACCAGAATAACCAGTAGCCAAGACATATATATCCGGCCTTTTATCCTTCTCCTCGTTCTTTACTTTCTCTATGCGGCGCTCCAAAGCTCCACCCAAGTTCTGTATAACAGGAAAATGGGGCGCTATCTTACGCAACACCAGCAAGCAATTGCGGATTTGGACATACTCTCCAGAGTCCAAACATTTGAGAAGAGATTTAGCTATTTTGAAATGCCATTTGTGACAGACATGACGGTAATTCTCATAGTCCACATGATCGACGGATGGGTCACCAGTTTTATCGGCCACTTTGAACTTTGTCATAAAACCCGGGAAATTTGAACATTCCTTGTCAAATATCGCTTTATCGCTGTGCCACCTCATAACAGTCTCCAACATAGAGCACAGCAGAAGTCCATAACGGTTCGCCTCGTTTTCTGTGCACGCTGCAACAGTGTTGGTTATGTCGCAAAAAACTCGATCATAGCATAGCAATGTTGAAAAGTTAGGAGTCTTTAAGCAATGTATGAGGTGCACAAACTTTGCACAGTACAAGGCATCCACAGGTGTGAATATACAGCGAGGAAACAGACATAATTGCAGGAATTGAGTGATGGTTTCATTTTTGGCTGCCCTCGATTGAAACCAGGCATCTTTTTCGCTTTTCAGCCGAGCCATTACCCTCACACAGTGCTCCTGCTGCATTTTTTCCTCCTCTACCAGCTTTGTGATGAGAGCGTCACAGCGTTCTCTCTCCTTCTTCTTCTTCCCAACGTCTTTATTCTCCTCACTTTGAAGAAGTCCCTTCAGTTTCGTCACCTCGCGCTCGTAGCTGCCAGTCGGGACGACGAGATCGTACATGTTGAGAGACCAGAAAGTTACATAGAACTGAGGATTCAGATCATCCCAGGCCCTCTTGTTAACCTGATTGGACTTCACTGACTGGACTATGGGAGAGATGATAGATTCAACAACCTCGATGTACTTTCGGATACTTTGGGAACTGGTCATGTTTTTCATGGCCTTGTCTTGTTTACGCAATTCTTCAAACTTTGAGTTGATGGCATAATTTAGTGATGGTCTAGATAGATAGAAGGCAACATCTGTTTGAATGGAGTACTCACTTAAAAGGACAGATACGGATGGTAATCTTTGTGCGTAATCTTCCATGTTTAAGCTGTTGGCCAAGAAGCTCCCATATTGAACGAGAGTGTCCTGGCACTGATCAT
Nnasicus_CaneyFork_N171 CGAGTTTCTTTCACGTGAAACTCGCTCTCTGGTATAAGAGAGGCCTTTTTGGATTTCAGAACACCAGAATAACCAGTAGCCAAGACGTATATATCCGGCCTTTTATCCTTCTCCTCGTTCTTTACTTTCTCAATGCGGCGCTCCAAAGCTCCACCCAGGTTCTGTATAACAGGAAAATGGGGTGCTATCTTACGCAACACCAGCAAGCAATTGCGGATTTGGACATACTCTCCAGAGTCCAAACACTTGAGAAGAGATTTAGCTATTTTGAAATGCCATTTGTGACAGACATGACGGTAATTCTCATAGTCCACATGATCGACGGATGGGTCACCAGTTTTATCGGCCACTTTGAACTTTGTCATAAAACCCGGGAAATTTGAACATTCCTTGTCAAATATCGATTTATCGCTGTGCCACCTCATAACAGTCTCCAACATGGAGCACAGCAGAAGTCCATAACGGTTCGCCTCGTTTTCTGTGCACGCTGCAACAGTGTTGGTTATGTCGCAAAAAACTCGATCATAGCATAGCAACGTTGAAAAGTTAGGAGTCTTTAAGCAATGTATGAGGTGCACAAACTTTGCACAGTACAAGGCATCCACAGGTGTGAATATACAGCGAGGAAACAGACATAATTGCAGGAATTGAGTGATGGTTTCATTCTTGGCCGCCCTCGATTGAAACCAGGCATCCTTCTCGCTTTTCAGCCGAGCCATTACCCTCACACAGTGCTCCTGCTGCATTTTTTCTTCCTCCACCAGCTTTGTGATGAGAGCGTCACAGCGTTCCCTCTCCTTCTTCTTCTTCCCAACGTCTTTGTTCTCCTCACTCTGAAGAAGTCCCTTCAGTTTCGTCACCTCGCGCTCGTAGCTGCCGGTCGGGACGACGAGGTCGTACATGTTGAGAGACCAGAAGGTGACATAGAACTGAGGATTCAGATCATCCCAAGCTCTCTTGTTAACCTGATTGGACTTCACTGACTGGACAATGGGAGCGATGATGGATTCAACAACCTCGATGTACTTTCGGATACTTTGAGAACTGGTCATGTTTTTCATGGCCTTGTCTTGTTTACGCAACTCTTCAAACTTTGAGTTGATGGCATAATTTAGTGATGGTCTAGACAGATAGAAGGCAACATCTGTCTGAATGGAGTACTCACTTAAAAGGACAGATACGGATGGTAATCTTTGTGCGTAATCTTCCATGTTTAAGCTGTTGGCCAAGAAGCTCCCATATTGAACGAGAGTGTCCTGGCACTGATCAT
Nnasicus_ConnosteeFalls_N696 CGAGTTTCTTTCACATGAAACTCGCTCTCTGGTATAAGAGAGGCCTTTTTGGATTTCAGAACACCAGAATAACCAGTAGCCAAGACGTATATATCCGGCCTTTTATCCTTCTCCTCGTTCTTTACTTTCTCAATGCGGCGCTCCAAAGCTCCACCCAGGTTCTGTATAACAGGAAAATGGGGTGCTATCTTACGCAACACCAGCAAGCAATTGCGGATTTGGACATACTCTCCAGAGTCCAAACACTTGAGAAGAGATTTAGCTATTTTGAAATGCCATTTGTGACAGACATGACGGTAATTCTCATAGTCCACATGATCGACGGATGGGTCACCAGTTTTATCGGCCACTTTGAACTTTGTCATAAAACCCGGGAAATTTGAACATTCCTTGTCAAATATCGATTTATCGCTGTGCCACCTCATAACAGTCTCCAACATGGAGCACAGCAGAAGTCCGTAACGGTTCGCCTCGTTTTCTGTGCACGCTGCAACAGTGTTGGTTATGTCACAAAAAACTCGATCATAGCATAGCAACGTTGAAAAGTTAGGAGTCTTTAAGCAATGTATGAGGTGCACAAACTTTGCACAGTACAGGGCATCCACAGGTGTGAATATACAGCGAGGAAACAGACATAATTGCAGGAATTGAGTGATGGTTTCATTCTTGGCCGCCCTCGATTGAAACCAGGCATCTTTCTCACTTTTCAGCCGAGCCATTACCCTCACACAGTGCTCCTGCTGCATTTTTTCTTCCTCCACCAGCTTTGTGATGAGAGCGTCACAGCGTTCCCTCTCCTTCTTCTTCTTCCCAACGTCCTTGTTCTCCTCACTCTGAAGAAGTCCCTTCAGTTTCGTCACCTCGCGCTCGTAGCTGCCGGTCGGGACGACGAGATCGTACATGTTGAGAGACCAGAAAGTGACATAGAACTGAGGATTCAGATCATCCCAAGCTCTCTTGTTAACCTGATTGGACTTCACCGACTGGACAATGGGAGCGATGATGGATTCAACAACCTCGATGTACTTTCGGATACTTTGAGAACTGGTCATGTTTTTCATGGCCTTGTCTTGTTTACGCAACTCTTCAAACTTTGAGTTGATGGCATAATTTAGTGATGGTCTAGACAGAT------------------------------------------------------------------------------------------------------------------------------------------
Nnasicus_CoweeTrain_N189 CGAGTTTCTTTCACGTGAAACTCGCTCTCTGGTATAAGAGAGGCCTTTTTGGATTTCAGAACACCAGAATAACCAGTAGCCAAGACGTATATATCCGGCCTTTTATCCTTCTCCTCGTTCTTTACTTTCTCAATGCGGCGCTCCAAAGCTCCACCCAGGTTCTGTATAACAGGAAAATGGGGTGCTATCTTACGCAACACCAGCAAGCAATTGCGGATTTGGACATACTCTCCAGAGTCCAAACACTTGAGAAGAGATTTAGCTATTTTGAAATGCCATTTGTGACAGACATGACGGTAATTCTCATAGTCCACATGATCGACGGATGGGTCACCAGTTTTATCGGCCACTTTGAACTTTGTCATAAAACCCGGGAAATTTGAACATTCCTTGTCAAATATCGATTTATCGCTGTGCCACCTCATAACAGTCTCCAACATGGAGCACAGCAGAAGTCCGTAACGGTTCGCCTCGTTTTCTGTGCACGCTGCAACAGTGTTGGTTATGTCGCAAAAAACTCGATCATAGCATAGCAACGTTGAAAAGTTAGGAGTCTTTAAGCAATGTATGAGGTGCACAAACTTTGCACAGTACAAGGCATCCACAGGTGTGAATATACAGCGAGGAAACAGACATAATTGCAGGAATTGAGTGATGGTTTCATTCTTGGCCGCCCTCGATTGAAACCAGGCATCTTTCTCGCTTTTAAGCCGAGCCATTACCCTCACACAGTGCTCCTGCTGCATTTTTTCTTCCTCTACCAGCTTTGTGATGAGAGCGTCACAGCGTTCCCTCTCCTTCTTCTTCTTCCCAACGTCTTTGTTCTCCTCACTCTGAAGAAGTCCCTTCAGTTTCGTCACCTCGCGCTCGTAGCTGCCGGTCGGGACGACGAGATCGTACATGTTGAGAGACCAGAAAGTGACATAGAACTGAGGATTCAGATCATCCCAAGCTCTCTTGTTAACCTGATTGGACTTCACTGACTGGACAATGGGAGCGATGATGGATTCAACAACCTCGATGTACTTTCGGATACTTTGAGAACTGGTCATGTTTTTCATGGCCTTGTCTTGTTTACGCAACTCTTCAAACTTTGAGTTGATGGCATAATTTAGTGATGGTCTAGACAGATAGAAGGCAACATCTGTTTGAATG-------------------------------------------------------------------------------------------------------------------
Npaynei_Grindstaff_N646 CGAGTTTCTTTCACATGAAACTCGCTCTCTGGTATAAGAGAGGCCTTTTTGGATTTCAGAACACCAGAATAACCAGTAGCCAAGACATATATATCCGGCCTTTTATCCTTCTCCTCGTTCTTTACTTTCTCTATGCGGCGCTCCAAAGCTCCACCCAAGTTCTGTATAACAGGAAAATGGGGCGCTATCTTACGCAACACCAGCAAGCAATTGCGGATTTGGACATACTCTCCAGAGTCCAAACACTTGAGAAGAGATTTAGCTATTTTGAAATGCCATTTGTGACAGACATGACGGTAATTCTCATAATCCACATGATCGACGGATGGGTCACCAGTTTTATCGGCCACTTTGAACTTTGTCATAAAACCCGGGAAATTTGAACATTCCTTGTCAAATATCGCTTTATCGCTGTGCCACCTCATAACAGTCTCCAACATAGAGCATAGCAGAAGTCCGTAACGGTTCGCCTCGTTTTCTGTGCACGCTGCAACAGTGTTGGTTATGTCGCAAAAAACTCGATCGTAGCAGAGCAATGTTGAAAAGTTAGGAGTCTTTAAGCAATGTATGAGGTGCACAAACTTTGCACAGTACAAGGCATCCACAGGTGTGAATATACAGCGAGGAAACAGACATAATTGCAGGAATTGAGTGATGGTTTCATTCTTGGCTGCCCTCGATTGAAACCAGGCATCTTTTTCGCTTTTCAGCCGAGCCATTACCCTCACACAGTGCTCCTGCTGCATTTTTTCCTCCTCTACCAGCTTTGTGATGAGAGCGTCACAGCGTTCTCTCTCCTTCTTCTTCTTCCCAACATCTTTATTCTCCTCACTTTGAAGAAGTCCCTTCAGTTTCGTCACCTCGCGCTCGTAGCTGCCGGTCGGAACAACGAGATCGTACATGTTGAGAGACCAGAAAGTTACGTAGAACTGAGGATTCAGATCATCCCAGGCCCTCTTGTTAACCTGATTGGACTTCACTGACTGGACAATGGGAGAGATGATAGATTCAACAACCTCAATGTACTTTCGGATACTTTGAGAACTGGTCATGTTTTTCATGGCCTTGTCTTGTTTACGCAATTCTTCAAACTTTGAGTTGATGGCGTAATTTAGTGATGGTCTAGATAGATAGAAGGCAACATCTGTTTGAATGGAGTACTCGCTTAAAAGGACAGATACGGATGGTAATCTTTGTGCGTAATCTTCCATGTTCAAGCTGTTGGCCAAGAAGCTCCCATATTGAACGAGAGTGTCCTGGCACTGATCAT
Npaynei_NorrisDamCave_N348 ----------------------------------------------------------GAACACCAGAATAACCAGTAGCCAAGACATATATATCCGGCCTTTTATCCTTCTCCTCGTTCTTTACTTTCTCTATGCGGCGCTCCAAAGCTCCACCCAAGTTCTGTATAACGGGAAAATGGGGCGCTATCTTACGCAACACCAGCAAGCAATTGCGGATTTGGACATACTCTCCAGAGTCCAAACACTTGAGAAGAGATTTAGCTATTTTGAAATGCCATTTGTGACAGACATGACGGTAATTCTCATAGTCCACATGATCGACGGATGGGTCACCAGTTTTATCGGCCACTTTGAACTTTGTCATAAAACCCGGGAAATTTGAACATTCCTTGTCAAATATCGCTTTATCGCTGTGCCACCTCATAACAGTCTCCAACATAGAGCATAGCAGAAGTCCGTAACGGTTCGCCTCGTTTTCTGTGCACGCTGCAACAGTGTTGGTTATGTCGCAAAAAACTCGATCGTAGCAGAGCAATGTTGAAAAGTTAGGAGTCTTTAAGCAATGTATGAGGTGCACAAACTTTGCACAGTACAAGGCATCCACAGGTGTGAATATACAGCGAGGAAACAGACATAATTGCAGGAATTGAGTGATGGTTTCATTCTTGGCTGCCCTCGATTGAAACCAGGCATCTTTTTCGCTTTTCAGCCGAGCCATTACCCTCACACAGTGCTCCTGCTGCATTTTTTCCTCCTCTACCAGCTTTGTGATGAGAGCGTCACAGCGTTCTCTCTCCTTCTTCTTCTTCCCAACGTCTTTATTCTCCTCACTTTGAAGAAGTCCCTTCAGTTTCGTCACCTCGCGCTCGTAGCTGCCGGTCGGGACGACGAGATCGTACATGTTGAGAGACCAGAAAGTTACATAGAACTGAGGATTCAGATCATCCCAGGCCCTCTTGTTAACCTGATTGGACTTCACTGACTGGACAATGGGAGAGATGATAGATTCAACAACCTCGATGTACTTTCGGATACTTTGAGAACTGGTCATGTTTTTCATGGCCTTGTCTTGTTTACGCAATTCTTCAAACTTTGAGTTGATGGCATAATTTAGTGATGGTCTAGATAGATAGAAGGCAACATCTGTTTGAATGGAGTACTCGCTTAAAAGGACAGATACGGATGGTAATCTTTGTGCGTAATCTTCCATGTTCAAGCTGTTGGCCAAGAAGCTCCCATATTGAACGAGAGTGTCCTGGCACTGATCAT
Npaynei_UnakaMtns_N943 CGAGTTTCTTTCACATGAAACTCGCTCTCTGGTATAAGAGAGGCCTTTTTGGATTTCAGAACACCAGAATAACCAGTAGCCAAGACATATATATCCGGCCTTTTATCCTTCTCCTCGTTCTTTACTTTCTCTATGCGGCGCTCCAAAGCTCCACCCAAGTTCTGTATAACAGGAAAATGGGGCGCTATCTTACGCAACACCAGCAAGCAATTGCGGATTTGGACATACTCCCCAGAGTCCAAACACTTGAGAAGAGATTTAGCTATTTTGAAATGCCATTTGTGACAGACATGACGGTAATTCTCATAGTCCACATGATCGACGGATGGGTCACCAGTTTTATCAGCCACTTTGAACTTTGTCATAAAACCCGGGAAATTTGAACATTCCTTGTCAAATATCGCTTTATCACTGTGCCACCTCATAACAGTCTCCAACATAGAGCACAGCAGAAGTCCGTAACGGTTCGCCTCGTTTTCTGTGCACGCTGCAACAGTGTTGGTTATGTCGCAAAAAACTCGATCATAGCATAGCAATGTTGAAAAGTTAGGAGTCTTTAAGCAATGTATGAGGTGCACAAACTTTGCACAGTACAAGGCATCCACAGGTGTGAATATACAGCGAGGAAACAGACATAATTGCAGGAATTGAGTGATGGTTTCATTCTTGGCTGCCCTCGATTGAAACCAGGCATCTTTTTCGCTTTTCAGCCGAGCCATTACCCTCACACAGTGCTCCTGCTGCATTTTTTCCTCTTCTACCAGCTTTGTGATGAGAGCGTCACAGCGTTCTCTCTCCTTCTTCTTCTTCCCAACGTCTTTATTCTCCTCACTTTGAAGAAGTCCCTTCAGTTTCGTCACTTCGCGCTCGTAGCTGCCGGTCGGGACGACGAGATCGTACATGTTGAGAGACCAGAAAGTTACATAGAACTGAGGATTCAGATCATCCCAGGCCCTCTTGTTAACCTGATTGGACTTCACTGACTGGACAATGGGAGAGATGATAGATTCAACAACCTCGATGTACTTTCGGATACTTTGAGAACTGGTCATGTTTTTCATGGCCTTGTCTTGTTTACGCAATTCTTCAAACTTTG------------------------------------------------------------------------------------------------------------------------------------------------------------------------------
Npecki_HaskellSims_G3697 ---------------------------------------------------------------------------GTGGCCAAGACGTATATGTCGGGCCTCTTATCTTTCTCCTCGTTCTTTACTTTCTCTATGCGGCGTTCCAAAGCTCCACCCAAGTTCTGTATAACAGGAAAATGGGGCGCTATCTTACGCAAAACCAGCAAGCAATTGCGGATTTGGACATACTCTCCAGAGTCCAAGCACTTGAGGAGAGATTTAGCTATTTTGAAATGCCATTTGTGGCAGACATGACGGTAATTCTCATAGTCCACATGATCGACGGATGGGTCGCCGGTTTTATCGGCCACTTTGAATTTTGTCATAAAACCCGGGAAATTTGAACATTCCTTGTCAAATATTGCTTTATCGCTGTGCCACCTCATAACGGTCTCCAACATGGAGCACAGCAGAAGTCCGTAACGGTTCGCCTCGTTCTCTGTGCACGCTGCGACAGTGTTGGTTATGTCGCAAAAAACTCGATCGTAGCACAGCAATGTTGAAAAGTTAGGAGTCTTTAAGCAATGTATGAGATGCACAAACTTTGCACAGTACAAGGCATCCACAGGTGTGAATATACAGCGAGGAAACAGACATAATTGCAGGAATTGAGTGATGGTCTCATTCTTGGCTGCCCTCGATTGAAACCAACCATCTTTCTCGCTTTTCAGTCGAGCCATTACCCTGACGCAGTGCTCCTGCTGCATTTTTTCCTCCTCTACCAGCTTCGTGATGAGAGCATCACAGCGTTCTCTCTCCTTCTTCTTCTTCCCGACGTCTTTATTCTCCTCACTCTGAAGGAGACCCTTCAGTTTCGTCACCTCGCGCTCGTAGCTGCCGGTCGGGACGACGAGGTCATACATGTTGAGAGACCAGAAAGTCACGTAGAACTGAGGATTCAGATCATCCCAGGCCCTCTTGTTAACCTGGTTGGACTTCACGGACTGGACAATAGGAGCGACGATCGATTCAACAACCTCGATGTACTTCCGGATACTTTGAGAACTGGCAATGTTTTTCATGGCCTTGTCTTGTTTTCGCAACTCCTCAAACTTTGAATTGATGGCGTAATTTAGTGATGGCCTAGACAGATAGAAGGCAACATCCGTCTGAATGGAGTACTCACTCAAAAGGACAGACACGGATGGCAACCTCTGTGCGTAATCTTCCATGTTCAAGCTGTTGGCCAAGAAGCTGCCGTATTGGACAAGGGTGTCCTGGCACTGATCAT
Npecki_HurricaneMazeCave_G2100 -------------------------------GTATGAGGGAGGCCTTTAAGGATTTCAGAACACCAGAATAACCAGTGGCCAAGACGTATATGTCGGGCCTCTTATCTTTCTCCTCGTTCTTTACTTTCTCTATGCGGCGTTCCAAGGCTCCACCCAAGTTCTGTATAACAGGAAAATGGGGCGCTATCTTACGCAAAACCAGCAAGCAATTGCGGATTTGGACATACTCTCCAGAGTCCAAGCACTTGAGGAGAGATTTGGCTATTTTGAAATGCCATTTGTGGCAGACATGACGGTAATTCTCATAGTCCACATGATCGACGGATGGGTCGCCGGTTTTATCGGCCACTTTGAATTTTGTCATAAAACCTGGGAAATTTGAACATTCCTTGTCAAATATTGCTTTATCGCTGTGCCACCTCATAACGGTCTCCAACATGGAGCACAGAAGAAGTCCGTAACGGTTCGCCTCGTTCTCTGTGCACGCTGCGACAGTGTTGGTTATGTCGCAAAAAACTCGATCATAGCACAGCAATGTTGAAAAGTTAGGAGTCTTTAAGCAATGTATGAGGTGCACAAACTTTGCACAGTACAAGGCATCCACAGGTGTAAATATACAGCGAGGAAACAGACACAATTGCAGGAATTGAGTGATGGTCTCATTCTTGGCTGCCCTCGATTGAAACCAACCATCTTTTTCGCTTTTCAGCCGAGCCATTACTCTGACGCAGTGTTCCTGCTGCATTTTTTCCTCCTCTATCAGCTTCGTGATGAGAGCATCACAGCGTTCTCTCTCCTTCTTCTTCTTCCCAACGTCTTTATTCTCCTCACTCTGAAGAAGACCCTTCAGTTTCGTCACCTCACGCTCGTAGCTACCGGTCGGGACGACGAGATCGTACATGTTGAGAGACCAGAAAGTCACATAGAACTGAGGATTCAGATCATCCCAGGCCCTCTTGTTAACCTGGTTGGACTTCACTGACTGGACAATAGGAGTGATGATAGATTCAACAACCTCGATGTACTTCCGGATACTTTGAGAACTGGTCATGTTTTTCATGGCCTTGTCTTGTTTTCGCAACTCTTCAAACTTTGAATTGATGGCATAATTTAGTGATGGCCTAGACAGATAGAAGGCAACATCTGTTTGAATGGAGTACTCACTTAAAAGGACAGATACGGATGGTAACCTTTGTGCATAATCTTCCATGTTTAAGCTGTTGGCCAAGAAGCTGCCATATTGAACAAGAGTGTCCTGGCACTGATCAT
Npecki_Monteagle_N062 CTAGTTTCCTTCACATGAAACTCGCTCTCTGGTATGAGGGAGGCCTTTTTGGATTTCAGAACACCAGAATAACCAGTCGCCAAGACGTATATGTCGGGCCTCTTATCTTTCTCCTCGTTCTTTACTTTCTCTATACGGCGTTCCAAAGCTCCACCCAAGTTCTGTATAACAGGAAAATGGGGCGCTATCTTACGCAAAACCAGCAAGCAATTGCGGATTTGGACATACTCTCCAGAGTCCAAACACTTGAGGAGAGATTTAGCTATTTTGAAATGCCATTTGTGGCAGACATGACGGTAATTCTCATAGTCCACATGATCGACGGATGGGTCGCCGGTTTTATCGGCCACTTTGAATTTTGTCATAAAACCTGGGAAATTTGAACATTCCTTGTCAAATATTGCTTTATCGCTGTGCCACCTCATAACGGTCTCCAACATGGAGCACAGCAGAAGTCCGTAACGGTTCGCCTCGTTCTCTGTGCACGCTGCGACAGTGTTGGTTATGTCGCAAAAAACTCGATCGTAGCACAGCAATGTTGAAAAGTTAGGAGTCTTTAAGCAATGTATGAGGTGCACAAACTTTGCACAGTACAAGGCATCCACAGGTGTGAATATACAGCGAGGAAACAGACATAATTGCAGGAATTGAGTGATGGTCTCATTCTTGGCTGCCCTCGATTGAAACCAACCATCTTTTTCGCTTTTCAGTCGAGCCATTACCCTGACGCAGTGCTCCTGCTGCATTTTTTCTTCCTCTACCAGCTTCGTGATGAGAGCATCACAGCGTTCTCTCTCCTTCTTCTTCTTCCCGACGTCTTTATTCTCCTCACTCTGAAGAAGACCCTTCAGTTTCGTCACCTCACGCTCATAGCTCCCAGTCGGGACGACGAGATCGTACATGTTGAGAGACCAGAAAGTCACATAGAACTGAGGATTCAGATCATCCCAGGCCCTCTTGTTAACCTGGTTGGACTTCACTGACTGGACAATAGGAGCGATGATAGATTCAACAACCTCGATGTACTTCCGGATACTTTGAGAACTGGTCATGTTTTTCATGGCCTTGTCTTGTTTTCGCAACTCTTCAAACTTTGAATTGATGGCATAATTTAGTGATGGCCTAGACAGATAGAAGGCAACATCTGTTTGAATGGAGTACTCACTTAAAAGGACAGATACGGATGGTAACCTTTGTGCATAATCTTCCATGTTTAAGCTGTTGGCCAAGAAGCTGCCATATTGGACAAGAGTGTCCTGGCACTGATCAT
Nperlakyi_SChimneys_N1079 -------------------------------------------------------------------------------------------------------------------CGTTCTTTACTTTCTCAATGCGGCGCTCCAAGGCTCCACCCAAGTTCTGTATAACAGGAAAATGGGGTGCTATCTTACGCAACACCAGCAAGCAATTGCGGATTTGGACATACTCTCCAGAGTCCAAACACTTGAGAAGAGATTTAGCTATTTTGAAATGCCATTTGTGGCAGACATGACGGTAATTCTCATAGTCCACGTGATCGACGGATGGGTCTCCAGTTTTATCTGCCACTTTGAACTTTGTCATAAAACCCGGGAAATTTGAACATTCCTTGTCAAATATCGCTTTATCGCTGTGCCACCTCATAACAGTCTCCAACATGGAGCACAGCAGAAGTCCGTAACGATTCGCCTCGTTTTCTGTGCACGCTGCAACAGTGTTGGTTATGTCGCAAAAAACTCGATCATAGCATAGCAATGTTGAAAAGTTAGGAGTCTTTAAGCAATGGATGAGGTGCACAAACTTTGCACAGTACAAGGCATCTACAGGTGTGAATATACAGCGGGGAAACAGACATAATTGCAGGAATTGAGTGATGGTTTCGTTCTTGGCCGCCCTCGATTGAAACCAGGCATCTTTTTCGCTTTTCAGCCGAGCCATTACTCTGACACAGTGCTCCTGCTGCATTTTTTCTTCCTCTACCAGTTTTGTGATGAGAGCATCACAGCGTTCTCTCTCCTTCTTCTTCTTTCCAACATCTTTATTCTCCTCACTCTGAAGAAGTCCCTTCAATTTCGTCACCTCGCGCTCATAGCTGCCGGTCGGGACGACGAGATCGTACATGTTGAGAGACCAGAAAGTTACATAGAACTGAGGATTCAGATCATCCCAAGCTCTCTTGTTAACCTGATTGGACTTCACTGACTGGACAATGGGAGCGATGATAGATTCAACAACCTCGATGTACTTTCGGATACTTTGAGAACTGGTCATGTTTTTCATGGCCTTGTCTTGCTTACGCAATTCTTCAAACTTTGAGTTGATGGCATAATTTAGTGATGGTCTAGACAGATAGAAGGCAACATCTGTTTGAATGGAGTACTCACTTAAAAGGACAGACACGGATGGTAATCTTTGTGCGTAATCTTCCATGTTTAAGCTGTTGGCCAAGAAGCTCCCATACTGAACGAGAGTGTCCTGGCACTGATCAT
Nperlakyi_SChimneys_N1080 CGAGTTTCTTTCACATGAAACTCGCTCTCTGGTATTAGAGAGGCCTTTTTGGATTTCAGAACACCAGAATAACCAGTAGCCAAGACGTATATATCCGGCCTTTTATCCTTCTCCTCGTTCTTTACTTTCTCAATGCGGCGCTCCAAGGCTCCACCCAAGTTCTGTATAACAGGAAAATGGGGTGCTATCTTACGCAACACCAGCAAGCAATTGCGGATTTGGACATACTCTCCAGAGTCCAAACACTTGAGAAGAGATTTAGCTATTTTGAAATGCCATTTGTGGCAGACATGACGGTAATTCTCATAGTCCACGTGATCGACGGATGGGTCTCCAGTTTTATCTGCCACTTTGAACTTTGTCATAAAACCCGGGAAATTTGAACATTCCTTGTCAAATATCGCTTTATCGCTGTGCCACCTCATAACAGTCTCCAACATGGAGCACAGCAGAAGTCCGTAACGATTCGCCTCGTTTTCTGTGCACGCTGCAACAGTGTTGGTTATGTCGCAAAAAACTCGATCATAGCATAGCAATGTTGAAAAGTTAGGAGTCTTTAAGCAATGGATGAGGTGCACAAACTTTGCACAGTACAAGGCATCTACAGGTGTGAATATACAGCGGGGAAACAGACATAATTGCAGGAATTGAGTGATGGTTTCGTTCTTGGCCGCCCTCGATTGAAACCAGGCATCTTTTTCGCTTTTCAGCCGAGCCATTACTCTGACACAGTGCTCCTGCTGCATTTTTTCTTCCTCTACCAGTTTTGTGATGAGAGCATCACAGCGTTCTCTCTCCTTCTTCTTCTTTCCAACATCTTTATTCTCCTCACTCTGAAGAAGTCCCTTCAATTTCGTCACCTCGCGCTCATAGCTGCCGGTCGGGACGACGAGATCGTACATGTTGAGAGACCAGAAAGTTACATAGAACTGAGGATTCAGATCATCCCAAGCTCTCTTGTTAACCTGATTGGACTTCACTGACTGGACAATGGGAGCGATGATAGATTCAACAACCTCGATGTACTTTCGGATACTTTGAGAACTGGTCATGTTTTTCATGGCCTTGTCTTGCTTACGCAATTCTTCAAACTTTGAGTTGATGGCATAATTTAGTGATGGTCTAGACAGATAGAAGGCAACATCTGTTTGAATGGAGTACTCACTTAAAAGGACAGACACGGATGGTAATCTTTGTGCGTAATCTTCCATGTTTAAGCTGTTGGCCAAGAAGCTCCCATACTGAACGAGAGTGTCCT------------
Nreclusus_Clingmans_N252 CGAGTTTCTTTCACATGAAACTCGCTCTCTGGTATAAGAGAGGCCTTTTTGGATTTCAGAACACCAGAATAACCAGTAGCCAAGACGTATATATCCGGCCTTTTATCCTTCTCCTCGTTCTTTACTTTCTCAATGCGGCGCTCCAAGGCTCCACCCAAGTTCTGTATAACAGGAAAATGGGGTGCTATCTTACGCAACACCAGCAAGCAATTGCGGATTTGGACATACTCTCCAGAGTCCAAACACTTGAGAAGAGATTTAGCTATTTTGAAATGCCATTTGTGGCAGACATGACGGTAATTCTCATAGTCCACGTGATCGACGGATGGGTCACCAGTTTTATCGGCCACTTTGAACTTTGTCATAAAACCCGGGAAATTTGAACATTCCTTGTCAAATATCGCTTTATCGCTGTGCCACCTCATAACAGTCTCCAACATGGAGCACAGCAGAAGTCCGTAACGGTTCGCCTCGTTTTCTGTGCATGCTGCAACAGTGTTGGTTATGTCGCAAAAAACTCGATCATAGCATAGCAATGTTGAAAAGTTAGGAGTCTTTAAGCAATGGATGAGGTGCACAAACTTTGCACAGTACAAGGCATCTACAGGTGTGAATATACAGCGGGGAAAAAGACATAATTGCAGGAATTGAGTGATGGTTTCATTCTTGGCCGCCCTCGATTGAAACCAGCCATCTTTTTCGCTTTTCAGCCGAGCCATTACCCTGACACAGTGCTCCTGCTGCATTTTTTCTTCCTCTACCAGTTTTGTGATGAGAGCGTCACAGCGTTCTCTCTCCTTCTTCTTCTTCCCAACATCTTTATTCTCCTCACTCTGAAGAAGTCCCTTCAATTTCGTCACCTCGCGCTCGTAGCTGCCGGTCGGGACGACGAGATCGTACATGTTGAGAGACCAGAAAGTTACATAGAACTGAGGATTCAGATCATCCCAAGCTCTCTTGTTAACCTGATTGGACTTCACTGACTGGACAATGGGAGCGATGATAGATTCAACAACCTCGATGTACTTTCGGATACTTTGAGAACTGGTCATGTTTTTCATGGCCTTGTCTTGTTTACGCAATTCTTCAAACTTTGAGTTGATGGCATAATTTAGTGATGGTCTAGACAGATAGAAGGCAACATCTGTTTGAATGGAGTACTCACTTAAAAGGACAGATACGGATGGTAATCTTTGTGCGTAATCTTCCATGTTTAAGCTGTTGGCCAAGAAGCTCCCATAC----------------------------
Nreclusus_Newfound_N259 -----------------------------------------------------TTTCAGAACACCAGAATAACCAGTAGCCAAGACGTATATATCCGGCCTTTTATCCTTCTCCTCGTTCTTTACTTTCTCAATGCGGCGTTCCAAGGCTCCACCCAAGTTCTGTATAACAGGAAAATGGGGTGCTATCTTACGCAACACCAGCAAGCAATTGCGGATTTGGACATACTCTCCAGAGTCCAAACACTTGAGAAGAGATTTAGCTATTTTGAAATGCCATTTGTGGCAGACATGCCGGTAATTCTCATAGTCCACGTGATCGACGGATGGGTCACCAGTTTTATCGGCCACTTTGAACTTTGTCATAAAACCCGGGAAATTTGAACATTCCTTGTCAAATATCGCTTTATCGCTGTGCCACCTCATAACAGTCTCCAACATGGAGCATAGCAGAAGTCCGTAACGGTTCGCCTCGTTTTCTGTGCACGCTGCAACAGTGTTGGTTATGTCGCAAAAAACTCGATCATAGCATAGCAATGTTGAAAAGTTAGGAGTCTTTAAGCAATGGATGAGGTGCACAAACTTTGCACAGTACAAGGCATCTACAGGTGTGAATATACAGCGGGGAAACAGACATAATTGCAGGAATTGAGTGATGGTTTCGTTCTTGGCCGCCCTCGATTGAAACCAGCCATCTTTTTCGCTTTTCAGCCGAGCCATTACCCTGACACAGTGCTCCTGCTGCATTTTTTCTTCCTCTACCAGTTTTGTGATGAGAGCGTCACAGCGTTCTCTCTCCTTCTTCTTCTTCCCAACATCTTTATTCTCCTCACTCTGAAGAAGTCCCTTCAATTTCGTCACCTCGCGCTCGTAGCTGCCGGTCGGGACGACGAGATCGTACATGTTGAGAGACCAGAAAGTTACATAGAACTGAGGATTCAGATCATCCCAAGCTCTCTTGTTAACCTGATTGGACTTCACTGACTGGACAATGGGAGCGATGATAGATTCAACAACCTCGATGTACTTTCGGATACTTTGAGAACTGGTCATGTTTTTCATGGCCTTGTCTTGTTTACGCAATTCTTCAAACTTTGAGTTGATGGCATAATTTAGTGATGGTCTAGACAGATAGAAGGCAACATCTGTTTGAATGGAGTACTCACTTAAAAGGACAGATACGGATGGTAATCTTTGTGCGTAATCTTCCATGTTTAAGCTGTTGGCCAAGAAGCTCCCATACTGAACGAGAGTGTCCTGGCACTGATCAT
Nreclusus_Noland_N1051 -------------------------------------------------------------------AATAACCAGTAGCCAAGACGTATATATCCGGCCTTTTATCCTTCTCCTCGTTCTTTACTTTCTCAATGCGGCGCTCCAAGGCTCCACCCAAGTTCTGTATAACAGGAAAATGGGGTGCTATCTTACGCAACACCAGCAAGCAATTGCGGATTTGGACATACTCTCCAGAGTCCAAACACTTGAGAAGAGATTTAGCTATTTTGAAATGCCATTTGTGGCAGACATGACGGTAATTCTCATAGTCCACGTGATCGACGGATGGATCACCAGTTTTATCGGCCACTTTGAACTTTGTCATAAAACCCGGGAAATTTGAACATTCCTTGTCAAATATCGCTTTATCGCTGTGCCACCTCATAACAGTCTCCAACATGGAGCATAGCAGAAGTCCATAACGGTTCGCCTCGTTTTCTGTGCACGCTGCAACAGTGTTGGTTATGTCGCAAAAAACTCGATCATAGCATAGCAATGTTGAAAAGTTAGGAGTCTTTAAGCAATGGATGAGGTGCACAAACTTTGCACAGTACAAGGCATCTACAGGTGTGAATATACAGCGGGGAAACAGACATAATTGCAGGAATTGAGTGATGGTTTCGTTCTTGGCCGCCCTCGATTGAAACCAGCCATCTTTTTCGCTTTTCAGCCGAGCCATTACCCGGACACAGTGCTCCTGCTGCATTTTTTCTTCCTCTACCAGCTTTGTGATGAGAGCGTCACAGCGTTCCCTCTCCTTCTTCTTCTTCCCAACGTCTTTATTCTCCTCACTCTGAAGAAGTCCCTTCAATTTCGTCACCTCACGCTCGTAGCTGCCGGTCGGGACGACGAGATCGTACATGTTGAGAGACCAGAAAGTTACATAGAACTGAGGATTTAGATCATCCCAAGCTCTCTTGTTAACCTGATTGGACTTCACTGACTGGACAATGGGAGCGATGATAGATTCAACAACCTCGATGTACTTTCGGATACTTTGAGAACTGGTCATGTTTTTCATGGCCTTGTCTTGCTTACGCAATTCTTCAAACTTTGAGTTGATGGCATAATTTAGTGATGGTCTAGACAGATAGAAGGCAACATCTGTTTGAATGGAGTACTCACTTAAAAGGACAGATACGGATGGTAATCTTTGTGCGTAATCTTCCATGTTTAAGCTGTTGGCCAAGAAGCTCCCGTACTGAACG----------------------
Nreclusus_Smokemont_N1020 -------------------------TCTCTGGTATAAGAGAGGCCTTTTTGGATTTCAGAACACCAGAATAACCAGTAGCCAAGACGTATATATCCGGCCTTTTATCCTTCTCCTCGTTCTTTACTTTCTCAATGCGGCGCTCCAAGGCTCCACCCAAGTTCTGTATAACAGGAAAATGGGGTGCTATCTTACGCAACACCAGCAAGCAATTGCGGATTTGGACATACTCTCCAGAGTCCAAACACTTGAGAAGAGATTTAGCTATTTTGAAATGCCATTTGTGGCAGACATGACGGTAATTCTCATAGTCCACGTGATCGACGGATGGGTCACCAGTTTTATCGGCCACTTTGAACTTTGTCATAAAACCCGGGAAATTTGAACATTCCTTGTCAAATATCGCTTTATCGCTGTGCCACCTCATAACAGTCTCCAACATGGAGCATAGCAGAAGTCCGTAACGGTTCGCCTCGTTTTCTGTGCACGCTGCAACAGTGTTGGTTATGTCGCAAAAAACTCGATCATAGCATAGCAGTGTTGAAAAGTTGGGAGTCTTTAAGCAATGGATGAGGTGCACAAACTTTGCACAGTACAAGGCATCTACAGGTGTGAATATACAGCGGGGAAAAAGACATAATTGCAGGAATTGAGTGATGGTTTCATTCTTGGCCGCCCTTGATTGAAACCAGCCATCTTTTTCGCTTTTCAGCCGAGCCATTACCCGGACACAGTGCTCCTGCTGCATTTTTTCTTCCTCTACCAGCTTTGTGATGAGAGCATCACAGCGTTCTCTCTCCTTCTTCTTCTTCCCAACATCTTTATTCTCCTCACTCTGAAGAAGTCCCTTCAATTTCGTCACCTCGCGCTCGTAGCTGCCGGTCGGGACGACAAGATCGTACATGTTGAGAGACCAGAAAGTTACATAGAACTGAGGATTTAGATCATCCCAAGCTCTCTTGTTAACCTGATTGGACTTCACTGACTGGACAATGGGAGCGATGATAGATTCAACAACCTCGATGTACTTTCGGATACTTTGAGAACTGGTCATGTTTTTCATGGCCTTGTCTTGTTTACGCAATTCTTCAAACTTTGAGTTGATGGCATAATTTAGTGATGGTCTAGACAGATAGAAGGCAACATCTGTTTGAATGGAGTACTCACTTAAAAGGACAGATACAGATGGTAATCTTTGTGCGTAATCTTCCATGTTTAAGCTGTTGGCCAAGAAGCTCCCGTACTGAACGAGAGTGTCCTGGCACTGATCAT
Nroanensis_IngramBranch_N926 CGAGTTTCTTTCACATGAAACTCGCTCTCTGGTATAAGAGAGGCCTTTTTGGATTTCAGAACACCAGAATAACCAGTAGCCAAGACATATATATCCGGCCTTTTATCCTTCTCCTCGTTCTTTACTTTCTCTATGCGGCGCTCCAAAGCTCCACCCAAGTTCTGTATAACGGGAAAATGGGGCGCTATCTTACGCAACACCAGCAAGCAATTGCGGATTTGGACATACTCTCCAGAGTCCAAACACTTGAGAAGAGATTTAGCTATTTTGAAATGCCATTTGTGACAGACATGACGGTAATTCTCATAGTCCACATGATCGACGGATGGGTCACCAGTTTTATCGGCCACTTTGAACTTTGTCATAAAACCCGGGAAATTTGAACATTCCTTGTCAAATATCGCTTTATCGCTGTGCCACCTCATAACAGTCTCCAACATAGAGCATAGCAGAAGTCCGTAACGGTTCGCCTCGTTTTCTGTGCACGCTGCAACAGTGTTGGTTATGTCGCAAAAAACTCGATCGTAGCAGAGCAATGTTGAAAAGTTAGGAGTCTTTAAGCAATGTATGAGGTGCACAAACTTTGCACAGTACAAGGCATCCACAGGTGTGAATATACAGCGAGGAAACAGACATAATTGCAGGAATTGAGTGATGGTTTCATTCTTGGCTGCCCTCGATTGAAACCAGGCATCTTTTTCGCTTTTCAGCCGAGCCATTACCCTCACACAGTGCTCCTGCTGCATTTTTTCCTCCTCTACCAGCTTTGTGATGAGAGCGTCACAGCGTTCTCTCTCCTTCTTCTTCTTCCCAACGTCTTTATTCTCCTCACTTTGAAGAAGTCCCTTCAGTTTCGTCACCTCGCGCTCGTAGCTGCCGGTCGGGACAACGAGATCGTACATGTTGAGAGACCAGAAAGTTACATAGAACTGAGGATTCAGATCATCCCAGGCCCTCTTGTTAACCTGATTGGACTTCACTGACTGGACAATGGGAGAGATGATAGATTCAACAACCTCGATGTACTTTCGGATACTTTGAGAACTGGTCATGTTTTTCATGGCCTTGTCTTGTTTACGCAATTCTTCAAACTTTGAGTTGATGGCATAATTTAGTGATGGTCTAGATAGATAGAAGGCAACATCTGTTTGAATGGAGTACTCGCTTAAAAGGACAGATACGGATGGTAATCTTTGTGCGTAATCTTCCATGTTCAAGCTGTTGGCCA------------------------------------------
Nroanensis_N_CarversGap_N928 CGAGTTTCTTTCACATGAAACTCACTCTCTGGTATAAGAGAGGCCTTTTTGGATTTCAGAACACCAGAATAACCAGTAGCCAAGACATATATATCCGGCCTTTTATCCTTCTCCTCGTTCTTTACTTTCTCTATGCGGCGCTCCAAAGCTCCACCCAAGTTCTGTATAACAGGAAAATGGGGCGCTATCTTACGCAACACCAGCAAGCAATTGCGGATTTGGACATACTCTCCAGAGTCCAAACACTTGAGAAGAGATTTAGCTATTTTGAAATGCCATTTGTGACAGACATGACGGTAATTCTCATAGTCCACATGATCGACGGATGGGTCACCAGTTTTATCAGCCACTTTGAACTTTGTCATAAAACCCGGGAAATTTGAACATTCCTTGTCAAATATCGCTTTATCGCTGTGCCACCTCATAACAGTCTCCAACATAGAGCACAGCAGAAGTCCGTAACGGTTCGCCTCGTTTTCTGTGCACGCTGCAACAGTGTTGGTTATGTCGCAAAAAACTCGATCATAGCATAGCAATGTTGAAAAGTTAGGAGTCTTTAAGCAATGTATGAGGTGCACAAACTTTGCACAGTACAAGGCATCCACAGGTGTGAATATACAGCGAGGAAACAGACATAATTGCAGGAATTGAGTGATGGTTTCATTCTTGGCTGCCCTCGATTGAAACCAGGCATCTTTTTCGCTTTTCAGCCGAGCCATTACCCTCACACAGTGCTCCTGCTGCATTTTTTCCTCCTCTACCAGCTTTGTGATGAGAGCATCACAGCGTTCTCTCTCCTTCTTCTTCTTCCCAACGTCTTTATTCTCCTCACTTTGAAGAAGTCCCTTCAGTTTCGTCACTTCGCGCTCGTAGCTGCCGGTCGGGACGACGAGATCGTACATGTTGAGAGACCAGAAAGTTACATAGAACTGAGGATTCAGATCATCCCAGGCCCTCTTGTTAACCTGATTGGACTTCACTGACTGGACAATGGGAGAGATGATAGATTCAACAACCTCGATGTACTTTCGGATACTTTGAGAACTGGTCATGTTTTTCATGGCCTTGTCTTGTTTACGCAATTCTTCAAACTTTGAGTTGATGGCATAATTTAGTGATGGTCTAGATAGATAGAAGGCAACATCTGTTTGAATGGAGTACTCACTTAAAAGGACAGATACGGATGGTAACCTTTGTGCGTAATCTTCCATGTTTAAGCTGTTGGCCAAGAAGCTCCCATATTGAACGAGAGTGTCCTGGCACTGATCAT
Nroanensis_RoanHighBluff_N762 -------------------------------------------------------------------------------CCAAGACATATATATCCGGCCTTTTATCCTTCTCCTCGTTCTTTACTTTCTCTATGCGGCGCTCCAAAGCTCCACCCAAGTTCTGTATAACAGGAAAATGAGGCGCTATCTTACGCAACACCAGCAAGCAATTGCGGATTTGGACATACTCTCCAGAGTCCAAACACTTGAGAAGAGATTTAGCTATTTTGAAATGCCATTTGTGACAGACATGACGGTAATTCTCATAGTCCACATGATCGACGGATGGGTCACCAGTTTTATCGGCCACTTTAAACTTTGTCATAAAACCCGGGAAATTTGAACATTCCTTGTCAAATATCGCTTTATCGCTGTGCCACCTCATAACAGTCTCCAACATAGAGCATAGCAGAAGTCCGTAACGGTTCGCCTCGTTTTCTGTGCACGCTGCAACAGTGTTGGTTATGTCGCAAAAAACTCGATCGTAGCAGAGCAATGTTGAAAAGTTAGGAGTCTTTAAGCAATGTATGAGGTGCACAAACTTTGCACAGTACAAGGCATCCACAGGTGTGAATATACAGCGAGGAAACAGACATAATTGCAGGAATTGAGTGATGGTTTCATTCTTGGCTGCCCTCGATTGAAACCAGACATCTTTTTCGCTTTTCAGCCGAGCCATTACCCTCACACAGTGCTCCTGCTGCATTTTTTCCTCCTCTACCAGCTTTGTGATGAGAGCGTCACAGCGTTCTCTCTCCTTCTTCTTCTTCCCAACGTCTTTATTCTCCTCACTTTGAAGAAGTCCCTTCAGTTTCGTCACCTCGCGCTCGTAGCTGCCGGTCGGGACGACGAGATCGTACATGTTGAGAGACCAGAAAGTTACATAGAACTGAGGATTCAGATCATCCCAGGCCCTCTTGTTAACCTGATTGGACTTCACTGACTGGACAATGGGAGAGATGATAGATTCAACAACCTCGATGTACTTTCGGATACTTTGAGAACTGGTCATGTTTTTCATGGCCTTGTCTTGTTTACGCAATTCTTCAAACTTTGAGTTGATTGCATAATTTAGTGATGGTCTAGATAGATAGAAGGCAACATCTGTTTGAATGGAGTACTCGCTTAAAAGGACAGATACGGATGGTAATCTTTGTGCGTAATCTTCCATGTTCAAGCTGTTGGCCAAGAAGCTCCCATATTGAACGAGAGTGTCCTGGCACTGATCAT
Nsheari_BaldRiver_N1168 CGAGTTTCTTTCACGTGAAACTCGCTCTCTGGTATAAGAGAGGCCTTTTTGGATTTCAGAACACCAGAATAACCAGTAGCCAAGACGTATATATCCGGCCTTTTATCCTTCTCCTCGTTCTTTACTTTCTCTATGCGGCGCTCCAAAGCTCCACCCAAGTTCTGTATAACAGGAAAATGGGGCGCTATTTTACGTAACACCAACAAGCAATTGCGGATTTGGACATACTCTCCAGAGTCCAAACACTTGAGAAGAGATTTAGCTATTTTGAAATGCCATTTGTGGCAGACATGACGGTAATTCTCATAGTCCACGTGATCGACGGATGGGTCACCAGTTTTATCAGCCACTTTGAACTTTGTCATAAAACCCGGGAAATTCGAACATTCCTTGTCAAATATCGCTTTATCGCTGTGCCACCTCATAACGGTCTCCAACATGGAGCACAGCAGAAGTCCGTAACGGTTCGCCTCGTTTTCTGTGCACGCTGCGACAGTGTTGGTTATGTCGCAAAAAACTCGATCATAGCATAGCAATGTTGAAAAGTTAGGAGTCTTTAAGCAATGTATGAGGTGCACAAACTTTGCACAGTACAAGGCATCTACAGGTGTGAATATACAGCGAGGAAACAGACATAATTGCAGGAATTGAGTGATGGTTTCATTCTTGGCCGCCCTCGATTGAAACCAGGCATCTTTTTCGCTTTTCAGCCGAGCCATTACCCTGACACAGTGCTCCTGCTGCATTTTTTCTTCCTCTACCAGCTTTGTGATGAGAGCATCACAGCGTTCTCTCTCCTTCTTCTTCTTCCCAACATCTTTATTCTCCTCACTCTGAAGAAGTCCCTTCAGTTTCGTCACCTCGCGCTCGTAGCTGCCGGTCGGGACGACGAGATCGTACATGTTGAGAGACCAGAAAGTTACATAGAACTGAGGATTCAGATCATCCCAAGCTCTCTTGTTAACCTGATTGGACTTCACTGACTGGACAATGGGAGCGATGATAGATTCTACAACCTCAATATACTTTCGGATACTTTGAGAACTGGTCATGTTTTTCATTGCCTTGTCTTGTTTACGCAATTCTTCAAACTTTGAGTTGATGGCATAATTTAGTGATGGTCTAGACAGATAGAAGGCAACATCTGTTTGAATGGAGTACTCACTTAAAAGGACAGATACGGATGGTAATCTTTGTGCGTAATCTTCCATGTTTAAGCTGTTGGCCAAGAAGCTCCCATACTGAACGAGAGTGTCCTGGCACTGATCAT
Nsheari_Cohutta_N826 CGAGTTTCTTTCACGTGAAACTCGCTCTCTGGTATAAGAGAGGCCTTTTTGGATTTCAGAACACCAGAATAACCAGTAGCCAAGACGTATATATCCGGCCTTTTATCCTTCTCCTCGTTCTTTACTTTCTCTATGCGGCGCTCCAAAGCTCCACCCAAGTTCTGTATAACAGGAAAATGGGGCGCTATTTTACGTAACACCAACAAGCAATTGCGGATTTGGACATACTCTCCAGAGTCCAAACACTTGAGAAGAGATTTAGCTATTTTGAAATGCCATTTGTGGCAGACATGACGGTAATTCTCATAGTCCACGTGATCGACGGATGGGTCACCAGTTTTATCAGCCACTTTGAACTTTGTCATAAAACCCGGGAAATTCGAACATTCCTTGTCAAATATCGCTTTATCGCTGTGCCACCTCATAACGGTCTCCAACATCGAACACAGCAGAAGTCCGTAACGGTTCGCCTCATTTTCTGTGCACGCTGCGACAGTGTTGGTTATGTCGCAAAAAACTCGATCATAGCATAGCAATGTTGAAAAGTTAGGAGTCTTTAAGCAATGTATGAGGTGCACAAACTTTGCACAGTACAAGGCATCTACAGGTGTGAATATACAGCGAGGAAACAGACATAATTGCAGGAATTGAGTGATGGTTTCATTCTTGGCCGCCCTCGATTGAAACCAGGCATCTTTTTCGCTTTTCAGCCGAGCCATTACCCTGACACAGTGCTCCTGCTGCATTTTTTCCTCCTCTACCAGCTTTGTGATGAGAGCGTCACAGCGTTCTCTCTCCTTCTTCTTCTTCCCAACGTCTTTATTCTCCTCACTCTGAAGAAGTCCCTTCAGTTTCGTCACCTCTCGCTCGTAGCTGCCGGTCGGGACGACGAGATCGTACATGTTGAGGGACCAGAAAGTTACATAGAACTGAGGATTCAGATCATCCCAAGCTCTCTTGTTAACCTGATTGGACTTCACTGACTGGACAATGGGAGCGATGATAGATTCAACAACCTCGATGTACTTTCGGATACTTTGAGAACTGGTCATGTTTTTCATGGCCTTGTCTTGTTTACGCAACTCTTCAAACTTTGAGTTGATGGCATAATTTAGTGATGGTCTAGACAGATAGAAGGCAACATCTGTTTGAATGGAGTACTCACTTAAAAGGACAGATACGGATGGTAATCTTTGTGCGTAATCTTCCATGTTTAAGCTGTTGGCCAAGAAGCTCCCATACTGAACGAGAGTGTCCTGGCACTGATCAT
Nsheari_JoyceKilmer_N092 -------------------------------------------------------------------------CAGTAGCCAAGACGTATATATCCGGCCTTTTATCCTTCTCCTCGTTCTTTACTTTCTCTATGCGGCGCTCCAAAGCTCCACCCAAGTTCTGTATAACAGGAAAATGGGGCGCTATTTTACGTAACACCAACAAGCAATTGCGGATTTGGACATACTCTCCAGAGTCCAAACACTTGAGAAGAGATTTAGCTATTTTGAAATGCCATTTGTGGCAGACATGACGGTAATTCTCATAGTCCACGTGATCGACGGATGGGTCACCAGTTTTATCAGCCACTTTGAACTTTGTCATAAAACCCGGGAAATTCGAACATTCCTTGTCAAATATCGCTTTATCGCTGTGCCACCTCATAACGGTCTCCAACATGGAGCACAGCAGAAGTCCGTAACGGTTCGCCTCGTTTTCTGTGCACGCTGCGACAGTGTTGGTTATGTCGCAAAAAACTCGATCATAGCATAGCAATGTTGAAAAGTTAGGAGTCTTTAAGCAATGTATGAGGTGCACAAACTTTGCACAGTACAAGGCATCTACAGGTGTGAATATACAGCGAGGAAACAGACATAATTGCAGGAATTGAGTGATGGTTTCATTCTTGGCCGCCCTCGATTGAAACCAGGCATCTTTTTCGCTTTTCAGCCGAGCCATTACCCTGACACAGTGCTCTTGCTGCATTTTTTCTTCCTCTACCAGCTTTGTGATGAGAGCGTCACAGCGTTCTCTCTCCTTCTTCTTCTTCCCAACATCTTTATTCTCCTCACTCTGAAGAAGTCCCTTCAGTTTCGTCACCTCGCGCTCATAGCTGCCGGTCGGGACGACGAGATCGTACATGTTGAGAGACCAGAAAGTTACATAGAACTGAGGATTCAGATCATCCCAAGCTCTTTTGTTAACCTGATTGGACTTCACTGACTGGACAATGGGAGCGATGATAGATTCAACAACCTCAATATACTTTCGGATACTTTGAGAACTGGTCATGTTTTTCATTGCCTTGTCTTGTTTACGCAATTCTTCAAACTTTGAGTTGATGGCATAATTTAGTGATGGTCTAGACAGATAGAAGGCAACATCTGTTTGAATGGAGTACTCACTTAAAAGGACAGATACGGATGGTAATCTTTGTGCGTAATCTTCCATGTTTAAGCTGTTGGCCAAGAAGCTCCCATACTGAACGAGAGTGTCCTGGCACTGATCAT
Nsilvanus_Elijay_N395 -------------CATGAAAATCGCTCTCTGGTATAAGAGAGGCCTTTTTGGATTTCAGAACACCAGAATAACCAGTAGCCAAGACGTATATATCCGGCCTTTTATCCTTCTCCTCGTTCTTTACTTTCTCTATGCGGCGCTCCAAAGCTCCACCCAAGTTCTGTATAACAGGAAAATGGGGCGCTATCTTACGCAACACCAGTAAGCAATTGCGGATTTGGACATACTCTCCAGAGTCCAAACACTTGAGGAGAGATTTAGCTATTTTGAAATGCCATTTGTGACAGACATGACGGTAATTCTCATAGTCCACATGATCGACGGATGGGTCGCCAGTCTTATCGGCCACTTTGAACTTTGTCATAAAACCCGGGAAATTCGAACATTCCTTGTCAAATATCGCTTTATCGCTGTGCCACCTCATAACAGTCTCCAACATGGAGCACAGCAGAAGTCCGTAACGGTTCGCCTCGTTTTCTGTGCACGCTGCAACAGTGTTGGTTATGTCGCAAAAAACTCGATCATAACATAGCAACGTTGAAAAGTTAGGAGTCTTTAAGCAATGTATGAGGTGCACAAACTTCGCACAGTACAAGGCATCCACAGGTGTGAATATACAGCGAGGAAACAGACATAATTGCAGGAATTGAGTGATGGTTTCATTCTTGGCTGCCCTCGATTGAAACCAGGCATCTTTTTCGCTTTTCAGCCGAGCCATTACCCTCACACAGTGCTCCTGTTGCATTTTTTCCTCCTCTACCAGCTTTGTGATGAGAGCGTCACAGCGTTCTCTCTCCTTCTTCTTCTTCCCAACATCTTTATTCTCCTCACTCTGAAGAAGTCCCTTCAGTTTCGTCACCTCGCGCTCGTAGCTGCCGGTCGGGACAACAAGATCGTACATGTTGAGAGACCAGAAAGTTACATAGAACTGAGGATTCAGATCATCCCAGGCTCTCTTGTTAATCTGATTGGACTTCACTGACTGGACAATGGGAGCAATGATAGATTCAACAACCTCGATGTACTTTCGGATACTTTGAGAACTGGTCATGTTTTTCATGGCCTTGTCTTGTTTACGCAATTCTTCAAACTTTGAGTTGATGGCATAATTTAGAGATGGTCTAGACAGATAGAAGGCAACATCTGTTTGAATGGAGTACTCACTTAAAAGGACAGATACGGATGGTAATCTTTGTGCGTAATCTTCCATGTTTAAGC---------------------------------------------------
Nsilvanus_GermanyCove_N1017 CGAGTTTCTTTCACATGAAACTCGCTCTCTGGTATAAGAGAGGCCTTTTTGGATTTCAGAACACCAGAATAACCAGTAGCCAAGACGTATATATCCGGCCTTTTATCCTTCTCCTCGTTCTTTACTTTCTCTATGCGGCGCTCCAAAGCTCCACCCAAGTTCTGTATAACAGGAAAATGGGGCGCTATCTTACGCAACACCAGCAAGCAATTGCGGATTTGGACATACTCTCCAGAGTCCAAACACTTGAGGAGAGATTTAGCTATTTTGAAATGCCATTTGTGACAGACATGACGGTAATTCTCATAGTCCACATGATCGACGGATGGGTCGCCAGTCTTATCGGCCACTTTGAACTTTGTCATAAAACCCGGGAAATTCGAACATTCCTTGTCAAATATCGCTTTATCGCTGTGCCACCTCATAACAGTCTCCAACATGGAGCACAGCAGAAGTCCGTAACGGTTTGCCTCGTTTTCTGTGCACGCTGCAACAGTGTTGGTTATGTCGCAAAAAACTCGATCATAGCATAGCAACGTTGAAAAGTTAGGAGTCTTTAAGCAATGTATGAGGTGCACAAACTTCGCACAGTACAAGGCATCCACAGGTGTGAATATACAGCGAGGAAACAGACATAATTGCAGGAATTGAGTGATGGTTTCATTCTTGGCCGCCCTCGATTGAAACCAGGCATCTTTTTCGCTTTTCAGCCGAGCCATTACCCTCACACAGTGCTCCTGCTGCATTTTTTCCTCCTCTACCAGCTTTGTGATGAGCGCGTCACAGCGTTCTCTCTCCTTCTTCTTCTTCCCAACATCTTTATTCTCCTCACTCTGAAGAAGTCCCTTCAGTTTCGTCACCTCGCGCTCGTAGCTGCCGGTCGGGACGACGAGATCGTACATGTTGAGAGACCAGAAAGTTACATAGAACTGAGGATTCAGATCATCCCAGGCTCTCTTGTTAATCTGATTGGACTTCACTGACTGGACAATGGGAGCGATGATAGATTCAACAACCTCGATGTACTTTCGGATACTTTGAGAACTAGTCATGTTTTTCATGGCCTTGTCTTGTTTACGCAATTCTTCAAACTTTGAGTTGATGGCATAATTTAGTGATGGTCTAGACAGATAGAAGGCAACATCTGTTTGAATGGAGTACTCACTTAAAAGGACAGATACAGATGGTAACCTTTGTGCATAATCTTCCATGTTTAAGCTGTTGGCCAAGAAGCTCCCATATTGAACGAGAGT-----------------
Nsilvanus_HeboMtn_N1029 -----------------------------------------------------------------------------------GACGTATATATCCGGTCTTTTATCCTTCTCCTCGTTCTTTACTTTCTCTATGCGGCGCTCCAAAGCTCCACCCAAGTTCTGTATAACAGGAAAATGGGGCGCTATCTTACGCAACACCAGCAAGCAATTGCGGATTTGGACATACTCTCCAGAGTCCAAACACTTGAGGAGAGATTTAGCTATTTTGAAATGCCATTTGTGACAGACATGACGGTAATTCTCATAGTCCACATGATCGACGGATGGGTCACCAGTCTTATCGGCCACTTTGAACTTTGTCATAAAACCCGGGAAATTCGAACATTCCTTGTCAAATATCGCTTTATCGCTGTGCCACCTCATAACAGTCTCCAACATGGAGCACAGCAGAAGTCCGTAACGGTTCGCCTCGTTTTCTGTGCACGCTGCAACAGTGTTGGTTATGTCGCAAAAAACTCGATCATAGCATAGCAACGTTGAAAAGTTAGGAGTCTTTAAGCAATGTATGAGGTGCACAAACTTCGCACAGTACAAGGCATCCACAGGTGTGAATATACAGCGAGGAAACAGACATAATTGCAGGAATTGAGTGATGGTTTCATTCTTGGCCGCCCTCGATTGAAACCAGGCATCTTTTTCGCTTTTCAGCCGAGCCATTACCCTCACACAGTGCTCCTGCTGCATTTTTTCCTCCTCTACCAGCTTTGTGATGAGAGCGTCACAGCGTTCTCTCTCCTTCTTCTTCTTCCCAACATCTTTATTCTCCTCACTCTGAAGAAGTCCCTTCAGTTTCGTCACCTCGCGCTCGTAGCTGCCGGTCGGGACGACGAGATCGTACATGTTGAGAGACCAGAAAGTTACATAGAACTGAGGATTCAGATCATCCCAGGCTCTCTTGTTAATCTGATTGGACTTCACTGACTGGACAATGGGAGCGATGATAGATTCAACAACCTCGATGTACTTTCGGATACTTTGAGAACTAGTCATGTTTTTCATGGCCTTGTCTTGTTTACGCAATTCTTCAAACTTTGAGTTGATGGCATAATTTAGTGATGGTCTAGACAGATAGAAGGCAACATCTGTTTGAATGGAGTACTCACTTAAAAGGACAGATACGGATGGTAACCTTTGTGCGTAATCTTCCATGTTTAAGCTGTTGGCCAAGAAGCTCCCATATTGAACGAGAGTGTCCTGGCACTGATCAT
Nstupkai_BlowholeWOS_N285 -----------------------------------------------------------AACACCAGAATAACCAGTAGCCAAGACGTATATATCCGGCCTTTTATCCTTCTCCTCGTTCTTTACTTTCTCAATGCGGCGCTCCAAGGCTCCACCCAAGTTCTGTATAACAGGAAAATGGGGTGCTATCTTACGCAACACCAGCAAGCAATTGCGGATTTGGACATACTCTCCAGAGTCCAAACACTTGAGAAGAGATTTAGCTATTTTGAAATGCCATTTGTGGCAGACATGACGGTAATTCTCATAGTCCACGTGATCGACGGATGGGTCACCAGTTTTATCGGCCACTTTGAACTTTGTCATAAAACCCGGGAAATTTGAACATTCCTTGTCAAATATCGCTTTATCGCTGTGCCACCTCATAACAGTCTCCAACATGGAGCACAGCAGAAGTCCGTAACGGTTCGCCTCGTTTTCTGTGCACGCTGCAACAGTGTTGGTTATGTCGCAAAAAACTCGATCATAGCATAGCAGTGTTGAAAAGTTGGGAGTCTTTAAGCAATGGATGAGGTGCACAAACTTTGCACAGTACAAGGCATCTACAGGTGTGAATATACAGCGGGGAAAAAGACATAATTGCAGGAATTGAGTGATGGTTTCATTCTTGGCCGCCCTCGATTGAAACCAGCCATCTTTTTCGCTTTTCAGCCGAGCCATTACCCTGACACAGTGCTCCTGCTGCATTTTTTCTTCCTCTACCAGTTTTGTGATGAGAGCGTCACAGCGTTCCCTCTCCTTCTTCTTCTTCCCAACGTCTTTATTCTCCTCACTCTGAAGGAGACCCTTCAGTTTCGTCACCTCGCGCTCGTAGCTGCCGGTCGGGACGACGAGATCGTACATGTTGAGAGACCAGAAAGTTACATAGAACTGAGGATTCAGATCATCCCAAGCTCTCTTGTTAACCTGATTGGACTTCACTGACTGGACAATGGGAGCGATGATAGATTCAACAACCTCGATGTACTTTCGGATACTTTGAGAACTGGTCATGTTTTTCATGGCCTTGTCTTGTTTACGCAATTCTTCAAACTTTGAGTTGATGGCATAATTTAGTGATGGTCTAGACAGATAGAAGGCAACATCTGTTTGAATGGAGTACTCACTTAAAAGGACAGATACGGATGGTAATCTTTGTGCGTAATCTTCCAT-----------------------------------------------------------
Nstupkai_Blowing_N356 --------------------------CTCTGGTATAAGAGAGGCCTTTTTGGATTTCAGAACACCAGAATAACCAGTAGCCAAGACGTATATATCCGGCCTTTTATCCTTCTCCTCGTTCTTTACTTTCTCAATGCGGCGCTCCAAGGCTCCACCCAAGTTCTGTATAACAGGAAAATGGGGTGCTATCTTACGCAACACCAGCAAGCAATTGCGGATTTGGACATACTCTCCAGAGTCCAAACACTTGAGAAGAGATTTAGCTATTTTGAAATGCCATTTGTGGCAGACATGACGGTAATTCTCATAGTCCACGTGATCGACGGATGGGTCACCAGTTTTATCGGCCACTTTGAACTTTGTCATAAAACCCGGGAAATTTGAACATTCCTTGTCAAATATCGCTTTATCGCTGTGCCACCTCATAACAGTCTCCAACATGGAGCACAGCAGAAGTCCGTAACGGTTCGCCTCGTTTTCTGTGCACGCTGCAACAGTGTTGGTTATGTCGCAAAAAACTCGATCATAGCATAGTAGTGTTGAAAAGTTGGGAGTCTTTAAGCAATGGATGAGGTGCACAAACTTTGCACAGTACAAGGCATCTACAGGTGTGAATATACAGCGGGGAAAAAGACATAATTGCAGGAATTGAGTGATGGTTTCATTCTTGGCCGCCCTCGATTGAAACCAGCCATCTTTTTCGCTTTTCAGCCGAGCCATTACCCTGACACAGTGCTCCTGCTGCATTTTTTCTTCCTCTACCAGTTTTGTGATGAGAGCGTCACAGCGTTCCCTCTCCTTCTTCTTCTTCCCAACGTCTTTATTCTCCTCACTCTGAAGGAGTCCCTTCAGTTTCGTCACCTCGCGCTCGTAGCTGCCGGTCGGGACGACGAGATCGTACATGTTGAGAGACCAGAAAGTTACATAGAACTGAGGATTCAGATCATCCCAAGCTCTCTTGTTAACCTGATTGGACTTCACTGACTGGACAATGGGAGCGATGATAGATTCAACAACCTCGATGTACTTTCGGATACTTTGAGAACTGGTCATGTTTTTCATGGCCTTGTCTTGTTTACGCAATTCTTCAAACTTTGAGTTGATGGCATAATTTAGTGATGGTCTAGACAGATAGAAGGCAACATCTGTTTGAATGGAGTACTCACTTAAAAGGACAGATACAGATGGTAATCTTTGTGCGTAATCTTCCATGTTTAAGCTGTTGGCCAAGAAGCTCCCAT------------------------------
Nstupkai_LittleRiver_N293 CGAGTTTCTTTCACATGAAACTCGCTCTCTGGTATAAGAGAGGCCTTTTTGGATTTCAGAACACCAGAATAACCAGTAGCCAAGACGTATATATCCGGCCTTTTATCCTTCTCCTCGTTCTTTACTTTCTCAATGCGGCGCTCCAAGGCTCCACCCAAGTTCTGTATAACAGGAAAATGGGGTGCTATCTTACGCAACACCAGCAAGCAATTGCGGATTTGGACATACTCTCCAGAGTCCAAACACTTGAGAAGAGATTTAGCTATTTTGAAATGCCATTTGTGGCAGACATGACGGTAATTCTCATAGTCCACGTGATCGACGGATGGGTCACCAGTTTTATCGGCCACTTTGAACTTTGTCATAAAACCCGGGAAATTTGAACATTCCTTGTCAAATATCGCTTTATCGCTGTGCCACCTCATAACAGTCTCCAACATGGAGCACAGCAGAAGTCCGTAACGGTTCGCCTCGTTTTCTGTGCACGCTGCAACAGTGTTGGTTATGTCGCAAAAAACTCGATCATAGCATAGCAATGTTGAAAAGTTAGGAGTCTTTAAGCAATGGATGAGGTGCACAAACTTTGCACAGTACAAGGCATCTACAGGTGTGAATATACAGCGGGGAAAAAGACATAATTGCAGGAATTGAGTGATGGTTTCATTCTTGGCCGCCCTCGATTGAAACCAGCCATCTTTTTCGCTTTTCAGCCGAGCCATTACCCTGACACAGTGCTCCTGCTGCATTTTTTCTTCCTCTACCAGTTTTGTGATGAGAGCGTCACAGCGTTCTCTCTCCTTCTTCTTCTTCCCAACATCTTTATTCTCCTCACTCTGAAGAAGTCCCTTCAATTTCGTCACCTCGCGCTCATAGCTGCCGGTCGGGACGACGAGATCGTACATGTTGAGAGACCAGAAAGTTACATAGAACTGAGGATTCAGATCATCCCAAGCTCTCTTGTTAACCTGATTGGACTTCACTGACTGGACAATGGGAGCGATGATAGATTCAACAACCTCGATGTACTTTCGGATACTTTGAGAACTGGTCATGTTTTTCATGGCCTTGTCTTGTTTACGCAATTCTTCAAATTTTGAGTTGATGGCATAATTTAGTGATGGTCTAGACAGATAGAAGGCAACATCTGTTTGAATGGAGTACTCACTTAAAAGGACAGATACAGATGGTAATCTTTGTGCGTAATCTTCCATGTTTAAGCTGTTGGCCAAGAAGCTCCCGTACTGAACGAGAGTGTCCTGGCACTGATCAT
Nstygius_ObeLee_N0656 CGAGTTTCTTTCACATGAAACTCACTCTCGGGTATAAGAGAGGCCTTTTTGGATTTCAGAACACCAGAATAACCAGTGGCCAAGACGTATATGTCGGGCCTTTTATCCTTCTCCTCGTTCTTTACTTTCTCTATGCGGCGCTCCAAAGCTCCACCCAAGTTCTGTATAACAGGAAAATGGGGTGCTATCTTACGCAACACCAGCAAGCAATTGCGGATTTGGACATACTCTCCAGAGTCCAAACACTTGAGAAGAGATTTAGCTATTTTGAAATGCCATTTGTGGCAGACATGACGGTAATTCTCGTAGTCCACATGATCGACGGATGGGTCACCGGTTTTATCGGCCACTTTGAACTTTGTCATAAAACCCGGGAAATTTGAACATTCCTTGTCAAATATTGCTTTATCGCTGTGCCACCTCATAACAGTCTCCAACATGGAGCACAGCAGAAGTCCGTAACGGTTCGCCTCGTTTTCTGTGCACGCTGCGACAGTGTTGGTTATGTCGCAGAAAACTCGATCGTAGCATAGCAATGTTGAAAAGTTTGGAGTCTTTAAGCAATGTATGAGATGCACAAACTTTGCACAGTACAAGGCATCCACAGGTGTGAATATACAGCGAGGAAACAGACATAATTGCAGGAATTGAGTGATGGTTTCATTCTTGGCCGCCCTCGACTGAAACCAGGCATCTTTTTCACTTTTCAGCCGAGCCATTACCCTGACACAGTGCTCCTGCTGCATTTTTTCTTCCTCTACCAACTTTGTGATGAGAGCATCACAGCGTTCTCTCTCCTTCTTCTTCTTCCCAACGTCTTTATTCTCCTCACTCTGAAGAAGTCCCTTCAATTTCGTCACCTCACGCTCGTAGCTGCCAGTCGGTACGACAAGATCGTACATGTTGAGAGACCAGAAAGTTACATAGAACTGAGGATTCAGATCATCCCAGGCCCTCTTGTTAACCTGATTGGACTTCACTGACTGGACAATGGGAGCGATGATAGATTCAACAACCTCGATATACTTTCGGATACTTTGAGAACTGGTCATGTTTTTCATGGCCTTGTCTTGTTTTCGCAACTCTTCAAACTTTGAGTTGATGGCATAATTTAGTGATGGCCTAGACAGATAGAAGGCAACATCTGTTTGAATGGAGTACTCACTTAAAAGAACAGATACGGATGGTAACCTTTGTGCGTAATCTTCCATGTTTAAGCTGTTGGCCAAGAAGCTGCCATATTGAACGAGAGTGTCCTGGCACTGATCAT
Nstygius_RavenB_N1022 CGAGTTTCTTTCACATGAAACTCACTCTCTGGTCTAAGAGCGGCCGTTTTGGATTTCAGAACACCAGAATAACCAGTGGCCAAGACGTATATGTCGGGCCTTTTATCCTTCTCCTCGTTCTTTACTTTCTCTATGCGGCGCTCCAAAGCTCCACCCAAGTTCTGTATAACAGGAAAATGGGGTGCTATCTTACGCAACACCAGCAAGCAATTGCGGATTTGGACATACTCTCCAGAGTCCAAACACTTGAGAAGAGATTTAGCTATTTTGAAATGCCATTTGTGGCAGACATGACGGTAATTCTCGTAGTCCACATGATCGACGGATGGGTCACCGGTTTTATCGGCCACTTTGAACTTTGTCATAAAACCCGGGAAATTTGAACATTCCTTGTCAAATATTGCTTTATCGCTGTGCCACCTCATAACAGTCTCCAACATGGAGCACAGCAGAAGTCCGTAACGGTTCGCCTCGTTTTCTGTGCACGCTGCGACAGTGTTGGTTATGTCGCAGAAAACTCGATCGTAGCATAGCAATGTTGAAAAGTTTGGAGTCTTTAAGCAATGTATGAGATGCACAAACTTTGCGCAGTACAAGGCATCCACAGGTGTGAATATACAGCGAGGAAACAGACATAATTGCAGGAATTGAGTGATGGTTTCATTCTTGGCCGCCCTCGACTGAAACCAGGCATCTTTTTCACTTTTCAGCCGAGCCATTACCCTGACACAGTGCTCCTGCTGCATTTTTTCTTCCTCTACCAACTTTGTGATGAGAGCATCACAGCGTTCTCTCTCCTTCTTCTTCTTCCCAACGTCTTTATTCTCCTCACTCTGAAGAAGTCCCTTCAATTTCGTCACCTCACGCTCGTAGCTGCCAGTCGGTACGACAAGATCGTACATGTTGAGAGACCAGAAAGTTACATAGAACTGAGGATTCAGATCATCCCAGGCCCTCTTGTTAACCTGATTGGACTTCACTGACTGGACAATGGGAGCGATGATAGATTCAACAACCTCGATATACTTTCGGATACTTTGAGAACTGGTCATGTTTTTCATGGCCTTGTCTTGTTTTCGCAACTCTTCAAACTTTGAGTTGATGGCATAATTTAGTGATGGCCTAGACAGATAGAAGGCAACATCTGTTTGAATGGAGTACTCACTTAAAAGAACAGATACGGATGGTAACCTTTGTGCGTAATCTTCCATGTTTAAGCTGTTGGCCAAGAAGCTGCCATATTGAACGAGAGTGTCCTGGCACTGATCAT
Ntempletoni_BaldMtns_N950 ----------------GGAACTCGCTCTCTGGTATAAGAGAGGCCTTTTTGGATTTCAGAACACCAGAATAACCAGTAGCCAAGACGTATATATCCGGCCTCTTATCCTTCTCCTCATTCTTTACTTTCTCTATGCGGCGCTCCAAAGCTCCTCCCAAGTTCTGTATAACAGGAAAATGGGGTGCTATCTTACGCAACACCAGCAAGCAATTGCGGATTTGGACATACTCTCCAGAGTCCAAACACTTGAGAAGAGATTTAGCTATTTTGAAATGCCATTTGTGACAGACATGACGGTAATTCTCATAGTCCACATGATCGACGGATGGGTCACCAGTTTTATCGGCCACTTTGAACTTTGTCATAAAACCCGGGAAATTCGAACATTCCTTCTCAAATATCGCTTTATCGCTGTGCCACCTCATAACAGTCTCCAACATGGAGCACAGCAGAAGTCCATAACGGTTCGCCTCGTTTTCTGTGCACGCTGCAACAGTGTTGGTTATGTCACAAAAAACTCGATCATAGCATAGCAATGTTGAAAAGTTAGGAGTCTTTAAGCAATGTATGAGGTGCACAAACTTTGCACAGTACAAGGCATCCACAGGTGTGAATATACAGCGAGGAAACAAACATAATTGCAGGAATTGAGTGATGGTTTCATTCTTGGCCGCCCTCGATTGAAACCAGGCATCTTTTTCGCTTTTCAGCCGAGCCATAACCCTGACACAGTGCTCCTGCTGCATTTTTTCTTCCTCTACCAGCTTTGTGATGAGAGCGTCACAGCGTTCTCTCTCCTTCTTCTTCTTTCCAACATCTTTATTCTCCTCACTCTGAAGAAGTCCCTTCAGTTTTGTCACCTCGCGCTCATAGCTGCTGGTCGGGACGACGAGATCGTACATGTTGAGAGACCAGAAAGTTACATAGAACTGAGGATTCAGATCATCCCAAGCTCTCTTGTTAACCTGATTGGACTTCACTGACTGGACAATGGGAGCGATGATAGATTCAACAACCTCGATGTACTTTCGGATACTTTGAGAACTGGTCATGTTTTTCATGGCCTTGTCTTGTTTACGCAATTCTTCAAACTTTGAGTTGATGGCATAATTTAGTGATGGTCTAGACAGGTAGAAGGCAACATCTGTTTGAATGGAGTACTCACTTAAAAGGACAGATACGGATGGTAATCTTTGTGCGTAGTCTTCCATGTTTAAGCTGTTGGCCAAGAAGCTCCCATATTGAACAAGAGTGTCCTGGCACTGATCAT
Ntempletoni_ClarksCreek_N945 CGAGTTTCTTTCACATGAAACTCGCTCTCTGGTATAAGAGAGGCCTTTTTGGATTTCAGAACACCAGAATAACCAGTAGCCAAGACGTATATATCCGGCCTCTTATCCTTCTCCTCATTCTTTACTTTCTCTATGCGGCGCTCCAAAGCTCCACCCAAGTTCTGTATAACAGGAAAATGGGGTGCTATCTTACGCAACACCAGCAAGCAATTGCGGATTTGGACATACTCTCCAGAGTCCAAACACTTGAGAAGAGATTTAGCTATTTTGAAATGCCATTTGTGACAGACATGACGGTAATTCTCATAGTCCACATGATCGACGGATGGGTCACCAGTTTTATCGGCCACTTTGAACTTTGTCATAAAACCCGGGAAATTAGAACATTCCTTCTCAAATATTGCTTTATCGCTGTGCCACCTCATAACAGTTTCCAACATGGAGCACAGCAGAAGTCCATAACGGTTCGCCTCGTTTTCTGTGCACGCTGCAACAGTGTTGGTTATGTCACAAAAAACTCGATCATAGCATAGCAATGTTGAAAAGTTAGGAGTCTTTAAGCAATGTATGAGGTGCACAAACTTTGCACAGTACAAGGCATCCACAGGTGTGAATATACAGCGAGGAAACAGACATAATTGCAGGAATTGAGTGATGGTTTCATTCTTGGCCGCCCTCGATTGAAACCAGGCATCTTTTTCGCTTTTCAGCCGAGCCATTACCCTGACACAGTGCTCCTGCTGCATTTTTTCTTCCTCTACCAGCTTTGTGATGAGAGCGTCACAGCGTTCTCTCTCCTTCTTCTTCTTTCCAACATCTTTATTCTCCTCACTCTGAAGAAGTCCCTTCAGTTTCGTCACCTCGCGCTCGTAGCTGCTGGTCGGGACGACGAGATCGTACATGTTGAGAGACCAGAAAGTTACATAGAACTGAGGATTCAGATCATCCCAAGCTCTCTTGTTAACCTGATTGGACTTCACTGACTGGACAATGGGAGCAATGATAGATTCAACAACCTCGATGTACTTTCGGATACTTTGAGAACTGGTCATGTTTTTCATGGCCTTGTCTTGTTTACGCAATTCTTCAAACTTTGAGTTGATGGCATAATTTAGTGATGGTCTAGACAGATAGAAGGCAACATCTGTTTGAATGGAGTACTCACTTAAAAGGACAGATACGGATGGTAATCTTTGTGCGTAGTCTTCCATGTTTAAGCTGTTGGCCAAGAAGCTCCCATATTGAACGAGAGTGTCCTGGCACTGATCAT
Ntempletoni_ScronceCreekRd_N1223 CGAGTTTCTTTCACGTGAAACTCGCTCTCTGGTATAAGAGAGGCCTTTTTGGATTTCAGAACACCAGAATAACCAGTAGCCAGGACGTATATATCCGGCCTTTTATCCTTCTCCTCATTCTTTACTTTCTCTATGCGGCGCTCCAAAGCTCCACCCAAGTTCTGTATAACAGGAAAATGGGGTGCTATCTTACGCAACACCAGCAAGCAATTGCGGATTTGGACATACTCTCCAGAGTCCAAACACTTGAGAAGAGATTTAGCTATTTTGAAATGCCATTTGTGACAGACATGACGGTAATTCTCATAGTCCACATGATCGACGGATGGGTCACCAGTTTTATCGGCCACTTTGAACTTTGTCATAAAACCCGGGAAATTCGAACATTCCTTCTCAAATATCGCTTTATCGCTGTGCCACCTCATAACAGTCTCCAACATGGAGCACAGCAGAAGTCCATAACGGTTCGCCTCGTTTTCTGTGCACGCTGCAACAGTGTTGGTTATGTCACAAAAAACTCGATCATAGCATAGCAATGTTGAAAAGTTAGGAGTCTTTAAGCAATGTATGAGGTGCACAAACTTTGCACAGTACAAGGCATCCACAGGTGTGAATATACAGCGAGGAAACAAACATAATTGCAGGAATTGAGTGATGGTTTCATTCTTGGCCGCCCTCGATTGAAACCAGGCATCTTTTTCGCTTTTCAGTCGAGCCATTACCCTGACACAGTGCTCCTGCTGCATTTTTTCTTCCTCTACCAGCTTTGTGATGAGAGCGTCACAGCGTTCTCTCTCCTTCTTCTTCTTTCCAACATCTTTATTCTCCTCACTCTGAAGAAGTCCCTTCAGTTTTGTCACCTCGCGCTCGTAGCTGCTGGTCGGGACGACGAGATCGTACATGTTGAGAGACCAGAAAGTTACATAGAACTGAGGATTCAGATCATCCCAAGCTCTCTTGTTAACCTGATTGGACTTCACTGACTGGACAATGGGAGCGATGATAGATTCAACAACCTCGATGTACTTTCGGATACTTTGAGAACTGGTCATGTTTTTCATGGCCTTGTCTTGTTTACGCAATTCTTCAAACTTTGAGTTTATGGCATAATTTAGTGATGGTCTAGACAGATAGAAGGCAACATCTGTTTGAATGGAGTACTCACTTAAAAGGACAGATACGGATGGTAACCTTTGTGCGTAGTCTTCCATGTTTAAGCTGTTGGCCAAGAAGCTCCCATATTGAACGAGAGTGTCCTGGCACTGATCAT
Ntennessensis_IndianCave_N052 --------------------------------------------------------------------------------------------------CCTTTTATCCTTCTCCTCGTTCTTTACTTTCTCTATGCGGCGCTCCAAAGCTCCACCCAAGTTCTGTATAACAGGAAAATGGGGTGCTATCTTACGCAACACCAGCAAGCAATTGCGGATTTGGACATACTCTCCAGAGTCCAAACACTTGAGAAGAGATTTAGCTATTTTGAAATGCCATTTGTGACAGACGTGACGGTAATTCTCATAGTCCACATGATCGACGGATGGGTCACCAGTTTTATCGGCCACTTTGAACTTTGTCATAAAACCCGGGAAATTTGAACATTCCTTGTCAAATATCGCTTTATCGCTGTGCCACCTCATAACAGTCTCCAACATGGAGCACAGCAGAAGTCCGTAACGGTTCGCCTCGTTTTCTGTGCATGCTGCAACGGTGTTGGTTATGTCGCAAAAAACTCGATCATAGCATAGCAATGTTGAAAAGTTAGGAGTCTTTAAGCAATGTATGAGGTGCACAAACTTTGCACAGTACAAGGCATCCACAGGTGTGAATATACAGCGAGGAAACAGACATAATTGCAGGAATTGAGTGATCGTTTCATTCTTGGCTGCCCTCGATTGAAACCAGGCATCTTTTTCGCTTTTCAGCCGAGCCATTACCCTCACACAGTGCTCCTGCTGCATTTTTTCCTCCTCTACCAGCTTTGTGATGAGAGCATCACAGCGTTCTCTCTCCTTCTTCTTCTTCCCAACGTCTTTATTCTCCTCACTTTGAAGAAGTCCCTTCAGTTTTGTCACCTCGCGCTCGTAGCTGCCGGTCGGGACGACGAGATCGTACATGTTGAGAGACCAGAAAGTTACATAGAACTGAGGATTCAGATCATCCCAGGCCCTCTTGTTAACCTGATTGGACTTCACTGACTGGACAATGGGAGAGATGACAGATTCAACAACCTCGATGTACTTTCGGATACTTTGAGAACTGGTCATGTTTTTCATGGCCTTG----------------------------------------------------------------------------------------------------------------------------------------------------------------------------------------------------------
Ntennessensis_LittleStony_N645 CGAGTTTCTTTCACATGAAACTCGCTCTCTGGTATAAGAGAGGCCTTTTTGGATTTCAGAACACCAGAATAACCAGTAGCCAAGACATATATATCCGGCCTTTTATCCTTCTCCTCGTTCTTTACTTTCTCTATGCGGCGCTCCAAAGCTCCACCCAAGTTCTGTATAACAGGAAAATGGGGTGCTATCTTACGCAACACCAGCAAGCAATTGCGGATTTGGACATACTCTCCAGAGTCCAAACACTTGAGAAGAGATTTAGCTATTTTGAAATGCCATTTGTGACAGACATGACGGTAATTCTCATAGTCCACATGATCGACGGATGGGTCACCAGTTTTATCGGCCACTTTGAACTTTGTCATAAAACCCGGGAAATTTGAACATTCCTTGTCAAATATCGCTTTATCGCTGTGCCACCTCATAACAGTCTCCAACATGGAGCACAGCAGAAGTCCGTAACGGTTCGCCTCGTTTTCTGTGCACGCTGCAACAGTGTTGGTTATGTCGCAAAAAACTCGATCATAGCATAGCAATGTTGAAAAGTTAGGAGTCTTTAAGCAATGTATGAGGTGCACAAACTTTGCACAGTACAAGGCATCCACAGGTGTGAATATACAGCGAGGAAACAGACATAATTGCAGGAATTGAGTGATCGTTTCATTCTTGGCTGCCCTCGATTGAAACCAGGCATCTTTTTCGCTTTTCAGCCGAGCCATTACCCTCACACAGTGCTCCTGCTGCATTTTTTCCTCCTCTACCAGCTTTGTGATGAGAGCATCACAGCGTTCTCTCTCCTTCTTCTTCTTCCCAACATCTTTATTCTCCTCACTTTGAAGAAGTCCCTTCAGTTTTGTCACCTCGCGCTCGTAGCTGCCGGTCGGGACGACGAGATCGTACATGTTGAGAGACCAGAAAGTTACATAGAACTGTGGATTCAGATCATCCCAGGCCCTCTTGTTAACCTGATTGGACTTCACTGACTGGACAATGGGAGAGATGACAGATTCAACAACCTCGATGTACTTTCGGATACTTTGAGAACTGGTCATGTTTTTCATGGCCTTGTCTTGTTTACGCAATTCTTCAAACTTTGAGTTGATGGCATAATTTAGTGATGGTCTAGATAGATAGAAGGCAACATCTGTTTGAATGGAGTACTCACTTAAAAGG-------------------------------------------------------------------------------------------------
Ntennessensis_Watauga_N1046 ----------------------------------------------------------------------------------------------------TTTTATCCTTCTCCTCGTTCTTTACTTTCTCTATGCGGCGCTCCAAAGCTCCACCCAAGTTCTGTATAACAGGAAAATGGGGTGCTATCTTACGCAACACCAGCAAGCAATTGCGGATTTGGACATACTCTCCAGAGTCCAAACACTTGAGAAGAGATTTAGCTATTTTGAAATGCCATTTGTGACAGACATGACGGTAATTCTCATAGTCCACATGATCGACGGATGGGTCACCAGTTTTATCGGCCACTTTGAACTTTGTCATAAAACCCGGGAAATTTGAACATTCCTTGTCAAATATCGCTTTATCGCTGTGCCACCTCATAACAGTCTCCAACATGGAGCACAGCAGAAGTCCGTAACGGTTCGCCTCGTTTTCTGTGCACGCTGCAACAGTGTTGGTTATGTCGCAAAAGACTCGATCATAGCATAGCAATGTTGAAAAGTTAGGAGTCTTTAAGCAATGTATGAGGTGCACAAACTTTGCACAGTACAAGGCATCCACGGGTGTGAATATACAGCGAGGAAACAGACATAATTGCAGGAATTGAGTGATCGTTTCATTCTTGGCTGCCCTCGATTGAAACCAGGCATCTTTTTCGCTTTTCAGCCGAGCCATTACCCTCACACAGTGCTCCTGCTGCATTTTTTCCTCCTCTACCAGCTTTGTGATGAGAGCATCACAGCGTTCTCTCTCCTTCTTCTTCTTCCCAACGTCTTTATTCTCCTCACTTTGAAGAAGTCCCTTCAGTTTCGTCACCTCGCGCTCGTAGCTGCCGGTCGGGACAACGAGATCGTACATGTTGAGAGACCAGAAAGTTACATAGAACTGAGGATTCAGATCATCCCAGGCCCTCTTGTTAACCTGATTGGACTTCACTGACTGGACAATGGGAGAGATGACAGATTCAACAACCTCAATGTACTTTCGGATACTTTGAGAACTGGTAATGTTTTTCATGGCCTTGTCTTGTTTACGCAATTCTTCAAACTTTGAGTTGATGGCATAATTTAGTGATGGTCTAGATAGATAGAAGGCAACATCTGTTTGAATGGAGTACTCACTTAAAAGGACAGATACGGATGGTAACCTTTGTGCG----------------------------------------------------------------------
