# Supplementary material for: ﻿New species in old mountains: integrative taxonomy reveals ten new species and extensive short-range endemism in Nesticus spiders (Araneae, Nesticidae) from the southern Appalachian Mountains
Source: Zookeys. 2023 Feb 3;1145:1–130. doi: 10.3897/zookeys.1145.96724 (PMC10208238; doi:10.3897/zookeys.1145.96724)
Supplement: Supplementary material 4 — Input alignments, analysis log files, and output tree files [file zookeys-1145-001_article-96724__-s004.zip › uce-2001065 (modified).phy]

 86 1351
Nesticus_Japan_G2153 -----------------------------------------------------------------------------------------------------------------------------------------------------------------------------------------------------------------------------------------------------------------------------------------------------------------------------------------------------------------------------------------------------------------------------------------------------------------------------------------------------------------------------------------------------------------------------------------------------------------------------------------------------------TTTATTTTTTTACTTTCAGAACAAAAGGCGCCAATTGGGTTCAGTAATTATAGTCGATCATTCAAAGCCACCGGAAATGAATGTCCTGAGCAGCAATTTGGCTCCGAATGATCGCCATGATTCCGTCCAAGTTGTCAGCTCCACTTACAGCGAATTAGCTCCAGACAACCCTAATACAGGACTGTCAAACACACCAATTGCAATACAAAATGAAGTTGAAGTAGTTTCAGAGACAAAGTAAGGATTTTTTT--------TATT---------------------------------------------------------------------------------------------------------------------------------------------------------------------------------------------------------------------------------------------------------------------------------------------------------------------------------------------------------------------------------------------------------------------------------------------------------------------
Nesticus_nahaunus_Mexico_G2881 ----TATTAAAGAGCTGAAGGAAAAAATAATATCAATCCACTAGTTCTGGTGGTCAGGGACTGCTTATGGCTTAATTACATTTTTATTAGTCATTTCACAAACATTC--------------------ATTTCACTACATTCA-----------------TCATATAATTCTATATTCTATTAACTCTGGCTATTTAATTAAAATTCAAAATTTTAAAACA---TGTAGCTCTGACCTTTTAACAGTG-------TATAGCTATAATTTTTGTTTAAAAAGGTATGGAAAAGAAAATTAACATGTACTTCTGAGAATCCAGTTGATAATGTTATCATTCATTTTATTTTATTACCAGAAGTGCAGAAAATATCTTTGTTTCTTGTTGCATTATGTAAGATTTTCTCTTGTGTGGAGTACTTCAGTTGCAAAATTTCTGCCATCTGGAAAATGTGTACTCCATTAATAATTTATCATCCAAGTGCAACACAATTTCACTTCTTTCATGATTTTCTTGATGTGCTTGTGTTTAATTGTATTTTGTAATATTCGTTATTTCAGATGGCTTAGTACTTTA-TGATGTGTCATGAAGATCGCTACCAA---TGTCAAATAAATTCAATGTGCCATACAAACTTTCTTATTTTACTTTCAGAACAAAAGGCGCCAATTGGGTTCAGTAATTATAGTCGATCATTCAAAGCCACCGGAGATGAATGTCCTGAGCAGCAATTTGGCTCCGAATGATCGCCATGATTCCGTCCAAGTCGTCAGCTCCACTTACAGCGAATTAGCTCCAGACAACCCTACCACGGGACACTCAAACACACCAATTGCAATACAGAATGAAGTTGAAGTAGTTTCAGAGACAAAGTAAGATGTTTGTTTTAATGTGTACTAGTAATATCTGAACTGTAATACTTTTTGTTATTCCCCCAGTATATATATATGTATATTGAAGACCATT----------TCAAATTTAGTAATTGAAAATAAGATTTAATTGAAA----------TTAAATTGTTTTAATTAT-------------------------TCTAAAAATAAAAACAAACTA----------------TTAAGAAATGTTAAAATCGTGATCATTAAGTTTGTAAACTATATTAGA------------------------------------TCAAAATCCAATAAGAATATATGAGTCATCGGGTTTTGAAAA-------------------ATCTTTTTTTTAAATATTCAGGTTTGTTATTTTTTACATAGCTAACAGTA------TAAGTTAATTGTATTTAATTTTTTATGTAAAAGTATTACAGAATTGTT
Nsilvestrii_Hellgate_N1108 ---------------------------------------------------------------------------------GTCAGTCCGATATTTCACAGACTAT-------------ATAGTTAATTTCCTTTGCATGGTAATGTAATTCAAA-------------------TTTGATTTACATTGGTCATTTTAATTAACTTCAA-----CAAATCACTCAGTTACTTAAGTATTTCAATACTAAGTAGTGTGTAGTAATG------GTTAAGAAAGAAATGAAAGATAAAATCATTATATGCTTCTAATAATCA---TT-TAATGCTATGATTTATTTTATTTTTTTTGGAGAAACACGAAAAGT---TTTCTTCTTCGTTGTATTTTGTAAACTAGTCTTTTATGTGGTGTACTGCATATGCAAAGGCCATACCATATGAAAAATGTGTTCTTGAATAATAGTTTATTGGTTATATTAAATTAAATTTGTATTTTTACATCATAATCCT----------TGCTAAAATGTATTC--------------TTTCACATTGTTTAGAATTTCTACAACGCAGCCCGAAGGTTCATA---AATGTATCTTCTACCTTG--------TTACTAAACTTTTTATTTCATTTTCAGAACAAGAGGCGCCAGTTGGGTTCAGTAATTATAGTCGATCATTCAAAGCCACCGGAGATGAATGTCCTGAGCAGCAATTTGGCTCCGAATGATCGCCATGATTCCGTCCAAGTCGTCAGCTCCACTTACAGCGAATTAGCTCCAGACAACCCTACCACAGGACACTCAAACACACCCATTGCAATACAAAATGAAGTTGAAGTAGTTTCAGAGACAAAGTGAGGCCTTTGTTTGATTATGTATTGTTTTTATCACAGTTTTTTTTTTTTCC-TAGTTTGTTTAGGGTATAAATA--------------------------------------------AAAACAAAAGTTCATTGAAAGGC-------TATGTATTTTCTAATAGT----------------------GTGTTCCAAAATCACATCAAATTATCTTCATTGATACCATTTAAGGGAAATATCTGTTATAAATAT-------ATAAATTTTTTTGTACCATAAATTA--------------------------AATAAATTTTGTAATTTTACTT----------GACTTAAAAACTTACTTTATGCCATTTGTAATGTAACTATCTCTGCCATTTTTTCATACTAATTATATTCTTGGAAGTATGTTCTAATATGGGACAAAGTTAGCTTAGTAGGCGGCAAGGATTCAATGTTTTT
Narcheri_Cheaha_N023 ACTATATTAAAAAGCTAAGGGATAAAATAATATCAAACTATTATTTCTGGTGGTCAGAAACTGCTTATGGCTTAATTACATTTTTATCAGTCATTTCACAAACATTCATTTCACGATTTATAGCACTTTTTCTTTACATTTAATTGTAAGTA-CAATAATTATATAATTCCATGTTCTATCAACTCTGACTGTTTAATTAAAATTCCAAATTTTAAAACACTCTGAGGCTGTAACACTTTAACAGTAAATAGTATATAATTATAATTTTTGTTTAGAAAGGTATGAAA-ATAAAATTAACATGTACTTCTGAGAATCCGGTTGATAATGTTATTATTCGTTTTATTTTATTGCCAGAAGTGCAGGAAATATTTTTGTTTCTTGTTGCATTATGTAAGATTTTAATTTCTGTGG-GTATTTGAGATGCAAAATCTCTGTCGTCTGAAAGATGTGTACTCCATTAATAATTTATTAGCCAAATGCAACAAAATTTGACCTTTTACTTAATTTTCTTGATGTGCTTGTGCTTAATTATATTTGGTAATATTCATTATTTCAGGTGGTTTAGCATTTTGTGGATGTGTCATGAAGATTGTTACCAAATTTGTCAAATAAATTCAATGTGCCTTACAAACTTTATTATTTTACTTTCAGAACAAAAGGCGCCAATTGGGTTCAGTAATTATAGTTGATCATTCAAAGCCACCGGAGATGAATGTCCTGAGCAGCAATTTGGCTCCGAATGATCGCCATGATTCCGTCCAAGTCGTCAGCTCCACTTACAGCGAATTAGCTCCAGACAACCCTAACACGGGACACTCAAACACACCCATTGCAATACAGAATGAAGTTGAAGTAGTTTCAGAGACAAAGTAAGACCTTTGTTTTAATGTATACTAGTTCTCTCCAAATTTTTGATTTTATCCTAATTCATCCAATATATATAT--------TGAAATACATTTCTTTGCTATTAAAAATAAATGAATAGTAATAAAAATCTCTTGAAATAATAATA-CCTCACCTTCTTTAGCTGTTATTTGTCTTCCTCTTGTATTAATGTTTCAGTATCATATTACATTATCTTCACTGGTATTAATTTAGAAAAATCATAATTATAAATATAAATCTAAAAAGGTTTTCCAGGCTAGAAACTTTTTCTCCTTTCATATTATTGTGTGTTGCAAAATTTTATTAAATTATCTGCATTGGTGCAGTTTGAGACTTTGTCATATATCATTTGTAACATATTTATAAGTGATATGGTTTCTCACCTTGTATATAATTTAATATATTTTTTTTAGTGAAATATATTTGATTTTACAAATGACAAAATTTCAAGGTTTTT
Narcheri_MillShoalCreek_N727 ------------------------------------------------------------------------------------------------------------------------------------------------------------------------------------------------------------------------------------------------------------------------------------------------------------------------------------------------------------------------------------------------------------------------------------------------------------------------------------------------------------------------------------------TGTGCTTAATTATATTTGGTAATATTCATTATTTCAGGTGGCTTATCATTTTGTGGATGTGTCATGAAGATTGTTACCAAATTTGTCAAATAAATTCAATGTTCCTTACAAACTTTATTATTTTACTTTCAGAACAAAAGGCGCCAATTGGGTTCAGTAATTATAGTTGATCATTCAAAGCCACCGGAGATGAATGTCCTGAGCAGCAATTTGGCTCCGAATGATCGCCATGATTCCGTCCAAGTCGTCAGCTCCACTTACAGCGAATTAGCTCCAGACAACCCTAACACGGGACACTCAAACACACCCATTGCAATACAGAATGAAGTTGAAGTAGTTTCAGAGACAAAGTAAGACCTTTGTTTTAATGTATACTAGTTCTCTCCAAATTTTTGATTTTATCCTAATTCATCCAATATATATAT--------TGAAATACATTTCTTTGCTATTAAAAATAAATGAATAGTAAT-AAAATCTCTTGAAATAGTAATA-CCTCATCTTCTTTAGCTGTTATTTGTCTTCC-----------------------------------------------------------------------------------------------------------------------------------------------------------------------------------------------------------------------------------------------------------------------------------------------------------
Nbarri_Bishop_N1072 -----TTTAAAAAGCTAAAGGATAAAATAATATCAAACTACTAGTTCTGGTGGTAAGAAACTGCTTATGGCTTAATTACATTTTTATTAATCATTTCACAAACATTCATTTCCTGATTTATAGCACATTTTCTTTACATTTAAATGTAAATAACAATAATTATATAATTCCATATTCTATTAACTCTGGCTATTTAATTAAAATTCAAAATTTTAAAACACATTGAAGCTCTAACATTTTAATAGTAAATAGTATATAGTTATAATTTTTGTTTAAAAAGGTATGAAAAATAAAATTGTCATGTACTTCTGAGAATGCAGTTGATAATGTTATTATTCATTTTATTTTATTGCCAGAAGTGCAGAAAATATCTTTGTTTCTTGTTGCATTATGTGAGATTTTCGTTTATGTGGGGTACTTGAGATGCAAAATCTCTGTCATCTGAAAAATGTCTACTCCATTAATAATTTATCCTCCAAATGCAACAAAATTTGACTTCATTCTTAATTTTCTTGATGTGCTTGTGCTTAATTGTATTTTGTGATATTCACTGTTTCAGGTGGCTTAGGACTTTGTTGATGTGTCATGAAGATTGCTACCAAATGTGTCAAATAAATTCAATGTGCCTTACAAACTTTCTTATTTTACTTTCAGAACAAAAGGCGCCAATTGGGTTCAGTAATTATAGTCGATCATTCAAAGCCACCGGAGATGAATGTCCTGAGCAGCAATTTGGCTCCGAATGATCGCCATGATTCCGTCCAAGTCGTCAGCTCCACATACAGCGAATTAGCTCCAGACAACCCTAACACGGGACACTCAAACACACCAATTGCAATACAGAATGAAGTCGAAGTAGTTTCAGAGACAAAGTAAGACCTTCATTTTAATGTGTACTAGTTTTCTCCAAATTTTTGACTTTGTCCTAATTCATCCAATATATATGTATGTATAAAGAAATATATTTCTTTGCAACTAACAATAAGT----------------------AAATAATAATCCCTTCACCTTCTTTAGCTGTTATTTGTCTTCCCCTTGTATTAATGTTTCGATATCATATTAAATTATTTCCATTGGTATTAATTTAGTAAGGTCAGAATTATAAATATAAACCTAACACATTTTTTCAGACTAAAAACTTTTCCCCCTTTTATATTATTCTGTGCTACAAAATCT------------------------------------------------------------------------------------------------------------------------------------------------------------
Nbarri_LostCoveCave_N0065 -------TAAAAAGCTGAAGGATAAAATAATATCAAACTACTAGTTCTGGTGGTAAGAAACTGCTTATGGCTTAATTACATTTTTATTAATCATTTCACAACCATTCATTTCCTGATTTATAGCACATTTTCTTTACATTTTAATGTAAATAACAATAATTATATAATTCCATATTCTATTAACTCTGGCTATTTAATTAAAATTCAAAATTTTAAAACA--TTGAAGCTCTAACATTTTAACAGTAAATAGTATACAGTTATAATTTTTGTTTAAAAAGGTATGAAAAATAAAATTGTCATGTACTTCTGAGAATGCAGTTGATAATGTTATTATTCATTTTATTTTATTGCCAGAAGTGCAGAAAATATCTTTGTTTCTTGTTGCATTATGTGAGATTTTCGTTTATGTGGGGTACTGGAGATGCAAAATCTCTGTCATCTGAAAAATGTCTACTCCATTAATAATTTATCCTCCAAATGCAACAAAATTTGACTTCATTCTTAATTTTCTTGATGTGCTTGTGCTTAATTGTATTTTGTGATATTCACTGTTTCAGGTGGCTTAGAACTTTGTTGATGTGTCATGAAGATTGCTACCAAATGTGTCAAATAAATTCAATGTGCCTTACAAACTTTCTTATTTTACTTTCAGAACAAAAGGCGCCAATTGGGTTCAGTAATTATAGTCGATCATTCAAAGCCACCGGAGATGAATGTCCTGAGCAGCAATTTGGCTCCGAATGATCGCCATGATTCCGTCCAAGTCGTCAGCTCCACATACAGCGAATTAGCTCCAGACAACCCGAACACGGGACACTCAAACACACCAATTGCAATACAGAATGAAGTCGAAGTAGTTTCAGAGACAAAGTAAGACCTTCGTTTTAATGTGTACTAGTTTTCTCCAAATTTTTGACTTTGTCCTAATTCATCCAATATATATATATATATAAAGAAATATATTTCTTTGCAACTAACAATAAGTAA---ATAATAAAAATCCCTTGAAATAATAATCCCTTCACCTTCTTTAGCTGTTATTTGTCTTCCCCTTGTATTAATGTTTCGATATCATATTAAATTATTTCCATTGGTATTAATTTAGTAAGGTCAGAATTATAAATATAAACCTAACACATTTTTTCAGACTAAAAACTTTTCCCCCTTTTATATTATTCTGTGCTACAAAATCTTATTAAATTATCTGCATTGGTGCAGTTTGAGAGTTTGTCATATATCAATTGTAACGTATTTATAAATGACACGGTTTTTTACCTTGTATATAACTGAATATATTTTTTTAAATGAAATATATTTGATTTTACA-----------------------
Nbarri_eyed_ClayCave_G2082 ACTTTATTAAAAATCTAAAGGATAAAATAATATCAAATTACTAGTTCTGGTGGTAAGAAACTGCTTATGGCTTAATTACATTTTTATTAGTCATTTCACAAACATTCATTTCGTGATTTATAGCACATTTTCTTTACATTTAAATGTAAATAACAATAATTATATAATTCCATATTCTATTAACTCTGGTTATTTAATTAAAATTCAAAATTTTAAAACACATTGAAGCTCTAACATTTTAACAGTAATTAGTATATAGTTATAATTTTTGTTTAAAAAGGTATGAAAAATAAAATTAACATGTACTTGTGAGAATCCAGTTGATAATG---TTATTCATTTTATTTTATTGCCAGAAGTGCAGAAAATATCTTTGTTTCTTGTTGCATTATGTGAAATTTTCGTTTATGTGGGGTACTTGAGATGCAAAATCTCTGTCATCTGAAAAATGTCTACTCCATTAATAATTTATCATCCAAATGCAACAAAATTTGACTTCATTCTTAATTTTCTTGATGTGCTTCTGCTTAATTGTATTTTGTGATATTCGCTATTTCAGGTGGCTTAGG-------TGATGTGTCATGAAGATTTCTACCAAATGTGTCAAATAAATTCAATGTGCCTTACAAACTTTCTTATTTTACTTTCAGAACAAAAGGCGCCAATTGGGTTCAGTAATTATAGTCGATCATTCAAAGCCACCGGAGATGAATGTCCTGAGCAGCAATTTGGCTCCGAATGATCGCCATGATTCCGTCCAAGTCGTCAGCTCCACTTACAGCGAATTAGCTCCAGACAACCCTAACACGGGACACTCAAACACACCCATTGCAATACAGAATGAAGTCGAAGTAGTTTCAGAGACAAAGTAAGACCTTCATTTTAATACGTACTAGTTTTCTCCAAATTTTTGACTTTGTCCTAATTCATCCG----ATATATATATATAAAGAAATATATTTCTTTGCAACTAAAAATAAGTAAATAATAATAAAAATCCCTTGAAATGATAATCCCTTCACCTTCTTTAGCTGTTATTTGTCTTCCTCTTGTATTAATGTTTCAATATCATATTAAATTATTTTCA----TATTAATTTAGTAAGGTCAGAATTATAAATATAAGCCTAACACATTTTTTCAGACTAAAAACTTTTCCCCCTTTTATATTATTCTGTGTTACAAAATCTTATTAAATTATCTGCATTGGTGCAGTTTGAGAGTTT--------TCAGTTGTAACGTATTTATAAATGACACGCTTTCTCACCTTGTATATAACTGAATATATTTTTTTAAATGAAATATATTTGATTTCACAAATGACAAAATTCCGAGGTTTTT
Nbarrowsi_Gregorys_N270 --------------------------------------------------------------------------------------------------GAAACATTCATTTCATGATTTATAGCACATTTTCTTTACATTT-AATGTAAATAACAATAATTATATAATTCAATATTCTATTAACTCTGGCTATTTAATTAAAATTCAAAATTTTAAAACACATTGAAGCTCTAACATTTTAACAGTAAATAGTATATAGTTATAATTTTTGTTTAAAAAGGTATGAAAAATAAAATTAACATGTACTTCTGTGAATCCAGTTGATAATGTTATTATTCATTTTATTTTATTGCCAGAAGTGCAGAAAATATCTTTGTTTCTTGTTGCATTATGTGAGATTTTCGTTTATGTGGGGTACTTGAGATGCAAAATCTCTGTCGTCTGAAAAATGTGTACTCCATTATTAATTTATCATCC-AATGCAACAAAATTTGACTTCATTCTTAATTTTCTTGGTGTGCTTGTGCTTAATTGTATTTTGCAATATTCGCTATTTCAGGTGGCTTAGGACTTCGTTGATGTGTCGTGAAGATTGCTACCAAATGTGTCAAATAAATTCAATGTGCCTAACAAACTTTCTTATTTTACTTTCAGAACAAAAGGCGCCAATTGGGTTCAGTAATTATAGTCGATCATTCAAAGCCACCGGAGATGAATGTTCTGAGCAGCAATTTGGCTCCGAATGATCGCCATGATTCCGTCCAAGTCGTCAGCTCCACTTACAGCGAATTAGCTCCAGACAACCCTAACACGGGACACTCAAACACACCAATTGCAATACAGAATGAAGTCGAAGTAGTTTCAGAGACAAAGTAAGACCTTTGTTTTAATGTGTACTAGTTTTCTCCAAATTTTTGACTTTGTCCTAATTCATCCGATATATATATATATATA-------------------------------------------------------------------------------------------------------------------------------------------------------------------------------------------------------------------------------------------------------------------------------------------------------------------------------------------------------------------------------------------------------------
Nbishopi_DryFalls_N150 ---------------------------------------------------------------------------------------------------------------------------------------------------------------------------------------------------AATTAAAATTCAAAATTTTAAAACACATTGAAGCTCTAACATTTTAAT-------AGTATATAGTTATAATTTTTGTTTAAAAAGGAATGGAAAATAAAATTAACATGTACTTCTGAGAATCCAG--GATAATGTTATTATTCATTTTATTTTATTGCCAGAAGTGCAGAAAATATCTTTGTTTCTTGTTGAATTATGTAAGATTTTTGTTTATGTGGGGTAATTGAGATCCAAAATCTC--TCATCTGAAAAATGTCTACTCCATTAATAATTTATCATCCAAATGCAACAAAATTTGACTTCTTACTTAATTTTCGTGATGTGCTTGTGCTTAATTGTATTTTGTAATATTCGTTATTTCAGGTGGCTTAGCACTTTGTTGATGTGTCATGAAGATTGCTACCAAATGTGTCAAATAAATTCAATGTGCCTTACAAACTTTCTTATTTTACTTTCAGAACAAAAGGCGCCAATTGGGTTCAGTAATTATAGTCGATCATTCAAAGCCACCGGAGATGAATGTCCTGAGCAGCAATTTGGCTCCGAATGATCGCCATGATTCCGTCCAAGTCGTCAGCTCCACTTACAGCGAATTAGCTCCAGACAACCCTAACACGGGACACTCAAACACACCAATTGCAATACAGAATGAAGTCGAAGTAGTTTCAGAGACAAAGTAAGACCTTCGTTTTAATGTGTACTAGTTTTCTCCGAATTTTTGACTTTGTCCTAATTAATCCGATATATATATATATATAAAGAAATATATTTCTTTGCAACTAAAAATAAGTAAATGATAATAAAAATCCCTTGAAATAATAATCCCTTCACCTTCTTTAGCTGTTATTTGTCTTCCCCTTGTATTCATGTTTCATTATCATATTAAATTATTTTCATTGGTATTAATTTAGTAAGGTCAGATTTAGAAG----------------------AGACTAAAAACTTTTTCC--------------------------ATCTTATTAAATTATCTGCATTGGTGCAGTTTGAGAGTTTGTCATATATCAATTGTAATGTATTTATAAATGACACAGTTTCTCACCTTGTATA-AACTGAATATATTTTTTTAAATGAAATATATTTGATTTTACAAATGACAAAATTTGGGGGTTTTT
Nbishopi_PoleCr_Chattooga_N885 -----------------------------------------------------------------------------------------------------------------------------------------------------------------------------------------CTGGCTATTTAATTAAAATTCAAAATTTTAAAACACAGTGTAGCTCTAACATTTTAAT-------AGTATATAGTTATAATTTTTGTTTAAAAAGGAATGGAAAATAAAATTAACATGTACTTCTGAGAATCCAG--GATAATGTTATTATTCATTTTATTTTATTGCCAGAAGTGCAGAAAATATGTTTGTTTCTTGTTGAATTATGTAAGATTTTTGTTTATGTGGGGTAATTGAGATCCAAAATCTC--TCATCTGAAAAATGTCTACTCCATTAATAATTTATCATCCAAATGCAACAAAATTTGACTTCTTACTTAATTTTCGTGATGTGCTTGTGCTTAATTGTATTTTGTAATATTCGTTATTTCAGGTGGCTTAGCACTTTGTTGATGTGTCATGAAGATTGCTACCAAATGTGTCAAATAAATTCAATGTGCCTTACAAACTTTCTTATTTTACTTTCAGAACAAAAGGCGCCAATTGGGTTCAGTAATTATAGTCGATCATTCAAAGCCACCGGAGATGAATGTCCTGAGCAGCAATTTGGCTCCGAATGATCGCCATGATTCCGTCCAAGTCGTCAGCTCCACTTACAGCGAATTAGCTCCAGACAACCCTAACACGGGACACTCAAACACACCAATTGCAATACAGAATGAAGTTGAAGTAGTTTCAGAGACAAAGTAAGACCTTCGTTTTAATGTGTACTAGTTTTCTCCGAATTTTTGACTTTGTCCTAATTAATCCGATATATATATATATATAAAGAAATATATTTCTTTGCAACTAAAAATAAGTAAATGATAATAAAAATCCCTTGAAATAATAATCCCTTCACCTTCTTTAGCTGTTATTTGTCTTCCCCTTGTATTCATGTTTCATTATCATATTAAATTATTTTCATTGGTATTAATTTAGTAAGGTCAGATTTAGAAG----------------------AGACTAAAAACTTTTTCC--------------------------ATCTTATTAAATTATCTGCA--------------------------------------------------------------------------------------------------------------------------------------------
Nbishopi_StandingIndian_N131 --------------CTAAAGGATAGAATAATATCAAACTACTAGATCTGGTGGTAAGAAACTGCTTATGGCTTAATTACATTTTTATTAGTCATTTCACAAACATTCATTTCACCATTTATAGCATATTTTCTTTGCATTTAAATGTAAATAACAATAATTATATAATTCCATATTCTATTAACTCTGGCTATTTAATTAAAATTCAAAATTTTAAAACACATTGAAGCTCTAACATTTTAAT-------AGTATATAGTTATAATTTTTGTTTAAAAAGGAATGGAAAATAAAATTAACATGTACTTCTGAGAATCCAG--GATAATGTTATTATTCATTTTATTTTATTGCCAGAAGTGCAGAAAATATCTTTGTTTCTTGTTGAATTATGTAAGATTTTTGTTTATGTGGGGTAATTGAGATCCAAAATCTC--TCATCTGAAAAATGTCTACTCCATTAATAATTTATCATCCAAATGCAACAAAATTCGACTTCTTACTTAATTTTCGTGATGTGCTTGTGCTTAATTGTATTTTGTAATATTCGTTATTTCAGGTGGCTTAGCACTTTGTTGATGTGTCATGAAGATTGCTACCAAATGTGTCAAATAAATTCAATGTGCCTTACAAACTTTCTTATTTTACTTTCAGAACAAAAGGCGCCAATTGGGTTCAGTAATTATAGTCGATCATTCAAAGCCACCGGAGATGAATGTCCTGAGCAGCAATTTGGCTCCGAATGATCGCCATGATTCCGTCCAAGTCGTCAGCTCCACTTACAGCGAATTAGCTCCAGACAACCCTAACACGGGACACTCAAACACACCAATTGCAATACAGAATGAAGTCGAAGTAGTTTCAGAGACAAAGTAAGACCTTCGTTTTAATGTGTACTAGTTTTCTCCGAATTTTTGACTTTGTCCTAATTAATCCGATATATATATATATATAAAGAAATATATTTCTTTGCAACTAAAAATAAGTAAATGATAATAAAAATCCCTTGAAATAATAATCCCTTCACCTTCTTTAGCTGTTATTTGTCTTCCCCTTGTATTCATGTTTCATTATCATATTAAATTATTTTCATTGGTATTAATTTAGTAAGGTCAGATTTAGAAG----------------------AGACTAAAAACTTTTTCC--------------------------ATCTTATTAAATTATCTGCATTGGTGCAGTTTGAGAGTTTGTCATATATCAATTGTAATGTATTTATAAATGACACAGTTTCTCACCTTGTATATAACTGAATATATTTTTTTAAATGAAATATATTTGATTTTACAAATGACAAAATTTGGGGGTTTTT
Nbrimleyi_NewberryCr_N984 ACTTTATTAAAAAGCTAAAGGATAAAATAATATCAAACTACCAGTTCTGGTGGTAAGAAACTGCTTATGGCTTAATTACATTTTTATTAGTCATTTCACAAACATTCATTTCATGATTTATAGCACATTTTCTTTACATTTAAATGTAAGTGACAATAATTATATAATTCCACATTCTATTAACTCTGGCTATTTAATTAAAATTCAAAATTTTAAAACACATTGAAGCTCTAAC-----------------------------ATTTTTGTTTAAAAAGGTATAAAAAATAAAATTAACATGTACTTCTGAGAATCCAGTTGATGATGTTATTATTCATTTTATGTCATTGTCAGAAGTGCAGAAAATATC--TGTTTCTTGTTACATTATGTGAGATTTTCGTTTATGTGGGGTACTTGAGATGCAAAATCTCTGTCATCCGAAAAATGTGTACTCCATTAATGATTTATCATCCAAATGCAACAAAATTTGACTTCATTCTTAATTTTCTTGATGTGCTTGTGCTTAATTGTATTTTGTGATAGTCGCTATTTCAGGTGGCTTGGGACTTTGTTGATGTGTCGCGAAGATTGCTACCAAATGTGTCAAATAAAT------TGCCTGACAAACTTTTTTATTTTACTTTCAGAACAAAAGGCGCCAATTGGGTTCAGTAATTATAGTCGATCATTCAAAGCCACCGGAGATGAATGTCCTGAGCAGCAATTTGGCTCCGAATGATCGCCATGATTCCGTCCAAGTCGTCAGCTCCACTTACAGCGAATTAGCTCCAGACAACCCTAACACGGGACACTCAAACACACCAATTGCAATACAGAATGAAGTCGAAGTAGTTTCAGAGACAAAGTAAGACCTTTGTTTTAATGTGTACTAGTTTTCTCCAAATTTTTGACTTTGTCCTAATTCATCCGAC----------ATATAAAGAAATGTATTTCTTTGCAACTAAAAATAAGTAAGTAATAATAAAAATCCCTTGACATAATGATCCTTTCACCTTCTTTAGTTGTTGTTTGTCTTCCCCTTTTATTAATTTTTCAATATCATATTAAATTATCTTCA-----ATTAATTTAGTGAGGTCATAATTATAAATATAAACCTAACACATTTTTTCAGACTAGAAACTTTTTCCCCTTTTATATTATTTTGCGTTACAAAATCTTATTAAATTATCTGCATTGGTGCAGTTTGAGAGTTTGTCATATATCAATTGTAACATATTTATAAATGACACGGTTTCTCACTTTGTATATAACTGAATATATTTTTTTGAAT---------------------------AAATTCTGAGGGTTTT
Nbrimleyi_RumblingBald_N241 ACTTTATTAAAAAGCTAAAGGATAAAATAATATCAAACTACCAGTTCTGGTGGTAAGAAACTGCTTATGGCTTAATTACATTTTTATTAGTCATTTCACAAACATTCATTTCATGATTTATAGCACATTTTCTTTACATTTAAATGTAAATGACAATAATTATATAATTCCATATTCTATTAACTCTGGCTATTTAATTAAAATTCAAAATTTTAAAACACATTGAAGGTCTACCATTTTAACAGTAAATAGTATATAGTTATATTTTTTGTTTGAAAAGGTATGACAAATAAAATTAACATGTCCTTCTGAAAATCCAGTTGATGATGTTATTATTCATTTTATGTCATTGCCAGAAGTGCAGAAAATATC--TGTTTCTTGTTACATTATGTGAGATTTTCGTTTATGTGGGGTACTTGAGATGCAAAATCTCTGTCATCCGAAAAATGTGTACTCCATTAATGATTTATCATCCAAATGCAACAAAATTTGACTTCATTCTTAATTTTCTTGATGTGCTTGTGCTTAATTGTATTTTGTGATAGTCGCTATTTCAGGTGGCTTGGGACTTTGTTGATGTGTCGCGAAGATTGCTACCAAATGTGTCAAATAAAT------TGCCTTACAAACTTTCTTATTTTACTTTCAGAACAAAAGGCGCCAATTGGGTTCAGTAATTATAGTCGATCATTCAAAGCCACCGGAGATGAATGTCCTGAGCAGCAATTTGGCTCCGAATGATCGCCATGATTCCGTCCAAGTCGTCAGCTCCACTTACAGCGAATTAGCTCCAGACAACCCTAACACGGGACACTCAAACACACCAATTGCAATACAGAATGAAGTCGAAGTAGTTTCAGAGACAAAGTAAGACCTTTGTTTTAATGTGTACTAGTTTTCTCCAAATTTTTGACTTTGTCCTAATTCATCCAAC----------ATATAAAGAAATGTATTTCTTTGCAACTAAAAATAAGTAAATAATAATAAAAATCCCTTGACATAATGATCCTTTCACCTTCTTTAGTTATTATTTGTCTTCCCCTTTTATTAATTTTTCAATATCATATTAAATTATCTTCATTGGTATTAATTTAGTGAGGTCATAATTATAAATATAAACCTAACACATTTTTTCAGACTAGAAACTTTTTCCCCTTTTATATTATTCT--GTTACAAAATCTTATTAAATTATCTGCATTGGTGCAGTTTGAGAGTTTGTCATATATCAATTGTAACATATTTATAAATGACACGGTTTCTCACCTTGTATATAACTGAATATATTTTTTTGAAT---------------------------AAATTCTGAGGTTTTT
Ncanei_Egypt_N958 ACTTTATTAAAAAGCTAAAGGATAAAATAATATCAAACTACCAGTTCTGGTGGGTAGAAACTGCTTATGGCTTAATTACATTTTTATTAGTCATTTCACAAACATTCATTTCATGATTTATAGC-----------ACATTTAAATGTAAATGACAATAATTATATAATTCCACATTCTATTAACTCTGGCTATTTAATTAAAATTCAAAATTTTAAAACACATTGAAGCTCTAAC-----------------------------ATTTTTGTTTAAAAAGGTATGAAAAATAAAATTAACATGTACTTATGAGAATCCAGTTGATAATGTTATTATTCAATTTATGTCATTGCCAGAAGTGCAGAAAATATCTTTGTTTCTTGTTACATTATGTGAGATTTTCGTTTATGTGGGGTACTTTAGATGCAAAATCTCTGTCATCCGAAAAGTGTGTACTCCATTAATGATTTATCATCCAAATGCAACAAAAATTGACTTCATTCTTAATTTTCTTGATGTGCTTGCGCTTAATTGTATTTTGTGATAGTCGCTATTTCAGGTGACTTGGGACTTTGTTGATGTGTCACGAAGATTGCTACCAAATGTGTCAAATAAAT------TGCCTTACAATCTTTCTTATTTTACTTTCAGAACAAAAGGCGCCAATTGGGTTCAGTAATTATAGTCGATCATTCAAAGCCACCGGAGATGAATGTCCTGAGCAGCAATTTGGCTCCGAATGATCGCCATGATTCCGTCCAAGTCGTCAGCTCCACTTACAGCGAATTAGCTCCAGACAACCCTAACACGGGACACTCAAACACACCAATTGCAATACAGAATGAAGTCGAAGTAGTTTCAGAGACAAAGTAAGACCTTTGTTTTAATGTGTACTAGTTTTCTCCAAATTTTTGACTTTGTCCTAATTCATCCGAT----------ATATAAAGAAATGTATTTCTTTGCAACTAAAAATAAGTAAATAATAATAAAAATCCCTTTACATAATAATCCTTTCACCTTCTTTAGTTGTTATTTGTCTTCCCCTTGTATTAATTTTTCAATATCATATTAAATTATTTTCATTGGTATTAATTTAGTAAGGTCATAATTATAAATATAAACCTAACACATTTTTTCAGACTAGAATTTTTTTCCCCTTTTATATTATTCTGTGTTACAAAATCTTATTAAATTATCTGCATTGGTGCAGTTTGAGAGTTTGTCATATATCAATTGTAACATATTTATAAATTACACGGTTTCTCACCTTGTATATAACTGAATATA-TTTTTTAAATGAAATATATTTGATTTTACAAATGATAAAATTCTGAGTTTTTT
Ncarolinensis_Grandfather_N218 ACTTTATTAAAGAGCTAAAGGATAAAATAATATCAAACTACTAGTTCTGGTGGTAAGAAACTGCTTATGGCTTAATTACATTTCTATCAGTCATATCACAAACATTCATTTCACCATTTATGGCACATTTTCTTTACATTTAAATGTAAATAACAATAATTATATAATTCCACATTTTATTAACTCTGGCTATTTAATTAAAATTCAAAATTTTAAAACACATTGAAGCTCTAACATTTTAACGGTAAATAGTATATAGTTATAATTTTTGTTTAAAAAGGAATGAAAAATAAAATTAACATGTGCTTCTGAGAATCCAGTTGATAATGTTATTATTCATTTTATTTTATTGCCAGAAGTGCAGAAAATATCTTTGTTTCTTCTTGCATTATGTAAGATTTTCGTTTATGTGGGGTAATTGAGATCCAAAATCTCTGTCATCTGAAAAATGTCTACTCCATTAATAATTTATCATCCAAATGCAACAAAATTTGACTTCTTTCTTAATTTTCGTGATGTGCTTGTGCTTAATTGTATTTTGTAATATTCGTTATTTCAGGTGGCTTAGCACTTAGTTGATGTGTCATGAAGATTGCTGCCAAATGTGTCAAATAAATTCAATATGCCTTACAGACTTTCTTATTTTACTTTCAGAACAAAAGGCGCCAATTGGGTTCAGTAATTATAGTCGATCATTCAAAGCCACCGGAGATGAATGTCCTGAGCAGCAATTTGGCTCCGAATGATCGCCATGATTCCGTCCAAGTCGTCAGCTCCACTTACAGCGAATTAGCTCCAGACAACCCTAACACGGGACACTCAAACACACCAATTGCAATACAGAATGAAGTCGAAGTAGTTTCAGAGACAAAGTAAGACTTTCGTTTTAATGTGTACTAGTTTTCTCCAAATTTTTGACTTTGTCCTAATTCATCCGATATATATATATATATAAAGAAATATATTTCTTTGCAACTACAAATAAGTAAATAATAATAAAAATCCCTTCAAATAATAATCCCTTCACCTTC------------------------------AATGTTTCAATATCATATTAAATTATTTTCATTGGTATTAATTTAGTAAGGTCAGAATTATAAATATGAACCTAACACATTTTTTCAGACTAAAAGCCTTTTCTCCTTTTATATTATCCTGTGCTACAAAATCTTATTAAATTATCTGCATTGGTGCAGTTTGAGAGTTTGTCATATATTAATTGTAATGTATTTATAAATGACACGGTGTCTCACCTTGTATATAACTGAATATATTTTTTTAAATGAAATATATTTGATTTTACAAATGACAAAATTCCGAGGTTTTT
Ncarolinensis_LinvilleCaverns_N227 ---------------------------------------------------------------------------------------------------------------------------------------------------------------------------------------------------------------------------------------------------------------------------------------------------------------------------------------------------------------------------------------------------ATTATGTGAAATTTTCGTTTATGTGGGGTACTTGAGATGCAAAATCTCAGTCATCTGAAAAATGTCTACTCCATTAATAATTTATCATCCAAATGCAACAAAATTTGACTTCATTCTTAATTTTCTTGATGTGCTTGTGCTTAATTGTATTTTGTGATATTCGCTATTTCAGGTGGCTTAGGTG--------------ATGAAGATTTCTACCAAATGTGTCAAATAAATTCAATGTGCCTTACAGACTTTCTTATTTTACTTTCAGAACAAAAGGCGCCAATTGGGTTCAGTAATTATAGTCGATCATTCAAAGCCACCGGAGATGAATGTCCTGAGCAGCAATTTGGCTCCGAATGATCGCCATGATTCCGTCCAAGTCGTCAGCTCCACTTACAGCGAATTAGCTCCAGACAACCCTAACACGGGACACTCAAACACACCAATTGCAATACAGAATGAAGTCGAAGTAGTTTCAGAGACAAAGTAAGACCTTTGTTTTGATGCGTACTAGTTTTCTCCAAATTTT----------------------------------------------------------------------------------------------------------------------------------------------------------------------------------------------------------------------------------------------------------------------------------------------------------------------------------------------------------------------------------------------------------------------------------------------------
Ncarteri_English_N031 ACTTTATTAAAAAGCTAAAGGATAAAATAATATCAAACTACTAGTTCTGGTGGTAAGAAACTGCTTATGGCTTAATTACATTT-TATTAGTCATTTCACAAACATTCATTTCATGATTTATAGCACATTTTCTTTACATTTAAATGTAAATAACAATAATTATATAATTCCATATTATATTAACTCTGGCTATTTAATTGAAATTCAAAATTTTAAAACACATTGAAGCTCTAACATTTTAACAGTAAATAGTATATAGTTATAATTTTTGTTTAAAAAGGTATGAAAAATAAAATTAACATGTACTTTTGAGAATCCGGTTGATAATGTTATTATTCATTTTATTTTATTGCCAGAAGTGCAGAAAATATCTTTGTTTCTTGTTGCATTATGTGAGATTTTCATTTATGTGGGGAACTTGAGATGCAAAATCTCGGTCATCTGAAAAATGTCTACTCCATTAATAATTTATCATCTAAATGCAACAAAATTTGACTTCATTCTTAATTTTCTTGATGTGCTTGTGTTTAATTCTATTTTGTGATATTCACTATTTCAGGTGGCTTGGGACTTTGTTGATGTGTCATGAAGATTGCTACCAAATGTGTCAAATAAATTCAATGTGCCTTACGAACTTTCTTATTTTACTTTCAGAACAAAAGGCGCCAATTGGGTTCAGTAATTATAGTCGATCATTCAAAGCCACCGGAGATGAATGTCCTGAGCAGCAATTTGGCTCCGAATGATCGCCATGATTCCGTCCAAGTCGTCAGCTCCACTTACAGCGAATTAGCTCCAGACAACCCTAACACGGGACACTCAAATACACCAATTGCAATACAGAATGAAGTCGAAGTAGTTTCAGAGACAAAGTAAGACCTTCGTTTTAATGTCTACTAGTTTTCTCCGAATTGTTGACTTTGTCCTAATTCATCTG----ATATATATATATA--------TATTTCTTTGCAACTGAAAATAAGTAAATAATAATAAAAATCCCTTGAAATTATAATCCCTTCACCTTCTTTAGCTGTTATTTGTCTTCCCCTTGTATTAATGTTTCAATATCATATTAAATTA-TTTCATTGGTATTAATTTAGTAAGGTCAGAATTATGAATATAAACCCAACACATTTTTGCAGACTAAAAACTTTTCCCCCTTTTATATTATTCTGTGCTACAAAATCTTATTAAATTATCTGCATTGGTGCAGTTTGAGAGTTTGTCATATATCGATTGTAACATATTTATAAATGACACGGTTTCTCTCCTTGTATATAACTGAATATATTTTTTTAAATGAAATATATTTGATTTTACAAATGACTAAATTTCAA-------
Ncarteri_LaurelCave_nearTYPE_N0296 ---------------------------------------------------------------CTTATGGCTTAATTACATTTTTATTAGTCATTTCACAAACATTCACTTCATGATTTATAGCACATTTTCTTTACATTTAAATGTAAATAACAATAATTATATAATTCCATATTATATTAACTCTGGCTATTTAATTGAAATTCAAAATTTTAAAACACATTGAAGCTCTAAAATTTTAACAGTAAATAGTATATAGTTATGATTTTTGTTTAAAAAGGTATGAAAAATAAAATTAACATGTACTTTTGAGAATCCAGTTGATAATGTTATTATTCATTTTATTTTATTGCCAGAAGTGCAGAAAATATCTTTGTTTCTTGTTGCATTATGTGAGATTTTTATTTATGTGGGGTACTAGAGGTGCAAAATCTCGGTCATCTGAAAAATGTCTACTCCATTAATAATTTATCATCTAAATGCAACAAAATTTGACTTCATTCTTAATTTTCTGGATGTGCTTGTGCTTAATTGTATTTTGTGATATTCGCTATTTCAGGTGGCTTAGGACTTTATTGATGTATCAAGAAGATTGCTACCAAATGTGTCAAATAAATTCAATGTGCCTTACAAACTTTCTTATTTTACTTTCAGAACAAAAGGCGCCAGTTGGGTTCAGTAATTATAGTCGATCATTCAAAGCCACCGGAGATGAATGTCCTGAGCAGCAATTTGGCTCCGAATGATCGCCATGATTCCGTCCAAGTCGTCAGCTCCACTTACAGCGAATTAGCTCCAGACAACCCTAACACGGGACACTCAAATACACCAATTGCAATACAGAATGAAGTCGAAGTAGTTTCAGAGACAAAGTAAGACCTTCGTTTTAATGTGTACTAGTTTTCTCCGAATTTTTGACTTTGTCCTAATTCATCCG------------------------------------------------------------------------------------------------------------------------------------------------------------------------------------------------------------------------------------------------------------------------------------------------------------------------------------------------------------------------------------------------------------------------------
Ncarteri_PilotMtn_G2185 ------------------AGGATAAAATAATATCAAACTACTTGTTCTGGTGGTAAGAAACTGCTTATGGCTTAATTACATTT-TATTAGTCGTTTCACAAACATTCATTTCATGATTTATAGCACATTTTCTTTACATTTAAATGTAAATAACAATAATTATATAATTCAATATTCTATTAACTCTGGCTATTTAATTAAAATTCAAAATTTTAAAACACATTGAAGCTCTAACATTTTAACAGTAAATAGTATATAGTTATGATTTTTGTTTAAAAAGGTATGAAAAATAAAATTAACATGTACTTCTGAGAATCCAGTTGATAATG---TTATTCATTTTATTTTATTGCCAGAAGTGCAGAAAATATCTTTGTTTCTTGTTGCATTATGTGAGATTTTCATTTATGTGGGGTACTTGAGAGGCAAAATCTCGGTCATCTGAAAAATGTCTACTCCATTAATAATTTATCATCTAAATGCAACAAAATTTGACTTCATTCTTAATTTTCTTGATGTGTTTGTGCTTAATTGTATTTTGTGATATTCGCTATTTCAGGTGGCTTAGGACTTTGTTGATGTATCATGAAGATTGCTACCAAATGTGTCAAATAAATTCAATGTGCCTTACAAACTTTCTTATTTTACTTTCAGAACAAAAGGCGCCAATTGGGTTCAGTAATTATAGTCGATCATTCAAAGCCACCGGAGATGAATGTCCTGAGCAGCAATTTGGCTCCGAATGATCGCCATGATTCCGTCCAAGTCGTCAGCTCCACTTACAGCGAATTAGCTCCAGACAACCCTAACACGGGACACTCAAATACACCAATTGCAATACAGAATGAAGTCGAAGTAGTTTCAGAGACAAAGTAAGACCTTCGTTTTAATGTCTACTAGTTTTCTCCGAATTGTTGACTTTGTCCTAATTCATCTGATATATATATATATATATATATATATAT----------------ATATATATATAATAGTACAGACCCGCCGGAATCGGGACCTTCTGATGCCGGGTAACTGAT-------------------------------------------------------------TTCCGGAAAACTGAAATAGCCAGTCAGATCGCATCCCA----------TCCGATACCGGTCCCCCCATCGCATC------------------------AATAGTCCGCATCGGTACGATCGCATATGCTAAAATGCATAAAGAAAATAATATTAATAAATAAT-TAACTTCTTATACTTTAGGGAATTAATTATA------CAAA---TATGTGTTTGATC-----------------------TTTTT
Ncarteri_Pitchfork_N363 --------------------------------------------------------------------GGCTTAATTACATTTTTATTAGTCATTTCACAAACATTCATTTCATGATTTATAGCACATTTTCTTTACATTTAAATGTAAATAACAATAATTATATAATTTCATATTCTATTAACTCTGGCTATTTAATTAAAATTCAAAATTTTAAAGCACATTGAAGCTCTAACATTTTAACAGTAAATAGTATATAGTTATGATTTTTGTTTAAAAAGGTATGAAAAATAAAATTAACATGTCCTTCTTAGAATCCAGTTGATAATGTTATTATTCATTTTATTTTTTTGCCAGAAGTGCAGAAAATATCTTTGTTTCTTGTTGCATTATGTGAGATTTTCATTTATGTGGGGTACTTGAGATGCAAAA-----------------------------------------------------------TTTGACTTCATTCTTAATTTTCTTGATGTGCTTTTGCTTAATTGTATTTTGTGATATTCGCTATTTCAGGTGGCTTAGGACTTTGTTGATGTATCATGAAGATTGCTACCAAATGTGTCAAATAAATTCAATGTGCCTTACAAACTTTCTTATTTTACTTTCAGAACAAAAGGCGCCAATTGGGTTCAGTAATTATAGTCGATCATTCAAAGCCACCGGAGATGAATGTCCTGAGCAGCAATTTGGCTCCGAATGATCGCCATGATTCCGTCCAAGTCGTCAGCTCCACTTACAGCGAATTAGCTCCAGACAACCCTAACACGGGACACTCAAATACACCAATTGCAATACAGAATGAAGTCGAAGTAGTTTCAGAGACAAAGTAAGACCTTCGTTTTAATGTGTACTAGTTTTCTCCGAATTTTTGACTTTGTCCTAATTCATCCGATATATATATATATATA------TAAATTTCTTTGCAACTGAAAATAAGTAAATAATAATAAAAATCCCTTGAAATAATAATCCCTTCACCTTCTTTAGCTGTTATTTGTCTTCCCCTTGTATTAATGTTTCAATATCATATTAAATTA-TTTCATTGGTATTAATTTAGTAAGGTCAGAATTATAAATATAAACCGAACACATTTTTGCAGACTAAAAACTTTTCCCCCTTTTATATTATTCTGTGCTACAAAATCTTATTAAATTATCTGCATTGGTGCAGTTTGAGAGTTTGCCATATATCAATTGTAACATATTTATAAATGACACAGTTTCTCACCTTGTATATAACTGAATATATATTTTTAAATGAAATATATTTGTTTTTACAAATGCCAAAATTCTGAGGTTTTT
Ncarteri_WeberCty_N1044 ------------------------------------------------------------------------------------------------------------------------------------------------------------------------------TTATATTAACTCTGGCTATTTAATTGAAATTCAAAATTTTAAAACACATTAAAATGTTAACATTTTAACAGTAAATAGTATATAGTTATAATTTTTGTTTAAAAAGGTATGAAAAATAAAATTAACATGTACTTTTGAGAATCCAGTTGATAATGTTATTATTCATTTTATTTTATTGCTAGAAGTGCAGAAAATATCTCTGTTTCTTGTCGCACTATGTGAGATTTTCATTTATGTGGGGTACTTGAGGTGCAAAATCTCGGTCATCTGAAAAATGTATACTCCATTAATAATTTATCATCTAAATGCAACAAATTTTGACTTCATTCTTAATTTTCTTGATGTGCTTGTGCTTAATTCTATTTTGTGATATTCACTATTTCAGGTGGCTTAGGACTTTGTTGATGTGTCATGAAGATTGTTACCAAATGTGTCAAATAAATTCAATGTGCCTTACAAACTTTCTTATTTTACTTTCAGAACAAAAGGCGCCAATTGGGTTCAGTAATTATAGTCGATCATTCAAAGCCACCGGAGATGAATGTCCTGAGCAGCAATTTGGCTCCGAATGATCGCCATGATTCCGTCCAAGTCGTCAGCTCCACTTACAGCGAATTAGCTCCAGACAACCCTAACACGGGACACTCAAATACACCAATTGCAATACAGAATGAAGTCGAAGTAGTTTCAGAGACAAAGTAAGACCTTCGTTTTAATGTCTACTAGTTTTCTCCGAATTGTTGATAT--------------GTATATATATATATATATATATATATATAT----------------ATATATATATAATA--------------------------------------------------------------------------------------------------------------------------------------------------------------------------------------------------------------------------------------------------------------------------------------------------------------------------------------------------------------------
Ncarteri_div__RainbowCave_G2089 ATTATATTAACAACCTAAAGGATAAAATAATATCAAACAAATATTTCTGGATGTCTGAAACTGCTTATGACTTAATTACATTTTTATCAGTCATTTCACAAACATTCATTTCACGATTTATAGCACTTTTTCTTTACATTTAAATGTAAGTAACAATAATTATATAGTTC-ATATTCTATTAACTCTTTTTATTTAATTAGAATTCCAAATTTTAA-----------GCTCTAACATTTTAACTGTAAATAGTGTATAGTTATAATTTTTGTTTAAAAGGGTATAAAAAT-AAAATCAACATGTACATCTGAGAATCCAAGTGATAATGTTATTATTCATTTTATTTTATTGCCAGAAGTGCAGAAAATATCTTTGTTTCTTGTTGCATTATGTAAGATCTTCGTTTATGTGT-CTATTTGAGATGCAAAATCTCTGTCATCTGAAAAATGTATACTCCATTAATAATTTATCTTACAAATGCAACAAAATTTGACTTCTTCTTTAATTTTCTTGATGTGCTTGTGCTGTATTGTATTTTGTAATATTCGTTATTTCAGATGAATTAGCACTTTGTTGATGTGTTGTGAAGATTGTTACCAAATTTGTCAAATAAATTCAATGTGCCGTACAAACTTTCTTATTTTACTTTCAGAACAAAAGGCGCCAATTGGGTTCAGTAATTATAGTTGATCATTCAAAGCCACCGGAGATGAATGTCCTGAGCAGCAATTTGGCTCCGAATGATCGCCATGATTCCGTCCAAGTCGTCAGCTCCACTTACAGCGAATTAGCTCCAGACAACCCTAACACGGGACACTCAAACACACCAATTGCAATACAGAATGAAGTCGAAGTAGTTTCAGAGACAAAGTAAGACCTTTGTTTTAATGTGTGCTAGTTTTCTCGAATTTTTTAACTTTGTCATAATTCATCCGATATATCTATACTTATAGCAAAGTCTGTCTTTTCACCACTGTATAGAGTTTGTTTAAGATATAATTTTTTTGAGATTTTTATCTCCACGGTTTTCACTACTGTAGTTTGCTTTCCCGAAGGTTTTATTTTTTAAAATCG----GAGGCATAATTTTTGAGATTTGTTTTGAAAATTGAAAGTTGGAATCATAAAACCCACGTATTTTTCTAAACTGTAAATTTTTAGAATCTTTATGAGATTTTATTTTGAAGAATTTTTTTCAATTATTTTTCCTGCAATCATTATAAATGTTATCTTACGCCAGTTATTTTATTTCTTTCAATGGTCCACGTTTTCACTTTATATAAGAGTAAAAATGTATTCTTGATTGAGAGAAATTTAATTTCAAAAATGGAATTTTTTTAAAGTTATT
Ncherokee_BallhootScar_N193 -------------------------------------------------------------------------------------------------------------------------------TTTTCTTTACATTTAAATGTAAATAACAATAATTATATAATTCCATATTCTATTAACTCTGGCTATTTAATTAAAATTCCAAATTTTAAAACACACTGAAGCTCTAACATTTTATC-------AGTATATAGTTATAATTTTTGTTTAAAAAGGTATGAAAAATAAAATTAACATGTACTTCTGAGAATCCAGTTGATAATGTTATTATTCATTTTATTTTATTGCCAGAAGTGCAGAAAATATCTTTGTTTCTTGTTGCATTATGTAAGATTTTCGTTTATGTGGGGTAATTGAGATCCAAAATCTCTGTCATCTGAAAAATGTCTACTCCATTATTAATTTATCATCCAAATGCAACAAAATTTGATTTCTTTCTTAATTTTCGTGATGTGCTTGTGCTTAATTGTATTTTGTAATATTCGTTATTTCAGGTGGCTTAGCACTTTGTTGATGTGTCATGAAGATTGCTACCAAATGTGTCAAATAAATTCAATGTGCCTTACAAACTTTCTTATTTTACTTTCAGAACAAAAGGCGCCAATTGGGTTCAGTAATTATAGTCGATCATTCAAAGCCACCGGAGATGAATGTCCTGAGCAGCAATTTGGCTCCGAATGATCGCCATGATTCCGTCCAAGTCGTCAGCTCCACTTACAGCGAATTAGCTCCAGACAACCCTAACACGGGACACTCAAACACACCAATTGCAATACAGAATGAAGTCGAAGTAGTTTCAGAGACAAAGTAAGACCTTCGTTTTAATGTGTACTAGTTTTCTCCAAATTTTTGACTTTGTCCTAATTCATCCG------ATATATATATAAAGAAATATATTTCTTTGCAACTACAAATAAGTAAATAATAATAAAAATCCCTTGAAATAACAATCCCTTCACCTTCTTTAGCTGTTATTTGTCTTCCCCTTGTATTAATGTTTCAATATCATATTAAATTATTTTCATTGGTATTAATTTAGTAAGGTCAGAATTATAAATATAAACCTAACACATTTTTTCAGACTAAAAACTTTTCCCCCTTTTATATTATTCTGTGCTAC---ATCTTATTAAATTATCTGCATTGGTGCAGTTTGAGAGTTTGTCATATATTAATTGTAACGTATTTATAAATGACACGGTTTCTCACCTTGTATATAACTGAATATATTTTTTTAAATGAAATATATTTGATTTTACAAATGACAAAATTCTGAGGTTTTT
Ncherokee_BalsamMtn_N891 ACACTATCGAAAAGCTAAAGGATAAAATAATATCAAACTATTAGTTCTGGTGGTAAGAAAGTGCTTATGGCTTAATTACATTTTTATTAGTCATTTCACAAACATTCATTTCATGATTTATAGCACATTTTCTTTACATTTAAATCTAAATAACAATAATTATGTAATTCCATATTCTATTAACTCTGGCTATTTAATTAAAATTCAAAATTTTAAAACACATTGAAGCTCTAACATTTTAACAGTAAATAGTATATAGTTATAATTTTTGTTTAAAAAGGTATGAAAAATAAAATTAACATGTACTTCTGAGAATCCAGTTGATAATGTTATTATTCATTTCATTTTATTGCCAGAAGTGCAGAAAATATCTTTGTTTCTTGTTGCATTATGTGAGATTTTCGTTTATGTGGGGTACTTGAGATGCAAAATCTCGCTCATCTGAAAAATGTCTACTCCATTAATAATTTATCATCCAAATGCAACAAAATTTGACTTCATTCTTAATTTTCTTGATG------TGCTTAATTGTATTTTGTGATATTCGCTATTTCAGGTGGCTTAGGACTTTGTTGATGTGTTTAGAAGATTGCTACCAAATGTGTCAAATGAATTCAATGTGCCTTACAAACTTTCTTATTTTACTTTCAGAACAAAAGGCGCCAATTGGGTTCAGTAATTATAGTCGATCATTCAAAGCCACCGGAGATGAATGTCCTGAGCAGCAATTTGGCTCCGAATGATCGCCATGATTCCGTCCAAGTCGTCAGCTCCACTTACAGCGAATTAGCTCCAGACAACCCTAACACGGGACACTCAAACACACCAATTGCAATACAGAATGAAGTCGAAGTAGTTTCAGAGACAAAGTAAGACCTTCGTTTTAATGCGTACTAGTTTTCTCCAAATTTTTGACTTTGTCCTAATTCATCCGATATATATAT--------------------------------------------------------------------------------------------------------------------------------------------------------------------------------------------------------------------------------------------------------------------------------------------------------------------------------------------------------------------------------------------------------------------
Ncherokee_SIndianCrk_N681 ------------------------------------------------------------------------------------------------------------------------------------------------------------------------------------------------------------------------AACACATTGAAGCTCTAACATTTTAACAGTAAATAGTATATAGTTATAATTTTTGTTTAAAAAGGTATGAAAAATAAAATTAACACGTACTTCTGAGAATCCAGTTGATAATGTTATTATTCATTTTATTTTATTGCCAAAAGTGCAGAAAATATCTTTGTTTCTTGTTGCATTATGTGAGATTTTCGTTTATGTAGGGTACTTGGGATGCAAAATCTCGGTCATCCGAAAAATGTCTACTCCATTAATAATTTATCATCCAAATGCAACAAAATTTGACTTCATTCTTAATTTTTTT----TGGATGTGCTTAATTGTATTTTGTGATATTCGCTATTTCAGGTGGCTTGGGACTTTGTTGATGTGTCATGAAGATTGCTACCAAATTTGTCAAATAAATTCAATGTGCCTTACAAACTTTCTTTTTTTACTTTCAGAACAAAAGGCGCCAATTGGGTTCAGTAATTATAGTCGATCATTCAAAGCCACCGGAGATGAATGTCCTGAGCAGCAATTTGGCTCCGAATGATCGCCATGATTCCGTCCAAGTCGTCAGCTCCACTTACAGCGAATTAGCTCCAGACAACCCTAACACGGGACACTCAAACACACCAATTGCAATACAGAATGAAGTCGAAGTAGTTTCAGAGACAAAGTAAGACCTTCATTTTAATGTGTACTAGTTTTCTCCAAATTTTTGACTATGTCCTAATTCATCCG----ATATATATATATAAAGAAATATATTTCTTTGCAACTAAAAATAAGTAAATAATAATAAAAATCCCTTGAAATAATAATCCCTTCACCTTCTTTAGCTGTTATTTGTCTTCCCCTTGTATTAATGTTTCAATATCATATTAAATTATTTTCATTGGTATTAATTTAGTAAGGTCAGAATTATAAATATGAACCTAACACATTTTTTCAGACTAAAAACTTTTTCCCCTTTTATATTATTCTGTGCTACAAAATCTTATTAAATTATCTGCATTGGTGCAGTTTGAAAGTTTGTCATATATAAA----AACATATTTATAAATGACACGGTTTCTCACC-------------------------------------------------------------------------
Ncooperi_BeaverCrk_N1002 --------------------------------------------------------------------------------------------------------------------------------TTTCTTTACATTTAAATGTAAATAACAATAATTATATAATTCCATATTCTATTAACTCTGGCTATTTAATTAAAATTCAAAATTTTAAAACACATTGAAGCTCTAACATTTTAACAGTAAATAGTATGTAATTATAATTTTTGTTTAAAAAGGTATGAAAAATAAAATTAACATGTACTTCTGAGAATCCAGTTGATAATGTTATTATTCATTTTATTTTATTGCCAGAAGTGCAGAAAATATCTTTGTTTCTTGTTGCATTATGTGAGATTTTCATTTATGTGGGGTACTTGAGATACAAAATCTCGGTCATCTGAAAAATGTCTACTCCATTAATAATTTATCATCTAAATGCAACAAAATTTGACTTCATTCTTAATTTTCTTGATGTGCTTGTGCTTAATTGTATTTTGTGATATTCGCTATTTCAGGTGGCTTAGGACTTTGTTGATGTATCATGAAGATTGCTACCAAATGTGTCAAATAAATTCAATGTGCCTTACAAACTTTCTTATTTTACTTTCAGAACAAAAGGCGCCAATTGGGTTCAGTAATTATAGTCGATCATTCAAAGCCACCGGAGATGAATGTCCTGAGCAGCAATTTGGCTCCGAATGATCGCCATGATTCCGTCCAAGTCGTCAGCTCCACTTACAGCGAATTAGCTCCAGACAACCCTAACACGGGACACTCAAACACACCAATTGCAATACAGAATGAAGTCGAAGTAGTTTCAGAGACAAAGTAAGACCTACGTTTTAATGTGTACTAGTTTTCTCCGAATTTTTGACTTTGTCCTAATTCATCCAATATATAT-----------------------------------------------ACAGTAAAACCTCT---------TAATCCGTCCGGCTCCTTCAGTAATTTTTGGATTTTTTCTTTTTTTAAAATTCCTGTTTTCTATCATCTGAAAGGCGTGTGTTCTGATCAATCAATGGTACATAAAGGAATGAAAACTATTTCCATTTTTTCAACCTCTTCACTGCCCCCCCCTTGTTATTCCTCTGTTCTACTCCATTCTTTTCAACCCCTCTCTTCACTGCTGGATACGCATTCCCCATCTGTCTGTTGTAAAGTGTCAATCAATAGTACA--------------AAAGGAATGAAAACACCTTTTTGGATACAATGTTATTGTTTGGGCATATGACAGGATTTTGATGTTTCT
Ncooperi_BrasstBald_N824 AATTTATTAAAAAGCTAAAGGATAAATTAATATCAAACTACTAGTTCTGGTGGTAAGAAACTGCTTATGGCTTAATTACATTTTTATTAATCATTTCACAAACATTCATTTCACGATTTATAGCACATTTTCTTTACATTTAAATGTAAATAACAATAATTATATAATTCCATATTCTATTAACTCTGGCTATTTAATTAAAATTCAAAATTTTAAAACACATTGAAGCTCTAACATTTTAACAGTAAATAGTATGTAATTATAATTTTTGTTTAAAAAGGTATGAAAAATAAAATTAACATGTACTTCTGAGAATCCAGTTGATAATGTTATTATTCATTTTATTTTATTGCCAGAAGTGCAGAAAATATCTTTGTTTCTTGTTGCATTATGTGAGATTTTCATTTATGTGGGGTACTTGAGATACAAAATCTCGGTCATCTGAAAAATGTCTACTCCATTAATAATTTATCATCTAAATGCAACAAAATTTGACTTCATTCTTAATTTTCTTGATGTGCTTGTGCTTAATTGTATTTTGTGATATTCGCTATTTCAGGTGGCTTAGGACTTTGTTGATGTATCATGAAGATTGCTACCAAATGTGTCAAATAAATTCAATGTGCCTTACAAACTTTCTTATTTTACTTTCAGAACAAAAGGCGCCAATTGGGTTCAGTAATTATAGTCGATCATTCAAAGCCACCGGAGATGAATGTCCTGAGCAGCAATTTGGCTCCGAATGATCGCCATGATTCCGTCCAAGTCGTCAGCTCCACTTACAGCGAATTAGCTCCAGACAACCCTAACACGGGACACTCAAACACACCAATTGCAATACAGAATGAAGTCGAAGTAGTTTCAGAGACAAAGTAAGACCTACGTTTTAATGTGTACTAGTTTTCTCCGAATTTTTGACTTTGTCCTAATTCATCCGATATATAT-----------------------------------------------ACAGTAAAACCTCT---------TAATCCGTCCGGCTCCTTCAGTAATTTTTGGATTTTTTCTTTTTTTAAAATTGCTGTTTTCTATCATCTGAAAGGCGTGTGTTCAGATCAATCAATGGTACATAAAGGAATGAAAACTATTTCCATTTTTTCAACCTCTTCACTGCTCCCCCCTTGTTATTCCTCTGTTCTACTCCATTCTTTTCAACCCCTCTCTTCACTGCTGGATACGCATTCCCCATCTGTCTGTTGTAAAGTGTCAATCAATAGTACA--------------AAAGGAATGAAAACACCTTTTTGGATACAATGTTATTGTTTGGGCATATGGCAGGATTTTGATGTTTCT
Ncooperi_CheoahDam_N1122 ACTTTATTAAAAAGCTAAATTATAAAATAATATCAAACTACTAGTTCTGGTGGTAAGAAACTGCTTATGGCTTAATTACATTTTTATTAGTCATTTCACAAACATTCATTTCATGATTTATAGCACATTTTCTTTACATTTAAATGTAAATAACAATAATTATATAATTCCATATTCTATTAACTCTGGCTATTTAATTAAAAATCAAAATTTTAAAACACATTGAAGCTCTAACATTTTAAT-------AGTATATAGTTATAATTTTTGTTTAAAAAGGAATGGAAAATAAAATTAACATGTACTTCTGAGAATCCAG--GATAATGTTATTATTCATTTTATTTTATTGCCAGAAGTGCAGAAAATATCTTTGTTTCTTGTTGAATTATGTAAGATTTTTGTTTATGTGGGGTAATTGAGATCCAAAATCTC--TCATCTGAAAAATGTCTACTCCATTAATAATTTATCATCCAAATGCAACAAAATTTGATTTCTTACTTAATTTTCGTGATGTGCGTGTGCTTAATTGTATTTTGTAATATTCGTTATTTCAGGTGGCTTAGCACTTTGTTGATGTGTCATGAAGATTGCTACCAAATGTGTCAAATAAATTCAATGTGCCTTACAAATTTTCTTATTTTACTTTCAGAACAAAAGGCGCCAATTGGGTTCAGTAATTATAGTCGATCATTCAAAGCCACCGGAGATGAATGTCCTGAGCAGCAATTTGGCTCCGAATGATCGCCATGATTCCGTCCAAGTCGTCAGCTCCACTTACAGCGAATTAGCTCCAGACAACCCTAACACGGGACACTCAAACACACCAATTGCAATACAGAATGAAGTCGAAGTAGTTTCAGAGACAAAGTAAGACCTTCATTTCAATGTGTACTAGTTTTCTCCAAATTTTTGACTTTGTCCTAATTCATCTGATAT---------------GAAATATATTTCTTTGCAACTAAAAATAAGTAAATAATAATAAAAATCCCTTGAAATAATAATCCCTTCATCTTCTTTAGCTGTTATTTGTCTTCCCCTTGTATTAATGTTTCATTATCATATTAAATTATTTTCATTGGTATTAATTTAGTAAGGTCAGAATTATAAATATAAACCTAACACATTTTTTCAGACTAAAAACTTTTTCCCCTTTTATATTATTCTGTGCTACAAAATCTTATTAAATTATATGCATTGGTGCAGTTTGAGAGTTTGTCATATATCAATTGTAACGTATTTATAAATGACATGGTTTCTCACCTTGTATATAATTGAATATATTTTTTTAAATGAAATATATTTGATTTTACAAATGACAAAATTCTGAGGTTTTT
Ncooperi_NantRiverGorge_N682 -----------------------------------------------------------------------------------------------------------ATTTCACGATTTATAGCACATTTTCTTTACATTTAAATGTAAATAACAATAATTATATAATTCCATATTCTATTAACTCTGGCTATTTAATTAAAATTCAAAATTTTAAAACACATTGAAGCTCTAACATTTTAACAGTAAATAGTATGTAATTATAATTTTTGTTCAAAAAGGTATGAAAAATAAAATTAACATGTACTTCTGAGAATCCAGTTGATAATGTTATTATTCATTTTATTTTATTGCCAGAAGTGCAGAAAATATCTTTGTTTCTTGTTGCATTATGTGAGATTTTCATTTATGTGGGGTACTTG-GATACAAAATCTCGGTCATCTGAAAAATGTCTACTCCATTAATAATTTATCATCTAAATGCAACAAAATTTGACTTCATTCTTAATTTTCTTGATGTGCTTGTGCTTAATTGTATTTTGTGATATTCGCTATTTCAGGTGGCTTAGGACTTTGTTGATGTATCATGAAGATTGCTACCAAATGTGTCAAATAAATTCAATGTGCCTTATAAACTTTCTTATTTTACTTTCAGAACAAAAGGCGCCAATTGGGTTCAGTAATTATAGTCGATCATTCAAAGCCACCGGAGATGAATGTCCTGAGCAGCAATTTGGCTCCGAATGATCGCCATGATTCCGTCCAAGTCGTCAGCTCCACTTACAGCGAATTAGCTCCAGACAACCCTAACACGGGACACTCAAACACACCAATTGCAATACAGAATGAAGTCGAAGTAGTTTCAGAGACAAAGTAAGACCTACGTTTTAATGTGTACTAGTTTTCTCCGAATTTTTGACTTTGTCCTAATTCATCCGATATATAT-----------------------------------------------ACAGTAAAACCTCT---------TAATCCGTCCGGCTCCTTCAGTAATTTTTAGATTTTTTCTTTTTTTAAAATTCCTGTTTTCTATCATCTGAAAGGCGTGTGTTCTGATCAATCAATG-----------------------------------------------------------------------------------------------------------------------------------------------------------------------------------------------------------------------------------------------
Ncooperi_RockCrRoad_N1160 ------TTAAAAAGCTAAAGGATAAAATAATATCAAACTACTAGTTCTGGTGGTAAGAAACTGCTTATGGCTTAATTACATTTTTATTAGTCATTTCACAAACATTCATTTCATGATTTATAACACATTTTCTTTACATTTAAATGTAAATAACAATAATTATATAATTCCATATTCTATTAACTCTGGCTATTTAATTAAAAATCAAAATTTTAAAACACATTGAAGCTCTAACATTTTAACAGTAAATAGTATATAGTTATAATTTTTGTTTAAAAAGGTATGAAAAATAAAATAAACATGTACTTCTGAGAATCCAGTTGATAATGTTATTATTCATTTTATTTTATTGCCAGAAGTGCAGAAAATATCTTTGTTTCTTGTTGCATTATGTGAGATTTTCATTTATGTGGGGTACTTGAGATGCAAAATCTCGGTCATCTGAAAAATGCCTACTCCATTAATAATTTATCATCTAAACGCAACAAAATTTGACTTCATTCTTAATTTTGTTGATGTGCTTGTGCTTAATTGTATTTTGCGATATTCGCTATTTCAGGTGGCCTAGGACTTTGTTGATGTATCATGAAGAGTGCTACCAAATGTGTCAAATAAATTCAATGTGCCTTACAAACTTTCTTATTTTACTTTCAGAACAAAAGGCGCCAATTGGGTTCAGTAATTATAGTCGATCATTCAAAGCCACCGGAGATGAATGTCCTGAGCAGCAATTTGGCTCCGAATGATCGCCATGATTCCGTCCAAGTCGTCAGCTCCACTTACAGCGAATTAGCTCCAGACAACCCTAACACGGGACACTCAAACACACCAATTGCAATACAGAATGAAGTCGAAGTAGTTTCAGAGACAAAGTAAGACCTTCGTTTTAATGTGTACTAGTTTTCTCCGAATTTTTGACTTTGTACTAATTCATCCG----ATATATATATATAAAGAAATATATTTCTTTGCAACTTAAATTAAGTAAATAATAATAAAAATCCCTTGAAATATTAATCCCTTCATCTTCTTTAGCTGTTATTTGTCTTTCCCTTGTATTAATGTTTCAATATCATATTAAATTATTTTCATTGGTATTAATTTAGTAAGGTCAGAATTATAAATA-AAACCTAACACTTTTTTGCAGACTAAAAACTTTTTCCCCTTTTATATTATTCTGTGCTACAAAATCTTATTAAATTAACTGCATTGGTGCAGTTTGAGAGTTTGTCATATATCAATTGTAACGTATTTATAATTGACACGGTTTCTCACCTTGTATATAACTGAATATATTTTTTTAAATGAAATATATTTGATTTTACAAATGACAAAATTCCGAGGTTTTT
Ncoylei_Apalachia_N1195 ---------------------------------------------TCTGGTGGTAAGAAACTGCTTATGGCTTAATTACATTTTTATTAGTCATTTCACAAACATTCATTTCATGATTTATAGCACATTTTCTTTACATTT-AATGTAAGTAGTAATAATTATATAATTCCATATTATATTAACTCTGGCTATTTAATTAAAATTCAAAATTTTAAAACACATTGAAGCTCTAACATTTTAACAGTAAATAGTATATTGTTATAATTTTTGTTTAAAAAGGTATGAAAAATAAAATTAACATGTACTTCTGAGAATCCAGTTGATAATGTTATTATTCATTTCATTTTAATGCCAGAAGTGCAGAAAATATCTTTGTTTCTTGTTGCATTATGTGAGATTTTCGTT--TGCGGGGTACTTGAGATGCAAAATCTCTGTCATCTGAAAAATGTGTACTCCATTAGTAATTTATCATCC-AATGCAACAAAATTTGATTTCATTCTTAATTTTCTTGGTGTGCTTGTGCTTAATTGTATTTTGCAATATTCGCTATTTCAGGTGGCTTAGGCCTTTGTTGATGTGTCGTGAAGATTGCTACCAAATGTGTC----AAATTCAACGTGCCTTATAAACTTTCTTATTTTACTTTCAGAACAAAAGGCGCCAATTGGGTTCAGTAATTATAGTCGATCATTCAAAGCCACCGGAGATGAATGTCCTGAGCAGCAATTTGGCTCCGAATGATCGCCATGATTCCGTCCAAGTCGTCAGCTCCACTTACAGCGAATTAGCTCCAGACAACCCTAACACAGGACACTCAAACACACCAATTGCAATACAGAATGAAGTCGAAGTAGTTTCAGAGACAAAGTAAGACCTTTGTTTTAATGTGTACTAGTTTTCTCCAAATTTTTGACTTTGTCCTAATTCATCCGATATATATATATATATA-------------------------------------------------------------------------------------------------------------------------------------------------------------------------------------------------------------------------------------------------------------------------------------------------------------------------------------------------------------------------------------------------------------
Ncoylei_DinkinCove_N1118 ACTTTATTAAAAAGCTAAAGGATAAAATAATATCAAACTACTAGTTCTGGTGGTAAGAAACTGCTTATGGCTTAATTACATTTTTATTAGTCATTTCACAAACATTCATTTCATGATTTATAGCACATTTTCTTTACATTT-AATGTAAGTAATAATAATTATATAATTCCATATTATATTAACTCTGGCTATTTAATTAAAATTCAAAATTTTAAAACACATTGAAACTCTAACATTTTAACAGTAAATAGTATATTGTTATAATTTTTGTTTAAAAAGGTATGAAAAATAAAATTAACATGTACTTCTGAGAATCCAGTTGATAATGTTATTATTCATTTTATTTTAATGCCAGAAGTGCAGAAAATATCTTTGTTTCTTGTTGCATTATGTGAGATTTTCGTT--TGCGGGGTACTTGAGATGCAAAATCTCTGTCATCTGAAAAATGTGTACTCCATTAGTAATTTATCATCC-AATGCAACAAAATTTGACTTCATTCTTAATTTTCTTGGTGTGCTTGTGCTTAATTGTATTTTGCAATATTCGCTATTTCAGGTGGCTTAGGCCTTTGTTGATGTGTCATGAAGATTGCTACCAAATGTGTC----AAATTCAACGTGCCTTATAAACTTTCTTATTTTACTTTCAGAACAAAAGGCGCCAATTGGGTTCAGTAATTATAGTCGATCATTCAAAGCCACCGGAGATGAATGTCCTGAGCAGCAATTTGGCTCCGAATGATCGCCATGATTCCGTCCAAGTCGTCAGCTCCACTTACAGCGAATTAGCTCCAGACAACCCTAACACGGGACACTCAAACACACCAATTGCAATACAGAATGAAGTCGAAGTAGTTTCAGAGACAAAGTAAGACCTTTGTTTTAATGTGTACTAGTTTTCTCCAAATTTTTGACTTTGTCCTAATTCATCCG-----TATATGTATATT-ACAACCCCGCTTATCCGGAATCGACGGGACCTTACCGATAACTGAAATTTCCTGAAATAGCGGTACGATCACATTTTCTAGCTAATGCAAATAATTTAAAGAAAATAATAT-------TAATAAATAATTAACTTCTTATACTTTAA-----------GAGAATTAATTATACAAAGTTAGTGCATTTTTTAAAACTAAGAAAATTTCCTTTCTTTTTCCTACCGTGTGCT-TAAAATTTTATTGAAACA---------GAACAATCTCATAGTTTTTTATATGTCGAGCGACGAGAAATTGCGATTAAAACTTTCGATTACCGCGAATTTCGCTGCTTCCATTTCTTTGGAAAAAAAGCACCTGTCTTTACAAG------------GGGGTTCTC
Ncoylei_TiptonCreek_N837 -------------------------------------------GTTCTGGTGGTAAGAAACTGCTTATGGCTTAATTACATTTTTATTAGTCATTTCACAAACATTCATTTCATGATTTATAGCACATTTTCTTTACATTT-AATGTAAGTAATAATAATTATATAATTCCATATTATATTAACTCTGGCTATTTAATTAAAATTCAAAATTTTAAAACACATTGAAGCTCTAACATTTTAACAGTAAATAGTATATTGTTATAATTTTTGTTTAAAAAGGTATGAAAAATAAAATTAACATGTACTTCTGAGAATCCAGTTGATAATGTTATTATTCATTTCATTTTAATGCCAGAAGTGCAGAAAATATCTTTGTTTCTTGTTGCATTATGTGAGATTTTCGTT--TGCGGGGTACTTGAGATGCAAAATCTCTGTCATCTGAAAAATGTGTACTCCATTAGTAATTTATCATCC-AATGCAACAAAATTTGATTTCATTCTTAATTTTCTTGGTGTGCTTGTGCTTAATTGTATTTTGCAATATTCGCTATTTCAGGTGGCTTAGGCCTTTGTTGATGTGTCGTGAAGATTGCTACCAAATGTGTC----AAATTCAACGTGCCTTATAAACTTTCTTATTTTACTTTCAGAACAAAAGGCGCCAATTGGGTTCAGTAATTATAGTCGATCATTCAAAGCCACCGGAGATGAATGTCCTGAGCAGCAATTTGGCTCCGAATGATCGCCATGATTCCGTCCAAGTCGTCAGCTCCACTTACAGCGAATTAGCTCCAGACAACCCTAACACAGGACACTCAAACACACCAATTGCAATACAGAATGAAGTCGAAGTAGTTTCAGAGACAAAGTAAGACCTTTGTTTTAATGTGTACTAGTTTTCTCCAAATTTTTGACTTTGTCCTAATTCATCCGATATTTATATATATATA-ACAACCCCGCTTATCCGGAATCGACGGGACCTTACCGATAACTGAAATTTCCTGAAATAGCGATACGATCGCATTTTCTAGCTAATGCAAATAATTTAAAGAAAATAATAT-------TAATAAATATTTAACTTCTTATATTTTAA-----------GAGAATTAATTA----------------------------------------------------------------------------------------------------------------------------------------------------------------------------------------------------------------------------------
Ncressleri_AndersonSpringCave_G2075 ACTCTATTAGAAAGCTAAAGGATAAAATAATATCAAACTACTATTTCTGGTGGTCAGAAACTGCTTATGGCTTAATTACATTTTTATCAGTCATTTCACAAACATTCATTTCATAATTTATAGCACTTTTTCTTTACATTTAAATGTAAGTAACAATAATTATATAATTCCACGTTCTATTAACTCTGGCTATTTAATTAAAATTTCAAATTTTAAAACACTTTGAAACTCTAACATTTTAACAGTAAATAGTATATAGTTATAATTTTTGTTTAAAAAGGTATGAAAAT-AAAATTAACCTGTACTTCTGAGAATCCAGTTGATAATATTATTATTCATTTTATTTTATTGCCAAAAGTGCAAAAAATATCTTTGTTTCTTGTTGCATTATGTACGATTTTCTTTTATGTGGGGTACTTGAGATGCAGAATCTCTGTCATCTGAAAAATGTATATTCCATTAATAATTTATCATCCAAATGCAACAAAATTTGACTTCTTTCTTAATTTTCTTGGTG------TGCTTAATTGTATTTTGTAATATTCATTATTTCAGCTGAATTAGCACTTTGTTG-------ATGAGGATTGCTACCAAATTTGTCAAATAAATTCAATGTGCCTTATGAAGTTTCTTATTTTACTTTCAGAACAAAAGGCGCCAATTGGGTTCAGTAATTATAGTCGATCATTCAAAGCCACCGGAGATGAATGTCCTGAGCAGCAATTTGGCTCCGAATGATCGCCATGATTCCGTCCAAGTCGTCAGCTCCACTTACAGCGAATTAGCTCCAGACAACCCTAACACGGGACACTCAAACACACCAATTGCAATACAGAATGAAGTTGAAGTAGTTTCAGAGACAAAGTAAGACCTTTGTTTTAATGTGTACTAGTTTTCTCCAAATTTTTTATTTTGTCCTAATTCATCTGATATATATATATATATAAAGAAATTTATTTCTTTGCTACTAAAAGGAAATAAATAATAATAAAAATCCCTTGAAAGAATAATCCCCTCACCTCCTTTAGCTGTTATTTGTCTTCCCCTTGTATTAATGTTTTAATATCAGATTAAATTATCTTGACTGATATTAATTTAGAAAGATCATAATTATAAATATAAACCTAACAAAAAATTTCAGACTGGAAACTTTTCTCCCTTTCATATTATTCTGTGTTACAAAATCTTATTAAATTATTTGCATTGGTGCAGTTTGAGAGTTTGTC---------------------------------------------------------------------------------------------------------------------
Ncressleri_PigeonCave_G2077 ACTCTATTAGAAAGCTAAAGGATAAAATAATATCAAACTACTATTTCTGGTGGTCAGAAACTGCTTATGGCTTAATTACATTTTTATCAGTCATTTCACAAACATTCATTTCATAATTTATAGCACTTTTTCTTTACATTTAAATGTAAGTAACAATAATTATATAATTCCACGTTCTATTAACTCTGGCTATTTAATTAAAATTTCAAATTTTAAAACACTTTGAAACTCTAACATTTTAACAGTAAATAGTATATAGTTATAATTTTTGTTTAAAAAGGTATGAAAAT-AAAATTAACCTGTACTTCTGAGAATCCAGTTGATAATATTATTATTCATTTTATTTTATTGCCAAAAGTGCAAAAAATATCTTTGTTTCTTGTTGCATTATGTACGATTTTCTTTTATGTGGGGTACTTGAGATGCAGAATCTCTGTCATCTGAAAAATGTATATTCCATTAATAATTTATCATCCAAATGCAACAAAATTTGACTTCTTTCTTAATTTTCTTGGTG------TGCTTAATTGTATTTTGTAATATTCATTATTTCAGCTGAATTAGCACTTTGTTG-------ATGAGGATTGCTACCAAATTTGTCAAATAAATTCAATGTGCCTTATGAAGTTTCTTATTTTACTTTCAGAACAAAAGGCGCCAATTGGGTTCAGTAATTATAGTCGATCATTCAAAGCCACCGGAGATGAATGTCCTGAGCAGCAATTTGGCTCCGAATGATCGCCATGATTCCGTCCAAGTCGTCAGCTCCACTTACAGCGAATTAGCTCCAGACAACCCTAACACGGGACACTCAAACACACCAATTGCAATACAGAATGAAGTTGAAGTAGTTTCAGAGACAAAGTAAGACCTTTGTTTTAATGTGTACTAGTTTTCTCCAAATTTTTTATTTTGTCCTAATTCATCTGATATATATATATATATAAAGAAATTTATTTCTTTGCTACTAAAAGGAAATAAATAATAATAAAAATCCCTTGAAAGAATAATCCCCTCACCTCCTTTAGCTGTTATTTGTCTTCCCCTTGTATTAATGTTTTAATATCAGATTAAATTATCTTGACTGATATTAATTTAGAAAGATCATAATTATAAATATAAACCTAACAAAAAATTTCAGACTGGAAACTTTTCTCCCTTTCATATTATTCTGTGTTACAAAATCTTATTAAATTATTTGCATTGGTGCAGTTTGAGAGTTTGTCATATATCAATTGTAACATATTTATAAATGACACAGTTTCTCACCTTGTATATAACTGAATATAATTTTTTAAATAAAATATATTTGATTTTACAAATGACAAAATTCCGAGGTTT--
Ncrosbyi_PricesCrk_N1143 ATTTTATTAAAAAGCTAAAGGATAAAATAATATCAAACTACCAGTTCTGGTGGTAAGAAACTGCTTATGGCTTAATTACATTTTTATTAGTCATTTCACAAACATTCATTTCATGATTTATAGCACATTTTCTTTACATTTAAATGTAAATGACAATAATTATATAATTCCACATTCTATTAACTCTGGCTATTTAATTAAAATTCAAAATTTTAAAACACATTGAAGCTCTAACATTTTAACAGTAAATAGTATATAGTTATATTTTTTGTTTGAAAAGGTATGACAAATAAAATTAACATGTCCTTCTGAGAATCCAGTTGATGATATTATTATTCATTTTATGTCATTGCCAGAAGTGCAGAAAATATCTTTGTTTCTTGTTGCATTATGTGAGATTTTCGTTTATGTGGGGTACTTGAGATGCAAAATCTCTGTCATCCGAAAAATGTGTACTCCATTAATGATTTATCATCCAAATGCAACAAAATTTGACTTCATTCTTAATTTTCTTGATGTGCTTGTGCTTAATTGTATTTTGTGATAGTCGCTATTTCAGGTGGCTTGGGACTTTGTTGATGTGTCACGAAGATTGCTACCAAATGTGTCAAATAAATTCAATGTGCCTTACAAACTTTCTTATTTTACTTTCAGAACAAAAGGCGCCAATTGGGTTCAGTAATTATAGTCGATCATTCAAAGCCACCGGAGATGAATGTCCTGAGCAGCAATTTGGCTCCGAATGATCGCCATGATTCCGTCCAAGTCGTCAGCTCCACTTACAGCGAATTAGCTCCAGACAACCCTAACACGGGACACTCAAACACACCAATTGCAATACAGAATGAAGTCGAAGTAGTTTCAGAGACAAAGTAAGACCTTTGTTTTAATGTGTACTAGTTTTCTCCAAATTTTTGACTTTGTCCTAATTCATCCGACACACACACATATATAAAGAAATGTATTTCTTTGCAACTAAAAATAAGTAAATAATAATAAAAATCCCTTGACATAATAATCCTTTCACCTTCTTTAGTTGTTATTTGTCTTCCCCTTGTATTAATTTTTCAATATCATATTAAATTATCTTCATTGGTATTAATTTAGTAAGGTCATAATTATAAATATAAACCTAACACATTTTTTCAGACTAGAAACGTTTTCCCCTTTTATATTATTCTGTGTTACAAAATCTTATTAAATTATCTGCATTGGTGCAGTTTGAGAGTTTGTCATATATCAATTGTAACATATTTATAAATGACACGGTTTCTTACCTTCTATATAACTGAATATATTTTTTTAAATGAAATATATTTGATTTTACAAACGACAAAATTCTGAGGTTTTT
Ncrosbyi_ShufordCrk_N1148 ACTTTATTAAAAAGCTAAAGGATAAAATAATATCAAACTA-CAGTTCTGGTGGTAAGAAACTGCTTATGGCTTAATTACATTTTTATTAGTCATTTCACAA---------------------------TTTCTTTACATTTAAATGTAAATGACAATAATTATATAATTCCACATTCTATTAACTCTGGCTATTTAATTAAAATTCAAAATTTTAAAACACATTGAAGCTCTAAC-----------------------------ATTTTTGTTTAAAAAGGTATGAAAAATAAAATTAACATGCACTTCTGAGAATCCAGTTGATAATGTTATTATTCATTTTATGTCATTGCCAGAAGTGCAGAAAATATCTTTGTTTCTTGTTGCATTATGTGAGATTTTCGTTTATGTGGGGTACTCGAGATGCAAAATTTCTGTCATCTGAAAAATGTATACTCCATTAATGATTTATCATCCAAATGCAACAAAATTTGACATCATTCTTAATTTTCTTGATGTGCTTGTGTTTAATTGTATTTTGTGATAGTCGCTATTTCAGGTGGCTTGGGACTTTGTTGATGTGTCACGAAGATTGCTACCAAATGTGTCAAATAAAT------TGCCTTACAAACTTTCTTATTTTACTTTCAGAACAAAAGGCGCCAATTGGGTTCAGTAATTATAGTCGATCATTCAAAGCCACCGGAGATGAATGTCCTGAGCAGCAATTTGGCTCCGAATGATCGCCATGATTCCGTCCAAGTCGTCAGCTCCACTTACAGCGAATTAGCTCCAGACAACCCTAACACAGGACACTCAAACACACCAATTGCAATACAGAATGAAGTCGAAGTAGTTTCAGAGACAAAGTAAGACCTTTGTTTTAATGTGTACTAGTTTTCTCCAAATTTTTGACTTTGTCCTAAATCATCCAAC----------ATATAAAGAAATGTATTTCTTTGCAACTAAAAATAAGTAAATAATAATAAAAATCCCTTGACATAATGATCCTTTCACCTTCTTCAGTTGTTATTTGTCTTCCCCTTGTATTAATTTTTCAATATCATATTAAATTATCTTCATTGGTATTAATTTAGTAAGGTCATAATTATAAATATAAACCTAACACATTTTTTCAGACTAGAAACTTTTTCCCCTTTTATATTATTTTGTGTTACAAAATCTTATTAAATTATCTGCATTGGTGCAGTTTGAGAGTTTGTCATATATCAATTGTAACATATTTATAAATGACACGGTTTCTTACCTTGTATATAACTGAATATA-TTTTTTAAATGAAATATATTTGATTTTACAAACGACAAAAATTTGAGGTTTTT
Ndilutus_GrassyCreek_N670 -----------------------------------------------------------------------------------------------------------------------------------------------------------------------------------------------------------------------------------------------------------------------------------------------------------------------------------------------------------------------------------------------------------------------------------------------------------------------------------------------------------------------------------------------------GTATTTTGTAATATTCGTTATTTCAGGTGGCTTAGCACTTTGTTGATGTGTCATGAAGATTGCTGCCAAATGTGGCAAATAAATTCAATGTGCCTTACAAACTTTCTTATTTTACTTTCAGAACAAAAGGCGCCAATTGGGTTCAGTAATTATAGTCGATCATTCAAAGCCACCGGAGATGAATGTCCTGAGCAGCAATTTGGCTCCGAATGATCGCCATGATTCCGTCCAAGTCGTCAGCTCCACTTACAGCGAATTAGCTCCAGACAACCCTAACACGGGACACTCAAACACACCAATTGCAATACAGAATGAAGTCGAAGTAGTTTCAGAGACAAAGTAAGACCTTTGTTTTAATGTGTATTAGTTTTCTCCAAATTTTTGACTATGTCCTAATTCATCCG----ACATATATATATAAAGAAATATATTTCTTTGCAACTACAAATAAGTAAATAATAATAAAAATCCC----------------TTCACCTTCTTTAGCTGTTATTTGTCTTCCC----------------------------------------------------------------------------------------------------------------------------------------------------------------------------------------------------------------------------------------------------------------------------------------------------------
Ndilutus_StarveRockCave_G3174 ACTTTATTAAAGAGCTAAAGGATAAAATAATATCAAACTACTAGTTCTGGTGGTAACAAACTGCTTATGGCTTAATTACATTTCTATCAGTCATTTCACAAACATTCATTTCACCATTTATAGCACATTTTCTTTACATTTAAATGTAAATAACAATAATTATATAATTCCATATTCTATTAACTCTGGCTATTTCATTAAAATTCAAAATTTTAAAACACATTGAAGCTCTAACATTTTAACAGTAAATAGTATATAGTTATAATTTTTGTTTAAAAAGGAATGAAAAATAAAATTAACATGTACTTCTGAGAATCCAGTTGATAATGTTATTATTCATTTTATTTTATTGCCAGAAGTGCAGATAATATCTTTGTTTCTTGTTGCATTATATAAGATTTTCGTTTATGTGGGGTAATTGAGATCCAAAATCTCTGTCATCTGAAAAATGTCTACTCCATTAATAATTTATCATCCAAATGCAACAAAATTTGACC---TACTTAATTTTCGTGATGTGCTTGTGCTTAATTGTATTTTGTAATATTCGTTATTTCAGGTGGCTTAGCACTTTGTTGATGTGTCATGAAGATTGCTGCCAAATGTGGCAAATAAATTCAATGTGCCTTACAAACTTTCTTATTTTACTTTCAGAACAAAAGGCGCCAATTGGGTTCAGTAATTATAGTCGATCATTCAAAGCCACCGGAGATGAATGTCCTGAGCAGCAATTTGGCTCCGAATGATCGCCATGATTCCGTCCAAGTCGTCAGCTCCACTTACAGCGAATTAGCTCCAGACAACCCTAACACGGGACACTCAAACACACCAATTGCAATACAGAATGAAGTCGAAGTAGTTTCAGAGACAAAGTAAGACCTTTGTTTTAATGTGTATTAGTTTTCTCCAAATTTTTGACTATGTCCTAATTCATCCG----ACATATATATATAAAGAAATATATTTCTTTGCAACTACAAATAAGTAAATAATAATAAAAATCCC----------------TTCACCTTCTTTAGCTGTTATTTGTCTTCCCCTTGTATCAATGTTTCAATATCATATTAAATTATTTTCATTGGTATTAATTTAGTAAGGTCAGAATTATAAATATAAACCTAACACATTTTTT---------AACTTCTTTCCCTTTTATATTATTCTGTGCTACAAAATCTTATTTAATTATCTGCATTGGTGCAGTTTGAGAGTTTATCATATATTAATTGTAACGTATTTATAAATGACACAGTTTCTCACCTTGTATATAACTGAATATATTTTTTTAAATGAAATATATTTGATTTTACAAATGACAAAATTTCGAGGTTTTT
Nfridelli_LittlePigeon_N262 ACTGTATTAAAGAGCTATAGGATAAAATAATATCAAACTACTAGTTCTGGTGGTAAGAAACTGCTTATGGCTTAATTACAATTCTATCAGTCATTTCACAAACATTCATTTCACCATTTATAGCATATTTTCTTTATATTTAAATGTAAATAACAATAATTATATAATTCCATATTCTATTAACTCTGGTTATTTAATTAAAATTCAAAATTTTAAAACACATTGAAGCTCTAACATTTTAACAGTAAATAGTATATAGTTATAATTTTTGTTTAAAAAGCAAGGAAAAATAAAATTAACATGTACTTCTGAGAATCCAG--GATAAAGTTATTATTCATTTTATTTTATTGCCAGAAGTGCAGAAAATATCTTTGTTTCTTGTTGCATTATGTAAGATTTTTGTTTATGTGGGGTAATTGAGATCCAAAATCTCTGTCATCTGAAAAATGTCTACTCCATTTATAATTCATCATCCAAATGCAACAAAATTTGACTTCTTACTTAATTTTCGTGATGTGCTTTTGCTTAATTGTATTTTGTAATATTCGTTATTTCAGGTGGCTTAGCACTTTGTTGATGTGTCATGAAGATTGCTACCAAATGTCTCAGATAAATTCAATGTGCCTTACAAACTTTCTTATTTTACTTTCAGAACAAAAGGCGCCAATTGGGTTCAGTAATTATAGTCGATCATTCAAAGCCACCGGAGATGAATGTCCTGAGCAGCAATTTGGCTCCGAATGATCGCCATGATTCCGTCCAAGTCGTCAGCTCCACTTACAGCGAATTAGCTCCAGACAACCCTAACACGGGACACTCAAACACACCAATTGCAATACAGAATGAAGTCGAAGTAGTTTCAGAGACAAAGTAAGACCTTCGTTTTAATGTGTA-----------------------------------------------------------------------------------------------------------------------------------------------------------------------------------------------------------------------------------------------------------------------------------------------------------------------------------------------------------------------------------------------------------------------------------------------------------------------
Nfurtivus_HugdenBranch_G3175 ACTTTATTAAAAAGCTAAAGGATAAAATAATATCAAACTACTAGTTCTGGTGGTAAGAAACTGCTTATGGCTTAATTACATTTTTATTAATCATTTCACAAACATTCATTTCATGATTTATAGCACATTTTCTTTACATTTACATGTAAATAACAATAATTATATAATGCCATATTCTATTAACTCTGGCTATTTAATTAAAATTCAAAATTTTAAAACACATTGAAGCTCTAACATTTTAACAGTAAATAGTATATAGTTATAATTTTTGTTTAAAAAGGTATGAAAAATAAAATTAACATGTACTTCTGAGAATGCAGTTGATAATGTTATTATTCATTTTATTTTATTGCCAGAAGTGCAGAAAATATCTTTGTTTCTTGTTGCATTATGTGAGATTTTCGTTTATGTGGGGTACTTGAGATGCAAAATCTCTGTCATCTGAAAAATGTCTACTCCATTAATAATTTATCATCCAAATGCAACAAAATTTGACTTCATTCTTAATTTTCTTGATGTGCTTGTGCTTAATTGTATTTTGTGATATTCACTGTTTCAGGTGGCTTAGGACTTTGTTGATGTGTCATGAAGATTGCTACCAAATGTGTCAAATAAATTCAATGTGCCTTACAAACTTTCTTATTTTACTTTCAGAACAAAAGGCGCCAATTGGGTTCAGTAATTATAGTCGATCATTCAAAGCCACCGGAGATGAATGTCCTGAGCAGCAATTTGGCTCCGAATGATCGCCATGATTCCGTCCAAGTCGTCAGCTCCACTTACAGCGAATTAGCTCCAGACAACCCTAACATGGGACACTCAAACACACCAATTGCAATACAGAATGAAGTCGAAGTAGTTTCAGAGACAAAGTAAGACCTTCGTTTTAATGTGTACTAGTTTTCTCCAAATTTTTGACTTTGTCCTAATTCATCCGATATATATATATATATT------------TCTTTGCAACTAACAATAAGTAAATAATAATAAAAATCCCTTGAAATAATAATCCCTTCACCTTCTTTAGCTGTTATTTGTCTTCCCTTTGTATTACTGTTTCGATATCATATTAAATTATTTCCATTGGTATTAATTTAGTAAAGTCAGAATTATAAATATAAACCTAACACATTTTTTCAGACTAAAAACTTTTTCCCCTTTTATATTATTCTGTGCTACAAAATCTTATTAAATTATCTGCATTGGTGCAGTTTGAGAGTTTGTCATATATCAATTGTAACATATTTATAAATGACACGGTTTTTTACCTTGTATATAACTGAATATATTTTTTTAAATGAAATATATTTGATTACACAAATGACAAAATTCCGAGGTTTTT
Nfurtivus_RaccoonMtn_N1026 ACTTTATTAAAAAGCTAAAGGATAAAATAATATCAAACTACTAGTTCTGGTGGTAAGAAACTGCTTATGGCTTAATTACATTTTTATTAATCATTTCACAAACATTCATTTCATGATTTATAGCACATTTTCTTTACATTTAAATGTAAATAACAATAATTATATAATGCCATATTCTATTAACTCTGGCTATTTAATTAAAATTCAAAATTTTAAAACACATTGAAGCTCTAACATTTTAACAGTAAATAGTATATAGTTATAATTTTTGTTTAAAAAGGTATGAAAAATAAAATTAACATGTACTTCTGAGAATGCAGTTGATAATGTTATTATTCATTTTATTTTATTGCCAGAAGTGCAGAAAATATCTTTGTTTCTTGTTGCATTATGTGAGATTTTCGTTTATGTGGGGTACTTGAGATGCAAAATCTCTGTCATCTGAAAAATGTCTACTCCATTAATAATTTATCATCCAAATGCAACAAAATTTGACTTCATTCTTAATTTTCTTGATGTGCTTGTGCTTAATTGTATTTTGTGATATTCACTGTTTCAGGTGGCTTAGGACTTTGTTGATGTGTCATGAAGATTGCTACCAAATGTGTCAAATAAATTCAATGTGCCTTACAAACTTTCTTATTTTACTTTCAGAACAAAAGGCGCCAATTGGGTTCAGTAATTATAGTCGATCATTCAAAGCCACCGGAGATGAATGTCCTGAGCAGCAATTTGGCTCCGAATGATCGCCATGATTCCGTCCAAGTCGTCAGCTCCACTTACAGCGAATTAGCTCCAGACAACCCTAACATGGGACACTCAAACACACCAATTGCAATACAGAATGAAGTCGAAGTAGTTTCAGAGACAAAGTAAGACCTTCGTTTTAATGTGTACTAGTTTTCTCCAAATTTTTGACTTTGTCCTAATTCATCCGATATATATATATATATT------------TCTTTGCAACTAACAATAAGTAAATAATAATAAAAATCCCTTGAAATAATAATCCCTTCACCTTCTTTAGCTGTTATTTGTCTTCCCTTTGTATTACTGTTTCGATATCATATTAAATTATTTCCATTGGTATTAATTTAGTAAAGTCAGAATTATAAATATAAACCTAACACATTTTTTCAGACTAAAAACTTTTTCCCCTTTTATATTATTCTGTGCTACAAAATCTTATTAAATTATCTGCATTGGTGCAGTTTGAGAGTTTGTCATATATCAATTGTAACATATTTATAAATGACACGGTTTTTTACCTTGTATATAACTGAATATATTTTTTTAAATGAAATATATTTGATTACACAAATGACAAAATTCCGAGGTTTTT
Ngeorgia_Sittons_N073 ACTTTATTAAAAAGCTAAAGGATAAAATAATATCAAACTACTAGTTCTGGTGGTAAGAAACTGCTTATGGCTTAATTACATTTTTATTAGTCATTTCACAAACATTCATTTCATGATTTATAGCACATTTTCTTTACATTTAAATGTAAATAACAATAATTATATAATTCCATATTCTATTAACTCTGGCTATTTAATTAAAATTCAAAATTTTGAAGCACATTGAAGCTCTAACATTTTAACAGTAAATAGTATATAGTTATAATTTTTGTTTAAAAAGGTATGAAAAAAAAAATTAACATGTACTTCTGA----------GATAATGTTGTTATTCATTTTATTTTATTGCCAGAAGTGCAGAAAATACCTTTGTTTCTTGTTGCATTATGTGAGATTTTCATTTATGTGGGGTACTTGAGATGCAAAATCTCGGTCATCTGAAAAATGTCTACTCCATTACTAATTTATCATCTAAATGCAACGAAATTTGACTTCATTCTTAATTTTCTTGATGTGCTTA----------------------------ATTTCAGGTTTCTTAGGACTTTGTTGATGTGACATGAAGATTACTA---------TCAAATAAATTCAATGTGCCTTACAAACTTTCTTATTTTACTTTCAGAACAAAAGGCGCCAATTGGGTTCAGTAATTATAGTCGATCATTCAAAGCCACCGGAGATGAATGTCCTGAGCAGCAATTTGGCTCCGAATGATCGCCATGATTCCGTCCAAGTCGTCAGCTCCACTTACAGCGAATTAGCTCCAGACAACCCTAACACTGGACACTCAAATACACCAATTGCAATACAGAATGAAGTCGAAGTAGTTTCGGAGACAAAGTAAGACCTTCGTTTTAATGTGTACTAGTTTTCTCCCAATTTTTGACTTTGTCCTAATTCATCCG--------ATATATATAAAGAAATATATTTCTTTGCAACTGAAAATAAGTAAATAATAATAAAATCCC-TTGAAATAATAATCCCTTCACCTTCTTTAGCTGTTATTTGTCTTCCTCTTGTATTAATGTTTCAATATCATATTAAATTA-TTTCATTGGTATTAATTTAGTAAGATCAGAATTATAAATATAAACCTAACACATTTTTGCAGACTAAAATTTTTTCCCCCTTTTATATTATTCCGTGCTACAAAATCTTATTAAATTATCTGCATTGGTGCAGTTTGAGAGTTTGTCATATATCAATTGTAACATATTTATAAATGACACGGTTTCTCACCTTGTATATAACTGAATATATTTTTTTAAATGAAATATATTTGATTTTACAAATGGCAAAATTCCGAGGTTTTT
Ngertschi_HickoryNutGap_N810 --------AAAAAGCTAAAGGATAAAATAATATCAAACTACCAGTTCTGGTGGGTAGAAACTGCTTATGGCTTAATTACATTTTTATTAGTCATTTCACAAACATTCATTTCATGATTTATAGC-----------ACATTTAAATGTAAATGACAATAATTATATAATTCCACATTCTATTAACTCTGGCTATTTAATTAAAATTCAAAATTTTAAAACACATTGAAGCTCTAAC-----------------------------ATTTTTGTTTAAAAAGGTATGAAAAATAAAATTAACATGTACTTCTGAGAATCCAGTTGATAATGTTATTATTCATTTTATGTCATTGCCAGAAGTGCAGAAAATACCTTTGTTTCTTGTTACATTATGTGAGATTTTAGTTTATGTGGGGTACTTGAGATGCAAAATCTCTGTCATCCGAAAAGTGTGTACTCCATTAATGATTTATCATCCAAATGCAACAAAATTTGACTTCATTCTTAATTTTCTTGATGTTCTTGCGCTTAATTGTATTTTGTGATAGTCGCTATTTCAGGTGACTTGGGACTTTGTTGATGTGTCACGAAGATTGCTACCAAATGTGTCAAATAAAT------TGCCTTACAAACTTTCTTATTTTACTTTCAGAACAAAAGGCGCCAATTGGGTTCAGTAATTATAGTCGATCATTCAAAGCCACCGGAGATGAATGTCCTGAGCAGCAATTTGGCTCCGAATGATCGCCATGATTCCGTCCAAGTCGTCAGCTCCACTTACAGCGAATTAGCTCCAGACAACCCTAACACGGGACACTCAAACACACCAATTGCAATACAGAATGAAGTCGAAGTAGTTTCAGAGACAAAGTAAGACCTTTGTTTTAATGTGTACTAGTTTTCTCCAAATTTTTGACTTTGTCCTAATTCATCCGAT----------ATATAAAGAAATGTATTTCTTTGCAACTAAAAATAAGTAAATAATAATAAAAATCCCTGGACATAATAATCCTTTCACCTTCTTTAGTTGTTATTTGTCTTCCCCTTGTATTAATTTTTCAAT---ATATTAAATTATCTTCATTGGTATTAATTTAGTAAGGTCATAATTATAAATATAAACCTAACACATTTTTTCAGACTAGAAATTTTTTCCCCTTTTATATTATTCTGTGTTACAAAATCTTATTAAATTATCTGCATTGGTGCAGTTTGAGAGTTTGTCATATATCAATTGTAACATATTTATAAATGACACGGTTTCTCACCTTGTATATAACTGAATATA-TTTTTTAAATGAAATATATTTGATTTTACAAATGATAAAATTCTGAGGTTTTT
Nholsingeri_BrumleyCrk_N916 ACTTTATTAAAAAGCTAAAGGAT--AAAAATATCAAACTACTAGTTCTGGTGGTAAGAAACTGCTTATGGCTTAATTACATTTTTATTAATCATTTCACAAACATTCATTTCATGATTTATAGCACATTTTCTTTACATTTAAATGTAAATAACAATAATTATATAATTCCATATTCTATTAACTCTGGCTATTTAAATAAAATTCAAAATTTTAAAACACATTGAAGCTCTAACATTTTAACAGTAAATAGTTTATAGTTATACTTTTTGTTTAAAAAGGTATGAAAAATGAAATTAACATGTACTTCTGAGAATCCAGTTGATAATGTTATTATTCATT-----TTATTGCCAGAAATGCAGAAAATATCTTTGTTTCTTGTTGCATTATGTGAGATTTTCGTTTATGTGGGGTATTTGAGATGCAAAATCTCGGTCATCTGAAAAATGTCTACTCCATCAATAATTTATCATCCAAATGCAACAGAATTTGA---------------------TGTGCTTGTGCTTAATTGTATTTTGTGATATTTGCTATTTCAGGTGGCTTAGG-------TGATGTGTCATGAAGATTGCTACCAAATGTGTCAAATAAATTCAATGTGCCTTACAAACTTTCTTATTTTACTTTCAGAACAAAAGGCGCCAATTGGGTTCAGTAATTATAGTCGATCATTCAAAGCCACCGGAGATGAATGTCCTGAGCAGCAATTTGGCTCCGAATGATCGCCATGATTCCGTCCAAGTCGTCAGCTCCACTTACAGCGAATTAGCTCCAGACAACCCTAACACGGGACACTCAAACACACCAATTGCAATACAGAATGAAGTCGAAGTAGTTTCAGAGACAAAGTAAGACCTTCGTTTTAATGCGTACTAGTTTTCTCCAAATTTTTGACTTTGTCCTAATTCATCCG------------ATATAAGGAAATATATTTCTTTCCAACTAAAAATAAGTAAATA-----------------------TAATCCCTTCACCTTCTTTAGCTGTTATTTGTCTTCCCCTTGTATTTACGTCTCAATATCATATTAAATTATTTTCATTGGTATTAATTTAGTAAGGTCAGAATTATAAATATAAACCTAACACATTTTTTCAGACTAAAAACTTTTCCCCCTTTTATATTATTCTGTGTTACACAATCTTATTAAATTATCT--------------------------ATATA----------------------------------------------------------TTTTTTAAAATGAAATATATTTGATTTTACAAATGACAAAATTCCGAGGTTTTT
Nholsingeri_PondCave_N541 ACTTTATTAAAAAGCTAAAGGAT--AAAAATATCAAACTACTAGTTCTGGTGGTAAGAAACTGCTTATGGCTTAATTACATTTTTATTAGTCATTTCACAAACATTCATTTCATGATTTATAGCACATTTTCTTTACATTTAAATGTAAATAACAATAATTATATAATTCCATATTCTATTAACTCTGGCTATTTAAAT---------AATTTTAAAACACATTGAAGCTCTAACATTATAACAGTAAATAGTTTATAGTTATAATTTTTGTTTAAAAAGGTATGAAAAATGAAATTAACATGTACTTCTGAGAATCCAGTTGATAATGTTATTATTCATT-----TTATTGCCAGAAGTGCAGAAAATATCTTTGTTTCTTGTTGCATTATGTGAGATTTTTGTTTATGTGGGGTATTTGAGATGCAAAATCTCGGTCATCTGAAAAATGTCTACTCCATTAATAATTTATCATCCAAATGCAACAAAATTTGA---------------------TGTGCTTGTGCTTAATTGTATTTTGTGATATTTGCTATTTCAGGTGGCTTAGG-------TGATGTGTCATGAAGATTGCTACCAAATGTGTCAAATAAATTCAATGTGCCTTACAAACTTTCTTATTTTACTTTCAGAACAAAAGGCGCCAATTGGGTTCAGTAATTATAGTCGATCATTCAAAGCCACCGGAGATGAATGTCCTGAGCAGCAATTTGGCTCCGAATGATCGCCATGATTCCGTCCAAGTCGTCAGCTCCACTTACAGCGAATTAGCTCCAGACAACCCTAACACGGGACACTCAAACACACCAATTGCAATACAGAATGAAGTTGAAGTAGTTTCAGAGACAAAGTAAGACCTTCGTTTTAATGCGTACTAGTTTTCTCCAAATTTTTGACTTTGTCCTAATTCATCCG------------ATATAAAGAAATATATTTCTTTCCAACTAAAAATAAGTAAATA-----------------------TAATCCCTTCACCTTCTTTAGCTGTTATTTGTCTTCCCCTTGTATTTACGTCTCAATATCATATTAAATTATTTTCATTGGTATTAATTTAGTAAGGTCAGAATTATAAATATAAACCTAACACATTTTTTCAGACTAAAAACTTTTTCCCCTTTTATATTATTCTGTGTTACACAATCTTATTAAATTATCT--------------------------ATATA----------------------------------------------------------TTTTTTTAAATGAAATATATTTGATTTTACAAATGACAAAATTCCGAGGTTTTT
Nlowderi_ChestnutBranch_N731 ACTTTATTAAAAAGCTAAAGGATAAAATAATATCAAACTACTAGTTCTGGTGGTAAGAAACTGCTTATGGCTTAATTACATTTTTATTAGTCATTTCACAAACATTCATTTCATGATTTATAGCACATTTTCTTTACATTT-AATGTAAATAACAATAATTATATAATTCCATATTCTATTAACTCTGGCTATTCAATTAAAATTCAAAATTTTAAAAC-------------AACATTTTAACAGTAAATAGTATATAGTTATAATTTTTGTTTAAAAAGGTATGAAAAATAAAATTAACATGTACTTCTGAGAATCCAGTTGATAATGTTATTG-----------ATAATGCCAGAAGTGCAGAAAATATCTTTGTTTCTTGTTGCATTATTTGAGATTTTCGTTTATGTGGGGTACTTGAGATGCGAAATCTCTGTCATCTGAAAAATGTGTACTCCATTAATAATTTATCATCC-AATGCAACAAAA-TTGACTTCATTCTTAATTTTCTTGGCGTGGTTGTGCTTAATTGTATTTTGCAATATTCGCTATTTCAGGTGGCTTAGGACTTTGTTGATGTGTCGTGAAGATTGCTACCAAATGTGCCAAATAAATTCAATGTGCCTTACAAACTTTCTTATTTTACTTTCAGAACAAAAGGCGCCAATTGGGTTCAGTAATTATAGTCGATCATTCAAAGCCACCGGAGATGAATGTCCTGAGCAGCAATTTGGCTCCGAATGATCGCCATGATTCCGTCCAAGTCGTCAGCTCCACTTACAGCGAATTAGCTCCAGACAACCCTAACACGGGACACTCAAACACACCAATTGCAATACAGAATGAAGTCGAAGTAGTTTCAGAGACAAAGTAAGACCTTTGTTCTA-CGTGTACTAGTTTTCTCCAAATTTTTGACT--GTTCTAATTCATCCG--ACATATATATATATAAGAAAGTTCACTTTTATGTCATCCATAATAAATAAATAAAAATATTTATTTTTTAAAACATTAATTTTGTTAATTACTTTTGATGTAAGTTTTCTTATAGCTGCAACGACCTTTGATTATTCTTGCATGATAAAGACAGGGTGTTTTATTTGGTGAATGAGGGATCATCTATTTACCCCCTACACAAATTTTCAAAATAGCGATTTTTCCCAAA------------------ATAAAATCTATTTAATTCATTTATCTTTTTAT----------CTTTTTAAAAGTCCTTCTTAACATTTTTAAAATTAATTCCTCTTTTTTCTTTCTATGTTTTTAAAATTTCTTTTTAAAACTGAATATTTTTAATTTCCAACATTTCAGAGCATTAAGGTTAGT
Nlowderi_upperFiresCreek_N820 -----------------------AAAATAATATCAAACTACTAGTTCTGATGGTAAGAAACTGCTTATGGCTTAATTACATTTTTATTAGTCATTTCACAAACATTCATTTCATGATTTATAGCACATTTTCTTTACATTT-AATGTAAATA--AATAATTATATAATTCCATATTCTATTAAGTCTGGCTATTCAATTAAAATTCAAAATTTTAAAAC-------------AACATTTTAACAGTAAATAGTATATAGTTATAATTTTTGTTTAAAAAGGTATGAAAAATAAAATTAACATGTACTTCTGAGAATCCAG---TTG--------------------ATAATGCCAGAAGTGCAGAAAATATCTTTGTTTCTTGTTGCATTATTTGAGATTTTCGTTTATGTGGGGTACTTGAGATGCGAAATCTCTGTCATCTGAAAAATGTGTACTCCATTAATAATTTATCATCC-AATGCAACAAAA-TTGACTTCATTCTTAATTTTCTTGGCGTGGTTGTGCTTAATTGTATTTTGCAATATTCGCTATTTCAGGTGGCTTAGGACTTTGTTGATGTGTCGTGAAGATTGCTACCAAATGTGCCAAATAAATTCAATGTGCCTTACAAACTTTCTTATTTTACTTTCAGAACAAAAGGCGCCAATTGGGTTCAGTAATTATAGTCGATCATTCAAAGCCACCGGAGATGAATGTCCTGAGCAGCAATTTGGCTCCGAATGATCGCCATGATTCCGTCCAAGTCGTCAGCTCCACTTACAGCGAATTAGCTCCAGACAACCCTAACACGGGACACTCAAACACACCAATTGCAATACAGAATGAAGTCGAAGTAGTTTCAGAGACAAAGTAAGACCTTTGTTCTA-CGTGTACTAGTTTTCTCCAAATTTTCGACT--GTCCTAATTCATCCGGTATATATATATATATAAGAAAGTTCACTTTTATGTCATTCATAATAAATAAATAAAAATATTTATTTTTTAAAACATTAATTTTGTTAATTACTTTTGATGTAAGTTTTCTTATAGCTGCAACGACCTTTGATTATTCTTGCATGATAAAGACA--GTTTTTTATTTGGTGAATAAGGGATCATCTATTTACCCCCCACACAAATTTTCAAAATAGCGATTTTTCCCAAA------------------ATAAAATCTATTTAATTCATTTATCTTCTTAT----------CTTTTT--AAGTCCTTCTTAA------------------------------------------------------------------------------------------------------
Nlula_BeeRockCave_G2091 ACTTTATTAAAAAGCTAAAGGATAAAATAATATCAAACTACTAGTTCTGGTGGTAAGAAACTGCTTACGGCTTAATTACATTTTTATTAGTCATTTCACAAACATTCATTTCATGATTTATAGCACATTTTCTTTACATTTAAATGTAAATAACGATAATTATATAATTCCATATTCTATTAACTCTGGCTATTTAATTAAAATTCAAAATTTTAAAACACATTGAAGCTCTAACATTTTAACAGTAAATAGTATATAGTTATAATTTTTGTTTAAAAAGGTATGAAAAATAAAATTAACATGTACTTCTGAGAATCCAGTTGATAATGTTATTATTCATTTTATTTTATTGCCAGAAGTGCAGAAAATACCTTTGTTTCTTGTTGCATTATGTGAGATTTTCATTTATGTGGGGTACTTGAGATGCAAAATCTCGGTCATCTGAAAAATGTCGACTCCATTAATAATTTATCGTCTTAATGCAACAAAATTTGA-----------------------------------------TTTTTTGATAATCACTATTTCAGGTGGCTTAGGACTTTGTTGATGTGTCATGAAGATTGCTACCAAATGTGTCCAATAAATTCAATGTGCCTTACAAACTTTCTTATTTTACTTTCAGAACAAAAGGCGCCAATTGGGTTCAGTAATTATAGTCGATCATTCAAAGCCACCGGAGATGAATGTCCTGAGCAGCAATTTGGCTCCGAATGATCGCCATGATTCCGTCCAAGTCGTCAGCTCCACTTACAGCGAATTAGCTCCAGACAACCCTAACACGGGACACTCAAATACACCAATTGCAATACAGAATGAAGTCGAAGTAGTTTCAGAGACAAAGTAAGACCTTCGTTTTAACGTGTACTAGTTTTCTCCGAATTTTTGATTTTGTCCTAATTCATCCGATATATATATATATATAAAGAAATATATTTCTTTGCAACTGAAAATAAGTAAATAATAATAAAAATCCCGTGAAATAATAATCCCTTCACCTTCTTTAGCTGTTATTTGGCTTCCCCTTTTATTAATGTTTCAATATCATATTAAATTA-TTTCATTGGTATTAATTTAGTAAGGTCAGAATTATAAATAGAAACCTAACACATTTTTGCAGACTAAAAACTTTTCCCCCTTTTATATTATTCTGTGCTACAAAATCTTATTAAATTATCTGCATTGGTGCAGTTTGAGAGTTTGTCATATATCAATTGTAACATATTTATAAATGACACGGTTTCTCACCTTGT----------ATATA------------------------------------------------------
Nlula_LulaFallsCave_G2084 ACTTTATTAAAAAGCTAAAGGATAAAATAATATCAAACTACTAGTTCTGGTGGTAAGAAACTGCTTACGGCTTAATTACATTTTTATTAGTCATTTCACAAACATTCATTTCATGATTTATAGCACATTTTCTTTACATTTAAATGTAAATAACGATAATTATATAATTCCATATTCTATTAACTCTGGCTATTTAATTAAAATTCAAAATTTTAAAACACATTGAAGCTCTAACATTTTAACAGTAAATAGTATATAGTTATAATTTTTGTTTAAAAAAGTATGAAAAATAAAATTAACATGTACTTCTGAGAATCCAGTTGATAATGTTATTATTCATTTTATTTTATTGTCAGAAGTGCAGAAAATACCTTTGCTCCTTATTGCATTATGTGAGATTTTCATTTATGTGGGGTACTTGAGATGCAAAATCTCGGTCATCTGAAAAATGTCGACTCCATTAATAATTTATCGTCTTAATGCAACAAAATTTGA-----------------------------------------TTTTGTGATAATCACTATTTCAGGTGGCTTAGGACTTTGTTGATGTGTCATGAAGATTGCTACCAAATGTGTCCAATAAATTCAATGTGCCTTACAAACTTTCTTATTTTACTTTCAGAACAAAAGGCGCCAATTGGGTTCAGTAATTATAGTCGATCATTCAAAGCCACCGGAGATGAATGTCCTGAGCAGCAATTTGGCTCCGAATGATCGCCATGATTCCGTCCAAGTCGTCAGCTCCACTTACAGCGAATTAGCTCCAGACAACCCTAACACGGGACACTCAAATACACCAATTGCAATACAGAATGAAGTCGAAGTAGTTTCAGAGACAAAGTAAGACCTTCGTTTTAACGTGTACTAGTTTTCTCCGAATTTTTGATTTTGTCCTAATTCATCCGATATATATATATATATA-------------------------------------------------------------------------------------------------------------------------------------------------------------------------------------------------------------------------------------------------------------------------------------------------------------------------------------------------------------------------------------------------------------
Nmimus_NealsSink_N329 ------------------------------------ACTACTAGTTCTGGTGGTAAGAAACTGCTTATGGCTTAATTACATTTTTATTAGTCATTTCACAAACATTCATTTCATGATTTATAGCACATTTTCTTTACATTTAAATGTAAATAACAATAATTATATAATTCCATATTCTATTAACTCTGGCTATTTAATTAAAATTCAAAATTTTAAAACACATTGAAGCTCTAACATTTTAACAGTAGATAGTATATAGTTATAATTTTTGTTTAAAAAGGTATGAAAAATAAAATTAACATGTACTTCTGAGAATCCAGTTGATAATGTTATTATTCATTTTATTTTATTGCCAGAAGTGCAGAAAATAACTTTGTTTCTTGTTGCATTATGTGAGATTTTCGTTTATGTGGGGTACTTGAGATGCAAAATCTCGGTCATTTGAAAAATGTCTATTCCATTAATAATTTTTCATCCAAATGCAACCAAATTTGACTTCATTCTTAATTTTCTTGATG------TGCTTAATTGTATTTTGTGATATTCGCTATTTCAGGTGGCTTAGG-------TGATGTGTCATGAAGATTTCTACCAAATGTGTCAAATAAATTCAATGTGCCTCACAAACTTTCTTATTTTACTTTCAGAACAAAAGGCGCCAATTGGGTTCAGTAATTATAGTCGATCATTCAAAGCCACCGGAAATGAATGTCCTGAGCAGCAATTTGGCTCCGAATGATCGCCATGATTCCGTCCAAGTCGTCAGCTCCACTTACAGCGAATTAGCTCCAGACAACCCTAACACGGGACACTCAAACACACCAATTGCAATACAGAATGAAGTCGAAGTAGTTTCAGAGACAAAGTAAGACCTTCGTTTTAATGCGTACTAGGTTTCTCCAAATTTTTGACTTTGTCCTAATTCATCCGATATATATATATATATAAAGAAATATATTTCTTTGCAACTAAAAATAAGTAAATAATAATAAAAAATCCTTGAAATAATAATCCC------TTCTTTAGCTGTTATTTGTCTTCCCCTTGTATCA--------ATATCATATTAAATT-----------------TTTAGTAAGGTCAGAATTATAAATATAAACCTAACACATTTTTTCAGACTAAAAACTTTTCCCCCT---------TTCTGTGTTACAAAATCTTATTAAATTATCTGCATTGGTGCAGTTTGAGAGTTTGTCATATACCAGTTGTAACATATTTATAAATGACACGGTTTCTCACCTTGTATATAACTGAATATTTTTTTTAAAATTAAACCCATTTGATTTTACAAATGACAAAATTCCGAGGT----
Nnasicus_CaneyFork_N171 ------------------------------------------------------------------------------------------------------------------------------------------------------------------------------------------------------------------------------------------------------------------------------GTTTAAAAAGGTATGAAAAATAAAATTAACGTGTACTTCTAAGAATCCAGTTGATAATGTTATTATTCATTTTATTCTATTGCCAGAAGTACAGAAAATATCTTTGTTTCTTGTTGCATTATATGAGATTTTCGTTTATGTGGGGTACTTGAGATGCAAAATCTCTGTCATCTGAAAAATGTGTACTCCATTAATAATTTATCAACCAAATGCCACAAAATTTGACTTCATTCTTAATTTTCTTGATG------TGCTTAATTGTATTTTGTAACATTCGCTATTTCAGGTGCCTTAGGACTTTGTTGATGTGTTGTGAAGATTGCCACCAAATGTGTCAAATAATTTCAATGTGCCTTACACACTTTCTTATTTTACTTTCAGAACAAAAGGCGCCAATTGGGTTCAGTAATTATAGTCGATCATTCAAAGCCACCGGAGATGAATGTCCTGAGCAGCAATTTGGCTCCGAATGATCGCCATGATTCCGTCCAAGTCGTCAGCTCCACTTACAGCGAATTAGCTCCAGACAACCCTAACACGGGACACTCAAACACACCAATTGCAATACAGAATGAAGTCGAAGTAGTTTCAGAGACAAAGTAAGACCTTTGTTTTAATGTGTACTAGTTCTCTCCAAATTTTTGACTTTGTCCTAATTCATCCAACATACACACATATATAAAGAAATGTATTTCTTTGCAACTAACAATAAGTAAATAATGATAAAAATCCCTTGACATAATAATCCCTTCACCTTCTTTAGCTATTATTTGTCTTCCCCTTGATTTAATGTCATAG-------------------------------TTGGGCATAATTAGATT---------AAATTTA---------------------------------ATTACGTAATTC------ACAAAAATTTTTCAATCTAATTACATTGTAATCGTTTGCGATATTTCAATCTATACATTGTAATTCGTTT-----------------------------------------------------------------------------------------------
Nnasicus_ConnosteeFalls_N696 ACTTTATTAAAAAGCTAAAGGATAAAACAATATCAAACTACTAGTTCTGGTGGTAAGAAACTGCTTATGACTTAATTACATTTTTAGTAGTCATTTCACAAACATTTATTTCATGATTTATAGCACATTTTCTTTACATTTAAATGTAAATAACAATAATTATATAATTCCATATTCTATTAACTCTGGCTATTCAATTAAAATTCCAAATTTTAAAACACATTGAAGCTCTAACATTTTAGCAGTAAATAGTATATAGTTATAATTTTTGTTTAAAAAGGTATGAAAGATAAAATTAACGTGTACTTCTAAGAATCCGGTTGATGATGTTATTATTCATTTTATTCTATTGCCAGAAGTACAGAAAATATCTTTGTTTCTTGTTGTATTATATGAGATTTTCGTTTATGTGGGGTACTTGAGATGCAAAATCTCTGTCATCTGAAAAATGTGTACTCCATTAATAATTTATCATCCAAATGCAACAAAATTTGACTTCATTCTTGATGTGCT---TG------TGCTTAATTGTATTTTGTGATATTCGCTATTTCAGGTGCCTTAGGACTTTGTTGATGTGTCGTGAAGATTGCTACCAAATGTTTCAAATAAATTCAATGTGCCTCACAAACTTTCTTATTTTACTTTCAGAACAAAAGGCGCCAATTGGGTTCAGTAATTATAGTCGATCATTCAAAGCCACCGGAGATGAATGTCCTGAGCAGCAATTTGGCTCCGAATGATCGCCATGATTCCGTCCAAGTCGTCAGCTCCACTTACAGCGAATTAGCTCCAGACAACCCTAACACGGGACACTCAAACACACCAATTGCAATACAGAATGAAGTCGAAGTAGTTTCAGAGACAAAGTAAGACCTTTGTTTTAATGTGTACTAGTTTTCTCCAAATTTTTGACTTTGTCCTAATTCATCCAACATACACATATACACAAAGAAATGTATTTCTTTGTAACTAACAATAAGTAAATAATAATAAAAATCCCTTGACATAATAATCCCTTCCCCTTCTTTAGCTATTATTTGTCTTCCCCTTGTATTAATGTCCGAG-------------------------------TTGGGCATAATTAGATT---------AAATTTA---------------------------------ATTACGTAATTC------ACAAAAATTTTTCAATCTAATTACATTGTAATCGTTTGCGATATTTCAATCTATACATTGTAATTCGTTTAC------------------------GATCAATTACATGTA------TAAATTATATGTAATCAATTACAAGGATCTTAGTAATTTGATT-----
Npaynei_Grindstaff_N646 ACTTTATTAAAATGCTAAAGGATAAAATAATATCAAACTACTAGTTCTGGCGATAAGAAACTGCTTATGGCTTAATTACATTTTTATTAGTCATTTC----ACATTCGTTTCATGATTTATAGCACATTTTCTTTACATTTAAATGTAAATAACAATAATTATATAATTCCATATTCTATTAACTCTGGCTATTTAATTAAAATTCAAAATTTTAAAACACAATGAAGCTCTAACATTTTAACAGTAAATAGTATATAGTTATAATTTTTGTTTAAAAAGGTATGAAAAATAAAATTAACACGTACTTCTGAGAATCCAGTTGATAATGTTATTATTCATTTTATTTTATTGCCAAAAATGCAGAAAATATCTTTGTTTCTTGTTGCATTATGTGAAATTTTCGTTTATGTGGGGTACTTGAGATGCAAAATCTCGGTCATCTGAAAAATGTCTACTCCATTAATAATTTATCATCCAAATGCAACAAAATTTGACTTCATTCTTAATTTTCTTGATGTGCTTGTGCTTAATTGTATTTTGTGATATTCGCTATTTCAGGTGGCTTAGG-------TGATGTGTCATGAAGATTTCTACCAAATGTGTCAAATAAATTCAATGTGCCTTACAAACTTTCTTATTTTACTTTCAGAACAAAAGGCGCCAATTGGGTTCAGTAATTATAGTCGATCATTCAAAGCCACCGGAGATGAATGTCCTGAGCAGCAATTTGGCTCCGAATGATCGCCATGATTCCGTCCAAGTCGTCAGCTCCACTTACAGCGAATTAGCTCCAGACAACCCTAACACGGGACACTCAAACACACCAATTGCAATACAGAATGAAGTCGAAGTAGTTTCAGAGACAAAGTAAGACCTTCGTTTTAATGCGTACTAGTTTTCTCCAAATTTTTGACTTTGTCCTAATTCATCCGATATATATATATATATAAAGAAATATATTTCTTTGCAACTAAAAATAAGTAAATAATAATAAAAATCCCTTGAAATAATAATCCCTTCACCTTC---AGCTGTTATTTGTCTTCCCCTTGTATTAATGTTTCAATATCATATTAAATTATTTTCA----TATTAATTTAGTAAGGTCAGAATTATAAATATAAACCTAACACATTTTTTCAGACTAAAAACTTTTCCCTCTTTTATATTATTCTGTGTTA--------------------------------------------------------------------------------------------------------------------------------------------------------------------
Npaynei_NorrisDamCave_N348 ACTTTATTAAAAATCTAAAGGATAAAATAATATCAAATTACTAGTTCTGGTGGTAAGAAACTGCTTATGGCTTAATTACATTTTTATTAGTCATTTCACAAACATTCATTTCGTGATTTATAGCACATTTTCTTTACATTTAAATGTAAATAACAATAATTATATAATTCCATATTCTATTAACTCTGGTTATTTAATTAAAATTCAAAATTTTAAAACACATTGAAGCTCTAACATTTTAACAGTAATTAGTATATAGTTATAATTTTTGTTTAAAAAGGTATGAAAAATAAAATTAACATGTACTTGTGAGAATCCAGTTGATAATG---TTATTCATTTTATTTTATTGCCAGAAGTGCAGAAAATATCTTTGTTTCTTGTTGCATTATGTGAAATTTTCGTTTATGTGGGGTACTTGAGATGCAAAATCTCGGTCATCTGAAAAATGTCTACTCCATTAATAATTTATCATCCAAATGCAACAAAATTTGACTTCATTCTTAATTTTCTTGATGTGCTTGTGCTTAATTGTATTTTGTGATATTCGCTATTTCAGGTGGCTTAGG-------TGATGTGTCATGAAGATTTCTACCAAATGTGTCAAATAAATTCAATGTGCCTTACAAACTTTCTTATTTTACTTTCAGAACAAAAGGCGCCAATTGGGTTCAGTAATTATAGTCGATCATTCAAAGCCACCGGAGATGAATGTCCTGAGCAGCAATTTGGCTCCGAATGATCGCCATGATTCCGTCCAAGTCGTCAGCTCCACTTACAGCGAATTAGCTCCAGACAACCCTAACACGGGACACTCAAACACACCCATTGCAATACAGAATGAAGTCGAAGTAGTTTCAGAGACAAAGTAAGACCTTCATTTTAATACGTACTAGTTTTCTCCAAATTTTTGACTTTGTCCTAATTCATCCG----ATATATATATATAAAGAAATATATTTCTTTGCAACTAAAAATAAGTAAATAATAATAAAAATCCCTTGAAATGATAATCCCTTCACCTTCTTTAGCTGTTATTTGTCTTCCTCTTGTATTAATGTTTCAATATCATATTAAATTATTTTCA----TATTAATTTAGTAAGGTCAGAATTATAAATATAAGCCTAACACATTTTTTCAGACTAAAAACTTTTCCCCCTTTTATATTATTCTGTGTTACAAAATCTTATTAAATTATCTGCATTGGTGCAGTTTGAGAGTTT--------TCAGTTGTAGCGTATTTATAAATGACACGCTTTCTCACCTTGTATATAACTGAATATATTTTTTTAAATGAAATATATTTGATTTCACAAATGACAAAATTCCGAGGTTTTT
Npaynei_UnakaMtns_N943 -----------------------------------------------------------------------------------------------------ACATTCATTTCATGATTTATAGCACATTTTCTTTACATTTAAATGTAAATAACAATAATGATATAATTCCATATTCTATTAACTCTGGCTATTTAATTAAAATTCAAAATTTTAAAACACATTGAAGCTCTAACATTTTAACAGTAAATAGTATATAGTTATAATTTTTGTTTAAAAAGGTATGAAAAATAAAATTAACATGTACTTCTGAGAATCCAGTTGATAATGTTATTATTCATTTTATTTTATTGCCAGAAATGCAGAAAATATCTTTGTTTCTTGTTGCATTATGTGAAATTTTCATTTATGTGGGGTACTTGAGATGCAAAATCTCGGTCATCTGAAAAATGTCTACTCCATTAATAATTTATCATCCAAATGCAACAAAATTTTACTTCATTCTTAATTTTCTTGATGTGCTTGTGCTTAATTGTATTTTGTGATATTCGTTATTTTAGGTGGCTTAGG-------TGATGTGTCATAAAGATTTCTACCAAATGTGTCAAATAAATTCAATGTGCCTTACAAACTTTCTTATTTTACTTTCAGAACAAAAGGCGCCAATTGGGTTCAGTAATTATAGTCGATCATTCAAAGCCACCGGAGATGAATGTCCTGAGCAGCAATTTGGCTCCGAATGATCGCCATGATTCCGTCCAAGTCGTCAGCTCCACTTACAGCGAATTAGCTCCAGACAACCCTAACACGGGACACTCAAACACACCCATTGCAATACAGAATGAAGTCGAAGTAGTTTCAGAGACAAAGTAAGACCTTCGTTTTAATGCATACTAGTTTTCTCCAAATTTTTGACTTTGTCCTAATTCGTCCGATATATATATATATATA----TATATATTTCTTCGCAGCTAAAAATAAGTAAATAATAATAAAAATCCCTTGAAATAATAATCCCTTCACCTTCTTTAGCTGTTATTTGTCTTCCCCTTGTATTAATGTTTCAATATCATATTAAATTATTTTCA----TATTAATTTAGTAAGGTCAGAATTATAAATATAAACCTAACACATTTTTTCAGACTAAAAACTTCTTCCCCTTTTATATTATTCTGTGTTAC-AAATCTTATTAAATTATCTGCATTGGTGCAGTTTGAGAGTTTGTCATATATCAGTTGTAACGTATTTATAAATGACACGGTTTCTCACCTTGTATATAACTGAATATATTTTTTTAAATGAAATATATTTGATTTTACAAATGACAAAATTCCGAGGTTTTT
Npecki_HaskellSims_G3697 ACTATATTAAGAAGCTAAAGGATAAAATAATATCAAATTACTATTTCTGGTGGTCAGAAACTGCTTATGGCTTAATTACATTTTTATCAGTCATTTTACAAACATTCATTTCATGATTTATAGCACTTTTTCTTTACATTTAATTGTAAGTAACAATAATTATATAATTCCTTGTTCTATTAACTCTGGCTATTTAATTAAAATTTCAAATTTTAAAACACTTTGGAGCTGTAGCATTTTAACAGTA-------TATAGTTATCATTTTTGTTTAAAAAGGTATGAAA-ATAAAATTAACATGTACTTCTGAGAATCCAGTTGATAATGTTATTGTTCATTTTTTTTTATTGCCGGAAGTGGAGAAAATATCTTTGTTTCTTGTTGCATTATGTAAGATTTTCGTTCATGTGGGGTATTTGAGATGTAAAATATCTGTCATCTGAAAAATGTGTACTCCATCAATAATTTATCATCCAAATGAAACAAAATTTGACTTTTCACTTAATTTTCTTGATGTGCTTGTGCTTAATTGTATTTTGTAATATTTGTTATTTCAGGTGGCTTAGCATTTTGTTGACGTGTCATGAAGATTGCTACCTAATTTGTCAAATAAATTCACTGTGCCTTACAAACTTTGTTATTTTACTTTCAGAACAAAAGGCGCCAATTGGGTTCAGTAATTATAGTCGATCATTCAAAGCCACCGGAGATGAATGTCCTGAGCAGCAATTTGGCTCCGAATGATCGCCATGATTCCGTCCAAGTCGTCAGCTCCACTTACAGCGAATTAGCTCCAGACAACCCTAACACGGGACACTCAAACACACCCATTGCAATACAGAATGAAGTCGAAGTAGTTTCAGAGACAAAGTAAGACCTTTGTTTTAATGTGTACTAGTTTTCTCCAAATTTTTGATTTTGTCCTAATTCATCCGAAATATATATATATATAATAAAATGCATTTCTTTTCTATTAAAAGTAAATGAATAGTAATAGAGATCCCTTAAAACAATAATATCCTCGCCTTCTTTAGCTGTTATTTGTCTTCCCCTTGTATTAATGTTTCAATTTCATATTAAATTATCTTCACTGGTATTAATTTAGGAAGATCATAATTATAAATATAAACCTAAAAAGTTTTTCCAGGCTAGAAATTTTTTCCCCTTTCATATTATTGTGTGTTACAAAATCTTATTAAATTATCTGCATCGGTGCAGTTTGAGAATTTGTGATATATCAATTGTAACATATTTATAAATGACACGGTTTCTCACCTAGTACATAACTTAATATAATTTTTATAATGAAATATATTTTATTTCGCAAATGACAAAAATTCGAGGTTTTT
Npecki_HurricaneMazeCave_G2100 ACTATATTAAAAAGCTAAAGGATAAAATAATATCAAATTACTATTTCTGGTGGTCAGAAACTGCTTATGGCTTAATTACATTTTTATCAGTCATTTTACAAACATTCATTTCACGATTTATAGCACTTTTTCTTTACATTTAATTGTAATTAACAATAATTATATAATTCCATG---------CTCTGGCTATTTAATTAAAATTTCAAATTTTAAAACACTTTGGAGCTGTAACATTTTAACAGTA-------TATAGTTATCATTTTTGTTTAAAAAGGTATGAAACT-AAAATTAACATGTACTTCTGAGAATCCAGTTGATAATGTTATTGTTCATTTTTTTTTATTGCCGGAAGTGGAGAAAATATCTTTGTTTCTTGTTGCATTATGTAAGATTTGCCTTCATGTGGGGTATTTGAGATGTAAAATATGTGTCATCTGAAAAATGTGTACTCCATCAATAATTTATCATCCAAATGAAACAAAATTTGACTTTTCACTTAATTTTCATGATGTGCTTGTGCTTAATTGTATTTTG---------------CAGGTGGCTTAGCATTTTGTTGACGTGTCATGAAGATTGCTACCTAATTTGTCAAATAAATTCACTGTGCCTTACAAACTTTGTTATTTTACTTTCAGAACAAAAGGCGCCAATTGGGTTCAGTAATTATAGTCGATCATTCAAAGCCACCGGAGATGAATGTCCTGAGCAGCAATTTGGCTCCGAATGATCGCCATGATTCCGTCCAAGTCGTCAGCTCCACTTACAGCGAATTAGCTCCAGACAACCCTAACACGGGACACTCAAACACACCCATTGCAATACAGAATGAAGTCGAAGTAGTTTCAGAGACAAAGTAAGACCTTTGTTTTAATGTG-------------------------------------------------------------------------------------------------------------------------------------------------------------------------------------------------------------------------------------------------------------------------------------------------------------------------------------------------------------------------------------------------------------------------------------------------------------------------
Npecki_Monteagle_N062 -------------------------------------------TTTCTGGTGGTCCGAAACTGCTTATGGCTTAATAACATATTTATTAGTCATTTTACAAACATTCATTTCACGATTTATGACACTTTTTCTTTACATTTAATTGTAAGTAACAATAATTATATAATTCCATGTTCTATTAACTCTGGCTATTTAATTAAAATTTCAAATTTTAAAACACTTTGGAGCTGTAACATTTTAACAGTA-------TATAATTATCATTTTTGTTTAAAAAGGTATGAAAAG-AAAATTAACATGTACTTCTGAGAATCCAGTTGATAATGTTATTGTTCATTTTTTTTTATTGCCAGAAGTGGAGAAAATATCTTCGTTTCTTGTTGCATTATGTAAGATTTTCGTTCATGTGGGGTATTTGAGATGTAAAATCTCTGTCATCTGAAAAATGTGTACTCCATCAATAATTTATCATCCAAATGAAACAAAATTTGACTTTTCACTTAATTTTTTTGATGTGCTTGTGCTTAATTGTATTTTGTAATATTTGTTATTTCAGGTGGCTTAGCATTTTGTTGACGTGTCATGAAGATTCCTACCAAATTTGTCAAATAAATTCACTGTGCCTTACAAACTTTGTTATTTTACTTTCAGAACAAAAGGCGCCAATTGGGTTCAGTAATTATAGTCGATCATTCAAAGCCACCAGAGATGAATGTCCTGAGCAGCAATTTGGCTCCGAATGATCGCCATGATTCCGTCCAAGTCGTCAGCTCCACTTACAGCGAATTAGCTCCAGACAACCCTAACACGGGACACTCAAACACACCAATTGCAATACAGAATGAAGTCGAAGTAGTTTCAGAGACAAAGTAAGACCTTTGTTTTAATATGTACTAGTTTTCTCTAAATTTTTGATTTTGTCCTAATTCATCCGAAATATATATATATATAATGAAATGCATTTCTTTTCGG----------------------------------------------------------------------------------------------------------------------------------------------------------------------------------------------------------------------------------------------------------------------------------------------------------------------------------------------------------------------------------------
Nperlakyi_SChimneys_N1079 ACTTTATTAAAGAGCTAAAGGATAAAATAATATCAAACTACTAGTTTTGGCTGTAAGAAACTGCTTATGGCTTAATTACATTTCTATCAGTCATTTCACAAACATTCATTTCACCATTTATAGCATATTTTCTTTACATTTAAATGTAAATAACAATAATTATATAATTCCATATTCTATTAACTCTGGCTATTTAATTAAAATTCAAAATTTTAAAACACATTGAAGCTCTAACATTTTAACAGTAAATAGTATATAGTTATAATTTTTGTTTAAAAAGGAATGAAAAATAAAATTAACATGTACTTCTGAGAATCCAG--GATAATGTTATTATTCATTTTATTTTATTGCCAAAAGTGCAGAAAATATCTTTGTTTCTTGTTTCATTATGTAAGATTTTTGTTTATGTGGGATAATTGAGATCCAAAATCTCTGTCATCTGAAAAATGTCTACTCCATTAATAATTTATCATCCAAATGCAACAAAATTTGACTTCTTACTTAATTTTCGTGATGTGCTTGTGCTTAATTGTATTTTGTAATATTCGTTATTTCAGGTGGCTTAGCACTTTGTTGATGTGTCATGAAGATTGCTACCAAATGTGTCAAATAAATTCAATGTGCTTTACAAACTTTCTTATTTTACTTTCAGAACAAAAGGCGCCAATTGGGTTCAGTAATTATAGTCGATCATTCAAAGCCACCGGAGATGAATGTCCTGAGCAGCAATTTGGCTCCGAATGATCGCCATGATTCCGTCCAAGTCGTCAGCTCCACTTACAGCGAATTAGCTCCAGACAACCCTAACACGGGACACTCAAACACACCAATTGCAATACAGAATGAAGTCGAAGTAGTTTCAGAGACAAAGTAAGAACTTCGTTTTAATGTGTACTAGTTTTCTCCAAATTTTTGACTTTGTCCTAATTCATCTGATATATATATATATATAAAGAAATATATTTCTTTGCAACTAAAAATAAGTAAATAATAATAAAAATCCCTTGAAATAATAATCCCTTCACCTTCTTTAGCTGTTATTTGTCTTCCCCTTGTATTCATGTTTCATTATCACATTAAATTATTTTCATTGGTATTAATTTAGTAAGGTCAGAATTATAAATATAAACCTAACACATTTTTTCAGACTAAAAACTTTTCCCCCTTTTATATTATTCTGTGCTACAAAATCTTATTAAATTATCTGCATTGGTGCAGTTTGAGAGTTTGTCATATATCAATTGTAACGTATTTATAAATGACACAGTTTCTCACCTTGTATATAACTGAATATATTTTTTTAAATGAAATATATTTGATTTTACAAATGACAAAAATCTGAGGTTTTT
Nperlakyi_SChimneys_N1080 ACTTTATTAAAGAGCTAAAGGATAAAGTAATATCAAACTACTAGTTCTGGCGGTAAGAAACTGCTTATGGCTTAATTACATTTCTATCAGTCATTTCACAAACATTCATTTCACCATTTATAGCATATTTTCTTTACATTTAAATGTAAATAACAATAATTATATAATTCCATATTCTATTAACTCTGGCTATTTAATTAAAATTCAAAATTTTAAAACACATTGAAGCTCTAACATTTTAACAGTAAATAGTATATAGTTATAATTTTTGTTTAAAAAGGAATGAAAAATAAAATTAACATGTACTTCTGAGAATCCAG--GATAATGTTATTATTCATTTTATTTTATTGCCAGAAGTGCAGAAAATATCTTTGTTTCTTGTTTCATTATGTAAGATTTTTGTTTATGTGGGATAATTGAGATCCAAAATCTCTGTCATCTGAAAAATGTCTACTCCATTAATAATTTATCATCCAAATGCAACAAAATTTGACTTCTTACTTAATTTTCGTGATGTGCTTGTGCTTAATTGTATTTTGTAATATTCGTTATTTCAGGTGGCTTAGCACTTTGTTGATGTGTCATGAAGATTGCTACCAAATGTGTCAAATAAATTCAATGTGCTTTACAAACTTTCTTATTTTACTTTCAGAACAAAAGGCGCCAATTGGGTTCAGTAATTATAGTCGATCATTCAAAGCCACCGGAGATGAATGTCCTGAGCAGCAATTTGGCTCCGAATGATCGCCATGATTCCGTCCAAGTCGTCAGCTCCACTTACAGCGAATTAGCTCCAGACAACCCTAACACGGGACACTCAAACACACCAATTGCAATACAGAATGAAGTCGAAGTAGTTTCAGAGACAAAGTAAGACCTTCGTTTTAATGTGTACTAGTTTTCTCCAAATTTTTGACTTTGTCCTAATTCATCTGATATATATATATATATATATATATATAT--------------------------------------------------------------------------------------------------------------------------------------------------------------------------------------------------------------------------------------------------------------------------------------------------------------------------------------------------------------------------------------------------
Nreclusus_Clingmans_N252 -----------------------------------AACTACTAGTTCTGGTGGTAAGAAACTGCTTATGGCTTAATTACATTTTTATTAATCATTTCACAAACATTCATTTCATTATTTATAGCACATTTTCTTTACATTTAAATGTAAATAACAATAATTATATAATTCCATATTCTATTAACTCTGGCTATTTCATTAAAATTCAAAATTTTAAAACACATTGAAGCTCTAACATTTTAACAGTAAATAGTATGTAGTTATAATTTTTGTTTAAAAAGGTATGAAAAATAAAATTAGCATGTACTTCTGAGAATCCAGTTGATAATGTTACTATTCATTTTATTTTATTGCCAGAAGTGCAGAAAATATCTTTGTTTCTTGTTGCATTATGTGAGATTTTCATTTATGTGGGGTACTTGAGATGCAAAATCTCGATCATCTGAAAAATGTCTACTCCATTAATAATTTATCATCTAACTGCAACAAAATTTGACTTCATTCTTAATTTTCTTGATGTGCTTGTGCTTAATTGTATTTTGTGATATTCGTTATTTCAGGTGGCTTAGGACTTTGTTGATGTATCATGAAGATTGCTACCAAATGTGTCAAATAAATTCAATGTGCCTTACAAACTTTCTTATTTAACTTTCAGAACAAAAGGCGCCAATTGGGTTCAGTAATTATAGTCGATCATTCAAAGCCACCGGAGATGAATGTCCTGAGCAGCAATTTGGCTCCGAATGATCGCCATGATTCCGTCCAAGTCGTCAGCTCCACTTACAGCGAATTAGCTCCAGACAACCCTAACACGGGACACTCAAACACACCAATTGCAATACAGAATGAAGTCGAAGTAGTTTCAGAGACAAAGTAAGACCTTCGTTTTAATGTGTACTAGTTTTCTCCGAATTTTTGACTTTGTCCTAATTCATCCGATATATATAC--------------------------------------------------------------------------------------------------------------------------------------------------------------------------------------------------------------------------------------------------------------------------------------------------------------------------------------------------------------------------------------------------------------------
Nreclusus_Newfound_N259 ACTTTATTAAAAAGCTAAAGGATAAAATAATATCAAACTACTAGTTCTGGTGGTAAGAAACTGCTTATGGCTTAATTACATTTTTATTAGTCATTTCACAAACATTCATTTCATGATTTATAGCACATTTTCTTTACATTTAAATGTAAATAACAATAATTATATAATTCCATATTCTATTAACTCTGGCTATTTAATTAAAAATCAAAATTTTAAAACACATTGAAGCTCTAACATTTTAACAGTAAATAGTATAT-------AATTTTGTTT-AAAAGGTATGAAAAATAAAATTAACATGTACTTTTGAGAATCCAGTTGATAATGTTATTATTCATTTTATTTTATTGCCAGAAGTGCAGAAAATATTTTTGTTTCTTGTTGCATTATGTAAGATTTTTGTTTATGTGGGGTAATTGAGATCCAAAATCTC--TCATCTGAAAAATGTCTACTCCATTAATAATTTATCATCCAAATGCAACAAAATTTGACTTCTTACTTAATTTTCGTGATGTGCTTGTGCTTAATTGTATTTTGTAATATTCGTTATTTCAGGTGGCTTAGCACTTTGTTGATGTGTCATGAAGATTGCTACCAAATGTGTCAAATAAATTCAATGTGCCTTACAAACTTTCTTATTTTACTTTCAGAACAAAAGGCGCCAATTGGGTTCAGTAATTATAGTCGATCATTCAAAGCCACCGGAGATGAATGTCCTGAGCAGCAATTTGGCTCCGAATGATCGCCATGATTCCGTCCAAGTCGTCAGCTCCACTTACAGTGAATTAGCTCCAGACAACCCTAACACGGGACACTCAAACACACCAATTGCAATACAGAATGAAGTCGAAGTAGTTTCAGAGACAAAGTAAGACCTTCGTTTTAATGTCTACTATTTTTCTCCGAATTTTTGACTTTGTCCTAATTAATCCGACACATATATATATATAAAGAAATATATTTCTTTGCAATTAAAAATAAGTAAATAATAATAAAAATCCCTTGAAATAATAATCCCTTCACCTTCTTTAGCTGTTATTTGTCTTCCCCTTGTATTCATGTTTCATTATCATATTAAATTATTTTCATTGGTATTAATTTAGTAAGGTCAGAATTATAAATATAAACCTAACACATTTTTTCAGACTAAAAACTTTTTCC--------------------------ATCTTATTAAATTATCTGCATTGGTGCAGTTTGAGAGTTTGTCATATATCAATTGTAATGTATTTATAAATGACACAGTTTCTCACCTTGTATATAACTGAATATATTTTTTTAAATGAAAAATATTTGATTTTACAAATGACAAAAATTTGGGGTTTTT
Nreclusus_Noland_N1051 -----------------------------------------------------------------------------------------------------------------------------------------------------------------------------ATTCTATTAACTCTGGCTATTTAATTAAAATTCAAAATTTTAAAACACATTGAAGCTCTAACATTTTAATAGTA-------TATAGTTATAATTTTTGTTTAAAAAGGAATGGAAAATAAAATTAACATGTACTTCTGAGAATCCAG--GATAATGTTATTATTCATTTTATTTTATTGCCAGAAGTGCAGAAAATATCTTTGTTTCTTGTTGAATTATGTAAGATTTTTGTTTATGTGGAGTAATTGAGATCCAAAATCTC--TCCTCTGAAAAATGTCTACTCCATTAATAATTTATCATCCAAATGCAACAAAATTTGATTTCTTACTTAATTTTCGTGATGTGCGTGTGCTTAATTGTATTTTGTAATATTCGTTATTTCAGGTGGCTTAGGACTTTGTTGATGTATCATGAAGATTGCTACCAAATGTGTCAAATAAATTCAATGTGCCTTACAAACTTTCTTATTTTACTTTCAGAACAAAAGGCGCCAATTGGGTTCAGTAATTATAGTCGATCATTCAAAGCCACCGGAGATGAATGTCCTGAGCAGCAATTTGGCTCCGAATGATCGCCATGATTCCGTCCAAGTCGTCAGCTCCACTTACAGCGAATTAGCTCCAGACAACCCTAACACGGGACACTCAAACACACCAATTGCAATACAGAATGAAGTCGAAGTAGTTTCAGAGACAAAGTAAGACCTTCGTTTTAATGTGTACTAGTT-TTTCCAAATTTTTGACTTTGTCCTAATTCATCCGATATATATATATATATA-------------------------------------------------------------------------------------------------------------------------------------------------------------------------------------------------------------------------------------------------------------------------------------------------------------------------------------------------------------------------------------------------------------
Nreclusus_Smokemont_N1020 -----------------------------------------------------------------------------------------------------------------------------------------------------------------------------------------------------------------------------------------------------------------------------------------------------------------------------------------------------------------------------------------------------------------------------------------------------TCATCTGAAAAATGTCTACTCCATTAATAATTTATCATCCAAATGCAACAAAATTTGACTTCTTACTTAATTTTCGTGATGTGCTTGTGCTTAATTGTATTTTGTAATATTCGTTATTTCAGGTGCCTTAGTACTTTGTTGATGTGTCATGAAGATTGCTACCAAATGTGTCAAATAAATTCAATATGCCTTACAAACTTTCTTATTTTACTTTCAGAACAAAAGGCGCCAATTGGGTTCAGTAATTATAGTCGATCATTCAAAGCCACCGGAGATGAATGTCCTGAGCAGCAATTTGGCTCCGAATGATCGCCATGATTCCGTCCAAGTCGTCAGCTCCACTTACAGCGAATTAGCTCCAGACAACCCTAACACGGGACACTCAAACACACCAATTGCAATACAGAATGAAGTCGAAGTAGTTTCAGAGACAAAGTAAGACCTTCGTTTTAATGTGTACTAGTTTTCTCCGAATTTTTGACTTTGTCCTAATTAATCCGACACATATATATATATAAAGAAATATATTTCTTTGCAACTAAAAATAAGTAAATAATAATAAAAATCCCTTGAAATAATAATCCCTTCAC---CTTTAGCTGTTATTTGTCTTCCCCTTGTATTAATGTTTCATTATCATATTAAATTATTTTCATTGGTATTAATTTAGTAAGGTCAGAATTATAAATATAAACCTAACACATTTTTTCAGACTAAAAACTTTTTCC--------------------------ATCTTATTAAATTATCTGCATTGGTGCAGTTTGAGAGTTTGTCATATATCAATTGTAATGTATTTATAAATGACACAGTTTCTCACCTTGTATATAACTGAATATATTTTTTTAAATGAAATATATTTGATTTTACAAATGACAAAA-TTTGGGGTTTTT
Nroanensis_IngramBranch_N926 ACTTTATTAAAAATCTAAAGGATAAAATAATATCAAATTACTAGTTCTGGTGGTAAGAAACTGCTTATGGCTTAATTACATTTTTATTAGTCATTTCACAAACATTCATTTCATGATTTATAGCACATTTTCTTTACATTTAAATGTAAATAACAATAATTATATAATTCCATATTCTATTAACTCTGGCTATTTAATTAAAATTCAAAATTTTAAAACACATTGAAGCTCTAACATTTTAACAGTAATTAGTATATAGTTATAATTTTTGTTTAAAAAGGTATGAAAAATAAAATTAACATGTACTTGTGAGAATCCAGTTGATAATGTTATTATTCATTTTATTTTATTGCCAGAAGTGCAGAAAATATCTTTGTTTCTTGTTGCATTATGTGAAATTTTCGTTTATGTGGGGTACTTGAGATGCAAAATCTCGGTCATCTGAAAAATGTCTACTCCATTAATAATTTATCATCCAAATGCAACAAAATTTGACTTCATTCTTAATTTTCTTGATGTGCTTGTGCTTAATTGTATTTTGTGATATTCGCTATTTCAGGTGGCTTAGG-------TGATGTGTCATGAAGATTTCTACCAAATGTGTCAAATAAATTCAATGTGCCTTACAAACTTTCTTATTTTACTTTCAGAACAAAAGGCGCCAATTGGGTTCAGTAATTATAGTCGATCATTCAAAGCCACCGGAGATGAATGTCCTGAGCAGCAATTTGGCTCCGAATGATCGCCATGATTCCGTCCAAGTCGTCAGCTCCACTTACAGCGAATTAGCTCCAGACAACCCTAACACGGGACACTCAAACACACCCATTGCAATACAGAATGAAGTCGAAGTAGTTTCAGAGACAAAGTAAGACCTTCATTTTAATACGTACTAGTTTTCTCCAAATTTTTGACTTTGTCCTAATTCATCCG-AATATATATATATATAAAGAAATATATTTCTTTGCAACTAAAAATAAGTAAATAATAATAAAAATCCCTTGAAATGATAATCCCTTCACCTTCTTTAGCTGTTATTTGTCTTCCTCTTGTATTAATGTTTCAATATCATATTAAATTATTTTCA----TATTAATTTAGTAAGGTCAGAATTATAAATATAAGCCTAACACATTTTTTCAGACTAAAAACTTTTCCCCCTTTTATATTATTCTGTGTTACAAAATCTTATTAAATTATCTGCATTGGTGCAGTTTGAGAGTTT--------TCAGTTGTAACATATTTATAAATGACACGGTTTCTCACCTTGTATATAACTGAATATTTTTTTTTAAATGAAATATATTTGATTTTACAAATGACAAAATTCCGAGGTTTTT
Nroanensis_N_CarversGap_N928 ACTTTATTAAAAAGCTAAAGGATAAAATAATATCAAACTACTAGTTCTGGTGGTAAGAAACTGCTTATGGCTTAATTACATTTTTATTAGTCATTTCACAAACATTCATTTCGTGATTTATAGCACATTTTCTTTACATTTAAATGTAAATAACAATAATTATATAATTCCATATTCTATTAACTCTGGTTATTTAATTAAAATTCAAAATTTTAAAACACATTGAAGCTCT-----------------------------------------------------------AACATTAACATGTACTTGTGAGAATCCAGTTGATAATGTTATTATTCATTTTATTTTATTGCCAGAAGTGCAGAAAATATCTTTGTTTCTTGTTGCATTATGTGAAATTTTCGTTTATGTGGGGTACTTGAGATGCAAAATCTC---------AAAAATGTCTACTCCATTAATAATTTATCATCCAAATGCAACAAAATTTGACTTCATTCTTAATTTTCTTGATGTGCTTGTGCTTAATTGTATTTTGTGGTATTCGCTATTTCAGGTGGCTTAGG-------TGATGTGTCATGAAGATTTCTACCAAATGTGTCAAATAAATTCAATGTGCCTTACAAACTTTCTTATTTTACTTTCAGAACAAAAGGCGCCAATTGGGTTCAGTAATTATAGTCGATCATTCAAAGCCACCGGAGATGAATGTCCTGAGCAGCAATTTGGCTCCGAATGATCGCCATGATTCCGTCCAAGTCGTCAGCTCCACTTACAGCGAATTAGCTCCAGACAACCCTAACACGGGACACTCAAACACACCCATTGCAATACAGAATGAAGTCGAAGTAGTTTCAGAGACAAAGTAAGACCTTCATTTTAATACGTACTAGTTTTCTCCAAATTTTTGACTTTGTCCTAATTCATCCG----ATATATATATATAAAGAAATATATTTCTTTGCAACTAAAAATAAGTAAATAATAATAAAAATCCCTTGAAATGATAATCCCTTCACCTTCTTTAGCTGTTATTTGTCTTCCTCTTGTATTAATGTTTCAATATCATATTAAATTATTTTCA----TATTAATTTAGTAAGGTCAGAATTATAAATATAAGCCTAACACATTTTTTCAGACTAAAAACTTTTCCCCCTTTTATATTATTCTGTGTTACAAAATCTTATTAAATTATCTGCATTGGTGCAGTTTGAGAGTTTGTCATATATCAGTTGTAACGTATTTATAAATGACACAGTTTCTCACCTTGTATATAACTGAATATTTTTTTTTAAATGAAATATATTTGATTTTACAAATGACA-AATTCCGAGGTTTTT
Nroanensis_RoanHighBluff_N762 ACTTTATTAAAAAGCTAAAGGATAAAATAATATCAAACTACTAGTTCTGGTGGTAAGAAACTGCTTATGGCTTAATTACATTTTTATTAGTCATTTCACAAACATTCATTTCATGATTTAAAGCACATTTTCTTTACATTTAAATGTAAATAACAATAATGATATAATTCCATATTCTATTAACTCTGGCTATTTAATTAAAATTCAAAATTTTAAAACACATTGAAGCTCTAACATTTTAACAGTAAATAGTATATAGTTATAATTTTTGTTTAAAAAGGTATCAAAAATAAAATTAACATGTACTTCTGAGAATCCAGTTGATAATGTTATTATTCATTTTATTTTATTGCCAGAAGTGCAGAAAATATCTTTGTTTCTTGTTGCATTATGTGAAATTTTCATTTATGTGGGGTACTTGAGATGCAAAAACTCGGTCATCTGAAAAATGTCTACTCCATTAATAATTTATCATCCAAATGCAACAAAATTTTACTTCATTCTTAATTTTCTTGATGTGCTTGTGCTTAATTGTATTTTGTGATATTCGCTATTTCAGGTGGCTTAGG-------TGATGTGTCATAAAGATTTCTACCAAATGTGTCAAATAAATTCAATGTGCCTTACAAACTTTCTTATTTTACTTTCAGAACAAAAGGCGCCAATTGGGTTCAGTAATTATAGTCGATCATTCAAAGCCACCGGAGATGAATGTCCTGAGCAGCAATTTGGCTCCGAATGATCGCCATGATTCCGTCCAAGTCGTCAGCTCCACTTACAGCGAATTAGCTCCAGACAACCCTAACACGGGACACTCAAACACACCCATTGCAATACAGAATGAAGTCGAAGTAGTTTCAGAGACAAAGTAAGACCTTCGTTTTAATGCATACTAGTTTTCTCCAAATTTTTGACTTTGTCCTAATTCGTCCGATATATATATATATAAA---AAATATATTTCTTCGCAACTGAAAATAAGTAAATAATAATAAAAATCCCTTGAAATAATAATCCCTTCACCTTCTTTAGCTGTTATTTGTCTTCCCCTTGTATTAATGTTTCAATATCATATTAAATTATTTTCA----TATTAATTTAGTAAGGTCAGAATTATAAATATAAACCTAACACATTTTTTCAGACTAAAAACTTTTTCCCCTTTTATATTATTCTGTGTTACAAAATCTTATTAAATTATCTGCATTGGTGCAGTTTGAGAGTTTGTCATATATCAGTTGTAACGTATTTATAAATGACACGGTTTCTCACCTTGTATATAACTGAATATATATTTTTAAATGAAATATATTTGATTGTAAAA----------------------
Nsheari_BaldRiver_N1168 ACTTTATTAAAAAGCTAAAGGTTAAAATAATATCAAACTACTAGTTCTGGTGGTAAGAAACTGCTTATGGCTTAATTACATTTTTATTAGTCATTTCACAAACATTCATTTCATGATTTATAGCACATTTT-TTTACATTTAAATGTAAATAACAATAATTATATAATTCCATATTCTATTAACTCTGGTTATTTAATTAAAATTCAAAATTTTAAAACACATTGAAGCTCTAACATTTTAACAGTAAATAGTATATAGTTATAATTTTTGTTTAAAAAGGTATGAAAAATAAAATTAACATATACTTCTGAGAATCCAGTTAATAATGTTATTATTCATTTTATTTTATTGCCAGAAGTGCAGAAAATATCTTTGTTTCTTGTTGCATTATGTGAGATTTTCATTTATGTGGGGTACTTGAGATGCAAAATCTCGGTCATCTGAAAAATGTCTACTCCTTTAATAATTTATCATCTAAATGCAACAAATTTTGACTTCATTTTTAATTTTCTTGATGTGCTTGTGCTTAATTATTTTTTGCGATATTCGCTATTTCAGGTGGCATAGGACTTTGTTGATGTGTCATGAAGATTGCTACCAAATGTGTCAAATAAATTCAATGTGCCTTACAAACTTTCTTATTTTACTTTCAGAACAAAAGGCGCCAATTGGGTTCAGTAATTATAGTCGATCATTCAAAGCCACCGGAGATGAATGTCCTGAGCAGCAATTTGGCTCCGAATGATCGCCATGATTCCGTCCAAGTCGTCAGCTCCACTTACAGCGAATTAGCTCCAGACAACCCTAACACGGGACACTCAAACACACCAATTGCAATACAGAATGAAGTCGAAGTAGTTTCAGAGACAAAGTAAGACCTTCGTTTTAATGTGTACTAGTTTTCTCCGAATTTTTGACTTTGTCCTAATTCATCCGATATATATATATATATAAAGAAATATATTTCTTTGCAACTAAAAATAAGTAAATAATAATAAAAATCCCTTGGAATAATAATCCCTTCACTTTCTTTAGCTGT----TATTTCCCCCTTGTATTAATGTTTCAATATCATATTAAATTATTTTCATTGGTATTGATTTAGTAAGGTCAGAATTATAAATATAAACCTAACACATTTTTGCAGACTAAAAACTTTCCCCCCTTTTATATTATTCTGTGCTACAAAATCTTATTAAATTATCTGCATTGGTGCAGTTTGAGAGTTTGTCATATATCAATTCTAACGTATTTATAAATGACACGGTTTCTCACCTTGTATATAACTGAATATATTTTTTTAAATGAAATATATTTGATTTTACAAATGACAAAAATCTGAGGTTTTT
Nsheari_Cohutta_N826 ACTTTATTAAAAAGCTAAAGGATAAAATAATATAAAACTACTAGTTCTGGTGGTAAGAAACTGCTTATGGCTTAATTACATTTTTATTAGTCATTTCACAAACATTCATTTCATGATTTATATCACATTTTTTTTACATTTAAATGTAAATAACAATAATTATATAATTCCATATTCTATTAACTCTGGCTATTTAATTAAAATTCAAAATTTTAAAACACATTGAAGCTCTAACATTTTAACAGTAAATAGTATATAGTTATAATTTTTGTTTAAAAAGGTATGAAAAATAAAATTAACATGTACTTCTGAGAATCCAGTTAATAATGTTATTATTCATTTTATTTTATTGCCAGAAGTGCAGAAAATATCTTTGTTTCTTGTTGCATTATGTGAGATTTTCATTTATGTGGGGTACTTGAGATGCAAAATCTCGGTCATCTGAAAAATGTCTACTCCTTTAATAATTTATCATCTAAATGCAGCAAATTTTGACTTCATTTTTAATTTTCTTGATGTGCTTGTGCTTAATTATTTTTTGCGATATTCGCTATTTCAGGTGGCTTAGGACTTTGTTGATGTGTCATGAAGATTGCTACCAAATGTGTCAAATAAATTCAATGTGCCTTACAAACTTTCTTATTTTACTTTCAGAACAAAAGGCGCCAATTGGGTTCAGTAATTATAGTCGATCATTCAAAGCCACCGGAGATGAATGTCCTGAGCAGCAATTTGGCTCCGAATGATCGCCATGATTCCGTCCAAGTCGTCAGCTCCACTTACAGCGAATTAGCTCCAGACAACCCTAACACGGGACACTCAAACACACCAATTGCAATACAGAATGAAGTCGAAGTAGTTTCAGAGACAAAGTAAGACCTTCGTTTTAATGTGTACTAGTTTTCTCCGAATTTTTGACTTTGTCCTAATTCAT---------------------------------------------------------------------------------------------------------------------------------------------------------------------------------------------------------------------------------------------------------------------------------------------------------------------------------------------------------------------------------------------------------------------------------
Nsheari_JoyceKilmer_N092 ------------------------------------------------------------------------------------------------------------------------------------------------------------------------------------------------------------------------------------------------------------------------------------------------------------------------------------------------------------------------------------------------------------------------------------------------------------------------------------------------------------------------------------------------------------------------------------------------TGATGTGTCATGAAGATTGCTACCAAATGTGTCAAATAAATTCAATGTGCCTTACAAACTTTCTTATTTTACTTTCAGAACAAAAGGCGCCAATTGGGTTCAGTAATTATAGTCGATCATTCAAAGCCACCGGAGATGAATGTCCTGAGCAGCAATTTGGCTCCGAATGATCGCCATGATTCCGTCCAAGTCGTCAGCTCCACTTACAGCGAATTAGCTCCAGACAACCCTAACACGGGACACTCAAACACACCAATTGCAATACAGAATGAAGTCGAAGTAGTTTCAGAGACAAAGTAAGACCTTCGTTTTAATGTGTACTAGTTTTCTCCGAATTTTTGACTTTGTCCTAATTCATTCGACATATATATATATATAAAGAAATATATTTCTTTGCAACTAAAAATAAGTAAATAATAATAAAAATCCCTTGGAATAATAATCCCTTCACTTTCTTTAGCTGT----TATTTCCCCCTTGTATTAATGTTTCAATATCATAATAAATTATTTTCATTGGTATTGATTTAGTAAGGTCAGAATTATAAATATAAACCTAACACATTTTTGCAGACTAAAATCTTTTCCCCCTTTTATATTATTCTGTGCTACAAAATCTTATTAAATTATCTGCATTGGTGCAGTTTGAGAGTTTGTCATATATCAATTCTAACGTATTTATAAATGACACGGTTTCTCACCTTGTATATAACTGAATATATTTTTTTAAATGAAATATATTTGATTTTACAAATGACAAAAATCTGAGGTTTTT
Nsilvanus_Elijay_N395 -------------------GGATAAAATAATATCAAACTACTAGTTCTGGTGGTAAGAAACTGCTTATTGCTTAATTACATTTTTATTAGTCATTTCACAAACATTCATTTCATGATTTATAGCACATTTTCTGTACATTTAAATGTAAATAAC---AATTATATAATTCCATATTCTATTAACTCTGGCTATTTAATTAAAATTCAAAATTTTAAAACACATTGAAGCTCTAACATTTTAACAGTAAATAGTATATTGTTATAATTTTTGTTTAAAAAGGTATGAAAAATAAAATTAACATGTACTTCTGAGAATCCAGTTGATAATGTTATTATTTATTTTATTTTATTGCCAGAAGTGCAGAAAATATCTTTCTTTCTTGTTGCATTGTGTGAGATTTTCGTTTATGTGGGGTACTTGAGATGCAAAATCTCGGTCATCTGAAAAATGTCTACTCCATTAATAATTTATCATCCAAATGCAACAAAATTTGACTTCATTCATAATTTTCTTGATGTGCTTGTGCTTAATTGTATTTTGTGATATTTGCTATTTCAGGTGGCTTAGGACTTTGTTGATGTGTCATGAAGATTGCTACCAAATGTGTCAAATAAATTCTATGTGCCTTACATACTTTCTTATTTTACTTTCAGAACAAAAGGCGCCAATTGGGTTCAGTAATTATAGTCGATCATTCAAAGCCACCGGAGATGAATGTCCTGAGCAGCAATTTGGCTCCGAATGATCGCCATGATTCCGTCCAAGTCGTCAGCTCCACTTACAGCGAATTAGCTCCAGACAACCCTAACACGGGACACTCAAACACACCAATTGCAATACAGAATGAAGTCGAAGTAGTTTCAGAGACAAAGTAAGACCTTCGTTTTAATGTGTACTAGTTTTCTCCAAATTTTTGACTTTGTCCTAATTCATCCG----ATATATATATATAAAGAAATATATTTCTTTGCAACTACAAATAAGTAAATAATAATAAAAATCCCTTGAAATAATAATCCCTTCACCTTCTTTAGCTGTTATTTGTCTTCCCCTTGTATTAATGTTTCAATATCATATTAAATTATTTTCAGTGGTATTAATTTAGTAAGGTCAGAATTATAAATATAAACCTAACACATTTTTTCAGGCTAAAAACTTTTTCCCCTTTTATATTATTCTGTGCTACAAAATCTTATTAAACTATCTGCATTGGTGCAGTTTGAGAGTTTGTCATATATCAATTGTAACATATTTATAAATGACA--GTTTCTCACCTTGTATATAACTGAATATATTTTTTTAAACTA-----------------------------------------
Nsilvanus_GermanyCove_N1017 ACTTTATTAAAGAGCTAAAGGATAAAATAATATCAAACTACTAGTTCTGGTGGTAAGAAACTGTTTATGGCTTAATTACATTTTTATTAGT----TCACAAACATTCATTTCATGATTTATAGCACATTTTCTTTACATTTAAATGTAAATAACAATAATTATATAATTCCATATTCTATTAACTCTGGCTATTTAATTAAAATTCAAAATTTTAAAATGCATTGAAGCTCTAACATTTTAACAGTAAATAGTATATAGTTATAATTTTTGTTTAAAAATGTATGAAAAATAAAATTAACATGTACTTCTGAGAATCCAGTTGATAATGTTATTATTTATTTTATTTTATTGCCAGAAGTGCAGAAAATATCTTTCTTTCTTGTTGCATTATGTGAGATTTTTGTTTATGTGGGGTACTTGAGATGCAAAATCTTGGTCATCTGAAAAATGTCTACTCCATTAATAATTTATCATCCAAATGCAACAAAATTTGACTTCATTCATAATTTTCTTGATGTGCTTGTGCTTTATTGTATTTTGTGATATTTGCTATTTCAGGTGGCTTAGGACTTTGTTGATGTGTCATGAAGATTGCTACCAAATGTGTC-AATAAATTCAATGTGCCTTACAAACTTTCTTATTTTACTTTCAGAACAAAAGGCGCCAATTGGGTTCAGTAATTATAGTCGATCATTCAAAGCCACCGGAGATGAATGTCCTGAGCAGCAATTTGGCTCCGAATGATCGCCATGATTCCGTCCAAGTCGTCAGCTCCACTTACAGCGAATTAGCTCCAGACAACCCTAACACGGGACACTCAAACACACCAATTGCAATACAGAATGAAGTCGAAGTAGTTTCAGAGACAAAGTAAGACCTTCGTTTTAATGTGTACTAGTTTTCTCCAAATTTTTGACTTTGTCCTAATTCATCCGATATATATATATATATA-------------------------------------------------------------------------------------------------------------------------------------------------------------------------------------------------------------------------------------------------------------------------------------------------------------------------------------------------------------------------------------------------------------
Nsilvanus_HeboMtn_N1029 ACTTTATTAAAGAGCTAAAGGATAAAATAATATCAAACTACTAGTTCTGGTGGTAAGAAACTGCTTATGGCTTAATTACATTTTTATTAGTCATTTCACAAACATTCATTTCATGATTTATAGCACATTTTCTTTACATTTAAATGTAAATAAC---AATTATATAATTCCATATTCTATTAACTCTGGCTATTTAATTAAAATTCAAAATTTTAAAACACATTGAAGCTCTAACATTTTAACAGTAAATAGTATATTGTTATAATTTTTGTTTAAAAAGGTATGAAAAATAAAATTAACATGTACTTCTGAGAATCCAGTTGATAATGTTATTA-----TTTATTTTATTGCCAGAAGTGCAGAAAATATCTTTCTTTCTTGTTGCATTGTGTGAGATTTTCGTTTATGTGGGGTACTTGAGATGCAAAATCTCGGTCATCTGAAAAATGTCTACTCCATTAATAATTTATCATCCAAATGCAACAAAATTTGACTTCATTCATAATTTTCTTGATGTGCTTGTGCTTAATTGTATTTTGTGATATTTGCTATTTCAGGTGGCTTAGGACTTTGTTGATGTGTCATGAAGATTGCTACCAAATGTGTCAAATAAATTCTATGTGCCTTACAAACTTTCTTATTTTACTTTCAGAACAAAAGGCGCCAATTGGGTTCAGTAATTATAGTCGATCATTCAAAGCCACCGGAGATGAATGTCCTGAGCAGCAATTTGGCTCCGAATGATCGCCATGATTCCGTCCAAGTCGTCAGCTCCACTTACAGCGAATTAGCTCCAGACAACCCTAACACGGGACACTCAAACACACCAATTGCAATACAGAATGAAGTCGAAGTAGTTTCAGAGACAAAGTAAGACCTTCGTTTTAATGTGTACTAGTTTTCTCCAAATTTTTGACTTTGTCCTAATTCATCCG------ATATATATATAAAGAAATATATTTCTTTGCAACTACAAATAAGTAAATAATAATAAAAATCCCTTGAAATAATAATCCCTTCACCTTCTCTAGCTGTTATTTGTCTTCCCCTTGTATTAATGTTTCAATATCATATTAAATTATTTTCATTGGTATTAATTTAGTAAGGTCAGAATTATAAATATAAACCTAACACATTTTTTCAGGCTGAAAACTTTTTCCCCTTTTATATTATTCTGTGCTACAAAATCTTATTAAACTATCTGCATTGGTGCAGTTTGAGAGTTTGTCATATATCAATTGTAACATATTTATAAATGACA--GTTTCTCACCTTGTATATAACTGAATATATTTTTTTAAACTAAGTATAGTTGATATATCAAACTGCAAAATTTCAAGA-----
Nstupkai_BlowholeWOS_N285 ----------------------------------------------------------------------------------------------------------------------------------------------------------------------------------------------------------------------------------------------------------------------------------------------------------ACATGTACTTCTGAGAATCCAGTTGATAATGTTATTATTCATTTTATTTTATTGCCAGAAGTGCAGAAAATATCTTTGTTTCTTGTTACATTATGTAAGATTTTTGTTTATGTGGGATAATTAAGATCCAAAATCTCTGTCATCTGAAAAATGTCTACTCCATTAATAATTTATCATCCAAATGCAACAAAATTTGACTTCTTTCTTAATTTTCGTGATGTGCTTGTGCTTAATTGTATTTTGTAATATTCGTTATTTCAGGTGGCTTAGCACTTTGTTGATGTGTCATGAAGATTGCTACCAAATGTGTCAAATAAATTCAATGTGCCTTACAAACTTTCTTATTTTACTTTCAGAACAAAAGGCGCCAATTGGGTTCAGTAATTATAGTCGATCATTCAAAGCCACCGGAGATGAATGTCCTGAGCAGCAATTTGGCTCCGAATGATCGCCATGATTCCGTCCAAGTCGTCAGCTCCACTTACAGCGAATTAGCTCCAGACAACCCTAACACGGGACACTCAAACACACCAATTGCAATACAGAATGAAGTCGAAGTAGTTTCAGAGACAAAGTAAGACCTTCGTTTTAATGTGTACTAGTTTTCTCCAAATTTTTG-CTTTGTCCTAATTCATCCG--ACATATATATATATAAAGAAATATATTTCTTTGCAACTAAAAATAAGTAAATAATAATAAAAATCCCTTGAAATAATAATCCCTTCACCTTCTTTAGCTGTTATTTGTCTTCCCCTTGTATTCATGTTTCATTATCATATTAAATTATTTTCATTGGTACTAATTTAGTAAGGTCAGAATTATAAATATAAATCTAACACATTTTTTCAGACTAAAAACTTTTTCC--------------------------ATCTTATTAAATTATCTGCATTGGTGCAGTTTGAGAGTGAGTCATATATCAATTGTAACGTATTTATAAATGACACAGTTTCTCACCTTGTATATAACTGAATATATTTTTTTAAATGAAATATATTTGATTTCACAAATGACAAAATTTTGGGGTTTTT
Nstupkai_Blowing_N356 -----------------------------------------------------------------------------------------------------------------TGATTTATAGCACATTTTCTTTACATTTAAATGTAAATAACAATAATTATATAATTCCATATTCTATTAACTCTGGCTATTTAATTAAAATTCAAAATTTTAAAACACATTGAAGCTCTAACATTTTAACAGTAAATAGTATGTAGTTATAATTTTTGTTTAAAAAGGTATGAAAAATAAAATGAACATGTACTTCTGAGAATCCAGTTGATAATGTTATTATTCATTTTATTTTATTGCCAGAAGTGCAGAAAATATCTTTGTTTCTTGTTGCATTATGTGAGATTTTCATTTATGTGGGGTACTTGAGATACAAAATCTCGGTCATCTGAAAAATGTCTACTCCATTAATAATTTATCATCTAAATGCAACTAAATTTGACTTCATTCTTAATTTTCTTGATGTGCTTGTGCTTAATTGTATTTTGAGATATTCGCTATTTCAGGTGGCTTAGGACTTTGTTGATGTATCATGAAGATTGCTACCAAATGTGTCAAATAAATTCAATGTGCCTTACAAACTTTCTTATTTTACTTTCAGAACAAAAGGCGCCAATTGGGTTCAGTAATTATAGTCGATCATTCAAAGCCACCGGAAATGAATGTCCTGAGCAGCAATTTGGCTCCGAATGATCGCCATGATTCCGTCCAAGTCGTCAGCTCCACTTACAGCGAATTAGCTCCAGACAACCCTAACACGGGACACTCAAACACACCAATTGCAATACAGAATGAAGTCGAAGTAGTTTCAGAGACAAAGTAAGACCTTCGTTTTAATGTGTACTAGTTTTCTCCAAATTTTTGACTTTGTCCTAATTCATCCGATATATAT-----------------------------------------------ACAGTAAAACCTCT---------TAATCCGTCCGGCTCCTTCAGTAATTTTTGGATTTTTTCTTTTTTTAAAATTCCTGTTTTCTATCATCTGAAAGGCGTGTGTTCTGATCAATCAATGGTACATAAAGGAATGAAAACTATTTCCATTTT---------------------------------------------------TTTTCAACCCCTCTCTTCACTG-----------TTCCTCATCTGTCTGTTGTAACGCATCAATCAATAGTACG--------------AAAAGAATGAAAACATCTTTTTGGATAC-----------------------------------------
Nstupkai_LittleRiver_N293 -------------------------------------------------------------------------------ATTTTTATTAGTCATTTCACAAACATTCATTTCATGATTTATAGCACATTTTCTTTACATTTAAATGTAAATAACAATAATTATATAATTCCATATTCTATTAACTCTGGCTATTTAATTAAAATTCAAAATTTTAAAACACATTGAAGCTCTAACATTTTAACAGTAAATAGTATGTAGTTATAATTTTTGTTTAAAAAGGTATGAAAAATAAAATGAACATGTACTTCTGAGAATCCAGTTGATAATGTTATTATTCATTTTATTTTATTGCCAGAAGTGCAGAAAATATCTTTGTTTCTTGTTGCATTATGTGAGATTTTCATTTATGTGGGGTACTTGAGATACAAAATCTCGGTCATCTGAAAAATGTCTACTCCATTAATAATTTATCATCTAAATGCAACTAAATTTGACTTCATTCTTAATTTTCTTGATGTGCTTGTGCTTAATTGTATTTTGAGATATTCGCTATTTCAGGTGGCTTAGGACTTTGTTGATGTATCATGAAGATTGCTACCAAATGTGTCAAATAAATTCAATGTGCCTTACAAACTTTCTTATTTTACTTTCAGAACAAAAGGCGCCAATTGGGTTCAGTAATTATAGTCGATCATTCAAAGCCACCGGAGATGAATGTCCTGAGCAGCAATTTGGCTCCGAATGATCGCCATGATTCCGTCCAAGTCGTCAGCTCCACTTACAGCGAATTAGCTCCAGACAACCCTAACACGGGACACTCAAACACACCAATTGCAATACAGAATGAAGTCGAAGTAGTTTCAGAGACAAAGTAAGACCTTCGTTTTAATGTGTACTAGTTTTCTCCAAATTTTTGACTTTGTCCTAATTCATCCGATATATAT-----------------------------------------------ACAGTAAAACCTCT---------TAATCCGTCCAGCTCCTTCAGTAATTTTTGGATTTTTTCTTTTTTTAAAATTCCTGTTTTCTATCATCTGAAAGGCGTGTGTTCTGATCAATCAATGGTACATAAAGGAATGAAAACTATTTCCATTTT---------------------------------------------------TTTTCAACCCCTCTCTTCACTG-----------TTCCTCA----TCTGTTGTAACGCGTCAATCAATAGTACA--------------AAAAGAATGAAAACATCTTTT------------------------------------------------
Nstygius_ObeLee_N0656 ----------------------------------------------CTGGTGGTCAGAAACCGCTTATGGCTTAATTACATTTTTATCAGTCATTTCACAAACATTCATTTCACGATTTATAGCACATTTTCTTTACATTTAAATGTAAGTAACAATAATTATATAATTCCATATTCTATTAACTCTGGCTATTTAATTAAAATTCCAAATTTTAAAACACTTTGAAGCTCTAACATTTTAAGAATAAATAGTGTATAGTTATAATTTTTGTTTAAAAAGGTATGAAAAATAAAATTAACATGTAC---TGAGAATCCAGTTGATAATGTTATTATTCATTTTATTTTATTGCCAGAAGTGCAGAAAATATCTTTGTTTCTTGT---ATTATGTAAGATTTTTGTTTATGTGGAGTACTTGAGATGCAAAATCTCGGTCATCTGAAAAATGTGTACCACATTAATAATTTATCATCCAAATGCAACAAAATTTGACTTATTTCTTAATTTTCCTGATGTGCTTGTGCTTAATTATATTTTGTAATATTCGTTATTTCAGGTGACTTAACACTTTGTCGGTGTGTTATGAAAATTGCTACCAAATTTGTCAAATAAATTCAATGTGCCTTACAAACTTTCTTATTTTACTTTCAGAACAAAAGGCGCCAATTGGGTTCAGTAATTATAGTCGATCATTCAAAGCCACCGGAGATGAATGTCCTGAGCAGCAATTTGGCTCCGAATGATCGCCATGATTCCGTCCAAGTCGTCAGCTCCACTTACAGCGAATTAGCTCCAGACAACCCTAACACGGGACACTCAAACACACCAATTGCAATACAGAATGAAGTCGAAGTAGTTTCAGAGACAAAGTAAGACCTTTGTTTTAATGTGTACTAGTTTTCTCCGAATTTTTGACTTTGGCCTAATTCATCCGAAATATATATATATATAAAGAAATGTATTTCTTTGCTAATAAAAATAAATAAATAATAATAAAAATCCCGTGAAATAATAATCCCCTCACCTTCTTTAGCTGTTATTTGTCTTCCCCTTGTGTTAATGTTTCAATATCATATTAAATTATCTTCACTGGTATTAATTTAGAAAGATCATAATTATAAATATAAACC-------TTTTTTCAGACTGGAAACTTTTCCCCCTTTCATATTATTCTGTGTTACCAAATCTTATTAAATTAT----------------------------------------------------------------------------ATTTAACTGAATATAATTTTTTAAATAAAATACATTTGATTTCACAAATGACAAAAATTCGAGGTATGT
Nstygius_RavenB_N1022 ACTTTATTAAAAAGCTAAAGAATAAAATAATATCAAACTACTAGTTCTGGTGGTCAGAAACCGCTTATGGCTTAATTACATTTTTATCAGTCATTTCACAAACATTCATTTCACGATTTATAGCACATTTTCTTTACATTTAAATGTAAGTAACAATAATTATATAATTCCATATTCTATTAACTCTGGCTATTTAATTAAAATTCCAAATTTTAAAACACTTTGAAGCTCTAACATTTTAACAATAAATAGTGTATAGTTATAATTTTTGTTTAAAAAGGTATGAAAAATAAAATTAACATGTAC---TGAGAATCCAGTTGATAATGTTATTATTCATTTTATTTTATTGCCAGAAGTGCAGAAAATATCTTTGTTTCTTGTTGTATTATGTAAGATTTTTGTTTATGTGGAGTACTTGAGATGCAAAATCTCGGTCATCTGCAAAATGTGTACCACATTAATAATTTATCATCCAAATGCAACAAAATTTGACTTATTTCTTAATTTTCCTGATGTGCTTGTGCTTAATTATATTTTGTAATATTTGTTATTTCAGGTGACTTAACACTTTGTCGGTGTGTTATGAAAATTGCTACCAAATTTGTCAAATAAATTCAATGTACCTTACAAACTTTCTTATTTTACTTTCAGAACAAAAGGCGCCAATTGGGTTCAGTAATTATAGTCGATCATTCAAAGCCACCGGAGATGAATGTCCTGAGCAGCAATTTGGCTCCGAATGATCGCCATGATTCCGTCCAAGTCGTCAGCTCCACTTACAGCGAATTAGCTCCAGACAACCCTAACACGGGACACTCAAACACACCAATTGCAATACAGAATGAAGTCGAAGTAGTTTCAGAGACAAAGTAAGACCTTTGTTTTAATGTGTACTAGTTTTCTCCGAATTTTTGACTTTGGCCTAATTCATCCGAAATATATATATATATAAAGAAATGTATTTCTTTGCTAATAAAAATAAATAAATAATAATAAAAATCCCGTGAAATAATAATCCCCTCACCTTCTTTAGCTGTTATTTGTCTTCCCCTTGTGTTAATGTTTCAATATCATATTAAATTATCTTCAATGGTATTAATTTAGAAAGATCATAATTATAAATATAAACC-------TTTTTTCAGACTGGAAACTTTTCCCCCTTTCATATTATTCTGTGTTACCAAATCTTATTAAATTAT----------------------------------------------------------------------------ATTTAACTGAATATAATTTTTTAAATAAAATACATTTGATTTCACAAATGACAAAATTTCGAGGTATGT
Ntempletoni_BaldMtns_N950 ACTTTATTAAAAAGCTAAAGGATAAAATAATATCAAACTACCAGTTCTGGTGGTAAGAAACTGCTTATGGCTTAATTACATTTTTATTAGTCATTTCACAAACATTCATTTCATGATTTATAGCACATTTTCTTTACATTTAAATGTAAATGACAATAATTATATAATTCCATATTCTATTAACTCTGGCTATTTAATTAAAATTCAAAATTTTGAAACACATTGAAGCTCTAACATTTTAACCGTAAATAGTATATAGTTATATTTTTTGTTTGAAAAGGTATGACAAATAAAATTAACATGTCCTTCTGAGAATCCAGTTGATGATGTTATTATTCATTTTATGTCATTGCCAGAAGTGCAGAAAATATCTTTGTTTCTTGTTGCATTATGTGAGATTTTCGTTTATGTGGGGTACTCGAGATGCAAAATTTCTGTCATCTGAAAAATGTGTACTCCATTAATGATTTATCATCCAAATGCAACAAAATTTGACTTCATTCTTAATTTTCTTGATGTGCTTGTGCTTAATTGTATTTTGTGATAGTCGCTATTTCAGGTGGCTTGGGACTTTGTTGATGTGTCATGAAGATTGCTACCAAATGTGTCAAATAAAT------TGCCTTACAAAATTTCTTATTTTACTTTCAGAACAAAAGGCGCCAATTGGGTTCAGTAATTATAGTCGATCATTCAAAGCCACCGGAGATGAATGTCCTGAGCAGCAATTTGGCTCCGAATGATCGCCATGATTCCGTCCAAGTCGTCAGCTCCACTTACAGCGAATTAGCTCCAGACAACCCTAACACGGGACACTCAAACACACCAATTGCAATACAGAATGAAGTCGAAGTAGTTTCAGAGACAAAGTAAGACCTTT-TTTTAATGTGTACTAGTTTTCTCCAAATTTTTGACTTTGTCCTAATTCATCCGAC----------ATATAAAGAAATGTATTTCTTTGCAACTAAAAATAAGTAAATAATAATAAAAATCCCTTGACATAATAATCCTTTCACTTTCTTTAGTTGTTATTTGTCTTCCCCTTGTATTAATTTTTCAATATCATATTAAATTATCTTCATTGGTATTATTTTAGTAAGGTCATAATTATAAATATAAACCTAACACATTTTTTCAGACTAGAAACTTTTTCCCCTTTTATATTATTCTGCGTTACAAAATCTTATTAAATTATCTGCATTGGTGCAGTTTGAGAGTTTGTCATATATCAATTGTAACATATTTATAAATGACACTGTTTCTTACCT------GGACTGAATATATTTTTTTAAATGAAATATATTTGATTTTACACACGACAAAATTCCGAGGTTTTT
Ntempletoni_ClarksCreek_N945 ACTTTATTAAAAAGCTAAAGGATAAAATAATATCAAACTACCAGTTCTGGTGGTAAGAAACTGCTTATGGCTTAATTACATTTTTATTAGTCATTTCACAAACATTCATTTCATGATTTATAGCACATTTTCTTTACATTTAAATGTAAATGACAATAATTATATAATTCCATATTCTATTAACTCTGGCTATTTAATTAAAATTCAAAATTTTGAAACACATTGAAGCTCTAACATTTTAACCGTAAATAGTATATAGTTATATTTTTTGTTTGAAAAGGTATGACAAATAAAATTAACATGTCCTTCTGAGAATCCAGTTGATGATGTTATTATTCATTTTATGTCATTGCCAGAAATGCAGAAAATATCTTTGTTTCTTGTTGCATTATGTGAGATTTTCGTTTATGTGGGGTACTCGAGATGCAAAATTTCTGTCATCTGAAAAATGTGTACTCCATTAATGATTTATCATCCAAATGCAACAAAATTTGACTTCATTCTTAATTTTCTTGATGTGCTTGTGCTTAATTGTATTTTGTGATAGTCGCTATTTCAGGTGGCTTGGGACTTTGTTGATGTGTCACGAAGATTGCTACCAAATGTGTCAAATAAAT------TGCCTTACAAAATTTCTTATTTTACTTTCAGAACAAAAGGCGCCAATTGGGTTCAGTAATTATAGTCGATCATTCAAAGCCACCGGAGATGAATGTCCTGAGCAGCAATTTGGCTCCGAATGATCGCCATGATTCCGTCCAAGTCGTCAGCTCCACTTATAGCGAATTAGCTCCAGACAACCCTAACACGGGACACTCAAACACACCAATTGCAATACAGAATGAAGTCGAAGTAGTTTCAGAGACAAAGTAAGACCTTTGTTTTAATGTGTACTAGTTTTCTCCAAATTTTTGACTTTGTCCTAATTCATCCGAC----------ATATAAAGAAATGTATTTCTTTGCAACTAAAAATAAGTAAATAATAATAAAAATCCCTTGACATAATAATCCTTTCACTTTCTTTAGTTGTTATTTGTCTTCCCCTTGTATTAATTTTTCAATATCATATTAAATTATCTTCATTGGTATTATTTTAGTAAGGGCATAATTATAAATATAAACCTAACCCATTTTTTCAGACTAGAAACTTTTTCCCCTTTTATATTATTCTGCGTTACAAAATCTTATTAAATTATCTGCATTGGTGCAGTTTGAGAGTTTGTCATATATCAATTGTAACATATTTATAAATGACACGGTTTCTTACCT------GGACTGAATATATTTTTTTAAATGAAATATATTTGATTTTACAAACGACAAAATTCTGAGGTTTTT
Ntempletoni_ScronceCreekRd_N1223 ACTTTATTAAAAAGCTAAAGGATAAAATAATATCAAACTACCAGTTCTGGTGGTAAGAAACTGCTTATGGCTTAATTACATTTTTATTAGTCATTTCACAAACATTCATTTCATGATTTATAGCACATTTTCTTTACATTTAAATGTAAATGACAATAATTATATAATTCCATATTCTATTAACTCTGGCTATTTAATTAAAATTCAAAATTTTGAAACACATTGAAGCTCTAACATTTTAACCGTAAATAGTATATAGTTATATTTTTTGTTTGAAAAGGTATGACAAATAAAATTAACATGTCCTTCTGAGAATCCAGTTGATGATGTTATTATTCATTTTATGTCATTGCCAGAAGTGCAGAAAATATCTTTGTTTCTTGTTGCATTATGTGAGATTTTCGTTTATGTGGGGTACTCGAGATGCAAAATTTCTGTCATCTGAAAAATGTGTACTCCATTAATGATTTATCATCCAAATGCAACAAAATTTGACTTCATTCTTAATTTTCTTGATGTGCTTGTGCTTAATTGTATTTTGTGATAGTCGCTATTTCAGGTGGCTTGGGACTTTGTTGATGTGTCACGAAGATTGCTACCAAATGTGTCAAATAAAT------TGCCTTACAAAATTTCTTATTTTACTTTCAGAACAAAAGGCGCCAATTGGGTTCAGTAATTATAGTCGATCATTCAAAGCCACCGGAGATGAATGTCCTGAGCAGCAATTTGGCTCCGAATGATCGCCATGATTCCGTCCAAGTCGTCAGCTCCACTTACAGCGAATTAGCTCCAGACAACCCTAACACGGGACACTCAAACACACCAATTGCAATACAGAATGAAGTCGAAGTAGTTTCAGAGACAAAGTAAGACCTTTGTTTTAATGTGTACTAGTTTTCTCCAAATTTTTGACTTTGTCCTAATTCATCCGAC----------ATATAAAGAAATGTATTTCTTTGCAACTAAAAATAAGTAAATAATAATAAAAATCCCTTGACATAATAATCCTTTCACTTTCTTTAGTTGTTATTTGTCTTCCCCTTGTATTAATTTTTCAATATCATATTAAATTATCTTCATTGGTATTATTTTAGTAAGGGCATAATTATAAATATAAACCTAACACATTTTTTCAGACTAGAAACTTTTTCCCCTTTTATATTATTCTGCGTTACAAAATCTTATTAAATTATCTGCATTGGTGCAGTTTGAGAGTTTGTCATATATCAATTGTAACATATTTATAAATGACACGGTTTCTTACCT------GGACTGAATATATTTTTTTAAATGAAATATATTTGATTTTACAAACGACAAAATTCTGAGGTTTTT
Ntennessensis_IndianCave_N052 ----------------------------------AAACTACTAGTTCTGGTGGTAACAAACTGCTTATGGCTTAATTACATTTCTATCAGTCATTTCACAAACATTCATTTCACCATTTATAGCACATTTTCTTTACATTTAAATGTAAATAACAATAATTATATAATTCCATATTCTATTAACTCTGGCTATTTCATTAAAATTCAAAATTTTAAAACACATTGAAGCTCTAACATTTTAACAGTAAATAGTATATAGTTATAATTTTTGTTTAAAAAGGAATGAAAAATAAAATTAACATGTACTTCTGAGAATCCAGTTGATAATGTTATTATTCATTTTATTTTATTGCCAGAAGTGCAGATAATATCTTTGTTTCTTGTTGCATTATATAAGATTTTCGTTTATGTGGGGTAATTGAGATCCAAAATCTCTGTCATCTGAAAAATGTCTACTCCATTAATAATTTATCATCCAAATGCAACAAAATTTGACCTCTTACTTAATTTTCGTGATGTGCTTGTGCTTAATTGTATTTTGTAATATTCGTTATTTCAGGTGGCTTAGCACTTTGTTGATGTGTCATGAAGATTGCTGCCAAATGTGTCAAATAAATTCAATGTGCCTTACAAACTTTCTTATTTTACTTTCAGAACAAAAGGCGCCAATTGGGTTCAGTAATTATAGTCGATCATTCAAAGCCACCGGAGATGAATGTCCTGAGCAGCAATTTGGCTCCGAATGATCGCCATGATTCCGTCCAAGTCGTCAGCTCCACTTACAGCGAATTAGCTCCAGACAACCCTAACACGGGACACTCAAACACACCAATTGCAATACAGAATGAAGTCGAAGTAGTTTCAGAGACAAAGTAAGACCTTTGTTTTAATGTGTACTAGTTTTCTCCAAATTTTTGACTATGTCCTAATTCATCCA----ATATATATATATAAAGAAATATATTTCTTTGCAACTACAAATAAGTAAATAATAATAAAAATCCC----------------TTCACCTTCTTTAGCTGTTATTTGTCTTCCCCTTGTATCAATGTTTCTTTATCATATTAAATTATTTTCATTGGTATTAATTTAGTAAGGTCAGAATTATAAATATAAACCTAACACATTTTTT---------AACTTCTTTCCCTTTTATATTATTCTGTGCTACAAAATCTTATTTAATTCTCTGCATTGGTGCAGTTTGAGAGTTTATCATATATTAATTGTAACGTATTTATAAATGACGCAGTTTCTCACCTTGTATATAACTGAATATATTTTTTTAAATGAAATATATTTGATTTTACAAAGGACAAAATTCCGAGG-----
Ntennessensis_LittleStony_N645 -----------------------------------------------------------------------------------------------------------------------------------------------------------------------------ATTCTATTAACTCTGGCTATTTAATTAAAATTCAAAATTTTAAAACACATTGAAGCTCTAACATTTCAACAGTAAATAGTATATGGTTACAATTTTTGTTTAAAAAGGAATGAAAAATAAAATTAACATGTACTTCTGAGAATCCAGTTGATAATGTTATTATTCATTTTATTTTATTGCCAGAAGTGCAGATAATATCTTTGTTTCTTGTTGCATTATATAAGATTTTCATTTATGTGGGGTAATTGAGATCCAAAATCTCTGTCATCTGAAAAATGTCTACTCCATTAATAATTT---ATCCAAATGCAACAAAATTTGACCTCTTACTTGATTTTCGTGATGTGCTTGTGCTTAATTGTATTTTGTAATATTCGTTATTTCAGGTGGCTTAGCGTTTTGTTGATGTGTCATGAAGATTGCTGCCAAATGTGTCAAATAAATTCAATGTGCCTTACAAACTTTCTTATTTTACTTTCAGAACAAAAGGCGCCAATTGGGTTCAGTAATTATAGTCGATCATTCAAAGCCACCGGAGATGAATGTCCTGAGCAGCAATTTGGCTCCGAATGATCGCCATGATTCCGTCCAAGTCGTCAGCTCCACTTACAGCGAATTAGCTCCAGACAACCCTAACACGGGACACTCAAACACACCAATTGCAATACAGAATGAAGTCGAAGTAGTTTCAGAGACAAAGTAAGACCTTTGTTATAATGTGTACTAGTTTTCTCCAAATTTTTGACTATGTCCTAATTCATCCGATATATATATATATATAAAGAAATATATTTCTTTGCAACTACAAATAAGTAAATAATAATAAAAATCCC----------------TTCACCTTCTTTAGCTGTTATTTGTCTTCCCCTTGTATCAATGTTTCAATATCATATTAAATTATTTTCATTGGTATTAATTTAGTAAGGTCAGAATTATAAATATAAACCTAACACA---TTT---------AACTTATTTCCCTTTTATATTATTCTGTGCTACAAAATCTTATTTAATTATCTGCATTGGTGCAGTTTGAGAGTTTATCATATATTAATTGTAACGTATTTATAAATGACGCAGTTTCTCACCTTGTATATAACTGAATATATTTTTTTAAATGAAATATATTTGATTTTACAAATGACACAATTCCGAGG-----
Ntennessensis_Watauga_N1046 ACTTTATTAAAGAGCTAAAGGATAAAATAATATCAAACTACTAGTTCTGGTGGTAACAAACTGCTTATGGCTTAATTACATTTCTATCAGTCATTTCACAAACATTCATTTCACCATTTATAGCACATTTTCTTTACATTTAAAAGTAAATAACAATAATTATATAATTCCATATTCTATTAACTCTGGCTATTTCATTAAAATTCAAAATTTTAAAACACATTGAAGCTCTAACATTTTAACAGTAAATAGTATATAGTTATAATTTTTGTTTAAAAAGGAATGAAAAATAAAATTAACATGTACTTCTGAGAATCCAGTTGATAATGTTATTATTCATTTTATTTTATTGCCAGAAGTGCAGATAATATCTTTGTTTCTTGTTGCATTATATAAGATTTTCGTTTATGTGGGGTAATTGAGATCCAAAATCTCTGTCATCTGAAAAATGTCTACTCCATTAATAATTTATCATCCAAATGCAACAAAATTTGACCTCTTACTTAATTTTCGTGATGTGCTTGTGCTTAATTGTATTTTGTAATATTCGTTATTTCAGGTGGCTTAGCACTTTGTTGATGTGTCATGAAGATTGCTGCCAAATGTGTCAAATAAATTCAATGTGCCTTACAAACTTTCTTATTTTACTTTCAGAACAAAAGGCGCCAATTGGGTTCAGTAATTATAGTCGATCATTCAAAGCCACCGGAGATGAATGTCCTGAGCAGCAATTTGGCTCCGAATGATCGCCATGATTCCGTCCAAGTCGTCAGCTCCACTTACAGCGAATTAGCTCCAGACAACCCTAACACGGGACACTCAAACACACCAATTGCAATACAGAATGAAGTCGAAGTAGTTTCAGAGACAAAGTAAGACCTTTGTTTTAATGTGTACTAGTTTTCTCCAAATTTTTGACTATGTCCTAATTCATCCA----ATATATATATATAAAGAAATATATTTCTTTGCAACTACAAATAAGTAAATAATAATAAAAATCCC----------------TTCACCTTCTTTTGCTGTTATTTGTCTTCCCCTTGTATCAATGTTTCAATATCATATTAAATTATTTTCATTGGTGTTAATTTAGTAAGGTCAGAATTATAAATATAAACCTAACACATTTTTT---------GACTTCTTTCTCTTTTATATTATTCTGTGCTACAAAATCTTATTTAATTATCTGCATTGGTGCAGTTTGAGAGTTTATCATATATTAATTGTAACGTATTTATAAATGACGCAGTTTCTCACCTTGTATGTAACTGAATATATTTTTTTAAATGAAATATATTTGATTTTACAAAGGACAAAATTCCGAGGTTTTT
