# Supplementary material for: ﻿New species in old mountains: integrative taxonomy reveals ten new species and extensive short-range endemism in Nesticus spiders (Araneae, Nesticidae) from the southern Appalachian Mountains
Source: Zookeys. 2023 Feb 3;1145:1–130. doi: 10.3897/zookeys.1145.96724 (PMC10208238; doi:10.3897/zookeys.1145.96724)
Supplement: Supplementary material 4 — Input alignments, analysis log files, and output tree files [file zookeys-1145-001_article-96724__-s004.zip › uce-2001102 (modified).phy]

 94 733
Nesticus_Japan_G2153 ACATTGCTAC-AAAATATTTTATGTATTTAGG----ATTAATTGATGTAAACTAACATTTTCCCC-CTTTTTTTTGTTTTTCCAGCTGCCCACAGACACGGACGATTCTGACCGATCTCACAGTGGCATCGACGCGTTCAGGTTCATGCTGGAATCGAACAAAGGACGCACCATGCTCGAGTTTCAAGAACTCATGACCGTCTTCCAGCTCCTGCACTGGAACGGCAGCCTAAAGGCGATGCGGGAGCGGCAGTGCTCTCGCCAAGAGGTGGTGGCCCACTACTCACACAGGGCCCTGGACGACGACATGCGATCTCAGATGGCCCTGGACTGGATAGCCAGGGAGCAGGAGGCACCGGGCGTCATCTCCAGAGAACTGACCAGTGCCGAGAGGGAACTGGAAGCGGCCAGATTGGCCGGTCGCGAACTCAGGTTTCCCAAAGAAAAAAGAGATATCCTTATGCTGGCCTGTGGTCAAGTGAACACGGTCAACGGACTGAGCTAAAAATGCCATTTTAAATATAAATAGTATTCACAAATTTACACATATTTTACATTAACTGTA-AAAGATGTAGTCTTTAGTCTCAGCGTGATACAAATCATGTATATAGGACTG-CGAATATTATTCCTGTCATTGCGACAGATTTAGTAGGCTGAAATCAAC-----------CTATATCCGATATA-TTCATCTCGGC--TATCCACGACTCTTTCTGTTCTAGTGAC
Nesticus_nahaunus_Mexico_G2881 ACGTTGCTTGAAAAATGTTTTAGTTG---------TTTTAATCGTTAAAAACTAACGTTGTTCTTA--TTTTTCTTCATTCCCAGCTGCCCACAGACACTGACGATTCGGACCGATCTCACAGCGGCATCGACGCATTCAGGTTCATGCTGGAATCGAACAAAGGCCGGACCATGCTCGAATTTCAAGAACTCATGACGGTATTCCAGCTCCTGCACTGGAATGGCAGTCTAAAGGCGATGAGGGAACGTCAGTGCTCTCGCCAAGAGGTGGTGGCACACTACTCCCACCGGGCCCTGGACGACGACATGAGGTCTCAGATGGCCCTGGACTGGATAGCCAGGGAACAGGAGGCACCAGGGGTCATCTCCAGAGAACTGACCAGTTCAGAGCGGGAACTGGAAGCGGCCAGATTGGCCGGTCGTGAACTCAGGTTTCCCAAAGAAAAAAGAGATATCCTTATGCTGGCCTGTGGTCAAGTGAACACTGTCAACGGCCTGAGTTAAAGATGACACCTTATATAGAAAGAGTATTCACAAATATAT-----TTTTATATTAACTCCAG-AAGATGTAGTCTTTAGTCTCAACGTGATACAAAGCTTGTACATAGGACTGTCCAATATTATTCCTGTCAGCAAGACAGATTTAGTATGGTGAAATCAACGACAACCTTCCC-AAGTTGGAGGGAACCGTCCTTGGT--TATCCACATCTCTTCCTGTTCTAGTGAC
Nsilvestrii_Hellgate_N1108 AAATTCTTACAAGAATGTTCTAATT-----------GCTAATTTTCAGAAAGTAAC-------TTATCTTCTATTCTGTTCGCAGCTGCCCACAGACACAGACGATTCGGACAGATCTCATAGCGGCATCGACGCCTTCAGGTTCATGCTGGAATCGAACAAAGGACGCACCATGCTCGAATTTCAGGAACTCATGACGGTCTTCCAGCTCCTGCATTGGAACGGCAGTCTGAAGGCAATGAGAGAACGCCAGTGCTCTCGTCAGGAGGTGGTGGCCCACTACTCCCACAGGGCCCTGGACGACGACATGCGATCTCAGATGGCCCTGGACTGGATAGCCAGGGAGCAGGAGGCACCTGGTGTCATCTCCAGGGAACTGACCAGTGCCGAGAGGGAACTGGAAGCGGCCAGATTGGCCGGTCGTGAACTCAGGTTTCCCAAAGAAAAGAGAGATATCCTTATGCTGGCCTGTGGTCAGGTGAACACGGTCAACGGACTGAGCTAAAGATGACACCTTATATATAA----------------------------------------------------------------------------------------------------------------------------------------------------------------------------------------------------------------
Narcheri_Cheaha_N023 ACAATGTTCCAAAAATATT---ATTGATTGCATTTTTTTTATCGTTAAAATGTAACGTTGCGCTTATATTCTTTTCCTATTTCAGCTGCCCACAGACACTGACGATTCGGACCGATCTCACAGTGGCATCGACGCCTTCAGGTTCATGCTTGAATCGAACAAAGGCCGGACCATGCTCGAATTTCAAGAACTCATGACTGTATTCCAGCTCCTGCACTGGAACGGCAGTCTAAAGGCGATGCGGGAACGTCAGTGCTCTCGCCAGGAAGTGGTGGCCCACTACTCCCACAGGGCCCTGGACGACGATATGAGGTCTCAGATGGCCCTGGACTGGATAGCCAGGGAACAAGAAGCACCAGGAGTCATCTCCAGGGAACTGACCAGTTCAGAGCGGGAACTGGAAGCGGCCAGATTGGCCGGTCGTGAACTCAGGTTTCCCAAAGAAAAAAGAGATATCCTCATGCTGGCCTGTGGTCAAGTGAACACTGTCAATGGCCTGAGCTAAAGATGGCACCTTATATATAAAGAATATCCACAAATATACATATATTTTATATCAACTTCAGAAAGATGTAGTCTTTAGTCTCAACGTGATACAAAGCTTGTACATAGGACTGTCGAATATTACTCCTGTCAACAAGGCAGATTTAGTATGGTGAAATCAACGACAACCTTCTCCAAGTTGGAGGGAACCCACCTTAGC--TATCCGGGTCTCTTTCTGTTCTAGTGAC
Narcheri_MillShoalCreek_N727 ------------------------------------------------------------------TATTCTTTTCCTATTTCAGCTGCCCACAGACACTGACGATTCGGACCGATCTCACAGTGGCATCGACGCCTTCAGGTTCATGCTTGAATCGAACAAAGGCCGGACCATGCTCGAATTTCAAGAACTCATGACTGTATTCCAGCTCCTGCACTGGAACGGCAGTCTAAAGGCGATGCGGGAACGTCAGTGCTCTCGCCAGGAAGTGGTGGCCCACTACTCCCACAGGGCCCTGGACGACGATATGAGGTCTCAGATGGCCCTGGACTGGATAGCCAGGGAACAGGAAGCACCAGGAGTCATCTCCAGGGAACTGACCAGTTCAGAGCGGGAACTGGAAGCGGCCAGATTGGCCGGTCGTGAACTCAGGTTTCCCAAAGAAAAAAGAGATATCCTCATGCTGGCCTGTGGTCAAGTGAAC---------------------------------------------------------------------------------------------------------------------------------------------------------------------------------------------------------------------------------------------------------
Nbarri_Bishop_N1072 ACAATATACCAAAAATGTTTTAATTGATTGAATTTTTTTAATCTTTAAAATGTAATATTGTTCTTA-TTTCCCCCCTATTTCCAGCTGCCCACAGACACTGACGATTCGGACCGATCTCACAGTGGCATTGACGCATTCAGGTTCATGCTGGAATCGAACAAAGGCCGGACCATGCTCGAATTTCAAGAACTCATGACTGTTTTCCAGCTCCTGCACTGGAACGGCAGTCTAAAGGCGATGCGGGAACGTCAGTGTTCTCGCCAGGAAGTGGTGGCCCACTATTCCCACAGGGCCCTGGACGACGACATGAGATCTCAGATGGCTCTGGACTGGATAGCCAGGGAACAGGAGGCACCAGGGGTCATCTCCAGGGAACTGACCAGTTCAGAGCGGGAACTGGAAGCGGCCAGATTGGCCGGTCGTGAACTCAGGTTTCCCAAAGAAAAAAGAGATATCCTCATGCTGGCTTGTGGTCAAGTGAACACTGTCAACGGCCTGAGCTAAAGTTGACACCTTATATATAAATAGTATTCACAAATATACATATATTTTATATCAACTTCAGAAAGATGTAGTCTTTAGTCTCAACGTGATACAAAGCTTGTACATAGGACTGTCGAATATTATTCCTGTCAACAAGACAGATTTAGTATGGTGAAATCAACGACAACCTTCCCCAAGTTGGAGGGAACCCACCTTAGCTCTGTCCACATCTCTTTCTGTTCTAGTGAC
Nbarri_LostCoveCave_N0065 ACAATATACCAAAAATGTTTTAATTGATTGAATTTTTTTAATCTTTAAAATGTAATATTGTTCTTA-TTTCCCCCCTATTTCCAGCTGCCCACAGACACTGACGATTCGGACCGATCTCACAGTGGCATTGACGCATTCAGGTTCATGCTGGAATCGAACAAAGGCCGGACCATGCTCGAATTTCAAGAACTCATGACTGTTTTCCAGCTCCTGCACTGGAACGGCAGTCTAAAGGCGATGCGGGAACGTCAGTGTTCTCGCCAGGAAGTGGTGGCCCACTATTCCCACAGGGCCCTGGACGACGACATGAGATCTCAGATGGCTCTGGACTGGATAGCCAGGGAACAGGAGGCACCAGGGGTCATCTCCAGGGAACTGACCAGTTCAGAGCGGGAACTGGAAGCGGCCAGATTGGCCGGTCGTGAACTCAGGTTTCCCAAAGAAAAAAGAGATATCCTCATGCTGGCTTGTGGTCAAGTGAACACTGTCAACGGCCTGAGCTAAAGTTGACACCTTATATATAAATAGTATTCACAAATATACATATATTTTATATCAACTTCAGAAAGATGTAGTCTTTAGTCTCAACGTGATACAAAGCTTGTACATAGGACTGTCGAATATTATTCCTGTCAACAAGACAGATTTAGTATGGTGAAATCAACGACAACCTTCCCCAAGTTGGAGGGAACCCACCTTAGCTCTGTCCACATCTCTTTCTGTTCTAGTGAC
Nbarri_eyed_ClayCave_G2082 ACAATGTTCCAAAAATGTTTTAATTGATTGAATTTTTTTAATCGTTTAAATGTAACATTGTTCTTATTTTTTTTCTTATTCCCAGCTGCCCACAGACACTGACGATTCGGACCGATCTCACAGTGGCATCGACGCATTCAGGTTCATGCTGGAATCGAACAAAGGCCGGACCATGCTCGAATTTCAAGAACTCATGACTGTATTCCAGCTCCTGCACTGGAACGGTAGTCTAAAGGCGATGCGGGAACGTCAGTGCTCTCGCCAGGAAGTGGTGGCCCACTACTCCCACAGGGCCCTGGACGACGACATGAGGTCTCAGATGGCCCTGGACTGGATAGCCAGGGAACAGGAGGCACCAGGGGTCATCTCCAGGGAACTGACCAGTTCAGAGCGGGAACTGGAAGCGGCCAGATTGGCCGGTCGTGAACTCAGGTTTCCCAAAGAAAAAAGAGATATCCTCATGCTGGCCTGTGGTCAAGTGAACACTGTCAACGGCCTGAGCTAAAGTTGACACCTTATATATAAATAGTATTCACAAATATACATATATTTTATATCAACTCCAGAAAGATGTAGTCTTTAGTCTCAACGTGATACAAAGCTTGTACATAGGACTGTCGAATATTATTCCTGTCAACAAGACAGATTTAGTATGGTGAAATCAACGACAACCTTCCCCAAGTTGGAGGGAACCCACCTTAGCTCTGTCCACATCTCTTTCTGTTCTAGTGAC
Nbarrowsi_Gregorys_N270 ACAATGTTCCAAAAATGTTTTAATTGATTGAATTTTTTTAATCGTTAAAATGTAACATTGTTCTTATTTTTTCCCCTATTTCCAGCTGCCCACAGACACTGACGATTCGGACCGATCTCACAGTGGCATCGACGCATTCAGGTTCATGCTGGAATCGAACAAAGGCCGGACCATGCTCGAATTTCAAGAACTCATGACTGTTTTCCAGCTCCTGCACTGGAACGGCAGTCTAAAGGCGATGCGGGAACGTCAGTGTTCTCGCCAGGAAGTGGTGGCCCACTATTCCCACAGGGCCCTGGACGACGACATGAGATCTCAGATGGCTCTGGACTGGATAGCCAGGGAACAGGAGGCACCAGGGGTCATCTCCAGGGAACTGACCAGTTCAGAGCGGGAACTGGAAGCGGCCAGATTGGCCGGTCGTGAACTCAGGTTTCCCAAAGAAAAAAGAGATATCCTCATGCTGGCCTGTGGTCAAGTGAACACTGTCAACGGCCTGAGCTAAAGTTGACACCTTATATATAAATAGTATTCGCAAATATACATATATTTTATATCAACTCCAGAAAGATGTAGTCTTTAGTCCCAACGTGATACAAAGCTTGTACATAGGACTGTCGAATATTATTCCTGTCAACAAGACAGATTTAGTATGGTGAAATCAACGACAACCTTCCCCAAGTTGGAGGGAACCTACCTTAGCTCTGTCCACATCTCTTTCTGTTCTGGTGAC
Nbarrowsi_Tuckaleechee_N360 --------------------------------------------TTAAAATGTAACATTGTTCTTATTTTTTTCCCTATTTCCAGCTGCCCACAGACACTGACGATTCGGACCGATCTCACAGTGGCATCGACGCATTCAGGTTCATGCTGGAATCGAACAAAGGCCGGACCATGCTCGAATTTCAAGAACTCATGACTGTTTTCCAGCTCCTGCACTGGAACGGCAGTCTAAAGGCGATGCGGGAACGTCAGTGTTCTCGCCAGGAAGTGGTGGCCCACTATTCCCACAGGGCCCTGGACGACGACATGAGATCTCAGATGGCTCTGGACTGGATAGCCAGGGAACAGGAGGCACCAGGGGTCATCTCCAGGGAACTGACCAGTTCAGAGCGGGAACTGGAAGCGGCCAGATTGGCCGGTCGTGAACTCAGGTTTCCCAAAGAAAAAAGAGATATCCTCATGCTGGCCTGTGGTCAAGTGAACACTGTCAACGGCCTGAGCTAAAGTTGACACCTTATATATAAATAGTATTCACAAATATACATATATTTTATATCAACTCCAGAAAGATGTAGTCTTTAGTCCCAACGTGATACAAAGCTTGTACATAGGACTGTCGAATATTATTCCTGTCAACAAGACAGATTTAGTATGATGAAATCAACGACAACCTTCCCCAAGTTGGAGGGAACCTACCTTAGCTCTGTCCACATCTCTTTCTGTTCTGGTGAC
Nbishopi_DryFalls_N150 ACAATGTTCCAAAAATGTTTTAATTGATTGAATTTTTTTAATCTTTAAAATGTAACATTGTTCTTATTTTTTCCCCTATTTCCAGCTGCCCACAGACACTGACGATTCGGACCGATCTCACAGTGGCATCGACGCATTCAGGTTCATGCTGGAATCGAACAAAGGCCGGACCATGCTCGAATTTCAAGAACTCATGACTGTTTTCCAGCTCCTGCACTGGAACGGCAGTCTAAAGGCGATGCGGGAACGTCAGTGTTCTCGCCAGGAAGTGGTGGCCCACTATTCCCACAGGGCCCTGGACGACGACATGAGATCTCAGATGGCTCTGGACTGGATAGCCAGGGAACAGGAGGCACCAGGGGTCATCTCCAGGGAACTGACCAGTTCAGAGCGGGAACTGGAAGCGGCCAGATTGGCCGGTCGTGAACTCAGGTTTCCCAAAGAAAAAAGAGATATCCTCATGCTGGCCTGTGGTCAAGTGAACACTGTGAACGGCCTGAGCTAAAGTTGACACCATATATATAAATAGTATTCACAAATATACATATATTTTATATCAACTCCAGAAAGATGTAGTCTTTAGTCTCAACGTGATACAAAGCTTGTACATAGGACTGTCGAATATTATTCCTGTCAACAAGACAGATTTAGTATGGTGAAATCAACGACAACCTTCCCCAAGTTGGAGGGAACCTACCTTAGCTCTGTCCACATCTCTTCCTGTTCTAG----
Nbishopi_PoleCr_Chattooga_N885 ACAATGTTCCAAAAATGTTTTAATTGATTGAATTTTTTTAATCTTTAAAATGTAACATTGTTCTTATTTTTTCCCCTATTTCCAGCTGCCCACAGACACTGACGATTCGGACCGATCTCACAGTGGCATCGACGCATTCAGGTTCATGCTGGAATCGAACAAAGGCCGGACCATGCTCGAATTTCAAGAACTCATGACTGTTTTCCAGCTCCTGCACTGGAACGGCAGTCTAAAGGCGATGCGGGAACGTCAGTGTTCTCGCCAGGAAGTGGTGGCCCACTATTCCCACAGGGCCCTGGACGACGACATGAGATCTCAGATGGCTCTGGACTGGATAGCCAGGGAACAGGAGGCACCAGGGGTCATCTCCAGGGAACTGACCAGTTCAGAGCGGGAACTGGAAGCGGCCAGATTGGCCGGTCGTGAACTCAGGTTTCCCAAAGAAAAAAGAGATATCCTCATGCTGGCCTGTGGTCAAGTGAACACTGTGAACGGCCTGAGCTAAAGTTGACACCATATATATAAATAGTATTCACAAATATACATATATTTTATATCAACTCCAGAAAGATGTAGTCTTTAGTCTCAACGTGATACAAAGCTTGTACATAGGACTGTCGAATATTATTCCTGTCAACAAGACAGATTTAGTATGGTGAAATCAACGACAACCTTCCCCAAGTTGGAGGGAACCTACCTTAGCTCTGTCCACA--------------------
Nbishopi_StandingIndian_N131 ACAATGTTCCAAAAATGTTTTAATTGATTGAATTTTTTTAATCTTTAAAATGTAACATTGTTCTTA-TTTTTCCCCTATTTCCAGCTGCCCACAGACACTGACGATTCGGACCGATCTCACAGTGGCATCGACGCATTCAGGTTCATGCTGGAATCGAACAAAGGCCGGACCATGCTCGAATTTCAAGAACTCATGACTGTTTTCCAGCTCCTGCACTGGAACGGCAGTCTAAAGGCGATGCGGGAACGTCAGTGTTCTCGCCAGGAAGTGGTGGCCCACTATTCCCACAGGGCCCTGGACGACGACATGAGATCTCAGATGGCTCTGGACTGGATAGCCAGGGAACAGGAGGCACCAGGGGTCATCTCCAGGGAACTGACCAGTTCAGAGCGGGAACTGGAAGCGGCCAGATTGGCCGGTCGTGAACTCAGGTTTCCCAAAGAAAAAAGAGATATCCTCATGCTGGCCTGTGGTCAAGTGAACACTGTGAACGGCCTGAGCTAAAGTTGACACCATATATATAAATAGTATTCACAAATATACATATATTTTATATCAACTCCAGAAAGATGTAGTCTTTAGTCTCAACGTGATACAAAGCTTGTACATAGGACTGTCGAATATTATTCCTGTCAACAAGACAGATTTAGTATGGTGAAATCAACGACAACCTTCCCCAAGTTGGAGGGAACCTACCTTAGCTCTGTCCACATCTCTTCCTGTT--------
Nbrimleyi_NewberryCr_N984 ACATTGTTCCAAAAATGTTTTAATTGATTGAATTTTTTTAATCGTTAAAATGTAACATTGTTCTTATTATTTTTCCTATTCACAGCTGCCCACAGACACTGACGATTCGGACCGATCTCACAGTGGCATCGACGCATTCAGGTTCATGCTGGAATCGAACAAAGGCCGGACCATGCTCGAATTTCAAGAACTCATGACTGTATTCCAGCTCCTGCACTGGAACGGCAGTCTAAAGGCGATGCGAGAACGTCAGTGTTCTCGCCAGGAAGTGGTGGCCCACTACTCCCACAGGGCCCTGGACGACGACATGAGGTCTCAGATGGCCCTGGACTGGATAGCCAGGGAACAGGAGGCACCAGGGGTCATCTCCAGGGAACTGACCAGTTCAGAGCGGGAACTGGAAGCGGCCAGATTGGCCGGTCGTGAACTCAGGTTTCCCAAAGAAAAAAGAGATATCCTCATGCTGGCCTGTGGTCAAGTGAACACTGTCAACGGCCTGAGCTAAAGTTGACACCTTATATATAAATAGTATTCACAAATATACATATATTTTATATCAACTCCAGGAAGATGTAGTCTTTAGTCTCAACGTGATACAAAGCTTGTACATAGGACTGTCGAATATT-----------------------------------------------------------------------------------------------------------
Nbrimleyi_RumblingBald_N241 -------------------------GATTGAATTTTTTTAATCGTTAAAATGTAACATTGTTCTTATTATTTTTCCTATTCACAGCTGCCCACAGACACTGACGATTCGGACCGATCTCACAGTGGCATCGACGCATTCAGGTTCATGCTGGAATCGAACAAAGGCCGGACCATGCTCGAATTTCAAGAACTCATGACTGTATTCCAGCTCCTGCACTGGAACGGCAGTCTAAAGGCGATGCGAGAACGTCAGTGTTCTCGCCAGGAAGTGGTGGCCCACTACTCCCACAGGGCCCTGGACGACGACATGAGGTCTCAGATGGCCCTGGACTGGATAGCCAGGGAACAGGAGGCACCAGGGGTCATCTCCAGGGAACTGACCAGTTCAGAGCGGGAACTGGAAGCGGCCAGATTGGCCGGTCGTGAACTCAGGTTTCCCAAAGAAAAAAGAGATATCCTCATGCTGGCCTGTGGTCAAGTGAACACTGTCAACGGCCTGAGCTAAAGTTGACACCTTATATATAAATAGTATTCACAAATATACATATATTTTATATCAACTCCAGGAAGATGTAGTCTTTAGTCTCAACGTGATACAAAGCTTGTACATAGGACTGTCGAATATTATTCCTGTCAACAAGACAGATTTAGTATGCTGAAATCAACGACAACCTTCCCCAAGTTGGAGGTAACCCACCTTAGCTCTGTCCACGTCTCTTTCTGTTCCAATGAC
Ncanei_Egypt_N958 ACAATGTTCCAAAAATGTTTTAATTGATTGAATTTTTTTAATCGTTAAAATGTAACATTGTTCTTATTATTTTTCCTATTCACAGCTGCCCACAGACACTGACGATTCGGACCGATCTCACAGTGGCATCGACGCATTCAGGTTCATGCTGGAATCGAACAAAGGCCGGACCATGCTCGAATTTCAAGAACTCATGACTGTATTCCAGCTCCTGCACTGGAACGGCAGTCTAAAGGCGATGCGAGAACGTCAGTGCTCTCGCCAGGAAGTGGTGGCCCACTACTCCCACAGGGCCCTGGACGACGATATGAGGTCTCAGATGGCCCTGGACTGGATAGCCAGGGAACAGGAGGCACCAGGGGTCATTTCCAGGGAACTGACCAGTTCAGAGCGGGAACTGGAAGCGGCCAGATTGGCCGGTCGTGAACTCAGGTTTCCCAAAGAAAAAAGAGATATCCTCATGCTGGCCTGTGGTCAAGTGAACACTGTCAACGGCCTGAGCTAAA-----------------------------------------------------------------------------------------------------------------------------------------------------------------------------------------------------------------------------------
Ncarolinensis_Grandfather_N218 ACAATGTTCCAAAAATGTTTTAATTGATTGAATTTTTTTAATTGTTAAAATGTAACATTGTTCTTATTTTTTCCCCTATTCCCAGCTGCCCACAGACACTGACGATTCGGACCGATCTCACAGTGGCATCGACGCATTCAGGTTCATGCTGGAATCGAACAAAGGCCGGACCATGCTCGAATTTCAAGAACTCATGACTGTATTCCAGCTCCTGCACTGGAACGGCAGTCTAAAGGCGATGCGGGAACGTCAGTGCTCTCGCCAGGAAGTGGTGGCCCACTACTCCCACAGGGCCCTGGACGACGACATGAGGTCTCAGATGGCCCTGGACTGGATAGCCAGGGAACAGGAGGCACCAGGGGTCATCTCCAGGGAACTGACCAGTTCAGAGCGGGAACTGGAAGCGGCCAGATTGGCCGGTCGTGAACTCAGGTTTCCCAAAGAAAAAAGAGATATCCTCATGTTGGCCTGTGGTCAAGTGAACACTGTCAACGGCCTGAGCTAAAGTTGACACCTTATATATAAATAGTATTCACAAATATACATATATTTTATATCAACTCCAGAAAGATGTAGTCTTTAGTCTCAACGTGATACAAAGCTTGTACATAGGACTGTCGAATATTATTCCTGTCAACAAGACAGATTTAGTATGGTGAAATCAACGACAACCTTCCCCAAGTTGGAGGGAACCCACCTTAGCTCTGTCCACATCTCT---------------
Ncarteri_English_N031 ACAATGTTCCAAAAATGTTTTAATTGTTTGAATTTTTTTAATCTTTAAAATGTAACATTGTTCTTA-TTTTTTCCCTATTTCCAGCTGCCCACAGACACTGACGATTCGGACCGATCTCACAGTGGCATCGACGCATTCAGGTTCATGCTGGAATCGAACAAAGGCCGAACCATGCTCGAATTTCAAGAACTCATGACTGTTTTCCAGCTCCTGCACTGGAACGGCAGTCTAAAGGCGATGCGGGAACGTCAGTGTTCTCGCCAGGAAGTGGTGGCCCACTATTCCCACAGGGCCCTGGACGACGACATGAGATCTCAGATGGCTCTGGACTGGATAGCCAGGGAACAGGAGGCACCAGGGGTCATCTCCAGGGAACTGACCAGTTCAGAGCGGGAACTGGAAGCGGCCAGATTGGCCGGTCGTGAACTCAGGTTTCCCAAAGAAAAAAGAGATATCCTCATGCTGGCCTGTGGTCAAGTGAACACTGTCAACGGCCTGAGCTAAAGTTGACACCTTATATATAAATAGTATTCACAAATATACATATATTTTATATTAACTCCAGAAAGATGTAGTCTTTAGTCTCAACGTGATACAAAGCTTGTACATAGGACTGTCGAATATTATTCCTGTCAACAAGACAGATTTAGTATGGTGAAATGAACGACAATTTTCCCCAAGTTGGAGGGAACCTACCTTAGCTCTGTCCACATCTCTTTCTGTTCTAGTGAC
Ncarteri_LaurelCave_nearTYPE_N0296 ACAATGTTCCAAAAATGTTTGAATTGTTTGAATTTTTTTAATCTTTAAAATGTAACATTGTTTTTATTTTTTCCCCTATTTCCAGCTGCCCACAGACACTGACGATTCGGACCGATCTCACAGTGGCATCGACGCATTCAGGTTCATGCTGGAATCGAACAAAGGCCGGACCATGCTCGAATTTCAGGAACTCATGACTGTTTTCCAGCTCCTGCACTGGAACGGCAGTCTAAAGGCGATGCGGGAACGTCAGTGTTCTCGCCAGGAAGTGGTGGCCCACTATTCCCACAGGGCCCTGGACGACGACATGAGATCTCAGATGGCTCTGGACTGGATAGCCAGGGAACAGGAGGCACCAGGGGTCATCTCCAGGGAACTGACCAGTTCAGAGCGGGAACTGGAAGCGGCCAGATTGGCCGGTCGTGAACTCAGGTTTCCCAAAGAGAAAAGAGACATCCTCATGCTGGCCTGTGGTCAAGTGAACACTGTCAACGGCCTGAGCTAAAGTTGACACCTTATATATAAATAGTATTCACAAATATACATATATTTTATATCAACTCCAGAAAGATGTAGTCTTTAGTCTCAACGTGATACAAAGCTTGTACATAGGACTGTCGAATATTATTCCTGTCAACAAGACAGATTTAGTATGGTGAAATCAACGACAACCTTCCCCAAGTTGGAGGGAACCTACCTCAGCTCTGTCCACATCTCTTTCTGTTCTGGTGAC
Ncarteri_PilotMtn_G2185 ACAATGTTCCAAAAATGTTTTAATTGTTTGAATTTTTTTAATCTTTAAAATGTAACATTGTTTTTA-TTTTTTCCCTATTTCCAGCTGCCCACAGACACTGACGATTCGGACCGATCTCACAGTGGCATCGACGCATTCAGGTTCATGCTGGAATCGAACAAAGGCCGGACCATGCTCGAATTTCAAGAACTCATGACTGTTTTCCAGCTCCTGCACTGGAACGGCAGTCTAAAGGCGATGCGGGAACGTCAGTGTTCTCGCCAGGAAGTGGTGGCCCACTATTCCCACAGGGCCCTGGACGACGACATGAGATCTCAGATGGCTCTGGACTGGATAGCCAGGGAACAGGAGGCACCAGGGGTCATCTCCAGGGAACTGACCAGTTCAGAGCGGGAACTGGAAGCGGCCAGATTGGCCGGTCGTGAACTCAGGTTTCCCAAAGAAAAAAGAGACATCCTCATGCTGGCCTGTGGTCAAGTGAACACTGTCAACGGCCTGAGCTAAAGTTGACACCTTATATATAAATAGTATTCACAAATATACATATATTTTATATCAACTCCAGAAAGATGTAGTCTTTAGTCTCAACGTGATACAAAGCTTGTACATAGGACTGCCGAATATTATTCCTGTAAACAAGACAGATTTAGTATGGTGAAATCAACGACAACCTTCCCCAAGTTGGAGGGAACCTACCTTAGCTCTGTCCACATCTCTTTCTGTTCTAGTGAC
Ncarteri_Pitchfork_N363 ACAATGTTCCAAAAATGTGTTAATTGTGTGAATTTTTTTAATCTTTAAAATGTAACATTGTTCTTATTTTTTTCCCTATTTCCAGCTGCCCACAGACACTGACGATTCGGACCGATCTCACAGTGGCATCGACGCATTCAGGTTCATGCTGGAATCGAACAAAGGCCGGACCATGCTCGAATTTCAAGAACTCATGACTGTTTTCCAGCTCCTGCACTGGAACGGCAGTCTAAAGGCAATGCGGGAACGTCAGTGTTCTCGCCAAGAAGTGGTGGCCCACTATTCCCACAGGGCCCTGGACGACGACATGAGATCTCAGATGGCTCTGGACTGGATAGCCAGGGAACAGGAGGCACCAGGGGTCATCTCCAGGGAACTGACCAGTTCAGAGCGGGAACTGGAAGCGGCCAGATTGGCCGGTCGTGAACTCAGGTTTCCCAAAGAAAAAAGAGATATCCTCATGCTGGCCTGTGGTCAAGTGAACACTGTCAACGGCCTGAGCTAAAGTTGACACCTTATATATAAATAGTATTCACAAATATACATATATTTTATATCAATTCCAGAAAGATGTAGTCTTTAGTCTCAACGTGATACAAAGCTTGTACATAGGACTGTCGAATATTATTACTGTCAACAAGACAGATTTAGTATGGTGAAATCAACGACAACCTTTCCCAAGTTGGAGGGAACCTACCTTAGCTCTGTCCACATCTCTTTCTGTTCTAGTGAC
Ncarteri_WeberCty_N1044 ---------------------------TTGAATTTTTTTAATCTTTAAAATGTAACATTGTTTTTA-TTTTTTCCCTATTTCCAGCTGCCCACAGACACTGACGATTCGGACCGATCTCACAGTGGCATCGACGCATTCAGGTTCATGCTGGAATCGAACAAAGGCCGGACCATGCTCGAATTTCAAGAACTCATGACTGTTTTCCAGCTCCTGCACTGGAACGGCAGTCTAAAGGCGATGCGGGAACGTCAGTGTTCTCGCCAGGAAGTGGTGGCCCACTATTCCCACAGGGCCCTGGACGACGACATGAGATCTCAGATGGCTCTGGACTGGATAGCCAGGGAACAGGAGGCACCGGGGGTCATCTCCAGGGAACTGACCAGTTCAGAGCGGGAACTGGAAGCGGCCAGATTGGCCGGTCGTGAACTCAGGTTTCCCAAAGAAAAAAGAGACATCCTCATGCTGGCCTGTGGTCAAGTGAACACTGTCAACGGCCTGAGCTAAAGTTGACACCTTATATATAAATAGTATTCACAAATATACATATATTTTATATCAACTCCAGAAAGATGTAGTCTTTAGTCTCAACGTGATACAAAGCTTGTACATAGGACTGTCGAATATTATTCCTGTCAACAAGACAGATTTAGTATGGTGAAATCAACGACAACCTTCCCCAAGTTGGAGGGAACCTACCTTAGCTCTGTCCACATCTCTTTCTGTTCTAGTGAC
Ncarteri_div__RainbowCave_G2089 ACCATGTTCCACAAATGTTTTAATTGATCGAATTCTTTTAATCGTTAAAATGTAACATTGTTCTTATTTTTTTTTCCTATTTCAGCTGCCTACAGACACTGACGATTCGGATCGATCTCACAGTGGCATCGACGCATTCAGGTTTATGCTGGAATCGAACAAAGGCCGGACCATGCTCGAATTTCAAGAACTCATGACCGTATTCCAGCTCCTACACTGGAACGGCAGTCTAAAGGCGATGCGAGAACGGCAGTGCTCTCGCCAGGAAGTGGTGGCCCACTACTCCCACAGGGCCCTGGACGACGACATGAGGTCTCAGATGGCCTTGGACTGGATAGCCAGGGAACAGGAGGCACCAGGGGTCATTTCCAGGGAACTGACCAGTTCAGAGCGGGAACTGGAAGCGGCCAGATTGGCCGGTCGTGAACTCAGGTTTCCCAAAGAAAAAAGAGATATCCTCATGCTGGCCTGTGGTCAAGTGAACACTGTCAACGGCCTGAGCTAAAGATGACACCTTATATATAAATAGTATTCACAAATATACATATATTTTAT----------------------------------------------------------------------------------------------------------------------------------------------------------------------------------
Ncherokee_BallhootScar_N193 ---ATGATCCAAAAATGTTTTAATTGATTGAATTTTGTTAATCGTTAAAATGTAACATTGTTCTTATTCTTTTTCCTATTCCCAGCTGCCCACAGACACTGACGATTCGGACCGATCTCACAGTGGCATCGACGCATTCAGGTTCATGCTGGAATCGAACAAAGGCCGGACCATGCTCGAATTTCAAGAACTCATGACTGTATTCCAGCTCCTGCACTGGAACGGCAGTCTGAAGGCGATGCGGGAACGTCAGTGCTCTCGCCAGGAAGTGGTGGCCCACTACTCCCACAGGGCCCTGGACGACGACATGAGGTCTCAGATGGCCCTGGACTGGATAGCCAGAGAACAGGAGGCACCAGGGGTCATCTCCAGGGAACTGACCAGTTCAGAGCGGGAACTGGAAGCGGCCAGATTGGCCGGTCGTGAACTCAGGTTTCCCAAAGAAAAAAGAGATATCCTCATGCTGGCCTGTGGCCAAGTGAACACTGTCAACGGCCTGAGCTAAAGTTGACACCTTATATATAAATAGTATTCACAAATATACATATATTTTATATCAACTCCAGAAAGATGTAGTCTTTAGTCTCAACGTGATACAAAGCTTGTACATAGGACTGTCGGATATTATTCCTGTCAACGAGACAGATTTAGTATGGTGAAATCAACGACAACCTTC---------------------------------------------------------
Ncherokee_BalsamMtn_N891 ---------------------------------------------------------------TTATTTTTCTTCCTATTCCCAGCTGCCCACAGACACTGACGATTCGGACCGATCTCACAGTGGCATCGACGCATTCAGGTTCATGCTGGAATCGAACAAAGGCCGGACCATGCTCGAATTTCAAGAACTCATGACCGTGTTCCAGCTCCTGCACTGGAACGGCAGTCTGAAGGCGATGCGGGAACGTCAGTGCTCTCGCCAGGAAGTGGTGGCCCACTACTCCCACAGGGCCCTGGACGACGACATGAGGTCTCAGATGGCCCTGGACTGGATAGCCAGGGAACAGGAGGCACCGGGGGTCATCTCCAGGGAACTGACCAGTTCGGAGCGGGAACTGGAAGCGGCCAGATTGGCCGGTCGTGAACTCAGGTTTCCCAAAGAAAAAAGAGACATCCTCATGCTGGCCTGTGGTCAAGTGAACACAGTCAACGGCCTGAGCTAAAGTTGACACCTCATATATAAATAGTATTCACAAATATACATATATTTTATATCAACTCCAGAAAGATGTAGTCTTTAGTCTCAACGTGATACAAAGCTTGTACATAGGACTGTCGAATATTATTCCTGTCAACAAGACAGATTTAGTATGGTGAAATCAACGACAACCTTTCCCAAGTTGGAGGGACCCCACCTTAGCTCTGTCCACATCTCTTTCTGTTCTAGTGAC
Ncherokee_SIndianCrk_N681 -----------------------------------------------------------------------------------------------------------------------------------------------------------------------------------------------------------------------------------------AGGCGATGCGGGAACGTCAGTGCTCTCGCCAGGAAGTGGTGGCCCACTACTCCCACAGGGCCCTGGACGACGACATGAGGTCTCAGATGGCCCTGGACTGGATAGCCAGGGAGCAGGAGGCACCAGGGGTCATCTCCAGGGAACTGACCAGTTCAGAGCGGGAACTGGAGGCGGCCAGATTGGCCGGTCGTGAACTCAGGTTTCCCAAAGAAAAAAGAGATATCCTCATGCTGGCCTGTGGTCAAGTGAACACTGTCAACGGCCTGAG----------------------------------------------------------------------------------------------------------------------------------------------------------------------------------------------------------------------------------------
Ncooperi_BeaverCrk_N1002 ACAATGTTCCAAAAATGTTTTAATTGATTGAATTTTTTTAATCTTTAAAATGTAACATTGTTCTTATTTTTTCCCCTATTTCCAGCTGCCCACAGACACTGACGATTCGGACCGATCTCACAGTGGCATCGACGCATTCAGGTTCATGCTGGAATCGAACAAAGGCCGGACCATGCTCGAATTTCAAGAACTCATGACTGTTTTCCAGCTCCTGCACTGGAACGGCAGTCTAAAGGCGATGCGGGAACGTCAGTGTTCTCGCCAGGAAGTGGTGGCCCACTATTCCCACAGGGCCCTGGACGACGACATGAGATCTCAGATGGCTCTGGACTGGATAGCCAGGGAACAGGAGGCACCAGGGGTCATCTCCAGGGAACTCACCAGTTCAGAGCGGGAACTGGAAGCGGCCAGATTGGCCGGTCGTGAACTCAGGTTTCCCAAAGAAAAAAGAGATATCCTCATGCTGGCCTGTGGTCAAGTGAACACTGTTAACGGCCTGAGCTAAAGTTGACACCTTATATATAAATAGTATTCACAAATATACATATATTTTATATCAACTCCAGAAAGATGTAGTCTTTAGTCTCAACGTGATACAAAGCTTGTACATAGGACT---------------------------------------------------------------------------------------------------------------------
Ncooperi_BrasstBald_N824 -------------AATGTTTTAATTGATTGAATTTTTTTAATCTTTAAAATGTAACATTGTTCTTATTTTTTCCCCTATTTCCAGCTGCCCACAGACACTGACGATTCGGACCGATCTCACAGTGGCATCGACGCATTCAGGTTCATGCTGGAATCGAACAAAGGCCGGACCATGCTCGAATTTCAAGAACTCATGACTGTTTTCCAGCTCCTGCACTGGAACGGCAGTCTAAAGGCGATGCGGGAACGTCAGTGTTCTCGCCAGGAAGTGGTGGCCCACTATTCCCACAGGGCCCTGGACGACGACATGAGATCTCAGATGGCTCTGGACTGGATAGCCAGGGAACAGGAGGCACCAGGGGTCATCTCCAGGGAACTGACCAGTTCAGAGCGGGAACTGGAAGCGGCCAGATTGGCCGGTCGTGAACTCAGGTTTCCCAAAGAAAAAAGAGATATCCTCATGCTGGCCTGTGGTCAAGTGAACACTGTTAACGGCCTGAGCTAAAGTTGACACCTTATATATAAATAGTATTCACAAATATACATATATTTTATATCAACTCCAGAAAGATGTAGTCTTTAGTCTCAACGTGATACAAAGCTTGTACATAGGACTGTCGAATATTATTCCTGTCAACAAGACAG----------------------------------------------------------------------------------------
Ncooperi_CheoahDam_N1122 ------------------------------------------------------------------------------------------------------------------------------------------------------------------------------------------------------------------------------CGGCAGTCTAAAGGCGATGCGGGAACGTCAGTGTTCTCGCCAGGAAGTGGTGGCCCACTATTCCCACAGGGCCCTGGACGACGACATGAGATCTCAGATGGCTCTGGACTGGATAGCCAGGGAACAGGAGGCACCAGGAGTCATCTCCAGGGAACTGACCAGTTCAGAGCGAGAACTGGAAGCGGCCAGATTGGCCGGTCGTGAACTCAGGTTTCCCAAAGAAAAAAGAGATATCCTCATGCTGGCCTGTGGTCAAGTGAACACTGTTAACGGCCTGAGCTAAAGTTGACACCTTATATATAAATAGTATTCACAAATATACATATATTTTATATCAACTCCAGAAAGATGTAGTCTTTAGTCTCAACGTGATACAAAGCTTGTACATAGGACTGTCGAATATTATTCCTGTCAACAAGACAGATTTAGTATGGTGAAATC----------------------------------------------------------------------
Ncooperi_NantRiverGorge_N682 ACAATGTTCCAAAAATGTTTTAATTGATTGAATTTTTTTAATCTTTAAAATGTAACATTGTTCTTATTTTTTCCCCTATTTCCAGCTGCCCACAGACACTGACGATTCGGACCGATCTCACAGTGGCATCGACGCATTCAGGTTCATGCTGGAATCGAACAAAGGCCGGACCATGCTCGAATTTCAAGAACTCATGACTGTTTTCCAGCTCCTGCACTGGAACGGCAGTCTAAAGGCGATGCGGGAACGTCAGTGTTCTCGCCAGGAAGTGGTGGCCCACTATTCCCACAGGGCCCTGGACGACGACATGAGATCTCAGATGGCTCTGGACTGGATAGCCAGGGAACAGGAGGCACCAGGGGTCATCTCCAGGGAACTGACCAGTTCAGAGCGGGAACTGGAAGCGGCCAGATTGGCCGGTCGTGAACTCAGGTTTCCCAAAGAAAAAAGAGATATCCTCATGCTGGCCTGTGGTCAAGTGAACACTGTTAACGGCCTGAGCTAAAGTTGACACCTTATATATAAATAGTATTCACAAATATACATATATTTTATATCAACTCCAGAAAGATGTAGTCTTTAGTCTCAACGTGATACAAAGCTTGTACATAGGACTGTCGAATATTATTCCTGTCAACAAGACAGATTTAGTATGGTGAAATCAACGACAACCTTCCCCAAGTTGGAGGGAACCTACCTTAG-------------------------------
Ncooperi_RockCrRoad_N1160 --------------------------ATTGAATTTTTTTAATCTTTAAAATGTAACATTGTTCTTATTTTTTCCCCTATTTCCAGCTGCCCACAGACACTGACGATTCGGACCGATCTCACAGTGGCATCGACGCATTCAGGTTCATGCTGGAATCGAACAAAGGCCGGACCATGCTCGAATTTCAAGAACTCATGACTGTTTTCCAGCTCCTGCACTGGAACGGCAGTCTAAAGGCGATGCGGGAACGTCAGTGTTCTCGCCAGGAAGTGGTGGCCCACTATTCCCACAGGGCCCTGGACGACGACATGAGATCTCAGATGGCTCTGGACTGGATAGCCAGGGAACAGGAGGCACCAGGAGTCATCTCCAGGGAACTGACCAGTTCAGAGCGAGAACTGGAAGCGGCCAGATTGGCCGGTCGTGAACTCAGGTTTCCCAAAGAAAAAAGAGATATCCTCATGCTGGCCTGTGGTCAAGTGAACACTGTTAACGGCCTGAGCTAAAGTTGACACCTTATATATAAATAGTATTCACAAATATACATATATTTTATATCAACTCCAGAAAGATGTAGTCTTTAGTCTCAACGTGATACAAAGCTTGTACATAGGACTGTCGAATATTATCCCTGTCAACAAGACAGATTTAGTATGGTGAAATCAACGACAACCTTCCCCAAGTTGGAGGGAACCTACCTTAGCTCTGTCCACATCTCTTTCTGTTCTAGTGAC
Ncoylei_Apalachia_N1195 ACAATGTTCCAAAAATGTTTTAATTGATTGAAATGTTTTAATCGTTAAAATGTAACATTTTTCTTAATTTTCCCCCTATTTCCAGCTGCCCACAGACACTGACGATTCGGACCGATCTCACAGTGGCATCGACGCATTCAGGTTCATGCTGGAATC-------------------------------GAACTCATGACTGTATTCCAGCTCCTGCACTGGAACGGCAGTCTAAAGGCGATGCGGGAACGTCAGTGTTCTCGCCAGGAAGTGGTGGCCCACTATTCCCACAGGGCCCTGGACGACGACATGAGATCTCAGATGGCTCTGGACTGGATAGCCAGGGAACAGGAGGCACCAGGGGTCATCTCCAGGGAACTGACCAGTTCAGAGCGGGAACTGGAGGCGGCCAGATTGGCCGGTCGTGAACTCAGGTTTCCCAAAGAAAAAAGAGATATCCTCATGCTGGCCTGTGGTCAAGTGAACACTGTCAACGGCCTGAGCTAAAGTTGACACCTTATATATAAATAGTATCCACAAATATTCATATATTTTATATCAACTCCAGAAAGATGTAGTCTTTAGTCTCAACGTGATACAAAGCTTGTACATAGGACTGTCGAATATTATTCCTGTCAACAA---------------------------------------------------------------------------------------------
Ncoylei_DinkinCove_N1118 ---------------------------------------------------GTAACATTGTTCTTATTTTTTCCCCTATTTCCAGCTGCCCACAGACACTGACGATTCGGACCGATCTCACAGTGGCATCGACGCATTCAGGTTCATGCTGGAATCGAACAAAGGCCGGACCATGCTCGAATTTCAAGAACTCATGACTGTATTCCAGCTCCTGCACTGGAACGGCAGTCTAAAGGCGATGCGGGAACGTCAGTGTTCTCGCCAGGAAGTGGTGGCCCACTATTCCCACAGGGCCCTGGACGACGACATGAGATCTCAGATGGCTCTGGACTGGATAGCCAGAGAACAGGAGGCACCAGGGGTCATCTCCAGGGAACTGACCAGTTCAGAGCGGGAACTGGAGGCGGCCAGATTGGCCGGTCGTGAACTCAGGTTTCCCAAAGAAAAACGAGATATCCTCATGCTGGCCTGTGGTCAAGTTAACACTGTCAACGGCCTGAGCTAAAGTTGACACCTTATATATAAATAGTATTCACAAATATACATATATTTTATATCAACTCCAGAAAGATGTAGTCTTTAGTCTCAACGTGATACAAAGCTTGTACATAGGACTGTCGAATATTATTCCTGTCAACAAGACAGATTTAGTATGGTGAAATCAACGACAACCTTCCCCAAGTTGGAGGGAACCCACCTTAGCTCTGTCCACATCTCTTTCTGTTCTAGTGAC
Ncoylei_TiptonCreek_N837 -----------------------------GAATTTTTTTAATCGTTAAAATGTAACATTGTTCTTATTTTTTCCCCTATTTCCAGCTGCCCACAGACACTGACGATTCGGACCGATCTCACAGTGGCATCGACGCATTCAGGTTCATGCTGGAATCGAACAAAGGCCGGACCATGCTCGAATTTCAAGAACTCATGACTGTATTCCAGCTCCTGCACTGGAACGGCAGTCTAAAGGCGATGCGGGAACGTCAGTGTTCTCGCCAGGAAGTGGTGGCCCACTATTCCCACAGGGCCTTGGACGACGACATGAGATCTCAGATGGCTCTGGACTGGATAGCCAGGGAACAGGAGGCACCAGGGGTCATCTCCAGGGAACTGACCAGTTCAGAGCGGGAACTGGAGGCGGCCAGATTGGCCGGTCGTGAACTCAGGTTTCCCAAAGAAAAAAGAGATATCCTCATGCTGGCCTGTGGTCAAGTGAACACTGTCAACGGCCTGAGCTAAAGTTGACACCTTATATATAAATAGTATTCACAAATATACATATATTTTATATCAACTCCAGAAAGATGTAGTCTTTAGTCTCAACGTGATACAAAGCTTGTACATAGGACTGTCGAATATTATTCCTGTCAACAAGACAGATTTAGTATGGTGAAATCAACGACAACCTTCCCCAAGTTGGAGGGAACCCA-------------------------------------
Ncressleri_AndersonSpringCave_G2075 ACAATGTTCCTAAAATGTTTTAATTGATTGAATTCTTTTAATCGTTAAAATGTAACATTGTTCTTAATTTTTTTTCCTATTTCAGCTGCCCACAGACACTGATGATTCGGACCGATCTCACAGTGGCATCGACGCATTCAGGTTCATGCTTGAATCGAACAAAGGGCGGACCATGCTCGAATTTCAAGAACTCATGACTGTATTCCAGCTCCTGCACTGGAACGGCAGTCTAAAGGCAATGCGGGAACGTCAGTGCTCTCGCCAGGAAGTAGTGGCCCACTACTCCCACAGGGCCCTGGACGACGATATGAGGTCTCAGATGGCCCTGGACTGGATAGCCAGGGAACAGGAAGCACCAGGGGTCATCTCCAGGGAACTGACCAGTTCAGAGCGGGAACTGGAAGCGGCCAGATTGGCCGGTCGTGAACTCAGGTTTCCCAAAGAAAAAAGAGATATCCTCATGCTTGCCTGTGGTCAAGTGAACACTGTCAATGGCCTGAGCTAAAGATGACACCTTATATATAAATAGTATTTACAAATATACATATATTTTATATCAACTTCAGAAAGATGTAGTCTTTAGTCTCAACGTGATACAAAGCTTGTATATAGGACTGTCGAATATTATTCCTGTCAACAAGACAGATTTAGTATGGTGGAATCAACGACAACCTTCCCCAAGTTGGACGGAACCCACCTTAGC--TATCCACATCTCTTTCTGTTCTAGTGAC
Ncressleri_PigeonCave_G2077 -------------------------------------------------------CAGAGTTCTTAATTTATTTTCCTATTTCAGCTGCCCACAGACACTGATGATTCGGACCGATCTCACAGTGGCATCGACGCATTCAGGTTCATGCTTGAATCGAACAAAGGGCGGACCATGCTCGAATTTCAAGAACTCATGACTGTATTCCAGCTCCTGCACTGGAACGGCAGTCTAAAGGCAATGCGGGAACGTCAGTGCTCTCGCCAGGAAGTAGTGGCCCACTACTCCCACAGGGCCCTGGACGACGATATGAGGTCTCAGATGGCCCTGGACTGGATAGCCAGGGAACAGGAAGCACCAGGGGTCATCTCCAGGGAACTGACCAGTTCAGAGCGGGAACTGGAAGCGGCCAGATTGGCCGGTCGTGAACTCAGGTTTCCCAAAGAAAAAAGAGATATCCTCATGCTTGCCTGTGGTCAAGTGAACACTGTCAATGGCCTGAGCTAAAGATGACACCTTATATATAAATAGTATTTACAAATATACATATATTTTATATCAACTTCAGAAAGATGTAGTCTTTAGTCTCAACGTGATACAAAGCTTGTATATAGGACTGTCGAATATTATTCCTGTCAACAAGACAGATTTAGTATGGTGGAATCAACGACAACCTTCCCCAAGTTGGACGGAACCCACCTTAGC--TATCCACATCTCTTTCTGTTCTAGTGAC
Ncrosbyi_MtMitchell_N210 -CAATGTTCCAAAAATGTTTTAATTGATTGAATTTTTTTAATCGTTAAAATGTAACATTGTTCTTATTATTTTTCCTATTCACAGCTGCCCACAGACACTGACGATTCGGACCGATCTCACAGTGGCATCGACGCATTCAGGTTCATGCTGGAATCGAACAAAGGCCGGACCATGCTCGAATTTCAAGAACTCATGACTGTATTCCAGCTCCTGCACTGGAACGGCAGTCTAAAGGCGATGCGAGAACGTCAGTGCTCTCGCCAGGAAGTGGTGGCCCACTACTCCCACAGGGCCCTGGACGACGACATGAGGTCTCAGATGGCCCTGGACTGGATAGCCAGGGAACAGGAGGCACCAGGGGTCATCTCCAGGGAACTGACCAGTTCAGAGCGGGAACTGGAAGCGGCCAGATTGGCCGGTCGTGAACTCAGGTTTCCCAAAGAAAAAAGAGATATCCTCATGCTGGCCTGTGGTCAAGTGAACACTGTCAACGGCCTGAGCTAAAGTTGACACCTTATATATAAATAGTATTCACAAATATACATATATTTTATATCAACTCCAGGAAGATGTAGTCTTTAGTCTCAACGTGATACAAAGCTTGTACATAGGACTGTCGAATATTATTCCTGTCAACAAGACAGATTTAGTATGGTGAAATCAACGACAACCTTCCCCAAGTTGGAGGGAACCCACCTTAGCTCTGTCCACATCTCTTTCTGTTCTAGTGAC
Ncrosbyi_PricesCrk_N1143 ----------------------------------------------------------------------------------------------------------------------------------------------------------------------------------GAATTTCAAGAACTCATGACTGTATTCCAGCTCCTGCACTGGAACGGCAGTCTAAAGGCGATGCGAGAACGTCAGTGCTCTCGCCAGGAAGTGGTGGCCCACTACTCCCACAGGGCCCTGGACGACGACATGAGGTCTCAGATGGCCCTGGACTGGATAGCCAGGGAACAGGAGGCACCAGGGGTCATCTCCAGGGAACTGACCAGTTCAGAGCGGGAACTGGAAGCGGCCAGATTGGCCGGTCGTGAACTCAGGTTTCCCAAAGAAAAAAGAGATATCCTCATGCTGGCCTGTGGTCAAGTGAACACTGTCAACGGCCTGAGCTAAAGTTGACACCTTATATATAAATAGTATTCACAAATATACATATATTTTATATCAACTCCAGGAAGATGTAGTCTTTAGTCTCAACGTGATACAAAGCTTGTACATAGGACTGTCGAATATTTTTCCTGTCAACAAGACAGATTTAGTATGGTGAAATCAACGACAACCTTCCCCAAGTTGGAGGGAACCCACCTTAGCTCTGTCCACATCTCTTTCTGTTCTAGTGAC
Ncrosbyi_ShufordCrk_N1148 -----------------------------------------------------------------------------------AGCTGCCCACAGACACTGACGATTCGGACCGATCTCACAGTGGCATCGACGCATTCAGGTTCATGCTGGAATCGAACAAAGGCCGGACCATGCTCGAATTTCAAGAACTCATGACTGTATTCCAGCTCCTGCACTGGAACGGCAGTCTAAAGGCGATGCGAGAACGTCAGTGCTCTCGCCAGGAAGTGGTGGCCCACTACTCCCACAGGGCCCTGGACGACGACATGAGGTCTCAGATGGCCCTGGACTGGATAGCCAGGGAACAGGAGGCACCAGGGGTCATCTCCAGGGAACTGACCAGTTCAGAGCGGGAACTGGAAGCGGCCAGATTGGCCGGTCGTGAACTCAGGTTTCCCAAAGAAAAAAGAGATATCCTCATGCTGGCCTGTGGTCAAGTGAACACTGTCAACGGCCTGAGCTAAAGTTGACACCTTATATATAAATAGTATTCACAAATATACATATATTTTATATCAACTCCAGTAAGATGTAGTCTTTAGTCTCAACGTGATACAAAGCTTGTACATAGGACTGTCGAATATTATTCCTGTCAACAAGACAGATTTAGTATGGTGAAATCAACGACAACCTTCCCCAAGTTGGAGGGAACCCACCTTAGCTCTGTCCACATCTCTTTCTGTTCTAGTGAC
Ndellingeri_BullpenBridge_N109 ACAATGTTCCAAAAATGTCTTAATTGATTGAATTTTTTTCATCTTTAAAATGTAACATTGTTCTTATTTTTCCCCCTATTTCCAGCTGCCCACAGACACTGACGATTCGGACCGATCTCACAGTGGCATCGACGCATTCAGGTTCATGCTGGAATCGAACAAAGGCCGGACCATGCTCGAATTTCAAGAACTCATGACTGTTTTCCAGCTCCTGCACTGGAACGGCAGTCTAAAGGCGATGCGGGAACGTCAGTGTTCTCGCCAGGAAGTGGTGGCCCACTATTCCCACAGGGCCCTGGACGACGACATGAGATCTCAGATGGCTCTGGACTGGATAGCCAGGGAACAGGAGGCACCAGGGGTCATCTCCAGGGAACTGACCAGTTCAGAGCGGGAACTGGAAGCGGCCAGATTGGCCGGTCGTGAACTCAGGTTTCCCAAAGAAAAAAGAGATATCCTCATGCTGGCCTGTGGTCAAGTGAACACTGTCAACGGCCTGAGCTAAAGTTGACACCTTATATATAAATAGTATTCACAAATATACATATATTTTATATCAACTCCAGAAAGATGTAGTCTTTAGTCTCAACGTGATACAAAGCTTGTACATAGGACTGTCGAATATTATTCCTGTCAACGAGACAGATTTAGTATGGTGAAATCAACGACAACCTTCCCCAAGTTGGAGGGAACCCACCTTAGCTCTGTCCACATCTCTTTCTGTTCT------
Ndellingeri_WhitewFalls_N887 -----------------------------------------------AAATGTAACATTGTTCTTATTTTTCCCCCTATTTCCAGCTGCCCACAGACACTGACGATTCGGACCGATCTCACAGTGGCATCGACGCATTCAGGTTCATGCTGGAATCGAACAAAGGCCGGACCATGCTCGAATTTCAAGAACTCATGACTGTTTTCCAGCTCCTGCACTGGAACGGCAGTCTAAAGGCGATGCGGGAACGTCAGTGTTCTCGCCAGGAAGTAGTGGCACACTATTCCCACAGGGCCCTGGACGACGACATGAGATCTCAGATGGCTCTGGACTGGATAGCCAGGGAACAGGAGGCACCAGGGGTCATCTCCAGGGAACTGACCAGTTCAGAGCGGGAACTGGAAGCGGCCAGATTGGCCGGTCGTGAACTCAGGTTTCCCAAAGAAAAAAGAGATATCCTCATGCTGGCCTGTGGTCAAGTGAACACTGTCAACGGCCTGAGCTAAAGTTGACACCTTATATATAAATAGTATTCACAAATATACATATATTTTATATCAACTCCAGAAAGATGTAGTCTTTAGTCTCAACGTGATACAAAGCTTGTACATAGGACTGTCGAATATTATTCCTGTCAACGAGACAGATTTAGTATGGTGAAA-CAACG------------------------------------------------------------------
Ndilutus_GrassyCreek_N670 -------------------------------------------------------------------------------------------------------------------------------------------------------------------------------------------------------------------CTGCACTGGAACGGCAGTCTAAAGGCGATGCGGGAACGTCAGTGCTCCCGCCAGGAAGTGGTCGCCCACTACTCCCACAGAGCCCTGGACGACGACATGAGGTCTCAGATGGCCCTGGACTGGATAGCCAGGGAACAGGAGGCACCAGGGGTCATCTCCAGGGAACTGACCAGTTCAGAGCGGGAACTGGAAGCGGCCAGATTGGCCGGTCGTGAACTCAGGTTTCCCAAAGAAAAAAGAG-----------------------------------------------------------------------------------------------------------------------------------------------------------------------------------------------------------------------------------------------------------------------------------------
Ndilutus_StarveRockCave_G3174 ------------------------------------------------------------TTCTTATTTTTTTTCCTATTCGCAGCTGCCCACAGACACTGACGATTCGGACCGATCTCACAGTGGCATCGACGCATTCAGGTTCATGCTGGAATCGAACAAAGGCCGGACCATGCTCGAATTTCAAGAACTCATGACTGTATTCCAGCTCCTGCACTGGAACGGCAGTCTAAAGGCGATGCGGGAACGTCAGTGCTCCCGCCAGGAAGTGGTCGCCCACTACTCCCACAGAGCCCTGGACGACGACATGAGGTCTCAGATGGCCCTGGACTGGATAGCCAGGGAACAGGAGGCACCAGGGGTCATCTCCAGGGAACTGACCAGTTCAGAGCGGGAACTGGAAGCGGCCAGATTGGCCGGTCGTGAACTCAGGTTTCCCAAAGAAAAAAGAGATATCCTCATGCTGGCCTGTGGTCAAGTGAACACTGTCAACGGCCTGAGCTAAAGTTGACACTTTATATATAAATAGTATTCACAAATATACATATATATTATATCAACTCCAGAAAGATGTAGTCTTTAGTCTCAACGTGATACAAAGCTTGTACATAGGACTGTCGAATATTATTCCTGTCAACAAGACAGATTTAGTATGGTGAAATCAACGACAACCTTCCCCAAGTTGGAGGGAACCCACCTTAGCTCTGTCCACATCTCTTTCTGTTCTAGTGAC
Nfridelli_LittlePigeon_N262 ACAATGTTCCAAAAATGTCTTAATTGATTGAATTTTTTTAATCTTTAAAATGTAACATTGTTCTTATTTTTTCCCCTATTTCCAGCTGCCCACAGACACGGACGATTCGGACCGATCTCACAGTGGCATCGACGCATTCAGGTTCATGCTGGAATCGAACAAAGGCCGGACCATGCTCGAATTTCAAGAACTCATGACTGTTTTCCAGCTCCTGCACTGGAACGGCAGTCTAAAGGCGATGCGGGAACGTCAGTGTTCTCGCCAGGAAGTGGTGGCCCACTATTCCCACAGGGCCCTGGACGACGACATGAGATCTCAGATGGCTCTGGACTGGATAGCCAGGGAACAGGAGGCACCAGGGGTCATCTCCAGGGAACTGACCAGTTCAGAGCGGGAACTGGAAGCGGCCAGATTGGCCGGTCGTGAACTCAGGTTTCCCAAAGAAAAAAGAGATATCCTCATGCTGGCCTGTGGTCAAGTGAACACTGTCAACGGCCTGAGCTAAAGTTGACACCTTATATATAAATAGTATTCACAAATATACATATATTTTATATCAACTCCAGAAAGATGTAGTCTTTAGTCTCAACGTGATACAAAGCTTGTACATAGGACTGTCGAATATTATTCCTGTCAACGAGACAGATTTAGGATGGTGAAATCAACGACAACCTTCCCCAAGTTGGAGGAAACCCACCTTAGCT-----------------------------
Nfurtivus_HugdenBranch_G3175 ------------AAATGTCTTAATTGATTGAATTTTTTTAATCTTTAAAATGTAACATTGTTCTTATTTTTCCCCCTATTTCCAGCTGCCCACAGACACTGACGATTCGGACCGATCTCACAGTGGCATCGACGCATTCAGGTTCATGCTGGAATCGAACAAAGGCCGGACCATGCTCGAATTTCAAGAACTCATGACTGTTTTCCAGCTCCTGCACTGGAACGGCAGTCTAAAGGCGATGCGGGAACGTCAGTGTTCTCGCCAGGAAGTGGTGGCCCACTATTCCCACAGGGCCCTAGATGACGACATGAGATCTCAGATGGCTCTGGACTGGATAGCCAGGGAGCAGGAGGCACCAGGGGTCATCTCCAGGGAACTGACCAGTTCAGAGCGGGAACTGGAAGCGGCCAGATTGGCCGGTCGTGAACTCAGGTTTCCCAAAGAAAAAAGAGATATCCTCATGCTGGCCTGTGGTCAAGTGAACACTGTCAACGGCCTGAGCTAGAGTTGACACCTTATATATAAATAGTATTCACAAATATACATATATTTTATATCAACTCCAGAAAGATGTAGTCTTTAGTCTCAACGTGATACAAAGCTTGTACATAGGACTGTCGAATATTATTCCTGTCAACAAGACAGATTTAGTATGGTGAAATCAACGACAACCTTCCCCAAGTTGGAGGGAACCCACCTTAGCTCTGTCCACATCTCTTTCTGTTCTAGTGAC
Nfurtivus_RaccoonMtn_N1026 ACAATGTTCCAAAAATGTCTTAATTGATTGAATTTTTTTAATCTTTAAAATGTAACATTGTTCTTATTTTTCCCCCTATTTCCAGCTGCCCACAGACACTGACGATTCGGACCGATCTCACAGTGGCATCGACGCATTCAGGTTCATGCTGGAATCGAACAAAGGCCGGACCATGCTCGAATTTCAAGAACTCATGACTGTTTTCCAGCTCCTGCACTGGAACGGCAGTCTAAAGGCGATGCGGGAACGTCAGTGTTCTCGCCAGGAAGTGGTGGCCCACTATTCCCACAGGGCCCTAGATGACGACATGAGATCTCAGATGGCTCTGGACTGGATAGCCAGGGAGCAGGAGGCACCAGGGGTCATCTCCAGGGAACTGACCAGTTCAGAGCGGGAACTGGAAGCGGCCAGATTGGCCGGTCGTGAACTCAGGTTTCCCAAAGAAAAAAGAGATATCCTCATGCTGGCCTGTGGTCAAGTGAACACTGTCAACGGCCTGAGCTAGAGTTGACACCTTATATATAAATAGTATTCACAAATATACATATATTTTATATCAACTCCAGAAAGATGTAGTCTTTAGTCTCAACGTGATACAAAGCTTGTACATAGGACTGTCGAATATTATTCCTGTCAACAAGACAGATTTAGTATGGTGAAATCAACGACAACCTTCCCCAAGTTGGAGGGAACCCACCTTAGCTCTGTCCACATCTCTTTCTGTTCTAGTGAC
Ngeorgia_Sittons_N073 ACAATGTTCAAAAAATGTTTTAATTGATTGAATTTTTTTAATCTTTAAAATGTAACATTGTTCTTA-TTTTTTCCCTATTTCCAGCTGCCCACAGACACTGACGATTCGGACCGATCTCACAGTGGTATCGACGCATTCAGGTTCATGCTGGAATCGAACAAAGGCCGGACCATGCTCGAATTTCAAGAACTCATGACTGTTTTCCAGCTCCTGCACTGGAACGGCAGTCTAAAGGCGATGCGGGAACGTCAGTGTTCTCGCCAGGAAGTGGTGGCCCACTATTCCCACAGGGCCCTGGACGACGACATGAGATCTCAGATGGCTCTGGACTGGATAGCCAGGGAACAGGAGGCACCAGGGGTCATCTCCAGGGAACTGACCAGTTCAGAGCGGGAATTGGAAGCGGCCAGATTGGCCGGTCGTGAACTCAGGTTTCCCAAAGAAAAAAGAGATATCCTCATGCTGGCCTGTGGTCAAGTGAACACTGTCAACGGCCTGAGCTAAAGTTGACACCTTATATATAAATAGTATTCACAAA--------------------------------------------------------------------------------------------------------------------------------------------------------------------------------------------------
Ngertschi_CedarCreek_N351 ACAATGTTCCAAAAATGTTTTAATTGATTGAATTTTTTTAATCGTTAAAATGTAACATTGTTCTTATTATTTTTCCTATTCACAGCTGCCCACAGACACTGACGATTCGGACCGATCTCACAGTGGCATCGACGCATTCAGGTTCATGCTGGAATCGAACAAAGGCCGGACCATGCTCGAATTTCAAGAACTCATGACTGTATTCCAGCTCCTGCACTGGAACGGCAGTCTAAAGGCGATGCGAGAACGTCAGTGCTCTCGCCAGGAAGTGGTGGCCCACTACTCCCACAGGGCCCTGGACGACGACATGAGGTCTCAGATGGCCCTGGACTGGATAGCCAGGGAACAGGAGGCACCAGGGGTCATCTCCAGGGAACTGACCAGTTCAGAGCGGGAACTGGAAGCGGCCAGATTGGCCGGTCGTGAACTCAGGTTTCCCAAAGAAAAAAGAGATATCCTCATGCTGGCCTGTGGTCAAGTGAACACTGTCAACGGCCTGAGCTAAAGTTGACACCTTATATATAAATAGTATTCACAAATATACATATATTTTATATCAACTCCAG-AAGATATAGTCTTTAGTCTCAACGTGATACAAAGCTTGTACATAGGACTGTCGAATATTATTCCTGTCAACAAGACAGATTTAGTATGGTGAAATCAACGACAACCTTCCCCAAGTTGGAGGGAATCCACCTTAGCTCTGTCCACATCTCTTTCTGTTCTAGTGAC
Ngertschi_FrenchBroad_N968 ACAATGTTCCAAAAATGTTTTAATTGATTGAATTTTTTTAATCGTTAAAATGTAACATTGTTCTTATTATTTTTCCTATTCACAGCTGCCCACAGACACTGACGATTCGGACCGATCTCACAGTGGCATCGACGCATTCAGGTTCATGCTGGAATCGAACAAAGGCCGGACCATGCTCGAATTTCAAGAACTCATGACTGTATTCCAGCTCCTGCACTGGAACGGCAGTCTAAAGGCGATGCGAGAACGTCAGTGCTCTCGCCAGGAAGTGGTGGCCCACTACTCCCACAGGGCCCTGGACGACGACATGAGGTCTCAGATGGCCCTGGACTGGATAGCCAGGGAACAGGAGGCACCAGGGGTCATTTCCAGGGAATTGACCAGTTCAGAGCGGGAACTGGAAGCGGCCAGATTGGCCGGTCGTGAACTCAGGTTTCCCAAAGAAAAAAGAGATATCCTCATGCTGGCCTGTGGTCAAGTGAACACTGTCAACGGACTGAGCTAAAGTTGACACCTTATATATAAATAGTATTCACAAATATACATATATTTTATATCAACTCCAG-AAGATGTAGTCTTTAGTCTCAACGTGATACAAAGCTTGTACATAGGACTGTCGAATATTATTCCTGTCAACAAGACAGATTTAGTATGGTGAAATCAACGACAACCTTCCCCAAGTTGGAGGGA------------------------------------------
Ngertschi_HickoryNutGap_N810 ACAATGTTTCAAAAATGTTTTAATTGATTGAATTTTTTTAATCGTTAAAATGTAACGTTGTTCTTATTATATTTCCTATTCACAGCTGCCCACAGACACTGACGATTCGGACCGATCTCACAGTGGCATCGACGCATTCAGGTTCATGCTGGAATCGAACAAAGGCCGGACCATGCTCGAATTTCAAGAACTCATGACTGTATTCCAGCTCCTGCACTGGAACGGCAGTCTAAAGGCGATGCGAGAACGTCAGTGCTCTCGCCAGGAAGTGGTGGCCCACTACTCCCACAGGGCCCTGGACGACGACATGAGGTCTCAGATGGCCCTGGACTGGATAGCCAGGGAACAGGAGGCACCAGGGGTCATCTCCAGGGAACTGACCAGTTCAGAGCGGGAACTGGAAGCGGCCAGATTGGCCGGTCGTGAACTCAGGTTTCCCAAAGAAAAAAGAGATATCCTCATGCTGGCCTGTGGTCAAGTGAACACTGTCAACGGCCTGAGCTAAAGTTGACACCTTATATATAAATAGTATTCACAAATATACATATATTTTATATCAACTCCTGGAAGATGTAGTCTTTAGTCTCAACGTGATACAAAGCTTGTACATAGGACTGTCGAATATTATTCCTGTCAACAAGACAGATTTAGTATGGTGAAATCAACGACAACCTTCCCCAAGTTGGAGGGAATCCACCTTAGCTCTGTCCACATCTCTTTCTGTTCTAGTGAC
Nholsingeri_BrumleyCrk_N916 ---------------------------------------------------GTAACATTGTTCTTATTTTTTTTCCTATTCCCAGCTGCCCACAGACACTGACGATTCGGACCGATCTCACAGTGGCATCGACGCATTCAGGTTCATGCTGGAATCGAACAAAGGTCGGACCATGCTTGAATTTCAAGAACTCATGACTGTATTCCAGCTCCTGCACTGGAACGGCAGTCTAAAGGCGATGCGGGAACGTCAGTGCTCTCGCCAGGAAGTGGTCGCCCACTACTCCCACAGGGCCCTGGACGACGACATGAGGTCTCAGATGGCCCTGGACTGGATAGCCAGGGAACAGGAGGCACCAGGGGTCATCTCCAGGGAACTGACCAGTTCAGAGCGGGAACTGGAAGCGGCCAGATTGGCCGGTCGTGAACTCAGGTTTCCCAAAGAAAAAAGAGATATCCTCATGCTGGCCTGTGGTCAAGTGAACACTGTCAACGGCCTGAGCTAAAGTTGACACTTTATATATAAATAGTATTCACAAATATACAAATATTTTATATCAACTCCAGAAAGATGTAGTCTTTAGTCTCAACGTGATACAAAGCTTGTACATAGGACTGTCGAATATTATTCCTGTCAACAAGACAGATTTAGTATGGTGAAATCAACGACAACCTTCCCCAAG---------------------------------------------------
Nholsingeri_PondCave_N541 ACAATGTTCCAAAAATGTTTTAATTGATTGAATTTTTTTAATCGTTTAAATGTAACATTGTTCTTATTTTTTTTCCTATTCCCAGCTGCCCACAGACACTGACGATTCGGACCGATCTCACAGTGGCATCGACGCATTCAGGTTCATGCTGGAATCGAACAAAGGTCGGACCATGCTCGAATTTCAAGAACTCATGACTGTATTCCAGCTCCTGCACTGGAACGGCAGTCTAAAGGCGATGCGGGAACGTCAGTGCTCTCGCCAGGAAGTGGTCGCCCACTACTCCCACAGGGCCCTGGACGACGACATGAGGTCTCAGATGGCCCTGGACTGGATAGCCAGGGAACAGGAGGCACCAGGGGTCATCTCCAGGGAACTGACCAGTTCAGAGCGGGAACTGGAAGCGGCCAGATTGGCCGGTCGTGAACTCAGGTTTCCCAAAGAAAAAAGAGATATCCTCATGCTGGCCTGTGGTCAAGTGAACACTGTCAACGGCCTGAGCTAAAGTTGACACTTTATATATAAATAGTATTCACAAATATACATATATTTTATATCAACTCCAGAAAGATGTAGTCTTTAGTCTCAACGTGATACAAAGCTTGTACATAGGACTGTCGAATATTATTCCTGTCAACAAGACAGATTTAGTATGGTGAAATCAACGACAACCTTCCCCAAGTTGGAGGGAACCCACCTTAGCTCTGTCCACATCTCTTTCTGTTCTAGTGAC
Njonesi_CaveSpringCave_N390 ----------------------------------------------AAAATGTAACATTGTTCTTATTTTTCCCCCTATTTCCAGCTGCCCACAGACACTGACGATTCGGACCGATCTCACAGTGGCATCGATGCATTCAGGTTCATGCTGGAATCGAACAAAGGCCGGACCATGCTCGAATTTCAAGAACTCATGACTGTTTTCCAGCTCCTGCACTGGAACGGCAGTCTAAAGGCGATGCGGGAACGTCAGTGTTCTCGCCAGGAAGTGGTGGCCCACTATTCCCACAGGGCCCTGGACGACGACATGAGATCTCAGATGGCTCTGGACTGGATAGCCAGGGAACAGGAGGCACCAGGGGTCATCTCCAGGGAACTGACCAGTTCAGAGCGGGAACTGGAAGCGGCCAGATTGGCCGGTCGTGAACTCAGGTTTCCCAAAGAAAAAAGAGATATCCTCATGCTGGCCTGTGGTCAAGTGAACACTGTCAACGGCCTGAGCTAAAGTTGACACCTTATATATAAATAGTATTCACAAATATACATATATTTTATATCAACTCCAGAAAGATGTAGTCTTTAGTCTCAACGTGATACAAAGCTTGTACATAGGACTGTCGAATATTATTCCTGTCAACGAGACAGATTTAGTATGGTGAAATCAACGACAACCTTCCCCAAGTTGGAGGGAACCCACCTTAGCTCTGTCCATATCTCTTTCTGTTCTAGTGCC
Nlowderi_ChestnutBranch_N731 ----------------------------------------------------------------------------------------------------------------CGATCTCACAGTGGCATCGACGCATTCAGGTTCATGCTGGAATCGAACAAAGGCCGGACCATGCTCGAATTTCAAGAACTCATGACTGTTTTCCAGCTCCTGCACTGGAACGGCAGTCTGAAGGCGATGCGGGAACGTCAGTGTTCTCGCCAGGAAGTGGTGGCCCACTATTCCCACAGGGCCCTGGACGACGACATGAGATCTCAGATGGCTCTGGACTGGATAGCCAGGGAACAGGAGGCACCGGGGGTCATCTCCAGGGAACTGACCAGTTCAGAGCGGGAACTGGAAGCGGCCAGATTGGCCGGTCGTGAACTCAGGTTTCCCAAAGAAAAAAGAGATATCCTCATGCTGGCCTGTGGTCAAGTGAACACTGTCAACGGCCTGAGCTAAAGTTGACACCTTATATATAAATAGTATTCACAAATATACATATATTTTATATCAACTCCAGAAAGATGTAGTCTTTAGTCTCAACGTGATACAAAGCTTGTACATAGGACTGTCGAATATTATTCCTGTCAACAAGACGGATTT------------------------------------------------------------------------------------
Nlowderi_upperFiresCreek_N820 ACAATGTACCAAAAATGTTTTAATTGATTGAATTTTTTTAATCGTTAAAATGTAACATTGTTCTCATTTCCCCCCCTATTTCCAGCTGCCCACAGACACTGACGATTCGGACCGATCTCACAGTGGCATCGACGCATTCAGGTTCATGCTGGAATCGAACAAAGGCCGGACCATGCTCGAATTTCAAGAACTCATGACTGTTTTCCAGCTCCTGCACTGGAACGGCAGTCTGAAGGCGATGCGGGAACGTCAGTGTTCTCGCCAGGAAGTGGTGGCCCACTATTCCCACAGGGCCCTGGACGACGACATGAGATCTCAGATGGCTCTGGACTGGATAGCCAGGGAACAGGAGGCACCGGGGGTCATCTCCAGGGAACTGACCAGTTCAGAGCGGGAACTGGAAGCGGCCAGATTGGCCGGTCGTGAACTCAGGTTTCCCAAAGAAAAAAGAGATATCCTCATGCTGGCCTGTGGTCAAGTGAACACTGTCAACGGCCTGAGCTAAAGTTGACACCTTATATATAAATAGTATTCACAAATATACATATATTTTATATCAACTCCAGAAAGATGTAGTCTTTAGTCTCAACGTGATACAAAGCTTGTACATAGGACTGTCGAATATTATTCCTGTCAACAAGACAGATTTAGTATGGTGAAATAAACGACAACCTTCCCCAAGTTGGAGGGGATCTACCTTAGCTCTGTCC-----------------------
Nlula_BeeRockCave_G2091 ACAATGTTCAAAAAATGTTTTAATTGATTGAATTTTTTTAATCTTTAAAATGTAACATTGTTCTTA--TTTTTCCCTATTTCCAGCTGCCCACAGACACTGACGATTCGGACCGATCTCATAGTGGCATCGACGCATTCAGGTTCATGCTGGAATCGAACAAAGGCCGGACCATGCTCGAATTTCAAGAACTCATGACTGTTTTCCAGCTCCTGCACTGGAACGGCAGTCTAAAGGCGATGCGGGAACGTCAGTGTTCTCGCCAGGAAGTGGTGGCCCACTATTCCCACAGGGCCCTGGACGACGACATGAGATCTCAGATGGCTCTGGACTGGATAGCCAGGGAACAGGAGGCACCAGGGGTCATCTCCAGGGAACTGACCAGTTCAGAGCGGGAATTGGAAGCGGCCAGATTGGCCGGTCGTGAACTCAGGTTTCCCAAAGAAAAAAGAGATATCCTCATGCTTGCCTGTGGTCAAGTGAACACTGTCAACGGCCTGAGCTAAAGTTGACACCTTATATATAAATAGTATTCACAAATATACATATATTTTATATCAACTCCAGAAAGATGTAGTCTTTAGTCTCAACGTGATACAAAGCTTGTATATAGGACTGTCGAATGTTATTCCTGTCAACAAGACAGATTTAGTATGGTGAAATCAACGACAACCTTCCCCAAGTTGGAGGGAACCTACCTTAGCTCTGTCCACATCTCTTTCTGCTCTAGTGAC
Nlula_LulaFallsCave_G2084 ACAATGTTCAAAAAATGTTTTAATTGATTGAATTTTTTTCATCTTTAAAATGTAACATTGTTCTTA-TTTTTTCCCTATTTCCAGCTGCCCACAGACACTGACGATTCGGACCGATCTCATAGTGGCATCGATGCATTCAGGTTCATGCTGGAATCGAACAAAGGCCGGACCATGCTCGAATTTCAAGAACTCATGACTGTTTTCCAGCTCCTGCACTGGAACGGCAGTCTAAAGGCGATGCGGGAACGTCAGTGTTCTCGCCAGGAAGTGGTGGCCCACTATTCCCACAGGGCCCTGGACGACGACATGAGATCTCAGATGGCTCTGGACTGGATTGCCAGGGAACAGGAGGCACCAGGGGTCATCTCCAGGGAACTGACCAGTTCAGAGCGGGAATTGGAAGCGGCCAGATTGGCCGGTCGTGAACTCAGGTTTCCCAAAGAAAAAAGAGATATCCTCATGCTGGCCTGTGGTCAAGTGAACACTGTCAACGGCCTGAGCTAAAGTTGACACCTTATATATAAATAGTATTCACAAATATACATATATTTTATATCAACTCCAGAAAGATGTAGTCTTTAGTCTCAACGTGATACAAAGCTTGTACATAGGACTGT-------------------------------------------------------------------------------------------------------------------
Nmimus_NealsSink_N329 ACAATGTTCCAAAAATGTTTTAATTGATTGAATTTTTTTAATCGTTTAAATGTAACATTGTTCTTACTTTTTTTCCTATTCCCAGCTGCCCACAGACACTGACGATTCGGACCGATCTCACAGTGGCATCGACGCATTCAGGTTCATGCTGGAATCGAACAAAGGCCGGACCATGCTCGAATTTCAAGAACTAATGACTGTATTCCAGCTCCTGCACTGGAACGGCAGTCTAAAGGCGATGCGGGAACGTCAGTGCTCTCGCCAGGAAGTGGTCGCCCACTACTCCCACAGGGCCCTGGACGACGACATGAGGTCTCAGATGGCCCTGGACTGGATAGCCAGGGAACAGGAGGCACCAGGGGTCATCTCCAGGGAACTGACCAGTTCAGAGCGGGAACTGGAAGCGGCCAGATTGGCCGGTCGTGAACTCAGGTTTCCCAAAGAAAAAAGAGATATCCTCATGCTGGCCTGTGGTCAAGTGAACACTGTCAACGGCCTGAGCTAAAGTTGACACCTTATATATAAATAGTATTCACAAATATACATATATTTTATATCAACTCCAGAAAGATGTAGTCTTTAGTCTCAACGTGATACAAAGCTTGTACATAGGACTGTCGAATATTATTCCTGTCAACAAGACAGATTTAGTATGGTGAAATCAACGACAACCTTCCCCAAGTTGGAGGGAACCCACCTTAGCTCTGTCCACATCTCTTTCTGCCCTAGTGAC
Nmimus_Straleys_N625 -------------------------------ATTTTTTTAATCGTTTAAATGTAACATTGTTCTTATTTTTTTTCCTATTCCCAGCTGCCCACAGACACTGACGATTCGGACCGATCTCACAGTGGCATCGACGCATTCAGGTTCATGCTGGAATCGAACAAAGGCCGGACCATGCTCGAATTTCAAGAACTCATGACTGTATTCCAGCTCCTGCACTGGAACGGCAGTCTAAAGGCGATGCGGGAACGTCAGTGCTCTCGCCAGGAAGTGGTCGCCCACTACTCCCACAGGGCTCTGGACGACGACATGAGGTCTCAGATGGCCCTGGACTGGATAGCCAGGGAACAGGAGGCACCAGGGGTCATCTCCAGGGAACTGACCAGTTCAGAGCGGGAACTGGAAGCGGCCAGATTGGCCGGTCGTGAACTCAGGTTTCCCAAAGAAAAAAGAGATATCCTCATGCTGGCCTGTGGTCAAGTGAACACTGTCAACGGCCTGAGCTAAAGTTGACACTTTATATATAAATAGTATTCACAAATATACATATATTTTATATCAACTCCAGAAAGATGTAGTCTTTAGTCTCAACGTGATACAAAGCTTGTACATAGGACTGTCGGATATTATTCCTGTCAACAAGACAGATTTAGTATGGTGAAATCAACGACAACCTTCCCCAAGTTGGAGGGAACCCACCTTAGCTCTGTCCAC---------------------
Nnasicus_CaneyFork_N171 ACAATGTTCCAAAAATGTTTTAATTGATTAAATTTTTTTAATCGTTAAAATGTAACATTGTTCTTA-TTTTTTTCCTATTCCCAGCTGCCCACAGACACTGACGATTCGGACCGATCTCACAGTGGCATCGACGCATTCAGGTTCATGCTGGAATCGAACAAAGGCCGGACCATGCTCGAATTTCAAGAACTCATGACTGTATTCCAGCTCCTGCACTGGAACGGCAGTCTGAAGGCGATGCGGGAACGTCAGTGCTCTCGCCAGGAAGTGGTGGCCCACTACTCCCACAGGGCCCTGGACGACGACATGAGGTCTCAGATGGCCCTGGACTGGATAGCCAGAGAACAGGAAGCACCAGGAGTCATCTCCAGGGAACTGACCAGTTCAGAGCGGGAACTGGAAGCGGCCAGATTGGCCGGTCGTGAACTCAGGTTTCCCAAAGAAAAAAGAGATATCCTCATGCTGGCCTGTGGTCAAGTGAACACTGTCAACGGCCTGAGCTAAAGTTGACACCTTATATATAAATAGTATTCACAAATATACATATATTTTATATCAACTCCAGAAAGATGTAGTCTTTAGTCTCAACGTGATACAAAGCTTGTACATAGGACTGTCGAATATTATTCCTGTCAACAAGACAGATTTAGTATGGTGAAATCAACGACAACCTTCCCCAAGTTGGAGGGAACCCACCTTAGCTCTGTCCACATCTCTTTCTGTTCTAGTGAC
Nnasicus_ConnosteeFalls_N696 ------------------------------------------------------------------------------------GCTGCCCACAGACACTGACGATTCGGACCGATCTCACAGTGGCATCGACGCATTCAGGTTCATGCTGGAATCGAACAAAGGCCGGACCATGCTCGAATTTCAAGAACTCATGACTGTATTCCAGCTCCTGCACTGGAACGGCAGTCTGAAGGCGATGCGGGAACGCCAGTGCTCTCGCCAAGAAGTGGTGGCCCACTACTCCCACAGGGCCCTGGACGACGACATGAGGTCTCAGATGGCCCTGGACTGGATAGCCAGGGAACAGGAGGCACCAGGGGTCATCTCCAGGGAACTGACCAGTTCAGAGCGGGAACTGGAAGCGGCCAGATTGGCCGGTCGTGAACTCAGGTTTCCCAAAGAAAAAAGAGATATCCTCATGCTGGCCTGTGGTCAAGTGAACACTGTCAACGGCCTGAGCTAAAGTTGACACCTTATATATAAATAGTATTCACAAATATACATATATTTTATATCAACTCCAGAAAGATGTAGTCTTTAGTCTCAACGTGATACAAAGCTTGTACATAGGACTGTCGAATATTATTCCTGTCAACAAGACAGATTTAGTATGGTGAAATCAACGACAACCTTCCCCAAGTTGGAGGGAACCCACCTTAGCTCTGTCCACATCTCTTTCTGTTCTAGTGAC
Nnasicus_CoweeTrain_N189 ACAATGTTCCAAAAATGTTTTAATTGATTGAATTTTTTTAATCGTTAAAATGTAACATTGTTCTTATTTTTTTTCCTATTCCCAGCTGCCCACAGACACTGACGATTCGGACCGATCTCACAGTGGCATCGACGCATTCAGGTTCATGCTGGAATCGAACAAAGGCCGGACCATGCTCGAATTTCAAGAACTCATGACTGTATTCCAGCTCCTGCACTGGAACGGCAGTCTGAAGGCGATGCGGGAACGTCAGTGCTCTCGCCAGGAAGTGGTGGCCCACTACTCCCACAGGGCCCTGGACGACGACATGAGGTCTCAGATGGCCCTGGACTGGATAGCCAGGGAACAGGAAGCACCAGGGGTCATCTCCAGGGAACTGACCAGTTCAGAGCGGGAACTGGAAGCGGCCAGATTGGCCGGTCGTGAACTCAGGTTTCCCAAAGAAAAAAGAGATATCCTCATGCTGGCCTGTGGTCAAGTGAACACTGTCAACGGCCTGAGCTAAAGTTGACACCTTATATATAAATAGTATTCACAAATATACATATATTTTATATCAACTCCAGAAAGATGTAGTCTTTAGTCTCAACGTGATACAAAGCTTGTACATAGGACTGTCGAATATTATTCCTGTCAACAAGACAGATTTAGTATGGTGAAATCAACGACAACCTTCCCCAAGTTGGAGGGAACCCACCTTAGCTCTGTCCACATCTCTTTCTGTTCTAGTGAC
Npaynei_Grindstaff_N646 ACAATGTTCCAAAAATGTTTTAATTGATTGAATTTTTTTAATCGTTTAAATGTAACATTGTTCTTATTTTTTTCCCTATTCCCAGCTGCCCACAGACACTGACGATTCGGACCGATCTCACAGTGGCATCGACGCATTCAGGTTCATGCTGGAATCGAACAAAGGCCGGACCATGCTCGAATTTCAAGAACTCATGACTGTATTCCAGCTCCTGCACTAGAACGGTAGTCTAAAGGCGATGCGGGAACGTCAGTGCTCTCGCCAGGAAGTGGTGGCCCACTACTCCCACAGGGCCCTGGACGACGACATGAGGTCTCAGATGGCCCTGGACTGGATAGCCAGGGAACAGGAGGCACCAGGGGTCATCTCCAGGGAACTGACCAGTTCAGAGCGGGAACTGGAAGCGGCCAGATTGGCCGGTCGTGAACTCAGGTTTCCCAAAGAAAAAAGAGATATCCTCATGCTGGCCTGTGGTCAAGTGAACACTGTCAACGGCCTGAGCTAAAGTTGACACCTTATATATAAATAGTATTCACAAATATACATATATTTTATATCAACTCCAGAAAGATGTAG-------------------------------------------------------------------------------------------------------------------------------------------------------------
Npaynei_NorrisDamCave_N348 ACAATGTTCCAAAAATGTTTTAATTGATTGAATTTTTTTAATCGTTTAAATGTAACATTGTTCTTATTTTTTTTCTTATTCCCAGCTGCCCACAGACACTGACGATTCGGACCGATCTCACAGTGGCATCGACGCATTCAGGTTCATGCTGGAATCGAACAAAGGCCGGACCATGCTCGAATTTCAAGAACTCATGACTGTATTCCAGCTCCTGCACTGGAACGGTAGTCTAAAGGCGATGCGGGAACGTCAGTGCTCTCGCCAGGAAGTGGTGGCCCACTACTCCCACAGGGCCCTGGACGACGACATGAGGTCTCAGATGGCCCTGGACTGGATAGCCAGGGAACAGGAGGCACCAGGGGTCATCTCCAGGGAACTGACCAGTTCAGAGCGGGAACTGGAAGCGGCCAGATTGGCCGGTCGTGAACTCAGGTTTCCCAAAGAAAAAAGAGATATCCTCATGCTGGCCTGTGGTCAAGTGAACACTGTCAACGGCCTGAGCTAAAGTTGACACCTTATATATAAATAGTATTCACAAATATACATATATTTTATATCAACTCCAGAAAGATGTAGTCTTTAGTCTCAACGTGATACAAAGCTTGTACATAGGACTGTCGAATATTATTCCTGTCAACAAGACAGATTTAGTATGGTGAAATCAACGACAACCTTCCCCAAGTTGGAGGGAACCCACCTTAGCTCTGTCCACATCTCTTTCTGTTCTAGTGAC
Npaynei_UnakaMtns_N943 --------------------------------------------------------------------------------------------------------------------------------------------------------------------------------------------------TGACTGTATTCCAGCTCCTGCACTGGAACGGTAGTCTAAAGGCGATGCGGGAACGTCAGTGCTCTCGCCAGGAAGTGGTGGCCCACTACTCCCACAGGGCCCTGGACGACGACATGAGGTCTCAGATGGCCCTGGACTGGATAGCCAGGGAACAGGAGGCACCAGGGGTCATCTCCAGGGAACTGACCAGTTCAGAGCGGGAACTGGAAGCGGCCAGATTGGCCGGTCGTGAACTCAGGTTTCCCAAAGAAAAAAGAGATATCCTCATGCTGGCCTGTGGTCAAGTGAACACTGTCAACGGCCTGAGCTAAAGTTGACACCTTATATATAAATAGTATTCACAAATATACATATATTTTATATCAACTCCAGAAAGATGTAGTCTTTAGTCTCAACGTGATACAAAGCTTGT-------------------------------------------------------------------------------------------------------------------------------
Npecki_HaskellSims_G3697 ACAATGTTTCAAAAATGTTTTAATTGATTGAAGTCTTTTAATCGTTAAAATATAACGTTGTTCTTATTTTTTTACCCTATTTCAGCTGCCCACAGACACTGACGATTCGGACCGATCTCACAGTGGCATCGATGCATTCAGGTTCATGCTTGAATCGAACAAAGGCCGGACCATGCTCGAGTTTCAAGAACTCATGACTGTATTCCAGCTCCTGCACTGGAACGGCAGTCTAAAGGCGATGCGGGAACGTCAGTGCTCTCGCCAGGAAGTGGTGGCCCACTACTCTCACAGGGCCCTGGACGACGATATGAGGTCTCAGATGGCCCTGGACTGGATAGCCAGGGAGCAGGAAGCACCAGGAGTCATCTCCAGGGAACTGACCAGTTCAGAGCGGGAACTGGAAGCGGCCAGATTGGCCGGTCGTGAACTCAGGTTTCCCAAAGAAAAAAGAGATATCCTCATGCTGGCCTGTGGTCAAGTGAACACTGTCAATGGCCTGAGCTAAAGATAACACCTTGTATATAAATAGTATTCACAAATATACATATATTTTATATCAACTTCAGAAAGATGTAGTCTTTAGTCTCAACGTGATACAAAGCTTGTACATAGGACTGACGAATATTATTCCTGTCAACAAGACAGATTTAGTATGGTGGAATCAACGACCACCTTCCCCAAGTTGGAGGGAACCCATCTTAGC--TATCCACATCTCTTTCTGTTCTAGTGAC
Npecki_HurricaneMazeCave_G2100 ACAGTGTTTCAAAAATGTTTTAATTGATTGAAGTCTTTTAATCGTTAAAATATAACGTTCTTCTTATTTTTTTACCCTATTTCAGCTGCCCACAGACACTGACGATTCGGACCGATCTCACAGTGGCATCGACGCATTCAGGTTCATGCTTGAATCGAACAAAGGTCGGACCATGCTCGAATTTCAAGAACTCATGACTGTATTCCAGCTCCTGCACTGGAACGGCAGTCTAAAGGCGATGCGGGAACGTCAGTGCTCTCGCCAGGAAGTGGTGGCTCACTACTCCCACAGGGCCCTGGACGACGACATGAGGTCTCAGATGGCCCTGGACTGGATAGCCAGGGAACAGGAAGCACCCGGAGTCATCTCCAGGGAACTGACCAGTTCAGAGCGGGAACTGGAAGCGGCCAGATTGGCCGGTCGTGAACTCAGGTTTCCCAAAGAAAAAAGAGATATCCTCATGCTGGCCTGTGGTCAAGTGAACACTGTCAATGGCCTGAGCTAAAGATGACACCTTATATATAAATAGTATTCACAAATATACATATATTTTATATCAACTTCAGAAAGATGTAGTCTTTAGTCTCAACGTGATACAAAGCTTGT------GACTGTCGAATATTATTCCTGTCAACAAGACAGATTTAGTATGGTGGAATCAACGACAACCTTCCCCAAGTTGGAGGGAACCCACCTTAGC--TATCCACATCTCTTTCTGTTCTAGTGAC
Npecki_Monteagle_N062 ACAATGTTTCAAAAATGTTGTAATTGATTGAAGTCTTTTAATCGTTAAAATATAACGTTGTTCTTATTTTTTTACCCTATTTCAGCTGCCCACAGACACTGACGATTCGGATCGATCTCACAGTGGCATCGACGCATTCAGGTTCATGCTTGAATCGAACAAAGGCCGGACCATGCTCGAATTTCAAGAACTCATGACTGTATTCCAGCTCCTGCACTGGAACGGCAGTCTAAAGGCGATGCGGGAACGTCAGTGTTCTCGCCAGGAGGTGGTGGCTCATTACTCCCACAGGGCCCTGGACGACGACATGAGGTCTCAGATGGCCCTGGACTGGATAGCCAGGGAACAGGAAGCACCAGGAGTCATCTCCAGGGAACTGACCAGTTCAGAGCGGGAACTGGAAGCGGCCAGATTGGCCGGTCGTGAACTCAGGTTTCCCAAAGAAAAAAGAGATATCCTCATGCTGGCCTGTGGTCAAGTGAACACTGTCAATGGCCTGAGCTAAAGATGACACCTTATATATAAATAGTATTCACAAATATACATATATTTTATATCAACTTCAGAAAGATGTAGTCTTTAGTCTCAACGTGATACAAAGCTTGTACATAGGACTGTCGAATATTATTCCTGTCAACAAGACAGATTTAGTATGGTGGAATCAACGACAACCTTCCCCAAGTTGGAGGGAACCCATCTTAGC--TATCCACATCTCTTTCTGTTCTAGTGAC
Nperlakyi_SChimneys_N1079 ----------------------ATTGATTGAATTTTTTTAATCTTTAAAATGTAACATTGTTCTTATTTTCCCCCCTATTTCCAGCTGCCCACAGACACTGACGATTCAGACCGATCTCACAGTGGCATCGACGCATTCAGGTTCATGCTGGAATCGAACAAAGGCCGGACCATGCTCGAATTTCAAGAACTCATGACTGTTTTCCAGCTCCTGCACTGGAACGGCAGTCTAAAGGCGATGCGGGAACGTCAGTGTTCTCGCCAGGAAGTGGTGGCCCACTATTCCCACAGGGCCCTGGACGACGACATGAGATCTCAGATGGCTCTGGACTGGATAGCCAGGGAACAGGAGGCACCAGGGGTCATCTCCAGGGAACTGACCAGTTCAGAGCGAGAACTGGAAGCGGCCAGATTGGCCGGTCGTGAACTCAGGTTTCCCAAAGAAAAAAGAGATATCCTCATGCTGGCCTGTGGTCAAGTGAACACTGTCAACGGCCTGAGCTAAAGTTGACACCTTATATATAAATAGTATTCACAAATATACATATATTTTATATCAACTCCAGAAAGATGTAGTCTTTAGTCTCAACGTGATACAAAGCTTGTACATAGGACTGTCGAATATTATTCCTGTCAACGAGACAGATTTAGTATGGTGAAATCAACGACAACCTTCCCCAAGTTGGAGGGAACCCACCATAGCTCTGTCCACATCTCTTTCTGTACTAGTGAC
Nperlakyi_SChimneys_N1080 ----------------------------------------ATCTTTAAAATGTAACATTGTTCTTATTTTCCCCCCTATTTCCAGCTGCCCACAGACACTGACGATTCAGACCGATCTCACAGTGGCATCGACGCATTCAGGTTCATGCTGGAATCGAACAAAGGCCGGACCATGCTCGAATTTCAAGAACTCATGACTGTTTTCCAGCTCCTGCACTGGAACGGCAGTCTAAAGGCGATGCGGGAACGTCAGTGTTCTCGCCAGGAAGTGGTGGCCCACTATTCCCACAGGGCCCTGGACGACGACATGAGATCTCAGATGGCTCTGGACTGGATAGCCAGGGAACAGGAGGCACCAGGGGTCATCTCCAGGGAACTGACCAGTTCAGAGCGAGAACTGGAAGCGGCCAGATTGGCCGGTCGTGAACTCAGGTTTCCCAAAGAAAAAAGAGATATCCTCATGCTGGCCTGTGGTCAAGTGAACACTGTCAACGGCCTGAGCTAAAGTTGACACCTTATATATAAATAGTATTCACAAATATACATATATTTTATATCAACTCCAGAAAGATGTAGTCTTTAGTCTCAACGTGATACAAAGCTTGTACATAGGACTGTCGAATATTATTCCTGTCAACGAGACAGATTTAGTATGGTGAAATCAACGACAACCTTCCCCAAGTTGGAGGGAACCCACCATAGCTCTGTCCACATCTCTTTCTGTACTAGTGAC
Nreclusus_Clingmans_N252 ACAATGTTCCAAAAATGTTTTAATTGATTGAATTTTTTTAATCTTTAAAATGTAACATTGTTCTTATTTTCCCCCCTATTTCCAGCTGCCCACAGACACTGACGATTCGGACCGATCTCACAGTGGCATCGATGCATTCAGGTTCATGCTGGAATCGAACAAAGGCCGGACCATGCTCGAATTTCAAGAACTCATGACTGTTTTCCAGCTCCTGCACTGGAACGGCAGTCTAAAGGCGATGCGGGAACGTCAGTGTTCTCGCCAGGAAGTGGTGGCCCACTATTCCCACAGGGCCCTGGACGACGACATGAGATCTCAGATGGCTCTGGACTGGATAGCCAGGGAACAGGAGGCACCAGGGGTCATCTCCAGGGAACTGACCAGTTCAGAGCGGGAACTGGAAGCGGCCAGATTGGCCGGTCGTGAACTCAGGTTTCCCAAAGAAAAAAGAGATATCCTCATGCTGGCCTGTGGTCAAGTGAACACTGTTAACGGCCTGAGCTAAAGTTGACACCTTATATATAAATAGTATTCACAAATATACATATATTTTATATCAACTCCAGAAAGATGTAGTCTTTAGTCTCAACGTGATACAAAGCTTGTACATAGGACTGTCGAATATTATTCCTGTCAACGAGACAGATTTAGTATGGTGAAATCAACGACAACCTTCCCCAAGTTGGAGGGAACCTACCTTAGCTCTGTCCACATCTCTTTCTGTTCTAGTGAC
Nreclusus_Newfound_N259 ACAATGTTCCAAAAATGTCTTAATTGATTGAATTTTTTTAATCGTTAAAATGTAACATTGTTCTTATTTTTCCCCCTATTTCCAGCTGCCCACAGACACTGACGATTCGGACCGATCTCACAGTGGCATCGACGCATTCAGGTTCATGCTGGAATCGAACAAAGGCCGGACCATGCTCGAATTTCAAGAACTCATGACTGTTTTCCAGCTCCTGCACTGGAACGGCAGTCTAAAGGCGATGCGGGAACGTCAGTGTTCTCGCCAGGAAGTCGTGGCCCACTATTCCCACAGGGCCCTGGACGACGACATGAGATCTCAGATGGCTCTGGACTGGATAGCCAGGGAACAGGAGGCACCAGGGGTCATCTCCAGGGAACTGACCAGTTCTGAGCGGGAACTGGAAGCGGCCAGATTGGCCGGTCGTGAACTCAGGTTTCCCAAAGAAAAAAGAGATATCCTCATGCTGGCCTGTGGTCAAGTGAACACTGTCAACGGCCTGAGCTAAAGTTGGCACCTTATATATAAATAGTATTCACAAATATACATATATTTTATATCAACTCCAGAAAGATGTAGTCTTTAGTCTCAACGTGATACAAAGCTTGTACATAGGACTGTCGAATATTATTCCTGTCAACAAGACAGATTTAGTATGGTGAAATC----------------------------------------------------------------------
Nreclusus_Noland_N1051 ACAATGTTCCAAAAATGTTTTAATTGATTGAATTTTTTTAATCTTTAAAATGTAACATTGTTCTTATTTTTTCCCCTATTTCCAGCTGCCCACAGACACTGACGATTCGGACCGATCTCACAGTGGCATCGACGCATTCAGGTTCATGCTGGAATCGAACAAAGGCCGGACCATGCTCGAATTTCAAGAACTCATGACTGTTTTCCAGCTCCTGCACTGGAACGGCAGTCTAAAGGCGATGCGGGAACGTCAGTGTTCTCGCCAGGAAGTGGTGGCCCACTATTCCCACAGGGCCCTGGACGACGACATGAGATCTCAGATGGCTCTGGACTGGATAGCCAGGGAACAGGAGGCACCAGGGGTCATCTCCAGGGAACTGACCAGTTCAGAGCGGGAACTGGAAGCGGCCAGATTGGCCGGTCGTGAACTCAGGTTTCCCAAAGAAAAAAGAGATATCCTCATGCTGGCCTGTGGTCAAGTGAACACTGTTAACGGCCTGAGCTAAAGTTGACACCTTATATATAAATAGTATTCACAAATATACATATATTTTATATCAACTCCAGAAAGATGTAGTCTTTAGTCTCAACGTGATACAAAGCTTGTACATAGGACTGTCGAATATTATTCCTGTCAACGAGACAGATTTAGTATGGTGAAATCAACGACAACCTTCCCCAAGTTGGAGGGAACCTACCTTAGCTCTGTCCACATCTCTTTCTGTTCTAGTGAC
Nreclusus_Smokemont_N1020 ----TATTCCAAAAATGTTTTAATTGATTGAATTTTTTTAATCTTTAAAGTGTAACATTGTTCTTATTTTTTCCCCTATTTCCAGCTGCCCACAGACACTGACGATTCGGACCGATCTCACAGTGGCATCGACGCATTCAGGTTCATGCTGGAATCGAACAAAGGCCGGACCATGCTCGAATTTCAAGAACTCATGACTGTTTTCCAGCTCCTGCACTGGAACGGCAGTCTAAAGGCGATGCGGGAACGTCAGTGTTCTCGCCAGGAAGTGGTGGCCCACTATTCCCACAGGGCCCTGGACGACGACATGAGATCTCAGATGGCTCTGGACTGGATAGCCAGGGAACAGGAGGCACCAGGGGTCATCTCCAGGGAACTGACCAGTTCAGAGCGGGAACTGGAAGCGGCCAGATTGGCCGGTCGTGAACTCAGGTTTCCCAAAGAAAAAAGAGATATCCTCATGCTGGCCTGTGGTCAAGTGAACACTGTCAACGGCCTGAGCTAAAGTTGGCACCTTATATATAAATAGTATTCACAAATATACATATATTTTATATCAACTCCAGAAAGATGTAGTCTTTAGTCTCAACGTGATACAAAGCTTGTACATAGGACTGTCGAATATTATTCCTGTCAACAAGATAGATTTAGTATGGTGAAATCAACGACAACCTTCCCCAAGTTGGAGGG-------------------------------------------
Nroanensis_IngramBranch_N926 ACAATGTTCCAAAAATGTTTTAATTGATTGAATTTTTTTAATCGTTAAAATGTAACATTGTTCTTATTTTTTTTCCTATTCCCAGCTGCCCACAGACACTGACGATTCGGACCGATCTCACAGTGGCATCGACGCATTCAGGTTCATGCTGGAATCGAACAAAGGCCGGACCATGCTCGAATTTCAAGAACTCATGACTGTATTCCAGCTCCTGCACTGGAACGGTAGTCTAAAGGCGATGCGGGAACGTCAGTGCTCTCGCCAGGAAGTGGTGGCCCACTACTCCCACAGGGCCCTGGACGACGACATGAGGTCTCAGATGGCCCTGGACTGGATAGCCAGGGAACAGGAGGCACCAGGGGTCATCTCCAGGGAACTGACCAGTTCAGAGCGGGAACTGGAAGCGGCCAGATTGGCCGGTCGTGAACTCAGGTTTCCCAAAGAAAAAAGAGATATCCTCATGCTGGCCTGTGGTCAAGTGAACACTGTCAACGGCTTGAGCTAAAGTTGACACCTTATATATAAATAGTATTCACAAATATACATATATTTTATATCAACTCCAGAAAGATGTAGTCTTTAGTCTCAACGTGATACAAAGCTTGTATATAGGACTGTCGAATATTATTCCTGTCAACAAGACAGATTTAGTATGGTGAAATCAATGACAACCTTCCCCAAGTTGGAGGGAACCCACCTTAGCTCT---------------------------
Nroanensis_N_CarversGap_N928 ----------------------ATTGATTGATTTTTTTTAATCGTTAAAATGTAACATTGTTCTTATTTTTTTTCCTATTTCCAGCTGCCCACAGACACTGACGATTCGGACCGATCTCACAGTGGCATCGACGCATTCAGGTTCATGCTGGAATCGAACAAAGGCCGGACCATGCTCGAATTTCAAGAACTAATGACTGTATTCCAGCTCCTGCACTGGAACGGCAGTCTAAAGGCGATGCGGGAACGTCAGTGCTCTCGCCAGGAAGTAGTGGCCCACTACTCCCACAGGGCCCTGGACGACGACATGAGGTCTCAGATGGCCCTGGACTGGATAGCCAGGGAACAGGAGGCACCAGGGGTCATCTCCAGGGAACTGACCAGTTCAGAGCGGGAACTGGAAGCGGCCAGATTGGCCGGTCGTGAACTCAGGTTTCCCAAAGAAAAAAGAGATATCCTCATGCTGGCCTGTGGTCAAGTGAACACTGTCAACGGCCTGAGCTAAAGTTGACACCTTATATATAAATAGTATTCACAAATATACATATATTTTATATCAACTCCAGAAAGATGTAGTCTTTAGTCTCAACGTGATACAAAGCTTGTACATAGGACTGTCGAATATTATTCCTGTCAACAAGACAGATTTAGTATGG-----------------------------------------------------------------------------
Nroanensis_RoanHighBluff_N762 -------------------------------------------------------------------------------------------------------------------------------------------------------------------------------------------------------------------------TGGAACGGCAGTCTAAAGGCGATGCGGGAACGTCAGTGCTCTCGCCAGGAAGTAGTGGCCCACTACTCCCACAGGGCCCTGGACGACGACATGAGGTCTCAGATGGCCCTGGACTGGATAGCCAGGGAACAGGAGGCACCAGGGGTCATCTCCAGGGAACTGACCAGTTCAGAGCGGGAACTGGAAGCGGCCAGATTGGCCGGTCGTGAACTCAGGTTTCCCAAAGAAAAAAGAGATATCCTCATGCTGGCTTGTGGTCAAGTGAACACTGTCAACGGCCTGAGCTAAAGTTG-------------------------------------------------------------------------------------------------------------------------------------------------------------------------------------------------------------------------------
Nsheari_BaldRiver_N1168 ----------------------------------------ATCTTAAAAATGTAACATTGTTCTTA-TTTCCCCCCTATTTCCAGCTGCCCACAGACACTGACGATTCGGATCGATCTCACAGTGGCATCGACGCATTCAGGTTCATGCTGGAATCGAACAAAGGCCGAACCATGCTCGAATTTCAAGAACTCATGACTGTTTTCCAGCTCCTGCACTGGAACGGCAGTCTAAAGGCGATGCGGGAACGTCAGTGTTCTCGTCAGGAAGTGGTGGCCCACTATTCCCACAGGGCCCTGGACGACGACATGAGATCTCAGATGGCTCTGGACTGGATAGCCAGGGAACAGGAGGCACCAGGGGTCATCTCCAGGGAACTGACCAGTTCAGAGCGAGAACTGGAAGCGGCCAGATTGGCCGGTCGTGAACTCAGGTTTCCCAAAGAAAAAAGAGATATCCTCATGTTGGCCTGTGGTCAAGTGAACACTGTCAATGGCCTGAGCTAAAGTTGACACCTTATATATAAATAGTATTCACAAATATACATATATTTTATATCAACTCCAGAAAGATGTAGTCTTTAGTCTCAACGTGATACAAAGCTTGTACATAGGACTGTCGAATATTATTCCTGTCAACAAGACAGATTTAGTATGGTGAAATCAACGACAACCTTCCCC------------------------------------------------------
Nsheari_Cohutta_N826 ACAATGTTCCAAAAATGTCTTAATTGATTGAATTTTTTTAATCTTAAAAATGTAACATTGTTCTTATTTTTCCCCCTATTTCCAGCTGCCCACAGACACTGACGATTCGGATCGATCTCACAGTGGCATCGACGCATTCAGGTTCATGCTGGAATCGAACAAAGGCCGAACGATGCTCGAATTTCAAGAACTCATGACTGTTTTCCAGCTCCTGCACTGGAACGGCAGTCTAAAGGCGATGCGGGAACGTCAGTGTTCTCGCCAGGAAGTGGTGGCCCACTATTCCCACAGGGCCCTGGACGACGACATGAGATCTCAGATGGCTCTGGACTGGATAGCCAGGGAACAGGAGGCACCAGGGGTCATCTCCAGGGAACTGACCAGTTCAGAGCGAGAACTGGAAGCGGCCAGATTGGCCGGTCGTGAACTCAGGTTTCCCAAAGAAAAAAGAGATATCCTCATGTTGGCATGTGGTCAAGTGAACACTGTCAATGGCCTGAGCTAAAGTTGACACCTTATATATAAATAGTATTCACAAATATACATATATTTTATATCAACTCCAGAAAGATGTAGTCTTTAGTCTCAACGTGATACAAAGCTTGTACATAGGACTGTCGAATATTATTCCTGTCAACAAGACAGATTTAGTAGGGTGAAATCAACGACAACCTTCCCCAAGTTGGAGGGAACCTACCTTAGCTCTGTCC-----------------------
Nsheari_JoyceKilmer_N092 ACAATGTTCCAAAAATGTCTTCATTGATTGAATTTTTTTAATCTTAAAAATGTAACATTGTTCTTATTTTCCCCCCTATTTCCAGCTGCCCACAGACACTGACGATTCGGATCGATCTCACAGTGGCATCGACGCATTCAGGTTCATGCTGGAATCGAACAAAGGCCGAACCATGCTCGAATTTCAAGAACTCATGACTGTTTTCCAGCTCCTGCACTGGAACGGCAGTCTAAAGGCGATGCGGGAACGTCAGTGTTCTCGCCAGGAAGTGGTGGCCCACTATTCCCACAGGGCCCTGGACGACGACATGAGATCTCAGATGGCTCTGGACTGGATAGCCAGGGAACAGGAGGCACCAGGGGTCATCTCCAGGGAACTGACCAGTTCAGAGCGAGAACTGGAAGCGGCCAGATTGGCCGGTCGTGAACTCAGGTTTCCCAAAGAAAAAAGAGATATCCTCATGTTGGCCTGTGGTCAAGTGAACACTGTCAATGGCCTGAGCTAAAGTTGACACCTTATATATAAATAGTATTCACAAATATACATATATTTTATATCAACTCCAGAAAGATGTAGTCTTTAGTCTCAACGTGATACAAAGCTTGTACATAGGACTGTCGAATATTATTCCTGTCAACAAGACAGATTTAGTATGGTGAAATCAACGACAACCTTCCCCAAGTTGGAGGGAACCTACCTTAGCTCTGTCCTCATCCCTTTCTGTTCTAGTGAC
Nsilvanus_Elijay_N395 --------------------------------ATTTTTTAAATGTTAAAATGTAATATTGTTCTTA-TTTTTTCCCCATTCCCAGCTGCCCACAGACACTGACGATTCGGACCGATCTCACAGTGGCATCGACGCATTCAGGTTCATGCTGGAATCGAACAAAGGCCGGACCATGCTCGAATTTCAAGAACTCATGACTGTATTCCAGCTCCTGCACTGGAACGGCAGTCTAAAGGCGATGCGGGAACGTCAGTGCTCTCGCCAGGAAGTGGTGGCCCACTACTCCCACAGGGCCCTGGACGACGACATGAGGTCTCAGATGGCCCTGGACTGGATAGCCAGGGAACAGGAGGCACCAGGGGTCATCTCCAGGGAACTGACCAGTTCAGAGCGGGAACTCGAAGCGGCCAGATTGGCCGGTCGTGAACTCAGGTTTCCCAAAGAAAAAAGAGATATCCTCATGCTGGCCTGTGGTCAAGTGAACACTGTCAACGGCCTGAGCTAAAGTTGACACCTTATATA-------------------------------------------------------------------------------------------------------------------------------------------------------------------------------------------------------------------
Nsilvanus_GermanyCove_N1017 ---------------------------------------------------------------------------------CCAGCTGCCCACAGACACTGACGATTCGGACCGATCTCACAGTGGCATCGACGCATTCAGATTCATGCTGGAATCGAACAAAGGCCGGACCATGCTCGAATTTCAAGAACTCATGACTGTATTCCAGCTCCTGCACTGGAACGGCAGTCTAAAGGCGATGCGGGAACGTCAGTGCTCTCGCCAGGAAGTGGTGGCCCACTACTCCCACAGGGCCCTGGACGACGACATGAGGTCTCAGATGGCCCTGGACTGGATAGCCAGGGAACAGGAGGCACCAGGGGTCATCTCCAGGGAACTGACCAGTTCAGAGCGGGAACTGGAAGCGGCCAGATTGGCCGGTCGTGAACTCAGGTTTCCCAAAGAAAAAAGAGATATCCTCATGCTGGCCTGTGGTCAAGTGAACACTGTCAACGGCCTGAGCTAAAGTTGACACCTTATATATAAATAGAATTCACAAATATACATATATTTTATATCAACTCCAGAAAGATGTAGTCTTTAGTCTCAACGTGATACAAAGCTTGTACATAGGACTGTCGAATATTATACCTGTCAACAAGACAGATTTAGTATGGTGAAATCAACGACAACCTTCCCCAAGTTGGAGGGACCCCACCTTAGCTCTGTCCACATCTCTTTCTGTTCTAGTGAC
Nsilvanus_HeboMtn_N1029 ----------------GTTTTAATTGATTGATTTTTTTTAATCGTTAAAATGTAACATTTTTCTTATTTTTTTCCCCATTCCCAGCTGCCCACAGACACTGACGATTCGGACCGATCTCACAGTGGCATCGACGCATTCAGGTTCATGCTGGAATCGAACAAAGGCCGGACCATGCTCGAATTTCAAGAACTCATGACTGTATTCCAGCTCCTGCACTGGAACGGCAGTCTAAAGGCGATGCGGGAACGTCAGTGTTCTCGCCAGGAAGTGGTGGCCCACTACTCCCACAGGGCCCTGGACGACGACATGAGGTCTCAGATGGCCCTGGACTGGATAGCCAGGGAACAGGAAGCACCAGGGGTCATCTCCAGGGAACTGACCAGTTCAGAGCGGGAACTGGAAGCGGCCAGATTGGCCGGTCGTGAACTCAGGTTTCCCAAAGAAAAAAGAGATATCCTCATGCTGGCCTGTGGTCAAGTGAACACTGTCAACGGCCTGAGCTAAAGTTGACACCTTATATATAAATAGTATTCACAAATATACATATATTTTATATCAACTCCAGAAAGATGTAGTCTTTAGTCTCAACGTGATACAAAGCTTGTACATAGGACTGTCGAATATTATTCCTGTCAACAAGACAGATTTAGTATGGTGAAATCAACGACAACCTTCCCCAAGTTGGAGGGAACCCACCTTAGCTCTGTCCACATCTCTTTCTGTTCTAGTGAC
Nstupkai_BlowholeWOS_N285 ACAATGTTTCAAAAATGTTTTAATTGATTGATTTTTTTTAATCTTTAAAATGTAACATTGTTCTTA-TTTTTCCCCTATTTCCAGCTGCCCACAGACACTGACGATTCGGACCGATCTCACAGTGGCATCGACGCATTCAGGTTCATGCTGGAATCGAACAAAGGCCGGACCATGCTCGAATTTCAAGAACTCATGACTGTTTTCCAGCTCCTGCATTGGAACGGCAGTCTAAAGGCGATGCGGGAACGTCAGTGTTCTCGCCAGGAAGTGGTGGCCCACTATTCCCACAGGGCCCTGGACGACGACATGAGATCTCAGATGGCTCTGGACTGGATAGCCAGAGAACAGGAGGCACCAGGAGTCATCTCCAGGGAACTGACCAGTTCAGAGCGAGAACTGGAAGCGGCCAGATTGGCCGGTCGTGAACTCAGGTTTCCCAAAGAAAAAAGAGATATCCTCATGCTGGCCTGTGGTCAAGTGAACACTGTTAACGGCCTGAGCTAAAGTTGACACCTTATATATAAATAGTATTCACAAATATACATATATTTTATATCAACTCCAGAAAGATGTAGTCTTTAGTCGCAACGTGATACAAAGCTTGTACATAGGACTGTCGAATATTATTCCTGTCAACAAGACAGATTTAGTATGGTGAAATCAACGACAACCTTCCCCAAGTTGGAGGGAACCTACCTTAGCTCTGTCCACATCTCTTCCT-----------
Nstupkai_Blowing_N356 ACAATGTTCCAAAAATGTTTTAATTGATTGAATTTTTTTAATCTTTAAAATGTAACATTGTTCTTA-TTTTTCCCCTATTTCCAGCTGCCCACAGACACTGACGATTCGGACCGATCTCACAGTGGCATCGACGCATTCAGGTTCATGCTGGAATCGAACAAAGGCCGGACCATGCTCGAATTTCAAGAACTCATGACTGTTTTCCAGCTCCTGCACTGGAACGGCAGTCTAAAGGCGATGCGGGAACGTCAGTGTTCTCGCCAGGAAGTGGTGGCCCACTATTCCCACAGGGCCCTGGACGACGACATGAGATCTCAGATGGCTCTGGACTGGATAGCCAGGGAACAGGAGGCACCAGGGGTCATCTCCAGGGAACTGACCAGTTCAGAGCGGGAACTGGAAGCGGCCAGATTGGCCGGTCGTGAACTCAGGTTTCCCAAAGAAAAAAGAGATATCCTCATGCTGGCCTGTGGTCAAGTGAACACTGTGAACGGCCTGAGCTAAAGTTGACACCATATATATAAATAGTATTCACAAATATACATATATTTTATATCAACTCCAGAAAGATGTAGTCTTTAGTCTCAACGTGATACAAAGCTTGTACATAGGACTGTCGAATATTATTCCTGTCAACAAGACAGATTTAGTATGGTGAAATCAACGACAACCTTCCCCAAGTTGGAGGGAACCTACCTTAGCTCTGTCCACATCTCTTTCTGTTCTAGTGAC
Nstupkai_LittleRiver_N293 ----------------------------------------------------------------ATTTTTTTCCCCTATTTCCAGCTGCCCACAGACACTGACGATTCGGACCGATCTCACAGTGGCATCGACGCATTCAGGTTCATGCTGGAATCGAACAAAGGCCGGACCATGCTCGAATTTCAAGAACTCATGACTGTTTTCCAGCTCCTGCACTGGAACGGCAGTCTAAAGGCGATGCGGGAACGTCAGTGTTCTCGCCAGGAAGTGGTGGCCCACTATTCCCACAGGGCCCTGGACGACGACATGAGATCTCAGATGGCTCTGGACTGGATAGCCAGAGAACAGGAGGCACCAGGAGTCATCTCCAGGGAACTGACCAGTTCAGAGCGAGAACTGGAAGCGGCCAGATTGGCCGGTCGTGAACTCAGGTTTCCCAAAGAAAAAAGAGATATCCTCATGCTGGCCTGTGGTCAAGTGAACACTGTGAACGGCCTGAGCTAAAGTTGACACCTTATATATAAATAGTATTCACAAATATACATATATTTTATATCAACTCCAGAAAGATGTAGTCTTTAGTCTCAACGTGATACAAAGCTTGTACATAGGACTGTCGAATATTATTCCTGTCAACAAGACAGATTTAGTATGGTGAAATCAACGAC----------------------------------------------------------------
Nstygius_ObeLee_N0656 ---------------------------------------------------------------------------------------------------------------------------------------------------------------------------CATGCTCGAATTTCAAGAACTCATGACTGTATTCCAGCTCCTGCACTGGAACGGCAGTCTAAAGGCGATGCGGGAACGGCAATGCTCTCGCCAGGAAGTGGTGGCCCACTACTCCCACAGGGCCCTGGACGACGACATGAGGTCTCAGATGGCCCTGGACTGGATAGCTAGGGAACAGGAGGCACCAGGGGTTATCTCCAGGGAACTGACCAGTTCAGAGCGGGAACTGGAAGCGGCCAGATTGGCCGGTCGTGAACTCAGGTTTCCCAAAGAAAAAAGAGATATCCTCATGCTGGCCTGTGGTCAAGTGAACACTGTCAACGGCCTGAGCTAAAGATTACACCTTATATATAAATACTATTCACAAATATACATATATTTTATATCAACTCCAGAAAGATGTAGTCTTTAGTCTCAACGTGATACAAAGCTTGTACATAGGACTGTGGAATATTATTCCTGTCAACAAGACAGATTTAGTATAGTGAAATCAACGACAACCTTCCCCAAGTTGGAGGAAACTCACCTTA--------------------------------
Nstygius_RavenB_N1022 ----------------------------------------------------------------------------------------CCCACAGACACTGACGATTCGGACCGATCTCACAGTGGCATCGACGCATTCAGGTTCATGCTGGAATCGAACAAAGGCCGGACCATGCTCGAATTTCAAGAACTCATGACTGTATTCCAGCTCCTGCACTGGAACGGCAGTCTAAAGGCGATGCGGGAACGGCAATGCTCTCGCCAGGAAGTGGTGGCCCACTACTCCCACAGGGCCCTGGACGACGACATGAGGTCTCAGATGGCCCTGGACTGGATAGCTAGGGAACAGGAGGCACCAGGGGTTATCTCCAGGGAACTGACCAGTTCAGAGCGGGAACTGGAAGCGGCCAGATTGGCCGGTCGTGAACTCAGGTTTCCCAAAGAAAAAAGAGATATCCTCATGCTGGCCTGTGGTCAAGTGAACACTGTCAACGGCCTGAGCTAAAGATTACACCTTATATATAAATACTATTCACAAATATACATATATTTTATATCAACTCCAGAAAGATGTAGTCTTTAGTCTCAACGTGATACAAAGCTTGTACATAGGACTGTGGAATATTATTCCTGTCAACAAGACAGATTTAGTATAGTGAAATCAACGACAACCTTCCCCAAGTTGGAGGGAACTCACCTTAGCTATATCCACATCTCTTTCTGGTCTAGTGAC
Ntempletoni_BaldMtns_N950 --------------------------------------------------------ATTGTTCTTATTATTTTTCCTATTCACAGCTGCCCACAGACACTGACGATTCGGACCGATCTCACAGTGGCATCGACGCATTCAGGTTCATGCTGGAATCGAACAAAGGCCGGACCATGCTCGAATTTCAAGAACTCATGACTGTATTCCAGCTCCTGCACTGGAACGGCAGTCTAAAGGCGATGCGAGAACGTCAGTGTTCTCGCCAGGAAGTGGTGGCCCACTACTCCCACAGGGCCCTGGACGACGACATGAGGTCTCAGATGGCCCTGGACTGGATAGCCAGGGAACAGGAGGCACCAGGGGTCATCTCCAGGGAACTGACCAGTTCAGAGCGGGAACTGGAAGCGGCCAGATTGGCCGGTCGTGAACTCAGGTTTCCCAAAGAAAAAAGAGATATCCTCATGCTGGCCTGTGGTCAAGTGAACACTGTCAACGGCCTGAGCTAAAGTTGACACCTTATATATAAATAGTATTCACAAATATACATATATTTTATATCAACTCCAGGAAGATGTAGTCTTTAGTCTCAACGTGATACAAAGC-----------------------------------------------------------------------------------------------------------------------------------
Ntempletoni_ClarksCreek_N945 ---------------------------------------------------------------------------------------------------------------------TCACAGTGGCATCGACGCATTCAGGTTCATGCTGGAATCGAACAAAGGCCGGACCATGCTCGAATTTCAAGAACTCATGACTGTATTCCAGCTCCTGCACTGGAACGGCAGTCTAAAGGCGATGCGAGAACGTCAGTGTTCTCGCCAGGAAGTGGTGGCCCACTACTCCCACAGGGCCCTGGACGACGACATGAGGTCTCAGATGGCCCTGGACTGGATAGCCAGGGAACAGGAGGCACCAGGGGTCATCTCCAGGGAACTGACCAGTTCAGAGCGGGAACTGGAAGCGGCCAGATTGGCCGGTCGTGAACTCAGGTTTCCCAAAGAAAAAAGAGATATCCTCATGCTGGCCTGTGGTCAAGTGAACACTGTCAACGGCCTGAGCTAAAGTTGACACCTTATATATAAATAGTATTCACAAATATACATATATTTTATATCAACTCCAG-AAGATGTAGTCTTTAGTCTCAACGTGATACAAAGCTTGTACATAGGACTGTCGAATATTATTCCTGTCAACAAGACAGATTTAGTATGGTGAAATCAACGACAACCTTCCCCAAGTTGGAGGGAACCCACCTTAGCTCTGTCCACAT-------------------
Ntempletoni_ScronceCreekRd_N1223 -------------------------------------------------------------------------------------------------------GATTCGGACCGATCTCACAGTGGCATCGACGCATTCAGGTTCATGCTGGAATCGAATAAAGGCCGGACCATGCTCGAATTTCAAGAACTCATGACTGTATTCCAGCTCCTGCACTGGAACGGCAGTCTAAAGGCGATGCGAGAACGTCAGTGTTCTCGCCAGGAAGTGGTGGCCCACTACTCCCACAGGGCCCTGGACGACGACATGAGGTCTCAGATGGCCCTGGACTGGATAGCCAGGGAACAGGAGGCACCAGGGGTCATCTCCAGGGAACTGACCAGTTCAGAGCGGGAACTGGAAGCGGCCAGATTGGCCGGTCGTGAACTCAGGTTTCCCAAAGAAAAAAGAGATATCCTCATGCTGGCCTGTGGTCAAGTGAACACTGTCAACGGCCTGAGCTAAAGTTGACACCTTATATATAAATAGTATTCACAAATATACATATATTTTATATCAACTCCAGGAAGATGTAGTCTTTAGTCTCAACGTGATACAAAGCTTGTACATAGGACTGTCGAATATTATTCCTGTCAACAAGACAGATTTAGTATGGTGAAATCAACGACAACCTTCCCCAAGTT-------------------------------------------------
Ntennessensis_IndianCave_N052 ACAATGTTCCAAAAATGTTTTAATTGATTGAATTTTTTTAATCGTTTAAATGTAACATTGTTCTTATTTTTTTTCCTATTCGCAGCTGCCCACAGACACTGACGATTCGGACCGATCTCACAGTGGCATCGACGCATTCAGGTTCATGCTGGAATCGAACAAAGGCCGGACCATGCTCGAATTTCAAGAACTCATGACTGTATTCCAGCTCCTGCACTGGAACGGCAGTCTAAAGGCGATGCGGGAACGTCAGTGCTCCCGCCAGGAAGTGGTCGCCCACTACTCCCACAGAGCCCTGGACGACGACATGAGGTCTCAGATGGCCCTGGACTGGATAGCCAGGGAACAGGAGGCACCAGGGGTCATCTCCAGGGAACTGACCAGTTCAGAGCGGGAACTGGAAGCGGCCAGATTGGCCGGTCGTGAACTCAGGTTTCCCAAAGAAAAAAGAGATATCCTCATGCTGGCCTGTGGTCAAGTGAACACTGTCAACGGCCTGAGCTAAAGTTGACACTTTATATATAAATAGTATTCACAAATATACATATATTTTATATCAACTCCAGAAAGATGTAGTCTTTAGTCTCAACGTGATACAAAGCTTGTACA----------------------------------------------------------------------------------------------------------------------------
Ntennessensis_LittleStony_N645 -------------------------------------------------------------------------------------------------------GATTCGGACCGATCTCACAGTGGCATCGACGCATTCAGGTTCATGCTGGAATCGAACAAAGGCCGGACCATGCTCGAATTTCAAGAACTCATGACTGTATTCCAGCTCCTGCACTGGAACGGCAGTCTAAAGGCGATGCGGGAACGTCAGTGCTCCCGCCAGGAAGTGGTCGCCCACTACTCCCACAGGGCCCTGGACGACGACATGAGGTCTCAGATGGCCCTGGACTGGATAGCCAGGGAACAGGAGGCACCAGGGGTCATCTCCAGGGAACTGACCAGTTCAGAGCGGGAACTGGAAGCGGCCAGATTGGCCGGTCGTGAACTCAGGTTTCCCAAAGAAAAAAGAGATATCCTCATGCTGGCCTGTGGTCAAGTGAACACTGTCAACGGCCTGAGCTAAAGTTGACACTTTATATATAAATAGTATTCACAAATATACATATATTTTATATCAACTCCAGAAAGATGTAGTCTTTAGTCTCAACGTGATACAAAGCTTGTACATAGGACTGTCGAATATTATTCCTGTCAACAAGACAGATTTAGTATGGTGAAATCAACGACAACCTTCCCCAAGTTGGAGGGAACCCACCTTAGCTCTGTCCACACCTCTTTCTGTTCCAGTGAC
Ntennessensis_Watauga_N1046 --------------------------------------------------------------------------CCTATTCGCAGCTGCCCACAGACACTGACGATTCGGACCGATCTCACAGTGGCATCGACGCATTCAGGTTCATGCTGGAATCGAACAAAGGCCGGACCATGCTCGAATTTCAAGAACTCATGACTGTATTCCAGCTCCTGCACTGGAACGGCAGTCTAAAGGCGATGCGGGAACGTCAGTGCTCCCGCCAGGAAGTGGTCGCCCATTACTCCCACAGGGCCCTGGACGACGACATGAGGTCTCAGATGGCCCTGGACTGGATAGCCAGGGAACAGGAAGCACCAGGGGTCATCTCCAGGGAACTGACCAGTTCAGAGCGGGAACTGGAAGCGGCCAGATTGGCCGGTCGTGAACTCAGGTTTCCCAAAGAAAAAAGAGATATCCTCATGCTGGCCTGTGGTCAAGTGAACACTGTCAACGGCCTGAGCTAAAGTTGACACTTTATATATAAATAGTATCCACAAATATACATATATTTTATATCAACTCCAGAAAGATGTAGTCTTTAGTCTCAACGTGATACAAAGCTTGTACATAGGACTGTCGAATATTATTCCTGTCAACAAGACAGATTTAGTATGGTGAAATCAACGAC----------------------------------------------------------------
