# Supplementary material for: ﻿New species in old mountains: integrative taxonomy reveals ten new species and extensive short-range endemism in Nesticus spiders (Araneae, Nesticidae) from the southern Appalachian Mountains
Source: Zookeys. 2023 Feb 3;1145:1–130. doi: 10.3897/zookeys.1145.96724 (PMC10208238; doi:10.3897/zookeys.1145.96724)
Supplement: Supplementary material 4 — Input alignments, analysis log files, and output tree files [file zookeys-1145-001_article-96724__-s004.zip › uce-2001114 (modified).phy]

 79 1391
Nesticus_Japan_G2153 AGAATACTCTTAA----------CATAAGGAAA-GAGAC-------------TAAGTACAATCATTTAGATAATGTTGCATTTGA--GATGGGAGACCATTTAGCAGGGAAGAAGACAATAATTTTTACCCCCATATCTTTCTTCTATTGCAAAAAACAAAATCGTTATAAA---------------------------TACTTTTG---TTTAAATACAAAAAAAAAGATCCCTCAT-ACTTGGGATAACAACATTATAATCCTTA----TAAAAGAATTTC------CAAATAGTTCTACCATACTCATAAAGATTACAGAACCA---AACCAACTCCAGTTCA----AAGGAGAGGCGAATGTTTTTTACGT-TGAACACATAAACAGACAATTGGATTTTAAACTAAAACTTGCATGCACCCATTTTGAGCATCCACTTGTCACTAAGACACTGATATCGGAAAATTAAGGCTTACTCAAGCGGTTCTCA-TTTGTTCCTCAGTATCTTCTGAAGTAAATCTTTGGCTTCCAGCCTCTTGTTGCAAAATGA-------------GGTGTA----AGGAACCCAGGTAAACAAT-CGAAGAAAAGAAGGTAACATCCTATCCAAAATTCTCCCCAGGTTGCCGGCGGCCTCCCTTTCCAGA---AAGTCTAGAACTTGGTGGCACAGGTCAAGTCGGCATCCGGCTGGGAAGGAAGTGACATTCAGGCCGGGTAGTGCATTTTACTTGTGCCCACATGCCCCATGAGATGGCCCCCAGACAACTGGTCATACTGAGGCATGGAGAGGGACAAGGGGTCAGTCACAGAACAGACAAGCAAACTAAACTT-AAAGTGCAAAACAAGTGCAGGGCAGGCAGCGGTTCAGTGATTGCAATCA--------ACTTAA-----------GCTTTATCACATAATTGTTTAACACAACCAGAAA---AATTGAATATCTTATAAAATAA------AATTGTTGGCA----------------------CTTATGTATGTTCG-----GTTGGCATTTCTGTCTTGTTTTATTTTTCAGCTTCAAAAAATAATGTCCCAATA-----------------------TGCCTTGCTTTCAACATCAGCGCCAGGAATACATTTTGAGGGACTTTTTAACCCATTGATGTGCAGCAAATTTTGGAA--------AATTATAAATTTCATTTGAATTAATTTCTTGACTTATTACATTTCA--------------AGAA---------------------------TACCCTAAA----AGAACTGCCCAATCCTTCAGCCAAAT--------------------------------------------ACATTA-----
Nsilvestrii_Hellgate_N1108 ------GTTTGAAATACAGAGTTTATTAAGGGG-GAGGGAGAAATCCC----------CCAGCATCATAGTACTATTGCACAATAATGAAAGAACATAATCAACTATAGTAGAAATTAAACTTTTTTTA----------------------------------------------CCGGATTGTGCTAAAATATCTCCTTACCTTTAAGCTTTAAACACAAAGA-AAAGATCCCTCATCACACAACATGAGAACTCTATAATCCTTTA---TGA---------------GAAGGAATTTTACCTTACTCACTAAGATCACTAAACAA---AACTAGTTCTCGCATAGTTCCAGGAGAGGTGGAAACTTCAAACACTTGAACACATAAACAGACAAATGGATCATAAACTAAAAACTGCATGCACCCATTTTGAGCATCGATTTGTC-CTAAGACACTGAATTCAGAAAGTTAAGGCTTACTC-AAGCGCTCTGGTTTTGTTTGTTTTTCCCTTCCAGAGGTATTCTTTGGCTTCTTGTCTCTTGGTGGAAAATGGGG-----------CAAGTGTTGAGGGAACCCAGGAAAAAGAACTGAAGAAAAGAAGGTAAGGTCCTATCCAA--TCCTCACCAGGTGGGCGACGGCTCCCCTTTCCAGA----ATCCTAGAACTTGGTGGCACAGGTCAGGTCGGCGTCCGGCTGGGAAGGAAGTGACATTCAGGCCGGGTAGTGCATTTTAGATGTGCCCACATGCCCCATGAGATGGCCCCCAGACAACTGGTCATACTGAGGCATGGAGAGGGACAAGGGGTCAGTCACAGAACAGACAAGCAAACTAAACTC-AAAGTGCAAAACAAGTGCAAGGCAGGCAGCGGTTCAGTGATTGTAAACCTCAACCCCTTTCATTACACCTACCAGTACCAGAATACAGTTTCTTTATGCATTAAGATAGTGAACACTCCTGCTTAGACAGAAAATAGGTGTGTGTTAACGGAGGTTCGAATG----TACATATTTTTTAACGCGAAGTTATGTTCTACTCCATTATAA----------CAGGTTGTAGAAAATATTAACTGAAGACAAAGTGTAGCAGTCAAAAGTTACAATTTAGTACTTAAATTCACAAACAGAACAA----------TTAAAACTCTCAACAAACTT------AAAATCCCCCCCCCCCCCAATAGCCAAAATATTAATAAAGCTTCTTGAGGTTATTAAGTTTTCA--------------AAGA----------------TATTAAAATAGCATCCTAAAACTTTTGTAAACCCGCAATGATAATTAAGT---------------------------------TAACAATCACT-----------
Narcheri_Cheaha_N023 ------------------GTCTTCAGAAATAAAGGGGGCACAGACTTTATAATAAGTACAAGCTTCAAGGTGATGTTACGTTTAAAAGATATAATACAATCGGGCAAGAAAGAAATTATACATTTTTTACCCCTTCTCAGTAAAATTGCAACACTAACAAAATTGTTATATAAAACTGGATTGTGCTAAAATATTTCCTTACCTTTAGGCATTCAACACAAAGAAAAAGATCCCTCATCACTTAACATAAAAATTCTATAATCATTTTGTGAAAAGAAATTTCACATCGAAAAGAGTGTATTTTTACTTGCTAAGACTATTGAACAAAACAACTAGTTCTCACATAGTTCCAGAAGAGGTGGTAACTTCAAACTC-TGAACACATAAACAGACAAATGGATTTGAAACTAAAAACTGCATGCACCCATTTTGAGCATCCATTTGTCATTAAGACACTGATATCAGAAAATTAAGGCTTACTCAAAGCAT--TCGTTTGGTTTCTCAGACTTCGCTGAGGCAATTCTTTGGCTTCCTGTCTCTTGTTGGAAAATGGGGTTTGTGTGTATGATGTGTTGAGGGAACCCAAGGAAACAATTTGAAGAAAAGAAGGTAAGGTCCTATCCAATTTTCTCACCAGGTGGGCAGCTTCTTCCATTTCCAAACACAGTCCTAGAACTTGGTGGCGCAGGTCAGGTCGGCGTCCGGCTGGGAAGGAAGTGACATTCAGGCCGGGTAGTGCATTTTAGATGTGCCCACATGCCCCATGAGATGGCCCCCAGACAACTGGTCATACTGAGGCATGGAGAGGGACAAGGGGTCAGTCACAGAACAGACAAGCAAACTAAACTT-AAAGTGCAAAACAAGTGCAAGGCAGGCAGCAGTTCAGTGATTGCAAACACAC-----------GACACTCACCAACTGCAATGCATA-TTTTAT-ATGCATTTAGAAATTGAATTATA-------------------------------------------------------------------------------------------------------------------------------------------------------------------------------------------------------------------------------------------------------------------------------------------------------------------------------------------------------------------------------------------------------------------------------------
Narcheri_MillShoalCreek_N727 -----------------------------------------------------------------------------------------------------------------------------------------------------------------------------------------------------------------------------------------------------------------------------------------------------------------------------------------------------------------------------------------------------------------------------------------------------------------------------------------------CTCAAAGCAT--TCGTTTGGTTTCTCAGACTTCGCTGAGGCAATTCTTTGGCTTCCTGTCTCTTGTTGGAAAATGGGGTTTGTGTGTATGATGTGTTGAGGGAACCCAAGGAAACAATTTGAAGAAAAGAAGGTAAGGTCCTATCCAATTTTCTCACCAGGTGGGCAGCTTCTTCCATTTCCAAACACAGTCCTAGAACTTGGTGGCGCAGGTCAGGTCGGCGTCCGGCTGGGAAGGAAGTGACATTCAGGCCGGGTAGTGCATTTTAGATGTGCCCACATGCCCCATGAGATGGCCCCCAGACAACTGGTCATACTGAGGCATGGAGAGGGACAAGGGGTCAGTCACAGAACAGACAAGCAAACTAAACTT-AAAGTGCAAAACAAGTGCAAGGCAGGCAGCAGTTCAGTGATTGCAAACACACGACAC------GACACTCACCAACTGCAATGCATATT------ATGCATTCAGAAATTGAATTATATTCTCCCAAAAAAAAAGAAGAGAAGGCAGACATTGAGTCAAATAATACAG-----------------------------------------------------------------------------------------------------------------------------------------------------------------------------------------------------------------------------------------------------------------------------------------------------------------------------------------------------------------------------------
Nbarri_Bishop_N1072 ----------------------------------------------------TAAGTACAAGCTTTAAGATGATGTTACGTTTAAAAGACATAATACAATTGGGCAGGAAAGAAATTATACATTTTTTACCCCGTCTCAGTAAAATTGTATCCATAACAAAAACGTTATATAGAACTCGATTGTGCTAAAATATCTCCTTACCTTTAGGCTTTAAACACAAAGAAAAAGATCCCTCATCACTTAACATAAAAATTCTATAATCATTTGGTGAAAAGGAATTTCACATCAAAAAGAGTTTATTTTTACTTGCTAAGGCTACTAAACAAAACAACTAGTTCTCACATAGTTCCAGAAGAGGTGGTAGCTTCAAACTC-TGAACACATAAACGGACAAATGGATTTTAAACTAAAAACTGCATGCACCCATTTTGAGCATCCATTTGTCATTAAGACACTGATATCAGAAAGTTAAGGCTTACTCAAAGCGTTCTCG-TTTGTTCCTCAGACTCCGCTGAGGCAATTCTTTGGCTTCCTGTCTCTTGTTGGAAAATGGGGTTTGTGTGTGTGATGTGTTGAGGGAACCCAAGGAAACAATTTGAAGAAAAGAAGGTAAGGTCCTATCCAATTTTCTCACCAGGTGGGCAGCTTCTTCCATTTCCAAACACAGTCCTAGAACTTGGTGGCGCAGGTCAGGTCGGCGTCCGGCTGGGAAGGAAGTGACATTCAGGCCGGGTAGTGCATTTTAGATGTGCCCACATGCCCCATGAGATGGCCCCCAGACAACTGGTCATACTGAGGCATGGAGAGGGACAAGGGGTCAGTCACAGAACAGACAAGCAAACTAAACTTAAAAGTGCAAAACAAGTGCAAGGCAGGCAGCAGTTCAGTGATTGCAAACACATACCCCTTTTATTACACTCACCAACTTCAGTGCATATTTTTTT-ATGCATTTAGAAACTGAAAGATATTCTTCAAAAAATTAAGAAGAAAATGCAGGCGTTGAGTCAAATAACACAGCATCTTTATAGATGATTA-GTTTTATCTCATCTCTCATGGAATATATTCCCAAGCCAAACAAAACAAAATTTGAGAATTGAGAAGAGAGACCAAAAGGTTTGCTTTATTTACCATTTTTGCAC--AGACTGTTTTTTGGCCAGTGAATCAACCAAGAAATGTATAATTAAGATAGCAACACTACCTGACCACAAAATTAGTCAAAGCCACCCTCAAGATTGGTCAGTTTTTAAAGTTCATATAGGGAAAATTTCTTAACTGTTCCACACAACAGCACTATTCTAAAACTTAGGACAGCCTTTTCTAAAAGCGAAGTTTTGTCCACTACAGATTCACTAATAATTTGGAATAACATTCATCATTTTATATTT
Nbarri_LostCoveCave_N0065 -------------------------------------------------------------------------------------------------------------------------------------------------------------------------------------------------------------------------------------------------------------------------------------------------------------------------------------------------------------------------------TCAAACTC-TGAACACATAAACGGACAAATGGATTTTAAACTAAAAACTGCAT-------------GCATCCATTTGTCATTAAGACACTGATATCAGAAAGTTAAGGCTTACTCAAAGCGTTCTCG-TTTGTTCCTCAGACTCCGCTGAGGCAATTCTTTGGCTTCCTGTCTCTTGTTGGAAAATGGGGTTTGTGTGTATGATGTGTTGAGGGAACCCAAGGAAACAATTTGAAGAAAAGAAGGTAAGGTCCTATCCAATTTTCTCACCAGGTGGGCAGCTTCTTCCATTTCCAAACACAGTCCTAGAACTTGGTGGCGCAGGTCAGGTCGGCGTCCGGCTGGGAAGGAAGTGACATTCAGGCCGGGTAGTGCATTTTAGATGTGCCCACATGCCCCATGAGATGGCCCCCAGACAACTGGTCATACTGAGGCATGGAGAGGGACAAGGGGTCAGTCACAGAACAGACAAGCAAACTAAACTTAAAAGTGCAAAACAAGTGCAAGGCAGGCAGCAGTTCAGTGATTGCAAACACATACCCCTTTTATTACACTCACCAACTTCAGTGCATATTTTTTT-ATGCATTTAGAAACTGAAAGATATTCTTCAAAAAATTAAGAAGAAAATGCAGGCGTTGAGTCAAATAACACAGCATCTTTATAGATGATTA-GTTTTATCTTATCTCTCATGGAATATATTCCCAAGCCAAAC-AAACAAAATTTGAGAATTGAGAAGAGAGACCAAAAGGTTTGCTTTATTTACCATTTTTGCAC--AGACTGTTTTTTGGCCAGTGAACCAACCAAGAAATGTATAATTAAGATAGCAACACTACCTGACCGCAAAATTAGTCAAAGCCACCCTCAAGATTGGTCAGTTTTTAAAGTTCATATAGGGAAAATTTCTTAACTGTTCCACACAACAGCACTATTCTAAAACTTGGGACAGCCTTTTCTAAAAGCGAAGTTTTGTCCACTACAGATTCACTAATAATTTGGAATAACATTCATCATTTTATATTT
Nbarri_eyed_ClayCave_G2082 ---------------------------------------------------ATAAGAACTAGGTTTAGGGTGATGTTACGATTAAAAGACATAATACAATCGGGCAAGAAATAAATTATACATTTTTTACCCCGTCTCAGTAAAATTGCATCAATAACAAAAACGTTCTATAGAACTAGATTGTGCTAAAATATCTCCTTACCTT-------TAAACACAAAGAAAAAGATCCCTCATCACTTAACATAAAAATTCTATAATCATTTGGTGGAAAGGAATTTCACATCGAAAAGAGTTTATTTTTACTTGCTAAGGCTACTAAACAAAACAACTAGTTCTCACATAGTTCCAGAAGAGGTGGTAGCTTCAAACTCTTGAACACATAAACAGACAAATGGATTTTAAACTAAAAACTGCATGCACCCATTTTGAGCATCCATTTGTCCTTAAGACACTGATATCAGAAAGTTAAGGCTTACTTAAAGCGTTCTCGTTTTGTTCCTCAGACTCCGCCGAGGCAATTCTTTGGCTTCCTCTCTCTTGTTGGAAAATGGGGTTTGTATGTATGATGTGTTGAGGGAACCCAAGGAAACAATTTGAAGAAAAGAAGGTAAGGTCCTATCCAATTTTCTCACCAGGTGGGCAGCTTCTTCCATTTCCAAACACAGTCCTAGAACTTGGTGGCGCAGGTCAGGTCGGCGTCCGGCTGGGAAGGAAGTGACATTCAGGCCGGGTAGTGCATTTTAGATGTGCCCACATGCCCCATGAGATGGCCCCCAGACAACTGGTCATACTGAGGCATGGAGAGGGACAAGGGGTCAGTCACAGAACAGACAAGCAAACTAAACTTAAAAGTGCAAAACAAGTGCAAGGCAGGCAGCAGTTCAGTGATTGCAAACACATACCCCTTTTATTACACTCACCAACTTCAGTGCATATTTTTTTTATGCATTTAGAAACTGAACAATATTCCTC---A----------AAAATGCAGACGTTGAGTCAAATAACACATCATCTTTATAGATAA---GGTTTTTTCTCATCTCTCATGTAATATAGTCACAAGCCAAACAAAACAAAATCTGATCATTGAGAAGAGAGGTCAAAAGGTTTGCTTTATTTCCCATTTTTGCACAAAGAGTGCTTTTTGGCCAGTGAACCAACCAAGAAATTTATAATTAAGATAGTGACACTACCTAACCGCAAAATTAGTCAAAGCCACCTTCAAGATTGGTCAGTTTTTAAAGTCCATATAGGGAAAATTTCTTAACTGTTCTGTACAACAGCACTATTCTAAAACTCGGGACAGCCTTTTCCAAAAGCGAAGTTTTGTCCACTACAGATTCACTAATAACTTGGAATAACATTCATCATTTTATATTT
Nbarrowsi_Gregorys_N270 ATAATACTCTAAAATAAGGTCTTCAGAAATAAAGGGGGTACAGACTATATAATACGTACAAGCTTTAGGGTAATGTTACGTTTAAAAGGCATAATACAATCGGGAAAGAAAGAAATTATACATTTTTTACCCCGTCTCAGTAAAATTGTATCAATAACAAAAACGTTCTATAGAACTGGATTGTGCTAAAATATCTCCTTACCTTTAGGCTTTCAACACAAAGAAAAAGATCCCTCATCATTTAACATAAAAATCCTATAATCATTGGGCGAAAAGGAATTTCACATCGAAAAGAGTTTATTTTAACCTGCTAAGACTACTAAACAAAACAACTAGTTCTCACATAGTTCCAGAAGAGGTGGTAGCTTCAAACTC-TGAACACATAAACGGACAAATGGATTTTAAACTAAAAACTGCATGCACCCATTTTGAGCATCCATTTGTCATTAAGACACTGATATCAGAAAGTTAAGGCTCACTCAAAGCGTTCTCG-TCTGTTCCTCGGACTCTGCCGAGGCAATTCTTTGGCTTCCTGTCTCTTGTTGGAAAATGGGGTTTGTGTGTATGATGTGTTGAGGGAACCCAAGGAAACAATCTGAAGAAAAGAAGGTAAGGTCCTATCCAATTTTCTCACCAGGTGGGCAGCTTCTTCCATTTCCAAACGCAGTCCTAGAACTTGGTGGCGCAGGTCAGGTCGGCGTCCGGCTGGGAAGGAAGTGACATTCAGGCCGGGTAGTGCATTTTAGATGTGCCCACATGCCCCGTGAGATGGCCCCCAGACAACTGGTCATACTGAGGCATGGAGAGGGACAAGGGGTCAGTCACAGAACAGACAAGCAAACTAAACTTAAAAGTGCAAAACAAGTGCGAGGCAGGCAGCAGTTCAGTGATTGCAAACACATACCCCTCTTATTACACTCACCAACTTTGGGGCCTATTTTTTTTATGCATTTAGAAACTGAACGATATTCTTCAAAAAAAAGAGAAGAAAATGCAGACGTTGAGTCAAATAACACAGCATCTTTATAGGTAA---GGTTTTTTCTCATCTCTCGTGTAATATATCCACGAGTCAAACAAAACAAAATCTGATCATTGAGAAGAGAGGCCAAAATGTTTGCTTTATTTCCCATTTTTGCACAAAAAGTGCTTTTTGGCCAGTGAACCAACCAAAAAATTTATAATTAAGATAGCAACACTACCTGACCGCAAAATTAGTCCAAGCCACCTTCAAGATTGGTCAGTTTTTAAAGTCCATATAGGGAAAATTTCTTAACTGTTCCATACAACAGCACTATTCTAAAACTTAGGACAGCCTTTTCTAAAAGCGGAGTTTT----------------------------------------------------
Nbarrowsi_Tuckaleechee_N360 ----------------------------------------------------------------------------------------------------------------AAATTGTACATTTTTTACCCCGTCTCAGTAAAATTGTATCAATAACAAAAACGTTCTATAGAACTGGATTGTGCTAAAATATCTCCTTACCTTTAGGCTTTCAACACAAAGAAAAAGATCCCTCATCATTTAACATAGAAATCCCATAATCATTGGGCGAAAAGGAATTTCACATCGAAAAGAGTTTATTTTAACCTGCTGAGACTACTAAACAAAACAACTAGTTCTCACATAGTTCCAGAAGAGGTGGTAGCTTCAAACTC-TGAACACATAAACGGACAAATGGATTTTAAACTAAAAACTGCACGCACCCATTTTGAGCATCCATTTGTCATTAAGACACCGACACCAGAAAGTTAAGGCTGACTCGGAGCGTTCTCG-TCTGTTCCTCGGACTCTGCCGAGGCCATTCTTTGGCTTCCGGTCTCTTGTTGGAGAATGGGGTTTGTGTGTATGATGTGTTGAGGGAACCCAAGGAAACAATCTGAAGAAAAGAAGGTAAGGTCCTATCCAATGTTCTCACCAGGTGGGCAGCTTCTTCCATTTCCAAACGCAGTCCTAGAACTTGGTGGCGCAGGTCAGGTCGGCGTCCGGCTGGGGAGGAAGTGACATTCAGGCCGGGTAGTGCATTTTAGATGTGCCCACATGCCCCGTGAGATGGCCCCCAGACAACTGGTCATACTGAGGCATGGAGAGGGACAAGGGGTCAGTCACAGAACAGACAAGCAAACTAAACTTAAAAGTGCAAAACAAGTGCGAGGCAGGCAGCAGTTCAGTGATTGCAAACACATACCCCTCTTATTACATTCACCAACTTCAGTGCCTATTTTTTTTATGCATTTAGAAACTGAACGATATTCTTC-AAAAAAAAAGAAGAAAATGCAGACGTTGAGTCAAATAACACAGCATCTTTACAGGTAA---GGTTTTTTCTCATCTCTCGTGTAATATATCCACGAGCCAAACAAAACAAAATCTGATCATTGAGAAGAGAGGCCAAAAGGTTTGCTTTATTTCCCATTTTTGCACAATGAGTGCTTTTTGGCCAGTGAACCAACCAAAAAATTTATAATTAAGATAGCAACACTACCTGACCGCAAAATTAGTCCAAGCCACCTTCAAGATTGGTCAGTTTTTAAAGTCCATATAGGGAAAATTTCTTAACTGTTCCATACAACAGCACTATTCTAAAACTTAGGACAGCCTTTTCT------------------------------------------------------------------
Nbishopi_DryFalls_N150 -------------------------------------------------------------------------------------------TAATACAATCGGGCAAGAAAGAAATTATACATTTTTTTCCCCGTCTCAGTAAAATTGTATCCATAACAAAAACGTTCTATAGAACTAGATTGTGCTAAAATATCTCCTTAC-------CTTTAAACACAAAGAAAAAGATCCCTCATCACTTAACATAAAAATTCTGTAATCATTTGGTGAAAAGGAATTTCACATCGGAAAGAGTTTATTTTTACTTGCTAAGGCTACTCAACAAAACAACTAGTTCTCACATAGTTCCAGAAGAGGTGGTAGCTTCAAACTCTTGAACACATAAACAGACAAATGGATTTGAAACTAACAACTGCATGCACCCATTTTGAGCATCCATTTGTCATTAAGACACTGATATCAGAAAGTTAAGGCTTACTCAAAACGTTCTCGTTTTGTTC------CTCCGCCGAGGCAATTCTTTGGCTTCCTGTCTCTTGTTGGAAAATGGGGTTTGTGTGTATGATGTGTTGAGGGAACCCAAGGAAACAATTTGAAGAAAAGAAGGTAAGGTCCTATCCAATTTTCTCACCAGGTGGGCAGCTTCTTCCATTTCCAAACACAGTCCTAGAACTTGGTGGCGCAGGTCAGGTCGGCGTCCGGCTGGGAAGGAAGTGACATTCAGGCCGGGTAGTGCATTTTAGATGTGCCCACATGCCCCATGAGATGGCCCCCAGACAACTGGTCATACTGAGGCATGGAGAGGGACAAGGGGTCAGTCACAGAACAGACAAGCAAACTAAACTTAAAAGTGCAAAACAA------GGCAGGCAGCAGTTCAGTGATTGCAAACACATACCCCTCTTATTACACTCACCAACTTCCGTGCCTA--TTTTTTATGCATTTAGAAACTGAATGATATTCTTCAAAAAAAAAAGAAGAAAATGCAGACGTTGAGTCAAATAACACAGCATCTTTATAGATGATTAGGTTTTTTCTCATCTCTCAAGCCAAATATTCCCAAGCCAAACAAAACAAAATCTGAGAATTGAGAAGAGAGACCAAAAGGTGTGCTTTATTTACCATTTTTGCACAAAGC----TTATTGGCCAGTGAACCAACCAAGAAATGTATAATTAAGATAGCAACATTACCTGACCGCAAAATTAGTCAAAGCCACCTTCAAGATTGGTCAGTTTTTAAAGTTCATATAGGGAAAAATTCTGAACTGTTCCACACAACAGCACTATTCTAAAACTTATGACAGCTTTTCCTAAAAGCGAAGTTTTGTCCACTACAGATTCACTAATAATTTGGAATAACA-----------------
Nbishopi_StandingIndian_N131 ----------------AGGTCTTCAGAAATAAAGGGGGCACAGACTATATAATAAGTACAAGCTTTAGGGTAATGTTACGTTTAAAAGACATAATACAATCGGGCAAGAAAGAAATTATACATTTTTTACCCCGTCTCAGTAAAATTGTATCCATAACAAAAACGTTCTATAGAACTAGATTGTGCTAAAATATCTCCTTAC-------CTTTAAACACAAAGAAAAAGATCCCTCATCACTTAACATAAAAATTCTGTAATCATTTGGTGAAAAGGAATTTCACATCGGAAAGAGTTTATTTTTACTTGCTAAGGCTACTCAACAAAACAACTAGTTCTCACATAGTTCCAGAAGAGGTGGTAGCTTCAAACTCTTGAACACATAAACAGACAAATGGATTTGAAACTAACAACTGCATGCACCCATTTTGAGCATCCATTTGTCATTAAGACACTGATATCAGAAAGTTAAGGCTTACTCAAAGCGTTCTCGTTTTGTTC------CTCCGCCGAGGCAATTCTTTGGCTTCCTGTCTCTTGTTGGAAAATGGGGTTTGTGTGTATGATGTGTTGAGGGAACCCAAGGAAACAATTTGAAGAAAAGAAGGTAAGGTCCTATCCAATTTTCTCACCAGGTGGGCAGCTTCTTCCATTTCCAAACACAGTCCTAGAACTTGGTGGCGCAGGTCAGGTCGGCGTCCGGCTGGGAAGGAAGTGACATTCAGGCCGGGTAGTGCATTTTAGATGTGCCCACATGCCCCATGAGATGGCCCCCAGACAACTGGTCATACTGAGGCATGGAGAGGGACAAGGGGTCAGTCACAGAACAGACAAGCAAACTAAACTTAAAAGTGCAAAACAA------GGCAGGCAGCAGTTCAGTGATTGCAAACACATACCCCTCTTATTACACTCACCAACTTCCGTGCCTA--TTTTTTATGCATTTAGAAACTGAATGATATTCTTCAAAAAAAAAAGAAGAAAATGCAGACGTTGAGTCAAATAACACAGCATCTTTATAGATGATTAGGTTTTTTCTCATCTCTCAAGCCAAATATTCCCATGCCAAACAAAACAAAATCTGAGAATTGAGAAGAGAGACCAAAAGGTGTGCTTTATTTACCATTTTTGCACAAAGC----TTATTGGCCAGTGAACCAACCAAGAAATGTATAATTAAGATAGCAACATTACCTGACCGCAAAATTAGTCAAAGCCACCTTCAAGATTGGTCAGTTTTTAAAGTTCATATAGGGAAAAATTCTGAACTGTTCCACACAACAGCACTATTCTAAAACTTATGACAGCTTTTCCTAAAAGCGAAGTTTTGTCCACTACAGATTCACTAATAATTTGGAATAACATTCATCATTTTATATTT
Nbrimleyi_NewberryCr_N984 -----------------------------------------AGACTGTATAATAAGTACAAGCTTTAGGGTAATGTTACGTTTAAAAGACATAATACAATCGGGCAAGAAAGAAATTATACATTTTTTACCCCGTCTCAATAAAATTGTATCAATAACAAAAACGTTATATAGAACTAGATTGTGCTAAAATATCTCCTTACCTTTAGGCTTTAAACACAAAGAAAAAGATCCCTCATCACTTAACATAAAAATTCTATAATCATTTGGTGAAATGGAATTTCACATCGAAAAGAGTTTATTTTTACTTGCTAAGGCTACTAAACAAAACAACTAGTTCTGACATAGTTCCAGAAGAGG-------TTCAAACTC-TGAACACATAAACAGACAAATGGATTTTAAACTAAAAACTGCATGCACCCATTTTGAGCATCCATTTGTCATTAAGACACTGATATCAGAAAGTTAAGGCTTACTCAAAGCGTTCTCG-TTTGTTCCTCAGACTCCGCTGAGGCAATTCTTTGGCTTCCTGTCTCTTGTTGGAAAATGGGGTTTGTGTGTATGATGTGTTGAGGGAACCCAAGGAAACAATTTGAAGAAAAGAAGGTAAGGTCCTATCCAATTTTCTCACCAGGTGGGCAGCTTCTTCCATTTCCAAACACAGTCCTAGAACTTGGTGGCGCAGGTCAGGTCGGCGTCCGGCTGGGAAGGAAGTGACATTCAGGCCGGGTAGTGCATTTTAGATGTGCCCACATGCCCCATGAGATGGCCCCCAGACAACTGGTCATACTGAGGCATGGAGAGGGACAAGGGGTCAGTCACAGAACAGACAAGCAAACTAAACTTAAAAGTGCAAAACAAGTGCAAGGCAGGCAGCAGTTCAGTGATTGCAAACACATACCCCTTTTATTACACTCACCAACTTCAGTGCATATTTTTTTTATGCATTTAGAAACTGAAC-----TCTTCAAAAAAAAAAGAAGAAAACGCAGACGTTGAGTCAAATAACACGGCATCTTTATAGATGATTAGTTTTTTTCTCATCTCTCATGGAATATATTCCCAAGCCAAAGAAAACAAAATCAGAGAATTGAGAAGAGAGACCGAAAGGTTTGCTTTATTTACCATTTTTACACAAAGACTGCTTTTTGGCCAGTGAACCAACCAAAAAATTTATAATTAAGATAGCAACACTGCCTGACAGCAAAATTAGTCAAAGCCACCTTCAAGAATGGTTAGTTTTTAGAGTTCATATGGGGAAAATTTCTTAACTGTTCCACACAACAGCACTATTCTAAAACTTAGGACAGCCTTTTCTAAAAGCGAAGTTTTGTCCA-----------------------------------------------
Ncanei_Egypt_N958 ----------------------------------GGGGCACAGACTATATAATAAGTACAAGCTTTACGGTCATGTTACGTTTAAAAGACATACTACAATCGGGCAAGAAAGAAATTATACATTTTTTACCCCGTCTCAATAAAATTGTATCAATAACAAAAACGTTATATAGAACTAGATTGTGCTAAAATATCTCCTTACCTTTAGGCTTTAAACACAAAGAAAAAGATCCCTCATCACTTAACATAAAAATTCTATAATCATTTGGTGAAAAGGAATTTCACATCGAAAAGAGTTTATTTTTACTTGCTAAGGCTACTAAACAAAACAACTAGTTCTCACATAGTTCCAGAAGAGGTGGTAGCTTCAAACTC-TGAACACATAAACAGACAAATGGATTTTAAACTAAAAACTGCATGCACCCATTTTGAGCATCCATTTGTCATTAAGACACTGATATCAGAAAGTTAAGGCTTACTCAAAGCGTTCTCG-TTTGTTCCTCAGACTCCGCTGAGGCAATTCTTTGGCTTCCTGTCTCTTGTTGGAAAATGGGGTTTGTGTGTATGATGTGTTGAGGGAACCCAAGGAAACAATTTGAAGAAAAGAAGGTAAGGTCCTATCCAATTTTCTCACCAGGTGGGCAGCTTCTTCCATTTCCAAACACAGTCCTAGAACTTGGTGGCGCAGGTCAGGTCGGCGTCCGGCTGGGAAGGAAGTGACATTCAGGCCGGGTAGTGCATTTTAGATGTGCCCACATGCCCCATGAGATGGCCCCCAGACAACTGGTCATACTGAGGCATGGAGAGGGACAAGGGGTCAGTCACAGAACAGACAAGCAAACTAAACTTAAAAGTGCAAAACAAGTGCAAGGCAGGCAGCAGTTCAGTGATTGCAAACACATACCCCTTTTATTACACTCACCAACTTCAGTGCATATTTTTTT-ATGCATTTAGAAACTGAACGATATTCTTCAAAAAAAAAAGAAGAAAATGCAGACGTTGAGTCAAATAACACAGCATCTTTATAGATGATTA-GTTTTTTCTCGTCTCTCATGGAATATATTCCCAAGCCAAAGAAAACAAAATCGGAGAATTGAAAAGAGAGACCAAAAGGTTTGCTTTATTTACCATTTTTACACAAAGACTGCTTTTTGGCCAGTGAACCAACCAAGAAATTTATAATTAAGATAGCAATACTACCTGACCACAAAATTAGTCAAAGCCACCTTCAAGATTGGTCAGTTTTTAAAGTTCATACAGGGAAAATTTCTTAACTGTTCCACACAACAGCACTATTTTAAAACTTAGGACAGCCTTTTCTAAAAGCAAAGTTTTGTCCACTACAGATTCACTAATAATTTGGAATAACATTCATCATTTTATA---
Ncarolinensis_Grandfather_N218 -----------------------------------------------------------------------------------------------------------------------------------------CGGTAAAATTGTATCAATAACAAAAACGTTATACATAACTAGATTGTGCTAAAATATCTCCTCACCTTTAGGCTTTAAACACAAAGAAAAAGATCCCTCATCACTTAACATAAAAATTCTATAATCATTTGGTGAAAAGGAATTTCACATCGAAAAGAGTTTATTTTTACTTGCTAAGGCTACTAAACAAAACAACTAGTTCTCACACAGTTCCAGAAGAGGTGGTAGCTTCAAACTCTTGAACACATAAACAGACAAATGGATTTGAAACTAAAAACTGCATGCACCCATTTTGAGCATCCATTTGTCCTTAAGACACTGATATCAGAAAGTTAAGGCTTACTCAGAGCGTTCTCGTTTTGTTCCTCGGACTCCGCCGGGGCAATTCTTTGGCTTCCTGTCTCTTGTCGGAAAATGGGGTTTGTGTGTATGATGTGTTGAGGGAACCCAAGGAAACAATTTGAAGAAAAGAAGGTAAGGTCCTATCCAATTTTCTCACCAGGTGGGCAGCTTCTTCCATTTCCAAACACGGTCCTAGAACTTGGTGGCGCAGGTCAGGTCGGCGTCCGGCTGGGAAGGAAGTGACATTCAGGCCGGGTAGTGCATTTTAGATGTGCCCACATGCCCCATGAGATGGCCCCCAGACAACTGGTCATACTGAGGCATGGAGAGGGACAAGGGGTCAGTCACAGAACAGACAAGCAAACTAAACTTAAAAGTGCAAAACAAGTGCAAGGCAGGCAGCAGTTCAGCGATTGCAAACACAGACCCCTCTTATTACACTCACCAACTTCAGTGCATATTTTTTTTATGCATTTAGAAACAAAACGATATTCTTC---AAAAAAAGAAGAAAATGCAGACGTTGAGTCAAATAACACATCCTCTTTATAGATAA---GGTTTTTTCTCATCTCTCGTGTAATATAGTCACAAGCCAAACAAAACAAAATCTGATCATTGAGAAGAGAGGCGAAAAGGTTTGCTTTATTTCCCATTTTTGCACAAAGAGTGCTTTTTGGCCAGTGAACCAACCAAGAAATTTATAATTAAGATAGCAACACTACCTAACCACAAAATTAGTCAAAGCCACCTTCAAGATTGATCAGTTTTTAAAGTCCATATAGGGAAAATTTTTTAACTGTTCCATACAACAGCACTATTCTAAAACTTGGGACAGCCTTTTACAAAAGCGAAGTTTTGTCCACTACAGATTCACTAATAACTTGGAATAACATTCATCATTTTATATTT
Ncarolinensis_LinvilleCaverns_N227 ---------------------------------------------------------------------------------------------------------------------------------------------------------------------------------------------------------------------------------------------------------------------------------------------------------------------------------------------------------------------------------------------------------------------AACTAAAAACTGCATGCACCCATTTTGAGCATCCATTTGTCCTTAAGACACTGATATCAGAAAGTTAAGGCTTACTCAGAGCGTTCTCGTTTTGTTCCTCGGACTCCGCCGAGGCAATTCTTTGGCTTCCTGTCTCTTGTTGGAAAATGGGGTTTGTGTGTATGATGTGTTGAGGGAACCCAAGGAAACAATTTGAAGAAAAGAAGGTAAGGTCCTATCCAATTTTCTCACCAGGTGGGCAGCTTCTTCCATTTCCAAACACAGTCCTAGAACTTGGTGGCGCAGGTCAGGTCGGCGTCCGGCTGGGAAGGAAGTGACATTCAGGCCGGGTAGTGCATTTTAGATGTGCCCACATGCCCCATGAGATGGCCCCCAGACAACTGGTCATACTGAGGCATGGAGAGGGACAAGGGGTCAGTCACAGAACAGACAAGCAAACTAAACTTAAAAGTGCAAAACAAGTGCAAGGCAGGCAGCAGTTCAGCGATTGCAAACACAGACCCCTCTTATTACACTCACCAACTTCAGTGCATATTTTTTTT-TGCATTTAGAAACTGAACGATATTCTTC---AAAAAAAGAAGAAAATGCAGACGTTGAGTCAAATAACACATCCTCTTTATAGATAA---GGTTTTTTCTCATCTCTCGTGTAATATAGTCACGAGCCAAACAAAACAAAATCTGATCATTGAGAAGAGAGGCCGAAAGGTTTGCTTTATTTCCCATTTTTGCACAAAGAGTGCTTTTTGGCCAGTGAACCAACCAAGAAATTTATAATTAAGATAGTGACACTACCTAACCGCAAAATTAGTCAAAGCCACCTTCAAGAGTGGTCAGTTTTTAAAGTCCATAT---------------------------------------------------------------------------------------------------------------------------------
Ncarteri_English_N031 ATAATACTCTAAAATAAGGTCTTCAGAAATAAAGGGGGCACAGACTATATAATAAGTACAAGCTTTAGGGTGATGTTACGTTTAAAAGACATGATACAATCGGGCAGGAAAGAAATTATACATTTTTTACCCCGTCTCGGTAAAATTGTATCCATAACAAAAACGTTCTATAGAACTAGATTGTGCTAAAATATCTCCTTACCTTTAGGCTTTAAACATAAAGAAAAAGATCCCTCATCACTTAACATAAAAATTCTACAATCATTTGGTGAAAAGGAATTTCACATCGAAAAGA-----TTTTTACTTGCTAAGACTACTAAACAAAACAACTAGTTCTCACATAGTTCCAGAAGAGGTGGTAGCTTCAAACTCTTGAACACATAAACAGACAAATGGATTTTAAACTAAAAACTGCATGCACCCATTTTGAGCATCCATTTGTCATTAAGACACTGATATCAGAAAGTTAAGGCTTACTCAAAGCGTTCTCATTTTGTTCCTCAGACTCCGCTGAGGCAATTCTTTGGCTTCCTGTCTCTTGTTGGAAAATGGGGTTTGTGTGTATGATGTGTTGAGGGAACCCAAGGAAACAATTTGAAGAAAAGAAGGTAAGGTCCTATCCATTTTTCTCACCAGGTGGGCAGCTTCTTCCATTTCCAAACACAGTCCTAGAACTTGGTGGCGCAGGTCAGGTCGGCGTCCGGCTGGGAAGGAAGTGACATTCAGGCCGGGTAGTGCATTTTAGATGTGCCCACATGCCCCATGAGATGGCCCCCAGACAACTGGTCATACTGAGGCATGGAGAGGGACAAGGGGTCAGTCACAGAACAGACAAGCAAACTAAACTTAAAAGTGCAAAAC-----------AGGCAGCAGTTCAGTGATTGCAAACACATACCCCTTTTATTACACTCAACAACTTCAGTGCCTATTTTTTTTATGCATTTAGAAACTGAACAATATTCTTCAAAAAAAAAAAAAGAAAATGCAGGCGCTGAGTCAAATAACACAGCATCTTTATAGATAAAAG---TTTTTCTCATCTCTCATGTAATATATTCACAAGCCAAACAAAACGAAATCTGATCATTGAGAAGAAAGGCCAAAAGGTTTGTTTTATTTCCCAATTTTGCACAAAGAATGCTTTTTGGCCAGTGAACCAACCAAGAAATTTATAATTAAGATAGCAACACTACCTGACCGCAATAGTAGTCAAAGCCACCTTCAAGATTGGTCAGCTTTTAAAGTCCATATAGGGAAAATTTCTTAACTGTTCCATACAACAGCACTATTCTAAAAGTTAGGACAGCCTTTTCTAAAAGCGAAGTTTTGTCCACTGCAGATTCACTAATAACTTGGAATAACATTCAAAAAATTTTATTT
Ncarteri_LaurelCave_nearTYPE_N0296 --------------------------------------------------------------CTTTAGGGTGATGTTACGTTTAAAAGACACAATACAATCGGGCAGGAAAGAAATTATACATATTTTACCCCATCTCGGTAAAATTGTATCCATAACAAAAACGTTCTATAGAACTAGATTGTGCTAAATTATCTCCTTACCTTTAGGCTTCAAACACAAAGAAAAATATCCCTCATCACTTAACATAAAAATTCTATAATCATTTGGTGAAAAGGAATTTCACATCGAAAAGAGTTTATTTTTACTTGCTAAGACTACTAAACAAAACAACTAGTTCTCACATAGTTCCAGAAGAGGTGGTAGCTTCAAACTCTTGAACACATAAACAGACAAATGGATTTTAAACTAAAAACTGCATGCACCCATTTTGAGCATCCATTTGTCATTAAGACACTGATATCAGAAAGTTAAGGCTTACTCAAAGCGTTCTCATTTTGTTC------CTCCGCTGAGGCAATTCTTTGGCTTCCTGTCTCTTGTTGGAAAATGGGGTTTGTGTGTATGATGTGTTGAGGGAACCCAAGGAAACAATTTGAAGAAAAGAAGGTAAGGTCCTATCCATTTTTCTCACCAGGTGGGCAGCTTCTTCCATTTCCAAACACAGTCCTAGAACTTGGTGGCGCAGGTCAGGTCGGCGTCCGGCTGGGAAGGAAGTGACATTCAGGCCGGGTAGTGCATTTTAGATGTGCCCACATGCCCCATGAGATGGCCCCCAGACAACTGGTCATACTGAGGCATGGAGAGGGACAAGGGGTCAGTCACAGAACAGACAAGCAAACTAAACTTAAAAGTGCAAAAC-----------AGGCAGCAGTTCAGTGATTGCAAACACATACCCCTTTTATTACACTCAACAACTTCAGTGCCTATTTTTTTTATGCATTTAGAAACCGAACAATATTCTTCAAAAAAAAAAGAAGAAAATGCAGGCGCTGAGTCAAATAACACAGCATCTTTATAGATAAAAA--TTTTTTCTCATCTCTCATGTAATATATTCACAAGCCAAACAAAACGAAATCTGATCATTGAGAAGAAAGGCCAAAAGGTTTGTTTTATTTCCCAATTTTACACAAAGAGTGCTTTTTGGCCAGTGAACCAACCAAGAAATTTATAATTAAGATAGCAACACTACCTGACCGCAAAATTAGTCAAAGCCACCTTCAAGATTGGTCAGCTTTTAAAGTCCATATAGAGAAAATTTCTTAACTGTTCCATACAACAACACTATTCTAAAACTTAAGACAGCCTTTTCTAAAAGCGAAGTTTTGTCCACTGCAGATTCACTAATAACTTGGAATAACATTCAAATTTTTTTATTT
Ncarteri_PilotMtn_G2185 ATAATACTCTAAAATAAGGTCTTCAGAAATAAAGGGGGCACAGACTATATAATAAGTACAAGCTTTAGGGTGATGTTACGTTTAAAAGACATAATACAATCGGGCAGGAAAGAAATTATACATTTTTTACTCCATCTCGGTAAAATTGTATCCATAACAAAAACGTTCTATAGAACTAGATTGTGCTAAAATATCTCCTTACCTTTAGGCTTCAAACACAAAGAAAAATATCCCTCATCACTTGACATAAAAATTCTATAATCATTTGGTGAAAAGGAATTTCACATCGAAAAGAGTTTATTTTTACTTGCTAAGACTACTAAACAAAACAACTAGTTCTCACATAGTTCCAGAAGAGGTGGTAGCTTCAAACTCTTGAACACATAAACAGACAAATGGATTTTAAACTAAAAACTGCATGCACCCATTTTGAGCATCCATTTGTCATTAAGACACTGATATCAGAAAGTTAAGGCTTACTCAAAGCGTTCTCATTTTGTTCCTCAGACTCCGCTGAGGCAATTCTTTGGCTTCCTGTCTCTTGTTGGAAAATGGGGTTTGTGTGTAT---GTGTTGAGGGAACCCAAGGAAACAATTTGAAGAAAAGAAGGTAAGGTCCTATCCATTTTTCTCACCAGGTGGGCAGCTTCTTCCGTTTCCAAACACAGTCCTAGAACTTGGTGGCGCAGGTCAGGTCGGCGTCCGGCTGGGAAGGAAGTGACATTCAGGCCGGGTAGTGCATTTTAGATGTGCCCACATGCCCCATGAGATGGCCCCCAGACAACTGGTCATACTGAGGCATGGAGAGGGACAAGGGGTCAGTCACAGAACAGACAAGCAAACTAAACTTAAAAGTGCAAAAC-----------AGGCAGCAGTTCAGTGATTGCAAACACATACCCCCTTTATTACACTCAACAACTTCAGTGCCTATTTTTTTTATGCATTTAGAAACTGAACAATATTCTTCAAAAAAAAAAGAAGAAAATGCAGGCGCTGAGTCAAATAACACAGCATCTTTATAGATAAAAG---TTTTTCTCATCTCTCATGTAATATATTCACAAGCCAAACAAAACGAAATCTGATCATTGAGAAGAAAGACCAAAAGGTTTGTTTTATTTCCCAATTTTGCACAAAGAGTGCTTTTTGGCCAGTGAACCAACCAAGAAATTTATAATTAAGATAGCAACACTACCTGCCCGCAAAATTAGTCAAAGCCACCTTCAAGATTGGTCAGCTTTTAAAGTCCATATAGAGAAAATTTCTTAACTGTTCCATACAACAGCACTATTCTAAAACTTAAGACAACCTTTTCTAAAAGCAAAATTTTGTCCACTGCAGATTCACTAATAACTTGGAATAACATTCAAAAATTTTTATTT
Ncarteri_Pitchfork_N363 ----------------------------------------------------------------------------------------------------------------------------------CCCGTCTCGGTAAAATTGTATCCATAACAAAAACGTTCTATAGAACTAGATTGTGCTAAAATATCTCCTTACCTTTAGGCTTTAAACACAAAGAAAAAGATCCCTCATCACTTAACATAAAAATTCTATAATCATTTGGTGAAAAGGAATTTCACATCGAAAAGAGTTTATTTTTACTTGCTAAGACTACTAAACAAAACAACTAGTTCTCACATAGTTCCAGAAGAGGTGGTAGCTTCAAACTCTTGAACACATAAACAGACAAATGGATTTTAAACTAAAAACTGCATGCACCCATTTTGAGCATCCATTTGTCATTAAGACACTGATATCAGAAAGTTAAGGCTTACTCAAAGCGTTCTCATTTTGTTCCTCAGACTCCGCTGAGGCAATTCTTTGGCTTCCTGTCTCTTGTTGGAAAATGGGGTTTGTGTGTATGATGTGTTGAGGGAACCCAAGGAAACAATTTGAAGAAAAGAAGGTAAGGTCCTATCCATTTTTCTCACCAGGCGGGCAGCTTCTTCCATTTCCAAACACAGTCCTAGAACTTGGTGGCGCAGGTCAGGTCGGCGTCCGGCTGGGAAGGAAGTGACATTCAGGCCGGGTAGTGCATTTTAGATGTGCCCACATGCCCCATGAGATGGCCCCCAGACAACTGGTCATACTGAGGCATGGAGAGGGACAAGGGGTCAGTCACAGAACAGACAAGCAAACTAAACTTAAAAGTGCAAAAC-----------AGGCAGCAGTTCAGTGATTGCAAACACATACCCCTCTTATTACACTCAACAACTTCAGTGCCTATTTTTTTTATGCATTTAGAAACTGAACAATATTCTTCAAAAAAAAAAAAAGAAAATGCAGGCGCTGAGTCAAATAACACAACATCTTTATAGATCAAAG---TTCTTCTCATCTCTCATGTAATATATTCACAAGCCAAACAAAACAAAATCTGATCATTGAGAAGAAAGGCCAAAAGGTTTGTTTTATTTCCCAATTTTGCACAAAGAGTGCTTTTTGGCCAGTGAACCCACCAAGAAATTTATAATTAAGATAGCAACACTACCTGACCGCAAAATTAGTCAAAGCCACCTTCAAGGTTGGTCAGCTTTTAAAGTCCATATAGGGAAAATTTCTTAACTGTTCCATACAACAGCACCATTCTAAAACTTAGGACAGCCTTTTCTAAAAGCGAAGTT------------------------------------------------------
Ncarteri_WeberCty_N1044 ATAATACTCGAAAATAAGGTCTTCAGAAATAAAGGGGGCACAGACTATATAATAAGTACAAGCTTTAGGGTGATGTTACGTTTAAAAGACATAATACAATCGGGCAGGAAAGAAATTATACATTTTTTACCCCATCTCGGTAAAATTGTATCCATAACAAAAACGTTCTATAGAACTAGATTGTGCTAAAATATCTCCTTACCTTTAGGCTTCAAACACAAAGAAAAATATCCCTCATCACTTAACATAAAAATTCTATAATCATTTGGTAAAAGGGAATTTCACATCGAAAAGAGTTTATTTTTACTTGCTAAGACTACTAAACAAAACAACTAGTTCTCACATAGTTCCAGAAGAGGTGGTAGCTTCAAACTCTTGAACACATAAACAGACAAATGGATTTTAAACTAAAAACTGCATGCACCCATTTTGAGCATCCATTTGTCATTAAGACACTGATATCAGAAAGTTAAGGCTTACTCAAAGCGTTCTCATTTTGTTCCTCAGACTCCGCTGAGGCAATTCTTTGGCTTCCTGTCTCTTGTTGGAAAATGGGGTTTGTGTGTATGATGTGTTGAGGGAACCCAAGGAAACAATTTGAAGAAAAGAAGGTAAGGTCCTATCCATTTTTCTCACCAGGTGGGCAGCTTCTTCCATTTCCAAACACAGTCCTAGAACTTGGTGGCGCAGGTCAGGTCGGCGTCCGGCTGGGAAGGAAGTGACATTCAGGCCGGGTAGTGCATTTTAGATGTGCCCACATGCCCCATGAGATGGCCCCCAGACAACTGGTCATACTGAGGCATGGAGAGGGACAAGGGGTCAGTCACAGAACAGACAAGCAAACTAAACTTAAAAGTGCAAAAC-----------AGGCAGCAGTTCAGTGATTGCAAACACATACCCCTTTTATTACACTCAACAACTTCAGTGCCTATTTTTTTTATGCATTTAGAAACTGAACAATATTCTTC-AAAAAAAAAGAAGAAAATGCAAGCGCTGAGTCAAATAACACAGCATCTTTATAGATAAAAA---AAATTCTCATCTCTCATGTAATATATTCACAAGCCAAACAAAACGAAATCTGATCATTGAGAAGAAAGGCCAAAAGGTTTGTTTTATTTCCCAATTTTGCAC--AGAGTGCTTTTTGGCCAGTGAACTAACCAATAAATTTATAATTAAGATAGCAACACTACCTGACCGCAAAATTAGTCAAAGCCACCTTCAAGATTGGTCAGCTTTTAAAGTCCATATAGAGAAAATTTCTTAACTGTTCCATACAACAGCACTATTCTAAAACTTAAGACAGCCTTTTTTAAAAGCGAAGTTTTGTCCACTGCAGATTCACTAATAACTTGGAATAACATTCAAAAATTTTTATTT
Ncarteri_div__RainbowCave_G2089 ATAATACTCTAAAATAAGGTCTTCAGAAATAAAGGGGGCACAGACTATATAATAAGTACAAGCTTTAGGGCAATGTTACGTTTAAAAGACATAATACAATCGGGCAAGAAAGTAATTACACATTTTTTACCCCGCCTCAGCAAAATTGCAACGATAACATAAACGTTATATAGAACTGGATTGTGCTAAAATATTTCCTTACCTTTAGGTTTTAAACACAAAGAAAAAGATCCCTCGTGACTTAACGTAAAAATTCTATAACCATTTTGTGAAAAGGAATTTCACATCAAAAAGAGTTTGGTTTTACTTGCTAAGACTACTGAACAAAATAACTAGTTCTCACATAGTTCCAGAAGAGGTGGTAACTTCAAACTC-TGAACACATAAACAGACAAATGGATTTTAAACTAAAAACTGCATGCACCCATTTTGAGCATCCATTTGTCATTAAGACACTGATATCAGAAAGTTAAGGCTTACTCAAAGCGTTCTCTTTTTGTTCCTCAGACTCCGCTGAGGCAATTCTTTGGATTCCTGTCTCTTGTTGGAAAACGGGGTTTGTGTGTATGATGTGTTGAGGGAACCCAAGGAAACAATTTGAAGAAAAGAAGGTAAGGTCCTATCCAATTTTCTCACCAGGTGGGCAGCTTCTTCCATTTCCAAATACGGTCCTAGAACTTGGTGGCGCAGGTCAGGTCGGCATCCGGCTGGGAAGGAAGTGACATTCAGGCCGGGTAGTGCATTTTAGATGTGCCCACATGCCCCATGAGATGGCCCCCAGACAACTGGTCATACTGAGGCATGGAGAGGGACAAGGGGTCAGTCACAGAACAGACAAGCAAACTAAACTT-AAAGTGCAAAACAAGTGCAAGGCAGGCAACAGTTCAGTGATTGCAAACACATACTCCTCTCACGACACTCACCAACTTCAGTGTATATTTTTTTTATGCATTTAGAAACTGAATGATATTCTTCAAAAAAAAAAGAAGAAAATGCAGACGTTGAGTCAAATAACACAGCATCTTTATAGATGACTAGTTTTTTTCTCATCTCTCATGTAATATATTCACAAGCCAAACAAAATTAAATCTGATCATTTCGAAGAGAGGCCAAAAAGTTTGCTTTATTTTCCATTTTCGCGCAAAGTGAGTTTTTTGGCCAGTGAACCAACCAAGAAATTCCTAATCAAGATAGCAACACTACCTGATCGCAAACTTAGTCAA-----------------------TTTTAAAGTTCATATAGGCAAAATATCTTAACTGTTTCATACAACAGCAACA------------------CCTTTTCTAAAAGTAAGTCTTTGTCCACAACAGATTCACTAATAATTTGGAAAAACATTCATCATTTCATATGT
Ncherokee_BallhootScar_N193 ------------------------------------------------------------------------------CGTTTAAAAGACATAATACAATCGGGCAAGAAGGAAATTATACATTTTTTACCCCGTCTCAGTAAAATTGTATCAATAACAAAAACATTCTATAGAACTAGATTGTGCTAAAATATCTCCTTACCTTTAGGCTTTAAACACAAAGAAAAAGATCCCTCATCACTTAACATAAAAATTCTATAATCATTTGGTGAAAAGGAATTTCACATCGAAAAGAGTTTATTTTTACTTGCTAAGACTACTAAACAAAACAACTAGTTCTCACATAGTTCCAGAAGAGGTGGTAGCTTCAAACTCTTGAACACATAAACAGACAAATGGATTTTAAACTAAAAACTGCATGCACCCATTTTGAGCATCCATTTGTCCTTAAGACACTGATATCAGAAAGTTAAGGCTTACTCAAAGCGTTCTCGTTTTGTTC------CTCCGCTGAGGCAATTCTTTGGCTTCCTGTCTCTCGTTGGAAAATGGGGTTTGTGTGTATGATGTGTTGAGGGAACCCAAGGAAACAATTTGAAGAAAAGAAGGTAAGGTCCTATCCAATTTTCTCACCAGGTGGGCAGCTTCTTCCATTTCCAAACACAGTCCTAGAACTTGGTGGCGCAGGTCAGGTCGGCGTCCGGCTGGGAAGGAAGTGACATTCAGGCCGGGTAGTGCATTTTAGATGTGCCCACATGCCCCATGAGATGGCCCCCAGACAACTGGTCATACTGAGGCATGGAGAGGGACAAGGGGTCAGTCACAGAACAGACAAGCAAACTAAACTTAAAAGTGCAAAACAAGTGCAAGGCAGGCAGCAGTTCAGTGATTGCAAACACAGACCCCTTTTATTACACTCACCAACTTCAGTGCATATTTTTTTTATGCATTTAGAAACTGAACGATATTCTTCAAAAAAAGAAGAAAAAAATGCAGACGTTGAGTCAAATAACACAGCATCTTTATAGATAA---GGTTTTTTCTCATCTCTCGTGTAATATATTCACAAGCCAAACAAAA-AAAATTTGATCATTGAGAAGAGAGGCCAAAAGGTTTGCTTTATTTCCCATTTTTGCAC--AGAATGCTTTTTGGCCAGTGAACCAACCAAGAAATATATAATTAAGATAGCAACACTACCTAACCGCAAAATTAGTCAAAGCCACCTTCAAGATTGGTCAGTTTTTAAAGTCCATATACGGAAAATTTTTTAATTGTTCCATACAACAACACTATTCTAAAACGTAGGACAGCCTTTTCCAAAAGCGAAGTTTTGTCCACTACAGATTCACTAATAACTTGGAATAACATTCAT------------
Ncherokee_BalsamMtn_N891 AGAAGACTCTAAAATCAGGTCTTCATAAATAAA-GGGGCACAGACTATATAATAAGTACAAGCTTTAGGGTAATGTTACGTTTAAAAGACATAATACAATCGGGCAAGAAGGAAATTATACATTTTTTACCCCGTCTCAGTAAAATTGTATCAATAACAAAAACATTCTATAGAACTAGATTGTGCTAAAATATCTCCTTACCTTTAGGCTTTAAACACAAAGAAAAAGATCCCTCATCACTTAACATAAAAATTCTATAATCATTTGGAGAAAAGGAATTTCACATCGAAAAGAGTTTATTTTTACTTGCT--GACTACTAAACAAAACAACTAGTTCTCACATAGTTCCAGAAGAGGTGGTAGCTTCAAACTCTTGAACACATAAACAGACAAATGGATTTTAAACTAAAAACTGCATGCACCCATTTTGAGCATCCATTTGTCCTTAAGACACTGATATCAGAAAGTTAAGGCTTACTCAAAGCGTTCTCGTTTTGTTCCTCAGACTCCGCTGAGGCAATTCTTTGGCTTCCTGTCTCTTGTTGGAAAATGGGGTTT-----------GTGTTGAGGGAACCCAAGGAAACAATTTGAAGAAAAGAAGGTAAGGTCCTATCCAATTTTCTCACCAGGTGGGCAGCTTCTTCCGTTTCCAAACACAGTCCTAGAACTTGGTGGCGCAGGTCAGGTCGGCGTCCGGCTGGGAAGGAAGTGACATTCAGGCCGGGTAGTGCATTTTAGATGTGCCCACATGCCCCATGAGATGGCCCCCAGACAACTGGTCATACTGAGGCATGGAGAGGGACAAGGGGTCAGTCACAGAACAGACAAGCAAACTAAACTTAAAAGTGCAAAACAAGTGCAAGGCAGGCAGCAGTTCAGTGATTGCAAACACAGACCCCTTTTATTACACTCACCAACTTCAGTGCCTATTTTTTTTATGCATTTAGAAACTGAACGATGTTCTTC-AAAAAGAAGAAAAAAAATGCAAACGTTGAGTCAAATAACACAGCATCTTTATAGATAA---GGTTTTTTCTCATCTCTCATGTAATATATTCACAAGCCAAACAAAACAAAATCTGATCATTGAGAAGAGAGGCCAAAAGGTTTGCTTTATTTCCCATTTTTGCACAAAGAGCGCTTTTTGGCCAGTGAACCAATCAAGAAATTTATAATTAAGATAGCAACACTACCTAACCGCAAAATTAGTCAAAGCCACCTTTAAGATTGGTCAGTTTTTAAAGTCCATATACGGAAAATTTTTTAGCTGTTCCATACAACAGCACTATTCTAAAACTTAGGACAGCCTTTTCTAAAAGCGAAGTTTTGTCCACTACAGATTCACTAATAACTTGGAATAACATTAATCATTTT------
Ncherokee_SIndianCrk_N681 ----------------------------------------------------------------------------------------------------------------------------------------------------------------------------------------------------------------------------------------------------------------------------GTGAAAAGGAATTTCACATCGAAAAGAGTTTATTTTTACTTGCTAAGACTACTAAACAAAACAACTAGTTCTCACATAGTTCCAGAAGAGGTGGTAGCTTCAAACTCTTGAACACATAAACAGACAAATGGATTTTAAACTAAAAACTGCATGCACCCATTTTGAGCATCCATTTGTCCTTAAGACACTGATATCAGAAAGTTGAGGCTTACTCAAAGCGTTCTCGTTTTGTTCCTCAGACTCCGCTGAGGCAATTCTTTGGCTTCCTGTCTCTTGTTGGAAAATGGGGTTTGTGTGTATGATGTGTTGAGGGAACCCAAGGAAACAATTTGAAGAAAAGAAGGTAAGGTCCTATCCAATTTTCTCACCAGGTGGGCAGCTTCTTCCATTTCCAAACACAGTCCTAGAACTTGGTGGCGCAGGTCAGGTCGGCGTCCGGCTGGGAAGGAAGTGACATTCAGGCCGGGTAGTGCATTTTAGATGTGCCCACATGCCCCATGAGATGGCCCCCAGACAACTGGTCATACTGAGGCATGGAGAGGGACAAGGGGTCAGTCACAGAACAGACAAGCAAACTAAACTTAAAAGTGCAAAACAAGTGCAAGGCAGGCAGCAGTTCAGTGATTGCAAACACAGACCCCTTTTATTACACTCACCAACTTCAGTGCATATTTTTTTTATGCATTTAGAAACTGAACGATATTCTTCAAAAAAAAAAGAAGAAAATGCAGACATTGAGTCAAATAACGCAGCATCTTTATAGATGATTA-GTTTTTTCTCATCTCTCATGGAATATATTCCCAAGCCAAACAAAACAAAAACTGAGAATTGAGAAGAGAGACCAAAAGGTTTGCTTTATTTACCATTTTTGCACAAAGACTGCTTTTTGGCCAGTGAACCAACCAAGAAATGTATAATTAAGATCGCAACAC----------------------------------------------------------------------------------------------------------------------------------------------------------------------------------------------
Ncooperi_BeaverCrk_N1002 --------------------------------------------CTATATAATAAGTACGCGCTTAAGGGTAATGTTACGTTTAAAAGACATAATACAATCGGGCAAGAAAGAAATTATACATTTTTTACCCCGTCTCAGTAAAATTGTATCCATAACAAAAACGTTATATAGAACTAGATTGTGCTAAAATATCTCCTTAC-------CTTTAAACACAAAGAAAAAGATCCCTCATCACTTAACATAAAAATTCAATAATCATTTGGTGAAAAGGAATTTCACATCGGAAAGAGTTTATTTTTACTTGCTAAGGCTACTCAACAAAACAACTAGTTCTCACATAGTTCCAGAAGAGGTGGTAGCTTCAAACTCTTGAACACATAAACAGACAAATGGATTTTAAACTAACAACTGCATGCACCCATTTTGAGCATCCATTTGTCATTAAGACACTGATATCAGAAAGTTAAGGCTTACTCAAAGCGTTCTCGTTTTGTTC------CTCCGCCGAGGCAATTCTTTGGCTTCCTGTCTCTTGTTGGAAAATGGGGTTTGTGTGTATGATGTGTTGAGGGAACCCAAGGAAACAATTTGAAGAAAAGAAGGTAAGGTCCTATCCAATTTTCTCACCAGGTGGGCAGCTTCTTCCATTTCCAAACACAGTCCTAGAACTTGGTGGCGCAGGTCAGGTCGGCGTCCGGCTGGGAAGGAAGTGACATTCAGGCCGGGTAGTGCATTTTAGATGTGCCCACATGCCCCATGAGATGGCCCCCAGACAACTGGTCATACTGAGGCATGGAGAGGGACAAGGGGTCAGTCACAGAACAGACAAGCAAACTAAACTTAAAAGTGCAAAACAA------GGCAGGCAGCAGTTCAGTGATTGCAAACACATACCCCTCTTAGTACACTCACCAACTTCAGTGCCTA--TTTTTTATGCATTTAGAAACTGAACGATATTCTTCAAAAAAAAAAGAAGAAAATGCAGACGTTGAGTCAAATAACACAGCATCTTTATAGATGATTAGGTTTTTTCTCATCTCTCATGTAATATATTCCCAAGCCAAACAAAACAAAATCTGAGAATCGAGAAGAGAGACCAAAAGGTTTGCTTTATTTACCATTTTTGCACAAAGC----TTATTGGCCAGTGAACCAACCAAGAAATGTATAATTAAGATAGCAATGTTACCTGACTGCAAAATTAGTCAAAGCCACCTTCAAGATTGGTCAGTTTTTAAAGTTCATATAGGGAAAATTTCTGAACTGTTCCACACAACAGCACTATTCTAAAACTTATGACAGCCTTTTCTAAAAGCGAAGTTTTGTCCACTACAGATTCACTAATAATTTGGAATAACATTCATCATTTTATATTT
Ncooperi_CheoahDam_N1122 ATAATACTCTAAAATAAGGTCTTCAGAAATAAAGGGGGCACAGACTATATAATAAGTACAAGCTTTAGGGCGATGTTACGTTTAAAAGACATAATACAATCGGGCAAGAAAGAAATTATACATTTTTTACCCCGTCTCGGTAAAATTGTATCCATAACAAAAACGTTATATAGAACTAGATTGTGCTAAAATATCTCCTTAC-------CTTTAAACACAAAGAAAAAGATCCCTCATCACTTAACATAAAAATTCTATAATCATTTGGTGAAAAGGAATTTCACATCGGAAAGAGTTTATTTTTACTTGCTAAGGCTACTCAACAAAACAACTAGTTCTCACATAGTTCCAGAAGAGGTGGTAGCTTCAAACTCTTGAACACATAAACAGACAAATGGATTTTAAACTAACAACTGCATGCACCCATTTTGAGCATCCATTTGTCATTAAGACACTGATATCAGAAAGTTAAGGCTTACTCAAAGCGTTCTCGTTTTGTTC------CTCCGCCGAGGCAATTCTTTGGCTTCCTGTCTCTTGTTGGAAAATGGGGTTTGTGTGTACGATGTGTTGAGGGAACCCAAGGAAACAATTTGAAGAAAAGAAGGTAAGGTCCTATCCAATTTTCTCACCAGGTGGGCAGCTTCTTCCATTTCCAAACACAGTCCTAGAACTTGGTGGCGCAGGTCAGGTCGGCGTCCGGCTGGGAAGGAAGTGACATTCAGGCCGGGTAGTGCATTTTAGATGTGCCCACATGCCCCATGAGATGGCCCCCAGACAACTGGTCATACTGAGGCATGGAGAGGGACAAGGGGTCAGTCACAGAACAGACAAGCAAACTAAACTTAAAAGTGCAAAACAA------GGCAGGCAGCAGTTCAGTGATTGCAAACACATACCCCTCTTATGACACTCACCCACTTCAGTGCCTA--TTTTTTATGCATTTAGAAACTGAACGATATTCCTCAAAAAAAA-ATAAGAAAATGCAGACGTTGAGTCAAATAACACAGCATCTTTAAAGATGATTAGGTTTTTTCTCATCTCTCATGTAATATATTCCCAAGCCAAACAAAA-------------------------------------------------------------------------------------------------------------------------------------------------------------------------------------------------------------------------------------------------------------------------------------------------------------------
Ncooperi_NantRiverGorge_N682 -----------------------------------------------------------------------------------------CATAATACAATCGGGCAAGAAAGAAATTATACGTTTTTTACCCCGTCTCAGTAAAATTGTATCCATAACAAAAACGTTATATAGAACTAGATTGTGCTAAAATATCTCCTTAC-------CTTTAAACACAAAGAAAAAGATCCCTCATCACTTAACATAAAAATTCAATAATCATTTGGTGAAAAGGAATTTCACATCGGAAAGAGTTTATTTTTACTTGCTAAGGCTACTCAACAAAACAACTAGTTCTCACATAGTTCCAGAAGAGGTGGTAGCTTCAAACTCTTGAACACATAAACAGACAAATGGATTTTAAACTAACAACTGCATGCACCCATTTTGAGCATCCATTTGTCATTAAGACACTGATATCAGAAAGTTAAGGCTTACTCAAAGCGTTCTCGTTTTGTTC------CTCCGCCGAGGCAATTCTTTGGCTTCCTGTCTCTTGTTGGAAAATGGGGTTTGTGTGTATGATGTGTTGAGGGAACCCAAGGAAACAATTTGAAGAAAAGAAGGTAAGGTCCTATCCAATTTTCTCACCAGGTGGGCAGCTTCTTCCATTTCCAAACACAGTCCTAGAACTTGGTGGCGCAGGTCAGGTCGGCGTCCGGCTGGGAAGGAAGTGACATTCAGGCCGGGTAGTGCATTTTAGATGTGCCCACATGCCCCATGAGATGGCCCCCAGACAACTGGTCATACTGAGGCATGGAGAGGGACAAGGGGTCAGTCACAGAACAGACAAGCAAACTAAACTTAAAAGTGCAAAACAA------GGCAGGCAGCAGTTCAGTGATTGCAAACACATACCCCTCTTAGTACACTCACCAACTTCAGTGCCTA--TTTTTTATGCATTTAGAAACTGAACGATATTCTTCAAAAAAAAAAGAAGAAAATGCAGACATTGAGTCAAATAACACAGCATCTTTATAGATGATTAGG------CTCATCTCTCATGTAATATATTCCCAAGCCAAACAAAACAAAATCTGAGAATTGAGAAGAGAGACCAAAAGGTTTGATTTATTTACCATTTTTGCACAAAGC----TTATTGGCCAGTAAACCAACCAAGAAATGTATAATTAAGATAGCAATATTACCTGACCGCAAAATTAGTCAAAGCCACCTTCAAGATTGGTCAGTTCATAAAGTTCATATAGGGAAAATTTCTAAACTGTTCCACACAACAGCACTATTCTAAAACTTATGACAGCCTTTTCTAAAAGCGAAGTTTTGTCCAC-----------TAATAATTTGGAATAACATTCAACATTTTATATTT
Ncooperi_RockCrRoad_N1160 ATAATACTCTAAAATAAGGTCTTCAGAAATAAAGGGGGCACAGACTATATAATAAGTACAAGCTTTAGGGCAATGTTACGTTTAAAAGACAGAATACAATCGGGCAAGAAAGAAATTATACATTTTTTACCCCGTCTCAGTAAAATTGTATCCATAACAAAAACGTTCTATAGAACTAGATTGTGCTAAAATATCTCCTTAC-------CTTTAAACACAAAGAAAAAGATCCCTCATCACTTAACATAAAAATTCCATAATCATTTGGTGAAAAGGAATTTCACATCGAAGAGAGTTTATTTTTACTTGCTAAGGCTACTCAACAAAACAACTAGTTCTCGCATAGTTCCAGAAGAGGTGGTAGCTTCAAACTCTTGAACACATAAACAGACAAATGGATTTTAAACTAAAAACTGCATGCACCCATTTTGAGCATCCATTTGTCATTAAGACACTGATATCAGAAAGTTAAGGCTTACTCAAAGCGTTCTCGTTTTGTTCCTCAGACTCCGCCGAGGCAATTCTTTGGCTTCCTGTCTCTTGTTGGAAAATGGGGTTTGTGTGTATGATGTGTTGAGGGAACCCAAGGAAACAATTTGAAGAAAAGAAGGTAAGGTCCTATCCAATTTTCTCACCAGGTGGGCAGCTTCTTCCATTTCCAAACACAGTCCTAGAACTTGGTGGCGCAGGTCAGGTCGGCGTCCGGCTGGGAAGGAAGTGACATTCAGGCCGGGTAGTGCATTTTAGATGTGCCCACATGCCCCATGAGATGGCCCCCAGACAACTGGTCATACTGAGGCATGGAGAGGGACAAGGGGTCAGTCACAGAACAGACAAGCAAACTAAACTTAAAAGTGCAAAACAA------GGCAGGCAGCAGTTCAGTGATTGCAAACACATACCCCTCTTATTACACTCACCAACTTCAGTGCCTA--TTTTTTATGCATTTAGAAACTGAATGATATTCTTCAAAAAAAAAAGAAGAAAATGCAGACGTTGAGTCAAATAACACAGCATCTTTATAGATGATTAGGTTTTTTCTCATCTCTCATGTAATATATTCCCAAGCCAAACAAAACAAAATCTGAGAATTGAGAAGAGAAACCAAAAGGTTTGCTTTATTTACT-TTTTTGCACAAAGC----TTATTGGCCAGTGAACCAACCAAGAAATGTATAATTAAGATAGCAATATTACCTGACTGCAAAATTAGTCAAAGCCACCTTCAACATTGGTCAGTTTTTAAAGTTCATATAGGGAAAAATTCTGAACTGTTCCACACAACAGCACTATTCTAAAACTTATGACAGGCTTTTCTAAAAGTGAAGTTTTGTCCACTACAGATTCACTAATAATTTGGAATAACATTCATCATTTTATATTT
Ncoylei_Apalachia_N1195 ----------------------------------GGGGCACAGACCATATAATAAGTACAAGCTTTACGGTAATATTACGTTTAAAAGACATAATACATTCGGGCAAGAAAGAAATTATACATTTTTTACCCCGTCTCAGTAAAATTGTATCAATAACAAAAACGTTGTATAGAACTAGATTGTGCTAAAATATCTCCTTACCTTTAGGCTTTAAACACAAAGAAAAAGATCCCTCATCACTTAACATAAAAATTCTATAATCATCGGGTGAAAAGGAATTTCACATCGAAAAGAGTTTATTTTTACTTGCTAAGACTACTGAACAAAACAACTAGTTCTCACGTAGTTCCAGAAGAGGTGGTAGCTTCAAACTCTTGAACACATAAACAGACAAATGGATTTTAAACTAAAAACTGCATGCACCCATTTTGAGCATCCATTTGTCATTAAGACACTGATATCAGAAAGTGAAGGCTCACTCAAAGCGTTCTC-TTTTGTTCCTCAGACTCCGCCGAGGCAATTCTTTGGCTTCCTGTCTCTT---GGAAAATGGGGTTTGTGTGTGTGATGTGTTGAGGGAACCCAGGGAAACAATTTGAAGAAAAGAAGGTAAGGTCCTATCCAATTTTCTCACCAGGTGGGCAGCTTCTTCCATTTCCAGACACAGTCCTAGAACTTGGTGGCGCAGGTCAGGTCGGCGTCCGGCTGGGAAGGAAGTGACATTCAGGCCGGGTAGTGCATTTTAGATGTGCCCACATGCCCCATGAGATGGCCCCCAGACAACTGGTCATACTGAGGCATGGAGAGGGACAAGGGGTCAGTCACAGAACAGACAAGCAAACTAAACTTAAAAGTGCAAAACAAGTGCAAG-------GCAGTTCAGTGATTGCAAA------CCCCTCTCATTGCGTGCACCAACTTCAGTGCATATCTTTTTTATGCATTTAGAAACTGAACGATATTCTACGAAAAAAAAAGAAGAAAATGCAGACGTTGAGTCAAATAACACAGCATCTTTATAGATAA---GGTTTTTTCTCATCTCTCATGTAATATATTCACGAGCCAAACAAAACGAAATCTGATCATTGAGAAGTCAGGCCAAAAGGTTTGCTTTATTTCCCATTTTTGCACAAAGAGTGCTTTTTGGCCAGTGAACCAACCAAAAAATTTATAATTAAGATAGCAACACTACCTGACCACAAAATTAGTCAAAGCCACCTTCGAGATTGGTCAGTTTTTAAAGTCCATATAGGGAAAATTTCTTGACTGTTCCATACAACAGCACTATTCTAAAACTTAGGACAGCCTTTTCTAAAAGCGAAGTTTTGTCCACTACAGATTCACTAATAACTTGGAATAACCTTCATCCTTTTATATTT
Ncoylei_DinkinCove_N1118 ATAATACTCTAAAATAAGGTCTTCAGAAATAAAGGGGGCACAGACCATATAATAAGTACAAGCTTTACGGTAATATTACGTTTAAAAGACATAATACATTCGGGCAAGAAAGAAATTATACATTTTTTACCCCGTCTCAGTAAAATTGTATCAATAACAAAAATGTTGTATAGAACTAGATTGTGCTAAAATATCTCCTTACCTTTAGGCTTTAAACACAAAGAAAAAGATCCCTCATCACTTAACATAAAAATTCTATAATCATCGGGTGAAAAGGAATTTCACATCGAAAA-------TTTTTACTTGCTAAGACTACTGAACAAAACAACTAGTTCTCACGTAGTTCCAGAAGAGGTGGTAGCTTCAAACTCTTGAACACATAAACAGACAAATGGATTTTAAACTAAAAACTGCATGCACCCATTTTGAGCATCCATTTGTCATTAAGACACTGATATCAGAAAGTGAAGGCTCACTCAAAGCGTTCTC-TTTTGTTCCTCAGACTCCGCCGAGGCAATTCTTTGGCTTCCTGTCTCTTGTTGGAAAATGGGGTTTGTGTGTGTGATGTGTTGAGGGAACCCAGGGAAACAATTTGAAGAAAAGAAGGTAAGGTCCTATCCAATTTTCTCACCAGGTGGGCAGCTTCTTCCATTTCCAGACACAGTCCTAGAACTTGGTGGCGCAGGTCAGGTCAGCGTCCGGCTGGGAAGGAAGTGACATTCAGGCCGGGTAGTGCATTTTAGATGTGCCCACATGCCCCATGAGATGGCCCCCAGACAACTGGTCATACTGAGGCATGGAGAGGGACAAGGGGTCAGTCACAGAACAGACAAGCAAACTAAACTTAAAAGTGCAAAACAAGTGCAAG-------GCAGTTCAGTGATTGCAAA------CCCCTCTCATTGCGCGCACCAACTTCAGTGCATATCTTTTTTATGCATTTAGAAACTGAACGATATTCTAC-GAAAAAAAAGAAGAAAATGCAGACGTTGAGTCAAATAACACAGCATCTTTATAGATAA---GGTTTTTTCTCATCTCTCATGTAATATATTCACGAGCCAAACAAAACGAAATCTGATCATTGAGAAGAGAGGCCAAAAGGTTTGCTTTATTTCCCATTTTTGCACAAAGAGTGCTTTTTGGCCAGTGAACCAACCAAAAAATTTATAATTAAGATAGCAACACTACCTGACCGCAAAATTAGTCAAAGCCACCTTCGAGATTGGTCAGTTTTTAAAGTCCATATAGGGAAAATTTCTTGACTGTTCCATACAACAGCACTATTCTAAAACTTAGGACAGCCTTTTCTAAAAGCAAAGTTTTGTCCACTACAGATTCACTAATAACTTGGAATAACCTTCATCCTTTTATATTT
Ncressleri_AndersonSpringCave_G2075 --AATACTCTAAAATAAGGTCTTCAGAAATAAAGGGGGCACAGACTATATAATAAGTACAAGCTTCAGGGTAATGTTACGTTTAAAAGACATAATACAA----GCAAGAAAGAAATTATACATTTTTTACCCCGTCTCAGTAAAATTGCAACAATAGCATAAACGTCATATAGAACTGGATTGTGCTAAAATATTTCCTTACCTTTAAGCTTTAAACACAAAGAAAAAGATCCCTCATCACTTAACATAAAAATTCTATAACCATTTTGTGAAAAGGAATTTCACATCGAAGAGAGTTTATTTTTACTTGCTAAGACTACTGAACAAAACAACTACTTCTCACATAGTTCCAGAAGAGGTGGTACTTTCAAAC-------AACATAAACAGACAAATGGATTCTAAACTTAAAACTGCATGCACCCATTTTGAGCATCCATTTGTCATTAAGACACTGATATCAGAAAGTTAAGGCTTACTCAAAGCGTTCTCG-TTGGTTCCTCAGACCCGCCTGAGGCAATTCTTTGGCTTCCTGTCTCTTGTTGGAAAATGGGGTTTGTGTGTATGATGTGCTGAGGGAACCCAAGGAAACAATTTGAAGAAAAGAAGGTAAGGTCCTATCCAATTTTCTCACCAGGTGGGCAGCTTCTTCCATTTCCAAACACAGTCCTAGAACTTGGTGGCGCAGGTCAGGTCGGCGTCCGGCTGGGAAGGAAGTGACATTCAGGCCGGGTAGTGCATTTTAGATGTGCCCACATGCCCCACGAGATGGCCCCCAGACAACTGGTCATACTGAGGCATGGAGAGGGACAAGGGGTCAGTCACAGAACAGACAAGCAAACTAAACTT-AAAGTGCAAAACAAGTGCAAGGCAGGCAGCAGTTCAGTGATTGCAAACACATACCCCACTTACGACACTCACCAACTTCAGTGCATATTTTTTTTATGCATTTTGAAACTGAATGATATTCTTC-AAAAAAATAGAAAAAAATGTGGACGTTGAGTTATATAACACAGCATCTTTATAGATCATTATTTTTTTTCTCATATCTCATGTAATATATTCACAAGCCAAAC-----AAAATCTGATCATTGAGAAGAGAGGCCAAAAGGCTTGCTTTATTTTCCATTTTTGCACAAAGAGAATTTTTTGGCCAGTGAACCAACCAAGAAATTTATAATTAAGATAGGAACACTACCTGACCGCAAAATTAGTCAAAGGCATCTTCAAGA----TCAGTTTTTAAAGTTCATATAGGGAAAATTTCTTAATTGCTCCATACAACAGCACTATTCTAAAATTTAGGACAGCCTTTTCCAAAAGCGAAGTTTTGTCCACTACAGATTCACGAATAATTTGGAATAACATTAATCATTTTATATTG
Ncrosbyi_MtMitchell_N210 ----------AAAATAAGGTCTTCAGAAATAAAGGGGGCACAGGCTATATAATAAGTACAAGCTTTACGGTAATGTTACGTTTAAAAGACATAATACAATCGGGCAAGAAAGAA---ATACATTTTTTACCCCGTCTCAATAAAATTGTATCAATAACAAAAACGTTATATAGAACTAGATTGTGCTAAAATATCTCCTTACCTTTAGGCTTTAAACACAAAGAAAAAGATCCCTCATCACTTAACATAAAAATTCTATAATCATTTGGTGAAAAGGAATTTCACATCAAAAAGAGTTTATTTTTACTTGCTAAGGCTACTAAACAAAACAACTAGTTCTCACATAGTTCCAGAAGAGGTGGTAGCTTCAAACTT-TGAACACATAAACAGACAAATGGATTTTAAACTAAAAACTGCATGCACCCATTTTGAGCATCCATTTGTCATTAAGACACTGATATCAGAAAGTTAAGGCTTACTCAAAGCGTTCTCG-TTTGTTCCTCAGACTCCGCTGAGGCAATTCTTTGGCTTCCTGTCTCTTGTTGGAAAATGGGGTTTGTGTGTATGATGTGTTGAGGGAACCCAAGGAAACAATTTGAAGAAAAGAAGGTAAGGTCCTATCCAATTTTCTCACCAGGTGGGCAGCTTCTTCCATTTCCAAACACAGTCCTAGAACTTGGTGGCGCAGGTCAGGTCGGCGTCCGGCTGGGAAGGAAGTGACATTCAGGCCGGGTAGTGCATTTTAGATGTGCCCACATGCCCCATGAGATGGCCCCCAGACAACTGGTCATACTGAGGCATGGAGAGGGACAAGGGGTCAGTCACAGAACAGACAAGCAAACTAAACTTAAAAGTGCAAAACAAGTGCAAGGCAGGCAGCAGTTCAGTGATTGCAAACACATACCCCTTTTATTACACTCACCAACTTCAGTGCATATTTTTTT-ATGCATTTAGAAACTGAACGATATTCTTCAAAAAAAAAAGAAGAAAATGCAGACGTTGAGTCAAATAACACAGCATCTTTATAGATGATTA-GTTTTTTCTCATCTCTCATGGAATATATTCCCAAGCCAAAGAAAACAAAATCGGAGAATTGAAAAGAGAGACCAAAAGGTTTGCTTTATTTACCATTTTTACACAAAGACTGCTTTTTGGCCAGTGAACCAACCAAGAAATTTATAATTAAGATAGCAACACTACCTGACCGCAAAATTAGTCAAAGCCACCTTCAAGATTGGTCAGTTTTTAAAGTTCATACAGGGAAAATTTCTTAACTGTTCCACACAACAGCACTATTCTAAAACTTAAAACAGCCTTTTCTAAAAGCAAAGTTTTGTCCACTACAGATTCACTAATAATTTGGAATAACATTCATCATTTTATA---
Ncrosbyi_PricesCrk_N1143 --------------------------------------------------------------------GGTAATGTTACGTTTAAAAGACATAATACAATCGGGCAAGAAAGAAATTATACATTTTTTACCCCGTCTCAATAAAATTGTATCAATAACAAAAACGTTATATAGAACTAGATTGTGCTAAAATATCTCCTTACCTTTAGGCTTTAAACACAAAGAAAAAGATCCCTCATCACTTAACATAAAAATTCTATAATCATTTGGTGAAAAGGAATTTCACATCGAAAAGAGTTTATTTTTACTTGCTAAGGCTACTAAACAAAACAACTAGTTCTCACATAGTTCCAGAAGAGGTGGTAGCTTCAAACTC-TGAACACATAAACAGACAAATGGATTTTAAACTAAAAACTGCATGCACCCATTTTGAGCATCCATTTGTCATTAAGACACTGATATCAGAAAGTTAAGGCTTACTCAAAGCGTTCTCG-TTTGTTCCTCAGACTCCGCTGAGGCAATTCTTTGGCTTCCTGTCTCTTGTTGGAAAATGGGGTTTGTGTGTATGATGTGTTGAGGGAACCCAAGGAAACAATTTGAAGAAAAGAAGGTAAGGTCCTATCCAATTTTCTCACCAGGTGGGCAGCTTCTTCCATTTCCAAACACAGTCCTAGAACTTGGTGGCGCAGGTCAGGTCGGCGTCCGGCTGGGAAGGAAGTGACATTCAGGCCGGGTAGTGCATTTTAGATGTGCCCACATGCCCCATGAGATGGCCCCCAGACAACTGGTCATACTGAGGCATGGAGAGGGACAAGGGGTCAGTCACAGAACAGACAAGCAAACTAAACTTAAAAGTGCAAAACAAGTGCAAGGCAGGCAGCAGTTCAGTGATTGCAAACACATACCCCTTTTATTACACTCACCAACTTCAGTGCATATTTTTTT-ATGCATTTAGAAACTGAACGATATTCTTCAAAAAAAAAAGAAGAAAATGCAGACGTTGAGTCAAATAACACAGCATCTTTATAGATGATTA-GTTTTTTCTCGTCTCTCAGGGAATATATTCCCAAGCCAAAGAAAACAAAATCGGAGAATTGAAAAGAGAGACCAAAAGGTTTGCTTTATTTACCATTTTTACACAAAGACTGCTTTTGGGCCAGTGAACCAACCAAGAAATTTATAATTAAGATAGCAACACTACCTGACCACAAAATTAGTCAAAGCTACCTTCAAGATTGGTCAGTTTTTAAAGTTCATACAGGGAAAATTTCTTAACTGTTCCACACAACAGCATTATTCTAAAACTTAGGACAGCCTTTTCTAAAAGCAAAGTTTTGTCCACTACAGATTCACTAATAATTTGGAATAACATTCATCATTTTATA---
Ndellingeri_WhitewFalls_N887 ATAATACTCTAAAATAAGGTCTTCAGAAACAAAGGGGGCACAGACTATATAATAAGTACAAGCTTTAGGGTAATGTTACATTTAAAAGACATAATACAATCGGGCAAGAAAGAAATTATACATTTTTTACCCCGTCTCAGTAAAATTGTATCAATGACAAAAACGTTATATAGAACTAGATTGTGCTAAAATATCTCCTTACCTTTAGGCTTTAAACACAAAGAAAAAGATCCCTCATCACTTAACATAAAAATTCTATAATCATTTGGTGAAAAGGAATTTCACATCGAAAGGAGTTTATTTTTACTTGCTAAGGATACTAAACAAAACAACTAGTTCTCACATAGTTCCAGAAGAGGTGGTAGCTTCAAACTCTTGAACACATAAACAGACAAATGGATTTTAAACTAAAAACTGCATGCACCCATTTTGAGCATCCATTTGTCATTAAGACACTGATATCAGAAAGTTAAGGCTTACTCAAAGCGTTCTCGTTTTGTTCCTCAGACACCGCTGAGGCAATTCTTTGGCTTCCTGTCTCTTGTTGGAAAATGGGGTTTGTGTGTATGATGTGTTGAGGGAACCCAAGGAAACAATTTGAAGAAAAGAAGGTAAGGTCCTATCCAATTTTCTCACCAGGTGGGCAGCTTCTTCCATTTCCAAACACAGTCCTAGAACTTGGTGGCGCAGGTCAGGTCGGCGTCCGGCTGGGAAGGAAGTGACATTCAGGCCGGGTAGTGCATTTTAGATGTGCCCACATGCCCCATGAGATGGCCCCCAGACAACTGGTCATACTGAGGCATGGAGAGGGACAAGGGGTCAGTCACAGAACAGACAAGCAAACTAAACTTAAAAGTGCAAAACAAGTGCA----AGGCAGCAGTTCAGTGATTGCAAA------CCCCTCTTATTACACTCACCCACTTCAGTGACTATTCTTTTTATGCATTTAGAAACTGAACGATATTTTTC-AAAAAAAGAGAAGAAAATGCAGATGTTGAGTCAAATAACACAGCATCTTTGTAGATGATTAGTTTTTTTCTCATCTCTCATGGAATATATTCCCAAGCCAAACAAAACAAAATCTGAGAATTGAGAAGAGAGACCAAAAGGTTTGCTTTATTTACCATTTTTGTACAAAGC----TTATTGGCCTGTGAACCAACCAAGAAATGTATAATTAAGATAGCAACATTACCTGACCACAAAATTAGTCAAAGTCACCTTCAAGATTGGTCAGTTTTTAAAGTTCATATAGGGAAAATTTCTGAACTGTTCCACACAACAGCACTATTCTAAAACTTATGACAGCCTTTTCTAAAAGCGCAGTTTTGTCCACTACAGATTCACTAATAATTTGGAATAACATTCATCA----------
Ndilutus_GrassyCreek_N670 --------------------------------------------------------------------------------------------------------------------------------------------------------------------------------------------------------------------------------------------------------------------------------------------------------------------------------------------------------------------------------------------CACATAAACAGACAAATGGATTTTAAACTAAAAACTGCATGCACCCATTTTGAGCATCCATTTGTCCTTAAGACACTGATATCAGAAAGTTAAGGCTTACTCAAAGCGTTCTCGTTTTGTTCCTCGGACACCGCCGAGGCAATTCTTTGGCTTCCCGTCTCTTGTTGGAAAATGGGGTTTGTGTGTATGATGTGTTGAGGGAACCCAAGGAAACAATTTGAAGAAAAGAAGGTAAGGTCCTATCCAATTTTCTCACCAGGTGGGCAGCTTCTTCCATTTCCAAACACAGTCCTAGAACTTGGTGGCGCAGGTCAGGTCGGCGTCCGGCTGGGAAGGAAGTGACATTCAGGCCGGGTAGTGCATTTTAGATGTGCCCACATGCCCCATGAGATGGCCCCCAGACAACTGGTCATACTGAGGCA-------------------------------------------------------------------------------------------------------------------------------------------------------------------------------------------------------------------------------------------------------------------------------------------------------------------------------------------------------------------------------------------------------------------------------------------------------------------------------------------------------------------------------------------------------------------------------------------------------------
Nesticus_nahaunus_Mexico_G2881 ATAATACTTTAAAATACGGTCTTCAGAAATAAA-GGGGCACAGACTACGTAATAAGTACAAGCTTTAGGGTAATGTTACGTTTCAAAGACATAACAGAATCAGGAAAGAAAGAAATTATACATTTTTTACCCCGTCTCAGTAAAATTGCAACAATAACAAAAACATTATATAGAACTGGATTGTGCTATAATATTTCCTTACCTCTAGGCTTTAAACACAAAGAAAAAGATCCCTCATCACTTAACATAAAAATTCTATAATTATCTCGTGAAAAGGAATATTTTAATTAAAAGAGTTTACCATTACTTGCTAAGGTTACTAAACAA---AACTAGTTCTCAGATAGTTCCAGAAGAGGTGGAAACTTCAAACTC-TGAACACATAAACAGACAAATGGATTTTAAACTGAAAACTGCATGCACCCATTTTGAGCATCCATTTGTCATTAAGACACTGATATCAGAAAGTTAAGGCTTACTC-AAGCGTTCTCA-TTTGTTCCTCAGACTCCGCTGAGGCAATTCTTTGGCTTCCTGTCTCTTGTTGGAAAAT--GGTGTGTGTGTATGATGTGTTGAGGGAACCCAAGGAAACAATTTGAAGAAAAGAAGGTAAGGTCCTATCCAATTTTCTCACCAGGTGGGCAGCTTCTTCCATTTCCAAACACAGTCCTAGAACTTGGTGGCGCAGGTCAGGTCGGCGTCCGGCTGGGAAGGAAGTGACATTCAGGCCGGGTAGTGCATTTTAGATGTGCCCACATGCCCCATGAGATGGCCCCCAGACAACTGGTCATACTGAGGCATGGAGAGGGACAAGGGGTCAGTCACAGAACAGACAAGCAAACTAAACTT-AAAGTGCAAAACAAGTGCAAGGCAGGCAGCAGTTCAGTGATTGCAAACACATA--CCTCTTATTACACTCACCAATGTCAGTACATAAT------ATGTAACTAGAAACTGAATGACATTTTT----------AAAATAAAATGTTTACATTGAGTCAAATAAGA---CATCTTTATAGATGACTAGTCTTTTCCCCATCTCTTTTTC-ATAAATCCACGAACTAAAAAAAACATAATCTACTCATTGAGAAGAGAGGCCAAAAGATTTGCTTTATTTCTCATTTTTGCACAAAGAGTGTCTTTTGGACAGTGAACTAACTAAGAAATTTATAATTGAGATAGCAACACTACCTGACCACAAAATTAGCCAAAGCCACCTTTGTGATTAGTCAATTTTTAAAGTTTATATAGGGAAAATTTCTTAACTGTTCCATACAACAGCACTATACTAAAACTTAAGGCTGCTTTTTCTAAAAGCAAAGTTTTGTCCACTAAAGATTCACTAAAAATTTGGAATAACATTCATCATTTTATGTTT
Nfridelli_LittlePigeon_N262 ATAATACTCTAAAATAAGGTCTTCAGAAATTAGGGGGGCACAGACTATATAATAAGTACAAGCTTTAGGGTGATGTTACGTTTAAAAGACATAATACAATCGGGCAAGAAAGAAATTATACATTTTTTACCCCGTCTCGGTAAAATTGTATCAATAACAAAAACGTTATATAGAACTAGATTGTGCTAAAATATCTCCTTACCTTTAGGCTTTAAACACAAAGAAAAAGATCCCTCATCACTTAACATAAAAATTCTATAATCATTTGGTAAAAAGGAATTCCACATCGAAAAGAGTTTATTTTTACTTGCTAAGGCTACTAAACAAAACAACTAGTTCTCACATAGTTCCAGAAGAGGTGGTAGCTTCAAACTCTTGAACACATAAACAGACAAATGGATTTTAAACTAAAAACTGCATGCACCCATTTTGAGCATCCATTTGTCATTAAGACACTGATATCAGAAAGTTAAGGCTTACTCAAAGCGTTCTCGTAATGTTCCTCAGACTCCGCCGAGGCAATTCTTTGGCTTCCTGTCTCTTGTTGGAAAATGGGGTTTGTGTGTATGATGTGTTGAGGGAACCCAAGGAAACAATTTGAAGAAAAGAAGGTAAGGTCCTATCCAATTTTCTCACCAGGTGGGCAGCTTCTTCCATTTCCAAACACAGTCCTAGAACTTGGTGGCGCAGGTCAGGTCGGCGTCCGGCTGGGAAGGAAGTGACATTCAGGCCGGGTAGTGCATTTTAGGTGTGCCCACATGCCCCATGAGATGGCCCCCAGACAACTGGTCATACTGAGGCATGGAGAGGGACAAGGGGTCAGTCACAGAACAGACAAGCAAACTAAACTTAAAAGTGCAAAACAAGTGCA----AGGCAGCAGTTCAGTGATTGCAAA------CCCCTCTTATGACACTCACCCACTTCAGTGCCTATTCTTTTTATGCATTTAGAAACTGAACGATATTCTTCAGAAAAAAGAGAAGAAAATGCAGACGTTGAGTCAAATAACACAGCATCTTTGTAGGTGATTAGTTTTTTTCTCATCTCTCATGGAATATATCCACAAGCCAAACAAAACAAAATCTGAGAATTGAGAAGAGAGACCAAAAGGTTTGCTTTATTTACCATTTTTGCACAAAGC----TTATTGGCCAGTGAACCAACCAATAAATGTATAATTAAGATAGCAACATTACCTGACCGCAAAATTAGTCAAAGCCACCTTCAAGATTGGTCAGTTTTTAAACTTCATATAGGGAAAAATTTTGAACTGTTCCACACAACAGCACTATTCTAAAACTTATGACAGCCTTTTCTAAAAGCAAAGTTTTGTCCACTACAGATTCACTAATAACTTGGAATAACATTCATCATTTTATATTT
Nfurtivus_HugdenBranch_G3175 ACAATACTCTAAAATAAGGTCTTCAGAAATAAAGGGGGCACAGACTATATAATAAGTACAAGCTTTAGGGTGATGTTACGTTTAAAAGACGCAATACAATCGGGCAAGAAAGAAATTATACATCTTTTACCCCGTCTCAGTAAAATTGCATCAATAACAAAAACGTTATATAGAACTAGATTGTGCTAAAATATCTCCTTACCTTTAGGCTTTAAACACAAAGAAAAAGATCCCTCATCACTTAACCTAAAAATGCTATAATCATTTGGTGGAAAGGAATTTCACATCGAGAAGAGTTTATTTTTACTTGCTGAGACTACTAAACAAAACAACTAGTTCTCACATAGTTCCAG-----------------AACTC-------------TTGACAAATGGATTTTAAACTAAAAACTGCATGCACCCATTTTGAGCATCCATTTGTCATTAAGACACTGATATCAGAAAGTGAAGGCTTACTCAAAGCGTTCTCGTTTTGTTCCTCAGACTCCGTTGAGGC-----------TTCCTGTCTCTTGTC---------GGTTTGTGTGTATGATGTGTTGAGGGAACCCAAGGAAACAATTTGAAGTAAAGAAGGTAAGGTCCTATCCAATTTTCTCACCAGGTGGGCAGCTTCTTCCATTTCCAAACACAGTCCTAGAACTTGGTGGCGCAGGTCAGGTCGGCGTCCGGCTGGGAAGGAAGTGACATTCAGGCCGGGTAGTGCATTTTAGATGTGCCCACATGCCCCATGAGATGGCCCCCAGACAACTGGTCATACTGAGGCATGGAGAGGGACAAGGGGTCAGTCACAGAACAGACAAGCAAACTAAACTTAAAAGTGCAAAACAAGTGCAAGGCAGGCAGCAGTTCAGTGATTGCAAACACATACCCCTTTTATTACACTCACCAACTTCAGTGCATATTTTTTTTATACATTTAG-------ACGATATTCTTCAAAAAAAAGAGAAGAAAATGCAGACGTCGAGTCAAATAACACAGCATCTTTATAGATGATTAGGTTTTTTCTCATCTCCCATGGAATATATTCCCAAGCCAAACAAAACAAAATCTGAGAATTGAGAAGAGAGACCAAAAGGTTTGCTTTATTTACCATTTTTGCACAAAGC----TTATTGGCCAGTGAACCAACCAAGAAATTTATAATTAAGATAGCAACACTACCCGACTGCAAAATTAGTTAAAGCCACCTTCAAGATTGGTCAGTTTTTAAAGTTCATATAGGGAAAATTTCTGAACTGTTCCACACAACAGCACTATTCTAAAACTTAGGACAGCCTTTTCTAAAAGCAAAGTTTTGTCCACTACAGATTCACTAATAATTTGGAATAACATTCATCATTTTAGATTT
Nfurtivus_RaccoonMtn_N1026 ACAATACTCTAAAATAAGGTCTTCAGAAATAAAGGGGGCACAGACTATATAATAAGTACAAGCTTTAGGGTGATGTTACGTTTAAAAGACGCAATACAATCGGGCAAGAAAGAAATTATACATCTTTTACCCCGTCTCAGTAAAATTGCATCAATAACAAAAACGTTATATAGAACTAGATTGTGCTAAAATATCTCCTTACCTTTAGGCTTTAAACACAAAGAAAAAGATCCCTCATCACTTAACCTAAAAATGCTATAATCATTTGGTGGAAAGGAATTTCACATCGAGAAGAGTTTATTTTTACTTGCTGAGACTACTAAACAAAACAACTAGTTCTCACATAGTTCCAG-----------------AACTC-------------TTGACAAATGGATTTTAAACTAAAAACTGCATGCACCCATTTTGAGCATCCATTTGTCATTAAGACACTGATATCAGAAAGTGAAGGCTTACTCAAAGCGTTCTCGTTTTGTTCCTCAGACTCCGTTGAGGC-----------TTCCTGTCTCTTGTA---------GGTTTGTGTGTATGATGTGTTGAGGGAACCCAAGGAAACAATTTGAAGTAAAGAAGGTAAGGTCCTATCCAATTTTCTCACCAGGTGGGCAGCTTCTTCCATTTCCAAACACAGTCCTAGAACTTGGTGGCGCAGGTCAGGTCGGCGTCCGGCTGGGAAGGAAGTGACATTCAGGCCGGGTAGTGCATTTTAGATGTGCCCACATGCCCCATGAGATGGCCCCCAGACAACTGGTCATACTGAGGCATGGAGAGGGACAAGGGGTCAGTCACAGAACAGACAAGCAAACTAAACTTAAAAGTGCAAAACAAGTGCAAGGCAGGCAGCAGTTCAGTGATTGCAAACACATACCCCTTTTATTACACTCACCAACTTCAGTGCATATTTTTTTTATACATTTAG-------ACGATATTCTTCAAAAAAAAGAGAAGAAAATGCAGACGTCGAGTCAAATAACACAGCATCTTTATAGATGATTAGGTTTTTTCTCATCTCCCATGGAATATATTCCCAAGCCAAACAAAACAAAATCTGAGAATTGAGAAGAGAGACCAAAAGGTTTGCTTTATTTACCATTTTTGCACAAAGC----TTATTGGCCAGTGAACCAACCAAGAAATTTATAATTAAGATAGCAACACTACCCGACTGCAAAATTAGTTAAAGCCACCTTCAAGATTGGTCAGTTTTTAAAGTTCATATAGGGAAAATTTCTGAACTGTTCCACACAACAGCACTATTCTAAAACTTAGGACAGCCTTTTCTAAAAGCAAAGTTTTGTCCACTACAGATTCACTAATAATTTGGAATAACATTCATCATTTTAGATTT
Ngeorgia_Sittons_N073 --------------------------------------------------------------------------------------------------------------------------------------------------TGTATCAATAACAAAAACGTTATATAGAACTAGATTGTGCTAAAATATCTCCTTACCTTTAGGCTTTAAACACAAAGAAAAAGATCCCTCATCACTTAACATAAAAATTCTATAATCATTTGGTGAAAAGGAATTTTACATCGAAAAGAGTTTATTTTTACTTGCTAAGACTACTAAACGAAACAACTAGTTCTCACATAGTTCCAGAAGAGGTGGTAGCTTCAAACTCTTGAACACATAAACAGACAAATGGATTTTAAACTAAAAACTGCATGCACCCATTTTGAGCATCCATTTGTCATTAAGACACTGATATCAGAAAGTTAAGGCTTACTCAAAGCGTTCTCGTTTTGTTCCTCAGACTCCGCTGAGGCAATTCTTTGGCTTCCTGTCTCTTGTTGGAAAATGGGGTTTGTGTGTATGATGTGTTGAGGGAACCCAAGGAAACAATTTGAAGAAAAGAAGGTAAGGTCCTATCCAATTTTCTCACCAGGTGGGCAGCTTCTTCCATTTCCAAACACAGTCCTAGAACTTGGTGGCGCAGGTCAGGTCGGCATCCGGCTGGGAAGGAAGTGACATTCAGGCCGGGTAGTGCATTTTAGATGTGCCCACATGCCCCATGAGATGGCCCCCAGACAACTGGTCATACTGAGGCATGGAGAGGGACAAGGGGTCAGTCACAGAACAGACAAGCAAACTAAACTTAAAAGTGCAAAACAAGTGCAAGGCAG---GCAGTTCAGTGATTGCAAACACATACCCCTCTTATTACACTCGCCAACTTCAGTGCATATTTTTTTTATGCATTTAGAAACTGAACAATATTCTTC---AAAAAAAGAAGAAAATGCAGACGTTGAGTCAAATAACA---CATCTTTATAGATAA---GGTTTTTTCTCATCTCTCGTGTAATATATTCACAAGCCAAACAAAACAAAATCTGATCATTGAGAAGAGAGGCCAAAAGGTTTGCCTTATTTCCCATTTTTGCACAAAGAGTGCTTTTTGGCCAATGAACCAACCAAGAAATTTATAATTAAGATAGCAACACTACCTAACTGCAAAATTAGTCAAAGCCACCTTCAAGATTGGTCAGTTTTTAAAGTCCATATAGGGAAAATTTCTTAACTGTTCCATACAACAGCAGTATTCTAAAACTTAGGACAGCCTTTTCTAAAAGCAAAGTTTTGTCTACTACAGATTCACT----------------------------------
Ngertschi_CedarCreek_N351 ATAATACTCTAAAATAAGGTCTTCAGAAATAAAGAGGGCACAGACTATATAATAAGTACAAGCTTTACGGTAATGATACGTTTAAAAGATGTAATACAATCGGGCAAGAAAGAA---ATACATTTTTCACC------CAATAAAATTGTATCAATAACAAAAACGTTCTATAGAACTAGATTGTGCTAAAATATCTC-----------GCTTTAAACACAAATAAAAAGATCCCTCATCACTTAACATAAAAATTCTATAATCATTTGGTGAAAAGGAATTTCACATCGAAAAGAGTTTATTTTTACTTGCTAAGGTTACTAAACAAAACAACTAGTTCTCACATAGTTCCAGAAGAGGTGGTAGCTTCAAACTC-TGAACACATAAACAGACAAATGGATTTTAAACTAAAAACTGCATGCACCCATTTTGAGCATCCATTTGTCATTAAGACACTGATATCAGAAAGTTAAGGCTTACTCAAAGCGTTCTCG-TTTGTTCCTCAGACTCCGCTGAGGCAATTCTTTGGCTTCCTGTCTCTTGTTGGAAAATGGGGTTTGTGTGTATGATGTGTTGAGGGAACCCAAGGAAACAATTTGAAGAAAAGAAGGTAAGGTCCTATCCAATTTTCACACCAGGTGGGCAGCTTCTTCCATTTCCAAACACAGTCCTAGAACTTGGTGGCGCAGGTCAGGTCGGCGTCCGGCTGGGAAGGAAGTGACATTCAGGCCGGGTAGTGCATTTTAGATGTGCCCACATGCCCCATGAGATGGCCCCCAGACAACTGGTCATACTGAGGCATGGAGAGGGACAAGGGGTCAGTCACAGAACAGACAAGCAAACTAAACTTAAAAGTGCAAAACAAGTGCAAGGCAGGCAGCAGTTCAGTGATTGCAAACACATACCCCTTTTATTACACTCACCAACTTCAGTGCATATTTTTTT-ATGTATTTAGAAACTGAACGATATTCTTC-AAAAAAAAAGAAGAAAATGCAGACGTTGAGTCAAATAACACAGCATCTTTATAGATGATTA-GTTTTTTCTCATCTCTCATGGAATATATTCCCAAGCCAAAGAAAACAAAATCGGAGAATTGAAAAGAGAGATCAAAAGGTTTGCTTTATTTACCATTTTAACACAAAGACTGCTTTTTGGCCAGTGAACCAACCAAGAAATTTATAATTAAGATAGCAACACTACCTGACCGCAAAATTAGTCAAAGCCACCTTCAAGATTGGTCAGTTTTTAAAGTTCATACAGGGAAAATTTCTTAACTGTTCCACACAACAGCACTATTCTAAAACTTAGGACAGCCTTTTCTAAAAGCAAAGTTTTGTCCACTACAGATTCACTAATAATTTGGAATAACATTCATCATTTTATA---
Nholsingeri_BrumleyCrk_N916 ATAATACTCTAAAATAAGGTCTTCAGAAATAAAGGGGGCACAGACTATATAATAAGTACAAGCTTTAGGGTGATGTTACGTTTAG--GACACAATACAATCGGGCAAGAAAGAAATTATACATTTTTTACCCCGTCTCAGCAAAATTGTATCAATAACAAAAACATTATATAGAACTAGATTGTGCTAAAATATCTCCTTACCTTTAGGCTTTAAACACAAAGAAAAAGATCCCTCATCACTTAACATAAAAATTCTATAATCATTTGGTGAAAAGGAATTTCACATCGAAAAGAGTTTATTTTTACTTGCTAAGGCTACTAAACAAAACAACTAGTTCTCACATAGTTCCAGAAGAGGTGGTAGCTTCAAACTCTTGAACACATAAACAGACAAATGGATTTTAAATTAAAAACTGCATGCACCCATTTTGAGCATCCATTTGTCCTTAAGACACTGATATCAGAAAGTTAAGGCTTACTCAAAGCGTTCTCGTTTTGTTCCTCAGACTCCGCTGAGGCAATTCTTTGGCTTCCTGTCTCTTGTTGGAAAATGGGGTTTGTGTGTATGATGTGTTGAGGGAACCCAAGGAAACAATTTGAAGAAAAGAAGGTAAGGTCCTATCCAATTTTCTCACCAGGTGGGCAGCTTCTTCCATTTCCAAACACAGTCCTAGAACTTGGTGGCGCAGGTCAGGTCGGCATCCGGCTGGGAAGGAAGTGACATTCAGGCCGGGTAGTGCATTTTAGATGTGCCCACATGCCCCATGAGATGGCCCCCAGACAACTGGTCATACTGAGGCATGGAGAGGGACAAGGGGTCAGTCACAGAACAGACAAGCAAACTAAACTTAAAAGTGCAAAACAAGTGCAAGGCAGGCAGCAGTTCAGTGATTGCAAACACAGACCCCTTTCATTACACTCACCAACTTCAGTGCATATTTCTTT-ATGCATTTAGAAACTGAACGATATTCTTCAAAAAAAAAGGAAGAAAATGTTGACGTTGAGTCAAATAACACATTATCTTTATAGATAA---GGTTTTTTCTCATCTCTTATGTAATATATTCACAAGCCAAACAAAACAAAATCTGATCATTGAGAAGAGAGGCCAAAAGGTTTGCTTTATTTCCCCTTTTTGCACAAAGAGTGCTTTTTGGCCAGTGAAGCAACCAAGAAATTTATAATTAAGATAGCAACACTACCAAACCGCAAAATTAGTCAAAGCCACCTTTAAGATTGGTCAGTTTTTAAAGTCCATATAGGGAAAATTTCTTAACTGTTCCATACAACAGCACTATTCTAAAACTTAGGACAGCCTTTTTCAGAAGCGAAGTTTTGTCCACTACAGATTCACTAATAACTCGGAATAGCATTCATTATTTTATATTT
Nholsingeri_PondCave_N541 ATAATACTCTAAAATAAGGTCTTCAGAAATAAAGGGGGCACAGACTATATAATAAGTACAAGCTTTAGGGTGATGTTACGTTTAG--GACACAATACAATCGGGCAAGAAAGAAATTATACATTTTTTACCCCATCTCAGTAAAATTGTATCAATAACAAAAACATTATATAGAACTAGATTGTGCTAAAATATCTCCTTACCTTTAGGCTTTAAACACAAAGAAAAAGATCCCTCATCACTTAACATAAAAATTCTGTAATCATTTGGTGAAAAGGAATTTCACATCGAAAAGAGTTTATTTTTACTTGCTAAGGCTACTAAACAAAACAACTAGTTCTCACATAGTTCCAGAAGAGGTGGTAGCTTCAAACTCTTGAACACATAAACAGACAAATGGATTTTAAATTAAAAACTGCATGCACCCATTTTGAGCATCCATTTCTCCTTAAGACACTGATATCAGAAAGTTAAGGCTTACTCAAAGCGTTCTCGTTTTGTTCCTCAGACTCCGCTGAGGCAATTCTTTGGCTTCCCGTCTCTTGTTGAAAAATGGGGTTTGTGTGTACGATGTGTTGAGGGAACCCAAGGAAACAATTTGAAGAAAAGAAGGTAAGGTCCTATCCAATTTTCTCACCAGGTGGGCAGCTTCTTCCATTTCCAAACACAGTCCTAGAACTTGGTGGCGCAGGTCAGGTCGGCGTCCGGCTGGGAAGGAAGTGACATTCAGGCCGGGTAGTGCATTTTAGATGTGCCCACATGCCCCATGAGATGGCCCCCAGACAACTGGTCATACTGAGGCATGGAGAGGGACAAGGGGTCAGTCACAGAACAGACAAGCAAACTAAACTTAAAAGTGCAAAACAAGTGCAAGGCAGGCAGCAGTTCAGTGATTGCAAACACAGACCCCTTTCATTACACTCACCAACTTCAGTGCATATTTCTTT-ATGCATTTAGAAACTGAACGATATTCTTCAAAAAAAAAAGAAGAAAATGCAGACGTTGAGTCAAATAACACATTATCTTTATAGATAA---GGTTTTTTCTCATCTCTTATGTAATATATTCACAAGCCAAACAAAACAAAATCTGATCATTGAGAAGAGAGGCCAAAAGGTTTGCTTTATTTCCCATTTTTGCACAAAGAGTGCTTTTTGGCCAGTGAAGCAACCAAGAAATTTATAATTAAGATAGCAACACTACCAAACCGCAAAATTAGTCAAATCCACCTTTAAGATTGGTCAGTTTTTAAAGTGAATATAAGGAAAATTTCTTAACTGTTCCATACAACAGCACTATTCTAAAACTTAGGACAGCCTTTTCCAAAAGCGAAGTTTTGTCCACTACAGATTCACTAATAACTTGGAATAGCATTCATCATTTTATATTT
Nlowderi_ChestnutBranch_N731 ATAATACTCTAAAATAAGGTCTTCAGAAATAAGGGGGGCACAGACTATATAATAAGTACAAGCTTTAGGGTAATGTTACGTTTAAAAGACATAATACAATCGGGCAAGAAAGAAATTATACATTTTTTACCCCGTCTCAGTAAAATTGTATCAATAACAAAAATGTTATACAGAACTAGATTGTGCTAAAATATCTCCTTACCTTTAGGCTTTAAACACAAAGAAAAAGATCCCTCTTCACTTAACATAAAAATTCTATAATCATTTGGTGAAAAGGAATTTCACATCAAAAAGAGTTTATTTTTACTTGCTAAGACTACTAAACAAAACAACCAGTTCTCACATAGTTCCAGAAGAGGTGGTAGCTTCAAACTC-TGAACACATAAACAGACAAATGGATTTTAAACTAAAAACTGCATGCACCCATTTTGAGCATCCATTTGTCATTAAGACACTGATATCAGAAAGTTAAGGCTTACTCAAAGCGTTCTCG-TTTGTTCCTCAGACTCTGCTGAGGCAATTCTTTGGCTTCCTGTCTCTTGTTGGAAAATGGGGTTTGTGTGTATGATGTGTTGAGGGAACCCAAGGAAACAATTTGAAGAAAAGAAGGTAAGGTCCTATCCAATTTTCTCACCAGGTGGGCAGCTTCTTCCATTTCCAAACACAGTCCTAGAACTTGGTGGCGCAGGTCAGGTCGGCGTCCGGCTGGGAAGGAAGTGACATTCAGGCCGGGTAGTGCATTTTAGATGTGCCCACATGCCCCATGAGATGGCCCCCAGACAACTGGTCATACTGAGGCATGGAGAGGGACAAGGGGTCAGTCACAGAACAGACAAGCAAACTAAACTTAAAAGTGCAAAACAAGTGCAAGGCAGGCAGCAGTTCAGTGATTGCAAACACATACCCCTCTTATTACACTCACCAACTTCAGTGCATATTTCTTTTATGCAATTAGAAACTGAACGATATTCTTCA--AAAAAAAGAAGAAAATGCAGAGGTTGAGTCAAATAACACAGCATCTTTATAGATAA---GGTTTTTTCTCATCTCTCATGTAATATATCCACAAGCCAAACAAAACAAAATATGATCATTGAGAAGAGAGGCCAAAAGGTTTGCTTTATTTCCCATTTTTGCACAAAGAGTGCTTTTTGGCCAGTGAACCAACCAAAAAATTTATAATTAAGATAGCAACACTACCCGACTGCAAAATTTGTCAAAGCCACCTTTAAGATTGGTCAGTTTTTAAAGTCCATATAGGGAAAATTTCTTAACTGTTCCATACAACAGCACTATTCTAAAACTTAGGACAGCCTTTTCTAAAAACGAAGTTTTGTCCACTACAGATTCACTAATAACTTGGAATAACATTCATCATTTTATATTT
Nlula_LulaFallsCave_G2084 ATAATACTCTAAAATAAGGTCTTCAGAAATAAAGGGGGCACAGTCTATATAATAAGTACAAGCTTTAGGGTAATGTTACGTCTAAAAGACATAATACAATCGGGCAGGAAAGAAATTATACATTTTTTACCCCGTCTCAGTAAAATTGTATCAATAACAAAAACGTTATATAGAACTAGATTGTGCTAAAATATCTCCTTACCTTTAGGCTTTAAACACAAAGAAAAAGATCCCTCATCACTT-----AAAAATTCTATAATCATTTGGTGGAAAGGAATTTCACATGGAAAAGAGTTTATTTTTACTTGCCAAGACTACTAAACAGAACAACTATTTC-----------CAGAAGAGATGGTAGCTTCAAACTCTTGAACACATAAACAGACAAATGGATTTTAAACTAAAAACTGCATGCACCCATTTTGAGCATCCATTTGTCATTAAGACACTGATATCAGAAAGTTAAGGCTTACTCAAAGCGTTCTCGTTTTGTTCCTCAGACTCCGCTGAGGCAATTCTTTGGCTTCCTGTCTCTTGTTGGAAAATGGGGTTTGTGTGTATGAAGTGTTGAGGGAACCCAAGGAAACAATTTGAAGAAAAGAAGGTAAGGTCCTATCCAATTTTCTCACCAGGTGGGCAGCTTCTTCCATTTCCAAACACAGTCCTAGAACTTGGTGGCGCAGGTCAGGTCGGCATCCGGCTGGGAAGGAAGTGACATTCAGGCCGGGTAGTGCATTTTAGATGTGCCCACATGCCCCATGAGATGGCCCCCAGACAACTGGTCATACTGAGGCATGGAGAGGGACAAGGGGTCAGTCACAGAACAGACAAGCAAACTAAACTTAAAAGTGCAAAACAAGTGCAAGGCAGGCAACAGTTCAGTGATTGCAAACACATACCCCTCTTATTACACTCGCCAACTTCAGTGCATATTTTTTTTATTCATTTAGAAACTGAACAATATACTTC---AAAAAAAGAAGAAAATGCAGATGTTGAGTCAAATAACA---CATCTTTATAGATAA---GGTTTTTTCTCATCTCTCGTGTAATATATTCACAAGCCAAACAAAACAAAATCTGATCATTGAGAAGAGAGGCCAAAAGATTTGCTTTATTTCCCATTTTTGCACAAAGAGTGCTTTTTGGCCAGTGAACCGACCAAGAAATTTATAATTAAGATAGCAACATTACCTAACTGCAAAATTAGTCAAAGCCACCTTCAAGATTGGTCAATTTTTAAAGTCCATATAGGGAAAATTTCTTAACTGTTCCATACAACAGCACTATTCTAAAACTTAGGACAGCCTTTTCTAAAAGCGAAGTTTTGTCCACTACAGATTCACTAATAACTTGGAATAACATTCATCATTTTATATTT
Nmimus_Straleys_N625 ------------AATAAGGTCTTCAGAAATAAAGGGGGCACAGACTATATAATAAGTACAAGCTTTAGGGTGATGTTACGTTTAAAAGACACAATACAATCGGGCAAGAAAGAAATTATACATTTTTCCCTCAGTCTCAGTAAAATTGCATCAATAACAAAAACGTTATATAGAACTAGATTGTGCTAAATTATCTCCTTACCTTTAGGCTTTAAAACCAAAATAAAAGATCCCTCATAACTTGACATAAAAATTCTATAATCATTTGGTGAAAAGGAATTTCACATCGAAAAGAGTTTATTTTTACTTGCTGAGGCTACTAAACAAAACAACTAGTTCTCACATAGCTCCAGAAGAGGTGGTGTCTTCAAACTCTCGAACACATAAACAGACAAATGGATTTTAAACTAATAACTGCATGCACCCATTTTGAGCATCCATTTGTCCTTAAGACACTGATATCAGAAAGTTAAGGCTTACTCAAAGCGTTCTCGTTTTGTTCCTCAGACTCCGCTGGGGCAATTCTTTGGCTTCCTGTCTCTTGTTGGAAAATGGGGTTTGTGT----GATGTGTTGAGGGAACCCAAGGAAACAATTTGAAGAAAAGAAGGTAAGGTCCTATCCAATTTTCTCACCAGGTGGGCAGCTTCTTCCATTTCCAAACGCAGTCCTAGAACTTGGTGGCGCAGGTCAGGTCGGCGTCCGGCTGGGAAGGAAGTGACATTCAGGCCGGGTAGTGCATTTTAGATGTGCCCACATGCCCCATGAGATGGCCCCCAGACAACTGGTCATACTGAGGCATGGAGAGGGACAAGGGGTCAGTCACAGAACAGACAAGCAAACTAAACTTAAAAGTGCAAAACAAGTGCAAGGCAGGCAGCAGTTCAGTGATTGCAAACACAGACCCCTTTTATTACATTCACCATCTTCAGTGCATATTTCTTT-ATGCATTTAGAAACTGAACGATATTCTTCAAAAAAAAAAGAAGAAAATGCAGACGTTGAGTCAAATAACACATCATCTTTATAGATAA---AGTTTTTTCTCATCTCTCATTTAATATATTCACAAGCCAAACAAAACAAAATCTGATCATTGAGAAGAGAGGCCAAAAGGTTTGCTTTATTTCCCATTTTTGCA----------CTTTTGGCCAGTGAACCAACCAAGAAATTAATAATTAAGATAGCAACACTACCTAACCGCAAAATTAGTCAAAGCCTCCTTTAAGATTGGTCAGTTTTTAAAGTCCATACAGGGAAAA---TTTAACTGTTCCATACAACAGCACTATTCTAAAACTTAGGACAGCCTTTTCCAAAAGCAAAGTTTTGTCCACTACAGATTCATTAATAACTTGGAATAACATTCATCATTTTATATTT
Nnasicus_CaneyFork_N171 ATAATACTCTAAAATAAGGTCTTCAGAAATAAAGGGGGCACAGACTATATAATAAGTACAAGCTTTAGGGTAATGTTACGTTTAAAAGACATAATACAATCGGGCAAGAAAGAAATTATACATTTTTTACCCCGTCTCAGTAAAATTGTATC-ATAACAAAAACGTTATATAGAACTAGATTGTGCTAAAATATCTCCTTACCTTTAGGCTTTAAACACAAAGAAAAAGATCCCTCATCACTTAACATAAAAATTCTATAATCATTTGGTGAAAAGGAATTTCACATCGAAAAGAGTTTATTTTTACTTGCAAAGGCTACTAAACAAAACAACTAGTTCTCACATAGTTCCAGAAGAGGTGGTAGCTTCAAACTC-TGAACACATAAACAGACAAATGGATTTTAAACTAAAAACTGCATGCACCCATTTTGAGCATCCATTTGTCATTAAGACACTGATATCAGAAAGTTAAGGCTTACTCAAAGCGTTCTCG-TTTGTTCCTCAGACTCCGCTGAGGCAATTCTTTGGCTTCCTGTCTCTTGTTGGAAAATGGGGTTTGTGTGTATGATGTGTTGAGGGAACCCAAGGAAACAATTTGAAGAAAAGAAGGTAAGGTCCTATCCAATTTTCTCACCAGGTGGGCAGCTTCTTCCATTTCCAAACACAGTCCTAGAACTTGGTGGCGCAGGTCAGGTCGGCGTCCGGCTGGGAAGGAAGTGACATTCAGGCCGGGTAGTGCATTTTAGATGTGCCCACATGCCCCATGAGATGGCCCCCAGACAACTGGTCATACTGAGGCATGGAGAGGGACAAGGGGTCAGTCACAGAACAGACAAGCAAACTAAACTTAAAAGTGCAAAACAAGTGCAAGGCAGGCAGCAGTTCAGTGATTGCAAACACATACCCCTTTCATTACACTCACCAACTTCAGTGCATATTTTTTT-ATGCATTTAGAAACTGAACGATATTCTTA-AAAAAAAAAACAGAAAATGTAGACGTTGAATCAAATAACACAGCATCTTTATAGATGATTA-TTTTTTTCTCATCTCTCATGGAATATATTCCCAAGCCAAACAAAACAAAATCTGATCACTGAGAAGAGAGACCAAAAGGTTTGCTTTATTTACCATTTTCGCACAAAGACTGCTTATTGGCAAGTGAACCAACCAAGAAATTTATAATTAAGATAGCAATACTACCTGACTGCAAAATTAGTCAAAGCCACCTTCAAGATTGGTCAGTTTTTAAAGTTCATATAGGGGAAAATTCTTGGCTGTTCCACACAAAAGCACTATTCTAAAACTTAGGACAGCCTTTTCTAAAAGCGAAGTTTTGTCCACTACAGATTCACTAATAATTTGGAATAACATTCATCATTTTATATTT
Nnasicus_ConnosteeFalls_N696 ATAATACTCTAAAATAAGGTCTTCAGAAATAAAGGGGGCACAGACTATATAATAAGTACAAGCTTTAGGGTAATGTTACGTTTAAAAGACATAATACAATCGGGCAAGAAAGAAATTATACATTTTTTACCCCGTCTCAGTAAAATTGTATC-ATAACAAAAACGTTATATAGAACTAGATTGTGCTAAAATATCTCCTTACCTTTAGGCTTTAAACACAAAGAAAAAGATCCCTCATCACTTAACATAAAAATTCTATAATCATTTGGTGAAAAGGAATTTCACATCGAAAAGAGTTTATTTTTACTTGCTAAGGCTACTAAACAAAACAACTAGTTCTCACATAGTTCCAGAAGAGGTGGTAGCTTAGAACTC-TGAACACATAAACAGACAAATGGATTTTAAACTAAAAACTGCATGCACCCATTTTGAGCATCCATTTGTCATTAAGACACTGATATCAGAAAGTTAAGGCTTACTCAAAGCATTCTCG-TTTGTTCCTCAGACTCCGCTGAGGCAATTCTTTGGCTTCCCGTCTCTTGTTGGAAAATGGGGTATGTGTGTATGATGTGTTGAGGGAACCCAAGGAAACAATTTGAAGAAAAGAAGGTAAGGTCCTATCCAATTTTCTCACCAGGTGGGCAGCTTCTTCCATTTCCAAACACAGTCCTAGAACTTGGTGGCGCAGGTCAGGTCGGCGTCCGGCTGGGAAGGAAGTGACATTCAGGCCGGGTAGTGCATTTTAGATGTGCCCACATGCCCCATGAGATGGCCCCCAGACAACTGGTCATACTGAGGCATGGAGAGGGACAAGGGGTCAGTCACAGAACAGACAAGCAAACTAAACTTAAAAGTGCAAAACAAGTGCAAGGCAGGCAGCAGTTCAGTGATTGCAAACACATACCCCTTTCATTACACTCACCAACTTCAGTGCATATTTTTTT-ATGCATTTAGAAACTGAACGATATTCTTCAAAAAAAAGAGCAGAAAATGTAGACGTTGAATCAAATAACACAGCATCTTTATAGATGATTA-GTTTTTTCTCATC---------------------------------------------------------------------------------------------------------------------------------------------------------------------------------------------------------------------------------------------------------------------------------------------------------------------------------------------------
Nnasicus_CoweeTrain_N189 --------CTAAAATAAGGTCTTCAGAAATAAAGGGGGCACAGACTATATAATAAGTACAAGCTTTAGGGTAATGTTACGTTTAAAGGACATAATACAATCGGGCAAGAAAGAAATTATACATTTTTTACCCCGTCTCAGTAAAATTGTATC-ATCACAAAAACGTTATATAGAACTAGATTGTGCTAAAATATCTCCTTACCTTTAGGCTTTAAACACAAAGAAAAAGATCCCTCATCACTTAACATAAAAATTCTATAATCATTGGGTGAAAAGGAATTTCACATCGAAAAGAGTTTATTTTTACTTGCTAAGGCTACTAAACAAAACAACTAGTTCTCACATAGTTCCAGAAGAGGTGGTAGCTTCAAACTC-TGAACACATAAACAGACAAATGGATTTTAAACTAAAAACTGCATGCACCCATTTTGAGCATCCATTTGTCATTAAGACACTGATATCAGAAAGTTAAGGCTTACTCAAAGCGTTCTCG-TTTGTTCCTCAGACTCGGCTGAGGCAATTCTTTGGCTTCCTGTCTCTTGTTGGAAAATGGGGTTTGTGTGTATGATGTGTTGAGGGAACCCAAGGAAACAATTTGAAGAAAAGAAGGTAAGGTCCTATCCAATTTTCTCACCAGGTGGGCAGCTTCTTCCATTTCCAAACACAGTCCTAGAACTTGGTGGCGCAGGTCAGGTCGGCGTCCGGCTGGGAAGGAAGTGACATTCAGGCCGGGTAGTGCATTTTAGATGTGCCCACATGCCCCATGAGATGGCCCCCAGACAACTGGTCATACTGAGGCATGGAGAGGGACAAGGGGTCAGTCACAGAACAGACAAGCAAACTAAACTTAAAAGTGCAAAACAAGTGCAAGGCAGGCAGCAGTTCAGTGATTGCAAACACATACCCCTTTCATTACACTCACCAACTTCAGTGCATATTTTTTT-ATGCATTTAGAAACTGAACGATATTCTTCAAAAAAAAAAGCAGAAAATGTAGACGTTGAATCAAATAACACAGCATCTTTATAGATGATTA-GTTTTTTCTCATCTCTCATGGAATATATTCCCAAGCCAAACAAAACAAAATCTGATCATTGAGAAGAGAGACCAAAAGGTTTGCTTTATTTACCATTTTTGCACAAAGACTGCTTACTGGCAAGTGAACCAATCAAGAAATTTATAATTAAGATAGCAATACTACCTGACCGCAAAATTAGTCAAAGCCACCTTCAAGATTGGTCAGTTTTTAAAGTTCATACAGGGAAAAATTCTTGACTGTTCCACACAAAAGCACTATTCTAAAACTTAGGACAGCCTTTTCTAAAAGCGAAGTTTTGTCCACTACAGATTCACTAATAATTTGGAATAACATTCATCATTTTATATTT
Npaynei_Grindstaff_N646 -------------------------------------------------------------------------------------------------------GCAAGAAATAAATTATACATTTTTTACCCCGTCTCAGTAAAATTGTATCAATAACAAAAACGTTCTATAGAACTAGATTGTGCTAAAATATCTCCTTACCTT-------TAAACACAAAGAAAAAGATCCCTCATCACTTAACATAAAAATTCTATAATCATTTGGTGGAAAGGAATTTCACATCGAAAAGAGTTTATTTTTACTTGCTAAGGCTACTAAACAAAACAACTAGTTCTCACATAGTTCCAGAAGAGGTGGTAGCTTCAAACTCTTGAACACATAAACAGACAAATGGATTTTAAACTAAAAACTGCATGCACCCATTTTGAGCATCCATTTGTCCTTAAGACACTGATATCAGAAAGTTAAGGCTTACTTAAAGCGTTCTCGTTTTGTTCCTCAGACTCCGCTGAGGCAATTCTTTGGCTTCCTGTCTCTTGTTGGAAAATGGGGTTTGTATGTATGATGTGTTGAGGGAACCCAAGGAAACAATTTGAAGAAAAGAAGGTAAGGTCCTATCCAATTTTCTCACCAGGTGGGCAGCTTCTTCCATTTCCAAACACAGTCCTAGAACTTGGTGGCGCAGGTCAGGTCGGCGTCCGGCTGGGAAGGAAGTGACATTCAGGCCGGGTAGTGCATTTTAGATGTGCCCACATGCCCCATGAGATGGCCCCCAGACAACTGGTCATACTGAGGCATGGAGAGGGACAAGGGGTCAGTCACAGAACAGACAAGCAAACTAAACTTAAAAGTGCAAAACAAGTGCAAGGCAGGCAGCAGTTCAGTGATTGCAAACACATATCCCTTTTATTACACTCACCAACTTCAGTGCAAATTTTTTTTATGCATTTAGAAACTGAACAATATTCTTC---AAAAAAAGAAGAAAATGCAGGCGTTGAGTCTTATAACACATCATCTTTATAGATAA---GTTTTTTTCTCATCTCTCATGTAATATAGTCACAAGCCAAACAAAACAAAAACTGATCATTGAGAAG--AGGCCAAAAGGTTTGCTTTATTTCCCATTTTTGCACAAAGAGTGCTTTTTGGCCAGTGAACCAACCAAGAAATTTATAATTAAGATAGCAACACTACCTAACCGTAAAATTAGTCAAAGCCACCTTCAAGATTGGTCAGTTTTTAAAGTCCATATAGGGAAAATTTCTTAACTGTTCCATACAACAGCACTATTCTAAAACTTAGGACAGCCTTTTCCAAAAGCGAAGTTTTGTCCACTACAGATTCACTAATAACTGGGAATAACATAC---ATTTTATATTT
Npaynei_NorrisDamCave_N348 ATAATACTCTAAAATAAGGTCTTCAGAAATAAAGAGGGCACAGACTATATAATAAGTACTAGCTTTAGGGTGATGTTACGTTTAAAAGACATAATACAATCGGGCAAGAAATAAATAATACATTTTTTACCCCGTCTCAGTAAAATTGTATCAATAACAAAAACGTTCTATAGAACTAGATTGTGCTAAAATATCTCCTTACCTT-------TAAACACAAAGAAAAAGATCCCTCATCACTTAACATAAAAATTCTATAATCATTTGGTGGAAAGGAATTTCACATCGAAAAGAG------TTTACTTGCTAAGGCTACTAAACAAAACAACTAGTTCTCACATAGTTCCAGAAGAGGTGGTAGCTTCAAACTCTTGAACACATAAACAGACAAATGGATTTTAAACTAAAAACTGCATGCACCCATTTTGAGCATCCATTTGTCCTTAAGACACTGATATCAGAAAGTTAAGGCTTACTTAAAGCGTTCTCGTTTTGTTCCTCAGACTCCGCCGAGGCAATTCTTTGGCTTCCTGTCTCTTGTTGGAAAATGGGGTTTGTATGTATGATGTGTTGAGGGAACCCAAGGAAACAATTTGAAGAAAAGAAGGTAAGGTCCTATCCAATTTTCTCACCAGGTGGGCAGCTTCTTCCATTTCCAAACACAGTCCTAGAACTTGGTGGCGCAGGTCAGGTCGGCGTCCGGCTGGGAAGGAAGTGACATTCAGGCCGGGTAGTGCATTTTAGATGTGCCCACATGCCCCATGAGATGGCCCCCAGACAACTGGTCATACTGAGGCATGGAGAGGGACAAGGGGTCAGTCACAGAACAGACAAGCAAACTAAACTTAAAAGTGCAAAACAAGTGCAAGGCAGGCAGCAGTTCAGTGATTGCAAACACATACCCCTTTTATTACACTCACCAACTTCAGTGCATATTTTTTTTATGCATTTAGAAACTGAACAATATTCCTC-AAAAAAAAAGAAGAAAATGCAGACGTTGAGTCAAATAACACATCATCTTTATAGATAA---GGTTTTTTCTCATCTCTCATGTAATATAGTCACAAGCCAAACAAAACAAAATCTGATCATTGAGAAAAGAGGTCAAAAGGTTTGCTTTATTTCCCATTTTTGCACAAAGAGTGCTTTTTGGCCAGTGAACCAACCAAGAAATTTATAATTAAGATAGCGACACTACCTAACCTCAAAATTAGTCAAAGCCACCTTCAAGATTGGTCAGTTTTTAAAGTCCATATAGGGAAAATTTCTTAACTGTTCTGTACAACAGCACTATTCTAAAACTCGGGACAGCCTTTTCCAAAAGCGAAGTTTTGTCCACTACAGATTCACTAATAACTTGGAATAACATTCATCATTTTATATTT
Npaynei_UnakaMtns_N943 ATAATACTCTAAAATAAGGTCTTCAGAAATAAAGAGGGCACAGACTATATAATAAGTACT-GCTTTAGGGTGATGTTACGTTTAAAAGGCATAATACAATCGGGCAAGAAATAAATTATACATTTTTTACCCCGTCTCAGTAAAATTGTATCAATAACAAAAACGTTCTATAGAACTAGATTGTGCTAAAATATCTCCTTAC-------CTTTAAACACAAAGAAAAAGATCCCTCATCACTTAACATAAAAATTCTATAATCATTTGGTGGAAAGGAATTTCACATCGAAAAGAGTTTATTTTTACTTGCTAAGGCTACTAAACAAAACAACTAGTTCTCACATAGTTCCAGAAGAGGTGGTAGCTTCAAACTCTTGAACACATAAACAGACAAATGGATTTTAAACTAAAAACTGCATGCACCCATTTTGAGCATCCATTTGTCCTTAAGACACTGATATCAGAAAGTTAAGGCTTACTTAAAGCGTTCTCGTTTTGTTCCTCAGACTCCGCTGAGGCAATTCTTTGGCTTCCTGTCTCTTGTTGGAAAATGGGGTTTGTGTGTATGATGTGTTGAGGGAACCCAAGGAAACAATTTGAAGAAAAGAAGGTAAGGTCCTATCCAATTTTCTCACCAGGTGGGCAGCTTCTTCCATTTCCAAACACAGTCCTAGAACTTGGTGGCGCAGGTCAGGTCGGCGTCCGGCTGGGAAGGAAGTGACATTCAGGCCGGGTAGTGCATTTTAGATGTGCCCACATGCCCCATGAGATGGCCCCCAGACAACTGGTCATACTGAGGCATGGAGAGGGACAAGGGGTCAGTCACAGAACAGACAAGCAAACTAAACTTAAAAGTGCAAAACAA------GGCAGGCAGCAGTTCAGTGATTGCAAACACATACCCCTTTTATTACACTCACCAATTTCAGTGCATATTTTTTTTATGCATTTAGAAACTGAACAATATTCCTC---AAAAAAAGAAGAAAATGCAGACGTTGCGTCAAATAACACATCATCTTTATAGATAA---GGTTTTTTCTCATCTCTCATGTAATATAGTCACAAGCCAAACAAAACAAAACC------------------------------------------------------------------------------------------------------------------------------------------------------------------------------------------------------------------------------------------------------------------------------------------------------------
Npecki_HaskellSims_G3697 ATAATACTCTAAAATAAGGTCTTCAGAAATAAAGGAGGCACAGACTATATAATAAGTACAAGCTTCAAGGTAATGTTACATTTAAAAGATATAATACAATCGGGCAAGAAAGAAATTATACATTTTTTACCCCGTCTCAGTAAAATTGCAACAATAACAAAACCATTCTATAGAACTGGATTGTGCTAAAATATTTCCTTACCTTTAGGCATTCAACACAAAGAAAAAGATCCCTCATCACTTAACATAAAAATTATATAATCATTTTGTGAAAAGAAATTTCACATCGAAAAGAGCTTATTTTTACTTGCTAAGACTATTGAACAAAACAACTAGTTCT-----------GAAAGAGGTGGTAACTTCAAACTC-TGAACACATAAACAGACAAATGGATTTTAAACTAAAAACTGCATGCACCCATTTTGAGCATCCATTTGTCATTAAGACACTGATATCAGAAAGTTAAGGCTTACTCAAAGCGTTCTCGTTTGGTTCCTCAGACTTCACTGAGGCAATTCTTTGGCTTCCTGTCTCTTGTTGGAAAAT-GGG-------GTATGATGTGTTGAGGGAACCCAAGGAAACAATTTGAAGAAAAGAAGGTAAGGTCCTATCCAATTTTCTCACCAGGTGGGCAGCTTCTTCCATTTCCAAACACAGTCCTAGAACTTGGTGGCGCAGGTCAGGTCCGCGTCCGGCTGGGAAGGAAGTGACATTCAGGCCGGGTAGTGCATTTTAGATGTGCCCACATGCCCCATGAGATGGCCCCCAGACAACTGGTCATACTGAGGCATGGAGAGGGACAAGGGGTCAGTCACAGAACAGACAAGCAAACTAAACTT-AAAGTGCAAAACAAGTGCAAGGCAGGCAGCAGTTCAGTGATTGCAAACACCCCCCCCCCTTAAGACACTCACCAACTTCAGTGCATATTTTTTT-ATGCATTTGGAAATTCAATGACATTCTTC-----CAAAAGAAAAAAAGACAGACATTGAGTCAAATAATACAGCACCTCTATAGATGAATAGTTTTTTTCTCATCTCTCATTT-ATATATTCACAAGCCAAACAAAACAAAATTAA----TCGAGAAGAGAGGCCAAAAGGTTTGCTTTATTTACCATTTTCGCA-AAAGAGAGTCTTTTGGCCAGTGAACCAACCAAGAAATTTACGATTAAGATAGCAACACTACCTGATCGCAAAATAAGTCAAACCCACATTCAAGATTGGTCAGTTTTTAAAGTTCATATAGGGAAAATATTTTAATAGTTTCATACAGCAGCACT------------------GCCTTTTCT-AAAGTGAAATTTTGTCCACTACAAATTCATTAATCATTTAGAATAACATTCATCCTTTTATATTT
Npecki_HurricaneMazeCave_G2100 ATAATACTCTAAAATAAGGTCTTCAGAAATAAAGGAGGCACAGACTATATAATAAGTACAAGCTTCAGGGTAATGTTACGTTTAAAAGATATAATACAATCGGGCAAGGAAGAAATTATACATTTTTTACCCCGTCTCAGTAAAATTGCAACAATAACAAAACCGTTATATAGAACTGGATTGTGCTAAAATATTTCCTTACCTTTAGGCATTCAACACAAAAAAAAAGATCCCTCATCACTTAACATAAAAATTATATAATCATTTTGTGAAAAGAAATTTCACATCGAAAAGAGCTTATTTTTACTTGCTAAGACTATTGAACAAAACAACTAGTTCTCACATAGTTCCAGAAGAGGTGGTAACTTCAAACTC-TGAACACATAAACAGACAAATGGATTTTAAACTAAAAACTGCATGCACCCATTTTGAGCATCCATTTGTCATTAAGACACTGATATCAGAAAGTTAAGGCTTACTCAAAGCGTTCTCGTTTGGTTCCTCAGACTTCACTGAGGCAATTCTTTGGCTTCCTGTCTCTTGTTGGAAAATGGGG-------GTATGATGTGTTGAGGGAACCCAAGGAAACAATTTGAAGAAAAGAAGGTAAGGTCCTATCCAATTTTCTCACCAGGTGGGCAGCTTCTTCCATTTCCAAACACAGTCCTAGAACTTGGTGGCGCAGGTCAGGTCCGCGTCCGGCTGGGAAGGAAGTGACATTCAGGCCGGGTAGTGCATTTTAGATGTGCCCACATGCCCCATGAGATGGCCCCCAGACAACTGGTCATACTGAGGCATGGAGAGGGACAAGGGGTCAGTCACAGAACAGACAAGCAAACTAAACTT-AAAGTGCAAAACAAGTGCAAGGCAGGCAGCAGTTCAGTGATTGCAAACACACACCCCTCTTACGACACTCACCAACTTCAGTGCATATTTTTTT-ATGCATTCAGAAACTCAATGACATTCTTC-----AAAAAGAAGAAAAGACAGACATTGAGTCAAATAATACAGCACCTCTATAGATGAATAGTTTTTTTCTCATCTCTCATTTAATATATTCACAAGCCAAACAAAACAAAATTAA----TCGAGAAGAGAAGCCAAAAGGTTTGCTTTATTTCCCATGTTCGCAAAAAGAGAGTCTTTTGGCCAGTGAACCAACCAAGAAATTTATGATTACGATAGCAACACTACCTGATCGCAAAATAAGTCAAAGCCGCATTCAAGATTGGTCAGTTTTTAAAGTTCATATAGGGAAAATATTTTAATAGTTTCATACAACAGCACT------------------GCCTTTTCT-AAAGTGAAGTTTTGTCCACTACAAATTTACTAATCATTTAGAATAACATTCATCC----------
Npecki_Monteagle_N062 ------CTCTAAAATAAGGTCTTCAGAAATAAAGGAGGCACAGACTATATAATAAGTACAAGCTTCAAGGTAATGTTACGTTTAAAAGATATAATACAATCGGGCAAGAAAGAAATTATACATTTTTTACCCCGTCTCAGTAAAATTGCAACAATAACAAAACCGTTCTATAGAACTGGATTGTGCTAAAATATTTCCTTACCTTTAGGCATTCAACAAACAAAAAAAGATCCCTCATCACTTAACATAAAAATTATATAATCATTTTGTGAAAAGAAATTTCACATCGAAAAGAGCTTATGTTTACTTGCTAAGACTATTGAACAAAACAACTAGTTCTCACATACTTCCAGAAGAGGTGGTAACTTCAAACTC-TGAACACATAAACAGACAAATGGATTTTAAACTAAAAACTGCATGCACCCATTTTGAGCATCCATTTGTCATTAAGACACTGATATCAGAAAGTTAAGGCTTACTCAAAGCGTTCTCGTTTGGTTCCTCAGACTTCACTGAGGCAATTCTTTGGCTTCCTGTCTCTTGTTGGAAAAT-GGG-------GTATGACGTGCTGAGGGAACCCAAGGAAACAATTTGAAGAAAAGAAGGTAAGGTCCTATCCAATTTTCTCACCAGGTGGGCAGCTTCTTCCATTTCCAAACACAGTCCTAGAACTTGGTGGCGCAGGTCAGGTCCGCGTCCGGCTGGGAAGGAAGTGACATTCAGGCCGGGTAGTGCATTTTAGATGTGCCCACATGCCCCATGAGATGGCCCCCAGACAACTGGTCATACTGAGGCATGGAGAGGGACAAGGGGTCAGTCACAGAACAGACAAGCAAACTAAACTT-AAAGTGCAAAACAAGTGCAAGGCAGGCAGCAGTTCAGTGATTGCAAACACACACCCCTCTTAAGACACTCACCAACTTTAGTGCATATTTTTCT-ATGCATTTAGAAACTCAATGACATTCTTCCAAAAAAAAAGAAGAAAAGACAGACATTGAGTCAAATAATACAGCACCTCTATAGATGAATAGTTTTTTTCTCATCTCTCATTTAATATATTCGCAAGCCAAACAAAACAAAATTAA----TCGAGAAGAGAAGCCAAAAGGTTTGCTTTATTTCCCATTTTCGCAAAAAGAGAGTCTTTTGGCCAGTAAACCAACCAAGAAATTTACGATTAAGATAGCAACACTACCTGATCGCAAAATAAGTCAAAGCCACATTCAAGATTGGTCAGTTTTTAAAGTTCATATAGGGAAAATATTTTAATAGTTTCATACAACAGCACT------------------GCCTTTTCT-AAAATGAAGTTTTGTCCACTACAAATTCACTAATCATTTAAAATAACATTC---CTTTTATATTT
Nperlakyi_SChimneys_N1079 ATAATACTCTAAAATAAGGTCTTCAGAAATAAAGGGGGCACAGACTATATAATAAGTACAAGCTTTAGGGTGATGTTAAGTTTAAAAGACATAATACAATCGGGCAAGAAAGAAATTATACATTTTTTACCCCGTCTCGGTAAAATTGTATCAATAACAAAAACGTTATGTAGAACTAGATTGTGCTAAAACATCTCCTTAC-------CTTTAAACACAAAGAAAAAGATCCCTCATCACTGAACATAAAAATTCTATAATCATTTGGTGAAAAGGAATTTCACATCGAAAAGAGTTCCTTTTTACTTGCAAGGGCTACTCAACAAAACAACTAGTTCTCACATAGTTCCAGAAGAGGTGGTAGCTTCAAACTCTTGAACACATAAACAGACAAATGGATTTTAAACTAAAAACTGCATGCACCCATTTTGAGCATCCATTTGTCATTAAGACACTGATATCAGAAAGTTAAGGCTTACTCAAAGCGTTCTCGTTTTGTTCCTCAGACACCGCCGAGGCAATTCTTTGGCTTCCTGTCTCTTGTTGGAAAATGGG--------GTATGATGTGTTGAGGGAACCCAAGGAAACAATTTGAAGAAAAGAAGGTAAGGTCCTATCCAATTTTCTCACCAGGTGGGCAGCTTCTTCCATTTCCAAACACAGTCCTAGAACTTGGTGGCGCAGGTCAGGTCGGCGTCCGGCTGGGAAGGAAGTGACATTCAGGCCGGGTAGTGCATTTTAGGTGTGCCCACATGCCCCATGAGATGGCCCCCAGACAACTGGTCATACTGAGGCATGGAGAGGGACAAGGGGTCAGTCACAGAACAGACAAGCAAACTAAACTTAAAAGTGCAA---------------------GGTTCAGTGATTGCAAA------CCCCTCTTATGACACTCGCCCACTTCAGCGCCTATTCTTTTTATGCATTTAGAAACTGAACGATATTCTTC-AAAAAAAGAGAAGAAAATGCAGACGTTGAGTCAAATAACACAGCATCTTAGTAGATGATTAGTTTTTTTCTCACCTCTCATGGAATATATTCCCAAGCCAAACAAAAC---ATCTGAGAATTGAGAAGAGAGACCAAAAGGTTTGCTTTATTTACCATTTTTGCACAAAGC----TTATTGGCCAGTGAACCAAACAAGAAATGTATAATTAAGATAGCGACATTACCTGACCGCAAAATTAGTCAAAGCCACCTTCAAGATTGGTCAGTTTTTAAAGTTCAGATAGGGAAAATTTCTGAACTGTTCCACACAACAGCACTATTCTAAAACTTATGACAGCCTTTTCTAAAAGCGAAGTTTTGTCCACTACAGATTCACTAATAATTTGGAATAACATTCATCATTTTATATTT
Nperlakyi_SChimneys_N1080 ATAATACTCTAAAATAAGGTCTTCAGAAATAAAGGGGGCACAGACTATATAATAAGTACAAGCTTTAGGGTGATGTTACGTTTAAAAGACATAATACAATCGGGCAAGAAAGAAATTATACATTTTTTACCCCGTCTCGGTAAAATTGTATCAATAACAAAAACGTTATATAGAACTAGATTGTGCTAAAATATCTCCTTAC-------CTTTAAACACAAAGAAAAAGATCCCTCATCACTGAACATAAAAATTCTATAATCATTTGGTGAAAAGGAATTTCACATCGAAAAGAGTTTATTTTTACTTGCAAGGGCTACTCAACAAAACAACTAGTTCTCACATAGTTCCGGAAGAGGTGGTAGCTTCAAACTCTTGAACACATAAACAGACAAATGGATTTTAAACTAGAAACTGCATGCACCCATTTTGAGCATCCATTTGTCATTAAGACACTGATATCAGAAAGTTAAGGCTTACTCAGAGCGTTCTCGTTTTGTTC------CTCCGCCGAGGCAATTCTTTGGCTTCCTGTCTCTTGTTGGAAAATGGG--------GTATGATGTGTTGAGGGAACCCAAGGAAACAATTTGAAGAAAAGAAGGTAAGGTCCTATCCAATTTTCTCCCCAGGTGGGCAGCTTCTTCCATTTCCAAACACAGTCCTAGAACTTGGTGGCGCAGGTCAGGTCGGCGTCCGGCTGGGAAGGAAGTGACATTCAGGCCGGGTAGTGCATTTTAGGTGTGCCCACATGCCCCATGAGATGGCCCCCAGACAACTGGTCATACTGAGGCATGGAGAGGGACAAGGGGTCAGTCACAGAACAGACAAGCAAACTAAACTTAAAAGTGCAA---------------------GGTTCAGTGATTGCAAA------CCCCTCTTGTGACACTCGCCCACTTCAGCGCCTATTTTTTTTATGCATTTAGAAACTGAACGATATTCTTC-AAAAAAATAGAAGAAAATGCAGACGTTGAGTCAAATAACACAGCATCTTTGTAGATGATTAGTTTTTTTCTCACCTCTCATGGAATATATTCCCAAGCCAAACAAAAC---ATCTGAGAATTGAGAAGAGAGACCAAAAGGTTTGCTTTATTTACCATTTTTGCACAAAGC----TTATTGGCCAGTGAACCAACCAAGAAATGTATAATTAAGATAGCGACATTACCTGACCGCAAAATTAGTCAAAGCCACCTTCAAGATTGGTCAGTTTTTAAAGTTCATATAGGGAAAATTTCTGAACTGTTCCACACAACAGCACTATTCTAAAACTTATGACAGCCTTTTCTAAAAGCCAAGTTTTGTCCACTACAGATTCACTAATAATTTGGAATAACATTCACCATTTTATATTT
Nreclusus_Clingmans_N252 -------------------------------------------------------------------------------------------------AATCGGGCAAGAAAGAAATTATAAATTTTTTACCCCGTCTCAGTAAAATTGTATCCATAACAGAAACGTTCTATAGAACTAGATTGTGCTAAAATATCTCCTTAC-------CTTTAAACACAAAGAAAAAGATCCCTCATCACTTAACATAAAAATTCTATAATCATTTGGTGAAAAGGAATTTCACATCGGAAAGAGTTTATTTTTACTTGCTAAGGCTACTCAACCAAACAACTAGTTCTCACATAGTTCCAGAAGAGGTGGTAGCTTCAAACTCTTGAACACATAAACAGACAAATGGATTTGAAACTAACAACTGCATGCACCCATTTTGAGCATCCATTTGTCATTAAGACACTGATATCAGAAAGTTAAGGCTTACTCAAAGCGTTCTCGTTTTGTTC------CTCCGCCGAGGCAATTCTTTGGCTTCCTGTCTCTTGTTGGAAAATGGGGTTTGTGTGTATGATGTGTTGAGGGAACCCAAGGAAACAATTTGAAGAAAAGAAGGTAAGGTCCTATCCAATTTTCTCACCAGGTGGGCAGCTTCTTCCATTTCCAAACACAGTCCTAGAACTTGGTGGCGCAGGTCAGGTCGGCGTCCGGCTGGGAAGGAAGTGACATTCAGGCCGGGTAGTGCATTTTAGATGTGCCCACATGCCCCATGAGATGGCCCCCAGACAACTGGTCATACTGAGGCATGGAGAGGGACAAGGGGTCAGTCACAGAACAGACAAGCAAACTAAACTTAAAAGTGCAAAACAA------GGCAGGCAGCAGTTCAGTGATTGCAAACACATACCCCTCTTATTACACTCACCAACTTCAGTGCCTA--TTTTTTATGCATTTAGAAACTGAACGATATTCTTCAAAAAAAAAAGAAGAAAATGCAGACGTTGAGTCAAATAACACAGCATCTTTATAGATGATTAGGTTTTTTCTCATCTCTCATGTAATATATTCCCAAGCCAAACAAAACAAAATCTGAGAATTGAGAAGAGGGACCAAAAGGTTTGCTTTATTTACCATTTTTGCACAAAGC----TTATTGGCCAGTGAACCAACCAAGAAATGTATAATTAAGATAGCAATATTACCTGACCGCAAAATTAGTCAAAGCCACCTTTAAGATTGGTCAGTTTTTAAAGTTCATATAGGGAGAATTTCTGAACTGTTCCACACAACAGCACTATTCTAAAACTTATGACAGCCTTTTCTAAAAGCGAAGTTTTGTCCACTACAGATTCACTAATAATTTGGA-----------------------
Nreclusus_Newfound_N259 ------------------------------------------------------------------------------------------------------------AAAGAAATTATACATTTTTTACCCCGTCTCAGTAAAATTGTATCCATAACAGAAACGTTATATAGAACTAGATTGTGCTAAAATATCTCCTTAC-------CTTTAAACACAAAGAAAAAGATCCCTCATCACTTAACATAAAAAATCTATAATCATTTGGTGAAAAGGAATTTCACATCGAAGAGATTTTATTTTTACTTGCTAAGGCTACTCAACCAAACAACTAGTTCTCACATAGTTCCAGAAGAGGTGGTAGCTTCAAACTCTTGAACACATAAACAGACAAATGGATTTTAAACTAACAACTGCATGCACCCATTTTGAGCATCCATTTGTCATTAAGACACTGATATCAGAAAGTTAAGGCTTACTCAAAGCGTTCTCGTTTTGTTCCTCAGACTCCGCCGAGGCAATTCTTTGGCTTCCTGTCTCTTGTTGGAAAATGGGGTTTGTGTGTATGATGTGTTGAGGGAACCCAAGGAAACAATTTGAAGAAAAGAAGGTAAGGTCCTATCCAATTTTCTCACCAGGTGGGCAGCTTCTTCCATTTCCAAACACAGTCCTAGAACTTGGTGGCGCAGGTCAGGTCGGCGTCCGGCTGGGAAGGAAGTGACATTCAGGCCGGGTAGTGCATTTTAGGTGTGCCCACATGCCCCATGAGATGGCCCCCAGACAACTGGTCATACTGAGGCATGGAGAGGGACAAGGGGTCAGTCACAGAACAGACAAGCAAACTAAACTTAAAAGTGCAAAACAAGTGCA----AGGCAGCAGTTCAGTGATTGCAAA------CCCCTCTTATGACACTCACCCACTTCTGTGCC----CTTTTTATGCATTTAGAAACTGAACGATATTCTTCAGAAAAAAGATTAGAAAATGCAGACGTTGAGTCAAATAACACAGCATCTTTGTAGATGATTAGTTTTTTTCTCATCTCTCATGGAATATATCCACAAGCCAAACAAAACAAAATCTGAGAATGGAAAAGAGAGACCAAAAGGTTTGCTTTATTTACCATTTTTGCACAAAGC----TTATTGGCC--------------------------------------------------------------------------------------------------------------------------------------------------------------------------------------------------------------------------------------
Nreclusus_Noland_N1051 ATAATACTCTAAAATAAGGTCTTCAGAAATAAAGGGGGCACAGACTATATAATAAGTACGAGCTTTAGGGCAATGTTACGTTTAAAAGACACAATACAATCGGGCAAGAAAGAAATTATACATTTTTTACCCCGTCTCAGTAAAATTGTATCCATAACAGAAACGTTATATAGAACTAGATTGTGCTAAAATATCTCCTTAC-------CTTTAAACACAAAGAAAAAGATCCCTCATCACTTAACATAAAAATTCTATAATCATTTGGAGAAAAGGAATTTCACATCGAAAAGAGTTTATTTTTACTTGCTAAGGCTACTCAACAAAACAACTAGTTCTCACATAGTTCCAGAAGGGGTGGTAGCTTCAAACTCTTGAACACATAAACAGACAAATGGATTTTAAACTAACAACTGCATGCACCCATTTTGAGCATCCATTTGTCATTAAGACACTGATATCAGAAAGTTAAGGCTTACTCAAAGCGTTCTCGTTTTGTTC------CTCCGCCGAGGCAATTCTTTGGCTTCCTGTCTCTTGTTGGAAAATGGGGTTTGTGTGTATGATGTGTTGAGGGAACCCAAGGAAACAATTTGAAGAAAAGAAGGTAAGGTCCTATCCAATTTTCTCACCAGGTGGGCAGCTTCTTCCATTTCCAAACACAGTCCTAGAACTTGGTGGCGCAGGTCAGGTCGGCGTCCGGCTGGGAAGGAAGTGACATTCAGGCCGGGTAGTGCATTTTAGATGTGCCCACATGCCCCATGAGATGGCCCCCAGACAACTGGTCATACTGAGGCATGGAGAGGGACAAGGGGTCAGTCACAGAACAGACAAGCAAACTAAACTTAAAAGTGCAAAACAA------GGCAGGCAGCAGTTCAGTGATTGCAAACACATACCCCTCTTATTACACTCACCCACTTCAGTGCCTAT-TTTTTTATGCATTTAGAAACTGAACGATATTCTTCAAAAAAAAAAGAAGAAAATGCAGACGTTGAGTCAAATAACACAGCATCTTTATAGATTA---GGTTTTTTCTCATCTCTCATGTAATATATTCCCAAGCCAAACAAAACAAAATCTGAGAATTGAGAAGAGAGACCAAAAGGTTTGCTTTATTTACCATTTTTGCACAAAGC----TTATTGGCCAGTGAACCAACCAATAAATGTATAATTAAGATAGCAATATTACCTGACTGCAAAATTAGTCAAAGCCACCTTCAAGATTGGTCAGTTTCTAAAGTTCATATAGGGAAAATTTCTGAACTGTTCCACACAACAGCACTATTCTAAAACTTATGACAGGCTTTTCTAAAAGCGAAGT-------------------------------------------------------
Nroanensis_IngramBranch_N926 ---ATACTCTAAAATAAGGTCTTCAGAAATAAAGAGGGCACAGACTATATAATAAGTACTAGCTTTAGGGTGATGTTACGTTTAAAAGACATAATACAATCGGGCAAGAAATAAATTATACATTTTTTACCCCGTCTCAGTAAAATTGTATCAATAACAAAAACGTTCTATAGAACTAGATTGTGCTAAAATATCTCCTTACCTT-------TAAACACAAAGAAAAAGATCCCTCATCACTTAACATAAAAATTCTATAATCATTTGGTGGAAAGGAATTTCACATCGAAAAGAGTTTATTTTTACTTGCTAAGGCTACTAAACAAAACAACTAGTTCTCACATAGTTCCAGAAGAGGTGGTAGCTTCAAACTCTTGAACACATAAACAGACAAATGGATTTTAAACTAAAAACTGCATGCACCCATTTTGAGCATCCATTTGTCCTTAAGACACTGATATCAGAAAGTTAAGGCTTACTTAAAGCGTTCTCGTTTTGTTCCTCAGACTCCGCCGAGGCAATTCTTTGGCTTCCTGTCTCTTGTTGGAAAATGGGGTTTGTATGTATGATGTGTTGAGGGAACCCAAGGAAACAATTTGAAGAAAAGAAGGTAAGGTCCTATCCAATTTTCTCACCAGGTGGGCAGCTTCTTCCATTTCCAAACACAGTCCTAGAACTTGGTGGCGCAGGTCAGGTCGGCGTCCGGCTGGGAAGGAAGTGACATTCAGGCCGGGTAGTGCATTTTAGATGTGCCCACATGCCCCATGAGATGGCCCCCAGACAACTGGTCATACTGAGGCATGGAGAGGGACAAGGGGTCAGTCACAGAACAGACAAGCAAACTAAACTTAAAAGTGCAAAACAAGTGCAAGGCAGGCAGCAGTTCAGTGATTGCAAACACATATCCCTTTTATTACACTCACCAACTTCAGTGAATATTTTTTTTATGCATTTAGAAACTGAACAATATTCTTC---AAAAAAAGAAGAAAATGCAGGCGTTGAGTCTAATAACACATCATCTTTATAGATAA---GTTTTTTTCTCATCTCTCATGTAATATAGTCACAAGCCAAACAAAACAAAACCTGATCATTGAGAAGAGAGGCCAAAAGGTTTGCTTTATTTCCCATTTTTGCACAGAGAGTGCTTTTTGGCCAGTGAACCAACCAAGAAATTTATAATTAAGATAGCAACACTACCTAACCGTAAAATTAGTCAAAGCCACCTTCAAGATTGGTCAGTTTTTAAAGTCCATATAGGGAAAATTTCTTAACTGTTCCATACAACAGCACTATTCTAAAACTTAGGACAGCCTTTTCCAAAAGCGAAGTTTTGTCCACTACAGATTCACTAATAACTTGGAATAACATTC---ATTTTATTTTT
Nroanensis_N_CarversGap_N928 ATAATACTCTAAAATAAGGTCTTCAGAAATAAAGGGGGCACAGACTATATAATAAGTACAAGCGTGAGGGTGATGTTACGTTTAATAGACATAATACAATCGGGTAAGAAAGAAATTATACATTTTTTACCCCGTCTCGGTAAAATTGTATCAATAACAAAAACGTTCTATAGAACTAGATTGTGCTAAAATATCTCCTTACCTT-------TAAACACAAAGAAAAAGATCCCTCATCACTTAACATAAAAATTCTATAATCATTTGGTGGAAAGGAATTTCACATCGAAAAGAGTTTATTTTTACTTGCTAAGGCTACTAAACAAAACAACTAGTTCTCACATAGTT-CAGAAGAGGTGGTAGCTTCAAACTCTTGAACACATAAACAGACAAATGGATTTTAAACTAAAAACTGCATGCACCCATTTTGAGCATCCATTTGTCCTTAAGACACTGATATCAGAAAGTTAAGGCTTACTTAAAGCGTTCTCGTTTTGTTCCTCAGACTCCGCCGAGGCAATTCTTTGGCTTCCTGTCTCTTGTTGGAAAATGGGGTTTGTGTGTATGTTGTGTTGAGGGAACCCAAGGAAACAATTTGAAGAAAAGAAGGTAAGGTCCTATCCAATTTTCTCACCAGGTGGGCAGCTTCTTCCATTTCCAAACACAGTCCTAGAACTTGGTGGCGCAGGTCAGGTCGGCGTCCGGCTGGGAAGGAAGTGACATTCAGGCCGGGTAGTGCATTTTAGATGTGCCCACATGCCCCATGAGATGGCCCCCAGACAACTGGTCATACTGAGGCATGGAGAGGGACAAGGGGTCAGTCACAGAACAGACAAGCAAACTAAACTTAAAAGTGCAAAACAAGTGCAAGGCAGGCAGCAGTTCAGTGATTGCAAACACATACCCCTTTTATTACACTCACCGACTTCAGTGCATATTTTTTTTATGCATTTAGAAACTGAACAATATTCTTC---AAAAAAAGAAGAAAATGCAGACGTTGAGTCAAATAACACATCATCTTTATAGATAA---GGTTTTTTCTCATCTCTCATGTAATATAGTCACAAGCCAAACAAAACAAAACCTGATCATTGAGAAGAGAGGCCAAAAGGTTTGCTTTATTTCCCATTTTTGCACA-AGAGTGCTTTTTGGCCAGTGAACCAACCAAGCAATTTATAATTAAGATAGCAACACTACCTAACCGCAAAATTAGTCAAAGCCACCTTCAAGATTGGTCAGTTTTTAAAGTCCATATAGGGAAAATTTCTTAACTGTTCCATACAACAGCACTATTCTAAAACTCAGGACAGCCTTTTCCAAAAGCGAAGTTTTGTCCACTACAGATTCACTAATAACTTGGAATAACATTCATCATTTTATATTT
Nroanensis_RoanHighBluff_N762 ATAATACTCTAAAATAAGGTCTTCAGAAATAAAGGGGGCACAGACTATATAATAAGTACAAGCTTTAGGGTGATGTTACGTTTAAAAGACATAATACAATCGGGCAAGAAAGAAATTATACATTTTTTACCCCGTCTCAGTAAAATTGTATCAATAACAAAAACGTTCTATAGAACTAGATTGTGCTAAAATATCTCCTTACCTTTAGGCTCTAAACACAAAGAAAAAGATCCCTCATCACTTAACATAAAAATTCTATAATTATTTGGTGAAAAGGAATTTCACATCGAAAAGAGTTTATTTTTACTTGCTAAGGCTACTAAACAAAACAACTAGTTCTCACATAGTTCCAGAAGAGGTGGTAGCTTCAAACTCTTGAACACATAAACAGACAAATGGATTTTAAACTAAAAACTGCATGCACCCATTTTGAGCATCCATTTGTCCTTAAGACACTGATATCAGAAAGTTAAGGCTTACTTAAAGCGTTCTCGTTTTGTTCCTCAGACTCCGCCGAGGCAATTCTTTGGCTTCCTGTCTCTTGTTGGAAAATGGGGTTTGTGTGTATGATGTGTTGAGGGAACCCAAGGAAACAATTTGAAGAAAAGAAGGTAAGGTCCTATCCAATTTTCTCACCAGGTGGGCAGCTTCTTCCATTTCCAAACACAGTCCTAGAACTTGGTGGCGCAGGTCAGGTCGGCGTCCGGCTGGGAAGGAAGTGACATTCAGGCCGGGTAGTGCATTTTAGATGTGCCCACATGCCCCATGAGATGGCCCCCAGACAACTGGTCATACTGAGGCATGGAGAGGGACAAGGGGTCAGTCACAGAACAGACAAGCAAACTAAACTTAAAAGTGCAAAACAA------GGCAGGCAGCAGTTCAGTGATTGCAAACACATACCCCTTTTATTACACTCACCAACTTCAGTGCATTTTTTTTTTATGCATTTAGAAACTGAACAATATTCCTC--AAAAAAAAGAAGAAAATGCAGACGTTGAGTCTAATAACACATCATCTTTATAGATAA---GGTTTTTTCTCATCTCTCATGTAATATAGTCACAAGCCAAACAAAACAAAATCTGATCATTGAGAAGAAAGGTCAAAAGGTTTGCTTTATTTCCCATTTTTGCAC--AGAGTGCTTTTTGGCCAGTGAACCAACCAAGAAATTTATAATTAAGATAGTGACACTACCTAACCGCAAAATTAGTCAAAGCCACCTTCAAGAGTGGTCAGTTTTTAAAGTCCATATAGGGAAAATTTCTTAACTGTTCCGTACAACAGCACTATTCTAAAACTTAGGACAGCCTTTACCAAAAGCGAAGTTTTG---------------------------------------------------
Nsheari_BaldRiver_N1168 ATAATACTCTAAAATAAGGTCTTCAGAAATAAAGGGGGCACAGACTATATAATAAGTACAAGCTTTAGGGTGATGTTACGTTTAAAAGACATAATACAATCGGGCGAGAAGGAAATTATACATTTTTTACCCCGTCTTGGTAAAATTGCATCCATAACAAAAACGTCATATAGAACTAGATTGTGCTAAAATATCTCCTTACCTTTAGGCTTTAAACACAAAGAAAAAGATCCCTCATCACTTAACATAAAAATTCTGTAATCGTTGGGTGAAAAGGAATTTCACATAGAAAAGAGTTTATTTTTACTTGCTAAGGCTACTCAACAAAACAACTAGTTCTCACATAGTTCCAGAAGAGGTGGTAGCTTCAAACTCTTGAACACATAAAGAGACAAATGGATTTTAAACTAAAAAGTGCTTGCACCCATTTTGAGCATCCATTTGTCATTAAGACACTGATATCAGAAAGTTAAGGCTTACTCAGAGCGTTCTCGTCTCGTTCCTCGGACTCCGCCGAGGCAATTCTTTGGCTTCCTGTCTCTTGTTGGAAAATGGGGTTTGTGTGTATGATGTGTTGAGGGAACCCAAGGAAACAATTTGAAGAAAAGAAGGTAAGGTCCTATCCAATTTTCTCACCAGGTGGGCAGCTTCTTCCATTTCCAAACACAGTCCTAGAACTTGGTGGCGCAGGTCAGGTCGGCGTCCGGCTGGGAAGGAAGTGACATTCAGGCCGGGTAGTGCATTTTAGATGTGCCCACATGCCCCATGAGATGGCCCCCAGACAACTGGTCATACTGAGGCATGGAGAGGGACAAGGGGTCAGTCACAGAACAGACAAGCAAACTAAACTTAAAAGTGCAAAACAAGTGCAAGGCAGGCAGCAGTTCAGCGATTGCAAA------CCCCTCTTATTACACTCACCCACTTCAGTGCATATTTTTTTCATGCATTTAGAAACTGAACGATATTCTTCAAAAAAAAAAGAAGAAAATGCAGACGTTGAGTCAAATAACACAGCATCTTTATAGATGATTA-GTTTTTTCTCATCTCTCATGGAATATATTCCCAAGCCAAACAAAACAAAATCTTAGAATTGAGAAGAGAGACCAAAAGGTTTGCTTTATTTACCATTTTTGCACAAAGACTGCTTTTTGGCCAGTGAACCAACCAAGAAATGTATAATTAAGATAGCAACACTACCTGACTGCAAAATTAGTCAAAGCCACCTTCAAGATGGGTCAGTTTTTAAAGTCCATATAGGGAAAATTTTTTAACTGTTCCATACAACAGCACTATTCTAAAACTTAGGACAGCCTTTTCTAAAAGCAAAGTTTTGTCCA-----------------------------------------------
Nsheari_Cohutta_N826 ATAATACTCTAAAATAAGGTCTTCAGAAATAAAGGGGGCACAGACTATATAATAAGTACAAGCTTTAGGGTGATGTTACGTTTAAAAGACATAATACAATCGGGCGAGAAAGAAATTATACATTTTTTACCCCGTCTCGGTAAAATTGTATCCATAACAAAAACGTTCTATAGAACTACATTGTGCTAAAATATCTCCTTACCTTTAGGCTTTAAACACAAAGAAAAAGATCCCTCATCACTTAACATAAAAATTCTGTAATCATTGGGTGAAAAGGAATTTCACATCGAAAAGAGTTTATTTTTACTTGCTAAGGCTACCCAACAAAACAACTAGTTCTCACATAGTTCCAGAAGAGGGGGTAGCTTCAAACTCTTGAACGCATAAACAGACAAATGGATTTTAAACTAAAAACTGCTTGCACCCATTTTGAGCATCCATTTGTCATTAAGACACTGATATCAGAAAGTTAAGGCTTACTCAGAGCGTTCTCGTCTTGTTCCTCGGACTCCGCCGAGGCAATTCTTTGGCTTCCTGTCTCTTGTTGGAAAATGGGGTTTGTGTGTATGATGTGTTGAGGGAACCCAAGGAAACAATTTGAAGAAAAGAAGGTAAGGTCCTATCCAATTTTCTCACCAGGTGGGCAGCTTCTTCCATTTCCAAACACAGTCCTAGAACTTGGTGGCGCAGGTCAGGTCGGCGTCCGGCTGGGAAGGAAGTGACATTCAGGCCGGGTAGTGCATTTTAGATGTGCCCACATGCCCCATGAGATGGCCCCCAGACAACTGGTCATACTGAGGCATGGAGAGGGACAAGGGGTCAGTCACAGAACAGACAAGCAAACTAAACTTAAAAGTGCAAAACAAGTGCAAGGCAGGCAGCAGTTCAGTGATTGCAAA------CCCCTCTTATTACACTCACCCACTTCAGTGCATATTTTTTTAATGCATTTAGAAACTGAACGATATTCTTCAAAAAAAAGAGAAGAAAATGCAGACGTTGAGTCAAATAACACAGCATCTTTATAGATGATTA-GTTTTTTCTCATCTCTCATGTAATATATTCCCAAGCCAAACAAAACAAAATCTTAGAATTGAGAAGAGAGACCAAAAGGTTTGCTTTATTTACCATTTTTGCACAAAGACTGCTTTTTGGCCAGTGAACCAACCAAGAAATGTATAATTAAGATAACAACACTACCTGACCGCAAAATTAGTCAAAGCCACCTTCAAGATGGGTCAGTTTTTAAAGTCCATATAGGGAAAATTTTTTAACTGTTCCATACAACAGCACTATTCTAAAACTTAGGACAGCCTTTTCTATAAGCAAAGTTTTGTCCACTACACATTCACTAATAACTTGGAATAACATTCATCATTTTATATTT
Nsilvanus_Elijay_N395 ATAATACTCTAAAATAAGGTCTTCAGAAATAAAGGGGGCACAGACTATATAATAAGTACAAGCTTTAGGGTGATGTTACGTTTAAAAGACATAATACAATCGGGCAAGAAAGAAATTATACATTTTTTACCCCGTCTCAGTAAAATTGTATCAATAACAAAAACGTTCTATAGAACTAGATTGTGCTAAAATATCTCCTTACCTTTTGGCTTTAAACACAAAGAAAAAGATCCCTCATCACTTGACATAAAAATTCTATAATCATTTGGTGAAAAGGAATTTCACATCG--AAGAGTTTATTTTTACTTGCTAAGACTACTAAACAAAACAACTAGTTCTCACATAGTTCCAGAAGAGGCGGTAGCTTCAAACTC-TGAACACATAAACAGACAAATGGATTTTAAACTAAAAACTGCATGCACCCATTTTGAGCATCCATTTGTCATTAAGACACTGATATCAGAAAGTTAAGGCTTACTCAAAGCGTTCTCGTTTTGTTCCTCAGACTCCGCTGAGGCAATTCTTTGGCTTCCTGTCTCTTGTTGGAAAATGGGGTTTGTGTGTATGATGTGTTGAGGGAACCCAAGGAAACAATTTGAAGAAAAGAAGGTAAGGTCCTATCCAATTTTCTCACCAGGTGGGCAGCTTCTTCCATTTCCAAACACAGTCCTAGAACTTGGTGGCGCAGGTCAGGTCGGCGTCCGGCTGGGAAGGAAGTGACATTCAGGCCGGGTAGTGCATTTTAGATGTGCCCACATGCCCCATGAGATGGCCCCCAGACAACTGGTCATACTGAGGCATGGAGAGGGACAAGGGGTCAGTCACAGAACAGACAAGCAAACTAAACTTAAAAGTGCAAAACAAGTGCAAGGCAGGCAGCAGTTCAGTGATTGCAAACGTGTACCCTTTTTATTACACTCACCAACTTCGGTGCATATTTTTTTTATGCATTTAGAAACTGGACGATATTCTTC--AAAAAAAAGAAGAAAATGCAGACATTGAGTCAAATAACACAGCATCTTCATAGATAA---GGTTTTTTCTCATTTCTCATGTAATATATTCACAAGCCAAACAAAATAAAATCTGATCATTGAGAAGAGAGGCCAAAAGGTTTGCTTTATTTCCCATTTTTGCACAAAGAGTGCTTTTTGGCCAGTGAACCAACCAAGAAATTTATAATTAAGATGGCAACACTACCTGACCACAAAATTAGTCAAAGCCACCTTCAAGATTGGTCATTTTTTAAAGTCCATATACGGCAAATTTTTTAACTGTTCCATACAACAGCACTATTCTAAAAGTTAGGACAGCCTTTTCTAAAAGTGAAGTTTTGTCCACTACAGATTCACTAATAACTTGGAATAACATT---------------
Nsilvanus_GermanyCove_N1017 ATAATACTCTAAAATAAGGTCTTCAGAAATAAAGGGGGCACAGACTATATAATAAGTACAAGCTTTAGGGTGATGTTACGTTTAAAAGACATAATACAATCGGGCAAGAAAGAAATTATACATTTTTTACCCCGTCTCAGTAAAATTGTATCAATAACAAAAATGTTCTATAGAACTAGATTGTGCTAAAATATCTCCTTACCTTTTGGCTTTAAACACAAAGAAAAAGATCCCTCATCACTTGACATAAAAATTCTATAATCATTTGGTGAAAAGTAATTTCACATCGAAAAGAGTTTATTTTTACTTGCTAAGACTACTAAACAAAACAACTAGTTCTCACATAGTTCCAGAAGAGGCGGTAGCTTCAAACTC-TGAACACATAAACAGACAAATGGATTTTAAACTAAAAACTGCATGCACCCATTTTGAGCATCCATTTGTCATTAAGACACTGATATCAGAAAGTTAAGGCTTACTCAAAGCGTTCTCGTTTTGTTCCTCAGACTCCGCTGAGGCAATTCTTTGGCTTCCTGTCTCTTGTTGGAAAATGGGGTTTGTGTGTATGATGTGTTGAGGGAACCCAAGGAAACAATTTGAAGAAAAGAAGGTAAGGTCCTATCCAATTTTCTCACCAGGTGGGCAGCTTCTTCCATTTCCAAACACAGTCCTAGAACTTGGTGGCGCAGGTCAGGTCGGCGTCCGGCTGGGAAGGAAGTGACATTCAGGCCGGGTAGTGCATTTTAGATGTGCCCACATGCCCCATGAGATGGCCCCCAGACAACTGGTCATACTGAGGCATGGAGAGGGACAAGGGGTCAGTCACAGAACAGACAAGCAAACTAAACTTAAAAGTGCAAAACAAGTGCAAGGCAGGCAGCAGTTCAGTGATTGCAAACGTGTACCCTTTTTATTACACTCACCAACTTCGGAGCATATTTTTTTTATGCATTTAGAAACTGGACGATATTCTTC-AAAAAAAAAGAAGAAAATGCTGACATTGAGTCAAATAACACAGCATCTTTATAGATAA---GGTTTTTTCTCATTTCTCATGTAATATATTCACAAGCCAAACAAAATAAAATCTGATCATTGAGAAGAGAGGCCAAAAGGTTTGCTTTATTTCCCATTTTTGCACAAAGAGTGCTTTTTGGCCAGTGAACCAACCAAGAAATTTATAATTAAGATGGCAACACTACCTGACCGCAAAATTAGTCAAAGCCACCTTCAAGATTGGTCATTTTTTAAAGTCCATATACGGAAAATTTTTTAACTGTTCCATACAACAGCACTATTCTAAAAGTTAGGACAGCCTTTTCTAAAAGCGAAGTTTTGTCCACTACAGATTCACTAATAACTTGGAATAACATTCATCATTTTATATTT
Nsilvanus_HeboMtn_N1029 -----------------------------------------------------------------------------------------------------------------------------------------------------------------AACATTCTATAGAACTAGATTGTGCTAAAATATCTCCTTACCTTTAGGCTTTAAACACAAAGAAAAAGATCCCTCATCACTTGACATAAAAATTCTATAATCATTTGGTGAAAAGGAATTTCACATCGAAAAGAGTTTATTTTTACTTGCTAAGACTACTAAACAAAACAACTAGTTCTCACATAGTTCCAGAAGAGGTGGTAGCTTCAAACTC-TGAACACATAAACAGACAAATGGATTTTAAACTAAAAACTGCATGCACCCATTTTGAGCATCCATTTGTCATTAAGACACTGATATCAGAAAGTTAAGGCTTACTCAAAGCGTTCCCGTTTTGTTCCTCAGACTCCGCTGAGGCAATTCTTTGGCTTCCTGTCTCTTGTTGGAAAATGGGGTTTGTGTGTATGATGTGTTGAGGGAACCCAAGGAAACAATTTGAAGAAAAGAAGGTAAGGTCCTATCCAATTTTCTCACCAGGTGGGCAGCTTCTTCCATTTCCAAACACAGTCCTAGAACTTGGTGGCGCAGGTCAGGTCGGCGTCCGGCTGGGAAGGAAGTGACATTCAGGCCGGGTAGTGCATTTTAGATGTGCCCACATGCCCCATGAGATGGCCCCCAGACAACTGGTCATACTGAGGCATGGAGAGGGACAAGGGGTCAGTCACAGAACAGACAAGCAAACTAAACTTAAAAGTGCAAAACAAGTGCAAGGCAGGCAGCAGTTCAGTGATTGCAAACACATACCCTTTTTATTACACTCACCAACTTCAGTGAATATTTTTTTTATGCATTAAGAAACTGAACGATATTCTTCAAAAAAAAAAGGAGAAAATTCAGACATTGTGCCAAATAACACAGCATCTTCTTAGATAA---GGTTTTTTCTCATCTCTCATGTAATATATTCACAAGCCAAACAAAATAAAATCTGATCATTGAGAAGAAAGGCCAAAAGGTTTGCTTTATTTCCCATTTTTGCACAAAGAGTGCTTTTTGGCCAGTGA----ACCAAGAAATTTATAATTAAGATGGCAACACTACCTGACCGCAAA----------GCCACCTTCAAGATTGGTCAGTTTTTAAAGTCCATATACGGAAAATTTTTTAACTGTTCCATACAACAGCACTATTCTAAAACTTAGGACAGCCTTTTCTAAAAGCGAAGTTTTGTCCACTACAGATTCACTAATAACTTGCAATAACATTCATCATTCTATATTT
Nstupkai_BlowholeWOS_N285 ------------------------------------------------------------------AGGGTGATGTTACGTTTAAAAGACATAATACAATCGGGCAAGAAAGAAATTATACATTTTTTACCCCGTCTCAGTAAAATTGTATCCATAACAGAAACGTTATATAGAACTAGATTGTGCTAAAATATATCCTTAC-------CTTTAAACACAAAGAAAAAGATCCCTCATCACTTAACATAAAAATTCTGTAATCATTAGGTGAAAAGGAATTTCACATCGAAAAGAGTTTATTTTTACTTGCTAAGGCTACTCAACCAAACAACTAGTTCTCACATAGTTCCAGAAGGGGTGGTAGCTTCAAACTCTTGAACACATAAACAGACAAATGGATTTTAAACTAACAACTGCATGCACCCATTTTGAGCATCCATTTGTCATTAAGACACTGATATCAGAAAGTTAAGGCTTACTCAAAGCGTTCTCGTTTTGTTC------CTCGGCCGAGGCAATTCTTTGGCTTCCTGTCTCTTGTTGGAAAATGGGGTTTGTGTGTATGATGTGTTGAGGGAACCCAAGGAAACAATTTGAAGAAAAGAAGGTAAGGTCCTATCCAATTTTCTCACCAGGTGGGCAGCTTCTTCCATTTCCAAACACAGTCCTAGAACTTGGTGGCGCAGGTCAGGTCGGCGTCCGGCTGGGAAGGAAGTGACATTCAGGCCGGGTAGTGCATTTTAGATGTGCCCACATGCCCCATGAGATGGCCCCCAGACAACTGGTCATACTGAGGCATGGAGAGGGACAAGGGGTCAGTCACAGAACAGACAAGCAAACTAAACTTAAAAGTGCAAAACAA------GGCAGGCAGCAGTTCAGTGATTGCAAACACATACCCCTCTTATAACACTCACCAACTTCAGTGCCTA--TTTTTTATGCATTTAGAAACTGAATGATATTCTTCAAAAAAAAAAAAAGAAAATGCAGACATTGAGTCAAATAACACAGCATCTTTATAGATGATTAGGCTTTTTCTCATCTCTCATGTAATATATTCCCAAGCCAAACAAAACAAAATCTGAGAATTGAGAAGAGAGACCAAAAGGTGTGCTTTATTTACCATTTTTGCACAAAGC----TTATTGGCCAGTGAACCAACCAAGAAATGTATAATTAAGATAGCAACATTACCTGACTGCAAAATTAGTCAAAGCCACCTTCAAGATTGGTCAGTTTTTAAAGTTCATATAGGGAAAAATTCTGAACTGTTCCACACAACAGCACTATTCTAAAACTTATGACAAGCACTATTAAAAGCAAAGTTTTGTCCACTACAGATTCACTAATAATTTGGAATA--------------------
Nstupkai_Blowing_N356 ATAATACTCTAAAATAAGGTCTTCAGAAATAAAGGGGGCACAGACTATATAATAAGTACCAGCTTTAGGGTGATGTTACGTTTAAAAGACATAATACAATCGGGCGAGAAAGAAATTATACATTTTTTACCCCGTCTCTGTAAAATTGTATCCATAACAGAAACGTTATATAGAACTAGATTGTGCTAAAATATCTCCTTAC-------CTTTAAACACAAAGAAAAAGATCCCTCATCACTTAACATAAAAATTCTGTAATCATTAGGTGAAAAGGAATTTCACATCGAAAAGAGTTTATTTTTACTTGCTAAGGCTACTCAACCAAACAACTAGTTCTCACATAGTTCCAGAAGGGGTGGTAACTTCAAACTCTTGAACACATAAACAGACAAATGGATTTTAAACTAACAACTGCATGCACCCATTTTGAGCATCCATTTGTCATTAAGACACTGATATCAGAAAGTTAAGGCTTACTCAAAGCGTTCTCGTTTTGTTCCTCAGACTCCGCCGAGGCAATTCTTTGGCTTCCTGTCTCTTGTTGGAAAATGGGGTTTGTGTGTATGATGTGTTGAGGGAACCCAAGGAAACAATTTGAAGAAAAGAAGGTAAGGTCCTATCCAATTTTCTCACCAGGTGGGCAGCTTCTTCCATTTCCAAACACAGTCCTAGAACTTGGTGGCGCAGGTCAGGTCGGCGTCCGGCTGGGAAGGAAGTGACATTCAGGCCGGGTAGTGCATTTTAGATGTGCCCACATGCCCCATGAGATGGCCCCCAGACAACTGGTCATACTGAGGCATGGAGAGGGACAAGGGGTCAGTCACAGAACAGACAAGCAAACTAAACTTAAAAGTGCAAAACAA------GGCAGGCAGCAGTTCAGTGATTGCAAACACATACCCCTCTTATTACACTCACCAACTTCAGTGCCTA--TTTTTTATGCATTTAGAAACTGAATGATATTCTTCAAAAAAAAAAGAAGAAAATGCAGACGTTGAGTCAAATAACACAGCATCTTTATAGATGATTAGGTTTTTTCTCATCTCTCATGTAATATATTCCCAAGCCAAACAAAACAAAATCTGAGAATTGAGAAGAGAGACCAAAAGGTGTGCTTTATTTACC-TTTTTGCACAAAGC----TTATTGGCCAGTGAACCAACCAAGCAATGTATAATTAAGATAGCAACATTACCTGACCGCAAAATTAGTCAAAGCCACCTTCAAGATTGGTCAGTTTTTAAAGTTCATATAGGGAAAATTTCTGAACTGTTCCACACAACAGCACTATTCTAAAACTTATGACAGCTTTTCCTAAAAGCGAAGTTTTGTCCACTACAGATTCACTAATAATTTGGAATAACATTCATCATTTTATATTT
Nstupkai_LittleRiver_N293 -----------------------------------------------------------------------------------------------------------GAAAGAAATTATAAATTTTTTACCCCGTCTCAGTAAAATTGTATCCATAACAAAAACGTTCTATAGAACTAGATTGTGCTAAAATATCTCCTTAC-------CTTTAAACACAAAGAAAAAGATCCCTCATCACTTAACATAAAAATTCTATAATAATTTGGTGAAAAGGAATTTCACATCGAAAAGAGTTTATTTTTACTTGCTAAGGCTACTCAACAAAACAACTAGTTCTCACATAGTTCCAGAAGGGGTGGTAGCTTCAAACTCTTGAACACATAAACAGACAAATGGATTTTAAACTAACAACTGCATGCACCCATTTTGAGCATCCATTTGTCATTAAGACACTGATATCAGAAAGTTAAGGCTTACTCAAAGCGTTCTCGTTTTGTTC------CTCCGCCGAGGCAATTCTTTGGCTTCCTGTCTCTTGTTGGAAAATGGGGTTTGTGTGTATGATGTGTTGAGGGAACCCAAGGAAACAATTTGAAGAAAAGAAGGTAAGGTCCTATCCAATTTTCTCACCAGGTGGGCAGCTTCTTCCATTTCCAAACACAGTCCTAGAACTTGGTGGCGCAGGTCAGGTCGGCGTCCGGCTGGGAAGGAAGTGACATTCAGGCCGGGTAGTGCATTTTAGATGTGCCCACATGCCCCATGAGATGGCCCCCAGACAACTGGTCATACTGAGGCATGGAGAGGGACAAGGGGTCAGTCACAGAACAGACAAGCAAACTAAACTTAAAAGTGCAAAACAA------GGCAGGCAGCAGTTCAGTGATTGCAAACACATACCCCTCTTATTACACTCACCAACTTCAGTGCCTA--TTTTTTATGCATTTAGAAACTGAACGATATTCTTCAAAAAAAAAAGAAGAAAATGAAGACGTTGAGTCAAATAACACAGCATCTTTATAGATGATTAGGTTTTTTCTCATCTCTCATGTAATATATTCCCAAGCCAAGCAAAACAAAATCTGAGAATTGAGAAGAGAGACCAAAAGGTTTGCTTTATTTACC-TTTTTGCACAAAGC----TTATTGGCCAGTGAACCAACCAAGAAATGTATAATTAAGATAGCAATATTACCTGACCGCAAAATTAGTCAAAGCCACCTTCAAGATTGGTCAGTTTTTAAAGTTCATATAGGGAAAATTTCTGAACTGTTCCACACAACAGCACTATTCTAAAACTTATGACAGGCTTTTCTAAAAGCGAAGTTTTGTCCACTACCGATTCACTAATAATTTGGAATAACATTCATCATTTTATATTT
Nstygius_ObeLee_N0656 ACGATACTCTAAAATAAGGTCTTCAGAAATAAAGGGGGCACAGACTATATAATAAGTACAAGCTTTAGGGTAATGTTACGTTTAAAAGACATAATACAATTGGGCAAGACATAAATTATACATTTTTTACCCCGTCTCGGTAAAATTGCGACAATAACAAAAACGTTATATGGAACTGGATTGTGCTAAAATATTTCCTTACCTTTAAGCTTTAAACACAAAGAAAAAGATCCCTCATCACTTAACATAAAAATTCTATAATCATTTTGTGGAAAGGAATTTCACATCAAAAAGAGTTTACTTTTACTTGCTAAGACTACTGAACAAAACAACTAGTTCTCACAGA--------AGAGGTGGTAACTT--------TGAACACATAAACAGACAAATGGATTTTAAACTAAAAACTGTATGCACCCATTTTGAGCATCCATTTGTCATTAAGACACCGATATCGGAAAGTTAAGGCTCACTCGAAGCGTTCTCGTCCTGTTCCTCGGACTCCGCCGAGGCAATTCTTTGGCTTCCCGTCTCTCGTTGGAAAATGGGGTTTGTGTGTATGATGTGTTGAGGGAACCCAAGGAAACAATTTGAAGAAAAGAAGGTAAGGTCCTATCCAATTTTCTCA-----GGGGCAGCTTCTTCCATTTCCAAACACGGTCCTAGAACTTGGTGGCGCAGGTCAGGTCGGCGTCCGGCTGGGAAGGAAGTGACATTCAGGCCGGGTAGTGCATTTTAGATGTGCCCACATGCCCCATGAGATGGCCCCCAGACAACTGGTCATACTGAGGCATGGAGAGGGACAAGGGGTCAGTCACAGAACAGACAAGCAAACTAAACTT-AAAGTGCAAAACAAGTGCAAGGCAGGCAGCGGTTCAGTGATTGCAAACACATACCCCTCTTATGACACTCACCAACTTCAGTGCATTCT------ATGCATTTAGAAACTGAATGATATTCTTTAAAAAAAAAAGAAGAAAATGCAGACATTGAGTCAAATAACA---CCCCTTTATAGATGATTAGGTTTTTCCTCATTTCTCATGTAATATATTCACAAGCCAAACAAAATAAAATCTGATCACTGAGATGAGAAGCCAGAAGGTCTATTTTATTTCCCATTTTTGCACACAGAGTGTTTTTTGACGATTGAACCAAACAAGAAATTTATAATTAAGATGACAACACTACCTGATCTCAAAATTAGTCAAAGCCACCTTCAAGATTGGTCAGATTTTAAAGTTCATAGAGGGAAAATCTCTTAACTGTTCCATATAACAGCACTATTCTGAAACTTAGGACAGCCTTTTCTAGAAGCAAAGTTTTTTCCGCTACAGATTCACTAATAATTTGGAATAACATTCACCATTTTATATTT
Nstygius_RavenB_N1022 ACGATACTCTAAAATAAGGTCTTCAGAAATAAAGGGGGCACAGACTATATAATAAGTACAAGCTTTAGGGTAATGTTACGTTTAAAAGACATAATACAATTGGGCGAGACATAAATTATACATTTTTTACCCCGTCTCGGTAAAATTGCGACAACAACAAAAACGTTATATGGAACTGGATTGTGCTAAAATATTTCCTTACCTTTAAGCTTTAAACACAAAGAAAAAGATCCCTCATCACTTAACATAAAAATTCTATAATCATTTTGTGGAAAGGAATTTCACATCAAAAAGAGTTTACTTTTACTTGCTAAGACTACTGAACAAAACAACTAGTTCTCACAGA--------AGAGGTGGTAACTT--------TGAACACATAAACAGACAAATGGATTTTAAACTAAAAACTGTATGCACCCATTTTGAGCATCCATTTGTCATTAAGACACCGATATCAGAAAGTTAAGGCTCACTCCAAGCGTTCTCGTCCTGTTCCTCGGACTCCGCCGAGGCAATTCTTTGGCTTCCTGTCTCTCGTTGGAAAATGGGGTTTGTGTGTATGATGTGTTGAGGGAACCCAAGGAAACAATTTGAAGAAAAGAAGGTAAGGTCCTATCCAATTTTCTCA-----GGGGCAGCTTCTTCCATTTCCAAACACGGTCCTAGAACTTGGTGGCGCAGGTCAGGTCGGCGTCCGGCTGGGAAGGAAGTGACATTCAGGCCGGGTAGTGCATTTTAGATGTGCCCACATGCCCCATGAGATGGCCCCCAGACAACTGGTCATACTGAGGCATGGAGAGGGACAAGGGGTCAGTCACAGAACAGACAAGCAAACTAAACTT-AAAGTGCAAAACAAGTGCAAGGCAGGCAGCGGTTCAGTGATTGCAAACACATACCCCTCTTATGACACTCACCAACTTCAGTGCATTCTATTTTTATGCATTTAGAAACTGAATGATATTCTTTAAAAAAAAAAGAAGAAAATGCAGACATTGAGTCAAATAACA---CCCCTTTATAGATGATTAGGTTTTTCCTCATTTCTCACGTGATATATTCACAAGCCAAACAAAATAAAATCCGATCACCGAGATGAGAAGCCAGAAGGTCTATTTTATTTCCCATTTTTGCACACAGAGTGTTTCTTGACGATTGAACCAAACAAGAAATTTATAATTAAGATGACAACACTACCTGATCTCAAAATTAGTCAAAGCCACCTTCAAGATTGGTCAGATTTTAAAGTTCATATAGGGAAAATCTCTTAACTGTTCCACATAACAGCACTATTCTGAAACTTAGGACAGCCTTTTCTAAAAGCGAAGTTTTTTCCGCTACAGATTCACTAAT-------------------------------
Ntempletoni_BaldMtns_N950 ATAATACTCTAAAATAAGGTCTTCAGAAATAAAGGGGGCACAGACTGTATAATAAGTACAAGCTTTAGGGTAATGTTACGTTTAAAAGACATAATACAATCGGGCAAGAAAGAAATTATACATTTTTTACTCCGTCTCAATAAAATTGTATCAATAACAAAAACGTTATATAGAACTAGATTGTGCTAAAATATCTCCTTACCTTTAGGCTTTAAACACAAAGAAAAAGATCCCTCATCACTTAACATAAAAATTCTATAATCATTTGGTGAAAAGGAATTTCACATCGAAAAGAGTTTATTTTTACTTGCTAAGGCTACTAAACAAAACAACTAGTTCTCACATAGTTCCAGAAGAGG-------TTCAAACTC-TGAACACATAAACAGACAAATGGATTTTAAACTAAAAACTGCATGCACCCATTTTGAGCATCCATTTGTCATTAAGACACTGATATCAGAAAGTTAAGGCTTACTCAAAGCGTTCTCG-TTTGTTCCTCAGACTCCGCTGAGGCAATTCTTTGGCTTCCTGTCTCTTGTTGGAAAATGGGGTTTGTGTGTATGATGTGTTGAGGGAACCCAAGGAAACAATTTGAAGAAAAGAAGGTAAGGTCCTATCCAATTTTCTCACCAGGTGGGCAGCTTCTTCCATTTCCAAACACAGTCCTAGAACTTGGTGGCGCAGGTCAGGTCGGCGTCCGGCTGGGAAGGAAGTGACATTCAGGCCGGGTAGTGCATTTTAGATGTGCCCACATGCCCCATGAGATGGCCCCCAGACAACTGGTCATACTGAGGCATGGAGAGGGACAAGGGGTCAGTCACAGAACAGACAAGCAAACTAAACTTAAAAGTGCAAAACAAGTGCAAGGCAGGCAGCAGTTCAGTGATTGCAAACACATACCCCTTTTATTACACTCACCAACTTCAGTGCATATTTCTTTTATGCATTTAGAAACTGAAC-----TCTTC--AAAAAGAAGAAGAAAACGCACACGTTGAGTCAAATAACATGGCATCTTTATAGATGATTAGTTTTTTTCTCATTTCTCATGGAATATATTCCCAAGCCAAAGAAAACAAAATCGGATAATTGAGAAGAGAGACCAAAAGGTTTGCTTTATTTACCATTTTTACACAAAGACTGCTTTTTGGCCAGTGAACCAACCAAAAAATGTATAATTAAGATAGCAACACTGCCTGACAGCAAAATTAGTCAAAGCCACCTTCAAGATTGGTCAGTTTTTAGAGTTCATATGGGGAAAATTTCTTAACTGTTCCACACAACAGCACTATTCTAAAACTTAGGACAGCCTTTTCTAAAAGCGAAGTTTTGTCCACTACAGATTCATTAATAATTTGGAATAACATTCATCATTTTATA---
Ntempletoni_ClarksCreek_N945 ATAATACTCTAAAATAAGGTCTTTAGAAATAAAGGGGGCACAGACTGTATAATAAGTACAAGCTTTAGGGTAATGTTACGTTTAAAAGACATAATACAATCGGGCAAGAAAGAAATTATACATTTTTTACCCCGTCTCAATAAAATTGTATCAATAACAAAAACGTTATATAGAACTAGATTGTGCTAAAATATCTCCTTACCTTTAGGCTTTAAACAAAAAGAAAAAGATCCCTCATCACTTAACATAAAAATTCTATAATCATTTGGTGAAAAGGAATTTCACATCGAAAAGAGTTTATTTTTACTTGCTAAGGCTACTAAACAAAACAACTAGTTCTCACATAGTTCCAGAAGAGG-------TTCAAACTC-TGAACACATAAACAGACAAATGGATTTTAAACTAAAAACTGCATGCACCCATTTTGAGCATCCATTTGTCATTAAGACACTGATATCAGAAAGTTAAGGCTTACTCAAAGTGTTCTCG-TTTGTTCCTCAGACTCCGCTGAGGCAATTCTTTGGCTTCCTGTCTCTTGTTGGAAAATGGGGTTTGTGTGTATGATGTGTTGAGGGAACCCAAGGAAACAATTTGAAGAAAAGAAGGTAAGGTCCTATCCAATTTTCTCACCAGGTGGGCAGCTTCTTCCATTTCCAAACACAGTCCTAGAACTTGGTGGCGCAGGTCAGGTCGGCGTCCGGCTGGGAAGGAAGTGACATTCAGGCCGGGTAGTGCATTTTAGATGTGCCCACATGCCCCATGAGATGGCCCCCAGACAACTGGTCATACTGAGGCATGGAGAGGGACAAGGGGTCAGTCACAGAACAGACAAGCAAACTAAACTTAAAAGTGCAAAACAAGTGCAAGGCAGGCAGCAGTTCAGTGATTGCAAACACATACCCCTTTTATTACACTCACCAACTTCAGTGCATATTTCTTTTATGCATTTAGAAACTGAAC-----TCTTC-AAAAAAAAAGAAGAAAACGCAGACGTTGAGTCAAATAACATGGCATCTTTATAGATGATTATTTTTTTTCTCATCTCTCATGGAATATATTCCCAAGCCAAAGAAAACAAAATCAGAGAATTGAGAAGAGA--CCAAAAGGTTTGCTTTATTTACCATTTTTACACAGAGACTGCTTTTTGGTCAGTGAACCAACCAAAAAATTTATAATTAAGATAGCAACACTGCCTGACAGCAAAATTAGTCAAAGCCACCTTCAAGATTGATCAGTTTTTAAAGTTCATACGGGGAAAATTTCTTAACTGTTCCACACAACAGCACTATTCTAAAACTTAGGACAGCCTTTTCTAAAAGCGAAGTTTTGTCCACTACAGATTCATTAATAATTTGGAATAACAATCATCATTTTATA---
Ntempletoni_ScronceCreekRd_N1223 ------------------------------------------GACTGTATAATAAGTACAAGCTTTAGGGTAATGTTACGTTTAAAAGACATAATACAATCGGGCAAGAAAGAAATTATACATTTTTTACCCAGTCTCAATAAAATTGTATCAATAACAAAAACGTTATATAGAACTAGATTGTGCTAAAATATCTCCTTACCTTTAGGCTTTAAACACAAAGAAAAAGATCCCTCATCACTTAACATAAAAATTCTATAATCATTTGGTGAAAAGGAATTTCACATCGAAACGAGTTTATTTTTACTTGCTAAGGCTACTAAACAAAACAACTAGTTCTCACATAGTTCCAGAAGAGG-------TTCAAACTC-TGAACACATAAACAGACAAATGGATTTTAAACTAAAAACTGCATGCACCCATTTTGAGCATCCATTTGTCATTAAGACACTGATATCAGAAAGTTAAGGCTTACTCAAAGCGTTCTCG-TTTGTTCCTCAGACTCCGCTGAGGCAATTCTTTGGCTTCCTGTCTCTTGTTGGAAAATGGGGTTTGTGTGTATGATGTGTTGAGGGAACCCAAGGAAACAATTTGAAGAAAAGAAGGTAAGGTCCTATCCAATTTTCTCACCAGGTGGGCAGCTTCTTCCATTTCCAAACACAGTCCTAGAACTTGGTGGCGCAGGTCAGGTCGGCGTCCGGCTGGGAAGGAAGTGACATTCAGGCCGGGTAGTGCATTTTAGATGTGCCCACATGCCCCATGAGATGGCCCCCAGACAACTGGTCATACTGAGGCATGGAGAGGGACAAGGGGTCAGTCACAGAACAGACAAGCAAACTAAACTTAAAAGTGCAAAACAAGTGCAAGGCAGGCAGCAGTTCAGTGATTGCAAACACATACCCCTTTTATTACACTCACCAACTTCAGTGCATATTTTTTTTATGCATTTAGAAACTGAAC-----TCTTC-AAAAAAAAAGAAGAAAACGCAGACGTTGAGTCAAATAACATGGCATCTTTATAGATGATTATTTTTTTTCTCATCTCTCATGGAATATATTCCCAAGCCAAAGAAAACAAAATCGGAGAATTGAGAAGAGAGACCAAAAGGTTTGATTTATTTACCATTTTTACACAAAGACTGCTTTTTGGCCAGTGAACCAACCAAAAAATTTATAATTAAGATAGCAACACTGCCTGACAGCAAAAT------------------------------------------------------------------------------------------------------------------------------------------------------------------------------
Ntennessensis_IndianCave_N052 ----------------------------------------------------------------------------------------------TACAATCGGGCAAGAAGGAAATTATACATTTTTTACCCCGTCTCGGTAAAATTGTATCAATAACAAAAACGTTATATAGAACTAGATTGTGCTAAAATATCTCCTTACCTTTAGGCTTTAAACACAAAGAAAAAGATCCCTCATCACTTAACATAAAAATTCTATAATCATTTGGTGAAAAGGAATTTCACATCAAAAAGAGTTTATTTTTACTTGCTAAGGCTACTAAACAAAACAACTAGTTCTCACATAGTTCCAGAAGAGGTGGTAGCTTCAAACTCTTGAACACATAAACAGACAAATGGATTTTAAACTAAAAACTGCATGCACCCATTTTGAGCATCCATTTGTCCTTAAGACACTGATATCAGAAAGTTAAGGCTTACTCAAAGCGTTCTCGTTTTGTTCCTCAGACACCGCCGAGGCAATTCTTTGGCTTCCTGTCTCTTGTTGGAAAATGGGGTTTGTGTGTATGATGTGTTGAGGGAACCCAAGGAAACAATTTGAAGAAAAGAAGGTAAGGTCCTATCCAATTTTCTCACCAGGTGGGCAGCTTCTTCCATTTCCAAACACAGTCCTAGAACTTGGTGGCGCAGGTCAGGTCGGCGTCCGGCTGGGAAGGAAGTGACATTCAGGCCGGGTAGTGCATTTTAGATGTGCCCACATGCCCCATGAGATGGCCCCCAGACAACTGGTCATACTGAGGCATGGAGAGGGACAAGGGGTCAGTCACAGAACAGACAAGCAAACTAAACTTAAAAGTGCAAAACAAGTGCAAGGCAGGCAGCAGTTCAGTGATTGCAAACACAGACCCCTTTTATTACACTCGCCAACTTCAGTGCATATTTTTTTTATGCATTTAGAAACTGAACAATATTCTTC---AAAAAAAGAAGAAAATGCAGACGTTGAGTCAAATAACA---CATCTTTATAGATAA---GGTTTTTTCTCATCTCTCATGTAATATATTCACAAGCCAAACAAAACAAAATCTGATCATTGAGAAGAGAGGCCAAAAGGTTTGCTTTATTTCCCATTTTTGCACAAAGAGTGCTTTTTGGCCAGTGAACCAACCAAGAAATTTATAATTAAAATAGCAACACTACCTAACTGCAAAATTAGTCAAAGCCACCTTCAAGATTGGTCAGTTTTTAAAGTCCATATAGGGAAAATTTCTTAACTCTTTCATACAACAGCACTATTCTAAAACTTAGGACAGCCTTTTCCAAAAGCAAAGTTTTGTCCACTACAGATTTACTAATAACTTGAAATAACATTCATCATTTTATATTT
Ntennessensis_LittleStony_N645 ----------------------------------------------------------------------------------------------------------------------------------------------------------------------------------------------------------------------------------------------CACTTAACATAAAAATTCTATAATCATTTGGTGAAAAGGAATTTCACATCAAAAAGAGTTTATTTTTACCTGCTAAGGCTACTAAACAAAACAACTAGTTCTCACATAGTTCCAGAAGAGGTGGTAGCTTCAAACTCTTGAACACATAAACAGACAAATGGATTTTAAACTAAAAACTGCATGCACCCATTTTGAGCATCCATTTGTCCTTAAGACACTGATATCAGAAAGTTAAGGCTTACTCAAAGCGTTCTCGTTTTGTTCCTCAGACACCGCCGAGGCAATTCTTTGGCTTCCTGTCTCTTGTTGGAAAATGGGGTTTGTGTGTATGATGTGTTGAGGGAACCCAAGGAAACAATTTGAAGAAAAGAAGGTAAGGTCCTATCCAATTTTCTCACCAGGTGGGCAGCTTCTTCCATTTCCAAACACAGTCCTAGAACTTGGTGGCGCAGGTCAGGTCGGCGTCCGGCTGGGAAGGAAGTGACATTCAGGCCGGGTAGTGCATTTTAGATGTGCCCACATGCCCCATGAGATGGCCCCCAGACAACTGGTCATACTGAGGCATGGAGAGGGACAAGGGGTCAGTCACAGAACAGACAAGCAAACTAAACTTAAAAGTGCAAAACAAGTGCAAGGCAGGCAGCAGTTCAGTGATTGCAAACACAGACCCCTTTTATTACACTCATCAACTTCAGTGCATATTTTTTTTATGCATTTAGAAACTGAACAATATTCTTC---AAAAAAAGAAGAAAATGCAGACGTTGGGTCAAATAACA---CATCTTTATAGATAA---GGTTTTTTCTCATCTCTCATGTAATGTAGTCACAAGCCAAACAAAACAAAATCTGATCATTGAGAAGAGAGGCCAAAAGGTTTGCTTTATTTCCCATTTTCGCACAAAGAGTGCTTTTTGGCCAGTGAACCAACCAAGAAATTTATAATTAAGATAGCAACACTACCTAACTGCAAAATTAGTCAAAGCCACCTTCAAGATTGGTCAGTTTTTAAAGTCCATATAGGGAAAATTTCTTAACTGTTTCATACAAC---------------------------------------------------------------------------------------------------
Ntennessensis_Watauga_N1046 ATAATACTCTAAAATAAGGTCTTCAGAAATAAAGGGGGCACAGACTATATAATAAGTACAAGCTTTAGGGTGATGTTACGTTTAAAAGACACAATACAATCGGGCAAGAAGGAAATTATACATTTTTTACCCCGTCTCGGTAAAATTGTATCAATAACAAAAACGTTATATAGAACTAGATTGTGCTAAAATATCTCCTTACCTTTAGGCTTTAAACACAAAGAAAAAGATCCCTCATCACTTAACATAAAAATTCTATAATCATTTGGTGAAAAGGAATTTCACATCAAAAAGAGTTTATTTTTACTTGCTAAGGCTACTAAACAAAACAACTAGTTCTCACATAGTTCCAGAAGAGGTGGTAGCTTCAAACTCTTGAACACATAAACAGACAAATGGATTTTAAACTAAAAACTGCATGCACCCATTTTGAGCATCCATTTGTCCTTAAGACACTGATATCAGAAAGTTAAGGCTTACTCAAAGCGTTCTCGTTTTGTTCCTCAGACACCGCCGAGGCAATTCTTTGGCTTCCTGTCTCTTGTTGGAAAATGGGGTTTGTGTGTATGATGTGTTGAGGGAACCCAAGGAAACAATTTGAAGAAAAGAAGGTAAGGTCCTATCCAATTTTCTCACCAGGTGGGCAGCTTCTTCCATTTCCAAACACAGTCCTAGAACTTGGTGGCGCAGGTCAGGTCGGCGTCCGGCTGGGAAGGAAGTGACATTCAGGCCGGGTAGTGCATTTTAGATGTGCCCACATGCCCCATGAGATGGCCCCCAGACAACTGGTCATACTGAGGCATGGAGAGGGACAAGGGGTCAGTCACAGAACAGACAAGCAAACTAAACTTAAAAGTGCAAAACAAGTGCAAGGCAGGCAGCAGTTCAGTGATTGCAAACACAGACCCCTTTTATTACACTCGCCAACTTCAGTGCATATTTTTTTTATGCATTTAGAAACTGAACAATATTCTTC--AAAAAAAAGAAGAAAATGCAGACATTGAGTCAAATAACACAGCATCTTTATAGATAA---GGTTTTTTCTCATCTCTCATCTAATGTAGTCACAAGCCAAACAAAACAAAATCTGATCATTGAGAAGAGAGGCCAAAAGGTTTGCTTTATTTCCCATTTTTGCACAAAGGGTGCTTTTTGGCCAGTGAACCAACCAAGAAATTTATAATTAAGATAGCAACACTACCCAACTGCAAAATTACTCAAAGCCACCTTCAAGATTGGTCAGTTTTTAAAGTCCATATAGGGAAAATTTCTTAACTGTTCCATACAACAGCACTATTCTAAAACTTAGGACAGCCTTTTCCAAAAGCGAAGTTTTGTCCACTACAGATTTACTAATAACTTGAAATAACATTCATCATTTTATATTT
