# Supplementary material for: ﻿New species in old mountains: integrative taxonomy reveals ten new species and extensive short-range endemism in Nesticus spiders (Araneae, Nesticidae) from the southern Appalachian Mountains
Source: Zookeys. 2023 Feb 3;1145:1–130. doi: 10.3897/zookeys.1145.96724 (PMC10208238; doi:10.3897/zookeys.1145.96724)
Supplement: Supplementary material 4 — Input alignments, analysis log files, and output tree files [file zookeys-1145-001_article-96724__-s004.zip › uce-2001115 (modified).phy]

 92 583
Nesticella_sp_GH1210 GAAACTGGCCATACATAGAAATGTAC-----------------GAGTTATAAACATA-----------------AACACTGATACAGAGAAAATATATCACCTCTAAGTATGCACTGTTGCTGGGATCAAATGTTGTATTTACTGATGAAAATGTAATATCCACATGAGGGAACACATGAAACCACTCAGCAATATGAGAAATGTGATACGTTTCATGAATTACATCTGGTAGTGCCATGATTCACTATAAGGAATTATAATTTATGCATTA-AATATTTAAAAAA---------------------------------------------------------------------------------------------------------------------------------------------------------------------------------------------------------------------------------------------------------------------------------------------------------
Nesticus_Japan_G2153 AAATTGTACCATGAATATTCAAGGACTCAACCCTCTATAAAAAAAAGTTTAAACGTACAAGGGCATAAGGGGATAACCCTGTGATAGAGAAAAAAAATTACCTCTAAGTATGCACTGTTGCTGGGGTCAAATGTTGTATTTACTGATGAAAATGTAATATCCACATGAGGGAACACATGAAACCACTCAGCAATATGAGAAATGTGATACGTTTCATGAATTACATCTGGTTGTGCCATGATAAACTATAAAAAAATATAATTCATGTATTT-CATAATTAAAAAATATTACAACATCATAAATACACTATTTATAATCAGTCATGTTCACTAAAAGGAAGGAACATATAAGAAATAAATACATTGAAATTTGTAAGAATTAAAATATGAAATAAATATGAACATGATATAAAAACAGAAAGAGAACATTATGTCTACTAGTTTATTGCTTA--------------ATCTGGTCGTTAGAATACAAACATTGCATTCAGTTTTAAACTAACTGGCCATTAACGTAAAGGTG---------AAAAGAACAG----------------AATGAATCCCTTTATGT
Nesticus_nahaunus_Mexico_G2881 TAAAAATTT----CATTTGTATATAATTAGTCTTCATTCAATATAGGTATATATCTAATAAACTATGAAGAAATAAATATATAAACAGTAAAAACACTTACTTCCAGGTATGCACTGTTGCTGGGATCAAATGTTGTATTTACTGATGAAAATGTAATATCAACGTGGGGAAACACATGAAACCACTCAGCAATATGAGAAATGTGATATGTTTCATGAACTACATCTGGTTGGGCCATGATTAACTACCAAGAAATACAATTGTTTCAAT---ATATTTAAAAATTATGATAACACGAAAAGTAAGGGGATTAACATAACTTAAATTTATCAAAGAAAACCAAATTTTAAAAATTAAATAAGTGTAATTTAGAAAGGATAAAATTGTTACATAAATCTAAATAGAAAGTAAAAACCGGAATAGAACCTGGCAAACTTTTT-----TTTTTACGATATTTTTTCAATTTTAATCAAAGATCGGCACTAGCTGCTTCTTGCCCTTTATAGATCTTCCATTTATTTTAAGATCGACTACTCCGAAAGAACCGAAAATTTTCCGATTTCAGAAATTCTTGAAATTT
Nsilvestrii_Hellgate_N1108 AAACTGCATTTTAAATTTATGTGTAACAGGCCTTACTTCTATTGACTTTCAGATTAAGTGTGTTATGAAGGAGGGAAAAGATACAAGATAAGAATGCTTACTTCCAGGTATGCACTGTTGCTGGGATCAAATGTTGTATTTACGGATGAAAATGTAATATCAACATGAGGAAACACATGAAACCATTCAGCAATATGAGAAATGTGGTATGTTTCATGGATTACATCTGGTTGTGCCATGATTTACTACAGAGAAATGAAATTACTTATTTA--ATATTTAAAAAATATTATAAGAGGATAAATAACAGAAAAAAAACTTATTAAATTTATCAATTGAAGTTGAACTAAGAATAACAAATAGGTAAAACCTAGGAAAAATTAAAA----GAATAAT--CAAATAGAAAATAATTAAAATAGGAGAGGACAACATGCATTTGACATC-------------------------------------------------TTTTTTTAAAATTAGCATGCTAATTGGAAAAAAATA-----------------------------------AATAA---CTTCCATG-
Narcheri_Cheaha_N023 -----------------------------GTCCTCATTCACTAGGTATATATACCTAATAAGTTATGAAGAAATAAACATATAAATGATTAAAATGCTTACTTCCAGGTATGCACTGTTGCTGGGATCAAATGTTGTATTTACTGATGAAAATGTAATATCAACATGGGGAAACACATGAAACCACTCAGCAATATGAGAAATGTGATATGTTCCATGAACTACGTCTGGTTGGGCCATGATTAACTAGAAATAAATACAATTGCTTCAGG---ATATTTAAACATTATAATAATACAAAAAGTAAGGGGATCGACATAACTTAAATTTATCAAAGAAAACCAAATCATAAAAAAATGATGTGTGTCACTTTGAAAGGATAAAAATTTTGCATAAATCTAAATAAGAAATAACGGTATGAGTAAAGTATACGGTACCCCTTACAACTACCTACGATTTTACTCACGATCCAGTCGTAGGTAGGAAATTGTTGCACCTCGTTTAATATCAACCTTTCATTTCCAATAAAATAAGCAACCCT--AAAGATGGAGAGTTTGGCGATCCTGATGATCCCTACAATTA
Narcheri_MillShoalCreek_N727 -----------------------------------------------------CCTAATAAGTTATGAAGAAATAAACATATAAATGATTAAAATGCTTACTTCCAGGTATGCACTGTTGCTGGGATCAAATGTTGTATTTACTGATGAAAATGTAATATCAACATGGGGAAACACATGAAACCACTCAGCAATATGAGAAATGTGATATGTTTCATGAACTACGTCTGGTTGGGCCATGATTAACTAGAAATAAATACAATTGCTTCAGG---ATATTTAAACATTATAATAATACAAAAAGTAAGGGGATCGACATAACTTAAATTTATCAAAGAAAACCAAATCATAAAAAAATGATGTG----------------------------------------------------------------------------------------------------------------------------------------------------------------------------------------------------------------------------
Nbarri_Bishop_N1072 TGCGTATGTTATATATATAAACATACTTATCCTTCATTCACTAGGTTTATAAACCTAATAAGTTATGCAGAAATAAATATATAAATGATTAAAATGCTTACTTCCAAGTATGCACTGTTGCTGGGATCAAATGTTGTATTTACTGATGAAAATGTAATATCAACATGGGGAAACACATGAAACCACTCAGCAATATGAGAAATGTGATATGTTTCATGAACTACATCTGGTTGGGCCATGATTAACTGCAAAGAAATACAATTGCTTCAGA---ATATTTAAAAATTATAATAACATGAAAAGTAAGGGGATTAACATAATTTAAATTTATCAAAGAAAACCAAATTGTAAAAAATAAATGTGTGTAATTTTGAAAGGATAAAAATGTTGCATAAATCTAAATAGGAAATAAGGGTATGAGTAAAGTATAGGGTACCCCTTACACAGGTTCA--------------TTCTAGAAATAAGGGTGCTAACATGGCATCATGGGTAATACCAA-----------CAATAAGATA---------AGAAAGAAACAGAAATCGT--ATCTT--------TTTACATGA
Nbarri_LostCoveCave_N0065 TGTGTATGTTATATATATAAACATACTTATCCTTCATTCACTAGGTTTATAAACCTAATAAGTTATGCAGAAATAAATATATAAATGATTAAAATGCTTACTTCCAAGTATGCACTGTTGCTGGGATCAAATGTTGTATTTACTGATGAAAATGTAATATCAACATGGGGAAACACATGAAACCACTCAGCAATATGAGAAATGTGATATGTTTCATGAACTACATCTGGTTGGGCCATGATTAACTGCAAAGAAATACAATTGCTTCAGA---ATATTTAAAAATTATAATAACATGAAAAGTAAGGGGATTAACATAATTTAAATTTATCAAAGAAAACCAAATTGTAAAAAATAAATGTGTGTAATTTTGAAAGGATAAAAATGTTACATAAATCTAAATAGGAAATAAGGGTATGAGTAAAGTATAGGGTACCCCTTACACAGGTTCA--------------TTCTAGAAATAAGGGTGCTAACATGGCATCATGGGTAATACCAA-----------CAATAAGATA----------------------------------------------------
Nbarri_eyed_ClayCave_G2082 ---------TATA-ATATATATATACTTAGTCTTCAATCACTAGGTTCATAAACCTAATAAGTTATGAAGGAATAAATATATAAATGATAAAAATGCTTACTTCCAGGTATGCACTGTTGCTGGGATCAAATGTTGTATTTACTGATGAAAATGTAATATCAACATGGGGAAACACATGAAACCACTCAGCAATATGAGAAATGTGATATGTTTCATGAACTACGTCTGGTTGGGCCATGATTAACTGCAAAGAAATACAATTGCTTCAGTATAATATTTAAAAATTATAATAACACGAAAAGTAAGGAGATTAGCATAACTTAAATTTATCAAAGAAAACCAAATTATAAAAAAATAATGTGTGTAATTTCGAAAGGATAAAAATGTTGCATAAATCTAAATAGGAAATAAGGGTATGAGTAAAGTATAGGGTACCCCTTACAACTACCTACGATTTTACTCGCGTTCCAGTCATAGGTGGGCAATGGTTGTACCTCGTTTAATATCAACCCTGCTTTTAAAATCAGAAAATGCGCCCTAGGAAGGCTACTCGTCTTGCATTCCTTGCACAACCTCAAACAA
Nbarrowsi_Gregorys_N270 TATATATATTATATATATATACATACTTAGTCTTCATTCACTACGTTTATAAACCTAATAAGTTATGAAGAAATAAATATATAAATGATAAAAATGCTTACTTCCAGGTATGCACTGTTGCTGGGATCAAATGTTGTATTTACTGATGAAAATGTAATATCAACATGGGGAAACACATGAAACCACTCAGCAATATGAGAAATGTGATATGTTTCATGAACTACATCTGGTTGGGCCATGATTAACTGCAAAGAAATACAATTGCTTCAGTATAATATTTAAAAATTATAATAACACGAAAAGTAAGGGGATTAACATTACTTAAATTTATCAAAGAAAACCAAATTATAAAAAAATAATGTGTGTAATTTCGAAAGGATAAAAATGTTGCATAAATCTAAATAGGAAATGAGGGTATGAGTAAAGTATAGGGTACCCCTTGCAACTATCTACGATTTTACACCCGTGCCAGTCACAGGTGGGCAATTGTAGCACCTCGTTTAATATCAACCTTTCATTTCCAATAAAATAAGCAACCCTAGAGGGAAGGCGAGTTTGGCGATCCTAATGATCCTTTCAATAA
Nbarrowsi_Tuckaleechee_N360 ---------TACATATATATACATACTTAGTCTTCATTCACTACGTTTATAAACCTAATAAGTTATGAAGAAATAAATATATAAATGATAAAAATGCTTACTTCCAGGTATGCACTGTTGCTGGGATCAAATGTTGTATTTACTGATGAAAATGTAATATCAACATGGGGAAACACATGAAACCACTCAGCAATATGAGAAATGTGATATGTTTCATGAACTACATCTGGTTGGGCCATGATTAACTGCAAAGAAATACAATTGCTTCAGTATAATATTTAAAAATTATTATAACACGAAAAGTAAGGGGATTAACATTACTTAAATTTATCAAAGAAAACCAAATTATAAAAAAATAATGTGTGTAATTTCGAAAGGATAAAAATGTTGCATAAATCTAAATAGGAAATAAGGGTATGAGTAAAGTATAGGGTACCCCTTACAACTATCTACGATTTTACACCCGTGCCAGTCATAGGTGGGCAATTGTAGCACCTCGTTTAATATCAACCTTTCATTTCCAATAAAATAAGCAACCCTAGAAGGAAGGTGAGTTTGGCTATCCTAATGATCCTTTTAATA-
Nbishopi_DryFalls_N150 ------------------AAACAAACTTAGCCTTCATTCACTAGGTTTATAAACCTAATAAGTTATGAAAAAATAAATATATAAATGATAAAAATGCTTACTTCCAAGTATGCACTGTTGCTGGGATCAAATGTTGTATTTACTGATGAAAATGTAATATCAACATGGGGAAACACATGAAACCACTCAGCAATATGAGAAATGTGATATGTTTCATGAACTACATCTGGTTGGGCCATGATTAACTGCAAAGAAATACAATT-----AGT---ATATTTAAAAATTATAATCACATGAAAAGTAAGGGGATTAACATAACTTAAATTTATCAAAGAAAACCAAATTATAAAAAAATAAT-TGTGTAATTTCGAAAGGATAAAAATGTTGCATAAATTTAAATAGCAAATAAGGGTATGAGTAAAGTATAGGGTACCCCTTACAACTACCTACGATTTTACTCCTGTTCCAGTCATAGGTGGGTAATTGTTGCACCTCGTTTAATA-----------------------------------------------------------------------------
Nbishopi_PoleCr_Chattooga_N885 ---------TATATATATATATTTTATAAGCCTTCATTCACTAGGTTTATAAACCTAATAAGTTATGAAGAAATAAATATATAAATGATAAAAATGCTTACTTCCAGGTATGCACTGTTGCTGGGATCAAATGTTGTATTTACTGATGAAAATGTAATATCAACATGGGGAAACACATGAAACCACTCAGCAATATGAGAAATGTGATATGTTTCATGAACTACATCTGGTTGGGCCATGATTAACTGCAAAGAAATACAATT-----AGT---ATATTTAAAAATTATAACAACATGAAAAGTAAGGGGATTAACATAACTTAAATTTATCAAAGAAAACCAAATTATAAAAAAATAATGTGTGTAATTTCAAAAGGATAAAAATGTTGCACAAATCTAAATAGGAAATAAGGGTATGAGTAAAGTATAGGGTACCCCTTACAACTACCTACGATTTTACTCCCGTTCCAGTCATAGGTGGGCAATTGTTGCACCTCGTTTAATATC---------------------------------------------------------------------------
Nbishopi_StandingIndian_N131 TACCTATATTATATATATAAACAAACTTAGCCTTCATTCACTAGGTTTATAAACCTAATAAGTTATGAAAAAATAAATATATAAATGATAAAAATGCTTACTTCCAAGTATGCACTGTTGCTGGGATCAAATGTTGTATTTACTGATGAAAATGTAATATCAACATGGGGAAACACATGAAACCACTCAGCAATATGAGAAATGTGATATGTTTCATGAACTACATCTGGTTGGGCCATGATTAACTGCAAAGAAATACAATT-----AGT---ATATTTAAAAATTATAATCACATGAAAAGTAAGGGGATTAACATAACTTAAATTTATCAAAGAAAACCAAATTATAAAAAAATAATGTGTGTAATTTCGAAAGGATAAAAATGTTGCATAAATTTAAATAGCAAATAAGGGTATGAGTAAAGTATAGGGTACCCCTTACAACTACCTACGATTTTACTCCCGTTCCAGTCATAGGTGGGCAATTGTTGCACCTCGTTTAATATCAACCTTTCATTTCCAATAAAATAAGCAACCTTAGAAGGATGGCAAGTGTGGCGATCCTAATGGTCCTTCCAATAA
Nbrimleyi_NewberryCr_N984 TACCTATAT----TATATATATATACT----------TCACTAGGTTTATAAATCTAATAAGTTGTGAAGAAATAAATATATAAATGATAGAAATGCTTACTTCCAGGTATGCACTGTTGCTGGGATCAAATGTTGTATTTACTGATGAAAATGTAATATCGACATGGGGAAACACATGAAACCACTCAGCAATATGAGAAATGTGATATGTTCCATGAACTACATCTGGTTGGGCCATGATCAACTGCAAAGAAATACAATTACATCAGTATAATATTTAAAAACTATAATAACTAGAAAATTAAGGGGATTAACATAACTTAAATTTATCAAAGAAAACCGAATTAT--AAAATGAATGTGT--AATTTTGAAAGGATAAAAATGGTGCATAAATCTAAATAGGAAATAAGGGTATGAGTAAAGTATAGGGTACCCCTTGTAACTACCTACGTTTTTACTCCGGTTCAAGTCATAGGTGGGCAATTGTAGCACCTCGTTTAATATCAACCTTTCATTTCCAATAAAATAAGCAACCCTAGAAGGATGGAGAGTTTGGCGATCCTAATGATCCTTTCAATAA
Nbrimleyi_RumblingBald_N241 ----------------------ATACT----------TCACTAGGTTTATAAACCTAATAAGTTGTGAAGAAATAAATATATAAATGATAAAAATGCTTACTTCCAGGTATGCACTGTTGCTGGGATCAAATGTTGTATTTACTGATGAAAATGTAATATCGACATGGGGAAACACATGAAACCACTCAGCAATATGAGAAATGTGATATGTTCCATGAACTACATCTGGTTGGGCCATGATCAACTGCAAAGAAATACAATTACATCAGTATAATATTTAAAAACTATAATAACACGAAAATTAAGGGGATTAACATAACTTAAATTTATCAAAGAAAACCGAATTAT--AAAATGAACGTGT--AATTTTGAAAGGATAAAAATGGTGCATAAATCTAAATAGGAAATAAGGGTATGAGTAAAGTATAGGGTACCCCTTGCAACTACCTACGTTTTTACTCCCGTTCAAGTCATAGGTGGGCAATTGTAGCACCTCGTTTAATATTAACCTTTCATTTCCAATAAAATAAGCAACCC--------------------------------------------
Ncanei_Egypt_N958 ------------------------ACTTAGTCTTCATTCACTAGGTTTATA--CCTAATAAGTTATGAAGAAATAAATATATAAATGATAAAAATGCTTACTTCCAGGTATGCACTGTTGCTGGGATCAAATGTTGTATTTACTGATGAAAATGTAATATCAACATGGGGAAACACATGAAACCACTCAGCAATATGAGAAATGTGATATGTTTCATGAACTACATCCGGTTGGGCCATGATTAACTGCAAAGAAATACAATTGCTTCAGTATAATATTTAAAAATTATAATAACACGAAAAGTAAGGGGATTAACATTACTTAAATTTATCAAAGAA-----------------------------------AAAGGATAAAAATGTTGCATAAATCTAAATAGGAAATAAGGGTACGAGTAAAGTATAGGGTACCCCTTACAACTACCTACATTTTTACTCCCGTTCCAGTCATTGGTGGGCAATTGTAGCACCTTGTTTAATATCAACCTTTCATTTCCAATAAAATAAGCAACCCTAGAAGGATGGAGAGTTTGGCGATCCTAATGATCCTTTCAATAA
Ncarolinensis_Grandfather_N218 TTAATATGTTATATATATATATATATTTAGTCTTCAATCACTAGGTTCATAAACCTAATAAGTTATGAAGGAATAAATATATAAATGATAAAAATGCTTACTTCCAGGTATGCACTGTTGCTGGGATCAAATGTTGTATTTACTGATGAAAATGTAATATCAACATGGGGAAACACATGAAACCACTCAGCAATATGAGAAATGTGATATGTTTCATGAACTACGTCTGGTAGGGCCATGATTAACTGCAAAGAAATACAATTGCTTCAGTATAATATTTAAAAATTATAATAACACGAAAAGTAAGGAGATTAACATAACTTAAATTTATCAAAGAAAGCCAAATTATACAAAAATAATGTGTGTAATTTCGAAAGGATAAAAATGTTGCATAAATCTAAATAGGAAATAAGGGTATGAGTAAAGTATAGGGTACCCCTTACAACTACCTACGATTTTACTCGCGTTCCAGTCATAGGTGGGCAATGGTTGTACCTCGTTTAATATCAACCTTTCATTTCCAATAAAATAAGCAA-----------------------------------------------
Ncarolinensis_LinvilleCaverns_N227 -----------------------------------------------------------------------------------AATGATAAAAATGCTTACTTCCAGGTATGCACTGTTGCTGGGATCAAATGTTGTATTTACTGATGAAAATGTAATATCAACATGGGGAAACACATGAAACCACTCAGCAATATGAGAAATGTGATATGTTTCATGAACTACGTCTGGTTGGGCCATGATTAACTGCAAAGAAATACAATTGCTTCTGTATAATATTTAAAAATTATAATAACACGAAAAGTAAG-----TTTTATCATT---------------------------------------------------------------------------------------------------------------------------------------------------------------------------------------------------------------------------------------------------------------------
Ncarteri_English_N031 ----TATATTATATATATAAACATACTTAGCCTTCATTCGCTAGGTTTATAAACCTAATAAGTTATGAAGAAATAAATATATAAATGATAAAAATGCTTACTTCCAGGTATGCACTGTTGCTGGGATCAAATGTTGTATTTACTGATGAAAATGTAATATCAACATGGGGAAACACATGAAACCACTCAGCAATATGAGAAATGTGATATGTTTCATGAACTACATCTGGTTGGGCCATGATTAACTGCAAAGAAATACAATTGCTTCAGTATAATATTAAAAAATTATAATAACACGAAAAGTAAGGGGATTAACATAATTTAAATTTATCAAAGAAAACCAAATTATAAAAAATAAATGTGTGTAATTTCGAAAGGATAAAAATGTTGCATAAATCTAAATAGGAAATAAGGGTATGAGTAAAGTATAGGGTACCCCTTAT---TACCTACGATTTTACTCCCGTTCCAGTCATAGGTGGGCAATTGTTGCACCTCGTTTAATATCAACTTTTCATTTCCAATAAAATAAGCAACCTTAGAAGGATGGCAAGTGTGGCGATCCTAATGATCCTTCCAATAA
Ncarteri_LaurelCave_nearTYPE_N0296 TACCTACATTATATATATATATATACTTAGCCTTCATTTGCTAGGTTTATAAACCTAATAAGTTATGAAGAAATAAATATATAAATGATAAAAATGCTTACTTCCAGGTATGCACTGTTGCTGGGATCAAATGTTGTATTTACTGATGAAAATGTAATATCAACATGGGGAAACACATGAAACCACTCAGCAATATGAGAAATGTGATATGTTTCATGAACTACATCTGGTTGGGCCATGATTAACTGCAAAGAAATACAATTGCTTCAGTATAATATTTAAAAATTATAATAATACGAAAAGTAAGGGGATTAACATAATTTAAATTTATCAAAGAAAACCAAATTATAAAAAATAAATGTGTGTAATTTCGAAAGGATAAAAATGTTGCATAAATCTAAATAGGAAATAAAGGTATGAGTGAAGTATAGGGCACCCCTTACAACTACCTACGATTTTACTCCCGTTCCAGTCATAGGTGGGCAATTGTTGCACCTCGTTTAATATCAACTTTTCATTTCCAATAAAATAAACAACCTTAGAAGGATGCCAAGTGTGGCGATCCTAATGATCCTTCCAATAA
Ncarteri_PilotMtn_G2185 ----------------------ACACTTAGTTTTCATTCACTAGGTTTATAAA-CATATAAGTTATGAAGAAATAAATATATAAATGATAAAAATGCTTACTTCCAGGTATGCACTGTTGCTGGGATCAAATGTTGTATTTACTGATGAAAATGTAATATCAACGTGAGGAAACACATGAAACCACTCAGCAATATGAGAAATGTGATATGTTTCATGAACTACATCTGGTTGGGCCATGATTAACTGCAAAGAAATACAATTGCTTAAGTATAATATTTAAAAATTATAATAACACGAAAAGTAAGGGCATTAACATAACTTAAATTTATCAAAGAAAACCAAATTATAAAAAAATAATGTGTGTAATTTCGAAAGGATAAAAATGTTGTGTCATTCTAAATAGGAAATAATGGTATGAGTAAAGTATAGGGTACCTCTTACAACTACCTATGATTTTACACCCGTTCGAGTCATAAGTGGGTAATTCTAGCACCTCGTTTAATATCAACCCTTCATTTTCAACAAAATAAGCAACCCTAGAAAGATGACAAGTTTGGCGATCCTAATGATCCTTCCAATAA
Ncarteri_Pitchfork_N363 TGCCTA--TTATATATATAAACATATTTAGCCTTCATTCACTAGGATTATAAACCTAATAAATTATGAAGAAATAAATATATAAATGATAAAAATGCTTACTTCCAGGTATGCACTGTTGCTAGGATCAAATGTTGTATTTACTGATGAAAATGTAATATCAACATGGGGAAACACATGAAACCACTCAGCAATATGAGAAATGTGATATGTTTCATGAACTACATCTGGTTGGGCCATGATTAACTGCAAAGAAATACAATTGCTTCAGT---ATATTTAAAAATTATAATAACATGAAAAGTAAGGGGATTAACATAATTTAAATTTATCAAAGAAAACCAAATTATAAAAAATAAATGTGTGTAATTTCAAAAGGATAAAAATGTTGCATATATCTAAATGGGAAATAAGGGTATGAGTAAAGTATAGGGTACCCCTTACAACTACCTACGATTTTACTCTCATTCCAGTCATAGGTGGGCAATT-----------------------------------------------------------------------------------------------
Ncarteri_WeberCty_N1044 TACCTATAT----TATATATATATATT---------------------ATAAACCTAATAAGTTATGAAGAAATAAATG-----------AAAATGCTTACTTCCAGGTATGCACTGTTGCTGGGATCAAATGTTGTATTTACTGATGAAAATGTAATATCAACATGGGGAAACACATGAAACCACTCAGCAATATGAGAAATGTGATATGTTTCATGAACTACATCTGGTTGGGCCATGATTAACTGCAAAGAAATACAATTGCTTCAGTATAATATTTAAAAATTATAATAACACGAAAAGTAAGGGGATTAACATAATTTAAATTTATCAAAGAAAACCAAATTATAAAAAATAAATGTGTGTAATTCCGAAAGGATAAATATGTTGCATAAATCTAAATAGGAAATAAGGGTATGAGTAAAGTATAGGGTACCCCTTACAACTACCTACGGTTTTACTCCCGTTCCAGTCATAGGTGGGCAATTGTTGCACCTCGTTTAATATCAACTTTTCATTTCCAATAAAATAAGCAACCTTAGAAGGATG----------------------------------
Ncarteri_div__RainbowCave_G2089 -----------------------TACTTAGTCTTCATTCACCAGGTATATAAACCTAATAAGTTATGAAGAAATAAATCTATAAATGATAAAAATTCTTACTTCAAGGTATGCACTGTTGCTGGGATCAAATGTTGTATTTACTGATGAAAATGTAATATCAACATGGGGAAACACATGAAACCACTCAGCAATATGAGAAATGTGATATGTTTCATGAACTACATCTGGTTGGGCCATGATTAACTGTAAAGAAATACAATTGCTGCAGTACAATATTTGAAAATTAT-----------AAGTAAGGAGATCAACATAATTTAAATTTATCAAAGATAACCAAATTATAAAAAAATAATGTGCGTAATTTTGAAAGGATAAAAACGTTGCATAAATCAAACTAGGAAATAATGGTATGAGTAAAGTATATGGTACCCCTTGCAACTACCTATGATTTTACTCCCATTCCAATCATAGGTAGGCAATTGTTGCATC----TTCGTTTCAACC------TTCCAATAAAATAAGCAACCCTAGAAAGATG-GGAGTTTGGCGATTCT-----------------
Ncherokee_BallhootScar_N193 -------------------------------------------------------------GTTATGAAGGAATAAATATATAAATGAT-AAAATGCTTACTTCCAGGTATGCACTGTTGCTGGGATCAAATGTTGTATTTACTGATGAAAATGTAATATCAACATGGGGAAACACATGAAACCACTCAGCAATATGAGAAATGTGATATGTTTCATGAACTACGTCTGGTTGGGCCATGATTAACTGCAAAGAAATACAATTGCTTCAGTATAATATTTAAAAATCATAATAACACAAAAAGTAAGGG----------------------------------------------------------------------------------------------------------------------------------------------------------------------------------------------------------------------------------------------------------------------------------
Ncherokee_BalsamMtn_N891 ---------------------------------------ACTATGTTCATAAACCTAATAAGTTATGAAGGAATAAATATATAAATGAT-AAAATGCTTACTTCCAGGTATGCACTGTTGCTGGGATCAAATGTTGTATTTACTGATGAAAATGTAATATCAACATGGGGAAACACATGAAACCACTCAGCAATATGAGAAATGTGATATGTTTCATGAACTATGTCTGGTTGGGCCATGATTAACTGCAAAGAAATACAATTGCTTCAGTATAATATTTAAAAATTATAATAACACAAAAAGTAAGGGGATTAACATAACTTAAATTTATCAAAGAAAACCAAATTATAAAAAAATAATGTGTGTAATTTAGAAAGGATAAAAACGTTGCATAAATCTAAATAGGAAATAAGGGTATGAGTAAAGTATAGGGTACCCCATACAACTACCTACGATTTTACTCGCGTTCCAGTCATAGGTGGGCAA-------------------------------------------------------------------------------------------------
Ncherokee_SIndianCrk_N681 -----------------------------GTCTTCAATCACTAGGTTCATAAACCTAATAAGTTATGAAGGAATAAATATATAAATGATAAAAATGCTTACTTCCAGGTATGCACTGTTGCTGGGATCAAATGTTGTATTTACTGATGAAAATGTAATATCAACATGGGGAAACACATGAAACCACTCAGCAATATGAGAAATGTGATATGTTTCATGAACTACGTCTGGTTGGGCCATGATTAACTGCAAAGAAATACAATTGCTTCAGTATAATATTTAAAAATTATAATAACACGAAAAG----------------------------------------------------------------------------------------------------------------------------------------------------------------------------------------------------------------------------------------------------------------------------------------
Ncooperi_BeaverCrk_N1002 -----------TATATATAAACATACTTAGCCTTCATTCACTGGGTTTATAAACCTAATAAGTTATGAAGAAATAAATATATAAATGATAAAACTGCTTACTTCCAGGTATGCACTGTTGCTGGGATCAAATGTTGTATTTACTGATGAAAATGTAATATCAACATGGGGAAACACATGAAACCACTCAGCAATATGAGAAATGTGATATGTTTCATGAACTACATCTGGTTGGGCCATGATTAACTGCAAAGAAATACAATTGCTTCAGTATAATATTTAAAAATTATAAC---ATGAAAAGTAAGGGGATTAACATAATTTAAATTTATCAAAGAAAACCAAATTATAAAAAATAAATGTGTGTGATTTCGAAAGGATAAAAATGTTGCATAAATCTAAATAGGAAATAAGGGTATGAGTAAAGTATAGGGTACCCCTTACAACTACCTACGATTTTACTCCCGTTCCAGTCATAGGTGGGCAATTGTTGCA-----------------------------------------------------------------------------------------
Ncooperi_CheoahDam_N1122 -----------------------------------------------------CCTAATAAGTTATGAAGAAATAAATATATAAATGATAAAAATGCTTACTTCCAGGTATGCACTGTTGCTGGGATCAAATGTTGTATTTACTGATGAAAATGTAATATCAACATGGGGAAACACATGAAACCACTCAGCAATATGAGAAATGTGATATGTTTCATGAACTACATCTGGTTGGGCCATGATTAACTGCAAAGAAATACAATTGCTTCAGTATAATATTTAAAAATTATAAT---ATGAAAAGTAAGGGGATTAACATAATTTAAATTTATCAAAGAAAACCAAATTATGAAAAATAAATGTGTGTAATCTCGAAAGGATAAAAATGTTGCATAAATCTAAATAGGAAATAAGGGTATGAGTAAAGTATAGGGTACCCCTTACAACTACCTACGATTTTACCCCCGTTCCAGTCATAGGTGGGCAATTGTTGCACCTCGTTTAATATCAACCTTTCATTTCCAATCAAATAAGCAACCTTAGAAGGATGGCAAGTGTGGCGATCCTAATGATCCTTCCAATAA
Ncooperi_NantRiverGorge_N682 TACCTATATTATATATATAAACATACTTAGCCTTCATTCACTAGGTTTATAAACCTAATAAGTTATGAAGAAATAAATATATAAATGATAAAAATGCTTACTTCCAGGTATGCACTGTTGCTGGGATCAAATGTTGTATTTACTGATGAAAATGTAATATCAACATGGGGAAACACATGAAACCACTCAGCAATATGAGAAATGTGATATGTTTCATGAACTACATCTGGTTGGGCCATGATTAACTGCAAAGAAATACAATTGCTTCAGTATAATATTTAAAAATTATAAT---ATGAAAAGTAAGGGGATTAACATAATTTAAATTTATCAAAGAAAACCAAATTATAAAAAATAAATGTGTGTGATTTCAAAAGGATAAAAATGTTGCATAAATCTAAATAGGAAATAAGGGTATGAGTAAAGTATAGGGTACCCCTTACAACTACCTACGATTTTACTCCCGTTCCAGTCATAGGTGGGCAATTGTTGCACCTCGTTTAATATCAACCTTTCATTTCCAATCAAATAAGCAACCTTAGAAGGATGGCAAGTGTGGCGATCCTAATGATCCTTCCAATAA
Ncooperi_RockCrRoad_N1160 ---------------------CATACTTAGTCTTCATTCACTAGGTTTATAAATCTAATAAGTTATGAAGAAATAAATATATAAATGATAAAAATGCTTACTTCCAGGTATGCACTGTTGCTGGGATCAAATGTTGTATTTACTGATGAAAATGTAATATCAACATGGGGAAACACATGAAACCACTCAGCAATATGAGAAATGTGATATGTTTCATGAACTACATCTGGTTGGGCCATGATTAACTGCAAAGAAATACAATTGCTTCAGT---ATATTTAAAAATTATAATAACATGAAAAGTAAGGGGATTAACATAACTTAAATTTATCAAAGAAAACCAAATTATAAAAAAATAATGTGT--CATTTCGAAAGGGTAAAAATGTTGCATAAATCTAAATAGGAAATAAGGGTATGAGTAA---------------------------------------------------------------------------------------------------------------------------------------------------------------
Ncoylei_Apalachia_N1195 CGGACACGCTATATATATATATATACTTAGTCTTCATTCACTACGTTTATAAACCTAATAAGTTATGAAAAAATAAATATATAAATGATAAAAATGCTTACTTCCAGGTATGCACTGTTGCTGGGATCAAATGTTGTATTTACTGATGAAAATGTAATATCAACATGGGGAAACACATGAAACCACTCAGCAATATGAGAAATGTGATATGTTTCATGAACTACATCTGGTTGGGCCATGATTAACTGCAAAGAAATACAATTGCTTCAGTATAATATTTCAAAATTATAA---CACGAAAAGTAAGGGGATTAACATAACTTAAATTTATCAAAGAAAACCAAATTAT-AAAAAAAAATGTGTGTAATTTTGAAAGGATAAAAATGTTGCATAAATCTAAATAGGAAATAAGGGTATGAATAAAGTATAGAGTATCCCTTACAACTATCTACGATTTTACACCTGTTTCAGTCATAGGTGGGCAGTTGTGGCACCTCGTTTAATATCAACCTTTAATTCCCAATAAAATAAGCAACCCT-------------------------------------------
Ncoylei_TiptonCreek_N837 --------------------ATATACTTAGTCTTCATTCACTACGTTTATAAACCTAATAAGTTATGAAGAAATAAATATATAAATGATAAAAATGCTTACTTCCAGGTATGCACTGTTGCTGGGATCAAATGTTGTATTTACTGATGAAAATGTAATATCAACATGGGGAAACACATGAAACCACTCAGCAATATGAGAAATGTGATATGTTTCATGAACTACATCTGGTTGGGCCATGATTAACTGCAAAGAAATACAATTGCTTCAGTATAATATTTCAAAATTATAATAACACGAAAAGTAAGGGGATTAACATAACTTAAATTTATCAAAGAAAACCAAATTAT-AAAAAAAAATGTGTGTAATTTCGAAAGGATAAAAATGTTGCATAAATCTAAATAGGAAATAAGGGTATGAATAAAGTATAGAGTATCCCTTACAACTATCTACGATTTTACACCTGTTTCAGTCATAGGTGGGCAATTGTGGCACCTCGTTTAATATCAACCTTTCATTTCCAATAAAATAAGCAACCCTAGAAGGAAGGCGAGTTTGGCGATCCTAATGATCCTTTTAATAA
Ncressleri_AndersonSpringCave_G2075 TTTCAGTATTAAACACATAGAAAAGTTGAGCATTTTTTAAATTGGATTGCAAACAAAATAAGTTATGAAGAAATACATATATATAAAATAAAAACACTTACTTCCAGGTATGCACTGTTGCTGGGATCAAATGTTGTATTTACTGATGAAAATGTAATATCAACATGGGGAAACACATGAAACCACTCAGCAATATGAGAAATGTGATATGTTTCATGAACTACATCTGGTTGGGCCATGATTAACTGCAAAGAAATACAATTGCTTCAGTATAATATTTAAAAAATATAATAACACGAAAAGTAAATTATATACCATAACTTAAATTTATCAAAGAAAACTAAATTATAAAAAAATAATCTGTAT-ATTTGAAAAGGATAAAAATGTCGCATAAATCTAAATAGGAAGTAACGGTATGAGTAAAGTATAGGGTTCCCCTTACAAT------CAATTTTACTCCCATTCTATTGATAGGTGGGCAATTGTTGTACCCTGTTTAATATCAACCTTTCATTTGCAATAAAATGAGCAACCCCAGAAAGATGACGAGTTTGGTAATCCTAATGATCCTTCCAATAA
Ncressleri_PigeonCave_G2077 TTTCAGTATTAAACACATAGAAAAGTTGAGCATTTTTTAAATTGGATTGCAAACAAAATAAGTTATGAAGAAATACATATATATAAAATAAAAACACTTACTTCCAGGTATGCACTGTTGCTGGGATCAAATGTTGTATTTACTGATGAAAATGTAATATCAACATGGGGAAACACATGAAACCACTCAGCAATATGAGAAATGTGATATGTTTCATGAACTACATCTGGTTGGGCCATGATTAACTGCAAAGAAATACAATTGCTTCAGTATAATATTTAAAAAATATAATAACACGAAAAGTAAATTATATACCATAACTTAAATTTATCAAAGAAAACTAAATTATAAAAAAATAATCTGTAT-ATTTGAAAAGGATAAAAATGTCGCATAAATCTAAATAGGAAGTAACGGTATGAGTAAAGTATAGGGTTCCCCTTACAAT------CAATTTTACTCCCATTCTATTGATAGGTGGGCAATTGTTGTACCCTGTTTAATATCAACCTTTCATTTGCAATAAAATGAGCAACCCCAGAAAGATGACGAGTTTGGTAATCCTAATGATCCTTCCAATAA
Ncrosbyi_MtMitchell_N210 ---------TATATATATA-ACATACTTAGTCTTTATTCACTAGGTTTATAAACCTAATAAGTTGTGAAGAAATGAATATATAAATGATAAAAATGCTTACTTCCAGGTATGCACTGTTGCTGGGATCAAATGTTGTGTTTACGGATGAAAATGTAATATCAACATGGGGAAACACATGAAACCACTCAGCAATATGAGAAATGTGATATGTTTCATGAACTACATCCGGTTGGGCCATGATTAACTGCAAAGAAATACAATTGCTTCAGTATAATATTTAAAAATTATAATAACACGAAAAGTAAGGGGATTAACATTACTTAAATTTATCAAAGAAAACCAAATTATAAAAAAATAATGTGTGTAATTTCGAAAGGATAAAAATTTTGCATAAATCTAAATAGG-AATAAGGGTATGAGTAAAGTATAGAGTACCCTTTACAACTACCTAAGATTTTACTCCAGTTTCAGTCATAGGTGGGCAATTGTTGCACTTTGTTTAATATCAACC-----------------------------------------------------------------------
Ncrosbyi_PricesCrk_N1143 ---------------------------------------------------------------------------------------ATAAAAATGCTTACTTCCAGGTATGCACTGTTGCTGGGATCAAATGTTGTATTTACTGATGAAAATGTAATATCAACATGGGGAAACACATGAAACCACTCAGCAATATGAGAAATGTGATATGTTTCATGAACTACATCCGGTTGGGCCATGATTAACTGCAAAGAAATACAATTGCTTCAGTATAATATTTAAAAATTATAATAACACGAAAAGTAAGGGGATTAACATTACTTAAATTTATCAAAGAA-----------------------------------AAAGGATAAAAATGTTGCATAAATCTAAATAGGAAATAAGGG------------------------------------------------------------------------------------------------------------------------------------------------------------------------
Ncrosbyi_ShufordCrk_N1148 TACCTATATTATATATATATACATACTTAGTCTTTATTCACTAGGTTTATAAACCTAATAAGTTGTGAAGAAATGAATATATAAATGATAAAAATGCTTACTTCCAGGTATGCACTGTTGCTGGGATCAAATGTTGTGTTTACTGATGAAAATGTAATATCAACATGGGGAAACACATGAAACCACTCAGCAATATGAGAAATGTGATATGTTTCATGAACTACGTCCGGTTGGGCCATGATCAACTGCAAAGAAATACAATTGCTTCAGTATAATATTTAAAAATTATAATAACATGAAAAGTAAGGGGATTAACATTACTTAAATTTATCAAAGAAAACCAAATTATCAAAAAATAATGCGTGTAATTTCGAAAGGATAAAAATGTTGCATAAATCTAAATAGGAAATAAGGGTATGAGTAAAGTATAGGGTACCCTTTACAACTACCTAAGATTTCACTCCAGTTTCAGTCATAGGTGGGCAATTGTTGCACTTTGTTTAATATCAACCTTTCATTTGTAGTAAAATA----------------------------------------------------
Ndellingeri_BullpenBridge_N109 TACCTATATTATATATATAAACATACTTAGCCTTCATTCACTAGGTTTATAAACCTAATAAGTTATGAAGAAATAAATATATAAATGATAAAAATGCTTACTTCCAGGTATGCACTGTTGCTGGGATCAAATGTTGTATTTACTGATGAAAATGTAATATCAACATGGGGAAACACATGAAACCACTCAGCAATATGAGAAATGTGATATGTTTCATGAACTACATCTGGTTGGGCCATGATTAACTGCAAAGAAATACAATTGCTTCAGT---ATATTTAAAAATTATAATAACATGAAAAGTAAGGGGATTAAC--AATTTAAATTTATCAAAGAAAACCAAATTATAAAAAATAAATGTGTGTAATTTCGAAAGGATAAAAATGTTGCATAAATCTAAATAGGAAATAAGGGTATGAGTAAAGTATAGGGTACCCCTTCCAACTACCTACGATTTTACTCCTGTTCCAGTCATAGGTGGGCAATTGTTGCACCTTGTTTAATATCAACCTTTCATTTCCAATAAAATAAGCAACCTTAGAAGGATGGCAAGTGTGGCGATCCTAATGATCCTTCCAATAA
Ndellingeri_WhitewFalls_N887 TACCTATATTATATATATAAACATACTTAGCCTTCATTCACTAGGTTTATAAACCTAATAAGTTATGAAGAAATAAATATATAAATGATAAAAATGCTTACTTCCAGGTATGCACTGTTGCTGGGATCAAATGTTGTATTTACTGATGAAAATGTAATATCAACATGGGGAAACACATGAAACCACTCAGCAATATGAGAAATGTGATATGTTTCATGAACTACATCTGGTTGGGCCATGATTAACTGCAAAGAAATACAATTGCTTCAGT---ATATTTAAAAATTATAATAACATGAAAAGTAAGGGGATTAAC--AATTTAAATTTATCAAAGAAAACCAAATTATAAAAAATAAATGTGTGTAATTTCGAAAGGATAAAAATGTTGCATAAATCTAAATAGGAAATAAGGGTATGAGTAAAGTATAGGGTACCCCTTCCAACTACCTACGATTTTACTCCTGTTCCAGTCATAGGTGGGCAATTGTTGCACCTTGTTTAATATCAACCTTTCATTTCCAATAAAATAAGCAACCTTAGAAGGATGGCAAGTGTGGCGATCCTA----------------
Ndilutus_GrassyCreek_N670 ------------------------------------------------------------------------------ATATAAATGATAAAAATGCTTACTTCCAGGTATGCACTGTTGCTGGGATCAAATGTTGTATTTACTGATGAAAATGTAATATCAACATGGGGAAACACATGAAACCACTCAGCAATATGAGAAATGTGATATGTTTCATGAACTACGTCTGGTTGGGCCATGATTAACTGCAAAGAAATACAATTGCTTCAGTATAATATTTAAAAATTGTAATAACACGAAAAGTAAGAAGATTAGCATAACTTAAATTTATCAAAGAAAAC--------------------------------------------------------------------------------------------------------------------------------------------------------------------------------------------------------------------------------------------------
Nfridelli_LittlePigeon_N262 -----TTAT---------AAACATACTTAGCCTTCATTCACTAGGTTTAT-AACCTAATAAGTTATGAAGAAATAAATATATAAATGATAAAAATGCTTACTTCCAGGTATGCACTGTTGCTGGGATCAAATGTTGTATTTACTGATGAAAATGTAATATCAACATGGGGAAACACATGAAACCACTCAGCAATATGAGAAATGTGATATGTTTCATGAACTACATCTGGTTGGGCCATGATTAACTGCAAAGAAATACAATTGCTTCAGT---ATATTTAAAAATTATAATAACATGAAAAGTAAGGGGATTAACATAATTTAAATTTATCAAAGAAAACCAAATTATAAAAAATAAATGTGTGTAATTTCGAAAGGATAAAAATGTTGCATAAATCTAAATAGGAAATAAGGGTATGAGTAAAGTATAGGGTACCCCTTACAACTACCCACGATTTTACTC------------------------------------------------------------------------------------------------------------------------
Nfurtivus_HugdenBranch_G3175 AAGGTATGTCATATATATATATAACTTAAGTTTTCATTCACTAGGTTTATAAACC---TAAGTTATGAAGAAATAAATATATAAATGATAGAAATGCTTACTTCCAGGTATGCACTGTTGCTGGGATCAAATGTTGTATTTACTGATGAAAATGTAATATCAACATGGGGAAACACATGAAACCACTCAGCAATATGAGAAATGTGATATGTTTCATGAACTAAATCTGGTTGGGCCATGATTAACTGCAAAGAAATACAATTGCTTCAGTATAATATTTAAAAATTATAATAACACGAAAAGTAAGGGCATTAACATAACTTAAATTTACCAAAGAAAATAAAATTATAAAAAAATAATGCGTGTAATTTCGAAAGGATAAAAATGTTGCATATATCTAAATAGGAAATAAGGGTATGAGTAAAGTATAGGGTACCCCTTACAACTACCTACGATTTTACTCCCGTTCGATTCATAAGTGGGCAATTGTAGCACCTCGTTTAATATCAACCTTTCATTT-CAATAAAATAAGCAACCCTAGAGAGATGGCGAGTTTGGCGATTCTAATGATCCTTCCAATAA
Nfurtivus_RaccoonMtn_N1026 AAGGTATGTCATATATATATATAACTTAAGTTTTCATTCACTAGGTTTATAAACC---TAAGTTATGAAGAAATAAATATATAAATGATAGAAATGCTTACTTCCAGGTATGCACTGTTGCTGGGATCAAATGTTGTATTTACTGATGAAAATGTAATATCAACATGGGGAAACACATGAAACCACTCAGCAATATGAGAAATGTGATATGTTTCATGAACTAAATCTGGTTGGGCCATGATTAACTGCAAAGAAATACAATTGCTTCAGTATAATATTTAAAAATTATAATAACACGAAAAGTAAGGGCATTAACATAACTTAAATTTACCAAAGAAAATAAAATTATAAAAAAATAATGCGTGTAATTTCGAAAGGATAAAAATGTTGCATATATCTAAATAGGAAATAAGGGTATGAGTAAAGTATAGGGTACCCCTTACAACTACCTACGATTTTACTCCCGTTCGATTCATAAGTGGGCAATTGTAGCACCTCGTTTAATATCAACCTTTCATTT-CAATAAAATAAGCAACCCTAGAGAGATGGCGAGTTTGGCGATTCTAATGATCCTTCCAATAA
Ngeorgia_Sittons_N073 ---------------------------------------------------------------------------------TAAATGATAAAAATGCTTACTTCCAGGTATGCACTGTTGCTGGGATCAAATGTTGTATTTACTGATGAAAATGTAATATCAACATGGGGAAACACATGAAACCACTCAGCAATATGAGAAATGTGATATGTTTCATGAACTACATCTGGTTGGGCCATGATTAACTGCAAAAAAATACAATTGCTTCAGT---ATATTTAAAAATTATAATAACATGAAAAGTAAGGGGATTAACATAATTTAAATTTATCAAAGAAAACCAAATTATAAAAAATAAATTAGTGTAATTTCGAAAGGATAAAAATGTTGCATAAATCTAAATAGGAAATAAGGGTATGAGTAAAGTATAGGGTACCCCTTACAACTACCTACGATTTTACTCCTGTTCGAGTCATAAGTGGGCAATTGT---------------------------------------------------------------------------------------------
Ngertschi_CedarCreek_N351 TACCTATAT-----ATATATATATACTTAATCTTTATTCACTAGGTTTATAAACCTAATAAGTTGTGAAGAAATGAATATATAAATGATAAAAATGCTTACTTCCAGGTATGCACTGTTGCTGGGATCAAATGTTGTGTTTACTGATGAAAATGTAATATCAACATGGGGAAACACATGAAACCACTCAGCAATATGAGAAATGTGATATGTTTCATGAACTACATCCGGTTGGGCCATGATTATCTGCAAAGAAATACAATTGCTTCAGTATAATATTTAAAAATTATAATAACACGAAAAGTAAGGGGATTAACATTACTTAAATTT--------------------------------------------------------------------------------------------------------------------------------------------------------------------------------------------------------------------------------------------------------------
Ngertschi_FrenchBroad_N968 TAAATATAT-----ATATATATATACTTAGTCTTTATTCACTAGGTTTATAAACCTAATAAGTTGTGAAGAAATGAATATATAAATGATAAAAATGCTTACTTCCAGGTATGCACTGTTGCTGGGATCAAATGTTGTGTTTACTGATGAAAATGTAATATCAACATGGGGAAACACATGAAACCACTCAGCAATATGAGAAATGTGATATGTTTCATGAACTACATCCGGTTGGGCCATGATTAACTGCAAAGAAATACAATTGCTTCAGTATAATATTTAAAAATTATAATAACACGAAAAGTAAGGGGATTAACATTACTTAAATTTATCAAAGAAAACCAAATTATAAAAAAATAATGCGTGTAATTTCGAAAGGATAAAAACGTTGCATAAATCTAA--------------------------------------------------------------------------------------------------------------------------------------------------------------------------------------
Ngertschi_HickoryNutGap_N810 TACCTATAT-----ATATATATATACTTAGTCTTTATTCACTAGGTTTATAAACCTAATAAGTTGTGAAGAAATGAATATATAAATGATAAAAATGCTTACTTCCAGGTATGCACTGTTGCTGGGATCAAATGTTGTGTTTACTGATGAAAATGTAATATCAACATGAGGAAACACATGAAACCACTCAGCAATATGAGAAATGTGATATGTTTCATGAACTACATCCGGTTGGGCCATGATTAACTGCAAAGAAATACAATTGCTTCAGTATAATATTTAAAAATTATAATAACACGAAAAGTAAGGGGATTAACATTACTTAAATTTATCAAAGAAAACCAAATTATAAAAAAATAATGCATGTAATTTCGAAAGGATAAAAACGTTGCATAAATCTAAATAGGAAATAAGGGTACGAGTAAAGTATAGGGTACCCTTTACAACGACTTAAGATTTTACTCCAGTTTCAGTCATAGGTGGGCAATTGTTG-ACTTTGTTTAATATCGATCTTTCATTTGTAGTAAAATAAGCAACCCTAGAAGGATGGCGAGTTTGGCGATCCTAATGATCCTTTCAATAA
Nholsingeri_BrumleyCrk_N916 TTTCCATTTTATATATATATATATACT----------TCACTATGTTTACAAACCTAGTAAGTTATGAAGAAATAAATATATAAATGATAAAAATGCTTACTTCCAGGTATGCACTGTTGCTGGGATCAAATGTTGTATTTACTGATGAAAATGTAATATCAACATGGGGAAACACATGAAACCACTCAGCAATATGAGAAATGTGATATGTTTCATGAACTACATCTGGTTGGGCCATGATTAACTGCAAAGAAATACAATTGCGTCAGTATAATATTTAAAAATTATAATAACACGAAAAGTAAGGGGATTAACATTACTTAAATTTATCAAAGAAAACCAAATTATAAAAAAATAATGTGAGTAATTTCGAAAGGATAAAAATGTTGCATAAATCTAAATAGGAAATAAGGGTATGAGTAAAGTATAGGGTACCCCTTACAACTACCTACGATTTTACTCCCGTTCCAGTCATAGAAGGGCAATTGTTGCACCTTGTTTAATATAAACCTTTCATTCTCAATAAAATAAGCAACCCTAGAAAGATGGCGAGTTTGGCGATCCTAATGATCCTTCCAATAA
Nholsingeri_PondCave_N541 ----------------ATATACA------------CTTCACTAGGTTTACAAACCTAATAAGTTATGAAGAAATAAATATATAAATGATAAAAATGCTTACTTCCAGGTATGCACTGTTGCTGGGATCAAATGTTGTATTTACTGATGAAAATGTAATATCAACATGGGGAAACACATGAAACCACTCAGCAATATGAGAAATGTGATATGTTTCATGAACTACATCTGGTTGGGCCATGATTAACTGCAAAGAAATACAATTGCTTCAGTATAATATTTAAAAATTATAATAACACGAAAAGTAAGAGGATTAACATTACTTAAATTTATCAAAGAAAACCAAATTATAAAAAAATAATGTGAGTAATTTCGAAAGGATAAAAATGTTGCATAAATCTAAATAGGAAATAAGGGTATGAGTAAAGTATAGGGTACCCCTTACAACTACCTACGATTTTACTCCCGTTCCAGTCATAGGTGGGCAATTGTTGCACCTTGTTTAATATCAACCTTTCATTCTCAATAAAATAAGCAACCCTAGAAAGATGGCGAGTTTGGCGATCCTAATGATTCTTCCAATAA
Njonesi_CaveSpringCave_N390 TACCTATACTATATATATAAACATGCTTAGCCTTCATTCACTAGGTTTATAAACCTAATAAGTTATGAAGAAATAAATATATAAATGATAAAAATGCTTACTTCCAGGTATGCACTGTTGCTGGGATCAAATGTTGTATTTACTGATGAAAATGTAATATCAACATGGGGAAACACATGAAACCACTCAGCAATATGAGAAATGTGATATGTTTCATGAACTACATCTGGTTGGGCCATGATTAACTGCAAAGAAATACAATTGCTTCAGT---ATATTTAAAAATTATAATAACATGAAAAGTAAGGGGATTAAAATAATTTAAATTTATCAAAGAAAACCAAATTATAAAAAATAAATGTGTGTAATTTCGAAAGGATAAAAATGTTGCATAAATCTAAATAGGAAATAAGGGTATGAGTAAAGTATAGGGTACCCCTTTCAACTACCTACGATTTTACTCCCGTTCCAGTCATAGGTGGGCAATTGTTGCACCTCGTTTAATATCAACCTTTCATTTCCAATAAAATAAGCAACCTTAGAAGGATGGCAAGTGTGGCGATCCTAATGAACCTTCCAATAA
Nlowderi_ChestnutBranch_N731 -------------------------------------------------------------------------------------TGAAAAAAATGCTTACTTCCAGGTATGCACTGTTGCTGGGATCAAATGTTGTATTTACTGATGAAAATGTAATATCAACATGGGGAAACACATGAAACCACTCAGCAATATGAGAAATGTGATATGTTTCATGAACTACATCTGGTTGGGCCATGATGAACTGCAAAGAAATACAATTGCTTCAGTATAATATTTAAAAATTATAAT---------------------------------------------------------------------------------------------------------------------------------------------------------------------------------------------------------------------------------------------------------------------------------------------------
Nlowderi_upperFiresCreek_N820 TATTTATATTATATATATATACATACTTAGTCTTCATTCACTACGTTTATAAACCTAATAAGTTATGAAGAAATAAATATATAAATGAAAAAAATGCTTACTTCCAGGTATGCACTGTTGCTGGGATCAAATGTTGTATTTACTGATGAAAATGTAATATCAACATGGGGAAACACATGAAACCACTCAGCAATATGAGAAATGTGATATGTTTCATGAACTACATCTGGTTGGGCCATGATGAACTGCAAAGAAATACAATTGCTTCAGTATAATATTTAAAAATTATAATAACACGAAAAGTAAGGGGATTAACATTACTTAAATTTATCAAAGAAAACCAAATTATAAAAAAGTAATGTGTGTAATTTCGAAAGGATAAAAATGTTGCA------TAAATAGGAAATAAGGGTATGAGTAAAGTATAGGGTACCCCTTACAACTATCTACGATTTTACACCTGTTCCAGTCATAGGTGGGCAATTGTAGCACCTCGTTTAATATCCACTTTTCATTTCCAATAAAATAAGCAACCCTAGAAGGAAGGCGAGTTTGGTGATCCTAATGATCCTTTCAATAA
Nlula_BeeRockCave_G2091 ATCCCGAATTATATATATAAACATACTTAGCCTTCATTCACTAGGTTTATAAACCTAATAAGTTATGAAGAAATAAATATATAAATGATAAAAATGCTTACTTCCAGGTACGCACTGTTGCTAGGATCAAATGTTGTATTTACTGATGAAAATGTAATATCAACATGGGGGAACACATGAAACCACTCAGCAATATGAGAAATGTGATATGTTTCATGAACTACATCTGGTTGGGCCATGATTAACTGCAAAGAAATACAATTGCTTCAGT---ATATTTAAAAATTATAATAACATGAAAAGTAAGGGGATTAACATAATTTAAATTTATCAAAGAAAACCAAATTATAAAAAATAAATGTGTGAAATTTCGAAAGGATAAGAATGTTGCATAAATCTAAATAGGAAATAAGGGTATGAGTAAAGTATAGGGTACCCCTTACAACTACCTATGATTTTACTCCTGTTCGAGTCATAAGTGGGCAATTGTAGCACCTCGTTTAATATCAACCTTTCATTTTCAAT----------------------------------------------------------
Nlula_LulaFallsCave_G2084 TACCTATATTATATATATAAACATCCTTAGCCTTCATTCACTAGGTTTATAAACCTAATAAGTTATGAAGAAATAAATATATAAATGATAAAAATGCTTACTTCCAGGTACGCACTGTTGCTGGGATCAAATGTTGTATTTACTGATGAAAATGTAATATCAACATGGGGGAACACATGAAACCACTCAGCAATATGAGAAATGTGATATGTTTCATGAACTACATCTGGTTGGGCCATGATTAACTGCAAAGAAATACAATTGCTTCAGT---ATATTTAAAAATTATAATAACATGAAAAGTAAGGGGATTAACATAATTTAAATTTATCAAAGAAAACCAAATTATAAAAAATAAATGTGTGAAATTTCGAAAGGATAAAAATGTTGCATAAATCTAAATAGGAAATAAGGGTATGAGTAAAGTATAGGGTACCCCTTACAACTACC-------------------------------------------------------------------------------------------------------------------------------------
Nmimus_NealsSink_N329 TTTCCATTTTATATATATATACA------------CTTCACTAGGTTTATACACCTAATAAGTTATGAAGAAATAAATATATAAATGATAAAAATGCTTACTTCCAGGTATGCACTGTTGCTGGGATCAAATGTTGTATTTACTGATGAAAATGTAATATCAACATGGGGAAACACATGAAACCACTCAGCAATATGAGAAATGTGATATGTTTCATGAACTACATCTGGTTGGGCCATGATTAACTGCAAAGAAATACAATTGCTTCAGTATAATATTTAAAAATTATAATAACACGAAAAGTAAGGGGATTAACATTACTTAAATTTATCAAAGAAAACCAAATTATAAAAAAATAATGTGAGTAATTTCGAAAGGATAAAAATGTTGCATAAATCTAAATAGGAAATAAGGGTATGAGTAAAGTATAGGGTACTCCTTACAACTACCTACG-ATTTACTCCCGTTCCAGTCATAGGTGAGCAATTGTTGCACCTTGTTTAGTATCAACCTTTCATTCTCAATAAAATAAGCAACCCTAGCGAGATGGCGAGTTTGGCGAT-CTAATGATCCTTCCAATAA
Nmimus_Straleys_N625 TTTCCATTTTATATATATATATATATATATATATACTTCACTAGGTTTATACACCTAAGAAGTTATGAAGAAATAAATATATAAATGATAAAAATGCTTACTTCCAGGTATGCACTGTTGCTGGGATCAAATGTTGTATTTACTGATGAAAATGTAATATCAACATGGGGAAACACATGAAACCACTCAGCAATATGAGAAATGTGATATGTTTCATGAACTACATCTGGTTGGGCCATGATTAACTGCAAAGAAATACAATTGCTTCAGTACTATATTTAAAAATTATAATAACATGAAAAGTAAGGGGATTAACATTACTTAAATTTATCAAAGAAAACCAAATTATAAAAAAATAATGTGAGTAATTTCGAAAGGATAAAAATGTTGCATAAATCTAAATAGGAAATAAGGGTATTAGTAAAGTATAGGGTACCCCTTACAACTACCTACGAT-TTATTCCCGTTCCAGTCATAGGTGGGCAATTGTTGCCCCTTGTTTAGTATCAACCTTTCATTCTCAATAAAATAAGCAACCCTAGAAAGATGGCGAGTTTGGCGATCT------------------
Nnasicus_CaneyFork_N171 ---------------------------TAGTCTTCATTCACTAGATTTATA--CCTAATAAGTTATGAAGAAATAAATATATAAATGGTAAAAATGCTTACTTCCAGGTATGCACTGTTGCTGGGATCAAATGTTGTATTTACTGATGAAAATGTAATATCAACATGGGGAAACACATGAAACCACTCAGCAATATGAGAAATGTGATATGTTTCATGAACTACATCTGGTTGGGCCATGATTAACTGCAAAGAAATACAATTGCTTCAGT---ATATTTAAAAATTATAATAACACGAAAAGTAAGGGGATTAACATAACTTAAATTTATCAAAGAAAACCAAATTAT---AAAAAAATGTGTGTAATTTTGAAAGGATAAAAATGTTGAATAAATCTAATTAGGAAATAAGGGTATGAGTAAAGTACAGGGTACCCCTTACAACTACCTACGATTTTACTCCCGTTCCAGTCACAGGTGGGCAATTGTTGCAACTCGTTTAATAGCAACCTTTCATTTCCAATAAAATAAGCAACCCTAGAAAGATGGCAAGTTTGGCGATCCTAATGATCCTTCCAATAA
Nnasicus_ConnosteeFalls_N696 TACCTATAT----TATATATATATATTTAGTCTTCATTCACTAGATTTATA--CCTAATAAGTTATGAAGAAATAAATATATAAATGGTAAAAATGCTTACTTCCAGGTATGCACTGTTGCTGGGATCAAATGTTGTATTTACTGATGAAAATGTAATATCAACATGGGGAAACACATGAAACCACTCAGCAATATGAGAAATGTGATATGTTTCATGAACTACATCTGGTTGGGCCATGATTAACTGCAAGGAAATACAATTGCTTCAGTATAATATTTAAAAATTATAATAACACAAAAAGTAAGAGGATTAACATAACTTAAATTTATCAAAGAAAACCAAATTATAAAAAAATAATGTGTGTAATTTTGAAAGGATAAAAATGTGGAATAAATCTAAATAGGAAATAAGGGTATGAGTAAAGTACAGGGTATCCCTTACAACTACCTACGATTTTACTCCCGTTCCAGTCATAGGTAGACAATTGTTGCAACTCGTTTAATATCAACCTTTCATTTCCAATAAAATAAGCAACCCTAG-----------------------------------------
Nnasicus_CoweeTrain_N189 TACCTATAT-----ATATATATATACTTAGTCTTCATTCACTAGATTTATA--CCTAATAAGTTATGAAGAAATAAATATATAAATGATAAAAATGCTTACTTCCAGGTATGCACTGTTGCTGGGATCAAATGTTGTATTTACTGATGAAAATGTAATATCAACATGGGGAAACACATGAAACCACTCAGCAATATGAGAAATGTGATATGTTTCATGAACTACATCTGGTTGGGCCATGATTAACTGCAAAGAAATACAATTGCTTCAGTATAATATTTAAAAATTATAATAACACGAAAAGTAAGGGGATTAACATAGCTTAAATTTATCAAAGAAAACAAAATTAT---AAAAAAATGTGTGTAATTTTGAAAGGATAAAAATGTTGCATAAATCAAAATAGGAAATAAGGGTATGAGTAAAGTACAGGGTACCCCTTACAACTACCTACGATTTTACTCCCTTTTCAGTCATAGGTGGGCAATTGTTGCAACTCGTTTAATAGCAACCTTTCATTTCCAATAAAATAAGCAACCCTAGAAAGATGGCAAGTTTGGCGATCCTAATGATCCTTCCAATAA
Npaynei_Grindstaff_N646 TTAATACGTTATA-ATATACATATACTTAGTCTTCAATCACTAGGTTCATAAACCTTATAAGTTATGAAGGAATAAATATATAAATGATAAAAATGCTTACTTCCAGGTATGCACTGTTGCTGGGATCAAATGTTGTATTTACTGATGAAAATGTAATATCAACATGGGGAAACACATGAAACCATTCAGCAATATGAGAAATGTGATATGTTTCATGAACTACGTCTGGTTGGGCCATGATTAACTGCAAAGAAATACAATTGCTTCAGTATAATATTTAAAAATTATAATAATACGAAAAGTAAGGAGATTAGCATAACTTAAATTTATCAAAGAAAACCAAATTATAAAAAAATAATGTGTGTAATTTCGAAAGGATAAAAATGTTGCATAAATCTAAATAGGAAATAAGGGTATGAGTAAAGTATAGGGTACCCATTACAACTACCTACGATTTTACTCGCGTTCCAGTCATAGGTGGGCAATGGTTGTACCTCGTTTAAAATCAACCTTTCATTTCCAATAAAATAAGCAACCCTAAAAAGATGGCAAGTTTGGCGATCCTAATGATCCTTCCAATAA
Npaynei_UnakaMtns_N943 ---------TATATATATATATATACTTAGTCTTCAATCACTAGGTTCATAAACCTAATAAGTTATGAAGGAATAAATATATAAATGATAAAAATGCTTACTTCCAGGTATGCACTGTTGCTGGGATCAAATGTTGTATTTACTGATGAAAATGTAATATCAACATGGGGAAACACATGAAACCACTCAGCAATATGAGAAATGTGATATGTTTCATGAACTACATCTGGTTGGGCCATGATTAACTGCAAAGAAATACAATTGCTTCAGTATAATATTTAAAAATTATAATAACACGAAAAGTAAGGAGATTAACATAACTTAAATTTATCAAAGAAAACCAAATTATAAAAAAATAATGTGTGTAATTTCGAAAGGATAAAAATGTTGCATAAATCTAAATAGGAAATAAGGGTATGTGTAAAGTATAGGATACCCCTTACAACTACCTACGATCTTACTCGCGTTCCAGTCATAGGTGGGCAATGGTTGTACCTCGTTTAATATCAACCTTTCATTTCCAATAAAATAAGCAACCCTAGAAAGATGGCAAG--------TCCTAATGATCCTTCCAATAA
Npecki_HaskellSims_G3697 TACTTATGT----AATATATATATACTTAGTCTTCATTCACTAGGTATATA--CCTAATAAGTTATGAATATAT-AATATATAAATGATAAAAATGCTTACTTCCAGGTATGCACTGTTGCTGGGATCAAATGTTGTATTTACTGATGAAAATGTAATATCAACATGGGGAAACACATGAAACCACTCAGCAATATGAGAAATGTGATATGTTTCATGAACTACATCTGGTTGGGCCATGATTAACTGCAAAGAAATACAATTGCTTCAGTATAATATTTAAAAATTATAATAATACAAAAAGTAAGGGGATTAACATAACTTAAATGTATC-AAAGAAATCAAATCATAAAAAAATGATGTGTGTAATTTTGAAAGGATAAAAATGTTGCATAAATCTAAATAAGAAATAATGGTGTGAGTAAAGTATAGGGTACTCCTTACCACTACCTATAATTTTACTCCCGTTCCAGTCATAGGTAGGAAATTGTTGCACCTCGTTTAATATCAACCTTTCATTTCCAATAAAATAAGCAACCCTAT-----------------------------------------
Npecki_HurricaneMazeCave_G2100 TACTTATGTTATATATATATATATACTTAGTCTTCATTCACTAGGTATATA--CCTAATAAGTTATGAATATAT-AACATATAAATGATAAAAATGCTTACTTCCAGGTATGCACTGTTGCTGGGATCAAATGTTGTATTTACTGATGAAAATGTAATATCAACATGGGGAAACACATGAAACCACTCAGCAATATGAGAAATGTGATATGTTTCATGAACTACATCTGGTTGGGCCATGATTAACTGCAAAGAAATACAATTGCTTCAGTATAATATTTAAAAATTATAATAATACAAAATGTAAGGGGATTAACATAACTTAAATGTATCAAAGAAAACCAAATCATAAAAAAATGATGTGTGTAATTTTGAAAGGATAAAAATGTTGCATAAATCTAAATAAGAAATAACGGTGTGAGTAAAGTATAGGGTACTCCTTACAACTAACTATAATTTTACTCCCGTTCCAGTCATAGGTAGGAAATTGTTGCACCTCGTTTAATATTAACCTTTCATTTCCAATAAAATAAGCAACCCTATAAAGATGGGGAGTTTGTCGATCCTAATAATCCTTCCAATAA
Npecki_Monteagle_N062 -----------------------------GTCTTCATTCACTAGCTATATA--CCTAATAAGTTATGAATATAT-AATATATAAATGATAAAAATGCTTACTTCCAGGTATGCACTGTTGCTGGGATCAAATGTTGTATTTACTGATGAAAATGTAATATCAACATGGGGAAACACATGAAACCACTCAGCAATATGAGAAATGTGGTATGTTTCATGAACTACATCTGGTTGGGCCATGATTAACTGCAAAGAAATACAATTGCTTCAGTATAATATTTAAAAATTATAATAATACAAAAAGTAAGGGGATTAACATAACTTAAATGTATCAAAGAAAACCAAATCATAAAAAAATGATGTGTGTAATTTTGAAAGGATAAAAATGTTGCATAAATC------AGAAATAACGGTGTGAGTAAAGTATAGGGTACTCCTTAC------CTATGATTTTACTCCCGTTCCAGTCATGGGTATGAAATTGTTGCACCTCGTTTAATATCAACCTTTCATTTCCAATAAAATAAGCAACCCTATAAAGATGGGGAGTTTGTCGATCCTAATAATCCTTCCAATAA
Nperlakyi_SChimneys_N1079 ------------------------------------------AGGTTTATAAACCTAATAAGTTATGAAGAAATAAATATATAAATGATAAAAATGCTTACTTCCAGGTATGCACTGTTGCTGGGATCAAATGTTGTATTTACTGATGAAAATGTAATATCAACATGGGGAAACACATGAAACCACTCAGCAATATGAGAAATGTGATATGTTTCATGAACTACATCTGGTTGGGCCATGATTAACTGCAAAGAAATACAATTGCTTCAGT---ATATTTAAAAATTATAATAACATGAAAAGTAAGGGGATTAACATAATTTAAATTTATCAAAGAAAACCAAATTATAAAAAATAAATGTGTGTAATTTCGAAAGGATAAAAATGTTGCATAAATCTAAATAGGAAATAAGGGTATGAGTAAAGTATAGGGTACCCCTTACAACTACCTACGATTTTACT-------------------------------------------------------------------------------------------------------------------------
Nperlakyi_SChimneys_N1080 ---------TATATATATAAACATACTTAGCCTTCATTCACTAGGTTTATAAACCTAATAAGTTATGAAGAAATAAATATATAAATGATAAAAATGCTTACTTCCAGGTATGCACTGTTGCTGGGATCAAATGTTGTATTTACTGATGAAAATGTAATATCAACATGGGGAAACACATGAAACCACTCAGCAATATGAGAAATGTGATATGTTTCATGAACTACATCTGGTTGGGCCATGATTAACTGCAAAGAAATACAATTGCTTCAGT---ATATTTAAAAATTATAATAACATGAAAAGTAAGGGGATTAACATAATTTAAATTTATCAAAGAAAACCAAATTATAAAAAATAAATGTGTGTAATTTCGAAAGGATAAAAATGTTGCATAAATCTAAATAGGAAATAAGGGTATGAGTAAAGTATAGGGTACCCCTTACAACTACCTACGATTTTACTCCTGTTCCAGTCATAGGTGGGCAATTGTTGCACCTCGTTTAATATCAACCTTTCATTTCCAATAAAATAAGCAACCTTAGAAGGATGGCAAGTGTGGCGATCCTAATGATCCTTCCAATAA
Nreclusus_Clingmans_N252 TGTATATATTATATATATAAACATACTTAGCCTTCATTCACTAGGTTTATAAACCTAATAAGTTATGAAGAAATAAATATATAAATGATAAAAATGCTTACTTCCAGGTATGCACTGTTGCTGGGATCAAATGTTGTATTTACTGATGAAAATGTAATATCAACATGGGGAAACACATGAAACCACTCAGCAATATGAGAAATGTGATATGTTTCATGAACTACATCTGGTTGGGCCATGATTAACTGCAAAGAAATACAATTGCTTCAGTATAATATTTAAAAATTATAAT---ATGAAAAGTAAGGGGATTAACATAACTTAAAATTATCAAAGAAAACCAAATTATAAAAAAATAATGTGTGCGATTTCGAAAGGATAAAAATGTTGCATAAATTTAAATAGGAAATAAGGGCATGAGTAAAGTATAGGGTACCCCTTACAACTACCTACGATTTTACTCCCGTTCCAGTCATAGGTGGGCAATTGTTGCACCTCGTTTAATATCAACCTTTCATTACCAGCCAAATAAGCAACCAAATAAATATAGC-AGTTTGGCGATCCTATCGATCCTTCCGATTA
Nreclusus_Newfound_N259 TACCTATATTATATATATAAACATACTTAGCCTTCATTCACTAGGTTTATAAACCTAATAAGTTATGAAGAAATAAATATATAAATGATAAAAATGCTTACTTCCAGGTATGCACTGTTGCTGGGATCAAATGTTGTATTTACTGATGAAAATGTAATATCAACATGGGGAAACACATGAAACCACTCAGCAATATGAGAAATGTGATATGTTTCATGAACTACATCTGGTTGGGCCATGATTAACTGCAAAGAAATACAATTGCTTCAGTATAATATTTAAAAATTATAAT---ATGAAAAGTAAGGGGATTAACATAACTTAAATTTATCAAAGAAAACCAAATTAT---AAAAAAATGTGTGTGATTTCGAAAGGATAAAAATGTTGCATAAATCTAAATAGGAAATAAGGGTATGAGTAAAGTATAGGGTACCCCTTACAACTACCTACGATTTTACTCCCGTTCCAGTCATAGGTGGGCAGTTGTTGCACCTTGTTTAATATCAACCTTTCATTTCCAATCAAATAAGCAACCTTAGAAGGATGGCAAGTGTGGCGATCCTAATGATCCTTCCAATAA
Nreclusus_Noland_N1051 TACCTATATTATATATATATACATACTTAGCCTTCATTCACTAGGTTTATAAACTTAATAAGTTATGAAGAAATAAATATATAAATGATAAAAATGCTTACTTCCAGGTATGCACTGTTGCTGGGATCAAATGTTGTATTTACTGATGAAAATGTAATATCAACATGGGGAAACACATGAAACCACTCAGCAATATGAGAAATGTGATATGTTTCATGAACTACATCTGGTTGGGCCATGATTAACTGCAAAGAAATACAATTGCTTCAGTATAATATTTAAAAATTATAAT---ATGAAAAGTAAGGGGGTTAACATAATTTAAATTTATCAAAGAAAACCAAATTAT-AAAAAATAATGCGTGTAATTCCGAAAGGATAAAAATGTTGCATAAATTTAAATAGGAAATAAGGGTATGAGTAAAGTATAGGGTACCCCTTACAACTACCTACGATTTTACTCACGTTAGAGTCATAGGTGGGCAATTGTTGCACCTCGTTTAATATCAACCTTTCATTTCCAATAAAATAAGCAACCTTAGAAGGATGGCAAGTGTGGCAATCCTAATGATCCTTCCAATAA
Nreclusus_Smokemont_N1020 ---------TATATATATAAACATACTTAGCCTTCATTCACTAGGTTTATAAACCTAATAAGTTATGAAGAAATAAATATATAAATGATAAAAATGCTTACTTCCAGGTATGCACTGTTGCTGGGATCAAATGTTGTATTTACTGATGAAAATGTAATATCAACATGGGGAAACACATGAAACCACTCAGCAATATGAGAAATGTGATATGTTTCATGAACTACATCTGGTTGGGCCATGATTAACTGCAAAGAAATACAATTGCTTCAGTATAATATTTAAAAATTATAAT---ATGAAAAGTAAGGGGATTAACATAATTTAAATTTATCAAAGAAAACCGAATTATAAAAAATAAATGTGTGTGATTTCGAAAGGATAAAAATGTTGCATAAATCTAAATAGGAAATAAGGGTATGAGTAAAGTATAGGGTACCCCTTACAACTACCTACGATTTTACTCCCGTTCCAGTCATAGGTGGGCAATTGTTGCACCTCGTTTAATATCAACCTTTCATTTCCAATCAAATAAGCAACCTTAGAAGGATGGCAAGTGTGGCGATCCTAATGATCCTTCCAATAA
Nroanensis_IngramBranch_N926 TTAATACGTAATA-ATATATATATACATAGTCTTCAATCACTAGGTTCATAAACCTAATAAGTTATGAAGGAATAAATATATAAATGATTAAAATGCTTACTTCCAGGTATGCACTGTTGCTGGGATCAAATGTTGTATTTACTGATGAAAATGTAATATCAACATGGGGAAACACATGAAACCACTCAGCAATATGAGAAATGTGATATGTTTCATGAACTACGTCTGGTTGGGCCATGATTAACTGCAAAGAAATACAATTCCTTCAGTATAATATTTAAAAATTATAATAACACGAAAAGTAAGGAGATTAACATAACTTAAATTTATCAAAGAAAACCAAATTATAAAAAAATAATGTGTGTAATTTCGAAAGGATAAAAATGTTGCATAAATCTAAATAGGAAATAAGGGTATGAGT-----------------------------------------------------------------------------------------------------------------------------------------------------------------
Nroanensis_N_CarversGap_N928 TTAATACGTTATATATATATATATACTTAGTATTCAATCACTAGGTTCATAAACCTAATAAGTTATGAAGGAATAAATATATAAATGATAAAAATGCTTACTTCCAGGTATGCACTGTTGCTGGGATCAAATGTTGTATTTACTGATGAAAATGTAATATCAACATGGGGAAACACATGAAACCACTCAGCAATATGAGAAATGTGATATGTTTCATGAACTACGTCTGGTTGGGCCATGATTAACTGCAAAGAAATACAATTGCTTCAGTATAATATTTAAAAATTATAATAACACGAAAAGTAAGGAGATTAGCATAACTTAAATTTATCAAAGAAAACCAAATTATAAAAAAATAATGTGTGTAATTTCGAAAGGATAAAAATGTTGCATAAATCTAAATAGGAAATAAGGGTATGAGTAAAGTATAGGGTACCCCTTGCAACTACCTACGATTTTACTCGCGTTCCAGTCATAGGTGGGCAATGGTTGTACCTCGTTTAATATCAACCTTTCATTTCCAATAAAATA----------------------------------------------------
Nroanensis_RoanHighBluff_N762 TTAATATGTTATA-ATATATATATACTTAGTCTTCAATCACTAGGTTCATAAACCTAATAAGTTATGAAGGAATAAATATATAAATGATAAAAATGCTTACTTCCAGGTATGCACTGTTGCTGGGATCAAATGTTGTATTTACTGATGAAAATGTAATATCAACATGGGGAAACACATGAAACCACTCAGCAATATGAGAAATGTGATATGTTTCATGAACTACGTCTGGTTGGGCCATGATTAACTGCAAAGAAATACAATTGCTTCAGTATAATATTTAAAAATTATAATAACACGAAAAGTAAGGAGATTATAATAACTTAAATTTATCAAAGAAAACCAAATTATAAAAAAATAATGTGTGTAATTTCGAAAGGATAAAAATGTTGCATAATTCTAAATGGGAAATAAGGGTATGAGTAAAGTATAGGATACCCCTTACAACTACCTACAATTTTACTCGCATTCCAGTCATA----------------------------ATCCA---------TTCCATAAAATAGGCAACCCTAGAAAGATGGCAAGTTTGGCGATCCTAATGATCCTTCCAATAA
Nsheari_BaldRiver_N1168 TGCACACATTATAAATATCCTAATACTTAGCCCTCATTCACTAGGTTTATAAACCTAATAAGTTATGAAGAAATAAATATATAAATGATAAAAATGCTTACTTCCAGGTATGCACTGTTGCTGGGATCAAATGTTGTATTTACTGATGAAAATGTAATATCAACATGGGGAAACACATGAAACCACTCAGCAATATGAGAAATGTGATATGTTTCATGAACTACATCTGGTTGGGCCATGATTAACTGCAAAGAAATACAATTGCTTCAGT---ATATTTAAAAATTATAATAACATGAAAAGTAA--GGATTAACATAATTTAAATTTATCAAAGAAAACCAAATTATAAAAAATAAATGTGTGTAATCTCGAAAGGATAAAAATGTTGCATAAATCTAAATAGGAAATAAGGGTATGAGTAAAGTATAGGGTACCCCTTACAACTACCTACGATTTTACTCCCGTTCCAGTCATAGGTGGGCAATTGTTGCACCTCGTTTAATATCAACCTTTCATTTCCAATAAAATAAGCAACCTTAGAAGGATGGCAAGCGTGGCGATCCTAATGATCCTTCCAATAA
Nsheari_Cohutta_N826 TGCACACATTATAAATATCCTAATACTTAGCCTTCATTCACTAGGTTTATAAACCTAATAAGTTATGAAGAAATAAATATATAAATGATAAAAATGCTTACTTCCAGGTATGCACTGTTGCTGGGATCAAATGTTGTATTTACTGATGAAAATGTAATATCAACATGGGGAAACACATGAAACCACTCAGCAATATGAGAAATGTGATATGTTTCATGAACTACATCTGGTTGGGCCATGATTAACTGCAAAGAAATACAATTGCTTCAGT---ATATTTAAAAATTATAATAACATGAAAAGTAA--GGATTAACATAATTTAAATTTATCAAAGAAAACCAAATTATAAAAAATAAATGTGTGTAATCTCGAAAGGATAAAAATGTTGCATAAATCTAAATAGGAAATAAGGGTATGAGTAAAGTATAGGGTACCCCTTACAACTACCTACGATTTTACTCCCGTTCCAGTCATAGGTGGGCAATTGTTGCACCTCGTTTAATATCAACCTTTCATTTCCAATAAAATAAGCAACCGTAGAAGGATGGCAAGCGTGGCAATCCTAATGATCCTTCCAATAA
Nsheari_JoyceKilmer_N092 CAATGGTAACATGCATATCCTAATACTTAGCCTTCATTCACTAGGTTTATAAACCTAATAAGTTATGAAGAAATAAATATATAAATGATAAAAATGCTTACTTCCAGGTATGCACTGTTGCTGGGATCAAATGTTGTATTTACTGATGAAAATGTAATATCAACATGGGGAAACACATGAAACCACTCAGCAATATGAGAAATGTGATATGTTTCATGAACTACATCTGGTTGGGCCATGATTAACTGCAAAGAAATACAATTGCTTCAGT---ATATTTAAAAATTATA-----------------------------------------------------------------------------------------------------------------------------------------------------------------------------------------------------------------------------------------------------------------------------------------------------
Nsilvanus_Elijay_N395 ---------TATATATATAAACATACTTAGTCTTCATTCAATAGGTTTATAAACCTAATAAGTTATGAAGAAATAAATATATAAATGATAAAAATGCTTACTTCCAGGTATGCACTGTTGCTGGGATCAAATGTTGTATTTACTGATGAAAATGTAATATCAACATGGGGAAACACATGAAACCACTCAGCAATATGAGAAATGTGATATGTTTCATGAACTACATCTGGTTGGGCCATGATTAACTGCAAAGAAATACAATTGCTTCAGTATAATATTTAAAAATTATAATAACACAAAAAGT---------------------------------AAACCAAATTATAAAATAATAATGTGTGTAATTTCGAAAGGATAAAAATGTTGCATAAATCTAAATAGGAAATAAGGGTATGAGTAAAGTATAGGGTACCCCTTACAATTACCTACGATTTTACTCCCGTTCCAGTCATAGGTGGGCAATTGTTGCACCTTGTTTAATATCAACCTTTCATTTCCAATAAAATAAGCAACCCTAGAAGTATGGCGAGTTTGGCAATCCTAATGATCCTTTCAATAA
Nsilvanus_GermanyCove_N1017 ---------TATATATATAAACATACTTAGTCTTCATTCAATAGGTTTATAAACCTAATAAGCTATGAAGAAATAAATATATAAATGATAAAAATGCTTACTTCCAGGTATGCACTGTTGCTGGGATCAAATGTTGTATTTACTGATGAAAATGTAATATCAACATGGGGAAACACATGAAACCACTCAGCAATATGAGAAATGTGATATGTTTCATGAACTACATCTGGTTGGGCCATGATTAACTGCAAAGAAATACAATTGCTTCAGTATAATATTTAAAAATTATAATAACAC-AAAAGTAAAGGTATTAACATAACTTAAATTTATCAAAGAAAACCAAATTATAAAAAAATAATGTGTGTAATTTCGAAAGGATAAAAATGTTGCATAAATCTAAATAGGAAATAAGGGTATGAGTAAAGTATAGGGTACCCCTTACAATTATCTACGATTTTACTCCCGTTCCAGTCATAGGTGGGCAATTGTTGCACCTTGTTTAATATCAACCTTTCATTTCCAATAAAATAAGCAACCCTAGAAGGATGGCGAGTTTGGCAATCCTAATGATCCTTTCAAT--
Nsilvanus_HeboMtn_N1029 -----------TATATATAAACATACTTAGTCTTCATTCAATAGGTTTATAAACCTAATAAGTTATGAAGAAATAAATATATAAATGATAAAAATGCTTACTTCCAGGTATGCACTGTTGCTGGGATCAAATGTTGTATTTACTGATGAAAATGTAATATCAACATGGGGAAACACATGAAACCACTCAGCAATATGAGAAATGTGATATGTTTCATGAACTACATCTGGTTGGGCCATGATTAACTGCAAAGAAATACAATTGCTTCAGTATAATATTTAAAAATTATAATAACACAAAAAGTAAGGGTATTAACATAACTTAAATTTATCAAAGAAAACCAAATTATAAAAAAT-----TGTGTAATTTCGAAAGGATAAAAATGTTGCATAAATCTAAATAGGAAATAAGGGTATGTGTAAAGTATAGGGTACCCCTTACAATTACCTACGATTTTACTCCCGTTCCAGTCATAGGTGGGCAATTGTTACACCTTGTTTAATATCAACCTTTCATTTCCAATAAAATAAGCAACCCTAGAAGGATGGCGAGTTTGGCAATCCTAATGATCCTTTCAATGA
Nstupkai_BlowholeWOS_N285 TATATATATTATATATATAAACAAACTTAGCCTTCATTCACTAGGTTTATAAACCTAATAAGTTATGAAAAAATAAATATATAAATGATAAAAATGCTTACTTCCAAGTATGCACTGTTGCTGGGATCAAATGTTGTATTTACTGATGAAAATGTAATATCAACATGGGGAAACACATGAAACCACTCAGCAATATGAGAAATGTGATATGTTTCATGAACTACATCTGGTTGGGCCATGATTAACTGCAAAGAAATACAATT-----AGT---ATATTTAAAAATTATAATCACATGAAAAGTAAGGGGATTAACATAACTTAAATTTATCAAAGAAAACCAAATTATAAAAAAATAATGTGTGTAATTTCGAAAGGATAAAAATGTTGCATAAATTTAAATAGGAAATAAGGGTATGAGTAAAGTATAGGGTACCCCTTACAACTACCTACGATTTTACTCCCGTTCCAGTCATAGGTGGGCAATTGTTGCACCTCGTTTAATATCAACCTTTCATTTCCAATAAAATAAGCAACCTTAGAAGGATGGCAAGTGTGGCGATCCTAATGGTCCTTCCAATAA
Nstupkai_Blowing_N356 --------------------ACATACTTAGCCTTCATTCACTAGGTTTATAAACCTAATAAGTTATGAAGAAATAAATATATAAATGATAAAAATGCTTACTTCCAGGTATGCACTGTTGCTGGGATCAAATGTTGTATTTACTGATGAAAATGTAATATCAACATGGGGAAACACATGAAACCACTCAGCAATATGAGAAATGTGATATGTTTCATGAACTACATCTGGTTGGGCCATGATTAACTGCAAAGAAATACAATTGCTTCAGTATAATATTTAAAAATTATAAT---ATGAAAAGTAAGGGGATTAACATAATTTAAATTTATCAAAGAAAACCAAATTATAAAAAATAAATGTGTGTGATTTCGAAAGGATAAAAATGTTGCATAAATCTAAATAGGAAATAAGGGTATGAGTAAAGTATAGGGTACCCCTTACAACTACCTACTATTTTACTCCCGTTCCAGTCATAGGTGGGCAATTGTTGCACCTCGTTTAATATCAACCTTTCATTTCCAATCAAATAAGCAACCTTAGAAGGATGGCAAGTGTGGCGATCCTAATGATCCTTCCAATAA
Nstupkai_LittleRiver_N293 TACCTATATTATATATATAAACACACTTAGCCTTCATTCACTAGGTTTATAAACCTAATAAGTTATGAAGAAATAAATATATAAATGATAAAAATGCTTACTTCCAGGTATGCACTGTTGCTGGGATCAAATGTTGTATTTACTGATGAAAATGTAATATCAACATGGGGAAACACATGAAACCACTCAGCAATATGAGAAATGTGATATGTTTCATGAACTACATCTGGTTGGGCCATGATTAACTGCAAAGAAATACAATTGCTTCAGT---ATATTTAAAAATTATAATAACATGAAAAGTAAGGGGATTAACATAACTTAAATTTATCAAAGAAAACCAAATTATAAAAAAATAATGCGTGTAATTCCGAAAGGATAAAAATGTTGCATAAATTTAAATAGGAAATAAGGGTATGAGTAAAGTATAGGGTACCCCTTACAACTACCTACGATTTTACTCCCGTTCCAGTCATAGGTGGGCAATTGTTGCACCTCGTTTAATATCAACCTTTCATTTCCAATCAAATAAGCAACCTTAGAAGGATGGCAAGTGTGGCGATCCTAATGATCCTTCCAATAA
Nstygius_ObeLee_N0656 TGCCCGTGCTATATATATATATATACTTAGTCTTCATTCACTAGGTATATAAACCGAATAAGTTATGAAAAAATAAATATATAAATGATAAAAAAGCTTACTTCGAGGTATGCACTGTTGCTGGGATCAAATGTTGTATTTACTGATGAAAATGTAATATCAACATGGGGAAACACATGAAACCACTCAGCAATATGAGAAATGTGATATGTTTCATGAACTACATCTGGTTGGGCCATGATTAACTGCAAAGAAATACAATTGCTTCAGTACAATATTTAAAAATTATAATAATACGAAAAATTAGGAGATTAACATAACTTAAATTTATCAAAGAAAACTAAATTATAAAAAAATAATGCGTGTAATTTCGAAAGGATAAAAATGTTGCATAAATC-------TAAATAATGGTACGAGTAAAGTACAGGGTACCCCTTACAACTACCTATGATTTTACTCCCGTTCCAGTCATAGGTAGGCAATTGTTGTACCTCGTTTAATATCAACCTTTCATTTCCAATAAAATAAGCAACCCTAGGAAG-------------------------------------
Nstygius_RavenB_N1022 TGCCCGTGCTATATATATATATATACTTAGTCTTCATTCACTAGGTATATAAACCGAATAAGTTATGAAAAAATAAATATATAAATGATAAAAAAGCTTACTTCGAGGTATGCACTGTTGCTGGGATCAAATGTTGTATTTACTGATGAAAATGTAATATCAACATGGGGAAACACATGAAACCACTCAGCAATATGAGAAATGTGATATGTTTCATGAACTACATCTGGTTGGGCCATGATTAACTGCAAAGAAATACAATTGCTTCAGTACAATATTTAAAAATTATAATAATACGAAAAATTAGGAGATTAACATAACTTAAATTTATCAAAGAAAACTAAATTATAAAAAAATAATGCGTGTAATTTCGAAAGGATAAAAATGTTGCATAAATC-------TAAATAATGGTACGAGTAAAGTACAGGGTACCCCTTACAACTACCTATGATTTTACTCCCGTTCCAGTCATAGGTAGGCAATTGTTGTACCTCGTTTAATATCAACCTTTCACTTCCAATAAAATAAGCAACCCTAGGAAGATGAAGAGTTTGGCGATCCG--------TTCCAATAA
Ntempletoni_BaldMtns_N950 TACCTATATTATATATATATATATACT----------TCACTAGGTTTATAAACCTAATAA---GTGAAGAAATAAATATATAAATGATAAAAATGCTTACTTCCAGGTATGCACTGTTGCTGGGATCAAATGTTGTATTTACTGATGAAAATGTAATATCGACATGGGGAAACACATGAAACCACTCAGCAATATGAGAAATGTGATATGTTCCATGAACTACATCTGGTTGGGCCATGATCAACTGCAAAGAAATACAATTGCATCAGTATAATATTTAAAAACTATAATAACACGAAAAGTAAGGGGATTAACATTACTTAAATTTATCAAAGAAAACCGAATTAT--AAAATGAATGTGT--AATTTTGAAAGGATAAAAATGTTACATAAATCTAAATAGGAAATAAGGGTACGAGTAAAGTATAGGGTACCCCTTGCAACTACCTACATTTTTACTCCCGTTCAAGTCATAGG--------------------------------------------------------------------------------------------------------
Ntempletoni_ClarksCreek_N945 ------------------------------------------AGGTTTATAAACCTAATAAGTTGTGAAGAAATAAATATATAAATGATAAAAATGCTTACTTCCAGGTATGCACTGTTGCTGGGATCAAATGTTGTATTTACTGATGAAAATGTAATATCGACATGGGGAAACACATGAAACCACTCAGCAATATGAGAAATGTGATATGTTCCATGAACTACATCTGGTTGGGCCATGATCAACTGCAAAGAAATACAATTGCATCAGTATAATATTTAAAAACTATAATAACACGAAAAGTGAGGGGATCAACATTACTTAAATTTATCAAAGAAAACCGAATTAT--AAAATGAATGTGT--AATTTTGAAAGGATAAAAATGTTGCATAAATCTAAATAGGAAATAAGGGTACAAGTGAAGTATAGGGTACCCCTTGCAACTACCTACGTTTTTACTCCCGTTCAAGTCATAGGTGGGCAATTGTAGTACATCGTTTAATATCAAACTTTCATTTCCAATAAAATAAGCAGCCCTAGAAGGATGGAGAGTTTGGCGATCCTAATGATCCTTTCAATAA
Ntempletoni_ScronceCreekRd_N1223 TACCTATAT----TATATATATATACT----------TCACTAGGTTTATAAACCTAATAAGTTGTGAAGAAATAAATATATAAATGATAAAAATGCTTACTTCCAGGTATGCACTGTTGCTGGGATCAAATGTTGTATTTACTGATGAAAATGTAATATCGACATGGGGAAACACATGAAACCACTCAGCAATATGAGAAATGTGATATGTTCCATGAACTACATCTGGTTGGGCCATGATCAACTGCAAAGAAATACAATTGCATCAGTATAATATTTAAAAACTATAATAACACGAAAAGTGAGGGGATCAACATTACTTAAATTTATCAAAGAAAACCGAATTAT--AAAATGAATGTGT--AATTTTGAAAGGATAAAAATGTTGCATAAATCTAAATAGGAAATAAGGGTACAAGTGAAGTATAGGGTACC--------------------------------------------------------------------------------------------------------------------------------------------------
Ntennessensis_IndianCave_N052 TTAATATGTTATA-ATATATATATACTTAGTCTTCAATCACTAGGTTCATAAACCTAATAAGTTATGAAGGAATAAATATATAAATGATAAAAATGCTTACTTCCAGGTATGCACTGTTGCTGGGATCAAATGTTGTATTTACTGATGAAAATGTAATATCAACATGGGGAAACACATGAAACCACTCAGCAATATGAGAAATGTGATATGTTTCATGAACTACGTCTGGTTGGGCCATGATTAACTGCAAAGAAATACAATTGCTTCAGCATAATATTTAAAAATTGTAATAACACGAAAAGTAAGGAGATTAACATAACTTAAATTTATCAAAGAAAACCAAATTAT--AAAAAAAATGTGTGTAATTTTGAAAGGATAAAAATGTTGCATAAATCTAAATAGGGAATAAGGGTATGAGTAAAGTATAGGGTACCCTTTACAACTACCTACGATTTTACTCGCATTCCGGTCATAGGTGGGCAATGGTTGTACCTCGTTTAATATCAACCTTTCATTTCTAATAAAATAAGCAACCCTAGAAAGATGGCAAGTTTGGCGATCCTAATGATCCTTCCAATAA
Ntennessensis_LittleStony_N645 TTGGTACTTTTTATGTATATATATACTTAGTCTTCAATCACTAGGTTCATAAACCTAATAAGTTATGAAGGAATAAATATATAAATGATAAAAATGCTTACTTCCAGGTATGCACTGTTGCTGGGATCAAATGTTGTATTTACTGATGAAAATGTAATATCAACATGGGGAAACACATGAAACCACTCAGCAATATGAGAAATGTGATATGTTTCATGAACTATGTCTGGTTGGGCCATGATCAACTGCAAAGAAATACAATTGCTTCAGTATAATATTTAAAAATTGTAATAACACGAAAAGTAAGGAGATTAACATAACTTAAATTTATCAAAGAAAACCAAATTATAAAAAAATAATGTGTGTAATTTCGAAAGGATAAAAATGTTGCATAAATCTAAATAGGGAATAAGGGTATGAGTAAAGTATAGGGTACCCCTTACAACTACCTACGATTTTACTCGCGTTCCAGTCATAGGTGGGCAATGGTTGTACCTCGTTTAATATCAACCTTTCATTTCCAATAAAATAAGCAACCCTAGAAAGATGGCAAGTTTGGCGATCCTAATGATCCTTCCAATAA
Ntennessensis_Watauga_N1046 TTAATATGTTATA-ATATATATATACTTAGTCTTCAATCACTAGGTTCATAAACCTAATAAGTTATGAAGGAATAAATATATAAATGATAAAAATGCTTACTTCCAGGTATGCACTGTTGCTGGGATCAAATGTTGTATTTACTGATGAAAATGTAATATCAACATGGGGAAACACATGAAACCACTCAGCAATATGAGAAATGTGATATGTTTCATGAACTACGTCTGGTTGGGCCATGATTAACTGCAAAGAAATACAATTCCTTCAGTATAATATTTAAAAATTGTAATAACACGAAAAGTAAGGAGATTAACATAACTTAAATTTATCAAAGAAAACCAAATTAG--AAAAAAAATGTGTGTAATTTCGAAAGGATAAAAATGTTGCATAAATCTAAATAGAGAATAAGGGTATGAGTAAAGTATAGGGTACCCCTTACAACTACCTACGATTTTACTCGCGTTCCGGTCATAGGTGGGCAATGGTTGTACCTCGTTTAA-------------------------------------------------------------------------------
