# Supplementary material for: ﻿New species in old mountains: integrative taxonomy reveals ten new species and extensive short-range endemism in Nesticus spiders (Araneae, Nesticidae) from the southern Appalachian Mountains
Source: Zookeys. 2023 Feb 3;1145:1–130. doi: 10.3897/zookeys.1145.96724 (PMC10208238; doi:10.3897/zookeys.1145.96724)
Supplement: Supplementary material 4 — Input alignments, analysis log files, and output tree files [file zookeys-1145-001_article-96724__-s004.zip › uce-2001119 (modified).phy]

 92 950
Nesticus_Japan_G2153 ATTCTT----ATTCCATGTTCACAGCACTTA-------TGACATAATACTAAATAAAAAATTTCAAGCATTATC--------TTGAGATATCATATAATGAAAAGAAAAACGCATTTAAAAAAAGATAGCACTAAAATGCAACTTTGTAAACAATTTAAAAGTAAGGTATTTTAAGATGCTGAGAGATTGTACATTAAAATAATAATAAAAAATAT--TCGACATTTTCATAGAAATAGCATTTTTGCACTAGTCACATACCTTAAATAGTTAAGAAAATTGA-------TTTATACAAGTAAA---------------------CTTTAGTACATAATA----------------------------TCTTACAAGTAGTACTTTTTAAAGAAGTAAATATCTTACTGGTCCAATGGTGTTTCCATTTAGGATCCACATAAGTCTTGGTCTTGGGTTTCCTATAACTCTACAACAGAACTTGGCCCAGTCACCTTCAGTGACAACTTGAGGTTCTGGCTTCATAACAAACGTAGGACGACATTTTTCCTTTGGCATTTCCTCCTCAGTGATTACTCTATAAGATAATATAAACAAA-ACTTAATTATG----------------------------AATGTATATAATTGG-------------TCAGTTTTTATCTTCTGAATACTCAATTACTTCAATAACCGTATAAATTATAATACCGTTGCCAAGATGCTTCCATTTCGGCTATTTTTTGAACTCCTGCCTCCATTGACTTTGGAAGTTGCGTCCTATATTCCAAAAGCCTTTGTGCTATAAATATGAAAAATATTTATATAGATAAATATAAAAGAGGAAAATAATATACCTGA------TCCTGAATGAATTACGTTAATGAAAACAATAAAATAAGGCAAAATACGTTACCTTTGACTTTAAGAGTTGTTC
Nesticus_nahaunus_Mexico_G2881 ACTTATGTACATTTCGATAGTACAGTATGTACATTTTGCGACATTGTGCTGAAAAATTCAACTAACACGTTGTTACTTTTCATTTGAATAGCACAGAA-----AAAAAAATTCGCTAAATCAAAAATAGTGCTACCATGAAACTATTTAAATTACTTCTATTCTCATTATTATAAAGAATTGCAAAATCTTATGTTGAAATTGC------------------------AACCAAAATAACTTTTATTTGATGATTTTATAAGCTATATTTACAGTACAATTAAATCTGTGCTTATAAAAATACATTCAATGAGAATTTAGGGAACCTGTAGGCCAAGGTATCATTGGCCTAA----TGGAAAATTAGGCTCTGTAAATAGTTTTGTTTTAGTAAATATATTTCTTACTGGTCCAATGGTGTTGCCATTTAAGATCCACATCAACCTTGGTCTTGGGTTTCCAATAACTCTGCAACAGAATTTGGCCCATTCACCTTCAGTGACTACTTGAGGTTCAGGCTTCATAACAAATGTTGGACGACATTTCTCCTTTGGCATTTCTTCTTCGGTGATTACTCTAGAGGAAAAAGTTACAAAGAACTCAGTAATAGCCACAGTCATACTCCCTTAATCAAA--TACATATAAAATTATCAGTTATTAACAATTATACAAGGTGTGACCAATAAGTAGGAATCTCAA-----ATCGAAATGAGAAAACTTCTTCCGCAATTATTCAGTTAAAAGTAGTGCGTGATTTCGTGCGCCTGTGAGTCTGGATGAATTTATTTTCGACTTTGGTGGTTTTGTGGCGTGTCTTGGAGGAATCAATTAAATTCGTGCAGATTGAGTAAATCAGCAGGATCTGAAGCAACCT--------TGGTTTCTCTTGCAT-GATAATGCACGG----------CATACCGCTATACTTGTAAAGCGGTTT
Nsilvestrii_Hellgate_N1108 AGTTACTTGTCTTTTAATAAAGCGTCATTTTCTTTCTTTTTTGTTGTTAAGCATAAGCCTATTTACATTTTATCAAACATTATAAAAGTGGAACAGGTCCAGAGATAAAGTTCATGTAAGACAGATAGACATTTACACAGGATAGCTTGAATAATTCATTAACCAATTTCCACAAA--------AAATTTTAAAATGCATTGACTGTACAAACTA--------TAAAATATAAGAGAAAGTTTTTTATGTGGAGTTTACCAAAGTCATAAAATACTAAGTAG--------TTTATGAGCAGATAT-----G--------------GTTCAAAACATTGTTTGAATG--CACACACATATTATATCTAA---AAGAAGTAGTGTTTTTTAAGTGAATATATTTCTTACTGGTCCAATGGTGTTGCCATTTAAGATCCACATGAGCCTTGGCCTTGGGTTACCAATAACTCTACAACAGAATTTGGCCCAATCACCTTCTGTGACTACTTGAGGTTCGGGTTTCATAACAAACGTGGGGCGGCACTTCTCCTTTGGCATTTCTTCTTCTGTGATTACTCTAAAGGAATAGGCAATAAAAAATTGAATAATACCAAGGGGGATATTTATTGCATGCTAAATACAGACAGAATCAACAGTAATGAACATGTATATTCATATTTAGTAAGAAAAAGTTTCTCTAATAACTGTATAAATAATACTACCTCTGCCAAGATGCTTCCATTTCAGCTATTTTCTGAACTCCAGCCTCCATTGACTTTGGAAGTTGTGTCCTGTATTCTAAAAGTCTTTGTGCTAAAGATGAATAAAAAAATTACATATATTAAGAT------------------------------------------------------ATAAATA------------------------------------------
Narcheri_Cheaha_N023 ------------------------------------------------------------------------------------------------------------------------------------------------------------------------------------------------TGTTGAAATAT-AATTAAAATAATATTTACTTTAAATATCAAAATAATCTTTATTTGTTAATTTTATGAACTGCATATTCAGTGAAATTAAATCTG------TAAGAATAAATTC---TCGAAATTAGGAGACCTTTAGGCCATGGTCAGATTGGCCTGATTAATGGAAAATTTGGCCCTGTGAATAGTTTAGTTTTAGTAAGTATATTTCTTACCGGTCCAATGGTGTTCCCATTTAAGATCCACATCAACCTTGGTCTAGGGTTTCCAATAACTCTGCAACAGAACTTGGCCCAGTCACCTTCAGTGACTACTTGAGGTTCTGGCTTCATAACAAATGTTGGACGGCATTTCTCCTTTGGCATTTCTTCTTCGGTGATTACTCTAAAGGAGAAAGTTATAA---GTTCAATTATATGCACCGTCATATTTCCTACATGACACACACATATGAAATTATTAGTCATTAAAAGTTATATTTAAAGTTAACCACATTTAATTTTTTTAATAACTATATTAACGATAATACCTCTGCCAAGATGCCTCCATTTCTGCTATCTTCTGAACTCCGGCCTCCATTGATTTTGGAAGTTGTGTTCTGTATTCCAAAAGTCTTGTTGCTGAAAATAAAAAAATTGTTTAGATATAGTAAGATTAAATAGGCTAATTAAATATCTAACAATTTTGACAAAATGTCTGCAATAATTTT----ATAAATAGAAGCAAAAG-TATTACCTTTGACTTTTAAAGTTGTTC
Narcheri_MillShoalCreek_N727 ------------------------------------------------------------------------------------------------------------------------------------------------------------------------------------------------------------------------------------------------------------------------------------------------------------------------------------------GGCCATGGTCAGATTGGCCTGATTAATGGAAAATTTGGCCCTGTGAATAGTTTAGTTTTAGTAAGTATATTTCTTACCGGTCCAATGGTGTTCCCATTTAAGATCCACATCAACCTTGGTCTAGGGTTTCCAATAACTCTGCAACAGAACTTGGCCCAGTCACCTTCAGTGACTACTTGAGGTTCTGGCTTCATAACAAATGTTGGACGGCATTTCTCCTTTGGCATTTCTTCTTCGGTGATTACTCTAAAGGAGAAAGTTATAA---GTTCAATTATATGCACCGTCGTATTTCCTACATGACACAC------------------------------------------------------------------------------------------------------------------------------------------------------------------------------------------------------------------------------------------------------------------------------------------------------------------------
Nbarri_Bishop_N1072 -----------TTTCGCAGGCACAGTATATACGTTCTTCGACAGTGTGCCGAAAAATTCAATTAACACGTTGTCCCCTTTCATTTGAATAGCACAAAATTCAAAAAAAAATTCGCTGAATAAAAAATAATGTTAACATGCAATTATTTTAATAATTTTTTTTCTCATTATTAAAAAGAATGGCAAAATCTTACGGTGGAATTGCTATGAAAATTACTTTTACTTCAAATATAAAAATAACTTTTATTTGTTGATTTTATGAACTACATATACAATGAAATTAAATCTGTGCTTATAAAAATACATTCAAGATGAAATTAGGAGACCTCTAGACCACGGTCTGATTGGCCTGATTGATGGGAAATTTGA-CCTAGGAATAGTTTTGTTTTAGTAAGTATATTTCTTACTGGTCCAATGGTGTTGCCATTTAAGATCCACATCAACCTTGGTCTTGGGTTTCCAATAACTCTGCAACAGAACTTGGCCCAGTCACCTTCAGTGACTACTTGAGGTTCTGGCTTCATAACAAATGTTGGACGGCATTTCTCCTTTGGCATTTCTTCTTCGGTGATTACTCTAAAGGGAAAAGTTAAAAGAAGTTCAATAATTGCCACAGTCATATTTCCTACATGATACACACATATAAAATTATCAGTCATTAACAATTATATTTAAAGTTAACCACATTTAATTTTTTTAATAACTGTATTAATGATAATACCTCTGCCAAGATGCCTCCATTTCTGCTATCTTCTGAACTCCGGCCTCCATTGATTTTGGAACTTGTGTCCTATATTCTAAAAGTCTTGTTGCTAAAGATAAAAAAAATGTTTATAAA-ATTAAAAATAAATAGGTTAGTTAAATGTATAACAACTTTGTTAAAATGGCTGCACTAATTTTATCAATAAATAAAAGCAAAAAGTATTACCTTTGACTTTTAGAGTTGTTC
Nbarri_LostCoveCave_N0065 -------TACATTTCGCAGGCACGGTATATACGTTCTTCGACAGTGTGCCGAAAAATTCAATTAACACGTTGTCCCCTTTCATTTGAATAGCACAAAATTCAAAAAAAAATTCGCTGAATAAAAAATAATGTTAACATGCAATTATTTTAATAATTTTTTTTCTCATTATTAAAAAGAATGGCAAAATCTTACGGTGGAATTGCAATGAAAATTACTTTTACTTCAAATATAAAAATAACTTTTATTTGTTGATTTTATGAACTACATATACAATGAAATTAAATCTGTGCTTATAAAAATACATTCAAGATGAAATTAGGAGACCTCTAGACCACGGTCTGATTGGCCTGATTGATGGGAAATTTGA-CCTAGGAATAGTTTTGTTTTAGTAAGTATATTTCTTACTGGTCCAATGGTGTTGCCATTTAAGATCCACATCAACCTTGGTCTTGGGTTTCCAATAACTCTGCAACAGAACTTGGCCCAGTCACCTTCAGTGACTACTTGAGGTTCTGGCTTCATAACAAATGTTGGACGGCATTTCTCCTTTGGCATTTCTTCTTCGGTGATTACTCTAAAGGGAAAAGTTAAAAGAAGTTCAATAATTGCCACAGTCATATTTCCTACATGATACACACATATAAAATTATCAGTCATTAACAATTATATTTAAAGTTAACCACATTTAATTTTTTTAATAACTGTATTAATGATAATACCTCTGCCAAGATGCCTCCATTTCTGCTATCTTCTGAACTCCGGCCTCCATTGATTTTGGAACTTGTGTCCTATATTCTAAAAGTCTTGTTGCTAAAGATAAAAAAAATGTTTATAAA-ATTAAAAATAAATAGGTTAGTTAAATGTATAACAACTTTGTTAAAATGGCTGCACTAATTTTATCAATAAATAAAAGCAAAAAGTATTACCTTTGACTTTTAGAGTTGTTC
Nbarrowsi_Gregorys_N270 ------GTACATTTCGCAGATACAGCATATACGTTCTTCGACAGTGTGCCGAAAAAATCAATTAACACGTTGTCCTCTTTCATTTGAATGGCACAGAATTCAAAAAAAAATTCGCTGAATAAAAA---ATGTTAACATGCAATTATTTTAATAATTTCTCTTCTCATTATTATAAAGAATTGCAAAATTTTACGTTGCAATTGCAATGAAAATTACTTTTACTTTAAATATCAAAATAATTTTTATTTGTTGATTTTATGAACTGCATATACAGTGAAATTAAATCTGTGCTTATAAAAATACATTCAAGGTGAAATTAGGAGACCTCTAGGTCACGGTCGGATTGGCCTGATTGATGGCAAATTTGACCATAGGAATAGTTTTGTTTTAGTAAGTATATTTCTTACTGGTCCAATGGTGTTGCCATTTAAGATCCACATCAACCTTGGTCTTGGGTTTCCAATAACTCTGCAACAGAACTTGGCCCAGTCACCTTCAGTGACTACTTGAGGTTCTGGCTTCATAACAAATGTTGGACGGCATTTCTCCTTTGGCATTTCTTCCTCGGTGATTACTCTA------AAAGTTAAAAGAAGTTCAATAATAGCCACAGTCATATTCCCTACATAATACGCACATATAAAATTATCAGTCATGAACAATCATATTTAAATTTAGTAATATTTCATTCTTTTAATATCTATATGAACGATAATACCTCTGCCAAGATGCCTCCATTTCCGCTATTTTCTGAACTCCAGCCTCCATTGATTTTGGAAGTTGTGTTCTGTATTCCAAAAGTCTTGTTGCTGAAGATAAAAAAATTGTTTAGATACATTAAGATTAAGTACGCTACTTAAATATCTAACAACTTTGTCTAAATGGCTGCACTAATTTTATCAATAAATAAGAGCGAAAGGTA-------------------------
Nbarrowsi_Tuckaleechee_N360 ACTTATGTACATTTCGCAGGTACAGCATATACGTTCTTTGACAGTGTGCCGAAAAATTCAATTAACACGTTGTCCCCTTTCATTTGAATAGCACAGAATTCAAAAAAAAATTCGCTGAATAAAAAATAATGTTAACATGCAATTATTTTAATAATTTCTATTCTCATTATTATAAAGAATTGCAAAATCTTACGTTGCAATTGCAATGAAAATTACTTTTACTTTAAATATCAAAATAATTTTTATTTGTTGATTTTATGAACTGCATATACAGTGAAATTAAATCTGTGCTTATAAAAATACATTCAAGGTGAAATTAGGAGACCTCTAGGTCACGGT---------CTGATTGATGGCCAATTTGACCCTAGGAATAGTTTTGTTTTAGTAAGTATA-TTCTTACTGGTCCAATGGTGTTGCCATTTAAGATCCACATCAACCTTGGTCTTGGGTTTCCAATAACTCTGCAACAGAACTTGGCCCAGTCACCTTCAGTGACTACTTGAGGTTCTGGCTTCATAACAAATGTTGGACGGCATTTCTCCTTTGGCATTTCTTCCTCGGTGATTACTCTGAAGGGAAAAGTTAAAAGAAGTTCAATAATAGCCACAGTCATATTCCCTACATAATACGCACATATAAAATTATCAGTCATGAACAAGCATATTTAAATTTAGTAATATTTCATTCTCTTAATATCTATATGAACGATAATACCTCTGCCAAGATGCCTCCATTTCCGCTATTTTCTGAACTCCAGCCTCCATTGATTTTGGAAGTTGTGTTCTGTATTCCAAAAGTCTTGTTGCTGAAGATAAAAAAATTGTTTAGATATATTAAGATTAAG---------------------------------------------------------------------------------------------------
Nbishopi_DryFalls_N150 -------------------------------------------------------------------------------------------------------------------------------------------------------TAATTTCTATTCTCATTATTATAAAGAATTTCAAAATCTTACGTCGAAATTGCAATGAAAA------TTACTTTAAATATCAAAATAATTTTTATTTGCTGATTTTATGAACTGCAAATACGGTGAAATTAAATTTGTATGTATAAAAATACATTCAAGGTGAAATTAGGAGACCCCTAGACCACGGTCTGATTGGCCTGATTGATGGAAAATTTGGCCTTGGGAATAATTTTGTTTTAGTAAGTATATTTCTTACTGGTCCAATGGTGTTGCCATTTAAGATCCACATCAACCTTGGTCTTGGGTTTCCAATAACTCTGCAACAGAACTTGGCCCAGTCACCTTCAGTGACTACTTGAGGTTCTGGCTTCATAACAAATGTTGGACGGCATTTCTCCTTTGGCATTTCTTCTTCGGTGATTACTCTAAAGGAAAAAGTTAAAAGAAGTTCAGTAATAGCCACAGTCATGATCTCTACATAATACACACATACAAAATTATCAGTCATTAA-AATCATATTTAAAGTTAACTTCATTTAATTTTTTTAATGTCTATATTAATGATAATACCTCTGCCAAGATGCCTCCATTTCCGCTATTTTCTGAACTCCAGCCTCCATTGATTTTGGAAGTTGTGTTCTGTATTCCAAAAGTCTCGTTGCTGAAGATAAAGAATTTGTTTATATATATGCAAATTAAATAGGATACTTAAATATATAACAATTTTGTCAAAATGGCTGCATTAATTTTATCAATAAATAAAAGCAAAAAGTATTACCTTTGACTTTTAGAGTTGTTC
Nbishopi_PoleCr_Chattooga_N885 ACCTATGTACATTTCGCAGGCACGGCCTATACGTTCTTCGACAGTGTGCCGAAAAATTCAATTAACACGTTGTCCCCTTTCATTTGAATAGCACAGAATTCAA-----------------------------------------------------------------------------------------------------------------------------------------------------------------------------------------------------TGTATTCAAGGTGAAATTAGGAGACTCCTAGGAAACGATCTGATTGGCCTGATTGATGGAAAATTTGGCCCTGGGAATAATTTTGTTTTAGTAAGTATATTTCTTACTGGTCCAATGGTGTTGCCATTTAAGATCCACATCAACCTTGGTCTTGGGTTTCCAATAACTCTGCAACAGAACTTGGCCCAGTCACCTTCAGTGACTACTTGAGGTTCTGGCTTCATAACAAATGTTGGACGGCATTTCTCCTTTGGCATTTCTTCTTCGGTGATTACTCTAAAAGAAAAAGTTAT---AAGTTCAATTATAGCCACAGTCATGATCTCTACATAATACACACATTCAAAATTATCAGTCATTAA-AATCATATTTAAAGTTAACTACATTTAATTTTTTTAATGTCTATATTAATGATAATACCTCTGCCAAGATGCCTCCATTTCCGCTATTTTCTGAACTCCAGCCTCCATTGATTTTGGAAGTTGTGTTCTATATTCCAAAAGTCTCGTTGCTGAAGATAAAGAAATTGTTTATATATATTCAGATTAAATAGGATACTTAAATATATAACAATTTTGTCAAAATGGCTGCATTAATTTTATCAATAAATAAAAGCAAAAAGTAT------------------------
Nbishopi_StandingIndian_N131 --------------------------------------------------------------------------------------------------------------------------------------------AATTATTTTAATAATTTCTATTCTCATTATTATAAAGAATTTCAAAATCTTACGTCGAAATTGCAATGAAAA------TTACTTTAAATATCAAAATAATTTTTATTTGCTGATTTTATGAACTGCAAATACGGTGAAATTAAATTTGTATGTATAAAAATACATTCAAGGTGAAATTAGGAGACCCCTAGACCACGGT---------CTGATTGATGGAAAATTTGGCCTTGGGAATAATTTTGTTTTAGTAAGTATATTTCTTACTGGTCCAATGGTGTTGCCATTTAAGATCCACATCAACCTTGGTCTTGGGTTTCCAATAACTCTGCAACAGAACTTGGCCCAGTCACCTTCAGTGACTACTTGAGGTTCTGGCTTCATAACAAATGTTGGACGGCATTTCTCCTTTGGCATTTCTTCTTCGGTGATTACTCTAAAGGAAAAAGTTAA---AAGTTCAGTAATAGCCACAGTCATGATCTCTACATAATACACACATACAAAATTATCAGTCATTAA-AATCATATTTAAAGTTAACTTCATTTAATTTTTTTAATGTCTATATTAATGATAATACCTCTGCCAAGATGCCTCCATTTCCGCTATTTTCTGAACTCCAGCCTCCATTGATTTTGGAAGTTGTGTTCTGTATTCCAAAAGTCTCGTTGCTGAAGATAAAGAATTTGTTTATATATATGCAAATTAAATAGGATACTTAAATATATAACAATTTTGTCAAAATGGCTGCATTAATTTTATCAATAAATAAAAGCAAAAAGTATTACCTTTGACTTTTAGAGTTGTTC
Nbrimleyi_NewberryCr_N984 -----------------------------------------------------------------------GTCCCCTTTCATCTGAATAGCACAGAATCAAAATAAAAATTCGCTGAATAAAAAACAGTGTTAACATGCAATTATTTTAATAATTTCTATTCTCATAATTATAAAGAAATGCAAAATCTTACGTTGAAATTACAATGAAAATTACTTTTACTTTAAATATCAAAATAATTTTTATTTGTTGATTTTATGAACTGCATATACAGTGAAATTAAATCTGTACTTATAAAAATACATTCAAGGTGATATTAGGAGACCCCTAGACCACGGTCTGATTGGCTTGATGGATGGAAAATTTGGCCCCGGGAATAATTTTGTTTTAGTAAGTATATTTCTTACTGGTCCAATGGTGTTGCCATTTAAGATCCACATCAACCTTGGTCTTGGGTTTCCAATAACTCTGCAACAGAACTTGGCCCAGTCACCTTCAGTGACTACTTGAGGTTCTGGCTTCATAACAAATGTTGGACGGCATTTCTCCTTTGGCATTTCTTCTTCGGTGATTACTCTAAAGGGAAAAGTTCAAAGATGTTCAATAATAGCCACAGTCATATTCCGTACATAATACGCACATATAAAATTATCAGTCATGACCAATCATATTTAAAGTTAATAATATTTAATTATTTTAATATCTATATGGACGATAATACCTCTGCCAAGATGCCTCCATTTCCGCTATTTTCTGAACTCCGGCCTCCATTGATTTTGGAAGTTGTGTTCTGTATTCCAAAAGTCTTGTTGCTGAAGATAAAGAAATTGTTTACTTATACTAAGATTAAATACGCAACTTAAATATCTGACAACTTTGTCTAAATGTTTGCACCGATTTTATCAATAAATAAATGCAAACAGTATTACCTTTGACTTTAAGAGTTGTTC
Nbrimleyi_RumblingBald_N241 ---------------------------------------------------------------------------------------------------------------------------------------CATGCAATTATTTTATTAATTTCTATTCTCATAATTATAAAGAAATGCAAAATCTTACGTTGAAATTACAATGAAAATTACTTTTACTTTAAATATCAAAATAATTTTTATTTGTTGATTTTATGAACTGCATATACAGTGAAATTAAATCTGTACTTATAAAAATACATTCAAGGTGAAGTTAGGAGTCCCCTAGACCACGGTCTGATTGGCTTGATTAATGGAAAATTTGGCCCTGGGAATAATTTTGTTTCAGTAAGTTTATTTCTTACTGGTCCAATGGTGTTGCCATTTAAGATCCACATCAACCTTGGTCTTGGGTTTCCAATAACTCTGCAACAGAACTTGGCCCAGTCACCTTCAGTGACTACTTGAGGTTCTGGCTTCATAACAAATGTTGGACGGCATTTTTCCTTTGGCATTTCTTCTTCGGTGATTACTCTAAAGGGAAAAGTTAAAAGATGTTCAATAATAGCCACAGTCATATTCCGTAAATAATACGCACATGAAAAATTGTGAGTCATTAACAATCATATTTAAAGTTAATAATATTTAATTATTTTAATATCTATATGGATGATAATACCTCTGCCAAGATGCCTCCATTTCCGCTATTTTCTGAACTCCAGCCTCCATTGATTTTGGAAGTTGTGTTCTGTATTCCAAAAGTCTTGTTGCTGAAAACAAAAAAATTGTTTACTTATACTAAGATTAAATACGCAAC--------CTAACAACTTAGTCTAAATGTTTGCACCGATTTTATCAATAAATAAATGCAAACAGTATTACCTTTGACTTTAAGAGTTGTTC
Ncanei_Egypt_N958 ACTTAGGTACAATTCGCAGGCACGGCATATACGTGCTTCGACAGTGTGCCGAAAAATTCAATTAACACGTTGTTCCCTTTCATCTGAATAGCACAGAATCAAAAAAAAAATTCGCTGCATAAAAAACAGTGTTAACATGCAATTATTTTAAT-ATTTCTATTCTCATTATTATAAAGAAATACAAAATCTTACGTTGAAATTGCAATGAAAAGTACTTTTATTTTAAATATCAAAATAATTTTTATTTGTTGATTTTATGAACTGCATATACAGTGAAATTAAATCTGTACTTATAAAAATACATTCAAGGTGAAATTAGGAGACCCCTAGACCACGGTCTGATTGGCTTGATCGATGGAAAATTTGTCCCTGGGAATAATTTTGTTATAGTAAGTATATTTCTTACTGGTCCAATGGTGTTGCCATTTAAGATCCACATCAACCTTGGTCTTGGGTTTCCAATAACTCTGCAACAGAACTTGGCCCAGTCACCTTCAGTGACTACTTGAGGTTCTGGCTTCATAACAAATGTTGGACGGCATTTCTCCTTTGGCATTTCTTCTTCGGTGATTACTCTAAAGGGAAAAGTTAAAAGAAGTTCAATAATAGCCACAGTCATATTCCGTACATAATACGCACATGTAAAATTATCAGTCATTAACAATCCTATTTAAAGTTATTAATATTTAATTATTTTAATATCCATACGAATGGTAATACCTCTGCCAAGATGCCTCCATTTCCGCTATTTTCTGAACTCCAGCCTCCATTGATTTTGGAAGTTGTGTTCTGTATTCCAAAAGTCTTGTTGCTGAAGATAAAAAAATTGTTTACTTATATTAAGATTAAATACGCAACTTAAATATCTAGCAACTTTGTCTAAATGTTTGCACAGATTTTATCAACAAATAAATGCAAAC-----------------------------
Ncarolinensis_Grandfather_N218 ACTTATGTACATTTAGCAAGTACAGCATATACGTTCTTCGACAGTGTGCCTAAAAATTCAATTAACACGTTGTCCCCTTCCATTTGAATAGCGCAAAATCAAAAAAAAAATTCGCTGAATAAAAAATAGTGTTAACATGCAATTATTTTAATGACCTCTATTCTCATTATTATAAAGAATTGCAAAATCTTACATTAAAATTGCAATGAAAATTATTTTTACTTTAAATATCAAAATAATTTTTATTTGTTGATTTTCTGAACTGCATATACAGTGAAATTAAATCTGTACTTATAAAAATACATTCAAGGTGAAATTAGGAGACCCCTAGAACACGGTCTGATTGGCTTGATTGATGGAAAATTTGGCCCTGGGAATAATTTTGTTTTAGTGAGTATATTTCTTACTGGTCCAATGGTGTTGCCATTCAAGATCCACATCAACCTTGGTCTTGGGTTTCCAATAACTCTGCAACAGAACTTGGCCCAGTCACCTTCAGTGACTACTTGAGGTTCTGGCTTCATAACAAATGTTGGACGGCATTTCTCCTTTGGCATTTCTTCTTCGGTGATTACTCTAAAGGGAAAAGTTAAAAGAAGTTCAATAATAGCCACAGTCATATTTCCTACATGACACACACATATAAAATTATCAGTCATTAACAATTATATTTAAAGTTAACCACATTTAATTTTTTTAATAACTATATTAATGATAATACCTCTGCCAAGATGCCTCCATTTCTGCTATCTTCTGAACTCCGGCCTCCATTGATTTTGGAAGTTGCGTCCTATATTCTAAAAGTCTTGTTGCTAAAGATAAAAAAAATGTTTATACATATTAAAAATAAATAGGTTAGTTAAATGTATAACAACTTTGTCAAAATGGCTGCACTAATTTTATCAATAAATAAAAGCAAAAAGTATTACCTTTGACTTTTAGAGTTGTTC
Ncarolinensis_LinvilleCaverns_N227 ------------------------------ACGTTCTTCGACAGTGTGCCTAAAAATTCAATTAACACGTTGTCCCCTTCCATTTGAATAGCGCAAAATCAAAAAAAAAATTCGCTGAATAAAAAATAGTGTTAACATGCAATTATTTTAATGACTTCTATTCTCATTATAATAAAGAAGTGCAAAATCTTACATTAAAATTGCAATGAAAATTATTTTTACTTTAAATATCAAAATAATTTTTATTTGTTGATTTTCTGAACTGCATATACAGTGAAATTAAATCTGTACTTATTAAAATACATTCAAGGTGAAATTAGGAGACCCCTAGAACACGGTCTGATTGGCTTGATTGATGGAAAATTTGGCCCTGGGAATAATTTTGTTTTAGTGAGTATATTTCTTACTGGTCCAATGGTGTTGCCATTCAAGATCCACATCAACCTTGGTCTTGGGTTTCCAATAACTCTGCAACAGAACTTGGCCCAGTCACCTTCAGTGACTACTTGAGGTTCTGGCTTCATAACAAATGTTGGACGGCATTTCTCCTTTGGCATTTCTTCTTCGGTGATTACTCTAAAGGGAAAAGTTAAAAGAAGTTCAATAATAGCCACAGTCATATTTCCTACATGACACACACATATAAAATTATCAGTCATTAACAATTATATTTAAAGTTAACCATATTTAATTTTTTTAATAACTATATTAATGATAATACCTCTGCCAAGATGCCTCCATTTCTGCTATCTTCTGAACTCCGGCCTCCATTGATTTTGGAAGTTGCGTCCTATATTCTAAAAGTCTTGTTGCTAAAGATAAAAAAAATGTTTATACATATTAAAAATAAATAGGTTAGTTAAATGTATAACAAC---------------------------------------------------------------------------
Ncarteri_English_N031 ACTTATGTACATTTCGCAAGCACAGCATATACGTTCTTCGACAGTGTGCCGAAAAATTCAATTAACACGTTGTCCCCTTCCATTTGAATAGCACAAAATCAAAAAAAAAATTCGCTGAATAAAAAATGGAGTTAACATGCAATTATTTTAATGCTTCCTATTCTCATTCTTATAAAGAATTTCAAAATCTGACATTGAAATTGCAATGAAAATTACTTTTACTATAAATATCAAAATAAATTTTATTTGTTGATTTTCTGAACTACATGTACAGTGAAATTAAATCTGTACTTATAAAAATATAATGAAGGTGAAATTAGGAGACCCCTAGACCACGGT---------CTGATTGATGAAAAATTTGGCCCTGGGAATAATTTTGTTTTAGTAAGTATATTTCTTACTGGTCCAATGGTGTTGCCATTTAAGATCCACATCAACCTTGGTCTTGGGTTTCCAATAACTCTGCAACAGAACTTGGCCCAGTCACCTTCAGTGACTACTTGAGGTTCTGGTTTCATAACAAATGTTGGACGGCATTTCTCCTTTGGCATTTCTTCTTCGGTGATTACTCTAAAGGGAAAAGTTAAAAGAAGTTCAATAATAGCCACAGTCATATTCCCTACAAAATACGCACATATAAAATTATCAGTCATGAACAATCATATTTAAATTTAATAATATTTAATTTTTTTAATATCTATATGAATGATAATACCTCTGCCAAGATGCCTCCATTTCCGCTATTTTCTGAACTCCAGCCTCCATTGATTTTGGAAGTTGTGTTCTGTATTCCAAAAGTCTTGTTGCTGAAGATAAAAAAATTGTTTACTTATATTAAGATTAAATACGCTACTTAAATATCTAACAACTTTGTCTAAATGTTTGCACTGATTTTATCAATAAATAAATGCAAACAGTATTACCTTTGACTTTAAGAGTTGTTC
Ncarteri_LaurelCave_nearTYPE_N0296 ------------------------------------------------------------------------------------------------------------------------------------------------------------------------------------------------------------------------------------------------------------------------------------------------------------------------------------------------------------CTGATTGATGAAAAATTTGGCCCTGGGAATAATTTTGTTTTAGTAAGTATATTTCTTACAGGTCCAATGGTGTTGCCATTTAAGATCCACATCAACCTTGGTCTTGGGTTTCCAATAACTCTGCAACAGAACTTGGCCCAGTCACCTTCAGTGACTACTTGAGGTTCTGGTTTCATAACAAATGTTGGACGGCATTTCTCCTTTGGCATCTCTTCTTCGGTGATTACTCTAAAGGAAAAAGTTAAAAGAAGTTCAATAATAGCCACAGTCATATTCCCTACAAAATACGCACATATAAAATTATCAGTCATGAACTATCATATTTAAATTAAATAATATTTAATTTTTTTAATATCTATATGAATGATAATACCTCTGCCAAGATGCCTCCATTTCCGCTATTTTCTGAACTCCAGCCTCCATTGATTTTGGAAGTTGTGTTCTGTATTCCAAAAGTCTTGTTGCTGAAAATAAAAAAATTGTTTACTTATATTAAGATTAAATACGCTACTTAAATATCTAACAACTTTGTCTAAATGTTTGCACTGATTTTATCAATAAATAAATGCAAACAGTATTACCTTTGACTTTAAGAGTTGTTC
Ncarteri_PilotMtn_G2185 ACTTATGTACATTTCGCAAGCACAGCATATACGTTCTTCGACAGTGTGCCGAAAAATTCAATTAACACGTTGTCCCCTTCCATTTGAATAGCACAAAATCAAAAAAAAAATTCGCTGAATAAAAAATAGAGTTAACATGCAATTATTTTAATGCTTTCAATTCTCATTATTATAAAGAATTGCAAAATCTTGCATTGAAATTGCAATGAAAATTAATTTTACTATAAATATCAAAATAATTTTTATTTGTTGATTTTCTGAACTGCATGTACAGTGAAATGAAATCTGTACTTATAAAAATATATTCAAGGTGAAATTAGGAGACCCCTAGACCACGGT---------CTGATTGATGAAAAATTTGGCCCTGGGAATAATTTTGTTTTAGTAAGTATATTTCTTACTGGTCCAATGGTGTTGCCATTTAAGATCCACATCAACCTTGGTCTTGGGTTTCCAATAACTCTGCAACAGAACTTGGCCCAGTCACCTTCAGTGACTACTTGAGGTTCTGGTTTCATAACAAATGTTGGACGACATTTCTCCTTTGGCATTTCTTCTTCGGTGATTACTCTAAAGGGAAAAGTTAAAAGAAGTTCAATAATAGCCACAGTCATATTCCCTACAAAATACGCACATATAAAATTATCAGTCATGAACAGTCATATTTAAATTTAATAATATTTAATTTTTTTAATATCTATATGAATGATAATACCTCTGCCAAGATGCCTCCATTTCCGCTATTTTCTGAACTCCAGCCTCCATTGATTTTGGAAGTTGTGTTCTGTATTCCAAAAGTCTTGTTGCTGAAGATAAAAAAATTGTTTACTTATATTAAGATTAAATACGCTACTTAAATATCTAACAACTTTGTCTAAATGTTTGCACTGAT----------------------------------------------------
Ncarteri_Pitchfork_N363 ------------------------------ACGTTCTTCGACAGTGTGCCAAAAAATTCAATTAACAAGTTGTCCCCTTCCATTTGAATAGCACAAAATCAAAAAAAAAATTCGCTGAATAAAAAATAGAGTTAACATACAATTATTTTAATGCTTTCTGTTCTCATTATTATAAAGAATTGCAAAATCTTACATTGAAATTGCAATGAAAATTAATTTTACTTTAAATATCAAAATAATTTTTATTTGTTGATTTTCTGAACTGCATATACAGTGAAATTAAATGTGTACTTATAAAAATACATTCAAGGTGAAATTAGGAGACCCCTAGACCACGGTCTGATTGGCCTGATTGATGAAAAATTTGGCCCTGGGAACAATTTTGTTTTAGTAAGTATATTTCTTACTGGTCCAATGGTGTTGCCATTTAAGATCCACATCAACCTTGGCCTTGGGTTTCCAATAACTCTGCAACAGAACTTGGCCCAGTCACCTTCAGTAACTACTTGAGGTTCTGGCTTCATAACAAATGTTGGACGGCATTTCTCCTTTGGCATTTCTTCTTCGGTGATTACTCTAAAGGGAAAAGTTAAAAGAAGTTCAATAATAGCCACAGTCATATTCCCTACAAAATACACACATATAAAATTATCAGTCATGAACAATCATATTTAAATTTAATAATATTTAATTTTTTTAATATCTATATGAATGATAATACCTCTGCCAAGATGCCTCCATTTCCGCTATTTTCTGAACTCCAGCCTCCATTGATTTTGGAAGTTGTGTTCTGTATTCCAAAAGTCTTGTTGCTGAAGATAAAAAAATTGTTTACTTATATT------------------------------------------------------------------------------------------------------------
Ncarteri_WeberCty_N1044 ACTTATGTACATTTCGCAAGCACAGCATATACGTTCTTCGACAGTGTGCCGAAAAATTCGATTAACACGTTGTCCCCTTCCATTTGAATAGCACAAAATCAAAAAAAAAAATCGCTGAATAAAAAATAGAGTTAACATGAAATTATTTTAATGCTTTCTATTCTCATTATTATAAAGAATTGCAAAATCTTACATTGAAATTGCAATGAAAATTACTTTTACTATAAATATCAAAATAATTTTTATTTGTTGATTTTCTGAACTGCATGTACAGTGAAATTAAATCTGTACTTATAAAAATATATTCAAGGTGAAATTAGGAGACCCCTAGACCACGGT---------CTGATTGAATGAAAATTTGGCCCTGGGAATAATTTTGTTTTAGTAAGTATACTTCTTACTGGTCCAATGGTGTTGCCATTTAAGATCCACATCAACCTTGGTCTTGGGTTTCCAATAACTCTGCAACAGAACTTGGCCCAGTCACCTTCAGTGACTACTTGAGGTTCTGGTTTCATAACAAATGTTGGACGGCATTTCTCCTTTGGCATTTCTTCTTCGGTGATTACTCTAAAGGGAAAAGTTAAAAGAAGTTCAATAATAGCCACAGTCATATTCCCTACAAAATACGCACATATAAAATTATGAGTCATGAACAATCATATTTAAATTTAATAATATTTAATTTTTTTAATATCTATATGAATGATAATACCTCTGCCAAGATGCCTCCATTTCCGCTATTTTCTGAACTCCAGCCTCCATTGATTTTGGAAGTTGTGTTCTGTATTCCAAAAGTCTTGTTGCTGAAGATAAAAAAATTGTTTACTTATATTAAGATTAAATACGCTACCTAAATATCTAACAACTTTGTCTAAATGTTTGCACTGATTTTATCAATAAATAAATGCAAACAGTATTACCTTTGACTTTAAGAGTTGTTC
Ncarteri_div__RainbowCave_G2089 ACTTATGTACATTTCACAGGCACAACATATACGTTCTTCGACAATATGCCGAAAAATTCAATTAACACGATGTCCCCTTTCATTTAAAAAG--GAGAATCAAAAAAAAACTCT--TGAATAAAAAATACTGTTAACATGCAACTA---TAATAATTTCAATTCTCATTATTATAAA-----TCAAAATCTTAAAGTGAAATCGCAATAAAAATTACCTTTATTTTAATTTTCAAAATAATTTATATTTCTTGATTTTAGAAACTGCATATACACTGAAATTAAATCTGTGCTCATAAAAATACATTCAAGGTGAAATTAGGCGATCTCTAGACCATGGT---------CTGATTGGTGGAAAATTTGGCCCTGTGAATAGTTTTGTTTTAATAAGTATATATCTTACTGGTCCAATGGTGTTGCCATTTAAGATCCACATCAACCTTGGTCTTGGGTTTCCAATAACTCTGCAACAGAACTTGGCCCAGTCACCTTCAGTGACCACTTGAGGTTCTGGTTTCATAACAAATGTTGGACGGCATTTCTCCTTTGGCATTTCTTCTTCGGTGATTACTCTAAAGGGAAAAGTTATAA---GTTCAATTATATCCACCGTTATATTTCCTACATGACACACACATATAAAATTATTAGTCA-------------------TT---------TAATTTTTTTAATAACTATATTAATGATAATACCTTTGCCAAGATGCCTCCATTTCTGCTATCTTCTGAACTCCGGCCTCCATTGATTTTGGAAGTTGTGTTCTGTATTCCAAAAGTCTTGTTGCTGAAAATAAAAAAATTATTTAGATATAGTAAGATTAAATAGGCTACTTAAATATCTAACAACTTAGACAAAATGGCTGCACTAGTTTTATC-ATAAATAGAAGCAAAAAGTATTACCTTTAACTTTTAGAGTCGTTC
Ncherokee_BallhootScar_N193 ACTTATGTACATTTCGCAAGCACAGCATATACGTTCTTCGACAGTGTGCCGAAAAATTCAATTAACACGTTGTCCCCTTCCATTTGAATAGCACAAAATCAAAAAAAAAATTCGCTGAATAAAAAATAGTGTTAACATGCAATTATTTTAATGATTTCTATTCTCATTATTATAAAGAATTGCAAAATCTTACATTGAAATTGCAATGAAAATTACTTTTACTTTAAATATCAAAATAATTTTTATTTGTTGATTTTCTGAACTGCATATACAGTGAAATTAAATCTGTACTTATAAAAATACATTCAAGGTGAAATTAGGAGATCCCTAGACCACGGTCTGATTGGCTTGATTGATGAAAAATTTGGCCCGGGGAATAATTTTGTTTTAGTAAGTATATTTCTTACTGGTCCAATGGTGTTGCCATTTAAGATCCACATCAACCTTGGTCTTGGGTTTCCAATAACTCTGCAACAGAACTTGGCCCAGTCACCTTCAGTGACTACTTGAGGTTCTGGCTTCATAACAAATGTTGGACGGCATTTCTCCTTTGGCATTTCTTCTTCGGTGATTACTCTAAAGGGAAAAGTTAAAAGAAGTTCAATAATAGCCACAGTCATATTTTCTACATGACACACACATATAAAATTACTAGTCATTAACAATTATATTTAAAGTTAACCACATTTAATTTTTTTAATAACTATATTAATGATAATACCTCTGCCAAGATGCCTCCATTTCTGCTATCTTCTGAACTCCGGCCTCCATTGATTTTGGAAGTTGTGTCCTATATTCTAAAAGTCTTGTTGCTAAAGATAAAAAAAATGTTTATACATATTAAAAATAAATAGGTTAGTTAAATGTATAACAACTTTGTCAAAATAGCTGCACTAATTTTATCAATAAATAA----------TATTACGTATGATATCAAGTTTTATTC
Ncherokee_BalsamMtn_N891 ACTTATGTACATTTCGCAAGCACAGCATATACGTTCTTCGACAGTGTGCCGAAAAATTCAATTAACACGTTGTCCCCTTTCATTTGAATAGCACAAAATCAAAAAAAAAATTCGCCGAATAAAAAATAGTGTCAACATGCAATTATTTTAATGATTTCTATTCTTATTATTATAAAGAATTGCAAAATCTTACATTGAAATTGCAATGAAAATTACTTTTACTTTAAATATCAAAATAATTTTTATTTGTTGATTTTCTGAACTGCATATACAGTGAAATTAAATCTGTACTTATAAAAATACATTCAAGGTGAAATTAGGAGATCCCTAGACCACGGTCTGATTGGCTTGATTGATGGAAAATTTGGCCCCGGGAATAATTTTGTTTTAGTAAGTATATTTCTTACTGGTCCAATGGTGTTGCCATTTAAGATCCACATCAACCTTGGTCTTGGGTTTCCAATAACTCTGCAACAGAACTTGGCCCAGTCACCTTCAGTGACTACTTGAGGTTCTGGCTTCATAACAAATGTTGGACGGCATTTCTCCTTTGGCATTTCTTCTTCGGTGATTACTCTAAAGGGAAAAGTTAAAAGAAGTTCACTAATAGCCACAGTCATATTTCCTACATGACACACACATATAAAATTATTAGTCATTAACAATTATATTTAAAGTTAACCACATTTAATTTTTTTAATAACTATATTAATGATAATACCTCTGCCAAGATGCCTCCATTTCTGCTATCTTCTGAACTCCGGCCTCCATTGATTTTGGAAGTTGTGTCCTATATTCTAAAAGTCTTGTTGCTAAAGATAAAAATCATATTAAATCATATTAAAAATAAATAGGTTA--TAAATGTATAACAACTTTGTCAAAATGGCTGCACTAATTTTATTAATAAATAAAAGCAAAAAGTATTACCTTTGACTTTTAGAGTTGTTC
Ncherokee_SIndianCrk_N681 -----------------------------------------------------------------------------------------------------------------------------------------------------------------------------------------------ACATTGAAATTGAAATGAAAATTACTTTTACTTTAAATATCAAAATAATTTTTATTTGTTGATTTTCTGAACTGCATATACAGTGAAATTAAATCTGTACTTATAAAAATACATTCAGGGTGAAATTAGGAGACCCCTAGACCACGGTCTGATTGGCTTGATTGATGGAAAATTTGGCCCTGGGAATAATTTTATTTTAGTAAGCATATTTCTTACTGGTCCAATGGTGTTGCCATTTAAGATCCACATCAACCTTGGTCTTGGATTTCCAATAACTCTGCAACAGAACTTGGCCCAGTCACCTTCAGTGACTACTTGAGGTTCTGGCTTCATAACAAATGTTGGACGGCATTTCTCCTTTGGCATTTCTTCTTCGGTGATTACTCTAAAGAGAAAAGTTAAAAGAAGTTCAATAATAGCCACAGTCAAATTTCCTACATGACACACACATATAAAATTATTAGTCATTAACAATTATATTTAAAGTTAACCACATTTAATTTTTTTAATAACTGTATTAATGATAATACCTCTGCCAAGATGCCTCCATTTCTGCTATCTTCTGAACTCCGGCTTCCATTGATTTTGGAAGTTGTGTCCTATATTCTAAAAGTCTTGTTGCTAAAGATAAAAAAAATGTT----------------------------------------------------------------------------------------------------------------------
Ncooperi_BeaverCrk_N1002 ---------------------------------------------------------------------------------------------------------------------------------------------------------------------------------------------------------------------------------AAATATCAAAATAATTTTTATTTGCTGATTTTATGAACTGCAAATACGGTGAAATTAAATTTGTATGTATAAAAATACATTCAAGGTGAAATTAGGAGACCCCTAGACCACGGTCTGATTGGCCTGATTGATGGAAAATTTGGCCTTGGGAATAATTTTGTTTTAGTAAATATATTTCTTACTGGTCCAATGGTGTTGCCATTTAAGATCCACATCAATCTTGGTCTTGGGTTTCCAATAACTCTGCAACAGAACTTGGCCCAGTCACCTTCAGTGACTACTTGAGGTTCTGGCTTCATAACAAATGTTGGACGGCATTTCTCCTTTGGCATTTCTTCTTCGGTGATTACTCTAAAGGAAAAAGTTAAAAGAAGTTCAGTAATAGCCACAGTCATGATCTCTACATAATACACACATACAAAATTATCAGTCATTAA-AATCATATTTAAAGTTAACTTCATTTAATTTTTTTAATGTCTATATTAATGATAATACCTCTGCCAAGATGCCTCCATTTCCGCTATTTTCTGAACTCCAGCCTCCATTGATTTTGGAAGTTGCGTTCTGTATTCCAAAAGTCTCGTTGCTGAAGATAAAGAATTTGTTTATATATATGCAA---------------------------------------------------------------------------------------------------------
Ncooperi_BrasstBald_N824 ---------------------------------------------------------------------------------------------------------------------------------------------------------------------------------------------------------------------------------------CAAAATAATTTTTATTTGCTGATTTTATGAACTGCAAATACGGTGAAATTAAATTTGTATGCATAAAAATACATTCAAGGTGAAATTAGGAGACCCCTAGACCACGGTCTGATTGGCCTGATTGATGGAAAATTTGGCCTTGGGAATAATTTTGTTTTAGTAAGTATATTTCTTACTGGTCCAATGGTGTTGCCATTTAAGATCCACATCAATCTTGGTCTTGGGTTTCCAATAACTCTGCAACAGAACTTGGCCCAGTCACCTTCAGTGACTACTTGAGGTTCTGGCTTCATAACAAATGTTGGACGGCATTTCTCCTTTGGCATTTCTTCTTCGGTGATTACTCTAAAGGAAAAAGTTAAAAGAAGTTCAGTAATAGCCACAGTCATGATCTCTACATAATACACACATACAAAATTATCAGTCATTAA-AATCATATTTAAAGTTAACTTCATTTAATTTTTTTAATGTCTATATTAATGATAATACCTCTGCCAAGATGCCTCCATTTCCGCTATTTTCTGAACTCCAGCCTCCATTGATTTTGGAAGTTGTGTTCTGTATTCCAAAAGTCTCGTTGCTGAAGATAAAGAATTTGTTTATATATATGCAAATTAAATAGGATACTTAAATATATA--------------------------------------------------------------------------------
Ncooperi_CheoahDam_N1122 ACTTATGTACATTTCCCAAGCACAGCATATACGTTCTTCGACAGTGTGCCGAAAAATTCAATTAACACGTTGTCCCCTTCCATTTGAATAGCACAAAATCAAAAAAA--------------------------AACATGCAATTATTTTAATAATTTCTATTCTCATTATTATAAAGAATTTCAAAATCTTACGTCGAAATTGCAATGAAAA------TTAATTTAAATATCAAAATAATTTTTATTTGCTGATTTTATGAACTGCAAATACGGTGAAATTAAATTTGTATGTATAAAAATACATTCAAGGTGAAATTAGGAGACCCCTAGACCACGGTCTGATTGGCCTGATTGATGGAAAATTTGGCCCTGGGAATAATTTTGTTTTAGTAAGTATATTTCTTACTGGTCCAATGGTGTTGCCATTTAAGATCCACATCAACCTTGGTCTTGGGTTTCCAATAACTCTGCAACAGAACTTGGCCCAGTCACCTTCAGTGACTACTTGAGGTTCTGGCTTCATAACAAATGTTGGACGGCATTTCTCCTTTGGCATTTCTTCTTCGGTGATTACTCTAAAGGAAAAAGTTAAAAGAAGTTCAGTAATGGCCACAGTCATGATCTCTACACAATACACACATACAAAATTATCAGCCATTAACAATTATATTTAAAGTTAGCCACATTTAATTTTTTTAATGTCTATATTAATGATAATACCTCTGCCAAGATGCCTCCATTTCCGCTATTTTCTGAACTCCAGCCTCCATTGATTTTGGAAGTTGTGTTCTGTATTCCAAAAGTCTCGTTGCTGAAGATAAAGAATTTGTTTATATATATGCAAATTAAATAGGATACTTAAATATATAACAATTTTGTCAAAATGGCTGCATTAATTTTATCAATAAATAAAAGCAAAAAGTATTACCTTTGACTTTTAGAGTTGTTC
Ncooperi_NantRiverGorge_N682 -------------------------------------------------------------------------------------------------------------------------AAAAATAATGTTAACATGCAATTATTTTAATAATTTCTATTCTCATTATTATAAAGAATTTCAAAATCTTACGTCGAAATTGCAATGAAAA------TTACTTTAAATATCAAAATAATTTTTATTTGCTGATTTTATGAACTGCAAATACGGTGAAATTAAATTTGTATGTATAAAAATACATTCAAGGTGAAATTAGGAGACCCCTAGACCACGGTCTGATTGGCCTGATTGATGGAAAATTTGGCCTTGGGAATAATTTTGTTTTAGTAAGTATATTTCTTACTGGTCCAATGGTGTTGCCATTTAAGATCCACATCAATCTTGGTCTTGGGTTTCCAATAACTCTGCAACAGAACTTGGCCCAGTCACCTTCAGTGACTACTTGAGGTTCTGGCTTCATAACAAATGTTGGACGGCATTTCTCCTTTGGCATTTCTTCTTCGGTGATTACTCTAAAGGAAAAAGTTAAAAGAAGTTCAGTAATAGCCACAGTCATGATCTCTACATAATACACACATACAAAATTATCAGTCATTAA-AATCATATTTAAAGTTAACTTCATTTAATTTTTTTAATGTCTATATTAATGATAATACCTCTGCCAAGATGCCTCCATTTCCGCTATTTTCTGAACTCCAGCCTCCATTGATTTTGGAAGTTGTGTTCTGTATTCCAAAAGTCTCGTTGCTGAAGATAAAGAATTTGTTTATATATATGCAAATTAAATAGGATACTTAAATATATAACAATTTTGTTAAAATGGCTGCATTAATTTTATCAATAAATAAAAGCAAAAAGTATTACCTTTGACTTTTAGAGTTGTTC
Ncooperi_RockCrRoad_N1160 ----------------------------------------ACAGTGTACCGAAAAATTCAATTAACACGTTGTCCCCTTCCATTTGAATAGCACAAAATCAAAAAAAAAATTCGCTGAATAAAAAATAGTGATAACATGCAATTATTTTAACGATTTCTATTCTCATTATTATAAAGAATTGCAAAATCTTACGTTGAAATTGCAATGAAAATTACTTTTACTTTACATATCAAAATAATTTTTATTTGTTGATTTTATGAACTACATAGACAGTGAAATTAAATCTGTACTTATAAAAATACATTCAAGGTGAAATTAGGAGACCCCTAGACCACGGT---------CTGATTGATGGAAAATTTGGGCCTGGGAATAATTTTGTTTTAGTAAGTATATTTCTTACTGGTCCAATGGTGTTGCCATTTAAGATCCACATCAACCTTGGTCTTGGGTTTCCAATAACTCTGCAACAGAACTTGGCCCAGTCACCTTCAGTGACTACTTGAGGTTCTGGCTTCATAACAAATGTTGGACGGCATTTCTCCTTTGGCATTTCTTCTTCGGTGATTACTCTAAAGGGAAAAGTTAAAAGAAGTTCAATAATAGCCACAGTCATATTTCCTACACGACACACACATATAAAATTATCAGTCATGAACAATCATATTTAAATTTAATAATAT------TTTTTAATATCTATATGAATGACAATACCTCTGCCAAGATGCCTCCATTTCCGCTATTTTCTGAACTCCAGCCTCCATTGATTTTGGAAGTTGTGTTCTGTATTCCAAAAGTCTTGTTGCTGAAAATAAAAAAATTGTTTAGATATATTAAGATTAAAGACGCTACTTAAATATCTAACAACTTTGTTTAAATGTTTGCACTGATTTTATCAATACATAAATGCAAACAGTATTACCTTTGACTTTAAGAGTTGTTC
Ncoylei_Apalachia_N1195 ------------------------------------------------------------------------------------------------------AAAAAAAATTCGCTGAATAAAAAATAATGTTAACATGCAATTATTTGAATAATTTCTATTCTCCTTATTATAAAGAATTGCAAAATCTTTCGTTGCAATTGCAATGAAAATTACTTTTACTTTAAATATCAAAATAATTTCTATTTGTTGATTTTATGAACTGCATATACAGTGAAATTAAATCTGTGCTTATAAAAATACATTCAAGGTGAAATTGGGAGACCTCTAGTTCGCGGT---------CTGATTGATGGCAAATTGGACCCTAGGAATAGTTTTGTTTTAGTAAGTAAGTTTCTTACCGGTCCAATGGTGTTGCCATTTAAGATCCACATCAACCTTGGTCTTGGGTTTCCAATAACTCTGCAACAGAACTTGGCCCAGTCACCTTCAGTGACTACTTGAGGTTCTGGCTTCATAACAAATGTTGGACGGCATTTCTCCTTTGGCATTTCTTCCTCGGTAATTACTCTAAAGGG-------AAAAGAAGTTCAATAATAGCAACAGTCATATTCCCTACATAATACGCATGATCG---------GTCATGAACAATCACATTTAAATTTAGTAATATTTCATTCTTTTAATATCTA----------------------------------------------------------------------------------------------------------------------------------------------------------------------------------------------------------------------------------------------------
Ncoylei_DinkinCove_N1118 ----------------------------------------------------------------------------------------------------------------------------AATAATGTTAACATGCAATTATTTTAATAATTTCTATTCTCATTATTATAAAGAATTGCAAAATCTTTCGTTGCAATTGCAATGAAAATTACTTTTACTTTAAATATCAAAATAATTTCTATTTGTTGATTTTATGAACTGCATATACAGTGAAATTAAATCTGTGCTTATAAAAATACATTCAAGGTGAAATTAGGAGACCTCTAGGTCACGGT---------CTGATTGATGGCAAATTTGACCCCAGGAGTAGTTTTGTTTTAGTATGTATATTTCTTACCGGTCCAATGGTGTTGCCATTTAAGATCCACATCAACCTTGGTCTTGGGTTTCCAATAACTCTACAACAGAACTTGGCCCAGTCACCTTCAGTGACTACTTGAGGTTCTGGCTTCATAACAAATGTTGGACGGCATTTCTCCTTTGGCATTTCTTCCTCGGTAATTACTCTAAAGGGAAAAGTTAAAAGAAGTTCAACAATAGCCACAGTCATATTCCCAACATAATACGCATGATCGGTCATATCAGTCATGAACAATCACATTTAAATTTAGTAATATTTCATTCTTTTAATATCTATATGAATG--------------------------------------------------------------------------------------------------------------------------------------------------------------------------------------------------------------------------------------------
Ncoylei_TiptonCreek_N837 ACTTATGTACATTTCGCAGGTACGGCATATACGTTCTTCGACAGTGCGCTGAAAAATTCAATTAACACGTTGTCCCCTTTCATTTGAATAGCACAGAATTCAAAAAAAAATTCGCTGAATAAAAAATAATGTTAACATGCAATTATTTTAATAATTTCTATTCTCATTATTATAAAGAATTGCAAAATCTTACGTTGCAATTGCAATGAAAATTACTTTTACTTTAAATATAAAAATAATTTTTATTTGTTGATTTTATGAACTGCATATACAGTGAAATTAAATCTGTGCTTATAAAAATACATTCAAGGAGAAATTGGGAGATCTCTAGGTCGCGGTCGGATTGGCCTGATTGATGGCAAATTTGACCCTAGGAATAGTTTTGTTTTAGTAAGTATATTTCTTACCGGTCCAATGGTGTTGCCATTTAAGATCCACATCAACCTTGGTCTTGGGTTTCCAATAACTCTGCAACAGAACTTGGCCCAGTCACCTTCAGTGACTACTTGAGGTTCTGGCTTCATAACAAATGTTGGACGGCATTTCTCCTTTGGCATTTCTTCCTCGGTGATTACTCTAAGGGGAAAAGTTAAAAGAAGTTCAATAATAGCAACAGTCATATTCCCTGCATAATACGCATGATCGGTCAAATCAGTCATGAACAATCACATTTAAATTTAGTAATATTTCATTCTTTTAATATCTATATGAATGATAATACCTCTGCCAAGATGCCTCCATTTCCGCTATTTTCTGAACTCCAGCCTCCATTGATTTTGGAAGTTGTGTTCTGTATTCCAAAAGTCTTGTTGCTGAAGATAAAAAAATTGTTTAGATATATTAAGATTAAATACGCTACTTAAATATTTAACAACTTTGTCTAAATGGCTGCACTAATTTTATCAATAAATAAAAACAAAAAGTATTACCTTTGACTTTTAGAGTTGTTC
Ncressleri_PigeonCave_G2077 ACTTATGTACAATTCGCAGGCACAGCGTATA-GTTGTTTGGCGATATGCCCCAAAATTCAATTAACGCGATGTCCCTTTTCATTTGATTAGCACAGAGTCAAAAAAAAAATTCTCTAATCAAAAAATAGTGTTCACATGCAACCATTTTAATAATTTCTATTCTCATTCTTATAAA-----GCAAAATCTTACGTTGAAATAG-AATTAAAATTTCTTTTACTTTAAATATCAAAATAATTTTTATTGGATGGTTTTATGAATTGCATATACAGTGAAATTAAATCCGTGCTTATAAAAATACATTCAAGGTAAAATTAGGAGACCTCTAGGCCATGGT---------CTGATGGATGGAAAATTTGGCCCTGTGAATAGT-----------AAGTATATTTCTTACCGGTCCAATGGTGTTCCCATTTAAGATCCACATCAACCTTGGTCTAGGGTTACCAATTACTCTGCAACAGAACTTGGCCCAGTCACCTTCAGTGACTACTTGAGGTTCTGGCTTCATAACAAATGTTGGACGGCATTTCTCCTTTGGCATTTCTTCTTCGGTGATTACTCTAAAGGAAAAATTTTGAA---GTTCAATTATATCCATCGTCTTATTTTTT----------CACATATAAAATTATTAGTCATTAAGAGTTATATTTCATGTTAACCACATTTAATTTTTTTAATAACTATATTAATGATAATACCTCTGCCAAGATGCTTCCATTTCTGCTATCTTCTGAACTCCGGCCTCCATTGATTTTGGAAGTTGTGTTCTGTATTCCAAAAGTCTTGTTGCTGAAGGTAAAAAAATTGTTGATATATAGTACGATTAAATCGGCTACTTATATATCTAACAACTTAGACAAAATGGATGCACTAATTTTATCAATAAATAGAAGTAAAAAGTATTACCTTTGACTTTTAGAGTTGTTC
Ncrosbyi_MtMitchell_N210 -----TGTACATTTCGCAGGCACGGCATATACGTTCCTTGACAGTGTGCCGAAAAATTCAATTAACACGTTGTCCCCTTTCATTTGAAAAGCACAGAATCAAAAAAAAAATTTGAACAAAAAAAAACAGTGTTAACATGCTATTATTTTAATAATTTCTATTCTCATAATTATAAAGAAATGCAAAATCTTACGTTGAAATTACAATGAAAATTACTTTTACTTTAAATATCAAAATAATTTTTATTTGTTGATTATATGAACTGCATATACAGTGAATTTAAATCTGTACTTATAAAAATACATTCAAGGTGAAATTAGGAGAACCCTAGACCACGGTCCGATTGGCTTGATTGATGGAAAATTTGGTCCTGGAAATAATTTTGTTTTAGTAAGTATATTTCTTACTGGTCCAATGGTGTTGCCATTTAAGATCCACATCAACCTTGGTCTTGGGTTTCCAATAACTCTGCAACAGAACTTGGCCCAGTCACCTTCAGTGACTACTTGAGGTTCTGGCTTCATAACAAATGTTGGACGGCATTTCTCCTTTGGCATTTCTTCTTCGGTGATTACTCTAAAGGGAAAAGTTAAAAGAAGTTCAATAATAGCCACAGTCATATTCCGTACATAATACGCACATATAAAATTATCAGTCATGACCAATCATATTTAAAGTTAATAATATTTAATTATTTTAATATCTATATGAATGGTAATACCTCTGCCAAGATGCCTCCATTTCCGCTATTTTCTGAACTCCGGCCTCCATTGATTTTGGAAGTTGTGTTCTGTATTCCAAAAGTCTTGTTGCTGAAGACAAAAAAATTGTTTACTTATATTAAGATTAAATACGCAACTTAAATATCTAACAACTTTGTCTAAATGTTTGCACCGATTTTATCAATAAATAAATGCAAGCAGT--------------------------
Ncrosbyi_PricesCrk_N1143 ------GTACAATTCGCAGGCACGGCATATACGTGCTTCCACAGTGTGCCGAAAAATTCAATTAACACGTTGTCCCCTTTCATCTGAATAGCACAGAATCAAAAAAAAAATTCGCTGCATAAAAAACAGTGTTAACATGCAATTATTTTAATAATTTCTATTCTCATTATTATAAAGAAATACAAAATCTTACGTTGAAATTGCAATGAAAAGTACTTTTATTTTAAATATCAAAATAATTTTTATTTGTTGATTTTATGAACTGCATATACAGTGAAATTAAATCTGTACTTATAAAAATACATTCAAGGTGAAATTAGGAGACCCCTAGACCACGGTCTGATTGGCTTGATTGATGGAAAATTTGGCCCTGGGAATCATTTTGTTTTAGTAAGTATATTTCTTACTGGTCCAATGGTGTTGCCATTTAAGATCCACATCAACCTTGGTCTTGGGTTTCCAATAACTCTGCAACAGAACTTGGCCCAGTCACCTTCAGTGACTACTTGAGGTTCTGGCTTCATAACAAATGTTGGACGGCATTTCTCCTTTGGCATTTCTTCTTCGGTGATTACTCTAAAGGGAAAAGTTAAAAGAAGTTCAATAATAGCCACAGTCATATTCCGTACATAATACGCACATGAAAAATTATCAGTCATTAACAATCCTATTTAAAGTTATTAATATTTAATTATTTTAATATCCATACGAATGGTAATACCTCTGCCAAGATGCCTCCATTTCCGCTATTTTCTGAACTCCGGCCTCCATTGATTTTGGAAGTTGTGTTCTGTATTCCAAAAGTCTTGTTGCTGAAGATAAAAAGATTGTTTACTTATATTAAGATTAAATACGTAACTTAAATATCTAGCAACTTTGTCTAAATGTTTGCACAGATTTTATCAACAAATAAATGCAAACAGTATTACCCTTGACTTTAAGAGTTGTTC
Ncrosbyi_ShufordCrk_N1148 ACTTACGTACGTTTCGCAGGCACAGCATATACGCTCTTCAACAGTGTGTCGAAATATTTAATTAACACGTTGTCCTCTTTCAACTGAATAACACAGAATTCAACAAAAAAATCGCTGAATAAAAAATAATGTTAACATGCAATTATTTTAATAATTTTTATTCTCATTATTATAAAGAATTGCAAAATCTTACGTTGAAATTGCAATGAAAATTACTTTTACTTTAAATATCAAAATAATTTTTATTTGTTGATTTTATGAACTGCATATACAGTGAAATTAAATCTGTACTTATAAAAATACATTCAAGGTGAAATTAGGAGACCCCTAGACCACGGTCTGATTGGCTTGATTGATGGAAAATTTGGCCCTGGGAATAATTTTGTTTTAGTAAGTATATTTCTTACTGGTCCAATGGTGTTGCCGTTTAAGATCCACATCAACCTTGGTCTTGGGTTTCCAATAACTCTGCAACAGAACTTGGCCCAGTCACCTTCAGTGACTACTTGAGGTTCTGGCTTCATAACAAATGTTGGACGGCATTTCTCCTTTGGCATTTCTTCTTCGGTGATAACTCTAAAGGGAAAAGTTAAAAGAAGTTCAATAATAGCCACAGTCATATTCCGTACATAATACGCACATATAAAATTATCAGTCATGACCAATCATATTTAAAGTTAATAATATTTAATTATTTTAATATCTATATGAATGGTAATACCTCTGCCAAGATGCCTCCATTTCCGCTATTTTCTGAACTCCGGCCTCCATTGATTTTGGAAGTTGTGTTCTGTATTCCAAAAGTCTTGTTGCTGAAGATAAAAAGATTGTTTACTTATATTAAGATTAAATACGCAACTTAAATATCTAACAATTTCGTCTAAATGTTTGCACCGATTTTATCAATAAATAAATGCAAACAGTATTACCTTTGACTTTAAGAGTTGTTC
Ndellingeri_BullpenBridge_N109 ---------------------------------TTCTTCGACAGTGTACCGAAAAATTCAATTAACACGTTGTCCCCTTCCATTTGAATAGCACAAAATCAAAAAAAAAATTAGCTGAATAAAAAATAGTGATAACATGCAATTATTTTAACGATTTCTATTCTCATTATTATAAAGAATTGCAAAATCTTACGTTGAAATTGCAATGAAAATTACTTTTACTTTAAATATCAAAATAATTTTTATTTGTTGATTTTATGAACTGCATAGACAGTGAAATTAAATCTGT----------------------------------------------CGGTCTGATTGGCCTGATTGATGGAAAATTTGGCCCTGGGAATAATTTTGTTTTAGTAAGTATATTTCTTACTGGTCCAATGGTGTTGCCATTTAAGATCCACATCAACCTTGGTCTTGGGTTTCCAATAACTCTGCAACAGAACTTGGCCCAGTCACCTTCAGTGACTACTTGAGGTTCTGGCTTCATAACAAATGTTGGACGGCATTTCTCCTTTGGCATTTCTTCTTCGGTGATTACTCTAAAGGGAAAAGTTAAAAGAAGTTCAATAATAGCCACAGTCATATTTCCTACATGACACACACATATAAAATTATCAGTCATGAGCAATCATATTTAAATTTAATAATATTTAATTTTTTTAATATCTATATGAATGATAATACCTCTGCCAAGATGCCTCCATTTCCGCTATTTTCTGAACTCCAGCC----------------------------------------------------------------------------------------------------------------------------------------------------------------------------------------
Ndellingeri_WhitewFalls_N887 ACTTATGTAAATTTCGCAAGCACAGCATATACGTTCTTCGACAGTGTACCGAAAAATTCAATTAACACGTTGTCCCCTTCCATTTGAATAGCACAAAATCAAAAAAAAAATTAGCTGAATAAAAAATAGTGATAACATGCAATTATTTTAACGATTTCTATTCTCATTATTATAAAGAATTGCAAAATCTTACGTTGAAATTGCAATGAAAATTACTTTTACTTTAAATATCAAAATAATTTTTATTTGTTGATTTTATGAACTGCATAGACAGTGAAATTAAATCTGT----------------------------------------------CGGTCTGATTGGCCTGATTGATGGAAAATTTGGCCCTGGGAATAATTTTGTTTTAGTAAGTATACTTCTTACTGGTCCAATGGTGTTGCCATTTAAGATCCACATCAACCTTGGTCTTGGGTTTCCAATAACTCTGCAACAGAACTTGGCCCAGTCACCTTCAGTGACTACTTGAGGTTCTGGCTTCATAACAAATGTTGGACGGCATTTCTCCTTTGGCATTTCTTCTTCGGTGATTACTCTAAAGGGAAAAGTTAAAAGAAGTTCAATAATAGCCACAGTCATATTTCCTACATGACACACACATATAAAATTATCAGTCATGAGCAATCATATTTAAATATAATAATATTTAATTTTTTTAATATCTATATGAATGATAATACCTCTGCCAAGATGCCTCCATTTCCGCTATTTTCTGAACTCCAGCCTCCATTGATTTTGGAAGTTGTGTTCTGTATTCCAAAAGTCTTGTTGCTGAAAATAAAAAAATTGTTTAGATATATTAAGATTAGGGACGCTACTTAAATATCTAACAATTTTGTCTAAATGT--------------------------------------------------------------
Ndilutus_GrassyCreek_N670 --------------------------------------------------------------------------------------------------------------------------------------------------------------------------------------------------------------------------------------------------------------------------------------------TCTGTACTTATAAAAATACATTCAAGGTGAAATTAGGAGACCTCTAGACCACGGCCTGATTGGCTTGAATGATGGAAAATTTGGCCCTGGGAATAATTTTGTTTTAGTAAGTATATTTCTTACTGGTCCAACGGTGTTGCCATTTAAGATCCACATCAACCTTGGTCTTGGGTTTCCAATAACTCTGCAACAGAACTTGGCCCAGTCACCTTCAGTGACTACTTGAGGTTCTGGCTTCATAACAAATGTTGGACGGCATTTCTCCTTTGGCATTTCTTCTTCGGTGATTACTCTAAAGGGAAAAGTTAAAAGAAG---------------------------------------------------------------------------------------------------------------------------------------------------------------------------------------------------------------------------------------------------------------------------------------------------------------------------------------------------------------
Ndilutus_StarveRockCave_G3174 ACTTATGTACAT------------------------TTCGCAAGTGTGCCGAAAAATTCAATTAGCACGTTGTCCCCTTCCATTTGAATAGCACAAAATCAAAAAAAAAATTCGCTGAATAAAAAATATTGTTAACATACAATTATTTTAATGACTTCTATTCTCATTATTATAAAGAATTGCAAAATCTTACATTGAAATTGCAATGAAAATTACTTTTACTTTAAATATCAAAATAATTTAAATTTGTTGATTTTCTGAACTGCATATACAGTGAAATTAAATCTGTACTTATAAAAATACATTCAAGGTGAAATTAGGAGACCTCTAGACCACGGCCTGATTGGCTTGAATGATGGAAAATTTGGCCCTGGGAATAATTTTGTTTTAGTAAGTATATTTCTTACTGGTCCAACGGTGTTGCCATTTAAGATCCACATCAACCTTGGTCTTGGGTTTCCAATAACTCTGCAACAGAACTTGGCCCAGTCACCTTCAGTGACTACTTGAGGTTCTGGCTTCATAACAAATGTTGGACGGCATTTCTCCTTTGGCATTTCTTCTTCGGTGATTACTCTAAAGGGAAAAGTTAAAAGAAGTTCAATAATAGCCACAGTCATATTTCCTACATGACACACACATATAAAATGATCAGTCATTAACAATTATATTTAAAGTTAACCACATTTAATTTTTTTAATAACTATATTAATGATAATACCTCTGCCAAGATGCCTCCATTTCTGCTATCTTCTGAACTCCGGCCTCCATTGATTTTGGAAGTTGTGTCCTATATTCTAAAAGTCTTGTTGCTAAAGATAAAAAAAATGTTT---------------------------------------------------------------------------------------------------------------------
Nfridelli_LittlePigeon_N262 ACTTATGTACATTTCGCAAGCACAGCATATACGTTCTTCGACAGTGTACCGAAAAATTCAATTAACACGTTGTCCCCTTCCATTTGAATAGCACAAAATCAAAAAAAAAATTCGCTGAATAAAAAATAGTGATAACATGCAATTATTTTAACGATTTCTATTCTCATTATTATAAAGAATTGCAAAATCTTACGTTGAAATTGTAATGAAAATTACTTTTACTTTAAATATCAAAATAATTTTTATTTGTTGATTTTATGAACTGCATAGACAGTGAAATTAAATCTGTACTTATAAAAATACATTCAAGGTGAAATTAGGAGACCCCTAGACCACGGT---------CTGATTGATGGAAAATTTGGCCCTGGGAATAATTTTGTTTTAGAAAGTATATTTCTTACTGGTCCAATGGTGTTGCCATTTAAGATCCACATCAACCTTGGTCTTGGGTTTCCAATAACTCTGCAACAGAACTTGGCCCAGTCACCTTCAGTGACTACTTGAGGTTCTGGCTTCATAACAAATGTTGGACGGCATTTCTCCTTTGGCATTTCTTCTTCGGTGATTACTCTAAAGGAAAAAGTTAAAAGAAGTTCAATAATAGCCACAGTCATATTTCCTACATGACACACACATATAAAATTATCAGTCATGAACAATCATATTTAAATTTAATAATATTTAATTTTTTTAATATCTATATGAATGATAATACCTCTGCCAAGATGCCTCCATTTCCGCTATTTTCTGAACTCCAGCCTCCATTGATTTTGGAAGTTGTGTTCTGTATTCCAAAAGTCTTGTTGCTGAAGATAAAAAAATTGTTTAGATATATTAAGATTAAAGACG-----------------------------------------------------------------------------------------------
Nfurtivus_HugdenBranch_G3175 ACTTACGTACATTTCGCAAGCACAGCATATACGATCTTCGACAGTGTGCTGAAAAATTCAATTAACACGTTGTCCTCTTCCATTTGAATAGCACAAAATCAAAAAAAAAAATCGCTGAATAAAAAATAGTGTTAACATGCAACTATTTTAATGATTTCTATTCTCATTATTATAAAGAATTGCAAAATCTTACATTGAAATTGCAATGAAAATTACTTTTACTTTAAATATCAAAATAATTTTTATTTGTTGATTTTCTGAACTGCATATACAGTGAAAATAAATCTGTACTTATAAAAATACATTCAAGGTGAAATTAGGAGACCCCTAGACCACGGTCTGATTGGCTTGATTGATGGAAAATTTGGCCCTGGGAATAATTTTGTTTTAGTAAGTATATTTCTTACTGGTCCAATGGTGTTGCCATTTAAGATCCACATCAACCTTGGTCTTGGGTTTCCAATAACTCTGCAACAGAACTTGGCCCAGTCACCTTCAGTGACTACTTGAGGTTCTGGTTTCATAACAAATGTTGGACGGCATTTCTCTTTTGGCATTTCTTCCTCGGTGATTACTCTAAAGGGAAAAGTTAAAAGAAGTTCAATAATAGCCACAGTCATATTCGGTACATCATAAGCACATATAAAATTATCAGTCATTAACAATTATATTTAAAGTTAATAATATTTAATTATTTTAATATATATATGAATGATAATACCTCTGCCACGATGCCTCCATTTCCGCTATTTTCTGAACTCCAGCCTCCATTGATTTTGGAAGTTGTGTTCTGTATTCCAAAAGTCTTGTTGCTGAAGATAAAAAAATTGTTTACTTATATTAAGATTAAATACGCTACTTAAATATCTAACAACTTTTTCTAAATGTTTGCACTGAATTTATCAATAAATAAATGCAAACAGTATTACCTTTGACTTTTAGAGTAGTTC
Nfurtivus_RaccoonMtn_N1026 ACTTACGTACATTTCGTAAGCACAGCATATACGATCTTCGACAGTGTGCTGAAAAATTCAATTAACACGTTGTCCTCTTCCATTTGAATAGCACAAAATCAAAAAAAAAAATCGCTGAATAAAAAATAGTGTTAACATGCAACTATTTTAATGATTTCTATTCTCATTATTATAAAGAATTGCAAAATCTTACATTGAAATTGCAATGAAAATTACTTTTACTTTAAATATCAAAATAATTTTTATTTGTTGATTTTCTGAACTGCATATACAGTGAAAATAAATCTGTACTTATAAAAATACATTCAAGGTGAAATTAGGAGACCCCTAGACCACGGTCTGATTGGCTTGATTGATGGAAAATTTGGCCCTGGGAATAATTTTGTTTTAGTAAGTATATTTCTTACTGGTCCAATGGTGTTGCCATTTAAGATCCACATCAACCTTGGTCTTGGGTTTCCAATAACTCTGCAACAGAACTTGGCCCAGTCACCTTCAGTGACTACTTGAGGTTCTGGTTTCATAACAAATGTTGGACGGCATTTCTCTTTTGGCATTTCTTCCTCGGTGATTACTCTAAAGGGAAAAGTTAAAAGAAGTTCAATAATAGCCACAGTCATATTCGGTACATCATAAGCACATATAAAATTATCAGTCATTAACAATTATATTTAAAGTTAATAATATTTAATTATTTTAATATATATATGAATGATAATACCTCTGCCACGATGCCTCCATTTCCGCTATTTTCTGAACTCCAGCCTCCATTGATTTTGGAAGTTGTGTTCTGTATTCCAAAAGTCTTGTTGCTGAAGATAAAAAAATTGTTTACTTATATTAAGATTAAATACGCTACTTAAATATCTAACAACTTTTTCTAAATGTTTGCACTGAATTTATCAATAAATAAATGCAAACAGTATTA----------------------
Ngeorgia_Sittons_N073 -----------------------------------------CAGTGTGCCGAAAAATTCAATTAACACGTTGTCCCCATTCATTTGAATAGCACAGAATCAAACAAAAAATTCGCTGAATCAAAAATAGTGTTAACATTCAATTATTTTAATAATTTTTATTTTCATTATAATAAAGAATTGCAAAATCTTACCTTGAACTTACCTTAAAAATTACTTTTACTTTAAATATCAAAATAATTTTTATTTGTTGATTTTATGAACTGCAGATACAATGAAATTAAATCTGT----ATAAAAATACATTCAAGGTGAAATTAGGAGACCCCTAGACCACGGT---------CTGATTGATGGAAAATTTGGCCCTAGGAATAGTTTTGTTTTAGTAAGTATGTTTCTTACTGGTCCAATGGTATTGCCATTTAAGATCCACATCAACCTTGGTCTTGGGTTTCCAATAACTCTGCAACAGAACTTGGCCCAATCACCTTCAGTGACTACTTGAGGTTCTGGCTTCATAACAAATGTTGGACGGCATTTCTCTTTTGGCATTTCTTCTTCGGTGATTACTCTAAAGAGAAAAGTTAAAAGAAGTTCAATAATAGCCACAGTCATATTCCGTACATCATAAGCACATATAAAATTATCAGTCATTAACAATCATATTTAAAGTTAATAATATTTAATTATTTTAATATCTACATGAATGATAATACCTCTGCCACGATGCCTCCATTTCCGCTATTTTCTGAACTCCAGCCTCCATTGATTTTGGAAGTTGTGTTCTGTATTCCAAAAGTCTTGTTGCTGAAGATAAAATAAAGATTTACTTATATAAAGATTAAATACGCTACTTAAATATCTAACAACTTTGTCTAAATGTTTGCACTGATTTTATCAATAAATAAATGCAAACAGTATTACCTTTGACTTTAAGAGTTGTTC
Ngertschi_CedarCreek_N351 ACTTAGGTACAATTCGCAGGCACGGCATATACGTGCTTCGACAGTGTGCCGAAAAATTCAATTAACACGTTGTCCCCTTTCATCTGAATAGCACAGAATCAAAAAAAAAATTCTCTGCATAAAAAACAGTGTTAACATGCAATTATTTTAATAATTTCTATTCTCATTATTATAAAGAAATACAAAATCTTACGTTGAAATTGCAATGAAAAGTACTTTTATTTTAAATATCAAAATAATTTTTATTTGTTGATTTTATGAACTGCATATACAGTGAAATTAAATCTGTACTTATAAAAATACATTCAAGGTGAAATTAGGAGACCCCTAGACCACGGTCTGATTGGCTTGATCGATGGAAAATTTGTCCCTGGGAATAATTTTGTTATAGTAAGTATATTTCTTACTGGTCCAATGGTGTTGCCATTTAAGATCCACATCAACCTTGGTCTTGGGTTTCCAATAACTCTGCAACAGAACTTGGCCCAATCACCTTCAGTGACTACTTGAGGTTCTGGCTTCATAACAAATGTTGGACGGCATTTCTCCTTTGGCATTTCTTCTTCGGTGATTACTCTAAAGGGAAAAGTTAAAAGAAGTTCAATAATAGCCACAGTCATATTCCGTACATAATACGCACATGAAAAATTATCAGCCATTAACAATCCTATTTAAAGTTATTAATATTTAATTATTTTAATATCCATACGAATGGTAATACCTCTGCCAAGATGCCTCCATTTCCGCTATTTTCTGAACTCCAGCCTCCATTGATTTTGGAAGTTGTGTTCTGTATTCCAAAAGTCTTGTTGCTGAAGATAAAAAAATTGTTTACTTATATTAAGATTAAATACGCAACTTAAATATCTAGCAACTTTGTCTAAATGTTTGCATAGATTTTATCAACAAATAAATGCAAACAGTATTACCCTTGACTTTAAGAGTTGTTC
Ngertschi_FrenchBroad_N968 ACTTAGGTACAATTCGCAGGCACGGCATATACGTGCTTCGACAGTGTGCCGAAAAATTCAATTAACACGTTGTCCCCTTTCATCTGAATAGCACAGAATCAAAAAAAAAATTCTCTGCATAAAAAACAGTGTTAACATGCAATTATTTTAATAATTTCTATTCTCATTATTATAAAGAAATACAAAATCTTACGTTGAAATTGCAATGAAAAGTACTTTTATTTTAAATATCAAAATAATTTTTATTTGTTGATTTTATGAACTGCATATACAGTGAAATTAAATCTGTACTTATAAAAATACATTCAAGGTGAAATTAGGAGACCCCTAGACCACGGTCTGATTGGCTTGATCGATGGAAAATTTGTCCCTGGGAATAATTTTGTTATAGTAAGTATATTTCTTACTGGTCCAATGGTGTTGCCATTTAAGATCCACATCAACCTTGGTCTTGGGTTTCCAATAACTCTGCAACAGAACTTGGCCCAATCACCTTCAGTGACTACTTGAGGTTCTGGCTTCATAACAAATGTTGGACGGCATTTCTCCTTTGGCATTTCTTCTTCGGTGATTACTCTAAAGGGAAAAGTTAAAAGAAGTTCAATAATAGCCACAGTCATATTCCGTACATAATACGCACATGAAAAATTATCAGCCATTAACAATCCTATTTAAAGTTATTAATATTTAATTATTTTAATATCCATACGAATGGTAATACCTCTGCCAAGATGCCTCCATTTCCGCTATTTTCTGAACTCCAGCCTCCATTGATTTTGGAAGTTGTGTTCTGTATTCCAAAAGTCTTGTTGCTGAAGATAAAAAAATTGTTTACTTATATTAAGATTAAATACGCAACTTAAATATCTAGCAACTTTGTCTAAATGTTTGCATAGATTTTATCAACAAATAAATGCAAACAGTATTACCCTTGACTTTAAGAGTTGTTC
Ngertschi_HickoryNutGap_N810 ACTTATGTACATTTCGCAGGCACGGCATATACGTTCCTCGACAGTGTGCCGAAAAATTCAATTAACACGTTGTCCCCTTTCATTTGAAAAGCACAGAATCAAAAAAAAAATTTGAACAAAAAAAAACAGTGTTAACATGCAATTATTTTAATAATTTCTATTCACATAATTATAAAGAAATACAAAATCTTACGTTGAAATTGCAATGAAAAGTACTTTTATTTTAAATATCAAAATAATTTTTATATGTTTATTTTATGAACTGCATATACAGTGAAATTAAATCTGTACTTATAAAAATACATTCAAGGTGAAATTAGGAGACCCCTAGACCACGGTCTGATTGGCTTGATTGATGGAAAATTTGGCCCTGGGAATAATTTTGTTTTAGTAAGTATATTTCTTACTGGTCCAATGGTGTTGCCATTTAAGATCCACATCAACCTTGGTCTTGGGTTTCCAATAACTCTGCAACAGAACTTGGCCCAGTCACCTTCAGTGACTACTTGAGGTTCTGGCTTCATAACAAATGTTGGACGGCATTTCTCCTTTGGCATTTCTTCTTCGGTGATTACTCTAAAGGGAAAAGTTAAAAGAAGTTCAATAATAGCCACAGTCATATTCCGTACATAATACGCACATGAAAAATTATCAGTCATTAACAATCCTATTTAAAGTTATTAATATTTAATTATTTTAATATCCATACGAATGGTAATACCTCTGCCAAGATGCCTCCATTTCCGCTATTTTCTGAACTCCAGCCTCCATTGATTTTGGAAGTTGTGTTCTGTATTCCAAAAGTCTTGTTGCTGAAGATAAAA------------------------------------------------------------------------------------------------------------------------------
Nholsingeri_BrumleyCrk_N916 -----------------AAGCACAGCATATACGTTCTTCGACAGTGTGCCGAAAAATTCAATCAACACGTTGTCCCCTTCCATTTGAATAGCACAAAATCAAAAAAAAAATTCCCTGAATTAAAAATAGTGTTAACATGCAATTATTTTAATGATTTCTATTCTCATTATTCTAAAGAATTGCAAAATCTTACATTGAAATTGCAATGAAAATTACTTTTACTTTAAATATCAAAATAATTTTTATTTGTTGATTTTCTGAACTGCATATACAGTGAAATTAAATCTGTACTTATAAAAATACATTTAAGGTGAAATTAGGAGACCCCTTGACCACGGTCTGATTGGCTTGATTGATAGAAAATTTGGCCCTGGGAATAATTTTGTTTTAGTAAGTATATTTCTTACTGGTCCAATGGTGTTGCCATTTAAGATCCACATCAACCTTGGTCTTGGGTTTCCAATAACTCTGCAACAGAACTTGGCCCAGTCACCTTCAGTGACTACTTGAGGTTCTGGCTTCATAACAAATGTTGGACGGCATTTCTCCTTTGGCATTTCTTCTTCGGTGATTACTCTAAAGGAAAAAGTTAAAA---GTTCAATAATAGCCACAGTCATATTTCCTACATGACACACACATATAAAATGATCAGTCATTAACAATTATATTTAAAGTTAACCATATTTAATTTTTTTAATAACTATATTAATGATAATACCTCTGCCAAGATGCCTCCATTTCTGCTATCTTCTGAACTCCGGCCTCCATTGATTTTGGAAGTTGTGTCCTATATTCTAAAAGTCTTGTTGCTAAAGATAAAAAAAATGTTTATACATATTAAAAATAAATAGGTTAGTTAAATGTATAACAACTTTGTCAAAATGTCTGCACTAATGTTATCAATAAATAAAAGCAAAAAGTATTACCTTTGACT-------------
Nholsingeri_PondCave_N541 ----------------------------------------------TGCCGAAAAATTCAATTAACACGTTGTCCCCTTCCATTTGAATAGCACAAAATCAAAAAAAAAATTCGCTGAATTAAAAATAGTGTTAACATGCAATTATTTTAATGATTTCTATTCTCATTATTGCAAAGCAATGCAAAATCTTACATTGAAATTGCAATGAAAATTACTTTTACTTTAAATATCAAAATAATTTTTATTTGTTGATTTTCTGAACTGCATATGCAGTGAAATTAAATCTGTACTTATAAAAATACATTTAAGGTGAAATTAGAACACCCCTAGACCACGGTCTGATTGGCTTGATTGATGTAAAATTTGGCCCTGGGAATAATTTTGTTTCAGTAAGTATATTTCTTACTGGTCCAATGGTGTTGCCATTTAAGATCCACATCAACCTTGGTCTTGGGTTTCCAATAACTCTGCAACAGAACTTGGCCCAGTCACCTTCAGTGACTACTTGAGGTTCTGGCTTCATAACAAATGTTGGACGGCATTTCTCCTTTGGCATTTCTTCTTCGGTGATTACTCTAAAGGGAAAAGGGAAAAGAAGATCAATAATAGCCACAGTCATATTTCCTACATGACACACACACATAAAATTATCAGTCATTAACAATTATATTTAAAGTTAACCACATTTAATTTTTTTAATAACTATATTAATGATAATACCTCTGCCAAGATGCCTCCATTTCTGCTATCTTCTGAACTCCGGCCTCCATTGATTTTGGAAGTTGTGTCCTATATTCTAAAAGTCTTGTTGCTAAAGATAAAA---------ATACATATTAAAAATAAATAGGTTAGTTAAATGTTTAACAACTTTGTCAAAATGGCTGCACTAATTTTATCAATAAATAAAAGCAAAAAGTATTACCTTT-----------------
Njonesi_CaveSpringCave_N390 ACTTATGTACATTTCGCAAGCACAGCATATACGTTCTTCGACAGTGTACCGAAAAATTCAATTAACACGTTGTCCCCTTCCATTTGAATAGCACAAAACCAAAAAGAAAATTCGCTGAATAAAAAATAGTGATAACATGCAATTATTTTAACGATTTCTATTCTCATTATTATAAAGAATTGCAAAATCTTACGTTGAAATTGCAATGAAAATTACTTTTACTTTAAATATCAAAATAATTTTTATTTGTTGATTTTATGAACTGCATAGACAGTGAAATTAAATCTGTACTTATAAAAATACATTCAAGGTGAAATTAAGAGACCCCTAGACCACGATATGATTGGCCTGATTGATGGAAAATTTGGCCCTGGGAATAATTTTGTTTTAGTAAGTATATTTCTTACTGGTCCAATGGTGTTGCCATTTAAGATCCACATCAACCTTGGTCTTGGGTTTCCAATAACTCTGCAACAGAACTTGGCCCAGTCACCTTCAGTGACTACTTGAGGTTCTGGCTTCATAACAAATGTTGGACGGCATTTCTCCTTTGGCATTTCTTCTTCGGTGATTACTCTAAAGGGAAAAGTTAAAAGAAGTTCAATAATAGCCACAGTCATATTTCCTACATGACACACACATATAAAATTATCAGTCATGAACAATCATATTTAAATTTAATAATATTTAATTTTTTTAATATCTATATGAATGATAATACCTCTGCCAAGATGCCTCCATTTCCGCTATTTTCTGAACTCCAGCCTCCATTGATTTTGGAAGTTGTGTTCTGTATTCCAAAAGTCTTGTTGCTGAAAATAAAAAAATTGTTTAGATATATTAAGATTAAAGACGCTACTTAAATATCTAACAACTTTGTCTAAATGTTTGCACTGATTTTATCAATAAATAAATGCAAACAGTATTACCTTTGACTTTAAGAGTTGTTC
Nlowderi_ChestnutBranch_N731 ACTTATGTACATTTCGCAGGTACAGCATATACGTTCTTCGACAGTGTACCGAAAAATTCAATTAACACGTCGTCCCCTTTCAATTGAATAGCACAGAATTCAAAAAAAAATTCGCTGAATAAAAAATAATGTTAACATGCAATTATTTTAATAATTTCTATTCTCATTATTATAAAGAATTGCAAAATCTTACGTTGCAATTGCAAAGAAAATTACTCTTACTTTAAATATCAAAATAATTTGTATTAGTTGATTTTATGAACTGCATATACAGTGAAATTAAATCTGTGCTTTTAAAAATACATTCAAGGTGAAATTAGGAGACCTCTAGGTGACGGT---------CTGATTGATGGCAAATTTGACCCTAGGAATAGTTTTGTTTTAGTAAGTATATTTCTTACTGGTCCAATGGTGTTGCCATTTAAGATCCACATCAACCTTGGTCTTGGGTTTCCAATAACTCTGCAACAGAACTTGGCCCAGTCACCTTCAGTGACTACTTGAGGTTCTGGCTTCATAACAAATGTTGGACGGCATTTCTCCTTTGGCATTTCTTCTTCGGTGATTACTCTAAAGGAAAAAAATAAAAGAAGTTCAATAATAGCCACAGTCATATTCCCTACATAATATGCACATATAAAATTATCAGTCATGAACAATCATATTTAAATTTAGTAATATTTCATTCTTTTAATA--------------------------------------------------------------------------------------------------------------------------------------------------------------------------------------------------------------------------------------------------------
Nlowderi_upperFiresCreek_N820 ------------------------------------------------------------------------------------------------------------------------------------------------------------------CTCATTATTATAAAGAATTGCAAAATCTTACGTTGCAATTGCAATGAAAATTACTTTTACTTTAAATATCAAAATAATTTTTATTAGTTGATTTTATGAACTGCATAAACAGTGAAATTAAATCTGTGCTTATAAAAATAATTTCAAGGTGAAATTAGGAGACCTCTAGGTCACGGT---------CTGATTGATGGAAAATTTGACCCTAGGAATAGTTTTGTTTTAGTAAGTATATTTCTTACTGGTCCAATGGTGTTGCCATTTAAGATCCACATCAACCTTGGTCTTGGGTTTCCAATAACTCTGCAACAGAACTTGGCCCAGTCACCTTCAGTGACTACTTGAGGTTCTGGCTTCATAACAAATGTTGGACGGCATTTCTCCTTTGGCATTTCTTCCTCGGTGATTACTCTAAAGGGAAAAGTTAAAAGAAGTTCAATAATAGCCACAGTCATATTCCCTACATAATATGCACATATAAAATTATCAGTCATGAACAATCATATTTAAATTTAGTAATATTTCATTCTTTTGATATCTATATGAATGATAATACCTCTGCCAAGACGCCTCCATTTCCGCTATTTTCTGAACTCCAGCCTCCATTGATTTTGGAAGTTGTGTTCTGTATTCCAAAAGTCTTGTTGCTGAAGATAAAAAAATTGTTTAGATATATTAAGATTAAGTACGCTACTTAAATATCTATCAACTTTGTTTAAATGGCTGTACTAATTTTATAAATAAATAAAAGCAAAAAGTATTACCTTTGACTTTTAGAGTTGTTC
Nlula_BeeRockCave_G2091 ACTTATGTACATTTCGCTACGTTCGCATATACTTTCTTCGACAGTGTGCCGAAAAATTCGATTAACACGTTGTCCCCATTCATTTGAATAGCACAGAATCAAACAAAAAATTCGCCGAATCAAAAATAGTGTTAACATTCAATTATTTTAATAATTTTTATTTTCATTATAATAAAGAATTGCAAAATCTTACCTTGAAATCGCAATAAAAATTACTTTTACTTTAAATATCAAAATAATTTTTATTTGTTGATTTCATGAACTGCATATACAATGAAATTAAATCTGT----ATAAAAATACATTCAAGGTGAAATTAGGAGACCCCTAGACCACGGT---------CTGATTGATGGAAAATTTGGTCCTAGGAATAGTTTTGTTTTAGTAAGTATGTTTCTTACTGGTCCAATGGTGTTGCCATTTAAGATCCACATCAACCTTGGTCTTGGGTTTCCAATAACTCTGCAACAGAACTTGGCCCAATCACCTTCAGTGACTACTTGAGGTTCTGGCTTCATAACAAATGTTGGACGGCATTTCTCTTTTGGCATTTCTTCTTCGGTGATTACTCTA-----AAAAGTTAAAAGAAGTTGAATAATAGCCACAGTCATATTCCGTACATCATAAGCACATATAAAATTATCAGTCATTAACAATCATATTTAAAGTTAATAATATTTAATTATTTTAATATCTATATGAATGATAATACCTCTGCCACGATGCCTCCATTTCCGCTATTTTCTGAACTCCAGCCTCCATTGATTTTGGAAGTTGTGTCCTGTATTCCAAAAGTCTTGTTGCTGAAGATAAAAAAATTGTTTACTTATATTAAGATTAAATACGCTACTTAGATATCTAACAACTTTGTCTAAATGTTTGCGCTGATTTTATCAATAAATAAATGCAAACAGTATTACCTTTGACTTTAAGAGTTGTTC
Nlula_LulaFallsCave_G2084 ACTTATGTACATTTCGCTACGTTCTCATATACTTTCTTCGACAGTGTGCCGAAAAATTCGATTAACACGTTGTCCCCATTCATTTGAATAGCACAGAATCAAACAAAAAATTCGCCGAATCAAAAATAGTGTTAACATTCAATTATTTTAATAATTTTTATTTTCATTATAATAAAGAATTGCAAAATCTTACCTTGAAATCGCAATAAAAATTACTTTTACTTTAAATATCAAAATAATTTTTATTTGTTGATTTCATGAACTGCATATACAATGAAATTAAATCTGT----ATAAAAATATATTCAAGGTGAAATTAGGAGACCCCTAGACCACGGT---------CTGATTGATGGAAAATTTGGTCCTAGGAATAGTTTTGTTTTAGTAAGTATGTTTCTTACTGGTCCAATGGTGTTGCCATTTAAGATCCACATCAACCTTGGTCTTGGGTTTCCAATAACTCTGCAACAGAACTTGGCCCAATCACCTTCAGTGACTACTTGAGGTTCTGGCTTCATAACAAATGTTGGACGGCATTTCTCTTTTGGCATTTCTTCTTCGGTGATTACTCTA-----AAAAGTTAAAAGAAGTTGAATAATAGCCACAGTCATATTCCGTACATCATAAGCACATATAAAATTATCAGTCATTAACAATCATATTTAAAGTTAATAATATTTAATTATTTTAATATCTATATGAATGATAATACCTCTGCCACGATGCCTCCATTTCCGCTATTTTCTGAACTCCAGCCTCCATTGATTTTGGAAGTTGTGTCCTGTATTCCAAAAGTCTTGTTGCTGAAGATAAAAAAATTGTTTACTTATATTAAGATTAAATACGCTACTTAGATATCTAACAACTTTGTCTAAATGTTTGCGCTGATTTTATCAATAAATAAATGCAAACAGTATTACCTTTGACTTTAAGAGTTGTTC
Nmimus_NealsSink_N329 ACTTATGTACATTTCGCAAGCACAGCATATACGTTCTTCGACAGTGTGCCGAAAAATTAATTTAACACGTTGTCCCCTTCCATTTGAATAGCACAAAATCAAAAAAAAAAATCGCTGAATAAAAAATAGTGTTAACATGTAATTCTTTTAATGATTTCTATTCTCATTATTATAAATAATTGCAAAATCTTACATTGAAATTGCAATGAAAATTACTTTCACTTCAAATATCAAAATAATTTTTATTTGTTGATTTTCTGAACTGCATATACAGTGAAATTAAATTTGTACTTATAAAAATACATTTAAGGTGAAATTAGGAGACCCCTAGACCACGGTCTGATTGGCTTCATTGGTGGAAAATTTGGCCCTGGGAATAATTTTGTTTCAGTAAGTATATTTCTTACTGGTCCAATGGTGTTGCCATTTAAGATCCACATCAACCTTGGTCTTGGGTTTCCAATAACTCTGCAACAGAACTTGGCCCAGTCACCTTCAGTGACTACTTGAGGTTCTGGCTTCATAACAAATGTTGGACGGCATTTCTCCTTTGGCATTTCTTCTTCGGTGATTACTCTAAAGGGAAAAGTTAAAAGAAGTTCAATAATATCCACAGTCATATTTCCTACATGACACACACATATAAAATGATCAGTCATTAACAATTATATTTAAAGTTAACCACATTTAACTTTTTTAATAACTATATTAATGATAATACCTCTGCCAAGATGCCTCCATTTCTGCTATCTTCTGAACTCCGGCCTCCATTGATTTTGGAAGTTGTGTCCTATATTCTAAAAGTCTTGTAGCTAAAGATAAAAAAAATGTTTATACATATTAAAAATAAATAGGTTAGTTAAATGTATAGCAACTTTGTCAAAATGACTGCACTAATTTTATCAATAAATAAAAGCAAAAAGTATTACCTTTGACTTTTAGAG------
Nmimus_Straleys_N625 ACTTATGTACATTTCGCAAGCACAGCATATACGTTCTTCGACAGTGTGTCGAAAAATTCATTTAACACGTTGTCCCCTTCCATTTGAATAGCACAAAATCAAA-AAAAAAATCGCTGAATAAAAAATAGTGTTAACATGCAATTCTTTTAATGATTTCTATTATCATTATTATAAATAATTGCAAAATCTTACATTGAAATTGCAATGAAAATTTCTTTCACTTTAAATATCAAAATAATTTTTATTTGTTGATTTTCTGAACTGCATATACAGTGAAATTAAATCTGTACTTATAAAAATACATTTAAGGTGAAATTAGGAGACCCCTAGACCACGGTCTGATTGGCTTGATTGGTGGAAAATTTGGCCCTGGGAATAATTTTGTTTTAGTAAGTATATTTCTTACTGGTCCAATGGTGTTGCCATTTAAGATCCACATCAACCTTGGTCTTGGGTTTCCAATAACTCTGCAACAGAACTTGGCCCAGTCACCTTCAGTGACTACTTGAGGTTCTGGCTTCATAACAAATGTTGGACGGCATTTCTCCTTTGGCATTTCTTCTTCGGTGATTACTCTAAAGGGAAAAGTTAAAAGAAGTTCAATAATAGCCACAGTCATATTTCCTACATGACACACACATATAAAATGATCAGTCATTAACAATTATATTTAAAGTTAACCACATTTAATTTTTTTAATAACTATATTAATGATAATACCTCTGCCAAGATGCCTCCATTTCTGCTATCTTCTGAACTCCGGCCTCCATTGATTTTGGAAGTTGTGTCCTATATTCTAAAAGTCTTGTAGCTAAAGATAAAAAAAATGTTTATACATATTAAAAATAAATAGGTTAGTTAAATGTATAGCAACTTTGTCAAAATGGCTGCACTAATTTTATCAATAAATAAAAGCAAAAAATATTACCTTTGACTTTTAGAGTAGTTC
Nnasicus_CaneyFork_N171 -------------------------------------------------------------------------------------------------------------------------------------------------------------------------------------------TCTTACGTTGAAATTGCAATGAAAATTACTTTTACTTTAATTATCAAAATAATTTTTATTTGTTGGTTTTATGAACTGCATATACAGTGAAATTAAATCTGTACTTATAAAAATACATTCAAGGTGAAATTAGGAGACCCCTAGACCACGGTCTGATTGGCTTGATTGATGGAAAATTTGGCCCTGGGAATAATTTTGTTTTAGTAAATATATTTCTTACTGGTCCAATGGTGTTCCCATTTAAGATCCACATCAACCTTGGTCTTGGGTTTCCAATAACTCTGCAACAGAACTTGGCCCAGTCACCTTCAGTGACTACTTGAGGTTCTGGCTTCATAACAAATGTTGGACGGCATTTCTCCTTTGGCATTTCTTCTTCGGTGATTACTCTAAAGGGAAAAGTTGAAATAATCTCAATAATAGCCACAGTCATATTCCGTACATAATACGCACATATAAAATGATCAGTCATAAACAGTCATATTTAAAGTTAATAATGTTTAATTATTTTAATATCTATTTGAATGATAATACCTCTGCCAAGATGCCTCCATTTCCGCTATTTTCTGAACTCCAGCCTCCATTGATTTTGGAAGTTGTGTTCTGTATTCCAAAAGTCTTGTTGCTGAAGATAAAAAAATTGTTTACTTATATTCAGATTAAATACGCAACTTAAATATCTAACATCTGTGTC-------------TGATTTTATCAATAAATAAATGCAAACAGTATTACCTTTGACTTTAAGAGTTGTTC
Nnasicus_ConnosteeFalls_N696 ACTTATGTATATTTCGCAGGCACAGCATATACGTTCTTCGACAGTGTGCCGAAAAATTCAATTAACACGTTGTCCCCTTTAATTTGAATAGCACAGAATCAAAAAAAAAATTCGCTGAATAAAAAATAGTGTTAACATGCAATTATTTTAATAATTTCTATTCTCATTATTATAAAGAATTGCAAAATCTTACGTTGAAATTGCAATGAAAATTACTTTTACTTTAATTATCAAAATAATTTTTATTTGTTGATTTTATGAACTGCATATACAGTGAAATTAAATCTGTACTTATAAAAATACATTCAAGGTGAAATTAGGCGACCCCTAGACCACGGTCTGATTGGCTTGATTGATGGAAAATTTGGCCCAGGGAATAATTTTGTTTTAGTAAGTATATTTCTTACTGGTCCAATGGTGTTGCCATTTAAGATCCACATCAACCTTGGTCTTGGGTTTCCAATAACTCTGCAACAGAACTTGGCCCAGTCTCCTTCAGTGACTACTTGAGGTTCTGGCTTCATAACAAATGTTGGACGGCATTTCTCCTTTGGCATTTCTTCTTCGGTGATTACTCTAAAGGGAAAAGTTAAAAGAAGCTCAACAATAGCCACAGTAATATTCCGTACATAATACGCACATATAAAATTATCAGTCATTAACAATCCTATTTAAAGTTAATAATATTTAATTATTTTAATATCTATTTGAATGATAATACCTCTGCCAAGATGCCTCCATTTCCGCTATTTTCTGAACTCCAGCCTCCATTGATTTTGGAAGTTGTGTTCTGTATTCCAAAAGTCTTGTTGCTGAAGATAAAAAAATTGTTTACTTATATTAAGATTAAATACGCTACATAAATATCTAACAACTTTGTCTAAATGTTTGCACTGATTTTATCAATAAATAAATGCAAAAAGTATTACCTTTGACTTTAAGAGTTGT--
Nnasicus_CoweeTrain_N189 ACTTATGTACATTTCGCAGGCACAGCATATACGTTCTTCGACAGTGTGCCGAAAAATTCAATTAACACGTTGTCCCCTTTAATTTGAATAGCACAGAATCAAAAAAAAAATTCGCTGAATAAAAAATAGTGTTAACATGCAATTATTTTAATAATTTCTATTCTCATTATTTTAAAGAATTGCAAAATCTTACATTGAAATTGCACTGAAAATTACTTTTACTTTAATTATCAAAATAATTTTTATTTGTTGATTTTATGAACTGCATATACAGTGAAATTAAATCTGTACTTATAAAAATACATTCAAGGTGAAATTAGGAGACCCCTAGACCACGGTCTGATTGGCTTGATTGATGGAAAATTTGGCCCTGGGAATAATTTCGTTTTAGTAAGTATATTTCTTACTGGTCCAATGGTGTTGCCATTTAAGATCCACATCAACCTTGGTCTTGGGTTTCCAATAACTCTGCAACAGAACTTGGCCCAGTCACCTTCAGTGACTACTTGAGGTTCTGGCTTCATAACAAATGTTGGACGGCATTTCTCCTTTGGCATTTCTTCTTCGGTGATTACTCTAAAGGGAAAAGTTGAAAGAATCTCAATAATAGCCACAGTCATATTCCGTACATAATACGCACATATAAAATTAACAGTCA----------TATTTAAAGTTAATAATGTTTAATTATTTTAATATCTATTTGAATGATAATACCTCTGCCAAGATGCCTCCATTTCCGCTATTTTCTGAACTCCAGCCTCCATTGATTTTGGAAGTTGTGTTCTGTATTCCAAAAGTCTTGTTGCTGAAGATAAAAAAATTGTTTACTTATATTCAGATTAAATACGCAACTTAAATATCTCACATCTGTGTC-------------TGATTTTATCAATAAATAAATGCAAACAGTATTACCTTT-----------------
Npaynei_Grindstaff_N646 --------------------------------------------------------------------------------------------------------------------------------------------------------------------------------------------------------------------------------------------------------GTTGATTTTCTGAACTGCATATACAGTGAAATTAAATCTGTACTTATAAAAATACATTCAAGGTGAAATTAGGAGACCCCTAGACCACGGTCTGATTGGCTTGATTGATGGAAAATTTGACCCTGGGAATAATTTTGTTTTAGTAAGTATATTTCTTACTGGTCCAATGGTGTTGCCATTTAAGATCCACATCAATCTTGGTCTTGGGTTTCCAATAACTCTGCAACAGAACTTGGCCCAGTCACCTTCAGTGACTACTTGAGGTTCTGGCTTCATGACAAATGTCGGACGGCATTTCTCTTTTGGCATTTCTTCTTCGGTGATTACTCTAAAGGGAAAAGTTAAAAGAAGTTCAATAATAGCCACAGTCACA----------------CACATATAAAATGATCAGTCATTAACAATTATATTTAAAGTTAACCACATTTAATTTTTTTAATAACTATATTAATGATAATACCTCTGCCAAGATGCCTCCATTTCTGCTATCTTCTGAACTCCGGCTTCCATTGATTTTGGAAGTTGTGTCCTATATTCTAAAAGTC------------------------------------------------------------------------------------------------------------------------------------------------
Npaynei_NorrisDamCave_N348 ----------------------------------------------------------------------------------TTTGAATAGCACAAAATCAAAAAAAAAATTCGCTGAATATAAAATAGTGTTAACATGCAATTATTTTAATTACTTCAATTCTCATTATTATAAAGAATTGCAAAATCTTACATTGAAATTGCAATGAAAATTACTTTTACTTTAAATATCAAAATAATTTTTATTTGTTGATTTTCTGAACTGCATATACAGTGAAATTAAATCTGTACTTATAAAAATACATTCAAAGTGAAATTAGGAGACCCCTAGACCACGGTCTGATTGGCTTGATTGATGGAAAATTTGGCCCTGGGAATAGTTTTGTTTTAGTAAGTATATTTCTTACTGGTCCAATGGTGTTGCCATTTAAGATCCACATCAATCTTGGTCTTGGGTTTCCAATAACTCTGCAACAGAACTTGGCCCAGTCACCTTCAGTGACTACTTGAGGTTCTGGCTTCATGACAAATGTCGGACGGCATTTCTCCTTTGGCATTTCTTCTTCGGTGATTACTCTAAAGGGAAAAGTTAAAAGAAGTTCAATAATAGCCACAGTCACA------ACATGACACACACATATAAAATGATCAGTCATTAACAATTATATTTAAAGTTAACCACATTTCATTTTTTTAATAACTATATTAATGATAATACCTCTGCCAAGATGCCTCCATTTCTGCTATCTTCTGAACTCCGGCCTCCATTGATTTTGGGAGTTGTGTCCTATATTCTAAAAGTCTTGTTGCTAAAGATAAAAAAAATGTTTATACATATTAAAAATAAATAGGTTAGTTAAATGTATAACAACTTTGTCAAAATGGCTGCACTAAGTTTATCAATAAATAAAAGCAAAAAGTATTACCTTTGACTTTTAGAG------
Npaynei_UnakaMtns_N943 ACTTATGTACATTTCGCAAGAACAGCATATACGTTCTTCGACAGTGTGCCGAAAAATTCAATTAACACGTTGTCCCCTTCCATTTGATTAGCACAAAATCAAAAAAAAAATTCGCTGAATAAAAAATAGTGTTAACATGCAATTATTTTAATGACTTCTATTCTCATTATTATAAAGAATTGCAAAATCTTACATTGAAATTGCAATGAAAATTACTTTTACTTTAAATATCAAAATAATTTTTATTTGTTGATTTTCTGAACTGCATATACAGTGAAATTAAATCTGTACTTATAAAAATACATTCAAGGTGAAATTAGGAGACCCCTAGACCACGGTCTGATTGGCTTGATTGATGGAAAATTTGGCCCTGGGAATAGTTTTGTTTTAGTAAGTATATTTCTTACTGGTCCAATGGTGTTGCCATTTAAGATCCACATCAATCTGGGTCTTGGGTTTCCAATAACTCTGCAACAGAACTTGGCCCAGTCACCTTCAGTGACTACTTGAGGTTCTGGCTTCATGACAAATGTCGGACGGCATTTCTCCTTTGGCATTTCTTCTTCGGTGATTACTCTAAAGGGAAAAGTTAAAATAAGTTCAATAATAGCCACAGTCACA------ACATGACACACACATATAAAATGATCAGTCATTAACAATTATATTTAAAGTTAACCACATTTCATTTTTTTAATAACTATATTAATGATAATACCTCTGCCAAGATGCCTCCATTTCTGCTATCTTCTGAACTCCGGCCTCCATTGATTTTGGAAGTTGTGTCCTATATTCTAAAAGTCTTGTTGCTAAAGATAAAAAAAATGTTTATACATATTAAAAATAAATAGGTTAGTTAAATGTATAACAACTTTGTCAAAATGGCTGCAGTAATTTTATCAATAGATAAAAGCAAAAAGTATTACCTTTGACTTTTAGAGTTGTTC
Npecki_HaskellSims_G3697 ACTTATGAACATTTCGCAGGCACAGGATATACTTTCTCCGACAGTATGCCGAAAAATTTAATTAATACGT-----------ATTAGAATAGCACAGAATGGGGAAAAAAATTCGATGAATAAAAAATAGTGTTAACACACAACTATTTTAATAATTTCTATTCTCATTATTATAAA-----GCAAAATCTCATGCTTGAAATGTAATTAAAATTACTTTTACTTTAAATATCAAAATAATTTTTATTTGTTGATTTTATGAACTGCATATTCAGCGAAATTAAATCTGTACTTATAAGAATAAATTCAAGTTGAAATTAGGAGACCTTCAGGCCACGGTCTGATTGGACGGATTAGTGGAGAATTTGGCCCTGTGATTAGTTTAGTTTTAGTAAGCATATTTCTTACCGGTCCAATGGTGTTCCCATTTAAGATCCACATCAACCTGGGTCTAGGGTTGCCAATAACTCTGCAACAGAACTTGGCCCAGTCACCCTCAGTAACTACTTGAGGTTCTGGCTTCATAACAAAGGTTGGACGGCATCTCTCCTTTGGCATTTCTTCCTCGGTGATTACTCTAGAGGAGAAAGTTATAA---GTTCAATTATAAGCACCGTCATATTTCCCACATGACACACACAAATAAAATTATTAGTCATTACCAGTTATATTTAAAATTAACCACATTTAATTTTTTTAATAACTATATTAATGATAATACCTCTGCCAAGATGCCTCCATTTCTGCTATCTTCTGAACTCCGGCCTCCATTGATTTTGGAAGTTGTGTTCTGTATTCCAAAAGTCTTGTCGCTGGAAATAAAAAAATCGCTTAGATACAGTAAGATTAAATGGGCTACTTAAATATCTAACAACTTTGACAAAATGGCTGCACTAATTTT----ATAAATAGAGGCTAAAG-TATTACCTTTGACTTTTAGAGTTGTTC
Npecki_HurricaneMazeCave_G2100 -----------------------------------------------------------------------------------------------------------------------------------CCAACAT----------------------------TTGTTATGAA-----GCAAAATCTTATGTTGAAATAT-AATTAAAATTACTTTTACTTTAAATATCAAAATAATTTTTATTTGTTGATTTTATGAACTGCATATTCAGTGAAATT-----------------------------C-------------------AGCCACGGTCTGATTGGCCGGATTAGTGGAAAATTTGGCCCTGTGAATAGTTTAGTTTTAGTAAGTATATTTCTTACAGGTCCAATGGTGTTCCCATTTAAGATCCACATCAACCTTGGTCTAGGGTTTCCAATAACTCTGCAACAGAACTTGGCCCAGTCACCTTCAGTGACTACTTGGGGTTCTGGCTTCATAACAAATGTTGGACGACATTTCTCCTTTGGCATTTCTTCTTCGGTGATTACTCTGAAGGAGAAAGTTATAA---GTTCAATTATATGCATCGTCATACTTCCTACATGACACACACATATAAAATTATTAGTCATTAA------------------------------------------------------------------------------------------------------------------------------------------------------------------------------------------------------------------------------------------------------------------------------------------------
Npecki_Monteagle_N062 ACTTATGAACATTTCGCAAGCACAGGATATACTTTCTCCGACAGTATGCCGAAAATTTCAATTAATACGTTCTTACCTTTCATTTGAATAGCACAGAATGAAAAAAAAAATTCGATGAATAAAAAATAGTGTTAACACACAACTATTTTAATAATTTCTATTCTCATTATTATAAA-----GCAAAATCTTATGTTGAAATAT-AATTAAAATTACTTTTTCTTTAAATATCAAAATAATTTTTATTTGTTGATTTTATGAACTGCATATTCAGTGAAATCAAATCTGTACTTATAAGGATAAATTCAAGTTGAAATTAGGAGACCTTTAGGCCATGGTCTGATTGGCCTGATTAATGGAAAATTTGGCCCTGTGAATAATTTAGTTTTAGTAAGTATATTTCTTACCGGTCCAATGGTGTTCCCATTTAAGATCCACATCAACCTTGGTCTAGGGTTTCCAATAACTCTGCAACAGAACTTGGCCCAGTCACCTTCAGTGACTACTTGAGGTTCTGGCTTCATAACAAATGTTGGACGGCATTTCTCCTTTGGCATTTCTTCTTCGGTGATTACTCTAAAGGAGAAAGTTATAA---GTTCAATTATATGCACTGTCATATTTCCCACATCTCACACACATATAAAATTATTAGTCATTAACAGTTATATTTAAAGTTAACCACATTTAATTTTTTTAATAACTATATTAATGATAATACCTCTGCCAAGATGCCTCCATTTCTGCTATCTTCTGAACTCCGGCCTCCATTGATTTTGGAAGTTGTGTTCTGTATTCCAAAAGTCTTGTTGCTGAAAATAAAAAAATTGATTAGATATAGTAAATTTAAATAGGCTACTTAAATATCTAACAACTTTGACAAAATGGCTGCACTAATTTT----ATAAATAGAGGCAAAAG-TATTACCTTTGACTTTTAGAGTTGTTC
Nperlakyi_SChimneys_N1079 -----------------------------TACGTTCTTCGACAGTGTACCGAAAAATTAAATTAACACGTTGTCCCCTTCCATTTGAATAGCACAAAATCAAAAAGAAAATTCGCTGAATAAAAAATAGTGATAACATGCAATTATTTTAACGATTTCTATTCTCATTATTATAAAGAATTGCAAAATCTTACGTTGAAATTGTAATGAAAATTACTTTTACTTTAAATATCAAAATAATTTTTATTTGTTGATTTTATGAACTGCATAGACAGTGAAATTAAATCTGTACTTATAAAAATACATTCAAGGTGAAATTAGGAGACCCCTAGACCACGGTCTGACTGGCCTGATTGATGGAAAATTTGGCCCTTGGAATAATTTTGTTTTAGTAAGTATATTTCTTACTGGTCCAATGGTGTTGCCATTTAAGATCCACATCAACCTTGGTCTTGGGTTTCCAATAACTCTGCAACAGAACTTGGCCCAGTCACCTTCAGTGACTACTTGAGGTTCTGGCTTCATAACAAATGTTGGACGGCATTTCTCCTTTGGCATTTCTTCTTCGGTGATTACTCTAAAGGGAAAAGTTAAAAGAAGTTCAATAATAGCCACAGTCATATTTCCCACATGACACACACATATAAAATTTTCAGTCATGAACAATCATATTTAAATTTAATAATATTTAATTTTTTTAATATCTATATGAATGATAATACCTCTGCCAAGATGCCTCCATTTCCGCTATTTTCTGAACTCCAGCCTCCATTGATTTTGGAAGTTGTGTTCTGTATTCCAAAAGTCTTGTTGCTGAAGATAAA-AAATTGTTTAGATATATTAAGATTAAAGACGCTACTTAAATATCTAACAACTTTGTCTAAATGTTTGCACTGATTTTAT-----------------------------------------------
Nperlakyi_SChimneys_N1080 -------------------------------------------------------------------------------------------------------------------------------------------------------------------------------------------------------------ATGAAAATTAATTTTACTTTAAATATCAAAATAATTTTTATTTGTTGATTTTATGAACTGCATAGACAGTGAAATTAAATCTGTACTTATAAAAATACATTCAAGGTGAAATTAGGAGACCCCTAGACCACGGTCTGACTGGCCTGATTGATGGAAAATTTGGCCCTGGGAATAATTTTGTTTTAGTAAGTATATTTCTTACTGGTCCAATGGTGTTGCCATTTAAGATCCACATCAACCTTGGTCTTGGGTTTCCAATAACTCTGCAACAGAACTTGGCCCAGTCACCTTCAGTGACTACTTGAGGTTCTGGCTTCATAACAAATGTTGGACGGCATTTCTCCTTTGGCATTTCTTCTTCGGTGATTACTCTAAAGGGAAAAGTTAAAAGAAGTTCAATAATAGCCACAGTCATATTTCCCACATGACACACACATATAAAATTATCAGTCATGAACAATCATATTTAAATTTAATAATATTTAATTTTTTTAATATCTATATGAATGATAATACCTCTGCCAAGATGCCTCCATTTCCGCTATTTTCTGAACTCCAGCCTCCATTGATTTTGGAAGTTGTGTTCTGTATTCCAAAAGTCTTGTTGCTGAAAATAAA-AAATTGTTTAGATATATTAAGATTAAAGACGCTACTTAAATATCTAACAACTTTGTCTAAATGTTTGCACTGATTTTATCAATAAATAAATGCAAACAG---------------------------
Nreclusus_Clingmans_N252 ACTTATGTACATTTCGCAGGCACGGCATATACGTTCTTCGACAGTGTGCCGAAAAATTCAATTAACACGTTGTCCCCTTTCATTTGAATAGCACAGAATTCAAAAAAAAATTCGCTGAATAAAAAATAATGTTAACATGCAATTATTTTAATAATTTCTATTCTCATTATTATAAAGAATTTCAAAATCTTACGTCGAAATTGCAATGAAAA------TTACTTTAAATATCAAAATAATTTTTATTTGCTGATTTTATGAACTGCAAATACGATGAAATTAAATTTGTATGTATGAAAATACATTCAAGGTGAAATTAAGAGACCCCTAGACCACTGTCTGATTGGCCTGATTGATGGGAAATTTGGCCCTGGGAATAATTTTGTTTTAGTAAGTATATTTCTTACTGGTCCAATGGTGTTGCCATTTAAGATCCACATCAACCTTGGTCTTGGGTTTCCAATAACTCTGCAACAGAACTTGGCCCAGTCACCTTCAGTGACTACTTGAGGTTCTGGCTTCATAACAAATGTTGGACGGCATTTCTCCTTTGGCATTTCTTCTTCGGTGATTACTCTAAAGGGAAAAGTTAG---AAGTTCAATAATAGCCACAGTCATGATCTCTACATAATACACACATACAAAATTATCGGTCATTAA-AATCATATTTAAAGTTAACTACATTTAATTTTTTTAATGTCTATATTAATGATAATACCTCTGCCAAGATGCCTCCATTTCCGCTATTTTCTGAACTCCAGCCTCCATTGATTTTGGAAGTTGTGTTCTGTATTCCAAAAGTCTCGTTGCTGAAGATAAAGAAATTGTTTATATATATTCAGATTAAATAGGATACTTAAATATATAATAATTTTGTCAAAATGGCTGCATTAATTTTATCAATAAATAAAAGCAAAAAGTATTACCTTTGACTTTTAGAGTTGTTC
Nreclusus_Newfound_N259 ACCTATGTACATTTCGCAGGCACGGCCTATACGTTCTTCGACAATGTGCCGAAAAATTCAATTAACACGTTGTCCCCTTTCATTTGAATAGCACAGAATTCAA-----------------------------------------------------------------------------------------------------------------------------------------------------------------------------------------------------TGTATTCAAGGTGAAATTAGGAGACCCCTAGGAAACGGTCTGATTGGCCTGATTGATGGAAAATTTGGCCCTGGGAATAATTTTGTTTTAGTAAGTATATTTCTTACTGGTCCAATGGTGTTGCCATTTAAGATCCACATCAACCTTGGTCTTGGGTTTCCAATAACTCTGCAACAGAACTTGGCCCAGTCACCTTCAGTGACTACTTGAGGTTCTGGCTTCATAACAAATGTTGGACGGCATTTCTCCTTTGGCATTTCTTCTTCGGTGATTACTCTAAAAG-AAAAGTTAT---AAGTTCAATTATAGCCACAGTCATGATCTCTACATAATACACACATTCAAAATTATCAGTCATTAA-AATCATATTTAAAGTTAGCTACATTTAATTTTTTTAATGTCTATATTAATGATAATACCTCTGCCAAGATGCCTCCATTTCCGCTATTTTCTGAACTCCAGCCTCCATTGATTTTGGAAGTTGTGTTCTATATTCCAAAAGTCTCGTTGCTGAAGATAAAGAAATTGTTTATATATATTCAGATTAAATAGGATACTTAAATATATAACAATTTTGTCAAAATGGCTGCATTAATTTTATCAATAAATA--------------------------------------
Nreclusus_Noland_N1051 ACCTATGTACATTTCGCAGGCACGGCCTATACGTTCTTCGACAGTGTGCCGAAAAATTCAATTAACACGTTGTCCCCTTTCATTTGAATAGCACAGAATTCAA-----------------------------------------------------------------------------------------------------------------------------------------------------------------------------------------------------TGTATTCAAGGTGAAATTAGGAGACCCCTAGGAAACGATCTGATTGGCCTGATTGATGGAAAATTTGGCCCTGGGAATAATTTTGTTTTAGTAAGTATATTTCTTACTGGTCCAATGGTGTTGCCATTTAAGATCCACATCAACCTTGGTCTTGGGTTTCCAATAACTCTGCAACAGAACTTGGCCCAGTCACCTTCAGTGACTACTTGAGGTTCTGGCTTCATAACAAATGTTGGACGGCATTTCTCCTTTGGCATTTCTTCTTCGGTGATTACTCTAAAAGAAAAAGTTAT---AAGTTCAATTATAGCCACAGTCATGATCTCTACATAATACACACATTCAAAATTATCAGTCATTAA-AATCATATTTAAAGTTAACTACATTTAATTTTTTTAATGTCTATATTAATGATAATACCTCTGCCAAGATGCCTCCATTTCCGCTATTTTCTGAACTCCAGCCTCCATTGATTTTGGAAGTTGTGTTCTATATTCCAAAAGTCTCGTTGCTGAAGATAAAGAAATTGTTTATATATATTCAGATTAAAT--------------------------------------------------------------------------------------------------
Nreclusus_Smokemont_N1020 ACCTATGTACATTTCGCAGGCACGGCCTATACGTTCTTCGACAATGTGCCGAAAAATTCAATTAACACGTTGTCCCCTTTCATTTGAATAGCACAGAATTCAA-----------------------------------------------------------------------------------------------------------------------------------------------------------------------------------------------------TGTATTCAAGGTGAAATTAGGAGACCTCTAGGAAACGGTCTGATTGGCCTGATTGATGGAAAATTTGGCCCTGGGAATAATTTTGTTTTAGTAAGTATATTTCTTACTGGTCCAATGGTGTTGCCATTTAAGATCCACATCAACCTTGGTCTTGGGTTTCCAATAACTCTGCAACAGAACTTGGCCCAGTCACCTTCAGTGACTACTTGAGGTTCTGGCTTCATAACAAATGTTGGACGGCATTTCTCCTTTGGCATTTCTTCTTCGGTGATTACTCTAAAAGAAAAAGTTAT---AAGTTCAATTATAGCCACAGTCATGATCTCTACATAATACACACATTCAAAATTATCAGTCATTAA-AATCATATTTAAAATTAGCTACATTTAATTTTTTTAATGTCTATATTAATGATAATACCTCTGCCAAGATGCCTCCATTTCCGCTATTTTCTGAACTCCAGCCTCCATTGATTTTGGAAGTTGTGTTCTATATTCCAAAAGTCTCGTTGCTGAAGATAAAGAAATTGTTTATATATATTCAGATTAAATAGGATACTTAAATATATAACAATTTTGTCAAAATGGCTGCATTAATTTTATCAATA------------------------------------------
Nroanensis_IngramBranch_N926 ------------------------------------------------------------------------------------------------------------------------------TAGTGTTAACATGCAATTATTTTAATGACTTCTATTCTCATTATTATAAAGAATTGCAAAATCTTACATTGAAATTGCAATGAAAATTACTTTTACTTTAAATATCAAAATAATTTTTATTTGTTGATTTTCTGAACTGCATATACAGTGAAATTAAAACTGTACTTATAAAAATACATTCAAGGTGAAATTAGGAGACCCCTAGACCACGGTCTGATTGGCTTGATTGATGGACAATTTGACCCTGGGAATTTTTGTGTTTTAGTAAGTATATTTCTTACTGGTCCAATGGTGTTGCCATTTAAGATCCACATCAATCTTGGTCTTGGGTTTCCAATAACTCTGCAACAGAACTTGGCCCAGTCACCTTCAGTGACTACTTGAGGTTCTGGCTTCATGACAAATGTCGGACGGCATTTCTCCTTTGGCATTTCTTCTTCGGTGATTACTCTAAA---------------------------------------------------------------------------------------------------------------------------------------------------------------------------------------------------------------------------------------------------------------------------------------------------------------------------------------------------------------------------------
Nroanensis_N_CarversGap_N928 ---------------------------------------------------------------------------------------------------------------------------------------------------------------------------------------AAAATCTTACATTGAAATTGCAATGAAAATTACTTTTACTTTAAATATCGAAATAATTTTTATTTGTTGATTTTCTGAACTGCATATACAGTGAAATTAAATCTGTACTTATAAAAATACATTCAAGGTGAAATTAGGAGACCCCTAGACCACGGTCTGATTGGCTTGATTGATGGAAAATTTGGCCCTGGGAATAGTTTTGTTTTAGTAAGTATATTTCTTACTGGTCCAATGGTGTTGCCATTTAAGATCCACATCAATCTTGGTCTTGGGTTTCCAATAACTCTGCAACAGAACTTGGCCCAGTCACCTTCAGTGACTACTTGAGGTTCTGGCTTCATGACAAATGTCGGACGGCATTTCTCCTTTGGCATTTCTTCTTCGGTGATTACTCTAAAGGGAAAAGTTAAAAGAAGTTCAATAATAGCCACAGTCACA------ACATGACACACACATATAA----------CATCAACAATTATATTTAAAGTTAACCACATTTCATTTTTTTAATAACTATATTAATGATAATACCTCTGCCAAGATGCCTCCATTTCTGCTATCTTCTGAACTCCGGCCTCCATTGATTTTGGAAGTTGTGTCCTATATTCTAAAAGTCTTGTTGCTAAAGATAAAAAAAATGTTTATACATATTAAAAATAAATAGGTTAGTTAAATGTATAACAACTTTGTCAAAAGGGCTGCAGTAATTTTATCAATAGATAAAAGCAAAAAGTATTACCTTTGACTTTTAGAGTTGTTC
Nroanensis_RoanHighBluff_N762 -----------------------------------------------------------------------------------------------------------------------------------------------------------------------------------------------------------CAATGAAAATTACTTTTACTTTAAATATCAAAATAATTTTTATTTGTTGATTTTCTGAACTGCATATACAGTGAAATTAAATCTGTACTTATAAAAATACATTCAAGGTGAAATTAGGAGACCCCTAGACCACGGTCTGATTGGCTTGATTGATGGAAAATTTGGCCCTGGGAATAGTTTTGTTTTAGTAAGTATATTTCTTACTGGTCCAATGGTGTTGCCATTTAAGATCCACATCAATCTTGGTCTTGGGTTTCCAATAACTCTGCAACAGAACTTGGCCCAGTCACCTTCAGTGACTACTTGAGGTTCTGGCTTCATGACAAATGTCGGACGGCATTTCTCCTTTGGCATTTCTTCTTCGGTGATTACTCTAAAGGGAAAAGTTAAAAGAAGTTCAATAATAG----------------------------------------------------------------------------------------------------------------------------------------------------------------------------------------------------------------------------------------------------------------------------------------------------------------------------------------------------
Nsheari_BaldRiver_N1168 ACTTATGTACATTTCGCAAGCACAGCATATACGTTCTTCGACAGTGTGCCGAAAAATTCAATTAACACGTTGTCCCCTTCCATTTGAATAGCACAAAATCAAAAAAAAAATTCGCTGAATAAAAAATAGTGTTAACATGCAATTATTTTAATGATTTCTATTCTCATTATTATAAAGAATTGCAAAACCTTACGTTGAAATTGCAATGAAAATGACTGTTACTTTAAATATCAAAATAATTTTTATTTGTCGATTTTATGAACTGCATAGACAGTGAAATTAAATCTGTACTTATAAAAATACATTCAAGGTGAAATTAGGAGACCCCTAGACCACGGTTTGATTGGCCTGATTGATAGAAAATTTGGCCCTCGGAATAATTTTGTTTTAGTAAGTATATTTCTTACTGGTCCAATGGTGTTGCCATTTAAGATCCACATCAACCTTGGTCTTGGGTTTCCAATAACTCTGCAACAGAACTTGGCCCAGTCACCTTCAGTGACTACTTGAGGTTCTGGCTTCATAACAAATGTAGGACGGCATTTCTCCTTTGGCATTTCTTCTTCGGTGATTACTCTAAAGGGAAAAGTTAAAAGAAGTTCAATAATACCCACAGTCATATTTCCTACATGATACACACATATAAAATTATCAGCCATTAACAATTATATATAAAGTTAACCACATTTAAT-CTTTTAATAACTATATTAATGATAATACCTCTGCCAAGATGCCTCCATTTCTGCTATCTTCTGAACTCCGGCCTCCATTGATTTTGGAAGTTGTGTCCTATATTCTAAAAGTCTGGTTGCTAAAGATAAA-AAAATATTTATACACATTAAAAATAAATAGGTTAGTTAAATGTCTAACAACTTTGTTAAAACAGCTGCACTAATTTTATCAATAAATAAAAGCAAAAAGTATTACCTTTGACTTTTAGAGTAGTTC
Nsheari_Cohutta_N826 ACTTATGTACATTTCGCAAGCACAGCATATACGTTCTTCGACAGTGTGCCGAAAAATTCAATTAACACGTTGTCCCTTCTCATCTGAATAGCACAAAATCAAAAAAAAAATTCGCTGAATAAAAAATAGTGTTAACATGCAATTATTTTAATGATTTCTATTCTCATTATTATAAAGAATTGCAAAACCTTACGTTGAAATTGCAATGAAAATTACTTTTACTTTAAATATCAAAATAATTTTTATTTGTTGATTTTATGAACTGCATAGACAGTGAAATTAAATCTGTACTTATAAAAATACATTCAAGGTGAAATTAGGAGACCCCTAGACCACGGTCTGATTGGCCTGATTGATGGAAAATTTGGCCCTCGGAATAATTTTGTTTTAGTAAGTATATTTCTTACTGGTCCAATGGTGTTGCCATTTAAGATCCACATCAACCTTGGTCTTGGGTTTCCAATAACTCTGCAACAGAACTTGGCCCAGTCACCTTCAGTGACTACTTGAGGTTCTGGCTTCATAACAAATGTAGGACGGCATTTCTCCTTTGGCATTTCTTCTTCGGTGATTACTCTAAAGGGAAAAGTTAAAAGAAGTTCAATAATAGCCACAGTCATATTTCCTACATGATACACACATATAAAATTATCAGCCATTAACAATTATATTTAAAGTTAACCACATTTAAT-CTTTTAATAACTATATTAATGATAATACCTCTGCCAAGATGCCTCCATTTCTGCTATCTTCTGAACTCCGGCCTCCATTGATTTTGGAAGTTGTGTCCTATATTCTAAAAGTCTGGTTGCTAAAGATAAA-AAAATATTTATACACATTAAAAATAAATAGGTTAGTTAAATGTCTAACAACTTTGTTAAAACGGCTGCACTAATTTTATCAATAAATAAAAGCAAA------------------------------
Nsheari_JoyceKilmer_N092 -----TGTACATTTCGCAAGCACAGCATATACGTTCTTCGACAGTGTGCCGAAAAATTCAATTAACACGTTGTCCCTTCTCATTTGAATAGCACAAAATCAAAAAAAAAATTCGCTGAATAAAAAATAGTGTTAACATGCAATTATTTTAATGATTTCTATTCTCATTATTTTAAAGAATTGCAAAACCTTACGTTGAAATTGCAATGAAAATTACTTTTACTTTAAATATCAAAATAATTTTTATTTTTTGATTTTATGAACTGCATAGACAGTGAAATTAAATCTGTACTTATAAAAATACATTCAAGGTGAAATTAGGAGACCCCTAGACCACGGTCTGATTGGCCTGATTGATGGAAAATTTGTCCCTCGGAATAATTTTGCTTTAGTAAGTATATTTCTTACTGGTCCAATGGTGTTGCCATTTAAGATCCACATCAACCTTGGTCTTGGGTTTCCAATAACTCTGCAACAGAACTTGGCCCAGTCACCTTCAGTGACTACTTGAGGTTCTGGCTTCATAACAAATGTAGGACGGCATTTCTCCTTTGGCATTTCTTCTTCGGTGATTACCCTAAAGGGAAAAGTTAAAAGAAGTTCAATAATAGCCACAGTCATATTTCCTACATGATACACACATATAAAATTATCAGCCATTAACAATTATATTTAAAGTTAACCACATTTAAT-TTTTTAATAACTATATTAATGATAATACCTCTGCCAAGATGCCTCCATTTCTGCTATCTTCTGAACTCCGGCCTCCATTGATTTTGGAAGTTGTGTCCTATATTCTAAAAGTCTGGTTGCTAAAGATAAA-AAAATATTTATACACATTAAAAATAAATAGGTTAGTTAAATGTTTAACAACTTTGTTAAAACGGCTGCACTAATTTTATCAATAAATAAAAGCAAAAAGTATTACCTTTGACTTTTAGAGTAGTTC
Nsilvanus_Elijay_N395 -------------------------------------------------------------------------------------------------------AAAAAAAATCGCTGAATAAAAAATAGTGTTAACATGCAATTATTTTAATGATTTCTATTCTCATTATTATAAAGAATTGCAAAATCTTACATTGAAATTGCAATGAAAATTACTTTTACTTTAAATATCAAAATAATTTTTATTTGTTGATTTTCTGAACTGCATATACAGTGAAATTAAATCTGTACTTATAAAAATACATTCAAGGTGAAATTAGGAGACCCCTAGACCACAGTCTGATTGGCTTGATTGATGTAAAATTTGGCCCTGGGAATAATTTTGTTTTAGTAAGTATATTTCTTACTGGTCCAATGGTGTTGCCATTTAAGATCCACATCAACCTTGGTCTTGGGTTTCCAATAACTCTGCAACAGAACTTGGCCCAGTCACCTTCAGTGACTACTTGAGGTTCTGGCTTCATAACAAATGTTGGACGGCATTTCTCCTTTGGCATTTCTTCTTCGGTGATTACTCTAAAGGGAAAAGTTAAAAGAGGTTCAATAATAGCCACAGTCATATTTCCTACATGACACACACATATAAAATTATCAGTCATTAACAATTATATTTAAAGTTAACCACATTTAATTTTTTTAATAACTATATTAATGATAATACCTCTGCCAAGATGCCTCCATTTCCGCTATCTTCTGAACTCCGGCCTCCATTGATTTTGGAAGTTGTGTCCTATATTCTAAAAGTCTTGTTGCTAAAGATAAAAAAAATATTTATACATATTAAAAATAAATAGGTTAGTTAAATGTATAACAACTTTGTCAAAATGGCTGCACTAATTTTATCAATAAATAAAAGCAAAAAGTATTACCTTTGACTTTTAGAGTTGT--
Nsilvanus_GermanyCove_N1017 ACTTATGTACATTTAGCAAGCACAGCATATACGTTTGTCGACAGTGTGCCGAAAAATTCAATTAACACGTTGTCCCCTTCCATTTGAATAGCACAAAATCAAAAAAAAAAATTGCTGAATAAAAAATAGTGTTAA-ATGCAATTATTTTAATGATTTATATTCTCATTATTATAAAGAATTGCAAAATCTTACATTGAAATTGCAATGAAAATTACTTTTACTTTAAATTTCAAAATAATTTTTATTTGTTCATTTTCTGAACTGCATATACAGTGAAATTAAATCTGTACTTATAAAAATACATTCAAGGTGAAATTAGGAGACCCCTAGACCACAGTCTGATTGGCTTGATTGATGTAAAATTTGGCCCTGGGAATAATTTTGTTTTAGTAAGTATATTTCTTACTGGTCCAATGGTGTTGCCATTTAAGATCCACATCAACCTTGGTCTTGGGTTTCCAATAACTCTGCAACAGAACTTGGCCCAGTCACCTTCAGTGACTACTTGAGGTTCTGGCTTCATAACAAATGTTGGACGACATTTCTCTTTTGGCATTTCTTCTTCGGTGATTACTCTAAAGGGAAAAGTTAAAAGAAGTTCAATAATAGCCACAGTCATATTTCCT--------------------------------------------TTAAAATTAATAATATTTAATTTTTTTAATATCTATATGAATGATAATACCTCTGCCAAGATGCCTCCATTTCTGCTATCTTCTGAACTCCGGCCTCCATTGATTTTGGAAGTTGTGTCCTATATTCTAAAAGTCTTGTTGCTAATGATAAAAAAAATGTTTAGATATATTAAGATTAAGTACGCTACTTAAATATCTAACAACTTTGTCTAAATGGCTGCACTAATTTTATCAATAAATAAAAGCAAAAAGTATTACCTTTGACTTTTAGAGTAGTTC
Nsilvanus_HeboMtn_N1029 -----------------------------------------------------------------------GTCCCCTTCCATTTGAATAGCACAAAATCAAAAAAAAAATTCGCTGAATAAAAAATAGCGTTAA-ATGCAATTATTTTACTGATTTATATTCTCATTATTATAAAGAATTGCAAAATCTTACATTGAAATTGCACTGAAAATTACTTTTACTTTAAATATCAAAATAATTTTTATTTGTTTATTTTCTGAACTGCATATACAGTGAAATTAAATCTGTACTTATAAAAATACAATCAAGGTGAAATTAGGAGACCCCTAGACCACAGTCTGATTGGCTTGATTGATGTAAAATTTGGCCCTGGGAATAATTTTGTTTTAGTAAGTATATTTCTTACTGGTCCAATGGTATTGCCATTTAAGATCCACATCAACCTTGGTCTTGGGTTTCCAATAACTCTGCAACAGAACTTGGCCCAGTCACCTTCAGTGACTACTTGAGGTTCTGGCTTCATAACAAATGTTGGACGGCATTTCTCCTTTGGCATTTCTTCTTCGGTGATTACTCTAAAAGGAAAAGTTAAAAGAGGTTCAATAATAGCCACAGTCATATTTCCTACATGACACACACATATAAAATTATCAGTCATGAACAATTATATTTAAAGTTAACCACATGTAATTTTTTTAATAACTATATTAATGATAATACCTCTGCCAAGATGCCTCCATTTCCGCTATCTTCTGAACTCCGGCCTCCATTGATTTTGGAAGTTGTGTCCTATATTCTAAAAGTCTTGTTGCTAAAGAAAAAAAAAATGTTTATACATATTAAAAATAAATAGTTTACTTAAATGTATAACAACTTTGTCAAAATGGCTGCACTAATTTTATCAATAAATAAAAGCAAAAAGTATTACCTTTGACTTTTAGAGTTGTTC
Nstupkai_BlowholeWOS_N285 ACTTATGTACATTTCGCAGACACGGCATATACGTTCTTCGACAGTGTGCCGAAAAATTCAATTAACACGTTGTCCCCTTTCATTTGAATAGCACAGAATTGAAAAAAAAATTCGCTGAATAAAAAATAGTGTTAACATGCAATTATTTTAATGATTTCTATTCTCATTATTATAAAGAATTGCAAAACCTTATGTTGAAATTGCAATGAAAATTACTTTTACTTTAAATATCAAAATAATTTTTATTTGTTGATTTTATGAACTGCATAGACCGTGAAATTAAATCTGTACTTATAAAAATACATTCAAGGTGAAATTAGAAGACCCCTAGACCACGGTCTGATTGGCCTGATTGATGGAAAATTTGGCCCTCGGAATAATTTTGTTTTAGTAAGTATATTTCTTACTGGTCCAATGGTGTTGCCATTTAAGATCCACATCAACCTTGGTCTTGGGTTTCCAATAACTCTGCAACAGAACTTGGCCCAGTCACCTTCAGTGACTACTTGAGGTTCTGGCTTCATAACAAATGTTGGACGGCATTTCTCCTTTGGCATTTCTTCCTCGGTGATTACTCTAAAGGGAAAAGTTAAAAGAAGTTCAATAATAGCCACAGTCATATTTCCTACATGACACATACATATAAAATTATCAGTCATTAACAATTATATTTAAAGTTAACCACATTTAATTTTTTTAATAACTATATTAATGATAATACCTCTGCCAAGATGCCTCCATTTCTGCTATCTTCTGAACTCCGGCCTCCATTGATTTTGGAAGTTGCGTCCTATATTCTAAAAGTCTTGTTGCTAAAGATAAAAAAAATATTTATACATATTAAAAATAAATAGGTTAGTTAAATGTATAACAACTTTGTCAAAATG---------------------------------------------------------------
Nstupkai_Blowing_N356 -------------------------------------------------------------------------------------------------------------------------AAAAATAATGTTAACATGCAATTATTTTAATAATTTCTATTCTCATTATTATAAAGAATTGCAAAATCTTACGTCGAAATTGCAATGAAAA------TTACTTTAAATATCAAAATAATTTTTATTTGTTGATTTTGTGAACTGCAAATACGGTGAAATTAAATTTGTATGTATTAAAATACATTCAAGGTGAAATTAGGAGACCCCTAGGAAACGGTCTGATTGGCCTGATTGATGAAAAATTTGGCCCTGGGAATAATTTTGTTTTAGTAAGTATATTTCTTACTGGTCCAATGGTGTTGCCATTTAAGATCCACATCAACCTTGGTCTTGGGTTTCCAATAACTCTGCAACAGAACTTGGCCCAGTCACCTTCAGTGACTACTTGAGGTTCTGGCTTCATAACAAATGTTGGACGGCATTTCTCCTTTGGCATTTCTTCTTCGGTGATTACTCTAAAAG-AAAAGTTAT---AAGTTCAATTATAGCCACAGTCCTGATCTCTACATAATACACACATACAAAATTATCAGTCAGTAA-AATCATATTTAAAGTTAACTACATTTAATTTTTTTAATGTCTATATTAATGATAATACCTCTGCCAAGATGCCTCCATTTCCGCTATTTTCTGAACTCCAGCCTCCATTGATTTTGGAAGTTGTGTTCTGTATTCCAAAAGTCTCGTTGCTGAAGATAAAGAAATTGTTTATATATATGCAGATTAAATAGGATACTTAAATATATAACAATTTTGTCAAAATGGCTGCATTAATTTTATCAATAAATAAAAGCAAAAAGTATTACCTTTGACTTTTAGAGTTGTTC
Nstupkai_LittleRiver_N293 ACTTATGTACATTTCGCAGGCACGGCCTATACGTTCTTCGACAGTGTGCCGAAAAATTCAATTAACACGTTGTCCCCTTTCATTTGAATAGCACAGAATTCAAAAAAAAATTCGCTGAATAAAAAATAATGTTAACATGCAATTATTTTAATAATTTCTATTCTCATTATTATAAAGAATTGCAAAATCTTACGTCGAAATTGCAATGAAAA------TTACTTTAAATATCAAAATAATTTTTATTTGTTGATTTTGTGAACTGCAAATACGGTGAAATTAAATTTGTATGTATTAAAATACATTCAAGGTGAAATTAGGAGACCCCTAGGAAACGGTCTGATTGGCCTGATTGATGGAAAATTTGGCCCTGGGAATAATTTTGTTTTAGTAAGTATATTTCTTACTGGTCCAATGGTGTTGCCATTTAAGATCCACATCAACCTTGGTCTTGGGTTTCCAATAACTCTGCAACAGAACTTGGCCCAGTCACCTTCAGTGACTACTTGAGGTTCTGGCTTCATAACAAATGTTGGACGGCATTTCTCCTTTGGCATTTCTTCTTCGGTGATTACTCTAAAAG-AAAAGTTAT---AAGTTCAATTATAGCCACAGTCCTGATCTCTACATAATACACACATACAGAATTATCAGTCAGTAA-AATCATATTTAAAGTTAACTACATTTAATTTTTTTAATGTCTATATTAATGATAATACCTCTGCCAAGATGCCTCCATTTCCGCTATTTTCTGAACTCCAGCCTCCATTGATTTTGGAAGTTGTGTTCTGTATTCCAAAAGTCTCGTTGCTGAAGATAAAGAAATTGTTTATATATATGCAGATTAAATAGGATACTTAAATATATAACAATTTTGTCAAAATGGCTGCATTAATTTTATCAATAAATAAAAGCAAAAAGTATTACCTTTGACTTTTAGAGTTGTTC
Nstygius_ObeLee_N0656 ACTTATGTACATTTCGCAGGCACAGCATATACTTTCTTCGACAGCGTGCCAAAAAATTCAATTAACACGTTGTCCCCTTTCATTTGAATAGCACAGAATCAAAAAAAAAATTCGCTGAATAAAAAATAGTGTTCACATGCAACTATTTTAATAATTTCTATTCTCATTATCATAAA-----GCAAAATCTTACAATGAAATCG-AATTAAAATTACTTTTACTTTAAATATCAAAATAATTATTATTTGTTGATTTTATGAACTGCATATACAGTGAAATTAAATCTGTACTGATAAAAATATAGTCAAGGTAAAATTAAGAGACTTCTAGGCCATGGTAAAAATGGTATGATTGATGGAAAATTTGGCCCTGTGAATAGTTTTGTTTTAGTAAGTATGTTTTTTACCGGTCCAATGGTGTTCCCATTTAAGATCCACATCAACCTTGGTCTAGGGTTTCCAATTACTCTGCAACAGAACTTGGCCCAGTCACCTTCAGTGACTACTTGAGGTTCTGGCTTCATAACAAATGTTGGACGGCATTTTTCCTTTGGCATTTCTTCTTCAGTGATTACTCTAAAGGGAAAAGTTATAA---GTTCAATTATATCCACCGTTATATTTCCTACATGACACATACATATAAAATTATTAGTCATTAACAGTTATAGTTAAAGTTAACCACATTTAAGTTTTTTAATAACTATATTA---ATAATACCTCTGCCAAGATGCCTCCATTTCCGCTATCTTCTGAACTCCGGCCTCCATTGATTTTGGAAGTTGTGTTCTGTATTCCAAAAGTCTTGTTGCTGAAGATAAAAAAATTGTTTAGATATAGCAAGATTAAATAGGCTACTTAAGTATCTAAAAACTTTGACAAAATGGCTGCACTAATTTTGTCAATAAATAGAAGCAATAAATATTACCTTTGACTTTTAGAGTTGTTC
Nstygius_RavenB_N1022 --------------------CACAGCATATACTTTCTTCGACAGCGTGCCAAAAAATTCAATTAACACGTTGTCCCCTTTCATTTGAATAGCACAGAATCAAAAAAAAAATTCGCTGAATAAAAAATAGTGTTCACATGCAACTATTTTAATAATTTCTATTCTCATTATCATAAA-----GCAAAATCTTACAATGAAATCG-AATTAAAATTACTTTTACTTTAAATATCAAAATAATTATTATTTGTTGATTTTATGAACTGCATATACAGTGAAATTAAATCTGTACTGATAAAAATATAGTCAAGGTAAAATTAAGAGACCTCTAGGACATGGTAAAAATGGCATGATTGATGGAAAATTTGGCCCTGTGAATAGTTTTGTTTTAGTAAGTATGTTTTTTACCGGTCCAATGGTGTTCCCATTTAAGATCCACATCAACCTTGGTCTAGGGTTTCCAATTACTCTGCAACAGAACTTGGCCCAGTCACCTTCAGTGACTACTTGAGGTTCTGGCTTCATAACAAATGTTGGACGGCATTTTTCCTTTGGCATTTCTTCTTCGGTGATTACTCTAAAGGGAAAAGTTATAA---GTTCAATTATATCCACCGTTATATTTCCTACATGACACATACATATAAAATTATTAGTCATTAACAGTTATAGTTAAAGTTAACCACATTTAAGTTTTTTAATAACTATATTAATGATAATACCTCTGCCAAGATGCCTCCATTTCCGCTATCTTCTGAACTCCGGCCTCCATTGATTTTGGAAGTTGTGTTCTGTATTCCAAAAGTCTTGTTGCTGAAGATAAAAAAATTGTTTAGATATAGCAAGATTAAATAGGCTACTTAAGTATCTAAAAACTTTGACAAAATGGCTGCACTAATTTTGTCAATAAATAGAAGCAATAAATATTACCTTTGACTTTTAGAGTTGTTC
Ntempletoni_BaldMtns_N950 ACTTACGTACGTTTCGCAGGCACAGCATATACGCTCTTCAACAGTGTGTCGAAATATTTAATTAACACGTTGTCCTCTTTCAACTGAATAGCACAGAATTCAACAAAAAAATCGCTGAATAAAAAATAATGTTAACATTCAATTATTTTAATAATTTTTATTCTCATTATTATAAAGAATTGCAAAATCTTACGTTGAAATTGCAATGAAAATTACTTTTACTTTAAATATCAAAATAATTTTTATTTGTTGATTTTATGAACTGCATATACAGTGAAATTAAATCTGTACTTATAAAAATACATTCAAGGTGAAATTAGGAGACCCCTAGACCACGGTCTGATTGGCTTGATCGATGGAAAATTTGGCCCTGGGAATAATTTTGTTTTAGTAAGTATATTTCTTACTGGTCCAATGGTGTTGCCATTTAAGATCCACATCAACCTTGGTCTTGGGTTTCCAATAACTCTGCAACAGAACTTGGCCCAGTCACCTTCAGTGACTACTTGAGGTTCTGGCTTCATAACAAATGTTGGACGGCATTTCTCCTTTGGCATTTCTTCTTCGGTGATTACTCTAAAGGGAAAAGTTAAAAGAAGTTCAATAACAGCCACAGTCATATTCCGTACATAATACGCACATGAAAAATTATCAGTCATTAACAATCCTATTTAAAGTTATTAATATTTAATTATTTTAATATCCATACGAATGGTAATACCTCTGCCAAGATGCCTCCATTTCCGCTATTTTCTGAACTCCGGCCTCCATTGATTTTGGAAGTTGTGTTCTGTATTCCAAAAGTCTTGTTGCTGAAGATAAAAAGATTGTTTACTTATATTAAGATTAAATACGCAACTTAAATATCTAACAACTTC------------------------------------------------------------------------
Ntempletoni_ClarksCreek_N945 ----------------------------------------------TGTCGAAATATTTAATTAACACGTTGTCCTCTTTCAACTGAATAGCACAGAATCAAACAAAAAAATCGCTGAATAAAAAATAATGTTAACATGCAATTATTTTAATAATTTTTATTCTCATTATTATAAAGAATTGCAAAATCTTACGTTGAAATTGCAATGAAAATTACTTTTACTTTAAATATCAAAATAATTTTTATTTGTTGATTTTATGAACTGCATATGCAGTGAAATTAAATCTGTACTTATAAAAATACATTCAAGGTGAAATTAGGAGACCCCTAGACCACGGTCTGATTGGCTTGATGGATGGAAAATTTGGCCCCGGGAATAATTTTGTTTTGGTAAGTATATTTCTTACTGGTCCAATGGTGTTGCCATTTAAGATCCACATCAACCTTGGTCTTGGGTTTCCAATAACTCTGCAACAGAACTTGGCCCAGTCACCTTCAGTGACTACTTGAGGTTCTGGCTTCATAACAAATGTTGGACGACATTTCTCCTTCGGCATCTCTTCTTCGGTGATTACTCTAAAGGGAAAAGTTAAAAGATGTTCAATAATAGCCACAGTCATATTCCGTACATAATACGCACATATAAAATTATCAGTCATTAACAATCATATTTAAAGTTAATAATATATAATTATTTTAATATCTATATGGATGATAATACCTCTGCCAAGATGCCTCCATTTCCGCTATTTTCTGAACTCCGGCCTCCATTGATTTTGGAAGTTGTGTTCTGTATTCCAAAAGTCTTGTTGCTGAAGACAAAAAAATTGTTTACTTATATTAAGATTAAATACGCAACTTAAATATCTAACAACTTTGTCTAAATGTTTGCACCGATTTTATCAATAAATAAATGCAAACAGTATTACCTTTGACTTTAAGAGTTGTTC
Ntempletoni_ScronceCreekRd_N1223 ACTTATGTATATTTCGCAGGC-CGGCATATACGTTCTTCGACAGTGTGCCGAAAAATTCAATTAACACGTTGTCCCCTTTCATCTGAATAGCACAGAATCAAAATCAAAATTCGCTGAATAAAAAACAGTGTTAACATGCAATTATTTTAATAATTTCTATTCTCATAATTATAAAGAAATGCAAAATCTTACGTTGAAATTACAATGAAAATTACTTTTACTTTAAATATCAAAATAATTTTTATTTGTTGATTTTATGAACTGCATATACAGTGAAATTAAATCTGTACTTATAAAAATACATTCAAGGTGATATTAGGAGACCCCTAGACCACGGTCTGATTGGCTTGATGGATGGAAAATTTGGCCCCGGGAATAATTTTGTTTTAGTAAGTATATTTCTTACTGGTCCAATGGTGTTGCCATTTAAGATCCACATCAACCTTGGTCTTGGGTTTCCAATAACTCTGCAACAGAACTTGGCCCAGTCACCTTCAGTGACTACTTGAGGTTCTGGCTTCATAACAAATGTTGGACGGCATTTCTCCTTTGGCATTTCTTCTTCGGTGATTACTCTAAAGGGAAAAGTTAAAAGATGTTCAATAATAGCCACAGTCATATTCCGTACATAATACGCACATATAAAATTATCAGTCATGACCAATCATATTTAAAGTTAATAATATTTAATTATTTTAATATCTGTATGGACGATAATACCTCTGCCAAGATGCCTCCATTTCCGCTATTTTCTGAACTCCGGCCTC--------------------------------------------------------------------------------------------------------------------------------------------------------------------------------------
Ntennessensis_LittleStony_N645 -------------------------------------------------------------------------------CCGTTTGAATAGCACAAAATCAAA-AAAAAATTCGCTGAATAAAAAATATTGTTAACATGCAATTATTTTAATGACTTCTATTCTCATTATTATAAAGAATTGCAAAATCTTACATTGAAATTGCAATGAAAATTACTTTTACTTTAAATATCAAAATAATTTTTATTCGTTGATTTTCTGAACTGCATATACAGTGAAATTAAATCTGTACTTATAAAAATACATTCAAGGTGAAATTAGGAGACCTCTAGACCACGGCCTGATTGGCCTGATTGATGGAAAATTTGGCCCTGGGAATAATTTTGTTTTAGTAAGTATATTTCTTACTGGTCCAACGGTGTTGCCATTTAAGATCCACATCAACCTTGGTCTTGGGTTTCCAATAACTCTGCAACAGAACTTGGCCCAGTCACCTTCAGTGACTACTTGAGGTTCTGGCTTCATAACAAATGTTGGACGGCATTTCTCCTTTGGCATTTCTTCTTCGGTGATTACTCTAAAGGGAAAAGTTAAAAGAAGTTCAATAATAGCCACAGTCATATTTCCTACATGACACACACATATAAAATGATCAGTCATTAACAATTATATTTAAAGTTAACCACATTTAATTTTTTTAATAACTATATTAATGATAATACCTCTGCCAAGATGCCTCCATTTCTGCTATCTTCTGAACTCCAGCCTCCATTGATTTTGGAAGTTGTGTCCTATATTCTAAAAGTCTTGTTGCTAAAGATAAAAAAAATGTTTATACATATTAAAAATAAATAGGTTAGTTAAATGTATAACAACTT-------------------------------------------------------------------------
Ntennessensis_Watauga_N1046 ACTTATGTACAT------------------------TTCGCAAGTGTGCCGAAAAATTCAATTAGCACGTTGTCCCCTTCCATTTGAATAGCACAAAATCAAAAAAAAAATTCGCTGAATTAAAAATATTGTTAACATGCAATTATTTTAATGACTTCTATTCTCATTATTATAAAGAATTGCAAAATCTTACATTGAAATTGCAATGAAAATTACTTTTACTTTAAATATCAAAATAATTTTTATTTGTTGATTTTCTGAACTGCATATACAGTGAAATTAAATCTGTACTTATAAAAATACATTCAAGGTGAAATTAGGAGACCTCTAGACCACGGCCTGATTGGCTTGATTGATGGAAAATTTGGCGCTGGGAATAATTTTGTTTTAGTAAGTATATTTCTTACTGGTCCAACGGTGTTGCCATTTAAGATCCACATCAACCTTGGTCTTGGGTTTCCAATAACTCTGCAACAGAACTTGGCCCAGTCACCTTCAGTGACTACTTGAGGTTCTGGCTTCATAACAAATGTTGGACGGCATTTCTCCTTTGGCATTTCTTCTTCGGTGATTACTCTAAAGGGAAAAGTTAAAAGAAGTTCAATAATAGCCACAGTCATATTTCCTACATGACACACACATATAAAATGATCAGTCATTAACAATTATATTTAAAGTTAACCACATTTAATTTTTTTAATAACTATATTAATGATAATACCTCTGCCAAGATGCCTCCATTTCTGCTATCTTCTGAACTCCGGCCTCCATTGATTTTGGAAGTTGTGTCCTATATTCTAAAAGTCTTGTTGCTAAAGATAAAAAAAATGTTTATACATATTAAAAATAAATAGGTTAGTTAAATGTATAACAACTTTGTCAAAATGGCTGCACTAATTTTATCAATAAATAAAAGCAAAAAGTATTACCTTTGACTTTTAGAGTTGTTC
