# Supplementary material for: ﻿New species in old mountains: integrative taxonomy reveals ten new species and extensive short-range endemism in Nesticus spiders (Araneae, Nesticidae) from the southern Appalachian Mountains
Source: Zookeys. 2023 Feb 3;1145:1–130. doi: 10.3897/zookeys.1145.96724 (PMC10208238; doi:10.3897/zookeys.1145.96724)
Supplement: Supplementary material 4 — Input alignments, analysis log files, and output tree files [file zookeys-1145-001_article-96724__-s004.zip › uce-2001152.phy]

 88 546
Nesticella_sp_GH1210 -------------------TACT-------------TGATAAATAT------------------AAATATTATGATTGTGGCATTGCTTGATCTT--------------------------------------TTCCATAGGTTTGTTACACATTTAATGAAGAGAATTCAAAGGGGTCCTGTCCGAGGAATATCTATTAAGCTTCAGGAAGAAGAAAGAGAGCGAAGAGACAACTATGTTCCAGAGGTATCTGCAATTGATATGGATGTCATTGAGGTAGACCCCGATACTGATGAGATGTTGAAACAAATGGTATGTG--------------TTCTGTTACATATCAATGTAGTTCC----CATTCATTGTGATATTTTCCT----------------------------------------------------------------------------------------------------------------------------------------ATGGTCATCTGTTAATTT--------
Nesticus_nahaunus_Mexico_G2881 TTAGCACTTTCTGAAATTTTTTTTTTGTTTTACAC-----------AGTCACTGACCTGTGGTTAAGAGACATGCTTTAGTGGATTTGTTATCTAAGAAGTATGTTTTTATGCCCG---TTCACGAGGTTCTTTTCTTTAGATTCGTTACACATTTAATGAAACGAATCCAGAGGGGCCCTGTCCGAGGTATATCTATTAAGCTCCAGGAAGAAGAGAGAGAGCGAAGGGATAACTATGTACCTGAAGTATCTGCTATTGACATGGACGTCATTGAGGTTGACCCCGACACCGACGAGATGTTGAAACAAATGGTTCGTATGATATTTTGCTAATTTTCTTAAAGAATAGTTTAAATTTTATGCATACATTTCATTTGTGTCCTAATTTAAATGCCAAAAAATGTATTAATTCATGCCTCTGTTTTTTCCATTTTTCAGGTGTAGTTTATAAGACATCTCATAGTGAAGATATTTGTAAAGTGTGGGCTGGTGGAAATTTTTTGTTTTGTTTACAAAGGTATAATGTCTATTGATTCTTTTATTAT
Nsilvestrii_Hellgate_N1108 ------TATTTT-------TTTTTTTTTTTTACTCACTGTTATTGTAATCGTTGAGCCCTTTCTTAGGATAAAAATTATATTAGTACCTCATTCAAAAATTGTCCCCCTGAACC---TTTATAATATTTACTTTTTTTCAGGTTTGTTACACATTTAATGAAAAGAATCCAGAGGGGCCCTGTTCGTGGTATTTCTATTAAACTTCAGGAAGAAGAAAGAGAACGTAGAGATAATTATGTACCAGAAGTATCTGCTATCGATATGGATGTCATTGAGGTTGACCCAGATACTGACGAGATGTTGAAACAAATGGTACGTATAGTACTTGGTTTCTTTTTTTTAATAATTTTTAAGTTGT--TATATGTACCTATTCTAAATCAGTTGTTAAACATCG----ATATATAAAT---------------------------------------------------AATATCGATGTTTATGATATAT---------------------ATTGCACATGAGCGT------------------ATCTAAGT
Narcheri_Cheaha_N023 TTATCTTTTTT-GAAATTTTTTTCTTTTTTTACTCCCAACCAATAT-------GTCTGTTATTC-----------TGGTGTATCTTTATGGTATA-TAGACATGCTTTTATGTCT--TATTCATGGGTTCTTTTTTTTTAGGTTTGTTACACATTTAATGAAACGAATCCAGAGGGGACCTGTCCGAGGTATATCTATCAAGCTTCAGGAAGAAGAGAGAGAACGAAGGGATAACTATGTACCCGAAGTATCCGCTATTGACATGGACGTCATTGAGGTTGACCCCGACACTGACGAAATGTTGAAACAAATGGTTTGTATAACATTTTGATAGTTTTCTTAAACAATAATTTAAATTT--CACATACTTTTCATTTATGTTCTACTTTGAATGCCCAAAAATTCATTAATTCACACCTTAA-TTTTTCCAATTTGATGGTGTAATAAATTTAACATCTAATATTGGAGATAGCTGCATAGTATGACTTAGAAAATACATGAGAGAATGCTTTCAAAAATATAATCAAATTAGACCTATTCATTGT
Narcheri_MillShoalCreek_N727 -------------------------------------AACCAATAT-------GTCTGTTATTC-----------TGGTGTATCTTTATGGTATA-TAGGCATGCTTTTATGTCTGTTATTCATGGGTTCTTTTTTTTTAGGTTTGTTACACATTTAATGAAACGAATCCAGAGGGGACCTGTCCGAGGTATATCTATCAAGCTTCAGGAGGAAGAGAGAGAACGAAGGGATAACTATGTACCCGAAGTATCCGCTATCGACATGGACGTCATTGAAGTTGACCCCGACACTGACGAAATGTTGAAACAAATGGTTCGTATAACATTTTGAAAGTTTTCTTAAACAATAATTTAAATTT--CACATACATTTCATTTATGTTCTACTTTGAATGCCC-----------------------------------------------------------------------------------------------------------------------------------------------------
Nbarri_Bishop_N1072 ------------AATATTTTTTTTTTTTTTTACAGCCAACCAATATAGGGCTTGGCCCTTGTTTTAAAAGGATGCCTGCATAA-TTTTTTGTCTG--AGGTATGCTTTTTTGTCTGTTATTCATGAGGTTCTTTTTTTTAGGTTTGTTACACATTTAATGAAACGAATCCAGAGGGGACCTGTCCGAGGTATATCTATCAAGCTTCAGGAAGAAGAGAGAGAACGAAGGGATAACTATGTACCCGAAGTGTCCGCTATTGACATGGATGTCATTGAGGTTGACCCCGACACTGACGAAATGTTGAAACAAATGGTTTGTATAACGTTTTGCTAGTTTTCTTAAACAGTAGTTTAAATTTCACACATACATTTCATTTGTGTCCTATTTGAAATGCCTAAAAATTTATTATTCCACACCTCTAGTTCTT-------GAAGGTGTCATATGTTAAATATCTCATAGTGAACATACCTGTAAGGTATGGGTTAGTGGTCATTTTTGGGATGGTTTACGAAGGTATAATGTCTTGTTAT-----------
Nbarri_LostCoveCave_N0065 -------TCCTAATATTTTTTTTTATTTTTTACAGCCAACCAATATAGGGCTTGGCCCTTGTTTTAAAAGGATGGCTGCATAA-TTTTTTGTCTG--AGGTATGCTTTTATGTCTGTTATTCACGAGGTTCTTTTTTTTAGGTTTGTTACACATTTAATGAAACGAATCCAGAGGGGACCTGTCCGAGGTATATCTATCAAGCTTCAGGAAGAAGAGAGAGAACGAAGGGATAACTATGTACCCGAAGTATCCGCTATTGACATGGATGTCATTGAGGTTGACCCCGACACTGACGAAATGTTGAAACAAATGGTTTGTATAACATTTTGCTAGTTTTCTTAAACAATAGTTTAAATTTCACACATACATTCCATTTATGTCCTAATTGAAATGCCTAAAAATTTATTAATCCAAACCTCTAGTTCTTCCAATTTGAAGGTGTAATATGTTAAATATCTCATAGTGAACATACCTGTAAGGTATGGGTTAGTGGTCATTTTTGGGATGGTTTACAAAGGTATAATGTCTTGTTATTCTTTCCATTT
Nbarri_eyed_ClayCave_G2082 TTATCTTTTTCTGAAATTT--TTTTTTTTTTACAG-CAACCAATGTAGGGGTTGGTCCTTGTTTTAAAAGGATGATTGCATAATTTTTTTGTCTAAGAGGTATGCTTTTA---------TTCATGAGGTTCTTTTTTTTAGGTTTGTTACACATTTAATGAAACGAATCCAGAGGGGACCTGTCCGAGGTATATCTATCAAGCTTCAGGAAGAGGAGAGAGAACGAAGGGATAACTATGTACCCGAAGTATCCGCTATTGACATGGATGTCATTGAGGTTGACCCCGACACTGACGAAATGTTGAAACAAATGGTTTGTATAATATTTTGATAGTTTAATTATGCAATAGTTTAAATTTCACACATGTATTTCATTTATGTCCTAATTTAAAAGCCCAAAAATTCATTAATTCACACCTCGAGTGTATCCCACTCGACTTCCCAATACATTAATGGTGATATAGTAAAGGGGA--GCCACAATTAAGTTAGTAAATAT----------------------TAAGGTTTTGTTCGATTTATCTATTT
Nbarrowsi_Gregorys_N270 -------------------TTTTTTCTTTTTACAGCCAACCAATATAGGGGTTGGCCCTTGTTCTAAAAGGGTGACTTCATAATTTTTTGGTCTAAGAGGTATGCTTTTATGTCTCTTATTCAGGAGGTTCTTTTTTTTAGGTTTGTTACACACTTAATGAAACGAATCCAGAGGGGACCTGTCCGAGGTATATCTATCAAGCTTCAGGAAGAAGAGAGAGAACGAAGGGATAACTATGTGCCCGAAGTATCCGCTATTGACATGGATGTCATTGAGGTTGACCCCGACACTGACGAAATGTTGAAACAAATGGTTTGTATAACATTTTGCTAGTTTTCTTAAACAATAGTTTAAATTTCACACATACATTTCATTTATATCCTAATTTAAATGCCCAAAAAATTATTAATCCACACCTCTAGTTCTTCCAATTTGAAGGTGTAATATGTTACATATCTCATAGTGAACATACCTGTAAGGTATGGGTTAGTGGTCATTTTGGGGATAGTTTACAAAGGTATAATGTCTTGTTATTCTTTCCATTT
Nbarrowsi_Tuckaleechee_N360 TTATCTTTTTTTGAAATTTTTTTTTCTTTTTACAGCCAACCAATATAGCGGTTGGCCCTTGTTCTAAAAGGATGACTTCATAATTTTTTGGTCTAAGAGGTATGCTTTTATGTCTCTTATTCAGGAGGTTCTTTTTTTTAGGTTTGTTACACACTTAATGAAACGAATCCAGAGGGGACCTGTCCGAGGTATATCTATCAAGCTTCAGGAAGAAGAGAGAGAACGAAGGGATAACTATGTGCCCGAAGTATCCGCTATTGACATGGATGTCATTGAGGTTGACCCCGACACTGATGAAATGTTGAAACAAATGGTTTGTATAACATTTTGCTAGTTTTCTTAAACAATAGTTTAAATTTCACGCATACATTTCATTCATATCCTAATTTAAATGCCCAAAAATTTATTAATCCACACCTCGAGTTCTTACAATTTGAAGGTGTAATATGTTACATATCTCATAGTGAAGATACCTGTAAGGTATGGGTTAGTGGTCATTTTGGGGATAGTTTACAAAGGT-TAATGTCTTGTTATTCTTTCCATTT
Nbishopi_DryFalls_N150 ------------------------------------------------------------------AAAGGATGACTGCATAATTTTTTTGTCTG--AGGTATGCTTTTATGTCTGTTATTCACGAGGTTCTTTTTTTTAGGTTTGTTACACATTTAATGAAACGAATCCAGAGGGGACCTGTCCGAGGTATATCTATCAAGCTCCAGGAAGAAGAGAGAGAACGAAGGGATAACTATGTACCCGAAGTATCCGCTATTGACATGGATGTCATTGAGGTTGACCCCGACACTGACGAAATGTTGAAACAAATGGTTCGTATAACATTTTGCTAGTTTTCTTAAACAATAGTTTAAATTTCCCACATACATTTAATTTATATCCT------------------------------------------------------------------------------AGTGAAGATACCTGTAAAGTATGGGTTAGTGGTCATTTTTGGGATAGTTTACAAAGGTATAATGTCTTGTTATTCC--------
Nbishopi_PoleCr_Chattooga_N885 TTA---TTTTTTGAAATTTTTTTTTTACTTTACAGCCAACCAATATAGGAGTTGGCCCTTGTTTTAAAAGGATGACTGCATAATTTTTTTGTCTG--AGGTATGCTTTTATGTCTGTTATTCACGAGGTTCTTTTTTTTAGGTTTGTTACACATTTAATGAAACGAATCCAGAGGGGACCTGTCCGAGGTATATCTATCAAGCTCCAGGAAGAAGAGAGAGAACGAAGGGATAACTATGTACCCGAAGTATCCGCTATTGACATGGATGTCATTGAGGTTGACCCCGACACTGACGAAATGTTGAAACAAATGGTTCGTATAACATTTTGCTAGTTTTCTTAAACAATAGTTTAAATTTCCCACATACATTTAATTTATATCCT------------------------------------------------------------------------------AGTGAAGATACCTGTAAAGTATGGGTTAGTGGTCATTTTTGGGATAGTTTACAAAGGTATAATGTCTTGTTATTCC--------
Nbishopi_StandingIndian_N131 -----------------------------------------AATATAGGAGTTGGCCCTTGTTTTAAAAGGATGACTGCATAATTTTTTTGTCTG--AGGTATGCTTTTATGTCTGTTATTCACGAGGTTCTTTTTTTTAGGTTTGTTACACATTTAATGAAACGAATCCAGAGGGGACCTGTCCGAGGTATATCTATCAAGCTCCAGGAAGAAGAGAGAGAACGAAGGGATAACTATGTACCCGAAGTATCCGCTATTGACATGGATGTCATTGAGGTTGACCCCGACACTGACGAAATGTTGAAACAAATGGTTCGTATAACCTTTTGCTAGTTTTCTTAAACAATAGTTTAAATTTCCCACATACATTTAATTTATATCCT------------------------------------------------------------------------------AGTGAAGATACCTGTAAAGTATGGGTTAGTGGTCATTTTTGGGAAAGTTTACAAAGGTATAATGTCTTGTTATTCC--------
Nbrimleyi_NewberryCr_N984 TTATCTTTTTTTGAAATTTTTTGTTTTTTTTACATGTAACTAATATAGGGGTTGGCCCTTGTTTTAAAAGCATGACTGCATAA-TTTTTTATCTAAAAGGTACGCTTTTATGTCTGTTATTCACGAGGTTCTTTTTTTTAGGTTTGTTACACATTTAATGAAACGAATCCAGAGGGGACCTGTCCGAGGTATATCTATCAAGCTTCAGGAAGAAGAGAGAGAACGAAGGGATAACTATGTACCCGAAGTATCCGCTATTGACATGGATGTCATTGAGGTTGACCCCGACACTGACGAAATGTTGAAACAAATGGTTCGTATAACATTTTGCTAGTTTTCTTAAAGAATAGTTTAAAGTTCACACATACATTTCAATTATGTCCTAATTGAAATGCCCAAAAGTTAATTAATTCACACCTCTAGTTCTTCCAATTTGAAGGTGTAATATGTTAAATATCTTATAGTGAAGATACCTGTAAATTATGGGTTAGTGGTCATTTTTGGGATAGTTTACAAAGGTATAATATCTTGTTATTCTTTCCATTT
Nbrimleyi_RumblingBald_N241 TTATCTTTCTTTGAAATTTTTTTTTTTTTTTACAGCCAACTAATATAGGGGTTGGCCCTTGTTTTAAAAGAATGACTGCATAATTTTTTTATCTAAAAAATACACTTTTATGTCTGTTATTCACGAGGTTCTTTTTTTTAGGTTTGTTACACATTTAATGAAACGAATCCAGAGGGGACCTGTCCGAGGTATATCTATCAAGCTTCAGGAAGAAGAGAGAGAACGAAGGGATAACTATGTACCCGAAGTATCCGCTATTGACATGGATGTCATTGAGGTTGACCCCGACACTGACGAAATGTTGAAACAAATGGTTTGTATAACATTTTGCTAGTTTTCTTAAACAATAGTTTAAAGTTAACGCATACATTTCATTTATGTCCTAATTGAAATGCCCAAAAATTTATTAATTCGCACCTCTAGTTCTT----------GGTGTAATATGTTAAATA------AGTGAAGATACCTGTAAAGTATGGGTTAGTGGTCATTTTTGGGATAGTTTACAAAGGTATAATATCTTGTTATTCTTTCCATTT
Ncanei_Egypt_N958 ----------------------------------------------AGAGGTTGGCCCTTGTTTTAAAAGGATGACTGCATAA-TTTTTTATCTAGAAGGTACACTTTTATGTCTGTTATTCACGAGGTTCTTTTTTTTAGGTTTGTTACACATTTAATGAAACGTATCCAGAGGGGACCTGTCCGAGGTATATCTATCAAGCTTCAGGAAGAAGAGAGAGAACGAAGGGATAACTATGTACCCGAAGTATCCGCTATTGACATGGATGTCATTGAGGTTGACCCCGACACTGACGAAATGTTGAAACAAATGGTTCGTATAACATTTTGCTAGTTTTCT---ACAATAGTTTAAAGTTCACACATACATTTCATTTATGTCCTAATTGAAATGCCCAAAAATTTATTATTTTACATCTCTATTTCCTCCAATTTGAAGGTGCAATATGTTAAATATCTTATAGTGAAGATACCTGTAAAGTATGGGTTAGTGGTCATTTTTGGGATAGTTTACAAAGGTATAATATCTTGTTATTCTTTCCATTT
Ncarolinensis_Grandfather_N218 -------------------------------------------------------CCCTTATTTTAAAAGGA---TTGCATAATTTTTTTGTCTAAGAGGTATGCTTTTATGTCT--TATTCATGAGGTTCTTTTTTTTAGGTTTGTTACACATTTAATGAAACGAATCCAGAGGGGACCTGTCCGAGGTATATCTATCAAGCTTCAGGAAGAAGAGAGAGAACGAAGGGATAACTATGTACCCGAAGTATCCGCTATTGACATGGATGTCATTGAGGTTGACCCCGACACTGACGAAATGTTGAAACAAATGGTTTGTATAACATTTTACTAGTTTAATTATGCAATAGTTTAAATTTCACACATGTATTTCATTTATGTCCTAATTTAAAAGCCCAAAAATTTATTAATTCACACCTCGAGTGTATCCCACTCGACTTCCCAATACATTAATGGTAATATAGTAAAGGGAA--GCCACAATTAAGTTAGTAAATAT-------------TGAAAAATTAAAGGTTTTGTTCGGTTTTTCTATTT
Ncarteri_English_N031 TTATCTTTTTTTGAAATTTTTTCTTTTTTTTACAGCCAACCAATATAGGGGTGGGCCCTTGTTTTAAAAGGATGACTGCATATTTTTTTTGTCTG--AGGTATGCTATTATGTCTGTTATTCACGAGGTTCTTTTTTTTAGGTTTGTTACACATTTAATGAAACGAATCCAGAGGGGACCTGTCCGAGGTATATCTATCAAGCTCCAGGAAGAAGAGAGAGAACGAAGGGATAACTATGTACCCGAAGTATCCGCTATTGACATGGATGTCATTGAGGTTGACCCCGACACTGACGAAATGTTGAAACAAATGGTTCGTATAACATTTTGCTAGTTTTCTTAAACAATAATTTAAATTTCCCACCTACATTTAATTTATATC--------------------------------------------------------------------------------AGTGAAGATACCTGTCAAGTATGGGTTAGTGGTCATTTTTGGGATAGTTTACAGAGGTATAATGTCTTGTTATTCTTTCCATTT
Ncarteri_LaurelCave_nearTYPE_N0296 TTATCTTTTTTTGAAATTTTTTTTTTTTTTTACAGCCAACCAATATAGGGGTTGGCCCTTGTTTTAAAAGGATGACTGCATAA-TTTTTTGTCTG--GGGTATGCTATTATGTCTGATATTCACGAGGTTCTTTTTTTTAGGTTTGTTACACATTTAATGAAACGAATCCAGAGGGGACCTGTCCGAGGTATATCTATCAAGCTCCAGGAAGAAGAGAGAGAACGAAGGGATAACTATGTACCCGAAGTATCCGCTATCGACATGGATGTCATTGAGGTTGACCCCGACACTGACGAAATGTTGAAACAAATGGTTCGTATAACATTTTGCTAGTTTTCTTAAACAATGATTTAAATTTCCCACATACGTTTAATTTCTATCCT------------------------------------------------------------------------------AGTGGAGA---CTGTAAAGTATGGGTTAGTGGTCATTTTTGGGATAGTTTACAGAGGTATAATGTCTTGTTATTCTTTCCATTT
Ncarteri_PilotMtn_G2185 -----------TGAAATTT----TTTTTTTTACAGCCAACCAATATAGGGGTTGGTCCTTGTTTTAAAAGGATAACTGCATAATTTTTTTGTCTG--AGGTGTGCTTTTATGTCTCTTATTCATGAGGTTCTTTTTTCTAGGTTTGTTACACATTTAATGAAACGAATCCAGAGGGGACCTGTCCGAGGTATATCTATCAAGCTCCAGGAAGAAGAGAGAGAACGAAGGGATAACTATGTACCCGAAGTATCCGCCATCGACATGGATGTCATTGAGGTGGACCCCGACACTGACGAAATGTTGAAACAAATGGTTCGTATAACATTTTGCTAGTTTTCTTAAACAATAATTTAAATTTCCCACATACTTTTAATTTAAATCCT------------------------------------------------------------------------------AGTGAAGATACCTGTAAAGTATGGGTTAGTGGTCATTTTTGGGATAGTTTACAGAGGTATAATGTCTTGTTATTCTTTCCATTT
Ncarteri_Pitchfork_N363 --------------CATTGTTGTTTTTTTTTACAGCCAACCAATATAGGGGTTGGCCCTTGTCCTAAAAGGATGACTGCATAATTTTTTGGTCTAAGAGGTATGCTTTTATGTCTGTTATTCACGGGGTTCTTTTTTGTAGGTTTGTTACACATTTGATGAAACGAATCCAGAGGGGACCTGTCCGAGGTATATCGATCAAGCTCCAGGAAGAAGAGAGAGAGCGAAGGGATAACTATGTGCCCGAAGTATCCGCTATCGACATGGATGTCATTGAGGTTGACCCCGACACTGACGAAATGTTGAAACAAATGGTTCGTATAACATTTTGCTAGTTTTCTTGAACAATGGTTTAAATTTCACGCATACATTCAATATATATCCT------------------------------------------------------------------------------AGTGAAGATACCTGTAAAGTATGGGTTAGTGGTCATTTTTGGGATAGTTTACAAAGGTATAATGTCTTG---------------
Ncarteri_WeberCty_N1044 -------------------TTTTTTTTTTTTACAGCCAACCAATATAGAGGTTGGCCCTTGTTTTAAAAGGATGACTGCATAA-TTTTTTGTCTG--AGGTATGCTATTATGTCTCTTATTCATGAGGTTCTTTTTTTTAGGTTTGTTACACATTTAATGAAACGAATCCAGAGGGGACCTGTCCGAGGTATATCTATCAAGCTCCAGGAAGAAGAGAGAGAACGAAGGGATAACTATGTACCCGAAGTATCCGCTATTGACATGGATGTCATTGAGGTTGACCCCGACACTGACGAAATGTTGAAACAAATGGTTCGTATAACATTTTGCTAGTTTTCTTAAGCAATAATTTAAATTTCCCACATGCTTTTATTTTATATCCT------------------------------------------------------------------------------AGTGAAGATATCTGTAAAGTATGGGTTGGTGGTCATTTTTGGAATAGTTTACAGAGGT-TAATGTCTTGTTATTCTTTCCATTT
Ncarteri_div__RainbowCave_G2089 ----------------------------------------------------------------AAAAAAAA-----------------------------ATGTTTTTATGTCTGTGACACACAAGGTTCTTTTTTTTAGGTTTGTTACACATTTGATGAAACGAATCCAGAGGGGCCCTGTCCGAGGTATATCTATTAAGCTTCAGGAAGAAGAGAGAGAACGAAGGGATAACTATGTACCCGAAGTATCCGCTATTGACATGGACGTCATTGAGGTTGACCCCGACACTGACGAGATGTTGAAACAAATGGTTCGTATAACATTTTGCTAGTTTTCTTAAACAATAGTTTAAATTTCAAACATATGTTT-----ATGTTCTTATTTAAATGCTCACAAATTTAATAATTCACAC-----------CGAATTTGAAG-----------------------------------------------------------------------------------------------------------
Ncherokee_BallhootScar_N193 ----------------------------------------------------------------------------------ATTTTTTTGTCTAAGAGGTATGCTTTTATGTCTCTTATTCATGAGGTTCTTTTTTTTAGGTTTGTTACACATTTAATGAAAAGAATCCAGAGGGGACCTGTCCGAGGTATATCTATCAAGCTTCAGGAAGAAGAGAGAGAACGAAGGGATAACTATGTACCCGAAGTATCCGCTATTGACATGGATGTCATTGAGGTTGACCCCGACACTGACGAAATGTTGAAACAAATGGTTTGTATAACATTTTATTAGTTTAATTATGCAATAGTTTAAATTTCACACATGCATTTCATTTATGTCCTAATTTAAAAGCCCAAAAATTTATTAATTCACACCTCAAGTGTATCCCACTCGACTTCCCCATACAT----GGTAATATAGTAAAGGGGA--GCCACAATTAAGTTAGTAAATAT------------TTAAAAAAGTAAGTGCCGCCGCCGCTGCT-------
Ncherokee_BalsamMtn_N891 TCTTCTTTTTCCTAACTTT-------TTTTTACAG-CAAGCAATATAGGGGTTGGCCCTTGTTTTAAAAGTAAGATTGCATAATGTTTTTGTCTAAGAGGTATGCTTTTATGTCTCTTATTCATGAGGTTCTTTTTTTTAGGTTTGTTACACATTTAATGAAACGAATCCAGAGGGGACCTGTCCGAGGTATATCTATCAAGCTTCAGGAAGAAGAGAGAGAACGAAGGGATAACTATGTACCCGAAGTATCCGCTATTGACATGGATGTCATTGAGGTTGACCCCGACACTGACGAAATGTTGAAACAAATGGTTTGTATAACATTTTACTAGTTTAATTATGCAATAGTTTAAATTTCACACATGTATTTCATTTATGTCCTAATTTAAAGGCACAAAAATTTATTAATTCACATCTTAAGTGTATCCCACTCGACTTCCCCATGCATTAATGGTAATATAGTAAAGGGAA--GCCACAATTAAGTTAGTAAATAT-------------TGAAAAATTAAAGGTTTTGTTCTATTTTTCTATTT
Ncooperi_BeaverCrk_N1002 TTATTTATTTTTGAAATTTTTTTTTTATTTTACAGCCAACCAATATAGGAGTTGGGCCTTGTTTTAAAAGGATGACTGCATAATTTTTTTGTCTG--GGGTATGCTTTTATGTCTGTTATTCACGAGGTTCTTTTTTTTAGGTTTGTTACACATTTAATGAAACGAATCCAGAGGGGACCTGTCCGAGGTATATCTATCAAGCTCCAGGAAGAAGAGAGAGAACGAAGGGATAACTATGTACCCGAAGTATCCGCTATCGACATGGATGTCATTGAAGTTGACCCCGACACTGACGAAATGTTGAAACAAATGGTTCGTATAACATTTTGCTAGTTTTCTTAAACAATAGTTTAAATTTCCCACATACATTTAATTTATATCTT------------------------------------------------------------------------------AGTGAAGATACCTGTAAAGTATGGGTTAGTGGTCATTTTTGGGATAGTTTACAAAGGTATAATGTCTTGTTATTCTTTCCATTT
Ncooperi_BrasstBald_N824 TTATTTATTTTTGAAATTTTTTTTTTATTTTACAGCCAACCAATAT-----TTGGCCCTTGTTTTAAAAGGATGACTGCTTAATTTTTTTGCCTG--GGGTATGCTTTTATGTCTGTTATTCACGAGGTTCTTTTTTTTAGGTTTGTTACACATTTAATGAAACGAATCCAGAGGGGACCTGTCCGAGGTATATCTATCAAGCTCCAGGAAGAAGAGAGAGAACGAAGGGATAACTATGTACCCGAAGTATCCGCTATCGACATGGATGTCATTGAGGTTGACCCCGACACTGACGAAATGTTGAAACAAATGGTTCGTATAACATTTTGCTACTTTTCTTAAACAATAGTTTAAATTTCCCACATACATTTAATTTATATCCT------------------------------------------------------------------------------AGTGAAGATACCTGTAAAGTATGGGTTAGTGGTCATTTTTGGGATAGTTTACAAAGGTATAATGTCTTGTTATTCTTTCCATTT
Ncooperi_CheoahDam_N1122 -------------------TTTT-TTTTTTTACAGCCAACCAATATAGGGGTTGGCCCTTGTTCTAAAAGGATGACTGCATAGTTTTTTGGTCTAAGAGGTATGCTTTTATGTCTGTTATTCATGAGGTTCTTTTTTTTAGGTTTGTTACACATTTAATGAAACGAATCCAGAGGGGACCTGTGCGAGGTATATCTATCAAGCTGCAGGAAGAAGAGAGAGAACGAAGGGATAACTATGTACCCGAAGTATCCGCTATCGACATGGATGTCATTGAGGTTGACCCCGACACCGATGAAATGTTGAAACAAATGGTTTGTATAACATTTTGCTAGTTTTCTTAAACAATGGTTTAAATTTCACACATACATTTCATTTATGTCCTAATTCAAATGCCC-AAAATTTATTAATTCACGCCTCTAGTTCTTCCAATTTGAAGGTGTAATATGTTAATAAAAAAATGTTGTGCATGACGTCTGTTCAAGGTTTGCCAGTCCCTTT----ACGTTTCACGTCTGTATACTGCTTTGTCTGTCGTTCCAATT
Ncooperi_NantRiverGorge_N682 TTG--GTTTTTTAAAA---TTAACGTGGTTTAAACCAAACAACCCTG----------------TTAAAAGGATGACTGGATAATTTTTTTGTCTG--GGGTATGCTTTTATGTCTGTTATTCACGAGGTTCTTTTTTTTAGGTTTGTTACACATTTAATGAAACGAATCCAGAGGGGACCTGTCCGAGGTATATCTATCAAGCTCCAGGAAGAAGAGAGAGAACGAAGGGATAACTATGTACCTGAAGTATCCGCTATTGACATGGATGTCATTGAGGTTGACCCCGACACTGACGAAATGTTGAAACAAATGGTTCGTATAACTTTTTGCTAGTTTTCTTAAACAATATTTTAAATTTCCCACATACATTTAATTTATATCCT------------------------------------------------------------------------------AGTGAGGATACTTGTAAAGTATGGGTTAGTGGTCATTTTTGGGATAGTTTACAAAGGTATAATGTCTTGTTATTCTTTCCATTT
Ncooperi_RockCrRoad_N1160 TTATCTTTTTTTGAAATTTTTTTTTTTTTTTACAGCCAACCAATATAGGGGTTGGCCCTTGTTCTAAAAGGATGACTGCATAATTTTTTGGTCTAAGAGGTATGCTTTTATGTCTGTTATTCATGAGGTTCTTTTTTTTAGGTTTGTTACACATTTAATGAAACGAATCCAGAGGGGACCTGTGCGAGGTATATCTATCAAGCTGCAGGAAGAAGAGAGAGAACGAAGGGATAACTATGTACCCGAAGTATCCGCTATTGACATGGATGTCATTGAGGTTGACCCTGACACTGATGAAATGTTGAAACAAATGGTTTGTATAACATTTTGCTAGTTTTCTTAAACAATGGTTTAAATTTCACACATACATTTCATTTATGTCCTAATTCAAATGCCC-AAAATTTAGTAATTCACGCCTCTAGTTTTTCCAATTTGAAGGTGTAATATGTTAATAAAAAAATGCTGTACATGACGTCCGTTCAAGGTTGGCCAATCCCTTT----ATGTTTCACGTCTGTATACTGCTTTGTCTGTCGTTCCAATT
Ncoylei_Apalachia_N1195 TGACTTTCATTTAAAATTCCCTTTTTCATTAACCAACGTCCAATATAGGGGTTGGCCCTTGTTTTAATTGGTTGACTGCATAATTTTTTGGTCTAAGAGGTATGCTTTTATGTCTGTTATTCAGAAGGTTCTTTTTTTTAGGTTTGTTACACATTTAATGAAACGAATCCAGAGGGGACCTGTCCGAGGTATATCTATCAAGCTTCAGGAAGAAGAGAGAGAACGAAGGGATAACTATGTACCCGAAGTATCTGCTATTGACATGGATGTCATTGAGGTTGACCCCGACACTGACGAAATGTTGAAACAAATGGTTTGTATAACATTTTGCTAGTTTAATT------------------CAAACATACATTTCATTTATGTCCTAATTTAAAAACCTAAAAATTTATTGATTCACACCTCGAGGGTATCCCACTCGACTTCCCCATACATTAATGTTGATATAGTCACC-----------------------------------------------------------------------------
Ncoylei_DinkinCove_N1118 TGACTTTCATTTAAAATACCCTTTTTCATTAACCAACGTCCAATATAGGGGTTGGCCCTTGTTTTAATTGGTTGACTGCATAATTTTTTGGTCTAAGAGGTATGCTTTTATGTCTGTTA--------------TTTTTTAGGTTTGTTACACATTTAATGAAACGAATCCAGAGGGGACCTGTCCGAGGTATATCTATCAAGCTTCAGGAAGAAGAGAGAGAACGAAGGGATAACTATGTACCCGAAGTATCCGCTATTGACATGGATGTCATTGAGGTTGACCCCGACACTGACGAAATGTTGAAACAAATGGTTTGTATAACATTTTGCTAGTTTAATT------------------CAAACATACATTTCATTTATGTCCTAATTTAAAAACCTAAAAATTTATTGATTCACACCTCGAGGGTATCCCACTCGACTTCCCCATACATTAATGTTGATATAGTAAAAGGGGGGGGCACAATTAAGTTAGTGAATATTTCAAGGGTTTTGTTCGAAAATGCTATTTCTAGACATTTTGTTCATTT
Ncoylei_TiptonCreek_N837 TGACTTTCATTTAAAATTCCCTTTTTCATTAACCAACGTCCAATATAGGGGTTGGCCCTTGTTTTAAATGGTTGACTGCATAATTTTTTGGTCTAAGAGGTATGCTTTTATGTCTGTTATTCAGAAGGTTCTTTTTTTTAGGTTTGTTACACATTTAATGAAACGAATCCAGAGGGGACCTGTCCGAGGTATATCTATCAAGCTTCAGGAAGAAGAGAGAGAACGAAGGGATAACTATGTACCCGAAGTATCCGCTATTGACATGGATGTCATTGAGGTTGACCCCGACACTGACGAAATGTTGAAACAAATGGTTTGTATAACATTTTGCTAGTTTAATT------------------CAAACATACATTTCATTTATGTCCTAATTTAAAAACCTAAAAATTTATTGATTCACACCTCGAGTGTATCCCACTCGACTTCCCCATACATTAATGTTGATATAGTAAAAG-GGAACCCACAATTAAGTTAGTAAATATTTCAAGGGTTTTGTTCCA------------------------------
Ncressleri_AndersonSpringCave_G2075 TAATCATTTTTTGAAATTTTTTTGCTTTCTTACTGCTAACCAATTTAGGGGTTGGCACTTGTTTAAAAAAGATGATTGCATATTTTTTTTATCTGAGAGGTATGCTTTTATGTCTGTTGTTAATGGGGTTCTTTTTTTTAGATTTGTTACACATTTGATGAAACGAATCCAGAGGGGTCCTGTCCGAGGTATATCTATTAAGCTTCAGGAAGAAGAGAGAGAACGAAGGGATAACTATGTACCTGAAGTATCCGCTATTGACATGGACGTCATTGAAGTTGACCCTGACACTGACGAGATGTTGAAACAAATGGTTCGTATAACATTTTGCTAGTTTTCTTAAAGAATAGTTTAAATTTTACACATACATTT-----ATGTCCTTATTTAAATGGACAAAAATTTAATAATTCACACCTCTAGTTCTTTCAATTTGAAGGTGTTATAAATTAAATATCTCATAGTGAAGATATCTGTAAAGTATGGGTTATTGGTCATTTTTGGGATAGTTTACAATGGTATAATGTCTTGTTATTCTTTCCATTT
Ncressleri_PigeonCave_G2077 TAATCATTTTTTGAAATTTTTTTGCTTTCTTACTGCTAACCAATTTAGGGGTTGGCACTTGTTTAAAAAAGATGATTGCATATTTTTTTTATCTGAGAGGTATGCTTTTATGTCTGTTGTTAATGGGGTTCTTTTTTTTAGATTTGTTACACATTTGATGAAACGAATCCAGAGGGGTCCTGTCCGAGGTATATCTATTAAGCTTCAGGAAGAAGAGAGAGAACGAAGGGATAACTATGTACCTGAAGTATCCGCTATTGACATGGACGTCATTGAAGTTGACCCTGACACTGACGAGATGTTGAAACAAATGGTTCGTATAACATTTTGCTAGTTTTCTTAAAGAATAGTTTAAATTTTACACATACATTT-----ATGTCCTTATTTAAATGGACAAAAATTTAATAATTCACACCTCTAGTTCTTTCAATTTGAAGGTGTTATAAATTAAATATCTCATAGTGAAGATATCTGTAAAGTATGGGTTATTGGTCATTTTTGGGATAGTTTACAATGGTATAATGTCTTGTTATTCTTTCCATTT
Ncrosbyi_MtMitchell_N210 TTATCTTTTTTTGAAATTTTTTTTTTTTTTTACAGCCAATTAATATAGGGGTTGGCCCTTGTTTTAAAAGGATGACTGCATAATTTTTTTATCTAAAAGGTACACTTTTATGTCTGTTATTCACGAGGTTCTTTTTTTTAGGTTTGTTACACATTTAATGAAACGAATCCAGAGGGGACCTGTCCGGGGTATATCTATCAAGCTTCAGGAAGAAGAGAGAGAACGAAGGGATAACTATGTACCCGAAGTATCCGCTATTGACATGGATGTCATTGAGGTTGACCCCGACACTGACGAAATGTTGAAACAAATGGTTCGTATAACATTTTGCTAGTTTTCTTAAACAATAGTTTAAAGTTCACACACACATTTCATTTATGTCCTAATTGAAATGCCC-AAAATTTATTATTTTACATCTCTATTTCCTCCAATTTGAAGGTGCAATATGTTAAATATCTTATAGTGAAGATACCTGTAAAGTATGGGTTAGTGGTCATTTTTGGGATAGTTTACAAAGGTATAATATCTTGTTA------------
Ncrosbyi_PricesCrk_N1143 ------------------------------------------------------------------------------------------ATCTAGAAGGTACACTTTTATGTCTGTTATTCACGAGGTTCTTTTTTTTAGGTTTGTTACACATTTGATGAAACGAATCCAGAGGGGACCTGTCCGAGGTATATCTATCAAGCTTCAGGAAGAAGAGAGAGAACGAAGGGATAACTATGTACCCGAAGTATCCGCTATTGACATGGATGTCATTGAGGTTGACCCCGACACTGACGAAATGTTGAAACAAATGGTTCGCATAACATTTTGCTAGTTTTCTTAAACAATAGTTTAAAGTTCACACATACATTTCATTTATGTCCTAATTGAAATGCCCAAAAATTTATTAATTTACACCTCTAGTTCTTCCAATTTGAAGGTGCAATATGATAAATATCTTAT------------------------------------------------------------------------------------
Ncrosbyi_ShufordCrk_N1148 TTATCTTTTTTTGAAATTTTTTTTTTTTTTTACAGCCAATTAATATAGGGGTTGGCCCTTGTTTTAAAAGGATGACTGCATAATTTTTTTATCTAAAAGGTACACTTTTATGTCTGTTATTCACGAGGTTCTTTTTTTTAGGTTTGTTACACATTTAATGAAACGAATCCAGAGGGGACCTGTCCGAGGTATATCTATCAAGCTTCAGGAAGAAGAGAGAGAACGAAGGGATAACTATGTACCCGAAGTATCCGCTATTGACATGGATGTCATTGAGGTTGACCCCGACACTGACGAAATGTTGAAACAAATGGTTCGTATAACATTTTGCTGGTTTTCTTAAACAATAGTTTCATTTAAACACACACATTTCATTTATGTCGTAATTGAAATGCCCAAAAATTTATTATTTTACATCTCT--TTCCTCCAATTTGAAGGTGCAATATGTTAAATATCTTATAGTGAAGATACCTGTAAAGTATGGGTTAGTGGTCATTTTGGGGATAGTTTACAAAGGTATAATATCTTGTTATTCT--------
Ndellingeri_BullpenBridge_N109 --------------------------------------------------------------------AGGATGACTGCATAATTTTTTGGTCTAAGAGGTATGATTTTATGTCTCTTATTCACGAGGTTCTTTTTTTTAGGTTTGTTACACATTTAATGAAACGAATCCAGAGGGGACCTGTCCGAGGTATATCTATCAAGCTTCAGGAAGAAGAGAGAGAACGAAGGGATAACTATGTACCCGAAGTATCCGCTATTGACATGGATGTCATTGAGGTTGACCCCGACACTGACGAAATGTTGAAACAAATGGTTTGTATAACATTTTGCTAGTTTAATTATGCAATAGTTTAAGTTTCACACTTGCATTTCATTAATGTCTTAATTTAAAAGCCC-----------------------------------------------------------------------------------------------------------------------------------------------------
Ndellingeri_WhitewFalls_N887 ---------TCTGGGGTTT-----TTTAGTTTCAT-TAGCCAACGTAGGGGTTGGCCCTTGTTTTAAAAGGATGACTGCATAATTTTTTGGTCTAAGAGGTATGATTTTATGTCTCTTATTCACGAGGTTCTTTTTTTTAGGTTTGTTACACATTTAATGAAACGAATCCAGAGGGGACCTGTCCGAGGTATATCTATCAAGCTTCAGGAAGAAGAGAGAGAACGAAGGGATAACTATGTACCCGAAGTATCCGCTATTGACATGGATGTCATTGAGGTTGACCCCGACACTGACGAAATGTTGAAACAAATGGTTTGTATAACATTTTGCTAGTTTAATTGTGCAATAGTTTAAGTTTCACACTTGCATTTCATTCATGTCTTAATTTTAAAAGCCAAAAATTTATTAATTCACACCTCGAGTGTATCCCACTCGACTTCCCCATACATTAATGGTGATATAGTAAAGGGG---GCCACAATTAAGTTAGTAAATG-----------------------AAGGGTTTTGTTCGATTT--------
Ndilutus_GrassyCreek_N670 -----------------------------------------------------------------------------------------------------------------------TTCATGAGATTCTTTTTTTTAGGTTTGTTACACATTTAATGAAACGAATCCAGAGGGGACCTGTCCGAGGTATATCTATCAAGCTTCAGGAAGAAGAGAGAGAACGAAGGGATAACTATGTACCCGAAGTATCCGCTATTGACATGGATGTCATTGAGGTTGACCCCGACACTGACGAAATGTTGAAACAAATGGTTTGTATAACATTTTACTCGTTTAATTATGCAAT------------------------------------------------------------------------------------------------------------------------------------------------------------------------------------------------------
Ndilutus_StarveRockCave_G3174 -----------------------ATTTTTTTACAG-CAACCAATGTAGGGGTTGGCCCTTGTTTTAAAAGGATGATTTCATAATTTTTTTATCTAGGAGGTATGCTTTTATGTCTCTTATTCATGAGGTTCTGTTTTTTAGGTTTGTTACACATTTAATGAAACGAATCCAGAGGGGACCTGTCCGAGGTATATCTATCAAGCTTCAGGAAGAAGAGAGAGAACGAAGGGATAACTATGTACCCGAAGTATCCGCTATTGACATGGATGTCATTGAGGTTGACCCCGACACTGACGAAATGTTGAAACAAATGGTTTGTATAACATTTTACTAGTTTAATTATGCAATAGTTTAAATTTCACACATGTATTTCATTTATGTCGTAATTTAAAAGCCCTAAAATTAATTAATTCACACCCCAAGTGTATCTCTCCTGACTTCCCAATACATTAATGGTAATATAGTAAAGGGAA--GCCACAATTAAGTTAGTAAAT--------------------------------------------------
Nfridelli_LittlePigeon_N262 TTCTTTTTTTTTATATTTTTTTTTTTCATTAGCCGACATCCAATATAGGGGCTGGCCCTTGTTTTAAAAGGATGACTGCATAA-TTTTTTGTCTAAGAGGTATGCTTTTATGTCTCTTATTCACGAGGTTCTTTTTTTTAGGTTTGTTACACATTTAATGAAACGAATCCAGAGGGGACCTGTCCGAGGTATATCTATCAAGCTTCAGGAAGAAGAGAGAGAACGAAGGGATAACTATGTACCCGAAGTATCCGCTATTGACATGGATGTCATTGAGGTTGACCCCGACACTGACGAAATGTTGAAACAAATGGTTTGTATAACATTTTGCTAGTTTAATTATGCAATAGTTTAAATTTCACACTTGCATCTCATTCATGTCTTAATTTAAAAGCCCAAAAATTTATTAATTCACACCTCGAGTGTATCCCACTCGACTTCCCCATACATTAATGGTGATATAGTAAAGGGGGACAC---------------------------------------------------------------------
Nfurtivus_HugdenBranch_G3175 -----------------------------------------------------------------------------------------------------------------------TTCATGAGGTTCTTTTTTTTAGGTTTGTTACGCATTTAATGAAACGAATCCAGAGGGGACCTGTCCGAGGTATATCTATCAAGCTTCAGGAAGAAGAGAGGGAACGAAGGGATAACTATGTACCCGAAGTATCCGCTATTGACATGGATGTCATTGAGGTTGACCCCGATACTGACGAAATGTTGAAACAAATGGTTTGTATAACATTTTACTAGTTTAATTATGCAATAGTTTAAATTTCACACATGTATTTCATTTATGTCCTAATTTAAAAGCCCAAAAATTTAT-------------------------------------------------------------------------------------------------------------------------------------------
Nfurtivus_RaccoonMtn_N1026 TTATCTTTTTTTGAAATTTTTTT-TTTTTTTACAGCCAACCATTATAGGGGTTGGCCCTTGTTTTAAAAGGATGACTGCATAATTTTTTTGTCTAAGAGGTATGCTTTTATGTCTCTTATTCATGAGGTTCTTTTTTTTAGGTTTGTTACGCATTTAATGAAACGAATCCAGAGGGGACCTGTCCGAGGTATATCTATCAAGCTTCAGGAAGAAGAGAGGGAACGAAGGGATAACTATGTACCCGAAGTATCCGCTATTGACATGGATGTCATTGAGGTTGACCCCGATACTGACGAAATGTTGAAACAAATGGTTTGTATAACATTTTACTAGTTTAATTATGCAATAGTTTAAATTTCACACATGTATTTCATTTATGTCCTAATTTAAAAGCCCAAAAATTTATTAATTC-------------ATACCATGGTTCTTTTTACTACGC--------------TGGCATAAG--GCCATAAGAAAATCGA--ATATT-------------TGTAAAAATGAAATTTTCGCCCAA---TTCTATTT
Ngeorgia_Sittons_N073 TTATCTTTTTTTGAAATTTTTTTTTTTTTTTACAGCCAACCAGTGTAGGGGATGGCCCTTGTTCTAAAAGGATGACTGCATAA-TTTTTTGTCTG--AGGTATGCTTTTATTTCTCTTATTCATGAGGTTCTTATTTTTAGGTTTGTTACACATTTAATGAAACGAATCCAGAGGGGACCTGTCCGAGGTATATCTATCAAGCTTCAGGAAGAAGAAAGGGAACGAAGGGATAACTATGTACCCGAAGTATCCGCCATTGACATGGATGTCATTGAGGTTGACCCCGATACTGACGAAATGTTGAAACAAATGGTTCGTATAACATTTTGCTAGTTTTCTTAAACAGTAGTTTAAATTTCACACATACATTTCATTTATGTCCTAATTGAAATGTCCAAAAATTTGTTGATTCACAGCTCTAGTTCTTCCAATTTGAAGGTGTAATATGTTAAATATCTTATAGTGAAGATGCCTGTAAAGTATGGGTT------CGTTTTTGGAGTAGTTTACAAAGGT-TAATGTCTTGTTATTCTTTCCATTT
Ngertschi_CedarCreek_N351 TTATCTTTTTTTGAAATTTTTTTTTTTTTTTACAGCCAATTAATATAGGGGTTGGCCCTTGTTTTAAAAGGATGACTGCATAATTTTTTTATCTAGAAGGTACACTTTTATGTCTGTTATTCACGAGGTTCTTTTTTTTAGGTTTGTTACGCATTTAATGAAACGAATCCAGAGGGGACCTGTCCGAGGTATATCCATCAAGCTTCAGGAAGAAGAGAGAGAACGAAGGGATAACTATGTACCCGAAGTATCCGCTATTGACATGGATGTCATTGAGGTTGACCCCGACACTGACGAAATGTTGAAACAAATGGTTCGTATAACATTTTGCTAGTTTTCTTAAACAATAGTTTAAAGTTCACACATACATTTCATTTATGTCCTAATTGAAATGCCCAAAAATTTATTAATTTACACCTCTAGTTCTTCCAATTTGAAGGTGCAATATGTTAAATATCTTATAGTGAAGATACCTGTAAAGTATGGGTTAATGGTCATTTTTGGGATAGTTTACAAATGTATAATATCTTGTTATTCTTTCCATTT
Ngertschi_FrenchBroad_N968 TTATCTTCTTTTGAAATTTTTTTTTTTTTTTACAGCCAATTAATATAGGGGTTGGCCCTTGTTTTAAAAGGATGACTGCATAA-TTTTTTATCTAGAAGGTACACTTTTATGTCTGTTATTCACGAGGTTCTTTTTTTTAGGTTTGTTACACATTTAATGAAACGAATCCAGAGGGGACCTGTCCGAGGTATATCTATCAAGCTTCAGGAAGAAGAGAGAGAACGAAGGGATAACTATGTACCCGAAGTATCCGCTATTGACATGGATGTCATTGAGGTTGACCCCGACACTGACGAAATGTTGAAACAAATGGTTCGTATAACATTTTGCTAGTTTTCTTAAACAATGGTTTAAAGTTCACACATACATTTCATTTATGTCCTGATTGAAATGCCCAAAAATTTATTAATTTACACCTCTAGTTCTTCCAATTTGAAGGTGCAATATGTTAAATATCTTATAGTGAAGATACCTGTAAAGTATGGGTTAATGG----------------------------------------------------
Ngertschi_HickoryNutGap_N810 TTATCTTTTTTTGAAATTTTTTT-TTTTTTTACAGCCAATTAATATAGGGGTTGGCCCTTGTTTTAAAGGGATGACTGCATAATTTTTTTATCTAGAAGGTACACTTTTATGTCTGTTATTCATGAGGTTCTTTTTTTTAGGTTTGTCACACATTTAATGAAACGAATCCAGAGGGGACCTGTCCGAGGTATATCCATCAAGCTTCAGGAAGAAGAGAGAGAACGAAGGGATAACTATGTACCCGAAGTATCCGCCATTGACATGGATGTCATTGAGGTTGACCCCGACACTGACGAAATGTTGAAACAAATGGTTCGTATAACATTTTGCTAGTTTTCTTAAACAATAGTTTAAAGTTCACACATACATTTCATTTATGTCCTGATTGAAATGCCCAAAAATTTATTAATTGACACCTCTAGTTCTTCCAATTTGAAGGTGCAATATGTTAAATATCTTATAGTGAAGATACCTGTAAAGTATGGGTTAATGGTCATTTTTGGGATAGTTTACAAATGTATAATATCTTGTTATTCTTTCCATTT
Nholsingeri_BrumleyCrk_N916 -----------------------------------------------------------------------------------------------AGAGGTATGCTTTTATGTCTCTTATTCATGAGGCTCTTTTTTTTAGGTTTGTTACACATTTAATGAAACGAATCCAGAGGGGACCTGTCCGAGGTATATCTATCAAGCTTCAGGAAGAAGAGAGAGAACGAAGGGATAACTATGTACCCGAAGTATCCGCTATTGACATGGATGTCATTGAGGTTGACCCCGACACTGACGAGATGTTGAAACAAATGGTTTGTATAACATTTTACTAGTTTAATTATGCAATAGTTTAAATTTCACACATGTATTTCATTTATGTCCTAATTTAAAAGCCCAAAAATTTATTAATTCACACCTCGAATGTATCCCTCTCGACTTCCCAATACATTAATGGTAATATAGTAAAGGGGA--GCCACAATTAAGTTAGTAAATAT-------------TGAAAAATTAAAGGTTTTGTTCAATTTTTATATTT
Nholsingeri_PondCave_N541 TTATCTTTTTCTGAAATTT--TT-TTTTTTTACAG-CGACCAATGTAGGGGTTG-CCCTTGTTTTAAAAGGATGATTGCATAATTTTTTTGTCTAAGAGGTATGCTTTTATGTCTCTTATTCATGAGGTTCTTTTTTTTAGGTTTGTTACACATTTAATGAAACGAATCCAGAGGGGACCTGTCCGAGGTATATCTATCAAGCTTCAGGAAGAAGAGAGAGAACGAAGGGATAACTATGTACCCGAAGTATCCGCTATTGACATGGATGTCATTGAGGTTGACCCCGACACTGACGAAATGTTGAAACAAATGGTTTGTATAACATTTTACTAGTTTAATTATGCAATAGTTTAAATTTCACACATGTATTTCATTTATGTCCTAATTTAAAAGCCCAAAAATTTATTAATTCACACCTCAAGTGTATGCCACTCTACTTCCCAACACATTAATGGTAATATAGTAAAGGGGA--GCCACAATCAAGTTAGTAAATAT-------------TGAAAAATTAAAGGTTTTGTTCGATTTTTCTATTT
Njonesi_CaveSpringCave_N390 TGGCTTATTTTTGAAAAGGCTAATTGCTATTATAA--AAAAAGTAAGAATTTTGTGCATTGTTTTAAAAGGATGACTGCATAATTATTTTGTCTAAGAGGTATGCTTTTATGTCTCTTATTCACGAGGTTCTTTTTTTTAGGTTTGTTACACATTTAATGAAACGAATCCAGAGGGGACCTGTCCGAGGTATATCTATCAAGCTTCAGGAAGAAGAGAGAGAACGAAGGGATAACTATGTACCCGAAGTATCCGCTATTGACATGGATGTCATTGAGGTTGACCCCGACACTGACGAAATGTTGAAACAAATGGTTTGTATAACATTTTGCTAGTTTAATTATGCAATAGTTTAAATTTCACACTTGCATTTCATTCTTGTCTTAATTTAAAAGCCCAAAAATTTATTAATTCACACCTCGAGTGTATCCCACTCGACTTCCCCATACATTAATGGTGATATAGTAAAGGGGGCCACAATAATTAAGTTAGTAAATA-----------------------AAGGGTTTTGTTCGATTTTTTTATTT
Nlowderi_upperFiresCreek_N820 -----------------------TTTTTTTTACGGCCAACCAATATAGGGGTTGGCCCTTGTTCAAAAAGGATGACTGTATAATTTTTTAGTCTAAGGGGTATGCTTTTATGTCTGTTATTCACGGGGTTCTTTCTTTCAGGTTTGTTACACATTTAATGAAACGAATCCAGAGGGGACCCGTCCGAGGTATATCTATCAAGCTTCAGGAAGAAGAGAGAGAACGAAGGGATAACTATGTGCCCGAAGTATCCGCTATTGACATGGATGTCATTGAGGTCGACCCCGACACTGACGAGATGTTGAAACAAATGGTTTGTATGACATTTTGCTAGTTTTCTTAAACAATAGTTTAAATCTCGCGTGTACATTTCAAT-----------------------------------------------------------------------------------------------------------------------------------------------------GTCTTGTTATTCTTTCCGTCT
Nlula_BeeRockCave_G2091 TTATCTTTTTTTGAAATTTTTTT-TTTTTTTACAGCCAACCAATGTAGGGGATGGCCCTTGTTTTAAAAGGATGACTGCATAA-TTTTTTGTCTG--AGGTATGCTTTTATGTCTCTTATTCATGAGGTT---ATTTTTAGGTTTGTTACACATTTAATGAAACGAATCCAGAGGGGACCTGTCCGAGGTATATCTATCAAGCTTCAGGAAGAAGAGAGGGAACGAAGGGATAACTATGTGCCCGAAGTATCCGCCATTGACATGGATGTCATTGAGGTTGACCCCGATACTGACGAAATGTTGAAACAAATGGTTTGTATAACATTTTGCTAGTTTTCTTAAACAGTAGTTTAAATTTCGCACATGCATTTCATTTATGTCCTAATTGAAATGCCCAAAAATTTATTAATTCACACCTCTAGTTCTTCCAATTTGAAGGTGTAATATGTTCAATATCTTATAGTGAAGATACCTGTAAAGTATGGGTTAGTGGTCATTTTTGGAGTAGTTTACAAAGGT-TAATGTCTTGTTATTCTTTCCATTT
Nlula_LulaFallsCave_G2084 TTATCTTTTTTTGAAATTTTTTT-TTTTTTTACAGCCAACCAATGTAGGGGGTGGCCCTTCTTTTAAAAGGATGACTGCATAA-TTTTTTGTCTG--AGGTATGCTTTTATGTCTCTTATTCATGAGGTT---ATTTTTAGGTTTGTTACACATTTAATGAAACGAATCCAGAGGGGACCTGTCCGAGGTATATCTATCAAGCTTCAGGAAGAAGAAAGGGAACGAAGGGATAACTATGTGCCCGAAGTATCCGCCATTGACATGGATGTCATTGAGGTTGACCCCGATACTGACGAAATGTTGAAACAAATGGTTTGTATAACATTTTGCTAGTTTTCTTAAACAGTA---TAAATTTCACACATACATTTCATTTATGTCCTAATTGAAATGCCCAAAAATTTATTAATTCACACCTCTAGTTCTTCCAATTTGAAGGTGTAATATGTTAAATATCTTATAGTGAAGATACCTGTAAAGTATGGGTTAGTGGTCATTTTTGGAGTAGTTTACAAAGGT-TAATGTCTTGTTATTCTTTCCATTT
Nmimus_NealsSink_N329 TTATCTTTTTCTGAAATTT--TTTTTTTTTTACAG-CAACCAAG--AGGGGTTGGCCCTTGTTTTAAAAGGATGATTGCATAATCTTTTTGTCTAAGAGGTATGCTTTTATGTCTCTTGTTCATGAGGTTCTTTTTTTTAGGTTTGTTACACATTTAATGAAACGAATCCAGAGGGGACCTGTCCGAGGTATATCTATCAAGCTTCAGGAAGAAGAGAGAGAACGAAGGGATAACTATGTTCCCGAAGTATCCGCTATTGACATGGATGTCATTGAGGTTGACCCCGACACTGACGAAATGTTGAAACAAATGGTTTGTATAACATTTTACTAGTTTAATTCTGCAATAGTTTAAATTTCACACATGTATTTCATTTATGTCCT------AAATCCCAAAAATTTATTAATTCACACCTCGAGTGTATCCCACTCGACTTTCTCATACATTAATGGTAATATAGTGAAGGGGA--ACCACAATTAAGTTAGTAAATAT-------------TGAAAAAATAAAGGTTTTGTTCGATTTTTCTATTT
Nmimus_Straleys_N625 --------------------------TTTTTACAG-CAACCAATGTAGGAGTTGGTCCTTGTTTTAAAAGGATGATTACATAATTTTTTTGTCTAAGAGGTATGCTTTTATGTCTCTTATTCACGAGGTTCTTTTTTTTAGGTTTGTTACACATTTAATGAAACGAATCCAGAGGGGACCTGTCCGAGGTATATCTATCAAGCTTCAGGAAGAAGAGAGAGAACGAAGGGATAACTATGTACCCGAAGTATCCGCTATTGACATGGATGTCATTGAGGTTGACCCCGACACTGACGAGATGTTGAAACAAATGGTTTGTATAACATTTTACTAGTTTAATTATGCAATAGTTTAAATTTCACACATGTATTTCATTTATGTCCTAATTTAAAAGCCCAAAAATTTATTAATTCACTCCTCG-------------------------------------------TGAAAGAGA-------------------------------------------------------------------------
Nnasicus_CaneyFork_N171 ------TTTTTTGAAATTTTTTTGCTTTCTTACTGCTAACCAATTTAGGGGTTGGCACTTGTTTAAAAAAGATGATTGCATATTTTTTTTATCTGAGAGGTATGCTTTTATGTCTGTTGTTAATGGGGTTCTTTTTTTTAGATTTGTTACACATTTGATGAAACGAATCCAGAGGGGTCCTGTCCGAGGTATATCTATTAAGCTTCAGGAAGAAGAGAGAGAACGAAGGGATAACTATGTACCTGAAGTATCCGCTATTGACATGGACGTCATTGAAGTTGA------------------------------------------------------------------------------------------------------------------------------------------------------------------------------------------------------------------------------------------------------------------------
Nnasicus_ConnosteeFalls_N696 ---------------------------------------------------------------------------CTGCATAATTTTTTTGTCTA--AGGTATTCTTTTATGTCTGTTATTCACGAGGTTCTTTTTTTTAGGTTTGTTACACATTTAATGAAACGAATCCAGAGGGGACCTGTCCGAGGTATCTCTATCAAGCTTCAGGAAGAGGAGAGAGAACGAAGGGATAACTATGTACCCGAAGTATCCGCTATTGACATGGATGTCATTGAGGTTGACCCCGACACTGACGAAATGTTGAAACAAATGGTTCGTATAACATTTTGCTAGTTTTCTTAAACAACAGTTTAAAGTTCACACATACATTTCATTTATGTCCTAATTGAAATGCCCAAAAATTTATTGATTCACACCTCTGGTTC------------------------------------------------------------------------------------------------------------------------
Nnasicus_CoweeTrain_N189 TTATCTGTTTTGGAAATTTTTTTTTTTTTTTACAGCCAACCAATATAGAGGTTTTCCCTTCTTTTAAAAGGATGACTGCATAA-TTTTTGGTCTAAGAGGTACACTTTTATGTCTGTTATTCACGAGGTTCTTTTTTTTAGGTTTGTTACACATTTAATGAAGCGAATCCAGAGGGGACCTGTCCGAGGTATCTCTATCAAGCTCCAGGAAGAGGAGAGAGAACGAAGGGATAACTATGTACCCGAAGTATCCGCTATTGACATGGATGTCATTGAGGTTGACCCCGACACTGATGAAATGTTGAAACAAATGGTGCGTATAACATTTTGCTAGTTTTCTTAAACAATAGTTTAAAGTTCACACATACATTTCATTTATGTCCTAATTGAAATGCCCAAAAATTTATTAATTCACACCTCTAGTTCTTCCAATTTGAGGGTGTAATATGTTAAATATCTTATAGTGA--ATACCGGTAAAGTATGGGTTAGTGGTCATTTTTGGGATAGTTTACAAAGGTATAATGCCTTGTTATTCTTTC-----
Npaynei_Grindstaff_N646 ------------------------------------------------------------------AAAGGGTGATTGCATAATTTTTTTGTCTAAGAGGTATGCTTTTATGTCTCTTATTCATGAGGTTCTTTTTTTCAGGTTTGTTACACATTTAATGAAACGAATCCAGAGGGGACCTGTCCGAGGTATATCTATCAAGCTTCAGGAAGAGGAGAGAGAACGAAGGGATAACTATGTACCCGAAGTATCCGCTATTGACATGGATGTCATTGAGGTTGACCCCGACACTGACGAAATGTTGAAACAAATGGTCTGTATAACATTTTACTAGTTTAATTATGCAATAGTTTAAATTTCACACATGTATTTCATTTATGTCCTAATTTAAAAGCCCAAAAATTGATTAATTCACACCTCGAGTGTATCCCACTCGAC------------------------------------------------------------------------------------------------------------
Npaynei_UnakaMtns_N943 TTATC---TTCTGAAATTT--TT---TTTTTACTG-CAACCAATGTAGGGGTTGGCCCTTGTTTTAAAAGGATGATTGCATAATTTTTTTGTGTAAGAGGTATGCTTTTATGTCTCTTATTCATGAGGTTCTTTTTTTCAGGTTTGTTACACATTTAATGAAACGAATCCAGAGGGGACCTGTCCGAGGTATATCTATCAAGCTTCAGGAAGAAGAGAGAGAACGAAGGGATAACTATGTACCCGAAGTATCCGCTATTGACATGGATGTCATTGAGGTTGACCCCGACACTGACGAAATGTTGAAACAAATGGTTTGTATGACATTTTACTAGTTTAATTATGCAATAGTTTGAATTTCACACATGTATTTCATTTATGTCCTAATTTAAAAGCCCAAAAATTTATTAATTCACACCTCGAGTGTATCCTACTCGACTTCTCAATACGTTAATGGTGATATAGTAAAGGGGA--GCCACAATTAAGTTAGTAAAAAT-------------TGAAAAATTAAAGGTTTTGTTCGATTTATCTATTT
Npecki_HurricaneMazeCave_G2100 TTATCTTTTTTTGAGAT------CTTTTTTTACATCCAACCAATAT-----------------------------------------------------------------GTCTGTTATTCATGTGGTTCTTTTTCTTAGGTTTGTTACACATTTAATGAAACGAATCCAGAGGGGACCTGTCCGAGGTATATCTATTAAGCTTCAGGAAGAAGAGAGAGAACGAAGGGATAACTATGTACCTGAAGTATCCGCAATTGACATGGACGTCATTGAGGTTGACCCCGACACTGACGAAATGTTGAAGCAAATGGTTTGTATAACATTTTGGTAGTTTTCTTAAACAATAGTTTAAATTT--CACATACATTTCATTTATGTTCTACTTTAAATGCCCAGAAATTTATTAGTTCACACCTCTAGTTCTTCCAATTTGATGGTGTAATAAATTTAACATCTCATATTGAGGATATCTGTAAAGTATGGGTTA--------------------------------------------------------
Npecki_Monteagle_N062 TAAGCCTTTTTCAAAATGGTCCCTTGATTATGATTTTATTACACAT-------GTCTGTTATTC-----------TAGTGTATCTTTATGGTATAAGAGGTATGCTTTTATGTCTGTTATTCATGGGGTTCTTTTTCTTAGGTTTGTTACACATTTAATGAAACGAATCCAGAGGGGACCTGTCCGAGGTATATCTATCAAGCTTCAAGAAGAAGAGAGAGAACGAAGGGATAACTATGTACCTGAAGTATCCGCTATTGACATGGACGTCATTGAGGTTGACCCCGACACTGACGAAATGTTGAAACAAATGGTTTGTATAACATTTTGG-AATTTTCTTAAACAATAGTTTAAATTT--CACATACATTTCATTTATGTTCTACTTTAAATGCTAATGAATTTCTCTATTTACCCTTTATATTTCCTCCGCTTAACGG------ATAT---ATATGTTACCACGCGGGGATCTTCACTAAACCTGTTACAGAATGTAGGGGGAAATCCCTCTGA----ATGATTTTGTGTTATTCATTATTTTT
Nperlakyi_SChimneys_N1079 TTATCTTTTTTTGAAATTTTTTTTTTATTTTACAGCCAACCAATATAGGGGTTGGCCCTTGTTTTAAAAGGATGACTGCACAA-TTTTTTGTCTG--AGGTATGCTTTTATGTCTGTTATTCACAAGGTTCTTTTTTTTAGGTTTGTTACACATTTAATGAAACGAATCCAGAGGGGACCTGTCCGAGGTATATCTATCAAGCTCCAGGAAGAAGAAAGAGAACGAAGGGATAACTATGTACCCGAAGTATCCGCTATTGACATGGATGTCATTGAGGTTGACCCCGACACTGACGAAATGTTGAAACAAATGGTTTGTATAACTTTTTGCTAGTTTTCTTAAACAATAGTTTAAATTTCCCACATACATTTAATTTATATCCT------------------------------------------------------------------------------AGTGAAGATACCTGTAAAGTATGGGTTAGTGGTCATTTTTGGGATAGTTTACAAAGGTATAATGTCTTGTTATTCTTTCCATTT
Nperlakyi_SChimneys_N1080 TTATCTTTTTTTGAAATTTTTTTTTTATTTTACAGCCAACCAATATAGGGGTTGGCCCTTGTTTTAAAAGGATGACTGCACAA-TTTTTTGTCTG--AGGTATGCTTTTATGTCTGTTATTCACAAGGTTCTTTTTTTTAGGTTTGTTACACATTTAATGAAACGAATCCAGAGGGGACCTGTCCGAGGTATATCTATCAAGCTCCAGGAAGAAGAAAGAGAACGAAGGGATAACTATGTACCCGAAGTATCCGCTATTGACATGGATGTCATTGAGGTTGACCCCGACACTGACGAAATGTTGAAACAAATGGTTTGTATAACTTTTTGCTAGTTTTCTTAAACAATAGTTTAAATTTCCCACATACATTTAATTTATATCTT------------------------------------------------------------------------------AGTGAAGATACCTGTAAAGTATGGGTTAGTGGTCATTTTTGGGATAGTTTACAAAGGTATAATGTCTTGTTATTCTTTCCATTT
Nreclusus_Clingmans_N252 ------------GAAATTTTTTTTTTTTTTTACAGCCAACCAATATAGGGGTTGGCCCTTGTTCTAAAAGGATGACTGCATAATTTTTTGGTCTAAGAGGTATGCTTTTATGTCTGCTATTCATGAGGTTCTTTTTTTTAGGTTTGTTACACATTTAATGAAACGAATCCAGAGGGGACCTGTCCGAGGTATATCTATCAAGCTCCAGGAAGAAGAGAGAGAGCGAAGGGATAACTATGTACCCGAAGTATCCGCTATTGACATGGATGTCATTGAGGTTGACCCCGACACTGATGAAATGTTGAAACAAATGGTTTGTATAACATTTTGCTAGTTTTCTTAAACAATGGTTTAAATTTCACACATACATTTAATTTATATCTT------------------------------------------------------------------------------AGTGAAGATACCTGTAAAGTATGGGTTAGTGGTCATTTTTGGGATAGTTTACAAAGGT------TCTTGTTATTCTTTGCATTT
Nreclusus_Noland_N1051 ---------------------------------------------------------------CTAAAAGGATGACTGCATAATTTTTTGGTCTAAGAGGTATGCTTTTATGTC--TTATTCATGAGGTTCTTTTTTTTAGGTTTGTTACACATTTAATGAAACGAATCCAGAGGGGACCTGTGCGAGGTATATCTATCAAGCTGCAGGAAGAAGAGAGAGAACGAAGGGATAACTATGTACCCGAAGTATCCGCTATCGACATGGATGTCATTGAGGTTGACCCTGACACTGATGAAATGTTGAAACAAATGGTTTGTATAACATTTTGCTAGTTTTCTTAAACAATGGTTTAAATTTCACACATACATTTCATTTATGTCCTAATTCAAATGCCC-AAAATTTATTAATTCACGCCTCTAGTTCTTCCAATTTGAAGGTGTAATATGTTAATAAAAAAATGCTGTACATGACGTCCGTTCAAGGTTGGCCAGTCCCTTT----ACGTTTCACGTCTGTATACTGCTTTGTCTGTCGTTCCAATT
Nreclusus_Smokemont_N1020 -----------------------TTTTTTTTACAGACAACCAATATAGGGGTTGGCCCTTGTTCTAAAAGGATGACTGCATAATTTTTTGGTCTAAGAGGTATGCTTTTATGTCTGTTATTCATGAGGTTCTTTTTTTTAGGTTTGTTACACATTTAATGAAACGAATCCAGAGGGGACCTGTCCGAGGTATATCTATCAAGCTGCAGGAAGAAGAGAGAGAACGAAGGGATAACTATGTACCCGAAGTATCCGCTATCGACATGGATGTCATTGAGGTTGACCCTGACACTGATGAAATGTTGAAACAAATGGTTTGTATAACATTTTGCTAGTTTTCTTAAACAATGGTTTAAATTTCACACATACATTTCATTTATATCCTAATTCAAATGCCC-AAAATTTATTAATTCATGCCTCTAGTTCTTCCAATTTGAAGGTGTAATATGTTAATAAGAAAAT------------------------------------------------------------------------------------
Nroanensis_IngramBranch_N926 --------------------------------------------------------------------------------------------------------------------------------TTCTTTTTTTTAGGTTTGTTACACATTTAATGAAACGAATCCAGAGGGGACCTGTCCGAGGTATATCTATCAAGCTTCAGGAAGAGGAGAGAGAACGAAGAGATAACTATGTACCCGAAGTATCCGCTATTGACATGGATGTCATTGAGGTTGACCCCGACACTGACGAAATGTTGAAACAAATGGTTTGTATAACATTTTACTAGTTTAA---------------------------------------------------------------------------------------------------------------------------------------------------------------------------------------------------------------
Nroanensis_N_CarversGap_N928 ---TCTTTTTCTGAAATTT--TCTTTTTTTTACAG-AAACCAATGTAGG--TTGGCCCTTGTTTTAAAAGGATGATTGCATAATTTTTTTGTCTAAGAGGTATGCTTTTATGTCTCTTATTCATGAGGTTCTTTTTTTTAGGTTTGTTACACATTTAATGAAACGAATCCAGAGGGGACCTGTTCGAGGTATATCTATCAAGCTTCAGGAAGAGGAGAGAGAACGAAGGGATAACTATGTACCCGAAGTATCCGCTATTGACATGGATGTCATTGAGGTTGACCCCGACACTGACGAAATGTTGAAACAAATGGTTTGTATAACATTTTACTAGTTTAATTATGCAATAGTTTAAATTTCACACATGTGTTTCATTTATGTCCTAATTTAAAAGCCCAAAAATTTATTAATTCACACCTCGAGTGTATCCCACTCGACTTCCCAATACATTGATGGTAATATAGTGAGGGGGA--GCCACAATTAAGTTAGTAACGAT-------------TGAAG------------------------------
Nroanensis_RoanHighBluff_N762 ----------------------------------------------------------------------------------------------------TATGCTTTTATGTCTCTTATTCATGAGATTCTTTTTTTTAGGTTTGTTACACATTTAATGAAACGAATCCAGAGGGGACCTGTCCGAGGTATATCTATCAAGCTTCAGGAAGAAGAGAGAGAACGAAGGGATAACTATGTACCCGAAGTATCCGCTATTGACATGGATGTCATTGAGGTTGACCCCGACACTGACGAAATGTTGAAACAAATGGTTTGTATAACATTTTACTAGTTTAATTATGCAATAGTTTAAATTTCATACATGTATTTCATTTATGTCCTTATTTAAAAGCCCAAAAATTTATTAATTCACACCTCGAGTGTATCCCACTCGACTTCTCAATACGTTAATGGTGATATAATAAAGGGGA--GCCACAATTAAGTTAGTCAAAAT-------------TGAAAAAATAAGGGTTTTGTTCGATTTTTCTATTT
Nsheari_BaldRiver_N1168 TTATCTTTTTTTGAAATTTTTTTTTAATTTTACAGCCAACCAATATAGGGGTTGGCCCTTGTTTTAAAAAGATGACTGCATAA-TTTTTTGTCTG--AGGTATGCTTTTATGTCTGTTATTCACGAGGTTCTTTTTTTTAGGTTTGTTACACATTTAATGAAACGAATCCAGAGGGGACCTGTCCGAGGTATATCTATCAAGCTCCAGGAAGAAGAGAGAGAACGAAGGGATAACTATGTACCCGAAGTATCCGCTATTGACATGGATGTCATTGAGGTTGACCCCGACACTGACGAAATGTTGAAACAAATGGTTCGTATAAAATTTTGCTAGTTTTCTTAAACAATAGTTTAAATTTCCCACATACATTTAATTTATATCCT------------------------------------------------------------------------------AGTGAAGATACCTGTAAAGTATGGGTTAGTGGTCATTTTTGGGATAGTTTACAAAGGTATAATGTCTTGTTATTCTTTCCATTT
Nsheari_Cohutta_N826 TTATCTTTTTTTGAAATTTTTTTTTTATTTTACAGCCAACCAATATAGGGGTTGGCCCTTGTTTTAAAAAGATGACTGCATAA-TTTTTTGTCTG--AGGTATGCTTTTATGTCTGTTATTCACGAGGTTCTTTTTTTTAGGTTTGTTACACATTTAATGAAACGAATCCAGAGGGGACCTGTCCGAGGTATATCTATCAAGCTCCAGGAAGAAGAGAGAGAACGAAGGGATAACTATGTACCCGAAGTATCCGCTATTGACATGGATGTCATTGAGGTTGACCCCGACACTGACGAAATGTTGAAACAAATGGTTCGTATAAAATTTTGCTAGTTTTCTTAAACAATAG----------------------------------------------------------------------------------------------------------------------------------------------------------------------------------------------------
Nsheari_JoyceKilmer_N092 TTATCTTTTTTTGAAATTTTTTTTTTATTTTACAGCCAACCAATATAGGGGTTGGCCCTTGTTTTAAAAAGATGACTGCATAA-TTTTTTGTCTG--AGGTATGCTTTTATGTCTGTTATTCACGAGGTTCTTTTTTTTAGGTTTGTTACACATTTAATGAAACGAATCCAGAGGGGACCTGTCCGAGGTATATCTATCAAGCTCCAGGAAGAAGAGAGAGAACGAAGGGATAACTATGTACCCGAAGTATCCGCTATTGACATGGATGTCATTGAGGTTGACCCCGACACTGACGAAATGTTGAAACAAATGGTTCGTATAAAATTTTGCTAGTTTTCTTAA-----------------------------------------------------------------------------------------------------------------------------------------------------------------------------------------------------------
Nsilvanus_Elijay_N395 ---------------------TTTTTTTTTTACAG-CAACTAATATAGGGGTTGGCCCTTGTTTTAAAAGGATGATTGCATAATTTTTTTGTCTAAGAGGTATGTTTTTATGTCTCTTATTCATGAGGTTCTTTTTTTTAGGTTTGTTACACATTTAATGAAACGAATCCAGAGGGGACCTGTCCGAGGTATATCTATCAAGCTTCAGGAAGAAGAGAGAGAACGAAGGGATAACTATGTACCCGAAGTATCCGCTATTGACATGGATGTCATTGAGGTTGACCCCGACACTGACGAAATGTTGAAACAAATGGTTTGTATAACATTTTACTAGTTTAATTATGCAATAG----------------------------------------------------------------------------------------------------------------------------------------------------------------------------------------------------
Nsilvanus_GermanyCove_N1017 TTATCTTTTT--GAAATTT--TTTTTTTTTTACAG-CAACCAATATAAGGGTTGGCCCTTGTTTTAAAAGGATGATTGCATAATTTTTTTATCTAAGAGGTATGCTTTTATGTCTCTTATTCATGAGGTTCTTTTTTTTAGGTTTGTTACACATTTAATGAAACGAATCCAGAGGGGACCTGTCCGAGGTATATCTATCAAGCTTCAGGAAGAAGAGAGAGAACGAAGGGATAACTATGTACCCGAAGTATCCGCTATTGACATGGATGTCATTGAGGTTGACCCCGACACTGACGAAATGTTGAAACAAATGGTTTGTATAACATTTTACTAGTTTAATTATGCAATAGTTTAAATTTCACACATGTATTTCATTTATGTCCTAATTTTAAAGCCCAAAGATTTATTAATGCACACCTCGAGTGTATCCCACTCGACTTCCCCATACATTAATGGTAATATAGTAAAAGGGA--GCCGCAATTAAGTTAGTAAATAT---------------------------TGAAAATTGATTTTTTCATCT
Nstupkai_BlowholeWOS_N285 TTATCTTGTTTTGAAATTTTTTTTTTTTTTTACAGCCAACCAATATAGGGGTTGGCCCTTGTTTTAAAAGGATGACTGCATAA-TTTTTTGTCTG--AGGTATGCTTTTATGTCTGTTATTCACAAGATTCTTTTTTTTAGGTTTGTTACACATTTAATGAAACGAATCCAGAGGGGACCTGTCCGAGGTATATCTATCAAGCTCCAGGAAGAAGAGAGAGAACGAAGGGATAACTATGTACCCGAAGTATCCGCTATTGACATGGATGTCATTGAGGTTGACCCCGACACTGACGAAATGTTGAAACAAATGGTTCGTATAACATTTTGCTAGTTTTCTTAAATAATAGTTCAAATTTCCCACATACATTTAATTTATATCCT------------------------------------------------------------------------------AGTGAAGATACCTGTAAAGTATGGGTTAGTGGTCATTTTTGGGATAGTTTACAAAGGTATAATGTCTTGTTATTCTTTCCATTT
Nstupkai_Blowing_N356 TTATCTTTTTTTGAAATTTTGCTTTTTTTTTACAGCCAACCAATATAGGGGTTGGCCCTTGTTTTAAAAGGATGACTGCATAATTTTTTTGTCTG--AGGTATGCTTTTATGTCTGTTATTCACAAGATTCTTTTTTTTAGGTTTGTTACGCATTTAATGAAACGAATCCAGAGGGGACCTGTCCGAGGTATATCTATCAAGCTCCAGGAAGAAGAGAGAGAACGAAGGGATAACTATGTACCCGAAGTATCCGCTATTGACATGGATGTCATTGAGGTTGACCCCGACACTGACGAAATGTTGAAACAAATGGTTCGTATAACATTTTGCTAGTTTTCTTAAACAATAGTTTAAATTTCCCGCATACATTTAATTTATATCCT------------------------------------------------------------------------------AGTGAAGATACCTGTAAAGTATGGGTTAGTGGTCATTTTTGGGATAGTTTACAAAGGTATAATGTCTTGTTATTCTTTCCATTT
Nstupkai_LittleRiver_N293 TTATTTTTTTTTGAAATTTTTTT-----TTTACAGCCAACCAATATAGGAGTTGGCCCTTGTTTTAAAAGAATGACTGCATAATTTTTTTGTCTG--AGGTATGCTTTTATGTCTGTTATTCACAAGATTCTTTTTTTTAGGTTTGTTACACATTTAATGAAACGAATCCAGAGGGGACCTGTCCGAGGTATATCTATCAAGCTCCAGGAAGAAGAGAGAGAACGAAGGGATAACTATGTACCCGAAGTATCCGCCATTGACATGGATGTCATTGAGGTTGACCCCGACACTGACGAAATGTTGAAACAAATGGTTCGTATAACATTTTGCTAGTTTTCTTAAACAATAGTTTAAATTTCACACATACATTTAATTTATATCCT------------------------------------------------------------------------------AGTGAAGATACCTGTAAAGTATGGGTTAGTGGTCATTTTTGGGATAGTTTACAAAGGTATAATGTCTTGTTATTCTTTCCATTT
Nstygius_ObeLee_N0656 TTGTCTTCATTTAAAATTT-CTTTTTTTTTTACAGCCAACCAATATAGGGGTTGGTCCTTGTTTTAAAAGGATAACTGCATGATTTTTTTATCTAAGAGGTATGCTTTTATGT----TATTCACGAGGTTCTTTTTTTTAGGTTTGTTACACACTTAATGAAACGGATCCAGAGGGGACCTGTCCGGGGTATATCTATCAAGCTTCAGGAAGAAGAGAGAGAACGAAGGGATAACTATGTACCCGAAGTATCCGCTATTGACATGGATGTCATTGAGGTTGACCCCGACACTGACGAAATGTTGAAACAAATGGTTCGTATAACGT---GCTAGTTTTCTTAAACAATAGTTTGAATTT----CATACATTTCACTTATGTCCT---------GCCCAAAATTATTCTGATTTGTGACTAAA------------------------TTGTAAACGGCAATTTAATCACGGTTCCGAT-------AAGTTTTTGACATTTTTCGCGAAAAGTCTCTGATGCGCATTTTTCTATTGCTTTTTCTATTT
Nstygius_RavenB_N1022 TTGTCTTCATTTAGAATTTTCTTTTTTTTTTACAGCCAACCAATATAGGGGTTGGTCCTTGTTTTAAAAGGATAACTGCATGATTTTTTTATCTAAGAGGTATGCTTTTATGT----TATTCACGAGGTTCTTTTTTTTAGGTTCGTTACACACTTAATGAAACGGATCCAGAGGGGACCTGTCCGGGGTATATCTATCAAGCTTCAGGAAGAAGAGAGAGAACGAAGGGATAACTATGTACCCGAAGTATCCGCTATTGACATGGATGTCATTGAGGTTGACCCCGACACTGACGAAATGTTGAAACAAATGGTTCGTATAACATTGTGCTAGTTTTCTTAAACAATAGTTTGAATTT----CATACATTTCACTTATGTCCT---------GCCCAAAATTATTCTGATTTGTGACTAAA------------------------TTGTAAACGGCAATTTAATGACGGTTCCGATAATATATAAGTTTTTGACATTTTTCGCGAAAAGTCTCTGATGCGCATTTTTCTATTGCTTTTTCCATTT
Ntempletoni_BaldMtns_N950 TTATCTTTTTTTGAAATTTTTTGTTTTTTTTACAGCCAACTAATATAGGGGTTGGCCCTTGTTTTAAAAGCATGACTGCATAA-TTTTTTATCTAAAAGGTATGCTTTTATGTCTGTTATTCACGAGGTTCTTTTTTTTAGGTTTGTTACACATTTAATGAAACGAATCCAGAGGGGACCTGTCCGAGGTATATCTATCAAGCTTCAGGAAGAAGAGAGAGAACGAAGGGATAACTATGTACCCGAAGTATCTGCTATTGACATGGATGTCATTGAGGTTGACCCCGACACTGACGAAATGTTGAAACAAATGGTTCGTATAACATTTTGCTAGTTTTCTTAAAGAATAGTTTAAAGTTCACACATACATTTCAATTATGTCCTAATTGAAATGCCCAAAAGTTTATTAATTCACACCTCTAGTTCTTCCAATTTGAAGGTGTAATATGTTAAATATCTTATAGTGAAGATACCTGTAAAGTATGGGTTAGTGGTCATTTTTGGGATAGTTTACAA------------------------------
Ntempletoni_ClarksCreek_N945 TTATCTTTTTTTGACATTTTTTGTTTTTTTTACAGCCAACTAATATAGGGGTTGGCCCTTGTTTTAAAAGGATGACTGCATAA-TTTTTTATCTAAAAGGTACGCTTTTATGTCTGTTATTCACGAGGTTCTTTTTTTTAGGTTTGTTACACATTTAATGAAACGAATCCAGAGGGGACCTGTCCGAGGCATATCTATCAAGCTTCAGGAAGAAGAGAGAGAACGAAGGGATAACTATGTACCCGAAGTATCCGCTATTGACATGGATGTCATTGAGGTTGACCCCGACACTGACGAAATGTTGAAACAAATGGTTCGTATAACATTTTGCTAGTTTTCTTAAAGAATAGTTTAAAGTTCACACATACATTTCAATTATGTCCTAATTGAATTGCCCAAAAGTTTATTAATTCACACCTCTAGTTCTTCCAATTTGAAGGTGTAATATGTTAAATATCTTATAGTGAAGATACCTGTAAAGTATGGGTTAGTGGTCATTTTTGGGATAGTTTACAAAGGTATAATATCTTGTTATTCT--------
Ntempletoni_ScronceCreekRd_N1223 TTATCTTTTTTTGAAATTTTTGATTTTTTTTACAGCCAACTAATATAGGGGTTGGCCCTTGTTTTAAAAGCATGACTGCATAA-TTTTTTATCTAAAAGGTATGCTTTTATGTCTGTTATTCACGAGGTTCTTTTTTTTAGGTTTGTTACACATTTAATGAAACGAATCCAGAGGGGACCTGTCCGAGGTATATCTATCAAGCTTCAGGAAGAAGAGAGAGAACGAAGGGACAACTATGTACCCGAAGTATCCGCTATTGACATGGATGTCATTGAGGTTGACCCCGACACTGACGAAATGTTGAAACAAATGGTTCGTATAACATTTTGCTAGTTTTCTTAAACAATAGTTTAAAGTTCACACATACATTTCAATTATGTCCTAATTGAAATGCCTAAAAGTTTATTAATTCACACCTCCAGTTCTTCCAATTTGAAGGTGTAATATGTTAAATATCTTATAGTGAAGATACCTGTAAAGTATGGGTTAGTGGTC--------------------------------------------------
Ntennessensis_IndianCave_N052 ------------------------------------------------------------------------------------------------------------------------------------------------------------AATGAAACGAATCCAGAGGGGACCTGTCCGAGGTATATCTATCAAGCTTCAGGAAGAAGAGAGAGAACGAAGGGATAACTATGTACCCGAAGTATCCGCTATTGACATGGATGTCATTGAGGTTGACCCCGACACTGACGAAATGTTGAAACAAATGGTTTGTATAACATTTTACTAGTTTAATTATGCAATAGTTTAAATTTCACACATGTATTTCATTT-------------------------------------------------------------------------------------------------------------------------------------------------------------------------
Ntennessensis_LittleStony_N645 ----------------------------------G-CAACCAATTTAGGAGTTGGTCCTTGTTTTAAAAGGATGGTTACATAATTTTTTTGTCTAAGAGGTATGCTTTTATGTCTCTTATTCACGAGGTTCTTTTTTTTAGGTTTGTTACACATTTAATGAAACGAATCCAGAGGGGACCTGTCCGAGGTATATCTATCAAGCTTCAGGAAGAAGAGAGAGAACGAAGGGATAACTATGTACCCGAAGTATCCGCTATTGACATGGATGTCATTGAGGTTGACCCCGACACTGACGAGATGTTGAAACAAATGGTTTGTATAACATTTTACTAGTTTAATTATGCAATAGTTTAAATTTCACACATGTATTTCATTTATGTCCTAATTTAAAAGCCCAAAAATTTATTAATTCACTCCTCGAGTGTATCCCA------------------------------------------------------------------------------------------------------------------
Ntennessensis_Watauga_N1046 GTATCTTTTTCTGAAATTT--TTTTTTTTTTACAG-CAACCAATGTAGGGGTTCGCCCTTGTTTTAAAAGGATGATTGCATAATTTTTTTGTCTAAGAGGTATGCTTTTATGTCTTTTATTCACGAGGTTCTTTTTTTTAGGTTTGTTACACATTTAATGAAACGAATCCAGAGGGGACCTGTCCGAGGTATATCTATCAAGCTTCAGGAAGAAGAGAGAGAACGAAGGGATAACTATGTACCCGAAGTATCCGCTATTGACATGGATGTCATTGAGGTTGACCCCGACACTGACGAAATGTTGAAACAAATGGTTTGTATAACATTTTACTAGTTTAATTTTGCAATAGTTTAAATTTCACACATG-ATTTCATTTCTGTCCTAATTTAAAAGCCCAAAAATTTATTAGTTCACACCCCGAGTGTATCTCTCCCGACTTCCCAATACAT----------------------------------------------------------------------AAAGGTTTCGTTCGATCTTTCTATTT
