# Supplementary material for: ﻿New species in old mountains: integrative taxonomy reveals ten new species and extensive short-range endemism in Nesticus spiders (Araneae, Nesticidae) from the southern Appalachian Mountains
Source: Zookeys. 2023 Feb 3;1145:1–130. doi: 10.3897/zookeys.1145.96724 (PMC10208238; doi:10.3897/zookeys.1145.96724)
Supplement: Supplementary material 4 — Input alignments, analysis log files, and output tree files [file zookeys-1145-001_article-96724__-s004.zip › uce-2001163 (modified).phy]

 94 1075
Nesticus_Japan_G2153 CTAAAGAGATAGAAGATAT----------------AAAATCCGATTTATCCCC-------------------------------------------------------------------------AAATCTATGTTTTAAAATTTACCAATAGCACCGCCATAATGAAGAAC---------TTCCACAGCT--------TTTAAA----------------TAACTCTAGTGAATAATGTGTATGTATTAAATTGTTTTTTAAGTCGTTAC-------TTTTTG------------------------------------TTACAATAATAATCATTACCGTTTAATTTCAGGAAGAGGAAGAAGAGGAGGAGGAGGAAGAGGAG---GAGGAAGAGGAAGGAGAGGAGGAGGAGAAAGAAATCAAGGAGCACGTGGAAGAGTCTGTTGATGAAGTCTTCCTCTTAGAACGCAAGCGCAAGCACAGTCTCAAATACAAGCGAAGCTTCTTCGTGCGTATGGTCTCTGATCCGAAGTTATACAATCCAAAGATTGTTCGCGCTCTGTCCTCCACTAGCAGTCGCAGACATACCAGTGACCCTGTTGACAGTGAGACCGGGGTCATAACACCGGTTTAGGATATAATAGTGATTTGATATAAATGTGTGTCATCGTTAGCTTCAGATAAGATTCATTGTTGCAGTTGAAAGATGTGAGGAGTCATTATTTTTAGTTTCTGTAGTTTTCACTTTCCTACGTAACATTCAGTTT----------------------------TTTTTTTCTTTGGTG--------------------------------------CATTTGATTGA---------------------------------------------------------------------------------------------------------------------ATTATCGTTTCGTG-------------------------------------------------------------------------------TT
Nsilvestrii_Hellgate_N1108 TTTATTCTTGAAGACGTTTTGCTTAACTTATTTAAAGTAACTGAATTATTTGCGGCTCTAATTGACATTATGACTAAAAACGTTTTAATTTTATATTTTTAAAAAACTGAGAGAAAAACTTAAAAAATAGATCTGCTTCCGATTAATTTAGCATTACTTAAAAAATGAAAAATATTCAAATATTCAACAGCTAATGGATATTACGTCTAACAACAAGCAAATTAGATTTAATAAACACTTCTTATAACACATAGTATTTAATAAATAATTATGGCGTTATTTTCAAAAATACAACAACAATTTGAATTGTTAAGAAATTAATGAAAGTCACTTCAATTA-AATTATTTTTTAGGAAGAAGAGGAAGAGGAAGAAGAA------------GAGGAGGAGGAGGAGGAAGAGGAGGAGAAAGAAATCAAGGAACATGTGGAAGAGTCAGTGGATGAAGTCTTCCTCCTCGAACGCAAGCGCAAGCACAGCTTAAAATACAAACGAAGCTTCTTCGTGCGTATGGTATCTGATCCGAAGCTGTACAATCCAAAGATTGTCCGAGCTCTGTCCTCCACTAGTAGCCGCAGACATACTAGTGACCCCGTTGACAGTGAGACAGGGGTCATAACACCTGTTTAAGGTCTAATGGTGATTTGATATACAAATATGTCATTGTTAGCTTCAGATGAGATTTGATGCCTGGTTTAAAAGACACGAGTTAATGATAATTTTAGCTTAGGTCACTTTCACTTTCCTGCATCACATACAGTTTGTTGTTGTTGTTTTTTACAGATAGAATATTTTTTTATTTGTTACTGATTATGTTAATTGATTTCATTTGTAGTATAACTC---------------A------------------------------TTTAGTAAATTGAACATTTTGAAGGTTTTCTTAGAATTGTCCGTCATTCAGCTA---AAAGAAATTAGTTTTACTAAAAAAGCATCGTTATTCAT--AAAAATTAAACCAATT-TTTAACAAATTAAAT------AATATTAATTTTTTCATGAAACCAATTAGTTTGTTAACAATTT
Nesticus_nahaunus_Mexico_G2881 TG-----------AAGTGATGCGCGACCTATTTTTAAAA--------------TATTTCTTCAAAAATCTTCTTTTAATGAGTAACAACTTTTCCGCACTGTACGTTTTT----------AATTTCAAACTTCCGCTTTTTTTCGCT---------------------------------------------------------------------------CCACTCTAATGGATACCCTGCATAAGACGTACCGTTCCACAAATAATTATAACACTATTTTCAACAACCTACCAAAGATTTGAATGGTTAGGAAATAAATTAGAATGATTGTAATTAAAATTTAATTTCAGGAAGAAGAAGAGGAGGAGGAGGAAGAAGAAGAG---GAGGAAGAGGAAGAAGAAGAAGGAGAGAAAGAAATCAAAGAGCACGTGGAAGAATCTGTGGATGAAGTGTTCCTTTTGGAGCGTAAGCGTAAGCACAGTTTGAAGTACAAACGGAGTTTCTTCGTGCGCATGGTATCTGATCCGAAGCTGTATAATCCAAAGATTGTCCGCGCTCTGTCCTCCACTAGTAGTCGCAGACATACTAGTGACCCTGTTGACAGTGAGACAGGAGTTATAACACCTGTTTAAGATCTAATGCTGATTTGATATACAAATGTGTCATTGTTAGCTTCAGATAAGATTTGTTGGCAGATTTAAAAAGTACGAGTTATTGATACTTTTAGCTTAAGTCATTTTCACTTTCCTGCATGACATACAGTTTGTAACAGG--TTTTTCGGAAATATAGCCTTTTTTCATTTATTCAAAGTGTTGTTCTTAAATTTAA-----------------------------------GTTGCCAAATTTTAATTGGTTTTCAATTTAGCAAATCGAGCATATTGAAGGGTGTCTTAAAATTATTAACGATTTATATAGGTAAAAAGATCAATTTCAG-AAAAAAACAAAGTTATTTCTTAAAAAAGTACGAAATTAGTTTAATAAATCAAATGTAAAAGAAATAATTGTTTTAATGACTCCAACAATTTTTGGAATAATTT
Narcheri_Cheaha_N023 TGCAATGAAAAGAAAATAAGGTTTAATTTCCTTACAAAATCTGTTTCGCTTTGTTTCTTCTCTGAGATTTTGGATCCATGCATTACCATATTGTATCCCATGAAATATTTTTAAAAAAATAATTAAAAATTTCCACTTCACATTGATTGAATACTAATCCAAAAGTGGAAAATGGCCGTCATTTCTATAATTAGTTGAGCCTACAACATGCTCCAAGGAGGAGAACTTTAATGGACTCTCTGTATAAGACGTACCGTTCGATAAATAATCATAACGCTTTTTTTAACAACACACCAAAGATTTGAATTGTTATAAAATAAATATAAATAAATTTAAATAAAATTAAATTTCAGGAAGAAGAGGAGGAGGAGGAGGAAGAAGAAGAGGAAGAGGAAGAGGAAGAAGAAGAAGGAGAGAAAGAAATCAAAGAGCACGTGGAAGAATCTGTGGATGAAGTGTTCCTTTTGGAGCGCAAACGCAAACACAGTTTGAAGTACAAACGGAGTTTCTTCGTGCGCATGGTATCAGACCCAAAGCTGTACAATCCAAAGATTGTCCGCGCTCTGTCCTCCACTAGTAGTCGCAGACATACTAGTGATCCTGTTGACAGTGAGACAGGGGTTATAACACCTGTATAAGATCTAATACTGGTTTGATATACAAATGTGTCATTGTTAGCTTCAGATCAGACTTGTTGGCAGATTTAAAAAGTACGAGTTATTGATACTTTCAGCTTAAGTCATTTTCACTTTCCTGCATAACATACAGTTTGTAAC--ATGTTTTTCAGAAATATAGCCAATTTTCATTTATTGAAAATGTTGTTCTTAAATCTAAGTGCACGTTTAAGTCACATTAAATTGTCACACTAAATT-TCACATTTTAATTGGTTTTCAATTAAGCAAATTGAA--------------------------------------------------------------------------------------------------------------------------------------------------------------------
Nbarri_Bishop_N1072 TGTAATGAAAAGAAAATAATGTTTAATTTCTTTATAAAATCTGTCTCGCTTACTTTTTTCTTTGAGATTTTTGATCCATGCGCCGCCATATTGTATCCTATGAAATATTTAAAAAAAGTTAATTAGAAATTTCTACTTCACATTGATTGAATACTAACCCAAAAGTGGAAAATGGCTGTCATTTCGATAATTAGTTGAGCCTACAGCATGCTAAAAGCAGGAGAACTTTAATGGACACTCTGTATAAGACATACCGTTCGATAAATAATTATAACTCTATTTTTAACAACACACCAATGATTTCAATTGTTAAAAAATAAAT---AATAGCTGTAATTAAAATTTAATTTCAGGAAGAAGAAGAGGAGGAGGAAGAGGAG---------GAAGAAGAGGAAGAAGAAGAAGGAGAGAAAGAAATCAAAGAGCATGTAGAAGAATCTGTGGATGAAGTGTTCCTTCTGGAGCGCAAGCGCAAACACAGTTTGAAGTACAAACGGAGTTTCTTCGTTCGCATGGTATCTGATCCGAAGCTGTACAATCCAAAGATTGTCCGCGCTCTGTCCTCCACTAGTAGTCGCAGACATACTAGTGACCCTGTTGACAGTGAGACAGGGGTTATAACACCTGTTTAAGATCTAATGCTGATTTGATATACAAATGTGTCATTGTTAGCTTCAGATAAGATTTGTTGGCAGATTTAAAAAGTACGAGTTATTGATACTTTTAGCTTAAGTCATTTTCACTTTCTTGCAGGACATACAGTTTGTAACTGATGTTTTTCAGAAATATAGCCATTTTTCATTTATTGAAAATCTTATTCTTAAATCTAAGTTCGCATTTAAGTC-CATTGAATTGTCACACTAAGTTGTCACATT-------------------GCAAATTGAACATATTGAAGAGTATCTTAAAATTATGAATCATGCATATAGGTAAAAAGATCAATTTCAGAAAAAAAACATTGTTATTTCTTTAAAAAGGATACAAATTGTTTAATGAATCAAATGTAAAAAAAATAATTGTTTTCATAATTCCAACAGTTTTTGGAACAATTT
Nbarri_LostCoveCave_N0065 TGTAATGAAAAGAAAATAATGTTTAATTTCTTTATAAAATCTGTCTCGCTTACTTTTTTCTTTGAGATTTTTGATCCATGCGCCGC----------------------------------------------------------------------------------------------------------------------------------------------------------------AGACATACCGTTCGATAAATAATTATAACTCTATTTTTAACAACACACCAATGATTTCAATTGTTAAAAAATAAATAAGAATAGCTGTAATTAAAATTTAATTTCAGGAAGAAGAAGAGGAGGAGGAAGAGGAGGAAGAGGAGGAAGAAGAGGAAGAAGAAGAAGGAGAGAAAGAAATCAAAGAGCATGTAGAAGAATCTGTGGATGAAGTGTTCCTTCTGGAGCGCAAGCGCAAACACAGTTTGAAGTACAAACGGAGTTTCTTCGTTCGCATGGTATCTGATCCGAAGCTGTACAATCCAAAGATTGTCCGCGCTCTGTCCTCCACTAGTAGTCGCAGACATACTAGTGACCCTGTTGACAGTGAGACAGGGGTTATAACACCTGTTTAAGATCTAATGCTGATTTGATATACAAATGTGTCATTGTTAGCTTCAGATAAGATTTGTTGGCAGATTTAAAAAGTACGAGTTATTGATACTTTTAGCTTAAGTCATTTTCACTTTCTTGCAGGACATACAGTTTGTAACTGATGTTTTTCAGAAATATAGCCATTTTTCATTTATTGAAAATCTTATTCTTAAATCTAAGTTCGCATTTAAGTC-CATTGAATTGTCACACTAAGTTGTCACATT-------------------GCAAATTGAACATATTGAAGAGTATCTTAAAATTATGAATCATGCATATAGGTAAAAAGATCAATTTCAGAAAAAAAACATTGTTATTTCTTTAAAAAGGATACAAATTGTTTAATGAATCAAATGTAAAAAAAATAATTGTTTTCATAATTCCAACAGTTTTTGGAACAATTT
Nbarri_eyed_ClayCave_G2082 CAAAATGAAAAAAAAATAATGTTTAATTTCTTTATAAAATCTGTCTCGTTTACTTTTTTTGTTGAGATTTTTGATCCATGCGCCGCCATATTGTATCCTATGAAATATTTTAAAAAAGTTAATTCGAAATTTCTACTTCACATTGATTGAATACTAACCCAAAAGTGGAAAATGGCTGTCATTTCGATAAATAGTTGAGCCTACAGCATGATCCAAGTAGGATAACTTTAATGGACACTCTGTATAAGACGTACCGTTCGATAAATAATCATAACGCTATTTTTAACAACACACCAAAGATTTGAATTGTTAGAAAATAAATAAGAATAACTGTAATTAAAATTTAATTTCAGGAAGAAGAGGAGGAGGAGGAGGAAGAGGAGGAGGAGGAGGAAGAGGAAGGAGAGGAAGGAGAGAAAGAAATCAAAGAGCATGTGGAAGAATCTGTGGATGAAGTGTTCCTTTTGGAGCGCAAGCGCAAACACAGTTTGAAGTACAAACGGAGTTTCTTCGTGCGCATGGTATCTGATCCGAAGCTGTACAATCCAAAGATTGTCCGCGCTCTGTCCTCCACTAGTAGTCGCAGACATACTAGTGACCCTGTTGACAGTGAGACAGGGGTTATAACACCTGTTTAAGATCTAATGCTGATTTGATATACAAATGTGTCATTGTTAGCTTCAGATAAGATTTGTTGGCAGATTTAAAAAGTACGAGTTATTGATACTTTTAGCTTAAGTCATTTTCACTTTCCTGCATGACATACAGTTTGTAACTGATGTTTTTCAGAAATATAGCCATTTTTCATTTATTGAAAATCTTGTTCATAAATCTAAGT--------AAGTCACAATTAATTGTCACACTAAATTGTGATATTTTAATTGGTTTTCAATTAAGCAAATTGAACATATTGAAGAGTGTCTTTAAATTATTAATCATGCATATAGGTAAAAAGATCAATTTCAGAAAAAAAGCATTGTTATTTCTTTAAAAAGTATACAAATTGTTTAATGAGTCATATGTAAAAGAAATAATTGTTTTCATAATTCCATCAATTTTTGGAGCAATTT
Nbarrowsi_Gregorys_N270 ----------------------TTAATTTCTTTATAAAATCTGTCTCGCTTTCTTTTTTCTTTGAGATTTTTGATCCATGCGCCGCCATATTGTATCCCATGAAATATTTAAAAAAAGTTAATTAGAAATTTCTACTTCACATTGATTGAATACTAACCCAAAAGTGGAAAATGGCTGTCATTTCGATAATTAGTTGAGCCTACAGCATGGTCCAAGCAGGAGAACTGTAATGGACACTCTGTATAAGACGTACCGCTCGATAAATAATTATAACTCTATTTTTAACAATACACCAAAGATTTGAATTGTTAGAAAATAAATAAGAATAAATTTAATTAAAATTTAATTTCAGGAAGAAGAAGAGGAGGAGGAGGAGGAAGAG------GAGGAGGAGGAAGAAGAGGAAGGAGAGAAAGAAATCAAAGAGCATGTGGAAGAATCTGTGGATGAAGTGTTCCTTTTGGAGCGCAAGCGCAAACACAGTTTGAAGTACAAACGGAGTTTCTTCGTGCGCATGGTATCTGATCCGAAGCTGTACAATCCAAAGATTGTCCGCGCTCTGTCCTCCACTAGTAGTCGCAGACATACTAGTGACCCTGTTGACAGTGAGACAGGGGTTATAACACCTGTTTAAGATCTAATGCTGATTTGATATACAAATGTGTCATTGTTAGCTTCAGATAAGATTTGTTGGCAGATTTAAAAAGTACGAGTTATTGATACTT--------AGTCATTTTCACTTTCCTGCATGACATACAGTTTGTAACTGATGTTTTTCAGAAATATAGCCATTTTTCATTTATTG-AAATATTGTTCTTAAATCTAAGTTCACATTTAAGTGACATTTAATTGTCACACTAAGTTG--------------------------------------------------------------------------------------------------------------------------------------------------------------------------------------------------------
Nbarrowsi_Tuckaleechee_N360 TGTAATGAAAAGAAAAGAATGTTTAATTTCTTTATAAAATCTGTCTCGCTTTCTTTTTTCTTTGAGATTTTTTATCTATGCGCCGCCATATTGTATCCCATGAAATATTTAAAAAAAGTTAATTAGAAATTTCTACTTCACATTGATTGAATACTAACCCAAAAGTGGAAAATGGCTGTCATTTCGATAATTAGTTGAGCCTACAGCATGCTCCAAGCAGGAGAACTGTAATGGACACTCTGTATAAGACGTACCGCTCGATAAATAATTATAACTCTATTTTTAACAATACACCAAAGATTTGAATTGTTAGAAAATAAATAAGAATAAATTTAATTAAAACTTAATTTCAGGAAGAAGAAGAGGAGGAGGAGGAGGAAGAGGAA---GAGGAGGAGGAAGAAGAGGAAGGAGAGAAAGAAATCAAAGAGCATGTGGAAGAATCTGTGGATGAAGTGTTCCTTTTGGAGCGCAAGCGCAAACACAGTTTAAAGTACAAACGGAGTTTCTTCGTGCGCATGGTATCTGATCCGAAGCTGTACAATCCAAAGATTGTCCGCGCTCTGTCCTCCACTAGTAGTCGCAGACATACTAGTGACCCTGTTGACAGTGAGACAGGGGTTATAACACCTGTTTAAGATCTAATGCTGATTTGATATACAAATGTGTCATTGTTAGCTTCAGATAAGATTTGTTGGCAGATTTAAAAAGTACGAGTTATTGATACTT--------AGTCATTTTCACTTTCCTGCATGACATACAGTTTGTAACTGATGTTTTTCAGAAATACAGCCATTTTTCATTTATTG-AAATGTTGTTCTTAAATCTAAGTTCACATTTAAGTGACATTTAATTGTCACACTAAGTTGTTACATTTTAATTGATTTTCAATCAAGCAATTTGAACATATTGAAGAGTGTCTTAAAATTATGAATCATGCATATAGGTAAAAAGATCAATTTCAGAAAAAAAACATTGTTATTTCTTAAAAAAGTATACAAATTG----------------------------------------------------------------
Nbishopi_DryFalls_N150 --------------AATAATGTTTAATTTCTTTATAAAATCTGTCTCGCTTACTTTTTTCTTTGAGATTTTTGATCCATGCGCCGCCATATTGTATCCTATGAAATATTTGGGAAAAAATAATTAGAAATTTCTACTTCACATTGATTGAATACTAACCCAAAAGTGGAAAATGGCTGTCATTTCGATAATTAGTTGAGCCTACGGCATGCTCCAAGCAGGAGAACTTTAATGGACACTCTGTATAAGACATACTGTTCGATAAATAATTATAACGCTATTTTTAACAACACACCAAGGATTTGAATTGTTAAAAAATAAATAAGAATAACTGTAATTAAAATTTAATTTCAGGAAGAAGAAGAGGAGGAGGAAGAAGAGGAAGAGGAGGAAGAGGAGGAAGAAGGAGAAGGAGAGAAAGAAATCAAAGAGCATGTAGAAGAATCTGTGGATGAAGTGTTCCTTTTGGAGCGCAAGCGCAAACACAGTTTGAAGTACAAACGGAGTTTCTTCGTGCGCATGGTATCTGATCCGAAGCTGTACAATCCAAAGATTGTCCGCGCTCTGTCCTCCACTAGTAGTCGCAGACATACTAGTGACCCTGTTGACAGTGAGACAGGGGTTATAACACCTGTTTAAGATCTAATGCTGATTTAATATACAAATGTGTCATTGTTAGCTTCAGATAAGATTTGTTGGCAGATTTAAAAAGTACGAGTTATTGATACTTTTAGCTTAAGTCATTTTCACTTTCCTGC---------AGTTTGTAACTGATGTTTTTCACAAATATAGCCATTTTTCATTTATTGAAAATCTTATTCTTAAATCTAAGTTCGCATTTAAGTC-CATTGAATTGTCACACTAAGTTGTCACATT-------------------GCAAATTGAACATATTGAAGAGTATCTTAAAATTATGAATCATGCATATAGGTAAAAAGATCAATTTCAGAAAAAAAACATTGTTATTTCTTTAAAAAGGATACAAATTGTTTAATGAATCATATGTAAAAGAAATAATTGTTTTCTTAATACT--------------------
Nbishopi_PoleCr_Chattooga_N885 -------------------------------------------------------------------------------------------------------------------------------AATTTATACTTCACATTGATTGAATACTAACCCAAAAGTGGAAAATGGCTGTCATTTCGATAATTAGTTGAGCCTACGGCATGCTCCAAGCAGGAGAACTTTAATGGACACTCTGTATAAGACATACTGTACGATAAATAATTATAACTCTATTTTTAACAACACACCAAGGATTTGAATTGTTAAAAAATAAATAAGAATAACTGTAATTAAAATTTAATTTCAGGAGGAAGAAGAGGAGGAGGAAGAAGAGGAAGAGGAGGAAGAGGAGGAAGAAGGAGAAGGAGAGAAAGAAATCAAAGAGCATGTAGAAGAATCTGTGGATGAAGTGTTCCTTTTGGAGCGCAAGCGCAAACACAGTTTGAAGTACAAACGGAGTTTCTTCGTGCGCATGGTATCTGATCCGAAGCTGTACAATCCAAAGATTGTCCGCGCTCTGTCCTCCACTAGTAGTCGCAGACATACTAGTGACCCTGTTGACAGTGAGACAGGGGTTATAACACCTGTTTAAGATTTAATGCTGATTTAATATACAAATGTGTCATTGTTAGCTTCAGATAAGATTTGTTGGCAGATTTAAAAAGTACGAGTTATTGATACTTTTAGCTTAAGTCATTTTCACTTTCCTGC---------AGTTTGTAACTGATGTTTTTCACAAATATAGCCATTTTTCATTTATTGAAAGTCTTATTCTTAAATCTAAGTTCGCATTTAAGTC-CATTGAATTGTCACACTAAGTTGTCACATT-------------------GCAAATTGAACATATTGAAGAGTATCTTAAAATTATGAATCATGCATATAGGTAAAAAGATCAATTTCAGAAAAAAAA------------------------------------------------------------------------------------------------
Nbishopi_StandingIndian_N131 -------------------TGTTTAATTTCTTTATAAAATCTGTCTCGCTTACTTTTTTCTTTGAGATTTTTGATCCATGCGCCGCCATATTGTATCCTATGAAATATTTGGAAAAAAATAATTAGAAATTTATACTTCACATTGATTGAATACTAACCCAAAAGTTGAAAATGGCTGTCATTTCGATAATTAGTTGAGCCTACGGCATGCTCCAAGCAGGAGAACTTTAATGGACACTCTGTATAAGACATACTGTACGATAAATAATTATAACTCTATTTTTAACAACACACCAAGGATTTGAATTGTTAAAAAATAAATAAGAATAACTGTAATTAAAATTTAATTTCAGGAGGAAGAAGAGGAGGAGGAAGAAGAGGAAGAGGAGGAAGAGGAGGAAGAAGGAGAAGGAGAGAAAGAAATCAAAGAGCATGTAGAAGAATCTGTGGATGAAGTGTTCCTTTTGGAGCGCAAGCGCAAACACAGTTTGAAGTACAAACGGAGTTTCTTCGTGCGCATGGTATCTGATCCGAAGCTGTACAATCCAAAGATTGTCCGCGCTCTGTCCTCCACTAGTAGTCGCAGACATACTAGTGACCCTGTTGACAGTGAGACAGGGGTTATAACACCTGTTTAAGATTTAATGCTGATTTAATATACAAATGTGTCATTGTTAGCTTCAGATAAGATTTGTTGGCAGATTTAAAAAGTACGAGTTATTGATACTTTTAGCTTAAGTCATTTTCACTTTCCTGC---------AGTTTGTAACTGATGTTTTTCACAAATATAGCCATTTTTCATTTATTGAAAATCTTATTCTTAAATCTAAGTTCGCATTTAAGTC-CATTGAATTGTCACACTAAGTTGTCACATT-------------------GCAAATTGAACATATTGAAGAGTATCTTAAAATTATGAATCATGCATATAGGTAAAAAGATCAATTTCAGAAAAAAAACATTGTTATTTCTTTAAAAAGGATACAAATTGTTTAATGAATCAAATGTAAAAGAAATAATTGTTTTCATAATACTAACAATTTTTGGAACAATTT
Nbrimleyi_NewberryCr_N984 TGCAATAAAAAGAAAAGAATGCTTAATTTCTTTATAAAATCTGTCTCGTTTACTTTTTTCTTTGAGATTTTTGATCAATGCGCCGCCATATTGTATCCTATGAAATATTTCATAAAAGTTAATTAGAAATTTCTACTTCACATTGATTGAATACTAACCCAACAGTGGAAAATGGCTGTCATTTCGATAATGAGTTGAGCCTACAGCATGCTCCAAGCA---GAACTTTAATGGACACTCTGTATAAGACGTACCGTTCGATAAATAAGCATAACGTTATTTTTAACAACACGCCAAAGATTTGAATTGTTAGAAAATAAATAAGAATAACTGTAATTAAAATTTAATTTCAGGAAGAAGAAGAGGAAGAGGAGGAGGAAGAGGAGGAGGAGGAAGAGGAAGAAGAAGAAGGAGAGAAAGAAATCAAAGAGCATGTGGAAGAATCTGTGGATGAAGTGTTCCTCTTGGAGCGCAAGCGCAAACACAGTTTGAAGTACAAACGGAGTTTCTTCGTGCGCATGGTATCTGATCCGAAGCTGTACAATCCAAAGATTGTCCGCGCTCTGTCCTCCACTAGTAGTCGCAGACATACTAGTGACCCTGTTGACAGTGAGACAGGGGTTATAACACCTGTTTAAGATCTAATGCTGATTTGATATACAAATGTGTCATTGTTAGCTTCAGATAAGATTTGTTGGTAGATTTAAAAAGTACGAGTTATTGATACTTTTAGCTTAAGTCATTTTCACTTTCCTGCATGACATACAGTTTGTAATTGATGTTTTTCAGAAATAGAGCCATTTTTCATTTATTGAAAATATTGTTCTTAAATCTAAGT-----------TCACATTTAATTGTCACACTAAGTTGTCACATTTTAATTGGTTTTCAATTAAGCAAATTGAACATATTGAAGAGTGTCTTAAAATTATTAATCATGCATATAAGTAAAAAGATCGATTTCAG-AAAAAAACATTGTTATTTCTTTAAAAAGTATACAAATTGTGTAATGAATCAAATGTAAAAGAAATAATTGTTTTAATAACTCCAACAATTTTTGAAACATTTT
Nbrimleyi_RumblingBald_N241 TGCAATAAAAAGAAAAGAATGCTTAATTTCTTTATAAAATCTGTCTCGTTTACTTTTTTCTTTGAGATTTTTGATCAATGCGCCGCCATATTGTATCCTATGAAATATTTCATAAAAGTTAATTAGAAATTTCTACTTCACATTGATTGAATACTAACCCAAAAGTGGAAAATGGCTGTCATTTCGATAATTAGTTGAGCCTACAGCATGATCCAAGCA---GAACTTTAATGGACACTCTGTATAAGACGTACCGTTCGATAAATAAGCATAACGTTATTTTTAACAACACACCAAAGATTTGAATTGTTAGAAAATAAATAAGAATAACTGTAATTAAAATTTAATTTCAGGAAGAAGAAGAGGAAGAGGAGGAAGAAGAAGAGGAGGAGGAAGAGGAAGAAGAAGAAGGAGAGAAAGAAATCAAAGAGCATGTGGAAGAATCCGTGGATGAAGTGTTCCTTTTGGAGCGCAAGCGCAAACACAGTTTGAAGTACAAACGGAGTTTCTTCGTGCGCATGGTATCTGATCCGAAGCTGTACAATCCAAAGATTGTCCGCGCTCTGTCCTCCACTAGTAGTCGCAGACATACTAGTGACCCTGTTGACAGTGAGACAGGGGTTATAACACCTGTTTAAGATCTAATGCTGATTTGATATACAAATGTGTCATTGTTAGCTTCAGATAAGATTTGTTGGCAGATTTAAAAAGTACGAGTTATTGATACTTTTAGCTTAAGTCATTTTCACTTTCCTGCATTACATACAGTTTGTAATTTATGTGTTTCAGAAATATAGCCATTTTTCATTTATTGAAAATATTGTTCTTAAATCTAAGT-----------TCACATTTAATTGTCACACTAAGTTGTCACATTTTAATTGGTTTTCAATTAAGCAAATTGAACATATTGAAGAG--------------------------------------------------------------------------------------------------------------------------------------------------------
Ncanei_Egypt_N958 TGCAATAAAAAGAAAAGAATGCTTAATTTCTTTATAAAATCTGTCTCGTTTACTTTTTTCTTTGAGATTTTTGATCCATGCGCCGCCATATTGTATCCTATGAAATATTTTATAAAAGTTAATTAGAAATTTCTACTTCACATTGATTGAATACTAACCCAAAAGTGGAAAATGGCTGTCATTTCGATAATTAGTTGAGCCTACAGCATGCTCCAAGTA---GAACTTTAATGGACACTCTGTATAAGACGTACCTTTCGATAAATAAGCATAACGTTATTTTTAACAACACACAAAAGATTTGAATTGTTAGAAAATAAATAAGAATAACTGTAATTAAAATTTAATTTCAGGAAGAAGAAGAGGAAGAGGAGGAAGAAGAAGAGGAGGAGGAAGAGGAAGGAGAGGAAGGAGAGAAAGAAATCAAAGAGCATGTGGAAGAATCTGTGGATGAAGTGTTCCTTTTGGAGCGCAAGCGCAAACACAGTTTGAAGTACAAACGGAGTTTCTTCGTGCGCATGGTATCTGATCCGAAGCTGTACAATCCAAAGATTGTCCGCGCTCTGTCCTCCACTAGTAGTCGCAGACATACTAGTGACCCTGTTGACAGTGAGACAGGGGTTATAACACCTGTTTAAGATCTAATGCTGATTTGATATACAAATGTGTCATTGTTAGCTTCAGATAAAATTTGTTGGCAGATTTAAAAAGTACGAGTTATTGATACTTTTAGCTTAAGTCATTTTCACTTTCCTGCATTACATACAGTTTGAAATTGATGTGTTTCAGAAATATAACCATTTTTCATTTATTGAAAATATTGTTCTTAAATCTAAGT-----------TCACATTTAATTGTCAAACTAAGTTGTCACATTTTAATTGGTTTTCAATTAAGCAAATTGAACATATTGA------------------------------------------------------------------------------------------------------------------------------------------------------------
Ncarolinensis_Grandfather_N218 -----------------------------------------------GTTTAC-TTTTTCTTTGAGATTTTTGATCCATGCGCCGCCATATTGTATCCTATGAAATATT-AAAAAAAATTAATTCGAAATTTCTACTTCACATTGATTGAATACTAACCCAAAAGTGGGAAATGGCTATCATTTCGATAATTAGTTGAGCCTACAGCATGCTCCAAGTAGGAGAACTTTAATGGACACTCTGTATAAGACGTACCGTTCGATAAATAATCATAACGCTATTTTTAACAACACACCAAAGATTTGAATTGTTAGAAAGTAAATAAGAATAACTGTAATTAAAATTTAATTTCAGGAAGAAGAAGAGGAGGAGGAGGAAGAGGAGGAG---GAGGAAGAGGAAGAAGAGGAAGGAGAGAAAAAAATCAAAGAGCATGTGGAAGAATCTGTGGATGAAGTGTTCCTTTTGGAGCGCAAGCGCAAACACAGTTTGAAGTACAAACGGAGTTTCTTTGTGCGCATGGTATCTGATCCGAAGCTGTACAATCCAAAGATTGTCCGCGCTCTGTCCTCCACTAGTAGTCGCAGACATACTAGTGATCCTGTTGACAGTGAGACAGGGGTTATAACACCTGTTTAAGATCTAATGCTGATTTGATATACAAATGTGTCATTGTTAGCTTCAGATAAGATTTGTTGGCAGATTTAAAAAGTACGAGTTATTGATACTTTTAGCTTAAGTCATTTTCACTTTCCTGCATGACATACAGTTTGTAACTGATGTTTTTCAGAAATATAGCCATTTTTTATTCATTGAAAATCTTGTTCTTAAATCTAAGT--------AAGTCACAATTAATTGTCGCACTAAGTTGTGAT-TTTTAATTGGTTTTCAATTAAGCAAATTGAACATATTGAAGAGTGTCTTTAAATTATTAATCATGCATATAGGTAAAAAGATCAATTTCAGAAAAAAAACATTGTTATTTCTTTAAAAAGTATACAAATTGCTTAATGAGTCATATGTAAAAGAAATAATTGTTTTCATAATTCCAACAATTTTTGGAACAATTT
Ncarolinensis_LinvilleCaverns_N227 ---------------------------------------------------------------------------------------------------------------------------------------------ATTGATTGAATACTAACCCAAAAGTGGTAAATGGCTGTCATTTCGATAATTAGTTGAGCCTACAGCATGCTCCAAGTAGGAGAACTTTAATGGACGCTCTGTATAAGACGTACCGTTCGATAAATAATCATAACGCTATTTTTAACAACGCACCAAAGATTTGAATTGTTAGAAAATAAATAAGAATAACTGTAAATAAAATTTAATTTCAGGAAGAAGAAGAAGAGGAAGAGGAGGAGGAGGAG---GAGGAAGAGGAAGAAGAGGAAGGAGAGAAAGAAATCAAAGAGCATGTGGAAGAATCTGTGGATGAAGTGTTCCTTTTGGAGCGCAAGCGCAAACACAGTTTGAAGTACAAACGCAGTTTCTTCGTGCGCATGGTATCTGATCCGAAGCTGTACAATCCAAAGATTGTCCGCGCTCTGTCCTCCACTAGTAGTCGCAGACATACTAGTGATCCTGTTGACAGTGAGACAGGGGTTATAACACCTGTTTAAGATCTAATGCTGATTTGATATACAAATGTGTCATTGTTAGCTTCAGATAAGATTTGTTGGCAGATTTAAAAAGTACGAGTTATTGATACTTTTA-------------------------------------------------------------------------------------------------------------------------------------------------------------------------------------------------------------------------------------------------------------------------------------------------------------------------------------------------------
Ncarteri_English_N031 TGTAATGAAAAGAAAAGAATGTTTAATTTCTTTATAAAATCTGTCTCGCTTACTTTTTTCTTTGAGATTTTTGATTCATGCGCCGCCATATTGTATCCTATGAAATATTTAATAAAAGTTAATTAGAAATTTCTACTCCACATTGATTGAATACTAACTCAAAAGTGAAAAATGGCTGTCACTTTGATAATTAGTTAAGCCTACAGTATGCTTCAAGCAGGAA------AATGGACACTCTGTATAAGACGTACCGTTCGATAAATAATTATAACTCTATTTTTAACGACACACCAAAGATTTGAATTGTTAGAAAATAAATAACAATAAATTTAATTAAAATTTAATTTCAGGAAGAAGAAGAGGAGGAGGAGGAAGAAGAAGAA---GAGGAAGAGGAAGAAGAAGAAGGAGAGAAGGAAATCAAAGAGCATGTGGAAGAATCTGTGGATGAAGTGTTCCTTTTGGAGCGCAAGCGCAAACACAGTTTGAAGTACAAACGGAGTTTCTTCGTGCGCATGGTATCTGATCCGAAGCTGTACAATCCAAAGATTGTCCGCGCTCTGTCCTCCACTAGTAGTCGCAGACATACTAGTGACCCTGTTGACAGTGAGACAGGGGTTATAACACCTGTTTAAGATCTAATGCTGATTTGATATACAAATGTGTCATTGTTAGCTTCAGATAAGATTTGTTGGCAGATTTAAAAAGTACGAGTTAATGATACTTTTAGCTTCAGTCATTTTCACTTTCCTGCATGAGATACAGTTTGTAACTGATGTTTTTCAGAAATATAGCCATTTTTCATTTATTGAAAATCGTATTCTTAAATCTAAGTTCGCATTTAAGTC-CATTGAATTGTCACACTAAGTTGTCACATT-------------------GCAAATTGAACATATTGAAGAGTATCTTAAAATGATGAATCATGCATATAGGTAAAAAGATCAATTTCAAAAATAAAACATTGTTATTTCTTTAAAAAGGATACAAATAGTTTAATGAATCAAATGTAAAAGAAATAATTATTTTCATAACTCCAACAGTTTTTGGAACAATTT
Ncarteri_LaurelCave_nearTYPE_N0296 -----------------------------------AAAATCTGTCTCGCTTACTTTTTTCTTTGAGACTTTTGATCCATGCGCCGCCATATTGTATCCTATGAAATATTTAAAAAAAGTTAATTAGAAATTTCTACTTCCCAGTGATTGAATACTAACTCAAAAGTGAAAAATGGCTGTCATTTCGATAATTAGTTAAGCCTACAGTATGCTCCAAGCAGGAAAACTTTAATGGACACTCTGTATAACACGTACCGTTCGATAAATAATTGTAACTCTATTTTTGACAACACACCAAAGATTTGAATTGTTAAAAAATAAAAAAGAATAAATTTAATTAAAATTTAATTTCAGGAAGAAGAAGAGGAGGAGGAGGAAGAAGAAGAGGAGGAGGAAGAGGAAGAAGGAGAAGGAGAGAAAGAAATCAAAGAGCATGTGGAAGAATCTGTGGATGAAGTGTTCCTTTTGGAGCGCAAGCGCAAACACAGTTTGAAGTACAAACGGAGTTTCTTCGTGCGCATGGTATCTGATCCGAAGCTGTACAATCCAAAGATTGTCCGCGCTCTGTCCTCCACTAGTAGTCGCAGACATACTAGTGACCCTGTTGACAGTGAGACAGGGGTTATAACACCTGTTTAAGATCTAATGCTGATTTGATATACAAATGTGTCATTGTTAGCTTCAGATAAGATTTGTTGGCAGATTTAAAAAGTACGAGTTAATGATACTTTTAGCTTAAGTCATTTTCACTTTCCTGCATGAGATACAGTTTGTAACTGATGTTTTTCAGAAATATAGCCATTTTTCATTTATTGAAAATCGTATTCTTAAATCTAAGTTCGCATTTAAGTC-CATTGAATTGTCACACTAAGTTGTCACATT-------------------GCAAATTGAACATATTGAAGAGTATCTTAAAATTATGAATCATGCATATAGGTAAAAAGGTCAATTTCAAAAATAAAACATTGTTATT--------------------------------------------------------------------------------------
Ncarteri_PilotMtn_G2185 TGTAATGAAAAGAAAAGAATGTTTAATTTCTTTATAAAATCTGTCTCGCTTACTTTTTTCTTTGAGATTTTTGATTC-------GCCATATTGCATCCCATGAAATATTTAAAAAAAGTTAATTAGAAATTTCTACTCCACATTGATTCAATACTAACTCAAAAGTGAAAAATGGCTGTCACTTCGATAATTAGTTAAGCCTACAGTATGCTCCAAGCAGGAAAACTTTAATGGACACTCTGTATAAGACGTACCGTTCGATAAATAATTATAACTCTATTTTTAACGACACACCAAAGATTTGAATTGTTAGAAAATAAATAACAATAAATTTAATTAAAATTTAATTTCAGGAAGAAGAAGAGGAGGAGGAGGAAGAAGAAGAAGAGGAGGAAGAGGAAGAAGAAGAAGGAGAGAAAGAAATCAAAGAGCATGTGGAAGAATCTGTGGATGAAGTGTTCCTTTTGGAGCGCAAGCGCAAACACAGTTTGAAGTACAAACGGAGTTTCTTCGTGCGCATGGTATCTGATCCGAAGCTGTACAATCCAAAGATTGTCCGCGCTCTGTCCTCCACTAGTAGTCGCAGACATACTAGTGACCCTGTTGACAGTGAGACAGGTGTTATAACACCTGTTTAAGATCTAATGCTGATTTGATATACAAATGTGTCATTGTTAGCTTCAGATAAGATTTGTTGGCAGATTTAAAAAGTACGAGTTAATGATACTTTTAGCTTAAGTCATTTTCACTTTCCTGCATGAGATACAGTTTGTAACTGATGTTTTTCAGAAATATAGCCATTTTTCATTTATTGAAAATCGTATTCTTAAATCTAAGTTCGCATTTAAGTC-CATTGAATTGTCACACTAAGTTGTCACATT-------------------GCAAATTGAACATATTGAAGAGTATCTTAAAATTATGAATCATGCATATAGGTAAAAAGATCCATTTCAAAAATAAAACATTGTTATTTCTTTAAAAAGGATACAAATTGTTTAATGAATCAAATGTAAAAGAAATAATTATTTTCATAACTCCAACAGTATTTGGAACAATTT
Ncarteri_Pitchfork_N363 -------------------------------------------------TTACTCTTTTCTTTGATATTTTTGATCCATGTGCCGCCATATTGTATCCTATGAAATATTTAAAAAAAGTTAATTAGAAATTTCTACTTCACATTGATTGAATACTAACCCAAAAGAGGAAAATGGCTGTCATTTCGATAATTAGTTGAGCCTACAGCATGCTCCGAGCAGGAGGACTTTAATTGACACTCTGTATAAGATATATCGTTCGATAAATAATTATAATGCCATTTTTAACAACACACCAAAGATTTGAATTGTTAGAAAATAAATGAGAATAACTGTAATTAAAATTTAATTTCAGGAAGAAGAAGAGGAGGAGGAGGAAGAAGAGGAAGAGGAAGAAGAGGAAGAAGAAGAAGGAGAGAAAGAAATCAAAGAGCATGTAGAAGAATCGGTGGATGAAGTGTTCCTTTTGGAGCGCAAGCGCAAACACAGTTTGAAGTACAAACGGAGTTTCTTCGTGCGCATGGTATCTGATCCGAAGCTGTACAATCCAAAGATTGTCCGCGCTCTGTCCTCCACTAGTAGTCGCAGACATACTAGTGACCCTGTTGACAGTGAGACAGGGGTTATAACACCTGTTTAAGATCTAATGCTGATTTGATATACAAATGTGTCATTGTTAGTTTCAGATAAGATTTGTTGGCAAATTTAAAAAGTACGAGTTATTGATACTTTTAGCTTAAGTCATTTTCACTTTCCTGCATGAGATACAGTTTGTAACTGATGTTTTTCGGAAATATAGCCATTTTTCATTTATTGAAAATCTTATTCTTAAATCTAAGTTCGCATTTAAGTC-TATTGAATTGTCACACTAAGTTGTCACATT-------------------GCAAATTGAACATATTGAAGAGTATCTTAAAATTATGAATCATGCATATAGGTAAAAAGATCAATTTCAGAAAAAAAACATTGTTATTTCTT-AAAAAGTATACAAATTG-TTAATGAATCAAATGTG-AAGAAATAATTGTTTTCATAACTCCA-------------------
Ncarteri_WeberCty_N1044 TGTAATGAAAAGAAAAGAATGTTTAATTTCTTTATAAAATCTGTCTCGCTTACTTTTTTCTTTGAGATTTTTGATTCATGCGCCGCCATATTGTATCCTATGAAATATTTAAAAAAAGTTAATTAGAAATTTCTACTCCACATTGATTGAATACTAACTCAAAAGTGAAAAATGGCTGTCACTTCGATAATTAGTTAAGCCTACAGTATGCTCCAAGCAGGAAAACTTTAATGGACACTCTGTATAAGACGTACCGTTCGATAAATAATTATAACTCTATTTTTAACGACACACCAAAGATTTGAATTGTTAGAAAATAAATAACAATAAATTTAATTAAAATTTAATTTCAGGAAGAAGAAGAGGAGGAGGAAGAAGAAGAAGAAGAGGAGGAAGAGGAAGAAGGAGAAGGAGAGAAAGAAATCAAAGAGCATGTGGAAGAATCTGTGGATGAAGTGTTCCTTTTGGAGCGCAAGCGCAAACACAGTTTGAAGTACAAACGGAGTTTCTTCGTGCGCATGGTATCTGATCCGAAGCTGTACAATCCAAAGATTGTCCGCGCCCTGTCCTCTACTAGTAGTCGCAGACATACTAGTGACCCTGTTGACAGTGAGACAGGGGTTATAACACCTGTTTAAGATCTAATGCTGATTTGATATACAAATGTGTCATTGTTAGCTTCAGATAAGATTTGTTGGCAGATTTAAAAAGTACGAGTTAATGATACTTTTAGCTTAAGTCATTTTCACTTTCCTGCATGAGATACAGTTTGTAACTGATGTTTTTCAGAAATATAGCCATTTTTCATTTATTGAAAATCGTATTCTTAAATCTAAGTTCGCATTTAAGTC-CATTGAATTGTCACACTAAGTTGTCACATT-------------------GCAAATTGAACGTATTGAAGAGTATCTTAAAATTATGAATCATGCATATAGGTAAAAAGATCAATTTCAAAAATAAAACATTGTTATTTCTTTAAAAAGGATACAAATTGTTTAATGAATCAAATGTAAAAGAAATAATTTTTTTCACAACTCCAACAGTTTTTGGAACAATTT
Ncarteri_div__RainbowCave_G2089 TGCAATAAAAAGAAAATAATGTGTAACTTCCTGTCAAAATCTGCCTTGCTTAGTTTTTCCTTTGGGATTTTCGATCCATGCGCCGCCATATTGGATCCTATGCAATATTTAAAAAAAGTTAATTAAAAATTTCTACCTTACATTGATTGAAAACTAACCGAAAAGTGGAAAATGACCGTCATTTCTATAATTAGATGAGCCTGCAGCATGCTCCAAACAGGAGAACTTTAATAGACTCTCTGTATAAGACGTACCGTTCGATAAATAATCCTAACGCTATTTTTGACAACAC------------------------------------------------AATTTAATTTCAGGAAGAAGAAGAGGAGGAGGAAGAGGAAGAAGAG---GAGGAGGAAGAAGAAGAAGAAGGAGAGAAAGAAATCAAAGAGCACGTGGAAGAATCTGTGGATGAAGTGTTCCTTTTGGAGCGCAAGCGCAAACACAGTTTGAAGTACAAACGGAGTTTCTTCGTGCGTATGGTATCTGATCCGAAGCTGTACAATCCAAAGATTGTCCGCGCTTTGTCCTCCACTAGTAGTCGCAGACATACTAGTGACCCTGTCGACAGCGAGACAGGAGTTATAACACCTGTTTAAGATCTAATACCGATTTGATATGCAAATGTGTCATTGGTAGCTTCAGATAAGATTTGCTGACAGATTTAAAAAGTATGAGTTACTGATACTTTTAGCTTAAGTCATTTTCACTTTCCTGCATGACATACAGTTTGTAACTGATGCTTTTCAGAAATAGAGCCATTTTTCAATTATTGACAATGTTGTTCTTAAATCTAAGTTCACTTTTAAGTCACATTTAATTGTTCCACTAAGTTGTCGCATTTTAATTGGTTTTCAATTAAGCAAATTGGACATATTGAAGAGTGTCTTAAAATTATTAATCATTCATATAGGTAAAAAGATAAATTTCAGAAATAAAACATAGTTATTTCTTAAAAAAGTATACAAATTGTTTAATAATTCTAATGTAAGAGAAATGATTGTTTCAACAACTCCAACAGTTTTTGGAACTAATT
Ncherokee_BallhootScar_N193 CAAAATGAAAAAAAAATAATGTTTAATTTCTTTATAAAATCTGTCTCGTTTAC-TCTTTCTTTGAGATTTTTGATCCATGCGCC------TTGTATCCTATGAAATATTTTAAAAAAGTTAATTCGAAATTTCTACTTCACATTGATTGAATACTAACCCAAAAGTGGGAAATGGCTGTCATTTCGATAATTAGTTGAGCCTACAGCATGCTCCAAGTAGGAGAACTTTAATGGACACTCTGTATAAGACGTACCGTTCGATAAATAATCATAACGCTATTTTTAACAACACACCAAAGATTTGAATTGTTAGAAAATAAATAAGAATAACTGTAATTAAAATTTAATTTCAGGAAGAAGAAGAGGAGGAAGAGGAAGAGGAGGAG---GAGGAAGAGGAAGAAGAGGAAGGAGAGAAAGAAATCAAAGAGCATGTGGAAGAATCTGTGGATGAAGTGTTCCTTTTGGAGCGCAAGCGCAAACACAGTTTGAAGTACAAACGGAGTTTCTTCGTGCGCATGGTATCTGATCCGAAGCTGTACAATCCAAAGATTGTCCGCGCTCTGTCCTCCACTAGTAGTCGCAGACATACTAGTGACCCTGTTGACAGTGAGACAGGGGTTATAACACCTGTTTAAGATCTAATGCTGATTTGATATACAAATGTGTCATTGTTAGCTTCAGATAAGATTTGTTGGCAGATTTAAAAAGTATGAGTTATTGATACTTTTAGCTTAAGTCATTTTCACTTTCCTGCATGACATACAGTTTGTAATTGATGTTTTTCAGAAATATAGCCATTTTTCATTTATTGAAAATATTGTTCTTAAATCTAAGT-----------TCACATTTAATTGTCACACTAAGTTGTCACATTTTAATTGGTTTTCACTTAAGCAAATTGAACATATTGAAGAGTGTCCTAAAATTATTAATCATGCATATAGGTAAAAAGATCAATTTCAG-AAAAAAACATTGTTATTTCTTTAAAAAGTATACAAATTGTTTAATGAATCAAATGTAAAAGAAATAATTGTTTTAATAACTCCAACAATTTTTGAAAC-----
Ncherokee_BalsamMtn_N891 CAAAATGAAGAAAAAATAATGTTTAATTTCCTTATAAAATCTGTCTCGTTTAC-TTTTTCTTTGAGATTTTTGATCCATGCGCC------TTGTATCCTATGAAATATTTAAAAAAAGTTAATTAGAAATTTCTACTTCTCATTGATTGAATACTAACCCAAAAGTGGGAAATGGCTGTCATTTCGATAATTAGTTGAGCCTACAGC-------AAATAGGAGAACTTTAATGGACACTCTGTATAAGACGTACCGTTCGATAAATAATTATAACTCTATTTTTAACAACACACCAAAGATTTGAACTGTTAGGAAATAAATAAGAATAACTGTAATTAAAATTTAATTTCAGGAAGAAGAAGAGGAGGAGGAGGAAGAGGAG------GAGGAGGAGGAAGAAGAGGAAGGAGAGAAAGAGATCAAAGAGCATGTGGAAGAATCTGTGGATGAAGTGTTCCTTTTGGAGCGCAAGCGCAAACACAGTTTGAAGTACAAACGGAGTTTCTTCGTGCGCATGGTGTCTGATCCGAAGCTGTACAATCCAAAGATTGTCCGCGCTCTGTCCTCCACTAGTAGTCGCAGACATACTAGTGACCCTGTTGACAGTGAGACAGGGGTTATAACACCTGTTTAAGATCTAATGCTGATTTGATATACAAATGTGTCATTGTTAGCTTCAGATAAGATTTGTTGGCAGATTTAAAAAGTACGAGTTATTGATACTTTTAGCTTAAGTCATTTTCACTTTCCCGCATGACATACAGTTCGTAATTGATGTTTTTCAGAAATATAGCCATTTTTCATTTATTGAAAATATTGTTCTTAAATCTAAGT-----------TCACATTTAATTGTCACACTAAGTTGTCACATTTTAATTGGTTTTCAATTAAGAAAATTGAACATATTGAAGAGTGTCTTAAAATTATTAATCATGCATATAGGTAAAAAGATCAATTTCAGAAAAAAAACATTGTTATTTCTTTAAAAAGTATACAAATTGTTTAATGAATCAAATGTAAAAGAAATAGTTGTTTTAAT--------------------------
Ncherokee_SIndianCrk_N681 ------------------------------------------------------------------------------------------------------------------------------------------------------------------------------------------------------------------------------GAACTTTAATGGACACTCTGTATAAGACGTACCGTTCGATAAATAATCATAACGCTATTTTTAACAACACACCAAAGATTTGAATTGTTAGAAAATAAATAAGAATAACTGTAATTAAAATTTAATTTCAGGAAGAAGAAGAGGAGGAGGAGGAAGAGGAGGAG---GAGGAAGAGGAAGAAGAGGAAGGAGAGAAAGAAATCAAAGAGCATGTGGAAGAATCTGTGGATGAAGTGTTCCTTTTGGAGCGCAAGCGCAAACACAGTTTGAAGTACAAACGGAGTTTCTTCGTGCGCATGGTATCTGATCCAAAGCTGTACAATCCAAAGATTGTCCGCGCTCTGTCCTCCACTAGTAGTCGCAGACATACTAGTGACCCTGTTGACAGTGAGACAGGGGTTATAACACCTGTTTAAGATCTAATGCTGATTTGATATACAAATGTGTCATTGTTAGCTTCAGATAAGATTTGTTGGCAGATTTAAAAAGTACTAGTTATTGATACTTTTAGCTTAAGTCATTTTCACTTTCCTGCATGACATACAGTTTGTAACTGATGTTTTTCAGAAATATAGCCATTTTTCATTTATTGAAAATCTTGCTCTTAAATCTAAGT--------AAG----------------------------------------------------------------------------------------------------------------------------------------------------------------------------------------------------------------------------------
Ncooperi_BeaverCrk_N1002 -----------------------------------------------------------------------------------------------------------------------------------------------------------------------------------------------TAGTTGAGCCTACGGCATGCTCCAAGCAGGAGAACTTTAATGGACACTCTGTATAAGACATACTGTTCGATAAATAATTATAACGCTATTTTTAATAACACACCAAGGATTTGAATTGTTAAAAAATAAATATGAATAACTGTAATTAAAATTTAATTTCAGGAAGAAGAAGAGGAGGAGGAAGAAGAGGAAGAGGAGGAAGAGGAGGAAGAAGGAGAAGGAGAGAAAGAAATCAAAGAGCATGTAGAAGAATCTGTGGATGAAGTGTTCCTTTTGGAGCGCAAGCGCAAACACAGTTTGAAGTACAAACGGAGTTTCTTCGTGCGCATGGTATCTGATCCGAAGCTGTACAATCCAAAGATTGTCCGCGCTCTGTCCTCCACTAGTAGTCGCAGACATACTAGTGACCCTGTTGACAGTGAGACAGGGGTTATAACACCTGTTTAAGATCTAATGCTGATTTGATATACAAATGTGTCATTGTTAGCTTCAGATAATATTTGTTGGCAGATTTAAAAAGTACGAGTTATTGATACTTTTAGCTTAAGTCATTTCCACTTTCCTGCATGACATACAGTTTGTAACTTATGTTTTTCAGAAATATAGCTATTTTTCATTTATTGAAAATCTTATTCTTAAATCTAAGTTCGCATTTAAGTA-CATTGAA-------------TTGTCACATT-------------------GCAAATTGAACATAATGAAGAGTATCTTAAAATTATGAATCATGCATATAGGTAAAAAGATCAATTTCAGAAAAAAACCATTGTTATTTCTTTAAAAAGGATACAAATTGTTTAATG---------------------------------------------------------
Ncooperi_BrasstBald_N824 ---------------------------TTCTTTATAAAATCTGTCTCGCTTACTTTTTTCTTTGAGATTTTTGATCCATGCGCCGCCATATTGTATCCTGTGAAATATTTGGAAAAAAATAATTAGAAATTTCTACTTCACATTGATTGAATACTAACCCAAAAGTGGAAAATGGCTGTCATTTCGATCATTAGTTGAGCCTACGGCATTCTCCAAGCAGGAGAACTTTAATGGACACTCTGTATAAGACATACTGTTCGATAAATAATTATAACGCTATTTTTAACAACACACCAAGGATTTGAATTGTTAAAAAATAAATAAGAATAACTGTAATTAAAATTTAATTTCAGGAAGAAGAAGAGGAGGAGGAAGAAGAGGAAGAGGAGGAAGAGGAGGAA------GAAGGAGAGAAAGAAATCAAAGAGCATGTAGAAGAATCTGTGGATGAAGTGTTCCTTTTGGAGCGCAAGCGCAAACACAGTTTGAAGTACAAACGGAGTTTCTTCGTGCGCATGGTATCTGATCCGAAGCTGTACAATCCAAAGATTGTCCGCGCTCTGTCCTCCACTAGTAGTCGCAGACATACTAGTGACCCTGTTGACAGTGAGACAGGGGTTATAACACCTGTTTAAGATCTAATGCTGATTTGATATACAAATGTGTCATTGTTAGCTTCAGATAAGATTTGTTGGCAAATTTAAAAAGTACGAGTTATTGATACTTTTAGCTTAAGTCATTTTCACTTTCCTGCATGACATACAGTTTGTAACTGATGTTTTTCAGAAATATAGCCATTTTTCATTTATTGAAAATCATATTCTTAAATCTAAGTTCGCATTTAAGTC-CA-----------------------------------------------------------------------------------------------------------------------------------------------------------------------------------------------------------------------------
Ncooperi_CheoahDam_N1122 ---------------------------------------------------------------------------CCATGCGCCGCCATATTGTATCCTATGAAATATTTAAAAAACAATAATTAGAAATTTATACTTCACATTGATTGAATACTAACCCAAAAGTGGAAAATGGCTGTCATTTCGATAATTAGTTGAGCCTACGGCATGCTCCAAGCAGGAGAACTGTAATGGACACTTTGTATAAGACATACTGTTCGATAAATAATTATAACGCTATTTTTAACAACACACCAAGGATTTGAATTGTTAAAAAATAAATAAGAATAACTGTAATTAAAATTTAATTTCAGGAAGAAGAAGAGGAGGAGGAAGAAGAGGAAGAGGAGGAAGAGGAGGAAGAAGGAGAAGGAGAGAAAGAAATCAAAGAGCATGTAGAAGAATCTGTGGATGAAGTGTTCCTTTTGGAGCGCAAGCGCAAACACAGTTTGAAGTACAAACGGAGTTTCTTCGTGCGCATGGTATCTGATCCGAAGCTGTACAATCCAAAGATTGTCCGCGCTCTGTCCTCCACTAGTAGTCGCAGACATACTAGTGACCCTGTTGACAGTGAGACAGGGGTTATAACACCTGTTTAAGATCTAATGCTGATTTGATATACAAATGTGTCATTGTTAGCTTCAGATAAGATTTGTTGGCAGATTTAAAAAGTACGAGTTATTGATACTTTTAGCTTAAGTTATTTTCACTTTCCTGCATGACATACAGTTTGTAACTTATGTTTTTCAGAAATATAGCCATTTTTCATTTATTGAAAATCTTATTCTTAAATCTAAGTTCGCATTTAAGTC-CATTGAA-------------TTGTCACATT-------------------GCAAATTGAACATAATGAAGAGTATCTTAAAATTATGAATCATGCATATAGG--------------------------------------------------------------------------------------------------------------------------
Ncooperi_NantRiverGorge_N682 TTTAATGAAAAGAAAATAATGTTTAATTTCTTTATAAAATCTGTCTCGCTTACTTTTTTCTGTGAGATTTTTGATCCATGCGCCGCCATATTGTATCCTATGAAATATTTGGGTAAAAATAATTAGAAATTTCTACTTCACATTGATTGAATACTAACCCAAAAGTGGAAAATGGCTGTCATTTCGATAATTAGTTGAGCCTACGGCATGCTCCAAGCAGGAGAACTTTAATGGACACTCTGTATAAGACATACTGTTCGATAAATAATTATAACGCTATTTTTAATAACACACCAAGGATTTGAATTGTTAAAAAATAAATATGAATAACTGTAATTAAAATTTAATTTCAGGAAGAAGAAGAGGAGGAGGAAGAAGAGGAAGAGGAGGAAGAGGAGGAAGAAGGAGAAGGAGAGAAAGAAATCAAAGAGCATGTAGAAGAATCTGTGGATGAAGTGTTCCTTTTGGAGCGCAAGCGCAAACACAGTTTGAAGTACAAACGGAGTTTCTTCGTGCGCATGGTATCTGATCCGAAGCTGTACAATCCAAAGATTGTCCGCGCTCTGTCCTCCACTAGTAGTCGCAGACATACTAGTGACCCTGTTGACAGTGAGACAGGGGTTATAACACCTGTTTAAGATCTAATGCTGATTTGATATACAAATGTGTCATTGTTAGCTTCAGATAATATTTGTTGGCAGATTTAAAAAGTACGAGTTATTGATACTTTTAGCTTAAGTCATTTCCACTTTCCTGCATGACATACAGTTTGTAACTTATGTTTTTCAGAAATATAGCTATTTTTCATTTATTGAAAATCTTATTCTTAAATCTAAGTTCGCATTTAAGTA-CATTGAA-------------TTGTCACATT-------------------GCAAATTGAACATAATGAAGAGTATCTTAAAATTATGAATCATGCATATAGGTAAAAAGATCAATTTCAGAAAAAAACCTTTGTTATTTTTTTAAAAAGGATACAAATTGTTTAATGAATCAAATGTAAAAGAAATAATTGTTTTCATAACACCAACAGTTTT-----------
Ncooperi_RockCrRoad_N1160 TGTAATGAAAAGAAAATAATGTTTAATTTCTTTATAAAATCTGTCTCGCTTACTTTTTTCTTTGAGATTTTTGATCCATGCGCCGCCATATTGTATCCTATGAAATATTTAAAAAACAATAATTAGAAATTTCTACTTCACATTGATTGAATACTAACCCAAAAGTGGAAAATGGCTGTCATTTCGATAATTAGTTGAGCCTACGGCATGCTCCAAGCAGGAGAACTTTAATGGACACTCTGTATAAGACATACTGTTCGATAAATAATTATAACGCTATTTTTAACAACACGCCAAGGATTTGAATTGTTAACAAATAAATAAGAATAACTGTAATTAAAATTTAATTTCAGGAAGAAGAAGAGGAGGAGGAAGAAGAGGAAGAGGAGGAAGAGGAGGAAGAAGGAGAAGGAGAGAAAGAAATCAAAGAGCATGTAGAAGAATCTGTGGATGAAGTGTTCCTTTTGGAGCGCAAGCGCAAACACAGTTTGAAGTACAAACGGAGTTTCTTCGTGCGCATGGTATCTGATCCGAAGCTGTACAATCCAAAGATTGTCCGCGCTCTGTCCTCCACTAGTAGTCGCAGACATACTAGTGACCCTGTTGACAGTGAGACAGGGGTTATAACACCTGTTTAAGATCTAATGCTGATTTGATATACAAATGTGTCATTGTTAGCTTCAGATAAGATTTGTTGGCAGATTTAAAAAGTACGAGTTATTGATACTTTTAACTTAAGTCATTTTCACTTTCCTGCATGACATACAGTTTGTAACTTATGTTTTTCAGAAATATAGCCATTTTTCATTTATTGAAAATCTTATTCTTAAATCTAAGTTCGCATTTAAGTC-CATTGAA-------------TTGTCACATT-------------------GCAAATTGAACATAATGAAGAGTATCTTAAAATTATGAATCATGCATATAGGTAAAAAGATCAATTTCAGAAAAAAACCAATGTTATTTCTTTAAAAAGGACACAAATTGTTTAATGAATCAAATGTAAAAGAAATAATTGTTTTCATAACACCAACAGTTTTTGGAACAATTT
Ncoylei_Apalachia_N1195 TTTAATGAAAAGAAAAGG------AATTTTTTTATAAAATCTCTCTCGCTTACTTTTTTCTTTGAGATTTTTGATCCATGCGCCGCCATATTGTAT-CTATGAAATATTT-AAAAAAGTTAATTAGAAATTTCTACTTCACATTGATTGAATACTAACCCAATAGTGGAAAATGGCTGTCATTTCGATAATTAATTGAATCTACAGCATGCTCCAAGCAGGAGAACTTTAAGGGACACTCTGTATAAGACATACCTTTCGATAAATAATTATAATTCTATTTTTAACAACACACCAAATATTTGAATTGTTAGAAAATAAATAAGAATAAATTTAATTAAAATTTAATTTCAGGAAGAAGAAGAGGAGGAGGAAGAGGAAGAGGAAGAGGAGGAAGAGGAAGAAGGAGAAGGAGAGAAAGAAATCAAAGAGCATGTGGAAGAATCTGTGGATGAAGTGTTCCTTTTGGAGCGCAAGCGCAAACACAGTTTGAAGTACAAACGGAGTTTCTTCGTGCGCATGGTATCTGATCCGAAGCTGTACAATCCAAAGATTGTCCGCGCTCTGTCCTCTACTAGTAGTCGCAGACATACTAGTGACCCTGTTGACAGTGAGACAGGGGTTATAACACCTGTTTAAGATCTAATGCTGATTTGATATACAAATGTGTCATTGTTAGCTTCAGATACGATTTGTTGACAGATTTAAAAAGTACGAGTTATTGATACTTTTAGCTTAAGTCATTTTCACTTTCCTGCATGACATACAGTTTGTAACTGATGTTTTTCAGAAATATAGCCATTTTTCATTTATTG-AAATATTGTTCTTAAATCTAAGTTCACATTTAAGTGACATTTAATTGTCACACTAATTTGTTACATTTTAATTGATTTTCAATCAAGCAAATTGAACATATTGAAGAGTGTCTTAAAATTATGAATCATGCATATAGGTAAAAAGCTCAATTTCAGAAAAAAACCATTGTTATTTCTTAAAAAAGTATACAAATTGTTTAATGAATCAAATGTAAAAGAATTAATT----------------------------------
Ncoylei_DinkinCove_N1118 TTTAATGAAAAGAAAAGG------AATTTTTTTATAAAATCTCTCTCGCTTACTTTTTTCTTTGAGATTTTTGATCCATGCGCCGCCATATTGTAT-CTATGAAATATTTAAAAAAAGTTAATTAGAAATTTCTACTTCACATTGATTGAATACTAACCCAATAGTGGAAAATGGCTGTCATTTCGATAATTAATTGAATCTACAGCATGCTCCAAGCAGGAGAACTTTAAGGGACACTCTGTATAAGACATACCTTTCGATAAATAATTATAACTCTATTTTTAACAACACACCAAAGATTTGAATTGTTAGAAAATAAATAAGAATAAATTTAATTAAAATTTAATTTCAGGAAGAAGAAGAGGAGGAGGAGGAGGAAGAGGAAGAGGAGGAAGAGGAAGAAGGAGAAGGAGAGAAAGAAATCAAGGAGCATGTGGAAGAATCTGTGGATGAAGTGTTCCTTTTGGAGCGCAAGCGCAAACACAGTTTGAAGTACAAACGGAGTTTCTTCGTGCGCATGGTATCTGATCCGAAGCTGTACAATCCAAAGATTGTCCGCGCTCTGTCCTCTACTAGTAGTCGCAGACATACTAGTGACCCTGTTGACAGTGAGACAGGGGTTATAACACCTGTTTAAGATCTAATGCTGATTTGATATACAAATGTGTCATTGTTAGCTTCAGATACGATTTGTTGACAGATTTAAAAAATACGAGTTATTGATACTTTTAGCTTAAGTCATTTTCACTTTCCTGCATGACATACAGTTTGTAACTGATGTTTTTCAGAAATATAGCCATTTTTCATTTATTG-AAATATTGTTCTTAAATCTAAGTTCACATTTAAGTGACATTTAATTGTCACACTAATTTGTTACATTTTAATTGATTTTCAATCAAGCAAATTGAACATATTGAAGAGTGTCTTAAAATTATGAATCATGCATATAGGTAAAAAGATCCATTTCAGGAAAAAAACATTGTTATTTCTTAAAAAAGTATACAAATTGTTTAATGAATCAAATGTAAAAGAAATAATTGTTTTTTTAACTCCAACAGTTTTTGAAACAATTT
Ncoylei_TiptonCreek_N837 TTTAATGAAAAGAAAAGG------AATTTTTTTATAAAATCTCTCTCGCTTACTTTTTTCTTTGAGATTTTTGATCCATGCGCCGCCATATTGTATCCTATGAAATATTTAAAAAAAGTTCATTAGAAATTTCTACTTCACATTGATTGAATACTAACCCAATAGTGGAAAATGGCTGTCATTTCGATAATTAATTGAATCTACAGCATGCTCCAAGCAGGAGAACTTTAAGGGACACTCTGTATAAGACATACCTTTCGATAAATAATTATAACTCTATTTTTAATAACACACCAAAGATTTGAATTGTTAGAAAATAAATAAGAATAAATTTAATTAAAATTTAATTTCAGGAAGAAGAAGAGGAGGAGGAGGAGGAAGAGGAAGAGGAGGAAGAGGAAGAAGGAGAAGGAGAGAAAGAAATCAAGGAGCATGTGGAAGAATCTGTGGATGAAGTGTTCCTTTTGGAGCGCAAGCGCAAACACAGTTTGAAGTACAAACGGAGTTTCTTCGTGCGCATGGTATCTGATCCGAAGCTGTACAATCCAAAGATTGTCCGCGCTCTGTCCTCTACTAGTAGTCGCAGACATACTAGTGACCCTGTTGACAGTGAGACAGGGGTTATAACACCTGTTTAAGATCTAATGCTGATTTGATATACAAATGTGTCATTGTTAGCTTCAGATACGATTTGTTGACAGATTTAAAAAGTACGAGTTATTGATACTTTTAGCTTAAGTCATTTTCACTTTCCTGCATGACATACAGTTTGTAACTGATGTTTTTCAGAAATATAGCCATTTTTCAGTTATTG-AAATATTATTCTTAAATCTAAGTTCACATTTAAGTGACATTTAATTGTCACACTAATTTGTTACATTTTAATTGATTTTCAATCAAGCAAATTGAACATATTGAAGAGTGTCTTAAAATTATGAATCATGCATATAGGTAAAAAGATCAATTTCAGAAAAAAACCATTGTTATTTCTTAAAAAAGTATACAAATTGTTTAATGAATCAAATGTAAAAGAAATAATTGTTTTTTTAACTCCAACAGTTTTTGAAACAATTT
Ncressleri_AndersonSpringCave_G2075 TGCAATGAAAAGAAAATAATGTTTCATTTCTTGACAAAATCTGTCTTGCTTAGTTTTTTCTTTGGGATTTTTGAGCCATGCGCCGCCATATTGTATCCTATGAAATATTTGAAAAAAGTTAATTAAAAATTTCTACTTCACATTCATTGAATACTAATCCAAAAGTGGAAAATGGCCATCATTTCGATAATTAGTTGAGCCTACAGCATGCTCCAAGTAAGAGGACTTTAATGCGCACTGTGTATAAGCCGTACCGTTCGATAAATAATCTTAACGCTATTTTTAACAACACACCAAAGATTTGAATTGTTAGAAAATAAAT------AACTGTAATTAAATTTTAATTTCAGGAAGAAGAAGAGGAGGAGGAGGAGGAAGAAGAAGAGGAGGAAGAGGAAGAGGAAGAAGGAGAGAAAGAAATCAAAGAGCATGTGGAAGAATCTGTGGATGAAGTGTTCTTATTGGAGCGCAAGCGCAAACACAGTTTGAAGTACAAACGTAGTTTCTTCGTGCGCATGGTATCTGATCCGAAGCTGTACAATCCAAAGATTGTCCGCGCTCTGTCCTCCACTAGTAGTCGCAGACATACTAGTGACCCTGTTGACAGTGAGACAGGGGTTATAACACCTGTTTAAGATCTAATACTGATTTGATATACAAATGTGTCATTGTTAGCTTCAGATCAGATTTGTTGGCAGATTTAAAAAGTACTAGTTATTGATACTTTTAGCTTAAGTCATTTTCACTTTCCTGCATGCCATACAGTTTGTAACTGATGTTTTTCAGAAATATAGCTATTTTTCATTTATTG--------------AAATCTAAGTTCACATTTAAGTCACATTTAATTGTCACACTAAGTTATTACATTTTAATTGGTTTTTAATTAAGCAAATTTAACATATTGAAGAGGTTCTTAAAATTATTAATCATCCATATAGGTAAAAAGATTAATTTTAG-AAAAAAACATGGTTATTTCTTTAAAAAGTATACAATTTTTTTAATAAATAAAACGTAAAAGAAATAATTGTGTTCATAACTCCAATAGATTTTGAAACAATTT
Ncressleri_PigeonCave_G2077 TGCAATGAAAAGAAAATAATGTTTCATTTCTTGACAAAATCTGTCTTGCTTAGTTTTTTCTTTGGGATTTTTGAGCCATGCGCCGCCATATTGTATCCTATGAAATATTTGAAAAAAGTTAATTAAAAATTTCTACTTCACATTCATTGAATACTAATCCAAAAGTGGAAAATGGCCATCATTTCGATAATTAGTTGAGCCTACAGCATGCTCCAAGTAAGAGGACTTTAATGCGCACTGTGTATAAGCCGTACCGTTCGATAAATAATCTTAACGCTATTTTTAACAACACACCAAAGATTTGAATTGTTAGAAAATAAAT------AACTGTAATTAAATTTTAATTTCAGGAAGAAGAAGAGGAGGAGGAGGAGGAAGAAGAAGAGGAGGAAGAGGAAGAGGAAGAAGGAGAGAAAGAAATCAAAGAGCATGTGGAAGAATCTGTGGATGAAGTGTTCTTATTGGAGCGCAAGCGCAAACACAGTTTGAAGTACAAACGTAGTTTCTTCGTGCGCATGGTATCTGATCCGAAGCTGTACAATCCAAAGATTGTCCGCGCTCTGTCCTCCACTAGTAGTCGCAGACATACTAGTGACCCTGTTGACAGTGAGACAGGGGTTATAACACCTGTTTAAGATCTAATACTGATTTGATATACAAATGTGTCATTGTTAGCTTCAGATCAGATTTGTTGGCAGATTTAAAAAGTACTAGTTATTGATACTTTTAGCTTAAGTCATTTTCACTTTCCTGCATGCCATACAGTTTGTAACTGATGTTTTTCAGAAATATAGCTATTTTTCATTTATTG--------------AAATCTAAGTTCACATTTAAGTCACATTTAATTGTCACACTAAGTTATTACATTTTAATTGGTTTTTAATTAAGCAAATTTAACATATTGAAGAGGTTCTTAAAATTATTAATCATCCATATAGGTAAAAAGATTAATTTTAG-AAAAAAACATGGTTATTTCTTTAAAAAGTATACAATTTTTTTAATAAATAAAACGTAAAAGAAATAATTGTGTTCATAACTCCAATAGATTTTGAAACAATTT
Ncrosbyi_MtMitchell_N210 -------AAAAGAAAAGAATGCTTAATTTCTTTATAAAATCTGTCTCGTTTACTTTTTTCTTTGAGATTTTTGATCCATGCGCCGCCATATTGTATCCTATGAAATATTTTATAAAAGTTAATTAGAAATTTCTACTTCACATTGATTGAATACTAACCCAAAAGTGGAAAATGGCTGTCATTTCGATAATTAGTTGAGCCTACAGCATGCTCCAAGTA---GAACTTTAATGGACACTCTGTATAAGACGTACCTTTCGATAAATAAGCATAACGTTATTTTTAACAACACACAAAAGATTTGAATTGTTAGAAAATAAATAAGAATAACTGTAATTAAAATTTAATTTCAGGAAGAAGAAGAGGAAGAGGAGGAAGAAGAAGAGGAGGAGGAAGAGGAAGGAGAGGAAGGAGAGAAAGAAATCAAAGAGCATGTGGAAGAATCTGTGGATGAAGTGTTCCTTTTGGAGCGCAAGCGCAAACACAGTTTGAAGTACAAACGGAGTTTCTTCGTGCGCATGGTATCTGATCCGAAGCTGTACAATCCAAAGATTGTCCGCGCTCTGTCCTCCACTAGTAGTCGCAGACATACTAGTGACCCTGTTGACAGTGAGACAGGGGTTATAACACCTGTTTAAGATCTAATGCTGATTTGATATACAAATGTGTCATTGTTAGCTTCAGATAAGATTTGTTAGCAGTTTTAAAAAGTACGAGTTATTGATACTTTTAGCTTAAGTCATTTTCACTTTCCTGCATGACATTCAGTTTGTAATTGATGTTTTTCAGAAATATAGCCATTTTTCATTTATTAAAAATATTGTTCTTAAATCTAAGT-----------TCACATTTAATTGTCACACTAAGTTGTCACATTTTAATTGGTTTTCAATTAAGCAAATTGAACATATTGAAGAGTGTCTTAAAATTGTTAATCATGCATATAAGTAAAAAGATCGATTTCAG-AAAAAAATATTGTTATTTCTTTAAAAAGTATACAAATTGTGTAATGAATCAAATGTAAAAGAAATAATTGTTTTAATAACTCCAACAGTTTTTGAAACATTTT
Ncrosbyi_PricesCrk_N1143 TGCAATAAAAAGAAAAGAATGCTTAATTTCTTTATAAAATCTGTCTCGTTTACTTTTTTCTTTGAGATTTTTGATCCATGCGCCGCCATATTGTATCCTATGAAATATTTTATAAAAGTTAATTAGAAATTTCTACTTCACATGGATTGAATACCAACACAAAAGTGGAAAATGGCT--------GATAATTAGTTGAGCCTACAGCATGCTCCAAGCA---GAACTTTAATGGATACTCTATATAAGACGTACCGTTCTATAAATAAGCATAACGTTATTTTTAACAACACACCAAAGATTTGAATTGTTAGAAAATAAATAAGAATAACTGTAATTAAAATTTAATTTCAGGAAGAAGAAGAG------GAGGAAGAAGAAGAGGAGGAGGAAGAGGAAGGAGAGGAAGGAGAGAAAGAAATCAAAGAGCATGTGGAAGAATCTGTGGATGAAGTGTTCCTTTTGGAGCGCAAGCGCAAACACAGTTTGAAGTACAAACGGAGTTTCTTCGTGCGCATGGTATCTGATCCGAAGCTGTACAATCCAAAGATTGTCCGCGCTCTGTCCTCCACTAGTAGTCGCAGACATACTAGTGACCCTGTTGACAGTGAGACAGGGGTTATAACACCTGTTTAAGATCTAATGCTGATTTGATATACAAATGTGTCATTGTTAGCTTCAGATAAGATTTGTTGGCAGATTTAAAAAGTACGAGTTATTGATACTTTTAGCTTAAGTCATTTTCACTTTCCTGCATTACATACAGTTTGAAATTGATGTGTTTCAGAAATATAGCCATTTTTCATTTATTGAAAATATTGTTCTTAAATCTAAGT-----------TCACATTTAATTGTCACACTAAGTTGTCACATTTTAATTGGTTTTCAATTAAGCAAATTGAACATATTGAAAAGTGTCTTAAAATTATTAATCACGCATATAAGTAAAAAGATCGATTTCAG-AAAAAAACATTGTTATTTCTTTAAAAAGTATACAAATTGTGTAATAAATCAAATGTA----------------------------------------------
Ncrosbyi_ShufordCrk_N1148 ---------------------------------------------------------------------------------------------------------TATTTTATAAAAGTTAATTAGAAATTTCTACTTCACATTGATTGAATACTAACCCAAAAGTGGAAAATGGCTGTCATTTCGATAATTAGTTGAGCCTACAGCATGCTCCAAGCA---GAACTTTAATGGATACTCTATATAAGACGTACCGTTCTATAAATAAGCATAACGTTATTTTTAACAACACACCAAAGATTTGAATTGTTAGAAAATAAATAAGAATAACTGTAATTAAAATTTAATTTCAGGAAGAAGAAGAGGAAGAGGAGGAAGAAGAAGAGGAGGAGGAAGAGGAAGAAGAAGAAGGAGAGAAAGAAATCAAAGAGCATGTGGAAGAATCTGTGGATGAAGTGTTCCTTTTGGAGCGCAAGCGCAAACACAGTTTGAAGTACAAACGGAGTTTCTTCGTGCGCATGGTATCTGATCCGAAGCTGTACAATCCAAAGATTGTCCGCGCTCTGTCCTCCACTAGTAGTCGCAGACATACTAGTGACCCTGTTGACAGTGAAACAGGGGTTATAACACCTGTTTAAGATCTAATGCTGATTTGATATACAAATGTGTCATTGTTAGCTTCAGATAAGATTTGTTGGCAGATTTAAAAAGTACGAGTTATTGATACTTTTAGCTTAAGTCATTTTCACTTTCCTGCATTACATACAGTTTGAAATTGATGTGTTTCAGAAATATAGCCATTTTTCATTTATTGAAAATATTGTTCTTAAATCTAAGT-----------TCACATTTAATTGTCACACTAAGTTGTCACATTTTAATTGGTTTTCAATTAAGCAAATTGAACATATTGAAAAGTGTCTTAAAATTATTAATCACGCATATAAGTAAAAAGATCGATTTCAG-AAAAAAACATTGTTATTTCTTTAAAAAGTATACAAATTGTGTAATAAATCAAATGTAAAAGAAATAATTGTTTTAATAACTCCAACAGTTTTTGAAACATTTT
Ndellingeri_BullpenBridge_N109 ----------------------------------------------------------------------------------------------------------ATTTAAAAAAAGTTAATTAGAAATTTCTACTTCACATTGATTGAATACTAACCCAAAAGTGGAAAATGGCTGTCATTTCGATAATTAGTTGAGCCTACAACATGCTAAAAGCAGGAGAACTTTAATGGACACTCTGTATAAGACATACCGTTCAATAAATAATTATAACTCTATTTTTAACAACACACCAAGGATTTGAATTGTTAAAAAATTAATAAGAATAACTGTAATTAAAATTTAATTTCAGGAAGAAGAAGAGGAGGAGGAAGAAGAGGAAGAGGAGGAAGAAGAGGAAGAAGAAGAAGGAGAGAAAGAAATCAAAGAGCATGTAGAAGAATCTGTGGATGAAGTGTTCCTCTTGGAGCGCAAGCGCAAACACAGTTTGAAGTACAAACGGAGTTTCTTCGTGCGCATGGTATCTGATCCGAAGCTGTACAATCCAAAGATTGTCCGCGCTCTGTCCTCCACTAGTAGTCGCAGACATACTAGTGACCCTGTTGACAGTGAGACAGGGGTTATAACCCCTGTTTAAGATCTAATGCTGATTTGATATACAAATGTGTCATTGTTAGCTTCAGATAAGATTTGTTGGCAGATTTAAAAAGTACGAGTTATTGATACTTTTAGCTTAAGTCATTTTCACTTTCCTGCATGACATACAGTTTGCAACTGATGTTTTTCAGAAATATAGCCATTTTTCAATTATTGAAAATCTTATTCTTAAATCTAAGTTCGCATTTAAGTC-CATTGAATTGTCACACTAAGTTGTCACATT-------------------GCAAATTGAACATATTGAAGAGCATCTTAAAATTATGAATCATGCATGTAGGTAAAAAGATCAATTTCAGAAAAAAAACATTGTTATTTCTTTAAAAAGGATACAAATTGTTTAATGAATCAAATGTAAAAGAAATAATTGTTTTCATAATTCCAACAGTTTTTGGAACAATTT
Ndellingeri_WhitewFalls_N887 -------------AAATAATGTTTAATTTCTTTATAAAATCTGTCTCGCTTACTTTTTTCTTTGAGATTTTTGATCCATGAGCCGCCATATTGTATCCTATGAAATATTTAAAAAAAGTTAATTAGAAATTTCTACTTCACATTGATTGAATACTAACCCAAAAGTGGAAAATGGCTGTTATTTCGATAATTAGTTGAGCCTACAACATGCTAAAAGCAGGAGAACTTTAATGG-CACTCTGTATAAGACATACCGTTCAATAAATAATTATAACTCTATTTTTAACAACACACCAAGGATTTGAATTGTTAAAAAATAAATAAGAATAACTGTAATTAAAATTTAATTTCAGGAAGAAGAAGAGGAGGAGGAAGAAGAGGAAGAGGAGGAAGAAGAGGAAGAAGAAGAAGGAGAGAAAGAAATCAAAGAGCATGTAGAAGAATCTGTGGATGAAGTGTTCCTCTTGGAGCGCAAGCGCAAACACAGTTTGAAGTACAAACGGAGTTTCTTCGTGCGCATGGTATCTGATCCGAAGCTGTACAATCCAAAGATTGTCCGCGCTCTGTCCTCCACTAGTAGTCGCAGACATACTAGTGACCCTGTTGACAGTGAGACAGGGGTTATAACCCCTGTTTAAGATCTAATGCTGATTTGATATACAAATGTGTCATTGTTAGCTTCAGATAAGATTTGTTGGCAGATTTAAAAAGTACGAGTTATTGATACTTTTAGCTTAAGTCATTTTCACTTTCCTGCATGACATACAGTTTGCAACTGATGTTTTTCAGAAATATAGCCATTTTTCAATTATTGAAAATCTTATTCTTAAATCTAAGTTCGCATTTAAGTC-CATTGAATTGTCACACTAAGTTGTCACATT-------------------GCAAATTGAACATATTGAAGAGCATCTTAAAATTATGAATCATGCATGTAGGTAAAAAGATCAATTTCAGAAAAAAAACATTGTTATTTCTTTAAAAAGGATACAAATTGTTTAATGAATCAAATGTAAAAGAAATAATTGTTTTCATAATTCCAACAGTTTTTGGAACAATTT
Ndilutus_GrassyCreek_N670 ------------------------------------------------------------------------------------------------------------------------------------------------------------------------------------------------------------------------------------------------------------------------------------------------ACTCACCAAAGATTTGAATTGTTAGAAAATAAATAAGAATAACTTTAATTAAAATTTAATTTCAGGAAGAAGAAGAGGAGGAGGAGGAAGAGGAGGAA---GAGGAAGAGGAAGAAGAGGAAGGAGAGAAAGAAATCAAAGAGCATGTGGAAGAATCTGTGGATGAAGTGTTCCTTTTGGAGCGCAAGCGCAAACACAGTTTGAAGTACAAACGGAGTTTCTTCGTGCGCATGGTATCTGATCCGAAGCTGTACAATCCAAAGATTGTCCGCGCTCTGTCCTCCACTAGTAGTCGCAGACATACTAGTGACCCTGTTGACAGTGAGACAGGGGTTATAACACCTGTTTAAGATCTAATGCTGATTTGATATACAAATGTGTCATTGTTAGCTTCAGATAAGATTTGTTGGCAGATTTAAAAAGTACGAGTTATTAATACTTTTAGCTTAAGTCA---------------------------------------------------------------------------------------------------------------------------------------------------------------------------------------------------------------------------------------------------------------------------------------------------------------------------------------------
Ndilutus_StarveRockCave_G3174 CAAAATGAAAAAAAAATAATGTTTAATTTCTTTATAAAATCTGTCTCGTTTAC-TTTTTCTTTGAGATTTTTGATCCATGCGCCGCCACATTGTATCCTATGAAATATTTAAAAAAAGTTAATTCGAAATTTCTACTTCACATTGATTGAATACTAACCCAAAAGTGGGAAATGGCTGTCATTTCGATAATTAGTTGAGCCTGCAGCATGCTCCAAGTAGGAGAACTTTAATGGACACTCTGTATAAAACGCACCGTTCGATAAATAATCATAACGCTATTTTTAACAACTCACCAAAGATTTGAATTGTTAGAAAATAAATAAGAATAACTTTAATTAAAATTTAATTTCAGGAAGAAGAAGAGGAGGAGGAGGAAGAGGAGGAA---GAGGAAGAGGAAGAAGAGGAAGGAGAGAAAGAAATCAAAGAGCATGTGGAAGAATCTGTGGATGAAGTGTTCCTTTTGGAGCGCAAGCGCAAACACAGTTTGAAGTACAAACGGAGTTTCTTCGTGCGCATGGTATCTGATCCGAAGCTGTACAATCCAAAGATTGTCCGCGCTCTGTCCTCCACTAGTAGTCGCAGACATACTAGTGACCCTGTTGACAGTGAGACAGGGGTTATAACACCTGTTTAAGATCTAATGCTGATTTGATATACAAATGTGTCATTGTTAGCTTCAGATAAGATTTGTTGGCAGATTTAAAAAGTACGAGTTATTAATACTTTTAGCTTAAGTCATTTTCACTTTCCTGCATGACATACAGTTTGTAACTGATGTTTTTCAGAAATTTAGCCATTTTTCATTTATTGAAAATCTTGTTCTTAAATCTAAGT--------AAGTCACAATTAATTGTCACACTAAGTTGTGATATTTTAATTGGTTTTCAATTAAGCAAATTGAACATATTGAAGAGTGACTTAAAATTATTAATCATGCATATAGGTAAAAAGATCAATTTCAGAAAAAAAACTTTGTTATTT-------------------------------------------------------------------------------------
Nesticus_gertschi_N806_gr_nasicus TGTAAACAAAAGAAAAGAATGCTTAATTTCTTTATAAAATCTGTCTCGTTTACTTTTTTCTTTGAGATTTTTGATCCATGCGCCGCCATATTGTATCCTATGAAATATTTTATAAAAGTTAATTAGAAATTTCTACTTCACATTGACTGAATACTAACCCAAAAGTGGAAAATGGCTGTCATTTCGATAATTAGTTGAGCCTACAGCATGCTCCAAGCA---GAACTTTAATGGATACTCTATATAAGACGTACCGTTCTATAAATAAGCATAACGTTATTTTTAACAACACACCAAAGATTTGAATTGTTAGAAAATAAATAAGAATAACTGTAATTAAAATTTAATTTCAGGAAGAAGAAGAGGAAGAGGAGGAAGAAGAAGAAGAGGAGGAAGAGGAAGAAGAAGAAGGAGAGAAAGAAATCAAAGAGCATGTGGAAGAATCTGTGGATGAAGTGTTCCTTTTGGAGCGCAAGCGCAAACACAGTTTGAAGTACAAACGGAGTTTCTTCGTGCGCATGGTATCTGATCCGAAGCTGTACAATCCAAAGATTGTCCGCGCTCTGTCCTCCACTAGTAGTCGCAGACATACTAGTGACCCTGTTGACAGTGA------------------------------------------------------------------------------------------------------------------------------------------------------------------------------------------------------------------------------------------------------------------------------------------------------------------------------------------------------------------------------------------------------------------------------------------------------------------------------
Nfridelli_LittlePigeon_N262 TGTAACGAAAAGAAAATAATGTTTAATTTCTTTATAAAATCTTTCTCGCTTACTTTTTTCTTCGAGATTTTTGATCCATGCGCCGCCATATTGTATCCTATGAAAGATTTAAAAAAAGTTAATTAGAAATTTCTACTTCACATTGATTGAATACTAACCCAAAAGTGGAAAATGGCTGTCATTTCGATAATTAGTTGAGCCTACAGCATGCTAAAAGC---AGAACTTTAATGGACACTCTGTATAAGACATACCGTTCGATAAATAATTATAACTCTATTTTTAACAACACACCAAGGATTTTAATTGTTAAAAAATAAATAAGAATAACTGTAATTAAAATTTATTTTCAGGAAGAAGAAGAGGAGGAGGAAGAAGAGGAAGAGGAGGAAGAAGAGGAAGAAGAAGAAGGAGAGAAGGAAATCAAAGAGCATGTAGAAGAATCTGTGGATGAAGTGTTCCTTTTGGAGCGCAAGCGCAAACACAGTTTGAAGTACAAACGGAGTTTCTTCGTGCGCATGGTATCTGATCCGAAGCTGTACAATCCAAAGATTGTCCGCGCTCTGTCCTCCACTAGTAGTCGCAGACATACTAGTGACCCTGTTGACAGTGAAACAGGGGTTATAACACCTGTTTAAGATCTAATGCTGATTTGATATACAAATGTGTCATTGTTAGCTTCAGATAAGATTTGTTGGCAGATTTAAAAAGTACGAGTTATTGATACTTTTAGCTTAAGTCATTTTCACTTTCCTGC---------AGTTTGTAACTGATGTTTTTCAGAAATATAGCCATTTTTCATTTATTGAAAATCTTATTCTTAAATCTAGGTTCGCATTTAAGTC-CATTGAATTGTCACACTAAGTAGTCACATT-------------------GCAAATTGAACATATTGAAGAGTATCTTAAAATTATGAATCATGCATGTAGGTAAAAAGATCAATTTCAGAAAAAAAGCATTGTTATTTCTTTAAAAAGGATACAAATTGTTTAATGAATCAAATGTAAAAGAAATAATTGTTTTCATAATTTCAACAGTTTTTGGAACAATTT
Nfurtivus_HugdenBranch_G3175 TGTAATGAAACGATAAGAATGTTTAATTTCTTTATAAAATCTGTCTCGCTTTCTTTTTTCTTTGAGATTTTTGATCCATGCGCCGCCATATTGTATCCTATGAAATATTTAAAAAAAGTTAATTAGAAATTTCTTCTTCACATTGATTGAATACTAATCCAAAAGTGGAAAATGGCTGTCATTTCGATAATTAGTTGAGCCTACAGTATGCTCCAAGCAGGAGAACTTTAATGGACACTCTGTATAAGACGTACCGTTCGATAAATAATTATAACTCTATTTTTAACAACACACCAAAGATTTGAATTGTTAGAAAATAAATAAGAATAAATTTAATAAAAATTTAATTTCAGGAAGAAGAAGAGGAGGAGGAGGAAGAAGAAGAAGAGGAGGAAGAGGAAGAAGAAGAAGGAGAGAAAGAAATCAAAGAGCATGTAGAAGAATCTGTGGATGAAGTGTTCCTTTTGGAGCGCAAGCGCAAACACAGTTTGAAGTACAAACGGAGTTTCTTTGTGCGCATGGTATCTGATCCGAAGCTGTACAATCCAAAGATTGTCCGCGCTCTGTCCTCCACTAGTAGTCGCAGACATACTAGTGACCCTGTTGACAGTGAGACAGGGGTTATAACACCTGTTTAAGATCTAATGCTGATTTGATATACAAATGTGTCATTGTTAGCTTCAGATAAGATTTGTTGGCAGATTTAAAAAGTACGAGTTATTGATACTTTTAGCTTAAGTCATTTTCACTTTCCTGCATGACATACAGTTTGTAACTGATGTTTTTCAGAAATATAGACATTTTTCATTTATTGAAAATCTTGTTCTTAAATCTAAGTTCGCATTTAAGTCACATTTAATTGTCACACTAAGTTGTCACCTTTTAATTGGTTTTCAATTAAGCAAATTGAACATATTGAAGAGTGTCTTAAAATTATGAATCATGCATATAGGTAAAAAGATCAATTTCAGAAAAAAAACATTGTTATTTCTTTAAAAAGTATACAAATTGTTTAATGAATCAAATGTAAAAGAAATAATTGTTTTCATAACTCCAACAGTTTTTGAAACAATTT
Nfurtivus_RaccoonMtn_N1026 TGTAATGAAACGATAAGAATGTTTAATTTCTTTATAAAATCTGTCTCGCTTTCTTTTTTCTTTGAGATTTTTGATCCATGCGCCGCCATATTGTATCCTATGAAATATTTAAAAAAAGTTAATTAGAAATTTCTTCTTCACATTGATTGAATACTAATCCAAAAGTGGAAAATGGCTGTCATTTCGATAATTAGTTGAGCCTACAGTATGCTCCAAGCAGGAGAACTTTAATGGACACTCTGTATAAGACGTACCGTTCGATAAATAATTATAACTCTATTTTTAACAACACACCAAAGATTTGAATTGTTAGAAAATAAATAAGAATAAATTTAATAAAAATTTAATTTCAGGAAGAAGAAGAGGAGGAGGAGGAAGAAGAAGAAGAGGAGGAAGAGGAAGAAGAAGAAGGAGAGAAAGAAATCAAAGAGCATGTAGAAGAATCTGTGGATGAAGTGTTCCTTTTGGAGCGCAAGCGCAAACACAGTTTGAAGTACAAACGGAGTTTCTTTGTGCGCATGGTATCTGATCCGAAGCTGTACAATCCAAAGATTGTCCGCGCTCTGTCCTCCACTAGTAGTCGCAGACATACTAGTGACCCTGTTGACAGTGAGACAGGGGTTATAACACCTGTTTAAGATCTAATGCTGATTTGATATACAAATGTGTCATTGTTAGCTTCAGATAAGATTTGTTGGCAGATTTAAAAAGTACGAGTTATTGATACTTTTAGCTTAAGTCATTTTCACTTTCCTGCATGACATACAGTTTGTAACTGATGTTTTTCAGAAATATAGACATTTTTCATTTATTGAAAATCTTGTTCTTAAATCTAAGTTCGCATTTAAGTCACATTTAATTGTCACACTAAGTTGTCACCTTTTAATTGGTTTTCAATTAAGCAAATTGAACATATTGAAGAGTGTCTTAAAATTATGAATCATGCATATAGGTAAAAAGATCAATTTCAGAAAAAAAACATTGTTATTTCTTTAAAAAGTATACAAATTGTTTAATGAATCAAATGTAAAAGAAATAATTGTTTTCATAACTCCAACAGTTTTTGAAACAATTT
Ngeorgia_Sittons_N073 TGTAATGAAAAGAAAATAATGTTTAATTTTTTTATAAAATCTGTCTCGCTTACTTTTTTCTTTGAGATTTTTGATCCATGCGCCGCCATATTGTATCCTATGAAATATTTAAAAAAAGTTAATTAGAAATTTCTACTTCACATTGATTGAATACTACCCCAAAAGTGAAAAATGGCTGTCATTTCGATAATTAGTTGAGCCTACAGCATGCTAAAAGCAGGAGAACTTTAATGGACACTCTGTATAAGACATACCGTTCGATAAATAATTATAACTCTATTTTTAACAACACACCAAGGATTTGAATTGTTAAAAAATAAATAAGAATAACTGTAATTAAAATTTAATTTCAGGAAGAAGAAGAGGAGGAGGAAGAAGAGGAAGAGGAGGAAGAAGAGGAAGAAGAAGAAGGAGAGAAAGAAATCAAAGAGCATGTAGAAGAATCTGTGGATGAAGTGTTCCTTTTGGAGCGCAAGCGCAAACACAGTTTGAAGTACAAACGGAGTTTCTTCGTGCGCATGGTATCTGATCCGAAGCTGTATAATCCAAAGATTGTCCGCGCTCTGTCCTCCACTAGTAGTCGCAGACATACTAGTGACCCTGTTGACAGTGAGACAGGGGTTATAACACCTGTTTAAGATCTAATGCTGATTTGATATACAAATGTGTCATTGTTAGCTTCAGATAAGATTTGTTGGCAGATTTAAGAAGTACGAGTTATTGATATTTTTAGCTTAAGTCATTTTCACTTTCCTGCATGACATACAGTTTGTAACTGATATTTTTCAGAAATATAGCCATTTTTCATTTATTGAAAATCTTATTCTTAAATCTAAGTTCGCATTTAAGTC-CATTTAATTGTCACACTAAATTGTCACATT-------------------GCAAATTGAACATATTGAAGAGTATCTTGAAATTATGAATCATGCATATAGGTAAAAAGATCAATTTCAGAAAAAAAACATTGGTATTTCTTTAAAAAGGATACAAATTGTTTAATGAATCAAATGTAAAAGAAATAATTGTTTTCA---------------------------
Ngertschi_CedarCreek_N351 TGCAATAAAAAGAAAAGAATGCTTAATTTCTTTATAAAATCTGTCGCGTTTACTTTTTTCTTTGAGATTTTTGATCCATGCGCCGCCATATTGTATCCTATGAAATATTTTATAAAAGTTAATTAGAAATTTCTACTTCACATTGATTGAATACTAACCCAAAAGTGGAAAATGGCTGTCATTTCGATAATTAGTTGAGCCTACAGCATGCTCCAAGCA---GAACTTTAATGGATACTCTATATAAGACGTACCGTTCTATAAATAAGCATAACGTTATTTTTAACAACACACCAAAGATTTGAATTGTTAGAAAATAAATAAGAATAACTGTAATTAAAATTTAATTTCAGGAAGAAGAAGAGGAAGAGGAGGAAGAAGAA------GAAGAGGAGGAAGAAGAAGAAGGAGAGAAAGAAATCAAAGAGCATGTGGAAGAATCTGTGGATGAAGTGTTCCTTTTGGAGCGCAAGCGCAAACACAGTTTGAAGTACAAACGGAGTTTCTTCGTGCGCATGGTATCTGATCCGAAGCTGTACAATCCAAAGATTGTCCGCGCTCTGTCCTCCACTAGTAGTCGCAGACATACTAGTGACCCTGTTGACAGTGAGACAGGGGTTATAACACCTGTTTAAGATCTAATGCTGATTTGATATACAAATGTGTCATTGTTAGCTTCAGATAAGATTTGTTGGCAGATTTAAAAAGTACGAGTTATTGATACTTTTAGCTTAAGTCATTTTCACTTTCCTGCATTACATACAGTTTGAAATTGATGTGTTTCAGAAATATAACCATTTTTCATTTATTGAAAATATTGTTCTTAAATCTAAGT-----------TCACATTTAATTGTCACACTAAGTTGTCACATTTTAATTGGTTTTCAATTAAGCAAATTGAACATATTGAAAAGTGTCTTAAAATTATTAATCACGCATATAAGTAAAAAGATCGATTTCAG-AAAAAAACATTGTTATTTCTTTAAAAAGTATACAAATTGTGTAATAAATCAAATGTAAAAGAAATAATTGTTTTAATAACTCCAACAGTTTTTGAAACATTTT
Ngertschi_FrenchBroad_N968 TGCAATAAAAAGAAAAGAATGCTTAATTTCTTTATAAAATCTGTCGCGTTTACTTTTTTCTTTGAGATTTTTGATCCATGCGCCGCCATATTGTATCCTATGAAATATTTTATAAAAGTTAATTAGAAATTTCTACTTCACATTGATTGAATACTAACCCAAAAGTGGAAAATGGCTGTCATTTCGATAATTAGTTGAGCCTACAGCATGCTCCAAGCA---GAACTTTAATGGATACTCTATATAAGACGTACCGTTCTATAAATAAGCATAACGTTATTTTTAACAACACACCAAAGATTTGAATTGTTAGAAAATAAATAAGAATAACTGTAATTAAAATTTAATTTCAGGAAGAAGAAGAGGAAGAAGAAGAAGAAGAAGAG---GAGGAAGAGGAAGAAGAAGAAGGAGAGAAAGAAATCAAAGAGCATGTGGAAGAATCTGTGGATGAAGTGTTCCTTTTGGAGCGCAAGCGCAAACACAGTTTGAAGTACAAACGGAGTTTCTTCGTGCGCATGGTATCTGATCCGAAGCTGTACAATCCAAAGATTGTCCGCGCTCTGTCCTCCACTAGTAGTCGCAGACATACTAGTGACCCTGTTGACAGTGAGACAGGGGTTATAACACCTGTTTAAGATCTAATGCTGATTTGATATACAAATGTGTCATTGTTAGCTTCAGATAAGATTTGTTGGCAGATTTAAAAAGTACGAGTTATTGATACTTTTAGCTTAAGTCATTTTCACTTTCCTGCATTACATACAGTTTGAAATTGATGTGTTTCAGAAATATAGCCATTTTTCATTTATTGAAAATATTGTTCTTAAATCTAAGT-----------TCACATTTAATTGTCACACTAAGTTGTCACATTTTAATTGGTTTTCAATTAAGCAAATTGAACATATTGAAAAGTGTCTTAAAATTATTAATCACGCATATAAGTAAAAAGATCGATTTCAG-AAAAAAACATTGTTATTTCTTTAAAAAGTATACAAATTGTGTAAT----------------------------------------------------------
Ngertschi_HickoryNutGap_N810 ---------------------------------------------------------------------------------------ATATTGTATCCTATGAAATATTTTATAAAAGTTAATTAGAAATTTCTACTTCACATTGATTGAATACTAACCCAAAAGTGGAAAATGGCTGTCATTTCGATAATTAGTTGAGCCTACAGCATGCTCCAAGCA---GAACTTTAATGGATACTCTATATAAGACGTACCGTTCTATAAATAAGCATAACGTTATTTTTAACAACACACCAAAGATTTGAATTGTTAGAAAATAAATAAGAATAACTGTAATTAAAATTTAATTTCAGGAAGAAGAAGAGGAAGAGGAGGAAGAAGAAGAAGAGGAGGAAGAGGAAGAAGAAGAAGGAGAGAAAGAAATCAAAGAGCATGTGGAAGAATCTGTGGATGAAGTGTTCCTTTTGGAGCGCAAGCGCAAACACAGTTTGAAGTACAAACGGAGTTTCTTCGTGCGCATGGTATCTGATCCGAAGCTGTACAATCCAAAGATTGTCCGCGCTCTGTCCTCCACTAGTAGTCGCAGACATACTAGTGACCCTGTTGACAGTGAGACAGGGGTTATAACACCTGTTTAAGATCTAATGCTGATTTGATATACAAATGTGTCATTGTTAGCTTCAGATAAGATTTGTTGGCAGATTTAAAAAGTACGAGTTATTGATACTTTTAGCTTAAGTCATTTTCACTTTCCTGCATTACATACAGTTTGAAATTGATGTGTTTCAGAAATATAGCCATTTTTCATTTATTGAAAATATTGTTCTTAAATCTAAGT-----------TCACATTTAATTGTCACACTAAGTTGTCACATTTTAATTGGTTTTCAATTAAGCAAATTGAACATATTGAAAAGTGTCTTAAAATTATTAATCACGCATATAAGTAAAAAGATCGATTTCAG-AAAAAAACATT--------------------------------------------------------------------------------------------
Nholsingeri_BrumleyCrk_N916 CAAAGTGAAAAAAAAATAATGTTTAATTTCTTTATAAAATCTGTCTCGTTTAC-TTTTTCTTTGAGATTTTTGATCCATGCGCCACCATATTGTATCCTATGAAATATTTAAAAAAAGTTAATTCGAAATTTCTACTTCACATTGATTGAATACTAACCCAAAAGTGGGAAACGGCTGTCATTTCGATAATTAGTTGAGCCTACAGCAT---------AGGAGAACTTTAATGGACACTCTGTATAAGACGTACCGTTCGATAAATAATCATAACGCTCTGTTTAACAACACACCAAAGATTTGAATTGTTAGAAAATAAATAAGAATAACTGTAATTAAAATTTAATTTCAGGAAGAAGAAGAGGAGGAGGAGGAAGAGGAGGAG---GAGGAAGAGGAAGGAGAGGAAGGAGAGAAAGAAATCAAAGAGCATGTGGAAGAATCTGTGGATGAAGTGTTCCTTTTGGAGCGCAAGCGCAAGCACAGTTTGAAGTACAAACGGAGTTTCTTCGTGCGCATGGTATCTGATCCGAAGCTGTACAATCCAAAGATTGTCCGCGCTCTGTCCTCCACTAGTAGTCGCAGACATACTAGTGACCCTGTTGACAGTGAGACAGGGGTTATAACGCCTGTTTAAGATCTAATGCTGATTTGATATACAAATGTGTCATTGTTAGCTTCAGATAAGATTTGTTGGCATATTTAAAAAGTACGAGTTATTGATACTTTTAGCTTAAGTCATTTTCACTTTCCTGCATGACATACAGTTTGTAACTGATGTTTTTTAGAAATATAGCCATTTTTCATTTATTGAAAATCTGGTTCTTAAATCTAAGT--------AAGTCACAATTAATTGTCACACTAAGTTGTGATATTTTAATTGGTTTTCAATTAAGCAAATTGAACATATTGAAGAGTGTCTTAAAATTATTAATCATGCATATAGGTAAAAAGATCAATTTCAG-AAAAAAACATTGTTATTTCTTTAAAAAGTATACAAATTGTTTAATGAGTCATATGTAAAAGAAATAATTGTTTTCATAATTCCAACAATTTTTGGAACAATTT
Nholsingeri_PondCave_N541 CAAAGTGAAAAAATAATAATGTTTAATTTCTTTATAAAATCTGTCTCGTTTAC-TTTTTCTTTGAGATTTTTGATCCATGCGCCGCCATATTGTATCCTATGAAATATTTAAAAAAAGTTAATTCGAAATTTCTACTTCACATTGATTGAATACTAACCCAAAAGTGGGAAACGGCTGTCATTTCGATAATTAGTTGAGCCTACAGCATGCTCCAAGTAGGAGAACTTTAATGGACACTCTGTATAAGACGTACCGTTCGATAAATAATCATAACGCTCTGTTTAACAACG-ACCAAAGATTTGAATTGTTAGAAAATAAATAATAATAACTGTAATTAAAATTTAATTTCAGGAAGAAGAAGAGGAGGAGGAGGAAGAGGAGGAG---GAGGAAGAGGAAGGAGAGGAAGGAGAGAAAGAAATCAAAGAGCATGTGGAAGAATCTGTGGATGAAGTGTTCCTTTTGGAGCGCAAGCGCAAACACAGTTTGAAGTACAAACGGAGTTTCTTCGTGCGCATGGTATCTGATCCGAAGCTGTACAATCCAAAGATTGTCCGCGCTCTGTCCTCCACTAGTAGTCGCAGACATACTAGTGACCCTGTTGACAGTGAGACAGGGGTTATAACACCTGTTTAAAATCTAATGCTGATTTGATATACAAATGTGTCATTGTTAGCTTCAGATAAGATTTGTTGGCAGATTTAAAAAGTACGAGTTATTGATACTTTTAGCTTAAGTCATTTTCACTTTCCTGCATGACATACAGTTTGTAACTGATGTTTTTCAGAAATATAGCCATTTTTCATTTATTGAAAATCTTGTTCTTAAATCTAAGT--------AAGTCTCAATTAATTGTCACACTAAGTTTTGATATTTTAATTGGTTTTCAATTAAGCAAATTGAACATATGGAAGAGTGTCTTAAAATTATTAATCATGCATATAGGTAAAAAGATCAATTTCAG-AAAAAAACATTGTTATTTCTTTAAAAAGTATACAAATTGTTTAATGAGTCATATGTAAAAGAAATAATTGTTTTCATAATTCCAACAATTTTTGGAACAATTT
Njonesi_CaveSpringCave_N390 TGTAACGAAAAGAAAATAATGTTTAATTTCTTTATAAAATCTTTCTCGCTTACTTTTTTCTTCGAGATTTTTGATCCATGCGCCGCCATATTGTATCCTATGAAATATTTAAAGAAAGTTAATTAGAAATTTCTACTTCACATTGATTGAATACTAACCCAAAAGTGGAAAATGGCTGTCATTTCGATAATTAGTTGAGCCTACAGCATGCTAAAAGCAGGAGAACTTTAATGGACACTCTGTATAAGACATACCGTTCGATAAATAATTATCACTCTATTTTTAACAACACACCAAGGATTTGAATTGTTAAAAAATAAATAAGAATAACTGTAATTAAAATTTAATTTCAGGAAGAAGAAGAGGAGGAGGAAGAAGAGGAAGAGGAGGAAGAAGAGGAAGAAGAAGAAGGAGAGAAAGAAATCAAAGAGCATGTAGAAGAATCTGTGGATGAAGTGTTCCTTTTGGAGCGCAAGCGCAAACACAGTTTGAAGTACAAACGGAGTTTCTTCGTGCGCATGGTATCTGATCCGAAGCTGTACAATCCAAAGATTGTCCGCGCTCTGTCCTCCACTAGTAGTCGCAGACATACTAGTGACCCTGTTGACAGTGAGACAGGGGTTTTAACACCTGTTTAAGGTCTAATGCTGATTTGATATACAAATGTGTCATTGTTAGCTTCAGATAAGATTTGTTGGCAGATTTAAAAAGTACGAGTTATTGATACTTTTAGCTTAAGTCATTTTCACTTTCCTGC---------CGTTTGCAACTGATGTTTTTCAGAAATATAGCCATTTTTCATTTATTGAAAATCTTATTCTTAAATCTAAGTTCGCATTTAAGTC-CATTGAATTGCCACACTAAGTTGTCACATT-------------------TCAAATTGAACATATTGAAGAGTATCTTAAAATTATGAATCATGCATGTAGGTAAAAAGATCAATTTCAGAAAAAAAAAATTGTTATTTCTT----------------------------------------------------------------------------------
Nlowderi_ChestnutBranch_N731 TGTAATGAAAAGAAAAGAATGTTTAATTTCTTTATAAAATATGTCTCGCTTTCTTTTTTCTTTGAGATTTTTGATCCATGCGCCGCCATATTGTATCCCATGAAATATTTAAAATAAGTTAATTAGAAATTTCTACTTCCCATTGATTGAATACTAACCCAAAAGTGGAAAATGGCTGTCATTTCGATAATTAGTTGAACCTACAGCATGCTCCAAGTAGGAGAACTTTAATGGACACTCTGTATAAGACATACCGTTCGATAAATAATTATAACTCTATTTTTAACAACACACCAAAGATTTGAATTGTTAGAAAATAAATAAGAATAAATTTAATTAAAATTTAATTTCAGGAAGAAGAAGAAGAGGAGGAGGAGGAGGAAGAAGAGGAGGAAGAGGAAGAAGAAGAAGGAGAGAAAGAAATCAAAGAGCATGTGGAAGAATCTGTGGATGAAGTGTTCCTTTTGGAGCGCAAGCGCAAACACAGTTTGAAGTACAAACGGAGTTTCTTCGTGCGCATGGTATCTGATCCGAAGCTGTACAATCCAAAGATTGTCCGCGCTCTGTCCTCCACTAGTAGTCGCAGACATACCAGTGACCCTGTTGACAGTGAGACAGGGGTTATAACACCTGTTTAAGATCTAATGCTGATTTGATATACAAATGTGTCATTGTTAGCTTCAGATAAGATTTGTTGGCAGATTTAAAAAGTACGAGTTATTGGTACTTTTAGCTTAAGTCATTTTCACTTTCCTGCATGACATACAGTTTGTAACTGATGTTTTTCAGAAATATAGCCATTTTTTATTTATTG-AAATATTGTTCTTAAATCTAAGTTCACATTTAAGTGACATTTAATTGTCACACTAAGTTGTCACATTTTAATTGATTTTCAATCAAGCAAATTGAACATATTGAAGAGTGTCTTAAAATTATAAATCATGCATATAGGTAAAAAGATCAATTTCAGAAAAAAACCATTGTTATTTCTTAAAAAAGTATACGAATTGTTGAATGAATCAAATGTAAAAGAAATAATTGTTTTCATAACTCCAACAGTTTTTGAAAGAATTT
Nlowderi_upperFiresCreek_N820 TGTAATGAAAAGAAAAGAATGTTTAATTTCTTTATAAAATACGTCTCGCTTTCTTTTTTCTTTGAGATTTTTGATCCATGCGCCGCCATATTGTATCCTATGAAATATTTAAAATAAGTTAATTAGAAATTTCTACTTCCCATTGATTGAATACTAGCCCAAAAGTGGAAAATGGCTGTCATTTCGATAATTAGTTGAACCTACAGCATGCTCCAAGCAGGAGAACTTTAATGGACCCTCTGTATAAGACATACCGTTCGATAAATAATTATAACTCTATTTTTAACAACACACCAAAGATTTGAATTGTTAGAAAATAAATAAGAATAAATTTAATTAAAATTTAATTTCAGGAAGAAGAAGAAGAGGAGGAGGAGGAGGAAGAAGAGGAGGAAGAGGAAGAAGGAGAAGGAGAGAAAGAAATCAAAGAGCATGTGGAAGAATCTGTGGATGAAGTGTTCCTTTTGGAGCGCAAGCGCAAACACAGTTTGAAGTACAAACGGAGTTTCTTCGTGCGCATGGTATCTGATCCGAAGCTGTACAATCCAAAGATTGTCCGCGCTCTGTCCTCCACTAGTAGTCGCAGACATACCAGTGACCCTGTTGACAGTGAGACAGGGGTTATAACACCTGTTTAAGATCTAATGCTGATTTGATATACAAATGTGTCATTGTTAGCTTCAGATAAGATTTGTTGGCAGATTTAAAAAGTACGAGTTATTGATACTTTTAGCTTAAGTCATTTTCACTTTCCTGCATGACATACAGTTTGTAACTGATGTTTTTCAGAAATATAGCCATTTTTTATTTATTG-AAATATTGTTCTTAAATCTAAGTTCACATTTAAGTGACATTTAATTGTCACACTAAATTGTTACATTTTAATTGATTTTCAATCAAGCAAATTGAACATATTGAAGAGTGTCTTAAAATTATGAATCATGCATATAGGTAAAAAGATCAATTTCAGAAAAAAAACATTGTTATTTCTTAAAAAAGTATACGAATTGTTGAATGAATCAAATGTAAAAGAAATAATTGTTTTCATAACTCCAACAGTTTTTGAAACAATTT
Nlula_BeeRockCave_G2091 TGTAATGAAAAGAAAATAATGTTCAATTTTTTTATAAAATCTGTCTCGCTTACTTTTTTCTTTGAGATTTTTGATCCATGCGCCGCCATATTGTATCCTATGAAATATTTAAAAAAAGTTAATTAGAAATTTCTACTTCACACTGATTGAATACTACCCCAAAAGTGGAAAATGTCTGTCATTTCCATAATTAGTTGAGCCTACAACATGCTAAAAGCAGGAGAACTTTAATGGACACTCTGTATAAGACATACCGTTCGATAAATAATTATAACTCTATTTTTAACAACACACCAAGGATTTGAATTGTTAAAAAATAAATAAGAATAACTGTAATTAAAATTTAATTTCAGGAAGAAGAAGAGGAGGAAGAAGAAGAGGAAGAGGAGGAAGAAGAGGAAGAAGAAGAAGGAGAGAAAGAAATCAAAGAGCATGTAGAAGAATCTGTGGATGAAGTGTTCCTTTTGGAGCGCAAGCGCAAACACAGTTTGAAGTACAAACGGAGTTTCTTCGTGCGCATGGTATCTGATCCGAAGCTGTATAATCCAAAGATTGTCCGCGCTCTGTCCTCCACTAGTAGTCGCAGACATACTAGTGATCCTGTTGACAGTGAGACAGGGGTTATAACACCTGTTTAAGATCTAATGCTGATTTGATATACAAATGTGTCATTGTTAGCTTCAGATAAGATTTGTTGGCAGGTTTAAAAAATACGAGTTATTGATACTTTTAGCTTAAGTCATTTTCACTTTCCTGCATGACATACAATTTGTAACTGATGTTTTTCAAAAATATAGCCATTTTTCATTTATTGAAAATCTTATTCTTAAATCTAAGTTCGCATTTAAGTC-CATTTAATTGTCACACTAAGTTGTCACATT-------------------GCAAATTGAACATATTGGAGAGTATCTTAAAATTATGAATCATGCATATAGGTAAAAAGATAAATTTCAGAAAAAAAACATTGGTATTTCTTTAAAAAGGATACAAATTGTTTAATGAATCAAATGTAAAAGAAATAATTGTTTTCATAATTCCAACAATTTTTGGAACAATTT
Nlula_LulaFallsCave_G2084 TGTAATGAAAAGAAAATAATGTTTAATTTTTTTATAAAATCTGTCTCGCTTACTTTTTTCTTTGAGATTTTTGATCCATGCGCCGCCATATTGTATCCTATGAAATATTTAAAAAAAGTTAATTAGAAATTTCTACTTCACACTGATTGAATACTACCCCAAAAGTGGAAAATGTCTGTCATTTCCATAATTAGTTGAGCCTACAACATGCTAAAAGCAGGAGAACTTTAATGGACACTCTGTATAAGACATACCGTTCGATAAATAATTATAACTCTATTTTTAACAACACACCAAGGATTTGAATTGTTAAAAAATAAATAAGAATAACTGTAATTAAAATTTAATTTCAGGAAGAAGAAGAGGAGGAAGAAGAAGAGGAAGAGGAGGAAGAAGAGGAAGAAGAAGAAGGAGAGAAAGAAATCAAAGAGCATGTAGAAGAATCTGTGGATGAAGTGTTCCTTTTGGAGCGCAAGCGCAAACACAGTTTGAAGTACAAACGGAGTTTCTTCGTGCGCATGGTATCTGATCCGAAGCTGTATAATCCAAAGATTGTCCGCGCTCTGTCCTCCACTAGTAGTCGCAGACATACTAGTGATCCTGTTGACAGTGAGACAGGGGTTATAACACCTGTTTAAGATCTAATGCTGATTTAATATACAAATGTGTCATTGTTAGCTTCAGATAAGATTTGTTGGCAGGTTTAAAAAATACGAGTTATTGATACTTTTAGCTTAAGTCATTTTCACTTTCCTGCATGACATACAATTTGTAACTGATGTTTTTCAAAAATATAGCCATTTTTCATTTATTGAAAATCTTATTCTTAAATCTAAGTTCGCATTTAAGTC-CATTTAATTGTCACACTAAGTTGTCACATT-------------------GCAAATTGAACATATTGGAGAGTATCTTAAAATTATGAATCATGCATATAGGTAAAAAGATAAATTTCAGAAAAAAAACATTGG------------------------------------------------------------------------------------------
Nmimus_NealsSink_N329 -------------------------------------------------------------------------ATCCATGCGCCGCCATATTGTATCCTATGAAATATTTAAAAAAAGTTAATTCGAAATTTCGACTTCACATTGATTGAATACTAACCCAAAAGTGGGAAACGGCTGTTATTTCGATAATTAGTTGAGCCTACAGCCTGCTCCAAGTAGGAGAACTTTAATGGACACTCTGTATAAGGCGCACCGTTCGATAAATAATCATAACGCTATTTTTAACAACACACCAAAGATTTGAATTGTTTGAAAATAAATGAGAATAACTGTAATTAAAATTTAATTTCAGGAAGAGGAGGAGGAGGAAGAGGAGGAGGAGGAA---------------------------------GAAATCAAAGAGCATGTGGAAGAATCTGTGGATGAAGTGTTCCTTTTGGAGAGCAAGCGCAAACACAGTTTGAAGTACAAACGGAGTTTCTTCGTGCGCATGGTATCTGATCCGAAGCTGTACAATCCAAAGATTGTCCGCGCTCTGTCCTCCACTAGTAGTCGCAGACATACTAGTGACCCTGTTGACAGTGAGACAGGGGTTATAACACCTGTTTAAGATCTAATGCTGATTTGATATACAAATGTGTCATTGTTAGCTTCAGATAAGATTTGTTGGCAGATTTAAGAAGTACGAGTTATTGATACTTTTAGCTTAAGTCATTTTCACTTTCCTGCATGACATACAGTTTGTAACTGATGTTTTTCAGAAATATAGCCATTTTTCATTTATTGAAAATCTTGTTCTTAAATCTAAGT--------AAGTCACAATTAATTGTCACACTAAGTTGTGATATTTTAATTGGTTTTCAATTAAGCAAATTGAACATATTGAAGAGTGCCTTTAAATTATTAATCATGCATATAG---------------------------------------------------------------------------------------------------------------------------
Nmimus_Straleys_N625 ---AATGAAAAAAAAATAATGTTTAATTTCTTTATAAAATCTGTCTCGTTTAC-TTTTTCTTTGAGATTTTTGATCCATGCGCCGCCATATTGTATCCTATGAAATATTTAAAAAAAGTTCATTCGAAATTTCGACTTCACATTGATTGAATACTAACCCAAAAGTGGGAAATGGCTGTCATTTCGATAATTAGTTGAGCCTACAGTCTGCTCCAAGTAGGAGAACTTTAATGGACACTCTGTATAAGACGTACCGTTCGATAAATAATCATAACGCTATTTTTAACAACACACCAAAGATTTGAATTGTGAGAAAATAAATAAAAATAACTGTAATTAAAATTTAATTTCAGGAAGAAGAAGAGGAGGAGGAAGAAGAGGAGGAG---GAGGAAGAGGAAGAAGAGGTAGGAGAGAAAGAAATCAAAGAGCATGTGGAAGAATCTGTGGATGAAGTGTTCCTTTTGGAGCGCAAGCGCAAACACAGTTTGAAGTACAAACGGAGTTTCTTCGTGCGCATGGTATCTGATCCGAAGCTGTACAATCCAAAGATTGTCCGCGCTCTGTCCTCCACTAGTAGTCGCAGACATACTAGTGACCCTGTTGACAGTGAGACAGGGGTTATAACACCTGTTTAAGATCTAATGCTGATTTGATATACAAATGTGTCATTGTTAGCTTCAGATAAGATTTGTAGGCAGATTTAAAAAGTACGAGTTATTGATACTTTTAGCTTAAGTCATTTTCACTTTCCTGCGTGACATACAGTTTGTAACTGATGTTTTTCAGAAATATAGCCATTTTTCATTTATTGAAAATCTTGTTCTTAAATCTAAGT--------AAGTCACAATTAATTGTCACACTAAGTTGTGATATTTTAATTGGTTTTCAATTAAGCAAATTGAACATATTGAAGAGTGTCTTAAAATTATTAATCATGCATATAGGTAAAAAGATCAATTTCAGAAAAAAAACATTGTTATTTCTTCAAAAAGTATACAAATTGTTTAATGAGTCATATGTAAAAGAAATAATTGTTTTCATAATTCCAACAATTTTT----------
Nnasicus_CaneyFork_N171 ------------------------GCTTTTTTTTCGCCAAATTTCAAATTTTCTATTTTGTCGCCAATTTTGGGGCTTTAT---------CCACTTCCGGTTAGAAACAT----------------GAACTCCC---CC----------------AACCCAAAAGTGGGAAATGGCCGCCATTTCGATAATTAGTTGAGCCTACAACATGCTCTAAGCA------------TGTATAAGCTGTATAAGACGTACCGTTCGATAAATAATCATAACGC------------------------------------------------------TGTAATTAAAATTTAATTTCAGGAAGAGGAAGAGGAGGAGGAGGAAGAGGAGGAG---GAAGAGGAAGAAGAAGAAGAAGGAGAGAAAGAAATCAAAGAGCATGTGGAAGAATCTGTGGATGAAGTGTTCCTTTTGGAGCGCAAGCGCAAACACAGTTTGAAGTACAAACGGAGTTTCTTTGTGCGCATGGTATCTGATCCGAAGCTGTACAATCCAAAGATTGTCCGCGCTCTGTCCTCTACTAGTAGTCGTAGACATACTAGTGACCCTGTTGACAGTGAGACAGGGGTTATAACACCTGTTTAAGATCTAATGCTGATTTGATATACAAATGTGTCATTGTTAGCTTCAGATAGGATTTGTTGGCAGATTTAAAAAGTACGAGTTATTGATACTTTTAGCTTAAGTCATTTTCACTTTCCTGCATGACATACAGTTTGTAACTGATGTTTTTCAGAAATATAGCC------------------------------------AGT--------AAGTCACAATTAATTGTCACACTAAGTTGTGACATTTTAATTGGTTTTCAATTAAGCAAATTGAACATATTGAAAAGTGTCTTAAAATTATTAATCATGCATATAGGTAAAAAGATCAATTTCAGAAAAAAAACATTGTTATTTCTTTAAAAAGTATACAAATTGTTTAATGAATCATATGTAAAAGAAATAATTGTTTTCATAATTCCAACAATTTTTGGAACAATTT
Nnasicus_ConnosteeFalls_N696 TATGACTTGGCGAAAACGTTGCTTGCTTTTTTTATGCCAAATTTCAAATCTTCTGTTTTGTCGCCAATTTTGGGTCCTCAT---------TCACTTCCGGTTAAAAACAT----------------GAACTCCC---CC----------------AACCCAAAAGTGGGAAATGGCCGTCCTTTCCATAATTAGTTGAGCCTACAACATGCTCCAAGCA------------TGTATAAGCTGTATAAGACGTACCGTTCGATAAATAATC--------------------------------------------------------------GTAATTAAAATTTAATTTCAGGAAGAGGAAGAGGAGGAGGAGGAAGAGGAGGAG---GAAGAGGAAGAAGAAGAAGGAGGAGAGAAAGAAATCAAAGAGCATGTGGAAGAATCTGTGGATGAAGTGTTCCTTTTGGAGCGCAAGCGCAAACACAGTTTGAAGTACAAACGGAGTTTCTTCGTGCGCATGGTATCTGATCCGAAGCTGTACAATCCAAAGATTGTCCGCGCTCTGTCCTCCACTAGTAGTCGTAGACATACTAGTGACCCTGTTGACAGTGAGACAGGGGTTATAACACCTGTTTAAGATTTAATGCTGATTTGATATACAAATGTGTCATTGTTAGCTTCAGATAGGATTTGTTGGCAGATTTAAAAAGTACGAGTTATTGATACTTTTAGCTTAAGTCATTTTCACTTTCCTGCATGACATACAGTTTGTAACTGATGTTTTTCAGAAATATAGCCATTTTTCGTTTATTGAAAATCTTATTCTTAAATCTAAGT--------AAGTCACAATTAATTGTCACACTAAGTTGTGACATTTTAATTGGTTTTCAATTAAGCAAATTGAACATATTGAAGAGTGTCTTAAAATTATTAATCATGCATATAGGTAAAAAGATCAATTTCAG-AAAAAAACATTGTTATTTCTTTAAAAAGTATACAAATTGTTTAATGAATCATATGTAAAAGAAATAATTGTTTTCATAATTCCAACAATT-------------
Npaynei_Grindstaff_N646 -------AAAAAAAAATAATGTTTAATTTCTTTATAAAATCTGTCTCGTTCAC-TTTTTTTTTGAGATTTTTGATCCATGCGCCGCCATATTGTATCCTATGAAATATTTAAAAAAAGTTAATTCGAAATTTCTACTTCACATTGATTGAATACTAACCCAAAAATGAGAAATGGCTGTCATTTCGATAATTAGTTGAGCCTACAGCATGCTCCAAGTAGGAGAACACTCATGGACACTCTGTATAAAACGTACCGTTCGATAAATAATCATAACGCTATTTTTAACAACACACCAAAGATTTGAATTGTTAGAAAATAAATAAGAAGAACTGTAATTCAAATTTAATTTCAGGAAGAAGAAGAGGAGGAAGAGGAAGAGGAGGAG---GAGGAAGAGGAAGAAGAGGAAGGAGAGAAAGAAATCAAAGAGCACGTGGAAGAATCTGTGGATGAAGTGTTCCTTTTGGAGCGCAAGCGCAAACACAGTTTGAAGTACAAACGGAGTTTCTTCGTGCGCATGGTATCTGATCCGAAGCTGTACAATCCAAAGATTGTCCGCGCTCTGTCCTCCACTAGTAGTCGCAGACATACTAGTGACCCTGTTGACAGTGAGACAGGGGTTATAACACCTGTTTAAGACCTAATGCTGATTTGATATACAAATGTGTCGTTGTTAGCTTCAGATAAGATTTGTTGGCTGATTTAAAAAGTACGAGTTATTGATACTTTTAGCTTAAGTCATTTTCACTTTCCTGCATGACATACAGTTTGTAACTGATGTTTTTCAGAAATATAGCCATTTTTCATTTATTGAAAATCTTGTTATTAAATCTAAGT----------GTCACAATTAATTGTCACACTAAGTTGTGATATTTTAATTGGTTTTCAATTAAGCAAATTGAACATATTGAAGAGTGTCTTAAAATTATTAATCATGCATATAGGTAAAAAGATCAA-TTCAG-AAAAAAACATTGCTATTTCTTTAAAAAGTATACAAATTGTTTAATGAGTCATATGTAAAAGAAATAATTGTTTTCATAATTCCAACAATTTTTGGAACAATTT
Npaynei_NorrisDamCave_N348 CAAAATGAAAAAAAAATAATGTTTAATTTCTTTATAAAATCTGTCTCGTTTACTTTTTTTGTTGAGATTTTTGATCCATGCGCCGCCATATTGTATCCTATGAAATATTTAAAAAAAGTTAATTCGAAATTTCTACTTCACATTGATTGAATACTAACCCAAAAGTGGAAAATGGCTGTCATTTCGATAAATAGTTGAGCCTACAGCATGATCCAAGTAGGATAACTTTAATGGACACTCTGTATAAGACGTACCGTTCGATAAATAATCATAACGCTATTTTTAACAACACACCAAAGATTTGAATTGTTAGAAAATAAATAAGAATAACTGTAATTAAAATTTAATTTCAGGAAGAAGAGGAGGAGGAGGAGGAAGAGGAGGAGGAGGAGGAAGAGGAAGGAGAGGAAGGAGAGAAAGAAATCAAAGAGCATGTGGAAGAATCTGTGGATGAAGTGTTCCTTTTGGAGCGCAAGCGCAAACACAGTTTGAAGTACAAACGGAGTTTCTTCGTGCGCATGGTATCTGATCCGAAGCTGTACAATCCAAAGATTGTCCGCGCTCTGTCCTCCACTAGTAGTCGCAGACATACTAGTGACCCTGTTGACAGTGAGACAGGGGTTATAACACCTGTTTAAGATCTAATGCTGATTTGATATACAAATGTGTCATTGTTAGCTTCAGATAAGATTTGTTGGCAGATTTAAAAAGTACGAGTTATTGATACTTTTAGCTTAAGTCATTTTCACTTTCCTGCATGACATACAGTTTGTAACTGATGTTTTTCAGAAATATAGCCATTTTTCATTTATTGAAAATCTTGTTCATAAATCTAAGT--------AAGTCACAATTAATTGTCACACTAAATTGTGATATTTTAATTGGTTTTCAATTAAGCAAATTGAACATATTGAAGAGTGTCTTTAAATTATTAATCATGCATATAGGTAAAAAGATCAATTTCAGAAAAAAAGCATTGTTATTTCTTTAAAAAGTATACAAATTGTTTAATGAGTCATATGTAAAAGAAATAATTGTTTTCATAATTCCATCAATTTTTGGAGCAATTT
Npaynei_UnakaMtns_N943 -----------------------------------------------------------------------------------------------------------------------------------------------------------------------------------------------------------------------------AAGACGTACATGGACACTCTGTATAAAACGTACCGTTCGATAAATAATCATAACGCTATTTTTAACAACACACCAAAGATTTGAATTGTTAGAAAATAAATAAGAAGAACTGTAATTCAAATTTAATTTCAGGAAGAAGAAGAGGAGGAGGAGGAAGAGGAGGAG---GAGGAAGAGGAAGAAGAGGAAGGAGAGAAAGAAATCAAAGAGCACGTGGAAGAATCTGTGGATGAAGTGTTCCTTTTGGAGCGCAAGCGCAAACACAGTTTGAAGTACAAACGGAGTTTCTTCGTGCGCATGGTATCTGATCCGAAGCTGTACAATCCAAAGATTGTCCGCGCTCTGTCCTCCACTAGTAGTCGCAGACATACTAGTGACCCTGTTGACAGTGAGACAGGGGTTATAACACCTGTTTAAGACCTAATGCTGATTTGATATACAAATGTGTCGTTGTTAGCTTCAGATAAGATTTGTTGGCAGATTTAAAAAGTACGAGTTATTGATACTTTTAGCTTAAGTCATTTTCACTTTCCTGCATGACATACAGTTTGTAACTGATGTTTTTCAGAAATATAGCCATTTTTCATTTATTGAAAATCTTGTTATTAAATCTAAGT----------GTCACAATTAATTGTCACACTAAGTTGTGATATTTTAATTGGTTTTCAATTAAGCAAATTGAACATATTGAAGAGTGTCTTAAAATTATTAATCATGCATATAGGTAAAAAGATCAATTTCAG-AAAAAAACATTGCTCTTTCTTTAAAAAGTATACAAATTGTTTAATGAGTCATATG------------------------------------------------
Npecki_HaskellSims_G3697 TGCAATCAAAAGAAAATAAGGTTTAATTTCTTTACAAAATCTGTTTCGCTTTGTTTCTTCTTTGAGATTTTGGATCCATGCGTTACCATATTGTATCCCATGAAATATATAAAAAAAGTTAATTAAAAATTTCTACTTCACAGTGATTGAATACTAATCCAAAAGTGGAAAATGGCCGTCATTTCTATAATTAGTTGAGCCTACAGCATGCTCCAAACAGGAGAACTTTAATGGACTGTCTTTATAGAACTTATGGTTCGATAATTAATTATATCGCTTTTTTTAATAACACACCAAAGATTTGAATTGTTAGAAAATAAATAAAAATAATTTTAAATAAAATTAAATTTTAGGAGGAAGAGGAGGAGGAGGAAGAGGAAGAAGAGGAGGAGGAAGAGGAAGAAGAAGAAGGAGAGAAAGAAATCAAAGAGCACGTGGAAGAATCTGTGGATGAAGTGTTCCTTTTGGAGCGCAAGCGCAAACACAGTTTGAAGTACAAACGGAGTTTCTTCGTGCGCATGGTATCTGATCCGAAGCTGTACAATCCAAAGATTGTCCGCGCTCTGTCCTCCACTAGTAGTCGCAGACATACTAGTGACCCTGTTGACAGTGAGACAGGGGTTATAACACCTGTTTAAGATCTAATACTGATTTAATATACAAATGTGTCATTGTTAGCTTCAGATCAGATTTGTTGGCAGATTTAAAAAGTACGAGTTATTGATACTTTTAGGTTAAGTCATTTTCACTTTCCTGCATGATATACAGTTTGTAACTGATGTTTTTCAGAAATATAGTCATTTTTCATTTATTGAAAATGTTGTTCTTAAATTTAAGTTCACATTTAAGTCACATTAAATTGTCACACTAAGTT-TCACATTTTAATTGGTTTTCAATTAAGCAAATTGAACATATTGAAGAGTGTCTTAAAATTATTAATCATTCATATAACTAAA--------TTTCAG-AAAAAAACATTGTTATTTCTTTAAAAAGTATACAAATTGTTTAATAAATCAAATGTAAAAGAAATAATTCTTTTAATTACCTCAACAGTTTTTGAAACAATTT
Npecki_HurricaneMazeCave_G2100 TGCAATGAAAAGAAAATAAGGTTTAATTTCTTTACAATATCAGTTTCGCTTTGTTTCTTCTTTGAGATTTTGGATCCATGCGTTACCATATTGTATCCCATGAAATATTTAAAAAAAGTTAATTAAAAATTTCTACTTCACATTGATTGAATACTAATCCAAAAGTGGAAAATGGCCGTCATTTCTATAATTAGCTGAGCCTACAGCATGCTGCAAACAGGACAACTTTAATGGACTGTCTTTATAGAACTTGTGGTTCGATAAATAATCATAACGCTTTTTTTAATAACACACCAAAGATTTGAATTGTTAGAAAATAAATAAAAATAATTTTAAATAAAATTAAATTTTAGGAGGAAGAGGAGGAGGAGGAAGAGGAAGAAGAGGAGGAGGAAGAGGAAGAAGAAGAAGGAGAGAAAGAAATCAAAGAGCACGTGGAAGAATCTGTGGATGAAGTGTTCCTTTTGGAGCGCAAGCGCAAACACAGTTTGAAGTACAAACGGAGTTTCTTCGTGCGCATGGTATCTGATCCGAAGCTGTACAATCCAAAGATTGTCCGCGCTCTGTCCTCCACTAGTAGTCGCAGACATACTAGTGACCCTGTTGACAGTGAGACAGGGGTTATAACACCTGTTTAAGATCTAATACTGATTTGATATACAAATGTGTCATTGTTAGCTTCAGATCAGATTTGTTGGCAGATTTGAAAAGTACGAGTTATTGATACTTTTAGCTTAAGTCATTTTCACTTTCCTGCATGACATACAGTTTGTAACTGATGTTTTTCAGAAATATAGTCATTTTTCAGTTATTGAAAA---TGTTCTTAAATCTAAGTTCACATTTAAGTCACATTAAATTGTCACAATAAGTT-TCACATTTTAATTGGTTTTCAATTAGGCAAATTGAGCATATTGAAGAGTGTCGTAAAATTATTAATCATTCATAAAAGTAAAAAGATCAATTTCAGAAAAAAAACATTGTTATTTCTTAAAAAAGTATACAAATTCTTTAATAAATCAAATGTAAAAGAAATAATTATTTTAATTACCTCAACAGTTTTTGAAACCATTT
Npecki_Monteagle_N062 ------------------------------------------------------------------------------------------------------------------------------------------------------------------------------------------------------------------------------GAACTTTAATGGAACTTTTTTATAGAACTTATGGTTCGATAAATAATCATAACGCTTTTTTTAATAACACTCCAAAGATTTGAATTGTTAGAAAATAAATAAAAATAATTTTAAATAAAATTAAATTTCAGGAAGAAGAGGAGGAGGAGGAAGAGGAAGAAGAGGAGGAGGAAGAGGAAGAAGAAGAAGGAGAGAAAGAAATCAAAGAGCACGTGGAAGAATCTGTGGATGAAGTGTTCCTTTTGGAGCGCAAGCGCAAACACAGTTTGAAGTACAAACGGAGTTTCTTCGTGCGCATGGTATCTGATCCAAAGCTGTACAATCCAAAGATTGTCCGCGCTCTGTCCTCCACTAGTAGTCGCAGACATACTAGTGACCCTGTTGACAGTGAGACAGGGGTTATAACACCTGTTTAAGATCTAATACTGATTTGATATACAAATGTGTCATTGTTAGCTTCAGATCAGATTTGTTGGCAGATTTAAAAAGTACGAGTTATTGATACTTGTAGCTTAAGTCATTTTCACTTTCCTGCATGATATACAGTTTGTAACTGATGTTTTTCAGAAATATAGTTATTTTTCATTTATTGAAAATCTTGTTCTTAAATCTAAGTTCACATTTAAGTCACATTAAATTGTCACACTAAGTT-TCACATTTTAATTGGTTTTCAATTAAGCAAATTGAACAAATTGAAGAGTGTCTTAAAATTATTAATCATTCATATAAGTAAAAAAATCAATTTCAG-AAAAAAACATTGCTATTCCTTAAAAAAGTATACAAATTGTTTAATAAATCAAATGTAAAAGAAATAATTCCTTTAATTACCTCAACAGTTTATGAAACAATTT
Nperlakyi_SChimneys_N1079 TGTAACGAAAAGAAAAGAATGTTTAATTTCTTTATAAAATCTTTCTCGCTTACTTTTTTCTTCGAGATTTTTGATCCATGCGCCGCCATATTGTATCCTATGAAATATTTAAAAAAAGTTAATTAGAAATTTCTACTTCACATTGATTGAATACTAACCCAAAAGTGAAAAATGGCTGTCATTTCGATAATTAGTTGAGCCTACAGCATGCTAAAAGCAGGAGAACTTTAATGGACACTCTGTATAAGACATACCGTTCGATAAATAATTATAACTCTATTTTTAACAACACACCAAGGATTTGAATTGTTAAAAAATAAATAAGAATAACTGTAATTAAAATTTAATTTCAGGAAGAAGAAGAGGAGGAGGAAGAAGAGGAAGAGGAGGAAGAAGAGGAAGAAGAAGAAGGAGAGAAAGAAATCAAAGAGCATGTAGAAGAATCTGTGGATGAAGTGTTCCTTATGGAGCGCAAGCGCAAACACAGTTTGAAGTACAAACGGAGTTTCTTCGTGCGCATGGTATCTGATCCGAAGCTGTACAATCCAAAGATTGTCCGCGCTCTGTCCTCCACTAGTAGTCGCAGACATACTAGTGACCCTGTTGACAGTGAAACAGGGGTTATAACACCTGTTTAAGATCTAATGCTGATTTGATATACAAATGTGTCATTGTTAGCTTCAGATAAGATTTGTTGGCAGATTTAAAAAGTACGAGTTATTGATACTTTTAGCTTAAGTCATTTTCACTTTCCTGCATGACATACAGTTTGTAACTGATGTTTTTCAGAAATATAGCCATTTTTCAATTATTGAAAATCTTATTCTTAAATCTAAGTTCGCATTTAAGTC-CATTGAATTGTCACACTAAGTTGTCACATT-------------------GCAAATTGAACATAT---------------------------------------------------------------------------------------------------------------------------------------------------------------
Nperlakyi_SChimneys_N1080 TGTAACGAAAAGAAAAGAATGTTTAATTTCTTTATAAAATCTTTCTCGCTTACTTTTTTCTTCGAGATTTTTGATCCATGCGCCGCCATATTGTATCCTATGAAATATTTAAAAAAAGTTAATTAGAAATTTCTACTTCACATTGATTGAATACTAACCCAAAAGTGAAAAATGGCTGTCATTTCGATAATTAGTTGAGCCTACAGCATGCTAAAAGCAGGAGAACTTTAATGGACACTCTGTATAAGACATACCGTTCGATAAATAATTATAACTCTATTTTTAACAACACACCAAGGATTTGAATTGTTAAAAAATAAATAAGAATAACTGTAATTAAAATTTAATTTCAGGAAGAAGAAGAGGAGGAGGAAGAAGAGGAAGAGGAGGAAGAAGAGGAAGAAGAAGAAGGAGAGAAAGAAATCAAAGAGCATGTAGAAGAATCTGTGGATGAAGTGTTCCTTATGGAGCGCAAGCGCAAACACAGTTTGAAGTACAAACGGAGTTTCTTCGTGCGCATGGTATCTGATCCGAAGCTGTACAATCCAAAGATTGTCCGCGCTCTGTCCTCCACTAGTAGTCGCAGACATACTAGTGACCCTGTTGACAGTGAAACAGGGGTTATAACACCTGTTTAAGATCTAATGCTGATTTGATATACAAATGTGTCATTGTTAGCTTCAGATAAGATTTGTTGGCAGATTTAAAAAGTACGAGTTATTGATACTTTTAGCTTAAGTCATTTTCACTTTCCTGCATGACATACAGTTTGTAACTGATGTTTTTCAGAAATATAGCCATTTTTCAATTATTGAAAATCTTATTCTTAAATCTAAGTTCGCATTTAAGTC-CATTGAATTGTCACACTAAGTTGTCACATT-------------------GCAAATTGAACATATTGAAGAGTATCTTAAAATTATGAATCATGCATATAGGTAAAAAGATCAATTTCAGAAAAAAAACATTGTTATTTCTTTAA-------------------------------------------------------------------------------
Nreclusus_Clingmans_N252 TGTAACGAAAAGAAAATAATGTTTAATTTCTTTATAAAATCTGTTTCGCTTACTTTTTTCTTTGAGATTTTTGATCCATGCGCCGCCATATTGTATCCTATGAAATATTTAAAAAAAAATAATTAGAAATTTCTACTTCACATTGATTGAATACTAACCCAAAAGTGGAAAATGGCTGTCATTTCGATAATTAGTTGAGCCTACGGCATGCTCCAAGCAGGAGAACTTTAATGGACACTCTGTATAAGACATACTGTTCGATAAATAATTATAACTCTATTTTTAACAACACACCAAGGATTTGAATTGTTAAAAAATAAATAAGAATAACTGTAATTAAAATTTAATTTCAGGAAGAAGAAGAGGAGGAGGAAGAAGAGGAAGAGGAGGAAGAGGAGGAAGAAGGAGAAGGAGAGAAAGAAATCAAAGAGCATGTAGAAGAATCTGTGGATGAAGTGTTCCTTTTGGAGCGCAAGCGCAAACACAGTTTGAAGTACAAACGGAGTTTCTTCGTGCGCATGGTATCTGATCCGAAGCTGTACAATCCAAAGATTGTCCGCGCTCTGTCCTCCACTAGTAGTCGCAGACATACTAGTGACCCTGTTGACAGTGAGACAGGGGTTATAACACCTGTTTAAGATCTAATGCTGATTTAATATACAAATGTGTCATTGTTAGCTTCAGATAAGATTTGTTGGCAGATTTAAAAAGTACGAGTTATTGATACTTTTAGCTTAAGTCATTTTCACTTTCCTGC---------AGTTTGTAACTGATGTTTTTCACAAATATAGCCATTTTTCATTTATTGAAAATCTTATTCTTAAATCTAAGTTCGCATTTAAGTC-CATTGAATTGTCACACTAAGTTGTCACATT-------------------GCAAATTGAACATATTGAAGAGTATCTTAAAATTATGAATCATGCATATAGGTAAAAAGATCAATTTCAGAAAAAAAACATTGTTATTTCTTTAAAAAGGATACAAATTGTTTAATGAATCAAATG------------------------------------------------
Nreclusus_Newfound_N259 ------------------------------------------GTCTCGCTTACTTGTTTCTTTGAGATTTTTGATCCATGCGCCGCCAAATTGTACCCTATGAAATATTTAAAAAACAATAATTAGAAATTTCTACTTCACATTGATTGAATACTAACCCAAAAGTGGAAAATGGCTGTCATTTCGATAATTAGTTGAGCCTACGGCATGCTCCAAGCAGGAGAACTTTAATGGACACCCTGTATAAGACATACTGTTCGATAAATAATTATAACGCTATTTTTAACAACACACCAAGGATTTGAATTGTTAAAAAATAAATAAGAATAACTGTAATTAAAATTTAATTTCAGGAAGAAGAAGAGGAGGAGGAAGAAGAGGAAGAGGAGGAAGAGGAGGAAGAAGGAGAAGGAGAGAAAGAAATCAAAGAGCATGTAGAAGAATCTGTGGATGAAGTGTTCCTTTTGGAGCGCAAGCGCAAACACAGTTTGAAGTACAAACGGAGTTTCTTCGTGCGCATGGTATCTGATCCGAAGCTGTACAATCCAAAGATTGTCCGCGCTCTGTCCTCCACTAGTAGTCGCAGACATACTAGTGACCCTGTTGACAGTGAGACAGGGGTTATAACACCTGTTTAAGATCTAATGCTGATTTGATATACAAATGTGTCATTGTTAGCTTCAGATAAGATTTGTTGGCAAATTTAAAAAGTACGAGTTATTGATACTTTTAGCTTAAGTCATTTTCACTTTCCTGCATGACATACAGTTTGTAACTGATGTTTTTCAGAAATATAGCCATTTTTCATTTATTGAAAATCATATTCTTAA-TCTAAGTTCGCATTTAAGTC-CATTGAATTGTCACACTAAGTTGTCACATT-------------------GCAAATTGAACATGTTGAAGAGTATTTTAAAATTATGAATCATGCATGTAGGTAAAAATATCAATTTCAGAAAAAAAACATTGTTATTTCTTTAAAAAGGATACAAATTATTTAATGAATCAAATGTAAAAGAAATAATTGTTTTCATAATTCGAACAGTTTTTGGAACAATTT
Nreclusus_Noland_N1051 -----------------------------------AAAATCTGTCTCGCTTACTTTTTTCTTTGAGATTTTTGATCCATGCGCCGCCATATTGTATCCTATGAAATATTTGGAAAAAAATAATTAGAAATTTCTACTTCACAATGATTGAATACTAACCCAAAAGTGGAAAATGGCTGTCATTTCGATAATTAGTTGAGCCTACGGCATGCTCCAAGCAGGAGAACTTTAATGGACACTCTGTATAAGACATACTGTACGATAAATAATTATAACTCTATTTTTAACAACACACCAAGGATTTGAATTGTTAAAAAATAAATAAGAATAACTGTAATTAAAATTTAATTTCAGGAGGAGGAAGAGGAGGAGGAAGAAGAGGAAGAGGAGGAAGAGGAGGAAGAAGGAGAAGGAGAGAAAGAAATCAAAGAGCATGTAGAAGAATCTGTGGATGAAGTGTTCCTTTTGGAGCGCAAGCGCAAACACAGTTTGAAGTACAAACGGAGTTTCTTCGTGCGCATGGTATCTGATCCGAAGCTGTACAATCCAAAGATTGTCCGCGCTCTGTCCTCCACTAGTAGTCGCAGACATACTAGTGACCCTGTTGACAGTGAGACAGGGGTTATAACACCTGTTTAAGATCTAATGCTGATTTAATATACAAATGTGTCATTGTTAGCTTCAGATAAGATTTGTTGGCAGATTTAAAAAGTACGAGTTATTGATACTTTTAGCTTAAGTCATTTTCACTTTCCTGC---------AGTTTGTAACTGATGTTTTTCAGAAATATAGCCATTTTTCATTTATTGAAAATCATATTCTTAAATCTAAGTTCGCATTTAAGTC-CATTGAATTGTCACACTAAGTTGTCACATT-------------------GCAAATTGAACATATTGAAGAGTATCTTAAAATTATGAATCATGCATGTAGGTAAAAAGATCAATTTCAGAAAAAAAACATTGTT-----------------------------------------------------------------------------------------
Nreclusus_Smokemont_N1020 TGTAATGAAAAGAAAATAATGTTTAATTTCTTTATAAAATCTGTCTCGCTTACTTGTTTCTTTGAGATTTTTGATCCATGCGCCGCCAAATTGTACCCTATGAAATATTTAAAAAACAATAATTAGAAATTTCTACTTCACATTGATTGAATACTAACCCAAAAGTGGAAAATGGCTGTCATTTCGATAATTAGTTGAGCCTACGGCATGCTCCAAGCAGGAGAACTTTAATGGACACTCTGTATAAGACATACTGTTCGATAAATAATTATAACGCTATTTTTAACAACACGCCAAGGATTTGAATTGTTAAAAAATAAATAAGAATAACTGTAATTAAAATTTAATTTCAGGAAGAAGAAGAGGAGGAGGAAGAAGAGGAAGAGGAGGAAGAGGAGGAAGAAGGAGAAGGAGAGAAAGAAATCAAAGAGCATGTAGAAGAATCTGTGGATGAAGTGTTCCTTTTGGAGCGCAAGCGCAAACACAGTTTGAAGTACAAACGGAGTTTCTTCGTGCGCATGGTATCTGATCCGAAGCTGTACAATCCAAAGATTGTCCGCGCTCTGTCCTCCACTAGTAGTCGCAGACATACTAGTGACCCTGTTGACAGTGAGACAGGGGTTATAACACCTGTTTAAGATCTAATGCTGATTTGATATACAAATGTGTCATTGTTAGCTTCAGATAAGATTTGTTGGCTGATTTAAAAAGTACGAGTTATTGATACTTTTAGCTTAAGTCATTTTCACTTTCCTGCATGACATACAGTTTGTAACTGATGTTTTTCAGAAATATAGCCATTTTTCATTTATTGAAAATCATATTCTTAAATCTAAGTTCGCATTTAAGTC-CATTGAATTGTCACACTAAGTTGTCACATT-------------------GCAAATTGAACATGTTGAAGAGTATCTTAAAATT------------------TAAAAAGATCAATTTCAGAAAAAAAACATTGTTATTTCTTTAAAAAGAATACAAATTGTTTAATGAATCAAATGTA----------------------------------------------
Nroanensis_IngramBranch_N926 CAAAATGAAAAAAAAATAATGTTTAATTTCTTTATAAAATCTGTCTCGTTTACTTTTTTTGTTGAGATTTTTGATCCATGCGCCGCCATATTGTATCCTATGAAATATTTAAAAAAAGTTAATTCGAAATTTCTACTTCACATTGATTGAATACTAACCCAAAAGTGGAAAATGGCTGTCATTTCGATAAATAGTTGAGCCTACAGCATGATCCAAGTAGGATAACTTTAATGGACACTCTGTATAAGACGTACCGTTCGATAAATAATCATAACGCTATTTTTAACAACACACCAAAGATTTGAATTGTTAGAAAATAAATAAGAATAACTGTAATTAAAATTTAATTTCAGGAAGAAGAAGAGGAGGAGGAGGAAGAGGAGGAGGAGGAGGAAGAGGAAGGAGAGGAAGGAGAGAAAGAAATCAAAGAGCATGTGGAAGAATCTGTGGATGAAGTGTTCCTTTTGGAGCGCAAGCGCAAACACAGTTTGAAGTACAAACGGAGTTTCTTCGTGCGCATGGTATCTGATCCGAAGCTGTACAATCCAAAGATTGTCCGCGCTCTGTCCTCCACTAGTAGTCGCAGACATACTAGTGACCCTGTTGACAGTGAGACAGGGGTTATAACACCTGTTTAAGATCTAATGCTGATTTGATATACAAATGTGTCATTGTTAGCTTCAGATAAGATTTGTTGGCAGATTTAAAAAGTACGAGTTATTGATACTTTTAGCTTAAGTCATTTTCACTTTCCTGCATGACATACAGTTTGTAACTGATGTTTTTCAGAAATATAGCCATTTTTCATTTATTGAAAATCTTGTTCATAAATCTAAGT--------AAGTCACAATTAATTGTCACACTAAATTGTGATATTTTAATTGGTTTTCAATTAAGCAAATTGAACATATTGAAGAGTGTCTTTAAATTATTAATCATGCATATAGGTAAAAAGATCAATTTCAGAAAAAAAGCATTGTTATTTCTTTAAAAAGTATACAAATTGTTTAATGAGTCATATGTAAAAGAAATAATTGTTTTCATAATTCCATCAATTTTTGGAGCAATTT
Nroanensis_N_CarversGap_N928 CAAAATGAAAAAAAAATAATGTTTAATTTCTTTATAAAATCTGTCTCGTTTACTTTTTTTGTTGAGATTTTTGATCCATGCGCCGCCATATTGTATCCTATGAAATATTTAAAAAAAGTTAATTCCAAATTTCTACTTCACATTGATTGAATACTAACCCAAAAGTGGGAAATGGCTGTCATTTCGATAATTAGTTGAGCCTACAGAATGCTCCAAGTAGGAGAACTTTAATGGACACTCTGTATAAGACGTACCGTTCGACAAATAATCATAACGCTATTTTTAACAACACACCAAAGATTTGAATTGTTAGAAAATAAATAAGAATAACTGTAATTAAAATTTAATTTCAGGAAGAAGAAGAGGAGGAGGAGGAAGAGGAGGAGGAGGAGGAAGAGGAAGGAGAGGAAGGAGAGAAAGAAATCAAAGAGCATGTGGAAGAATCTGTGGATGAAGTGTTCCTTTTGGAGCGCAAGCGCAAACACAGTTTGAAGTACAAACGGAGTTTCTTCGTGCGCATGGTATCTGATCCGAAGCTGTACAATCCAAAGATTGTCCGCGCTCTGTCCTCCACTAGTAGTCGCAGACATACTAGTGACCCTGTTGACAGTGAGACAGGGGTTATAACACCTGTTTAAGATCTAATGCTGATTTGATATACAAATGTGTCATTGTTAGCTTCAGATAAGATTTGTTGGCAGATTTAAAAAGTACGAGTTATTGATACTTTTAGCTTAAGTCATTTTCACTTTCCTGCATGACATACAGTTTGTAACTGATGTTTTTCAGAAATATAGCCATTTTTCATTTATTGAAAATCTTGTTCATAAATCTGAGT--------AAGTCACAATTAATTGTCACACTAAGTTGTGATATTTTAATTGGTTTTCAATTTAGCAAATTGAACATATTGAAGAATGTCTTTAAATTATTAATCATGCATATAGGTAAAAAGATCAATTTCAGAAAAAATTCATTGTTATTT-------------------------------------------------------------------------------------
Nroanensis_RoanHighBluff_N762 CAAAATGAAAAAAAAATAATGTTTAATTTCTTTATAAAATCTGTCTCGAATACTTTTTTTTTTTAGATTTTTGATCCATGCGCCGCCATATTGTATCCTATGAAATATTTGAAAAAAGTTAATTCGAAATTTCTACTTCACATTGATTGAATACTAACCCAAAAGTGTAAAATGGCTGTCATTTCGATAATTAGTTGAGCCTACAGCATGATCCAAGTAGGAGAACTTTAATGGACACTCTGTATAAGACGTACCGTTCGATAAATAATCATAACGCTATTTTTAACAACA---------TTTGAATTGTTAGAAAATAAATAAGAATAACTGTAATTAAAATTTAATTTCAGGAAGAAGAAGAGGAGGAGGAGGAAGAGGAGGAGGAGGAGGAAGAGGAAGGAGAGGAAGGAGAGAAAGAAATCAAAGAGCATGTGGAAGAATCTGTGGATGAAGTGTTCCTTTTGGAGCGCAAGCGCAAACACAGTTTGAAGTACAAACGGAGTTTCTTCGTGCGCATGGTATCTGATCCGAAGCTGTACAATCCAAAGATTGTCCGCGCTCTGTCCTCCACTAGTAGTCGCAGACATACTAGTGACCCTGTTGACAGTGAGACAGGGGTTATAACACCTGTTTAAGATCTAATGCTGATTTGATATACAAATGTGTCATTGTTAGCTTCAGATAAGATTTGTTGGCAGATTTAAAAAGTACGAGTTATTGATACTTTTAGCTTAAGTCATTTTCACTTTCCTGCATGACATACAGTTTGTAACTGATGTTTTTCAGAAATATAGCCATTTTTCATTTATTGAAAATCTTGTTCATAAATCTAAGT--------AAGTCACAATTAATTGTCACACTAAGTTGTGATATTTTAATTGGTTTTCAATTAAGCAAATTGAACATATTGAAGAGTGTCTTTAAATTATTAATCTTGCATATAGGTAAAAAGATCAATTTCAGAAAAAAAACATTGTTATTTCTTTAAAAAGTATACAAATTGTTTAATGAGTCATATGTAAAAGAAATAATTGTTTTCATAATTCCAACAATTTTTGGAACAATTT
Nsheari_BaldRiver_N1168 TGTAATGAAAAGAAAATAATGTTTAATTTCTTTATAAAATCTGTCTCGCTTAC-TTTTTCTTTGAAATTTTTGATCCATGCGCCGCCATATTGTATCCTATGAAATATTTAAAAAAAGTTAATTAGAAATTTCTACTTCACA----TTGAATACTAACCCAAAAGTGGAAAATGGCTGTCATTTCGATAATTAGTTGAGCCTACAGCATGCAAAAAGCAGGAGAACTTTAATCGACACTCTGTATAAGACATACCGTTCGATAAATAATTATAACTCTATTTTTAACAACACACCAAGGATTTGAATTGTAAAAAAATAAATAAGAATAACTGTAATTAAAATTTAATTTCAGGAAGAAGAAGAGGAGGAGGAAGAAGAGGAAGAGGAGGAAGAAGAGGAAGAAGAAGAAGGAGAGAAAGAAATCAAAGAGCATGTAGAAGAATCTGTGGATGAAGTGTTCCTTTTGGAGCGCAAGCGCAAACACAGTTTGAAGTACAAACGGAGTTTCTTCGTGCGCATGGTATCTGATCCGAAGCTGTACAATCCAAAGATTGTCCGCGCTCTGTCCTCCACTAGTAGTCGCAGACATACTAGTGACCCTGTTGACAGTGAGACAGGGGTTATAACACCTGTTTAAGATCTAATGCTGATTTGATATTCAAATGTGTCATTGTTAGCTTCAGATAAGATTTGTTGGCAGATTTAAAAAGTACGAGTTATTGATACTTTTAGCTTAAGTCATTTTCACTTTCCTGCATGACATACAGTTTGTAACTGATGTTTTCCAGAAATATAGCCATTTTTCATTTATTGAAAATCTTATTCTTAAATCTAAGTTCGCCTTTAAGTC-CATTGAATTGTCACACTAAGTTGTCACATT-------------------GCAAATTGAACATATTGAAGAGTATCTTAAAATTATGAATCAT-----------------------------------------------------------------------------------------------------------------------------------
Nsheari_Cohutta_N826 TGTAATGAAAAGAAAATAATGTTTAATTTCTTTATAAAATCTGTCTCGCTTAC-TTTTTCTTTGAAATTTTTGATCCATGCGCCGCCATATTGTATCCTATGAAATATTTAAAAAAAGTTAATTAGAAATTTCTACTTCACA----TTGAATACTAACCCAAAAGTGGAAAATGGCTGTCATTTCGGTAATTAGTTGAGCCTACAGCATGCAAAAAGCAGGAGAACTTTAATCAACACTCTGTATAAGACATACCGTTCGATAAATAATTATAACTCTATTTTTAACAACACACCAAGGATTTGAATTGTTAAAAAATAAATAAGAATAACTGTAATTAAAATTTAATTTCAGGAAGAAGAAGAGGAGGAGGAAGAAGAAGAAGAGGAGGAAGAAGAGGAAGAAGAAGAAGGAGAGAAAGAAATCAAAGAGCATGTAGAAGAATCTGTGGATGAAGTGTTCCTTTTGGAGCGCAAGCGCAAACACAGTTTGAAGTACAAACGGAGTTTCTTCGTGCGCATGGTATCTGATCCGAAGCTGTACAATCCAAAGATTGTCCGCGCTCTGTCCTCCACTAGTAGTCGCAGACATACTAGTGACCCAGTTGACAGTGAGACAGGGGTTATAACACCTGTTTAAGATCTAATGCTGATTTGATATACAAATGTGTCATTGTTAGCTTCAGATAAGATTTGTTGGCAGATTTAAAAAGTACGAGTTATTGATACTTTTAGCTTAAGTCATTTTCACTTTCCTGCATGACATACAGTTTGTAACTGATGTTTTTCAGAAATATAGCCATTTTTCATTTATTGAAAATTTTATTCTTAAATCTAAGTTCGCATTTAAGTC-CATTGAATTGTCACACTAAGTTGTCACATT-------------------GCAAATTGAACATATTGAAGAGTATCTTAAAATTATGAATCATGTATATAGGTAAAAAGACCAATTTCAAGAAAAAAACATTGTTATTTCTTTAAAAAGGATACAAATTGTTTAATGAATCAAATGTAAAAGAAATAATTGTTTTCATAATTAGAATAGTTTTTGGAACAATTT
Nsheari_JoyceKilmer_N092 ------------------------------TTTATAAAATCTGTCTCGCTTAC-TTTTTCTTTGAAATTTTTGATCCATGCGCCGCCATATTGTATCCTATGAAATATTTAGAAAAAGTTAATTAGAAATTTCTACTTCACA----TTGAATACTAACCCAAAAGTGGAAAATGGCTGTCATTTCGATAATTAGTTGAGCCTACAGCATGCAAAAAGCAGCAGAACTTTAATCGACACTCTGTATAAGGCATACCGTTCGATAAATAATTATAACTCTATTTTTAACAACACACCAAGGATTTGAATTGTTAAAAAATAAATAAGAATAACTGTAATTAAAATTTAATTTCAGGAAGAAGAAGAGGAGGAGGAAGAAGAGGAAGAGGAGGAAGAAGAGGAAGAAGAAGAAGGAGAGAAAGAAATCAAAGAGCATGTAGAAGAATCTGTGGATGAAGTGTTCCTTTTGGAGCGCAAGCGCAAACACAGTTTGAAGTACAAACGGAGTTTCTTCGTGCGCATGGTATCTGATCCGAAGCTGTACAATCCAAAGATTGTCCGCGCTCTGTCCTCCACTAGTAGTCGCAGACATACTAGTGACCCTGTTGACAGTGAGACAGGGGTTATAACACCTGTTTAAGATCTAATGCTGATTTGATATACAAATGTGTCATTGTTAGCTTCAGATAAGATTTGTTGGCAGATTTAAAAAGTACGAGTTATTGATACTTTTAGCTTAAGTCATTTTCACTTTCCTGCATGACATACAGTTTGTAACTGATGTTCTTCAGAAATATAGCCATTTTTCATTTATTGAAAATCTTATTCTTAAATCTAAGTTCGCATTTAAGTC-CATTGAATTGTCACACTAAGTTGTCACATT-------------------GCAAATTGAACATATTGAAGAGTATCTTAAAATTATGAATCATGTATATAGGTAAAAAGATCAATTTCAGAAAAAAAACATTGTTATT--------------------------------------------------------------------------------------
Nsilvanus_Elijay_N395 -----TGAAAAAAAAATAATGTTTAATTTCTTTATAAAATCTGTCTCGTTTACTTTTTTCTTTGAGATTTTTGATCCATGCGCCACCCTATTGTATCCTATGAAATATTTTAAAA-----------AAATTTCTACTTCACATTGATTGAATACTAACCCAAAAGTGGAAAATGGCCGTCTTTTCGATAATTAGTTGAGCCTACAACATGCTCCAAGCAGGGGAACTTTAATGGACCCTATGTATAAGAAGTACCGTTCGATAAATAATCATAACTCTATTTTTAACAACACACCAAAGATTTGAATTGTTAGAAAATAAATAAGAATAAATTTAATTAAAATTTAATTTCAGGAAGAAGAAGAAGAGGAGGAGGAAGAGGAAGAG---GAGGAAGAGGAAGAAGAGGAAGGAGAGAAAGAAATCAAAGAGCATGTGGAAGAATCTGTGGATGAAGTGTTCCTTTTGGAGCGCAAGCGCAAACACAGTTTGAAGTACAAACGGAGTTTCTTCGTGCGCATGGTATCTGATCCAAAGCTGTACAATCCAAAGATTGTCCGCGCTCTGTCCTCCACTAGTAGTCGCAGACATACTAGTGACCCCGTTGACAGTGAGACAGGGGTTATAACACCTGTTTAAGATCTAATGCTGATTTGATATACAAATGTGTCATTGTTAGCTTCAGATAAGATTTGTTGGCAGATTTAAAAAGTACGAGTTATTGATACTTTTAGCTTAAGTCATTTTCACTTTCCTGCATGACATACAGTTTGTAATTGATGTTTTTCAGAAATATAGCCATTTTTCATTTATTGAAAATATTGTTCTTAATTCTAAGT-----------TCACATTTAATTGTCACACTAAGTTGTCACATTTTAATTGGTTTTCAATTAAGCAAATTGAACATATTGAAGAGTGTCTTAAAATTATTAATCATGCATATAGGTAAAAAGATCAATTTCAG-AAAAAAACATTGTTATTTCTTTAAAAAGTATACAAATTGTTTAATGAATCAAATGTAAAAGAAATAATTGTTTTAATAACTCCAAC-----------------
Nsilvanus_GermanyCove_N1017 CAAAATGAAAAAAAATTAATGTTTAATTTCTTTATAAAATCTGTCTCGTTTACTTTTTTCTTTGAGATTTTTGATCCATGCGCCATCCTATTGTACCCTATGAAATATTT------------TTAAAAAGTTCTACTTCACATTGATTGAATACTAACCCAAAAGTGGAAAATGGCCGTCTTTTCGATAATTAGTTGAGCCTACAACATGCTCCAAGCAGGGGAACTTTAATGGACACTCTGTATAAGAAGTACCGTCCGATAAATAATCATAACTCTATTTTTAACAACACACCAAAGATTTGAATTGTTAGAAAATAAATAAGAATAAATTTAATTGAAATTTAATTTCAGGAAGAAGAAGAGGAGGAGGAGGAAGAGGAGGAG---GAGGAAGAGGAAGAAGAGGAAGGAGAGAAAGAAATCAAAGAGCATGTGGAAGAATCTGTGGATGAAGTGTTCCTTTTGGAGCGCAAGCGCAAACACAGTTTGAAGTACAAACGGAGTTTCTTCGTGCGCATGGTATCTGATCCAAAGCTGTACAATCCAAAGATTGTCCGCGCTCTGTCCTCCACTAGTAGTCGCAGACATACTAGTGACCCTGTTGACAGTGAGACAGGGGTTATAACACCTGTTTAAGATCTAATGCTGATTTGATATACAAATGTGTCATTGTTAGCTTCAGATAAGATTTGTTGGCAGATTTAAAAAGTACGAGTTACTGATACTTTTAGCTTAAGTCATTTTCACTTTTCTGCATGACATACAGTTTGTAATTGATGTTTTTCAGAAATATAGCCATTTTTCATTTATTGAAAATATTGTTCTTAATTCTAAGT-----------TCACATTTAATTGTCACACTAAGTTGTCACATTTTA----------------------------------------------------------------------------------------------------------------------------------------------------------------------------------------------
Nsilvanus_HeboMtn_N1029 --------------------------------------------------------------------TTTTGATCCTTGCGCCACCCTATTGTATCCTATGAAATATTTTAAAA-----------AAATTTCTACTTCACATTGATTGAATACTAACCCAAAAGTGGAAAATGGCCGTCTTTTCGATAATTAGTTGAGCCTACAACATGCTCCAAGCAGGGGAACTTTAATGGACACTCTGTATAAGAAGTGCCGTTCGATAAATAATCATAACTCTA-TTTTAACAACACACCAAAGATTTGAATTGTTAGAAAATAAATAAGAATAAATTTAATTAAAATTTAATTTCAGGAAGAAGAAGAAGAGGAGGAGGAAGAGGAGGAG---GAGGAAGAGGAAGAAGAGGAAGGAGAGAAAGAAATCAAAGAGCATGTGGAAGAATCTGTGGATGAAGTGTTCCTTTTGGAGCGCAAGCGCAAACACAGTTTGAAGTACAAACGGAGTTTCTTCGTGCGCATGGTATCTGATCCAAAGCTGTACAATCCAAAGATTGTCCGTGCTCTGTCCTCCACTAGTAGTCGCAGACATACTAGTGACCCTGTTGACAGTGAGACAGGGGTTATAACACCTGTTTAAGATCTAATGCTGATTTGATATACAAATGTGTCATTGTTAGCTTCAGATAAGATTTGTTGGCAGATTTAAAACGTACGAGTTATTGATACTTTTAGCTTAAGTCATTTTCACTTTCCTGCATGACATACAGTTTGTAATTAATGTTTTTCAGAAATATAGCCATTTTTCATTTATTGAAAATATTGTTCTTAATTCTAAGT-----------TCACATTTAATTGTCACACTAAGTTGTCACATTTTAATTGGTTTTCAATTAAGCAAATTGAACATATTGAAGAGTGTCTTAAAATTATTAATCATGCATATAGGTAAAAAGATCAATTTCAG-AAAAAAACAATGTTATTTCTTTAAAAAGTATACAAATTGTTTAATGAATCAAATGTAAAAGAAATAATTGTTTTAATAACTCCAACAGTTTTTGAAACAAT--
Nstupkai_BlowholeWOS_N285 TGTAATGAAAAGAAAATAATGTTTAATTTCTTTATAAAATCTGTCTCGCTTACTTTTTTCTTTGAGATTTTTGATCCATGCGCCGCCATATTGTATCCTATGAAATATTTGGGGAAAAATAATTAGAAATTTCTACTTCACATTGATTGAATACTAACCCAAAAGTGGAAAATGGCTGTCATTTCGATAATTAGTTGAGCCTACGGCATGCTCCAAGCAGGAGAACTTTAATGGACACTCAGTATAAGACATACTGTTCGATAAATAATTATAACTCTATTTTTAACAACACACCAAGGATTTGAATTGTTAAAAAATAAATAAGAATAACTGTAATTAAAATTTAATTTCAGGAGGAAGAAGAGGAGGAGGAAGAAGAGGAAGAGGAGGAAGAGGAGGAAGAAGGAGAAGGAGAGAAAGAAATCAAAGAGCATGTAGAAGAATCTGTGGATGAAGTGTTCCTTTTGGAGCGCAAGCGCAAACACAGTTTGAAGTACAAACGGAGTTTCTTCGTGCGCATGGTATCTGATCCGAAGCTGTACAATCCAAAGATTGTCCGCGCTCTGTCCTCCACTAGTAGTCGCAGACATACTAGTGACCCTGTTGACAGTGAGACAGGGGTTATAACACCTGTTTAAGATCTAATGCTGATTTGATATACAAATGTGTCATTGTTAGCTTCAGATAAGATTTGTTGGCAGATTTAAAAAGTACGAGTTATTGATACTTTTAGCTTAAGTCATTTTCACTTTCCTGCATGACATACAGTTTGTAACTGATGTTTCCCAGAAATATAGCCATTTTTCATTTATTGAAAATCTTATTCTTAAATCTAAGTTCGCATTTAAGTC-CATTGAATTGTCACACTAAGTTGTCACATT-------------------GCAAATTGAACATATAGAAGAGTATCTTAACATTATGAATCATGTATATAGGTAAAAAGATCAATTTCAGAAAAAAAACATTGTTATTTCTTTAAAAAGGATACAAATTGTTTAATGAATCAAATGTAAAAGAAATAATTGTTTTCATAATTCCAATAGTTTTTGGAACAATTT
Nstupkai_Blowing_N356 ---------------------------------------TCTGTCTCGCTTACTTTTTTCTTTGAGATTTTTGATCCATGCGCCGCCGTATTGTATCCTATGAAATATTTGGGAAAAAATAATTAGAAATTTCTACTTCACATTGATTGAATACTAACCCAAAAGTGGAAAATGGCTGTCATTTCGATAATTAGTTGAGCCTACGGCATGCTCCAAGCAGGAGAACTTTAATGGACACTCTGTATAAGACATACTGTTCGATAAATAATTATAACGCTATTTTTAACAACACACTAAGGATTTGAATTGTTAAAAAATAAATAAGAATAACTGTAATTAAAATTTAATTTCAGGAAGAAGAAGAGGAGGAGGAAGAAGAGGAAGAGGAGGAAGAGGAGGAAGAAGGAGAAGGAGAGAAAGAAATCAAAGAGCATGTAGAAGAATCTGTGGATGAAGTGTTCCTTTTGGAGCGCAAGCGCAAACACAGTTTGAAGTACAAACGGAGTTTCTTCGTGCGCATGGTATCTGATCCGAAGCTGTACAATCCAAAGATTGTCCGCGCTCTGTCCTCCACTAGTAGTCGCAGACATACTAGTGACCCTGTTGACAGTGAGACAGGGGTTATAACACCTGTTTAAGATCTAATGCTGATTTGATATACAAATGTGTCATTGTTAGCTTCAGATAAGATTTGTTGGCAGATTTAAAAAGTACGAGTTATTGATACTTTTAGCTTAAGTCATTTTCACTTTCCTGCATGACATACAGTTTGTAACTGATGTTTCCCAGAAATATAGCCATTTTTCATTTATTGAAAATCTTATTCTTAAATCTAAGTTCGCATTTAAGTC-CATTGAATTGTCACACTAAGTTGTCACATT-------------------GCAAATTGAACATATTGAAGAGTATCTTAAAATTATGAATCATGTATATAGGTAAAAAGATCAATTTCAGAAAAAAAACATTGTTATTTCTTTAAAAAGGATACAAATTGTTTAATGAATCAAATGTAAAAGAAATAATTGTTTTCATAATTCCAATAGTTTTTGGAACAATTT
Nstupkai_LittleRiver_N293 TGTAATGAAAAGAAAATAATGTTTAATTTCTTTATAAAATCTGTCTCGCTTACTTTTTCCTTTGAGATTTTTGATCCATGCGCCGCCATATTGTATCCTATGAAATATTTGGGGGAAAATAATTAGAAATTTCTACTTCACATTGATTGAATACTAACCCAAAAGTGGAAAATGGCTGTCATTTCGATAATTAGTTGAGCCTACGGCATGCTCCAAGCAGAAGAACTTTAATGGACACTCTGTATAAGACATACTGTTCGATAAATAATTATAACGCTATTTTTAACAACACACCAAGGATTTGAATTGTTAAAAAATAAATAAGAATAACTGTAATTAAAATTTAATTTCAGGAAGAAGAAGAGGAGGAGGAAGAAGAGGAAGAGGAGGAAGAGGAGGAAGAAGGAGAAGGAGAGAAAGAAATCAAAGAGCATGTAGAAGAATCTGTGGATGAAGTGTTCCTTTTGGAGCGCAAGCGCAAACACAGTTTGAAGTACAAACGGAGTTTCTTCGTGCGCATGGTATCTGATCCGAAGCTGTACAATCCAAAGATTGTCCGCGCTCTGTCCTCCACTAGTAGTCGCAGACATACTAGTGACCCTGTTGACAGTGAGACAGGGGTTATAACACCTGTTTAAGATCTAATGCTGATTTGATATACAAATGTGTCATTGTTAGCTTCAGATAAGATTTGTTGGCAGATTTAAAAAGTACGAGTTATTGATACTTTTAGCTTAAGTCATTTTCACTTTCCTGCATGAGATAAAGTTTGTAACTTATGTTTTTCAGAAATATAGCCAATTTTCATTTATTGAAAATCTTATTCTTAAATCTAAGTTCGCATTTAAGTC-CATTGAA-------------TTGTCACATT-------------------GCAAATTGAACATAATGAAGAGTATCTTAAAATTATGAATCATGCATATAGGTAAAAAGATCAATTTCAGAAAAAAAACATTGTTATTTCTTTAAAAAGGATACAAATTGTTTAATGAATCAAATGTAAAAGAAATAATTGTTTTCATAA------------------------
Nstygius_ObeLee_N0656 TGCTATGAAAAGAAAATAATGTTTAATTTCTTTATAAAATCTGTCTCGCTTAT-TTTTTCCTTGAAATTTTTGATCCATGCGCTGCCATATTGTAGCCTATGAAATATTTAAAAAAAGTTAATTAGAAATTTCTACTTAACATTGATTGAATACTAACCCAAAAGTGGAAAATTGCTGTCCTTTCGATAATTGGTTGAGCCTACAGCATGCTCCAAGCA---GAACTTTAATGGACACTCTTTATAAGACGTACCGTTCGATAAATAATTATAACGCTATTTTTAACAACACACCAAAGATTTGAATTGTTAAAAAATAAA----------TTTAATTAAAATTTAATTTCAGGAAGAAGAGGAGGAGGAAGAAGAAGAAGAGGAGGAGGAGGAAGAAGAAGAAGAAGAAGGAGAGAAAGAAATCAAAGAGCACGTGGAAGAATCTGTCGATGAAGTGTTCCTTTTGGAGCGCAAGCGCAAACACAGTTTGAAGTACAAACGGAGTTTCTTCGTGCGCATGGTATCTGATCCGAAGCTGTACAATCCAAAGATTGTCCGCGCTCTGTCCTCCACTAGTAGTCGGCGACATACTAGTGACCCTGTTGACAGTGAGACAGGGGTTATAACACCTGTTTAAGGTCTAATACTGATTTGATATACAAATGTGTCATTGTTAGCTTCGGATCAGATTTGTTGGCAGATTTAAAAAGTACGAGTTATTGATACTTTTAGCCTAAGTCATTTTCACTTTCCTGCGTGACAAACAGTTTGTAACTGATGTTTTTCAGAAATATAGCCATTTTTCATTTATTGAAAATGTTGTTCTTAAATCTAAGTTCACATTTAAGTCACATTTAATCGTCACACTAAGTTAGCA---TTTAATTGGTTTTCAATTAAGCAAATTGAACATATTGAAGAGTGTCTTAAAATTATTAATCATTCACATAGG--------------------------------------------------------------------------------------------------------------------------
Nstygius_RavenB_N1022 ---------------------------------------------------------------------------------GCTGCCATATTGTAGCCTATGAAATATTTAAAAAAAGTTAATTAGAAATTTCTACTTAACATTGATTGAATACTAACCCAAAAGTGGAAAATTGCTGTCCTTTCGATAATTGGTTGAGCCTACAGCATGCTCCAAGCA---GAACTTTAATGGACACTCTTTATAAGACGTACCGTTCGATAAATAATTATAACGCTATTTTTAACAACACACCAAAGATTTGAATTGTTAAAAAATAAA----------TTTAATTAAAATTTAATTTCAGGAAGAAGAGGAGGAGGAAGAAGAAGAAGAGGAGGAGGAGGAAGAAGAAGAAGAAGAAGGAGAGAAAGAAATCAAAGAGCACGTGGAAGAATCTGTCGATGAAGTGTTCCTTTTGGAGCGCAAGCGCAAACACAGTTTGAAGTACAAACGGAGTTTCTTCGTGCGCATGGTATCTGATCCGAAGCTGTACAATCCAAAGATTGTCCGCGCTCTGTCCTCCACTAGTAGTCGGCGACATACTAGTGACCCTGTTGACAGTGAGACAGGGGTTATAACACCTGTTTAAGGTCTAATACTGATTTGATATACAAATGTGTCATTGTTAGCTTCGGATCAGATTTGTTGGCAGATTTAAAAAGTACGAGTTATTGATACTTTTAGCCTAAGTCATTTTCACTTTCCTGCGTGACAAACAGTTTGTAACTGATGTTTTTCAGAAATATAGCCATTTTTCATTTATTGAAAATGTTGTTCTTAAATCTAAGTTCACATTTAAGTCACATTTAATCGTCACACTAAGTTAGCA---TTTAATTGGTTTTCAATTAAGCAAATTGAACATATTGAAGAG--------------------------------------------------------------------------------------------------------------------------------------------------------
Ntempletoni_BaldMtns_N950 TGCAATAAAAAGAAAAGAATGCTTAATTTCTTTATAAAATCTGCCACGTTTACTTTTTTCTTTGAGATTTTTGATCAATGCGCCGCCATATTGTATCCTATGAAATATTTCATAAAAGTTAATTAGAAATTTCTACTTCACATTGATTGAATACTAACCCAAAAGTGGAAAATGGCTGTCATTTCGATAATTAGTTGAGCCTACAGCATGCTCCAAGCA---GAACTTTAATGGACACTCTGTATAAGACGTACCGTTCGATAAATAAGCATAACGTCATTTTTAACAACACACCAAAGATTTGAATTGTTAGAAAATAAATAAGAATAACTGTAATTAAAATTTAATTTCAGGAAGAAGAAGAGGAGGAAGAAGAAGAGGAG------GAGGAGGAGGAAGAAGAAGGAGGAGAGAAAGAAATCAAAGAGCATGTGGAAGAATCCGTGGATGAAGTGTTCCTTTTGGAGCGCAAGCGCAAACACAGTTTGAAGTACAAACGGAGTTTCTTCGTGCGCATGGTATCTGATCCGAAGCTGTACAATCCAAAGATTGTCCGCGCTCTGTCCTCCACTAGTAGTCGCAGACATACTAGTGACCCTGTTGACAGTGAGACAGGGGTTATAACACCTGTTTAAGATCTAATGCTGATTTGATATACAAATGTGTCATTGTTAGCTTCAGATAAGATTTGTTGGCAGATTTAAAAAGTACGAGTTATTGATACTTTTAGCTTAAGTCATTTTCACTTTCCTGCACGACA-------------------------------------------------------------------------------------------------------A----------------------------------GCAAATTGAACATATTGAAGAGTGTCTTAAAATTATTAATCATGCATATAAGTAAAAAGATCGATTTCAG-AAAAAAACATTGTTATTTCTTTAAAAAGTATACAAATTGTGTAATAAATCAAATGTAAAAGAAAAAATTGTTTTAATAACTCCAACAGTTTTTGAAACATTTT
Ntempletoni_ClarksCreek_N945 -----------------------------------------------------------------------------------------------------------------------------------------------------------------------------------------------------------------------------------------------------------------------------------------------------------------------------------------------------------------------------------------------------GAGGAGGAGGAAGAAGAAGGAGGAGAGAAAGAAATCAAAGAGCATGTGGAAGAATCTGTGGATGAAGTGTTCCTTTTGGAGCGCAAGCGCAAACACAGTTTGAAGTACAAACGGAGTTTCTTCGTGCGCATGGTATCTGATCCGAAGCTGTACAATCCAAAGATTGTCCGCGCTCTGTCCTCCACTAGTAGTCGCAGACATACTAGTGACCCTGTTGACAGTGAGACAGGGGTTATAACACCTGTTTAAGATCTAATGCTGATTTGATATACAAATGTGTCATTGTTAGCTTCAGATAAGATTTGTTGGCAGATTTAAAAAGTACGAGTTATTGATACTTTTAGCTTAAGTCATTTTCACTTTCCTGCACGACA-------------------------------------------------------------------------------------------------------A----------------------------------GCAAATTGAAAATATTGAAGAGTGTCTTAAAATTATTAATCATGCATATAAGTAAAAAGATCGATTTCAG-AAAAAAACATTGTTATTTCTTTAAAAAGTATACAAATTGTGTAATAAATCAAATGTAAAAGAAATAATTGTTTTAATAACTCCAACAGTTTTTGAAACATTTT
Ntempletoni_ScronceCreekRd_N1223 TGCTATAATAAGAAAAGAATGCTTAATTTCTTTATAAAATCTGCCTCGTTTACTTTTTTCTTTGAGATTTTTGATCAATGCGCCGCCATATTGTATCCTATGAAATATTTCATAAAAGTTAATTAGAAATTTCTACTTCACGTTGATTGAATACTAACCCAAAAGTGGAAAATGGCTGTCATTTCGATAATTAGTTGAGCCTACAGCATGCTCCAAGCA---GAACTTTAATGGACACTCTGTATAAGAGGTACCGTTCGATAAATAAGCATAACGTCATTTTTAACAACACACCAAAGATTTGAATTGTTAGAAAATAAATAAGAATAACTGTAATTAAAATTTAATTTCAGGAAGAAGAAGAGGAAGAGGAGGAAGAAGAAGAGGAGGAGGAGGAAGAAGAAGAAGGAGGAGAGAAAGAAATCAAAGAGCATGTGGAAGAATCTGTGGATGAAGTGTTCCTTTTGGAGCGCAAGCGCAAACACAGTTTGAAGTACAAACGGAGTTTCTTCGTGCGCATGGTATCTGATCCGAAGCTGTACAATCCAAAGATTGTCCGCGCTCTGTCCTCCACTAGTAGTCGCAGACATACTAGTGACCCTGTTGACAGTGAGACAGGGGTTATAACACCTGTTTAAGATCTAATGCTGATTTGATATACAAATGTGTCATTGTTAGCTTCAGATAAGATTTGTTGGCAGATTTAAAAAGTACGAGTTATTGATACTTTTAGCTTAAGTCATTTTCACTTTCCTGCATTACATACAGTTTGTAATTGATGTGTTTCAGAAATATAGCCATTTTTCAGTTATTGAAAATATTGTTCTTAAATCTAAGT-----------TCACATTTAATTGTCACACTAAGTTGTCACATTTTAATGGGTTTTCAATTAAGCAAATTGAACATATTGAAGAGTGTCTTAAAATTATTAATCATGCATATAAGTAAAAAGATCGATTTCAG-AAAAAAACATTGTTATTTCTTTAAAAAGTATACAAATTGTGTAATAAATCAAATGTAAAAGAAATAATTGTTTTAATAACTCCAATAGTTTTTGAAACATTTT
Ntennessensis_IndianCave_N052 CAAAATGAAAAAAAAATAATGTTTAATTTCTTTATAAAATCTGTCTCGTTTAT-TTTTTCTTTGAGATTTTTGATCCATGCGCCGCCATATTGTATCCTATGAAATATTTAAAAAAAGTTAATTCGAAATTTCTACTTCACATTGATTGAATACTAACCCAAAAGTGGAAAATGGCTGTTATTTCGATAATTAGTTGAGCCTACAGCATGCTCCAAGTAGGAGAACTTTAATGGACACTCTGTATGAGACGTACCGTTCGATAAATAATCATAACGCTATTTTTAACAACACACCAAAGATTTGAATTGTTAGAAAATAAATAAGAATAACTGTAATTAAAATTTAATTTCAGGAAGAAGAAGAGGAGGAGGAGGAAGAGGAGGAG---GAGGAAGAGGAAGAAGAGGAAGGAGAGAAAGAAATCAAAGAGCATGTGGAAGAATCTGTGGATGAAGTGTTCCTTTTGGAGCGCAAGCGCAAACACAGTTTGAAGTACAAACGGAGTTTCTTCGTGCGCATGGTATCTGATCCGAAGCTGTACAATCCAAAGATTGTCCGCGCTCTGTCCTCCACTAGTAGTCGCAGACATACTAGTGACCCTGTTGACAGTGAGACAGGGGTTATAACACCTGTTTAAGATCTAATGCTGATTTGATATACAAATGTGTCATTGTTAGCTTCAGATAAGATTTGTTGGCAGATTTAAAAAGTACGAGTTATTGATACTTTTAGCTTAAGTCATTTTCACTTTCCTGCATGACATACAGTTTGTAACTGATGTTTTTCAGAAATATAGCCATTTTTCATTTATTGAAAATCTTGTTCTTAAATCTAAGT--------AAGTCACGATTAATTGTCACACTAAGTTGTGATATTTTAATTGGTTTTCAATTAAGCAAATTGAACATATTGAAGAGTGTC----------------------------------------------------------------------------------------------------------------------------------------------------
Ntennessensis_LittleStony_N645 ------------------------------------------GTCTCGTTTAT-TTTTTCTTTGAGATTTTTGATCCATGCGCCGCCATATTGTATGCTATGAAATATTTAAAAAAAGTTAATTCGAAATTTCTACTTCACATTGATTGAATACTAACCCAAAAGAGGGAAATGGCTGTTATTTCGATAATTAGTTGAGCCTACAGCATGCTCCAAGTACAAGAACTTTAATGGACACTCTGTATGAGACGTACCGTTCGATAAATAATCATAACGCTATTTTTAACAACACACCAAAGATTTGAATTGTTAGAAAATAAATAAGAATAACTGTAATTAAAATTAAATTTCAGGAAGAAGAAGAGGAGGAGGAAGAGGAGGAGGAG---GAGGAAGAGGAAGAAGAGGAAGGAGAGAAAGAAATCAAAGAGCATGTGGAAGAATCTGTGGATGAAGTGTTCCTTTTGGAGCGCAAGCGCAAACACAGTTTGAAGTACAAACGGAGTTTCTTCGTGCGCATGGTATCTGATCCGAAGCTGTACAATCCAAAGATTGTCCGCGCTCTGTCCTCCACTAGTAGTCGCAGACATACTAGTGACCCTGTTGACAGTGAGACAGGGGTTATAACACCTGTTTAAGATCTAATGCTGATTTGATATACAAATGTGTCATCGTTAGCTTCAGATAAGATTTGTTGGCAGATTTAAAAACTACGAGTTATTGATGCTTTTAGCTTAAGTCATTTTCACTTTCCTGCATGACATACAGTTTGTAACTGATGTTTTTCAGAAATATAGCCATTTTTCATTTATTGAAAATCTTGTTCTTAAATCTAAGT--------AAGTCACAATTAATTGTCACACTAAGTTGTGATATTTTAATTGGTTTTCAATTAAGCAAATTGAACATATTAAAGAGTGTCTTAAAATTATTAATCATGCATATAGGTAAAAAGATCAATTTCAG-AAAAAAACATTGTTATTTCTTTAAAAAGTATACAAATTGTTTAATGAGTCATATG------------------------------------------------
Ntennessensis_Watauga_N1046 ----------------------------------------------------------------------------------------------------------------------------------------------------------TAACCCAAAAGTGGAAAATGGCTGTTATTTCGATAATTAGTTGAGCCTACAGCATGCTCCAAGTAGGAGAACTTTAATGGACACTCTGTATGAGACGTACCGTTCGATAAATAATCATAACGCTATTTTTAACAACACACCAAAGATTTGAATTGTTAGAAAATAAATAAGAATAACTGTAATTAAAATTTAATTTCAGGAAGAAGAAGAGGAGGAGGAGGAAGAGGAGGAG---GAGGAAGAGGAAGAAGAGGAAGGAGAGAAAGAAATCAAAGAGCATGTGGAAGAATCTGTGGATGAAGTGTTCCTTTTGGAGCGCAAGCGCAAACACAGTTTGAAGTACAAACGGAGTTTCTTCGTGCGCATGGTATCTGATCCGAAGCTGTACAATCCAAAGATTGTCCGCGCTCTGTCCTCCACTAGTAGTCGCAGACATACTAGTGACCCTGTTGACAGTGAGACAGGGGTTATAACACCTGTTTAAGATCTAATGCTGATTTGATATACAAATGTGTCATTGTTAGCTTCAGATAAGATTTGTTGGCAGATTTAAAAAGTACGAGTTATTGATACTTTTAGCTTAAGTCATTTTCACTTTCCTGCATGACATACAGTTTGTAACTGATGTTTTTCAGAAATATAGCCATTTTTCATTTATTGAAAATCTTGTTCTTAAATCTAAGT--------AAGTCACGATTAATTGTCACACTAAGTTGTGATATTTTAATTGGTTTTCAATTAAGCAAATTGAACATATTGAAGAGTGTCTTAAAATTATTAATCATGCATATAGGTAAAAAGATCAATTTCAG-AAAAAAACATTGTTATTTCATTAAAAAGTATACAAATTGTTTAATGAGTCATATGTAAAAGAAATAATTGTTTTCATAATTCCAACAATTTTTGGAACAATTT
