# Supplementary material for: ﻿New species in old mountains: integrative taxonomy reveals ten new species and extensive short-range endemism in Nesticus spiders (Araneae, Nesticidae) from the southern Appalachian Mountains
Source: Zookeys. 2023 Feb 3;1145:1–130. doi: 10.3897/zookeys.1145.96724 (PMC10208238; doi:10.3897/zookeys.1145.96724)
Supplement: Supplementary material 4 — Input alignments, analysis log files, and output tree files [file zookeys-1145-001_article-96724__-s004.zip › uce-2001170 (modified).phy]

 92 732
Nesticus_Japan_G2153 ---------------CAAATGTCTCAAGTGACTT---------GGTACTTGGAAAAT-----AGAGTTATGTCTTATCTTTAAT-------------------------TCTCATTCGATTTTTTTGACTTGGAAACTTATTTTCCAATAGTTTATCCAAAATTTTACACAAAAATCCAAAATCGTTGCC-----------------TTTTTTAACCAGTTTGTA--ACTTAATTATTAATCTTATAAAATCTCTGTTTCATTTAGGTCAAGAGAGATTCACATGGATGACTCGCGTCTACTATCGAGATGCTCAAGGCTGCATTGTAATGTTTGATTTAAACAAAAGAAGCACGTTTTTAAGTGCCATGAAATGGAAAAAAGACGTCGATGCCAAATGTCACTTACCTGATGGCTCACAACTTCCAACAATTCTCCTCGGTAACAAGGTAAATTCTTATTTGTGTAGACAAATTTG----------ACCTGCCAGAAAACGGAATCTAGCCTTTTCTAAACTAGAATTTGA-------------------------CAAAATAATTATA---GACGATAGTTATGCTTGAACCC--TACCATGCTAGAACCAGATATAGTGAAATGCATTAA---ATTTCAAAGAATCAA--------CGTATAATTCGAATGAATGAAAAAAATATCACAAAAAGAATTAGCTAAACCTATGG-----------------
Nesticus_nahaunus_Mexico_G2881 --------------------------------------ATGAAAGTACTGTGGAAATCCGAAAAAGAAATAATCAAACTTCAGTTATGGGATATAGCAGGTAAGATATTTGATATTCGACATCCTGAACTTAAAATTCTGTTTTTTAATGGTCTGTCTAAAATAATACAAGCAAATTCAAATTCGTTGTGGT----GCTTTGCAGTATTTTTGAAATATGATGTG---------TATAACAATTATAAAACGTATATTTCATGCAGGTCAAGAAAGATTTACATGGATGACTCGCGTATATTATCGAGATGCACAAGGCTGCATTGTAATGTTTGACCTAAATAAAAGAAGTACATTTCTAAGTGCCATGAAATGGAAAAAAGACGTCGATGCCAAATGTCACTTACCTGATGGTTCACAACTTCCCACAATTCTTCTAGGAAACAAGGTAAATTCTTTATTTGTGCACATAATTTTACATGCACAAATTATTTTAAAAATGT------CTCTTAGGTAAAGTAAGAGCCAGAGACAAGAAAAAAAACTGACGTCATTGCAAAGGGTTTACCGGACAAAAATTGAATATTGGTTTATT-----AACAGGAAAAATAATGGTAGACACTTTCAGTGGACAGCAAAAAACCAG----------TACTCCATTGGTATTTCAATG--------------------------------------------------
Narcheri_Cheaha_N023 TAATTCTATTTTATTCAAATTTTACAGTTGACTTTGCCATGAAAGTACTGTGGAAATCCGAAAAAGAAATAATTAAACTCCAGTTATGGGACATAGCAGGTAAGATATTTGTTATTCGAGATCCTGAACTTAACATTCTATTTTTTAATGGTCTGTCTAAAATAATACCAGAAAATTTAAATTCATTGTGGTAACAGTTTGGTAACATTTTTGAAATATGATGTGTTACTTCATTATAACACCTATAAAACGTACATTCCATGCAGGTCAAGAAAGATTTACATGGATGACTCGCGTGTATTATCGAGATGCACAAGGCTGCATTGTAATGTTTGATCTAAATAAAAGAAGTACATTCCTAAGTGCCATGAAATGGAAAAAAGACGTCGATGCCAAATGTCACTTACCTGATGGTTCACAACTTCCCACAATTCTTCTCGGAAACAAGGTAAATTCTTATTTGGTTAATACAATTCGGAAACCACAATTCAATTCGGAAACAAGATTAATTCTTAGTTGAGCTGAGATTTAAAAAATTTTATAAATCCAGGTATGGCCAAAATTGTTTTTT----AAAAAAATATGTATGAGCTCATTGTAGTCCCAAGTTGAATTCTTTCAGAAAGCTTTTACAAATATTAATAAATCAATGCAATTTTATATTATATTA-TTTTTAAGTAAAATTTTAAATTTTATATTTACAAGACTTGGACAATGTTGTATGACAAAT
Nbarri_Bishop_N1072 ----------TTATTCAAATTTTACAGTCGACTTTGCCATGAAAGTACTGTGGAAATCTGAAAAAGAAATAATCAAACTCCAATTATGGGACATAGCAGGTAAGATATTTGTTATTCGACACCTTGAACTTACAATTCTGTTTTCTAATGGCCTGTCTAAAATAATATAAGAAAATTCAAATTCGTTGGGGCAACAGCTTCGCAACATTTTTGAAATA---TGTGTTACTTCATTATAACACCTATAAAACGTATATTTCATGCAGGTCAAGAAAGATTTACATGGATGACTCGCGTGTATTATCGAGATGCACAAGGCTGCATTGTAATGTTTGATCTAAATAAAAGAAGTACATTCCTAAGTGCCATGAAATGGAAAAAAGACGTCGATGCCAAATGTCACTTACCTGATGGTTCACAACTTCCCACAATTCTTCTCGGAAACAAGGTAAATTCTAATTTGGTTAATACAATTCGGAAACCACAATTTAATTCGGAAACAAGATTAATTCTTAGTTGAGCTGAGATTTTAAAGTTTTTATAAATCCTGGTATGGCCAAAATT------------------------------------------------------------------------------------------------------------------------------------------------------------------------
Nbarri_LostCoveCave_N0065 -----------------------------------GCCATGAAAGTACTGTGGAAATCTGAAAAAGAAATAATCAAACTCCAATTATGGGACATAGCAGGTAAGATATTTGTTATTCGACACCTTGAACTTACAATTCTGTTTTCTAATGGCCTGTCTAAAATAATATAAGAAAATTCAAATTCGTTGGGGCAACAGCTTCGCAACATTTTTGAAATA---TGTGTTACTTCATTATAACACCTATAAAACGTATATTTCATGCAGGTCAAGAAAGATTTACATGGATGACTCGCGTTTATTATCGAGATGCACAAGGCTGCATTGTAATGTTTGATCTAAATAAAAGAAGTACATTCCTAAGTGCCATGAAATGGAAAAAAGACGTCGATGCCAAATGTCACTTACCTGATGGTTCACAACTTCCCACAATTCTTCTCGGAAACAAGGTAAATTCTAATTTGGTTAATACAATTCGGAAACCACAATTTAATTCAGAAACAAGATTAATTCTTAGTTGAGCTGAGATTTTAAAGTTTTTATAAATCCTGGTATGGCCAAA---------------------------------------------------------------------------------------------------------------------------------------------------------------------------
Nbarri_eyed_ClayCave_G2082 TAATTATATTTTATTCAAATTTTACAGTTGACTTTGCCATGAAAGTACTGTGGAAATCTGAAAAAGAAATAATCAAACTCCAGTTATGGGACATAGCAGGTAAGATATTTGTTATTCGACACCTTGAACTTAAAATTCTGGTTTTTAATGGCCTGTCTAAAATTATACAAGAAAATTCAAATTCGCTGGGGTAACAGCTTCGAAACATTTTTAAAATACGATGTGTTACTTCATTATAACACCTATAAAACGTATATTTCATGCAGGTCAAGAAAGATTTACATGGATGACTCGCGTGTATTATCGAGATGCACAAGGCTGCATTGTAATGTTTGATCTAAATAAAAGAAGTACATTCCTAAGTGCCATGAAATGGAAAAAAGACGTCGATGCCAAATGTCACTTACCTGATGGTTCACAACTTCCCACAATTCTTCTCGGAAACAAGGTAAATTCTTATTTGGTTAATACAATTTGGAAACCACAATTCAATTCAGAAACAAGATTAATTCTTAGTTGAGCTGAGATTTTAAAGTTTTTATAAAGCCTGGTATGGCCAAAATTGTTTTTTTTAAAAAAAATTAAGTATGAGCTCATTGTAGTCCCAGGCTGAATTCTTGCAGAAAGCTTTTAGAAATATTAAT--GTCAATGCAATTTCATATTATATTATTTTTTTAATAAAATTTTAAATTTTACATTTACAAGATTTAGACAACGTTGTAGGACAAAT
Nbarrowsi_Gregorys_N270 -----------------------------------------------------------------------------------------------GCCGGTAAGATATTTGTTATTCAACACCTTGAACTTAAAATTCTGGTTTTTAATGGCCTGTCTAAAATAATACAAGAAAATTCAAATTCGCTGGGGTAACAGCTTCGCAACATTTTTAAAATACGATGTGTTACTTCATTATAACACCTATAAAACGTATATTTCATGCAGGTCAAGAAAGATTTACATGGATGACTCGCGTGTATTATCGAGATGCACAAGGCTGCATTGTAATGTTTGATCTAAATAAAAGAAGTACATTCCTAAGTGCCATGAAATGGAAAAAAGACGTCGATGCCAAATGTCACTTACCTGATGGTTCACAACTTCCCACAATTCTTCTCGGAAACAAGGTAAATTCTTATTTGGTTAATACAATTCGGAAACCACAATTCAATTCAGAAACAAGATTAATTCTTAGTTGAACTGAGATTTTAAAGTTTTTATAAAGCCTGGTATGGCCAAAATAGTTTTTTT--AAAAAAATTAAGTATGAGCTCATTGTAGTCCCAGGCTGAAATTTTGCAGAAAGCTTTTAGAAATATTAATAAGTCAATGCAATTTCATATTATATTA-TTTTTAAATAAAATTTTAAAT-------TTACAAGATTTAGACAATGTTGTATGACAAAT
Nbarrowsi_Tuckaleechee_N360 TAATTATATTTTATTTAAATTTTACAGTTGACTTTGCCATGAAAGTACTGTGGAAATCTGAAAAAGAAATAATCAAACTCCAGTTATGGGACATAGCTGGTAAGATATTTGTTATTCAACACCTTGAACTTAAAATTCTGGTTTTTAATGGCCTGTCTAAAATAATACAAGAAAATTCAAATTCGCTGGGGTAACAGCTTCGCAACATTTTTAAAATATGATGTGTTACTTCATTATAACACCTATAAAACGTATATTTCATGCAGGTCAAGAAAGATTTACATGGATGACTCGCGTGTATTATCGAGATGCACAAGGCTGCATTGTAATGTTTGATCTAAATAAAAGAAGTACATTCCTAAGTGCCATGAAATGGAAAAAAGACGTCGATGCCAAATGTCACTTACCTGATGGTTCACAACTTCCCACAATTCTTCTCGGAAACAAGGTAAATTCTTATTTGGTTAATACAATTCGGAAACCACAAATCAATTCAGAAACAAGATTAATTCTTAGTTGAACTGAGATTTTAAAGTTTTTATAAAGCCTGGTATGGCCAAAATAGTTTTTTT--AAAAAAATTAAGTATGAGCTCATTGTAGTTCCAAGCTGAAATTTTGCAGAAAGCTTTTAGAAATATTAATAAGTCAATGCAATTTCATATTATATGA-TTTTTAAATAAAATTTTAAAT-------TTACAAGATTTAGACAATGTTGTATGACAAAT
Nbishopi_DryFalls_N150 --------------------------------------------------------------------------------------------------------ATATTTGTTATTCGACACCTTGAACTTACAATTCTGTTTTTTAATGGCCTGTCTAAAATAATACAAGAAAATTCAAATTCGTTGGGGTAACAGCTTTGCAACACTTTTGAAATATGATGTGTTACTTCATTATAACACCTATAAAACGTATATTTCATGCAGGTCAAGAAAGATTTACATGGATGACTCGCGTGTATTATCGAGATGCACAAGGCTGCATTGTAATGTTTGATCTAAATAAAAGAAGTACATTCCTAAGTGCCATGAAATGGAAAAAAGACGTCGATGCCAAATGTCACTTACCTGATGGTTCACAACTTCCCACAATTCTTCTCGGAAACAAGGTAAATTCTTATTTGGTTAATACAATTCGGAAACCACAATTCAATTCAGAAACAAGATTAATTCTTACTTGAGCTGAGATTTTAAAGTTTTTATAAAGCCTGGTATGGCCAAAATTGTTTTTTTTAAAAAAAATTAAGTATGAGATCATTGTAGTCCCAGGCTGAATTTTTGCAGAAAGCTTTTAGAAATATTAATAAGTCAATGCAATTTCATATTATATTATTTTTTAAATAAAATTTGAAATTTTATATTTACAAGATTTAGACAATGCAGTATGACAAAT
Nbishopi_PoleCr_Chattooga_N885 TAATTATACTTTATTCAAATTTTACAGTTGACTTTGCCATGAAAGTACTGTGGAAATCTGAAAAAGAAATAATCAAACTCCAGTTATGGGACATAGCAGGTAAGATATTTGTTATTCGACACCTTGAACTTACAATTCTGTTTTTTAATGGCCTGTCTAAAATAATACAAGAAAATTCAAATTCGTTGGGGTAACAGCTTTGCAACACTTTTGAAATATGATGTGTTACTTCATTATAACACCTATAAAACGTATATTTCATGCAGGTCAAGAAAGATTTACATGGATGACTCGCGTGTATTATCGAGATGCACAAGGCTGCATTGTAATGTTTGATCTAAATAAAAGAAGTACATTCCTAAGTGCCATGAAATGGAAAAAAGACGTCGATGCCAAATGTCACTTACCTGATGGTTCACAACTTCCCACAATTCTTCTCGGAAACAAGGTAAATTCTTATTTGGTTAATACAATTCGGAAACCACAATTCAATTCAGAAACAAGATTAATTCTTACTTGAGCTGAGATTTTAAAGTTTTTATAAAGCCTGGTATGGCCAAAATTGTTTTTTTTAAAAAAAATTAAGTATGAGATCATTGTAGTCCCAGGCTGAATTTTTGCAGAAAGCTTTTAGAAATATTA------------------------------------------------------------------------------------------
Nbishopi_StandingIndian_N131 -----------------------------------GCCATGAAAGTACTGTGGAAATCTGAAAAAGAAATAATCAAACTCCAGTTATGGGACATAGCAGGTAAGATATTTGTTATTCGGCACCTTGAACTTACAATTCTGTTTTTTAATGGCCTGTCTAAAATAATACAAGAAAATTCAAATTCGTTGGGGTAACAGCTTTGCAACACTTTTGAAATATGATGTGTTACTTCATTATAACACCTATAAAACGTATATTTCATGCAGGTCAAGAAAGATTTACATGGATGACTCGCGTGTATTATCGAGATGCACAAGGCTGCATTGTAATGTTTGATCTAAATAAAAGAAGTACATTCCTAAGTGCCATGAAATGGAAAAAAGACGTCGATGCCAAATGTCACTTACCTGAGGGTTCACAACTTCCCACAATTCTTCTCGGAAACAAGGTAAATTCTTATTTGGTTAATACAATTCGGAAACCACAATTCAATTCAGAAACAAGATTAATTCTTACTTGAGCTGAGATTTTAAAGTTTTTATAAAGCCTGGTATGGCCAAAATTGTTTTTTTTAAAAAAAATTAAGTATGAGATCATTGTAGTCCCAGGCTGAATTTTTGCAGAAAGCTTTTAGAAATATTAATAAGTCAATGCAATTTCATATTATATTATTTTTTAAATAAAATTTGAAATTTTATATTTACAAGATTTAGACAATGCAGTATGACAAAT
Nbrimleyi_NewberryCr_N984 TAATTATATTTTACTCAAATTTTACAGTTGACTTTGCCATGAAAGTACTGTGGAAATCTGAAAAAGAAATAATCAAACTCCAGTTATGGGACATAGCAGGTAAGATATTTGTTATTCTACACCTTGAACTTAAAATTCTGGTTTTTAATGACCTGTCTAAAATAATACAAGAAAATTCAAATTTG-------------TTCGCAACATTTTTAAAATACGATGTGTTACTTCATTATAACACCTATAAAATGTATATTTCTTGCAGGTCAAGAAAGATTTACATGGATGACTCGCGTGTATTATCGAGATGCACAAGGCTGCATTGTAATGTTTGATCTAAATAAAAGAAGTACATTCCTAAGTGCCATGAAATGGAAAAAAGACGTCGATGCCAAATGTCACTTACCTGATGGTTCACTACTTCCCACAATTCTTCTCGGAAACAAGGTAAATTCTTATTTGGTTAATACAATTCGGAAACCCCAATTCAATTCAGAAACAAGATTAATTCTTAGTTGAGCTGAGATTTTAAAGTTTTTATAAAGCCTGGTATGGCCAAAATTGTTTTTTT--AAAAAAATTAAGTAAGAGCTCATTGTAGTCCCAGGCTGAATTTTTGCAGAAAGCTTTTAGAAATATTAATAAGTCAATGCAATTTTATATTATATTATTTTTTAAATAAAATTTTAAATTTAATATTTACAAGATTTAGACAATTAAATATGACAAAT
Nbrimleyi_RumblingBald_N241 --------------------------------------------------------------------------AAACTCCAGTTATGGGACATAGCAGGTAAGATATTTGTTATTCTACACCTTGAACTTAAAATTCTGGTTTGTAATGACCTGTCTAAAATAATACAAGAAAATTCAAATTTGTTGGGGTAACAGCTTCGCAACATTTTTAAAATACGATGTGTTACTTCATTATAACACCTATAAAATGTATATTTCTTGCAGGTCAAGAAAGATTTACATGGATGACTCGCGTGTATTATCGAGATGCACAAGGCTGCATTGTAATGTTTGATCTAAATAAAAGAAGTACATTCCTAAGTGCCATGAAATGGAAAAAAGACGTCGATGCCAAATGTCACTTACCTGATGGTTCACAACTTCCCACAATTCTTCTCGGAAACAAGGTAAATTCTTATTTGGTTAATACAATTCGGAAACCCCAATTCAATTCAGAAACAAGATTAATTCTTAGTTGAGCTGAGATTTTAAAGTTTTTATAAAGCCTGGTATGGCCAAAATTGTTTTTTT--AAAAAAATTAAGTATGAGCTCATTGTAGTCCCAGGCTGAATTTTTGCAGAAAGCTTTTAGAAATATTAATAAGTCAATG-------------------------------------------------------------------------------
Ncanei_Egypt_N958 ------------------------CAGTTGACTTTGCCATGAAAGTACTGTGGAAATCTGAAAAAGAAATAATCAAACTCCAGTTATGGGACATAGCAGGTAAGATATGTGTTATTCGACACCTTAAACTTAAAATTCTGGTCTTTAATGGCCTGTCTAAAATAATACAAGAAAATTCAAATTTGTTGGGGTAACATCTTCGCAACATTTTTAAAATACGATGTGTTACTTCAGTATAACACCTATAAAATGTATATTTCTTGCAGGTCAAGAAAGATTTACATGGATGACTCGCGTGTATTATCGAGATGCACAAGGCTGCATTGTAATGTTTGATCTAAATAAAAGAAGTACATTCCTAAGTGCCATGAAATGGAAAAAAGACGTCGATGCCAAATGTCACTTACCTGATGGTTCACAACTTCCCACAATTCTTCTCGGAAACAAAGTAAATTCTTATTTGGTTAATACAATTCGGAAACCACAATTCAATTCAGAAACAAGATTAATTCTTAGTTGAGCTGAGATTTTAAAGTTTTTAAAAAGCCTGGTATGGCCAAAATTGTTTTTTAT-----------------AGCTCATTGTAGTCCCAGGCTGAATTTTTGCAGAAAGCTTTTAGAAATATTAATAAGTCAATGCAATTTTATATTATATTATTTTTTAAATAAAATTTTAAATTTTATATTTACAAGATTTAGACAATGTTGTATGACAAAT
Ncarolinensis_Grandfather_N218 ---------------------------------------------------------------------------------------------------------------------------------------------------------------------------------------------------------------------------------TTACTTCATTATAACACCTATAAAACGTATATTTCATGCAGGTCAAGAAAGATTTACATGGATGACTCGCGTGTATTATCGAGATGCACAAGGCTGCATTGTAATGTTTGATCTAAATAAAAGAAGTACATTCCTAAGTGCCATGAAATGGAAAAAAGACGTCGATGCCAAATGTCACTTACCTGATGGTTCACAACTTCCCACAATTCTTCTCGGAAACAAGGTAAATTCTTATTTGGTTAATACAATTCGGAAACCAAAATTCAATTCAGAAACAAGATTAATTCTTAGTTGAGCTGAGATTTTAAAGTTTTTATAAAGCCTGGTATGGCCAAAATAGTTTTTTT-TAAAAAAATTAAGTATGAGCTCATTGTAGTCCCAGGCTGAATTTTTGCAGAAAGCTTTTAGAAATATTAATAAGTCAATGCAATTTCATATTATATTATTTTTTAAATATAA------------------------------AATTTT-----------
Ncarteri_English_N031 TA---ATATTTTATTCAATTTTTACAGTTGACTTTGCCATGAAAGTACTGTGGAAATCTGAAAAAGAAATAATCAAACTCCAGTTATGGGACATAGCAGGTAAGATATTTGTTATTCGACACCTTGAACTTACAATTCTGTTTTTTAATGGCCTGTCTAAAATAATACAAGAAAATTCAAATTCGTTGGGGTAACACCTTCGCAACATTTTTGAAATATGATGTA---CTTCATTATAACACCTATAAAACGTATATTTCATGCAGGTCAAGAAAGATTTACATGGATGACTCGTGTGTATTATCGAGATGCACAAGGCTGCATTGTAATGTTTGATCTAAATAAAAGAAGTACATTCCTAAGTGCCATGAAATGGAAAAAAGACGTCGATGCCAAATGTCACTTACCTGATGGTTCACAACTTCCCACAATTCTTCTCGGAAACAAGGTAAATTCTTATTTGGTTAATACAATTCGGAAACCACAATTCAATTCAGAAACAAGATTAATTCTTAGTTGAGCTGAGATTTTAGAGTTTTTATAAAGCCTGATATGGCCAAAATTGTTTTTTTTAAAATTATTTAAGTATGCGATCATTGTAGTCCCAGACTGAATTTTTGCAGAAAGCTTTTAGAAATATTAATAAGTCAATGCAATTTCATATTATATTATTTTTTAAATAAAATTTGAAATCTTATATTTACAAGATTTAGACAATGTTGTATGACAAAT
Ncarteri_LaurelCave_nearTYPE_N0296 TAATTACATTTTATTCAATTTTTAAAGTTGACTTTGCCATGAAAGTACTGTGGAAATCTGAAAAAGAAATAATCAAACTCCAGTTATGGGACATAGCAGGTAAGATATTTGTTATTCGACACCTTGAACTTACAATTCTGTTTTTTAATGGCCT-TCTAAAATAATACAAGAAAATTCAAATTCGTTGGGGTAACAGCTTCGCAACATTTTTGAAATATGAT-TGTCACTTCATTATAACACCTATAAAACGTATATTTCATGCAGGTCAAGAAAGATTTACATGGATGACTCGCGTGTATTATCGAGATGCACAAGGCTGCATTGTAATGTTTGATCTAAATAAAAGAAGTACATTCCTAAGTGCCATGAAATGGAAAAAAGACGTCGATGCCAAATGTCACTTACCTGATGGTTCACAACTTCCCACAATTCTTCTCGGAAACAAGGTAAATTCTTATTTGGTTAATACAATTCAGAAACCACAATTCAATTCAGAAACATGATTAATTCTTAGTTGAGCTGAGATTTTAAAGTTTTTATAAAGTCTGGTATGGCCAAAATTGTTTTTTTAAAAACAAATTAAGTATGAGATCATTGTAGTCCCAGGCTGAATTTTTGCAGAAAGCTTTTAGAAATATTAATAAGTCAATGCAATTTCATATTATATTATTTTTTAAATAAAATTTGAAATTTTATACTTACAAGATTTAGACAATGTTGTATGACAAAT
Ncarteri_PilotMtn_G2185 TAATTATATTTTATTCAATTTTTACAGTTGACTTTGCCATGAAAGTACTGTGGAAATCTGAAAAAGAAATAATCAAACTCCAGTTATGGGATATAGCAGGTAAGATATTTGTTATTCGACACCTTGAACTTACAATTCTGTTTTTTAATGGCCT-TCTAAAATAATACAAGAAAATTCAAATTCGTTGGGGTAACAGCTTCGCAACATTTTTGAAATATGAT-TGTTACTTCATTATAACACCTACAAAACGTATATTTCATGCAGGTCAAGAAAGATTTACATGGATGACTCGCGTGTATTATCGAGATGCACAAGGCTGCATTGTAATGTTTGATCTAAATAAAAGAAGTACATTCCTAAGTGCCATGAAATGGAAAAAAGACGTCGATGCCAAATGTCACTTACCTGATGGTTCACAACTTCCCACAATTCTTCTCGGAAACAAGGTAAATTCTTATTTGGTTAATACAATTCAGAAACCACAATTCAATTCAGAAACAAGATTAATTCTTAGTTGAGCTGAGATTTTAAAGTTTTTATAAAGTCTGGTATGGCCAAAATTGTTTTTTT-AAAACAAATTAAGTATGAGATCA--GTAGTCCCAGGCTGAATTTTTGCAGAAAGCTTTTAGAAATATTAATAAGTCAATGCAATTTCATATTATATTA-TTTTTAAATAACATTTGAAATTTTATATTTACAAGATTTAGACAATGTTGTATGACAAAT
Ncarteri_Pitchfork_N363 TAATTATATTTTATTCAATTTTTACAGTTGACTTTGCCATGAAAGTACTGTGGAAATCTGAAAAAGAAATAATCAAACTCCAGTTATGGGACATAGCAGGTAAGATATTTGTTATTCGACACCCTTAACTTGCAATTCTGTTTTTTAATGGCCT-TCAAAAATAATACAAGAAAATTCAAATTCGTTGGGGTAACAGCTTCGCAACATTTTTGAAATATGAT-TGTTACTTCATTATAACACCTATAAAACGTATATTTCATGCAGGTCAAGAAAGATTTACATGGATGACTCGCGTGTATTATCGAGATGCACAAGGCTGCATTGTAATGTTCGATCTAAATAAAAGAAGTACATTTTTAAGTGCCATGAAATGGAAAAAAGACGTCGATGCCAAATGTCACTTACCTGATGGTTCACAACTTCCCACAATTCTTCTCGGAAACAAGGTAAATTCTTATTTGGTTAATACAATTCAGAAACCACAATTCAATTCAGAAACAAGATTAATTCTTAGTTCAGCTGATATTTTAAAGTTTTTATAAAGTCTGGTATGGCCAAAATTGTTTTTTTTAAAACAAATTAAGTATGAGATCATTGTAGTCTGAGGCTGAATTTTTGCAGAAAGCTTTTAGAAATATTAATAAGTCAATGCAATTTCATATTATATTATTTTTTAAATAAAATTTGAAATTTTATATTTATAAGATTTAGACAATGTTGTATGATAAAT
Ncarteri_WeberCty_N1044 -----------------------------------------------------------GAAAAAGAAATAATCAAACTCCAGTTATGGGACATAGCAGGTAAGATATTTGTTATTCAACACCTTGAACTTACAATTCTGTTTTT-AATGGCCT-TCTAAAATAATACAAGAAAATTCAAATTCGTTGGGGTAACAGCTTCGCAACATTTTTGAAATATGAT-TGTTACTTCATTATAACACCTATAAAACGTATATTTCATGCAGGTCAAGAAAGATTTACATGGATGACTCGCGTGTATTATCGAGATGCACAAGGCTGCATTGTAATGTTTGATCTAAATAAAAGAAGTACATTCCTAAGTGCCATGAAATGGAAAAAAGACGTCGATGCCAAATGTCACTTAGCTGATGGTTCACAACTTCCCACAATTCTTCTCGGAAACAAGGTAAATTCTTATTTGGTTAATACAATTCAGAAAACACAATTCAATTCAGAAACAAGATTAATTCTTAGTTGAGCTGAGATTTAAAAGTTTTTATAAAGTCTGGTATGGCCAAAATTGTTTTTTTTTAAACAAATTAAGTATGAGATCATTGTAGTCCCAGGCTGAATTTTTGCAGAAAGCTTTTAAAAATATTAATAAGTCAATGCAATTTCATATTATATTATTTTTTAAATAAAATTTGAAATTTTATATTTACAAGATTTAGAAAATGTTGTAT-------
Ncarteri_div__RainbowCave_G2089 TAATTCTATTTTATTCCAATTTT--AGTTGACTTTGCCATGAAAGTACTGTGGAAATCCGAAAAAGAAATAATCAAACTCCAGTTATGGGACATAGCAGGTAAGATATTTGTTATTCGAGATCCT-AACTTAATATTCTGGTTTTTAATGCCCTGTCTAAAATAGTACAAGAAAATTC------GTTGTAGTAACAGCTTAGTTAGATTTTTGAAAAATGATGTCTTACTTCATTATAACACCTACAAAACGTATATTTCATGCAGGTCAAGAAAGATTTACATGGATGACTCGCGTGTATTATCGAGACGCACAAGGCTGCATTGTAATGTTTGATCTAAATAAAAGAAGTACATTCCTAAGTGCCATGAAATGGAAAAAAGACGTCGATGCCAAATGTCACTTACCTGATGGTTCACAACTTCCCACAATTCTTCTCGGAAACAAGGTAAATTT---------------------------------------------------------------AGCTGAGATTTTAAAGTTTTTATAAAGCCTGGTATGGCTAAAATTGTTT-----ACAAAAAAATAAGTATGAGGTCATTGTAGTCCCAAGCTGAATTTTTGAAGAAAGCTTTTAGAAATATTAATAAATCAAAGTAATTTTATATTATATTA-TTTTTAAATAAAATTTTCCATTTTATATTCGCAAGATTTAGACAATATTGTATGACAAAT
Ncherokee_BallhootScar_N193 TAATTATATTTTATTCAAATTTTACAGTTGACTTTGCCATGAAAGTACTGTGGAAATCTGAAAAAGAAATAATCAAACTCCAGTTATGGGACATAGCAGGTAAGATATTTGTTATTCGACACCTTGAACTTAAAATTCTGGTTTTTAATGGCCTGTCTAAAATAATAAAAGAAAATTCAAATTCGCTGGGGTAACAGCTTCGCAACATTTTTAAAATACGATGTGTTACTTCATTATAACACCTATAAAACGTATATTTCATGCAGGTCAAGAAAGATTTACATGGATGACTCGCGTGTATTATCGAGATGCACAAGGCTGCATTGTAATGTTTGATCTAAATAAAAGAAGTACATTCCTAAGTGCCATGAAATGGAAAAAAGACGTCGATGCCAAATGTCACTTACCTGATGGTTCACAACTTCCCACAATTCTTCTCGGAAACAAGGTAAATTCTTATTTGGTTAATACAATTCGGAAACCACAATTCAATTCAGAAACAAGATTAATTCTTAGTTGAGCTGAGATTTTTTAGTTTTTATAAAGCCTGGTGTGGCCAAAATAGTTTTTTT---AAAAAAATAAGTATGAGCTCATTGTAGTCCCAGGCTGAATTTTTACAGAAAGCTTTTAGAAATATTAATAAGTCAATGCAATTTCATATTATATTATTTTTTAAATAAAATTTTATAT-------TTACAAGATTTAGACAATGTTGTATGACAAAT
Ncherokee_BalsamMtn_N891 ----------------------------------------------------------------------------------------------------------------------------------------------------------------------------------------------------GCTTCGCAACATTTTTAAAATACGATGTGTTACTTCATTATAACACCTATAAAACGTATATTTCATGCAGGTCAAGAAAGATTTACATGGATGACTCGCGTGTATTATCGAGATGCACAAGGCTGCATTGTAATGTTTGATCTAAATAAAAGAAGTACATTCCTAAGTGCCATGAAATGGAAAAAAGACGTCGATGCCAAATGTCACTTACCTGATGGTTCACAACTTCCCACAATTCTTCTCGGAAACAAGGTAAATTCTTATTTGGTTGATACAATTCGAAAACCACAATTCAATTCAGAAACAAGATTAATTCTTAGTTGAGCTGAGATTTTAAAGTTTTTATAAAGCCTGGTATGGCCAAAATAGTTTTTTT-AAAAAAAATTAAGTATGAGCTCATTGTAGTCCCAGGCTGAATTTTTACAGAAAGTTTTTAGAAATATTAATTAGTCAATGCAATTTCATATTATATTA-TTTTTAAATAAAATTTTAAATTTTATATTTACAAGATTTAGACAATGTTGTATGACAAAT
Ncherokee_SIndianCrk_N681 -------------------------------------------------------------------------------------------------------------------------------------------------------------------------------------------------------------------------------------------------------------------CATGCAGGTCAAGAAAGATTTACATGGATGACTCGCGTGTATTATCGAGATGCACAAGGCTGCATTGTAATGTTTGATCTAAATAAAAGAAGTACATTCCTAAGTGCCATGAAATGGAAAAAAGACGTCGATGCCAAATGTCACTTACCTGATGGTTCACAACTTCCCACAATTCTTCTCGGAAACAAGGTAAATTCTTATTTGGTTAATACAATTCGGAAACCACAATTCAATTCAGAAAC---------------------------------------------------------------------------------------------------------------------------------------------------------------------------------------------------------------------------------------
Ncooperi_BeaverCrk_N1002 -----------------------------------------------------------------------------------------------------------------------------------------------------------TCTAAAATAATACAAGAAAATTCAAATTCGTTGGGGTAACAGCTTCGCAACATTTTTGAAATATGATGTGTTACTTCATTATAACACCTATAAAACGTATATTTCATGCAGGTCAAGAAAGATTTACATGGATGACTCGCGTGTATTATCGAGATGCACAAGGCTGCATTGTAATGTTTGATCTAAATAAAAGAAGTACATTCCTAAGTGCCATGAAATGGAAAAAAGACGTCGATGCCAAATGTCACTTACCTGATGGTTCACAACTTCCCACAATTCTTCTCGGAAACAAGGTAAATTCTTATTTGG----------------------------------------------------------------------------------------------------------------------------------------------------------------------------------------------------------------------------------------------------------------------------
Ncooperi_BrasstBald_N824 -----------------------------------------------------------------------------------TTATGGGACATAGCAGGTAAGATATTTGTTATTCGACACCTTGAACTTACAACTCTGTTTTTTAATGGCCGGTCTAAAATAATACAAGAAAATTCAAATTCGTTGGGGTAACAGCTTCGCAACATTTTTGAAATATGATGTGTTACTTCATTATAACACCTATAAAACGTATATTTCATGCAGGTCAAGAAAGATTTACATGGATGACTCGCGTGTATTATCGAGATGCACAAGGCTGCATTGTAATGTTTGATCTAAATAAAAGAAGTACATTCCTAAGTGCCATGAAATGGAAAAAAGACGTCGATGCCAAATGTCACTTACCTGATGGTTCACAACTTCCCACAATTCTTCTCGGAAACAAGGTAAATTCTTATTTGGTTAATGCAATTCGGAAACCACAATTCAATTCAGAAACAAGATTAATTCTTAGTTGAGCTGAGATTTTAAAGTTTTTATAAAGCCTGGTATGGCCAAAATTGTTTTTTTTAAAAATAATTAAGTATAAGATCATTGTAGTCCCAGGTTGAATTTTTGCAGAAAGCTTTTAGAAATATTAATAAGTCAATGCAATTTCATATTATATTATTTTTTAAATAAAATTTGAAATTTTATATTTACAAGATTTAGACAATGTTGTATGACAA--
Ncooperi_CheoahDam_N1122 TAATTATACTTTATTCAAATTTTACAGTTGACTTTGCCATGAAAGTACTGTGGAAATCTGAAAAAGAAATAATCAAACTCCAGTTATGGGACATAGCAGGTAAGATATTTGTTATTCGACACCTTGAACTTACAACTCTGTTTTTTAATGGCCGGTCTAAAATAATACAAGAAAATTCAAATTCGTTGGGGTAACAGCTTCGCAACATTTTTGAAATATGATGTGTTACTTCATTATAACACCTATAAAACGTATATTTCATGCAGGTCAAGAAAGATTTACATGGATGACTCGCGTGTATTATCGAGATGCACAAGGCTGCATTGTAATGTTTGATCTAAATAAAAGAAGTACATTCCTAAGTGCCATGAAATGGAAAAAAGATGTCGATGCCAAATGTCACTTACCTGATGGTTCACAACTTCCCACAATTCTTCTCGGAAACAAGGTAAATTCTTATTTGGTTAATGCAATTCGGAAACCACAATTCAATTCAGAAACAAGATTAATTCTTAGTTGAGCTGAGATTTTAAAGTTTTTATAAAGCCTGGTATGGCCAAAATTGTTTTTTTTAAAAAAAATTAAGTACGAGATCATTGTAGTCCCAGGTTGAATTTTTGCAGAAAGCTTTTAGAAATATTAATAAGTCAATGCAATTTCATATTATATTATTTTTTAAATAAAATTTGAAATTTTATATTTACAAGATTTAGACAATGTTGTATGACAAAT
Ncooperi_NantRiverGorge_N682 ---------------------------------------------------------------------------------AGTTATGGGACATAGCAGGTAAGATATTTGTTATTCGACACCTTGAACTTACAACTCTGTTTTTTAATGGCCGGTCTAAAATAATACAAGAAAATTCAAATTCGTTGGGGTAACAGCTTCGCAACATTTTTGAAATATGATGTGTTACTTCATTATAACACCTATAAAACGTATATTTCATGCAGGTCAAGAAAGATTTACATGGATGACTCGCGTGTATTATCGAGATGCACAAGGCTGCATTGTAATGTTTGATCTAAATAAAAGAAGTACATTCCTAAGTGCCATGAAATGGAAAAAAGACGTCGATGCCAAATGTCACTTACCTGATGGTTCACAACTTCCCACAATTCTTCTCGGAAACAAGGTAAATTCTTATTTGGTTAATGCAATTCGGAAACCACAATTCAATTCAGAAACAAGATTAATTCTTAGTTGAGCTGAGATTTTAAAGTTTTTATAAAGCCTGGTATGGCCAAAATTGTTTTTTTTAAAATAAATTAAGTATGAGATCATTGTAGTCCCAGGTTGAATTTTTGCAGAAAGCTTTTAGAAATATTAATAAGTCAATGCAATTTCATATTATATTATTTTTTAAATAAAATTTGAAATTTTATATTTACAAGATTTAGACAATGTTGTATGACAAAT
Ncooperi_RockCrRoad_N1160 ------------------------CAGTTGACTTTGCCATGAAAGTACTGTGGAAATCTGAAAAAGAAATAATCAAACTCCAGTTATGGGACATAGCAGGTAAGATATTTGTTATTCGACACCTTGAACTTACAACTCTGTTTTTTAATGGCCGGTCTAAAATAATACAAGAAAATTCAAATTCGTTGGGGTAACAGCTTCGCAACATTTTTGAAATATGATGTGTTACTTCATTATAACACCTATAAAACGTATATTTCATGCAGGTCAAGAAAGATTTACATGGATGACTCGCGTGTATTATCGAGATGCACAAGGCTGCATTGTAATGTTTGATCTAAATAAAAGAAGTACATTCCTAAGTGCCATGAAATGGAAAAAAGACGTCGATGCCAAATGTCACTTACCTGATGGTTCACAACTTCCCACAATTCTTCTCGGAAACAAGGTAAATTCTTATTTGGTTAATATAATTCGGAAACCACAATTCAATTCAGAAACAAGATTAATTCTTAGTTGAGCTGAGATTTTAAAGTTTTTATAAAGCCTGGTATGGCCAAAATTGTTTTTTTTAAAAAAAATTAAGTATGAGATCATTGTAGTCCCAGGTTGAATTTTTGCAGAAAGCTTTTAGAAATATTAATAAGTCAATGCAATTTCATATTATATTATTTTTTAAATAAAATTTGAAATTTCATATTTACAAGATTTAGACAATGTTGTATGACAAAT
Ncoylei_Apalachia_N1195 -----------------------------------------------CTGTGGAAATCTGAAAAAGAAATAATCAAACTCCAGTTATGGGACATAGCAGGTAAGATATTTGTTATTCGACACCTTGAACTTAAAATTCTGGTTTTTAATGGCATGTCTAAAATAATACAAGAAAATTCAAATTCGCTGGGGTAACAGCTTCGCAACATTTTTAAAATACGATGTGTTACTTCATTATAACACCTATAAAACATATATTTCATGCAGGTCAAGAAAGATTTACATGGATGACTCGCGTGTATTATCGAGATGCACAAGGCTGCATTGTAATGTTTGATCTAAATAAAAGAAGTACATTCCTAAGTGCCATGAAATGGAAAAAAGACGTCGATGCCAAATGTCACTTACCTGATGGTTCACAACTTCCCACAATTCTTCTCGGAAACAAGGTAAATTCTTATTTGGTTAATACAATTCGGAAAC----------------------------------------------------------------------------------------------------------------------------------------------------------------------------------------------------------------------------------------------------------
Ncoylei_DinkinCove_N1118 TAATTATATTTCATTCAAATTTTACAGTTGACTTTGCCATGAAAGTACTGTGGAAATCTGAAAAAGAAATAATCAAACTCCAGTTATGGGACATAGCAGGTAAGATATTTGTTATTCGACACCTTGAACTTAAAATTCTGGTTTTTAATGGCATGTCTAAAATAATACAAGAAAATTCAAATTCGCTGGGGTAACAGCTTCGCAACATTTTTAAAATACGATGTGTTACTTCATTATAACACCTATAAAACATATATTTCATGCAGGTCAAGAAAGATTTACATGGATGACTCGCGTGTATTATCGAGATGCACAAGGCTGCATTGTAATGTTTGATCTAAATAAAAGAAGTACATTCCTAAGTGCCATGAAATGGAAAAAAGACGTCGATGCCAAATGTCACTTACCTGATGGTTCACAACTTCCCACAATTCTTCTCGGAAACAAGGTAAATTCTTATTTGGTTAATACAATTCGGAAACCACAATTTAATTCTGAAACAAGATTAATTCTTAATTGAGCTGAGATTTTAAAGTTTTTATAAAGCCTGGTATGGCCAAAATAGTTTTTTT--AAAAAAATTAAGTATGAGCTCATTGTAGTCCCAGGCTGAATTTTTGCAGAAAGCTTTTAGAAATATTAATAAGTCAATGCAATTTCATAT--------------------------------------------------------------------
Ncoylei_TiptonCreek_N837 ---------------------------------------------------------------------TAATCAAACTCCAGTTATGGGACATAGCAGGTAAGATATTTGTTATTCGACACCTTGAACTTAAAATTCTGGTTTTTAATGGCATGTCTAAAATAATACAAGAAAATTCAAATTCGCTGGGGTAACAGCTTCGCAACATTTTTAAAATACGATGTGTTACTTCATTATAACACCTATAAAACATATATTTCATGCAGGTCAAGAAAGATTTACATGGATGACTCGCGTGTATTATCGAGATGCACAAGGCTGCATTGTAATGTTTGATCTAAATAAAAGAAGTACATTCCTAAGTGCCATGAAATGGAAAAAAGACGTCGATGCCAAATGTCACTTACCTGATGGTTCACAACTTCCCACAATTCTTCTCGGAAACAAGGTAAATTCTTATTTGGTTAATACAATTCGGAAACCACAATTTAATTCTGAAACAAGATTAATTCTTAATTGAGCTGAGATTTTAAAGTTTTTATAAAGCCTGGTATGGCCAAAATAGTTTTTTT-AAAAAAAATTAAGTATGAGCTCATTGTAGTCCCAGGCTGAATTTTTGCAGAAAGCTTTTAGAAATATTAATAAGTCAATGCAATTTCATATTATAT---------------------------------------------------------------
Ncressleri_AndersonSpringCave_G2075 -------------------------------------------------------------------------------------------------------------------------------------------------------------------------------------------------------------------------------------------------------------------------------------------------ACTCGCGTGTATTATCGAGATGCACAAGGCTGCATTGTAATGTTTGATCTAAATAAAAGAAGTACATTCCTAAGTGCCATGAAATGGAAAAAAGACGTCGATGCCAAATGTCATTTACCTGATGGTTCACAACTTCCCACAATTCTTCTCGGAAACAAGGTAAATTCTTATTTGGTTAATTCAATTCGGAAACCACAATTCTATTCGGAAACA--GTTAATTCATAGGTGAGCTGAGATTTTAAAGTTTCTATAAAGCCTGGTATGGCTAAAATTGTTC-----ACAAAAAATTAAGTATGAGCTCATTGTAGTCCCAAGCTGAATTTTTGCAGGAAGCTTTTAAA-------------------------------------------------------------------------------------------------
Ncressleri_PigeonCave_G2077 ---------------------------------------------------------------------------------------------------------------------------------------------------------------------------------------------------------------------------------TCACTTCATTATAACACCTATAAAACCTATATTTCATGCAGGTCAAGAAAGATTTACATGGATGACTCGCGTGTATTATCGAGATGCACAAGGCTGCATTGTAATGTTTGATCTAAATAAAAGAAGTACATTCCTAAGTGCCATGAAATGGAAAAAAGACGTCGATGCCAAATGTCATTTACCTGATGGTTCACAACTTCCCACAATTCTTCTCGGAAACAAGGTAAATTCTTATTTGGTTAATTCAATTCGGAAACCACAATTCTATTCGGAAACA--GTTAATTCATAGGTGAGCTGAGATTTTAAAGTTTCTATAAAGCCTGGTATGGCTAAAATTGTTC-----ACAAAAAATTAAGTATGAGCTCATTGTAGTCCCAAGCTGAATTTTTGCAGGAAGCTTTTAAAAATATTAATAAATCAATGCAATTTC------------------------------------------------------------------------
Ncrosbyi_MtMitchell_N210 TAATTATATTTTACTCAAATTTTACAGTTGACTTTGCCATGAAAGTACTGTGGAAATCTGAAAAAGAAATAATCAAACTCCAGTTATGGGACATAGCAGGTAAGATATTTGTTATTCGACACCTTGAACTTAAAATTCTGGTTTTTAATGGCCTGTCTAAAATAATACAAGAAAATTCAAATTTGTTGGGGTAACAGCTTCGCAACATTTTTAAAATACGATGTGTTACTTCATTATAACACCTATAAAATGTATATTTCTTGCAGGTCAAGAAAGATTTACATGGATGACTCGCGTGTATTATCGAGATGCACAAGGCTGCATTGTAATGTTTGATCTAAATAAAAGAAGTACATTCCTAAGTGCCATGAAATGGAAAAAAGACGTCGATGCCAAATGTCACTTACCTGATGGTTCACAACTTCCCACAATTCTTCTCGGAAACAAGGTAAATTCTTATTTGGTTAATACAATTCGGAAACCACAATTCAATTCAGAAACAAGATTAATTCTTAGTTGAGCTGAGATTTTAAAGTTTTTATAAAGCCTGGTATGGCCAAAATTGTTTTTTTT-----AAATTAAGTATGAGCTCATTGTAGTCCCAGGCTGAATTTTTGCAGAAAGCTTTTAGAAATATTAATAAGTCAATGCAATTTTATATTATATTATTTTTTAAATAAAATTTTAAATTTTATATTTACAAGATTTAGACAATGTTGTATGAC----
Ncrosbyi_PricesCrk_N1143 TAATTATATTTTACTCAAATTTTACAGTTGACTTTGCCATGAAAGTACTGTGGAAATCTGAAAAAGAAATAATCAAACTCCAGTTATGGGACATAGCAGGTAAGATATTTGTTATTCGACACCTTGAACTTAAAATTCTGGTTTTTAATGGCCTGTCTAAAATAATACAAGAAAATTCAAATTTGTTGGGGTAAAAGCTTCGCAACATTTTTAAAATACGATGTGTTACTTCATTATAACACCTATAAAATGTATATTTCTTGCAGGTCAAGAAAGATTTACATGGATGACTCGCGTGTATTATCGAGATGCACAAGGCTGCATTGTAATGTTTGATCTAAATAAAAGAAGTACATTCCTAAGTGCCATGAAATGGAAAAAAGACGTCGATGCCAAATGTCACTTACCTGATGGTTCACAACTTCCCACAATTCTTCTCGGAAACAAGGTAAATTCTTATTTGGTTAATACAATTCGGAAACCACAATTCAATTCAGAAACAAGATTAATTCTTAGTTGAGCTGAGATTTTAAAGTTTTTATAAAGCCTGGTATGGCCAAAATGGTTTTTTTT-----AAATTAAGTATGAGCTCATTGTAGTCCCAGGCTGAATTTTTGCAGAAAGCTTTTAGAAATATTAATAAGTCAATGCAATTTTATATTATATTATTT----------------------------------------------------------
Ncrosbyi_ShufordCrk_N1148 TAATTATATTTTACTCAAATTTTACAGTTGACTTTGCCATGAAAGTACTGTGGAAATCTGAAAAAGAAATAATCAAACTCCAGTTATGGGACATAGCAGGTAAGATATTTGTTATTCGACACCTTGAACTTAAAATTCTGGTTTTTAATGGCCTGTCTAAAATAATACAAGAAAATTCAAATTTGTTGGGGTAACAGCTTCGCAACATTTTTAAAATACGATGTGTTACTTCATTATAACACCTATAAAATGTATATTTCTTGCAGGTCAAGAAAGATTTACATGGATGACTCGCGTGTATTATCGAGATGCACAAGGCTGCATTGTAATGTTTGATCTAAATAAAAGAAGTACATTCCTAAGTGCCATGAAATGGAAAAAAGACGTCGATGCCAAATGTCACTTACCTGATGGTTCACAACTTCCCACAATTCTTCTCGGAAACAAGGTAAATTCTTATTTGGTTAATACAATTCGGAAACCACAATTCAATTCAGAAACAAGATTAATTCTTAGTTGAGCTGAGATTTTAAAGTTTTTATAAAGCCTGGTATGGCCAAAATTGTTTTTTTT-----AAATTAAGTATGAGCTCATTGTAGTCCCAGGCTGAATTTTTGCAGAAAGCTTTTAGAAATATTAATAAGTCAATGCAATTTTATATTATATTATTTTTTAAATAAAATTTTAAATTTTATATTTACAAGATTTAGACAATGTTGTATGACAAAT
Ndellingeri_BullpenBridge_N109 ---------------------------------------------------------------------------------AGTTATGGGACATAGCAGGTAAAATATTTGTTATTCGACACCTTGAACTTACAATTCTGTTTTTTAATGGCCTGTCTAAAATAATACAAGAAAATTCAAATTCGTTGGGGTAACAGCTTCGCAACATTTTTGAAATATGATGTGTTACTTCATTATAACACCTATAAAACGTATATTTCATGCAGGTCAAGAAAGATTTACATGGATGACTCGTGTGTATTATCGAGATGCACAAGGCTGCATTGTAATGTTTGATCTAAATAAAAGAAGTACATTCCTAAGTGCCATGAAATGGAAAAAAGACGTCGATGCCAAATGTCACTTACCTGATGGTTCACAACTTCCCACAATTCTTCTCGGAAACAAGGTAAATTCTTATTTGGTTAATACAATTCGGAAACCACAATTCAATTTAGAAACAAGATTAATTCTTAGTTGAGCTGAGATTTTAAAGTTTTTATAAAGCCTGGTATGGCCAAAATTGTTTTTTTTAAAAAAAATTAAGTATGAGATCATTGTAGTCCCAGGCTGAATTTTTGC---------------------------------------------------------------------------------------------------------------
Ndellingeri_WhitewFalls_N887 --------------------------------------------------------------------------------CAGTTATGGGACATAGCAGGTAAAATATTTGTTATTCGACACCTTGAACTTACAATTCTGTTTTTTAATGGCCTGTCTAAAATAATACAAGAAAATTCAAATTCGTTGGGGTAACAGCTTCGCAACATTTTTGAAATATGATGTGTTACTTCATTATAACACCTATAAAACGTATATTTCATGCAGGTCAAGAAAGATTTACATGGATGACTCGTGTGTATTATCGAGATGCACAAGGCTGCATTGTAATGTTTGATCTAAATAAAAGAAGTACATTCCTAAGTGCCATGAAATGGAAAAAAGACGTCGATGCCAAATGTCACTTACCTGATGGTTCACAACTTCCCACAATTCTTCTCGGAAACAAGGTAAATTCTTATTTGGTTAATCCAATTCGGAAACCACAATTCAATTTAGAAACAATATTAATTCTTAGTTGAGCTGAGATTTTAAAGTTTTTATAAAGCCTGGTATGGCCAAAATTGTTTTTTTTAAAAAAAATTAAGTATGAGATCATTGTAGTCCCAGGCTGAATTTTTGCAGAAAGCTTTTAGAAATATTAATAAGTCAATGCAATTTCATATTATATTATTTTTTAAATAAAATTTGAAATTT-------------------------------------
Ndilutus_GrassyCreek_N670 -----------------------------------------------------------------------------------------------------------------------------------------------------------------------------------------------------------------------------------------------------------------------------------GATTTACATGGATGACTCGCGTGTATTATCGAGATGCACAAGGCTGCATTGTAATGTTTGATCTAAATAAAAGAAGTACATTCCTAAGTGCCATGAAATGGAAAAAAGACGTCGATGCCAAATGTCACTTACCTGATGGTTCACAACTTCCCACAATTCTTCTCGGAAACAAGGTAAATTCTTATTTGGTTAATACAATTTGGAAACCACAATTCAATTCAGAAACAAGATTAATTCTTAGTTGAGCTGAGATTTTAAAGTTTTTATAAAGCCTGGTATGGCCAAAATTGTTTTTTTT---AAAAATTAAGTATGAGCTCATTGTAG----------------------------------------------------------------------------------------------------------------------------------
Ndilutus_StarveRockCave_G3174 -------------------------------------------------------------------------------------------CATAGCAGGTAAGATATTTGTTATTCGACACCTTGAACTTAAAATTCTGGTTTTTAATAGCCTGTCTAAAATAATACAAGAAAATTCAAATTCGCTGGGGTAACAGCTTCGCAGCATTTTTAAAATACGATGTGTTACTTCATTATAACACCTATAAAACGTATATTTCATGCAGGTCAAGAAAGATTTACATGGATGACTCGCGTGTATTATCGAGATGCACAAGGCTGCATTGTAATGTTTGATCTAAATAAAAGAAGTACATTCCTAAGTGCCATGAAATGGAAAAAAGACGTCGATGCCAAATGTCACTTACCTGATGGTTCACAACTTCCCACAATTCTTCTCGGAAACAAGGTAAATTCTTATTTGGTTAATACAATTTGGAAACCACAATTCAATTCAGAAACAAGATTAATTCTTAGTTGAGCTGAGATTTTAAAGTTTTTATAAAGCCTGGTATGGCCAAAATTGTTTTTTTT-TTAAAAATTAAGTATGAGCTCATTGTAGTCCCAGGCTGAATTCTTGCAGAAAGCTTTTAGAAATATTAAT--GTCAATGCAATTTCATATT-------------------------------------------------------------------
Nfridelli_LittlePigeon_N262 --------------------------------------------------------------------------AAACTCCAGTTATGGGACATAGCAGGTAAGATATTTGTTATTCGACACCTTGAACTTACAATTCTGTTTTTTAATGGCCTGTCTAAAATAATACAAGAAAATTCAAATTCGTTGGGGTAACAGCTTCACAACATTTTTGAAATATGATGTGTTACTTCATTATAACACCTATAAAACGTATATTTCATGCAGGTCAAGAAAGATTTACATGGATGACTCGCGTGTATTATCGAGATGCACAAGGCTGCATTGTAATGTTTGATCTAAATAAAAGAAGTACATTCCTAAGTGCCATGAAATGGAAAAAAGACGTTGATGCCAAATGTCACTTACCTGATGGTTCACAACTTCCCACAATTCTTCTCGGAAACAAGGTAAATTCTTATTTGGTTAATACAATTCGGAAACCACAATTCAATTCAGAAACAAGATTAATTCTTAGTTGAGCTGAGGTTTTAAAGTTTTTATAAAGCCTGGTATGGCCAAAATTGTTTGTTTTTTTTAAAATTAAGTTTGAGATCATTGTAGTCCCAGGCTGAATTTTTGCAGAAAGCTTTTAGAAATATTAATAAGTCAATGCAATTTCATATTATATTATTTTTTAAATAAAATTTGAAATTTTATATTTACAAGATTTAGACAATGTTGTATGACAAAT
Nfurtivus_HugdenBranch_G3175 TAATTATATTTTATTCAAATTTTACAGTTGACTTTGCCATGAAAGTACTGTGGAAATCTGAAAAAGAAATAATCAAACTCCAGTTATGGGACATAGCAGGTAAGATATTTGTTATTCGACACCTTGAACTTACAATTCTGTTTTTTAATGGCCTGTCTAAAATAATACAAGAAAATCCAAATTCGTTGGGGTAACAGCTTCGCAACATTTTTGAAATATGATG--TTACTTCATTATAACATCTATAAAACGTATATTTCATGCAGGTCAAGAAAGATTTACATGGATGACTCGCGTGTATTATCGAGATGCACAAGGCTAAATTGTAATGTTTGATCTAAATAAAAGAAGTACGTTCCTAAGTGCCATGAAATGGAAAAAAGACGTCGATGCCAAATGTCACTTACCTGATGGTTCCCAACTTCCCACAATTCTTCTCGGAAACAAGGTAAATTCTTATTTGGTTAATACAATTCGGAAACCACAATTCAATTCAGGAACAAGATTAATTCTTAGTTGAGCTGAGATTTTAAAGTTTTTATAAAGCCTGGTATGGCCAAAATTGTTTTTTTTAAAAAAATTTAAGTATGAGATCATTGTAGTCTCAGGCTGAATTTTTGCGGAAAGCTTTTAGAAATATTAATAAGTCAATGCAATTTTATATTATATTATTTTTTAAATAAAATTTGAAATTTTATATTTACAAGATTTAGACAATGTTGTATGACAAAT
Nfurtivus_RaccoonMtn_N1026 TAATTATATTTTATTCAAATTTTACAGTTGACTTTGCCATGAAAGTACTGTGGAAATCTGAAAAAGAAATAATCAAACTCCAGTTATGGGACATAGCAGGTAAGATATTTGTTATTCGACACCTTGAACTTACAATTCTGTTTTTTAATGGCCTGTCTAAAATAATACAAGAAAATCCAAATTCGTTGGGGTAACAGCTTCGCAACATTTTTGAAATATGATG--TTACTTCATTATAACATCTATAAAACGTATATTTCATGCAGGTCAAGAAAGATTTACATGGATGACTCGCGTGTATTATCGAGATGCACAAGGCTAAATTGTAATGTTTGATCTAAATAAAAGAAGTACGTTCCTAAGTGCCATGAAATGGAAAAAAGACGTCGATGCCAAATGTCACTTACCTGATGGTTCCCAACTTCCCACAATTCTTCTCGGAAACAAGGTAAATTCTTATTTGGTTAATACAATTCGGAAACCACAATTCAATTCAGGAACAAGATTAATTCTTAGTTGAGCTGAGATTTTAAAGTTTTTATAAAGCCTGGTATGGCCAAAATTGTTTTTTTTAAAAAAAATTAAGTATGAGATCATTGTAGTCTCAGGCTGAATTTTTGCGGAAAGCTTTTAGAAATATTAATAAGTCAATGCAATTTTATATTATATTATTTTTTAAATAAAATTTGAAATTTTATATTTACAAGATTTAGACAATGTTGTATGACAAAT
Ngeorgia_Sittons_N073 -----------------------------------------------------------------------------------------------------------------------------------------CTGTTTTTTAATGGCCTGTCTAAAATAATACAAGAAAATTCAAATTCGTTGGGGTAACAGCTTCGCAACATTTTTGAAATATGATGTGTTACTTCATTATAACACCTATAAAAAGTATATTTCATGCAGGTCAAGAAAGATTTACATGGATGACTCGCGTGTATTATCGAGATGCACAAGGCTGCATTGTAATGTTTGATCTAAATAAAAGAAGTACATTCCTAAGTGCCATGAAATGGAAAAAAGACGTCGATGCCAAATGTCACTTACGTGATGGTTCACAACTTCCCACAATTCTTCTCGGAAACAAGGTAAATTCTTATTTGGTTAATACAATTCGGAAACTACAATTCAATTCAGAAACAAGATTAATTCTTAGTTGAGCTGAGATTTTAAAGTTTTTATAAAGCCTGGTATGGCCAAAATTGTTTTTTTTAAAAAAAAATTAGTACGAGATCATTGTAGTCCCAGGCTGAATTTTTGCAGAAAGCTTTTAGAAATATTAATAAGTCA----------------------------------------------------------------------------------
Ngertschi_CedarCreek_N351 ------------------------------------------------------AATCTGAAAAAGAAATAATCAAACTCCAGTTATGGGACATAGCAGGTAAGATATGTGTTATTCGACACCTTGAACTTAAAATTCTGGTCCTTAATGGCCCGTCTAAAATAATACAAGAAAATTCAAATTTGTTGGGGTAACAGCTTCGCAACATTTTCAAAATACGATGTGTTACTTCAGTATAACACCTATAAAATGCATATTTCTTGCAGGTCAAGAAAGATTTACATGGATGACTCGCGTGTATTATCGAGATGCACAAGGCTGCGTTGTAATGTTTGATCTAAATAAAAGAAGTACATTCCTAAGTGCCATGAAATGGAAAAAAGACGTCGATGCCAAATGTCACTTACCTGATGGTTCACAACTTCCCACAATTCTTCTCGGAAACAAGGTAAATTCTTATTTGGTTAATACAATTCGGAAACCACAATTCAATTCAGAAACAAGATTAATTCTT------GCTGAGATTTTAAAGTTTTTATAAAGCCTGGTATGGCCAAAATTGTTTTTTAT-----------------AGCTCATTGTAGTCCCAGGCTGAATTTTTGCAGAAAGCTTTTAGAAATATTAATAAGTCAATGCAATTTTATATTATATTATTTTTTAAATAAAATTTTAAA----------------------------------------
Ngertschi_FrenchBroad_N968 ----------------------------------------------------------------------------------------------------------------------------------------------------------------AATAATACAAGAAAATTCAAATTTGTTGGGGTAACAGCTTCGCAACATTTTCAAAATACGATGTGTTACTTCAGTATAACACCTATAAAATGCATATTTCTTGCAGGTCAAGAAAGATTTACATGGATGACTCGCGTGTATTATCGAGATGCACAAGGCTGCGTTGTAATGTTTGATCTAAATAAAAGAAGTACATTCCTAAGTGCCATGAAATGGAAAAAAGACGTCGATGCCAAATGTCACTTACCTGATGGTTCACAACTTCCCACAATTCTTCTCGGAAACAAGGTAAATTCTTATTTGGTTAATACAATTCGGAAACCACAATTCAATTCAGAAACAAGATTAATTCTT------GCTGAGATTTTAAAGTTTTTATAAAGCCTGGTATGGCCAAAATTGTTTTTTAT-----------------AGCTCATTGTAGTCCCAGGCTGAATTTTTGCAGAAAGCTTTTAGAAATATTAATAAGTCAATGCAATTTTATATTATATTATTTTTTAAATAAAATTTTAAATTTTATATTTACAAGATTTAGACAATGT------------
Ngertschi_HickoryNutGap_N810 ----------------------------------------------------------------------------------------------------------------------------------------------------------------------------------------------------------------TTTTAAAATACGATGTGTTACTTCAGTATAACACCTATAAAATGCATATTTCTTGCAGGTCAAGAAAGATTTACATGGATGACTCGCGTGTATTATCGAGATGCACAAGGCTGCGTTGTAATGTTTGATCTAAATAAAAGAAGTACATTCCTAAGTGCCATGAAATGGAAAAAAGACGTCGATGCCAAATGTCACTTACCTGATGGTTCACAACTTCCCACAATTCTTCTCGGAAACAAGGTAAATTCTTATTTGGTTAATACAATTCGGAAACCACAATTCAATTCAGAAACAAGATTAATTCTT------GCTGAGATTTTAAAGTTTTTATAAAGCCTGGTATGGCCAAAAT-------------------------------------------------------------------------------------------------------------------------------------------------------------------------
Nholsingeri_BrumleyCrk_N916 TAATTATATTTTATTCAAATTTTACAGTTGACTTTGCCATGAAAGTACTGTGGAAATCTGAAAAAGAAATAATCAAACTCCAGTTATGGGACATAGCAGGTAAGATATTTGTTATTCGACACCTTGAACTTAAAATTCTGGTTTTTAATGGCCTGTCTAAAATAATACAAGAAAATTCAAATTTGCTGGGGTAACAGCTTCGCAACATTTTTAAAATACGATGTGTTACTTCATTATAACACCTATAAAACGTATATTTCATGCAGGTCAAGAAAGATTTACATGGATGACTCGCGTGTATTATCGAGATGCACAAGGCTGCATTGTAATGTTTGATCTAAATAAAAGAAGTACATTCCTAAGTGCCATGAAATGGAAAAAAGACGTCGATGCCAAATGTCACTTACCTGATGGTTCACAACTTCCCACAATTCTTCTCGGAAACAAGGTAAATTCTTATTTGGTTAATACAATTCGGAAACCAAAATTCAATTCAGAAACAAGATTAATTCTTAGTTGAGCTGAGATTTTAAAGTTTTTATAAAGCCTGGTATGGCCAAAATAGTTTTTT--AAAAAAAATTAAGTATGAGCTCATTGTAGTCCCATGCTGAATTTTTGCAGAAAGCTTTTAGAAATATTAATAAGTCAATGCAATTTCATATTGTATTATTTTTTAAATAAAATTTTAAATTTTATATTTACAAGATTTAGACAATGTTGTATGACAAAT
Nholsingeri_PondCave_N541 TAATTATATTTTATTCAAATTTTACAGTTGACTTTGCCATGAAAGTACTGTGGAAATCTGAAAAAGAAATAATCAAACTCCAGTTATGGGACATAGCAGGTAAGATATTTGTTATTCGACACCTTGAACTTAAAATTCTGGTTTTTAATGGCCTGTCTAAAATAATACAAGAAAATTCAAATTTGCTGGGGTAACAGCTTCGCAACATTTTTAAAATACGATGTGTTACTTCATTATAACACCTATAAAACGTATATTTCATGCAGGTCAAGAAAGATTTACATGGATGACTCGCGTGTATTATCGAGATGCACAAGGCTGCATTGTAATGTTTGATCTAAATAAAAGAAGTACATTCCTAAGTGCCATGAAATGGAAAAAAGACGTCGATGCCAAATGTCACTTACCTGATGGTTCACAACTTCCCACAATTCTTCTCGGAAACAAGGTAAATTCTTATTTGGTTAATACAATTCGGAAACCAAAATTCAATTCAGAAACAAGATTAATTCTTAGTTGAGCTGAGATTTTAAAGTTTTTATAAAGCCTGGTATGGCCAAAATAGTTTTTT--AAAAAAAATTAAGTATGAGCTCATTGTAGTCCCATGCTGAATTTTTGCAGAAAGCTTTTAGAAATATTAATAAGTCAATGCAATTTCATATTGTATTATTTTTTAAATAAAATTTTAAATTTTATATTTACAAGATTTAGACAATGT------------
Njonesi_CaveSpringCave_N390 TAATTATATTTTATTCAAATTTTACAGTTGACTTTGCCATGAAAGTACTGTGGAAATCTGAAAAAGAAATAATCAAACTCCAGTTATGGGACATAGCAGGTAAGATATTTGTTATTCGACACCTTGAACTTACAATTCTGTTTTTTAATGGCCTGTCTAAAATAATACAAGAAAATTCAAATTCGTTGGGGTAACAGCTTCGCAACATTTTTGAAATATGATGTGTTACTTCATTATAACACCTATAAAACGTATATTTCATGCAGGTCAAGAAAGATTTACATGGATGACTCGTGTGTATTATCGAGATGCACAAGGCTGCATTGTAATGTTTGATCTAAATAAAAGAAGTACTTTCCTAAGTGCCATGAAATGGAAAAAAGACGTCGATGCCAAATGTCACTTACCTGATGGTTCACAACTTCCCACAATTCTTCTCGGAAACAAGGTAAATTCTTATTTGGTTAATACAATTCGGAAACCACAATTCAATTCAGAAACAAGATTAATTCTTAGTTGAGCTGAGATTTTAAAGTTTTTATAAAGCCTGGTATGGCCAAAATTGTTTTTTTTTAAAAAAATTAAGTATGAGATCATTGTAGTCCCAGGCTGAATTTTTGCAGAAAGCTTTTAGAAATATTAATAAGTCAATGCAATTTCATATTATATTATTTTTTAAATAAAATTTGAAATTTTATATTTACAAGATTTAGACAATGCTGTATGACAAAT
Nlowderi_ChestnutBranch_N731 TAATTATATTTTATTCAAATTTTACAGTTGACTTTGCCATGAAAGTACTGTGGAAATCTGAAAAAGAAATAATCAAACTCCAGTTATGGGATATAGCAGGTAAGATATTTGTTATTCGACACCTTGAACTTAAAATTCTGGTTTTTAATGGCCTGTCTAAAATAATACAAGAAAATTCAAATTCGCTGGGGTAACAGCTTCGCAACATTTTTAAAATACGATGTGTTACTTCATTATAACACCTATAAAACGTATATTTCATGCAGGTCAAGAAAGATTTACATGGATGACTCGCGTGTATTATCGAGATGCACAAGGCTGCATTGTAATGTTTGATCTAAATAAAAGAAGTACATTCCTAAGTGCCATGAAATGGAAAAAAGACGTCGATGCCAAATGTCACTTACCTGATGGTTCACAACTTCCCACAATTCTTCTCGGAAACAAGGTAAATTCTTATTTGGTTAATACAATTTGGAAACCACAATTCAATTCAGAAACAAAATTAATTCTTAGTTGAGCTGAAATTTTAAAGTTTTTATAAAGCCTGGTATGGCCAAAATAGTTTTTTT-AAAAAAAATTAAGTATGAGCTTATTGTAGTCCCAGGCTGAATTTTTGCAAAAAACTTTCAGAAATATTAATAAGTCAATGCAATTTCATATTATATTATTTTTTAAATAAAATTTTAAAT-------TTACAAGATTTAGACAATGTTGTATGACAAAT
Nlowderi_upperFiresCreek_N820 ----------------------------------------------------------------------------------------------------------------------------TGAACTTAAAATTCTGGTTTTTAATGGCCTGTCTAAAATAATACAAGAAAATTCAAATTCGCTGGGGTAACAGCTTCGCAACATTTTTAAAATACGATGTGTTACTTCATTATAACACCTATAAAACGTATATTTCATGCAGGTCAAGAAAGATTTACATGGATGACTCGCGTGTATTATCGAGATGCACAAGGCTGCATTGTAATGTTTGATCTAAATAAAAGAAGTACATTCCTAAGTGCCATGAAATGGAAAAAAGACGTCGATGCCAAATGTCACTTACCTGATGGTTCACAACTTCCCACAATTCTTCTCGGAAACAAGGTAAATTCTTATTTGGTTAATACAATTTGGAAACCACAATTCAATTCAGAAACAAAATTAATTCTTAGTTGAGCTGAAATTTTAAAGTTTTTATAAAGCCTGGTATGGCCAAAATAGTTTTTTT-AAAAAAAATTAAGTATGAGCTTATTGTAGTCCCAGGCTGAATTTTTGCAAAAAGCTTTTAGAAATATTAATAAGTCAATGCAATTTCATATTATATTATTTTTTAAATAAAATTTTAAAT-------TTACAAGATTTAGACAATGTTGTATGACAAAT
Nlula_BeeRockCave_G2091 ---------------------------------------------------------------------------------------------------------------------------------------------------------------------------------------------------------------------------------------CATTATAACACCTATAAAACGTATATTTCATGCAGGTCAAGAAAGATTTACATGGATGACTCGCGTGTATTATCGAGATGCACAAGGCTGCATTGTAATGTTTGACCTAAATAAAAGAAGTACATTCCTAAGTGCCATGAAATGGAAAAAAGACGTCGATGCCAAATGTCACTTACCTGATGGTTCACAACTTCCCACAATTCTTCTCGGAAACAAGGTAAATTCTTATTTGGTTAATACAATTCGGAAGCCACAATTCAATTCAGAAACAAGATTAATTCTTAGTTGAGCTGAGATTTTAAAGTTTTTATAAAGTCTGGTATGGCC------------------------------------------------------------------------------------------------------------------------------------------------------------------------------
Nlula_LulaFallsCave_G2084 ------------------------------------------------------------------------------------------------------------------------------------------------------------------------------------------------AACAGCTTCGCAACATTTTTGAAATATGATGTGTTACTTCATTATAACACCTATAAAACGTATATTTCATGCAGGTCAAGAAAGGTTTACATGGATGACTCGCGTGTATTATCGAGATGCACAAGGCTGCATTGTAATGTTTGACCTAAATAAAAGAAGTACATTCCTAAGTGCCATGAAATGGAAAAAAGACGTCGATGCCAAATGTCACTTACCTGATGGTTCACAACTTCCCACAATTCTTCTCGGAAACAAGGTAAATTCTTATTTGGTTAATACAATTCGGAAGCCACAATTCAATTCAGAAACAAGATTAATTCTTAGTTGAGCTGAGATTTTAAAGTTTTTATAAAGTCTGGTATGGCCAAAATTGTTTTTTTTAAAAAAAATTAAGTATGAGATCATTGTAGTCCCAGGCTGAATTTTTGCAGAAAGCTTTTAGACATATTAATAAGTCAATGCAATTTCATATTATAATATTTTTTAAATAAAATTTGAGATTTTATATTTACAAGATTTAGACAATGTTGTATGACAAAT
Nmimus_NealsSink_N329 TAATTATATTTTATTCAAATTTTACAGTTGACTTTGCCATGAAAGTACTGTGGAAATCTGAAAAAGAAATAATCAAACTCCAGTTATGGGACATAGCAGGTAAGATATTTGTTATTCGACACCTTGAACTTAAAATTCTGGTTTTTAATGGCCTGTCTAAAATAATACAAGAAAATTCAAATTCGCTATGGTAACAGCTTCGCAACATTTTTAAAATACGATGTGTTACTTCATTATAA--CCTATAAAACGTATATTTCATGCAGGACAAGAAAGATTTACATGGATGACTCGCGTGTATTATCGAGATGCACAAGGCTGCATTGTAATGTTTGATCTAAATAAAAGAAGTACATTCCTAAGTGCCATGAAATGGAAAAAAGACGTCGATGCCAAATGTCACTTACCTGATGGTTCACAACTTCCCACAATTCTTCTCGGAAACAAGGTAAATTCTTATTTGGTTAATACAATTCGGAAACCAAAATTCAATTCAGAAACAAGATTAATTCTTAGTTGAGCTGAGATTTTAAAGTTTTTATAAAGCCTGGTATGGCCAAAATAGTTTTTTTAAAAAAAAATTAAGTATGAGCTCATTGTAGTCCCAGGCTGAATTTTTGCAGAAAGCTTTTAGAAATATTAATAAGTCAATGCAATTTCATATTATATAATTTTTTAAATAAAATTTTATATTTTATATTTACAAGATTTAGACAATGTTGTATGACAAAT
Nmimus_Straleys_N625 TAATTATATTTTATTCAAATTTTACAGTTGACTTTGCCATGAAAGTACTGTGGAAATCTGAAAAAGAAATAATCAAACTCCAGTTATGGGACATAGCAGGTAAGATATTTGTTATTCGACACCTTGAACTTAAAATTCTGGTTTTTAATGGCCTGTCTAAAATAATACAAGAAAATTCAAATTCGCTGGGGTAACAGCTTCGCAACATTTTTAAAATACGATGTGTTACTTCATTATAA--CCTATAAAACGTATATTTCATGCAGGTCAAGAAAGATTTACATGGATGACTCGCGTGTATTATCGAGATGCACAAGGCTGCATTGTAATGTTTGATCTAAATAAAAGAAGTACATTCCTAAGTGCCATGAAATGGAAAAAAGACGTCGATGCCAAATGTCACTTACCTGATGGTTCACAACTTCCCACAATTCTTCTCGGAAACAAGGTAAATTCTTATTTGGTTAATACAATTCGGAAACCAAAATTCAATTCAGAAACAAGATTAATTCTTAGTTGAGCTGAGATTTTAAAGTTTTTATAAAGCCTGGTATGGCCAAAATAGTTTTTTT--AAAAAAATTAAGTATGAGCTCATTGTAGTCCCAGGCTGAATTTTTGCAGAAAGCTTTTAGAAATATTAATAAGTCAATGCAATTTCATATTATATTATTTTTT-------------------------------------------------------
Nnasicus_CaneyFork_N171 -----------------------------------------------------------------GAAATAATCAAACTCCAGTTATGGGACATAGCAGGTAAGATATTTGTTATTCGACACCTGGAACTTAAAATTCTGGTTTTTAATGGCCTGTCTAAAATAATACAAGAAAATTCAAATTTGTTGGGGTAACAGCTTCGCAACATTTTTAAAATACGATGTGTTACTTCATTATAACACCTATAAAATGTATATTTCTTGCAGGTCAAGAAAGATTTACATGGATGACTCGCGTGTATTATCGAGATGCACAAGGCTGCATTGTAATGTTTGATCTAAATAAAAGAAGTACATTCCTAAGTGCCATGAAATGGAAAAAAGACGTCGATGCCAAATGTCACTTACCTGATGGTTCACAACTTCCCACAATTCTTCTCGGAAACAAGGTAAATTCTTATTTGGTTAATACAATTCGGAAACCACAATTCAATTCAGAAACACGATTAATTCTTAGTTGAGCTGAGATTTTAAAGTTTGTATAAAGCCTGGTATGGCCAAAATTGTTTTTTT--AAAAAAATTATGTATGAGCTCATTGTAGTCCCGGGCTGAATTTTTGCAGAAAGCTTTTAGAAATATTAATAAGTCAATGCAATTTTATATTATATTATTTTTTAAATAAAATTT--------------------------------------------
Nnasicus_ConnosteeFalls_N696 ------------------ATTTTACAGTTGACTTTGCCATGAAAGTACTGTGGAAATCTGAAAAAGAAATAATCAAACTCCAGTTATGGGACATAGCAGGTAAGATATTTGTTATTCGACACCTGGAACTTAAAATTCTGGTTTTTAATGGCCTGTCTAAAATAATACAAGAAAATTCAAATTTGTTGGGGTAACAGCTTCGCAACATTTTTAAAATACGATGTGTTACTTCATTATAACACCTATAAAATGTATATTTCTTGCAGGTCAAGAAAGATTTACATGGATGACTCGCGTGTATTATCGAGATGCACAAGGCTGCATTGTAATGTTTGATCTAAATAAAAGAAGTACATTCCTAAGTGCCATGAAATGGAAAAAAGACGTCGATGCCAAATGTCACTTACCTGATGGTTCACAACTTCCCACAATTCTTCTCGGAAACAAGGTAAATTCTTATTTGGTTAATACAATTCGGAAACCACAATTCAATTCAGAAACAAGATTAATTCTTAGTTGAGCTGAGATTTTAAAGTTTTTATAAAGCCTGGTATGGCCAAAATTATTTTTTT--AAAAAAATTAAGTATGAGCTCATTGTAGTCCCAGGCTGAATTTTTGCAGAAAGCTTTTAGAAATATTAATAAATCAATGCAAT---------------------------------------------------------------------------
Nnasicus_CoweeTrain_N189 -------------------------AGTTGACTTTGCCATGAAAGTACTGTGGAAATCTGAAAAAGAAATAATCAAACTCCAGTTATGGGACATAGCAGGTAAGATATTTGTTATTCGACACCTGGAACTTAAAATTCTGGTTTTTAATGGCCTGTCTAAAATAATACAAGAAAATTCAAATTTGTTGGGGTAACAGCTTCGCAACATTTTTAAAATACGATGTGTTATTTCATTATAACACCTATAAAATGTATATTTCTTGCAGGTCAAGAAAGATTTACATGGATGACTCGCGTGTATTATCGAGATGCACAAGGCTGCATTGTAATGTTTGATCTAAATAAAAGAAGTACATTCCTAAGTGCCATGAAATGGAAAAAAGACGTCGATGCCAAATGTCACTTACCTGATGGTTCACAACTTCCCACAATTCTTCTCGGAAACAAGGTAAATTCTTATTTGGTTAATACAATTCGGAAACCACAATTCAATTCAGAAACAAGATTAATTCTTAGTTGAGCTGAGATTTTAAAGTTTTTATAAAGCCTGGTATGGCCAAAATTGTTTTTTT--AAAAAAATTATGTATGAGCTCATTGTAGTCCCGGGCTGAATTTTTGCAGAAAGCTTTTAGAAATATTAATAAGTCAATGCAATTTTA-----------------------------------------------------------------------
Npaynei_Grindstaff_N646 ----------------AAATTTTACAGTTGACTTTGCCATGAAAGTACTGTGGAAATCTGAAAAAGAAATAATCAAACTCCAGTTATGGGACATAGCAGGTAAGATATTTGTTATTCGACACCTTGAACTTAAAATTCTGGTTTTTAATGGCCTGTCTAAAATAATGCAAGAAAATTCAAATTCGCTGGGGTAACAGCTTCGCAACATTTTTAAAATACGATGTGTTACTTCATTATAACACCTATAAAACGTATATTTCATGCAGGTCAAGAAAGATTTACATGGATGACTCGCGTGTATTATCGAGATGCACAAGGCTGCATTGTAATGTTTGATCTAAATAAAAGAAGTACATTCCTAAGTGCCATGAAATGGAAAAAAGACGTCGATGCCAAATGTCACTTACCTGATGGTTCACAACTTCCCACAATTCTTCTCGGAAACAAGGTAAATTCTTATTTGGTTAATACAATTTGGAAACCACAATTCAATTCAGAAACAAGATTAATTCTTAGTTGAGCTGAGATTTTAAAGTTTTTATAAAGCCTGGTATGGCCAAAATTGTTTTTTTTAAAAAAAATTAAGTATGAGCTCATTGTAGTCCCAGGCTGAATTCTTGCAGAAAGCTTTTAGAAATATTAAT--GTCAATGCAATTTCATATTATATTATTTTTT-------------------------------------------------------
Npaynei_NorrisDamCave_N348 TAATTATATTTTATTCAAATTTTACAGTTGACTTTGCCATGAAAGTACTGTGGAAATCTGAAAAAGAAATAATCAAACTCCAGTTATGGGACATAGCAGGTAAGATATTTGTTATTCGACACCTTGAACTTAAAATTCTGGTTTTTAATGGCATGTCTAAAATTATACAAGAAAATTCAAATTCGCTGGGGTAACAGCTTCGAAACATTTTTAAAATACGATGTGTTACTTCATTATAACACCTATAAAACGTATATTTCATGCAGGTCAAGAAAGATTTACATGGATGACTCGCGTGTATTATCGAGATGCACAAGGCTGCATTGTAATGTTTGATCTAAATAAAAGAAGTACATTCCTAAGTGCCATGAAATGGAAAAAAGACGTCGATGCCAAATGTCACTTACCTGATGGTTCACAACTTCCCACAATTCTTCTCGGAAACAAGGTAAATTCTTATTTGGTTAATACAATTTGGAAACCACAATTCAATTCAGAAACAAGATTAATTCTTAGTTGAGCTGAGATTTTAAAGTTTTTATAAAGCCTGGTATGGCCAAAATTGTTTTTTTTAAAAAAAATTAAGTATGAGCTCATTGTAGTCCCAGGCTGAATTCTTGCAGAAAGCTTTTAGAAATATTAAT--GTCAATGCAATTTCATATTATATTATTTTTTTAATAAAATTTTAAATTTTACATTTACAAGATTTAGACAACGTTGTAGGACAAAT
Npaynei_UnakaMtns_N943 ------------------------------------------------TGTGGAAATCTGAAAAAGAAATAATCAAACTCCAGTTATGGGACATAGCAGGTAAGATATTTGTTATTCGATACCTTGAACTTAAAATTCTGGTTTTTAATGGCCTGTCTAAAATAATACAAGAAAATTCAAATTCGCTGGGGTAACAGCTTCGAAACATTTTTAAAATACGATGTATTACTTCATTATAACACCTATAAAACGTATATTTCATGCAGGTCAAGAAAGATTTACATGGATGACTCGCGTGTATTATCGAGATGCACAAGGCTGCATTGTAATGTTTGATCTAAATAAAAGAAGTACATTCCTAAGTGCCATGAAATGGAAAAAAGACGTCGATGCCAAATGTCACTTACCTGATGGTTCACAACTTCCCACAATTCTTCTCGGAAACAAGGTAAATTCTTATTTGGTTAATACAATTTGGAAACCACAATTCAATTCAGAAACAAGATTAATTCTTAGTTGAGCTGAGATTTTAAAGTTTTTATAAAGCCCGGTATGGCCAATTTTTTTTTTTT-AAAAAAGGCTAAGTATGAGCTCATTGTAGTCCCAGGCTGAATTCTTGCAGAAAGCTTTTAGAAATATTAAT--GTCAATGCAATTTCATATTATATTATTTTTTTAATAAAATTTTAAATTTTATATTTACAAGATTTAGACAACGTTGTAGGACAAAT
Npecki_HaskellSims_G3697 TAATTTTATTTCATTCAAATTTTACAGTTGACTTTGCCATGAAAGTACTGTGGAAATCCGAAAAAGAAATAATCAAACTCCAGTTATGGGACATAGCAGGTAAGCTATTTGTTATTCGAGATCCTGAACTTAACATTCTGTTTCTTAATGGTCTGTCTAAAATAACACTAGAAAATTTTAATTCATCCTGGTAACAGCTTGGCAACATTTTTGAAATATGATGTGTTACTTCATTATAGCGCCTATAAAACTTATATTCCATGCAGGTCAAGAAAGATTTACATGGATGACTCGCGTGTATTATCGAGATGCACAAGGCTGCATCGTAATGTTTGATCTAAATAAAAGAAGTACATTCCTTAGTGCCATGAAATGGAAAAAAGACGTTGATGCCAAATGTCACTTACCTGATGGTTCACAACTTCCCACAATTCTTCTCGGAAACAAGGTAAATTCTTATTTGGTTAATACAATTCGGAAACCACAATTCAATTCGGAAACAAGGTCCATTCTTATTTAGTT--------------------------------------------------------------------AATTCAATTCGGAAACAAAGTCCATTCTT-----------------ATTTAGTTAATTCAAGGAAACAAGAAAAATTCTTATTTGGTTAATACAATTCGGAAACCCCAATTCA----ATTCGGAAATTCTTATTTAGTTAAT
Npecki_HurricaneMazeCave_G2100 TAGTTTTATTTCATTCAAATTTTACAGTTGACTTTGCCATGAAAGTACTGTGGAAATCCGAAAAAGAAATAATCAAACTCCAGTTATGGGACATAGCAGGTAAGATATTTGTTATTCGAGATCCTGAACTTAACATTCTGTTTCTTAATGGTCTGTCTAAAATAATACTAGAAAATTTTAATTCATCCTGGTAACAGCTTGGCAACATTTTTGAAATATGATGTGTTACTTCATTATAGCACCTATAAAACTTATATTCCATGCAGGTCAAGAAAGATTTACATGGATGACTCGCGTGTATTATCGAGATGCACAAGGCTGCATCGTAATGTTTGATCTAAATAAAAGAAGTACATTCCTAAGTGCCATGAAATGGAAAAAAGACGTTGATGCCAAATGTCACTTACCTGATGGTTCACAACTTCCCACAATTCTTCTCGGAAACAAGGTAAATTCTTGTTTGGTTAATACAATTCGGAAACCACAATTCAATTCGGAAACAAGGTCCATTCTTATTTAGTTTTCAATTCGGAAA---------------------CAAGAATTTTTTTTATTTAATCCAATTAAACCACAATTCAATTCGGAAACAAGGTCCATTCTT-----------------ATTTAGTTAATTCAAGGAAACAAGAAATTTTTTTATTTGGTTAATCCAATTCGGAAACCACAATTCA----ATTCGGAAATTCTTATTTAGTTAAT
Npecki_Monteagle_N062 TAATTTTATTTTATTCAAATTTTACAGTTGACTTTGCCATGAAAGTACTGTGGAAATCCGAAAAAGAAATAATCAAACTCCAGTTATGGGACATAGCAGGTAAGATATTTGTTATTCGAGATCCTGAACTTAACATTCTGTTTCTTAGTGGTCTGTCTAAAATAATACTAGAAAATTTTAATTCATCCTGGTAACAGCTTGGCAACCTTTTTGAAATATGATGTGTTACTTCATTATAGCACCTATAAAACTTATATTCCATGCAGGTCAAGAAAGATTTACATGGATGACTCGCGTGTATTATCGAGATGCACAAGGCTGCATCGTAATGTTTGATCTAAATAAAAGAAGTACATTCCTAAGTGCCATGAAATGGAAAAAAGACGTTGATGCCAAATGTCACTTACCTGATGGTTCACAACTTCCCACAATTCTTCTCGGAAACAAGGTAAATTCTTATTTGGTTAATACAATTCGGAAACCACAATTCAATTCGGAAACAAGGTTCATTCTTATTTAGTT--------------------------------------------------------------------------------------------------------------------------AATTCAAGGAAACAAGAAAAAATCTTATTTGGTTAATCCAATTCGGAAACCACAATTCT----ATTCGGAAATTCTTATTTGGTTAAT
Nperlakyi_SChimneys_N1079 -----------------------------------------------------------------------------------------------------AAGATATTTGTTATTCGACACCTTGAACTTACAATTCTGTTTTTTAATGGCCTGTCTAAAATAATACAAGAAAATTCAAATTCGTTGGGGTAACAGCTTCGCAACATTTTTGAAATATGATGTGTTACTTCATTATAACACCTATAAAACGTATATTTCATGCAGGTCAAGAAAGATTTACATGGATGACTCGCGTGTATTATCGAGATGCACAAGGCTGCATTGTAATGTTTGATCTAAATAAAAGAAGTACATTCCTAAGTGCCATGAAATGGAAAAAAGACGTCGATGCCAAATGTCACTTACCTGATGGTTCACAACTTCCCACAATTCTTCTCGGAAACAAGGTAAATTCTTATTTGGTTAATACAATTCGGAAACCACAATTCAATTCAGAAACAAGATTAATTCTTAGTTGAGCTGAGTTTTTAAAGTTTTTATAAAGCCTGGTATGGCCAAAATTGTTTTTTTTAAAAAAAATTAAGTATGAGATCATTGTAGTCCCAGGCTGAATTTTTGCAGAAAGCTTTTAGAAATATTAATAAGTCAATGCAATTTCATATTATATTATTTTTTAAATAAAATTTGAAATTTTATATTTACAAGATTTAGACAATGTTGTATGACAAAT
Nperlakyi_SChimneys_N1080 TAATTATATTTTATTCAAATTTTACAGTTGACTTTGCCATGAAAGTACTGTGGAAATCTGAAAAAGAAATAATCAAACTCCAGTTATGGGACATAGCAGGTAAGATATTTGTTATTCGACACCTTGAACTTACAATTCTGTTTTTTAATGGCCTGTCTAAAATAATACAAGAAAATTCAAATTCGTTGGGGTAACAGCTTCGCAACATTTTTGAAATATGATGTGTTACTTCATTATAACACCTATAAAACGTATATTTCATGCAGGTCAAGAAAGATTTACATGGATGACTCGCGTGTATTATCGAGATGCACAAGGCTGCATTGTAATGTTTGATCTAAATAAAAGAAGTACATTCCTAAGTGCCATGAAATGGAAAAAAGACGTCGATGCCAAATGTCACTTACCTGATGGTTCACAACTTCCCACAATTCTTCTCGGAAACAAGGTAAATTCTTATTTGGTTAATACAATTCGGAAACCACAATTCAATTCAGAAACAAGATTAATTCTTAGTTGAGCTGAGTTTTTAAAGTTTTTATAAAGCCTGGTATGGCCAAAATTGTTTTTTTTAAAAAAAATTAAGTATGAGATCATTGTAGTCCCAGGCTGAATTTTTGCAGAAAGCTTTTAGAAATATTAATAAGTCAATGCAATTTCATATTATATT--------------------------------------------------------------
Nreclusus_Clingmans_N252 TAATTATACTTTATTCAAATTTTACAGTTGACTTTGCCATGAAAGTACTGTGGAAATCTGAAAAAGAAATAATCAAACTCCAGTTATGGGACATAGCAGGTAAGATATTTGTTATTCGACACCTTGAACTTACAACTCTGTTTTTTAATGGCCGGTCTAAAATAATACAAGAAAATTCAAATTCGTTGGGGTAACAGCTTCGCAACATTTTTGAAATATGATGTGTTACTTCATTATAACACCTATAAAAAGTATATTTCATGCAGGTCAAGAAAGATTTACATGGATGACTCGCGTGTATTATCGAGATGCACAAGGCTGCATTGTAATGTTTGATCTAAATAAAAGAAGTACATTCCTAAGTGCCATGAAATGGAAAAAAGACGTCGATGCCAAATGTCACTTATCTGATGGTTCACAACTTCCCACAATTCTTCTCGGAAACAAGGTAAATTCTTATTTGGTTAATACAATTCGGAAACCACAATTCAATTCAGAAACAAGATT-ATTCTTAGTTGAGCTGAGATTTTAAAGTTTTTATAAAGCCTGGTATGGCCAAAATTGTTTTTTTTAAAAAAAATTAAGTATGAGATCATTGTAGTCCCAGGTTGAATTTTTGCAGAAAGCTTTTACAAATATTAATAAGTCAATGCAATTTCATATTATATTATTTTTTAAATAAAATTTGAAATTTTATATTTACAAGATTTAGACAATGTTGTATGACAAAT
Nreclusus_Newfound_N259 -----------------------------------------------------------------------------------------------------------------------------------------------------------------------------------------------------------------TTTGAAATATG---TGTTACTTCATTATAACACCTATAAAACGTATATTTCATACAGGTCAAGAAAGATTTACATGGATGACTCGCGTGTATTATCGAGATGCACAAGGCTGCATTGTAATGTTTGATCTAAATAAAAGAAGTACATTCCTAAGTGCCATGAAATGGAAAAAAGACGTCGATGCCAAATGTCACTTACCTGATGGTTCACAACTTCCCACAATTCTTCTCGGAAACAAGGTAAATTCTTATTTGGTTAATACAATTCGGAAACCACAATTCAATTCAGAAACAAGATTAATTATTAGTTGAGCTGAGATTTTAAAGTTTTTATAAAGCCTGGTATAGCCAAAATTGTTTTTTTTAAAAAAAATTAAGTATGAAAACATTGTAGTCCCAGGTTGAATTTTTGCAGAAAGCTTTTAGAAATATTAATAAGTCAATGCAATTTCATATTATATTATTTTTTAAATAAAATTTGAAATTTTATATTTACAAGATTTAGACAATGTTGTATGACAAAT
Nreclusus_Noland_N1051 TAATTATACTTTATTCAAATTTTACAGTTGACTTTGCCATGAAAGTACTGTGGAAATCTGAAAAAGAAATAATCAAACTCCAGTTATGGGACATAGCAGGTAAGATATTTGTTATTCGACACCTTGAACTTACAACTCTGTTTTTTAATGGCCGGTCTAAAATAATACAAGAAAATTCAAATTACTTGGGGTAACAGCTTCGCAACATTTTTGAAATATGATGTGTTACTTCATTATAACACCTATAAAACGTATATTTCATGCAGGTCAAGAAAGATTTACATGGATGACTCGCGTGTATTATCGAGATGCACAAGGCTGCATTGTAATGTTTGATCTAAATAAAAGAAGTACATTCCTAAGTGCCATGAAATGGAAAAAAGACGTCGATGCCAAATGTCACTTATCTGATGGTTCACAACTTCCCACAATTCTTCTCGGAAACAAGGTAAATTCTTATTTGGTTAATACAATTCGGAAACCACAATTCAATTCAGAAACAAGATT-ATTCTTAGTTGAGCTGAGATTTTAAAGTTTTTATAAAGCCTGGTATGGCCAAAATTGTTTTTTTTAAAAATAATTAAGTATGAGATCATTGTAGTCCCAGGTTGAATTTTTGCAGAAAGCTTTTACAAATATTAATAAGTCAATGCAATTTCATATTATATTATTTTTTAAATAAAATTTGAAATTTTATATTTACAAGATTTAGACAATGTTGTATGACAAAT
Nreclusus_Smokemont_N1020 TAATTATACTTTATTCAAATTTTACAGTTGACTTTGCCATGAAAGTACTGTGGAAATCTGAAAAAGAAATAATCAAACTCCAGTTATGGGACATAGCAGGTAAGATATTTGTTATTCGACACCTTGAACTTACAACTCTGTTTTTTAATGGCCGGTCTAAAATAATACAAGAAAATTCAAATTCGTTGGGGTAACAGCTTCGCAACATTTTTGAAATATGATGTGTTACTTCATTATAACACCTATAAAACGTATATTTCATGCAGGTCAAGAAAGATTTACATGGATGACTCGCGTGTATTATCGAGATGCACAAGGCTGCATTGTAATGTTTGATCTAAATAAAAGAAGTACATTCCTAAGTGCCATGAAATGGAAAAAAGACGTCGATGCCAAATGTCACTTACCTGATGGTTCACAACTTCCCACAATTCTTCTCGGAAACAAGGTAAATTCTTATTTGGTTAATATAATTCGGAAACCACAATTCAATTCAGAAACAAGATTAATTCTTAGTTGAGCTGAGATTTTAAAGTTTTTATAAAGCCTGGTATGGCCAAAATTGTTTTTTTTAAAAAAAATTAAGTATGAGATCATTGTAGTTCCAGGTTGAATTTTTGCAGAAAGCTTTTAGAAATATTAATAAGTCAATGCAATTTCATATTATATTATTTTTTAAATAAAATTTGAAATTTTATATTTACAAGATTTAGACAATGTTGTATGACAAAT
Nroanensis_IngramBranch_N926 TAATTATATTTTATTCAAATTTTACAGTTGACTTTGCCATGAAAGTACTGTGGAAATCTGAAAAAGAAATAATCAAACTCCAGTTATGGGACATAGCAGGTAAGATATTTGTTATTCGACACCTTGAACTTAAAATTCTGGTTTTTAATGGCCTGTCTAAAATAATGCAAGAAAATTCAAATTCGCTGGGGTAACAGCTTCGCAACATTTTTAAAATACGATGTGTTACTTCATTATAACACCTATAAAACGTATATTTCATGCAGGTCAAGAAAGATTTACATGGATGACTCGCGTGTATTATCGAGATGCACAAGGCTGCATTGTAATGTTTGATCTAAATAAAAGAAGTACATTCCTAAGTGCCATGAAATGGAAAAAAGACGTCGATGCCAAATGTCACTTACCTGATGGTTCACAACTTCCCACAATTCTTCTCGGAAACAAGGTAAATTCTTATTTGGTTAATACAATTTGGAAACCACAATTCAATTCAGAAACAAGATTAATTCTTAGTTGAGCTGAGATTTTAAAGTTTTTATAAAGCCTGGTATGGCCAAAATTGTTTTTTTTTAAAAAAATTAAGTATGAGCTCATTGTAGTCCCAGGCTGAATTCTTGCAGAAAGCTTTTAGAAATATTAAT--GTCAATGCAATTTCATATTATATTATTTTTTTAATAAAATTTTAAATTTTACATTCACAAGATTTAGACAATGTTGTAGGACAAAT
Nroanensis_N_CarversGap_N928 TAATTATATTTTATTCAAATTTTACAGTTGACTTTGCCATGAAAGTACTGTGGAAATCTGAAAAAGAAATAATCAAACTCCAGTTATGGGACATAGCAGGTAAGATATTTGTTATTCGACACCTTGAACTTAAAATTCTGGTTTTTAATGGCCTGTCTAAAATAATACAAGAAAATTCAAATTCGCTGGGGTAACAGCTTCGAAACATTTTTAAAATACGATGTGTTACTTCATTATAACACCTATAAAACGTATATTTCATGCAGGTCAAGAAAGATTTACATGGATGACTCGCGTGTATTATCGAGATGCACAAGGCTGCATTGTAATGTTTGATCTAAATAAAAGAAGTACATTCCTAAGTGCCATGAAATGGAAAAAAGACGTCGATGCCAAATGTCACTTACCTGATGGTTCACAACTTCCCACAATTCTTCTCGGAAACAAGGTAAATTCTTATTTGATTAATACAATTTGGAAACCACAATTCAATTCAGAAACAAGATTAATTCTTAGTTGAGCTGAGATTTTAAAGTTTTTATAAAGCCTGGTATGGCCAAAATTGTTTTTTTTAAAAATAATTAAGTATGAGCTCATTGTAGTCCCAGGCTGAATTCTTGCAGAAAGCTTTTAGAAATATTAAT--GTCAATGCAATTTCATATTATATTATTTTTTTAATAAAATTTTAAATTTTACATTTACAAGATTTAGACAACGTTGTAGGACAAAT
Nroanensis_RoanHighBluff_N762 ---------------------------------------------------------------------------------------------------------------------------------------------TTTTTAATGGCCTGTCTAAAATAATGCAAGAAAATTCAAATTCGCTGGGGTAACAGCTTCGCAACATTTTTAAAATACGATGTGTTACTTCATTATAACACCTATAAAACGTATATTTCATGCAGGTCAAGAAAGATTTACATGGATGACTCGCGTGTATTATCGAGATGCACAAGGCTGCATTGTAATGTTTGATCTAAATAAAAGAAGTACATTCCTAAGTGCCATGAAATGGAAAAAAGACGTCGATGCCAAATGTCACTTACCTGATGGTTCACAACTTCCCACAATTCTTCTCGGAAACAAGGTAAATTCTTATTTGGTTAATACAATTTGGAAACCACAATTCAATTCAGAAACAAGATTAATTCTTAGTTGAGCTGAGATTTTAAAGTTTTTATAAAGCCTGGTATGGCCAAAATTGTTTTTTTTAAAAAAAATTAAGTATGAGCTCATTGTAGTCCCAGGCTGAATTCTTGCAGAAAGCTTTTAGAAATATTAAT--GTCAATGCAATTTCATATTATATTATTTTTTTAATAAAATTTTAAATTTTAC----------------------------------
Nsheari_BaldRiver_N1168 TAATTATATTTTATTTAAATTTTACAGTTGACTTTGCCATGAAAGTACTGTGGAAATCTGAAAAAGAAATAATCAAACTCCAGTTATGGGACATAGCAGGTAAGATATTTGTTATTCGACACCTTGAACTT------CTGTTTTTTAATGGCCTGTCTAAAATAATACAAGAAAATTCAAATTCGTTGGGGAAACAGCTTCGCAACATTTTTGAAATATGATGTGTTACTTCATTATAACACCTATAAAACGTATATTTCATGCAGGTCAAGAAAGATTTACATGGATGACTCGCGTGTATTATCGAGATGCACAAGGCTGCATTGTAATGTTTGATCTAAATAAAAGAAGTACATTCCTAAGTGCCATGAAATGGAAAAAAGACGTCGATGCCAAATGTCACTTACCTGATGGTTCACAACTTCCCACAATTCTTCTCGGAAACAAGGTAAATTCTTATTTAGTTAATACAATTCGGAAACCACAATTCAATTCAGAAACAAGATTAATTCTTAGTTGAGCTGAGATTTTAAAGTTTTTATAAAGCCTGGTATGGCCAAAATTGTTTTTTTTAAAAAAAATTAAGTATGAGATCATTGTAGTCCCAGGCCGAATTTTTGCAGAAAGTTTTTAGAAATATTAATAAGTCAATGCAATTTCACATTATATTATTTTTTAAATAAAATTTAAAATTTTATATTTACAAGATTTA--------------------
Nsheari_Cohutta_N826 TAATTATATTTTATTTAAATTTTACAGTTGACTTTGCCATGAAAGTACTGTGGAAATCTGAAAAAGAAATAATCAAACTCCAGTTATGGGACATAGCAGGTAAGATATTTGTTATTCGACACCTTGAACTTACAATTCTGTTTTTTAATGGCCTGTCTAAAATAATACAAGAAAATTCAAATTCGTTGGGGAAACAGCTTCGCCACATTTTTGAAATATGATGTGTTACTTCATTATAACACCTATAAAACGTATATTTCATGCAGGTCAAGAAAGATTTACATGGATGACTCGCGTGTATTATCGAGATGCACAAGGCTGCATTGTAATGTTTGATCTAAATAAAAGAAGTACATTCCTAAGTGCCATGAAATGGAAAAAAGACGTCGATGCCAAATGTCACTTACCTGATGGTTCACAACTTCCCACAATTCTTCTCGGAAACAAGGTAAATTCTTATTTAGTTAATACAATTCGGAAACCACAATTCAATTCAGAAACAAGATTAATTCTTAGTTGAGCTGAGATTTTAAAGTTTTTATAAAGGCTGGTATGGCCAAAATTGTTTTTTTTAAAAAAAATTAAGTATGAGATCATTGTAGTCCCAGGCCGAATTTTTGCAGAAAGTTTTTAGAAATATTAATAAGTCAATGCAATTTCACATTATATTATTTTTTAAATAAAATTTAAAATTTTATATTTACAAGATTTAGACAATGTTGTATGACAAAT
Nsheari_JoyceKilmer_N092 TAATTATATTTTATTCAAATTTTACAGTTGACTTTGCCATGAAAGTACTGTGGAAATCTGAAAAAGAAATAATCAAACTCCAGTTATGGGACATAGCAGGTAAGATATTTGTTATTCGACACCTTGAACTTACAATTCTGTTTTTTAATGGCCTGTCTAAAATAATACAAGAAAATTCAAATTCGTTGGGGAAACAGCTTCGCAACATTTTTGAAATATGATGTGTTACTTCATAAAAACACCTATAAAACGTATATTTCATGCAGGTCAAGAAAGATTTACATGGATGACTCGCGTGTATTATCGAGATGCACAAGGCTGCATTGTAATGTTTGATCTAAATAAAAGAAGTACATTCCTAAGTGCAATGAAATGGAAAAAAGACGTCGATGCCAAATGTCACTTACCTGATGGTTCACAACTTCCCACAATTCTTCTCGGAAACAAGGTAAATTCTTATTTAGTTAATACAATTCGGAAACCACAATTCAATTCAGAAACAAGATTAGTTCTTAGTTGAGCTGAGATTTTAAAGTTTTTATAAAGCCTGGTATGGCCAAAATTGTTTGTTTTAAAAAAAATTAAGTATGAGATCATTGTAGTCCCAGGCCGCATTTTTGCAGAAAGTTTTTAGAAATATTAATAAGTCAATGCAATTTCACATTATATTATTTTTTAAATAAAATTTAAAATTTTATATTTACAAGATTTAGACAATGTTGTATGACAAAT
Nsilvanus_Elijay_N395 TAATTATATTTTATTCAAATTTTACAGTTGACTTTGCCATGAAAGTACTGTGGAAATCAGAAAAAGAAATAATCAAACTCCAGTTATGGGACATAGCAGGTAAGATATTTGTTATTCGACACCTTGAACTTAAAATTCTGGTTTTTAATGGCCTGTCTAAAATAATACAAGAAAATTCAAATTCGCTGGGGTAACAGCTTCGCAACATTTTTAAAATATGATGTGTTACTTCATTATAACACCTATAAAACGTATATTTCATGCAGGTCAAGAAAGATTTACATGGATGACTCGCGTGTATTATCGAGATGCACAAGGCTGCATTGTAATGTTTGATCTAAATAAAAGAAGTACATTCCTAAGTGCCATGAAATGGAAAAAAGACGTCGATGCCAAATGTCACTTACCTGATGGTTCACAACTTCCCACAATTCTTCTCGGAAACAAGGTAAATTCTTATTTGGTTAATACAATTCGGAAACCACAATTCAATTCAGAAACAAGATTAATTCTTAGTTGAG-TGAGATTTTAAAGTTTTTATAAAGCCTGGTATGGCCAAAATAGTTTTTTTTAAAAAAAATTAAGTATGAGCTCATTGTAGTCCCAGGCTGAATTTTTGCAGAAAGCTTTTAGAAATATTAATAAGTCAATGCAATTTCATATTATATTATTTTTTAAATAAAATTTTAAA----------------------------------------
Nsilvanus_GermanyCove_N1017 TAATTATATTTTATTCAAATTTTACAGTTGACTTTGCCATGAAAGTATTGTGGAAATCTGAAAAAGAAATAATCAAACTCCAGTTATGGGACATAGCAGGTAAGATATTTGTTATTCGACACCTTGAACTTAAAATTCTGGTTTTTAATGGCCTGTCTAAAATAATACAAGAAAATTCAAATTCGCTGGGGTAACAGCTTCGCAACATTTTTAAAATACGATGTGTTACTTCATTATAACACCTATAAAACGTATATTTCATGCAGGTCAAGAAAGATTTACATGGATGACTCGCGTGTATTATCGAGATGCACAAGGCTGCATTGTAATGTTTGATCTAAATAAAAGAAGTACATTCCTAAGTGCCATGAAATGGAAAAAAGACGTCGATGCCAAATGTCACTTACCTGATGGTTCACAACTTCCCACAATTCTTCTCGGAAACAAGGTAAATTCTTATTTGGTTAATACAATTCGGAAACCACAATTCAATTCAGAAACAAGATTAATTCTTAGTTGAG-TGAGATTTTAAAGTTTTTATAAAGCCTGGTATGGCCAAAATAGTTTTTTTTAAAAAAAATTAAGTATGAGCTCATTGTAGTCCCAGGCTGAATTTTTGCAGAAAGCTTTTAGAAATATTAATAAGTCAATGCAATTTCATATTATATTATTTTTTAAATAAAATTTTATAT-------TTACAAGATTTAGACAATGTCGCATGACAAAT
Nsilvanus_HeboMtn_N1029 TAATTATATTTTATTCAAATTTTACAGTTGACTTTGCCATGAAAGTACTGTGGAAATCTGAAAAAGAAATAATCAAACTCCAGTTATGGGACATAGCAGGTAAGATATTTGTTATTCGACACCTTGAACTTAAAATTCTGGTTTTTAATGGCCTGTCTAAAATAATACAAGAAAATTCAAATTAGCTGGGGTAACAACTTCGCAACATTTTTAAAATATGATGCGTTACTTCATTATAACACCTATAAAACGTATATTTCATGCAGGTCAAGAAAGATTTACATGGATGACTCGCGTGTATTATCGAGATGCACAAGGCTGCATTGTAATGTTTGATCTAAATAAAAGAAGTACATTCCTAAGTGCCATGAAATGGAAAAAAGACGTCGATGCCAAATGTCACTTACCTGATGGTTCACAACTTCCCACAATTCTTCTCGGAAACAAGGTAAATTCTTATTTGGTTAATACAATTCGGAAACCACAATTCAATTCAGAAACAAGATTAATTCTTAGTTGAG-TGAGATTTTAAAGTTTTTACAAAGCCTGGTATGGCCAAAATAGTTTTTTTT-AAAAAAATTAAGTATGAGCTCATTGTAGTCCCAGGCTGAATTTTTGCAGAAAGCTTTTAGAAATATTAATAAGTCAATGCAATTTCATATTATATTATTTTTTAAATAAAATTTTATAT-------TTACAAGATTTAGACAATGTTGCATGACAAAT
Nstupkai_BlowholeWOS_N285 ---------------------------------------------TACTGTGGAAATCTGAAAAAGAAATAATCAAACTCCAGTTATGGGACATAGCAGGTAAGATATTTGTTATTCGACACCTTGAACTTACAACTCTGTTTTTTAATGGCCGGTCTAAAATAATACAAGAAAATTCAAATTCGTTGGGGTAACAGCTTCGCAACATTTTTGAAATATGATGTGTTACTTCATTATAACACCTATAAAACGTATATTTCATGCAGGTCAAGAAAGATTTACATGGATGACTCGCGTGTATTATCGAGATGCACAAGGCTGCATTGTAATGTTTGATCTAAATAAAAGAAGTACATTCCTAAGTGCCATGAAATGGAAAAAAGACGTCGATGCCAAATGTCACTTACCTGATGGTTCACAACTTCCCACAATTCTTCTCGGAAACAAGGTAAATTCTTATTTGGTTAATATAATTCGGAAACCACAATTCAATTCAGAAACAAGATTAATTCTTAGTTGAGCTGAGATTTTAAAGTTTTTATAAAGCCTGATATGGCCAAAATTGTTTTTTTTAAAATAAATTAAGTATGAGATCATTGTAGTCCCAGGTTGAGTTTTTGCAGAAAGCTTTTAGAAATATTAATAAGTCAATGCAATTTCATATTATATTATTTTTTAAATAAAATTTGAAATTTTATATTTACAAGATTTA--------------------
Nstupkai_Blowing_N356 TAATTATACTTTATTCAAATTTTACAGTTGACTTTGCCATGAAAGTACTGTGGAAATCTGAAAAAGAAATAATCAAACTCCAGTTATGGGACATAGCAGGTAAGATATTTGTTATTCGACACCTTGAACTTACAACTCTGTTTTTTAATGGCCGGTCTAAAATAATACAAGAAAATTCAAATTCGTTGGGGTAACAGCTTCGCAACATTTTTGAAATATGATGTGTTACTTCATTATAACACCTATAAAACGTATATTTCATGCAGGTCAAGAAAGATTTACATGGATGACTCGCGTGTATTATCGAGATGCACAAGGCTGCATTGTAATGTTTGATCTAAATAAAAGAAGTACATTCCTAAGTGCCATGAAATGGAAAAAAGACGTCGATGCCAAATGTCACTTACCTGATGGTTCACAACTTCCCACAATTCTTCTCGGAAACAAGGTAAATTCTTATTTGGTTAATATAATTCGGAAACCACAATTCAATTCAGAAACAAGATTAATTCTTAGTTGAGCTGAGATTTTAAAGTTTTTATAAAGCCTGATATGGCCAAAATTGTTTTTTTTAAAAAAAATTAAGTATGAGATCATTGTAGTCCCAGGTTGAGTTTTTGCAGAAAGCTTTTAGAAATATTAATAAGTCAATGCAATTTCATATTATATTATTTTTTAAATAAAATTTGAAATTTTATATTTACAAGATTTAGACAATGT------------
Nstupkai_LittleRiver_N293 TAATTATACTTTATTCAAATTTTACAGTTGACTTTGCCATGAAAGTACTGTGGAAATCTGAAAAAGAAATAATCAAACTCCAGTTATGGGACATAGCAGGTAAGATATTTGTTATTCGACACCTTGAACTTACAACTCTGTTTTTTAATGGCCGGTCTAAAATAATACAAGAAAATTCAAATTCGTTGGGGTAACAGCTTCGCAACATTTTTGAAATATGATGTGTTACTTCATTATAACACCTATAAAACGTATATTTCATGCAGGTCAAGAAAGATTTACATGGATGACTCGCGTGTATTATCGAGATGCACAAGGCTGCATTGTAATGTTTGATCTAAATAAAAGAAGTACATTCCTAAGTGCCATGAAATGGAAAAAAGACGTCGATGCCAAATGTCACTTACCTGATGGTTCACAACTTCCCACAATTCTTCTCGGAAACAAGGTAAATTCTTATTTGGTTAATATAATTCGGAAACCACAATTCAATTCAGAAACAAGATTAATTCTTAGTTGAGCTGAGATTTTAAAGTTTTTATAAAGCCTGATATGGCCAAAATTGTTTTTTTTAAAAAAAATTAAGTATGAGATCATTGTAGTCCCAGGTTGAGTTTTTGCAGAAAGCTTTTAGAAATATTAATAAGTCAATGCAATTTCATATTATATTATTTTTTAAATAAAATTTGAAATTTTATATTTACAAGATTTAGACAATGTTGTATGACAAAT
Nstygius_ObeLee_N0656 -------------------------AGTTGACTTTGCCATGAAAGTACTGTGGAAATCCGAAAAAGAAATAATCAAACTCCAGTTATGGGACATAGCAGGTAAGATATTTGTTATTCGAGATCCTGAACTTAACATTCTGTTTTT-AATGGCATGTCTAAAATAATACCAGAAAATTTAAATTCATTGTGATAACAGCTTGGCAACATTTTTGAAATATGATGTGTTACTTCATTATAACATC--TAAAACGTATATTTCATGCAGGTCAAGAAAGATTTACATGGATGACTCGCGTGTATTATCGAGATGCACAAGGCTGCATTGTAATGTTTGATCTAAATAAAAAAAGTACATTCCTAAGTGCCATGAAATGGAAAAAAGACGTCGATGCCAAATGTCACTTACCTGATGGTTCACAACTTCCCACAATTCTTCTCGGAAACAAGGTAAATTCTTATTTGGTTAATACAATTCGGAAACCACAATTCTATTCGGAAACAAGGTTAATTCTTATTTG---------------------------------------------------------------------------------------------------------------------------------------------------------------------------------------------------------------------
Nstygius_RavenB_N1022 -----------------------------------------------------------------------------------------------------------------ATTCGAGATCCTGAACTTAACATTCTGTTTTT-AATGGCATGTCTAAAATAATACCAGAAAATTTAAATTCATTGTGATAACAGCTTGGCAACATTTTTGAAATATGATGTGTTACTTCATTATAACATC--TAAAACGTATATTTCATGCAGGTCAAGAAAGATTTACATGGATGACTCGCGTGTATTATCGAGATGCACAAGGCTGCATTGTAATGTTTGATCTAAATAAAAAAAGTACATTCCTAAGTGCCATGAAATGGAAAAAAGACGTCGATGCCAAATGTCACTTACCTGATGGTTCACAACTTCCCACAATTCTTCTCGGAAACAAGGTAAATTCTTATTTGGTTAATACAATTCGGAAACCACAATTCTATTCGGAAACAAGGTTAATTCTTAGTTGAGCTGAGATTTTAAAGTTTTTATAAATCCAGGTATGGCCAAAATTGTTTTT---AAAATTAACTGAGTGTATCCCCACTCGACT-----------TTCTCATACATAAATTACTAATATATTCACAATAAAAAGCCACAATTAGGTTAGTTAAATTTGAAATAAAATTCAAAGGT-----TTTGTTCGATTTTCAAATCATTCTATGTATTTT
Ntempletoni_BaldMtns_N950 TAATTATATTTTACTCAAATTTTACAGTTGACTTTGCCATGAAAGTACTGTGGAAATCTGAAAAAGAAATAATCAAACTCCAGTTATGGGACATAGCAGGTAAGATATTTGTTATTCGACACCTTGAACTTAAAATTCTGGTTTTTAATGACCTGTCTAAAATAATACAAGAAAATTCAAATTTGTTGGGGTAACAGCTTCGCAACATTTTTAAAATACGATGTGTTACTTCATTATAACACCTATAAAATGTATATTTCTTGCAGGTCAAGAAAGATTTACATGGATGACTCGCGTGTATTATCGAGATGCACAAGGCTGCATTGTAATGTTTGATCTAAATAAAAGAAGTACATTCCTAAGTGCCATGAAATGGAAAAAAGACGTCGATGCCAAATGTCACTTACCTGATGGTTCACAACTTCCCACAATTCTTCTCGGAAACAAGGTAAATTCTTATTTGGTTAATACAATTCGGAAACCCCAATTCAATTCAGAAACAAGATTAATTCTTAGTTGAGCTGAGATTTTAAAGTTTTTATAAAGCCTGGTATGGCCCAAATTGTTTTTTTT---AAAAATTAAGTATGAGCTCATTGTAGTCCCAGGCTGAATTTTT-----------------------------------------------------------------------------------------------------------------
Ntempletoni_ClarksCreek_N945 TAATTATATTTTACTCAAATTTTATAGTTGACTTTGCCATGAAAGTACTGTGGAAATCTGAAAAAGAAATAATCAAACTCCAGTTATGGGACATAGCAGGTAAGATATTTGTTATTCTACACCTTGAACTTAAAATTCTGGTTTTTAATGACCTGTCTAAAATAATACAAGAAAATTCAAATTTGTTGGGGTAACAGCTTCGCAACATTTTTAAAATACGATGTGTTACTTCATTATAACACCTATAAAATGTATATTTCTTGCAGGTCAAGAAAGATTTACATGGATGACTCGCGTGTATTATCGAGATGCACAAGGCTGCATTGTAATGTTTGATCTAAATAAAAGAAGTACATTCCTAAGTGCCATGAAATGGAAAAAAGACGTCGATGCCAAATGTCACTTACCTGATGGTTCACAACTTCCCACAATTCTTCTCGGAAACAAGGTAAATTCTTATTTGGTTAATACAATTCGGAAACCCCAATTCAATTCAGAAACAAGATTAATTCTTAGTTGAGCTGAGATTTTAAAGTTTTTATAAAGCCTGGTATGGCCAAAATTGTTTTTTT--AAAAAAATTAAGTATGAGCTCATTGTAGTCCCAGGCTGAATTTTTGCAGAAAGCTTTTAGAAATATTAATAAGTCAATGCAATTTTATATTATATTATTTTTTAAAT---------------------------------------------------
Ntempletoni_ScronceCreekRd_N1223 ----------------------------------------------------------------------------------------------------------------------------------------------------------------------------------------------------------------------------------------------------------------TTTCTTGCAGGTCAAGAAAGATTTACATGGATGACTCGCGTGTATTATCGAGATGCACAAGGGTGCATTGTAATGTTTGATCTAAATAAAAGAAGTACATTCCTAAGTGCCATGAAATGGAAAAAAGACGTCGATGCCAAATGTCACTTACCTGATGGTTCACAACTTCCCACAATTCTTCTCGGAAACAAGGTAAATTCTTATTTGGTTAATACAATTCGGAAACCCCAATTCAATTCAGAAACAAGATTAATTCTCAGTTGAGCTGAGATTTTAAAGTTTTTCTAAAGCCTGGTATGGCCAAAATTGTTTTTTT--AAAAAAATTAAGTATGAGCTCATTGTAGTCCCAGGCTGAATTTTTGCAGAAAGCTTTTAGAAATATT-------------------------------------------------------------------------------------------
Ntennessensis_IndianCave_N052 TAATTATATTTTATTCAAATTTTACAGTTGACTTTGCCATGAAAGTACTGTGGAAATCTGAAAAAGAAATAATCAAACTCCAGTTATGGGACATAGCAGGTAAGATATTTGTTATTCGACACCTTGAACTTAAAATTCTGGTTTTTAATAGCCTGTCTAAAATAATACAAGAAAATTCAAATTCGCTGGGGTAACAGCTTCGCAGCATTTTTAAAATACGATGTGTTACTTCATTATAACACCTATAAAACGTATATTTCATGCAGGTCAAGAAAGATTTACATGGATGACTCGCGTGTATTATCGAGATGCACAAGGCTGCATTGTAATGTTTGATCTAAATAAAAGAAGTACATTCCTAAGTGCCATGAAATGGAAAAAAGACGTCGATGCCAAATGTCACTTACCTGATGGTTCACAACTTCCCACAATTCTTCTCGGAAACAAGGTAAATTCTTATTTGGTTAATACAATTTGGAA-CCACAATTCAATTCAGAAACAAGATTAATTCTTAGTTGAGCTGAGATTTTAAAGTTTTTATAAAGCCTGGTATGGCCAAAATTGTTTTTTTT-AAAAAAATTAAGTATGAGCTCATTGTAGTCCCAGGCTGAATTCTTGCAGAAAGCTTTTAGAAATATTAAT--GTCAATGCAATTTCATATTATATTATTTTTTTAATAAAATTTTAAATTTTACATTTACAAGATTTAGACAATGTTGTAGGATAAAT
Ntennessensis_LittleStony_N645 TAATTATATTTTATTCAAATTTTACAGTTGACTTTGCCATGAAAGTACTGTGGAAATCTGAAAAAGAAATAATCAAACTCCAGTTATGGGACATAGCAGGTAAGATATTTGTTATTCGACACCTTGAACTTAAAATTCTGGCTTTTAATAGCCTGTCTAAAATAATACAAGAAAATTCAAATTCGCTGGGGTAACAGCTTCGCAGCATTTTTAAAATACGATGTGTTACTTCATTATAACACCTATAAAACGTATATTTCATGCAGGTCAAGAAAGATTTACATGGATGACTCGCGTGTATTATCGAGATGCACAAGGCTGCATTGTAATGTTTGATCTAAATAAAAGAAGTACATTCCTAAGTGCCATGAAATGGAAAAAAGACGTCGATGCCAAATGTCACTTACCTGATGGTTCACAACTTCCCACAATTCTTCTCGGAAACAAGGTAAATTCTTATTTGGTTAATACAATTTGGAA-CCACAATTCAATTCAGAAACAAGATTAATTCTTAGTTGAGCTGAGATTTTAAAGTTTTTATAAAGCCTGGTATGGCCAAAATTGTTTTTTT-AAAAAAAATTAAGTATGAGCTCATTGTAGTCCCAGGCTGAATTCTTGCAGAAAGCTTTTAGAAATATTAAT--GTCAATGCAATTTCATATTATATTATTTTT--------------------------------------------------------
Ntennessensis_Watauga_N1046 TAATTATATTTTATTCAAATTTTACAGTTGACTTTGCCATGAAAGTACTGTGGAAATCTGAAAAAGAAATAATCAAACTCCAGTTATGGGACATAGCAGGTAAGATATTTGTTATTCGACACCTTGAACTTAAAATTCTGGTTTTTAATAGCCTGTCTAAAATAATACAAGAAAATTCAAATTCGCTGGGGTAACAGCTTCGCAGCATTTTTAAAATACGATGTGTTACTTCATTATAACACCTATAAAACGTATATTTCATGCAGGTCAAGAAAGATTTACATGGATGACTCGCGTGTATTATCGAGATGCACAAGGCTGCATTGTAATGTTTGATCTAAATAAAAGAAGTACATTCCTAAGTGCCATGAAATGGAAAAAAGACGTCGATGCCAAATGTCACTTACCTGATGGTTCACAACTTCCCACAATTCTTCTCGGAAACAAGGTAAATTCTTATTTGGTTAATACAATTTGGAAACCACAATTCAATTCAGAAACAAGATTAATTCTTAGTTGAGCTGAGATTTTAAAGTTTTTATAAAGCCTGGTATGGCCAAAATTGTTTTTTTTAAAAAAAATTAAGTATGAGCTCATTGTAGTCCCAGGCTGAATTCTTGCAGAAAGCTTTTAGAAATATTAAT--GTCAATGCAATTTCATATTATATTATTTTTTTAATAAAATTTTAAATTTTACATTTACAAGATTTAGACAATGTTGTAGGATAAAT
