# Supplementary material for: ﻿New species in old mountains: integrative taxonomy reveals ten new species and extensive short-range endemism in Nesticus spiders (Araneae, Nesticidae) from the southern Appalachian Mountains
Source: Zookeys. 2023 Feb 3;1145:1–130. doi: 10.3897/zookeys.1145.96724 (PMC10208238; doi:10.3897/zookeys.1145.96724)
Supplement: Supplementary material 4 — Input alignments, analysis log files, and output tree files [file zookeys-1145-001_article-96724__-s004.zip › uce-2001180 (modified).phy]

 86 929
Nesticella_sp_GH1210 ---------------------------ATTGCT------------------------------------------CAAGTATCATAATTGCTCTAATAAG--------------------TGGTATAATAAAT------------GCTCAAGAATAA-----------TTAA----------------------TTTTATAA--------------------------CTGTCTGGAAGTGTGTTTCT-TTTTATGTTTCTAATATATTAATCTTT----GTGCATTGTTAGGCTCGATGTGATGCATCATCTTTTGAGAGTGTTAGGTGTACTTTCCAAGTCGATTCTGGAGTATGGTACTATGAAGTCACTATAGTCACTTCAGGAGTTATGCAGATTGGTTGGGCCACTCGCAATAGCAAGTTCCTCAATCATGTAGGTAGTGCCACTTTGGTTTTCATATCATGTATCAAAACC----------TAAAAACAACA----------------A---TGTGCCTTCCATAA-----------------------------------------------------T------------------------------------------------------------------------------------------------------------------------------------------------------------------------------------------------------------------------------------------------------------------------------------------------------------------------------------------------------
Nesticus_Japan_G2153 --------------------------------------------------------------------------------------------------------------------------------------------------------------------------------------------------TGTGATGA--------------------------CTGTCTGAAAATGTGTTTATTTTTGGTATTTCTAATATATTAATCTTT----TTACATTATTAGGCTCGATGCGATGCCTCATCTTTTGAGAGTGTTAGGTGTACTTTCCAAGTTGATTCTGGAGTATGGTACTATGAAGTCACTATAGTCACCTCTGGAGTTATGCAGATTGGTTGGGCAACTCGCAATAGCAAGTTCCTCAATCACGTATGTATTGCCGCT---------ACATAATTTATCAAAAAC----------TGAAAA-AACA----------------A---CATAGACCTCAGAAAGAAT-----------------------------------------------TT-------------------------------------------------CAATTAAGTATGT-----TAT--------------------------------------------------------------------------------------------------------------------------------------------------------------------------------------------------------------------------------------------------------------------------------
Nsilvestrii_Hellgate_N1108 TTATTGTCCTGTTCATTTTTAAGAGTCATTATA-----------------ATATATACTATATGAAATTTTGG---------TCGGATCTCCCTGAATAGAAATCATGAATACGTGCCGCTGTTCCTACAATTTCAAACTTGGACAATGAAAAG--------------TTAACTTTTTCTCTGTCAAATATTTCTATTGTATAATTAACATATAATTGACTGGATTTTCTCTTAATACTAAATTACTTCTCTTATTTTGTTAATAATTCAAATGTTTGCC-TATTTTGTTAGGCTCGGTGTGACGCATCCTCTTTTGAGAGTGTGCGGTGTACTTTTCAAGTTGACTCAGGAGTATGGTACTATGAAGTTACTATAGTTACTTCAGGAGTTATGCAGATCGGTTGGGCCACCCGTAACAGCAAGTTCCTCAATCATGTGGGTAGAGTCATTTTGA------TTGTCTTGGTCACAATTCGTAAATTTTGAAACATAAATTTT---AAATGTATTGCATGAACTTGTTTCAGGAAGGATATGGAATTGGAGATGACGAATATTCTTTAGCATATGACGGGTGCCGCCAGCTTATTTGGTATGATGCCGCCAGTAGTTCACATACACATCCATGTTGGAAACCTGGTATGT-------------------------------------------------AAAAATAACTTTT--TCCAGGGTCTGTT------ATGTTAACTTTTACTTTCCGTTTATATTATAATGG-----AAAGC---------GTAATAG------------------------AAAAATA---------------------AAATGAGATAATGGTATGTTGAATGTTTTAAATCCTTTGAATCTAATACTATTGCCAA--------------------------
Narcheri_Cheaha_N023 TTGTTTCATTTTTTATATAATCGGTCAGTTATGAAAAAAATTA--TCTGTATATATCTGATGTAACATTTTAATGAATGATGTAAAATTGCACTAACAAAGTAATGTGCACGCAAATTTTTGGTTTGGGCATTTGAAATTTTGAGGGTTGAAGTGGATGTAGAAATGTTCAAATTTTTCTAACCCCAGTGCTTCTATTGTGATTTGAATCCATTACAGGCAAAATTTTCTCTTGAAAATTGTGTATTTATTTAATATTGTTAACATATAGAATGTTTGTC-TATTTTATTAGGCTCGATGCGACGCATCCTCCTTTGAGAGTGTACGGTGCACTTTCCAAGTGGACTCAGGGGTGTGGTACTATGAGGTTACTATAGTCACTTCAGGAGTTATGCAAATCGGCTGGGCCACTCGTAACAGCAAGTTCCTTAATCATGTACGTAGAGTGTCTTTGGTTGGATGATTA-TTTTCA--TTCTTTGTATTCTAAAAGAAGAAATTTTCCAAGTGTGTTACCCCTGCCCTTTTCAGGAAGGATATGGGATTGGAGATGACGAATATTCGTTAGCCTACGACGGATGCCGCCAGCTTATTTGGTATGATGCTGCCAGCAGCTCACACACCCATCCATGTTGGAAACCTGGTATGTAATTATATAAATGACATAAAATAAATGCATCCAATGCATAGATTTTTAAAAACTTTCTCAATACTGTATCATCTTCCATGTTTCCGATGATTTCC--------------------------------GCTTTTTTGATCATTATTTAAAATTTTTTTGCTAAATGTGTTACAATGTTCTTTTATTTTTTAATTTGCAAGTAAAAAAAAAACTGTATTTTATTTCTGCTGCATTTCTGTGAGGCGTTTATTTTGAAAAGGA--CCGATTCGATCATCGGAA
Narcheri_MillShoalCreek_N727 ------------------------------------------------------------------------------------------------------------------------------GGGCATTTGAAATTTTAAGGGCCGAAGTGGATGTAGAAATTTTCAGATTTTTCTAACCCCAGTGCTTCTATTGTGATTTGAATCCATTACAGGCAAAATTTTCTCTTGAAAATTGTGTATTTATTTAATATTGTTAACATATAGAATGTTTGCC-TATTTTATTAGGCTCGATGCGACGCATCCTCCTTTGAGAGTGTACGGTGCACTTTCCAAGTGGACTCAGGGGTGTGGTACTATGAGGTTACTATAGTCACTTCAGGAGTTATGCAAATCGGCTGGGCCACTCGTAACAGCAAGTTCCTTAATCATGTACGTAGAGTGTCTTTCGTAGGATGATTAATTTTCA--TTCTTTGTATTCTAAGAGAAGAAATTTTCCAAGTGTGTTACCCCTGCCCTTTTCAG--------------------------------------------------------------------------------------------------------------------------------------------------------------------------------------------------------------------------------------------------------------------------------------------------------------------------------------------------------------------------------------------------------------
Nbarri_Bishop_N1072 ------------------------------------------------------------------------ATGAAAGATGTAAAATTACAATAGCAAAGTAATGTGCATGTAAATTTTTGGGTTGGGCATTTGAAATTTTGATGGTCGAAGAGGATATTGAAATTTTCAAATTTTTCTACCCCCAGTGCATCTATTGTGGTCCGAATCTATTGCAGGCAAGATTTTTTCTTGAAAATTGTGTGT--GTTTAATATTGTTAATGTATAAAATGTTTGTCTTTTTTTATTAGGCTCGATGTGATGCATCCTCCTTTGAGAGTGTACGGTGTACTTTCCAAGTTGACTCGGGAGTATGGTATTATGAGGTTACTATAGTCACTTCAGGAGTTATGCAGATCGGCTGGGCTACTCGTAACAGCAAGTTCCTCAATCATGTAAGTAGAGTCCCTTTAGTTTGATGATTAATTTTCAGAATCTTTATATTCTAAAAGAAGACATTTTTGAA--GTGTTACGCCTGCCCTTTTCAGGAAGGATATGGGATTGGAGATGACGAATATTCTTTAGCCTATGACGGATGCCGCCAGCTTATTTGGTATGATGCTGCCAGTAGCTCACACACACATCCATGTTGGAAACCTGGTATGTAATGATATAAATAAC--A-----TCTGCACCCAATGCATAGATTTTTAAGAAAGTTGCTTCCGATACATGATCTTTTCTCCCTGTGTCAATCTCAGTCTTTCTTAATTTTTCAAATGGCACTTAAGGTTTTGTCTGTTTAATA-TCAAATTATTATTTGTTTTACTTTAAAAATATTCATTATTATT-TTTTTTGCAGGTGATATATTGGGCTCATTATAGATGTAGAACATTCATATGTAATATTTTTCTTAAATGGAAATCCCTTACAGCCATGTACA
Nbarri_LostCoveCave_N0065 ----------------------------------------------------------GATGTAAAATTCTAATGAAAGATGTAAAATTACAATAGCAAAGTAATGTGCATGTAAATTTTTGGGTTGGGCATTTGAAATTTTGATGGTCGAAGAGGATATTGAAATTTTCAAATTTTTCTACCCCCAGTGCATCTGTTGTGGTCCGAATCTATTGCAGGCAAGATTTTTTCTTGAAAATTGTGTGT--GTTTAATATTGTTAATGTATAAAATGTTTGTCTTTTTTTATTAGGCTCGATGTGATGCATCCTCCTTTGAGAGTGTACGGTGTACTTTCCAAGTTGACTCGGGAGTATGGTATTATGAGGTTACTATAGTCACTTCAGGAGTTATGCAGATCGGCTGGGCTACTCGTAACAGCAAGTTCCTCAATCATGTAAGTAGAGTCCCTTTAGTTTGATGATTAATTTTCAGAATCTTTATATTCTAAAAGAAGACATTTTTGAA--GTGTTACGCCTGCCCTTTTCAGGAAGGATATGGGATTGGAGATGACGAATATTCTTTAGCCTATGACGGATGCCGCCAGCTTATTTGGTATGATGCTGCCAGTAGCTCACACACACATCCATGTTGGAAACCTGGTATGTAATGATATAAATAAC--A-----TCTGCACCCAATGCATAGATTTTTAAGAAAGTTGCTTCCGATACATGATCTTTTCTCCCTGTGTCAATCTCAGTCTTTCTTAATTTTTCAAATGGCACTTAAGGTTTTGTCTGTTTAATA-TCAAATTATTATTTGTTTTACTTTGAAAATATTCATTATTATTTTATTTTGCAGGTGATATATTGGGCTCATTATAGATGTAGAACATTCATATGTAATATTTTTCTTAAATGGAAATCCCTTGCAGCCATGTACA
Nbarri_eyed_ClayCave_G2082 TTGTTTTATTTATTATATACCCGGTCAGCTATGAAAAAAAGTACCTTTGTATATATCTGATGTAAAATTCTAATGAAAGATTTAAAATTACAATAGCAAAGTAATGTGCACGTATATTTTTGGGTCGGTCATTTGAAATTTTGATGGTTGAAGAGGATGTAGAA-TTTTT--------------------------------------ACCATTACAGGCAAGATTTTCTCTTGAAAATTGTGTACTTGTTTAATATTGTTAATGTATAAAATGTTTGTC-TTTTTTATTAGGCACGATGTGACGCATCCTCCTTTGAGAGTGTACGGTGTACTTTCCAAGTTGACTCGGGCGTATGGTACTATGAGGTTACTATAGTCACTTCAGGGGTTATGCAGATCGGCTGGGCTACTCGTAACAGCAAGTTCCTCAATCATGTAGGTAGAGTCACTTTGGTTTGATGATTAATTTTCAGAGTCTTTGTATTCTAAAAGAAGACATTTTTGAAGTGTGTTACGCCTGCCCTTTTCAGGAAGGATATGGGATTGGAGATGACGAATATTCTTTAGCCTATGACGGATGCCGCCAGCTTATTTGGTATGATGCTGCCAGTAGCTC------------------------------------------------------------------------------------------------------------------------------------------------------------------------------------------------------------------------------------------------------------------------------------------------------------------------
Nbarrowsi_Gregorys_N270 --------------------------------------------------ATATATCTGATGTAAATTTCTAATGAAAGATTTTAAATTACGCTCGCTAAGTAATGTGCATGTGAATTTTTGGGTTGGGCATTTGAAATTTTGATGGTCGAAGAGGATGTTGAAATTTTCAAATTTTTCTAACCCCAGTGCATCTATTGTGGTCCGAATCCATTACAGGTAAGATTTTCTCTTGAAAATTGTGTACTTGTTTAATATTGTTAATGTATAAAATGTTTGTC-TTTTTTATTAGGCACGATGCGATGCATCCTCCTTTGAGAGTGTACGGTGTACTTTCCAAGTTGACTCAGGAGTGTGGTACTATGAGGTTACTATAGTCACTTCAGGAGTTATGCAGATCGGCTGGGCTACTCGTAACAGCAAGTTCCTCAATCATGTAAGTAGAGTCACTTTGGTTTGATGGTTAATTTTCAGAGTCTTTGTATTCTAAAAGAAGACATTTTTGAAGTGTGTTTTGCCTGTCCTTTTCAGGAAGGATATGGGATTGGAGATGATGAATATTCTTTAGCCTATGACGGATGCCGCCAGCTTATTTGGTATGATGCTGCCAGTAACTCACACACACATCCATGTTGGAAACCTGGTATGTAATGATATAAATAACATAAAATCTG------------------------------TGCTTCCGATACATGATCTTTTCTCCCTGTGTCAATCTCCGTCTTTTTTAATTTTTCAAATGGCACTTATGGTTTTGTTTGTTTAATATTCAAATTATTATTTGTTTTACTTTAAAAATATTCATTTTT---TTTTTTTGCAGGTGATATATTGGGCTCATTATAGATGTAGAACATTCATATGTAATATTTTTCTTAAATGGAAATCCCTTGCAGCCATGTACA
Nbarrowsi_Tuckaleechee_N360 TTGTTTTATTTCTTATATACCCGGTCAGCTATGAAAGAAAGTACCTTTGTATATATCTGATGTAAAATTCTAATGAAATATTTTAAATTACGCTAGCTAAGTAATGTGCATGTGACTGTTTGGGTTGGGCATTTGAAATTTTGATGGTCGAAGAGGATGTTGAAATTTTCAAATTTTTCTAACCCCAGTGCTTCTATTGTGGTCCGAATCCATTACAGGTAAGATTTTCTCTTGAAAATTGTGTACTTGTTTAATATTGTTAATGTATAAAATGTTTGTC-TTTTTTATTAGGCACGATGCGATGCATCTTCCTTTGAGAGTGTACGGTGTACTTTCCAAGTTGACTCAGGAGTGTGGTACTATGAGGTTACTATAGTCACTTCAGGAGTTATGCAGATCGGCTGGGCTACTCGTAACAGCAAGTTCCTCAATCATGTAAGTAGAGTCACTTTGGTTTGATGGTTAATTTTCAGAGTCTTTGTATTCTAAAAGAAGACATTTTTGAAGTGTGTTTAACCTGTCCTTTTCAGGAAGGATATGGGATTGGAGATGACGAATATTCTTTAGCCTATGACGGATGCCGCCAGCTTATTTGGTATGATGCTGCCAGTAACTCACACACACATCCATGTTGGAAACCTGGTATGTAATGCTATAAATAACATAAAATCTGTGCACCCAATGCATAGATTTTTAAGAAAGTTGCTTCCGATACATGATCTTTTCCCCCTGTGTCAATCTCAGTCTTTTTTAATTTTTCAAATGGCACTTAAGGTTTTGTTTGTTTAATATTCAAATTATTATTTGTTTTACTTTAAAAATATTCATT------TTTTTTTGCAGGTGATATATTGGGCTCATTATAGATGTAGAACATTCATATGTAATATTTTTCTTAAATGGAAATCCCTTGCAGCCATGTACA
Nbishopi_StandingIndian_N131 TTGTTTTATTTTTTATATACCAGGTCAGCTGTG-AAAAAAGTACCTTTGTATATATCTGATGTAAAATTCTAATGAAAGATGTAAAATTACAATAGCAAAGTAATGTGCATGTAAATTTTTGGGTTGGGCATTTGAAATTTTGATGGTCGAAGAGGATATTGAAATTTTCAAATTTTTCTAACCCCAGTGCATCTATTGTGGTCCGAATCCATTACAGGCAAGATTTTCTCTTGAAAATTGTGTACTTGTTTAATATTGTTAATGTATAAAATGTTTGTCTTTTTTTATTAGGCACGATGTGATGCATCCTCCTTTGAGAGTGTACGGTGTACTTTCCAAGTTGACTCAGGAGTGTGGTACTATGAGGTTACTATAGTCACTTCAGGAGTTATGCAGATCGGCTGGGCTACTCGTAACAGCAAGTTCCTCAATCATGTAAGTAGGGTCACTTTTGTTTGATGATTAATTTTCAGAGTGTTTATATTCTAAAAGAAGACATTTTTGAAGTGTGTTATGCCTGTCCTTTTCAGGAAGGATATGGGATTGGAGATGACGAATATTCTTTAGCCTATGACGGATGCCGGCAGCTTATTTGGTATGACGCTGCCAGTAGCTCACACACACATCCATGTTGGAAACCTGGTATGTAATGATATAAATAACATAAAATCTCTGCACCCAATGCATAGATTTT-----AAGTTGCTTCCGATACATGATCTTTTCTCCCTGTGTCAATCTCAGTCTTTCTTAATGTTTCAAATGGCACTTAAGGTTTTGTCTGTTTAATATTCAAATTATTATTTGTTTTACTTTAAAAATATTCATTATTATTTTTTTTTGCAGG---------------------------------------------------------------------------------
Nbrimleyi_NewberryCr_N984 TTGTTTTATTTCCTATATACCAGGTCAGCTATGAAAGAAAGTACCTTTGTATATATATGATGTAAAATTCTAATGAAAGATGTAAAATTACACTGGCAAAGTAATGTGCATGTAAATTTTTGGGTTGGGCATTTGAAATTTTGATAGTGGATGAGGATGTTGAAACTTTCAAATTTTTCTAACCCCACTGCATCTATTGTGGTCCGAATCCATTACAGGCAAGATTTTCTCTTGAAAATTGTGTATGT----------GTTAATGTATAAAATGTTTGTCTTTTTTTATTAGGCTCGATGCGATGCATCCTCCTTTGAGAGTGTACGGTGTACTTTCCAAGTTGACTCAGGAGTCTGGTACTATGAGGTAACTATAGTCACTTCAGGAGTTATGCAGATCGGCTGGGCTACTCGTAACAGCAAGTTCCTCAATCATGTAGGTAGAGTCACTTTGGTTTGATGATTAATTTTCAGAGTCTATGTATTCTAAAAGAAGACATTTTTGAAGTGTGTTACGCCTGCCCTTTTCAGGAAGGATATGGGATTGGAGATGACGAATATTCTTTAGCCTATGACGGATGTCGCCAGCTTATTTGGTATGATGCTGCCAGCAGCTCGCACACACATCCATGTTGGAAACCTGGTATGTAATGATATAAATAACATAAAATCTGTGCACCCAATGCC------------------------TAGGCAGGATTTGGG-----------------------------------------------------------------------------------------------------------------------------------------------------------------------------------------------------------
Nbrimleyi_RumblingBald_N241 TTGTTTTATTTCTTATATACCAGGTCAGCTATGAAAGAAAGTACCTTTGTATATATCTGATGTAAAATTCTAATGAAAGATGTAAAATTACACTGGCAAAGTAATGTGCATGTAAATTTTTGGGTTGGGCATTTGAAATTTTGATAGTCGAAGAGGATGTTGAAACTTTCAAATTTTTCTAACCCCAGTGCATCTATTGTGGTCCGAATCCATTACAGGCAAGATTTTCTCTTGAAAATTGTGTATGT----------GTTAATGTATAAAATGTTTGTCTTTTTTTATTAGGCTCGATGTGATGCATCCTCCTTTGAGAGTGTACGGTGTACTTTCCAAGTTGACTCAGGAGTCTGGTACTATGAGGTAACTATAGTCACTTCAGGAGTTATGCAGATCGGCTGGGCTACTCGTAACAGCAAGTTCCTCAATCATGTAGGTAGAGTCACTTTGGTTTGATGATTAATTTTCAGAGTCTATGTATTCTAAAAGAAGACATTTTTGAAGTGTGTTACGCCTGCCCTTTTCAGGAAGGATATGGGATTGGAGATGACGAATATTCTTTAGCCTATGACGGATGCCGCCAGCTTATTTGGTATGATGCTGCCAGCAGCTCGCACACACATCCATGTTGGAAACCTGGTATGTAATGATATAAATAACATAAAATCTGTGCACCCAATGCC------------------------TAGGCGGGATTTGGGCCCC-----------------CCCCCCAATATTTTAGACGGCAATTTAGATTTACAACATTTCATATAAAAGACATAACACATTCTATATCATTAAAACCCATCAACTTTCTCTCATGCATATAGCATAATGAAATTATAATAAATTTG---TATTCATTTTTAAGATAACTTTGAAATAAGAATTGGTCAGTTTTATATGTT
Ncanei_Egypt_N958 TTGTTTTATTTCTTATATACCAGGTCAGCTATGAAAGAAAGTCCCTTTGTATATATCTGTTGTAAAATTCTAATGAAAGATGTAAAATTACACTAGCAAAGTAATGTGCATGTAAATTTTTGGGTTGGGCATTTGAGATTTTGATAGTCGAAGAGGACGTTGAAACTTTCAAATTTTTCTAACCCCAGTGTATCTATTGTGGTCCGAATCCATTACAGGCAAGATTTTCTCTTGAAAATTGTGTATGTGTTTAATATTGTTAATGTATAAAATGTTTGTC-TTTTTTATTAGGCTCGATGCGATGCATCCTCCTTTGAGAGTGTACGGTGTACTTTCCAAGTTGACTCGGGAGTGTGGTACTATGAGGTTACTATAGTCACTTCAGGAGTTATGCAGATTGGCTGGGCTACTCGTAACAGCAAGTTCCTCAATCATGTAGGTAGAGTCACTTTGGTTTGATGATTAATTTTCAGAGTCTATGTATTCTAAAAGAAGACATTTTTGAAGTGTGTTACGCCTGCCCTTTTCAGGAAGGATACGGGATTGGAGATGACGAATATTCTTTAGCCTATGACGGATGCCGCCAGCTTATTTGGTATGATGCCGCCAGCAGCTCACACACACATCCATGTTGGAAACCTGGTATG--------TAAATGACATAAAATCTGTGCACCCAATGCTTAGAATTTTAAGAAAGTTGCTTCC-------GATCTTTTCTCCCTGTGTCAGTCTCATTCTTCCTTAATTTTTCAAACGGCACTCAAAATTTTGTCTATTTAATATTCAAATTATTATTTATTTTACTTTAAAAATATTCATTTTAATTTTTTTTTGCAGGTGATATATTGGGCTCATTATAGATGTAGAACATTCATATGTAATATTTTTCTTAAATGGAAATCCTTTGCAGCCATGTACA
Ncarolinensis_LinvilleCaverns_N227 ---------------------------------------------------------------------------------------------------------------------------------------------------------------TAGAATTTTTCAGATTTTTCTAACCCCAGTGCATCTACTGTGGTCTGAATCCATTACAGGCAAGATTTTCTCTTGAAAATTGTGTACTTGTTTAATATTGTTAATGTATAAAATGTTTGTC-TTTTTTATTAGGCACGATGTGATGCATCCTCCTTTGAGAGTGTACGGTGTACTTTCCAAGTTGACTCAGGCGTATGGTACTATGAAGTTACTATAGTCACTTCAGGAGTTATGCAGATCGGCTGGGCTACTCGTAACAGCAAGTTCCTCAATCATGTAGGTAGAGTCACTTTTGTGTGGTGATTAATTTTCAGAGTCTTCGTATTCTAAAAGAAGACATTTTTGAAGTGTGTTACGCCTGGCCTTTTCAGGAAGGATACGGGATTGGAGATGACGAATATTCTTTAGCC-----------------------------------------------------------------------------------------------------------------------------------------------------------------------------------------------------------------------------------------------------------------------------------------------------------------------------------------------------------------------
Ncarteri_English_N031 TTGTTTTATTTCTTATATACCAGGTCGGCTGTGAAAGAAAGTTCCTTTGTATATATCTGATATAAAATTCTAATGAAAAATGTTAAATTACAATAGCAAAGTAATGTGCATGTAAACTTTTGGGTTGGGCATTTGAAATTATGATGGTCGAAGAGGATATTGAAATTTTCAAATTTTTCTACCCCCAGTGCATCTATTGTGGTCCGAATCCATTGCAGGCAAGATTTTCTCTTGAAAATTGTGTATGTGTTTAATATTGTTAATGTATAAAATGTTTGTCTTTTTTTATTAGGCTCGATGCGATGCATCCTCCTTTGAGAGTGTACGGTGTACTTTCCAAGTTGATTCAGGAGTGTGGTACTATGAGGTTACTATAGTCACTTCAGGAGTTATGCAGATTGGCTGGGCTACTCGTAACAGCAAGTTCCTCAATCATGTAGGTAGAGTCACTTTGGTTTGATGATTAATTTTCAGAGTCTTTGTATTCTAAAAGAAGACATTTTTGAAGTGTGTTGTGCCTGCCCTTTTCAGGAAGGATATGGGATTGGAGATGACGAATATTCTTTAGCCTATGACGGATGCCGCCAGCTTATTTGGTATGATGCTGCCAGCAGCTCTCACACACATCCATGTTGGAAACCTGGTATGTAATGATATAAATAACATAAAATCTCTACACCCAATGCATAGATTTTTAAGAAAGTTGCTTCCGATACATGATCTTTTCTCCCTGTGTCAA-----GTCTTTCTTAATTTTTCAAATGGCACTTAAGGTTTTGTCTGTTTAATATTCAAATTATTATTTGTTTTATTTTAAAAATATTCATTTTTATTTTTTTATGCAGGTGATATATTGGGCTCATTATAGATGTAGAACATTCATATGTAATATTTTTCTTAAATGGAAATCCCTTGCAGCCATGTACA
Ncarteri_LaurelCave_nearTYPE_N0296 TTGTTTTATTTCTTATATACCAGGTTGACTGTGAAAGAAAGTACCTTTGTATATATCTCATATAAAGTTCTAATGAAAAATGTTAAATTGCAATAGCAAAATAATGTGCATGTAAACTTTTGGGTTGGGCATTTGAAATTGTGATGGTCGAAGAGGATATTGAAATTTTCAAATTTTTCTACCCCCAGTGCATCTATTGTGGTCCGAATCCAGTGCAGGCAAGATTTTCTCTTGAAAATTGTGTATGTGTATAATATTGTTAATGTATAAAATGTTTGTCTTTTTTTATTAGGCTCGATGCGATGCATCCTCCTTTGAGAGTGTACGGTGTACTTTCCAAGTTGATTCAGGAGTGTGGTACTATGAGGTTACTATAGTCACTTCAGGAGTTATGCAGATCGGCTGGGCTACTCGTAACAGCAAGTTCCTCAATCATGTAGGT--AGTCACTTTGGTTTGATGATTAATTTTCAGAGTCTTTGTATTCTAAAAGAAGACATTTTTGAAGTGTGTTGTGCCTGCCCTTTTCAGGAAGGATATGGGATTGGTGATGACGAATATTCTTTAGCCTATGACGGATGCCGCCAGCTTATTTGGTATGATGCTGCCAGCAGCTCACACACACATCCATGTTGGAAACCTGGTATGTAATGATATAAATAACATAAAATCTCTGCACCCATTGCATAGATTTTTAAGAAAGTTGCTTCCGATACATGATCTTTTCTCCCTGTGCCAATTCCCGTCTTTCTTAATTTTTCAAATGGCACTTAAGGTTTTGTCTGTTTAATATTCAAGTTATTATTTGTTTTATTTTAAAAATATTC---------TTTTTTTACAGGTGATATATTGGGCTCATT---------------------------------------------------------------
Ncarteri_PilotMtn_G2185 TTGTTTTATTTCTTATATACCAGGTCGGCTGTGAAAGAAAGTACCTTTGTATATATCTGATATAAAATTCTAATGAAAAATGTTAAATTACAATAGCAAAGTAATGTGCATGTAAACTTTTGGGTTGGGCATTTGAAATTGTGATGGTTGAAGAGGATATTGAAATTTTCAAATTTTTCTACCCCCAGTGCATCTATTGTGGTCCAAATCCATTGCAGGCAAGATTTTCTCTTGAAAATTGTGTATGTGTTTAATATTGTTAATGTATAAAATGTTTGTCTTTTTTTATTAGGCTCGATGCGATGCATCCTCCTTTGAGAGTGTACGGTGTACTTTCCAAGTTGATTCAGGAGTGTGGTACTATGAGGTTACTATAGTCACTTCAGGAGTTATGCAGATCGGCTGGGCTACTCGTAACAGCAAGTTCCTCAATCATGTAGGTAGAGTCACTTTGGTTTGATGATTAATTTTC--AGTCTTTGTATTCTAAAAGAAGACATTTTTGAAGTGTGTTGTGCCTGCCCTTTTCAGGAAGGATATGGGATTGGAGATGACGAATATTCTTTAGCTTATGACGGATGCCGCCAGCTTATTTGGTATGATGCTGCCAGCAGCTCACACACACATCCATGTTGGAAACCTGGTATGTAATGATATAAATAACATAAAATCTCTGCACCCAATGCATAGATTTTTAAGAAAGTTGCTTCCGATACATGATCTTTTCTCCCTGTGTCAATCTCCGTCTTTCTTAAATTTTCAAATGGCACTTAAGGTTTTGTCAGTTTAATATTCAAACTATTATTTGTTTTATTTTAAAAATATTCATTTTTATTTATTTTTGCAGGTGATATATTGGGCTCATTATAGATGTAGAACATTCATATGTAATATTTTTCTTAAATGGAAATCCCTTGCAGCCATGTACA
Ncarteri_WeberCty_N1044 --------------------------------------------------ATATATCTGATATAAAATTCTAATGAAAAATGTTAAATTACAATAGCAAAGTAATGTGCATGTAAAGTTTTGGGTTGGGCATTTGAAATTGTGATGGTCGAAGAGGATATTGAAATTTTCAAATTTTTCTACCCCCAGTGCATCTATTGTGGTCCGAATCCATTGCAGGCAAGATTTTCTCTTGAAAATTGTGTATGTGTTTAATATTGTTAATGTATAAAATGTTTGTCTTTTTCTATTAGGCTCGATGCGATGCATCCTCCTTTGAGAGTGTACGGTGTACTTTCCAAGTTGATTCAGGAGTGTGGTACTATGAGGTTACTATAGTCACTTCAGGAGTTATGCAGATCGGCTGGGCTACTCGTAACAGCAAGTTCCTCAATCATGTAGGTAGAGTCACTTTGGTTTGATGATTAATTTTCAGAGTCTTTGTATTCTAAAAGAAGACATTTTTGAAGTGTGTTGTGCCTGCCCTTTTCAGGAAGGATATGGGATTGGAGATGACGAATATTCTTTAGCCTATGACGGATGCCGCCAGCTTATTTGGTATGATGCTGCCAGCAGCTCTCACACACATCCATGTTGGAAACCTGGTATGTAATGATATAAATAACATAAAATCTCTGCACCCAATGCATAGATTTTTAAGAGAGTTGCTTCCGATACATGATCTTCTCTCCCTGTGTCAATCTCCGTCTTTCTTAATTTTTCAAATGGCACTTAAGGTTTTGTCTGTTTAATATTCAAATTATTATTTGTTTTATTTTAAAAATATTCATTTTTATTTTTTTTTGCAGGTGATATATTGGGCTCATTATAGATGTAGAACATTCATATG-----------------------------------------
Ncarteri_div__RainbowCave_G2089 ---------------------------GCTATGAAAAAAAGTACCTTTGTATATATCTGATGTAAAACTTTAATGAAAGATGT-GAATTACACTAACAAAGTAATGTGCATGTAAATTTTCAGGTCGGGCATTTAAAATTTTGATGGTCAAAAAGGATGTTGAAACTTTCAAATTTTACTAAACACAGTGTGTTTATTGTGATTTGAATCCATTACCGGCAAGATTTTCTC----------TGCATTTGTTTAATATCGTTAATATGTGGAATGTTTGTCTTTTTTTATTAGGCTCGATGCGACGCATCTTCCTTTGAGAGCGTACGGTGTACTTTCCAAGTTGATTCCGGTGTGTGGTACTATGAGGTTACTATAGTGACTTCAGGAGTTATGCAGATAGGCTGGGCTACTCGTAACAGCAAGTTCCTCAATCATGTAGGTGGAGTCACTTTAATTTGATGATTAATTTTCA--GTCTTTGTATTCTTAAAGAAGAAATTTTTCAAGTGTGTTACCCC--CCCCTTTCAGGAAGGATATGGGATTGGAGATGACGAATATTCTTTAGCCTATGACGGATGTCGCCAGCTTATTTGGTATGATGCTGCCAGCAGCTCACACACACATCCATGTTGGAAACCTGGTATGTAATGATATAAACGACATAGAATAAATGCACCCGATGCATAGATTTTTAAGAAAGTTGCTTCCGATACATTATCTTTTCTCCCTGTGTCGATCTCATTCTTTCTTAATTTTTAAAATGGCACTTATGGTTTTCTCTGTTCAATATTCAAATTATTATTTGTTTTACTTTAAAAATATTCATTTTAATTTATTTTTGCAGGTGATATATTGGGCTCATTATAGATGTAGAGCATTCCTATGTAATATTTTTCTTAAATGGAAATCCCTTGCAGCCATGTACA
Ncherokee_BallhootScar_N193 TTGTTTTATTTCTTATATACTTGGTCAGCTATGAAAGAAAGTACTTTTGTATATATCTGATGTAAAATTCTAATGAAAGATTTTAAATTACGCTAGCAAAGTAATGTGCATGTAAATTTTTGGGTTGGGCATTTGAAATTTTGATGGTCGAAGAGGATGTTGAAATTTTCAAATTTTTCTAACCCCAGTGCATCTATTGTGGTCCGAATCCATTACGGGCAAGATTTTCTCTTGAAAATTGTGTACTTGTTTAATATTGTTAATGTATAAAATGTTTGTC-TTTCTTATTAGGCACGATGTGATGCATCCTCCTTTGAGAGTGTACGGTGTACTTTCCAAGTTGACTCAGGAGTGTGGTACTATGAGGTTACTATAGTCACTTCAGGAGTTATGCAGATCGGCTGGGCTACTCGTAACAGCAAGTTCCTCAATCATGTAAGTA---CTTCTTTGGTTTGATGATTAATTTTCAGAGTCTATGTATTCTAAAAGAAGACATTTTTGAAGTGTGTTATGCCTGTCCTTTTCAGGAAGGATATGGGATTGGAGATGACGAATATTCTTTAGCCTATGACGGATGCCGGCAGCTTATTTGGTATGATGCTGCCAGTAGCTCACACACACATCCATGTTGGAAACCTGGTATGTAATGATATAAATAACATAAAATCTGTGCACCCAATGCATAAATTTTTAAGAAAGTTGCATCCGATACATGATCTTTTCTCCCTTTGGCAATCTCAGTCTTTTTTAATTTTTCAAATGGCACTTAAGGTTTTGTTTGTTTAATATTCAAATTATTATTTGTTTTACTTTAAAAATATTCATTTTTATTTTTTTTTGCAGGTGATATATTGGGCTCATTATAGATGTAGAACATTCATATGTAATATTTTTCTTAAATGGAAATCCCTTGCAGCCATGTACA
Ncherokee_BalsamMtn_N891 ---------------------------------------------TTTGTATATATCTGATGTAAAATTCTACTGAAAGATTTTAAATTACGCTAGCAAAGTAATGTGCATGTAAATTTTTGGGTTGGGCATTTGAAATTTTGATGGTCGAAGAGGATGTTGAAATTTTCAAATTTTTCTAACCCCAGTGCATCTATTGTGGTCTGAATCCATTACAGGCAAGATTTTCTCTTGAAAATTGTGTACTTGTTTAATATTGGTAATGTATAAAATGTTTGTC-TTTTTTATTAGGCACGATGTGATGCATCCTCCTTTGAGAGTGTACGGTGTACTTTCCAAGTTGACTCAGGAGTGTGGTACTATGAGGTTACTATAGTCACTTCAGGAGTTATGCAGATCGGCTGGGCTACTCGTAACAGCAAGTTCCTCAATCATGTAAGT----CTTCTTTGGTTTGATGCTTAATTTTCAGAGTCTATGTATTCTAAAAGAAGACATTTTTGAAGTGTGTTATGCCTGTCCTTTTCAGGAAGGATATGGGATTGGAGATGACGAATATTCTTTAGCCTATGACGGATGCCGGCAGCTTATTTGGTATGATGCTGCCAGTAGCTCACACACACATCCATGTTGGAAACCTGGTATGT----------ATAACATAAAATCTGTGCACCCAATGCATAGATTTTTAAGAAAGTTGTTCCT-ATGCATGATTTTTTCTCCCTATGTCAATCTCATTCTTCCTTAATTTTTCAAATGGCACTTAAGATTTTGTCTATTTAATAGTCAAATTATTATTTATTTTAAGGCAAGG-----CGTGGTAACT---------AAATTTTAAAGTTAGACTTTCATGACTGTAAAAAATTTATAAGTAGAAACTTTCACA-GTGTAGACTTTTTGAACTTAC-----
Ncherokee_SIndianCrk_N681 ---------------------------------------------------------------------------------------------------------------------------GTTGGGCATTTGAAATTTTGATGGTCGAAGAGGATGTTGAAATTTTCAAACTTTTCTAACCCCAGTGCATCTATTGTGGTCCGAATCCATTACGGGCAAGAGTTTCTCTTGAAAATTGTGTACTTGTTTAATATTGTTAATGTATAAAATGTTTGTC-TTTTTTATTAGGCACGATGTGATGCATCCTCCTTTGAGAGTGTACGGTGTACTTTCCAAGTTGACTCAGGAGTGTGGTACTATGAGGTTACTATAGTCACTTCAGGAGTTATGCAGATCGGCTGGGCTACTCGTAACAGCAAGTTCCTCAATCATGTAAGTA---CTTCTTTGGTTTGATGATTAATTTTCAGAGTCTATGTATTCTAAAAGAA-ACATTTTTGAAGTGTGTTATGCCTGTCCTTTTCAGGAAGGATATGGGATTGGAGATGACGAATATTCTTTAGCCTATGACGGATGCCGCCAGCTTATTTGGTATGATGCTGCCAGTAGCTCACACACACATCCATGTTGGAAACCTGGTATGTAATGATATAAATAACATAAAATCTGTGCACCCAATGCATAGATTTTTAAGAAAGTTGCTTCCGATCTAATATCTTTTCTCCCTTTGGCAATCTCAGTCTTTTTTAATTTTTCAAATGGCACTTAAGGTTTTGTTTGTTTA--------------------------------------------------------------------------------------------------------------------------------------------
Ncooperi_BeaverCrk_N1002 --------------------------------------------------ATATATCTGATGTAAAATTCTAATGAAAGATGTAAAATTACAATAGCAAAGTAATGTGCATGTAAATCTTTGGGTTGGGCATTTGAAATTTTGATGGTCAAAGAGGATATTGAAATTTTCAAATTTTTCTGACCCCAGTGCATCTATTGTGGTCCGAATCCATTACAGGCAAGATTTTCTCTTGAAAATTGTGTACTTGTTTAATATTGTTAATGTATGAAATGTTCGTCTTTTTTTATTAGGCACGATGTGATGCATCCTCCTTTGAGAGTGTACGGTGTACTTTCCAAGTTGACTCAGGAGTGTGGTACTATGAGGTTACTATAGTCACTTCAGGAGTTATGCAGATCGGCTGGGCTACTCGTAACAGCAAGTTCCTCAATCATGTAAGTAGGGTCACTTTTGTTTGGTGATTAATTTTCAGAGTGTTTATATTCTAAAAGAAGACATTTTTGAAGTGTGTTATGCCTGTCCTTTTCAGGAAGGATATGGGATTGGAGATGACGAATATTCTTTAGCCTATGACGGATGCCGGCAGCTTATATGGTATGACGCTGCCAGTAGCTCACACACACATCCATGTTGGAAACCTGGTATGTAATGATATAAATAACATAAAATCTCTGCACCCAATGCATAGATTTT-----AAGTTCCTTCCGATACTTGATCTTTTCTCCCTGTGTCAATCTCAGTCTTTCTTAATGTTTCAAATGGCACTTAAGGTTTTGTCTGT-----------------------------------------------------------------------------------------------------------------------------------------------
Ncooperi_BrasstBald_N824 --------------------------------------------------ATATATCTGATGTAAAATTCTAATGAAAGATGTAAAATTACAATAGCAAAGTAATGTGCATGTAAATTTTTGGGTTGGGCATTTGAAATTTTGATGGTCAAAGAGGATATTGAAATTTTCAAATTTTTCTGACCCCAGTGCATCTATTGTGGTCCGAATCCATTACAGGCAAGATTTTCTCTTGAAAATTGTGTACTTGTTTAATATTGTTAATGTATGAAATGTTCGTCTTTTTTTATTAGGCACGATGCGATGCATCCTCCTTTGAGAGTGTACGGTGTACTTTCCAAGTTGACTCAGGAGTGTGGTACTATGAGGTTACTATAGTCACTTCAGGAGTTATGCAGATCGGCTGGGCTACTCGTAACAGCAAGTTCCTCAATCATGTAAGTAGGGTCACTTTTGTTTGGTGATTAATTTTCAGAGTGTTTATATTCTAAAAGAAGACATTTTTGAAGTGTGTTATGCCTGTCCTTTTCAGGAAGGATATGGGATTGGAGATGACGAATATTCTTTAGCCTATGACGGATGCCGGCAGCTTATATGGTATGACGCTGCCAGTAGCTCACACACACATCCATGTTGGAAACCTGGTATGTAATGATATAAATAACATAAAATCTCTGCACCCAATGCATAGATTTT-----AAGTTCCTTCCGATACATGATCTTTTCTCCCTGTGTCAATCTCAGTCTTTCTTAATGTTTCAAATGGCACTTAAGGTTTTGTCTGTTTAATATTCAAATTATTAGTTGTTTTACTTTAAAAATATTCATTATTATTTTTTTTTGCAGGTGATATATTGGGCTCATTATAGATGTAGAACATTCATATGTAATATTTTTCTTAAATG-----------------------
Ncooperi_CheoahDam_N1122 -----------------------------------------------------TATCTGATGTAAAATTCTAATGAAAGATGTAAAATTACAATAGCAAAGTAATGTGCATGTAAATTTTTGGGTTGGGCATTTGAAATTTTGATGGTTGAAGAGGATATTGAAATTTTCAAATTTTTCTAACCCCAGTGCATCTATTGTGGTCCGAATCCATTAC-------ATTTTCTCTTGAAAATTGTGTACTTGTTTAATATTGTTAATGTATAAAATGTTTGTCTTTTTTTATTAGGCACGATGCGATGCATCCTCCTTTGAGAGTGTACGGTGTACTTTCCAAGTTGACTCAGGAGTGTGGTACTATGAGGTTACTATAGTCACTTCAGGAGTTATGCAGATCGGCTGGGCTACTCGTAACAGCAAGTTCCTCAATCATGTAAGTAGGGTCACTTTTGTTGGATGATTAATTTTCAGAGTGTTTATATTCTAAAAGAAGACATTTTTGAAGTGTGTTATGCCTGTCCTTTTCAGGAAGGATACGGGATTGGAGATGACGAATATTCTTTAGCCTATGACGGATGCCGGCAGCTTATATGGTATGATGCTGCCAGTAGCGCACACACACATCCATGTTGGAAACCTGGTATGTAATGATATAAATAACATAAAATCTCCGCACCCAATGCATAGATTTT-----AAGTTGCTTCCGATACATGATCTTTTCTCCCTGTGTCAATCTCGGTCTTCCTTAATGTTTCAAATGACACTTAAGGTTTTGTCTGTTTAATATTCAAATTATTATTTGTTTTACTTTAAAAATATTCATTTTTATTTTTTTTTGCAGGTGATATATTGGGCTCATTATAGATGTAGAACATTCATATGTAATATTTTTCTTAAATGGTAATCCCTTGCAGCCATGTACA
Ncooperi_NantRiverGorge_N682 -------------------------------------------------------------------------------ATGTAAAATTACAATGGCAAAGTAATGTGCATGTAAATTTTTGGGTTGGGCATTTGAAATTTTGATGGTCAAAGAGGATATTGAAATTTTCAAATTTTTCTGACCCCAGTGCATCTATTGTGGTCCGAATCCATTACAGGCAAGATTTTCTCTTGAAAATTGTGTACTTGTTTAATATTGTTAATGTATGAAATGTTCGTCTTTTTTTATTAGGCACGATGCGATGCATCCTCCTTTGAGAGTGTACGGTGTACTTTCCAAGTTGACTCGGGAGTGTGGTACTATGAGGTTACTATAGTCACTTCAGGAGTTATGCAGATCGGCTGGGCTACTCGTAACAGCAAGTTCCTCAATCATGTAAGTAGGGTCACTTTTGTTTGATGATTAATTTTCAGAGTGTTTATATTCTAAAAGAAGACATTTTTGAAGTGTGTTATGCCTGTCCTTTTCAGGAAGGATATGGGATTGGAGATGACGAATATTCTTTAGCCTATGACGGATGCCGGCAGCTTATATGGTATGACGCTGCCAGTAGCTCACACACACATCCATGTTGGAAACCTGGTATGTAATGATATAAATAACATAAAATCTCTGCATCCAATGCATAGATTTTTAAGAAAGTTGCTTCCGATACATGATCTTTTCTCCCTGTGTCAATCTCGGTCTTTCTTAATGTTTCAAATGGTACTTAAGGTTTTGTCTGTTTAATATTCAAATTATTATTTGTTTTACTTTAAAAATATTCATTATTATTTTTTTTTGCAGGTGATATATTGGGCTCATTATAGATGTAGAACATTCATATGTAATATTTTTCTTAAATGGAAATCCCTTGCAGCCATGTTCA
Ncoylei_Apalachia_N1195 TTGTTTTATTTTTTATATACCCGGTCAGCTATGAAAAAATGTACCTTTGTATAAATCTGATGTAAAATTCTAATGAAAAATTTAAAATTACACTAGCAAAGTAATGTGCATGTAAA--TGTGGGTTTGGCATTTGAAATTTTGATGGTCAAAGGGCATGTAGAATTTTTCAGATTTTTGTAATCCCAGTGCATCTATTGTGATCAGAATCCATTACAGACAGGATTTTCTCTCGAAAATTGTGTAGTTGTTTATTATTGTTAATGTATAAAATGTTTGTC-TTTTTTATTAGGCTCGATGTGATGCATCCTCCTTTGAGAGTGTACGGTGTACTTTCCAAGTTGACTCAGGAGTGTGGTACTATGAGGTTACTATAGTCACTTCAGGAGTTATGCAGATCGGCTGGGCTACTCGCAACAGCAAGTTCCTCAATCATGTAAGTAGAGTCACTTTGGTTTGATGATTAATTTTCAGAGTCTATGTATTCTAAAAGAAAACATTTTTGAATTGTGTTATTCCTGTCCTTTTCAGGAAGGATATGGGATTGGAGATGACGAATATTCTTTAGCCTATGATGGATGCCGCCAGCTTATTTGGTATGATGCTGCCAGCAGCTCACACACACATCCATGTTGGAAACCTGGTATGTGATGATATAAATAACATAAAATCTGTGCACCCGATGCATAGATTTTTAAGGAAGTTGCTTCCGATGCATGATCTTTTCTCCCTGTGACAATCTCATTCTTCCTTAATTTTTCAAACTGCACTTAAAATTTTGTTTTTGTAATATTCAAATTATTATTTATTTTACTTTAAAAATATTCATTTTAATTTTTTTTTGCAGGTGATATATTGGGCTCATTATAGATGTAGAACATTCATATGTAATATTTTT-------------------------------
Ncoylei_DinkinCove_N1118 ---TTTTATTTTTTATATATCCGGTCAGCTATGAAAAAAAGTTCCTTTGTATAATTCTGATGT-AAATTTTAATGAAAAATTTAAAATTACACTAGCAAAGTAATGTGCATGTAAA--TGTGGGTTTGGCATTTGAAATTTTGATGGTCAAAGGGCATGTAGAATTTTTCAGATTTTTGTAATCCCAGTGCATCTATTGTGATCAGAATCCATTACAGACAAGATTTTCTCTCGAAAATTGTGTAGTTGTTTATTATTGTTAATGTATAAAATGTTTGCC-TTTTTTATTAGGCTCGATGTGATGCATCCTCCTTTGAGAGTGTACGGTGTACTTTCCAAGTTGACTCGGGAGTGTGGTACTATGAGGTTACTATAGTCACTTCAGGAGTTATGCAGATCGGCTGGGCTACTCGTAACAGCAAGTTCCTCAATCATGTAAGTAGAGTCACTTTGGTTTGATGATTAATTTTCAGAGTCTATGTATTCTAAAAGAAGACATTTTTGAAGTGTGTTATGCCTGTCCTTTTCAGGAAGGATATGGGATTGGAGATGACGAATATTCTTTAGCCTATGATGGATGCCGTCAGCTTATTTGGTATGATGCTGCCAGCAGCTCACACACACATCCATGTTGGAAACCTGGTATGTAATGATATAAATAACATAAAATCTGTGCAGCCGATGCGTAGATTTTTAAGGAAGTTGCTTCCGATGCATGATCTTTTCTCCCTGTGACAATCTCATTCTTCCTTAATTTTTCAAACTGCACTTAAAATTTTGTTTTTGTAATATTCGAATTATTATTTATTTTACTTTAAAAATATTCATTTTAATTATTTTTTGCAGGTGATATATTGGGCTCATTATAGATGTAGAACATTCATATGTAATATTTTTCTTAAATGGAAATCCTTTGCAGCCATGTACA
Ncoylei_TiptonCreek_N837 TTGTTTTATTTTTTATATACCCGGTCAGCTATGAAAAAAAGTACCTTTGTATAAATCTGATGTAAAAATTTAATGAAAAATTTAAAATTACACTAGCAAAGTAATGTGCATGTAAA--TGTGGGTTTGGCATTTGAAATTTTGATGGTCAAAGGGCATGTAGAATTTTTCAGAATTTTGTAATCCCAGTGCATCTATTGTGATCAGAATCCATTACAGACAAGATTTTCTCTCGAAAATTGTGTAGTTGTTTATTTTTGTTAATGTATAAAATGTTTGTC-TTTTTTATTAGGCTCGATGTGATGCATCCTCCTTTGAGAGTGTACGGTGTACTTTCCAAGTTGACTCGGGAGTGTGGTACTATGAGGTTACTATAGTCACTTCAGGAGTTATGCAGATCGGCTGGGCTACTCGTAACAGCAAGTTCCTCAATCATGTAAGTAGAGTCACTTTGGTTTGATGATTAATTTTCAGAGTCTATGTATTCTAAAAGAAGACATTTTTGAAGTGTGTTATGCCTGTCCTTTTCAGGAAGGATATGGGATTGGAGATGACGAATATTCTTTAGCCTATGATGGATGCCGTCAGCTTATTTGGTATGATGCTGCCAGCAGCTCACACACACATCCATGTTGGAAACCTGGTATGTAATGATATAAATAACATAAAATCTGTGCACCCGATGCATAGATTTTTAAGGAAGTTGCTTCCGATGCATGATCTTTTCTCCCTGTGACAATCTCATTCTTCCTTAATTTTTCAAACTGCACTTAAAATTTTGTTTTTGTAATATTCGAATTATTATTTATTTTACTTTAAAAATATTCATTTTAATT-TTATTTGCAGGTGATATATTGGGCTCATTATAGATGTAGAACATTCA---------------------------------------------
Ncressleri_AndersonSpringCave_G2075 -------------------------------------------------------------------------------------------------------------------------------------------------------------------------------------------------------TGATTTGAATCCATTACAGGCAAGATTTTCTCTCGAAAATTGTGTACTTGTTTAGTATTGTTACGGTATAAAATGTTTGTCTTTTTTTATTAGGCTCGATGCGACGCATCCTCCTTTGAGAGCGTACGGTGTACTTTCCAAGTTGACTCGGGGGTGTGGTATTATGAGGTTACTATAGTCACTTCGGGGGTTATGCAGATCGGCTGGGCTACTCGTAACAGCAAGTTCCTCAATCACGTAGGTAGAGACACTTTAGTCTGATGACTAATTTTTC-AGTCTTGCTATTCTGAGAGAAGAAAGTTTTGAAGTGTGTTGCGCC-----TTTTCAGGAAGGATATGGGATTGGGGATGATGAATATTCTTTAGCCTATGACGGATGCCGCCAGCTTATTTGGTACGACGCTGCCAGCAGCCGACACACACATCGACGTTGGAAACCTGGTATGTCATGATGTAAATGACGTAAAATAAATGCACCCAATGCATAGATTTTTAAGAAAGTTCCTTCCGATACATTATCTTCCCCCCCCCCTCTCAT----TTTTTTCTTAATTTTTCAAATAGAACTTAAGGTTTTGTCTGTTTAATACTCAAATTATTATTTGTTTTATCTTAAAAATATTCGTTTTA---TATTTTTGCAGGTGATATATTGGGCTCATTATAGATGTAGAGCATTCCTGTGTAATATTTTTCTTAAATGGAAATCCCTTGCAGCCATGTACA
Ncressleri_PigeonCave_G2077 TATTTATATATTTTCT----------------------------------ACATAAATAATTTAAACTTTTAAGGAATGACGTAAAATTACACTAACAAAGTAATGTGCATGCAAGTTTTTGGGTTGGGCATTTGAAATTTTGATGCTCGAAGAGGATGTGGAAATTTTCAAATTTTTCCAATCCCAGTGCTTCTATTGTGATTTGAATCCATTACAGGCAAGATTTTCTCTCGAAAATTGTGTACTTGTTTAGTATTGTTACGGTATAAAATGTTTGTCTTTTTTTATTAGGCTCGATGCGACGCATCCTCCTTTGAGAGCGTACGGTGTACTTTCCAAGTTGACTCGGGGGTGTGGTATTATGAGGTTACTATAGTCACTTCGGGGGTTATGCAGATCGGCTGGGCTACTCGTAACAGCAAGTTCCTCAATCACGTAGGTAGAGACACTTTAGTCTGATGACTAATTTTTC-AGTCTTGCTATTCTGAGAGAAGAAAGTTTTGAAGTGTGTTGCGCC-----TTTTCAGGAAGGATATGGGATTGGGGATGATGAATATTCTTTAGCCTATGACGGATGCCGCCAGCTTATTTGGTACGACGCTGCCAGCAGCCGACACACACATCGACGTTGGAAACCTGGTATGTCATGATGTAAATGACGTAAAATAAATGCACCCAATGCATAGATTTTTAAGAAAGTTGCTTCCGATACATTATCTTCCCCCCCCCCTCTCAT----TTTTTTCTTAATTTTTCAAATAGAACTTAAGGTTTTGTCTGTTTAATACTCAAATTATTATTTGTTTTATCTTAAAAATATTCGTTTTA---TATTTTTGCAGGTGATATATTGGGCTCATTATAGATGTAGAGCATTCCTGTGTAATATTTTTCTTAAATGGAAATCCCTTGCAGCCATGTACA
Ncrosbyi_MtMitchell_N210 TTGTTTTATTTCTTATATACCAGGTCAGCTATGAAAGAAAGTACCTTTGTATATATCCGATGTAAAATTCTAATGAAAGGTGTAAAATTACACTAGCAAAGTAATGTGCATGTAAATTTTTGGGTTCTGCATTTGAAATTTTGATAGTCGAAGAGGATGTTGAAGCTTTCAAATTTTTCTAACCCCAGTGCATCTATTGTGGTCCGAATCCATTACAGGCAAGACTTTCTCTTGAAAATTGTGTATG----------TGTTAATGTATAAAATGTTTGTCTTTTTTTATTAGGCTCGATGCGATGCATCCTCCTTTGAGAGTGTACGGTGTACTTTCCAAGTTGACTCGGGAGTGTGGTACTATGAGGTAACTATAGTCACTTCAGGAGTTATGCAGATCGGCTGGGCTACTCGTAACAGCAAGTTCCTCAATCATGTAGGTAGAGTCACTGTGGTTTGATGATTAAATTTCAGAGTCTATGTATTCTAAAAGAAGAAATTTTTGAAGTGTGTTACGCCTGCCCTTTTCAGGAAGGATACGGGATTGGAGATGACGAATATTCTTTAGCCTATGACGGATGCCGCCAGCTTATTTGGTATGATGCCGCCAGCAGCTCACACACACATCCATGTTGGAAACCTGGTATGTAATGATATAAATGACATAAAATCTGTGCACCCAATGCTTAGATTTTTAAGAAAGTTGCTTCC-------GATCTTTTCTCCCTGTGTCAGTCTCATTCTTCCTTAATTTTTCAAACGGCACTCAAAATTTTGTCTAT-----------------------------------------------------------------------------------------------------------------------------------------------
Ncrosbyi_PricesCrk_N1143 TTGTTTTATTTCTTATATACCAGGTCAGCTATGAAAGAAAGTACCTTTGTATATATCTGATGTAAAATTCTAATGAAAGATGTAAAATTACACTAGCAAAGTAATGTGCATGTAAATTTTTGAGTTCTGCATTTGAAATTTTGATAGTTGAAGAGGATGTTGAAACTTTCAAATTTTTCTAACCCCAGTGCATATATTGTGGTCCGAATCCATTGCAGGCAAGATTTTCTCTTGAAAATTGTGTATG----------TGTTAATGTATAAAATGTTTGTCTTTTTTTATTAGGCTCGATGCGATGCATCCTCCTTTGAGAGTGTACGGTGTACTTTCCAAGTTGACTCGGGAGTGTGGTACTATGAGGTTACTATAGTCACTTCAGGAGTTATGCAGATCGGCTGGGCTACTCGTAACAGCAAGTTCCTCAATCATGTAGGTAGAGTCACTTTGGTTTGATGATTAATTTTCAGAGTCTATGTATTCTAAAAGAAGACATTTTTGAAGTGTGTTACGCCTGCCCTTTTCAGGAAGGATACGGGATTGGAGATGACGAATATTCTTTAGCCTATGACGGATGCCGCCAGCTTATTTGGTATGATGCCGCCAGCAGCTCACACACACATCCATGTTGGAAACCTGGTATGTAATGATATAAATGACATAAAATCTGTGCACCCAATGCATAGATTTTTAAGGAAGTTGCTTCCGATGCATGATCTTTTCTCCCTGTGTCAATCTCATTCTTCCTTAATTTTTCAAACGGCACACAAAATTTTGTCTATTTAATAATCAAATTATTATTTATTTTACTTTAAAAATATTCATTTTAATTTTTTTTTGCAGGTGATATATTGGGCTCATTATAGATGTAGAACATTCATATGTAATATTTTTCTTAAATGGAAATCCTTTGCAGCCATGTACA
Ncrosbyi_ShufordCrk_N1148 TTGTTTTATTTCTTATATACCAGGTCAGCTATGAAAGAAAGTACCTTTGTATATATCTGATG--------------------TAAAATTACACTAGCAAAGTAATGTGCATGTAAATTTTTGGGTTGGGCATTTCAGATTTTGATAGTCGAAGAGGATATTGAAACTTTCAAATTTTTCTAACCCCAGTGCGTCTATTGTGGTCCGAATCCATTACAGGCAAGATTTTCTCTTGAAAATTGTGTATGTGTTTAATATTGTTAATGTATAAAATGTTGGTCTTTTTTTATTAGGCTCGATGCGATGCATCCTCCTTTGAGAGTGTACGGTGTACTTTCCAAGTTGACTCGGGAGTGTGGTACTATGAGGTTACTATAGTCACTTCAGGAGTTATGCAGATCGGCTGGGCTACTCGTAACAGCAAGTTCCTCAATCATGTAGGTAGAGTCACTTTGGTTTGATGATTAATTTTCAGAGTCTATGTATTCTAAAAGAAGACATTTTTGAAGTGTGTTACGCCTGCCCTTTTCAGGAAGGATACGGGATTGGAGATGACGAATATTCTTTAGCCTATGACGGATGCCGCCAGCTTATTTGGTATGATGCCGCCAGCAGCTCACACACACATCCATGTTGGAAACCTGGTATGTAATAATATAAATGACATAAAATCTGTGCACCCAATGCTTAGATTTTTAAGAAAGTTGCTTCC-------GATCTTTTCTCCCTGTGTCAGTCTCATTCTTCCTTAATTTTTCAAACGGCACTCAAAATTTTGTCTATTTAATATTCAAATTATTATTTATTTTACTTTAAAAATATTCATTTTAATTTTTTTTTGCAGGTGATATATTGGGCTCATTATAGATGTAGAACATTCATATGTAATATTTTTCTTAAATGGAAATCCTTTGCAGCCATGTACA
Ndellingeri_WhitewFalls_N887 TTGTTTTATTTCTTATATACCAGGTCAGCTGTGAAAGAAAGTACC---------------------------------------AAAAAAAAATAGCAAAGTAATGTGCATGTAAATTTTTGGGTTGGGTATTTGACATTTTGATGGTCGAAGAGGATATTGAAATTTTCAAATTTTTCTACCCCCAGTGCATCTATTGTGATCCGAATCCCTGGCAGGCAAGATTTTCTCTTGAAAATTGTGTATGTGTTTAATATTGTCAATGTATAAAATGTTCGCCTTTTTTTATTAGGCTCGATGCGATGCATCCTCCTTTGAGAGTGTACGGTGTACTTTCCAAGTTGACTCAGGAGTGTGGTACTATGAGGTTACTATAGTCACTTCAGGAGTTATGCAGATCGGCTGGGCTACTCGTAACAGCAAGTTCCTCAATCATGTAGGTAGAGTCACTTTGGTTTGCCGATTAATTTTCAGAGTCTTTGTACGCTAAAAGAAGACATTTTTGAAGTGTGTTGCGCCTGCCCTTTTCAGGAAGGATATGGGATTGGAGATGATGAATATTCTTTAGCCTATGACGGATGCCGCCAGCTTATTTGGTACGATGCTGCCAGCAGCTCACACACACATCCATGTTGGAAACCTGGTATGTAATGATATAAATAACATAAAATCTCTGCACCCAATGCATAGATTTTTAAGAAAGTTGCTTCCGATACATGATCTTTTCTCCCTGTGTCAATCTCAGTCTTTCTTAATTTTTCAAATGGTGCTTAAGGTTGTGTCTGTTTAATATTCAAATTATTATTTGTTTTACTTTAGAAATATTCATT------TTTTTTTGCAGGTGATATATTGGGCTCGTTATAGA----------------------------------------------------------
Ndilutus_GrassyCreek_N670 -----------------------------------------------------------------------------------------------------------------------------------------------------------------------------------------------------------------------------------------------------------------------------------------------------------GCGATGCATCCTCCTTTGAGAGTGTACGGTGTACTTTCCAAGTTGACTCAGGAGTGTGGTACTATGAGGTTACTATAGTCACTTCAGGAGTTATGCAGATCGGCTGGGCTACTCGTAACAGCAAGTTCCTCAATCATGTAAGTA---CTTCTTTGGTTTGATGATTAATTTTCAGAGTCTATGTAATCTAAAAGAAGACATTTTTGAAGTGTGTTATGCCTGTCCTTTTCAGGAAGGATATGGGATTGGAGATGACGAATATTCTTTAGCCTATGACGGATGCCGCCAGCTTATTTGGTATGATGCTGCCAGCAGCTCACACACACATCCATGTTGGAAACCTGGTATGTAATGATATAAATAACATAAAATCTGTGCACCCAATGCATAGATTTTTAAGGAAGTTGCTTCTGATGCATGATATTTTCTCCCTGTGTTAATCTCATTCTTCCTTAATTT---------------------------------------------------------------------------------------------------------------------------------------------------------------------------
Ndilutus_StarveRockCave_G3174 TTGTTTTATTTTTTATATACCCAGTTAGCTATGAAAAAAAATACCTTTGTATATATCTGATATGAAATTCTAATGAAAGATTTAAAATTACACTAGCAAAGTAATGTGCATGCAAATTTTTGGGTTTGGCATTTGAAATTTTGATGGTCAAAGGGCATGTAGAATTTTTCAGATTTTTGTAACCCCAGTGCATCTATTGTGGTCCGAATCCATTACAGGCAAGATTTTCTCCTGAAAATTGTGTATTTGTTTAATATTGTTAATGTATAAAATGTTTGTC-TTTTTTTT-AGGCTCGATGCGATGCATCCTCCTTTGAGAGTGTACGGTGTACTTTCCAAGTTGACTCAGGAGTGTGGTACTATGAGGTTACTATAGTCACTTCAGGAGTTATGCAGATCGGCTGGGCTACTCGTAACAGCAAGTTCCTCAATCATGTAAGTA---CTTCTTTGGTTTGATGATTAATTTTCAGAGTCTATGTAATCTAAAAGAAGACATTTTTGAAGTGTGTTATGCCTGTCCTTTTCAGGAAGGATATGGGATTGGAGATGACGAATATTCTTTAGCCTATGACGGATGCCGCCAGCTTATTTGGTATGATGCTGCCAGCAGCTCACACACACATCCATGTTGGAAACCTGGTATGTAATGATATAAATAACATAAAATCTGTGCACCCAATGCATAGATTTTTAAGGAAGTTGCTTCTGATGCATGATATTTTCTCCCTGTGTTAATCTCATTCTTCCTTAATTTTTCAAACGGCACTTAAAATTTTGTCTTATTAATATTCAAATTATTATTTATTTTACTTTAAAAATATTCATTTTAATTTTTTTTTGCAGGTGATATATTGGGCTCATTATAGATGTAGAACATTCATATGTAATATTTTTCTTAAATGGAAATCCTTTGCAGCCATGTACA
Nesticus_gertschi_N806_gr_nasicus TTGTTTTATTTCTTATATACCAGGTCAGCTATGAAAGAAAGTACCTTTGTATATATCTGATGTAAAATTCTAATGAAAGATGTAAAATTACACTAGCAAAGTAATGTGCATGTAAATTTTTGAGTTGGGCATTTGAGATTTTGATAGTCGAAGAGGATGTTGAAACTTTCAAATTTTTCTAACCCCAGTGCATCTATTGTGGTCCGAATCCATTACAGGCAAGATTTTCTCTTGAAAATTGTGTATGTGTTTAATATTGTTAATGTATAAAAAGTTTGTCTTTTTTTATTAGGCTCGATGCGATGCATCATCCTTTGAGAGTGTACGGTGTACTTTCCAAGTTGACTCGGGAGTGTGGTACTATGAGGTTACTATAGTCACTTCAGGAGTTATGCAGATCGGCTGGGCTACTCGTAACAGCAAGTTCCTCAATCATGTAGGTAGAGTCACTTTGGTTTGATGATTAAT-----GAGTCTATGTATTCTAAAAGAAGACATTTTTGAAGTGTGTTACGCCTGCTCTTTTCAGGAAGGATATGGGATTGGAGATGACGAATATTCTTTAGCCTATGACGGATGCCGCCAGCTTATTTGGTATGATGCCGCCAGCAGCTCACACACACATCCATGTTGGAAACCTGGTATGTAATGATATAAATGACATAAAATCTGTGCACCCAATGCTTAGATTTTTAAGAAAGTTGCTTCC-------GATCTTTTCTCCCTGTGTCAGTCTCATTCTTCCTTAATTTTTCAAACGGCACTCAAAATTTTGTCTATTTAATATTCAAATTATTATTTATTTTACTTTAAAAATATTCATTTTAATTTTTTTTTGCAGGTGATATATTGGGCTCATTATAGATGTAGAACATTCATATGTAATATTTTTCTTAAATGGAAATCCTTTGCAGCCATGTACA
Nesticus_nahaunus_Mexico_G2881 TTGTTTTATTTTTTTTACACTCAGTCGACTGTGAAAAGAACTACCTTTGT-------------------------AAACATGTAAACTTCTGCTAGCAAAGTAATGTGCATGTAAATTTTTGTGTTGGGCTTTGGAAATTTTGGTTTCTAATTCTGGTTTTTTATTTTTTAAATTTTTTTAATTCTAGTGCATATTTGGTGATCCGATTTCTTTACAAACAAGATGTTTTCTTGAAAATTGTGTCTTTTTTTAATTTTGTTATTGTATAAAATGTTTGTC-TGTTTTTTTAGGCTCGGTGTGATGCATCCTCTTTTGAGAGTGTACGGTGCACTTTCCAAGTTGACTCGGGAGTATGGTACTATGAGGTTACTATAGTTACCTCAGGAGTTATGCAGATTGGCTGGGCTACTCGTAACAGCAAGTTCCTCAATCATGTAGGTAGAGTCACTTTGGTTTGATGATTGATTATCAAAATCTTTGTATTCTAAAATAGGAAATTTTT-AAGTGTGCTATGCCTGCTCGTTTCAGGAAGGATACGGGATTGGAGATGACGAGTATTCTTTAGCCTATGATGGATGCCGCCAGCTTATTTGGTATGATGCTGCCAGTAGTTCACATACACATCCATGTTGGAAACCTGGTATGTAATGATATAAATCACATAAAATCTGTGC-CCCGACACATAGATTTTTAAGAAAGAGGCATTCGATGCATGATCTTTCCTTTCTGTGTCAATTTCATTCATTCTTAATTTTTTAAATGACATTTAAG---TTGCCTATTTAGTGTTCAAA---TTATTTATTTCATTTTAAAAATATTTGTTTTAATTTATTTTTACAGGTGATATATTGGGCTCATTATAGACGTAGAGCATTCGTATGTAATATTTTTCTTAAATGGAAATCCCTTGCAGCCATGTACA
Nfridelli_LittlePigeon_N262 TTGTTTTATTTCTTATATACCAGGTCAGCTGTGAAAGAAAGTACC---------------------------------------AAAAAAAAATAGCAAAGTAATGTGCATGTAAATTTTTGGGTTGGGTATTTGAAATTTTGATGGTCAAAGAGGATATTGAAATTTTCAAATTTTTCTACCTCCAGTGCATCTATTGTGGTCCGAATCCATTGCAGGCAAGATTTTCTCTTGAAAATTGTGTATGTGTTTAATATTGTTAATGTATAAAATGTTTGTC-TTTTTTATTAGGCTCGATGCGATGCATCCTCCTTTGAGAGTGTACGGTGTACTTTCCAAGTTGACTCAGGAGTGTGGTACTATGAGGTTACTATAGTCACTTCAGGAGTTATGCAGATCGGCTGGGCTACTCGTAACAGCAAGTTCCTCAATCATGTAGGTAGAGTCACTTTGGTTTGATGATTAATTTTCAGAGTCTTTGTATTCTAAAAGAAGACATTTTTGAAGTGTGTTGCGCCTGTCCTTTTCAGGAAGGATATGGGATTGGAGATGACGAATATTCTTTAGCCTATGACGGATGCCGCCAGCTTATTTGGTATGATGCTGCCAGCAGCTCACACACACATCCATGTTGGAAACCTGGTATGTAATGATATAAATAACATAAAAT---TGCACCCAATGCATAGATTTTTAAGAAAGTTGCTTCCGATACATGATCTTTTCTCCCTGTGTCAATCTCAGTCTTTCTTAATTTTTCAAATGGCACTTAAGGTTTTGTCTGTTTAATATTCAAATTATTATTTGTTTTACTTTAAAAATATTCATTTTTATTTTTTTTTGCAGGTGATATATTGGGCTCATTATAGATGTAGAACATTCGTATGTAATATTTTTCTTAAATGGAAATCCCTTGCAGCCATGTACA
Nfurtivus_RaccoonMtn_N1026 -------------------------------------------------------------------------------------------------------------------------------------------------------------------------------------------------------------------------------------------------------------------------------------------------------------------TCCTCCTTTGAGAGTGTACGGTGTACTTTCCAAGTTGACTCAGGAGTGTGGTACTATGAGGTTACTATAGTCACTTCAGGAGTTATGCAGATCGGCTGGGCTACTCGTAACAGCAAGTTTCTCAATCATGTAGGTAGAGTCACTTTGGTTTGATGATTAATTTTCAGAGTCTTTGTATTCTAAAAGGAGACATTTTTGAAGTGTGTTGCGCCTGCC----------------------------------------------------------------------------------------------------------------------------------------------------------------------------------------------------------------------------------------------------------------------------------------------------------------------------------------------------------------------------------------------------------------------
Ngertschi_CedarCreek_N351 TTGTTTTATTTCTTATATACCAGGTCAGCTATGAAAGAAAGTACCTTTGTATATATCTGATGTAAAATTCTAATGAAAGATGTAAAATTACACTAGCAAAGTAATGTGCATGTAAATTTTTGAGTTGGGCATTTGAGATTTTGATAGTCGAAGAGGATGTTGAAACTTTCAAATTTTTCTAACCCCAGTGCATCTATTGTGGTCCGAATCCATTACAGGCAAGATTTTCTCTTGAAAATTGTGTATGTGTTTAATATTGTTAATGTATAAAAAGTTTGTCTTTTTTTATTAGGCTCGATGCGATGCATCCTCCTTTGAGAGTGTACGGTGTACTTTCCAAGTTGACTCAGGAGTGTGGTACTATGAGGTTACTATAGTCACTTCAGGAGTTATGCAGATCGGCTGGGCTACTCGTAACAGCAAGTTCCTCAATCATGTAGGTAGAGTCACTTTGGTTTGATGATTAATTTTCAGAGTCTATGTATTCTAAAAGAAGACATTTTTGAAGTGTGTTACGCCTGCTCTTTTCAGGAAGGATATGGGATTGGAGATGACGAATATTCTTTAGCCTATGACGGATGTCGCCAGCTTATTTGGTATGATGCCGCCAGCAGCTCACACACACATCCATGTTGGAAACCTGGTATGTAATGATATAAATGACATAAAATCTGTGCACCCAATGCTTAGATTTTTGAGAAAGTTGCTTCC-------GATCTTTTCTCCCTGTGTCAGTCTCATTCTTCTTTAATTTTTCAAACGGCACTCAAAATTTTGTCTATTTAATATTCAAATTATTATTTATTTTACTTTAAAAATATTCATTTTAATTTTTTTTTGCAGGTGATATATTGGGCTCATTATAGATGTAGAACATTCATATGTAATATTTTTCTTAAATGGAAATCCTTTGCAGCCATGT---
Ngertschi_FrenchBroad_N968 TTGTTTTATTTCTTATATACCAGGTCAGCTATGAAAGAAAGTACCTTTGTATATATCTGATGTAAAATTCTAATGAAAGATGTAAAATTACACTAGCAAAGTAATGTGCATGTAAATTTTTGAGTTGGGCATTTGAGATTTTGATAGTCGAAGAGGATGTTGAAACTTTCAAATTTTTCTAACCCCAGTGCATCTATTGTGGTCCGAATCCATTACAGGCAAGATTTTCTCTTGAAAATTGTGTATGTGTTTAATATTGTTAATGTATAAAAAGTTTG--TTTTTTTATTAGGCTCGATGCGATGCATCCTCCTTTGAGAGTGTACGGTGTACTTTCCAAGTTGACTCAGGAGTGTGGTACTATGAGGTTACTATAGTCACTTCAGGAGTTATGCAGATCGGCTGGGCTACTCGTAACAGCAAGTTCCTCAATCATGTAGGTAGAGTCACTTTGGTTTGATGATTAATTTTCAGAGTCTATGTATTCTAAAAGAAGACATTTTTGAAGTGTGTTACGCCTGCTCATTTCAGGAAGGATATGGGATTGGAGATGACGAATATTCTTTAGCCTATGACGGATGTCGCCAGCTTATTTGGTATGATGCCGCCAGCAGCTCACACACACATCCATGTTGGAAACCTGGTATGTAATGATATAAATGACATAAAATCTGTGCACCCAATGCTTAGATTTTTAAGAAAGTTGCTTCC-------GATCTTTTCTCCCTGTGTCAGTCTCATTCTTCCTTAATTTTTCAAACGGCACTCAAAATTTTGTCTATTTAATATTCAAATTATTATTTATTTTACTTTAAAAATATTCATTTTAATTTTTTTTTGCAGGTGATATATTGGGCTCATTATAGATGTAGAACATTCATATGTAATATTTTTCTTAAATGGAAATCCTTTGCAGCCATGTACA
Ngertschi_HickoryNutGap_N810 TTGTTTTATTTCTTATATACCAGGTCAGCTATGAAAGAAAGTACCTTTGTATATATCTGATGTAAAATTCTAATGAAAGATGTAAAATTACACTAGCAAAGTAATGTGCATGTAAATTTTTGGGTTGGGCATTTGAGATTTTGATAGTCGAAGAGGATGTTGAAACTTTCAAATTTTTCTAACCCCAGTGCATCTATTGTGGTCCGAATCCATTACAGGCAAGATTTTCTCTTGAAAATTGTGTGT--GTTTAATATTGTTAATGTATAAAATGTTTGTC-TTTTTTATTAGGCTCGATGCGATGCATCCTCCTTTGAAAGTGTACGGTGTACTTTCCAAGTTGACTCGGGAGTGTGGTACTATGAGGTTACTATAGTCACTTCAGGAGTTATGCAGATCGGCTGGGCTACTCGTAACAGCAAGTTCCTCAATCATGTAGGTAGAGTCACTTTGGTTTGATGATTAATTTTCAGAATCTATGTATTCTAAAAGAAGACATTTTTGAAGTGTGTTACGCCTGCCCTTTTCAGGAAGGATACGGGATTGGAGATGACGAATATTCTTTAGCCTATGACGGATGCCGCCAGCTTATTTGGTATGATGCCGCCAGCAGCTCACACACACATCCATGTTGGAAACCTGGTATG--------TAAATGACATAAAATCTGTGCACCCAATGCTTAGATTTTTAAGAAAGTTGCTTCC-------GATCTTTTCTCCCTGTGTCAGTCTCATTCTTCCTTAATTTTTCAAACGGCACTCAAAATTTTGTTCGGTTGATATTCAAATTATTATTTATTTTAC-------------------------------------------------------------------------------------------------------------------
Nholsingeri_BrumleyCrk_N916 TTGTTTTATTTATTATATACCCGGTCAGCTATGAAAAAAAGTACCTTTGTATATATCTGATGTAAAATTCTAATTAAAGATTTAAAATTACACTAGCAAAGTAATGTGCACGTACATTTTTGGGTTGGGCATTTGAAATTTTGATGGTTGAAGAGGATGTAGAATTTTTCAGATTTTTCTAACCCCAGTGCATCTACTGTGGTCTGAATCCATTACAAGCAAGATTTTCTCTTGAAAATTGTGCACTTGTTTAATATTGTTAATGTATAAAATGTTTGTC-TTTTTTATTAGGCACGATGTGATGCATCCTCCTTTGAGAGTGTACGGTGTACTTTCCAAGTCGACTCAGGCGTATGGTACTATGAGGTTACTATAGTCACTTCAGGAGTTATGCAGATCGGCTGGGCTACTCGTAACAGCAAGTTCCTCAATCATGTAGGTAGAGTCACTTCGGTTTGGTGATTAATTTTCAGAGTCTTTGTATTCTAAAAGAAGACATTTTTGAAGTGTGTTACGCCTGCCCTTTTCAGGAAGGATATGGGATTGGAGACGACGAATATTCTTTAGCCTATGACGGATGCCGCCAGCTTATTTGGTATGATGCTGCCAGTAGCTCACACACACATCCATGTTGGAAACCTGGTATGTAGTGATATAAATGACTTAAAATCTGTGCACCCAATGCATAGATTTTTAAGAAAGTTGCTTCCTATGCATGATTTTTTCTCCCTGTGTCAATCTCATTCTTCCTTAATTTTTCAAATGGCACTTAGATTTTTGTCTGTTTAATATTCAAATTATTATTTATTTTAAGGTAAGG-----CGAGGTAACTTTTTG-----------AAAGTGAGACTTTCATGACTGTAAAAAATTTGT---------------------------TTTTGGAGATATAA---
Nholsingeri_PondCave_N541 TTGTTTTAATTATTATATACCCGGTCAGCTATGAAAAAAAGTACCTTTGTATATATCTGATGTAAAATTCTAATTAAAGATTTAAAATTACACTGGCAAAGTAATGTGCACGTACATTTTTGGGTTGGGCATTTGAAATTTTGATGGTTGAAGTGGATGTAGAATTTTTCAGATTTTTCTAACCCCAGTGCATCTACTGTGGTCTGAATCCATTACAAGCAAGATTTTCTCTTGAAAATTGTGTACTTGTTTAATATTGTTAGTGTATAAAATGTTTGTCTTTTTTTATTAGGCACGATGTGATGCATCCTCCTTTGAGAGTGTACGGTGTACTTTCCAAGTCGACTCGGGCGTATGGTACTATGAGGTTACTATAGTCACTTCAGGAGTTATGCAGATCGGCTGGGCTACTCGTAACAGCAAGTTCCTCAATCATGTAGGTAGAGTCACTTCGGTTTGGTGATTAATTTTCAGAGTCTTTGTATTCTAAAAGAAGACATTTTTGAAGTGTGTTACGCCTGCCCTTTTCAGGAAGGATATGGGATTGGAGACGACGAATATTCTTTAGCCTATGACGGATGCCGCCAGCTTATTTGGTATGATGCTGCCAGTAGCTCACACACACATCCATGTTGGAAACCTGGTATGTAGTGATATGAATGACTTAAAATCTGTGCACCCAATGCATAGATTTTTAAGAAAGTTGCTTCCTATGCATGATTTTTCCGCCCTATGTCAATCTCGTTCTTCCTTAATTTTTCAAATGGCACTTAGATTTTTGTCTGTTTAATATTCAAATTATTATTTATTTTAAGGCAAGG-----CGTGGTAACTTTTTT-----------AAAGTGAGACTTTCATGACTGTACAAAAATTGT---------------------------TTTTGGAGATATAAGCA
Njonesi_CaveSpringCave_N390 TTGTTTTATTTCTTATATACCAGGTCAGCTGTGAAAGAAAGTACC---------------------------------------AAAAAAAAATAGCAAAGTAATGTGCATGTAAATTTTTGGGTTGGGTATTTGAAATTTTGATGGTCGAAGAGGATATTGAAATTTTCAAATTTTTCTACCTCCAGTGCATCTATTGTGATCCGAATCCCTGGCAGGCAAGATTTTCTCTTGAAAATTGTGTATGTGTTTAATATTGTTAATGTATAAAATGTTTGTCTTTTTTTATTAGGCTCGATGTGATGCATCCTCCTTTGAGAGTGTACGGTGTACTTTCCAAGTTGACTCAGGAGTGTGGTACTATGAAGTTACTATAGTCACTTCAGGAGTTATGCAGATCGGCTGGGCTACTCGTAACAGCAAGTTCCTCAATCATGTAGGTAGAGTCACTTTGGTTTGATGATTAATTTTCAGAGTCTTTGTATTCTAAAAGAAGACATTTTTGAAGTGTGTTGCGCCTGCCCTTTTCAGGAAGGATATGGGATTGGAGATGACGAATATTCTTTAGCCTATGACGGATGCCGCCAGCTTATTTGGTATGATGCTGCCAGCAGCTCACACACCCATCCATGTTGGAAACCTGGTATGTAATGATATAAATAACATAAAATCTCTGCACCCAATGCATAGATTTTTAAGAAAGTTGCTTCCGATATATGATCTTTTCTCCCTGTGTCAATCTCAGT-TTTCTTAATTTTTCAAATGGCACTTAAGGTTTTGTCTGTTTAATATTCAAATTATTATTTGTTTTTCTTTAAAAATATTTATTATTATTTTTTTTTGCAGGTGATATATTGGGCTCATTATAGATGTAGAACATTCATATGTAATATTTTTCTTAAATGGAAATCCCTTACAGCCATGTACA
Nlowderi_ChestnutBranch_N731 --------------------------------------------------ATATATCTGATGTAAAATTCTAATGAAAGATTTTAAATTACGCTTGCAAAGTGATGTGCTTGTATTTTTTTGGATTGGGCATTTGAGATTTTGATGGTCGAAGAGGATGTTGAAATTTTCAAATTTTTCTAACCCCAGTGCATCTATTGTGGTCCGAATTCATTACAGGCAAGATTTTCTCTTGAAAATTGTGTACTTATTTAATATTGTTAATGTATAAAATGTTTGTCTTTTTTTATTAGGCACGATGTGATGCATCCTCCTTTGAGAGTGTACGGTGTACTTTCCAAGTGGACTCGGGTGTGTGGTACTATGAGGTTACTATAGTCACTTCAGGAGTTATGCAGATCGGCTGGGCTACTCGTAACAGCAAGTTCCTCAATCATGTAAGTAGAGTCACTTTGGTTTGATGATTAATTTTCAGAGTGTTTATATTCTAAAAGAAGCCATTTTTGAAGTGTGTTATGCCTGTCCTTTTCAGGAAGGATATGGGATCGGAGATGACGAATATTCTTTAGCCTATGATGGATGCCGCCAGCTTATTTGGTATGATGCTGTCAGTAGCTCACATACACATCCATGTTGGAAACCTGGTATGTAATGATATAAATAACATAAAATCTGTGCACCCAATGCATAGATTTTTAAGAAAGTTGCTTCCGATACATGATCTTTTCTCCCTGTGTCAATCTCAGTCTTTTTTAATTTTTCAAATGGCACTTAAGGTTTTGTTTGTTTAATATTCAAATTATTATTTGTTTTACTTTAAAAATATTCATTTTTATTTTTTTTTGCAGGTGATATATTGGGCTCATTATAGATGTAGAACATTCATATGTAATATTTTTTTTAAATGGAAATCCCTTGCAGCCATGTACA
Nlowderi_upperFiresCreek_N820 --------------------------------------------------ATATATCTGATGTAAAATTCTAATGAAAGATTTTAAATTACGCTTGCAAAGTGATGTGCTTGTATTTTTTTGGATTGGGCATTTGAGATTTTGATGGTCGAAGAGGATGTTGAAATTTTCAAATTTTTCTAACCCCAGTGCATCTATTGTGGTCCGAATCCATTACAGGCAAGATTTTCTCTTGAAAATTGTGTACTTGTTTAATATTGTTAATGTATAAAATGTTTGTCTTTTTTTATTAGGCACGATGTGATGCATCCTCCTTTGAGAGTGTACGGTGTACTTTCCAAGTTGACTCGGGTGTGTGGTACTATGAGGTTACTATAGTCACTTCAGGAGTTATGCAGATCGGCTGGGCTACTCGTAACAGCAAGTTCCTCAATCATGTAAGTAGAGTCACTTTGGTTTGATGATTAATTTTCAGAGTGTTTATATTCTAAAAGAAGCCATTTTTGAAGTGTGTTATGCCTGTCCTTTTCAGGAAGGATATGGGATCGGAGACGACGAATATTCTTTAGCCTATGACGGATGCCGCCAGCTTATTTGGTATGATGCTGTCAGTAGCTCACATACACATCCATGTTGGAAACCTGGTATGTAATGATATAAATAACATAAAATCTATGCACCCAATGCATAGATTTTTAAGAAAGTTGCTTCCGATACATGATCTTTTCTCCCTGTGTCAATCTCGGTCTTTTTTAATTTTTCAAATGGCACTTAAGGTTTTGTTTGTTTAATATTCAAATTATTATTTGTTTTACTTTAAAAATATTCATTTTTATTTTTTTTTGCAGGTGATATATTGGGCTCATTATAGACGTAGAACATTCATATGTAATATTTTTTTTAAATGGAAATCCCTTGCAGCCATGTACA
Nlula_BeeRockCave_G2091 --------------------------------------------------ATATATCTGATGTAAAATTCTAATGAAAGATGTAAAATTATAAAAGCAAAGTAATGTGCATGTAAATTTTTGGGTTGGGCATTTGAAATTTTGATGGTCGAAGAGGATATTGTTATTTTCAAATTTTTCTTCCCC-----TATCTATTGTGGTCCGAATCTATTGCTGGCAAAATTTTCTCTTGAAAATTGTGAATGTGTTTAATATTGTTAATGTATAAAATGTTTGTCTTTTTTTATTAGGCTCGATGCGATGCATCCTCCTTTGAGAGTGTACGGTGTACTTTCCAAGTTGACTCAGGAGTATGGTACTATGAGGTTACTATAGTCACTTCAGGAGTTATGCAGATCGGCTGGGCTACTCGTAACAGCAAGTTCCTCAATCATGTAAGTAGAGTCCCTTTAGTTTGATGATTAATTTTCAGAATCTTTGTATTCTAAAAGAAGACATTTTTGAAGTGTGTTACGCCTGCCCTTTTCAGGAAGGATATGGTATTGGAGATGACGAATATTCTTTAGCCTATGACGGATGCCGCCAGCTTATTTGGTATGATGCTGCCAGTAGCTCACACACACATCCATGTTGGAAACCTGGTATGTAATGATATAAATAACATAAAATCTCTGCACCCGATGCATAGATT-----------TGCTTCCGATACATGATCTTTTCTCCCTGTGTCAATCTGTGTCTTTCTTAATTTTTCAAATGGCACTTAAGGTTTTGTCTGTTTAATATTCAAATTATTATTTGTTTTACTTTAAAAATATTCATTTTTATT-TTTTTTGCAGGTGATATATTGGGCTCATTATAGATGTAGAACATTCATATGTAATATTTTTCTTAAATGGAAATCCCTTGCAGCCATGTACA
Nlula_LulaFallsCave_G2084 --------------------------------------------------ATATATCTGATGTAAAATTCTAATGAAAGATGTAAAATTATAAAAGCAAAGTAATGTGCATGTAAATTTTTGGGTTGGGCATTTGAAATTTTGATGGTCGAAGAGGATATTGTTATTTTCAAATTTTTCTACCCC-----TATCTATTGTGGTCTGAATCTATTGCTGGCAAAATTTTCTCTTGAAAATTGTGTATGTGTTTAATATTGTTAATGTATAAAATGTTTGTCTTTTTTTATTAGGCTCGATGTGATGCATCCTCCTTTGAGAGTGTACGGTGTACTTTCCAAGTTGACTCAGGAGTATGGTACTATGAGGTTACTATAGTCACTTCAGGAGTTATGCAGATCGGCTGGGCTACTCGTAACAGCAAGTTCCTCAATCATGTAAGTAGAGTCCCTATAGTTTGATGATTAATTTTCAGAATCTTTGTATTCTAAAAGAAGACATTTTTGAAGTGTGTTACGCCTGCCCTTTTCAGGAAGGATATGGTATTGGAGATGACGAATATTCTTTAGCCTATGACGGATGCCGCCAGCTTATTTGGTATGATGCTGCCAGTAGCTCACACACACATCCATGTTGGAAACCTGGTATGTAATGATATAAATAACATAAAATCTCTGCACCCGATGCATAGATT-----------TGCTTCCGATACATGATCTTTTCTCCCTGTGTCAATCTCTGTCTTTCTTAATTTTTCAAATGGCACTT-AAGGTTTGTCTGTTTAATATTCAAATTATTATTTGTTTTACTTTAAAAATATTCATTTTTATT-TTTTTTGCAGGTGATATATTGGGCTCATTATAGATGTAGAACATTCATATGTAATATTTTTCTTAAATGGAAATCCCTTGCAGCCATGTACA
Nmimus_NealsSink_N329 -----------------------------------AAAAAGTACCTTTGTATATATCTGATGTAAAATTCTAATGAAAAATTTAAAATTACACCTGCAAATTAATGTGCTCGTACATTTTTGGGTTGGGCATTTGAAATTTTGATGGTTGAAGAGGATGTAGAATTTTTCAGATTTTTCTAACCCCAGTGCATCTACTGTGGTCTGAATCCATTACAGGCAAGATTTTCTCTTGAAAATTGTGTACTTGTTTAATATTGTTAATGTATAAAATATTTGTC-TTTTTTATTAGGCACGATGTGATGCATCCTCCTTTGAGAGTGTACGGTGTACTTTCCAAGTTGACTCAGGCGTATGGTACTATGAGGTTACTATAGTCACTTCGGGAGTTATGCAGATCGGCTGGGCTACTCGTAACAGCAAGTTCCTCAATCATGTAGGTAGAGTCACTTCGGTTTGGTGATTAATTTTCAGAGTCTTTGTATTCTAAAAGAAGACATTTTTGAAGTGTGTTACGCCTACCCTTTTCAGGAAGGATATGGGATTGGAGATGACGAATATTCTTTAGCCTATGACGGATGCCGCCAGCTTATTTGGTATGATGCTGCCAGTAGCTCACACACCCATCCATGTTGGAAACCTGGTATGTAGTGATATAAATGACTTGAAATCTGTGCACCCATTGCATAGATTTTTAAGAAAGTTGCTTCCTATGCATGATTTTTTCTCCCTATGTCAATCTCATTCTTCCTTAATTTTTCAAATGACACTTAAA-TTTTGTCTATTTAATATTCAAATTATTATTTATTTTAAGCCTAGG-----CGTGGTAACTTTTTT-----------AAAGTGAGACTTTCA--------------------------------------------------------------
Nmimus_Straleys_N625 TTGTTTTATTTATTATATACCCGGTCAGCTATGAAAAAAAGTACCTTTGTATATATCTGATGTAAAAGTCTAATGAAAAATTTAAAATTACACCAGCAAATTAATGTACTCGTACATTTTTGGGTTGGGCATTTGAAATTTTGATGGTTGAAGAGGATGTAGAATTTTTCAGATTTTTCTAACCCCAGTGTATCTACTGTGGTCTGAATCCATTACAGGCAAGATTTTCTCTTGAAAATTGTGTACTTGTTTAATATTGTTAATGTATAAAATATTTGTC-TTTTTTATTAGGCACGATGTGATGCATCCTCCTTTGAGAGTGTACGGTGTACTTTCCAAGTTGACTCAGGCGTATGGTACTATGAGGTTACTATAGTCACTTCAGGAGTTATGCAGATCGGCTGGGCTACTCGTAACAGCAAGTTCCTCAATCATGTAGGTAGAGTCACTTTGGTTTGGTGATTAATTTTCAGAGTCTTTATATTCTAAAAGAAGACATTTTTGAAGTGTGTTACGCCTGCCCTTTTCAGGAAGGATATGGGATTGGAGATGACGAATATTCTTTAGCCTATGACGGATGCCGCCAGCTTATTTGGTATGATGCTGCCAGTAGCTCACACACCCATCCATGTTGGAAACCTGGTATGTAGTGATATAAATGACTTAAAATCTGTGCACCCAATGCATAGATTTTTAAGAAAGTTGCTTCCTATGCATGATTTTTTCTCTCTATGTCAATCTCATTCTTCCTTAATTTTTCAAATGGCACTTAGA-TTTTGTCTATTTAATATTCAAATTATTATTTATTTTAAGGCAAGG-----CGTGGTAACTTTTTT-----------AAAGTGAGACTTTTATGACTGTAAAAAATTTGT---------------------------TTTTGGAGATGTAAGCA
Nnasicus_CaneyFork_N171 --------------------------------------------------ATATATCTGATGTAAAATTCTAATGAAAGATGTAAAATTGCACTACCAAAGTAATGTGCATGTAAATTTTTGGGTAGGGCATTTGAAATTTTGATGGTCGAAGAGGATGCTGAAATTTTCAAAATTTTCTAACCCTAGTGCATCTATTGTGGTCCGAATCCATTACAGGCAAGATTTTCTCTTGAAAATTGTGTATGTGTTTAATATTGTTAATGTATAAAATGTTTGTCTTTTTTTATTAGGCTCGATGCGATGCATCCTCCTTTGAGAGTGTACGGTGTACTTTCCAAGTTGACTCGGGAGTGTGGTATTATGAGGTTACTATAGTCACCTCAGGAGTTATGCAGATCGGCTGGGCTACTCGTAACAGCAAGTTCCTCAATCATGTAGGTAGAGTCACTTTGGTTGGATGATTAATTTTCAGAGTCTTTGTATTCTAAAAGAAGACATTTTTGAAGTGTGTTGTGCCCGCCCTTTTCAGGAAGGATATGGGATTGGAGATGACGAATATTCTTTAGCCTATGACGGATGCCGCCAGCTTATTTGGTATGATGCTGCCAGCAGCTCACACACACATCCATGTTGGAAACCTGGTATGTAATGATGTAAATGACATAAAATCTATGTACCCAATGCATAGATTTTAAAGGAAGTTGCTTCCGATGCATGATCTTTTCTCCCTGTGTCAATAACATTCTTCCTTAATTTTTCAAACGGCACTTAAAATTTTGTCTATTAAATAT---------TATTTATTTTACTTTAAAAATATTCATTTTAATTTTTTTTTGCAGGTGATATATTGGGCTCATTATAGATGTAGAACATTCATATGTAATATTTTTCTTAAATGGAAATCCCTTGCAGCCATGTACA
Nnasicus_CoweeTrain_N189 --------------------------------------------------------------------------------------------------------------------------GGTAGGGCATTTGAAATTTTGATGGTCGAAGAGGATGCTGAAATTTTCAAAATTTTCTAACCCTAGTGCATCTATTGTGGTCCGAATCCATTACAGGCAAGATTTTCTCTTGAAAATTGTGTATGTGTTTAATATTGTTAATGTATAAAATGTTTGTCTTTTTTTATTAGGCTCGATGCGATGCATCCTCCTTTGAGAGTGTACGGTGTACTTTCCAAGTTGACTCGGGAGTGTGGTATTACGAGGTTACCATAGTCACTTCAGGAGTTATGCAGATCGGCTGGGCTACTCGTAACAGCAAGTTCCTCAATCATGTAGGTAGAGTCACTTTGGTTGGATGATTAATTTTCAGAGTCTTTGTATTCTAAAAGAAGCCATTTTTGAAGTGTGTTGCGCCCGCCCTTTTCAGGAAGGATATGGGATTGGAGATGACGAATATTCTTTAGCCTATGACGGATGCCGCCAGCTTATTTGGTATGATGCTGCCAGCAGCTCTCACACACATCCATGTTGGAAACCTGGTATGT--------AAAGGACATAAAATCTATGCACCCAATGCATAGATTTTTAAGGAAGTTGCTTCCGATGCACGATCTTTTCTCCCTGTGTCAATCTCAGTCTTCCTTAATTTTTCAAACGGCACTTAAAATTTTGGCTATTAAATAT---------TATTTATTTTACTTTAAAAATATTCATTTTAATTTTATTTTGCAGGTGATATATTGG----------------------------------------------------------------------
Npaynei_Grindstaff_N646 -------------------------------------------------------------------------TGAAAGATTTAAAATTACACTAGCAAAGTAATATGCACATATATTTTTGGGTTGGGCATTTGAAATTTTGATGGTTGAAGAGGATGTAGAATTTTTCAGATTTTTCTAACCCCAGTGCATCTACTGTGGTCTGAATCCATTACAGGCAAGATTTTCTCTCGAAAATTGTGTACTTGTTTAATATTGTTAGTGTATAAAATGTTCGTCTTTTTTTATTAGGCACGATGTGACGCATCCTCCTTTGAGAGTGTACGGTGTACTTTCCAAGTTGACTCGGGCGTATGGTACTATGAGGTTACTATAGTCACTTCAGGGGTTATGCAGATCGGCTGGGCTACTCGCAACAGCAAGTTCCTCAATCATGTAGGTAGAGTCACTTTGGTTTGATGATTAATTTTCAGAGTCTTTGTATTCCAAAAGAAGACATTTTTGAAGTGTGTTACGCCTGCCCTTTTCAGGAAGGTTATGGGATTGGAGATGACGAATATTCTTTAGCCTATGACGGATGCCGCCAGCTTATTTGGTATGATGCTGCCAGTAGCTCACACACACATCCATGTTGGAAACCTGGTATGTAGTGATATAAATGACTTAAAATCTGTGCACCCAATGCGTAGATTTTTCAGGAAGT---------------------------------------------------------------------------------------------------------------------------------------------------------------------------------------------------------------------------------
Npaynei_NorrisDamCave_N348 TTGTGTTATTTATTATATACCCGGTCAGCTATGAAAAAAAGTACCTTTGTATATATCTGATGTAAAATTCTAATGAAAGATTTAAAATTACACTAGCAAAGTAATGTGCACGTATATTTTTGGGTTGGGCATTTGAAATTTTGTTGATTGAAGAGGATGTAGAATTTTT---------------------------------------ACCATTACAGGCAAGATTTTCTCTTGAAAATTGTGTACTTGTTTAATATTGTTAATGTATAAAATGTTTGTC-TTTTTTATTAGGCACGATGTGATGCATCCTCCTTTGAGAGTGTACGGTGTACTTTCCAAGTTGACTCGGGCGTATGGTACTATGAGGTTACTATAGTCACTTCAGGAGTTATGCAGATCGGCTGGGCTACTCGTAACAGCAAGTTCCTCAATCATGTAGGTAGAGTCACTTTGGTTTGATGATTAATTTTCAGAGTCTTTGTATTCTAAAAGAAGACATTTTTGAAGTGTGTTACGCCTGCCCTTTTCAGGAAGGATATGGGATTGGAGATGACGAATATTCTTTAGCCTATGACGGATGCCGCCAGCTTATTTGGTATGATGCTGCCAGTAGCTCACACACACATCCATGTTGGAAACCTGGTATGTAGTGATATAAATGACTTAAAATCTGTGCACCCGATGCGTTGATTTTTCAGGAAGTTTCTTCCTATGCATGATTTTTTCTCCCTATGTCAATCTCATTCTTCCTTAATTTTTCAAATGGCACTTAGA-TTTTGTCTATTTAATATTCAAATTATTATTTATTTCAAGGCGAGG-----CGTGGTAACTTTTTT-----------AAAGTGAGACTTTCATGACTGTGAAAAATTTGT---------------------------TTTTGGAGATGTAAGCA
Npaynei_UnakaMtns_N943 ----TTTAGTTGTTG------------------------------TTGGT------------------------------------------------------TGAGCATGTAAATTTTTGGGTTGGTCATTTAAAATTTTGGTATATGCCTGGCATGTAGAATTTTTCAGATTTTTCTAATGCCAGTGCATCTACTGTGGTCTGAATCCATTACAGGCAAGATTTTCTCTCGAAAATTGTGTACTTGTTTAATATTGTTAGTGTATAAAATGTTTGTC-TTTTTTATTAGGCACGATGTGATGCATCCTCCTTTGAGAGTGTACGGTGTACTTTCCAAGTTGACTCGGGCGTATGGTACTATGAGGTTACTATAGTCACTTCAGGGGTTATGCAGATCGGCTGGGCTACTCGTAACAGCAAGTTCCTCAATCATGTAGGTAGAGTCACTTTGGTTTGGTGATTAATTTTCAGAGTCTTTGTATTCTAAAAGAAGACATTTTTGAAGTGTGTTACACCTGCCCTTTTCAGGAAGGATATGGGAT------------------------------------------------------------------------------------------------------------------------------------------------------------------------------------------------------------------------------------------------------------------------------------------------------------------------------------------------------------------------------------------------
Npecki_HaskellSims_G3697 ---------------------------------------------------------------------------------------------------------------------TTTTGGGTTGGACATTTGAAATTTTGAGGGTCGAAGTGGATGTAGAAATTTTCAGATTTTCCTAACCCCAGTGCTTCTATTGTGATTTGAATCCATTACAGGCAAAATTTTCTCTTGAAAGTTATGTATTTATTTAATATTGTTAATGTATAAAATGTTTGTC-TATTTTATTAGGCTCGATGCGACGCATCCTCCTTTGAGAGCGTACGGTGCACTTTCCAAGTGGACTCGGGGGTGTGGTACTATGAAGTTACTATAGTCACTTCAGGAGTTATGCAGATCGGCTGGGCCACTCGTAACAGCAAGTTCCTTAATCATGTACGTAGAGTGTCTTTGTTTGGATGATTAATTTTCA--GTCTTTGTATTTTAAAAGAAGAAATTTTTCAAGTGTGTTACGCCTGCCCTTTTCAGGAAGGATACGGGATTGGAGATGACGAATATTCGTTAGCCTATGACGGATGCCGCCAGCTTATTTGGTATGATGCTGCCAGCAGC--------------------------------------------------------------------------------------------------------------------------------------------------------------------------------------------------------------------------------------------------------------------------------------------------------------------------
Npecki_Monteagle_N062 ------------------------------------------------------------------------------------------------------------------------------------------------------------------------------------------------------------------------------------------------------------AATATTGTTAATGTATAAAAGGTTTGTC-TATTTTATTAGGCTCGATGTGATGCATCCTCCTTTGAGAGCGTACGGTGCACTTTCCAAGTGGACTCGGGGGTGTGGTACTATGAAGTTACTATAGTCACTTCAGGAGTTATGCAGATCGGCTGGGCCACTCGTAACAGCAAGTTCCTTAATCATGTACGTAGAGTGTCTTTGCTTGGATGATTACTTTTCAG-GTCTTTGTATTCTGAAAGAAGAAATTTTTCAAGTGTGTTACGCCTGCCCTTTTCAGGAAGGATACGGGATTGGAGATGACGAATATTCGTTAGCCTATGACGGATGCCGCCAGCTTATTTGGTATGATGCTGCCAGTAGCTCACACACACATCCATGTTGGAAACCAGGTATGTAATGATATAAATGACATAAAATAAGTGCACCCAATGCA--------------------------------------------------------------------------------------------------------------------------------------------------------------------------------------------------------------------------------------------------
Nperlakyi_SChimneys_N1079 TTGTTTTATTTCTTATATACCAGGTCAGCTGTGAAAGAAAGTACC----------------------------------------AAAAAAAATAGCAAAGTAATGTGCATGTAAATTTTTGGGTTGGGTATTTGAAATTTTGATGGTCGAAGAGGATATTGAAATTTTCAATTTTTTCTACCCCCAGTGCATCTATTGTGATCCGAATCCCTGGCAGGCAAGATTTTCTCTTGAAAATTGTGTATGTGTTTAATATTGTTAATGTATAAAATGTTTGTCTCTTTTTATTAGGCTCGATGCGATGCATCCTCCTTTGAGAGTGTACGGTGTACTTTCCAAGTTGACTCAGGAGTGTGGTACTATGAGGTTACTATAGTCACTTCAGGAGTTATGCAGATCGGCTGGGCTACTCGTAACAGCAAGTTCCTCAATCATGTAGGTAGAGTCACTTTGGTTTGATGATTAATTTTCAGAGTCTTTGTATTCTAAAAGAAGACATTTTTGAAGTGTGTTGCGCCTGCCCTTTTCAGGAAGGATATGGGATTGGAGATGACGAATATTCTTTAGCCTATGACGGATGCCGCCAGCTTATTTGGTATGATGCTGCCAGCAGCTCACACACACATCCATGTTGGAAACCTGGTATGTAATGATATAAATAACATAAAATCTCTGCACCCAATGCATAGATTTTTAAGAAAGTTGCTTCCGATACATGATCTTTTCTCCCTGTGTCAATCTCAGTCTTTCTTAATTTTTCAAATGGCACTTAAGGTTTTGTCTGTTTAATATTCAAATTATTATTTGTTTTACTTTAAAAATATTCATTTTTATTTTTTTTTGCAGGTGATATATTGGGCTCATTATAGATGTAGAACATTCATATGTAATATTTTTCTTAAATGGAAATCCCTTGCAGCCATGTACA
Nperlakyi_SChimneys_N1080 TTGTTTTATTTCTTATATACCAGGTCAGCTGTGAAAGAAAGTACC---------------------------------------AAAAAAAAATAGCAAAGTAATGTGCATGTAAATTTTTGGGTTGGGTATTTGAAATTTTGATGGTCGAAGAGGATATTGAAATTTTCAATTTTTTCTACCCCCAGTGCATCTATTGTGATCCGAATCCCTGGCAGGCAAGATTTTCTCTTGAAAATTGTGTATGTGTTTAATATTGTTAATGTATAAAATGTTTGTCTCTTTTTATTAGGCTCGATGCGATGCATCCTCCTTTGAGAGTGTACGGTGTACTTTCCAAGTTGACTCAGGAGTGTGGTACTATGAGGTTACTATAGTCACTTCAGGAGTTATGCAGATCGGCTGGGCTACTCGTAACAGCAAGTTCCTCAATCATGTAGGTAGAGTCACTTTGGTTTGATGATTAATTTTCAGAGTCTTTGTATTCTAAAAGAAGACATTTTTGAAGTGTGTTGCGCCTGCCCTTTTCAGGAAGGATATGGGATTGGAGATGACGAATATTCTTTAGCCTATGACGGATGCCGCCAGCTTATTTGGTATGATGCTGCCAGCAGCTCACACACACATCCATGTTGGAAACCTGGTATGTAATGATATAAATAACATAAAATCTCTGCACCCAATGCATAGATTTTTAAGAAAGTTGCTTCCGATACATGATCTTTTCTCCCTGTGTCAATCTCAGTCTTTCTTAATTTTTCAAATGGCACTTAAGGTTTTGTCTGTTTAATATTCAAATTATTATTTGTTTTACTTTAAAAATATTCATTTTTATTTTTTTTTGCAGGTGATATATTGGGCTCATTATAGATGTAGA----------------------------------------------------
Nreclusus_Clingmans_N252 -----------------------------------------------------------------------AATGAAAGATGTAAAATTACAATAGCAAAGTAATGTGCATGTAAATTTTTGGGTTGGGCATTTGAAATTTTGATGGTCGAAGAGGATATTGAAATTTTCAAATTTTTCTAACCCCAGTGCATCTATTGTGGTCTGAATCCATTACAGGCAAGATTTTCTCTTGAAAATTGTGTACTTGTTTAATATTGTTAATGTATAAAATGTTTGTCTTTTTTTATTAGGCACGATGTGATGCATCCTCCTTTGAGAGTGTACGGTGTACTTTCCAAGTTGACTCGGGAGTGTGGTACTATGAGGTTACTATAGTCACTTCAGGAGTTATGCAGATCGGCTGGGCTACTCGTAACAGCAAGTTCCTCAATCATGTAAGTAGGGTCACTTTTGTTTGATGATTAATTTTCAGAGTGTTTATATTCTAAAAGAAGACATTTTTGAAGTGTGTTATGCCTGTCCTTTTCAGGAAGGATACGGGATTGGAGATGACGAATATTCTTTAGCCTATGACGGATGCCGGCAGCTTATTTGGTATGACGCTGCCAGTAGCTCACACACACATCCATGTTGGAAACCTGGTATGTAATGATATAAATAACATAAAATCTCTGCACCCAATGCATAGATTTT-----AAGTTGCTTCCGATACATGATCTTTTCTCCCTGTGTCAATCTCGGTCTTTCTTAATGTTTCAAATGGCACTTAAGGTTTTGTCTGTTTAATATTCAAATTATTATTTGTTTTATTTTAAAAATATTCATTATTATTTTTTTTTGCAGGTGATATATTG-----------------------------------------------------------------------
Nreclusus_Newfound_N259 ----------------------------------------------------------GATGTAAAATTCTAATGAAAGATGTAAAATTACAATAGCAAAGTAATGTGCATGTAAATTTTTGGGTTGGGCATTTGAAATTTTGATGGTCGAAGAGGATATTGAAATTTTCAAATTTTTCTAACCCCAGTGCATCTATTGTGGTCCGAATCCATTACAGGCAAGATTTTCTCTCGAAAATTGTGTACTTGTTTAATATTGTTAACGTATAAAATGTTTGTCTTTTTTTATTAGGCACGATGTGATGCATCCTCCTTTGAGAGTGTACGATGTACTTTCCAAGTTGACTCAGGAGTGTGGTACTATGAGGTGACTATAGTCACTTCAGGAGTTATGCAGATCGGCTGGGCTACTCGTAACAGCAAGTTCCTCAATCATGTAAGTAGGGTCACTTTTGTTTGATGATTAATTTTCAGAGTGTTTATATTCTAAAAGAAGACATTTTTGAAGTGTGTTATGCCTGTCCTTTTCAGGAAGGATACGGGATTGGAGATGACGAATATTCTTTAGCCTATGACGGATGTCGGCAGCTTATCTGGTATGACGCTGCCAGTAGCTCACACACACATCCATGTTGGAAACCTGGTATGTAATGATATAAATAACATAAAATCTCTGCACCCAATGCATAGATTTT-----AAGTTGCTTCCGATACATGATCTTTTCTCCCTGTGTCAATCTCGGTCTTTCTCAATGTTTCAAATGGCACTTAAGGTTTTGTCTGTTTAATATTCAAATTATTATTTGTTTTACCTTAAAAATATTCATTTTTATTTTTTTTTGCAGGTGATATATTGGGCTCATTATAGATGTAGAACATTCATATGTAATATTTTTCTTAAATGGAAATCCCTTGCAGCCATGTACA
Nreclusus_Noland_N1051 ---------------------------------------------------TATATCTGATGTAAAATTCTAATGAAAGATGTAAAATTACAATAGCAAAGTAATGTGCATGTAAATTTTTGGGTTGGGCATTTGAAATTTTGACGGTCGAAGAGGATATTGAAATTTTCAAATTTTTCTAACCCCAGTGCATCTATTGTGGTCCGAATCCATTACAGGCAAGATTTTCTCTTGCAAAATGTGTACTTGTTTAAAATTGTTAATGTATAAAATGTTTGTCTTTTTTTATTAGGCACGATGTGATGCATCCTCCTTTGAGAGTGTACGGTGTACTTTCCAAGTTGACTCGGGAGTGTGGTACTATGAGGTTACTATAGTCACTTCAGGAGTTATGCAGATCGGCTGGGCTACTCGTAACAGCAAGTTCCTCAATCATGTAAGCAGGGTCACTTTTGTTTGATGATTAATTTTCAGAGTGTTTATATTCTAAAAGAAGACATTTTTGAAGTGTGTTATGCCTGTCCTTTTCAGGAAGGATATGGGATTGGAGATGACGAATATTCTTTAGCCTATGACGGATGCCGGCAGCTTATATGGTATGACGCTGCCAGTAGCTCACACACACATCCATGTTGGAAACCTGGTATGTAATGATATAAATAACATAAAATCTCTGCACCCAATGCATAGATTTT-----AAGTTGCTTCCGATACATGATCTTTTCTCCCTGTGTCAATCTCAGTCTTTCTTAATGTTTCAAATGGCACTTAAGGTTTTGTCTGTTTAATATTCAAATTATTATTTGTTTTACTTTAAAAATATTCATTATTATTTTTTTTTGCAGGTGATATATTGGGCTCATTATAGATGTAGAACATTCATATGTAATATTTTTCTTAAATGGAAATCCCTTGCAGCCATGTACA
Nreclusus_Smokemont_N1020 -----------------------------------------------------------------------------------------------------------------------------------------ATTTTGATGGTCGAAGAGGATATTGAAATTTTCAAATTTTTCTAACCCCAGTGCACCTATTGTGGTCCGAATCCATTACAGGCAAGATTTTCTCTCGAAAATTGTGTACTTGTTTAATATTGTTAACGTATAAAATGTTTGTC-TTTTTTATTAGGCTCGATGTGATGCATCCTCCTTTGAGAGTGTACGGTGTACTTTCCAAGTTGACTCAGGAGTGTGGTACTATGAGGTTACTATAGTCACTTCAGGAGTTATGCAGATCGGCTGGGCTACTCGTAACAGCAAGTTCCTCAATCATGTGAGTAGAGTCACTTTTGTTTGATGATTAATTTTCAGAGTGTTTATATTCTAAAAGAAGACATTTTTGAAGTGTGTTATGCCTGTCCTTTTCAGGAAGGATACGGGATTGGAGATGACGAATATTCTTTAGCCTATGACGGATGCCGGCAGCTTATTTGGTATGACGCTGCCAGTAGCTCACACACACATCCATGTTGGAAACCTGGTATGTAATGATATAAATAACATAAAATCTCTGCACCCAATGCATAGATTTT-----AAGTTGCTTCCGATACATGATCTTTTCTCCCTGTGTCAATCTCGGTCTTTCTCGATGTTTCAAATGGCACTTAGGGTTTTGTCTGTTTAATATTCAAATTATTATTTGTTTTACTTTAAAAATATTCATTATTTTTTTTTTTTGCAGGTGATATATTGGGCTCGTTATAGATGTAGAACATTCATATGTAATATTTTTCTTAAATGGAAATCCCTTGCAGCCATGTACG
Nroanensis_IngramBranch_N926 ----------------------------------------------------------------------------------------------------------------------------------------------------------------------------------------------------------------------------------------------------------TTAATATCGTTAATGTATAAAATGTTTGTC-TTTTTTATTAGGCACGATGTGATGCATCCTCCTTTGAGAGTGTACGGTGTACTTTCCAAGTTGACTCGGGCGTATGGTACTATGAGGTTACTATAGTCACTTCAGGGGTTATGCAGATCGGCTGGGCTACTCGTAACAGCAAGTTCCTCAATCATGTAGGTAGAGTCACTTTGGTTTGATGATTAATTTTCAGAGTCTTTGTATTCTAAAAGAAGACATTTTTGAAGTGTGTTACGCCTGCCCTTTTCAGGAAGGATATGGGATTGGAGATGACGAATATTCTTTAGCCTATGACGGATGCCGCCAGCTTATTTGGTATGACGCTGCCAGTAGCTCACACACACATCCATGTTGGAAACCTGGTATGTAGTGATATAAATGACTTAAAATCTGTGCACCCAATGCATAGATTTTTC----------------------------------------------------------------------------------------------------------------------------------------------------------------------------------------------------------------------------------------
Nroanensis_N_CarversGap_N928 -----------------TACCCGGTCAGCTATGAAAAAAAGTACCTTTGTATATATCTGATGTAAAATTCTAATGAAAGATTTAAAATTACACTAGCAAAGTAATGTGCACGTATATTTTTGGGTTGGGCATTTGAAATTTTGATGATTGAAGAGGATGTAGAATTTTTCAGATTTTTCTAACCCCAGTGCTTCTACTGTGGTCTGAATCCATTACAATCAAGATTTTCTCTTGAAAATTGTGTACTTGTTTAATATTGTTAGTGTATAAAATGTTTGTC-TTTTTTATTAGGCACGATGTGACGCATCCTCCTTTGAGAGTGTACGGTGTACTTTCCAAGTTGACTCGGGCGTATGGTACTATGAGGTTACTATAGTCACTTCAGGAGTTATGCAGATCGGCTGGGCTACTCGTAACAGCAAGTTCCTCAATCATGTAGGTAGAGTCACTTTGGTTTGATGATTAATTTTCAGAGTCTTTGTATTCCAAAAGAAGACATTTTTGAAGTGTGTTACGCCTGCCCTTTTCAGGAAGGATATGGGATTGGAGATGACGAATATTCTTTAGCCTATGACGGATGCCGCCAGCTTATTTGGTATGATGCTGCCAGTAGCTCACACACACATCCATGTTGGAAACCTGGTATGTAGTGATATAAATGACTTAAAATCTGTGCACCCAATGCATAGATTTTTTC----------------------------CTCCCTATGTCAATCTCATTCTTCCTTAATTTTTCAAATGGCACTTAGA-TTTTGTCTATTTAATATTCAAATTATTATTTATTTCAAGGCAAGG-----CGTGGTAACTTTTTT-----------AAAGTGAGACTTTCATGACTGTGAAAAATTTGT---------------------------TTTTGGAGATGTAAGCA
Nroanensis_RoanHighBluff_N762 TTGTTTTATTTGTTATATACCCGGTCAGCTATGAAAAAAAGTACCTTTGTATATATCTGATGTAAAATTCTAATGAAAGATTTAAAATTACACTAGCAAAGTAATGTGCACATATATTTTTGGGTTGGGCATTTGAAATTTTGATGGTTGAAGAGGATGTAGAATTTTTCAGATTTTTCTAACCCCAGTGCATCTACTGTGGTCTGAATCCAGTACAGGCAAGATTTTCTCTTGAAAATTGTGTACTTGTTTAATATTGTTAGTGTATAAAATGTTTGTC-TTTTTTATTAGGCACGATGTGATGCATCCTCCTTTGAGAGTGTACGGTGTACTTTCCAAGTTGACTCGGGCGTATGGTACTATGAGGTTACTATAGTCACTTCAGGAGTTATGCAGATCGGCTGGGCTACTCGTAACAGCAAGTTCCTCAATCATGTAGGTAGAGTCACTTTGGTTGGGTGATTAATTTTCAGAGTCTTTGTATTCTAAAAGAAGACATTTTTGAAGTGTGTTACGCCTGCCCTTTTCAGGAAGGATATGGGATTGGAGATGACGAATATTCTTTAGCCTATGACGGATGCCGCCAGCTTATTTGGTATGATGCTGCCAGTAGCTCACACACACATCCATGTTGGAAACCTGGTATGTAGTGGTATAAATGACTTAAAATCTGTGCACCCGATGCATAGATTTTTCAGGAAGTTGCTTCCTATGCATGATTTTTTCTCCCTATGTCAATCT-------------------------------------------------------------------------------------------------------------------------------------------------------------------------------------------
Nsheari_BaldRiver_N1168 TTGTTTTATTTCTTATATACATG-------------------ACCTTTGTATATATCTGATGTAAAATTCTAATGAAAGATTTTAAATTACGCTAGCAAAGTAATGTGCATGTAAATTTTTGGGTTGGGCATTTGAAATTTTGATGGTCAAAGAGGATGTAGAAATTTTCAAATTTTTCTAACCCCAGTGCATCTATTGTGGTCCGAATCCATTACAGGCAAGATTTTCTCTTGAAAATTGTGTACTTGTTTAATATTGTTAATGTGTAAAATGTTTGTC-TTTTTTATTAGGCACGATGTGATGCATCCTCCTTTGAGAGTGTACGATGTACTTTCCAAGTTGACTCAGGAGTGTGGTACTATGAGGTTACTATAGTCACTTCAGGAGTTATGCAGATCGGCTGGGCTACTCGTAACAGCAAGTTCCTCAATCATGTAAGT----CTTCTTTGGTTTGATGATTAATTTTCAGAGTGTTTATATTCTAAAAGAAGACATTTTTGAAGTGTGTTATGCCTGTCCTTTTCAGGAAGGATATGGGATTGGAGATGACGAATATTCTTTAGCCTATGACGGATGCCGCCAGCTTATTTGGTATGATGCTGCCAGTAGCTCACACACACATCCATGTTGGAAACCTGGTATGTAATGATATAAATAACATAAAATCTGTGCACCCAATGCCAGGGTTGGTCG-------------TATATATCA------------------------------CTTGATATATATCATGATATTT-----TTCATCGATATGATATTAAAATTTTTATGATTTTCCGGTTAAACAAACCTATTTTAATA---------AAGTGAAAAATAAATTTCAGCATAAATATGAATCTATTATTTTTTTTATTATTATT----------------------------
Nsheari_Cohutta_N826 TTGTTTTATTTCTTATATGCTCAGTCAGCTATGAAAGAAAGTACCTTTGTATATATCTGATGTAAAATTCTAATGAAAGATTTTAAATTACGCTAGCAAAGTAATGTGCATGTAAATTTTTGGGTTGGGCATTTGAAATTTTGATGGTCAAAGAGGATGTAGAAATTTTCAAATTTTTCTAACCCCAGTGCATCTATTGTGGTCCGAATCCATTACAGGCAAGATTTTCTCTTGAAAATTGTGTACTTGTTTAATATTGTTAAAGTGTAAAATGTTTGTC-TTTTTTATTAGGCACGATGTGATGCATCCTCCTTTGAGAGTGTACGATGTACTTTCCAAGTTGACTCAGGAGTGTGGTACTATGAGGTTACTATAGTCACTTCAGGAGTTATGCAGATCGGCTGGGCTACTCGTAACAGCAAGTTCCTCAATCATGTAAGT----CTTCTTTGGTTTGATGATTAATTTTCAGAGTGTTTATATTCTAAAAGAAGACATTTTTGAAGTGTGTTATGCCTGTCCTTTTCAGGAAGGATATGGGATTGGAGATGACGAATATTCTTTAGCCTATGACGGATGCCGTCAGCTTATTTGGTATGATGCTGCCAGTAGCTCACACACACATCCATGTTGGAAACCTGGTACGTAATGATATAAATAACATAAAATCTGTGCACCCAATGCCAGGGTTGGTCG-------------TATATATCA------------------------------CTTGATATATATCATGATATTT-----TTCATCGATATGATATTAAATTTTTTATGATTTTCCGGTTAAACAAACCTATTTTAATA---------AAGTGAAAAATAAATTTCAGCATAAATATGAATCTATTATTTTTTAAATTATTATTCTATTATTATTATTTACTATTGTAGTTA
Nsheari_JoyceKilmer_N092 -----------------------------------------------------------------------------------------------------------------------------TGGGCATTTGAAATTTTGATGGTCAAAGAGGATGTAGAAATTTTCAAATTTTTCTAACCCCAGTGCATCTATTGTGGTCCGAATCCATTACAGGCAAGTTTTTCTCTTGAAAATTGTGTACTTGTTTAATATTGTTAATGTGTAAAATGTTTGTC-TTTTTTATTAGGCGCGATGTGATGCATCCTCTTTTGAGAGTGTACGATGTACTTTCCAAGTTGACTCAGGAGTGTGGTACTATGAGGTTACTATAGTCACTTCAGGAGTTATGCAGATCGGCTGGGCTACTCGTAACAGCAAGTTCCTCAATCATGTAAGT----CTTCTTTGGTCTGATGATTAGTTTTCAGAGTGTTTATATTCTAAAAGAAGACATTTTTGAAGTGTGTTATGCCTGTCCTTTTCAGGAAGGATATGGGATTGGAGATGACGAATATTCTTTAGCCTATGACGGATGCCGCCAGCTTATTTGGTATGATGCTGCTAGTAGCTCACACACACATCCATGTTGGAAACCTGGTATGTAATGATATAAATAACATAAAATCTGTGCACCCAATGCCAGGGTTGGTCG-------------TATATATCA------CTTGATATATATCATGATATATATCATGATATATATCATGATATTT-----TTTATCGATATGATATTAACATTTTTATGATTTTTCGGTTAAACAAACCTATTTTAATA---------AAGTGAAAAATAAATTTCAGCATAAATATGAATCTATTATTTTTTTTATTATTATTCTATTATTATTATTTACTATTCTAGTTA
Nsilvanus_Elijay_N395 TTGTTTTATTTTTTATATACCCGGTCAGCTATGAAAAAAAGTACCTTTGTATATATCTGATATGAAATTCTAATGAAAGATTTAAAATTACACTAGCAAAGTAATGTCCATGTAAATTTTTGGGTTTGGCATTTGAAATTTTGATAGTCAAAGGGCATGTAGAATTTTTCAGATTTTTGTAACCCCAGTGCATCTATTGTGGTCCGAATCCATTACAGGCAAGATTTTCTCTTGAAAATTGTGTATGTGTTTAATATTGTTAATGTATAAAATGTTTGTC--TTTTTTTTAGGCTCGATGCGATGCATCCTCCTTTGAGAGTGTACGGTGTACTTTCCAAGTTGACTCAGGAGTGTGGTACTATGAGGTTACTATAGTCACTTCAGGAGTTATGCAGATCGGCTGGGCTACTCGTAACAGCAAGTTCCTCAATCATGTAAGTA---CTTCTTTGGTTTGATGATTAATTTTCAGAGTCTATGTATTCTAAAAGAAGACATTTTTGAAGAGTGTTATGCCTGTCCTTTTCAGGAAGGATATGGGATTGGAGATGACGAATATTCTTTAGCCTATGACGGATGCCGCCAGCTTATTTGGTATGATGCTGCCAGCACCTCACACACACATCCATGTTGGAAACCTGGTATG--------TAAATGACATAAAATCTGTACACCCAATGCATAGATTTTTAAGGAAGTTGCTTTCGATGCATGATCTTTTCTCCCTGTGTTAATCTCATTTTTCCTTAATTTTTCAAATGGCACTTAAAATTTGGTCTATTTAATATTCAAATTGTTATTTATTTTACTTTAAAAATATTTATTTTAATTTTTTTTTGCAGGTGATATATTGGGCTC------------------------------------------------------------------
Nsilvanus_GermanyCove_N1017 -------------------------------------------------------------------------------------------------AAAGTAATGTGCATGTAAATTTTTGGGTTTGGCATTTGAAATTTTTATGGTCAAAGGGCATGTAGAATTTTTCAGATTTTTCTAACCCCAGTGCATCTATTGTGGTCCGAATCCATTACAGGCAAGATTTTTTCTTGAATATTGTGTATTTGTTTAATATTGTTAATGTATAAAATGTTTGTC-TTTTTTTTAAGGCTCGATGCGATGCATCCTCCTTTGAGAGTGTACGGTGTACTTTCCAAGTTGACTCGGGAGTGTGGTACTATGAGGTTACTATAGTCACTTCAGGAGTTATGCAGATCGGATGGGCTACCCGTAACAGCAAGTTCCTCAATCATGTAAGTA---CTTCTTTGGTTTGATGATTAATTTTATAAGTCTATGTATTCTAAAAGAAGACATTTTTGAAGTGTGTTATGCCTGTCCTTTTCAGGAAGGATATGGGATTGGAGATGACGAATATTCTTTAGCCTATGACGGATGCCGCCAGCTTATTTGGTATGATGCTGCCAGCAGCTCACACACACATCCATGTTGGAAACCTGGTATGTAATGATATAAATAACATACAATCTGTGCACCCAATGCATAGATTTTTAAGGAAGTTGCTTCTGATGCATGATCTTTTCTCCCTGTGTTAATCTCATTCTTCCTTGATTTTTC------------------------------------------------------------------------------------------------------------------------------------------------------------------------
Nsilvanus_HeboMtn_N1029 TTGTTTTATTTTTTATATACCCGGTCAGCTATGAAAAAAAGTACCTTTGTATATATCTGATATGAAATTCTAATGAAAGATTTAAAATTACACTAGCAAAGTAATGTGCATGTAAATTTTTGGGTTTGGCATTTGAAATTTTGATAGTCAAAGGGCATGTAGAATTTTTCAGATTTTTGTAACCCCAGTGCATCTATTGTGGTCCGAATCCATTACAGGCAAGATTTTCTCTTGAAAATTGTGTATGTGTTTAATATTGTTAATGTATAAAATGTTTGTC-TTTTTTTTTAGGCTCGATGCGATGCATCCTCCTTTGAGAGTGTACGGTGTACTTTCCAAGTTGACTCGGGAGTGTGGTACTATGAGGTTACTATAGTCACTTCAGGAGTTATGCAGATCGGCTGGGCTACTCGTAACAGCAAGTTCCTCAATCATGTAAGTA---CTTCTTTGGTTTGATGATTAATTTTCAGAGTCTATGTATTCTAAAAGAAGACATTTTTGAAGTGTGTTATGCCTGTCCTTTTCAGGAAGGATATGGGATTGGAGATGACGAATATTCTTTAGCCTATGACGGATGTCGCCAGCTTATTTGGTATGATGCTGCCAGCACCTCACACACACATCCATGTTGGAAACCTGGTATG--------TAAATGACATAAAATCTGTACACCCAATGCATAGATTTTTAAGGAAGTTGCTTTCGATGCATGATCTTTTCTCCCTGTGTTAATCTCATTTTTCCTTAATTTTTCAAATGGCACTTAAAATTTGGTCTATTTAATATTCAAATTATTATTTATTTTACTTTAAAAATATTTATTTTAATTTTTTTTTGCAGGTGATATATTGGGCTCATTATAGAT---------------------------------------------------------
Nstupkai_Blowing_N356 ----------------------------------------------------ATATCTGATGTAAAATTCTAATGAAAGATGTAAAATTACAATAGCAAAGTAATGTGCATGTAAATTTTTGGGTTGGGCATTTGAAATTTTGATGGTCGAAGAGGATATTGAAATTTTCAAATTTTTCTAACCCCAGTGCATCTATTGTGGTCCGAATCCATTACAGGCAAGATTTTCTCTCGAAAATTGTGTACTTGTTTAGTATTGTTAATGTATAAAATGTTTGTCTTTTTTTATTAGGCACGATGTGATGCCTCCTCCTTTGAGAGTGTACGGTGTACTTTCCAAGTTGACTCAGGAGTGTGGTACTATGAGGTTACTATAGTCACTTCAGGAGTTATGCAGATCGGCTGGGCTACTCGTAACAGCAAGTTCCTCAATCATGTAAGTAGGGTCACTTTTGTTTGATGATTAATTTTCAGAGTGTTTATATTCTAAAAGAAGACATTTTTGAAGTGTGTTATGCCTGTCCTTTTCAGGAAGGATACGGGATTGGAGATGACGAATATTCTTTAGCCTATGACGGATGCCGGCAGCTTATCTGGTATGACGCTGCCAGTAGCTCACACACACATCCATGTTGGAAACCTGGTATGCAATGATATAAATAACATAAAATCTCTGCACCCAATGCATAGATTTT-----AAGTTGCTTCCGATACATGATCTTTTCTCCCTGTGTCAATCTCAGTCTTTCTTAATGTTTCAAATGGCACTTAAGGTTTTGTCTGTTTAATATTCAAATTATTATTTGTTTTACTTTAAAAATATTCATTATTATTTTTTTTTGCAGGTGATATATTGGGCTCATTATAGATGTAGAACATTCATATGTAATATTTTTCTTAAATGGAAATCCCTTGCAGCCATGTACA
Nstupkai_LittleRiver_N293 --------------------------------------------------ATATATCTGATGTAAAATTCTAATGAAAGATGTAAAATTACAATAGCAAAGTAATGTGCATGTAAATTTTTGGGTTGGGCATTTGAAATTTTGATGGTCGAAGAGGATATTGAAATTTTCAAATTTTTCTAACCCCAGTGCATCTATTGTGGTCCGAATCCATTACAGGCAAGATTTTCTCTCGAAAATTGTGTACTTGTTTAGTATTGTTAATGTATAAAATGTTTGTCTTTTTTTATTAGGCACGATGTGATGCCTCCTCCTTTGAGAGTGTACGGTGTACTTTCCAAGTTGACTCAGGAGTGTGGTACTATGAGGTTACTATAGTCACTTCAGGAGTTATGCAGATCGGCTGGGCTACTCGTAACAGCAAGTTCCTCAATCATGTAAGTAGGGTCACTTTTGTTTGATGATTAATTTTCAGAGTGTTTATATTCTAAAAGAAGACATTTTTGAAGTGTGTTATGCCTGTCCTTTTCAGGAAGGATACGGGATTGGAGATGACGAATATTCTTTAGCCTATGACGGATGCCGGCAGCTTATTTGGTATGACGCTGCCAGTAGCTCACACACACATCCATGTTGGAAACCTGGTATGCAATGATATAAATAACATAAAATCTCTGCACCCAATGCATAGATTTT-----AAGTTGCTTCCGATACATGATCTTTTCTCCCTGTGTCAATCTCAGTCTTTCTTAATGTTTCAAATGGCACTTAAGGTTTTGTCTGTTTAATATTCAAATTATTATTTGTTTTACTTTAAAAATATTCATTATTATTTTTTTTTGCAGGTGATATATTGGGCTCATTATAGATGTAGAACATTCATATGTAATATTTTTCTTAAATGGAAATCCCTTGCAGCCATGTACA
Nstygius_ObeLee_N0656 TTATTTTTTTTTCGGTATACCCAGTCGGCTATGAAAAAAAATACCTTTGTATATATCTGATGTAAAATTCTAATGAAAGATGTAAAATCAGACTAGAAAAGTAATGTGCACGTAAATTTTTGGGTT-GGCATTTGAAATCTTAATAGTCGAAGAGGATGTTGGAATTTTCAAATTTTTCTAACCCCGGTGCTTCTATTGCGAATTGTATCCATTACAGGCAAGATTTTCTCTTGAAAATTGTGTATTTGTTTAATATTGTTAATGTATAAAATGTCTGTC-TATTTCATTAGGCTCGATGCGACGCATCCTCCTTCGAGAGCGTACGCTGTACTTTCCAAGTTGACTCGGGAGTGTGGTACTATGAGGTTACTATAGTCACTTCAGGAGTTATGCAGATCGGCTGGGCTACTCGTAACAGCAAGTTCCTCAATCATGTAGGTAGAGTCACTTTGGTTGGATGATTAATTTTCA--GTCTTTCTATTCTAAGAGAAGACATTTTTGAAGTGTGTTACGCCTGCCCTTTTCAGGAAGGATATGGGATTGGGGATGACGAATATTCTTTAGCCTATGACGGATGCCGCCAGCTTATTTGGTATGATGCTGCCAGCAGCTCACACACACATCCATGTTGGAAACCTGGTATGTAATTATATAAATGACACAAAATCTGTGCACCCAATGCATAGATTTTTGAGAAAGTTGCTTCTGATACATTATCTTCTCTCCCTGTGTCGATCTCATTC--------------------------------TGTCTGTTTAATATTCAAATTATTATTGGTTTTACTTTAAAAATATTTCTTTATAATTTATTTTGCAGGTGATATATTGGGCTCATTATAGATGTAGAGCATTCCTATGTAATATTTTTCTTAAATGGAAATCCCTTGCAGCCATGTACA
Nstygius_RavenB_N1022 ----------------ATACCCAGTCGGCTATGAAAAAAAATACCTTTGTATATATCTGATGTAAAATTCTAATGAAAGATGTAAAATCACACTAGAAAAGTAATGTGCACGTAAATTTTTGGGTT-GGCATTTGAAATCTTAATAGTCGAAGAGGATGTTGGAATTTTCAAATTTTTCTAACCCCGGTGCTTCTATTGCGAATTGTATCCATTACAGGCAAGATTTTCTCTTGAAAATTGTGTATTTGTTTAATATTGTTAATGTATAAAATGTCTGTC-TATTTCATTAGGCTCGATGCGACGCATCCTCCTTCGAGAGCGTACGCTGTACTTTCCAAGTTGACTCGGGAGTGTGGTACTATGAGGTTACTATAGTCACTTCAGGAGTTATGCAGATCGGCTGGGCTACTCGTAACAGCAAGTTCCTCAATCATGTAGGTAGAGTCACTTTGGTTGGATGATTAATTTTCA--GTCTTTCTATTCTAAGAGAAGACATTTTTGAAGTGTGTTACGCCTGCCCTTTTCAGGAAGGATATGGGATTGGGGATGATGAATATTCTTTAGCCTATGACGGATGCCGCCAGCTTATTTGGTATGATGCTGCCAGCAGCTCACACACACATCCATGTTGGAAACCTGGTATGTAATTATATAAATGACACAAAATCTGTGCACCCAATGCATAGATTTTTAAGAAAGTTGCTTCTGATACATTATCTTCTCTCCCTGTGTCGATCTCATTCTTTCTTAATTTTTCAAACGGCACTTAAGGTTCTGTCTGTTTAATACTCAAATTATTATTGGTTTTACTTTAAAAATATTTCTTTATAATTTATTTTGCAGGTGATATATTGGGCTCATTATAGATGTAGAGCATTCCTATGTAATATTTTTCTTAAATGGAAATCCCTTGCAGCCATGTACA
Ntempletoni_BaldMtns_N950 TTGTTTTATTTCTTTTATACCAGGTCAGCTATGAAAGAAAGTACCTTTGTATATATCTGATGTAAAATTCTAATGAAAAATGTAAAATTACACTGGTAAAGTAATGTGCATGTAAATTTTTGGGTTGGGCATTTGAAATTTTGATAGTCGAAGAGGATGTTGAAACTTACAAATTTTTCTAACCTCAGTGCATCTATTGTGGTCCGAATCCATTACAGGCAAGATTTTCTCTTGAAAATTGTGTATGTGTTTAATATTGTTAATGTATAGAATGTTTGTATTTTTTTATTAGGCTCGATGCGATGCATCCTCCTTTGAGAGTGTACGGTGTACTTTCCAAGTTGACTCAGGAGTCTGGTACTATGAGGTAACTATAGTCACTTCAGGAGTTATGCAGATCGGCTGGGCTACTCGTAACAGCAAGTTCCTCAATCATGTAGGTAGAGTCACTTTGGTTTGACGATTAATTTTCAGAGTCTATGTATTCTAAAAGAAGACATTTTTGAAGTGTGTTACGCCTGCCCTTTTCAGGAAGGATATGGGATTGGAGATGACGAATATTCTTTAGCCTATGACGGATGCCGACAGCTTATTTGGTATGATGCTGCCAGCAGCTCGCACACACATCCATGTTGGAAACCTGGTATGTAATGATATAAATAACATAAAATCTGTGCACCCAATGCATAGATTTTTAAGGAAGTTGCTTCCGATGCATGATCTTTTCTCCCTGTGTCAATCTCATTCTTCTTTAATTTTTCAAATGGCACTTAAAATTTTGTCTATTTAATATTTGAATTATTATTTATTTTACTTTAAA-------------------------------------------------------------------------------------------------------------
Ntempletoni_ClarksCreek_N945 -----------------------------------------------------TATCTGATGTAAAATTCTAATGAAAGATGTAAAATTATACTGGCAAAGTAATGTGCATGTAAATTTTTGGGTTGGGCATTTGAAATTTTGATAGTCGAAGAGGATGTTGAAACTTACAAATTTTTCTAACCTCAGTGCATCTATTGTGGTCCGAATCCATTACAGGCAAGATTTTCTCTTGAAAATTGTGTATGTGTTTAATATTGTTAATGTATAGAATGTTTGTCTTTTTTTATTAGGCTCGATGCGATGCATCCTCCTTTGAGAGTGTACGGTGTACTTTCCAAGTTGACTCAGGAGTCTGGTACTATGAGGTAACTATAGTCACTTCAGGAGTTATGCAGATCGGCTGGGCTACTCGTAACAGCAAGTTCCTCAATCATGTAGGTAGAGTCACTTTGGTTTGATGATTAATTTTCAGAGTCTATGTATTCTAAAAGAAGACATTTTTGAAGTGTGTTACGCCTGCCCTTTTCAGGAAGGATATGGGATTGGAGATGACGAATATTCTTTAGCCTATGACGGATGCCGCCAGCTTATTTGGTATGATGCTGCCAGCAGCTCGCACACACATCCATGTTGGAAACCTGGTATGTAATGATATAAATAACATAAAATCTGTGCACCCAATGCATACATTTTTAAGGAAGTTGCTTCCGATGCATGATCTTTTCTCCCCGTGTCAATCTCATTCTTCCTTAATTTTTCAAATGGCACTTAAAATTTTGTCTATTTAATATTTAAATTATTATTTATTTTACTTTAAAAA-----------------------------------------ATTA------------ATT-----------------------------------------------
Ntempletoni_ScronceCreekRd_N1223 TTGTTTTATTTCTTATATACCAGGTCAGCTATGAAAGAAAGTACCTTTGTATATATCTGATGTAAAATTCTAATGAAAGATGTAAAATTACACTAGCAAAGTAATGTGCATGTAAATTTTTGGGTTCTGCATTTGAAATTTTGATAGTCGAAGAGGATGTTGAAACTTTCAAATTTTTCTAACCCCAGTGCGTATATTGTGGTCCGAATCCATTGCAGGCAAGATTTTCTCTTGAAAATTGTGTATG----------TGTTAATGTATAAAATGTTTGTCTTTTTTTATTAGGCTCGATGCGATGCATCCTCCTTTGAGAGTGTACGGTGTACTTTCCAAGTTGACTCGGGAGTGTGGTACTATGAGGTTACTATAGTCACTTCAGGAGTTATGCAGATCGGCTGGGCTACTCGTAACAGCAAGTTCCTCAATCATGTAGGTAGAGTCACTTTGGTTTGATGATTAATTTTCAGAGTCTATGTATTCTAAAAGAAGACATTTTTGAATTGTGTTACGCCTGCCCTTTTCAGGAAGGATACGGGATTGGAGATGACGAATATTCTTTAGCCTATGACGGATGCCGCCAGCTTATTTGGTATGATGCCGCCAGCAGCTCACACACACATCCATGTTGGAAACCTGGTATGTAATTATATAAATGACATAAAATCTGTGCACCCAATGCTTAGATTTTTAAGAAAGTTGCTTCC-------GATCTTTTCTCCCTGTGTCAGTCTCATTCTTCCTTAATTTTTCAAACGGCACTCAAAATTTTGTCTATTTAATATTCAAATTATTATTTAATTTACTTTAAAAATATTCATTTTAATTTTTTTTTGCAGGTGATATATTGGGCTCATTATAGATGTAGAACATTCATATGTAATATTTTTCTTAAATGGAAATCCTTTGCAGCCATGTACA
Ntennessensis_IndianCave_N052 TTGTTTTATTTTTTATATACCCAGGCAGCTATGAAAAATAATACCTTTGTATATATCTGATATGAAATTCTAATGAAAGATTTAAAATTACACTAGCAAAGTAATGTGCACGCAAATTTTTGGGTTTGGCTTTTGAAATTTTGATGGTCAAAGGGCATGTAGAATTTTTCAGATTTTTGTAACCCCAGTGCATCTATTGTGGTCCGAATCCATTACAGGCAAGATTTTCTCCTGAAAATTGTGTATTTGTTTAATATTGTTAATGTATAAAATGTTTGTC-TTTTTTTT-AGGCTCGATGCGATGCATCCTCCTTTGAGAGTGTACGGTGTACTTTCCAAGTTGACTCAGGAGTGTGGTACTATGAGGTTACTATAGTCACTTCAGGAGTTATGCAGATCGGCTGGGCTACTCGTAACAGCAAGTTCCTCAATCATGTAAGTA---CTTCTTTGGTTTGATGATTAATTTTCAGAGTCTATGTAATCTAAAAGAAGACATTTTTGAAGTGTGTTATGCCTGTCCTTTTCAGGAAGGATATGGGATTGGAGATGACGAATATTCTTTAGCCTATGACGGATGCCGCCAGCTTATTTGGTATGATGCTGTCAGCAGCTCACACACACATCCATGTTGGAAACCTGGTATGTAATGATATAAATAACATAAAATCTGTGCACCCAATGCATAGATTTTTAAGGAAGTTGCTTCTGATGCATGATCTTTTCTCCCTGTGTTAATCTCATTCTTCCTTAATTTTTCAAACGGCACTTAAAATTTTGTCTTATTAATATTCAAATTATTATTTATTTTACTTTAAAAATATTCATTTTAATTTTGTTTTGCAGGTGATATATTGGGCTCATTATAGATGTAGAACATTCATATGTAATATTTTTCTTAAATGGAAATCCTTTGCAGCCATGTACA
Ntennessensis_LittleStony_N645 TTGTTTTATTTTTTATATACCCGGTCAGCTATGAAAAAAAGTACCTTTGTATATATCTGATGTGAAATTCTAATGAAAGATTTAAAATTACACTAGCAAAGTAATGTGCATGTAAATTTTTGGGTTTGGCATTTGAAATTTTGCTGGTCAAAGGGCATGTAGAATTTTTCAGATTTTTGTAACTCCAGTGCATCTATTGTGGTCCGAATCCATTACAGGCAAGATTTTCTTCTGAAAATTGTGTATTTGTTTAATATTGTTAATGTATAAAATTTTTGTCTTTTTTTTTTAGGCTCGATGCGATGCATCCTCCTTTGAGAGTGTACGGTGTACTTTCCAAGTTGACTCAGGAGTGTGGTACTATGAGGTTACTATAGTCACTTCAGGAGTTATGCAGATCGGCTGGGCTACTCGTAACAGCAAGTTCCTCAATCATGTAAGT----CTTCTTTGGTTTGATGATTAATTTTCAGAGTCTATGTAATCTAAAAGAAGACATTTTTGAAGTGTGTTATGCCGGTCCTTTTCAGGAAGGATATGGAATTGGAGATGACGAATATTCTTTAGCCTATGACGGATGCCGCCAGCTTATTTGGTATGATGCTGCCAGCAGCTCACACACACATCCATGTTGGAAACCTGGTATGTAATGATATAAATAACATAAAATCTGTGCACCCAATTCGTAGATTTTTAAGGAAGTTGCTTCTGATGCATGATCTTTC-----------------------------------------------------------------------------------------------------------------------------------------------------------------------------------------------------------
Ntennessensis_Watauga_N1046 TTGTTTTATTTTTTATATATCTGGTCAGCTATGAAAAAAAGTACCTTTGTATATATCTGATGTGAAATTCTAATGAAAGATTTAAAATTACACTAGCTAAGTAATGTGCTTGTAAATTTTTGGGTTTGGCATTTGAAATTTTGATGGTCAAAGGGCATGTAGAATTTTTCAGATTTTTGTAACCCCTGTGCATCTATTGTGTTCCGAATCCATTACAGGCAAAATTTTCTGCTGAAAATTGTGTATTTGTTTAATATTGTTAATGTATAAAATGTTTGTC-TTTTTTTT-AGGCTCGATGTGATGCATCCTCCTTTGAGAGTGTACGGTGTACTTTCCAAGTTGACTCAGGAGTGTGGTACTATGAGGTTACTATAGTCACGTCAGGAGTTATGCAGATCGGCTGGGCTACTCGTAACAGCAAGTTCCTCAATCATGTAAGTA---CTTGTTTGGTTTGATGATTAATTTTCAGAGTCTATGTAATCTGAAAGAAGACATTTTTGAAGTGTGTTATGCCTGTCCTTTTCAGGAAGGATATGGGATTGGAGATGACGAATATTCTTTAGCCTATGATGGATGCCGCCAGCTTATTTGGTATGATGCTGCCAGCAGCTCACACACACATCCATGTTGGAAACCTGGTATGTAATGATATAAATAACATAAAATCTGTGCACCCAATGTGTAGATTTTTAAGGAAGTTGCTTCTGATGCATGATCTTTTCTCCCTGTGTTAATCTCATTCTTCCTTAATTTTTTAAACGGCACTTAAAATTTTGTTTTATTAATATTCAAATTATTATTTATTTTACTTTAAAAATATTCATTTTAATTTTTTTTTGCAGGTGATATATTGGGCTCATTATAGATGTAGAACATTCATATGTAATATTTTTCTTAAATGGAAATCCTTTGCAGCCATGTACA
