# Supplementary material for: ﻿New species in old mountains: integrative taxonomy reveals ten new species and extensive short-range endemism in Nesticus spiders (Araneae, Nesticidae) from the southern Appalachian Mountains
Source: Zookeys. 2023 Feb 3;1145:1–130. doi: 10.3897/zookeys.1145.96724 (PMC10208238; doi:10.3897/zookeys.1145.96724)
Supplement: Supplementary material 4 — Input alignments, analysis log files, and output tree files [file zookeys-1145-001_article-96724__-s004.zip › uce-2001187 (modified).phy]

 95 1003
Nesticus_Japan_G2153 -------------TTGC---------------------------------------------------------------------------------------------------------------------------------------------------------------------------------------------TTATTATGCGGGGATTTATAATTGGTCAACG---AACAG-----------GGAAAAATTACATATTCCATTTGCTAAATAGCT-----------ATATTCCAGATCTAATTTAAACACCA------CGTTGTCTTGTTTGCAGATGCCAAGGGGCTATCGGATACTAGTCGAATCAAAGCACTTCGTGATCAAATTCAAACTAGTCTGGAGGACTATATTAATGACAGACAATACGAATCTCGGGGTAGATTTGGTGAAATTCTACTGCTGTTGCCAGCGCTCCAAAGCATCACTTGGCAGATGATAGAACAGATACAATTTGCCAAGTTGTTTGGAATGGCAAAAATAGACAATCTTCTACAAGAAATGCTCCTGGGAGGTAAGATATACTGTT--TTTAATTTTGCCAACATTTACATCGTAATAAATGCCCTACAGTAAATTTTCAAAGATCGGATTCTATGATTTATCCGGCCACAACTCCTACTCCTTCAGTTACTCGATATTTTTAT---------AAAATATGCAGCAAATAAAAAATTTTAATTCAAAGAATTACTTTTTCAGCTAAA-----TGGCATCTAA-TATAAAAACAGAATTTTTAAGAAACTAGTTTTGTTAGTTTTAATC-------TATCTTCACCTCATTGGCTGTAGTTGGAACAAAACATTCGCATTCATAGATGTTGATGCCACATCTACTCT-------------------------------ATGAAAGGTAGGTTTTACAGTAAGAAGCCATATATTTTTGGGAACTGTGTA
Nesticus_nahaunus_Mexico_G2881 TTGTATTTTTTACTTGTAAGTTTGACAATGCCTAAAATGTTTCTTTATACACAAAATCTACTAAATTTAACTTACTTTATTTCACTTTGTATAATTCTATAGTTTAACTTAAGTACAACTTCTGTATTTTAAATTGA-TTAATGTGTATTAAGTATGCAGTTAAAATAATAATTTTTTGCCTCCCTTTACTACATCCAGCTTTTCCTTTTTATGTGGTTTTCTTGAATCGGCCAGCGATGAACTAGAAAACTTCCAGAGAAAATCTATTTTTTTATTTTATATAACAATTTATCAAGTCAACATTCGAATTTCTTTTTAAGCCAAAATTAATTATTGCTTTATTTGCAGATGCTAAGGGACTGTCAGATTCTACTCGAATCAAAGCTCTTCGTGATCAAATTCAAACTAGTCTGGAGGATTATATTAATGACAGACAATACGAATCTCGGGGTAGATTTGGAGAAATTCTACTGTTATTACCAGCCCTCCAAAGCATCACTTGGCAAATGATAGAACAGATACAATTTGCTAAGTTATTTGGAATGGCTAAAATAGACAATCTTTTACAAGAAATGTTATTGGGAGGTGAGTTATTTTATTATCTTAAAATTATACACACTTGCGCCTGTTTGAATCCACTATAATTAATTTTGAAGAAAAAGGTTCTCTCAGTCAGCTGACATCGGCTTTCCTATTTTGGCCGATTGTGCTTTCTCACCGTCTACTCAAAT-ATGGAATTAAA-----ATTTGAAATGAATCATTTTGTCTTTTGATCAAGAACCAGTTTATGCCACCAAAGATTCGCAATTT--TACACATTTTCATTCATGTTTTTTATTTCCAACCTTTTTTCTTCTCTCAAATCAGTCTTTTTTCCAGTCTCTTACATTTTTCTTTATTCCTATCATTTTTTCTTTCTTTCAGTCATATGTTGTTCTTTCCAATAGAATGTCAGGTAATCTTAATCACCAGGAAATATTTATGAACCAAAATTCAATA
Nsilvestrii_Hellgate_N1108 TTAAGTTTATTTTTCGCGGACCTGACTATGCCTAAACTGTGCGTCTAGCAAAAAAGTCGATTTGATTTAGTTACTTTTATGGTTTCTGAAATAACTGTATTTCGAATATTGGATAAGGTTTTCTTACAAGATATTTACTTTGCGTGAATTATTTGTATTATTAAGGTGGTGCTTTTTCGCT---TTTTACCATGTCCTGCTTT---TCTTCATGTGGTTCTTTTGCATCGACCAACCTTGAACAA---AACCTCTGAGAAA------CCTCTTCGTTTTCTAATATCATTTA------------TCCAACTTCCTTTCATGCC---ATTGATTGTTATGTTATTTGCAGATGCTAAGGGACTCTCGGATACTAGTCGTATCAAAGCACTTCGTGATCAAATTCAAACTAGTCTGGAGGACTATATTAATGACAGACAATACGAATCTCGGGGTAGATTTGGTGAAATTCTACTGCTGTTGCCGGCTCTCCAAAGCATCACTTGGCAAATGATAGAGCAGATACAGTTTGCGAAGTTATTTGGAATGGCTAAAATAGACAATCTTCTACAAGAAATGTTACTCGGAGGTGAGTTAACTTTCTATCTTAAAAATATTTTCATCTAGAACGTGTTGAATCCTT-----------TTCAACTGTTGACTGTT-----TCAACTGACGT----CTCTTTGCCC---------------TTCCGTCGCGTGTTCAAAAAATCGA------ATTAGATTTGAATTCCATGACGTCATCGTTAGATCCAGACATGTTGGATTCAT-CAAAGATGTAAGATTTC--------------TTTAGTTTGCATCAACCATGCCCCTCTCTCTTCTCCA----------------------TACGTTCAC-------------------------------------------------------GTTTAAGTAAGTGGCTATAATTGGCGA-----GATCAGTCGAACTTTTATC
Narcheri_Cheaha_N023 TTGTATTTCTTACTTTCAAATTTGACAATGCCTAAAATTTTTCTCTATACACG-AATCCATTCAATTTAACGTACTTTATTTCTCTTTGTATTATTCTATAGTTTAAGTTAAGTACAACTTCCTTATTTTAAATTGACTTAATTTGTATTAAGTATGCAGTTAAAATAATTTTTTTTTGTTCCCTTTTACCATGTCCAACTTTTCATTTTTTTGTGGTTTCCTTTAATTGGCCAGTGTCAAACAAGAAAACATCTGAAGAAATTCAATATTTTTATTTTGTAAATCAATTTATCAAGTCGATATATCAACTACCTTTCAAGGCAAAATTAATTGTTGCTTTATTTGCAGATGCCAAGGGATTGTCAGATTCTAGTCGAATCAAAGCTCTTCGTGATCAAATTCAAACTAGTCTGGAGGACTATATTAATGACAGACAATACGAATCTCGGGGTAGATTTGGCGAAATTCTACTGTTATTACCAGCCCTCCAAAGCATCACTTGGCAAATGATAGAACAGATACAATTTGCTAAGTTATTTGGAATGGCCAAAATAGACAATCTTTTACAAGAAATGTTATTGGGAGGTGAGTTATTTTATGAATCTAAAATTATACATACTTGTGCCTGTTTGAATCCGCCGTAATAACTTTTGAAGGAAAAGGTTCT-TCTGTCAGCTGACATGGACTTTCCCATCTTGAGCAACTCTGCTTTCTTACTGTCTACTCAAAGTATGGAATTAAAAAAAAAATTGAAATTAATGTTTTTGTCTCTTGTCCAAGTAGCAGATTATGTTACCAAAGATTTGCAATTTCATAAACATTTTCGTTCATGTTTTTATTTCCTATCCTTTTTACTTTTAATTA-----------------------------------------------------------------------------------------------------------------------------------------
Narcheri_MillShoalCreek_N727 -----------------------------------------------------------------------------------------------------------------------------------------------------------------------------------------------------------------------------------------------------------------------------------------------------CAAGTCGACATATCAACTACCTTTCAAGGCAAAATTAATTGTTGCTTTATTTGCAGATGCCAAGGGATTATCAGATTCTAGTCGAATCAAAGCTCTTCGTGATCAAATTCAAACTAGTCTGGAGGACTATATTAATGACAGACAATACGAATCTCGGGGTAGATTTGGCGAAATTCTACTGTTATTACCAGCCCTCCAAAGCATCACTTGGCAAATGATAGAACAGATACAATTTGCTAAGTTATTTGGAATGGCCAAAATAGACAATCTTTTACAAGAAATGTTATTGGGAGGTGAGTTATTTTATGAATCTAAAATTATACATACTTGTGCCTGTTTGAATCCGCCGTAATAACTTTTGAAGG---------------------------------------------------------------------------------------------------------------------------------------------------------------------------------------------------------------------------------------------------------------------------------------------------------------------------------------------------------
Nbarri_Bishop_N1072 ------------------------------------------------------------------------------ATTTTACTTAGTATAATTCTATAGTTTAACTTAAGTACAACTTCCTTATTTAAAATTGACTTAATTTGTATTAAGTATGTAGTTAAAATAATAATTTTTTGCTGCCTTTTACTATGTCCAACTTTTCATTTTTATGTGGTTTCCTTGAATCGGACAGCGTTAAACAAGAAAACATCTGAAGAAATTTATTATTTTTATTTTGTAAATCAATTTATCAAGTCAATATCCCAACTTCCTTTCAAGGCAAAATTAATTGTTGCTTTATTTGCAGATGCCAAGGGGTTGTCAGATTCTAGTCGTATCAAAGCTCTTCGTGATCAAATTCAAACTAGTCTGGAGGACTATATTAATGACAGACAATACGAATCTCGGGGTAGATTTGGCGAAATTCTACTGTTATTACCAGCCCTCCAAAGCATCACTTGGCAAATGATAGAACAGATACAATTTGCTAAGTTATTTGGAATGGCCAAAATAGACAATCTTTTACAAGAAATGTTATTGGGAGGTGAGTTATTTTATTAATCTAAAATTATACACACTTGCGCCTGTTTGAATCCGCTGTATTAACTTTTGAAGGAAAAGGTTCTCTTAGTCAACTGACATCGGCTTTCCCGTCTTGAGAGACTGTGCTTTTTTACCGTCTACTCAAAATATGGAATAAAAATAA------AAATTAATGTTTTTGTCTTTTGGCCAAGAACCAGTTTATGTCACCAAAGATTGGCAATTTCATGCACATTTTCGTTCATGTTTTTATTTGCTACCCTTTTTTCTTCTTACCAATCATTCTTTCATTTAATCCCCTATATTTTTCATTATTTTTATCGTCTTTCCTTTCTTTCAGTCGTCTGTTGCTCCTTCAAAGCGAATTTCAGCTAATCTTAATCATCAGGAAACATTTATGAACCGAAACAC----
Nbarri_LostCoveCave_N0065 TTGTATTTCTTACTTGCGAATTTGACAAGGCTAAAATTTTTCTCTTACACACAAAATCTACTCAATTTAACGTACCTTATTTTACTTAGTATAATTCTATAGTTTAACTTAAGTACAACTTCCTTATTTAAAATTGACTTAATTTGTATTAAGTATGTAGTTAAAATAATAATTTTTTGCTGCCTTTTACTATGTCCAAC------------TGTGGTTTCCTTGAATCGGACAGCGTTAAACAAGAAAACACCTGAAGAAATTTATTATTTTTATTTTGTAAATCAATTTATCAAGTCAATATCCCAACTTCCTTTCAAGGCAAAATTAATTGTTGCTTTATTTGCAGATGCCAAGGGGTTGTCAGATTCTAGTCGTATCAAAGCTCTTCGTGATCAAATTCAAACTAGTCTGGAGGACTATATTAATGACAGACAATACGAATCTCGGGGTAGATTTGGCGAAATTCTACTGTTATTACCAGCCCTCCAAAGCATCACTTGGCAAATGATAGAACAGATACAATTTGCTAAGTTATTTGGAATGGCCAAAATAGACAATCTTTTACAAGAAATGTTATTGGGAGGTGAGTTATTTTATTAATCTAAAATTATACACACTTGCGCCTGTTTGAATCCGCTGTATTAACTTTTGAAGGAAAAGGTTCTCTTAGTCAACTGACATCGGCTTTCCCGTCTTGAGAGACTGTGCTTTTTTACCGTCTACTCAGAATATGGAATAAAAATAA------AAATTAATGTTTTTGTCTTTTGGCCAAGAACCAGTTTATGTCACCAAAGATTGGCAATTTCATGCACATTTTCGTTCATGTTTTTATTTGCTACCCTTTTTTCTTCTTACCAATCATTCTTTCATTTAATCCCCTATATTTTTCATTATTTTTATCGTCTTTCCTTTCTTTCAGTCATCTGTTGCTCCTTCAAAGCGAATTTCAGCTAATCTTAATCATCAGGAAACATTGATGAACCGAAACAC----
Nbarri_eyed_ClayCave_G2082 TTGTATTTCTTACTTCCAAATTTGACAAGGCCTAAAATTTATCTCCATCCACGAAATCTACTCAATTTAACGTACTTTATTTCGCTTTGTATAATTCTATAGTTTAACTTTAGTACAACTTCCTTATTTAAAGTTGACTTAATTTGTATTAAGTATGTAGTTACAATAATAATTTTTTGCTGCCTTTTACTATGTCCAACTTTTCATTTTTATGTGGTTCCCTTGAATCGGCAATCGTTAAACAAGAAAACATCTGAAGAAATTCAATTTTTTTATTTTGTAAATCAATTTATCAAGTCAATATCCCAACTTCCTTTCAAGGCAATATTAATTGTTGCTTTATTTGCAGATGCCAAGGGATTGTCAGATTCTAGTCGAATCAAAGCTCTTCGTGATCAAATTCAAACTAGTCTGGAGGACTATATTAATGACAGACAATACGAATCTCGGGGTAGATTTGGCGAAATTCTACTGTTATTACCAGCCCTCCAAAGCATCACTTGGCAAATGATAGAACAGATACAATTTGCTAAATTATTTGGAATGGCCAAAATAGACAATCTTTTACAAGAAATGTTATTGGGAGGTGAGTTATTTTATTAATCTAAAATGATACATACTTGCGCCTGTTCGAATCCTCTGTAATAACTTTTGAAGGAAGAGGTTCTCTCAATCAGCTGACATCGGCTTTTCCGTCTTGAGCGACTGTGCTTTTTTAACGTCTACTCAAAATATGGAATAAAAATAAAAATTGAAATTAATGTTTTTGTCTTTTGGCCAAGAACCAGTTTATGTTACCAAAGATTGACAATTTCATGCACATTTTCGTTCATGTTTTTATTTGCTACCCTTTTTTCTTCTTACCAATCATTCTTTCATTTAATCCCCTATATTTTTCTTTATTCTTATCGTCTTTCCTTTCTTTCAGTCATCTGTTGCTCCTTCAAAGCGAATTTCAGCTAATCTTAATCATCAGGAAACATTTATGAACCGAAACTCTATA
Nbarrowsi_Gregorys_N270 TTGTATTTCTTACTTGCAAATTT---AAGGCCTAAAATTTTTCTCTATACACGAAATCAACACAATTTAACGTACTTTATTTCACTCAGTATAATTCTATAGTTTAACTTTAGTACAACTTCCTTATTTAAAATTGACTTAATTTGTATTAAGTATGTAGTTAAAATAATAATTTTTTGCTGCCTTTTACTATGTCCAACTTTTCATTTTTATGTGGTTTCCTTGAATCGGCAATCGTTAAACAGGAAAACACCCGAAGAAATTCAATTTTTTTTATTTTTAAATCAATTTATCAAGACAATATTCCAACTTCCTTTCAAGGCAAAATTAATTATTGCTTTATTTGCAGATGCTAAGGGATTGTCAGATTCTAGTCGAATCAAAGCTCTTCGTGATCAAATTCAAACTAGTCTGGAGGACTATATTAATGACAGACAATACGAATCTCGGGGTAGATTTGGCGAAATCCTACTGTTATTACCAGCCCTTCAAAGCATCACTTGGCAAATGATAGAACAGATACAATTTGCTAAATTATTTGGAATGGCCAAAATAGACAATCTTTTACAAGAAATGTTATTGGGAGGTGAGTTATTTTATTAATCTAAAATGATACATACTTGCGCCTGTTTGAATCCTCTGTAATAACTTTTGAAGGAAAAGGTTCTCTCAGTCAGCTAACATCGGCTTTTCCGTCTTGAGCGACTGTGCTTTTTTACCGTCTACTCAAAATATGGAATAAAAATAAAAATTGAAATTAATGTTTTTGTCTTTTGGCCAAGAACCAGTTTATGTCACCAAAGATTGGCAATGTCATGCACATTTTCGTTCATGTTTTTATTTGCTACCCTTTTTTCTTCTTACCAATCATTCTTTCATTTAATCCCCTATATTGTTCTTTATTCTTATCGTCTTTCCTTTCTTTCAGTCTTCTGTTGCTCCTTCAAAGCGAATTTCAGCTAATCTTAATCAGCAGGAAACATTTATGAACCAAAACTCTACA
Nbarrowsi_Tuckaleechee_N360 ------------------------TTAAGGCCTAAAATTTTTCTCCATACACGAAATCAACTCAATTTAACGTAGTTTATTTCACTCAGTATAATTCTATAGTTTAACTTTAGTACAACTTCCTTATTTAAAATTGACTTAATTTGTATTAAGTGTGTAGTTAAAATAATAATTTATTGCTGCCTTTTACTATGTCCAACTTTTCATTTTTATGTGGTTTCCTTGAATCGGCAATCGTTAAACAAGAAAACACCCGAAGAAATTCAATTTTTTTTATTTTTAAATCAATTTATCAAGACAATATTCCAACTTCCTTTCAAGGCAAAATTAATTATTGCTTTATTTGCAGATGCTAAGGGATTGTCAGATTCTAGTCGAATCAAAGCTCTTCGTGATCAAATTCAAACTAGTCTGGAGGACTATATTAATGACAGACAATACGAATCTCGGGGTAGATTTGGCGAAATCCTACTGTTATTACCAGCCCTTCAAAGCATCACTTGGCAAATGATAGAACAGATACAATTTGCTAAATTATTTGGAATGGCCAAAATAGACAATCTTTTACAAGAAATGTTATTGGGAGGTGAGTTATTTTATTAATCTAAAATGATACATACTTGCGCCTGTTTGAATCCTCTGTAATAACTTTTGAAGGAAAAGGTTCTCTCAGTCAGCTGACATCGGCTTTTCCGTCTTGAGCGACTGTGCTTTTTTACCGTCTACTCAAAATATGGAATAAAAATAAAAATTGAAATTAATGTTTTTGTCTTTTGGCCAAGAACCAGTTTATGTCACCAAAGATTGGCAATGTCATGCACATTTTCGTTCATGTTTTTATTTGCTACCCTTTTTTCTTCTTACCAATCATTCTTTCATTTAATCCCCTATATTGTTCTTTATTCTTATCGTCTTTCCTTTCTTTCAGTCTTCTGTTGCTTCTTCAAAGCGAATTTCAGCTAATCTTAATCAGCGGGAAACATTTATGAACCGAAACTCTACA
Nbishopi_DryFalls_N150 -------------------------------------------------CACGAAATCTACTCAATTTAACGTACTTTATTTCACTTAGTATAATTCTATAGTTTAACTTTAGTACAACTTCCTTATTTAAAATTGACTTAATTTGTATTAAGTATGTAGTTAAAATAATAATTTTTTGCTGCCTTTTACTATGTCAAACTTTTCATTTTTATGTGGTTTCCTTGAATCGGCAATCGTTAAACAAGAAAACATCTGAAGAAATTC-ATTTTTTTATTTTGTAAATCAATTTATCAATTCAATATTCCAATTTCCTTTCAAGGCAAAATTAATTGTTTCTTTATTTGCAGATGCCAAGGGATTGTCAGATTCTAGTCGAATCAAAGCTCTTCGTGATCAAATTCAAACTAGTCTGGAGGACTATATTAATGACAGACAATACGAATCTCGGGGTAGATTTGGCGAAATTCTACTGTTATTACCAGCCCTCCAAAGCATCACTTGGCAAATGATAGAACAGATACAATTTGCTAAGTTATTTGGAATGGCCAAAATAGACAATCTTTTACAAGAAATGTTATTGGGAGGTGAGTTATTTTATTAATCTAAAATTTTATATACTTGCGCCTGTTTAAATCCGCTGTATTAACTTTTGAAGGAAAAAGTTCTCTCAGTCAGCTGACAT---------GGTCTTAAGCTGCTTTGCTTTCTTACTGTCTACTCAAAATATGGAATAAAAAATAAAATTAAAATTAAGGTTTTTGTCTTTTGGCCAAGAACCAGTTTATGTCCCAAAAAATTCGCATTTTCATACACATTTTCGTTCATGTTTTTATTT-CTACCCTTTTTTCTTTCTACTAATCATTCTTTCATGCATATGTATACACATTTCTTTATTCCTATCGTCTTTCCTTTCTTTCAGTCATCTGTTTCTCCTTCCAAGCAAATTTCAGTTAATCTTAATCACCAGGAAACATTTATGAACCAAAACTCTATA
Nbishopi_PoleCr_Chattooga_N885 -----------------------------------------------------------------------------------------------------------CTTTAGTTCAACTTCCTTATCTAAAACTGACTTAATTTGTATTAAGTATGTAGTTAAAATAATAATTTTTTGCTGCCTTTTACTATGTCCAACTTTTTATTTTTATGTGGTTTCCTTGAATCGGCAATCGTTAAACAAGAAAACATCTGAAAAAATTC-ATTTTTTTATTTTGTAAATCAATTTATCAAGTCAATATTCCAACTTCGTTTCAAGGCAAAATTAATTGTTGCTTTATTTGCAGATGCCAAGGGATTGTCAGATTCTAGTCGAATCAAAGCTCTTCGTGATCAAATTCAAACTAGTCTGGAGGACTATATTAATGACAGACAATACGAATCTCGGGGTAGATTTGGCGAAATTCTACTGTTATTACCAGCCCTCCAAAGCATCACTTGGCAAATGATAGAACAGATACAATTTGCTAAGTTATTTGGAATGGCCAAAATAGACAATCTTTTACAAGAAATGTTATTGGGAGGTGAGTTATTTTATTAATCTAAAATTATACATACTTGCGCCTGTTTGAATCCGCTGTATTAACTTTCGAAGGAAAAGGTTCTCTCAGTCAGCTGGCAT---------GGTCTTAAGCTGCTTTGCTTTCTCACTGTCTACTCAAAATATGGAATAAAAAATAAAATTGAAATTAAGG-TTTTGTCTTTTGGCCAAAAACCAGTTTATGTCACAAAAGATTCACATTTTCATACACATTTTTATTT-------------CTACCCTTTTTTCTTCCTAGTAATCATTCTTTCAT----------------------------------------------------------------------------------------------------------------------------
Nbishopi_StandingIndian_N131 -------------------------------CTAATTTTTTTCTCTATACACGAAATCTACTCAATTTAACGTACTTTATTTCACTTAGTATAATTCTATAGTTTAACTTTAGTACAACTTCTTTATTTAAAATTGACTTAATTTGTATTAAGTATGTAGTTAAAATAATAATTTTTTGCTGCCTTTTACTATGCCCAACTTTTTATTTTTATGCGGTTTCCTTGAATCGGCAATAGTTAAACAAGAAAACATCTGAAGAAATTC-ATTTTTTTATTTTGTAAATCAATTTATCAAGTCAATATTCCAACTTCCTTTCAAGGCAAAATTAATTGTTGCTTTATTTGCAGATGCCAAGGGATTGTCAGATTCTAGTCGAATCAAAGCTCTTCGTGATCAAATTCAAACTAGTCTGGAGGACTATATTAATGACAGACAATACGAATCTCGGGGTAGATTTGGCGAAATTCTACTGTTATTACCAGCCCTCCAAAGCATCACTTGGCAAATGATAGAACAGATACAATTTGCTAAGTTATTTGGAATGGCCAAAATAGACAATCTTTTACAAGAAATGTTATTGGGAGGTGAGTTATTTCATTAATCTAAAATTATACATACTTGCGCCTGTTTGAATCCGCTGTATTAACTTTCGAAGGAAACGGTTCTCTCAGTCAGCTGGCAT---------GGTCTTAAGCTGCTTTGCTTTCTCACTGTCTACTCAAAATATGGAATAAAAAATAAAATTGAAATTAAGG-TTTTGTCTTTTGGCCAAGAACCAGTTTATGTCACAAAAGATTCACATTTTCAAAGACATTTTCCTTCATGTTTTTATTT-CTACCCTTTTTTCTTCCTAGTAATCATTCTTTCATTTAAGCTCCTAAATTTTTCTTTATTCCTATCGTCTTCCCTTTCTTTCAGTCATCTGTTTCTCCTTCCTAGCAAATTTCAGTTAATCTTAATCACCAGGAAACATTTATGAACCGAAACTCTATA
Nbrimleyi_NewberryCr_N984 TTGTATTTCTTACTTGCAAATTTGACAATGCCTAAAAATTTTCTCTATACACGAAATTAACTCAAATTAACGTACTTTATTTCACTTTGTATAATTCTATAGTTTAACTTAAGTACAACTTCCTTATTTTAAATTGACTTAACTTGTATT-AGTATGCAGTTAAAATAATAAATTTTTGCTTCCTTTTACTACGTCCAACTTTTCATTTTTATGTGGTTTCCTTGAATCGGCCAGCGTTAAACAAGGAAACATCTGGAAAAATTCAATTTTTTTATTTTGTAAATCAAATTATCGA-----TATTCCCACTTCCTCTCAAGGCAAAATTAATTGTTGCTTTATTTACAGATGCCAAGGGATTGTCAGATTCTAGTCGAATCAAAGCTCTTCGTGATCAAATTCAAACTAGTCTGGAGGACTATATTAATGACAGACAATACGAATCTCGAGGTAGATTTGGCGAAATTCTACTGTTATTACCAGCCCTCCAAAGCATCACTTGGCAAATGATAGAACAGATACAATTTGCTAAGTTATTTGGAATGGCCAAAATAGACAATCTTTTACAAGAAATGTTATTGGGAGGTGAGTTATTTTATTAATCTAAAATTATA-ATACTTGCGCCTGTTTGAATGCGGTGTAATAACTTTTGAAGGAAAAGGTTCTCTCAGTGAGCTGACATCGGCTTTTCCGTCTTGAGCGACTGTGCTTTTTTACCTTCTACTCAAAATATGGAATAAAAAGAA-AATTGAAATTACTGTTTTTGTCTTTTGGTCAAGAACCAGTTTATGTCACCAAAGATTCGCAATTTCTTGCACATTTTCGTTCATGTTTTTATTTTCTATCCTTTTTTCTCCCTACCATTCATTATTTCATTTAATCCCCTACATTTTTCTTTAATCCTATCATCTTTCCTTTCTTTCAGTCATCTGTTGCTCCTTCAAAGCGAATTTCAGCTAATCTTAATCATCAGGAAACA---------------------
Nbrimleyi_RumblingBald_N241 TTGTATTT----CTTGCAAATTTGACAATGCCTAAAAATTTTCTCTATACACGAAATCAACTCAAATTAACGTAATTTATTTCACTTCGTATAATTCTATAGCTTAACTTAAGTACAACTTCCTTATTTTAAATTGACTTAACTTGTATT-AGTATGCAGTTAAAATAATAAATTTTTGCTCCCTTTTACTACGTCCAACTTTTCATTTTTATGTGGTTTCCTTGAATCGGCCAGCGTTAAACAAGGAAACATCTGGAAAAATTCAATTTTTTTATTTTGTAAATCAAATTATCAA-----TATTCCCACTTCCTCTCAAGGCAAAATTAATTGTTGCTTTATTTACAGATGCCAAGGGATTGTCAGATTCTAGTCGAATCAAAGCTCTTCGTGATCAAATTCAAACTAGTCTGGAGGACTATATTAATGACAGACAATACGAATCTCGAGGTAGATTTGGCGAAATTCTACTGTTATTACCAGCCCTCCAAAGCATCACTTGGCAGATGATAGAACAGATACAATTTGCTAAGTTATTTGGAATGGCCAAAATAGACAATCTTTTACAAGAAATGTTATTGGGAGGTGAGTTATTTTATTAATCTAAAATTATA-ATACTTGCGCCTGTTTGAATACGGTGTAATAACTTTTGAAGGAAAAGGTTCTCTCAGGCAGCTGACATCGGCTTTTCCGTCTTGAGCGACAGTGCTTTTTTACCTTCTACTCAAAATATGGAATAAAAAGAA-AATTGAAATTAATGTTTTTGTATTTTGGTCAAGAACCAGTTTATGTCACCAAAGATTCGCAATTTCATGCACATTTTCGTTCATGTTTTTATTTGCTATCCCTTTTTCTCCCTACCATTCATTATTTCATTTAATCCCCTACATTTTTCTTTATTCCTATCATCTTTCCTTTCTGTCAGTCATCTGTTGCTCCTTCAAAGCGAATTTCAGCTAATCTTAATCATCGGGAAACATTTATGAACCGAAACTCTATA
Ncanei_Egypt_N958 --------------------------------------------------------------------------------------------------------------------------------------------------------GTATGTGGTTAAAATAATAATTTTTTGCTCCCTTTTACTATGTCCAACTTTTCATTTTTATGTGGTTTCCTTGAA--------------------AAATTCCTGGAAAAATTCAATTTTTTTATTTTGTAAATCAAATTATCAAGTCAATATTCCCACTTCCTTTCAAGGCAAAATTAATTGTTGCTTTATTTGCAGATGCCAAGGGATTGTCAGATTCTAGTCGAATCAAAGCTCTTCGTGATCAAATTCAAACTAGTCTGGAGGACTATATTAATGACAGACAATACGAATCTCGAGGTAGATTTGGCGAAATTCTACTGTTATTACCAGCCCTCCAAAGCATCACTTGGCAGATGATAGAACAGATACAATTTGCTAAGTTATTTGGAATGGCCAAAATAGACAATCTTTTACAAGAAATGTTATTGGGAGGTGAGTTATTTTATTAATCTAGAATTGTA-ATACTTGCGCCTGTTTGAATACGCTGTAATAACTTTTGAAGGAAAAGGTTCTCTCAGGCAGCTGACATCGGCTTTTCCGTCTTGAGCGACTGTGCTTTTTTACCTTCTACTTAAAAAATGGAATAAAAAGAA-AATTGAAATTAATGTTTTTGTTTTTTGGTCAAGAACCAGTTTATGTCACCAGAGATTCGCAATTTCATGCACATTTTCGTTCATGTTTTTATTTGCTATCC---------------------------------------------------------------------------------------------------------------------------------------------------------
Ncarolinensis_Grandfather_N218 TTGTATTTCTTACTTCCAAATTTGACAAGGCCTAAAATTTTTCTCTATCCACGAAATCTACTCAATTTAACGTACTTTATTTCACTTTGTATAATTCTATAGTTTAACTTTAGTACAACTTCCTTATTTAAAATTGACTTAATTTGTATTAAGTATGTAGTTAAAATAATAATTTTTTGCTGCCTTTTACTATGTCCAACTTTTCATTTTTATGTGGTTTCCTTGAATCGGCAATCGTTAAACAAGAAAACATCTGAAGAAATTCAATTTTTTTATTTTGTAAATCAATTTATCAAGTCAATATCCCAACTTCCTTTCAAGGCAATATTAATTGTTGCTTTATTTGCAGATGCCAAGGGATTGTCAGATTCTAGTCGAATCAAAGCTCTTCGTGATCAAATTCAAACTAGTCTGGAGGACTATATTAATGACAGACAATACGAATCTCGGGGTAGATTTGGCGAAATTCTACTGTTATTACCAGCCCTCCAAAGCATCACTTGGCAAATGATAGAACAGATACAATTTGCTAAATTATTTGGAATGGCCAAAATAGACAATCTTTTACAAGAAATGTTATTGGGAGGTGAGTTATTTTATTAATCTAAAATGATACATACTTGCGCCTGTTCGAATCCTCTGTGATAACTTTTGAAGGAAAAGGTTCTCTCAATCAGCTGACATCGGCCTTTCTGTCTTGAGCGACTGTGCCTTCTTACTGTCTACTCAAAATATGGAATAAAAATAA------AAATTAATGTTTTTGTCTTTTGGCCAAGAACCAGTTTATGTTACCAAAGATTGACAATTTCATGCACATTTTCGTTCATGTTTTTATTTGCTACCCTTTTTTCTTCTTACTAATCATTCTTTCATTTAATCCCCTATATTTTTCTTTATTCTTATCGTCTTTCCTTTCTTTCAGTCATCTGTTGCTCCTTCAAAGCGAAT-------------------------------------------------
Ncarolinensis_LinvilleCaverns_N227 ------------------------------------------------------------------------------------------------------------------------------------------------------------------------------------------------------------------------------------------------------------------------------------------------------------------------------------------------GCTTTATTTGCAGATGCCAAGGGATTGTCAGATTCTAGTCGAATCAAAGCTCTTCGTGATCAAATTCAAACTAGTCTGGAGGACTATATTAATGACAGGCAATACGAATCTCGGGGTAGATTTGGCGAAATTCTACTGTTATTACCAGCCCTCCAAAGCATCACTTGGCAAATGATAGAACAGATACAATTTGCTAAATTATTTGGAATGGCCAAAATAGACAATCTTTTACAAGAAATGTTATTGGGAGGTGAGTTATTTTATTAATCTAAAATGATACATACTTGTGCCTGTTCGAATCCTCTGTGATAACTTTTGAAGGAAAAGGTTC------------------------------------------------------------------------------------------------------------------------------------------------------------------------------------------------------------------------------------------------------------------------------------------------------------------------------------------------
Ncarteri_English_N031 TTGTATTTCTTACTTCCAAATTTGACAAGGCCTATTTTTTTTCTCTATACACGAAATCTACTCAATTTAACGTACTTTATTTCACTTAGTATAATTCTATAGTTTAACTTTAGTACAACTTCCTTATTTAAAATTGACTTAATTTGTATTAAGTATGTAGTTAAAATAATAATTTTTTGCTGCCTTTTACTATGTCCAACTTTTCATTTTTATGTGGTTTCCTTGAATCGGCAATCGTTAAACAAGAAAACACATGAAGAAATTA-ATTTTTTTATTTTGTAAATCGATTTATCAAGTCAATATTCCAACTTCCTTTCAAGGCAAAATTAATTGTTGCTTTATTTGCAGATGCCAAGGGATTGTCAGATTCTAGTCGAATCAAAGCTCTTCGTGATCAAATTCAAACTAGTCTGGAGGACTATATTAATGACAGACAATACGAATCTCGGGGTAGATTTGGCGAAATTCTACTGTTATTACCAGCCCTCCAAAGCATCACTTGGCAAATGATAGAACAGATACAATTTGCTAAGTTATTTGGAATGGCCAAAATAGACAATCTTTTACAAGAAATGTTATTGGGAGGTGAGTTCTTTTATTGATCTAAAATTATACATACTTGCGCCTGTTTGAATCCG------------CCGAAGGAAAAGGTTCTCTCAGTCAGCTGACAT---------CGTCTTAAGCTGCTTTGCTTTCTTAATGTCTACTCAAAATATGGAATAAAAAATAAAATTGAAATTAAGGTTTTTGTCTTTTGGCCAAGAACCAGTTTATATCACAAAAGATTCACAATTTCATACACATTTTCGTTCATGTTTTTATTT-CTACCCTTTTTTCTTCCTACTAATCATTCTTTCATTTAAGCTCCTACATTTTTCTTTATTCCTATCGTCTTTCCTTTCTTTCAGTCATCTGTTTCTCCTTCCAAGCAAATTTCAGTTAATCTTAATCACCGGGAAACATTTATGAACCAAAGCTCTATA
Ncarteri_LaurelCave_nearTYPE_N0296 ----------------------------------------------------------------------------------------------------------------------------------AAATTGACTTAATTTGTATTAAGTATGTAGTTAAAATAATAATTTTTTGCTGCCTTTTACTATGTCCAACTTTTCATTTTTATGTGGTTTCCTTGAATCGGCAATCGTTAAACAAGAAAACATATGAAGAAATTC-ATTTTTTTATTTTGTGAATCGATTTATCAAGTCAATATTCCAACTTCCTTTCAAGGCAAAATTAATTGTTGCTTTATTTGCAGATGCCAAGGGATTGTCAGATTCTAGTCGAATCAAAGCTCTTCGTGATCAAATTCAAACTAGTCTGGAGGACTATATTAATGACAGACAATACGAATCTCGGGGTAGATTTGGCGAAATTCTACTGTTATTACCAGCCCTCCAAAGCATCACTTGGCAAATGATAGAACAGATACAATTTGCTAAGTTATTTGGAATGGCCAAAATAGACAATCTTTTACAAGAAATGTTATTGGGAGGTGAGTTATTTTATCGATCTAAAATTATACATACTTGCGCCTGTTCGAATCCG------------CTGAAGGAAAAGGTTCTCTCAGTCAGCTGACAA---------CGTCTTAAGCTGCTTTGCTTTCTTACTGTCTACTCAAAATACGGAATAAAAAATAAAATTGAAATTAAGGTTTTTGTCTTTTGGCCAAGAACCAGTTTATATCACAAAAGATTCACAATTTCATACACATTTTCGTTCATGTTTTTATTT-CTACCCTTTTTTCTTCCTACTAATCATTCTTTCATTTAAGCTCCTACATTTTTCTTTATTCCTATCGTCTTTCCTTTCTTTCAGTCATCTGTTTCTCCTTCCATGCAAATTTCAGTTAATCTTAATCACCGGGAAACATTTATGAACCAAAACTCTA--
Ncarteri_PilotMtn_G2185 TTGTATTTCTTACTTCCAAATTTAACAAGGCCTAATATTTTTCTGTATACACGAAATCTACTCAATTTAACGTACTTTATTTCACTTAGTATAATTCTATAGTTTAACTTTAGTACAACTCCCTTATTTAAAATTGACTTAATTTGTATTAAGTATGTAGTTAAAATAATAATTTTTTGCTGCCTTTTACTATGTCCAACTTTTCATTTTTATGTGGTTTCCTTGAATCGGCAATCGTTAAACAAAAAAACATTTGAAGAAATTC-ATTTTTTTATTTTGTAAATCGATTTATCAAGTCAATATTCCAACTTCCTTCCAAGGCAAAATTAATTGTTGCTTTATTTGCAGATGCCAAGGGATTGTCAGATTCTAGTCGAATCAAAGCTCTTCGTGATCAAATTCAAACTAGTCTGGAGGACTATATTAATGACAGACAATACGAATCTCGGGGTAGATTTGGCGAAATTCTACTGTTATTACCAGCCCTCCAAAGCATCACTTGGCAAATGATAGAACAGATACAATTTGCTAAGTTATTTGGAATGGCCAAAATAGACAATCTTTTACAAGAAATGTTATTGGGAGGTGAGTTATTTTATTGATCTAAAATTATACATACTTGCGCCTGTTTGAATCCG------------CCGAAGGAAAAGGTTCTCTCAGTCAGCTGACAT---------CGTCTTAAGCTGCTTTGCTTTCTTACTGTCTACTCAAAATATGGAATAAAAAATAAAATTGAAATTAAGGTTTTTGTCTTTTGGCCAAGAACCAGTTTATATCACAAAAGATTCACAATTTCATACACATTTTCGTTCATGTTTTTATTT-CTACCCTTTTTTCTTCCTACTAATCATTCTTTCATTTAAGCTCCTACATTTTTCTTTATTCCTATGGTCTTTCCTTTCTTTCAGTCATCTGTTTCTCCCTCCAAGCAAATTTCAGTTAATCTGAATCACCGGGAAACATTTATGAACCAAAGCTCTATA
Ncarteri_Pitchfork_N363 ------------------------------------------------------------------------------------------------------TTTAATTTTAGTACAACTTCCTTATTTAAAATGGACTTAATTTGTATTAAGTATGTAGTTAAAATAATAATTTTTTGCTGCCTTTTACTATGTCCAACTTTTCATTTTTATGTGGTTTCCTTGAATCGGAAATCGTTAAACAAGAAAACATCTGAAGAAATTC-GTTTTTTTATTTTGTAAATCAATTTATCAAGTCAATATTCCAACTTCCTTTCAAGGCAAAATTAATTGTTGCTTTATTTGCAGATGCCAAGGGATTGTCAGATTCTAGTCGAATCAAAGCTCTTCGTGATCAAATTCAAACTAGTCTGGAGGACTATATTAATGACAGACAATACGAATCTCGGGGTAGATTTGGCGAAATTCTACTGTTATTACCAGCCCTCCAAAGCATCACTTGGCAAATGATAGAACAGATACAATTTGCTAAGTTATTTGGAATGGCCAAAATAGACAATCTTTTACAAGAAATGCTATTGGGAGGTGAGTTATTTTATTAATCTAGAATTATACATACTTGCGCCTGTTTGAATCCGCTGTATTAACTTTTGAAGGAAAAGGTTCTCTCAGTCAGCTGACAT---------CGTCTAAAGCTGCTTTGCTTTCTCACTGTCTACTAAAAATATGGAATAAAAAATAAAATTGAAATTAAGGTTTTTGTCTTTTGGCCAAGAACCAGTTTATGTCACAAAAGATTCGCAATTTCATACACATTTTCATTCATGTTTTTATTC-CTACCCTTTTTTCTTCCTACTAATCATTCTTTCATTTAAGCTCCTACATTTTTCTTTATTCCTATCGTCTTTCCTTTCTTTCAGCCATCCGTTTCTCCTTCCAAGTAATTTTCAGTTAATCTTAATCACCAGGAAACATTTATGAACCAAAACTCTATA
Ncarteri_WeberCty_N1044 -----------------------------------------------------------------------------------------------------------------------------ATTTAAAATTGACTTAATTTGTATTAAGTATGTAGTTAAAATAATAATTTTTTGCTGCCTTTTACTATGTCCAACTTTTCATTTTTATGTGGTTTCCTTGAATCGGCAATCGTTGAACAAGAAAACATATGAAGAAATTC-ATTTTTTTATTTTGTAAATCGATTTATCAAGTCAATATTCCAACTTCCTTTCAAGTCAAAATTAATTGTTGCTTTATTTGCAGATGCCAAGGGATTGTCAGATTCTAGTCGAATCAAAGCTCTTCGTGATCAAATTCAAACTAGTCTGGAGGACTATATTAATGACAGACAATACGAATCTCGGGGTAGATTTGGCGAAATTCTACTGTTATTACCAGCCCTCCAAAGCATCACTTGGCAAATGATAGAACAGATACAATTTGCTAAGTTATTTGGAATGGCCAAAATAGACAATCTTTTACAAGAAATGTTATTGGGAGGTGAGTTATTTTATTGATCTAAAATTATACATACTTGCGCCTGTTTGAATCCG------------CTGAAGGAAAAGGTTCTCTCAGTCAGCTGACAT---------CGTCTTAAGCTGCTTTCCTTTCTTACTGTCTACTCAAAATATGGAATAAAAAATAAAATTGAAATTAAGGTTTTTGTCTTTTGGCCAAGAACCAGTTTATATCACAAAAGATTCACAATTTCATACACATTTTCGTTCATGTTTTTATTT-CTACCCTTTTTTCTTCCTACTAATCATTCTTTCATTTAAGCTCCTACATTTTTCTTTATTCCTATCGTCTTTCCTTTCTTTCAGTCATCTGTTTCTCTTTCCAAGCAAATTTCAGTTAATCTTAATCACCGGGAAACATTTATGAACCAAAACTCTGTA
Ncarteri_div__RainbowCave_G2089 TTGTATTTCTTACTTGCAAATTTGACAGTACCTAAAAATTTTCACTCTACACG-AATCTACTCAACTTAAC-----------TATTGAGTATTATTCTATAGTTTAACTTAAGTACAACTTCTTTATTTTAAATTGACTTAACTTGCATTAGATAAGCAGTTAAAATAATAATTTTTTGCTCTTTTTTACTATGTCCAACTTTTCATTTTTATGTGGTTTCCTTGAATTGGCCAGCGTTAAATAAGAAAACATCTGAAAAAAATCAA-TTTTTTATTTTGTAAATTAATTTATCAAGTCCATAT--------TCCTTCAAGGAAAAATTAATTGTCGCTTTATTTGCAGATGCCAAGGGATTGTCAGATTCTAGTCGAATCAAAGCTCTTCGTGATCAAATTCAAACTAGTCTGGAGGACTATATTAATGACAGACAATACGAATCTCGGGGTAGATTTGGAGAAATTCTACTGTTATTACCAGCCCTCCAAAGCATCACTTGGCAAATGATAGAACAGATACAATTTGCTAAGTTATTTGGAATGGCCAAAATAGACAATCTTTTACAGGAAATGTTATTGGGAGGTGAGTTATTTTATTAATCTAAGATTAT-----------------------------------------------------------------------------------------------------------------------------------------------------------------------------------------------------------------------------------------------------------------------------------------------------------------------------------------------------------------------------------------------------
Ncherokee_BallhootScar_N193 TTGTATTTCTTACTTGCAAATTTGACAAGGCCTAACATTTTTCTCTATACACGAAATCTACTCAATTTAACGTACTTTATTTCACT-AGTATAATTCTATAGTTTAACTTTAGTACAACTTCCTTATTTAAAATTGACTTAATTTGTATTAAGTATGTAGTTAAAATAATAATTTTTTGCTGCCTTTTACTATGTCCAACTTTTCATTTTTATGTGGTTTCCTTGAATCGGCAATCGTTAAACAAGAAAACATCTGAAGAAATTCAATTTTTTTATTTTGTAAATCAATTTATCAAGTCAATATTCCAACTTCCTTTCAAGGCAAAATTAATTGTTGCTTTATTTGCAGATGCCAAGGGATTGTCAGATTCTAGTCGAATCAAAGCTCTTCGTGATCAAATTCAAACTAGTCTGGAGGACTATATTAATGACAGACAATACGAATCTCGGGGTAGATTTGGCGAAATTCTACTGTTATTACCTGCCCTCCAAAGCATCACTTGGCAAATGATAGAACAGATACAATTTGCAAAATTATTTGGAATGGCCAAAATAGACAATCTTTTACAAGAAATGTTATTGGGAGGTGAGTTATTTTTTTAATCTAAAATGATACATACTTGCGCCTGTTTGAATCCTCTGTAATAACTTTTGAAGGAAAAGGTTCTCTCAATCAGCTGACATCGGCTTTTCCGTCTTGAGCGACTGTGCTTTTTTACCGTCTACTCAAAACATGGAATAAAAATAAAAATTGAAATTTATGTTTTTGTCTTTTGGCCAAGAAACAGTTTATGTCACCAAAGATTGACAATGTCAAGCACATTTTCGTTCACGTTTTTATTTGCTACCCTTTTTCTTTCTTACCAATCATTCTTTCATTTAATCCCCTATATTTTTC---------------------------------------------------------------------------------------------------------
Ncherokee_BalsamMtn_N891 TTGTATTTCTTACTTCCAAATTTGACAAGACCTAAAATTTTTCTCTATCCACGAAATCTACTCAATTTAACGTACTTTATTTCACTTTGTATAATTCTATAGTTTTACTTTGGTACATCTTCCTTATTTAAAATTGACTTAATTTGTATTAAGTATGTAGTTAAAATAATAATTTTTTGCTGCCTTTTACTATGTCCAACTTTTCATTTTTATGTGGTTTCCTTGAATCGGCAATCGTTAAACAAGAAAACATCTGAAGAAATTCAATTTTTTTATTTTGTAAATTAATTTATCAAGTCAATATTCCAACTTCCTTTCAAGGCAAAATTAATTGTTGCTTTATTTGCAGATGCCAAGGGATTGTCAGATTCTAGTCGAATCAAAGCTCTTCGTGATCAAATTCAAACTAGTCTGGAGGACTATATTAATGACAGACAATACGAATCTCGGGGTAGATTTGGCGAAATTCTACTGTTATTACCAGCCCTCCAAAGCATCACTTGGCAAATGATAGAACAGATACAATTTGCTAAATTATTTGGAATGGCCAAAATAGACAATCTTTTACAAGAAATGTTATTGGGAGGTGAGTTATTTTTTTAATCTAAAATGATACATACTTGCGCCTGTTTGAATCCTCTGTAATAACTTTTGAAGGAAAAGGTTCTCTCAATCAGCTGACATCGGCTTTTCCGTCTTGAGCGACTGTGCTTTTTTACCGTCTACTCAAAATATGGAATAAAAATAA------AAATTAATGTTTTTGTCTTTTGGCCAAGAACCAGTTTATGTCACCAAAGATTGACAATTTCATGCACATTTTCGTTCACGTTTTTATTTGCTACCCTTTTTTCTTCTTACCAATCATTCTTTCATTTAATCCCCTATATTTTTCTTTATTCTTATCGTCTTTCCTTTCTTTCAATCATCT---------------------------------------------------------------------
Ncherokee_SIndianCrk_N681 -------------------------------------------------------------------------------------------------------------------------------------------------------------------------------------------------------------------------------------------------------------------------------------CTGTAAATCAATTTATCAAGTCAATATCCCAACTTCCTTTCAAGGCAATATTAATTGTTGCTTTATTTTCAGATGCCAAGGGATTGTCAGATTCTAGTCGAATCAAAGCTCTTCGTGATCAAATTCAAACTAGTCTGGAGGACTATATTAATGACAGACAATACGAATCTCGGGGTAGATTTGGCGAAATTCTACTGTTATTACCAGCCCTCCAAAGCATCACTTGGCAAATGATAGAACAGATACAATTTGCTAAATTATTTGGAATGGCCAAAATAGACAATCTTTTACAAGAAATGTTATTGGGAGGTGAGTTATTTTTTTAATCTAAAATGATACATACTTGCGCCTGTTTGAATCCTCTGTAATAACTTTTGAAGGAAAAGGTTCTCTCAATCAGCCGACATCGGCTTTTCCGTCTTCAGCGACTGTGCTTTCTTACTGTCTACTCAAAATATGGAATAAAA------ATTGAAATTAATGTTTTTGTCTTTTGGCCAAGAACCAGTTTATGCCACCAAAGATTGGCAATTTCATGCACATTTTTGCTC-------------------------------------------------------------TTTTTCTTTATTCTTATCGTCTTTCCTTTCTTTCTTGCTTGCTTCCTTCCTTGC---------------------------------------------------------
Ncooperi_BeaverCrk_N1002 ------------------------------------------------------------------------------------------------------------------------------------------------------------------------------------------------------------------------GTTTCCTTGAATCGGCAATCGTTAAACAAGAAAACATCTGAAGAAATTC-ATTTTTTTATTTTCTAAATCAATTTATCAAGTCAATATTCCAACTTCCTTTCAAGGCAAAATTAATTGTTGCTTTATTTGCAGATGCCAAGGGATTGTCAGATTCTAGTCGAATCAAAGCTCTTCGTGATCAAATTCAAACTAGTCTGGAGGACTATATTAATGACAGACAATACGAATCTCGGGGTAGATTTGGCGAAATTCTACTGTTATTACCAGCCCTCCAAAGCATCACTTGGCAAATGATAGAACAGATACAATTTGCTAAGTTATTTGGAATGGCCAAAATAGACAATCTTTTACAAGAAATGTTATTGGGAGGTGAGTTATTTTATTAATCTAAAATTATACATACTTGCGCCTGTTTGAATCCGCTGTATTAACTTTCGAAGGAAAAGGTTCTCTCAGTCAGCTGGCAT---------GGTCTTAAGCTGCTTTGCTTTCTCACTGTCTACTCAAAATATGGAATAAAAAATAAAATTGAAATTAAGTTTTTTGTCTTTTGGCCAAGAACCAG---ATGTCACAAAAGATTCGCAATTTCATACACATTTTCTTTCATGTTTTTATTT-CTACCC---------------------------------------------------------------------------------------------------------------------------------------------------------
Ncooperi_BrasstBald_N824 -------------------------------------------------------------------------------------------------------------------------------------------------------------------------------------------------------------------------------------------------------------------------------------------------------------------------------------------TTGTTGCTTTATTTGCAGATGCCAAGGGATTGTCAGATTCTAGTCGAATCAAAGCTCTTCGTGATCAAATTCAAACTAGTCTGGAGGACTATATTAATGACAGACAATACGAATCTCGGGGTAGATTTGGCGAAATTCTACTGTTATTACCAGCCCTCCAAAGCATCACTTGGCAAATGATAGAACAGATACAATTTGCTAAGTTATTTGGAATGGCCAAAATAGATAATCTTTTACAAGAAATGTTATTGGGAGGTGAGTTATTTTATTAATCTAAAATTATACATACTTGCGCCTGTTTGAATCCGCTGTATTAACTTTCGAAGGAAAAGGTTCTCTCAGTCAGCTGGCAT---------GGTCTTAAGCTGCTTTGCTTTCTCACTGTCTACTCAAAATATGGAATAAAAAATAAAATTGAAATTAAGGTTTTTGTCTTTTGGCCAAGAACCAGTTTATGTCACAAAAGATTCGCAATTTCATACACATTTTCTTTC----------------------------------------------------------------------------------------------------------------------------------------------------------------------------
Ncooperi_CheoahDam_N1122 TTGTATTTCTTACTTCCAAATTTGACAAGGCCTAAATTTTTTCTCTATACACGAAATCTACTCAATTTAACGTACTTTATTTCACTTAGTATAATTCTATAGTTTAACTTTAGTACAACTTCCTTATTTAAAATTGACTTAATTTGTATTAAGTATGTAGTTAAAATAATATTTTTTTGCTGCCTTTTACTATGTCCAACTTTTTATTTTTATGTGGTTTCCTTGAATCGGCAATCGTTAAACAAGAAAACATCTGAAGAAATTC-ATTTTTTTATTTTGTAAATCAATTTATCAAGTCAATATTCCAACTTCCTTTCAAGGCAAAATTAATTGTTGCTTTATTTGCAGATGCCAAGGGATTGTCAGATTCTAGTCGAATCAAAGCTCTTCGTGATCAAATTCAAACTAGTCTGGAGGACTATATTAATGACAGACAATACGAATCTCGGGGTAGATTTGGTGAAATTCTACTGTTATTACCAGCCCTCCAAAGCATCACTTGGCAAATGATAGAACAGATACAATTTGCTAAGTTATTTGGAATGGCCAAAATAGACAATCTTTTACAAGAAATGTTATTGGGAGGTGAGTTATTTTATTAATCTAAAATTATACATACTTGCGCCTGTTTGAATCTGCTGTATTAACTTTTGAAGGAAAAGGTTCTCTCAGTCAGCTGACAT---------CGTCTTAAGCTGCTTTGCTTTCTCACTGTCTACTCAAAATATGGAATAAAAAATAAAATTGAAATTAAGGTTTTTGTCTTTTGGCCAAGAACCAGTTTATGTCACAAAAGATTCGCAATTTCATACACATTTTCTTTCATGTTTTTATTT-CTACCC-TTTTTCTTCCTACTAATCATTCTTTCATTTAAGCTCCTACATTTTTCTTTATTCCTATCGTCTTTCCTTTCTTTCAGTCATCTGTTTCTCCTTCCACGCAAATTTCAGTTAATC--------------------------------------
Ncooperi_NantRiverGorge_N682 ----------------------------------------------------------------------------------------------------------------------------------------------------------------------------TTTTTTGCTGCCTTTTATTATGTCCAACTTTTCATTTTTATGTGGTTTCCTTGAATCGGCAATCGTTAAACAAGAAAACATCTGAAGAAATTC-ATTTTTTTATTTTCTAAATCAATTTATCAAGTCAATATTCCAACTTCCTTTCAAGGCAAAATTAATTGTTGCTTTATTTGCAGATGCCAAGGGATTGTCAGATTCTAGTCGAATCAAAGCTCTTCGTGATCAAATTCAAACTAGTCTGGAGGACTATATTAATGACAGACAATACGAATCTCGGGGTAGATTTGGTGAAATTCTACTGTTATTACCAGCCCTCCAAAGCATCACTTGGCAAATGATAGAACAGATACAATTTGCTAAGTTATTTGGAATGGCCAAAATAGACAATCTTTTACAAGAAATGTTATTGGGAGGTGAGTTATTTTATTAATCTAAAATTATACATACTTGCGCCTGTTTGAATCCGCTGTATTAACTTTCGAAGGAAAAGGTTCTCTCAGTCAGCTGGCAT---------GGTCTTAAGCTGCTTTGCTTTCTCAGTGTCTACTCAAAATATGGAATAAAAAATAAAATTGAAATTAAGG-TTTTGTCTTTTGGCCAAGAACCAGTTTATGTCACAAAAGATTCACATTTTCATACACATTTTCCTTCATGTTTTTATTT-CTACCATTTTTTCTTCC----------------------------------------------------------------------------------------------------------------------------------------------
Ncooperi_RockCrRoad_N1160 --------------------------------------------------ACGAAATCTACTCAATTTACCGTACTTTATTTCACTTAGTATAATTCTATAGTTTAACTTTAGTACAACTTCCTTATTTAAAATTGACTTAATTTGTATCAAGTATGTAGTTAAAATAATAATTTTTTGCTGCCTTTTACTATGTCCAACTTTTCATTTTTATGTGGTTTCCTTGAATCGGCAATCGTTAAACAAGAAAACATCTGAAGAAATTC-ATTTTTTTATTTTCTAAATCAATTTATCAAGTCAA---TCCAACTTCCTTTCAAGGCAAAATTAATTGTTGCTTTATTTGCAGATGCCAAGGGATTGTCAGATTCTAGTCGAATCAAAGCTCTTCGTGATCAAATTCAAACTAGTCTGGAGGACTATATTAATGACAGACAATACGAATCTCGGGGTAGATTTGGCGAAATTCTACTGTTATTACCAGCCCTCCAAAGCATCACTTGGCAAATGATAGAACAGATACAATTTGCTAAGTTATTTGGAATGGCCAAAATAGACAATCTTTTACAAGAAATGTTATTGGGAGGTGAGTTATTTTATTAATCTAAAATTATACATACTTGCACCTGTTTGAATCCGTGAAAGGGCTTT------GAAAAGGTTCTCTCAGTCAGCTGACAT---------CGTCTAAAGCTGCTTTGCTTTCTCACTGTCTACTCAAAATATGGAATAAAAAATAAAATTGAAATTAAGGTTTTTGTCTTTTGGCCAAGAACCAGTTTATGTCTCAAAAGATTCGCAATTTCATACACATTTCCTTTCATGTTTTTATTT-CTACCCTTTTTTCTTCCTACTAATCATTCTTTCATTTAAGCTCCTACATTTTTCTTTATTCCTATCGTCTTTCCTTTCTTTCAGTCATCTGTTTCTCCTTCCAAGCAAATTTCAGTTAATCTTAATCACCAGGAAACATTTATGAACCAAAATTCTATA
Ncoylei_Apalachia_N1195 ---------------------------------------------------------------------------------------------------------AACTTTAGTACAACTTCTTTATTT-AAATTGACTTAATTCGTATTAAGTATGTAGTTAAAATAATAATTTTTTGCTGCCTTTTACTATGTCCAACTTTTCATTTTTATGTGGTTTCCTTGAATCGGCAATCGTTAAACAAGAAAACATCTGAAGAAATTC-ATTTTTTTATTTTGTAAATCAATTTATCAAATCAATATTCCAACTTCCTTTCAAGGCAAAATTAATTGTTGCTTTATTTGCAGATGCCAAGGGATTGTCAGATTCTAGTCGAATCAAAGCTCTTCGTGATCAAATTCAAACTAGTCTGGAGGACTATATTAATGACAGACAATACGAATCTCGGGGTAGATTTGGCGAAATTCTACTGTTATTACCAGCTCTCCAAAGCATCACTTGGCAAATGATAGAACAGATACAATTTGCTAAGTTATTTGGAATGGCCAAAATAGACAATCTTTTACAAGAAATGTTATTGGGAGGTGAGTTATTTTATTAATCTAAAATTATACATACTTGCTCCTGTTTGAATCCACTGTATTAACTTTTGAAGGAAAAGGTTCTCTCAGTCAGCTGACAT---------CGTCTAAAGCTGCTTTGCTTTCTTACTGCCTACTCAGAATATGGAATAAAAAATAAAATTGAAATTAAGGTTTTTGTCTTTTGGCCAAGAACCAGTTTATGTCACAAAAGATTCGCAATTTCATACACATTTTCGTTCATGTTTTTATTT-CTACT-TTTTTTCTTCCTACTAATCATTCTTTCATTTAAGGTCCTACATTTTT----------------------------------------------------------------------------------------------------------
Ncoylei_DinkinCove_N1118 TTCTATTTCTTACTTCCAAATTTGACAAGGCCTAAATTTTTTCTCTATACACGAAATCTACTCAATTTAACGTACTTTATTTCACTTAGTATAATTCTATAGTTTAACTTTAGTACAACTTCTTTATTTAAAATTGACTTAATTCGTATTAAGTATGTAGTTAAAATAATAATTTTTTGCTGCCTTTTACTATGTCCAACTTTTCATTTTTATGTGGTTTCCTTGAATCGGCAATCGTTAAACAAGAAAACATCTGAAGAAATTC-ATTTTTTTATTTTGTAAATCAATTTATCAAATCAATATTCCAACTTCCTTTCAAGGCAAAATTAATTGTTGCTTTATTTGCAGATGCCAAGGGATTGTCAGATTCTAGTCGAATCAAAGCTCTTCGTGATCAAATTCAAACTAGTCTGGAGGACTATATTAATGACAGACAATACGAATCTCGGGGTAGATTTGGCGAAATTCTACTGTTATTACCAGCCCTCCAAAGCATCACTTGGCAAATGATAGAACAGATACAATTTGCTAAGTTATTTGGAATGGCCAAAATAGACAATCTTTTACAAGAAATGTTATTGGGAGGTGAGTTATTTTATTAATCTAAAATTATACATACTTGCGCCTGTTTGAATCCGCTGTATTAACTTTTGAAGGAAAAGGTTCTCTCAGTCAGCTGACAT---------CGTCTAAAGCTGCTTTGCATTCTTACTGCCTACTCAAAATATGGAATAAAAAATAAAATTGAAATTAAGGTTTTTGTCTTTTGGCCAAGAACCAGTTTATGTCACAAAAGATTCGCAATTTCATGCACATTTTCGTTCATGTTTTTATTT-CTACC--TTTTTCTTCCTACTAATCATTCTTTCATTTAAGCTCCTACATTTTTCTTTATTCCTATCGTCTTTCCTTTCTTTCAATCATCTGTTTCTCCTTCCAAGCAAATTTCAGTTAATCTTAATCACCAGGAAACATTTATGAACCAAAACTCTATA
Ncoylei_TiptonCreek_N837 ----------------------------------------------------------------ATTTAACGTACTTTATTTGTCTTAGTATAATTCTGTAGTTTAACTTTAGTACAACTTCTTTATTTAAAATTGACTTAATTCGTATTAAGTATGTAGTTAAAATAATAATTTTTTGCTGTCTTCAACTATGTCCAACTTTTCATTTTTATGTGGTTTTCTTGAATCGGCAATCGTTAAACAAGAAAACATTTGAAGAAATTC-ATTTTTTTATTTTGTAAATCAATTTATCAAATCAATATTCCAACTTCCTTTCAAGGCAAAATTAATTGTTGCTTTATTTGCAGATGCCAAGGGATTGTCAGATTCTAGTCGAATCAAAGCTCTTCGTGATCAAATTCAAACTAGTCTGGAGGACTATATTAATGACAGACAATACGAATCTCGGGGTAGATTTGGCGAAATTCTACTGTTATTACCAGCCCTCCAAAGCATCACTTGGCAAATGATAGAACAGATACAATTTGCTAAGTTATTTGGAATGGCCAAAATAGACAATCTTTTACAAGAAATGTTATTGGGAGGTGAGTTATTTTATTAATCTAAAATTATACATACTTGCGCCTGTTTGAATCCGCTGTATTAACTTTTGAAGGAAAAGGTTCTCTCAGTCAGCTGACAT---------CGTCTAAAGCTGCTTTGCTTTCTTACTGCCTACTCAAAATATGGAATAAAAAATAAAATTGAAATTAAGTTTTTTGTCTTTTGGCCAAGAACCAGTTTATGTCACAAAAGATTCGCAATGTCATACACATTTTCGTTCGTGTTTTTATTT-CTACC-TTTTTTCTTCCTACTAATCATTCTTTCATTTAAGCTCCTACATTTTTCTTTATTCCTATCGTCTTTCCTTTCTTTCAGTCATCTGTTTCTCCTTCCAAGCAAATTTCAGTTAATCTTAATCACCAGGAAACATTTATGAACCAAAACTCTATA
Ncressleri_AndersonSpringCave_G2075 TTGTATTTCTTTATTTGAAATTTGACAGTACCTAAAAATTTTCTCTATACGCG-AATCTACTCAATTTAACGCACTGTATTTCGCTTTGTATTATTCTATAGTTTAACTTAAGTGCAACTTCTTTATTTTAAACTGACTTAACTTGTATTAAATATGCAGTTAAAATAATAA-TTTTTGTTCCCTTTTACTATGTTAAATTTTTCATTTTTATGTGGTTTCCTTGAATTGGCCAGCGTTAAACAAAAAAACATCGGAAAAAAATAAA-TTTTTCATTTTGTAAATCAGGTCA--------ATGTTCCAACTTCCTTCCAGGGCAAAATTAATTGTTGCTTTACTTGCAGATGCCAAGGGATTGTCGGATTCTAGTCGAATCAAAGCTCTTCGTGATCAAATTCAAACTAGTCTGGAGGACTATATTAATGACAGACAATACGAATCTCGGGGTAGATTTGGCGAAATTCTACTGTTATTACCAGCCCTCCAAAGCATCACTTGGCAAATGATAGAACAGATACAATTTGCTAAGTTATTTGGAATGGCTAAAATAGACAATCTTTTACAAGAAATGTTATTGGGAGGTGAGTTATTTTATTAATCTAAAATTACACATACTTGCGCCTGTTTGAATCCGCTGTAATAACTTTTGAAGGAAAAGCTTTTCTCAG-----------CGGCTTCCCCGTCTTGAGCGACAGTGCTTTCTTACTGTCTACTCGGAGTATGGAATAAAAAAAA-ATTTGACATTAATGTTTTTGTCTTTTGGCCAAGTACCAGTTTATGTCACCAAAGGTTTGCAATTTCATACACATTTTCGTTCATGTTTTTATTTCCTACCCTTTTTTCTTTTAATTAATTAAATTTTTAAACAATATTTTATGTTTATTTTTATACTAATCATCTTTCCATATTTTAGATTTTATATTTTTAC-----AATAACTTTCAATCATTG-----CATTACAAAACATTTATTTCCCCAATTTCTAAA
Ncressleri_PigeonCave_G2077 TTGTATTTCTTTATTTGAAATTTGACAGTACCTAAAAATTTTCTCTATACGCG-AATCTACTCAATTTAACGCACTGTATTTCGCTTTGTATTATTCTATAGTTTAACTTAAGTGCAACTTCTTTATTTTAAACTGACTTAACTTGTATTAAATATGCAGTTAAAATAATAA-TTTTTGTTCCCTTTTACTATGTTAAATTTTTCATTTTTATGTGGTTTCCTTGAATTGGCCAGCGTTAAACAAAAAAACATCGGAAAAAAATAAA-TTTTTCATTTTGTAAATCAGGTCA--------ATGTTCCAACTTCCTTCCAGGGCAAAATTAATTGTTGCTTTACTTGCAGATGCCAAGGGATTGTCGGATTCTAGTCGAATCAAAGCTCTTCGTGATCAAATTCAAACTAGTCTGGAGGACTATATTAATGACAGACAATACGAATCTCGGGGTAGATTTGGCGAAATTCTACTGTTATTACCAGCCCTCCAAAGCATCACTTGGCAAATGATAGAACAGATACAATTTGCTAAGTTATTTGGAATGGCTAAAATAGACAATCTTTTACAAGAAATGTTATTGGGAGGTGAGTTATTTTATTAATCTAAAATTACACATACTTGCGCCTGTTTGAATCCGCTGTAATAACTTTTGAAGGAAAAGCTTTTCTCAG-----------CGGCTTCCCCGTCTTGAGCGACAGTGCTTTCTTACTGTCTACTCGGAGTATGGAATAAAAAAAA-ATTTGACATTAATGTTTTTGTCTTTTGGCCAAGTACCAGTTTATGTCACCAAAGGTTTGCAATTTCATACACATTTTCGTTCATGTTTTTATTTCCTACCCTTTTTTCTTTTAATTAATTAAATTTTTAAACAATATTTTATGTTTATTTTTATACTAATCATCTTTCCATATTTTAGATTTTATATTTTTAC-----AATAACTTTCAATCATTG-----CATTACAAAACATTTATTTCCCCAATTTCTAAA
Ncrosbyi_MtMitchell_N210 ---------------GCAAATTTGACAATGCCTAAAAATTTTCTCTATACACGAAATCAACTCAAATTAACGTACTTTATTTCACTTTGTATAATTCTATAGTTTAACTTAAGTACAACTTCCTTATTTTAAATTGACTTAACTTGTATT-AGTATGCAGTTAAAATAATAATTTTTTGCTCCCTTTTACCATGTCCAACTTTTCATTTTTATGTGGTTTCCTTGAATCGGCCAGCGTTAAACAAGGAAACATCTGGAAAAATTCAATTTTTTTATTTTGTAAATCAAATTATCAAGT--CTATTCCCACTTCCTTTCAAGGCAAAATTAATTGTTGTTTTATTTGCAGATGCCAAGGGATTATCAGATTCTAGTCGAATCAAAGCTCTTCGTGATCAAATTCAAACTAGTCTGGAGGACTATATTAATGACAGACAATACGAATCTCGAGGTAGATTTGGCGAAATTCTACTGTTATTACCAGCCCTCCAAAGCATCACTTGGCAGATGATAGAACAGATACAATTTGCTAAGTTATTTGGAATGGCCAAAATAGACAATCTTTTACAAGAAATGTTATTGGGAGGTGAGTTATTTTATTAATCTAAAATTATA-ATATTTGCGCCTGTTTGAATACGCTGCAATAACTTTTGAAGGAAAAGGTTCTCTCAGTCAGCTGACATCGGCTTTTCCGTCTTGAGCGACTGTGCTTTTTTACCTACTACTCAATATATGGAATAAAAAGAA-AATTGAAATTAATGTTTTTGTCTTTTGGTCAAGAACCAGTTTATGTCACCAAATATTCGCAATTTCATGCACATTTTCCTTCATGTTTTTATTTGCTATCCTT-------------------------------------------------------------------------------------------------------------------------------------------------------
Ncrosbyi_PricesCrk_N1143 TTGTATTTCTTACTTGCAAATTTGACAATGCCTAAAAATTTTCTCTATACACGAAATCAACTCAAATTAACGTACTTTATTTCACTTCGTATAATTCTATAGCTTAACTTAAGTACAACTTCCTTATTTTAAATTGACTTAACTTGTATT-AGTATGCAGTTAAAATAATAATTTTTTGCTCCCTTTCACTATGTCCAACTTTTCATTTTTATGTGGTTTCCTTGAATCGGCCAGCGTTAAACAAGAAAACATCTGGAAAAATTCAATTTTCTTATTTTGTAAATCAAATTATCAAGTCAATATTCCCACTTCCTTTCAAGGCAAAATTAATTGTTGCTTTATTTGCAGATGCCAAGGGATTGTCAGATTCTAGTCGAATCAAAGCTCTTCGTGATCAAATTCAAACCAGTCTGGAGGACTATATTAATGACAGACAATACGAATCTCGAGGTAGATTTGGCGAAATTCTACTGTTATTACCAGCCCTCCAAAGCATCACTTGGCAGATGATAGAACAGATACAATTTGCTAAGTTATTTGGAATGGCCAAAATAGACAATCTTTTACAAGAAATGTTATTGGGAGGTGAGTTATTTTATTAATCTAGAATTGTA-ATACTTGCGCCTGTTGGAATACGCTGTAATAACTTTTGAAGGAAAAGGTTCTCTCAGTCAGCTGACATCGGCTTTTCCGTCTTGAGCGACTGTGCTTTTTTACCTTCTACTAAAAATATGGAATAAAAAGAA-AATTGAAATTAATGTTTTTGTCTTTTGGTCAAGATCCAGTTTATGTCACCAGAGATTCGCAATTTCATGCACATTTTCGTTCATGTTTTTATTTGCTATCCTTTTTTCTCCCTAACATTCATTATTTCATTTAAT---CTACATTTTTCTTTATTCCTATCATCTTTCCTTTCTTTCAGTCATCTGTTGCTCCTTCAAAGCGAATTTCAGCTAATCCTAATCATCAGGAAACATTTATGAACCGAAACTCTATA
Ncrosbyi_ShufordCrk_N1148 ---------------------------------------------------------------------------------------------------------------------------------------------------------------------------------------------------------------------------------AATCGGCCAGCGTTAAACAAGGAAACATCTGGAAAAATTCAATTTTTTTATTTTGTAAATCAAATTATCAAGT--CTATTCCCACTTCCTCTCAAGGCAAAATTAATTGTTGCTTTATTTGCAGATGCCAAGGGATTATCAGATTCTAGTCGAATCAAAGCTCTTCGTGATCAAATTCAAACTAGTCTGGAGGACTATATTAATGACAGACAATACGAATCTCGAGGTAGATTTGGCGAAATTCTACTGTTATTACCAGCCCTCCAAAGCATCACTTGGCAGATGATAGAACAGATACAATTTGCTAAGTTATTTGGAATGGCAAAAATAGACAATCTTTTACAAGAAATGTTATTGGGAGGTGAGTTATTTTATTAATCTAAAATTATA-ATATTTGCGTCTGTTTGAATACGCTGTAATAACTTTTGAAGGAAAAGGTTCTCTCAGTCAGCTGACATCGGCTTTTCCGTCTTGAGCGACTGTGCTTTTTTACCTTCTACTCAAAATATGGAATAAAAAGAA-AATTGAAATTAATGTTTTTGTCTTTTGGTCAAGAACCAGTTTATGTCACCAAAGATTCGCAATTTCATGCACATTTTCCTTCATGTTTTTATTTGCTATCCTTTTTTCTCAGTAGCGTTCATTATTTCATTTACCTCCCTACATTTTTCTTTATTCCTATCATCTTTCCTT-----------------------------------------------------------------------------------
Ndellingeri_BullpenBridge_N109 -----TTTCTTTCTTCCAAATTAGACAAGGCCTATTTTTTTTCTCTATACACGAAATCTACTCAATTTAACGTACTTTATTTCACTTAGTATAATTCTATAGTTTAACTTTAGTACAACTTCCTTATTTAAAATTGACTTAATTTGTATTAAGTATGTAGTTAAAATAATAATTTTTTGCTGCCTTTTACTATGTCCAACTTTTTATTTTTATGTGGTTTCCTTGAATCGGCAATCGTTAAGCAAGAAAACATCTGAAGAAATTCAATTTTTTTATTTTGTAAATCAATTTATCAAGTCAATATTCCAACTTCCTTTCAAGGCAAAATTAATTGTTGCTTTATTTGCAGATGCCAAGGGATTGTCAGATTCTAGTCGAATCAAAGCTCTTCGTGATCAAATTCAAACTAGTCTGGAGGACTATATTAATGACAGACAATACGAATCTCGGGGTAGATTTGGTGAAATTCTACTGTTATTACCAGCCCTCCAAAGCATCACTTGGCAAATGATAGAACAGATACAATTTGCTAAGTTATTTGGAATGGCCAAAATAGACAATCTTTTACAAGAAATGTTATTGGGAGGTGAGTTATTTTATTAATCTAAAATTATACATACTTGCGCCTGTTTGAATCCGCTGTATTAACTTTTGAAGGAAAAGGTTCTCTCAGTCAGCTGACAT---------CGTCTTAAGCTGCTTTGCTTTCTCACTGTCTACTCAAAATATGGAATAAAAAATAAAATTGAAATTAAGGTTTTTGTCTTTTGGCCAAGAACCAGTTTATGTCACAAAAGATTCGCAATTTCATACACATTTTCTTTCATGTTTTTATTT-CTACCCCTTTTTCTTCCTACTAATCATTCTTTCATTTAAGCTCCTACATTTTTCTTTATTCCTATCGTCTTTCCTTTCTTTCAGTCATCTGTTTCTCCTTCCAAGCAAATTTCAGTTAATCTTAATCACCAGGAAACATTTATGAACCAAAACTCTATA
Ndellingeri_WhitewFalls_N887 -----TTTCTTTCTTCCAAATTAGACAAGGCCTATTTTTTTTCTCTATACACGAAATCTACTCAATTTAACGTACTTTATTTCACTTAGTATAATTCTATAGTTTAACTTTAGTACAACTTCCTTATTTAAAATTGACTTAATTTGTATTAAGTATGTAGTTAAAATAAGAATTTTTTGCTGCCTTTTACTATGTCCAACTTTTTATTTTTATGTGGTTTCCTTGAATCGGCAATCGTTAAGCAAGAAAACATCTGAAGAAATTCAATTTTTTTATTTTGCAAATCAATTTATCAAGTCAATATTCCAACTTCCTTTCAAGGCAAAATTAATTGTTGCTTTATTTGCAGATGCCAAGGGATTGTCAGATTCTAGTCGAATCAAAGCTCTTCGTGATCAAATTCAAACTAGTCTGGAGGACTATATTAATGACAGACAATACGAATCTCGGGGTAGATTTGGTGAAATTCTACTGTTATTACCAGCCCTCCAAAGCATCACTTGGCAAATGATAGAACAGATACAATTTGCTAAGTTATTTGGAATGGCCAAAATAGACAATCTTTTACAAGAAATGTTATTGGGAGGTGAGTTATTTTATTAATCTAAAATTATACATACTTGCGCCTGTTTGAATCCGCTGTATTAACTTTTGAAGGAAAAGGTTCTCTCAGTCAGCTGACAT---------CGTCTTAAGCTGCTTTGCTTTCTCACTGTCTACTCAAAATATGGAATAAAAAATAAAATTGAAATTAAGGTTTTT-------GGCCAAGAACCAGTTTATGTCACAAAAGATTCGCAATTTCATACACATTTTCTTTCATGTTTTTATTT-CTACCCTTTTTTCTTCCTACTAATCATTCTTTCATTTAAGCTCCTACATTTTTCTTTATTCCTATCGTCTTTCCTTTCTTTCAGTCATCTATTTCTCCTTCCAAGCAAA--------------------------------------------------
Ndilutus_GrassyCreek_N670 ----------------------------------------------------------------------------------------------------------------------------------------------------------------------------------------------------------------------------------------------------------------------------------------------------------------------------------------------------------------------------------CTAGTCGAATCAAAGCTCTTCGTGATCAAATTCAAACTAGTCTGGAGGACTATATTAATGACAGACAATACGAATCTCGGGGTAGATTTGGCGAAATTCTACTGTTATTACCAGCCCTCCAAAGCATCACTTGGCAAATGATAGAACAGATACAATTTGCTAAATTATTTGGAATGGCCAAAATAGACAATCTTTTACAAGAAATGTTATTGGGAGGTGAGTTATTTTATTAATCTAAAATGATACATACCTGCGCCTGTTCGAATCCTCTGTAATAACTTTTGAAGGAAAAGGTTCTCTCAG------------------------------------------------------------------------------------------------------------------------------------------------------------------------------------------------------------------------------------------------------------------------------------------------------------------------------------------
Ndilutus_StarveRockCave_G3174 TTGTACTTCTTATTTCCAAATTTGACAAGGCCTAAAATTTTACTCTATCCACGAAATCTACTCAATTTAACGTACTTTATTTCACTTTGTATAATTCTATAGTTTAACTTTAGTACAACTTCCTTATTTAAAATTGACTTAATTTGTATTAAGTATGTAGTTAAAATAATAATTTTTTACTGCCTTTTACTATGTCCAACTTTTTATTTTTATGTGGTTTCCTTAAATCGGCAATCGTTAAACAAGAAAACATCTGAAGAAATTCAATTTTTTTATTTTGTAAATCAATTTATCAAGTCAATATCCCAACTTCCTTTCAAGGCAATATTAATTGTTGCTTTATTTGCAGATGCCAAGGGATTGTCAGATTCTAGTCGAATCAAAGCTCTTCGTGATCAAATTCAAACTAGTCTGGAGGACTATATTAATGACAGACAATACGAATCTCGGGGTAGATTTGGCGAAATTCTACTGTTATTACCAGCCCTCCAAAGCATCACTTGGCAAATGATAGAACAGATACAATTTGCTAAATTATTTGGAATGGCCAAAATAGACAATCTTTTACAAGAAATGTTATTGGGAGGTGAGTTATTTTATTAATCTAAAATGATACATACCTGCGCCTGTTCGAATCCTCTGTAATAACTTTTGAAGGAAAAGGTTCTCTCAGTCAGCCGACATCGGCTTTTCCGTCTTGAGAGACTGTGCTTTTTTA----CCACTCAAAGTATGGAATGAAAAT------TGAAATTAATGTTTTCATTGTACTGCCAAGAACCA------GTTACCAAAGATTGACAATTTCATGCACATTTTCGTTCATGTTTCTTTTTGC----------TCTTCTTACCAATCATTCTTTCATCTAATCCCCCATACTTTTCTTTATTCTTATCGTCTTTCCTTTCTTTCGGTCACCTGTTGCTCCTTCAAGGCGAATTTCAGCTAATCCTAAACATCAGGAAGCACTTATGAACCGAAACTCTATA
Nfridelli_LittlePigeon_N262 -----------------------------------------------------------------------GTACTTTATTTCACTTAGTATAATTCTATAGTTTAACTTTAGTACAACTTCCTTATTTAAAATTGACTTAATTTGTATTAAGTATGTAGTTAAAATAATAATTTTTTGCTGCCTTTTACTATGTCCAACTTTTAATTTTTATGTGGTTTCCTTGAATCGGCAATCGTTAAACAAGAAAACATCTGAAGAAATTCAATTTTTTTATTTTGTAAATCAATTTATCAAGTCAATATTCCAACTTCCTTTCAAGGCAAAATTAATTGTTGCTTTATTTGCAGATGCCAAGGGATTGTCAGATTCTAGTCGAATCAAAGCTCTTCGTGATCAAATTCAAACTAGTCTGGAGGACTATATTAATGACAGACAATACGAATCTCGGGGTAGATTTGGTGAAATTCTACTGTTATTACCAGCCCTCCAAAGCATCACTTGGCAAATGATAGAACAGATACAATTTGCTAAGTTATTTGGAATGGCCAAAATAGACAATCTTTTACAAGAAATGTTATTGGGAGGTGAGTTATTTTATTAATCTAAAATTATACATACTTGCGCCTGTTTGAATCCGCTGTATTAACTTTTGAAGGAAAAGGTTCTCTCAGTCAGCTGACAT---------CGTCTTAAGCTGCTTTGCTTTCTCACTGTCTACTCAAAATATGGAATAAAAAATAAAATTGAAATTAAGGTTTTTGTCTTTTGGCCAAGAACCAGTTTATGTCACAAAAGATTCGCAATTTCATACACATTTTCTTTCGTGTTTTTATTT-CTACCCTTTTTTCTTCCTACTAATCA-------------------------------------------------------------------------------------------------------------------------------------
Nfurtivus_HugdenBranch_G3175 TTGTATTTCTTATTTCCAAATTTGACAAGGCCTAAATTTTTTCTCTATACACAAAATCTACTCAATTTAACGTACTTTATTTCACTTAGTATAATTCTATAGTTTAACTTCAGTACAACTCCCTTATTTAAAATTGACTTAATTTGTATTAAGTATGTAGTTAAAATAATAATTTTTTGCTGCCTTTTACTATGTCCAACGTTTCATTTTTATGTGGTTTCCTTGAATCGGCAATCGTTAAACAAGAAAACGTCTGAAGAAATTCAA-TTTTTTATTTTGTAAATCAATTTATCAAGTCAATATTCCAACTTCCTTTCAAGGCAAAATTAATTGTTGCTTTATTTGCAGATGCCAAGGGATTGTCAGATTCTAGTCGAATCAAAGCTCTTCGTGATCAAATTCAAACTAGTCTGGAGGACTATATTAATGACAGACAATACGAATCTCGGGGTAGATTTGGCGAAATTCTACTGTTATTACCAGCCCTCCAAAGCATCACTTGGCAAATGATAGAACAGATACAATTTGCTAAGTTATTTGGAATGGCCAAAATAGACAATCTTTTACAAGAAATGTTATTGGGAGGTGAGTTATTTTATTAATCTAAAATTATACATA------CCTGTTTGAATCCGCTGTATTAACTTTTGAAGGAAAAGGTTCTCTCAGTCAGCTGACAT---------CGTCTAAAGCTCCTTCGCTTTCTTACTGTCTACTCAAAATATGGAATCAAAAATAAAATTGAAATTAAGGTTTTTGTCTTTTGGCCAAGAACCAGTTTATGTCACAAAAGATTCGCAATTTCATACCCATTTTCATTCATGTTTTTATCT-CTACCCTTTTTTCTTCCTACTAATCATTCTTTCATTTAAGCTCCTAAATTTTTCTTTATTCCTATCGTCTTTCCTTTCTTTCATTCATCCGTTTCTCCTTCCAAGCAAATTTCAG------------------------------ACCAAAACTCTATA
Nfurtivus_RaccoonMtn_N1026 TTGTATTTCTTATTTCCAAATTTGACAAGGCCTAAATTTTTTCTCTATACACAAAATCTACTCAATTTAACGTACTTTATTTCACTTAGTATAATTCTATAGTTTAACTTCAGTACAACTCCCTTATTTAAAATTGACTTAATTTGTATTAAGTATGTAGTTAAAATAATAATTTTTTGCTGCCTTTTACTATGTCCAACGTTTCATTTTTATGTGGTTTCCTTGAATCGGCAATCGTTAAACAAGAAAACGTCTGAAGAAATTCAA-TTTTTTATTTTGTAAATCAATTTATCAAGTCAATATTCCAACTTCCTTTCAAGGCAAAATTAATTGTTGCTTTATTTGCAGATGCCAAGGGATTGTCAGATTCTAGTCGAATCAAAGCTCTTCGTGATCAAATTCAAACTAGTCTGGAGGACTATATTAATGACAGACAATACGAATCTCGGGGTAGATTTGGCGAAATTCTACTGTTATTACCAGCCCTCCAAAGCATCACTTGGCAAATGATAGAACAGATACAATTTGCTAAGTTATTTGGAATGGCCAAAATAGACAATCTTTTACAAGAAATGTTATTGGGAGGTGAGTTATTTTATTAATCTAAAATTATACATA------CCTGTTTGAATCCGCTGTATTAACTTTTGAAGGAAAAGGTTCTCTCAGTCAGCTGACAT---------CGTCTAAAGCTCCTTCACTTTCTTACTGTCTACTCAAAATATGGAATCAAAAATAAAATTGAAATTAAGGTTTTTGTCTTTTGGCCAAGAACCAGTTTATGTCACAAAAGATTCGCAATTTCATACCCATTTTCATTCATGTTTTTATCT-CTACCCTTTTTTCTTCCTACTAATCATTCTTTCATTTAAGCTCCTAAATTTTTCTTTATTCCTATCGTCTTTCCTTTCTTTCATTCATCCGTTTCTCCTTCCAAGCAAATTTCAG------------------------------ACCAAAACTCTATA
Ngeorgia_Sittons_N073 TTGTATTTTTTACTTCCAAATTTGACAAGGTCTAAATTTTTTCTCTATATTCGAAATCTACTCAATTTAACGTACTTTATTTCACTTAGTATAATTCTATCGTTTAACTTTAGTACAACTTCCTTATTTAAAATTGACTTAATTTATATTAAGTATGTAGTTAAAATAATAATTTTTTGCTGCCTTTTACTATGTCCAACTTTTCATTTTTATGTGGTTTCCTTGAATCGACAATCGTTAAACAAGAAAACATCTGAAGAAA-----TTTTTTTATTTTGTAAATCAATTTATCAAGTCAATATTCCAATTTCCTTTCAAGGCAAAATTAATTGTTGCTTTATTTGCAGATGCCAAGGGATTGTCAGATTCTAGTCGAATCAAAGCTCTTCGTGATCAAATTCAAACTAGTCTGGAGGACTATATTAATGACAGACAATACGAATCTCGGGGTAGATTTGGCGAAATTCTACTGTTATTACCAGCCCTCCAAAGCATCACTTGGCAAATGATAGAACAGATACAATTTGCTAAGTTATTTGGAATGGCCAAAATAGACAATCTTTTACAAGAAATGTTATTGGGAGGTGAGTTATTTTATTAATCTAAAATTATACATACTTGCG------------------------------------------------------------------------------------------------------------------------------------------------------------------------------------------------------------------------------------------------------------------------------------------------------------------------------------------------------------------------------------------
Ngertschi_CedarCreek_N351 -------------------------------------------------------------------------------------------------------------------------------------------------------------------------------------TCCTTTTACCATGTCCAACTTTTCATTTTTATGTGGTTTCCTGGAATCGGCCAGCGTTAAACAAGAAAACATCTGGAAAAATTCAATTTTCTTATTTTGTAAATCAAATTATCAAGTAAATATTCCCACTTCCTTTCAAGGCAAAATTAATTGTTGCTTTATTTGCAGATGCCAAGGGATTGTCAGATTCTAGTCGAATCAAAGCTCTTCGTGATCAAATTCAAACTAGTCTGGAGGACTATATTAATGACAGACAATACGAATCTCGAGGTAGATTTGGCGAAATTCTACTGTTATTACCAGCCCTCCAAAGCATCACTTGGCAGATGATAGAACAGATACAATTTGCTAAGTTATTTGGAATGGCCAAAATAGACAATCTTTTACAAGAAATGTTATTGGGAGGTGAGTTATTTTATTAATCTAAAATTATA-ATACTTGCGCCTGTTTGAATACGCTGTAATAACTTTTGAAGGAAAAGGTTCTCTCAGTCAGCTGACATCGGCTTTTCCGTCTTGAGCGACTGTGCTTTTTTACCTTCTACTCAAAATATGGAATAAAAAGAA-AATTGAAATTAATGTTTTTGTCTTTTGGTCAAGAACCAGTTTATGTCGCCAATGATTCGCAATTTCATGCACATTTTCGTTCATGTTTTTATTTGCTATCCTTTTTTCTCCCTACCATTCATTATTTCATTTAATCCCCTACATTTTTCTTTATTCCTATCATCTTTCCTTTCTTTCAGTCATCTGTTGCTCCTTCAAAGCGAATTTCAGCTAATCCGAATCAGTAGTAAACATCTATGAACCGAAACTCTA--
Ngertschi_FrenchBroad_N968 ----------------------------------------------------------------------------------------------------------ACTTAAATACAACTTCCTTATTTTAAATTGACTTAACTTGTATT-AGTATGCGGTTAAAATAATAATTTTTTGCTGCCTTTTACTATGTCCAACTTTTCATTTTTATGTGGTGTCCTTGAA--------------------AAATTCCTGGAAAAATTCAATTTTTTTATTTTGTAAATCAAATTATCAAGTCAATATTCCCACTTCCTTTCAAGGCAAAATTAATTGTTGCTTTATTTGCAGATGCCAAGGGATTGTCAGATTCTAGTCGAATCAAAGCTCTTCGTGATCAAATTCAAACTAGTCTGGAGGACTATATTAATGACAGACAATACGAATCTCGAGGTAGATTTGGCGAAATTCTACTGTTATTACCAGCCCTCCAAAGCATCACTTGGCAGATGATAGAACAGATACAATTTGCTAAGTTATTTGGAATGGCCAAAATAGACAATCTTTTACAAGAAATGTTATTGGGAGGTGAGTTATTTTATTAATCTAAAATTATA-ATACTTGCGCCTGTTTGAATACGCTGTAATAACTTTTGAAGGAAAAGGTTCTCTCAGGCAGCTGACATCGGCTTTTCCGTCTTGAGCGACTGTGCTTTTTTACCTTCTACTCAAAAAAAGGAATAAAAAGAA-AATTGAAATTAATGTTTTTGTCTTTTGG------ACCAGTTTATGTCACCAAAGATTCGCAATTTCATGCACATTTTCGTTCATGTTTTTATTTGCTATCCTTTTCTCTCCCTACCATTAATTATTTCATTTAATCCCCTACTTTTTTCTTTATTCCTAT----------------------------------------------------------------------------------------------
Ngertschi_HickoryNutGap_N810 TTGTATTTCTTACTTGCAAATTTGACAATGCCTAAAAATTTTCTCTATACACGAATTCAACTCAGATTAACGTACTTTATTTCACTTTGTATAATTCTATAGTTTAACTTAAGTACAACTTCCTTATTTTAAATTGACTTAACTTGTATT-AGTATGCAGTTAAAATAATAATTTTTTGCTCCCTTTTACTATGTTCAACTTTTCATTTTTATGTGGTTTCCTTGAATCGGCCAGCGTTAAACAAGGAAACATCTGGAAAAATTCAATTTTTTTATTTTGTAAATCAAATTATCAA-----TATTCCCACTTCCTCTCAAGGCAAAATTAATTGTTGCTTTATTTGCAGATGCCAAGGGATTGTCAGATTCTAGTCGAATCAAAGCTCTTCGTGATCAAATTCAAACTAGTCTGGAGGACTATATTAATGACAGACAATACGAATCTCGAGGTAGATTTGGCGAAATTCTACTGTTATTACCAGCCCTCCAAAGCATCACTTGGCAAATGATAGAACAGATACAATTTGCTAAGTTATTTGGAATGGCCAAAATAGACAATCTTTTACAAGAAATGTTATTGGGAGGTGAGTTATTTTATTAATCTAAAATTATA-ATACTTGCGCCTGTTTGAATACGCTGTAATAACTCTTGAAGGAAAAGGTTCTCTCAGTCAGCCGACATCGGCTTTTCCATCTTGAGCGACTGTGCTTTTTTACCTTCTACTCAAAATATGGAATAAAAAGAA-AATTGAAATTAATGTTTTTGTCTTTTGGTCAAGAACCAGTTTATGTCACCAAAGATTCGCAATTTCATGCACATTTTCGTTCATGTTTTTATTTGCTATCCTTTTTTCTCCCTACCATTCATTATTTCATTTAATC----------------------------------------------------------------------------------------------------------------------
Nholsingeri_BrumleyCrk_N916 TTGTATTTCTTACTTCCAAATTTGACAAGGCCTAAAATTTTTCTCTATCCACGAAATCTACTCAATTTAACGTACTTTATTTCACTTTGTATAATTCTATAGTTTAACTTTAGTACAACTTCCTTATTTAAAATTGACTTAATTTGTA-------TGTAGTTAAAATAATAATTTTTTGCTGCCTTTTACTATGTCCAACTTTTCATTTTTATGTGGTTTCCTTGAATCGGCAATCGTCGAACAAGAAAACATCCGAAGAAATACAATTTTTTTATTTTGTAAATCAATTTATCAAGTCAATATCCCAACTTCCTTTCGGGGCAATATTAATTGTTGCTTTATTTGCAGATGCCAAGGGATTGTCAGATTCTAGTCGAATCAAAGCTCTTCGTGATCAAATTCAAACTAGTCTGGAGGACTATATTAATGACAGACAATACGAATCTCGAGGTAGATTTGGCGAAATTCTACTGTTATTACCAGCCCTCCAGAGCATCACTTGGCAAATGATAGAACAGATACAATTTGCTAAATTATTCGGAATGGCCAAAATAGACAATCTTTTACAAGAAATGTTATTGGGAGGTGAGTTATTTTATTAATCTAAAATGATACATACTTGCGCCTGTTTGAATCCTCTGTAATAATTTTTGAAGGAAAAGGTTCTCTCAATCAGCTGACATCGGCTTTTCCGTCTTGAGCGACCGTGCTTTTTTACCGTCTACTCAAAATATGGAATAAAA------ATTGAAATTAATGTTTTTGTCTTTTGGCCAAGAACCAGTTTATGTTGCCAAAGATT----------------TTTTCGTTCACGTTTTTATTTGCTTCCCTTTTTGCTTCTTACCAATCATTCTTTCATTTAATCCCCTATATTTTTCTTTATTCTTATCGTCTTTCCTTTCCTTCGGTCATCAGTTGCTCCTTCAAAGCGAATTTCGGCTAATCTTAATCACCGGGAAACATTTATGAACCGAAACTCTATA
Nholsingeri_PondCave_N541 TTGTATTTCTTACTTCCAAATTTGACAAGGCCTAAAATTTTTCTCTATCCACGAAATCTACTCAATTTAACGTACTTTATTTCACTTTGTATAATTCCATAGTTTAACTTTAGTACAACTTCCTTATTTAAAATTGACTTAATTTGTATTAAGTATGCAGTTAAAATAATAATTTTTTGCTGCCTTTTACTATGTCCAACTTTTCATTTTTATGTGGTTTCCTTGAATCGGCAATCGTCGAACAAGAAAACATCCGAAGAAATAAAAATTTTTTATTTTGTAAATCAATTTATCAAGTCAATATCCCAACTTCCTTTCAAGGCAATATTAATTGTTGCTTTATTTGCAGATGCCAAGGGATTGTCAGATTCTAGTCGAATCAAAGCTCTTCGTGATCAAATTCAAACTAGTCTGGAGGACTATATTAATGACAGACAATACGAATCTCGGGGTAGATTTGGCGAAATTCTACTGTTATTACCAGCCCTCCAGAGCATCACTTGGCAAATGATAGAACAGATACAATTTGCTAAATTATTCGGAATGGCCAAAATAGACAATCTTTTACAAGAAATGTTATTGGGAGGTGAGTTATTTTATTAATCTAAAATGATACATACTTGCGCCTGTTTGAATCCTCTGTAATAACTTTTGAAGGAAAAGTTTCTCTCAATCAGCTGACATCGGCTTTTCCGTCTTGAGCGACCGTGCTTTTTTACCGTCTACTCAAAATATGGAATAAAAATAAAAATTGAAATTAATGTTTTTGTCTTTTGGCCAAGAACCAGTTTATGTTGCCAAAGATT----------------TTTTCGTTCACGTTTTTATTTGCTTCCCTTTTTGCTTCTTACCAATCATTCTTTCATTTAATCCCCTATATTTTTCTTTATTCTTATCGTCTTTCCTTTCCTTCGGTCATCTGTTGCTCCTTCAAAGCGAATTTCGGCTAATCTTAATCACCGGGAAACATTTATGAACCGAAACTCTATA
Njonesi_CaveSpringCave_N390 TTGTATTTCTTACTTCCAAATTAGACGAGGCCTAATTTTTTTCTCTATACACGAAATCTACTCAATTTAACGTACTTTATTTCACTTAGTATAATTCTATAGTTTAACTTTAGTACAACTTCCTTATTTAAAATTGGCTTAATTTGTATTAAGTATGTAGTTAAAATAATAATTTTTTGCTGCCTTTTACTATGTCCAACTTTTCATTTTTATGTGGTTTCCTTGAATCGGCAATAGTTAAGCAAGAAAACATCTGAAGAAATTC-ATTTTTTTATTTTGTAAATCAATTTATCAAGTCAATATTCCAACTTCCTTTCAAGGCAAAATTAATTGTTGCTTTATTTGCAGATGCCAAGGGATTGTCAGATTCTAGTCGAATCAAAGCTCTTCGTGATCAAATTCAAACTAGTTTGGAGGACTATATTAATGACAGACAATACGAATCTCGGGGTAGATTTGGTGAAATTCTACTGTTATTACCAGCCCTCCAAAGCATCACTTGGCAAATGATAGAACAGATACAATTTGCTAAGTTATTTGGAATGGCCAAAATAGACAATCTTTTACAAGAAATGTTATTGGGAGGTGAGTTATTTTATTAATCTAAAATTATACATACTTGCGCCTGTTTGAATCCGCTGTATTAACTTTTGAAGGAAAAGGTTCTCTCAGTCAGCTGACAT---------CGTCTTAAGCTGCTTTGCTTCCTCACTGTCTACTCAAAATATGGAATAAAAAATAAAATTGAAATTAAGGTTTTTGTCTTTTGGCCAAGAACAAGTTTATGTCACAAAAGATTCGCAATTTCATACACATTTTCTTTCATGTTTTTATTT-CTACCCTTTTTTCTTCCTACTAATCATTCTTTCATTTACGATCCTACATTTTTCTTTATTCCTATCGTCTTTCCTTTCTTTCAGTCATCTGTTTCTCCTTCCAAGCAAATTTCAGTTAATCTTAATCACCAGGAAACATTTATGAACCAAAACTCTATA
Nlowderi_ChestnutBranch_N731 -------TCTTACTTGCAAATTTGACAAGGCCTAAAATTTTTCTCTATACACGAAATCTACTCTATTTAACGTACTTTATTTTACTTAGTATAATTCTATAGTTTAACTTAAGTACAACTTCCTTATTTAAAATTGACTTAATTTGTATTAGT--TGTAATTAAAATAATAATTTTTTGCTGTCTTTTACTATGGCCAACTTTTCATTTTTATGTGGTTTCCTTGAAT--------------CAAGAAAACATCTGAAGAAATTTAATTTTTTTATTTTGTAAATCAATTTATCAAGACAATATCCCAACTTCCTTTCAAGGCAAAATTAATTGTTGCTTTATTTGCAGATGCCAAGGGGTTGTCAGATTCTAGTCGAATCAAAGCTCTTCGTGATCAAATTCAAACTAGTCTGGAGGACTATATTAATGACAGACAATACGAATCTCGGGGTAGATTTGGCGAAATTCTACTGTTATTACCAGCCCTCCAAAGCATCACTTGGCAAATGATAGAACAGATACAATTTGCTAAGTTATTTGGAATGGCCAAAATAGACAATCTTTTACAAGAAATGCTATTGGGAGGTGAGTTATTTTATTAATCTAAAATTATACACACTTGCGCCTGTTTGAATCCGCTGTATTAACTTTTGAAGGAAAAGGTTCTCTCAGTCAGCTGACAT---------CGTCTTGAGCTGCTTTGCTTTCTTACTGTCTATTCAAAATATGAAATAAAAAATAAAATTGAAATTAAGGTTTTTGTCTTTTGGCCAAGAACCAGTTTATGTCACAAAAGATTCGCAATTTCATACACATTTGCGTTCATGTTTTTATTTCCTACCCTTTTTTCTTCCTACTAATCATTCTTTCATTTAAGGTCCTACATTTTTCTTTATTCCTATCGTCTTTCCTTTCTTTCAGTCAACTGTTTCTCCATCCAAGCAAATTTCAGTTAATCTTAATCATCGGGAAACATTTATGAACCAAAACTCTACA
Nlowderi_upperFiresCreek_N820 TTGTATTTCTTACTTGCAAATTTGACAAGGCCTAAAAATTTTCTCTATACACGAAATCTACTCTATTTAACATACTTTATTTTACTTAATATAATTCTATAGTTTAACTTAAGTACAACTTCCTTATTTAAAATTGACTTAATTTGTATTAAGT-TGTAGTTAAAATAATAATTTTTTGCTGTCTTTTACTATGGCCAACTTTTCATTTTTATGTGGTTTCCTTGAAT--------------CAAGAAAACATCTGAAGAAATTTAA---TTTTATTTTGTAAATAAATTTATCAAGGCAATATCCCAACTTCATTTCAAGGCAAAATTAATTGTTGCTTTATTTGCAGATGCCAAGGGGTTGTCAGATTCTAGTCGAATCAAAGCTCTTCGTGATCAAATTCAAACTAGTCTGGAGGACTATATTAATGACAGACAATACGAATCTCGGGGTAGATTTGGTGAAATTCTACTGTTATTACCAGCCCTCCAAAGCATCACTTGGCAAATGATAGAACAGATACAATTTGCTAAGTTATTTGGAATGGCCAAAATAGACAATCTTTTACAAGAAATGCTATTGGGAGGTGAGTTATTTTATTAATCTAAAATTATACACACTTGCGCCTGTTTGAATCCGCTGTATTAACTTTGGAAGGAAAAGGTTCTCTCAGTCAGCTGACAT---------CGTCTTGAGCTGCTTTGCTTTCTTACTGTCTATTCAAAATATGAAATAAAAAATAAAATTGAAATTAAGGTTTTTGTCTTTTGGCCAAGAACCAGTTTATGTCACAAAAGATTCGCAATTTCATACACATTTGCGTTCATGTTTTTATTTCCTACCCTTTTTTCTTCCTACTAATCATTCTTTCATTTAAGGTCCTACATTTTTCTTTATTCCTATCGTCTTTCCTTTCTTTCAGTCAACTGTTTCTCCTTCCAAGCAAATTTCAGTTAATCTTAATCATCGGGAAACATTTATGAACCAAAACTCTACA
Nlula_BeeRockCave_G2091 TTGTATTTTTTACTTCCAAATTTGACAAGGTCTAAATTTTTTCTCTATACCCGAAAACTAGTCAATTTAACGTACTTTATTTCACATAGTATAATTCTATAGTTTAACTTTAGTACAACTTCCTTATTTAAAATTGACTTAATTTATAGTAAGTATGTAGTTAAAATAATAATTTTTTGCTGCCTTTTACTATGTCCAACTTTTCATTTTTATGTGGTTTCCTTGAATCGGCAATCGTTAAACAAGAAAACATCTGAAGAA------TTTTTTTATTTTGTAAATCAATTTATCAAGTCAATATTCCAACTTCCTTTCAAGGCAAAATTAATTGTTGCTTTATTTGCAGATGCCAAGGGATTGTCAGATTCTAGTCGAATCAAAGCTCTTCGTGATCAAATTCAAACTAGTCTGGAGGACTATATTAATGACAGACAATACGAATCTCGAGGTAGATTTGGCGAAATTCTACTGTTATTACCAGCCCTCCAAAGCATCACTTGGCAAATGATAGAACAGATACAATTTGCTAAGTTATTTGGAATGGCCAAAATAGACAATCTTTTACAAGAAATGTTATTGGGAGGTGAGTTATTTTATTAATCTAAAATTATACATACTTGCACCTGTTTGAATCCGCTGTATTAACTTTTGAAGGAAAAAGTTCTCTCAGTCAGCTGACAT---------CGTCTTAAGCTGCTTTGCTTTCTCACTGTCTACTCAAAATATGGAATAAAAAA-AAAATTGAAATTAAGGTTTTTGTCTTTTGGCCAAGAACCAGTTTATGTCACAAAAGATTCGCAATTTCATACACATTTTCATTCATGTTTTTATTT-CTACCCTTTTTTCTTCCTACTAATCATTCTTTCATTTAAGCTCCGACATTTTTCGTTATTCTTATCGTCGT-CCTGTCATTCCGTCATCTGTTTCC---------------------------------------------------------------
Nlula_LulaFallsCave_G2084 TTGTATTTTTTACTTCCAAATTTGACAAGGTCTAAATTTTTTCTCTATACTCGAAAACTAGTCAATTTAATGTATTTTATTTCACTTAGTATAATTCTATAGTTTAACTTTAGTACAACTTCCTTATTTAAAATTGACTTAATTTATATTAAGTATGTAGTTAAAATAATAATTTTTTGCTGCCTTTTACTCTGTTCAACTTTTCATTTTTATGTGGTTTCCTTTAATCGGCAATCGTTAAACAAGAAAACATCTGAAGAAA-----TTTTTTTATTTTGTAAATCAATTTATCAAGTCAATATTCCAACTTCCTTTCAAGGCAAAATTAATTGTTGCTTTATTTGCAGATGCCAAGGGATTGTCAGATTCTAGTCGAATCAAAGCTCTTCGTGATCAAATTCAAACTAGTCTGGAGGACTATATTAATGACAGACAATACGAATCTCGGGGTAGATTTGGCGAAATTCTACTGTTATTACCAGCCCTCCAAAGCATCACTTGGCAAATGATAGAACAGATACAATTTGCTAAGTTATTTGGAATGGCCAAAATAGACAATCTTTTACAAGAAATGTTATTGGGAGGTGAGTTATTTTATTAATCTAAAATTATACATACTTGCACCTGTTTGAATCCGCTGAATTAACTTTTGAAGGAAAAAGTTCTCTCAGTCAGCTGACAT---------CGTCTTAAGCTGCTTTGCTTTCTCACTGTCTACTCAAAATATGGAAAAAAA-------------------------------------------------------------------------------------------------------------------------------------------------------------------------------------------------------------------------------------------------------------------
Nmimus_NealsSink_N329 TTGTATTTCTTACTTCCAAATTTGACAGGGCCTAAAATTTTTCTCTATCCACGAAATCTACTCAATTTAACGTACTTTATTTCACTTTGTATAATTCTATAGTTTAACTTTAGTACAACTTCCTTATTTAAAATTGACTTAATTTGTATTAAGTATGTAGTTAAAATAATAATTTTTTGCTGCCTTTTACTATGTCCAACTTTTCATTTTTATGTGGTTTCCTCGAATC-------GTCAAACAAGAAAACATCTGAAGAAATTCAATTTTTTTATTTTGTAAATCAATTTATCAGGTCAATATCCCTACTTCCTTTCAAGGCAATATTAATTGTTGCTTTATTTGCAGATGCCAAGGGATTGTCAGATTCTAGTCGAATCAAAGCTCTTCGTGATCAAATTCAAACTAGTCTGGAGGACTATATTAATGACAGACAATACGAATCTCGGGGTAGATTTGGCGAAATTCTACTGTTATTACCAGCCCTCCAGAGCATCACTTGGCAAATGATAGAACAGATACAATTTGCTAAATTATTTGGAATGGCCAAAATAGACAATCTTTTACAAGAAATGTTATTGGGAGGTGAGTTATTTTATTAATCTAAAATGATACATACTTACGCCTGT--GAATCCTCTGTAATAACTTTTGAAGGAAAAGGTTCTCTCAATCAGCCGACATCGGCTTTTCCGTCTTGTGCGACCGTGCTTTTTTACCGTCTACTCAAAATATGGAATAAAAATAAAAATTGAAATTAATGTTTTTGTCTTTTGGCCAAGAACCAGTTTATGTTACCAAAGATTGACAATTTCATGCACATTTTCGTTCATGTTTTTATTTGCTACCC-TTTTTCTTCTTACCAATCATTCTTTCATTTAATCCTCTATATGTTTCTTTATTCTTATCGTCTTTCCTTTCTTTCGGTCATCTGTTGCTCCTTCAAAGCGAATTTCAGCTAATCTTAATCATCGGGAAACATTTTCACACCAAAGATC----
Nmimus_Straleys_N625 TTGTATTTCTTACTTCTAAATTTGACAAGGCCTAAAATTTTTCTCTATCCACGAAATCTACTCAATTTAACGTACTTTATTTCACTTTGTATAATTCTATAGTTTAACTTTAGTACAACTTCCTTATTTAAAATTGACTTAATTTGTATTAAGTGTGTAGTTAAAATAATAATTTTTTGCTGCCTTTTACTATGTCCAACTTTTCATTTTTATGTGGTTTCCTCGAATCGGCAATCGTTAAACAAGAAAACATCTGAAGAAATTCAATTTTTTTATTTTGTAAATCAATTTATCAGGTCAATATCCCTACTTCCTTTCAAGGCAATATTAATTGTTGCTTTATTTGCAGATGCCAAGGGATTGTCAGATTCTAGTCGAATCAAAGCTCTTCGTGATCAAATTCAAACTAGTCTGGAGGACTATATTAATGACAGACAATACGAATCTCGGGGTAGATTTGGCGAAATTCTACTGTTATTACCAGCCCTCCAGAGCATCACTTGGCAAATGATAGAACAGATACAATTTGCAAAATTATTTGGAATGGCCAAAATAGACAATCTTTTACAAGAAATGTTATTGGGAGGTGAGTTATTTTATTAATCTAAAATGATACATACTTGCGCTTGT--GAATCCTCTGTAATAACTTTTGAAGGAAAAGGTTCTCTCAATCAGCCGACATCGGCTTTTCCGTCTTGAGCGACCGTGCTTTTTTACCGTCTACTCAAAATATGGAATAAAAATAAAAATTGAAATTAATGTTTTTGTCTTTTGGCCAAGAACCAGTTTATGTTACCAAAAATTGACAATTTCATGCACATTTTCGTTC--GTTTTTATTTGCTACCCTTTTTTCTTCTTACCAATCATTCTTTCATTTAATCCCTTATATGTTTCTTTATTCTTATCGTCTTTCCTTTCTTTCGGTCATCTGTTGCTCCTTCAAAGCGAATTTCAGCTAATCTTAATCATCGGGAAACATTTTCACACCAACGATC----
Nnasicus_CaneyFork_N171 TTGTATTTCTTACTTCCAAATTTGACAAGGCCTAAAAATTTTCTCTATGCACGAAATCTACTCAATTTAACGTACCTTATTTCACTTAGTATAATTCTACAGTTTAACTTTAGTACAACTTCCTTATTTAAAATTGACTTAATTTGTATTAAGTATGTAGTTAAAATAATAATTTTTTGCTGCCTTTTACTATGTCCAACTTTTCATTTTTATGTGGTTTCCTTGAATCGGCAATTGTTAAACAAGAAAACATGTGAAGAAATTCAATTTTTTTATTTTGTAAATCAATTTATCAAGTCAATATTCCCACTTCCTTTCAAGGCAATATTAATTGTTGCTTTATTTGCAGATGCCAAGGGATTGTCAGATTCTAGTCGAATCAAAGCTCTTCGTGATCAAATTCAAACTAGTCTGGAGGACTATATTAATGACAGACAATACGAATCTCGGGGTAGATTTGGCGAAATTCTACTGTTATTACCAGCCCTCCAAAGCATCACTTGGCAAATGATAGAACAGATACAATTTGCTAAATTATTTGGAATGGCCAAAATAGACAATCTTTTACAAGAAATGTTATTGGGAGGTGAGTTATTTTATTAATCTAAAATGATACATACTTGCGCTTGTTTGAATCCTCTGCAGTAACTTTTGAAGGAAAAGGTTCTCTCAATTAGCTGACATCGGCTTTTCCGTCTTGAGCGACTGTGCTTTTTTACCGTTTACTCAAAATATGGAATAAAAATAAAAGTTGAAATTAATGTTTGTGTCTTTTGGCCAAGAACCAGTTTATGTCACCAAAGATTGACAATTTCATGCACATTTTCGTTCATGTTTTTATTTGCTACCCTTTTTTCTTCTTACCCATCATTCTTTCATTTAATCCCCTATATTTTTCTCTATTCTTATCGCCTTTCCTTTCCTTCAGTCATCTGTTGCTCCTTCAAAGCGAATTTCAGCTAATCTTAATCATCAGGAAACATTTATGAACCGAAACTCTATA
Nnasicus_ConnosteeFalls_N696 ------------------------------------------------------------------------------------------------------------------------------------ATTGACTTAATTTGTATTAAGTATGTAGTTAAAATAATATTTTTTTGCTGCTTTTTACTATGTCCAACTTCTCATTTTTATGTGGTTTCCTTGAATCGGCAATCGTTAAACAAGAAAACATCTGAAGAAATTCAATTTTTTTATTTTGTAAATCAATTTATCAAGTCAATATTCCCACTTCCTTTCAAGTCAATATTAATTGTTGCTTTATTTGCAGATGCCAAGGGATTGTCAGATTCTAGTCGAATCAAAGCTCTTCGTGATCAAATTCAAACTAGTCTGGAGGACTATATTAATGACAGACAATACGAATCTCGGGGTAGATTTGGCGAAATTCTACTGTTATTACCAGCCCTCCAAAGCATCACTTGGCAAATGATAGAACAGATACAATTTGCTAAATTATTTGGAATGGCCAAAATAGACAATCTTTTACAAGAAATGTTATTGGGAGGTGAGTTATTTTATTAATCTAAAATGATACATACTTGCGCTTGTCTGAATCCTCTGCAAAAACTTTTGAAGGAAAAGGTTCTCTCAATCAGCTGACATCGGCTTTTCCGTCTTGAGCGACTGTGCTTTTTTACCGTTGACTCAAAATATGGAATAAAAATAAAAGTTGAAATTAATATTTTTGTCTTTTGGCCAAGAACCAGTTTATGTCACCAAAGATTGACTATTTCATGCACATTTTCGTTCATGTTTTTATTTGCTACCCTTTTTTCTTTTTACCCATCATTTTTTCATTTAATCCCCTATATTTTTCTTTATTCTTATCGCCTTTCCTTTCTTTCAGTCATCTGTTGCTCCTTCAAAGCGAATTTCAGATAATCTTAATCATCAGGAAACATTTATGAACCGAAACTCTATA
Nnasicus_CoweeTrain_N189 TTGTATTTCTTACTTCCAAATTTGACAAGGCCTAAAATTTTTCTCTATACACGAAATCTACTCAATTTAACGTACTTTATTTCACTTTGTATAATTTTACAGTTTAACTTTAGTACAACTTCCTTATTTAAAATTGACTTAATTTGTATTAAGTATGTAGTTAAAATAATAATTTTTTGCTGCCTTTTACTATGTCCAACTTTTCATTTTTATGTGGTTTCCTTGAATCGGCAATCGTTAAACAAGAAAACATCTGAAGAAATTCAATTTTTTTATTTTGTAAATCAATTTATCAAGTCAATATTCCAATTTCCTTTCAAGGCAATATTAATTGTTGCTTTATTTGCAGATGCCAAGGGATTGTCAGATTCTAGTCGAATCAAAGCTCTTCGTGATCAAATTCAAACTAGTCTGGAGGACTATATTAATGACAGACAATACGAATCTCGGGGTAGATTTGGCGAAATTCTACTGTTATTACCAGCCCTCCAAAGCATCACTTGGCAAATGATAGAACAGATACAATTTGCTAAATTATTTGGAATGGCCAAAATAGACAATCTTTTACAAGAAATGTTATTGGGAGGTGAGTTATTTTATTAATCTAAAATGATACATACTTGCGCTTGTTTGAATCCTCTGTAATAACTTTTGAAGGAAAAGGTTCTCTCAATCAGCTGACATCGCCTTTTCCGTCTTGAGCGTCTGTGCTTTTTTACCGTTTACACAAAATATGGAATACAAATAAAAGTTGAAATTAATGTTTTTGTCTTTTGGCCAAGAACCAGTTTATGTCACCAAAGATTGACAATTTCATGCACATTTTCGTTCATGCTTTTATTTGCTACCCTTTTTTCTTCTTACCAATCATTCTTTCATTTAATCCCCTATATTTTTCTTTATTCTTATCGTCTTTCCTTTCCTTCAGTCATCTGTTGCTCCTTCAAAGCTAATTTCAGCTAATCTTAATCATCAGGAAACATTTATGAACCGAAACTCTATA
Npaynei_Grindstaff_N646 -----------------------------------------------------------------TTTAACGTACTTTATTTCACTTTGTATAATTCTATAGTTTAACTTTAGTACAACTCCCTTATTTAAAGTTGACTTAATTTGTATTAAGTATGTAGTTAAAATAATAATTTTTTGCTGCCTTTTACTATGTCCAACTTTTCATTTTTATGTGGTTTCCTTGAATCGGCAATCGTTGAACAAGAAAACATCTGAAGAAATTCAATTTTTTTATTTTGTAAATCAATTTATCAAGTCAATATCCCAACTTCCTTTCAAGGCAATATTAATTGTTGCTTTATTTGCAGATGCCAAGGGATTGTCAGATTCTAGTCGAATCAAAGCTCTTCGTGATCAAATTCAAACTAGTCTGGAGGACTATATTAATGACAGACAATACGAATCTCGGGGTAGATTTGGCGAAATTCTACTGTTATTACCAGCCCTCCAAAGCATCACTTGGCAAATGATAGAACAGATACAATTTGCTAAATTATTTGGAATGGCCAAAATAGACAATCTTTTACAAGAAATGTTATTGGGAGGTGAGTTATTTTATTAATCTAAAATTATACATACTTGCGCCTGTTCGAATCCCCTGTAATAATTTTTGAAGGAAAAGGTTCTCTCAATCAGCTGACATCGGCTTTTCCGTCTTGAGCGACTGTGCTTTTTTACCGTCTACTCAAAATATGGAATAAAAATAAAAATTGAAATTAATGTTTTTGTCTTTTGGCCAAGAACCAGTTTATGTTACCAAAGATTGACAATTTCATGCACATTTTCGTTCATGTTTTTATTTGCTACCCTTTTTTCTTCTTACCAATCATTCTTTCATCTAATCCCCTATATTTTTCTTTATTCTTATCGTCTTTCCTTTCTTTCAGTCATCTGTTGCTCCTTCAAAGCGAATTTCAGCTAATCTTAATCACCAGGAAACATTTATGAACCGAAACTCTATA
Npaynei_NorrisDamCave_N348 TTGTATTTCTTACTTCCAAATTTGACAAGGCCTAAAATTTATCTCCATCCACGAAATCTACTCAATTTAACGTACTTTATTTCGCTTTGTATAATTCTATAGTTTAACTTTAGTACAACTTCCTTATTTAAAGTTGACTTAATTTGTATTAAGTATGTAGATACAATAATAATTTTTTGCTGCCTTTTACTATGTCCAACTTTTCATTTTTATGTGGTTTCCTTGAATCGGTAATCGTTGAACAAGAAAACATCTGAAGAAATTCAATTTTTTTATTTCGTAAATCAATTTATCAAGTCAATATACCAACTTCCTTTCAAGGCAATATTAATTGTTGCTTTATTTGCAGATGCCAAGGGATTGTCAGATTCTAGTCGAATCAAAGCTCTTCGTGATCAAATTCAAACTAGTCTGGAGGACTATATTAATGACAGACAATACGAATCTCGGGGTAGATTTGGCGAAATTCTACTGTTATTACCAGCCCTCCAAAGCATCACTTGGCAAATGATAGAACAGATACAATTTGCTAAATTATTTGGAATGGCCAAAATAGACAATCTTTTACAAGAAATGTTATTGGGAGGTGAGTTATTTTATTAATCTAAAATGATACATACTTGCGCCTGTTCGAATCCTCTGTAATAACTTTTTAAGGAAAAGGTTCTCTCAATCAGCTGGCATCGGCTTTTCCGTCTTGAGCGACTGTGCTTTTTTACCGTCTACTCAAAATATGGAATAAAAATAAAAATTGAAATTAATGTTTTTGTCTTTCGGCCAAGAACCAGTTTATGTTTCCAAAGATTGACAATTTCATGCACATTTTCGTTCATGTTTTTATTTGCTACCCTTTTTTCTTCTTACCAATCATTCTTTCATCTAATGCCCTATATTTTTCTTTATTCTTATCGTCTTTCCTTTCTTTCAGTCATCTGTTGCTCCTTCAAAGCGAATTTCAGCTAATCTTAATCATCAGGAAACATTTATGAACCGAAACTCTATA
Npaynei_UnakaMtns_N943 -------------------------------------------------CACGAAATCTACTCAATTTAACGTACTTTATTTCACTTTGTATAATTCTATAGTTTAACTTTAGTACAACTTCCTTATTTAAAATTGACTTAATTTGTTTTAAGTATGTAGTTAAAATAATAATTTTTTGCTGCCTTTTACTATGTCCAACTTTTCATTTTTATGTGGTTCCCTTGAATCGGCAATCGTTAAACAAGAAAACATCTGAAGAAATTCAATTTTTTTATTTTGTAAATCAATTTATCAAGTCAATATACCAACTTCCTTTCAAGGCAATATTAATTGTTGCTTTATTTGCAGATGCCAAGGGATTGTCAGATTCTAGTCGAATCAAAGCTCTTCGTGATCAAATTCAAACTAGTCTGGAGGACTATATTAATGACAGACAATACGAATCTCGGGGTAGATTTGGCGAAATTCTACTGTTATTACCAGCCCTCCAAAGCATCACTTGGCAAATGATAGAACAGATACAATTTGCTAAATTATTTGGAATGGCCAAAATAGACAATCTTTTACAAGAAATGTTATTGGGAGGTGAGTTATTTTATTAATCTAAAATGATACATACTTGCGCCTGTTGGAATCCTCTGTAATAACTTTTAAAGGAAAAGGTTCTCTCA-TCAGCTGACATCGGCTTTTCCGTCTTGAGCGACTGTGCTTTCTTACTGTCTACTCAAAATATGGAATAAAAATAAAAATTGAAATTTATGTTTTT-------GGCCAAGAACCAGTTTATGTTACCAAAGATTGACAATTTCATGCACATTTTCGTTCATGTTCTTATTTGCTACCCTTTTTTCTTCTTACCAATCATTCTTTCATTTAATCCCCTATATTTTTCTTTATTCTTATCGTCTTTACTTTCTTTCAGTCATCTGTTGCTCCTTCAAAGCGAATTTCAGCTAATCTTAATCATCAGGAAACATTTATGAACCGAAACTCTATA
Npecki_HaskellSims_G3697 ----------------------------------------------ATACACT-AATCTACTCAATTTAACGTACTTTATTTCTCTTTGTATTATTCTATATTTTCAATTAAGTATAACTTCCTTATTTTAAATTTACTTAATTTGTATTAAGTATGCAGTTAAAATAATATTTTTTTGTTCCCTTTTACTATGTCCAACTTTTCATTTTTATGTGGTTTCCTTAAAT-GGCCAGTGTCAAACAAGAAATCATCTGAAAAAATTCAA-TTTTGTATTTTGTAAATCAATTTATCAAGCCAATATTCCAACTACCTTTCAAGGCAAAATTAATTGTTGCTTTATTTGCAGATGCCAAGGGATTGTCAGATTCTAGTCGAATCAAAGCTCTTCGTGATCAAATTCAAACTAGTCTGGAGGACTATATTAATGACAGACAATACGAATCTCGGGGTAGATTTGGCGAAATTCTACTGTTATTACCAGCCCTCCAAAGCATCACTTGGCAAATGATAGAACAGATACAATTCGCTAAGTTATTTGGAATGGCCAAAATAGACAATCTTTTACAAGAAATGTTATTGGGAGGTGAGTTATTTAATTAATCTAAAGTTATACATACTTGCACCTGTTTGAATCCACTGTAATAACTTTTGAAGGAAAAGGTTTTCTCAGTCAGCTGACATCAGCTTTCCCATCTTGAGCAACTGTGCTTTCTTACTGTCTACTCAAAGTATGGAATAAAAAAAAAATTTGAAATTAATGTTTTGGTCTCTTGTCCAAGTACCAGTTTATGTCACCAAAGATTTGCAATTTCATACACATTTTTGTTCATGTTTTTATTTCCTACCCTTTCTCC----------------------------------------CTTT------------------------------------------------------------------------------------------------------
Npecki_HurricaneMazeCave_G2100 ---------------------------------------------------------------------------------------TGGATTATTCTATAATTTCAATTAAGTATAACTTCTTTATTTTAAATTGACTTAATTTGTATTAAGAATGCAGTTAAAATAATATTTTTTTGTTCCCTTTTAGTATTTCCAACTTTTCATTTTTATGTGGTTTCCTTAAATTGGCCAATGTCAAACAAGAAATCATCTGAAAAAATTCAT-TTTTGTATTTTGTAAATCAATTTATCAAGTCAATATTCCAACTACCTTTCAAGGCAAAATTAATTGTTGCTTTATTTGCAGATGCCAAGGGATTGTCAGATTCTAGTCGAATCAAAGCTCTTCGTGATCAAATTCAAACTAGTCTGGAGGACTATATTAATGACAGACAATACGAATCTCGGGGTAGATTTGGCGAAATTCTACTGTTATTACCAGCCCTCCAAAGCATCACTTGGCAAATGATAGAACAGATACAATTCGCTAAGTTATTTGGAATGGCCAAAATAGACAATCTTTTACAAGAAATGTTATTGGGAGGTGAGTTATTTTATTAATCTGAAGTTATACATACTTGCGCCTGTTTGAATCCGCTGTAATAACTTTTGAAGGAAAAGGTTTTCTCAGTCAGCTGACATCGGCTTTCCCGTCTTGAGCAACTGTGCTTTCTTACTGTCTACTCAAAGTATGGAATAAAAAAAAAATTTGAAATTAATGTTTTTGTCTCTTGTCCAAGTACCAGTTTATGTCACCAAAGATTTGCAATTTCATACACATTTTAGTTCATGTTTTTATTTCCTACCCTTTCTCCTCT--------------------------------TTTTTCTTT------------------------------------------------------------------------------------------------------
Npecki_Monteagle_N062 TTGCATCTTTTACTTGCAAATTTGATAATGCTT-AAATTTTTTTTTACACACG-AATCTACTCGATTTAACGTACTTTATTTCTCTATGTATTATTCTATAGTTTCAATTAAGTATAACTTCTTTATTTTAAATTTACTTAATTTGTATTAAGTATGCAGTTAAAATAATATTTTTTTGCTCCCTTTTACTATGTCCAACTTTTTATTTTTATGTGGTTTCCTTAAATTGGTCAGTGTCAAACAAGAAATCATCTGAAAAAATTCAA-TTTTGTATTTTGTAAATCAATTTATCAAGCCAATATTCCAACTACTTTTCAAGACAAAATTAATTGTTGCTTTATTTGCAGATGCCAAGGGATTGTCAGATTCTAGTCGAATTAAAGCTCTTCGTGATCAAATTCAAACTAGTCTGGAGGACTATATTAATGACAGACAATACGAATCTCGGGGTAGATTTGGCGAAATTCTACTGTTATTACCAGCCCTCCAAAGCATCACTTGGCAAATGATAGAACAGATACAATTCGCTAAGTTATTTGGAATGGCCAAAATAGACAATCTTTTACAAGAAATGTTATTGGGAGGTGAGTTATTTTATTAATCTAAAGTTATACATACTTGCACCTGTTTGAATCCGCTGTAATAACTTTTGAAGGAAAAGGTTTCCTCAGTCAGCTGACATCGGCTTTCCCGTCTTGAGCAACTGTGCTTTCTTACTGTCTACTCAAAGTATGGAATAAAAAAAAAATTTGAAATTAATGTTTTGGTCTCTTGTCCAAGTACCAGTTTATGTCACCAAAGATTTGCAATTTCATACACATTTTCGTTCATGTTTTTATTTCTTACCCCTTTCTCCTCTT------------------------------TTTTTCTTT------------------------------------------------------------------------------------------------------
Nperlakyi_SChimneys_N1079 TTGTATTTCTTACTTCCAAATTAGACAAGGCCTAATTTTTTTCTCTATACACGAAATCTACTCAATTTAACGTACTTTATTTCACTTAGTATAATTCTATAGTTTAACTTTAGTACAACTTCCTTATTTAAAATTGACTTAATTTGTATTAAGTATGTAGTTAAAATAATAATTTTTTGCTGCCTTTTACTATGTCCAACTTTTCATTTTTATGTGGTTTCCTTGAATCGGCAATCGTTAAGCAAGAAAACATCTGAAGAAATTC-ATTTTTTTATTTTGTAAATCAATTTATCAAGTCAATATTCCAACTTCCTTTCAAGGCAAAATTAATTGTTGCTTTATTTGCAGATGCCAAGGGATTGTCAGATTCTAGTCGAATCAAAGCTCTTCGTGATCAAATTCAAACTAGTCTGGAGGACTATATTAATGACAGACAATACGAATCTCGGGGTAGATTTGGTGAAATTCTACTGTTATTACCAGCCCTCCAAAGCATCACTTGGCAAATGATAGAACAGATACAATTTGCTAAGTTATTTGGAATGGCCAAAATAGACAATCTTTTACAAGAAATGTTATTGGGAGGTGAGTTATTTTATTAATCTAAAATTATACATACTTGCGCCTGTTTGAATCCGCTGTATTAACTTTTGAAGGAAAAGGTTCTCTCAGTCAGCTGACAT---------CGTCTTAAGTTGCTTTGCTTTCTCACTGTCTACTCAAAATATGGAATAAAAAATAAAATTGAAATTAAGGTTTTTGTCTTTTGGCCAAGAACCAGTTTATGTCACAAAAGATTCGCAATTTCATACACATTTTCTTTCATGTTTTTATTT-CTACCCTTTTTTCTTCCTACTAATCATTCTTTCATTTAAGCTCCTACATTTTTCTTTATTCCTATCGTCTTTCCTTTCTTTCAGTCATCTGTTTCTCCTTCCAAGCAAATTTCAGTTAATCTTAATCACCAGGAAACATTTATGAACCAAAACTCTATA
Nperlakyi_SChimneys_N1080 ------------------------------------------CTCTATACACGAAATCTACTCAATTTAACGTACTTTATTTCACTTAGTATAATTCTATAGTTTAACTTTAGTACAACTTCCTTATTTAAAATTGACTTAATTTGTATTAAGTATGTAGTTAAAATAATAATTTTTTGCTGCCTTTTACTATGTCCAACTTTTCATTTTTATGTGGTTTCCTTGAATCGGCAATCGTTAAGCAAGAAAACATCTGAAGAAATTC-ATTTTTTTATTTTGTAAATCAATTTATCAAGTCAATATTCCAACTTCCTTTCAAGGCAAAATTAATTGTTGCTTTATTTGCAGATGCCAAGGGATTGTCAGATTCTAGTCGAATCAAAGCTCTTCGTGATCAAATTCAAACTAGTCTGGAGGACTATATTAATGACAGACAATACGAATCTCGGGGTAGATTTGGTGAAATTCTACTGTTATTACCAGCCCTCCAAAGCATCACTTGGCAAATGATAGAACAGATACAATTTGCTAAGTTATTTGGAATGGCCAAAATAGACAATCTTTTACAAGAAATGTTATTGGGAGGTGAGTTATTTTATTAATCTAAAATTATACATACTTGCGCCTGTTTGAATCCGCTGTATTAACTTTTGAAGGAAAAGGTTCTCTCAGTCAGCTGACAT---------CGTCTTAAGCTGCTTTGCTTTCTCACTGTCTACTCAAAATATGGAATAAAAAATAAAATTGAAATTAAGGTTTTTGTCTTTTGGCCAAGAACCAGTTTATGTCACAAAAGATTCGCAATTTCATACACATTTTCTTTCATGTTTTTATTT-CTACCCTTTTTTCTTCCTACTAATCATTCTTTCATTTAAGCTCCTACATTTTTCTTTATTCCTATCGTCTTTCCTTTCTTTCAGTCATCTGTTTCTCCTTCCAAGCAAATTTCAGTTAATCTTAATCACCAGGAAACATTTATGAACCAAAACTCTATA
Nreclusus_Clingmans_N252 ------------------------------------------CACTATTCACGAAATCTACTCAATTTAACGTACTTTATTTCACTTAGTATAATTCTATAGTTTAACTTTAGTACAACTTCCTTATTTAAAATTGACTTAATTTGTATTAAGTATGTAGTTAAAATAATAATTTTTTGCTGCCTTTTACTATGTCCAACTTTTCATTTTTATGTGGTTTCCTTGAATCGGCAATCGTTAAACAAGAAAACATCTGAAGAAATTC-ATTTTTTTATTTTGTAAATCAATTTATCAAGTCAATATTCCAACTTCCTTTCAAGGCAAAATTAATTGTTGCTTTATTTGCAGATGCCAAGGGATTGTCAGATTCTAGTCGAATCAAAGCTCTTCGTGATCAAATTCAAACTAGTCTGGAGGACTATATTAATGACAGACAATACGAATCTCGGGGTAGATTTGGTGAAATTCTACTGTTATTACCAGCCCTCCAAAGCATCACTTGGCAAATGATAGAACAGATACAATTTGCTAAGTTATTTGGAATGGCCAAAATAGACAATCTTTTACAAGAAATGTTATTGGGAGGTGAGTTATTTTATTAATCTAAAATTATACATACTTGCGCCTGTTTGAATCTGCTGTATTAACTTTTGAAGGAAAAGGTTCTCTCAGTCAGCTGACAT---------CGTCTTAAGCTGCTTTGCTTTCTCACTGTCTACTCAAAATATGGAATAAAAAATAAAATTGAAATTAAGGTTTTTGTCTTTTGGCCAAGAACCAGTTTATGTCACAAAAGATTCGCAATTTCATACACATTTTCTTTCATGTTTTTATTT-CTACCCTTTTTTCTTCCTACTAATCAATCTTTCATTTAAGCTCCTACATTTTTCTTTATTCCTATCGTCTTTCCTTTCTTTCAGTCATCTGTTTCTCCTTCCAAGCAAATTTCAGTTAATCTTAATCACCAGGAAACATTTATGAACCAAAACTCTATA
Nreclusus_Newfound_N259 -----------------------------------------------------------------------GTACTTTATTTCACTTAGTATAATTCTATAGTTTAACTTTAGTACAACTTCCTTATTTAAAATTGACTTAATTTGTATTAAGAATGTAGTTAAAATAATAATTTTTTGCTGCCTTTTACTATGTCCAACTTCTCATTTTTATGTGGTTTCCTTGAATCGGCAATCATTAAACAAGAAAACATCTGAAGAAATTC-ATTTTTTTATTTTCTAAATCAATTTATCAAGTCAATATTCCAACTTCATTTCAAGGCAAAATTAATTGTTGCTTTATTTGCAGATGCCAAGGGATTGTCAGATTCTAGTCGAATCAAAGCTCTTCGTGATCAAATTCAAACTAGTCTGGAGGACTATATTAATGACAGACAATACGAATCTCGGGGTAGATTTGGTGAAATTCTACTGTTATTACCAGCCCTCCAAAGCATCACTTGGCAAATGATAGAACAGATACAATTTGCTAAGTTATTTGGAATGGCCAAAATAGACAATCTTTTACAAGAAATGTTATTGGGAGGTGAGTTATTTTATTAATCTAAAATTATACATACTTGCGCCTGTTTGAATCTGTTGTATTAACTTTTGAAGGAAAAGGTTCTCTCAGTCAGCTGACAT---------CGTCTTAAGCTGCTTTGCTTTCTCACTGTCTACTCAAAATATGGAATAAAAAATAAAATTGAAATTAAGGTTTTTGTCTTTTGGCCAAGAACCAGTTTATGTCACAAAAGATTCGCAATTTCATACACATTTTCTTTCATGTTTTTATTT-CTACCCTTTTTTCTTCCTACTAATCAATCTTTCATTTAAGCTCCTACATTTTTCTTTACTCCTATCGTCTTTCCTTTCTTTCAGTCATCTGTTTCTCCTTCCAAGCAAATTTCAGTTAATCTTAATCACC-----------------------------
Nreclusus_Noland_N1051 TTGTATTTCTTACTTCCAAATTTGACAAGGCTTAAATTTTTTCTCTATTCACGAAATCTACTCAATTTAACGTACTTTATTTCACTTAGTATAATTCTATAGTTTAACTTTAGTACAACTTCCTTATTTAAAATTGACTTAATTTGTATTAAGAATGTAGTTAAAATAATAATTTTTTGCTGCCTTTTACTATGTCCAACTTTTCATTTTTATGTGGTTTCCTTGAATCGGCAATCGTTAAGCAAGAAAACATCTGAAGAAATTC-ATTTTTTTATTTTCTAAATCAATTTATCAAGTCAATATTCCAACTTCCTTTCAAGGCAAAATTAATTGTTGCTTTATTTGCAGATGCCAAGGGATTGTCAGATTCTAGTCGAATCAAAGCTCTTCGTGATCAAATTCAAACTAGTCTGGAGGACTATATTAATGACAGACAATACGAATCTCGGGGTAGATTTGGCGAAATTCTACTGTTATTACCAGCCCTCCAAAGCATCACTTGGCAAATGATAGAACAGATACAATTTGCTAAGTTATTTGGAATGGCCAAAATAGACAATCTTTTACAAGAAATGTTATTGGGAGGTGAGTTATTTTATTAATCTAAAATTATACATACTTGCGTCTGTTTGAATCCGCTGTATTAACTTTCGAAGGAAAAGGTTCTCTCAGTCAGCTGGCAT---------GGTCTTAAGCTGCTTTGCTTTCTCACTGTCTACTCAAAATATGGAATAAAAAATAAAATTGAAATTAAGG-TTTTGTCTTTTGGCCAAGAACCAGTTTATGTCACAAAAGATTCACATTTTCTTTCATGTTTTTATTT-------------CTACCCTTTTTTCTTCCTACTAATCAATCTTTCATTTAAGCTCCTACATTTTTCTTTATTCCTATCGTCTTTCCTTTCTTTCAGTCATCTGTTTCTCCTTCCAAGCAAATTTCAGTTAATCTTAATCACCAGGAAACATTTATGAACCAAAACTCTATA
Nreclusus_Smokemont_N1020 ----------------------------------------------------------------------------------------------------------------------------------------------------------ATGTAGTTAAAATAATAATTTTTTGCTGCTTTTTACTATGTCCAACTTTTCATTTTTATGTGGTTTCCTTGAAACGGCAATCGTTAAACAAGAAAACATCTGAAGAAATTCATTTTTTTAATTTTGTAAATCAATTTATCAAGTCAATATTCCAACTTCCTTTCAAGGCAAAATTAATTGTTGCTTTATTTGCAGATGCCAAGGGATTGTCAGATTCTAGTCGAATCAAAGCTCTTCGTGATCAAATTCAAACTAGTCTGGAGGACTATATTAATGACAGACAATACGAATCTCGGGGTAGATTTGGTGAAATTCTACTGTTATTACCAGCCCTCCAAAGCATCACTTGGCAAATGATAGAACAGATACAATTTGCTAAGTTATTTGGAATGGCCAAAATAGACAATCTTTTACAAGAAATGTTATTGGGAGGTGAGTTATTTTATTAATCTAAAATTATACATACTTGCGCCTGTTTGAATCTGCTGTATTAACTTTTGAAGGAAAAGGTTCTCTTAGTCAGCTGACAT---------CGTCTTAAGCTGCTTTGCTTTCTCACTGTCTACTCAAAATATGGAATAAAAAATAAAATTGAAATTAAGGTTTTTGTCTTTTGGCCAAGAACCAGTTTATGTCACAAAAGATTCGCAATTTCATACACATTTTCTTTCATGTTTTTATTT-CTACCCTTTTTTCTTCCTACTAATCAATCTTTCATTTAAGCTCCTACATTTTTCTTTATTCCTATCGTCTTCCCTTTCTTTCAGTCATCTGTTTCTCCTTCCAAGCAAATTTCAGTTAATCTTAATCACCAGGAAAC--------ACCAAAACTCTATA
Nroanensis_IngramBranch_N926 TTGTATTTCTTACTTCCAAATTTGACAAGGCCTAAAATTTTTCTCTATCCACGAAATCTACTCAATTTAACGTACTTTATTTCACTTTGTATAATTCTATAGTTTAACTTTAGTACAACTTCCTTATTTAAAGTTGACTTAATTTGTATTAAGTATGTAGTTACAATAATAATTTTTTGCTGCCTTTTACTATGTCCAACTTTTCATTTTTATGTG---TCCTTGAATCGGCAATCGTTA--------AACATCTGAAGAAATTCAATTTTTTTATTTTGTAAATCAATTTATCAAGTCAATATCCCAACTTCCTTTCAAGGCAATATTAATTGTTGCTTTATTTGCAGATGCCAAGGGATTGTCAGATTCTAGTCGAATCAAAGCTCTTCGTGATCAAATTCAAACTAGTCTGGAGGACTATATTAATGACAGACAATACGAATCTCGGGGTAGATTTGGCGAAATTCTACTGTTATTACCAGCCCTCCAAAGCATCACTTGGCAAATGATAGAACAGATACAATTTGCTAAATTATTTGGAATGGCCAAAATAGACAATCTTTTACAAGAAATGTTATTGGGAGGTGAGTTATTTTATTAATCTAAAATGATACATACTTGCGCCTGTTCGAAACCTCTGTAATAACTTTTGAAGGAAGAGGTTCTCTCAATCAGCTGACATCGGCTTTTCTGTCTTGAGCGACTGTGCTTTCTTACTGTCTACTCAAAATATGGAATAAAAATAAAAATTGAAATTAATGTTTTTGTCTTTTGGCCAAGAACCAGTTTATGTTACCAAAGATTGACAATATCATGCACATTTTCGTTCATGTTTTTATTTGCTACAATTTTTTCTTCTTACCAATCATTCTTTCATTTAATCCCCTATATTTTTCTTTATTCTTATCGTCCTTCCTTTCTTTCAGTCATCTGTTGCTCCTTCAAAGCGAATTTCAGCTAATCTTAATCATCAGGAAACATTTATGAACCGAAACTCTATA
Nroanensis_N_CarversGap_N928 TTGTATTTCTTACTTCCAAATTTGACAAGGCCTAAAATTTTTCTCTATCCACGAAATCTACTCAATTTAACGTACTTTATTTCGCTTTGTATAATTCTATAGTTTAACTTTAGTACAACTTCCTTATTTAAAGTTGACTTAATTTGTATTAAGTATGTAGTTAAAATAATAATTTTTTGCTGCCTTTTACTATGTCCAACTTTTCATTTTTATGTGGTTCCCTTGAATCGGCAATCGTTAAACAAGAAAACATCTGAAGAAATTCAATTTTTTTTTTTTGTAAATCAATTTATCAAGTCAATATCCCAACTTCCTTTCAAGGCAATATTAATTGTTGCTTTATTTGCAGATGCCAAGGGATTGTCAGATTCTAGTCGAATCAAAGCTCTTCGTGATCAAATTCAAACTAGTCTGGAGGACTATATTAATGACAGACAATACGAATCTCGGGGTAGATTTGGCGAAATTCTACTGTTATTACCAGCCCTCCAAAGCATCACTTGGCAAATGATAGAACAGATACAATTTGCTAAATTATTTGGAATGGCCAAAATAGACAATCTTTTACAAGAAATGTTATTGGGAGGTGAGTTATTTTATTAATCTAAAATGATACATACTTGCGCCTGTTCGAATCCTCTGTAATAACTTTTGAAGGAAGAGGTTCTCTCAATCAGCTGACATCGGCTTTTCCGTCTTGAGCGACTGTGCTTTTTTACCGTCTACTCAAAATATGGAATAAAAATAAAAATTGAAATTAATGTTTTT-------GGCCAAGAACCAGTTTATGTTACCAAAGATTGACAATTTCATGCACATTTTCGTTCATGTTTTTATTTGCTACAATTTTTTCTTCTTACCAATCATTCTTTCATTTAATCCCCTATATTTTTCTTTATTCTTATCGTCTTTCCTTTCTTTCAGTCATCTGTTGCTCCTTCAAAGCGAATTTCAGCTAATCTTAATCATCAGGAAACATTTATGAACCGAAACTCTATA
Nroanensis_RoanHighBluff_N762 TTGTATTTCTTACTTCCAAATTTGACAAGGCCTAAAATTTTTCTCTATCCACGAAATCTACTCAATTTAACGTACTTTATTTCACTTTGTATAATTCTGTAGTTTAACTTTAGTACAACTTCCTTATTTAAAATTGACTTAATGTGTATTAAGTATGTAGTTAAAATAATAATTTTTTGCTGCCTTTTACTATGTCCAACTTTTCATTTTTATGTGGTTTCCTTGAATCGGCAATCGTTGAACAAGAAAACATCTGAAGAAATTCAATTTTTTTATTTTGTAAATCAATTTATCAAGTCAATATCCCAACTTCCTTTCAAGGCAATATTAATTGTTGCTTTATTTGCAGATGCCAAGGGATTGTCAGATTCTAGTCGAATCAAAGCTCTTCGTGATCAAATTCAAACTAGTCTGGAGGACTATATTAATGACAGACAATACGAATCTCGGGGTAGATTTGGTGAAATTCTACTGTTATTACCAGCCCTCCAAAGCATCACTTGGCAAATGATAGAACAGATACAATTTGCTAAATTATTTGGAATGGCCAAAATAGACAATCTTTTACAAGAAATGTTATTGGGAGGTGAGTTATTTTATTAATCTAAA----------------------------------------------------------------------------------------------------------------------------------------------------------------------------------------------------------------------------------------------------------------------------------------------------------------------------------------------------------------------------------------------------------
Nsheari_BaldRiver_N1168 --------------------------------------------------------------------------------------------------------------------------------------------------------------AGTTAAAATAATAATTTTTTGCTGCCTTTTACTTTGTCCAACTTTTTATTTTTATGTGGTTTCCTTGAATCGGCAATCGTTAAACAAGAAAACACCTGAAAAAATTC-ATTTTTTTATTTTGTAAATCAATTTATCAAGTCAATATTCCAACTTTCTTTCAAGGCAAAATTAATTGTTGCTTTATTTGCAGATGCCAAGGGATTGTCAGATTCTAGTCGAATCAAAGCTCTTCGTGATCAAATTCAAACTAGTCTGGAGGACTATATTAATGACAGACAATACGAATCTCGAGGTAGATTTGGCGAAATTCTACTGTTATTACCAGCCCTCCAAAGCATCACTTGGCAAATGATAGAACAGATACAATTTGCTAAGTTATTTGGAATGGCCAAAATAGACAATCTTTTACAAGAAATGTTATTGGGAGGTGAGTTATTTCATTAATCTAAAATTATACATACTTGCGCCTGTTTGAATCTGCTGTATTAACTTTTGAAGGAAAACGTTCTCTCAGTCAGCTGACAT---------CGTCTTAAGCTGCTTTGCTTTCTTACTGTCTACTCAAAATATGGAATAAAAAATAAAATTGAAATTGAGGTTTTTGTCTTTTGGTCAAGAACCAGTTTATGTTCCAAAAAATTCGCAATTTCATACACATTTTCGCTCATGTTTTTATTT-CTACCCTTTTTTCTTCCTACTAATCATTCTTTCATTTAAGCTCCTACATTTTTCTTTATTCCTATCGTTTTTCCTTTCTTTCAGTCATCTGTTTCTCCTTCCAAGCAAATTTCAGTTAATCTTAATCACCAGGAAACATTTATGAACCAAAA---TATA
Nsheari_Cohutta_N826 TTGTATTTCTTACTTCCAAATTTGACAAGGCCTAAATTTTTTCTCTATACACGAAATCTACTCAATTTAACGTGCTTTATTTCACTTAGTATAATTCTATAGTTTAACTTTAGTTCAACTTTCTTATGTAAAATTGACTTAATTTGTATTAAGTATGTAGCTAAAATAATAATTTTTTGCTGCCTTTTACTTTGTCCAACTTTTTATTTTTATGTGGTTTCCTTGAATCGGCAATCGTTAAACAAGAAAACACCTGAAAAAATTC-ATTTTTTTATTTTGTAAATCAATTTATCAAGTCAATATTCCAACTTTCTTTCAAGGCAAAATTAATTGTTGCTTTATTTGCAGATGCCAAGGGATTGTCAGATTCTAGTCGAATCAAAGCTCTTCGTGATCAAATTCAAACTAGTCTGGAGGACTATATTAATGACAGACAATACGAATCTCGAGGTAGATTTGGCGAAATTCTACTGTTATTACCAGCCCTCCAAAGCATCACTTGGCAAATGATAGAACAGATACAATTTGCTAAGTTATTTGGAATGGCCAAAATAGACAATCTTTTACAAGAAATGTTATTGGGAGGTGAGTTATTTCATTAATCTAAAATTATACATACTTGCGCCTGTTTGAATCTGCTGTATTAACTTTTGAAGGAAAACGTTCTCTCAGTCAGCTGACAT---------CGTCTTAAGCTGCTTTGCTTTCTTACTATCTACTCAAAATATGGAATAAAAAATAAAATTGAAATTAAGGTTTTTGTCTTTTGGCCAAGAACCAGTTTATGTTCCAAAAAATTCGCAATTTCATACACATTTTCGCTCATGTTTTTATTT-CTACCCTTTTTTCTTCCTACTAATCATTCTTTCATTTAAGCTCCTACAT--------------------------------------------------------------------------------------------------------------
Nsheari_JoyceKilmer_N092 -------------------------------CTAATTTTTT-CTCTATACACGAAATTTACTCAATTTAACGTACTTTATTTCACTTAGTATAATTCTATAGTTTAACTTTAGTACAACTTCCTTATTTAAAATTGACTTAATTTGTATTAAGTATGTAGTTAAAATAATAATTTTTTGCTGCCTTTTACTTTGTCCAACTTTTTATTTTTATGTGGTTTCCTTGAATCGGCAATCGTTAAACAAGAAAACACCTGAAAAAATTCAATTTTTTTATTTTGTAAATCAATTTATCAAGTCAATATTCCAACTTTCTTTCAAGGCAAAATTAATTGTTGCTTTATTTGCAGATGCCAAGGGATTGTCAGATTCTAGTCGAATCAAAGCTCTTCGTGATCAAATTCAAACTAGTCTGGAGGACTATATTAATGACAGACAATACGAATCTCGAGGTAGATTTGGCGAAATTCTACTGTTATTACCAGCCCTCCAAAGCATCACTTGGCAAATGATAGAACAGATACAATTTGCTAAGTTATTTGGAATGGCCAAAATAGACAATCTTTTACAAGAAATGTTATTGGGAGGTGAGTTATTTCATTAATCTAAAATTATACATACTTGCGCCTGTTTGAATCTGCTGTATTAACTTTTGAAGGAAAACGTTCTCTCAGTCAGCTGACAT---------CGTCTTAAGCTGCTTTGCTTTCTTACTGTCTACTCAAAATATGGAATAAAAAATAAAATTGAAATTAAGGTTTTTGTCTTTTGGTCAAGAACCAGTTTATGTTCCAAAAAATTCGCAATTTCATACACATTTTCGCTCATGTTTTTATTT-CTACCCTTTTTTCTTCCTACTAATCATTCTTTCATTTAAGCTCCTACATTTTTCTTTATTCCT------------------------------------------------------------------------------------------------
Nsilvanus_Elijay_N395 -------TCTTACTTGCAAATTTGACAATGCCTAAAAATTTTCTCTATACACGAAATCAACTCAAATTAACGTACTTTATTTCACTTTGTATAATTCTATAGTTTAACTTAAGTACAACTTCCTTATTTTAAATTGATTTAACTTGTATTAAGTATGTAGTTAAAATAATAATTTTTTGCTCCCTTTT-----GTCCAACTTTTCATTTTTATCTGGTTTCCTTGAATCGTCCAACGTT--------AAACATCTGAAAAAATTCAATTTTTTTATGTTGTAAATCAAATTATCAAGTCAATATTCCCACTTCCTTTCAAGGCAAAATTAATTGTTGCTTTATTTGCAGATGCCAAGGGATTATCAGATTCTAGTCGAATCAAAGCTCTTCGTGATCAAATTCAAACTAGTCTGGAGGACTATATTAATGACAGACAATACGAATCTCGGGGTAGATTTGGTGAAATTCTACTGTTATTACCAGCCCTCCAAAGCATCACTTGGCAAATGATAGAACAGATACAATTTGCTAAGTTATTTGGAATGGCCAAAATAGACAATCTTTTACAAGAAATGTTATTGGGAGGTGAGTTATTTTATTAATCTAAAATTATA-ATACTTGCGCCTGTTTGAATACGCTGTAATAACTTTTGAAGGAAAATTTTCTCTCAATCAGCTGACATCGGCTTTTCCGTCTTGAGCGACTGTGCTTTTTTACCTTCTACTCAAAATATGGAATAAAAAGAT-AATTGAAATTAATGTTTTTGTCTTTTGGTCAAAAACCAGTTTATGTCACCAAAGATTCGCAATTTCATGCACATTTTCGTTCATGTTTTTATTTGCTATCCTTTTTTCTTCCTACCAATCATTTTTTCATTTAAT---CTACATTTTTCTTTATTCCTATCGTCTTTCCTTTCTTTCGGTCATCTGTTGCTCCTTCAAAGCGAATTTTAGCTAATCTTAATCATCAGGAAACATTTATGAACCGAAACTCTATA
Nsilvanus_GermanyCove_N1017 TTGTATTTCTTACTTGCAAATTTGACAATGCCTAAAAATTTTCTCTATACACGAAATCAACTCAAATTAACGCACTTTATTTCACTTTGTATAATTCTATAGTTTAACTTAAGTACAACTTCCTTATTTTAAATTGATTTAACTTGTATTAAGTATGTAGTTAAAATAATAATTTTTTGCTCCCTTTT-----GTCCAACTTTTCATTTTTATATGGTTTCCTTGAATCGGCCAGCGTTA-----GAAAACATCTGAAAAAATTCAATTTTTTTATTTTGTAAATCAAATTATCAAGTCAATATTCCCACTTCCTTTCAAGGCAAAATTAATTGTTGCTTTATTTGCAGATGCCAAAGGATTGTCTGATTCTAGTCGAATCAAAGCTCTTCGTGATCAAATTCAAACTAGTCTGGAGGACTATATTAATGACAGACAATACGAATCTCGGGGTAGATTTGGTGAAATTCTACTGTTATTACCAGCCCTCCAAAGCATCACTTGGCAAATGATAGAACAGATACAATTTGCTAAGTTATTTGGAATGGCCAAAATAGACAATCTTTTACAAGAAATGTTATTGGGAGGTGAGTTATTTTATTAATGTAAAATTATA-ATACTTGCGCCTGTTTGAATACGCTGTAATAACTTTTGAAGGAAAAGGTTCTCTCAATCAGCTGACATCGGCTTTTCCGTCTTGAGCGACTGTGCTTTTTTACCTTCTGCTCAAAATATGGAATAAAAAGAA-AATTGAAATTAATGTTTTTGTCTTTTGGTCAAAAATCAGTTTATGTCACCAAAGATTCGCAATTTCATGCACATTTTCGTTCATGTTTTTATTTGCTATCCTTTTTTCTTCTTACCAATCATTTTTTCATTTAATCCCCTACATTTTTCTTTATTCCTATCGTCTTTCCTTTCTTTCGGTCATCTGTTGCTCCTTCAAAGCGAATTTCAGCTAATCTTAATCATCAGGTAACATTTATGAACCGAAACTCTATA
Nsilvanus_HeboMtn_N1029 -----------------------------------------------------------------------------------------------TCTATAGTTTAACTTAAGTACAACTTCCTTATT-----------------------------GATTTAAAATAATAATTTTTTGCTCCCTTTT-----GTCCAACTTTTCATTTTTATATGCTTTCCTTGAATCGGCCAGCGTTAAACAAGAAAACATCTGAAAAAATCAATTTTTTTTATTTTGTAAATCAAATTATCATGTCAATATTCCCACTTCCTTTCAAGGCAAAATTAATTGTTGCTTTATTTGCAGATGCCAAGGGATTGTCTGATTCTAGTCGAATCAAAGCTCTTCGTGATCAAATTCAAACTAGTCTGGAGGACTATATTAATGACAGACAATACGAATCTCGGGGTAGATTTGGTGAAATTCTACTGTTATTACCAGCCCTCCAAAGCATCACTTGGCAAATGATAGAACAGATACAATTTGCTAAGTTATTTGGAATGGCCAAAATAGACAATCTTTTACAAGAAATGTTATTGGGAGGTGAGTTATTTTATTAATCTAAAATTATA-ATACTTGCGCCTGTTTGAATACGCTGTAATAACTTTTGAAGGAAAAGGTTCTCTCAATCAGCTGACATCGGCTTTTCCGTCTTGAGCGACTGTGCTTTTTTACCTTCTGCTCAAAATATGGAATAAAAAGAA-AATTGAAATTAATGTTTTTGTCTTTTGGTCAAAAATCAGTTTATGTCACCAAAGATTCGCAATTTCATGCACATTTTCGTTCGTGTTTTTATTTGCTATCCTTTTTTCTTCCTACCAATCATTTTTTCATTTAATCCCCTACATTTTTCTTTATTCCTATCATCTTTCCTTTCTTTCGGTCATCTGTTGCTCCTTCAAAGCGAATTTCAGCTAATCTTAATCATCAGGAAACATTTATGAACCGAAACTCTATA
Nstupkai_BlowholeWOS_N285 ----------------------------------------------------------------------------------------------------------------------------------AAATTGACTTAATTTGTATTAAGTATGTAGTTAAAATAATAATTTTTTGCTGCCTTTTACTATGTCCAACTTTTTATTTTTATGTGGTTTCCTTGAATCGGCAATCGTTAAACAAGAAAACATCTGAAAAAATTC-ATTTTTTTATTTTGTAAATCAATTTATCAAGTCAATATTCCAACTTCCTTTCAAGGCAAAATTAATTGTTGCTTTATTTGCAGATGCCAAGGGATTGTCAGATTCTAGTCGAATCAAAGCTCTTCGTGATCAAATTCAAACTAGTCTGGAGGACTATATTAATGACAGACAATACGAATCTCGGGGTAGATTTGGCGAAATTCTACTGTTATTACCAGCCCTCCAAAGCATCACTTGGCAAATGATAGAACAGATACAATTTGCTAAGTTATTTGGAATGGCCAAAATAGACAATCTTTTACAAGAAATGTTATTGGGAGGTGAGTTATTTCATTAATCTAAAATTATACATATTTGCGCCTGTTTGAATCCGCTGTATTAACTTTTGAAGGAAAACGTTCTCTCAGTCAGCTGACAT---------CGTCTTAAGCTGCTTTGCTTTCTTACTGTCTACTCAAAATATGGAATAAAAAATAAAATTAAAATTAAGGTTTTTGTCTTTTGGCCAAGAACCAGTTTATGTCCCAAAAAATTCGCATTTTCATACACATTTTCGTTCATGTTTTTATTT-CTACCCTTTTTTCTTTCTACTAATCATTCTTTCATTTAAGCTCCTACATTTTTCTTTATTCCTATCGTCTTTCCTTTGTTTCAGTCATCTGTTTCTCCTTCCAAGCAAATTTCAGTTAATCTTAATCACCAGGAAACATTTATGAACCAAAACTCTATA
Nstupkai_Blowing_N356 TTGTATTTCTTTCTTCCAAATTTGACAAGGCCTAATTTTTTTCTCTATACACGAAATCTACTCAATTTAACGTACTTTATTTCACTTAGTATAATTCTATAGTTTAACTTTAGTACAACTTCCTTATTTAAAATTGACTTAATTTGTATTAAGTATGTAGTTAAAATAATAATTTTTTGCTGCCTTTTACCATGTCCAACTTTTCATTTTTATGCGGTTTCCTTGAATCGGCAATCGTTAAAAAAGAAAACTTCTGAAGAAATTC-ATTTTTTTATTTTGTAAATAAATTTATCAAGTCAATATTCCAACTTCCTTTCAAGGCAAAATTAATTGTTGCTTTATTTGCAGATGCCAAGGGATTGTCAGATTCTAGTCGAATCAAAGCTCTTCGTGATCAAATTCAAACTAGTCTGGAGGACTATATTAATGACAGACAATACGAATCTCGGGGTAGATTTGGCGAAATTCTACTGTTATTACCAGCCCTCCAAAGCATCACTTGGCAAATGATAGAACAGATACAATTTGCTAAGTTATTTGGAATGGCCAAAATAGACAATCTTTTACAAGAAATGTTATTGGGAGGTGAGTTATTTTGTTAATCTAAAATTATACATACTTGCGCCTGTTTGAATCCGCTGTATTAACTTTCGAAGGAAAAGGTTCTCTCAGTCAGCTGGCAT---------GGTCTTAAGCTGCTTTGCTTTCTCACTGTCTACTCAAAATATGGAATAAAAAATAAAATTGAAATTAAGG-TTTTGTCTTTTGGCCAAGAACCAGTTTATGTCACAAAAGATTCACATTTTCATACACATTTTTATTT-------------CTACCCTTTTTTCTTCCTACTAATCATTCTTTCATTTAAGCTCCTACATTTTTCTTTATTCCTATCGTCTTCCTTTTCTTTCAATCATCTGTTTCTCCTTCCTAGCAAATTTCAGTTAATCTTAATCACCAGGAAACATTTATGAACCAAAACTCTATA
Nstupkai_LittleRiver_N293 TTGTATTTCTTTCTTCCAAATTTGACAAGGCCTAATTTTTTTCTCTATACACGAAATCTACTCAATTTAACGTACTTTATTTCACTTAGTATAATTCTATAGTTTAACTTTAGTACAACTTCCTTATTTAAAATTGACTTAATTTGTATTAAGTATGTAGTTAAAATAATAATTTTTTGCTGCCTTTTACCATGTCCAACTTTTCATTTTTATGCGGTTTCCTTGAATCGGCAATCGTTAAAGAAGAAAACTTCTGAAGAAATTC-ATTTTTTTATTTTGTAAATAAATTTATCAAGTCAATATTCCAACTTCCTTTCAAGGCAAAATTAATTGTTGCTTTATTTGCAGATGCCAAGGGATTGTCAGATTCTAGTCGAATCAAAGCTCTTCGTGATCAAATTCAAACTAGTCTGGAGGACTATATTAATGACAGACAATACGAATCTCGGGGTAGATTTGGTGAAATTCTACTGTTATTACCAGCCCTCCAAAGCATCACTTGGCAAATGATAGAACAGATACAATTTGCTAAGTTATTTGGAATGGCCAAAATAGACAATCTTTTACAAGAAATGTTATTGGGAGGTGAGTTATTTCATTAATCTAAAATTATACATATTTGCGCCTGTTTGAATCCGCTGTATTAACTTTCGAAGGAAAAGGTTCTCTCAGTCAGCTGGCAT---------GGTCTTAAGCTGCTTTGCTTTCTCACTGTCTACTCAAAATATGGAATAAAAAATAAAATTGAAATTAAGG-TTTTGTCTTTTGGCCAAGAACCAGTTTATGTCACAAAAGATTCACATTTTCATACACATTTTTATTT-------------TTACCCTTTTTTCTTCCTACTAATCATTATTTCATTTAAGCTCCTACATTTTTCTTTATTCCTATCGTCTTTCCTTTCTTTCAGTCATCTGTTTCTCCTTCCAAGC-----------------------------------------------------
Nstygius_ObeLee_N0656 TTGTATTTCTTACTTGCAAATTTGACAATACCTAAAATTTTTCTCTATACACG-AATCTACTCAATTTAACATACTTTATTTCACATTGTATTATTCTATAGTTTAACTTAAGTACAACTTTCTTATTTTAAATTGACTTAATTTGTATTAAATATGCAGTTAAAATAATAATTTTTTGCTTCCTTTTACTATGTCCAATTTTTCATTTTTATGTGGTTTCCTTGAATTGGCCAGCGTTCAACAAGAAAACATCTGAAAAAATAAAA-TTTTTTATTTTATAAATCAATTTATCAAGTCAATATTCCAACTTCCTTTCAAGGCAAAATTAATTGTTGCTTTATTTGCAGATGCCAAGGGATTGTCAGATTCTAGTCGAATCAAAGCTCTTCGTGATCAAATTCAAACTAGTCTGGAGGACTATATTAATGACAGACAATACGAATCTCGGGGTAGATTTGGCGAAATTCTACTGTTATTACCAGCCCTCCAAAGCATTACTTGGCAAATGATAGAACAGATACAATTTGCTAAGTTATTTGGAATGGCTAAAATAGACAATCTTTTACAAGAAATGTTATTGGGAGGTGAGTTATTTTATTAATCTAAAATTGTATATACCTACGCCTGTTTGAATCCGCTGTAATAACTTTTGAAGGAAAAAGTTCTCTCAGTCAGCTGACACCGGCTTTCCCGTCTTGAACGACTGTGCTTTTTCACCGTCTACTCAAAGTATGGAATAAAACAAAA--TTGAAATTAATGTTTTCGTCTTTTGGCCAAGTACCAGTTTATGTCATCAAAGATTCGCAATTTCATACACATTTTCGTTCATGTTTTTATTTCCTACCCTTTTTGCTC---------------------------------TTTTTCTTT------------------------------------------------------------------------------------------------------
Nstygius_RavenB_N1022 ---------------------------------------------------------------------------------------------------------------------------------------------------------TATGCAGTTAAAATAATAATTTTTTGCTTCCTTTTACTATGTCCAATTTTTCATTTTTATGTGGTTTCCTTGAATTGGCCAGCGTTCAACAAGAAAACATCTGAAAAAATACAA-TTTTTTATTTTATAAATCAATTTATCAAGTCAATATTCCAACTTCCTTTCAAGGCAAAATTAATTGTTGCTTTATTTGCAGATGCCAAGGGATTGTCAGATTCTAGTCGAATCAAAGCTCTTCGTGATCAAATTCAAACTAGTCTGGAGGACTATATTAATGACAGACAATACGAATCTCGGGGTAGATTTGGCGAAATTCTACTGTTATTACCAGCCCTCCAAAGCATTACTTGGCAAATGATAGAACAGATACAATTTGCTAAGTTATTTGGAATGGCCAAAATAGACAATCTTTTACAAGAAATGTTATTGGGAGGTGAGTTATTTTATTAATCTAAAATTGTATATACTTACGCCTGTTTGAATCCGCTGTAATAACTTTTGAAGGAAAAAGTTCTCTCAGTCAGCTGACACCGGCTTTCCCGTCTTGAACGACTGTGCTTTTTCACCGTCTACTCAAAGTATGGAATAAAACAAAA--TTGAAATTAATGTTTTCGTCTTTTGGCCAAGTACCAGTTTATGTCATCAAAGATTCGCAATTTCATACACATTTTCGTTCATGTTTTTATTTCCTACCC---------------------------------------------------------------------------------------------------------------------------------------------------------
Ntempletoni_BaldMtns_N950 -----------------------GACAATGCCTAAAAATTTTCTCTATACACGAAATCAACTCAAATTAACGTACTTTATTTCACTTCGTATAATTCTATAGCTTAACTTAA-TACAACTTCCTTATTTTAAATTGACTTAACTTGTATT-AGTATGCAGTTAAAATAATAATTTTTTGCTCCCTTTTACTATGTCCAACTTTTCATTTTTATGTGGTTTCCTTGAATCGGCCAGCGTTAAACAAGAAAACAGCTGGAAAAATTCAATTTTCTTATTTTGTAAATCAAATTATCAAGTAAATATTCCCACTTCCTTTCAAGGCAAAATTAATTGTTTCTTTATTTGCAGATGCCAAGGGATTGTCAGATTCTAGTCGAATCAAAGCTCTTCGTGATCAAATTCAAACTAGTCTGGAGGACTATATTAATGACAGACAATACGAATCTCGAGGTAGATTTGGCGAAATTCTACTGTTATTACCAGCCCTCCAAAGCATCACTTGGCAAATGATAGAACAGATACAATTCGCTAAGTTATTTGGAATGGCCAAAATAGACAATCTTTTACAAGAAATGTTATTGGGAGGTGAGTTATTTTATTAATCTAAAATTATT-ATACTTGCGCCTGTTTGAATACGCTGTAATAACTTTTGAAGGAAAAGGTTCTCTCAGGCAGCTGACATCGGCTTTTCCGTCTTGAGCGACTGTGCTTTTTTACCTTCTACTCCAAATATGGAATAAAAAGA-------AAATTAATGTTTTTGTCTTTTGGTCAAGAACCAGTTTATGTCACCAAAGATTCGCAATTTCATGCACATTTTCGTTCATGTTTTTATTTGCTATCCTTTTTTCTCCCTACCATTCATTATTTCATTTAATCCCCTACATTTTTCTTTATTCCTATCATCTTTCCTTTCTTTCAGTCTTCTGTTGCTCCTTCAAAGCGAATTTCAGCTAATCTTAATCATC-----------------------------
Ntempletoni_ClarksCreek_N945 --------------------------------------------------------------------------------------------------------------------------CTTATTTTAAATTGACTTAACTTGTATT-AGTATGCAGTTAAAATAATAATTTTTTGCTCCCTTTTACTATGTCCAACTTTTCATTTTTATGTGGTTTCCTTGAATCGGCCAGCGTTAAACAAGAAAACATCTGGAAAAATTCAATTTTCTTATTTTGTAAATCAAATTATCAAGTAAATATTCCCACTTCCTTTCAAGGCAAAATTAATTGTTGCTTTATTTGCAGATGCCAAGGGATTGTCAGATTCTAGTCGAATCAAAGCTCTTCGTGATCAAATTCAAACTAGTCTGGAGGACTATATTAATGACAGACAATACGAATCTCGAGGTAGATTTGGCGAAATTCTACTGTTATTACCAGCCCTCCAAAGCATCACTTGGCAAATGATAGAACAGATACAATTTGCTAAGCTATTTGGAATGGCCAAAATAGACAATCTTTTACAAGAAATGTTATTGGGAGGTGAGTTATTTTATTAATCTAAAATTATA-ATACTTGCGCCTGTTTGAATACGCTGTAATAACTTTTGAAGGAAAAGGTTCTCTCAGGCAGCTGACATCGG-TTTTCCGTCTTGAGCGACTGTGCTTTTTTACCTTCTACTCAAAATATGGAATAAAAAGAA-AATTGAAATTAATGTTTTTGTCTTTTGGTCAAGAACCAGTTTATGTCACCAAAG--------------------------------------------------------------------------------------------------------------------------------------------------------------------------------------------------------
Ntempletoni_ScronceCreekRd_N1223 TTGTATTT----CTTGCAAATTTGACAATGCCTAAAAATTTTCTCTATACACGAAATCAACTCAAATTAACGTACTTTATTTCACTTCGTATAATTCTATAGCTTAACTTAA-TACAACTTCCTTATTTTAAATTGACTTAACTTGTATT-AGTATGCAGTTAAAATAATAATTTTTTGCTCCCTTTTACTATGTCCAACTTTTCATTTTTATGTGGTTTCCTTGAATCGGCCAGCGTTAAACAAGAAAACAGCTGGAAAAATTCAATTTTCTTATTTTGTAAATCAAATTATCAAGTAAATATTCCCACTTCCTTTCAAGGCAAAATTAATTGTTTCTTTATTTGCAGATGCCAAGGGATTGTCAGATTCTAGTCGAATCAAAGCTCTTCGTGATCAAATTCAAACTAGTCTGGAGGACTATATTAATGACAGACAATACGAATCTCGAGGTAGATTTGGCGAAATTCTACTGTTATTACCAGCCCTCCAAAGCATCACTTGGCAAATGATAGAACAGATACAATTTGCTAAGTTATTTGGAATGGCCAAAATAGACAATCTTTTACAAGAAATGTTATTGGGAGGTGAGTTATTTTATTAATCTAAAATTATA-ATACTTGCGCCTGTTTGAATACGCTGTAATAACTTTTGAAGGGAAAGGTTCTCTCAGGCAGCTGACATCGGCTTTTCCGTCTTGAGCGACTGTGCTTTTTTACCTTCTACTCAAAATATGGAATAAAAAAA-------AAATTAACGTTTTTGTCTTTTGGTCAAGAACCAGTTTATGTCACCAAAGATTCGCAATTTCATGGACATTTTCGTTCATGTTTTTATTTGCTATCCTTTTTTCTCCCTACCATTCATTATTTCATTTAATCCCCTACATTTTTCTTTATTCCTATCATCTTTCCTTTCTTTCAGTCTTCTGTTGCTCCTTCAAAGCGAATTTCAGCTAATCTTAATCATCAGAAAACATTTATGAACCGAAACTCTATA
Ntennessensis_IndianCave_N052 -----------------------------------------------------------------------------------ACTTTGTATAATTCTATAGTTTAACTTTAGTACAACTTCCTTATTTAAAATTGACTTAATTTGTATGAAGTATGTAGTTAAAATAATAATTTTTTGCTGCCTTTTACTATGTCCAACTTTTCATTTTTATGTGGTTTCCTTGAATCGGCAATCGTTAAACAAGAAAACATTTGAAGAAATTAAATTTTTTTATTTTGTAAATCAATTTATCAAGTCAATATCCCAACTTCCTTTCAAGGCAATATTAATTGTTGCTTTATTTGCAGATGCCAAGGGATTGTCAGATTCTAGTCGAATCAAAGCTCTTCGTGATCAAATTCAAACTAGTCTGGAGGACTATATTAATGACAGACAATACGAATCTCGGGGTAGATTTGGCGAAATTCTACTGTTATTACCAGCCCTCCAAAGCATCACTTGGCAAATGATAGAACAGATACAATTTGCTAAATTATTTGGAATGGCCAAAATAGACAATCTTTTACAAGAAATGTTATTGGGAGGTGAGTTATTTTATTAATCTAAAATGATACATACTTGCGCCTGTTCGAATCCTCTGTAATAACTTTTGAAGGAAAAGGTTCTCTCAATCAGCTGCTATCGGCTTTTCCGTCTTGAGCAACTGTGCTTTTTTACCGTCTACTCAAAATATGGAATAAAAATAA------AAATTAATGTTTTTGTCTTTTGGCCAAGAACCAGTTTATGTTACCAAAGATTGACAATTTCATGCACATTTTTGTTCATGTTTTTCTCTGCTACCCTTTTTTCTTCTTACCAGTCATTCTTTCATTTAATCCCCTATAGTTTTCTTTATTCTTATCGTCTTTCCTTTCTTTCAGTCATCTGTTGCTCCTTCAAAGCGAATTTCAGCTAATCTTAATCATCAGGAAACATTTATGAACTGAAACTCTATA
Ntennessensis_LittleStony_N645 --------------------------------------TTTTCTCTATCCACGAAATCTACTCAATTTAACGTACTTTATTTCACTTTGTATAATTCTATAGTTTAACTTTAGTACAACTTCCTTATTTAAAATTGACTTAATTTGTATTAAGTATGTAGTTAAAATAATAATTTTTTGCTGCCTTTTACTATGTCCAACTTTTCATTTTTATGTGGTTTCCTTGAATCGGTAATCGTTA-------------------AAATTCAATTTTTTTATTTTGTAAATCAATTTATCAAGTCAATATCCCAACTTCCTTTCAAGGCAATATTAATTGTTGCTTTATTTGCAGATGCCAAGGGATTGTCAGATTCTAGTCGAATCAAAGCTCTTCGTGATCAAATTCAAACTAGTCTGGAGGACTATATTAATGACAGACAATACGAATCTCGGGGTAGATTTGGCGAAATTCTACTGTTATTACCAGCCCTCCAAAGCATCACTTGGCAAATGATAGAACAGATACAATTTGCTAAATTATTTGGAATGGCCAAAATAGACAATCTTTTACAAGAAATGTTATTGGGAGGTGAGTTATTTTATTAATCTAAAATGATACATACTAGCGCCTGTTCGAATCCTCTGTAATAACTTTTGAAGGAAAAGGTTCTCTCAATCAGCTGACATCGGCTTTTCCGTCTTGAGCAACTGTGCTTTTTTACCGTCTACTCAAAATATGGAATAAAAATAA------AAAGTAATGTTTTTGTCTTTTGGCCAAGAACCAGTTTATGTTACCAAAGATTGACAATTTCATGCACATTTTCGTTCATGTTTTTATTTGCTACCCTTTTTTCTTCTTACCAATCATTCTTTCATTTAATCCCCTATATTTTTCTTTATTCTTATCGTCTTTCCTTTCTTTCAGTCATCTGTTGCTCCTTCAAAGCGAATTTCAGCTAATCTTAA----------------------------------
Ntennessensis_Watauga_N1046 TTGTATTTCTTACTTCCAAATTTGACAAGGCCTAAAATTTTACTCTATCCACGAAATCTACTCAATTTAACGTACTTTATTTCACTTTGTATAATTCTATAGTTTAACTTTAGTACTACTTCCTTATTTAAAATTGACTTAATTTGTATTAAGTATGTAGTTAAAATAATAATTTTTTACTGCCTTTTACTATGTCCAACTTTTTATTTTTATGTGGTTTCCTTGAATCGGCAATCGTTAAACAAGAAAACATCTGAAGAAATTCAATTTTTTTATTTTGTAAATCAATTTATCAAGTCAATATCCCAACTTCCTTTCAAGGCAATATTAATTGTTGCTTTATTTGCAGATGCCAAGGGATTGTCAGATTCTAGTCGAATCAAAGCTCTTCGTGATCAAATTCAAACTAGTCTGGAGGACTATATTAATGACAGACAATACGAATCTCGGGGTAGATTTGGCGAAATTCTACTGTTATTACCAGCCCTCCAAAGCATCACTTGGCAAATGATAGAACAGATACAATTTGCTAAATTATTTGGAATGGCCAAAATAGACAATCTTTTACAAGAAATGTTATTGGGAGGTGAGTTATTTTATTAATCTAAAATGATACATACTTGCGCCTGTTCGAATCCTCTGTAATAACTTTTGAAGGAAAAGGTTCTCTCAATCAGCTGACATCGGCTTTTCCGTCTTGAGCGACTGTGCTTTTTTA----CCACTCAAAATATGGAATAAAAATAAAAATTGAAATTAATGTTTTTGTCTTTTGGCCAAGAACCAGTTTATGTTACCAAAGATTGACAATTTCATGCACATTTTCGTTCATGTTTTTATTTGCTACCCTTTTTTCTTCTTACCAATCATTCTTTTATTTAATCCCCTATATTTTTCTTTATTCTTATCGTCTTTCCTTTCTTTCAGTCATCTGTTGCTCCTTCAAAGCGAATTTCAGCTAATCTTAATCATCAGAAAACATTTATGAACCGAAACTCTCTA
