# Supplementary material for: ﻿New species in old mountains: integrative taxonomy reveals ten new species and extensive short-range endemism in Nesticus spiders (Araneae, Nesticidae) from the southern Appalachian Mountains
Source: Zookeys. 2023 Feb 3;1145:1–130. doi: 10.3897/zookeys.1145.96724 (PMC10208238; doi:10.3897/zookeys.1145.96724)
Supplement: Supplementary material 4 — Input alignments, analysis log files, and output tree files [file zookeys-1145-001_article-96724__-s004.zip › uce-2001188 (modified).phy]

 89 777
Nesticella_sp_GH1210 -----------------------------------------------------------------------------------------------------------------------------------------------------------------------------AATAGA-------------------------------------------------------------TTATTTTCCACCCGATGATAAACAACAGTCTCCCATTCATGTCTAAA----TATATATAAAAATTCAATAAATAAATACCTTTAAAACCTCTTCTGGATACCACATGGCTGGTTCATAGTTTCCTGTTTTACACCGATCACACTGCTGACCATATAACTTCAGGCAGACTAGACCCTCGCCACTTTGAGGATTGAGTACAAACCAGAATGCAACCCTTCCCTTCATTGATGTCCAACCATGACCACAGTCCTAATGCAAAATATTATAACTTAAT-----------------------------------------------------------------------------------------------------------------------------------------------------------------------------------------------CTATAAAAGAAA-------------------------------------------TATTTTCGTTT-----
Nesticus_Japan_G2153 -------------------------------------------AAATCAGGTCATATTCGGCTGTGTAATACATAGAGGCTAAGTTTCAGGTATAGACATTGAAGGGACCCT------ATTCGCCATGTGTCTGTAT-------ATAGTCGATCCAAC----CTCTATGTAATAATAGACCTAATTATATGTGATAATCTACTATTTAATTATAATCAAGTTAAAACATCTGTATTTGTCATGTTTTCCTCCTGATGGTGAACAAAATTTTCCCATTAATGCCTAA------ATATATAAAAAATAAATAAATAAATACCTTTAAAACCTCTTCTGGATACCACATGGCTGGTTCATAGTTTCCGGTTTTGCACCGATCACACTGTTGTCCATATAACTTCAGGCAGACTAGACCCTCGCCAGTTTGAGGGTTGAGTACAAACCAGAAGGCAACCCTTCCCTTCATAGATGTCCAACCATGACCACAGTCCTAATAGAAAATATTAGAAGTTAATAAAAGAAATATACTCTTTGCCTTACAGCAATTTTTCTATTACGTAAACCTTTCATTTAAGTCAATCGTTGTTCGCATTTAAAAAAATCTCACCTCACAGCAGAATC-----GAACTTTTGCAGAGTCAACGTTGGCATTCACATGCCAACAGTCCACACTGAATTCACATTGCCACACTTGTTCCATTCCACTAAAAAAGAAAAATTAAGCTGTGTATTGTAGATGGA-------------CCAAATATTATTTCTT-----
Nesticus_nahaunus_Mexico_G2881 -----------------ATTTATTTTTGTCCATTTTCGCGAATTCATTAAGTCCATTTTAACTTGGCAGAATGACAATTGAACATTTTGCTAATGACACTTGCAAGGTCCCATTATATACTCGGCACAACATAGAAAGGGAGGCAAGCTCAACATAACAGAGTACCATTCGGGAACTAACTTGATAATAGGTCAAAAACTTTTTTAT-------------TTTACATTTTTCGAACTTTGCTGTACTTTGAGAAATATTAAATACAAATTCTACATCAATGTCAAATATTA----------------ATTCATAAATACCTTTAAAACTTCTTCTGGATACCACATTGCTGGTTCATAGTTGCCGGTTTTGCACCGATCGCACTGTTGACCATATAGCTTCAAACAGACTAGTCCTTCGCCACTTTGAGGATTGAGTACAAACCAAAACGCAACCCTTCCCTTCATGGATGTCCAGCCATGACCACAGTCCTAAAAGTAAACAGTAGGGATTAGTAATGGAAGTTTTTTTTTTTACGCATAA-AATACTATTTTGACGTAAATAATACTTTAAAATATACAATAAGGCGCCTGCGTGGGGATCATCGGCAAAAATTTGA------------ACGTCACGAAAAGTTTTGGTATCT--------------------------------ACGATCGTGTGAAGTACGATCGTGTAGAGGAAGTTGGGCCACTTCGATCAGATCGGCCACAAATTCACTCCCTCTACGAC-----GGCGT
Narcheri_Cheaha_N023 TAGTTGTGCTTTTTTTAGTTAACTCTTATCTTATTCAGTGATAATAAATAGTTTAATGCAAGTTCTTAAAAGGATGAACAAACATACTATTAATGGCATTTGCTTGGGCTTGATGTATATTCGGACTTATATTTAATCTGGGATGTAAAAGATTAAATAGAATACCCTTCGGAAACTGACTTGATTTTGTGTCGTCATTTTCTTTTCTGCTGCGACGGAGTATATACTCCTCAATGTACCATGTATTTTGCTGAACATTAAATATATATTCTGAATCAGTGTCCAATATTACTCATGTTAAAATATAGCCCATAAATACCTTTAAAACTTCTTCTGGATACCACATTGCTGGTTCATAGTTGCCGGTTTTGCACCGATCGCACTGTTGACCATATAACTTCAAGCAGACTAGTCCCTCGCCACTTTGAGGATTGAGTACAAACCAAAATGCAACCCTTCCCTTCATGGATGTCCAGCCGTGACCACAATCCTAAAAATAAACAGTAAGGCTTAGAAATGGAAATTCTTCTTTCCGTACACAACAATACAATTTTGACGTAAATACTTCTTTAAAATCAGTCCTAATACATACGCATGGGGATCATTGGCAGAAACTTGATCGTCGTGAATAACGTCACGATTATTGTTGATATCTAAAGACCCATAGTCCAGATGGAATCGGCCTTTGCAGATAGATAAATGACC------------------------------------------------------------------------
Narcheri_MillShoalCreek_N727 ----------------------------------------------------------------------------------------------------------------------------------------------------------------------------------------------------------------------------------------------------------------------------------------GTCCAATATTACTCATGTTAAAATATAGCCCATAAATACCTTTAAAACTTCTTCTGGATACCACATTGCTGGTTCATAGTTGCCGGTTTTGCACCGATCGCACTGTTGACCATATAACTTCAAGCAGACTAGTCCTTCGCCACTTTGAGGATTGAGTACAAACCAAAATGCAACCCTTCCCTTCATGGATGTCCAGCCGTGACCACAATCCTAAAAATAAACAGTAAGGTTTAGAAATGGAAATTCTTCTTTCCGCAC-----------------------------------------------------------------------------------------------------------------------------------------------------------------------------------------------------------------------------------------------
Nbarri_Bishop_N1072 TGTCCTTAATTATTTATATATATTTTTGTCTCTTTCCGCGATTCCATTAAGTTCATTTTAACTTGATAGAATGACAATTTTACATTTTGTTAATGGCAATTGCGAGGTCTCATTTTATATTCCTCACAACACGGAAT----------------------------------------GACCTGATT--GTGTCGTCATTTTCTTTGCTGCTGCGACAGAGTCTATACACCTCGATGTACCATGTATTTTGCTGAACATTAAATACAGATTCTGAATCGGTGTCCAATATTACTCATGTTAAAATACAGCCCATAAATACCTTTAAAACTTCTTCTGGATACCACATTGCTGGCTCATAGTTGCCGGTTTTGCACCGATCGCACTGTTGACCATATAACTTCAAGCAGACTAGTCCCTCGCCACTTTGAGGATTGAGTACAAACCAAAATGCAACCCTTCCCTTCATGGATGTCCAGCCGTGACCACAATCCTAAAAGTAAACAGTAAGAGTAAGTAATGAAATTTTTTTTTTTCCCACACACCAATACCATTCTGGCATAAATACTTCTTTAAAATCAGTTCTTAGACGCATACATGGAGATCATGGACAGAAACTTGATCGTCGTGAATAGCGTAACAATAATTGTTAATATCTAAAGACCCATAATCCAGGTGGAATCGGCCTTTGCGGATAAATGACCTACTATCGTGTAGGGGAAGTTGGGCCGCTTCGATCAAGGTGGCCACAAAACCACTCCCTCTTTTATCTTTCTGCGT
Nbarri_LostCoveCave_N0065 TGTCCTTAATTATTTATATATATTTTTGTCTCTTTCCGCGATTCCATTAAGTTCATTTTAACTTGATAGAATGACAATTTTACATTTTGTTAATGGCAATTGCGAGGTCTCATTTTATATTCCTCACAACACGGAAT----------------------------------------GACCTGATT--GTGTCGTCATTTTCTTTGCTGCTGCGACAGAGTCTATACACCTCGATGTACCATGTATTTTGCTGAACATTAAATACAGATTCTGAATCGGTGTCCAATATTACTCATGTTAAAATACAGCCCATAAATACCTTTAAAACTTCTTCTGGATACCACATTGCTGGCTCATAGTTGCCAGTTTTGCACCGATCGCACTGTTGACCATATAACTTCAAGCAGACTAGTCCCTCGCCACTTTGAGGATTGAGTACAAACCAAAATGCAACCCTTCCCTTCATGGATGTCCAGCCGTGACCACAATCCTAAAAGTAAACAGTAAGAGTAAGTAATTAAATTTTTTTTTTTCCCACACACCAATACCATTCTGGCATAAATACTTCTTTAAAATCAGTTCTTAGACGCATACATGGAGATCATGGACAGAAACTTGATCGTCGTGAATAGCGTAACAATAATTGTTAATATCTAAAGACCCATAATCCAG---------------------------------------------------------------------------------------------------------
Nbarri_eyed_ClayCave_G2082 ------------------------------------------------------------------------------------------------------------------------------------------------------------------------------------------------------------------------------------CCTCGATGTGCCGTGTATTTTGCTGAACATTAAATACACGTTCTGAATCAGTGTCCAATATTACTCATGTTAAAATATAGCCCATAAATACCTTTAAAACTTCTTCTGGATACCACATTGCTGGCTCATAGTTGCCAGTTTTGCATCGATCGCACTGTTGACCATATAACTTCAAGCAGACTAGTCCCTCGCCACTTTGAGGATTGAGTACAAACCAAAATGCAACTCTTCCCTTCATGGATGTCCAGCCGTGACCACAATCCTAAAAGTAAACAGTATGAATTAATAATGAAATGTTTTTTTTTCACACACAACAATACCATTTTGACGTAAATACTTCTTTAAAATCAGTCCTAATACGCATACATGGGGATCATGGACAGAAACTTGCTCGTCGTGAATAGCGTCACGATAATTGTTGATATCT--------------------------------------------------------------------------------------------------------------------------
Nbarrowsi_Gregorys_N270 ------------------------TTTGTCTCTTTCCGCGATTCCATTAAGTTTATTTTAATTTGGTAGAATGACAATTTTACATTTTGTTAATGGCAATTGCGAAGTCTCATTTTATATTCCTCACAACACGGAATAAAAGACATGCACAACAGAGCAGAGTACCCTTCGGGAACCGACTTGATTTTGAGTCGTCATTTTCTTTGCTGCTGCGACAGATCATGTACACCTCGTTGTACCATATATTTTGCTGAACATTAAACACAGATTCTGAATCATTGTCCAATATTATTCACGTCAAAATATAGACCATAAATACCTTTAAAACTTCTTCTGGATACCACATTGCTGGCTCATAGTTGCCGGTTTTGCACCGATCGCACTGTTGACCATATAACTTCAAGCAGACTAGTCCTTCTCCACTTTGAGGATTGAGTACAAACCAAAATGCAACCCTTCCTTTCATGGATGTCCAGCCGTGACCACAATCCTAAAAGTAAACAGTGAGAATTAGTAACGGAATTTTTTTTTTTCACACACACCCATACCATTCTGGCATAAATACTTCTTTAAAATCAGTTCTAAGACGCATACAT---GATCATGAACAGAAACTTGATCGTCGTGAATAACGTCACGATAATTGTTGATATCTAAAGACCCATAATCCAGGTGGAATCGGCCTTTGCGGATAAATGACCCACCATTGTGTAGGGGAAGTTGGGCCTCTTGGATCAGATCGGCCACAAATCCACTCCCTCTCTTATCTTTCTGCGT
Nbarrowsi_Tuckaleechee_N360 ----------------TATATATTTTTGTCTCTTTCCGCGATTCCATTAAGTTTATTTTAATTTGGTAGAATGACAATTTTACATTTTGTTAATGGCAATTTCGAAGTCTCATTTTATATTCCTCACAACACGGAATAAAAGACATGCACAACAGAGCAGAGTACCCTTCGGGAACCGACCTGATTTTGTGTCGTCATTTTCTTTGCTGCTGCGACAGATCATGTACACCTCGTTGTACCATATATTTTGCTGAACATTAAACACAGATTCTGAATCATTGTCCAATATTATTCACGTCAAAATATAGACCATAAATACCTTTAAAACTTCTTCTGGATACCACATTGCTGGCTCATAGTTGCCGGTTTTGCACCGATCGCACTGTTGACCATATAACTTCAAGCAGACTAGTCCCTCTCCACTTTGAGGATTGAGTACAAACCAAAATGCAACCCTTCCTTTCATGGATGTCCAGCCGTGACCACAATCCTAAAAGTAAACAGTGAGAATTAGTAACGAAAATTTTTTTTTTCACACACACCCATACCATTCTGGCATAAATACTTCTTTAAAATCAGTTCTAAGACGCATACAT---GATCATGAACAGAAACTTGATCGTCGTGAATAACGTCACGATAATTGTTGATATCTAAAGACCCATAATCCAGGTGGAATCGGCCTTTGCGGATAAATGACCCACCGTTGTGTAGGGGAAGTTGGGCCTCTTGGATCAGATCGGCCACAAATCCACTCCCTCTCTTATCTTTCTGCGT
Nbishopi_DryFalls_N150 TGTCCTTAATTATTTATATATATTTGTGTCTCTTTCCGCGATTCCATTAAGTTCATTTTAACTTGGTAGAATGCCAATTTTACATTTTGTTAATGGCAATTGCGAGGTCTCATTTTATATTCCTCACAACACGGAATAAAAGACATGCGCAACAGAGCAGAGTACCCTTCGGGAACTGACCTGATTTTGTGTCGTAATTTTCTTTGCTGCTGCGACAGAGTCTATACATCTCGAAGTACCATGTATTTTGCTGAACATTAAATACAGATTTTGAATCAGTGTCAACTATTACTCATGTTAAAATATAGCCCATAAATACCTTTAAAACTTCTTCTGGATACCACATTGCTGGCTCATAGTTGCCAGTTTTGCACCGATCGCACTGTTGACCATATAACTTCAAGCAGACTAGTCCCTCGCCACTTTGAGGATTGAGTACAAACCAAAATGCAACCCTTCCCTTCATAGATGTCCAGCCGTGACCACAATCCTAAAAGTAAACAGTAATAATTAGTAATGAAAATTTTTTTTTTCACACACAACAATACCATTCTGGCGTAAATGCTTC-------TCAATCCTAATACGTATACATGGGGATCATCGACAGAAACTTTATCGTCATGAATACCGTCACGATAATTGTTGATATCTAAAGACTTATATTCCAGGTGAAATCGGCATTTGCGGATAAATGACTTACCATCGTGTAGGGGAAACTGAGCCGCTTCGATCAGGTCGGTCACAAATCCACTCCCTCTCTGATCTTTCTGCGC
Nbishopi_PoleCr_Chattooga_N885 TGTCCTTAATTATTTTTATATATTTGTGTCTCTTTCCGCGATTCCATTAAGTTCATTTTAACTTGGTAGAATACCAATTTTACATTTTGTTAATGGCAATTGCGAGGTCTCATTTTATATTCCTCACAACACGGAATAAAAGACATGCGCAACAGAGCAGAGTACCCTTCGGGAACTGACCTGATTTTGTGTCGTAATTTTCTTTGCTGCTGCGACAGAGTCTATACATCTCGAAGTACCATGTATTTTGCTGAACATTAAATACAGATTTTGAATCAGTGTCAACTATTACTCATGTTAAAATATAGCCCATAAATACCTTTAAAACTTCTTCTGGATACCACATTGCTGGCTCATAGTTGCCAGTTTTGCACCGATCGCACTGTTGACCATATAACTTCAAGCAGACTAGTCCCTCGCCACTTTGAGGATTGAGTACAAACCAAAATGCAACCCTTCCCTTCATAGATGTCCAGCCGTGACCACAATCCTAAAAGTAAACAGTAATAATTAGTAATGAAAATTGTTTTTTTCACACACAACAATACCATTCTGGCGTAAATGCTTCTTTAAAATCAATCCTAATACGTATACATGGGGATCATCGACAGAAACTTGATCGCTTTGAATAGCGTCGCGATAATTGTTGATATCTGAAGATCCATAATCCAGGTGGAATCTGCCTTTGCGGATAAATGATCTACCATCGTGTAGGGGAAGTTAGACCGTTTCGATCAGATCGGCCACAAATCAACTCCTTCTCTTATCTTTCTGCGT
Nbishopi_StandingIndian_N131 -------------------ATATTTGTGTCTCTTTCCGCGATTCCATTAAGTTCATTTTAACTTGGTAGAATACCAATTTTACATTTTGTTAATGGCAATTGCGAGGTCTCATTTTATATTCCTCACAACACGGAATAAAAGACATGCGCAACAGAGCAGAGTACCCTTCGGGAACTGACCTGATTTTGTGTCGTAATTTTCTTTGCTGCTGCGACAGAGTCTATACATCTCGAAGTACCATGTATTTTGCTGAACATTAAATACAGATTTTGAATCAGTGTCAACTATGACTCATGTTAAAATATAGCACATAAATACCTTTAAAACTTCTTCTGGATACCACATTGCTGGCTCATAGTTGCCAGTTTTGCACCGATCGCACTGTTGACCATATAACTTCAAGCAGACTAGTCCCTCGCCACTTTGAGGATTGAGTACAAACCAAAATGCAACCCTTCCCTTCATAGATGTCCAGCCGTGACCACAATCCTAAAAGTAAACAGTAATAATTAGTAATGAAAATTTTTTTTTTCACACACAACAATACCATTCTGGCGTAAATGCTTCTTTAAAATCAATCCTAATACGTATACATGGGGATCATCGACAGAAACTTGATCGCTTTGAATAGCGTCGCGATAATTGTT-------GAAGATCCATAATCCAGGTGGAATCTGCCTTTGCGGATAAATGATCTACCATCGTGTAGGGGAAGTTAGACCGTTTCGATCAGATCGGCCACAAATCAACTCCTTCTCTTATCTTTCTGCGT
Nbrimleyi_NewberryCr_N984 TGCCCTTAATTATTTATATATATTTTTGTCACTTTCCGCGATTCTATTAAGTTCATTTTAACTTGGTAGAATGCCAATTTTACATTTTGTTAATGGCAATTGCGAGGTCTCATTTTATATTCCTCACAACACAGAATAAAAGACATGCGTAACAGAGCAGAGTACCCTTCGGGAACTGACCTGATTTTGTGTCGTAATTGTCTTTGCTGCTGCGACAGAGTCTATACACCTCGAAGTACCATGTATTTTGCTAAACATTAAATATAGATTTAGAATCAAAGTCAACTATTACTCATGTTAAAATATTGCCCATAAATACCTTTAAAACTTCTTCTGGATACCACATTGCTGGCTCATAGTTGCCGGTTTTGCATCGATCGCACTGTTGACCATATAACTTCAAGCAGACTAGTCCCTCGCCACTTTGAGGATTGAGTACAAACCAAAATGCAACCCTTCCCTTCATGGATGTCCAGCCGTGACCACAATCCTAAAAGTAAACAGTAAGAATTAGTAATGAAATTTTTTTTTTTCACACACAACAATACCATTTTGGCTTAAATACTTCTTTAAAATCAGTCCTAATACGCATACATGGGGATCATAGGCAAAAACTTGATCGTTTTGAATTGCGTCACGATAATTGTTGATATCTAAAGACCCATAATCCAGGTGGAATCGGCCTTTGCGGATAAATGACCTACCATTGTG------------------------------------------------------------------
Nbrimleyi_RumblingBald_N241 TGTCCTTAATTATTTATATATATTTTTGTCACTTTCCGCGATTCTATTAAGTTCATTTTAACTTGGTAGAATGCCAATTTTACATTTTGTTAATAGCAATTGCGAGGTCTCATTTTATACTCCTCACAACACAGAATAAAAGACATGCGTAACAGAGCAGAGTACCCTTCGGGAACTGACCTGATTTTGTGTCGTAATTTTCTTTGCTGCTGCGACAGAGTCTATACACCTCGAAGTACCATGCATTTTGCTGAACATTACATATAGATTTAGAATCAAAGTCAACTATTACTCATGTTAAAATATAGCCCATAAATACCTTTAAAACTTCTTCTGGATACCACATTGCTGGCTCATAGTTGCCGGTTTTGCATCGATCGCACTGTTGACCATATAACTTCAAGCAGACTAGTCCCTCGCCACTTTGAGGATTGAGTACAAACCAAAATGCAACCCTTCCCTTCATGGATGTCCAGCCGTGACCACAATCCTAAAAGTAAACAGTAAGAATTAGTAATGAAAATTTTTTTTTTCACACACAACAATACCATTTTGACTTAAATACTTCTTTAAAATCAGTCCTAATACGCATACATGGGGATCATAGGCAAAAACTTGATCGTTTTGAATAGCGTCACGATAATTGTTGATATCTAAAGACCCATAATCCAGGTGGAATCGGCCTTTGCGG--------------------------------------------------------------------------------------
Ncanei_Egypt_N958 ----------------------------------------------------------------------------------------------------------------------------------------------------------------------------------------------------------------------------------------------------------------------------------------GTCAACTATTACTCATGTTAAAATATAGCCCATAAATACCTTTAAAACTTCTTCTGGATACCACATTGCTGGCTCATAGTTGCCGGTTTTGCACCGATCGCACTGTTGACCATATAACTTCAAGCAGACTAGTCCCTCGCCACTTTGAGGATTGAGTACAAACCAAAATGCAACCCTTCCCTTCATGGATGTCCAGCCGTGACCACAATCCTAAAAGTAAACAGTAAGAATTAGTAATGAAAATTTTTTTTTTCACACACAACAATACCATTTTGGCTTAAATACTTCTTTAAAATCAGTCCTAATACGCATACATGGGGATCATAGGCAAAAACTTGATCGTTTTGAATAGCGTGACGATAATTGTTGATATCTAAAGACCCATAATCCAGG--------------------------------------------------------------------------------------------------------
Ncarolinensis_Grandfather_N218 ------------------------------------------------------------------------------------------------------------------------------------------------------------------------------------------------------------------------------------------------------------------------------------CAGTGTAAAATATTACTCATGTTAAAATATAGCCCATAAATACCTTTAAAACTTCTTCTGGATACCACATTGCTGGCTCATAGTTGCCAGTTTTGCACCGATCGCACTGTTGACCATATAACTTCAAGCAGACTAGTCCCTCGCCACTTTGAGGATTGAGTACGAACCAAAATGCAACCCTTCCCTTCATGGATGTCCAGCCGTGACCACAATCCTAAAAGTAAACAGTAAGAATTAATAATGAAATTTTTTTTTTTCACACACAACAATACCATTTTGGCGTAAATACTTCTTTAAAATCAGTCCTAATACGCATACATGGGGATCATGGACAGAAACTTGATCGTCGTGAATAGCGTCACGATAATTGTTGATATCTAAAGACCCATAATCCAGGTGGAATCGGCCTTTGCGGATAAATGACCTACCATCATGTAGGGGAAGTTGGGCCGCTTCGATCAGGTCGGCCACAAAACCGCTCCTTCTCTTATCTTTCTGCGT
Ncarolinensis_LinvilleCaverns_N227 ---------------------------------------------------------------------------------------------------------------------------------------------------------------------------------------------------------------------------------------------GCCATGTATTTTACTGAACACTAAATACACGTTCTGAATCAGTGTCTAATATTACTCATGTTAAAATATAGCCCAAAAATACCTTTAAAACTTCTTCTGGATACCACATTGCTGGCTCATAGTTGCCAGTTTTGCACCGATCGCACTGTTGACCATATAACTTCAAGCAGACTAGTCCCTCGCCACTTTGAGGATTGAGTACAAACCAAAATGCAACCCTTCCTTTCATGGATGTCCAGCCGTGACCACAATCCTAAGAGTAAACAGTAAGAATTAATAATGAAATTTTTTATTTTAACATG----------------------------------------------------------------------------------------------------------------------------------------------------------------------------------------------------------------------------------------------
Ncarteri_English_N031 TGTCCTTCATTTTTTATATATATTTTTGTCTCTTTCCGCGATTCCATTAAGTTAATTTTAACTTGATAGAATGACAATTTTACATTTTGTTAATGGCAATTGCGAGGTCTCATTTTATATTCTTCACAATACGGAAT----------------------------------------GACCTGATT--G-GTTGTCATTTTCTTTGCTACTGCGACAGAGTCTATACACCTCGATGTACCATGTATTTTGCTGAACATTAAATACAGATTCTGAATCAGTGTCCAATATTATTCATATTAAAATATAGCCCATCTATACCTTTAAAACTTCTTCTGGATACCACATTGCTGGCTCATAGTTGCCGGTTTTGCACCGATCGCACTGTTGACCATATAACTTCAAGCAGACTAGTCCCTCGCCACTTTGAGGATTAAGTACAAACCAAAAGGCAACCCGTCCCTTCATGGATGTCCAGCCGTGACCACAATCCTAAAAGTAAACAGTAAGAATTAATAATGAAAATTTTTTTTTTTACACACAACAATACCATTCTGGCATAAATACTTCTTTAAAATCAGTCCTAAGACGCATACATGGGGATCATAGACAAAA----------CGTGATCGTCGTAACGATAATTGTTGATATCTAAAGACCCACAATCCAGGTGAAATCGGCATTTGCGGATAAATAAACTACCATCGTGTAGGGGAAACTGAGCCGCTTCGATCAGGTCGGCCACAAATCCAC----------------------
Ncarteri_LaurelCave_nearTYPE_N0296 TGTCCTTAATTTTTTATATATATTTTTGTCTCTTTCCGCGATTCCATTAAGTTAATTTTAACTTGATAGAATGACAATTTTACATTTTGTTAATAGCAATTGCGAGGTGTCATTTTATATTCCTCACAACACGGAAT----------------------------------------GAGCTGATT--GTGTCGTCATTTTCTTTGCTACTGCGACAGAGTCTATACACCTCGATGTACCATGTATTTTGCTGAACATTAAATACAGATTCTGAATCAGTGTCCAATATTATTCATATTAAAATATAGCCCATCTATACCTTTAAAACTTCTTCTGGATACCACATTGCTGGCTCATAGTTGCCGGTTTTGCACCGATCGCACTGTTGACCATATAACTTCAAGCAGACTAGTCCCTCGCCACTTTGAGGATTAAGTACAAACCAAAAGGCAACCCGTCCCTTCATGGATGTCCAGCCGTGACCACAATCCTAAAAGTAAACAGTAAGAATTAATAATGAAAATTTTTTTTTTCAAACACAACAATACCATTCTGGCATAAATACTTCTTTAAAATCAGTCCTAAGACGCATACATGGGGATCATAGACAAAA----------CGTGATTGTCGTAACGATAATTGTTGATATCTAAAGACCCACAATCCAGGTGAAATCGGCATTTGCGGATAAATAAACTACTATCGTGTAGGGGAAACTGAGCCGCTTCGATCAGGTCGGCCACAAATCCACTCCTTCTCTGATCTTTCTGCT-
Ncarteri_PilotMtn_G2185 TATCCTTAATTTTTTATATATA--TTTGTCTCTTTCCGCGATTCCATTAAGTTAATTTTAACTTGATAGAATGACAATTTTACATTTTGTTAATAGCAATTGCGAGGTGTCATTTTATATTCCTCACAACACGGAAT----------------------------------------GAGCTGATT--GTGTCGTCATTTTCTTTGCTACTGCGACAGAGTCTATACACCTCGATGTACCATGTATTTTGCTGAACATTAAATACAGATTCTGAATCAGTGTCCAATATTATTCATATTAAAATATAGCCT-TATATACCTTTAAAACTTCTTCTGGATACCACATTGCTGGCTCATAGTTGCCGGTTTTGCACCGATCGCACTGTTGACCATATAACTTCAAGCAGACTAGTCCCTCGCCACTTTGAGGATTAAGTACAAACCAAAATGCAACCCTTCCCTTCATGGATGTCCAGCCGTGACCACAATCCTAAAAGTAAACAGTAAGAATTAATAATGAAAATTTTTTTTTTCACGCAC---AATACTATTCTGGCATAAATACTTCTTTAAAATCAGTCCTAAGACGCATACATGGGGATCATAGACAAAA----------CGTGATCGCCGTGACGATAATTGTTGATATCTAAACACCCATAATCCAGGTGAAATCGGCATTTGCGGATAAATAACCTACCATCGTGTAGGGGAAACTGAGCTGCTTCGATCAGGTCGGCCACAAATCCACTCCTTCTCTGATCTTTCTGCGT
Ncarteri_WeberCty_N1044 TATCCTTAATTTTTTATATATATTTTTGTCTCTTTCCGCGATTTCATTAAGTTAATTTTAACTTGATAGAATGACAATTTTACATTTTGTTAATAGCAATTGCGAGGTGTCATTTTATATTCCTCACAACACGGAAT----------------------------------------GAGCTGATT--GTGTCGTCATTTTCTTTGCTACTGCGACAGAGTCTATACACCTCGATGTACCATGTATTTTGCTGAACATTAAATACAGATTCTGAATCAGTGTCCAATATTATTCATATTAAAATATAGCCCATATATACCTTTAAAACTTCTTCTGGATACCACATTGCTGGCTCATAGTTGCCGGTTTTGCACCGATCGCACTGTTGACCATATAACTTCAAGCAGACTAGTCCCTCGCCACTTTGAGGATTAAGTACAAACCAAAATGCAACCCTTCCCTTCATGGATGTCCAGCCGTGACCACAATCCTAAAAGTAAACAGTAAGAATTAATAATGAAAATTTTTTTTTTCACACAC---AATACCATTCTGGCATAAATATTTCTTTAAAATCAGTCCTAAGACGCATACATGGGGATCATAGACAAAA----------CGTGATTCCCGTGACGATAATTGTTGATATCTAAAGACCCATAATCCAGGTGAAATCGGCATTTGCGG------------------------------------------------------------CCACTGCTTCTCTGAACTTTCTGCGT
Ncarteri_div__RainbowCave_G2089 TACACTTAACAATGCAAGT---------------------AAATTAACAAGCTC----------------ACGTTAACCATACAGTTAATGTGTGGCTTTTGCTTGGGCTTGTGATAGGTGTCTAATATAAAAGATTCGAGGCCATACGCTAAAAAATAAAGTGCCTCTTTAAAATTAGTGACATTCC---TCCCCATCCTCACTATAAATGTAACAACTTCTATACACCTGGACGTACCGTGTATTTTGCTGAACATTAAATATACATTCTGAATCAGTATCCAATACTACTCATGTTAAAATATAGCCCAAAAATACCTTTAAAACTTCTTCTGGATACCACATTGCTGGCTCATAGTTGCCAGTTTTGCACCGATCGCACTGTTGACCATATAACTTCAAGCAGGCTAGTCCCTCACCACTTTGAGGATTGAGTACAAACCAAAATGCAACCCTTCCCTTCATGGATGTCCAGCCGTGACCACAATCCTAAAAATAAACAGTAAGGATTAGTAATGGAAATTTTCTTTTTCGCACACAACAATATCATTTTTACGTAAATTTTTCTGTAAAATTAGTCCTAAGACGCATACATGAAAATCTACGGCAGAAACATGATTGTCGTGAATAGACCTAC-----------------------------------------------------ATAGACGACTTACCATCGTGTAGGGGAAGGTGGTCTGCTTCCGGCATATCGGCCACAAATTCACTCCCCCCCCGATCTTTCTGCGT
Ncherokee_BallhootScar_N193 ------------------------------------------------AAACTG----------------------------------------------------------TTTTATATTTTATATATAGTAAAATAAAATACATTATTGAGAAATTAGGGTAACTGTGGGGGCC------------AGGCCCGGGCCTCATGTGCGGCTGCGACAGAGTCTATACACCTCGAAATACCATGTATTTCGCTGAACATTAAATACAGATTTTGAATCAGTGTCATCTATTACTCATGTTAAAATATAGCCCATAAATACCTTTAAAACTTCTTCTGGATACCACATTGCTGGCTCATAGTTGCCAGTTTTGCACCGATCGCACTGTTGACCATATAACTTCAAGCAGACTAGTCCCTCGCCACTTTGAGGATTGAGTACAAACCAAAATGCAACCCTTCCCTTCATGGATGTCCAGCCGTGACCACAATCCTAAAAGTCAACAGTAAGAATTAGTAATGAAAATTTTTTTTTTCGCACACAACAATACCATTTTGGCATAAATACTTCTTTAAAATCAGTCCTAATACGCATACATGGGGATCATAGACAGAAACTTGATCGTCGTGAATAGCGTCACGATAATTGTTGATATCTAAAGACCCTTAATCCAGGTGAAATCGGCCTTTGCGGATAAATGACATACCATCGTGTAGGGGAAAATTGACCGCTTCGATCAGGCAGGCCACAAATCCACTCCCTCTCTGATCTTTCTGCGT
Ncherokee_BalsamMtn_N891 TAAAGACCGTCATGTACGCGTAAAATCTTTCGTGGGTGCATGTCCTCCAAGTTCAATTATACCTCTGGGGGTACCAGACCAAGGGTTTATCGGTAAAAATTACGATATGCGATGTTTCACTGTTCTTTAAAACGAATAAAAAGTATGTGCAACAGAGCAGAGTACCCTTCGGGAACTGGCCTGATTTAGTGTCGTCATTTTCTTTGCTTCTGCAACAGAGTCTATACACCTCGAAATACCATGTATTTTGCTGAACATTAAATACAGATTTTGAATCAGTGTCAACTAATACTCATGTTAAAATATAGCCCATAAATACCTTTAAAACTTCTTCTGGATACCACATTGCTGGCTCATAGTTGCCAGTTTTGCACCGATCGCACTGTTGACCATATAACTTCAAGCAGACTAGTCCCTCGCCACTTTGAGGATTGAGTACAAACCAAAATGCAACCCTTCCCTTCATGGATGTCCAGCCGTGACCACAATCCTAAAAGTAAACAGTAAGAATTAGTAATGAAAATTTTTTTTTTCACACACAACAATACCATTTTGGCATAAATACTTCTTTAAAATCAGTCCTAATACGCATACATGGGGATCATAGACAGAAACTTGATCGTCGTGAATAGCGTCACGATAATTGTTGATATCTAAAGACCCTTAATCCAGGTGAAATCGGCCTTTGCGGATAAATGACCTACCATCGTGTAGGGGAAAATGGGCCGCTTCGATCAGGTAGGCCACAAATCCACTCCCTCTCAAGTTCTACTCCAT
Ncherokee_SIndianCrk_N681 --------ATTATTTATATATATTTTTGTCTCTTTCCGCGATTCCATTAAGTTCAATTTTACTTGGTAGAATGACAATTTAACATTTTGTTAATGACAATTGGGAAGTCTCCTTTTACATTCGTCACAACAGGGAAAAAAAGATAAGCGCAACAGAGCAGAGTACCCTTCGGGAACTGGTC---TTTAGTGTC---ATTTTCTTTGCTGCTGCGACAGAGTCTATACACCTCGAAAT-CCAT-TATTTTGCGGAACATTAAATACAGATTTTGAATCAGTGCCAACTATTACTCATGTTAAAATATAGCCCATAAATACCTTTAAAACTTCTTCTGGATACCACATTGCTGGCTCATAGTTGCCAGTTTTGCACCGATCGCACTGTTGACCATATAACTTCAAGCAGACTAGTCCCTCGCCACTTTGAGGATTGAGTACAAACCAAAATGCAACCCTTCCCTTCATGGATGTCCAGCCATGACCACAATCCTAAAAGTAAACAG---------------------------------------------------------------------------------------------------------------------------------------------------------------------------------------------------------------------------------------------------------------------------------
Ncooperi_BeaverCrk_N1002 TGCCCTTA---ATTTATATATATTTTTGCCTCTTTCCGCGATTCCATTAAGTTCATTTTAACTTGGTAGAATGCCAATTTTACATTTTGTTTATGGCAATTGCGAGGTCTCATTTTATATTCCTCACAACACGGAATAAAAGACATGCGCAACAGAGCAGAGTACCCTTCGGGAACTGACCTGATTTTGTGTCGTAATTTTCTTTGCTGCTGCGACAGAGTCTATACATCTCGAAGTACCATGTATTTTGCTGAACATTAAATACAGATTTTGAATCAGTGTCAACTATTACTCATGTTAAAATATAGCCCATAAATACCTTTAAAACTTCTTCTGGATACCACATTGCTGGCTCATAGTTGCCAGTTTTGCACCGATCGCACTGTTGACCATATAACTTCAAGCAGACTAGTCCCTCGCCACTTTGAGGATTGAGTACAAACCAAAATGCGACCCTTCCCTTCATGGATGTCCAGCCGTGACCACAATCCTAAAAGTAAACAGTAAGAATTAGTAATGAAATTTTTTTTTTTCACACACACCAATACTATTCTTGCATACATACTTCTTTAAAATCAGT--CAAGACGCATACATGGGGATCATGGACGGAAGCTTTATCGTCGTGAATAACGTCACGATAATTGTTGATATCTAAAGAGTTATATTCCAGGTGAAATCGACATTTGCGGATAAATGACTTACCATCGTGTAAGGGAAACTGAGCCGCTTCGATCAGGTCGGCCACAAATCCACTCCCTCTCTGAA----------
Ncooperi_BrasstBald_N824 -------------------------------------------------------------------------------TTACATTTTGTTTATGGCAATTGCGAGGTCTCATTTTATATTCCTCACAACACGGAATAAAAGACATGCGCAACAGAGCAGAGTACCCTTCGGGAACTGACCTGATTTTGTGTCGTAATTTTCTTTGCTGCTGCGACAGAGTCTATACATCTCGAAGTACCATGTATTTTGCTGAACATTAAATACAGATTTTGAATCAGTGTCAACTATTACTCATGTTAAAATATAGCCCATAAATACCTTTAAAACTTCTTCTGGATACCACATTGCTGGCTCATAGTTGCCAGTTTTGCACCGATCGCACTGTTGACCATATAACTTCAAGCAGACTAGTCCCTCGCCACTTTGAGGATTGAGTACAAACCAAAATGCGACCCTTCCCTTCATGGATGTCCAGCCGTGACCACAATCCTAAAAGTAAACAGTAAGAATTAGTAATGAAATTTTTTTTTTTCACACACACCAATACCATTCTTGCATACATACTTCTTTAAAATCAGT--CAAGACGCATACATGGGGATCATGGACGGAAGCTTTATCGTCGTGAATAACGTCACGATAATTGTTGATATCTAAAGAGTTATATTCCAGGTGAAATCGACATTTGCGGATAAATGACTTACCATCGTGTAAGGGAAACTGAGCCGCTTCGATCAGGTCGGCCACAAATCCACTCCCTCTCTGAATTTTCTGCGT
Ncooperi_CheoahDam_N1122 -------------------------------------------------------------------------------------TTTGTTAATGGCAATTGCGAGGTCTCATTTTATATTCCTCACAACACGGAATAAAAGACATGCGCAACAGAGCAGAGTACCCTTCGGGAACTGACCTGATTTTGTGTCGTAATTTTCTTTGCTGCTGCGACAGAGTCTATACATCTCGAAGTACCATGTATTTTGCTGAACATTAAATACAGATTTTGAATCAGTGTCAACTATTACTCATGTTAAAATATGGCACATAAATACCTTTAAAACTTCTTCTGGATACCACATTGCTGGCTCATAGTTGCCAGTTTTGCACCGATCGCACTGTTGACCATATAACTTCAAGCAGACTAGTCCCTCGCCACTTTGAGGATTGAGTACAAACCAAAATGCAACCCTTCCCTTCATAGATGTCCAGCCGTGACCACAATCCTAAAAGTAAACAGTAATAATTAGTAATGAAAATTTTTTTTTTCACACAC---AATACCATTCTGGCGTAAATGCTTCTTTAAAATCAATCCTAATACGTATACATGGGGATCATCGACAGAAACTTGATCGCTTTGAATAGCGTCGCGATAATTGTTGATATCTGAAGATCCATAATCCAGGTGGAATCGGCCTTTGCGGATAAATGATCTACCATCGTGTAGGGGAAGTTAGACCGTTTCGATTAGATCTTCCACAAATCAACTCCTTCTCTTATCTTTCTGCGT
Ncooperi_NantRiverGorge_N682 TGTCCTTAATTATTTATATATATTTGTGTCTCTTTCCGCGATTCCATTAAGTTCATTTTAACTTGGTTGAATGCCAATTTTACATTTTGTTAATGGCAATTGCGAGGTCTCATTTTATATTCCTCACAACACGGAATAAAAGACATGCGCAACAGAGCAGAGTACCCTTCGGGAACTGACCTGATTTTGTGTCGTAATTTTCTTTGCTGCTGCGACAGAGTCTATACATCTCGAAGTACCATGTATTTTGCTGAACATTAAACACAGATTTTGAATCAGTCTCAACTATTACTCATGTTAAAATATAGCCCATAAATACCTTTAAAACTTCTTCTGGATACCACATTGCTGGCTCGTAGTTGCCAGTTTTGCACCGATCGCACTGTTGACCATATAACTTCAAGCAGACTAGTCCCTCGCCACTTTGAGGATTGAGTACAAACCAAAATGCAACCCTTCCCTTCATAGATGTCCAGCCGTGACCACAATCCTAAAAGTAAACAGTAAGAATTAGTAATGAAAATTTTTTTTTTCACACACAACAATACCATTCTGGCGTAAATGCTTCTTTAAAATCAATCCTAATACGTATACATGGGGATCATCGACAGAAACTTGATCGCTTTGAATAGCGTCGCGATAATTGTTGATATCTGAAGATCCATAATCCAGGTGGAATCGGCCTTTGCGGATAAATGATCTACCATCGTGTAGGGGAAGTTAGACCGTTTCGATCAGATCGGCCACAAATCAACTCCTTCTCTTATCTTTCTGCGT
Ncooperi_RockCrRoad_N1160 -----------------ATATATTTGTGTCTCTTTCCGCGATTCCATTAAGTTCATTTTAACTTGGTAGAATGCCAATTTTACATTTTGTTAATGGCAATTGTGAGGTCTCATTTTATATTCCTCACAACACGGAATAAAAGACATGCGCAACAGAGCAGAGTACCCTTCGGGAACTGACCTGATTTTGTGTCGTAATTTTCTTTGCTGCTGCGACAGAGTCTATACATCTCGAAGTACCATGTATTTTGCTGAACATTAAATACAGATTTTGAATCAGTGTCAACTATTACTCATGTTAAAATATAGCCCATAAATACCTTTAAAACTTCTTCTGGATACCACATTGCTGGCTCATAGTTGCCAGTTTTGCACCGATCGCACTGTTGACCATATAACTTCAAGCAGACTAGTCCCTCGCCACTTTGAGGATTGAGTACAAACCAAAATGCAACCCTTCCCTTCATAGATGTCCAGCCGTGACCACAATCCTAAAAGTAAACAGTAATAATTAGTAATGAAAATTTTTTTTTTCACACACAACAATACCATTCTGGCGTAAATGCTTCTTTAAAATCAATCCTAATACGTATACATGGGGATCATCGACAGAAACTTGATCGCTTTGAATAGCGTCGCGATAATTGTTGATATCTGAAGATCCGAAGTCCAGGTGGAATCGGCCTTTGCGGATAAATGATCTACCATCGTGTAGGGGAAGTTAGACCGTTTCGATCAGATCGGCCACAAATCAACTCCTTCTCTTATCTTTCTGCGT
Ncoylei_Apalachia_N1195 --------------------------------------TGAGGACCCAAAATTG----------GACAAAACAGAAAATTTGAAATTTGGCGACAGCAACTCCTGGGAATGGCGTTATGTTCGCCAAGTCATAGGTTAAAGGCGAT------------AAAT-------------CTGATCTGG-------------------------------------------------------------TTTTGCAGAACATTAAACACACTTTCTGAATCAGTGTCCAATATTACTCATGTTAAAATATAGCCCATA-ATACCTTTAAAACTTCTTCTGGATACCACATTGCTGGCTCATAGTTGCCAGTTTTGCACCGATCACACTGTTGACCATATAACTTCAAGCAGACTAGTCCCTCGCCACTTTGAGGATTGAGTACAAACCAAAATGCAACCCTTCCTTTCATGGATGTCCAGCCGTGACCACAATCCTAAAAGTAAATAGTGAGAATTAGTAATGAAAATTTTTTTTTTCACACACACCAATACCAATCTGGCATAAATACTTCTTTAAAATCAGTTCTAAGACGCATACATGGAGATCATGAACAGAAACTTGATCGTCGTGAATGACGTCACGATAATTGTAGATATCTAAAGACCTATAATCCAGGTGGAATCGGCA---------------------------------------------------------------------------------------------
Ncoylei_TiptonCreek_N837 -------------------------------------------------AATTG----------GACAAAACAGAAAATTTGAAATTTGGCGACAGCAACTCCTGGG-----CGTTATGTTCGCCAAGTCATAGGTTAAAGGCGAT------------AAAT-------------CTGATCTGGTTACCATGCATTGTTTTTGTTGTAACCTTTATAAAACCAAAAAGTTTGGAACTGTTATGTATTTTGCTGAACATTAAACACACTTTCTGAATCAGTGTCCAATATTACTCATGTTAAAATATAGCCCATA-ATACCTTTAAAACTTCTTCTGGATACCACATTGCTGGCTCATAGTTGCCAGTTTTGCACCGATCACACTGTTGACCATATAACTTCAAGCAGACTAGTCCCTCGCCACTTTGAGGATTGAGTACGAACCAAAATGCAACCCTTCCTTTCATGGATGTCCAGCCGTGACCACAATCCTAAAAGTAAATAGTGAGAATTAGTAATAAAAATTTTATTTTTCACACACACCAATACCAATCTGGCATAAATACTTCTTTAAAATCAGTTCTAAGACGCATACATGGAGATCATGAACAGAAACTTGATTGTCGTGAATGACGTCACGATAATTGTTGATATCTAAAGACCCATAATCCAGGTGGAATCGGCATTTGCGGATAAATGACTCACCATTGTGTAGGGGAAGTTGGGCCTCTTGGATCAGATCGGCCACAAATCCACTCCCTCTC--------------
Ncressleri_AndersonSpringCave_G2075 TTTCGATAC-TTTTTTTTTAAATTTTCTTTTGGTGTAGTGTCGATTTCAAGCATCATTCGAGTTGTTTTTAGATAAGCCAGACAACC---------CCATTGCGAGGTCTCATTTTATACTCGTCACAACACTGAATAAAAGACATTCGCAACAGAGCGGAATACGCTTCGAGAACTGACCGGATTTTGAGCCATCATTTTCTTTCCTGCTGCGACAGAGTCTATACACCTCGATGTACTATGTATTTTGCTGAGCATTAAATATATATTCCGAATCAGTATCCAATATTACTCATGTTAAAATATAGCCCATAAATACCTTTAAAACTTCTTCTGGATACCACATTGCTGGCTCATAGTTGCCGGTTTTGCACCGATCGCACTGTTGACCATATAACTTCAAGCAGACTAGTCCCTCGCCACTTTGAGGATTGAGTACAAACCAAAATGCAACCCTTCCCTTCATGGATGTCCAGCCGTGACCACAATCCTTAAAATAAACAGCAAGGATTAGTAATGGAAATTCTCTTTTTCACACAC---AATATAATTTTAATTTAAATACTTCTTTAAAATCAGTCCTAATACGCATACATGGGGATCATAGGCACAAACTTGATCGTCGTGAATAACGTCACGATAATTGTTGATATCTAAAGACACATAATCTAGATGAAATATGC-----------------CGATCATCGTGTAGAGGAAGTAGAGCCGCATCGGTC-----------------------------------------
Ncressleri_PigeonCave_G2077 TTTCGATACTTTTTTTTTTAAATTTTCTTTTGGTGTAGTGTCGATTTCAAGCATCATTCGGGTTGTTTCCAGATGAGCCAGACAACC---------CCATTGCGAGGTCTCATTTTATACTCGTCACAACACTGAATAAAAGACATTCGCAACAGAGCGGAATACGCTTCGAGAACTGACCGGATTTTGAGCCATCATTTTCTTTCCTGCTGCGACAGAGTCTATACACCTCGATGTACTATGTATTTTGCTGAGCATTAAATATATATTCCGAATCAGTATCCAATATTACTCATGTTAAAATATAGCCCATAAATACCTTTAAAACTTCTTCTGGATACCACATTGCTGGCTCATAGTTGCCGGTTTTGCACCGATCGCACTGTTGACCATATAACTTCAAGCAGACTAGTCCCTCGCCACTTTGAGGATTGAGTACAAACCAAAATGCAACCCTTCCCTTCATGGATGTCCAGCCGTGACCACAATCCTTAAAATAAACAGCAAGGATTAGTAATGGAAATTCTCTTTTTCACACAC---AATATAATTTTAATTTAAATACTTCTTTAAAATCAGTCCTAATACGCATACATGGGGATCATAGGCACAAACTTGATCGTCGTGAATAACGTCACGATAATTGTTGATATCTAAAGACACATAATCTAGATGAAATATGC-----------------CGATCATCGTGTAGAGGAAGTAGAGCCGCATCGGTCACATCGGCCACAAATCCACTCCTCCTCTGATCTTTCTGCGT
Ncrosbyi_MtMitchell_N210 --------------------------------------------------GTTCATTTTAACTTGGTAGAATGCCAATTTTACATTTTGTTAATGGCAATTGCGAGGTCTCATATTATATTCCTCACAACACAGAATAAAAGACATGCGTAACAGAGCAGAGTACCCTTCTGGAACTGACCTGATTTTGTGTCGTAATTTTCTTTGCTGCTGCGACAGAGCAGAGACACCTCGAAGTACCATGTATTTTGCTGAACATTAAATATAGATTTTGAATCAGTGTCAACTATTACTCATGTTAAAATACAGCCCATAAATACCTTTAAAACTTCTTCTGGATACCACATTGCTGGCTCATAGTTGCCGGTTTTGCATCGATCGCACTGTTGACCATATAACTTCAAGCAGACTAGTCCCTCGCCACTTTGAGGATTGAGTACAAACCAAAATGCAACCCTTCCCTTCATGGATGTCCAGCCGTGACCACAATCCTAAAAGTAAACAGTAAGATTTAGTAATAAAAATTTTTTTTTTCACACACAACAATACCAGTTTGGCTTAAATACTTCTTTAAAATCAGTCCTAATACGCATACATGGGGATCATAGGCAAAAACTTGATCGTTTTGAATAGCGTCACGATAATTGTTGATATCTAAAGACCCATAATCCAGGTGGAATCGGCCTTTGCGGATAAATGACCTATCATTGTGTAGGGGAAGTTGGGCCGCTTCGATCAGGTCGGCCACAAATCCACTCCTTCTCATATCTTTC-----
Ncrosbyi_PricesCrk_N1143 TGTCCTTAATTATTTATATATATTTTTGTCACTTTCCGCGATTCTATTAAGTTCATTTTAACTTGGTAGAATGCCAATTTTACCTTTTGTTAATGGCAATTGCGAGGTCTCATTTTATATCCCTCACAACGCGGAATAAAAGACATGTGCAACAGAGCAGAGTACCGTTCGGGAACTGACCTGATTTTGTGTCGTAATTTTCTTTGCTGCTGCGACAGAGTCTATACACCTCGAAGTACCATGTATTTTGCTGAACATTAAATATAGATTTTGAATCAGTGTCAACTATTACTCATGTTAAAATATAGCCCATAAATACCTTTAAAACTTCTTCTGGATACCACATTGCTGGCTCATAGTTGCCGGTTTTGCACCGATCGCACTGTTGACCATATAACTTCAAGCAGACTAGTCCCTCGCCACTTTGAGGATTGAGTACAAACCAAAATGCAACCCTTCCCTTCATGGATGTCCAGCCGTGACCACAATCCTAAAAGTAAACAGTAAGAATTAGTAATGAAAATTTTTTTTTTCACACACAACAATACCATTTTGGCTTAAATACTTCTTTAAAATCAGTCCTAATACGCATACATGGGGATCATAGGCAAAAACTTGATCGTTTTGAATAGCGTGACGATAATTGTTGATATCTAAAGACCCATAATCCAGGTGGAATCGGCCTTTGCGGATAAATGACCTACCCTTGTGTAGGGGATGTTGGGCCG-ATCGATCAGGGCGGCCACAAATCCACTCCCTCTCCTATCTTTCTGCGT
Ncrosbyi_ShufordCrk_N1148 -----------------------------------------TACTATTAAGTTCATTTTAACTTGGTAGAATGGCAATTTAACATTTTGTTAATGGCAATTGCGAGGTTTCATATTATATTCCTCACAACACGA----------ATGCGTAACAGAGCAGAGTACCCTTCGGGAACTGACCTGATTTTGTGTCGTAATTTTCTTTGCTGCTACGACAGAGTCTATACACCTCGAAGTACCATGTATTTTGCTGAACATTAAATATAGATTTAGAATCAAAGTCAACTATTACTCATGTTAAAATATAGCCCATAAATACCTTTAAAACTTCTTCTGGATACCACATTGCTGGCTCATAGTTGCCGGTTTTGCATCGATCGCACTGTTGACCATATAACTTCAAGCAGACTAGTCCCTCGCCACTTTGAGGATTGAGTACAAACCAAAATGCAACCCTTCCCTTCATGGATGTCCAGCCGTGACCACAATCCTAAAAGTAAACAGTAAGATTTAGTAATGAAAATTTTTTTTTTCACACACAACAATACCATTTTGGCTTAAATACTTCTTTAAAATCAGTCCTAATACGCATACATGGGGATCATAGGCAAAAACTTGATCGTTTTGAATAGCGTCACGATAATTGTTGATATCTAAAGACCCATAATCCAGGTGGAATCGGCCTTTGCGGATAAATGACCTACCATTGTGTAGGAGAAGTTGGTCCGCTTCGATCAGGTCGGCCATAAATCCACTCCCTCTCATATCTTTCTGCGT
Ndellingeri_BullpenBridge_N109 -----------------------------------------------------------------------------------AGTTTGTTAATGTCAATTGCGAGGTCTCATTTTATATTCCTCACAACACGAAATAAAAGACATGTGCAACAGAGCAGAGTACCCTTCGGGAACTGACCTGATTTTGAGTCGTCATTTTCTTTGCTGTTGTAATTAAGTCTGTACACCTCGAAGTACCATGTATTTTGCTGAACAATAAATACAGATTTTGAATAAGTGTCAACTATTACTCATGTTAAAATCATGTCCATAAATACCTTTAAAACTTCTTCTGGATACCACATTGCTGGCTCATAGTTGCCAGTTTTGCACCGATCGCACTGTTGACCATATAACTTCAAGCAGACTAGTCCCTCGCCACTTTGAGGATTGAGTACAAACCAAAACGCAACCCTTCCCTTCATGGATGTCCAGCCGTGACCACAATCCTAAAAGTAAACAGTAAGAATTAGTAATGAAAATTTTTTTTTTCACACACACCAATACCATTCTTGCATAAATACTTCTTTAAAATCAGT--CAAGACGCATACATGGGGATCATGGACAGAAACTTTATCGTCGTGAATAACGTCACAATAATTGTTGATATCTAAAGACTTATATTCCAGGTGAAATCGGCATTTGCGGATAAATGACTTACCATCGTGTAGGGGAAACTGAGCCGCTTCGATCAGGTCGGCCACAAATCCACTCCTTCTCTGATCTTTCTGCGC
Ndellingeri_WhitewFalls_N887 TGTGCTTAATTATTTATATATATTTTTGTCTCTTCCCGCGATTCCATTAAGTTCATTTTAACTTCGT------------AGACATTTTATTAATGGCAATTGCGAGGTCTCATTTTATATTCCTCACAACACGGAATAAAAGACATGTGTAACAGAGCAGAGTACCCTTCGGGAAGTGACCTGATTTTGAGTCGTCATTTTCTTTGCTATTGTAATTAAGTCTGTACACCTCGAAGTACCATGTATTTTGCTGAACAATAAATACAGATTTTGAATAAGTGTCAACTATTGCTCATGTTAAAATCATGTCCATAAATACCTTTAAAACTTCTTCTGGATACCACATTGCTGGCTCATAGTTGCCAGTTTTGCACCGATCGCACTGTTGACCATATAACTTCAAGCAGACTAGTCCCTCGCCACTTTGAGGATTGAGTACAAACCAAAATGCAACCCTTCCCTTCATGGATGTCCAGCCGTGACCACAATCCTAAAAGTAAACAGTAAGAATTAGTAATGAAAATTTTTTTTTTCACACACACCAATACCATTCTTGCAAAAATACTTCTTTAAAATCAGCAATCAGACGCATACATGGGGATCATGGACAGAAACTTTATTGTCGTGAATAACGTCACGATAATTGTTGATATCTAAAGACTTATATTCCAGGTGAAATCGGCATTTGCGGATAAATGACTTACCATCGTGTAGGGGAAACTGAACCGCTTCGATCAGGTCGGCCACAAATCCACTCCCTCTCTGATCTTTCTGCGC
Ndilutus_GrassyCreek_N670 ----------------------------------------------------------------------------------------------------------------------------------------------------------------------------------------------ATTATGACCCCCCTCA--------------CCACTGCACCTCGATGTGCCGTGTATTTTGCTGAACATTAAATACACGTTCTGAATCAGTGTCCAATATTACTCATGTTAAAATATAGCCCATAAATACCTTTAAAACTTCTTCTGGATACCACATTGCTGGCTCATAGTTGCCAGTTTTGCACCGATCGCACTGTTGACCATATAACTTCAAGCAGACTAGTCCCTCGCCACTTTGAGGATTGAGTACGAACCAAAATGCAACCCTTCCCTTCATGGATGTCCAGCCGTGACCACAATCCTAAAAGTAAACAGTAAG-----------------------------------------------------------------------------------------------------------------------------------------------------------------------------------------------------------------------------------------------------------------------------
Ndilutus_StarveRockCave_G3174 -TCGAGTGCATAGTCGCTTAACATCACGT----------AAACGACTCGAATCAAAC-------------GACTAGTCAGTCGAATC------------GAGAGGATAACCA------CTCTTCC---------AATAAGA---GAGTATGGTTAATTAAAA-ATCTCATGGGGGG-------------GATTATGACCCCCCTCA-ACACCCCCTGGGTCCACTGCACCTCGATGTGCCGTGTATTTTGCTGAACATTAAATACACGTTCTGAATCAGTGTCCAATATTACTCATGTTAAAATATAGCCCATAAATACCTTTAAAACTTCTTCTGGATACCACATTGCTGGCTCATAGTTGCCAGTTTTGCACCGATCGCACTGTTGACCATATAACTTCAAGCAGACTAGTCCCTCGCCACTTTGAGGATTGAGTACGAACCAAAATGCAACCCTTCCCTTCATGGATGTCCAGCCGTGACCACAATCCTAAAAGTAAACAGTAAGAATTAATAATGAAATTTTTTTTTTTCACACACAACAATACTATTTTGGCGTAAGTACTTCTTTAAAATCAGTCCTAATACGCATACATGGGGATCATGGACAGAAACTTGCTCGTCGTGAATAGCGTCACGATAATTGTTGATATCTAAAGATCCATAA--------------------------------------------------------------------------------------------------------------
Nfridelli_LittlePigeon_N262 GGCACTTACTTTTTTTTAAATATTTTTGTCTCTTCCCGCGATTCCATTAAGTTCATTTTAACTTGGTAGAATGACAATTTAACATTTTGTTAATGACAATTGCGAGGTCTCATTTTATATTCCTCACAACACGGAATAAAAGACATGCGCAACAGAGCAGAGTACCCTTCGGGAACTGACCTGATTTTGAGTCGTCATTTTCTTTGCTGTTGTAATTAAGTCTGTACACCTCGAAGTACCATGTATTTTGCTGAACAATAAATACAGATTTTGAATAAGTGTCAACTATTACTCATGTTAAAATCATGTCCATAAATACCTTTAAAACTTCTTCTGGATACCACATTGCTGGCTCATAGTTGCCAGTTTTGCACCGATCGCACTGTTGACCATATAACTTCAAGCAGACTAGTCCCTCGCCACTTTGAGGATTGAGTACAAACCAAAATGCAACCCTTCCCTTCATGGATGTCCAGCCGTGACCACAATCCTAAAAGTAAACAGTAAGAATTAGTAATGAAAATTTTTTTTTTCACACACACCAATACCATTCTTGCATAAATACTTCTTTAAAATCAGT--CAAGACGCATACATGGGGATCATGGACGGAAACTTTATCGTCGTGAATGACGTCACGATAATTGTTGA-------------------------------------------------------------------------------------------------------------------------------
Nfurtivus_HugdenBranch_G3175 TGTCCTTAATTATTTATATATATTTTTGTCTCTTTCCGCGATTTCATTAAGTTCATTTTAACTTGGTAGAATGCCAATTTTACATTTTGTTAATGGCAATTGCGAGGTCTCATTTTATATTCCTCACAGCACGGAATAAAAGACGTGCGCAACAGAGCAGAGCACCCTTCGGGAACTGACCTGATTTTGTGTCGTAACTTTCTTTGCTACTGCGACAGAGTCTATATACCTCGAAGTACCATGTATTTTGTTGAACATTAAATACAGATTTTGAATCAGTGTCAACTATTACTCATGTTGAAATATAGCCCATAAATACCTTTAAAACTTCTTCTGGATACCACATTGCTGGCTCATAGTTGCCGGTTTTGCACCGATCGCACTGTTGACCATATAACTTCAAGCAGACTAGTCCCTCGCCACTTTGAGGATTGAGTACAAACCAAAATGCAACCCTTCCCTTCATGGATGTCCAGCCGTGACCACAATCCTAAAAGTAAACAGTAAGAATTAGTAATGAAAATTTTTTTTTTCACACACAACAATACCATTCTGGCGTAAATACTTCTTTAAAATCAGTCCTAATACGTATACATGGGGATCAACGACCGAAACTTGATCGCTTTGAATAGCGTCGCGATAATTGTTGATATCTAGAGACCCATAATCCAGGTGGAATCGGCCTTTGCGGATAAATGACCTA---TCGTGTAGGGGAAGTTGG-CCGTTTCGATCACATCGGCCACAAATCAACTCCTTCTCTAATCTTTCTGCGT
Nfurtivus_RaccoonMtn_N1026 TGTCCTTAATTATTTATATATATTTTTGTCTCTTTCCGCGATTTCATTAAGTTCATTTTAACTTGGTAGAATGCCAATTTTACATTTTGTTAATGGCAATTGCGAGGTCTCATTTTATATTCCTCACAGCACGGAATAAAAGACGTGCGCAACAGAGCAGAGCACCCTTCGGGAACTGACCTGATTTTGTGTCGTAACTTTCTTTGCTACTGCGACAGAGTCTATACACCTCGAAGTACCATGTATTTTGTTGAACATTAAATACAGATTTTGAATCAGTGTCAACTATTACTCATGTTGAAATATAGCCCATAAATACCTTTAAAACTTCTTCTGGATACCACATTGCTGGCTCATAGTTGCCGGTTTTGCACCGATCGCACTGTTGACCATATAACTTCAAGCAGACTAGTCCCTCGCCACTTTGAGGATTGAGTACAAACCAAAATGCAACCCTTCCCTTCATGGATGTCCAGCCGTGACCACAATCCTAAAAGTAAACAGTAAGAATTAGTAATGAAAATTTTTTTTTTCACACACAACAATACCATTCTGGCGTAAATACTTCTTTAAAATCAGTCCTAATACGTATACATGGGGATCAACGACCGAAACTTGATCGCTTTGAATAGCGTCGCGATAATTGTTGATATCTAGAGACCCATAATTCAGGTGGAATCGGCCTTTGCGGATAAATGACCTA---TCGTGTAGGGGAAGTTGG-CCGTTTCGATCACATCGGCCACAAATCAACTCCTTCTCTAATCTTTCTGCGT
Ngeorgia_Sittons_N073 -------------------------------------------------------------------------------TTGAATTT---------------------------------------------------------------------------TTTTTTTTGGGGGGGGG---------AGGTTATGACTCCCCTTAACACCCCCCTGGGTCCACTGCACCACGATGTGCCATGTATTTTGCTGAACATTAAATACACGTTCTG-ATCCGTGTCCAATATTACTCATGTTAAAATATAGCTCATAAATACCTTTAAAACTTCTTCTGGATACCACATTGCTGGCTCATAGTTGCCAGTTTTGCACCGATCACACTGTTGACCATATAACTTCAAGCAGACTAGTCCCTCGCCACTTTGAGGATTGAGTACAAACCAAAATGCAACCCTTCCCTTCATAGATGTCCAGCCGTGACCACAATCCTAAAAGTAAACAGTAATAATTAGTAATGAAAATTTTTTTTTTCACACACAACAATACCATTCTG-CATAAATACTTCTATAAAATCAGTCCTAAGACGCGTACGTGGGGATTATGGACAAAAACTTGATCGTCGTGAATAGCGTCACGATAATTGTTGATATCTAAAGACCCATAATCCAGGTGAAATCGGACTTTGCGAATAAATGACC----------------------------------------------------------------------------
Ngertschi_CedarCreek_N351 TGTCCTTAATTATTTATATATATTTTTGTCACTTTCCGCGATTCTATTAAGTTCATTTTAACTTGGTAGAATGCCAATTTTACATTTTGTTAATGGTAATTGCGAGGTCTCATTTTATATTCCTCACAACACGGAATAAAAGAGATACGCAACAGAGCAGAGTACCCTTCGGGAACTGACCTGATTTTGTGTCGTAATTTTCTTCGCTGCTGCGACAGAGTCTATACACCTCGAAGTACCATGTATTTTGCTGAACATTAAATATTGATTTTGAATCAGTGTCAACTATTACTCATGTTAAAATATAGCCCATAAATACCTTTAAAACTTCTTCTGGATACCACATTGCTGGCTCATAGTTGCCGGTTTTGCATCGATCGCACTGTTGACCATATAACTTCAAGCAGACTAGTCCCTCGCCACTTTGAGGATTGAGTACAAACCAAAATGCAACCCTTCCCTTCATGGATGTCCAGCCGTGACCACAATCCTAAAAGTAAACAGTAAGCATTAGTAATGAAAATTCTTTTTTTCATACACAACAATACCATTTTGGCTTAAATACTTCTTTAAAATCAGTCCTAATACGCATACATGGGGATCATAGACAAAAACTTGATCGATTTGAATAGCGTCACGATAATTGTTAATATCTAAAGACCCATAATCCAGGTGGAATCGGCCTTTGCGGATAAATGACCTACCATTGTGTAGGGGAAGTTGGACCGCTTCGATAAGGT-------------------------------------
Ngertschi_FrenchBroad_N968 TGTCCTTAATTATTTATATATATTTTTGTCACTTTCCGCGATTCTATTAAGTTCATTT-----------------------------------------------------------------------------------------------------------------------------------------------------TGCTGCGACAGAGTCTATACACCTCGAAGTACCATGTATTTTGCTGAACATTAAATATTGATTTTGAATCAGTGTCAACTATTACTCATGTTAAAATATAGCCCATAAATACCTTTAAAACTTCTTCTGGATACCACATTGCTGGCTCATAGTTGCCGGTTTTGCATCGATCGCACTGTTGACCATATAACTTCAAGCAGACTAGTCCCTCGCCACTTTGAGGATTGAGTACAAACCAAAATGCAACCCTTCCCTTCATGGATGTCCAGCCGTGACCACAATCCTAAAAGTAAACAGTAAGCATTAGTAATGAAAATTCTTTTTTTCATACACAACAATACCATTTTGGCTTAAATACTTCTTTAAAATCAGTCCTAATACGCATACATGGGGATCATAGACAAAAACTTGATCGATTTGAATAGCGTCACGATAATTG-----------------------------------------------------------------------------------------------------------------------------------
Ngertschi_HickoryNutGap_N810 ---------------------ATTTTTGTCACTTTCTGCGATTCTATTAAGTTCATTTTAACTTGGTAGAATGCCAATTTTACATTTTGTTAATGGCAATTGCGAGGTCTCATTTTATATTCCTCACAACGCGGAATAAAAGACATGCGCAACAGAGCAGAGTACTCTTCGGGAACTGACCTGATTTTGTGTCGTAATTTTCTTTGCTGCTACGACAGAG-CTATACACCTCCAAGTACCATGTATTTTGCTGAACATTAAATATAGATTTTGAATCAGTGTCAACTATTACTCACGTTAAAATATAGCCCATAAATACCTTTAAAACTTCTTCTGGATACCACATTGCTGGCTCATAGTTGCCGGTTTTGCACCGATCGCACTGTTGACCATATAACTTCAAGCAGACTAGTCCCTCGCCACTTTGAGGATTGAGTACAAACCAAAATGCAACCCTTCCCTTCATGGATGTCCAGCCGTGACCACAATCCTAAAAGTAAACAGTAAGAATTAGTAATGAAAATTTTTTTTTTCACACACAACAATACCATTTTGGCTTAAATACTTCTTTAAAATCAGTCCTAATGCGCATACATGGGGATCATAGGCAAAAACCTGATCGTTTTGAATAGCGTCACGATAATTGTTGATATCTAAAGACCCATAATCCAGATGGAATCGGCCTTTGCGGATAAATGACCTATCATTGTGTAGGGGAAGTTGGGCCGCTTCGATCAGGTCGGC---------------------------------
Nholsingeri_BrumleyCrk_N916 ----------------------------------------------------------------------------------------------------------------------------------------------------------------AA---------------------------------------------CCCCCCCCCGGGTCCACTGCACCTCGATGTGCCGTGTATTTTGCTGAACATTAAATATACGTTCTGAATCAGTGTCCAATATTACTCATGTTAAAATATAGCCCACAAATACCTTTAAAACTTCTTCTGGATACCACATTGCTGGCTCATAGTTGCCAGTTTTGCACCGATCGCACTGTTGACCATATAACTTCAAGCAGACTAGTCCCTCGCCACTTTGAGGATTGAGTACAAACCAAAATGCAACCCTTCCCTTCATGGATGTCCAGCCGTGACCACAATCCTAAAAGTAAACAGTAAGAATTAATAATGAAAATTTTTTTTCTCACACAC---GATACCATTTTGGCGTAAATACTTCTTTAAAATCAGTCCTAATACGCATACATGGGGATCATGGACAGAAACTTGCTCGTCGTGAATAGCGTCACGATAATTGTTGATATCTAAAGACCCATAATCCAGGTGGAATCGGCCTTTGCGGATAAATGACCTACCATCGTGTAGGGGAAGTTGGGCCGCTTCGATCAGGTCGGCCACAAAACCACTCCTTCTCTTATCTTTCTGCGT
Nholsingeri_PondCave_N541 TTTTATCACTGAATTCTTTAAAATTTTCTCTTTCAGGAAAAAAATTATGGATTAGACTTGATTTTTGTATGTTTCATCTGAAAATTC------------GCGCAAAAGCGCA------ATTTTGCACAAGTTTAAATATAA---ATATATGGTTAATTAAAA-ATCTCAT-GGGG---------------ATTATGACCCCCTCAA-CACCCCCCTGGGTCCACTGCACCTCGATGTGCCGTGTATTTTGCTGAACATTAAATACACGTTCTGAATCAGTGTCCAATATTACTCATGTTAAAATATAGCCCACAAATACCTTTAAAACTTCTTCTGGATACCACATTGCTGGCTCATAGTTGCCAGTTTTGCACCGATCGCACTGTTGACCATATAACTTCAAGCAGACTAGTCCCTCGCCACTTTGAGGATTGAGTACAAACCAAAATGCAACCCTTCCCTTCATGGATGTCCAGCCGTGACCACAATCCTAAAAGTAAACAGTAAGAATTAATAATGAAAATTTTTTTTTTCACACAC---GATACCATTTTGGCGTAAATACTTCTTTAAAATCAGTCCTAATACGCATACATGGGGATCATGGACAGAAACTTGCTCGTCGTGAATAGCGTCACGATAATTGTTGATATCTAAAGACCCATAATCCAGGTGGAATCGGCCTTTGCGGATAAATGACCTACCATCGTGTAGGGGAAGTTGGGCCGCTTCGATCAGGTCGGCCACAAAACCACTCCTTCTCTTACCTTTCTGCGT
Njonesi_CaveSpringCave_N390 --------ATTATTTATATATATTTTTGTCTCTTCCCGCGATTCCATTAAGTTCATTTTAACTTGGTAGAATGACAATTTTACATTTTGTTAATGGCAATTGCGAGGTCTCATTTTATATTCCTCACAACACGGAATAAAAGACATGTGCAACAGAGCAGAGTACCCTTCGGGAACTGACCTGATTTTGTGTCGTCATTTTCTTTGCTGTTGTAATTAAGTCTGTACACCTCGAAGTACCATGTATTTTGCTGAACAATAAATACAGATTTTGAATAAGTGTCAACTATTACTCATGTTAAAATCATGTCCATAAATACCTTTAAAACTTCTTCTGGATACCACATTGCAGGCTCATAGTTGCCAGTTTTGCACCGATCGCACTGTTGACCATATAACTTCAAGCAGACTAGTCCCTCGCCACTTTGAGGATTGAGTACAAACCAAAATGCAACCCTTCCCTTCATGGATGTCCAGCCGTGACCACAATCCTAAAAGTAAACAGTAAGAATTAGTAATGAAAATTTTTTTTTTCACACACAACAATACCATTCTGGCGTAAATGCTTCTTTAAAATCAATCCTAATACGTATACATGGGGATCATCGACGGAAACTTGATCGCTTTGAATAGCGTCGCGATAATTGTTGATATCTAAAGACCCATAATCCAGGTGGAATCGGCCTTTGCGGATAAATGACCTACCATCGTGTAGGGGAAGTTGGGCCGCTTCGATCAGATCGGCCACAAATCAACTCCTTCTCTTATCTTTCTACGT
Nlowderi_ChestnutBranch_N731 --------------------------------------------------------------------------------------------------------------------------------------------------------------------------------------------------------------------CGACAGAGCATATACACCTCGATGAACCATATATTTTGCTGAACATTAAATACAGATTCTGAATCAGTGTCCAATATTATTCGTGTTAAAATATAGCCCATAAATACCTTTAAAACTTCTTCTGGATACCACATAGCTGGCTCATAGTTTCCGGTTTTGCACCGATCGCACTGTTGGCCATATAACTTCAAGCAGACTAGTCCCTCGCCACTTTGAGGATTGAGTACAAACCAAAATGCAACCCTTCCTTTCATGGATGTCCAGCCGTGACCACAATCCTAAAAGTAAACAGTGAGAATTAGTAGTGAAAATGTTTTTTTTCCCACACACCAATACCATTCCGGCATAAATACTTCTTTAAAATCAGTTCTAAGACGCATACATGGAGATCAGGAACAGAAACTTGATCGTCGTGAATGACGTCACGATAATTGTTGATATCTAAAGACCCATAATCCAGGTGGAATCGGCCTT-------------------------------------------------------------------------------------------
Nlowderi_upperFiresCreek_N820 ------------------------TTTGTCTCGTTCCGCGATTCCGTTAAGTTTATTTTAATTTAGTAGAATGACAATTTTACATTTTGTTAATGGCAATTGCGAAGTCTCATTTTATATTCCTCACAACACGGAATAAAAGACATGCGCAACAGAGCAGAGTATCCTTCGGGAACTGACTTGATTTTGTGTCGTCATTTTCTTTGCTGCTGCGACAGAGCATTTACACCTCGATGAACCATATATTTTGCTGAACATTAAATACAGATTCTGAATCAGTGTCCAATATTATTCGTGTTAAAATATAGCCCATAAATACCTTTAAAACTTCTTCTGGATACCACATAGCTGGCTCATAGTTTCCGGTTTTGCACCGATCGCACTGTTGGCCATATAACTTCAAGCAGACTAGTCCCTCGCCACTTTGAGGATTGAGTACAAACCAAAATGCAACCCTTCCTTTCATGGATGTCCAGCCGTGACCACAATCCTAAAAGTAAACAGTGAGAATTAGTAGTGAAAATGTTTTTTTTCACACACACCAATACCATTCCGGCATAAATACTTCTTTAAAATCAGTTCTAATACGCATACATGGAGATCAGGAACAGAAACTTGATCGTCGTGAATGACGTCACGATAATTGTTGATATCTAAAGACCCATAATCCAGGTGGAATCGGCCTTTGCGGATAAATGACCCACCATTGTGTAGGGGAAGTTGGGCCTCTTGGATCAGATCGGCCACAAATCCACTCCCTCTCTTATCTTTCTGCGT
Nlula_BeeRockCave_G2091 TTTTAACACTCAAATTCTTAAAATTTCCTCTTTCAGAAAAAAATTTACGGGTTATATTTGATTTTTGCATGTTTCATCTGAAAATTC------------GCGCAAAAACGCA------ATTTTGCACAAATTTAAATATAA---ATATATGGTTAATTAAAAAATCTCATGGGG--------------GGGTTATGACTCCCCTTAACACCCCCCTGAGTCCACTCCACCACGATGTGCCATGTATTTTGCTGAACATTAAATACACGTTCTG-ATCAGTGTCCAATATTACTCATGTTAAAATATAGCTCATAAATACCTTTAAAACTTCTTCTGGATACCACATTGCTGGCTCATAGTTGCCAGTTTTGCACCGATCACACTGTTGACCATATAACTTCAAGCAGACTAGTCCCTCGCCACTTTGAGGATTGAGTACAAACCAAAATGCAACCCTTCCCTTCATAGATGTCCAGCCGTGACCACAATCCTAAAAGTAAACAGTAAGAATTAGTAATGAAAATTTT----------------------------------------------------------------------------------------------------------------------------------------------------------------------------------------------------------------------------------------------------------
Nlula_LulaFallsCave_G2084 --------------------------------------------------------------TTTTGCATGTTCCATCTCAAAATTC------------GTACAAAACCGCA------ATTTTGCGCAAATATAAATATAA---ATATATGGTTAATTAAAA-ATCTCATGGGGGG--------------GTTATGACTCCCCTTA-ACACCCCCTGAGTCCACTCCACCACGATGTGCCATGTATTTTGCTGAACATTAAATACACGTTCTG-ATCAGTGTCCAATATTACTCATGTTAAAATATAGCTCATAAATACCTTTAAAACTTCTTCTGGATACCACATTGCTGGCTCATAGTTGCCAGTTTTGCACCGATCACACTGTTGACCATATAACTTCAAGCAGACTAGTCCCTCGCCACTTTGAGGATTGAGTACAAACCAAAATGCAACCCTTCCCTTCATAGATGTCCAGCCGTGACCACAATCCTAAAAGTAAACAGTAAGAATTAGTAATGAAAATTTTTTTTTTCACACACAACAATACCATTCTG-CATAAATACTTCTATAAAATCAGTCCTAAGACGCATACATGAGGATTATGGACAGAAACTTGATCGTCGTGAATAGCGTCACGATAATTGTTGATATCTAAAGACCCATAATCCAGGTGAAATCGGCCTTTGCGAATAAATGACCTACCATCG---------------GCCGCTTCGATCAGTTCTTCCACAAATCCACTCCCTCTCTGATCTTTCTGCGT
Nmimus_NealsSink_N329 TTTTAACACTCAATTCTTTAAAAATTTATCTTTCAGGAAAAAATTTACGGATTAGACTTGATTTTTGCATGTTTCATCTGAAAATTC------------GCGCAAAAGCGCA------ATTTTGCACAAGTTTAAATATAA---ATATATGGTTAATTAAAA-ATCTCATGGGGGG----------------TATGACCCCCCTCA-ACACCCCCTGGGTCCACTGCACCTCGACGTGCCGTGTATTTTGCTGAACATTAAATGCACGTTCCGATTCAGTGTCCAATATTATTCACGTTAAAATATAGCCCATAAATACCTTTAAAACTTCTTCTGGATACCACATTGCTGGCTCATAGTTGCCAGTTTTGCATCGATCGCACTGTTGACCATATAACTTCAAGCAGACTAGTCCCTCGCCACTTTGAGGATTGAGTACAAACCAAAATGCAACCCTTCCCTTCATGGATGTCCAACCGTGACCACAATCCTAAAAGTGAACAGTAAAAATTAATAATGAAAATTTTTTTTTTCACACACAACAATACCATTTTGGCGTAAATACTTCTATAAAATCATTCCTAATACGCATACATGGGGATCATGGACAGAAACTTGCTCGTCGTGAATAGCGTCAC-ATAATTGTTGATATCTAAAGACCCATAATCCAGGTGGAATCGGCCTTTGGGGATAAATGACCTACCATCGTGTAGGGGAAGTTGTACCGCTTCGATCAGGTCGGCCACAAAACCACTCCTTTCCTTATCTTTGTGCGT
Nmimus_Straleys_N625 TTTTAACACTCAATTCTTTAAAAATTTCTCTTTCAGGAAAAAATTTACGGATTAGACTTGATTTTTGCATGTTTCATCTGAAAATTC------------GCGCAAAAGCGCA------ATTTTGCACAAGTTTAAATATAA---ATATATGGTTAATTAAAA-ATCTCATGGGGGG----------------TATGACCCCCCTCA-CACCCCCCTGGGTCCACTGCACCTCGACGTGCCGTGTATTTTGCTGAACATTAAATACACGTTCTGAATCAGTGTCCAATATTACTCATGTTAAAATATATCCCATAAATACCTTTAAAACTTCTTCTGGATACCACATTGCTGGCTCATAGTTGCCAGTTTTGCATCGATCGCACTGTTGACCATATAACTTCAAGCAGACTAGTCCCTCGCCACTTTGAGGATTGAGTACAAACCAAAATGCAACCCTTCCCTTCATGGATGTCCAGCCGTGACCACAATCCTAAAAGTAAACAGTAAGAATTAATAATGAAAATTTTTTTTTTCACACACAACAATACCATTTTGGCGTAAATACTTCTTTAAAATCATTCCTAATACGCATACATGGGGATCATGGACAGAAACTTGCTCGTCGTGAATAGCGTCACGATAATTGTTGATATCTAAAGACCCATAATCCAGGTGGAATCGGCCTTTGGGGATAAATGACCTACCATCGTGTAGGGGAAGTTGTTCCGCTTCGATCAGGTCGGCCACAAAACCACTCCTTCTCTTAGCTTTCTGCGT
Nnasicus_CaneyFork_N171 TGTCCTTAATTATTTATATATATTTTTGTCTCTTTCCGCGATTTCATTAAGTTCATTTTAACTTGGTAGAATGCCAATTTTACATTTTGTTAATGGCAATTGCGAGGTCTCATTTTATATTCCTCACAACACGGAATAAAAGACCTAAGCAACAGAGCAGAGTACCCTTCGGGAACTGTCCTGATTTTGTGTCGTCATTTTCTTTGCTGCCGCGACAAACTCTATACACCGCGATGTACCATGTATTTTGCTGCATATTAAATACAGATTCTGAATCAGTGTCCAATATTACTCATGTTAAAATATAGCCCATAAATACCTTTAAAACTTCTTCTGGATACCACATTGCTGGCTCATAGTTGCCAGTTTTGCACCGATCGCACTGTTGACCATATAACTTCAAGCAGACTAGTCCCTCGCCACTTTGAGGATTGAGTACAAACCAAAATGCAACCCTTCCCTTCATGGATGTCCAGCCGTGACCACAATCCTAAAAGTAAATAGTAAGAATTAGTAATAAAATTTTTTTTTTTCACACACAACAATATCATTTTGGCGTAAATACTTCTTTAAAATCTGTTCTAATACGCATACATGGGGATCATAGACAGAAACTTGATCTTTTTGAATAGCGTCACGATAATTGTTGATATCTAAAGACTCAAATTCCAGGTGGAATCGGCCTTTGAGGATAAATGACCTACCATCGTGTAGAGGAAGCAAGGGCGCTCCGATCAGGTCGGACATAAAACCACTCCCTCTCTGATCTTTCTGCGT
Nnasicus_ConnosteeFalls_N696 -----------------------------------------------------------------------------------------------------GCGAGGTCTCATTTTATATTCCTCACAACACGGAATAAAAGACATAAGCAACAGATCAGAGTACCCTTCGGGAACTGACCTGATTTTGTGTCGTCATTTTCTTTGCTGCTGCGACAGAGTCTATACACCGCGATGTACCATGTATTTTGCTGCATATTAAATACAGATTCTGAATCAGTGTCCAATATTACTCATGTTAAAATATAGCCCATAAATACCTTTAAAACTTCTTCTGGATACCACATTGCTGGCTCATAGTTGCCAGTTTTGCACCGATCGCACTGTTGACCATATAACTTCAAGCAGACTAGTCCCTCGCCACTTTGAGGATTGAGTACAAACCAAAATGCAACCCTTCCCTTCATGGATGTCCAGCCGTGACCACAATCCTAAAAGTAAACAGTAAGAATTAGTAATAAAAATTTTTTTTTTCACACACAACAATATCATTTTGGCGTAAATACTTTTTTAAAATCAGTCCTAATACGCATACATGGGGATCATAGACAGAAACTTGATCGTTTTGAATAGCGTCACGATAATTGTTGATATCTAAAGACTCATAATCCAGGTGGAATCGGCCTTTGAGGATAAATGACCTACCATCGTGTAGAGGAAGCAAGGGCGCTCCGATCAGGTCGGACATAAAACCACT---------------------
Nnasicus_CoweeTrain_N189 TGTCCTTAATTATTTATATATATTTTTGTCTCTTTCCGCGATTTCATTAAGTTCATTTTAACTTGGCAGAATGCCAATTTTACATTTTGTTAATGGCAATTGCGAGGTCTCATTTTATATTCCTGACAACACGGAATAAAAGACATAAGCAACAGAGCAGAGTACCCTTCGGGAACTGACCTGATTATGTGTCGTCATTTTCTTTGCTGCTGCGACAGAGTCTATACACCACGATGTACCATGTATTTTGCTGCATATTAAATACAGATTCTGAATCAGTGTCCAATATTACTCATGTTAAAATATAGCCCATAAATACCTTTAAAACTTCTTCTGGATACCACATTGCTGGCTCATAGTTGCCAGTTTTGCACCGATCGCACTGTTGACCATATAACTTCAAGCAGACTAGTCCCTCGCCACTTTGAGGATTGAGTACAAACCAAAATGCAACCCTTCCCTTCATGGATGTCCAGCCGTGACCACAATCCTAAAAGTAAACAGTAAGAATTAGTAATAAAAATTT-TTTTTTCACACACAACAATATCATTTTGGCGTAAATACTTCTTTAAAATCAGTTCTAATACGCATACATGGGGATCATAGACAGAAACTTGATCTTTTTGAATAGCGTCACGATAATTGTTGATATCTAAAGACTCATATTCCAGGTGGAATCGGCCTTTGAGGATAAATGACCTACCATCGTGTAGAGGAAGCAAGGGCGCACCGATCAGGTCGGACATAAAACCACTCCCTCTCTGATCTTTCTGCGT
Npaynei_Grindstaff_N646 TTTTAACACTCAATTCTTTAAAATT--TTCTTTCCTGAAAAAAATTACGGATTAGACTTGATTTTTGCATGTTTCATCTGAAAATTC------------GCGCAAAAGCGCA------ATTTTGCACAAGTTTAAATATAA---ATATATGGTTAATTAAAA-ATCTCACGGGGG---------------GTTATGAGATTTTACACTCACCCCCTGGGTCCACTGCGCCTCGATGTGCCGTGTATTTTGCTGAACATTAAATACACCTTCTGAATCAGTGTCCAATATTACTCATGTTAAAATATAGCCCATAAATACCTTTAAAACTTCTTCTGGATACCACATTGCTGGCTCATAGTTGCCAGTTTTGCACCGATCGCACTGTTGACCATATAACTTCAAGCAGACTAGTCCCTCGCCACTTTGAGGATTGAGTACAAACCAAAATGCAACCCTTCCCTTCATGGATGTCCAGCCGTGACCACAATCCTAAAAGTAAACAGTAAGAATTAACAATGAAAATTTTTTTTTTCACACACAACAATACCATTTTGGCGTAAATACTTCTTTAAAATCAGTCCTAATACGCATACATGGGGATCATGGACAGAAACTTGATCGTCGTGAATAGCGTCACGAGAATTGTTGATATCTAAAGACCCATAATCCAGGTGGAATCGGCCTTTGCGGATAAATGACCTACCATCGTGTAGGGGAAGTTGGGCCGCTTCGATCAGGTCGGCCACAGAACCACTCCTTCTCTGAG----------
Npaynei_NorrisDamCave_N348 ---------------------------CTCTTTCAGGAAAAAAATTACGGATTAGACTTGATTTTTGCATGTTTCATCTGAAAATTC------------GCGCAAAAGCGCA------ATTTTGCACAAGTTTAAATATAA---ATATATGGTTAATTAAAA-ATCTCACGGGGG---------------GTTATGAGATTTTACACTCACCCCCTGGGTCCACTGCGCCTCGATGTGCCGTGTATTTTGCTGAACATTAAATACACCTTCTGAATCAGTGTCCAATATTACTCATGTTAAAATATAGCCCATAAATACCTTTAAAACTTCTTCTGGATACCACATTGCTGGCTCATAGTTGCCAGTTTTGCACCGATCGCACTGTTGACCATATAACTTCAAGCAGACTAGTCCCTCGCCACTTTGAGGATTGAGTACAAACCAAAATGCAACCCTTCCCTTCATGGATGTCCAGCCGTGACCACAATCCTAAAAGTAAACAGTAAGAATTAACAATGAAAATTTTTTTTTTCACACACAACAATACCATTTTGGCGTAAATACTTCTTTAAAATCAGTCCTAATACGCATACATGGGGATCATGGACAGAAACTTGCTCGTCGTGAATAGCGTCACGAGAATTGTTGATATCTAAAGACCCATAATCCAGGTGGAATCGGCTTTTGCGGATAAATGACCTACCATCGTGTAGGG-------------------------------------------------------------
Npaynei_UnakaMtns_N943 TTTTAACACTCAATTCTTTAAAATTTTCTCTTTCCTGAAAAAAATTACGGATTAGACTTGATTTTTGCATGTTTCATGTGAAAATTC------------GCGCAAAAGCGCA------ATTTTGCACAAGTTTAAATATAA---ATATATGGTTAATTAAAA-ATCTCATGGGGG---------------GTTATGACCCCCCATCA---------ACGTCCACTGCACCTCGATGTGCCGTGTATTTTGCTGAACATTAAATACACGTTCAGAATCAGTGTCCAATATTACTCATGTTAAAATATAGCCCATAAATACCTTTAAAACTTCTTCTGGATACCACATTGCTGGCTCATAGTTGCCAGTTTTACACCGATCGCACTGTTGACCATATAACTTCAAGCAGACTAGTCCCTCGCCACTTTGAGGATTGAGTACAAACCAAAATGCAACCCTTCCCTTCATGGATGTCCAGCCGTGACCACAATCCTAAAAGTAAACAGTAAGAATTAATAATGAAAATTTTTTTTTTCACACACAACAATACCATTTTGGCGTAAATACTTCTTTAAAATCAACCCTAATACGCATACATGGGGATCATGGACAGAAACTTGATCGTCGTGAATAGCGTCACGATAATTGTTGATATCTAAAGACCCATAATCCAG---------------------------------------------------------------------------------------------------------
Npecki_HaskellSims_G3697 TGTCCTGAATTATTTAAATATATTTTTGC-----------GATCCATTAAGTTCATTTTAACTCGGTAAAATGACAATTTTACATTTTATTAATGGCAATTGCGAGGTCACATTTTATACTCGTCACAACATGGAATAAAAGACATGCGCAACAGAGCAGAATACCCTTCGGAAACTGACCTGATTTTGTGTCGTCTTTTTCTTTGCTGCTGCGACAGAGTCTATACACCTCGATGTACCATGTATTTTGCTGAACATTAAATATATATTCTGAATTAGTGCCCAATGTTACTCATGTTAAAATATAGCCCATAAATACCTTTAAAACTTCTTCCGGATACCACATTGCTGGTTCATAGTTGCCGGTTTTGCACCGATCGCACTGTTGACCATATAACTTCAAGCAGACTAGTCCCTCGCCACTTTGAGGATTGAGGACAAACCAAAATGCAACCCTTCCCTTCATGGATGTCCAGCCGTGGCCACAATCCTAAAAATAAACAGTAAGGATTATTAACGGAAATTTTCTTTTTCACACACAACAATACCATTTTGATCTAAATTTTTCTTTAAAATCAGTCCTAAGACGCATACATGG------------------TGATCGTCG--------------------------------------------------------------------------------------------------------------------------------------------------------
Npecki_HurricaneMazeCave_G2100 TGTCCTGAATTATTTAAATATATTTTTGC-----------GATTCATTAAGTTCATTTTAACTTGATAGAATGACAATTTTACATTTTATTAATGGCAATTGCGAGGTCGCATTTTATACTCGTCACAACACGGAATAAAAGACATGCGCAACAGAGCAGAATACCCTTCGGAAACTGACCTGATTTTGTGTCGTCATTTTCTTTGCTGCTGCGACAGAGTCTGTACACCTTGATGTAACATGTATTTTGCTGAACATTAAATATATATTCTGAATAAGTGTCCGATATTACTCATGTTAAAGTATAGTCCATAAATACCTTTAAAACTTCTTCTGGATACCACATTGCTGGCTCATAGTTGCCGGTTTTGCACCGATCGCACTGTTGACCATATAACTTCAAGCAGACTAGTCCCTCGCCACTTTGAGGATTGAGTACAAACCAAAATGCAACCCTTCCCTTCATGGATGTCCAGCCGTGACCACAATCCTAAAAATAAACAGTAAGGTTTAGAAATGAAAATTTC-----------ACAAAAATACCATTTTGACGTAAATACTTCGTTAATATTAGTCCAGATACGCATACATGGGGATCATTGGCAGAAACTTGATCGTCGTGAATAACGTCACGATAATTGTTGATATCTAAAGACCCATAATTCATATCGAATCGGCCTTTGCGGGTAGATGACCTATCATCGTGTAGAGGAAGATGAGCCGCTTCGATCATATCGGTCACAAAT--------------------------
Npecki_Monteagle_N062 TGTCCTGAATTATTTAAATATATTTTTGC-----------GATTCATTAAGTTCATTTTAACTTGATAGAATGACAATTTTACATTTTATTAATGGCAATTGCGAGGTCACATTTTATACTCGTCACAACACGGAATAAAAGACACGCGCAACAGAGCAGAATACCCTTCGGAAACTGACCTGATTTTGTGTCGTCATTTTCTTTGCTGCTGCGACAGAGTCTATACACCTCGATGTACAGTGTATTTTGCTGAACATTAAATATATATTCTGAATCAGTGCCCAATGTTACTCATGTTAAAATATAGCCCATAAATACCTTTAAAACTTCTTCTGGATACCACATTGCTGGTTCATAGTTGCCGGTTTTGCACCGATCGCACTGTTGACCATATAACTTCAAGCAGACTAGTCCCTCGCCACTTTGAGGATTGAGGACAAACCAAAATGCAACCCTTCCCTTCATGGATGTCCAACCGTGACCACAATCCTGAAAATAAACAGTAAGGATTAGTAACGGAAATTCTCTTTTTGACACACAACAATACCATTTTGATGTAAATTTTTCTTTAAAATCAGTCCTAAGACGCATACATGG------------------TGATCGTCGTGAATAGCGTCACGATAATTGTTGATATCTCAAAACCCATAATCTAGATGAAATCGGCCTTTGCGGATAGATGACCTACCGTCGTGTAGAGGAAGCTGAGCCGCTTCGGTCATATCGGCCACAAATCTACTCCCCCTCTGATCTCTCTGCGT
Nperlakyi_SChimneys_N1079 TG-------CTAATTATATATATTTTTACTTCTTTTCGTGTTTCAATAAAATTCATTTGAACTTGGTAGAATGCCAATTTTACATTTTGTTAATGGCAATTGCGAGGTCTCATTTTATATTCCTCACAACACGGAATAAAAGACATGCGCAACAGAGCAGAGTACCCTTCGGGAACTGACCTGATTTTGTGTCGTAATTTTCTTTGCTGCTGCGACAGAGTCTACACACCTCGAAGTACCATGTATTTTGCTGAACATTAAATGCAGATTTTGAATCAGTGTCAACTATTACTCATGTTAAAATATAGCCCATAAATACCTTTAAAACTTCTTCTGGATACCACATTGCTGGCTCATAGTTGCCAGTTTTGCACCGATCGCACTGTTGACCATATAACTTCAAGCAGACTAGTCCCTCGCCACTTTGAGGATTGAGTACAAACCAAAATGCAACCCTTCCCTTCATGGATGTCCAGCCGTGACCACAATCCTAAAAGTAAACAGTAAGAATTAGTAATGAAATTTTT-TTTTTCACACACAACAATACCATTCTGGCGTAAATGCTTCTTTAAAATCAATCCTAATACGTATACATGGGGATCATCGACAGAAACTTGATCGCTTTGAATAGCGTCACGATAATTGTTGATATCTAAAGACCCATAATCCAGGTGGAATCGGGCTTTGCGGATAAATGACCTACCATCGTGTAGTTG------------------------------------------------------------
Nperlakyi_SChimneys_N1080 TG-------CTAATTATATATATTTTTACTTCTTTTCGTGTTTCAATAAAATTCATTTGAACTTGGTAGAATGCCAATTTAACATTTTGTTAATGGCAATTGCGAGGTCTCATTTTATATTCCTCACAACACGGAATAAAAGACATGCGCAACAGAGCAGAGTACCCTTCGGGAACTGACCTGATTTTGTGTCGTAATTTTCTTTGCTGCTGCGACAGAGTCTACACACCTCGAAGTACCATGTATTTTGCTGAACATTAAATGCAGATTTTGAATCAGTGTCAACTATTACTCATGTTAAAATATAGCCCATAAATACCTTTAAAACTTCTTCTGGATACCACATTGCTGGCTCATAGTTGCCAGTTTTGCACCGATCGCACTGTTGACCATATAACTTCAAGCAGACTAGTCCCTCGCCACTTTGAGGATTGAGTACAAACCAAAATGCAACCCTTCCCTTCATGGATGTCCAGCCGTGACCACAATCCTAAAAGTAAACAGTAAGAATTAGTAATGAAATTTTT-TTTTTCACACACAACAATACCATTCTGGCGTAAATGCTTCTTTAAAATCAATCCTAATACGTATACATGGGGATCATCGACAGAAACTTGATCGCTTTGAATAGCGTCACGATAATTGTTGATATCTAAAGACCCATAATCCAGGTGGAATCGGGCTTTGCGGATAAATGACCTACCATCGTGTAGTTGAAGTTGGGCCGCTTCGATCAGATCGGCCACAAATCAACTCCTTCTCTTATC---------
Nreclusus_Clingmans_N252 ------------------------------------------------AAGTTCATTTTAACTTGGTAGAATGCCAATTTTACATTTTGTTAATGGCAATTGCGAGGTCTCATTTTATATTCCTCACAACACGCAATAAAAGACATGCGCAACAGAGCAGAGTACCCTTCGGGAACTGACCTGATTTTGTGTCGTAATTTTCTTTGCTGCTGCGACAGAGTCTATACATCTCGAAGTACCATGTATTTTGCTGAACATTAAATACAGATTTTGAATCAGTGTCAACTATTACTCATGTTAAAATATAGCCCATAAATACCTTTAAAACTTCTTCTGGATACCACATTGCTGGCTCATAGTTGCCAGTTTTGCACCGATCGCACTGTTGACCATATAACTTCAAGCAGACTAGTCCCTCGCCACTTTGAGGATTGAGTACAAACCAAAATGCAACCCTTCCCTTCATAGATGTCCAGCCGTGACCACAATCCTAATAGTAAACAGTAATAATTAGTAATGAAAATTTTTTTTTTCACACACAACAATACCATTCTGGCGTAAATGCTTCTTTAAAATCAATCCTAATACGTATACATGGGGATCATCGACAGAAACTTGATCGCTTTGAATAGCGTCGCGATAATTGTTGATATCTGAAGATCCATAATCCAGGTGGAATCGGCCTTTGCGGATAAATGATCTACCATCGTGTAGGGAAAGTTAGACCGTTTCGATCAGATCGGCCACAAATCAACCCCTTCTCTTATCTTTCTGATT
Nreclusus_Noland_N1051 -------------------ATATTTGTGTCTCTTTCCGCGATTCCATTAAGTTCATTTTAACTTGGTAGAATGCCAATTTTACATTTTGTTAATCGCAATTGCGAGGTCTCATTTTATATTCCTCACAACACGGAATAAAAGATATGCGCAACAGAGCAGAGTACCCTTCGGGAACTGACCTGATTTTGTGTCGTAATTTTCTTCGCTGCTGCGACAGAGTCTATACAACTCGAAGTACCATGTATTTTGCTGAACATTAAATACAGATTTTGAATCAGTGTCAACTATTACTCATGTTAAAATATAGCCCATAAATACCTTTAAAACTTCTTCTGGATACCACATTGCTGGCTCATAGTTGCCAGTTTTGCACCGATCGCACTGTTGACCATATAACTTCAAGCAGACTAGTCCCTCGCCACTTTGAGGATTGAGTACAAACCAAAATGCAACCCTTCCCTTCATAGATGTCCAGCCGTGACCACAATCCTAAAAGTAAACAGTAATAATTAGTAATGAAAATTTTTTTTTTCACACACAACAATACCATTCTGGCGTAAATGCTTCTTTAAAATCAATCCTAATACGTATACATGGGGATCATCGACAGAAACTTGATCGCTTTGAATAGCGTCGCGATAATTGTTGATATCTGAAGATCCATAATCCAGGTGGAATCGGCCTTTGCGGATAAATGATCTACCATCGTGTAGGGGAAGTTAGACCGTTTCAATCAGATCGGCCACAAATCAACTCCTTCTCTTATCTTTCTGCGT
Nreclusus_Smokemont_N1020 TGTCCTTAATTATTTATATATATTTGTGTCTCTTTCCGCGATTCCATTAAGTTCGTTTTAACTTGGTAGAATACCAATTTTACATTTTGTTAATGGCAATTGCGAGGTCTTATTTTATATTCCTCACAACACGGAATAAAAGACATGCGCAACAGAGCAGAGTACCCTTCGGGAACTGACCTGATTTTGTGTCGTAATTTTCTTCGCTGCTGCGACAGAGTCTATACATCTCGAAGTACCATGTATTTTGCTGAACATTAAATACAGATTTTGAATCAGTGTCAACTATTACTCATGTTAAAATATAGCCCATAAATACCTTTAAAACTTCTTCTGGATACCACATTGCTGGCTCATAGTTGCCAGTTTTGCACCGATCGCACTGTTGACCATATAACTTCAAGCAGACTAGTCCCTCGCCACTTTGAGGATTGAGTACAAACCAAAATGCAACCCTTCCCTTCATAGATGTCCAGCCGTGACCACAATCCTAAAAGTAAACAGTAATAATTAGTAATGAAAATTTTTTTTTTCACACACAACAATACCATTCTGGCGTAAATGCTTCTTTAAAATCAATCCTAATACGTATACATGGGGATCATCGACAGAAACTTGATCGCTTTGAATAGCGTCGCGATAATTGTTGATATCTGAAGATCCATAATCCAGGTGGAATCGGCCTTTGCGGATAAATGATCTACCATCGTGTAGGGGAAGTTAGACCGTTTCGATCAGATCGGCCACAAATCAACTCCTTCTCTTATCTTTCTGCGT
Nroanensis_IngramBranch_N926 -----------------------------------------------------------------------------------------------------------------------------------------------------------------------------------------------------------------------------------------------------------------------------------------------ATTACTCATGTTAAAATATAGCCCATAAATACCTTTAAAACTTCTTCTGGATACCACATTGCTGGCTCATAGTTGCCAGTTTTGCACCGATCGCACTGTTGACCATATAACTTCAAGCAGACTAGTCCCTCGCCACTTTGAGGATTGAGTACAAACCAAAATGCAACCCTTCCCTTCATGGATGTCCAGCCGTGACCACAATCCTAAAAGTAAACAGTAAGAATTAATAATGAAAATTTTTTTTTTCACAC-----------------------------------------------------------------------------------------------------------------------------------------------------------------------------------------------------------------------------------------------
Nroanensis_N_CarversGap_N928 -----------------------------------------------------------------------------------------------------------------------------------------------------------------------------------------------------------------ACCCCCTGGGTCCACTACACCTCGATGTGCCGTGTATTTTGCTGAACATTAAATACACGTTCAGAATCAGTGTCCAATATTACTCATGTTAAAATATAGCCCATAAATACCTTTAAAACTTCTTCTGGATACCACATTGCTGGCTCATAGTTGCCAGTTTTGCACCGATCGCACTGTTGACCATATAACTTCAAGCAGACTAGTCCCTCGCCACTTTGAGGATTGAGTACAAACCAAAATGCAACCCTTCCCTTCATGGATGTCCAGCCGTGACCACAATCCTAAAAGTAAACAGTAAGAATTAATAATGAAAATTTTTTTTTTCACACACAACAATACCATTTTGGCGTAAATACTTCTTTAAAATCAGTCCTAATACGCATACATGGGGATCATGGACAGAAACTTGATCGTCGTGAATAGCGTCACGATAATTGTCGATATCTAAAGACCCATAATCCAGGTGGAATCGGCCTTTGCGGATAAATGACCTACCGTCGTGTAGGGGAAGTTGGGCCGCTTCGATCAGGTCGGCCACAGAACCACT---------------------
Nroanensis_RoanHighBluff_N762 -TTTAACACTCAATTCTTTAAAATTTTCTCTTTCAGGAAAAAAATTATGGATTAGACTTGATTTTTGCATGTTTCATCTCAAAATTC------------GCGCAAAAACGCA------ATTTTGCACAAATATAAATATAA---ATATATGGTTAATTAAAA-ATCTCATGGGGG----------------TTATGACCCCCCTCAACACCCCCCTGGGTCCACTGCACCTCGATGTGCCGTGTATTTTGCTGAACATTAAATACACGTTCAGAATCAGTGTCCAATATTACTCATGTTAAAATATAGCCCATAAATACCTTTAAAACTTCTTCTGGATACCACATTGCTGGCTCATAGTTGCCAGTTTTGCACCGATCGCACTGTTGACCATATAACTTCAAGCAGACTAGTCCCTCGCCACTTTGAGGATTGAGTACAAACCAAAATGCAACCCTTCCTTTCATGGATGTCCAGCCGTGACCACAATCCTAAAAGTAAACAGTAAGAATTAATAATGAAAATTTTTTTTTTCACACACAACAATACCATTTTGGCGTAAATACTTCTTTAAAATCAGTCCTAATACGCATACATGGGGATCATGGACAGAAACTTGATCGTCGTGAATAGCGTCACGATAATTGTTGATATCTAAAGACCCATAATCCAGGTGGAATCGGCCTTTGCGGATAAATGACCTACCATCGTGTAGGGGAAGTTAGGCCGCTTCGATCAGGTCGGCCACAAAACCACTCCTTATC--------------
Nsheari_BaldRiver_N1168 --------------------------------------------------------------------------------------------ATGGCAATTGCGAGGTCTCATTTTATATTCCTCACAACACGGAATAAAAGACATGTGCAACAGAGCAGAGTAGCCTTCGGGAACTGACCTGATTTTGAGTCGTCATTTTCTTTGCTGTTGTAATTAAGTCTGTACACCTCGAAGTACTTCGTATTTTGCTGAACAATAAATACAGATTTTGAATAAGTGTCAACTATTACTCATGTTAAAATCATGTCCATAAATACCTTTAAAACTTCTTCTGGATACCACATTGCTGGCTCATAGTTGCCAGTTTTGCACCGATCGCACTGTTGACCATATAACTTCAAGCAGACTAGTCCCTCGCCACTTTGAGGATTGAGTACAAACCAAAATGCAACCCTTCCCTTCATGGATGTCCAGCCGTGACCACAATCCTAAAAGTAAACAGTAAGAATTAGCAATGAAATTTTTTTTTTTCACAAACACCAATACCATTCTTGCATAAATACTTCTTTAAAATCAGTCCTAAGACGCATACATGGGGATCATGGGCAGAAACTTTATCGTCGTGAATAACGTCACGATAATTGTTGATATCTAAAGACTTATAATCCAGGTGAAATCGGCATTTGCGGATAAATGACTTACCATCGTGTAGGGGAAACAGAGCCGCTTCGATCAGGTCGGCCACAAATCCACTCCCTCTCTGATCTTTCTGCGT
Nsheari_Cohutta_N826 -------------------ATATTCTTGTCTCTTCCCGCGATTCCATTAAGTTCATTTTAACTTGGTAGAATGACAATTTTACATTTTGTTAATGGCAATTGCGAGGTCTCATTTTATATTCCTCACAACACGGAATAAAAGACATGTGCAACAGAGCAGAGTACCCTTCGGGAACTGACCTGATTTTGAGTCGTCATTTTCTTTGC-------------TCTGTACACCTCGAAGTACCATGTATTTTACTGAACAATAAATACAGATTTTGAATAAGTGTCAACTATTACTCATGTTAAAATCATGTCCATAAATACCTTTAAAACTTCTTCTGGATACCACATTGCTGGCTCATAGTTGCCAGTTTTGCACCGATCGCACTGTTGACCATATAACTTCAAGCAGACTAGGCCCTCGCCACTTTGAGGATTGAGTACAAACCAAAATGCAACCCTTCCCTTCATGGATGTCCAGCCGTGACCACAATCCTAAAAGTAAACAGTAAGAATTAGTAATGAAAATTTTTTTTTTCACACACAACAATACCATTCTGGCGTAAATGCTTCTTTAAAATCAATCCTAATACGTATACATGGGGATCATCGACAGAAACTTGATCGTTTTGAATAGCGTCGCGATAATTGTTGATATTTAAAGACCCATAATCCAGGTGGAATCGGCCTTTGCGGATAAATGACCTATCATCGTGTAGGGGAAGTTAGGCCGCTTCGATCAGATCGGCCACAAATCAACTCCTTCTCTTATCTTTCTGCGT
Nsheari_JoyceKilmer_N092 ----------------------------------CCCGCGATTCCATTAAGTTCATTTTAACTCGGTCGAATGACAGTTTAACAATGTGTTAATGGCAATTGCGAGGTCTCATTTTATATTCCTCACAACACGGAATAAAAGACATGTGCAACAGATCAGAGTACCCTTCGGGAACTGACCTGATTTTGAGTCGTCATTTTCTTTGCTGTTGTAATTAAGTCTGTACACCTCGAAGTACCATGTATTTTACTGAACAATAAATACAGATTTTGAATAAGTGTCAACTATTACTCATGTTAAAATCATGTCCATAAATACCTTTAAAACTTCTTCTGGATACCACATTGCTGGCTCATAGTTGCCAGTTTTGCACCGATCGCACTGTTGACCATATAACTTCAAGCAGACTAGTCCCTCGCCACTTTGAGGATTGAGTACAAACCAAAATGCAACCCTTCCCTTCATGGATGTCCAGCCGTGACCACAATCCTAAAAGTAAACAGTAAGAATTAGTAATGAAAATTCTTTTTTTCACACACAACAATACCATTCTGGCGTAAATGCTTCTTTAAAATCAGTCCTAAAACGCAT-------GATCATGGACAGAAACTTTATCGTCGTGAATAACGTCACGATAATTGTTGAT-----------------------------GGCATTTGCGGATAAATGACTTACCATCGTGCAGGGGAAACTGAGCCGCTTCGATCAGGTCGGCCACAAATCCACTCCCTCTCTGATCTTTCTGCGT
Nsilvanus_Elijay_N395 TGTCCTTAATTATTTATATATATTTTTGTCTCTTTCCGCGATTCCATTAAGTTCATTTTAACTTGGTATAATGCCAATTTTACATTTTGTTAATGGCAATTGCGAGGTCTCATTTTATATTCCTCACAACAAGGAATAAAAGACATGCTCAACAGAGCAGAGTACCCTTCGGGAACTGACCTGATTTTGTGTCGTAATTTTCTTTGCTGCTGCGACAGAGTCTATACACCTTGAAGTACCATATATTTTGCTGAACATTAAATACAGATTTTGAATCAGTGTCAACCATTACTCATGTTAAAATACAGCCCATAAATACCTTTAAAACTTCTTCTGGATACCACATTGCTGGCTCATAGTTGCCGGTTTTGCACCGATCGCACTGTTGACCATATAACTTCAAGCAGACTAGTCCCTCGCCACTTTGAGGATTGAGTACAAACCAAAATGCAACCCTTCCCTTCATAGATGTCCAACCGTGACCACAATCCTAAAAGTAAACAGTAAGAATTAGTAATGAAATTTTTTTTTTTCACACACACCAATACCATTCTGGCATAAATACTTCTTTAAAATCAGTTCTAAGACGCATACATGGGGATCATGGACAGAAACTTGATCGTCGTGAATAACGTCACGATAATTGTTGATATCTAAAGACCCATAATCCAGGTGGAATCGGTCTTTGCGGATAAATGACCTACCATTGTGTAGAGGAAGTTGGGCCG----------GTCGGCCACAAATCCACTCCCTCTCTTATCCTTCTGCGT
Nsilvanus_GermanyCove_N1017 TGTCCTTAATTATTTATATATA-TTTTGTCTCTTTCCGCGATTCCATTAAGTTCATTTTAACTTGGTATAATGCCAATTTTACATTTTGTTAATGGCAATTGCG--------------------CACAACACGGAATAAAAGACATGCGCAACAGAGCAGAGTACCCTTCGGGAACTGATCTGATTTTGTGTCGTAATTTTCTTTGTTGCTGCGACAGAGTCTATACACCTCGAAGTACCATTTATTTTGCTGAACATTAAATACAGATTTTGAATCAGTGTCAACTATTACTCATGTTAAAATACAGCCCATAAATACCTTTAAAACTTCTTCTGGATACCACATTGCTGGCTCATAGTTGCCGGTTTTGCACCGATCGCACTGTTGACCATATAACTTCAAGCAGACTAGTCCCTCGCCACTTTGAGGATTGAGTACAAACCAAAATGCAACCCTTCCCTTCATGGATGTCCAACCGTGACCACAATCCTAAAAGTAAACAGTAAGAATTAGTAATGAATTTTTTTTTTTTCACACACACCAATACCATTCTGGCATAAATACTTCTTTAAAATAAGTTCTAAGACGCATACATGGGGATCATGGACAGAAACTTGATCGTCGTGAATAACGTCTCGATAATTGTTGATATCTCAAGACCCATAATCCAGGTGGAATCGGTCTTTGCGGATAAATGACCTATCATTGTGTAGGGGAAGTTGGACCGCTTCGATCAGGTCGGCCACAAAACCACTCCTTCTCTTATCTTTCTGCGT
Nsilvanus_HeboMtn_N1029 TGACCTTAATTATTTATATATATTTTTGTCTCTTTCCGCGATTCCATTAAGTTCATTTTAACTTGGTATAATGCCAATTTTACATTTTGTTAATGACAATTGCGAGGTCTCATTTTATATTCCTCACAACACGGAATAAAAGACATGCGCAACAGAGCAGAGTACCCTTCGGGAACTGATCTGATTTTGTGTCGTAATTTTCTTTGCTGCTGCGACAGAGTCTATACACCTCGAAGTACCATTTATTTTGCTGAACATTAAATACAGATTTTGAATCAGTGTCAACTATTACTCATGTTAAAATACAGCCCATAAATACCTTTAAAACTTCTTCTGGATACCACATTGCTGGCTCATAGTTGCCGGTTTTGCACCGATCGCACTGTTGACCATATAACTTCAAGCAGACTAGTCCCTCGCCACTTTGAGGATTGAGTACAAACCAAAATGCAACCCTTCCCTTCATGGATGTCCAACCGTGACCACAATCCTAAAAGTAAACAGTAAGAATTAGTAATGAAATTTTTTTTTCACACGCACACCAATACCATTTTGGCATAAATACTTCTTTAAAATCAGTTCTAAGACGCATACATGGGGATCATGGACAGAAACTTGATCGTCGTGAATAACGTCACGATAATTGTTGATATCTCAAGACCCATAATCCAGGTGGAATCGGTCTTTGCGGATAAATGACCTACCATAGTGTAGGGGAAGTTGGGCCG----------GTCGGCCACAAATTCACTCCCTCTCTTATCTTTCTGCGT
Nstupkai_BlowholeWOS_N285 ---------TTATTTATATATATTTGTGTCTCTTCCCGCGATTCCATTAAGTTCATTTTAACTTGGTAGAATGCCAATTTTACATTTTGTTAATGGCAATTGCGAGGTCTCATTTTATATTCCTCACAACACGGAATAAAAGACATGCGCAACAGAGTAGAGTACCCTTCGGGAACTGACCTGATTTTGTGTCGTAATTTTCTTTGCTGCTGCGACAGAGTCTATACATCTCGAAGTACCATGTATTTTGCTGAACATTAAATACAGATTTTGAATCAGTGTCAACTATTACTCATGTTAAAATATAGCCCATAAATACCTTTAAAACTTCTTCTGGATACCACATTGCTGGCTCATAGTTGCCAGTTTTGCACCGATCGCACTGTTGACCATATAACTTCAAGCAGACTAGTCCCTCGCCACTTTGAGGATTGAGTACAAACCAAAATGCAACCCTTCCCTTCATAGATGTCCAGCCGTGACCACAATCCTAAAACAAAACAGTAATAATTAGTAATGAAAATTTTTTTTTTCACACACAACAATACCATTCTGGCGTAAATGCTTCTTTAAAATCAATCCTAATACGTATACATGGGGATCATCGACACAAACTTGATCGCTTTGAATAGCGTCGCGATAATTGTTGATATCTGAAAATCCATAATCCAGGTGGAATCGGCCTTTGCGGATAAATGATCTACCATCGTGTAGGGGAAGTTAGACCGTTTCTATCAGATCGGCCACAAATCAACTCCTTCTCTTATCTTTCTGCGT
Nstygius_ObeLee_N0656 TGTCCTTAATTATTTATATATATTTTTGTCTCTTTTGGCG--TTTATTAAGTTCA-TTTATCTTGGTAGAATGACAATTTTACATTTTGTTAATGGTGATTGCGAGGTCTCATATTTTACTCGTCACAACACGGAATAAAAAACATGCGCAACAGAGCAGAGTACTCTTCGGGAACTGACCTGATTTTAAGCCGTTGTTTTCTTTGCTGCTGTGACAGAGTATATACACCTCGATATACCATGTATTTTGCTGAACATTAAATACAGATTCTGAATCAGTGCCCAATATTACTCATGTTAAAATATAGCTCAGAAGTACCTTTAAAACTTCTTCTGGATACCACATTGCTGGCTCATAGTTGCCGGTTTTGCACCGATCGCACTGTTGACCGTATAACTTCAAGCAGACTAGTCCCTCGCCACTTTGAGGATTGAGTACAAACCAAAATGCAACCCTTCCCTTCATGGATGTCCAGCCGTGACCACAATCCTAAAAATAAACAGTAAGGTTCAATAATGGAATTTTTCTCTTTTACACACAACAATACCATTTTGACGTAAATACTTCTTTAAAATCAGTCCTAATACGCATACATGG-GATCATCGGCAGAAACGTGATCGTCGTGAATAGCGTCAAGATAATTGTTGATATCTACAGGGGGAGATTCCAGGTAGAATCGGCCTTTGCGGATAAATGACCTACCATCGTGTAGAAGA-----AGCCGATTCGATCAGGGCGTCCACAAATCCACT--CCCCCTGATTTTTCTGCGT
Ntempletoni_BaldMtns_N950 ------TAATTATTTATATATATTTTTGTCACTTTCCGCGATTCTATTAAGTTCATTTTAACTTGGTAGAATGCCAATTTTACATTTTGTTAATGGCAATTGCGGGGTCTCATTTTATATTCCTCACAACACAGAATAAAAGACATGCGTAACAGAGCGGAGTACCTTTCGGGAACTGACCTGATTTTGTGTCGTAATTGTGTTTGCTGCTGCGACAGAGTCTATACACCTCGAAGTACCATGTATTTTGCTGAACATTAAATATAGATTTAGAATCAAAGTCAACTATTACTCATGTTAAAATATAGCCCATAAATACCTTTAAAACTTCTTCTGGATACCACATTGCTGGCTCATAGTTGCCGGTTTTGCATCGATCGCACTGTTGACCATATAACTTCAAGCAGACTAGTCCCTCGCCACTTTGAGGATTGAGTACAAACCAAAATGCAACCCTACCCTTCATAGATGTCCAGCCGTGACCACAATCCTAAAAGTAAACAGTAAGAATTAGTAATAAAAATTTTTTTTTTCACACACAACAATACCATTTTGGCTTAAATACTTCTTTAAAATCAGTCCTAATACGCATACATGGGGATCATAGACAAAAACTTGATCGTTTTGAATAGCGTCACGATAATTGTTGATATCTAAAGACCCATAATCCAGGTTGAATCGGCCTTTGCGGATAAATGACCTGCCATTGTGTAGGAGAAGTTGGGCCGCTTCGATCAGGTCGGCCACAAATCCACTCCCTCTCATATCTTTCTGCGT
Ntempletoni_ClarksCreek_N945 TGTCCTTAATTATTTATATATATTTTTGTCACTTTCCGCGATTCTATTAAGTTCATTTTAACTTGATAGAATGCCAATTTTACATTTTGTTAATGGCAATTGCGAGGTCTCATTTTATATTCCTCACAACACAGAATAAAAGACATGCGTAACAGAGCAGAGTACCCTTCGAGAACTGACCTGATTTTGTGTCGTAATTTTCTTTGCTGCTGCGACAGAGTCTATACACCTCGAAGTACCATGTATTTTGCTGAACATTAAATATAGATTTAGAATCAAAGTCAACTATTACTCATGTTAAAATATAGCCCATAAATACCTTTAAAACTTCTTCTGGATACCACATTGCTGGCTCATAGTTGCCGGTTTTGCATCGATCGCACTGTTGACCATATAACTTCAAGCAGACTAGTCCCTCGCCACTTTGAGGATTGAGTACAAACCAAAATGCAACCCTTCCCTTCATGGATGTCCAGCCGTGACCACAATCCTAAAAGTAAACAGTAAGAATTAGTAATGAAAATTTTTTTTTTCACACACAACAATACCATTTTGGCTTAAATACTTCTTTAAAATCAGTCCTAATACGCTTACATGAGGATCATAGGCAAAAACTTGATCGTTTTGAATAGCGTCACGATAATTGTTGATATCTAAAGACCCATAATCCAGGTGGAATCGGCCTTTGCGGATAAATGACCTACCATTGTGTAGGAGAAGTTGGGCCGCTTCGATCAGGTCGGCCACAAATCCAC--------------TTCTGCGT
Ntempletoni_ScronceCreekRd_N1223 TGTCCTTAATTATTTATATATATTTTTGTCACTTTCCGCGATTCTATTAAGTTCATTTTAACTTGGTAGAATGCCAATTTTACATTTTGTTAATGGCAATTGCGAGGTCTCATTTTATATTCCTCACAACACAGAATAAAAGACATGCGTAACAGAGCAGAGTACCCTTCGGGAACTGACCTGATTTTGTGTCGTAATTTTCTTTGCTGCTGCGACAGAGTCTATACACCTCGAAGTACCATGTATTTTGCTGAACATTAAATATAGATTTAGAATCAAAGTCAACTATTACTCATGTTAAAATATAGCCCATAAATACCTTTAAAACTTCTTCTGGATACCACATTGCTGGCTCATAGTTGCCGGTTTTGCATCGATCGCACTGTTGACCATATAACTTCAAGCAGACTAGTCCCTCGCCACTTTGAGGATTGAGTACAAACCAAAATGCAACCCTTCCCTTCATGGATGTCCAGCCGTGACCACAATCCTAAAAGTAAACAGTAAGAATTAGTAATGAAAATTTTTTTTTTCACACACAACAATACCATTTTGGCTTAAATACTTCTTTAAAATCAGTCCTAATACGCATACATGGGGATCATAGGCAAAAACTTGATCGTTTTGAATAGCGTCACGATAATTGTTGATATCTAAAGACCCATAATCCAGGCGGAACCGGCCTTTGCGGATAAATGACCTACCATTGTGTAGGAGAAGTTGGTCCGCTTCGATCAGGTCGGCCACAAATCCACTCCCTCTCATATCTTTCTGCGT
Ntennessensis_IndianCave_N052 TTTTAACACTCAATTCTTTAAAATTTTCTCTCTCAGGACAAAAATTATCAATTAGACTTGATTTTTGCATGTTTCATGTGAAAATTC------------GCGCAAAAGCGCA------ATTTTGCACAAGTTTTAATATAA---ATATATGGTTAATTAAAATATCTCATGGGGG---------------GTTATGCCCTCCCTCAACACCCTCCTGGGTCCACTGCTCCTCGATGTGCCGTGTATTTTGCTGAACATTAAATACACGTTCTGAATCAGTGTCTAATATTACTCATGTTAAAATATAGCCCATAAATACCTTTAAAACTTCTTCTGGATACCACATTGCTGGCTCATAGTTGCCAGTTTTGCACCGATCGCACTGTTGACCATATAACTTCAAGCAGACTAGTCCCTCGCCACTTTGAGGATTGAGTACGAACCAAAATGCAACCCTTCCCTTCATGGATGTCCAGCCGTGACCACAATCCTAAAAGTAAACAGTAAGAATTAATAATGAAAATTTTTTTTTTCACACACAACAATACCATTTTGACGTAAATATTTCTTCAAAATCAGTCCTAATACTCATACATGGGGATCATGGACAGAAAATTGCTCGTCGTG------------------------------------------------------------------------------------------------------------------------------------------------------
Ntennessensis_LittleStony_N645 TTTTAACACTCAATTCTTTAAAATTTTCTCTTTCAAGAAAAAATTTACGGATTAGACTTGATTTTTGCATGTTTCATGTGAAAATTC------------GCGCAAAAGCGCA------ATTTTGCACAAGTTTAAATATAA---ATATATGGTTAATTAAAATATCTCATGGGGG---------------GTTATGCCCTCCCTCA-CACCCTCCTGGGTCCACTGCTCCTCGATGTGCCGTGTATTTTGCTGAACATTAAATACACGTTCTGAATCAGTGTCTAATATTACTCATGTTAAAATATAGCCCATAAATACCTTTAAAACTTCTTCTGGATACCACATTGCTGGCTCATAGTTGCCAGTTTTGCACCGATCGCACTGTTGACCATATAACTTCAAGCAGACTAGTCCCTCGCCACTTTGAGGATTGAGTACGAACCAAAATGCAACCCTTCCCTTCATGGATGTCCAGCCGTGACCACAATCCTAAAAGTAAACAGTAAGAATTAATAATGAAAATTTTTTTTTTCACACACAACAATACCATTTTGACGTAAATATTTCTTCAAAATCAGTCCTAATACTCATACATGGGGATCATGGACAGAAAATTGCTCGTCGTGAATAGCGTCACAATAATTGTTGATATCTAAAGACCCATAATCCAGGTGAAATCGGCCTTTGCGGATAAATGACCTACCATCGTGTAGGGGAAGTTGGGCCGCTTCGATCAGGTCGGCCACAAAACCACTCCTTCTCTTATCTTTCTGCGT
Ntennessensis_Watauga_N1046 -----------------------------------------------------------------------------------------------------------------------------------------ATAA---ATATGTGGTTAATTAAAA-AATTCATGGGGGGGGG---------GGGTTATGACCCCCCTCAACTCCTCCCTGGGTCCACTGCACCTCGATGTGCCATGTATTTTGCT-------------ACGTTCTGAATCAGTGTCTAATATTACTCATGTTAAAATATAGCCTATAAATACCTTTAAAACTTCTTCTGGATACCACATTGCTGGCTCATAGTTGCCAGTTTTGCACCGATCGCACTGTTGACCATATAACTTCAAGCAGACTAGTCCCTCGCCACTTTGAGGATTGAGTACGAACCAAAATGCTACCCTTCCCTTCATGGATGTCCAGCCGTGACCACAATCCTAAAAGTAAACAGTCAGAATTAATAATGAAATTTTTTTTTTTCACACACAACAATACCATTTTGGCGTAAATACTTCTTTAAAATCAGTCCTAATACGCATACATGGGGATCATAGACAGAAACTTGATCGTCGTGAATAGCGTCACGATAATTGTTGATATCTAAAGACCCATAATCCA----------------------------------------------------------------------------------------------------------
