# Supplementary material for: ﻿New species in old mountains: integrative taxonomy reveals ten new species and extensive short-range endemism in Nesticus spiders (Araneae, Nesticidae) from the southern Appalachian Mountains
Source: Zookeys. 2023 Feb 3;1145:1–130. doi: 10.3897/zookeys.1145.96724 (PMC10208238; doi:10.3897/zookeys.1145.96724)
Supplement: Supplementary material 4 — Input alignments, analysis log files, and output tree files [file zookeys-1145-001_article-96724__-s004.zip › uce-2001189 (modified).phy]

 87 1173
Narcheri_Cheaha_N023 ------------------TAAGCCTGTAATGCTGTAGTTTTTTAAAAAAAAATGTAAAATTTTTAGCGGCCTTATATTCCAGATTATATCAATAGCCACGTTTTGATAACAGAATTTTATTATGTTACTTTTTTAAAAAGTGCTTAACAGTTATACAAAATTTTAGTGAGGAGATACAGATTAGTATGCAAGTCACTGACATTCACCTTCTCTTTTT-GTGTATTTTTATAAATGCCCCTATTGTGTA--ATTGATTAAAAAAATACACAATTTTATTTAAGAATAATTAAACATTCA-GAGGAAAAACAAGACTTGTTTTTAATCAGTGATTACTTTTTAAAAAAATAAATGATTTAAAGTGATTTTATAC------ATATCTGATATTAAGTTATTTTTACACAAAAAAAATGATTAATTTTAAATCAATTAG-AAAAAAATACTTAAATGAAAATTGAATGATTTAATGATTTTTTATAAAATTAAATAATTTAAAGAACGTAAAATTTGAAAACATGATACATTCAAGAATGAAGGGCTTACCTCTCTCAACTCTCGAATCTGTTCCCCCAAACCTCCAATCATGCTGTAAGAAATATCACCAGGATCTTCATGCGACATGTTGTAAACAAGAGGGTCCACTTCCCTTGGGAGGTATCTAAGACAATCAAAAATATTAAGAAACTATTCGTCCA---TTCAGTCTCAGATAACGAAATATCACAAAATTGCTTTTTAATGTCTTGAAAATTATCATAAAAAATCAACATGTT----ACAAGGTCAAGCTTAA--------------------------AATTCTAAATATTATTATTTGTACAAAACTATGCAGCTAAAGTGAAAAAGTTCTTTCAATCAATGGGTTTTGTGAACAATTTTCAAAATCTAGAAGAAAAAAGGTTTTTGGAAAAATAAAATTAAAAAATGACGAACAACTAAGAAAAACAGAAAAGGATCAGAGGACATTGAAGAGCACAAAGAGAAAAATAAAAATTTAAACTGAGAGCATAAAATGCTA--ATGATTAATATTATTGAATCTAAGAAAATTAATACTTAAAAATATCTATTATTACAACATTACAACATATACAT-----------------------------------------------------
Narcheri_MillShoalCreek_N727 ----------------------------------------------------------------------------------------------------------------------------------------------------------------------------------------------------------------------------------------------------------------------------------------------------------------------------------------------------------------GATTTAAAGTGATTTTATAC------ATATCTGATATTAAGTGATATTTACAC-AAAAATATGATTAATTATAAATCATTTAG-AAAAAAATACTTAAATGAAAATTGAATGATTTAATGATTTTTTATAAAATTAAATAATTTAAAGAACGTAAAATTTGAAAACCTGATACATTCAAGAATGAAGGGCTTACCTCTCTCAACTCTCGAATCTGTTCCCCCAAACCTCCAATCATGCTGTAAGAAATATCACCAGGATCTTCATGCGACATGTTGTAAACAAGAGGGTCCACTTCCCTTGGGAGGTATCTAAGACAATCAAAAATATTAAGAAACTATTCGTCCA---TTCAGTCTCAGATAACGAAATATCACAAAATTGCTTTTTAATGTCTTGAAAATTATCATAAAAAATC---------------------------------------------------------------------------------------------------------------------------------------------------------------------------------------------------------------------------------------------------------------------------------------------------------------------------------------------------------------------------------------------------------------------
Nbarri_Bishop_N1072 AAATGTTTTATAATGGTTTAAACCTGTAATGCTGTAGCTTAATAACACAAAATGTAAAATTTTTAGTAGTCTGATATCCCAGAGTATATAAATAGCCAAGTTCTGATAACAGAATTTTATTAAGTCACTTTTCAAAAAAATGCTTAACAGTTTTACAAAATTTT---GAGAAGGCACAGATCAGCATGTAAGTCACTGACCTGTGGCTTCCCTTTTTTGAGTATTTTTATAAATGCCACTATTTTGTACGATTGATTAAAAAAATACACTATTTTATTTAAAAATAATTAAACATTCAAGAGAGAAAACAAAACTTGATTGTAATCAGTGATTTCTTTTCCAAAAAGTAAATGATTTAAAGTGATTTTATATAGAAATATCTTTGATATTAAGTGACTTTTATACAAAAAATATGATTCATTTTAAATTATTTATAAAAAGAATGCTTAAATGAAAAGTGAATGATTTCATGATTTTGTATAAAATTAAATAATTTAAAGAATGTAAAATATGAAAACATGATACATTCAACAATGAATGGCCTACCTCTCTCAACTCTCGAATCTGTTCCCCCAAACCTCCAATCATGCTGTAAGAAATATCACCAGGATCTTCATGCGACATGTTGTAAACAAGAGGGTCCACTTCCCTTGGGAGGTATCTAGGACAATCAAAAATATTAAGAAACTATTCATCCGATATTCAAGCTCAGACAACGAAATATCACAAAATTATTTTCTAATGTCTTGAAAATTATCATAAAAGATCAACATGTTCCTTACAAGGACATGCTGCTTTATTTATAGAATAACATTTAAAAAAAATTCTAAATATTATTAATCCTACAAAACTATGCAGCTAAGGAGAAAAAGTTATTTCAATCAATGGGTTTTGCGAACAATTTTCAAAATATAGAAAAAAAAAAGTTTTCGTAAAAATAAAATTAAAAAATGACGAACATCTTAGAAAAACGGAAAAAGGTCAGAGGACATTGAAGGGCACAAGGAGAAAAATAAAAATTTAAACTGAGAGCATAAAATGCTAATAAGATCCATATTATTGAAGCTTAGAAAATTAATACTTAAAAAAA-CTATTGTTACAACATCATAATATATACATTAAATGTACTTTTTAACCACATTCAGGAATTCTTCATAAATAGTTATATTCCA
Nbarri_LostCoveCave_N0065 AAATGT----------TTTAAACCTATAATGCTGTAGCTTAATAACACAAAATGTAAAATTTTTAGTAGTCTGATATCCCAGATTATATAAATAGCCAAGTTCTGATAACAGAATTTTATTAAGTCACTTTTCAAAAAAATGCTTAACAGTTTTACAAAATTTT---GAGAAGGCACAGATCAGCATGTAAGTCACTGACCTGTGGCTTCCATTTTTTGAGTATTTTTATAAATGCCACTATTTTGTACGATTGATTAAAAAAATACACTATTTTATTTAAAAATAATTAAACATTCAAGAGAGAAAACAAAACTTGATTGTAATCAGTGATTTCTTTCCA-AAAAGTAAATGATTTAAAGTGATTTTATATAGAAATATCTTTGATATTAAGTGACTTTTATACAAAAAATATGATTCATTTTAAATGATTTATAAAAAGAATGCTTAAATGAAAATTGAATGATTTCATGATTTTGTATAAAATTAAATAATTTAAAGAATGTAAAATATGAAAACATGATACATTCAAAAATGAATGGCCTACCTCTCTCAACTCTCGAATCTGTTCCCCCAAACCTCCAATCATGCTGTAAGAAATATCACCAGGATCTTCATGCGACATGTTGTAAACAAGAGGGTCCACTTCCCTTGGGAGGTATCTAGGACAATCAAAAATATTAAGAAACTATTCATCCGATGTTCAAGCTCAGACAACGAAATATCACAAAATTATTTTCTAATGTCTTGAAAATTACCATAAAAGATCAACATGTTCCTTACAAGGACATGCTGCTTTATTTATAGAATAACATTTAAAAAAAATTCTAAATATTATTAATCCTACAAAACTATGCAGCTAAGGAGAAAAAGTTATTTCAATCAATGGGTTTTGCGAACAATTTTCAAAATATAGAAGAAAAAAAGTTTTTGTAAAAATAAAATTAAAAAATGACGAACATCTTAGAAAAACGGAAAAGGGTCAGAGGACATTGAAGGGTACAAGGAGAAAAATAAAAATTTAAACTGAGAGCATAAAATGCTAATAAGATTCATATTATTGAAGTTTAGAAAATTAATACTTAAAAAAA-CTATTGTTACAACATCATAATATATACATTAAATGTACTTTTTAACCACATTCAGGAATTCTTCCTAAATAGTTATATTCCA
Nbarri_eyed_ClayCave_G2082 ATATTTCTTACATTGGTTTAAACCTATAATGCTGTAGCTTAAAAACACAAAATGTAAAATTTTTAGTAGTCTAATATCCCAGATTATATAAATAGCCAAGTTCTGATAACATAATTTTATTATGTCACTTAAG-AAAAAATGCTCAACATTTATACAAAATTTTAGTGAAGAGGCACAGATCAGTATGTAAGTCACTGATCTCCGCCTTCTCTTTTTTGTGTATTTTTATAAATACCACTATTGTGTACAACCGATTAAAAAAATACACCATTTTATTTAAAAATAATTAAACATTCAAGAGAGAAAACAAGACTTGATTTTAATCAGTGATTTCTTTTCAAAAAAGTAA-TGATTTAAAGTGATTTTATATAAAAATATCTTTGATATAAAGTGACTTTTATAC-AAAAAAATGATTAATTTTAAATAATTTATAAAAAGAATGCTTAAATGAAAATTGAATTATTTAATGATTTTGTATAAAATTAAATAATTTAAAGAATGTAAAATATGAAAACATGATAAATCCAACAATGAATGGCTTACCTCTCTCAACTCTCGAATCTGTTCCCCCAAACCTCCAATCATGCTGTAAGAAATATCACCAGGATCTTCATGCGACATGTTGTAAACAAGAGGGTCCACTTCTCTCGGGAGGTACCTAGAACAATCAAAAATATTAAGAAACTAATCATCCGATGTTCAAGCTCAGATAACGAAATATCACAAAATTACTTTTTAATGTCTTGAAAATTATCATAAAAGATCCACATGTTCCTTACAAGGACATGCTGCTTTATTTATAGAATAACGTTC-AAAAAAATTCTAAATATTATTAATTCTACAAAACTATACAGCTAAAGAGAAAAAGTTCTTTCGATCAATGGATTTTGTGAACAGTTTTCAAAATATAGAAAAAAAAAGAGTTTTGTAAAAATAAAATTAAAAAATGATGAACATCTAAGAAACACAGAAAGGGGTCTGAGGACATTGAAGGGCACAAGGAGAAAAATAAAAATTTAAACTGAGAGCATAAAATGCTAATAAGATTCATATTATTGAATCTTAGAAAATTAATACTTAAAAATATCTATTGTTACCACATCACAATATATACATTAAATGTGC-TTTTAACCACATTCAGGAATTCTTCCTAAATAGTTATATTCCA
Nbarrowsi_Gregorys_N270 AAATTTTTTACATTGGTTTAAACCTATAATGCGCTAGCTTAGGAGCACAAAATGAAAAAATTTTAGTAGTCTGATATCCCAGATTATATAAATAGCCAAGTTCTGATAACAGAATTTTATTAAGTCACTTTTCAAAAAAATGCTCAACAGTTTTACAAAATTTT---GAGCAGGCACAAATCAGTATGTAAGTCACTGATCTGTGGCTTCCCTTTTTTGTGTATTTTTATAAATACCACTATTTTGTACGATTGATTAAAAAAATACACTATTTCATTTAAAAATAATTAAACATTCAAGAGAGTAAACAAGACTTGATTTTAATCAGTGATTTCTTTTCCAAAAAGTAAATGATTTAAAGTGATTTTATATAGAAATATCTTTGATATTAAGTGACTTTTATACAAAAAATATGATTCATTTTAAATGATTTATAAAAAGAATGCTTAAATGAAATTTGAATGATTTCATGATTTTGTATAAA---AAATAATTTAAATAATGTAAAATAGGAAAACATGATAAATTCAACAATGAATGGCCTACCTCTCTCAACTCTCGGATCTGTTCCCCCAAACCTCCAATCATGCTGTAAGAAATATCACCAGGATCTTCATGCGACATGTTGTAAACAAGAGGGTCCACTTCCCTTGGGAGGTATCTAGGACAATCAAAAATATTAAAAAACTATTCATCCGATGTTCAAGATCAGACAACGAAATATCATAAAATTATTTTCTAATGTCTTGAAAATTATCATAAAAGATCAACATGTTCCTTACAAGGACATGCTGCTTTATTTATAGAATAATGTTTAAAAAAAATTCTAAATATTATTAATCCTACAAAACTATGCAGCTAAGGAGAAAAAGTTCTTTCAATCAATGGGTTTTGTGAACAATTTTCAAAATATAGAAAAAAAAAAGTTTTTGTAAAAATAAAATTAAAAAATGACGAACATCTAAGAAAAACGGAAAAGGGTCAGAGGACATTAG-----ACCTGGGCGATGTCAAAATTTCAAACCGGGAGCCTAACATCACGATAGCGATCAAAATCTTATGTTTCAGTACATTTAAATTCAGAAAAC-TTATACTTACGAAATTACGATACCTCTAACAAGAAAATACTTTAAACACAAACAAGAACTAATTAAAAATAAATATTTTTTA
Nbarrowsi_Tuckaleechee_N360 AAATTTTTTACATTGGTTTAAACCTATAATGCTGTAGCTTAGTAACACGAAATGAAAAATTTTTAGTAGTCTGATATCCCAGATTATATAAATAGCCAAGTTCCGATAACAGAATTTTATTAAGTCACTTTTC-AAAAAATGCTCAACAGTTTTACAAAATTTT---GAGCAGGCACAAATCAGTATGTAAGTCACTGATCTGTGGCTTCCCTTTTTTGTGTATTTTTATAAATACCACTATTTTGTACGATTGATTAAAAAAATACACTATTTCATTTAAAAATAATTAAACATTCAAGAGAGTAAACAAGACTTGATTTTAATCAGTGATTTCTTTTCCAAAAAGTAAACGATTTAAAGTGATTTTATATAGAAATATCTTTGATATTAAGTGACTTTTATACAAAAAATATGATTCATTTTAAATGATTTATAAAAAGAATGCTTAAATGAAATTTGAATGATTTCATGATTTTGTATAAA---AAATAATTTAAATAATGTAAAATAGGAAAACATGATAAATTCAACAATGAATGGCCTACCTCTCTCAACTCTCGGATCTGTTCCCCCAAACCTCCAATCATGCTGTAAGAAATATCACCAGGATCTTCATGCGACATGTTGTAAACAAGAGGGTCCACTTCCCTTGGGAGGTATCTAGGACAATCAAAAATATTAAAAAACTATTCATCCGATGTTCAAGATCAGACAACGAAATATCATAAAATTATTTTCTAATGTCTTGAAAATTATCATAAGAGATCAACATGTTCCTTACAAGGACATGCTGCTTTATTTATAGAATAATGTTTAAAAAAAATTCTAAATATTATTAATCCTACAAAACTATGCAGCTAAGGAGAAAAAGTTCTTTCAATCAATGGGTTTTGTGAACAATTTTCAAAATATAGAAAAAAAAAAGTTTTTGTAAAAATAAAATTAAAAAATGACGAACATCTAAGAAAAATGGAAAAGGGTCAGAGGACATTGAAGGGCACAAGGAGAAAAATAAAAATTTAAACTGAGAGCATAAAATGCTAATAAGATTCATATTATTGAAGCTTAGAAAATTAATACTTAAAAAAA-CTATTGTTACAACATCATAATATATACATTAAATGTACTTTTTAACCACATTCAGGAATTCTTCCTAAATAGTTATATTCCA
Nbishopi_DryFalls_N150 -------------------------------------------------------------------------------------------------------------------TTTATTATGTCACTTAAAAAATATATGCTCAACAGTTATACAAAATTTTAGTGAAGAGGCACAGATCAGTATGTAAGTCACTGATCTTCGCCTTCTCTTTTTTGTGTATTTTTATAAATACCACTATTGTGTACGATTGATTAAAAAAAAACACAATTTTATTTTAAAATAATTAAACATTCAAGAGAGAAAACAAGACTTGATTTTAATCAGTGATTTCTTTTCAAAAAAGTAAATGATTTAAAGTGATTTTATATAAAAATATCCTTGATATAAAGTGACTTTTATACAAAAAATATGATTGATTTTAAATTATTTATAAAAAAAATGCTTAAATTAAAATTTAATGATTTAATAATTTTGGATAAAATTAAATAATTTAAAGAATGT--------AAAACATGATAAATTCAACAATGAATGGCCTACCTCTCTCAATTCTCGAATCTGTTCCCCCAAACCTCCAATCATGCCGTAAGAAATATCACCAGGATCTTCATGCGACATGTTGTAAACGAGAGGGTCCACTTCCCTTGGGAGGTATCTAGGACAATCAAAAGTATTAAGAAACCATTCATCCGATGTTCAACCTCAGGTAACGAAATATCACAAAACTACTTTTTAATGTCTTGAAAATTATCATAAAAGATCAACATGTTCTTTACAAGGACATGCTGCTTTATTTATAGAATAATGTTTTAAAAAAATTCTAAATATTATTAATTCTACAAAACTATGCAACTAAAGAGAAAAAGTTCTTTTAATCAATGGGTTTTCAGAACAATTTTCAAAATATAGAGAAAAAAATATTTTTGTAAAAATAAAATTAAAAAATGACGAACATCTAAGAAAAACAGAAACGGGTCAGAGAACATTGAAGGGCACGAGCAGAAAAATAAAAAATTTAAATGAGAGCATAAAATGCTAATAAGATTCATATTATTGAATCTTAGAAAATTAATACTTTAAG-------TCATAAATATTTCATGCTGAATATATA----------------------------------------------------
Nbishopi_PoleCr_Chattooga_N885 ----------------------------------------------------------------------------------------------------------------------------------------------------------------------------------------------------------------------------------------------------------------------------------------------------CATTCAAGAGAGAAAACAAGACTTGATTTTAATCAGTGATTTCTTTTCAAAAAAGTAAATGATTTAAAGTGATTTTATATAAAAATATCCTTGATATAAAGTGACTTTTATACAAAAAATATGATTGATTTTAAATTATTTATAAAAAAAATGCTTAAATTAAAATTTAATGATTTAATAATTTTGGATAAAATTAAATAATTTAAAGAATGT--------AAAACATGATAAATTCAACAATGAATGGCCTACCTCTCTCAATTCTCGAATCTGTTCCCCCAAACCTCCAATCATGCCGTAAGAAATATCACCAGGATCTTCATGCGACATGTTGTAAACGAGAGGGTCCACTTCCCTTGGGAGGTATCTAGGACAATCAAAAGTATTAAGAAACCATTCATCCGATGTTCAACCTCAGGTAACGAAATATCACAAAACTACTTTTTAATGTCTTGAAAATTATCATAAAAGATCAACATGTTCTTTACAAGGACATGCTGCTTTATTTATAGAATAATGTTTTAAAAAAATTCTAAATATTATTAATTCTACAAAACTATGCAACTAAAGAGAAAAAGTTCTTTTAATCAATGGGTTTTCAGAACAATTTTCAAAATATAGAGAAAAAAATATTTTTGTAAAAATAA----------------------------------------------------------------------------------------------------------------------------------------------------------------------------------------------------------------------------------------
Nbishopi_StandingIndian_N131 ATATTTTTTACATTGGTTTAAATCTATAATACGGTAGCTTAAAAACACAAAATGTAAAATTTTTAGTAGTCTAATATCCCAGATTATATAAAGGGCCAAGTTCTGATAACAGAATTTTATTATGTCACTTAAAAAATATATGCTCAACAGTTATACAAAATTTTAGTGAAGAGGCACAGATCAGTATGTAAGTCACTGATCTTCGCCTTCTCTTTTTTGTGTATTTTTATAAATACCACTATTGTGTACGATTGATTAAAAAAAAACACAATTTTATTTTAAAATAATTAAACATTCAAGAGAGAAAACAAGACTTGATTTTAATCAGTGATTTCTTTTCAAAAAAGTAAATGATTTAAAGTGATTTTATATAAAAATATCCTTGATATAAAGTGACTTTTATACAAAAAATATGATTGATTTTAAATTATTTATAAAAAAAATGCTTAAATTAAAATTTAATGATTTAATAATTTTGTATAAAATTAAATAATTTAAAGAATGT--------AAAACATGATAAATTCAACAATGAATGGCCTACCTCTCTCAATTCTCGAATCTGTTCCCCCAAACCTCCAATCATGCCGTAAGAAATATCACCAGGATCTTCATGCGACATGTTGTAAACGAGAGGGTCCACTTCCCTTGGGAGGTATCTAGGACAATCAAAAGTATTAAGAAACCATTCATCCGATGTTCAACCTCAGGTAACGAAATATCACAAAACTACTTTTTAATGTCTTGAAAATTATCATAAAAGATCAACATGTTCTTTACAAGGACATGCTGCTTTATTTATAGAATAATGTTTTAAAAAAATTCTAAATATTATTAATTCTACAAAACTATGCAACTAAAGAGAAAAAGTTCTTTTAATCAATGGGTTTTCAGAACAATTTTCAAAATATAGAGAAAAAAATATTTTTGTAAAAATAAAATTAAAAAATGACGAACATCTAAGAAAAACAGAAACGGGTCAGAGAACATTGAAGGGCACGAGCAGAAAAATAAAAAATTTAAATGAGAGCATAAAATGCTAATAAGATTCATATTATTGAATCTTAGAAAATTAATACTTTAAG-------TCATAAATATTTCATGCTGAATATATTATTATTATTACTCCC-------------------------------------
Nbrimleyi_NewberryCr_N984 ---------------------------------------------------------------------------------------------------------------GAATTTTATTATATATCTTAAA-AAAAAATGCTTAACAGTTATACAAAATTTTAGTGAGGAGGCACAGATCAGTACGCAAGTCACTGATCTCCGCCTTATCTTTTTTGTGTATTTTAATAAATACCACTATTGTGTACGATTGATTAAAAAAATACACTATTGCATATAAAAATAAGTAAACCTTCAGAAAAAAAAACAAGATTAGATTTTAATCAGTGACTTTTTTTCAAAAAAGTAGATGATTTAAAATGATTTTATATAA-------TTTGATATAAAGTAACTTTAATATAAAAAATATGATTAATTTTAAA---TTTATAAGAAGAATGCATAAATGAAAATTGAATGATTTAACTGTTTTTTATAAAATTATATAATTTAAAGAATGTAAAATATGAAAACATGATAAATTCAACAATGACTGGCCTACCTCTCTCAACTCTCGAATCTGTTCCCCCAAACCTCCAATCATGCTGTAAGAAATATCACCAGGATCTTCATGCGACATGTTGTAAACAAGAGGGTCCACTTCCCTTGGCAGGTATCTAGGGCAATCAAAAATATTAAGAAACTATTCAACCGATGTTCAAGCTCAGATAACGAAATATCACAAAATTACTTTTTAATGTCTTGAAAATTATCATAAAAGATCAACATGTTCCTTACAAGGACATGCTGCTTTATTTATAGAATAACGTTT-AAAAAAATTCTAAATATTATGAATTCTACAAAACTATACAGCTAAAGAGAAAAAGTTATTTCGATCAATGGATTTTGTGAACAGTTTTGAAAATATAGAAGAAAAAAGAGTTTTGTAAAAATAAAATTAAAAGATGACGAACTTCTAAGAAAAACAG----GGGTCTGAGGACATTGAAGGGCACAAGGAGAAATATAAAAATTTAAACTGAGAGCATAAAATGCTAATAAGATTCATATTATTGAATCTTAGAAAATTAATACTTAAAAATATCTTTTGTTACAACATCACAATA------------------------------------------------------------
Nbrimleyi_RumblingBald_N241 -------------------------------------------------------------------------------------------------------------------------------------------------------------------TAGTGAGGAGGCACATATCAGTACGCAAGTCACTGATCTCCGCCTTATCTTTTTTGTGTATTTTTATAAATACCACTATTGTGTACGATTGATTAAAAAAATACACTATTGCATATAAAAATAAGTAAACCTTCAGAAAAAAAAACAAGATTAGATTTTAATCAGTGACTTTTTTTCAAAAAAGTAGATGATTTAAAATGATTTTATATAA--------TTGATATAAAGTAACTTTAATATAAAAAATACGATTAATTTTAAA---TTTATAAAAAGAATGCATAAATGAAAATTGAATGATTTAATTGTTTTTTATAAAATTATATAATTTAAAGAATGTAAAATATGAAAACATGATAAATTCAACAATGACTGGCCTACCTCTCTCAACTCTCGAATCTGTTCCCCCAAACCTCCAATCATGCTGTAAGAAATATCACCAGGATCTTCATGCGACATGTTGTAAACAAGAGGGTCCACTTCCCTTGGCAGGTATCTAGGACAATCAAAAATATTAAGAAACTATTCAACCGATGTTCAAGCTCAGATAACGAAATATCACAAAATTACTTTTTAACGTCTTGAAAATTATCATAAAAGATCAACATGTTCCTTACAAAGACATGCTGCTTTATTTATAGAATAACGTTT-AAAAAAATTCTAAATATTATTAATTCTACAAAACTTTACAGCTAAAGAGGAAAAGTTCTTTCGATCAATGGATTTTGTGAACAGTTTTCAAAATATAGAAAAAAAAAGAGTTTTGTAAAAATAAAATTAAAAGATGACGAACATCTAAGAAAAACAGAAAGGAGTCTGAGGACATTGAAGAGCACAAAGAGAAAAATAAAAATTTAAACTGAGAACATAAAATGCTAATAAGATTCATATTATTGAATCTTAGAAAGATAATACTTAAAAATATCTTTTGTTACAACATTACAATATATACATTAAATGTGCTTTTTAATCACATTCAGGAATTCTTCCTAAATAGTTATGTTCCA
Ncanei_Egypt_N958 AATTTTTTTACATTGGTTTAAACCTATAATGATGTGGCTTAATAAAACAAAATGTAAAATTTTTAGTAGCCTTATATTCCAGATTATATAAATAGCCATGTTCTGATAAAAGAATTTTATTATGTATCTTTAAAAAAAAATGCTCAACAGTTATACAAAATTTTAGCGAGGTGGCACAGATCAGTATGCAAGTCACTGTTCTTCGCCTTATCTTTTTTGTGTATTTTTATAAATACCACTATCGTGTACGATTGATTAAAAAAATACATTATTGCACATAAAAAAAAGTAAACCTTCAAGAAAAAAACCAAGATTTGATTTTAATCCGTGAC-TTTTTTTAAAAAAGTGAATGATTTAAAATGATTTTATATAAAAAAGTCATTGGTATAAAGTAACTTTAATATAAAAAATATGATTAATTTCAAA---TTTAAAAAAAGAATGCTTAAATGAAAATTGAATGATTTAATGATTTTTTATAAAATTAAATAATTTAAAGAATGTAAAATATGAAAACATGATAAATTCAACAGTGAATGGCCTACCTCTCTCAACTCTCGAATCTGTTCCCCCAAACCTCCAATCATACCGTAAGAAATATCACCAGGATCTTCATGCGACATGTTGTAAACAAGAGGATCCACTTCCCTTGGCAGGTACCTAGGACAATCAAAAATATTAAGAAACTATTCATCCGACGTTCAAGCTCAGATAACGAAATATCACAAAATTACTTTTC-----------------------------------------------T------------------------------------------------TCT---------------------------------GTTTTTTAAT-----GTCTTTGTGAACAGTTTTCAAAATATATAAAAAAAAAGAGTTTTGTAAAAATAAAATTAAAAAATGACGAACATCTAAGAAAAACAGAAAGGGG-------ACATTGAAGGGCACAAGGAGAAA---AAAAAATTAAACTGAGAGTATAAAATGCTAATAAGATTCATATTATTGAATCTTAGAAAATTAATACTTAAAAATATCTTTTGTTACAACATCAAAATATATACATTAAATGTGCTTTTTAATCACATTCAGGAATTCTACCTAAATAGTTATATTCCA
Ncarteri_English_N031 --------------------------------------------------------------------------------------------------------------------------------------------------------------AATTTTAGTGAGGAGGCGCAGATCAGTATGCAAGTCACTGATCTCCGCCTTCTCTTTTTTGTGTATTTTTATAAGTACCACTATTGTGTACGATTGATTAAAAAAATACAGTATTGCATATAAAAACAATTAAACCTTCA--AAAAAAAACATGATTTGATTTTAATCAGTGACTTTTTTTAAAAAAAGTAAATGATTTAAAATGATTTTACATAAAAAAATCTTTGATATAAAGTAACTTTAATATAAAAAATATGACTAATTTTAAA---TTTATAAAAAGTATGCTTAAATGAAAATTGAATGATTTAATGATTTTTTATAAAATTAAATAATTTAAAGAATGTAAAATATGAAAACATGATAAGTGTAACAATGAATGGTCTACCTCTCTCAACTCTCGAATCTGTTCCCCCAAACCTCCAATCATGCTGTAAGAAATATCACCAGGATCTTCATGCGACATGTTGTAAACAAGAGGGTCCACTTCCCTTGGGAGGTATCTAGGACAATCAAAAATATTAAGAAATTATTCGTCCGATGTTCAAGCTCAGATAATGAAATATAACAAAATTACTTTTTAATGTCTTGAAAATTATCATAAAAGATCAACATCTTCCTTACAAGGACATGCTGCTTTATTTCAGGGTTGG----------------TAAATGTCATGATATTTATATAAATATATATCCGATATAAA---------------ACTTACGTTTCCAACCAATTTTTAAAATTTAGTATAAAGGAAATTTATGCAGAATCATAATC------TGATGAGTTTTTAATTAAGATAA----------------------------------------AAAACAGTAAACTGTGCGCACAATATCGTGATTTTCCCCACTTTATTTAATTATAGCATATTTATATTT--------TCGTGATTTAAATCATATAATATTTAAACTAAGTATATCTTTCA------------ATTTGTACTTAAGT------------
Ncarteri_LaurelCave_nearTYPE_N0296 AATTTTTTTACATTGGTTTAAACCTATAATGCTGTAGATTAAAAAAACAAAATGTATAATTTTTAGTAGCCTTGTATCCCAAATTATATAAATAGCCAAGTTATGATAACAGAATTTTATTATGTATCTTTAAAAGAAATAGCTCAACAGTTATACAAAATTGTAGTGAGGAGGCGCAGATCAGTATGCAAGTCACTGATCTCCGCCTTCTCTTTTTTGTGTATTCTTATGAGTATCACTATTGTGTACGATTGATTAAAAAAATACAGTATTGCATATAAAAACAATTAAACCTTCAAGAAAAAAAACATGATTTGATTTTAATCAGTGACTCTTTTAAAAAAAAGTAAATGATTTAAAATGATTTTATATAAAAAAATCTTTGATATAAAGTAACTTAAATATAAAAAATATGACTAATTTTAAA---TTTATAAAAAGAATGCTTAAATGA------AATGATTTAATGATTTTTTATAAAATTAAATAATTTAAAGAATGTAAAATATGAAAACATGATAAGTGTAACAATGACTGGTCTACCTCTCTCAATTCTCGAATCTGTTCCCCCAAACCTCCAATCATGCTGTAAGAAATATCACCAGGATCTTCATGCGACATGTTGTAAACAAGAGGGTCCACTTCCCTTGGGAGGTATCTAGGACAATCAAAAATATTAAGAAACTATTCATCCGATGTTCAAGCTCATATAATGAAATATAACAAAATTACTTCTTAATATCTTGAAAATTATCATAAAAGATCAACATCTTCCTCACAAGGACATGCTGCTTTATTTCAGGGTTGG----------------TAAATATCATGATATTTATATAAATATATATCCGATATAAAAAATTTGATATATACACTTACGTTTCCAACCAATTTTTAAAATTTGGTATAAAGGAAATTTATGCAGAATCATAATC------TGATGAGTTTTTAATTAAGATAA----------------------------------------AAAACAGTAAACTGTGTGCACAATATCGTGATTTTCCCCACTTTATTTAATTATAGCATATTTATATTT--------TCGTGGTTTAAATCATATAATATTTAAACTAAGT------------------------------------------------
Ncarteri_PilotMtn_G2185 AATTTTTTTACATTGGTTTAAACCTATAATGCTGTAGCTTAAAAACACAAAATGTATAATTTTTAGTAGCCTTATATCCCAAATTATATAAATAGCCAAGTTATGAA------ATTTTATTATGTATCTTTAAAAAAAATAGCTCAACAGTTATACAAAACTTTAGTGAGGAGGCGCAGATCAGTATGCAAGTCACTGATCTCCGCCTTCTCTTTTTTGTGTATTTTTATAAGTACCACTATTGTGTACGATTGATTAAAAAAATACAGTATTGCATATTAAAAAGGTTTAATATGCA--AAAAAAAACATGATTTGATTTTAAGCAGTGACTTTTTTTTAAAAAATTAAATGATTTAAAATGATTTTACATAAAAAAATCTTTGATATAAAGTAACTTTAATATAAAAAATATGACTAATTTTAAA---TTTATAAAAAGAATGCATAAATGA--------------AATGATTTTTTATAAAAATAAATAATTTAAAGAATGTAAAATATGAAAACATGATAAGTGTAACAATGAATGGTCTACCTCTCTCAACTCTCGAATCTGTTCCCCCAAACCTCCAATCATGCTGTAAGAAATATCACCAGGATCTTCATGCGACATGTTGTAAACAAGAGGGTCCACTTCCCTTGGGAGGTATCTAGGACAATCAAAAATATTAAGAAACTATTCATCCGATGTTCAAGCTCAGAAAATGAAATATAACAAAATTACTTTTTAATGTCTTGAAAATTATCATAAAAGATCAACATCTTCCTTACAAGGACATGCTGCTTTATTTCAGGGTTGG----------------TAAATATCATGATATTTTTATAAATATATATC-------AAAAATTTGATATATACACTTACGTTTCCAACCAATTTTTAAAATTTGGTATAAAGGAAATTTATGCAGAGTCATAATC------TGATGAGTTTTTAATTAAGATAA----------------------------------------AAAACAGTAAACTGTGTGCACAATATTGTGATTTTCCCCACTTTATTTAATTATAGCATATTTATATTT--------TCATGGTTTAAATCATATAATATTTAAACTAAGTATATCTTTCA------------ATTTGTACTTGAGT------------
Ncarteri_Pitchfork_N363 -----------------------------------------------------------------------------------------------------------------------------------------------------------------------------------------------------------------CTCTTTTTTGTGTATTTTTATAAATACCACTATTGTGTACGATTGATTAAAAAAATACACTATTGCATATAAAAACAATTAAACCTTCAGGAAAAAAAACATGATGTGATTTTAATCAGTGACTTTTTTTAAAAAAAGTAAATGATTTAAAATGATTTTATATAAATAAATCTTTGATATAAAGTCACTTTAATATAAAAAATATGACTAATTTTAAA---TTTATAAAAAGAATGCTTAAATGAAAATTGAATGATTTAAAGATTTTTTATAAAATTAAATAATTTAAAGAATGTAAAATATGAAAACCTGATAAATTTAACAATGAATGGTCTACCTCTCTCAACTCTCGAATCTGTTCCCCCAAACCTCCAATCATGCTGTAAGAAATATCACCAGGATCTTCATGCGACATGTTGTAAACAAGAGGGTCCACTTCCCTTGGGAGGTATCTAGGACAATCAAAAATATTAAGAAACTATTCATCCGCTGTTCAAGCTCAGATAATGAAATATAACAAAATTACTTTTTAATGTCTTGAAAATTATCATAAAAGATCAACATCTTCCTTACAAGGACATGCTGCTTTATTTATAGAATAACGATT-AAAAAAATTCTAAATATTATTAATTCTACAAAACTATACAGCTAAAGAGAAAAAGTTCTTTCGATCAATGGATTTTGTGGACAGTTTTCAAAATATAGAAGAAAAAAAAGTTTTGTAAAAATAAAAT--------GACGAACATCTAAGAAAAATGGAAAGGGGTCTGAAGACATTGAAAGGCACAAGGAGAAAAATAAAAATTTAAACTGAGAGCATAATATGCTAATAAGATTCATATTATTGAATCTTA------------TTGTAAATGT----------------------------------------------------------------------AG----------
Ncarteri_WeberCty_N1044 AATTTTTTTACATTGGTTTAAACCTATAATGCTGTAGCTTAAAAAAACAAAATGTATAATTTTTAGTAGCCTTATATCCCAAATTATATAAATAGCCAAGTTATGACAACAGAATTTTATTATGTATCTTTAAAAAAAAATGCTCAACAGTTATACAAAATTTTAGTAAGGAGGCACAGATCAGTATGCAAGTCACTGATCTCCGCCTTCTCTTTTTTGTGTATTTTTATAAGTACCACTATTTTGTACGATTGATTAAAAAAATACAGTATTGCATATAAAAACAATTAAACCTTCA--AAAAAAAACATGATTTGATTTCAATCAGTGACTTTTTTTAAAAAAAGTAAATGATTTAAAATGATTTTATATAAAAAAATCTTTGATATAAAGTAACTTTAATATAAAAAATATGACTAATTTTAAA---TTTATAAAAAGAATGCTTAAATGAAAATTGAATGATTTAATGATTTTTTATAAAATTAAATAATTTAAAGATTGTAAAATATGAAAACATGATAAGTGTAACAATGAATGGTCTACCTCTCTCAACTCTCGAATCTGTTCCCCCAAACCTCCAATCATGCTGTAAGAAATATCACCAGGATCTTCATGCGACATGTTGTAAACAAGAGGGTCCACTTCCCTTGGGAGGTATCTAGGACAATCAAAAATATTAAGAAACTATTAATCCGATGTTCAAGCTCAGATAATGAAATATAACAAAATTACTTTTTAATGTCTTGAAAATTATCATAAAAGATCAACATCTTCCTTAAAAGGACATGCTGCTTTATTTCAGGGTTGG----------------TAAATATCATGATATTTATATAAATATATATCCAATATAAAAAATTTGATATATACACTTATGTTTCCAACCAATTTTTAAAATTTGGTATAAAGGAAATTTATGCAGAATCATAATC------TGATGAGTTTTTAATTAAGATAA----------------------------------------AAAACAGTAAACTGTGTGCACAATATCGTGATTTCCCCCACTTTATTTAATTATAGCATATTTATATTT--------TCGTGGTTTAAATCATATAATATTTTAACTAAGTATATCTTTCA------------ATTTGTACTTAAGT------------
Ncarteri_div__RainbowCave_G2089 ---------ATGAGAGTTCA--------------------AATAATTGGAAGTAA----------------------------TCATTCAAATGGTCACTTCACTGTAGTTAAACTTTAAAAATCTATTTATAAAATGAATCCCCACCCAGTTCCAAAAATT--------------TAGACACATTTCCAGGTTGCCAACTTTTATCATCTCTCTTTTTTGAA-----ACAAAAACCTATATTGTGGTCAATATTTTATAGTAATTCAGTACTGTTCATATAGGTAATTACATAATTA----AGAGGACTACACCTATCAAAAATCACTAAAT---------ATTGGTCAATACACTGATGTTATTTTATATAAAAAAAGCTTTGATATTAAGCGACTTTTATACAAAAAATATGATTAATTTTAAATGATTTATGAAAAGAATACTTAAATGAAAATTAAATGTTTTAACGATTTTTTAGAGAATTAAATAACTTAACGAATGCAAAATATGAAAACATCATAAATTCAACAATGAATGGCTTACCTCTCTCAACTCCCGAATCTGTTCCCCCAAACCTCCAATCATGCTGTAAGAAATATCACCAGGATCTTCATGCGACATGTTGTAAACAAGAGGGTCCACTTCCCTTGGGAGGTACCTAGGACAATCAAAAATATTAAGAAATTATTCATCCGATGTTCAAAGTCAGATAACGAAATATCACAAAATTACTTTCTAATGTCCGGAAAATTATCATAAAAGAACCACGTGTTCCCTACAAGGACATGCTGCTTTATTTATAGAATAATATTTTAAAAAAATTTTGAATATTATTAATTCTACAAAACCGTGCAGCTAAAGAGAAAAAGTTCTTACAATCAATGGATTTTGTGAACAATTTTCAAAATATAAAAAAAAAAAGATTTTGTGAAAAGTAAAATTAAAAAATGATAAACATCTGAGAAAAACAGAAAAGGATCAGAGGACATTGAAGAGCACAAGGAGAAAAATAAAAATTTAAACTGAGAGTATGAAATGCTAAAAAGATTTACTTTTTTAAATTTCAAAAAATTAATACTTATTATTATATATTGTTACAATATCACAATTTATACATTAAATGTACTTTTTAACCACATTCAGGGACTCTTCCTAAATAGTTATATT---
Ncherokee_BallhootScar_N193 ATATTTTTTACGTTGGTTTAAACCTATAATGCTGTAGTTTAAAAACACAAAATGTAAAATTTTTAGTAGTCT-ATATCCCAGATTATATAAATAGCCAAGTTCTGATAACATAATTTTATTATGTCACTTAAG-AAAAAATGCTCAACAGTTATACAAAATTTTAGTGAAGAGGCACAGATCAGTATGCAAGTCACTGATCTCCGCCTTCTCATTTTTGTGTATTTTTATAAATACCACTATTGTGTACAATTGATTAAAAAAATACACTATATTATTTAAAAATAATTAAACATTCAAGAGAGAAAACAAGACTTGATTTTAATCAGTGATTTGTAAATGA----------A-------------------AAAAATATCTTTGATATAAAGTGACTTTTATACAAAAAAAATGATTAATTTTAAATAATTTATAAAAAGAATGCTTAAATGAAAATTGAATGATTTAATGATTTTGTATAAAATTAAATGATTGAAAGAATGTAAAATATGAAAACATGATAAATTCAACAATGAAGGGCTTACCTCTCTCAACTCTCGAATCTGTTCCCCCAAACCTCCAATCATGCCGTAAGAAATATCACCAGGATCTTCATGTGACATGTTGTAAACAAGGGGGTCCACTTCTCTCGGGAGGTACCTAGGACAATCAAAAATATTAAGAAACCAATCATCCGATGTCCAAGCTCAGATAATGAAATATCACAAAATTACTTTTTAATGTCTTGAAAATTATCATAAAAGATCAACATGTTCCTTACAAGGACATGCTGCTTTATTTATAGAATAACGTTTAAAAAAAATTCTAAATATTATTAATTCTATAAAACTATACAGCCAAAGAGAAAAAGTTCTTTCGATCAATGGATTTTGTGAACAGTTTTCAACATATAGAAAAAAAAAGAGTTTTGTAAAAATAAAATTAAAAAATGATGAACATCTAAGAAACACAGAAAGGGGTCTGAGGACATTGAAGGGCACAAGAAGAAAAATAAAAATTTAAACTGATAGC--------------------------------------------------------------------------------------------------------------------------------------------
Ncherokee_BalsamMtn_N891 -------------------------------------------------------------------------------------------------------------------------ATGTCACTTAAG-AAAGAATACTCAACAGTTATACAAAATTTTAGTGAAGAGGCACAGATCAGTATGCAAGTCACTGATCTCCGCCTTCTCTTTTTTGTGTATTTTTATAAATACCACTATTGTGTACAATTGATTAAAACAATACACTATTTTATTTAAAAATAATTAAACATTCAAGAGAGAAAACAAGACTTGATTTTAATCAGTGATTTCTTTTCAA----------A-------------------GTAAA------TGATTTAAAGTGACTTTTATATAAAAAAAAAGATTAATTTTAAATAATTTATAAAAAGAATGCTTAAATGAAAATTGAATGATTTAATGATTTTGTATAAAATTAAATAATTTAAAGAATGTAAAATATGAAAACATGATAAATTCAACAATGAATGACTTACCTCTCTCAACTCTCGAATCTGTTCCCCCAAACCTCCAATCATGCCGTAAGAAATATCACCAGGATCTTCATGCGACATGTTGTAAACAAGGGGGTCCACTTCTCTCGGCAGGTACCTAGAACAATCAAAAATATTAAGAAACTATTCATCCGATGTTCAAGCTCAGATAACGAAATATCACAAAATTACTTTTTAATGTCTTGAAAATTATCATAAAAGATCAACATGTTCCTTACAAGGACATGCTGCTTTATTTATAGAATAACATTTAAAAAAAATTCTAAATATTATTAATTCTACAAAACTATACAGCCAAAGAGAAAAAGTTATTTCGATCAATGGATTTTGTGAACAGTTTTCAAAATATAGAAAAAAAAAGAATTTTGTAAAAATAAAATTAAAAAACGACGAACATCTAAGAAACACAGAAAGGGGTCTGAGGACATTGAAGGGCACAAGGAGAAAAATCAAAATTTAAACTGAGAGCATAAAATGCTAATAAGATTCATATTATTGAATCTTAGAAAATTAATACTTAAAAATATCTATTGTTACAACATCACAATACATACATTAAATGTGCTTTTTAACCACATT------------------------------
Ncherokee_SIndianCrk_N681 --------------------------------------------------------------------------------------------------------------------------------------------------------------------------------------------------------------------------------------------------------------------------------------------------------------------------------------------------------------------------------------------------------------------------------------------------------------------GAAAATTGAATGATTTATTGATTTTGTATAAAATTAAATAATTTAAAGAATGTAAAATATGAAAACATGATAAATTCAACAATGAATGGCTTACCTCTCTCAACTCTCGAATCTGTTCCCCCAAACCTCCAATCATGCCGTAAGAAATATCACCAGGATCTTCATGCGACATGTTGTAAACAAGGGGGTCCACTTCTCTCGGGAGGTACCTAGGACAATCAAAAATATTAAGAAACCAATCATCCGATGTCCAAGCTCAGATAACGAAATATCACAAAATTACTTTTTAATGTCTTGAAAATTATCATAAAAGATCAACATGTTCCTTACAAGGACATGCTGCTTTATTTATAGAATAACTTTTAAAAAAAATTCTAAATATTATTCATTCTACAAAACTATACAGCCAAAGAGAAAAAGTTAT---------------------------------------------------------------------------------------------------------------------------------------------------------------------------------------------------------------------------------------------------------------------------------------------------------
Ncooperi_BeaverCrk_N1002 ------------------------------------------------------------------------------------------------------------------------------------AAAATATATGCTCAACACTTATACAAAATTTTAGTGAAGAGGCACAGATCAGTATGTAAGTCACTGATCTTCGCCTTCTCTTTTTTGTGTATTTTTATAAATACCACTATTGTGTACGATTGATTAAAAAAAAACACAATTTTATTTAAAAATAATTAAACATTCAAAAGAGAAAACAAGACTTGATTTTAATCAGTGATTTCTTTTCAAAAAAGTAAATGATTTA--------------------------------AAGTGACTTTTATACAAAAAATATGATTGATTTTAAATTATTTATAAAAAAAATGCTTAAATTAAAATTGAATG--------ATTTTGTATAAAATTAAATAATTTAAAGAATGT--------AAAACATGATAAATTCAACAATGAATGGCCTACCTCTCTCAATTCTCGAATCTGTTCCCCCAAACCTCCAATCATGCTGTAAGAAATATCACCAGGATCTTCATGCGACATGTTGTAAACGAGAGGGTCCACTTCCCTTGGGAGGTATCTAGGACAATCAAGAATATTAAGAAACCATTCATCCGATGTTCAAGCTCAGATAACGAAATATCACAAAATTACTTTTTAATGTCTTGAAAATTATCATAAAAGATCAACATGTTCTTTAAAAGGACATGCTGCTTTATTTATAGAATAATGTTAAAAAAAAATTCTAAATATTATTAATTCTACAAAACTATGCAACTAAAGAGAAAAAGTTCTTTTAATCAATGGGTTTTCAGAACATTTTTCAAAATATAGAGAAAAAAATATTTTTGGAAAAATAAAATTAAAAAATGACGAACATCTAAGAAAAACAGAAAAGGGTCAGAGAACATTGAAGGGCACGGGCAGAAAAATAAAAAATTTAAATGAGAGCATAAAATGCTAATAAGATTCATATTATTGAATCTTAGAAAATTA------------------------------------------------------------------------------------------------
Ncooperi_BrasstBald_N824 ----------------------------------------------------------------------------------------------------------------------------------------------------------------------------------------------------------TCACCTTCTCTTTTTTGTGTATTTTTATAAATACCACTATTGTGTACGATTGATTAAAAAAAAACACAATTTTATTTAAAAATAATTAAACATTCAAAAGAGAAAACAAGACTTGATTTTAATCAGTGATTTCTTTTCAAAAAAGTAAATGATTTAAAGTGATTTTATATAAAAATATCCTTGATATAAAGTGACTTTTATACAAAAAATATGATTGATTTTAAATTATTTATAAAAAAAATGCTTAAATTAAAATTGAATG--------ATTTTGTATAAAATTAAATAATTTAAAGAATGT--------AAAACATGATAAATTCAACAATGAATGGCCTACCTCTCTCAATTCTCGAATCTGTTCCCCCAAACCTCCAATCATGCTGTAAGAAATATCACCAGGATCTTCATGCGACATGTTGTAAACGAGAGGGTCCACTTCCCTTGGGAGGTATCTAGGACAATCAAGAATATTAAGAAACCATTCATCCGATGTTCAAGCTCAGATAACGAAATATCACAAAATTACTTTTTAATGTCTTGAAAATTATCATAAAAGATCAACATGTTCTTTAAAAGGACATGCTGCTTTATTTATAGAATAATGTTTAAAAAAAATTCTAAATATTATTAATTCTACAAAACTATGCAACTAAAGAGAAAAAGTTCTTTTAATCAATGGGTTTTCAGAACATTTTTCAAAATATAGAGAAAAAAATATTTTTGGAAAAATAAAATTAAAAAATGACGAACATCTAAGAAAAACGGAAAAGGGTCAGAGAACATTGAAGGGCACGGGCAGAAAAATAAAAAATTTAAATGAGAGCATAAAATGCTAATAAGATTCATATTATTGAATCTTAGAAAATTAATACTTTAAG-------TCATAAATATTTCAT----------------------------------------------------------------
Ncooperi_CheoahDam_N1122 ATACTTTTTACATTGGTTGAAACCTATAATGCTGTAGCTTAAAAATACAAAATGTAAAATTTTTAGTAGTCTAATATCCCAGATTATATAAATAGCCAAGTTCTGATAACAGAATTTTATTATGTCACTTTAAAAAAAACCGCTCAACAGTCATACAAAATTTTAGTGAAGTGGCACCGATCAGTACACAAGTCACGGAACTCCGCCTTCTCTTTTTTGTGTACTT--ATAAATACCACTATTGTGTATGATTGATTAAAAAAATACACTATTTTATTTTAAAATAATTAAACATTCAAGAGAGAAAACAAGACTTCATTTTAATCAGTGATTTCTTTTCAAAAAAGTGAATGATTTAAAGTGATTTTATATAAAAATATCTTTGATATAAAGTGACTTTTATACAAAAAAAATCCTTAATTTTAAATGATTTATAAAAAAAATGCTTAAATGAAAATTAAATGATTTGATGATTTTTTATAAAATTAAATAATTTAAAGAATAT-------GAAAACATGATAAATTCAACAATGAATGGCCTACCTCTCTCAACTCTCGAATCTGTTCCCCCAGACCTCCAATCATGCTGTAAGAAATATCACCAGGATCTTCATGCGACATGTTGTAAACGAGAGGGTCCACTTCCCTTGGGAGGTATCTAGGACAATCAAAAATATTAAGAAACCATTCATCCGAGGTTCAACCTCAGATAACGAAATATCACAAAATTACTTTTTAATGTCTTGAAAATTATCATAAAAGATCAACATGTTCTTTAAAAGGACATGCTGCTTTATGTATACAATAATGTTTAAAAAAAATTCTAAATATTATTAATTCTACAAAACTATGCAACTAAAGAGAAAAAGTTCTTTTAATCAATGGGTTTTCAGAACAATTTTCAAAATATAGAGAAAAAAATATTTTTGTAAAAATCAAATTAAAAAATGACGAACATCTAAGAAAAACAGAAAAGGGTCAGAGAACATTGAAGGGCACGAGCAGAAAAATCAAAAACTTAAATGAGAGCATAAAATGATAATAAGATTCATATTATTGAATCTTAGAAAATTAATACTTAAAAA-------------------------------------------------------------------------------------
Ncooperi_NantRiverGorge_N682 ---------------------------------GTAGCTTAAAAACACAAAATGTAAAATTTTTAGTAGTCTAATATCCCAGATTATATAAATGGCCAAGTTCTGATAACAGAATTTTATTATGTCACTTAAAAAATATATGTTCAACACTTATACAAAATTTTAGTGAAGAGGCACAGATCAGTATGTAAGTCACTGATCTTCGCCTTCTCTTTTTTGTGTATTTTTATAAATACCACTATTGTGTACGATTGATT-AAAAAAAACACAATTTTATTTAAAAATAATTAAACATTCAAAAGAGAAAACAAGACTTGATTTTAATCAGTGATTTCTTTTCAAAAAAGTAAATGATTTAAAGTGATTTTATATAAAAATATCCTTGATATAAAGTGACTTTTATACAAAAAATATGATTGATTTTAAATTATTTATAAAAAAAATGCTTAAATTAAAATTGAATG--------ATTTTGTATAAAATTAAATAATTTAAAGAATGT--------AAAACATGATAAATTCAACAATGAATGGCCTACCTCTCTCAATTCTCGAATCTGTTCCCCCAAACCTCCAATCATGCTGTAAGAAATATCACCAGGATCTTCATGCGACATGTTGTAAACGAGAGGGTCCACTTCCCTTGGGAGGTATCTAGGACAATCAAGAATATTAAGAAACCATTCATCCGATGTTCAAGCTCAGATAACGAAATATCACAAAATTACTTTTTAATGTCTTGAAAATTATCATAAAAGATCAACATGTTCTTTAAAAGGACATGCTGCTTTATTTATAGAATAATGTTTAAAAAAAATTCTAAATATTATTAATTCTACAAAACTATGCAACTAAAGAGAAAAAGTTCTTTTAATCAATGGGTTTTCAGAACATTTTTCAAAATATAGAGAAAAAAATATTTTTGGAAAAATAAAATTAAAAAATGACGAACATCTAAGAAAAACAGAAAAGGGTCAGAGAACATTGAAGGGCACGGGCAGAAAAATAAAAAATTTAAATGAGAGCATAAAATGCTAATAAGATTCATATTATTGAATCTTAGAAAATTAATACTTTAAG-------TCATAAATATTTCAGG---------------------------------------------------------------
Ncooperi_RockCrRoad_N1160 ATATTTTTTACATTGGTTGAAACCTATAATGCTGTAGCTTCAAAACACAAAATGTAAAATTTTTAGTAGTCTAATATCCCAGATTATATAAATAGCCAAGTTCTGATTACAGAATTTTATTATGTCACTTTAAAAAAAACCGCTCAACAGTTATACAAAATTTTAGTGAAGAGGCACCGATCAGTATGCAAGTCACTGAACTCCGCCTTCTCTTTTTTGTGTACTT--ATAAATACCACTATTGTGTATGATTGATTAAAAAAATACACTATTTTATTGTAAAGTAATTAAACATTCAAGAGAGAAAACAAGACTTGATTTTAATCGGTGATTTCTTTTCAAAAAAGTAAATGATTTAAAGTGATTTTATATGAAAATATCTTTGATATAAAGTGACTTTTATATAAAAAAAATGCTTAATTTTAAATTATTTATAAAAAAAATGCTTAAATGAAAATTAAATGATTTGATGATTTTTAATAAAATTAAATAATTTGGAGAATGTAAAATATGAAAACATGATAAATTCAACAATGAATGGCCTACCTCTCTCAACTCTCGAATCTGTTCCCCCAAACCTCCAATCATGCTGTAAGAAATATCACCAGGATCTTCATGCGACATGTTGTAAACGAGAGGGTCCACTTCCCTTGGGAGGTATCTAGGACAATCAAAAGTATTAAGAAACCATTCATCCGATGTTCAAGCTCAGATGACGAAATATCACAAAACTACTTTTTAATGTCTTAAAAATTACCATAAGAGATCAACATGTTCTTTAAAAGGACATGCTGCTTTATTTATAGAATAATGTTTTAAAAAAATTCTAAATATTATTAATTCTACAAAACTATGCAACTAAAGAGAAAAAGTTGTTTTAATCAATGGGTTATCAGAACAATTTTCAAAATATAGAGAAAAAAATATTTTTGTAAAAATCAAATTAAAAAATGACGAACATCTAAGAAAAACAGAAAAGGGTCAGAGAACATTGAAGGGCATGAGCAGAAGAATAAAAAATTTAAACGAGAGCATAAAATGCTAATAAGATTCATATTATTGAATCTTAGAAAATTAATACTTTAAG-------TCATAAATATTACATGCTGAATATATTATTATTATTACTCCCCACCTCCCAAGACACATACACAAATAGTTGTATCATA
Ncoylei_Apalachia_N1195 ATACTTTTTACATTGGTTTAAACCTATAACGCTGGAGCTTAAAAACACAAAATGTAAAATTTTTAGTAGTCTAATATCCCAGATTATATAAATAGCCAAGTTCTGATAACAGAATTTTATTATGTCACTTAAAAAG-AAATGCTCAACAGTTATACAAAATTTTAGTTAAGAGGCACAGATCGGTATGCAATTCACTGTTCTCCACCTTCTCTTTTTTGTCTATTTTTATAAATACCACTATTGTGTACGATTGATT------------------------------------------AAAAAAAAACAATACTTGATTTTAATCAGTGATTTCTTTTCAAAAAAGTAAACGATTTAAAGTGATTTTATATAAAAATATCTTTGATATAAAGTGACTTTTATACAAAAAATATGATTAATTTTAAATGATTTATAAAAATAATGTTTAAATGAAAATTGAATGATTTATTGATTTTGTATAAAATTAAATAATTTAAAGAATATAAAATAT--------GATAAATTCAACAATGAATGGCTTACCTCTCTCAACTCTCGAATCTGTTCCCCCAAACCTCCAATCATGCTGTAAGAAATATCACCAGGATCTTCATGCGACATGTTGTAAACGAGAGGGTCCACTTCCCTTGGGAGGTATCTAGGACAATCAAAAATATTAAGAAACTGTTCATTTCATGTTCAAGCTCAGATAACGAAATATCACAAAATTACTTTTTAATGCCTTGAAAAGTATCATAAAAGATCAACATGTTCCTTACAAGGACATGCTGCTTTATTTATAGAGCAACGTTTAAAAAAAATTCTAAATATTATTAATTCTACAAAA-TATGCAGCTAAGGAGAAAAAGTCCTTCTAACTAATG---------GACAACTTTCAAAATATAGAA--GAAAAGGTTTTTATAAAAATTAAATTAAAAAATGACGAACATCTAATAAAAACAGAAAAGGGTCAGAGGACGTTGAAGGGCACAAGGAGAAAAGTAAAAATTTAAACTGAGAGCATAAAATGCTAATAAGATTCATATTATTGAATCTTAGAAGATTAATACTTAAAAAT-TCTATTGTTACAACATCACAATATATACATTAAACATGCTTTTTAACCACATTCAGGAATTCTTCCTAAATAGTTATATTCCA
Ncoylei_DinkinCove_N1118 ATACTTTTTACATTGGTTTAAACCTATAACGCTGGAGCTTAAAAACACAAAATGTAAAATTTTTAGTAGTCTAATATCCCAGATTATATAAATAGCCAAGCTCTGATAACAGAATTTTATTATGTCACTTAAAAA--AAATGCTCAACAGTTATACAAAATTTTAGTTAAGAGGCACAGATCAGTATGCAATTCACTGTTCTCCGCCTTCTCTTTTCTGTCTATTTTTATAAATACCACTATTGTGTACGATTGATT-------------------------------------------AAAAAAAACAATACTTGATTTTAATCAGTGATTTCTTTTCAAAAAAGTAAACGATTTAAAGTGATTTTATATAAAAATATCTTTGATATAAAGTGACTTTTATACAAAAAATATGATTAATTTTAAATGATTTATAAAAATAATGCTTAAATGAAAATTGAATGATTTAATGATTTTGTATAAAATTAAATAATTTAAAGAATATAAAATATGAAAACATGATAAATTCAACAATGAATGGCTTACCTCTCTCAACTCTCGAATCTGTTCCCCCAAACCTCCAATCATGCCGTAAGAAATATCACCAGGATCTTCATGCGACATGTTGTAAACGAGAGGGTCCACTTCCCTTGGGAGGTATCTAGGACAATCAAAAATATTAAAAAACTGTTCATTTCATGTTCAAGCTCAGATAACGAAATATCACAAAATTACTTTTTAATGCCTTGAAAAGTATCATAAAAGATCAACATGTTCCTTACAAGGACATACTGCTTTATTTATAGAGCAACGTTTAAAAAAAATTCTAAATATTATTAATTCTAAAAAA-TATGCAGCGAAGGAGAAAAAGTCCTTCCAACTAATG---------AACAACTTTCAAAATATAGAA--GAAAAGGTTTTTATAAAAATCAAATTAAAAAATGACGAACATCTAAGAAAAACAGAAAAGGGTCAGAAGACATTGAAGGGCAGAAGGAGAAAA-----------------------------------------------------------------------------------------------------------------------------------------------------------------
Ncoylei_TiptonCreek_N837 ATACTTTTTACATTGGTTTAAACCTATAACGCTGGAGATTAAAAACACAAAATGTAAAATTTTTAGTAGTCTAATATCCCAGATTATATAAATAGCCAAGTTCTGATAACAGAATTTTATTATGTCACTTAAAAA--AAATGCTCAATAGTTATACAAAATTTTAGTTAAGAGGCACAGATCAGTATGCAATTCACTGTTCTCCGCCTTCTCTTTTTTGTCTATTTTTATAAATACCACTATTGTGTACGATTGATT-------------------------------------------AAAAAAAACAATACTTGATTTTAATCAGTGATTTCTTTTCAAAAAAGTAAACGATTTAAAGTGATTTTATATAAAAATATCTTTGATATAAAGTGACTTTTATACAAAAAAAATGATTAATTTTAAATGATTTATAAAAATAATGTTTAAATGAAGATTGAATGATTTAATGATTTTGTATAAAATTAAATAATTTAAAGAATATAAAATATGAAAACACGATAAATTCAACAATGAATGGCTTACCTCTCTCAACTCTCGAATCTGTTCCCCCAAACCTCCAATCATGCCGTAAGAAATATCACCAGGATCTTCATGCGACATGTTGTAAACGAGAGGGTCCACTTCCCTTGGGAGGTATCTAGGACAATCAAAAATATTAAGAAGCTGTTCATTTCATGTTCAAGCTCAGATAACGAAATATCACAAAATTACTTTTTAATGCCTTGAAAAGTATCATAAAAGATCAACATGTTCCTTACAAGGACATACTGCTTTATTTATAGAGCAACGTTTAAAAAAAATTCTAAATATTATTAATTCTACAAAA-TATGCAGCTAAGGAGAAAAAGTCCTTCCAACTAATG---------AACAACTTTCAAAATATAGAA--GAAAAGGTTTTTATAAAAATTAAATTAAAAAATGACGAACATCTAAGAAAAACAGAAAAGGGTCAGAGGACATTGAAGGGCACAAGGAGAAAAGTAAAAATTTAAACTGAGAGCATAAAATGGTAATAAGATTAATATTATTGAATCTTAGAAAATTAATACTTAAAAATATCTATT-----------------------------------------------------------------------------
Ncressleri_AndersonSpringCave_G2075 AATTTTTTTACGCTGGTTTAAGCCTGTAATGCTGTAGCTTAAAAAAACAAAATGTAAAATTTTTAGTGGCCTTATATCCCAGATTATATCAATAGCCAAGTTCTTATAACAGAATTTTATTATGTCACTTAAAAAAAAAAAGCTCAACAGTTATACAAAATTTTAGTGAGGAGATACAGATTAGTATGCAAGTCACTGATCTCCACCTTCTCTTTTTTGTGTATTTTTATAAATACCCCCATTGTGTA--ATTGATTTAAAAAAATAACTATTTTATTTAAAAATAATTAAACATCCCGAGGAAAAACCAAGACCTGATTTTAATCAGTGATTTCTTTTCAAAAAAAAAAATGCTCTAAAGTGATTTTATATAAAAATATCTTTGATATTAAGTGATGTTTACACAAAAAATGTGATTAATTTTAAACGATCTATAAAAAGAATACTTAAATTTAAATTGAATGATTTAATGATTTTAAAAAAAATTAAATAATTTAAAGTATGCAAAATACGAAAACATGATAAATTCAACAGTGAATGGCTCACCTCTCTCAACTCTCGAATCTGTTCCCCCAAACCTCCAATCATGCTGTAAGAAATATCACCAGGATCTTCATGCGACATGTTGTAAACAAGAGGGTCCACTTCTCTTGGAAGGTATCTAGGACAATCAAAAATATTGAGAAACTATTCACTCATTGTTCAAGCTCAGATCACA---------AAAATTACTTTTTAATGTCTTGAAAATGATCATAAAAGATCAACCTGTTCCTCACAAGGACATGCTGCTTTATTTATAGAATAACGTTTAAAAAAAATTCTAAATATCTTTAATTCTACAAAACTATGCAGCTAAACAGAAAAAGCTCTTTCAATCAATGGGTTTTGTGAACAATTTTCAAAATATGGAAAAAAAAAGGTTTTTGTAAAAATAAAATTAAAAAATGATGAACATCTAAAAACAACAAGGGGGGGTCAGAGGGCATGGAAGGGCACAAGGAGAAAAATAAAAATTTAAACTGAGAGCATGAAATGCTAATAAGATTCATATTACTGAATCTTAGAAAATGAATGCTAAAAAATATCTATTGTTATAACAGCACAATTTATACATTAAATGTACTTTTTCA-------------------------------------
Ncressleri_PigeonCave_G2077 ----------------------------------------------------------------AGTGGCCTTATATCCCAGATTATATCAATAGCCAAGTTCTTATAACAGAATTTTATTATGTCACTTAAAAAAAAAAAGCTCAACAGTTATACAAAATTTTAGTGAGGAGATACAGATTAGTATGCAAGTCACTGATCTCCACCTTCTCTTTTTTGTGTATTTTTATAAATACCCCCATTGTGTA--ATTGATTTAAAAAAATAACTATTTTATTTAAAAATAATTAAACATCCCGAGGAAAAACCAAGACCTGATTTTAATCAGTGATTTCTTTTCAAAAAAAAAAATGCTCTAAAGTGATTTTATATAAAAATATCTTTGATATTAAGTGATGTTTACACAAAAAATGTGATTAATTTTAAACGATCTATAAAAAGAATACTTAAATTTAAATTGAATGATTTAATGATTTTAAAAAAAATTAAATAATTTAAAGTATGCAAAATACGAAAACATGATAAATTCAACAGTGAATGGCTCACCTCTCTCAACTCTCGAATCTGTTCCCCCAAACCTCCAATCATGCTGTAAGAAATATCACCAGGATCTTCATGCGACATGTTGTAAACAAGAGGGTCCACTTCTCTTGGAAGGTATCTAGGACAATCAAAAATATTGAGAAACTATTCACTCATTGTTCAAGCTCAGATCACA---------AAAATTACTTTTTAATGTCTTGAAAATGATCATAAAAGATCAACCTGTTCCTCACAAGGACATGCTGCTTTATTTATAGAATAACGTTTAAAAAAAATTCTAAATATCTTTAATTCTACAAAACTATGCAGCTAAACAGAAAAAGCTCTTTCAATCAATGGGTTTTGTGAACAATTTTCAAAATATGGAAAAAAAAAGGTTTTTGTAAAAATAAAATTAAAAAATGATGAACATCTAAAAACAACAAGGGGGGGTCAGAGGGCATGGAAGGGCACAAGGAGAAAAATAAAAATTTAAACTGAGAGCATGAAATGCTAATAAGATTCATATTACTGAATCTTAGAAAATGAATGCTAAAAAATATCTATTGTTATAACAGCACAATTTATACATTAAATGTACTTTTTCACGACATTCAGGAATTCGTCCTAAATAGTTATATTCCA
Ncrosbyi_MtMitchell_N210 ATTTTTTTTACATTGGTTTAAACCTATAATGATGTGGCTTAAAAAAACAAAATGTAAAATTTTGAGTAGCCTTATATTCCAGATTATATAAATAGCCATGTTCTGATAAAAGAATTTTATTACGTATCTTTAAAAAAAAATGCTCAACAGTTATACAAAATTTTAGCGAGGAGGCACAGATCAGTATGCAAGTCACTGATCTTCGCCTTATCTTTTTTGTGTATTTTTATAAATACCACTATCGTGTACGATTGATTAAAAAAATACACTATTGCACATAAAAAAAAGTAAACCTTCAAGAAAAAAACCAAGATTTGATTTTAATCCGTGAC-TTTTTTTAAAAAAGTGAATGATTTAAAATGATTTTATATAAAAAAGTCATTGGTATAAAGTAACTTTAATATAAAAAATATGATTAATTTCAAA---TTTATAAAAAGAATGCTTAAATGAAAATTGAATGATTTAATGATTTTTTATAAAATTAAATAATTTAAAGAATGTAAAATATGAAAACTTGATAAATTCAACAGTGAATGGCCTACCTCTCTCAACTCTCGAATCTGTTCCCCCAAACCTCCAATCATGCCGTAAGAAATATCACCAGGATCTTCATGCGACATGTTGTAAACAAGAGGGTCCACTTCCCTTGGCAGGTACCTAGGACAATCAAAAATATTAAGAAACTATTCATCCGACGTTCAAGCTCAGATAACGAAATATCACAAAATTACTTTTC-----------------------------------------------T------------------------------------------------TCT---------------------------------GTTTTTTAAT-----GTCTTTGTGAACAGTTTTCAAAATATATAAAAAAAAAGAGTTTTGTAAAAATAAAATTAAAAAATGACGAACATCTAAGAAAAACAGAAAGGGG-------ACATTGAAGGGCACAAGGAGAAA---AAAAAATTAAACTGAGAGTATAAAATGCTAATAAGATTCATATTATTGAATCTTAGAAAATTAATACTTAAAAATATCTTTTGTTACAACATCACAATATATACATTAAATGTGCTTTTTAATCACATTCAGGAATTCTACCTAAATAGTTATATTCCA
Ncrosbyi_PricesCrk_N1143 AATTTTTTTACATTGGTTTAAACCTATAATGATGTGGCTTAAAAAAACAAAATGTAAAATTTTTAGTAGCCTTATATTCCAGATTATATAAATAGCCATGTTCTGATAAAAGAATTTTATTACGTATCATTTAAAAAAAATGCTCAACAGTTATACAAAATTTTAGCGAGGAGGCACAGATCAGTATGCAAGTCACTGATCTTCGCCTTATCTTTTTTGTGTATTTTTATAAATACCACTATCGTGTACGATTGATTAAAAAAATACACTATTGCACATAAAAAAAAGTAAACCTTCAAGAAAAAAACCAAGATTTGATTTTAATCCGTGACTTTTTTTTA-AAAAGTGAATGATTTAAAATGATTTTATATAAAAAAGTCATTGGTATAAAGTAACTTTAATATAAAAAATATGATTAATTTCAAA---TTTATAAAAAGAATGCTTAAATGAAAATTGAATGATTTAATGATTTTTTATAAAATTAAATAATTTAAAGAATGTAAAATATGAAAACATGATAAATTCAACAGTGAATGGCCTACCTCTCTCAACTCTCGAATCTGTTCTCCCAAACCTCCAATCATGCCGTAAGAAATATCACCAGGATCTTCATGCGACATGTTGTAAACAAGAGGGTCCACTTCCCTTGGCAGGTACCTAGGACAATCAAAAATATTAAGAAACTATTCATCCGACGTTCAAGCTCAGATAACGAAATATCACAAAATTACTTTTC-----------------------------------------------T------------------------------------------------TCT---------------------------------GTTTTTTAAT-----GTCTTTGTGAACAGTTTTCAAAATATATAAAAAAAAAGAGTTTTGTAAAAATAAAATTAAAAAATGACGAACATCTAAGAAAAACAGAAAGGGG-------ACATTGAAGGGCACAAGGAGAAA---AAAAAATTAAACTGAGAGTATAAAATGCTAATAAGATTCATATTATTGAATCTTAGAAAATTAATACTTAAAAATATCTTTTGTTACAACATCACAATATATACATTAAATGTGCTTTTTAATCACATTCAGGAATTCTACCTAAATAGTTATATTCCA
Ncrosbyi_ShufordCrk_N1148 AATTTTTTTACATTGGTTTAAACCTATAATGATGTGGCTTAAAAAAACAAAATGTAAAATTTTTAGTAGCCTTATATTCCAGATTATATAAATAGCCATGTTCTGATAAAAGAATTTTATTACGTATCTTTAAAAAAAAATGCTCAACAGTTATACAAAATTTTAGCAAGGAGGCGCAGATCAGTATGCAAGTCACTGATCTTCGCCTTATCTTTTTTGTGTATTTTTATAAATACCACTATCGTGTACGATTGATTAAAAAAATACACTATTGCACATAAAAAAAAGTAAACCTTCAAGAAAAAAACCAAGATTTGATTTTAATCCGTGAC-TTTTTTTAAAAAAGTGAATGATTTAAAATGATTTTATATAAAAAAGTCATTGGTATAAAGTAACTTTAATATAAAAAATATGATTAATTTCAAA---TTTATAAAAAGAATGCTTAAATGAAAATTGAATGATTTAATGATTTTTTATAAAATTAAATAATTTAAAGAATGTAAAATATGAAAACATGATAAATTCAACAGTGAATGGCCTACCTCTCTCAACTCTCGAATCTGTTCCCCCAAACCTCCAATCATGCCGTAAGAAATATCACCAGGATCTTCATGCGACATGTTGTAAACAAGAGGGTCCACTTCCCTTGGCAGGTACCTAGGACAATCAAAAATATTAAGAAACTATTCATCCGACGTTCAAGCTCAGATAACGAAATATCACAAAATTACTTTTC-----------------------------------------------T------------------------------------------------TCT---------------------------------GTTTTTTAAT-----GTCTTTGTGAACAGTTTTCAAAATATATAAAAAAAAAGAGTTTTGTAAAAATAAAATTAAAAAATGACGAACATCTAAGAAAAACAGAAAGGGG-------ACATTGAAGGGCACAAGGAGAAA---AAAAAATTAAACTGACAGTATAAAATGCTAATAAGATTCATATTATTGAATCTTAGAAAATTAATACTTAAAAATATCTTTTGTTACAACATCACAATATATACATTAAATGTGCTTTTTAATCACATTCAGGAATTCTACCTAAATAGTTATATTCCA
Ndellingeri_BullpenBridge_N109 AATTTTTTTACATTGGTTTAAACCTATAATGCTATAGCTTAAAAAAACAAAATGTAAAATTTTTAGTAGCCTTATATCCCAGATTATATAAATAGCCAAGTTCTGATAACAGAATTTTATTATGTA------------------------------------------------------------------TCACTGATCTCCGCCTTATCTTTTTTGTGTATTTTTATAAATACCACTATTGTGTACGATTGATTAAAAAAATACACTATTGCATAGAAAAATAATTAAACCCTCAGAAAAAAAAACAAGA--TGATTTTAATTAATGACTTTTTTTCAAAAAAGTAAATGATTTAAAATGATTTTATATAAA---ATCTTTGATATAAAGTAACTTTAATATAAAAAATATGATTAATTTTAAA---TTTATAAAAAGAATGCTTAAATGAAAATTGAATGATTTAATGATTTTTAATAAAATTAAATAATTTAAAGAATGTAAAATATGAAAACATCATAAATTCAACAACGAATGGCCTACCTCTCTCAACTCTCGAATCTGTTCCCCCAAACCTCCAATCATGCTGTAAGAAATATCACCAGGATCTTCATGCGACATGTTGTAAACGAGAGGGTCCACTTCCCTTGGGAGGTATCTAGGACAATCAAAAATATTAAGAAACTATTCATCCGATGTTCAAGCTCAGAAAATGAAATATCACAAAATTACTTTTTAATGTCTTGAAAATTATCATAAAAGATCAACATGTTCCTTACAAGGACATGCTGCTTTATTTATAGAATAACGTTT-AAAAAAATTCTAAATATTATTAATTCTATAAAACTATACAGCTAAAGAGAAAAACTTCTTTCGATCAATGGATTTTGTGAACAGTTTTCAAAATATAGAAAAAAAAAGAGTTTTGTAAAAATAAAATTAAAAAATGACGAACATCTAAGAAACACAGAAAGGGGTCTGAGGACATTGAAGGGCACAAGGTGAAAAATAAAAATTTAAACTGAAAGAATAAAATGCTAATAAGATTCATATTATTGAATCATAGAAAATTAATACTTAAAAATATCTATTGTTACAACATCACAATATATGCATTAAATGTGCTTTTTAACCACATTCAGGAATTCTTCCTAAATAGTTATATTCCA
Ndellingeri_WhitewFalls_N887 ---------------------------------------------------------------------------ATCCCAGATTATATAAATAGCCAAGTTCTGATAACAGAATTTTATTATGTA------------------------------------------------------------------TCACTGATCTCTGCCTTATCTTTTTTGTGTATTTTTATAAATACCACTATTGTGTACGATTGATTAAAAAAATACACTATTGCATAGAAAAATAATTAAACCTTCAAGAAAAAAAACAAGA--TGATTTTAATTAATGACTTTTTTTTCAAAAAGTAAATGATTTAAAATGATTTTATATAAAAAAATCTTTGATATAAAGTAACTTTAATATAAAAAATATGATTAATTTTAAA---TTTATAAAAAGAAAGCTTAAATGAAAATTGAATGATTTAATGATTTTTAATAAAATTAAATAATTTAAAGAATGTAAAATATGAAAACATGATAAATTCAACAACGAATGGCCTACCTCTCTCAACTCTCGAATCTGTTCCCCCAAACCTCCAATCATGCTGTAAGAAATATCACCAGGATCTTCATGCGACATGTTGTAAACGAGAGGGTCCACTTCCCTTGGGAGGTATCTAGGACAATCAAAAATATTAAGAAACTATTCATCCGATGTTCAAGCTCAGAAAATGAAATATCACAAAATTACTTTTTAATGTCTTGAAAATTATCATAAAAGATCAACATGTTCCTTACAAGGACATGCTGCTTTATTTATAGAAC----------------------------------------------------------------------------------------------------------------------------------------------------------------------------------------------------------------------------------------------------------------------------------------------------------------------------------------------------------------------------
Ndilutus_GrassyCreek_N670 ----------------------------------------------------------------------------------------------------------------------------------------------------------------------------------------------------------------------------------------------------------------------------------------------------------------------------G--CC-----------------------AATTAAATG-------------------AAAAATATCTTTGATATAAAGTGACTTTTATACAAAAAAAATGATTAATTTTAAATAATTTATAAAAAGAAAGCTTAAATGAAAATTGAATGATTTAATGATTTTGCATAAAATTAAATAATTTAAAGAATGTAAAATATGAAAACATGATAAATTCAACAATGAATGGCTTACCTCTCTCAACTCTCGAATCTGTTCCCCCAAACCTCCAATCATGCTGTAAGAGATATCACCAGGATCTTCATGCGACATGTTGTAAACAAGAGGGTCCACTTCTCTCGGGAGGTACCTAGGAGAATCAAAAATATTAAGAAACTATTCATCAGATGTTCAAGCTCAGATAACGAAATATCACAAAATTACTTTTTAATGTCTTGAAAATTATCATAAAAGATCAACATGTTCCTTACAAGGACATGCTGATTTATTTATAGAATAACATTT-AAAAAAATTATAAATATTA-------------------------------------------------------------------------------------------------------------------------------------------------------------------------------------------------------------------------------------------------------------------------------------------------------------------------------------------------
Ndilutus_StarveRockCave_G3174 ---------------------------------------------------------------------------------------ATAAATAGCCAAGTTCTGATAACATAATTTTATTATGTCACTTAAG-AAAAAATGCTCAACAATTATACAAAATTTTAGTGAAGAGGCACAGATCAGTATGCAAGTCACTGATCTCCGCCTTCTCTTTTTTGTGTATTTTTATAAATACCACTATTGTGTGCAATTGATTAAAAAAATACACTATTTTATTTAAAAACAATTAAACATTCAAGAGAGAAAACAAGACTTG--CC-----------------------AATTAAATG-------------------AAAAATATCTTTGATATAAAGTGACTTTTATACAAAAAAAATGATTAATTTTAAATAATTTATAAAAAGAAAGCTTAAATGAAAATTGAATGATTTAATGATTTTGCATAAAATTAAATAATTTAAAGAATGTAAAATATGAAAACATGATAAATTCAACAATGAATGGCTTACCTCTCTCAACTCTCGAATCTGTTCCCCCAAACCTCCAATCATGCTGTAAGAGATATCACCAGGATCTTCATGCGACATGTTGTAAACAAGAGGGTCCACTTCTCTCGGGAGGTACCTAGGAGAATCAAAAATATTAAGAAACTATTCATCAGATGTTCAAGCTCAGATAACGAAATATCACAAAATTACTTTTTAATGTCTTGAAAATTATCATAAAAGATCAACATGTTCCTTACAAGGACATGCTGCTTTATTTATAGAATAACATTT-AAAAAAATTATAAATATTATTAATTCTACAAAACTATACAGCTAAAGAGAAAAAGTTCTTTCGATCAATGGATTTTGTGAACAGATTTCAAAATATAGAAAAAAAAAGAGTTTTGAAAAAATAAAATTAAAAAATGACGAACATCTAAGAAACACAGAAAGGGGTCTGAGGACATTGAAGGGCACAAGGAGAAAAATAAAAATTTAAACTGAGAGCATAAAATGCTAATAAGATTCATATTATTGAATCTTAGAAAATTAATACTTAAAAATATCTATTGTTACAACATCACAATATATACATTAAATGTGCTTTTTAACCACATTCAGGAATTCTTCC----TAGTTATATTCCA
Nesticus_nahaunus_Mexico_G2881 AATTTTTTTACATAGGTTTAAATCTATAATGTTGTAGTTT-AAAAAACAAAATGTAAAATTTTTAGTATTCTTACATCACACATTATATAAATAGCTAAGCTCTAATAACAGAATTTTATTGTCACATTTTCAAAAAA---GCTCAAGAATTATACAAAAATTTAGTGAGGAGGCACAGATCAATATTTGAGTCATTGATTTGTGCCTTCTCTTTTTTGCGTATTTTTATACATACCACTTTTTTATGTGATT----AAAAAAATACACTATTTTATTTAAAAATAATTAAACATTCAAGAGAAAAAGCATGACTTGATTTTGATCAGTGATTTCTTTTGAAAAAAGTAAATGATTTAAAATGATTTTATATAAAAAAACCATTGATAAAAAGTGACTTTTATACAAAAAATATGATTAATTAAAAATGA-------------------------------------------TTTTTTATGAAATTAAATCATTTAAAGAATGCAAAATATGAAAACATGGTAAATTCAATAATGAATGGCCTACCTCTCTCAATTCTCGAATCTGTTCCCCCAAACCTCCAATCATGCTGTAAGAAATATCACCAGGATCTTCATGTGACATGTTGTAAACAAGAGGGTCCACTTCCCTTGGGAGGTACCTAGGACAATCAAAAAAG---------TATTCAACAAATGTACAAGCTAAGATATTAACATATCATAAAATTATTTTTTGATGTTTTGACAATTATTAAAAAAGATCAGTATGTTTCTTACAAAGACACACT---TTGTTTAGGGAATAAAATTTTTAAAA------AAGTATTAGCAATTTTACAAAACTATGCAGCTAAAGAGAAAAAGTTCTTTGAATCAATCAATTTTGCGAGCAATTTCCAAAAAATAGTA---AAAAGGTTTTTGTAAAAATCAAATTAAAAAATGACGAACATCTAAGAAAAACATAAAAGGGTCAGAGGACATTGAAAGGCACAAAGAGAGAA--AAAAATTTAAACTGAGAGCATAAAATGCTAATAAAATTCATATTATTGAATCTTAGAAAATTAATGCTTCAAAATATTTATTGTTACAACATCACAATATATACATTAAATGAACTTTTTAACCACATTAAGGAATTCTTCCTAAATAATTGTTTTCCA
Nfridelli_LittlePigeon_N262 AATTTTTTTACATTGGTTTAAACCTATAATGCTATAGCTTAAAAAAACAAAATGTAAAATTTTTAGTAGCCTTATATCCCAGATTATATAAATAGCCAAGTTCTGATAACAGAATTTTATTATGTATCTTAAA-AAAAAATGCTCAACAGCTATACAAAATTTTAGTGAGGAGGCACAGATCAGTATGCAAGTCACTGATCTCCGCCTTATCTTTTTTGTGTATTTTTATAAATACCACTATTGTGTACGATTGATTAAAAAAATACACTATTGCATAGAAAAATAATTAAACCTTCAGAAAAAAAAAAGA----TGATTTTAATTAATGACTTTTTTTCAAAAAAGTAAATGATTTA--------TTATATAA----ATCTTTGATATAAAGTAACATTAATATAAAAAATATGATTAATTTTAAA---TTTATAAAAAGAATGCTTAAATGAAAATTGAATGATTTAATGATTTTTAATAAAATTAAATAATTTAAAGAATGTAAAATATGAAAACATGATAAATTCAACAACGAATGGCCTACCTCTCTCAACTCTCGAATCTGTTCCCCCAAACCTCCAATCATGCCGTAAGAAATATCACCAGGATCTTCATGCGACATGTTGTAAACGAGAGGGTCCACTTCCCTTGGGAGGTATCTAGGACAATCAAAAATATTAAGAAACTATTCATCCGATGTTCAAGCTCAGATAATGAAATATCACAAAATTATTTTTTAATGTCTTGAAAATTATCATAAAAGATCAACATGTTCCTTACAAGGACATGCTGCTTTATTTATAGAATAATGTTT-TAAAAAATTCTAAATATTATTAATTTTACAAAACTATACAGCTAAAGAGAAAAAGTTCTTTCGATCGATGGATTTTGTGAACAGTTTTCAAAATATAGAAAAAAAAGGAGTTTTGTAAAAATAAAATTAAAAAATGACGAACATCTAAGAAATACAGAAAGGGGTCTGAGGACATTGAAGGGCACAAGGAGAAAAATAAAAATTTAAACTGAGAGCATAAAATGCTAATAAGATTCATATTATTGAATCTTAGAAAATTAATACTTAAAAATATCTATTGTT--------------------------------------------------------------------------
Nfurtivus_HugdenBranch_G3175 ATACTTTTTATACTGGTTTAAACCTATAATGCTGTAGCTTAAAAACACAAAATGTAAAATTTGTAGTAGTCTAATATCCCAGATTATATAAATGGCCAAGTTCTGATAACAGAATTTTATTATGTCACTTTAAAAATATATGCTCAACAGTTATACAAAATTTTAGTGAAGAGGCACCGATCAATATGCAAGTCACTGATCTCCGTCTTCTCTCTTTTGTGTATTCTTATAAATACCCCTATTGTGTACGATGGATTAAAAAAATACACAATTTTATTTTAAAATAATTAAATCCTCAAGAAAGAAAACAAGACTTGATTTTAATCAGCGATTTCTTTTCAAAAAAGTAAATGATTTAAAGTGATTTTA------------------------TGATTTTT----------TATGATTAATTTTAAATTATTTATAAAAAGAATGCTTAAATGAAAATTAAATGATTTGATGATATTTTATAAAATTAAATAATTTAAAGAATGTAAAATATGAAAACATGATAAATTCAACAATGAATGGCTTACCTCTCTCAACTCTCGAATCTGTTCCCCCAAACCTCCAATCATGCTGTAAGAAATATCACCAGGATCTTCATGCGACATGTTGTAAACAAGAGGGTCCACTTCCCTTGGGAGGTATCTAGGACAATCAAAAATATTTATAAACTATTCATCCG------AAGCTCAGATAATGAAATATCACAAAATTACTTTTTAATGTCTTGAAAATTATCATAAAAGATCAACAAGTTTCTTACAAGGACATGCTGTTTTATTTATAGAGCAACATTTAAAAAAAATTCTAAATATTATTAATTCTACAAAA-TATGCAGCTAAGGAGAAAAAGTCCTTCCAACTAATG---------AACAATTTTCAAAATATAGAA--GAAAAGGTTTTTGTAAAAATTAAATTAAAAAATGACGAACATCTAAGAAAAAAAGAAAAGGGTTAGAGGACATTGAAGGGCACAAGGAGAAAAATAAAAATTTAAACTGAGAGCATAAAATGATAATAAGATTCATATTATTGAATCTTAGAAAATTAATACTTAAAAATATCTATTGTTACAACATCACAATATATACATTAAATGTGCTTATTAACCACATTCAGGAATTCTTCCTAAACAGTTATATTCCA
Nfurtivus_RaccoonMtn_N1026 ATACTTTTTACACTGGTTTAAACCTATAACGCTGTAGCTTAAAAACACAAAATGTAAAATTTGTAGTAGTCTAATATCCCAGATTATATAAATGGCCAAGTTCTGATAACAGAATTTTATTATGTCACTTTAAAAATATATGCTCAACAGTTATACAAAATTTTAGTGAAGAGGCACCGATCAATATGCAAGTCACTGATCTCCGTCTTCTCTCTTTTGTGTATTCGTATAAATACCCCTATTGTGTACGATGGATTAAAAAAATACACAATTTTATTTTAAAATAATTAAATCCTCAAAAAAGAAAACAAGACTTGATTTTAATCAGCGATTTCTTTTCAAAAAAGTAAATGATTTAAAGTGATTTTA------------------------TGATTTTT----------TATGATTAATTTTAAATTATTTATAAAAAGAATGCTTAAATGAAAATTAAATGATTTGATGATATTTTATAAAATTAAATAATTTAAAGAATGTAAAATATGAAAACATGATAAATTCAACAATGAATGGCTTACCTCTCTCAACTCTCGAATCTGTTCCCCCAAACCTCCAATCATGCTGTAAGAAATATCACCAGGATCTTCATGCGACATGTTGTAAACAAGAGGGTCCACTTCCCTTGGGAGGTATCTAGGACAATCAAAAATATTTATAAACTATTCATCCG------AAGCTCAGATAATGAAATATCACAAAATTACTTTTTAATGTCTTGAAAATTATCATAAAAGATCAACAAGTTTCTTACAAGGACATGCTGTTTTATTTATAGAGCAACATTTAAAAAAAATTCTAAATATTATTAATTCTACAAAA-TATGCAGCTAAGGAGAAAAAGTCCTTCCAACTAATG---------AACAATTTTCAAAATATAGAA--GAAAAGGTTTTTGTAAAAATTAAATTAAAAAATGACGAACATCTAAGAAAAAAAGAAAAAGGTTAGAGGACATTGAAGGGCACAAGGAGAAAAATAAAAATTTAAACTGAGAGCATAAAATGATAATAAGATTCATATTATTGAATCTTAGAAAATTAATACTTAAAAATATCTATTGTTACAACATCACAATATATACATTAAATGTGCTTATTAACCACATTCAGGAATTCTTCCTAAACAGTTATATTCCA
Ngeorgia_Sittons_N073 ATATTTTTTACATTGGTTTAAATCTATAATATGGTAGGTTAAAAATACAAAATGTAAAATTTTTAGTAGTCTAATATCCCAGATTACATAAATGGCCAATCTCTGATAACAGAATTTTATTATGTCAG------------------------------AATTTTAGTGAAGAGGCA-AGATCAGTATGTAAGTCACTGATCCTCGTCTTCTCTTTTTTGTATATTTTTATAAATACCACTATTGTGTACGATTGATTAAAAAAAAACACAATTTTATTTAAAAATAATTAAACATTCAAGAGAGAAAACAAGACTTGATTTTAATCAGTGATTTCTTTCCAAAAAAGTAAATGATTTGAAGTGATTTTATATAAAAATATCCTTGATATAAAGTGACTATTATACAAAAAATACGATTGATTTTAAATTATTTATAAAAAAAATGCTTAAATTAAAATTGAATGATTTAATGATTTTGTATAAAATTAAATAATTTAAAGAATGTAAAATATGAAAACATGATAAATTCAACAATGAATGGCCTACCTCTCTCAATTCTCGAATCTGTTCCCCCAAACCTCCAATCATGCTGTAAGAAATATCACCAGGATCTTCATGCGACATGTTGTAAACAAGAGGGTCCACTTCCCTTGGGAGGTATCTAGGACAATCAAAAATATTAAGAAACCATTCATCCGATGTTCAACCTCAGATAACGAAATATCACAAAATTACTTTTTAAAGCCTTAAAAATTATCATAAAAGATCAACATGTTCCTTACAAGGACAAGCTGGTTTATTTATAGAATAATGTTTTAAAAAATTTCTAAATCTTATTAATTCTACGAAACTATGCAACTAAAGAGAAAAAGTTCTTTTAATCAATGGGTTTTCAGAACAATTTTCAAAATATAGAGAAAAAAATATTTTTGTAAAAATAAAATTAAAAATTGGCGAACATCTAAGAAAAACAGAAAAGGGTCAGAGAACATTGAAGGGCACAAGGAGAAAAATAAAAAATTTAAATGAGAGCATAAAATGCTAATAAGATTCATATCATTGAATCTTAGAAAATTAATACTTAAAA-------------------------------ATTAACTTTAC--------------------------------GATCAAATT---
Ngertschi_CedarCreek_N351 AATTTTTTTACATTGGTTTAAACCTATAATGATGTGGCTTAAAAAAACAAAATGTAAAATTTTTAATAGCCTTATATTCCAGATTATATAAATAGCCATGTTCTGATAAAAGAATTTTATTACGTATCTTTTAAAAAAAATGCTCAACAGTCATACAAAATTTTAGCGAGGAGGCACAGATCAGTATGCAAGTCACTGATCTTCGCCTTATCTTTTTTGTGTATTTTTATAAATACCACTATCGTGTACGATTGATTAAAAAAATACACTATTGCACATAAAAAAAAGTAAACCTTCAAGAAAAAAACCAAGATTTGATTTTAATCCGTGAC-TTTTTTTAAAAAAGTGAATGATTTAAAATGATTTTACATAAAAAAGTCATTGGTATAAAGTAACTTTAATATAAAAAATATGATTAATTTCAAA---TTTATAAAAAGAATGCTTAAATGAAAATTGAATGATTTAATGATTTTTTATAAAATTAAATAATTTAAAGAATGTAAAATATGAAAACATGATAAATTCAACAGTGAATGGCCTACCTCTCTCAACTCTCGAATCTGTTCCCCCAAACCTCCAATCATGCCGTAAGAAATATCACCAGGATCTTCATGCGACATGTTGTAAACAAGAGGGTCCACTTCCCTTGGCAGGTACCTAGGACAATCAAAAATATTAAGAAACTATTCATCCGACGTTCAAGCTCAGATAACGAAATATCACAAAATTACTTTTC-----------------------------------------------T------------------------------------------------TCT---------------------------------GTTTTTTAAT-----GTCTTTGTGAACAGTTTTCAAAATATATAAAAAAAAAGAGTTTTGTAAAAATAAAATTAAAAAATGACGAACATCTAAGAAAAACAGAAAGGGG-------ACATTGAAGGGCACAAGGAGAAA---AAAAAATTAAATTGAGAGTATAAAATGCTAATAAGATTCATATTATTGAATCTTAGAAAATTAATACTTAAAAATATCTTTTGTTACAACATCACAATATATACATTAAATGTGCTTTTTAATCACATTCAGGAATTCTACCTAAATAGTTATATTCCA
Ngertschi_FrenchBroad_N968 AATTTTTTTACATTGGTTTAAACCTATAATGATGTGGCTTAAAAAAACAAAATGTAAAATTTTTAATAGCCTTATATTCCAGATTATATAAATAGCCATGTTCTGATAAAAGAATTTTATTACGTATCTTTTTAAAAAAATGCTCAACAGTCATACAAAATTTTAGCGAGGAGGCACAGATCAGTATGCAAGTCACTGATCTTCGCCTTATCTTTTTTGTGTATTTTTATAAATACCACTATCGTGTACGATTGATTAAAAAAATACGCTATTGCACATAAAAAAAAGTAAACCTTCAAGAAAAAAACCAAGATTTGATTTTAATCCGTGACTTTTTTTTAAAAAAGTGAATGATTTAAAATGATTTTACATAAAAAAGTCATTGGTATAAAGTAACTTTAATATAAAAAATATGATTAATTTCAAA---TTTATAAAAAGAATGCTTAAATGAAAATTGAATGATTTAATGATTTTTTATAAAATTAAATAATTTAAAGAATGTAAAATATGAAAACATGATAAATTCAACAGTGAATGGCCTACCTCTCTCAACTCTCGAATCTGTTCCCCCAAACCTCCAATCATGCCGTAAGAAATATCACCAGGATCTTCATGCGACATGTTGTAAACAAGAGGGTCCACTTCCCTTGGCAGGTACCTAGGACAATCAAAAATATTAAGAAACTATTCATCCGACGTTCAAGCTCAGATAACGAAATATCACAAAATTACTTTTC-----------------------------------------------T------------------------------------------------TCT---------------------------------GTTTTTTAAT-----GTCTTTGTGAACAGTTTTCAAAATATATAAAAAAAAAGAGTTTTGTAAAAATAAAATTAAAAAATGACGAACATCTAAGAAAAACAGAAAGGGG-------ACATTGAAGGGCACAAGGAGAAA---AAAAAATTAAATTGAGAGTATAAAATGCTAATAAGATTCATATTATTGAATCTTAGAAAATTAATACTTAAAAATATCTTTTGTTACAACATCACAATATATACATTAAATGTGCTTTTTAATCACATTCAGGAATTCTACCTAAATAGTTATATTCCA
Ngertschi_HickoryNutGap_N810 AATTTTTTTACATTGGTTTAAACCTATAATGATGTGGCTTAAAAAAACAAAATGTAAAATTTTTAGTAGCCTTATATTCCAGATTATATAAATAGCCATGTTCTGATAAAAGAATTTTATTACCAATCATTAAAAAAAAATGCTCAACAGTTATACAAAATTTTAGCGAGGAGGCACAGATCAGTATGCAAGTCACTGATCTTCGCCTTATCTTTTTTGTGTATTTTTATAAATACCACTATCGTGTACGATTGATTAAAAAAATACACTATTGCACATAAAAAAAAGTAAATCTTCAAGAAAAAAACCAAGATTTGATTTTAATCCGTGACTTTTTTTTAAAAAAGTGAATGATTTAAAATGATTTTATATAAAAAAGTCATTGGTATAAAGTAACTTTAATATAAAAAATATGATTAATTTCAAA---TTTATAAAAAGAATGCTTAAATGAAAATTGAATGATTTAATGATTTTTTATAAAATTAAATAATTTAAAGAATGTAAAATATGAAAACATGATAAATTCAACAGTGAATGGCCTACCTCTCTCAACTCTCGAATCTGTTCCCCCAAACCTCCAATCATGCCGTAAGAAATATCACCAGGATCTTCATGCGACATGTTGTAAACAAGAGGGTCCACTTCCCTTGGCAGGTACCTAGGACAATCAAAAATATTAAGAAACTATTCATCCGACGTTCAAGCTCAGATAACGAAATATCACAAAATTACTTTTC-----------------------------------------------T------------------------------------------------TCT---------------------------------GTTTTTTAAT-----GTCTTTGTGAACAGTTTTCAAAATATATAAAAAAAAAGAGTTTTGTAAAAATAAAATTAAAAAATGACGAACATCTAAGAAAAACAGAAAGGGG-------ACATTGAAGGGCACAAGGAGAAA---AAAAAATTAAACTGAGAGTATAAAATGCTAATAAGATTCATATTATTGAATCTTAGAAAATTAATACTTAAAAATATCTTTTGTTACAACATCACAATATATACATTAAATGTGCTTTTTAATCACATTCAGGAATTCTACCTAAATAGTTATATTCCA
Nholsingeri_BrumleyCrk_N916 --------------------------------------------------------------------------------------------------------------------------------------------------------------------------------------------------------------------------------------------------------------------------------------------------------------------------------------------------------------------------------------------------------------------------------------------------------------------------------------TGATTTTGTATAAAATTAAATAATTTAAAGAATGTAAAATATGAAAACATGATAAATCCAACAATGAATGGCTTACCTCTCTCAACTCTCGAATCTGTTCCCCCAAACCTCCAATCATGCTGTAAGAAATATCACCAGGATCTTCATGCGACATGTTGTAAACAAGAGGGTCCACTTCTCTCGGGAGGTACCTAGGACAATCAAAAATATTAAGAAACTAATCATCCGATGTTCAAGCTCAGATAACGAAATATGACAAAATTACTTTTTAATGTCTTGAAAATTATCATAAAAGATCAACATGTTCCTTACAAGGACATGCTGCTTTATTTATAGAATAACATTT-AAAAAAATTCTAAATATTATTAATTCTACAAAACTATACAGCTAAAGAGAAAAAGTTCTTTCGATCAATGGATTTTGTGAACAGTTTTCAAAATATAGAA-GAAAAAGAGTTTTGTAAAAATGAAAATTAAAAA--ATGAACATCTAAGAAACACAGAAAGGGGTCTGAGGACATTGAAGGGAACAAGGAGAAAAATAAAAATTTAAACCGAGAGCATAAAACGCTAATAAGATTCATATTATTGAATCTTAGAAAATTATTACTTAAAAATATCTATTGTTACAACATCACAATATATACATTAAATGTGCCTTTTAACTACATTCAGGAATTCT--------------------
Nholsingeri_PondCave_N541 ----TTTTTACATTGGTTTAAACCTATAATGCTGTAGCTTAAAAACACAAAATGTAAAATTTTTAGTAGTCTAATATCCCAGATTATATAAATAGCCAAGTTCTGATAACATAATTTTATTATGTCACTTAAG-AAAAAATGCTCAACAGTTATACAAAATTTTAGTGAAGAGGCACAGTTCAGTATGCAAGTCACTGATCTCCGCCTTCTCTTTTTTGTGTATTTTTATAAATACCACTATTGTTTACAATTGATTAAAAAAATACACTATTTTATTTAAA-ATAATTAAACATTCAAGAGAGAAAACAAGACTTGATTTTAATCAGTGATTTCTTTTCAAAAAAGTAGATGATTTAAAGTGATTTTATATAAAAATATCTTTGATATAAAGTGACTTTTATACAAAAAAAATGATAAATTTTAAATAATTTATAAAATGAATGCTTAAATGAAAATTGAATGATTTAATGATTTTGTATAAAATTAAATAATTTAAAGAATGTAAAATATGAAAACATGATAAATTCAACAATGAATGGCTTACCTCTCTCAACTCTCGAATCTGTTCCCCCAAACCTCCAATCATGCTGTAAGAAATATCACCAGGATCTTCATGCGACATGTTGTAAACAAGAGGGTCCACTTCTCTCGGAAGGTACCTAGGACAATCAAAAATATTAAGAAACTAATCATCTGATGTTCAAGCTCAGATAACGAAATATTACAAAATTACTTTTTAATGTCTTGAAAATTATCATAAAAGATCAACATGTTCCTTACAAGGACATGCTGCTTTATTTATAGAATAACGTTT-AAAAAAATTCTAAATATTATTAATTCTACAAAACTATACAGCTAAAGAGAAAAAGTTCTTTCGATCAATGGATTTTGTGAACAGTTTTCAAAATGTAGAA-GAAAAAGAGTTTTGTAAAAATGAAAATTAAAAA--ATGAACATCTAAGAAACACAGAAAGGGGTCTGAGGACATTGAAGGGAACAAGGAGAAAAATAAAAATTTAAACCGAGAGCATAAAACGCTAATAAGATTCATATTATTGAATCTTAGAAAATTAATACTTAAAAATATCTATTGTTACAACATCACAATATATACATTAAATGTGCTTTTTAACTACATTCAGGAATTCTTCCTACATAGTTATATTCCA
Njonesi_CaveSpringCave_N390 -------------------------------------------------------------------------------------------------------------------------ATGTCACTTTAAAAAAAACCGCTCAACAGTTATACAAAATTTTAATGAAGAGGCACCGATCAGTACCCAAGTCACTGAACTCCGCGTTCTCTTTTTTGTGTACTT--ATAAATACCACTATTGTGTGTGATTGATTAAAAAAATACACTATTTTATTTAAAAATAATTAAACATGCAAGAGAAAAAACAAGACTTGATTTTAATCAGTGATTTCTTTTCAAAAAAGTAAATGATTTAAAGTGATTTTATATAAAAATATCTTTGATATAAAGT-ACTTTTATAAAAAAAAAATGTTTAATTTTAAATGATTTATAAAAAGAATGCTTAAATGAAAATTAAATGATTTGTTGATTTTTTATAAAATTAAATAATTTAAAGAATGTAAAATATGAAAACATGATAAATTCAACAATGAATGGCTTACCTCTCTCAACTCTCGAATCTGTTCCCCCAAACCTCCAATCATGCTGTAAGAAATATCACCAGGATCTTCATGCGACATGTTGTAAACAAGAGGGTCCACTTCCCTTGGGAGGTATCTAGGACAATCAAATATATTAAGAAACCATTCATCCGATGTTCAACCTCAGATAACGAAATATCACAAAATTACTTTTTAATGTCTTGAAAATTATCATAAAAGATCAACATGTTCTTTAAAAGGACATGCTGCTTTATTTATAGAATAATGTTTTAAAAAAATTCTAAATATTATTAATTCTACAAAACTATGCAACTAAAGAGAAAAAGTTCTTTTAATCAATGGGTTTTCAGAACAATTTTCAAAATATAGAGAAAAAATTATTTTTGTAAAAATAAAATTAAAAAATGACGAACATCTAAGAAAAAAAGAAAAGGGTCAGAGAACATTGAAGGGCACGAGCAGAAAAATAAAAAATTTAAATGAGAGCATAAAATGATAATAAGATTCATATTATTGAATCTTAGAAAATTAATACTTAAAAAAAACTATTGTTACTATCTCATAATATATACATCAAATGTACTTTTTAACCACATTCAGGAATTTTTCCTAAATAGTTATATTCTA
Nlowderi_ChestnutBranch_N731 ATATTTTTTACATTGGTTTAAATCAATAATACAATAGCTTAAAAACACAAAATGTAAAATTTTTAGTAGTCTAATATCCCACAGTATATATATAGCCAAGTTCTGATAACCGAATTTTATTATGTCATTTTTAAAAAAAATGCTCAACAGTTATAAAATTTTTTAGTGAAGAAGCACAAATCAATATGCAAGTCACTGTTCTCCGCCTTCTCTTTTTTTTGTATTTTTATAAATACCACTATTGTGTATGATTGATTAAAAAAAACCACAATTTTATTTAAAAATAATTAAACATTCAAGAGAGAAAACAAGACTTGGTTTTAATCAGTGATTTCTTTTCAAAAAAGTAAATGATTTAAAGTGATTTTATATAAAAACAACTTTGACATTAAGTGATTTTTATAAAAAAAATATGATTAATTTTAAATGATTTATAAAAAGAATGCTTAAATGAAAATTGAATGATTTGATGATTTTGTATATAATTAAATAATTTAAAGAATATAAAATATGAAAACATGATAAATTCGACAATGAATGGCCTACCTCTCTCAACTCCCGAATCTGTTCCCCCAATCCTCCAATCATGCCGTAAGAAATATCACCAGGATCTTCATGCGACATGTTGTAAACGAGAGGGTCCACTTCTCTTGGAAGGTATCTAGGACAATCAAAAATATTAAGAAACTGTTCATTTCATGTTCAAGCTCAGATAACGAAATATCACAAAATTACTTTTTAATGTCCAGAAAATTATCATAAAAGATCAACATGTTTCTTACAAGGACATGCTGCTTTATTTATAAAAAACGTTTTAAAAAAAATTCTAAATATTATTAATTCTACAAAA-TATGCAGCTAAGGAGAAAAAGTCCTTCCAACTAATG---------AACAATTTTCAAAATATAGAA--GAAAAGGTTTTTGTAAAAATTAAATTAAAAAATGATGAACATCTAAGAAAAACAGAAAAGGGTCAGAGGACATTGAAGGGCACAAGGTGAAAAATAAAAATTTAAACTGAGAGCATAAAATGCTAATAAGATTCATATTATTGAATCTTAGAAAATTAATACTTAAAGATATCTAATGTTACAACATCACAATATATACATTAAATGTGCTTTGTAAGCACATTCAGGATTTCTTCCTAAATAGTTATATTCCA
Nlowderi_upperFiresCreek_N820 -------------------------------------------------------------------------------------------------------------------------------------------------------------------------AGAAGCACAAATCAATATGCAAGTCACTGTTCTCCGCCTTCTCTTTTTTGTGTATTTTTATAAATACCACTATTGTGTACAATTGATTAAAAAAAAACACAATTTTATTTCAAAATAATTAAACATTCAAGAGAGAAAACAAGACTTGATTTTAATCAGTGATTTCTTTTCAAAAAAGTAAA-GATTTAAAGTGATTTTATATAAAAAAAACTTTGATATTAAGTGATTTTTATACAAAAAATATGATTAATTTTAAATGATTTATAAAAAGAATGCTTAAATGAAAATTGAATGATTTGATGATTTTGTATATAATTAAATAATTTAAAGAATATAAAATATGAAAACATGATAAATTCGACAATGAATGGCCTACCTCTCTCAACTCCCGAATCTGTTCCCCCAATCCTCCAATCATGCTGTAAGAAATATCACCAGGATCTTCATGCGACATGTTGTAAACAAGAGGGTCCACTTCCCTTGGGAGGTATCTAGGACAATCAAAAATATTAAGAAACTGTTCATTTCATGTTCAAGCTCAGATAACGAAATATCACAAAATTACTTTTTAATGTCCTGAAAATTATCATAAAAGATCAACATGTT-CTTACAAGGACATGTTGCTTTATTTATAAAAAACGTTTTAAAAAAAATTCTAAATATTATTAATTCTACAAAA-TATGCAGCTAAGGAGAAAAAGTCCTTCCAACTAATG---------AACAATTTTCAAAATATAGAA--GAAAAGGTTTTTGTAAAAATTAAATTAAAAAATGACGAACATC------------AAAAGGGTCAGAGGACATTGAAGGGCACAAGAAGAAA------------------------------------------------------------------------------------------------------------------------------------------------------------------
Nlula_BeeRockCave_G2091 ATATTTTTTACATTGGTTTTAATCTATAATATGGTAACTTAAAAACACAAAATGTAAAATTTTTAGTAGTCTAATATCCCAGATTATGTAAATGGACAAGCTCTGATAACAGAATTTTATTATGTCAGTTAAAAAAAATATGCTCAACAGATATACAAAATTTTAGTGAAGAGGCA-AGATCAGTATGCAAGTCACTGATCTTCGACTTCTCTTTTTTGTGTATTTTTATAAATACCACTATTGTGTACGATTGATTAAAAAAAAACACAATTTTATTTAAAAATAATTAAACATTCAAGAGAGAAAACAAGACTTGATTTCAATCAGTGATTTCTTTTCAAAAAAGTAAATGATTTGAAGTGATTTTATATAAAAATATCTGTGATATAAAGTGACTATTATACAAAAAATACGATTAATTTTAAATTATTTATAAAAAAAATGCTTAAATTAAAATTGAATGATTTAATGATTTTGTATAAAATGAAATAATTTAAAGAATGTAAAATATGAAAACATGATAAATTCAACAATGAATGGCCTACCTCTCTCAACTCTCGAATCTGTTCCCCCAAACCTCCAATCATGCTGTAAGAAATATCACCAGGATCTTCATGCGACATGTTGTAAACAAGAGGGTCCACTTCCCTTGGAAGGTATCTAAGACAATCAAAAATATTAAGAAACCATTCATCCGATGTTCAACCTCAGATAACGAAATATCACAAAATTACTTTTTAATGCCTTGAACATTATCATAAAAGATCAACATGTTCCTTACAAGGACATGTTGCTTTAATTATAGAATAATGTTTTAAAAAAATTTTAAATATTATTAATTCTACAAAACTATGCAACTAAAGAGAAAAAATTCTTTTAATCAATGGGTTTTCAGAACAATTTTCAAAATATAGAGAAAAAAATATTTTTGTAAAAATAAAATTTAAAAATGGCGAACATCTAAGAAAAACAGAAAAGGGTCAGAGAACATTGAAGGGCAGAAAGAGAAAAATAAAAAATTTAAATGAGAGCATAAAATGCTAATAAGATTCATATTATTGAATCTTAGAAAATTAATACTTAAAAAAATCTATTGTTACTATCTCATACTATATACATCAAATGTACTTTTTAACCACATTCAGGAATTTTTCCTAAATAGTTATATTCCA
Nlula_LulaFallsCave_G2084 ATATTTTTTACATTGGTTTTAATCTATACTATGGTAACTTAAAAACACAAAATGTAAAATTTTTAGTAGTCTAATATCCCAGATTATATAAATGGCCAAGCTCTGATAACAGAATTTTATTATGTCAGTTAAAAAAAATATGCTCAACAGATATACAAAATTTTAGTGAAGTGGCA-AGATCAGTATGCAAGTCACTGATCTTCGACTTCTCTTTTTTGTGTATTTTTATAAATACCACTATTGTGTACGATTGATTAAAAAAAAACACAATTTTATTTAAAAATAATTAAACATTCAAGAGAGAAAACAAGACTTGATTTCAATCAGTGATTTCTTTTCAAAAAAGTAAATGATTTGAAGTGATTTTATATAAAAATATCTGTGATATAAAGTGACTATTATACAAAAAATACGATTAA----------TTTATAAAAAAAATGCTTAAATTAAAATTGAATGATTTAATGATTTTGTATAAAATGAAATAATTTAAAGAATGTAAAATATGAAAACATGATAAATTCAACAATGAATGGCCTACCTCTCTCAACTCTCGAATCTGTTCCCCCAAACCTCCAATCATGCTGTAAGAAATATCACCAGGATCTTCATGCGACATGTTGTAAACAAGAGGGTCCACTTCCCGTGGGAGGTATCTAAGACAATCAAAAATATTAAGAAACCATTCATCCGATGTTCAACCTCAGATAACGAAATATCACAAAATTACTTTTTAATGCCTTGAAAATTATCATAAAAGATCAACATGTTCCTTACAAGGACATGTTGCTTTAATTATAGAATAATGTTTTAAAAAAATTTTAAATATTACTAATTCTACAAAACTATGCAACTAAAGAGAAAAAATTCTTTTAATCAATGGGTTTTCAGAACAATTTTCAAAATATAGAGAGAAAAATATTTTTGTAAAAATAAAATTTAAAAATGGCGAACATCTAAGAGAAACAGAAAAGGGTCAGAGAACATTGAAGGGCAGAAAGAGAGAAATAAAAAATTTAAATGAGAGCATAAAATGCTAATAAGATTCATATTATTGAATCTTAGAAAATTAATACTTAAAAAAATCTATTGTTACTATCTCATACTATATACATCAAATGTACTTTTTAACCACATTCAGGAATTTTTCCTAAATAGTTACATTCCA
Nmimus_NealsSink_N329 ------------------------------------------------------------------------------------------------------------------TTTTATTATGTATCTTAAA-ATAAAATGCTCTACAGTTATACAAAATTTTAGTGAGGAGGCACAGATCAGTATGCAAGTCACTGATCTCTGCCTTATCTTTTTTGTGTATTTTTATAAATACCACTATTGTGTACGATTGATTAAAAAAATACACTATTGCATATAAAAATAAGTAAACCTTCAAGGAAAAAAACAAGATTTGATTTTAATCAGTGACTTTTTTTCAAAAAAGTAAATGATTTAATAAGATTTTATATAA----ATCTTTGATATAAAGTAACTTTAATATAAAAAATATGATTAATTTTAAA---TTTATAAAAAGTATGCTTAAATGAAAATTGAATGATTTAATTGTTTTTTATAAAATTATATAATTTAAAAAATGTAAAATATGAAAACATGATAAATTCAACAATGAATGGCCTACCTCTCTCAACTCTCGAATCTGTTCCCCCAAACCTCCAATCATGCTGTAAGAAATATCACCAGGGTCTTCATGCGACATGTTGTAAACAAGAGGGTCCACTTCTCTCGGGAGGTACCTAGGACAATCAAAAATATTAAGAAACTATTCATCTGATGTTCAAGCTCAGATAATGAAATATCACAAAATTACTTTTTAATGTCTTGAAAATTATCACAAAAGATCAACATGTTCCCTACAAGGACATGCTGCTTTATTTATAGAATAAAGTTT-AAAAAAATTCTAAATATTATTAATTCTACAAAACTATACAGCTAAAGAGAAAAAGTTCTTTCGATTAATGGATTTTATGAACAGTTTTCAAAATATAGAAAGAAAAAGAGTTTTGTAAAAATAAAATTAAAAGATGACGAACA--TAAGAAAAAGAGAAAGGGGTCTGAGGACATTGAAGGGAACAAGGAGAAAAATAAAAATTTAAACTGAGAGCATAAAATGCTAATAAGATTCATATTATTGAATCTTAGAAAATTAATACTTAAAAATATCTTTTGTTACAACATCACAATATATACATTAAATGTGTTTTTTAATCACATTCAGGAATTCTTCCTAAATAGTTATATTCCA
Nmimus_Straleys_N625 AATTTTTTTACATTGGTTTAAACCTATAATGCTGTAGCTTAAAAAAACAAAATGTAAAATTTTTAGTCGCCTTATATCCCAGATTATATAAATAGCCAAGTTCTGATAACAGAATTTTATTATGTATCTTAAA-ATAAAATGCTCAACAGTTATACAAAATTTCA--GAGGAGGCACAGATCAGTATGCAAGTCACTGATCTCTGCCTTATCTTTTTTGTGTATTTTTATAAATACCACTATTGTGTACGATTGATTAAAAAAATACACTATTGCATATAAATATAAGTAAACCTTCAGGAAAAAAAACAAGATTTGATTTTAATCAGTGACTTTTTTTCAAAAAAGTAAATGATTTAATAAGATTTTATATAA----CTCTTTGATATAAAGTAAC--TAATATAAAAAATATGATTAATTTTAAA---TTTATAAAAAGTATGCTTAAATGAAAATTGAATGATTTAATTGTTTTTTATAAAATTATATAATTTAAAAAATGTAAAATATGAAAACATGATAAATTCAACAATCAATGGCCTACCTCTCTCAACTCTCGAATCTGTTCCCCCAAACCTCCAATCATGCTGTAAGAAATATCACCAGGATCTTCATGCGACATGTTGTAAACAAGAGGGTCCACTTCTCTCGGGAGGTACCTAGGACAATCAAAAATATTAAGAAACTATTCATCCGATGTTCAAGCTCAGATAACGAAATATCACAAAATTACTTTTTAATGTCTTGAAAATTATCATAAAAGATCAACATGTTCCTTACAAGGACATGCCGCTTTATTTATAGAATAAAGTTT-AAAAAAATTCTAAATATTATTAATTCTACAAAACTATACAGCTAAAGAGAAAAAGTTCTTTCGATTAATGGATTTTATGAACAGTTTTCAAAATATAGAAAGAAAAAGAGTTTTCTAAAAATAAAATTGAAAGATGACGAACA--TAAGAAAAAGAGAAAGGGGTCTGAGGACATTGAAGGGCACAAGG----AAATAAAAATTTAAACTGAGAGCATAAAAGAT---TAAGATTCATATTATTGAATCTTAGAAAATTAATACTTAAAAATA-CTTTTGTTACAACATCACAATATATACATTAAATGTGCTTTTTAATCACATTCAGGAATTCTTCCTAAATAGTTATATTCCA
Nnasicus_CaneyFork_N171 -------------------------------------------------------------------------------------------------------------------------------------------------------------------------------------------------------------------------------------------------------------------------------------------------------------------------------------------------------------------------------------------------------AGTAACTTTAATATAAAAAATATTATTAATTTTAAA---TTTATAAAAAGGATGCTTAAATGAAAATTGAATGATTTAATGATTTTTTATAAAATTATATAATTTAAAGAATGTAAAATATGAAAACATGATAAATTCAACAATGAATGGCCTACCTCTCTCAACTCTCGAATCTGTTCCCCCAAACCTCCAATCATGCCGTAAGAAATATCACCAGGATCTTCATGCGACATGTTGTAAACAAGAGGGTCCACCTCCCTTGGCAGGTATCTAGGACAATCAAAAATATTAAGAAACTATTCATCCGATGTTCATGCTCTGATAATGAAATATCACAAAATTACTTTTTAATGTCTTGAAAATCATCATAAAAGATCAACATGCTCCTTACAAGGACATGCCGCTTTATTTATAGAATAACGTTT-AAAAAAATTCTAAATATCATTAATTCTACAAAACTATACAGCTAAAGAGAAAAAGTTCTTTCGATCAATGGATTTTGTGAACAGTTTTCAAAATATAGAAAAAAAAAAAGTTTTGTAAAAATAAAATTAAAAGATGACGAACATCTAAGAAAAACAGAAAGGAGTCTGAGGACATTGAAGGGCACAAGGAGAAAAATAAAAATTTAAACTGAGAGCATAAAATGCTAATAAGATTCATATGATTGAATCTTAGAAAATTAATACTTAAATATATCTTTTGTTACAACATCACAATATATACATTAAATGTGCTTTTTAATCACATTCAGGAATTCTTCCTAAATAGTTATATTCCA
Nnasicus_ConnosteeFalls_N696 -----------------------------------------------------------------------------------------------------------------------------------------------------------------------------------------------------------------------------------------------------------------------------------------------------------------------------------------------------------------------------------------------------------------------------------------------------------------------------ATGATTTAATGATTTTTTATAAAATTATATAATTTAAAGAATGT--------AAAACATGATAAATTCAACAATGAATGGCCTACCTCTCTCAACTCTCGAATCTGTTCCCCCAAACCTCCAATCATGCCGTAAGAAATATCACCAGGATCTTCATGCGACATGTTGTAAACAAGAGGGTCCACTTCCCTTGGCAGGTATCTAGGACAATCAAAAATATTAAGAAACTATTCATCCGATGTTCAAGCTCAGATAATGAAATATCACAAAATTACTTTTCAATGTCTTGAAAATTATCATAAAAGATCAACATGTTCCTTACAAGGATATGCCGCTTTATTTATAAAATAACGTTTCAAATTTTTTAAAAATATTATTAATTCTACAAAACTATACAGCTAAAGAGAAAAAGTTCTTTCAATCCATGGATTTTGTGAACAGTTTTCAAAATATAGAAAAAAAAGAGTTTTTGTAAAAATAAAATTAAAAGATGACGAACATCTAAGAAAAACAGAAAGGGGTCTGAGGACATTGAAGGGCACAAGGAGAAAAATAAAAATTTAAACTGAGAGCATAAAATGCTAATAAGATTCATATTACTGAATCTTAGAAAATTAATACTTAAAAATATCTTTTGTTTCAACAGCACAATATATGGGC-----------------------------------------------------
Nnasicus_CoweeTrain_N189 -----------------------------------------AAAATACAAAATGTAAAATTTTTAGTAGCCTTATATCCCAGATTATATAAATAGCCAAGTTCTGATAACGGAATTATATTATGCATCTTTAA-AAAAAATGCTCAACAGTTATACAAAATTTTAGTGAGGAGGCACAGATCAGTATGCAAGTCACCGATCTCTGCCTTATCTTTTTTGTGTATTTTTATAAATACCACTATTGTGTACGATTGATTAAAAAAATACACTATTGCATATAAAAATAATTAAACCTTCAGAAAAAAAAACAAGATTTGATTTTAATCCGTGACTTTTTTTCAAAAAAGTAAATGATTTAAAATGTTTTTATATAA----ATCTTTGATATAAAGTAACTTTAATATAAAAAATATTATTAATTTTAAA---TTTATAAAAAGGATGCTTAAATGAAAATTGAATGATTTAATGATTTTTTATAAAATTATATAATTTAAAGAATGTAAAATATGAAAACAGGATAAATTCAACAATGAATGGCCTACCTCTCTCAACTCTCGAATCTGTTCCCCCAAACCTCCAATCATGCCGTAAGAAATATCACCAGGATCTTCATGCGACATGTTGTAAACAAGAGGGTCCACCTCCCTTGGCAGGTATCTAGGACAATCAAAAATATTAAGAAACTATTCATCCGATGTTCAAGCTCTGATAATGAAATATCACAAAATTACTTTTTAATGTCTTGAAAATCATCATAAAAGATCAACATGCTCCTTACAAGGACATGCCGCTTTATTTATAGAATAACGTTT-AAAAAAATTCTAAATAACATTAATTCTACAAAACTATACAGCTAAAGAGAAAAAGTTCTTTCGATCAATGGATTTTGTGAACAGTTTTCAAAATATAGAAAGAAAAAGAGTTTTGTAAAAATAAAATTAAAAGATGACGAACATCTAAGAAAAACAGAAAGGAGTCTGAGGACATTGAAGGGCACAAGGAGAAAAATAAAAATTTAAACTGAGAGCATAAAATGCTAATAAGATTCATATGATTGAATCTTAGAAAATTAATACTTAAATATATCTTTTGT---------------------------------------------------------------------------
Npaynei_NorrisDamCave_N348 ----------------------------------------------------------------------------TCCCAGATTATATAAATAGCCAAGTTCTGATAACATAATTTTATTATGTCACTTAAG-AAAAAATGCTCAACATTTATACAAAATTTTAGTGAAGAGGCACAGATCAGTATGTAAGTCACTGATCTCCGCCTTCTCTTTTTTGTGTATTTTTATAAATACCACTATTGTGTACAACCGATTAAAAAAATACACCATTTTATTTAAAAATAATTAAACATTCAAGAGAGAAAACAAGACTTGATTTTAATCAGTGATTTCTTTTCAAAAAAGTAAATGATTTAAAGTGATTTTATATAAAAATATCTTTGATATAAAGTGACTTTTATACAAAAAAAATGATTAATTTTAAATAATTTATAAAAAGAATGCTTAAATGAAAATTGAATTATTTAATGATTTTGTATAAAATTAAATAATTTAAAGAATGTAAAATATGAAAACATGATAAATCCAACAATGAATGGCTTACCTCTCTCAACTCTCGAATCTGTTCCCCCAAACCTCCAATCATGCTGTAAGAAATATCACCAGGATCTTCATGCGACATGTTGTAAACAAGAGGGTCCACTTCTCTCGGGAGGTACCTAGAACAATCAAAAATATTAAGAAACTAATCATCCGATGTTCAAGCTCAGATAAAGAAATATCACAAAATTACTTTTTAATGTCTTGAAAATTATCATAAAATATCCACATGTTCCTTACAAGGACATGCTGCTTTATTTATAGAATAACGTTT-AAAAAAATTCTAAATATTATTAATTCTACAAAACTATACAGCTAAAGAGAAAAAGTTCTTTCGATCAATGGATTTTGTGAACAGTTTTCAAAATATAGAAAAAAAAAGAGTTTTGTAAAAATAGAATTAAAAAATGATGAACATCTAAGAAACACAGAAAGGGGTCTGAGGACATTGAAGGACACAAGGAGAAAAATAAAAATTTAAACTGAGAGCATAAAATGCTAATAAGATTCATATTATTGAATCTTAGAAAATTAATACTTAAAAATATCTATTGTTACCACATCACAATATATACATTAAATGTGC-TTTTAACCACATTCAGGAATTCTTCCTAAATAGTTATATTCCA
Npaynei_UnakaMtns_N943 ATATTTTTTACATTGGTTTAAACCTATAATGCTGTAGCTTAAAAACACAAAATGTAAAATTTTTAGTAGTCTAATATCCCAGATTATATAAATAGCCAAGTTCTGATAACATAATTTTATTATGTCACTTAAG-AAAAAATGCTCAACATTTATACAAAATTTTAGTGAAGAGGCACAGATCAGTATGTAAGTCACTGATCTCCGCCTTCTCTTTTTTGTGTATTTTTATAAATACCACTATTGTGTACAACCAATTAAAAAAATACACCATTTTATTTAAAAATTATTAAACATTCAAGAGAGAAAACAAGACTTGATTTTAATCAGTGATTTCTTTTCAAAAAAGTGAATGATTTAAAGTGATTTTGTATAAAAATATCTTTGATATAAAGTGACTTTTATACAAAAAAAATGATTAATTTAAAATAATTTATAAAAAGAATGCTTAAATGAAAATTGAATGATTTAATGATTTTGTATAAAATTAAATAATTTAAAGAATGTAAAATATGAAAACATGATAAATCCAACAATGAATGGCTTACCTCTCTCAACTCTCGAATCTGTTCCCCCAAACCTCCAATCATGCTGTAAGAAATATCACCAGGATCTTCATGCGACATGTTGTAAACAAGAGGGTCCACTTCTCTCGGGAGGTACCTAGGACAATCAAAAATATCAAGAAACTAATCATCCGATGTTCAAGCTCAGATAACGAAATATCACAAAATTACTTTTTAATGTCTTGAAAATTATCATAAAAGATCAACAAGTTCCTTACAAGGACATGCTGCTTTATTTATAGAATAACGTTTAAAAAAAATTCTAAATATTATTAATTCTACAAAACTATACAGCTAAAGAGAAAAAGTACTTTCGATCAATAAATTTTGTGAACAGTTTTCAAAATATAGAAAAAAAAAGAGTTTTGTAAAAATGAAAATTAAAAA--ATGAACATCTAAGAAACACAGAAAGG-------GGACATTGAAGGGAACAAGGAGAAAAATAAAAATTTAAACTGAGAACATAAAATGCTAATAAGATTCATATTATTGAATCTTAGAAAATTAATACTTA-----------------------------------------------------------------------------------------
Npecki_HaskellSims_G3697 AATTATTTTACACTGGTTTAAGCCTGTAATGCTGTAGCTTAAAAAAATAAAATATAAAATTTGAAGTGTCCTTATACCCCAGATTATATCAATA-----GTTCTGATAACAGAATTTTATTATGTCACTTTTAAAAAAAATGCTCAACAGTTATACAAAATTTTAGTGGGGAGATACAGATTAGTATGCAAGTCACTGATCTCCTCCATCTTCTCATTGTGTATTTTTATAAATACTCCTATTGTATATAATTGATTAAAAAAATACACTATTATATTTTAAGATAATTAAACATTCATGAGAGAGAAAAAGACTTG------ATCAGTGGTTTCTTATCAAAAAAGTAAATGATTTAAAGTGAATTTATATAAAAATATCTTTTATATTAAGTTATTTTTATA--AAAAAAATGATTAATTTTAAATGATTTATAAAAAAAATACTTAAATGAAAATTGAATGATTTAATGATTTTTTGTAAAATTAAATAATTTAAAGAACGTAAAATATGAAGACATGATACATTCAAGAATGAATGGCTTACCTCTCTCAACTCTCGAATCTGTTCCCCCAAACCTCCAATCATGCTGTAAGAAATATCACCAGGATCTTCATGCGACATGTTGTAAACAAGAGGGTCCACTTCCCTTGGGAGGTACCTAAGACAATCAAAAATATTAAGAAACTATTCATCCA---TTCAGTCTCGGATAACGAAATATCACAAAATTGCTTTTTAATGTCTTGAAAATTATCATAAAAGATCAACATGTTCCTTACAAAGGCATGCTTAA--------------------------AATTCTAAATATTATTAATTTTACAAAACTATGCAGCTAAAGTGAAAAAGTTCTTTCAATCAATGGGTTTTGCGAACAATTTTCAAAATCTAGAAGAAAAAAGATTTTTGTAAAAATAAAATTAAAAAATGACGAACATCAAAGAAAAACAGAAAAGGGTCAGAGGACATTAAAGGGCACAAAGAGAAGAATAAAAATTTAAACTGAGAGCATAAAATGCTAATAAGATTCATATTATTGAATCTAAGAAAATTAATACAGAAAAATATCTATTATTACAACATCACAATATATACATTAAATGTACTTTTTCACGATATTCAGGAATTCCTCCTGATTAGTTATATTCCT
Npecki_Monteagle_N062 ----------------------------------------------------TGTAAAATTTGAAGTGTCCTTATACCCCAGATTATATCAATA-----GTTCTGATAACAGAATCCTATTATGTCACTTTTAAAAAAAATGCTCAACAGTTATACAAAATTTTAGTGAGGAGATACAGATTAGTATGCAAGTCACTGATCTCCTCCATCTTCTCATTGTGTATTTTTATAAATACTCCTAATGTATATGATTGATTAAAAAAATACACTATTATATTTTAAGATAATTAAACATTCATGAGAGAGAAAAAGACTTG------ATCAGTGGTTTCTTTTCAAAGAAGTAAATGATTTAAAGTGATTTTATATATATATATCTTTGATATTAAGTTATTTTTATACAAAAAATATGATTAATTTCAAATGATTAATAAAAAAAATACTTAAATGAAAATTGAATGATTTAATGATTTTTTGTAAAATTATATAATTTAAAGAACGTAAAATATGAAAACATGATACATTCAACAATGAATGGCTTACCTCTCTCAACTCTCGAATCTGTTCCCCCAAACCTCCAATCATGCTGTAAGAAATATCACCAGGATCTTCATGCGACATGTTGTAAACAAGAGGGTCCACTTCCCTTGGGAGGTATCTAAGACAATCAAAAATAAAAAGAAACTATTCATCCA---TTCAGTCTCAGATAACGAAATATCACAAAATTGCTTTTTAATGTCTTGAAAATGATCATAAAAGATCAACATGTTTCTTACAAGGACATGCTTAA--------------------------AATTCTAAATATTATTAATTTTACAAAACTATGCAGCTAAAGTGAAAAAGTTCTTTCAATCAATGGGTTTTGCGAACAATTTTCAAAATCTAGAAGAAAAAAGGTTTTTGTAAAAATAAAATGAAAAACTGATGAACATCTAAG-AAAACAGAAAAGGGTCAGAGGACATTAAAGGGCACAAAGAGAAAAATAAAAATTTAAACTGAGA-CATAAAATGCTAATAAGATTCATATTATTGAATCTAAGAAAATTAATACTTAAAAATGTCTATTCTTACAACATTACAATATATACATGAAACATACTTTTTCACAATATTCAGGAATTCTTCCTGAATAGTTATATTCCT
Nperlakyi_SChimneys_N1079 ATACTTTTTACATTGGTTGAAACCTATAATGCTGTAGATTAAAAACACAAAATGTAAAATTTTTAGTAGTCTAATATCCCAGATTATATAAATAGCCAAGTTCTGATAACAGAATTTTTTTATGTCACTTTTAAAAAAACCGCTCAACAGTTATACAAAATTTTAGTGAAGAGGCACCGATAAGTACGCAAGTCACTGAACTCCGCGTTCTCTTTTTTGTGTACTT--ATAAATACCACTATTGTGTGTGATTGATTAAAAAAATACACTATTTTATTTAAAAATAATTAAACATGCAAGAGAGAAAACAAGACTTGATTTTAATCAGTGATTTCTTTTCAAAAAAGTAAATGATTTAAAGTGATTTTATATAAAAATATCTTTGATATAAAGT-ACTTTTATACAAAAAAAATGTTTAATTTTAAATGATTTATAAAAAGAATGCTTAAATGAAAATTAAATGATTTGATGATTTTTTATAAAATTAAATAATTTAAAGAATGTAAAATATGAAAACATGATAAATTCAACAATGAATGGCTTACCTCTCTCAACTCTCGAATCTGTTCCCCCAAACCTCCAATCATGCTGTAAGAAATATCACCAGGATCTTCATGCGACATGTTGTAAACAAGAGGGTCCACTTCCCTTGGGAGGTATCTAGGACAATCAAATATATTAAGAAACCATTCATCCGATGTTCAACCTCAGATAACGAAATATCACAAAATTACTTTTTAATGTCTTGAAAATTATCATAAAAGATCAACATGTTCTTTAAAAGGACATGCTGCTTTATTTATAGAATAATGTCTTAAA--AATTCTAAATATTATTAATTCTACAAAACTATGCAACTAAAGAGAAAAAGTTCTTTTAATCAATGGGTTTTCAGAACAATTTTCAAAATATAGAGAAAAAAATATTTTTGTAAAAATAAAATTAAAAAATGACGAACAACTAAGAAAAAAAGAAAAGGGTCAGAGAACATTGAAGGGCACAAGCAGAAAAATAAAAAATTTAAATGAGAGCATAAAATGATAATAAGATTCATATTATTGAATCTTAGAAAATTAATACTTAAAAAAAACTATTGTTACTATCTCATAATATATACATCAAATGTACTTTTTAACCACATTCAGGAATTTTTCCTAAATAGTTAAATTCTA
Nperlakyi_SChimneys_N1080 --------------------------------------------------------------------------------AGATTATATAAATAGCCAAGTTCTGATAACAGAATTTTTTTATGTCACTTT-AAAAAAACCGCTCAACAGTTATACAAAATTTTAGTGAAGAGGCACCGATAAGTACGCAAGTCACTGAACTCCGCGTTCTCTTTTTTGTGTACTT--ATAAATACCACTATTGTGTGTGATTGATTAAAAAAATACACTATTTTATTTAAAAATAATTAAACATGCAAGAGAGAAAACAAGACTTGATTTTAATCAGTGATTTCTTTTCAAAAAAGTAAATGATTTAAAGTGATTTTATATAAAAATATCTTTGATATAAAGT-ACTTTTATACAAAAAAAATGTTTAATTTTAAATGATTTATAAAAAGAATGCTTAAATGAAAATTAAATGATTTGATGATTTTTTATAAAATTAAATAATTTAAAGAATGTAAAATATGAAAACATGATAAATTCAACAATGAATGGCTTACCTCTCTCAACTCTCGAATCTGTTCCCCCAAACCTCCAATCATGCTGTAAGAAATATCACCAGGATCTTCATGCGACATGTTGTAAACAAGAGGGTCCACTTCCCTTGGGAGGTATCTAGGACAATCAAATATATTAAGAAACCATTCATCCGATGTTCAACCTCAGATAACGAAATATCACAAAATTACTTTTTAATGTCTTGAAAATTATCATAAAAGATCAACATGTTCTTTAAAAGGACATGCTGCTTTATTTATAGAATAATGTCTTAAAAAAATTCTAAATATTATTAATTCTACAAAACTATGCAACTAAAGAGAAAAAGTTCTTTTAATCAATGGGTTTTCAGAACAATTTTCAAAATATAGAGAAAAAAATATTTTTGTAAAAATAAAATTAAAAAATGACGAACAACTAAGAAAAAAAGAAAAGGGTCAGAGAACATTGAAGGGCACAAGCAGAAAAATAAAAAATTTAAATGAGAGCATAAAATGATAATAAGATTCATATTATTGAATCTTAGAAAATTAATACTTAAAAAAATCTATTGTTACTATCTCATAATATATACATCAAATGTACTTTTTAACCACATTCAGGAATTTTTCCTAAATAGTTAAATTCTA
Nreclusus_Clingmans_N252 ATATTTTTTACATTGGTTTAAATCCATAATACGGTAGCTTAAAAACACAAAATGTAAAATTTTTAGTAGTCTAATATCCCAGATTATATAAATGGCCAAGTTCTGATAACAGAATTTTATTATGTCACTTAAAAAATATATGCTCAACAGTTATACAAAATTTTAGTGAAGAGGCACAGATCAGTATGTAAGTCACTGATCTTCGCCTTCTCTTTTTCGTGTATTTTTATAAATACCACTATTGTGTACGATTGATTAAAAAAAAACACAATTTTATTTAAAAATAATTAAACATTCAAAAGAGAAAACAAGACTTGAATTTAATCAGTGATTTCTTTTCAAAAAAGTAAATGATTTAAAGTGATTTTATATAAAAATATCCTTGATATAAAGTGACTTTTATACAAAAAATATGATTGATTTTAAATTATTTATAAAAAAAATGCTTAAATTAAAATTGAATGATTTAATGATTTTGTATAAAATTAAATAATTTAAAGAATGT--------AAAACATGATAAATTCAACAATGAATGGCCTACCTCTCTCAATTCTCGAATCTGTTCCCCCAAACCTCCAATCATGCCGTAAGAAATATCACCAGGATCTTCATGCGACATGTTGTAAACGAGAGGGTCCACTTCCCTTGGGAGGTATCTAGGACAATCAAAAGTATTAAGAAACTATTCATCCGATGTTCAACCTCAGGTAACGAAATATCACAAAATTACTTTTTAATGTCTTGAAAATTATCATAAAAGATCAACATGTTCTTTAAAAGGACATGCTGCTTTTTTTATAGAATAATGTTTAAAAAAAATTCTAAATATTATTAATTCTACAAAACTATGCAACTAAAGAGAAAAAGTTCTTTTAATCAATGGGTTTTCAGAACAATTTTCAAAATATAGAGAAAAAAATATTTTTGTAAAAATCAAATTAAAAAATGACGAACATCTAAGAAAAACAGAAAAGGGTCAGAGAACATTGAAGGGCATGAGCAGAAGAATAAAAAATTTAAATGAGAGCATAAAATGCTAATAAGATTCATATTATTGAATCTTAGAAAATTAATACTTAAAG-------TCATAAATATTTC------------------------------------------------------------------
Nreclusus_Newfound_N259 ---------ACATTGGTTTAAATCCATAATACGGTAGCTTAAAAACACAAAATGTAAAATTTTTAGTAGTCTAATATCCCAGATTATATAAATGGCCAAGTTCTGATAACAGAATTTTATTATGTCACTTAAAAAATATATGCTCAACAGTTATACAAAATTTTAGTGAAGAGGCACAGATCAGTATGTAAGTCACTGATCTTCGCCTTCTCTTTTTCGTGTATTTTTATAAATACCACTATTGTGTACGATTGATTAAAAAAAAACACAATTTTATTTAAA-ATAATTAAACATTCAAAAGAGAAAACAAGACTTGATTTTAATCAGTGACTTCTTTTCAAAAAAGTAAATGATTTAAAGTGATTTTATATAAAAATATCCTTGATATAAAGTGACTTTTATACAAAAAATATGATTGATTTTAAATTATTTATAAAAAAAATGCTTAAATTAAAATTGAATGATTTAATGATTTTGTATAAAATTAAATAATTTAAAGAATGT--------AAAACATGATAAATTCAACAATGAATGGCCTACCTCTCTCAATTCTCGAATCTGTTCCCCCAAACCTCCAATCATGCCGTAAGAAATATCACCAGGATCTTCATGCGACATGTTGTAAACGAGAGGGTCCACTTCCCTTGGGAGGTATCTAGGACAATCAAAAGTATTAAGAAACTATTCATCCGATGTTCAACCTCAGGTAACGAAATATCACAAAATTACTTTTTAATGTCTTGAAAATTATCATAAAAGATCAACATGTTCTTTAAAAGGACATGCTGCTTTTTTTATAGAATAATGTTTAAAAAAAATTCTAAATATTATTAATTCTACAAAACTATGCAACTAAAGAGAAAAAGTTCTTTTAATCAATGGGTTTTCAGAACAATTTTCAAAATATAGAGAAAAAAATATTTTTGTAAAAATCAAATTAAAAAATGACGAACATCTAAGAAAAACAGAAAAGGGTCAGAGAACATTGAAGGGCATGAGCAGAAGAATAAAAAATTTAAATGAGAGCATAAAATGCTAATAAGATTCATATTATTGAATCTTAGAAAATTAATACTTAAAG-------TCATAAATATTTCATGCTGAATATATTATTATTATTACTCCCCACCTCCCAAGACACATACACAAATAGTTGTATCATA
Nreclusus_Noland_N1051 ------------------GAAATCAACAATA--------TAAATTCGCTGATTTCCAAATTCGCGGAAGAATCACATGTCTG-TTATATAAATGGTCAAGTTCTGATAACAGAATTTTATTATGTCACTTAAAAAATATATGCTCAACAGTTATACAAAATTTTAGTGAAGAGGCACAGATCAGTATGTAAGTCACTGATCTTCGCCTTCTCTTTTTCGTGTATTTTTATAAATACCACTATTGTGTACGATTGATTAAAAAAAAACACAATTTTATTTAAA-ATAATTAAACATTCAAAAGAGAAAACAAGACTTGATTTTAATCAGTGATTTCTTTTCAAAAAAGTAAATTATTTAAAGTGATTTTATATAAAAATATCCTTGATATAAAGTGACTTTTATACAAAAAATATGATTGATTTTAAATTATTTATAAAAAAAATGCATAAATTAAAATTGAATGATTTAATGATTTTGTATAAAATTAAATAATTAAAAGAATGT--------AAAACATGATAAATTCAACAATGAATGGCCTACCTCTCTCAATTCTCGAATCTGTTCCCCCAAACCTCCAATCATGCCGTAAGAAATATCACCAGGATCTTCATGTGACATGTTGTAAACGAGAGGGTCCACTTCCCTTGGGAGGTATCTAGGACAATCAAAAGTATTAAGAAACTATTCATCCGATGTTCAACCTCAGGTAACGAAATATCACAAAATTACTTTTTAATGTCTTGAAAATTATCATAAAAGATCAACATGTTCTTTAAAAGGACATGCTGCTTTTTTTATAGAATAATGTTTAAAAAAAATTCTAAATATTATTAATTCTACAAAACTATGCAACTAAAGAGAAAAAGTTCTTTTAATCAATGGGTTTTCAGAACAATTTTCAAAATATAGAGAAAAAAATATTTTTGTAAAAATCAAATTAAAAAATGACGAACATCTAAGAAAAACAGAAAAGGGTC--AGAACATTGAAGGGCATGAGCAGAAGAATAAAAAATTTAAATGAGAGCATAAAATGCTAATAAGATTCATATTATTAAATCTTAGAAAATTAATACTTAAAG-------TCATAAATATTTCATGCTGAATATATTATTATTATTACTCCCCACCTCCCAAGACACATACACAAATAGTTGTATCATA
Nreclusus_Smokemont_N1020 ATATTTTTTACATTGGTTTAAATCCATAATACGGTAGCTTAAAAACACAAAATGTAAAATTTTTAGTAGTCTAATATCCCAGATTATATAAATGGCCAAGTTCTGATAAGAGAATTTTATTATGTCACTTAAAAAATATATGCTCAACAGTTATACAAAATTTTAGTGAAGAGGCACAGATCAGTATGTCAGTCACTGATCTTCGCCTTCTCTTTTTCGTGTATTTTTATAAATACCACTATTGTGTACGATTGATTAAAAAAAAACACAATTTTATTTAAAAATAATTAAACATTCAAAAGAGAAAACAAGACTTGATTTTAATCAGTGATTTCTTTTCAAAAAAGTAAATGATTTAAAGTGATTTTATATAAAAATATCCTTGATATAAAGTGACTTTTATACAAAAAATATGATTGATTTTAAATTATTTATAAAAAAAATGCTTAAATTAAAATTGAATGATTTAATGATTTTGTATAAAATTAAATAATTTAAAGAATGT--------AAAACATGATAAATTCAACAATGAATGGCCTACCTCTCTCAATTCTCGAATCTGTTCCCCCAAACCTCCAATCATGCCGTAAGAAATATCACCAGGATCTTCATGCGACATGTTGTAAACGAGAGGGTCCACTTCCCTTGGGAGGTATCTAGGACAATCAAAAGTATTAAGAAACTATTCATCCGATGTTCAACCTCAGGTAACGAAATATCACAAAATTACTTTTTAATGTCTTGAAAATTATCATAAAAGATCAACATGTTCTTTAAAAGGACATGCTGCTTTTTTTATAGAATAATGTTTAAAAAAAATTCTAAATATTATTAATTCTACAAAACTATGCAACTAAAGAGAAAAAGTTCTTTTAATCAATGGGTTTTCAGAACAATTTTCAAAATATAGAGAAAAAAATATTTTTGTAAAAATCAAATTAAAAAATGACGAACATCTAAGAAAAACAGAAAAGGGTCAGAGAACATTGAAGGGCATGAGCAGAAGAATAAAAAATTTAAATGAGAGCATAAAATGCTAATAAGATTCATATTATTGAATCTTAGAAAATTAATACTTAAAG-------TCATAAATATTTCATGCTGAATATATTATTATTATTAC-----------------------------------------
Nroanensis_IngramBranch_N926 ATATTTTTTACATTGGTTTAAACCTATAATGCTGTAGCTTAAAAACACAAAATGTAAAATTTTTAGTAGTCTAATATCCCAGATTATATAAATAGCCAAGTTCTGATAACATAATTTTATTATGTCACTTAAG-AAAAAATGCTCAACATTTATACAAAATTTTAGTGAAGAGGCACAGATCAGTATGTAAGTCACTGATCTCCGCCTTCTCTTTTTTGTGTATTTTTATAAATACCACTATTGTGTACAACCGATTAAAAAAATATACCATTTTATTTAAAAATAATTAAACATTCAAGAGAGAAAGCAAGACTTGATTTTAATCAGTGATTTCTTTTCAAAAAAGTAAATGATTTAAAGTGATT-TATATAAAAATATCTTTGATATAAAGTGACTTTTATACAAAAAAAATGATTAATTTTAAATAATTTATAAAAAGAATGCTTAAATGAAAATTGAATTATTTAATGATTTTGTATAAAATTAAATAATTTAAAGAATGTAAAATATGAAAACATGATAAATCCAACAATGAATGGCTTACCTCTCTCAACTCTCGAATCTGTTCCCCCAAACCTCCAATCATGCTGTAAGAAATATCACCAGGATCTTCATGCGACATGTTGTAAACAAGAGGGTCCACTTCTCTCGGGAGGTACCTAGAACAATCAAAAATATTAAGAAACTAATCATCCGATGTTCAAGCTCAGATAACGAAATATCACAAAATTACTTTTTAATGTCTTGAAAATTATCATAAAAGATCAACATGTTCCTTACAAGGACATGCTGCTTTATTTATAGAATAACGTTT-AAAAAAATTCTAAATATTATTAATTCTACAAAACTATACAGCTAAAGAGAAAAAGTTCTTTCGATCAATGGATTTTGTGAACAGTTTTCAAAATATAGAAAAAAAAAGAGTTTTGTAAAAATAAAATTAAAAAATGATGAACATCTAAGAAACACAGAAAGGGGTCTGAGGACATTGAAGGGCACAAGGAGAAAAATAAAAATTTAAACTGAGAGCATAAAATGCTAATAAGATTCATATTATTGAATCTTAGAAAATTAATACTTAAAAATATCTATTGTTACCACATCACAATATATACATTAAATGTGC-TTTTAACCACATTCAGGAATTCTTCCTAAATAGTTATATTCCA
Nroanensis_N_CarversGap_N928 -----------TTTGGTTTAAACCTATAACGCTGTAGCTTAAAAACACAAAATGTAAAATTTTTAGTAGTCTAATATCCCAGATTATATAAATAGCCAAGTTCTGATAACATAATTTTATTATGTCACTTAAG-AAAAAATGCCCAACAGTTATACAAAATTTTAGTGAAGAGGCACAGATCAGTATGCAAGTCACTGATCTCCGCCTTCTCTTTTTAGTGCATATATATAAATACCACTATTGTGTACAATTGATTAAAAAAATACACTATTTTATTTAAAAATAATTAAACATTCAAAAGAGAAAACAAGACTTGATTTTAATCAGTGATTTCTTTTCAAAAAAGTAAATGATTTAAAGTGATTTTATATAAAAATATCTTTGATATAAAGTGACTTTTGTACAAAAAAAATGATTAATTTTAAAAAATTTATAAAAAGAATGCTTAAATGAAAATTGAATGATTTAATGATTTTGTATAAAATTAAATAATTTAAAGAATGTAAAATATGAAAACATGATAAATCCAACAATGAATGGCCTACCTCTCTCAACTCTCGAATCTGTTCCCCCAAACCTCCAATCATGCTGTAAGAAATATCACCAGGATCTTCATGCGACATGTTGTAAACAAGAGGGTCCACTTCTCTCGGGAGGTACCTAGGACAATCAAAAATATTAAGAAACTAATCATCCGATGTTCAAGCTCAGATAACGAAATATCACAAAATTACTTTTTAATGTCTTTAATGT----------------------------------------------------------------------------------------------AACTATACAGCTAAAGAGAAAAAGTACTTTCGATCAATGGATTTTGTGAACAGTTTTCAAAATATAGAAAAAAAAAGAGTTTTGCAAAAATGAAAATTAAAAA--ATGAACATCT-----ACACAGAAAGGGGTCTGAGGACATTGAAGGGAACAAGGAGAAAAATAAAAATTTAAACTGAGAGCATAAAATCCTAATAAGATTCATATTATTGAATCTT----AATTAATACTTTAAAATATCTATTGTTACAAAATCACAATATATACATTAAATGTGCTTTTTAACTACATTCAGGAATTCTTCCTAAATAGTTATATTCCA
Nroanensis_RoanHighBluff_N762 -----------------------------------------AAAACACAAAATGTAAAATTTTTAGTAGTCTAATATCCCAGATTATATAAATAGCCAAGTTCTGATAACATAATTTTATTATGTCACTTAAG-AAAAAATGCTCAACAGTTATACAAAATTTTAGTGAAGAGACACAGATCAGAATGCAAGTCACCGATCTCCGCCTTCTCTTTTTTGTGTATTTTTATAAATACTACTATTGTGTACAATTGATTAAAAAAATACACTATTTTATTTAAAAATAATTAAACATTCAAGAGAGAAAACAAGACTTGATTTTAATCAGTGATTTCTTTTCAAAAAAGTGAATGATTTATAGTGACT--------------------------------TTTATACAAAAAAAATGATTAATTTTAAATATTTTTTAAAAAGAATGCTTAAATGAAAATTGAATGATTTAATGATTTTGTATAAAATTAAATAATTTAAAGAATGTAAAATATGAAAACATGATAAATCCAAAAATGAATGGCTTACCTCTCTCAACTCTCGAATCTGTTCCCCCAAACCTCCAATCATGCTGTAAGAAATATCACCAGGATCTTCATGCGACATGTTGTAAACAAGAGGGTCCACTTCTCTCGGGAGGTACCTAGGACAATCAAAAATATTAAGAAACTAATCATCCGATGTTCAAGCTCAGATAACAAAATATCACAAAATTACTTTTTAATGTCCTGAAAATTATCATAAAAAATCAACATGTTCCTTACAAGGACATGCTGCTTTATTTATAGAATAACGTTA-AAAAAAATTCAAAATATTATTAATTCTACAAAACTATACAGCTAAAGAGAAAAAGTTCTTTCGATCAATGGATTTTGTGAACAGTTTTCAAAATATAGAAAAAAAAAGAGTTTTGTAAAAATAAAATTAAAAAATGACGAACATCTAAGAAACACAGAAAGGGGTCTGAGGACATTGAAGGGCACAAGGAGAAAAATAAAAATTTAAACTGAGAGCATAAAATGCTAATAAGATTCATATTATTGAATCTTAGAAAATTAATACTTAAAAAAATCTATTGTTACCACATCACAATATATACATTAAATGTGCTTTTTAACCACATTCAGGAATTCTTCCTAAATAGTTATATTCCA
Nsheari_BaldRiver_N1168 ATACTTTTTACATTGGTTGAAACCTATAATGCTGTAGCTTAAAAACACAAAATGTAAAATTTTTAGTGGTCTAATATCCCAGATTTTATAAATAGCCAAGTTTTGATAACAGAATTTTATTATGTCACTTTTAAAAAAACCGCTCAACAGTTATACAAAATTTTAGTGAAGAGGCACCGATCAGTACGCAAGTCACTGAACTCCGCCTTCTCTTTTTTGTGTACTT--ATAAATACCACTATTGTGTATGATTGATT-AAAAAATACAGTATTTCATTTAAAAATAATTAAACATTCAAGAGAGAAAACAAGACTTGATTTTAATCAGTGATTTCTTTTCAAAAAAGTAAATGATTTAAAGTGATTTTATATAAAAATATCTTTGATATAAAGTGACTTTTATACAAAAAAAAAGATTAATTTTAAATGATTTATAAAAAAAATGCTTAAATGAAAATTAAACGATTTGATGATTTTTTATAAAATTAAATAATTTAAAGAATGTAAAATATGGAAACATGATCAATTCAACAATGAATGGCTTACCTCTCGCAACTCTCGAATCTGTTCCCCCAAACCTCCAATCATGCTGTAAGAAATATCACCAGGATCTTCATGCGACATGTTGTAAACAAGAGGGTCCACTTCCCTTGGGAGGTATCTAGGACAATCAAGAATATTAAGAAACCATTCATCCGATGTTCAACCTCAGATAACGAAATATCACAAAATTACTTTTTAATGTCTTGAAAATTATCATAAAAGATCAACATGTTCTTTAAAAGGACATGCTGCTTTATTTATAGAATAATGTTTTAAAAAAATTCTAAATATTATTAATTCTACAAAACTATGCAACTAAAGAGAAAAAGTTCTTTTAATCAATGGGTTTTCAGAACAATTTTCAAAATATAGAGAAAAAAATATTTTTGCAAAAATAAAATTAAAAAATGACGAACATCTAAGAAAAACAGAAAAGGGTCAGAGAACATTGAAGGGCACGAGCAGAAAAATAAAAAATTTAAATGAGAGCATAAAATGCTAATAAGATTCATATTATTGAATCTTAGAAAATTAATACTTAAAAAAATCTATTGTTACTATCTCATAATATATACATCAAATGTACTTTTTAACCACATTCAGGAATTTTTCCTAAATAGTTATATTCCA
Nsheari_Cohutta_N826 ATACTTTTTACATTGGTTGAAACCTATAATGCTGTAGCTTAAAAATACAAAATGTAAAATTTTTAGTGGTCTACTATCCCAGATTATATAAATAGCCAAGTTCTGATAACAAAATTTTATTATGTCACTTTTAAAAAAACCGCTCAACAGTTATACAAAATTTTAGTGAAGAGGCACCGATCAGTACGCAAGTCACTGAACTCCGCCTTCTCTTTTTTGTGTACTT--ATAAATACCACTATTGTGTATGATTGATTAAAAAAATACACTATTTTATTTAAAAATAATTAAACATTCAAGAGAGAAAACAAGACTTGATTTTAATCAGTGATTTCTTTTCAAAAAAGTAAATGATTTAAAGTGATTTTATATAAAAATATCTTTGATATAAAGTGACTTTTATACAAAAAAAATGATTAATTTTAAATGATTTATAAAAAAAATGCTTAAATGAAAATTAAATGATTTGATGATTTTTTATAAAATTAAATAATTTAAAGAATGTAAAATATGGAAACATGATCAATTCAACAATGAATGGCTTACCTCTCGCAACTCTCGAATCTGTTCCCCCAAACCTCCAATCATGCTGTAAGAAATATCACCAGGATCTTCATGCGACATGTTGTAAACAAGAGGGTCCACTTCCCTTGGGAGGTATCTAGGACAATCAAGAATATTAAGAAACCATTCATCCGACGTTCAACCTCAGATAACGAAATATCGCAAAATTACTTCTTAATGTCTTGAAAATTATCATAAAAGATCAACATGTTCTTTAAAAGGACATGCTGCTTTATTTATAGAATAATGTTTTAAAAAAATTCTAAATATTATTAATTCTACAAAACTATGCAACTAAAGAGAAAAAGTTCTTTTAATCAATGGGTTCATGGGGCAATTTTCAAAATATAGAGAAAAAAATATTTTTGCAAAAATAAAATTAAAAAATGACGAACATCTAAGAAAAACAGAAAAGGGTCAGAGAACATTGAAGGGCACGAGCAGAAAAATAAAAAATTTAAATGAGAGCATAAAATGCTAATAAGAT--------------------------------------------------------------------------------------------------------------------------
Nsheari_JoyceKilmer_N092 ATACTTTTTACATTGGTTGAAACCTATAATGCTGTAGCTTAAAAATACAAAATGTAAAATTTTTAGTGGTCTACTATCCCAGATTATATAAATAGCTAAGTTCTGATAACAGAATTTTATTATGTCACTTTTAAAAAAACCGCTCAACAATTATACAAAATTTTAGTGAAGAGGCACCGATCAGTACGCAAGTCACTGAACTCTGCCTTCTCTTTTTTGTGTACTT--ATAAATACCACTATTGTGTATGATTGATT-AAAAAATACAGTATTTTATTTAAAAATAATTAAACATTCAAGAGAGAAAACAAGACTTGATTTTAATCAGTGATTTCTTTTCAAAAAAGTAAATGATTTAAAGTGATTTTATATAAAAATATCTTTGATATAAAGCGACTTTTATACAAAAAAAATGCTTAATTTTAAATGATTTATAAAAAAAATGCTTAAATGAAAATTAAATGATTTGATGATTTTTTATAAAATTAAATAATTTAAAGAATGTAAAATATGGAAACATGATCAATTCAACAATGAATGGCTTACCTCTCGCAACTCTCGAATCTGTTCCCCCAAACCTCCAATCATGCTGTAAGAAATATCACCAGGATCTTCATGCGACATGTTGTAAACGAGAGGGTCCACTTCCCTTGGGAGGTATCTAGGACAATCAAGAATATTAAGAAACCATTCATCCGACGTTCAACCTCAGATAACGAAGTATCACAAAATTACTTCTTAATGTCTTGAAAATTATCATAAAAGATCAACATGTTCTTTAAAAGGACATGCTGCTTTATTTATAGAATAATGTTTTAAAAAAATTCTAAATATTATTAATTCTACAAAACTATGCAACCAAAGAGAAAAAGTTCTTTTAATCAATGGGTTTTCAGAACAATTTTCAAAATATAGAGAAAAAAATATTTTTGCAAAAATAAAATTAAAAAATGACGAACATCTAAGAAAAACAGAAAAGGGTCAGAGAACATTGAAGGGCACGAGCAGAAAAATAAAAAATTTAAATGAGAGCATAAAATGCTAATAAGATTCATATTATTGAATCTTAGAAAATTAATACTTAAAAAAATCTATTGTTACTATCTCATAATATATACATTAAATGTACTTTTTAACCACATTGAGGAATTTTTCCTAAATAGTTATATT---
Nsilvanus_Elijay_N395 --------------------------------------------------------------------------------AGATAATATAAATAGCCAAGTTCTGATAACATAATTTTATTATGTCACTTAAG-AAAAAATGCTCAGCAGTTATACAAAATTTTAGTGAAGAGGCACAGATCAGTATGCAAGTCACTGATCTCTGCCTTCTCTTTTTTGTGTATTTTTATAAATACCACTATTGTGTACAATTGATTAAAAAAATACACTATTTTATTTAAAAATAATTAAACATTCAAGATAGAAAACAAGACTTGATTTTAATCAGTGATTTCTTTTCAAAAAAGTAAATGATTTAAAGTGATTTTATATAAAAATATCTTTGATATAAAGTGACTTTTATATA--AAAAATGATTAATTTTAAATGATTTATAAAAAGAATGCTTAAATGAAAATTGAATGATTTAATGATTTTGTATGAAATTAAATAATTTAAAGAATGTAAAATATGAAAACATGATAAATCCAACAATGAATGGCTCACCTCTCTCAACTCCCGAATCTGTTCCCCCAAACCTCCAATCATGCCGTAAGAAATATCACCAGGATCTTCATGCGACATGTTGTAAACAAGAGGGTCCACTTCTCTCGGGAGGTACCTGGGACAATCAAAAATATTAAGAAACTAATCATCCGATGTTCAAGCTCAGATAACGAAATATCACAAAATTACTTTTTAATGTCTTGAAAATTATCATAAAAGATCAACATGTTCCTTACAAGGACATGCTGCTTTATTTATAGAATAAATGTTTAAAAAAATTCTAAATATTATTATTTCTACAAAACTATACAACCAAAGAGAAAAAGTTCTTTCGATCAATGGATTTTGTGAACAGTTTTCAAAATATAGAAAAAAAAAGAGTTCTGTAAAAATAAAATTAAAAAATGACGAACATCTAAGAAAAACAGAAAGGGGTCTGAGGACATTGAAGGGCACAAGGAGAAAAATAAAAATTTAAACTGAGAGCATAAAATGCTAATAAGATTCATATTATTGAATCTTAGAAAATTAATACTTAAAAATATCTATTGTTACAACATCACAATATATACATTAAATGTGCTTTTCAACCACATTCAGGAATTCTTTCTAAATAGTTATATTCCA
Nstupkai_BlowholeWOS_N285 ATATTTTTTACATTGGTTTAAATCTATAATACGGTAGCTTAAAAACACAAAATGTAAAATTTTTAGTAGTCTAATATCCCAGATTATATAAATGGCCTAGTTCTGATAACAGAATTTTATTATGTCACTTAAAAAATATATGCTCAACAGTTATACAAAATTTTAGTGAAGAGGCACAGATCAGTATGTAAGTCACTGATCTTCGCCTTCTCTTTTTCGTGTATTTTTATAAATACCACTATTGTGTATGATTGATT-AAAAAAAACACAATTTTATTTAAAAATAATTAAACATTCAAAAGAGAAAACAAGACTTGATTTTAATCAGTGATTTCTTTTCAAAAAAGTAAATGATTTAAAATGATTTTATATAAAAATATCCTTGATATAAAGTGACTTTTATACAAAAAATATGATTGATTTTAAATTATTTATAAAAAAAATGCTTAAATTAAAATTGAATGATTTAATGATTTTGTATAAAATTAAATAATTTAAAGAATGT--------AAAACATGATAAATTCAACAATGAATGGCCTACCTCTCTCAATTCTCGAATCTGTTCCCCCAAACCTCCAATCATGCTGTAAGAAATATCACCAGGATCTTCATGCGACATGTTGTAAACGAGAGGGTCCACTTCCCTTGGGAGGTATCTAGAACAATCAAAAGTATTAAGAAACTATTCATCCGATGTTCAACCTCAGGTAACGAAATATCACAAAATTACTTTTTAATGTCTTGAAAATTATCCTAAAAGATCAACATGTTCTTTAAAAGGACATGCTGCTTTTTTTATAGAATAATGTTTAAAAAAAATTCTAAATATTATTAATTCTACAAAACTATGCAGCTAAAGAGAAAAAGTTCTTTTAATCAATGGGTTTTCAGAACAATTTTCAAAATATAGAGAAAAAAATATTTTTGTAAAAATCAAATTAAAAAATGACGAACACCTAAGAAAAACAGAAAAGGGTCAGAGAACATTGAAGGGCATGAGCAGAAGAATAAAAAATTTAAATG-----AGACAGGGGTGATGAGGTAAAGATT----GAAATCAGGAACCAAAAACAAAAAT-------CAAGAAACATTCCAATCTGCAGACATC----------------------------------------------------
Nstupkai_Blowing_N356 ---------------------------------------------------------------------------------------------------------------------------------------------------------------------------------------------------------------------------------------AATACCACTATTGTGTACGATTGATTAAAAAAAAACACAATTTTATTTTAAAATAATTAAACATTCAAGAGAGAAAACAAGACTTGATTTTAATCAGTGATTTCTTTTCAAAAAAGTAAATGATTTAAAGTGATTTTATATAAAAATATCCTTGATATAAAGTGACTTTTATACAAAAAATATGATTGATTTTAAATTATTTATAAAAAAAATGCTTAAATTAAAATTTAATGATTTAATAATTTTGTATAAAATTAAATAATTTAAAGAATGT--------AAAACATGATAAATTCAACAATGAATGGCCTACCTCTCTCAATTCTCGAATCTGTTCCCCCAAACCTCCAATCATGCTGTAAGAAATATCACCAGGATCTTCATGCGACATGTTGTAAACGAGAGGGTCCACTTCCCTTGGGAGGTATCTAGGACAATCAAAAGTATTAAGAAACCATTCATCCGATGTTCAACCTCAGGTAACGAAATATCACAAAACTACTTTTTAATGTCTTGAAAATTATCATAAAAGATCAACATGTTCTTTACAAGGACATGCTGCTTTATTTATAGAATAATGTTTTAAAAAAATTCTAAATATTATTAATTCTACAAAACTATGCAACTAAAGAGAAAAAGTTCTTTTAATCAATGGGTTTTCAGAACAATTTTCAAAATATAGAGAAAAAAATATTTTTGTAAAAATAAAATTAAAAAATGACAAACATCTAAGAAAAACAGAAAAGGGTCAGAGAACATTGAAGGGCACGGGCAGAAAA-----------------------------------------------------------------------------------------------------------------------------------------------------------------
Nstupkai_LittleRiver_N293 ATATTTTTTACATTGGTTTAAATCTATAATACGGTAGCTTAAAAACACAAAATGTAAAATTTTTAGTAGTCTAATATCCCAGATTATATAAATGGCCAAGTTCTGATAACAGAATTTTATTATGTCACTTAAAAAATATATGCTCAACACTTATACAAAATTTTAGTGAAGAGGCACAGATCAGTATGTAAGTCACTGATCTTCGCCTTCTCTTTTTTGTGTATTTTTATAAATACCACTATTGTGTACGATTGATTAAAAAAAAACACAATTTTATTTAAAAATAATTAAACATTCAAAAGAGAAAACAAGACTTGATTTTAATCATTGATTTCTTTTCAAAAAAGTAAATGATTTAAAGGGATTTTATATAAAAATATCCTTGATATAAAGTGACTTTTATACAAAAAATATGATTGATTTTAAATTATTTATAAAAAAAATGCTTAAATTAAAATTGAATG--------ATTTTGTATAAAATTAAATAATTTAAAGAATGT--------AAAACATGATAAATTCAACAATGAATGGCCTACCTCTCTCAATTCTCGAATCTGTTCCCCCAAACCTCCAATCATGCTGTAAGAAATATCACCAGGATCTTCATGCGACATGTTGTAAACGAGAGGGTCCACTTCCCTTGGGAGGTATCTAGGACAATCAAAAGTATTAAGAAACTATTCATCCGATGTTCAACCTCAGGTAACGAAATATCTCAAAACTACTTTTTAATGTCTTGAAAATTATCATAAAAGATCAACATGTTCTTTACAAGGACATGCTGCTTTATTTATAGAATAATGTTTTTAAAAAATTCTAAATATTATTAATTCTACAAAACTATGCAACTAAAGAGAAAAAGTTCTTTTAATCA-TGGGTTTTCAGAACAATTTTCAAAATATAGAGAAAAAAATATTTTTGTAAAAATAAAATTAAAAAATGACAAACATCTAAGAAAAACAGAAACGGGTCAGAGAACATTGAAGGGCACGAGCAGAAAA--AAAAAATTAAAATGAGAGCATAAAATGCTAATAAGATTCATATTATTGAATCTTAGGAAATTAATACTTTAAG-------TCATAAATATTTCATGCTGAATATATTATTATTATTACTCCCCACCTCCCAAGACACATACACAAATAGTTGTATCATA
Nstygius_ObeLee_N0656 AATTTATTTACATTGGTTTAAACCTATAATGGTGTAGTTTAAAAAAATAAAATGTAAAAATTTTAGTAGCCTTATATCTCAGATTATATAAATAGCCAAGTTCTGATAACAGAATTTTATTATTCCACTTTAC-AAAAAATGCTCAACAGTTATACAAAATTTATGCGAGGAGGCACAGATCAGTATGTAAGTCACTGATCTGTGGCTTCTGTTTTTTGTGTATCTTTATAAATACCCCTATTTTGTATGATTGATTAAAAAAATACACTATTTTATTTAAAAATAATTAAACATTCA-----------------CGATTTTAATCATTGATTTCTTTACAAAAAAGTAACTGATTTAAAATGATTTTATATAAAAAAATCATTGATAAAAAGTGACTTTTATAAAAAAAAAATGATTAATTTGAAATGATTTGTAAAAAGAATGCTTAAATGAAAATTGAATGATTTAACGATTTTTTATAAAATTAAATAATTTAAAGAATGTAAAATATGAAAACATGATACATTCAACAATGAATGGCTTACCTCTCTCAACTCTCGTATCTGTTCCCCCAAACCTCCAATCATGCTGTAAGAAATATCACCAGGATCTTCATGCGACATGTTGTAAACAAGAGGGTCCACTTCTCTTGGGAGGTATCTAGGACAATGAAAAATATTAAGAAACTATTCATCCACTGTTCGGGCTCAGATAACGAAATATCACAAAATTACTTTTTGATGTCTTGAAAATTATCGTAAAAGAACAACACGTTCCTTACAAGGACATGCTGCTTTATTTATAGAATAACATTTAAAAAAAATTCTAAATATTATTAATTCTACAAAACTATGCAGCTAAAGAGAAAAAGTTCTTTCAATCAATGGGTTTTGTGAATAATTTTCAATATATAGAAAAAAAAAGGTTTTTGTAAAAATAAAATTAAAAAATGACGAACGTCTAAGAAAAACAGAAAAGGGCCAGAGAACATTGAAGGGCACAAGGAGAGAAATAAAAATTTAAACTGAGAGTATGAAATGCTAATAAGATTCATATTATTGAATCTTAGAAAATTAATACTTAAAAATACCTATTTTTACAACATCACAATTTATACATTAAACATACTTTTTAACCACATTCAGGAATTCTTCCCAGATAGTTATATTCCA
Nstygius_RavenB_N1022 CTGCTGTTTATGATATTGCAATTCCGTATTAGTGTTTTCCTAGGAAGGAAAACGTGAAATTGATGAGAATTTTCTTTCTTCTTTCACTAAAACTCGTAAATTATCGGTGCAGGATT------ATCCACATTTT-GAAGTATATCTTCAAGATGCTTTTAAATTTTAGAAAAAAGCGGAAATCGGCGGAAAAGTCATCTGTTTCTGGCTTCTGTTTTTTGTGTATCTTTATAAATACCCCTATTTTGTACGATTGATTAAAAAAATACACTATTTTATTTAAAAATAATTAAACATTCA-----------------CGATTTTAATCATTGATTTCTTTACAAAAAAGTAACTGATTTAAAATGATTTTATATAAAAAAATCATTGATAAAAAGTGACTTTTATACAAAAAAAATGATTAATTTGAAATGATTTGTAAAAAGAATGCTTAAATGAAAATTGAATGATTTAACGATTTTTTATAAAATTAAATAATTTAAAGAATGTAAAATATGAAAACATGATACATTCAACAATGAATGGCTTACCTCTCTCAACTCTCGTATCTGTTCCCCCAAACCTCCAATCATGCTGTAAGAAATATCACCAGGATCTTCATGCGACATGTTGTAAACAAGAGGGTCCACTTCTCTTGGGAGGTATCTAGGACAATGAAAAATATTAAGAAACTATTCATCCACTGTTCGGGCTCAGATAACGAAATATCACAAAATTACTTTTTGATGTCTTGAAAATTATCGTAAAAGAACAACACGTTCCTTACAAGGACATGCTGCTTTATTTATAGAATAACATTTAAAAAAAATTCTAAATATTATTAATTCTACAAAACTATGCAGCTAAAGAGAAAAAGTTCTTTCAATCAATGGGTTTTGTGAATAATTTTCAATATATAGAAAAAAAAAGGTTTTTGTAAAAATAAAATTAAAAAATGACGAACGTCTAAGAAAAACAGAAAAGGGCCAGAGAACATTGAAGGGCACAAGGAGAGAAATAAAAATTTAAACTGAGAGTATGAAATGCTAATAAGATTCATATTATTGAATCTTAGAAAATTAATACTTAAAAATACCTATTTTTACAACATCACAATTTATACATTAAACATACTTTTTAACCACATTCAGGAATTCTTCCCAGATAGTTATATTCCA
Ntempletoni_BaldMtns_N950 --------------------------TAATGCTGTAGCTTAAAAAAACAAAATGTAAAATTTTTAGTTGCCTTATATCCCAGATTATATAAATAGCCAAGTTCTGATAAAAGAATTTTATTATGTATCTTAAA-AAAAAATGCTTAACAGTTATACAAAATTTTAGTGAGGAGGCACAGATCAGTACGCAAGTCACTGATCTCCGCCTTATCTTGTTTGTGTATTTTTATAAATACCACTATTGTGTACGATTGATTAAAAAAATACACTATTGCATATAAAAATAAGTAAACCTTCAGAAAAAAATACAAGATTTGATTTTAATCAGTGACTTTTTTTCAAAAAAGTAGATGATTTAAAATGATTTTATATAA-------TTTGATATAAAGTAACTTTAATATAAAAAATATGATTAATTTTAAA---TTTATAAAAAGAATGCATAAATGAAAATTGAATGATTTAATTGTTTTTTATAAAATTATATAATTTAAAGAATGTAAAATATGAAAACATGATAAATTCAACAATGAATGGCCTACCTCTCTCAACTCTCGAATCTGTTCCCCCAAACCTCCAATCATGCTGTAAGAAATATCACCAGGATCTTCATGCGACATGTTGTAAACAAGAGGGTCCACTTCCCTTGGCAGGTATCTAGGACAATCAAAAATATTAAGAAACTATTCAACCGATGTTCAAGCTCAGATAACGAAATATCACAAAATTACTTTTTAATGTCTTGAAAATTATCATAAAAGATCAACATGTTCCTTACAAGGACATGCTGCTTTATTCATAGAAT---GTTT-AAAAAAATTCTAAATATTATTAATTCTACAAAACTATACAGCTAAAGAGAAAAAGTTCTTTCGATCAATGGATTTTGTGAGCAGTTTTGAAAATATAGAAAAGAAAAGCGTTTTGTAAAAATAAAATTAAAAGATGACGAACATCTAAGAAAAACAGAAAGGAGTCTGAGGACATTGAAGAGCAAAAAGAGAAAAATAAAAATTTAAACTGAGAGCATAAAATGCTAAAAAGATTCATATTATTGAATCTTAGAAAATTAATACTGAATAATATCTTTTGTTACAACATTACAATATATACATTAAATGTGCTTTTTAATCACATTCAGGAATTCTTCCTAAGTAGTTATGTCCCA
Ntempletoni_ClarksCreek_N945 ----------------------------------------------------------------------------------------------------------------------------------------------------------------------------------------------------------------------------------------------------------------------------------------------------------------------------------------------------------------------------------------------------TAAAGTAACTTTAATATAAAAAATATGATTAATTTTAAA---TTCATAAAAAGAATGCATAAATGAAAATTGAATAATTTAATTGTTTTTTATAAAATTATATAATTTAAAGAATGTAAAATATGAAAACATGATAAATTCAACATTGAATGGCCTACCTCTCTCAACTCTCGAATCTGTTCCCCCAAACCTCCAATCATGCTGTAAGAAATATCACCAGGATCTTCATGCGACATGTTGTAAACAAGAGGGTCCACTTCCCTTGGCAGGTATCTGGGACCATCAAAAATATTAAGAAACTATTCAACCGATGCTCAAGCTC------CGAAATAGCACAAAATAACTTTTTAATGTCTTGAAAATTATCATAAAAGATCAACATGTTCCTTACAAGGACATGATGCTTTATTTATAGAATAATGTTTAAAAAA-ATTCTAAATATTATTAATTCTACAAAACTATACAGCTAAAGAGAAAAAGTTCTTTCGATCAATGGATTTTGTGAGCAGTTTTCAAAATATAGAAAAGAAAAGAGTTTTGTAAAAATAAAATTAAAAGATGACGAACATCTAAGAAAAACAGAAAGGAGTCTGAGGACATTGAAGAGCACAAAGAGAAAAATAAAAATTTAAACTGAGAGCATAAAATGCTAAAAAGATTCATATTATTGAATCTTAGAAAATTAATACTTAAAAATATCTTTTGTTACAACATTACAATATATACATTAAATGTGCTTTTTAATCACATTCAGGAATTCTTCCTAAGTAGTTATGTTCCA
Ntempletoni_ScronceCreekRd_N1223 ---------------GTTTAAACCTATAATGCTGTAGTTTAAAAAAACAAAATGTAAAATTTTTAGTTGCCTTATATCCCAAATTATATAAATAACCAAGTTCTGATAACAGAATTTTATTATATATCTTAAA-AAAAAATGCTTAACAGTTATACAAAATTTTAGTGAGGAGGCACAGATCAGTACGCAAGTCACTGATCTCCGCCTTATCTTTTTTGTGTATTTTTATAAATACCACTATTGTGTACGATTGATTAAAAAAATACACTATTGCATATAAAAATAAGTAAACCTTCAGAGAAAAAAACAAGATGCGATTTTAATCAGTGACTTTTTTTCAAAAAAGTAGATGATTTAAAATGATTTTATATAA-------ATTGATATAAAGTAACTTTAATATAAAAAATATGATTAATTTTAAA---TTCATAAAAAGAATGCATAAATGAAAATCGAATGATTTAATTGTTTTTTATAAAATTATATAATTTAAAGAATGTAAAATATGAAAACATGATAAATTCAACAATGAATGGCCTACCTCTCTCAACTCTCGAATCTGTTCCCCCAAACCTCCAATCATGCTGTAAGAAATATCACCAGGATCTTCATGCGACATGTTGTAAACAAGAGGGTCCACTTCCCTTGGCAGGTATCTAGAACAATCAAAAATATTAAGAAACTATTCAACCGATGTTCAAGCTCAGATAACGAAATAGCACAAAATTACTTTTTAATGTCTTGAAAATTATCATAAAAGATCAACATGTTCCTTACAAGGACATGCTGCTTTATTTATAGAAT---GTTT-AAAAAAATTCTAAATATTATTAATTCTACAAAACTATACAGCTAAAGAGAAAAAGTTTTTTCGATCAATGGATTTTGTGAACAGTTTTCAAAATATAGAAAAGAAAAGAGTTTTGTAAAAATAAAATTAAAAGATGACGAACATCTAAGAAAAACAGAAAGGAGTCTGAGGACATTGAAGAGCACAAAGAGAAAAATAAAAATTTAAACTGAGAGCATAAAATGCTAAAAAGATTCATATTATTGAATCTTACAAAATTAATACTTAAAAATATCTTTTGTTACAACATTACAATATATACATTAAA--TACTTTTTAATCACATTCAGGAATTCTTCCTAAGTAGTTATGTTCCA
Ntennessensis_IndianCave_N052 ----------------------------------------------------------------------------------------------------------------------ATTATGTCACTTAAG-AAAAAATGCTCAACAATTATACAAAATTTTAGTGAAGAGGCACAGATCAGTATGCAAATCACTGATCTCCGCCTTCTCTTTTTTGTGTATTTTTATAAATACCACTATTGTGTGCAATTGATTAAAAAAATACACTATTTTATTTAAAAATAATTAAACATTAAAGAGAGAAAACAAGACTTGATTTTAATCAGTGATTTCTTTTCAAAAAAGTAAATGATTTAAAGTGATTTCATATAAAAATATCTTTGATATAAAGTGACTTTTATACAAAAAAAATGATTAATTTTAAATAATTTATAAAAAGAAAGCTTAAATGAAAATTGAATGATTTAATGATTTTGCATAAAATTAAATAATTTAAAGAATGTAAAATATGAAAACATGATAAATTCAACAATGAATGGCTTACCTCTCTCAACTCTCGAATCTGTTCCCCCAAACCTCCAATCATGCTGTAAGAGATATCACCAGGATCTTCATGCGACATGTTGTAAACAAGAGGGTCCACTTCTCTCGGGAGGTACCTAGGACAATCAAAAATATTAAGAAACTATTCATCAGATGTTCAAGCTCAGATAACGAAATATCACAAAATTACTTTTTAATGTCTTGAAAATTATCATAAAAGATCAACATGTTCCTTACAAGGACATGCTGCTTTATTTATAGAATAACATTT-AAAAAAATTATAAATATTATTAATTCTACAAAACTATACAGCTAAAGAGAAAAAGTTCTTTCGATCAATGGATTTTGTGAACAGATTTCAAAATATAGAAAAAAAAAGAGTTTTGAAAATATAAAATTAAAAAATGACGAACATCTAAGAAACACAGAAAGGGGTCTGAGGACATTGAAGGGCACAAGGAGAAAAATAAAAATTTTAACTGAGAGCATAAAATGCTAATAAGATTCATATTATTGAATCTAAGAAAATTAATACTTAAAAATATCTAGTGTTACAACATCACAATATATACATTAAATGTGCTTTTTAACCACATTCAGGAATTCTTCC----TAGTTATATTCCA
Ntennessensis_LittleStony_N645 -----------------------------------------------------------------------------------------------------------------------------------------------------------------------------------------------------------CGCCTTCCCTTTTTTGTGTATTTTTATAAATACCACTATTGTGTGCAATTGATTAAAAAAATACACTATTTTATTTAAAAATAATTAAACATTCAAGAGAGAAAACAAGACTTGATTTTAATCAGTGATTTCTTTTCAAAAAAGTAAATGATTTAAAGTGATTTCATATAAAAATATCTTTGATATAAAGTGACTTTTATACAAAAAAAATGATTAATTTTAAATAATTTATAAAAAGAAAGCTTAAATGAAAATTGAATGATTTAATGATTTTGCATAAAATTAAATAATTTAAAGAATGTAAAATATGAAAACATGATAAATTCAACAATGAATGGCTTACCTCTCTCAACTCTCGAATCTGTTCCCCCAAACCTCCAATCATGCTGTAAGAGATATCACCAGGATCTTCATGCGACATGTTGTAAACAAGAGGGTCCACTTCTCTCGGGAGGTACCTAGGACAATCAAAAATATTAAGAAACTATTCATCAGATGTTCAAGCTCAGATAACGAAATATCACAAAATTACTTTTTAATGTCTTGAAAATTATCATAAAAGATCAACATGTTCCTTACAAGGACATGCTGCTTTATTTATAGAATAACATTT-AAAAAAATTATAAATATTATTAATTCTACAAAACTATACAGCTAAAGAGAAAAAGTTCTTTCGATCAATGGATTTTGTGAACAGATTTCAAAATATAGAAAAAAAAAGAGTTTTGAAAAAATAAAATTAAAAAATGACGAACATCTAAGAAACACAGAAAGGGGTCTGAGGACATTGAAGGGCACAAGGAGAAAAATAAAAATTTAAACTGAGAGCATAAAATGCTAATAAGATTCATATTATTGAATCTTAGAAAATTAATACTTAAAAATATCTATTGTTACAACATCACAATATATACATTAAATGTGCTTTTTAACCACATTCA----------------------------
Ntennessensis_Watauga_N1046 -----------------------------TGCTGTAGCTTAAAAACACAAAATGTAAAATTTTTAGTAGTCTAATGTCCCAGATTATATAAATAGCCAAGTTCTGATAACATAATTTTATTATGTCACTTAAG-AAAAAATGCTCAACAGTTATACAAAATTTTAGTGAAGAGGCATAGATCAGTATGCAAGTCACTGATCTCCGCCTTCTTTTTTTTGTGTATTTTTATAAATACCACTATTGTGTACAATTGATTAAAAAAATACACTATTTTATTTAAAAATAATTAAACATTCAAGAGAGAAAACAAGACTTGATTTTAATCAGTGATTTCTTTTCAAAAAAGTAAGTGATTTAAAGTGACT--------------------------------TTTATAC-AAAAAAAAGATTAATTTTAAATGATTTATAAAAAGAATTCTTAAATGAAAATTGAATGATTTAATGATTTTGTATAAAATTAAATAATTTAAAGAATGTAAAATATGAAAACATGATAAATTCAACAATGAATGGCTTACCTCTCTCAACTCTCGAATCTGTTCCCCCAAACCTCCAATCATGCTGTAAGAAATATCACCAGGATCTTCATGCGACATGTTGTAAACAAGAGGGTCCACTTCTCTCGGGAGGTACCTAGGACAATCAAAAATGTTAAGAAACTATTCATCCGATGTTCAAGCTCAGATAACGAAATATCACAAAATTACTTTTTAATGTCTTGAAAATTATCATAAAAGATCAACATGTTCCTTACAAGGACATGCTGCTTTATTTATAGAATAACGTTT-AAAAAAATTCTAAATATTATTAATTCTACAAAACTATACAGCTAAAGAGAAAAAGTTCTTTCGATCAATGGATTTCGTGAACAGTTTTCAAAATATAGAAAAAAAAAGAGTTTGGTAAAAATAAAATTAAAAAATGACGAACATCTAAGAAACACAGAAAGGGGTCTGAGGACATTGAAGGGCACAAGGAGAAAAATAAAAATTTAAACTGAGAGCATAAAATGCTAATAAGATTCATATTATCGAATCTTAGAAAATTAATACTTAAAAATATCTATTGTTACAACATCACAATATATAC-------------------------------------------------------
