# Supplementary material for: ﻿New species in old mountains: integrative taxonomy reveals ten new species and extensive short-range endemism in Nesticus spiders (Araneae, Nesticidae) from the southern Appalachian Mountains
Source: Zookeys. 2023 Feb 3;1145:1–130. doi: 10.3897/zookeys.1145.96724 (PMC10208238; doi:10.3897/zookeys.1145.96724)
Supplement: Supplementary material 4 — Input alignments, analysis log files, and output tree files [file zookeys-1145-001_article-96724__-s004.zip › uce-2001195 (modified).phy]

 80 1206
Nesticus_nahaunus_Mexico_G2881 TGCTTAATTAATTAGCATTGGGTATTAAGTGACTATG----ATGAAAAGATGTGTTTAAATAAAAATTTTATTAAAAATGTATTACAATAAGTTAA-CTAGTATATAATAATTTGACAAAAA--AAATAGCATAATTATATTTATGCCTATACAGTTGCATTGTTATTAAATTAAAAATTAACTATAGATTCAAAACAGCTGTATGAACAATTTATAATTAGGAATATAAGGCGAAAATTTGGTTCTTCTATTTCTTTCGAAAGAAACCTATTTCTCCCAGCCAGTTTTCCCCACCTCACGACAAACTTGAAAACCTTGAAAAATCGTCAAAAAATTTGCTAAAGAAGCTCACACACACAAACTGTTCACATTATACTGTCATTTGCATATTTAGGAAGCTTGGAAAATTGCACAAATAAGGATCCAAATTTATACTAGACAATCAATCAAATGGTACAACTGAAATAAAATTTCATAACAAAAATAAATCAAGTTTGAATACAAAACACTCACCCAGACTCACGCATTACACTTTTGTCCCCACAGTCACAAGCTCCTCCAGCTTGGCTACGAAACATGTTGAAGTCATGACCATTGTGATTTCCCCTCTGGAAGCACTCTGAACATAAGGACATGCAAGGAGATATCCCACATGTACGACAACGATAAGCAACAAAATTTGCTGTCCACACCAGTCCACAGGTGGTGGCATTATCATATCTTCTGACTGTATAAGGTGAAAAAGATAATTTAGTTCAGGTTTGTGTTTTTTTAAGTAAATCATAATATGTAATTCAAATAAAATAAAATTTTAATTTTACAATTCAGGTTCAGAAATAAAATTTCCTTAATTTTTCCAGGTATTTCACAAAATTCCAGTCTACACTTTTAGTCCAGTAGAC--------AGAGTTCCA-----CATACAAAAATTTGGGTAATTCTGATTTTACATTTGGGTCTTTTAATGAAAACTTCAAATTCTTGATTGTCGGCCTTGTGCT---------TTCGATG----------------CCATTTTTAAAAAATGAGAACAATCAGCACTAATTTAGTCATTCTTACATAACTTTTTC------GCGTTTTAGAGAAAAACTTCCAATTA---------------CAATTTTGTAGAGAAGGAAATTGAGATTCTTCATTTGTGGATGTTGTACAAATTGGGGAGA
Narcheri_Cheaha_N023 CTTTTAATTCGATAAGTTTAAACAATCATGAGAATTACACATTTATGAGAGATATACAAAGACGAACC-----GCTGGTCATCAAAGGCGGC------TAGTATATAATAATTGAATAAAAACAAAATATTGCAATTATATTTATGCATATGCAGTTGCATTATAATTAAATTAAAAAATATCTATGATTTCAAAGCAGCTGCATGAACAAATTATAATTATGAATTTAAGGCAGTAATTAAGTTCTCCTACTTTCCCTGGAAGAAACCTATTTCTCCCAGCCGGTTTTCCCCACCGCAAAAAAAACCATGAAACCATAAACACCCTTCAAAAGATTTGCTGTAGA----CTCACACACAAATTATTCCCGTTATGGCATCCTTTGT------AGAAAGCAGAGAAAATTGTGCAAATGAGGATCCGAAATTATACTTGGCAATCAATCAAATGGAACAACTGAAATAAAATTTTGTGACAAAAATAAATCAAGTTTGAACACGGAACACTCACCCAGATTCCCTCATTACACTTTTGTCCCCACAATCACAAGCTCCTCCAGCTTGGCTACGGAACATGTTGAAGTCATGACCATTGTGGTTTCCTCTTTGGAAGCACTCGGAACATAAGGACATACAAGGGGATATGCCACAAGTACGACAACGATAAGCAACAAAATTTGCCGTCCACACCAGTCCACAGGTGGTGGCATTATCATATCTTCTGACTGTATAAAATGAAAAAGATAGTTTAGATCTGG----TTTTTTATTAAGTAGGTCATAATATGTGATTCAAATAAAATAAAATTTTAACTTTGTAATTTGCATTTTTAAGTATAAATGCCAGAATGTAACGTAGTAAAATCTAATTCTTGTATATAAGCACTGATTAATTTTAACTTTAATTTAGTGTACCAATTTATGTGTAAAAACTAAGAAAAATTTAAAATTACATGAGGATGTTGGGACAGAACTTTCAAGTTGTTCAATGCCAAACAGATACGAGTGAGTTATTGAGTGGAACAACTTGCGCTGAACATATCTGAGAGAAGATAACT-----AATGAATGTGATTATCCATATTTGACTATTTTTAATT----TCTTA--------TTTGAAGTCAACATTAAATTATGTACAATCTTGTCTGAATGAAAGTA---------------------------------------
Narcheri_MillShoalCreek_N727 ------------------------------------------------------------------------------------------------------------------------------------------------------------------------------------------------------------------------------------------------------------------------------------------------------------------------------------------------------------------------------------------------------------------------------------------------------------------------------------------------------------------AACACGGAACACTCACCCAGACTCCCGCATTACACTTTTGTCCCCACAATCACAAGCTCCTCCAGCTTGGCTACGGAACATGTTGAAGTCATGACCATTGTGATTTCCTCTTTGGAAGCACTCGGAACATGAGGACATACAAGGGGATATGCCACAAGTACGACAACGATAAGCAACAAAATTTGCCGTCCACACCAGTCCACAGGTGGTGGCATTATCATATCTTCTGACTGTATAAAATGAAAAAGATAGC-----------------------------------------------------------------------------------------------------------------------------------------------------------------------------------------------------------------------------------------------------------------------------------------------------------------------------------------------------------------------------------------------------------------------------------------------------------------------
Nbarri_LostCoveCave_N0065 TTTTTAATTCGATAAGTTTGAACAATCATGGAAATTACAAATTTACGAGAGATACACAAGGGCGAACC-----GCTGGTCGCAGAAGGTGGC------TAGTATATAATAATTGAACAAAAACAAAATATTGCAATTATATTTATGCATATGCAGTTGCATTATAATTAAATTAAAAATTATCCATGACTTCAAAACAGCTACATGAACAAATTATAATTAGGAATATAAGGCGAAAATCGGGTTCTTCTACTTTCCATGGAAGAAACCTATTTCTCCCAGACGGTTTTCCCCACTGCACAAAAAACTTGACAACCCTAAAAAATCTTCAAGAGATTTGCTACAGAGGTTCACACACACAAACTGCTCCCATTATTGCATCCTTTGTATATTCAGAAAGCAGAGAAAATTGTGCAAATGAGGATCTAATATTATACTTGACAATCAATCAAATGGTACAACTGAAATAAAATTTCTCGACAAAAGTAAATCAAGTTTGAAGACGAAACACTCACCCAGACTCCCGCATTACACTTTTGTCCCCACAATCACAAGCTCCTCCAGCTTGGCTACGAAACATATTGAAGTCATGACCATTGTGATTTCCCCTTTGGAAGCACTCTGAACATAAGGACATGCAAGGGGATATGCCACAAGTACGACAACGATAAGCAACAAAATTTGCTGTCCACACCAGTCCACAGGTGGTGGCATTATCATATCTTCTGACTGTATAAAATGAAAAAGATAGTTTATATCAGGTTTATTTTTTATTAAGTAGGTCATAATATGTAATTCAAATAATATAAAATTTTAACTTTGTATTTTGCATTTTTAAGTATAGATTTCAGAATGTAACATAGTAATTTCTAATTCTTGTATATAAGCACTGATTAATTTTAAT-CTAATTTAGAGTACCAATTTACGCATAAAAACTAAGAAAAATTTAAAATTACATAAGAATGTTGGGACAGAAATTTCAAGTTGTTCATTGTCAAACATGTTTGAATGAGTTATTGAGTGGAACAACTTGCACTAAACATATATA--------------------------------------------------------------------------------------------------------------------------------------------------------------
Nbarri_eyed_ClayCave_G2082 -------------------------------------------------------------------------------------------------------------------------------------------------------------------------------------------------------------------------------------------------------------------------------------------------------------------------------------------------------------------------------------------------------------------------------------------------TACTTGGCAATCAATCAAATGGTACAACTGAAATAAAATTTCTCGACAAAAATAAATCAAGTTTGAAGACGAAACACTCACCCAGACTCCCGCATTACACTTTTGTCCCCACAATCACAAGCTCCTCCAGCTTGGCTACGAAACATATTGAAGTCATGACCATTGTGATTTCCCCTTTGGAAGCACTCTGAACATAAGGACATGCAAGGGGATATGCCACAAGTACGACAACGATAAGCAACAAAATTTGCTGTCCACACCAGTCCACAGGTGGTGGCATTATCATATCTTCTGACTGTATAAAATGAAAAAGATAGTTTATATCAGGTTTG-TTTTTATTAAGTAGCTCATAATATGTAATTCAAATAAAATAAAATTTTAACTTTGTAATTTGCATTTTTAAGTATAGATTTCAGAATATAATGCAGTAATTTCTAATTCTTGTATATAAGCACTGATTAATTTTAA-TTTAATTTAGAGTACCAATTTACGCATAAAAACTAAGAAAAATTTAAAATTACATAAGGATGTTGGAACAGAATTTTCAAGTTGTTCATTGTTAAACAGGTTCAAGTAAGTTATTGAGTGGAACAACTTGCACTGAACATCTCTGACAGAAGATAACTATTATAATGAATGTGATTATCCATATTTGACTATTTTTAATTAATATTTTAACTAATTATTTGCAGTTAACATCAAATTATGTACAATCTTACCTGAACCAAAGTAAATAATCTATATTAATTCATGCAGCTTCATTTTGGGCGA
Nbarrowsi_Gregorys_N270 TTCTTGA----------------------------------GCAACCG------------------------CGTTGGTGAGCGTCAGCGAACAAGCCTAGTATATAATAATTGAACAAAAACAAAATATTGCAATTATATTTATGCATATGCAGTTGCATTATAATTAAATTAAAAATTATCTATGACTTCAAAACAGCTACATGAACAAATTATAATTAGGAATATAAGGTGGAAATCAGGTTCTTCTGCTTTCCATGGAAGAAACCTATTTCTCCCAGCCGGTTTTCCCCACTGCACAAAAAACTTGACAACCCTGAAAAATCTTCAAAAGATTTGCTACAGAGGCTCACACGCACAAACTGTTCCCATTATTGCACCCTTTGTATATTAAGAAAGCTGAGAAAATTGTGCAAATGAGGATCCAAAATTATACTTGGCAATCAATCAAATGGTACAACTGAAATAAAATTTCTCAACAAAAATAAATCAAGTTTGAAGATAAAACACTCACCCAGACTCCCGCATCACACTTTTGTCCCCACAATCACACGCTCCTCCAGCTTGGCTACGGAACATATTGAAGTCATGACCATTGTGATTTCCCCTCTGGAAGCACTCAGAACATAAGGACATGCAAGGGGATATGCCACAAGTACGACAACGATAAGCAACAAAATTTGCTGTCCACACCAGTCCACAGGTGGTGGCATTATCATATCTCCTGACTGTATAAAATGAAAAAGATAGTTTATATCAGGTTTGTTTTTTATTAAGTAGGTCATAATATGTAATTCAAAGAAAATAAAATTTTCACTTTTTAATTTGCATTTTTAAGTATAGATTTCAGAATGTAACGTAGTAAATTATAATTCTTGTATATAAGCACTGATTAATTTTGACTTTAATTTAGAGTACCAATTTACGTGTAAAAACTAAGAAAAATTTTAAATTACATGAGGATGTTGGGACAGAACTT-----------------------------------------------------------------------------------------------------------------------------------------------------------------------------------------------------------------------------------
Nbarrowsi_Tuckaleechee_N360 TTTTTAACACAATAAAATTGAAATTTAATGGTTTTTAAATATCAACAATAAATGCTGGAATTGAAATTTAATTGTTGGTGAGCGGTAGCGAACAGACCTAGTATATAATAATTGAACAAAAACAAAATATTGCAATTATATTTATGCATATGCAGTTGCATTATAATTAAATTAAAAATTATCTATGACTTCAAAACAGCTACATGAACAAATTATAATTAGGAATATAAGGCGGAAATCAGGTTCTTCTGCTTTCCATGGAAGAAACCTATTTCTCCCAGCCGGTTTTCCCCACTGCACAAAAAACTTGACAACCCTGAAAAATCTTCAAAAGATTTGCTACAGAGGCTCACACGCACAAACTGTTCCCATTATTGCACCCTTTGTATATTCAGAAAGCTGAGAAAATTGTGCAAATGAGGATCCAAAATTATACTTGGCAATCAATCAAATGGTACAACTGAAATAAAATTTCTCGACAAAAATAAATCAAGTTTGAAGCCAAAACACTCACCCAGACTCCCGCATTACACTTTTGTCCCCACAATCACACGCTCCTCCAGCTTGGCTGCGGAACATATTGAAGTCATGACCATTGTGATTTCCCCTCTGGAAGCACTCGGAACACAAGGACATGCAAGGGGATATGCCACAAGTACGACAACGATAAGCAACAAAATTTGCTGTCCACACCAGTCCACAGGTGGTGGCATTATCATATCTCCTGACTGTATAAAATGAAAAAGATAGTTTATATCAGGTTTGTTTTTTATTAAGTAGGTCATAATATGTAATTCAAAGAAAATAAAATTTTCACTTTTTAATTTGCATTTTTAGGTATAGATTTCAGAATGTAACGTAGTAAATTATAATTCTTGTATATAAGCACTGATTAATTTTAACTTTAATTTAGAGTACCAATTTACGTGTAAAAACTAAGAAAATTTTTAAATTACATGAGGATGTTGGGACAGAACTTTCCGATTGTTCATTGTCAAACAGGTTCGAGTGAGTTATTGAGTGGAAC----------TGACATCTCTGACAGAAGATAACTATTATAATGAATGTGATTATCCATATTTGACTATTTTTAATTATTATTTTAACTAATTATTTGCAGTTAACATCAAATTATGTACAATCTTGTCTGAACCAAAGTAAATAATCTATATTAATTCACGCAGCTTCATTATGGGCGA
Nbishopi_PoleCr_Chattooga_N885 ------------------------------------------------------------TTGAAATTTAATTGTTGGTGAGTGGCAGCAAACAGACCTAGTATATAATAATTGAAC-ATAACAAAATATTGCAATTATATTTATGCATATGCAGTTGCGTTATAATTAAATTAAAAATTATCTATGACTTCAAAACAACTACATGAACAAATTATAATTAGGAATATAAGGCGAAAATCAGGTTCTTCTACTTTCCATGGAAGAAACCTATTTCTCCCAGCCGGTTTTCCCCACTGCACAAAAAACTTGACAACCCTAAAAAATCTTCAAGAGATTTGCTACAGAGGCTCACACACACAAACTGTTCCCATTATTGCATCCTTTGTATATTCAGAAAGCAGAGAAAATTTTGCAAATGAGGATCCAAAATTATACTTGACAATCAATCAAATGGTACAACTGAAATAAAATATCTCAACAAAAATAAATCAAGTTTGAAGACGAAACACTCACCCAGACTCCCGCATTACACTTTTGTCCCCACAATCACAAGCTCCTCCAGCTTGGCTACGAAACATATTGAAGTCATGACCGTTGTGATTTCCCCTCTGGAAGCACTCGGAACATAAGGACATGCAAGGGGATATGCCACAAGTACGACAACGATAAGCAACAAAATTTGCTGTCCACACCAGTCCACAGGTGGTGGCATTATCATATCTTCTGACTGTATAAAAATAAAAAGATAGTTTGTATCAGGTTTGTTTTTTATTGAGTAGGTCATAATATGTAATTCAAATAAAATAAAATTTTAACTTTGTAATTTGCATTTTTAAGTATAGATTTCAGAATGTAACGTAGGAATTTCTAATTCTTGTATATAAGCACTGATTAATTTTAACTTTAATTTAGAGTACCAATTTACATGTAAAAACTAAAAAAAATTTTAAATTACATGAGGATGTTGGGACAGAACTTTAAAGTTGTTCATTGTCAAACGGGTTCGAGTGAGTTATTGAGTGGAACAAC--------------------------------------------------------------------------------------------------------------------------------------------------------------------------------
Nbishopi_StandingIndian_N131 TTCTTAACACAATAAAATTGAAATTTAATAGTTTTTAAATATCAACAATAAATGCTGGAATTGAAATTTAATTGTTGGTGAGTGGCAGCAAACAGACCTAGTATATAATAATTGAACAAAAACAAAATATTGCAATTATATTTATGCATATGCAGTTGCGTTATAATTAAATTAAAAATTATCTATGACTTCAAAACAACTACATGAACAAATTATAATTAGGAATATAAGGCGAAAATCAGGTTCTTCTACTTTCCATGGAAGAAACCTATTTCTCCCAGCCGGTTTTCCCCACTGCACAAAAAACTTGACAACCCTAAAAAATCTTCAAGAGATTTGCTACAGAGGCTCACACACACAAACTGTTCCCATTATTGCATCCTTTGTATATTCAGAAAGCAGAGAAAATTTTGCAAATGAGGATCCAAAATTATACTTGACAATCAATCAAATGGTACAACTGAAATAAAATATCTCAACAAAAATAAATCAAGTTTGAAGACGAAACACTCACCCAGACTCCCGCATTACACTTTTGTCCCCACAATCACAAGCTCCTCCAGCTTGGCTACGAAACATATTGAAGTCATGACCGTTGTGATTTCCCCTCTGGAAGCACTCGGAACATAAGGACATGCAAGGGGATATGCCACAAGTACGACAACGATAAGCAACAAAATTTGCTGTCCACACCAGTCCACAGGTGGTGGCATTATCATATCTTCTGACTGTATAAAAATAAAAAGATAGTTTGTATCAGGTTTGTTTTTTATTGAGTAGGTCATAATATGTAATTCAAATAAAATAAAATTTTAACTTTGTAATTTGCATTTTTAAGTATAGATTTCAGAATGTAACGTAGGAATTTCTAATTCTTGTATATAAGCACTGATTAATTTTAACTTTAATTTAGAGTACCAATTTACATGTAAAAACTAAAAAAAATTTTAAATTACATGAGGATGTTGGGACAGAACTTTAAAGTTGTTCATTGTCAAACGGGTTCGAGTGAGTTATTGAGTGGAACAACTTACACTAAACATCTCTGACAGAGGATAACTATTATAATGAATGTGATTATCCATATTT---------------------------------------------------------------------------------------------------------------------
Nbrimleyi_NewberryCr_N984 TTTTTAATTCGATAAGTTTGAACAATCATGGGAATTACACATTTACGAGAGATATAAAACGGCGAACC-----GCCGGTCGCCAAAGGAGGA------TAGTATATAATAATA------AAACAAAATATTGCAATTATATTTATGCATATGCAGTTGTATTATAAATAAATTAAAAATTATCTACGACTACAAAACAGGTACATGAACAAATTATAATTAGGAATATAAGGCGGAAATCTGGTTCTTCTACTCTCCATGGAAGAAACCTATTTCTCCCAGCCGGTTTTTCCCACTGCACAAAAAACTTGACAACCCTGAAAAATCTTCAAAAAATTTGCTACAGAAGCTCACACACACAAACTGTTCCCATTATTGCATCCTTTGTATATTCAGAAAGCAGAGAAAATTGTGCAAATGAGGATCCAAAATTATACTTGACAATCAATCAAATGGTACAAATGAAATAAAATTTATCGACAAAAATAAATCAAGTTTGAAGATGAAACACTCACCCAGACTCCCGCATGACACTTTTGTCCCCACAATCACAAGCTCCTCCAGCTTGGCTACGAAACATATTGAAGTCATGACCATTGTGATTTCCCCTCTGGAAGCACTCGGAACATAAGGACATGCAAGGGGATATGCCACAAGTACGACAACGATAAGCAACAAAATTTGCTGTCCACACCAGTCCACAGGTGGTGGCATTATCGTATCTTCGGACTGTATAAAATGAAAAACATAGTTTATATCATATTTGTTTTTTATTAAGTAGATCATAATATGTAATTCAAATAAAATAAAATTTTAACTTTGTTATTTGCATTTTTAAGTATAGATTTCAGAATGTAACGTAGTAAATTCTATTTCTTGTACATAAGCACTGATTAATTTTAACTTTAATTTAGAGTACCAATTTACGTGTAAAAACTAAGAAAAATTTAAAATTACATGAGGATGTTGAGACAGAACTTTCAAGGTGTTCATTGTCAAACAGGTTCGAGTGAGTTATTGAGTGGAACAACTTGCACTGTACATCTCTGACAGAAGATAACTATTATAATGAATGTGATTATCCATATTTGACTATTTTTAATTAATATTTTGACTAATTATTTGCAGTTAAAATCAAATTATGTACAATCTTGTCTGAACCAAAGTAAATAATCTATATTAATTCACGCAGCTTCATTTTTTACGA
Nbrimleyi_RumblingBald_N241 TTTTTAATTCGATAAGTTTGGACAATCCTGGGAATTACACATTTACGAGAGATATACAAAGGCGAACC-----GCTGGTCGCCAAAGGAGGA------TGGTATGTAATAATTGAACAAAAACAAAATATCGCAATTATATTTATGCATATGCAGTTGTATTATAAATAAATTAAAAATTATCTACGACTACAAAACAGGTACGTGAACAAATTATAATTAGGAATATAAGGCAGAAATCAGGTTCTTCTACTCTCCATGGAAGAAACCTATTTCTCCGAGCCGGTTTTTCCCACTGCACAAAAAACTTGACAACCCTGAAAAATCTTCAAAATATTTGCTACAGAGGCTCACACACACAAACTTTTCCCATTATTGCATCCTTTCTATATTCAGAAAGCAGAGAAAATTGTGCAAATGGCGATCCAAAATTATTCTTGAC----AATCAAATGGTACAACTGAAATAAAATTCATCGACAGAAATAAATCAAGTTTGAAGATGAAACACTCACCCAGACTCCCGCATGACACTTTTGTCCCCACAATCACAAGCTCCTCCAGCTTGGCTACGAAACATATTGAAGTCATGACCATTGTGATTTCCCCGCTGGAAGCACTCGGAACATAAGGACATGCAAGGGGATATGCCACAAGTACGACAACGATAAGCAACAAAATTCGCCGTCCACACCAGTCCACAGGTGGTGGCATTATCGTATCTTCTGACTGTACAAAATGAAAAGGATAGTTTAGATCAGGTTTGTTTTTTATTAAGTAGGTCATAATATGTAATTCCAATAAAATAAAATTTTAAATTTGTAATTTGCATTTTTAAGTATAGATTTCGGAATGTAACGTAGTAAATTCTAATTCTTGTACATAAGGACTGATTAATTTTAACTTTAATTTAGAGTACCAATTTTCGTATAAAAAACAAGAAAAATTTAAAATTACATGAGGATGTTGGGACAGAACTTTCAAGTTGTTCATTGTCAAACAGGTTCGAGTGAGTTATTGAGTGGATCAACTTGCACTGACCATCTCTGACAGAAGATAACTATTATAGTGAATGTGATTATCCATATTTGACTATTTTTAATTAATATTTTGACTAGTTATTTGCAGTTAACATCAAATTATGTACAATCTTGTCTGAACCAAAGTAAAAAATCTATATTAATTCATGCAGCTTCATTTTGGGCGA
Ncanei_Egypt_N958 --------------------------------------------------------------------------------------------------------------------------------------------------------------------------ATTAAAAATTATCTATGACTACAAAACAGGTACAGGAACAAATTATAATCAGGAATATAAGGCAGAAATCAGGTTCTTCTACTCTCCATGGAAGAAACCTATTTCTCCCAGCCGGTTTTTTCCACTGCACAAAAAACTTGACAACCCTGAAAAATCTTCAAAAGATTTGCTACAGAGGTTCACACACACAAACTTTTCCCATTATTGCATCCTTTGTATATTCAGAAAGCAGAGAAAATTGTGCAAATGAGGATCCAAAATTATACTTGACAATCAATCAAATGGTACAACTGAAATAAAATTTATCGACAAAAATAAATCAAGTTTGAAGATGAAGCACTCACCCAGACTCCCGCATTACACTTTTGTCCCCACAATCACAAGCTCCTCCAGCTTGGCTACGAAACATATTGAAGTCATGACCATTGTGATTTCCCCTCTGGAAGCACTCGGAACATAAGGACATGCAAGGGGATATGCCACAAGTACGACAACGATAAGCAACAAAATTTGCTGTCCACACCAGTCCACAGGTGGTGGCATTATCGTATCTTCTGACTGTATAAAATGAAAAAGATAGTTTAGATCAGGTTTGTTTTTTATTAAG---------ATATGTAATTCAAATAAAATAAAATTTTAACTTTGTAATTTGCATCTTTAAGTATAGATTTCAGAATGTAACGTAGTAATTTCTAATTCTTGTATATAAGCACTGATTAATATTAACTTTAATTTAGAGTACCAATTTACGTGTAAAAACTAAGAAAAATTTAAAATTACATGAGGATGTTGGGACAGAACTTTCAAGTTGTTCATTGTCAAACAGGTTCGAGTGAGTTATTGAGTGGAACAAGTTGCACTGGACATCTCCGACAGAAGATAACTATTATAATGAATGTGA---------------------------------------------------------------------------------------------------------------------------------
Ncarolinensis_Grandfather_N218 ------------------------------------------------------------------------CGTTGGTGAGCGTGAGCGAACAGAAATAGTATATAATAATTGAACAAAAACAAAATATTGCAATTATATTTATGCATATGCAGTTGTATTATAATTAAATTAAAAATTATCTACGACTTCAAAACAGTTACATGAACAAATTATAATTAGGAATATAAGGCGAAAATCAGGTTCTTCTACTTTCCATGGAAGAAACCTATTTCTCTCAGCCGGTTTTCCCCACTGCACAAAAAACTTGACAACCCTAAAACATCTTCAAGAGATTTGCTACAGAGGCT------CACTAGCTGTTCCCATTATTGCATTCTTTGTATATTGAGAAAGCAGAGAGAATTGTGCAAATGAGG-------ATTATACTTGGCAATCAATCAAATGGTACAACTGAAATAAAATTTCTCGACAAAAATAAATCAAGTTTGAAGACGAAACACTCACCCAGACTCCCGCATTACACTTTTGTCCCCACAATCACAAGCTCCTCCAGCTTGGCTACGAAACATATTGAAGTCATGACCATTGTGATTTCCCCTTTGGAAGCACTCTGAACATAAGGACATGCAAGGGGATATGCCACAAGTACGACAACGATAAGCAACAAAATTTGCTGTCCACACCAGTCCACAGGTGGTGGCATTATCATATCTTCTGACTGTATAAAATGAAAAAGATAGTTTATATCAGGTTTGTTT-TTATTAAGTAGGTCATAATATGTAATTCAAATAAAACAAAATTTTAACTTTGTAATTTGCATTTTTAAGTATAGATTTCAGAATGTAATGTAGTAATTTCTAATTCTTGTATATAAGCACTGATTAATTTTAAT-TTAATTTAGAGTACCAATTTACGCATAAAAACTAAGAAAAATTTAAAATTACATAAGGATGTTGGGACAGAACTTTCAAGTTGTTCATTGTCAAACAGGTTCGAGTGAGTTATTGAGTGGAACAACTTGCACTGAACATCTCTGACAGAAGCTAACTACTATAATGAATGTGATTATCCATATTTGACTATTTTTAATTAATATTTTAATTCTA----------------------------------------------------------------------------------------
Ncarolinensis_LinvilleCaverns_N227 ------------------------------------------------------------------------------------------------------------------------------------------------------------------------------------------------------------------------------------------------------------------------------------------------------------AAAAAACTTGACAACCCTAAAACATCTTCAAGAGATTTGCTACAGAGGCT------CACAAGCTGTTCCCATTATTGCATTCTTTGTATATTGAGAAAGCAGAGAGAATTGTGCAAATGAGG-------ATTATGCTTGGCAATCAATCAAATGGTACAACTGAAATAAAATTTCTCGACAAAAATAAATCAAGTCTGAAGACGAAACACTCACCCAGACTCCCGCATTACACTTTTGTCCCCACAATCACAAGCTCCTCCAGCCTGGCTACGAAACATATTGAAGTCATGACCATTGTGATTTCCCCTTTGGAAGCACTCTGAACATAAGGACATGCAAGGGGATATGCCACAAGTACGACAACGATAAGCAACAAAATTTGCTGTCCACACCAGTCCACAGGTGGTGGCATTATCATATATTCTGACTGTATAAAATGAAAAAGATAGTTTATATCAGGTTTGTTT-TTATTAAGTAGGTCATAATATGTAATTCAAATAAAACAAAATTTGAACTTTGTAATTTGTATTTTTAAGTATAGATTTCAGAATGTAATGTAGTAATTTCTAATTCTTG----------------------------------------------------------------------------------------------------------------------------------------------------------------------------------------------------------------------------------------------------------------------------------------------------------------------------------------
Ncarteri_English_N031 TTAGTAACGCAATAAAATTGAAATTTAATGGGTTTTAAATATCGACAATACATGCTGGAATACATGCTTAATTATTGGTGAGCGGCAGCGAACAGACCTAGTATATAATAATTAAACAAAAACAAAATATTGCAATTATATTTATGCATATGCAGTTGCATTATAATTAAATTAAAAATTATCTATGACTTCAAAACAGCTACACGAACAAATTATAATTAGGAATATAAAGGGAAAATCAGGTTCTTCTACTTTCCATGGAAGAAACCTATTTCTCCCAGCCGGTTTTCCCCACTGCACAAAAAACTTGACAACCCTAAAAAATCTTCAAGAGATTTGCTACAGAGGCTCACACACACAAACTGTTCCCATTATTGCATCCTTTGTATATTCAGAAAGCAGAGAAAATTGTGCAAATGAGGAACCAAAATTATACTTGACAATCAATCAAATGGTACAACTGAAATAAAATTTCTCAATAAAAATAAATCAAGTTTTAAGACGAAACACTCACCCAGACTCCCGCATTACACTTTTGTCCCCACAATCACAAGCTCCTCCAGCTTGGCTACGAAACATATTGAAGTCATGACCATTGTGATTTCCCCTCTGGAAGCACTCGGAACATAAGGACATGCAAGGGGATATGCCACAAGTACGACAACGATAAGCAACAAAATTTGCTGTCCACACCAGTCCACAGGTGGTGGCATTATCATATCTTCTGACTGTATAAAATAAAAAATATAGTTTATATCAGGTTTGCTTTTTATTAAGTAGGTCATAATATGTAATTCAAATAAAATAAAATTTTAACTTTGTAATTTGCATTTTTAAGTATAGATTTCAGAATGTAACGTAGTAATTTCTAATTCTTGTATATAAGCACTGATTAATTTTAAT-TTAATTTAGAGTACCAATTTATGCATAAAAACTAAGAAAAATTTAAAATTACATAAGGATGTTGGGACAGAACTTTCAGGTTGTTCATTGTCAAACTGGTTCGAGTGAGTTATTGAGTGGAACAACTTGCACTGAACATCTCTGACAGAAGATAACTATTATAATGAATGTGATTATCCATATTTGACTATTTTTAATTAATATTTTAACTAATTATTTGCAGTTAACATCAAATTATGTACAATCTTGTATGAACCAAAGTAAATAATCTATATTAATTCATGCAGCTTCATTTTGGA---
Ncarteri_LaurelCave_nearTYPE_N0296 TTAGTAACGCAATAAAATTGAAATTTAATGGTTTTTAAATATCGACAATAAATGCTGGAATGGAAATTTAATTATTGGTGAGCGGCAGCGAACAGACCTAGTATATAATAATTAAACAAAAACAAAATATTGCAATTATATTTATGCATATGCAGTTGCATTATAATTAAATTAAAAATTATCTATGACTTCAAAACAGCTACATGAACAAATTATAATTAGGAATATAAGGCGAAAATCAGGTTCTTCTACTTTCCATGAAAGAAACCTATTTCTCCCAGCCGGTTTTCCGCACTGCACAAAAAACTTGACAACCCTAAAAAATCTTCAAGAGATTTGCTACAGAGGCTCACACACACAAACTGTTCCCATTATTGCATCCTTTGTATATTCAGAAAGCAGAGAAAATTGTGCAAATGAGGATCCAACATTATACTTGACAATAAATCAAATGGTACAACTGAAATAAAATTTCTCGATAAAAATAAATCAAGTTTAAAGACTAAACACTCACCCAGACTCCCGCATTACACTTTTGTCCCCACAATCACAAGCTCCTCCGGCTTGGCTACGAAACATATTGAAGTCATGACCTTTGTGATTTCCCCTCTGGAAGCACTCGGAACATAAGGACATGCAAGGGGATATGCCACAAGTACGACAACGATAAGCAACAAAATTTGCTGTCCACACCAGTCCACAGGTGGTGGCATTATCATATCTTCTGACTGTATAAAATAAAAAATATAGTTTATATCGGGTTTGCTTTTTATTAAGTAGGTCGTAATATGTAATTCAAATAAAATAAAATTTTAACTTTGTAATTTGCATTTTTAAGTATAGATTTCAGAATGTAACGTAGTAATTTTTAAGTCTTGTATATAAGCACTGA------------TTAATTTAGAGTGCCAATTTATGCATAAAAACTAAGAAAAATTTAAAATTACATAAGGATGTTGGGACAGAACTTTCAAGTTGTTCATTGTCAAACTGGTTCGAGTGAGTTATTGAGTGGAACAACTTGCACTAAACATCTCTGACAGAAGATAACTGTTATAATGAATGTGATTATCCATATTTGACTATTTTTAATTGATATTTTAACTAATTATTTGCAGTTAACATCAAATTATGTACAATCTTGTATGAACCAAAGTAAATAATCTATATTAATTCATGCAGCTTCATTTTGGA---
Ncarteri_Pitchfork_N363 ---------------GTTTGAACAATCATGGGAATTACACACTTACGAAAAAGATACAAAGAGGAACCTA----CTGGTCACCGGAGGCGG------CTAGTATATAATAATTGAACAAAAACAAAATATTGCAATTATATTTATGCATATGCAGTTGCAATATAATTAAATTAAAAATTATCTATGACTTCAAAACAGCTACATGAACAAATTATAATTAGGAATATAAGGCGAAAATCAGGTTCTTCTACTTTCCGTGGAAGAAACCTATTTCTCCCAGCCGGTTTTCCCCACTGCACAAAAAACTTGACAACCCTAAAAAATCTTCAAGAGATTTGTTACAGAGGCTCACACACACAAACTGTTCCCATTATTGCATCCTTTGTATATTCAGAAAGCAGAGAAAATTGTGCAAATGAGGATCCAAAATTATACTTGGCAATCAATCAAATGGTACAACTGAAATAAAATTTCTCGACAAAAATAAATCAAGTTTGAAGACGAAACACTCACCCAGACTCCCGCATTACACTTTTGTCCCCACAATCACAAGCTCCTCCAGCTTGGCTACGAAACATATTGAAGTCATGACCATTGTGATTTCCCCTCTGGAAGCACTCGGAACATAAGGACATGCAAGGCGATATGCCACAAGTACGACAACGATAAGCAACAAAATTTGCTGTCCACACCAGTCCACAGGTGGTGGCATTATCATATCTTCTGACTGTATAAAATGAAAAAGATAGTTTATATCAGGTTTGTTTTTTATTAAGTAGGTCATAATATGTAATTCAAATAAAATAAAATTTTAACTTTGTAATTTGCATTTTTAAGTATAGATTTCAGAAT-TAACATAGTAATTTCTAATTCTTGTATATAAGAACTGATTAATTTTAAT-TTAATTTAGAGTACAAATTTACGCATAAAAACTAAGAAAAATTTAAAATTACATAAGAATGTTGGGACAGAACTTTCAAGTTGTTCATTGTCAAAGAGGTTTGAGTGAGTTATTGAGTGGAACAATTTGCACTGAACATTTCTGAT-GAAGATAACTATTATAATGAATGTGATTATCCATATTTGACTATTTTTAATTAATATTTTAACTAATT---------------------------------------------------------------------------------------
Ncarteri_WeberCty_N1044 -----------------------------------------TCGACAATAAATGCTGGAATGGAAATTTAATTAATGGTGAGCGGCAGCGAACAGACCTAGTATATAATAATTAAACAAAAACAAAATATTGCAATTATATTTATGCATATGCAGTTGCATTATAATTAAATTAAAAATTATCTATGACTTCAAAACAGCTACATGAACAAATTATAATTAGGAATATAAGGCGAAAATCAGGTTCTTCTAGTTTCCATGGAAGAAACCTATTTCTCCCGGCCAGTTTTTCCCACTGCACAAGAAACTTGACAACCCTAAAAAATCTTCAAGAGATTTGCTACAGAGGCTCACACACACAAACTGTTCCCATTATTGCATCCTTTGTATATTCAGAAAGCAGAGAAAATTGTGCAAATGAGGATTCAAAATTATACTTGACAATCAATTAAATGGTACAACTGATATAAAATTTCTCGACAAAAATAAATCAAGTTTGAAGACGAAACACTCACCCAGACTCCCGCATTACACTTTTGTCCCCACAATCGCAAGCTCCTCCAGCTTGGCTACGAAACATATTGAAGTCATGACCATTGTGATTTCCCCTCTGGAAGCACTCGGAACATAGGGACATGCAAGGGGATATGCCACAAGTACGACAACGATAAGCAACAAAATTTGCTGTCCACACCAGTCCACAGGTGGTGGCATTGTCATATCTTCTGACTGTATGAAATAAAAAATATAGTATATATCAGGTTTGCTTTTTATTAAGTAGGTCATAATAGGTAATTCAAATAAAATAAAATGTTAACTTTGTAATTTGCATTTTTAAGTATAAATTTCAGAATGTAACGTAGTAATTTCTAATTCTTGTATATAAGTACTGATTAATTTTAAT-TTAATTTAGAGTACCAATTTAAGCGTAAAAACTAAGAAAAATTTAAAATTACATAAGGATGTTGGGACAGAACTTTCAAGTTGTTCATTGTCAAACAGGTTCGAGTGAGTTATTGAATGGAACAACTTGCACTGAACATCTCTGACGGAAGATAACTATTATAATGAATGTGATTATCCATATTTGACTATTTTTAATTAATATTTTAAC--------------------------------------------------------------------------------------------
Ncarteri_div__RainbowCave_G2089 TGTTCAATTAATTACATTTGAGTATTAA-------------TTGAAAAGATGTGTTTAAATAAAAATTTTATTAATATTTTATGACAATAAGTTTACATGATATAAATTAGTTTAACAAAAACAAAATATCGCAATTATATTTATGTATATGCAGTTATATTTATATTAAATTAAAAATTATCTATAGATTCAAAACAACTATATGAACAAATTATAATTAGGAATATAAGGCGAAAATCAAGTCCTTCTACTTTCTATGGAA-AAACCTATTTCTCCAAGCCGGTTTTCCCTACTGCACAAGAAACTTGACAACCCTGAAAAATTGTCAAAAAATTTGCT--AGAGGCTCACACACACAAGCTCTTCCCATTGTTGCATCCTTTGAATATTCAGAAAGCAGGGAAAATTGTGCAATTGAGGATTCAAATTTATACTTGGCAATCAATCAAACAGTACAACAGAAATAAAGAATTTCGACAAAAATAAATCAAGTTTGAAGACGAAACACTCACCCAGACTCCCGCATGACGCTTTTGTCCCCACAATCACAAGCTCCTCCAGCTTGGCTACGAAACATGTTGAAGTCATGACCATTGTGGTTTCCCCTCTGGAAGCACTCTGAACATAAGGACATGCAAGGGGATATGCCACAAGTACGACAACGATAAGCAACAAAATTTGCTGTCCACACCAGTCCACAGGTGGTGGCATTATCGTATCTCCTGACTGCATAAAATGAAAAAGATAGTTTAGATCAGG----TTTTTTATTTAGTAGGTCATAATATATAATTCAAATAAAATAAAATTTCAACTTTGCAATTTGCGTTTTTAAGTATAGATTTCAGAATGTAACGTAGTAAAATATTATTCTTGTATATAAGCACTGATTAATTTTAACTTTAATTTAGAGTACCAATTTATGTGTAAAAACTAAGAAAAATTAAAAATTACATGAGAATGTTGGGATAGAACTTTCAAGTTGTTCATTGTCAAACAGGTTCGAGTGAGTTATTGAGTGGAACAACTTGCACTGAACATCTCTGACAGAAGATAACTATTATAATGAATGTGATTATCCATATTTGA-------------------------------------------------------------------------------------------------------------------
Ncherokee_BallhootScar_N193 ---------------------------------------------------------------------------------------------------------------------------------------------------------------------------------------------------------------------------------------------------------------------------------------------------------------------------------AAATCTGCAAGAGATTTGCTACAGAGGCTCACACACACAAACTGTTCCCATTATTGCATCCTTTGTATATTCAGAAAGCAGAGAAAATTGTGCAAATGAGGATCCAAAATTATACTTGGCAATCAATCAAATGGTACAACTGAAATAAAATTTCTCGACAAAAATAAATCAAGTTTGAAGGCGAAACACTCACCCAGGCTCCCGCATTACACTTTTGTCCCCACAATCACAAGCTCCACCAGCTTGGCTACGAAACATATTGAAGTCATGACCATTGTGATTTCCCCTCTGGAAGCACTCGGAACATAAGGACATGCAAGGGGATATGCCACAAGTACGACAACGATAAGCAACAAAATTTGCTGTCCACACCAGTCCACAGGTGGTGGCATTGTCATATCTTCTGACTGTATAAAATGAAAAAGATAGTTTATATCAGGTTTGTTTTTTATTAAGTGGGTCATAATATGTAATTCAAATAAAATAAAATTTTAACTTTGTAATTTGCATTTTTAAGTATAGATTTCAGAATGTAACGTAGTGATTTCTAATTCCTGTATATAAGCACTGATAAATTTTAAT-TTAATTTAGAGTACCAATTTACGCATAAAAACTAAGAAAAATTTAAAATTACATAAGGATGTTGGGACAGAACTTTCAAGTTGTTCATTGTCAAACAGGTTCGAGTGAGTTATTGAGTGGAACAACTTGCACTGAACATCTCTGACAGAAGATAACTATTATAATGAATGTGATTATCCATATTTGACTATTTTTAATTAATATTTTAACTAATTATTTTCAGTTAACATCAAATTATGTACAATCTTGTCTGCACCAAAGTAAATAATCTATATTAATTCATGCAGCTTCATTTTGGGCGA
Ncooperi_CheoahDam_N1122 TTTTTAACACAATAAAATTGAAATTTAATAGTTTTTAAATATCAACAATAAATGCTGGAATTGAAATTTAATTGTTGGTGAGTGGCAGCAAACAGACCTAGTATATAATAATTGAACAAAAACAAAATATTGCAATTATATTTATGCATATGCAGTTGCGTTATAATTAAATTAAAAATTATCTATGACTTCAAAACAACTACATGAACAAATTATAATTAGGAATATAAGGCGAAAATCAGGTTCTTCTACTTTCCATGGAAGAAACCTATTTCTCCCAGCCGGTTTACCCCACTGCACAAAAAACTTGACAACCCTAAAAAATCTTAAAGAGATTTGCTACAGAGGCTCACACACACAAACTGTTCCCATTATTGCATCCTTTGTATATTCAGAAAGCAGAGAAAATTTTGCAAATGAGGATTCAAAATTATACTTGACAATCAATCAAATGGTACAACTGAAATAAAATTTCTCAACAAAAATAAATCAAGTTTGAAGACGAAACACTCACCCAGACTCCCGCATTACACTTTTGTCCCCACAATCACAAGCTCCTCCAGCTTGGCTACGAAACATATTGAAGTCATGACCGTTGTGATTTCCCCTCTGGAAGCACTCGGAACATAAGGACATGCAAGGGGATATGCCACAAGTACGACAACGATAAGCAACAAAATTTGCTGTCCACACCAGTCCACAGGTGGTGGCATTATCATATCTTCTGACTGTATAAAAATAAAAAGATAGTTTGTATCAGGTTTGTTTTTTATTGAGTAGGTCATAATATGTAATTCAAATAAAATAAAATTTTAACTTTGTAATTTGCATTTTTAAGTATAGATTTCAGAATGTAACGTAGGAAATTCTAATTCTTGTATATAAGCACTGATTAATTTTAACTTTAATTTAGAGTACCAATTTACATGTAAAAACTAAGAAAAATTTTAAATTACATGAGGATGTTGGGACAGAACTTTAAAGTTGTTCATTGTCAAACGGGTTCGAGTGAGTTATTGAGTGGAACAACTTACACTAAAAATCTCTGACAGAGGATAACTATTATAATGAATGTGATTATCCATATTTGACTACTTTTAACTGATATTTTAACTAATTATTTGCAGTTAACATCAAATTATGTACAATCTTGTCTGAACCAAATTAAATAATCTATATTAATTCATGCAGCTTCATTTTGGGCGA
Ncooperi_NantRiverGorge_N682 TTTTTAACACAATAAAATTGAAATTTAATGGTTTTTAAATATCAACAATAAATGCTGGAATTGAAATTTAATTGTTGGTGAGTGGCAGCAAACAGACCTAGTATATAATAATTGAACAAAAACAAAATATTGCAATTATATTTATGCATATGCAGTTGCGTTATAATTAAATTAAAAATTATCTATGACTTCAAAACAACTACATTAACAAATTATAATTAGGAATATAAGGCGAAAATCAGGTTCTTCTACTTTCCATGGAAGAAACCTATTTCTCCCAGCCGGTTTTCCCCACTGCACAAAAAACTTGACAACCCTAAAAAATCTTCAAGAGATTTGCTACAGAGGCTCACACACACAAACTGTTCCCATTATTGCATCCTTTGTATATTCAGAAAGCAGAGAAAATTTTGCAAATGAGGATTCAAAATTATACTTGACAATCAATCAAATGGTACAACTGAAATAAAATTTCTCAACAAAAATAAATCAAGTTTGAAGACGAAACACTCACCCAGACTCCCGCATTACACTTTTGTCCCCACAATCACAAGCTCCTCCAGCTTGGCTACGAAACATATTGAAGTCATGACCGTTGTGATTTCCCCTCTGGAAGCACTCGGAACATAAGGACATGCAAGGGGATATGCCACAAGTACGACAACGATAAGCAACAAAATTTGCTGTCCACACCAGTCCACAGGTGGTGGCATTATCATATCTTCTGACTGTATAAAAATAAAAAGATAGTTTGTATCAGGTTTGTTTTTTATTGAGTAGGTCATAATATGTAATTCAAATAAAATAAAATTTTAACTTTGTAATTTGCATTTTTAAGTATAGATTTCAGAATGTAACGTAGGAATTTCTAATTCTTGTATATAAGCACTGATTAATTTTAACTTTAATTTAGAGTACCAATTTACATGTAAAAACTAAGAAAATTTTTAAATTACATGAGGATGTTGGGACAGAACTTTAAAGTTGTTCATTATCAAACGGGTTCGAGTGAGTTATTGAGTGGAACAACTTACACTAAACATCTCTGACAGAGGATAACTATTATAATGAATGTGATTATCCAT-------------------------------------------------------------------------------------------------------------------------
Ncooperi_RockCrRoad_N1160 -------------------------------------------------AAATGCTGGAATTGAAATTTAATTGTTGGTGAGCGGCAGCGAACAGACCTAGTATATAATAATTGAACAAAAACAAAATATTGCAATTATATTTATGCATATGCAGTTGCGTTATAATTAAATTAAAAATTATCTATGACTTCAAAACAACTACATGAACAAATTATAATTAGGAATATAAGGCGAAAATCAGGTTCTTCTACTTTCCATGGAAGAAACCTATTTCTCCCAGCCGGTTTTCCCCACTGCACAAAAAACTTGACAACCCTAAAAAATCTTCAAGAGATTTGCTACAGAGGCTCACACACACAAACTGTTCCCATTATTGCATCCTTTGTATATTCAGAAAGCAGAGAAAATTTTGCAAATGAGGATCCAAAATTATACTTGACAATCAATCAAATGGTACAACTGAAATAAAATTTCTCGACAAAAATAAATCAAGTTTGGAGACGAAACACTCACCCAGACTCCCGCATTACACTTTTGTCCCCGCAATCACAAGCTCCTCCAGCTTGGCTACGAAACATATTGAAGTCATGACCGTTGTGATTTCCCCTCTGGAAGCACTCGGAACATAAGGACATGCAAGGGGATATGCCACAAGTACGACAACGATAGGCAACAAAATTTGCGGTCCACACCAGTCCACAGGTGGTGGCATTATCATATCTTCTGACTGTATAAAAATAAAAAGATAGTTTGTATCAGGTTTGTTTTTTATTGAGTAGGTCATAATATGTAATTCAAATAAAATAAAATTTTAAC-------TTTGCATTTTTAAGTATATACTTCAGAATGTAACGTAGGAAATTCTAATTCTTGTATATAAGCACTGATTAATTTTAACTTTAATTTAGAGTACCAATTTACATGTAAAAACTAAGAAATTTTTTAAATTACATGAGGATGTTGGGACAGAACTTTAAAGTTGTTCATTGTCAAATGGGTTCGAGTGAGTTACTGAGTGGAACAACTTACACTAAACATCTCTGACAGAGGATAACTATTATAATGAATGTGATTATCCATATTTGACTACTTTTAACTGATATTTTAACTAATTATTTGCAGTTAACATCAAATTATGTACAATCTTGTCTGAACCAAATTAAATAATC--------------------------------
Ncoylei_Apalachia_N1195 -----------------------------------------------------------------------------------------------------------------------------------------------------------------------------------------------------------------------------------------------------------------------------CAC----------------------------AAAAAACTTGACAACCCTGAAAAATCTTCAAAAGATTTGCTACAGAGGCT--CACACACAAACTGTTCCCATTATTACACCCATTGTATATTCATAAAGCAGAGAAAATTGTGCAAATGAGGATCCAAAATTATATTTGGCAATCAATCAAATGGTACAACTGAAATAAAATTTCTCGACAAAAATAAATCAAGTTTGAAGACGAAACACTCACCCAGACTCCCGCATTACACTTTTGTCCCCACAATCGCAAGCTCCTCCAGCTTGGCTACGGAACATATTGAAGTCATGACCATTGTGATTTCCCCTCTGGAAGCACTCTGAACATAAGGACATGCAAGGGGATATGCCACAAGTACGACAACGATAAGCAACAAAATTTGCTGTCCACACTAGTCCACAGGTGGTGGCATTATCATATCTTCTGACTGTATAAAATGA---------------------------------------------------------------------------------------------------------------------------------------------------------------------------------------------------------------------------------------------------------------------------------------------------------------------------------------------------------------------------------------------------------------------------------------------------------------------------------
Ncoylei_DinkinCove_N1118 -----------------------------------------------------------------------------------------------------------------------------------------------------------------------------------------------------------------------------------------------------------------------------------------------------------------------------------------------------------------------------------------------------------------------------------------------------TGACAATCAATCAAATGGTACAACTGAAATAAAATTTATTGACAAAAACAAATCAAGTTTGAAGATGAAACACTCACCCAGACTCCCGCATGACACTTTTGTCCCCACAATCACAAGCTCCTCCAGCTTGGCTACGAAACATATTGAAGTCATGACCATTGTGATTTCCCCTCTGGAAGCACTCGGAACATAAGGACATGCAAGGGGATATGCCACAAGTACGACAACGATAAGCAACAAAATTTGCTGTCCACACCAGTCCACAGGTGGTGGCATTATCATATCTTCTGACTGTATAAAATGAAAAAGATTGTTTATAACAGGTTTGTTGTTTTTTTAGTAGGTCATAAT----------------------------------------------------------------------------------------------------------------------------------------------------------------------------------------------------------------------------------------------------------------------------------------------------------------------------------------------------------------------------------------------------------------------------------
Ncoylei_TiptonCreek_N837 ---------------------------------------------------------------------------------------------------------------------------------------------------------------------------------------------------------------------------------------------------------------------------------------------------------------------------------------------------------------------------------------------------------------------------------------------------------------------------------------------------------------------------CACTCACCCAGACTCCCGCATTACACTTTTGTCCCCACAATCGCAAGCTCCTCCAGCTTGGCTACGGAACATATTGAAGTCATGACCATTGTGATTTCCCCTCTGGAAGCACTCTGAACATAAGGACATGCAAGGGGATATGCCACAAGTACGACAACGATAAGCAACAAAATTTGCTGTCCACACTAGTCCACAGGTGGTGGCATTATCATATCTTCTGACTGTATAAAATGAAATAGATAGT-TATGTCAGGTTTGTTTTTTATTAAGTAGGTCATAATATGTAATTAAAATAATATAAATTTTTAACTTTGTAATTTGCATCTTTATGTATAGATTTGAGAATGTAACATAGT----------------------G--------------------------------------------------------------------------------------------------------------------------------------------------------------------------------------------------------------------------------------------------------------------------------------------------------------------------------
Ncressleri_AndersonSpringCave_G2075 TGCTCAATTAATTACATTTGGGTACCAAGTGGCTATA----TTGAAAAGATGTGTTTAAATAACATTTTTATTAATGTTTCATAACAATAAGTTAA-CTAGTATATCATAATTTAACAAAAACAAAATATTGTAATTATATTTACGCACATGCAGTTGCATTATAATTAAATTAAAAATTACCTATAGATTCAAAACAGCTATGTAAACAAATTATAATTAGGAATATAAGGCAGAAATCATGTTCTTCCACTTTCCATGGAAGAAACCTATTTCTCTCAGCCAGTTTACCCCACCGCACAAGAAACTTGACAATCCTGAAAAATCATCAAAATATTTGCTAAAGAGGCTCACACACACGAGCTCTTCCCATTATTGTATCCTTTGTATATTCAGAAAGCAGGGAAAATTGTGCAAATGAGGATCCGAACTTTTACTTGGTAATCAATGAAATGGTACAACAGAAATAAAATTTCTCGACAAAAATAAATCAAGTTTAGAGACGAAAGACTCACCCAGACTCCCGCATTACACTTTTGTCCCCACAATCACAAGCTCCTCCAGCTTGGCTACGAAACATGTTGAAGTCATGACCATTGTGATTTCCCCTTTGGAAGCACTCTGAACATAAGGACATGCAAGGGGAAATGCCACAAGTACGACAACGATAAGCAACAAAATTTGCTGTCCACACCAGTCCACAGGTGGTGGCATTATCATATCTTCTGACTGTATAAAATGAAAAAGATAGTTTAGATCAGGTTTGTTTGTTTTTAAGTAGGTCATAATATGTAATTCAAATAAAATAAAATTTTAACTTTGTAATTTGTATTTTCAAATATAAATTGAAGAATGTAATGTAGTAACATCTAATTCTTGTATATAAGCACTAATTAATTTTAACTCTAATTTAAAGTAACAATTTACATGTAAAAATTAAGAAAAATTTAAAGTTACATGAGAATGTTGGGATGGAACTTTCAAGTCGTTCATTGTCAAACAGGTACGAGTGAGTTATTGAATGGAACAACTTGCACTGAACATATCTGA---AAGATAACTATTATAATGAATGTGATTATCCATATTTGACTATTTTTAATTT-------------TTATTTGCAGTCAACATCAAATTATGCACAATCTTGTCTGAACGAAAGTA-------CAGATGAGTTCATGCAGTTTCATTTTGGGCGA
Ncressleri_PigeonCave_G2077 TGCTCAATTAATTACATTTGGGTACCAAGTGGCTATA----TTGAAAAGATGTGTTTAAATAACATTTTTATTAATGTTTCATAACAATAAGTTAA-CTAGTATATCATAATTTAACAAAAACAAAATATTGTAATTATATTTACGCACATGCAGTTGCATTATAATTAAATTAAAAATTACCTATAGATTCAAAACAGCTATGTAAACAAATTATAATTAGGAATATAAGGCAGAAATCATGTTCTTCCACTTTCCATGGAAGAAACCTATTTCTCTCAGCCAGTTTACCCCACCGCACAAGAAACTTGACAATCCTGAAAAATCATCAAAATATTTGCTAAAGAGGCTCACACACACGAGCTCTTCCCATTATTGTATCCTTTGTATATTCAGAAAGCAGGGAAAATTGTGCAAATGAGGATCCGAACTTTTACTTGGTAATCAATGAAATGGTACAACAGAAATAAAATTTCTCGACAAAAATAAATCAAGTTTAGAGACGAAAGACTCACCCAGACTCCCGCATTACACTTTTGTCCCCACAATCACAAGCTCCTCCAGCTTGGCTACGAAACATGTTGAAGTCATGACCATTGTGATTTCCCCTTTGGAAGCACTCTGAACATAAGGACATGCAAGGGGAAATGCCACAAGTACGACAACGATAAGCAACAAAATTTGCTGTCCACACCAGTCCACAGGTGGTGGCATTATCATATCTTCTGACTGTATAAAATGAAAAAGATAGTTTAGATCAGGTTTGTTTGTTTTTAAGTAGGTCATAATATGTAATTCAAATAAAATAAAATTTTAACTTTGTAATTTGTATTTTCAAATATAAATTGAAGAATGTAATGTAGTAACATCTAATTCTTGTATATAAGCACTAATTAATTTTAACTCTAATTTAAAGTAACAATTTACATGTAAAAATTAAGAAAAATTTAAAGTTACATGAGAATGTTGGGATGGAACTTTCAAGTCGTTCATTGTCAAACAGGTACGAGTGAGTTATTGAATGGAACAACTTGCACTGAACATATCTGA---AAGATAACTATTATAATGAATGTGATTATCCATATTTGACTATTTTTAATTT-------------TTATTTGCAGTCAACATCAAATTATGCACAATCTTGTCTGAACGAAAGTA-------CAGATGAGTTCATGCAGTTTCA----------
Ncrosbyi_MtMitchell_N210 --------------AGTTTCAACAATCAAGGGAATTACACATTTACGAGAGATATACAAGGGCGAACC-----GCTGGTCGCCAAAGGAGGA------TAGAATATAATAATTGAACAAAAACAAAATATTGCAATTATATTTATGCATATGCAGTTGTATTATAAATAAATTAAAAATTATCTATGATTACAAAACAGGTACATGAACAAATTATAATTAGGAATATAAGGCAGAAATCAGGTTCTTCTACTCTCCATGGAAGAAACCTATTTCTCCCAGCCGGTTTTTCCCACTGCAGCAAAAACTTGACAACCCTGAAAAATCTTCAAAAGATTTGCTACAGAGGTT------CACAAACTGTTCCCATTATTGCATCCTTTGTATATTCAGAAAGCAGAGAAAAATGTGCAAATGAGGATCCAAAATTATACTTGACAATCAATCAAATGGTACAACTGAAATAAAATTTATTGACAAAAACAAATCAAGTTTGAAGATGAAACACTCACCCAGACTCCCGCATGACACTTTTGTCCCCACAATCACAAGCTCCTCCAGCTTGGCTACGAAACATATTGAAGTCATGACCATTGTGATTTCCCCTCTGGAAGCACTCGGAACATAAGGACATGCAAGGGGATATGCCACAAGTACGACAACGATAAGCAACAAAATTTGCTGTCCACACCAGTCCACAGGTGGTGGCATTATCGTATCTTCTGACTGTATAAAATGAAAAAGATAGT-TAGGTCAGGTTTGTTTTTTATTAAGTAGGTCATAATATGTAATTCAAATAAAATAAAATTTTAACTTTGTAATTTGCATCTTTAAGTATAGATTTCAGAATGTAACATAGTAATTTCTAATTCTTGTACATAAGGACTAATTAATTTTAACTTTAATTTAGAGTACCAATTTACGTGTAAAATCTACGAAAAATTTAAAATTACATGAGGATGTTGGGACAGAACTTTCAAGTTGTTCATTGTCAAACAGGTTCGAGTGAGTTATTGAGTGGAACAAGTTGTACTGAACATCTCCGACAGAAGATAACTATTATAATGAACGTGATTATCCATATTTGACTATTTTTAATTAATATTTTAACTAATTATTTGCAGTTA---TCAAATTATGTACAATCTTGTCTGAACCAAAGTAAATAATCTATATTAATTCACGCAGCTTCATTTTGGGCGA
Ncrosbyi_PricesCrk_N1143 TTTTTAATTCGATAACCTTGAACAATCATGGGAATTACACATTTACGAGAGATATACAAAGGCGAACC-----ACTGGTCGCCAAAGGAGGA------TAGAATATAATAATTGAACAAAAACAAAATATTGCAATTATATTTATGCATATGCAGTTGTATTATAAGTAAATTAAAAATTATCTATGATTACAAAACAGGTACATGAACAAATTATAATTAGGAATATAAGGCAGAAATCAGGTTCTTCTACTCTCCATGGAA-AAACCTATTTCTCTCAGCCGGTTTTTCCCACTGCACCAAAAACTTGACAACCCTGAAAAATCTTCAAAAGATTTGCTACAGAGGTT------CACAAACTGTTCCCATTATTGCATCCTTTGTATATTCAGAAAGCAGAGAAAAATGTGCAAATGAGGATCCAAAATTATACTTGACAATCAATCAAATGGTACAACTGAAATAAAATTTATTGACAAAAACAAATCAAGTTTGAAGATGAAACACTCACCCAGACTCCCGCATGACACTTTTGTCCCCACAATCACAAGCTCCTCCAGCTTGGCTACGAAACATATTGAAGTCATGACCATTGTGATTTCCCCTCTGGAAGCACTCGGAACATAAGGACATGCAAGGGGATATGCCACAAGTACGACAACGATAAGCAACAAAATTTGCTGTCCACACCAGTCCACAGGTGGTGGCATTATCGTATCTTCTGACTGTATAAAATGAAAAAGATAGT-TAGGTCAGGTTTGTTTTTTATTAAGTAGGTCATAATATGTAATTCAAATAAAATAAAATTTTAACTTTGTAATTTGCATCTTTAAGTATAGATTTCAGAATGCAACATAGTAATTTCTAATTCTTGTACATAAGGACTAATTAATTTTAACTTTAATTTAGAGTACCAATTTACGTGTAAAAACTAAGAAAAATTTAAAATTACATGAGGATGTTGGGACAGAACTTTCAAGTTGTTCATTGTCAAACAGGTTCGAGTGAGTTATTGAGTGGAACAAGTTGTACTGAACATCTCCAACAGAAGATAACTATTATAATGAATGTGATTATCCATATTTGACTATTTTTAATTAATATTTTAACTAATTATTTGCAGTTAACATCAAATTATGTACAATCTTGTCTGAACCAAAGTAAATAATCTATATTAATTCACGCAGCTTCATTTTGGGCGA
Ncrosbyi_ShufordCrk_N1148 TTTCTAATTCGATAAGTTTGAACAATCATGGGAATTACACATTTACGAGAGATATACAAAGGCGAACC-----GCCGGTCGCCAAAGGCGGA------TAGTATATAATAACTGAACAAAAACAAAATATTGCAATTATATTTATGCATATGCAGTTGCATTATAATTAAATTAAAAATTATCTATGACTACAAAACAGGTACATGAACAAATTATAATTAGGAATATAAGGCAGAAATCAGGTTCTTCTACTCTCCATGGAAGAAACCTATTTCTCCCAGCCGGTTTTTCCCACTGCACAAAAAACTTGACAACCCTGAAAAATCTTCAAAAGATTTGCTACAGAGGTTCACACACACAAACTTTTCCCATTATTGCATCCTTTGTATATTCAGAAAGCGGAGAAAATTGTGCAAATGAGAATCCAAAATTATACTTGACAATCAATCAAATGGTACAACTGAAATAAAATTTATCGACAAATATAAATCAAGTTTGAAGACGAAAGACTCACCCAGACTCCCGCATGACACTTTTGTCCCCACAATCACAAGCTCCTCCAGCTTGGCTACGAAACATATTGAAGTCATGACCATTGTGATTTCCCCTCTGGAAGCACTCGGAACATAAGGACATGCAAGGGGATATGCCACAAGTACGACAACGATAAGCAACAAAATTTGCTGTCCACACCAGTCCACAGGTGGTGGCATTATCGTATCTTCTGACTATATAAAATGAAAAAGATAGTTTAGATCAGGTTTGTTTTTTATTAAGTAGGTCATAATATGTAATTCAAATAAAATAAAATTTTAACTTTGTTATTTGCATTTTTAAGTATAGATTTCAGAATGTAACGTAGTAAATTCTAATTCTTGTACATAAGCACTGATTAATTTTAACTTTAATTTAGAGTACCAATTTACGTGTAAAAACTAAAAAAAATTTAAAATTACATGAGGATGTTGGAACAGAACTTTCAAGTTGTTCATTGTCAAACAGGTTTGAGTGAGTTATTGAGTGGAACAACTTGCACTGTACATATCTGACAGAAGATAACTATTATAATGAATGTGAATATCCATATTTGACTATTTTTAATTAATATTTTGACTAATTATTTGCAGTTAAAATCAAATTATGTACAATCTTGTCTGAACCAAAGTAAATAATCTATATTAATTCACGCAGCTTCATTTTGGGCGA
Ndellingeri_WhitewFalls_N887 TTATTAACACAATAAAATTGAATATTAATGGCTTTTAAATATCGACAATAAATGCTGGAATGGAAATTTAATTGTTGGTGAGCGGCATCGAACAGACCTAGTATATAATAATTGAACAAAAACAAAATATTGCAATTATATTTATGCATATGCAGTTGCATTATAATTAAATTAAAAATTATCTATGACTTCAAAACAGCTACATGAACAAATTATAATTAGGAATATAAGGCGAAAATCAGGTTCTTCTACTTTCCGCGGAAGAAACCTATTTCTCCCAGCCGGTTTTCCCCACTGCACACAAAACTTGACAACCCTAAAAAATCTTCAAGAGATTTGCTACAGAGGGTCACACATACAAACTGTTCCCATTATTGCATCCTTTGTATATTCAGAAAGCAGAGAAAACTGTGCAAATAAGGATCCAAAATTATACTTGGCAATCAATCAAATGGTACAACTGAAATAAAATTTCTCGACAAAAATAAATCAAGTTTGAAGACGAAACACTCACCCAGACTCCCGCATTACACTTTTGTCCCCACAATCACAAGCTCCTCCAGCTTGGCTACGAAACATATTGAAGTCATGACCATTGTGATTTCCCCTCTGGAAGCACTCGGAACATAAGGACATGCAAGGGGATATGCCACAAGTACGACAACGATAAGCAACAAAATTTGCTGTCCACACCAGTCCACAGGTGGTGGCATTATCATATCTTCTGACTGTATAAAATGAAAAAGATAGTTTATATCAGGTTTGTTTTTTATTAAGTAGGTCATAATATGTAATTCAAATAAAATAAAATTTTAACTTTGTAATTTGCATTTTTAAGTATAGATTTCAGAATGTAACATAGTAATTTCTAATTCTTGTATATAAGCACTGATTAATTTTAAT-TTAATTTAGAGTACCAATTTACGCATAATAACTAAGAAAAATTTAAAATTACATAAGAATGTTGGGACAGAACTTTCAAGTTGTGCATTGTCAAACAGGTTTGAGTGAGTTATTGAGTGGAACAACTTGCACTGAACATCTCTGATAGAAGATAACTATTATAATGAATGTGATTATCCATATTTGACTATTTTTAATTAATATTTTAACTAATTATTTGCAGTTAACATCAAATTATGTACAATCTTGTCTGAACCAAAGTAAATAATCAATATTAACTCATGCAGCTCCATTTTGGGCGA
Ndilutus_GrassyCreek_N670 -----------------------------------------------------------------------------------------------------------------------------------------------------------------------------------------------------------------------------------------------------------CTTTCCATGGAAGAAACCTATTTCTCCCAGCCGGTTTTCCCCACTGCACAAAAAACTTGACAACCCTAAAAAATCTTCAAGAGATTTGCTACAGAGCCTCACACACACAAACTGTTTCCATTATTGAATCCTTTGTATATTCAGAAAGCAGAGAAAATTATGCAAATGAGGATCTAAAATTATACTTGGCAATCAATCAAATGGTACAACTGAAATAAAATTTCTCGACAAAAATAAATCAAGTTTGAAGACGAAACACTCACCCAGTCTCCCGCATTACACTTTTGTCCCCACAATCACAAGCTCCTCCAGCTTGGCTACGAAACATATTGAAGTCATGACCATTGTGATTTCCCCTTTGGAAGCACTCTGAACATAAGGACATGCAAGGGGATATGCCACAAGTACGACAACGATAAGCAACAAAATTTGCTGTCCACACCAGTCCACAGGTGGTGGCATTATCATATCTTCTGACTGTATAAAATGAAAAAGATAGTTTATATCAGGTTTGTTT-TTATTAAGTAGGTCATAATATGTAATTCAAATAAAATAAAATTTTAACTTTGTAATTTGCATTTTTAAGTATAGATTTCAGAATGTA--------------------------------------------------------------------------------------------------------------------------------------------------------------------------------------------------------------------------------------------------------------------------------------------------------------------------------------------------------------
Ndilutus_StarveRockCave_G3174 TTATTAATGCAATAAAATTGAAATTTAATGGCTTTTAAATATCGACAATAAATGCTGGAATGGAAATTTAATTGTTGGTGAGCGGCAGCGAACAGACCTAGTATATAATAATTGAACAAAAACAAAATATTGCAATTATATTTATGCACATGCAGTTGCATTATAATTAAATTAAAAATTATCTATGACTTCAAAACAGCTACATGAACAAATTATAATTAGGAATATAAGGTGAAAATCAGGTTCTTCTACTTTCCATGGAAGAAACCTATTTCTCCCAGCCGGTTTTCCCCACTGCACAAAAAACTTGACAACCCTAAAAAATCTTCAAGAGATTTGCTACAGAGCCTCACACACACAAACTGTTTCCATTATTGAATCCTTTGTATATTCAGAAAGCAGAGAAAATTATGCAAATGAGGATCTAAAATTATACTTGGCAATCAATCAAATGGTACAACTGAAATAAAATTTCTCGACAAAAATAAATCAAGTTTGAAGACGAAACACTCACCCAGTCTCCCGCATTACACTTTTGTCCCCACAATCACAAGCTCCTCCAGCTTGGCTACGAAACATATTGAAGTCATGACCATTGTGATTTCCCCTTTGGAAGCACTCTGAACATAAGGACATGCAAGGGGATATGCCACAAGTACGACAACGATAAGCAACAAAATTTGCTGTCCACACCAGTCCACAGGTGGTGGCATTATCATATCTTCTGACTGTATAAAATGAAAAAGATAGTTTATATCAGGTTTGTTT-TTATTAAGTAGGTCATAATATGTAATTCAAATAAAATAAAATTTTAACTTTGTAATTTGCATTTTTAAGTATAGATTTCAGAATGTAATGTAGTA--TTCTAATTCTTGTATATAAGCACTGATTAATTTTAAT-TTAATTTAGAGTACCAATTTACGCATAAAAACTAAGAAAAATTTAAAATTACATAAGGATGTTGGGACAGAACTTTCAAGTTGTTCATTGTCAAACAGGTTCGAGTGAGTTATTGAGTGGAACAACTTGCACTAAACATCTCTGACAGAAGATAACTATTATAATGAATGTGATTATCCATATTTGACTATTTTTAATTAATATTTTAACTAATTATTTGCAATTAACATCAAATTATGTACAATCTTGTCTGAACCAAAGTAAATAATCTATATTAATTCATGTAGCTTCATTTTGGGCGA
Nfurtivus_HugdenBranch_G3175 TTTTTAATACAATAAAATTGAAATTTAATGGTTTTTAAATATCGACAATAAATGCGAGAATTGAAATTTAATTGTTGGTGAGCGGCAGCGAACAGACCTAGTATATAATAATTGAACAAAAACAATATATTGCAATTATATTTACGCATATGCAGTTGCATTATAATTAAATTAAAAATTATCTATGACTTCAAAATGGCTACATGAACAAATTATAATTAGGAATATAAGGCGGAAATCAGGTTCTTCTGCTTTCCATGGAAGAAACCTATTTCTCCCAGCCGATTTTCCCCACTGTACAAAAAACTTGACAATCCTAAAAAATCTTCAAGAGATTTGCTACAGAGGCTCACAGACACAAACTGTTCCCATTATTGCATCCTTTGTATATTCAGAAAACAGAGAAAATTGTGCAAATGAGGATCCAAAATTATACTTGGCAATCAATCAAATGGTACGAGTGAAATAAAATTTCTTGACAAAAATAAATCAAGTTTGAAGACGAAACACTCACCCAGACTCCCGCATTACACTTTTGTCCCCGCAATCACAAGCTCCTCCAGCTTGGCTACGAAACATATTGAAGTCATGACCATTGTGATTTCCCCTTTGGAAGCACTCTGAACATAAGGACATGCAAGGGGATATGCCACAAGTACGACAACGATAAGCAACAAAATTTGCTGTCCACACCAGTCCACAGGTGGTGGCATTATCATATCTTCTGACTGTATAAAATGAAAAAGATAGTTTATATCAGGTTTGTTTTTTATTAAGTACGTCATAATATGTAATTCAAATAAAATAAA-TTTTAACTTTGTAATTTGCATTTTTAAGTATAGATTTCAGAATGTAAAGTAGTAATTTCTAATTCTTGTATATAAGCACTGATTAATTTTAAT-TTAATTTAGAGTACCAATTTACGCATAAAAACTACGAAAAATTTTAAATTACATAAGAATGTTGGGACAAAACTTTCAAGTTGTTCATTGTCAAACAGGTTTGAGTGAGTTATTGAGTGGAACAACTTGCACTGAACATCTCTGACAGAAGATATCTATTATAATGTATGTGATT-------------------------------------------------------------------------------------------------------------------------------
Nfurtivus_RaccoonMtn_N1026 ----------------------ATTTAATGGTTTTCAAATATCGACAATAAATGTGAGAATTGAAATTTAATTGTTGGTGAGTGGCAGCGAACAGACCTAGTATATAATAATTGAACAAAAACAATATATTGCAATTATATTTACGCATATGCAGTTGCATTATAATTAAATTAAAAATTATCTATGACTTCAAAATGGCTACATGAACAAATTATAATTAGGAATATAAGGCGGAAATCAGGTTCTTCTGCTTTCCATGGAAGAAACCTATTTCTCCCAGCCGATTTTCCCCACTGTACAAAAAACTTGACAATCCTAAAAAATCTTCAAGAGATTTGCTACAGAGGCTCACAGACACAAACTGTTCCCATTATTGCATCCTTTGTATATTCAGAAAACAGAGAAAATTGTGCAAATGAGGATCCAAAATTATACTTGGCAATCAATCAAATGGTACGAGTGAAATAAAATTTCTTGACAAAAATAAATCAAGTTTGAAGACGAAACACTCACCCAGACTCCCGCATTACACTTTTGTCCCCGCAATCACAAGCTCCTCCAGCTTGGCTACGAAACATATTGAAGTCATGACCATTGTGATTTCCCCTTTGGAAGCACTCTGAACATAAGGACATGCAAGGGGATATGCCACAAGTACGACAACGATAAGCAACAAAATTTGCTGTCCACACCAGTCCACAGGTGGTGGCATTATCATATCTTCTGACTGTATAAAATGAAAAAGATAGTTTATATCAGGTTTGTTTTTTATTAAGTACGTCATAATATGTAATTCAAATAAAATAAA-TTTTAACTTTGTAATTTGCATTTTTAAGTATAGATTTCAGAATGTAAAGTAGTAATTTCTAATTCTTGTATATAAGCACTGATTAATTTTAAT-TTAATTTAGAGTACCAATTTACGCATAAAAACTACGAAAAATTTTAAATTACATAAGAATGTTGGGACAAAACTTTCAAGTTGTTCATTGTCAAACAGGTTTGAGTGAGTTATTGAGTGGAACAACTTGCACTGAACATCTCTGACAGAAGATAACTATTATAATGAATGTGATTATCCATATTTG--------------------------------------------------------------------------------------------------------------------
Ngertschi_CedarCreek_N351 TTTTTAATTCGATAAGTTTGAACAATCATGGGAATTACACATTTACGAGAGATATACAAAGGCGAACC-----GCCGATCGCCAAAGGCGGA------TAGTATATAATAATTGAACAAAAACAAAATATTGCAATTATATTTATGCATATGCAGTTGCATTATAATTAAATTAAAAATTATCTATGACTACAAAACAGGTACATGAACAAATTATAATTAGGAATATAAGGCAGAAATCAGGTTCTTCTACTCTCCATGGAAGAAACCTATTTCTCCTAGCCGGTTTTTCCCACTGCACAAAAAACTTGACAACCCTGAAAAATCTTCAAAAGATTTGCTACAGAAGTT------CACAAACTGTTCCCATTATTGCATCCTTTGTATATTCAGAAAGCAGAGAAAAATGTGCAAATGAGGATCCAAAATTATACTTGACAATCAATCAAATGGTACAACTGAAATAAAATTTATCGACAAAAATAAATCAAGTTTGAAGACGAAGCACTCACCCAGACTCCCGCATGACACTTTTGTCCCCACAATCACAAGCTCCTCCAGCTTGGCTACGAAACATATTGAAGTCATGACCATTGTGATTTCCCCTCTGGAAGCACTCGGAACATAAGGACATGCAAGGGGATATGCCACAAGTACGACAACGATAAGCAACAAAATTTGCTGTCCACACCAGGCCACAGGTGGTGGCATTATCGTATCTTCTGACTGTATAAAATGAAAAAGATAGTTTAGATCAGGTTTGTTTTTTATGAAGTAGGTCATAATATGTAATTCAAATAAAATAAAATTTTAACTTTGTAATTTGCATTTTTAAGTATAGATTTCAGAATGTAACGTAGTAATTTCTAATTCTTGTATATAAGCACTGATTAATTTTAACTTTAATTTAGAGTACCAATTTACGTGTAAAAACTAAGAAAAATTTAAAATTACATGAGGATGTTGGGACAGAACTTTCAAG-------TTGTCAAACAGGTTCGAGTGAGTTATTGGGTGGAACAAGGTGCACTGAACATCTCCGACAGAAGATAGCTATTATAACGAATGTGATTATCCATATTTGACTATTTTTAATTAATATTTTAACTAATTATTTGCAGTTAACATCAAATTATGTACAATCTTGTCTGAACCAAAGTAAATAATCTATATTAATTCACGCAGCTTCATTTTGGGCGA
Ngertschi_FrenchBroad_N968 TTTTTAATTCGATAAGTTTGAACAATCATGGGAATTACACATTTACGAGAGATATACAAAGGCGAACC-----GCCTATCGCCAAAGGCGGA------TAGTATACAATAATTGAACAAAAACAAAATATTGCAATTATATTTATGCATATGCAGTTGCATTATAATTAAATTAAAAATTATCTATTACTACAAAACAGGTACATGAACAAATTATAATTAGGAATATAAGGCAGAAATCAGGTTCTTCTACTCTCCATGGAAGAAACCTATTTCTCCTAGCCAGTTTTTCCCACTGCACAAAAAACTTGACAACCCTGAAAAATCTTCAAAAGATTTGCTACAGAAGTT------CACAAACTGTTCCCATTATTGCATCCTTTGTATATTCAGAAAGCAGAGAAAAATGTGCAAATGAGGATCCAAAATTATACTTGACAATCAATCAAATGGTACAACTGAAATAAAATTTATCGACAAAAATAAATCAAGTTTGAAGACGAAGCACTCACCCAGACTCCCGCATGACACTTTTGTCCCCACAATCACAAGCTCCTCCAGCTTGGCTACGAAACATATTGAAGTCATGACCATTGTGATTTCCCCTCTGGAAGCACTCGGAACATAAGGACATGCAAGGGGATATGCCACAAGTACGACAACGATAAGCAACAAAATTTGCTGTCCACACCAGTCCACAGGTGGTGGCATTATCGTATCTTCTGACTGTATAAAATGAAAAAGATAGTTTAGATCAGGTTTGTTTTTTATGAAGTAGGTCATAATATGTAATTCAAATAAAATAAAATTTTAACTTTGTAATTTGCATTTTTAAGTATAGATTTCAGAATGTAACGTAGTAATTTATAATTCTTGTATATAAGCACTGATTAATTTTAACTTTAATTTAGAGTACCAATTTACGTGTAAA----------------------CATGAGGATGTTGGGACAGAACTTTCAAG-------TTGTCAAACAGGTTCGAGTGAGTTATTGGGTGGAACAAGGTGCACTGAACATCTCCGACAGAAGATAGCTATTATAACGAATGTGATTATCCATATTTGACTATTTTTAATTAATATTTTAACTAATTATTTGCAGTTAACATCAAATTATGTACAATCTTGTCTGAACCAAAGTAAATAATCTATATTAATTCACGCAGCTTCATTTTGGGCGA
Ngertschi_HickoryNutGap_N810 TTTTTAATTCGATAAGTTTCAACAATCATGGCAATTACACATTTACGAGAGATATACAAGGGCGAACC-----GCCGGTCGCCAAAGGCGGA------TAGTATATAATAACTGAACAAAAACAAAATATTGCAATTATATTTATGCATATGCAGTTGCATTATAATTAAATTAAAAATTATCTATGACTACAAAACAGGTACATGAACAAATTATAATTAGGAATATAAGGCAGAAATCAGGTTCTTCTACTCTCCATGGAAGAAACCTATTTCTCCCAGCCGGTTTTTCCTACTGCACAAAAAACTTGACAACCCTGAAAAATCTTCAAAAGATTTGCTACAGAGGTTCACACACACAAACTGTTCCCATTATTGCATCCTTTGTATATTCAGAAAGCAGAGAAAATTGTGCAAATGAGGATCCAAAATTATACTTGACAATCAATCAAATGGTACAACTGAAATAAAATTTATCGACAAAAATAAATCAAGTTTGAAGATGAAACACTCACCCAGACTCTCGCATTACACTTTTGTCCCCACAATCACAAGCTCCTCCAGCTTGGCTACGAAACATATTGAAGTCATGACCATTGTGATTTCCCCTCTGGAAGCACTCGGAACATAAGGACATGCAAGGGGATATGCCACAAGTACGACAACGATAAGCAACAAAATTTGCTGTCCACACCAGTCCACAGGTGGTGGCATTATCGTATCTTCTGACTGTATAAAATGAAAAAGATAGTTTAGATCAGGTTTGTTTTTTATTAAGT---------TACGTAATTCAAATAAAATAAAATTTTAACTTTGTAATTTGCATTTTTAAGTATAGATTTCAGAATGTAACGTAGTAATTTCTAATTCTTGTATATAAGCACTGATTACATTTAACTTTAATTTAGAGTACCAATTTATGTATAAAAACTAAGAAAAATTTAAAATTACATGAGGATGTTGGGACAGAACTTTCAAGTTGTTCATTGTCAAACAGGTTCGAGTGAGTTATTGAGTAGAACAACTTGCACTGTACATCTCTGACAGAAGATAACTATTATGATGAATGTGATTATCCATATTTGACTATTTTTAATTAATATTTTGACTAATTATTTGCAGTTAAATTCAAATTATGTACAAT---------------------------------------------------------
Nholsingeri_BrumleyCrk_N916 TTTTTAACGCAATAAAATTGAAATTTAATGTTCTTTAAATATCAAGAATAAATGCTGGAATGGAAATTTAATTGTTGGTGAGCGGCAGCAAACAGACCTAGTATATAATAATTGAACAAAAACCAAATATTGCAATTATATTTATGCATATGCAGTTGCATTATAATTAAATTAAAAATTATCAATGACTTCAAAACAGCTACATGAACAAATTATAATTAAGAATATAAGGCGAAAATCAGGTTCTTCTACTTTCCATGGAAGAAACCTATTTCTCCCAGCCGG-TTTCCCCACTGCACAAAAAACTTGACAACCCTAAAAAATCTTCAAGAGATTTGCTACAGAGGCTCACACACACAAACTGTTCCCATTATTGCATTCTTTGTATATTCAGAAAGCAGAGAAAATTGTGCAAATGAGGATCTAAAATTATACTCGGCAATCAATCAAATGGTACAACTGAAATAAAATTTCTCGACAAAAATAAATCAAGTTTGAAGACGAAACACTCACCCAGACTCCCGCATTACACTTTTGTCCCCACAATCACAAGCTCCTCCAGCTTGGCTACGAAACATATTGAAGTCATGACCATTGTGATTTCCCCTTTGGAAGCACTCTGAACATAAGGACATGCAAGGGGATATGCCACAAGTACGACAACGATAAGCAACAAAATTTGCTGTCCACACCAGTCCACAGGTGGTGGCATTATCATATCTTCTGACTGTATAAAATGAAAAAGATAGTTTATATCAGGTTTGTTT-TTATTAAGTAGGTCATAATATGTAATTC-----AAATAAAATTTTAACTTTGAAATTTGCATTTTTAAGTATAGATTTCAGAATGTAATGTAGTAGTTTCTAATTCTTGTATATAAGCACTGATTAATTTTAATCTTACGTATTAATGCCAACTTACGTATTAACGCCA--CCGCATCAGAAGTTGCGCTAACGCGCCAATAAAGAGCATTCTTGTTGTTCATTTTCACACACGCACGAGTTATCTTTTGGG------ATCTTGTTGTTTGCTTTTTTAAAAGAAGGCCGCTGTGGTTACTTATGAGATG--CCATACACTGTTATGTAT---------------------TTTAAAGTCAGCGGTGACTTATGT------------------------------------AAGTGGTGTATTTTGGATTTGGAGGA
Nholsingeri_PondCave_N541 -------TGCAATAAAATTGAAATTTAATGGTTTTTAAATATCGACAATAAATGCTGGAATGGAAATTTAATTGTTGGTGAGCGGCAGCGAACAGACCTAGTATATAATAATTGAACAAAAACCAAATATTGCAATTATATTTATGCATATGCAGTTGCATTATAATTAAATTAAAAATTATCAATGACTTCAAAACAGCTACATGAACAAATTATAATTAAGAATATAAGGCGAAAATCAGGTTCATCTACTTTCCATGGGAGAAACCTATTTCTCCCAGCCGGTTTTCCCCACTGCACAAAAAACTTGACAACCCTAAAAAATCTTCAAGAGATTTGCTACAGAGGCTCACACACACAAACTGTTCCCATTATTGCATCCTTTGTATATTTAGAAAGCAGAGAAAATTGTGCAAATGAGGATCTAAAATTATACTTGGCAATCAATCAAATGGTACAACTGAAATAAAATTTCTCGACAAAAATAAATAAAGTTTGAAGACGAAACACTCACCCAGACTCCCGCATTACACTTTTGTCCCCACAATCACAAGCTCCTCCAGCTTGGCTACGAAACATATTGAAGTCATGACCATTGTGATTTCCCCTTTGGAAGCACTCTGAACATAAGGACATGCAAGGGGATATGCCACAAGTACGACAACGATAAGCAACAAAATTTGCTGTCCACACCAGTCCACAGGTGGTGGCATTATCATATCTTCTGACTGTATAAAATGAAAAAGATAGTTTATATCAGGTTTGTTT-TTATTAAGTAGGTCATAATATGTAATTC-----AAATAAAATTTTAACTTTGAAATTTGCATTTTTAAGTATAGATTTCAGAATGCAATGTAGTAGTTTCTAATTCTTGTATATAAGCACTGATTAATTTTAATCTTACATATTAACGCCAACTTAAGTATTAACGCCA--CCGCATCAGAAGTTGCGCTAACGCGCCAATGAAGAGCATTCTTGTTGCTCATTTTCGCACACGCACGAGTTATCTTTTGGG------ATCTTGTTGTTTGCTTTTTTAAAAGAGGGCCGCTGTGGTTACTTATGAGATG--CCATACACTGTTATGTTTTTTTAATGCCATACTCTGTTATTTTAAGTCAGCGGTGACTTATGT------------------------------------AAGCGGTGTATTTTGAATTTGGAGGA
Njonesi_CaveSpringCave_N390 TTATTAACGCAATAAAATTGAATATTAATGGCTTTTAAATATTGACAATAAATGCTGGAATGGAAATTTAATTGTTGGTGAGTGGCAGCGAACAGACCTAGTATATAATAATTGAACAAAAACAAAATATTGCAATTATATTTATGCATATGCAGTTGCATTATAATTAAATTAAAAATTATC--TGACTTCAAAACAGCTACATGAACAAATTATAATTAGGAATATAAGGCGAAAATCAGGTTCTTCTACTTTCCATGGAAGAAACCTATTTCTCCCAGCCGGTTTTCCCCACTGCCCACAAAACTTGACAACCCTAAAAAATCTTCAAGAGATTTGCTACAGAGGCTCACACACACAAACTGTTCCCATTATTGCATCCTTTGTACATTCAGAAAGCAGAGAAAACTGTGCAAATGAGGATCCAAAATTATACTTGACAATCAATCAAATGGTACAACTGAAATAAAATTTCTCGACAAAAATAAATCAAGTTTGAAGACGAAACACTCACCCAGACTCCCGCATTACACTTTTGTCCCCACAATCACAAGCTCCTCCAGCTTGGCTACGAAACATATTGAAGTCATGACCATTGTGATTTCCCCTCTGGAAGCACTCGGAACATAAGGACATGCAAGGGGATATGCCACAAGTACGACAACGATAAGCAACAAAATTTGCTGTCCACACCAGTCCACAGGTGGTGGCATTATCATATCTTCTGACTGTATAAAATGAAAAAGATAGTTTATATCGGGTTTGTTTTTTATTAAGTAGGTCATAATATGTAATTCAAATGAAATAAAATTTTAACTTTGTAATTTGCCTTTTTAACTATAGATTTCAGAATGTAACGTAGTAATTTCTAATTCTTGTATATAAGCACTGATTTAT------TTTAATTTAGAGTACCAATTTACGCATAAAAACTA-----------AAATTACATAAGAATTTTGGGACAGAACTTTCAAGTTGTTCATTGGCAAACAGGTTTGAGTGAGTTATTGAGTGGAACAACGTGCACTGAACATCTCTGACAGAAGATAACTATTATAATGAA---AATTATCCATATTTGACTATTTTTAATTAATATTTTAACTAATTATTTGCAGTTAACATCAAATTATGTACAATCTTGTCTGAACCAAAGTAAATAATCTAGATTAATTCATGCAGCTTCATTTTGGGCGA
Nlowderi_ChestnutBranch_N731 TTTTTAACACAATAAAATGGAAATTTAATGGTTTTTAAATATCGACAATAAATGCTGGAATTGAAATTTAATTGTTGGTGAGCGGCAGCGAACAGACCTAATATATAATAATTGAACAAAAACAAAATATTGCAATTATATTTATGCATATGCAGTTGCATTATAATTAAATTAAAAATTATCTATGACTTCAAAACAGCTACATGAACAAATTATAATTAGGAATATAAGGCGGAAATCAGGTTCTTCTGCTTTCCATAGAAGAAACCTATCTCTCCCAGCCGGTTTTCCCCACTGCACAAAAAACTTGACAATCCTGAAAAATCTTCAAAAAATTTGCTACAGAGGCTCACACACACAAACTGTTTCCATTATTGCACCCTTTGTATATTCAGAAAGCAGAGAAAATTGTGCAAACGAGGATCCAAAATTATACTTGGCAATCAATGAAATGGTATAACTGAAAT-------------AAAAA-------AGTTTGAAGACGACACACTCACCCAGACTCCCGCATTACACTTTTGTCCCCACAATCACAAGCTCCTCCAGCTTGGCTACGGAACATATTGAAGTCATGACCATTGTGATTTCCCCTCTGGAAGCACTCGGAACATAAGGACATGCAAGGGGATATGCCACAAGTACGACAACGATAAGCAACAAAATTTGCTGTCCACACCAGTCCACAGGTGGTGGCATTATCATATCTTCTGACTGTATAAAATGAAAAAGATAGTCCATATCAGGTTTGTTTTTTATTAAGTAGGTCATAATATGTAATTCAAAGAAAATAAAATTTTCACTTTGTAATTTGCATTTTTAAGTATAGATTTCAGAATGTAACT-----------------------------------------------------------------------------------------------------------------------------------------------------------------------------------------------------------------------------------------------------------------------------------------------------------------------------------------------------------
Nlowderi_upperFiresCreek_N820 -----AATTTAAT-GGTTTTAAATTTAATGGTTTCTAAATATCGACAAAAGATGCT--------------ATTGTTGGTGAGCGGCAGCGAACAGACCTAGTATATAATAATTGAACAAAAACAAAATATTGCAATTATATTTATG------CAGTTGCATTATAATTAAATTAAAAATTATCTATGACTTCAAAACAGCTACATGAACAAATTATAATTAGGAATATAAGGCGGAAATCAGGTTCTTCTGCTTTCCATGGAAGAAACTTATTTCTCCCAGCCGGTTTTCCTCACTGCACAAAAAACTTGACAACCCTGAAAAATCTTCAAAAAATTTGCTACAGAGGCTCACACACACAAACTGTTCCCATTATTGCACTCTTTGTATATTCAGAAAGCAGAGAAAATTGTGCAAATGAGGATCCAAAATTATACTTGGCAATCAATCAAATGGTACAATTGAAATAAAATTTATCGACAAAAATAAATCAAGTTTGAAGACGACACACTCACCCAGACTCCCGCATTACACTTTTGTCCCCACAATCACAAGCTCCTCCAGCTTGGCTACGGAACATATTGAAGTCATGACCATTGTGATTTCCCCTCTGGAAGCACTCGGAACATAAAGACATGCAAGGGGATATGCCACAAGTACGACAACGATAAGCAACAAAATTTGCTGTCCACACCAGTCCACAGGTGGTGGCATTATCATATCTTCTGACTGTATAAAATGAAAAAGATAGTTCATATCAGGTTTGTTTTTTATTAAGTAGGTCATAATATATAATTCAAAGAAAATAAAATTTTCACTTTGTAATTTGCATTTTTAAGTATAGATTTCAGAATGTAACGTAGTAAATTCTAATTGTTGTATATAAGCACTGATTAATTTTAACTTTAATTTAGAGTACCAATTTACGTGTAAA----AAGAAAAATTTAAAATTACATGAGGATGTTGGGACAGAACTTTCAAGTTGTTCATTGTCAAACAGGTTCGAGTGAGTTATTGAGTGGAACAACTTACACTAAACATCTCTGACAGAAGATAACTATTATAATGAATGTGATTATCCATATTTGACTATTTTTAATTAATATTTTAACTAATTATTTGCAGTTAACATCAAATTATGCACAATCTTGTCTGAACCAAAGTAAATAATGTATATTAATTCACGCAGCTTCATTTTGGGCAA
Nlula_LulaFallsCave_G2084 TTTTTAATTCGATAAGTTCGAACAAGCATGGGAATTACACATTTACGAAAGAGATACAAAGAGGAACC-----GCTGGTCACCAAAGGCGGC------TAGTATATAATAATTGAACAAAAACAAAATATTGCAATTATATTTATGCATATGCAGATGCATTATAATTAAATTAAAAATTATCTATGGCTTCAAAACAGCTACATGAACGAACTATAATTAGGAATATAAGGCGAAAATCAGGTTCTTCTACTTTCCATGGAAGAAACCTATTTCTCCCTGCCGATTTTCCCCACTGCACAAAAAACTTGACAACTCTAAAAATTCTTCAAGAGATTTGCTACAGAGCCTCACACACACAAACTGTTCCCATTA--------TT-----ATTCAGGAAGCAGAGAAAATTGTGCAAATGAGGATCCAAAATTATACTTGGCAATCAATCAAATGGTACAACGGAAATAAAATTTCTCGACAAAAATAAACCAAGTTTGAAGACGAAACACTCACCCAGACTCCCGCATTACACTTTTGTCCCCACAATCACAAGCTCCACCAGCTTGGCTACGAAACATATTGAAGTCATGACCATTGTGATTTCCCCTCTGGAAGCACTCGGAACATAAGGACATGCAAGGGGATATGCCACAAGTACGACAACGATAAGCAACAAAATTTGCTGTCCACACCAGTCCACAGGTGGTGGCATTATCATATCTTCTGACTGTATAAAATGGAAAAGATAGTTTATATCAGGTTTGTTTTTTATTAAGTAGGTCATAATATGTAATTCAAATAAAATAAAATTTTAACTTTGTAATTTGCATTTTTAAGTATAGATTTCAGAATGTAGCATAGTAATTTCTAATTCTTGTATATAAGTACTGATTAAT------TTTAATTTAAAGTACCAATTTACGCATAAAAACTAAGAAAAATTTAAAATTACATAAGAATGTTGGAACAGAACTTTCAAG-------TTGTCAAACTGGTTTGAGTGAGTTATTGAGTGGAACAATTTGCACTGAACATCCCTGAGAGAAGATAAGTATTATAATGAATGTGATTATCCATATTTGACTATTTTTAATTAATATTTTAACTAATTATTTGCAGTTAACACCAAATTATGTACAATCTTGTCTGAACCAAAGTAAATAATCTATATTAATTCATGCAGCTTCATTTTGGGCGA
Nmimus_NealsSink_N329 TTATTAACGCAATAAAATTGAAATTTAATGGTTTTTAAATATCGACAATAAATGCTGGAATGGAAATTTAATTGTTGGTGAGCGGCAGCGAACAGACCTGGTATATAATAATTGAACAAAAACAAAATATTGCAATTATATTTATGGATATGCAGTTGCATTACAATTAAATTAAAAATTATCTACGACTTCAAAACAGCTACATGAATAAATTATAAATAGGAATATAAGGCGAAAATCAGGTTCTTCTACTTTTCATGGAAGAAACCTATTTCTCCCAGCCGGTTTTCCCCACTGCACAAAAAACTTGACAACCCTAAAAAATCTTCAAGAGATTTGCTACAGAGGCTCACACACACAAACTGTTCCCATTATTGCATCCTTTGTATATTCAGAAAGCAGAGAAAATTGTGCAAATGAGGATCTAAAATTACACTTGGCAATCAATCAAATGGTACAACTGAAATAAAATTTCTCGACAAAAATAAATCAAGTTTGAAGACGAAACACTCACCCAGACTCCCGCATTACACTTTTGTCCCCACAATCACAAGCTCCTCCAGCTTGGCTACGAAACATATTGAAGTCATGACCATTGTGATTTCCCCTTTGGAAGCACTCTGAACATAAGGACATGCAAGGAGATATGCCACAAGTACGACAACGATAAGCAACAAAATTAGCTGTCCACACCAGTCCACAGGTGGTGGCATTATCATATCTTCTGACTGTATAAAATGAAAAAGATAGTTTATGTCAGGTTTGTTT-TTATTAAGTAGGTCATAATATGCAATTCAAATAAAATAAAATTTTAACTTTGTAATTTGCATTTTTAAGTATAGATTTCAGAATGTAATGTAGTAGTTTCTAATTCTTGTATATAAACACTGGTTAATTTTAATCTTATATATTAACGCCAACTTACGTATTAACGCCA--CCGCATCAGAAGTTGCGCTAACGCGCCAATAAAGAGCAATCTTGTTGTTCATTTTCGCACACGCACGAGTTATCTTTTGGAT-----TTCTTGTTGTTTGCTTTTTTAAAAGAGGGCCGCTGCGGTTACTTATGAGATG--CCATACTCTGTTATGTTTTTTTAATGCCATACTCTGTTATTTAAAGTCAGCGGTGACTTATGTAAGGT-------------------------TATTTTAAGCGGTGTATTTTGGATTTGGAGGA
Nmimus_Straleys_N625 TTTTTAACGCAATAAAATTGAAATTTAATGGTTTTTAAATATCGACAATTTA-------ATGGAAATTTAATTGTTGGTGAGCGGCAGTGAACAGACCTGGTATATAATAATTGAACAAAAACAAAATATTGCAATTATATTTATGCATATGCAGTTGCATTATAATTAAATTAAAAATTATCTACGACTTCAAAACAGCTACATGAACAAATTATAATTAGGAATATAAGGCGAAAATCAGGTTCTTCTACTTTCCATGGAAGAAACCTATTTCTCCCAGCCGGTTTTCCCCACTGCACAAAAAACTCGACAACCCTAAAAAATCTTCAAGAGATTTGCTACAGAGGCTCACACACACAAACTGTTCCCATTATCGCATCCTTTGTATATTCAGAAAGCAGAGAAAATTGTGCAAATGAGGATCTAAAATTACACTTGGCAATCAATCAAATGGTACAACTGAAATAAAATTTCTCGACAAAAATAAATCAAGTTTGAAGACGAAACACTCACCCAGACTCCCGCATGACACTTTTGTCCCCACAATCACAAGCTCCTCCAGCTTGGCTACGAAACATATTGAAGTCATGACCATTGTGATTTCCCCTTTGGAAGCACTCGGAACATAAGGACATGCAAGGGGATATGCCACAAGTACGACAACGATAAGCAACAAAATTTGCTGTCCACACCAGTCCACAGGTGGTGGCATTATCATATCTTCTGACTGTATAAAATGAAAAAGATAGTTTATGTCAGGTTTGTTT-TTATTAAGTAGGTCATAATATGTAATTCAAATGAAATAAAATTTTAACTTTGTAATTTGCATTTTTAAGTATAGATTTCTGAATGTAATGTAGTAATTTTTAATTCTTGTATATAAGCACTGATTAATTTTAAT-TTAATTTAGAGTACCAATTTACGCATAAAAACCAAGAAAAA-TTAAAATTACATAAGGATGTTGGGACAGAACTTTCAAGTTGTTCATTGTCAAACAGGTTCGAGTGAGTTATTGAGTGGGACAACTTGCACTGAACAACTCTGACAGAAGATAACTATTATAATGAATGTGATTATCCATATTGGACTATTTTTAATTAATATTTTAACTAATTATTTGCAGTTAACATCAAATTATGTACAATCTTGTCTGACACAATGTAAATAATCCATATTGATTCATGCAGCTTCATTTTGGGCGA
Nnasicus_CaneyFork_N171 TTCTTTAGGCCACAAAATTGGAAAATTGGAAAATTCGAATT------------------GGAAAAACTTGTTTACTGG------------------CTCAATGCATACAAGTTGAAAATAAATCTAATACCCAACCTTTGCTTG-----------------------------GTAAAATGTACATAGCTACTGGGCT---------ACAAATTATAATTAGGAATATAAGGTGGAAATCAGGTTCTTCTACTTTCCATGGAAGAAACCTATTTATCCCAGCCGGTTTTCCCCACTGCACAAAAAACTTGACAACCCTGAAAAATCTTCAAAAGATTTGCTACAGAGGCTAACACACACAAACTGTTCCCATTATTACATCCTTTGTATATTCAGAAAACAGAGAAAATTGTGCAAATGAGGATCCAAAATTATACTTGGCAATCAATCAAATGGTACAACTGAAATCAAATTTCTCGACAAAAATAAATCAAGTTTGAGGACGAAACACTCACCCAGACTCCCGCATGACACTTTTGTCGCCACAATCACAAGCTCCTCCAGCTTGGCTACGAAACATATTGAAGTCATGGCCATTGTGATTTCCCCTTTGGAAGCACTCGGAACATAAGGACATGCAAGGGGATATGCCACAAGTACGACAACGATAAGCAACAAAATTTGCTGTCCACACCAGTCCACAGGTGGTGGCATTATCATATCTTCTGACTGTATAAAGTGAAAAAGATAGTTTATATCAGATTTGTTTTTTATTAAGTAGGTCATAATATATAATTC-----AAATCAAATTTTAACTTTGTTATTTGCATTTCTAAGTATAGATTTCAGAATGTAACGTAGTAAATTCTAATTCTTGTACATAAGCATTGATTAATTTTAACTTTAATTTAGAGTACCAATTTACGTGTATAAACTAAGAAAAAATTTAAATTACATGAGGATGTTGGGACAGAACTTGCAAGTTGTTCATTGTCAAACAGATTCGAGTGAGTTATTGAGTGGAACAACTTGCACTGAACATCTCTGACAGAAGATAACTATTATAATGAATGTGATTATCCATATTTGACTATTTTTAATTAATATTTTGACTAATTATTTGCAGTTAAAATCAAATTATGTATAATCTTGTCTGAACCAAAGTAAATAATCTATATTAATTCATGCAGCTTCATTTTGGGCGA
Nnasicus_ConnosteeFalls_N696 -------GGCAACAAAAT-----------------------TCGGCCGAGGGCTTTCGATGGAAAACTTGGTTACTGG------------------CTCAATGCATACAAGTTGAAAAAAAAC-TAATACCCAACCTTTGCTTG-----------------------------GTAAAATGTACATAGCTACTGGGCT---------ACAAATTATAATTAGGAATATAAGGTGGAAATCAGGTTCTTCTACTTTCCATGGAAGAAACCTATTTATCCCAGCCGGCTTTCCCCACTGCACAAAAAACTTGACAACCCTGAAAAATCTTCAAAAGATTTGCTACAGAGGCTCACACACACAAGCTGTT----------CATCCTTTGTATATTCAGAAAACAGAGAAAATTATGCAAATGAGGATCCAAAATTATACTTGGCAATCAATCAAATGGTACAACTGAAATAAAATTTCGCGACAAAAATAAATCAAGTTTGAAGACGAAACACTCACCCAGACTCCCGCATGACACTTTTGTCGCCACAATCACAAGCTCCTCCAGCTTGGCTACGAAACATATTGAAGTCATGGCCGTTGTGATTTCCCCTTTGGAAGCACTCGGAACATAAGGACATGCAGGGGGATATGCCACAAGTACGACAACGATAAGCAACAAAATTTGCTGTCCACACCAGTCCACAGGTGGTGGCATTATCATATCTTCTGACTGTATAAAATGAAAAAGATAGTTTATATCAGATTTGTTTTTTATTAAGTAGGTCATAATAAGTAATTC-----AAATAAAATTTTAACTTTGTTATTTGCATTTTTAAGTATAGATTTCAGAATGTAACGTAGTAAATTCTAATTCTTGAACATAAGCATTGATTAATTTTAACTTTAATTTAGAGTACCAATTTACGTGTATAAACTAAGAAAAATTTAAAATTACATGAGGATGTTGGGACAGAACTTTCAAGTTGTTCATTGTCAAACAGATTCGAGTGAGTTATTGAGTGGAACAACT-------------------------------------------------------------------------------------------------------------------------------------------------------------------------------
Nnasicus_CoweeTrain_N189 TTCATAAGGCCACAAAAT-----------------------TCGGCCGAGGGCTTTCGATGAAAAACTTGGTTACTGG------------------CTCAATGCATACAAGTTGAAAAAAAATCTAATACCCAACCTTTGCTTG-----------------------------GTAAAATGTACATAGCTACTGGGCT---------ACAAATTATAATTAGGAATATAAGGTGGAAATCATGTTCTTCTACTTTCCATGGAAGAAACCTATTTATCCCAGCCGGTTTTCCCCACTGCACAAAAAACTTGACAACCCTGAAAAATCTTCAAAAGATTTGCTGCAGAGGCTAACACACACAAACTGTTCCCATTATTACATCCTTTGTATATTCAGAAAACAGAGAAAATTGTGCAAATGAGGATCCAAAATTATACTTGGCAATCAATCAAATGGTACAACTGAAATCAAATTTCTCGACAAAAATAAATCAAGTTTGAAGACGAAACACTCACCCAGACTCCCGCATGACACTTTTGTCGCCACAATCACAAGCTCCTCCAGCTTGGCTACGAAACATATTGAAGTCATGGCCATTGTGATTTCCCCTTTGGAAGCACTCGGAACATAAGGACATGCAAGGGGATATGCCACAAGTACGACAACGATACGCAACAAAATTTGCTGTCCACACCAGTCCGCAGGTGGTGGCATTATCATATCTTCTGACTGTATAAAATGAAAAAGATAGTTTATATCAGATTTGTTTTTTATTAAGTAGGTCATAATATGTAATTC-----AAATAAAATTTTAACTCTGTTATTTGCATTTTTAAGTATAGATTTCAGAATGTAACGTAGTAAATTCTAATTCTTGTATATAAGCATTGATTAATTTTAACTTTAATTTAGAGTACCAATGTACGTGTATAAACTAAGAAAAATTTAAAATTACATGAGGATGTTGGGACAGAACTTTCAAGTTGTTCATTGTCAAACAGATTCGAGTGAGTTATTGAGTGGAACAACTTGCACTGAACATCTCTGACAGAAGATAA---------------------------------------------------------------------------------------------------------------------------------------------------
Npecki_HaskellSims_G3697 -----------------------------------------------AAAGAGATACAAAGACGAACC-----GCTGGTCGCCGAAGGCA------TCTAGTACATAATAATTAAACAAAAACGAAATATTGCAATTATATTTATGCATATGCAGTTGCATTATAATTAAATTAAAAATTATCTACGACTTCAAAACAGCTACATGAACAAATTATAATTAGGAATATAAGGCGGAAATTAGATTCCTCTACTTTCCCTGGAAGAAACCTACTTCTCCCAGCCGGTTTTTCCCACTGCACAAAAAACATGACAACCCTGAAAAACCTCCAAAAGATTTGCTACAGAGGCTCACACACACAAACTGTTCCCGTTATCGCATCCTTTGTATATTCAGAAAGCGGAGAAAATTGTGCAAATGAGGATCCAAAATTATACTTGGCAATCAATCAAATGGTACAACTGAAATGAAATTTCTCGACAAAAATAAATCAAGATTGAAGACGAAACACTCACCCGGACTCCCGCATTACACTTTTGTCACCACAATCACAAGCTCCTCCAGCTTGGCTACGAAACATGTTGAAGTCATGACCATTGTGATTTCCCCTTTGGAAGCACTCGGAACATAAGGACATACAAGGGGATATGCCACAAGTACGACAACGATAAGCTACAAAATTTGCTGTCCACACCAGTCCACAGGTGGTGGCATTATCATATCTTCTGACTGTATGAAATGAAAGAGATAGTTTAGATCAGG----TTTTTTATTAAGTAGGTCATAATATGTAATTC-----AAATAAAATTTTAACTTTGTAAATTGCATTTTTTGGTAC-----T-----------------------------------------------------------------------------------------------------------------------------------------------------------------------------------------------------------------------------------------------------------------------------------------------------------------------------------------------------------------------
Npecki_HurricaneMazeCave_G2100 ----------------------------------------------------------------------------------------------------GTACATAATAATTGAACAAAAACGAAATATTGCAGTTATATTTATGCATATGCAGCTGCATTATAATTAAATTAAAAATTATTTATGACTTCAAAACAGCTACATGAACAAATTATAATTAGGAATATAAGGCGGAAATTAGATTCC----------CTGGAAGAAACCTATTTCTCCGAGCCGGTTTTCCCCACTGCACAAAAAACTTAACGACCCTGAAAAAGCTTCAAAAGATTTGCTACAGAGGCTCACACACACAAACTGTTCCTGTTATTGCATCCTTTGTATATTCAGAAAGCAGAGAAAATTGTGCAAATGAGGATCCAAAATTATACTTGGCAATCAATCAAATGGTGCAACTGAAATGAAATTTCTCGACAAAAATAAATCAAGTTTGAAGACGAGACACTCACCCAGACTCCCGCATTACACTTTTGTCCCCACAATCGCAAGCTCCTCCAGCTTGGCTTCGAAACATGTTGAAGTCATGACCATTGTGATTTCCCCTTTGGAAGCACTCGGAACATAAGGACATACAAGGGGATATGCCACAAGTACGACAACGATAAGCCACAAAATTTGCTGTCCACACCAGTCCACAGGTGGTGGCGTTATCATATCTCCTGACTGTATGAAATGAAAAAGATAGTTTAGATCGGA----TTTTTTATTAAGTAGGTCATAATATGTAACTC-----GAATAAAATTTTAACTTTGTAAATTGCATTTTTAAGTATAAATTTCAGAATGTAACGC---AATTTCCAATTCTTGTATATAAGCACTGATTAATTTTAACTTTAATTT-------------------------------------------------------------------------------------------------------------------------------------------------------------------------------------------------------------------------------------------------------------------------------------------------------
Npecki_Monteagle_N062 TTTTTAATTCGATAAGTTTGAACAATCATGGGGATTACACA------AGAGAGATACAAAGACGAACC-----GCTGGTCACCGAAGGCA------TCTAGTACATAATAATTAAACAAAAACGAAATATTGCAATTATATTTATGCATATGCAGTTGCATTATAATTAAATTAAAAATTATCTACGACTTCAAAACAGCTACATGAACAAATTATAATTAGGAATATAAGGCGGAAATTAGATTCCTCTACTTTCCCTGGAAGAAACCTATTTCTCCCAGCCGGTTTTCCCCACTGCACAAAAAACATGACGACCCTAAAAAATCTCCAAAAGATTTGCTACAGAGGCTCACACAGATAAACTGTTCCCATTATTGCATCCTTTGTATATTCAGAAAGCGGAGAAAATTGTGCAAATGAGGATCCAAAATTATACTTGGCAATCAATCAAATGGTACAACTGAAATGAAATTTCTCGACAAAAATAAATCTAGTTTGAAGACGAAACACTCACCCAGACTCCCGCATTACACTTTTGTCCCCACAATCACAAGCTCCTCCAGCTTGGCTACGAAACATGTTGAAGTCATGACCATTGTGATTTCCCCTTTGGAAGCACTCGGAACATAAGGACATACAAGGGGATATGCCACAAGTACGGCAACGATAAGCTACAAAATTTGCTGTCCACACCAGTCCACAGGTGGTGGCATTATCATATCTCCTGACTGTATGAAATGAAAAAGATAGTTCAGATCAGG----TTTTTTATTAAGTAGGTCATAATATGTAATTCAAATAAAATAAAATTTTAACTTTGTAATTTGCATTTTTAAGTATAGATTTCAGAATGTAACGC---AATTTCTAATTCTTGTATATAAGCAGTGATTAATTTTAACTTTAATTTAGAGTACCAATTTACGTGTAAAAATTAAGAAAAAT--------------------------------------------------------------------------------------------------------------------------------------------------------------------------------------------------------------------------------------------------------------------
Nperlakyi_SChimneys_N1079 ---------------------------------------------------------------------------------------------AGACCTAGTATATAATAATTGAACAAAAACAAAATATTGCAATTATATTTATGCATATGCAGTTGCATTATAATTAAATTAAAAATTATCTATGACTTCAAAACAGCTACATGAACAAATTATAATTAAGAATATAAGGCGAAAATCAGGTTCTTCTACTTTCCATGGAAGAAACCCATTTCTCCCAGCCGGTTTTCCTCACTGCACACAAAACTTGACAACCCTAAAAAATCTTCAAGAGATTTGCTACAGAGGCTCACACACACAAACTGTTCCCATTATTGCATTCTTTGTATATTCAGAAAGCAGAGAAAACTGTGCAAATAAGGATCCAAAATTATACTTGGCAATCAATCAAACGGTACAACTGAAATAAAATTTCTCGACAAAAATAAATCAAGTTTGAAGACGAAATACTCACCCAGACTCCCGCATTACACTTTTGTCCCCACAATCACAAGCTCCTCCAGCTTGGCTACGGAACATATTGAAGTCATGACCATTGTGATTTCCCCTCTGGAAGCACTCGGAACATAAGGACATGCAAGGGGATATGCCACAAGTACGACAACGATAAGCAACAAAATTTGCTGTCCACACCAGTCCACAGGTGGTGGCATTATCATATCTTCTGACTGTATAAAATGAAAAAGATAGTTTATATCAGGTTTGTTTTTTATTAAGTAGGTCATAATATGTAATTCAAATGAAATAAAATTTTAACTTAGTAATTTGCATTTTTAAGTATAGATTTCAGAATGTAACGTAGTAATTTCTAATTCGTGTATAGAAGCACTGATTAATTTTAAC-TTAATTTAGAGTACCAATTTACGCATAAAAACTAAGAAAAATTTAAAATTACATAAGAATGTTGGGACAGAACTTTCAAGTTGTTCATTGTCAAACAGGTTTGAGTGAGTTATTGAGTGGAACAACTTGCACTAAACATCTCTGACAGAAGATAACTATTATAATGAATGTGATTATCCATATTTGACTATTTTTAATTAATATTTCAACTAATTATTTGCAGTTAACATCAAATTATGTACAATCTTGTCTGAACCAAAGTAAATAATCTATATTAATTCATGCAACTTCATTTTGGGCGA
Nperlakyi_SChimneys_N1080 -------------------------------------------------------------------------------------------------CTAGTATATAATAATTGAACAAAAACAAAATATTGCAATTATATTTATGCATATGCAGTTGCATTATAATTAAATTAAAAATTATCTATGACTTCAAAACAGCTACATGAACAAATTATAATTAAGAATATAAGGCGAAAATCAGGTTCTTCTACTTTCCATGGAAGAAACCCATTTCTCCCAGCCGGTTTTCCTCACTGCACACAAAACTTGACAACCCTAAAAAATCTTCAAGAGATTTGCTACAGAGGCTCACACACACAAACTGTTCCCATTATTGCATCCTTTGTATATTCAGAAAGCAGAGAAAACTGTGCAAATAAGGATCCAAAATTATACTTGGCAATCAATCAAACGGTACAACTGAAATAAAATTTCTCGACAAAAATAAATCAAGTTTGAAGACGAAATACTCACCCAGACTCCCGCATTACACTTTTGTCCCCACAATCACAAGCTCCTCCAGCTTGGCTACGGAACATATTGAAGTCATGACCATTGTGATTTCCCCTCTGGAAGCACTCGGAACATAAGGACATGCAAGGGGATATGCCACAAGTACGACAACGATAAGCAACAAAATTTGCTGTCCACACCAGTCCACAGGTGGTGGCATTATCATATCTTCTGACTGTATAAAATGAAAAAGATAGTTTATATCAGGTTTGTTTTTTATTAAGTAGGTCATAATATGTAATTCAAATGAAATAAAATTTTAACTTAGTAATTTGCATTTTTAAGTATAGATTTCAGAATGTAACGTAGTAATTTCTAATTCGTGTATAGAAGCACTGATTAATTTTAAC-TTAATTTAGAGTACCAATTTACGCATAAAAACTAAGAAAAATTTAAAATTACATAAGAATGTTGGGACAGAACTTTCAAGTTGTTCATTGTCAAACAGGTTTGAGTGAGTTATTGAGTGGAACAACTTGCACTAAACATCTCTGACAGAAGATAACTATTATAATGAATGTGATTATCCATATTTGACTATT--------------------------------------------------------------------------------------------------------------
Nreclusus_Clingmans_N252 TTTTTAACGAAATAAAATTGAAAATTAATGGTTTTTAAATATCAACAATAAATGCTGGAATTGAAATTTAATTGTTGGTGAGTGGCAGCAAACAGACCTAGTATATAATAATTGAACAAAAACAAAATATTGCAATTATATTTATGCATATGCAATTGCGTTATAATTAAATTAAAAATTATCTATGACTTCAAAACAACTACATGAACAAATTATAATTAGGAATATAAGGCGAAAATCAGGTTCTTCTACTTTCCATGGAAGAAACCTATTTCTCCCAGCCGGTTTTCCCCACTGCACAAAAAACTTGACAACCCTAAAAAATCTTCAAGAGATTTGCTACAGAGGCTCACACACACAAACTGTTCCCATTATTGCATCCTTTGTATATTCAGAAAGCAGAGAAAATTTTGCAAATGAGGATCCAAAATTATACTTGACAATCAATCAAATGGTACAACTGAAATAAAATTTCTCAACAAAAATAAATCAAGTTTGAAGACGAAACACTCACCCAGACTCCCGCATTACACTTTTGTCCCCACAATCACAAGCTCCTCCAGCTTGGCTACGAAACATATTGAAGTCATGACCGTTGTGATTTCCCCTCTGGAAGCACTCGGAACATAAGGACATGCAAGGGGATATGCCACAAGTACGACAACGATAAGCAACAAAATTTGCTGTCCACACCAGTCCACAGGTGGTGGCATTATCATATCTTCTGACTGTATAAAAATAAAAAGATAGTTTGTATCAGGTTTGTTTTTTATTGAGTAGGTCATAATATGTAATTCAAATAAAATAAAATTTTAACTTTGTAATTTGCATTTTTAAGTATAGATTTTAGAATGTAATGTAGGAATTTCTAATTCTTGTATATAAGCACTGATTAATTTTAACTTTAATTTAGAGTACCAATTTACATGTAAAAACTAAGAAAAATTTTAAATTACATGAGGATGTTGGGACAGAACTTTAAAGTTGTTCATTGTCAAATGGGTTCGAGTGAGTTATTGAGTGGAACAACTTACACTAAACATCTCTGACAGAGGATAACTATTATAATGAATGTGATTATCCATATTTGACTACTTTTAACTGATATTTTAACTAATTATTTGCAGTTAACATCAAATTATGTACAATCTTGTCTGAACCAAATTAAATAATCTATATTAATTCACGC-----------------
Nreclusus_Newfound_N259 -----------------------------------------------------GCTGGAATTGAAATTTAATTGTTGGTGAGTGGCAGCAAACAGACCTAGTATATAATAATTGAAC-AAAACAAAATATTGCAATTATATTTATGCATATGCAGTTGCGTTATAATTAAATTAAAAATTATCTATGACTTCAAAACAACTACATGAACAAATTATAATTAGGAATATAAGGCGAAAATCAGGTTCTTCTACTTTCTATGGAAGAAACCTATTTCTCCCAGCCGGTTTTCCCCACTGCACAAAAAACTTGACAACCCTAAAAAATATTCAAGAGATTTGCTACAGAGGCTCACACACACAAACTGTTCCCATTATTGCATCCTTTGTATATTCAGAAAGCAGAGAAAATTTTGCAAATGAGGATCCAAAATTATACTTGACAATCAATCAAATGGTACAACTGAAATAAAATTTCTCAACAAAAATAAATCAAGTTTGAAGACGAAACACTCACCCAGACTCCCGCATTACACTTTTGTCCCCACAATCACAAGCTCCTCCAGCTTGGCTACGAAACATATTGAAGTCATGACCGTTGTGATTTCCCCTCTGGAAGCACTCGGAACATAAGGACATGCAAGGGGATATGCCACAAGTACGACAACGATAAGCAACAAAATTTGCTGTCCACACCAGTCCACAGGTGGTGGCATTATCATATCTTCTGACTGTATAAAAATAAAAAGATAGTTTGTATCAGGTTTGTTTTTTATTGAGTAGGTCATAATATGTAATTCAAATAAAATAAAATTTTAACTTTGTAATTTGCATTTTTAAGTATAGATTTCAGAATGTAACGTAGGAATTTCTAATTCTTGTATATAAGCACTGATTAATTTTAACTTTAATTTAGAGTACCAATTTACATGTAAAAACTAAGAAAATTTTTAAATTACATGAGGATGTTGGGACAGAACTTTAAAGTTGTTCATTATCAAACGGGTTCGAGTGAGTTATTGAGTGGAACAACTTACACTAAACATCTCTGACAGAGGATAACTATTATAATGAATGTGATTATCCATATTTGACTACTTTTAACTGATATTTTAATTAATTATTTGCAGTTAACATCAAATTATGTACAATCTTGTCTGAACCAAATTAAATAATCTATATTAATTCACGCAGCTTCAGTTTGGGCGA
Nreclusus_Noland_N1051 TTTTTAACACAATAAAATTGAAATTTAATAGTTTTTAAATATCAACAATAAATGCTGGAATTGAAATTTAATTGTTAGTGAGTGGCAGCAAACAGACCTAGTATATAATAATTGAACAAAAACAAAATATTGCAATTATATTTATGCATATGCAGTTGCGTTATAATTAAATTAAAAATTATCTATGACTTCAAAACAACTACATGAACAAATTATAATTAGGAATATAAGGCGAAAATCAGGTTCTTCTACTTTCCATGGAAGAAACCTATTTCTCCCAGCCGGTTTTCCCCACTGCACAAAAAACTTGACAACCCTAAAAAATCTTCAAGAGATTTGCTACAGAGGCTCACACACACAAACTGTTCCCATTATTGCATCCTTTGTATATTCAGAAAGCAGAGAAAATTTTGCAAATGAGGATCCAAAATTATACTTGACAATCAATCAAATGGTACAACTGAAATAAAATTTCTCAACAAAAATAAATCAAGTTTGAAGACGAAACACTCACCCAGACTCCCGCATTACACTTTTGTCCCCACAATCACAAGCTCCTCCAGCTTGGCTACGAAACATATTGAAGTCATGACCGTTGTGATTTCCCCTCTGGAAGCACTCGGAACATAAGGACATGCAAGGGGATATGCCACAAGTACGACAACGATAAGCAACAAAATTTGCTGTCCACACCAGTCCACAGGTGGTGGCATTATCATATCTTCTGACTGTATAAAAATAAAAAGATAGTTTGTATCAGGTTTGTTTTTTATTGAGTAGGTCATAATATGTAATTCAAATAAAATAAAATTTTAACTTTGTAATTTGCATTTTTAAGTATAGATTTCAGAATGTAACGTAGGAATTTCTAATTCTTGTATATAAGCACTGATTAATTTTAACTTTAATTTAGAGTACCAATTTACATGTAAAAACTAAGAAAAATTTTAAATTACATGAGGATGTTGGGACAGAACTTTAAAGTTGTTCATTGTCAAATGGGTTCGAGAGAGTTATTGAGTGGAACAACTTACACTAAACATCTCTGACAGAGGATAACTTTTATAATGAATGTGATTATCCATATTTGACTACTTTTAACTGATATTTTAACTAATTATTTGCAGTTAACATCAAATTATGTACAATCTTGTCTGAACCAAATTAAATAATCTATATTAATTCACGCAGCTTCATTTTGGGCGA
Nreclusus_Smokemont_N1020 TTTTTAACACAATAAAATTGAAATTTAATAGTTTTTAAATATCAACAATAAATGCTGGAATTGAAATTTAATTGTTGGTGAGT-GCAGCAAACAGACCTAGTATATAATAATTGAAC-AAAACAAAATATTGCAATTATATTTATGCATATGCAGTTGCGTTATAATTAAATTAAAAATTATCTATGACTTCAAAACAACTACATGAACAAATTATAATTAGGAATATAAGGCGAAAATCAGGTTCTTCTACTTTCTATGGAAGAAACCTATTTCTCCCAGCCGGTTTTCCCCACTGCACAAAAAACTTGACAACCCTAAAAAATATTCAAGAGATTTGCTACAGAGGCTCACACACACAAACTGTTCCCATTATTGCATCCTTTGTATATTCAGAAAGCAGAGAAAATTTTGCAAATGAGGATCCAAAATTATACTTGACAATCAATCAAATGGTACAACTGAAATAAAATTTCTCAACAAAAATAAATCAAGTTTGAAGACGAAACACTCACCCAGACTCCCGCATTACACTTTTGTCCCCACAATCACAAGCTCCTCCAGCTTGGCTACGAAACATATTGAAGTCATGACCGTTGTGATTTCCCCTCTGGAAGCACTCGGAACATAAGGACATGCAAGGGGATATGCCACAAGTACGACAACGATAAGCAACAAAATTTGCTGTCCACACCAGTCCACAGGTGGTGGCATTATCATATCTTCTGACTGTATAAAAATAAAAAGATAGTTTGTATCAGGTTTGTTTTTTATTGAGTAGGTCATAATATGTAATTCAAATAAAATAAAATTTTAACTTTGTAATTTGCATTTTTAAGTATAGATTTCAGAATGTAACGTAGGAATTTCTAATTCTTGTATATAAGCACTGATTAATTTTAACTTTAATTTAGAGTACCAATTTACATGTAAAAACTAAGAAAATTTTTAAATTACATGAGGATGTTGGGACAGAACTTTAAAGTTGTTCATTATCAAACGGGTTCGAGTGAGTTATTGAGTGGAACAACTTACACTAAACATCTCTGACAGAGGATAACTATTATAATGAATGTGATTATCCATATTTGACTACTTTTAACTGATATTTTAATTAATTATTTGCAGTTAACATCAAATTATGTACAATCTTGTCTGAACCAAATTAAATAATCTATATT--------------------------
Npaynei_Grindstaff_N646 --------------------------------------------------------------------------------------------------------------------------------------------------------------------------------------------------------------------------------------------------------------------------------------------------------------------------------------------------------------------------------------------------TATACTTGGCAATCAATCAAA-TGGTACAACTGAAA---TAAAATTATACTTGGCAATCAATCAAATGGTACAACTGAAATAAAATTTCTCAAC-AAAATAAATCAAGTTTGAAGACGAAACACTCACCCAGACTCCCGCATTACACTTTTGTCCCCACAATCACAAGCTCCTCCAGCTTGGCTACGAAACATATTGAAGTCATGACCATTGTGATTTCCCCTTTGGAAGCACTCTGAACATAAGGACATGCAAGGGGATATGCCACAAGTACGACAACGATAAGCAACAAAATTTGCTGTCCACACCAGTCCACAGGTGGTGGCATTATCATATCTTCTGACTGTATAAAATGAAAAAGATAGTTTATATCAGGTTTG-TTTTTATTAAGTAGGTCATAATATGTAATTCAAATAAAATAAAATTTTAACTTTGTAATTTGCATTTTTAAGTATAGATTTCAGAATGTAACGTAGTAATTTCTAATTCTTGTATATAAGCACTGATTAATTTTAA-TTTAATTTAGAGTACCAATTTACGCATAAAAACTAAGAAAAATTTAAAATTACATAAGGATGTTGGGACAGAACTTTCAAGTTGTTCATTGTCAAACAGGTTCGAGTGAGTTATTGAGTGGAACAACTTGCACTGAACATCTCTGACAGAAGATAACTATTATAATGAATGTGATTACCCATATTTGATTATTTTTAATTAATATTTTAACTAATTATTTTCAGTTAACATCAAATTATGTACAATCTTGTCTGAACCAAAGTAAATAATCTAT-----------------------------
Npaynei_NorrisDamCave_N348 --------------------------------------------------------------------------------------------------------------------------------------------------------------------------------------------------------------------------------------------------------------------------------------------------------------------------------------------------------------------------------------------------TATACTTGGCAATCAATCAAA-TGGTACAATTGAAA---TAAAATTATACTCGGCAATCAATCAAATGGTACAACTGAAATAAAATTTCTCAACAAAAATAAATCAAGTTGGAAGACGAAACACTCACCCAGACTCCCGCATTACACTTTTGTCCCCACAATCACAAGCTCCTCCAGCTTGGCTACGAAACATATTGAAGTCATGACCATTGTGATTTCCCCTTTGGAAGCACTCTGAACATAAGGACATGCAAGGAGATATGCCACAAGTACGACAACGATAAGCAACAAAATTTGCTGTCCACACCAGTCCACAGGTGGTGGCATTATCATATCTTCTGACTGTATAAAATGAAAAAGATAGTTTATATCAGGTTTG-TTTTTATTAAGTAGCTCATAATATGTAATTCAAATAAAATAAAATTTTAACTCTGTAATTTGCATTTTTAAGTATAGATTTCAGAATGTAATGTATTAATTTCTAATTCTTGTATATAAGCAGTGATTAATTTTAA-TTTAATTTAGAGAACCAATTTACGCATAAAAACTAAGAAAAATTTAAAATTACATAAGGATGTTGGGACAGAACTTTTAAGTTGTTCATTGTCAAACAGGTTCGAGTGAGTTATTGAGTGGAACAACTTGCACTGAACATCTCTGACAGAAGATAACTATTAAAATGAATGTGATTACCCATATTTGACTATTTTTAATTAATATTTTAACTAATTATTTGCAGTTAACATCAAATTATGTACAATCTTGTCTGAACCAAAGTAAATAATCTATATTAATTCATACAACTTCATTTTGGGCGA
Npaynei_UnakaMtns_N943 GAGTGAAAACAATTAAATAAAATTTTGAA-----------A----CAATAAATATTCAAGGAAGATTCCTGTTCCTGGAATTCCAAACTGATAAAAACCAGCTTGCAATAATCGGAAGAAATCAAAGTCGCGGAATCATATTTGCATACATCCCGCTTTG-CAAAATCACGTTAAGTTTTAATCGCAATTTCTCGTCATCAAAATAGTCAAATTTTTGTTCTTTATAAAAATTTAATTCCAATTCCTTATATTGTTCCTGAAATAAAATTATACTTGGCAATCAAATGGTACAACTGAAATAAAAACTTGGCAATCAA---------TCAAGTGGT-------------------ACTGAAATAAAAT------------------TATACTTGGCAATCAATCAAA-TGGTACAACTGAAT---TAAAATTATACTCGGCAATCAATCAAATGGTACAACTGAAATAAAATTTATCGACAAAAATAAATCAAGTTTGAAGACGAAACACTCACCCAGACTCCCGCATTACACTTTTGTCCCCACAATCACAAGCTCCTCCAGCTTGGCTACGAAACATATTGAAGTCATGACCATTGTGATTTCCCCTTTGGAAGCACTCTGAACATAAGGACATGCAAGGAGATATGCCACAAGTACGACAACGATAAGCAACAAAATTTGCTGTCCACACCAGTCCACAGGTGGTGGCATTATCATATCTTCTGACTGCATAAAATGAAAAAGATAGTTTATATCAGGTTTG-TTTTTATTAAGTAGGTCATAATATGTAATTCAAATAAAATAAAATTTTAACTTTGTAATTTGCATTTTTAAGTATAGATTTCAGAATGTAATGTAGTAATTTCTAATTCTTGTATATAAGCACTGATTAATTTTAA-TTTAATTTAGAGTACCAATTTACGCATAAAAACTAAGAAAAATTTAAAATTACATAAGGATGTTGGGACAGAACTTTCAAGTTGTTCATTGTCAAACAGGTTCGAGTGAGATATTGAGTGGAACAACTTGCACTGAACATCTCTGACAGAAGATAACTATTATAATGAATGTGATTACCCATATTTGACTATTTTTAATTAATATTTTAACTAATTATTTGCAGTTAACATCAAATTATGTACAATCTTGTCTGAACCAAAGTAAATAATCTATATTAATTCATGCAGCTTCATTTTGGGCGA
Nroanensis_IngramBranch_N926 TATTTTATTTAACGAAATTTAAAATTTGGGACACGCGGCCATCGCGTTCAGAAATTTGAGTAGACATATGCCTAATGATGTACTACGTCGAGC---CTTAGTTTGGAAAAATTTAGCGAAAAGAAAATATGGGATTAGTTTTTGTAGAGAATCGTCTGAGGAACAGCTAAGTTGCAAATGACTTTAAATCTTAAAAAA--------AGCTAATTTTATTTCGAACTTTAAAACTACAATTACGTGTTTTTATTTTTCGAAAAATAAAAACACCTTCATCAGCCGGTTTTTTTTGTAACGCAATAAATTTAATGGTTTTGAAAAAATGCTGAGAATTTTTTCCTCAAACCTAATTTAATAAAAGTATTGTTTTAATTCCAT--TGTTTAAATTTAACTTG---------TAGTACAACTGAAA---TAAAATTATACTTGGCAATCAATCAAATGGTACAACTGAAATAAAATTTCTCGACAAAAATAAATCAAGTTTGAAGACGAAACACTCACCCAGACTCCCGCATTACACTTTTGTCCCCACAATCACAAGCTCCTCCAGCTTGGCTACGAAACATATTGAAGTCATGACCATTGTGATTTCCCCTTTGGAAGCACTCTGAACATAAGGACATGCAAGGGGATATGCCACAAGTACGACAACGATAAGCAACAAAATTTGCTGTCCACACCAGTCCACAGGTGGTGGCATTATCATATCTTCTGACTGTATAAAATGAAAAAGATAGTTTATATCAGGTTTG-TTTTTATTAAGTAGCTCATAATATGTAATTCAAATAAAATAAAATTTTAACT----------------------------------------------------------------------------------------------------------------------------------------------------------------------------------------------------------------------------------------------------------------------------------------------------------------------------------------------------------------------------------------------------
Nroanensis_N_CarversGap_N928 --------------------------------------------------------------------------------------------------------------------------------------------------------------------------------------------------------------------------------------------------------------------------------------------------------------------------------------------------------------------------------------------------TATACTTGGCAATCAATCAAA-TGGTACAACTGAAA---TAAAATTATACTTGGCAATCAATCAAATGGTACAACTGAAATAAAATTTCTCGACAAAAATAAATCAAGTTTGAAGACGAAACACTCACCCAGACTCCCGCATTACACTTTTGTCCCCACAATCACAAGCTCCTCCAGCTTGGCTACGAAACATATTGAAGTCATGACCATTGTGATTTCCCCTTTGGAAGCACTCTGAACATAAGGACATGCAAGGGGATATGCCACAAGTACGACAACGGTAAGCAACAAAATTTGCTGTCCACACCAGTCCACAGGTGGTGGCATTATCATATCTTCTGACTGTATAAAATGAAAAAGATAGTTTATATCAGGTTTG-TTTTTATTAAGTAGGTCATAATATGTAATTCAAATAAAATAAAATTTTAACTTTGTAATTTGCATTTTTAAGTATAGATTTCAGAATGTAACATAGTAATTTCTAATTCTTGTATATAAGCACTGA------------TTAATTTAGAGTACCAATTTATGCATAAAAACTAAGAAAAATTTAAAATTACATAAGGATGTTGGGACAGAACTTTCAAGTTGTTCATTGTCAAACAGGTTCGAGTGAGTTATTGAATGGAACAACTTGCACTGAACATCTCTGACAGAAGATAACTATTATAATGAATGTGATTATCCATATTTGACTATTTTTAATTAATATTTTAACTAATTATTTGCAGTTAACATCAAATTATGTACAATCTTACCTGAACCAAAGTAAATAATCTATATTAATTCATGCAGCTTCATTTTGGGCGA
Nroanensis_RoanHighBluff_N762 --------------------------------------------------------------------------------------------------------------------------------------------------------------------------------------------------------------------------------------------------------------------------------------------------------------------------------------------------------------------------------------------------TATACTTGGCAATCAATCAAA-TGGTACAATTGAAA---TAAAATTATACTCGGCAATCAATCAAATGGTACAACTGAAATAAAATTTCTCGACAAAAATAAATCAAGTTTGAAGACGAAACACTCACCCAGACTCCCGCATTACACTTTTGTCCCCACAATCACAAGCTCCTCCAGCTTGGCTACGAAACATATTGAAGTCATGACCATTGTGATTTCCCCTTTGGAAGCACTCTGAACATAAGGACATGCAAGGGGATATGCCACAAGTACGACAACGATAAGCAACAAAATTTGCTGTCCACACCAGTCCACAGGTGGTGGCATTATCATATCTTCTGACTGTATAAAATGAAAAAGATAGTTTATATCAGGTTTG-TTTTTATTAAGTAGGTCATAATATGTAATTCAAATAAAATAAAATTTTAAATTTGTAATTTGCATTTTTAAGTATAGATTTCAGAATGTAATGTAGTAATTTCTAATTCTTGTATATAAGCAGTGATTAATTTTAA-TTTAATTTAGAGAACCAATTTACGCATAAAAACTAAGAAAAATTTAAAATTACATAAGGATGTTGGGACAGAACTTTTAAGTTGTTCATTGTCAAACAGGTTCGAGTGAGTTATTGAGTGGAACAACTTGCACTGAACATCTCTGACAGAAGATAACTATTAAAATGAATGTGATTACCCATATTTGACTATTTTTAATTAATATTTTAACTAATTATTTGCAGTTAACATCAAATTATGTACAATCTTGTCTGAACCAAAGTAAATAATCTATATTAATTCATACAGCTTCATTTTGGGCGA
Nsheari_BaldRiver_N1168 TTATTAACGCAATAAAATTGAATATTAATGGCTTTTAAATATTGACAATAAATGCTGGAATGGAAATTTAATTGTTGGTGAGCGGCAGCGAACAGACCTAGTATATAATAATTGAACAAAAACAATATATTGCAA-----------------AAATTAAATTAAAATTAAATTAAAAATTATCTATGACTTCAAAACAGCTACATGAACAAATTATAATTAGGAATATAAGGCGAAAATCAGGTTCTTCTACTTTCCATGGAAGAAACCC------------------------------AAAAAACTTGACAACCCTAAAAAATCTTCAAGAGATTTGCTTCAGAGGCTCACACACACAAACTGTTCCCATTATTGCATCCTTTGTATATTCAGAAAGCAGAGAAAAGTTTGCAAATGAGGATCCAAAATTATACTTGACAATCAATCAAATGGTACAACTGAAATAAAATTTCTCGACAAAAATAAATCAAGTTTGAAGACGAAACACTCACCCAGACTCCCGCATTACACTTTTGTCCCCACAATCACAAGCTCCTCCAGCTTGGCTACGAAACATATTGAAGTCATGACCGTTGTGATTTCCCCTCTGGAAGCACTCGGAACATAAGGACATGCAAGGGGATATGCCACAAGTACGACAACGATAAGCAACAAAATTTGCTGTCCACACCAGTCCACAGGTGGTGGCATTATCATATCTTCTGACTGTATAAAAATAAAAAGATAGTTTGTATCAGGTTTGTTTTTTATTGAGTAGGTCATAATATGTAATTCAAATAAAATAAAATTTTAACTTTGTAATTTGCATTTTTAAGTATAGATTTCAGAATGTAACGTAGGAATTTCTAATTCTTGTATATAAGCACTGATTAATTTTAACTTTAATTTAGAGTACCAATTTACATGTAAAAACTAAGAAAATTTTTAAATTACATGAGGATGTTGGGACAGAACTTTAAAGTTGTTCATTGTCAAACGGGTTTGAGTGAGTTATTGAGTGGAACAACTTGCACTAAACATCTCTGACAGAAGATAACTATTATAATGAATGTGATTATCCATATTTGACTATTTTTAATTAATATTTTAACTAATTATTTGCAGTTAACATTAAATTATGTACAATATTGTCTGAACCAAATTAAATAATCTATATTAATTCACGCACCTACATTTTGGGCGA
Nsheari_Cohutta_N826 TTATTAACGCAATAAAATTGAATATTAATGGCTTTTAAATATTGACAATAAATGCTGGAATGGAAATTTAATTTT-------CGGCAGCGAACAGACCTAGTATATAATAATTGAACAAAAACAAAATATTGCAATTATATTTATGCATATTCCGTTGCATTATAATTAAATTAAAAATTATCTATGACTTCAAAACAGCTACATTAACAAATTATAATTAGGAATATAAGGCGAAAATCAGGTTCTTCTACTTTCCATGGAAGAAACCTATTTCTCTCAGCCGGTTTTCCCCATTGCACAAAGAGCTTGACAACCCTAAAAAATCTTCAAGAGATTTGCTACAGAGGCTCACACACACAAACTTTTTCCATTATTGCATCCTTTGTATATTCAGAAAGCAGAGAAATCTGTGCATATGGGGATCCAAAATTATACTTGGCAATCAATCAAATGGTACAACTGAAATAAAATTTCTCGACAAAAATAAATCAAGTTTGAAGACGAAACACTCACCCAGACTCCCGCATTACACTTTTGTCCCCACAATCACAAGCTCCTCCGGCTTGGCTACGGAACATATTGAAGTCATGACCATTGTGATTTCCCCTCTGGAAGCACTCGGAACATAAGGACATGCAAGGGGATATGCCACAAGTACGACAACGATAAGCAACAAAATTTGCTGTCCACACCAGTCCACAGGTGGTGGCATTATCGTATCTTCTGACTGCATAAAATGAAAAAGATAGTTTACATCAGGTTTGTTTCTTATTAAGTAAGTCATAATATGTAATTCAAATAAAATAAAATTTTAACTTTGTAATTTGCATTTTTAAGTATAGATTTCAGAATGTAACGTAGTAATTTCTAATTCTTGTATATAAGCACTGATTAATTTTAAT-TTAATTTAGAGTACCAATTTACACATAAAAACTAAGAAAAATTTAAAATTACATAAGAATGTTGGGGCAGAACTTTCAAGTTATTCATTGTCAAACAGGTTTGAATGAGTTATTGAGTGGAACAACTTGCACTAAACATCTCTGACAGAAGATAACTATTATAATGAATGTGATTATCCATATTTGACTATTTTTAATTACTATTTTAACTAATTATTTGCAGTTAACATCAAATTATGTACAATCTTGTCTGAACCAAATTAAATAATCTATATTAATTCACGC-----------------
Nsheari_JoyceKilmer_N092 ---------------------------------------------------------------------------------------------------------------------------------------------------------------------------------------------------------------------------------------------------------------------------------TCTCCCAGCCGGTTTTCCCCATTGCACAAAGAGCTTGACAACCCTAAAAAATCTTCAAGAGATTTGTTACAGAGGCTCACACACACAAACTGTTTCCATTATTGCATCCTTTGTATATTCAGAAAGCAGAGAAAACTGTGCAAATGAGGATCCAAAATTATACTCGGCAATCAATCAAATGGTACAACTGAAATAAAATTTCTCGACAAAAATAAATCAAGTTTGAAGACGAAACACTCACCCAGACTCCCGCATTACACTTTTGTCCCCACAATCACAAGCTCCTCCAGCTTGGCTACGAAACATATTGAAGTCATGACCATTGTGATTTCCCCTCTGGAAGCACTCGGAACATAAGGACATGCAAGGGGATATGCCACAAGTACGACAACGATAAGCAACAAAATTTGCTGTCCACACCAGTCCACAGGTGGTGGCATTATCGTATCTTCTGACTGCATAAAATGAAAAAGATAGTTTATATCAGGTTTGTTTTTTATTAAGTAGGTCATAATATGTAATTCAAATAAAATAAAATTTTAACTTTGTAATTTGCATTTTTAAGTATAGATTTCAGAATGTAACGTAGTAATTTCTAATTCTTGTATATAAGCACTGATTAATTTTAAT-TTAATTTAGAGTACCAATTTACACATAAAAACTAAGAAAAATTTAAAATTACATAAGAATGTTGGGACAGAACTTTCAAGTTATTCATTGTCAAACAGGTTTGAGTGAGTTATTGAGTGGAACAACTTGCACTAAACATCTCTGACAGAAG-------------------------------------------------------------------------------------------------------------------------------------------------------
Nsilvanus_Elijay_N395 --------------------AAATTTAATGGTTTTTAAATATCAACAATAAATGCTGGAATGGAAATTTAATTGTTGGTGAGTGGCAGCGAACAGACCTAGTATATAATAATTGAACAAAAACAAAATATTGCAATTATATTTATGCATATGCAGTTGCATTATAATTAAATTTAAAATTATCTATGACTTCAAAACAGCTACATGAACAAATTATAATTAGGAATATAAGGCGGAAATCAGGTTCTTCTACTTTCCATGGAAGAAACCTATTTCTCCCAGCCGGTTTTCCCCACTGCACAAAAAACTTGACAACCCTAAAAAATCTGCAAGAGATTTGCTACAGAGGTTCACACACACAAACTGTTCCCATTATTGCATCCTTCGTATATTCAGAAAGCAGAGAAAATTGTGCAAATGAGGATCCAAAATTATACTTGGCAATCAATCAAATGGTACAACTGAAATAAAATTTCTCGACAAAAATAAATCAAGTTTGAAGACGAAACACTCACCCAGACTCCCGCATTACACTTTTGTCCCCACAATCACAAGCTCCTCCAGCTTGGCTACGAAACATATTGAAGTCATGACCATTGTGATTTCCCCTCTGGAAGCACTCGGAACATAAGGACATGCAAGGGGATATGCCACAAGTACGACAACGATAAGCAACAAAATTTGCTGTCCATACCAGTCCACAGGTGGTGGCATTATCGTATCTTCTGACTGTATAAAATGAAAAAGATAGTTTAGATCAGGTTTATTTTTTATTAAGTAGGTCATAATATGTAATTCAAATAAAATAAAATTTTAACTTCGTAATTTGCATTTTTAAGTATCGATTTCAGAATGTAATATAGTAATTTCTAATTCTTGTATATAAGCACTGATTAATTTTAACTTTAATTTAGAGTACCAATTTACGCGTAAAAACTAAGAAAAATTTAAAATTACATAAGGATGTTGGGACAGAACTTTCAAGTTGTTCATTGTCAAACAGGTTCGAGTGAGTTATTGAGTGGAACAACTTGCACTGAACATCTCTGACAGAAGATAACTATTATAATGAATGTGATTATCCATATTTGACTATTTTTAATTAATATTTTAACTAATTATTTGCAGTTAACATCAAATTATGTACAATCTTGTCTGAACCAAAGTAAATAATCTATATTAATTCATGCAGCTTCATTTTGGGCGA
Nsilvanus_HeboMtn_N1029 TTATTAATGCAATAAAATTGAAATTTAATGGTTTTTAAGTATCGACAATAAATGCTGGAATGAAAATTTAATTGTTGGTGAGTGGCAGCGAACAGACCTAGTATATAATAATTGAACAAAAACAAAATATTTTAATTATCTTTATGCATATGCAGTTGCTTTATAATTAAATTAAAAATTATCTATGACTTCAAAACAGCTACATGAACAAATTATAATTAGGAATATAAGGCGAAAATCAGGTTCTTCTACTTTCCATGGAAGAAACCCATTTCTCCCAGCCGGTTTTCCCCACCGCACAAAAAACTTGACAACCCTAAAAAATCTTCAAGAGATTTGCTACAGAGGCTCACACACACAAACTGTTCCCATCATTGCATCCTTTGCATACTCAGAAAGCAGAGAAAATTGTGCAAATGAGGATCCAAAATTATACTTGGCAATCAATCAAATGGTACAACTGAAATAAAATTTCTCGACAAAAATAAATCAAGTTTGAAGACGAAACACTCACCCAGACTCCCGCATTACACTTTTGTCCCCACAATCACAAGCTCCTCCAGCTTGGCTACGAAACATATTGAAGTCATGACCATTGTGATTTCCCCTCTGGAAGCACTCGGAACATAAGGACATGCAAGGGGATATGCCACAAGTACGACAACGATAAGCAACAAAATTTGCTGTCCACACCAGTCCACAGGTGGTGGCATTATCATATCTTCTGACTGTATAAAATGAAAAAGATAGTTTAGATCAGGTTTGTTTTTTATTAAGTAGGTCATAATATGCAATTCAAATAAAATAAAATTTTAACCTTGTAATTTGCATTTTTAAGTATAGATTTAAGAATGTAACATAGTAATTTCAAATTCTTGTATATAAGCACTGATTAATTTTAAT-TTAATTTAGAGTACCAATTTATGTGTAAAAACTAAGAAAAATTTAAAATTACATAAGGATGTTGGGACAGAACTTTCAAGTTGTTCATTGTCAAACAGTTTCGAGTGAGTTATTGAGTGGAACAACTTGCACTGAACATCTCTGACAGAAGATAACTATTATAATGAATGTGATTATCCATATTTGACTATTTTTAATTAATATTTTAACTAATTATTTGCAGTTAACATCAAATTATGTACAATCTTGTCTGAACCAAAGTAAATAATCTATATTAATTCATGCAGCTTCATTTTGGGCGA
Nstupkai_BlowholeWOS_N285 TTTTTAACACAATAAAATTGAAATTTAATAGTTTTTAAATATCAACAATAAATGCTGGAATTGAAATTTAATTGTTGGTGAGTGGCAGCAAACAGACCTAGTATATAATAATTGAACAAAAACAAAATATTGCAATTATATTTATGCATATGCAGTTGCGTTATAATTAAATTAAAAATTATCTATGACTTCAAAACAATTACATGAACAAATTATAATTAGGAATATAAGGCGAAAATCAGGTTCTTCTACTTTCCATGGAAGAAACCTATTTCTCCCAGCCGGTTT-CCCCACTGCACAAAAAACTTGACAACCCTAAAAAATCTTCAAGAGATTTGCTACAGAGGCTCACACACACAAACTGTTCCCATTATTGCATCCTTTGTATATTCAGAAAACAGAGAAAATTTTGCAAATGAGGATCCAAAATTATACTTGACAATCAATCAAATGGTACAACTGAAATAAAATTTCTCAACAAAAATAAATCAAGTTTGAAGACGAAACACTCACCCAGACTCCCGCATTACACTTTTGTCCCCACAATCACAAGCTCCTCCAGCTTGGCTACGAAACATATTGAAGTCATGACCATTGTGATTTCCCCTCTGGAAGCACTCGGAACATAAGGACATGCAAGGGGATATGCCACAAGTACGACAACGATAAGCAACAAAATTTGCTGTCCACACCAGTCCACAGGTGGTGGCATTATCATATCTTCTGACTGTATAAAAATAAAAAGATAGTTTGTATCAGGTTTGTTTTTTATTGAGTAGGTCATAATATGTAATTCAAATAAAATAAAATTTTAACTTTGTAATTTGCATTTTTAAGTATAGATTTCAGAATGTAACGTAGGAATTTCTAATTCTTGTATATAAGCACTGATTAATTTTAACTTTAATTTAGAGTACCAATTTACATGTAAAAACTAAGAAAAATTTTAAATTACATGAGGATGTTGGGACAGAACTTTAAAGTTGTTCATTATCAAACGGGTTCGAGTGAGTTATTGAGTGGAACAACTTACACTAAACATCTCTGACAGAGGATAACTATTATAATGAATGTGATTATCCATATTTGACTACTTTTAACTGCTATTTTAACTAATTATTTGCAGTTAACATCAAATTATGTACAATCTCGTCTGAACCAAATTAAATAATCTATATTAATTCACGCAGCTTCATTTTGGG---
Nstupkai_LittleRiver_N293 TTTTGAACAAAATATAATTGAAATCTAAAGGTCTTTAAATATCAACAATAAATGCTGGAATTGAAATTTAATTGTTGGTGAGTGGCAGCAAACAGACCTAGTATATAATAATTGAACAAAAACAAAATATTGCAATTATATTTATGCATATGCAGTTGCGTTATAATTAAATTAAAAATTATCTATGACTTCAAAACAACTACATGAACAAATTATAATTAGGAATATAAGGCGAAAATCAGGTTCTTCTACTTTCCATGGAAGAAACCTATTTCTCCCAGCCGGTTTTCCCCACTGCACAAAAAACTTGACAACCCTAAAAAATCTTCAAGAGATTTGCTACAGAGGCTCACACACACAAACTGTTCCCATTATTGCATCCTTTGTATATTCAGAAAGCAGAGAAAATTTTGCAAATGAGGATCCAAAATTATACTTGACAATCAATCAAATGGTACAACTGAAATAAAATTTCTCAACAAAAATAAATCAAGTTTGAAGACGAAACACTCACCCAGACTCCCGCATTACACTTTTGTCCCCACAATCACAAGCTCCTCCAGCTTGGCTACGAAACATATTGAAGTCATGACCGTTGTGATTTCCCCTCTGGAAGCACTCGGAACATAAGGACATGCAAGGGGATATGCCACAAGTACGACAACGATAAGCAACAAAATTTGCTGTCCACACCAGTCCACAGGTGGTGGCATTATCATATCTTCTGACTGTATAAAAATAAAAAGATAGTTTGTATCAGGTTTGTTTTTTATTGAGTAGGTCATAATATGTAATTCAAATAAAATAAAATTTTAACTTTGTAATTTGCATTTTTAAGTATAGATTTCAGAATGTAACATAGGAATTTCTAATTCTTGTGTATAAGCACTGATTAATTTTAACTTTAATTTAGAGTACCAATTTACATGTAAAAACTAAGAAAAATTTTAAATTACATGAAGATGTTGGGACAGAACTTTAAAGTTGTTCATTGTCAAACGGGTTCGAGTGAGTTATTGAGTGGAACAACTTACACTAAACATCTTTGACAGAGGATAACTATTATAATGAATGTGATTATCCATATTTGACTACTTTTAACTGATATTTTAACTAATTATTTGCAGTTAACATCAAATTATGTACAATCTTGTCTGAACCAAATTAAATAATCTATATTAATTCACGCAGCTTCATTTTGGGCGA
Nstygius_ObeLee_N0656 TCACT-ACATGATAGGGTTACATACCAGGAGCTGGTGAACAAAGCTAATAGATATATAAGTGTGAATTTCTGT-------------------------CAAGATAAACTAATTGAACATAAATAAAATAGCAGGGTTGGGTTTCTTCCTAGGCACTGATAGAACTAAAAGGTTAAAATTAATTAATGGTTTGGGAATTGCTATATTGAAAAGATGTGTTTAAGGTTATAAAAT-------------TTTTATTTCTAAAAAAATAAGAATATT-------------TTATAACAATAAATAAAAAATGATATAAATTTAAATCAGTGTTATAAAATTAGTCTTTAACTACTATATATAGAGAA-------------------TTCGCATGTGGGGGGGGCAGCAGAAATTAAGCATTTAGAGCTTTCGAATTTTACCGTAG-------------ATACAACTGAAATAAAATTTCTCAACAAAAATAAATCAAGTTTGAAAACGGAACACTCACCCAGATTCCCGCATTACACTTTTGTCCCCACAATCACAAGCTCCTCCAGCTTGGCTACGAAACATATTGAAGTCATGACCATTGTGATTTCCCCTTTGGAAGCACTCTGAACATAAGGACATGCAAGGGGATATGCCACAAGTACGACAACGATAAGCGACAAAATTTGCCGTCCATACCAGTCCACAGGTGGTGGCATTATCATATCTTCTGACTGTATAAAATGAAAGAGATAGTTTAGATCAGGTTTGTTTTTTATTAAGTAGGTCATAATATGTAATTCAAATAAAATAAAATTTTAACTTTGTATTTTGCATTTTTAAGTATAGATTTCAGAATGTAATGTAGT----TCTAATTCTTGTATATAAGCACTGATTAATTTTAGCTTTAATTTAGAGTTC--ATTTACGTGTAAAAACTAAGAAAAATTTTAAATTACATGAGGATGTTGGGACAAAACTTTCAAGTTG-----------------------------------------------------------------------------------------------------------------------------------------------ACATCAAATTATGTACCGTCTTGTCTGAACGAAAGTAAATAATCTATATTAATTCATGCAGTTTCATTTTGGGCGA
Nstygius_RavenB_N1022 CCTTTTAAACAATCGACTTGCACATTTATATATGGTTATTTATGGTAATAGATATATAAGTGTGAATTTCTGT-------------------------CAAGATAAACTAATTGAACATAAATAAAATAGCAGGGTTGGGTTTCTTCCTAGGCACTGATAGAACTAAAAGGTTAAAATTAATTAATGGTTTGGGAATTGCTATATTGAAAAGATGTGTTTAAGGTTATAAAAT-------------TTTTATTTCTAAAATAATAAGAATATT-------------TTATAACAATAAATAAAAAATGATATAAATTTAAATCAGTGTTATAAAATTAGTCTTTAACTACTATATATAGAGAA-------------------TTCGCATGTGGGGGGGGCAGCAGAAATTAAGCATTTAGAGCTTTCGAATTTTACCGTAG-------------ATACAACTGAAATAAAATTTCTCAACAAAAATAAATCAAGTTTGAAAACGGAACACTCACCCAGACTCCCGCATTACACTTTTGTCCCCACAATCACAAGCTCCTCCAGCTTGGCTACGAAACATATTGAAGTCATGACCATTGTGATTTCCCCTTTGGAAGCACTCTGAACATAAGGACATGCAAGGGGATATGCCACAAGTACGACAACGATAAGCGACAAAATTTGCCGTCCATACCAGTCCACAGGTGGTGGCATTATCATATCTTCTGACTGTATAAAATGAAAAAGATAGTTTAGATCAGGTTTGTTTTTTATTAAGTAGGTCATAATATGTAATTAAAATAAAATAAAATTTTAACTTTGTATTTTGCATTTTTAAGTATAGATTTCAGAATGTAATGTAGT----TCTAATTCTTGTATATAAGCACTGATTAATTTTAGCTTTAATTTAGAGTAC--ATTTACGTGTAAAAACTAAGAAAAATTTTAAATTACATGAGGATGTTGGGACAAAACTTTCAAGTTG-----------------------------------------------------------------------------------------------------------------------------------------------ACATCAAATTATGTACCGTCTTGTCTGAACGAAAGTAAATAATCTATATTAATTCATGCAGTTTCATTTTGGGCGA
Ntempletoni_BaldMtns_N950 --------------AGTTTGAACAATCATGGTAATTACACATTTACGAGAGATATACAAAGGCGAACC-----GCTGATCGCCAAATGCGGA------TAGTATATAATAATTGAACAAAAACAAAGTATTGCAATTATATTTATGCATATGCAGTTGCATTATAATTCAATTAAAAATTATCTATGACTACAAAACAGGTACATGAACGAATTATAATTAGGAATATAAGGCAGAAATCAGGTTCTTCTACTCTCCATGGAAGAAACCTATTTCTCCCAGCCGGTTTTTCCCACTGCACAAAAAACTTGACAACCCTGAAAAATCTTCAAAAGATTTGATACAGAGGCTCACACACACGAACTGTTCCCATTATTGCATCCTTTGTATATTCAGAAAGCAGAGAAAATTGTGCAAATGAGGATCCAAAATTATACTTGACAATCAATCAAATAGTACAACTGAAATAAAATTTATCGACAAAAATAAATCAAGTTTGACGACGAAACACTCACCCAGACTCCCGCATGACACTTTTGTCCCCACAATCACAAGCTCCTCCAGCTTGGCTACGAAACATATTGAAGTCATGACCATTGTGATTTCCCCTCTGGAAGCACTCGGAACATAAGGACATGCAAGGGGATATGCCACAAGTACGACAACGATAAGCAACAAAATTTGCTGTCCACACCAGTCCACAGGTGGTGGCATTATCGTATCTTCTGACTGTATAAAATGAAAAAGATAGTTTAGATCAGGTTTGTTTTTTATTAAGTAGGTCATAATATGTAATTCAAATAAAATAAAATTTTAACTTTGTAATTTGCATTTTTAAGTATAGATTTCGGAATGCAACGTAGTAAATTCTAATTCTTGTACATAAGGACTGATTAATTTTAACTTTAATTTACAGTACCAATTTTCGTATAAAAACTAAGAAAAATTTAAAATTACATGAGGATGTTGAGACAGAACTTTCAAGTTGTTCATTGTCAAACAGGTTCGAGTGAGTTATTGAGTGGAACAACTTGCACTGACCATCTCTGACAGAAGATAACTATTATAATGAATGTGATTATCCATATTTGACTATTTTTAATTAATATTTTGACTAATTATTTGCAGTTAACATCAAATTATGTACAATCTTGTCTGAACCAAAGTAAATAATCTATATTAATTCACGCATCTTCATTTTGGGCGA
Ntempletoni_ClarksCreek_N945 TTTTTAATTCGATGAGTTTGAACAATCATGGGAATTACACATTTACGAGAGATATACAAAGGCGAACC-----GACGGTCGCCAAAGGAGGA------TAGTATATAATAATT------GAACAAAATATTGCAATTATATTTATGCATATACAGTTGTATTATA----AATTAAAAATTATCTATGACTACAAAACAGGTACATGAACAAATTATAATTAGGAATATAAGGCGGAAATCAGGTTCTTCTACTCTCCATGGAAGAAACCTATTTCTCCCAGCCGGTTTTTCCCACTGCACAAAAAACTTGACAACCCTGAAAAATCTTCAAAAGATTTGCTACAGAAGCTCACACACACAAACTGTTCCCATTATTGCATCCTTTGTATATTCAGAAAGCAGAGAAAATTGTGCAAATGAGGATCCAAAATTATACTTGACAATCAATCAAATGGTACAAATGAAATAAAATTTATCGACAAAAATAAATCAAGTTTGAAGATGAAACACTCACCCAGACTCCCGCATGACACTTTTGTCCCCACAATCACAAGCTCCTCCAGCTTGGCTACGAAACATATTGAAGTCATGACCATTGTGATTTCCCCTCTGGAAGCACTCGGAACATAAGGACATGCAAGGGGATATGCCACAAGTACGACAACGATAAGCAACAAAATTTGCTGTCCACACCAGTCCACAGGTGGTGGCATTATCGTATCTTCTGACTGTATAGAATGAAAAACATAGTTTATATCAGATTTGTTTTTTATTAAGTAGGTCATAATATGTAATTCAAATAAAATAAAATTTTAACTTTGTTATTTGCATTTTTAAGTATAGATTTCAGAATGTAACGTAGCAAATTCTAATTCTTGTACATAAGCACTGATTAATTTTAACTTTAATTTAGAGTACCAATTTACGAGTAAAAACTAAGAAAAATTTAAAATTACATGAGGATGTTGAGACAGAACTTTCAAGTTGTTCATTGTCAAACAGGTTCGAGTGAGTTATTGAGTGGAACAACTTGCACTGTACATCTCTGACAGAAGATAACTATTATAATGAATGTGATTATCCATATTTGACTATTTTTAATTAATATTTTGACTAATTATTTGCAGTTAAAATCAAATTATGTACAATCTTGTCTGAACCAAAGTAAATAATCTATATTAATTCACGCAGCTTCATTTTGGATGA
Ntempletoni_ScronceCreekRd_N1223 TTTTTAATTCGATAAGTTTGAACAATCATGGGAATTACACATTTACGAGAGATATACAAAGGCGAACC-----GCCGGTCGCCAAAGGAGGA------TAGTATATAATAATT------AAACAAAATGTTGCAATTATATTTATGCATATACAGTTGTATTATAAATAAATTAAAAATTATCTATGACTACAAAACAGGTACATGAACAAATTATAATTAGGAATATAAGGCAGAAATCAGGTTCTTCTACTCTCCATGGAAGAAACCTATTTCTCCCAGCCGGTTTTTCCCACTGCACAAAAAACTTGACAACCCTGAAAAATCTTCAAAAGATTTGCTACAGAAGCTCACACACACAAACTGTTCCCATTATTGCATCCTTTGTATATTCAGAAAGCAGAGAAAATTGTGCAAATGAGGATCCAAAATTATACTTGACAATCAATCAAATGGTACAAATGAAATAAAATTTATCGACAAAAATAAATCAAGTTTGAAGATGAAACACTCACCCAGACTCCCGCATGACACTTTTGTCCCCACAATCACAAGCTCCTCCAGCTTGGCTACGAAACATATTGAAGTCATGACCATTGTGATTTCCCCTCTGGAAGCACTCGGAACATAAGGACATGCAAGGGGATATGCCACAAGTACGACAACGATAAGCAACAAAATTTGCTGTCCACACCAGTCCACAGGTGGTGGCATTATCGTATCTTCTGACTGTATAAAATGAAAAACATAGTTTATATCAGATTTGTTTTTTATTAAGTAGGTCATAATATGTAATTCAAATAAAATAAAATTTCAACTTTGTTATTTGCATTTTTAAGTATAGATTTCAGAATGTAACGTAGCAAATTCTAATTCTTGTACATAAGCACTGATTAATTTTAACTTTAATTTAGAGTACCAATTTACGTGTAAAAACTAAGAAAAATTTAAAATTACATGAGGATGTTGAGACAGAACTTTCAAGTTGTTCATTGTCAAACAGGTTCGAGTGAGTTATTGAGTGGAACAACTTGCACTGTACATCTCTGACAGAAGATAACTATTATAATGAATGTGATTATCCATATTTGACTATTTTTAATTAATATTTTGACTAATTATTTGCAGTTAAAATCAAATTATGTACAATCTTGTCTGAACCAAAGTAAATAATCTATATTAATTCACGCAGCTTCATTTTGGACGA
Ntennessensis_IndianCave_N052 -----AACGCAATAAAATTGAAATTTAATGGTTTTTAAATATCGACAATAAATGCTGGAATGGGAATTTAATTGTTGGTGAGCGGCAGCGAACAGACCTAGTATATAATAATTGAACAAAAACAAAATATTGCAATTATATTTATGCATATGCAGTTGCATTATAATTAAATTAAAAATTATCTATGACTTCAAAACAGCTACATGAACAAATTATAATTAGGAATATAAGGCGAAAATCAGGTTCTTCTACTTTCCATGGAAGAAACCTATTTCTCCCAGCTGGTTTTCCCCACTGCACAAAAAACTTGACAACCCTAAAAATTCTTCAAGAGATTTGCTACAGAAGCTCACACACACAAACTGTTCCCATTATTGCATCCTTTGTATATTCAGAAAGCAGAGAAAATTGTGCAAATGAGGATCTAAAATTATACTTGGCAATCAATCAAATGGTACAACTGAAATAAAATTTCTCGACAAAAATAAATCAAGTTTGAAGACAAAACACTCACCCAGTCTCCCGCATTACACTTTTGTCCCCACAATCACAAGCTCCTCCAGCTTGGCTACGAAACATATTGAAGTCATGACCATTGTGATTTCCCCTTTGGAAGCACTCTGAACATAAGGACATGCAAGGGGATATGCCACAAGTACGACAACGATAAGCAACAAAATTTGCTGTCCACACCAGTCCACAGGTGGTGGCATTATCATATCTTCTGACTGTATAAAATGAAAAAGATAGTTTATATCAGGTTTGTTT-TTATTAAGAAGGTCATAATATGTAATTCAAATAAAATAAAATTTTAACTTTGTAATTTGCATTTTTAAGTATAGATTTCAGAATGTAATGTAGTAATTTTTAATTCTTGTATATAAGCACTGATTAATTTTAAT-TTAATTTAGAGTACCAATTTACGCATAAAAACTAAGAAAAATTTAAAATTACATAAGGATGTTGGGACAGAACTTTCAAGTTGTTCATTGTCAAACAGGTTCGAGTGAGTTATTGAGTGG---AATTTGCACTAAACGTCTCTGACAGAAAATAACTAT-----------------------------------------------------------------------------------------------------------------------------------------------
Ntennessensis_LittleStony_N645 -----------------------------------------TCGACAATAAATGCTGGAATGGAAATTTAATTGTTGGTGAGCGACAGCGAACAGACCTAGTATATAATAATTGAACAAAAACAAAATATTGCAATTATATTTATGCATATGCAGTTGCATTATAATTAAATTAAAAATTATCTATGACTTCAAAACAGCTACATGAACAAATTATAATTAGGAATATAAGGCAAAAATCAGGTTCTTCTACTTTCCATGGAAGAAACCTATTTCTCCCAGCTGGTTTTCCCCACTGCACAAAAAACTTGACAATCCTAAAAATTCTTCAAGAGATTTGCTACAGAAGCTCACACACACAAACTGTTCCCATTATTGCATCCTTTGTATATTCAGAAAGCAGAGAAAATTGTGCAAATGAGGATCTAAAATTATACTTGGCAATCAATCAAATGGTACAACTGAAATAAAATTTCTCGACAAAAATAAATCAAGTTTGAAGACGAAACACTCACCCAGTCTCCCGCATTACACTTTTGTCCCCACAATCACAAGCTCCTCCAGCTTGGCTACGAAACATATTGAAGTCATGACCATTGTGATTTCCCCTTTGGAAGCACTCTGAACATAAGGACATGCAAGGGGATATGCCACAAGTACGACAACGATAAGCAACAAAATTTGCTGTCCACACCAGTCCACAGGTGGTGGCATTATCATATCTTCTGACTGTATAAAATGAAAAAGATAGTTTATATCAGGTTTGTTT-TTATTAAGTAGGTCATAATATGTAATTCAAATAAAATAAAATTTTAACTTTGTAATTTGCATTTTTAAGTATAGATTTCAGAATGTAATGTAGTAATTTCTAATTCTTGTATATAAGCACTGATTAATTCTAAT-TTAATTTAGAGTACCAATTTACGCATAAAAACTAAGAAAAATTTAAAATTACATAAGGATGTTGGGACAGAACTTTCAAGTTGTTCATTGTCAAACAGTTTCGAGTGAGTTATTGAGTGGAACAACTTGCACTGAACATCTCTGACAGAAGATAACTATTATAATGAATGTGATTATCCATATTTGACTATTTTTAATTAATATTTTAACTAATTATTTGCAGT------------------------------------------------------------------------------
Ntennessensis_Watauga_N1046 TTATTAACGCAATAAAATTGAAATTTAATGGTTTTTAAATATCGACAATAAATGCTGGAATGGAAATTTAATTGTTGGTGAGCGGCAGCGAACAGACCTAGTATATAATAATTGAACAAACACAAAATATTGCAATTATATTTATGCATATGCAGTTGCATTATAATTAAATTAAAAATTATCTATGACTTCAAAACAGCTACATGAACAAATTATAATTAGGAAGATAAGGCGAAAATCAGGTTCTTCTACTTTCCATGGAAGAAACCTATTTCTCCCAGCTGGTTTTCCCCACTGCACAAAAAACTTGACAACCCTAAAAATTCTTCAAGAGATTTGCTACAGAAGCTCACACACACAAACTGTTCCCATTATTGCATCCTTTGTATATTCAGAAAGCAGAGAAAATTGTGCAAATGAGGATCTAAAATTATACTTGGCAATCAATCAAATGGTACAACTGAAATAAAATTTCTCGACAAAAATAAATCAAGTTTGAAGACGAAACACTCACCCAGTCTCCCGCATTACACTTTTGTCCCCACAATCACAAGCTCCTCCAGCTTGGCTACGAAACATATTGAAGTCATGACCATTGTGATTTCCCCTTTGGAAGCACTCTGAACATAAGGACATGCAAGGGGATATGCCACAAGTACGGCAACGATAAGCAACAAAATTTGCTGTCCACACCAGTCCACAGGTGGTGGCATTATCATATCTTCTGACTGTATAAAATGAAAAAGATAGTTTATATCAGGTTTGTTT-TTATTAAGTAGGTCATAATATGTAATTGAAATAAAATAAAATTTTAACTTTGTAATTTGCATTTTTAAGTATAGATTTCAGAATGTAATGTAGTAATTTTTAATTCTTGTATATAAGCACTGATTAATTTTAAT-TTAATTTAGAGTACCAATTTACGCATAAAAACTAAGAAAAATTTAAAATTACATAAGGATGTTGGGACAGAACTTTCAAGTTGTTCATTGTCAAACAGGTTCGAGTGAGTTATTGAGTGGAACAACTTGCACTGAACATCTCTGACAGAAGATAACTATTATAATGAATGTGATTATCCATATTAGACTATTTTTAATTAATATTTTAACTAATTGTTTGCAGTTAACATCAAATTATGTACAATCTTGTCTGAACCAAAGTAAATAATCTATATTAATTCATGCAACTTCATTTTGGGTGA
