# Supplementary material for: ﻿New species in old mountains: integrative taxonomy reveals ten new species and extensive short-range endemism in Nesticus spiders (Araneae, Nesticidae) from the southern Appalachian Mountains
Source: Zookeys. 2023 Feb 3;1145:1–130. doi: 10.3897/zookeys.1145.96724 (PMC10208238; doi:10.3897/zookeys.1145.96724)
Supplement: Supplementary material 4 — Input alignments, analysis log files, and output tree files [file zookeys-1145-001_article-96724__-s004.zip › uce-2001202 (modified).phy]

 91 1424
Nesticus_nahaunus_Mexico_G2881 TTTAGTAATGATTAAAATATTTCTGTCATGTATACTAAATCTTATATTTTGTATGTCCCATACATCACCAATAAATTAGTCAATCAACACCATGCATTTTTTATGCTCATTCTTTTAGGAATCAAACA----TTTTCTTTACAATCAAACCTAATTGAGACAAAAATGCTCAATGCAAATTCT-GAATATCCCAAATTGTTTTCCGGCTTTATAATTGAAATTGAGAATTTTTCAACACTGATAATACAAATTAATATTAAAATGACAATATTTTTTTGTGCCCTTACAGTTCGTCTTAGTGAATCTCCATTGTGTGAAAACATTCTGAAGTATCAATGTGATGTATATTCTTTGAATAAACCATTTTGAGGCAATCAA--------TAAGAAATGTAAATAGTAATATAAGAACTACACAAGGGTTCAGTAATTCATAACATATGGAATTTTTAAAAAATGTATAATCCTAATCATGCAAACCTATTCATAACAGAAATATTTTTTATAGACATCACAACTTTCAAGTAATAAAAATGCACAATATTAGTGTTTTAA---TTTTATTAGAAACAATATTAGCAAAAAATGCATGCAACATAAAATATTAAGGTTAGATAGTAAATGAAAAGTACCTTTTCAATTTTTTCATGCAGGTCACAATATTTCCTAAGCATGTCAAGCTTACGTTGAAGCTGATGTTTGAGGTCACCTACCATCTTCTCAAGTTCCACACACTTTGGAGAGATTGAATCAATTCCATAATGGTTATCAGCAATCAATTTTTCACCATTTTCTTGAATTTGGACAGCTTTATCTAAGTCACACTGGAAAGAGCAGAGTAATTATAATAGACAACAAAAAACTCAACTTTTAACTCATTTTTTAGAAAAGAGTCT-GTACTATATGGTATTATAAAGAAATTGTGATTTT--TTAATGAAAATAAAAGAGCCTCAAAGATGATCTTTTGAAATTTTCACTGTTTCCCTTAA-----ACTTAAAAGAGGGTAAAAAAGCCTTTAACTTTCTTTTGCACCTTTATCATGTTCATGTGCTAAAACATATGTACATTTTGTTGA----------ATATTTTGTGAAGTATTTTGATTTATATT-------------------AAAAAACACGTAACG-TTTTAACATAAAAATCTTTCTAA-------------------ATTGGGATAAAAAATTTTATGACAGC---TGTTTTTCTCTTTTAGCTTA----TAACATAAAGTTTGTATAAAAAAACATATCATGAAAACTTTAACAAATTCTAAATTTTAAATCCCTCACACACGTAATGTTTGTCACGCACAGTGTGTGACAACAAAATGTTCCCTAGAAGAAAAAAATTTTCAATGCTGC------TTTACCTTATGTCCTCCGACAAAG
Nsilvestrii_Hellgate_N1108 TTTTGGGAATTTGGTGACATCACCTATACCCATTCGGTATT--ACATCTGGAAA----GCAACATCACCTAGAAATCAGTTAATT-----------TTTTAAATACCCATTGTCCTAATGGACATGCGTCCATTCTTCCACACAGTGACATTTTAATGTATCAAGAGAAATAGTAGTAAATATTACATAGTTCAAAATATATACAAGGTTCATAATTCAAGTTACAAATTTATTAATCCTATTCATACAAAATTGGATTGACATAACAAAACTCTTTTCCTCCCATACAA---ATATATATAACTGTTAATTGTATGCAATTTTACTAAAGGGTTAAGGGGAAATGGATCATTTGTATGTGCTTGTATCAAAGAATGATAAATATTACATTACAAGACAGTAAAAA------------GAGGGGGTCAAGTAATTCATA--------ATCATTACTAAAAAGTAC---------------AATTTGAATGCAACAGAAAAGTTATCCGTGAATGTAACTAGATTCAAGGCAACAAAACACAAAATATTAGTGTTTTAATATTTTTATTAGATACGATATTAACAAAAAAGGCATGCAACACA-AATGTTATGGTTAGATAGTAAATGAAAAATACCTTTTCAATTTTTTCATGCAGGTCACAATATTTCCTAAGCATGTCAAGCTTATGTTGAAGATGATGTTTGAGGTCACCTACCATCTTCTCAAGCTCCACACACTTTGGAGAAATGGAATCAATTCCATAATGGTTATCAGCAATCAGTTTTTGACCATTTTCCTGGATTTGATCAGCTTTGCTTAAGTCAGTCTGGAAAGAGTGAAGAGATTGTAAT--AAAGTACAGAACATAAGTTTGAAACCAAAAGTCATTAAGCAGTCTCATGGCCTAGCTATCTATTGTGTAACTATCATCCCAACAGATGTAACTGAAGATATGCTGGGTAAGTGGTCTGTAAATGGCCATAGAACTAATCATATGCATCTTCAAAGAGAACACCAAAGTGTTCATAACCAAGGTTCGGTTTTTATATATATATATACTAGAGAATGAATAGGCTTCATTTAGGGAGATGGGGATAATTTTAAATCTCGGTAGACAGTGATTTTCCTCTTATGTTGGTCC---------------ATCAAATGTGCCAAATTTTTCCAAATAAAACTGTAGATTTTATATAGAAAACAAACATTCTTATATATTTTGAACCTTTTATTACTTATTTGAGGGTACCCAGTGCTTCTCGTTCCAGAGCGTA---------------------------AACAAACTATCT---------------CGTACCGACT----TTGAGCAAGCCACGTATAACACACAGCCACAGCTTTCACGGGTCCATATGATTATATGGGTTTCTTTAAAG----
Narcheri_Cheaha_N023 TTTAGTAAAGCTTAAAATATTACTGTCATGTATACTAAATTTTAGATTTTATATATCCGATATATCACCAATAAATAAGACAATCAACACAATGCATTTTTTATGCTCATTCTTTTAGGAATCAAACACACATTTTTCTTTACAGCAAACCTAATTCAGACAACAATGCTCCATACAAATTATTGAATACCACAAATTATTTTTCAGTTTTGTGATTGAAATTGCGAATTTTTCAACACTGATAACACAAATTAATATTATAATAACAATATTTTTTCGTGTCATTACAGATCATCTAAGTGAATATTAACTGTGTGAAGACATTCTAAAGTATCAATGTGATATATATTCTTTGAATAAACCTTTTTGAGGGAATGAA----CAGTTAAAAAATGTAAATAGTAATACAAGTACTACACAAGGGTTCAGTAATTCATA---CATGGAATATTTTTAAAATGTATAATCCAAATCATGCAAATCTATTCATAACAGAAATATTTTCTACAGATATCACCACTTTCAAATAATGAAAATGTACAATATCAGTGTTTTAATACTTTTATTAGAAACAATATTAGCAAAAAAGACATGCAACATATAAGATTAAGGTTAGATAGTAAATAAAAAATACCTTTTCAATTTTTTCATGCAGGTCACAATATTTCCTAAGCATGTCAAGCTTACGTTGAAGCTGGTGTTTGAGGTCACCTACCATCTTCTCAAGTTCCACACACTTTGGAGAGATTGAATCAATTCCATAATGGTTATCAGCAATCAATTTTTCACCATTTTCTTGAATTTGGACAGCTTTATCCATGTCACACTGAAAAGAGCAGGATAAGTATAAT--AAAGTATCGAACACGAATTTAAAACCAAATCTCACAAAATAAGCTTATGGCCCAACGTATTAGGACAAAACTACCATTTCGACAAATGAAATTAA---------GGATATGTGTTCCTTAAATTTCTACAAAACCAATCATAGGCATCATGGAATAGACTAATGAATCATTTACTATCTTTGCTCATCTTTTTTAGGTCTGGTTACTTGAAAA------AGCCTTGT-AATTTTTATTTGATTCTTTTT--------------AATTAAATTAACCAAAAGTATGCATTAAACCCTTGAAAAA--------TTAGAGAGTCTATCATAAAAAAATATAATCAACACATCAAGATGAAAGTATCTATGACATTTTGTATCTCTTTCTATCACTGTAGGGATAATTTGTGATTGGTATCTTAAAGTATATCTTCATTGGTTGTATACATTTATGACTGTCAACTATTTTTATATTAGATATTTTCTATTGACATTTTATTAAAAAGAAAAATACAATAATGGACAATTCTTTTGAGAGGTACATATGGCTCACTTCATTTCTTCTGGGTAAG
Narcheri_MillShoalCreek_N727 ---------------------------------------------------------------------------------------------------------------------------------------------------------------------------------------------------------------------------------------------------------------------------------------------------------------------------------------------------------------------------------------------------------------------------------------------------------------------------------------------------------------------------------------------------TGAAAATGTACAATATCAGTGTTTTAATACTTTTATTAGAAACAATATTAGCAAAAAAGACATGCAACATATAAGATTAAGGTTAGATAGTAAATAAAAAATACCTTTTCAATTTTTTCATGCAGGTCACAATATTTCCTAAGCATGTCAAGCTTACGTTGAAGCTGGTGTTTGAGGTCACCTACCATCTTCTCAAGTTCCACACACTTTGGAGAGATTGAATCAATTCCATAATGGTTATCAGCAATCAATTTTTCACCATTTTCTTGAATTTGGACAGCTTTATCCATGTCACACTGAAAAGAGCAGGATAAGTATAAT--AAAGTATCGAACACGAATTTAAAACCAAATCTCACAAAATAAGCTTATGGCCCAACGTATTAGGACAAAACTACCATTTCGACAAATGAAATTAA---------GGATATGTGTTCC---------------------------------------------------------------------------------------------------------------------------------------------------------------------------------------------------------------------------------------------------------------------------------------------------------------------------------------------------------------------------------------------------------------------------------------------------------------------
Nbarri_Bishop_N1072 TTTAGTGAAGCTTAATATATTTCTGTCATGCATACTAAATCTTATATTTTGTATGTCCAATACATCACCAATAAATTAGTCAATCAACACCATGCATTTTTTATGCTCATTCTTTTAGGAATCATACACACATTATTTTTTACAGCAAACCTAATTCAGACAAAAATGCTTAATACAAATTATTGAATACCACAAATTATTTTTCAGCTTTGCAATTGATATTGCAAATTTTTCAACACTGATAACACAAATTAATATTATAAGGACAATGATTTTTTATGACCTTACAATTCATCTTAATGAATTTTAACTCTGTGAAGACATTCTAAAGTGTCAATGTGATATATATTCTTTGAATAAACCTTTTTGAGGGAATGGAACATCAGTTAA----TGTAAATGGTAATACAAGCTCTACACAAGGGTTTAGTAATTCATAACACATGGAATATTTTAAAGATGTATGTCCTAAATCATGCAAACCTATTCATAACAGGAATGCCCCCCATAGATATCACCACTTTCAAGCAATGAAAATCCACAATATTAGTGTTTTAATACTTTTATTAGAAACAATATTAGCAAAAAATGCATGCAAAATACAATATTAATGTTAGATAGTAAATAAAAAGTACCTTTTCAATTTTTTCATGCAGGTCACAATATTTCCTAAGCATGTCAAGCTTACGTTGAAGCTGGTGTTTGAGGTCACCTACCATCTTCTCAAGTTCCACACACTTTGGAGAGATTGAATCAATTCCGTAATGATTATCAGCAATCAATTTTTCACCATTTTCTTGAATTTGAACAGCTTTATCCAAGTCACACTGAAATATTAAGAATAAGTATAAT--AAAGTACCGAACATGAATTTAAAACCAAATTTCCCAAAAGAATCTTATGTCCCAATGTATTAGGACAAAACTACTATTTTGATAAATGGTAGTAA---------------------------TTTTT----GACCAATCATAGGCATCATAGAATAGACTAGTGAATTATTTACTATCTTTGTTCAACTTTTTTATCTTTGGTTACTGAAAAAGGTGCAAGCCTTGTAAATTTTGATTTGATTTTCTTT-TAGTTCTTTGGTTAGTCATTTTTACCAAAAGTATGCATAAAAACCC--------CTGTAAATTAGAAATTGTTTCACAAAAATATATAATCTACACATCAAGATGAAAGTATCTACAACACTGTGTATCTGTTTCTATCACTGTTGGG-TAATTTGTGATTGGTATCTTAAAGTGCATCTTCATTGGTTGTACACATTTATGACTGTCAATTATTTTTATATTAGATATTTCCTACTGACATTTTTTAAAAAGGAAAAGTACTATAGTGGACAATTCTTTTGAGGGATGCACATGACCCACCTCATTTCTTCTGAGTCAG
Nbarri_LostCoveCave_N0065 TTTAGTGAAGCTTAATATATTTCTGTCATGCATACTAAATCTTATATTTTGTATGTCCAATACATCACCAATAAATTAGTCAATCAACACCATGCATTTTTTATGCTCATTCTTTTAGGAATCATACAGACATTATTTTTTACAGCAAACCTAATTCAGACAAAAATGCTCAATACAAATTATTGAATACCACAAATTATTTTTCAGCTTTGCAATTGATATTGCAAATTTTTCAACACTGATAACACAAATTAATATTATAAGGACAATGATTTTTTATGACCTTACAATTCATCTTAATGAATTTTAACTCTGTGAAGACATTCTAAAGTGTCAATGTGATATATATTCTTTGAATAAACCTTTTTGAGGGAATGGAACATCAGTTAA----TGTAAATGGTAATACAAGCTCTACACAAGGGTTTAGTAATTCATAACACATGGAATATTTTAAAGATGTATGTCCTAAATCATGCAAACCTATTCATAACAGGAATGCCCCCCATAGATATCACCACTTTCAAGCAATGAAAATCCACAATATTAGTGTTTTAATACTTTTATTAGAAACAATATTAGCAAAAAATGCATGCAAAATACAATATTAATGTTAGATAGTAAATAAAAAGTACCTTTTCAATTTTTTCATGCAGGTCACAATATTTCCTAAGCATGTCAAGCTTACGTTGAAGCTGGTGTTTGAGGTCACCTACCATCTTCTCAAGTTCCACACACTTTGGAGAGATTGAATCAATTCCGTAATGATTATCAGCAATCAATTTTTCACCATTTTCTTGAATTTGGACAGCTTTATCCAAGTCACACTGAAATATTAAGAATAAGTATAAT--AAAGTACCGAACATGAATTTAAAACCAAATTTCCCAAAAGAATCTTATGTCCCAATGTATTAGGACAAAACTACCATTTTGATAAATGGTAGTAA---------------------------TTTTT----GACCAATCATAGGCATCATAGAATAGACTAGTGAATTATTTACTATCTTTGTTCAACTTTTTTATCTTTGGTTACTGAAAAAGGTGCAAGCCTTGTAAATTTTGATTTGATTTTCTTT-TAATTCTTTGGTTAGTCATTTTTACCAAAAGTATGCATAAAAA-----------CTGTAAATTAGAAATTGTTTCATAAAAATATATAATCTACACATCAAGATGAAAGTATCTACAACACTGTGTATCTCTTTCTATCACTGTTGGG-TAATTTGTGATTGGTATCTTAAAGTGTATCTTCATTGGTTGTACACATTTATGACTGTCAATTATTTTTATATTAGATATTTCCTACTGACATTTTTTAAAAAGGAAAAGTACTACAGTGGACAATTCTTTTGAGGGATACACATGACCCACCTCGTTTCTTCTGAGTCAG
Nbarri_eyed_ClayCave_G2082 TTTAATAAAGTTTAAAATATTTCTGTCATG----CTAAATCTTATATTTTGTATGTCTAATACATCACCAATAAATTAGTCAATCAACACCATGCATTTTTTATGCTCATTCTTTTAGGAATCATACACACATTATTTTTTACAGCAAACCTAATTCAGATAAAAATGCTCAATACAAATTATTGAATACCACACATTATTTTTCAGCTTTGCAGTTGATATTGCAAATTTTTCAACACTGATAACACAAATTAATATTATAATGACAATATTTTTTTATGACCTTACAATTGATCTTAATGAATCTTAACTCTATGAAGACATTCTAAAGTGTCAATGTGATATATATTCTTTGATTAAACCTTTTTGAGGGAATGGAACATCAGTTAAGAAATGTAAATGGTAATACAAGCACTACACAAGGGTTTAGTAATTCATAACAAATGGAATATTTTAAAGATGTATATCCTAAATCATGCAAACCTATTCATAACAGGAATG-----CATAGATATCACTACTTTCAAGCAATGAAAATGCACAATATTAGTGTTTTAATACTTTTATTAGAAACAATATTAGCAAAAAATGCATGCAAAATATAATATTAATGTTAGATAGTAAATAAAGAGTACCTTTTCAATTTTTTCATGCAGGTCACAATATTTCCTAAGCATGTCAAGCTTACGTTGAAGCTGGTGTTTGAGGTCACCTACCATCTTCTCGAGTTCCACACACTTTGGAGAGATTGAATCAATTCCATAATGGTTATCGGCAATCAATTTTTCACCATTTTCTTGAATTTGGACAGCTTTATCCAGGTCACACTGAAATATCAAGACTAAGTATAAT--AGAGTACCGAACATGAATTTAAAACCAAATCTCCCAAAATAATCTTGTGGCTCAATGTATTAGGACAAAACTACCATTTTGATAAATGAAATTAAAAGTATGTCGGATATGTGTTCTTTAAATTTCTACAAGATCAATCATAGGCATCATAGAATAGACTAATGAATTATTTACTATCTTTGTTCACCTTTTTTATCTCTGGTTACTGAAAAAGGTGCAAGCCTTGTAAATTTTGATTTGATTTTTTTTAAAATTCTTTGATTAGTCATTTTTACCAAAAGTATGCAAAAAAA--CTGAAAAAATTGTAAATTAGAATTTTTTTCATAAAAAAATATAATCTACACATCAAGATGAAAGTACCTATAACACTGCGTATCTCTTTCTATCACTGATGGG-TAATTTGTGATTGGTATCTTAAAGTGTATCTTCATTGGTTGTATACATTTATGACTGTCAATTATTTTTATATTAGATATTTCCTACAGACATTTTTTTAAAAAGAAAAGTACAATAGTGGACAATTCTTTTGAGGGATACACATGACCCACTTCAT--------------
Nbarrowsi_Gregorys_N270 TTTAGTAAACCTTAAAATATTTCTGTCATGCATACTAAATCTTATATTTTGTATGTCCAATACATCACCAATAAATTATTCAATCAACACCATGCATTTTTTATGCTCATTCTTTTAGGAGTCATGCACACATTATTTTTTACAGCAAACCTAATTCGGACAAAAATACTCAATACAAATTATTGAATACCACAAATTAAGTTTTAGCTTTGCAATTGAAATTGCGAA-TTTTCAACACTGATAACACAAATTAATATTATAATGACAATATTTTTTTATACCCTTACAGTTCAACTTAGTGAATCTTAACTGTGTGAAGACATTCTAAAGTGTCAGTGCGATATATATTCTTTAAATAAACCTTCTTGAGGGAATGAAACATCCATTAAGAAATGTAAATAGTAATACAAGCACTACACAAGGGTTCAGTGATTCATAACATATGGAATATTTTTAAAATGTATAATCCTAATCATGCAAATCTATTCATAACAGAAATATTTTTTGTAGATATTACCACTTTCCAGCAATGAAAATGCACAATATTAGTGTTTTAATACTGTTATTAGAAACAATATTAGCAAAAAATGCATGCAACGTATAATATTAAGGTTAGATAGTAAATGAAAAGTACCTTTTCAATTTTTTCATGCAGGTCACAATATTTCCTAAGCATGTCAAGCTTACGTTGAAGCTGGTGTTTGAGGTCACCTACCATCTTCTCAAGTTCCACACACTTTGGAGAGATTGAATCAATTCCATAATGGTTATCAGCAATCAATTTTTCACCATTTTCTTGAATTTGGACAGCTTTATCTAAATCACACTGAAAAGAGCAGAATAATTATAATAAAAAATACAGAACAAGAATTTAAAACCAAATCCCCCAAAATAGT---------------ATTAGGACAAAACTACCATTTTGATAAATGAAATTAAAAGTATATCGGATATGTGTTCTTTAAATTTCTACAAGACCAATCATAGGCATCATAGAATAGAGTAATGAATTATTTACTATCTTTGTTCACCTTTTTTATCTTTGGTTACTGAAAAAGGTGCGAGCCTTGTAAATTTTGATTTGATTTTTTTTTTAATTCTTTGGTTAGTCATTTTTACCAAAAGTATGCATAAAAACCCTATAAAAATTGTAAATTAGAATTTTTTTCATAAAAATATATAATCTACACATCAAGATGAAAGTATCTATAACAATGTGTATCTCTTTCTATTACTGTTGGG-TAATTTGTGATTGGTATCTTAAAGTTGG--TTCATTGGTTGTATACATTTATGACTGTCAATTATTTTTATATTAGATATTTCCTACTGTCATTTTTTAAAAAAGAAAAGTACAATAGT----------------------------------------------------
Nbarrowsi_Tuckaleechee_N360 TTTAGTAAACCTTAAAATATTTCTCTCATGCATACTAAATCTTATATTTTGTATGTCCAATATATCACCAATAAATTATTCAATCAACACCATGCATTTTTTATGCTCATTCTTTTAGGAGTCATACACACATTATTTTTTACAGCAAACCTAATTCGGACAAAAATACTCAATACAAATTATTGAATACCACAAATTAAGTTTTAGCTTTGCAATTGAAATTGCGAA-TTTTCAACACTCATAACACAAATTAATATTATAATGACAATATTTTTTTATACCCTTACAGTTCAACTTAGTGAATCTTAACTGTGTGAAGACATTCTAAAGTGTCAGTGCGATATATATTCTTTAAATAAACCTTCTTGAGGGAATGAAACATCAATTAAGAAATGTAAATAGTAATACAAGCACTACACAAGGGTTCAGTGATTCATAACATATGGAATATTTTTAAAATGTATAATCCTAATCATGCAAATCTATTCATAACAGAAATATTTTTTGTAGATATTACCACTTTCCAGCAATGAAAATGCACAATATTAGTGTTTTAATACTTTTATTAGAAACAATATTAGCAAAAAATGCATGCAACATATAATATTAAGGTTAGATAGTAAATGAAAAGTACCTTTTCAATTTTTTCATGCAGGTCACAATATTTCCTAAGCATGTCAAGCTTACGTTGAAGCTGGTGTTTGAGGTCACCTACCATCTTCTCAAGTTCCACACACTTTGGAGAGATTGAATCAATTCCATAATGGTTATCAGCAATCAATTTTTCACCATTTTCTTGAATTTGGACAGCTTTATCTAAATCACACTGAAAAGAGCAGAATAATTATAATAAAAAATACAGAACAAGAATTTAAAACCAAATCCCCCAAAATAGT---------------ATTAGGACAAAACTACCATTTTGATAAATGAAATTAAAAGTATATCGGATATGTGTTCTTTAAATTTCTACAAGACCAATCATAGGCATCATAGAATAGAGTAATGAATTATTTACTATCTTTGTTCACC-TTTTTATCTTTGGTTACTGAAAAAGGTGCGAGCCTTGTAAATATATATTTGATTTTTTTTTTAATTCTTTGATTAGTCATTTTTACCAAAAGTATGCATAAAAACCCTATAAAAATTGTAAATTAGAATTTTTTTCATAAAAATATATAATCTACACATCACGATGAAAGTATCTATAACACTGTGTATCTCTTTCTATTACTGTTGGG-TAATTTGTGATTGGTATCTTAAAGTTGG--TTCATTGGTTGTATACATTTATGACTGTCAATTATTTTTATATTAGATATTTCCTACTGTCATTTTTAAAAAAAGAAAAGTACAATAGTGGACAATTATTTTGAGGGGT--------------------------------
Nbishopi_DryFalls_N150 --------------------------------------------------------------------CAATAAATTAGTCAATCAACACCATGCATTTTTTATGCTCATTCTTTTAGGAGTCATACACACATTATTTTTTACAGCAAACCAAATTCAGACAAAAATTCTCAATACAAATTATTGAAAATCACAAATTATTTTTCAGCTTTGCAATTGCTATTGCAAATTTTTCAACACTGATAACACAAATTAATATTACAATGACAATATTTTTTTATGCTCTTACAATTCATCTTAATGAATCTTAACTGTGTGAAGACATTCTAAAGTGTCAATGTGATATATATTCTTTGAATAAACCTTTTTGAGGGAATGGAACATCAGTTAAGAAATGTAAATGGCAATATAAGCACTACACAAGGGTTCAGTAATTCATAACACATGCAACTTTTTAAAAATGCATATCCTAAATCATGCAAACCTATTCATAATGGAGATGTTCCCCATATATATCACCACTTTCAAGCAATGAAAATGCACACTATTAGTGTTTTAATACTTTTATTAGAAACAATATTAGCAAAAAATGCATGCAAAATATAATATTAATGTTAGATAGTAAATAAAAAGTACCTTTTCAATTTTTTCATGCAGGTCACAATATTTCCTAAGCATGTCAAGCTTACGTTGAAGCTGGTGTTTGAGGTCACCTACCATCTTCTCAAGTTCCACACACTTTGGAGAGATTGAATCAATTCCATAATGGTTATCAGCAATCAATTTTTCGCCATTTTCTTGAATTTGGACAGCTTTATCTAAGTCACACTGAAAAGAGCAGAATAATTATAATAAAAAATACAGAACAAAAATTTAAAACCATATCTCCCAAAATAGTCTTATGGTCCAATGTTTTAGGACAAAACTACCATTTTGATAAATGAAATTAAAAGTATGCCAGATATGTGTTCTTTAAATTTCTACAAGACCAATCATAGGCATCATAGAATAGACTAATGAATTATTTACTATCTTTGTTCACCTTTTTTATCTCTGGTTACTGAAAAAGGTGCAAGCCTTGTAAATTTTGATTCGATTTTTTT-AAAATTCTTTGGTTAGTCATCTTTACCAAAAGTATGCATAAAAACCCTGTAAAAATTGTAAATTATAAATTTTTTCATAAAAAAATATAATCTACACATCAAGATGAAAGTACCTATAACACTGTGTATCTCTTTCTATCACTCTAGGGATAATTTGTGATTGGTATCTTAAAGTGTATCTTTATTGATTG----------------------------------------------------------------------------------------------------------------------------------
Nbishopi_PoleCr_Chattooga_N885 ------------------------------------------------------------------------------------------------------------------------------------------------GCAAACCAAATTCAGACAAAAATTCTCAATACAAATTATTGAAAATCACAAATTATTTTTCAGCTTTGCAATTGCTATTGCAAATTTTTCAACACTGATAACACAAATTAATATTACAATGACAATATTTTTTTATGCTCTTACAATTCATCTTAATGAATCTTAACTGTGTGAAGACATTCTAAAGTGTCAATGTGATATATATTCTTTGAATAAACCTTTTTGAGGGAATGGAACATCAGTTAAGAAATGTAAATGGCAATATAAGCACTACACAAGGGTTCAGTAATTCATAACACATGCAACTTTTTAAAAATGCATATCCTAAATCATGCAAACCTATTCATAATGGAGATGTTCCCCATATATATCACCACTTTCAAGCAATGAAAATGCACACTATTAGTGTTTTAATACTTTTATTAGAAACAATATTAGCAAAAAATGCATGCAAAATATAATATTAATGTTAGATAGTAAATAAAAAGTACCTTTTCAATTTTTTCATGCAGGTCACAATATTTCCTAAGCATGTCAAGCTTACGTTGAAGCTGGTGTTTGAGGTCACCTACCATCTTCTCAAGTTCCACACACTTTGGAGAGATTGAATCAATTCCATAATGGTTATCAGCAATCAATTTTTCGCCATTTTCTTGAATTTGGACAGCTTTATCTAAGTCACACTGAAAAGAGCAGAATAATTATAATAAAAAATACAGAACAAAAATTTAAAACCAAATCTCCCAAAATAGTCTTATGGTCCAATGTTTTAGGACAAAACTACCATTTTGATAAATGAAATTAAAAGTATGCCGGATATGTGTTCTTTAAATTTCTACAAGACCAATCACAGGCATCATAGAATAGACTAATGAATTATTTACTATCTTTGTCCACATTTTTTATCTCTGGTTACTGAAAAAGGTGCAAGCCTTGTAAATTTTGATTCGATTTTTTT-AAAATTCTTTGGTT-------------------------------------------------------------------------------------------------------------------------------------------------------------------------------------------------------------------------------------------------------------------------------------------------------------------
Nbishopi_StandingIndian_N131 --------------AAATATTTCTGTCATGCATACTAAATCTTATATTTTGTATGTCCAATACATCACCAATAAATTAGTCAATCAACACCATGCATTTTTTATGCTCATTCTTTTAGGAGTCATACACACATTATTTTTTACAGCAAACCAAATTCAGACAAAAATTCTCAATACAAATTATTGAAAATCACAAATTATTTTTCAGCTTTGCAATTGCTATTGCAAATTTTTCAACACTGATAACACAAATTAATATTACAATGACAATATTTTTTTATGCTCTTACAATTCATCTTAATGAATCTTAACTGTGTGAAGACATTCTAAAGTGTCAATGTGATATATATTCTTTGAATAAACCTTTTTGAGGGAATGGAACATCAGTTAAGAAATGTAAATGGCAATATAAGCACTACACAAGGGTTCAGTAATTCATAACACATGCAACTTTTTAAAAATGCATATCCTAAATCATGCAAACCTATTCATAATGGAGATGTTCCCCATATATATCACCACTTTCAAGCAATGAAAATGCACACTATTAGTGTTTTAATACTTTTATTAGAAACAATATTAGCAAAAAATGCATGCAAAATATAATATTAATGTTAGATAGTAAATAAAAAGTACCTTTTCAATTTTTTCATGCAGGTCACAATATTTCCTAAGCATGTCAAGCTTACGTTGAAGCTGGTGTTTGAGGTCACCTACCATCTTCTCAAGTTCCACACACTTTGGAGAGATTGAATCGATTCCATAATGGTTATCAGCAATCAATTTTTCGCCATTTTCTTGAATTTGGACAGCTTTATCTAAGTCACACTGAAAAGAGCAGAATAATTATAATAAAAAATACAGAACAAAAATTTAAAACCAAATCTCCCAAAATAGTCTTATGGTCCAATGTTTTAGGACAAAACTACCATTTTGATAAATGAAATTAAAAGTATGCCGGATATGTGTTCTTTAAATTTCTACAAGACCAATCACAGGCATCATAGAATAGACTAATGAATTATTTACTATCTTTGTCCACATTTTTTATCTCTGGTTACTGAAAAAGGTGCAAGCCTTGTAAATTTTGATTCGATTTTTTT-AAAATTCTTTGGTTAGTGATTTTTACCAAAAGTATGCATAAAAACCCTGCAAAAATTGTAAATTATAAATTTTTTCATAAAAAAATATAATCTACACATCAAGATGAAAGTACCTATAACACTGTGTATCTTTTTCTATCACTCTAACGATAATTTGTGATTGGTATCATAAAGTGTATCTTTATTGGTTGTATACATTTATGAC-GTCAATTATTTTTATATTAGCTATTTCCCTTTGACATTTTTT---AAAGAATAGTACAATAGTAGACAATTATTTTGAGGGGTACATATGACCCACTTCATTTCTTCTGGGT---
Nbrimleyi_NewberryCr_N984 -------------------------------------------------------------------------------------------------------------------------------------------------------------------------------------------------------------------------------------------------------------------------------------------------------------------------------------------------TGTGATATATATTCTTTGAATAAACCTTTTTGAGGGAATGGAACATCAGTTAAAAAATGTAAATGGCAATACAAGCAATACACAAGGGTTCAGTGATTCAT-ACATATGGAATATTTTTAAAA-ATATAATCCTAATCATGCAAATCTATTCATAACAGGAATGTTCCCCATAGATATCACCACTTTCAAGCAATGAAAATGCACAAAATTAGTGTTTTAATAGTTTTATTAGAAACAATATTAGCAAAAAATGCATGCAAAATATAATATTAATGTTAGATAGTAAATGAAAAGTACCTTTTCAATTTTTTCATGCAGGTCACAATATTTCCTAAGCATGTCAAGCTTACGTTGAAGCTGGTGTTTGAGGTCACCTACCATCTTCTCAAGTTCCACACACTTTGGAGAGATTGAATCAATTCCATAATGGTTATCAGCAATCAATTTTTCACCATTTTCTTGAATTTGGACAGCTTTATCTAAGTCACACTGAAAAGAGCAGAATAATTATAATAAAAAATACAGAACAAAAATTTAAAACCAAATCTCCCAAAATAGTCTTAAGGCCCAATGTTTTAGGACAAAACTACCATTTTGAGAAATGAAATTAAAAGTATGTCGGATATGTGTTCTTTAAATTTCTACAAGACCAATCATAGGCATCATAGAATAGACTAAGGAATTATTTACTACCTTTGTTCACCTTTTTTATCTCTGGTTACTGAAAAAGGTACAAGCCTTGTAAATTTTGATTTGATTTTCTTTAAAATTCTTTGGTTAGTCATTTTTACC-AAAGTATGCATAAAAACCCTGTAAAAATTGTAAATTATAATTTTTTTCTTAAAAAAATATAATCTACACATCAAGACGAAAGTACCTATAACACTTTGTATCTCTTTCTATCACTCTAGGGATAATTTGTGATTGGTATCTTAAAGTGTATCTTCATTGGTTGTATACATTTATGAGTGTCAATTATTTTTATATTAGTTATTTCCCATTGACA-TTCTTTTTAAAGAATAGTACAATAGTAGACAATTATTTTGAGGAGTACATATGACCCACTTCATTTCTTCTGGGTAAG
Nbrimleyi_RumblingBald_N241 TTTAGTAAAGCTTAAAATATTTCTGTCATGCATACTAAATCTTATATTTTGTATGTCCAATACATCACCAATAAATTAGTCAATCAACACCATGCATTTTTTATGCTCATTCATTTAGGAGTCAAACACACA--TTTTTTTACAGCAAACCTAATTCAGACAAAAATGCTCAATACAAATTATTGAATGCCACAAATTATATTTAAGCTTCGTAATTGAAATTGCGAA-TTTGCAACACTGATAAAATAAATTAATATTATAATGACCATATTTTTTTATGCTCTTACAATTCATCTTAATGAATCTTAACTGTGTGAAGACATTCTAAAGTGTCAATGTGATATATATTCTTTGAATAAACCTTTTTGAGGGAATGGAACATCAGTTAAGAAATGTAAATGTTAATACAAGCAATACACAAGGGTTCAGTGATTCAT-ACATATGGAATATTTTTAAAATGTATAATCCTAATCATGCAAATCTATTCATAACAGGAATGTCCCCCATAGATATCACCACTTTCAAGCAATGAAAATGCACAATATTAGTGTTTTAATAGTTTTATTAGAAACAATATTAGCAAAAAATGCATGCAAAATATAATATTAATGTTAGATAGTAAATGAAAAGTACCTTTTCAATTTTTTCATGCAGGTCACAATATTTCCTAAGCATGTCAAGCTTACGTTGAAGCTGGTGTTTGAGGTCACCTACCATCTTCTCAAGTTCCACACACTTTGGAGAGATTGAATCAATTCCATAATGGTTATCAGCAATCAATTTTTCACCATTTTCTTGAATTTGGACAGCTTTATCTAAGTCACACTGAAAAGAGCAGAATAATTATAATAAAAAATACAGAACAAAAATTTAAAACCAAATCTCCCAAAATAGTCTTATGGCCCAATGTTTTAGGACAAAACTACCATTTTGAGAAATGAAATTAAAAGTATGTCAGATATGTGTTCTTTAAATTTCTACCAGACCAATCATAGGCATCATAGAATAGACTAATGAATTATTTACTACCTTTTTTCACCTTTTTTATCTCTGGTTACTGAAAAAGGTGCAAGCCTTGTAAATTTTGATTTGATTTTCTTTAAAATTCTTTGGTTAGTCATTTTTACC-TAAGTATGCACAAAAACCCTGTAAAAATTGTAAATTATAAATTTCTTCTTAAAAAAATATAATCTACACATCAAGATGAAAGTACCCATAACACTTTGTATCTCTTTCTATCACTCTAGGGATAATTTGTGATTGGTATCTTAAAGTGTATCTTCATTGGTTATATACATTTATGACTGTCAATTATTTTTATATTAGTTATTTCCCATTGACA-TTCTTTTTAAA-------------------------------------------------------------------
Ncanei_Egypt_N958 TTTAGTAAAGCTTAAAATATTTCTGTCATGCATACTAAATCTTATATTTTGCATGTCTAATACATCACCAATAAATTAGTCAATCAACACCATGCATTTTTTATGCTCATTCATTTAGGAGTAAAGCACACA---TTTTTTACAGCAAACCTAATTCAGACAAAAATGCTCAATACAAATTATTGAATGCCACAAATTATATTTAAGCTTCGTAATTGAAATTGCGAA-TTTTCAACACTGATAAAATAAATTTATATTATAATGACAATATTTTTTTATGCTCTTACAATTCATCTTAATGAATCTTAACTGTGTGAAGACATTCTAAAGTGTCAATGAGATATATATTCTTTGAATAAACCTTTTTGAGGGAATGGAACATCAGTTAAGAAATGTAAATGGTAATACAAGTAATACACAAGGGTTCGGTGATTCAT-ACATATGGAATATTTTTAAAATGTATAATCCTAATCATGCAAATCTATTTATAACAGGAATGTTCCCCATAGATATCACCACTTTCAAGCAATGAAAATGCACAATATTAGTGTTTTAATAGTTTTATTAGAAACAATATTAGCAAAAAATGCATGCAAAATATAATATTAATGTTAGATAGTAAATGAAAAGTACCTTTTCAATTTTTTCATGCAGGTCACAATATTTCCTAAGCATGTCAAGCTTACGTTGAAGCTGGTGTTTGAGGTCACCTACCATCTTCTCAAGTTCCACACACTTTGGAGAGATTGAATCAATTCCATAATGGTTATCAGCAATCAATTTTTCACCATTTTCTTGAATTTGGACAGCTTTATCTAAGTCACACTGAAAAGAGCAGAATAATTATAATAAAAAATACAGAACAAAAATTTAAAACCAAATCTCCCAAAATAGTCTTATGGCCCAATGTTTTAGGACAAAACTACCATTTTGAGAAATGAAATTAAAAGTATGTCGGATATGTGTTCTTTAAATTTCTACAAGACCAATCATAGGCATCATAGAATAGACTAATGAATTATTTACTACCTTTGTTCACCTTTTTTATCTCTGGTTACTGAAAAAGGTGCAAGCCTTGTAAATTTTGATTTGATTTTCTTTAAAATTCTTTGGTTAGCCATTTTTACC-AAAGTATGCATAAAAACCCTGTAAAAATTGTAAATTATAAAATTTTTCTCAAAAAAATATAATCTACACATCAAGATGAAAGTACCTATAACACTTTGTATCTCTTTCTATCACTCTAGGGATAATTTGTGATTGGTATCTTAAAGTGTATCTTCATTGGTTGTATACATTTATGACTGTCAATTAATTTTATATTAGTTATTTCCCATTGACA-TTCTTTTTAAAGAATAGTACAATAGTAGACAATTATTTTGAGGAGTACATATGACCCACTTCATTTCTTCTGGGTAAG
Ncarolinensis_Grandfather_N218 ---------------------------------------------------------CAATACATCACCAATAAATTAGTCAATCAACACCATGCATTTTTTATGCTCATTCTTTTAGGAATCATACACACATTATTTTTCACAGCAAACCTAATTCAGACAAAAATGCCCAATACAAATTATTGAATACCACACATTATTTTTCAGCTTTGCAATTGATATTGCAAATTTTTCAACACTGATAACACAATTTAATATTATAATGACAATGTTTTTTTATGACCTTACAATTCATCTTAATGAATCTCAACTCCGTGAAGACATTCTAAAGTGTCAATGTGATATATATTCTTTGAATAAACCTTTTTGAGGGAATGGAACATCAGTTAAGAAATGTAAATGGTAATACAAGCACTACACAAGGGTTTAGTAATTCATAACACATGGAATATTTTAAAGATGTATATCCTAAATCATGCAAACCTATTCATAACAGGAATGTCCACCATAGATATCACCACTTTCAAGCAATGAAAATGCACAATATTAGTGTTTTAATACTTTTATTAGAAACAATATTAGCAAAAAATGCATGCAAAATATAATATTAATGTTAGGTAGTAAATAAAAAGTACCTTTTCAATTTTTTCATGCAGGTCACAATATTTCCTAAGCATGTCAAGCTTACGTTGAAGCTGGTGTTTGAGGTCACCTACCATCTTCTCAAGTTCCACACACTTTGGAGAGATTGAATCAATTCCATAATGGTTATCAGCAATCAATTTTTCACCATTTTCTTGAATTTTGACAGCTTTATCCAAGTCACACTGAAATATTAAGGATAAGTATAAT--AAAGTACCGAACATGAATTTAAAACCAAATCTCCCAAAATAATCTTATGGCCCAATGTATTAGGACAAAACTACCATTTTGATAGATAAAATTAAAAGTATGTCGGATACGTGTTCTTTGAATTTCTACAAGATCAATCATAGGCATCATAGAATAGACTAATGAATTATTTATTATCTTTGTTCACCTTTTTTATCTCTGGTTACTGCAAAAGGTGCAAGCCTTGTAAATTTTGATTTGATTTTTTTT-TAATTCTTTGGTTAGTCATTTTTACCAAAAGTATGCACAAAAACCCTGAAAAAATTGTAAATTAGAAATTTTTTCATAAAAAAATAGAATCTACACATCAAGATGAAAGTATCTATAACACTGTGTATCTCTTTCTATCACTGTTGGG-TAATTTGTGATTGGTATCTTAAAGTGTATCTTCATTGGTTGTATACATTTATGACTGTCAATTATTTTTATATTAGATATTTCCTACTGACATTTTTTAAGAAAGAAAAGTACAATAGTAAACAATTCTTTTGAGGGATACACATGACCCACTTCATTTCTTCTGAGTCCG
Ncarolinensis_LinvilleCaverns_N227 -----------------------------------------------------------------------------------------------------------------------------------------------------------------------------------------------------------------------------------------------------------------------------------------------------------------------------------------------------------------------------------GGAATGGAACAT-------GAAATGTAAATGGTAATACAAGCACTACACAGGAGTTTAGTAATTCATAACACATGGAATATTTTAAAGATGTATATCCTAAATCATGCAAACCTATTCACAACAGGAATGTCCCCCATAGATATTACCACTTTCAAGCAATGAAAATGCACAATATTAGTGTTTTAATACTTTTATTAGAAACAATATTAGCAAAAAATGCATGCAAAATATAATATTAATGTTAGATAGTAAATAGAGAGTACCTTTTCAATTTTTTCATGCAGGTCACAATATTTCCTAAGCATGTCAAGCTTACGTTGAAGCTGGTGTTTGAGGTCACCTACCATCTTCTCAAGTTCCACACACTTTGGAGAGATTGAATCAATTCCATAATGGTTATCAGCAATCAATTTTTCACCATTTTCTTGAATTTGGACAGCTTTATCCAAGTCACACTGAAATATTAAGAATAAGTATAAT--AAAGTACCGAACATGAATTTAAAACCAAATCTCCCAAAATAATCTTATGGCCCAATGTATTAGGACAAAACTACCATTTTGATAAATGAAATTAAAAGTATGTCGGATATGTGTGCTTTGAATTTCTACAAGACCAATCATAGGCATCATAG----------------------------------------------------------------------------------------------------------------------------------------------------------------------------------------------------------------------------------------------------------------------------------------------------------------------------------------------------------------------------------------------------------------------------------
Ncarteri_English_N031 TTTAGTGAAGCTTAATATATTTCTGTCATGCATACTAAATTATATATTTTGTATGTCCAATACATCACCAATAAATTAGTAAATCAACACCATGCATTTTTTATGCTCATTCTCTCAGTAGTCAAACACACA--TTTTTTTACAGCAAACCTAATTCAGACAAAAATGCTCAATACAAATTATTGAATGCCACAAATTATTTTTAAGCTTTGTAATTGAAAATGCGAA-TTTTCAACACTGATAAAACAAATTAATATTATAATGACAATA-TTTTTTACGTTCTTACAATTCATCTTAATGAATCTTAACTGTGTGAAGACATTCTAAAGTGTCAATGTGATATATATTCTTTGAATAAACCTTTTTGAGGGAATGCAACATCAGTTAAGAAATGTAAATGGTAATACAAGCACTACACAAGGGTTCAGTGATTCAT-ACATATGGAATATTTTTAAAATGTATAATCCTAATCATGCAAATCTATTCATAACATGAATGTTCCCCATAGATATCACCACTTTCAAGCAATGAAAATGCACAATATTAGTGTTTTAATACTTTTATCAGAAACAATATTAGCAAAAAATGCATGCAAAATATGATATTAATGTTAGATAGTAAATGAAAAGTACCTTTTCAATTTTTTCATGCAGGTCACAATATTTCCTAAGCATGTCAAGCTTACGTTGAAGCTGGTGTTTGAGGTCACCTACCATCTTCTCAAGTTCCACACACTTTGGAGAGATTGAATCAATTCCATAATGGTTATCAGCAATCAATTTTTCACCATTTTCTTGAATTTGGACAGCTTTATCCAAGTCACACTGAAATATTAAGGATAAGTATAATAAAAAATACAGAACAAAAATTTAAAACCAAATCTCCCAAAATAGTCTTATGGCCCAATGTTTTAGGACAAAACTACTATTTTGATAAATGAAATTAAAAGTATGTCGGATATGTGTTCTTTAAATTTCTACAAGACCAATCATAGGCATCATAAAATAGACTAATGAATTATTTACTATCTTTGTTCACCTTTTTTATCTCTCGTTACTGAAAAAGGTTCAGGCCTTGTAAATTTTGATTTGATTTTTTAAAAAATTATTTGGTTAGTCATTTTTACCAAAAGTATGTATAAAAACCCTGTAAAAATTGTAAATTATATTTTTTTTATGAAAAAAATATAATCTACACATCAAGATGAAAGTACCTATAACACC-TGTATCTCTTTCTATCACTCTAGGGATAATTTGTGATTGGTATCTTAAAGTGTATCTTTATTGGTTGTAGACATTTATGAC-GTCAATTATTTTTATATTAGCTATTTCCCTTTGACA-TTTTTTTAAAAGAATAGTACAATAGTAGACAATTATTTTGAGGGGTACATATGACCCACGTCATTTCTTCTGGGTAAG
Ncarteri_LaurelCave_nearTYPE_N0296 TTTAGTGAAGCTTAATATATTTCTGTCATGCATACTAAATCATATATTTTGTATGTCCAATACATCACCAATAAATTAGTAAATCAACACCATGCATTTTTTATGCTCATTCTCTCAGTAGTCAAACACACA-TTTTTTTTACAGCAAACCTAATTCAGACAAAAATGCTCAATACAAATTATTGAATGCCACAAATTATTTTTAAGCTTTGTTATTGAAATTGCGAA-TTTTCAACACTGAACACATTAATTAATATTATAATGACAATATTTTTTTATGCTCTCACAATTAATCTTAATGAATCTTAACTGTGTGAAGACATTCCAAAGTGTCAATGTGATATATATTCTTTGAATAAACCTTTTTGAGGGAATGAAACATCAGTTAAGAAACGTAAATAGTAATACAAGCACTACACAAGGGTTCAAAAATTTATAATATATGTAATATTATAAAAATGTATCACCCAAATCATGCAAATCTATTCATAACAGAAACATTTTCTATAGTTATCACCACTTTCAAGCAATGCAAATGCACAATATTAGTGTTTTAATCATTTTATTAGAAACACTATTAGAAAAAAATGCATGCAACATATAATATTAAGGTTAGATAGTAAATGAAAAGTACCTTTTCAATTTTTTCATGCAGGTCACAATATTTCCTAAGCATGTCAAGCTTACGTTGAAGCTGGTGTTTGAGGTCACCTACCATCTTCTCAAGTTCCACACACTTTGGAGAGATTGAATCAATTCCATAATGGTTATCAGCAATCAATTTTTCGCCATTTTCTTGAATTTGGACAGCTTTATCTAAGTCACACTGAAAAGAGCAGAATAATTATAATAAAAAATACAGAACA-AAATTTAAAACCAAATCTCCCAAAATAGTCTTATGGCCCAATGTTTTAGAACAAAACTACCATTTTGATAAATGAAATTAAAAGTATGTCGGATATGTGTTCTTTAAATTTCTACAAGACCAATCATAGGCATCATAAAATAGACTAATGAATTATTTACTATCTTTGTTCACCTTTTTTATCTCTCGTTACTGAAAAAGGTGCAGGCCTTGTAAATTTTTATTTGATTTTTTTAAAAATTCTTTGGTTAGTCATTTTTACCAAAAGTATGTATAAAAACCCTGTAAAAATTGTAAATTATAATTTTTTTCATAAAAAAATATAATCTACACATCAAGATGAAAGTACCTATAACACC-TGTATCTCTTTCTATCACTCTAGGGATAATTTGTGATTGGTACCTTAAAGTGTATCTTTATTGGTTGTAGACATTTATGAC-GTCAATTATTTTTATATTAGCCATTTCCCTTTGACA--TTTTTTTAAAGAATAGTACAATAGTAGACAATTATTTTGAGGGGTACATATGACCCACTTCATTTCTTCTGGGTAAG
Ncarteri_Pitchfork_N363 ----------------------------------------------------------------------------------ATTAACACCATGCATTTTTTATGCTCATTCATTTGGGAGTCAAACACACATTTTTTTTTACAGCAAACCTAATTCAGACAAAAATGCTCAATACAAATTATTGAATACCACAAATTATTTTCTGGCTTCGTAATTGAAATTGTGAATTTTTCAACACTGATAACACAGATTAATATTAAAATAACAATATTTTTTTGTGCCCTTACA-----TCTTAGTGAATCCTAACTGTGTGGAAACATTCCAAAGTGTCAATGCGGTATATATTCTATGAAGAAACCTTTTTGAGGTAATGAAACATCAGTTAAGAAACGTAAATAGTAATACAAGCACTACACAAGGGTTCAAAAATTTATAATATATGGAATATTATAAAAATGTATAACCCAAATCATGCAAATCTATTCATAACAGAAACATTTTCTATAGTTTTCACCACTTTCAAGCAATGCAAATGCACAATATTAGTGTTTTAATCATTTTATTAGAAACAATATTAGAAAAAAATGCATACAACATATAATATTAAGGTTAGATAGTAAATGAAAAGTACCTTTTCAATTTTTTCATGCAGGTCACAATATTTCCTAAGCATGTCAAGCTTACGTTGAAGCTGGTGTTTGAGGTCACCTACCATCTTCTCAAGTTCCACACACTTTGGAGAGATTGAATCAATTCCATAATGGTTATCAGCAATCAATTTTTCGCCATTTTCTTGAATTTGGACAGCTTTATCTAAGTCACACTGAAATATTAAGGATAAGTATAAT--AAAGTACCGAACATGAATTTAAAACCAAATCTCACAAAATAATCTTATGGCCCAATGAATTAGGACAAAACTACCATTTTGACAAATGAACTTAAAAGTATGCCGGATGTGTGTTCTGTAAATTTTTACAAGACCAATCATAGGCATCATAGAATAGGCTAATGAATTATTTACTATCTTTGTTCACCTTTTTTATCTTTGGTTACTGAAAAAGGTTCAAGCCTTGTAAATTTTGATTTGATTTTTTTTTTAATTCTTTGGTTAGTCACTTTTACCAAAAGTATGCATAAAAACCCTGTAAGAATTGTAAATTAGAAATATTTTCATAAAAAAATATAATCTACACATCAAGATGAAAGTATCTATAACACTGTGTATCTCTTTCTATCACTGTTGGG-TAATTTGTGATTGGTATCTTAAAGTGTATCTTCATTGGTTGTATACATTTATGACTGTCAATTATTTTTATATTAGATATTTCCTACTGACATTTTTAAAAAAAGAAAAGCACAATAGTGGACAATTCTTTTAAGGG----------------------------------
Ncarteri_WeberCty_N1044 TTTAGTGAAGCTTAATATATTTCTGTCATGCATACTAAATCATATATTTTGTCC----AATACATCACCAATAAATTAGTAAATCAACACCATGCATTTTTTATGCTCATTTTCTCAGTAGTCAAACACACA-TTTTTTTTACAGCAAACCTAATTCAGACAAAAATGCTCAATACAAATTATTGAATGCCACAAATTATTTTTAAGCTTTGTAATTGAAATTGCGAA-TTTTCAACACTGATAAAACAAATTAATATTATAATGACAATATTTTTTTATGCTCTTACAATTC----------ATCTTAACTGTGTGAAGACATTCTAAAGTGTCAATGTTATATATATTCTTTGAATAAACCTTTTTGAGGGAATGGAACATCAGTTAAGAAATGTAAATGGTAATACAAGCACTACACAAGGGTTCAGTGATTCAT-ACATATGGAATATTTTTAAAATGTATAATCCTAATCATGCAAATCTATTCATAACAGGAATGTTCCCCATAGATATCACCACTTTCAAGCAATGAAAATGCACAATATTAGTGTTTTAATACTTTTATCAGAAACAATATTAGCAAAAAATTCATGCAAAATATGATATTAATGTTAGATAGTAAATGAAAAGTACCTTTTCAATTTTTTCATGCAGGTCACAATATTTCCTAAGCATGTCAAGCTTACGTTGAAGCTGGTGTTTGAGGTCACCTACCATCTTCTCAAGTTCCACACACTTTGGAGAGATTGAATCAATTCCATAATGGTTATCAGCAATCAATTTTTCACCATTTTCTTGAATTTGGACAGCTTTATCTAAGTCACACTGAAATATTAAGGATAAGTATAATAAAAAATACAGAACAAAAATTTAAAACCAAATCTCCCAAAATAGTCTTATGGCCCAATGTCTTAGGACAAAACTACCATTTTGATAAATGAAATTAAAAGTATGTCGGATATGTGTTCTCTAAATTTCTACAAGACCAATCACAGGCATCATAAAATAGACTAATGAATTATTTACTATCTTTGTTCACATTTTTTATCTCTTGTTACTGAAAAAGGTGCAGGCCTTGTAAATTTTGATTTGATTTTTTTAAAAATTCTTTGTTTAGTCATTTTTACCAAAAGTATGTATAAAAACCCTGTAAAAATTGTAAATTATATTTTTTTTTCAAAAAAAATATAATCTACACATCAAGATGAAAGTACCTATAACACC-TGTATCTCTTTCTATCACTCTAGGGATAATTCGTGATTGGTATCTTAAAGTGTATCTTTATTGGTTGTAGACATTTATGAT-GTCAATTATTTTTATATTAGCTATTTCCCTTTGACATTTTTTTTTAAAGAATAGTACAATAGTAGACAATCATTTTGAGGGGTACATATGGCCCACTTCATTTCTTCTGGGTAAG
Ncarteri_div__RainbowCave_G2089 TTTAGTAAAGCTTAAAATATTATTGGCATGCATACTAAATCTTATATT---------------------------------AATCAACCCCATGCATTTTTTATGTTCATTCTTTTAGGAATCAAACACACATTTTTTTTAACAGCAAACCCAATTCCGACAAAAGTGCTCAATACAAATTATTGAATACCATAAATTATTTTTCAGCTTTGTAATTGAAATTGCGAATTTTTCAACACTGATAACACAAATTAATATTAGAATGACAATATTTCTTTGCGTCCATACAGTTCATCTAAGTGAATCTTAACTGAGTGAAGACATTCTAAAGTATCAATGGGATATATATTCTTTGAATGAACCTTTTTGAGGGAATGAAATATCAGTTAA-AAATTTAAATAGTAATAAAAGTACTACACGAGGGTTCAGTAATTCATAACATATGGAATATTTTAAAAATATATAATCCTAATCATGCAGATCTGTTTATAACACAAATATTTTTTATTGATATTACCATTTTCAAGTAATGAAAATGCACAATATTAGTGTTATAATAATTTTATCAGAAACAATATTAGCAAGAAATGCATGCAACATATAATATTAAGGTTAGATAGTAAATGAAAAATACCTTTTCAATTTTTTCATGCAGGTCACAATATTTCCTAAGCATGTCAAGCTTACGTTGAAGCTGGTGTTTTAGGTCACCTACCATCTTCTCAAGTTCCACACACTTTGGAGAGATTGAATCAATTCCATAATGGTTATCAGCAATCAATTTTTCACCATTTTCTTGAATTTGGACAGCTTTATCTAAGTCACACTGAAAAGAGCAGAATGAGTATAAT--AAAGTATCGAACATGAATTTGAAACCAAAGCTCACAAAATAATCTTATGGACCAATGCGTTAGAACAAAACTACCATTTCGACAAATAAAATTAAAAGTATGTTGGATATGTGCTCCTTAAATTTCTACAAAACCAATCACAGGCATCATGGAATAGATTAATGAATTATTTATTGCCTCTGTTCATCTTTTTTATGTCTGGTTACTGAAAAACATGCAAGCCTTGTAAATTTTTATTTGATTCTTTTTTTAATTCTTTGGTTAGTCATTTTTAGCAAAAGTATGCATAAAA-CCCTTAAAAAATTGTAAATTAGAGAGTTTTTTTAGAAAAAATATAACCAACACATCAAGATGAAAGTATCTACAACACTTTGTATTTCTTTCTATCACTGTAGGGATAATTTGTGATTGGCATCTTTAAGTGTATCTTCATTGGTTGTATACATTTATGACTGTTAATTATTTTTATATTATATATTTTCTATTGACATTTTTAAAAAAAGAAAAATACAATAGTAGACAATTTTTTGGAGGGGTACATATGACCCATTTCATTTCTTCTGGGTAA-
Ncherokee_BallhootScar_N193 TTTAGTAAAGTTTAAAATATTTCTGTCATGCATACTAAATCTTATATTTTGTATGTCCAATACATCACCAATAAATTAGTCAATCAACACCATGCATTTTTTATGCTCATTCTTTTAGGAATCATACACACATTATTTTTTACAGCAAACCTAATTCAGACAAAAATGCTCAATACAAATTATTGAATACCACAAATTATTTTTCAGCTTTGCAATTGATATTGCAAATTTTTCAACACTGATAACACAAATTAATATTATAATGACAATGTTTTTTTATGACCTTACAATTCATCTTAATGAATCTTAACTCTGTGAAGACATTCTAAAGTGTCAATGTGATATATATTCTTTGAATAAACCTTTTTGAGGAAATGGAACATCAGTTAAGAAATGTAAATGGTAATACAAGCACAACACAAGGGTTCAGTAATTCATAACACATGGAATATTTTAAAGATGTATATCCTAAATCATGCAAACCTATTCATAACAGGAATGTCCCCCATAGATATCACCACTTTCAAGCAATGAAAATGCACAATATTAGTGTTTTAATACTTTTATTAGAAACAATATTAGCAAAAAATGCATGCAAAATATAATATTAATGTTAGATAGTAAATAAAAAGTACCTTTTCAATTTTTTCATGCAGGTCACAATATTTCCTAAGCATGTCAAGCTTACGTTGAAGCTGGTGTTTGAGGTCACCTACCATCTTCTCAAGTTCCACACACTTTGGAGAGATTGAATCAATTCCATAATGGTTATCAGCAATCAATTTTTCACCATTTTCTTGAATTTGGACAGCTTTATCTAAGTCACACTGAAATATTAAGAATAAGTATAAT--AAACTACCGAACATGAATTTAAAAC----------------------------------------------------------------------------------------------------------------------------------------------------------------------------------------------------------------------------------------------------------------------------CCCTGTAAAAATTGTAAATTAGAAATTTTTTCATAAAAATATATAATCTGCA-ATCAAGATGAAAGTATCTATAAGACTTTGTATCTCTTTCTATCACTCTAGGGATAATTTGTGATTGGTATCTTAAAGTGTATTTTCATTGGTTGTATACATTTATGATTGTCAATTATTTTTATATCAGATATTTCCTACTGACATTTTTTTTTAAAAAAAAGT---ATAGTACACAAAAAATTTGAGGAGTATATATGACCCACTTCATTTCTTCTGGACAAG
Ncherokee_BalsamMtn_N891 TTTAGTAAAGTTCAAAATATTTATGTCATGCATACTAAATCTTATATTTTGTATGCCCAATACATCACCAATAAATTAGTCAATCAACACCATGCATTTTTTATGCTCATTCTTTTAGGAATCATACACACATTATTTTTTACAGCAAACCTAATTCAGACAAAAATGCTCAATACAAATTATTGAATACCCAAAATTATTTTTCAGCTTTGCAATTGATATTGCAAATTTTTCAACACTGATAACACAAATTAATATTATAATGACAATGTTTTTTTATGACCTTACAATTCATCTTAATGAATCTTAACTCTGTGAAGACATTCTAAAA-AACAATGTGATATATATTCTTTGAATAAACCTTTTTGAGGAAATGGAACATCAGTTAAGAAATGTAAATGGTAATACAAGCACTACACAAGGGTTTAGTAATTCATAACACATGGAATATTTTAAAGATGTATATCCTAAATCATGCAAACCTATTCATAACAGGAATGTCCCTCATAGATATCACCACTTTCAAGCAATGAAAATGCACAATATTAGTGTTTTAATAGTTTTATTAGAAACAATATTAGCAAAAAATGCATGCAAAATATAATATTATTGTTAGATAGTAAATAAAAAGTACCTTTTCAATTTTTTCATGCAGGTCACAATATTTCCTAAGCATGTCAAGCTTACGTTGAAGCTGGTGTTTGAGGTCACCTACCATCTTCTCAAGTTCCACACACTTTGGAGAGATTGAATCAATTCCATAATGATTATCAGCAATCAATTTTTCACCATTTTCTTGAATTTGGACAGCTTTATCCAAGTCACACTGAAATATTAAGAATAAGTATAAT--AAAGTACCGAACATGAATTTAAAACCAAATCTCCCAAAATAATCTTATGGCCCAATGTATTAGGACAAAACTACCATTTTGATAAATGAAATTAAAAGTATGTTGGATATGTGTTCTTTAAATTTCTACAAGACCAATCATAGGCATCATAGAATAGACTAATGAATTATTTACTATCTTTGTTCACCTTTTTTATCTTTGGTTACTCAAAAAGGTGCAAGCCTTGTAAATTTTGATTTGATTTTTTTTTAAATTCTTTGGTTAGTTATTTTTACCAAAAGTATGCATAAAAACCCTGCAAAAATTGTAAATTAGAAATTTTTTCATAAAAAAATATAATCTACACATCAAGATGAAAGTATCTATAACACTGTGTATCTCTTTCTATCACTGTTGGG-TAATTTGTGATTGGTATCTTAAAGTGTA--TTCATTGGTTGTATACATTTATGACTGTCAATTATTTTTATATTAGATATTTCCTACTGACATTTTTTAAAAAAGAAAAGTACAATAGTGGACAATTATTTTGAGGG--ACATAAGATCCACTTCATTTCTTCTGGGTTAG
Ncherokee_SIndianCrk_N681 -------------------------------------------------------------------------------------------------------TGCTCATTCTTTTAAGAGTCAAACACACATTTCTTTTTACAGCAAACCTAATTCAGACAAAAATGCTCAATACAAATTATTGAAGGCCACAAATTATTTTTAAGCTTTGTAATTGAAATTGCGAA-TTTTCAACACTGATAAAACAAATTAATATTATAATGACAATATTTTTTTATGCTCTTACAATTCATCTTAATGAATCTTAACTGTGTGAAGACATTCTAAAGTGTCAATGTGATATATATTCTTTGAATAAACCTTTTTGAGGGAATGGAACATCAGTTAAGAAATGTAAATGGTAATACAAGCACTACACAAGGGTTCAGTGATTCAT-GAATATGGAATATTTTTAAAATGTATAATCCTAATCATGCAAATCTATTCATAACAGGAATGTCCCCCATAGATATCACCACTTTCAAGCAATGAAAATGCACAATATTAGTGGTTTAATACTTTTATTAGAAACAATATTAGCAAAAAATGCATGCAAAATATAATATTAATGTTAGATAGTAAATGAAAAGTACCTTTTCAATTTTTTCATGCAGGTCACAATATTTCCTAAGCATGTCAAGCTTACGTTGAAGCTGGTGTTTGAGGTCACCTACCATCTTCTCAAGTTCCACACACTTTGGAGAGATTGAATCAATTCCATAATGGTTATCAGCAATCAATTTTTCACCATTTTCTTGAATTTGGACAGCTTTATCTAAGTCACACTGAAAAGAGCAGAATAA--TTAATAAAAAATACAGAACAAAAATTTAAAATCAAATCTCCCAAAATAGTCTTATGGCCCAATGTTTTAGGACAAAACTACCATTTTGAGAAATGAAATTAAAAATATGCCGGATATGTGTTCTTTAAATTTCTACAAG------------------------------------------------------------------------------------------------------------------------------------------------------------------------------------------------------------------------------------------------------------------------------------------------------------------------------------------------------------------------------------------------------------------------------------------------------
Ncooperi_BeaverCrk_N1002 ------------------------------------------------------------------------------GTCAATCAACACCATGCATTTTTTATGCTCATTCTTTTAGGAGTCATACACACATTATTTTTTACAGCAAACCTAATTCAGACAAAAATTCTCAATACAAATTATTGAAAATCACAAATTATTTTTCAGCTTTGCAATTGATATTGCAAATTTTTCAACACTGATAACACAAATTAATATTACAATGACAATATTTTTTTATGCTCTTACAATTCATCTTAATGGCTCTTAACTGTGTGAAGACATTCTAAAGTGTCAATGTGATATATATTCTTTGAATAAACCTTTTCGGGGGAATGGAACATCAGTTAAGAAATGTAAATGGTAATACAAGCACTACACAAGGGTTCAGTAATTCATAACACATGCAATATTTTAAAAATGTATATCCAAAATCATGCAAACCTATTCATAATGGAGATGTTCCCCATATATATCACCACTTTCAAGCAATGAAAATGCACAATATTAGTGTTTTAATAATTTTATTAGAAACGATATTACCAAAAAATGCATGCAAAATATAATATTAATGTTAGATAGTAAATAAAAAGTACCTTTTCAATTTTTTCATGCAGGTCACAATATTTCCTAAGCATGTCAAGCTTACGTTGAAGCTGGTGTTTGAGGTCACCTACCATCTTCTCAAGTTCCACACATTTTGGAGAGATTGAATCAATTCCATAATGGTTATCAGCAATCAATTTTTCACCATTTTCTTGAATTTGGACAGCTTTATCTAAGTCACACTGAAAAGAGCAGAATAATTATAATAAAAAATACAGAACAAAAATTTAAAACCAAATCTCCCAAAATAGTCTTATGGTCCAATGTTTTAGGACAAAACTACCATTTTGATAAATGAAATTAAAAGTATGCCGGATATTTGTTCTTTAAATTTCTACAAGACCAATCATAGGCGTCATGGAATAGACTAATGAATTATTTACTATCTTTGTTCACCTTTTTTATCTCTGGTTACTGAAAAAGATGCAAGCCTTGTAAATTTTGATTCGATTTTTTT-AAAATTCTTTGGTTAGTCATCTTTACCAATAGTATGCATAAAAATCCTGTAAAAATTGTAAATTATAAATTTTTTCATAAAAAAATATAATCTACACATCAAGATGAAAGTACCTATAACACTGTGTATCTCTTTCTATCACTCTACCGATAATTTGTGATTGGTATCATAAAGTGTATCTTTATTGGGTGTATACATTTATGAT-GTCATTTATTTTTATATTAGCTATTTCCCTTT-----------------------------------------------------------------------------------
Ncooperi_BrasstBald_N824 ------------------------------------------------------------------------------GTCAATCAACACCATGCATTTTTTATGCTCATTCTTTTAGGAGTCATACACACATTATTTTTTACAGCAAACCTAATTCAGACAAAAATTCTCAATACAAATTATTGAAAATCACAAAATATTTTTCAGCTTTGCAATTGATATTGCAAATTTTTCAACACTGATAACACAAATTAATATTACAATGACAATATTTTTTTATGCTCTTACAATTCATCTTAATGAATCTTAACTGTGTGAAGACATTCTAAAGTGTCAATGTGATATATATTCTTTGAATAAACCTTTTTGAGGGAATGGAACATCAGTTAAGAAATGTAAATGGTAATACAAGCACTACACAAGGGTTCAGTAATTCATAACACATGAAATATTTTAAAAATGTATATCCAAAATCATGCAAACCTATTCATAATGGAGATGTTCCCCATATATATCACCACTTTCAAGCAATGAAAATGCACAATATTAGTGTTTTAATAATTTTATTAGAAACGATATTACCAAAAAATGCATGCAAAATATAATATTAATGTTAGATAGTAAATAAAAAGTACCTTTTCAATTTTTTCATGCAGGTCACAATATTTCCTAAGCATGTCAAGCTTACGTTGAAGCTGGTGTTTGAGGTCACCTACCATCTTCTCAAGTTCCACACACTTTGGAGAGATTGAATCAATTCCATAATGGTTATCAGCAATCAATTTTTCACCATTTTCTTGAATTTGGACAGCTTTATCTAAGTCACACTGAAAAGAGCAGAATAATTATAATAAAAAATACAGAACAAAAATTTAAAACCAAATCTCCCAAAATAGTCTTATGGTCCAATGTTTTAGGACAAAACTACCATTTTGATAAATGAAATTAAAAGTATGCCGGATATGTGTTCTTTAAATTTCTACAAGACCAATCATAGGCATCATAGAATAGACTAATGAATTATTTACTATCTTTGTTCACCTTTTTTATCTCTGGTTACTGAAAAAGGTACAAGCCTTGTAAATTTTGATTCGATTTTTTT-AAAATTCTTTGGTTAGTCATCTTTACCAAAAGTATGCATAAAAATCCTGTAAAAATTGTAAATTATAAATTTTTTCATAAAAAAATATAATCTACACATCAAGATGAAAGTACCTATAACACTGTGTATCTTTTTCTATCACTCTAACGATAATTTGTGATTGGTATCATAAAGTGTATCTTTATTGGGTGTATACATTTATGAT-GTCAATT------------------------------------------------------------------------------------------------------------
Ncooperi_CheoahDam_N1122 ----------------------------------------------------------------------------------------------------------------------------TACACACATTATTTTTTACAGCAAACCTAATTCAGACAAAAATTCTCAATACAAATTATTGAAAATCACAAATTATTTTTCAGCTTTGCA--TGATATTGCAAATTTTTCAACACTGATAACACAAATTAATATTACAATGACAATATTTTTTTATGCTCTTACAATTCATCTTAATGAATCTTAACTGTGTGAAGACATTCTAAAGTGTCAATATGATATATATTCTTCGAATAAACCTTTTTGAGGGAATGGAACATCAATTAAGAAATGTAAATGGTAATACAAGCACTACACAAGGGTTCAGTAATTCATAACACATGCAATATTTTAAAAATGTATATCCAAAATCATGCAAACCTATTCATAATGGAGATGTTCCCCATATATATCACCACTTTCAAGCAATGAAAATGCACAATATTAGTGTTTTAATAATTTTATTAGAAACGATATTAGCAAAAAATGCATGCAAAATATAATATTAATGTTAGATAGTAAATAAAAAGTACCTTTTCAATTTTTTCATGCAGGTCACAATATTTCCTAAGCATGTCAAGCTTACGTTGAAGCTGGTGTTTGAGGTCACCTACCATCTTCTCAAGTTCCACACATTTTGGAGAGATTGAATCAATTCCATAATGGTTATCAGCAATCAATTTTTCACCATTTTCTTGAATTTGGACAGCTTTATCTAAGTCACACTGAAAAGAGCAGAATAATTATAATAAAAAATACAGAACAAAAATTTAAAACCAAATCTCCCAAAATAGTCTTATGGTCCAATGTTTTAGGACAAAACTACCATTTTGATAAATGAAATTAAAAGTATGCCGGATATGTGTTCTTTAAATTTCTACAAGACCAATCATAGGCATCATAGAATAGACTAATGAATTATTTACTATCTTTGTTCATCTTTTTTATCTCTGGTTACTGAAAAAGGTGCAAGCCTTGTAAATTTTGATTCGAATTTTTA-AAAATTCTTTGGTTAGTCATCTTTACCAAAAGTATGCATAAAAATCCTGTAAAAATTGTAAATTATAAATTTTTTTATAAAAAAATATAATCTACACATCAAGATGAAAGTACCTATAACACTGTGTATCTTTTTCTATCACTCTAACGATAAATTGTGATTGGTATCATAAAGTGTATCTTTATTGGTTGTATACATTTATGAC-GTCAATTATTTTTATATTAGCTATTTCCCTTTGACATTTTTTT--AAAGAATAGTACAATAGTAGACAATTATTTTGAGGGGTACATATGACCCACTTCATTTCTTCTGGGTAAG
Ncooperi_NantRiverGorge_N682 -----------------------------------------------------------------------------------------------------------------------------ACACACATTATTTTTTACAGCAAACCTAATTCAGACAAAAATTCTCAATACAAATTATTGAAAATCACAAATTATTTTTCAGCTTTGCAATTGATATTGCAAATTTTTCAACACTGATAACACAAATTAATATTACAATGACAATATTTTTTTATGCTCTTACAATTCATCTTAATGGATCTTAACTGTGTGAAGACATTCTAAAGTGTCAATGTGATATATATTCTTTGAATAAACCTTTTTGGGGGAATGGAACATCAGTTAAGAAATGTAAATGGTAATACAAGCGCTACACAAGGGTTCAGTAATTCATAACACATGCAATATTTTAAAAATGCATATCCTAAATCATGCAAACCTATTCATAATGGAGATGTTCCCCATATATATCACCACTTTCAAGCAATGAAAATGCACACTATTAGTGTTTTAATACTTTTATTAGAAACAATATTAGCAAAAAATGCATGCAAAATATAATATTAATGTTAGATAGTAAATAAAAAGTACCTTTTCAATTTTTTCATGCAGGTCACAATATTTCCTAAGCATGTCAAGCTTACGTTGAAGCTGGTGTTTGAGGTCACCTACCATCTTCTCAAGTTCCACACACTTTGGAGAGATTGAATCAATTCCATAATGGTTATCAGCAATCAATTTTTCACCATTTTCTTGAATTTGGACAGCTTTATCTAAGTCACACTGAAAAGAGCAGAATAATTATAATAAAAAATACAGAACAAAAATTTAAAACCAAATCTCCCAAAATAGTCTTATGGTCCAATGTTTTAGGACAAAACTACCATTTTGATAAATGAAATTAAAAGTATGCCGGATATTTGTTCTTTAAATTTCTACAAGACCAATCATAGGCGTCATGGAATAGACTAATGAATTATTTACTATCTTTGTTCACCTTTT-TATCTCTGGTTACTGAAAAAGATGCAAGCCTTGTAAATTTTGATTCGATTTTTTT-AAAATTCTTTGGTTAGTCATTTTTACCAAAAGTATGCATAAAACCCCTGTAAAAATTGTAAATTATAAAAAAATTCATAAAAAAATATAATCTACACATCAAGATGAAAGTACCTATAACACTGTGTATCTCTTTCTATCACTCTAGGGATAATTTGTGATTGGTATCTTAAAGTGTATCTTTATTGGTTGTATACATTTATGAC-GTCAATTATTTTTATATTAGATATTTCAGTTTGACATTTTTCT--ATAGAATAGTACAATAGTAGACAATTATTTTGAGGGGTACATATGACCCACTTCATTTCTTCTGGG----
Ncooperi_RockCrRoad_N1160 ---------------------------------------------------------------------------------------------------------------------------------------------------------------------------------------------------------------------------------------------------------------------------------------------------------------ATCTTAACTGTGTGAAGACATTCTAAAGTGTCAATGTGATATATATTCTTTGAATAAACCTTTTTGAAGGAATGGAACATCAGTTAAGAAATGTAAATGGTAATACAAGCACTACACAAGGGTTCAGTAATTCATAACACATGCAATATTTTAAAAATGTATATCCTAAATCATGCAAACCTATTCATAATGGAGATGTTCCCCATATATATCACCACTTTCAAGCAATGAAAATGCACAATATTAGTGTTTTAATACTTTTATTAGAAACAATATTAGCAAAAAATGCATGCAAAATATAATATTAATGTTAGATAGTAAATAAAAAGTACCTTTTCAATTTTTTCATGCAGGTCACAATATTTCCTAAGCATGTCAAGCTTACGTTGAAGCTGGTGTTTGAGGTCACCTACCATCTTCTCAAGTTCCACACACTTTGGAGAGATTGAATCAATTCCATAATGGTTATCAGCAATCAATTTTTCACCATTTTCTTGAATTTGGACAGCTTTATCTAAGTCACACTGAAAAGAGCAGAATAATTATATTAAAAAATACAGAACAAAGATATAAAACCAAATCTCCCAAAATAGTCTTATGGTCCAATGTTTTAGGACAAAACTACCATTTTGATAAATGAAATTAAAAGTATGCCGGATATGTGTTCTTTAAATTTCTACAAGACCAATCATAGGCATCATAGAATAGACTAATGAATTATTTACTATCTTTGTTCACCTTTTTTATCTCTGGTTACTGAAAAAGGTGCAAGCCTTGTAAATTTTGATTTGATTTTTT--AAAATTCTTTGGTTAGTCATCTTTACCAAAAGTATGCATAAAAACCCTGTAAAAATTGTAAATTATAAATTTTTCCAT--AAAAATATAATCTACACATCAAGATGAAAGTACCTATAACACTGTGTATCTCTTTCTATCACTCTAGGGATAATTTGTGATTGGTATCTTAAAGTGTATCTTTATTGGTTGGATACATTTATGAC-GTCAATTATTTTTATATTAGCTATTTCCCTTTGACATTTTT----AAAGAATAGTACAATAGTAGACAATTATTTTGAGGGGTACATATGACCCACTTCATTTCTTCTGGGTAAG
Ncoylei_Apalachia_N1195 -------------------------------------------------------------------------------------------------------------------------------------TATTTTTTACAGCAAACCTAATTCAGACAAAAATTCTCAATACAAATTATTGAATGTCACAAATTATTTTTCAGCTTTGCAATTGATATTGCAAATTTTTCAACACTGATAACACAAATTAATATTACAATGACAATATTTTTTTATGCTCTTACAATTCATCTTAATGAATCTTAACTGTGTGAAGACATTCTAAAGTGTCAATGTGATATATATTCTTTGAATAAACCTTTTTGAGGGAATGGAACATCAGTTAAGAAATGTAAATGGTAATACAAGCACTACACAAGGGTTCAGTAATTCATAACACATGCAATATT-------TGTATATCCTAAATCATGCAAACCTATTCATAACAGGGATGTTTCCCATATATATCACCACTTTCAAGCAATGAAAATGCACAATATTAGTGTTTTAATACTTTTATTAGAAACAATATTAGCAAAAAATGCATGCAAAATATAATATTAATGTTAGATAGTAAATAAAAAGTACCTTTTCAATTTTTTCATGCAGGTCACAATATTTCCTAAGCATGTCAAGCTTACGTTGAAGCTGGTGTTTGAGGTCACCTACCATCTTCTCAAGTTCCACACACTTTGGAGAGATTGAATCAATTCCATAATGGTTATCAGCAATCAATTTTTCACCATTTTCTTGAATTTGGACAGCTTTATCTAAGTCATACTGAAAAGAGCAGAATAATTATAATAAAAAATACAGAACGAAAATTTAAAACCAAATCTCCCAAAATAGTCTTATGGCCCAAAGTTTTAGGACAAAACTACCATTTTGAGAAATGAAATTAAAAGTATGTCGGATATGTGTTCTTTAAGTTTCTACAAGACCAATCATAGGCATCGTAGAATAGACTAATGAATTATTTACTATCTTTGTTCACCTTTTTTATCTCTGGTTACTGAAAAAGGTGCAAGCCTTGTAAATTTTGATTCGATTTTTTT-AAAATTCTTTGATTAGTCATTTTTACCAAAAGTATGCATAAAAACCCTGTAAAAATTGTAAATTATAAATTTTTTCATAAAAAAATATAATCTACATATCAAGATGAAAGTACCTATAACACTGTGTATCTCTTTCTA---------------------------------------------------------------------------------------------------------------------------------------------------------------------------------------
Ncoylei_DinkinCove_N1118 TTTAGTAAAGCTTAAAATATTTCTGTCATGCATACTAAATCTTATATTTTGTATGTTCAATGCATCACCAATAAATTAGTCAATCAACACCATGCATTTTTTATGCTCATTCTTTTAGGAGTCATACACACATTATTTTTTACAGCAAACCTAATTCAGACAAAAATTCTCAATACAAATTATTGAATACTACAAATTATTTTTCAGCTTTGCAATTGATATTGAAAATTTTTCAACACTGACAACACTAATTAATGACACAATGACAATATTTTTTTATGCTCTTACAATTCATCATAATGAATTTTAAGTGTGTGAAGACATTTTAAAGTGTCAATGTGATATGTATTCTTTGAATAAACCTTTTTGGGGG-ATGGAACATCAGTTAAGAAATGTAAATAGTAATACAAGCACTACAAAAGGGTACAGTAATTCATAACACATGCAATATTTTAAAAATGTATATCCTAAATCATGCAAACCTATTCATAACAGGGATGTTCCCCATATATATCACCACTTTCAAGCAATGAAAATGCACAATATTAGTGTTTTAATACTTTTATTAGAAACAATATTAGCAAAAAATGCATGCAAAATATAATATTAATGTTAGATAGTAAATAAAAAGTACCTTTTCAATTTTTTCATGCAGGTCACAATATTTCCTAAGCATGTCAAGCTTACGTTGAAGCTGGTGTTTGAGGTCACCTACCATCTTCTCAAGTTCCACACACTTTGGAGAGATTGAATCAATTCCATAATGGTTATCAGCAATCAATTTTTCACCATTTTCTTGAATTTGGACAGCTTTATCTAAGTCACACTAAAAAGAGCAGAATAATTATAATAAAAAATACAGAACAAAAATTTAAAACCAAATCTCCCAAAATAGTATTATGGTCCAATGTTTTAGGACAAAACTACCATTTTGAGAAATGAAATTAAAAGTATGTCGGATATGTGTTCTTTAAGTTTCTACAAGACCAATCATAGGCATCATAGAATAGACTAATGAATTATTTACTATCTTTGTTCACCTTTTTTATCTCTGGTTACTGAAAAAGGTGCAAGCCTTGTAAATTTTGATTCGATTTTTTT-AAAATTCTTTGGTTAGTCATTTTTACCAAAAGTATGCATAAAAACCCTGTAAAAATTGTAAATTATAAATTTTTTCATAAAAAAATATAATCTACACATCAAGATGAAAGTACCTATAACACTGTGTATCTCTTTCTATCACTCTAGGAATAATTTGTGATTGGTATCGTAAAGTGTATCTTTATTGGTTGTATACATTTATGAC-GTCAATTATTTTTATATTAGATATTTCCCATTGACATTTTTT---AAAGAATAGTACAATA------AATTATTTTGAGGGGTACATATGAC-----------------------
Ncoylei_TiptonCreek_N837 --------------------------------------------------------TCAATGCATCGCCAATAAATTAGTCAATCAACACTGTGCATTTTCTATGCTCATTCTTTTAGGAGTCATACACACATTACTTTTTACAGCAAACCTAATTCAGACAAAAATTCTCAATACAAATTATTGAATACTACAAATTATTTTTCAGCTTTGCAATTGATATTGAAAATTTTTCAACACTGACCACATTAATTAATGACACAATGACAATATTTTTTTATGCTCTTACAATTCATCGTAATGAATTTTAAGTGTGTGAAGACATTTTAAAGTGTCAATGTGATATGTATTCTTTGAATAAACCTTTTTGGGGGAATGGAACATCAGTTAAGAAATGTAAATAGTAATACAAGCACTACAAAAGGGTACAGTAATTCATAACACATGCAATATTTTAAAAATGTATATCCTAAATCATGCAAACCTATTCATAACAGGGATGTTCCCCATATATATCACCACTTTCAAGCAATGAAAATGCACAATATTAGTGTTTTAATACTTTTATTAGAAACAATATTAGCAAAAAAAGCATGCAAAATATAATATTAATGTTAGACAGTAAATAAAAAGTACCTTTTCAATTTTTTCATGCAGGTCACAATATTTCCTAAGCATGTCAAGCTTACGTTGAAGCTGGTGTTTGAGGTCACCTACCATCTTCTCAAGTTCCACACACTTTGGAGAGATTGAATCAATTCCATAATGGTTATCAGCAATCAATTTTTCACCATTTTCTTGAATTTGGACAGCTTTATCTAAGTCACACTGAAAAGAGCAGAATAATTATAATAAAAAATGCAGAACAAAAATTTAAAACCAAATCTCCCAAAATAGTCTTATGGCACAAAGTTTTAGGACAAAACTACCATTTTGAGAAATGAAATTAAAAGTATGTCGGATATGTGTTCTTTAAGTTTCTACAATACCAATCATAGGCATCATAGAATAGACTAATGAATTATTTACTATCTTTGTTCACCTTTTTTATCTCTGGTTACT---------------------------------------------------------------------------------------------------------------------------------------------------------------------------------------------------------------------------------------------------------------------------------------------------------------------------------------------------------------------------
Ncressleri_AndersonSpringCave_G2075 TTTAACAAAGCTTAAAATATTACTGCAATGCATACTAAATCTTATATTTTGTATGTCCAATACATCATCAATAAATTAGTCAATCAACACCATGCATTTTTTATGCTCATTCTTTTAGGAGTTAAACACACATTTTTTTTTACAGGAAACCTAGTTCAGACAAAAATGCTCAATACAAATTATTGAATACCACAAATTATTTTTCAGCTTTGTAATTGAAATTGCGAATTTTTCAACACTGATAACACAAATTAATATTA---TGACAATATTTCTTTGTGCCCTTACAGTTCATCTAAGTGAATCTTAACTGTTTGAAGACATTCTAAAGTGTCAATGTGATATATATTCTTTGAATGAACCTTTTTGAGGAATTGAAACATCAGTTAAAAAATGTAAATAGTAATACAAGTACTACACAAGGGTTCAGTAATTCATAACATATGGAATATTTTTCAAATGTATAATCCAAATCATGCAAATTTATTCATAACAGAAATATCCACAATAGACATTACCACTTTTAAGTAATAAAAATGCACAATATTAGTGTTTTAATACTTTTATTAGAAACAATATTAGCCCAAAAAGCATGCAACGTATAATATTAAGGTTAGATAGTAAATGAAAAGTACCTTTTCAATTTTTTCATGCAGGTCACAATATTTCCTAAGCATGTCAAGCTTACGTTGAAGCTGGTGTTTGAGGTCACCTACCATCTTCTCAAGTTCCACACACTTTGGAGAGATTGAATCAATTCCATAATGGTTACCAGCAATCAATTTTTCACCATTTTCTTGAATTTGGACAGCTTTATCTAAGTCGCACTGAAATAGTAAGAATAAGTATAAT--AAACTACCGAACATGAATTTAAAAT-----CTCACAAAATAATTTTATGGCCCAATATATTAGGACAAAACTACCATTTCGGCAAATGAAATTAAAAGTATGTTGGATATGTTTTCTTTAAATTTCTACAAAATCAATCATAGGCATCATGGAATACACAAATGTATTATTTACTGTCTCTGTCCATCTTTTTTATGTCTAGTTCCTGAAAAAGGTGCAAGCCTTGCAAATTTTGATTAGATTTTTTTTTAAATTCTTTGGTTAGTCATTTTTACCAAAAGTATACATAAAAAACCTGTAAAAATTCTAAATTAGAAATTTCTTCATAAAAATATATAATCAACACATCAAGATGAAAGTATCTGTGACACTTTTTATCTCTTTCTATCACTGTAGGGATAATTTGTGATTGGTATTTTAAAGTATATCTTCATTGGTTGCATATATTTATGACTGTCAATTATTTTTATATTAGATATTTTCTATTGACATTTTTTTTTAAAGAAATATACAATAGTGGGCAATTCTTTTGAGGGGTACATATGATCCACTTCATTTCTTCTGGGTGAG
Ncressleri_PigeonCave_G2077 TTTAACAAAGCTTAAAATATTACTGCAATGCATACTAAATCTTATATTTTGTATGTCCAATACATCATCAATAAATTAGTCAATCAACACCATGCATTTTTTATGCTCATTCTTTTAGGAGTTAAACACACATTTTTTTTTACAGGAAACCTAGTTCAGACAAAAATGCTCAATACAAATTATTGAATACCACAAATTATTTTTCAGCTTTGTAATTGAAATTGCGAATTTTTCAACACTGATAACACAAATTAATATTA---TGACAATATTTCTTTGTGCCCTTACAGTTCATCTAAGTGAATCTTAACTGTTTGAAGACATTCTAAAGTGTCAATGTGATATATATTCTTTGAATGAACCTTTTTGAGGAATTGAAACATCAGTTAAAAAATGTAAATAGTAATACAAGTACTACACAAGGGTTCAGTAATTCATAACATATGGAATATTTTTCAAATGTATAATCCAAATCATGCAAATTTATTCATAACAGAAATATCCACAATAGACATTACCACTTTTAAGTAATAAAAATGCACAATATTAGTGTTTTAATACTTTTATTAGAAACAATATTAGCCCAAAAAGCATGCAACGTATAATATTAAGGTTAGATAGTAAATGAAAAGTACCTTTTCAATTTTTTCATGCAGGTCACAATATTTCCTAAGCATGTCAAGCTTACGTTGAAGCTGGTGTTTGAGGTCACCTACCATCTTCTCAAGTTCCACACACTTTGGAGAGATTGAATCAATTCCATAATGGTTACCAGCAATCAATTTTTCACCATTTTCTTGAATTTGGACAGCTTTATCTAAGTCGCACTGAAATAGTAAGAATAAGTATAAT--AAACTACCGAACATGAATTTAAAAT-----CTCACAAAATAATTTTATGGCCCAATATATTAGGACAAAACTACCATTTCGGCAAATGAAATTAAAAGTATGTTGGATATGTTTTCTTTAAATTTCTACAAAATCAATCATAGGCATCATGGAATACACAAATGTATTATTTACTGTCTCTGTCCATCTTTTTTATGTCTAGTTCCTGAAAAAGGTGCAAGCCTTGCAAATTTTGATTAGATTTTTTTTTAAATTCTTTGGTTAGTCATTTTTACCAAAAGTATACATAAAAAACCTGTAAAAATTCTAAATTAGAAATTTCTTCATAAAAATATATAATCAACACATCAAGATGAAAGTATCTGTGACACTTTTTATCTCTTTCTATCACTGTAGGGATAATTTGTGATTGGTATTTTAAAGTATATCTTCATTGGTTGCATATATTTATGACTGTCAATTATTTTTATATTAGATATTTTCTATTGACATTTTTTTTTAAAGAAATATACAATAGTGGGCAATTCTTTTGAGGGGTACATATGATCCACTTCATTTCTTCTGGGTGAG
Ncrosbyi_MtMitchell_N210 -------AAGCTTAAAATATTTCTGTCATGCATACTAAATCTTATATTTTGTATGTCCAATACATCACCAATAAATTAGTCAATCAACACCATGCATTTTTTATGCTCATTCATTTAGGAGTCAAACACACA--TTTTTTTACAGCAAACCTAATTCAGACAAAAATGCTCAATACAAATTATTGAATGCCACAAATTATATTTAAGCTTCGTAATTGAAATTGCGAA-TTTTCAACACTGATAAAATAAATTAATATTATAATGACAATATTTTTTTATGCTCTTACAATTCATCTTAATGAATCTTAACTGTGTGAAGACATTCTAAAGTGTCAATGTGATATATATTCTTTGAATAAACCTTTTTGAGGGAATGGAACATCAGTTAAGAAATGTAAATGGTAATACAAGCAATACACAAGGGTTCAGTGATTCAT-ACATATGGAATATTTTTAAAATGTATAATCCTAATCATGCAAATCTATTCATAACAGGAATGTCCCC--TAGATATCACCACTTTCAAGCAATGAAAATGCACAATATTAGTGTTTTAATAGTTTTATTAGAACCAATATCAGCAAAAAATGCATGCAAAATATAATATTAATGTTAGATAGTAAATGAAAAGTACCTTTTCAATTTTTTCATGCAGGTCACAATATTTCCTAAGCATGTCAAGCTTACGTTGAAGCTGGTGTTTGAGGTCACCTACCATCTTCTCAAGTTCCACACACTTTGGAGAGATTGAATCAATTCCATAATGGTTATCAGCAATCAATTTTTCACCATTTTCTTGAATTTGGACAGCTTTATCTAAGTCACACTGAAAAGAGCAGAATAATTATAATAAAAAATACAGAACAAAAATTTAAAACCAAATCTCCCAAAATAGTCTTATGGCCCAATGTTTTAGGACAAAACTACCATTTTGAGACACGAAATTAAAAGTATGTCGGATATGTGTTCTTTAAATTTCTACAAGACCAATCATAGGCATCATAGAATAGACTAATGAATTATTTACTACCTTTGTTCACCTTTTTTATCTCTGGTTACTGAAAAAGGTGCAAGCCTTGTAAATTTTGATTTGATTTTCTTTAAAATTCTTTGGTTAGTCATTTTTACC-AAAGTATGCATAAAAACCCTGTAAAAATTGTAAATTATAAATTTTTTCTTAAAAAAATATAATCTACACATCAAGATGAAAGTACCTACAACACTTCGTATCTCTTTCTATCACTCTAGGGATAATTTGTGATTGGTATCTTAAAGTGTATC---------------------------------------------------------------------------------------------------------------------------------------------
Ncrosbyi_PricesCrk_N1143 TTTAGTAAAGTTTAAAATATTTCTGTCATGCATACTAAATCTTATATTTTGTATGTCCAATACATCACCAATAAATTAGTCAATCAACACCATGCATTTTTTATGCTCATTCATTTAGGAGTCA-ACACACA--TTTTTTAACAGCAAACCTAATTCAGACAAAAATGCTCAATACAAATTATTGAATGCCACAAATTATATTTAAGCTTCGTAATTGAAATTGTGAA-TTTTCAACCCTGATAAAATAAATTAATATTATAATGACAATATTTTTTTATGCTCTTACAATTCATCTTAATGAATCTTAACTCTGTGAAGACATTCTAAAGTGTCAATGTGATATATATTCTTTGAATAAACCTTTTTGAGGGAATGGAACATCAGTTAAGAAATGTAAATGGTAATACAAGCAATACACAAGGGTTCAGTGATTCAT-ACATATGGAATATTTTTAAAATGTATAATCCTAATCATGCAAATCTATTCATAACAGGAATGTTCCCCATAGATATCACCACTTTCAAGCAATGAAAATGCACAATATTAGTGTTTTAATAGTTTTAGTAGAAACAATATTAGCAAAAAATGCATGCAAAATATAATATTAATGTTAGATAGTAAATGAAAAGTACCTTTTCAATTTTTTCATGCAGGTCACAATATTTCCTAAGCATGTCAAGCTTATGTTGAAGATGGTGTTTGAGGTCACCTACCATCTTCTCAAGTTCCACACACTTTGGAGAGATTGAATCAATTCCATAATGGTTATCAGCAATCAATTTTTCACCATTTTCTTGAATTTGGACAGCTTTATCTAAGTCACACTGAAAAGAGCAGAATAATTATAATAAAAAATACAGAACAAAAATTTAAAACCAAATCTCCCAAAATAGTCTTATGGCCCATTGTTTTAGGACAAAACTACCATTTTGAGAAATGAAATTAAAAGTACGTCGGATATGTGTTCTTTAAATTTCTACAAGACCAATCATAGGCATCATAGAATAGACTAACGAATTATTTACTACCTTTGTTCACCTTTTTTATCTCTGGTTACTGAAAAAGGTGCAAGCCTTGTAAATTTTGATTTGATTTTCTTTAAAATTCTTTGGTTAGCCATTTTTACC-AAAGTATGCATAAAAACTCTGTAAAAATTGTAAAGTATAAATTTTTTCTTAAAAAAATATAATCTACACATCACGATGAAAGTACCTATAACACTTCGTATCTCTTTCTACCACTGTAGGGATAATTTGTGATTGGTATCTTAAAGTGTATCTTCATTGGTTGTATACATTTATGACTGTCAATTATTTTTATATTAGTTATTTCTCATTGACA-TTCTTTTTAAAGAATAGTACAATAGTAGACAATTATTTTGAGGAGTACATATGACCCACTTCATTTCTTCTGGGTAAG
Ncrosbyi_ShufordCrk_N1148 TTTAGTAAAGCTTAAAATACTTCTGTCATGCATACTAAATCTTATATTTTGTATGTCCAATACATCACCAATAAATTAGTCAATCAACACCATGCATTTTTTATGCTCATTCATTTAGGAGTCAAACACGCA--TTTTTTTACAGCAAACCTAATTCAGACAAAAATGCTCAATACAAATTATTGAATGCCACAAATTATATTTAAGCTTCGTAATTGAAATTGCGAA-TTTTCAACACTGATAAAATAAATTAATATTATAATGACAATA-TTTTTTATGCTCTTACAATTCATC----------TTAACTGTGTGAAGACATTCTAAAGTGTCAATGTGATATATATTCTTTGAATAAACCTTTTTGAGGGAATGGAACATCAGTTAAGAAATGTAAATGGTAATACAAGCAATACACAAGGGTTCAGTGATTCAT-ACATATGGAATATTTTTAAAATGTATAATCCTAATCATGCAAATCTATTCATAACAGGAATGTTCCCCATAGATATCACCACTTTCAAGCAATGAAAATGCACAATATTAGTGTTTTAATAGTTTTATTAGAACCAATATCAGCAAAAAATGCATGCAAAATATAATATTAATGTTAGATAGTAAATGAAAAGTACCTTTTCAATTTTTTCATGCAGGTCACAATATTTCCTAAGCATGTCAAGCTTACGTTGAAGCTGGTGTTTGAGGTCACCTACCATCTTCTCAAGTTCCACACACTTTGGAGAGACTGAATCAATTCCATAATGGTTATCAGCAATCAATTTTTCACCATTTTCTTGAATTTGGACAGCTTTATCTAAGTCACACTGAAAAGAGCAGAATAATTATAATAAAAAATACAGAACAAAAATTTAAAACCAAATCTCCCAAAATAGTCTTATGGCCCAATGTTTTACGACAAAACTACCATTTTGAGAAATGAAATTAAAAGTATGTCGGATATGTGTTCTTTAAATTTCTACAAGACCAATCATGGGCATCATAGAATAGACTAATGAATTATTTACTACCTTTGTTCACCTTTTTTATCTCTGGTTACTGAAAAAGGTGCAAGCCTTGTAAATTTCGATTTGATTTTCTTTAAAATTCTTTGGTTAGTCATTTTTACC-AAAGTATGCAT-AAAACCCTGTAAAAATTGTAAATTATAAATTTTTTCTTAAAAAAATATAATCTACACATCAAGATGAAAGTACCTACAACACTTCGTATCTCTTTCTATCACTCTAGGGATAATTTGTGATTGGTATCTTAAAGTGTATCTTCATTGGTTGTATACATTTATGACTGTCAATTATTTTTATATTAGTTATTTCCCATTGACA-TTCTTTTTAAAGAATAGTACAATAGTAGACAATTATTTT---GAGTACATATGACCCACTTCATTTCTTCTGGGTAAG
Ndellingeri_BullpenBridge_N109 --------------------------------------------------------------CATCACCAATAAAGTAGTCAATCAACACCATGCATTTTTTATGCTCATTCTTTTAGGAGTCATACACACATTATTTTTTACAGCAAACCTAATTCAGACAAAAATTCTCAATACAAATTATTGAAAATCACAAATTATTTTTCAGCTTTGCAATTGATATTGCAAATTTTTCAACACTGATAACACAAATTAATATTAAAATGACAATATTTTTTTATGCTCTTACAATTCATCTTAATGAATCTTAACTGTGTGAAGACATTCTAAAGTGTCAATGTGATATATATTCTTTGAATAAACCTTTTTGAGGGAATGGAACATCAGTTAAGAAATGTAAATGGTAATACAAGCACTACACAAGGGTTCAGTAATTCATAACACATGCAATATTTTAAAAATGTATATCCTAAATCATGCAAACCTATTCATAATGGAGATGTTCCCCATGTATATCACCACTTTCAAGCAATGAAAATGCACAATATTAGTGTTTTAATATTTTTATTAGAAACAATATTAGCAAAAAATGCATGCAAAATATAATATTAATGTTAGATAGTAAATAAAAAGTACCTTTTCAATTTTTTCATGCAGGTCACAATATTTCCTAAGCATGTCAAGCTTACGTTGAAGCTGGTGTTTGAGGTCACCTACCATCTTCTCAAGTTCCACACACTTTGGAGAGATTGAATCAATTCCATAATGGTTATCAGCAATCAATTTTTCACCATTTTCTTGAATTTGGACAGCTTTATCTAAGTCACACTGAAAAGAGCAGAATAATTATAATAAAAAATACAGAACAAAAATTTAAAACCAAATCTCGCAAAATAGTCTTATGGTCCAATGTTTTAGGACAAAACTACCATTTTGATAAATGAAATTAAAAGTATGCCGGATATGTATTCTTTAAATTTCTACAAGACCAATCATAGGCATCACAGAATAGACTAATGAATTATTTACTATCTTTATTCACCTTTTCTATCTCTGGTTACTGAAAAAGGTGCAAGCCTTGTAAATTTTGATTAGATTTTTTT-AAAATTCTTTGGTTAGTCATTTTTACCAAAAGTATGCATAAAAACCCTGTAAAAATTGTAAATTATAAATTTGTTCATAAAAAAATATAATCTACACATCAAGATGAAAGTACCTATAACACTGTGTATCTCTTTCTATCACTCTAGGGATAATTTGTGATTGGTATCACAAAGTGTATCTTTATTGGTTGTATACATTTATGAC-GTCAATTATTTTTATATTAGCTATTTCCCTTTGACATTTTTTT--AAAGAATAGTACAATAGTAGACAATTATTTTGAGGGGTACATATGACCCACTTCATTTCTTCTGAGTAAG
Ndellingeri_WhitewFalls_N887 TTTAGTAAAGCTTAAAATATTTCTGTCATGCGTCCAA-----------------------TACATCACCAATAAATTAGTCAATCAACACCATGCATTTTTTATGCTCATTCTTTTAGGAGTCATACACACATTATTTTTTACAGCAAACCTAATTCAGACAAAAATTCTCAGTACAAATTATTGAAAATCACAAATTATTTTTCAGCTTTACAATTGATATTGCAAATTTTTCAACACTGATAACACAAATTAATATTAAAATGACAATATTTTTTTATGCTCTTACAATTCATCTTAATGAATCTTAACTGTGTGAAGACATTCTAAAGTGTCAATGTGATATATATTCTTTGAATAAACCTTTTTGAGGGAATGGAACATCAGTTAAGAAATGTAAATGGTAATACAAGCACTACACAAGGGTTCAGTAATTCATAACACATGCAATATTTTAAAAATGTATATCCTAAATCATGCAAACCTATTCATAATTGAGATGTTCCCCATGTATATCACCACTTTCAAGCAATGAAAGTGCACAATATTAGTGTTTTAATATTTTTATTAGAAACAATATTAGCAAAAAATGCATGCAAAATATAATATTAATGTTAGATAGTAAATAAAAAGTACCTTTTCAATTTTTTCATGCAGGTCACAATATTTCCTAAGCATGTCAAGCTTACGTTGAAGCTGGTGTTTGAGGTCACCTACCATCTTCTCAAGTTCCACACACTTTGGAGAGATTGAATCAATTCCATAATGGTTATCAGCAATCAATTTTTCACCATTTTCTTGAATTTGGACAGCTTTATCTAAGTCACACTGAAAAGAGCAGAATAATTATAATAAAAAATACAGAACAAAAATTTAAAACCAAATCTCCCAAAATAGTCTTATGGTCCAATGTTTTAGGACAAAACTACCATTTTGATAAATGAAATTAAAAGTATGCCGGATATGTGTTCTTTAAATTTCTACAAGACCAATCATAGGCATCACAGAATAGACTAATGAATTATTTACTATCTTTATTCACCTTTTCTATCTCTGGTTACAGAAAAAGGTGCAAGCCTTGTAAATTTTGATTAGATTTTTTT-AAAATTCTTTGGTTAGTCATTTTTACCAAAAGTATGCATAAAACCCCTGTAAAAATTGTAAATTATAAATTTGTTCATAAAAAAATATAATCTACACATCAAGATGAAAGTACCTATAACACTGTGTATCTCTTTCTATCACTCTAGGGATAATTTGTGATTGGTATCACAAAGTGTATCTTTATTGGTTGTATACATTTATGAC-GTCAATTATTTTTATATTAGCTATTTCCCTTTGACATTTTTTT--AAAGAATAGTACAATAGTAGACAATTATTTTGAGGGGTACATATGACCCACTTCATTTCTTCTGAGTAAG
Ndilutus_GrassyCreek_N670 ------------------------------------------------------------------------------------------------------------------------------------------------------------------------------------------------------------------------------------------------------------------------------------------------------------------------------------------------------------------------------------------------------------------------------CTACATAAGGGTTTAGTAATTCATAACACATGGAATATTTTAAAGATGCATATCCTAAATCATGCAAAACTATTCATAACAGGAATGCCCC-CATAGATATCACCACTTTCAAGCAATGAAAATGCACAATATTAGTGTTTTAATACTTTTATTAGAAACAATATTAGTAAAAAATGCATGCAAAATATAATATTAATGTTAGATAGTAAATAAAGAGTACCTTTTCAATTTTTTCATGCAGGTCACAATATTTCCTAAGCATGTCAAGCTTACGTTGAAGCTGGTGTTTGAGGTCACCTACCATCTTCTCAAGTTCCACACACTTTGGAGAGATTGAATCAATTCCATAATGGTTATCAGCAATCAATTTTTCACCATTTTCTTGAATTTGGACAGCTTTATCCAAGTCACACTGAAATATTAAGAATAAGTATAAT--AAAGTACCGAACATGAATTTAAAACCAAATCTCCCAAAATAATCT-----------------------------------------------------TATGTCGGATATGTGTTGTTTAAATTTCTACAAGACCAATCATAGGCA----------------------------------------------------------------------------------------------------------------------------------------------------------------------------------------------------------------------------------------------------------------------------------------------------------------------------------------------------------------------------------------------------------------------------------------
Ndilutus_StarveRockCave_G3174 TTTAGTAAAGTTTAAAATATTTCTGTCATGCATACTAAATCTTATATTTTGTATGTCCAATACATCACCAATAAATTAGTCAATCAACACCATGCATTTTTTATGCTCATTCTTTTAGGAATCATACACACATTATTTTTTACAGCAAACCTAATTCAGATAAAAATGCTCAATACAAATTATTGAATACCACAAATTATTTTTCAGCTTTGCAATTGATATTACAAATTTTTCAACACTGATAACACAAATTAATATTATAATGATAATGATTTTTTATGACCTTACAATTCATCTTAATGAATCTTAACTGTGTGAAGACATTCTAAAGTGTCAATGTGATATATATTCTTTGAATAAACCTTTTTGGGGGAATGGAACATCAGTTAAGAAATGTAAATGGTAATACAAGCACTACATAAGGGTTTAGTAATTCATAACACATGGAATATTTTAAAGATGCATATCCTAAATCATGCAAAACTATTCATAACAGGAATGCCCC-CATAGATATCACCACTTTCAAGCAATGAAAATGCACAATATTAGTGTTTTAATACTTTTATTAGAAACAATATTAGTAAAAAATGCATGCAAAATATAATATTAATGTTAGATAGTAAATAAAGAGTACCTTTTCAATTTTTTCATGCAGGTCACAATATTTCCTAAGCATGTCAAGCTTACGTTGAAGCTGGTGTTTGAGGTCACCTACCATCTTCTCAAGTTCCACACACTTTGGAGAGATTGAATCAATTCCATAATGGTTATCAGCAATCAATTTTTCACCATTTTCTTGAATTTGGACAGCTTTATCCAAGTCACACTGAAATATTAAGAATAAGTATAAT--AAAGTACCGAACATGAATTTAAAACCAAATCTCCCAAAATAATCT-----------------------------------------------------TATGTCGGATATGTGTTGTTTAAATTTCTACAAGACCAATCATAGGCATCATAGAATAGACTAATGAATTATTTACTATCTTTGTTCACCTTTTTTATCTCTGGTTACTGAAAAAGGTGCAAACCTTGTAAATTTTGATTTGATTTTTTTTAAAATTCTTTGGTTAGTCTTTTTTACCAAAAGTACACATAAAAACCCTGAAAAAATTGTAAATTAGAAATTTTTTTCAAAAAAAATATAATCTACACATCAAGATGAAAGTATCTATAACACTGTGTATCTCTTTCTATCACTGTTGGG-TAATTTGTGA-TGGTATCTTAAAGTGCATCTTCATTGGTTGTATACATTTATGACTGTCAATTATTTTTATATTAGATATTTCCTACTGACATTTTTAAAAAAAGAAAAGTACAATAGTGGACAATTCTTTTGAGGGATACACATGACCCACTTCATTTCTTCTGAGTCAG
Nfridelli_LittlePigeon_N262 -------------------------------------------------------------------------------------------------------------------------------------------------------------------------------------------------------------------------------------------------------------------------------------------------------------------------------------------------------------------------------------------------------------------------------------------------------------------TTTTAAAAATGTATATCCTAAATCATGCAAACCTATTCATAATGGAGATGTTCCCCATGTATATCACCACTTTCAAGCAATGAAAATGCACAATATTAGTGTTTTAATACTTTTATTAGAAACAATATTAGCAAAAAATGCATGCAAAATATAATATTAATGTTAGATAGTAAATAAAAAGTACCTTTTCAATTTTTTCATGCAGGTCACAATATTTCCTAAGCATGTCAAGCTTACGTTGAAGCTGGTGTTTGAGGTCACCTACCATCTTCTCAAGTTCCACACACTTTGGAGAGATTGAATCAATTCCATAATGGTTATCAGCAATCAATTTTTCACCATTTTCTTGAATTTGGACAGCTTTATCTAAGTCACACTGAAAAGAGTAGAATAATTATAATAAAAAATACAGAACAAAAATTTAAAACCAAATCTCCCAAAATAGTCTTATGGTCTAATGTTTTAGGACAAAACTACCATTTTGATAAATGAAATTAAAAGTATGCCGGATATGTGTTCTTTAAATTTCTACAAGACCAATCATAGGCATCATAGAATA------------------------------------------------------------------------------------------------------------------------------------------------------------------------------------------------------------------------------------------------------------------------------------------------------------------------------------------------------------------------------------------------------------------------------
Nfurtivus_HugdenBranch_G3175 TTTAGTAAAGCTTAAAATATTTCTGTCATGCACACTAAATCTTATATTTTATATGTTCATTACTTCATCAATAAATTAGCCAATTATCACCATGTATTTTTTATTCTCATTCATTTAGGAGTCAAACACACA-TTTTTTTTACAGCAAACCTAATTCAGACAAAAATGCTCAATACAAATTATTGAATACCACAAATTATTTTCTGGCTTTGTAATTGAAATTGTGAATTTTTCAACACTGATAACACAGATTAATATTAAAATAACAATA-TTTTTTGTGCCCTTACA-----TCTCAGTGAATCCCAATTGTGTGA---------AACATGTCAATGTGGTATATATTCTATGAATAAACCTTTTTGAGGGAATGAAACATCAGTTAAGAAACGTAAATAGTAATACAAGCACTACACAAGGGTTCAGAAATTTATAATATATGGAATATTTTAAAAATGTATAACCCAAATCATGCAAATCTATTCATAACAGAAACATTTTCTATAGTTATCACTACTTTCAAGCAATGCAAATGCACAATATTAGTGTTTTAATCATTTTATTAGAAACAATATTAGCAAAAAATGCATGCAACATATAATATTAAGGTTAGATAGTAAATGAAAAGTACCTTTTCAATTTTTTCATGCAGGTCACAATATTTCCTAAGCATGTCAAGCTTACGTTGAAGCTGGTGTTTGAGGTCACCTACCATCTTCTCAAGTTCCACACACTTTGGAGAGATTGAATCAATTCCATAATGGTTATCAGCAATCAATTTTTCACCATTTTCTTGAATTTGGACAGCTTTATCTAAGTCACACTGAAATATTAAGAATAAGTATAAT--AAAGTACCGAACATGAATTTAAAACCAAATCTCACAAAATAATCTTGTGGCCCAATGTATTAGGACAAAACTACCAATTTGACAAATGAAATTAAAAGTATGTCGGATATGTGTTCTTTAAATTTCTACAAGACCAATCATAGGCATCATAGAATAGACTAATGAATTATTTACTATCTTTGTTCACCTTTTTTATCTTTGGTTACTGAAAAAGGTGCAAGCCTTGTAAATTTTGATTTGAATTTTTTTTAAATTCTTTGGTTAGTAATTTTTACCAAAAGTATGCATAAAAACCCTGTAAAAATTGTAAATTAGAAATTTTTCATTAAAAAAATATAATCTATGCATCAAGATGAAAGTATCTATAACACTGTGTATCTCTTTCTATTACTGTTGGG-TAATTTGTGATT-GTATCTTAAAGTGTATCTTCATTGGTTGTATACATTTATGACTGTCAATTATTTTTATATTAGATATTTCTTACTGATA-TTTTTTAAAAAGAAAAGTACAGTAGTGGACAATTCTTTTGAGGGATACACATGACCCACTTCATTTCTTCTGAGTCAG
Nfurtivus_RaccoonMtn_N1026 TTTAGTAAAGCTTAAAATATTTCTGTCATGCACACTAAATCTTATATTTTATATGTTCATTACTTCATCAATAAATTAGCCAATTATCACCATGTATTTTTTATTCTCATTCATTTAGGAGTCAAACACACA-TTTTTTTTACAGCAAACCTAATTCAGACAAAAATGCTCAATACAAATTATTGAATACCACAAATTATTTTCTGGCTTTGTAATTGAAATTGTGAATTTTTCAACACTGATAACACAGATTAATATTAAAATAACAATA-TTTTTTGTGCCCTTACA-----TCTCAGTGAATCCCAATTGTGTGA---------AACATGTCAATGTGGTATATATTCTATGAATAAACCTTTTTGAGGGAATGAAACATCAGTTAAGAAACGTAAATAGTAATACAAGCACTACACAAGGGTTCAGAAATTTATAATATATGGAATATTTTAAAAATGTATAACCCAAATCATGCAAATCTATTCATAACAGAAACATTTTCTATAGTTATCACTACTTTCAAGCAATGCAAATGCACAATATTAGTGTTTTAATCATTTTATTAGAAACAATATTAGCAAAAAATGCATGCAACATATAATATTAAGGTTAGATAGTAAATGAAAAGTACCTTTTCAATTTTTTCATGCAGGTCACAATATTTCCTAAGCATGTCAAGCTTACGTTGAAGCTGGTGTTTGAGGTCACCTACCATCTTCTCAAGTTCCACACACTTTGGAGAGATTGAATCAATTCCATAATGGTTATCAGCAATCAATTTTTCACCATTTTCTTGAATTTGGACAGCTTTATCTAAGTCACACTGAAATATTAAGAATAAGTATAAT--AAAGTACCGAACATGAATTTAAAACCAAATCTCACAAAATAATCTTGTGGCCCAATGTATTAGGACAAAACTACCAATTTGACAAATGAAATTAAAAGTATGTCGGATATGTGTTCTTTAAATTTCTACAAGACCAATCATAGGCATCATAGAATAGACTAATGAATTATTTACTATCTTTGTTCACCTTTTTTATCTTTGGTTACTGAAAAAGGTGCAAGCCTTGTAAATTTTGATTTGATTTTTTTTTAAATTCTTTGGTTAGTAATTTTTACCAAAAGTATGCATAAAAACCCTGTAAAAATTGTAAATTAGAAATTTTTCATTAAAAAAATATAATCTACGCATCAAGATGAAAGTATCTATAACACTGTGTATCTCTTTCTATTACTGTTGGG-TAATTTGTGATT-GTATCTTAAAGTGTATCTTCATTGGTTGTATACATTTATGACTGTCAATTATTTTTATATTAGATATTTCTTACTGATA-TTTTTTAAAAAGAAAAGTACAGTAGTGGACAATTCTTTTGAGGGATACACATGACCCACTTCATTTCTTCTGAGT---
Ngeorgia_Sittons_N073 ---AGTGAAGCTTAATATATTTCTGTCATGCATACTAAATCTTATATTTTGTATGTCCAATACATCACCAATAAATTAGTAAATCAACACCATGCATTTTTTACGCTCATTCTCTCAGTAGTCAAACACACA--TATTTTTACAGCAAACCTAATTCAGACAAAAATGCTCGATACAAATTATTGAATGCCACAAATTATTTTTAAGCTTTGTAATTGAAATTGTGAA-TTTTCAACACTGATAGAACAAATTAATATTACAATAACAATATTTTTTTATGCTCTTACAATTCATCTTAATGAATCTTAACTGTGTGAAGACATTCTAAAGTGTCAATGTGATATATATTCTTTGAATAAACCTTTTTGAGGAAATGGAACATCAGTTAAGAAATGTAAATGGTAATACAAGCACTACACAAGGGTTCAGTGATTCAT-ACATATGCAATAGTTTTAAAATGTATAATCCTAATCATGCAAATATATTCATAACAGGAATGTCCCCCATAGATATCACCACATTCAAGCAATGGAAATGCACAATATTAGTGTTTTAATACTTTTATTAGAAACAATATTAGC-AAAAATGCATGCAAAATATGATATTAATGTTAGATAGTAAATGAAAAGTACCTTTTCAATTTTTTCATGCAGGTCACAATATTTCCTAAGCATGTCAAGCTTACGTTGAAGCTGGTGTTTGAGGTCACCTACCATCTTCTCAAGTTCCACACACTTTGGAGAGATTGAATCAATTCCATAATGGTTATCAGCAATCAATTTTTCACCATTTTCTTGAATTTGGACAGCTTTATCTAAGTCACACTGAAATATTAAGAATAAGTATAATAAAAAATATAGAACATGAATTTAAGACCAAATCTCCCAAAATAGTCTTATGGCCCAATGTATTAGGACAAAACTACCATTTTGACAAATGAAATTAAAAATATGTCGGATACGTGTTCTTTAAATTTTTATAAGACCAATCCTAGGCATCACGGAATAGACTAATGAATTATTTATTATC----------TTTTCTATATCTGGTTACTGAAAAATGTGCAAGCCTTGTAAATTTTGATTTGATTTTTTCTAAAATTCTTTGGTTAGTCATTTCTACCAAAAGTATGCATAAAAACCAAGTAGAAA---------------TTTTTCATAAAAAAATATAATCTACACATCCAGAAGAAAGTATCTATAACACTTTGTATCTCTTTCTATCACTGTAGAG-TAATTTGTGATTGGTATCTTAAAGTGTATCTTCATTGGTTGTATACATTTATGACTGTCAATTATTTTTATATCAGATATTTCCTACTGACA-TTTTT----------------AAATTGGACAATTATTTTGAGGGGTACATATGGCCCACTTCATTTTTTATATATAAG
Ngertschi_CedarCreek_N351 ----------------------------------------------------------------------------------------------------TTATGCTCATTCATTTAGGAGTCA-ACACACATTTTTTTTTACAGCAAACCTAATTCAGACAAAAACGCTCAATACAAATTATTGAATGCCACAAATTATATTTAAGCTTCGTAATTGAAATTGTGAA-TTTTCAACCCTGATAAAATAAATTAATATTATAATGACAATATTTTTTTATGCTCTTACAATTCATCTTAATGAATCTTAACTGTGTGAAGACATTCTAAAGTGTCAATGTGATATATATTCTTTGAATAAACCTTTTTGACGGAATGGAACATCAATTAAGAAATGTAAATGGTAATATAAGCAATACACAAGGGTTCAGTGATTCAT-GCATATGGAATATTTTTAAAATGTATAATCCTAATCATGCAAATCTATTCATAACAGGAATGTTCCCCATAGATATCACCACTTTCAAGCAATGAAAATGCACAATATTAGTGTTTTAATAGTTTTATTAGAAACAATATTAGCAAAAAATGCATGCAAAATATAATATTAATGTTAGATAGTAAATGAAAAGTACCTTTTCAATTTTTTCATGCAGGTCACAATATTTCCTAAGCATTTCAAGCTTACGTTGAAGATGGTGTTTGAGGTCACCTACCATCTTCTCAAGTTCCACACACTTTGGAGAGATTGAATCAATTCCATAATGGTTATCAGCAATCAATTTTTCACCATTTTCTTGAATTTGGACAGCTTTATCTAAGTCACACTGAAAAGAGCAGAATAATTATAATAAAAAATACAGAACAAAAATTTAAAACCAAATCTCCCAAAATAGTCCTATGGCCCATTGTTTTAGGACAAAACTACCATTTTGAGAAATGAAATTAAAAGTATGTCGGATATGTGTTCTTTAAATTTCTACAAGACCAATCATAGGCATCATAGAATAGACTAACGAATTATTTACTACC----------TTTTTCATCTCTGGTTACTGAAAAAGGTGCAAGCCTTGTAAATTTTGATTTGATTTTCTTTAAAATTCTTTGGTTAGTCATTTTTACC-AAAGTATGCATAAAAACCCTGTAAAAATTGTAAAGTATAAATTTTTTCTTAAAAAAATATAATCTACACATCAAGATGAAAGTACCTATAACACTTCGTATCTCTTTCTACCACTCTAGGGATAATTTGTGATTGGTATCTTAAAGTGTATCTTCATTGGTTGTATACATTTATGACTGTCAATTATTTTTATATTAGTTATTTCCCATTGACA-TTCTTTTTAAAGAATAGTACAATAGTAGACAATTATTTTGAGGAGTACATATGACCCACTTCATTTCTTCTGGGTAAG
Ngertschi_FrenchBroad_N968 ---------------------------------------------------------------------------------------CACCATGCATTTTTTATGCTCATTCATTTAGGAGTCAAACACACA--TTTTTTTACAGCAAACCTAATTCAGACAAAAATGCT--ATACAAATTATTGAATGCCACAAATTATATTTAAGCTTCGTAATTGAAATTGCGAA-TTTTCAACACTGATAAAATAAATTAATATTATAATGACAATATTTTTTTATGCTCTTACAAATCATCTTAATGAATCTTAACTGTGTGCAAACATTCTAAAGTGTCAATGTGATATATATTCTTTGAATAAACCTTTTTGAGGGAATGGAACATCAGTTAAGAAATGTAAATGGTAATACAAGCAATACACAAGGGTTCAGTGATTCAT-ACATATGGAATATTTTTAAAATGTATAATCCTAATCATGCAAATCTATTCATAACAGGAATGTTAACCATAGATATCACCACTTTCAAGCAATGAAAATGCACAATATTAGTGTTTTAATAGTTTTAGTAGAAACAATATTAGCAAAAAATGCATGCAAAATATAATATTAATGTTAGATAGTAAATGAAAAGTACCTTTTCAATTTTTTCATGCAGGTCACAATATTTCCTAAGCATGTCAAGCTTACGTTGAAGATGGTGTTTGAGGTCACCTACCATCTTCTCAAGTTCCACACACTTTGGAGAGATTGAATCAATTCCATAATGGTTATCAGCAATCAATTTTTCACCATTTTCTTGAATTTGGACTGCTTTATCTAAGTCACACTGAAAAGAGCAGAATAATTATAATAAAAAATACAGAACAAAAATTTAAAACCAAATCTCAAAAAATAGTATTATGGCCCATTGTTTTAGGACAAAACTACCATTTTGAGAAATGAAATTAAAAGTATGTCGGATATGTGTTCTTTAAATTTCTACAAGACCAATCATAGACATCATAGAATAGACTAACGAATTATTTACTACCTTT-TTCACCTTTTTTATCTCTGGTTACTGAAAAAGGTGCAAGCCTTGTAAATTTTGATTTGATTTTCTTTAAAATTCTTTGGTTAGTCATTTTTAAC-AAAGTATGCATAAAAACCCTGTAAAAATTGTAAAGTATAAATTTTTTCTTAAAAAAATATAATCTACACATCAAGATGAAAGTACCTATAACACTTCGTATCTCTTTCTACCACTCTAGGGATAATTTGTGATTGGTATCTTAAAGTGTATCTTCATTGGT------------------------------------------------------------------------------------------------------------------------------------
Ngertschi_HickoryNutGap_N810 ------------------------------------------------TTGTATGTCCAATACATCATAAATAAATTAGTCAATCAACACCATGCATTTTTTATGCTCATTCATTTAGGAGTCAAACACACA-TTTTTTTTACAGCAAACCTAATTCAGACAAAAATGCTCAATACAAATTATTGAATGCCACAAATTATATTTAAGCTTCGTAATTGAAATTGCGAA-TTTTCAACACTGATAAAATAAATTAATATTATAATGACAATATTTTTTTATGCTCTTACAATTCATCTTAATGAATCTTAACTGTGTGAAGACATTCTAAAGTGTCAATGTGATATATATTCTTTGAATAAACCTTTTTGAGGGAATGGAACATCAGTTAAGAAATGTAAATGGTAATACAAGCAATACACAAGGATTCAGTGATTCAT-ACATATGGAATATTTTTAAAATGTATAATCCTAATCATGCAAATCTATTCATAACAGGAATGTTCCCCATAGATATCACCACTTTCAAGCAATGAAAATGCACAATATTAGTGTTTTAATAGTTTTATTAGAAACAATATTAGCAAAAAATGCATGCAAAATATAATATTAATGTTAGATAGTAACTGAAAAGTACCTTTTCAATTTTTTCATGCAGGTCACAATATTTCCTAAGCATGTCAAGCTTACGTTGAAGCTGGTGTTTGAGGTCACCTACCATCTTCTCAAGTTCCACACACTTTGGAGAGATTGAATCAATTCCATAATGGTTATCAGCAATCAATTTTTCACCATTTTCTTGAATTTGGACAGCTTTATCTAAGTCACACTGAAAAGAGCAGAATAATTATAATAAAAAATACAGAACAAAAATTTAAAACCAAATCTCCCAAAATAGTCTTATGGCCCAATGTTTTAGGACAAAACTACCATTTTGAGAAATGAAATTAAAAGTATGTCGGATATGTGTTCTTTAAATTTCTACAAGACCAATCATAGGCATCATAGAATAGACTAATGAATTATTTACTACCTTTGTTCAGATTTTTTATCTCTGGTTACTGAAAAAGGTGCAAGCCTTGTAAATTTTGATTTGATTTTTTTTTAAATTCTTTGGTTAGTCATTTTTACC-AAAGTATGCATAAAAACCCTGTAAAAATTGTAAATTATAAATTTTTTCTTAAAAAAATATAATCTACACATCAAGATGAAAGTACCTATAACACTTTGTATCTCTTTCTATCACTCTAGGGATAATTTGTGATTGGTATCTTAAAGTGTATCTTCATTGGTTGTATACATTTATGACTGTCAATTATTTTTATATTAGTTATTTCCCATTGACA-TTCTTTTTAAAGAATAGTACAATAGTAGACAATTATTTTGAGGAGTACATATG-------------------------
Nholsingeri_BrumleyCrk_N916 TTTAGTAAAGCTTAAAATATTTCTGTCATGCATACTAAATCTTATATTTTGTACGTCCAATACATCACCAATAAATTAGTCAATCAACACCATGCATTTTTTATGCTCATTCTTTTAAGAGTCAAACACACATTTCTTTTTACAGCAAACCTAATTCAGACAAAAATGCTCAATACAAATTATTGAATGCCACAAATTATTTTTAAGCTTCGTAATTGAAATTGCGAA-TTTTCAACACTGATAAAACAAATTAATATTATAATGACAATATTTTTTTATGCTCTTACAATTCATCTTAATGAATCTTAACTGTGTGAAGACATTCTAAAGTGTCAATGTGATATATATTCTTTGAATAAACCTTTTTGAGGGAATGGGACATCAGTTAAGAAATGTAAATGGTAATACAAGCACTGCACAAAGGTTCAGTGATTCCTAACATATGGAATATTTTTAAAATGTATATCCTAAATCATGCAAACCTATTCATAACAGGAATGCCCCCCATAGATATCACCACTTTCAAGCAATGAAAATGCACAATATTAGTGTTTTAATACTTTTATTAGAAATAATATTAGCAAAAAATGCATGCAAAATATAATATTAATGTTAGATAGTAAATAAAAAGTACCTTTTCAATTTTTTCATGCAGGTCACAATATTTCCTAAGCATGTCAAGCTTACGTTGAAGCTGGTGTTTGAGGTCACCTACCATCTTCTCAAGTTCCACACACTTTGGAGAGATTGAATCAATTCCATAATGGTTATCAGCAATCAATTTTTCACCATTTTCTTGAATTTGGACAGCTTTATCCAAGTCACACTGAAATATTAAGAATAAGTATAAC--AAAGTACTGAACATGAATTTAAAACCAAATCTCCCAAAATAATCCTATGGCCCAATGTTGTAGGACAAAACTAACATTTTGAGAAATGAAATTAAAAGTATGTCGGGTATGTGTTCTTTAAATTTCTACAAGACCAATCATAGGCATCATAGAATAGACTAATCAATTATTTACTATCTTTGTTCACCTTTTTTATCTCTGGTTACTGAAAAAGGTGCAAGCCTTGTAAATTTTGATTTGATTTTTTTAAAAATTCTTTGGTTAGTCCTTTTTACCAAAAGTATGCATAAAAACCCTGAAAAAATTGTAAATTAGAAATTTTTTCATAAAAAAATATAATCTACACACCAAGATGAAAGTATCTATAACACTGTGTATCTCT-TCTATCACTGTTGGG---------------TATCTTAAAGTGTATCTTCATTGGTTGTATACATTTATGACTGTCAATTATTTTCATATTAGATATTTCCTACTGACATTTTTTAAAAAAGAAAAGTACAATAGTGGACAATTCTTTTGAGGGATACACATGACCCACTTCATTTCTTCTAAGTCGG
Nholsingeri_PondCave_N541 TTTAGTAAAGCTTAAAATATTTCTGTCATTCATACTAAATCTTATATTTTGTATGTCCAATACATCACCAATAAATTAGTCAATCAACACCATGCATTTTTTATGCTCTTTCTTTTAAGAGTCAAACACACATTTCTTTTTACAGCAAACCTAATTCAGACAAAAATGCTCAATACAAATTATTGAATGCCACAAATTATTTTTAAGCTTCGTAATTGAAATTGCAAA-TTTGCAACATTGATAAAACAAATTAATATTATAATGACAATATTTTTTTATGCTCTTACAATTCATCTTAATGAATCTTAACTGTGTGAAGACATTCTAAAGTGTCGATGTGATATATATTCTTTGAATAAACCTTTTTGAGGGAATGGAACATCAGTTAAGAAATGTAAATGGTAATACAAGCACTACACAAGGTTTCAGTGATTCAT-ACATATGGAATATTTTTAAAATGTATATCCTAAATCATGCAAATCTATTCATAACAGGAATGCCCCCCATAGATATCACCACTTTCAAGCAATGAAAATGCACAATATTAGTGTTTTAATACTTTTATTAGAAATAATATTAGCAAAAAATGCATGCAAAATATAATATTAATGTTAGATAGTAAATAAAAAGTACCTTTTCAATTTTTTCATGCAGGTCACAATATTTCCTAAGCATGTCAAGCTTACGTTGAAGCTGGTGTTTGAGGTCACCTACCATCTTCTCAAGTTCCACACACTTTGGGGAGATTGAATCAATTCCATAATGGTTATCAGCAATCAATTTTTCACCATTTTCTTGAATTTGGATAGCTTTATCCAAGTCACACTGAAATATTAAGAATAAGTATAAT--AAAGTACCGAACATGAATTTAAAACCAAATCTCCCAAAATAATCTTATGGCCCAATGTTGTAGGACAAAACTACCATTTTGAGAAATGAAATTAAAAGTATGTCGGATATGTGTTCTTTAAATTTCTACAAGACCAATCATAGGCATCATAGAATAGACTAATGAATTATTTACTATCTTTGTTCACCTTTTTTATCTCTGGTTACTGAAAAAGGTGCAAGCCTTGTAAATTTTGATTAGATTTTTTTTAAAATTCATTGGTTAGTCATTTTTACCAAAAGTATGCATAAAAACTCTGAAAAAATTGTAAATTAGAAATTTTTTCATAAAAAAATATAATCTACACATCAAAATGAAAGTATCTATAACACTGTGTATCTCTTTCTATCACTTTTGGG-TAATTTGTGATTGGTATCTTAAAGTGTATCTTCATTGGTTGTATACATTTATGACTGTCAATTATTTTCATATTAGATATTTCCTACGGACATTTTTTAAAACAGAAAAGTACAATAGTGGACAATTCTTTTGAGGGATACACATGACCCACTTCATTTCTTCTAAGTCGG
Njonesi_CaveSpringCave_N390 TTTAGTAAAGCTTAAAATATTTCTGTCATGCATACTAAATCTTATATTTTGTATGTCC----CATCACAAATAAATTAGTCAATCAACACCATGCATTTTTTATGCTCATTCTTTTAGGAGTCATACACACATTATTTTTTACAGCAAACCTAATTCAGACAAAAATTCTCAATACAAATTAATGAAAATCACAAATTATTTTTCAGCTTTGCAATTCATATTGCAAATTTTTCAACAATGATAACACAAATTAATATTACAATGACAATATTTTTTTATGCTCTTACAATTCATCTTAATGAATCTTAACTGTGTGAAGACATTCTAAAGTGTCGATGTGATATATATTCTTTGAATAAACCTTTTTGAGGGAATGGAACATCAGTTAAGAAATGTAAATGGTAATACAAGCACTACACAAGGGTTCAGTAATTCATAACACATGCAATATTTTAAAAATGTATATCCTAAATCATGCAAACCTATTCATAATGGAGGTGTTTCCCATGTATATCACCACTTTCAAGCAATGAAAATGCACAATATTAGTGTTTTAATATTTTTATTAGAAACAATATTAGCAAAAAATGCATGCAAAATATAATATTAATGTTAGATAGTAAATAAAAAGTACCTTTTCAATTTTTTCATGCAGGTCACAATATTTCCTAAGCATGTCAAGCTTACGTTGAAGCTGGTGTTTGAGGTCACCTACCATCTTCTCAAGTTCCACACACTTTGGAGAGATTGAATCAATTCCATAACGGTTATCAGCAATCAATTTTTCACCATTTTCTTGAATTTGGACAGCTTTATCTAAGTCACACTGAAAAGAGCAGAATAATTATAGTAAAAAATACAGAACAAAAATTTAAAACCAAATCTCCCAAAA-AGTCTTATGGTCCAATGTTTTAGGACAAAACTACCATTTTGATAAATGAAATTAAAAGTATGCCGGATATGTGTTCTTTAAATTTCTACAAGACCAATCATAGGCATCATAGAATAGACTAATGAATTATTTACTATCTTTGTTCACCTTTTTTATCTCTGGTTACTGAAAAAGGTGCAAGCCTTGTAAATTTTGATTTGATTTTTTT-TAAATTCTTTGGTTAGTCATTTTTACCAAAAGTATGCATAAAAACCCTGTAAAAATTGTAAATTATAAATTTTTTCATAAAAAAATATAATCTTCACATCAAGATGAAAGTACCTATAACACTGTGTATCTCTTTCTATCACTCTAGGGATAATTTGTGATTGGTATCTTAAAGTGTATCTTTATTGGTTGTATACATTTATGAC-GTCAATTATTTTTATAGTAGCTATTTCCCTTTGACATTTTTTT--AAAGAATAGTACAATAGTAGACAATTATTTTGAGGGGTA--------------CATTTCTTCTGAGTAAG
Nlowderi_ChestnutBranch_N731 -------------------------------------------------------------------------------------------------------------------------------------------------------------------------------------------------------------------------------------------------------------------------------------------------------------------------------------------------------------------------------------------------------------------------------TACACAAGGGTTCAGTGATTCATA--------AATATTTTAAAAATGTATAATCCTAATCATGCAAATCTATTCATAACAGAAATATTTTTTATAGATATTATCACTTTCAAGTAATGAAAATGCACAATATTAGTGTTTTAATAT-------AGAAACAATATTAGCAAAAAATGCATGCAACATATAATATTAAGGTTAGATAGTAAATGAAAAGTACCTTTTCAATTTTTTCATGCAGGTCACAATATTTCCTAAGCATGTCAAGCTTACGTTGAAGCTGGTGTTTGAGGTCACCTACCATCTTCTCAAGTTCCACACACTTTGGAGAGATTGAATCAATTCCATAATGGTTATCAGCAATCAATTTTTCACCATTTTCTTGAATTTGGACAGCTTTATCTAAATCACACTGAAAAGAGCAGAATAATCATAATAAAAAATACAGAACAAGAATTTAAAACCAAATCCCCCAAATTAGT---------------ATTAGGACAAAACTACCATTTTGATAAATGAAATTAAAAGTATGACGGATATGTGTTCTTTAAATTTCTAGCAGACCAATCATAGGCATCATAGAATAGAGTAATGAATTATTTACTATCTTTGT---------------------------------------------------------------------------------------------------------------------------------------------------------------------------------------------------------------------------------------------------------------------------------------------------------------------------------------------------------------------------------------------------
Nlowderi_upperFiresCreek_N820 TTTAGTAAAGCTTAAAATATTTCTGTCATGCATTCTAAATCTTATATTTTGTACGTC-AATACGTCACCAATAAATTAGTCAATCAACACCATGCATTTTTTATGCTCATTCTTTTGGAAGTCATACACACATTTTGTTTTACAGCAAACCTAATTCAGACAAA---------------------AATATCACAAATTATTTTTTAGCTTTGTAATTGAAATCGTAAATTTTTCAACACTGATAACACAAATTAATATTATAATGACAATATTTTTTTATACTCTTAAAGTTCAACTTAGTGAATCTTAACTGTGTGAAGACATTCTAAAGTGTCAGTGTGACATGTATTCTTTAAATAAACCTTTTTGAGGGAATGAAACATCATTTAAGAAATGTAAATAGTAATACAAGCACTACACAAGGGTACAGTGATTCATAA-----GGAATATTTTAAAAATGTATAATCCTAATCATGCAAATCTATTCATAACAGAAATATTTTTTATAGATATTATCACTTTCAAGCAATGAAAATGCACAATATTAGTGTTTTAATA-------TAGAAACAATATTAGCAAAAAATGCATGCAACATATAATATTAAGGTTAGATAGTAAATGAAAAGTACCTTTTCAATTTTTTCATGCAGGTCACAATATTTCCTAAGCATGTCAAGCTTACGTTGAAGCTGGTGTTTGAGGTCACCTACCATCTTCTCAAGTTCCACACACTTCGGAGAGATTGAATCAATTCCATAATGGTTATCAGCAATCAATTTTTCACCATTTTCTTGAATTTGGACAGCTTTATCTAAATCACACTGAAAAGAGCGGAATAATCATAATAAAAAATACAAAACAAGAATTTAAAACCAAATCCCCCAAAATAGT---------------ATTAGGACAAAACTACCATTTTGATAAATGAAATTAAAAGTATGACGGATATGTGTTCTTTAAATTTCTAGCAGACCAATCATAGGCATCATAGAATAGAGTAATGAATTTTTTACTATCTTTGTTCACCTTTTTTATCTTTGGTTACTGAAAAAGGTGCAAGCCTTGTAAATTTTGATTTGATTTTTTTTTAAATTCTTTGGTTAGTCATTTTTACCAAAAGTATACATAAAAACCCTGTAAAAATTGTAAATTAGAAATTTTTTCATAAATATATATAATCTACACATCAAGATGAAAGTATCTATAACACTGTGTATCTCTTTCTATTACTGTTGGG-TAATTTGTGATTGGTATCTTAAAGTTGG--TTCATTGGTTGTATACATTTATGACTGTCAATTATTTTTATATTAGATATTTCCTACTGGCATTTTTTAAAAAAGAAAAGTACAATAGTGGACAATTCTTTTGAGGGGTACATATGACACACTTCATTTCTTCCGGGTAAG
Nlula_BeeRockCave_G2091 TTTAGTGAAGCTTAATATATTTCTGTCATGCATACTAAATCTTATATTTTGTATGGCCAATATATCACCAATAAATTAGTAAATCAACACCATGCATTTTTTACGCTCATTCTCTCAGTAGTCAAACACACA--TTTTTTTACAGCAAACCTAATTCAGACAAAAATGCTCAATACAAATTATTGAATACCACAAATTATTTTTAAGCTTTGTAATTGAAATTGCGAA-TTTTCAACACTGATAAAACAAATTAATATTACAATGACAATATTTTTTTATGCTCTTACAATTCATCTTAATGAATCTTAACTGTGTGAAGACATTCTAAAGTGTCAATGTGATATATATTCTTTGAATAAACCTTTTTGAGGGAATGGAATATCAGTTAAGAAATGTAAATGGTAACAGAAGCACTACACAAGGGTTCAGTGATTCAT-ACATATGGAATAGTTTTAAAATGTATAATCCTAATCATGCAAATCTATTCATAACAGGAATGT--CCCATAGATATCACCATTTTCAAGCAATGAAAATGCACAATATTAGTGTTTTAATACTTTTATTAGAAACAATATTAGCAAAAAATGCATGCAAAATATGATATTAATGTTAGATAGTAAATGAAAAGTACCTTTTCAATTTTTTCATGCAGGTCACAATATTTCCTAAGCATGTCAAGCTTACGTTGAAGCTGGTGTTTGAGGTCACCTACCATCTTCTCAAGTTCCACACACTTTGGAGAGATTGAATCAATTCCATAATGGTTATCAGCAATCAATTTTTCGCCACTTTCTTGAATTTGGACAGCTTTATCTAAGTCACACTGAAATATTAAGAATAAGTATAATAAAAAATACAGAACATGAATTTAAAACCAAATCTCCCAAAATAGTCTTATGGCCCAATGTATTAGGACAAAACTACCATTTTGACAAATGAAATTAAAAGTATGTCAGATACGTGTTCTTTAAATTTCTATAAGACCAATCATAGGCATC-----CTAGACTAATGAATTATTTATTATC----------TTTTTTATGTCTGGTTACTGAAAAAGGTGCAAGCCTTGTAAATTTTGATTTGATTTTTTCTAAAATTCTTTGGTTAGTCATTTCTACCAAAAGTATGCATAAAAACCCAGTAGAAA---------------TTTTTCATAAAAAAATATAATCTACACATCCAGATGAAAGTATCTATAACACTTTGTATCTCTTTCTATCACTGTAGAG-TAGTTTGTGATTGGTATCTTAAAGTGTA----------------ACATTTATGACTGTCAATTATTTCTATATCAGATACTTCCTACTGACATTTTTTTAAACAGAAAAGTACAATAGTGGACAATTATTTTGAGGGGTGCATATGGCCCACTTCATTTTTTTTAGATAAG
Nlula_LulaFallsCave_G2084 TTTAGTGAAGCTTAATATATTTCTGTCATGCATACTAAATCTTATATTTTGTATGGCCAATATATCACCAATAAATTAGTAAATCAACACCATGCATTTTTTACGCTCATTCTCTCAGTAGTCAAACACACA--TTTTTTTACAGCAAACCTAATTCAGACAAAAATGCTCAATACAAATTATTGAATGCCACAAATTATTTTTAAGCTTTGTAATTGAAATTGCGAA-TTTTCAACACTGATAAAACAAATTAATATTACAATGACAATATTTTTTTATGCTCTTACAATTCA-CTTAATGAATCTTAACTGTGTGAAGACATTCTAAAGTGTCAATGTGATATATATTCTTTGAATAAACCTTTTTGAGGGAATGGAATATCAGTTAAGAAATGTAAATGGTAACAGAAGCACTAAACAAGGGTTCAGTGATTCAT-ACATATGGAATAGTTTTAAAATGTATAATCCTAATCATGCAAATCTATTCATAACAGGAATGT--CCCATAGATATCACCATTTTCAAGCAATGAAAATGCACAATATTAGTGTTTTAATACTTTTATTAGAGACAATATTAGCAAAAAATGCATGCAAAATATGATATTAATGTTAGATAGTAAATGAAAAGTACCTTTTCAATTTTTTCATGCAGGTCACAATATTTCCTAAGCATGTCAAGCTTACGTTGAAGCTGGTGTTTGAGGTCACCTACCATCTTCTCAAGTTCCACACACTTTGGAGAGATTGAATCAATTCCATAATGGTTATCAGCAATCAATTTTTCGCCACTTTCTTGAATTTGGACAGCTTTATCTAAGTCACACTGAAATATTAAGAATAAGTATAATAAAAAATACAGAACATGAATTTAAAACCAAATCTCCCAAAATAGTCTTATGGCCCAATGTATTAGGACAAAACTACCATTTTGACAAATGAAATTAAAAGTATGTCAGATACGTGTTCTTTAAATTTCTATAAGACCAATCGTAGGCATC-----CTAGACTAATGAATTATTTATTATC----------TTTTTTATGTCTGGTTACTGAAAAAGGTGCAAGCCTTGTAAATTTTGATTTGATTTTTTCTAAAATTCTTTGGTTAGTCATTTCTACCAAAAGTATGCATAAAAACCCAGTAGAAA---------------CTTTTCATAAAAAAATATAATCTACACATCCAGATGAAAGTATTTATAACACTTTGTATCTCTTTCTATCACTGTAGAG-TAGTTTGTGATTGGTATCTTAAAGTGTA----------------ACATTTATGACTGTCAATTATTTCTATATCAGATACTTCATACTGACATTTTTTTAAAAAGAAAAGTACAATAGTGGACAATTATTTTGAGGGGTGCATATGACCCACTTCATTTTTTTTAGATAAG
Nmimus_NealsSink_N329 TTTAGTAAAGCTCAAAATATTTCTGTCATGCATACTAAATCTTATATTTTGTATGTCCAATACATCACCAATAAATTAGTCAATCAAAGCCATGCATTTTTTATGCTCATTCTTTTAAGAGTCGAACACACATTTCTTTTTACGGCAAACCTAATTCAGACAAAAATGCTCAATACAAATTATTGAATGCCACAAATTCTTTCTAAGCTTCGTAATTGAAATTGCGAA-TTTTCAACACTGATAAAACAAATTAATATTATAATGACAATATTTTTTTATGCTCTTACAATTCATCTTAATGAATCTTAACTGTGTGAAGACATTCTAAAGTGTCAATGTGATATATATTCTTTGAATAAACGTTTTTGAGGGAATGGGACATCAGTTAAGAAATGTAAATGGTAATACAAGCACTACACAAGGGTTTAGTGATTCATAACACATGGAATATTTTAAAAATGTATATCCTAAATCATGCAAACCTATTCATAACGAGAATGTCCCCCATAGATATCACCACTTTCAAGCAATGAAAACGCACTATATTAGTGTTTTAATGCTTTTATTAGAAATAATATTAGCAAAAAATGCATGCAAAATATAATATTAATGTTAGATAGTAAATAAAAAGTACCTTTTCAATTTTTTCATGCAGGTCACAATATTTCCTAAGCATGTCAAGCTTACGTTGAAGCTGGTGTTTGAGGTCACCTACCATCTTCTCAAGTTCCACACACTTTGGAGAGATTGAATCCATTCCATAATGGTTATCAGCAATCAATTTTTCACCATTTTCTTGAATTTGGACAGCTTTATCCAAGTCACACTGAAATATTAAGAATAAGTATAAT--AAAGTACCAAACATGAATTTAAAACCAAATCTCCCAAAATAATCTTATGGCCCAATGTTGTAGGACAAAACTACCATTTTGAGAAATGAAATTAAAAGTATGTCGGATATGTGTTCTTTAAATTTCTACAAGACCAATCATAGGCATCATAGAATAGACTAATGAATTATTTGCTATCTTTGTTCACCTTTTTTATCTCTGGTTACTGAAAAAGGTGCAAGCCTTGTAAATTTTGATTTGATTTTTTTG-AAATTCTTTGGTTAGTCATTTTTACCAAAAGTATGCATAAAAACCCTGAAAAAATTGTAAATTAGAAATTTTTTCATAAAAAAATATAATCTACACATCAAGATGAAAGTATCTATAACACTGTGTATCTCTTTCTATCACTGTTGGG-TAATTTGTGATTGGTATCTTAAAGTGTATCTTCATTGGTTGTATACATTTACGACTGTCAATTATTTTTATATTAGATATTTCCTACTGACATTTTTTAAAAAA----AGTACAATAGTGGACAATTATTTTGAGGGATACACATGACCCACTTCATTTCTTCTAAGTCAG
Nmimus_Straleys_N625 ------------------------------------------------------------------------------------------------------------ATTCTTTTAAGAGTCAAACACACATTTTTTTTTACAGCAAACCTAATTCAGACAAAAATGCTCAATACAAATTATTGAATGCTACAAATTATTTTTAAGCTTCGTAATTGAAATTGTGAA-TTTTCAACACTGATAAAACAAATTAATATTATAATGACAATATTTTTTTATGCTCTTACAATTCATCTTAATGAATCTTAACTGTGTGAAGACATTCTAAAGTGTCAATGTGATATATATTCTTTGAATAAACCTTTTTGAGGGAATGGGACATCAGTTAAGAAATGTAAATGGTAATACAAGCACTACACAAGGGTTCAGTGATTCAT-ACATATGGAATATTTTTAAAATGTATATCCTAAATCATGCAAACCTATTCATAACGGGAATGCCCCCTATAGATATCACCACTTTCAAGCACTGAAAATGCACTATATTAGTGTTTTAATACTTTTATTAGAAATAATATTAGCAAAAAATGCATGCAAAATATAATATTAATGTTAGATAGTAAATAAAAAGTACCTTTTCAATTTTTTCATGCAGGTCACAATATTTCCTAAGCATGTCAAGCTTACGTTGAAGCTGGTGTTTGAGGTCACCTACCATCTTCTCAAGTTCCACACACTTTGGAGAGATTGAATCAATTCCATAATGGTTATCAGCAATCAATTTTTCACCATTTTCTTGAATTTGGACAGCTTTATCCAAGTCACACTGAAATATTAAGAATAAGTATAAT--AAAGTACTGAACATGAATTTAAAACCAAATCTCCCAAAATAATCTTATGGCCCAATGTTGTAGGACAAAACTACCATTTTGAGAAATGAAATTAAAAGTATGTCGGATATGTGTTCTTTAAATTTCTACAAGACCAATCATAGGCATCATGGAATAGACTAATGAATTATTTACTATCTTTGTTCACCTTTTTTATCTCTGGTTACTGAAAAAGGTGCAAGCCTTGTAAATTTTGATTTGATTTTTTTT-TAATTCTTTGGTTAGTCCTTTTTACCAAAAGTATGCATAAAAACCCTGAAAAAAATTAAAATTAGAAATTTTTTCATAAAAAAATATAATCTACACATCAAGATGAAAGTATCTATAACACTGTGTATCTCTTTCTATCACTGTTGGG-TAATTTGTGATTGGTATCTTAAAGTGTATCTTCATTGGTTGTATACATTTATGACTGTCAATTATTTTTATATTAGATATTTCCTACTGACATTTTTTAAAAAAGAAAAGT------------------------------------------------------------
Nnasicus_CaneyFork_N171 TTTAGTAAAGCTTAAAATATTTCTGTCATGCATGCTAAATCTTATATTTTGTATGTCCAATACATCACCAATAAATTAGTAAATCAACACCATGCATTTTTTATGCTCATTCTTTTAGGAGTCAAACACACA--TTTTTTTACAGCAAACCTAATTCAGACAAAAATGCTCAATACAAATTATTGAAAGCCACAAATTATTTTTAAGCTTTGTAATTGAAATTACGAA-TTTTCGACACTGATAAAACAAATTAATATTATAATGACAATATTTTTTTATGCTCTTACAATTCATCTTAATGAATCTTAACTGTGTGAAGACATTTTAAAGTGTCAATGTGATATATATTCTTTGTATAAACCTTTTTGAGGGAATGGAACATCAGATAAGAAATGTAAATGGTAATACAAGCACTACACA-------AGCGATTCAT-ACATATGGAATATTTTAAAAATGTATAATCCTAATCATGCAAATCTATTCATAACAGGAATGTTTTCCATAGATATCACGACTTTCAAGCAATGAAAATGCACAATATTAGTGTTTTAATACTTTTATTAGAACCAATATTAGC-AAAAATGCATGCAAAATATAATATTAATGTTAGATAGTAAATAAAAAGTACCTTTTCAATTTTTTCATGCAGGTCACAATATTTCCTAAGCATGTCAAGCTTACGTTGAAGCTGGTGTTTGAGGTCACCTACCATCTTCTCAAGTTCCACACACTTTGGAGAGATTGAATCAATTCCATAATGGTTATCAGCAATCAATTTTTCACCATTTTCTTGAATTTGGACAGCTTTATCCAAGTCACACTGAAATATTAAGAATAAGTAC---GAAGAGTACCAAACATGAATTTAAAACCAAATCTCACAAAATAATCTTGTGACCCAATGTATTAGGACAAAACTACCATTTTGACAAATGAAATTAAAAGTACGTCGGATATGTGTTCTTTAAATTTCTCCAAAACCAATCAAGGGCATCACAGAATAGACTAATGAATTATTTACTATCTTTGCTTATCTTTTTTATGTCTGGTTACTGAAAAAGGTACAAGCCTTATAAATTTTGATTTGATTTTTTAAAAAATTCTTTGGTTAGTCATTTCGGT------TAGTCATAAAAACCCTGTAAAAATTGTAAATTAGAAATTTGTTCATAAAATTATTTAATCTACACATCAAGATAAAAGTTTCTATAAGACTTTGTATCTCTTTCTATCACTGTAAGGATAATTTGTGATTGGTAC----------------------------------------------------------------------------------------------------------------------------------------------------------
Nnasicus_ConnosteeFalls_N696 TTTAGTAAAGCTTAAAATATTTCTGTCATGCATGCTAAATCTTATATTTTGTATGTCCAATACATCACCAATAAATTAGTAAATCAACACCATGCATTGAAAATGCTCATTCTTTTAGGAGTCAAACACACA--TTTTTTTACAGCAAACCTAATTCAGACAAAAATGCTCAATACAAATTATTGAATGCCACAAATTATTTTTAAGCTTTGTAATTGAAATTGCGAA-TTTTCGACACTGATAAAACAAATTAATATTATAATGACAATATTTTTTTATGCTCTTACAATTCATCTTAATGAATCTTAACTGTGTGAAGACATTTTAAAGTGTCAATGTGATATATATTCTTTGTATAAACCTTTTTGAGGGAATGGAACATCAGATAAGAAATGTAAATGGTAATACAAGCACTACACAAGGGTTCAGTGATTCAT-ACATATGGAATATTTTAAAAATGTATAATCCTAATCATGCAAATCTATTCATAACAGGAATGTTTTCCATAGATATCACCACTTTCAAGCAATCAAAATGCACAATATTAGTGTTTTAATACTTTTATTAGAAACAATATTAGCAAAAAATGCATGCAAAATATAATATTAATGTTAGATAGTAAATAAAAAGTACCTTTTCAATTTTTTCATGCAGGTCACAATATTTCCTAAGCATGTCAAGCTTACGTTGAAGCTGGTGTTTGAGGTCACCTACCATCTTCTCAAGTTCCACACACTTTGGAGAGATTGAATCAATTCCATAATGGTTATCAGCAATCAATTTTTCACCATTTTCTTGAATTTGGACAGCTTTATCCAAGTCACACTGAAATATTAAGAATAAGTAC---GAAGAGTACCAAACATGAATTTAAAAGCAAATCTCACAAAATAATCTTGTGGCCCAATATATTAGGACAAAACTACCATTTCTACAAATGAAATTAAAAGTATGTTGGATATGTGTTCTTTAAATTTCTCCAAAACCAATCATGGGCATCACAGAATAGACTAATGAATTATTTACTATATTTGCTCATCTTTTTTATGTCTGGTTACTGAAAAAGGAGCAAGCCTTATAAATTTTGATTTGATTTTTTAAAAAATTCTTTGGTTAGTCATTTTTACCAAAAGTATGCATAAAAACCATGTAAAAATTGTAAATTAGAAATTTGTTCATAAAATTATTTAATCTACACATCAAGATAAAAGTATCTATAAGACTTTGGATCTCTTTCTATCACTGTAAGGATAATTTGTGATTGGTACCTTCGAGTGTATCTTCATTGGTTATATACATTTATGACTGTCAATTATTTTTATATTAGACATTTTCTATTGACATTTTTTT------------------------------------------------------------------------
Nnasicus_CoweeTrain_N189 TTTAGTAAAGCTTAAAATATTTCTGTCATGCATGCTAAATCTTATATTTTGTATGTCCAATACATCACCAATAAATTAGTAAATCAACACCATGCATTTTTTATGCTCATTCTTTTAGGAGTCAAACACACA-TTTTTTTTACAGCAAACCTAATTCAGACAAAAATGCTCAATACAAATTATTGAATGCCACAAATTATTTTTAAACTTTGTAATTGAAATTACGAA-TTTTCGACACTGATAAAACAAATTAATATTATAATGACAATATTTTTTTATGCTCTTACAATTCATCTTAATGAATCTTAACTGTGTGAAGACATTTTAAAGTGTCAATGTGATATATATTCTTTGTATAAACCTTTTTGAGGGAATGGAACATCAGATAAGAAATGTAAATGGTAATACAAGCACTACACAAGGGTTCAGCGATTCAT-ACATATGGAATATTTTAAAAATGTATAATCCTAATCATGCAAATCTATTCATAACAGGAATATTTTCCATAGATATCACCACTTTCAAGCAATGAAAATGCACAATATTAGTGTTTTAATACTTTTATTAGAAACAATATTAGC-AAAAATGCATGCAAAATATAATATTAATGTTAGATAGTAAATAAAAAGTACCTTTTCAATTTTTTCATGCAGGTCACAATATTTCCTAAGCATGTCAAGCTTACGTTGAAGCTGGTGTTTGAGGTCACCTACCATCTTCTCAAGTTCCACACACTTTGGAGAGATTGAATCAATTCCATAATGGTTATCAGCAATCAATTTTTCACCATTTTCTTGAATTTGGACAGCTTTATCCAAGTCACACTGAAATATTAAGAACAAATATAAT--AAAGTACTGAACATGAATTTAAAACCAAATCTCACAAAATAATCTTATGGCCCAATGTATTAGGACAAAACTACCATTTCGACAAATGATATTAAAAGTATGTCAGATATGTGTTCTTTAAATTTCTCCAAAACCAATCATAAACATCACAGAATAGACTAATGAATTATTTACTATCTTTGCTTATCTTTTTTATGTCTGGTTACTGAAAAAGGTGCAAGCCTTATAAATTTTGATTTGATTTTTTTTTAAATTCTTTGGTTAGTAATTTTTACCAAAAGTATGCATAAAAACCCTGTAAAAATTGTAAATTAGAAATCTGTTCATAAAAATATTTTATCTACACATCAAGATAAAAGTATCTATAAGACTTTGTATCTCTTTCTATCACTGTAAGGATAATTTGTGATTGGTACCTTCGAGTGTATCTTCATTGGTTATATACATTTATGACTGTCAATTATTTTTATATTAGACATTTTCTATTGACATGTTTTTAAAAAGAAAAGTACAATAGTGGACAATTATTTTGAGGGGTATATATGGCCCATTTCATTTTTTGGAGATAAG
Npaynei_Grindstaff_N646 -------------------------------------------------------------------------------------------------------------------------------------------------------------------------------------------------------------------------GATATTGCAAATTTTTCAACACTGATAACACAAATTAATATTATAATGACAATGATTTTTTATGACCTTACAATTCATCTTAGTGAATCTTAACTCTGTGAAGACACTCTAAAATGTGAATGTGACATATATTCTTTGAATAAACCTTTTTCAGGGAATGGAACATCAGTTAAGAAATATAAATGGTAATACAAGCACTACACAAGTGTTTAGTAATTCATAACAAATGGAATATTTTAAAGATGTATATCCTAAATCATGCAAACCTATTCATAACAGGAATGTCTCCCATAGATATCACCACTTTCAAGCAATGAAAATGCACAATATTAGTGTTTTAATACTTTTATTAGAAACAATATTAGCAAAAAATGCATGCAAAATATAATATTAATGTTAGATAGTAAATAAAGAGTACCTTTTCAATTTTTTCATGCAGGTCGCAATATTTCCTAAGCATGTCAAGCTTACGTTGAAGCTGGTGTTTGAGGTCACCTACCATCTTCTCGAGTTCCACACACTTTGGAGAGATTGAATCAATTCCATAATGGTTATCGGCAATCAATTTTTCACCGTTTTCTTGAATTTGGACAGCTTTATCCAGGTCACACTGAAATATTAAGAATAAGTATAAT--AAAGTACCAAACATGAATTTAAAACCAAATCTCCCGAAATAATCTTATGGCCCAATGTATTAGGACAAAACTACCATTTTGATAAATGAAATTAAAAGTATGTGGGATATGTGTTCTTTAAATTTCTACAAAATCAATCATAGTCATCGTAGAATAGACTAATGAATTATTTACTATCTTTGTTCACCTTTTTTATCTCTGGTTACTGAAAAAGGTGCAAGCCTTGTAAATTTTGATTTGATTTTTTTTTAAATTCTTTGGTTAGTAATTTTTACCAAAAGTATGCATAAAAACCCTGAAAAAATTGTAAATTAGAAATTTTTTCATAAAAAAATATAATCTACACATCAAGATGAAA----------------GTATCTCTTTCTATCACTGTTGGG-TAATTTGTGATTGGTATCTTAAAGTGTATCTTCATTGGTTGTATACATTTATGACTGTCAATAATTTTTATATTAGATATTTCCTACTGACATTTTTTAAAAAAGAAAAGTACAGTAGTGGACAATTCTTTTGAGGGATACACATGACCCACTTCAC--------------
Npaynei_NorrisDamCave_N348 TTTAATAAAGTTTAAAATATTTCTGTCATG----CTAAATCTTATATTTTGTATGTCTAATACATCACCAATAAATTAGTCAATCAACACCATGCATTTTTTATGCTCATTCTTTTAGGAATCATACACACATTATTTTTTACAGCAAACCTAATTCAGATAAAAATGCTCAATACAAATTATTGAATACCACACATTATTTTTCAGCTTTGCAGTTGATATTGCAAATTTTTCAACACTGATAACACAAATTAATATTATAATGACAATATTTTTTTATGACCTTACAATTGATCTTAATGAATCTTAACTCTATGAAGACATTCTAAAGTGTCAATGTGATATATATTCTTTGATTAAACCTTTTTGAGGGAATGGAACATCAGTTAAGAAATGTAAATGGTAATACAAGCACTACACAAGGGTTTAGTAATTCATAACAAATGGAATATTTTAAAGATGTATATCCTAAATCATGCAAACCTATTCATAACAGGAATG-----CATAGATATCACTACTTTCAAGCAATGAAAATGCACAATATTAGTGTTTTAATACTTTTATTAGAAACAATATTAGCAAAAAATGCATGCAAAATATAATATTAATGTTAGATAGTAAATAAAGAGTACCTTTTCAATTTTTTCATGCAGGTCACAATATTTCCTAAGCATGTCAAGCTTACGTTGAAGCTGGTGTTTGAGGTCACCTACCATCTTCTCGAGTTCCACACACTTTGGAGAGATTGAATCAATTCCATAATGGTTATCGGCAATCAATTTTTCACCATTTTCTTGAATTTGGACAGCTTTATCCAGGTCACACTGAAATATCAAGAATAAGTATAAT--AGAGTACCGAACATGAATTTAAAACCAAATCTCCCAAAATAATCTTGTGGCTCAATGTATTAGGACAAAACTACCATTTTGATAAATGAAATTAAAAGTATGTCGGATATGTGTTCTTTAAATTTCTACAAGATCAATTATAGGCATCATAGAATAGACTAATGAATTATTTACTATCTTTGTTCACCTTTTTTATCTCTGGTTACTGAAAAAGGTGCAAGCCTTGTAAATTTTGATTTGATTTTTTTAAAAATTCTTTGATTAGTCATTTTTACCAAAAGTATGCAAAAAAA--CTGAAAAAATTGTAAATTAGAATTTTTTTCATAAAAAAATATAATCTACACATCAAGATGAAAGTACCTATAACACTGCGTATCTCTTTCTATCACTGATGGG-TAATTTGTGATTGGTATCTTAAAGTGTATCTTCATTGGTTGTATACATTTATGACTGTCAATTATTTTTATATTAGATATTTCCTACAGACATTTTTTAAAAAAGAAAAGTACAATAGTGGACAATTCTTTTGAGGGATACACATGACCCACTTCATTTCTTCTGAG----
Npecki_HurricaneMazeCave_G2100 TTTAGTAAAGCTTAAAATCTTACTGTCATGCATACTAAATC--ATATTTTATATGTCTAATATATCACCAATAAATAAGTCAATCACCACCATGCATTTTTTATACTCATTCTCTTAGGAATCA--------TTTTTTTTTACAGCAAACCTAATTCAGGCAAAAATGCTCAATACAAATTATTGAATACCACAAATTATTTTTCAGTTATGTAATTGATATTGCAAATTTTTCAACACTGATAACACAAATTAATATTATAATGACAATATTTTTGTGTGTCCTTACAGTTCATCTAAGTGAATATTAACTGTGTGGTGGCATTCTAAAGTATCAATGTGATATATGTTCTTTGAATAAACCTTTTTGAGGGAATGAAACATCAGTTAAAAAATGTGAATAGTAATACAAGTACTACACAAGGGTTCAGGAATTCATTTCATATGGAATATTTTTAAAATGTATAATCCAAATCATGCAAATCTATTCATAACAGAAATATTTTCTATAGATATCACCACTTTCAAATAATGAAAATGTACAATATTAGTGTTTTAATGCTTTTATTAGAA-CAATATTAGCAAATAAGGCATGCAACATATAAAATTAAGGTTAGATAGTAAATGAAAAATACCTTTTCAATTTTTTCATGCAGGTCACAATATTTCCTAAGCATGTCAAGCTTACGTTGAAGCTGGTGTTTGAGGTCACCTACCATCTTCTCAAGCTCCACACATTTTGGAGAGATTGAATCAATTCCATAATGGTTATCAGCAATCAATTTTTCACCATTTTCTTGAATTTGGACAGCTTTATCCAAGTCACACTGAAAAGAGCAGGATAAGTATAAT--AAAGTATCGAACATGAATCTAAAACCAAATCTCACAAAATAATCTTATGGCCCAATGTATTAGGACAAAACTACCATTTCGACAAATGAAATTAAGAGTATGTTGGATATGTGTTCTTTAAATTTCCACAAAACCAATCATAGGCATCAGGGAATAGACTAATGAATTATTTACTATCTTTGTTCAGCTTTTTTAGGTCTGGTTACTTGAAAAGGTGCAAGCCTTGTAAATTTTGATTTTGTATTCTTTTTGATTCTTGGGATAGTCATTTTTACCAAAAGTATACATAAACCCCCTGTAAAAATTGTAAATTAGATAGTTTTTCATAAAAAAATATAATCAACACATCAAGATGAAAGTATCTATGACACTTTGTATCTCTTTCTATCACTGTAGGGATAATTTGTGATTGGTATCTTAAAATGTATCTTCATTGGTTGTATACATTTATGACTGTCAATTATTTCTATATTAGATATTTTCAATTGACATTTATTTTAAAAAAAT---------------------------------------------------------------
Npecki_Monteagle_N062 TTTAGTAAAGCTTAAAATATTACTGCCATGCATACTAAATT--GTATTTTATATGTCCAATATATCACCAATAAATAAGTCAATCACCACCATGCATTTTTTATGCTCATTCTTTTAGGAATCA--------TTTTTTTTTACAGCAAACCTAATTCAGACAAAACTGCTCAATACAAATTATTGAATACCACAAATTATTTTTCGGTTTTGTAATTGATATTGCAAATTTTTCAACACTGATAACTCAAATTAATATTATAATGACAATATTTTTTTGTGTCCTTACAGTTCATCTAAGTGAATATTAATTGTGTGAAGGCATTCTAAAGTATCAACATGATATATATTCTTTGAATAAACCTTTTTGAGGGAATGAAACATCAGTTAAAAAATGTAAATAGTAATACAAGTACTACACAAGGGTACAGTAATTCATATCATATGGAATATTTTTAAAATGTTTAATC---------CAAATCTATTCATAACAGAAATATTTTCTATAGATATCACCACTTTCAAATAATGAAAATGTACAATATTAGTGTTTTAATGCCTTTATTAGAA-CAATATTAGCAAAAAAGGCATGCAGCATATAAAATTAAGGTTAGATAGTAGATGAAAAATACCTTTTCAATTTTTTCATGCAGGTCACAATATTTCCTAAGCATGTCAAGCTTACGTTGAAGCTGGTGTTTGAGGTCACCTACCATCTTCTCAAGTTCCACACACTTTGGAGAGATTGAATCAATTCCATAATGGTTATCAGCAATCAATTTTTCACCATTTTCTTGAATTTGGACAGCTTTATCCAAGTCACACTGAAAAGAGCAGGATAAGTATAAT--AAAGTATCGAACATGAATTTAAAACCAAATCTCACAAAATAATCTTATGGCCCAATCTATTAGGACAAAACT------------------------------------------------------------------------------------------------------------------------------------------------------------------------------------------------------------------------------------------------------------------------------------------------------------------------------------------------------------------------------------------------------------------------------------------------------------------------------------------------------------------
Nperlakyi_SChimneys_N1079 ------------------------GTCATGCATACTAAATCTAATATTTTGTATGTCCAATACATCACCAATAAATTAGTCAATCAACACCATGCATTTTTTATGCTCATTCTTTTAGGAGTCATACACACATTATTTTTTACAGCAAACCTAATTCAGACAAAAATTCTCAATACCAATTATTGAAAATCACAAATTATTTTTCAGCTTTGCAATTGCTATTGCAAATTTTTCAACACTGATAACACAAATTAATATTACAATGACAATATTTTTTTATGCTCTTACAATTCATCTTAATGAATCTCAACTGTGTGAAGACATTCTAAAGTGTCAATGTGATATATATTCTTTGAATAAACCTTTTTGAGGGAATAGAACATCAGTTAAGAAATGTAAATGGTAATACAAGCACTACAGAAGGGTTCAGTAATTCATAACACATGCAATATTTTAAAAATGTATATCCTAAATCATGCAAACCTATTCATAATGGAGATGTTCCCCATATATATCACCACTTTCAAGCAATGAAAATGCACAATATTAGTGTTTTAATACTTTTATTAGAAACAATATTAGCAAAAAATGCATGCAAAATATAATATTAATGTTAGATAGTAAATAAAAAGTACCTTTTCAATTTTTTCATGCAGGTCACAATATTTCCTAAGCATGTCAAGCTTACGTTGAAGCTGGTGTTTGAGGTCACCTACCATCTTCTCTAGTTCCACACACTTTGGAGAGATTGAATCAATTCCGTAATGGTTATCAGCAATCAATTTTTCACCATTTTCTTGAATTTGGACAGCTTTATCTAAGTCACACTGAAAAGAGCAGAATAATTATAATAAAAAATACAGAACAAAAATTTAAAACCAAATCTCCCAAAATAGTCTTATGGTCCAATGTTTTAGGACAAAACTACCATTTTGATAAATGAAATTAAAAGTATGCCGGATATGTATTCTTTAAATTTCTACAAGACCAATCATAGGCATCATAGAATAGACTAATGAATTATTTACTATCTTTGTTCACCTTTTTTATCTCTGGTTACTGAAAAAGATGCAAGCCTTGTAAATTTTGATTCGATTTTTTT-AAAATTCTTTGGTTAGTCATTTTTACCAAAAGTACGCATAAAAACCCCGTAAAAATTGTAAATTATAAATTTTTTCATAAAAAAATATAATCTACACATCAAGATGAAAGTACCTATAACACTGCGTATCTCTTTCTATCACTCTAGGGATAATTTGTGATTGGTATCTTAAAGTGTATCTTTATTGGTTGTATACATTTATGAC-GTCAATTATTTTTATATTAGCTATTTCCCTTTGACATTTTTTT--AAAGAATAGTACAATAGTAGACAATTATTT----------------------------------------
Nperlakyi_SChimneys_N1080 TTTAGTAAAGCTTAAAATATTTCTGTCATGCATACTAAATCTTATATTTTGTATGTCCAATACATCACCAATAAATTAGTCAATCAACACCATGCATTTTTTATGCTCATTCTTTTAGGAGTCATACACACATTATTTTTTACAGCAAACCTAATTCAGACAAAAATTCTCAATACCAATTATTGAAAATCACAAATTATTTTTCAGCTTTGCAATTGCTATTGCAAATTTTTCAACACTGATAACACAAATTAATATTACAATGACAATATTTTTTTATGCTCTTACAATTCATCTTAATGAATCTCAACTGTGTGAAGACATTCTAAAGTGTCAATGTGATATATATTCTTTGAATAAACCTTTTTGAGGGAATAGAACATCAGTTAAGAAATGTAAATGGTAATACAAGCACTACAGAAGGGTTCAGTAATTCATAACACATGCAATATTTTAAAAATGTATATCCTAAATCATGCAAACCTATTCATAATGGAGATGTTCCCCATATATATCACCACTTTCAAGCAATGAAAATGCACAATATTAGTGTTTTAATACTTTTATTAGAAACAATATTAGCAAAAAATGCATGCAAAATATAATATTAATGTTAGATAGTAAATAAAAAGTACCTTTTCAATTTTTTCATGCAGGTCACAATATTTCCTAAGCATGTCAAGCTTACGTTGAAGCTGGTGTTTGAGGTCACCTACCATCTTCTCTAGTTCCACACACTTTGGAGAGATTGAATCAATTCCGTAATGGTTATCAGCAATCAATTTTTCACCATTTTCTTGAATTTGGACAGCTTTATCTAAGTCACACTGAAAAGAGCAGAATAATTATAATAAAAAATACAGAACAAAAATTTAAAACCAAATCTCCCAAAATAGTCTTATGGTCCAATGTTTTAGGACAAAACTACCATTTTGATAAATGAAATTAAAAGTATGCCGGATATGTATTCTTTAAATTTCTACAAGACCAATCATAGGCATCATAGAATAGACTAATGAATTATTTACTATCTTTGTTCACCTTTTTTATCTCTGGTTACTGAAAAAGATGCAAGCCTTGTAAATTTTGATTCGATTTTTTT-AAAATTCTTTGGTTAGTCATTTTTACCAAAAGTACGCATAAAAACCCCGTAAAAATTGTAAATTATAAATTTTTTCATAAAAAAATATAATCTACACATCAAGATGAAAGTACCTATAACACTGCGTATCTCTTTCTATCACTCTAGGGATAATTTGTGATTGGTATCTTAAAGTGTATCTTTATTGGTTGTATACATTTATGAC-GTCAATTATTTTTATATTAGCTATTTCCCTTTGACATTTTTTT--AAGGAATAGTACAATAGTAGACAATTATTTTGAGGGGTACATATGACCCACTTCATTTCTTCTGAGTAAG
Nreclusus_Clingmans_N252 -------------------------------------------------------------------------------------------ACGCATTTTTTATGCTCATTCTTTTAGGAGTCATGCACACATTATTTTTTACAGCAAACCTAATTCAGACAAAAATTCTCAATACAAATTATTGAAAATCACAAATTATTTTTCAGCTTTGCAATTGATATTGCAAATTTTTCAACACTGATAACACAAATTAATATTACAATGACAATA-TTTTTTATGCTCTTACAATTCATCTTAATGAATCTTAACTGTGTGAAGACATTCTAAAGTGTCAATGTGATATATATTCTTTGAATAAACCTTTTTGAGGGAATGGAACATCAGTTAAGAAATGTAAATGGTAATATAAGCACTACACAAGGGTTCAGTAATTCATGACACATGCAATATTTTAAAAATGTATATCCTAAATCATGCAAACCTATTCATAATGGAGATGTTCCCCATGTATATCACCACTTTCAAGCAATGAAAATGCACAATATTAGTGTTTTAATACTTTTATTAGAAACAATATTAGCAAAAAATGCATGCAAAATATAATATTAATGTTAGATAGTAAATAAAAAGTACCTTTTCAATTTTTTCATGCAGGTCACAATATTTCCTAAGCATGTCAAGCTTACGTTGAAGCTGGTGTTTGAGGTCACCTACCATCTTCTCAAGTTCCACACACTTTGGAGAGATTGAATCAATTCCATAATGGTTATCAGCAATCAATTTTTCGCCATTTTCTTGAATTTGGACAGCTTTATCTAAGTCACACTGAAAAGAGCAGAATAATTATAATAAAAAATACAGAACAAAAATTTAAAACCAAATCTCCCAAAATAGTCTTATGGTCCAATGTTTTAGGACAAAACTACCATTTTGATAAATGAAATTAAAAGTATGCCGGATATGTGTTCTTTAAATTTCTACAAGACCAATCATAGGCATCATAGAATAGACTAATGAATTATTTACTATCTTTGTTCACCTTTTTTATCTCTGGTTATTGAAAAAGGTGCAAGCCTTGTAAATTTTGATTCGATTTTTTT-AAAATTCTTTGGTTAGTCATTTTTACCAAAAGTATGCATAAAACCCCTGTAAAAATTGTAAATTATAAATTTTTTCATAAAAAAATATAATCTACACATCAAGATGAAAGTACCTATAACACTGTGTATCTCTTTCTATCACTCTAGGGATAATTTGTGATTGGTATCTTAAAGTGTATCTTTATTGGTTGTATACATTTATGAC-GTCAATTATTTTTATATTAGCTATTTCCCTTTGACATTTTTTT-TAAAGAATAGTACAATAGTAGACAATTATTTTGAGGGATACATATGACCCACTTCATTTCTTCTGAGTAAG
Nreclusus_Newfound_N259 ---------------------------------------------------------------------------------------------------------------------------------------------------------------------------------------------------------------------------------------------------------------------------------------------------------------------------------------------------------------------------------------------------------------------------------------------------------------------------------ATCCTAAATCATGCAAACCTATTCATAATGAAGATGTTCCCCATATATATCACCCCTTTCAAGCAATGAAAATGCACAATATTAGTGTTTTAATAATTTTATTAGAAACAATATTAGCAAAAAATCCATGCAAAATATAATATTAATGTTAGATAGTAAATAAAAAGTACCTTTTCAATTTTTTCATGCAGGTCACAATATTTCCTAAGCATGTCAAGCTTACGTTGAAGCTGGTGTTTGAGGTCACCTACCATCTTCTCAAGTTCCACACATTTTGGAGAGATTGAATCAATTCCATAATGGTTATCAGCAATCAATTTTTCGCCATTTTCTTGAATTTGGACAGCTTTATCTAAGTCACACTGAAAAGAGCAGAATAATTATAATAAAATACACAGAACAAAAATTTAAAACCAAATCTCCCAAAATAGTCTTATGGTCTAATGTTTTAGGACAAAATTACCATTTTGATAAATGAAATTAAAAGTATGCCGGATATGTGTTCTTTAAATTTCTACAAGACCAATCATAGGCATCATAGAATAGACTAATGAATTATTTACTATCTTTGTTCACCTTTTTTATCTCTGGTTACTGAAAAAGGTGCAAGCCTTGTAAATTTTGATTCGATTTTTTT-AAAATTCTTTGGTTAGTCA--------------------------------------------------------------------------------------------------------------------------------------------------------------------------------------------------------------------------------------------------------------------------------------------------------------
Nreclusus_Noland_N1051 ------------------------------------------------------------------------------------------------------------------------------------------------------------------------------------------------------------------------------TGCAAATTTTTCAACACTGATAACACAAATTAATATTACAATGACAATA-TTTTTTATGCTCTTACAATTCATCTTAATGAATCTTAACTGTGTGAACACATTCTAAAGTGTCAATGTGATATATATTCTTTGAATAAACCTTTTTGAGGGAATGGAACATCAGTTAAGAAATGTAAATGGTAATACAAGCACTACACAAGGGTTCAGTAATTCATAACACATGCAATATTTTAAAAATGCATATCCTAAATCATGCAAACCTATTCATGATAGAGGTGTTCTCTATATATATCACCACTTTCAAGCAATGAAAATGCACAATATTAGTGTTTTAATATTTTTATTAGAAACAATATTAGCAAAAAATACATGCAAAATATAATATTAATGTTAGATAGTAAATAAAAAGTACCTTTTCAATTTTTTCATGCAGGTCACAATATTTCCTAAGCATGTCAAGCTTACGTTGAAGCTGGTGTTTGAGGTCACCTACCATCTTCTCAAGTTCCACACACTTTGGAGAGATTGAATCAATTCCATAATGGTTATCAGCAATCAATTTTTCACCATTTTCTTGAATTTGGACAGCTTTATCTAAGTCACACTGAAAAGAGCAGAATAATTATAATAAAAAATACAGAACAAAAATTTAAAACCAAATCTCCCAAAATAGTCTTATGGCCCAATGTTTTAGGACAAAACTACCATTTTGATGAATGAAATTAAAAGTATGCCGGATATGTGTTCTTTAAATTTCTACAAGACCAATCATAGGCATCATAGAATAGACTAATAAATTATTTACTATCTTTGTTCGCCTTTTTTATCTCTGGTTACTGAAAAAGGTGCAAGCCTTGTAAATTTTGATTCGATTTTTTT-AAAATTCTTTGGTTAGTCATTTCTACTAAAAGTATGCATAAAACCCCTGTAAAAATTGTAAATTATAAATTTTTTCATAAAAAAATATAATCTACACATCAAGATGAAAGTACCTATAACACTGTGTATCTCTTTCTATCACTCTAGGGATAATTTGTGATTGGTATCTTAAAGTGTATCTTTATTGGTTGTATACATTTATGAC-ATCAATTATTTTTATATTAGCTATTTCCCTTTGACATTTTTTT-TAAAGAATAGTACAATAGTAGACAATTATTTTGAGGGGTACATATGACCCACTTCATTTCTTCAGGGTAAG
Nreclusus_Smokemont_N1020 --------------------------------------------------------------------------------------------------------------------------------------------------------------------------------------------------------------------------------------------------------------------------------------------------------------------------------------------------------------------ATAAACCTTTTTGAGGGAATGGAATATCAGTTAAGAAATGTAAATGGTAATACAAGCACTACACAAGGGTTCAGTGATTCATAACACATGCAATATTTTAAAAATGTATATCCTAAATCATGCAAACCTATTCATAATTGAGATGTTCCCCATATATATCACCACTTTCAAGCAATGAAAATGCACAATATTAGTGTTTTAATACTTTTATTAGAAACAATATTAGCAAAAAATGCATGCAAAATATAATATTAATGTTAGATAGTAAATAAAAAGTACCTTTTCAATTTTTTCATGCAGGTCACAATATTTCCTAAGCATGTCAAGCTTACGTTGAAGCTGGTGTTTGAGGTCACCTACCATCTTCTCAAGTTCCACACACTTTGGAGAGATTGAATCAATTCCATAATGGTTATCAGCAATCAATTTTTCACCATTTTCTTGAATTTGGACAGCTTTATCTAAGTCACACTGAAAAGAGCAGAATAATTATAATAAAAAATACAGAACAAAAATTTAAAACCAAATCTCCCAAAATAGTCTTATGGTCCAATGTTTTAGGACAAAACTACCATTTTGATAAATGAAATTAAAAGTATGCCGGATATGTGTTCTTAAAATTTCTACAAGACCAATCATAGGCATCATAGAATAGACTAATGAATTATTTACTATCTTTGTTCACCTTTTTTATCTCTGGTTACTGAAAAAGGTGCAAGCCTTGTAAATTTTGATTCGATTTTTTT-AAAAATCTTTGGTTAGTCATTTTTACCAAAAGTATGCATAAAAACCCTGTAAAAATTGTAAATTATAAATTTTTTCATAAAAAAATATAATCTTCACATCAAGATGAAAGTACCTATAACACTGTGTATCTTTTTCTATCACTCTAGGGATAATTTGTGATTGGTATCTTAAAGTGTATCTTTATTGGTTGTATACATTCATGAC-GTCAATTATTTTTATATTAGCCATTTCCCTTTGACATTTTTTT--AAGGAATAGTACAATAGCAGA-------------------------------------------------
Nroanensis_IngramBranch_N926 ------------------------------------------------------------------------------------------------------------ATTCTTTTAGGAATCATACACACATTATTTTTTACAGCAAACCTAATTCAGATAAAAATGCTCAATACAAATTATTGAATACCACACATTATTTTTCAGCTTTGCAATTGATATTGCAAATTTTTCAACACTGATAACACAAATTAATATTATAATGACAATATTTTTTTATGACCTTACAATTGATCTTAATGAATCTTAACTCTATGAAGACATTCTAAAGTGTCAATGTGATATATATTCTTTGATTAAACCTTTTTGAGGGAATGGAACATCAGTTAAGAAATGTAAATGGTAATACAAGCACTACACAAGGGTTTAGTAATTCATAACAAATGGAATATTTTAAAGATGTATATCCTAAATCATGCAAACCTATTCATAACAGGAATG-----CATAGATATCACTACTTTCAAGCAATGAAAATGCACAATATTAGTGTTTTAATACTTTTATTAGAAACAATATTAGCAAAAAATGCATGCAAAATATAATATTTATGTTAGATAGTAAATAAAGAGTACCTTTTCAATTTTTTCATGCAGGTCGCAATATTTCCTAAGCATGTCAAGCTTACGTTGAAGCTGGTGTTTGAGGTCACCTACCATCTTCTCGAGTTCCACACACTTTGGAGAGATTGAATCAATTCCATAATGGTTATCGGCAATCAATTTTTCACCATTTTCTTGAATTTGGACAGCTTTATCCAGGTCACACTGAAATATCAAGAATAAGTATAAT--AGAGTACCGAACATGAATTTAAAACCAAATCTCCCAAAATAATCTTATGGCCCAATGTATTAGGACAAAACTACCATTTTGATAAATGAAATTAAAAGTATGTCGGATATGTGTTCTTTAAATTTCTACAAGACCAATCATAGGCATCATAGAATAG-------AATTATTTACTATCTTTGTTCGCCTTTTTTATCTCTGGTTACTGAAAAAGGTGCAAACCTTGAAAATTTTGATTTTATTTTTATTTTAATTCTTTGGTTAGCCATTTTTACCAAAAGTATGCATAAAACCCCCGAAAAAATTGTAAATTAGAAATTTTTTCATAAAAAAATATAATCTACACATCAAGATGAAAGTATCTATAACACTGTGTATCTCTTTCTATCACTGATGGG-TAATTTGTGATTGGTATCTTAAAGTGTATCTTCATTGGTTGTATACATTTATGACTGTCAATTATTTTTATATTAGATATTTCCTACGGACATTTTTTAAAAAAGAAAAGTACAGTAGGGGACAATTCTTTTGAGGGATACACATGACCCACTTCATTTCTTCTGAGTCAG
Nroanensis_N_CarversGap_N928 ---------------------------------------------------------------------------------------------------------------------------------------------------------------------ATGCTCAATACAAATTATTGAATACCACAAATTATTTTTCAGCTTTGCAGTTGATATTGCAAATTTTTCCAGACTGATAACACAAATCAATATTATAATGACAATGTTTTTTTATGACCTTACAATTCATCTTAATGAATCTTAACTCTGTGAAGACATTCTAAAGTGTCAATGTGACATATATTCTTTGAATAAACCTTTTTCAGGGAATGGAACATCAGTTAAGAAATGTTAATGGTAATACAAGCACTACACAAGGGTTTAGTAATTCATAACACATGGAATATTTTAAAGGTGTATATCCTAAATCATGCAAACCTATTCATAACAGGAATGTCTCCCATAGATATCACCACTTTCAAGCAATGAAAATGCACAATATTAGTGTTTTAATACTTTTATTAGAAACAATATTAGCAAAAAATGCATGCAAAATATAATATTAATGTTAGATAGTAAATAAAGAGTACCTTTTCAATTTTTTCATGCAGGTCGCAATATTTCCTAAGCATGTCAAGCTTACGTTGAAGCTGGTGTTTGAGGTCACCTACCATCTTCTCGAGTTCCACACACTTTGGAGAGATTGAATCAATTCCATAATGGTTATCTGCAATCAATTTTTCACCATTTTCTTGAATTTGGACAGCTTTATCCAGGTCACACTGTAATATCAAGAATAAGTATAAT--AAAGTACCGAACATGAATTTAAAACCAAATCTCCCGAAATAATCTTACGGCCCAATGTATTAGGACAAAACTACCATTTTGATAAATGAAATTAAAAGTATGTTGGATATGTGTTCTTTAAATTTCTACAAGACCAATCATAGGCATCATAGAATAGACTAATGAATTATTTACTATCTTTGTTCACCTTTTTTATCTCTGGTTACTGAGAAAGGTGCAAGCCTTGTAAATTTTGTTTTGATTTTTTTT-AAAATTCATGGTTAGTCATTTTTACCAAAAGTATGCATAAAAACCCTGAAAAAATTGTAAATTAGAAATTTTTTCATAAAAATATATAATCTACACATCAAGATGAAAGTATCTATAACACTGTGTATCTCTTTCTAT--------------------------------------------------------------------------------------------------------------------------------------------------------------------------------------
Nroanensis_RoanHighBluff_N762 ----------------------------------------------------------------------------------------------------------------------------------------------------------------------------ATACAAATTATTGAATATCACAAATTATTTTTCAGCTTTGCAATTGATATTGCAAATTTTTCAACGCTGATAACACAAATTAATATTATAATGACAATGTTTTTTTATGACCTTGCAATTCATCTTAATGAATCTTCACTCTGTGAAGACACTCTAAAATGTCAATGTGACATATATTCTTTGAATAAACCTTTTTCAGGGAATGGAACATCAGTTAAGAAATGTTAATTGTAATACAAGCACTACACAAGGGTTTAGTAATTCATAACACATGGAATATTTTAAAGATGTATATCCTAAATCATGCAAACCTATTCATAACAGGAATGTCCCCCATAGATATCACCACTTTCAAGCAATGAAAATGCACAATATTAGTGTTTTAATACTTTTATTAGAAACAATATTAGCGAAAAATGCATGCAAAATATAATATTAATGTTAGATAGTAAATAAAGAGTACCTTTTCAATTTTTTCATGCAGGTCGCAATATTTCCTAAGCATGTCAAGCTTACGTTGAAGCTGGTGTTTGAGGTCACCTACCATCTTCTCGAGTTCCACACACTTTGGAGAGATTGAATCAATTCCGTAATGGTTATCGGCAATCAACTTTTCACCATTTTCTTGAATTTGGACAGCTTTATCCAGGTCACACTGAAATATCAAGAATAAGTACGAT--AAAGTACCGAACATGAATTTAAAACCAAATCTCCCAAAATAATCTTATGGCCCAATGTATTAGGACAAAACTACCATTTTGATAAATGAAATTAAAAGTATGTCGGATATGTGTTCTTTAAATTTCTACAAGACCAATCATAGGCATCATAGAATAGACTAATGAATTATTTACTATCTTTGTTCACCTTTTTTATCTCTGGTTACTGAGAAAGGTGCAAGCCTTGTAAAATTTGATTTGATTTATTTTTTAATTC-ATGGTTAGTCATTTTTACCAAAAGTATGCATAAAAACCCTGAAAAAATTGTAAATTAGAAATTTTTTCATAAAAAAATATAATCTACACATCAAGATGAAAATATCTATAACACTGCATATCTCTTTCTATCACTGTTGGG-TAATTTGTGATTGGTATCTTAAAGTGTATCTTCATTGGTTGTATACATTTATGACTGTCAATTATTTTTATATTAGATATTTCCTACTGACATTTTTTAAAAAAGAAAAGTACAATAGTGGACAATTCTTTTGAGGGATACACATGACCCACTTCATTTCTTCTGAGTCAG
Nsheari_BaldRiver_N1168 -------------------------------------------------------------------------------------------------------------------------------------------------------------------------------------------------------------------------------------------------------------------------------------------------------------------------------------------------------------------------------------------------------------------------------------------------------------------TTTTAAAAATGTATATCCAAAATCATGCAAACCTATTCATAATGGAGATGTTCCCCATATATATCACCACTTTCAAGCAATGAAAATGCACAATGTTAGTGTTTTAATATTTTTATTAGAAACAATATTAGCAAAAAATGCATGCAAAATATAATATTAATGTTAGATAGTAAATAAAAAGTACCTTTTCAATTTTTTCATGCAGGTCACAATATTTCCTAAGCATGTCAAGCTTACGTTGAAGCTGGTGTTTGAGGTCACCTACCATCTTCTCAAGTTCCACACACTTTGGAGAGATTGAATCAATTCCATAATGGTTATCAGCAATCAATTTTTCACCATTTTCTTGAATTTGGACAGCTTTATCTAAGTCACACTGAAAAGAGCAGAATAATTATAATAAAAAATACAGAACAAAAATTTAAAACCAAATCTCCCAAAATAGTCTTATGGTCCAATGTTTTAGGACAAAACTACCATTTTGATAAATGAAATTAAAAGTATGCTGGATATGTGTTCTTTAAATTTCTACAAGACCAATCATAGGCATCATAGAATAGACTAATGAATTATTTACTATCTTTGTTCACCTTTTTTATCTCTGGTTACTGAAAAAGGTGCAAGCCTTGTAAATTTTGATTCGATTTTTTT-AAAATTCTTTGGTTAGTCATTTTTACCAAAAGTATGCATAAAAACCCTGTAAAAATTGTAAATTATAAATTTTTTCAAAAAAAAATATAATCTACACATCAAGATGAAAGTACCTATAACACTGTGTATCTCTTTCTATCACTCTAGGGATAATTTGTGATTGGTATTTTAAAGTGTATCTTTATTGGTTGTATACATTTATGAC-GTCAATTATTTTTATATTAGCTATTTCCCTTTGGCATTTTTTT-AAAAGAATAGTACAATAGTAGAC------------------------------------------------
Nsheari_Cohutta_N826 TTTAGTAAAGCTTAAAATATTTCTGTCATGCATACTAAATCTTATAGTTTGTATGTCCAATACATCA-CAATAAATTAGTCAATCAACACCATGCA------------------------------------TTTTTTTTTACAGCAAACCTAATTCAGACTAAAATTCTCAATACAAATTATTGAAAATCACAAATTATTCTTCAGCTTTGCA--TGATATTGCAAATTTTTCAACACTGATAACACAAATTAATATTACAATGACAATATTTTGTTATGCTCTTACAATTCATCTTAATGAATCTTAACTGTGTGAAAACATTCTAAAGTGTCAATGTGATATATATTCTTTGAATAAACCTTTTTGAGGGAATGGAACATCAGTTAAGAAATGTAAATGGTAATACAAGCACTACACAAGGGTTCAGTAATTCATAACACATGCAATATTTTAAAAATGTATATCCAAAATCATGCAAACCTATTCATAATGGATATGTTCCCCATATATATCACCACTTTCAAGCAATGAAAATTCACAATGTTAGTGTTTTAATACTTTTATTAGAAACAATATTAGCAAAAAATGCATGCAAAATATAATATTAATGTTAGATAGTAAATAAAAAGTACCTTTTCAATTTTTTCATGCAGGTCACAATATTTCCTAAGCATGTCAAGCTTACGTTGAAGCTGGTGTTTGAGGTCACCTACCATCTTCTCAAGTTCCACACACTTTGGAGAGATTGAATCAATTCCATAATGGTTATCAGCAATCAGTTTTTCACCATTTTCTTGAATTTGGACAGCTTTATCTAAGTCACACTGAAAAGAGCAGAATAATTATAATAAAAAATACAGAACAAAAATTTAAAACCAAATCTCCCAAAATAGTCTTATGGTCCAATGTTTCAGGACAAAACTACCATTTTGATAAATGAAATTAAAAGTATGCCGGATATGTGTTCTTTAAATTTCTACAAGACCAATCATAGGCATCATAGAATAGACTAATGAATTATTTACTATCTTTGTTCACCTTTTTTATCTCTGGTTAATGAAAAAGGTGCAAGCCTTGTAAATTTTGATTTGATTTTTTTTAAAATTCTTCGGTTAGTCATTTTTACCAAAAGTATGCATAAAAACCCTGTAAAAATTGTAAATTATAAATTTTTTCAAAAAAAAATATAATCTACACATCAAGATGAAAGTACCTATAACACTGTGTATCTCTTTCTATAACTCTAGGGATAATTTGTGATTGGTATCTTAAAGTGTTTCTTTATTGGTTGTATACATTTATGAC-GTCAATTATTTTTATATTAGCTATTTCTCTTTGGCATTTTTTTTTAAAGAATAGTACAATAGTAGACAATTATTTTGAGGGGTACATATGACCCACTTCATTTCTTCTGGATAAG
Nsheari_JoyceKilmer_N092 -----------------------------------------TTATAGTTTGTATGTCCAATACATCCCCAATAAATTAGTCAATCAACACCATGCATTTTTTATGCTCACTCTTTTAGGAGTCATACACACATTATTTTTTACAGCAAACCTAATTTAAACAAACATTCTCAATACAAATTATTGAAAATCACAAATTATTCTTCAGCTTTGCA--TGATATTGCAAATTTTTCAACACTGATAACACAAATTAATATTACAGTGACAATATTTTTTTATGCTCTTACAATTCATCTTAATGAATCTTAACTGTGTGAAAACATTCTAAAGTGTCAGTATGATATATATTCTTTGAATGAACCTTTTTGAGGGAATGGAACATCAGTTAAGAAATGTAAATGGTAATACAAGCACCACACAAGGGTTCAGTAATTCATAACACATGCAATATTTTAAAAATGTATATCCAAAATCATGCAAACCTATTCATAATGGAGATGTTTCCCATATATATCACCACTTTCAAGCAATGAAAATGCACAATGTTAGTGTTTTAATACTTTTATTAGAAACAATATTAGCAAAAAATGCATGCAAAATATAATATTAATGTTAGATAGTAAATAAAAAGTACCTTTTCAATTTTTTCATGCAGGTCACAATATTTCCTAAGCATGTCAAGCTTACGTTGAAGCTGGTGTTTGAGGTCACCTACCATCTTCTCAAGTTCCACACACTTTGGAGAGATTGAATCAATTCCATAATGGTTATCAGCAATCAATTTTTCACCATTTTCTTGAATTTGGACAGCTTTATCTAAGTCACACTGAAAAGAGCAGAATAATTATAATAAAAAATACAGAACAAAAATTTAAAACCAAATCTCCCAAAATAGTCTTATGGTCCAATGTTTTAGGACAAAACTACCATTTTGATAAATGAAATTAAAAGTATGCCGGATATGTGTTCTTTAAATTTCTACAAGACCAATCATAGGCATCATAGAATAGACTAATGAATTATTTACTATCTTTGTTCACCTTTT------------------------------------TT----------------------------------------------------------------------------------------------------------------------------------------------------------------------------------------------------------------------------------------------------------------------------------------------------------------------------------------------------
Nsilvanus_Elijay_N395 TTTAGTAAAGCTTAAAATATTTCTGTCATGCACACTAAATCTTATATTTCGTATGTCCAATACATCACCAATAAATTAGCCAATCAACACCATGCATCTTTTATGCTCATTCTTTTAGGAGTCAAACACACA-TTCTTTTTACAGCAAACCTAATTCAGACAAAAATGCTCAATACAAATTATTG-ATGCCACAAATTATTTTTAAGCTTCGTAATTGAAATTGCGAA-TTTTCACCACTGATAAAACAAATTAATATTATAATGACGATATTTTTTTATGCTCTTACAATTCATCTTAATGAATCTCAACTGTGTGAAGATATTCTAAAGTGTCAATGTGATATATATTCTCTGAATAAACCTTTTTGAGGGAATGGAACATCAGTTAAGAAATGTAAATGGTAATACAAGCACTACACAAGGGTTCAGTAATTCTT-ACATATGGAATATTTTTAAAATGTATAATCCTAATCATGCAAATCTATTCATAACAGGAATGTTTCCCATAGATATCACCACTTTCAAGCAATGAAAATGCACAATATTAGTGTTTTAATACTTTTATTAGAAACAATATTAGCAAAAAATGCATGCAAAATATAATATTAATGTTAGATAGTAAATGAAAAGTACCTTTTCAATTTTTTCATGCAGGTCACAATATTTCCTAAGCATGTCAAGCTTACGTTGAAGCTGGTGTTTGAGGTCACCTACCATCTTCTCAAGTTCCACACACTTTGGAGAGATTGAATCAATTCCATAATGGTTATCAGCAATCAATTTTTCACCATTTTCTTGAATTTGGACAGCTTTATCTAAGTCACACTGAAATATTAAGAATAAGTATAAT--AAAGTACCGAACATAAATTTAAAACCAAATCTCACAAATCAATCTTATGGCCTAATGTATTAGGACAAAACTACCATTTTGACAAATGAAATTAAAACTAAGTCGGATATGTGTTCTTTAAATTTTTACAAGACAAATCGTAGGCATTATGGAATAAAATTATGAATTATTTACTATTTTTGCTCACCTTTTTTATCTCTAGTTACTGAAAAA-------GTGTTGTAAATTTTGATTTGATTTTTTTAAAAATTCTTTGGTTAGTCATTTTCACCAAAAGTATGCATAAAAACCCTGTAAAAATTGTAAATTATAAATTTTTCCATAAAAATATATAATCTACACGTCAAGATGAAAGTATCTATAAGACTTTGTATCTCTTTCTATCACTCTAGGGATAATTTGTGATTGGTATCTTAAAGTATATCTTCATTGGTTGTATACATTTATGACTGTCAATTATTTTTATATTAGATATTTCCCATTGACATTTTTTTCAAAAGAATAGTACAATAGTAGAAAATTATTTTGAGGAGTACATATGACCCACTTTATTTCTTCTGGGTAAG
Nsilvanus_GermanyCove_N1017 TTTAGTAAAGCTTAAAATATTTCTGTCATGCACACTAAATCTTATATTTTGTATGTCCAATACATCACCAATAAATTAGCCAATCAACACCATGCATCTTTTATGCTCATTCTTTTAGGAGTCAAACACACATTTTTTTTTACAGCAAACCTAATTCAGACAAAAATGCTCAATACAAATTATT-GATGCCACAAATTATTTTTAAGCTTCGTAATTGAAATTGTGAA-TTTTCAACACTGATAAAA-AAAATAATATTATAATGACGATATTTTTTTATGCTCTTACAATTCATCTTAATGAATCTCAACTGTGTGAAGATATTCTAAAGTGTCAATGTGATATATATTCTCTGAATAAACCTTTTTGATGGAATGGAATATT-TTTAAAATGTATGAATCCTAA-------------------------------------------------------------------TCATGCAAATCTATTCATAACAGGAATGTTTCCCATAGATATCACCACTTTCAAGCAATGAAAATGCACAATATTAGTGTTTTAATACTTTTATTACAAACAATATTAGCAAAAAATGCATGCAAAATATAATATTAATGTTAGATAGTAAATGAAAAGTACCTTTTCAATTTTTTCATGCAGGTCACAATATTTCCTAAGCATGTCAAGCTTACGTTGAAGCTGGTGTTTGAGGTCACCTACCATCTTCTCAAGTTCCACACACTTTGGAGAGATTGAATCAATTCCATAATGGTTATCAGCAATCAATTTTTCACCATTTTCTTGAATTTGGACAGCTTTATCTAAGTCACACTGAAAAGAGCAGAATAATTATAATAAAAAATACAGAACAAAAATTTAAAACCAAATCTCCCAAAATAGTCTTATGGCCCAATGTTTTAGGACAAAACTACCATTTTGAGAAATGAAATTAAAAGTATGTAGGATATGCGTTCTTTAAATTTCTACAAGACCAATCATAGGCATCATAGAATAGACTAATGAATTATTTACTATCTTTGTTCACCTTTTTTATCTATGGTTACAGAAAAAGGTGCAAGCCTTGTAAATTTTGATTTGATTTTCTTTAAAATTCTTTGGTTAGTCATTTTTACCAAAAGTATGCATAAAAACCCTCTAAAAATTGTAAATTATAAAAATTTTCATAAAAAAATATAATCTACACATCAAGATGAAAGTACCTATAACACTTTGTATCTCTTTCTATCACTCTAGGGATAATTTGTGATTGGTATCTTAAAGTGTATCTTCATTGGTTGTATACATTTATGACTGTCAATTATTTTTATATTAGATATTTCCCATTGACA-TTTTTTTAAAAGAATAGTACAATAGTAGA-TTTTTTTTTGAGGAGTACATATGACCCACTTTATTTCTTCTGGGTAAG
Nsilvanus_HeboMtn_N1029 ----------------------------------------------------------------------------------------------------------------------------------------------------------------------------------------------------------------------ATTGAAATTGTGAA-TTTTCAACACTGATAAAATAAATTAATATTATAATGACAATATTTTTTTATGCTCTTACAATTCATCTTAATGAATCTTAACTGTGTGAAGACATTCTGAAGTGTCAATGTGATATATATTCTTTGAATAAACTTTTTTGAGGGAATGGCACATCAATTAAGAAATGTAA----------------------------------------------------------------------------ATGGTAATACAAGCACTACACTAGCACT-----------ACACCACTTTCAAGC-ATGAAAATGCACAATATTAGTGTTTTAATACTTTTATTAGAACAGA---AAGCAAAAAATGCATGCAAAATATAATATTAATGTTAGATAGTAAATAAAAAGTACCTTTTCAATTTTTTCATGCAGGTCACAATATTTCCTAAGCATGTCAAGCTTACGTTGAAGCTGGTGTTTGAGGTCACCTACCATCTTCTCAAGTTCCACACACTTTGGAGAGATTGAATCAATTCCATAATGGTTATCAGCAATCAATTTTTCACCATTTTCTTGAATTTGGACAGCTTTATCTAAGTCACACTGAAAAGAGCAGAATAATTATAATAAAAAATACAGAACAAATATTTAAAATCAAATCTCCCAAAATAGTCTTATGGCCCAATGTTTTAGGACAAAACTAACATTTTGAGAAATGAAATTAAAAGTATGTCGGATATGTGCTCCTTAAATTTCTACAAGACCAATCATAGGCATCATAGAATAGACTAATGAATTATTTACTATCTTTGTTCACCTTTTTTATCTCTGGTTACTGAAAAAGGTGCAAGCCTTGCAAATTTTGATTTGATTTTCTTTAAAATTCTTTGGTTAGTCATTTTTACCAAAAGTATGCATAAAAACCCTCTAAAAATTGTAAATTATAAATTTTTTCATAAAAAAATATAATCTACA---------------------------------------------------------------------------------------------------------------------------------------------------------------------------------------------------------------------------------
Nstupkai_BlowholeWOS_N285 -------------------------------------AATCTTATATTTTGTAGGTCCAATACATCACCAATAAATTAGTCAATCAACACCATGCATTTTTTATGCTCATTCTTTTAGGAGCCATACACACATTATTTTTTACAGCAAACCTAATTCAGACAAAAATTCTCAATACAAATTATTGAAAATCACAAATTATTTTTCAGCTTTGCAATTGATATTGCAAATTTTTCAACACTGATAACACAAATTAATATTACAATGACAATAGTTTTTTATGCTCTTACAATTCATCTTAATGAATCTTAACTGTGTGAAGACATTCTAAAGTGTCAATGTGATATATATTCTTTGAATAAACCTTTTTGAGGGACTGGAACATCAGTTAAGAAATGTAAATGGTAATACAAGCACTACACAAGGGTTCAGTGATTCAAAACACATGCAATATTTTAAATATGTATATCCTAAATCATGCAAACCTATTCATAATGGAGATGTTCCCCATGTATATCACCACTTTCAAGCAATGAAAATGCACACTATTAGTGTTTTAATACTTTTATTAGAAACAATATTAGC-AAAAATGCATGCAAAATATAATATTAATGTTAGATAGTAAATAAAAAGTACCTTTTCAATTTTTTCATGCAGGTCACAATATTTCCTAAGCATGTCAAGCTTACGTTGAAGCTGGTGTTTGAGGTCACCTACCATCTTCTCAAGTTCCACACATTTTGGAGAGATTGAATCTATTCCGTAATGGTTATCAGCAATCAATTTTTCACCATTTTCTTGAATTTGGACAGCTTTATCTAAGTCACACTGAAAAGAGCAGAATAATTATAATAAAATATACAGAACAAAAATTTAAAACCAAATCTCCCAAAATAGTCTTATGGTCCAATGTTTTAGGACAAAACTACCATTTTGATAAATGAAATTAAAAGTATGCCGGATATGTGTTCTTTAAATTTCTACAAGACCAATCATAGGCATCATAGAATAGACTAATGAATTATTTACTATCTTTGTCCACATTTTTTATCTCTGGTTACTGAAAAAGGTGCAAGCCTTGTAAATTTTGATTCGATTTTTTT-AAAATTATTTGGTTAGTCATTTTTACCAAAAGTATGCATAAAAACCCTGTAAAAATTGTAAATTATAAATTTTTTCATAAAAAAATATAATCTACACATCAAGATGAAAGTACCTATAACACTGTGTATCTCTTTCTATCACTCTAGGGATAATTTGTGATTGGTATCTTAAAGTGTATCTTTATTGGTTGTATACATTTATGAC-ATCAATTATTTTTATATTAGCTATTTCCCTTTGACATTTT---------------------------------------------------------------------------
Nstupkai_Blowing_N356 ---------------------------------------------ATTTTGTATGTCCAATGCATCACCAATAAATTAGTCAATCAACACCATGCATTTTTTATGCTCATTCTTTTAGGAGTCATACACACATTATTTTTTACAGCAAACCTAATTCAGACAAAAATTCTCAATACAAATTATTGAAGATCACAAATTATTTTTCAGCTTTGCAATTGATATTGCAAATTTTTCAACACTGATAACACAAATTAATATTATAATGACAATATTTTGTTATGCTCTTACAATTCATCTTAATGAATCTTAACTGTGTGAAGACATTCTAAAGTGTCAATGTGATATATATTCTTTGAATAAACCTTTTTGAGGGAATGGAACATCAGTTAAGAAATGTAAATGGTAATACAAGCACTACACAAGGGTTCAGTAATTCATAACACATGCAATATTTTAAAAATGCATATCCTAAATCATGCAAACCTATTCATAATGGAGATGTTCCCCATGTATATCACCACTTTCAAGCAATGAAAATGCACACTATTAGTGATTTAATATTTTTATTAGAAACAATATTAGCAAAAAATGCATGCAAAATATAATATTAATGTTAGATAGTAAATAAAAAGTACCTTTTCAATTTTTTCATGCAGGTCACAATATTTCCTAAGCATGTCAAGCTTACGTTGAAGCTGGTGTTTGAGGTCACCTACCATCTTCTCAAGTTCCACACACTTTGGAGAGATTGAATCAATTCCGTAATGGTTATCAGCAATCAATTTTTCGCCATTTTCTTGAATTTGGACAGCTTTATCTAAGTCACACTGAAAAGAGCAGAATAATTATAATAAAAAATACAGAACAAAAATTTAAAACCAAATCTCCCAAAATAGTCTTATGGTCCAATGTTTTAGGACAAAACTACCATTTTGATAAATGAAATTAAAAGTATGCCGGATATGTGTTCTTTAAATTTCTACAAGACCAATCATAGGCATCATAGAATAGACTAATGAATTATTTACTATCTTTGTCCACATTTTTTATCTCTGGTTACTGAAAAAGGTGCAAGCCTTGTAAATTTTGATTCGATTTTTTT-AAAATTATTTGGTTAGTCATTTTTACCAAAAGTATGCATAAAAACCCTGTAAAAATTGTAAATTATAAATTTTTTCATAAAAAAATATAATCTACACATCAAGATGAAAGTACCTATAACACTGTGTATCTCTTTCTATCACTCTAGGGATAATTTGTGATTGGTATCTTAAAGTGTATCTTTATTGGTTGTATACATTTATGAC-GTCAATTATTTTTATATTAGCTATTTCCCTTTGACATTTTTTT-AAAAGAATAGTACAATAGTAGACAATTATTTTGAGGGGTACATATGACCCACTTCATTTCTTCTGGGTAAG
Nstupkai_LittleRiver_N293 ---------------------------------------------------------------------------------------------------------------------------------------------------------------------------------------------------------------------------------------------------------------------------------------------------------------------------------------------------------------------------------------------------------------------------------------------------------------------------------------------------------------GAGATGTTCCCCATATATATCACCACTTTCAAGCAATGAAAATGCACACTATTAGTGTTTTAATACTTTTATTAGAAACAATATTAGCAAAAAATGCATGCAAAATATAATATTAATGTTAGATAGTAAATAAAAAGTACCTTTTCAATTTTTTCATGCAGGTCACAATATTTCCTAAGCATGTCAAGCTTACGTTGAAGCTGGTGTTTGAGGTCACCTACCATCTTCTCAAGTTCCACACACTTTGGAGAGATTGAATCAATTCCATAATGGTTATCAGCAATCAATTTTTCGCCATTTTCTTGAATTTGGACAGCTTTATCTAAGTCACACTAAAAAGAGCAGAATAATTATAATAAAAAATACAGAACAAAAATTTAAAACCAAATCTCCCAAAATAGTCTTATGGTCCAATGTTTTGGGACAAAACTACCATTTTGATAAATGAAATTAAAAGTATGCCGGATATGTGTTCTTTAAATTTCTACAAGACCAATCATAGATATCATAGAATAGACTAATGAATTATTTACTATCTTTGTTCACCTTTTTTATCTCTGGTTACTGAAAAAGGTGCAAGCCTTGTAAATTTTGATTCGAT----------------------------------------------------------------------------------------------------------------------------------------------------------------------------------------------------------------------------------------------------------------------------------------------------------------------------------------
Nstygius_ObeLee_N0656 TTTAGTAAAGCTTTAAATATTACTGTCATGCATACTAAATCTGATATTTTGTATGTCCAATACATCATCAATAAATTAGTCAATCAACACCATGCATTTTTTATGCTCATTCTTTTAAGAGTCAAACACACATTTTTTTTTACAGCAAACCTAATTCGGACAAAAATGCTGAATACAAATTATTGAATACCACAAATTATTTTTCAGCTTTGTAGTTGAAATTGGGAATTTTTCAACACTGATAACACAAATTAATATTATAATGAAAAAA-AAAATT-TGACCTTACAGTTCACGTTAGTGAATCTTAACTACGTGAAGACATTCCAAAGTGTCAGTGCGATATATATTCTTTGAATAAACCTTTTTGAGGGAATGAAACATCGGTTAAGAAATGTAAATAGTAATACGAG------A---GGGTTCAGTAATTCATAACATATGGAATATTTTAAAAATGTATAATCCTAATCATGCAAATCTATTCATAACAGAAATATTTTCTACAGATATCACCACTTTCATGCAATGAAAATGCACAATATTAGTGTTTTAATACTTTTATTAGAAACAATATTAGCAAAAAATGCATGCAATGTATAATATTAAGGTTAGATAGTAAATAAAAAGTACCTTTTCAATTTTTTCATGCAGATCACAATATTTCCTAAGCATGTCAAGCTTACGTTGAAGCTGGTGTTTGAAGTCACCTACCATCTTCTCGAGTTCTACACACTTTGGAGAGATTGAATCAATTCCATAATGGTTATCAGCAATCAATTTTTCACCATTTTCTTGAATTTGGACAGCTCTATCTAAGTCACACTGAAATATCGAGAATAAGTACAAT--AAAGTACCGAACATGAATTTAAAATCAAATCTCACAAAATAATCTTATGGCCCAATGTATTAGGACAAAACTACCATTTTGACAAATGAAATTAAAAGTATGTAGGATATGTGTTCTTTAAATTTCTACAAAACCAATCATAGGCATCAAGGAATAGACTAATATATTATTTACTGTCTCTGTTCATCTTTTTTATGTCTGGTTACTGAAAAAACTGCAAGCCTTGCAAATTTTGATTAGATTTTTTTTAAATTCTTCAATTTAGTCATTTTTACCAAAAGTATGCATAAAAACCCTGTAAACATTCTAAATTAGAAATTTCTTCATATAAAAATATAATCTACACGTGAAGATGAAAGTATCTGTAACACTTTGTATCTCCTTCTATCACTCTAGGGATAATTTGTGACTGGTATCTTAAACTGTATTTTCATAGGTTGTATACATTTATGGCTGTCAATTATTTTGAAATTAGATATTTCTTATTGGCATTTTTTTTAAAAGAAAAGTACAATGGAGGATAATTCTTTTGAGGGGTACATATGACCCACTTCATTTCTTCTGGGCAAG
Nstygius_RavenB_N1022 TTTAGTAAAGCTTAAAATATTACTGTCATGCATACTAAATCTGATATTTTGTATGCCCAATACATCATCAATAAATTAGTCAATCAACACCATGCATTTTTTATGCTCATTCTTTTAAGAGTCAAACAAACATTTTTTTTTACAGCAAACCTAATTCAGACAAAAATGCTGAATACAAATTATTGAATACCACAAATTATTTTTCAGCTTTGTAGTTGAAATTGCGAATTTTTCAACACTGATAACACAAATTAATATTATAATGAAAATA-TATTTTCTGCCCTTACAGTTCACGTTAGTGAATCTTAACTACGTGAAGACGTTCCAAAGTGACAGTGCGATATATATTCTTTGAATAAACTTTTTTGAGGGAATGAAACATCAGTTAAGAAATGTAAATAGTAATACAAG------A---GGGTTCAGTAATTCATAACATATGGAATATTTTAAAAATGTATAATCCTAATCATGCAAATCTATTCATAACAGAAATATTTCCTACAGATATCACCACTTTCATGCAATGAAAATGTACAATATTAGTGTTTTAATACTTTTATTAGAAACAATATTAGCAAAAAATGCATGCAATGTATAATATTAAGGTTAGATAGTAAATAAAAAGTACCTTTTCAATTTTTTCATGCAGATCACAATATTTCCTAAGCATGTCAAGCTTACGTTGAAGCTGGTGTTTGAAGTCACCTACCATCTTCTCGAGTTCTACACACTTTGGAGAGATTGAATCAATTCCATAATGGTTATCAGCAATCAATTTTTCACCATTTTCTTGAATTTGGACAGCTCTATCTAAGTCACACTGAAATATCAAGAATAAGTATAAT--GAAGTACCGAACATGAATTTAAAATCAAATCTCACAAAATAATCTTATGGCCCAATGTATTAGGACAAAACTACCATTTTGACAAATGAAATTAAAAGTATGTAGGATATGTGTTCTTTAAATTTCTACAAAACCAATCATAGGCATCAAGGAATAGACTAATATATTATTTACTGTCTCTGTTCATCTTTTTTATGTCTGGTTACTGAAAAAAGTGCAAGCCTTGTAAATTTTGATTAGATTTTTTTTAAATTCTTCAATTTAGTCATTTTTACCAAAAGTATGCATAAAAACCCTGTAAACATTCTAAATTAGAAATTTCTTCATATAAAAATATAATCTACACGTGAAGATGAAAGTATCTGTAACACTTTGTATCTCCTTCTATCACTCTAGGGATAATTTGTGACTGGTATCTTAAACTGTATTTTCATAGGTTGTATACATTTATGGCTGTCAATTATTTTGAAATTAGATATTTCTTATTGGCA-------------------------------------------------------------------------------
Ntempletoni_BaldMtns_N950 TTTAGTAAAGCTTAAAATACTTCTGTCATGCATACTAAATCTTATATTTTGTATGTCCAATACATCACCAATAAACTAGTCAATCAACACCATGCATTTTTTATGCTCATTCATTTAGGAGTCAAACACACA--TTTTTTTACAGCAAACCTAATTCAGACAAAAATGCTGAATACAAATTATTGAATGCCACAAATTATATTTAAGCTTCGTAATTGAAATTGCGAA-TTTTCAACACTGATAAAATAAATTAATATTATAATGACAATATTTTTTTATGCTCTTACAATTCATC----------TTAACTGTGTGAAGACATTCTAAAGTGTCAATGTGATATATATTCTTTGAATAAACCTTTTTGAGGGAATGGAACATCAGTTAAGAAATGTAAATGGCAATACAAGCAATACACAAGGGTTCAGTGATTCAT-ACATATGGAATATTTTCAAAATGTATAATCCTAATCATGCAAATCTATTCATAACAGGAATGTTCCTCATAGATATCACCACTTTCAAGCAATGAAAATGCACAATATTAGTGTTTTAATAGTTTTATTAGAAACAATATTAGCAAAAAATGCATGCAAAATATAATATTAATGTTAGATAGTAAATGAAAAGTACCTTTTCAATTTTTTCATGCAGGTCACAATATTTCCTAAGCATGTCAAGCTTACGTTGAAGCTGGTGTTTGAGGTCACCTACCATCTTCTCAAGTTCCACACACTTTGGAGAGATTGAATCAATTCCATAATGGTTATCAGCAATCAATTTTTCACCATTTTCTTGAATTTGGACAGCTTTATCCAAGTCACACTGAAAAGAGCAGAATAATTATAATAAAAAATACAGAACAAAAATTTAAAACCAAATCTCCCAAAATAGTCTTATGGCCCAATGTTTTAGGACAAAACTACCATTTTGAGAAATGAAATTAAAAGTATGTCGGATATGTGTTCTTTAAATTTCTACAAGACCAATCATAGGCATCATAGAATAGACTAATGAATTATTTACTACCTTTGTTCACCTTTTTTATCTCTGGTTACTGAAAAAGGTGCAAGCCTTGTAAATTTTGATTTGATTTTCTTTAAAATTCTTTGGTTAGTCATTTTTACC-AAAGTATGCATAAAAAACCTGTAAAAATTATAAATTATAAATTTTTTCTTAAAAAAATATAATCTACACATCAAGATGAAAGTACCTATAACACTTTGTATCTCTTTCTATCACTCTAGGGATAATTTGTGATTGGTATCTTAAAGTGTATCTTCATTGGTTGTATACATTTATGACTGTCAATTATTTTTATAATAGTTATTTCCCATTGACA-TTCTTTTTAAAGAATAGTACAATAGTAGACAATTATTTTGAGGAGTACATATGACCCACTTCATTTCTTCTGGGTAAG
Ntempletoni_ClarksCreek_N945 TCTCTTAAAGCATAAAATTCTCTTGCCATGCATGCTCAATTTTATATTTTGTATTGCCCATACATCACCAATAAATTAGTCAATCAACACCATGCATTTTTTATGCTCATTCATTTAGGAGTCAAACACACA--TTTTTTTACAGCAAACCTAATTCAGACAAAAATGCTGAATACAAATTATTGAATGCCACAAATTATATTTAAGCTTCGTAATTGA-------AA-TTTTCAACACTGATAAAATAAATTAATATTATAATGACAATATTTTTTTATGCTCTTACAATTCATCTTAATGAATCTTAACTGTGTGAAGACATTCTAAAGTGTCAATGTGATATATATTCTTTGAATAAACCTTTTTGAGGGAATGGAACATCAGTTAAGAAATGTAAATGGTAATACAAGCAATACACAAGGGTTCAGTGATTCAT-ACATATGGAATATTTTTAAAATGTATAATCCTAATCATGCAAATCTATTCATAACAGGAATGTTCCTCATAGATATCACCACTTTCAAGCAATGAAAATGCACAATATTAGTGTTTTAATAGTTTTATTAGAAACAATATTAGCAAAAAATGCATGCAAAATATAATATTAATGTTAGATAGTAAATGAAAAGTACCTTTTCAATTTTTTCATGCAGGTCACAATATTTCCTAAGCATGTCAAGCTTACGTTGAAGCTGGTGTTTGAGGTCACCTACCATCTTCTCAAGTTCCACACACTTTGGAGAGATTGAATCAATTCCATAATGGTTATCAGCAATCAATTTTTCACCATTTTCTTGAATTTGGACAGCTTTATCCAAGTCACACTGAAAAGAGCAGAATAATTATAATAAAAAATACAGAACAAAAATTTAAAACCAAATCTCCCAAAATAGTCTTATGGCCCAATGTCTTAGGACAAAACTACCATTTTGAGAAATGAAATTAAAAGTATGTCGGATATGTGTTCTTTAAATTTCCACAAGACCAATCATAGGCATCATAGAATAGACTAATGAATTATTTACTACCTTTGTTCACCTCTTTTATCTCTGGTTACTGAAAAAGGTGCAAGCCTTGTAAATTTTGATTTGATTTTCTTTAAAATCCTTTGGTTAGTCATTTTTACC-AAAGTATGCATAAAAAACCTGTAAAAATTGTAAATTATAAATTTTTTCTT-AAAAAATATAATCTACACATCAAGATGAAAGTACCTATAACACTTCGTATCTCTTTCTATCACTCTAGGGATAATTTGTGATTGGTATCTTAAAGTGTATCTTCATTGGTTGTATGCATTTATGACTGTCAATTATTTTTATATTAGTTATTTCCCATTGACA-TTCTTTTTAAAGAATAGTACAATAGTAGACAATTATTTTGAGGAGTACATATGACCCACTTCATTTCTTCTCGGTAAG
Ntempletoni_ScronceCreekRd_N1223 TTTAGTAAAGCTTAAAATACTTCTGTCGTGCATACTATATCTTATATTTTGTATGTCCAATACATTACCAATAAATTAGTCAATCAACACCATGCATTTTTTATGCTCATTCATTTAGGAGTCAAACACACA--TTTTTTTACAGCAAACCTAATTCAGACAAAAATGCTGAATACAAATTATTGAATGCCACAAATTATATTTAAGCTTCGTAATTGAAATTGCGAA-TTTTCAACACTGATAAAATAAATTAATATTATAATGACAATATTTTTTTATGCTCTTACAATTCATCTTAATGAATCTTAACTGTGTGAAGACATTCTAAAGTGTCAATGTGATATATATTCTTTGAATAAACCTTTTTGAGGGAATGGAACATCAGCTAAGAAATGTAAATGGTAATACAAGCAATACACAAAGGTTCAGTGATTCAT-ACATATGGAATATTTTTAAAATGTATAATCCTAATCATGCAAATCTATTCATAACAGGAATGTTCCCCATAGATATCACCACTTTCAAGCAATGAAAATGCACAATATTAGTGTTTTAATAGTTTTATTAGAAACAATATTAGCAAAAAATGCATGCAAAATATAATATTAATGTTAGATAGTAAATGAAAAGTACCTTTTCAATTTTTTCATGCAGGTCACAATATTTCCTAAGCATGTCAAGCTTACGTTGAAGCTGGTGTTTGAGGTCACCTACCATCTTCTCAAGTTCCACACACTTTGGAGAGATTGAATCAATTCCATAATGGTTATCAGCAATCAATTTTTCACCATTTTCTTGAATTTGGACAGCTTTATCTAAGTCACACTGAAAAGAGCAGAATAATTATAATAAAAAATACAGAACAAAAATTTAAAACCAAATCTCCCAAAATAGTCTTATGGCCCAATGTTTCAGGACAAAACTACCAGTTTGAGAAATGAAATTAAAAGTATGTTGGATATGTGTTCTTTAAATTTCTACAAGACCAATCATAGGCATCATAGAATAGACTAATGAATTATTTACTACCTTT-TTCACCTTTATTATCTCTGGTAACTGAAAAAGGTGCAAGCCTTGTAAATTTTGATTTGATTTTCTTTAAAATTCTTTGGTTAGTCATTTTTACC-AAAGCATGCATAAAAACCCTGTAAAAATTGTAAATTATAAATTTTTTATTAAAAAAATATAATCTACACATCAAGATGAAAGTACCTATAACACTTTGTATCTCTTTCTATCACTCTAGGGATAATTTGTGATTGGTATCTTAAAGTGTATCTTCATTGGTTGTATACATTTATGACTGTCAATTATTTTTATAATAGTTATTTCCCATTGACA-TTCTTTTTAAAGAATAGTACAATAGTAGACAATTATTTT---GAGTACATATGACCCACTTCATTTCTTCTGGGTAAG
Ntennessensis_IndianCave_N052 --------------------------------------------------------------------------------------------------------------------------------------------------------------------------------------------------------------------------------------------------------------------------------------------------------------------------------------------------------------CTTTGAATAAACCTTTTTGGGGGAATGGAACATCAGTTAAGAAATGTAAATGGTAATACAAGCACTACACAAGGGTTTAGTAATTCATAACACCTGGAATATTTTAAAGATGCATATCCTAAATCATGCAAACCTATTCATAACAGGAATGCCCCCCATAGATATCACCACTTTCAAGCAATGAAAATGCACAATATTAGTGTTTTAATACTTTTATTAGAAACAATATTAGCAAAAAATGCATGCAAAATATAATATTAATGTCAGATAGTAAATAAAGAGTACCTTTTCAATTTTTTCATGCAGGTCGCAATATTTCCTAAGCATGTCAAGCTTACGTTGAAGCTGGTGTTTGAGGTCACCTACCATCTTCTCAAGTTCCACACACTTTGGAGAGATTGAATCAATTCCATAATGGTTATCAGCAATCAATTTTTTGCCATTTTCTTGAATTTGGACAGCTTTATCCAAGTCACACTGAAATATTAAGAATAAGTATAAT--AAAGTACCGAACATGAATTTAAAACCAAATCTCCCAAAATAATCTTATGGCCCAATGTATTAGGACAAAACTACCATTTTGATAAATGAAATTAAAAGTATGTCGGATATGTGTTCTTTAAATTTCTACAAGATCAATCACAGGCATCATAGAATAGACTAATGAATTATTTACTATCTTTGTTCACCTTTTTTATCTCTGGTTACTGAAAAAGGTGCAAGCCTTGTAAATTTTGATTTGATTTTTTTTTTAATTCTTTGGTTAGTCATTTTTACCAAAAGTATGCATAAAAACCTTGTAAAAATTGTAAATTAGAAATTTTCTCATAAAAAAATATAATCTACACATCAAGATGAAAGTATCTATAACACTGTGTATCTCTTTCTATCACTGTTGGG-TAATTTGTGATTGGTATCTTAAAGTGTATCTTCATTGGTTGTATACATTTATGACTGTCAATTATTTTTATATTAGATATTTCCTACTGACATTTTTAAAAAAAGAAAAGTACAATAGTGGACAATTCTTTTGAGGGATACACATGATCCACTTCATTTCTTTTAAGTCAG
Ntennessensis_LittleStony_N645 ----------------------------------------------------------------------------------------------------------------------------------------------------------------------------------------------------------------------ATTGATATTACAAATTTTTCAACACTGATAACACAAATTAATATTATAATGACAATGTTTTTTTATGACCTTACAATTCATCTTAATGAATCTTAACTGTGTGAAGACATTCTAAAGTGTCAATGCGATATATATTCTTTGAATAAACCTTTTTGGGGGAATGGAACATCAGTTAAGAAATGTAAATGGTAATACAAGCACTACACAAGGGTTTAGTAATTCATAACACATGGAATATTTTAAAGATGTATATCCTAAATCATGCAAACCTATTCATAACAGGAATGCCCCCCATACATATCACCACTTTCAAGCAATGAAAATGCACAATATTAGTGCTTTAATACTTTTATTAGAAACAATATTAGCAAAAAATGCATGCAAAATATAATATTAATGTTAGATAGTAAATAAAGAGTACCTTTTCAATTTTTTCATGCAGGTCACAATATTTCCTAAGCATGTCAAGCTTACGTTGAAGCTGGTGTTTGAGGTCACCTACCATCTTCTCAAGTTCCACACACTTTGGAGAGATTGAATCAATTCCATAATGGTTATCAGCAATCAATTTTTCACCATTTTCTTGAATTTGGACAGCTTTATCCAAGTCACACTGAAATATTAAGAATAAGTATAAT--AAAGTACCGAACATGAATTTAAAACCAAATCTCCCAAAATAATCTTATGGCCCAATGTATTAGGACAAAACTACCATTTTGATAAATGAAATTAAAAGTATGTCAGATATGTGTTCTTTAAATTTCTACAAGACTAATCATAGGCATCATAGAATAGACTAATGAATTATCTACTATCTTTGTTCACCTTGTTTATCTCTGGTTACTGAAAAAGGTGCAAGCCTTGTAAATTTTGATTTGATGTTTTTTAAAATTCTTTGGTTAGTCTTTTTTACCAAAAGTATACATAAAAACCCTGAAAAAATTGTAAATTAGTAATTTTTTCATAAAAAAATATAATCTACACATCAAGATGAAAGTATCTATAACACTGTGTATCTCTTTCTATCACTGTTGGG-TAATTTGTGATTGGTATCT--------------------------------------------------------------------------------------------------------------------------------------------------------
Ntennessensis_Watauga_N1046 ------------------------------CATACTGAATCTTATATTTTGTTAGTCCAATACATCACCAATAAAATAGTCAATCAACACCATGCATTTTTTATGCTCATTCTTTTAGGAATCATATACACATTATTCTTTACAGCAAACCTAATTCAGATAAAAATGTTCAATACAAATTATTGAATACCACAAATTATTTTTCAGCTTTGCAATTGATATTGCAAATTTTTCAACACTTATAACACAAATTAATATTATAATGACAATGATTTTTTATGACCTTACAATTC----------ATCTTAACTCTGTGAAGACATTTTAAAGTGTCAATGTGATATATATTCTTTGAATAAACCTTTTTGAGGGAATGGAACATCAGTTAAGAAATGTAAATGGTAATACAAGCACTACACAAGGGTTTAGTAATTCATAACACATGGAATATTTTAAAGATGTATATTCTAAATCATGCAAACCTATTCATAACAATAATGCTCCCCATAGATACTACCACTTTCAAGCAATGAAAATGCACAATATTAGTGTTTTAATACTTTTATTAGAAACAATATTAGCAAAAAATGCATGCAAAATATAATATTAATGTTAGATAGTAAATAAAGAGTACCTTTTCAATTTTTTCATGCAGGTCACAATATTTCCTAAGCATGTCAAGCTTACGTTGAAGCTGGTGTTTGAGGTCACCTACCATCTTCTCAAGTTCCACACACTTTGGAGAGATTGAATCAATTCCATAATGGTTATCAGCAATCAATTTTTCGCCATTTTCTTGAATTTGGACAGCTTTATCCAAGTCACACTGAAATATTAAGAATAAGTATAAT--AAAGTACCGAACATGAATTTAAAACCAAATCTCTCAAAATAATCT-----------------------------------------------------TATGTTGGATATGTGTTCTTTAAATTTCTACAAGATCAATCATAGGCATCATAGAATAGACTAATGAATTATTTACTATCTTTGTTCACCTTGTTTATCTTTGGTTACTGAAAATGGTGCAAACCTTGTAAATTTTGATTTGATTTTTTTTTTAATTCTGTGGTTAGTCATTTTTACCAAAAGTATGCATAAAAACCCTGTAAAAATTGTAAATTAGAAATTTTTTCATAAAAAAAT---ATCTACACATCAAGATGAAAGTATCTATAACACTGTGTATCTCTTTCTATCACTGTTGGG-TAATTTGTGATTGGTATCTTAAAGTGCATCTTCATTGGTTGTATACATTTATGGCTGTCAATTATTTTTATATTAGATATTTCCTACTGATA-TTTTTTTTAAAGAATAGTACAATAGTAGACAATTATTTTGAGGAGTACATATGACCCAATTCATTTCTTCTGGATAAG
