# Supplementary material for: ﻿New species in old mountains: integrative taxonomy reveals ten new species and extensive short-range endemism in Nesticus spiders (Araneae, Nesticidae) from the southern Appalachian Mountains
Source: Zookeys. 2023 Feb 3;1145:1–130. doi: 10.3897/zookeys.1145.96724 (PMC10208238; doi:10.3897/zookeys.1145.96724)
Supplement: Supplementary material 4 — Input alignments, analysis log files, and output tree files [file zookeys-1145-001_article-96724__-s004.zip › uce-2001212 (modified).phy]

 77 981
Nesticus_nahaunus_Mexico_G2881 ---------------------------------------------------------ATTACTGTATTTTAAAATGATCTTTATAAGAATCCATTTTTAAATCAAGTGAGTTGTTATTATATGGATGATGGGAACATCCCTGACTTGGTTTTATCATCCAAGAAAAGTTGTCAGTTCAATATTAAAGTTCTACTTTTGACAATAGACATAGGCCATGCTTAAGAAACCAAGA-TGCCTGCTTATGAAATATAAGATTATTAAAACTT------------AAAAGATATATACAT-TTAGCTTGCCTTCCTTTGTGTTTGGTGACAAAATTAAAAATCACAATGAAATTGAGGATAACTGAATTTAATATATTATTCTCTTTACTTTTTATTAATAATGTCTATTAATTTATTCCAATTTTCGTTTTATAGAATCTGGCTGAAGCAGAATATGTTGTGGGTGTCTTCATGTTTATGAGAATCCTTGGATACCCTGCTGAGAAAATATCTATCCTAACCACTTACAATGGTCAGAAGCATTTAATCAGAGATGTTGTGAACAAGCGATGTGCCGGCAATCCCGTATTTGGACGTCCTCACAAAGTCACAACTGTGGACAAATACCAAGGACAGCAAAATGACTATATTCTTCTGTCATTAGTGAGAACAAAAGCAGTAGGTCACTTGAGAGACGTGCGTCGTTTAGTCGTTGCAATGTCCCGTGCACGATTGGGTCTGTACATATTCGCTAGAGTATCTTTGTTTCAAAATTGTTTTGAGTTGGCTCCATCTTTCAAAATTCTCAAGAACCGTCCACAAGAGTTGTACCTCTTACCACATGAAACATATCCATGTGCCAGGAAATGGGGTGATGAACCCATGACTGAACCATACATTGTATATGATATGCCACAAATGGCACAATTTGTATATGATTTTTATCAGCAAAAGTTGGAATTTGTTAAACAGCATGTTCAAGAAGG
Nsilvestrii_Hellgate_N1108 -------------------------------------------------------------CTGTATA------------------------------------A----------------------AATG-----------------TTTTAATGTCCCCTGTGAACCTCCTATCCATC----------------------TACACACAGATAAATTTTATTCCATT-GTGTTGC--ATTTATAAGCCTTAGAA------------AAAATTGGTTCTAGCTTATTATTATATATTAACCTATCTTTTATTGTGTTTGGTCATAAAAATTAAAATCTCAATTAAAAAATAGGTCTATAATCTTAGTATATTCCTCAT-----TTGTTCTTAATAATTTTTATTAATTTATTTGCTTTTTGTTTTTATAGAATTTAGCTGAAGCAGAATATGTAGTAGGGGTCTTTATGTTCATGAGAATCCTTGGGTATCCTTCCGAGAAGATTTCCATCCTTACCACTTACAACGGTCAGAAGCATTTAATCCGAGACGTTGTGAACAAGAGATGTGCGGATAATCCTGTTTTTGGACGGCCTCACAAAGTAACAACTGTGGATAAATACCAAGGACAGCAAAATGATTACATCCTTTTATCATTGGTGAGGACAAAAGCTGTCGGTCATTTGAGAGATGTCCGTCGTCTAGTCGTTGCAATGTCTCGTGCACGATTAGGTCTGTACATATTCGCTCGAGTGTCTTTGTTT--------------------------------------------------------------------------------------------------------------------------------------------------------------------------------------------------------------------------
Narcheri_Cheaha_N023 TGTCACCATTTCCAACATAACTAGTTAATGATATGATTTTTAAAAATTTTAGTTGGAATTACTGTATTTTAATATAAGCTTTATAAGAATCCATTTTCAAATCTAGTGAATTAGTATCATATAGGTGATTGAAACATCCCTGACTTGCTCTTATTATCCAAGAAAAGTTGTTAGTTCCATACTAAATTTCTACTTTTGACAATAGACATTGATCATGCTCATGAAACCAAGATTGCTTGTTTATTAAATATAGGATTATTAAAACTTAAGATTAAATTTAAAAAATATTTACATATTCGCTTGCTTCCTTTTCTGTTTGGTATCAAAACTAAAAATCTCAATGAAATAGAAGTCAACAGAATTTAATATATTATTCTATTTACTTTTTATTAATAATGCCTATTAATTTTTCTCAATTTTTGTTTCATAGAATCTGGCGGAAGCAGAATATGTTGTGGGTGTCTTCATGTTTATGAGAATCCTTGGGTACCCCGCCGAGAAAATATCTATCCTAACCACTTACAATGGTCAGAAGCATTTAATCCGAGATGTTGTGAACAAGCGATGTGCCGGCAATCCTGTATTCGGACGTCCTCACAAGGTCACAACTGTGGACAAATACCAGGGACAGCAAAATGACTATATTCTTCTGTCGTTAGTGCGAACAAAAGCGGTAGGTCATTTGAGAGATGTACGTCGTTTAGTCGTTGCAATGTCCCGTGCACGATTGGGTCTGTATATATTCGCTAGGGTGTCTTTGTTTCAAAATTGTTTCGAGTTGGCACCATCTTTCAAAATTCTCAAGAACCGTCCCCAAGAGTTGTACCTTTTACCACA------------------------------------------------------------------------------------------------------------------------------------------------
Narcheri_MillShoalCreek_N727 -----------------------------------------------------------------------------------------------------------------------------------------------------------------------------------------------------------------------------------------------------------------------------------------------------------------------------------------------------------------------------ATATATTATTCTATTTACTTTTTATTAATAATGCCTATTAATTTTTCTCAATTTTTATTTCATAGAATCTGGCGGAAGCAGAATATGTTGTGGGTGTCTTCATGTTTATGAGAATCCTTGGGTACCCCGCCGAGAAAATATCTATCCTAACCACTTACAATGGTCAGAAGCATTTAATCCGAGATGTTGTGAACAAGCGATGTGCCGGCAATCCTGTATTCGGACGTCCTCAC-----------------------------------------------------------------------------------------------------------------------------------------------------------------------------------------------------------------------------------------------------------------------------------------------------------------------------------------------------------------------------------------------
Nbarri_Bishop_N1072 TGTCACTGTTTCTAATATAACTAGTTAATGAGATGATTTTTAAAATTTTTAGTTGAAATTACTGTATTTTAAAATAAGCTTTATAAGAATCCATTTTCAAATCAAGTGAGTTGTTATTATATAGGTGATTGGAACATCCCTGGCTTGCTTTTATTATCCAATAAAAATTGTTAGTTCAATATTAAATTTGTACTTTGGACAATAGACACAGATCATGCTTATGAAACCAAGATTGCCTGCTTATGAAATTTAAGTTTATTAAAACTTAAAATTAGATTTAAAAAATATTTACATATTAGCTTGCCTCCTTTTCTGTTTGATAACAAAACTAAAAATCTCAATGAAATAGAAGACAATTGAATTTAATCTATTATTCACTTTACTTTTTATTAATAATGTCTATTAATTTATGCCAATTTTCGTTTCATAGAATCTGGCTGAAGCAGAATATGTTGTGGGTGTCTTCATGTTTATGAGAATCCTTGGGTACCCTGCAGAGAAAATATCTATTCTAACCACCTACAATGGTCAAAAGCATTTAATCCGAGATGTTGTGAACAAGCGATGTGCCGGCAATCCCGTATTCGGACGTCCTCACAAGGTCACAACCGTGGACAAATACCAAGGACAGCAAAATGACTATATTCTTCTCTCATTAGTGCGAACAAAAGCGGTGGGTCATTTGAGAGATGTACGTCGTTTAGTTGTTGCAATGTCCCGTGCACGATTGGGTCTGTACATATTCGCTAGGGTGTCTTTGTTTCAAAATTGTTTTGAGTTGGCGCCATCTTTTAAAATTCTCAAGAACCGTCCACAAGAGTTGTACCTCTTACCACACGAGACGTATCCTTGTGCCAGGAAATGGGGTGATGAGCCCATGACTGAACCATACATTGTGTACGATATGCCGCAAATGGCACAATTTGTTTATGACTTTTATCAGCAAAAGTTAGAATTTGTTAAACATCATGTTCAAGAAGG
Nbarri_LostCoveCave_N0065 ----ACTGTTTCTAATATAACTAGTTAATGAGATGATTTTTAAAAATTTTAGTTGACATTACTGTATTTTAAAATAAACTTTATAAGAATCCATTTTCAAATCAAGTGAGTTGTTATTATATAGGTGATTGGAACATCCCTGACTTGCTTTTATTATCCAATAAAAATTGTTAGTTCAATATTAAATTTGTACTTTGGACAATAGACACAGATCATGCTTATGAAACCAAGATTGCCTGCTTATGAAATTTAAGATTATTAAAACTTAAAATTAGATTTAAAAAATATTTACATATTAGCTTGCCTCCTTTTCTGTTTGATAACAAAACTAAAAATCTCAATGAAATAGAAGACAATTGAATTTAATCTATTATTCACTTTACTTTTTATTAATAATGTCTATTAATTTATCCCAATTTTCGTTTCATAGAATCTGGCTGAAGCAGAATATGTTGTGGGTGTCTTCATGTTTATGAGAATCCTTGGGTACCCTGCAGAGAAAATATCTATTCTAACCACCTACAATGGTCAAAAGCATTTAATCCGAGATGTTGTGAACAAGCGATGTGCCGGCAATCCCGTATTCGGACGTCCTCACAAGGTCACAACCGTGGACAAATACCAAGGACAGCAAAATGACTATATTCTTCTGTCATTAGTGCGAACAAAAGCGGTGGGTCATTTGAGAGATGTACGTCGTTTAGTTGTTGCAATGTCCCGTGCACGATTGGGTCTGTACATATTCGCTAGGGTGTCTTTGTTTCAAAATTGTTTTGAGTTGGCGCCATCTTTTAAAATTCTCAAGAACCGTCCACAAGAGTTGTACCTCTTACCACACGAGACGTATCCTTGTGCCAGGAAATGGGGTGATGAGCCCATGACTGAACCATACATTGTGTACGATATGCCGCAAATGGCACAATTTGTTTATGACTTTTATCAGAAAAAGTTAGAATTTGTTAAACATCATGTTCAAGAAGG
Nbarri_eyed_ClayCave_G2082 TGTCACTGTTTCCAATATAACTAGTTAATGAGATGATTTTTAAAATTTTTAGTTGGAATTACTGTATTTTAATATAAGCTTTATAAGAATCCATTTTCAAATCAAGTGAGTTATTATTCTATAGGTGATTGAAACACCCCTGGTTTGCTTTTATTATCCAAGAAAAATTTTTAGTTCAATATTAAATTTCTACTTTGGACAATAGACAGAGATCATGCTTATGAAACCAAGATTGCCTGCTTGTGAAATTTAAGATTATTAAAACTTAAAATTAGATTTTAAAAATATTTACATATTAGCTTGCCTCCTTTTCTGTTTGGTAACAAAACTAAAAATTTCAATGAAATAGAAGACAATTGAATTTAATCTATTATTCACTTTATTTTTTATTAATAATGTCTATTAATTTATCCCAATTTTCGTTTCATAGAATCTGGCTGAAGCAGAATATGTTGTGGGTGTCTTCATGTTTATGAGAATCCTTGGGTACCCTGCAGAGAAAATATCTATCCTAACCACCTACAATGGTCAAAAGCATTTAATCCGAGATGTTGTGAACAAGCGATGTGCCGGCAATCCCGTATTCGGGCGTCCTCACAAGGTCACAACCGTGGACAAATACCAAGGACAGCAAAATGACTATATTCTTCTATCGTTAGTGCGAACAAAAGCGGTGGGTCATTTGAGAGATGTACGTCGTTTAGTCGTTGCAATGTCCCGTGCACGATTGGGTCTGTACATATTTGCTAGGGTGTCTTTGTTTCAAAATTGTTTTGAGTTGGCCCCATCTTTTAAAATTCTCAAGAACCGTCCACAAGAGTTGTACCTCTTACCACGCGAGACATATCCTTGTGCCAGGAAATGGGGTGATGAGCCTATGACTGAACCATACATTGTGTACGATATGCCGCAAATGGCACAATTTGTTTATGACTTTTATCAACAAAAGTTAGAATTTGTTAAACAGCATGTTCAAGAAGG
Nbarrowsi_Gregorys_N270 TGTCACTGTTTCTAATATTACTAGTTAATGAGATGATTTTTAAAAATTTTAGTTGAAATTACTGTATTTTAAAATAAGCTTTATAAGAATCCATTTTCAAATCAAGTGAGTTGTTATTATATAGGTGATTGGAACATCCCTGACTTGCTTTTATTATCCAAGAAAAGTTATTAGTTCAATATTAAATTTCTACTTTTGACAATAGACATAGATTATGCTTATGAAACCAAGATTGCCTGTTTATAAAATATCAAATTATTAAAACTT------------AAAAAATATTTACATATTAGCTTGCCTCCTTTTATGTTTAGTAACAAAACTAATAAACTCAATAAAATAGAAAACAACTGAATTTAATATATTATTCACTTTACTTTTTATTAATAATGTCTATTAATTTATCCCAATTTTCGTTTCATAGAATCTGGCTGAAGCAGAATATGTTGTGGGTGTCTTCATGTTTATGAGAATCCTTGGGTACCCTGCAGAGAAAATATCTATCCTAACCACCTACAATGGTCAAAAGCATTTAATCCGAGATGTTGTGAACAAGCGATGTGCCGGCAATCCCGTATTTGGACGTCCTCACAAGGTCACAACCGTGGACAAATACCAAGGACAGCAAAATGACTATATTCTTCTGTCGCTAGTGCGAACAAAAGCGGTGGGTCATTTGAGAGATGTACGTCGTTTAGTCGTTGCAATGTCCCGTGCACGATTGGGTCTGTACATATTCGCTAGGGTGTCTTTGTTTCAAAATTGTTTTGAGTTGGCGCCATCTTTTAAAATTCTCAAGAACCGTCCACAAGAGTTGTACCTCTTACCACACGAGACGTATCCTTGTGCCAGGAAATGGGGTGATGAGCCCATGACTGAACCATACATTGTGTACGATATGCCGCAAATGGCACAATTTGTTTATGACTTTTATCAACAAAAGTTGGAATTTGTTAAACAGCATGTTCAAGAAGG
Nbarrowsi_Tuckaleechee_N360 TGTCACTGTTTCTAATATTACTAGTTAATGAGATGATTTTTAAAAATTTTAGTTGAAATTACTGTATTTTAAAATAAGCTTTATAAGAATCCATTTTCAAATCAAGTGAGTTGTTATTATATAGGTGATTGGAACATCCCTGACTTGCTTTTATTATCCAAGAAAAGTTATTAGTTCAATATTAAATTTCTACTTTTGACAATAGACATAGATTATGCTTATGAAACCAAGATTGCCTGTTTATAAAATATCAGATTATTAAAACTT------------AAAAAATATTTACATATTAGCTTGCCTCCTTTTATGTTTGGTAACAAAACTAATAAACTCAATAAAATAGAAAACAACTGAATTTAATATATTATTCACTTTACTTTTTATTAATAATGTCTATTAATTTATCCCAATTTTCGTTTCATAGAATCTGGCTGAAGCAGAATATGTTGTGGGTGTCTTCATGTTTATGAGAATCCTTGGGTACCCTGCAGAGAAAATATCTATCCTAACCACCTACAATGGTCAAAAGCATTTAATCCGAGATGTTGTGAACAAGCGATGTGCCGGCAATCCCGTATTTGGACGTCCTCACAAGGTCACAACCGTGGACAAATACCAAGGACAGCAAAATGACTATATTCTTCTGTCGCTAGTGCGAACAAAAGCGGTGGGTCATTTGAGAGATGTACGTCGTTTAGTCGTTGCAATGTCCCGTGCACGATTGGGTCTGTACATATTCGCTAGGGTGTCTTTGTTTCAAAATTGTTTTGAGTTGGCGCCATCTTTTAAAATTCTCAAGAACCGTCCACAAGAGTTGTACCTCTTACCACACGAGACGTATCCTTGTGCCAGGAAATGGGGTGATGAGCCCATGACTGAACCATACATTGTGTACGATATGCCGCAAATGGCACAATTTGTTTATGACTTTTATCAACAAAAGTTGGAATTTGTTAAACAGCATGTTCAAGAAGG
Nbishopi_DryFalls_N150 -----------------------------------------------------------------------AAATAAGCTTTATAAGAATAAATTTTCAAATTAAGTGAGTTATTATTATATAGGTGATTGGAACATCCCTGACTTGCTTTTATTATCCAATAAAAATTGTTAGTTCATTATTAAATTTCTACTTTGGACAATAGACACAGATCATGCTTATGAAACCAAGATTGCCTGCTTATGAAATTTAAGATTATTAAAACTTAAAATTAGATTTAAAAAATATTTACATATTAGCTTGCCTCCTTTTCTGTTTGATAACAAAACTAAAAATCTCAATGAAATAGAAGACAATTGAATTTAATCTATTATTCACTTTACTTTTTATTAATAATGTCTATTAATTTATCCCAATTTTCGTTTCATAGAATCTGGCTGAAGCAGAATATGTAGTGGGTGTCTTCATGTTTATGAGAATCCTTGGGTACCCTGCAGAGAAAATATCTATTCTAACCACCTACAATGGCCAAAAGCATTTAATCCGAGATGTTGTGAACAAGCGATGTGCCGGCAATCCCGTATTCGGACGTCCTCACAAGGTCACAACCGTGGACAAGTACCAAGGACAGCAAAATGACTATATTCTTCTATCGTTAGTGCGAACAAAAGCGGTGGGTCATTTGAGAGATGTACGTCGTTTAGTCGTTGCAATGTCCCGTGCACGATTGGGTCTGTACATATTCGCTAGGGTGTCTTTGTTTCAAAATTGTTTTGAGTTGGCGCCATCTTTTAAAATTCTCAAGAACCGTCCACAAGAGTTGTACCTCTTACCACACGAGAGATATCCTTGTGCCAGGAAATGGGGTGATGAGCCCATGACTGAACCATACATTGTGTACGATATGCCGCAAATGGCACAATTTG-------------------------------------------------------
Nbishopi_PoleCr_Chattooga_N885 -----------------------------------------------------------------------------------------------------------------------------------------------------------------------------------TATTAAATTTCTACTTTGGACAATAGACACAGATCATGCTTATGAAACCAAGATTGCCTGCTTATGAAATTTAAGATTATTAAAACTTAAAATTAGATTTAAAAAATATTTACATATTAGCTTGCCTCCTTTTCTGTTTGATAACAAAACTAAAAATCTCAATGAAATAGAAGACAATTGAATTTAATCTATTATTCACTTTACTTTTTATTAATAATGTCTATTAATTTATCCCAATTTTCGTTTCATAGAATCTGGCTGAAGCAGAATATGTAGTGGGTGTCTTCATGTTTATGAGAATCCTTGGGTACCCTGCAGAGAAAATATCTATTCTAACCACCTACAATGGCCAAAAGCATTTAATCCGAGATGTTGTGAACAAGCGATGTGCCGGCAATCCCGTATTCGGACGTCCTCACAAGGTCACAACCGTGGACAAGTACCAAGGACAGCAAAATGACTATATTCTTCTATCGTTAGTGCGAACAAAAGCGGTGGGTCATTTGAGAGATGTACGTCGTTTAGTCGTTGCAATGTCCCGTGCACGATTGGGTCTGTACATATTCGCTAGGGTGTCTTTGTTTCAAAATTGTTTTGAGTTGGCGCCATCTTTTAAAATTCTCAAGAACCGTCCACAAGAGTTGTACCTCTTACCACATGAGAGATATCCTTGTGCCAGGAAATGGGGTGATGAGCCCATGACTGAACCATACATTGTGTACGATATGCCACAAATGGCACAATTTGTTTATGACTTTTATCAGCAAAAGTTAGAATTTGTTAAACAGCATGTTCA------
Nbishopi_StandingIndian_N131 -----------------------GTTAATGAGATGATTTTTAAAAATTTTAGTTGAGATTACTGTATTTTAAAATAAGCTTTATAAGAATAAATTTTCAAATTAAGTGAGTTATTATTATATAGGTGATTGGAACATCCCTGACTTGCTTTTATTATCCAATAAAAATTGTTAGTTCAGTATTAAATTTCTACTTTGGACAATAGACACAGATCATGCTTATGAAACCAAGATTGCCTGCTTATGAAATTTAAGATTATTAAAACTTAAAATTAGATTTAAAAAATATTTACATACTAGCTTGCCTCCTTTTCTGTTTGATAACAAAACTAAAAATCTCAATGAAATAGAAGACAATTGAATTTAATCTATTATTCACTTTACTTTTTATTAATAATGTCTATTAATTTATCCCAATTTTCGTTTCATAGAATCTGGCTGAAGCAGAATATGTAGTGGGTGTCTTCATGTTTATGAGAATCCTTGGGTACCCTGCAGAGAAAATATCTATTCTAACCACCTACAATGGCCAAAAGCATTTAATCCGAGATGTTGTGAACAAGCGATGTGCCGGCAATCCCGTATTCGGACGTCCTCACAAGGTCACAACTGTGGACAAGTACCAAGGACAGCAAAATGACTATATTCTTCTATCGTTAGTGCGAACAAAAGCGGTGGGTCATTTGAGAGATGTACGTCGTTTAGTCGTTGCAATGTCCCGTGCACGATTGGGTCTGTACATATTCGCTAGGGTGTCTTTGTTTCAAAATTGTTTTGAGTTGGCGCCATCTTTTAAAATTCTCAAGAACCGTCCACAAGAGTTGTACCTCTTACCACATGAGAGATATCCTTGTGCCAGGAAATGGGGTGATGAGCCCATGACTGAACCATACATTGTGTACGATATGCCACAAATGTCTCAATTTGTTTATGACTTTTATCAGCAAAAGTTAGAATTTGTTAAACAGCATGTTCAAGAAGG
Nbrimleyi_NewberryCr_N984 ------------------------------------------------------------ACTGTATTTTAATATAAGCTTTATAAGAATCCATTTTCAAATCGAGTGAGTTATTATTATATAAGTGATTGGAACATCCATGACTTGCTTTTATTATCCAAGAAAAATTGTTAGTTCAATATTAAATTTCTACTTCGGACAATAGACATAAATCATGCTTATGAAACCAAGATTGCCTGCTTATGAAATTTAAGATTATTAAAACTTACAATTAGATTTAAAAAATATTTACATATTAACTTGCCTCCTTTTCTGTCTGGTGACAAAACTAAAAATTTCAATGAAATAGAAGACAATTGAATTTAATCTATTATTCACTTTACTTTTTATTAATAATGTCTATTAATTTATCCCAATTTTCGTTTCATAGAATCTGGCCGAAGCAGAATATGTTGTGGGTGTCTTCATGTTTATGAGAATCCTTGGGTACCCTGCAGAGAAAATATCTATCCTAACCACCTACAATGGTCAAAAGCATTTAATCCGAGATGTTGTGAACAAGCGATGTGCCGGCAATCCCGTATTCGGACGTCCTCACAAGGTCACAACCGTGGACAAATACCAAGGACAGCAAAATGACTATATTCTTCTATCGTTAGTGCGAACAAAAGCGGTGGGTCATTTGAGAGATGTACGTCGTTTAGTCGTTGCAATGTCCCGTGCACGATTGGGCCTGTACATATTCGCTAGGGTGTCTTTGTTTCAAAATTGTTTTGAGTTGGCACCATCTTTTAAAATTCTCAAGAACCGTCCACAAGAGTTGTACCTCTTACCACACGAGAGGTATCCTTGTGCCAGGAAATGGGGTGATGAGCCCATGTCTGAACCATACATTGTGTACGA------------------------------------------------------------------------------
Ncanei_Egypt_N958 TGTCACTGTTTCCGATATAACTAGTTAATGAGATGATTTTAAAATTTTTTAGTTGGAATTACTGTATTTTAATATAAGCTTTATAAGAATCCGTTTTCAAATCGAGTGAG---TTATTATATACGTGATTGGAACATCCATGACTTGCTTTTATTATCCAAGAAAAATTGTTAGTTCAATATTAAATTTCGACTTTGGACAATAGACATAGATCATGGTTATGGAACCAAGATTGCCTGCTTATGAAATTTAAGATTATTAAAACTTAAAATTAGATTTAAAAAATATTTGCATATTAGCTTGCCTCCTTTTCTGTCTGGTAACAAAACTAAAAATTTCAATGAAATAGAAGACAATTGAATTTAATCTATTATTCACTTTACTTTTTATTAATAATGTCTATTAATTTATCCCAATTTTCGTTTCATAGAATCTGGCCGAAGCAGAATATGTTGTGGGTGTCTTCATGTTTATGAGAATCCTTGGGTACCCTGCAGAGAAAATATCTATCCTAACCACCTACAATGGTCAAAAGCATTTAATCCGAGATGTTGTGAACAAGCGATGTGCCGGCAATCCCGTATTCGGACGTCCTCACAAGGTCACAACAGTGGACAAATACCAAGGGCAGCAAAATGACTATATTCTTCTATCGTTAGTGCGAACAAAAGCGGTGGGTCATTTGAGAGATGTACGTCGTTTAGTCGTTGCAATGTCCCGTGCACGATTGGGCCTGTACATATTTGCTAGGGTGTCTTTGTTTCAAAATTGTTTTGAGTTGGCACCATCTTTTAAAATTCTCAAGAACCGTCCACAAGAGTTGTACCTCTTACCACACGAGAGGTATCCTTGTGCTAGGAATTGGGGTGATGAGCCCATGACTGAACCATACATTGTGTACGATATGCCGCAAATGGCAC-------------------------------------------------------------
Ncarolinensis_LinvilleCaverns_N227 ------------------------------------------------------------------------------------------------------------------------------------------------------------------------------------------------------ACAATAGACATAGATCATGCTTATGAAACCAATATTGCCTGCTTGTGAAATTTAAGATTATTAAAACTTAAAATTAGATTTAAAAAATATTTACATATTAGCTTGTCTCCTTTTCTGTTTGGTAACAAAACTAAAAATTTCAATTAAATAGAAGACAATTGAATTTAATCTATTATTCACTTTACTTTTTATTAAAAATGTCTATTAATTTATCCCAATTTTCGTTTCATAGAATCTGGCTGAAGCAGAATATGTTGTGGGTGTCTTCATGTTTATGAGAATCCTTGGGTACCCTGCAGAGAAAATATCTATCCTAACCACCTACAATGGTCAAAAGCATTTAATCCGAGATGTTGTGAACAAGCGATGTGCCGGCAATCCCGTATTCGGACGTCC---------------------------------------------------------------------------------------------------------------------------------------------------------------------------------------------------------------------------------------------------------------------------------------------------------------------------------------------------------------------------------------------------
Ncarteri_English_N031 -GTCACTGTTTCGAATATAACTAGTTAATGAGATGATTTTTAAAAATTTTAGTTGAAATTACTGTATTTTAAAATAAGCTTTATAAGAATTCGTCTTCAAATCAAGTGAGTTGTTATTATATAGGTGATTGGAACATCCCTGACTTGCTTTTATTATCCAATAAAAATTGTTAGTTCAATATTAAATTTCTACTTTGGACAACATACATAGATCATGCTTATGAAGCCAAGATTGCCTGCTTATGAAATTTAAGATTATTAAAACTTAAAATTAGATTTAAAAAATATTTACATATTAGCTTGTCTCCTTTTCTGTTTGGTAACAAAACTAAAAATCTCAATGAAATAGAAGACAATTGAATTTAATCTATTATTCACTTTACTTTTCATTAATAATGTCTTTTAATTTATCCCAATTTTTGTTTCATAGAATCTGGCTGAAGCAGAATATGTTGTGGGAGTCTTCATGTTTATGAGAATCCTTGGGTACCCTGCCGAGAAAATATCTATCCTAACCACCTACAATGGTCAAAAGCATTTAATCCGAGATGTTGTGAACAAGCGATGTGCCGGTAATCCCGTATTCGGACGTCCTCACAAGGTCACAACCGTGGACAAATACCAAGGACAGCAAAATGACTATATTCTTCTGTCATTAGTGCGAACAAAAGCGGTGGGTCATTTGAGAGATGTACGTCGTTTAGTTGTTGCAATGTCCCGTGCACGATTGGGTCTGTATATATTCGCTAGGGTGTCTTTGTTTCAAAATTGTTTTGAGTTGGCGCCATCTTTTAAAATTCTCAAGAACCGTCCACAAGAGTTGTACCTCTTACCACACGAGACGTATCCTTGTGCCAGGAAATGGGGGGATGAGCCCATGACTGAAC----------------------------------------------------------------------------------------------
Ncarteri_PilotMtn_G2185 TGTCACTGTTTCTAATATAACTAGTTAATGAGGTGATTTTTAAAAATTTTAGTTGAAATTACTGTATTTTAAAATAAGCTTTATAAGAATCCGTCTTCAAATCAAGTGAGTTGTTATTATATAGGTGATTGGAACATCCCTGACTTGCTTTAATTATCCAATAAAAATTGTTAGTTCAATATTAAATTTCTACTTTGGACAACAGACATAGATCATGCTTATGAAACCAAGATTGCCTGCTTATGAAATTTAAGATTATTAGAAATTAAAATTAGATTTAAAAAATATTTACATATTAGCTTGCCTTCTTTTCTGTTTGGTAACAAAACTAAAAATCTCAATGAAATAGAAGACAATTGAATTTAATCTATTATTCACTTTACTTTTTATTAATAATGTCTTTTAATTTATCCCAATTTTTGTTTCATAGAATCTGGCTGAAGCAGAATATGTTGTGGGAGTCTTCATGTTTATGAGAATCCTTGGGTACCCTGCCGAGAAAATATCTATCCTAACCACATACAATGGTCAAAAGCATTTAATCCGAGATGTTGTGAACAAGCGATGTGCCGGTAATCCCGTATTCGGACGTCCTCACAAGGTCACAACCGTGGACAAATACCAAGGACAGCAAAATGACTATATTCTTCTGTCATTAGTGCGAACAAAAGCGGTGGGTCATCTGAGAGATGTACGTCGTTTAGTTGTTGCAATGTCCCGTGCACGATTGGGTCTGTATATATTCGCTAGGGTGTCTTTGTTTCAAAATTGTTTTGAATTGGCGCCATCTTTTAAAATTCTCAAGAACCGTCCACAAGAGTTGTACCTCTTACCACACGAGACGTATCCTTGTGCCAGGAAATGGGGGGATGAGCCCATGACTGAACCATACATTGTGTACGATATGCCGCAAATGGCACAATTTGTTTATGACTTTTATCAGCAAAAGTTAGAATTTGTTAAACAGCATGTTCAAGAAGG
Ncarteri_Pitchfork_N363 ------------------------------------------------------------ACTGTATTTTAAAATAAGCTTTATAAGAATTCATTTTCAAATCAAGTGATTTGTTATTATATATGTGATTGGAACAT--------TGCTTTTATTATCCAATAAAAATTGTTAGTTCAATATTAAATTTCCACTTTGGACAATAGACACAGTTCATGCTTATGAAACCAAGATTGCCTGCTTATGAAATTTAAGATTATTAAAACTTAAAATTAGATTTAAAAAATATTTACATATTAGCTTGCCTCCTTTTCTGTTTGGTAATAAAACTAAAAATCTCAATGAAATAGAAGACAATTGAATTTAATCTATTATTCACTTTACTTTTTATTAATAATGTCTATTAATTTATCCCAATTTTTGTTTCACAGAATCTGGCTGAAGCAGAATATGTTGTAGGTGTCTTCATGTTTATGAGAATCCTTGGGTACCCTGCAGAGAAAATATCTATTCTAACCACCTACAATGGTCAAAAGCATTTAATCCGAGATGTTGTGAACAAGCGATGTGCCGGCAATCCCGTATTCGGACGTCCTCACAAGGTCACAACCGTGGACAAATACCAAGGACAGCAAAATGACTATATTCTTCTATCGTTAGTGCGAACAAAAGCGGTGGGTCATTTGAGAGATGTACGTCGTTTAGTCGTTGCAATGTCCCGTGCACGATTGGGTCTGTACATATTCGCTAGGGTGTCTTTGTTTCAAAATTGTTTTGAGTTGGCGCCATCTTTTAAAATTCTCAAGAACCGTCCACAAGAGTTGTACCTCTTACCACACGAGACGTACCCTTGTGCCAGGAAATGGGGTGATGAGCCCATGACTGAGCCATACATTGTGTACGATATGCCGCAAATGGCACAATTTGTTTATGACTTTTATCAGCAAAAGTTAGAATTTGTTAAACAGCATGTTCAAGAAGG
Ncarteri_WeberCty_N1044 TGTCACTGTTTCTAATATAACTAGTTAATGAGATGAGTTTTAAAAATTTTAGTTGAAATTACTGTATTTTAAAATAAGCTTTATAAGAATTCGTCTTCAAATCAAGTGAGTTGTTATTATATAGGTGATTGGAACATCCCTGACTTGCTTTTATTATCCAATAAAAATTGTTAGTTCAATATTAAATTTCTACTTTGGACAACAGACATAGATTATGCTTATGAAGCCAAAATTGCCTGCTTATGAAATTTAAGGTTATTAAAACTTAAAATTAGATTTAAAAAATATTTACATATTAGCTTGCCTCCTTTTCTGTTTGGTAATAAAACTAAAAATCTCAATGAAATGGAAGACAATTGAATTTAATCTATTATTCACTTTACTTTTTATTAATAATGTCTTTTAATTTATCCCAATTTTTGTTTCATAGAATCTGGCTGAAGCAGAATATGTTGTGGGAGTCTTCATGTTTATGAGGATCCTTGGGTACCCTGCCGAGAAAATATCTATCCTAACCACCTACAATGGTCAAAAGCATTTAATCCGAGATGTTGTGAACAAGCGATGTGCCGGTAATCCCGTATTCGGACGTCCTCACAAGGTCACAACCGTGGACAAATACCAAGGACAGCAAAATGACTATATTCTTCTGTCATTAGTGCGAACAAAAGCGGTGGGTCATTTGAGAGATGTACGTCGTTTAGTTGTTGCAATGTCCCGTGCACGATTGGGTCTGTATATATTCGCTAGGGTGTCTTTGTTTCAAAATTGTTTTGAGTTGGCGCCATCTTTTAAAATTCTCAAGAACCGTCCACAAGAGTTGTACCTCTTACCACACGAGACGTATCCTTGTGCCAGGAAATGGGGGGATGAGTCCATGACTGAACCATACATTGTGTACGATATGCCGCAAATGGCGCAATTTGTTTATGACTTTTATCAGCAAAAGTTAGTATTTGTTAAACAGCATGTTCAAGAAGG
Ncarteri_div__RainbowCave_G2089 TGTCACTGCTTCC-------------------------------------------AATTGTTATAGA---------------------------TTCCAAGTTAATAAGATATTATTTTAAACATT----TTACATCTCTGACTTACTTTTATTATCCAAGAACAGTTGTTAGTTCAATATTAAAATTCTACTTTTGACAATAGACAAAGATCATGCTTATGAAGCCAAGATTGATTGCTTATGAAGTATAAGATCATTGAAACTT------------AAAAAAAAATTACTTATTAGCTTGCTTCCTTTTAGGTTTGGTAACAAAACTAAAAAACTCAATGTAATAG-AGTCAACAGAACTTAATATATTATTCACTTTAGTTTTTATTAATAATGCCTATTAATTTACTCCAATTTTTGTTTCATAGAATCTGGCTGAAGCAGAATATGTTGTGGGTGTCTTCATGTTTATGAGAATCCTTGGGTACCCTGCCGAAAAAATATCTATCCTAACCACTTACAATGGCCAAAAGCATTTAATCCGAGATGTTGTGAACAAGAGATGTGCCGGCAATCCCGTATTCGGACGTCCTCACAAGGTCACAACCGTGGACAAATACCAAGGACAGCAAAATGACTATATTCTTCTGTCATTAGTGCGAACAAAAGCGGTAGGTCATTTGAGAGATGTACGTCGTTTAGTCGTTGCAATGTCTCGTGCACGATTGGGTCTGTACATATTCGCTAGGGTGTCTTTGTTTCAAAATTGCTTTGAGTTGGCGCCATCTTTCAAAATTCTCAAGAACCGTCCACAAGAATTGTACCTCTTACCACATGAGATGTACCCCTGTGCCAGGAAATGGGGTGATGAGCCCATGACTGAGCCATACATTGTGTATGATATGCCACAAATGGCACAATTTGTATATGACTTTTATCAACAAAAATTAGAATTTGTGAAACAACATGTTCAAGAAGG
Ncherokee_BallhootScar_N193 TGTCACTGTTTCCAACATAACTAATTAATGAGATGATTTTTAAAAAATTTAGTTGGAATTACTGTATTTTAATATAAGCTTTATAAGAATCCATTTTCAAATCAAGTGAGTTATTATTATATAGGTGATTGGAACATCCCTGACTTGCTTTTATTATCCAAGAAAAATTGTTAGTTCAATATTAAATTTCTACTTTGGACAATAGACATAGATCATGCTTATGAAACCAAGATTGCCTGCTTGTGAAATTTAAGATTATTAAAACTTAAAATTAGATTTAAAAAATATTTACATATTTGCTTGCCTCCTTTTCTGTTTGGTAACAAAACTAAAAATTTCAATGAAATAGAAGACAATTGAATTTAATCTATTATTCACTTTACTTTTTATTAATAATGTCTATTAATTTATCCCAATTTTCGTTTCATAGAATCTGGCTGAAGCAGAATATGTTGTGGGTGTCTTCATGTTTATGAGAATCCTTGGGTACCCTGCAGAGAAAATATCTATCCTAACCACCTACAATGGTCAAAAGCATTTAATCCGAGATGTTGTGAACAAGCGATGTGCCGGCAATCCCGTATTCGGACGTCCTCACAAGGTCACAACCGTGGACAAATACCAAGGACAGCAAAATGACTATATTCTTCTATCGTTAGTGAGAACAAAAGCGGTGGGTCATTTGAGAGATGTACGTCGTTTAGTCGTTGCAATGTCCCGTGCACGATTGGGTCTGTACATATTTGCTAGGGTGTCTTTGTTTCAAAATTGTTTTGAGTTGGCACCATCTTTTAAAATTCTCAAGAACCGTCCACAAGAGTTGTACCTCTTACCACACGAGACATATCCTTGTGCCAGGAAATGGGGTGATGAGCCTATGACTGAACCATACATTGTGTACGATATGCCGCAAATGGCACAATTTGTTTATGACTTTTATCAACAAAAGTTAGAATTTGTTAAACAGCATGTTCAAGAAGG
Ncherokee_BalsamMtn_N891 TGTCACTGTTTCCAATATAACTAGTTAATGAGATGATTTTTAAAAATTTTAGTTGGAATTACTGTATTTTAATATAAGCTTTATAAGCATCCATTTTCAAATCAAGTGAGTTATTATTATATAGGTGATTGGAACATCCCTGACTTGCTTTTATTATCCAAGAAAAATTGTTAGTTCAATATTAAATTTCTACTTTGGACAATAGACATAGATAATGCTTATGAAACTAAGATTGCCTGCTTGTG--------------------------------------AATATTTACATATTAGCTTGCCTCCTTTTCTGTTTGGTAACAAAACTAAAAATTTCAATGAAATAGAAGACAATTGAATTTAATCCATTATTCACTTTACTTTTTATTAATAATGTCTATTAATTTATCCCAATTTTCATTTCATAGAATCTGGCTGAAGCAGAATATGTTGTGGGTGTCTTCATGTTTATGAGAATCCTTGGGTACCCTGCAGAGAAAATATCTATCCTAACCACCTACAATGGTCAAAAGCATTTAATCCGAGATGTTGTGAACAAGCGATGTGCCGGCAATCCCGTATTCGGACGTCCTCACAAGGTCACGACCGTGGACAAATACCAAGGACAGCAAAATGACTATATTCTTCTATCGTTAGTGCGAACAAAAGCGGTGGGTCATTTGAGAGATGTACGTCGTTTAGTCGTTGCAATGTCCCGTGCACGATTGGGTCTGTACATATTTGCTAGGGTGTCTTTGTTTCAAAATTGTTTTGAGTTGGCACCATCTTTTAAAATTCTCAAGAACCGTCCACAAGCGTTGTACCTCTTACCACACGAGACATATCCTTGTGCCAGGAAATGGGGTGATGAGCCTATGACTGAACCATACATTGTGTACGATATGCCGCAAATGGCACAATTTGTTTATGACTTTTATCAACAAAAGTTAGAATTTGTTAAACAGCATGTTCAAGAAGG
Ncherokee_SIndianCrk_N681 -------------------------------------------------------------------------------------------------------------------------------------------------------------------------------------------------------------------------------------------CCTGCTTGTGAAATTTAAGATTATTAAAACTTAAAATTAGATTTAAAAAATATTTACATATTTGCTTGCCTCCTTTTCTGTTTGGTAACAGAACTAAAAATTTCAATGAAATAGAAGACAATTGAATTTAATCTATTATTCACTTTACTTTTTATTAATGATGTCTATTAATTTATCCCAATTTTCGTTTCATAGAATCTGGCTGAAGCAGAATATGTTGTGGGTGTCTTCATGTTTATGAGAATCCTTGGGTACCCTGCAGAGAAAATATCTATCCTAACCACCTACAATGGTCAAAAGCATTTAATCCGAGATGTTGTGAACAAGCGATGTGCCGGCAATCCCGTATTCGGACGTCCTCACAAGGTCACAACCGTGGACAAATACCAAGGACAGCAAAATGACTATATTCTTCTATCGTTAGTGAGAACAAAAGCGGTGGGTCATTTGAGAGATGTACGTCGTTTAGTCGTTGCAATGTCCCGTGCACGATTGGGTCTGTACATATTTGCTAGGGTGTCTTTGTTTCAAAATTGTTTTGAGTTGGCACCATC------------------------------------------------------------------------------------------------------------------------------------------------------------------------------------------------
Ncooperi_BeaverCrk_N1002 ---------------------------------------------------------------GTATTTTAAAATAAGCTTTATAAGAATAAATTTTCAAATTAAGTGAGTTATTATTATATAGGTGATTGGAACATCCCTGACTTGCTTTTATTATCCAATAAAAATTGTTAGTTCAGTATTAAATTTCTACTTTGGACAATAGACACAGATCATGCTTATGAAACCAAGATTGCCTGCTTATGAAATTTAAGATTATTAAAACTTAAAATTAGATTTTAAAAATATTTACATATTAGCTTGCCTCCTTTTCTGTTTGATAACAAAACTAAAAATCTCAATGAAATAGAAGACAATTGAATTTAATCTATTATTCACTTTACTTTTTATTAATAATGTCTATTAATTTATCCCAATTTTCGTTTCATAGAATCTGGCTGAAGCAGAATATGTAGTGGGTGTCTTCATGTTTATGAGAATCCTTGGGTACCCTGCAGAGAAAATATCTATTCTAACCACCTACAATGGCCAAAAGCATTTAATCCGAGATGTTGTGAACAAGCGATGTGCCGGCAATCCCGTATTCGGACGTCCTCACAAGGTCACAACTGTGGACAAGTACCAAGGACAGCAAAATGACTATATTCTTCTATCGTTAGTGCGAACAAAAGCAGTGGGTCATTTGAGAGATGTACGTCGTTTAGTCGTTGCAATGTCCCGTGCACGATTGGGTCTGTACATATTCGCTAGGGTGTCTTTGTTTCAAAATTGTTTTGAGTTGGCGCCATCTTTTAAAATTCTCAAGAACCGTCCACAAGAGTTGTACCTCTTACCACACGAGAGATATCCTTGTGCCAGGAAATGGGGTGATGAGCCCATGACTGAACCATACATTGTGTACGATATGCCGCAAATGGCACAATTTGTTTATGACTTTTATCAGCAAAAGTTAGAATTTGTTAAACAGC-------------
Ncooperi_BrasstBald_N824 ---------------------------------------------------------------------------------------------------------------------------------------ATCCCTGACTTGCTTTTATTATCCAATAAAAATTGTTAGTTCAGTATTAAATTTCTACTTTGGACAATAGACACAGATCATGCTTATGAAACCAAGATTGCCTGCTTATGAAATTTAAGATTATTAAAACTTAAAATTAGATTTAAAAAATATTTACGTATTAGCTTGCCTCCTTTTCTGTTTGATAACAAAACTAAAAATCTCAATGAAATAGAAGACAATTGAATTTAATCTATTATTCACTTTACTTTTTATTAATAATGTCTATTAATTTATCCCAATTTTCGTTTCATAGAATCTGGCTGAAGCAGAATATGTAGTGGGTGTCTTCATGTTTATGAGAATCCTTGGGTACCCTGCAGAGAAAATATCTATTCTAACCACCTACAATGGCCAAAAGCATTTAATCCGAGATGTTGTGAACAAGCGATGTGCCGGCAATCCCGTATTCGGACGTCCTCACAAGGTCACAACTGTGGACAAGTACCAAGGACAGCAAAATGACTATATTCTTCTATCGTTAGTGCGAACAAAAGCAGTGGGTCATTTGAGAGATGTACGTCGTTTAGTCGTTGCAATGTCCCGTGCACGATTGGGTCTGTACATATTCGCTAGGGTGTCTTTGTTTCAAAATTGTTTTGAGTTGGCGCCATCTTTTAAAATTCTCAAGAACCGTCCACAAGAGTTGTACCTCTTACCACACGAGAGATATCCTTGTGCCAGGAAATGGGGTGATGAGCCCATGACTGAACCATACATTGTGTACGATATGCCGCAAATGGCACAATTTGTTTATGACTTTTATCAGCAAAAGTTAGAATTTG----------------------
Ncooperi_CheoahDam_N1122 -------------------------------------------------------------------------------------------------------------------------------------ACATCCCTGACTTGCTTTTATTATCCAATAAAAATTGTTAGTTCAGTATTAAATTTCTACTTTGGACAATAGACACAGATCATGCTTATGAAACCAAGATTGCCTGCTTATGAAATTTAAGATTATTAAAACTTAAAATTAGATTTAAAAAATATTTACATATTAGCTTGCCTCCTTTTCTATTTGATAACAAAACTAAAAATCTCAATGAAATAGAAGACAATTGAATTTAATCTATTATTCACTTTACTTTTTATTAATAATGTCTATTAATTTATCCCAATTTTTGTTTCATAGAATCTGGCTGAAGCAGAATATGTAGTGGGTGTCTTCATGTTTATGAGAATCCTTGGGTACCCTGCAGAGAAAATATCTATTCTAACCACCTACAATGGCCAAAAGCATTTAATCCGAGATGTTGTGAACAAGCGATGTGCCGGCAATCCCGTATTCGGACGTCCTCACAAGGTCACAACCGTGGACAAGTACCAAGGACAGCAAAATGACTATATTCTTCTATCGTTAGTGCGAACAAAAGCGGTGGGTCATTTGAGAGATGTACGTCGTTTAGTCGTTGCAATGTCCCGTGCACGATTGGGTCTGTACATATTCGCTAGGGTGTCTTTGTTTCAAAATTGTTTTGAGTTGGCGCCTTCTTTTAAAATTCTCAAGAACCGTCCACAAGAGTTGTACCTCTTACCACACGAGAGATATCCTTGTGCCAGGAAATGGGGTGATGAGCCCATGACTGAACCATACATTGTGTACGATATGCCACAAATGGCACAATTTGTTTATGACTTTTATCAGCAAAAGTTAGAATTTGTTAAACAGCATGTTCAAGAAGG
Ncooperi_NantRiverGorge_N682 -----------------------------------------------------TGAGATTACTGTATTTTAAAATAAGCTTTATAAGAATAAATTTTCAAATTAAGTGAGTTATTATTATATAGGTGATTGGAACATCCCTGACTTGCTTTTATTATCCAATAAAAATTGTTAGTTCAGTATTAAATTTCTACTTTGGACAATAGACACAGATCATGCTTATGAAACCAAGATTGCCTGCTTATGAAATTTAAGATTATTAAAACTTAAAATTAGATTTAAAAAATATTTACATATTAGCTTGCCTCCTTTTCTGTTTGATAACAAAACTAAAAATCTCAATGAAATAGAAGACAATTGAATTTAATCTATTATTCACTTTACTTTTTATTAATAATGTCTATTAATTTATCCCAATTTTCGTTTCATAGAATCTGGCTGAAGCAGAATATGTAGTGGGTGTCTTCATGTTTATGAGAATCCTTGGGTACCCTGCAGAGAAAATATCTATTCTAACCACCTACAATGGCCAAAAGCATTTAATCCGAGATGTTGTGAACAAGCGATGTGCCGGCAATCCCGTATTCGGACGTCCTCACAAGGTCACAACCGTGGACAAGTACCAAGGACAGCAAAATGACTATATTCTTCTATCGTTAGTGCGAACAAAAGCGGTGGGTCATTTGAGAGATGTACGTCGTTTAGTCGTTGCAATGTCCCGTGCACGATTGGGTCTGTACATATTCGCTAGGGTGTCTTTGTTTCAAAATTGTTTTGAGTTGGCGCCATCTTTTAAAATTCTCGAGAACCGTCCGCAAGAGTTGTACCTCTTACCACACGAGAGATATCCTTGTGCCAGGAAATGGGGTGATGAGCCCATGACTGAACCATACATTGTGTACGATATGCCGCAAATGGCACAATTTGTTTATGACTTTTATCAGCAAAAGTTAGAATTTGTTAAACAGCATGTT--------
Ncooperi_RockCrRoad_N1160 -------------------------------------------AAATTTTAGTTGAAATTACTGTATTTTAAAATAAGCTTTATAAGAATCCATTTTCAAATTAAGTGAGTTGTTATTATATAGGTGATTGGAACATCCCTGACTTGCTTTTATTATCCAATAAAAATTGTTAGTTCAGTATTAAATTTCTACTTTGGACAATAGACACAGATCATGCTTATGAAACCAAGATTGCCTGCTTATGAAATTTAAGATTATTAAAATTTAAAATTAGATTTAAAAAATATTTACATATTAGCTTGCCCCCTTTTCTGTTTGATAACAAAACTAAAAATCTCAATGAAATAGAAGACAGTTGAATTTAATCTATTATTCACTTTACTTTTTATTAATAATGTCTATTAATTTATCCCAATTTTCGTTTCATAGAATCTGGCTGAAGCAGAATATGTAGTGGGTGTCTTCATGTTTATGAGAATCCTTGGGTACCCTGCAGAGAAAATATCTATTCTAACCACCTACAATGGCCAAAAGCATTTAATCCGAGATGTTGTGAACAAGCGATGTGCCGGCAATCCCGTATTCGGACGTCCTCACAAAGTCACAACCGTGGACAAGTACCAAGGACAGCAAAATGACTATATTCTTCTATCGTTAGTGCGAACAAAAGCGGTGGGTCATTTGAGAGATGTACGTCGTTTAGTCGTTGCAATGTCCCGTGCACGATTGGGTTTGTACATATTC--------------------------------------------------------------------------------------------------------------------------------------------------------------------------------------------------------------------------------------------
Ncoylei_Apalachia_N1195 -----------------------------------------------------------------------------------------------------------------------------------------------------------------------------GTTCAATATTAAATTTATACTTTGGACAATAGACACAGATCATGCTTATGAAACCAAGATTGCCTGCTTATGAAATTTAAGATTATTAAAACTTAAAATTAGATTTAAAAAATATTTACATATTAGCTTGCCTCCTTTTCTGTTTGATAACAAAACTAAAAATCTCAATGAAATAGAAGACAATTGAATTTAATCTATTATTCACTTTACTTTTTATTAATAATGTCTGTTAATTTTTCCCAATTTTCGTTTCATAGAATCTGGCTGAAGCGGAATATGTTGTGGGTGTCTTCATGTTTATGAGAATCCTTGGGTACCCTGCAGAGAAAATATCTATTCTAACCACCTACAATGGTCAAAAGCATTTAATCCGAGATGTTGTGAACAAGCGATGTGCCGGCAATCCCGTATTCGGACGTCCTCACAAGGTCACAACCGTGGACAAGTACCAAGGGCAGCAAAATGACTATATTCTTCTGTCGTTAGTGCGGACAAAAGCGGTTGGTCATTTGAGGGATGTACGTCGTTTAG-------------------------------------------------------------------------------------------------------------------------------------------------------------------------------------------------------------------------------------------------------------------------------------
Ncoylei_DinkinCove_N1118 TGTCACTGTTTCTAATATAACTAGTTAATGAGATGATTTTTAAAAAATTTAGTTGAAATTACTGTATTTTAAAATAAGCTTTATAAGAATCCATTTTCAAATCTAGTGAGTTGTTATTATATAGGTGATTGGAACATCCCTGACTTGCTTTTATTATCCAATAAAAATTGTTAGTTCAATATTAAATTTATACTTTGGACAATAGACACAGATCATGCTTATGAAACCAAGATTGCCTGCTTATGAAATTTAAGATTATTAAAACTTAAAATTAGATTTAAAAAATATTTACATATTAGCTTGCCTCCTTTTCTGTTTGATAACAAAACTAAAAATCTCAATGAAATAGAAGACAATTGAATTTAATCTATTATTCACTTTACTTTTTATTAATAATGTCTATTAATTTTTCCCAATTTTCGTTTCATAGAATCTGGCTGAAGCAGAATATGTTGTGGGTGTCTTCATGTTTATGAGAATCCTTGGGTACCCTGCAGAGAAAATATCTATTCTAACCACCTACAATGGTCAAAAGCATTTAATCCGAGATGTTGTGAACAAGCGATGTGCCGGCAATCCCGTATTCGGACGTCCTCACAAGGTCACAACTGTGGACAAGTACCAAGGACAGCAAAATGACTATATTCTTCTGTCGTTAGTGCGAACAAAAGCGGTTGGTCATTTGAGAGATGTACGTCGTTTAGTAGTTGCAATGTCCCGTGCACGATTGGGTCTGTACATATTCGCTAGGGTGTCTTTGTTTCAAAATTGTTTTGAGTTGGCGCCATCTTTTAAAATTCTCAAGAACCGTCCACAAGAGTTGTACCTATTACCACACGAGAGGTATCCTTGTGCCAGGAAATGGGGTGATGAGCCCATGACTGAACCATACATTGTGTACGATATGCCGCAAATGGCACAATTTGTTTATGACTTTTATCAGCAAAAGTTAGAATTTGTTAAACAGCATGTTCAAGAAGG
Ncoylei_TiptonCreek_N837 --------------------------------------------------------------------------------------GAATCCATTTTCAAATCTAGTGAGTTGTTATTATATAGGTGATTGGAACATCCCTGACTTGCTTTTATTATCCAATAAAAATTGTTAGTTCAATATTAAATTTATACTTTGGACAATAAACACAGATCATGCTTATGAAACCAAGATTGCCTGCTTATGAAATTTAAGATTATTAAAACTTAAAATTAGATTTAAAAAATATTTACATATTAGCTTGCCTCCTTTTCTGTTTGATAACAAAACTAAAAATCTCAATGAAATAGAAGACAATTGAATTTAATCTATTATTCACTTTACTTTTTATTAATAATGTCTATTAATTTTTCCCAATTTTCGTTTCATAGAATCTGGCTGAAGCGGAATATGTTGTGGGTGTCTTCATGTTTATGAGAATCCTTGGGTACCCTGCAGAGAAAATATCTATTCTGACCACCTACAATGGTCAAAAGCATTTAATCCGAGATGTTGTGAACAAGCGATGTGCCGGCAATCCCGTATTCGGACGTCCTCACAAGGTCACAACTGTGGACAAGTACCAAGGGCAGCAAAATGACTATATTCTTCTGTCGTTAGTGCGAACAAAAGCGGTTGGTCATTTGAGAGATGTACGTCGTTTAGTAGTTGCAATGTCCCGTGCACGATTGGGTCTGTACATATTCGCTAGGGTGTCTTTGTTTCAAAATTGTTTTGAGTTGGCGCCATCTTTTAAAATTCTCAAGAACCGTCCACAAGAGTTGTACCTATTACCACACGAGAGG-----------------------------------------------------------------------------------------------------------------------------------------
Ncressleri_AndersonSpringCave_G2075 TGTCACTGTTTCCAATATAACTAGTTAATGAGATGATT---TAAAATTTTAGTTGGAATTACTGTACATTAAAACAAGCTTTATAAGAATCCATTTTCAAATCAAGTGAGTTGTTATTATATAAATGATTGGAACATCCCTGACATGCTTTTATTATCCAAGAAAAATTGTTAGTTCAATATTAAATTTCTACTTTTGACAATAGACATAGATCATGCTTATGAAACCAAGATTGCCTACTTATGAAATTTAAGATTATTAAAACTTAAAATTAGATTTAAAAAATATTCACATATTACCTTGCCCCTTTTTCTGTTTGGTAACAAAACTTTAAATCTTAATGAAATAGAAGACAATTGAATTTAATCTATTATTCACGTTACTTTTTATTAATAATGCCTATTAATTTATCCTAATTTTCGTTTCATAGAATCTGGCTGAAGCAGAATATGTTGTAGGTGTCTTCATGTTTATGAGAATTCTTGGGTACCCTGCAGAGAAAATATCTATCCTAACCACCTACAATGGTCAAAAGCATTTAATCCGAGACGTTGTGAACAAGCGATGTGCCGGCAATCCTGTATTCGGACGTCCTCACAAGGTCACAACCGTGGACAAATACCAAGGACAGCAAAATGACTATATTCTTCTGTCGTTAGTGCGAACAAAAGCGGTAGGTCATTTGAGAGATGTACGTCGTTTAGTCGTGGCAATGTCCCGTGCACGATTGGGTTTGTACATATTCGCTAGGGTGTCTTTGTTCCAAAATTGCTTTGAGTTGGCGCCATCTTTCAAAATTCTCAAGAACCGTCCGCAAGAGTTGTACCTCTTACCACATGAGACGTACCCGTGTGCCAGAAAATGGGGTGATGAGCCCATGACTGAACCATACATTGTGTACGATATGCCGCAAATGGCACAATTTGTATATGA------------------------------------------------
Ncressleri_PigeonCave_G2077 -------GTTTCCAATATAACTAGTTAATGAGATGATT---TAAAATTTTAGTTGGAATTACTGTACATTAAAACAAGCTTTATAAGAATCCATTTTCAAATCAAGTGAGTTGTTATTATATAAATGATTGGAACATCCCTGACATGCTTTTATTATCCAAGAAAAATTGTTAGTTCAATATTAAATTTCTACTTTTGACAATAGACATAGATCATGCTTATGAAACCAAGATTGCCTACTTATGAAATTTAAGATTATTAAAACTTAAAATTAGATTTAAAAAATATTCACATATTACCTTGCCCCTTTTTCTGTTTGGTAACAAAACTTTAAATCTTAATGAAATAGAAGACAATTGAATTTAATCTATTATTCACGTTACTTTTTATTAATAATGCCTATTAATTTATCCTAATTTTCGTTTCATAGAATCTGGCTGAAGCAGAATATGTTGTAGGTGTCTTCATGTTTATGAGAATTCTTGGGTACCCTGCAGAGAAAATATCTATCCTAACCACCTACAATGGTCAAAAGCATTTAATCCGAGACGTTGTGAACAAGCGATGTGCCGGCAATCCTGTATTCGGACGTCCTCACAAGGTCACAACCGTGGACAAATACCAAGGACAGCAAAATGACTATATTCTTCTGTCGTTAGTGCGAACAAAAGCGGTAGGTCATTTGAGAGATGTACGTCGTTTAGTCGTGGCAATGTCCCGTGCACGATTGGGTTTGTACATATTCGCTAGGGTGTCTTTGTTCCAAAATTGCTTTGAGTTGGCGCCATCTTTCAAAATTCTCAAGAACCGTCCG-----------------------------------------------------------------------------------------------------------------------------------------------------------------------
Ncrosbyi_MtMitchell_N210 TGTCACTGTTTCCGATATAACTAGTTAATGAGATGATTTTAAAAATTTTTAGTTGGAATTACTGTATTTTAATATAAGCTTTATAAGAATCCATTTTCAAATCGGGTGAGTTATTG--ATATACGTGATTGGAACATCCATGACTTGCTTTTATTATCCAAGAAAAATTGTTAGTTCAATATTAAATTTCGACTTTGGACAATAGACATAGATCATGCTTATGGAACCAAGATTGCCTGCTTATGAAATTTAAGATTATTAAAACTTAAAATTAGATTTAAAAAATATTTACATATTAGCTTGCCTCCTTTTCTGTTTGGTAACGAAACTAAAAATTTCAATGAAATGGAAGACAATTGAATTTAATCTATTATTCACTTTACTTTTTATTAATAATGTCTATTAATTTATCCCAATTTTCGTTTCATAGAATCTGGCCGAAGCAGAATATGTTGTGGGTGTCTTCATGTTTATGAGAATCCTTGGGTATCCTGCAGAGAAAATATCTATCCTAACCACCTACAATGGTCAAAAGCATTTAATCCGAGATGTTGTGAACAAGCGATGTGCCGGCAATCCCGTATTCGGACGTCCTCACAAGGTCACAACCGTGGACAAATACCAAGGACAGCAAAATGACTATATTCTTCTATCGTTAGTGCGAACAAAAGCGGTGGGTCATTTGAGAGATGTACGTCGTTTAGTCGTTGCAATGTCCCGTGCACGATTGGGCCTGTACATATTCGCTAGGGTGTCTTTGTTTCAAAATTGTTTTGAGTTGGCACCATCTTTTAAAATTCTCAAGAACCGTCCACAAGAGTTGT-------------------------------------------------------------------------------------------------------------------------------------------------------------
Ncrosbyi_PricesCrk_N1143 ----------------------------------------AAAAATTTTTAGTTGGAATTACTGTATTTTAATATAAGCTTTATAAGAATCCATTTTCAAACCTAGTGAGTTATTATTATATACGTGATTGGAACATCCATGACTTGCTTTTATTATCCAAGAAAAATTGTTAGTTCAATATTAAATTTCGACTTTGGACAATAGACATAGATCATGCTTATGGAACCAAGATTGCCTGCTTATGAAATTTAAGATTATTAAGACTTAAAATTAGATTTAAAAAATATTTACCTATTAGCTTGCCTCCTTTTCTGTTTGGTAACAAAACTAAAAATTTCAATGAAATGGAAAACAATTGAATTTAATCTATTATTCACTTTACTTTTTATTAATAATGTCTATTAATTTATCCCAATTTTCGTTTCATAGAATCTGGCCGAAGCAGAATATGTTGTGGGTGTCTTCATGTTTATGAGAATCCTTGGGTACCCTGCAGAGAAAATATCTATCCTAACCACCTACAATGGTCAAAAGCATTTAATCCGAGATGTTGTGAACAAGCGATGTGCCGGCAATCCTGTATTCGGACGTCCTCACAAGGTCACAACCGTGGACAAATACCAAGGACAACAAAATGACTATATTCTTCTATCGTTAGTGCGAACAAAAGCGGTGGGTCATTTGAGAGATGTACGTCGTTTAGTCGTTGCAATGTCCCGTGCACGATTGGGCCTGTACATATTCGCTAGGGTGTCTTTGTTTCAAAATTGTTTTGAGTTGGCACCATCTTTTAAAATTCTCAAGAACCGTCCACAAGAGTTGTACCTCTTACCACACGAGAGGTATCCTTGTGCTAGGAAATGGGGTGATGAGCCCATGACTGAACCATACATTGTGTACGATATGCCGCAAATGGCACAGTTTGTTTATGACTTTTATCAACAAAAGTTAGAATTTGTTAAACAGCATGTTCAAGAAGG
Ndellingeri_WhitewFalls_N887 CAACCCTGTTTCTAATATAACTAGTTAATGAGATGATTTTTAAAAATTTTAGTTGAAATTACTATATTTTAAAATAAGCTTTATAAGAATCCATTTTCAAATCAAGTGAGTTGTTATTATATAGGTGATTGGAACATCCCTGACTTGCTTTTATTATCCAATAAAAATTGTTAGTTCAGTATTAAATTTCTACTTTAGACAATAGACACAGATCATGCTTATGAAACCAAGATTGCCTGCTTATGAAATTTAAGATTATTAAAACTTAAAATTAGATGTAAAAAATATTTACATATTAGCTTGCCTCCTTTTCTGTTTGATAACAAAACTAAAAATCTCAATGAAATAGAAGACAATTGAATTTAATCTATTATTCACTTTACTTTTTATTAATAATGTCTATTAATTTATCCCAATTTTTGTTTCATAGAATCTGGCTGAAGCAGAATATGTAGTGGGTGTCTTCATGTTTATGAGAATCCTTGGGTACCCTGCAGAGAAAATATCTATTCTAACCACCTACAATGGCCAAAAGCATTTAATCCGTGATGTTGTGAACAAGCGATGTGCCGGCAATCCCGTATTCGGACGTCCTCACAAGGTCACAACCGTGGACAAGTACCAAGGACAGCAAAATGACTATATTCTTCTATCGTTAGTGCGAACAAAAGCGGTGGGTCATTTGAGAGATGTACGTCGTTTAGTCGTTGCAATGTCCCGTGCACGATTGGGTCTGTACATATTCGCTAGGGTGTCTTTGTTTCAAAATTGTTTTGAGTTGGCGCCATCTTTTAAAATTCTCAAGAACCGTCCACAAGGGTTGTACCTCTTACCACACGAGACGTATCCTTGTGCCAGGAAATGGGGTGATGAGCCCATGACTGAACCATACATTGTGTACGATATGCCGCAAATGGCACGATTTGTTTATGACTTTTATCAGCAAAAGTTAGAATTTGTTAAACAGCATGTTCAAGAAGG
Ndilutus_GrassyCreek_N670 ---------------------------------------------------------------------------------------------------------------------------------------------------------------------------------------------------------------------------------------------------------------------------------------------------CATATTAGCTTGCCTCCTTTTCTGTTTGGTAACAAAACTAAAAATTTCAATGAAATAGAAGACAATTGAATTTAATCTATTATTCACTTTACTTTTTATTAATAATGTCTATTAATTTATCCCAATTTTCGTTTCATAGAATCTGGCTGAAGCAGAATATGTTGTGGGTGTCTTCATGTTTATGAGAATCCTTGGGTACCCTGCAGAGAAAATATCTATCCTAACCACCTACAATGGTCAAAAGCATTTAATCCGAGATGTTGTGAACAAGCGATGTGCCGGCAATCCCGTATTCGGACGTCCTCACAAGGTCACAACCGTGGACAAATACCAAGGACAGCAAAATGACTATATTCTTCTATCGTTAGTGCGAACAAAAGCGGTGGGTCATTTGAGAGATGTACGTCGTTTA--------------------------------------------------------------------------------------------------------------------------------------------------------------------------------------------------------------------------------------------------------------------------------------
Ndilutus_StarveRockCave_G3174 TGTCACTGTTTCCAATATAACTAGTTAATGAGATGATTTTTAAACATTTTAGTTGGAATTACTGTATTTTAATATAAGCTTTATAAGAATCCATTTTCAAATCAAGTGAGTTATTATTATATAGGTGATTGGAACATCCCTGACTTGCTTTTATTATCCAAGAAAAATTGTTAGTTCAATATTAAATTTCTACTTTGGACAATAGACATAGATTATGCTTATGAAACCAAGATTACCTGCTTGTGAAATTTAAGATTATTAAAACTTAAAATTTGATTTAAAAAATATTTACATATTAGCTTGCCTCCTTTTCTGTTTGGTAACAAAACTAAAAATTTCAATGAAATAGAAGACAATTGAATTTAATCTATTATTCACTTTACTTTTTATTAATAATGTCTATTAATTTATCCCAATTTTCGTTTCATAGAATCTGGCTGAAGCAGAATATGTTGTGGGTGTCTTCATGTTTATGAGAATCCTTGGGTACCCTGCAGAGAAAATATCTATCCTAACCACCTACAATGGTCAAAAGCATTTAATCCGAGATGTTGTGAACAAGCGATGTGCCGGCAATCCCGTATTCGGACGTCCTCACAAGGTCACAACCGTGGACAAATACCAAGGACAGCAAAATGACTATATTCTTCTATCGTTAGTGCGAACAAAAGCGGTGGGTCATTTGAGAGATGTACGTCGTTTAGTCGTTGCAATGTCCCGTGCACGGTTGGGTCTGTACATATTTGCTAGGGTGTCTTTGTTTCAAAATTGTTTTGAGTTGGCACCATCTTTTAAAATTCTCAAGAACCGTCCACAAGAGTTGTACCTCTTACCACACGAGACATATCCTTGTGCCAGGAAATGGGGTGATGAGCCTATGACTGAACCATACATTGTGTACGATATGCCGCAAATGGCACAATTTGTTTATGACTTTTATCAACAAAAGTTAGAATTTGTTAAACAGCATGTTCAAGAAGG
Nfridelli_LittlePigeon_N262 ------------------------------------------------------------------TTTTAAAATAAGCTTTAAAAGAATCCATTTTCAAATGAAGTGAGTTGTTATTATATAGGTGATTGGAACATCCCTG----GCTTTTATTATCCAATAAAAATTGTTAGTTCAGTATTAAATTTCTACTTTGGACAATTGACACAGATCATGCTTATGAAACCAAGATTGCCTGCTTATGAAATTTAAGATTATTAAAACTTAAAATTAGATTTAAAAAATATTTACATATTAGCTTGCCTCCTTTTCTGTTTGATAACAAAACTAAAAATCTCAATGAAATAGAAGACAATTGAATTTAATCTATTATTCACTTTACTTTTTATTAATAATGTCTATTAATTTATCCCAATTTTTGTTTCATAGAATCTGGCTGAAGCAGAATATGTAGTGGGTGTCTTCATGTTTATGAGAATCCTTGGGTACCCTGCAGAGAAAATATCTATTCTAACCACCTACAATGGCCAAAAGCATTTAATCCGAGATGTTGTGAACAAGCGATGTGCCGGCAATCCCGTATTCGGACGTCCTCACAAGGTCACAACCGTGGACAAGTACCAAGGACAGCAAAATGACTATATTCTTCTATCGTTAGTGCGAACAAAAGCAGTGGGTCATTTGAGAGATGTACGTCGTTTAGTCGTTGCAATGTCCCGTGCACGATTGGGTCTGTACATATTCGCTAGGGTGTCTTTGTTTCAAAATTGTTTTGAGTTGGCGCCATCTTTTAAAATTCTCAAGAACCGTCCACAAGGGTTGTACCTCTTACCACACGAGACGTATCCTTGTGCCAGGAAATGGGGTGATGAGCCCATGACTGAACCATACATTGTGTACGATATGCCGCAAATGGCACAATTTGTTTATGACTTTTATCAGCAAAAGTTAGAATTTGTTAAACATCATGTTCAAGAAGG
Nfurtivus_HugdenBranch_G3175 TGTCACTGTTTCTAACATAACTAGTTAATGAGATGATTTTTAAAAATTTTAGTTGAAATTACGTTATTTTAAAATAAGCTTTATAAGAATCCATTTTCAAATCAAGTGAGTTGTTATTATATAGGTGATTGGAACATCCCTGACTTGCTTTTATTATCCAATAAAAATTGTTAGTTCAATATTAAATTTCTACTTTGGACAATAGACACAGATCATGCTTATGAGACCAAAATTGCCTGCTTATGAAATTTAAGATTATTAAAACTTAAAATTAGATTTAAAAAATATTTACATATTAGCTTGCCTCCTTTTCTGTTTGATAACAAAACTAAAAATCTCAATGAAATAGAAGACAATTGAATTTAATCTATTATTCACTTTACTTTTTATTAATAATGTCTATTAATTTATTCCAATTTTCGTTTCATAGAATCTGGCTGAAGCAGAATATGTTGTGGGTGTCTTCATGTTTATGAGAATCCTTGGGTACCCTGCAGAGAAAATATCTATTCTAACCACCTACAATGGTCAAAAGCATTTAATCCGAGATGTTGTGAACAAGCGATGTGCCGGCAATCCTGTATTCGGACGTCCTCACAAGGTCACAACCGTGGACAAATACCAAGGACAGCAAAATGACTACATTCTTCTGTCATTAGTGCGAACAAAAGCGGTGGGTCATTTGAGAGATGTACGTCGTTTAGTTGTTGCAATGTCCCGTGCACGATTGGGTCTGTACATATTCGCTAGGGTGTCTTTGTTTCAAAATTGTTTTGAGTTGGCACCATCTTTTAAAATTCTCAAGAACCGTCCACAAGAGTTGTACCTCTTACCACACGAGACGTATCCTTGTGCCAGGAAATGGGGTGATGAGCCCATGACTGAACCATACATTGTGTACGATATGCCACAAATGGCACAATTTGTTTATGACTTTTATCAGCAAAAGTTAGAATTTGTTAAACAGCACGTTCAAGAAGG
Nfurtivus_RaccoonMtn_N1026 TGTCACTGTTTCTAACATAACTAGTTAATGAGATGATTTTTAAAAATTTTAGTTGAAATGACGTTATTTTAAAATAAGCTTTATAAGAATCCATTTTCAAATCAAGTGAGTTGTTATTATGTAGGTGATTGGAACATCCCTGACTTGCTTTTATTATCCAATAAAAATTGTTAGTTCAATATTAAATTTCTACTTTGGACAATAGACACAGATCATGCTTATGAGACCAAAATTGCCTGCTTATGAAATTTAAGATTATTAAAACTTAAAATTAGATTTAAAAAATATTTGCATATTAGCTTGCCTCCTTTTCTGTTTGATAACAAAACTAAAAATCTCAATGAAATAGAAGACAATTGAATTTAATCTATTATTCACTTTACTTTTTATTAATAATGTCTATTAATTTATTCCAATTTTCGTTTCATAGAATCTGGCTGAAGCAGAATATGTTGTGGGTGTCTTCATGTTTATGAGAATCCTTGGGTACCCTGCAGAGAAAATATCTATTCTAACCACCTACAATGGTCAAAAGCATTTAATCCGAGATGTTGTGAACAAGCGATGTGCCGGCAATCCTGTATTCGGACGTCCTCACAAGGTCACAACCGTGGACAAATACCAAGGACAGCAAAATGACTATATTCTTCTGTCCTTAGTGCGAACAAAAGCGGTGGGTCATTTGAGAGATGTACGTCGTTTAGTTGTTGCAATGTCCCGTGCACGATTGGGTCTGTACATATTCGCTAGGGTGTCTTTGTTTCAAAATTGTTTTGAGTTGGCACCATCTTTTAAAATTCTCAAGAACCGTCCACAAGAGTTGTACCTCTTACCACACGAGACGTATCCTTGTGCCAGGAAATGGGGTGATGAGCCCATGACTGAACCATACATTGTGTACGATATGCCACAAATGGCACAATTTGTTTATGACTTTTATCAGCAAAAGTTAGAATTTGTTAAACAGCACGTTCAAGAAGG
Ngeorgia_Sittons_N073 TGTCAATGTTTCTAATATAGCTAGTTAATGAGATGATTTTTAAAAATTTTTGTTGAAATTACTGTATTTTAAAATAAGCTTTATAAGAATCCATTTTCAAATCAAGTGAGTTGTTATTATATAGGTGATTGGAACATCCCTTACTTGCTTTTATTATCCAATAAAAATTGTT-GTTCAATATTAAATTTGTACTTTGGACAATAGACACAGATCATGCTTATGAAACCAAGATTGTCTGCTTATGAAATTTAAGATTATTAAAACTTAAAATTAGATTTAAAAAATATTTACATATTAGCTTGCCTCTTTTTCTGTTTGATAACAAAACTAAAAATCTCAATGAAATAGAAGACAATTGAATTTAATCTATTATTCACTTTACTTTTTATTAATAATGTCTATTAATTTATCCCAATTTTCGTTTCATAGAATCTGGCTGAAGCAGAATATGTTGTGGGTGTCTTCATGTTTATGAGAATCCTTGGGTACCCTGCAGAGAAAATATCTATTCTAACCACCTACAATGGTCAAAAGCATTTAATCCGAGATGTTGTGAACAAGCGATGTGCCGGCAATCCCGTATTCGGACGTCCTCACAAGGTCACAACCGTGGACAAATACCAAGGACAGCAAAATGACTATATTCTTTTGTCATTAGTGCGAACAAAAGCGGTGGGTCATTTGAGAGATGTACGTCGTTTAGTTGTTGCAATGTCCCGTGCACGATTGGGTCTGTACATATTTGCTAGGGTGTCTTTATTTCAAAATTGTTTTGAGTTGGCGCCATCTTTTAAAATTCTCAAGAACCGTCCACAAGAGTTGTACCTCTTACCACACGAGACGTATCCTTGTGTCAGGAAATGGGGTGATGAGACCATGACTGAACCATACATTGTGTATGATATGCCGCAAATGGCACAATTTGTTTATGACTTTTATCAGCAAAAGTTAGAATTTGTTAAACAGCATGTTCAAGAAGG
Ngertschi_HickoryNutGap_N810 ------------------------------------------------------------------------------------------CCGTTTTCAAATCGAGTGAG---TTATTATATACGTGATTGGAACATCCATGACTTGCTTTTATTATCCAAGAAAAATTGTTAGTTCAATATTAAATTTCGACTTTGGACAATAGACATAGATCATGCTTATGGAACCAAGATTGCCTGCTTATGAAATTTAAGATTATTAAAACTTAAAGTTAGATTTAAAAAATATTTACATATTAGCTTGCCTCCTTTTCTGTTTGGTAACAAAACTAAAAATTTCAATGAAATAAAAGACAATTGAATTTAATCTATTATTCACTTTACTTTTAATTAATAATGTCTATTAATTTATCCCAATTTTCGTTTCATAGAATCTGGCCGAAGCAGAATATGTTGTGGGTGTCTTCATGTTTATGAGAATCCTCGGGTACCCTGCAGAGAAAATATCTATCCTAACCACCTACAATGGTCAAAAGCATTTAATCCGAGATGTTGTGAACAAGCGATGTGCCGGCAATCCCGTATTCGGACGTCCTCACAAGGTCACAACCGTGGACAAATACCAAGGACAGCAAAATGACTATATTCTTCTATCGTTAGTGCGAACAAAAGCGGTGGGTCATTTGAGAGATGTACGTCGTTTAGTCGTTGCAATGTCCCGTGCACGATTGGGCCTGTACATATTCGCTAGGGTGTCTTTGTTTCAAAATTGTTTTGAGTTGGCACCATCTTTTAAAATTCTCAAGAACCGTCCACAAGAGTTGTACCTCTTACCACACGAGAGGTATCCTTGTGCCAGGAAATGGGGTGATGAGCCCATGACTGAACCATACATTGTGTACGATATGCCGCAAATGGCACAATTTGTTTATGACTTTTATCAACAAAAGTTAGAATTCGT---------------------
Nholsingeri_BrumleyCrk_N916 TGTCACTGTTTTCAATATAACTAGTTAATGAGATGATTTTAAAAAATTTTAGTTGGAATTACTGTATTTTAATATAAGCTTTATAAGAATCCATTTTCAAATCAAGTGAGTTATTATTATATAGGTGATTGAAACATCCCTGACTTGCTTTTATTATCCAAGAAAAATTGTTAGTTCAATATTAAATTTCTACTTTGGACAATAGACATAGATCATGCTTATGAAACCAAGATTGCCTGCTTGTGAAAATTAAGATTATTAAAAGTTAAAATTAGATCTAAAAAATATTTACATATTAGCTGGCCTCCTTTTCTGTTTGGTAACAAAACTAAAAATCTCAATGAAATAGAAGACAATTGAATTTAATCTATTATTCCCTTTACTTTTTATTAATAATGTCTGTTAATTTATCCCAATTTTCGTTTCATAGAATCTGGCTGAAGCAGAATATGTTGTGGGTGTCTTCATGTTTATGCGAATCCTTGGGTACCCTGCAGAGAAAATATCTATCCTAACCACCTACAATGGTCAAAAGCATTTAATCCGAGATGTTGTGAACAAGCGATGTGCCGGCAATCCCGTATTCGGACGTCCTCACAAGGTCACAACTGTGGACAAATACCAAGGACAGCAAAATGACTATATTCTTCTATCATTAGTGCGAACAAAAGCGGTGGGTCATTTGAGAGATGTACGTCGTTTAGTCGTTGCAATGTCCCGTGCACGATTGGGTCTGTACATATTTGCTAGGGTGTCTTTGTTTCAAAATTGTTTTGAGTTGGCACCATCTTTTAAAATTCTCAAAAACCGTCCACAAGAGTTGTACCTCTTACCACACGAAACATATCCTTGTGCCAGGAAATGGGGTGATGAGCCTATGACTGAACCATACATTGTGTACGATATGCCGCAAATGGCACAATTTGTTTATGACTTTTATCAACAAAAGTTAGAATTTGTTAAACAGCATGTTCAAGAAGG
Nholsingeri_PondCave_N541 TGTCACTGTTTTCAATATAACTAGTTAATGAGATGATTTTTAAAAATTTTAGTTGGAATTACTGTATTTTAATATAAGCTTTATAAGAATCCATTTTCAAATCAAGTGAGTTGTTATT---------ATTGGAACATCCCTGACTTGCTTTTATTATCCAAGAAAAATTGTTAGTTCAATATTAAATTTCTACTTTGGACAATAGACATAGATCATGTTTATGAAACCAAGATTGCCTGCTTGTGAAATTTAAGATTATTAAAAGTGAAAATTAGATTTAAAAAATATTTACATATTAGCTGGCCTCCTTTTCTGTTTGGTAACAAAACTAAAAATTTCAATGAAATAGAAAACAATTGAATTTAATCTATTATTCCCTTTACTTTTTATTAATAATGTCTGTTAATTTATCCCAATTTTCGTTTCATAGAATCTGGCTGAAGCAGAATATGTTGTGGGTGTCTTCATGTTTATGAGAATCCTTGGGTACCCAGCAGAGAAAATATCTATCCTAACCACCTACAATGGTCAAAAGCATTTAATCCGAGATGTTGTGAACAAGCGATGTGCCGGCAATCCCGTATTCGGACATCCTCACAAGGTCACAACCGTGGACAAATACCAAGGACAGCAAAATGACTATATTCTTCTATCGTTAGTTCGAACAAAAGCGGTGGGTCATTTGAGAGATGTACGTCGTTTAGTCGTTGCAATGTCCCGTGCACGATTGGGTCTGTACATATTTGCTAGGGTGTCTTTGTTTCAAAATTGTTTTGAGTTGGCACCATCTTTTAAAATTCTGAAGAACCGTCCACAAGAGTTGTACCTCTTACCACACGAAACATATCCTTGTGCCAGGAAATGGGGTGATGAGCCTATGACTGAACCATACATTGTGTACGATATGCCGCAAATGGCACAATTTGTTTATGACTTTTATCAACAAAAGTTAGAATTTGTTAAACAGCATGTTCAAGATGG
Njonesi_CaveSpringCave_N390 -----------------------------------------------------------------------------------TAAGAATCCATTTTCAAATCAAGTGAGTTGTTATTATATAGGTGATTGGAACATCCCTGACTTGCTTTTATTATCCAATAAAAATTGTTAGTTCAGTATTAAATTTCTACTTTGGACAATAGACACAGATCATGCTTATGAAACCAAGATTGCCTGCTTATGAAATTTAAGGTTATTAAAACTTAAAATTAGATTTAAAAAATATTTACATATTAGCTTGCCTCCTTTTCTGTTTGATAACAAAACTAAAAATCTCAATGAAATAGAAGACAATTGAATTTAATCTATTATTCACTTTACTTTTTATTAATAATGTCTATTAATTTATCCCAATTTTCGTTTCATAGAATCTGGCTGAAGCAGAATATGTAGTGGGTGTCTTCATGTTTATGAGAATCCTTGGGTACCCTGCAGAGAAAATATCTATTCTAACCACCTACAATGGCCAAAAGCATTTAATCCGAGATGTTGTGAACAAGCGATGTGCCGGCAATCCCGTATTTGGACGTCCTCACAAGGTCACAACCGTGGACAAGTACCAAGGACAGCAAAATGACTATATTCTTCTATCGTTAGTGCGAACAAAAGCGGTGGGTCATTTGAGAGATGTACGTCGTTTAGTCGTTGCAATGTCCCGTGCACGATTGGGTCTGTACATATTCGCTAGGGTGTCTTTGTTTCAAAATTGTTTTGAGTTGGCGCCATCTTTTAAAATTCTCAAGAACCGTCCACAAGGGTTGTACCTCTTACCACACGAGACGTATCCTTGTGCCAGGAAATGGGGTGATGAGCCCTTGACTGAACCATACATTGTGTACGATATGCCACAAATGGCACAATTTGTTTATGACTTTTATCAGCAAAAGTTAGAATTTGTTAAACAGCATGTTCAAGAAGG
Nlowderi_ChestnutBranch_N731 TGTCACTGTTTCCAATACAACTAGTTAATGAGATGATTTTTAAAAATTTTAGTTGCAATTACTGTATTTTAATATAAACTTTAGAAGAATCCAGTTTCAAATCAAGTGAGTTGTTATTATTTAGGTGATTGGAACATCC-TGACTTGCTTTTATTATCCAA------------GTTCAATATTAAATTTCTACTTTGGACAATAGACTTGGATCATGCTTATGAAACCATGATTGCCTGCTTATGAAATTTAATATTATTAAAACTTAAAATTAGAGTTAAAAAATATTTACATATTAGCTTGCCTCCTTTTCTGTTTGGTAACAAAACTAAAAATCTCAATGAAATAGAAGACAATTGAATTTAATCTATTATTCACTTTACTTTTTATTGATAATGTCTATTAATTTATCCCAATTTTCGTTTCATAGAATCTGGCTGAAGCAGAATATGTTGTGGGAGTCTTCATGTTTATGAGAATCCTTGGGTACCCTGCGGAGAAAATATCTATCCTAACTACCTACAATGGTCAAAAGCATTTAATCCGAGATGTTGTGAACAAGCGATGTGCCGGCAATCCCGTATTCGGACGTCCTCACAAGGTCACAACCGTGGACAAATACCAAGGACAGCAAAATGACTATATTCTTCTGTCGTTAGTGCGAACAAAAGCAGTGGGTCATTTGAGAGATGTACGTCGTTTAGTTGTTGCAATGTCCCGTGCACGATTGGGTCTGTACATATTCGCTAGGGTGTCTTTGTTTCAAAATTGTTTCGAGTTGGCGCCATCTTTTAAAATTCTCAAGAACCGTCCACAAGAGTTGTACCTCTTACCACACGAGACATATCCTTGTGCCAGGAAATGGGGTGATGAGCCCATGACTGAACCATACATTGTGTACGATATGCCGCAAATGGCACAG-----------------------------------------------------------
Nlula_BeeRockCave_G2091 ----------------ATAACTAGTTAATGAGATGATTTTTAAAAATATTAGTTGAAATTACTGTATTTTAAAATAAACTTTATAAGAATCCATTTTCAAATCAAGTGAGTTGTTATTATATAGGTGATTGGAACATCCCTGACTTGCTTTTATTATCCAATAAAAATTATTAGTTCAATATTAAATTTGTACTTTGGACAATAGACACAGATCATGCTTAGGAAACCAAGATTGCCTGCTTATGAAATTTAAGATTATTAAAACTTAAAATTAGATTTAAAAAATATTTATATATTAGCTTGCCTCCTTTTCTGTTTGATAACAAAACTAAAAATCTCAATGAAATAGAAGACAATTGAATTTAATCTATTATTCACTTTACTTTTTATTAATAATGTCTATTAATTTATCCCAATTTTCGTTTCATAGAATCTGGCTGAAGCAGAGTATGTTGTGGGTGTCTTCATGTTTATGAGAATCCTTGGGTACCCTGCAGAGAAAATATCTATTCTAACCACCTACAATGGTCAAAAGCATTTAATCCGAGATGTTGTGAACAAGCGATGTGCCGGCAATCCCGTATTCGGACGTCCCCACAAGGTCACAACCGTGGACAAATACCAAGGACAGCAAAATGACTATATTCTTCTGTCATTAGTGCGAACAAAAGCGGTTGGTCATTTGAGAGATGTACGTCGTTTAGTTGTTGCAATGTCCCGTGCACGATTGGGTCTGTATATATTCGCTAGGGTATCTTTGTTTCAAAATTGTTTTGAGTTGGCGCCATCTTTTAAAATTCTCAAGAACCGTCCACAAGAGTTGTACCTCTTACCACATGAGACGTATCCTTGTGCCAGGAAATGGGGTGATGAGCCCATGACTGAACCATACATTGTGTACGATATGCCGCAAATGGCACAGTTTGTTTATGACTTTTATCAGCAAAAGTTAGAATTTGTTAAACAGCATGTTCAAGAAGG
Nlula_LulaFallsCave_G2084 -----------------------------------ATTTTTAAAAATTTTAGTTGAAATTACTGTATTTTAAAATAAGCTTTATAAGAATCCATTTTCAAATCAAGTGAGTTGTTATTATATAGGTGATTGGAACATCCCTGACTTGCTTTTATTATCCAATAAAAATTGTTAGTTCAATATTAAATTTGTACTTTGGACAATAGACACAGATCATGCTTAGGTAACCAAGATTGCCTGCTTATGAAGTTTAAGATTATTAAAACTTAAAATTAGATTTAAAAAATATTTACATATTAGCTTGCCTCCTTTTCTGTTTGATAACAAAACTAAAAATCTCAATGAAATAGAAGACAATTGAGTTTAATCTATTATTCACTTTACTTTTCATTAATAATGTCTATTAATTTATCCCAATTTTCGTTTCATAGAATCTGGCTGAAGCAGAGTATGTTGTGGGTGTCTTCATGTTTATGAGAATCCTTGGGTACCCTGCAGAGAAAATATCTATTCTAACCACCTACAATGGTCAAAAGCATTTAATCCGAGATGTTGTGAACAAGCGATGTGCCGGCAATCCCGTATTTGGACGTCCCCACAAGGTCACAACCGTGGACAAATACCAAGGGCAGCAAAATGACTATATCCTTCTGTCATTAGTGCGAACAAAAGCGGTGGGTCATTTGAGAGATGTACGTCGTTTAGTTGTTGCAATGTCCCGTGCACGATTGGGTCTGTACATATTCGCTAGGGTGTCTTTGTTTCAAAATTGTTTTGAGTTGGCGCCATCTTTTAAAATTCTCAAGAACCGTCCACAAGAGTTGTACCTCTTACCACATGAGACGTATCCTTGTGCCAGGAAATGGGGTGATGAGCCCATGACTGAACCATACATTGTGTACGATATGCCGCAAATGGCACAGTTTGTTTATGACTTTTATCAGCAAAAGTTAGAATTTGTTAAACAGCATGTTCAAGAAGG
Nmimus_NealsSink_N329 TGTCACTGTTTCCAATATAACTAGTTAATGAGATGATTTTTAAAAATTTTAGTTGGAATTACTGTATTTTAATATAAGCTTTATAAGAATCCATTTTCAAATCAAGTGAGTTATTATTATATAGGTGATTGGAACATCCCTGACTTGCTTTTATTATCCAAGAAAAATTGTTAGTTCAATATTAAATTTCTACTTTGGACAACATACATAGATCATGCTTGTGAAACCAAGATTGCCTGCTTGTGAAATTTAAGATTATTAAAACTTAAAATTAGATTTAAAAAATATTTACATATTAGCTTGCCTCCTTTTCTGTTTGGTAACAAAACTAAAAATTTCAATGAAATAGAAGACAATTGAATTTAATCTATTATTCACTTTACTTTTTATTAATAATGTCTATTAATTTATCCCAATTTTTGTTTCATAGAATCTGGCTGAAGCAGAATATGTTGTGGGTGTCTTCATGTTTATGAGAATCCTTGGGTACCCTGCAGAGAAAATATCTATTCTAACCACCTACAATGGTCAAAAGCATTTAATCCGAGATGTTGTGAACAAGCGATGTGCCGGCAATCCCGTATTCGGACGTCCTCACAAGGTCACAACCGTGGACAAATACCAAGGACAGCAAAATGACTATATTCTTCTATCGTTAGTGCGAACAAAAGCGGTGGGTCATTTGAGAGATGTACGTCGTTTAGTCGTTGCAATGTCCCGTGCACGATTGGGTCTGTACATATTTGCTAGGGTGTCTTTGTTTCAAAATTGTTTTGAGTTGGCACCATCTTTTAAAATTCTCAAGAACCGTCCACAAGAGTTGTACCTCTTACCACACGAGACATATCCTTGTGCCAGGAAATGGGGTGATGAGCCTATGACTGAACCATACATTGTGTACGATATGTCGCAAATGGCACAATTTGTTTATGACTTTTATCAACAAAAGTTAGAATTTGTTAAACAGCATGTTCAAGAAGG
Nmimus_Straleys_N625 TGTCACTGTTTCCAATATAACTAGTTAATGAGATGATTTTTAAAAATTTTAGTTGGAATTACTGTATTTTAATATAAGCTTTATAAGAATCCATTTTCAAATCAAGTGAGTTATTATTATATAGGTGGTTGGAACATCCCTGACTTGCTTTTATTATCCAAGAAAAATTGTTAGTTCAATATTAAATTTCTACTTTGGACAATAGACATAGATTATGCTTATGAAACGAAGATTGCCTGCTTGTGAAATTTAAGATTATTAAAACTTAAAATTAGATTTAAAAAATATTTACATATTAGCTTGCCTCCTTTTCTGTTTGGTAACAAAACTAAAAATTTCAATGAAATAGAAGACAATTGAATTTAATCTATTATTCACTTTACTTTTTATTAATAATGTCTATTAATTTATCCCAATTTTCGTTTCATAGAATCTGGCTGAAGCAGAATATGTTGTGGGTGTCTTCATGTTTATGAGAATCCTTGGGTACCCTGCGGAGAAAATATCTATCCTAACCACCTACAATGGTCAAAAGCATTTAATCCGAGATGTTGTGAACAAGCGATGTGCCGGCAATCCCGTATTCGGACGTCCTCACAAGGTCACAACCGTGGACAAATACCAAGGACAGCAAAATGACTATATTCTTCTATCGTTAGTGCGAACAAAAGCGGTGGGTCATTTGAGAGATGTACGTCGTTTAGTCGTTGCAATGTCCCGTGCACGATTGGGTCTGTACATATTTGCTAGGGTGTCTTTGTTTCAAAATTGTTTTGAGTTGGCACCATCTTTTAAAATTCTCAAGAACCGTCCACAAGAGTTGTACCTCTTACCACACGAGACATATCCTTGTGCCAGGAAATGGGGTGATGAGCCTATGACTGAACCATACATTGTGTACGATATGCCGCAAATGGCACAATTTGTTTATGACTTTTATCAACAAAAGTTAGAATTTGTTAAACAGCATGTTCAAGAAGG
Nnasicus_CaneyFork_N171 TGTCACTGTTTTCAATATAACCAGTTAATGAGATGATTTTTCAAAATTTTAGTTGGAATTACTGTATTTTAATATAAGCTTTATAAGAATCCATTTTCAAATCGAGTGAGTTATTG--ATATAAGTGATTAAAACATCCATGACTTGCTTTTATTATCCAAGAAAAATTGTTAGTTCAATATTAAATTTCTACTTTGGACAATAGACATAGATCATGCTTATGAAACCAAGATTGCCTGCTTATGAAATTCA---ATATTAAAACTTAAAATTAGGTTTAAAAAATATTTACATATTAGCTTGCCTCCTTTTGTGTTTGGTAACAAAACTAAAAATTTCAATGAAATAGAAGACAATTGAATTTAATCTATTATTCACTTTACTTTTTATTAATAATGTCTATTAATTTATCCCAATTTTTGTTTCATAGAATCTTGCTGAAGCAGAATATGTTGTGGGTGTCTTCATGTTTATGAGAATCCTTGGGTACCCTGCAGAGAAAATATCTATCCTAACCACCTACAATGGTCAAAAGCATTTAATCCGAGATGTTGTGAACAAGCGATGTGCCGGCAATCCCGTATTCGGACGTCCTCACAAGGTCACAACCGTGGACAAATACCAAGGACAGCAAAATGACTATATTCTTCTGTCGTTAGTGCGAACAAAAGCGGTGGGTCATTTGAGAGATGTACGTCGTTTAGTCGTTGCAATGTCCCGCGCACGATTGGGCCTGTACATATTCGCTAGGGTGTCTTTGTTTCAAAATTGTTTTGAGTTGGCGCCATCTTTTAAAATTCTCAAGAACCGTCCACAAGAGTTGTACCTCTTACCACACGAGACGTATCCTTGTGCCAGGAAATGGGGTGATGAGCCCA-------------------------------------------------------------------------------------------------------
Nnasicus_ConnosteeFalls_N696 TGTCACTGTTTTCAATATAACTAGTTAATGAGATGATTTTTCAAAATTTTAGTTGGAATCACTGTATTTTAATATAAGCTTTATAAGAATCCATTTTCAAATCAAGTGAGTTATTG--ATATAAGTGATTGGAACATCCATGACTTGCTTTTATTATCCAAGAAAAATTGTTAGTTCAATATTAAATTTCTACTTTGGACAATAGACATAGATCATGCTTATGAAACCAAGATTGCCTGCTTATGAAATTTA---ATATTAAAACTTAAAATTAGGTTT-AAAAATATTTACATATTAGCTTGCCTCCTTTTGTGTTTGGTAACAAAACTAAAAATTTCAATGAAATAGAAGACAATTGAATTTAATCTATTATTCACTTTACTTTTTATTAATAATGTCTATTAATTTATCCCAATTTTCGTTTCATAGAATCTTGCTGAAGCAGAATATGTTGTGGGTGTCTTCATGTTTATGAGAATCCTTGGGTACCCTGCAGAGAAAATATCTATCCTAACCACCTACAATGGTCAAAAGCATTTAATCCGAGATGTTGTGAACAAGCGATGTGCCGGCAATCCCGTATTCGGACGTCCTCACAAGGTCACAACCGTGGACAAATACCAAGGACAGCAAAATGACTATATTCTTCTGTCGTTAGTGCGAACAAAAGCAGTGGGTCATTTGAGAGATGTACGTCGTTTAGTCGTTGCAATGTCCCGTGCACGATTGGGCCTGTACATATTCGCTAGGGTGTCTTTGTTTCAAAATTGTTTTGAGTTGGCGCCATCTTTTAAAATTCTCAAGAACCGTCCACAA--------------------------------------------------------------------------------------------------------------------------------------------------------------------
Nnasicus_CoweeTrain_N189 TGTCACTGTTTTCAATATAACCAGTTAATGAGATGATTTTTCAAAATTTTAGTTCGAATTACTGTATTTTAATATAAGCTTTATAAGAATCCATTTTCAAATCAAGTGAGTTATTG--ATATAAGTGATTGGAACATCCATGACTTGCTTTTATTATCCAAGAAAAATTGTTAGTTCAATATTAAATTTCTACTTTGGACAATAGACATAGATCATGCTTATGAAACCAAGATTGCCTGCTTATGAAATTTA---ATATTAAAACTTAAAATTAGGTTTAAAAAATATTTACATATTAGCTTGCCTCCTTTTGTGTTTGGTAACAAAACTAAAAATTTCAATGAAATAGAAGACAATTGAATTTAATCTATTATTCACTTTACTTTTTATTAATAATGTCTATTAATTTATCCCAATTTTCGTTTCATAGAATCTTGCTGAAGCAGAATATGTTGTGGGTGTCTTCATGTTTATGAGAATCCTTGGGTACCCTGCAGAGAAAATATCTATCCTAACCACCTACAATGGTCAAAAGCATTTAATCCGAGATGTTGTGAACAAGCGATGTGCCGGCAATCCTGTATTCGGACGTCCTCACAAGGTCACAACCGTGGACAAATACCAAGGACAGCAAAACGACTATATTCTTCTGTCGTTAGTGCGGACAAAAGCGGTGGGTCATTTGAGAGATGTACGTCGTTTAGTCGTTGCAATGTCCCGTGCACGATTGGGCCTGTACATATTCACTAGGGTGTCTTTGTTTCAAAATTGTTTTGAGTTGGCGCCATCTTTTAAAATTCTCAAGAACCGTCCACAAGAGTTGTACCTCTTACCACACGAGACATATCCTTGTGCCAGGAAATGGGGTGATGAGTCCATGACTGAACCATACATTGTGTACGATATGCCGCAAATGGCACAATTTGTTTATGACTTTTATCAACAAAAGTTAGAATTTGTTAAACAGCATGTTCAAGAAGG
Npaynei_Grindstaff_N646 TGTCACTGTTTCCAATATAACTAGTTAATGAGATGATTTTTAAACATTTTAGTTGGAATTACTGTATTTTAATATAAGCTTTATAAGAATCCATTTTCAAATCAAGTGAGTTATTATTATATAGGTGATTGGAACATCCCTGACTTGCTTCTATTATCAAAGAAAAATTGTTAGTTCAATATTAAATTTCTACTTTGGACAATAGACATTGATCATGCTTATGAAACCAAGATTGCCTGCTTGTGAAATTTAAGATTATTAAAACTTAAAATTAGATTTTAAAAATATTTACATATTAGCTTGCCTCCTTTTCTGTTTGGTAACAAAACTAAAAATTTCAATGAAATAGAAGACAATTGAATTTAATCTATTATTCACTTTATTTTTTATTAATAATGTCTATTAATTTATCCCAATTTTCGTTTCATAGAATCTGGCTGAAGCAGAATATGTTGTGGGTGTCTTCATGTTTATGAGAATCCTTGGGTACCCTGCAGAGAAAATATCTATCCTAACCACCTACAATGGTCAAAAGCATTTAATCCGAGATGTTGTGAACAAGCGATGTGCCGGCAATCCCGTATTCGGACGTCCTCACAAGGTCACAACCGTGGACAAATACCAAGGACAGCAAAATGACTATATTCTTCTATCGTTAGTGCGAACAAAAGCGGTGGGTCATTTGAGAGATGTACGTCGTTTAGTCGTTGCAATGTCCCGTGCACGATTGGGTCTGTACATATTTGCTAGGGTGTCTTTGTTTCAAAATTGTTTTGAGTTGGCACCATCTTTTAAAATTCTCAAGAACCGTCCACAAGAGTTGTACCTCTTACCACACGAGACATATCCTTGTGCCAGGAAATGGGGTGATGAGCCTATGACTGAACCATACATTGTGTACGATATGCCGCAAATGGCACAATTTGTTTATGACTTTTATCAACAAAAGTTAGAATTTGTTAAACAGCATGTTCAAGAAGG
Npaynei_NorrisDamCave_N348 TGTCACTGTTTCCAATATAACTAGTTAATGAGATGATTTTTAAACATTTTAGTTGGAATTACTGTATTTTAATATAAGCTTTATAAGAATCCATTTTCAAATCAAGTGAGTTATTATTATATAGGTGATTGGAACATCCCTGACTTGCTTCTATTATCAAAGAAAAATTGTTAGTTCAATATTAAATTTCTACTTTGGACAATAGACATTGATCATGCTTATGAAACCAAGATTGCCTGCTTGTGAAATTTAAGATTATTAAAACTTAAAATTAGATTTTAAAAATATTTACATATTAGCTTGCCTCCTTTTCTGTTTGGTAACAAAACTAAAAATTTCAATGAAATAGAAGACAATTGAATTTAATCTATTATTCACTTTATTTTTTATTAATAATGTCTATTAATTTATCCCAATTTTTGTTTCATAGAATCTGGCTGAAGCAGAATATGTTGTGGGTGTCTTCATGTTTATGAGAATCCTTGGGTACCCTGCAGAGAAAATATCTATCCTAACCACCTACAATGGTCAAAAGCATTTAATCCGAGATGTTGTGAACAAGCGATGTGCCGGCAATCCCGTATTCGGGCGTCCTCACAAGGTCACAACCGTGGACAAATACCAAGGACAGCAAAATGACTATATTCTTCTATCGTTAGTGCGAACAAAAGCGGTGGGTCATTTGAGAGATGTACGTCGTTTAGTCGTTGCAATGTCCCGTGCACGATTGGGTCTGTACATATTTGCTAGGGTGTCTTTGTTTCAAAATTGTTTTGAGTTGGCCCCATCTTTTAAAATTCTCAAGAACCGTCCACAAGAGTTGTACCTCTTACCACACGAGACATATCCTTGTGCCAGGAAATGGGGTGATGAGCCTATGACTGAACCATACATTGTGTACGATATGCCGCAAATGGCACAATTTGTTTATGACTTTTATCAAAAAAAATTAGAATTTGTTAAACAGCATGTTCAAGAAGG
Npaynei_UnakaMtns_N943 TGTCACTGTTTCCAATATAACTAGTTAATGAGATGATTTTTAAACATTTTAGTTGGAATTACTGTATTTTAATATAAGCTTTATAAGAATCCATTTTCAAATCAAGTGAGTTATTATTATATAGGTGATTGGAACATCCCTGACTTGCTTCTATTATCAAAGAAAAATTGTTAGTTCAATATTAAATTTCTACTTTGGACAATAGACATTGATCATGCTTATGAAACCAAGATTGCCTGCTTGTGAAATTTAAGATTATTAAAACTTAAAATTAGATTTTAAAAATATTTACATATTAGCTTGCCTCCTTTTCTGTTTGGTAACAGAACTAAAAATTTCAATGAAATAGAAGACAATTGAATTTAATCTATTATTCACTTTATTTTTTATTAATAATGTCTATTAATTTATCCCAATTTTTGTTTCATAGAATCTGGCTGAAGCAGAATATGTTGTGGGTGTCTTCATGTTTATGAGAATCCTTGGGTACCCTGCAGAGAAAATATCTATCCTAACCACCTACAATGGTCAAAAGCATTTAATCCGAGATGTTGTGAACAAGCGATGTGCCGGCAATCCCGTATTCGGGCGTCCTCACAAGGTCACAACCGTGGACAAATACCAAGGACAGCAAAATGACTATATTCTTCTATCGTTAGTGCGAACAAAAGCGGTGGGTCATTTGAGAGATGTACGTCGTTTAGTCGTTGCAATGTCCCGTGCACGATTGGGTCTGTACATATTTGCTAGGGTGTCTTTGTTTCAAAATTGTTTTGAGTTGGCCCCATCTTTTAAAATTCTCAAGAACCGTCCACAAGAGTTGTACCTCTTACCACACGAGACATATCCTTGTGCCAGGAAATGGGGTGATGAGCCTATGACTGAACCATACATTGTGTACGATATGCCGCAAATGGCACAATTTGTTTATGACTTTTATCAACAAAAGTTAGAATTTGTTAAACAGCATGTTCAAGAAGG
Npecki_HaskellSims_G3697 TGTCACTGTTTCCAATATAACTAATTAATAAGATGATTTTTAAAAAATTTAGTTGGAATTACTGTATTTTAATATAAGCTTTATAAGGATCCATTTTCAAATCAAGTGAGTTATTATTATATAGGTGATTGAAACATCTCTGACTTGCTCTTATTATCCAAGTCAAGTTGTTAGTTCCATATTAAATTTCTACTTACGACAATAGACATAGATTATGCTTATGAAACCAAAATTGCTTGCTTATGAAATATAGGATTATTAAAACTTAAGATTAGATTAAAAAAATATTTACATATTAGCTTTCCTCCTTTTCTGTTTGGTAACAAAATTAAAAATGTCAATGAAATAGAAGTCAACAGAATTTAATATATTATTCAATTTACTTTTTATTAATAATGCCTATTAATTTATCTCAATTTTTGTTTCATAGAATCTGGCTGAAGCTGAATATGTTGTGGGTGTCTTCATGTTTATGAGAATCCTTGGGTACCCTGCCGAGAAAATATCTATCCTAACCACTTACAACGGTCAAAAGCACTTAATCCGAGATGTTGTGAACAAGCGATGTGCCGGCAATCCCGTATTCGGACGTCCTCACAAGGTCACAACTGTGGACAAATACCAAGGACAACAAAATGATTATATTCTTCTGTCGTTAGTGCGAACAAAAGCGGTAGGTCATTTGAGAGATGTACGTCGTTTAGTCGTTGCAATGTCCCGTGCACGATTGGGTCTGTATATATTCGCTAGGGTGTCTTTGTTTCAAAATTGTTTCGAGTTGGCGCCATCTTTCAAAATTCTCAAGAACCGTCCCCAAGAGTTGTACCTTCTACCACACGAGACATATCCGTGTGCCAGAAAATGGGGTGATGAGCCCATAACTGAACCATACATTGTGTACGACATGCCGCAAATGGCGCAATTTGTATATGACTTTTATCAACAAAAGTTGGAATTTGTGAAACAG--------------
Npecki_Monteagle_N062 TGTCACTGTTTCCAATATAACTAGTTAAAAAGATGATTTTTAAAAAATTTAGTTGGAATTACTGTATTTTAATATAAGCTTTATAAGAATCCATTTTCAAATCAAGTGAGTTATTATTATATAGGTAATTGAAACATCCCTGATTTGCTCTTATTATCCAAGAAAAGTTGTTAGTTCCATATTAAATTTCTACTTTTGACAATAGACATAGATCATGCTTATGAAACCAAGATTGCTTGTTTATGAAATATAGAATTATTAAAACTTAAGATTAGTTTAAAAAAATATTTACATATTAGCTTGCCTCCTTTTCTGTTTGGTAACAAAATTAAAAATGTCATTGAAATGGAAGTCAACAGAATTTAATATATTATTCACTTTACTTTTTATTAATAATATCTATTAATTTATCTCAATTTTTGTTTCATAGAATCTGGCTGAAGCAGAATATGTTGTGGGTGTCTTCATGTTTATGAGAATCCTTGGGTACCCTGCCGAGAAAATATCTATCCTAACCACTTACAATGGTCAAAAGCATTTAATCCGAGATGTTGTGAACAAACGATGTGCCGGCAATCCTGTATTCGGACGGCCTCACAAGGTCACGACTGTGGACAAATACCAAGGACAGCAAAATGATTATATTCTTCTGTCGTTAGTGCGAACAAAAGCGGTAGGTCATTTGAGAGATGTACGTCGTTTAGTCGTTGCAATGTCCCGTGCACGATTGGGTCTGTATATATTCGCTAGGGTGTCTTTGTTTCAAAATTGTTTTGAGTTGGCGCCATCTTTCAAAATTCTCAAGAACCGTCCCCAAGATTTGTACCTTCTACCACACGAGACATATCCGTGTGCCAGAAAATGGGGTGATGAGCCCATGACTGAACCATACATTGTGTACGACATGCCGCAAATGGCGCAATTTGTATATGACTTTTATCAACAAAAGTTGGAATTTGTGAAACAGCATGTTCAAGAAGG
Nreclusus_Clingmans_N252 ------------------------------------------------------------------------------------AAGAATAAATTTTCAAATTAAGTGAGTTATTATTATATAGGTGATTGGAACATCCCTGACTTGCTTTTATTATCCAATAAAAATTGTTAGTTCAGTATTAAATTTCTACTTTGGACAATAGACACAGATCATGCTTATGAAACCAAGATTGCCTGCTTATGAAATTTAAGATTATTAAAACTTAAAATTAGATTTAAAAAATATTTACATATTAGCTTGCCTCCTTTTCTGTTTGATAACAAAACTAAAAATCTCAATGAAATAGAAGACAATTGAATTTAATCTATTATTCACTTTACTTTTTATTAATAATGTCTATTAATTTATCCCAATTTTCGTTTCATAGAATCTGGCTGAAGCAGAATATGTAGTGGGTGTCTTCATGTTCATGAGAATCCTTGGGTACCCTGCAGAGAAAATATCTATTCTAACCACCTACAATGGGCAAAAGCATTTAATCCGAGATGTTGTGAACAAGCGATGTGCCGGCAATCCCGTATTCGGACGTCCTCACAAGGTCACAACCGTGGACAAGTACCAAGGACAGCAAAATGACTATATTCTTCTATCGTTAGTGCGAACAAAAGCGGTGGGTCATTTGAGAGATGTACGTCGTTTAGTCGTTGCAATGTCCCGTGCACGATTGGGTCTGTACATATTCGCTAGGGTGTCGTTGTTTCAAAATTGTTTCGAGTTAGCGCCATCTTTTAAAATTCTCAAGAACCGTCCGCAAGAGTTGTACCTCTTACCACACGAGAGATATCCTTGTGCCAGGAAATGGGGTGATGAGCCCATGACTGAACCATACATTGTGTACGATATGCCGCAGATGGCACAATTTGTTTATGACTTTTATCAGCAAAAGTTAGAATTTGTTAAACAGCATGTTCAAGAAGG
Nreclusus_Newfound_N259 --------------------------------------------------------------------------------------------------------------------------------------------------------ATTATCCAATAAAAATTGTTAGTTCAGTATTAAATTTCTACTTTGGACAATAGACACAGATCATGCTCATGAAACCAAGATTGCCTGCTTATGAAATTTAAGATTATTAAAACTTAAAATTAGATTTAAAAAATATTTACATATTAGCTTGCCTCCTTTTCTGTTTGATAACAAAACTAAAAATCTCAATGAAATAGAAGACAATTGAATTTAATCTATTATTCACTTTACTTTTTATTAATAATGTCTATTAATTTATCCCAATTTTCGTTTCATAGAATCTGGCTGAAGCAGAATATGTAGTGGGTGTCTTCATGTTTATGAGAATCCTTGGGTACCCTGCAGAGAAAATATCTATTCTAACCACCTACAATGGCCAAAAGCATTTAATCCGAGATGTTGTGAACAAGCGATGTGCCGGCAATCCCGTATTCGGACGTCCTCACAAGGTCACGACCGTGGACAAGTACCAAGGACAGCAAAATGACTATATTCTTCTGTCGTTAGTGCGAACAAAAGCGGTGGGTCATTTGAGAGATGTACGTCGTTTAGTCGTTGCAATGTCCCGTGCACGATTGGGTCTGTACATATTCGCTAGGGTGTCGTTGTTTCAAAATTGTTTCGAGTTGGCGCCAACTTTTAAAATTCTCAAGAACCGTCCACAAGAGTTGTACCTCTTACCACACGAGAGATATCCTTGTGCCAGGAAATGGGGCGATGAGCCCATGACTGAACCATACATTGTGTACGATATGCCGCAAATGGCACAA-----------------------------------------------------------
Nreclusus_Noland_N1051 CAACCCTGTTTCTAATATAACTAGTTAATGAGATGATTTTTAAAAATTTTAGTTGAGATTACTGTATTTTAAAAAAAGCTATATAAGAATAAATTTTCAAATTAAGTGAGTTATTATTATATAGGTGATTGGAACATCCCTGACTTGCTTTTATTATCCAATAAAAATTGTTAGTTCAGTATTAAATTTCTACTTTGGACAATAGACACAGATCATGCTTATGAAACCAAGATTGCCTGCTTATGAAATTTAAGATTATTAAAACTTAAAATTAGATTTAAAAAATATTTACATATTAGCTTGCCTCCTTTTCTGTTTGATAACAAAACTAAAAATCTCGATGAAATAGAAGACAATTGAATTTAATCTATTATTCACTTTACTTTTTATTAATAATGTCTATTAATTTATCCCAATTTTCGTTTCATAGAATCTGGCTGAAGCAGAATATGTAGTGGGTGTCTTCATGTTTATGAGAATCCTTGGGTACCCTGCAGAGAAAATATCTATTCTAACCACCTACAATGGCCAAAAGCATTTAATCCGAGATGTTGTGAACAAGCGATGTGCCGGCAATCCCGTATTCGGACGTCCTCACAAGGTCACAACCGTGGACAAGTACCAAGGACAGCAAAATGACTATATTCTTCTATCGTTAGTGCGAACAAAAGCGGTGGGTCATTTGAGAGATGTACGTCGTTTAGTCGTTGCAATGTCCCGTGCACGATTGGGTCTGTACATATTCGCTAGGGTGTCTTTGTTTCAAAATTGT-----------------------------------------------------------------------------------------------------------------------------------------------------------------------------------------------------------------
Nreclusus_Smokemont_N1020 -----------------------------------------------------------------------------------------------------TTAAGTGAGTTGTTATTATATAGGTGATTGGAACATCCCTGACTTGCTTTTATTATCCAATAAAAATTGTTAGTTCAGTATTAAATTTCTACTTTGGACAATAGACACAGATCATGCTTATGAAACCAAGATTGCCTGCTTATGAAATTTAAGATTATTAAAACTTAAAATTAGATTTAAAAAATATTTACATATTAGCTTGCCGCCTTTTCTGTTTGATAACAAAACTAAAAATCTCAATGAAATAGAAGACAATTGAATTTAATCTATTATTCACTTTACTTTTTATTAATAATGTCTATTAATTTATCCCAATTTTCGTTTCATAGAATCTGGCTGAAGCAGAATATGTAGTGGGTGTCTTCATGTTTATGAGAATCCTTGGGTACCCTGCAGAGAAAATATCTATTCTAACCACCTACAATGGCCAAAAGCATTTAATTCGAGATGTTGTGAACAAGCGATGTGCCGGCAATCCCGTATTCGGACGTCCTCACAAGGTCACGACCGTGGACAAGTACCAAGGACAGCAAAATGACTATATTCTTCTATCGTTAGTGCGAACAAAAGCGGTGGGTCATTTGAGAGATGTACGTCGTTTAGTCGTTGCAATGTCCCGTGCAC----------------------------------------------------------------------------------------------------------------------------------------------------------------------------------------------------------------------------------------------------------------
Nroanensis_IngramBranch_N926 TGTCACTGTTTCCAATATAACTAGTTAATGAGATGATTTTTAAACATTTTAGTTGGAATTACTGTATTTTAATATAAGCTTTATAAGAATCCATTTTCAAATCAAGTGAGTTATTATTCTATAGGTGATTGAAACATCCCTGACTTGCTTCTATTATCAAAGAAAAATTGTTAGTTCAATATTAAATTTCTACTTTGGACAATAGACATTGATCATGCTTATGAAACCAAGATTGCCTGCTTGTGAAATTTAAGATTATTAAAACTTAAAATTAGATTTTAAAAATATTTACATATTAGCTTGCCTCCTTTTCTGTTTGGTAACAAAACTAAAAATTTCAATGAAATAGAAGACAATTGAATTTAATCTATTATTCACTTTATTTTTTATTAATAATGTCTATTAATTTATCCCAATTTTCGTTTCATAGAATCTGGCTGAAGCAGAATATGTTGTGGGTGTCTTCATGTTTATGAGAATCCTTGGGTACCCTGCAGAGAAAATATCTATCCTAACCACCTACAATGGTCAAAAGCATTTAATCCGAGATGTTGTGAACAAGCGATGTGCCGGCAATCCCGTATTCGGGCGTCCTCACAAGGTCACAACCGTGGACAAATACCAAGGACAGCAAAATGACTATATTCTTCTATCGTTAGTGCGAACAAAAGCGGTGGGTCATTTGAGAGATGTACGTCGTTTAGTCGTTGCAATGTCCCGTGCACGATTGGGTCTGTACATATTTGCTAGGGTGTCTTTGTTTCAAAATTGTTTTGAGTTGGCCCCATCTTTTAAAATTCTCAAGAACCGTCCACAAGAGTTGTACCTCTTACCACACGAGACATATCCTTGTGCCAGGAAATGGGGTGATGAGCCTATGACTGAACCATACATTGTGTACGATATGCCGCAAATGGCACAATTTGTTTATGACTTTTATCAACAAAAGTTAGAATTTGTTAAACAGCATGTTCAAGAAGG
Nroanensis_N_CarversGap_N928 TGTCACTGTTTCCAATATAACTAGTTATTGAGATGATTTTTAAAAATTTTAGTTGGAATTACTGTATTTTAATATAAGCTTTATAAGAATCCATTTTCAAATCAAGTGAGTTATTATTATATAGGTCATTGGAACATCCCTGACTTGCTTTTATTATCCAAGAAAAATTGTTATTTCAATATTAAATTTCTACTTTGGACAATAGACATAGATCATGCTCATGAAACCAAGATTGCCTGCTTGTGAAATTTAAGATTATTAAAACTTAAAATTAGATTTAAAAAATATTTACATATTAGCTTGCCTCCTTTTCTGTTAGGTAACAAAACTAAAAATTTCAATGAAATAGAAGACAATTGAATTTAATCTATTATTCACTTTACTTTTTATTAATAATGTCTATTAATTTATCCCAATTTTCGTTTCATAGAATCTGGCTGAAGCAGAATATGTTGTGGGTGTCTTCATGTTTATGAGAATCCTTGGGTACCCTGCAGAGAAAATATCTATCCTAACCACCTACAATGGTCAAAAGCATTTAATTCGAGATGTTGTGAACAAGCGATGTGCCGGCAATCCCGTATTCGGACGTCCTCACAAGGTCACAACCGTGGACAAATACCAAGGACAGCAAAATGACTATATTCTTCTATCGTTAGTGCGAACAAAAGCGGTGGGTCATTTGAGAGATGTACGTCGTTTAGTCGTTGCAATGTCCCGTGCGCGATTGGGTCTGTACATATTTGCTAGGGTGTCTTTGTTTCAAAATTGTTTTGAGTTGGCACCATCTTTTAAAATTCTCAAGAACCGTCCACAAGAGTTGTACCTCTTACCACACGAGACATATCCTTGCGCCAGGAAATGGGGTGATGAGCCTATGACTGAACCATACATTGTGTACGATATGCCGCAAATGGCACAATTTGTTTATGACTTTTATCAACAAAAGTTAGAATTTGTTAAACAGCATGTTCAAGAAGG
Nroanensis_RoanHighBluff_N762 TGTCACTGTTTCCAATATAACTAGTTAATGAGATGATTTTTAAACATTTTAGTTGGAATTACTGTATTTTAATATAAGCTTTATAAGAATCCATTTTCAAATCAAGTGAGTTATTATTATATAGGTGATTGGAACATCCCTGACTTGCTTTTATTATCCAAGAAAAATTGTTAGTTCAATATTAAATTTCTACTTTGGACAATAGACATAGATCATGCTTATAAAACCAAGATTGCCTGCTAGTGAAATTTAAGATTATTAAAACTTAAAATTAGATTTAAAAAATATTTACATATTAGCTTGCCTCCTTTTCTGTTTTGTAACAAAACTAAAAATTTCAATGAAATAGAAGACAATTGAATTTAATCTATTATTCACTTTACTTTTTATTAATAATGTCTATTAATTTATCCCAATTTTCATTTCATAGAATCTGGCTGAAGCAGAATATGTTGTGGGTGTCTTCATGTTTATGAGAATCCTTGGGTACCCTGCAGAGAAAATATCTATCCTAACCACCTACAATGGTCAAAAGCATTTAATCCGAGATGTTGTGAACAAGCGATGTGCCGGCAATCCCGTATTCGGACGTCCTCACAAAGTCACAACCGTGGACAAATACCAAGGACAGCAAAATGACTATATTCTTCTATCGTTAGTGCGAACAAAAGCGGTGGGTCATTTGAGAGATGTACGTCGTTTAGTCGTTGCAATGTCCCGTGCACGATTGGGTCTGTACATATTCGCTAGGGTGTCTTTGTTTCAAAATTGTTTTGAGTTGGCACCATCTTTTAAAATTCTCAAGAACCGTCCACAAGAGTTGTACCTCTTACCACACGAGACATATCCTTGTGCCAGGAAATGGGGTGATGAGCCTATGACTGAACCGTACATTGTGTACGATATGCCGCAAATGGCACAATTTGTTTATGACTTTTA------------------------------------------
Nsheari_Cohutta_N826 --TTACTGATTCTCATATAACTAGTTAATGAGATGATTTTTAAAAATTTTAGTTGAAATTACTGTATTTTAAAATAAGCTTTATAAGAATCCATTTTCAAATCAAGTGAGTTGTTATTATATAGGTGATTGGAACATCCCTGACTTGCTTTTATTATCCAATAAAAATTGTTAGTTCAATATTAAATTTCTACTTTGGACAATAGACACAGATCACGCTTATGAAACCAAGATTGCCTACTTATGAAATTTAAGATTATTAAAACTTAAAATTAGATTTAAAAGATATTTACATATGAGCTTGCCTCCTTTTCTGTTTGATAACAAAACTAAAAATCTCAATGAAATAGAAGACAATTGGATTTAATCTATTATTCACTTTACTTTTTATTAATAATGTCTATTAATTTATCCCAATTTTCGTTTCATAGAATCTGGCTGAAGCAGAGTATGTTGTGGGTGTCTTCATGTTCATGAGAATCCTTGGGTACCCTGCAGAGAAAATATCTATTCTAACCACCTACAATGGTCAAAAGCATTTAATCCGAGATGTTGTGAACAAGCGATGTGCCGGCAATCCCGTATTCGGACGTCCCCACAAGGTCACAACCGTGGACAAATACCAAGGACAGCAAAATGACTATATTCTTCTGTCGTTAGTACGAACAAAAGCGGTGGGTCATTTGAGAGATGTACGTCGTTTAGTTGTTGCAATGTCCCGTGCACGATTGGGTCTGTACATATTCGCTAGGGTGTCTTTGTTTCAAAATTGTTTTGAGTTGGCGCCATCTTTTAAAATTCTCAAGAACCGTCCACAAGAGTTGTACCTCTTACCACATGAGACGTATCCTTGTGCCAGGAAATGGGGTGATGAGCCCATGACTGAACCATACATTG-------------------------------------------------------------------------------------
Nsheari_JoyceKilmer_N092 TGTTACTGTTTCTAATATAACTAGTTAATGAGATGATTTTTAAAAATTTTAGTTGAAATTACTGTATTTTAAAATAAGCTTTATAAGAATCCATTTTCAAATCAAGTGAGTTGTTATTATATAGGTGATTGGAACATCCCTGACTTGCTTTTATTATCCAATAAAAATTGTTAGTTCAATATTAAATTTCTACTTTAGACAATAGACACAGATCACGCTTATGAAACCAAGATTGCCTACTTATGAAATTTAAGATTATTAAAACTTAAAATTAGATTTAAAAAATATTTACATATGAGCTTGCCTCCTTTTCTGTTTGATAACAAAACTAAAAATCTCAATGAAATAGAAGACAATTGAATTTAATCTATTATTCACTTTACTTTTTATTAATAATGTCTATTAATTTATCCCAATTTTCCTTTCATAGAATCTGGCTGAAGCAGAGTATGTTGTGGGTGTCTTCATGTTCATGAGGATCCTTGGGTACCCTGCTGAGAAAATATCTATTCTAACCACCTACAATGGTCAAAAGCATTTAATCCGAGATGTTGTGAACAAGCGATGTGCCGGCAATCCTGTATTCGGACGTCCCCACAAGGTCACAACCGTGGACAAATACCAAGGACAGCAAAATGACTATATTCTTCTGTCATTAGTACGAACAAAAGCGGTGGGTCATTTGAGAGATGTACGTCGTTTAGTTGTTGCAATGTCCCGTGCACGATTGGGTCTGTACATATTCGCTAGGGTGTCTTTGTTTCAAAATTGTTTTGAGTTGGCGCCATCTTTTAAAATTCTCAAGAACCGTCCACAAGAGTTGTACCTCTTACCACACGAGACGTATCCTTGTGCCAGGAAATGGGGTGATGAGCCCATGACTGAACCATACATTGTGTACGATATGCCGCAAATGGCACAGTTTGTTTATGACTTTTATCAGCAAAAGTTAGAATTTGTTAAACAGCATGTTC-------
Nsilvanus_Elijay_N395 TGTCACTGTTTCCAATATAACTAGTTAATGAGATGATTTT-AAAAAATTTAGTTGAAATTACTGTATTTTAATATAAGCTTTATAAGAATTCAATTTCAAATCAAGTGAGTTGTTATTATATAGGTGATTGGAACATCCCTGACTTGCTTTTATTATCCAAGAAAAATTGTTAGCTCAATATTAAATTTCTACTTTGGACAATAGACATAGATCATGCTTTTGAAACCAAGATTGCCTGCTTATGAAATTTAAGATTATTAAAACTTAAAATTAGATTTAAAAAATATTTACATATTAGCTTGCCTCCTTTTCTGTTTGGTAACAAAACTAAAAATTTCAATGAAATAGAAGACAATTGAATTTAATCTATTATTCACTTTACTTTTTATTAATAATGTCTATTAATTTATCCCAATTTTTGTTTCATAGAATCTGGCTGAAGCAGAATATGTTGTGGGTGTCTACATGTTTATGAGAATCCTTGGGTACCCTGCAGAGAAAATATCTATCCTAACCACCTACAATGGTCAAAAGCATTTAATCCGAGATGTTGTGAACAAGAGATGTGCCGGCAATCCCGTATTCGGACGTCCTCACAAGGTCACAACCGTGGACAAATACCAAGGACAGCAAAATGACTATATTCTACTATCGTTAGTGCGAACAAAAGCGGTGGGTCATTTGAGAGATGTACGTCGTTTAGTCGTTGCAATGTCCCGTGCACGATTGGGTCTGTACATATTTGCTAGGGTGTCTTTGTTTCAAAATTGTTTTGAGTTGGCACCATCTTTTAAAATTCTCAAGAAC-----------------------------------------------------------------------------------------------------------------------------------------------------------------------------
Nstupkai_BlowholeWOS_N285 CAACCCTGTTTCTAATATAACTAGTTAATGAGATGATTTTTAAAAATTTTAGTTGAGATTACTGTATTTTAAAATAAGCTTTATAAGAATAAATTTTCAAATTAAGTTAGTTATTATTATATAGGTGATTGGAACATCCCTGACTTGCTTTTATTATCCAATAAAAATTGTTAGTTTAGTATTAAATTTCTACTTTGGACAATAGACACAGATCATGCTTATGAAACCAAGATTGCCTGCTTATGAAATTTAAGATTATTAAAACTTAAAATTAGATTTAAAAAATATTTACATATTAGCTTGCCTCCTTTTCTGTTTGATAACAAAACTAAAAATCTCAATGAAATAGAAGACAATTGAATTTAATCTATTATTGACTTTACTTTTTATTAATAATGTCTATTAATTTATCCCAATTTTCGTTTCATAGAATCTGGCTGAAGCAGAATATGTAGTGGGTGTCTTCATGTTTATGAGAATCCTTGGGTACCCTGCAGAGAAAATATCTATTCTAACCACCTACAATGGCCAAAAGCATTTAATCCGAGATGTTGTGAACAAGCGATGTGCCGGCAATCCCGTATTCGGACGTCCTCACAAGGTCACAACCGTGGACAAGTACCAAGGACAGCAAAATGACTATATTCTTCTATCGTTAGTGCGAACAAAAGCGGTGGGTCATTTGAGAGATGTACGTCGTTTAGTCGTTGCAATGTCCCGTGCACGATTGGGTCTGTACATATTCGCTAGGGTGTCTTTGTTTCAAAATTGTTTTGAGTTGGCGCCATCCTTTAAAATTCTCAAGAACCGTCCACAAGAGTTGTACCTCTTACCACACGAGAGATATCCTTGTGCCAGGAAATGGGGTGATGAGCCCATGACTGAACCATACA----------------------------------------------------------------------------------------
Nstupkai_Blowing_N356 -----------------------------------------AAAAATTTTAGTTGAAATTACTGTATTTTAAAATAAGCTTTATAAGAATCCATTTTCAAATCAAGTGAGTTGTTATTATATAGGTGATTGGAACATCCCTGACTTGCTTTTATTATCCAATAAAAATTGTTAGTTCAGTATTAAATTTCTACTTTGGACAATAGACACAGATCATGCTTATGAAACCAAGATTGCCTGCTTATGAAATTTAAGATTATTAAAACTTAAAATTAGATTTAAAAAATATTTACATATTAGCTTGCCTCCTTTTCTGTTTGATAACAAAACTAAAAATCTCAATGAAAT---AGACAATTGAATTTAATCTATTATTCACTTTACTTTTTATTAATAATGTCTATTAATTTATCCCAATTTTCGTTTCATAGAATCTGGCTGAAGCAGAGTATGTTGTGGGTGTCTTCATGTTTATGAGAATCCTTGGGTACCCCGCAGAGAAAATATCTATTCTAACCACCTACAATGGCCAAAAGCATTTAATCCGAGATGTTGTGAACAAGCGATGTGCCGGCAATCCCGTATTCGGGCGTCCTCACAAGGTCACAACCGTGGACAAGTACCAAGGACAGCAAAATGACTATATTCTTCTATCGTTAGTGCGAACAAAAGCGGTGGGTCATTTGAGAGATGTACGTCGTTTAGTCGTTGCAATGTCCCGTGCACGATTGGGTCTGTACATATTCGCTAGGGTGTCTTTGTTTCAAAATTGTTTTGAGTTGGCGCCATCTTTTAAAATTCTCAAGAACCGTCCACAAGAGTTGTACCTCTTACCACACGAGAGATATCCTTGTGCCAGGAAATGGGGTGATGAGCCCATGACTGAACCATACATTGTGTACGATATGCCGCAGATGGCACAGTTTGTTTATGACTTTTATCAGCAAAAGTTAGAATTTGTTAAACAGCACGTTCAAGAAGG
Nstygius_ObeLee_N0656 TGTCACTGTTTCCAATATAACTAGTTAATGAGATGATTTTTAAAAATTTTAGTTAGAACTACTGTATTTTAAAATAACCTTTCTAAGAATCCATTTTCAAATCAAGTGAGTTGTTGTTATATAGGTGATTGGAACATCTCTGACTTGCTTTTATTATCCTAGAAAAGTTGTTAGTTCAATATTAAAATTCTACTTTTGACAATAGACATAGATTATGCTTATGAAACCAAGTTTGCCTGTTTATGAAATATAAGTTTATTCAAATTTAAAATTAGATTTAAAAAATATTTACGTATTAGCTTGCCTCCTTTTCTGTTTGGTAACAAAACTAAAAATCTCAATGAAATAGAAGACAATTGAATTTCATATATTATTCACTTTACTTTTTATTAATAATGCCTATTAATTTAT-CCAATTTTTATTTTATAGAATCTGGCTGAAGCAGAATATGTTGTGGGTGTCTTCATGTTTATGAGAATCCTTGGGTACCCTGCCGAAAAAATATCTATCCTAACCACTTACAATGGTCAAAAGCATTTAATCCGAGATGTTGTGAACAAGCGATGTGCCGGCAATCCTGTATTTGGACGTCCTCACAAGGTCACAACCGTGGACAAATACCAAGGACAGCAAAATGACTATATTCTTCTGTCGTTAGTGCGAACAAAAGCGGTAGGTCATTTGAGAGATGTACGTCGTTTAGTCGTAGCAATGTCCCGTGCACGATTGGGTCTGTACATATTCGCTAGGGTGTCTTTGTTTCAAAATTGTTTCGAGTTGGCACCATCTTTCAAAATTCTCAAGAACCGTCCACAGGAGTTGTACCTCTTACCACACGAAACGTACCCGTGTGCCAGAAAATGGGGTGAGGAACCCATGACTGAACCATACATTGTGTACGATATGCCGCAAATGGCCCAATTTGTATACGACTTTTATCAACAAAAGTTGGAATTTGTTAAACAGCATGTTCAAGAAGG
Nstygius_RavenB_N1022 TGTCACTGTTTCCAATATAACTAGTTAATGAGATGATTTTTAAAAATTTTAGTTAGAACTACTGTATTTTAAAATAACCTTTCTAAGAATCCATTTTCAAATCAAGTGAGTTGTTGTTATATAGGTGATTGGAACATCTCTGACTTGCTTTTATTATCCTAGAAAAGTTGTTAGTTCAATATTAAAATTCTACTTTTGACAATAGACATAGATTATGCTTATGAAACCAAGTTTGCCTGTTTATGAAATATAAGATTATTAAAATTTAAAATTAGATTT-AAAAATATTTACATATTAGCTTGCCTCCTTTTCTGTTTGGTAACAAAACTAAAAATCTCAATGAAATAGAAGACAATTGAATTTCATATATTATTCACTTTACTTTTTATTAATAATGCCTATTAATTTAT-CCAATTTTTATTTTATAGAATCTGGCTGAAGCAGAATATGTTGTGGGTGTCTTCATGTTTATGAGAATCCTTGGGTACCCTGCCGAAAAAATATCTATCCTAACCACTTACAATGGTCAAAAGCATTTAATCCGAGATGTTGTGAACAAGCGATGTGCCGGCAATCCTGTATTTGGACGTCCTCACAAGGTCACAACCGTGGACAAATACCAAGGACAGCAAAATGACTATATTCTTCTGTCGTTAGTGCGAACAAAAGCGGTAGGTCATTTGAGAGATGTACGTCGTTTAGTCGTAGCAATGTCCCGTGCACGATTGGGTCTGTACATATTCGCTAGGGTGTCTTTGTTTCAAAATTGTTTCGAGTTGGCACCATCTTTCAAAATTCTCAAGAACCGTCCACAGGAGTTGTACCTCTTACCACACGAAACGTACCCGTGTGCCAGAAAATGGGGTGAGGAACCCATGACTGAACCATACATTGTGTACGATATGCCGCAAATGGCCCAATTTGTATACGACTTTTATCAACAAAAGTTGGAATTTGTTAAACAGCATGTTCAAGAAGG
Ntempletoni_ScronceCreekRd_N1223 ------------------------------------------------------------------------------------------------------------------------------------------------------------------------------------------------------------------------------------------------------------------------------------------------------------------------------------------------------------------------------------------------------------------------------------------ATAGAATCTGGCTGAAGCAGAATATGTTGTGGGTGTCTTCATGTTTATGAGAATCCTTGGGTACCCTGCAGAGAAAATATCTATCCTAACCACCTACAATGGTCAAAAGCATTTAATCCGAGATGTTGTGAACAAGCGATGTGCCGGCAATCCCGTATTCGGACGTCCTCACAAGGTCACAACTGTGGACAAATACCAAGGACAGCAAAATGACTATATTCTTCTATCTTTAGTGCGAACAAAAGCGGTGGGTCATTTGAGAGAT--------------------------------------------------------------------------------------------------------------------------------------------------------------------------------------------------------------------------------------------------------------------------------------------------
Ntennessensis_IndianCave_N052 TGTCACTGTTTTCAATATAACTAGTTAATGAGATGATTTTTAAAAATTTTAGTTGGAATTACTGTATTTTAATATAAGCTTTATAAGAATCCATTTTCAAATCAAGTGAGTTATTATTATATAGGTGATTGGAACATCCCTGACTTGCTTTTATTATCTAAGAAAAATTGTTAGTTCAATATTAAATTTCTACTTTGGACAATAGACATAGATCATGCTTATGAAACCAAGATTGCCTGCTTGTGAAATTTAAGATTATTAAAACTTAAAATTAGATTTAAAAAATATTTACACATTAGCTTGCCTCCTTTTCTGTTTGGTAACAAAACTAAAAATTTCAATGAAATAGAAGACAATTGAATTTAATCTATTATTCGCTTTACTTTTTATTAATAATGTCTATTAATTTATCCCAATTTTCATTTCATAGAATCTGGCTGAAGCAGAATATGTTGTGGGTGTCTTCATGTTTATGAGAATCCTTGGGTACCCTGCAGAGAAAATATCTATCCTAACCACCTACAATGGTCAAAAGCATTTAATCCGAGATGTTGTGAACAAGCGATGTGCCGGCAATCCCGTATTCGGACGTCCTCACAAGGTCACAACCGTGGACAAATACCAAGGACAGCAAAACGACTATATTCTTCTTTCGTTAGTGCGAACAAAAGCGGTGGGTCATTTGAGAGATGTACGTCGTTTAGTCGTTGCAATGTCCCGTGCACGATTGGGTCTGTACATATTTGCTAGGGTGTCTTTGTTTCAAAATTGTTTTGAGTTGGCACCATCTTTTAAAATTCTCAAGAACCGTCCACAAGAGTTGTACCTCTTACCACACGAGACATATCCTTGTGCCAGGAAATGGGGTGATGAGCCTATGACTGAACCATACATTGTGTACGATATGCCGCAAATGGCACAATTTGTTTATGACTTTTATC----------------------------------------
Ntennessensis_LittleStony_N645 ----------------------------------------------------------------------------------------------------ATCAAGTGAG---TTATTATACAGGTGATTAGAACATCTCTGACTTGCTTTTATTATCCAAGAAAAATTGTTAGTTCAATATTAAATTTCTACTTTGGACAATAGACATAGATCATGCTTATGAAACCAAGATTGCCTGCTTGTGAAATTTAAGATTATTAAAACTTAAAATTAGATTAAAAAAATATTTACATATTAGTTTGCCTTCTTTTCTGTTTGGTAACAAAACTAAAAATTTCAATGAAATAGAAGACAATTGAATTTAATCTATTATTCACTTTACTTTTTATTAATAATGTCTATTAATTTATCCCAATTTTTGTTTTATAGAATCTGGCTGAAGCAGAATATGTTGTGGGTGTCTTCATGTTTATGAGAATCCTTGGATACCCTGCAGAGAAAATATCTATCCTAACCACCTACAATGGTCAAAAGCATTTAATCCGAGATGTTGTGAACAAGCGATGTGCCGGCAATCCCGTATTCGGACGTCCTCACAAGGTCACAACCGTGGACAAATACCAAGGACAGCAAAACGACTATATTCTTCTATCGTTAGTGCGAACAAAAGCGGTGGGTCATTTGAGAGATGTACGTCGTTTAGTCGTTGCAATGTCCCGCGCACGATTGGGTCTGTACATATTTGCTAGGGTGTCTTTGTTTCAAAATTGTTTTGAGTTGGCACCATCTTTTAAAATTCTCAAGAACCGTCCA-----------------------------------------------------------------------------------------------------------------------------------------------------------------------
Ntennessensis_Watauga_N1046 TGTCACTGTTTCCAATATAACTAGTTAATGAGATGATTTTTAAAAATTTTAGTTGGAATTACTGTATTTTAATATAAGCTTTATAAGAATCTATTTTCAAATCAAGTGAGTTATTATTATACAGGTGATTGGAACATCCCTGATTTGCTTTTATTATCCAAGAAAAATTGTTAGTTCAATATTAAATTTCTACTTTGGACAATAGACATAGATCATGCTTATGAAACCAAGATTGCCTGCTTGTGAAATTTAAGATTATTAAAACTTAAAATTAGATTTAAAAAATATTTACATATTAGCTTGCCTCCTTTTCTGTTTGGTAACAAAACTAAAAATTTCAATGAAATAGAAGACAATTGAATTTAATCTATTATTCACTTTACTTTTTATTAATAATGTCTATTAATTTATCCCAATTTTCGTTTTATAGAATCTGGCTGAAGCAGAATATGTTGTAGGTGTCTTCATGTTTATGAGAATCCTTGGGTACCCTGCAGAGAAAATATCTATCCTAACCACCTACAATGGTCAAAAGCATTTAATTCGAGATGTTGTGAACAAGCGATGTGCCGGCAATCCCGTATTCGGACGTCCTCACAAGGTCACAACCGTGGACAAATACCAAGGACAGCAAAATGACTATATTCTTCTATCGTTAGTGCGAACAAAAGCGGTGGGTCATTTGAGAGATGTACGTCGTTTAGTCGTTGCAATGTCCCGTGCACGATTGGGTCTGTACATATTTGCTAGGGTGTCTTTGTTTCAAAATTGTTTTGAGTTGGCACCATCTTTTAAAATTCTCAAGAACCGTCCACAAGAGTTGTACCTCTTACCACACGAGACATATCCTTGTGCCAGGAAATGGGGTGATGAGCCTATGACAGAACCATACATTGTGTACGATATGCCGCAAATGGCACAATTTGTTTATGACTTTTATCAACAAAAGTTAGAATTTGTTAAACAGCATGTTCA------
