# Supplementary material for: ﻿New species in old mountains: integrative taxonomy reveals ten new species and extensive short-range endemism in Nesticus spiders (Araneae, Nesticidae) from the southern Appalachian Mountains
Source: Zookeys. 2023 Feb 3;1145:1–130. doi: 10.3897/zookeys.1145.96724 (PMC10208238; doi:10.3897/zookeys.1145.96724)
Supplement: Supplementary material 4 — Input alignments, analysis log files, and output tree files [file zookeys-1145-001_article-96724__-s004.zip › uce-2001216 (modified).phy]

 92 834
Nesticus_nahaunus_Mexico_G2881 GCCCTATTAGTATAACTTAATACCTGTCGATTTACAAACTAATTATTCAATGT---GGCAACAGC--------TGAAACTGTAA----------CTGAAGATAGGTTTATTTACCATAAGAAACGATGTCTTCCAATGTTT--A---CTTTCCATT--------------------------CTCGCTACTTACTTCTGAAACG-GCCGAAAAC--------------TTTTTTCGCCAATCGTACCGAAAAAAATTATTAATAAGGACAACCTATACTTACCTTTGCCACATCTGGACCCTCCCTCAAAACAAAATTTTCCATCGACTACTCCAAACCTGCGCAGTTCCCTCAATGGCCATATTCCCAGGAGCTTCGGCGGCACACCAGCAGTAAGGCAGAACATGTAGTCGAGAAGGTGTAGTCGGGCTGGCCCACTCGCTAGCTTGCTTTTTGCAGGAACATATGCTATCTGTACTAAAAACTGATGTTCT----AAAAATAAAATTATAATATATTACAATGCGAAATTCTTCCTCAATGGATTTGTTTAAAATTGATTTTTAAAATTTTTAAAAGCATTTGTAAACTCACATTGCAATACAAAGACCATGTATGATTAATATAGATTCAATATATTTTTCTAGCAGTTTCGTACATT----------------------------------------------------------------------------------------------------------------------------------------------------------------------------
Narcheri_Cheaha_N023 GACCTCGCACCGCCATTTTGAATCTTTTGCCTGACGAACTAAACATTTTATCTCGAGACAATAGTCCAATATATTGGACGGAATACTTCCAATGCAATAGATACGTTTGTTCTGGTCGCAGCTAGACTTCCTCTCATGTTTGGAGATCTATATATCTGAACTGGTTCCCAGTAACGTGGATCCACAAAGCTACTGGTTGAAACGTGTAGAAAATGACATCAAAATATGTTTTTT--------------TACAAAATTATTAATAAGATCAACCTATAGTTACCTTTACCACATCTGGATCCTCCCTCGAAACAGAATTTTCCATCAACGACCCCGAACCTGCGCAGTTCCCTCAGTGGCCATATTCCCAGGAGCTTCGGCGGCACACCAGCCGTAAGGCAGAACATGTAGTCGAGAAGGTGTAGTCGGGCTGGACCACTCGCTAGTTTGCTTTTTGCAGGAACATAGGCTATCTGTACCAGAAACTGGTGTTCTAAAAAACAAAAATATCACAATTCATTACAACGCGGCATTTTTCGCCCATGGATTCATTTTAAATTGATTTCTAAAGCATTTAAAAACACTCGTTACCTCTCATTGAATTACAAAGACCACGCATCATTACAGTAGATTCAATATATTTTTCAGACTGTTACGTATTTTCTGTAAACTTCTTATGCCTTAAATGCGTGAATGCATTAAACCCGTTCATTTTGAATTACCTTTTTCATTCATACAATTCACAAATAGAACCTCGGCGTAATAATTATTGAAGGTAAAAACTCCAATTAAAGTAATAATTACATGAAAACGATTATGAACTAAAGTTGTTACA
Narcheri_MillShoalCreek_N727 ------------------------------------------------------GAGACAATAGTCCAACATATTGGACGGAATACTTCCAATGCAATAGATACGTTTGTTCTGGTCGCAGCTGGACTTCCTCTCATATTTGGAGATCTATATATCTGAACTGGTTCCCAGTAACGTGGATCCACAAAGCTACTGGTTGAAACATGTAGAAAATGACATCAAAATATGTTTTTT--------------TACAAAATTATTAATAAGGACAACCTATAGTTACCTTTACCACATCTGGATCCTCCCTCGAAACAGAATTTTCCATCGACGACCCCGAACCTGCGCAGTTCCCTCAGTGGCCATATTCCCAGGAGCTTCGGCGGCACACCAGCCGTAAGGCAGAACATGTAGTCGAGAAGGTGTAGTCGGGCTGGACCACTCGCTAGTTTGCTTTTTGCAGGGACATAGGCTATCTGTACCAGAAACT------------------------------------------------------------------------------------------------------------------------------------------------------------------------------------------------------------------------------------------------------------------------------------------------------------------------------------------------------------
Nbarri_Bishop_N1072 GACATCGCACCGCCATTTTGTATCTTTTGCCTGAGCAACTAAACATTTTATGTCGAGACAACAGTCCAACACATCAGACGGAATACTTCCAATGCAATAGACACGTTTGTTTTTGTCAGAGCTAGACATCCTTTCATGTTTGGAGATCTATATATTTGAACTGGTTCCCAGTAACGTGGGTCCACAAAGCTAGTGGTTGAAACATGTCGAATATGACATCAAAATATGTTTTTTAGTTGACGGTATTTTAGAAAATTATTAATAAGGACAACCTACAGTTACCTTTACCACATCTGGATCCTCCCTCGAAACAGAATTTTCCATCGACGACTCCAAACCTGCGCAGTTCCCTCAGTGGCCATATTCCCAGGAGCTTCGGCGGCACACCAGCCGTAAGGCAGAACATGTAGTCGAGAAGGTGTAGTCGGGCTGGCCCACTCGCTAGTTTGCTTTTTGCAGGAACATATGCTATCTGTACTAGAAACTGGTGTTCTAAAAAAGAGAAATATTATAATTCATTGCAACGCAAAATTCTTCGCCAATGAATTCATTTTAAATTGGTTTTTAAAGCATTTAAAATTACTTGTAAACTCACATTTCAATACAAAGACCAAACATGATTAATGTATATTCAATATATTTTTCAGACAGTTTAGTATTTTCAGAAAACTTATTATACCTTAAATGCGTGAATGACTAAAACTCGTTCATTTTGAATTATTTTTTTCATTCAAACAATTCACAAATATAACCCCCGCCTAATAAATATTGAAAGTAAAAAT-----------------TAGCATGAAAATGATTATGAACTATAGTTGTTATA
Nbarri_LostCoveCave_N0065 GACATCGCACCGCCATTTTGTATCTTTTGCCTGACCAACTAAACATTTTATGTCGAGACAACAGTCCAACACATCAGACGGAATACTTCCAATGCAATAGACACGTTTGTTTTTGTCAGAGCTAGACATCCTTTCATGTTTGGAGATCTATATATTTGAACTGGTTCCCAGTAACGTGGGTCCACAAAGCTAGTGGTTGAAACATGTCGAATATGACATCAAAATATGTTTTTTAGTTGACGATATTTTAGAAAATTATTAATAAGGACAACCTACACTTACCTTTACCACATCTGGATCCTCCCTCGAAACAGAATTTTCCATCGACGACTCCAAACCTGCGCAGTTCCCTCAGTGGCCATATTCCCAGGAGCTTCGGCGGCACACCAGCCGTAAGGCAGAACATGTAGTCGAGAAGGTGTAGTCGGGCTGGCCCACTCGCTAGTTTGCTTTTTGCAGGAACATATGCTATCTGTACTAGAAACTGGTGTTCTAAAAAAGAGAAATATTATAATTCATTGCAACGCAAAATTCTTCGCCAATGGATTCATTTTAAATTGGTTTTTAAAGCATTTAAAATTACTTGTAAACTCACATTTCAATACAAAGACCAAACATGATTAATGTATATTCAATATATTTTTCAGACAGTTTAGTATTTTCAGAAAACTTATTATACCTTAAATGCGTGAATGACTAAAACTCGTTCATTTTGAATTATTTTTTTCATTCAAACAATTCACAAATATAACCCCCGCCTAATAAATATTGAAAGTAAAAAT-----------------TAGCATGAAAATGATTATGAACTATAGTTGTTATA
Nbarri_eyed_ClayCave_G2082 GACATCGTACCGCCATTTTGTATTTTTTGCCAGACCAACTAAGCATTTTATGTCGAGACAACAGTCCAACACATCGGACAGAATACTTCCAATGCAATAGATACGTTTGTTCTTCTCACAGCTAGACATCTTTTCATATTTGAAGATCTATATATCTAAACTGATTCCCAGTAACGTGGGTCCACAAAGCTAGTGGTTGAAACATGTCGAAAATGACATCAA------------AGTTGACGGTATTTTAGAAGATTATTAATAAGGACAACCTACACTTACCTTTACCACATCTGGATCCTCCCTCGAAACAGAATTTTCCATCGACGACTCCAAACCTGCGCAGTTCCCTCAGTGGCCATATTCCCAGGAGCTTCGGCGGCACACCAGCCGTAAGGCAGAACATGTAGTCGAGAAGGTGTAGTCGGGCTGGCCCACTTGCTAGTTTGCTTTTTGCAGGAACATATGCTATCTGTACTAGAAACTGGTGTTCT--AAAAAAGAAATATTATAAT-------------GGATTCATGGCCAATGGATTCATTGTAAATTGGTTTTTAAAGCATTTAAAATTACTTGTAAACTCACATTTCAATACAAAGACCATTCATCATTAATACTGATTCAATATATTTTTCAGACAGTTTCGTATTTTCAGTAAACTTCTTATGCCTTAAATGCGTGAATGCCTAAAACTCGTTCATTTTGAATTATTTTTTTCATTCAAACAATTCACAAATATAACCCCCGCTTAATAAATATTGAAAGTAAAAATTCCAATTAAAGTAATAATTACATGAAAACGATTATGAACTATAGTTGTTATA
Nbarrowsi_Gregorys_N270 --------ATCGCCATTTTGTATCTTTTGCCTGACCAACTAAACATTTAATGTCGAGACAACAGTCCAACACATCGGACGGAATACTTCCAATGCAATAGACACGTTTGTTTTTGTCAGAGATAGACATCCTTTCATGTTTGGAGATCTATATATTTGAACTGGTTCCCAATAACATGGGTCCACAAAGCTAGTGGTTGAAACATGTCGAATATGACATCAAAATATGTTTTTCAGTTGACGGTATTTTAGAAAATTATTAATAAGGACAACCTACACTTACCTTTACCACATCTGGATCCTCCCTCGAAACAGAATTTTCCATCGACGACTCCAAACCTGCGCAGTTCCCTCAGTGGCCATATTCCCAGGAGCTTCGGCGGCACACCAGCCGTAAGGCAGAACATGTAGTCGAGAAGGTGTAGTCGGGCTGGCCCACTCGCTAGTTTGCTTTTTGCAGGAACATATGCTATCTGTACTAGAAACTGGTGTTCTAAACAAGAGAAATATTATAATTCATTTCAACGCAAAATTTTTCGCCAATGGATTCATTTTAAATTGGGTTTTAAAGCATTTAAAATTACTTGCAAACTCACATTTCAATACGAAGACCAAGCATGATTAATGTAGATTCAATATATTTTTCAGACAGTTTAGTATTTTCAGAAAACTTATTATACCTTAAATGCGTGAATGACTAATACTCGTTCATTTTGAATTATTTTTTTCATTCAAACAATTCACAAATATAACCCCCGCCTAATAAATATTGAAAGTAAAAATTCGAATTAAAGTAATAATTACATGAAAATGATTATGAACTATAGTTGTTATA
Nbarrowsi_Tuckaleechee_N360 --CATCGCACCGCCATTTTGTATCTTTTGCCTGACCAGCTAAACATTTTATGTCGAGACAACAGTCCAACACATCGGACGGAATACTTCCAATGCAATAGACACGTTTGTTTTTGTCAGAGATAGACATCCTTTCATGTTTGGAGATCTATATATTTGGACTGGTTCCCAATAACATGGGTCCACAAAGCTAGTGGTTGAAACATGTCGAATATGACATCAAAATATGTTTTTTAGTTGACGGTATTTTAGAAAATTATTAATAAGGACAACCTACACTTACCTTTACCACATCTGGATCCTCCCTCGAAACAGAATTTTCCATCGACGACTCCAAACCTGCGCAGTTCCCTCAGTGGCCATATTCCCAGGAGCTTCGGCGGCACACCAGCCGTAAGGCAGAACATGTAGTCGAGAAGGTGTAGTCGGGCTGGCCCACTCGCTAGTTTGCTTTTTGCAGGAACATATGCTATCTGTACTAGAAACTGGTGTTCTAAACAAGAGAAATATTATAATTCATTACAACGCAAAATTTTTCGCCAATGGATTCATTTTAAATTGGTTTTTAAAGCATTTAAAATTACTTGCAAACTCACATTTCAATACGAAGACCAAGCGTGATTAATGTAGATTCAATATATTTTTCAGACAGTTTAGTATTTTCAGAAAACTTATTATACCTTAAATGCGTGAATGACTAATACTCGTTCATTTTGAATTATTTTTTTCATTCAAACATTTCACAAATATAACCCCCGCCTAATAAATATTGAAAGTAAAAATTCGAATTAAAGTAATAATTACATGAAAATGATTATGAACTAT----------
Nbishopi_DryFalls_N150 GACATCGCACCCCCATTTTGTATCTTTTGCCTGACCAACTAAACATTTTATGTCGAGACAACAGTCCAACACATCGGACGGAATAATTCCAATGCAATAGACACGTTTGTTTTTGTCAGAGCTAGACATCCTTTCATGTTTGGAGATCTATATATTTGAACTGGTTCCCAGTAACGTGGGTCCACAAAGCTAGTGGTTGAAACATGTCGAAAATGACATCAAAATATGTTTTTTAGTTGACGGTATTTTAGAAAATTATTAATAAGGACAACCTACACTTACCTTTACCACATCTGGATCCTCCCTCGAAACAGAATTTTCCATCGACGACTCCAAACCTGCGCAGTTCCCTCAGTGGCCATATTCCCAGGAGCTTCGGCGGCACACCAGCCGTAAGGCAGAACATGTAGTCGAGAAGGTGTAGTCGGGCTGGCCCACTCGCTAGTTTGCTTTTTGCAGGAACATATGCTATCTGTACTAGAAATTGGTGTTCTAAAAAAGAGAAATATTATAATTCATTACAACGCAAAATTCTTCGCCAATGGATTCATTTTAAATTGGTTTTTAAAGCATTTAAAATTACTTGTAAACTCACATTTCAATACGAAGACCAAGCATCATTAATGTAGATTCAATATATTTTTCAGGCAGTTTAGTATTTTCAGAAAACTTATTATGCCTTAAATGCGTGAATGCCTAAAACTCGTTCATTTTGAATTATTTTTTTCATTCAAACAATTCACAAATATAACCCCCGCTTAATGAATATTGAAAGTAAAAATTCCAATTAAAGTAATAATTACATGAAAATGATTACGAACTATAGTTGTTATA
Nbishopi_PoleCr_Chattooga_N885 GACATCGCACCGCCATTTTGTATCTTTTGCCTGACCAACTAAACATTTTATGTCGAGACAACAGTCCAACACATCGGACGGAATAATTCCAATGCAATAGACACATTTGTTTTTGTCAGAGCTAGACATCCTTTCATATTTGGAGATCTATATATTTGAACTGGTTCCCAGTAACGTGGGTCCACAAAGCTAGTGGTTGAAACATGTCGAAAATGACATCAAAATATGTTTTTTAGTTGACGATATTTTAGAAAATTATTAATAAGGACAACCTACACTTACCTTTACCACATCTGGATCCTCCCTCGAAACAGAATTTTCCATCGACGACTCCAAACCTGCGTAGTTCCCTCAGTGGCCATATTCCCAGGAGCTTCGGCGGCACACCAGCCGTAAGGCAGAACATGTAGTCGAGAAGGTGTAGTCGGGCTGGCCCACTCGCTAGTTTGCTTTTTGCAGGAACATATGCTATCTGTACTAGAAATTGGTGTTCTAAAAAAGAGAAATATTATAATTCATTACAACGCAAAATTCTTCGCCAATGGATTCATTTTAAATTGGTTTTTAAAGCATTTAAAATTACTTGTAAACTCACATGTCAATACGAAGACCAAACATGATTAATGTAGATTCAATATATTTTTCAGACAGTTTAGTATTTTCAGAAAACTTATTATACCTTAAATGCGTGAATGACTAAAACTCGTTC-----------------------------------------------------------------------------------------------------------------------------
Nbishopi_StandingIndian_N131 ---ATCGCACCGCCATTTTGTATCTTTTGCCTGACCAACTAAACATTTTATGTCGAGACAACAGTCCAACACATCGGACGGAATAATTCCAATGCAATAGACACATTTGTTTTTGTCAGAGCTAGACATCCTTTCATATTTGGAGATCTATATATTTGAACTGGTTCCCAGTAACGTGGGTCCACAAAGCTAGTGGTTGAAACATGTCGAAAATGACATCAAAATATGTTTTTTAGTTGACGATATTTTAGAAAATTATTAATAAGGACAACCTACACTTACCTTTACCACATCTGGATCCTCCCTCGAAACAGAATTTTCCATCGACGACTCCAAACCTGCGCAGTTCCCTCAGTGGCCATATTCCCAGGAGCTTCGGCGGCACACCAGCCGTAAGGCAGAACATGTAGTCCAGTAGGTGTAGTCGGGCTGGCCCACTCGCTAGTTTGCTTTTTGCAGGAACATATGCTATCTGTACTAGAAATTGGTGTTCTAAAAAAGAGAAATATTATAATTCATTACAACGCAAAATTCTTCGCCAATGGATTCATTTTAAATTGGTTTTTAAAGCATTTAAAATTACTTGTAAACTCACATTTCAATACGAAGACCTAGCATGATTAATGTAGATTCAATATATTTTTCAGACAGTTTAGTATTTTCAGAAAACTTATTATGCCTTAAATGCGTGAATGCCTAAAACTCGTTCATTTTGAATTTTTTTTTTCATTCATTCAATTCACAAATATAACCCCCGCCTAATAAATATTGCAAGTAAAAATTCCAATT---------------------------------------------
Nbrimleyi_NewberryCr_N984 GACATCGCACCGCCATTATGCATCTTTTGCCTGACCAACTAAATATTTTATGTCGAGACGACAGTCCAACACATCGGACGGAATACTTCCAATGCAATAGATACGTTTGTTCTTGTCACAGCTAGACATCCTCTCATGTTTGGAGATCTATATATCTGAACTGATTCCCAGTAGCGTGGGTCCGCAAATCTAGTGGTTGAAACATGTAGAAAATGACATCAAAATATGTTTTTTAGTTGACGGTATTTTAGAAAATTATTTGTAAGGACAACCTACACTCACCTTTACCACATCTGGATCCTCCCTCGAAACAGAATTTTCCATCGACGACTCCAAACCTGCGCAGTTCCCTCAGTGGCCATATTCCCAGGAGCTTCGGCGGCACACCAGCCGTAAGGCAGAACATGTAGTCGAGAAGGTGTAGTCGGGCTGGCCCACTTGCTAGTTTGCTTTTTGCAGGAACATATGCTATCTGTACTAGAAACTGGTGTTCTAAAAAAAAGAAATATTATAATACATTACAACGCGAAATTCTTCGCCAATGGATTCATTTTAAATTCATTTTTAAAGCATTTAAAAGTACTCGTTACCTCACATTGCAATAGAAAGATCACGCATGATTAATGTAGATTAAAAGTATTTTTCAGACAGTTTAGTATTTTCAGTAAATTTCTTATGCCTTAAATGCGTGAATGCCTAAAACTCGTTCATTTTGAATTATTTTTTTCATTCCAACAATTCACAAATATAACCCCGGCCTAATAAATATTGAAAGTAAAAATTCCAATTAAAGTAATAATTACATGAAAACGATTATGAACTATAGTTGTTATA
Nbrimleyi_RumblingBald_N241 GACATCGCACCGCCATTTTGCATCTTTTGCCTGACCAACTAAATATTTTATGTCGAGACGACAGTCCAACACATCGGACGGAATACTTTCAATGCAATAGATACGTTTGTTCTTGTCACAGCTAGACATCCTCTCATGTTTGGAGATCTATATATCTGAACTGATTCCCAGTAACGTGGGCCCACAAAGCTAGTGGTTGAAACATGTAGAAAATGACATCCAAATATGTTTTTTAGTTGACGGTATTTTAGAAAATTATTAATAAGGACAACCTACACTTACCTTTACCACATCTGGATCCTCCCTCGAAACAGAATTTTCCATCGACGACTCCAAACCTGCGCAGTTCCCTCAGCGGCCATATTCCCAGGAGCTTCGGCGGCACACCAGCCGTAAGGCAGAACATGTAGTCGAGAAGGTGTAGTCGGGCTGGCCCACTTGCTAGTTTGCTTTTTGCAGGAACATATGCTATCTGTACTAGAAACTGGTGTTCTAAAAAAAAGAAATATTATAATACATTACAACGCGAAATTCTTCGCCAATGGATTCATTTTAAATTCATTTTTAAAGCATTTAAAAGTACTCGTTACCTCACATTGCATTACAAAGATCACGCATGATTAATGTAGATTAAATATA-TTTTCAGACAGTTTAGTATTTTCAGTAAACTTCTTATGCCTTAAATGCGTGAATGCCTAAAAATCGTTCATTTTGAATTATTTTTTTCATTCAAACAATTCACAAATATAACCCCTGCCTAATAAATATTGAAAGTAAAAATACCAATTAAAGTAATAATTACATAAAAACTATTATGAAGTATAGTTGTTATA
Ncanei_Egypt_N958 ----------CGCCATTTTGCATCTTTTGCCTGACCAACTAAATATTTTATGTCGAGACGACAGTCCAACACATCCGACGGAATACTTCCAATGCAATAGATACGTTTGTTCTTGTCACAGCTGGACATCCTCTCATGTTTGGAGATCTATATATCTGAACTGATTCCCAGTAACGTGGGTCCACAAAGCTAGTGGTTGAAACATGTAGAAAATGACATCAAAATATGTTTTTTAGTTGACGGTATTTTAGAAAATTATTAATAAGGACAACCCACACTTACCTTTACCACATCTGGATCCTCCCTCGAAACAGAATTTTCCATCGACGACTCCAAACCTGCGCAGTTCCCTCAGCGGCCATATTCCCAGGAGCTTCGGCGGCACACCAGCCGTAAGGCAGAACATGTAGTCGAGAAGGTGTAGTCGGGCTGGCCCACTTGCTAATTTGCTTTTTGCAGGAACATATGCTATCTGTACTAGAAACTGGTGTTCTAAAAAAAAGAAATATTATAATACATTACAACGCGAAATTTTTCGCCAATGGATTCATTTTAAATTCATTTTTAAAGCAGTTACAAGTACTCGTTACCTCACATTGCAATACAAAGATTACGCATGATTAATGTAGATTAAAAATATTTTTCAGACAGTTTAGTATTTTCAGTAAACTTCTTATGCCTTAAATGCGTGAATGCCTAAAACTCGTTCATTTTGAATTATTTGTTTCATTCAAACAATTCACAAATATAATCCCTACCTAATAAATATTGAAAGTAAAAATTCCAATTAAAGTAATAATTACACGAAAACGATTA------------------
Ncarolinensis_Grandfather_N218 --------------ATTTTGTATTTTTTGCCTGACCAACTAAACATTTTATGTCGAGACAACAGTCCAACACATCGGACAGAAAACTTCCAATGCAATAGATACGTTTGTTCTTCTCACAGCTAGATATCTTCTCATATTTGAAGATCTATATATCTGAACTGGTTCCCAGTAACGTGGGTCCACAAAGCTAGTGGTTGAAAC--GTCGAAAATGACATCAAAATATGTTTTTTAGTTGACGGTATTTTAGAAAATTATTAATAAGGACAATCGACACTTACCTTTACCACATCTGGATCCTCCCTCGAAACAGAATTTTCCATCGACGACTCCAAACCTGCGCAGTTCCCTCAGTGGCCATATTCCCAGGAGCTTCGGCGGCACACCAGCCGTAAGGCAGAACATGTAGTCGAGAAGGTGTAGTCGGGCTGGCCCACTTGCTAGTTTGCTTTTTGCAGGAACATATGCTATCTGTACTAGAAACTGGTGTTCT--AAAAAAGAAATATTATAAT-------------GGATTCATGGCCAATGGATTAATTGTAAATTGGTTTTTAAAGCATTTAAAATTACTTGTAAACTCACATTTCAATACAAAGACCATTCATCATTA-TATAGATTCAATATATTTTTCAGACAGTTTCGTATTTTCAGTAAACTTCTTATGCCTTAAATGCGTGAATGCCTAAAGCTCGTTCATTTTGAATTATTTTTTTCATTCAAACAATTCACAAATATAACCCTCGCTTAATAAATATTGAAAGTAAAAATTCCAATTAAAGTAATAATTACATGAAAACGATTACGAACTATAGTTGTTATG
Ncarolinensis_LinvilleCaverns_N227 ------------------------------------------------------------------------------------------------------------------------------------------------------------------------------------------------GTGGTTGAAACATGTCGAAAATGACATCAAAATATGTTTTTTAGTTGACGGTATTTTAGAAAATTATTAATAAGGACAATCGACACTTACCTTTACCACATCTGGATCCTCCCTCGAAACAGAATTTTCCATCGACGACTCCAAACCTGCGCAGTTCCCTCAGTGGCCATATTCCCAGGAGCTTCGGCGGCACACCAGCCGTAAGGCAGAACATGTAGTCGAGAAGGTGTAGTCGGGCTGGCCCACTTGCTAGTTTGCTTTTTGCAGGAACATATGCTATCTGTACTAGAAACTGGTGTTCT--AAAAAATAAATATTAT----------------------------------------------------------------------------------------------------------------------------------------------------------------------------------------------------------------------------------------------------------------------------------------------------------------------------------
Ncarteri_English_N031 ---------CCGCTATTTTGTATCTTTTGCCTGACCAACTAAACATTTTATGTCGAGACAACAGACCAACACATCAGACGGAATACTTCCAATGCAATAGACACGTTTGTTTTTGTCAGAGCTAGACATCCTTTGATGTTTGGAGATCTATATATTTGAACTGATTCCCAGTAACGTGGGTCCACAAAGCTAGTGGTTGAAACATGTCGAATATGACATCGAAATATGTTTTTTAGTTGACGGTATTTTAGAAAACTATTAATAAGGACAACGTACACTTACCTTTACCACATCTGGATCCTCCCTCAAAACAGAATTTTCCATCGACGACTCCAAACCTGCGCAGTTCCCTCAGTGGCCATATTCCCAGGAGCTTCGGCGGCACACCAGCCGTAAGGCAGAACATGTAGTCGAGAAGGTGTAGTCGGGCTGGCCCACTCGCTAGCTTGCTTTTTGCAGGAACATATGCTATCTGTACTAGAAACTGGTGTTCTAAGAAAGAGAAATATTATAATTCATTACAATGCAAAATTCTTCGCCAATGGATTCATTTTAAATGGGTTTTTAAAGCATTTAAAATTATTTGTAAACTCACATTTCAATACCAAGACCAAGCATGATTAATGTAGATTCAATATATTTTTCAGACAGTTTAGTATTTTCAGAAAACTTATTATGCCTTAAATGCGTGAATGACTAAAACTCGTTCATTTTGAATTATTTTTTTCACTCAAACAATTCACAAATATATCCCCCGCCTAATAAATATTGAAAGTAAAAATTAGCAC-----------------GAAAATGATTATGAACTATAGTTGTTATA
Ncarteri_LaurelCave_nearTYPE_N0296 GACATCGCACCGCCATTTTGTATCTTTTGCCTGACCAACTGAACATTTTATGTCGAGACAACAGTCCAACACATCGGACGGAATACTTCCAATGCAATAGACACGTTTGTTTTTGTCAGAGCTAGACATCCTTTGATGTTTGGAGATCTATATATTTGAACTGGTTCCCAGTAACGTGGGTCCACAAAGCTAGTGGTTGAAACATGTCGAATATGACATCAAAATACGTTTTTTAGTTGACGGTATTTTAGAAAATTATTACTAAGGACAACTTACACTTACCTTTACCACATCTGGATCCTCCCTCGAAACAGAATTTTCCATCGACGACTCCAAACCTGCGCAGTTCCCTCAGTGGCCATATTCCCAGAAGCTTCGGCGGCACACCAGCCGTAAGGCAGAACATGTAGTCGAGAAGGTGTAGTCGGGCTGGCCCACTCGCTAGTTTGCTTTTTGCAGGAACATATGCTATCTGTACTAGAAATTGGTGTTCTAAAAAAGAGAAATATTATAATCCATTACAACGCAAAATTCTTCGCCGATGGATTCATTTTAGATTGGTTTTTAAAGCATTTAAAATTACTTGTAAACTCACATTTCAATACGAAGACTAAGTATGATTAATGTAGATTCAATATATTTTTCAGACAGTTTAGTATTTTCAGAAAACTTATTATACCTTAAATGCGTGAAAGACTAAAACTCGTTCATTTTGAATTATTTTTTTCATTCAAACAATTCACAAATATAACCCCCGCCTACTAAATATTGAAAGTAAAAATTAGC------------------------------------------------
Ncarteri_PilotMtn_G2185 GACATCGCACCGCCATTTTGTATCTTTTGCCTGACCAACTAAAAATTTTATGTCGAGACAACAGTCCAACACATCGGACGGAATACTTCCAATGCAATAGACACGTTTGTTTTTGTCAGAGCTAGACATCCTTTGATGTTTGGAGATTTATATATTTGAACTGGTTCCCAGTAACGTGGGTCCACAAAGCTAGTGGTTGAAACATGTCGAATATGACATCAAAATACGTTTTTTAGTTGACGGTATTTCAGAAAATTATTACTAAGGGCAACCTACACTTACCTTTACCACATCTGGATCCTCCCTCGAAACAGAATTTTCCATCGACGACTCCAAACCTGCGCAGTTCCCTCAGTGGCCATATTCCCAGGAGCTTCGGCGGCACACCAGCCGTAAGGCAGAACATGTAGTCGAGAAGGTGTAGTCGGGCTGGCCCACTCGCTAGTTTGCTTTTTGCAGGAACATATGCTATCTGTACTAGAAATTGGTGTTCTAAAAAAGAGAAATATTATAATCCATTACAACGCAAAATTCTTCGCCAATGGATTCATTTTAAATTGGTTTTTAAAGCATTTAAAATTACTTGTAAACTCACATTTCAATACGAAGACTAAGTATGATTAATGTAGATTCAATATATTTTTCAGACAGTTTAGTATTTTCAGAAAACTTATTATACCTTAAATGCGTGAATGACTAAAACTCGTTCATTTTGAATTATTTTTTTCATTCAAACAATTCACAAATATAACCCCCGCCTACTAAATATTGAAAGTAAAAATTAGCAT-----------------GAAAATGATTATGAACTATAGTTGTTATA
Ncarteri_Pitchfork_N363 GACATCGCACCGCCATTTTGTATCTTTTGCCTGACCAACTAAACATTTTATGTCGAGACAACAGTCCAACACATCGGACGGAATACTTCCAATGCAATAGACATGTTTGTTTTTGTCAGAGCTAGACATCCTTTCATGTTTGGAGATCTATATATTTGAACTGGTTCCCAGTAACGTGGGTCCACAAAGCTAGTGGTTGAAACATGTCGAATATGACATCAAAATATGTTTTTTAGTTGACGGTATTTTAGAAAATTATTAATAAGGACAACCTACACTTACCTTTACCACATCTGGATCCTCCCTCGAAACAGAATTTTCCATCGACGACTCCAAACCTGCGCAGTTCCCTCAGTGGCCATATTCCCAGGAGCTTCGGCGGCACACCAGCCGTAAGGCAGAACATGTAGTCGAGAAGGTGTAGCCGGGCTGGCCCACTCGCTAGTTTGCTTTTTGCAGGAACATATGCTATCTGTACTAGAAACTGGTGTTCTAAAAAAGAGAAATATTATAATTCATTACAATGCAAAATTCTTCGCCAATGGATTCATTTCAAATTGGTTTTTAAAGCATTTAAAATTACTTGTAAACTCACATTTCAATACAAAGACCTAGCATGATTAATGTAGACTCAATATATTTTTCAGACAGTTTAGTATTTTCAGAAAACTTATTATACCTTAAATGCGTGAATGACTAAAACTCGTTCATTTTGAATTATTTTTTTCATTTAAACAATTCACAAATATAACCCC-------------------------------------------------------------------------------
Ncarteri_WeberCty_N1044 GACATCGCACCGCCATTTTGTATCTTTTGCCTGACCAACTAAACATTTTAGGTCGAGACAACAGTCCAACACATCGGACGGAATACTTCTAATGCAATAGACACGTTTGTTTTTGTCAGAGCTAGACATCCTTTGATGTTTGGAGATTTATATATTTGAACTGGTTCCCAGTAACGTGGGTCCACAAAGCTAGTGGTTGAAACATGTCGAATATGACATCAAAATACGTTTTTTAGTTGACGGTATTTTAGAAAATTATTACTAAGGACAACCTACACTTACCTTTACCACATCTGGATCCTCCCTCGAAACAGAATTTTCCATCGACGACTCCAAACCTGCGCAGTTCCCTCAGTGGCCATATTCCCAGGAGCTTCGGCGGCACACCAGCCGTAAGGCAGAACATGTAGTCGAGAAGGTGTAGTCGGGCTGGCCCACTCGCTAGTTTGCTTTTTGCAGGAACATATGCTATCTGTACTAGAAATTGGTGTTCTAAAAAAGAGAAATATTATAATCCATTACAACGCAAAATTCTTCGCCAATGGGTTCATTTTAAATTGGTTTTTAAAGCATTTAAAATTACTTGTAAACTCACATTTCAATACGAAGACTAAGTATGATTAATGTAGATTCAATATATTTTTCAGACAGGTCAGTATTTTCAGAAAACGTATTATACCTTAAATGCGTGAATGACTAAAACTCGTTCATTTTGAATTATTTTTTTCATTCAAACAATTCACAAATATAA------CCTACTAAATATTGAAAGTAAAAATTAGGAT-----------------GAAAATGATTATGAACTATAGTTGTTATA
Ncarteri_div__RainbowCave_G2089 GACATCGCACCGCCATTTTGTC---------TGACCAACTAAACATTTTATGTCGAGACAACAGTCCAACACATCGAACGGAATACTTCTAATGCAATAGATACGTTTGTTCTTGTCACAGCTAGACATCCTCTCATGTTTGGAGATCTATATATCTAAACTAGTTCCCAGAAACGTGGGTT---------------C-AAACATGTAGAAAATGACATCAATATATATTTTTTAGTTGACGGTATTTTATAAAATTATTAATAAGGACAACCTATGCTTACCTTTACCACATCTGGATCCGCCCTCGAAACAGAATTTTCCATCGACGACTCCGAACCTGCGCAGTTCCCTCAGTGGCCATATCCCCAGGAGCTTCGGCGGCACACCAGCCGTAAGGCAGAACATGTAGTCGAGAAGGTGTAGTCGAGCTGGACCACTCGCTAGTTTGCTTTTTGCAGGAACATATGCTATCTGTACCAGAAACTGGTGTTCTAAAAAACAGAGATATCATAATTCATTACAACGCGACATTTTTCGCCCATTGAATTATTTTAAATTGAATTTTGAAGCATTTAAAATCACTC---ACCCCCCATTCCAATACAAAGACCACGTATGATTAATGAAGATTTAATATATTTTTCAAGCAGTTTCGTATTTTCAATAAAATTCCTACGCCTTAAATGCGTGAATGCCTAAAA-TCGTTCATTTTGAATT--TTTTTTCATTCAAACAATTTACAAATATACCCTCCGCGTGAAAAATATTGAAAGTAAAAAT----------------------------------------------------
Ncherokee_BallhootScar_N193 -ACATCGCACCGCCATTTTGTATTTTTTGCCTGACCAACTAAGCATTTTATGTCGAGGCAACAGTTCAACACATCGGACGGAATACTTCCAATGCAATAGATACGTTTGTTCTTCTCACAACTAGACATCTTCTCATGTTTGAAGATCTATATATCTGAACTGGTTCCCAGTAACGTGGGTCCACAAAGCTAGTGGTTGAAACATGTCGAAAATGACATCAAAATATG-TTTTTAGTTGACGGTATTTTAGAAAATTAACAATAAGGGCAACCTACACTTACCTTTACCACATCTGGATCCTCCCTCGAAACAGAATTTTCCATCGACGACTCCAAACCTCCGCAGTTCTCTCAGTGGCCATATTCCCAGGAGCTTCGGCGGCACACCAGCCGTAAGGCAGAACATGTAGTCGAGAAGGTGTAGTCGGGCTGGCCCACTTGCTAGTTTGCTTTTTGCAGGAACATATGCTATCTGTACTAGAAACTGGTGTTCT--AAAAAAGAAATATCATAAT-------------GGACTCATGGCCAATGGATTCAATGTAAATTGGTTTTTAAAGCATTTAAAATTACTTGTAAACTCACATTTCAATACAAAGACCATTCATCATTAATATAGATTCAATATATTTTTCAGACAGTTTCGTATTTTCTGTAAACTTCTTATGCCTTAAATGCGTGAATGCCTAAAACTCGTTCATTTTGAATTATTTTTTTCATTCAAACAATTCACAAATATAACCCCCGCTTAATAAATATTGAAAGTAAAAATTCCAATTAAAGTAATAATTACATGAAAACGATTATGAACTATAGTTGTTTCA
Ncherokee_BalsamMtn_N891 ------------------------------CTGACGAGCTATGTATTTTATGTCGAGACAACAGTCCAACATATGGAACGGAATACTTCCAATGCAATAGATACGTTTGTTCTTCTCACAGCTAGACATCTTCTCATGTTTGAAGATCTATATATCTGAACTAATTCCCAGTAACGTGGGTCCACAAAGCTAGTGGTTGAAACATGTCGAAAATGACATCAAAATATGTTTTTTAGTTGACGGTATTTTAGAAAACTATTAATAAGGGCAACCTACACTTACCTTTACCGCATCTGGATCCTCCCTCGAAACAGAATTTTCCATCGACGACTCCAAACCTGCGCAGTTCTCTCAGTGGCCATATTCCCAGGAGCTTCGGCGGCACACCAGCCGTAAGGCAGAACATGTAGTCGAGAAGGTGTAGTCGGGCTGGCCCACTTGCTAGTTTGCTTTTTGCAGGAACATATGCTATCTGTACTAGAAACTGGTGTTCT--AAAAAAGAAATATTATAAT-------------GGATTCATGGCCAATGGATTCATTGTAAATTGGTTTTTAAAGCATTTAAAATTACTTGTAAACTCACATTTCAATACAAAGACCATTCATCATTAATATAGATTCAATATATTTTTCAGTCAGTTTCGTATTTTCAGTAAACTTCTTATACCTTAAATGCGTGAATGCCTAAAACTCGTTCATTTTGAATTATTTTTTTCATTCAAACAATTCACAAATATAACCCCCGCTTAATAAGTATTGAAAGTAAAAATTCCAATTAAAGTAATAATTACATGAAAACGATTATGAACTATAGTTGTTATA
Ncherokee_SIndianCrk_N681 ------------------------------------------------------------------------------------------------------------------------------------------------GATCTATATATCTGAACTGGTTCCCAGTAACGTGGGTCCACAAAGCTAGTGCTTGAAACATGTCGAAAATGACATCAAAATATGTTTTTTAGTTGACGGTATTTTAGAAAATTATTAATAGGGACAACCTACACTTACCTTTACCACATCTGGATCCTCCCTCGAAACAGAATTTTCCATCGACGACTCCAAACCTGCGCAGTTCTCTCAGTGGCCATATTCCCAGGAGCTTCGGCGGCACACCAGCCGTAAGGCAGAACATGTAGTCGAGAAGGTGTAGTCGGGCTGGCCCACTTGCTAGTTTGCTTTTTGCAGGAACATA--------------------------------------------------------------------------------------------------------------------------------------------------------------------------------------------------------------------------------------------------------------------------------------------------------------------------------------------------------------------------------
Ncooperi_BeaverCrk_N1002 ---------------------------------------------------------------------------GGACGGAATAATTCCAATGCAATAGACACATTTGTTTTTGTCAGAGCTAGACATCCTTTCATATTTGGAGATCTATATACTTGAACTGGTTCCCAGTAACGTGGGCCCACAAAGCTAGTGGTTGAAACATGTCGAAAATGACATCAAAATATGTTTTTTAGTTGACGGTATTTTAGAAAATTATTAATAAGGACAACCTACACTTACCTTTACCACATCTGGATCCTCCCTCGAAACAGAATTTTCCATCGACGACTCCAAACCTTCGCAGTTCCCTCAGTGGCCATATTCCCAGGAGCTTCGGCGGCACACCAGCCGTAAGGCAGAACATGTAGTCAAGAAGGTGTAGTCGGGCTGGCCCACTCGCTAGTTTGCTTTTTGCAGGAACATATGCTATCTGTACTAGAAATTGGTGTTCTAAAAAAGAGAAATATTATAATTCATTACAACGCAAAATTCTTCGCCAATGGATTCATTTTAAATTGGTTTTTAAAGCATTAAAAATTACTTGTAAACTCACATTTCAATACGAAGACCAAGCATCATTAATGTAGATTCAATATATTTTTCAGACAGTTTAGTATTTTCAGAAAACTTATTATGCCTTAAATGCGTGAATGCCTAAAACTCGTTCATTTTGAATTATTTTTTTCATTCAAACTATTCACAAATATAACC-----TTAATAAATATTGAAAGTAAAAATTCCAATTAAAGTAATAATTACATGAAAATGATTACGAACTATAGTTGTTATA
Ncooperi_BrasstBald_N824 GACATCGCACCGCCATTTTGTATCTTTTGCCTGACCAACTAAACATTTTATGTCGAGACAACAGTCCAACACATCGGACGGAATACTTCCAATGCAATAGACACGTTTGTTTTTGTCAGAGCTAGACATCCTTTCATGTTTGGATATCTATATATTTGAACTGGTTCCCAGTAACGTGGGTCCACAAAGCTAGTGGTTGAAACATGTCGAATATGACATCAAAATATGTTTTTTAGTTGACGGTATTTTAGAAAATTATTAATAAGGACAACCTACACTTACCTTTACCACATCTGGATCCTCCCTCGAAACAGAATTTTCCATCGACGACTCCAAACCTGCGCAGTTCCCTCAGTGGCCATATTCCCAGGAGCTTCGGCGGCACACCAGCCGTAAGGCAGAACATGTAGTCGAGAAGGTGTAGTCGGGCTGGCCCACTCGCTAGTTTGCTTTTTGCAGGAACATATGCTATCTGTACTAGAAATTGGTGTTCTAAAAAAGAGAAATATTATAATTCATTACAACGCAAAATTCTTCGCCAATGGATTCATTTTAAATTGGTTTTTAAAGCATTTAAAATTACTTGTAAACTCACATTTCAATACGAAGACCAAGCATCATTAATGTAGATTCAATATATTTTTCAGACAGTCTAGTATTTTCAGAAAACTTATTATGCCTTAAATGCGTGAATGCCTAAAA---------TTTGAATT--TTTTTTCATTCAAACAATTCACAAATATAACCCCCGCTTAATAAATATTGAAAGTAAAAATT---------------------------------------------------
Ncooperi_CheoahDam_N1122 GACATCGCACCACCATTTTGTATCTTTTGCCTGACCAACTAAACATTTTATGTCGAGACAACAGTCCAACACATCGGACGGAATACTTCCAATGCAATAGACACGTTTGTTTTTGTCAGAGCTAGACATCCTTTCATGTTTGGAGATCTATATATTTGAACTGGTTCCCAGTAACGTGGGTCCACAAAGCTAGTGATTGAAACATGTCGAAAATGACATCAAAATATGTTTTTTAGTTGACGGTATTTTAGAAAATTAATAATAAGGACAACCTACACTTACCTTTACCACATCTGGATCCTCCCTCGAAACAGAATTTTCCATCGACGACTCCAAACCTTCGCAGTTCCCTCAGTGGCCATATTCCCAGGAGCTTCGGCGGCACACCAGCCGTAAGGCAGAACATGTAGTCGAGAAGGTGTAGTCGGGCTGGCCCACTCGCTAGTTTGCTTTTTGCAGGAACATATGCTATCTGTACTAGAAATTGGTGTTCTAAAAAAGAGAAATATTATAATTCATTACAACGCAAAATTCTTCGCCAATGGATTCATTTTAAATTGGTTTTTAAAGCATTTAAAATTACTTGTAAACT--------------------------------------------------------------------------------------------------------------------------------------------------------------------------------------------------------------------------------------------------
Ncooperi_NantRiverGorge_N682 GACATCGCACCGCCATTTTGTATCTTTTGCCTGACCAACTAAACATTTTATGTCGAGACAACAGTCCAACACATCGGACGGAATACTTCCAATGCAATAGACACGTTTGTTTTTGTCAGAGCTAGACATCCTTTCATGTTTGGATATCTATATATTTGAACTGGTTCCCAGTAACGTGGGTCCACAAAGCTAGTGGTTGAAACATGTCGAATATGACATCAAAATATGTTTTTTAGTTGACGGTATTTTAGAAAATTATTAATAAGGACAACCTACACTTACCTTTACCACATCTGGATCCTCCCTCGAAACAGAATTTTCCATCGACGACTCCAAACCTGCGCAGTTCCCTCAGTGGCCATATTCCCAGGAGCTTCGGCGGCACACCAGCCGTAAGGCAGAACATGTAGTCGAGAAGGTGTAGTCGGGCTGGCCCACTCGCTAGTTTGCTTTTTGCAGGAACATATGCTATCTGTACTAGAAATTGGTGTTCTAAAAAAGAGAAATATTATAATTCATTACAACGCAAAATTCTTCGCCAATGGATTCATTTTAAATTGGTTTTTAAACCATTTAAAATAACTTGTAAACTCACATTTCAATACGAAGACCAAGCATCATTAATGTAGATTCAATATATTTTTCAGACAGTCTAGTATTTTCAGAAAACTTATTATGCCTTAAATGCGTGAATGCCTAAAA---------TTTGAAT---TTTTTTCATTCAAACAATTCACAAATATAACCCCCGCTTAATAAATATTGAAAGTAAAAATTCCAATTAAAGTAATAATTACATGAAAA------------------------
Ncooperi_RockCrRoad_N1160 ------------------------------------------------------------------------------------------------------------------------------------------------------------------------------------------------GTGGCTGAAACGTGTCGAATATGACATCAAAATATGTTTTTTAGTTGACGGTCTTTTAGAAAATTATTAATAAGGACAACCTACACTTACCTTTACCACATCTGGATCCTCCCTCGAAACAGAATTTTCCATCGACGACTCCAAATCTGCGCAGTTCCCTTAGTGGCCATATTCCCAGGAGCTTCGGCGGCACACCAGCCGTAAGGCAGAACATGTAGTCGAGAAGGTGTAGTCGGGCTGGCCCACTCGCTAGTTTGCTTTTTGCAGGAACATATGCTATCTGTACTAGAAATTGGTGTTCTGAAAAAAAGAAATATTATAATTCATTACAACGCAAAATTCTTCGCCGATGGATTCATTTTAAATTGGTTTTTAAAGCATTTAAAATTACTTGTAAACTCACATTTCAATACGAAGACCAAGCATCATTAATGTAGAT-----------------------------------------------------------------------------------------------------------------------------------------------------------------------------------------------------------
Ncoylei_Apalachia_N1195 GACATCGCACCGCCATTTTGTATCTTTTGCCTGACCAACCAAACATTTTATGTCGAGACAACAGTCCAATACATCGGACGGAATACTTCCAATGCAATAGACACGTT--TTTTTTTCAGAGCTAGACATCCTTTCATGTTTGGAGATCTATATATTTAAACTGGTTCCCAGTAACGTGGGTCCACAAAGCTAGTGGTTGAAACATGTCGAATATGACATCAAAATATGTTTTTTAGTTGACGGTATTTTAGAAAATTATTAATAAGGACAACCTAAACTTACCTTTACCACATCTGGATCCTCCCTCGAAGCAGAATTTTCCATCGACGACCCCAAACCTGCGCAGTTCCCTCAGTGGCCATATTCCCAGGAGTTTCGGCGGCACACCAGCCGTAAGGCAGAACATGTAGTCGAGAAGGTGCAGTCGGGCTGGCCCACTCGCTAGTTTGCTTTTTGCAGGAACATATGCTATCTGTACTAGAAATTGGTGTTCT-AAAAACAGAAATATTATAATTCATTACAACGCAAAATTCTTCGCCAATGGATTCATTTGAAATTGGTTTTTAAAGCATTTAAAATTACTTGTAAACTCACATGTCAATACGAAGACCAAACATGATTAATGTAGATTCAATATATTTTTCAGACAGTTTAGTATTTTCAGAAAACTTATTATACCTTAAATGCGTGAATGACTAAAACTCGTTCATTTTGAATTATTTTTTTCATTCAAACCATTCACAAATATAACTGTCGCCTAAAAAATATTGCAAGTAAAAATTCCAATTAAAGTGATAATTACATGAAAATGATTATGAACTATAGTTGTTATA
Ncoylei_DinkinCove_N1118 GACATCGCACCGCCATTTTGTATCTTTTGCCTGACCAACCAAACATTTTATGTCGAGACAACAGTCCAATACATCGGACGGAATACTTCCAATGCAATAGACACGTT--TTTTTTTCAGAGCTAGACATCCTTTCATGTTTGGAGATCTATATATTTAAACTGGTTCCCAGTAACGTGGGTCCACAAAGCTAGTGGTTGAAACATGTCGAATATGACATCAAAATATGTTTTTTAGTTGACGGTATTTTAGAAAATTATTAATAAGGACAACCTAAACTTACCTTTACCACATCTGGATCCTCCCTCGAAGCAGAATTTTCCATCGACGACCCCAAACCTGCGCAGTTCCCTCAGTGGCCATATTCCCAGGAGTTTCGGCGGCACACCAGCCGTAAGGCAGAACATGTAGTCGAGAAGGTGCAGTCGGGCTGGCCCACTCGCTAGTTTGCTTTTTGCAGGAACATATGCTATCTGTACTAGAAATTGGTGTTCT-AAAAACAGAAATATTATAATTCATTACAACGCAAAATTCTTCGCCAATGGATTCATTTGAAATTGGTTTTTAAAGCATTTAAAATTACTTGTAAACTCACATGTCAATACGAAGACCAAACATGATTAATGTAGATTCAATATATTTTCAAGACAGTTTAGTATTTTCAGAAAACTTATTATACCTTAAATGCGTGAATGACTAAAACTCGTTCATTTTGAATTAGTTTTTTCATTCAAACCATTCACAAATATAACTGTCGCCTAAAAAATATTGCAAGTGAAAATTCCAA-----------------------------------------------
Ncoylei_TiptonCreek_N837 GACATCGCACCGCCATTTTGTATCTTTTGCCTGACCAACCAAACATTTTATGTCGAGACAACAGTCCAATACATCGGACGGAATACTTCCAATGCAATAGACACGTTTGTTTTTTTCAGAGCTAGACATCCTTTCATGTTTGGAGATCTATATATTTAAACTGGTTCCCAGTAACGTGGGTCCACAAAGCTAGTGGTTGAAACATGTCGAATATGACATCAAAATATGTTTTTTAGTTGACGGTATTTTAGAAAATTATTAATAAGGACAACCTAAACTTACCTTTACCACATCTGGATCCTCCCTCGAAGCAGAATTTTCCATCGACGACCCCAAACCTGCGCAGTTCCCTCAGTGGCCATATTCCCAGGAGTTTCGGCGGCACACCAGCCGTAAGGCAGAACATGTAGTCGAGAAGGTGCAGTCGGGCTGGCCCACTCGCTAGTTTGCTTTTTGCAGGAACATATGCTATCTGTACTAGAAATTGGTGTTCT-AAAAACAGAAATATTATAATTCATTACAACGCAAAATTCTTCGCCAATGGATTCATTTGAAATTGGTTTTTAAAGCATTTAAAATTACTTGTAAACTCACATGTCAATACGAAGACCAAACATGATTAATGTAGATTCAATATATTTTTCAGACAGTTTAGTATTTTCAGAAAACTTATTATACCTTAAATGCGTGAATGACTAAAACTCGTTCATTTTGAATTATTTTTTTCATTCAAACCATTCACAAATATAACTCCCGCGTAAAAAATACTGCAAGTAAAAATTCCAATTAAAGTGATAATTACATGAAAATGATTATGAACTATAGTTGTTATA
Ncressleri_AndersonSpringCave_G2075 GACCTCGCACCTCTATTTTGCATCTTTTGCCTGACAAACTAAACATTTTATGTCAAGACAACAGTCCAACACATCGGACGGAATACTTCCAATGCAACAGATACGTTTGTTCTTGTCACAGTTAGACATCCTCTCACATTTGGATATTTATATAACTGAACTGATTCCCAGTAACGTGG---CACAGAGCTAGTG----------GTTGAAAATGACATCAAAGTATGTTTTTTAGTTGACGATATTTTAGAAATTTTTTAATAAGGGCAACCTATACTTACCTTTACCACATCTGGATCCTCCTTCGAAACAGAATTTTCCATCTACGACCCCAAACCTGCGCAGTTCCCTCAGTGGCCATATTCCCAGGAGTTTCGGCGGCACACCAGCCGTAAGGCAGAACATGTAGTCGAGCAGGTGTAGTCGGGCTGGCCCACTCGCTAGTTTGCTTTTTGCAGGAACATATGCTATCTGTACTAGAAACTGGTGTTCTAAAAAAAAGAAAT---------------------------------------------------------------------A---------------------------------------------------------ATATA-------------C--------------------------------------------------------------------------------------CCTCAAATATAACCCCCACGTAATAAATATTGAAAGAAAAAATTCCAATTAAAGTGATAATTACATGAAAACGATTATGAGCTATAATTGTTATA
Ncressleri_PigeonCave_G2077 GACCTCGCACCTCTATTTTGCATCTTTTGCCTGACAAACTAAACATTTTATGTCAAGACAACAGTCCAACACATCGGACGGAATACTTCCAATGCAACAGATACGTTTGTTCTTGTCACAGTTAGACATCCTCTCACATTTGGATATTTATATAACTGAACTGATTCCCAGTAACGTGG---CACAGAGCTAGTG----------GTTGAAAATGACATCAAAGTATGTTTTTTAGTTGACGATATTTTAGAAATTTTTTAATAAGGGCAACCTATACTTACCTTTACCACATCTGGATCCTCCTTCGAAACAGAATTTTCCATCTACGACCCCAAACCTGCGCAGTTCCCTCAGTGGCCATATTCCCAGGAGTTTCGGCGGCACACCAGCCGTAAGGCAGAACATGTAGTCGAGCAGGTGTAGTCGGGCTGGCCCACTCGCTAGTTTGCTTTTTGCAGGAACATATGCTATCTGTACTAGAAACTGGTGTTCTAAAAAAAAGAAAT---------------------------------------------------------------------A---------------------------------------------------------ATATA-------------C--------------------------------------------------------------------------------------CCTCAAATATAACCCCCACGTAATAAATATTGAAAGAAAAAATTCCAATTAAAGTGATAATTACATGAAAACGATTATGAGCTATAATTGTTATA
Ncrosbyi_MtMitchell_N210 GACATCGCAACGCCATTTTGCATCTTTTGCCTGACCAACTAAATATTTTATGTCGAGACGACAGTCCAACACATCGGACGGAATACTTCCAATGCAATAGATACGTTTGTTCTTGTCACAGCTAGACATCCTCTCATGTTTGGGGATCTATATATCTGAACTGATTCCCAGTAACGTGGGCCCACAAAGCTAGTGGTTGAAACATGTAGAAAATGACATC-AAATATGTTTTTTAGTTGACGGTATTTTAGAAAATTATTAATAAGGACAACCTACACTTACCTTTACCACATCTGGATCCTCCCTCGAAACAGAATTTTCCATCGACGACACCAAACCTGCGCAGTTCCCTCAGCGGCCATATTCCCAGGAGCTTCGGCGGCACACCAGCCGTAAGGCAGAACATGTAGTCGAGAAGGTGTAGTCGGGCTGGCCCACTTGCTAGTTTGCTTTTTGCAGGAACATATGCTATCTGTACTAGAAACTGGTGTTCTAAAAAAAAGAAATATTATAATACATTACAACGCGAAATTCTTCGCCAATGGATTCATTTTAAATTCATTTTTAAAGCATTTAAAAGTACTCCTTACCTCACATTGCAATACAAAGATCACGCATGATTAATGTAGATTAAAAATAGTTTTCAGACAGTTTAGTATTTTCAGTAAACTTCTTATGCCGTAAATGCGCGAATGCCTAAAACTCGTTCATTTTGAATTATTTTTTTCATTCAAACAATTCACAAATATAACCCCTGCCTAATAAATATTGAAAGTAAAAATTCCAATTAAAGTAATAATTACATGAAAACGATTAT-----------------
Ncrosbyi_PricesCrk_N1143 -----------------------CTTTTGCCTGACCAACTAAATATTTTATGTCGAGACGACAGTCCAACACATCCGACGGAATACTTCCAATGCAATAGATACGTTTGTTCTTGTCACAGCTGGACATCCTCTCATGTTTGGAGATCTATATATCTGAACTGATTCCCAGTAACGTGGGTCCACAAAGCTAGTGGTTGAAACATGTAGAAAATGACATCAAAATATGTTTTTTAGTTGACGGTATTTTAGAAAATTATTAATAAGGACAACCTACACTTACCTTTACCACATCTGGATCCTCCCTCGAAACAGAATTTTCCATCGACGACACCAAACCTGCGCAGTTCCCTCAGCGGCCATATTCCCAGGAGCTTCGGCGGCACACCAGCCGTAAGGCAGAACATGTAGTCGAGAAGGTGTAGTCGGGCTGGCCCACTTGCTAGTTTGCTTTTTGCAGGAACATATGCTATCTGTACTAGAAACTGGTGTTCTAAAAAAACGAAATATTATAATACATTACAACGCGAAATTCTTCGCCAATGGATTCATTTTAAATTCATTTTTAAAGCATTTAAAAGTACTCCTTACCTCACATTGCAATACAAAGATCACGCATGATTAATGTAGAT-----------------------------------------------------------------------------------------------------------------------------------------------------------------------------------------------------------
Ncrosbyi_ShufordCrk_N1148 GACATCGCACCGCCATTTTGCATCTTTTGCCTGACCAACTAAATATTTTATGTCGAGACGACAGCCCAACACATCCGACGGAATACTTCCAATGAATTAGATACGTTTGTTCTTGTCACAGCTAGACATCCTCTCATGTTTGGAGATCTATATATCTGAACTGATTCCCAGTAACGTGGGTCCACGAAGCTAGTGGTTGAAACATGTAGAAAATGACATCAAAATATGTTTTTTAGTTGACGGTATTTTAGAAAATTATTAATAAGGACAACCTACACTTACCTTTACCACATCTGGATCCTCCCTCGAAACAGAATTTTCCATCGACGACTCCAAACCTGCGCAGTTCCCTCAGCGGCCATATTCCCAGGAGCTTCGGCGGCACACCAGCCGTAAGGCAGAACATGTAGTCGAGAAGGTGTAGTCGGGCTGGCCCACTTGCTAGTTTGCTTTTTGCAGGAACATATGCTATCTGTACTAGAAACTGGTGTTCTAAAAAAAAGAAATATTATAATACATTACAACGCGCAATTCTTCGCCAATGGATTCATTTTAAATTCATTTTTAAACTATTTAAAAGTACTCGTCACCTCACATTGCAGTACAAAGATCACGCATGATTAATGTAGATTAAAAATATTTTTCAGACAGTTTAGTATTTTCAGTAAACTTCTTATGCTTTAAATGCGTGAAGGCCTAAAACTCGTT------------------------------------------------------------------------------------------------------------------------------
Ndellingeri_BullpenBridge_N109 ---------CCGCCATTTTGTATTTTTTGCCTGATCAACTAAGCATTTTATGTCGAGACAAAAGTCCAACACATCGGACGGAGTACTTCCAATGCAATAGATACGTTTGTTCTTCTCACAGCTAGACATCTTCTCATATTTGAAGATCTATATATCTGAACTGGTTCCCAGTAACGTGGATCCACAAAGCTAGTGGTTGAAACATGTCGAAAATGACATCAAAATATGTTTTTCAGCTGACGGTATTCTAGAAAATTATTAATAAGGACAACCTACACTTACCTTTACCACATCTAGATCCTCCCTCGAAACAGAATTTTCCATCGACGACTCCAAACCTGCGCAGTTCCCTCAGTGGCCATATTCCCAGGAGCTTCGGCGGCACACCAGCCGTAAGGCAGAACATGTAGTCGAGAAGGTGTAGTCGGGCTGGCCCACTTGCTAGTTTGCTTTTTGCAGGAACATATGCTATCTGTACTAGAAACTGGTGTTCT-AAAAAAAGATATATTACAATACATTACAACGCGAAATTCTTCGCCACTGGATTCATTTTAAATTGATTTTTAAAGCATTTAAAAGTACTCGTTACCTCACATTGCAATACAAAGATCCCGCATGATTAATGTAGATTAAAAATATTTTTCAAATACTTTAGTATTTTCAGTAAACTTCTTATGCCTTAAATACGTGAATGCCTAAAACTCGTTCATTTTGAATTATTTTTTTCATTCAAACAATTCACAAATATAA-CCCCGCCTTATAAATATTGAAAGTAAGAATTCCAATTAAAGTAATAATTACATGAAAATGATTAC-----------------
Ndellingeri_WhitewFalls_N887 -----------GCCATTTTGTATTTTTTGCCTGATCAACTAAGCATTTTATGTCGAGACAAAAGTCCAACACATCGGACGGAGTACTTCCAATGCAATAGATACGTTTGTTCTTCTCACAGCTAGACATCTTCTCATATTTGAAGATCTATATATCTGAACTGGTTCCCAGTAACGTGGATCCACAAAGCTAGTGGTTGAAACATGTCGAAAATGACATCAAAATATGTTTTTCAGCTGACGGTATTCTAGAAAATTATTAATAAGGACAACCTACACTTACCTTTACCACATCTAGATCCTCCCTCGAAACAGAATTTTCCATCGACGACTCCAAACCTGCGCAGTTCCCTCAGTGGCCATATTCCCAGGAGCTTCGGCGGCACACCAGCCGTAAGGCAGAACATGTAGTCGAGAAGGTGTAGTCGGGCTGGCCCACTTGCTAGTTTGCTTTTTGCAGGAACATATGCTATCTGTACTAGAAACTGGTGTTCT-AAAAAAAGATATATTACAATACATTACAACGCGAAATTCTTCGCCACTGGATTCATTTTAAATTGATTTTTAAAGCATTTAAAAGTACTCGTTACCTCACATTGCAATACAAAGATCCCGCATGATTAATGTAGATTAAAAATATTTTTCAAATACTTTAGTATTTTCAGTAAACTTCTTATGCCTTAAATGCGTGAATGCCTAAAACTCGTTCATTTTGAATTATTTTTATTATTCAAACAATTCACAAATATAA-CCCCGCCTTATAAATATTGAAAGTA---------------------------------------------------------
Ndilutus_GrassyCreek_N670 ------------------------------------------------------------------------------------------------------------------------------------------------------------------------------------------------GTGGTTGAAACATGTCGAAAATGACATCAAAATATGTTTTTTAGTTGACGGTATTTTAGAAAATTATTAATAAGGACAACCTACACTTACCTTTACCACATCTGGATCCTCCCTCGAAACAGAATTTTCCATCGACGACTCCAAACCTGCGAAGTTCCCTCAGTGGCCATATTCCCAGGAGCTTCGGCGGCACACCAGCCGTAAGGCAGAACATGTAGTCGAGAAGGTGTAGTCGGGCTGGCCCACTTGCTAGTTTGCTTTTTGCAGGAACATATGCTATCTGTACTAGAAACTGG----------------------------------------------------------------------------------------------------------------------------------------------------------------------------------------------------------------------------------------------------------------------------------------------------------------------------------------------------------
Ndilutus_StarveRockCave_G3174 GACATCGCACCGCCATTTTGTATTTTTTGCCTGACCAACTAAGCATTTTATGTGGAGACAACAGTCCAACACATCGGACGGAATACTTCCAATGCAATAGATACGTTTGTTCTTCTCACAGCTAGACATCTTCTCATATTTGAAGATCTATATATCTGAACTGGTTCCCATTAACGTGGGTCCACAAAGCTAGTGGTTGAAACATGTCGAAAATGACATCAAAATATGTTTTTTAGTTGACGGTATTTTAGAAAATTATTAATAAGGACAACCTACACTTACCTTTACCACATCTGGATCCTCCCTCGAAACAGAATTTTCCATCGACGACTCCAAACCTGCGAAGTTCCCTCAGTGGCCATATTCCCAGGAGCTTCGGCGGCACACCAGCCGTAAGGCAGAACATGTAGTCGAGAAGGTGTAGTCGGGCTGGCCCACTTGCTAGTTTGCTTTTTGCAGGAACATATGCTATCTGTACTAGAAACTGGTGTTCT--AAAAAAGAAATATTAT----------------------------AATGGATTCATTGTAAATTGGTTTTTAAAGCATTTAAAATTACTTGTAAACTCACATTTCAATACAAAGACCATTCATCATTAATATAGATTCAATATATTTTTCAGACAGTTTCGTATTTTCATTAAACTTCTTATGCCTTAAATGCGTGAATGCCTAAAACTCGTTTATTTTGAATTATTTTTTTCATTCAAACAATTCACAAATATAACCCCCGCTTAATAAATATTGAAAGTAAAAATTCCAATTAAAGTAATAATTACATGAAAACGATTATGCACTATAGTTGTTATA
Nfridelli_LittlePigeon_N262 ---------------------ATTTTTTGCCTGACCAACTAAGCATTTTATGTCGAGACAAAAGTCCAACACATCGGACGGAATACTTCCAATGCAATAGATACGTTTGTTCTTCTCACACCTAGACATCTTCTCATGTTTGAAGATC--TACATCTGAACTGGTTCCCAGTAACGTGGGTCCACAAAGCTAGTGGTTGAAACCTGTCGAAAATGACATCAAAATATGTTTTTTAGTTGACGGTATTTTAGAAAATTATTAATAAGGACAACCTACACTTACCTTTACCACATCTAGATCCTCCTTCGAAACAGAATTTTCCATCGACGACTCCAAACCTGCGCAGTTCCCTCAGTGGCCATATTCCCAGGAGCTTCGGCGGCACACCAGCCGTAAGGCAGAACATGTAGTCGAGAAGGTGCAGTCGGGCTGGCCCACTTGCTAGTTTGCTTTTTGCAGGAACATATGCTATCTGTACTAGAAACTGGTGTTCT-AAAAAAAGATATATTATAATACATTACAACGCGAAATTCTTCGCCAATGGATTCATCTTAAATTGATTTTTAATTGATTTAAGAGTACCCGTTACCTCACATTGCAATACAAAGATCACGCATGATTAATGTAGATTAAAAATATTTTTCAAATAGTTTAGTATTTTCAGTAAACTTCTTATGCCTTAAATGCGTGAATGCCTAAAACTCGTTCATTTTGAATTATTTTTTTCATTCAAACAATTCACAAATATAACCCC-GCCTAATAAATATTGAAAGTAAAAATTCCAATTAAAGTAATAATTACATGAAAATGATTATGAACTATAGTTGTTATA
Nfurtivus_HugdenBranch_G3175 GACATCGCACCGCCATTTTGTATTTTTTGCCTGACCAACTAAACATTTTATGTCGAGACAACAGTCCAACACATCAGACGGAATACTTCCAATGCAATAGACACGTTTGTTTTTGTCAGAGCTAGACATCCTTTCATGTTTGGAGATCTATATATTTGAACTGGTTCCCAGTAACGAGGGTCCACAAATATAGTGGTTGAAACATGTCGAATATGTCATCAAAATATGTTTTTTAGTTGACGGTATTTTAGAAAATTATTAATAAGGACAACCTACACTTACCTTTACCACATCTGGATCCTCCCTCGAAACAGAATTTTCCATCGACGACTCCAAACCTGCGCAGTTCCCTCAGTGGCCATATTCCCAGGAGCTTCGGCGGCACACCAGCCGTAAGGCAGAACATGTAGTCGAGAAGGTGTAGTCGGGCTGGCCCACTCGCTAGTTTGCTTTTTGCAGGAACATATGCTATCTGTACTAGAAATTGGTGTTCTAAAAAAGAGAAATATTATAATTCATTACAACGCAAAATTCTTCGTCAATGGATTCATTTTAAATTGGTTTTTAAAGCATTTAAAATTACTTGCAAACTCACATTTCAATACGAAGACCAAGCATGATTAATGTAAATTCAATATATTTTCCAGACAGTTTAGTATTTTCAGAAAACTTATTATACCTTAAATGCGTGAATGACTAAAA------------------------------------------------------------------------------ATTCCGATTAAAGTAATAATTACATGAAAATGATTATGAA--------------
Nfurtivus_RaccoonMtn_N1026 -------CACCGCCATTTTGTATTTTTTGCCTGACCAACTAAACATTTTATGTCGAGACAACAGTCCAACACATCAGACGGAATACTTCCAATGCAATAGACACGTTTGTTTTTGTCAGAGCTAGACATCCTTTCATGTTTGGAGATCTATATATTTGAACTGGTTCCCAGTAACGAGGGTCCACAAATATAGTGGTTGAAACATGTCGAATATGTCATCAAAATATGTTTTTTAGTTGACGGTATTTTAGAAAATTATTAATAAGGACAACCTACACTTACCTTTACCACATCTGGATCCTCCCTCGAAACAGAATTTTCCATCGACGACTCCAAACCTGCGCAGTTCCCTCAGTGGCCATATTCCCAGGAGCTTCGGCGGCACACCAGCCGTAAGGCAGAACATGTAGTCGAGAAGGTGTAGTCGGGCTGGCCCACTCGCTAGTTTGCTTTTTGCAGGAACATATGCTATCTGTACTAGAAATTGGTGTTCTAAAAAAGAGAAATATTATAATTCATTACAACGCAAAATTCTTCGTCAATGGATTCATTTTAAATTGGTTTTTAAAGCATTTAAAATTACTTGCAAACTCACATTTCAATACGAAGACCAAGCATGATTAATGTAAATTCAATATATTTTCCAGACAGTTTAGTATTTTCAGAAAACTTATTATACCTTAAATGCGTGAATGACTAAAA------------------------------------------------------------------------------ATTCCGATTAAAGTAATAATTACATGAAAATGATTATGAACTATAGTTGTTATA
Ngeorgia_Sittons_N073 ---------------------------------------------------------------------------------------------------------------------------------------------------------------------------------------------------------ACATGTCGAATATGAAATCAAAATATGTTTTTTAGTTGACGGTATTTTAGAAAATTATTAATAAGGACAACCTACACTTACCTTTACCACATCTGGATCCTCCCTCGAAACAGAATTTTCCATCGACGACTCCAAACCTGCGCAGTTCCCTCAGTGGCCATATTCCCAGGAGCTTCGGCGGCACACCAGCCGTAAGGCAGAACATGTAGTCTAGAAGGTGTAGTCGGGCTGGCCCACTCGCTAGTTTGCTTTTTGCAGGAACATATGCTATCTGTACTAGAAATTGGTGTTCTAAAAAAGAGAAATATTATAATTCATTACAACGCAAAATTCTTCGCCAATGGATTCATTTTAAATTGGTTTTTAAAGCATTTAAAATTACTTGTAAACTCACATTCCAATACAAAGACCAAGTATGATTAATGTAGATTCAATATATTTTTCAGACAGTTTAGTATTTTCAGAAAACTTATTATACCTTAAATGCGTGAATGACTAAAACTCGTTCATTTTGAATTATTTTTTTCATTCAAACAATTCACAAATATAACCCCCGCCTAATAAATATTGAAAGTAAAAATTCCAATTGAAGTAATAATTACATGAAAATGATTATGAACTATAGTTGTTATA
Ngertschi_CedarCreek_N351 -----CGCACCGCCATTTTGCATCTTTTGCCTGACCAACTAAATATTTTATGTCGAGACGACAGTCCAACACATCGGACGGAATACTTCCAATGCAATAGATACGTTTGTTCTTGCCACAGCTAGACATCCTCTCATGTTTGGAGATCTATATATCTGAACTGATTCCCAGTAACGTGGGTCCACAAAGCTAGTGGTTAAAACATGTAGAAAATAACATAAAAATATGTTTTTTAGTTGACGGTATTTTAGAAAATTATTAATAAGGACAACCTACACTTACCTTTACCACATCTGGATCCTCCCTCGAAACAGAATTTTCCATCGACGACACCAAACCTGCGCAGTTCCCTCAGCGGCCATATTCCCAGGAGCTTCGGCGGTACACCAGCCGTAAGGCAGAACATGTAGTCGAGAAGGTGTAGTCGGGCTGGCCCACTTGCTAGTTTGCTTTTTGCAGGAACATATGCTATCTGTACTAGAAACTGGTGTTCTAAAAAAAAGAAATATTATAATACATTACAACGCGAAATTCTTCGCCAATGGATTCATTTTAAATTCATTTTTAAAGCATTTAAAAGTACTCGTTACCTCACATTGCAATACAAAGATCACGCATGACTAATGTATATTAAAAATATTTTTCAGACAGTTTAGTATTTTCAGTAAACTTCTTATGCCTTAAATGCGTGAATGCCTAAAACTCGTTCATTTTGAATTATTTGTTTCATTGAAACAATTCACAAATATAACCCCTGCC---------------------------------------------------------------------------
Ngertschi_FrenchBroad_N968 GACATCGCACCGCCATTTTGCATCTTTTGCCTGACCAACTAAATATTTTATGTCGAGACGACAGTCCAACACATCGGACGGAATACTTCCAATGCAATAGATACGTTTGTTCTTGTCACAGCTGGACATCCTCTCATGTTTGGAGATCTATATATCTGAACTGATTCCCAGTAACGTGGGTCCACAAAGCTAGTGGTTGAAACATGTAGAAAATGACATCAAAATATGTTTTTTAGTTGACGGTATTTTAGAAAATTATTAATAAGGACAACCTACACTTACCTTTACCACATCTGGATCCTCCCTCGAAACAGAATTTTCCATCGACGACTCCAAACCTGCGCAGTTCCCTCAGCGGCCATATTCCCAGGAGCTTCGGCGGTACACCAGCCGTAAGGCAGAACATGTAGTCGAGAAGGTGTAGTCGGGCTGGCCCACTTGCTAGTTTGCTTTTTGCAGGAACATATGCTATCTGTACTAGAAACTGGTGTTCTAAAAAAAAGAAATATTATAATACATTACAACGCGAAATTCTTCGCCAATGGATTCATTTTAAATTCATTTTTAAAGCATTTAAAAGTACTCGTTACCTCACATTGCAATACAAAGATCACACATGATTAATGTAGATTAAAAATAGTTTTCAGACAGTTTAGTATTTTCAGTAAACTTCTTATGCCTTAAATGCGTGAATGCCTAAAACTCGTTCATTTTGAATTATTTTTTTCATTCAAATAATTCACTAATATAACCCCTGCCTAATAAATATTGAAAGTAAAA------------------------------------------------------
Ngertschi_HickoryNutGap_N810 --------------ATTTTGCATCTTTTGCCTGACCAACTAAATATTTTTTGTCGATTCGACAGTCCAACCCATCGGACGGAATACTTCCAATGCAATAGATATGTTTGTTCTTGTCACAGCTAGACATCCTCTCATGTTTGGAGATCTATATATCTGAACTGATTCCCAGTAACGTGGGTCCACAAAGCTAGTGGTTGAAACATGTAGAAAATGACATCAAAATATGTTTTTTAATTGACGGTATTTTAGAAAATTATTAATAAGGACAACCTACACTTACCTTTACCACATCTGGATCCTCCCTCGAAACAGAATTTTCCATCGACGACACCAAACCTGCGCAGTTCCCTCAGCGGCCATATTCCCAGGAGCTTCGGCGGCACACCAGCCGTAAGGCAGAACATGTAGTCGAGAAGGTGTAGTCGGGCTGGCCCACTTGCTAGTTTGCTTTTTGCAGGAACATATGCTATCTGTACTAGAAACTGGTGTTCTAGAAAAAAGAAATATTATAATACATTACAACGCGAAATTCTTCGCCAATAGATTCATTTTAAATTCATTTTTAAAGCATTTAAAAGTACTCGTTACCTCACATTGCAATACAAAGATCACGCATGACTAATGTAAATTAAAAATATTTTTCAGACAGTTTAGTATTTTCAGTAAACTTCT----------------------------------------------------------------------------------------------------------------------------------------------------------------
Nholsingeri_BrumleyCrk_N916 ----------------------------------------------------------------------------------------------------------------------------GACATCTTCTCATGTTTGAAGATCTATATATCTGAACTGGTTCCCAGTAACGTGGGTCCACAAAGCTAGAGGTTGAAATATGTCGAAAATGACATCAAAATATGTTTTTTAGTTGACGGTATTTTAGAAAATTATTAATAAGGACAACCTACACTTACCTTTACCGCATCTGGATCCTCCCTCGAAACAGAATTTTCCATCGACGACTCCAAACCTGCGCAGTTCCCTCAGTGGCCATATTCCCAGGAGCTTCGGCGGCACACCAGCCGTAAGGCAGAACATGTAGTCGAGAAGGTGTAGTCGGGCTGGCCCACTTGCTAGTTTGCTTTTTGCAGGAACATATGCTATCTGTACTAGAAACTGGTGTTCT--AAAAAAGAAATATTATAAT-------------GGATTCATGGCCAATGGATTCATTCTAAATTGGTTTTTAAAGCATTTAAAATTACTTGTAAACTCACATTTCAATACTAAGACCATTCATCATGGATATAGATTCAATATATTTTTCAGGCAGTTTCGTATTTTCAGTAAACTTCTTATGTCTTAAATGCGTGAATGCCTAAAACTCGTTCATTTTGAATTATTTTTTTCATTCAAACAATTCACAAATATAAACCCCACTTAATAAATATTGAAAGTAAAAATTCCAATTAAAGTAATAATTACATGAAAACGATTATGAACTATAGTTGTTATA
Nholsingeri_PondCave_N541 GACATCGCACCGCCATTTTGTATTTTTTGCCTGACCAACTAAGCATTTTATGTCGAGACAACAGTCCAACACATCGGACGGAATACTTCCAATGCAATAGATACGTTTGTTCTTCTC--------ACATCTTCTCATGTTTGAAGATCTATATATCTGAACTGGTTCCCAGTAACGTGGGTCCACAAAGCTAGAGGTTGAAACATGTCGAAAATGACATCAAAATATGTTTTTTAGTTGACGGTATTTTAGAAAATTATTAATAAGGACAACCTACACTTACCTTTACCACATCTGGATCCTCCCTCGAAACAGAATTTTCCATCGACGACTCCAAACCTGCGCAGTTCCCTCAGTGGCCATATTCCCAGGAGCTTCGGCGGCACACCAGCAGTAAGGCAGAACATGTAGTCGAGAAGGTGTAGTCGGGCTGGCCCACTTGCTAGTTTGCTTTTTGCAGGAACATATGCTATCTGTACTAGAAACTGGTGTTCT--AAAAAAGAAATATTATAAT-------------GGATTCATGGCCAATGGAATCATTGTAAATTGGTTTTTAAAGCATTTAAAATTACTTGTAAACTCACATTTCAATACAAAGACCATTCATCATTAATATAGATTCAATATATTTTTCAGGCAGTTTCGTATTTTCAGTAAACTTCTTATGTCTTAAATGCGTGAATGCCTAAAACTCGTTCATTTTGAATTATTTTTTTCATTCAAACAATTCACAAATATAAACCCCACTTAATAAATATTGAAAGTAAAAATTCCAATTAAAGTAATAATTACATGAAAACGATTATGAACTATAGTTGTTATA
Njonesi_CaveSpringCave_N390 GACATCGCACCGCCATTTTGTATCTTTTGCCAGACCAACTAAACATTTTATGTCGAGACAACAGTCCAACACATCGGACGGAATAATTCCAATGCAATAGACACGTTTGTTTTTGTCAGAGCTAGACATCCTTTCATGTTTGGAGATTTATATATTTGAACTGGTTCCCAGTAACGTGGGTCCACAAAGCTAGTGGTTGAAACATGTCGAATATGACATCAAAATATGTTTTTTAGTTGACGGTATTTTAGAAAATTATTAATAAGGACAACCTACACTTACCTTTACCACATCTGGATCCTCCTTCGAAACAGAATTTTCCATCGACGACTCCAAACCTGCGCAGTTCCCTCAGTGGCCATATTCCCAGGAGCTTCGGCGGCACACCAGCCGTAAGGCAGAACATGTAGTCGAGAAGGTGTAGTCGGGCTGGCCCACTCGCTAGTTTGCTTTTTGCAGGAACATATGCTATCTGTACTAGAAATTGGTGTTCT-AAAAAGAGAAATATTATAATTCATTACAACGCAAAATTCTTCGCCAATGGATTCATTTTAAATTGGTTTTTAAAGCATTTAAAATTACTTGTAAACTCACATTTCAATACGAAGACCAAGCATGATTAATGTAGATTCAATATATTTTTCAGACAGTTTAGTATTTTCAGAAAACTTATTATGCCTTAAATGCGTGAATGCCTAAAACTCGTTCATTTTGAATTATTTTTTTCATTCAAACAATTCACAAATATGACCCCCGCTTAATAAATATTGAAAGTAAAAATTCCAATTAAAGTAATAATTACATAAAAATGATTACGAACTATAGTTGTTATA
Nlowderi_ChestnutBranch_N731 GACATCGCACCGCCATTTTGTATCTTTTACCTGACCAACTAAACATTTTATGTCGAGACAACAGTCCAACACATCGGACGGAATACTTCCAATGCAATAGACACGTTTGTTTTTGTCAGAGCTAGACATCCTTTCATGTTTGGAGATCTATATATTTGAACTGGTTCCCAGTAACATGGGTCCACAAAGCTAGTGGTTGAAACATGTCGAATATGACATCAAAATATGTTTTTTGGTTGACGGTATTTTAGAAAATTATTAATAAGGACAACCTACACTTACCTTTACCACATCTGGATCCTCCCTCGAAGCAGAATTTTCCATCGACGACCCCGAACCTGCGCAGTTCCCTCAGTGGCCATATTCCCAGGAGCTTCGGCGGCACACCGGCCGTGAGGCAGAACATGTAGTCGAGAAGGTGTAGTCGGGCTGGCCCACTCGCTAGTTTGCTCTTTGCAGGAACATATGCTATCTGAACTAGAAACTGGTGTTCTAAAAGAGAGAAATATTATAATTCATTACAACGCAAAATTCTTCGCCAATGGATTCATTTTAAATTGGTTTCTAAAGCATTTAAAATTACTTGTAAACTCCCATTTCAATACGAAGACCAAGCATGATGAATGTAGATTCAATATAGTTCTCAGACAGTTTAGTATTTTCGGAAAACTTATTATACCTTAAATGCGTGAATGACTAAAACTCGTTCATTTTGAATTATTTTTTTCATTCAAACAATTCACAGATATAACCCCCGCCTAATAAATATTGAAAGTAAAAATTCCAATTAAAATAATAATTACATGAAAATGATTATGAACTATAGTTGTTATA
Nlowderi_upperFiresCreek_N820 GACATCGCACCGCCATTTTGTATCTTTTACCTGACCAACTAAACATTTTATGTCGAGACAACAGTCCAACACATCGGACGGAATACTTCCAATGCAATAGACACGTTTGTTTTTGTCAGAGCTAGACATCCTTTCATGTTTGGAGATCTATATATTTGAACTGGTTCCCAGTAACGTGGGTCCACAAAGCTAGTGGTTTGAACATGTCGAATATGACATCAAAATATGTTTTTTAGTTGACGGTATTTTAGAAAATTATTAATAAGGACAACCTACACTTACCTTTACCACATCTGGATCCTCCCTCGAAACAGAATTTTCCATCGACGACCCCGAACCTGCGCAGTTCCCTCAGTGGCCATATTCCCAAGAGCTTCGGAGGCACACCAGCCGTGAGGCAGAACATGTAGTCGAGAAGGTGTAATCGGGCTGGCCCACTCGCTAGTTTGCTCTTTGCAGGAACATATGCTATCTGTACTAGAAACTGGTGTTCTAAAAAAGAGAAATATTATAATTCATTACAACGCAAAATTCTTCGCCAATGGATTCATTTTAAATTGGCTTCTAAAGCATTTAAAATTACTTGTAAACTCCCATTTCAATACGAAGACCGATAATGATGAATGTAGATTCAGTATATTTCTCAGACAGTTTAGTATTTTCAGAAAACTTATTATACCTTAAATGCGAGAATGACTAAAACTCGTTCATTTTGAATTATTTTTTTCATTCAAACAATCCACAGATATAACCCCCGCCTAATAAGTATTGAAAGTAAAAATTCCTATTAAAGTAATAATTACATGAAAATGATTATGAACTATAGTTGTTATA
Nlula_BeeRockCave_G2091 GACATCGCACCGCCATTTTGTATCTTTTGCCTGACCAACTAAACATTTTATGTCGAGACAACAGTCCAACACATCGGACGGAATACTTCCAATGCAATAGACACGTTTGTTTTTGTCAGAGCTAGACATCCTTTCATGTTTGGAGATCTATTTATTTGAACTCGTTCCCAGTAACGTGGGTCCACAAAGCTAGTGGTTGAAACATGTCGAATATGACATCAAAATATGTTTTTTAGTTGACGGTATTTTAGAAATTTTTTAATAAGGACAACCTACACTTACCTTTACCACATCTGGATCCTCCCTCGAAACAGAATTTTCCATCGACGACTCCAAACCTGCGCAGTTCCCTCAGTGGCCATATTCCCAGGAGCTTCGGCGGCACACCAGCCGTAAGGCAGAACATGTAGTCTAGAAGGTGTAGTCGGGCTGGCCCACTCGCTAGTTTGCTTTTTGCAGGAACATATGCTATCTGTACTAGAAATTGGTGTTCTAAAAAAGAGAAATATTATAATTCATTACAACGCAAAATTCTTCGACAATGGATTCATTTTAAATTGGTTTTTAAAGCATTTAAAATTACTTGTAAACTCACATTTCAATACAAAGACCAAGCATGATTAATGTAGATTCAATATATTTTTCAGACAGTTTAGTATTTTCAGAAAACTTATTATAACTTAAATGCGTGAATGACTAAAACTCGTTCATTTTGAATTATTTTTTTCATTCAAACAATTCACAAATATAACCCCCGCCTAATAAATATTGTAAGTAAAAATTCCAATTAAAGTAATAATTACATGAAAATGATTATGAACTATAGTTGTTATA
Nlula_LulaFallsCave_G2084 -------CACCGCCATTTTGTATCTTTTGCCTGACCAACTAAACATTTTATGTCGAGACAACAGTCCAACACATCGGACGGAATACTTCCAATGCAATAGACACGTTTGTTTTTGTCAGAGCTAGACATCCTTTCATGTTTGGAGATCTATTTATTTGAACTGGTTCCCAGTAACGTGGGTCCACAAAGCTAGTGGTTGAAACATGTCGAATATGACATCAAAATATGTTTTTTAGTTGACGGTACTTTAGAAATTTTTTAATAAGGACAACCTACACTTACCTTTACCACATCTGGATCCTCCCTCGAAACAGAATTTTCCATCGACGACTCCAAACCTGCGCAGTTCCCTCAGTGGCCATATTCCCAGGAGCTTCGGCGGCACACCAGCCGTAAGGCAGAACATGTAGTCTAGAAGGTGTAATCGGGCTGGCCCACTCGCTAGTTTGCTTTTTGCAGGAACATATGCTATCTGTACTAGAAATTGGTGTTCTAAAAAAGAGAAATATTATAATTCATTACAACGCAAAATTCTTCGACAATGGATTCATTTTAAATTGGTTTTTAAAGCATTTAAAATTACTTGTAAACTCACATTTCAATACAAAGACCAAGCATGATTAATGTAGATTCAATATATTTTTCAGACAGTATAGTATTTTCAGAAAACTTATTATAACTTAAATGCGTGAATGACTAAAACTCGTTCATTTTGAATTATTTTTTTCATTCAAACAATTCACAAATATAACCCCCGCCTAATAAATATTGTAAGTAAAAATTCCAATTAAAGTAATAATTACATGAAAATGATTATGAACTATAGTTGTTATA
Nmimus_NealsSink_N329 GACATCGCACCGCCATTTTGTATTTTTTGCCTGACCAACTAAGCATTTTATGTCGAGACAACAGTCCAACACATCGGACGGAATACTTCCAATGCAATAGATACGTTTGTTCTTCTCACAGCTAGACATCTTCTCATGTTTGAAGATCTATATATCTGAACTGGTTCCCAGTAACGTGGGTCCACAAAGCTAGAGGTTGAAACATGTCGAAAATGACATCAAAATATGTTTTTTAGTTGACGGTATTTTAGAAAATTATTAAGAAGGACAACCTACACTTACCTTTACCACATCTGGATCCTCCCTCGAAACAGAATTTTCCATCGACGACTCCAAACCTGCGCAGTTCCCTCAATGGCCATATTCCCAGGAGCTTCGGCGGCACACCAGCCGTAAGGCAGAACATGTAGTCGAGAAGGTGTAGTCGGGCTGGCCCACTTGCTAGTTTGCTTTTTGCAGGAACATATGCTATCTGTACTAGAAACTGGTGTTCT--AAAAAAGAAATATTAT----------------------------AATGGATTCATTGTAAATTGGTTTTTAAAGCATTTAAAATTACTTGTAAACTCACATTTCAATACAAAGACCATTCATCATTAATATAGATTCAATATATTTTTCAGGCAGTTTCGTATTTTCAGTAAACTTCTTATGCCTTAAATGCGTGAATGCCTAAAACTCGTTCATTTTGAATTATTTTTTTCATTCAAACAATTCACAAATATAACCCCCGCTTAATAAATATTGAAAGTAAAAATTCCAATTAAAGTAATAATTACATGAAAACGATTATGAACTACAGTTGTTACA
Nmimus_Straleys_N625 GACATCGCATCGCCATTTTGTATTTTTTGCCTGACCAACTAAGCATTTTATGTCGAGACAACAGTCCAACACATCGGACGGAATACTTCCAATGCAATAGATACGTTTGTTCTTCTCACAGCTAGACATCTTCTCATGTTTGAAGATCTATATATCTGATCTGGTTCCCAGTAACGTGGGTCCACAAAGCTAGAGGTTGAAACATGTCGAAAATGACATCAAAATATGTTTTTTAGTTGACGGTATTTTAGAAAATTATTAAGAAGGACAACCTACACTTACCTTTACCACATCTGGATCCTCCCTCGAAACAGAATTTTCCATCGACGACTCCAAACCTGCGCAGTTCCCTCAATGGCCATATTCCCAGGAGCTTCGGCGGCACACCAGCCGTAAGGCAGAACATGTAGTCGAGAAGGTGTAGTCGGGCTGGCCCACTTGCTAGTTTGCTTTTTGCAGGAACATATGCTATCTGTACTAGAAACTGGTGTTCT--AAAAAATAAATATTAT----------------------------AATGGATTCATTGTAAATTGGTTTTTAAAGCATTTAAAATTACTTGTAAACTCACATTTCAATACAAAGACCATTCATCATTAATATAGATTCAATATATTTTTCAGGCAGTTTCGTATTTTCAGTAAACTTCTTATGCCTTAAATGCGTGAATGCCTAAAACTCGTTCATTTTGAATTATTTTTTTCATTCAAACAATTCACAAATATAACCCCCTCTTAATAAATATTGAAAGTAAAAATTCCAATTAAAGTAATAATTACATGAAAACGATTATGAACTACAGTTGTTACA
Nnasicus_CaneyFork_N171 GACATCACACCACCATTTTGCATCTTTTGCCTGACCAAGTAAATATTTTATGTCGAGACGACAGTCCAACACATCGGACGGAATACGTCCAATGCAATAGATACGTTTGTTCTTGTCACAGCTAGACATCCTCTCATGTTTGGAGATCTATATATCTGAACTGATTCCCAGTAACGTGGGTCCACAAAGCTAGTGGTTGAAACATGTAGAAAATGACATC-AAATATCTTTTTTAGTTGACGGTATTTTAGAAAATTATTAATAAGGACAACCTACACTTACCTTTACCACATCTGGATCCTCCCTCGAAACAGAATTTTCCATCGACGACTCCAAACCTGCGCAGTTCCCTCAGTGGCCATATTCCCAGGAGCTTCGGCGGCACACCAGCCGTAAGGCAGAACATGTAGTCGAGAAGGTGTAGTCGGGCTGGCCCACTTGCTAGTTTGCTTTTTGCAGGAACATATGCTATCTGTACTAAAAACTGGTGTTCTAAAAAAAAGAAATATTATAATACATTACAACGCGAAATTCTTCGCCAATGCATTCATTTTAAATTCATTTTTAAAGCATTTAAAAGTACTCGTTACCTCACATTGCAATACAAAGATCACGCATGATTAATGTAGATTAAAAATATTTTTCAGACAGTTTAGTATTTTCAGTAAACTTCTTATTTCT---------------------------------------------------------------------------------------------------------------------------------------------------------
Nnasicus_ConnosteeFalls_N696 ----------------------------------------------------------------------------------------CCAATGCAATAGATACGTTTGTTCTTGTCACAGCTAGACATCCTCTCATGTTTGGAGATCTATATATCTGAACTGATTCCCAGTAACGTGGGTCCACAAAGCTAGTGGTTGAAACATGTAGAAAATGACATCAAAATATGTGTTTTAGTTGACGGTATTTTAGAAAATTATTAATAAGGACAACCTACACTTACCTTTACCACATCTGGATCCTCCCTCGAAACAGAATTTTCCATCGACGACTCCAAATCTGCGCAGTTCCCTCAGTGGCCATATTCCCAGGAGCTTCGGCGGCACACCAGCCGTAAGGCAGAACATGTAGTCGAGAAGGTGTAGTCGGGCTGGCCCACTTGCTAGTTTGCTTTTTGCAGGAACATA--------------------------------------------------------------------------------------------------------------------------------------------------------------------------------------------------------------------------------------------------------------------------------------------------------------------------------------------------------------------------------
Npaynei_Grindstaff_N646 GACATCGCACCGCCATTTTGTATTTTTTGCTTGACCAACTAAGCATTTAATGTTGAGACAACAGTCCAACACATCGGACGAAATACTTCCAATGTAATAGACACGTTTGTTCTTCTCACAGCTAGACATCTTCTCATGTTTGAAGATCTATATATCTGAACTGGTTCCCAGTAACGTGGGTCCACAAAGCTAGTGGTTGAAACATGTCGAAAATGACATCAAAATATGTTTTTTAGTTGACGGTATTTTAGAAAATTATTAATAAAGACAACCTACACTTACCTTTACCACATCTGGATCCTCCCTCGAAACAGAATTTTCCATCGACGACTCCAAACCTGCGCAGTTCCCTCAGTGGCCATATTCCCAGGAGCTTCGGCGGCACACCAGCCGTAAGGCAGAACATGTAGTCGAGAAGGTGTAGTCGGGCTGGCCCACTTGCTAGTTTGCTTTTTGCAGGAACATATGCTATCTGTACTAGAAACTGGTGTTCT--AAAAAAGAAATATTATAAT-------------GGATTCATGGCCAATGGATTCATTGTAAATTGGTTTTTAAAGCATTTAAAATTACTTGTAAACTCACATTTCAATACAAAGACCATTCATCATTAATATAGATTCAATATATTTTTCAGACAGTTTCGTATTTTCAGTAAACTTCTTATGCCTTAAATGCGTGAATGCCTAAAACTCGTTCATTTTGAATTATTTTTTTCATTCAAACAATTCACAAATATAACCCCCGCTTAATAAATATTGAAAGTAAAAATTCCAATTAAAGTTATAATTACATGAAAACGATTATGAA--------------
Npaynei_NorrisDamCave_N348 GACATCGTACCGCCATTTTGTATTTTTTGCCAGACCAACTAAGCATTTTATGTCGAGACAACAGTCCAACACATCGGACAGAATACTTCCAATGCAATAGATACGTTTGTTCTTCTCACAGCTAGACATCTTTTCATATTTGAAGATCTATATATCTAAACTGGTTCCCAGTAACGTGGGTCCACAAAGCTAGTGGTTGAAACATGTCGAAAATGACATCAA------------AGTTGACGGTATTTTAGAAGATTATTAATAAGGACAACCTACACTTACCTTTACCACATCTGGATCCTCCCTCGAAACAGAATTTTCCATCGACGACTCCAAACCTGCGCAGTTCCCTCAGTGGCCATATTCCCAGGAGCTTCGGCGGCACACCAGCCGTAAGGCAGAACATGTAGTCGAGAAGGTGTAGTCGGGCTGGCCCACTTGCTAGTTTGCTTTTTGCAGGAACATATGCTATCTGTACTAGAAACTGGTGTTCT--AAAAAAGAAATATTATAAT-------------GGATTCATGGCCAATGGATTCATTGTAAATTGGTTTTTAAAGCATTTAAAATTACTTGTAAACTCACATTTCAATACAAAGACCATTCATCATTAATACTGATTCAATATATTTTTCAGACAGTTTCGTATTTTCAGTAAACTTCTTATGCCTTAAATGCGTGAATGCCTAAAACTCGTTCATTTTGAATTATTTTTTTCATTCAAACAATTCACAAATATAACCCCCGCTTAATAAATATTGAAAGTAAAAATTCCAATTAAAGTAATAATTACATGAAAACGATTATGAACTATAGTTGTTATA
Npaynei_UnakaMtns_N943 --------------GTTTTGTATTTTTT-----ACCAACTAAGCATTTTATTTCGAGACAACAGTCCAACACATCGGACAGAATACTTCCAATGCAATAGATACGTTTGTTCTTCTCACAGCTAGACATCTTCTCATATTTGAAGATCTATATATCTGAACTGGTTCCCAGTAACGTGGGTCCACAAAGCTAGTGGTTGAAACATGTCGAAAATGACATCAA------------AGTTGACGGTATTTTAGAAAATTATTAATAAGGACAACCTACACTTACCTTTACCACATCTGGATCCTCCCTCGAAACAGAATTTTCCATCGACGACTCCAAACCTGCGCAGTTCCCTCAGTGGCCATATTCCCAGGAGCTTCGGCGGCACACCAGCCGTAAGGCAGAACATGTAGTCGAGAAGGTGTAGTCGGGCTGGCCCACTTGCTAGTTTGCTTTTTGCAGGAACATATGCTATCTGTACTAGAAACTGGTGTTCT--AAAAAAGAAATATTATAAT-------------GGATTCATGGCCAATGGATTCATTGTAAATCGGTTTTTAAAGCATTTAAAATTACTTGTAAACTCACATTTCAATACAAAGACCATTCATCATTAATATAGATTCAATATATTTTTCAGACAGTTTCGTATTTTCAGTAAACTTCTTATGCCTTAAATGCGTGAATGCCTAAAACTCGTTCATTTTGAATTATTTTTTTCATTCAAACAATTCACAAATATAACCCCCGCTTAATAAATATTGAAAGTAAAAATTACAATTAAAGTAATAATTACATGAAAACGATTATGAACTATAGTTGTTATA
Npecki_HaskellSims_G3697 -------CACCGCCATTTTGAATCTTTTGCCTGACGAACTAAACATTTCATGTCGAGACAATACTCCAACACATTGGACGGAATACTTCCAATGCAATAAATACGTTTGTTCTTGTCACAGCTAGACATCCTCTCATGTTTGGAGATATATATACCTGAACTGGTTCCCAGTAACGTGGGTCCACAAAGCTAGTGGTTGAAACATGTAGAAAGTGACATAAAAATATGTTTTTTAGTTGACGGTATTGTAGAAAATTATTACTTAGGATAACCTATGCTTACCTTTACCACATCTGGATCCTCCCTCGAAACAGAATTTTCCATCGACGACCCCGAACCTACGCAGTTCCCTCAGTGGCCATATTCCCAGGAGCTTCGGCGGCACACCAGCCGTAAGGCAGAACATGTAGTCGAGAAGGTGTAGTCGGGCTGGACCACTCGCTAGTTTGCTTTTTGCAGGAACATATGCTATCTGTACTAGAAACTGATGTTCTAAAATACAAAAATATCATACTTCATTACAACGCGACATTTTTCGCCGATGGATTCATTTTAAATTGATTTTTAAAGCATTTAAAATCACTCGTTAGCTCCCATTGAAATACAAAGACCACGCATCATTAATGTAGATTCAATATATTTTTCAGACAGTTACGTATTTTCTGTAAACTTCTTATGCCTTAAATGCGTGAATGCCTTAAACTCGCTCATTTTGAATTAATTTTTTCATTTAAACAATTCAAAAATATAACCCCCGCATAATAAATATTGAAAGTAAAAATTCCAATTAAAGTAATAATTACATAAAAACGATTATGAACTATAGTTGTTATA
Npecki_HurricaneMazeCave_G2100 GACCTCGCACCGCCATTTTTAATCTTTTGCCTGACGAACTAAACATTTCATGTCGAGACAATACTCCAAGACATTGGACGGAATACTCCCAATGCAATAGATACGTTTGTTCTTGTCACAGCTAGACATCCTCCCATGTTTGGTGATATATATATATGAACTGGTTCCCAGTAACGTGGGTCCACAAAGCTAGTGGTTGAAACATGTAAAAAATGACATAAAAATATG-TTTTTGGTTGACGGTATGGTAGAAAATTATTACTAAGGATAACCTATGCTTACCTTTACCACATCTGGATCCTCCCTCGAAACAGAATTTTCCATCGACGACCCCGAACCTGCGCAGTTCCCTCAGTGGCCATATTCCCAGGAGCTTCGGCGGCACACCAGCCGTAAGGCAGAACATGTAGTCGAGAAGGTGTAGTCGGGCTGGACCACTCGCTAGTTTGCTTTTTGCAGGAACATATGCTATCTGTACTAGAAACTGATGTTCTAAAAAACAAAAATATCATACTTCACTACAACGCGACATTTTTCGCCGATGGATTCATTTTAAATTGCTTTTTAAAGCATTCAAAATCACTCGTTAGCTCCCATTGAAATACAAAGACCACGCATCATTAATGTAGATTCAATATATTTTTCAGACAGTTACCTATTTTCTGTAAACTTCTTATGCCTTAAATGCGTGAATGCCTTAAACTCGCTCATTTTGAATTAATTTTTTCATTTAAACAATTCACAAATATAACCCCCGCATAATAAATATTGAAAGTAAAAATTCCAATTAAAGTAATAATTACATAAAAACGATTATGAACTATAGTTGTTATA
Npecki_Monteagle_N062 GACCTCACACCGCCATTTTGAATCTCTTGCCTGACGAACTAAACATTTCATGTCGAGACAATACTCCAACACATTGGACGGAATACTTCCAATGCAATAGATACGTTTGTTCTTGTCACAGCTAGACATCCTCTCATGTTTGGAGATATATATACATGAACTGTTTCCCAGTAACGTGTGTCCACAAAGCCAGTGGTTGAAACATGTAGAAAATGACATAAAAATATGTTTTTTAGTTGACGGTATTGTAGAAAATTATTACTAAGGGTAACCTATGCTTACCTTTACCACATCTGGATCCTCCCTCGAAACAGAATTTTCCATCGACGACCCCGAACCTGCGCAGTTCCCTCAGTGGCCATATTCCCAGGAGCTTCGGCGGCACACCAGCCGTAAGGCAGAACATGTAGTCGAGAAGGTGTAGTCGGGCTGGACCACTCGCTAGTTTGCTTTTTGCAGGAACATATGCTATCTGTACTAGAAACTGATGTTCTAAGAAACAAAAATATCATACTTCATTACAACGCGACATTTTTCGCCGATGGATTCATTTTAAATTGATTTTTAAAGCATTTAAAATCACTCGTTAGCTCTCATTGAAATACAAAGACCACGCCTCATTAATGTAGATTCAATATATTTTTCAGACAGTTACGTATTTTCTGTAAACTTCTTATGCCTTAAATGCGTGAATG-CTTAAACTCGTTCATTTTGAATTAATTTTTTCATTTAAACAATTCACAAATATAACCCCCGCATAATAAATATTGAAAGTAAAAATTCCAATTAAAGTAATAATTACATGAAAACGATTATGAACTATAATTGTTATA
Nperlakyi_SChimneys_N1079 GACATCGCACCGCCATTTTGTATTTTTTGCCTGACCAACTAAGCATTTTATGTCGA--------------------GACGGAATACTTCCAATGCAATAGATACGTTTGTTCTTCTCACAGCTAGACATCTTCTCATGTTTGAAGATCTATATATCTGAACTGGTTCCCAGTAACGTGGGTCCACAAAGCTAGTGGTTGAAACATGTCGAATATGACATCAAAATATGTTTTTTAGTTGACGTTATTTTAGAAAATTATTAATAAGGACAACCTACACTTACCTTTACCACATCTGGATCCTCCCTCAAAACAGAATTTTCCATCGACGACTCCAAACCTGCGCAGTTCCCTCAGTGGCCATATTCCCAGGAGCTTCGGCGGCACACCAGCCGTAAGGCAGAACATGTAGTCGAGAAGGTGTAGTCGGGCCGGCCCACTTGCTAGTTTGCTTTTTGCAGGAACATATGCTATCTGTACTAGAAACTGGTGTTCT-AAAAAAAGATATATTATAAAACTTTACCACGCGAAATTTTTCGCCAATGGATTCATTTTAAATTGATTTTTAAAGCATTTAAAAGTACTCGTTACCTCACATTGCAATACAAAGATCACGCATGATTAATGTAGATGAAAAATATTTTTCGAATAGTTTAGTATTTTCAGTAAACTTCTTATGCCTTAAATGCGTGAATGCCAAAAAATCGTTCATTTTGAATTATTTTTTTCATTCAAACAATTCACAAATATAACCCCCGCTTAATAAATATTGAAAGTAAAAATTCCAATTAAAGTAATAATTACATGAAAATGATTACGAACTATAGTTGTTATA
Nperlakyi_SChimneys_N1080 GACATCGCACCGCCATTTTGTATTTTTTGCCTGACCAACTAAGCATTTTATGTCGA--------------------GACGGAATACTTCCAATGCAATAGATACGTTTGTTCTTCTCACAGCTAGACATCTTCTCATGTTTGAAGATCTATATATCTGAACTGGTTCCCAGTAACGTGGGTCCACAAAGCTAGTGGTTGAAACATGTCGAATATGACATCAAAATATGTTTTTTAGTTGACGTTATTTTAGAAAATTATTAATAAGGACAACCTACACTTACCTTTACCACATCTGGATCCTCCCTCAAAACAGAATTTTCCATCGACGACTCCAAACCTGCGCAGTTCCCTCAGTGGCCATATTCCCAGGAGCTTCGGCGGCACACCAGCCGTAAGGCAGAACATGTAGTCGAGAAGGTGTAGTCGGGCCGGCCCACTTGCTAGTTTGCTTTTTGCAGGAACATATGCTATCTGTACTAGAAACTGGTGTTCT-AAAAAAAGATATATTATAAAACTTTACCACGCGAAATTTTTCGCCAATGGATTCATTTTAAATTGATTTTTAAAGCATTTAAAAGTACTCGTTACCTCACATTGCAATACAAAGATCACGCATGATTAATGTAGATGAAAAATATTTTTCGAATAGTTTAGTATTTTCAGTAAACTTCTTATGCCTTAAATGCGTGAATGCCAAAAAATCGTTCATTTTGAATTATTTTTTTCATTCAAACAATTCACAAATATAACCCCCGCTTAATAAATATTGAAAGTAAAAATTCCAATTAAAGTAATAATTACATGAAAATGATTACGAACTATAGTTGTTATA
Nreclusus_Clingmans_N252 GACATCGCACCGCCATTTTGTATCTTTTGCCTGACCAACTAAACATTTTATGTCGAGACAACAGTCCAACACATCGGACGGAATAATTCCAATGCAATAGACACGTTTGTTTTTGTCAGAGCTAGACATCCTTTCATGTTTGGAGATCTATATATTTGAACTGGTTCCCAGTAACGTGGGTCCACAAAGCTAGTGGTTGAAACATGTCGAATATGACATCAAAATATGTTTTTTAGTTGACGGTATTTTAGAAAATTATTAATAAGGACAACCTACACTTACCTTTACCACATCTGGATCCTCCCTCAAAACAGAATTTTCCATCGACGACTCCAAACCTGCGCAGTTCCCTCAGTGGCCATATTCCCAGGAGCTTCGGCGGCACACCAGCCGTAAGGCAGAACATGTAGTCGAGAAGGTGTAGTCGGGCTGGCCCACTTGCTAGTTTGCTTTTTGCAGGAACATATGCTATCTGTACTAGAAATTGGTGTTCTAAAAAAGAGAAATATTATAATTCATTACAACGCAAAATTCTTCGCCAATGGATTCATTTTAAATTGGTTTTTAAAGCATTTAAAATTACTTGTAAACTCACATTTCAATACGAAGACTAAGCATGATTAATGTAGATTCAATATATTTTTCAGACAGTTTAGTATTTTCAGAAAACTTATTATGCCTTAAATGCGTGAATGCCTAAAACTCGTTCATTTTGAATTATTCTTTTCATTCAAACAATTCACAAATATAACCCCCGCTTAATAAATATTGAAAGTAAAAATTCCAATTAAAGTAATAATTACA------------------------------
Nreclusus_Newfound_N259 --------------ATTTTGTATCTTTTGCCTGACCAACTAAACATTTTATGTCGAGACAACAGTCCAACACATCGGACGGAATAATTCCAATGCAATAGACACGTTTGTTTTTGTCAGAGCTAGACATCCTTTGATGTTTGGAGATCTATATATTTGAACTGGTTCCCAGTAACGTGGGCCCACAAAGCTAGTGGCTGAAACATGTCGAATATGACATCAAAATATGTTTTTTAGTTGATGGTATTTTAGAAAATTATTAATAAGGACAACCTACACTTACCTTTACCACATCTGGATCCTCCCTCGAAACAGAATTTTCCATCGACGACTCCAAACCTGCGCAGTTCCCTCAGTGGCCATATTCCCAGGAGCTTCGGCGGCACACCAGCCGTAAGGCAGAACATGTAGTCGAGAAGGTGTAGTCGGGCTGGCCCACTCGCTAGTTTGCTTTTTGCAGGAACATATGCTATCTGTACTAGAAATTGGTGTTCTAAAGAAGAGAAATATTATAATTCATTACAACGCAAAATTCTTCGCCAATGGATTCATTTTAAATTGGTTTTTAAAGCATTTAAAATTACTTGTAAACTCACATTTCAATACGAAGACTAAGCATGATTAATGTAGATTCAATATATTTTTCAGACAGTTTAGTATTTTCAGAAAACTTATTATGCCTTAAATGCGTGAATGCCTAAAACTCGTTCATTTTGAATTATTCTTTTCATTCAAACAATTCACAAATATAACCCCCGCTTAATAAATATTGAAAGTAAAAATTCCAATTAAAGTAATAATTACATGAAAATGATTACGAACTATAGTTGTTATA
Nreclusus_Noland_N1051 GACATCGCACCGCCATTTTGTATCTTTTGCCTGACCAACTAAACATTTTATGTCGAGACAACAGTCCAACACATCGGACGGAATACTTCCAATGCAATAGACACGTTTGTTTTTGTCAGAGCTAGACATCCTTTCATGTTTGGAGATCTATATATTTGAACTGGTTCCCAGTAACGTGGGTCCACAAAGCTAGTGGTTGAAACATGTCGAAAATGACATCAAAATATGTTTTTTAGTTGACGGTATTTTAGAAAATTATTAATAAGGACAACCTACACTTACCTTTACCACATCTGGATCCTCCCTCGAAACAGAATTTTCCATCGACGACTCCAAACCTGCGCAGTTCCCTCAGTGGCCATATTCCCAGGAGCTTCGGCGGCACACCAGCCGTAAGGCAGAACATGTAGTCGAGAAGGTGTAGTCGGGCTGGCCCACTCGCTAGTTTGCTTTTTGCAGGAACATATGCTATCTGTACTAGAAATTGGTGTTCTAAAAAAGAGAAATATTATAATTCATTACAACGCAAAATTCTTCGCCAATGGATTCATTTTAAATTGGTTTTTAAAGCATTTAAAATTACTTGTAAACTCACATTTCAATACGAAGACCAAGCATGATTAATGTAGATTCAATATATTTTTCAGACAGTCTAGTATTTTCAGAAAACTTATTATGCCTTAAATGCGTGAATGCCTAAAACTCGTTCATTTTGAATTATTTTTTTCATTCAAACAATTCACAAATATAACCCCCGCTTAATAAATATTGAAAGTAAAAATTCCAATTAAAGTAATAATTACATGAAAATGATTACGAACTATAGTTGTTATA
Nreclusus_Smokemont_N1020 -------CACCGCCATTTTGTATCTTTTGCCTGACCAACTAAACATTTTATGTCGAAACAACAGTCCAACACATCGGACGGAATACTTCCAATGCAATAGACACGTTTGTTTTTGTCAGAGTTAGACATCCTTTCATGTTTGGAGATCTATATATTTGAACTGGTTCCCAGTAACGTGGGCCCACAAAGCTAGTGGCTGAAACATGTCGAATATGACATCAAAATATGTTTTTTAGTTGATGGTATTTTAGAAAATTATTAATAAGGACAACCTACACTTACCTTTACCACATCTGGATCCTCCCTCGAAACAGAATTTTCCATCGACGACTCCAAACCTGCGCAGTTCCCTCAGTGGCCATATTCCCAGGAGCTTCGGCGGCACACCAGCCGTAAGGCAGAACATGTAGTCGAGAAGGTGTAGTCGGGCTGGCCCACTCGCTAGTTTGCTTTTTGCAGGAACATATGCTATCTGTACTAGAAATTGGTGTTCTAAAAAAGAGAAATATTATAATTCATTACAACGCAAAATTCTTCGCCAATGGATTCATTTTAAATTGGTTTTTAAAGCATTTAAAATTACTTGTAAACTCACATTTCAATACGAAGACCAAGCATCATTAATGTAGATTCAATATATTTTTCAGACAGTTTAGTATTTTCAGAAAACTTATTATGCTTTGAATGCGTGAATGCCTAAAACTCGTTCA-----------TTTTTTCATTCAAACAATTCACAAATATAACCCCCGCTTAATAAATATTGAAAGTAAAA------------------------------------------------------
Nroanensis_IngramBranch_N926 -------------------GTATTTTTT-----ACCAACTAAGCATTTTATGTCGAGACAACAGTCCAACACATCGGACAGAATACTTCCAATGCAATAGATACGTTTGTTCTTCTCACAGCTAGACATCTTCTCATATTTGAAGATCTATATATCTGAACTGGTTCCCAGTAACGTGGGTTCACAAAGCTAGTGGTTGAAACATGTCGAAAATGACATCAA------------AGTTGACGGTATTTTAGAAGATTATTAATAAGGACAACCTACACTTACCTTTACCACATCTGGATCCTCCCTCGAAACAGAATTTTCCATCGACGACTCCAAACCTGCGCAGTTCCCTCAGTGGCCATATTCCCAGGAGCTTCGGCGGCACACCAGCCGTAAGGCAGAACATGTAGTCGAGAAGGTGTAGTCGGGCTGGCCCACTTGCTAGTTTGCTTTTTGCAGGAACATATGCTATCTGTACTAGAAACTGGTGTTCT--AAAAAAGAAATATTATAAT-------------GGATTCATGGCCAATGGATTCATTGTAAATTGGTTTTTAAAGCATTTAAAATTACTTGTAAACTCACATTTCAATACAAAGACCATTCATCATTAAT-----------------------------------------------------------------------------------------------------------------------------------------------------------------------------------------------------------------
Nroanensis_N_CarversGap_N928 GACATCGCACCGCCATTTTGTATTTTTT-----ACCAACTAAGCATTTTATGTCGAGACAACAGTCCAACACATCGGACAGAATACTTCCAATGCAATAGATACGTTTGTTCTTCTCACAGCTAGACATCTTTTCATATTTGAAGATCTATATATCTGAACTGGTTCCCAGTAACGTGGGTCCACAAAGCTAGTGGTTGAAACATGTCAAAAATGACATCAA------------AGTTGACGGTATTTTAGAAAATTATTAATAAGGACAACCTACACTTACCTTTACCACATCTGGATCCTCCCTCGAAACAGAATTTTCCATCGACGACTCCAAACCTGCGCAGTTCCCTCAGTGGCCATATTCCCAGGAGCTTCGGCGGCACACCAGCCGTAAGGCAGAACATGTAGTCGAGAAGGTGTAGTCGGGCTGGCCCACTTGCTAGTTTGCTTTTTGCAGGAACATATGCTATCTGTACTAGAAACTGGTGTTCT--AAAAAAGAAATATTATAAT-------------GGATTCATGGCCAATGGATTCATTGTAAATTGGTTTTTAAAGCATTTAAAATTACTTGTAAACTCACATTTCAATACAAAGACCATTCATCATTAATAGAGATTCAATATATTTTTCAGACAGTTTCGTATTTTCAGTAAACTTCTTATGCCTTAAATGCGTGAATGCCTAAAACTCGTTCATTTTGAATTATTTTTTTCATTCAAACAATTCACAAATATAACCTCC------------------------------------------------------------------------------
Nroanensis_RoanHighBluff_N762 GACATCGTACCGCCATTTTGTATTTTTTGCCAGACCAACTAAGCATTTTATGTCGAGACAACAGTCCAACACATCGGACGGAATACTTCCAATGCAATAGATACGTTTGTTCTTCTCACAGCTAGACATCTTCTCATGTTTGAAGATCCATATATCTGAACTGGTTCCCAGTAACGTGGGTCCACAAAGCTAGTGGTTGAAACATGTCGAAAATGACATCAAAATATGGTTTTTTGTTGACGGTATTTTAGAAAATTATTAATAAGGACAACCTACACTTACCTTTACCACATCTGGATCCTCCCTCGAAACAGAATTTTCCATCGACGACTCCAAACCTGCGCAGTTCCCTCAGTGGCCATATTCCCAGGAGCTTCGGCGGCACACCAGCCGTAAGGCAGAACATGTAGTCCAGAAGGTGTAGTCGGGCTGGCCCACTTGCTAGTTTGCTTTTTGCAGGAACATATGCTATCTGTACTAGAAACTGGTGTTCT--AAGAAAGAAATATTATAAT-------------GGATTCATGGCCAATGGATTCATTGTAAATTGGTTTTTAAAGCATTTAAAATTACTTGTAAACTCACATTTCAATACAAAGACCATTCATCATTAATATAGATTCAATATATTTTTCAGACAGTTTCGTATTTTCAGTAAACTTCTTATGCCTTAAATGCGTGAATGCCTAAAACTCGTTCATTTTGAATTATTTTTTTCATTCAAACAATTCACAAATATAACCCCCGCTTAATAAATATTGAAAGTAAAAATTCCAATTAAAGTAATAATTACATGAAAACGATTATGAACTATAGTTGTTATA
Nsheari_BaldRiver_N1168 ------------------------------------------------------GAGACAACAGTCCAACACATCAGACGGAATACTGCCAATGCAATAGACACGTTTGTTTTTGTCAGAGCTAGACATCCTTTCATGTTTGGAGATCTATATATTTGAACTGGTTCCTTGTAACGTTTGTCCACAAAGCTAGTGGTTGAAACATGTCGAATTTGACATCAAAATATGTTTGTTAGTTGACGGTATTTTAGAAAATTATTAAGAAGGACAACCTACACTTACCTTTACCACATCTGGATCCTCCCTCGAAACAGAATTTTCCATCGACGACTCCAAACCTGCGCAGTTCCCTCAGTGGCCATATTCCCAGGAGCTTCGGCGGCACACCAGCCGTAAGGCAGAACATGTAGTCGAGAAGGTGTAGTCGGGCTGGCCCACTCGCTAGTTTGCTTTTTGCAGGAACATATGCTATCTGTACTAGAAACTGGTGTTCTAAAAAAGAGAAATATTATAATTCATTACAACGCAAAATTCTTCGCCAATGGATTCATTTTAAATTGGTTTTTAAAGCATTTAAAATCTGTTGTAAACTCACATTTCAATACAAAGACCATTCATCATTAATATAGATTCAATATATTTTTCAGACAGTTTCGTATTTTCAGTAAACTTCTTATGCCTTAAATGCGTGAATGCCTAAAACTCGTTCATTTTGAATTATTTTTTTCATTCAAACAATTCACAAATATAACCCCCACCTAATAAATATTGAAAGTAAAAATTCCAATTAAAGTAATAATTATATGAAAACGATTATGAACTATACTTGTTATA
Nsheari_Cohutta_N826 ----------CGCCATTTTGTATCTTTTGCCTAACTAACTAAACATTTTAAGTCGACACAACAGTCCAACACATCGGACGGAATACTTCCAATGCAATAGACACGTTTGTTTTTGTCAGAGCTAGACATCCTTTCATGTTTGGATATCTATATATTTGAACTGGTTCCCAGTAACGTGGGTCCACAAAGCTAGTGGTTGAAACAATACGAATTTGACATCAAAATATGTTTTTAAGTTGACGGTATTTTAGAAAATTATTAATAAGGACAACCTACACTTACCTTTACCACATCTGGATCCTCCCTCGAAACAGAATTTTCCATCGACGACTCCAAACCTGCGCAGTTCCCTTAGTGGCCATATTCCCAGGAGCTTCGGCGGCACACCAGCCGTAAGGCAGAACATGTAGTCGAGAAGGTGTAGTCGGGCTGGCCCACTTGCTAGTTTGCTTTTTGCAGGAACATATGCTATCTGTACTAGAAATTGGTGTTCTAAAAAAGAGAAATATTATAATTCATTACAACGCAAAATTCTTCGCTAATGGATTCATTTTAAATTGGTTTTTAAAGCATTTAAAATTACTTGTAAACTCACATTTCAATACGAAGACCAAGCATGATTAATGTAGATTCAATATATTTTTAAGACAGTTTAGTATTTTCAGAAAACTTATTATACCTTAAATGCGTGAATGACTAAAACTCGATCATTTTGAATTATTTTTTTCATTCGAACAATTCACACATATAACCCCCGCCTAATAAATATTGAAAGTAAAAATTCCAATTAAAGTAATAATTAGATGAAAACGATTATGA---------------
Nsheari_JoyceKilmer_N092 ------------------------------------------------------------------------------------------------------------------------------------------------------------------------------------------------GTGGTTGAAACATGTCGAATTTGACATCAAAATATGTTTTTTAGTTGACGGTATTTTAGAAAATTATTAAGAAGGACAACCTACACTTACCTTTACCACATCTGGATCCTCCCTCGAAACAGAATTTTCCATCGACGACTCCAAACCTGCGCAGTTCCCTCAGTGGCCATATTCCCAGGAGCTTCGGCGGCACACCAGCCGTAAGGCAGAACATGTAGTCGAGAAGGTGTAGTCGGGCTGGCCCACTCGCTAGTTTGCTTTTTGCAGGAACATATGCTATCTGTACTAGAAACTGGTGTTCTAAAAAAGAGAAATATTATAATTCATTACAACGCAAAATTCTTCGCCAATGGATTCATTTTAAATTGATTTTTAAAGTATTTAAATTTACTTGTAAACTCACATTTCAATACGAAGACCAAGCATGATTAATGTAGATTCAATATATTTTTAAGACAGTTTAGTATTTTCAGAAAACTTATTATACCTTAAATGCGTGAATGACTAAAACTCGTTCATTTTG-----------------------------------------------------------------------------------------------------------------------
Nsilvanus_Elijay_N395 ---------------------------------------------------------------GTCCAACACATCGGACGGAATGCTTCCAATGCAATATATATGTTTGTTCTTGTTACAGCTAGACATCCTCTGATGTTTGGAGATGTATATATCTGAACTGATTCCCAGTAACGTGGGTCCACAAAGCTAGTGGTTGAAACATGTCGAAAATGACATCAAAATATGTTTTTTAGTTGACGGTATTTTAGAAAATTATTAATAAGGACAACCTACACTTACCTTTGCCACATCTGGATCCTCCCTCGAAACAGAATTTTCCATCGACGACTCCGAACCTGCGCAGTTCTCTCAGTGGCCATATTCCCAGGAGCTTCGGCGGTACACCAGCCGTAAGGCAGAACATGTAGTCGAGAAGGTGTAGTCGGGCTGGCCCACTTGCTAGTTTGCTTTTTGCAGGAACATATGCTATCTGTACTAGAAACTGGTGTTCT--AAAAAAGAAATATTATAAT-------------GGATTCATGG----------C---------------------------------------------------------------------------------------------------------------------------------------------------------------------------------------------------------------------------------------------------------------------------------------------
Nsilvanus_GermanyCove_N1017 ----------CGCCATTTTGTAACTTTTGCCTGACCAACTAAGCATTTTATGTCGAGAAAACAGTCCAACACGTCGGACGGAATACTTCCAATGCAATAGATACGTTTGTTCTTCTCACAGCTAGACATCTTCTCATGTTTGAAGATCTATATATCTGAACTGATTCCCAGTAACGTGGGTCCACAAAGCTAGTGGTTGAAACATGTCGAAAATGACATCAAAATATGTTTTTTAGTTGACGGTATTTTAGAAAATTATTAATAAGGACAACCTACACTTACCTTTACCACATCTGGATCCTCCCTCGAAACAGAATTTTCCATCGACGACTCCGAACCTTCGCAGTTCTCTCAGTGGCCATATTCCCAGGAGCTTCGGCGGTACACCAGCCGTAAGGCAGAACATGTAGTCGAGAAGGTGTAGTCGGGCTGGCCCACTTGCTAGTTTGCTTTTTGCAGGAACATATGCTATCTGTACTAGAAACTGGTGTTCT-AAAAAAAGATATATTATAATACATTACAACGCGAAATTCTTCGCCAATGGATTCATTTTAAATTGATTTTTAAAGCATTTAAATGTACTCGTTACCTCAC------ATACAAAGATCACGCATGATTAATGTAGATTAAAATTTTTTTTCAAATAGTTTAGTATTTTCAGTAAACTTCTTATGCCTTAAATGCGTGAATG-------------------------------------------------------------------------------------------------------------------------------------------
Nsilvanus_HeboMtn_N1029 ----------------------------------------------------------------------------------------------------------------------------------------------------------------------------------------------------------------------------------------------------------------TATTAATAAGGACAACCTACACTTACCTTTACCACATCTGGATCCTCCCTCGAAACAGAATTTTCCATCGACGACTCCGAACCTGCGCAGTTCTCTCAGTGGCCATATTCCCAGGAGCTTCGGCGGTACACCAGCCGTAAGGCAGAACATGTAGTCGAGAAGGTGTAGTCGGGCTGGCCCACTTGCTAGTTTGCTTTTTGCAGGAACATATGCTATCTGTACTAGAAACTGGTGTTCT--AAAAAAGAAATATTATAAT-------------GGA---------------------------------------------------------------------------------------------------------------------------------------------------------------------------------------------------------------------------------------------------------------------------------------------------------------
Nstupkai_BlowholeWOS_N285 GACATCGCACCGCCATTTTGTATCTTTTGCCTGACCAACTAAACATTTTATGTCGAGACAACAGTCCAACACATCGGACGGAATAATTCCAATGCAATAGACACATTTGTTTTTGTCAGAGCTAGACATCCTTTTATATTTGGAGATCTATATATTGGAACTGGTTCCCAGTAACATGGGCCCACAAAGCTAGTGGCTGAAACATGTCGAATATGACATCAAAATATGTTTTTTAGTTGACGGTATTTTAGAAAATTATTAATAAGGACAACCTACACTTACCTTTACCACATCTGGATCCTCCCTCGAAACAGAATTTTCCATCGACGACTCCAAACCTGCGCAGTTCCCTCAGTGGCCATATTCCCAGGAGCTTCGGCGGCACACCAGCCGTAAGGCAGAACATGTAGTCGAGAAGGTGTAGTCGGGCTGGCCCACTCGCTAGTTTGCTTTTTGCAGGAACATATGCTATCTGTACTAGAAATTGGTGTTCTAAAAAAGAGAAATATTATAATTCATTACAACACAAAATTCTTCGCCAATGGATTCATTTTAAATTGGTTTTTAAAGCATTTAAAATTACTTGTAAACTCACATTTCAATACGAAGACCTAGCATGATTAATGTAGATTCAATATATTTTTCAGACAGTTTAGTATTTTCAGAAAACTTATTATGCCTTAAATGCGTGAATGCCTAAAACTCGTTCATTTTGAATT--TTTTTTCATTCATTCAATTCGCAAATATAACCCCCGCCTAATAAATATTGCAAGTAAAAATTCCAATTAA-------------------------------------------
Nstupkai_Blowing_N356 ---------------------ATCTTTTGCCTGACCAACTAAACATTTTATGTCGAGACAACAGTCCAACACATCGGACGGAATACTTCCAATGCAATAGACACGTTTGTTTTTGTCAGAGCTAGACATCCTTTCATGTTTGGACATCTATATATTTCAACTGGTTCCCAGTAACGTGGGTCCACAAAGCTAGTGGTTGAAACATGTCGAATATGACATCAAAATATGTTTTTTAATTGACGGTATTTTAGAAAATTATTGATAAGGACAACCTACACTTACCTTTACCACATCTGGATCCTCCCTCGAAACAAAATTTTCCATCGACGACTCCAAACCTGCGCAGTTCCCTCAGTGGCCATATTCCCAGGAGCTTCGGCGGCACACCAGCCGTAAGGCAGAACATGTAGTCGAGAAGGTGTAGTCGGGCTGGCCCACTCGCTAGTTTGCTTTTTGCAGGAACATATGCTATCTGTACTAGAAATTGGTGTTCTAAAAAAGAGAAATATTATAATTCATTACAACGCAAAATTCTTCGCCAATGGATTCATTTTAAATTGGTTTTTAAAGCATTTAAAATTACTTGTAAACTCACATTTCAATACGAAGACCAAGCATGATTAATGTAGATTCAATATATTTTTCAGACAGTTTAGTATTTTCAGAAAACTTATTATGCCTTAAATGCGTGAATGCCTAAAACTCGTTCATTTTGAATTATTTTTTTC----------------------------------------------------------------------------------------------------------
Nstupkai_LittleRiver_N293 ----------------------------------------------TTTATGTCGAGACAACAGTCCAACACATCGGACGGAATAATTCCAATGCAATAGACACATTTGTTTTTGTCAGAGCTAGACATCCTTTCATATTTGGAGATCTATATATTTGAACTGGTTCCCAGTAACGTGGGCCCACAAAGCTAGTGGCTGAAACATGTCGAATATGACATCAAAATATGTGTTTTAGTTGACGGTATTTTAGAAAATTATTAATAAGGACAACCTACACTTACCTTTACCACATCTGGATCCTCCCTCGAAACAGAATTTTCCATCGACGACTCCAAACCTGCGCAGTTCCCTCAGTGGCCATATTCCCAGGAGCTTCGGCGGCACACCAGCCGTAAGGCAGAACATGTAGTCGAGAAGGTGTAGTCGGGCTGGCCCACTCGCTAGTTTGCTTTTTGCAGGAACATATGCTATCTGTACTAGAAATTGGTGTTCT-AAAAAAAGAAATATTATAATTCATTACAACGCAAAATTCTTCGCCAATGGATTCATTTTAAATTGATTTTTAAACCATTTAAAAGTACTCGTTACCTCACATTGCAATACAAAGATCACGCATGATTAATGTAGATTAAATATATTTTCAGAATAGTTTAGTATTTTCAGTAAACTTCTTATGCCTTAAATGCGTGAATGCCTAAAACTCGTTCATTTTGAATTTTTTTTTTCATTCAAACAATTCATAAATATAACCCCCGCTTAATAAATATTGAAATTAAAA-TTCCAATTAAAGTAATAATCACATGAAAATGATTACGAACTACAGTTGTTATA
Nstygius_ObeLee_N0656 GATCTCTCACCTCCATTTTGCACTTTTTGCCTGACCAACGAAACATTTTATGCCGAGACAACAGTCCAACACATCGGACGGAATACTTCCAATGCAATAGATACGTTTATTCTTG-CACAGTTAGACACCTTCTCACGTTTAGAGATCTATATATCTGAACTGGTTCCCAGAAACGTGGGTCCACAAAGCTAGTGGTTGAAACATGTAGAAAATGACATCAAAATATGTTTTTTAGTTGACGGTATTTTAGAAAATTATTAATAAGGACAACCTATACTTACCTTTACCACATCTGGATCCTCCCTCAAAACAAAATTTTCCATCGACGACCCCGAACCTGCGCAGTTCCCTCAGTGGCCATATTCCCAGGAGCTTCGGCGGCACACCAGCCGTAAGGCAGAACATGTAATCGAGAAGGTGTAGTCGGGCTGGACCACTCGCTAGTTTGCTTTTTGCAGGAACATATGCTATCTGTACTAGAAACTGATGTTCT-AAAAAAAGAAATATTATAATTCATCACAACGCGAAATTCTTTGCCAATGGATTCATTTTAAATTGATTTTTAAAGCATTTAAAAGCACTCGTTACCTCCCATTGCAATACAAAGACCACACATCATTAATGTAGATTCAATATATTTTTCAGACAGTTTC-TATTTTCAGTAAACTTCTTATGCCTTAAATGTGTGAATACCTAGAACTCATTCATTTTGAATTAATTTTTTCATTCAAACAATTCACAAGTATACCTCCCGCTTAATAAATATTGAAAGTAAAAATTCCAATTAAAGTAATAATTACATGAAAACGATTATGAACTATAGTTCTTATA
Nstygius_RavenB_N1022 GATCTCTCACCTCCATTTTGCACTTTTTGCCTGACCAACGAAACATTTTATGCCGAGACAACAGTCCAACACATCGGACGGAATACTTCCAATGCAATAGATACGTTTATTCTTG-CACAGTTAGACACCTTCTCACGTTTAGAGATCTATATATCTGAACTGGTTCCCAGAAACGTGGGTCCTCAAAGCTAGTGGTTGAAACATGTAGAAAATGACATCAAAATATGTTTTTTAGTTGACGGTATTTTAGAAAATTATTAATAAGGACAACCTATACTTACCTTTACCACATCTGGATCCTCCCTCAAAACAAAATTTTCCATCGACGACCCCGAACCTGCGCAGTTCCCTCAGTGGCCATATTCCCAGGAGCTTCGGCGGCACACCAGCCGTAAGGCAGAACATGTAATCGAGAAGGTGTAGTCGGGCTGGACCACTCGCTAGTTTGCTTTTTGCAGGAACATATGCTATCTGTACTAGAAACTGATGTTCT-AAAAAAAGAAATATTATAATTCATCACAACGCGAAATTCTTTGCCAATGGATTCATTTTAAATTGATTTTTAAAGCATTTAAAAGCACTCGTTACCTCCCATTGCAATACAAAGACCACACATCATTAATGTAGATTCAATATATTTTTCAGACAGTTTC-TATTTTCAGTAAACTTCTTATGCCTTAAATGTGTGAATACCTAGAACTCATTCATTTTGAATTAATTTTTTCATTCAAACAATTCACAAGTATACCTCCCGCTTAATAAATATTGAAAGTAAAAATTCCAATTAAAGTAATAATTACATGAAAACGATTATGAACTATAGTTCTTATA
Ntempletoni_BaldMtns_N950 GACATCGCACCGCCATTTTGCATCTTTTGCCTGACCAACTAAATATTTTATGTCGAGACGACAGTCCAACACATCGGACGGAATACTTCCAATGCAATAGATACGTTTGTTCTTGTCACAGCTAGACATCCTCTCATGTTTGGAGATCTATATATCTGAACTGATTCCCAGTAACGTGGGTCCACAAAGCTAGTGGTTGAAACATGTAGAAAATGACATCAAAATATGTTTTTTAGTTGACGGTATTTTAGAAAATTATTAATAAGGACAACCGACACTTACCTTTACCACATCTGGATCCTCCCTCGAAACAGAATTTTCCATCGACGACTCCAAACCTGCGCAGTTCCCTCAGTGGCCATATTCCCAGGAGCTTCGGCGGCACACCAGCCGTAAGGCAGAACATGTAGTCGAGAAGGTGTAGTCGGGCTGGCCCACTTGCTAGTTTGCTTTTTGCAGGAACATATGCTATCTGTACTAGGAACTGGTGTTCTAAAAAAAAGAAATATTATAATACATTACAACGCGAAATTCTTCGCCAATGGATTCATTTTAAATTCATTTTTAAAGCATTTAAAAGTACTCGTTACCTCACATTGCAATACAAAGATCACGCATGATAAATGTAGAATAAAAATATTTTTCTGACAGTTTAGTATTTTCAGTAAACTTCTTATGCCTTAAATGCGTGAATGCCTAAAAATCGTTCATTTTGAATTATTTTTTTCATTCAAATAATTCACAAATATAACCCCTGCCTAATAAATATTGAAAGTAAAAATTCCAATTAAAGTAATAATTACATGAAAACGATTATGAACTATAGTT------
Ntempletoni_ClarksCreek_N945 GACATCGCACCGCCATTTTGCATCTTTTGCCTGGCCAACTAAATATTTTATGTCGAGACGACAGTCCAACACATCGGACGGAATACTTCCAATGCAATAGATACGTTTGTTCTTGTCACAGCTAAACATCCTCTCATGTTTGGAGATCTATATATCTGAACTGATTCCCAGTAACGTGGGTCCATAAAGCCAGTGGTTGAAACATGTAGAAAATGACATCAAAATATGTTTTTTAGTTGACGGTATTTTAGAAAATTATTAATAAGGACAACCGACACTTACCTTTACCACATCTGGATCCTCCCTCGAAACAGAATTTTCCATCGACGACTCCAAACCTGCGCAGTTCCCTCAGTGGCCATATTCCAAGGAGCTTCGGCGGCACACCAGCCGTAAGGCAGAACATGTAGTCGAGAAGGTGTAGTCGGGCTGGCCCACTTGCTAGTTTGCTTTTTGCAGGAACATATGCTATCTGTACTAGAAACTGGTGTTCTAAAAAAAAGAAATATTATAATACATTACAAACCGAAATTCTTCGCCAATGGATTCATTTTAAATTCATTTTTAAAGCATTTAAAAGTACTCGTTACCTCACATTGCAATACAAAGATCACGCATGATTAATGTAGAATAAAAATATTTTTCTGATAGTTTAGTATTTTCAGTAAACTTCTTATGCCTTAAATGCGTGAATGCCTAAAAATCGTTCATTTTGAATTATTTTTTTCATTCAAACAATTCACAAATATCACCCCTGCCTAATAAATATTGAAAGTAAAAATTCCAATTAAAGTAATAATTACATAAAAACTATTATGAACTATAGTTGTTATA
Ntempletoni_ScronceCreekRd_N1223 ------------------------------------------------------------ACAGTCCAACACATCGGACGGAATACTTCCAATGCAATAGATACGTTTGTTCTTGTCACAGCTAGACATCCTCTCATGTTTGGAGATCTATATATCTGAACTGATTCCCAGTAACGTGGGTCCACAAAGCTAGTTGTTGAAACATGTAGAAAATGACATCAAAATATGTTTTTTAGTTGACGGTATTTTAGAAAATTATTAATAAGGACAACCGACACTTACCTTTACCACATCTGGACCCTCCCTCGAAACAGAATTTTCCATCGACGACTCCAAACCTGCGCAGTTCCCTCAGCGGCCATATTCCAAGGAGCTTCGGCGGCACACCAGCCGTAAGGCAGAACATGTAGTCGAGAAGGTGTAGTCGGGCTGGCCCACTTGCTAGTTTGCTTTTTGCAGGAACATATGCTATCTGTACTAGAAACTGGTGTTCTAAAAAAAAGAAATATTATAATACATTACAAACTGAAATTCTTCTCCAATGGATTCATTTTAAATTCATTTTTAAAGCATTTAAAAGTACTCGTTACCTCACATTGCAATACAAAGATCACGCATGAATAATGTAGATTAAGAATTTTTTTCAGACAGTTTAGTATTTTCAGTAAATTTCTTATGCCTTAAATGCGTGAATGCCTAAAACTCGTTCATTTTGAATTATTTTTTTCATTCAAACAATTCACAAATATAACACCTACCTAATAAATATTGAAAGTAAAAATTCCAATTAAAGTAATAATTACATGAAAACGATTATGAACTATAGTTGTTATA
Ntennessensis_IndianCave_N052 ---------------------------------------------------GTGGAGACAACAGTCCAACACATCGGACGGAATACTTCCAATGCAATAGATACGTTTGTTCTTCTCACAGCTAGACATCTTCTCATATTTGAAGATCTATATATCTGAACTGGTTCCCATTAACGTGGGTCCACAAAGCTAGTGGTTGAAACATGTCGAAAATGACATCAAAATATGTTTTTTAGTTGACAGTATTTTAGAAAATTATTAATAAGGACAACCTACACTTACCTTTACCACATCTGGATCCTCCCTCGAAACAGAATTTTCCATCGACGACTCCAAACCTGCGAAGTTCCCTCAGTGGCCATATTCCCAGGAGCTTCGGCGGCACACCAGCCGTAAGGCAGAACATGTAGTCGAGAAGGTGTAGTCGGGCTGGCCCACTTGCTAGTTTGCTTTTTGCAGGAACATATGCTATCTGTACTAGAAACTGGTGTTCT--AAAAAAGAAATATTAT----------------------------AATGGATTCATTGTAAATTGGTTTTTAAAGCATTTAAAATTACTTGTAAACTCACATTTCAATACAAAGACCATTCATCATTAATATAGATTCAATATATTTTTCAGACAGTTTCGTATTTTCAGTAAACTTCTTATGCCTTAAATGCGTGAATGCCTAAAACTCGTTTATTTTGAATTATTTTTTTCATTCAAACAATTCA--------------------------------------------------------------------------------------------
Ntennessensis_LittleStony_N645 GACATCGCACCGCCATTTTGTATTTTTTGCCTGACCAACTAAGCATTTTATGTCGAAACAACAGTCCAACACATCGGACGGAATACTTCCAATGCAATAGATACGTTTGTTCTTCTCACAGCTAGACATCTTCTCATGTTTGAATATCTATA-ATCTGAACTGGTTCCCAGTAACGTGGGTCCACAAAGCTAGTGGTTGAAACATGTCGAAAATGACAATAAAATATGTTTTTTAGTTGGCGGTATTTTAGAAAATTACTAATAAGGACAACATACACTTACCTTTACCACATCTGGATCCTCCCTCGAAACAGAATTTTCCATCGACGACTCCAAACCTGCGAAGTTCCCTCAGTGGCCATATTCCCAGGAGCTTCGGCGGCACACCAGCCGTAAGGCAGAACATGTAGTCGAGAAGGTGTAGTCGGGCTGGCCCACTTGCTAGTTTGCTTTTTGCAGGAACATATGCTATCTGTACTAGAAACTGGTGTTCT--AAAAAAGAAATATTATAAT-------------GGATTCAT---------------TGTAAATTGGTTTTTAAAGCATTTAAAATTACTTGTAAACTCACATTTCAATACAAAGACCATTCATCATTAATATAGATTCAATATATTTTTCAGACAGTTTCATATTTTCAGTAAACTTCTTATGCCTTAAATGCGTGAATGCCTAAAACTCGTTCATTTTGAATTATATTTTTCATTCAAACAATTCACAAAT---------------------------------------------------------------------------------------
Ntennessensis_Watauga_N1046 -------CACCGCCATTTTGTATTTTTTGCCTGACCAACTAAGCATTTTATGTCGAAACAACAGTCCAACACATCGGACGGAATACTTCCAATGCAATAGATACGTTTGTTCTTCTCACAGCTAGACATCTTCTCATGTTTGAAGATCTATATATCTGAACTGGTTCCCAGTAACGTGGGTTCACAAAGCAAGTGGTTGAACCATGTCGAAAATGACATCAATATATGTTTTTTAGTTGACGGTATTTTAGAAAATTATTAATAAGGACAACCTACACTTACCTTTACCACATCTGGATCCTCCTTCGAAACAGAATTTTCCATCGACGACTCCAAACCTGCGAAGTTCCCTCAGTGGCCATATTCCCAGGAGCTTCGGCGGCACACCAGCCGTAAGGCAGAACATGTAGTCGAGAAGGTGTAGTCGGGCTGGCCCACTTGCTAGTTTGCTTTTTGCAGGAACATATGCTATCTGTACTAGAAACTGGTGTTCT--AAAAAAGAAATATTATAAT-------------GGATTCATGGCCAATGGATTCATTGTAAATTGGTTTTTAAAGCATTTAAAATCACTTGTAAACTCACATTTCAATACAAAGACCATTCATCATTAATATAGATTCAATATATTTTTCAGACAGTTTCGAATTTTCATTAAACTTCTTATGCCTTAAATGCGTGAATGCCTAAAACTCGTTCATTTTGAATTATTTTTTTCATTCAAACAATTCACAAATATAACCCTCGCTTAATAAATATTGAAAGTAAAAATTCCAATTAAAGTAATAATTGCATGAAAACGATTATGAACTATAGTTGTTATA
