# Supplementary material for: ﻿New species in old mountains: integrative taxonomy reveals ten new species and extensive short-range endemism in Nesticus spiders (Araneae, Nesticidae) from the southern Appalachian Mountains
Source: Zookeys. 2023 Feb 3;1145:1–130. doi: 10.3897/zookeys.1145.96724 (PMC10208238; doi:10.3897/zookeys.1145.96724)
Supplement: Supplementary material 4 — Input alignments, analysis log files, and output tree files [file zookeys-1145-001_article-96724__-s004.zip › uce-2001247 (modified).phy]

 85 1586
Nesticus_Japan_G2153 -----------------CTCCCCGACTTTT------------CCAGAAAATTTGAAATATTTAGGATTTTCCC-----------------------------------------------TGATTTTTTTAACGGCATT-------------TTCATTTTTCTGCAATACAAAAATCACCAAAA------------------TAACAAAAAAGCGG-------------------AAGAATCTCA---------------------TCCCTGATAACTTAAAATGGCTCGATATAAACAACTGGTATATTATCCATCCCAATTTC------------------AATTAGTAATAAAATACAGCAATTTGAACCCCCCCCCAAAGTTCACTCTTCTTTCCTCCATTGAAAAAATAACAAAACTAC------------------------------------------------------------ATAATATTACACATAGAATAAGCAG-------AATAAGGAATCAAAATTTC-------------AGATTCT---GAAAAAATGAGAAATATTCCTAGTGTTGACATT----------AAATAATTAAGAATTAAGTAATTCCTTGGAAATTGAGAAGAGGTTA------CTCTATGTATAACAGAATCTTTAAGAATCTCTGGTACAAGAAAAAAAGCCAAAACCTAGATGTTCCCAAAATATATTT-----ATAAGAAAATACATACTTTGCGGCCGTAGACTTGGTCCTGGTCCATACTGGGAATCTACATTTGATTTCTGACTGCCTTCTGTTGGTGCATCTCCACCAGCTAACTTGGGGAATTCCTGAGGAAAAAATGGCGACTGCTGGCCCAAGAAGTTCCGTTCTTGACCACCATCCTCTTGGCTTTGTGTGACACTGCTCCATGTTTTGTTTACTCCAGATGTTGCAACTGTGTTTGTTGTACTTGTCTAGAGGAGATCAGGAAATTATGAATAAAATAACTTCAGCA--------------CAATTAAGATATTTT------------GAAAAAC------TTCGAGAAATTATTTGTTAT-----AAGCAAAACATTAAATTCTTATACATTGCAAAGGTTTGAAATTGTGAGCTGCATTTTAAACCA----------------------------------CACTTAGCTTTACTTAATATATGGAAAC--------------AAAGGGTG--TGTTATTAAAAAGCAAATTAAAT----TCAAGATGTCCAATATATTGCTTTTCAACATTTTACAATCCAATTCATTGTTAAATT-------TAAATAGACCAATATGAAATAAACC---------------CACATTCAAGTAA---------------TGGAATATAATT----------------GTACTTATACAAAAACTGATTAGATATTAATTAATATGTTACAATGCAACCAAATCAAATATTGTAAACA--AAAAG----------GGTAAGTTATTTATGTAAATATATTCAAAAAATTCAAGTTACTG---------------------
Nsilvestrii_Hellgate_N1108 CCAGATAGCGCAGCATCATTTTTAACATATGGATTGGTCTGGTCGAAACTTCGTAACTGCTTAGGTAGTGACAGTTAAAGTGCATCGATTCTTAAATAAATAGCCAACAGACAAAGAATATGATGAAT----AAGTAAT-----------------------TGCAATCAGTAGTGTAATAAGTCAAGTAGTATAATCAGTATAATAAATATG----TTCTACTTTTTAACTACCATTAATAGCAGGTATGTTTTAAAAATCATTTTGAAACATATATCTAAAAATTATAGTATAAAATGTTTATACATAAAGGGTAGAAAATCCGTACGATGAAAGTTGGTAAAATGGAAAAAGCTATGTACAACTGGGTTTAAAAAAAAACACCCGGGTTCTTTTGGGTGGGCGGGTGGGTAGCGAACCCTGTTAGAAGTATCTACTACCAATCCACATA---------AGAAATTAGAATC------AAATATAAACTTACAAAAACTGTAGACCGCCACCCA-------TGCCAGGACCATGTCCAAGAGATACAGGACCCATCAGGAACATTACTAATACTGCCGCT--TGACATGGGCCCACCCCGAAGATATGGGAATCAAGTGGCCGTTCAAGCAGGTGGCTGTTGTTGAAGCGTTCCTCTTCC----CCAGCTCCCTTCCGCTGCAAAGAATACCAAAAAATTTAAAATATTGATTATAGATTAAACCCACTGTTTAAGAATGGATTACATACTTTGCGGTCTTAGACTTGGTCCTGGTCCATACTGGGAATCTACACTTGATTTCTGACTGCCTTCTGTTGGTACATCGCCACCAGCTAACTTGGGGAATTCCTGAGGAAAAAATGGCGACTGCTGGCCCAAGAAGTTCCGTTCTTGACCACCATCCTCTTGGCTTTGTGTGACACTGCTCCATGTTTTGTTTACTCCAGATGTTGCAACTGTGTTTGTTGTACTTGTCTGTAGAA-----AAAAGAAGCCATTAAAAT---------CTGGACACAAGTAATCCATCCATACTGAGTTTTAACTATGTCCATATACTCAAGATTTAAAGCTTTATAAATTTATGACTCAACACACCTAGACAAAGAATTGTGCATAAAAGCCCATAATTCTTAAGGTTTTTTTTAAAACC-----ATGCAACAGCTATAATCATACAGTACTCTCACTTAGTTATTTATTGTTAAATAAAATA-------------TACAAATATGTATCGCCTGATAATACATGAAAATCTTTGATAAGTTGCAACAAGTTTAAATAAAATGT---ATAAAATAAATCGAATACAAGTTAAATCGTTTGAGAATTAATTCCTTAAATTTCCAATTAGCATAAAAACAATTTAGAAATCAAGAAACTGAATGTTGGAAGAAAGCCTTAAAAAAGGCATATGAAGCATTATAGCAAACTGAGATTAAATACTTTTCAA----TTGCACCGACTTTCAGTTAAATCTTCATT----------TTCAATCAGTAAGAAATGTATACTCACTGAGAATTTAAACAATAGAAAATCCCTATACGAAAAGCGAGTTCACAA
Narcheri_Cheaha_N023 CCTAGGAGCAGAGTACGGTCGCTGATCTCTGAGGTGCTGTGACTGGGAATCTGAAGATGCTTGTGGGCCGTTCACGCCACTGCCACTGCTCTGTGGTTGGGCGCCTGCCGATCCAGCAGGTGGCTGTTGCTGAAGCGTTCCTCTTCCCCAGCTCCCTTCCGCTGCAATGAAAACAGCACAT---TATTTACTGCAT------CAAGTATGACAAAGTTCCTACTTGTTAATCACAAAAAAAATCAAACACCTTCCAAGATTTTTTTTGTTTTACGCCCGTAAATGATCCCGCACAAACAATCTATTTATTAAATGTCACGATTTTGAACTACTACTTTTAACCAAATTGTAGTGATAACCTGCAATTTAACTTGAAATTCAAAATATACACAATTTAGGACAAATAAGAAGTTAACAAAACAGAAAAAATATTGTTGCTAACAATACTCAAATATTAAAACACTAACTACAACCCATTTCAAATATGAGCTTGCATAAGCAGTATACAGTCTTTTTAAATGTATGTCCATACTTTTATAATTACATTTTAGATCCCTTAAAAACAGGATTAATACA--CTGCAGTGACACTACATCATTTC-AAAAAGTGAGAATTCAGT-----CTCGAAGATCTAATAAAAATCCAAGGGCCTTGATTTTTTAAAGAGCATTCAAGGACTGTCAAGGAGTAAAAAAAATCTGAAGTATTGATCAGTAATGAATGTAAGTAGCTCACAGCAAATCACATACTTTGTGGTCTTAGACTTGGTCCTGGTCCATACTGGGAATCGACACTTGATTTCTGACTGCCTTCTGTTGGTACATCTCCACCAGCTAACTTGGGGAATTCCTGAGGAAAAAATGGCGACTGCTGGCCCAAGAAGTTCCGTTCTTGACCACCATCCTCTTGGCTTTGTGTGACACTGCTCCATGTTTTGTTTACTCCAGATGTTGCAACTGTGTTTGTTGTACTTGTCTATAAGGAAGTGAAAATCAATAAATAAATTAACTATTATAAAAAAAGAAATCACTTATTAACAT-TCATTTGAGCGTCAT-AAAAAATTCATCATTTAAAACTTTCTATGTTTAAGAGTAAAC--------ACATACATATAT----TGAAATTAAAAACTTTTAA----------------TAAGTAGAGCAAAATCATAATTATTCACTAAAAATACATAATTTTACATGATTAATAAAGATGCCATTCCTTGTTACAAAGGTGATTGCAACTCAATATAACAGGAAATTCGCTGAAAATCCAAAAAATATTAAAATCAAATAATTGATTATGTAATTCAATAACCAATTATTTGATTAAAAAGTGAATTCTAAAATTTATTTACTTTTACAAACACCATAGTAAAAATA-----ATGTGTTTTACAGGAAATTCTTTGAAAATATGTATGAAGTAATCAAACA------AACTAAAAATTATTTAATATATTATATTGATTTCCAATTGAATTCTAGATGCAGGAAGATTTTGACTGGTAATATGGTGATATTCTCTGTATATTCAAAGAATCACAACTTTGAAC-AAAAAAAAATGTTAAAAA
Narcheri_MillShoalCreek_N727 -----------------------------------------------------------------------------------------------------------------------------------------------------------------------------------------------------------------------------------------------------------------------------------------------------------------------------------------------------------------------------------------------------------------------------------------------------------------------TAAAACACTAACTACAACCCATTTCAAATATGAGCTTGCATAAGCAGTATACAGCCTTTTTAAATGTATGTCCATACTTTTATAATTACATTTTAGATCCCTTAAAAACAGGATTAATACA--CTGCAGTGACACTACATCATTTC-AAAAAGTGAGAATTCAGT-----CTCGAAGATCTAATAAAAATCC-AGGGCCTTGATTTTTAAAAGAGCATTCAAGGACTGTCAAGGAGTAAAAAAAATCTGAAGTATTGATCAGTAATGAATGTAAGTAGCTCACAGCAAATCACATACTTTGTGGTCTTAGACTTGGTCCTGGTCCATACTGGGAATCGACACTTGATTTCTGACTGCCTTCTGTTGGTACATCTCCACCAGCTAACTTGGGGAATTCCTGAGGAAAAAATGGCGACTGCTGGCCCAAGAAGTTCCGTTCTTGACCACCATCCTCTTGGCTTTGTGTGACACTGCTCCATGTTTTGTTTACTCCAGATGTTGCAACTGTGTTTGTTGTACTTGTCTATAAGGAAGTGAAAATCAATAAATAAATTAACTATTATAAAAAAAGAAATCACTTATTAACAT-TCATTTGAGCGTCAT-AAAAAATTCATCATT-------------------------------------------------------------------------------------------------------------------------------------------------------------------------------------------------------------------------------------------------------------------------------------------------------------------------------------------------------------------------------------------------------------------------------------------------------------------------------------------------------------------------------
Nbarri_Bishop_N1072 CCTAGGAGCAGAGTACGGCCGCTGATCTCTGAGGTGCTGTGACTGGGAATCTGAAGGTGCTTGTGGGCCGTTCACGCCACTGCCACTGCTCTGTGGTTGGGCGCCTGCCGATCCAGCAGGTGGCTGTTGCTGAAGCGTTCCTCTTCCCCAGCTCCCTTCCGCTGGAACGAGAACAGCACATAATTATTCACTGCACCGGGT-----------------------------------------------------------------------ATGCCCCTAAATGATCCCACACAAACAATCTATTTATTAAATGTCACAATTTTGGGCTACTACTTTTAACCAAGTGGTAGTGATAATCTGCA--------------------------CCCTTTAGGGCCAATAGGTAGTTAACGAAACCG-AAAAAAATCATTGCTAACAATGCACAAATATTAAAACATTAACTATAACC------AAATATAATCTTGCATAAGCAGTACATAGTTTTTTTAATTTTATGTCAAAACTTTTATTATTACATTTTAGATTCTTTAAAAAAAGGATTAATACACTCTGCAGTGACACTACATCATTTCAAAAAAGTGAGAATTCAGTACTTTCTCAAAGACCTAGTAAAAATTCAAGGGCCTTGATTTTTAAAATAGCATTCAAAGACTTTCAAGGAGAATGAAAAATCTGAAATATTGATTAGTAATGAATGTGACTAGCTCACAGCAAATCACATACTTTGTGGTCTTAGACTTGGTCCTGGTCCATACTGGGAATCGACACTTGATTTCTGACTGCCTTCTGTTGGTACATCTCCACCAGCTAACTTGGGGAATTCCTGAGGAAAAAATGGCGACTGCTGGCCCAAGAAGTTCCGTTCTTGACCACCATCCTCTTGGCTTTGTGTGACACTGCTCCATGTTTTGTTTACTCCAGATGTTGCAACTGTGTTTGTTGTACTTGTCTACAAGAGAGGCAAAATCAGTAAATAAAGTAACTATTGTAAAAAAAGAAATCACTTATTAACATATCATTTGAACTTCATT------------ATTTAAAACTTTACATGTTTAAGAGTAAACACAATAACACATACATATATATTTTGAAATTCAGAATTTTTAATAGTTAGTTTAAACCATAACAATAGCAAAGCTATAATTATTCTCTAAAAGTATTTAATTTTACATGATTAATCAAGATGCCATTCCTTGTTACAAGGGTGATTGCAACTAAATATAACATGAAAATCGCTGAAAATTCAAAAAAATTTAAAATCAAATAATTGATTATGTAATTCAATAGCCAATTATTTGATTAAAAAGTCAATTCAAAAATTTATTTACTATATCAAACACCATATTAAAATTAAATAATTTTGTTTTGTAGGAAACACTTTGAAAATATGTATAAAGTATTTAGCCAAAGACAAACTAAAAATTATTTAATATATTGTATTGATTTCCAATTGAATTTTGGATGCAGTAAGATTTTGACTGGTAATATGGTGTCATTCTCTGTATATTCAAAGAATCACAGCTTTAAACCAAAAAAAAATGTAAAAGA
Nbarri_LostCoveCave_N0065 --------CAGAGTACGGTCGCTGATCTCTGAGGTGCTGTGACTGGGAATCTGAAGGTGCTTGTGGGCCGTTCACGCCACTGCCACTGCTCTGTGGTTGGGCGCCTGCCGATCCAGCAGGTGGCTGTTGCTGAAGCGTTCCTCTTCCCCAGCTCCCTTCCGCTGGAACGAGAACAGCACATAATTATTCACTGCACCGGGTATAACAAATATAGGGTTCCTACTTAATTATCACCAAAAAAAACAGGCACTTTTCAAAGTTTTTTTTGTTTAATGCCCCTAAATGATCCCACACAAACAATCTATTTATTAAATGTCACAATTTTGGGCTACTACTTTTAACCAAGTGGTAGTGATAATCTGCA--------------------------CCCTTTAGGGCCAATAGGTAGTTAACGAAACCG-AAAAAAATCATTGCTAACAATGCACAAATATTAAAACATTAACTATAACC------AAATATAATCTTGCATAAGCAGTACATAGTTTTTTTAATTTTATGTCAAAACTTTTATTATTACATTTTAGATTCTTTAAAAAAAGGATTAATACACTCTGCAGTGACACTACATCATTTCAAAAAAGTGAGAATTCAGTACTTTCTCAAAGACCTAGTAAAAATTCAAGGGCCTTGATTTTTAAAATAGCATTCAAAGACTTTCAAGGAGAATGAAAAATCTGAAATATTGATTAGTAATGAATGTGACTAGCTCACAGCAAATCACATACTTTGTGGTCTTAGACTTGGTCCTGGTCCATACTGGGAATCGACACTTGATTTCTGACTGCCTTCTGTTGGTACATCTCCACCAGCTAACTTGGGGAATTCCTGAGGAAAAAATGGCGACTGCTGGCCCAAGAAGTTCCGTTCTTGACCACCATCCTCTTGGCTTTGTGTGACACTGCTCCATGTTTTGTTTACTCCAGATGTTGCAACTGTGTTTGTTGTACTTGTCTACAAGAGAGGCAAAATCAGTAAATAAAGTAACTATTGTAAAAAGAGAAATCACTTATTAACATATCATTTGAACTTCATT-AAAAATTCATTATTTAAAACTTTACATGTTTAAGAGTAAACACAATAACACATACATATATATTTTGAAATTCAGAATTTTTAATAGTTAGTTTAAACCATAACAATAGCAAAGCTATAATTATTCTCTAAAAGTATTTAATTTTACATGATTAATCAAGATGCCATTCCTTGTTACAAGGGTGATTGCAACTAAATATAACATGAAAATCGCTGAAAATTCAAAAAAAATTAAAATCAAATAATTGATTATGTAATTCAATAGCCAATTATTTGATTAAAAAGTCAATTCAAAAATTTATTTATTACATCAAACACCACATTAAAATTAAATAATTTTGTTTTGTAGGAAACACTTTGAAAATATGTATAAAGTATTTAGCCAAAGACAAACTAAAAATTATTTAATATATTATATTGATTTCCAATTGAATTTTGGATGCAGTAAGATTTTGACTGGTAATATGGTGTCATTCTCTGTATATTCAAAGAATCACAACTTTAAACCAAAAAAAAATGTAAAAGA
Nbarri_eyed_ClayCave_G2082 CCTAGGAGCAGAGTACGGTCGCTGATCTCTGAGGTGCTGTGACTGGGAATCTGAAGATGCTTGTGGGCCGTTCACGCCACTGCCACTGCTCTGTGGTTGGGCGCCTGCCGATCCAGCAGGTGGCTGTTGCTGAAGCGTTCCTCTTCCCCAGCTCCCTTCCGCTGCAATGAAAACAGCACATAGTTATTCACTGCATCGGGTATAATAAATACAAGGTTCCTACTTATTCATCACCAA-AATATCAAGCACTTTTCACAGTTTTTTTTGTTTCACATCCCTAAATGATCCCACATAAACTATCTATTTATTAAATGTCACGATTTTGGACTAATACTTTTAACCAAGTGGTAGTGATAACCTGCAATTTAACTTAAGATTCAAAATATACACAATTTAGGACCAATA-GAAGTTAACAAAACTGGTAAAAAAT------------------------------------------CATTTCAAATATAATC----------------------------------------------------------TAGATCCTTTAAAAAAAGGATTAATACACACTGCAGTGACACTAAATCATTTTTAAAAAATGAGAATTCAGCAATTTTTCAAAGACCTAGTGAAAATTAAAGGGCCTTGATTTTTAAAGTAGCATTCAAGGACTTTCAAGGAGAGTGAAAAATCTGAAATATTGATTAGTAATGAATGTGACTAGCTCACAGCAAATCACATACTTTGTGGTCTTAGACTTGGTCCTGGTCCATACTGGGAATCGACACTTGATTTCTGACTGCCTTCTGTTGGTACATCTCCACCAGCTAACTTGGGGAATTCCTGAGGAAAAAATGGCGACTGCTGGCCCAAGAAGTTCCGTTCTTGACCACCATCCTCTTGGCTTTGTGTGACACTGCTCCATGTTTTGTTTACTCCAGATGTTGCAACTGTGTTTGTTGTACTTGTCTACAAGGGAGGGAAAAGCAATAAATAAAGTAACTATTGTAAAAAAAGAAATCACTTATTAACATGTCATTTGAGCTTCATTAAAAAATTCAGCATTTAAAACTTTACATGTTTAAGGGTAAACACAACTGAATATATATATATATATTGAAATTCAGAATTTTTAATAGTTA-GTTTAACC------ATAACAAAGCTATAATTATTCTCC--AAGTATTTAATTTTACATGATTAATCAAGATGCCATTCCTTGTTACAGGAGTGATTGCAACTAAATAAAACATGAAATTCTCCACACACAC--ACATT-----AAAAAAACTTTGGGGCATGTCATTGCAAAA----------------------TATTCTAGAATC----GTCTGTCCCGCATATCAAAG------TCAATAATTTTCT--------------------------------ATAGTTATTTACTTATTGGCCAGGCACCCTCTCATATG-TCCACTCCCTC--------ATTTTAGGTCTGGTAATGGAAAAAT----AGAAATGAGACAT--------------AGGGATTAACAT-TCACTCATGACAAAATTGTAACCTA
Nbarrowsi_Gregorys_N270 -------------------------------------------------------------------------------------------------------------------------------------------------------------------------------------------------TATCGGTAACGATAAAATCGATGTTTTCAGTTGTTTGTGAAAGACAGTATTGGCTGAGTTTCGATA-----------------------------------CAATAGTACATCTGTTTAA------------GGAACACT----------AAGTGGTAGTGATAACCTGCAATTTAACTTAAGATTCAAAATATACACAATTTAGGACCAATAAGAAGCTAACAAAACTGGGAAAAAATCATTGCTAACAATGCACAAATATTAAAACATTAACTATAACCCATTTCAAATATAAGCTTGCATAAACAGTATACAGTTTTTTAAAAATTATGTCGAAACTTTTATTCTTACATTTTAGATCCTTTAAAAAAAGGATTAATACA--CTGCAGTGACA---AGTCATTTCAAAAAAGTGAGACTTCAGTACTTTCTCAAAGACCTAGTAAAAATTCAAGGGCCTTGATTTTTAAAATAGCATTCAAGGACTTTCAAGCAGAGCGAAAAATATGAAATATTGATTAGTAATGAATGTGACTAGCTCACGGCAAATCACATACTTTGTGGTCTTAGACTTGGTCCTGGTCCATACTGGGAATCGACACTTGATTTCTGACTGCCTTCTGTTGGTACATCTCCACCAGCTAACTTGGGGAATTCCTGAGGAAAAAATGGCGACTGCTGGCCCAAGAAGTTCCGTTCTTGACCACCATCCTCTTGGCTTTGTGTGACACTGCTCCATGTTTTGTTTACTCCAGATGTTGCAACTGTGTTTGTTGTACTTGTCTACAAGGGAGGGAAAATCAGTAAATAAAGTAACTATTGTAAACAAAGAAATCACTTATTAACATATCATTTGAACTTCATTAAAAAATTCATTATTTAAAACTTTACATGTTTAAGAGTAAACACAATAGCACATACATATATATTTTAAAATTCAGAATTTTTAATAGTTATTTTAAACCATAACAATAGCAAAGCTATA-TTATTCTCTAAAAGTATTTAATTATACATGATTAATCAAGATGCCATTCCTTGTTACATGGGTGATTGCAACTAAATATAACATGAAAATCTCTGAAAATCCAAAATATATTACAATCAAATAATTGATTATGTAATTCAATAGCCAATTATTTGATTAAAAAGTCAATTCAAAAATTTATTTACTTCATCAAACACCATATTAAAATTAAATAATTTTGTTTTGTGGAAAACACTTTAAAAATGTAT--CAAGTATTTAACCAAATACAAACTAAACATTATTTAA----------------------------------------------------------------------------------------------------------------------
Nbarrowsi_Tuckaleechee_N360 ---------------------------GT--------------------------------------------CTCAAAGTATCGATAGTTCATCGATTGTTGCTT-TAAATTCGATCTATCGATAGTATCGAGGT-------------------------------TGAAAA--------AACTATCGATAGTATCGGTAACGATAAAATCGATGTTTTCAGTTGTTTGTGAAAGACAGTATTGGCTGAGTTTCGATA-----------------------------------CAATAGTACATCTGTTTAA------------GGAACACT----------ACGTGGTAGTGATAACCTGCAATTTAACTTAAGTATCAAAATATATACAATTTAGGACCAATAAGAAGCTAACAAAACTGGAAAAAAATCATTGCTAACAATGCACAAATATTAAAATATTAACTATAACCCATTTCAAATATAAGCTTGCATAAACAGTATACAGTTTTTTTAAAATTATGTCAAAACTTTTATTCTTACA-TTTAGATCCTTTAAAAAAAGGATTAATACA--CTGCAGTGACA---AGTCATTTCAAAAAAGTGAGACTTTAGTACTTTCTCAAAGACCTAGTAAAAATTCAAGGGCCTTGATTTTTAAAATAGCATTCAAGGACTTTCAAGCAGAGCGAAAAATCTGAAATATTGATTAGTAATGAATGTGACTAGCTCACAGCAAATCACATACTTTGTGGTCTTAAACTTGGTCCTGGTCCATACTGGGAATCGACACTTGATTTCTGACTGCCTTCTGTTGGTACATCTCCACCAGCTAACTTGGGGAATTCCTGAGGAAAAAATGGCGACTGCTGGCCCAAGAAGTTCCGTTCTTGACCACCATCCTCTTGGCTTTGTGTGACACTGCTCCATGTTTTGTTTACTCCAGATGTTGCAACTGTGTTTGTTGTACTTGTCTACAAGGGAGGGAAAATCAGTAAATAAAGTAACTATTGTAAACAAAGAAATCACTTATTAACATATCATTTGAACTGCATTAAAAAATTCATTATTTAAAACTTTACATGTTTAAGAGTAAACATAATAACACATACATATATATATTAAAATTCAGAATTTTTAATAGTTAGTTTAAACCATAACAATAGCAAAGCTATAATTATTCTCTAAAAGTATTTAATTATACATGATTAATCAAGATGCCATTCCTTGTTACATGGGTGATTGCAACTAAATATAACATGAAAATCTCTGAAAATCCAAAATATATTACAATCAAACAATTGATTACGTAATTCAATAGCCAATTATTTGATTAAAAAGTCAATTCAAAAATTTATTTACTTCATCAAACACCATATTAAAATTAAATAATTTTGTTTTGTAGGAAACACTTTAAAAATGTAT--CAAGTATTTAACCAAATACAAACTAAACATTATTTAATATATTATATTGATTTCCAATTGAATTTTGGATGCAGTAAGATTTTGACTGGTAATATGGTGTCATTCTCTGTATATTCAAAGAATCACAACTTTAAACCAAAAAAAAGTGTAAAAGA
Nbishopi_PoleCr_Chattooga_N885 ------------------------ATCTCTGAGGTGCTGTGACTGGGAATCTGAAGATGCTTGTGGGCCGTTCACGCCACTGCCACTGCTCTGTGGTTGGGCGCCTGCCGATCCAGCAGGTGGCTGTTGCTGAAGCGTTCCTCTTCCCCAGCTCCCTTCCGCTGGAACGAAAAGAGCACATAATTATTCACTGCATCGGGTATAACAAATATAGGGTTCCTACTTAATTATCACCAAAAAAATCAAGCCCTTTTCAAAG-TTTTTTTGTTTAACGCCCCTAAATGATCTCACATAAACAATCTATTCATTAAATGTCACAATTTTGGGCTACTACTTTTAACCAAGTGGTAGTGATAACCTGCA--------------------------CCCTTTAGGGCCAATAAGTAGTTAACAAAACTGGGAAAAAATCATTGCTAACAATGCACAAATATTAAAACATTAA-TATAACC------AAATATAATCTTGCATCAGCAGTACATAGTTTTTTAAATTTTATGTCAAAACTT---TTATTACATTTTGGATTCTTTAAAAAAAGGATTAATACACTCTGCAGTGACACTA---CATTTCAAAAAAGTGAGAATTCAGTACTTTCTCAAAGACCTAGTAAAAATTCAAGAGCCTTGATTTTTAAAATAGCATTCAAAGACTTTCAAGGAGAGTGAAAAATCTGAAATATTGATTAGTAATGAATGTGACTAGCTCACAGCAAATCACATACTTTGTGGTCTTAGACTTGGTCCTGGTCCATACTGGGAATCGACACTTGATTTCTGACTGCCTTCTGTTGGTACATCTCCACCAGCTAACTTGGGGAATTCCTGAGGAAAAAATGGCGACTGCTGGCCCAAGAAGTTCCGTTCTTGACCACCATCCTCTTGGCTTTGTGTGACACTGCTCCATGTTTTGTTTACTCCAGATGTTGCAACTGTGTTTGTTGTACTTGTCTACAAGAGAGGAAAAATCAGTAAATAAAGTAACTATTGTAAAAAAAGAAATCACTTATTAACATATCATTTGAACTTCATC-AAAAATTCATTATTTAAAACTTTACGTGTTTAAGAGTGAACACAATAACACATACATATATATATTGAAATTCAGAATTTTTAATAGTTAGTTTAAACCATAACAATAGCAAAGCTATAATTATCCTCTAAAAGTATTTAATTTTACATGATTAATCAAGATGCCATTCCTTGTTACAAAGGTAATTGCAACTAAATAGAACATGAAATTCTTTGAAAATTCAAAAAAAATTAAAATCAAATAATTGATTGTGTAATTCAATA----------------------------------------------------------------------------------------------------------------------------------------------------------------------------------------------------------------------------------------------------------------------
Nbishopi_StandingIndian_N131 CCTTGGAGCAGAGTACGGTCGCTGATCTCTGAGGTGCTGTGACTGGGAATCTGAAGATGCGTGTGGGCCGTTCACGCCACTGCCACTGCTCTGTGGTTGGGCGCCTGCCGATCCAGCAGGTGGCTGTTGCTGAAGCGTTCCTCTTCCCCAGCTCCCTTCCGCTGGAACGAAAAGAGCACATAATTATTCACTGCATCGGGTATAACAAATATAGGGTTCCTACTTAATTATCACCAAAAAAATCAAGCCCTTTTCAAAGTTTTTTTTGTTTAACGCCCCTAAATGATCTCACATAAACAATCTATTCATTAAATGTCACAATTTTGGGCTACTAGTTTTAACCAAGTGGTAGTGATAACCTGCA--------------------------CCCTTTAGGGCCAATAAGTAGTTAACAAAACTGGAAAAAAATCATTGCTAACAATGCACAAATATT-AAACATTAA-TATAACC------AAATATAATCTTGCATCAGCAGTACATAGTTTTTTAAATTTTATGTCAAAACTT---TTATTACATTTTGGATTCTATAAAAAAAGGATTAATACATTCTGCAGTGACACTA---CATTTCAAAAAAGTGAGAATTCAGTACTTTCTCAAAGACCTAGTAAAAATTCAAGAGCCTTGATTTTTAAAATAGCATTCAAAGACTTTCAAGGAGAGTGAAAAATCTGAAATATTGATTAGTAATGAATGTGACTAGCTCACAGCAAATCACATACTTTGTGGTCTTAGACTTGGTCCTGGTCCATACTGGGAATCGACACTTGATTTCTGACTGCCTTCTGTTGGTACATCTCCACCAGCTAACTTGGGGAATTCCTGAGGAAAAAATGGCGACTGCTGGCCCAAGAAGTTCCGTTCTTGACCACCATCCTCTTGGCTTTGTGTGACACTGCTCCATGTTTTGTTTACTCCAGATGTTGCAACTGTGTTTGTTGTACTTGTCTACAAGAGAGGAAAAATCAGTAAATAAAGTAACTATTGTAAAAAAAGAAATCACTTATTAACATATCATTTGAACTTCATC-AAAAATTCATTATTTAAAACTTTACGTGTTTAAGAGTGAACACAATAACACATACATATATATATTGAAATTCAGAATTTTTAATAG-TAGTTTAAACCATAACAATAGAAAAGCTATAATTATCCTCTAAAAGTATTTAATTTTACATGATTAATCAAGATGTCATTCCTTGTTACAAAGGTAATTGCAACTAAATAGAACATGAAATTCTTTGAAAATTCAAAAAAAATTAAAATCAAATAATTGATTGTGTAATTCAATAGCCAATTATTTGATTAAAAAGTCAATTCAAAAATTTATTTACTACATCAAACACCATATTAAAATTAAATAATTTTGTTTTGTAGGAAACACTTTGAAAATATGTATGA-------AGACAAAGACAAACAAAAAATTATTTAATATATTATATTGATTTCCAATTGAATTTTGGATGCAGTAAGATTTTGACTGGTAATATGGTGTCATTCTTTGTATATTCAAAGAATCACAAC--------------------------
Ncanei_Egypt_N958 CCTAGGAGCAGAGTATGGTCGCTGATCTCTGAGGTGCTGTGACTGGGAATCCGAAGATGCTTGTGGGCCGTTCACGCCACTGCCACTGCTCTGTGGTTGGGCGCCTGCCGATCCAGCAGGTGGCTGTTGCTGAAGCGTTCCTCTTCCCCAGCTCCCTTCCGCTGCAATGAAAACAGCACATAATTATTCACTGCATCGGGTATAACAAATACAGGGTTCCTACTTATTCATCACCAAAAATATCAAGCACTTTTCAAGGTTTTTTTTATTTCACGCCCCTAAATGATCCCACACAAACAATCTATTTATTAAATGTCACGATTTTGTACTACTACTATTAACCAAGTGGTAGTGATAACCTGCAATTTAACTTAAGATTCGAAATATACACAATTTAGGACCAATAAGAAGTTAACAAAACTGGAAAAAAATCATTGCTAACAATGCACAAATATTAAAACATTAACTATAACCCATTTCAAATATAATCTTGCATAAGCAGTATACAG--------------TACAGGCTTTTTTTTTATTACATTTTAGATCCTT-AAAAAAAAGATTAGTACACTCTGCAGTGACACTATGTCATTTCAAAAAAGTGAGAATTCAATACCTTTTCAAAGACCTAGTAAAAATTCAAGGGCCTCTATTTTTAAAATAGCATTCAAGGACTTTCAAGGAGCGTGAAAAATCGGAAATATTGATTAATAATGAATGTGACTAGCTCACAGCAAATCACATACTTTGTGGTCTTAGACTTGGTCCTGGTCCATACTGGGAATCGACACTTGATTTCTGACTGCCTTCTGTTGGTACATCTCCACCAGCTAACTTGGGGAATTCCTGAGGAAAAAATGGCGACTGCTGGCCCAAGAAGTTCCGTTCTTGACCACCATCCTCTTGGCTTTGTGTGACACTGCTCCATGTTTTGTTTACTCCAGATGTTGCAACTGTGTTTGTTGTACTTGTCTACAAGGGAGGGAAAAGCAGTAAATAAAGTAACTATTGTAAAAAAAGAAATCACTTATTAACATATCATTTGAGCTTCATTAAAAAATTCAGCATTTAAAACTTTACATGTTTAAGGGTAAACACAAC---ATATACATGTATATTTTGAAATTCAGAATTTTTAATAGTTA-GTTTAACC------ATAACAAAGCTATAATTATTCTCTAAAAGTATTTAATTTTACATGATTAATCAAGATGCCATTCCTTGTTACAAGGGTGATTGCAACTAAATAAAACATGAAATTCTCTGAAAATCC---AAATATTAAAGTCAAATAATTGATTCTATAATTCCATAACCAATTATTTGATTAAAAAGTCCATTCTAAAATGTATTTACTTTATCAAACACCATATTAAAATTAAATAATTTTGTTTTGTAGAAAGCACTTTGAAAATATGTATC----ATTTAATCAAATATAAACTAAAAATTATTTAATATATTATATTGATTTCCAATTGAATTTTGGATGCAGTAAGATTTTGACTGGTAATATGGTGTCATTCCCTGTATATTCAATGAATCACAACTTTAAAC-------------------
Ncarolinensis_Grandfather_N218 CCTAGGAGCAGAGTATGGTCGCTGATCTCTGAGGTGCTGCGACTGGGAATCTGAAGATGCCTGTGGGCCGTTCACGCCACTGCCACTGCTCTGTGGTTGGGCGCCTGCCGATCCAGCAGGTGGCTGTTGCTGAAGCGTTCCTCTTCCCCAGCTCCCTTCCGCTGCAATGAAAACAGCACATAATTATTCACTGCATCGGGTATAACAAATACAGGGTTCCTACTTATTCATCACCAA-AATATCAAGCACTTTTCACAGTTTTTTTTGTTTCACATCCCTAAATGATCCCACATAAACTATCTATTTATTAAATGTCACGATTTTGG-CTACTACTTTTAACCAAGTGGTAATGATAACCTGCAATTTAACTTAAGATTCAAAATATACACAATTTAGTTCCAATA-GAAGTTAACAAAACTGGGAATAAATCATT--------------------------TCAAATATAATCCATTTCAAATATAATCTTGCATAAACAGTATACAGTTTTTTTAATTTTATGTCAAAACTTTTATTATTGCATTTTAGATCCATTAAAAAAAGGATTAATACACACTGCAGTGACACTAAATCATTTTTAAAAAATGAGAATTCAGTAATTTCTCAAAGACCCAGTGAAAATTAAAGGGCCTTGATTTTTAAAATAGCATTCAAGGACTTTCAAGGAGAGTGAAAAATCTGAAATATTGATTAGTAATGAATGTGACTAGCTCACAGCAAATCACATACTTTGTGGTCTTAGACTTGGTCCTGGTCCATACTGGGAATCGACACTTGATTTCTGACTGCCTTCTGTTGGTACATCTCCACCAGCTAACTTGGGGAATTCCTGAGGAAAAAATGGCGACTGCTGGCCCAAGAAGTTCCGTTCTTGACCACCATCCTCTTGGCTTTGTGTGACACTGCTCCATGTTTTGTTTACTCCAGATGTTGCAACTGTGTTTGTTGTACTTGTCTACAAGGGAGGGAAAAGCAGTAAATAAAGTAACTATTGTAAAAAAAGAAATCACTTATTAACATGTCATTTGAGCTTCATTAAAAAATTCAGCATTTAAAACTTTACATGTTTAAGGGTAAACACAACTGA------ACATATATATTGAAATTCAGAATTTTTAATAGTGA-GTTTAACCATAACAATAACAAAGCTATAATTATTCTCT--AAGTATTTAATTTTACATGATTAATCAAGGTGCCATTCCTTGTTACAAGAGTGATTGCAACTAAATAAAACATGAAATTCTCTCCACACAC--ACATTA--AAAAAAAAACTTTGGGGCATGTCATTGCAAAA----------------------TATTCTAGAATT----GTCTGCCCCGCATATCAAAGTCTGATTCAATAATTTTGT--------------------------------ATAGTTATTTACTTATTAGCCAGACACCCTCTCATATG-TCCACTCCCTCCCAC-CAAATTTTAGGTCTGGTAATGGAAAAAT----AGAAATGAGACAT--------------AGGGTTTAACAC-TCACTCATGACAAAATTGTAACCTA
Ncarolinensis_LinvilleCaverns_N227 --------------------------------------------------------------------------------------------------------------------------------------------------------------------------------------------------------------------------------------------------------------------------------------------------------------------------------------------------------------------------------------------AAAATATACACAATTTAGTTCCAATA-GAAGTTAACAAAACTGGGAATAAATCATT--------------------------TCAAATATAATCCATTTCAAATGTAATCTTGCATAAACAGTACACAGTTTTTTTAATTTTATGTCAAAACTTTTATTATTGCATTTTAGATCCATTAAAAAAAGGATTAATACACACTGCAGTGACACTAAATCATTTTTAAAAAATGAGAATTCAGTGATTTCTCAAAGACCTAGTGAAAATTAAAGGGCCTTGATTTTTAAAATAGCATTC----------AAGGAGAGTGAAAAATCTGAAATATTGATTAGTAATGAATGTGACTAGCTCACAGCAAATCACATACTTTGTGGTCTTAGACTTGGTCCTGGTCCATACTGGGAATCGACACTTGATTTCTGACTGCCTTCTGTTGGTACATCTCCACCAGCTAACTTGGGGAATTCCTGAGGAAAAAATGGCGACTGCTGGCCCAAGAAGTTCCGTTCTTGACCACCATCCTCTTGGCTTTGTGTGACACTGCTCCATGTTTTGTTTACTCCAGATGTTGCAACTGTGTTTGTTGTACTTGTCTACAAGGGAGGGAAAAGCAGTAAATAAAGTAACTATTGT-AAAAAAGAAATCACTTATTAACATGTCATTTGAGCTTCATTAAAAAATTCAGCATTTAAAACTTTACATGTTTAAGGGTAAACACAACTGA------ACATATATATTGAAATTCAGAATTTTTAATAGTGA-GTTTAACCATAACAATAACAAAGCTATAATTATTCTCT--AAGTATTTAATTTTACATGATTAATCAAGGTGCCATTCCTTGTTACAAGAGTGATTGCAACTAAATAAAAC-----------------------------------------------------------------------------------------------------------------------------------------------------------------------------------------------------------------------------------------------------------------------------------------------------------------------------------
Ncarteri_English_N031 CCTAGGAGCAGAGTACGGTCGCTGATCTCTGAGGTGCGGTGACTGGGAATCTGAAGATGCTTGTGGGCCGTTCACGCCACTGCCACTGCTCTGTGGTTGGACGCCTGCCGATCCAGCAGGTGGCTGTTGCTGAAGCGTTCCTCTTCCCCAGCTCCCTTCCGCTGGAACGAAAACAGCACATAATTATTCACTGCATCGGGTATAACAAATATAGGGTTCCTACTTAATTATCGCCAAAAAAATCAAGCACTCTTAAAAGTTTTTTTTGTTTAATGCCCCTAATTGATCT--CATAAACAATCTATTTATTAAATGTCACAATTTTGGGCTACTACTTTTAACCAAGTGGTAGTGATAACCTGCA--------------------------CTCTTTAGGGCCAATAAGTAGTTAACAAAACTGAAAAAAAATCATTGCTAACAATGCACAAATATTAAAGCATTAA-TATAACC------AAATATAATCTTACATAAGCAGTAC----TTTTTTTAAATTTATGTCAAATCTT-------TATATTTTAGATTCTTTAAAAAAAGAATTTATTCACTCTGCAGTGACACTA---CATTTCAAAAAAGTGAGAATTCAGTACTTTCTCAAAGACCTAGTAAAAATTCAAGAGCCTTGGTTTTTAAAATAGTGTTCGAAGACATTCAAGGAGAGTGAAAAATCTGAAACATTGATTAGTAATGAATGGGACTAGCTCACAGCAAATCACATACTTTGTGGTCTTAGACTTGGTCCTGGTCCATACTGGGAATCGACACTTGATTTCTGACTGCCTTCTGTTGGTACATCTCCACCAGCTAACTTGGGGAATTCCTGAGGAAAAAATGGCGACTGCTGGCCCAAGAAGTTCCGTTCTTGACCACCATCCTCTTGGCTTTGTGTGACACTGCTCCATGTTTTGTTTACTCCAGATGTTGCAACTGTGTTTGTTGTACTTGTCTACAAGAGAGGGAAAATCAGTAAATAAAGTAACTATTGTAAAAAAAGAAATCACTTATTAACATATCATTTGAACTTCATT-AAAAATTCATTATTTAAAACTTTACATGTTTAAGA--AAACACAATAACACGTACATATATATTTTGAAATTCAGTATTTTTAATAGTTATTTTAAACCATAACAATAGCAAAGCTATAATTACTCTCTAAAAGTATTTAATTTTACATGATTAATCAAGATGCCATTCCTTGTTACAAAGGTAATTGCAACTAAATAGAACATGAAATTCTTTGAAAATTCAAAAAAAATTAAAATCAAATAATTGATTATGTAATTCAATAGCCAATTATTTGATTAAAAAGTCAATTCAAAAATTTATTTACTACATCAAACACCATATTAAAATTAAATAATTTTGTTTTGTAGGAAACACTATGAAAATATGTATGAAGTATTTAGCCAAAGACGAACTAAAAATTATTTAATATATTATATTGATTTCCAATTGAATTTTGGATGCAGTAAGATTTTGACTGGTAATATGGTGTCATTCTATGTATATTCAAAGAATCACAAATTTAAACCAAAAAAAAATGTAAAAGA
Ncarteri_LaurelCave_nearTYPE_N0296 -----------------------------------------------------------------------------------------------------------------------------------------------------------------------------------------------------------------------------------------------------------------------------------------------------------------------------------------------------------------------------------------------------------------------------------------------------------------------------------------------------------------------------------------------------------------------------------------------------------------------------------------AGTACTTTCTCAAAGACCTAGTAAAAATTCAAGAGCCTTGATTTTTAAAATAGCATTCAAAGACTTTCAATGAGAGTGAAAAATCTAAAATATTGATTAGTAATGAATGGGACTAGCTCACAGCAAATCACATACTTTGTGGTCTTAGACTTGGTCCTGGTCCATACTGGGAATCGACACTTGATTTCTGACTGCCTTCTGTTGGTACATCTCCACCAGCTAACTTGGGGAATTCCTGAGGAAAAAATGGCGACTGCTGGCCCAAGAAGTTCCGTTCTTGACCACCATCCTCTTGGCTTTGTGTGACACTGCTCCATGTTTTGTTTACTCCAGATGTTGCAACTGTGTTTGTTGTACTTGTCTACAAGAGAGGGAAAATCAGTAAATAAAGTAACTATTGTAAAAAAGGAAAT---CTATTAACATACCATTTGAACTTCATT-AAAAATTCATAATTTAAAACTTTACATGTTTA---ATAAACACAATAACACATACATATATATTTTGAAATTCAGTATTTTTAATAGTTATTTTAAACCATAACAATAGCAAAGCTATAATTACTCTCTAAAAGTATTTAATTTTACATGATTAATCAAGATGCCATTCCTTGTTACAAAGGTAATTCCAACTAAATAGAACATGAAATTCTT---------TATAAAAATTAAAATCAAATAATTGATTATGTAATTCAATAGCCAATTATTTGATTAAAAAGTCAATTCAAAAATTCATTTACTACATCAAACACCATATTAAAATTAAATAATTTTGTTTTGTAGGAAACACTGTGAAAAAATGTATGAAGTATTTAGCCAAAGACAAACTAAAAATTATTTAATATATTATATTGATTTCCAATTGAATTTTGGATGCAGTAAGATTTTGACTGGTAATATGGTGTCATTCTCTGTATATTCAAAGAATCACAACTTTAAACCA-----------------
Ncarteri_PilotMtn_G2185 CCTAGGAGCAGAGTACTGTCTCTGATCTCTGAGGTGCTGTGACTGGGAATCTGAAGATGCTTGTGGGCCGTTCACGCCACTGCCACTGCTCTGTGGTTGGGCGCCTGCCGATCCAGCAGGTGGCTGTTGCTGAAGCGTTCCTCTTCCCCAGCTCCCTTCCGCTGGAACGAAAACAGCACATAATTATTCACTGCATCGGGCATAACAAATATAGGGTTCCTACTTAATTATCCCCAAAAAAATCAAGCACTCTTCAAAGTTTTT----TTTAACGCCCCTAAATGATCTTACATAAACAATCCATTTATTAAATGTCACAATTTGGGGCAATTACTTTTAACCAAGTGGTAGTGATAACCTGTA--------------------------CTCTTTAGGGCCAATAAGTAGTTAACAAAACTG-AAAAAAATCATTGCTAACAATGCACAAATATTAAAGCATTAA-TATAACC------AAATATAATCTTGCATAAGCAGTACATAGTTTTTTTAATT---TGTCAAATCTTATATTATTATATTTTAGATTCTTTAAAAAAGGAATTAATACACTCTGCAGTGACACTA---CATTTCAAAAAAGTGAGAATTCAGTACTTTCTCAAAGACCTAGTAAAAATTCAAGAGCCTTGATTTTTAAAATAGCATTCAAAGACTTTCAAGGAGAGTGAAAAATCTGAAATATTGATTAGTAATGAATGGGACTGGCTCACAGCAAATCACATACTTTGTGGTCTTAGACTTGGTCCTGGTCCATACTGGGAATCGACACTTGATTTCTGACTGCCTTCTGTTGGTACATCTCCACCAGCTAACTTGGGGAATTCCTGAGGAAAAAATGGCGACTGCTGGCCCAAGAAGTTCCGTTCTTGACCACCATCCTCTTGGCTTTGTGTGACACTGCTCCATGTTTTGTTTACTCCAGATGTTGCAACTGTGTTTGTTGTACTTGTCTACAAGAGAGAGAAAATCAGTAAATAAAGTAACTATTGTAAAAAAAGAAATCACTTATTAACATATCATTTGAACTTCATT-AAAAATCCATTATTTAAAACTTTACATGTTTAAGA--AAACACAATAACACATACACATATATTTTGAAATTCAGTATTTTTAATAGTTATTTTAAACCATAACAATAGCAAAGCTATAATTACTCTCTAAAAGTATTTAATTTTACATGATTAATCAAGATGCCATTCCTTGTTACAAAGGTAATTGCAACTAAATAGAACATGAAATTCTTTGAAAATTC-AAAAAAATTAAAATTAAATAATTGATTATGTAATTCAATAGCCAATTATTTGATTAAAAAGTCAACTCAAAAATTTATTTACTACATCAAACACCATATTAAAATTAAATAATTTTGTTTTGTAGGAAACACTATGAAAATATGTATGAAGTATTTAGCCAAAGACAAACTAAAAATTATTTAATAT---------ATATCCAATTGAATTTTGGATGCAGTAAGATTTTGACTGGTAATATGGTGTCATTCTCTGCATATTCAAAGAATCACAACTTTAAACCAAAAAAAAATGTAAAAGA
Ncarteri_Pitchfork_N363 CCTAGGAGCAGAGTATGGTCGCTGATCTCTGAGGTGCTGTGACTGGGAATCTGAAGATGCTTGTGGGCCGTTCACGCCACTGCCACTGCTCTGTGGTTGGGCGCCTGCCGATCCAGCAGGTGGCTGTTGCTGAAGCGTTCCTCTTCCCCAGCTCCCTTCCGCTGGAACGAAAACAGCACATAATTATTCACTGCATCAGGTATAACAAATATAGGGTTCCTACTTAATTATCACCAAAAAAATTAAGCACTCTTCAAATTTTTTTTTGTTTAACACCCCTAAATGATCTCACATAAACAATCTATTTATTAAATGTCACAATTTTGGGCTACTACTTTTAACCAAGTGGTAGTGATAACCTGCA--------------------------CCCTTTAGGGCCAATAAGTAGTTAACAAAACTGAAAAAAAATCATTGCTAACAATGCACAAATATTAAAACATTAA-TATAACC------AAATATAATCTTGCATAAGCAGTACACAGTTTTTTTAATTTTATGTCAAAACTT---TTATTACATTTTAGATTCTTTAAAAAAAGGATTAATACACTCTGCAGTGACACTA---CATTTCAAAAAAGTGAGAATTCAGTACTTTCTCAAAGACCTAGTAAAAATTCAAGAGCCTTGATTTTTAAAATAGCATTCAAAGACTTTCAAGGAGAGTGAAAAATCTGAAATATTGATTAGTAATGAACGTGACTAGCTCACAGCAAATCACATACTTTGTGGTCTTAGACTTGGTCCTGGTCCATACTGGGAATCGACACTTGATTTCTGACTGCCTTCTGTTGGTACATCTCCACCAGCTAACTTGGGGAATTCCTGAGGAAAAAATGGCGACTGCTGGCCCAAGAAGTTCCGTTCTTGACCACCATCCTCTTGGCTTTGTGTGACACTGCTCCATGTTTTGTTTACTCCAGATGTTGCAACTGTGTTTGTTGTACTTGTCTACAAGAGAGGGAAAATCAGTAAATAAAGTAACCATTGTAAAAAAAGAAATTACTTATTAACATATCATTTGAACTTCATT-AAAAATTCATTATTTAAAACTTTACATGTTTAAGA--AAACACAATAACACATATATATATATTTTGAAATTCAGTATTTTTAATAGTTATTTTAAACCATAACAATAGCAAAGCTATAATTACTCTCAAAAAGTATTTAATTTTACATGATTAATCAAGTTGCCACTCCTTGTTACAAAGGTAATTGCAACTAAATAGAACATTAAATTCTTTGAAAAATCAAAAAAATTTAAAATCAAATAATTGATTATGTAATTCAATAGCCAATTATTTGATTAAAAAGTCAATTCAAAAATTTATTTACTACATCAAACACCATATTAAAATTAAATAATTTTGTTTTGTAGGAAACACTATGAAAATATGTATGAAGTATTTAGCCAAAGACAAACTAAAAATTATTTAATATATTATATTGATTT------------------------------------------------------------------------------------------------------
Ncarteri_WeberCty_N1044 CCTAGGAGCAGAGTACGGTCGCTGATCTCTGAGGTGCTGTGACTGGGAATCTGAAGATGCTTGTGGGCCGTTCACGCCACTGCCACTGCTCTGTGGTTGGGCGCCTGCCGATCCAGCAGGTGGCTGTTGCTGAAGCGTTCCTCTTCCCCAGCTCCCTTCCGCTGGAACGAAAACAGCACATAATTATTCACTGCATCGGGTATAACAAATATAGGGTTCCTACTTAATTATCGCCAAAAAAATCAAGCACTCCTCAAAGTTTTTTTTGTTTAATGCCCCTAAATGATCTCACATAAACAATCTATTTATTAAATGTCATAATTTTGGTCTACTACTTTTAACCAAGTGGTAGTGATAACCTGCA--------------------------CTCTTTAGGGCCAATAAGTAGTTAACAAAACTGAAAAAAAATCATTGCTAACAATGCACAAATATTAAAGCATTAA-TATAACC------AAATATAATCTTACATAAGCAGTACATAGTTTTTTTTAATTTATGTCAAATCTTATATTATTATATTTTAGATTCTTTAAAAAAAGAATTAATACACTCTGCAGTGACACTA---CATTTCAAAAAAGTGAGAATTCAGTATTTTCTCAAAGACCTAGTAAAAATTCAAGAGCCTTGATTTTTAAAATAGCATTCAAAGACTTTCAAGGAAAGTGAAAAATCTGAAATATTGATTAGTAATGAATGGGACTAGCTCACAGCAAATCACATACTTTGTGGTCTTAGACTTGGTCCTGGTCCATACTGGGAATCGACACTTGATTTCTGACTGCCTTCTGTTGGTACATCTCCACCAGCTAACTTGGGGAATTCCTGAGGAAAAAATGGCGACTGCTGGCCCAAGAAGTTCCGTTCTTGACCACCATCCTCTTGGCTTTGTGTGACACTGCTCCATGTTTTGTTTACTCCAGATGTTGCAACTGTGTTTGTTGTACTTGTCTACAAGAGAGGGAAAATCAGTAAATAAAGTAACTATTGTAAAAAAAGAAATCACTTATTAACATATCATTTGAACTTCATT-AAAAATTCATTATTTAAAACTTGACATGTTTAAGA--AAACACAATAACACATACATATATATTTTGAAATTCAGTATTTTTAATAGTTATTTTAAACCA----------------------------------------------------------------------------------TAATTGCAACTAAATAGAACATGAAATTCTTTGAAAATTCGAAAAAAATTAAAATCAAATAATTGATTATGTAATTCAATAGCCAATTATTTGATTAAAAAGTCAATTCAAAAATTTATTTACTACATCAAACACCATATTAAAATTAAATAATTTTGTTTTGTAGGAAACACTATGAAAATATGTATGACGTATTTAGCCAAAGACAAACTAAAAATTATTTAATATATTATA-TGATTTCCAATTGAATTTTGGATGCAGTAAGATTTTGACTGGTAATATGGTGTCATTCTCTGTATATTCAAAGAATCACAACTTTAAACCAAAAAAAAATGTAAAAGA
Ncarteri_div__RainbowCave_G2089 -----------------------------------------------------------------------------------------------------------------------------------------------------------------------------------------------------------------------------------------------------------------------------------------------------------------------------------------------------------------------------------------TTCACAATATACACAATTTAGGACCAATAAGAAGTTAACAAAACT--AAAAAAATCACTGCTAACAATGCCCAAATACTAAACCATGAACTATAACCCATTTCAAATATAATCTTGAATAAGCAGTATACAGTTTTTTTAATTTTTTGTCAATACTTTTGTTATTATATTTTAAATCCTTAAAAAAAAGGATTAATACACTCTGTAGTGACACTACACCATTTC-AAGAAGTGAGAATTCAGTACTTTCTCA-------------------AAGACCTCGATTTTTAAAGGAGCATTCAAGGCCTTTCGAGGAGAGTGAAAAATCTGAAATATCAATTAGTAATGAATGTGACTAGCTCACAGCAAATCACATACTTTGTGGTCTTAGACTTGGTCCTGGTCCATACTGGGAATCGACACTTGATTTCTGACTGCCTTCTGTTGGTACATCTCCACCAGCTAACTTGGGGAATTCCTGAGGAAAAAATGGCGACTGCTGGCCCAAGAAGTTCCGTTCTTGACCACCATCCTCTTGGCTTTGTGTGACACTGCTCCATGTTTTGTTTACTCCAGATGTTGCAACTGTGTTTGTTGTACTTGTCTACAAGGAAGGGAAAATCAGTA--------AACTACTGTAAAAACAGAAATAAG---------T-----------------AAAAAATTCCTCATTTAAAACTGTACATGTTTAAGGGT--GCACAAC---ACATGCATATCTATTTTGAAATTCAGAATTTTTAATAGCT-----------TAACAATAGCAAAGCTATAATTAAACACTAAAAGTATTTAATTTTACATGATTAATCAAGATGCCATTCCTTGTTACAAAGGTGATTGTAACTAAATACAACAGAAAATTCTACGAAAATCCAAAAAACACTAAAATCAAATAATTGGTTATGTAATTCAAGAACCAATTATTTGATTAAAAACTCAATTCTAAAATTTATTTACTTTATCAAACACCATAT---------------------------------------------------ATATTTAACCAAACACAAACTAAAAATCATTTAATATATTATATTGATTTCCAATTGTATTTTGGATGC----AGATTTTGACTAGT-------TGTCATTCTCTGCATATTCAAAGAATCACAACTTTAAACTGAAAAAAAATGTAAAAAA
Ncherokee_BallhootScar_N193 ---------------------CTGATCTCTGAGGTGCTGTGACTGGGAATCTGAAGATGCTTGTGGGCCGTTCACGCCACTGCCACTGCTCTGTGGTTGGGCGCCTGCCGATCCAGCAGGTGGCTGTTGCTGAAGCGTTCCTCTTCCCCAGCTCCCTTCCGCTGCAATGAAAACAGCACATAATTATTCACTGCATCAGGTATAACAAATACAGGGTTCCTACTTATTCATCACCAAAAATATCAAGCACTTTTCACAATTTTCTTTGTTTCACATCCCTAAATGATCCCACATAAA----CTATTTATTAAGTGTCACGATTTTGGACTACTACTTTTAACCAAGTGGTAGTGATAACCTGCAATTTAACT----------AATATACACAATTTAGGACCAATA-GAAGTTAACGAAACTG-GGAAAAATCATT--------------------------TCAAATTTAATCCATTTCAAATATAATCTTGCATAAACAGTACACAG-TTTTTTTTAATTTTGTCAAAAATTTTATTATTGCATTTTAGAACCTTTTAAAAAAGGATTAATACACACTGCAATGACACTAAATCATTTTTAAAAAATGAGAATTCAGTAATTTCTCAAAGACCTAGTAAAAATTAAAGGGCCTTGATTTTTAAAATAGCATTCAAAGACTTTCAAGGAGAGTGAAAAATCTGAAATATTGATTAGTAATGAATGGGACTAGCTCACAGCAAATCACATACTTTGTGGTCTTAGACTTGGTCCTGGTCCATACTGGGAATCGACACTTGATTTCTGATTGCCTTCTGTTGGTACATCTCCACCAGCTAACTTGGGGAATTCCTGAGGAAAAAATGGCGACTGCTGGCCCAAGAAGTTCCGTTCTTGACCACCATCCTCTTGGCTTTGTGTGACACTGCTCCATGTTTTGTTTACTCCAGATGTTGCAACTGTGTTTGTTGTACTTGTCTACAAGAGAGGGAAAAGCAGTAAATAAAGTAACTATTGTAAAAAAAGAAATCACTTATTAACATGTCATTTGAGCTTCATTAAAAAATTCAGCATTTAAAACTTTACATGCTTAGGGGTAAAGAAATCAGGAAAAATAAATATATTCAGTATCGACCAATGTCCTGCAGACA-TCCAAAT-------AATGTGAAGGATAATTAATTTTTTTGAATTATTGACATATAAACAATACCTTAAAATA--ATGATTTTTTTCAGATATTGTTATATCGATGTTTAACACTGATTTCTTCTAAAACAAAGAGTACATTAACTCTTTATTATTAAAGAAGTTATTGAATAA-----------AATGAAATCAACTTTCAACTATGCAATTGTTGTTACAAAAAATTAGCTGAAATTTTTGAAATCTTTCATGTAGGAAAAATAAAGATGTTATAAATTCACCAGTTGGCTTGAACGTAGCATAAAAATAGTATACATAAAAAAAAAACCTCCTATTGTATATTTTATTTATTTTACTTTTGAAAATTAAAATATAACTATTTTAATAGAATTTTAAGATGAAAAGCTTCTAATGACTGAACTATGCAAATT-
Ncherokee_BalsamMtn_N891 CCTAGGAGCAGAGTACGGTCGCTGATCTCTGAGGTGCTGTGACTGGGAATCTGAAGATGCTTGTGGGCCGTTCACGCCACTGCCACTGCTCTGTGGTTGGGCGCCTGCCGATCCAGCAGGTGGCTGTTGCTGAAGCGTTCCTCTTCCCCAGCTCCCTTCCGCTGCAATGAAAACAGCACATAATTATTCACTGCATCGGGTA-----------------CTACTTATTCATCACCAAAAATATCAAGCACTTTTCACAATTTTCTTTGTTTCACATCCCTAAATGATCCCACATAAACTATCTATTTATTAAATGTATCGATTTTGAACTACTACTTTTAACCAAGTGGTAGTGATAACCTGCAATTTAACTTAAGATTCAAAATATACACAATTTAGGACCAATA-GAAGTTAACAAAACTG-GGAAAAATCATT--------------------------TCAAATATAATC--TTGCAGGTACAGGTTTTTTTTAA----ATACAG-TTTTTTAAAATTATGTCAAAATTTTTATTATTGCATTTTAGATCCTTTAAAAAAAGGATTAATACACACTGCAGTGACACTAAATCATTTTTAAAAAATGAGAATTCATTAATTTCTCAAAGACCTAGTAAAAATTAAAGGGCCTTGATTTTTAAAATAGCATTCAAAGACTTTCAAGGAGAGTGAAAAATCTGAAATATTGATTAGTAATGAATGGGACTAGCTCACAGCAAATCACATACTTTGTGGTCTTAGACTTGGTCCTGGTCCATACTGGGAATCGACACTTGATTTCTGACTGCCTTCTGTTGGTACATCTCCACCAGCTAACTTGGGGAATTCCTGAGGAAAAAATGGCGACTGCTGGCCCAAGAAGTTCCGTTCTTGACCACCATCCTCTTGGCTTTGAGTGACACTGCTCCATGTTTTGTTTACTCCAGATGTTGCAACTGTGTTTGTTGTACTTGTCTACAAGAGAGGGAAAAACAGTAAATAAAGTAACTATTGTAAAAAAAGAAATCACTTATTAACATGTCATTTGAGCTTCATTAAAAAATTTAGCATTTAAAACTTTACATGCTTAGGGGTAAAGAAATCAGGAAAAATAAATATATTCAGTATCGACCAATGTCCTGCAGACA-TCCAAATTTCCAGAAATGTGAAGGATAATTACTTTTTTTGAATTATTGACATATAAACAATACCTTAAAATAATATGATTTTTTTCAGATATTGTTATATCGATGTTTAACACTGATTTCTTCTAAAACAAAGAGTACATTAACTCTTTATTATTAAAAAACTTATTGAATAA-----------AATGAAATCAACTTTCAACTATGCAATTGTTGTTACAAAAAATTAGCTGAAATTTTTGAAATCTTTCATGTAGGAAAAATAAAGATGTTATAAATTCACCAGTTGGCTTGAACGTAGCATAAAAATAGTATACATA-AAAAAAACCCTCCTATTGTATATTTTATTTATTTTGTTCTTGATAATTTGTAATTAATAATTTTGCAATAGATTTAAGATGGAAAGCTTCTAATGA---AACTATGAAAATTA
Ncherokee_SIndianCrk_N681 ------------------------------------------------------------------------------------------------------------------------------------------------------------------------------------------------------------------------------------------------------------------------------------------------------------------TATTAAATGTCACAATTTTGGACTACTACTTTTAACCAAGTGGTAGTGATAACCTGCAATTTAACTTAAGATTCAAAATATACACAATTTAGGACCAATA-GAAGTTAACAAAACTGGGAAAAAATCATT--------------------------TCAAATATAATCCATTTCAAATATAATCTTGCATAAACAGTATACAGTTTTTTTTATTTTATGTCAAAACTTTTATTATTACATTTTAGATCCTTTAAAAAAAGGATTAATACACACTGCAGTGACACTAAATCATTTTTTAAAAATGAGAATTCAGTAATTTCTCAAAGACCTAGTAAAAATTAAAGGGCCTTGATTTTTAAAATAGCATTCAAGGACTTTCAAGGAGAGTGAAAAATCTGAAATATTGATTAGTAATGAATGTGACTAGCTCACAGCAAATCACATACTTTGTGGTCTTAGACTTGGTCCTGGTCCATACTGGGAATCGACACTTGATTTCTGACTGCCTTCTGTTGGTACATCTCCACCAGCTAACTTGGGGAATTCCTGAGGAAAAAATGGCGACTGCTGGCCCAAGAAGTTCCGTTCTTGACCACCATCCTCTTGGCTTTGTGTGACACTGCTCCATGTTTTGTTTACTCCAGATGTTGCAACTGTGTTTGTTGTACTTGTCTACAAGGGAGGGAAAAGCAGTAAATAAAGTAACTATTGTAAAAAAAGAAATCACTTATTAACATGTCATTTGAGCTTCATT---------------TAAAACTTTACATGCTTAAGGGTAAACA-------TGATACATATATATTTTGGAATTCAGAATTTTTAATAGTTA-GTTTAACCATAACAATAGCAAAGCTATAATTATTCTCTAAAAGTATTTAATTTTACATGATTAATCAAGATGACATTCCTTGTTAATAGGGTGATTGTAACTAAATAAAACATGAAATTCTCTGAAAATCCAAAAAATATTAAAATCAAATAATTGATTAT-TAATTCAATAACCAATTATTTGATTAAAAAGTCCATTCTAAAATTTATTTACTTTATCAAACACCATATTAAAATTAAATAATTTTGTTTTGTAGGAAACACTCGT----------------------------------------CTGTCCCGCATA-----------------CAAAGTCCG----------------------------------------------------------------------------------------
Ncooperi_BeaverCrk_N1002 --------------------------------------------------------------------------------------------------------------------------------------------------------TCCCTTCCGCTGGAACGAAAACAGCACATAATTATTCACTGCATCGGGTATAACAAATATAGGGTTCCTACTTAATTATCGCCAAAAAAATCGAGCACTTTTCAAAGTTTTTTTTGTTTAACGCCCCTAAATGATCTCACATAAACAATCTATTTATTAAATGTCACAATTTTGGGCTACTACTTTTAACCAAGTGGTAGTGATAACCTGCA--------------------------CCCTTTAGGGCCAATAAGTAGTTAACAAAACTGGAAAAAAATCATTGCTAACAATGCACAAATATTAAAACATTAA-TATAACC------AAATATAATCTTGCATAAGCAGTACATAGTTTTTTTAATTTTATGTCAAAACTT---TTATTACATTTTGTATTCTTT-AAAAAAGGATTAATACACTCTGCAGTGACACTA---CATTTCAAAAAAGTGAGAATTCAGTACTTTCTCAAAGACCTAGTAAAAATTCAAGAGCCTTGATTTTTAAAATAGCATTCAAAGACTTTCAAGGAGAGTGAAAAATCTGAAATATTGATTAGTAATGAATGTGACTAGCTCACAGCAAATCACATACTTTGTGGTCTTAGACTTGGTCCTGGTCCATACTGGGAATCGACACTTGATTTCTGACTGCCTTCTGTTGGTACATCTCCACCAGCTAACTTGGGGAATTCCTGAGGAAAAAATGGCGACTGCTGGCCCAAGAAGTTCCGTTCTTGACCACCATCCTCTTGGCTTTGTGTGACACTGCTCCATGTTTTGTTTACTCCAGATGTTGCAACTGTGTTTGTTGTACTTGTCTACAAGGGAGGGAAAATCAGTAAATAAAGTAACTATTGTAAAAAAAGAAATCACTTATTAACATATCATTTGAACTTCATT-AAAAATTCATTATTTAAAACTTTACATGTTTAAGA--AAACACAATAACACATACATGTATATTTTGAAATTCAGAATTTTTTATAGTTAGTTTAAACCATAACGAACGCAAAGCTATAATTATCCTCTAAAAGTATTTAATTTTACATGATTAATCAAGATGCCATTCCTTGTTACAAAGGTAATTGCAACTAAATAGAACATGAAATTCTTTGAAAATTCAAAAAAAATTAAAATCAAATAATTGATTATGTAATTTAATAGCCAATTATTTGATTAAAAAGTCAATTAAAAAAATTATTTACTGCATCAAAGACCATATTAAAATTAAATAATTTTGTTTTGTAGGAAACACTTTGAAAACATGTATGAAGTATTTAGCCAAAGACAAACGACAAATTATTTAATATATTATATTGATTTGCAATTGAATTTTGGATGCAGTGAGATTTTGACTGGTAATATGGTGTCATTCTCTGTATATTCAAAGAATCACAACTTTAAACCAAAAAAAAATGTAAAAGA
Ncooperi_BrasstBald_N824 ----------------------------------------------------GAAGATGCTTGTGGGCCGTTCACGCCACTGCCACTGCTCTGTGGTTGGGCGCCTGCCGATCCAGCAGGTGGCTGTTGCTGAAGCGTTCCTCTTCCCCAGCTCCCTTCCGCTGGAACGAAAACAGCACATAATTATTCACTGCATCGGGTATAACAAATATAGGGTTCCTACTTAATTATCGCCAAAAAAATCGAGCACTTTTCAAAGTTTTTTTTGTTTAACGCCCCTAAATGATCTCACATAAACAATCTATTTATTAAATGTCACAATTTTGGGCTACTACTTTTAACCAAGTGGTAGTGATAACCTGCA--------------------------CCCTTTAGGGCCAATAAGTAGTTAACAAAACTGGAAAAAAATCATTGCTAACAATGCACAAATATTAAAACATTAA-TATAACC------AAATATAATCTTGCATAAGCAGTACATAGTTTTTTTAATTTTATGTCAAAACTT---TTATTACATTTTGTATTCTTT-AAAAAAGGATTAATACACTCTGCAGTGACACTA---CATTTCAAAAAAGTGAGAATTCAGTACTTTCTCAAAGACCTAGTAAAAATTCAAGAGCCTTGATTTTTAAAATAGCATTCAAAGACTTTCAAGGAGAGTGAAAAATCTGAAATATTGATTAGTAATGAATGTGACTAGCTCACAGCAAATCACATACTTTGTGGTCTTAGACTTGGTCCTGGTCCATACTGGGAATCGACACTTGATTTCTGACTGCCTTCTGTTGGTACATCTCCACCAGCTAACTTGGGGAATTCCTGAGGAAAAAATGGCGACTGCTGGCCCAAGAAGTTCCGTTCTTGACCACCATCCTCTTGGCTTTGTGTGACACTGCTCCATGTTTTGTTTACTCCAGATGTTGCAACTGTGTTTGTTGTACTTGTCTACAAGGGAGGGAAAATCAGTAAATAAAGTAACTATTGTAAAAAAAGAAATCACTTATTAACATATCATTTGAACTTCATT-AAAAATTCATTATTTAAAACTTTACATGTTTAAGA--AAACACAATAACACATACATGTATATTTTGAAATTCAGAATTTTTAATAGTTAGTTTAAACCATAACGAACGCAAAGCTATAATTATCCTCTAAAAGTATTTAATTTTACATGATTAATCAAGATGCCATTCCTTGTTACAAAGGTAATTGCAACTAAATAGAACATGAAATTCTTTGAAAATTCAAAAAAAATTAAAATCAAATAATTGATTATGTAATTTAATAGCCAATTATTTGATTAAAAAGTCAATTAAAAAAATTATTTACTGCATCAAACACCATATTAAAATTAAATAATTTTGTTTTGTAGGAAACACTTTGAAAACATGTATGAAGTATTTAGCCAAAGACAAACTAAAAATTATTTAAAAA-------------------------------------------------------------------------------------------------------------------
Ncooperi_CheoahDam_N1122 CCTAGGAGCAGAGTACGGTCGCTGATCTCTGAGGTGCTGTGACTGGGAATCTGAAGATGCTTGTGGGCCGTTCACGCCACTGCCACTGCTCTGTGGTTGGGCGCCTGCCGATCCAGCAGGTGGCTGTTGCTGAAGCGTTCCTCTTCCCCAGCTCCCTTCCGCTGGAACGAAAACAGCACATAATTATTCACTGCATCGGGTATAACAAATATAGGGTTCCTACTTAATTATCACCAAAAAAATCAAGCACTTTTCAAAGTTTTTTTTGTTTAACGCCCCTAAATGATCTCACATAAACAATCTATTTATTAAATGTCACAATTTTGGGCTACTACTTTTAACCAAGTGGTAGTGATAACCTGCA--------------------------CCCTTTAGGGCCAATAAGTAGTTAACAAAACTGGAAAAAAATCATTGCTAACAATGCACAAATATTAAAACATTAA-TATAACC------AAATATAATCTTGCATAAGCAGTACATAGTTTTTTTAATTTTATGTCAAAACTT---TTATTACATTTTGTATTCTTT-AAAAAAGGATTAATACACTCTGCAGTGACACTA---CATTTCAAAAAAGTGAGAATTCAGTACTTTCTCAAAGAC-TAGTAAAAATTCAAGAGCCTTGATTTTTAATATAGCATTCAAAGACTTTCAAGGAGAGTGAAATATCTGAAATATTGATTAGTAATGAATGTGACTAGCTCACAGCAAATCACATACTTTGTGGTCTTAGACTTGGTCCTGGTCCATACTGGGAATCGACACTTGATTTCTGACTGCCTTCTGTTGGTACATCTCCACCAGCTAACTTGGGGAATTCCTGAGGAAAAAATGGCGACTGCTGGCCCAAGAAGTTCCGTTCTTGACCACCATCCTCTTGGCTTTGTGTGACACTGCTCCATGTTTTGTTTACTCCAGATGTTGCAACTGTGTTTGTTGTACTTGTCTACAAGGGAGGGAAAATCAGTAAATAAAGTAACTATTGTAAAAAAAGAAATCACTTATTAACATATCATTTGAACTTCATT-AAAAATTCATTATTTAAAACTTTACATGTTTAAGA--AAACACAATAACACATACATGTATATTTTGAAATTCAGAATTTTTAATAGTTAGTTTAAACCATAATGAACGCAAAGCTATAATTATCCTCTAAAAGTATTTAATTTTACATGATTAATCAAGATGTCATTCCTTGTTACAAAGGTAATTGCAACTAAAAAAAACATGAAATTCTTTGAAAATTCAAAAA-----ATAATCAAATAATTGATTATGTAATTCAATAGCCAATTATTTGATTAAAAAGTCAATTAAAAAATTTATTTACTGCATCAAACACCATATTAAAATTAAATAATTTTGTTTTGTAGGAAACACTTTGAAAATATGTATGAAGTATTTAGCCAAAGACAAACTAAAAATTATTTAATATATTATATTGATCC-----TGAATTTTGGATGCAGTAAGATTTTGACTGGTAATATGGTGTCATTGTCTGTATATTCAAAGAATCACAACTTTAAACCAAAAAAAAATGTAAAAGA
Ncooperi_NantRiverGorge_N682 CCTAGGAGCAGAGTACGGTCGCTGATCTCTGAGGTGCTGTGACTGGGAATCTGAAGATGCTTGTGGGCCGTTCACGCCACTGCCACTGCTCTGTGGTTGGGCGCCTGCCGATCCAGCAGGTGGCTGTTGCTGAAGCGTTCCTCTTCCCCAGCTCCCTTCCGCTGGAACGAAAACAGCACATAATTATTCACTGCATCGGGTATAACAAATATAGGGTTCCTACTAAATTATCACCAAAAAAATCAAGCACTTTTCAAAGTTTTTTTTGTATAACGCCCCTAAATGATCTCACATAAACAATCTATTTATTAAATGTCACAATTTTGGGCTACTACTTTTAACCAAGTGGTAGTGATAACCAGCA--------------------------CTCTTTAGGGCCAATAAGTAGTTAACAAAACTGAAAAAAAATCATTGCTAACAATGCACAAATATTAAAACATGAA-TATAACA------AATTATAATCTTGCATCAGCAGTACATAGTTTTTTAAATTTTATGTCAAAACTT---TTATTACATTTTGGATTCTTTAAAAAAAGGATTAATACACTTTGCAGTGACACTA---CATTTCAAAAAAGTGAGAATTCAGTACTTTCTCAAAGACCTAGTAAAAATTCAAGAGCTTTGATTTTTAAAATAGCATTCAAAGACTTTCAAGGAGAGTGAAAAATCTGAAATATTGATTAGTAATGAATGTGACTAGCTCACAGCAAATCACATACTTTGTGGTCTTAGACTTGGTCCTGGTCCATACTGGGAATCGACACTTGATTTCTGACTGCCTTCTGTTGGTACATCGCCACCAGCTAACTTGGGGAATTCCTGAGGAAAAAATGGCGACTGCTGGCCCAAGAAGTTCCGTTCTTGACCACCATCCTCTTGGCTTTGTGTGACACTGCTCCATGTTTTGTTTACTCCAGATGTTGCAACTGTGTTTGTTGTACTTGTCTACAAAGGAGGGAAAATCAGTAAATAAAGTAACTATTGTAAAAAAAGAAATCACTTATTAACATATCATTTGAACTTCAT--AAAAATTCATTATTTAAAACTTTACATGTTTAAGA--AAACACAATAACACATACATGTATATTTTGAAATTCAGAATTTTTAATAGTTAGTTTAAACCATAACGAACGCAAAGCTATAATTATCCTCTAAAAGTATTTAATTTTACATGATTAATCAAGATGCCATTCCTTGTTACAAAGGTAATTGCAACTAAATAGAACATGAAATTCTTTGAAAATTCAAAAAAAATTAAAATCAAATAATTGATTATGTAATTCAATAGCCAATTATTTGATTAAAAAGTCAATTAAAAAATTTATTTACTGCATCAAACACCATATTAAAATTAAATAATTTTGTTTTGTAGGAAACACTTTGAAAATATGTCTGAAGTATTTAGCCAAAGACAAAGTAAAAATTATTTAATATATTATATTGATTTCCAATTGAATTTTGGATGCAGTAAGATTTTGACTGGTAATATGGTGTCATT---------------------------------------------------
Ncooperi_RockCrRoad_N1160 CCTAGGAGCAGATTATGTTCGCTGATCTCTGAGGTGCTGTGACTGGGAATCTGAAGATGCTTGTGGGCCGTTCACGCCACTGCCACTGCTCTGTGGTTGGGCGCCTGCCGATCCAGCAGGTGGCTGTTGCTGAAGCGTTCCTCTTCCCCAGCTCCCTTCCGCTGGAACGAAAACAGCACATAATTATTGACTGCATCGGGTATAACAAATATAGGGTTCCTACTTAATTATCACCAAAAAAATCAAGCACTTTTCAAAGTTTTTTTTGTATAACGCCCCTAAATGATCTCACATAAACAATCTATTTATTAAATGTCACAATTTTAGGCTACTACTTTTAACCAAGTGGTAGTGATAACCTGCA--------------------------CCCTTTAGGGCCAATAAGTAGTTAACAAAACTGGAAAAAAATCATTGCCAACAATGCACAAATATTAAAACATTAA-TATAACC------AAATATAATCTTGCATAAGCAGTACATAGTTTTTTTAATTTTATGTCAAAACTT---TTATTACATTTTGGATTCTTTAAAAAAAGGATTAATACACTCTGCAGTGACACTA---CATTTCAAAAAAGTGAGAATTCAGTACTTTCTCAAAGACCTAGTAAAAATTCAAGAGCCTTGATTTTTAAAATAGCATTCAAAGACTTTCAAGGAGAGTGAAAAATCTGAAATATTGATTAGTGATGAATGTGACTAGCTCACAGCAAATCACATACTTTGTGGTCTTAGACTTGGTCCTGGTCCATACTGGGAATCGACACTTGATTTCTGACTGCCTTCTGTTGGTACATCTCCACCAGCTAACTTGGGGAATTCCTGAGGAAAAAATGGCGACTGCTGGCCCAAGAAGTTCCGTTCTTGACCACCATCCTCTTGGCTTTGTGTGACACTGCTCCATGTTTTGTTTACTCCAGATGTTGCAACTGTGTTTGTTGTACTTGTCTACAAGGGAGGGAAAATCAGTAAATAAAGTAACTATTGTAAAAAAAGAAATCACTTATTAACATATCATTTGAACTTCATT-AAAAATTCATT--------C------------AGA--AAACACAAC---ACATACATGTATATTTTGAAATTCAGAATTTTTAATAGTTAGTTTAAACCATAACGAATGCAAAGCTATAATTATCCTCTAAAAGTATTTAATTTTATATGATTAATCAAGATGACATTCCTTGTTACAAAGGTAATTGCAACTAAAAAGAACATGAAATTCTTTGAAAATTCAAAAAATATTAAAATCAAATAATTGATTATGTAATTCAATAGCCAATTATTTGATTAAAAAGTCAATTAAAAAATTTATTTACTGCATCAAACATC--ATTAAAATTAAATAATTTTGTTTTGTAGGAAACACTTTGAAAATATGTATGAAGTATTTAGCCAAAGACAAACTAAAAATTATTTAATATATTATATTGATTTCCAATTGAATTTTGGATGCAGTAAGATTTTGACTGGTAATATGGTGTCATTCTCTGTATATTCAAAGAATTACAACTTTAAACCAAAAAAAAATGTAAAAGA
Ncoylei_Apalachia_N1195 --------CGGAGCGCCAGAATGAACCTCTTAAGCACTCTGATGAAAAA-----------------GTCAATCGCTCAAGTATCGATAGTTCGTCAATTGATGCCT-TAAATTCAATCTATCGATAGTATTGAAGT-------------------------------TGAAAA--------AACTATCAATAGTATCCGTAACGATAAAATCGAAGTTTTCAGTTGTTCGTGAAAGATGGTATCGACTGAGTTTCGATG-----------------------------------CAATAGTACATCTGTTTAA------------GGAACACT----------AAGTGGTAGTGATAACCTGCAATTTAACTTAAGACTCAAAATATACACAATTTAAGACCAATAAGTTGCTAACAAAACTGGAAAAAAATCATTGCTAACAATGCACAAATATTAAAACATTAACTATAACCCATTTCAAATATAAGCTTGCATAAACAGTATACAGTTTTTTAAAAATTATGTCGAAACTTTTATTATTAAAATTTAGATCCTTTAAAAAAAGGATTAATACACTCTGCAGTGACA---AGTCATGTCAAAAAAGTGGACCTTCAGTACTTTCTCAAAGACCTAGTAAAAATTCAAGGGCCTTGATTTTTAAAATAGCATTCAAGGACTTTCAAGTAGAGCGAAAAATCTGAAATAGTGATTAGTAGTGAATGTGACTAGCTCACGGCATATCACATACTTTGTGGTCTTAGACTTGGTCCTGGTCCATACTGGGAATCGACACTTGATTTCTGACTGCCTTCTGTTGGTACATCTCCACCAGCTAACTTGGGGAATTCCTGAGGAAAAAATGGCGACTGCTGGCCCAAGAAGTTCCGTTCTTGACCACCATCCTCTTGGCTTTGTGTGACACTGCTCCATGTTTTGTTTACTCCAGATGTTGCAACTGTGTTTGTTGTACTTGTCTACAAGGGAGGGAAAATCAGTAAATAAAGTAACTATAGTAAACAAATAAATCACTTATTAACATATCATTTGAACTCCATTAAAAAATTCATTATTTAAAACTTT--------------ACATACAATAACACATACATATATATTTTAAAATTCAGAATTTTTAATAGTTAGTTTAAACCATAACAATAGCAAAGCTATAATTATTCTCTAAAAGTATTTAATTATACATGATTAATCAAGATGCCATTCCTTGTTACATGGGCGATTGCAACTAAATATAACATGAAAATCTCTGAAAATCCACAATATATTTCAATCAAATAATTGATTTTGTAATTCAATAGCCAATTATTTGATTAAAAAATCAATTCAAAAATTTATTTACTTCATCAAACACCATATTAAAATTAAATATTTTTGTTTTGTAGGAAACACTCTGAAAATATAT--CACGTATTTAACCAAATACAAACTAAACATTATTTAATATATTATATTGATTTCCAATTGAATTTTGGATGCAGTAAGATTTTGACTGGTAATATGGTGTCATTCTCCATATATTCAAAGAATCACAACTTTAAACCAAAAAAAAATGGAAAAGA
Ncoylei_DinkinCove_N1118 CAGAGGGGCGGAGCGCCAGAATGAACCTCTTAAGCACTCTGATGAAAAA-----------------GTCAATCGCTCAAGTATCGATAGTTCGTCAATTGATGCCT-TAAATTCAATCTATCGATAGTATTGAGGT-------------------------------TGAAAA--------AACTATCAATAGTATCCGTAACGATAAAATCGAAGTTTTCAGTTGTTCGTGAAAGATGGTATCGACTGAGTTTCGATG-----------------------------------CAATAGTACATCTGTTTAA------------GGAACACT----------AAGTGGTAGTGATAACCTGCAATTTAACTTAAGACTCAAAATATACACAATTTAGGACCAATAAGCAGCTAACAAAACTGGAAAAAAATCATTGCTAACAATGCACAAATATTAAAACATTAACTATAACCCATTTCAAATATAAGCTTGCATAAACAGTATACAGTTTTTTAAAAATTATGTCGAAACTT---TTATTAAAATTTAGATCCTTTAAAAAAAGGATTAATACACTCTGCAGTGACA---AGTCATGTCAAAAAAGTGGACCTTCAGTACTTTCTCAAAGACCTAGTAAAAATTCAAGGGCCTTGATTTATAAAATAGCATTCAAGGACTTTCAAGTAGAGCGAAAAATCTGAAATAGTGATTAGTAGTGAATGTGACTAGCTCACGGCATATCACATACTTTGTGGTCTTAGACTTGGTCCTGGTCCATACTGGGAATCGACACTTGATTTCTGACTGCCTTCTGTTGGTACATCTCCACCAGCTAACTTGGGGAATTCCTGAGGAAAAAATGGCGACTGCTGGCCCAAGAAGTTCCGTTCTTGACCACCATCCTCTTGGCTTTGTGTGACACTGCTCCATGTTTTGTTTACTCCAGATGTTGCAACTGTGTTTGTTGTACTTGTCTACAAGGGAGGGAAAATCAGTAAATAAAGTAACTATAGTAAACAAATAAATCACTTATTAACATATCATTTGAACTCCATTAAAAAATTCATTATTTAAAACTTT--------------ACATACAATAACACATACATATATATTTTAAAATTCAGAATTTTTAATAGTTAGTTTAAACCATAACAATAGCAAAGCTATAATTATTCTCTAAAAGTATTTAATTATACATGATTAATCAAGATGCCATTCCTTGTTACATGGGCGATTGCAACTAAATATAACATGAAAATCTCTGAAAATCCACAATATATTTCAATCAAATAATTGATTTTGTAATTCAATAGCCAATTATTTGATTAAAAAATCAATTCAAAAATTTATTTACTTCATCAAACACCATATTAAAATTAAATATTTTTGTTTTGTAGGAAACACTCTGAAAATATAT--CACGTATTTAACCAAATACAAACTAAACATTATTTAATATATTATATTGATTTCCAATTGAATTTTGGATGCAGTAAGATTTTGACTGGTAATATGGTGTCATTCTCTGTATATTCAAAGAATCACAACTTTAAACCAAAAAAAAATGGAAAAGA
Ncoylei_TiptonCreek_N837 CAGAGGGGCGGAGCGCCAGAATGAACCCT--------------------------------------------GCTCAAGTATCGATAGTTCGTCGATTGATGCCT-TAAATTCTATCTATCGATAGTATTGAGGT-------------------------------TGAAAA--------AACTATCAATAGTATCGGTAACGGTAAAATCGAAGTTTTCAGTTGTTCGTGAAAGATAGTATCGACTGAGTTTGGATA-----------------------------------CAATAGTACATCTGTTTAA------------GGAACACT----------AAGTGGTAGTGATAACCTGCAATTTAACTTAAGACTCAAAATATACACAATTTAGGACCAATAAGAAGCTAACAAAACTGGAAAAAAATCATTGCTAACAATGCACAAATATTAAAACATTAACTATAACCCATTTCAAATATAAGCTTGCATAAACAGTATACAGTTTTTTTAAAATTATGTCGAAACTTTTATTATTAAAATTTAGATCCTTTAAAAAAAGGATTAATACACTCTGCAGTGACA---AGTCATTTCAAAAAAGTGGACCTTCAGTACTTTCTCAAAGACCTAGTAAAAATTCAAGGGCCGTGATTTTTAAAATAGCATTCAAGGACTTTCAAGTAGAGCGAAAAATCTGAAATATTGATTAGTAATGAATGTGACTAGCTCACGGCATATCACATACTTTGTGGTCTTAGACTTGGTCCTGGTCCATACTGGGAATCGACACTTGATTTCTGACTGCCTTCTGTTGGTACATCTCCACCAGCTAACTTGGGGAATTCCTGAGGAAAAAATGGCGACTGCTGGCCCAAGAAGTTCCGTTCTTGACCACCATCCTCTTGGCTTTGTGTGACACTGCTCCATGTTTTGTTTACTCCAGATGTTGCAACTGTGTTTGTTGTACTTGTCTACAAGGGAGGGAAAATCAGTAAATAAAGTAACTATTGTAAACAAATAAATCACTTATTAACATATCATTTGAACTCCATTAAAAAATTCATTATTTAAAACTT-----------------ATGCATTATT--AAACATATATATTTTAAAATTCAGAATTTTTAATAGTTAGT--------------------------------------AAAGTATTTAATTATACATGATTAATCAAGATGCCATTCCTTGTTACATGGGCGATTGCAACTAAATATAACATGAAAATCTCTGAAAATCCACAATATATTTCAATCAAATAATTGATTTTGTAATTCAATAGCCAATTATTTGATTAAAAAATCAATTCAAAAATTTATTTACTTCATCAAACACCATATTAAAATTAAATAATTTTGTTTTGTAGGAAACACTCTGAAAAAATAT--CACGTATTTAACCAAATACAAACTAAACATTATTTAATATATTATATTGATTTCCAATTGAATTTTGGATGCAGTAAGATTTTGACTGGTAATATGGTGTCATTCTCCGTATATTCAAAGAATCACAACTTTAAACCAAAAAAAAATGGAAAAGA
Ncressleri_AndersonSpringCave_G2075 CCTAGGAGCAGAGTATGGTCGCTGATCTCTGAGGTGCTGTGACTGGGAATCCGAAGATGCTTGTGGGCCGTTCACGCCACTGCCACTGCTCTGTGGTTGGGCGCCTGCCGATCCAGCAGGTGGCTGTTGCTGAAGCGTTCCTCTTCCCCAGCTCCCTTCCGCTACAATGAAAACAGCACATAATTATTCACTGCATCGGGTATAACAATTACAGGGTTCCTACTTATCCATCAACAAAAATAATAAGCACTTTTCAAGGTTTTCTTTGTTTCACACCCCTAAATGATCCCACATAAACAATGTATTCATTAAATGTCACGATTTTGAACTACTACTT---ACCAAGTGGTAGTGATAACCTGCAATTTTACTTCAGATTCAAAATATATACAATTTAGGGCCAGTAAGAAGTTAACAAAACTGGAAAAAAATTCATGCTAATAATGCACAAAT----------------------------------ATCTTGCATAAGCAGTATATAGTTTTTTT-----------AAAACTTTTATTATTACATTTTAGATCCTTTAGAAAAAGGATTAATTCACTCTGCAGTGACACTATGTCATTTAAAAAAAATGAGAATTCAGTACCTACTCAAAGACCTAGTAAAAATTCAAGGGCCTTGAATATTAAAATAGCATTCAAGGACATTCAAGGA--GTGAAAAATATGAAATATTGATTAGTAATGAATGTGTATAGCTCATAGCAAATCACATACTTTGTGGTCTTAGACTTGGTCCTGGTCCATACTGGGAATCGACACTTGATTTCTGATTGCCTTCTGTTGGTACATCTCCACCAGCTAACTTGGGGAATTCCTGAGGAAAAAATGGCGACTGCTGGCCCAAGAAGTTCCGTTCTTGACCACCATCCTCTTGGCTTTGTGTGACACTGCTCCATGTTTTGTTTACTCCAGATGTTGCAACTGTGTTTGTTGTACTTGTCTACAAGGGAGGGAAAATGAGTAAATAAAGTAACTGTTGTAAGAAAAGAAATCACTTATTAACATCTAGTTTGAGCTTCATTAAAAAATTCATTATTTAAAACTTTACATGTTTAAGGGTAAACACACTAACACATACATATATATTTTGAAATTCAGAATCTTTAATAATTAGTTTAAACCATAATAATAGCAAAGCTATAATTATGCATCAGAAAAATCTGAT----------------------------------------------------AATGAAAGTTGTAGG---TTGGAAACCT-----------------------------------------------------------------------------------------------AATGTCAGAATTA-----TTTCATTTCA----------------------------------------------------------------------------------------------------------------------------------------------AGGG----------------------------------
Ncressleri_PigeonCave_G2077 CCTAGGAGCAGAGTATGGTCGCTGATCTCTGAGGTGCTGTGACTGGGAATCCGAAGATGCTTGTGGGCCGTTCACGCCACTGCCACTGCTCTGTGGTTGGGCGCCTGCCGATCCAGCAGGTGGCTGTTGCTGAAGCGTTCCTCTTCCCCAGCTCCCTTCCGCTACAATGAAAACAGCACATAATTATTCACTGCATCGGGTATAACAATTACAGGGTTCCTACTTATCCATCAACAAAAATAATAAGCACTTTTCAAGGTTTTCTTTGTTTCACACCCCTAAATGATCCCACATAAACAATGTATTCATTAAATGTCACGATTTTGAACTACTACTT---ACCAAGTGGTAGTGATAACCTGCAATTTTACTTCAGATTCAAAATATATACAATTTAGGGCCAGTAAGAAGTTAACAAAACTGGAAAAAAATTCATGCTAATAATGCACAAAT----------------------------------ATCTTGCATAAGCAGTATATAGTTTTTTT-----------AAAACTTTTATTATTACATTTTAGATCCTTTAGAAAAAGGATTAATTCACTCTGCAGTGACACTATGTCATTTAAAAAAAATGAGAATTCAGTACCTACTCAAAGACCTAGTAAAAATTCAAGGGCCTTGAATATTAAAATAGCATTCAAGGACATTCAAGGA--GTGAAAAATATGAAATATTGATTAGTAATGAATGTGTATAGCTCATAGCAAATCACATACTTTGTGGTCTTAGACTTGGTCCTGGTCCATACTGGGAATCGACACTTGATTTCTGATTGCCTTCTGTTGGTACATCTCCACCAGCTAACTTGGGGAATTCCTGAGGAAAAAATGGCGACTGCTGGCCCAAGAAGTTCCGTTCTTGACCACCATCCTCTTGGCTTTGTGTGACACTGCTCCATGTTTTGTTTACTCCAGATGTTGCAACTGTGTTTGTTGTACTTGTCTACAAGGGAGGGAAAATGAGTAAATAAAGTAACTGTTGTAAGAAAAGAAATCACTTATTAACATCTAGTTTGAGCTTCATTAAAAAATTCATTATTTAAAACTTTACATGTTTAAGGGTAAACACACTAACACATACATATATATTTTGAAATTCAGAATCTTTAATAATTAGTTTAAACCATAATAATAGCAAAGCTATAATTATGCATCAGAAAAATCTGAT----------------------------------------------------AATGAAAGTTGTAGG---TTGGAAACCT-----------------------------------------------------------------------------------------------AATGTCAGAATTA-----TTTCATTTCA----------------------------------------------------------------------------------------------------------------------------------------------AGGG----------------------------------
Ncrosbyi_MtMitchell_N210 -------------------------TCTCTGAGGTGCTGTGACTGGGAATCCGAAGATGCTTGTGGGCCGTTCACGCCACTGCCACTGCTCTGTGGTTGGGCGCCTGCCGATCCAGCAGGTGGCTGTTGCTGAAGCGTTCCTCTTCCCCAGCTCCCTTCCGCTGCAATGAAAACAGCACATAATTATTCACTGCATCGGTTATAACAAATACAGGGTTCCTACTTATTCATCACCAACAATATCAAGCACTTTTCAAGGTTTTTTTTATTTCACGCCCCTAAATGATCCCACATAAACAATCTATTTATTAAATGTCACGATTTTGGACTACTACTTTTAACCAAGTGGTAGTGATAACCTGCAATTTAAC-TAAGATTCGAAATATACACAATTTAGAACCAATAAGGAGTTAACAAAACTGGAAAAAAATCATTGCTAACAATGCACAAATATTAAAACATTAACTATAACCCATTTCAAATATAATCTTGCATAAGCAGTATACAG--------------TAC--ATGCTTTTTTTATTACATTTTAGATCCTT-AAAAAAAAGATTAATACACTCTGCAGTGACACTATGTCATTTCAAAAAAGTGAGAATTCAATACCTTTTCAAAGACCTAGTAAAAATTCAAGGGCCTTTATTTTTAAAATAGCATTCAAGGACTTTCAAGGAGAGTGAAAAATCTGAAATATTGATTAATAATGAATGTGACTAGCTCACAGCAAATCACATACTTTGTGGTCTTAGACTTGGTCCTGGTCCATACTGGGAATCGACACTTGATTTCTGACTGCCTTCTGTTGGTACATCTCCACCAGCTAACTTGGGGAATTCCTGAGGAAAAAATGGCGACTGCTGGCCCAAGAAGTTCCGTTCTTGACCACCATCCTCTTGGCTTTGTGTGACACTGCTCCATGTTTTGTTTACTCCAGATGTTGCAACTGTGTTTGTTGTACTTGTCTACAAGGGAGGGAAAAGTAGTAAATAAAGTAACTATTGTAAAAAAAGAAATCACTTATTAACATATCATTTGAGCTTCATTAAAAAATTCAGCATTTAAAACTTTACATGTTTAAGGGTAAACACAAC---ATATACATGTATATTTTGAAATTCAGAATTTTTAATAGTTA-GTTTTACCATAACAATAACAAAGCTATAATTATTCTCTAAAAGTATTTAATTTTACATGATTAATCAAGATGCCATTCCTTGTTACATGATTAATCAAGATGAAATAAAACATGAAATTCTCTGAAAATCC---AAATATTAAAATCAAATAATTGATTATATAATTCCATAACCAATTATTTGATTAAAAAGTCCATTCTAAAATGTATTTACTTTATCAAACACCATATTAAAATTAAATAATTTTGTTTTGTAGGAAACACTTTGAAAATATGTATC----ATTTAACCAAATACAAACTAAAAATTATTTAATATATTATATTGATTTCCAATTGAATTTTGGATGGAGTAAGATTTTGACTGGTAATATGGTGTCATTCTCTGTATATTCAAGGAATCAC-----------------------------
Ncrosbyi_PricesCrk_N1143 CCTAGGAGCAGAGTATGGTCGCTGATCTCTGAGGTGCTGTGACTGGGAATCCGAAGATGCTTGTGGGCCGTTCACGCCACTGCCACTGCTCTGTGGTTGGGCGCCTGCCGATCCAGCAGGTGGCTGTTGCTGAAGCGTTCCTCTTCCCCAGCTCCCTTCCGCTGCAATGAAAACAGCACATAATTATTCACTGCATCGGGTATAACAAATACAGGGTTCCTACTTATTCGTCACCAAAAATATCAAGCACTTTTCAAGGTTTTTTTTATTTCACGCCCCTAAATGATCCCACATAAACAATCTATTTATTAAATGTCACAATTTTAGACTACTACTTTTAACCAAGTGGTAGTGATAACCTGCAATTTAACTTAAGATTCGAAATATACACAATTTAGGACCAATAAGAAGTTAACAAAACTGAAAAAAAAGCATTGCTAACAATGCACAAATATTAAAACATTAACTATAACCCATTTCAAATATAATCTTGCATAAGCAGTATACAG--------------TACAGGCTTTTTTTTTATTACATTTTAGATCCTT-AAAAAAAAGATTAATACACTCTGCAGTGACACTATGTCATTTCAAAAAAGTGAGAATTCAATACCTTTTCAAAAACCTAGTAAAAATTCAAGGGCCTCTATTTTTAAAATAGCATTCAAGGACTTTCAAGGAGCGTGAAAAATCTGAAATATTGATTAATAATGAATGTGACTAGCTCACAGCAAATCACATACTTTGTGGTCTTAGACTTGGTCCTGGTCCATACTGGGAATCGACACTTGATTTCTGACTGCCTTCTGTTGGTACATCTCCACCAGCTAACTTGGGGAATTCCTGAGGAAAAAATGGCGACTGCTGGCCCAAGAAGTTCCGTTCTTGACCACCATCCTCTTGGCTTTGTGTGACACTGCTCCATGTTTTGTTTACTCCAGATGTTGCAACTGTGTTTGTTGTACTTGTCTACAAGGGAGGGAAAAGCAGTAAATAAAGTAACTATTGTAAAAAAAGAAATCACTTATTAACATATCATTTGAGCTTCATTAAAAAATTCAGCATTTAAAACTTTACATGTTTAAAGGTAAACACAAC---ATATACATGTATATTTTGAAATTCAGAATTTTTAATAGTTA-GTTTAACCATAACAATAACAAAGCTATAATTATTCTCTAAAAGTATTTAATTTTACATGATTAATCAAGATGCCATTCCTTGTTACAAGGGTGATTGCAACTAAATAAAACATGAAATTCTCTGAAAATCC---AAATATTAAAATCAAATAATTGATTATATAATTCCATAACCAATTATTTGATTAAAAAGTCCATTCTAAAATGTATTTACTTTATCAAACACCATATTAAAATTAAATAATTTTGTTTTATAGAAAGCACATTGAAAATATGTATC----ATTTAACCAAATACAAACTAAAAATTATTTAATATATTATATTGATTTCCAATTGAATTTTGGATGCAGTAAGATTTTGACTGGTAATATGGTGTCATTCTCTGTATATTCAAGGAATCACAACTTTAAACCGAAAAAAAATGTAAAAGA
Ncrosbyi_ShufordCrk_N1148 CCTAGGAGCAGAGTACGGTCGCTGATCTCTGAGGTGCTGTGACTGGGAATCCGAAGATGCTTGTGGGCCGTTCACGCCACTGCCACTGCTCTGTGGTTGGGCGCCTGCCGATCCAGCAGGTGGCTGTTGCTGAAGCGTTCCTCTTCCCCAGCTCCCTTCCGCTGCAATGAAAACAGCACATAATTATTCACTGCATCGGTTATAACAAATACAGGGTTCCTACTTATTCATCACCAACAATATCAAGCACTTTTCAAGGTTTTTTTTATTTCACGCCCCTAAATGATTCCACATAAACAATCTATTTATTAAATGTCACGATTTTAGACTACTACTTTTAACCAAGTGGTAGTGATAACCTGCAATTTAACTTAAGATTCGAAATATACACAATTTAGGACCAATAAGAAGTTAACAAAACTGGAAAAAAATCATTGCTAACAATGCACAAATATTAAAACATTAACTATAACCCATTTCAAATATAATCTTGCATAAGCAGTATACAGCTTTTTT----------------------TATTACATTTTAGATCCTT-AAAAAAAAGATTAATACACTCTGCAGTGACACTATGTCATTTCAAAAAAGTGAGAATTCAATACCTTTTCAAAGACCTAGTAAAAATTCAAGGGCCTTTATTTTTAAAATAGCATTCAAGGACTTTCAAGGAGAGTGAAAAATCTGAAATATTGATTTG--ATGAATGTGACTAGCTCACAGCAAATCACATACTTTGTGGTCTTAGACTTGGTCCTGGTCCATACTGGGAATCGACACTTGATTTCTGACTGCCTTCTGTTGGTACATCTCCACCAGCTAACTTGGGGAATTCCTGAGGAAAAAATGGCGACTGCTGGCCCAAGAAGTTCCGTTCTTGACCACCATCCTCTTGGCTTTGTGTGACACTGCTCCATGTTTTGTTTACTCCAGATGTTGCAACTGTGTTTGTTGTACTTGTCTACAAGGGAGGGAAAAGTAGTAAATAAAGCAATTATTGTAAAAAAAGAAATCACTCATTAACATATCATTTGAGCTTCATTAAAAAATTCAGCATTTAAAACTTTACATGTTTAAGGGTAAACACAAC---ATATACATGTATATTTTGAAATTCAGAATTTTTAATAGTTAAGTTTTACCATAACAATAACAAAGCTATAATTATTCTCTAAAAGTATTTAATTTTACATGATTAATCAAGATGCCATTCCTTGTTACAAGGGTGATTGCAACTAAATAAAACATGAAATTCTCTGAAAATCC---AAATATTAAAATCAAATAATTGATTATATAATTCCATAACCAATTATTTGACTAAAAAGTCCATTCTAAAATGTATTTACTTTATCAAACACCATATAAAAATTAAATAATTTTGTTTTGTAGGAAACACTT--ATAATGTGAATC----------TAAAGGCAAGATTATAAATTTCCGAAAATTTGAAAACAAT--ACAATTAA----TGAGTAAAATAA-------ACCAATAATTAATTACCAATTACTTAAAATTAAGACAATGAAAATTTTACATTAATTAAAAATATAA----
Ndellingeri_BullpenBridge_N109 CCTAGGAGCAGAGTACGGTCGCTGATCTCTGAGGTGCTGTGACTGGGAATCTGAAGATGCTTGTGGGCCGTTCACGCCACTGCCACTGCTCTGTGGTTGGGCGCCTGCCGATCCAGCAGGTGGCTGTTGCTGAAGCGTTCCTCTTCCCCAGCTCCCTTCCGCTGCAATGAAAACAGCACATAATTATTCACTGCATCGGATGTAATCAATACAGGGTTCCTACTTATTCATCACCAAAAATATCAAGCACTTTTCAAAGT-TTTTTTGTTTCACACTCCTAAATGATCCCACATAATCCATTCATTTATTAAATCTCACGATTTTGGACTATTACTTTTAGCCAAGTGGTAGTGATAACATGCAATTTAACTTAAGATTTAAAATATACACAATTTAAGACCAATAAGAAGTTAACAAAACTGGAAAAAAATCATTGCTAACAATACACAAATATTAAAACATTAACTATAACCCATTTCAAATATAATCTTACATAAACAGT-TACAGTTTTTTTAATTTTATGTCAAAACTTT---TATTACATTTTAGACCCTTTAAAGAAAGGATTA---CACTCTGCAGTGACACTACATCATTTCAAAAAAGTGAGAATTCAGTACTTTCTCATAGACCTAGTAAAAATTCAAGGGCCTTGATTTTTAAAACAGCATTCAAGAACTTTCAAGGACTGTGAAAAATCTGAAATATTGATTAGTAATGAATGTGACTAGCTCACAGCAAATCACATACTTTGTGGTCTTAGACTTGGTCCTGGTCCATACTGGGAATCGACACTTGATTTCTGACTGCCTTCTGTTGGTACATCTCCACCAGCTAACTTGGGGAATTCCTGAGGAAAAAATGGCGACTGCTGGCCCAAGAAGTTCCGTTCTTGACCACCATCCTCTTGGCTTTGTGTGACACTGCTCCATGTTTTGTTTACTCCAGATGTTGCAACTGTGTTTGTTGTACTTGTCTACAAGAGAGGGAAAA----TGAGTAAAGTAACTATTGTAAAAAAAGAAATCACTTATTAACATATCATTTGAATTTCATTAAAAAATTCATTATTTAACACTTTACATGTTTAAAGGTAAACACAATAACTCATAGATATATATTTTGAAATTCAGAATTTTTAAGAGTTAGTTTAAACTATAACAATAGCAAAGCTATAATTATTCTC-TAAAGTATTTAATTTTATATGATTAATCAAGATGCCATTCCTTGTTACAATGGTGATTGCAACTAAATATTACATGAAATTCTCTGAAAATTCAAAAAATATTAAAATCAAATAATTGAGTAAGTAATTCAATAACCAATTATTTGATTAAAAAGTCAATTGAAAAATTTATTTCCT---TCAAACACCATATTAAAATTAAATAA-TTTGTTTTGTAAGAAACACTTTGAAAATATGTATCAAGTATTTAACCAAATACAAACTAAAAATTATTTAATATATTATATTGATTTCCAATTGAATTTTGGATGCAGTAAGATTTTGACTGTTAATATGGTGTCATCCTCTGTATATTCAAAGAATCACAACTTTAAACTAAAAAAAAATGTAAAAGA
Ndellingeri_WhitewFalls_N887 CCTAGGAGCAGAGTACGGTCGCTGATCTCTGAGGTGCTGTGACTGGGAATCTGAAGATGCTTGTGGGCCGTTCACGCCACTGCCACTGCTCTGTGGTTGGGCGCCTGCCGATCCAGCAGGTGGCTGTTGCTGAAGCGTTCCTCTTCCCCAGCTCCCTTCCGCTGCAATGAAAACAGCACATAATTATTCACTGCATCAGATGTAATCAATACAGGGTTCCTACTTATTCATCACCAAAAATATCAAGCACTTTTCAAAGT-TTTTTTGTTTCACACTCCTAAATGATCCCACATAATCCATTCATTTATTAAATCTCACGATTTTGGACTATTACTTTTAGCCAAGTGGTAGTGATAACATGCAATTTAACTTAAGATTTAAAATATACACAATTTAAGACCAAT---AAGTTAACAAAACTGGAAAAAAATCATTGCTAACAATACACAAATATTAAAACATTAACTATAACCCATTTCAAATATAATCTTACATAAACAGTATACAGTTTTTTTAATTTTATGTCAAAACTTT---TATTACATTTTAGACCCTTTAAAGAAAGGATTA---CACTCTGCAGTGACACTACATCATTTCAAAAAAGTGAGAATTCAGTACTTTCTCATAGACCTAGTAAAAATTCAAGGGCCTTGATTTTTAAAACAGCATTCAAGAACTTTCAAGGACTGTGAAAAATCTGAAATATTGATTAGTAATGAATGTGACTAGCTCACAGCAAATCACATACTTTGTGGTCTTAGACTTGGTCCTGGTCCATACTGGGAATCGACACTTGATTTCTGACTGCCTTCTGTTGGTACATCTCCACCAGCTAACTTGGGGAATTCCTGAGGAAAAAATGGCGACTGCTGGCCCAAGAAGTTCCGTTCTTGACCACCATCCTCTTGGCTTTGTGTGACACTGCTCCATGTTTTGTTTACTCCAGATGTTGCAACTGTGTTTGTTGTACTTGTCTACAAGAGAGGGAAAA----TGAGTAAAGTAACTATTGTAAAAAAAGAAATCACTTATTAACATATCATTTGAATTTCATTAAAAAATTCATTATTTAACACTTTACATGTTTAAAGGTAAACACAATAACTCATAGATATATATTTTGAAATTCAGAATTTTTAAGAGTTAGTTTAAACTATAACAATAGCAAAGCTATAATTATTCTC-TAAAGTATTTAATTTTATATGATTAATCAAGATGCCATTCCTTGTTACAATGGTGATTGCAACTAAATATTACATGAAATTCTCTGAAAATTCAAAAAATATTAAAATCAAATAATTGAGTATGTAATTCAATAACCAATTATTTGATTAAAAAGTCAATTGAAAAATTTATTTCCT---TCAAACACCATATTAAAATTAAATAA-TTTGTTTTGCAAGAAACACTTTGAAAATATGTATCAAGTATTTAACCAAATACAAACTAAAAATTATTTAATATATTATATTGATTTCCAATTGAATTTTGGATGCAGTAAGATTTTGACTGGTAATATGGTGTCATCCTCTGTATATTCAAAGAATCACAACTTTAAACTAAAAAAAAATGTAAAAGA
Ndilutus_GrassyCreek_N670 -------------------------------------------------------------------------------------------------------------------------------------------------------------------------------------------------------------------------------------------------------------------------------------------------------------------------------GATTTTGGACTACTACTTTTAACCAAGTGGTAGTGATAACCTGCAATTTAACTTAAGATTCAAAATATACACAATTTAGGACCAATA-AAAGTTAACAAAACTGGGGAAAAAT------------------------------------------CATTTCAAATATAATCTTGCATAAACAGTATACAGTTTTTTTAATTTTATGTCAAAACTTTTATTATTGCATTTTAGATCCTTTAAAAAAAGGATTAATACACACTGCAGTGACACTAAATCATTTTTACAAAATGAGAATTCAGTAATTTCTCAAAGCCCTAGTGAAAATTAAAGGGCCTTGATTTTTAAAATAGCATTCAAGGACTTTCAAGGAGAGTGA--AATCTGAAATATTGATTAGTAATGAATGTGACTAGCTCACAGCAAATCACATACTTTGTGGTCTTAGACTTGGTCCTGGTCCATACTGGGAATCGACACTTGATTTCTGACTGCCTTCTGTTGGTACATCTCCACCAGCTAACTTGGGGAATTCCTGAGGAAAAAATGGCGACTGCTGGCCCAAGAAGTTCCGTTCTTGACCACCATCCTCTTGGCTTTGTGTGACACTGCTCCATGTTTTGTTTACTCCAGATGTTGCAACTGTGTTTGTTGTACTTGTCTACAAGGGAGGGAAAAGCAGTAAATAAAGTAACTATTGT--AAAAAAAAATCACTTATTAACATGTCATTTGAGCTTCATTAAAAAATTCAGCATTTAAAACTT-----------------------------------------------------------------------------------------------------------------------------------------------------------------------------------------------------------------------------------------------------------------------------------------------------------------------------------------------------------------------------------------------------------------------------------------------------------------------------------------------------------------------
Ndilutus_StarveRockCave_G3174 CCTAGGAGCAGAGTACGGTCGCTGATCTCTGAGGTGCTGTGACTGGGAATCTGAAGATGCTTGTGGGCCGTTCACGCCACTGCCACTGCTCTGTGGTTGGGCGCCTGCCGATCCAGCAGGTGGCTGTTGCTGAAGCGTTCCTCTTCCCCAGCTCCCTTCCGCTGCAATGAAAACAGCACATAATTATTCACTGCATCGGGTATAACAAATATAGGGTTCCTACTTATTCATCACCAA-AATATCAAGCACTTTTCAGA-TTTTTTTTGTTTCACATCCCTAAATGATCCAACATAAATTAACTATTTATTAAATGTCACGATTTTGGACTACTACTTTTAACCAAGTGGTAGTGATAACCTGCAATTTAACTTAAGATTCAAAATATACACAATTTAGGACCAATA-AAAGTTAACAAAACTGGGGAAAAAT------------------------------------------CATTTCAAATATAATCTTGCATAAACAGTATACAGTTTTTTTAATTTTATGTCAAAACTTTTATTATTGCATTTTAGATCCTTTAAAAAAAGGATTAATACACACTGCAGTGACACTAAATCATTTTTACAAAATGAGAATTCAGTAATTTCTCAAAGCCCTAGTGAAAATTAAAGGGCCTTGATTTTTAAAATAGCATTCAAGGACTTTCAAGGAGAGTGA--AATCTGAAATATTGATTAGTAATGAATGTGACTAGCTCACAGCAAATCACATACTTTGTGGTCTTAGACTTGGTCCTGGTCCATACTGGGAATCGACACTTGATTTCTGACTGCCTTCTGTTGGTACATCTCCACCAGCTAACTTGGGGAATTCCTGAGGAAAAAATGGCGACTGCTGGCCCAAGAAGTTCCGTTCTTGACCACCATCCTCTTGGCTTTGTGTGACACTGCTCCATGTTTTGTTTACTCCAGATGTTGCAACTGTGTTTGTTGTACTTGTCTACAAGGGAGGGAAAAGCAGTAAATAAAGTAACTATTGT--AAAAAAAAATCACTTATTAACATGTCATTTGAGCTTCATTAAAAAATTCAGCATTTAAAACTTTACATGTTTAAGGGTAAACACAACTGAACATATATA--TATATTGAAATTCAGAATTTTTAATAGTTA-GTTTAACC------ATAACAAAGCTATAATTATTCTCT--AAGTATTTAATTTTACATGATTAATCAAGATGCCATTCCTTGTTACAAGAATGATTGCAACTAAATAAAACATGAAATTCTCCACACACAC--GAATT-----AAAAAAACTTTGGGGCATGTCATTGCAAAA----------------------TATTCTAGAATC----GTCTGTCTCGCATATCAAAGTCCGATTCAATAATTTTCT--------------------------------ATAGTTATTTACTTATTGGCCAGGCACCCTCTCATATGTCCCATTTCTTCATATTTATATTTTTTATTTACTAAAGGAAATATGTATTAAAATGTCAGATTTTTTTTCATTTCAAGGGATTGACAG---------------ATTTTGAAATT
Nesticus_gertschi_N806_gr_nasicus ---------------------------------------------------------------------------------------------------------------------------------------------------------------------------------------------------------------------GGGTTCCTACTTATTCATCACCAAAAATATCAAGCACTTTTCAAGGTTTTTTTTATTTCACGTCCCTAAATGATCCCACATAAACAATCTATTTATTAAATGTCACGATTTTGTACTACTACTATTAACCAAGTGGTAGTGATAACCTGCAATTTAACTTAAGATTCGAAATATACACAATATAGGACCAATAAGAAGTTAACAAAACTGGAAAAAAATCATTGCTAACAATGCACAAATATTAAAACATTAACTATAACCCATTTCAAATATAATCTTGCATAAGCAGTATACAGTTTTTTT----------------------TATTACATTTTAGATCTTT-AAAAAAAAGATTAGTACACTCTGCAGTGACACTATGTCATTTCAAAAAAGTGAGAATTCAATACCTTTTCAAAGACCTAGTAAAAATTCAAGGGCCTCTATTTTTAAAATAGCATTCAAGGACTTTCAAGGAGCGTGAAAAATCAGAAATATTGATTAATAATGAATGTGACTAGCTCACAGCAAATCACATACTTTGTGGTCTTAGACTTGGTCCTGGTCCATACTGGGAATCGACACTTGATTTCTGACTGCCTTCTGTTGGTACATCTCCACCAGCTAACTTGGGGAATTCCTGAGGAAAAAATGGCGACTGCTGGCCCAAGAAGTTCCGTTCTTGACCACCATCCTCTTGGCTTTGTGTGACACTGCTCCATGTTTTGTTTACTCCAGATGTTGCAACTGTGTTTGTTGTACTTGTCTACAAGGGAGGGAAAAGCAGTAAATAAAGTAACTATTGTAAAAAAAGAAATCACTTATTAACATATCATTTGAGCTTCATTAAAAAATTCAGCATTTAAAACTTTACATGTTTAAGGGTAAACACAAC---ATATACATGTATATTTTGAAATTCAGAA--TTTAATAGTTT-----AACCATAACAATAACAAAGCTATACTTATTCTCTAAAAGTATTTAATTTTACATGATTAATCAAGATGCCATTCCTTGTTACAAGGGTGATTGCAACTAAATAAAACATGAAATTCTCTGAAAATCC---AAATATTAAAATCAAATAATTGATTCTATAATTCCATAACCAATTATTTGATTAAAAAGTCCATTCTAAAATGTATTTACTTTATCGAACACCATATTAAAATTAAATAATTTTGTTTTGTAGAAAGCACTTTGAAAATATGTA----TCATTTAACCAAATACAAACTAAAAATTATTTAATATGTTAAATCA----CATATCGTATTTGGAATTTTAATAACTTTCCTTTGCAAAAATCCATTTATTATTTCAGAAGGTAAGAAAACTGAATTTTC----------CAACATTATGGA
Nfridelli_LittlePigeon_N262 CCTAGGAGCAGAGTACGGTCGCTGATCTCTGAGGTGCTGTGACTGGGAATCTGAAGATGCTTGTGGGCCGTTCACGCCACTGCCACTGCTCTGTGGTTGGGCGCCTGCCGATCCAGCAGGTGGCTGTTGCTGAAGCGTTCCTCTTCCCCAGCTCCCTTCCGCTGCAATGAAAACAGCACACAATTATTCACTGCATCGGATGTAATCAATACAGGGTTCCTACTTATTCATCACCAAAAACATCAAGCACTTTTCAAAGT-TTTTTTGTTTCACACTCCTAAATGATCCCACATAATCCATTCATTTATTAAATCTCCCGATTTTGGACTATTACTTTTAGCCAAGTGGTAGTGATAACCTGCAATTTAACTTAAGATTTAAAATATACACAATTTAAGACCAATAAGAAGTTAACAAAACTGGAAAAAAATCATTGCTAACATTGCACAAATATTAAAACATTAACTATAACCCATTTCAAATATAATCTTACATGAACAGTATACAGTTTTTTTAATTTTATGTCAAAACTTT---TATTACATTTTAGACCCTTTAAAGAAAGGATTAATACACTCTGCAGTGACAC---ATCATTTCAAAAAAGTGAGAGTTCAGTACTTTCTCATAGACCTAGTAAAAATTCAAGGGCCTTGATTTTTAAAACAGCATTCAAGGACTTTCAAGGACTGTGAAAAATCTGAAATATTGATTAGTAATGAATGTGACTAGCTCACAGCAAATCACATACTTTGTGGTCTTAGACTTGGTCCTGGTCCATACTGGGAATCGACACTTGATTTCTGACTGCCTTCTGTTGGTACATCTCCACCAGCTAACTTGGGGAATTCCTGAGGAAAAAATGGCGACTGCTGGCCCAAGAAGTTCCGTTCTTGACCACCATCCTCTTGGCTTTGTGTGACACTGCTCCATGTTTTGTTTACTCCAGATGTTGCAACTGTGTTTGTTGTACTTGTCTACAAGAGAGGGAAAATCAGTAAATAAAGTAACTATTTTAAAAAAAGAAATCACTTATTAACATATCATTTGAATTTCATTAAAAAATTCATTATTTAACACTTTACATGTTTAAGGGTAAACACAATAACTCATGGATATATATTTTGAAACTCAGAATTTTTAAGAGTGAGTTTAAACCATAACAATAGCAAAGCTATAATTATTCCCTTAAAGTATTTAATTTTATATGATTAATCAAGATGCCATTCCTTGTTACAATGGTGATTGCAACTAAATATTACATGAAATTCTCTGAAAATT-AAAAAAAAATAAAATCAAATAATTGAGTATGTAATTCAATAACCAATTATTTGATTAAAAAGTCAATTCAAAAATTTATTTCCTTCATCAAACACCATATTAAAATTAAATAATTTTGTTTTGTAAGAAACACTTTGAAAATATGTATCAAGTATTTAACCAAATACAAACTAAAAATTATTTAATATATTATATTGATTTCCAATTGAATTTTGGATGCAGTAAGATTTTGACTGGTAATATGGTG--------------------------------------------------------
Nfurtivus_HugdenBranch_G3175 CCTAGGAGCAGAGTACGGTCGCTGATCTCTGAGGTGCTGTGACTGGGAATCTGAAGATGCTTGTGGGCCGTTCACGCCACTGCCACTGCTCTGTGGTTGGGCGCCTGCCGATCCAGCAGGTGGCTGTTGCTGAAGCGTTCCTCTTCCCCAGCTCCCTTCCGCTGCAATTAAAACAGCACATAATTATTCACTGCATCGGATGTAATCAATACAGGGTTCCTACTTATTCATCACCAAAAATATCAAGCACTTTTCAATGTTTTTTTTGTTTCACACCCCTAAATGATCCCACATAATCTATTCATTTATTAAATGTCAGGATTTTGGACTATTACTTTTAACCAAGTGGTAGTGATAACCTGCAATTTAACTTAAGATTTAAAATATACACAATTTAAGACCAAT---AAGTTTACAAAACTGGAAAAAAATCATTGCTAACAATGCACAAATATTAAAACATTAACTATAACCCATTTCAAATATAATCTTACATAAACAGTATACAGTTTTTTTAATTTTATGTTAAAACTTT---TATTACATTTTAGACCCTTTAAAAAAAGGATTAATACACTCTGCAGT-------------------AAAGTGAGAATTCAGTTCTTTCTCATAGACCTAGTCAAAATTCAAGGGCCTTGATTTTTAAAATAGCATTCAAGGACTTTCAAGGACTGTGAAAAATCTGAAATATTGATTAGTAATGAATGTGACTAGCTCACAGCAAATCACATACTTTGTGGTCTTAGACTTGGTCCTGGTCCATACTGGGAATCGACACTTGATTTCTGACTGCCTTCTGTTGGTACATCTCCACCAGCTAACTTGGGGAATTCCTGAGGAAAAAATGGCGACTGCTGGCCCAAGAAGTTCCGTTCTTGACCACCATCCTCTTGGCTTTGTGTGACACTGCTCCATGTTTTGTTTACTCCAGATGTTGCAACTGTGTTTGTTGTACTTGTCTACAAGGGAGGGAGAATTAGTAAATAAAGTAACTATTGTAAAAAAAGAAATCAATTATTAACATATCATTTGAACTTCATTAAAAAATTCATTATTTAACACTTTACACGTTTAAGGGTAAACACAATAACTCATAGATATATATTTTGAAATTCAGAATTTTTAAGAGTTAGTTTAAACCATAACAATAGCAAAGTTATAATTATTCTCTAAAAGTATTTAATTTTATATGATTAATAAAAATGCCATTCCTTGTTACAATAGTGATTGCAACTAAATATTACATGAAATTCTCTGAAAATTCGAAAAAAATTAAAATCAAATAATTGAGTATGTAATTCAATAACCAATTATTTGATTAAAAAGTCAATTCAAAAATTTATTTACTTCATCAAACACCATATTAAAATTAAATAATTTCGTTTTGTAAAAAACACTTTGAAATTATGTATCAAGTATTTAACCAAATACAAACTAAAAATTATTTAATATATTATATTGATTTCCAATTGAATTTTGGATGCAGTAAGATTTTGACTGGTAATATGGTGTCATTCTCTGTATATTCAAAGAATCGCAACTTTAAACCAAAAAAAAATGTAAAAGA
Nfurtivus_RaccoonMtn_N1026 CCTAGGAGCAGAGTACGGTCGCTGATCTCTGAGGTGCTGTGACTGGGAATCTGAAGATGCTTGTGGGCCGTTCACGCCACTGCCACTGCTCTGTGGTTGGGCGCCTGCCGATCCAGCAGGTGGCTGTTGCTGAAGCGTTCCTCTTCCCCAGCTCCCTTCCGCTGCAATTAAAACAGCACATAATTATTCACTGCATCGGATGTAATCAATACAGGGTTCCTACTTATTCATCACCAAAAATATCAAGCACTTTTCAATGTTTTTTTTGTTTCACACCCCTAAATGATCCCACATAATCTATTCATTTATTAAATGTCAGGATTTTGGACTATTATTTTTAACCAAGTGGTAGTGATAACCTGCAATTTAACTTAAGATTTAAAATATACACAATTTAAGACCAAT---AAGTTTACAAAACTGGAAAAAAATCATTGCTAACAATGCACAAATATTAAAACATTAACTATAACCCATTTCAAATATAATCTTACATAAACAGTATACAGTTTTTTTAATTTTATGTTAAAACTTT---TATTACATTTTAGACCCTTTAAAAAAAGGATTAATACACTCTGCAGT-------------------AAAGTGAGAATTCAGTTCTTTCTCATAGACCTAGTCAAAATTCAAGGGCCTTGATTTTTAAAATAGCATTCAAGGACTTTCAAGGACTGTGAAAAATCTGAAATATTGATTAGTAATGAATGTGACTAGCTCACAGCAAATCACATACTTTGTGGTCTTAGACTTGGTCCTGGTCCATACTGGGAATCGACACTTGATTTCTGACTGCCTTCTGTTGGTACATCTCCACCAGCTAACTTGGGGAATTCCTGAGGAAAAAATGGCGACTGCTGGCCCAAGAAGTTCCGTTCTTGACCACCATCCTCTTGGCTTTGTGTGACACTGCTCCATGTTTTGTTTACTCCAGATGTTGCAACTGTGTTTGTTGTACTTGTCTACAAGGGAGGGAGAATTAGTAAATAAAGTAACTATTGTAAAAAAAGAAATCAATTATTAACATATCATTTGAACTTCATTAAAAAATTCATTATTTAACACTTTACACGTTTAAGGGTAAACACAATAACTCATAGATATATATTTTGAAATTCAGAATTTTTAAGAGTTAGTTTAAACCATAACAATAGCAAAGTTATAATTATTCTCTAAAAGTATTTAATTTTATATGATTAATAAAAATGCCATTCCTTGTTACAATAGTGATTGCAACTAAATATTACATGAAATTCTCTGAAAATTCGAAAAAAATTAAAATCAAATAATTGAGTATGTAATTCAATAACCAATTATTTGATTAAAAAGTCAATTCAAAAATTTATTTACTTCATCAAACACCATATTAAAATTAAATAATTTCGTTTTGTAAAAAACACTTTGAAATTATGTATCAAGTATTTAACCAAATACAAACTAAAAATTATTTAATATATTATATTGATTTCCAATTGAATTTTGGATGCAGTAAGATTTTGACTGGTAATATGGTGTCATTCTCTGTATATTCAAAGAATCGCAACTTTAAACCAAAAAAAAATGTAAAAGA
Ngeorgia_Sittons_N073 CCTAGGAGCAGAGTACGGTCGCTGATCTATGAGGTGCTGTGACTGGGAATCTGAAGATGCTTGTGGGCCGTTCACGCCACTGCCACTGCTCTGTGGTTGGGCGCCTGCCGATCCAGCAGGTGGCTGTTGCTGAAGCGTTCCTCTTCCCCAGCTCCCTTCCGCTGGAACGAAAACAGCACATAATTATTTACTGCATCGGGTATAACAAATATACGGTTCCTACTTAATTATCACCAAAAAAATCAAGCACTTTTCAAAGT-TTTTTTGCTTAACGCCCCTAAATGATCTCACATAAACAATCTATTTATTAAATGTCACAATTTTGGGCTACTACTTTTAACCAAGTGGTAGTGATAACCTGCG--------------------------CCGTTTAGGGCCAATAAGTAGTTAACAAAACTGGAAAAAAATCCTTGCTAACAATGCACAAATATTAAAACATTAA-TATAACC------AAATATAATCTTGCATAAGCAGTACATAGTTTTTTTAATTTTATGTCAAAACTTTTATTATTACATTTTGGATTCTTC-AAAAAAGGATTAATACACTCTGCGGTGA-ACTA---CATTTCAAAAAAGTGAGAATTCAGTACTTTCTCAAAGACCTAGTAAAAATTCAAGAGCCTTGATTTTTAAAATAGCATCCAAAGACTTTCAAGGAGAGTGAAAAATCTGAAATATTGATTAGTAATGAATGGGACTAGCTCACAGCAAATCACATACTTTGTGGTCTTAGACTTGGTCCTGGTCCATACTGGGAATCGACACTTGATTTCTGACTGCCTTCTGTTGGTACATCTCCACCAGCTAACTTGGGGAATTCCTGAGGAAAAAATGGCGACTGCTGGCCCAAGAAGTTCCGTTCTTGACCACCATCCTCTTGGCTTTGTGTGACACTGCTCCATGTTTTGTTTACTCCAGATGTTGCAACTGTGTTTGTTGTACTTGTCTACAAGAGAGGGAAAATCAGTAAATAAAGTAACTATTGTAAAAAAAGAAATCAC---TTAACATATTATTTGAACTTCATT-AAAAATTCATTATTTAAAACTTTACATGTTTAAGA--AAACACAATAACACATACATATATATTTTGAAATTCAGAATTTTTAATAGTTAGTTTAAACCATAACAATAGCAAAGCTATAATTATTCTCTAAAAGTATTTAATTTTACATGATTAATCAAGATGCCATTCCTTGTTACAAAGGTAATTGCAACCTAATAGAACATGAAATTCTTTGAAAATTCAAAAAAATTTAAAATCAAACAATTGATTATGTAATTCAATAGCCAATTATTTGATTAAAAAGTCAATTCAAAAATTTATTTAC---ATCAAACACCATATTAAAATTAAATAATTTTGTTTTGTAGGAAACACTTTGAAAATATGTATGAAGTATTTAGCCAAAGACAAACTAAAAATTATTTAATATATTATATTGATTTCCAATTGAATTTTGGATGTAGTAAGATTTTGACTGGTAATATGGTGTCATTCTCTGTATATTCAAAGAATCACAACTT------------------------
Ngertschi_CedarCreek_N351 CCTAGGAGCAGAGTATGGTCGCTGATCTCTGAGGTGCTGTGACTGGGAATCCGAAGATGCTTGTGGGCCGTTCACGCCACTGCCACTGCTCTGTGGTTGGGCGCCTGCCGATCCAGCAGGTGGCTGTTGCTGAAGCGTTCCTCTTCCCCAGCTCCCTTCCGCTGCAATGAAAACAGCACATAATTATTCACTGCATCGGGTATAACAAATACAGGGTTCCTACTTATTCATCACCAAAAATATCAAGCACTTTTCAAGGTTTTTTTTATTTCACGCCCCTAAATGATCCCACATAAACAATCTATTTATTAAATGTCACGATTTTGTACTACTACTATTAACCAAGTGGTAGTGATAACCTGCAATTTAACTTAAGATTCGAAATATACACAATTTAGGACCAATAAGAAGTTAACAAAACTGGAAAAAAATCATTGCTAACAATGCACAAATATTAAAACATTAACTATAACCCATTTCAAATATAATCTTGCATAAGCAGTATACAG----------------------TTTTTTTAATTACATTTTAGATCCTT-AAAAAAAAGATTAGTACACTCTGCAGTGACACTATGTCATTTTAAAAAAGTGAGAATTCAATACCTTTTCAAAGACCTAGTAAAAATTCAAGGGCCTCTATTTTTAAAATAGCATTCAAGGACTTTCAAGGAGCGTGAAAAATCAGAAATATTGATTAATAATGAATGTGACTAGCTCACAGCAAATCACATACTTTGTGGTCTTAGACTTGGTCCTGGTCCATACTGGGAATCGACACTTGATTTCTGACTGCCTTCTGTTGGTACATCTCCACCAGCTAACTTGGGGAATTCCTGAGGAAAAAATGGCGACTGCTGGCCCAAGAAGTTCCGTTCTTGACCACCATCCTCTTGGCTTTGTGTGACACTGCTCCATGTTTTGTTTACTCCAGATGTTGCAACTGTGTTTGTTGTACTTGTCTACAAGGGAGAGAAAAGCAGTAAATAAAGTAACTATTGTAAAAAAAGAAATGACTTATTAACATATCATTTGAGCTTCATTAAAAAATTCAGCATTTAAAACTTTACATGTTTAAGGATAAACACAAC---ATATACATGTATATTTTGAAATTCAGAATTTTTAATAGTTA-GTTTAACC------ATAACAAAGCTATAATTATTCTCTAAAAGTATTTAATTTTACATGATTAATCAAGATGCCATTCCTTGTTACAAGGGTGATTGCAACTAAATAAAACATGAAATTCTCTGAAAATCC---AAATATTAAAATCAAATAATTGATTCTATAATTCCATAACCAATTATTTGATTAAAAAGTCCATTCTGAAATGTATTTACTTTATCAAACACCATATTAAAATTAAATAATTTTGTTTTGTATAAAGCACTATGAAAATATGTATC----ATTTAACCAAATATAAACTAAAAATTATTTAATATATTATATTGATTTCCAATTGAATTTTGGATGCAGTAAGATTTTGACTGGTAATATGGTGTCATTCTCTGTATATTCAAGGAATCACAACTTTAAACCGAAAAA------------
Ngertschi_HickoryNutGap_N810 CCTAGGAGCAGAGTATGGTCGCTGATCTCTGAGGTGCTGTGACTGGGAATCCGAAGATGCTTGTGGGCCGTTCACGCCACTGCCACTGCTCTGTGGTTGGGCGCCTGCCGATCCAGCAGGTGGCTGTTGCTGAAGCGTTCCTCTTCCCCAGCTCCCTTCCGCTGCAATGAAAACAGCACATAATTATTCACTGCATCGGGTATAACAAATACAGGGTTCCTACTTATTCATCACCAAAAATATCAAGCACTTTTCAAGGTTTTTTTTATTTTACGTCCCTAAATGATCCCACATCAACAATCTATTTATTAAATGTCACGATTTTGTACTACTACTATTAACCAAGTGGTAGTGATAACCAGCAATTTAACTTAAGATTCGAAATATACACAATTTAGGACCAATAAGAAGTTAACAAAACTGGAAAAAAATCATTTCTAACAATGCACAAATATTAAAACATTAACTATAACCCATTTCAAATATAATCTTGCATAAACAGTATACAG--------------TACA-GGCTTTTTTTTATTACATTTTAGATCCTT--AAAAAAAGATTAGTACACTCTGCAGTGACACTATGTCATTTCAAAAAAGTGAGAATTCAATACCTTTTCAAAGACCTAGTAAAAATTCAAGGGCCTCTATTTTTAAAATAGCATTCAAGGACTTTCAAGGAGCGTGAAAAATCAAAAATATTGATTAATAATGAATGTGACTAGCTCACAGCAAATCACATACTTTGTGGTCTTAGACTTGGTCCTGGTCCATACTGGGAATCGACACTTGATTTCTGACTGCCTTCTGTTGGTACATCTCCACCAGCTAACTTGGGGAATTCCTGAGGAAAAAATGGCGACTGCTGGCCCAAGAAGTTCCGTTCTTGACCACCATCCTCTTGGCTTTGTGTGACACTGCTCCATGTTTTGTTTACTCCAGATGTTGCAACTGTGTTTGTTGTACTTGTCTACAAGGGAGGGAAAAGCAGTAAATAAAGTAACTATTGTAAAAAAAGAAATCACTTATTAACATATCATTTGAGCTTCATTAAAAAATTCAGCATTTAAAACTTTACATGTTTAAGGGTAAACACAAC---ATATACATGTATATTTTGAAATTCAGAATTTTTAATA-----GTTTAACCGTAACAATAACAAAGCTATAATTATTCTCTAAAAGTATTTAATTTTACATGATTAATCAAGATGCCATTCCTTGTTACAAGGGTGATTGCAACTAAATAAAACATGAAATTCTCTGAAAATCC---AAATATTAAAATCAAATAATTGATTCAATAATTCCATAACCAATTATTTGATTAAAAAGTCCATTCTAAAATGTATTTACTTTATCAAACACCATATTAAAATTAAATAATTTTGTTTTGTAGAAAGCACTTTGAAAATATGTATC----ATTTAACCAAATACAAACTAAAAATTATTTAATATGTTATATTGATTTCCAATTGAATTTTGGATGCAGTAAGATTTTGACTGGTACTATGATGTCATTCTCTGTATATACAAGGAATCACAACTTTAAACCGACAAACAATGTG-----
Nholsingeri_PondCave_N541 ------------------------------------CTGTGACTGGGAATCTGAAGATGCTTGTGGGCCGTTCACGCCACTGCCACTGTTCTGTGGTTGGGCGCCTGCCGATCCAGCAGGTGGCTGTTGCTGAAGCGTTCCTCTTCCCCAGCTCCCTTCCGCTGCAATGAAAACAGCACATAATTATTCACTGCATCGGGTATAACAAATACAGAGTTCCTACTTATTCATCACCAA-AATATCAAGCACTTTTCACAGTTTTTTTTGTTTCACATCCCTAAATGATCCCACATAAACTA------TATTAAATGTCACGATTTTGGACTACTACTTTTAACCAAGTGGTAGTGATAACCTGCAATTTAACTTAAGATTCAAAATATACACAATTTAGGACCAATA-GAAGTTAACAAAACTGGGAAAAATC-ATT--------------------------TCAAATATAATCCATTTCAAATATAATCTTGCATAAACAGTATACGGTTTTTTTAAATTTTAGTCAAAACTTTTATTATTGCATTTTAGATCCTTT-AAAAAAGGATTAATACACACTGCAGTGACACTAAATCATTTTTAAAAAATGAGAATTCAGTAATTTCTCAAAGACCTAGTGAAAATTAAAGGGCCTTGATTTTTAAAATAGCATTCAAGGACTTTCAAGGAGAGTGAAAAATCTGAAATATTGATGAGTAATGAATGTGATTAGCTCACAGCAAATCACATACTTTGTGGTCTTAGACTTGGTCCTGGTCCATACTGGGAATCGACACTTGATTTCTGACTGCCTTCTGTTGGTACATCTCCACCAGCTAACTTGGGGAATTCCTGAGGAAAAAATGGCGACTGCTGGCCCAAGAAGTTCCGTTCTTGACCACCATCCTCTTGGCTTTGTGTGACACTGCTCCATGTTTTGTTTACTCCAGATGTTGCAACTGTGTTTGTTGTACTTGTCTACAAGGGAGGGAAAAGCAGTAAATAAAGTAACTATTGCAAAAAAAGAAATCACTTATTAACATGTCATTTGAGCTTCATTAAAAAATTCAGCATTTAAAACTTTTCATGTTTAAGGGTAAACACAACAGA---TATACATATATATTGAAATTCAGTATTTTTAATAGTTA-GTTTAACCATAACAATAACAAAGCTATAATTATTCTCT--AAGTATTTAATTTTACATGATTAATCAATATGCCATTCCTTGTTACAAGAGTGATTGCAACTAAATAAAACATGAAATTCTCCACACACACACACATT-----AAAAAAACTTTGGAACATGTCATTGCAAAA-----------------------AGTCTAGAATC----GTCTGTCCCGCATATCAAAGTCCAATTCAATAATTTTCT--------------------------------ATAGTTATTTACTTATTGGCCAGGCACCCTCTCGTATG-CCCACTCCCTCCCAC-CAAATTTTAGGTTTGGTAATGGAAAAAT----AGAAATGAGACAT--------------AGGGATTAACAC-TCACTCATGACAAAATTGTAACCTA
Njonesi_CaveSpringCave_N390 -----------------------------------------------------------------------------------------------------------------------------------------------------------------------------------------------------------------------------------------------------------------------------------------------------------------------------------------------------------------------------------------------------------------------------------------------------------------------------------------------------------------------------------------------------------------------------------------------AT----------------------------------------------------TAGACCTAGTAAAAATTCAAGGGCCTTGATTTTTAAAACAGCATTCAAGGACTTTCAAGGACTGTGAAAAATCTGAAATATTGATTAGTAATGAATGTGACTAGCTCACAGCAAATCACATACTTTGTGGTCTTAGACTTGGTCCTGGTCCATACTGGGAATCGACACTTGATTTCTGACTGCCTTCTGTTAGTACATCTCCACCAGCTAACTTGGGGAATTCCTGAGGAAAAAATGGCGACTGCTGGCCCAAGAAGTTCCGTTCTTGACCACCATCCTCTTGGCTTTGTGTGACACTGCTCCATGTTTTGTTTACTCCAGATGTTGCAACTGTGTTTGTTGTACTTGTCTACAGGAGAGGGAAAATCAGTAAATAAAGTAACTATTGTAAAAAAAGAAATCACTTATTAACATATCATTTGAATTTCATTAAAAAATTCATTATTTAACACTTTATATGTTTAAGGGTAAACACAATAACTCATGGATATATATTTTGAAATTCAGAATTTTTAAGAGTGAGTTTAAACCATAACAATAGCAAAGCTATAATTATTCTCTAAAAGTATTTAATTTTATATGATTAATCAAGATGCCATTCCTTGTTACAATGGTGATTGCAACTAAATATTACATGAAATTCTCTGAAAATTC----------AAAATCAAATAATTGAGTATGTAATTCAATAACCAATTATTTGATTAAAAAGTCAATTCAAAAATTTATTTCCTTCATCAAACACCATATTAAAATTAAATAA-TTTGTTTTGTAAGAAACACTTTGAAAATATGTATCAAGTATTTAACCAAATACAAACTAAAAATTATTTAATATATTATATTGATTTCCAATTGAATTTTGGATGCAGTAAGATTTTGACCGGTAATATGGTGTCATCCTCTGTATATTCAAAGAATCACA----------------------------
Nlowderi_ChestnutBranch_N731 --------TGGAGCATCACTATCGATTGT--------------------------------------------CTCAAAGTATTGATAGTTTGTCTATTGTTGCCT-TACATTCAATCTATCGATAGTATCGAGGT-------------------------------TGAAAA--------AAAC--------CATCGATAACGGTAAATTCGATGTTTTCAGTTGTTTGTGAAAGATAGTATGGACTGAGTTTCGATA-----------------------------------CAATAGTACATCTGTTTAA------------GGAACACT----------AAGTGGTAGTGATAACCTGCAATTTAACTTAAGATTCAAAATATATACAATTTAGGACCAATAAGAGGCTAACAAAACTGGAAAAAAATCATTGCTAACAATGCACAAATATTAAAACATTAACTATAACCCATTTCAAATATAAGCTTGCATAAACAGTACACAGTTTTTT-AAAATTATGTGGAAACTTTTATTATTACATTTTAGATCCTTTAAAAAAAGGATTAATACACTCTGCAGTGACA---AGTCATTTCAAAAAAGTGAGAATTCAGTACTTTCTCAAAGACCTAGTAAAAATT-------CTTGATTTTTAAAATAGCATTCAATGACTTTCAAGCAGAGTGAAAAATCCGAAATATTGATTAGTAATGAATGTGACTAGCTCACGGCAAATCACATACTTTGTGGTCTTAAACTTGGTCCTGGTCCATACTGGGAATCGACACTTGATTTCTGACTGCCTTCTGTTGGTACATCTCCACCAGCTAACTTGGGGAATTCCTGAGGAAAAAATGGCGACTGCTGGCCCAAGAAGTTCCGTTCTTGACCACCATCCTCTTGGCTTTGTGTGACACTGCTCCATGTTTTGTTTACTCCAGATGTTACAACTGTGTTTGTTGTACTTGTCTACAAGGGAGGGAAAATCAGTAAATAAAGTAACTATTGTAAACAAAGAAATCACTTATTAACATATCATTTGAACTTCATTAAAAAATTCATTATTTAAAACTTTACCTGTTTAAGAGTAAACACAATAACACATACATATATATTTTAAAATTCAGAATTTTTAATAGTTAGTTTAAACCATAACAATAGCAAAGCTATAATTATTCTCTAAAAGTATTTAATTATACATGATTAAACAAGATGCCATTCCTTGTTACATGGGTGATTGCAACTAAATATAACATGAAATTCTCTGAAAATCAAAAATATATTACAATCAAATAAT----TATGTAATTCAACAGCCAATTATTTGATTAAAAAGTCAATTCAAAAATTTATTTACTACATCAAACACCATATTACAATTAAATAATTTTGTTTTGTAGGAAACACTTTGAAAATATGTAGCAAGTATTTAACCAAATACAAACTAAACATTAATTAATATATTATATTGATTTCCAATTGAATTTTGGATACAGTAAGATTTTGACTGGTAATATGGCGTCATTCTCTGTATATTCAAAGAATCACAACTTTAAACCAAAAAAAAATGTAAAAGA
Nlowderi_upperFiresCreek_N820 --------TGGAGCATCAATATCGATTGT--------------------------------------------CTCAAAGTATTGATAGCTTGTCTATTGTTGCCT-TACATTCAATCTATCGATAGTATCGAGGT-------------------------------TGAAAA--------AAAC--------CATCAATAACGGTAAATTCGATGTTTTCAGTTGTTTGTGAAAGATAGTATAGACTGAGTTTCGATA-----------------------------------CAATAGTACATCTGTTTAA------------GGAACACT----------AAGTGGTAGTGATAACCTGCAATTTAACTTAAGATTCAAAATATATACAATTTAGGACCAATAAGAGGCTAACAAAACTGGAAAAAAATCATTGCTAACAATGCACAAATATTAAAACATTAACTATAACCCATTTCAAATATAAGCTTGCATAAACAGTATACAGTTTTTT-AAAATTATGTGGAAACTTTTATTATTACATTTTAGATCCTTTAAAAAAATGATTAATGGACTCTGCAGTGACA---AGTCATTTCAAAAAAGTGAGAATTCAGTACTTTCTCAAAGACCTAGTAAAAATT-------CTTGATTTTTAAAATAGCATTCAAGGACTTTCAAGCAGAGTGAAAAATCCGAAATATTGATTAGTAATGAATGTGACTAGCTCACGGCAAATCACATACTTTGTGGTCTTAGACTTGGTCCTGGTCCATACTGGGAATCGACACTTGATTTCTGACTGCCTTCTGTTGGTACATCTCCACCAGCTAACTTGGGGAATTCCTGAGGAAAAAATGGCGACTGCTGGCCCAAGAAGTTCCGTTCTTGACCACCATCCTCTTGGCTTTGTGTGACACTGCTCCATGTTTTGTTTACTCCAGATGTTGCAACTGTGTTTGTTGTACTTGTCTACAAGGGAGGGAAAATCAGTAAATAAAGTAACTATTGTAAACAAAGAAATCACTTATTAACATATCATTTGAACTTCATTAAAAAATTAATTATTTAAAACTTTACATGTTTAAGAGTAAACACAATAACACATACATATATATTTTAAAATTCAGAATTTTTAATAGTTAGTTTAAACCATAACAATAGCAAAGCTATAATTATTCTCTAAAAGTATTTAATTACACATGATTAAACAAGATGCCATTCCTTGTTACATGGGTGATTGCAACTAAATATAACATGAAATTCTCTGAAAATCAAAAATATATTACAATCAAATAATTGATTATGTAATTCAACAGCCAATTATTTGATTAAAAAGTCAATTCAAAAATTTATTTACTACATCAAACACCATATTACAATTAAATAATTTTGTTTTGTAGGAAACACTTTGAAAATATGTAGCAAGTATTTAACCAAATACAAACTAAACATTAATTAATATATTATATTGATTTCCAATTGAATTTTGGATACAGTAAGATTTTGACTGGTAATATGGCGTCATTCTCTGTATATTCAAAGAATCACAACTTTAAACCAAAAAAAAATGTAAAAGA
Nlula_BeeRockCave_G2091 CCTAGGAGCAGAGTACGGTCGCTGATCTCTGAGGTGCTGTGACTGGGAATCTGAAGATGCTTGTGGGCCGTTCACGCCACTGCCACTGCTCTGTGGTTGGGCGCCTGCCGATCCAGCAGGTGGCTGTTGCTGAAGCGTTCCTCTTCCCCAGCTCCCTTCCGCTGGAACGAAAACAGCACATAATCATTCACTGCATCAGGTATAACAAATATAGGGTTCCTACTTAATTATCACCAAAAAAATCTAGCACTTTTCAAAGTCTTTTTTGTTTAATTTTTCTAAACGATCTCACATAAACAATCTATTTATTAAATGTCACAATTTTGGGCTACTACTTTTAACCAAGTGGTAGTGATAACCTGCG--------------------------CCCTTTAGGGCCAATAAGTAGTTAACAAAACTGAAAAAAAATCCTTGCTAACAATGCACAAATATTAAAACATTAA-TATAACC------AAATATAATCTTGCATAAGCAGTACATAGTTTTTTTAATTTTATGTCAAAATTTTTATTATTACATTTTGGATTCTTTTAAAAAAGGATTAATACATTCTGCAGTGACACTA---CATTTCAAAATAGTGAGAATTCAATACTTTCTCAAAGACCTAGTAAAAATTCAAGAGCCTTGATTTTTAAAATAGCATTCAAAGACTTTCAAGGAGAGTGAAAAATCTGAAATATTGATTAGTAATGAATGGGACTAGCTCACAGCAAATCACATACTTTGTGGTCTTAGACTTGGTCCTGGTCCATACTGGGAATCGACACTTGATTTCTGACTGCCTTCTGTTGGTACATCTCCACCAGCTAACTTGGGGAATTCCTGAGGAAAAAATGGCGACTGCTGGCCCAAGAAGTTCCGTTCTTGACCACCATCCTCTTGGCTTTGTGTGACACTGCTCCATGTTTTGTTTACTCCAGATGTTGCAACTGTGTTTGTTGTACTTGTCTACAAGAGAGGGAAAATCAGTAAATAAAGTAACTATTGTAAAAAAAGAAATCACTTATTAACATATCATTTGAACTTCATT-AAAAATTCATTATTTAAAACTTTACATGTTTAAGA--AAACACAATAATACATACATATATATTTTGAAATTCAGAATTTTTAATAGTTAGTTTAAACCATAACAATTGCAAAGCTATAATTATTCTCTAAAAGTATTTAATTTTACATGATTAATCAAGATACCATTCCTCGTTACAAAGGTAATTGCAACTAAATAGAACATGAAATTATTTGAAAATTCAAAGAAAATTAAAATCAAACAATTGATTATGTAATTCAATAGCCAATTATTTGATTAAAAAGTCAATTCAAAAATTTATTTACTACATCAAACACCATATTAAAATTAAATAATTTTATTTGGTAAGAAACACTTTGAAAATATGTATGAAGTATTTAGCCAAAGACAAACTAAAAATTATTTAATATATTATATTGATTTCCAATTGAATTTTGGATGCAGTAAGATTTTGACTGGTAATATGGTGTCATTCCCTGTATATTCAAAGAATCACAACTTTAAACCAAAGAAAAATGTAAAAGA
Nlula_LulaFallsCave_G2084 CCTAGGAGCAGAGTACGGTCGCTGATCTCTGAGGTGCTGTGACTGGGAATCTGAAGATGCTTGTGGGCCGTTCACGCCACTGCCACTGCTCTGTGGTTGGGCGCCTGCCGATCCAGCAGGTGGCTGTTGCTGAAGCGTTCCTCTTCCCCAGCTCCCTTCCGCTGGAACGAAAACAGCACATAATCATTCACTGCATCAGGTATAACAAATATAGGGTTCCTACTTAATTATCACCAAAAAAATCTAGCACTTTTCAAAGTCTTTTTTGTTTAATTTTTCTAAACGATCTCACATAAACAATCTATTTATTAAATGTCACAATTTTGGGCTACTACTTTTAACCAAGTGGTAGTGATAACCTGCG--------------------------CCCTTTAGGGCCAATAAGTAGTTAACAAAAGTGAAAAAAAATCCTTGCTAACAATGCACAAATATTAAAACATTAA-TATAACC------AAATAT---CTTGCATAAGCAGTACATAGTTTTTTTAAATTTATGTCAAAATTTTTATTATTACATTTTGGATTCTTTAAAAAAAGGATTAATACACTCTGCAGTGACACTA---CATTTCAAAATAGTGAGAATTCAATACTTTCTCAAAGACCTAGTAAAAATTCAAGAGCCTTGATTTTTAAAATAGCATTCAAAGACTTTCAAGGAGAGTGAAAAATCTGAAATATTGATTAGTAATGAATGGGACTAGCTCACAGCAAATCACATACTTTGTGGTCTTAGACTTGGTCCTGGTCCATACTGGGAATCGACACTTGATTTCTGACTGCCTTCTGTTGGTACATCTCCACCAGCTAACTTGGGGAATTCCTGAGGAAAAAATGGCGACTGCTGGCCCAAGAAGTTCTTTTCTTGACCACCATCCTCTTGGCTTTGTGTGACACTGCTCCATGTTTTGTTTACTCCAGATGTTGCAACTGTGTTTGTTGTACTTGTCTACAAGAGAGGGAAAATCAGTAAATAAAGTAACTATTGTAAAAAAAGAAATCACTTATTAACATATCATTTGAACTTCATT-AAAAATTCATTATTTAAAACTTTACATGTTTAAGA--AAACACAATAATACATACATATATATTTTGAAATTCAGAATTTTTAATAGTTAGTTTAAACCATAACAATAGCAAAGCTATAATTATTCTCTAAAAGTATTTAATTTTACATGATTAATCAAGATGCCATTCCTCGTTACAAAGGTAATTGCAACTAAATAGAACATGAAATTATTTGAAAATTCAAAGAAAATTAAAATCAAACAATTGATTATGTAATTCAATAGCCAATTATTTGATTAAAAAGTCAATTCAAAAATTTATTTACTACATCAAACACCATATTAAAATTAAATAATTTTATTTGGTAAGAAACACTTTGAAAATATGTATGAAGTATTTAGCCAAAGACAAACTAAAAATTATTTAATATATTATATTGATTTCCAATTGAATTTTGGATGCAGTAAGATTTTGACTGGTAATATGGTGTCATTCCCTGTATATTCAAAGAATCACAACTTTAAACCAAAGAAAAATGTAAAAGA
Nmimus_NealsSink_N329 ------------------------------------------------------------------------------------------------------------------------------------------------------------------------------------------------------------------------------------------------------------------------------------------------------------------------------------------------------------------------------------------------------------------------------------------------------------------------------------------CATTTCAAATATAATCTTGCATAAACAGTATATAG-TTTTTTAAAATTTTGTCAAAACTTTTATTATTGCATTTTAAATCCTTTAAAAAAAGGATTAATACACACTGCAGTGACACTAAATCATTTTTAAAAAATGAGAATTCAGTAATTTCTCAAAGACCTAGTGAAAATTAAACGGCCTTGATTTTTAAAATAGCATTCAAGGACTTTCAAGGAGAGTGAAAAATCTGAAATATTGATTAGTAATGAATGTGACTAGCTCACAGCAAATAACATACTTTGTGGTCTTAGACTTGGTCCTGGTCCATACTGGGAATCGACACTTGATTTCTGACTGCCTTCTGTTGGTACATCTCCACCAGCTAACTTGGGGAATTCCTGAGGAAAAAATGGCGACTGCTGGCCCAAGAAGTTCCGTTCTTGACCACCATCCTCTTGGCTTTGTGTGACACTGCTCCATGTTTTGTTTACTCCAGATGTTGCAACTGTGTTTGTTGTACTTGTCTAGAAGGGAGGGAAAAGCGGTAAATAAAGTAACTATTGTAAAAAAAGAAATCACTTATTAACATGTCATTTGAGCTTCATTAAAAAATTCAGCATTTATAACTTTACATGTTTAAGGGTAAACACTACTGAATATATATATATATATT---------------------------------------------------------------------------------------------------------------------------------------------------------------------------------------------------------------------------------------------------------------------------------------------------------------------------------------------------------------------------------------------------------------------------------------------------------------------------
Nmimus_Straleys_N625 CCTAGGAGCAGAGTACGGTCGCTGATCTCTGAGGTGCTGTGACTGGGAATCTGAAGATGCTTGTGGGCCGTTCACGCCACTGCCACTGCTCTGTGGTTGGGCGCCTGCCGATCCAGCAGGTGGCTGTTGCTGAAGCGTTCCTCTTCCCCAGCTCCCTTCCGCTGCAATGAAAACAGCACATAATTCTTCACTGCATCGGGTATAACAAATACAGGGTTCCTACTTATTCATCACCAA-AATATCATGCACTTTTCACGGTTTTTTTTGTTTCACATCCCTAAATGATCCCACATAAACTATCTATTTATTAAATGTCACGATTTTGGACTACTACTTTTAACCGAGTGGTAGTGATAACCTGCAATTTAACTTAAGATTCAAAATATACACAA---------------AAGTTAACAAAACTGGGAAAAAATCATT--------------------------TCAAATATAATCCATTTCAAATATAATCTTGCATAAACAGTATACAGTTTTTTTAATTTTATGTCAAAACTTTTATTATTGCATTTTAGATCCTTTAAAAAAAGGATTAATACACACTGCAGTGACACTAAATCATTTTTAAAAAATGAGAATTCAGTAATTTCTCAAAGACCTAGTGAAAATTAAACGGCCTTGATTTTTAAAATAGCATTCAAGGACTTTCAAGGAGAGTGAAAAATCTGAAATATTGATTAGTAATGAATGTGACTAGCTCACAGCAAATAACATACTTTGTGGTCTTAGACTTGGTCCTGGTCCATACTGGGAATCGACACTTGATTTCTGACTGCCTTCTGTTGGTACATCTCCACCAGCTAACTTGGGGAATTCCTGAGGAAAAAATGGCGACTGCTGGCCCAAGAAGTTCCGTTCTTGACCACCATCCTCTTGGCTTTGTGTGACACTGCTCCATGTTTTGTTTACTCCAGATGTTGCAACTGTGTTTGTTGTACTTGTCTAGAAGGGAGGGAAAAGCGGTAAATAAAGTAACTATTGTAAAAAAAGAAATCACTTATTAACATGTCATTTGAGCTTCATTAAAAAATTCAGCATTTAAAA--------------------------------------------------------------------------------------------------------------------------------------------------------------------------------------------------------------------------------------------------------------------------------------------------------------------------------------------------------------------------------------------------------------------------------------------------------------------------------------------------------------------------
Nnasicus_CaneyFork_N171 --------------------------------------------------------------------CGTTCACGCCACTGCCACAGCTCTGTGGTTGGCCGCCACCCGATCCAGCAGGTGGCTGTTGCTGAAGCGTTCCTCTTCCCCAGCTCCCTTCCGCTGTAATGAAAACAGCACATAATTATTCACTGCATCAGGTATAACAAATACAGGGTTCCTACTTATTCATCACCAAAAATATCAAGCACTTTTCAAGGTTTTTT-TGTTTCACGCCCCTAAATGATCCCACATAAACAATCTATTTATTAAATGTCACGATTTTGGACTACTACTTTTAACAAAGTGGTAGTGATAACCTGCAATTTAACTTAAGATTCGAAATATACACAATTTAGGACCAATTAGAAATTAACAAAACTGGGAAAAAATCATTGCTAACA-TGCACAAATATTTAAACATTAACTATAACCCATTTCAAATATAATCTTGCAA---CAGTATACAGTTTTTTTAATTTTATGTCAAAACTTTTATTATTACATTTTAGATCCTTTAAAAAAAGGATTAATACACTCTGCAGTGACACTACGTCATTTCAAAAAAATT------CAGTACTTTCTCAAAGAC---GTAAAAATTCAAGGGCCTTTATTTTTAAAATAGCATTTACGGATTTTCAAGGAGAGTGAAAAATCTGAAATATTGATTAGTAATGAATGTGATCAGCTCACAGCAAATCACATACTTTGTGGTCTTAGACTTGGTCCTGGTCCATACTGGGAATCGACACTTGATTTCTGACTGCCTTCTGTTGGTACATCTCCACCAGCTAACTTGGGGAATTCCTGAGGAAAAAATGGCGACTGCTGGCCCAAGAAGTTCCGTTCTTGACCACCATCCTCTTGGCTTTGTGTGACACTGCTCCATGTTTTGTTTACTCCAGATGTTGCAACTGTGTTTGTTGTACTTGTCTATAAGGGAGGGAAAATCAGTAAATAAAGTAACTATTATAAAAAAAGAAATCACTTATTAACATATCATTTGAACTTCATTAAAAAATTCATTATTTAAAACTTTACATGTTTAAGGGTGAACACAATAACACACACATATATATATTGAAATTCAG--TTTTTAATAGTTAGTTTAAACCATAACAATAGCAAAGCTATAATTATTCTCTAAAATAATTTAATTTTACATGATTAATCAAGATGCCATTCCTTGTTACAAGGGTGATTGCAACTAAATACAACATAAAATTCTCTGAAAATCCAAAAAATACTAAAATCAAATATTTAATTATGTAATTCAATAGCCAATTATTTGATTAAAAAGTCAATTCAAAAATTTGTTGACCTCGTCAAACACCCTATTAAAATTAAATAATTTTGTTTTGTAGGTAACACTTTGAAAATATGTATCAAGTATTTAACCAAATACAAACTAAAAATTATTTTATATATTATATTGATTTCCAATTGAATTTTGGATGCAGT--------------------------------------------------------------------------------
Nnasicus_ConnosteeFalls_N696 CCTAGGAGCAGAGTACGGTCGCTGATCTCTGAGGTGCTGTGACTGGGAATCCGAAGATGCTTGTGGGCCGTTCACGCCACTGCCACTGCTCTGTGGTTGGGCGCCTGCCGATCCAGCAGGTGGCTGTTGCTGAAGCGTTCCTCTTCCCCAGCTCCCTTCCGCTGTAATGAAAACAGCACATAATTATTCACTGCATCGGGTATAACAAATTCAGGGTTCCTACTTATTCATCACCAAAAATATCAAGCACTTTTCAAGGTTTTTTTTGTTTCACGCCCCTAAATGATCCCACATAAACAATCTATTTATTAAATGTCACGATTTTGGACTACTACTTTTAACCAAGTGGTAGTGATAACCTGCAATTTAACTTAAGATTCGAAATATACACTATTTAGGACCAATTAGAAGTTAACAGAACTGGGAAAAAATCATTGCTAACA-TGCACAAATATTTAAACATTAACTATAACCCATTTCAAATATAATCTTGCAA---CAGTATACAGTTTTTTAAATTTTATGTCAAAACTTTTATTATTACATTTTAGATCCTTTAAAAAAAGGATTAATACACTCTGCAGTGACACTACGTCATTTAAAAAAAGTGAGAATTCAGTACTTTCTCAAAGAC---GTAAAAATTCAAGGGCCTTTATTTTTAAAATAGCATTTACGGATTTTCAAGAAGAGTGAAAAATCTGAAATATTGATTAGTAATGAATGTGACCAGCTCACAGCAAATCACATACTTTGTGGTCTTAGACTTGGTCCTGGTCCATACTGGGAATCGACACTTGATTTCTGACTGCCTTCTGTTGGTACATCTCCACCAGCTAACTTGGGGAATTCCTGAGGAAAAAATGGCGACTGCTGGCCCAAGAAGTTCCGTTCTTGACCACCATCCTCTTGGCTTTGTGTGACACTGCTCCATGTTTTGTTTACTCCAGATGTTGCAACTGTGTTTGTTGTACTTGTCTACAAGGGAGGGAAAATCAGTAAATAAAGTAACTATTGTAAAAAAAGAAATCACTTATTAACATATCATTTGAACTTCATTAAAAAATTCATTATTTAAAACTTTACATGTTTAAGGGTGAACACAATAACACATACATATATATATTGAAATTCAG--TTTTTAATAGTTAATTTAAACCATAACAATAGCAAAGCTATAATTATTCTCTAAAATTATTTAATTTTACATGATTAATCAAGATGCC------------------------AACTAAATATAACATGAAATTCTCTGAAAATCCAAAAAATACTAAAATCAAATAATTGATTATGTAATTCAATAGCCAATTATTTGATTAAAAAGTCAATTCAAAAATTTATTTACTTCGTCAAACACCCTATTAAAATTAAATAATTTTGTTTTGTAGGTAACACTTTGAAAATATGTATCAAGTATTTAACCAAATTCAAACTAAAAATTATTTAATATATTATATTGATTTCCAATTGAATTTTGGATGCAGTAAGATTTTGACTGTTAGTATGGGGCCATTCTCAGTGTATTCAAAGAATCACAACTTTAAACCGAAAAAAAATGTAAAAGA
Nnasicus_CoweeTrain_N189 -CTAGGAGCAGAGTACGGTCGCTGATCTCTGAGGTGCTGTGACTGGGAATCCGAAGATGCTTGTGGGCCGTTCACGCCACTGCCACTGCTCTGTGGTTGGGCGCCTGCCGATCCAGCAGGTGGCTGTTGCTGAAGCGTTCCTCTTCCCCAGCTCCCTTCCGCTGTAATGAAAACAGCACATAATTATTCACTGCATCGGGTATAACAAATACAGGGTTCCTACTTATTCATCACCAAAAATATCAAGCACTTTTCAAGGTTTTTTTTGTTTCACGCCCCTAAATGATCCCACATAAACAATCTATTTATTAAATGTCACGATTTTGGACTACTACTTTTAACCAAGTGGTAGTGATAACCTGCAATTTAACTTAAGATTCGAAATATACACAATTTAGGACCAATTAGAAGTTAACAAAACTGGGAAAAAATCATTGCTAACA-TGCACAAATATTTAAACATTAACTATAACCCATTTCAAATATAATCTTGCAA---CAGTATACAGTTTTTTTAATTTTATGTCAAAACTTTTATTATTACATTTTAGATCCTTTAAAAAAAGGATTAATACACTCTGCAGTGACACTACGTCATTTCAAAAAAGT---------GTACTTTCTCAAAGAC---GTAAAAATTCAAGGGCCTTTATTTTTAAAATAGCATTTACGGATTTTCAAGCAGAGTGAAAAATCTGAAATATTGATTAGTAATGAATGTGACCAGCTCACAGCAAATCACATACTTTGTGGTCTTAGACTTGGTCCTGGTCCATACTGGGAATCGACACTTGATTTCTGACTGCCTTCTGTTGGTACATCTCCACCAGCTAACTTGGGGAATTCCTGAGGAAAAAATGGCGACTGCTGGCCCAAGAAGTTCCGTTCTTGACCACCATCCTCTTGGCTTTGTGTGACACTGCTCCATGTTTTGTTTACTCCAGATGTTGCAACTGTGTTTGTTGTACTTGTCTACAAGGGAGGGAAAATCAGTAAATAAAGTAACTATTGTAAAAAAAGAAATCACTTATTAACATATCATTTGAACTTCATTAAAAAATTCATTATTTAAAACTTTACATGTTTACATGTGAACACAATAACACACACATATATATATTGAAATTCAG--TTTTTAATAGTTAGTTTAAACCATAACAATAGCAAAGCTATAATTATTCTCTAAAATAATTTAATTTTACATGATTAATCAAGATGCCATTCCTTGTTACAAGGGCGATTGCAACTAAATATAACATGAAATTCTCTGAAAATCCAAAAAATACTACAATCAAATAATTGATTATGTAATTCAATAGCCAATTATTTGATTAAAAAGTCAATTCAAAAATTTATTTACCTCGTCAAACACCCTATTAAAATTAAATAATTTTGTTTTGTAGGTAACACTTTGAAAATATGTATCAAGTATTTAACCAAATACAAACTAAAAATTATTTAATATAGTA-----------AATTGAATTTTGGATGCAGTAAGATTTTGACTGTTAATATGGGGCCATTCTCAGTGTATTCAAAGAATCACAACTTTAAACCGAAAAAAAATGTAAAAGA
Npaynei_Grindstaff_N646 ---------------------------------------------------------------------GTTCACGCCACTGCCACTGCTCTGTGGTTGGGCGCCTGCCGATCCAGCAGGTGGCTGTTGCTGAAGCGTTCCTCTTCCCCAGCTCCCTTCCGCTGCAATAAAAACAGCACATAGTTATTCACTGCATCGGGTATAACAAATACAAGGTTCCTACTTATTCATCACCAA-AATATCAAGTACTTGTCACAGTTTTTTTTGTTTCACATCCCTAAATGATCCCACATAAACTATCTATTTATTAAATGTCACGATTTTGGACTACTACTTTTAACCAAGTGGTAGTGATAACCTGCAATTTAACTTAAGATTCAAAATATACACAATTTAGGACCGATA-GAAGTTAACAAAACTGGGAAAAAATCATT--------------------------TCAAATATAATCCATTTCAAATATAATCTTGCATAAACAGTATACAGTTTTTTTAATTTTATGTCAAAACTTTTATTATTACATTTTAGATCCTTTAAAAAAAGGATTAATACACACTGCAGTGACACTAAATCATTTTTAAAAAATGAGAATTCAGCAATTTTTCAAAGACCTAGTGAAAATTAAAGGGCCTTGATTTTTAAAATAGCATTCAAGGACTTTTAAGGAGAGTGAAAAATCTGAAATATTGATTAGTAATGAATGTGACTAGCTCACAGCAAATCACATACTTTGTGGTCTTAGACTTGGTCCTGGTCCATACTGGGAATCGACACTTGATTTCTGACTGCCTTCTGTTGGTACATCTCCACCAGCTAACTTGGGGAATTCCTGAGGAAAAAATGGCGACTGCTGGCCCAAGAAGTTCCGTTCTTGACCACCATCCTCTTGGCTTTGTGTGACACTGCTCCATGTTTTGTTTACTCCAGATGTTGCAACTGTGTTTGTTGTACTTGTCTACAAGGGAGAGAAAAGCAGTAAATAAAGTAACTATTGTAAAAAAAGAAATCACTTATTAACATGTCATTTGAGCTTCATTAAAAAATTCAGCATTTAAAACT------------------------------------------------------------------------------------------------------------------------------------------------------------------------------------------------------------------------------------------------------------------------------------------------------------------------------------------------------------------------------------------------------------------------------------------------------------------------------------------------------------------------
Npaynei_NorrisDamCave_N348 CCTAGGAGCAGAGTACGGTCGCTGATCTCTGAGGTGCTGTGACTGGGAATCTGAAGATGCTTGTGGGCCGTTCACGCCACTGCCACTGCTCTGTGGTTGGGCGCCTGCCGATCCAGCAGGTGGCTGTTGCTGAAGCGTTCCTCTTCCCCAGCTCCCTTCCGCTGCAATGAAAACAGCACATAGTTATTCACTGCATCGGGTATAATAAATACAAGGTTCCTACTTATTCATCACCAA-AATATCAAGCACTTTTCACAGTTTTTTTTGTTTCACATCCCTAAATGATCCCACATAAACTATCTATTTATTAAATATCACGATTTTGGACTAATACTTTTAACCAAGTGGTAGTGATAACCTGCAATTTAACTTAAGATTCAAAATATACACAATTTAGGACCAATA-GAAGTTAACAAAACTGGGAAAAAAT------------------------------------------CATTTCAAATATAATC----------------------------------------------------------TAGATCCTTTAAAAAAAGGATTAATACACACTGCAGTGACACTAAATCATTTTTAAAAAATGAGAATTCAGCAATTTTTCAAAGACCTACTGAAAATTAAAGGGCCTTGATTTTTAAAGTAGCATTCAAGGACTTTCAAGGAGAGTGAAAAATCTGAAATATTGATTAGTAATGAATGTGACTAGCTCACAGCAAATCACATACTTTGTGGTCTTAGACTTGGTCCTGGTCCATACTGGGAATCGACACTTGATTTCTGACTGCCTTCTGTTGGTACATCTCCACCAGCTAACTTGGGGAATTCCTGAGGAAAAAATGGCGACTGCTGGCCCAAGAAGTTCCGTTCTTGACCACCATCCTCTTGGCTTTGTGTGACACTGCTCCATGTTTTGTTTACTCCAGATGTTGCAACTGTGTTTGTTGTACTTGTCTACAAGGGAGGGAAAAGCAATAAATAAAGTAACTATTGTAAAAAAAGAAATCACTTATTAACATGTCATTTGAGCTTCATTAAAAAATTCAGCATTTAAAACTTTACATGTTTAAGGGTAAACACAACTGAATATATATATATATATTGAAATTCAGAATTTTTAATAGTTA-GTTTAAC------------------------ATTCTCC--AAGTATTTAATTTTACATGATTAATCAAGATGCCATTCCTTGTTACAGGAGTGATTGCAACTAAATAAAACATGAAATTCTC--CACACAC--ACATT-----AAAAAAACTTTGGGGCATGTCATTGCAAAA----------------------TATTCTAGAATC----GTCTGTCCCGCATA-----------------------------------------------------------------------------------------------------------------------------------------------------------------------------------------------------------------
Npaynei_UnakaMtns_N943 CCTAGGAGCAGAGTACGGTCGCTGATCTCTGAGGTGCTGTGACTGGGAATCTGAAGATGCTTGTGGGCCGTTCACGCCACTGCCACTGCTCTGTGGTTGGGCGCCTGCCGATCCAGCAGGTGGCTGTTGCTGAAGCGTTCCTCTTCCCCAGCTCCCTTCCGCTGCAATGAAAACAGCACATAGTTATTCACTGCATCGGGTATAACAAATACAGGGTCCCTGCTTATTCATCACCAA-AATATCAAGCAGTTTTCACAGTTTTTTTTGTTTCACATCCCTAAATGATCCCACATAAACTACCTATTTATTAAATGTCACGATTTTGGACTACTACTTTTAACCAAGTGGTAGTGATAACCTGCAATTTAACTTAAGATTCAAAATATACACAATTTAGGACCAATA-GAAGTTAACAAAACTGGGAAAAAAT------------------------------------------CATTTCAAATATAATCTTGCATAAACAGTATACAGGTTTTTTAATTTTATGTCAAAACTTTTATTATTACATTTTAGATCCTTTAAAAAAAGGATTAATACACACTGCAGTGACACTAAATCATTTTTAAAAAATGAGAATTCAGCAATTTTTCAAAGACCTAGTGAAAATTAAAGGGCCTTGATTTTTAAAGTAGCATTCAAGGACTTTCAAGGAGAGTGAAAAATCTGAAATATTGATTAGTAATGAATGTGACTAGCTCACAGCAAATCACATACTTTGTGGTCTTAGACTTGGTCCTGGTCCATACTGGGAATCGACACTTGATTTCTGACTGCCTTCTGTTGGTACATCTCCACCAGCTAACTTGGGGAATTCCTGAGGAAAAAATGGCGACTGCTGGCCCAAGAAGTTCCGTTCTTGACCACCATCCTCTTGGCTTTGTGTGACACTGCTCCATGTTTTGTTTACTCCAGATGTTGCAACTGTGTTTGTTGTACTTGTCTACAAGGGAAGGAAAAGCAGTAAATAAAGTAACTATTGTAAAAAAAGAAATCACTTATTAACATGTCATTTGAGCTTCATTAAAAAATTCAGCATTTAAAACTTTACATGTTTAAGGGTAAACACAACTGAATATATATATATATATTGAAATTCAGAATTTTTAA----TA-GTTTAACC------ATAACAAAGGTATAATTATTCTCC--AAGTATTTAATTTTATATGATTAATCAAGATGCCATTCCTTGTTACAAGAGTGATTGCAACTAAATAAAACATGAAATTCTCCACACACAC--ACATT-----AAAAAAACTTTGGGGCATGTCATTGCAAAA----------------------CATTCTAGAATC----GTCTGTCCCGCATATCAAAG------TCAATAATGTTCT--------------------------------ATAGTTATTTACTTATTGGCCAGGCACCCTCTC--ATG-TCCACTCCCTCCCAC-CAAATTTTAGGTCTGGTAATGGAAAAAT----AGAAATGAGACAT--------------AGGGATTAACAC-TCACTCATGACAAAATTGTAACCTA
Npecki_Monteagle_N062 ----GGAGGCGTGTGTAA-----AATTTCCAATGTATTGT-ATTGATTACTTAACACTGATGTTTCACAGACCATAGGATCGATCATTTTCCAGGATTGTAAGGCGG------------------------------------TTTCCCAGGTTTTTAGCA-----------------------------------------AAAAAATAGTGAATTTCCCTGATTTTTATAACAATAAAGTTCCCTGGCTTTTCCAGGTTTTCCATG------------------ACCCGCGGGAAC--CCTGTTTATTAAATGTCACGATTTTGAATTACTACTTTTGACCAAATAGTAGTGATAACCTGCAATTTAATTTGAGATTCAAAATATACACAATTTAGGACCAATAAGAACAAAACAAAACTAGAAAAA---------TAATAATACACAAATATTAAAACATTAACTACAAACCATTTCAAATATAATCTTGCATAAGCAGCATACAG-------AATTTTATGTCCATACTTTTATTATTACATTTTAGATCCTTGAAAAACGGGATTAATACACTCTGCAGTGACACT-CGTCATTTG-AAGAAGTGAGAAGTCAGT-----CTCAAAGATCTACTAACACTTCAAGGGCATTGATTTTTAAAAGGGCATTCAAGGACTTTCAAGGAGAGTGAAAAATTGTAAGTATCGATCAGTAATGAATGTAAGTAGCTCACAGCAAATCACATACTTTGTGGTCTTAGACTTGGTCCTGGTCCATACTGGGAATCGACACTTGATTTCTGACTGCCTTCTGTTGGTACATCTCCACCAGCTAACTTGGGGAATTCCTGAGGAAAAAATGGCGACTGCTGGCCCAAGAAGTTCCGTTCTTGACCACCATCCTCTTGGCTTTGTGTGACACTGCTCCATGTTTTGTTTACTCCAGATGTTGCAACTGTGTTTGTTGTACTTGTCTACAAGGAAGTGAAAATCAGTAAATAAAGTAAATATTGTAAAAAAAGAAATCCCTTATTAACAC-TAATTTGAGCTTCATTAAAAAATTCATCATTTAAAACTTTCTATGTTTG-----------------GTATGCTTGTTTGGTTTAAACCACAGGGTTGTT------TGGTTTAA----------------------------------------------TTTGAAAAATTGAT----------TTCTTTATTTAA------ATTTTAGACAAAAGCAACATAACCTTTTTTAAAAACATTA-----ACTAGTATAAAACTATAAATTAC-TAACTGATACACAAATTTCTTG-----TAATAGTATTGTAAATATAAAACAATTTTCAAAATCGCATAAAAGAACTAGATGTATTTATATTTCAGAATGATATATGAAAAAGCATATTAAACAACTAAAGGAG----ATCCAAAAGTTACCTTTTTTTTAATATAG-----------------AACTGCAAGAAAGTTGCGATTGTGAATATAAT---------------TGCAAACAAACTTTCCTTCAATAAAAGGGTAATTTTTAAA--
Nperlakyi_SChimneys_N1079 -----------------------------TGGAACACAGCAACT---------------------------------------------------------------------------------------------------TTTCTCATTTCCATTGTGCTGAAA----------------------------------------------------------ACTTAGCTAAAAAAAGTTCAA---------AATAT-----------------------TGATGATTAATAAAAAATCCGGACATCGACGCTTAAAAATCCAAAATCCTGACCACAATCAGGC--CTGTGATAACCTGCAATTTAACTTAAGATTTAAAATATACACAATTTAAGACCAATAAGAAGTTAACAAAACTGGAAAAAAATCATTGCTAACAATGCACAAATATTAAAACATTAACTATAACCCATTTCAAATATAATCTTACATAAACAGTATACAGTTTTTTTAATTTTATGTCAAAACTTT---TATTACATTTCAGACCCTTTAAAGAAAGGATTAATACACTCTGCAGTGACACTACATCATTTCAAAAAAGTGAGAATTAAGTACTTTCTCATGGACCTAGTAAAAATTCAAGGGCCTTGATTTTTAAAACAGCATTCAAGGACTTTCAAGGACTGTGAAAAATCTGAAATATTGATTAGTAATGAATGTGACTAGCTCACAGCAAATCACATACTTTGTGGTCTTAGACTTGGTCCTGGTCCATACTGGGAATCGACACTTGATTTCTGACTGCCTTCTGTTGGTACATCTCCACCAGCTAACTTGGGGAATTCCTGAGGAAAAAATGGCGACTGCTGGCCCAAGAAGTTCCGTTCTTGACCACCATCCTCTTGGCTTTGTGTGACACTGCTCCATGTTTTGTTTACTCCAGATGTTGCAACTGTGTTTGTTGTACTTGTCTACAAGAGAGGGAAAATCAGTAAATAAAGTAACTATTGTAAAAAAAGAAATCACTTATTAACATATCATTTGAATTTCATTAAAAAATTCATTATTTAACACTTTACATGTTTAAGGGTAAACACAATAACTCATAGATATATATTTTGAAATTCAGAATTTTTTAGAGTTAGTTTAAACCATAACAATAGCAAAGCTATAATTTTTCTCTAAAAGTATTTAATTTTATATGATTAATCAAGATGCCATTCCTTGTTACAATGGTGATTGCAACTAAATATTACATGAAATTCTCTGAAAATTCAAAAAAAATTAAAATCAAATAATTGAGTATGTAATTCAATAACCAATTATTTTATTAAAAAGTCAATTCAAAAATTTATTTCCTTCATCAAACACCATATTAAAATTAAATAA-TTTGTCTTGTAAGAAACACTTTGAAAATATGTATCAAGTATTTAACCAAATACAAACTAAAAATTATTTAATATATTATATTGATTTCCAATTGAATTTTGGATGCAGTAAGATTTTGACTGGTAATATGGTGTCATTCTCTGTATATTCAAAGAATCACAACTTTAAACCA-----------------
Nperlakyi_SChimneys_N1080 ----------------------------------------------------------------------------------------------------------------------------------------------------------------------------------------------------------------------------------------CTAAAAAAGTTCAA---------AATAT-----------------------TGATGATTAATAAAAAATCCGGACATCGACGCTTA-------AAAATCCTGACCACAATCAGGC--CTGTGATAACCTGCAATTTAACTTAAGATTTAAAATATACACAATTTAAGACCAATAAGAAGTTAACAAAACTGGAAAAAAATCATTGCTAACAATGCACAAATATTAAAACATTAACTATAACCCATTTCAAATATAATCTTACATAAACAGTATACAGTTTTTTTAATTTTATGTCAAAACTTT---TATTACATTTCAGACCCTTTAAAGAAAGGATTAATACACTCTGCAGTGACACTACATCATTTCAAAAAAGTGAGAATTAAGTACTTTCTCATGGACCTAGTAAAAATTCAAGGGCCTTGATTTTTAAAACAGCATTCAAGGACTTTCAAGGACTGTGAAAAATCTGAAATATTGATTAGTAATGAATGTGACTAGCTCACAGCAAATCACATACTTTGTGGTCTTAGACTTGGTCCTGGTCCATACTGGGAATCGACACTTGATTTCTGACTGCCTTCTGTTGGTACATCTCCACCAGCTAACTTGGGGAATTCCTGAGGAAAAAATGGCGACTGCTGGCCCAAGAAGTTCCGTTCTTGACCACCATCCTCTTGGCTTTGTGTGACACTGCTCCATGTTTTGTTTACTCCAGATGTTGCAACTGTGTTTGTTGTACTTGTCTACAAGAGAGGGAAAATCAGTAAATAAAGTAACTATTGTAAAAAAAGAAATCACTTATTAACATATCATTTGAATTTCATTAAAAAATTCATTATTTAACACTTTACATGTTTAAGGGTAAACACAATAACTCATAGATATATATTTTGAAATTCAGAATTTTTTAGAGTTAGTTTAAACCATAACAATAGCAAAGCTATAATTTTTCTCTAAAAGTATTTAATTTTATATGATTAATCAAGATGCCATTCCTTGTTACAATGGTGATTGCAACTAAATATTACATGAAATTCTCTGAAAATTCAAAAAAAATTAAAATCAAATAATTGAGTATGTAATTCAATAACCAATTATTTTATTAAAAAGTCAATTCAAAAATTTATTTCCTTCATCAAACACCATATTAAAATTAAATAA-TTTGTCTTGTAAGAAACACTTTGAAAATATGTATCAAGTATTTAACCAAATACAAACTAAAAATTATTTAATATATTATATTGATTTCCAATTGAATTTTGGATGCAGTAAGATTTTGACTGGTAATATGGTGTCATTCTCTGTATATTCAAAGAATCACAACTTTAAACCAAAAAAAAATATAAAAGA
Nreclusus_Clingmans_N252 -------------------------------------------------------------------------------------------------------------------------------------------------------------------------------------------------------------------------------------------------------------------------------------------------------------------------------------------------------------------------------------------------------------------------------------------------------------------------------------------------------------------------------------------------------------------------------------------------------------------------------------------------------------------------------------------------------------------------------------------------------GACTAGCTCACAGCAAATCACATACTTTGTGGTCTTAGACTTGGTCCTGGTCCATACTGGGAATCGACACTTGATTTCTGACTGCCTTCTGTTGGTACATCTCCACCAGCTAACTTGGGGAATTCCTGAGGAAAAAATGGCGACTGCTGGCCCAAGAAGTTCCGTTCTTGACCACCATCCTCTTGGCTTTGTGTGACACTGCTCCATGTTTTGTTTACTCCAGATGTTGCAACTGTGTTTGTTGTACTTGTCTACAAGGGAGGGAAAATCAGTAAATAAAGTAACTATTGTAAAAAAAGAAATCACTTATTAACATATCATTTGAACTTCATT-AAAAATTCATTATTTAAAACTTTACATG-----------------------------------------------------------------------------------------------------------------------------------------------------------------------------------------------------------------------------------------------------------------------------------------------------------------------------------------------------------------------------------------------------------------------------------------------------------------------------------------------------------------
Nreclusus_Newfound_N259 ----------------------------------------------------------------------------------------------------------------------------------------------------------------------------------------------CTGCATCGGGTATAACAAATATAGGGTTCCTACTTAATTATCACCAAAAAAATCAAGCACTTTTCAAAGTTTTTTTTGTTTA---------------CTTAGAAAAATACTTAGAAT---------------------CTACTACTTTTAACCAAGTGGTAGTGATAACCTGCA--------------------------CCCTTTAGGGCCAATAAGTAGTTAACAAAACTGGAAAAAAATCATTGCTAACAATGCACAAATATTAAAACATTAA-TATAACC------AAATATAATCTTGCATAAGCAGTACATAGTTTTTTTAATTTTATGTCAAAACTT---TCATTACATTTTGTATTCTTTAAAAAAAGGATTAAT--ACTCTGCAGTGACACTA---CATTTCAAAAAAGTGAGAATTCAGTACTTTCTCAAAGACCTAGTAAAAATTCAAGGGCCTTGATTTTTAAAATAGCATTCAAAGACTTTCAAGGAGAGTGAAAAATCTGAAATATTGATTAGTAATGAATGTGACTAGCTCACAGCAAATCACATACTTTGTGGTCTTAGACTTGGTCCTGGTCCATACTGGGAATCGACACTTGATTTCTGACTGCCTTCTGTTGGTACATCTCCACCAGCTAACTTGGGGAATTCCTGAGGAAAAAATGGCGACTGCTGGCCCAAGAAGTTCCGTTCTTGACCACCATCCTCTTGGCTTTGTGTGACACTGCTCCATGTTTTGTTTACTCCAGATGTTGCAACTGTGTTTGTTGTACTTGTCTACAAGGGAGGGAAAATCAGTAAATAAAGTAACTATTGTAAAAAAAGAAATCACTTATTAACATATCATTTGAACTTCATT-AAAAATTCATTATTTAGAACTTTACATGTTTAAGA--AAACACAATAACACATACATGTATATTTTGAAATTCAGAATTTTTAATGGTTAGTTTAAACCATAATGAACACAAAGCTATAATTATCCTCTAAAAGTATTTAATTTTACATGATTAATCAAGATGTCATTCCTTGTTACAAAGGTAATTGCAACTAAAAAGAACATGAAATTCTTTGAAAATTCAAAAATAATTAAAATCAAATAATTGATTATGTTATTCAATAGCCAATTATTTGATTAAAAAGTCAATTAAGAAATTTATTTACTGCATCAAACACCATATTAAAATTAAATAATTTTGTTTTGTAGGAAACAC--TGAAAATATGTATGAAGTATTTAGCCAAAGACAAACTAAAAATTATTTAATATATTATATTGATC--CAATTGAATTTTGGATGCAGTAAGATTTTGACTGGTAATATGGTGTCATTGTCTGTATATTCAAAGAATCACAACTTTAAACCAAAAAAAAATGTAAAAGA
Nreclusus_Noland_N1051 CCTAGGAGCAGAGTACGGTCGCTGATCTCTGAGGTGCTGTGACTGGGAATCTGAAGATGCTTGTGGGCCGTTCACGCCACTGCCACTGCTCTGTGGTTGGGCGCCTGCCGATCCAGCAGGTGGCTGTTGCTGAAGCGTTCCTCTTCCCCAGCTCCCTTCCGCTGGAACGAAAACAGCACATAATTATTCACTGCATCGGGTATAACAAATATAGGGTTCCTACTAAATTATCACCAAAAAAATCAAGCACTTTTCAAAGTTTTTTTTGTTTAACGCCCCTAAATGATCTCACATAAACAATGTATTTATTAAATGTCACAATTTTGGGCTACTACTTTTAACCAAGTGGTAGTGATAACCTGCA--------------------------CCCTTTAGGGCCAATAAGTAGTTAACAAAACTGGAAAAAAATCATTGCTAACAATGCACAAATATTAAAACATTAA-TATAACC------AAATATAATCTTGCATAAGCAGTACATAGTTTTTTTAATTTTATGTCAAAACTT---TTATTACATTTTGTATTCTTTAAAAAAAGGATTAATACACTCTGCAGTGACACTA---CATTTCAAAAAAGTGAGAATTCAGTACTTTCTCAAAGACCTAGTAAAAATTCAAGAGCCTTGATTTTTAAAATAGCATTCGAAGACTTTCAAGGAGAGTGAAAAATCTGAAATATTGATTAGTAATGAATGTGACTAGCTCACAGCAAATCACATACTTTGTGGTCTTAGACTTGGTCCTGGTCCATACTGGGAATCGACACTTGATTTCTGACTGCCTTCTGTTGGTACATCTCCACCAGCTAACTTGGGGAATTCCTGAGGAAAAAATGGCGACTGCTGGCCCAAGAAGTTCCGTTCTTGACCACCATCCTCTTGGCTTTGTGTGACACTGCTCCATGTTTTGTTTACTCCAGATGTTGCAACTGTGTTTGTTGTACTTGTCTACAAGGGAGGGAAAATCAGTAAATAAAGTAACTATTGTAAAAAAAGAAATCACTTATTAACATATCATTTGAACTTCATT------------ATTTAAAACTTTACATGTTTAAGA--AAACACAATAACACATACATGTATATTTTGAAATTCAGAATTTTTAATAGTTAGTTTAAACCATAACG------AAGGTATAATTATCCTCTA---------------------------------------------------------------------------------------------------------------------------TAGTATAATA----------------------------------------------------------------------------------------------------------------------------------------------------------------------------------------------------------------------------------------------------------------------
Nreclusus_Smokemont_N1020 -------------------------------------------------------------------------------------------------------------------------------------------------------------------------------------------------------------------------------------------------------------------------------------------------------------------------------------------------------------------------------------------------------------------------------------------------------------------------------------------------------------------------------------------------------------------------------------------------------------------CATTTCAAAAAAGTGAGAATTCAGTACTTTCTCAAAGACCTAGTAAAAATTCAAGAGCCTTGATTTTTAAAATAGCATTCAAAGACTTTCAAGGAGAGTGAAAAATCTGAAATATTGATTAGTAATGAATGTGACTAGCTCACAGCAAATCACATACTTTGTGGTCTTAGACTTGGTCCTGGTCCATACTGGGAATCGACACTTGATTTCTGACTGCCTTCTGTTGGTACATCTCCACCAGCTAACTTGGGGAATTCCTGAGGAAAAAATGGCGACTGCTGGCCCAAGAAGTTCCGTTCTTGACCACCATCCTCTTGGCTTTGTGTGACACTGCTCCATGTTTTGTTTACTCCAGATGTTGCAACTGTGTTTGTTGTACTTGTCTACAAGGGAGGGAAAATCAGTAAATAAAGTAACTATTGTAAAAAAAGAAATCA--TATTAACATATCATTTGAACTTCATT-AAACATTCATTATTTAGAACTTTACATGTTTAAGA--AAACACAATAACACATACATGTATATTTTGAAATT---------------------------------------------------------------------------------------------------------------------------------------------------------------------------------------------------------------------------------------------------------------------------------------------------------------------------------------------------------------------------------------------------------------------------------------------------------------------
Nroanensis_N_CarversGap_N928 ----GGAGCAGAGTACGGTCGCTGATCTCTGAGGTGCTGTGACTGGGAATCTGAAGATGCTTGTGGGCCGTTCACGCCACTGCCACTGCTCTGTGGTTGGGCGCCTGCCGATCCAGCAGGTGGCTGTTGCTGAAGCGTTCCTCTTCCCCAGCTCCCTTCCGCTGCAATAAAAACAGCACATAGTTATTCACTGCATCGGGTATAACAAATACAAGGTTCCTACTTATTCATCACCAA-AATATCAAGCACTTGTCACAGTTTTTTTTGTTTCACATCCCTAAATGATCCCACATAAACTATCTATTTATTAAATGTCACGATTTTGGACTACTACTTTTAACCAAGTGGTAGTGATAACCTGCAATTTAACTTAAGATTCAAAATATACACAATTTAGGACCGATA-GAAGTTAACAAAACTGGGAAAAAAT------------------------------------------CATTTCAAATATAATCTTGCATAAACAGTATACAGTTTTTTTAATTTTATGTCAAAACTTTTATTATTACATTTTAGATCCTTTAAAAAAAGGATTAATACACACTGCAGTGACACTAAATCATTTTTAAAAAATGAGAATTCAGCAATTTTTCAAAGACCTAGTGAAAATTAAAGGGCCTTGATTTTTAAAATAGCATTCAAGGACTTTTAAGGAGAGTGAAAAATCTGAAATATTGATTAGTAATGAATGTGACTAGCTCACAGCAAATCACATACTTTGTGGTCTTAGACTTGGTCCTGGTCCATACTGGGAATCGACACTTGATTTCTGACTGCCTTCTGTTGGTACATCTCCACCAGCTAACTTGGGGAATTCCTGAGGAAAAAATGGCGACTGCTGGCCCAAGAAGTTCCGTTCTTGACCACCATCCTCTTGGCTTTGTGTGACACTGCTCCATGTTTTGTTTACTCCAGATGTTGCAACTGTGTTTGTTGTACTTGTCTACAAGGGAGAGAAAAGCAGTAAATAAAGTAACTATTGTAAAAAAAGAAATCACTTATTAACATGTCATTTGAGCTTCATTAAAAAATTCAGCATTTAAAACTTTACATGTTTAAGGGTAAACACAACTGAATATATAGATATATATTGAAATTCAGAATTTTTAATAGTTA-GTTTAACC------ATAACAAAGCTATAATTATTCTCT--AAGTATTTAATTTTACATGATTAATCTTAATA-----ATTTGTTA-----------------------------AAATTCCCCACACACAC--ACATT-----AAAAAAACTTTGAGGCATGTCATTGCAAAA----------------------TATTCTAGAATC----GTCTGTCCCGCATATCAA------ATTCAATAATTTTCT--------------------------------ATAGTTATTTACTTATTGGCCAGGCACCCTCTCATATG-TCCACTCCCTCACAC-CAAATTTTAGGTCTGGTAATGGAAAAAT----AGAAATGAGACAT--------------AGGGATTAAAGCGGGATTCACACCAAAGATGTAGGATT
Nroanensis_RoanHighBluff_N762 CCTAGGAGCAGAGTACGGTCGCTGATCTCTGAGGTGCTGTGACTGGGAATCTGAAGATGCTTGTGGGCCGTTCACGCCACTGCCACTGCTCTGTGGTTGGGCGCCTGCCGATCCAGCAGGTGGCTGTTGCTGAAGCGTTCCTCTTCCCCAGCTCCCTTCCGCTGCAATGAAAACAGCACATAGTTATTCACTGCATCGGGTATAACAAATACAAGGTTCCTACTTATTCATCACCAA-AATATCAAGCACTTTTCACAGTTTTTTTTGTTTCACATCCCTAAATGATCCCACATAAACTATCTATTTATTAAATGTCACGATTTTGGACTACTACTTTCAACCAAGTGGTAGTGATAACCTGCAATTTAACTTAAGATTCAAAATATACACAATTTAGGACCAATA-GAAGTTAACAAAACTGGGAAAAAAT------------------------------------------CATTTCAAATATAATC----------------------------------------------------------TAGATCCTTTAAAAAAAGGATTAATACACACTGCAGTGACACTAAATCATTTTAAAAAAATGAGAATTCAGCAATTTTTCAAAGACCTAGTGAAAATTAAAGGGCCTTGATTTTTAAAGTAGCATTCAAGGATTTTCAAGGAGAGTGAAAAATCTGAAATATTGATTAGTAATGAATGTGACTAGCTCACAGCAAATCACATACTTTGTGGTCTTAGACTTGGTCCTGGTCCATACTGGGAATCGACACTTGATTTCTGACTGCCTTCTGTTGGTACATCTCCACCAGCTAACTTGGGGAATTCCTGAGGAAAAAATGGCGACTGCTGGCCCAAGAAGTTCCGTTCTTGACCACCATCCTCTTGGCTTTGTGTGACACTGCTCCATGTTTTGTTTACTCCAGATGTTGCAACTGTGTTTGTTGTACTTGTCTACAAGGGAGGGAAAAGCAATAAATAAAGTAACTATTGTAAAAAAAGAAATCACTTATTAACATGTCATTTGAGCTTCATTAAAAAATTCAGCATTTAAAACTTTACATGTTTAAGGGTAAACACAACTGAATATATATATATATATTGAAATTCAGAATTTTTAATAGTTA-GTTTAACC------ATAACAAAGCTATAATTATTCTCC--AAGTATTTAATTTTACATGATTAATCAAGATGCCATTCCTTGTTACAAGAGTGATTGCAACTAAATAAAACATGAAATTCTC--CACACAC--ACATT-----AAAAAAACTTTGGGGCATGTCATTGCAAAA----------------------TATTCTAGAATC----ATCTGTCCCGCATAT----------------------------------------------------------------------------------------------------------------------------------------------------------------------------------------------------------------
Nsheari_BaldRiver_N1168 CCTAGGAGCAGAGTACGGTCGCTGATCTCTGAGGTGCTGTGACTGGGAATCTGAAGATGCTTGTGGGCCGTTCACGCCACTGCCACTGCTCTGTGGTTGGGCGCCTGCCGATCCAGCAGGTGGCTGTTGCTGAAGCGTTCCTCTTCCCCAGCTCCCTTCCGCTGGAACGAAAACAGCACATAATTATTCACTGCATCGGGTATAACAAATATAGGGTTCCTACTTAATTACCACCAAAAAAATCAAGCACTTTTCAAAGTTTTTTTTGTTTAACGCCCCTAAATGATCTCACATAAACAATCTATTTATTAAATGTCACAATTTTGGGCTACTACTTTTAACCAAGTGGTAGTGATAACCTACA--------------------------CCCTTTAGGGCCAATATGTAGTTAACAAAACTGAAAAAAAATCATTGCTAACAATGCACAAATATTAAAACATTAA-TATAACC------AAATATAATCTTGCATAAGCAGTACATAGTTTTTTAAATTTTATGTAAAAACTTTTATTATTACATTTTGGATTCTTTAAAAAAGGGATTAATACACTCTGCAGTGTCACCA---CATTTCAAAAAAGTGAGAATTCAGTACTTTCTCAAAGACCTAGTAAAAATTCAAGAGCCTTGATTTTTAAAATAGCATTCAAAGACTTTCAAGGAGAGTGAAAAATCTGAAATATTGATTAGTAATGAATGTGACTAGCTCACAGCAAATCACATACTTTGTGGTCTTAGACTTGGTCCTGGTCCATACTGGGAATCGACACTTGATTTCTGACTGCCTTCTGTTGGTACATCTCCACCAGCTAACTTGGGGAATTCCTGAGGAAAAAATGGCGACTGCTGGCCCAAGAAGTTCCGTTCTTGACCACCATCCTCTTGGCTTTGTGTGACACTGCTCCATGTTTTGTTTACTCCAGATGTTGCAACTGTGTTTGTTGTACTTGTCTACAAGAGAGG-AAAATCAGTAAATAAAGTAACTATTGTAAAAAAAGAAATCACTTATTAACATATCATTTGAACTTCATT-AAAAATTCATTATTTAAAACTTTACATGTTTAAGA--AAACACATTAACACATACATGTATATTTTGAAATTCAGAATTTTTAATAGCTAGTTTAAACCATAA------CAAAGCTATAAGTATCCTCTAAAAGTATTTAATTTTACATGATTAATCAAGATGCCATTCCTTGTTACAAAGGTAATTGTAACTAAATAGAACATGAAATTCTTTGAAAATACAAAAAAAATTAAAATCAAATAATTGATTATGTAATTCAATAGCCAATTATTTGATTAAAAAGTCAAATCAAAAATTTATTCACTACATCAAACACCATATTAAAATTAAATAATTTTGTTTTGTAGGAAACACTTTGAATATATATATGAAGTATTTAGCCAAAGACAAACTAAAAATTATTTAATATATTATATTGATTTCCAATTGAATTTTGGATGCAGTAAGATTTTGACTGGTAATATGGTATCATTCTCTGTATATTCAAAGAATCACAACTTTAAACCAAAAAAAAATGTAAAAGA
Nsheari_Cohutta_N826 -----------------------------------------------------------------------------------------------------------------------------------------------------------------------------------------------------------------------------------------------------------------------------------------------------------------------------------------------------------------------------------------------------------------------------------------------------------------------------------------------------------------------------------------------------------------------------------------TAATACACTCTGCAGTGACACCA---CATTTCAAAAAAGTGAGAATTCAGTACTTTCTCAAAGACCTAGTAAAAATTCAAGAGCCTTGATTTTTAAAATAGCATTCAAAGACTTTCAAGGAGAGTGAAAAATCTGAAATATTGATTAGTAATGAATGTGACTAGCTCACAGCAAATCACATACTTTGAGGTCTTAGACTTGGTCCTGGTCCATACTGGGAATCGACACTTGATTTCTGACTGCCTTCTGTTGGTACATCTCCACCAGCTAACTTGGGGAATTCCTGAGGAAAAAATGGCGACTGCTGGCCCAAGAAGTTCCGTTCTTGACCACCATCCTCTTGGCTTTGTGTGACACTGCTCCATGTTTTGTTTACTCCAGATGTTGCAACTGTGTTTGTTGTACTTGTCTACAAGAGAGG-AAAATCAGTAAATAAAGTAACTATTGTAAAAAAAGAAATCACTTATTAACATATCATTTGAACTTCATT-AAAAATTCATTATTTAAAACTTTACATGTTTAAGA--AAACACATTAACACATACATGTATATTTTGAAATTCAGAATTTTTAATAGTTAGTTTAAACC------ATAACAAAGCTATAAGTATCCTCTAAAAGTATTTAATTTTACATGATTAATCAAGATGCCATTCCTTGTTACAAAGGTAATTGTAACTAAATAGAACATGAAATTCTTTGAAAATTCAAAAAAAATTAAAATCAAGTAATTGATTATCTAATTCAATAGCCAATTATTTGATTAAAAAGTCAAATCAAAAATTTATTTACTACATCAAACACCATATTAAAATTAAATAATTTTGTTTTGTAGGAAACACTTTGAATATACATATGAAGTATTTAGCCAAAGACAAACTAAAAATTATTTAATATATTATATTGATTTCTAATTGAATTTTGGATGCAGTAAGATTTTGACTGGTAATATGGTATCATTCTCTGTATATTCAAAGAATCACAACTTTAAACCAAAAAAAAATGTAAAAGA
Nsheari_JoyceKilmer_N092 --------------------------------------------------------------------------------------------------------------------------------------GCGTTCCTCTTCCCCAGCTCCCTTCCGCTGGAACGAAAACAGCACATAATTATTCACTGCATCGGGTCTAACAAATATAGGGTTCCTACTTAATTACCACCAAAAAAATCAAGCAGTTTTCAAAGTTTTTTTTGTTTAACGCCCCTAAATGATCTCACATAAACAATCTATTTATTAAATGTCACAATTTTGGGCTACTACTTTTAACCAAGTGGTAGTGATAACCTACA--------------------------CCCTTTAGGGCCAATAAGTAGTTAACAAAACTGAGGGAAAATCATTGCTAACAATGCACAAATATTAAAACATTAA-TATAACC------AAATATAATCTTGCATAAGCAGTAC--AG-TCTTTAAATTTTATGTTAAAACTTTTATTATTACATTTTGGATTCTTTAAAAAAAGGATTAATACACTCTGCAGTGACACCA---CATTTCAAAAAAGTGAGAATTCAGTACTTTCTCAAAGACCTAGTAAAAATTCAAGAGCCTTGATTTTTAAAATAGCATTCAAAGACTTTCAAGGAGAGTGAAAAATCTGAAATATTGATTAGTAATGAATGTGACTAGCTCACAGCAAATCACATACTTTGTGGTCTTAGACTTGGTCCTGGTCCATACTGGGAATCGACACTTGATTTCTGACTGCCTTCTGTTGGTACATCTCCACCAGCTAACTTGGGGAATTCCTGAGGAAAAAATGGCGACTGCTGGCCCAAGAAGTTCCGTTCTTGACCACCATCCTCTTGGCTTTGTGTGACACTGCTCCATGTTTTGTTTACTCCAGATGTTGCAACTGTGTTTGTTGTACTTGTCTACAAGAGAGG-AAAATCAGTAAATAAAGTAACTATTGTAAAAAAAGAAATCACTTATTAACATATCATTTGAACTTCATT-AAAAATTCATTATTTAAAACTTTACATGTTTAAGA--AAACACATTAACACATACATGTATATTTTGAAATTCAGAATTTTTAATAGCTAGTTTAAACCATAA------CAAAGCTATAAGTATCCTCTAAAAGTATTTAATTTTACATGATTAATCAAGATGCCATTCCTTGTTACAAAGGTAATTGTAACTAAATAGAACATGAAATTCTTTGAAAATACAAAAAAAATTAAAATCAAATAATTGATTATGTAATTCAATAGCCAATTATTTGATTAAAAAGTCAAATCAAAAATTTATTTACTACATCAAACACCATATTAAAATTAAATAATTTTGTTTTGTAGGAAACACTTTGAATATATATATGAAGTATTTAGCCAAAGACAAACTAAAAATTATTTAATATATTATATTGATTTCCAATTGAATTTAGGATGCAGTAAGATTTTGACTGGTAATATGGTATCATTCTCTGTGTATTCAAAGAATCACAACTTTAAACCAAAAAAAAATGTAAAAGA
Nsilvanus_Elijay_N395 --------------------------------------------------------------------------------------------------------------------------------------------------------------------------------------------------------------------------------------------------------------------------------------------------------------------------------------------------------------------------------------------------------------------------------------------------------------------------------------------------------------------------------------------------------------------------------------------------------------------------------------------AATTTCTCAAACACCTAGTAAAAATTAAAGGGCCTTGATTTTTAAAATAGCATTCAAGGACTTTCAAGGAGAGTGAAAAATCTGAAATATTGATTAGTAATGAATGTGACTAGCTCACAGCAAATCACATACTTTGTGGTCTTAGACTTGGTCCTGGTCCATACTGGGAATCGACACTTGATTTCTGACTGCCTTCTGTTGGTACATCTCCACCAGCTAACTTGGGGAATTCCTGAGGAAAAAATGGCGACTGCTGGCCCAAGAAGTTCCGTTCTTGACCACCATCCTCTTGGCTTTGTGTGACACTGCTCCATGTTTTGTTTACTCCAGATGTTGCAACTGTGTTTGTTGTACTTGTCTACAAGGGAGGGAAAAGCAGTAAATAAAGTAACTATTGTAAAAAAAGAAATCACTTATTAACATAACATTTGAACTTCATT-AAAAATTCAGCATTTAAAACTTCACATGTTTAAGGGTAAACACAAC---ATATACATATATATTTTGAAATTCAGAATTTTTAATAGTTA-GTTTAACCATAACAATAACAAAGCTATAATTATTCTCTAAAAGTATTTAATTTTACATGATTAATCAAGGTGCCATTCCTTGTTACAAGGGTGATTGCAACTAAATAAAGCATGAAATTCTCTGAAAATCCAAAAAATATTAAAATCAAATAATTGATTATATAATTCAATAACCAATTATTTGATTAAAAAGTCCATTCTAAAATT----TACTTTATCAAACACCATATTAAAATTAGATAATTTTGTTTTGTAGGAAACACTTTGAAAATATGTATCAAGTATTTAACCAAATACAAACTAAAAATTATTTAATATATTATATTGATTTCCAGTTGAATTTTGGATGCAGTAAGATTTTGACTGGTAATA---TGTCATTCTCTGTATATTCAAGGAATCAAAACTTTAAACCGAAAAAAAATGTAAAAGA
Nsilvanus_HeboMtn_N1029 ------------------------------------------------------AGATGCTTGTGGGCCGTTCACGCCACTGCCACTGCTCTGTGGTTGGGCGCCTGCCGATCCAGCAGGTGGCTGTTGCTGAAGCGTTCCTCTTCCCCAGCTCCCTTCCGCTGCAATGAAAACAGCACATAATTATTCACTGCATCAGGAATAACAAATACAGGGTTCCTACTTATTCATCACCAA-AATATCAAGCACTTTTCACGGTTTTTTTTGTCTCGCATCCCTAAATGATCCCGCATAAACTATCTATTTATTAAATGTCACAATTTTGGACTACTACTTTTAACCAAGTGGTAGTGATAACCTGCAATTTAACTTAAGATTCAAAATATACACAATTTAGGACCAATA-GAAGTTAACAAAACTGGGAATAAATCATT--------------------------TTAAATATAATCCATTTCAAATATAATCTTGCATAAACAGTATACAGTTTTTTTAATTTTATGTCAAAACTTTTATTATTGCATTTTAGATCCTTTAAAAAAAGGATTAATACACTCTGCAGTGACACTACATCATTTAAAAAAAATGAGAATTCAGTAATTTCTCAAACACCTAGTAAAAATTAAAGGGCCTTGATTTTTAAAATAGCATTCAAGGACTTTAAAGGAGAGTGAAAAATCTGAAATATTGATTAGTAATGAATGTGACTAGCTCACAGCAAATCACATACTTTGTGGTCTTAGACTTGGTCCTGGTCCATACTGGGAATCGACACTTGATTTCTGACTGCCTTCTGTTGGTACATCTCCACCAGCTAACTTGGGGAATTCCTGAGGAAAAAATGGCGACTGCTGGCCCAAGAAGTTCCGTTCTTGACCACCATCCTCTTGGCTTTGTGTGACACTGCTCCATGTTTTGTTTACTCCAGATGTTGCAACTGTGTTTGTTGTACTTGTCTACAAAGGAGGGAAAAGCAGTAAATAAAGTAACTATTGTAAAAAAAGAAATCACTTATTAACATAACATTTGAGCTTCATT-AAAAAATCAGCATTTAAAACTTCACATGTTTAAGGGTAAACACAAC---ATATACATATATATTTTGAAATTCAGAATTTTTAATAGTTA-GTCTAACCATAACAATAACAAAGCTATAATTATTCTCTAAAAGTATTTAATTATACATGATTAATCAAGATGCCATTCCTTGTTACAAGGGTGATTGCAACTAAATAAAACATGAAATTCTCTGAAAATCC--AAAATATTAAAATCAAATAATTGATTATATAATTCAATAACCAATTATTTCATTAAAAAGTCCATTCTAAAATT----TACTTTATCAAACACCATATTAAAATTAGATAATTTTGTTTTGTAGGAAACACTTTGAAAATATGTATCAAGTATTTAACCAAATACAAACTAAAAATTATTTAATATATTATATTGATTTCCAATTGAATTTTGGATGCAGTAAGATTTTGACTGGTAATA---TGTCATTCTCTGTATATTCAAGGAATCAAAACATTA----------------------
Nstupkai_BlowholeWOS_N285 CCTAGGAGCAGAGGACGGTCGCTGATCGCTGAGGTGCTGTGACTGGGAATCTGAAGATGCTTGTGGGCCGTTCACGCCACTGCCACTGCTCTGTGGTTGGGCGCCTGCCGATCCAGCAGGTGGCTGTTGCTGAAGCGTTCCTCTTCCCCAGCTCCCTTCCGCTGGAACGAAAACAGCACATAATTATTCACTGCATCGGGTATAACAAATATAGGGTTCCTACTTAATAATCACCAAAAAAATCAAGCACTTTTCAAAGTTTTTTTTGTTTAACGCCCCTAAATGATCTCACATAAACAATCTATTTATTAAATGTCACAATTTTGGGCTACTACTTTTAACCAAGTGGTAGTGATAACTTGCA--------------------------CCCTTTAGGGCCAATAAGTAGTTAACAAAACTGGAAAAAAATCATTGCTAACAATGCACAAATATTAAAACATCAA-TATAACC------AAATATAATCTTGCATAAGCAGTACATAGTTTTTTTAA-TTTATGTCAAAACTT---TTATTACATTTTGTATTCTTT-AAAAAAGGATTAATACACTCTGCAGTGACACTA---CATTTCAAAAAAGTGAGAATTCAGTACTTTCTCAAAGACCTAGTAAAAATTCAAGAGCCTTGATTTTTAAAATAGCATTCAAAGACTTTCACGGAGAGTGAAAAATCTGAAATATTGATTAGTAATGAATGTGACTAGCTCACAGCAAATCACATACTTTGTGGTCTTAGACTTGGTCCTGGTCCATACTGGGAATCGACACTTGATTTCTGACTGCCTTCTGTTGGTACATCTCCACCAGCTAACTTGGGGAATTCCTGAGGAAAAAATGGCGACTGCTGGCCCAAGAAGTTCCGTTCTTGACCACCATCCTCTTGGCTTTGTGTGACACTGCTCCATGTTTTGTTTACTCCAGATGTTGCAACTGTGTTTGTTGTACTTGTCTACAAGGGAGGGAAAATCAGTAAATAAAGTAACTATTGTAAAAAAAGAAATCACTTATTAACATAT-------------------------------------------------------------------------------------------------------------------------------------------------------------------------------------------------------------------------------------------------------------------------------------------------------------------------------------------------------------------------------------------------------------------------------------------------------------------------------------------------------------------------------------------------------------
Nstupkai_Blowing_N356 -------GCAGAGTACGGTCGCTGATCTCTGAGGTGCTGTGACTGGGAATCTGAAGATGCTTGTGGGCCGTTCACGCCACTGCCACTGCTCTGTGGTTGGGCGCCTGCCGATCCAGCAGGTGGCTGTTGCTGAAGCGTTCCTCTTCCCCAGCTCCCTTCCGCTGGAACGAAAACAGCACATAATTATTCACTGCATCGGGTATAACAAATATAGGGTTCCTACTTAATTATCACCAAAAAAATCAAGCACTTTTCAAAGTTTTTTTTGTTTAATGCCCCTAAATGATCTCACATAAACAATCTATTTATTAAATGTCACAATTTTGGGCTACTACTTTTAACCAAGTGGTAGTGATAACATGCA--------------------------CCCTTTAGGGCCAATAAGTAGTTAACAAAACTAGAAAAAAATCATTACTAACAATGCACAAATATTAAAACATTAA-TATAACC------AAATATAATCTTGCATAAGCAGTATATAGTTTTTTTAATTTTATGTCAAAACTT---TTATTACATTTTGTATCCTTT-AAAAAAGGATTAATACACTCTGCAGTGACACTA---CATTTCAAAAAAGTGAGAATTCAGTACTTTCTCAAAGACCTAGTAAAAATTCAAGAGCCTTGATTTTTAAAATAGTATTCAAAGACTTTCAAGGAGAGTGAAAAATCTGAAATATTGATTAGTAATGAATGTGACTAGCTCACAGCAAATCACATACTTTGTGGTCTTAGACTTGGTCCTGGTCCATACTGGGAATCGACACTTGATTTCTGACTGCCTTCTGTTGGTACATCTCCACCAGCTAACTTGGGGAATTCCTGAGGAAAAAATGGCGACTGCTGGCCCAAGAAGTTCCGTTCTTGACCACCATCCTCTTGGCTTTGTGTGACACTGCTCCATGTTTTGTTTACTCCAGATGTTGCAACTGTGTTTGTTGTACTTGTCTACAAGGGAGGGAAAATCAGTAAATAAAGTAACTATTGTAAAAAAAGAAATCACTTATTAACATATCATTTGAACTTCATT-AAAAATTCATTATTTAAAACTTTACATGTTTAAGA--AAACACAATAACACATACATGTATATTTTGAAATTCAGAATTTTTAATAGTTAGTTTAAACCATAACGAACGCAAAGCTATA--TATCCTCTAAAAGTATTTAATTTTACATGATTAATCAAGATGTCATTCCTTGTTACAAAGGTAATTGCAACTAAAAAAAACATGAAATTCTTTGAAAATTCAAAAAAAATTAAAATCAAATAATTGATTATGTAATTCAATAGCCAATTATTT-----------------------------------------------------------------------------------------------------------------------------------------------------------------------------------------------------------------------------------------------------------
Nstupkai_LittleRiver_N293 ----------------------------------------------------------------------------------------------------------------------------------------------------------------------------------------------------------------------------------------------------------------------------------------------------------------------------------------------------------------------------------------------------------------------------------------------------------------------------------------------------------------------------------------------------------------------------------------------------------------------------------------------------------------------------------------------------AAGACTTTCAAGGAGAGTGAAAAATCTGAAATATTGATTAGTAATGAATGTGACTAGCTCACAGCAAATCACATACTTTGTGGTCTTAGACTTGGTCCTGGTCCATACTGGGAATCGACACTTGATTTCTGACTGCCTTCTGTTGGTACATCTCCACCAGCTAACTTGGGGAATTCCTGAGGAAAAAATGGCGACTGCTGGCCCAAGAAGTTCCGTTCTTGACCACCATCCTCTTGGCTTTGTGTGACACTGCTCCATGTTTTGTTTACTCCAGATGTTGCAACTGTGTTTGTTGTACTTGTCTACAAGGGAGGGAAAATCAGTAAATAAAGTAACTATTGTAAAAAAAGAAATCACTTATTAACATATCATTTGAACTTCATT-AAAAATTCATTATTTAAAACTTTACATGTTTAAGA--AAACACAATAACACATACATGTATATTTTGAAATTCAGAATTTTTAATAGTTAGTTTAAACCATAACG----------TATAATAATCCTCTAAAAGTATTTAATTTTACATGATTAATCAAGATGTCATTCCTTGTTACAAAGGTAATTGCAACTAAAAAAAACATGAAATTCTTTGAAAATTCAAAAAAAATTAAAATCAAATAATTGATTATGTAATTCAATAGCCAATTATTTGATTAAAAAGTCAATTAAAAAATTGATTTACTGCATCAAA---CATATTAAAATTAAATAATTTTGTTTTGTCGGAAACACTTTGAAAATATGTATGAAGTATTTAGCCAAAGACAAACTAAAAATTATTTAATATATTATATTGATCC-----TGAATTTTGGATGCAGTAAGATTTTGACTGGTAATATGGCGTCATTGTCTGTATATTCAAAGAATCACAACTTTAAACCAAAAAAAAATGTAAAAGA
Nstygius_ObeLee_N0656 CCTAGGAGCAGAGTACGGTCGCTGATCTCTGAGGTGCTGTGACTGGGAATCCGAAGATGCTTGTGGGCCGTTCACGCCACTGCCACTGCTCTGTGGTTGGGCGCCTGCCGATCCAGCAGGTGGCTGTTGCTGAAGCGTTCCTCTTCCCCAACTCCCCTCCGCTGCAATGAAAACAGCACAT---TATTCATTGCATCGGGTATAACAAATACAGGGTTACTACT-----------AAAAATATCAAGCACTTTCCAAAGTTTTTTTTGTTTCACGTCCCTAAATGATCCCACATAAACAATGTATTTATTAAATGACACAATTTTGGACTACTACTTTTAACCAAGTGGTAGTGATAACCTGCAATTTAACTTAAGTTTCAAAATATACACAATTTAGGACCAAT---AAGTTGACAAAATTGAAAAAAAATCATTGCTAACAATGCACAAATATCAAAACATTAACTATAACCCATTTCAA--ATAATTTTGCAAAAGCATTATACAGTTTT---AATTTTATGTCAATACTTTTATTATTACATTTTAGATCCTTTAAAAAAAGGATTAACACACTCTGCAGTGACACTACATCATTTC-CAGAAGTGAGAATTCAGTACTTTTTCAAAAATCTAGTTAAAATTCAAGGGCCTTGATTTTTAAAAGAGCATTCAAGGACTTTCAAGGAGAGTAAAAAATCTGAAATATTGATTAGTAATGAAGGTGGCTAGCTCACAGCAAATCACATACTTTGTGGTCTTAGACTTGGTCCTGGTCCATACTGGGAATCGACACTTGATTTCTGACTGCCTTCTGTTGGTACATCTCCACCAGCTAACTTGGGGAATTCCTGAGGAAAAAATGGCGACTGCTGGCCCAAGAAGTTCCGTTCTTGACCACCATCCTCTTGGCTTTGTGTGACACTGCTCCATGTTTTGTTTACTCCAGATGTTGCAACTGTGTTTGTTGTACTTGTCTACAAGGAAGGGAAAATCACTAAATAAAGTAACTATTTTTAAAA---AAATCAC---TTAACATA--ATTTGAGCTTCATTAAAAAATTCATTATTTAAAACTTTACATGTTCAAGGGTAAACACAATAACACATACATATATATTTTGAAATTCAGACTTTTTAATAGTTAGTTTAAACCATAATAATAGCAAAGCTATAATTATTCTCTAAAAGTATTTAATTTTATATGATTGATCATGATGCCATTCCTTGTTACAAGGGTGATTGCAATTAAATAAAACATAAAATTCTCTGAAAACCCCAAAAATATTAAAATTAAATAATTGATTATGTAATTCAGTAACCAATTATTTGATTAAAAAGTCAATTCTAAAATTTATTTACTTTATCAAACACCATATTAAAATTAAATAATTTTGTTTTGTAGGAAACGCTTTGAAAATATGGATCAAGTATTTAACCAAACACA-----------------TTTA-----------------------------------AGATTTTGACTGGTAATATGGTGTCATTCTCTGTCTATTCAAAGATTCACAATTTTAAACCAAAAAAAAATGTAAGAGA
Nstygius_RavenB_N1022 CCTAGGAGCAGAGTACGGTCGCTGATCTCTGAGGTGCTGTGACTGGGAATCCGAAGATGCTTGTGGGCCGTTCACGCCACTGCCACTGCTCTGTGGTTGGGCGCCTGCCGATCCAGCAGGTGGCTGTTGCTGAAGCGTTCCTCTTCCCCAACTCCCCTCCGCTGCAATGAAAACAGCACAT---TATTCATTGCATCGGGTATAACAAATACAGGGTTACTACT-----------AAAAATATCAAACACTTTCCAAAGTTTTTTTTGTTTCACGTCCCTAAATGATCCCACATAAACAATGTATTTATTAAATGACACGATTTTGGACTACTACTTTTAACCAAGTGGTAGTGATAACCGGCAATTTAACTTAAGATTCAAAATATACACAATTTAGGACCAAT---AAGTTGACAAAATTGAAAAAAAATCATTGCTAACAATGCACAAATATCAAAACATTAACTATAACCCATTTCAA--ATAATTTTGCAAAAGCATTATACAGTTTT---AATTTTATGTCAATACTTTTATTATTACATTTTAGATCCTTTAAAAAAAGGATTAACACACTCTGCAGTGACACTACGTCATTTC-CAGAAGTGAGAATTCAGTACTTTTTCAAAAATCTAGTCAAAATTCAAGGGCCTTGATTTTTAAAAGAGCATTCAAGGACTTTCAAGGAGAGTAAAAAATCTGAAATATTGATTAGTAATGAAGGTGGCTAGCTCACAGCAAATCACATACTTTGTGGTCTTAGACTTGGTCCTGGTCCATACTGGGAATCGACACTTGATTTCTGACTGCCTTCTGTTGGTACATCTCCACCAGCTAACTTGGGGAATTCCTGAGGAAAAAATGGCGACTGCTGGCCCAAGAAGTTCAGTTCTTGACCACCATCCTCTTGGCTTTGTGTGACACTGCTCCATGTTTTGTTTACTCCAGATGTTGCAACTGTGTTTGTTGTACTTGTCTACAAGGAAGGGAAAATCACTAAATAAAGTAACTATTTTTAAAA---AAATCACTTATTAACATA--ATTTGAGCTTCATTAAAAAATTCATTATTTAAAACTTTACATGTTCAAGGGTAAACACAATAACACATACATATATATTTTGAAATTCAGACTTTTTAATAGTTAGTTTAAACCATAATAATAGCAAAGCTATAATTATTCTCTAAAAGTATTTAATTTTACATGATTGATCACGATGCCATTCCTTGTTACAAGGGTGATTGCAATTAAATAAAACATAAAATTCTCTGAAAATCCAAAAAATATTAAAATTAAATAATTGAATATGTAATTCAGTAACCAATTATTTGATTAAAAAGTCAATTCTAAAATTTATTTACTTTATCAAACACCATATTAAAATTAAATAATTTTGTTTTGTAGGAAACGCTTTGAAAATATGGATCAAGTATTTAACCAAACACA-----------------TTTA-----------------------------------AGATTTTGACTGGTAATATGGTGTCATTCTCTGTCTATTCAAAGATTCACAATTTTAAACCAAAAAAAAATGTAAGAGA
Ntempletoni_BaldMtns_N950 CCTAGGAGCAGAGTACGGTCGCTGATCTCTGAGGTGCTGTGACTGGGAATCCGAAGATGCTTGTGGGCCGTTCACGCCACTGCCACTGCTCTGTGGTTGGGCGCCTGCCGATCCAGCAGGTGGCTGTTGCTGAAGCGTTCCTCTTCCCCAGCTCCCTTCCGCTGCAATGAAAACAGCACATAATTATTCACTGCATCGGGTATTACAAATACAGGGTTCCTACTTATTCATCACCAAAAATATCAAGCACTTTTCAATGTTTTTTTTGTTTCACACCCCTAAATGATCCCACATAAACAATCTATTTATTAAATGTCACGATTTTGGACTACTACTTTTAACCAAGTGGTAGTGATAACCTGCAATTTAACTTAAGATTCAAAATATACACAATTTAGGACCAATTAGAAGTTAACAAAACTGGGAAAAAATCATTGCTATCAATTCACAAATATTTAAACATTAACTATAACCCATTTCAAATATAATCTTGCATAAACAGTATACAGTTTTTTTAAATTTATGTCAAAACTTTTATTATTACATTTTAGATCCTTTAAAAAAAGGATTAATACACTCTGCAGTGACACTACATCATTTCAAAAAAGTGAGAATTCAGTACTTTCTCAAAGAC---GTAAAAATTCAAGGGCCTTTATTTTTAAAATAGCATTTAAGGATTTTCAAGGAGAGTGAAAAATCTGAAATATTGATTAGTAATGAATGTGACTAGCTCACAGCAAATCACATACTTTGTGGTCTTAGACTTGGTCCTGGTCCATACTGGGAATCGACACTTGATTTCTGACTGCCTTCTGTTGGTACATCTCCACCAGCTAACTTGGGGAATTCCTGAGGAAAAAATGGCGACTGCTGGCCCAAGAAGTTCCGTTCTTGACCACCATCCTCTTGGCTTTGTGTGACACTGCTCCATGTTTTGTTTACTCCAGATGTTGCAACTGTGTTTGTTGTACTTGTCTACAAGGGAGGGAAAATCAGTAAATAAAGTAATTATTGTAAAAAAAGAAATCACTTATTAACATATCATTTGAACTTCATTAAAAAATTCATTATTTAAAACTTTACATGTTTAAGGGCAAACAAAATAACACATACACATACATATTGAAATTCAG--TTTTTAATAGTTAGTTTAAACCATAACAATAGCAAAGCTATAATTATTCTCGAAAAGTATTTAATTTTACATGATTAATCAAGATGCCATTCCTTGTTACAAGGGTGATTGCAATTAAATATAACATGAAATTATTTGAAAATCCAAAAAAACCCAAAATCAAATAATTGATTATGTAATTCAATAGCCAATTATCTGATTAAAAAGTCAATTCTAAAATTTATTTACCTCATCGAACACCATATTAAAATTAAATAATTTTGTTTTGTAGGAAATACTTTGAAAATATG---------------------------------------------------------------------------------------ACTATTAATATGGTGCCATTCTCTGTATATTCAAAGAATCGCAACTTTAAACCGAAAAAAAATGATAAAGA
Ntempletoni_ScronceCreekRd_N1223 CCTAGGAGCAGAGTACGGTCGCTGATCTCTGAGGTGCTGTGACTGGGAATCCGAAGATGCTTGTGGGCCGTTCACGCCACTGCCACTGCTCTGTGGTTGGGCGCCTGCCGATCCAGCAGGTGGCTGTTGCTGAAGCGTTCCTCTTCCCCAGCTCCCTTCCGCTGCAATGAAAACAGCACATAATTATTCACTGCATCGGGTATAACAAATACAGGGTTCCTACTTATTCATCACCAAAAATATCAAGCAATTTTCAATGTTTTTTTTGTTTCACGCCCCTAAATGATCCCACATAAACAATCTATTTATTAAATGTCACGATTTTGGACTACTACTTTTAACCAAGTGGTAGTGATAACCTGCAATTTAACTTAAGATTCAAAATATACACAATTTAGGACCAATTAGAAGTTAACAAAACTGGGAAAAAATCATTGCTAACAATGCACAAATATTTAAACATTAACTATAACCCATTTCAAATATAATCTTGCATAAACAGTATACAGTTTTTTAAAAATTATGTCAAAACTTTTATTATTACATTTTAGATCCTTTAAAAAAAGGATTAATACACTCTGCAGTGACACTACATCATTTCAAAAAAGTGAGAATTCAGTACTTTCTCAAAGAC---ATAAAAATTCAAGGGCCTTTATTTTTAAAATAGCATTTAAGGATTTTCAAGGAGAGTGAAAAATCTGAAATATTGATTAGTAATGAATGTGACTAGCTCACAGCAAATCACATACTTTGTGGTCTTAGACTTGGTCCTGGTCCATACTGGGAATCGACACTTGATTTCTGACTGCCTTCTGTTGGTACATCTCCACCAGCTAACTTGGGGAATTCCTGAGGAAAAAATGGCGACTGCTGGCCCAAGAAGTTCCGTTCTTGACCACCATCCTCTTGGCTTTGTGTGACACTGCTCCATGTTTTGTTTACTCCAGATGTTGCAACTGTGTTTGTTGTACTTGTCTACAAGGGAGGGAAAATCAGTAAATAAAGTAATTATTGTAAAAAAAGAAATCACTTATTAACATATCATTTGAACTTCATTAAAAAATTCATTATTTAAAACTTTACATGTTTAAGGGCAAACAAAATAACACATAC--ATACATATTGAAATTCAG--TTTTTAATAGTTAGTTTAAACCATAACAATAGCAAAGCTATAATTATTCTCTAAAAGTATTTAATTTTACATGATTAATCAAGATGCCATTCCTTGTTACAAGGGTGATTGCAATTAAATATAACATGAAATTATCTGAAAATCCAAAAAAAACTAAAATCAAATAATTGATTATGTAATTCAATAGCCAATTATCTGATTAAAAAGTCAATTCAAAAATTTATTTACCTCATCGAACACCATATTAAAATTAAATAATTTTGTTTTGTAGGAAATACTTTGAAAATATG---------------------------------------------------------------------------------------ACTGTTAATATGGTGCCATTCTCTGTATATTCAAAGAATCGCAACTTTAAACCGAAAAAAAATGATAAAGA
Ntennessensis_IndianCave_N052 ----------------------------------TGCTGTGACTGGGAATCTGAAGATGCTTGTGGGCCGTTCACGCCACTGCCACTGCTCTGTGGTTGGGCGCCTGCCGATCCAGCAGGTGGCTGTTGCTGAAGCGTTCCTCTTCCCCAGCTCCCTTCCGCTGCAATGAAAACAGCACATAATTATTCACTGCATCGGGTATAACAAATATAGGGTTCCTACTTATTCATCACCAA-AATATCAAGCACTTTTCAGG-TTTTTTTTGTTTCACATCCCTAAATGATCCCACATAAATTATCTATTTATTAAATGTCACGATTTTGGACTACTACTTTTAACCAAGTGGTAGTGATAACCTGCAATTTAACTTAAGATTCACAATATACACAATTTAGGACCAATA-AAAGTTAACAAAACTGGGGAAAAAT------------------------------------------CATTTCAAATATAATCTTGCATAAACAGTATACAGTTTTTTTAATTTTATGTCAAAACTTTTATTATTGCATTTTAGATCCTTTAAAAAAAGGATTAATACACACTGCAGTGACACTAAATAATTTTTACAAAATGAGAATTCAGTAATTTCTCAAAGACCTAGTGAAAATTAAAGGGCCTTGATTTTTAAAATAGCATTCAAGGACTTTCAAGGAGAGTGA--AATCTGAAATATTGATTAGTAATGAATGTGACTAGCTCACAGCAAATCACATACTTTGTGGTCTTAGACTTGGTCCTGGTCCATACTGGGAATCGACACTTGATTTCTGACTGCCTTCTGTTGGTACATCTCCACCAGCTAACTTGGGGAATTCCTGAGGAAAAAATGGCGACTGCTGGCCCAAGAAGTTCCGTTCTTGACCACCATCCTCTTGGCTTTGTGTGACACTGCTCCATGTTTTGTTTACTCCAGATGTTGCAACTGTGTTTGTTGTACTTGTCTACAAGGGAGGGAAAAGCAGTAAATAAAGTAACTATTGT-AAAAAAAAAATCACTTATTAACATATCATTTGAGCTTCATTAAAAAATTCAGCATTTAAAACTTTACATGTTTAAGGGTAAACACAACTGAACATATAT------------------------------------------------------------------------------------------------------------------------------------------------------------------------------------------------------------------------------------------------------------------------------------------------------------------------------------------------------------------------------------------------------------------------------------------------------------------------------------
Ntennessensis_LittleStony_N645 CCTAGGAGCAGAGTACGGTCGCTGATCTCTGAGGTGCTGTGACTGGGAATCTGAAGATGCTTGTGGGCCGTTCACGCCACTGCCACTGCTCTGTGGTTGGGCGCCTGCCGATCCAGCAGGTGGCTGTTGCTGAAGCGTTCCTCTTCCCCAGCTCCCTTCCGCTGCAATGAAAACAGCACATAATTATTCACTGCATCGGGTATAACAAATATAGGGTTCCTACTCATTCATCACCAA-AATATCAAGCACTTTTCACAGTTTTTTTTGTTTCACATCCCTAAATGATCCCACATAAATTATCTATTTATTAAATGTCACGATTTTGGACTACTACTTTTAACCAAGTGGTAATGATAACCTGCAATTTAACTTAAGATTCAAAATATACACAATATCGGACCAATA-AAAGTTAACAAAACTGGGGAAAAAT------------------------------------------CATTTCAAATATAATCTTGCATAAACAGTATACATTTTTTTTAATTTTATGTCAAAACTTTTATTATTGCATTTTAGATCCTTTAAAAAAAGGATTAATACACACTGCAGTGACACTAAATCATTTTTACAAAATGAGAATTCAGTAATTTCTCAAAGACCTAGTGAAAATTAAAGGGCCTTGATTTTTAAAATAGCATTCAAGGATTTTCAAGGAGAGTGAAAAATCTGAAATATTGATTAGTAATGAATGTGACTAGCTCACAGCAAATCACATACTTTGTGGTCTTAGACTTGGTCCTGGTCCATACTGGGAATCGACACTTGATTTCTGACTGCCTTCTGTTGGTACATCTCCACCAGCTAACTTGGGGAATTCCTGAGGAAAAAATGGCGACTGCTGGCCCAAGAAGTTCCGTTCTTGACCACCATCCTCTTGGCTTTGTGTGACACTGCTCCATGTTTTGTTTACTCCAGATGTTGCAACTGTGTTTGTTGTACTTGTCTACAAGGGAGGGAAAAGAAGTAAATAAAGTAACTATTGT---AAAAAAAATCACTTATTAACATGTCATTTGAGCTTCATTAAAAAATTCAGCATTTAAAACTTTACATGTTTAAGGGTAAACACAACTGAATATATATATATATATTGAAATTCAGAATTTTTAATAGTTA-GTTTAACCATAACAATAACAAAGCTATAATTATTCTCT--AAGTATTTAATTTTACATGATTAATCAAGATGCCATTCCTTGTTACAAGAATGATTGCAACTAAATAAAACATGAAATTCTCCACACACAC--GAATT-----AAAAAAACTTTGGGGCATGTCATTGCAAAA----------------------TATTCTAGAATC----GTCTGTCTCGCATATCAAAGTCCGATTCAATAATTTTCT--------------------------------ATAGTTATTTACTTATTGGCCAGGCACCCTCTCATATG-TCCACTCCCTCCCAC-CAAATTTTAGGTCTGGTAATGGAAAAAT----AGAAATGTGACATT-------------TGGGATTAACA---------------------------
Ntennessensis_Watauga_N1046 -------------------------------------------------------------------------------------------------------------------------------------------------------------------------------------------------------------------------------------------------------------------------------------------------------------------------------------------------------------------------------------------------------------------------------------------------------------------------------------------------------------------------------------------------------------------------------------------------------------------------------------------------CTCAAAGACCTAGTGAAAATTAAAGGGCCTTGATTTTTAAAATAGCATTC----------AAGGAGAGTGA--AATCTGAAATATTGATTAGTAATGAATGTGACTAGCTCACAGCAAATCACATACTTTGTGGTCTTAGACTTGGTCCTGGTCCATACTGGGAATCGACACTTGATTTCTGACTGCCTTCTGTTGGTACATCTCCACCAGCTAACTTGGGGAATTCCTGAGGAAAAAATGGCGACTGCTGGCCCAAGAAGTTCCGTTCTTGACCACCATCCTCTTGGCTTTGTGTGACACTGCTCCATGTTTTGTTTACTCCAGATGTTGCAACTGTGTTTGTTGTACTTGTCTACAAGGGAGGGAAAAGCAGTAAATAAAGTAACTATTGT-AAAAAAAAAATCACTTATTAACATGTCATTTGAGCTTCATTAAAAAATTCAGCATTTAAAACTTTACATGTTTAAGGGTAAACACAACTGAACATATATATATATATTGAAATTCAGAATTTTTAATAGTTA-GTTTAACC------ATAACAAAGCTATAATTATTCTCT--AAGTATTTA--TTTACATGATTAATCAAGATGCCATTCCTTGTTACAAGAATGATTGCAACTAAATAAAACATGAAATTCTCCACACACAC--AAATT-----AAAAAAACTTTGGGGCATGTCATTGCAAAA----------------------TATTCTAGA----ATCGTCTGTCTCGCATATC------CGATTCAATAATTTTCT--------------------------------ATAGTTATTTACTTATTGGCCAGGCACCCTCTCATATG-TCCACTCCCTCCCAC-CAAATTTTAGGTCTGGTAATGGAAAAAT----AGAAATGAGACATT-------------TGGGATTAACAC-TCACTCATGACAAAATTGTAACCTA
