# Supplementary material for: ﻿New species in old mountains: integrative taxonomy reveals ten new species and extensive short-range endemism in Nesticus spiders (Araneae, Nesticidae) from the southern Appalachian Mountains
Source: Zookeys. 2023 Feb 3;1145:1–130. doi: 10.3897/zookeys.1145.96724 (PMC10208238; doi:10.3897/zookeys.1145.96724)
Supplement: Supplementary material 4 — Input alignments, analysis log files, and output tree files [file zookeys-1145-001_article-96724__-s004.zip › uce-2001263 (modified).phy]

 95 1073
Nesticus_Japan_G2153 ---------------------------------------------------TGGGCAGTCCTTTGTC--AAAATTATATTTCATTGTCATTCTTCAATGTTATCACAATTTCCACAACTTCCTTAAAATATAAAT----------TGTTCTGTTTTCAGTGATCCCCAAGAAAGTATCCAAGAACCAATTCCACCAATGAGCCCTCCAAAGGTAAATCAGCTGATGACAAGGACTAAATCACTGAGAGAGAGATTTGGATCCAAAAGAAGCTACTCGGAGAATTTCAAAGATCCCCCGGAGACGAGCACCTCCCCAAGCAAGGAAAGCTGTCGCACTGTCAGACCATCTCTTCCAATTATCGGTATACCTATCTTACCGACAGACGAGTCCAAAGATCCCCAAAGAATCTATAATCCCTATGCGCAACCACAGTTATTGCTGCAACAGCAACAGAGACGGCAAGCCAATGTTTTAAGTGAACATTACAATCCTTTCGCTGTGCTGCCCGAAGAGACTTACTGCAGTGCTCTGGACATTAATAGCCAAGAAGGTGACCCTAGATTCCCATGGCAAAGAGATGCTGCCGTGCAATGTGACATCTCGCCTGACCCAGATGGACAGAGGTAGGGTAATTTATATTGGCCAAGGCGTTAATATTGTCT----AAGT-----TCATGCGCAG------------------------------CATATTACGTTCAAT----GGTTTGTTAATTCTTTACAGTTAATATTGATCAACAAAAAAATTAATGGAATTAACTCAATTATTATCTTAACTAACTTCACATTATTTA------------AAGCTATACACACAACGCAAAATATTCAG------GGTGATTACAAATGAATACCCCAA-------TTTAAGAGGCTATATATTTTCAACGATACATGGA-AGCATTCCTTTCACACATTGT---ACTTAGT---------TTTGAAGTTTTATAAATTTTAAGTTTAATTTTTTACCGAAAGACTCTTCATCTCAGAACCCCTGATCCCCCGAGATTATTTTCGTAAAAC-----
Nsilvestrii_Hellgate_N1108 ----------------------AACAGCTCTCACTTAATATAATGTCATCTCAGAAAGTGTGGATACACAGGATT----TTCTGTGGCGCCATATATTGCTAGTGTAATATATAATGG-TTCGTTATAAATACATTAAAA-----TTTTTTCTTTACAGTGAAACCCAGGAAACTACACAAGATTCTAGTCCTACTATGAGCCCACCAAAGGCCAATCAGCTAATGACAAGGACTAAGTCTCTGAGAGAAAGGTTCGGATCCAAGAGAAGCTACTCTGAGAATTTTAAAGATCCTCCAGACACCAGCACTTCACCAAGCAAGGAAGGGTGTCGCACTGTCAGGCCCTCCCTTCCAATTATCGGTGTGCCAATCCTACCAATAGACGAGTCCAAAGATCCCCAAAGGATCTACAATCCTTATGCGCAGCCACAGCTCTTACTGCAGCAGCAACAAAGACGACAAGCAAACGTTTTGAGTGAACATTACAATCCTTTCGCTGCATTACCAGAAGAAACCTACTGCAGTGCTCTGGACATCAACAGCCAAGAAGGTGATCCTAGATTTCCGTGGCAAAGAGATGCTGCCGTGCAGTGTGACCTATCACCTGACCCGGATGGACAGAGGTATGGTAGATTTGAATTGTAAGGGATTAAT---------ATCAAGTGGTAAATATATCAAGTGGT-TGCAAGTAAATAAATATATCAAGTAATTGTTCAGAAAAGTCCTATATTTTTTCATCTAATGCAATCAATGATGTCTG--AATAAGATCTGCCGGTTTTACTTGATTGCTTTTTTTCTCGTTTTTAAATTGTTTTTGTATTCCTGAAAGTCTTTCATTGAAAATATGTGTTCTATATAAAAGTATAGTTAATTAGTATTTA-----TTTTATTTCTTAAAACTGGATTTTTCAT----------------CATGACTTTCAGAAGTCTAGTTCATAAACTGAAAGTTTTTCTATAATGGTGATTACTTAC---------------------TTTATCTTTTACGAAACTTGAATTTATTAAATTTTTCAATGATGGACGAGTT
Nesticus_nahaunus_Mexico_G2881 -----------------------------------------------------------------------------------------------------------------------TTCTTTT-----------------------TTTTTTTCAGTGAATCCCAAGAAACAACACAAGATTCAAGTCCTACAATGAGCCCGCCCAAGGCAAATCAGCTAATGACAAGAACTAAGTCTTTGAGAGAAAGATTTGGATCCAAGCGAAGCTACTCTGAAAATTTTAAAGATCCGCCGGAGACCAACACTTCACCAAGCAAGGAGGGGTGTCGCACTGTCAGGCCCTCTCTTCCAATCATTGGTGTTCCAATCCTACCAACAGACGAGTCCAAAGATCCCCAAAGAATATACAATCCTTACGCGCAGCCACAGATCTTACTGCAGCAGCAGCAGAGACGTCAGGCCAATGTTTTAAGTGAACATTACAATCCTTTCGCTGTGTTGCCCGAAGAAACCTATTGCAGTGCCCTGGACATCAACAGCCAAGAGGGTGATCCCAGATTTCCGTGGCAGAGAGATGCCGCTGTGCAATGTGACCTGTCACCTGACCCAGATGGACAGAGGTAAGGTAAATTTGATTTGTAAGAGAAAAATAACACACTCACTAAAAGTTTGTTATACATACAGATATAGAGGTAATAAAGTTTTTCTTCTGAAACCCCTGTTCGATCCTATATTTATTCATTGAATTATATCGATGTTGTCTA--AATAGGATCTAGTAATGCTTTGTGGTTTTCATTTTATTTTATTCAAAATTATTTCTGTATTTTTGATAGATTTTATATAAAATTGAATATAATTCATATAATTCTGTTG-----------------GA--------------------------------------------------------------------------------TTTCATATTA---------------------------------CTCCCTATT----AGACT----------------------------------
Narcheri_Cheaha_N023 -----------------------------------------------------------------------------------------------------------TTATATAATGCTTTGTTCATTAATAAATAACAT-TTTTTCCCCTCTTTTTAGTGAACCCCAAGAAACAACACAAGATTCAAGTCCTACGATGAGCCCGCCCAAGACCAATCAGCTAATGACAAGAACTAAATCTTTGAGAGAAAGATTTGGATCCAAGCGAAGTTACTCGGAAAATTTTAAAGATCCGCCGGAGACCAGTACTTCGCCCAGCAAGGAGGGTTGTCGCACTGTCAGGCCCTCGTTACCCATCATTGGTGTTCCAATCTTACCAACTGACGAGTCCAAAGATCCCCAAAAAATATATAATCCTTACGCGCAGCCACAGATCTTACT------GCAACAGAGACGTCAGGCCAACGTTTTAAGTGAACATTACAATCCTTTCGCTGTGTTACCCGAAGAAACCTACTGCAGTGCCCTGGACATCAACAGCCAAGAAGGTGATCCTAGATTTCCGTGGCAGAGAGATGCCGCTGTGCAATGTGACCTATCACCTGACCCAGATGGACAGAGGTAAAGTAAATTTGAATCGTAAAAGAAGGATTCTAATTTCATGAAATCTTTGTTATAGAGAGGG----------AACAAATTT---CTTGTGAAACTTACGTTCAATCTTAACTATATTTATTAGATTATATCGCTGTTATTTGAAAAAAAGGCTTGTTAATTTAATATGATCATTATTTTATTAGTTCCAATATTATTTA--------TGTTAGGTTTTATATCAAATTTATTATCATTTATAGAATTATGATTACGTATTACTTATTAGAAATTTTTTTGTAATGTTTAAACATCTGCCAAGTAATATTCACGACATTGATTTTAAAAAATTGAATACTGGATGACTATTCTTTTCACATTGTATAGAATTAAAAATAAAAAGCGTAGTAAAAACTTTTCCATTTGAAAAACGTTGATTGTTTCATATTGTCAACGTGGAACGAGAT
Narcheri_MillShoalCreek_N727 ----------------------------------------------------------------------------------------------------------------------------------------------------------------------------------------------------------------------------------------ACTAAATCTTTGAGAGAAAGATTTGGATCCAAGCGAAGTTACTCGGAAAATTTTAAAGATCCGCCGGAGACCAGTACTTCGCCCAGCAAGGAGGGTTGTCGCACTGTCAGGCCCTCGTTACCCATCATTGGTGTTCCAATCTTACCAACAGACGAGTCCAAAGATCCCCAAAAAATATATAATCCTTACGCGCAGCCACAGATCTTACT------GCAACAGAGACGTCAGGCCAACGTTTTAAGTGAACATTACAATCCTTTCGCTGTGTTACCCGAAGAAACCTACTGCAGTGCCCTGGACATCAACAGCCAAGAAGGTGATCCTAGATTTCCGTGGCAGAGAGATGCCGCTGTGCAATGTGACCTATCACCTGACCCAGATGGACAGAGGTAAAGTAAATTTGAATCGTAAAAGAAGGATTCTAATTTCATGAAATCTTTGTTAT----------------------AG---------------------------------------------------------------------------------------------------------------------------------------------------------------------------------------------------------------------------------------------------------------------------------------------------------------------------------------------------------------------------------
Nbarri_Bishop_N1072 ----------------------------TTTTGTTTATATTTACTTCACTTCAAATGATGTTTTAACAAAGAATTAACATTTCGTGTCGTCATTTACTGTCATTATAATATAAAATGCTTTCTTCGCAAATAAATGACAT-CTCCCTCCCTCTTTTCAGTGAACCCCAAGAAACAACACAAGATTCAAGTCCCACGATGAGCCCGCCCAAGGCCAATCAGCTAATGATAAGAACTAAATCTTTGAGAGAAAGATTTGGATCCAAGCGAAGTTACTCGGAAAATTTTAAAGATCCCCCGGAGACCAGTACTTCACCCAGCAAGGAGGGATGTCGCACTGTCAGGCCCTCTTTACCAATCATTGGTGTTCCAATCTTACCAACAGACGAGTCCAAAGATCCCCAAAGAATATATAATCCTTATGCTCAGCCACAGATCTTACTGCAGCAGCAACAGAGACGCCAGGCCAACGTTTTAAGTGAACATTACAATCCTTTCGCTGTGTTGCCGGAAGAAACCTACTGTAGTGCCCTGGACATCAACAGCCAAGAAGGTGACCCTAGATTTCCGTGGCAGAGAGATGCCGCTGTGCAATGTGACCTATCACCTGACCCAGATGGACAGAGGTAAAGTAAATTTGATTTGTAAGATAATTTTTATAATCTCATGAAATTTTTGTCATACATAGAGATATAGAGGTATCAAAATTCTCTTTGTGAAACTTACGATCA--------------------------------------------------------------------------------------------------------------------------------------------------------------------------------------------------------------------------------------------------------------------------------------------------------------------------------------------------------
Nbarri_LostCoveCave_N0065 ATTCTGAATTTCCTCGGCAATAATCAGCTTTTGTTTATATTTACTTCACTTCAAATGATGTTTTAACAAAGAATTAACATTTCGTGTCGTCATTTACTGTCATTATAATATAAAATGCTTTCTTCGCAAATAAATGACATCTCC-CTCCCTCTTTTCAGTGAACCCCAAGAAACAACACAAGATTCAAGTCCCACGATGAGCCCGCCCAAGGCCAATCAGCTAATGATAAGAACTAAATCTTTGAGAGAAAGATTTGGATCCAAGCGAAGTTACTCGGAAAATTTTAAAGATCCCCCGGAGACCAGTACTTCACCCAGCAAGGAGGGATGTCGCACAGTCAGGCCCTCTTTACCAATCATTGGTGTACCAATCTTACCAACAGACGAGTCCAAAGATCCCCAAAGAATATATAATCCTTATGCTCAGCCACAGATCTTACTGCAGCAGCAACAGAGACGCCAGGCCAACGTTTTAAGTGAACATTACAATCCTTTCGCTGTGTTGCCGGAAGAAACCTACTGTAGTGCCCTGGACATCAACAGCCAAGAAGGTGACCCTAGATTTCCGTGGCAGAGAGATGCCGCTGTGCAATGTGACCTATCACCTGACCCAGATGGACAGAGGTAAAGTAAATTTGATTTGTAAGATAATTTTTATAATCTCATGAAATTTTTGTCATACATAGAGATATAGAGGTATCAAAATTCTCTTTGTGAAACTTACGATCAATCCTAAATATATGTATTCGTTTCTATCGCTG-TATTTA--AAAAATGTTTGCTAATTTTTTCTGGTTATTATTTTATTCGTTCTAATATTATTAATGTACCATTGATATATTTAAATCAAAAGCTAATATTCTTTACGTAGCTGTATT-ATTGACTTCAAAGTTA-GAACACAGTCCCGAATAAGATTATTTGCTAAATGAAAAGTGCAGCGTTAATTTTTAAGAAATGATAGCCAAAT-----------------------------------TAATCCAACAAAAACATCTCGTAATTTGAGAAATTTTAATTTTCCGATATCGTTAAGATGGAACATGGT
Nbarri_eyed_ClayCave_G2082 ATTCTGAATTTCCTCGGCAGTAATCAGCTTTTGTTTATATTCCTTTCACTTCAAATGATGCTTTAGCAAAGAATTAACATTTCCTCTCGTCATTTACTGTCATTATATTATATAATGCTTTCTTCGCAAATAAATAACACCCTCCC-CCTTCTTTTCAGTGAACCCCAAGAAATAACACAAGATTCAAGTCCCACGATGAGCCCGCCCAAGGCCAATCAGCTAATGACAAGAACTAAATCTTTGAGAGAAAGATTTGGATCCAAGCGAAGTTACTCGGAAAATTTCAAAGATCCGCCGGAGACCAGTACTTCACCCAGCAAGGAGGGATGTCGCACTGTCAGACCCTCTTTACCAATAATTGGTATTCCAATTTTACCAACAGACGAGTCCAAAGATCCCCAAAGAATATATAATCCTTACGCGCAGCCACAGATCTTACTGCAGCAGCAACAGAGACGTCAGGCCAACGTTTTAAGTGAACATTACAATCCTTTCGCTGTGTTGCCCGAAGAAACCTACTGCAGTGCCCTGGACATTAACAGCCAAGAAGGTGACCCTAGATTTCCGTGGCAGAGAGATGCCGCAGTGCAATGTGACCTGTCACCTGACCCAGATGGACAGAGGTAAATTAAATTTGATTTGTAAGATAAGGATTATAATCTCATAAAATTTCGGTCATAAATAGAGATATAGAGGTAAAAAAATCCTCCTTGTGAAACTTACGTTCAATCCTAAATATATTTATTCGATTATTCCGCTGTTATTTGAAAAAAAGGTTTGCTAA-TTTTTTTGGTCATTATTTTATTCTTTTTAATAGTATTGATGTATTTTTGAAATGCTTTATACACAATTTATTATAATTTATAGAATTGTGATTACGTATTACTTATTGGAAA-CACTTTTCAATGTTTAAACATCTGCCAAGTAATATGTACGACATTACTTTAAAAAAATGTAATACTAGATGACTATTCTTTTCACATTGTATAGAATTTAAAGTAAAATGTACAGTAAAAACTTTTCCATTTAAAAAACGTTGATTGTTTAATATTATCAACGTGGAAC-----
Nbarrowsi_Gregorys_N270 -TTACAAATTTCCTCGGCAATGATCAGCTTTTGTTTATATTCATTTCACTTCAAATGATGTTTTAACTAAGAATTAACATTTCGTGTCGTCATTTACTGTCATTATAATATATAATGCTTTCTTCGCAAATAAATGACATCCCCTTTCCCTCTTTTCAGTGAACCCCAAGAAACAACCCAAGATTCAAGTCCCACGATGAGCCCGCCCAAGGCCAATCAGCTAATGACAAGAACTAAATCTTTGAGAGAAAGATTTGGATCCAAGCGAAGTTACTCGGAAAATTTTAAAGATCCCCCGGAGACCAATACTTCACCCAGCAAGGACGGATGTCGCACTGTCAGGCCCTCTTTACCAATCATTGGTGTTCCAATCTTACCAACAGACGAGTCCAAAGATCCCCAAAGAATATATAATCCTTACGCTCAGCCACAGATCTTGCTGCAGCAGCAACAGAGACGGCAGGCCAACGTTTTAAGTGAACATTACAATCCTTTCGCTGTGTTGCCGGAAGAAACCTACTGCAGTGCCCTGGACATCAACAGCCAAGAAGGTGACCCTAGATTTCCGTGGCAGAGAGATGCCGCTGTGCAATGTGACCTGTCACCTGACCCAGATGGACAGAGGTAAAGTAAATTTGATTTGTAAGAGAAGGATTATAATCTCGTGAAATTTTTGTCATACATAAATATATAGAGGTAACAAAATTCTCCTTTTGAAACTTACGATCAATCCTAAATATATTTATTCGATTAAATCACTGTTATTTGAAAAAAAGGTTTGCTAATTTTTTCTGGTCATTATTTTATTCGTTTCAATATTATTTATGTATTTTTGATAGATTTTATACAAAATGTATTATAATTTATAGAATTGTGA------AGAATAT------AAACTTTTTTCAATGTTGGAACATCTACCAAATAATATGTACGACATTACTTTAAAATTA------ACTGGAGCTCGACTTTTCATACA---TAAATTACTAATGG-----------------------------------------------------------------------
Nbarrowsi_Tuckaleechee_N360 ---------------------------------------------------------------------AGAATTAACATTTCGTGTCGTCATTTACTGTCATTATAATATATAATGCTTTCTTCGCAAATAAATGACATCCCCCCACCCTCTTTTCAGTGAACCCCAAGAAACAACCCAAGATTCAAGTCCCACGATGAGCCCGCCCAAGGCCAATCAGCTAATGACAAGAACTAAATCTTTGAGAGAAAGATTTGGATCCAAGCGAAGTTACTCGGAAAATTTTAAAGATCCCCCGGAGACCAATACTTCACCCAGCAAGGACGGATGTCGCACTGTCAGGCCCTCTTTACCAATCATTGGTGTTCCAATCTTACCAACAGACGAGTCCAAAGATCCCCAAAGAATATATAATCCTTACGCTCAGCCACAGATCTTGCTGCAGCAGCAACAGAGACGGCAGGCCAACGTTTTAAGTGAACATTACAATCCTTTCGCTGTGTTGCCGGAAGAAACCTACTGCAGTGCCCTGGACATCAACAGCCAAGAAGGTGACCCTAGATTTCCGTGGCAGAGAGATGCCGCTGTGCAATGTGACCTGTCACCTGACCCAGATGGACAGAGGTAAAGTAAATTTGATTTGTAAGAGAAGGATTATAATCTCGTGAAATTTTTGTCATACATAAAGATATAGAGGTAACAAAATTCTCCTTGTGAAACTTACGATCAATCCTAAATATATTTATTCGATTAAATCACTGTTATTTGAAAAAAAGGTTTGCTAATTTTTTCTGGTCATTATTTTATTCGTTTCAATATTATTTATGTATTTTTGATAGGTTTTATACAAAATTTATTATAATTTATAGAATTGTGA------AGAATAT------AAACTTTTTTCAATGTTGGAACATCTACCAAATAATATGTACGACATTACTTTAAAATTA------ACTGGAGCTCGACTTTTCATACA---TGAATTACTAATGGTGATATTTGCAATAAAAAGGCCACAATTTTAGAAAAATTGATTGTTCGATTTTCAAATCATAAAGATAGAT
Nbishopi_DryFalls_N150 ATTCTGAATTTCCTCGGCAATAATCAGTTTTTGTTTATATTCATTTCACTTCAAATGATCTTTTAACAAAGAATTAACATTTCGTGTCGTCATTTACTGTCATTATAATATATAATGCTTTCTTCGCAAATAAATGACATCCCCCCTCCCTCTTTTCAGCGAACCCCAAGAAACAACACAAGATTCAAGTCCCACGATGAGCCCGCCCAAGGCCAATCAGCTAATGACAAGAACTAAATCTTTGAGAGAAAGATTTGGATCCAAGCGAAGTTACTCGGAAAATTTTAAAGATCCCCCGGAGACCAGTACTTCACCCAGCAAGGAGGGATGTCGCACTGTCAGGCCCTCTTTACCAATCATTGGTGTTCCAATCTTACCAACAGACGAGTCCAAAGATCCCCAAAGAATATATAATCCTTACGCTCAGCCACAGATCTTGCTGCAGCAGCAACAGAGACGCCAGGCCAACGTTTTAAGTGAACATTACAATCCTTTCGCTGTGTTGCCGGAAGAAACCTACTGCAGTGCCCTGGACATCAACAGCCAAGAAGGTGACCCTAGATTTCCGTGGCAGAGAGATGCCGCTGTGCAATGTGACCTGTCACCTGACCCAGATGGACAGAGGTAAAGTAAATTTGATTTGTAAGACAAGGATTATAATCTCGTGAAATTTTTGTCATACATAAAGATATAGAGGTAACAAAATTCTCCTTGTGAAACTTACGATCAATCCTAAATATATTTATTCGATTAAATCACTGTTATTTGAAAAAAAGGTTTGCTAA-TTTTTCTGGTCATTATTTTATTCGTTTCAATATTATTTATGTATTTTTGATAGGTTTTATACAAAATTTATTATAATTTATAGAATTGTGA------AGAATGAAGAATAAAACTTTTTTTAATGTTGGAACATCTACCAAATAATATGTACGACATTACTTTAAAAAAATTTAATACTAGATGACTATTCTTTTCACATTGTATAGAATTGAAAATAAAACGCACAGTAAAAACTTTTCCATTTGAAAAACGTTGATTGTTTAATATTATCAACGTGGAACAAGGT
Nbishopi_PoleCr_Chattooga_N885 ATTCTGAATTTCCTCGGCAATAATCAGTTTTTGTTTATATTCATTTCACTTCAAATGATCTTTTAACAAAGAATTAACATTTCGTGTCGTCATTTACTGTCATTATAATATATAATGCTTTCTTCGCAAATAAATGACATCCCCCCTCCCTCTTTTCAGCGAACCCCAAGAAACAACACAAGATTCAAGTCCCACGATGAGCCCGCCCAAGGCCAATCAGCTAATGACAAGAACTAAATCTTTGAGAGAAAGATTTGGATCCAAGCGAAGTTACTCGGAAAATTTTAAAGATCCCCCGGAGACCAGTACTTCACCCAGCAAGGAGGGATGTCGCACTGTCAGGCCCTCTTTACCAATCATTGGTGTTCCAATCTTACCAACAGACGAGTCCAAAGATCCCCAAAGAATATATAATCCTTACGCTCAGCCACAGATCTTGCTGCAGCAGCAACAGAGACGCCAGGCCAACGTTTTAAGTGAACATTACAATCCTTTCGCTGTGTTGCCGGAAGAAACCTACTGCAGTGCCCTGGACATCAACAGCCAAGAAGGTGACCCTAGATTTCCGTGGCAGAGAGATGCCGCTGTGCAATGTGACCTGTCACCTGACCCAGATGGACAGAGGTAAAGTAAATTTGATTTGTAAGACAAGGATTATAATCTCGTGAAATTTTTGTCATACATAAAGATATAGAGGTAACAAAATTCTCCTTGTGAAACTTACGATCAATCCTAAATATATTTATTCGATTAAATCACTGTTATTTGAAAAAAAGGTTTGCTAA-TTTTTCTGGTCATTATTTTATTCGTTTCAATATTATTTATGTATTTTTGATAGGTTTTATACAAAATTTATTATAATTTATAGAATTGTGA------AGAATGAAGAATAAAACTTTTTTTAATGTTGGAACATCTACCAAATAATATGTACGACATTACTTTAAAAAAATTTAATACTAGATGACTATTCTTTTCA------------------------------------------------------------------------------------------
Nbishopi_StandingIndian_N131 ------------------------CAGCTTTCGTTTATATTCATTTCACTTCAAATGATCTTTTAACAAAGAATTAACATTTCGTGTCGTCATTTACTGTCATTATAATATATAATGCTTTCTTCACAAATAAATGACATCCACCCTCCCTCTTTTCAGCGAACCCCAAGAAACAACACAAGATTCAAGTCCCACGATGAGCCCGCCCAAGGCCAATCAGCTAATGACAAGAACTAAATCTTTGAGAGAAAGATTTGGATCCAAGCGAAGTTACTCGGAAAATTTTAAAGATCCCCCGGAGACCAGTACTTCACCCAGCAAGGACGGATGTCGCACTGTCAGGCCCTCTTTACCAATCATTGGTGTTCCAATTTTACCAACAGACGAATCCAAAGATCCCCAAAGAATATATAATCCTTACGCTCAGCCACAGATCTTGCTGCAGCAGCAACAGAGACGGCAGGCCAACGTTTTAAGTGAACATTACAATCCTTTCGCTGTGCTGCCGGAAGAAACCTACTGCAGTGCCCTGGACATCAACAGCCAAGAAGGTGACCCTAGATTTCCGTGGCAGAGAGATGCCGCTGTGCAATGTGACCTGTCACCTGACCCAGATGGACAGAGGTAAAGTAAATTTGATTTGTAAGACAAGGATTATAATCTCGTGAAATTTTTGTCATACATAAAGATATAGAAGTAACAAAATTATCCTTGTGAAACTTACGATCAATCCTAAATATATTTATTCGATTAAATCACTGTTATTTGAAAAAAAGGTTTGCTAATTTTTTCTGGTCATTATTTTATTCGTTTCAATATTATTTATGTATTTTTGATAGGTTTTATACAAAATTTATTATAATTTATAGAATTGTGA------AGAATGAAGAATAAAACTTTTTTTAATGTTAGAACATCTACCAAATAATATGTACGACATTACTTTAAAAAAATTTAATACTAGATGACTATTTTTTTCAGATTGTATAGAATTGAAAATAAAACGCACAGTAAAAAATTTTCCATTTGAAAAACGTTGATTGTTTAATATTATCCACGTGGAACAAGGT
Nbrimleyi_NewberryCr_N984 ATTCTGACTTTCCTCGGCAATAATCAGCGTTTGTTTATATTCGTTTCACTTCAAGTGATGTTTTAGCAAAGAATTAACATTTCGTGTCGTCATTTACTGTCATTATAATATATAATGCTTTCTTCGCAAATAAATGACAT-CCCCCTCCCTCTTTTCAGTGAACCCCAAGAAACAACACAAGATTCAAGTCCCACGATGAGCCCGCCCAAGGTCAATCAGCTAATGACAAGAACTAAATCTTTGAGAGAAAGATTTGGATCCAAGCGAAGTTACTCGGAAAATTTCAAAGATCCCCCGGAGACCAGTACTTCACCCAGCAAGGAGGGATGTCGCACTGTCAGGCCCTCTTTACCAATCATTGGTGTTCCAATCTTGCCAACAGACGAATCCAAAGATCCCCAAAGAATATATAATCCATACGCGCAGCCACAGATCTTACTGCAGCAGCAACAGAGACGTCAGGCCAACGTTTTAAGTGAACATTACAATCCTTTCGCTGTGTTGCCGGAAGAAACCTACTGCAGTGCCCTGGACATCAACAGCCAAGAAGGTGATCCTCGATTTCCGTGGCAAAGAGATGCAGCTGTGCAATGTGACCTGTCACCTGACCCAGATGGACAAAGGTAAAGCAAATTTGATTTGTAAGAGAAGAATTATAATCTCATGAAATTTTTGTCATACATAGTGATATGGAGGTAACAAAATCCTCCTTGTGAAACTTACGATCAATCCTAAATATATTTATTCGATTATATCGCTGTTATTTGAAGAAAAAGTTTCCTAATTTTTTCTGGCCATTATTTTATTCGTTTTAATAGTATTTATGTATTTTTGATAGATTTTATACAAAATTTATTATAATTTATGTAAGTGTAATTATGTATTACTTATTGGAAA-CTTTTTTCAATGTTTAAACATCTGCCAAGTACTATGTACGACATTAATTTAAAAAAAATTAATACTAAATGACTATTCTTTTCACATTGCATAGAATTGAAAGTGAAAAACGCAGTAAAAACTTTTACATTTGAAAAACGTTGATTTTTTAATATTATCAACGTGGAATCAGGT
Nbrimleyi_RumblingBald_N241 ATTCTGACTTTCCTCGGCAATAATCAGCGTTTGTTTATATTCGTCTCACTTCAAGTGATGTTTTAGCAAAGAATGAACATTCCGTGTCGTCATTTACTGTCATTATAATATATAATGCTTTCTTTGCAAATAAATGACAC-CCTCCTTCCTCTTTTCAGTGAACCCCAAGAAACAACACAAGATTCAAGTCCCACGATGAGCCCGCCCAAGGTCAATCAGCTAATGACAAGAACTAAATCTTTGAGAGAAAGATTTGGATCCAAGCGAAGTTACTCGGAAAATTTCAAAGATCCCCCGGAGACCAGTACTTCACCCAGCAAGGAGGGATGTCGCACTGTCAGGCCCTCTTTACCAATCATTGGTGTTCCAATCTTGCCAACAGACGAATCCAAAGATCCCCAAAGAATATATAATCCATACGCGCAGCCACAGATCTTACTGCAGCAGCAACAGAGACGTCAGGCCAACGTTTTAAGTGAACATTACAATCCTTTCGCTGTGTTGCCGGAAGAAACCTACTGCAGTGCCCTGGACATCAACAGCCAAGAAGGTGACCCTCGATTTCCGTGGCAGAGAGATGCAGCTGTGCAATGTGACCTGTCACCTGACCCAGATGGACAAAGGTAAAGCAAATTTGATTTGTAAGAGAAAAATTATAATCTCATGAAATTTTTTGCATACATAGTGATATAGAGGTAACAAAATCCTCCTTGTGAAACTTGCGATCAATCCTAAATATATTTATCCGATTATATCGCTGTTATTTGAAAAAAAAGTTTGCTAATTTTTTCTGGTCATTATTTTATTCGTTTTAATAGTATTTATGTATTTTT-ATAGATTTTATACAAAATTTATTATAATTTATAGAAGTGTAATTATGTATTACTTATAAGAAA--TTTTTTCAATGTTTAAACATCTGCCAAGTACTATGTACGACATTACTTTAAAAAAATGTAATACTAAATGACTATTCTTTTCACATTGCACAGAATTGAAAGTAAAAAGCGCAGTAAAAACTTTTCCATTTGAAAAACGATGATTGTTTAATATTATCAACGTGGAATCAGGT
Ncanei_Egypt_N958 ATTCTGACTTTCCTCGGCAATAATCAGCGTTTGTTTATATTCGTTTCACTTCAAATTATGTTTTAGCAAAGTATTAACATTTCGTGTCGTCATTTACTGTCATTATAATATATAATGCTTTCTTCGCAAATAAATGACAT-CATTCTCTCTCTTTTCAGTGAACCCCAAGAAACAACACAAGATTCAAGTCCCACGATGAGCCCGCCCAAGGTCAATCAGCTAATGACAAGAACTAAATCTTTGAGAGAAAGATTTGGATCCAAGCGAAGTTACTCGGAAAATTTCAAAGATCCCCCGGAGACCAGTACTTCACCCAGCAAGGAGGGATGTCGCACTGTCAGGCCCTCTTTACCAATCATTGGTGTTCCAATCTTGCCAACAGACGAATCCAAAGATCCCCAAAGAATATATAATCCATACGCGCAGCCACAGATCTTACTGCAGCAGCAACAGAGACGTCAGGCCAACGTTTTAAGTGAACATTACAATCCTTTCGCTGTGTTGCCGGAAGAAACCTACTGCAGTGCCCTGGACATCAACAGCCAAGAAGGTGACCCTCGATTTCCGTGGCAGAGAGATGCAGCTGTGCAATGTGACCTGTCACCTGACCCAGATGGACAAAGGTAAAGCAAATTTGATTTGTAAGAGAATAATTATAATCTCATGACATTTTTGTCATACATAGTGATATAAAGGTAACAAAATCCTCCTTGTTAAACTTACGATCAATCCTAAATATATTTATTCGATTATATCGCTGTTATTTGAAAAAAAAGTTTGCTAATTTTTTCTGGTCATTATTTTATTCGTTTTAATAGTATTTATGTATTTTTGATAGATTTTATACAAAATTTATTAAAATTTATAGAAGTGTAATTATGTATTACTTATTGGAAA-CTTTTTTCAATGTTTAAACATCTGCCAAGTACTATGTACGACATTACTTTAAAAAAATTTAATACTAAATGACTATTCTTTTCACATTGCATAGAATTGAAAGTAAAAAGCGCAGTAAAAACTTTTGCATTTGAAAAACGTTGATTGTTTAATATTATCAACGTGGAATCAGGT
Ncarolinensis_Grandfather_N218 ATTCTGAATTTCCTCGGCAGT-ATCAGCTTTTGTGTATATTCCTTTCACTTCAAATGATGTTTTGGCAAAGAATTAACATTTCCTCTCGTCATTTACTGTCATTATATTATATAATGCTTTCTTCGCAAATAAATAACACCCTCC--CCTTCTTTTCAGTGAACCCCAAGAAACAACACAAGATTCAAGTCCCACGATGAGCCCGCCCAAGGCCAATCAGCTAATGACAAGAACTAAATCTTTGAGAGAAAGATTTGGATCCAAGCGAAGTTACTCGGAAAATTTCAAAGATCCGCCGGAGACCAGTACTTCACCCAGCAAGGAGGGATGTCGCACTGTCAGGCCCTCTTTACCAATAATTGGTATTCCAATTTTACCAACAGACGAGTCCAAAGATCCCCAAAGAATATATAATCCTTACGCGCAGCCACAGATCTTACTGCAGCAGCAACAGAGACGTCAGGCCAACGTTTTAAGTGAACATTACAATCCTTTCGCTGTGTTGCCCGAAGAAACCTACTGCAGTGCCCTGGACATCAACAGCCAAGAAGGTGACCCTAGATTTCCGTGGCAGAGAGATGCCGCAGTGCAATGTGACCTGTCACCTGACCCAGATGGACAGAGGTAAATTAAATTTGATTTGTAAGAGAAGGATTATAATCTCATAAAATTTCGGTCATAAATAGAGATATAGAGGTAAAAAAATCCTCCTTGTGAAACTTACGTTCAATCCTAAATATATTTATTCGATTATACCGCTGTTATTTGAAAAAAAGGTTTGCTAATTTTTTTTGGTCATTATTTTATTCTTTTTAATAGTATTGATGTATTTTTGATATTTTTTATACAAAATTTATTATAATTTATAGAATTTTGATTACGTATTACTTATTGGAAA-CATTTTTCAATGTTTAAACATCTGCCAAGTAATATGTACGACATTACTTTTAAAAAATTTAATACTAGATGACTATTCTTTTCACATTGTATAGAATTTAAAGTAAAATGTACAGTAAAAACTTTTCCATTTAAAAAACGTTGATTGTTTAATATTATCAACGTGGAACAAGGT
Ncarolinensis_LinvilleCaverns_N227 ----------------------------------------------------------------------------------------------------------------------------------------------------------------------------------------------------------------------------------------------------------------------------------------------------------------------------------------------------------------------------ATTCCAATTTTACCAACAGACGAGTCCAAAGATCCCCAAAGAATATATAATCCTTACGCGCAGCCACAGATCTTACTGCAGCAGCAACAGAGACGTCAGGCCAACGTTTTAAGTGAACATTACAATCCTTTCGCTGTGTTGCCCGAAGAAACCTACTGCAGTGCCCTGGACATCAACAGCCAAGAAGGTGACCCTAGATTTCCGTGGCAGAGAGATGCCGCAGTGCAATGTGACCTGTCACCTGACCCAGATGGACAGAGGTAAATTAAATTTGATTTGTAAGAGAAGGATTATAATCTCATAAAATTTCGGTCATAAATAGAGATATAAAGGTAAAAAAATCCTCCTTGTGAAACTTACGTTCAATCCTAAATATATTTATTCGATTATATCGCTGTTATTTGAAAAAAAGGTTAGCTAATTTTTTTTGGTCATTATTTTATTCTTTTTAATAGTATTGATGTATTTTTGATATGTTTTATACAAAATTTATTATAATTTATAGAATTGTGATTACGTATTACTTATTGGAAA-CATTTTTCAATGCTTAAACA----------------------------------------------------------------------------------------------------------------------------------------------------------
Ncarteri_English_N031 -------------------------------------------TTTCACCTCAAATGATGTTTTAACAAAGAATTAACATTTTGTGTCGTCATTTACTGTTATTGTAATATATAATGCTTTCTTCTCAAATAAATGACATCCCCTTTCCTTCTTTTCAGTGAACCCCAAGAAACAACACAAGATTCAAGTCCCACGATGAGCCCGCCCAAGGCCAATCAGCTAATGACCAGAACTAAATCTTTGAGAGAAAGATTTGGATCCAAGCGAAGTTACTCGGAAAATTTTAAAGATCCTCCGGAGACCAGTACTTCACCCAGCAAGGAGGGATGTCGCACTGTCAGGCCCTCTTTGCCAATCATTGGCGTTCCAATCTTGCCAACAGACGACTCCAAAGATCCCCAAAGAATATATAATCCTTACGCGCAGCCACAGATCTTACTGCAGCAGCAACAGAGACGCCAGGCCAACGTTTTAAGTGAACATTACAATCCTTTCGCTGTATTGCCGGAAGAAACTTACTGCAGTGCCCTGGATATCAACAGCCAAGAAGGTGACCCTAGATTTCCGTGGCAGAGAGATGCCGCTGTGCAATGTGACCTATCACCTGACCCAGATGGACAGAGGTAAAGTAAATTTGATTTGTAAGATAATTTTTATAATCTCATGAAATTTTTGTCATACATAGAGATATGGAAGTAACAAAATTCTCCTTGTGAAACTTACGATCAATCCTAAATATATTTATTCGTTTATATCGCTG-TATTTA--AAAAATGTTTGCTAATTTTTTCTGGTTATTATTTTATTCGTTTTAATATTATTAATGTACCGTTGATATATTTAAATCAAAAGCTAATACTCTTTACGTAGCTGTATT-ATTGACTTCAAAGTTA-GAACACAGTCCCGAATGAGATTATTTGCTAAATGAAAAACGCAGCGTTCATTTTTAAGAAATGATAGCCACAT-----------------------------------TAATCCACCAAAAACATCTCGTAATTTGTGAAATTTTAATTTTCCGATATCGTTAAGATGGAACATGGT
Ncarteri_LaurelCave_nearTYPE_N0296 ATTCTGAATTTCCTCGGCAATAATAAGCTTTTGTTTATATCCATTTCACGTCAAATGATGTTTTAGCAAAGAATTAACATTTTCTGTCGTCATTTACTGTTATTGTAATATATAATGCTTTCTTCTCAAATAAATGACATCCCCTCTCCTTCTTTTCAGTGAACCCCAAGAAACAACACAAGATTCAAGTCCCACGATGAGCCCGCCCAAGGCCAATCAGCTAATGACCAGAACTAAATCTTTGAGAGAAAGATTTGGATCCAAGCGAAGTTACTCGGAAAATTTTAAAGATCCTCCGGAGACCAGTACTTCACCCAGCAAGGAGGGATGTCGCACTGTCAGGCCCTCTTTGCCAATCATTGGTGTTCCAATCTTGCCAACAGACGAGTCCAAAGATCCCCAAAGAATATATAATCCTTACGCGCAGCCACAGATCTTACTGCAGCAGCAACAGAGACGCCAGGCCAACGTTTTAAGTGAACATTACAATCCTTTCGCTGTGCTGCCGGAAGAAACCTACTGCAGTGCCCTGGATATCAACAGCCAAGAAGGTGACCCTAGATTTCCGTGGCAGAGAGATGCCGCTGTGCAATGTGACCTATCACCTGACCCAGATGGACAGAGGTAAAGTAAATTTGATTTGTAAGATAATTTTTATAATCTCATGAAATTTTTGTCATACATAGATATATGGAAGTAGCAAAATTCTCCTTGTGAAACTTACGATCAATCCTAAATATATTTATTCGTTTATATCGCTG-TATTTA--AAAAATGTTTGCTAATTTTTTCTGGTTATTATTTTATTCGTTTTAATATTATTAATGTACCGTTGATATATTTAAATCAAAAGCTAATACTCTTTACGTAGCTGTATT-ATTGACTTCAAAGTTA-CAACACAGTCCCGAATAAGATTATTTGCTAAATGAAAAACGCAGCTTTCATTTTTAAGAAATGATAGCCACAT-----------------------------------TAATCCACCAAAAACATCTCGTAATTTGCGAAATTTTAATTTCCCGATA--------------------
Ncarteri_PilotMtn_G2185 ATTCTGAATTTCCTCGGCAATAATAAGCTTTTGTTTATATCCATTTCACCTCAAATGATGTTTTGGCAAAGAATTAACATTTTGTGTCGTCATTTACTGTTATTGTAATATATAATGCTTTCTTCTCAAATAAATGACATCCCATTTCCTTCTTTTCAGTGAACCCCAAGAAACAACACAAGATTCAAGTCCCACGATGAACCCGCCCAAGGCCAATCAGCTAATGACCAGAACTAAATCTTTGAGAGAAAGATTTGGATCCAAGCGAAGTTACTCGGAAAATTTTAAAGATCCTCCGGAGACCAGTACTTCACCCAGCAAGGAGGGATGTCGCACTGTCAGGCCCTCTTTGCCAATCATTGGCGTTCCAATCTTGCCAACAGACGAGTCCAAAGATCCCCAAAGGATATATAATCCTTACGCGCAGCCACAGATCTTACTGCAGCAGCAACAGAGACGCCAGGCCAACGTTTTAAGTGAACATTACAATCCTTTCGCTGTGCTGCCAGAAGAAACTTATTGCAGTGCCCTGGATATCAACAGCCAAGAAGGTGACCCTAGATTTCCGTGGCAGAGAGATGCCGCTGTGCAATGTGACCTATCACCTGACCCAGATGGACAGAGGTAAAGTAAATTTGATTTGTAA----ATTTTTAT---CTCATAAAATTTTTGTCATACATAGAGATATGGAAGTAACAAAATTCTCCTTGTGAAACTTACGATCAATCCTAAATATATTTATTCGTTTATATCGCTG-TATTCA--AAAAATTTTTGCTAATTTTTTCTGGTTGTTATTTTATTCGTTTTAATATTATTAATGTACCGTTGATATATTTAAATCAAAAGCTAATACTCTTTACGTAGCTGTATT-ATTGACTTCAAAGTTA-GAACACAGTCCCGAATGAGATTATTTGCTAAATGAAAAACGCAGCGTTCATTTTTAAGAAATGATAGCCACAT-----------------------------------TAATCCACCAAAAACATCTCGTAATTTGCGCAATTTTAATTTTCCGATATCGTTAAGATGGAACATGGT
Ncarteri_Pitchfork_N363 ----------------------------------CTATATCCATTTCACCTCAAATGATGTTTTAGCAAAGAATTAACATTTTGTGTCGTCATTTACTGTCATTGTAATATATAATGCTTTCTTCTCAAATAAATGACATCCCCCTTCCTTCTTTTCAGTGAACCCCAAGAAACAACACAAGATTCAAGTCCCACGATGAGCCCGCCCAAGGTCAATCAGCTAATGACAAGAACTAAATCTTTGAGAGAAAGATTTGGATCCAAACGAAGTTACTCGGAAAATTTCAAAGATCCCCCGGAGACTAGTACTTCACCCAGCAAGGAGGGATGTCGCACTGTCAGGCCCTCTTTGCCAATCATTGGCGTTCCAATCTTGCCAACAGACGAGTCCAAAGATCCCCAAAGAATATATAATCCTTACGCGCAGCCACAGATCTTACTGCAGCAGCAACAGAGACGCCAGGCCAACGTTTTAAGTGAACATTACAATCCTTTCGCTGTGTTGCCGGAAGAAACCTACTGCAGTGCCCTGGATATCAACAGCCAAGAAGGTGACCCTAGATTTCCGTGGCAGAGAGATGCCGCTGTACAATGTGACCTATCACCTGACCCAGATGGACAGAGGTAAAGTAAATTTGATTTGTAAGATAATTTCTATAATCTCATGAAATTTTTGCCA--------GATATAGAGGTAACAAAATTCTCCTTGTGAAACTTACTATCAATCCTAAATATAGTTATTCGTTTATATCGCTG-TATTAA--AAAAATGTTTGCTAATTTTTTCTGGTTATTATTTTATTCATTTTAATATTATTAATGTACCGTTGATATATTTAAATCATAAGCTTATATTCTTTACGTAGCTGTATT-ATTGACTTCAAAGTTA-GAACACAGTCCCAAATGAGATTATTTGCTAAATAAAAAACACAGCGTTAATTTTTAAAAAATGATAGCCAAAT-----------------------------------TAATCCACCAAAAACAT----------------------------------------------------
Ncarteri_WeberCty_N1044 --------------------------------GTTTATATCCATTTCACCTCAAATGATGTTTTAGCAAAGAATTAACATTTTGTGTCGTCATTTACTGTTATTGTAATATATAATGCTTTCTTCTCAAATAAATGACATCCCCTTTCCTTCTTTTCAGTGAACCCCAAGAAACAACACAAGATTCAAGTCCCACGATGAGCCCGCCCAAGGCCAATCAGCTAATGACCAGAACTAAATCTTTGAGAGAAAGATTTGGATCCAAGCGAAGTTACTCGGAAAATTTTAAAGATCCTCCGGAGACCAGTACTTCACCCAGCAAGGAGGGATGTCGCACTGTCAGGCCCTCTTTGCCAATCATTGGCGTTCCAATCTTGCCAACAGACGAGTCCAAAGATCCCCAAAGAATATATAATCCTTACGCGCAGCCACAGATCTTACTGCAGCAGCAACAGAGACGCCAGGCCAACGTTTTAAGTGAACATTACAATCCTTTCGCTGTACTGCCGGAAGAAACTTACTGCAGTGCCCTGGATATCAACAGCCAAGAAGGTGACCCTAGATTTCCGTGGCAGAGAGATGCCGCTGTGCAATGTGACCTATCACCTGACCCAGATGGACAGAGGTAAAGTAAATTTGATTTGTAAGATAATTTTTATAATCTCATGAAATTTTTGTCATACATAGAGATATGGAAGTAACAAAATTCTCCTTGTGAAACTTAGGATCAATCCTAAATATATTTATTCGTTTATATCGCTG-TATTTA--AAAAATGTTTGCTAATTTTTTCTGGTTATTATTTTATTCGTTTTAATATTATTAATGTACCATTGATATATTTAAATCAAAAGCTAATACTCTTTACGTAGCTGTATT-ATTGACTTCAAAGTTA-GAACACAGTCCCGAATGAGATTATTTGCTAAATGAAAAATGCAGCGTTCATTTTTAAGGAATGATAGCCACAT-----------------------------------TAATCCACCAAAAACATCTCGTAATTTGCGAAATTTTAATTTTCTGATATCGTTAAGATGGAACATGGT
Ncarteri_div__RainbowCave_G2089 A--------TTCCTCGGCTATAATCAGCTTTTGTTTATATTCATTTCACTTCAAATGATGTTTCAGCAAAAAATTAACAGTTCGTGCCATCATTTACTGTCATTATATTATATAATGCTTTCTTCACAAATAAAT----------TTTTCTCTTTTCAGTGAACCCCAAGAAGCAACACAAGATTCAAGTCCCACGATGAGCCCGCCCAAGGCCAATCAGCTAATGACAAGAACTAAATCTTTGAGAGAAAGATTTGGATCCAAGCGAAGTTACTCTGAAAATTTTAAAGATCCGCCGGAGACCAGTACGTCACCCAGCAAGGAGGGATGTCGCACTGTCAGGCCCTCTTTACCCATAATTGGTGTTCCAATCTTACCGACAGACGAGTCCAAAGATCCCCAAAGAATATATAATCCTTACGCTCAGCCACAGATCTTACTGCAGCAACAACAGAGACGTCAGGCCAACGTTTTAAGTGAACATTACAATCCTTTCGCTGTGTTACCCGAAGAAACCTACTGCAGTGCTTTGGACATCAACAGCCAAGAAGGTGACCCTCGATTTCCGTGGCAGAGAGATGCCGCTGTGCAATGTGACCTATCACCTGACCCAGATGGACAGAGGTAAAGTAAATTTAATTCGTAAAAGAA-------------ATGACATTTTTGAAATATAGAGAGATATAGAAGTAACAAATTTCTCCTTAC-AGATTTATAGTTGATAATACAAATATAATTCTCCTTGATGGAATATCATTTCACTAAAAAATTTATC--CTTCAATTGATAATTATTATATGCATTTAAGTAATATTGGTGTATTTTTAATATTTCTTAGATATTATCTTATATATTTTATTTATATGAATCT-----------------AACCTTGATGCAAAATTTAAATACTTTTCATTTAATAATTACAGTGTTAATTTCGTCGAATGATATAATAGATATATATTTATTTCACGTC--------TGAGACACGCAATACATAAGCAAAAT---------TGGAAACTTCTAATTGTTCAGTACTGATATCATGAAACCA---
Ncherokee_BallhootScar_N193 ATTCTGAATTTCCTCGGCAGTAATCAGCTTTTGTTTATATTCCTTTCACTTCAAATGATGTTTTAGCAAAGAATTAACATTTCCTCTCGTCATTTACTGTCATTATATTATATAATGCTTTCTTCGCAAATAAATAACCCCCCCCCCCCTTTTCTTCAGTGAACCCCAAGAAACAACACAAGATTCAAGTCCCACGATGAGCCCGCCCAAGGCCAATCAGCTGATGACGAGAACTAAATCTTTGAGAGAAAGATTTGGATCCAAGCGAAGTTACTCGGAAAATTTCAAAGATCCGCCGGAGACCAGTACTTCACCCAGCAAGGAGGGATGTCGCACTGTCAGGCCCTCTTTACCAATAATTGGTATTCCAATTTTACCGACAGACGAGTCCAAAGATCCCCAAAGAATATATAATCCTTACGCGCAGCCACAGATCTTACTGCAGCAGCAACAGAGACGTCAGGCCAACGTTTTGAGTGAGCATTACAATCCTTTCGCTGTGTTGCCCGAAGAAACCTACTGCAGTGCCCTGGACATCAACAGCCAAGAAGGTGACCCTAGATTTCCGTGGCAGAGAGATGCCGCAGTGCAATGTGACCTGTCACCTGACCCAGATGGACAGAGGTAAATTAAATTTGATTTGTAAGAGAAGGATTATAATCTCATAAAATTTCGGTCATAAATAGAGATATAGAGGTAAAAAAATACTCCTTGTGAAACTTACGTTCAATCCTAAATATATTTATTCGATTATACCGCTGTTATTTGAAAAAAAGGTTTGCTAATTTTTTTTGGTCATTATTTTATTCTTTTTAATAGTATTGATGTATTTTTGATATGTTTTATACAAAATTTATTATAATTTATAGAATTGTGATTACGTATTACTTATTGGAAA-CATTTTTCAATGTTTAAACATCTGCCAAGTAATATGTACGATATTACTTTTAAAAAATGTAATACTAGATGACTATTCTTTTCACATTGTATAGAATTTAAAGTAAAATGTAGAGTAAATACTTTTCCATTTAAAAAACGTTGATTGTTTAATATTATCAACGTGGAACATGGT
Ncherokee_BalsamMtn_N891 ---------TTCCTCGGCAGTAATCAGCTTTTGTTTATGTTCCTTTCACTTCAAATGATGTTTTAGCAAAGAATTAACATTTCCTCTCGTCATTTACTGTCATTATATTATACAATGCTTTCTTCGGAAATAAATAACACCCTCCT-CCTTCTTTTTAGTGAACCCCAAGAAACAACACAAGATTCAAGTCCCACGATGAGCCCGCCCAAGGCCAATCAGCTAATGACAAGAACTAAATCTTTGAGAGAAAGATTTGGATCCAAGCGAAGTTACTCGGAAAATTTCAAAGATCCGCCGGAGACCAGTACTTCACCCAGCAAGGAGGGATGTCGCACTGTCAGGCCCTCTTTACCAATAATTGGTATTCCAATTTTACCAACAGACGAGTCCAAAGATCCCCAAAGAATATATAATCCTTACGCGCAGCCACAGATCTTACTGCAGCAGCAACAGAGACGTCAGGCCAACGTTTTAAGTGAGCATTACAATCCTTTCGCTGTGTTGCCCGAAGAAACCTACTGCAGTGCCCTGGACATCAACAGCCAAGAAGGTGACCCTAGATTTCCGTGGCAGAGAGATGCCGCAGTGCAATGTGACCTGTCACCTGACCCAGATGGACAGAGGTAAATTAAATTTGGTTTGTAAGAGAAGGATTATAATCTCATAAAATTTCGGTCATAAATAGAGATATAGAGGTAAAAAAATACTCCTTGTGAAACTTACGTTCAATCCTAAATATATTTATTCGATTATACCGCTGTTATTTGGAAAAAAGGTTTGCTAATTTTTTTTGGTCATTATTTTATTCTTTTTAATAGTATTGATGTATTTTTGGTATGTTTTATACAAAATTTATTATAATTTATAGAATTGTGATTACGTATTACTTATTGGAAA-CATTTTTCAATGTTTAAACATCTGCCAAGTAATATGTACGACATTACTTTTAAAAAATGTAATACTAGATGACTATTCTTTTCACATTGTATAGAATTTAAAGTAAAATGTAGAGTAAAAACTTTTCCATTTAAAAAACGTTGATTGTTTAATATTATCAACGTGGAACAAGGT
Ncherokee_SIndianCrk_N681 -----------------------------------CATATTCCTTTCACTTCAAATGATGTTTTAGCAAAGAATTAACATTTCCTCTCGTCATTTACTGTCATTATATTATATAATGCTTTCTTCGCAAATAAATAACACCCTCCC-CCTTCTTTTTAGTGAACCCCAAGAAACAACACAAGATTCAAGTCCCACGATGAGCCCGCCCAAGGCCAATCAGCTAATGACAAGAACTAAATCTTTGAGAGAAAGATTTGGATCCAAGCGAAGTTACTCGGAAAATTTCAAAGATCCGCCGGAGACCAGTACTTCACCCAGCAAGGAGGGATGTCGCACTGTCAGGCCCTCTTTACCAATAATTGGTATTCCAATTTTACCAACAGACGAGTCCAAAGATCCCCAAAGAATATATAATCCTTACGCGCAGCCACAGATCTTACTGCAGCAGCAACAGAGACGTCAGGCCAACGTTTTAAGTGAACATTACAATCCTTTCGCTGTGTTGCCCGAAGAAACCTACTGCAGTGCCCTGGACATCAACAGCCAAGAAGGTGACCCTAGATTTCCGTGGCAGAGAGATGCCGCAGTGCAATGTGACCTGTCACCTGACCCAGATGGACAGAGGTAAATTAAATTTGATTTGTAAGAGAAGGATTATAATCTCATAAAATTTCGGTCATAAATAGAGATATAGAGGTAAAAAAATCCTCCTTGTGAAACTTACGTTCAATCCTAAATATATTTATTCGATTATACCGCTGTTATTTGAAAAAAAGGTTTGCCAA-TTTTTTTGGTCATTATTTTATTCTTTTTAATAGTATTGATGTATTTTTGA---------------------------------------------------------------------------------------------------------------------------------------------------------------------------------------------------------------------------------------------
Ncooperi_BeaverCrk_N1002 -----------------------------------------------------------------------------------------------------------------------------------------CATCCCCCCTCCCTCTTTTCAGTGAACCCCAAGAAACAACACAAGATTCAAGTCCCACGATGAGCCCGCCCAAGGCCAATCAGCTAATGACAAGAACTAAATCTTTGAGAGAAAGATTTGGATCCAAGCGAAGTTACTCGGAAAATTTTAAAGATCCCCCGGAGACCAGTACTTCACCCAGCAAGGACGGATGTCGCACTGTCAGGCCCTCTTTACCAATCATTGGTGTTCCAATTTTACCAACAGACGAGTCCAAAGATCCCCAAAGAATATATAATCCTTACGCTCAGCCACAGATCTTGCTGCAGCAGCAACAGAGACGGCAGGCCAACGTTTTAAGTGAACATTACAATCCTTTCGCTGTGTTGCCGGAAGAAACCTACTGCAGTGCCCTGGACATCAACAGCCAAGAAGGTGACCCTAGATTTCCGTGGCAGAGAGATGCCGCTGTGCAATGTGACCTGTCACCTGACCCAGATGGACAGAGGTAAAGTAAATTTGATTTGTAAGACAAGGATTATAATCTCGTGAAATTTTTGTCATACATAAAGATATAGTAGTAACAAAATTCTCCTTGTGAAACTTACGATCAATCCTAAATATATTTATTCGATTAAATCACTGTTATTTGAAAAAAAGGTTTGTTAATTTTTTCTGGTCATTATTTTATTCGTTTCAATATTATTTATGTATTTTTGATAGGTTTTATACAAAATTTATTATAATTTATAGAATTGTGA------AGAATGAAGAATAAAACTTTTTTCAATGTTGGAACATCTACCAAATAATATGTACGACATTACTTTAAAAAAATTTAATACTAGTTGGCTATTTTTTTCAGATTGTATAGAACTGAAAATAAAACGCACAGTAAAAACTTTTCCAATTGAAAAACGTCGATTGTTTAATATTATCAACGTGGAACAAGGT
Ncooperi_BrasstBald_N824 ATACTGAATTTCCTCGGCAATAAGCAGCTTTTGTTTATATTCATTTCACTTCAAATGATCTTTTAACAAAGAATTAACATTTCGTGTCGTCATTTACTGTCATTATAATATATAATGCTTTCTTCGCAAATAAATGACATCCCCCCTCCCTCTTTTCAGTGAACCCCAAGAAACAACACAAGATTCAAGTCCCACGATGAGCCCGCCCAAGGCCAATCAGCTAATGACAAGAACTAAATCTTTGAGAGAAAGATTTGGATCCAAGCGAAGTTACTCGGAAAATTTTAAAGATCCCCCGGAGACCAGTACTTCACCCAGCAAGGACGGATGTCGCACTGTCAGGCCCTCTTTACCAATCATTGGTGTTCCAATTTTACCAACAGACGAGTCCAAAGATCCCCAAAGAATATATAATCCTTACGCTCAGCCACAGATCTTGCTGCAGCAGCAACAGAGACGGCAGGCCAACGTTTTAAGTGAACATTACAATCCTTTCGCTGTGTTGCCGGAAGAAACCTACTGCAGTGCCCTGGACATCAACAGCCAAGAAGGTGACCCTAGATTTCCGTGGCAGAGAGATGCCGCTGTGCAATGTGACCTGTCACCTGACCCAGATGGACAGAGGTAAAGTAAATTTGATTTGTAAGACAAGGATTATAATCTCGTGAAATTTTTGTCATACATAAAGATATAGAAGTAACAAAATTCTCCTTGTGAAACTTACGATCAATCCTAAATATATTTATTCGATTAAATCACTGTTATTTGAAAAAAAGGTTTGTTAATTTTTTCTGGTCATTATTTTATTCGTTTCAATATTATTTATGTATTTTTGATAGGTTTTATACAAAATTTATTATAATTTATAGAATTGTGA------AGAATGAAGAATAAAACTTTTTTCAATGTTGGAACATCTACCAAATAATATGTACGACATTACTTTAAAAAAATTTAATACTAGTTGGCTATTTTTTTCAGATTGTATAGAACTGAAAATAAAACGCACAGTAAAAACTTTTCCAATTG-----------------------------------------
Ncooperi_CheoahDam_N1122 -----------------CAATAATCAGCTTTTGTTTATATTCATTTCACTTCAAATGATCTTTTAACAAAGAATTAACATTTCGTGTCGTCATTTACTGTCATTATAATATATAATGCTTTCTTCGCAAATAAATGACATCCCCCCTTCCTCTTTTCAGCGAACCCCAAGAAACAACACAAGATTCAAGTCCCACGATGAGCCCGCCCAAGGCCAATCAGCTAATGACAAGAACTAAATCTTTGAGAGAAAGATTTGGATCCAAGCGAAGTTACTCGGAAAATTTTAAAGATCCCCCGGAGACCAGTACTTCACCCAGCAAGGAGGGATGTCGCACTGTCAGGCCCTCTTTACCAATCATTGGTGTTCCAATCTTACCAACAGACGAGTCCAAAGATCCCCAAAGAATATATAATCCTTACGCTCAGCCACAGATCTTGCTGCAGCAGCAACAGAGACGGCAGGCCAACGTTTTAAGTGAACATTACAATCCTTTCGCTGTGTTGCCGGAAGAAACCTACTGCAGTGCCCTGGACATCAACAGCCAAGAAGGTGACCCTAGATTTCCGTGGCAGAGAGATGCCGCTGTGCAATGTGACCTGTCACCTGACCCAGATGGACAGAGGTAAAGTAAATTTGATTTGTAAGAGAAGGATTATAATCTCGTGAAATTTTTGTCATACATAAAGATATAGAAGTAACAAAATTCTCCTTGTGAAACTTACGATCAATCCTAAATATATTTATTCCATTAAATCACTATTATTTGAAAAAAAGGTTTGCTAATTTTTTCTGGTCATTATTTCATTCGTTTCAATATTATTTATGTATTTTTGATAGGTTTTATACAAAATTTATTATAATTTATAGAATTGTGA------AGAATGAAGAATAAAACTTTTTTCAATGTTGGAACATCTACCAAATAATATGTACAACATTACTTTAAAAAAATTTAATACTAGATGACTATTCTTTTCACATTGTATAAAATTGAAAATAAAACGCACAGTAAAAACTTTTCCATTTGACAAACGTTGATTGTTTAATATTATCAACGTGGAACA----
Ncooperi_NantRiverGorge_N682 ATACTGAATTTCCTCGGCAATAATCAGCTTTTGTTTATATTCATTTCACTTCAAATTATCTTTTAACAAAGAATTAACATTTCGTGTCGTCATTTACTGTCATTATAATATATAATGCTTTCTTCGCAAATAAATGACATCCCTCCTCCCTCTTTTCAGTGAACCCCAAGAAACAACACAAGATTCAAGTCCCACGATGAGCCCGCCCAAGGCCAATCAGCTAATGACAAGAACTAAATCTTTGAGAGAAAGATTTGGATCCAAGCGAAGTTACTCGGAAAATTTTAAAGATCCCCCGGAGACCAGTACTTCACCCAGCAAGGACGGATGTCGCACTGTCAGGCCCTCTTTACCAATCATTGGTGTTCCAATCTTACCAACAGACGAGTCCAAAGATCCCCAAAGAATATATAATCCTTACGCTCAGCCACAGATCTTGCTGCAGCAGCAACAGAGACGGCAGGCCAACGTTTTAAGTGAACATTACAATCCTTTCGCTGTGCTGCCGGAAGAAACCTACTGCAGTGCCCTGGACATCAACAGCCAAGAAGGTGACCCTAGATTTCCGTGGCAGAGAGATGCCGCTGTGCAATGTGACCTGTCACCTGACCCAGATGGACAGAGGTAAAGTAAATTTGATTTGTAAGATAATTTTTATAATCTCATGAAATTTTTGTCATACATAGAGAT--------AACAAAATTCTCCTTGTGAAACTTACGATCAATCCTAAATATATTTATTCGATTAAATCACTGTTATTTGAAAAAAAGGTTTGCTAATTTTTTCTGGTCATTATTTTATTCGTTTCAATATTATTTATGTATTTTTGATAGGTTTTATACAAAATTTATTATAATTTATAGAATTGTGA------AGAATGAGGAATAAAACTTTTTTCAATGTTGGAACGTCTACCAAATAATATGTACGACATTACTTAAAAAAAATTTAATACTAGATGACTATTTTTTTT-------------------------------------------------------------------------------------------
Ncooperi_RockCrRoad_N1160 ATTCTGAATTTCCTCGGCAATAATCAGCTTTTGTTTATATTCATTTCACTTCAAATGATCTTTTAACAAAGAATTAACATTTCGTGTCGTCATTTACTGTCATTATAATATATAATGCTTTCTTCGCAAATAAATGACATCCCCTCTCCCTCTTTTCAGTGAACCCCAAGAAACAACACAAGATTCAAGTCCCACGATGAGCCCGCCCAAGGCCAATCAGCTAATGACAAGAACTAAATCTTTGAGAGAAAGATTTGGATCCAAGCGAAGTTACTCGGAAAATTTTAAAGATCCCCCGGAGACCAGTACTTCACCCAGCAAGGACGGATGTCGCACTGTCAGGCCCTCTTTACCAATCATTGGTGTTCCAATTTTACCAACAGACGAATCCAAAGATCCCCAAAGAATATATAATCCTTACGCTCAGCCACAGATCTTGCTGCAGCAGCAACAGAGACGGCAGGCCAACGTTTTAAGTGAACATTACAATCCTTTCGCTGTGTTGCCGGAAGAAACCTACTGCAGTGCCCTGGACATCAACAGCCAAGAAGGTGACCCTAGATTTCCGTGGCAGAGAGATGCCGCTGTGCAATGTGACCTGTCACCTGATCCAGATGGACAGAGGTAAAGTAAATTTGATTTGTAAGAGAAGGATTATAATCTCGTGAAATATTTGTCATACATAAAGATATAGAGGTAACAAAATTCTCCTTGTGAAACTTACGATCAATCCTAAATATATTTATTCGATTAAATCACTGTTATTTGGAAAAAAGGTTTGCTAATTTTTTCTGGTCATTATTTTATTCGTTTTAATATTATTTATGTATTTTTGATAGGTTTTATACAAAATTTATTATAATTTATAGAATTGTGA------AGAATGAAGAATAATATTTTTTTTAATGTTGGAACATCTACGAAATAATATGTACGACATTACTTTAAAAAAATTTAATACTAGATGACTATTCTTTTCACATTGTATAGAATTGAAAATAAAACGCACAGTAAAAACTTTTCCATTTGAAAAACGTTGATTGTTTAATTTTATCAACGTGGAACAAGGT
Ncoylei_Apalachia_N1195 -------------------------------------------------------------------------------------------------------------------------------------ATGACAT-CCCCCCCCTTCTTTTCAGTGAACCCCAAGAAACAACACAAGATTCTAGTCCCACGATGAGCCCGCCCAAGGTCAATCAGCTAATGACAAGAACTAAATCTTTGAGAGAAAGATTTGGATCCAAACGAAGTTACTCGGAAAATTTCAAAGATCCCCCGGAGACCAGTACTTCACCCAGCAAGGAGGGATGTCGCACTGTCAGGCCCTCTTTGCCAATCATTGGCGTTCCAATCTTGCCCACAGACGAGTCCAAAGATCCCCAAAGAATATATAATCCTTACGCGCAGCCACAGATCTTACTGCAGCAGCAACAGAGACGTCAGGCCAACGTTTTAAGTGAACATTACAATCCTTTCGCTGTGTTGCCGGAAGAAACCTACTGCAGTGCCCTGGACATCAACAGCCAAGAAGGTGACCCTAGGTTTCCGTGGCAGAGAGATGCCGCTGTGCAATGTGACCTGTCACCTGACCCAGATGGACAGAGGTAAAGTAAATTTGATTTGTAAGAGAAGGATTATAATTTTCTGAAATGTTCGTCATGCATAAAGATATAGAGGTAACAAAATTCTCCTTGTGAAACTTACGATCAATCCTAAATATATTTATTCGATTAAATCACTGTTATTTGGAAAAAAGGTTTGCTAATTTTTTCTGGTCATTATTTTATTCGTTTCAATATTATTTATGTATTTTTGATAGGATTAATACAAAATTTATTATAATTTATAGAATTGTGA------AGAATGAAGAATAAAAAAAAAATCAATGTTGGAACATCTATCAAATAATATGTACGACATTACTTTTAAAAAATTTAATACTAGATGACTATTCTTTTCACATTGTATAGAATTGACAATAAAACGTACAGTAAAAACTTTTCCATTTGAAAAACGTTGATTGTTTAATATTATCAACGTGGAACAAGGT
Ncoylei_DinkinCove_N1118 ATTCTGAACTTCTTCGGCAATAATAAGCTTTTGTTTATATCCATTTCACCTCAAATGATGTTTTAGCAAAGAATTAACATTTCGTGTCGTCATTTACTGTCATTGTAATATATAATGCTTTCTTCGCAAATAAATGACAT-CCCCCTCCCTCTTTTCAGTGAACCCCAAGAAACAACACAAGATTCAGGTCCCACGATGAGCCCGCCCAAGGTCAATCAGCTAATGACAAGAACTAAATCTTTGAGAGAAAGATTTGGATCCAAACGAAGTTACTCGGAAAATTTCAAAGATCCCCCGGAGACCAGTACTTCACCCAGCAAGGAGGGATGTCGCACTGTCAGGCCCTCTTTGCCAATCATTGGCGTTCCAATCTTGCCAACAGACGAGTCCAAAGATCCCCAAAGAATATATAATCCTTACGCGCAGCCACAGATCTTACTGCAGCAGCAACAGAGACGTCAGGCCAACGTTTTAAGTGAACATTACAATCCTTTCGCTGTGTTGCCGGAAGAAACCTACTGCAGTGCCCTGGACATCAACAGCCAAGAAGGTGACCCTAGATTTCCGTGGCAGAGAGATGCCGCTGTGCAATGTGACCTGTCACCTGACCCAGATGGGCAGAGGTAAAGTAAATTTGATTTGTAAGAGAAGGATTATAATTTTCTGAAATTTTCGTCACGCATAAAGATATAGAGGTAACAAAATTCTCTTTGTCAAACTTACGATCAATCCTAAATATATTTATTCGATTAGATCACCGTTATTTGAAAAAAAGGTTTGCTAATTTTTTCTGGTCATTATTTTATTCGTTTCAATATTATTTATGTATTTTTGATAGGATTAATACAAAATTTATTATAATTTATAGAATTGTGA------AGAATGAAGAATAAAAAAAAATTCAATGTTGGAACATCTATCAAATAATATGTACGACATTACTTTTAAAAAATTTAATACTAGATGACTATTCTTTTCACATTGTATAGAATTGACAATAAAACGCACAGTAAAAACTTTTCCATTTGAAAAACGTTGATTGTTTAATATTATCAACGTGGAACAAGGT
Ncoylei_TiptonCreek_N837 -------------------------------------------------------------------------------------------------------------------------------------------------------CTTTTCAGTGAACCCCAAGAAACAACACAAGATTCAAGTCCCACGATGAGCCCGCCCAAGGTCAATCAGCTAATGACAAGAACTAAATCTTTGAGAGAAAGATTTGGATCCAAACGAAGTTACTCGGAAAATTTCAAAGATCCCCCGGAGACCAGTACTTCACCCAGCAAGGAGGGATGTCGCACTGTCAGGCCCTCTTTGCCAATCATTGGCGTTCCAATCTTGCCCACAGACGAGTCCAAAGATCCCCAAAGAATATATAATCCTTACGCGCAGCCACAGATCTTACTGCAGCAGCAACAGAGACGTCAGGCCAACGTTTTAAGTGAACATTACAATCCTTTCGCTGTGTTGCCGGAAGAAACCTACTGCAGTGCCCTGGACATCAACAGCCAAGAAGGTGACCCTAGATTTCCGTGGCAGAGAGATGCCGCTGTGCAATGTGACCTGTCACCTGACCCAGATGGACAGAGGTAAAGTAAATTTGATTTGTAAGAGAAGGATTATAATTTTCTGAAATTTTTGTCATGCATAAAGATATAGAGGTAACAAAATTCTCCTTGTCAAACTTACGATCAATCCTAAATATATTTATTCGATTAAATCACTGTTATTTGAAAAAAAGGTTTGCTAATTTTTTCTGGTCATTATTTTATTCGTTTCAATATTATTTATGTATTTTTGATAGGATTAATACAAAATTTATTATAATTTATAGAATTGTGA------AGAATGAAGAATAAAAAAAATTTCAATGTTGGAACATCTATCAAATAATATGTACAACATTACTTTTAAAAAATTTAATACTACATGACTATTCTTTTCACATTGTATAGAATTGACAATAAAACGCACAGTAAAAACTTTTCCATTTGAAAAACGTTGATTGTTTAATATTAT----------------
Ncressleri_AndersonSpringCave_G2075 ATTCTGGATTTCCTCGGCTAGAATCAGCTTTTGTTTATCTTCATTTCACTTCAAATGATGATTTAGCGATGAATTAACATTTCACGTCATCATTTACTGTCATTATATTATATAATGCTTTCTTCGCAAATAAATAATAT-TTTTCCCCCTCTTTCCAGTGAACCCCAAGAAACAACACAAGATTCAAATCCCACGATGAGCCCGCCCAAGGCCAATCAGCTAATGACAAGAACTAAATCTTTGAGAGAAAGATTTGGATCCAAGCGAAGTTACTCGGAAAATTTTAAAGATCCGCCGGAGACCAGTACTTCACCCAGCAAGGAGGGATGCCGCACTGTCAGACCCTCTTTACCCATCATTGGTGTTCCAATCTTACCAACAGACGAGTCCAAAGATCCCCAAAGAATATATAATCCTTACGCGCAGCCACAGATCTTACTGCAGCAGCAACAGAGACGTCAGGCCAACGTTTTAAGTGAACATTACAATCCTTTCGCTGTGTTACCCGAAGAAACCTACTGCAGTGCTCTGGACATCAACAGCCAAGAAGGTGACCCTAGATTCCCGTGGCAGAGAGATGCCGCTGTGCAATGTGACCTATCACCTGACCCAGATGGACAGAGGTAAAGTAAATTTGATTCGTACAAGAAGAATTACAATCTCATGAAATTTTTGTTATATAGAGAGATATAGAGGTAACAAATTTCTCCTTGTGAAAGTTACGTTCAATCTTAACTATATTTATTAGATTATATCGCTGTTATTTGAAAAAAAGGTTTGTTA-TTTTTTCTGGTCTTTATTTTATTCATTTCAATATTATTTA--------TGTTAGGTTTTATGCAAAGTTTATTATAATTTATAGAATTGTGTTTACGTATTACTTATTAGAAACTTTTTT-TAATGTTTAAACATCCGCCAACTAATATGTACGACATTGCTTTAAAAAAAATTAATACTAGATGACTATTCTTTTCACATTGTATAGAATTGAAAATAAAAA-----------------TCATTTGGAAACC--------------ATTCTTTAGGCTAAAAGAGAC
Ncressleri_PigeonCave_G2077 ATTCTGGATTTCCTCGGCTAGAATCAGCTTTTGTTTATCTTCATTTCACTTCAAATGATGATTTAGCGATGAATTAACATTTCACGTCATCATTTACTGTCATTATATTATATAATGCTTTCTTCGCAAATAAATAATAT-TTTTCCCCCTCTTTCCAGTGAACCCCAAGAAACAACACAAGATTCAAATCCCACGATGAGCCCGCCCAAGGCCAATCAGCTAATGACAAGAACTAAATCTTTGAGAGAAAGATTTGGATCCAAGCGAAGTTACTCGGAAAATTTTAAAGATCCGCCGGAGACCAGTACTTCACCCAGCAAGGAGGGATGCCGCACTGTCAGACCCTCTTTACCCATCATTGGTGTTCCAATCTTACCAACAGACGAGTCCAAAGATCCCCAAAGAATATATAATCCTTACGCGCAGCCACAGATCTTACTGCAGCAGCAACAGAGACGTCAGGCCAACGTTTTAAGTGAACATTACAATCCTTTCGCTGTGTTACCCGAAGAAACCTACTGCAGTGCTCTGGACATCAACAGCCAAGAAGGTGACCCTAGATTCCCGTGGCAGAGAGATGCCGCTGTGCAATGTGACCTATCACCTGACCCAGATGGACAGAGGTAAAGTAAATTTGATTCGTACAAGAAGAATTACAATCTCATGAAATTTTTGTTATATAGAGAGATATAGAGGTAACAAATTTCTCCTTGTGAAAGTTACGTTCAATCTTAACTATATTTATTAGATTATATCGCTGTTATTTGAAAAAAAGGTTTGTTA-TTTTTTCTGGTCTTTATTTTATTCATTTCAATATTATTTA--------TGTTAGGTTTTATGCAAAGTTTATTATAATTTATAGAATTGTGTTTACGTATTACTTATTAGAAACTTTTTT-TAATGTTTAAACATCCGCCAACTAATATGTACGACATTGCTTTAAAAAAAATTAATACTAGATGACTATTCTTTTCACATTGTATAGAATTGAAAATAAAAA-----------------TCATTTGGAAACC--------------ATTCTTTAGGCTAAAAGAGAC
Ncrosbyi_MtMitchell_N210 ATTCTGACTTTCCTCGGCAATAATCAGCGTTTGTTTATATTCGTTTCACTTCAAATGATGTTTTAGCAAAGTATTAACATTTCGTGTCGTCATTTACTGTCATTATAATATATAATGCTTTCTTCGCAAATAAATGACAT-CCCCCTCCCTCTTTTCAGTGAACCCCAAGAAACAACACAAGATTCAAGTCCCACGATGAGCCCGCCCAAGGTCAATCAGCTAATGACAAGAACTAAATCTTTGAGAGAAAGATTTGGATCCAAGCGAAGTTACTCGGAAAATTTCAAAGATCCCCCGGAGACCAGTACTTCACCCAGCAAGGAGGGATGTCGCACTGTCAGGCCCTCTTTACCAATCATTGGTGTTCCAATCTTGCCAACAGACGAATCCAAAGATCCCCAAAGAATATATAATCCATACGCGCAGCCACAGATCTTACTGCAGCAGCAACAGAGACGTCAGGCCAACGTTTTAAGTGAACATTACAATCCTTTCGCTGTGTTGCCGGAAGAAACCTACTGCAGTGCCCTGGACATCAACAGCCAAGAAGGTGACCCTCGATTTCCGTGGCAGAGAGATGCAGCTGTGCAATGTGACCTGTCACCTGACCCAGATGGACAAAGGTAAAGCAAATTTGATTTGTAAGAGAAGAATTATAATCTCATGAAATTTTTGTCATACATAGTGATATGGAGGTAACAAAATCCTCCTTGTGAAACTTACGATCAATCCTAAATATATTTATTCGATTATATCGCTGTTATTTGAAAAAAAGTTTGCTAATTTTTTTCTGGTCATTATTTTATTCGTTTTAATAGTATGTATGTATTTTTGATAGATTTTATACAAAATTTATTATAATTTATAGAAGTGTAATTATGTATTACTTATTGGAAA-CTTTTTTCAATGTTTAAACATCTGCCAAGTACTATGTACGACATTAATTTAAAAAAAATTAATTCTAAATGACTATTCTTTTCACATTGCATAGAATTGAAAGTAAAAAACGCAGTAAAAACTTTTACATTTGAAAAACGTTGATTTTTTAATATTATCAACGTGGAATCAGGT
Ncrosbyi_PricesCrk_N1143 --------------------TAATCAGCGTTTGTTTATATTCGTTTCACTTCAAATGATATTTTAGCAAAGTATTAACATTTCGTATCGTCATTTACTGTCATTATAATATATAATGCTTTCTTCGCAAATAAATGACAT-CCCCCTCCCTCTTTTCAGTGAACCCCAAGAAACAACACAAGATTCAAGTCCCACGATGAGCCCGCCCAAGGTCAATCAGCTAATGACAAGAACTAAATCTTTGAGAGAAAGATTTGGATCCAAGCGAAGTTACTCGGAAAATTTCAAAGATCCCCCGGAGACCAGTACTTCACCCAGCAAGGAGGGATGTCGCACTGTCAGGCCCTCTTTACCAATCATTGGTGTTCCAATCTTGCCAACAGACGAATCCAAAGATCCCCAAAGAATATATAATCCATACGCGCAGCCACAGATCTTACTGCAGCAGCAACAGAGACGTCAGGCCAACGTTTTAAGTGAACATTACAATCCTTTCGCTGTGTTGCCGGAAGAAACCTACTGCAGTGCCCTGGACATCAACAGCCAAGAAGGTGACCCTCGATTTCCGTGGCAGAGAGATGCAGCTGTGCAATGTGACCTGTCACCTGACCCAGATGGACAAAGGTAAAGCAAATTTGATTTGTAAGAAAAGAATTATAATCTCATGAAATTTCTGTCATACATAGTGATATAGAGGTAACAAAATCCTCCTTGTGAAACTTACGATCAATCCTAAATATATTTATTCGATTATATCGCTGTTATTCGAAAAAAAGTTTGCTAATTTTTTTCTGGTCATTATTTTATTCGTTTTAATAGTATTTATGTATTTTTGATAGATTTTATACAAAATTTATTATCATTTATAGAAGTGTAATTATGTATTACTTATTGGAAA-CTTTTTTCAATGTTTAAACATCTGCCAAGTACTATGTACGACATTACTTTAAAAAAAATTAATACTAAATGACTATTCTTTTCACATTGCATAGAATTGAAAGTAAAAAACGCAGTAAAAACTTTTACATTTGAAAAACGTTGATTTTTTAATATTATCAACGTGGAATCAGGT
Ncrosbyi_ShufordCrk_N1148 ATTCTGACTTTCCTCGGCAATAATCAGCGTTTGTTTATATTCGTTTCACTTCAAATGATGTTTTAGCAAAGTATTAACATTTCGTGTCGTCATTTACTGTCATTATAATATATAATGCTTTCTTCGCAAATAAATGACAT-CCCCCTCCCTCTTTTCAGTGAACCCCAAGAAACAACACAAGATTCAAGTCCCACGATGAGCCCGCCCAAGGTCAATCAGCTAATGACAAGAACTAAATCTTTGAGAGAAAGATTTGGATCCAAGCGAAGTTACTCGGAAAATTTCAAAGATCCCCCGGAGACCAGTACTTCACCCAGCAAGGAGGGATGTCGCACTGTCAGGCCCTCTTTACCAATCATTGGTGTTCCAATCTTGCCAACAGACGAATCCAAAGATCCCCAAAGAATATATAATCCATACGCGCAGCCACAGATCTTACTGCAGCAGCAACAGAGACGTCAGGCCAACGTTTTAAGTGAACATTACAATCCTTTCGCTGTGTTGCCGGAAGAAACCTACTGCAGTGCCCTGGACATCAACAGCCAAGAAGGTGACCCTCGATTTCCGTGGCAGAGAGATGCAGCTGTGCAATGTGACCTGTCACCTGACCCAGATGGACAAAGGTAAAGCAAATTTGATTTGTAAGAGAAGAATTATAATCTCATGAAATTTCTGTCATACATAGTGATATAGAGGTAACAAAATCCTCCTTGTGAAACTTACGATCAATCCTAAATATATTTATTCGATTATATCGCTGTTATTTGAAAAAAAGTTTGCTAATTTTTTTCTGGTCATTATTTTATTCGTTTTAATAGTATTTATGTATTTTTGATAGATTTTATACAAAATTTATTATAATTTATAGAAGTGTAATTATGTATTACTTATTGGAAA-CTTTTTTCAATGTTTAAAGATCTGCCAAGTACTATGTACGACATTAATTTAAAAAAATTTAATACTAAATGACTATTCTTTTCACATTGCATAGAATTGAAAGTAAAAAACGCAGTAAAAACTTTTACATTTGAAAAACGTTGATTTTTTAATATTATCAACGTGGAATCAGGT
Ndellingeri_BullpenBridge_N109 ATTCTGAATTTCCTCGGCAATAATCAGCTTTTGTTTATATTCATTTCACTTCAAATTATTTTTTAACGAAGAATTAACATTTCGTGTCGTCATTTACTGTCATTATAATATATAATGCTTTCTTCGCAAATAAATGACATCCCCCCTCCCTCTTTTCAGTGAACCCCAAGAAACAACACAAGATTCAAGTCCCACGATGAGCCCGCCCAAGGCCAATCAGCTAATGACAAGAACTAAATCTTTGAGAGAAAGATTTGGATCCAAGCGAAGTTACTCGGAAAATTTTAAAGATCCCCCGGAGACCAATACTTCACCCAGCAAGGACGGATGTCGCACTGTCAGGCCCTCTTTACCAATCATTGGTGTTCCAATCTTACCAACAGACGAGTCCAAAGATCCCCAAAGAATATATAATCCTTACGCTCAGCCACAGATCTTGCTGCAGCAGCAACAGAGACGGCAGGCCAACGTTTTAAGCGAACATTACAATCCTTTCGCTGTGTTGCCGGAAGAAACCTACTGCAGTGCCCTGGACATCAACAGCCAGGAAGGTGACCCTAGATTTCCGTGGCAGAGAGATGCCGCTGTGCAATGTGATCTATCACCTGACCCAGATGGACAGAGGTAAAGTAAATTTGATTTGTAAGATAATTTTTATAATCTCATGAAATTTTTGTCATACATAGAGATATAGAGGTATCAAAATTATCTTTATGAAACTTACGATCAATCCTAAATACATGTATTCGTTTCTATCGCTG-TATTTA--AAAAATTTTTGCTAATTTTTTCTGGTTATTATTTTATTCGTTTTAATATTATTAATGTACCATTGATATATTTAAATCAAAAGCTCATATTCTTTACGTAGCTGTATT-ATTGACTTTAAAGTTA-GAACACAGTCCCGAATAAGATTATTTGCTAAATAAAAAACGCAGCGTTAATTTTTAAGAAATGATAGCCAAAT-----------------------------------TAATCCACCAAAACCATCTCGTAATTTGAGAAATTTTAATTTCCCGATATTGTTAAGATG---------
Ndellingeri_WhitewFalls_N887 ------AATTTCCTCGGCAATAATCAGCTTTTGTTTATATTCATTTCACTTCAAATTATTTTTTAACAAAGAATTAACATTTCGTGTCGTCATTTACTGTCATTATACTATATAATGCTTTCTTCGCAAATAAATGACATCCCCCCTCCCTCTTTTCAGTGAACCCCAAGAAACAACACAAGATTCAAGTCCCACGATGAGCCCGCCCAAGGCCAATCAGCTAATGACAAGAACTAAATCTTTGAGAGAAAGATTTGGATCCAAGCGAAGTTACTCGGAAAATTTTAAAGATCCCCCGGAGACCAATACTTCACCCAACAAGGACGGATGTCGCACTGTCAGGCCCTCTTTACCAATCATTGGTGTTCCAATCTTACCAACAGACGAGTCCAAAGATCCCCAAAGAATATATAATCCTTACGCTCAGCCACAGATCTTGCTGCAGCAGCAACAAAGACGGCAGGCCAACGTTTTAAGTGAACATTACAATCCTTTCGCTGTGTTGCCGGAAGAAACCTACTGCAGTGCCCTGGACATCAACAGCCAGGAAGGTGACCCTAGATTTCCGTGGCAGAGAGATGCCGCTGTGCAATGTGATCTATCACCTGACCCAGATGGACAGAGGTAAAGTAAATTTGATTTGTAAGATAATTTTTATAATCTCATGAAATTTTTGTCATACATAGAGATATAGAGGTATCAAAATTCTCTTTGTGAAACTTACGATCAATCCTAAATATATGTATTCGTTTCTATCGCTG-TATTTA--AAAAATGTTTGCTAATTTTTTCTGGTTATTATTTTATTCGTTTTAATATTATTAATGTACCATTGATCTATTTAAATCAAAAGCTCATATTCTTTACGTAACTGTATT-ATTGACTTCAAAGATA-GAACACAGTCCCGAATGAGATTATTTGCTAAATAAAAAACGCAGCGTTAATTTTTAAGAAATGATAGCCAAAT-----------------------------------TAATCCATCAAAAACATCTCGTAATTTGAGAAGTTTTAATTTTCCGATATCCTTAAGATGGAACACGGT
Ndilutus_GrassyCreek_N670 ---------------------------------------------------------------------------------------------------------------------------------------------------------------------------------------------------------------------------------------------------------------------------------CTCGGAAAATTTTAAAGATCCCCCGGAGACCAATACTTCCCCCAGCAAGGACGGATGTCGCACTGTCAGGCCCTCTTTACCAATCATTGGTGTTCCAATCTTACCAACAGACGAGTCCAAAGATCCCCAAAGAATATATAATCCTTACGCGCAGCCACAGATCTTACTGCAGCAGCAACAGAGACGTCAGGCCAACGTTTTAAGTGAACATTATAATCCTTTCGCTGTGTTGCCCGAAGAAACCTACTGCAGTGCCCTGGACATCAACAGCCAAGAAGGTGACCCTAGATTTCCGTGGCAGAGAGATGCCGCAGTGCAATGTGACCTGTCACCTGACCCAGATGGACAAAGGTAAATTAAATTTGATTTGTAAGAGAAGGATTATAATCTCATAAAATTTCGGTCATAAATAGTGATATAGAGGTAAAAAAATCCTCCTTGCGAAAG-----------------------------------------------------------------------------------------------------------------------------------------------------------------------------------------------------------------------------------------------------------------------------------------------------------------------------------------------------------------
Ndilutus_StarveRockCave_G3174 -----------------------------------------------------------------------AATTAACATTTCCTCTCGTCATTTACTGTCATTATATTATATAATGCTTTCTTCGCAAATAAATAACACCCTCCC-CCTTCTTTTCAGTGAACCCCAAGAAACAACACAAGATTCAAGTCCCACGATGAGCCCGCCCAAGGCCAATCAGCTAATGACAAGAACTAAATCTTTGAGAGAAAGATTTGGATCCAAGCGAAGTTACTCGGAAAATTTCAAAGATCCGCCGGAGACCAGTACTTCACCCAGCAAGGAGGGATGTCGCACTGTCAGGCCCTCTTTACCAATAATTGGTATTCCAATTTTACCAACAGACGAGTCCAAAGATCCCCAAAGAATATATAATCCTTACGCGCAGCCACAGATCTTACTGCAGCAGCAACAGAGACGTCAGGCCAACGTTTTAAGTGAACATTATAATCCTTTCGCTGTGTTGCCCGAAGAAACCTACTGCAGTGCCCTGGACATCAACAGCCAAGAAGGTGACCCTAGATTTCCGTGGCAGAGAGATGCCGCAGTGCAATGTGACCTGTCACCTGACCCAGATGGACAAAGGTAAATTAAATTTGATTTGTAAGAGAAGGATTATAATCTCATAAAATTTCGGTCATAAATAGTGATATAGAGGTAAAAAAATCCTCCTTGCGAAAGTTACGTTCAATCCTAAATATATTTATCCGATTATACCGCTGTTATTTTAAAAAAAGGTTTGCTAATTTTTTTTGGTCATTATTTTATTCTTTTTAATAGTATTGATGTATTTTTGATATGTTTTATACAAAATTTATTATAATTTATAGAATTGTGATTACGTATTACTTATTGGAAA-CATTTTTCAATGTTTAAACATCTGCCAAGTAATATGTACGACATTACTTTTAAAAAATGTAATACTAGATGACTATTCTTTTCACATTGTATAGAATTTAAAGTAAAATGTACAGTAAAAACTGTTCCATTTAAAAAACGTTGATTGTTTAATATTATCAACGTGGAACAAGGT
Nfridelli_LittlePigeon_N262 ATTCTGAATTTCCTCGGCAATAATCAGCTTTTGTTTATATTCATTTCACTTCAAATGATGTTTTAACAAAGAATTAACATTTCGTGTCGTCATTTACTGTCATTATAATATATAATGCTATCTTCGCAAATAAATGACATCCCCCCTCCCTCTTTTCAGTGAACCCCAAGAAACAACACAAGATTCAAGTCCCACGATGAGCCCGCCCAAGGCCAATCAGCTAATGACAAGAACTAAATCTTTGAGAGAAAGATTTGGATCCAAGCGAAGTTACTCGGAAAATTTTAAAGATCCCCCGGAGATCAATACTTCACCCAGCAAGGACGGATGTCGCACTGTCAGGCCCTCTTTACCAATCATTGGTGTTCCAATCTTACCAACAGACGAGTCCAAAGATCCCCAAAGAATATATAATCCTTACGCTCAGCCACAGATCTTGCTGCAGCAGCAACAGAGACGGCAGGCCAACGTTTTAAGTGAACATTACAATCCTTTCGCTGTGTTGCCGGAAGAAACCTACTGCAGTGCCCTGGACATCAACAGCCAAGAAGGTGACCCTAGATTTCCGTGGCAGAGAGATGCCGCTGTGCAATGTGATCTATCACCTGACCCAGATGGACAGAGGTAAAGTAAATTTGATTTGTAAGATAATTTTTATAATCTCATGAAATTTTTGTCATACA--------TAGAGGTATCAAAATTTTCTTTGTGAAACTTACGATCAATCCTAAATATATGTATTCGTTTCTATCGCTG-TATTTA--AAAAATGTTTGCTAATTTTTTCTGGTTATTATTTTATTCGTTTTAATATTATTAATGTACCATTGATATATTTAAATCAAAAGCTCGTATTCTTTACGTAGCTGTATT-ATTGACTTCAAAGATA-GAACACAGTCCCGAGTGAGATTATTTGCTAAATAAAAAGTGCAGCGTTAATTTTTAA-----GATAGCCAAAT-----------------------------------TAATCCACCAAAAACATCTCGTAATTTGAGAAATTTTAGTTTTCCGATATCGTTAAGATGGA-------
Nfurtivus_HugdenBranch_G3175 ATTCTGAATTTCCTCGGCAATAATCAGCTTTTGTTTATATTCATTTCACTTAAAATGATGTTTTAACAAAGAATTAACATTTCGTGTCGTCATTTACTGTCATTATAATATATAATGCTTTCTTCGCAAATAAATGACATCCCCCCTCCCTCTTTTCAGTGAACCCCAAGAAACAACACAAGATTCAAGTCCCACGATGAGCCCGCCCAAGGCCAATCAGCTAATGACAAGAACTAAATCTTTGAGAGAAAGATTTGGATCCAAGCGAAGTTACTCGGAAAATTTTAAAGATCCCCCGGAGACCAGTACTTCACCCAGCAAGGAGGGATGTCGCACTGTCAGGCCCTCTTTACCAATCATTGGTGTTCCCATCTTACCAACAGACGAGTCCAAAGATCCCCAAAGAATATATAATCCTTATGCTCAGCCACAGATCTTGCTGCAGCAGCAACACAGACGGCAGGCCAACGTTTTAAGTGAACATTACAATCCTTTCGCTGTGTTGCCGGAAGAAACCTACTGCAGTGCCCTGGACATCAACAGCCAAGAAGGTGACCCTAGATTTCCGTGGCAGAGAGATGCCGCTGTGCAATGTGACCTATCACCTGACCCAGATGGTCAGAGGTAAAGTAAATTTGATTTGTAAGAAAATTTTTATAATCTCATGAAATTTTAGTCATACATAGAGATACAGAGGTAACAAAATTCTCCTTGTGAAACTTACGATCAATCCTAAATATATTTATTCGTGTATATCGCTGTATTT---AAAAAATGTTTGCTAATTTTTTCTGGTTATTATTTT-TTCTTTTTAATATTATTAATGTATTTTTGATATGTTTTATACAAAATTTATTATAATTTATAGAATTGTGA------AGAATA-------AAAATTTTTTCAATGTTGGAACATCTACCAAATAATATGTACGACATTACTTTAAAAAAATTTAATTCTAGATGACTATTCTTTTCACATTGTATAGAATTGAAAATAAAACGCACAGTAAAAACTTTTCCATTTGAAAAACGTTGATTGTTTAATATTATCAACGTGGAACAAGGT
Nfurtivus_RaccoonMtn_N1026 -------------------------------------------------------------------------------------GTCGTCATTTACTGTCATTATAATATATAATGCTTTCTTCGCAAATAAATGACATCCCCCCTCCCTCTTTTCAGTGAACCCCAAGAAACAACACAAGATTCAAGTCCCACGATGAGCCCGCCCAAGGCCAATCAGCTAATGACAAGAACTAAATCTTTGAGAGAAAGATTTGGATCCAAGCGAAGTTACTCGGAAAATTTTAAAGATCCCCCGGAGACCAGTACTTCACCCAGCAAGGAGGGATGTCGCACTGTCAGGCCCTCTTTACCAATCATTGGTGTTCCCATCTTACCAACAGACGAGTCCAAAGATCCCCAAAGAATATATAATCCTTATGCTCAGCCACAGATCTTGCTGCAGCAGCAACACAGACGGCAGGCCAACGTTTTAAGTGAACATTACAATCCTTTCGCTGTGTTGCCGGAAGAAACCTACTGCAGTGCCCTGGACATCAACAGCCAAGAAGGTGACCCTAGATTTCCGTGGCAGAGAGATGCCGCTGTGCAATGTGACCTATCACCTGACCCAGATGGTCAGAGGTAAAGTAAATTTGATTTGCAAGAAAATTTTTATAATCTCATGAAATTTTAGTCATACATAGAGATACAGAGGTAACAAAATTCTCCTTGTGAAACCTACGATCAATCCTAAATATATTTATTCGTGTATATCGCTGTATTT---AAAAAATGTTTGCTAATTTTTTCTGGTTATTATTTT-TTCTTTTTAATATTATTAATGTATTTTTGATATGTTTTATACAAAATTTATTATAATTTATAGAATTGTGA------AGAATA-------AAAATTTTTTCATTGTTGGAACATCTACCAAATAATATGTACGACATTACTTTAAAAAAATTTAATTCTAGATGACTATTCTTTTCACATTGTATAGAATTGAAAATAAAACGCACAGTAAAAACTTTTCCATTTGAAAAACGTTGATTGTTTAATATTATCAACGT----------
Ngeorgia_Sittons_N073 --------------CGGCAATAATTAGCTTTTGTTTATATCCATTTCACCTCAAATGATGTTTTAGCAAAGAATTAACATTTCGTGTCGCCATTTACTGTCATTGTAATATATAATGCTTTCTTCTCAAATAAATGACATCCCCCTCCCTTCTTTTCAGTGAACCCCAAGAAACAACACAAGATTCAAGTCCCACTATGAGCCCGCCCAAGGTCAATCAGCTAATGACAAGAACTAAATCTTTGAGAGAAAGATTTGGATCCAAACGAAGTTACTCGGAAAATTTCAAAGATCCCCCGGAGACCAGTACTTCACCCAGCAAGGAGGGATGTCGCACTGTCAGGCCCTCTTTGCCAATCATTGGCGTTCCAATCTTGCCAACAGACGAGTCCAAAGATCCCCAAAGAATATATAATCCTTACGCGCAGCCACAGATCTTACTGCAGCAGCAACAGAGACGCCAGGCCAACGTTTTAAGTGAACATTACAATCCTTTCGCTGTGTTGCCGGAAGAAACCTACTGCAGTGCCCTGGATATCAACAGCCAAGAAGGTGACCCTAGATTTCCGTGGCAGAGAGATGCCGCTGTGCAATGTGACCTCTCACCTGACCCAGATGGGCAGAGGTAAAGAAAATTTAATTTGTAAGATAATTTTTATAATCTCATGAAATTTTTGTCATACATAGAGATATTGAGGTAACAAAATTCTCCTTATGAAACTTACGATCAATCCTAAATATATTTATTCGTTTATATAGCTG-TATTTA--AAAAATGTTTGCTAATTTTTTCTGGTTATTATTTTATTCGTTGTAATATTATTAATGTACCGTTGATATATTTAAATCAAAAGCTCATATTCTTTGCGTAGCTGTATT-ATTGACTTCAAAGTTA-GAACACAGTCCCGAATGAGATTATTTGCTAAATGAAAAGTGCAGCGTTAATTTTTAAGAAATGATAGCCCAAT--------------------------------------------------------------------------------------------------------
Ngertschi_CedarCreek_N351 ATTCTGACTTTCCTCGGCAATAATCAGCTTTTGTTTATATTCGTTTCACTTCAAATGATGTTTTAGCAAAGAATTAACATTTCGTGTCGTCATTTACTGTCATTATAATATATAATGCTTTCTTCGCAAATAAATGACAT-CCCCCTCCCTCTTTTCAGTGAACCCCAAGAAACAACACAAGATTCAAGTCCCACGATGAGCCCGCCCAAGGTCAATCAGCTAATGACAAGAACTAAATCTTTGAGAGAAAGATTTGGATCCAAGCGAAGTTACTCGGAAAATTTCAAAGATCCCCCGGAGACCAGTACTTCACCCAGCAAGGAGGGATGTCGCACTGTCAGGCCCTCTTTACCAATCATTGGTGTTCCAATCTTGCCAACAGACGAATCCAAAGATCCCCAAAGAATATATAATCCATACGCGCAGCCACAGATCTTACTGCAGCAGCAACAGAGACGTCAGGCCAACGTTTTAAGTGAACATTACAATCCTTTCGCTGTGTTGCCGGAAGAAACCTACTGCAGTGCCCTGGACATCAACAGCCAAGAAGGTGACCCTCGATTTCCGTGGCAGAGAGATGCAGCTGTGCAATGTGACCTGTCACCTGACCCAGATGGACAAAGGTAAAGCAAATTTGATTTGTAAGAGAAGAATTATAATCTCATGAAATTTTTGTCATACATAGTGATATAGAGGTAACAAAATCCTCCTTGTTAAACTTACGATCATTCCTTAATATATTTATTCGATTATATAGCTGTTATTTGAAGAAAAAGTTTGCTAATTTTTTCTGGTCATTATTTCATTCGTTTTAATAGTATTTATGTATTTTTGATAGATTTTATACAAAATTTATTATAATTTATAGAAGTGTAATTATGTATTACTTATTGGAAA-CTTTGTTCAATGTTTAAACATCTGCCAAGTACTATGTACGACATTACTTTAAAAAAATTTAATACTAAATGACTATTTTTTTCACATTGCATAGAACTGAAAGTAAAAAGCGCAGTAAAAACTTTTCCATTTGAAAAACGTTGATTTTTTAATATTATCTACGTGGAATCAGGT
Ngertschi_FrenchBroad_N968 -------------------------------------------------------------------------------------------------------------------------------------------------------------------CCCCAAGAAACAACACAAGATTCAAGTCCCACGATGAGCCCGCCCAAGGTCAATCAGCTAATGACAAGAACTAAATCTTTGAGAGAAAGATTTGGATCCAAGCGAAGTTACTCGGAAAATTTCAAAGATCCCCCGGAGACCAGTACTTCACCCAGCAAGGAGGGATGTCGCACTGTCAGGCCCTCTTTACCAATCATTGGTGTTCCAATCTTGCCAACAGACGAATCCAAAGATCCCCAAAGAATATATAATCCATACGCGCAGCCACAGATCTTACTGCAGCAGCAACAGAGACGTCAGGCCAACGTTTTAAGTGAACATTACAATCCTTTCGCTGTGTTGCCGGAAGAAACCTACTGCAGTGCCCTGGACATCAACAGCCAAGAAGGTGACCCTCGATTTCCGTGGCAGAGAGATGCAGCTGTGCAATGTGACCTGTCACCTGACCCAGATGGACAAAGGTAAAGCAAATTTGATTTGTAAGAGAAGAATTATAATCTCATGAAATTTTTGTCATACATAGTGATATAGAGGTAACAAAATCCTCCTTGTTAAACTTACGATCATTCCTTAATATATTTATTCGATTATATCGCTGTTATTTGAAGAAAAAGTTTGCTAATTTTTTCTGGTCATTATTTTATTCGTTTTAATAGTATTTATGTATTTTTGATAGATTTTATACAAAATTTATTATAATTTATAGAAGTGTAATTATGTATTACTTATTGGAAA-CTTTGTTCAATGTTTAAACATCTGCCAAGTACTATGTACGACATTACTTTAAAAAAATTTAATACTAAATGACTATTCTTTTCACATTGCATAGAACTGAAAGTAAAAAGCGCAGTAAAAACTTTTCCATTTGAAAAACGTTGATTTTTTTATATTATCTACGTGGAATCAGGT
Ngertschi_HickoryNutGap_N810 ATTCTGACTTTCCTCGGCAATAATCAGCTTTTGTTTATATTCGTTTCACTTCAAATGATGTTTTAGCAAAGAATTAACATTTCGTGTCGTCATTTACTGTCATTATAATATATAATGCTTTCTTCGCAAATAAATGACAT-CCCCATCCCTCTTTTCAGTGAACCCCAAGAAACAACACAAGATTCAAGTCCCACGATGAGCCCGCCCAAGGTCAATCAGCTAATGACAAGAACTAAATCTTTGAGAGAAAGATTTGGATCCAAGCGAAGTTACTCGGAAAATTTCAAAGATCCCCCGGAGACCAGTACTTCACCCAGCAAGGAGGGATGTCGCACTGTCAGGCCCTCTTTACCAATCATTGGTGTTCCAATCTTGCCAACAGACGAATCCAAAGATCCCCAAAGAATATATAATCCATACGCGCAGCCACAGATCTTACTGCAGCAGCAACAGAGACGTCAGGCCAACGTTTTAAGTGAACATTACAATCCTTTCGCTGTGTTGCCGGAAGAAACCTACTGCAGTGCCCTGGACATCAACAGCCAAGAAGGTGACCCTCGATTTCCGTGGCAGAGAGATGCAGCTGTGCAATGTGACCTGTCACCTGACCCAGATGGACAAAGGTAAAGCAAATTTGATTTGTAAGAGAAGAATCATAATCTCATGAAATTTCTGTCATACATAGTGATATAAAGGTAACAAAATCCTCCTTGTTAAACTTACGATTATTCCTTAATATATTTATTCGATTATATCGCTGTTATTTGAAGAAAAAGTTTGCTAATTTTTTCTGGTCATTATTTTATTCGTTTTAATAGTATTTATGCATTTTTGATAGATTTTATACAAAATTTATTATAATTTATAGAAGTGTAATTATGTATTACTTACTGGAAA-CTTTGTTCAATGTTTAAACATCTGCCAAGTACTATGTACGACATTACTTTTAAAAAATTTAATACTAAATGACTATTCTTTTCACATTGCATAGAATTGAAAGTAAAAAGCGCAGTAAAAACTTTTCCATTAGAAAAACG----------------------------------
Nholsingeri_BrumleyCrk_N916 ATTCTGAATTTCCTCGGCAGTAATCAGCTTTTGTTTATATTCCTTTCACTTCAAATGATGTTTTAGCAAAGAATTAACATTTCCTCTCGTCATTTACTGTCATTATATTATATAATGCTTTCTTCGCAAATAAATAACACCCTCCC-CTTTCTTTTCAGTGAACCCCAAGAAACCACACAAGATTCAAGTCCCACGATGAGCCCGCCCAAGGCCAATCAGCTAATGACAAGAACTAAATCTTTGAGAGAAAGATTTGGATCCAAGCGAAGTTACTCGGAAAATTTCAAAGATCCGCCGGAGACCAGTACTTCACCCAGCAAGGAGGGATGTCGCACTGTCAGGCCCTCTTTACCAATAATTGGTATTCCAATTTTACCAACAGACGAGTCCAAAGATCCCCAAAGAATATATAATCCTTACGCGCAGCCACAGATCTTACTGCAGCAGCAACAGAGACGTCAGGCCAACGTTTTAAGTGAACATTACAATCCTTTCGCTGTGTTGCCCGAAGAAACCTACTGCAGTGCCCTGGACATCAACAGCCAAGAAGGTGACCCTAGATTTCCGTGGCAGAGAGATGCCGCAGTGCAATGTGACCTGTCACCTGACCCAGATGGACAGAGGTAAATTAAATTTGATTTGTAAGAGAAGGATTATAAACTCATAAAATTTCGGTCATAAATAGAGATATAGAGGTAAAAAAATCCTCCTTGTGAAACTTACGTTCAATCCTAAATATATTTATTCGATTATACCGCTGTTATTTGAAAAAAAGGTTTGCTAA-TTTTTTTTGTCATTATTTTATTCTTTTTAATAGTATTGATGTATTTTTGATATGTTTTATACAAAATTTATTATAATTTATAGAATTGTGATTACGTATTACTTATTGGAAA-CATTTTTCAATGTTTAAACATCTGCCAAGTAATATGTACGACATTACTTTAAAAAAATGTAATACTAGATGACTATTCTTTTCACATTGTATAGAATTTAAAGTAAAATGTACAGTAAAAACTTTTCCATTTAAAAAACGTTGATTGTTTAATATTATCAACGTGGAACAAGGT
Nholsingeri_PondCave_N541 ----------------------------TTTTGTTTATATTCCTTTCACTTCAAATGATGTTTTAGCAATGAATTAACATTTCCTCTCGTCATTTACTGTCATTATATTATATAATGCTTTCTTCGCAAATAAATAACACCCTCCC-CTTTCTTTTCAGTGAACCCCAAGAAACCACACAAGATTCAAGTCCCACGATGAGCCCGCCCAAGGCCAATCAGCTAATGACAAGAACTAAATCTTTGAGAGAAAGATTTGGATCCAAGCGAAGTTACTCGGAAAATTTCAAAGATCCGCCGGAGACCAGTACTTCACCCAGCAAGGAGGGATGTCGCACTGTCAGGCCCTCTTTACCAATAATTGGTATTCCAATTTTACCAACAGACGAGTCCAAAGATCCCCAAAGAATATATAATCCTTACGCGCAGCCACAGATCTTACTGCAGCAGCAACAGAGACGTCAGGCCAACGTTTTAAGTGAACATTACAATCCTTTCGCTGTGTTGCCCGAAGAAACCTACTGCAGTGCCCTGGACATCAACAGCCAAGAAGGTGACCCTAGATTTCCGTGGCAGAGAGATGCCGCAGTGCAATGTGACCTGTCACCTGACCCAGATGGACAGAGGTAAATTAAATTTGATTTGTAAGAGAAGGATTATAATCTCATAAAATTTCGGTCATAAATAGAGATATAGAGGTAAAAAAATCCTCCTTGTGAAACTTACGTTCAATCCTAAATATATTTATTCGATTATACCGCTGTTATTTGAAAAAAAGGTTTGCTAATTTTTTTTGGTCATTATTTTATTCTTTTTAATAGTATTGATGTATTTTTGATATGTTTTATACAAAATTTATTATAATTTATAGAATTGTGATTACGTATTACTTATAGGAAA-CATTTTTCAATGT--AAACATCTGCCAAGTAATATGTACGACATTACTTTTAAAAAATGTAATACTAGATGACTATTCTTTTCACATTGTATAGAATTTAAAGTAAAATGTACAGTAAAAACTTTTCCATTTAAAAAACGTTGATTGTTTAATATTATCAACGTGGAACAAGGT
Njonesi_CaveSpringCave_N390 ------------------------------------------------------------------------------------------CATTTACTGTCATTATAATATATAATGCTTTCTTCGCAAATAAATGACATCCCCCCTCCCTCTTTTCAGTGAACCCCAAGAAACAACACAAGATTCAAGTCCCACGATGAGCCCGCCCAAGGCCAATCAGCTAATGACAAGAACTAAATCTTTGAGAGAAAGATTTGGATCCAAGCGAAGTTACTCGGAAAATTTTAAAGATCCCCCGGAGACCAATACCTCACCCAGCAAGGACGGATGTCGCACTGTCAGGCCCTCTTTACCAATCATTGGTGTTCCAATCTTACCAACAGACGAGTCCAAAGATCCCCAAAGAATATATAATCCTTACGCTCAGCCACAGATCTTGCTGCAGCAGCAACAGAGACGGCAGGCCAACGTTTTAAGTGAACATTACAATCCTTTCGCTGTGTTGCCGGAAGAAACCTACTGCAGTGCCCTGGACATCAACAGCCAAGAAGGTGACCCTAGATTTCCGTGGCAGAGAGATGCCGCTGTGCAATGTGATCTATCACCTGACCCAGATGGACAGAGGTAAAGTAAATTTGATTTGTAAGATAATTTTTATAATCTCATGAAATTTTTGTCATACATAGAGATATAGAGGTATCAAAATTCTCTTTGTGAAACTTACGATCAATCCTAAATATATGTATTCGTTTCTATCGCTG-TATTTA--AAAAATGTTTGCTAATTTTTTCTGGTTATTATTTTATTCGTTTTAATATTATTAATGTACCGTTGATATATTTAAATAAAAAGCTCGTACTCTTTCCGTAGCTGTATT-ATTGATTTCAAAGTTA-GAACACAGTCCCGAATGAGATTATTTGCTAAATGAAAAGTACAGTATTCATTTTTAAGAAATGATAGCCACAT-----------------------------------TAATCCACCAAAAACATCTCGTAATTTGAGAAATTTTAATTTTTCTATATTGTTAAGATGGAACATGGT
Nlowderi_ChestnutBranch_N731 ATTATGTATTTCCTCGGCAATAATCAGCTTTTGTTTATATTCATTTCACTTCAAATGATGTTTTAACAAAGAATGAACATTTCGTGTCGTCATTTACTGTCATTATAATATATAATGCTTTCTTAGCAAATAAATGACATCCCCCCTCCCTCTTTTCAGTGAACCCCAAGAAACAACACAAGATTCAAGTCCCACGATGAGCCCGCCCAAGGCCAATCAGCTAATGACAAGAACTAAATCTTTGAGAGAAAGATTTGGATCCAAGCGAAGTTACTCGGAAAATTTTAAAGATCCCCCGGAGACCAGTACTTCACCCAGCAAGGACGGATGTCGCACTGTCAGGCCCTCTTTACCAATCATTGGTGTTCCAATCTTACCAACAGACGAGTCCAAAGATCCCCAAAGAATATACAATCCCTACGCTCAGCCACAGATCTTGCTGCAGCAGCAACAGAGACGGCAGGCCAACGTTTTAAGTGAACATTACAATCCTTTCGCTGTGTTGCCGGAAGAAACCTACTGCAGTGCCCTGGACATCAACAGCCAAGAAGGTGACCCTAGATTTCCGTGGCAGAGAGATGCTGCTGTGCAATGTGACCTGTCACCTGACCCAGATGGACAAAGGTAAAGTAAATTTGATTTGTAAGAGAAGGATTATAATCTCGGGAAATTTTTGTCATACATAAAGATACAGAGGTAACAAAATTCTCCTTGTGAAACTTACGATCAATCCTAAATATATTTTTTCGATTAAATCAATGTTATTTGAAAAAAAGGATTGCTAATTTTTTCTGGTCATTATTTTATTCGTTTCAATATTATTTATGTACTTCTGATAGGTTTTATACAAAATTTATTATAATTTATAGAATTGTGA------AGAATAT------AAAC-TTTTTCAATGTTGGAACATCTACCAAATAATATGTACGACATTACTTTAAAATTA------ACGGGAGTTCGACTTTTCATACA---TAAATTACTAATGGTGATATTTGCAGTGAAAAGGTCACAATTTTAGCAAAATTGATTGTTCGATTTTCA----------------
Nlowderi_upperFiresCreek_N820 -----------------------------------------------------------GTTTTAACAAAGAATTAACATTTCATGTCTACATTTACTGTCATTATAATATATAATGCTTTCTTCGCAAATAAATGACATCCCCCCTCCCTCTTTTCAGTGAACCCCAAGAAACAACACAAGATTCAAGTCCCACGATGAGCCCGCCCAAGGCCAATCAGCTAATGACAAGAACTAAATCTTTGAGAGAAAGATTTGGATCCAAGCGAAGTTACTCGGAAAATTTTAAAGATCCCCCGGAGACCAGTACTTCACCCAGCAAGGAAGGATGTCGCACTGTCAGGCCCTCTTTACCGATCATTGGTGTTCCAATCTTACCAACAGACGAGTCCAAAGATCCCCAAAGAATATACAATCCTTACGCTCAGCCACAGATCTTGCTGCAGCAGCAACAGAGACGGCAGGCCAACGTTTTAAGTGAACATTACAATCCTTTCGCTGTGTTGCCGGAAGAAACCTACTGCAGTGCCCTGGACATCAACAGCCAAGAAGGTGACCCTAGATTTCCGTGGCAGAGAGATGCTGCTGTGCAATGTGACCTGTCACCTGACCCAGATGGACAGAGGTAAAGTAAATTTGATTTGTAAGAGAAGGATTATAATCTCGGGAAATTTTTGTCATACATAAAGATACAGAGGTAACAAAATTCTCCTTGTGAAACTTACGATCAATCCTAAATATATTTATTTGATTAAATCACTGTTAATTGAAAAAAAGGTTTGCTAATTTTTTCTGGTCATTATTTTATTCGTTTCAATATTATTTATGTATTTCTGATAGGTTTTATACAAAATTTATTATAATTTATAGAATTGTGA------AGAATAT------AAACTTTTTTCAATGTTGGAACATCTACCAAATAATATGTACGACATTACTTTAAAATTA------ACTGGAGCTCGACTTTTCATACA---TAAATTACTAATGGTGATATTTGCAATGAAAAGGCCACAATTTTAGCAAAATTGATTGTTCGATTTTCAAATCATAAAGATAGAT
Nlula_BeeRockCave_G2091 ATTTTGAATTTCCTCGGCAATAATAAGCTCTTGTTTATATCCATTTCACCTCAAATGACGTTTTACCAAAGAATTAACATTTCGTGTCGTCATTTACTGTCATTGTAATATATAATGCTTTCTTCTCAAATAAATGACATCCCCCCCCCTTCTTTTCAGTGAACCCCAAGAAACAACACAAGATTCAAGTCCCACAATGAGCCCGCCCAAGGTCAATCAGCTAATGACAAGAACTAAATCTTTGAGAGAAAGATTTGGATCCAAACGAAGTTACTCGGAAAATTTCAAAGATCCCCCGGAGACCAGTACTTCACCCAGCAAGGAGGGATGTCGCACTGTCAGGCCCTCTTTGCCAATCATTGGCGTTCCAATCTTGCCAACAGACGAGTCCAAAGATCCCCAAAGAATATATAATCCTTACGCGCAGCCACAGATCTTACTGCAGCAGCAACAGAGACGCCAGGCCAACGTTTTAAGTGAACATTACAATCCTTTCGCTGTGTTGCCGGAAGAAACGTACTGCAGTGCCCTGGATATCAACAGCCAAGAAGGTGATCCTAGATTTCCGTGGCAGAGAGATGCCGCTGTGCAATGTGACCTATCACCTGACCCAGATGGGCAGAGGTAAAGTAAATTTGATTTGTAAGATAATTTTTATAATCTCATGAAATTTTTGTCATACATAGAGATATTGAAGTAACAAAATTCTCCTTGTGAAACTTACGATCAATCCTACATATATTTATTCGTTTATATAGCTG-TATTTA--AAAAATGTTTGCTAATTTTTTCTGGTTATTATTTTATTCGTTTTAATATTATTAATGTACCGTTGATATATTTAAATCAAAAGCTCATATTCTTTACGTAGCTGTATT-ATTGACTTCAAAGTTA-GAACACAGTCCCGAATGAGATTATTTGCTAAATGAAAAACGCAGCGTTAATTTTTAAGAAATGATAGCCCAAT-----------------------------------TAATCCACCAAAAACATCTCGTAATTTGCGAAGTTTTAATTTTCCTATATCTTTAAGATGGAACATGGT
Nlula_LulaFallsCave_G2084 -----------------------------------------------------------------------------------------------------------------------------------------------CCCCCCTTCTTTTCAGTGAACCCCAAGAAACAACACAAGATTCAAGTCCCACTATGAGCCCGCCCAAGGTCAATCAGCTAATGACAAGAACTAAATCTTTGAGAGAAAGATTTGGATCCAAACGAAGTTACTCGGAAAATTTCAAAGATCCCCCGGAGACCAGTACTTCACCCAGCAAGGAAGGATGTCGCACTGTCAGGCCCTCTTTGCCAATCATTGGCGTTCCAATCTTGCCAACAGACGAGTCCAAAGATCCCCAAAGGATATATAATCCTTACGCGCAGCCACAGATCTTACTGCAGCAGCAACAGAGACGCCAGGCCAACGTTTTAAGTGAACATTACAATCCTTTCGCTGTGTTGCCGGAAGAAACGTACTGCAGTGCCCTGGATATCAACAGCCAAGAAGGTGACCCTAGATTTCCATGGCAGAGAGATGCCGCTGTGCAATGTGACCTATCACCTGACCCAGATGGGCAGAGGTAAAGTAAATTTGATTTGTAAGATAATTTTTATAATCTCATGAAATTTTTGTCATACATAGAGATATTGAAGTAACAAAATTCTCCTTGTGAAACTTACGATCAATCCTACATATATTTATTCGCTTATATAGCTG-TATTTA--AAAAATGTTTGCTAATTTTTTCTGGTTATTATTTTATTCGTTTTAATATTATTAATGTACCGTTGATATATTTAAATCAAAAGCTAATACTCTTTACGTAGCTGTATT-ATTGACTTCAAAGTTA-GAACACAGTACTGAATAAGATTATTTGCTAAATGAAAAGTGCAGCGTTAATTTTTAAGAAATGATAGCCAAAT-----------------------------------TAATCCACTAAAATCATCTCGTAATTTGAGAAATTTTAATTTCCTGATATTGTTAAGATGGAACATGGT
Nmimus_NealsSink_N329 -------------------------------------------------------------------------------------------------------TATATTATATAATGCTTTCTTCGCAAATAAATAACACCCTCCC-CCTTCTTTTCAGTGAACCCCAAGAAACAACACAAGATTCAAGTCCCACGATGAGCCCGCCCAAGGCCAATCAGCTAATGACAAGAACTAAATCTTTGAGAGAAAGATTTGGATCCAAGCGAAGTTACTCGGAAAATTTCAAAGATCCGCCGGAGACCAGTACTTCACCCAGCAAGGAGGGATGTCGCACTGTCAGGCCCTCTTTACCAATAATTGGTATTCCAATTTTACCAACAGACGAGTCCAAAGATCCCCAAAGAATATATAATCCTTACGCGCAGCCACAGATCTTACTGCAGCAGCAACAGAGACGTCAGGCCAACGTTTTAAGTGAACATTACAATCCTTTCGCTGTGTTGCCCGAAGAAACCTACTGCAGTGCCCTGGACATCAACAGCCAAGAAGGTGACCCTAGATTTCCGTGGCAGAGAGATGCCGCAGTGCAATGTGACCTGTCACCTGACCCAGATGGACAGAGGTAAATTAAATTTGATTTGTAAGAGAAGGATTATAATCTCATAAAATTTCGGTCATAAATAAAGATATAGAGGTAAAAAAATCATCCTTGTGAAACTTACGTTCAATCCTAAATATATTTATTCGATTATACCGCTGTTATTTAAAAAAAAGGTTTACTAATTTTTTTTTGTCATTATTTTATTCTTTTTAATAGTATTGATGTATTTTTGATATGTTTTATACAAAAAAAATTTTAATTTATAGAATTGTGATTACGTATTACTTATTGGAAA-CATTTTTCAATGTTTAATCATCTGCCAAGTAATATGTACGACATTACTTTTAAAAAATGTAATACTAGATGACTATTCTTTTCACATTGTATAGAATTTAAAGTAAAATGTACAGTAAAAACTTTTCCATTTAAAAAACGTTGATTGTTTAATATTATCAACGTGGAACAAGGT
Nmimus_Straleys_N625 -------------------------AGCTTTTGTTTATATTCCTTTCACTTCAAATGATGTTCTAGCAAATAATTAACATTTCCTCTCGTCATTTACTGTCATTATATTATATAATGCTTTCTTCGCAAATAAATAACACCCTCCC-CCTTCTTTTCAGTGAACCCCAAGAAACAACACAAGATTCAAGTCCCACGATGAGCCCGCCCAAGGTCAATCAGCTAATGACGAGAACTAAATCTTTGAGAGAAAGATTTGGATCCAAGCGAAGTTACTCGGAAAATTTCAAAGATCCGCCGGAGACCAGTACTTCACCCAGCAAGGAGGGATGTCGCACTGTCAGGCCCTCTTTACCAATAATTGGTATTCCAATTTTACCAACAGACGAGTCCAAAGATCCCCAAAGAATATATAATCCTTACGCGCAGCCACAGATCTTACTGCAGCAGCAACAGAGACGTCAGGCCAACGTTTTAAGTGAACATTACAATCCTTTCGCTGTGTTGCCCGAAGAAACCTACTGCAGTGCCCTGGACATCAACAGCCAAGAAGGTGACCCTAGATTTCCGTGGCAGAGAGATGCCGCAGTGCAATGTGACCTGTCACCTGACCCAGATGGACAGAGGTAAATTAAATTTGATTTGTAAGAGAAGGATTATAATCTCATAAAATTTCGGTCATAAATAGAGATATAGAGGTAAAAAAATCCTCCTTGTGAAACTTACGTTCAATCCTAAATATATTTATTCGATTATACCGCTGTTATTTGAAAAAAAGGTTTACTAATTTTTTTTGGTCATTATTTTATTCTTTTTAACAGTATTGATGTATTTTTGATATGTTTTATACAAAATTTATTATAATTTATAGAATTGTGATTACGTATTACTTATTGGAAA-CATTTTTCAATGTTTAATCATCTGCCAAGTAATATGTACGACATTACTTTTTAAAAATGTAATACTAGATGACTATTCTTTTCACATTGTATAGAATTTAAAGT----------------------------------------------------------------------
Nnasicus_CaneyFork_N171 ----------------------------TTTTGTTTATATTCGTTTCACTTCAAATGATGTTTGAGCAAAGAATTAACATTTCGTGTCTTCATTTACTGTTATTATAATATATAATGCTTTCTTCGCAAATAAATGACATCCCCCCTCCCTCTTTTCAGTGAACCCCAAGAAACAACACAAGATTCAAGTCCCACGATGAGCCCGCCCAAGGTCAATCAGCTAATGACAAGAACTAAATCTTTGAGAGAAAGATTTGGATCCAAGCGAAGTTACTCGGAAAATTTCAAAGATCCCCCGGAGACCAGTACTTCACCCAGCAAGGAGGGATGTCGCACTGTCAGGCCCTCTTTACCAATCATTGGTGTTCCAATCTTGCCAACAGACGAATCTAAAGATCCCCAAAGAATATATAATCCATACGCGCAGCCACAGATCTTACTGCAGCAGCAACAGAGACGTCAGGCCAACGTTTTAAGTGAACATTACAATCCTTTCGCTGTGTTGCCGGAAGAAACCTACTGCAGTGCCCTGGACATCAACAGCCAAGAAGGTGACCCTCGATTTCCGTGGCAGAGAGATGCAGCTGTGCAATGTGACCTGTCACCCGACCCAGATGGACAAAGGTAAAGCAAATTTGATTTGTAAGAGAAGAATTATAATCTCATGAAATTTTTGTCATACATAGTGATATAGAGGTAACAAAATCCTCCTTGTGAAACTTACGATCAATCCTAAATATATTTATTCGATTATATCGCTGTTATTTGAAAAAAAAGTTTGCTAATTTTTTCTGGTCATTATTTTATCCGTTTTAATAGTATTTATGCATTTTTGATAGATTTTATACAAAATTTATTATAATTTATAGAAGTGTAATTATGTATTACTTATTGGAAA-TTTTTTTCAATGTTTAAACATCTGCCAAGTACTATGTACGACATTACTTTTAAAAAATTTAATACTAAATGACTATTCTTTTCACATTGCATAGAATTGAGAATAAAAAGCGCAGTAAAAACTTTTCCATTTGAAAAACGTTGATTGTTTAATATTATCAACGTGGAATCAGGT
Nnasicus_ConnosteeFalls_N696 --------------------------------------------------------------------------------------------------------------------------------------------------------------------------------------------GTCCCACGATGAGCCCGCCCAAGGTCAATCAGCTAATGACAAGAACTAAATCTTTGAGAGAAAGATTTGGATCCAAGCGAAGTTACTCGGAAAATTTCAAAGATCCCCCGGAGACCAGTACTTCACCCAGCAAGGAGGGATGTCGCACTGTCAGGCCCTCTTTACCAATCATTGGTGTTCCAATCTTGCCAACAGACGAATCCAAAGATCCCCAAAGAATATATAATCCATACGCGCAGCCACAGATCTTACTGCAGCAGCAACAGAGACGTCAGGCCAACGTTTTAAGTGAACATTACAATCCTTTCGCTGTGTTGCCGGAAGAAACCTACTGCAGTGCCTTGGACATCAACAGCCAAGAAGGTGACCCTCGATTTCCGTGGCAGAGAGATGCAGCTGTGCAATGTGACCTGTCACCCGACCCAGATGGACAAAGGTAAAGCAAATTTGATTTGTAAGAGAAGAATTATAATCTCATGAAATTTTTGTCATACATAGTGATATAGAGGTAACAAAATCCTCCTTGTGAAACTTACGATCAATTCTAAAAATATGTATTCGATTATATCGCTGTTATTTGGAAAAAAAGTTTGCTAATTTTTTCTTGTCATTATTTTATTCGTTTTAATAGTATTTATGTATTTTTGATAGATTTTATACAAAATTTATTATAATTTATAGAAGTGTAATTATGAATTACTTATTGGAAATTTTTTTTCAATGTTTAAACATCTGCCAAGTACTATGTACGACATTACTTTAAAAAAAATTAATACTAAATGACTATTCTTTTCACATTGCATAGAATTGAGAATAAGAAGCGCAGTAAAAACTTTTCCATTTGAAAAACGTTGATTGTTTAATATTAGCAACGTGGAATCAGGT
Nnasicus_CoweeTrain_N189 ATTCTGACTTTCCTCGGCAATAATCAGCTTTTGTTTCTATTCGTTTCACTTCAAACGATGTTTTAGCAAAGAATTGACATTTCGTGTTGTCATTTACTGTCATTATAATATATAATGCTTTCTTCGCAAATAAATGACATCCCCCCTCCCTCTTTTCAGTGAACCCCAAGAAACAACACAAGATTCAAGTCCCACGATGAGCCCGCCCAAGGTCAATCAGCTAATGACAAGAACTAAATCTTTGAGAGAAAGATTTGGATCCAAGCGAAGTTACTCGGAAAATTTCAAAGATCCCCCGGAGACCAGTACTTCACCCAGCAAGGAGGGATGTCGCACTGTCAGGCCCTCTTTACCAATCATTGGTGTTCCAATCTTGCCAACAGACGAATCCAAAGATCCCCAAAGAATATATAATCCATACGCGCAGCCACAGATCTTACTGCAGCAGCAACAGAGACGTCAGGCCAACGTTTTAAGTGAACATTACAATCCTTTCGCTGTGTTGCCGGAAGAAACCTACTGCAGTGCCCTGGACATCAACAGCCAAGAAGGTGACCCTCGATTTCCGTGGCAGAGAGATGCAGCTGTGCAATGTGACCTGTCACCCGACCCAGATGGACAAAGGTAAAACAAATTTGATTTGTAAGAGAAGAATTATAATCTCATGAAATTTTTGTCATACATAGTGATATAGAGGTAACAAAATCCTCCTTGTGAAACTTACGATCAATCCTAAATATATTTATTCGATTATATCGCTGTTATTTGGAAAAAAAGTTTGCTAATTTTTTCTGGTCATTATTTTATTCGTTTTAATAGTATTTATGTATTTTTGATAGATTTTATACAAAATTTATTATAATTTATAGAAGTGTAATTATGTATTACTTATTGGAAATTTTTTTTCAATGTTTAAACATCTGCCAAGTACTATGTACGACATTACTTTAAAAAAATTTAATACTAAATGACT-----TTTCACATTGCATAGAATTGAAAGTAAAAAGCGCAGTAAAAACTTTTCCATTTGAAAAACGTTGATTGTTTAATAATATCAACGAGGAATCA---
Npaynei_Grindstaff_N646 ATTCTGAATTTCCTCGGCAGTAATCAGCTTTTGTTTATATTCCTTTCACTTCAAATGATGCTTTAGCAAAGAATTAACATTTCCTCTCGTCATTTACTGTCATTATATTATATAATGCTTTCTTCGCAAATAAATAACACCCTCCC-CCTTCTTTTCAGTGAACCCCAAGAAACAACACAAGATTCAAGTCCCACGATGAGCCCGCCCAAGGCCAATCAGCTAATGACAAGAACTAAATCTTTGAGAGAAAGATTTGGATCCAAGCGAAGTTACTCGGAAAATTTCAAAGATCCGCCGGAGACCAGTACTTCACCCAGCAAGGAGGGATGTCGCACTGTCAGACCCTCTTTACCAATAATTGGTATTCCAATTTTACCAACAGACGAGTCCAAAGATCCCCAAAGAATATATAATCCTTACGCGCAGCCACAGATCTTACTGCAGCAGCAACAGCGACGTCAGGCCAACGTTTTAAGTGAACATTACAATCCTTTCGCTGTGTTGCCCGAAGAAACCTACTGCAGTGCCCTGGACATCAACAGCCAAGAAGGTGACCCTAGATTTCCGTGGCAGAGAGATGCCGCAGTGCAATGTGACCTGTCACCTGACCCAGATGGACAGAGGTAAATTAAATTTGATTTGTAAGATAAGGATTATAATCTCATAAAATTTCGGTCATAAATAGAGATATAGAGGTAAAAAAATCCTCCTTGTGAAACTTACGTTCAATCCTAAATATATTTATTCGATTATTCCGCTGTTATTTGAAAAAAAGGTTTGCTAA-TTTTTTTGGTCATTATTTTATTCTTTTTAATAGTATTGATGTATTTTTGATATGATTTATACAAAATTTATTATAATTTATAGAATTGTGATTACGTATTACTTATTGGAAA-CATTTTTCAATGTTTAAACATCTGCCAAGTAATATGTACGACATTACTTTAAAAAAATGTAAAACTAGATGACTATTCTTTTCACATTGTATAGAATTTAAAGTAAAATGTACAGTAAAAACTTTTCCATTTAAAAAACGTTGATTATTTAATATTATCAACGTGGAACAAGGT
Npaynei_NorrisDamCave_N348 ATTCTGAATTTCCTCGGCAGTAATCAGCTTTTGTTTATATTCCTTTCACTTCAAATGATGCTTTAGCAAAGAATTAACATTTCCTCTCGTCATTTACTGTCATTATATTATATAATGCTTTCTTCGCAAATAAATAACACCCTCCC-CCTTCTTTTCAGTGAACCCCAAGAAACAACACAAGATTCAAGTCCCACGATGAGCCCGCCCAAGGCCAATCAGCTAATGACAAGAACTAAATCTTTGAGAGAAAGATTTGGATCCAAGCGAAGTTACTCGGAAAATTTCAAAGATCCGCCGGAGACCAGTACTTCACCCAGCAAGGAGGGATGTCGCACTGTCAGACCCTCTTTACCAATAATTGGTATTCCAATTTTACCAACAGACGAGTCCAAAGATCCCCAAAGAATATATAATCCTTACGCGCAGCCACAGATCTTACTGCAGCAGCAACAGCGACGTCAGGCCAACGTTTTAAGTGAACATTACAATCCTTTCGCTGTGTTGCCCGAAGAAACCTACTGCAGTGCCCTGGACATCAACAGCCAAGAAGGTGACCCTAGATTTCCGTGGCAGAGAGATGCCGCAGTGCAATGTGACCTGTCACCTGACCCAGATGGACAGAGGTAAATTAAATTTGATTTGTAAGATAAGGATTATAATCTCATAAAATTTCGGTCATAAATAGAGATATAGAGGTAAAAAAATCCTCCTTGTGAAACTTACGTTCAATCCTAAATATATTTATTCGATTATTCCGCTGTTATTTGAAAAAAAGGTTTGCTAA-TTTTTTTGGTCATTATTTTATTCTTTTTAATAGTATTGATGTATTTTTGATATGATTTATACAAAATTTATTATAATTTATAGAATTGTGATTACGTATTACTTATTGGAAA-CATTTTTCAATGTTTAAACATCTGCCAAGTAATATGTACGACATTACTTTAAAAAAATGTAATACTAGATGACTATTCTATTCACATTGTATAGAATTTAAAGTAAAATGTACAGCAAAAACTTTTCCATTTAAAACACGTTGATTGTTTAATATTATTAACGT----------
Npaynei_UnakaMtns_N943 ATTCTGAATTTCCTCGGCAGTAATAAGCTTTTGTTTATATTCCTTTCACTTCAAATGATGCTTTAGCTAAGAATTAACATTTCCTCTCGTCATTTACTGTCATTATATTATATAATGCTTTCTTCGCAAATAAATGACACCCTCCCCCTTTCTTTTCAGTGAACCCCAAGAAACAACACAAGATTCAAGTCCCACGATGAGCCCGCCCAAGGCCAATCAGCTAATGACAAGAACTAAATCTTTGAGAGAAAGATTTGGATCCAAGCGAAGTTACTCGGAAAATTTCAAAGATCCGCCGGAGACCAGTACTTCACCCAGCAAGGAGGGATGTCGCACTGTCAGACCCTCTTTACCAATAATTGGTATTCCAATTTTACCAACAGACGAGTCCAAAGATCCCCAAAGAATATATAATCCTTACGCGCAGCCACAGATCTTACTGCAGCAGCAACAGAGACGTCAGGCCAACGTTTTAAGTGAACATTACAATCCTTTCGCTGTGTTGCCCGAAGAAACCTACTGCAGTGCCCTGGACATCAACAGCCAAGAAGGTGACCCTAGATTTCCGTGGCAGAGAGATGCCGCAGTGCAATGTGACCTGTCACCTGACCCAGATGGACAGAGGTAAATTAAATTTGATTTGTAAGATAAGGATTATAATTTCATAAAATTTCGGTCATAAATAGAGATATAGAGGTAAAAAAATTCTCCTTGTGAAACTTACGTTCTATCCTAAATATATTTATTCGATTATTCCGCTGTTATTTGAAAAAAAGGTTTGCTAA-TTTTTTTGGTCATTATTTTATTCTTTTTAATAGTA------------------------------------------------------------------------------------------------------------------------------------------------------------------------------------------------------------------------------------------------------------
Npecki_HaskellSims_G3697 ---------------------------------------------------------------------------------------------------------------------------------------------------------------TGAACCCCAAGAAACAACACAAGATTCAAGTCCCACGATGAGCCCACCCAAGGTCAATCAGCTAATGACAAGAACTAAATCTTTGAGAGAAAGATTTGGATCCAAGCGAAGTTACTCGGAAAATTTTAAAGATCCGCCGGAGACCAGTACTTCACCCAGCAAGGAGGGATGTCGCACTGTCAGGCCCTCTTTACCAATCATTGGTATTCCGATCTTACCAACAGACGAGTCCAAAGATCCCCAAAGAATATATAATCCTTACGCACAGCCACAGATCTTACTGCAGCAGCAACAGAGACGTCAGGCCAACGTTTTAAGTGAACATTACAATCCTTTCGCTGTGTTACCCGAAGAAACGTACTGCAGTGCCCTAGACATTAACAGCCAAGAAGGTGACCCTAGATTTCCGTGGCAGAGAGATGCCGCTGTGCAATGTGACCTATCACCTGACCCAGATGGACAGAGGTAAAGTAAATTTGATTCGTAAAAGAAGGATTATAATCTCATAAAATTTTTATTATATAGAGAGAT--------AACAAATTTCTCCTTGTGAAACTTACATTCAATCTTAACTATATTTATTAGATTATATCGCTATTATTCCAAAAAAAGGTTTGTTCATTTTTTCTGGTCATT---------------ACATTATTTA--------TGTTAGGTTTTATACAAAATTTATTATAATTAATAGAATTGTGATCATGTATTACTTATTACAAACTTTTTTTTAATGTTTAAACATCTGCAAAGTAATATATACCACATTGCTTTAAAATGA------ACTGGAGCTCGACTTTTCATACA---TAAATTACTAATGGGGATATTTGCAATAAAAAAGCCACAATTTCAGAAAAAGTGATTGTTCGATTTTCAAATCTTTAGACATTTT
Npecki_HurricaneMazeCave_G2100 ATTCTCAATTTTCTCGGCTATAATCATCTTTTGTTTATATTCATTCCACTTCAAATGATGATTTAGCAACTAATTAACATTTCACTTCGTCATTTACTGTCATTGTATTATAGAATGCTTTTATAGTAAATAAATAACACCCTCCCCCCCTCTTTTTAGTGAACCCCAAGAAACAACACAAGATTCAAGTCCCACGATGAGCCCACCCAAGGCCAATCAGCTAATGACAAGAACTAAATCTTTGAGAGAAAGATTTGGATCCAAGCGAAGTTACTCGGAAAATTTTAAAGATCCGCCGGAGACCAGTACTTCACCCAGCAAGGAGGGATGTCGCACTGTCAGGCCCTCTTTACCAATCATTGGTATTCCGATCTTACCAACAGACGAGTCCAAAGATCCCCAAAGAATATATAATCCTTACGCACAGCCACAAATCTTACTGCAGCAGCAACAGAGACGTCAGGCCAACGTTTTAAGTGAACATTACAATCCTTTCGCTGTGTTACCCGAAGAAACGTACTGCAGTGCCCTAGACATTAACAGCCAAGAAGGTGACCCTAGATTTCCGTGGCAGAGAGATGCCGCTGTGCAATGTGACCTATCACCTGACCCAGATGGACAGAGGTAAAGTAAATTTGATTCGTAAAAGAAGGATTATAATCTCATAAAAAAATTATTATATAGAGAGAT--------AACGAATTTTTCCTTTTGAAATTTACGTCCTACCTTAACTATATTTATTAGATTATATCGCTGTTATTCGAAAAAAAGGTTTGTTAATTTTTTCTGGCCATT---------------ATATTATTTA--------TGATAGGTTTTATACAAAATTTATTATAATTAATAGAATTGTGATCATGTATTACTTATTACAAACTTTTTTTTAATGTTTAAACATCTGCCAAGTAATAAACACCACATTACTTTAAAATTA------ACTGGAGCCCGACTTCTCATACA---TAAATTAATAATGGTGATATTTGCAATAAAAAGGCCACAATT-------------------------------------------
Npecki_Monteagle_N062 -----------------------------------------------ACTTCAAATGATGATTTAGCAACTAATTAACATTTCACTTCGTCATTTACTGTCATTGTATTATAGAATGCTTTTATAGTAAATAAATAACACCCCCCC---CTCTTTTTAGTGAACCCCAAGAAACAACACAAGATTAAAGTCCCACGATGAGCCCACCCAAGGCCAATCAGCTAATGACAAGAACTAAATCTTTGAGAGAAAGATTTGGATCCAAGCGAAGCTACTCGGAAAATTTTAAAGATCCGCCGGAGACCAGTACTTCACCCAGCAAGGAGGGATGTCGCACTGTCAGGCCCTCTTTACCAATCATTGGTATTCCGATCTTACCAACAGACGAATCCAAAGATCCCCAAAGAATATATAATCCTTACGCACAGCCACAGATCTTACTGCAGCAGCAACAGAGACGTCAGGCCAACGTTTTAAGTGAACATTACAATCCTTTCGCTGTGTTACCCGAAGAAACGTACTGCAGTGCCCTAGACATTAACAGCCAAGAAGGTGACCCTAGATTTCCGTGGCAGAGAGATGCCGCTGTGCAATGTGACCTATCACCTGACCCAGATGGACAGAGGTAAAGTAAATTTGATTCGTAAAAGAAGGATTATAATCTCATAAAATTTTTATTATATAGAGAGAT--------AACAAATTTACCCTTTTGAAACTTACGTTCAATCTTAACTATATTTATTAGATTATATCGCTGTTATTCGAAAAAAAGGTTTGTTAATTTTTTCTGGTCATC---------------ATATTATTTA--------CGTTAGGTTTTATACAAAATTTATTATAATTAATAGAATTGTGATCATGTATTACTTATTACAAA-CTTTTTTTAATGTTTAAACATCTGCCAAGTAATAAATACCCCATTACTTTAAAAT-------TAATAGGACTCGACTTTTCATACA---TAAATTACTAACGGTGATATTTGCAATAAAAAGGCCACAATTTTAGAAAAATTGGTTGTTCGATTTTCAAATCAT----------
Nperlakyi_SChimneys_N1079 -------------------------------------------------------------------------------------------------------------------------------AAATAAATGACATCCCCCCTCTCTCTTTTCAGTGAACCCCAAGAAACAACACAAGATTCAAGTCCCACGATGAGCCCGCCCAAGGCCAATCAGCTAATGACAAGAACTAAATCTTTGAGAGAAAGATTTGGATCCAAGCGAAGTTACTCGGAAAATTTTAAAGATCCCCCGGAGACCAATACTTCCCCCAGCAAGGACGGATGTCGCACTGTCAGGCCCTCTTTACCAATCATTGGTGTTCCAATCTTACCAACAGACGAGTCCAAAGATCCCCAAAGAATATATAATCCTTACGCTCAGCCACAGATCTTGCTGCAGCAGCAACAGAGACGGCAGGCCAACGTTTTAAGTGAACATTACAATCCTTTCGCTGTGTTGCCGGAAGAAACCTACTGCAGTGCCCTGGACATCAACAGCCAAGAAGGTGACCCTAGATTTCCGTGGCAGAGAGATGCCGCTGTGCAATGTGACCTGTCACCTGACCCGGATGGACAGAGGTAAAGTAAATTTGATTTGTAAGATAATTTTTATAATCTCATGAAATTTTTGTCATACATAGAGATATAGAGGTATCAAAATTCTCTTTGTGAAACTTACGATCAATCCTAAATATATGTATTCGTTTCTATCGCTG-TATTTA--AAAAATGTTTGCTAATTTTTTCTGGTTATTATTTTATTCGTTTTATTATTATTAATGTACCGTTGATATATTTAAATCAAAAGCTCGTATTCTTTACGTAGCTGTATT-ATTGACTTCAAAGTTA-GAACACAGTCCCGAGTAAGATTATTTGCTAAATGAAAAGTGCAGCGTTAATTTTTAAGAAATGATAGCCAAAT-----------------------------------TAATCCACCAAAAACATCTCGTAATTTGAGAAATTTTAG------------------------------
Nperlakyi_SChimneys_N1080 ATTCTGAATTTCCTCGGCAATAATCAGCTTTTGTTTATATTCATTTCACTTCAAATGATGTTTTAACAAAGAATTAACATTTCGTGTCGTCATTTACTGTCATTATAATATATAATGCTTTCTTCGCAAATAAATGACATCCCCCCTCTCTCTTTTCAGTGAACCCCAAGAAACAACACAAGATTCAAGTCCCACGATGAGCCCGCCCAAGGCCAATCAGCTAATGACAAGAACTAAATCTTTGAGAGAAAGATTTGGATCCAAGCGAAGTTACTCGGAAAATTTTAAAGATCCCCCGGAGACCAATACTTCCCCCAGCAAGGACGGATGTCGCACTGTCAGGCCCTCTTTACCAATCATTGGTGTTCCAATCTTACCAACAGACGAGTCCAAAGATCCCCAAAGAATATATAATCCTTACGCTCAGCCACAGATCTTGCTGCAGCAGCAACAGAGACGGCAGGCCAACGTTTTAAGTGAACATTACAATCCTTTCGCTGTGTTGCCGGAAGAAACCTACTGCAGTGCCCTGGACATCAACAGCCAAGAAGGTGACCCTAGATTTCCGTGGCAGAGAGATGCCGCTGTGCAATGTGATCTATCACCTGACCCAGATGGACAGAGGTAAAGTAAATTTGATTTGTAAGATAATTTTTATAATCTCATGAAATTTTTGTCATACATAGAGATATAGAGGTATCAAAATTCTCTTTGTGAAACTTACGATCAATCCTAAATATATGTATTCGTTTCTATCGCTG-TATTTA--AAAAATGTTTGCTAATTTTTTCTGGTTATTATTTTATTCGTTTTATTATTATTAATGTACCGTTGATATATTTAAATCAAAAGCTCGTATTCTTTACGTAGCTGTATTAATTGACTTCAAAGATA-GAACACAGTCCCGAATAAGATTATTTGCTAAATGAAAAGTGCAGCGTTAATTTTTAAGAAATGATAGCCAAAT-----------------------------------TAATCCACCAAAAACATCTCGTAATTTGAGAAATTTTAG------------------------------
Nreclusus_Clingmans_N252 ----------------------------------------------------------------------------------------------------------------------------CGCAAATAAATGACATCCCCCCTCCCTCTTTTCAGTGAACCCCAAGAAACAACACAAGATTCAAGTCCCACGATGAGCCCGCCCAAGGCCAATCAGCTAATGACAAGAACTAAATCTTTGAGAGAAAGATTTGGATCCAAGCGAAGTTACTCGGAAAATTTTAAAGATCCCCCGGAGACCAGTACTTCACCCAGCAAGGACGGATGTCGCACTGTCAGGCCCTCTTTACCAATCATTGGTGTTCCAATCTTACCAACAGACGAGTCCAAAGATCCCCAAAGAATATACAATCCATACGCTCAGCCACAGATCTTGCTGCAGCAGCAACAGAGACGGCAGGCCAACGTTTTAAGTGAACATTACAATCCTTTCGCTGTGCTGCCGGAAGAAACCTACTGTAGTGCCCTGGACATCAACAGCCAAGAAGGTGACCCTAGATTTCCGTGGCAGAGAGATGCCGCTGTGCAATGTGACCTGTCACCTGACCCAGATGGACAGAGGTAAAGTAAATTTGATTTGTAAGATAATTTTTATAG-CTCATGAAATTTTAGTCATACATAGAGATGCAGGGGTAACAAAATTCTCCTTGTGAAACTTACGATCAATCCTAAATATATTTATTCGTTTATATCGCTGTATTT---AAAAAATGTTTGCTAATTTTTTCTGGTCATTATTTTATTCGTTTCAATATTATTTATGTATTTTTGATAGGTTTTATACAAAATTTATTATAATTTATAGAATTGTGA------AGAATGAAGAATAAAACTTTTTTCAATGTTGGAACATCTACCAAATAATATGTACGACATTACTTTAAAAAAATTTAATACTAGATGACTATTTTTTGCAGATTGTATAGAATTGAAAATAAAACGCACAGTAAAAACTTTTCCAT--------------------------------------------
Nreclusus_Newfound_N259 -------------------------------TGTTTATATTCATTTCACTTCAAATGATCTTTTAACAAAGAATTAACATTTCGTGTCGTCATTTACTGTCATTATAATATATAATGCTTTCTTCGCAAATAAATGACATCCCCCCTCCCTCTTTTCAGTGAACCCCAAGAAACAACACAAGACTCAAGTCCCACGATGAGCCCGCCCAAGGCCAATCAGCTAATGACAAGAACTAAATCTTTGAGAGAAAGATTTGGATCCAAGCGAAGTTACTCGGAAAATTTTAAAGATCCCCCGGAGACCAGTACTTCACCCAGCAAGGACGGATGTCGCACTGTCAGGCCCTCTTTACCAATCATTGGTGTTCCAATTTTACCAACAGACGAATCCAAAGATCCCCAAAGAATATATAATCCTTATGCTCAGCCACAGATCTTGCTGCAGCAGCAACAGAGACGGCAGGCCAACGTTTTAAGTGAACATTACAATCCTTTCGCTGTGCTGCCGGAAGAAACCTACTGCAGTGCCCTGGACATCAACAGCCAAGAAGGTGACCCTAGATTTCCGTGGCAGAGAGATGCCGCTGTGCAATGTGACCTGTCACCTGACCCAGATGGACAGAGGTAAAGTAAATTTGATTTGTAAGAGAAGGATTATAATCTCGTGAAATTTTTGTCATACATAAAGATATAGAGGTAACAAAATTCTCCTTGTGAAACTTACGATCAATCCTAAATATATTTATTCGATTAAATCACTGTTATTTG-AAAAAAATTCTGCTAATTTTTTCTGGTCATTATTTTATTCGTTTCAATATTATTTATGTATTTTTGATAGGTTTTATACAAAATTTATTATAATTTATAGAATTGTGA------AGAATGAAGAATAAATCTTTTTTCAATGTTGGAACATCTACCAAATAATATGTACGATATTACTTTAAAAAAATTTAATACTAGATGACTATTTTTTTCAGATTGTATAGAATTGAAAATAAAACGCACAGTAAAAACTTTTCCATTTGAAAAACGTTGATTGTTTAATATTATCAACGTGGAACAAGGT
Nreclusus_Noland_N1051 ATTCTGAATTTCCTCGGCAATAATCAGCTTTTGTTTATATTCATTTCACTTCAAATGATCTTTTAACAAAGAATTAACATTTCGTGTCGTCATTTACTGTCATTGTAATATATAATGCTTTCTTCGCAAATAAATGACATCCCCCCTCCCTCTTTTCAGTGAACCCCAAGAAACAACACAAGATTCAAGTCCCACGATGAGCCCGCCCAAGGCCAATCAGCTAATGACAAGAACTAAATCATTGAGAGAAAGATTTGGATCCAAGCGAAGTTACTCGGAAAATTTTAAAGATCCCCCGGAGATCAGTACTTCGCCCAGCAAGGACGGATGTCGCACTGTCAGGCCCTCTTTACCAATCATTGGTGTTCCAATCTTACCAACAGACGAGTCCAAAGATCCCCAAAGAATATATAATCCTTATGCTCAGCCACAGATCTTGCTGCAGCAGCAACAGAGACGGCAGGCCAACGTTTTAAGTGAACATTACAATCCTTTCGCTGTGTTGCCGGAAGAAACCTACTGCAGTGCCCTGGACATCAACAGCCAAGAAGGTGACCCTAGATTTCCGTGGCAGAGAGATGCCGCTGTGCAATGTGACCTATCACCTGACCCAGATGGACAGAGGTAAAGTAAATTTGATTTGTAAGAGAAGGATTATAATCTCGTGAAATTTTTGTCATACATAGAGATAT--------CAAAATTCTCTTTGTGAAACTTACGATCAATCCTAAATATATGTATTCGTTTCTATCGCTG-TATTTA--AAAAATGTTTGCTAATTTTTTCTGGTTATTATTTTATTCGTTTTGATATTATTAATGTACCGTTGATATATTTAAATCAAAAGCTAATATTCTTTACGTAGCTGTATT-ATTGACTTCAAAGTTA-GAACACAGTCCCGAATAAGA-TATTTGCTAAATAAAACGAGCTGCATCACCTTCTCATTTACTATTGACATGTTTACATATCATTCAAGTTTTCAAAATCTAATCATCTAACCCGTGCATAAAATATCTTTTTCTTCGAATTTTCAATTTTATAATACTTTTCCGATAAAATACGAT
Nreclusus_Smokemont_N1020 --------------------------------------------------------------------------------------------------------------------------------AATAAATGATATCCCTCCTCCCTCTTTTCAGTGAACCCCAAGAAACAACACAAGATTCAAGTCCCACGATGAGCCCGCCCAAGGCCAATCAGCTAATGACAAGAACTAAATCTTTGAGAGAAAGATTTGGATCCAAGCGAAGTTACTCGGAAAATTTTAAAGATCCCCCGGAGACCAGTACTTCACCCAGCAAGGACGGATGTCGCACTGTCAGGCCCTCTTTACCAATCATTGGTGTTCCAATTTTACCAACAGACGAATCCAAAGATCCCCAAAGAATATATAATCCTTATGCTCAGCCACAGATCTTGCTGCAGCAGCAACAGAGGCGGCAGGCCAACGTTTTAAGTGAACATTACAATCCTTTCGCTGTGCTGCCGGAAGAAACCTACTGCAGTGCCCTGGACATCAACAGCCAAGAAGGTGACCCTAGATTTCCGTGGCAGAGAGATGCCGCTGTGCAATGTGACCTGTCACCTGACCCAGATGGACAGAGGTAAAGTAAATTTGATTTGTAAGAGAAGGATTATAATCTCGTGAAATTTTTGTCATACATAAAGATATAGAAGTAACAAAATTATCCTTGTGAAACTTACGATCAATCCTAAATATATTTATTCGATTAAATCACTGTTATTTG-AAAAAAATTCTGCTAATTTTTTCTGGTCATTATTTTATTCGTTTCAATATTATTTATGTATTTTTGATAGGTTTTATACAAAATTTATTATAATTTATAGAATTGTGA------AGAATGAAAAATAAAACTTTTTTTAATGTTGGAACATCTACCAAATAATATGTACGACATTACTTTAAAAAAATTTAATACTAGATGACTATTTTTTTCAGATTGTATAGAATTGAAAATAAAACGCACAGTAAAAACTTCCCCATTTGAAAAACGTTGATTGTTTAATATCATCAACGTGGAACAAGGT
Nroanensis_IngramBranch_N926 ATTCTGAATTTCCTCGGCAGTAATCAGCTTTTGTTTATATTCCTTTCACTTCAAATGATGCTTTAGCAAAGAATTAACATTTCCTCTCGTCATTTACTGTCATTATATTATATAATGCTTTCTTCGCAAATAAATAACACCCTCCC-CCTTCTTTTCAGTGAACCCCAAGAAACAACACAAGATTCAAGTCCCACGATGAGCCCGCCCAAGGCCAATCAGCTAATGACAAGAACTAAATCTTTGAGAGAAAGATTTGGATCCAAGCGAAGTTACTCGGAAAATTTCAAAGATCCGCCGGAGACCAGTACTTCACCCAGCAAGGAGGGATGTCGCACTGTCAGACCCTCTTTACCAATAATTGGTATTCCAATTTTACCAACAGACGAGTCCAAAGATCCCCAAAGAATATATAATCCTTACGCGCAGCCACAGATCTTACTGCAGCAGCAACAGAGACGTCAGGCCAACGTTTTAAGTGAACATTACAATCCTTTCGCTGTGTTGCCCGAAGAAACCTACTGCAGTGCCCTGGACATTAACAGCCAAGAAGGTGACCCTAGATTTCCGTGGCAGAGAGATGCCGCAGTGCAATGTGACCTGTCACCTGACCCAGATGGACAGAGGTAAATTAAATTTGATTTGTAAGATAAGGATTATAATCTCATAAAATTTCGGTCATAAATAGAGATATGGAGGTAAAAAAATCCTCCTTGTGAAACTTACGTTCAATCCTAAATATATTTATTCGATTATTCCGCTGTTATTTGAAAAAAAGGTTTGCTAA-TTTTTTTGGTCATTATTTTATTCTTTTTAATAGTATTGATGTATTTTTGAAATGCTTTATACACAATTTATTATAATTTATAGAATTGTGATTACGTATTACTTATTGGAAA-CACTTTTCAATGTTTAAACATCTGCCAAGTAATATGTACGACATTACTTTAAAAAAATGTAATACTAGATGACTATTCTTTTCACATTGTATAGAATTTAAAGTAAAATGTACAGCAAAAACTTTTCCATTTAAAAAACGTTGATTGTTTAATATTATTAACGTGGAACAAGGT
Nroanensis_N_CarversGap_N928 ATTCTGAATTTCCTCGGCAGTAATCAGCTTTTGTTTATATTCCTTTCACTTCAAATGATGTTTCAGCAAAGAATTAACATTTCCTCTCGTCATTTACTGTCATTATATTATATAATGCTTTCTTCGCAAATAAATAACACCCTCCC-CCTTCTTTTCAGTGAACCCCAAGACACAACACAAGATTCAAGTCCCACGATGAGCCCGCCCAAGGCCAATCAGCTAATGACAAGAACTAAATCTTTGAGAGAAAGATTTGGATCCAAGCGAAGTTACTCGGAAAATTTCAAAGATCCGCCGGAGACCAGTACTTCACCCAGCAAGGAGGGATGTCGCACTGTCAGACCCTCTTTACCAATAATTGGTGTTCCAATTTTACCAACAGACGAGTCCAAAGATCCCCAAAGAATATATAATCCTTACGCGCAGCCACAGATCTTACTGCAGCAGCAACAGAGACGTCAGGCCAACGTTTTAAGTGAACATTACAATCCTTTCGCTGTGTTGCCCGAAGAAACCTACTGTAGTGCCCTGGACATCAACAGCCAAGAAGGTGACCCTAGATTTCCGTGGCAGAGAGATGCCGCAGTGCAATGTGACCTGTCACCTGACCCAGATGGACAGAGGTAAATTAAATTTGATTTGTAAGAGAAGGATTATAATCTCATAAAATTTCGGTCATAAATAGAGATAGAGAGGTAAAAAAATCCTCCTTGTGAAACTTACGTTCAATCCTAAATATATTTATTCGATTATTCCGCTGTTATTTGAAAAAAAGGTTTGCTAA-TTTTTTTGGTCATTATTTTATTCTTTTTAATAGTATTGATGTATTTTTGATATGTTTTATACAAAATTTATTATAATTTATAGAATTGTGATTACGTATTACTTATTGGAAA-CACTTTTCAATGTTTAAACATCTGCCAAGTAATATGTACGACATTACTTTAAAAAAATGTAATACTAGATGACTATTCTTTTCACATTGTATGGAATTTAAAGTAAAATGTACAGTAAAAACTTTTCCATTTAAAAAACGTTGATTGTTTAATATTATCAACGTGGAACAAGGT
Nroanensis_RoanHighBluff_N762 ATTCTGAATTTCCTCGGCAGTAATCAGCTTTTGTTTATATTCCTTTCACTTCAAATGATGCTTTAGCAAAGAATTAACATTTCCTCTCGTCATTTACTGTCATTATATTATATAATGCTTTCTTCGCAAATAAATAACACCCTCCC-CCTTCTTTTCAGTGAACCCCAAGAAACAACACAAGATTCAAGTCCCACGATGAGCCCGCCCAAGGCCAATCAGCTAATGACAAGAACTAAATCTTTGAGAGAAAGATTTGGATCCAAGCGAAGTTACTCGGAAAATTTCAAAGATCCGCCGGAGACCAGTACTTCACCCAGCAAGGAGGGATGTCGCACTGTCAGACCCTCTTTACCAATAATTGGTATTCCAATTTTACCAACTGACGAGTCCAAAGATCCCCAAAGAATATATAATCCTTACGCGCAGCCACAGATCTTACTGCAGCAGCAACAGAGACGTCAGGCCAACGTTTTAAGTGAACATTACAATCCTTTCGCTGTGTTGCCCGAAGAAACCTACTGTAGTGCCCTGGACATCAACAGCCAAGAAGGTGACCCTAGATTTCCGTGGCAGAGAGATGCCGCAGTGCAATGTGACCTGTCACCTGACCCAGATGGACAGAGGTAAATTAAATTTAATTTGTAAGAGAAGGATTATAATCTCATAAAATTTCGGTCATAAATAGAGATAGAGAGGTAAAAAAATCCTCCTTGTGAAACTTACGTTCAATCCTAAATATATTTATTCGATTATACCGCTGTTATTTGAAAAAAAGGTTTGCTAATTTTTTTTGGTCATTATTTTATTCTTTTTAATAGTATTGATGTATTTTTGATATGATTTATACAAAATTTATTATAATTTATAGAATTGTGATTACGTATTACTTATTGGAAA-TATTTTTCAATGTTTAAACATCTGCCAAGTAATATGTACGACATTACTTTAAAAAAATGTAATACTAGATGACTATTCTTTTCACATTGTATAGAATTTAAAGTAAAATGTACAGTAAAAACTTTTCCATTTAAAAAACGTTGATTGTTTAATATTATCAACGT----------
Nsheari_BaldRiver_N1168 ATTCTGAATTTCCTTGGCAATAATTAGCTTTTGTTTATATTCATTTCACTCCAAATGATGTTTTAACAAAGAATTAACATTTCGTGTCGTCATTTACTGTCATTATAATATATAATGCTTTCTTCGCAAATAAATGACATCCCCCCTCCCTCTTTTCAGTGAACCCCAAGAAACAACACAAGATTCAAGTCCCACGATGAGCCCGCCCAAGGCCAATCAGCTAATGACAAGAACTAAATCGTTGAGAGAAAGATTTGGATCCAAGCGAAGTTACTCGGAAAATTTTAAAGATCCTCCGGAGACCAATACTTCACCCAACAAGGAGGGATGTCGCACTGTCAGGCCCTCTTTACCAATCATTGGTGTTCCAATCTTACCAACAGACGAGTCCAAAGATCCCCAAAGAATATATAATCCTTACGCTCAGCCACAGATCTTACTGCAGCAGCAACAGAGACGCCAGGCCAACGTTTTAAGTGAACATTACAACCCTTTCGCTGTGTTGCCGGAAGAAACCTACTGCAGTGCCCTGGACATCAACAGCCAAGAAGGTGACCCTAGATTTCCGTGGCAGAGAGATGCCGCTGTGCAATGTGATCTATCACCTGACCCAGATGGACAGAGGTAAAGTTAATTTGATTTGTAAGATAATTTTTATAATCTCATGAAATTTTTGTCATACATAGAGATATAGAGGTATCAAAATTCTCTTTGTGAA---------------------------------------------ATTTA--AAAAATGTTTGCTAATTTTTTCTGGTTATTATTTTATTCGTTTTAATATTATTAATGTACCGTTGATATATTTAAATCAAAAGATCATATTCTTTTCGTAGCTGTATT-ATTGACTTCAAAGTTA-GAACACAGTCCCGAATGAGATTATTTGCTGAATAAAAAACGCAGCGTTAATTTTTAAGAAATGATAGCCAAAT-----------------------------------TAATCCACCAAAAACATCTCGTAATTTGAGAAATTTTAATTTCCCGATATTGTTAAGATGGAACATGGT
Nsheari_Cohutta_N826 -------------------------------------------------------------------------------------------------------------------------------------------------CTCCCTCTTTTCAGTGAACCCCAAGAAACAACACAAGATTCAAGTCCCACGATGAGCCCGCCCAAGGCCAATCAGCTAATGACAAGAACTAAATCGTTGAGAGAAAGATTTGGATCCAAGCGAAGTTACTCGGAAAATTTTAAAGATCCTCCGGAGACCAGTACTTCACCCAACAAGGAGGGATGTCGCACTGTCAGGCCCTCTTTACCAATCATTGGTGTTCCAATCTTACCAACAGACGAGTCCAAAGATCCCCAAAGAATATATAATCCTTACGCTCAGCCACAGATCTTACTGCAGCAGCAACAGAGACGCCAGGCCAACGTTTTAAGTGAACATTACAACCCTTTCGCTGTGTTGCCGGAAGAAACCTACTGCAGTGCCCTGGACATCAACAGCCAAGAAGGTGACCCTAGATTTCCGTGGCAGAGAGATGCCGCTGTGCAATGTGACCTATCACCTGACCCAGATGGACAGAGGTAAAGTAAATTTGATTTGTAAGATAATTTTTATAATCTCATGAAATTTTTGTCATACATAGAGATATAGAGGTATCAAAATTCTCTTTGTGAA---------------------------------------------ATTTA--AAAAATGTTTGCTCATTTTTTCTGGTTATTATTTTATTCGTTTTAATATTATTAATGTACCGTTGATATATTTAAATAAAAAGATCATATTCTTTACGTAGCTGTATT-ATTGACTTCAAAGTTA-GAACACAGTCCCGAATAAGATTATTTGCTAAATGAAAAGTGCAGCGTTAATTTTTAAGAAATGATAGCCAAAT-----------------------------------TAATCCACCAAAAACATCTCGTAATTTGAGAAGTTTTAATTTTCCGATATCGTTAAGAT-GAACATGGT
Nsheari_JoyceKilmer_N092 --------------TGGCAATAATTAGCTTTTGTTTATATTCATTTCACTTCAAATGATGTTTTAACAAAGAATTAACATTTCGTGTCGTCATTTACTGTCATTATAATATATAATGCTTTCTTCGCAAATAAATGACATCCCTCCTCTCTCTTTTCAGTGAACCCCAAGAAACAACACAAGATTCAAGTCTCACGATGAGCCCGCCCAAGGCCAATCAGCTAATGACAAGAACTAAATCGTTGAGAGAAAGATTTGGATCCAAGCGAAGTTACTCGGAAAATTTTAAAGATCCTCCGGAGACCAGTACTTCACCCAACAAGGAGGGATGTCGCACTGTCAGGCCCTCTTTACCAATCATTGGTGTTCCAATCTTACCAACAGACGAGTCCAAAGATCCCCAAAGAATATATAATCCTTACGCTCAGCCACAGATCTTACTGCAGCAGCAACAGAGACGCCAGGCCAACGTTTTAAGTGAACATTACAATCCTTTCGCTGTGTTGCCGGAAGAAACCTACTGCAGTGCCCTGGACATCAACAGCCAAGAAGGTGACCCTAGATTTCCGTGGCAGAGAGATGCCGCTGTGCAATGTGACCTATCACCTGACCCAGATGGACAGAGGTAAAGTAAATTTGATTTGTAAGATAATTTTTATAATCTCATGAAATTTTTGTCATACATAGAGATATAGAGGTATCAAAATTCTCTTTGTGAAACTTACGATCAATCCTAAATATATGTATTCGTTTCTATCGCTG-TATTTA--AAAAATGTTTGCTAATTTTTTCTGGTTATTATTTTATTCGTTTTAATATTATTAATGTACCGTTGATATATTTAAATCAAAAGATCATATTCTTTACGTAGCTGTATT-ATTGACTTCAAAGTTA-GAACACAGTCCCGAATAAGATTATTTGCTAAATGAAAAGTGCAGCGTTAA-------------------------------------------------------------------------------------------------------------------------------
Nsilvanus_Elijay_N395 ATTCTGAATTTCCTCGGCAGTAATCAGCTTTTGTTTATATTCATTTCACTTCAAATGATGTTTTAGCAAAGAATTAACA-TTCCTCTCGTCATTTACTGTCATTATATTATATAATGCTTTCTTCGCAAATAAATAACACCCTCCCCCTTTCTTTTCAGCGAACCCCAAGAAACAACACAAGATTCAAGTCCCACGATGAGCCCGCCCAAGGCCAATCAGCTAATGACAAGAACTAAATCTTTGAGAGAAAGATTTGGATCCAAGCGAAGTTACTCGGAAAATTTCAAAGATCCGCCGGAGACCAGTACTTCACCCAGCAAGGAGGGATGTCGCACTGTCAGGCCCTCTTTACCAATAATTGGTATTCCAATTTTACCAACAGACGAGTCCAAAGATCCCCAAAGAATATATAATCCTTACGCGCAGCCACAGATCTTACTGCAACAGCAACAGAGACGTCAGGCCAACGTTTTAAGTGAACATTACAATCCTTTCGCTGTGTTACCCGAAGAAACCTACTGCAGTGCCCTGGACATCAACAGTCAAGAAGGTGACCCTAGATTTCCGTGGCAGAGAGATGCCGCTGTGCAATGTGACCTGTCACCTGACCCAGATGGACAGAGGTAAATTAAATTTGATTTGTCTGAGAAGGATTATAATCTCATAAAATTTCGGTCATAAATAGAGATATAGTGGTAAAAAAATCCTCCTTGTGACACTTACGTTCAATCCTAAATATATTTATTCGATTATACCGCTGTTATTTGAAAATAAGGTTTGCTAATTTCTTTTGGTCATTATTTTA---------------TTGATGTATTTTTGATATGTTTTATACAAAATGTATTATAATTTATAGAATTGTGATTACGTATTACTTATTGGAAA-CATTTTTCAATGTTTAAACAACTGCCAAGTAATATGTACGACATTAC------------------TAGATGACTATTCTTTTCACATTGTATAGAATTTAAAGTAAAATGTA--------------------------------------------------------------
Nsilvanus_GermanyCove_N1017 ------------------------------------------------------------------------------------------------------------------------------------------ACCCTCCC-CCTTCTTTTCAGCGAACCCCAAGAAACAACACAAGATTCAAGTCCCACGATGAGCCCGCCCAAGGCCAATCAGCTAATGACAAGAACTAAATCTTTGAGAGAAAGATTTGGATCCAAGCGAAGTTACTCGGAAAATTTCAAAGATCCGCCGGAGACCAGTACTTCACCCAGCAAGGAGGGATGTCGCACTGTCAGGCCCTCTTTACCAATAATTGGTATTCCAATTTTACCAACAGACGAGTCCAAAGATCCCCAAAGAATATATAATCCTTACGCGCAGCCACAGATCTTACTGCAGCAGCAACAGAGACGTCAGGCCAACGTTTTAAGTGAGCATTACAATCCTTTCGCTGTGTTACCCGAAGAAACCTACTGCAGTGCCCTGGACATCAACAGCCAAGAAGGTGACCCTAGATTTCCGTGGCAGAGAGATGCCGCTGTGCAATGTGACCTGTCACCTGACCCAGATGGACAGAGGTAAATTAAATTTGATTTGTCAGAGAAGGATTATAATCTCATAAAACTTTGGTCATAAATAGAGATATAGTGGTAAAAAAATCCTCCTTGTGACACTTACGTTCAATCCTAAATATATTTATTCGATTATACCGCTGTTATTTGAAAATAAGGTTTGCTAATTTTTTTTGGTCATTATTTTATTCTTTTTAATAGTATTGATGTATTTTTGATATGTTTTATACAAAATGTATTATAATTTATAGAATTGTGATTACGTATTACTTATTGGAAA-CA-TTTTCAATGTTTAAACAACTGCCAAGTAATATGTACGACATTACTTTTAAAAAATGTAATACTAGATGACTATTCTTTTCACATTGTATAGAATTTAAAGTAAAATGTACAGTAAAAACTTTTCCATTTAAAAAACGTTGATTGTTTAATATTATCAACGTGGAACAAGAT
Nsilvanus_HeboMtn_N1029 ---------TTCGTCGTCAGTAATCAGCTTTTGTTTATATTCCTTTCACTTCAAATGATGTTTTAGCAAAGAATTAACA-TTCCTCTCGTCATTTACTGTCATTATATTATGTAATGCTTTCTTCGCAAATAAATAACACCCTCCCCCTTTCTTTTCAGCGAACCCCAAGAAACAACACAAGATTCAAGTCCCACGATGAGCCCGCCCAAGGCCAATCAGCTAATGACAAGAACTAAATCTTTGAGAGAAAGATTTGGATCCAAGCGAAGTTACTCGGAAAATTTCAAAGATCCGCCGGAGACCAGTACTTCACCCAGCAAGGAGGGATGTCGCACTGTCAGGCCCTCTTTACCAATAATTGGTATTCCAATTTTACCAACAGACGAGTCCAAAGACCCCCAAAGAATATATAATCCTTACGCGCAGCCACAGATCTTACTGCAGCAGCAACAGAGACGTCAGGCCAACGTTTTAAGTGAGCATTACAATCCTTTCGCTGTGTTACCCGAAGAAACCTACTGCAGTGCCCTGGACATCAACAGCCAAGAAGGTGACCCTAGATTTCCGTGGCAGAGAGATGCCGCTGTGCAATGTGACCTGTCACCTGACCCAGATGGACAGAGGTAAATTAAATTTGATTTGTCAGAGAAGGATTATAATCTCATAAAATTTCGGTCATAAATAGAGATATAGTGGTAAAAAATTCCTCCTTCTGACACTTACGTTCAATCCTAAATATATTTATTCGATTATACCGCTGTTATTTGAAAATGAGGTTTGCTAA-TTTTTTTGGTCATTATTTTATTCTTTTTAATAGTATTGAAGTATTTTTGATATGTTTTATACAAAATGTATTATAATTTATAGAATTGTGATTACGTATTACTTATTGGAAA-CATTTTTCAATGTTTAAACATCTGCCAAGTAATATGTATGACATTACTTTTAAAAAATTTAATACTAGATGACTATTCTTTTCACATTGTATAGAATTTAAAGTAAAATGTACAGTAAAAACTTTTTCATTTAAAAAACGTTGATTGTTTAATATTATCAACGTGGAACAAGGT
Nstupkai_BlowholeWOS_N285 -----------------CAATAATCAGCTTTTGTTTATATTCATTTCACTTCAAATGATCTTTTAACAAAGAATTAACATTTCGTGTCGTCATTTACTGTCATTATAATATATAATGCTTTCTTCGCAAATAAATGACATCCCCCCTCCCTCTTTTCAGCGAACCCCAAGAAACAACACAAGATTCAAGTCCCACGATGAGCCCGCCCAAGGCCAATCAGCTAATGACAAGAACTAAATCTTTGAGAGAAAGATTTGGATCCAAGCGAAGTTACTCGGAAAATTTTAAAGATCCCCCGGAGACCAGTACTTCACCCAGCAAGGACGGATGTCGCACTGTCAGGCCCTCTTTACCAATCATTGGTGTTCCAATTTTACCAACAGACGAGTCCAAAGATCCCCAAAGAATATATAATCCTTACGCTCAGCCACAGATCTTGCTGCAGCAGCAACAGAGACGGCAGGCCAACGTTTTAAGTGAACATTACAATCCTTTCGCTGTGTTGCCGGAAGAAACCTATTGCAGTGCCCTGGACATCAACAGCCAAGAAGGTGACCCTAGATTTCCGTGGCAGAGAGATGCCGCTGTGCAATGTGACCTGTCACCTGACCCAGATGGACAGAGGTAAAGTAAATTTGATTTGTAAGAGAAGGATTATAATCTCGTGAAATTTTTGTCATACATAAAGATATAAAAGTAACAAAATTCTCCTTGTGAAACTTACGATCAATCCTAAATATATTTATTCGATTAAATCACTGTTATTTGAAAAAAAGGTTTGCTAATTTTTTCTGGTCATTATTTTATTCGTTTCAATATTATTTATGTATTTTTGATAGGTTTTATACAAAATTTATTATAATTTATAGAATTGTGA------AGAATGAAGAATAAAACTTTTTTTAATGTTGGAACATCTACCAAATAATATGTACGACATTACTTTAAAAAAAATTAATACTAGATGACCATTTTTTTCAGATTGTATAGAATTGAAAATAAAACGCACAGTAAAAACTTTTCCATTTGAAAAACGTTGATTGTTTAATATTATCTACGTGGAACAAGG-
Nstupkai_Blowing_N356 ATTCTGAATTTCCTCGGCAATAATCAGCTTTTGTTTATATTCATTTCACTTCAAATGATCTTTTAACAAAGAATTAACATTTCGTGTCGTCATTTACTGTCATTATAATATATAATGCTTTCTTCGCAAATAAATGACATCCCCCCTCCCTCTTTTCAGTGAACCCCAAGAAACAACACAAGATTCAAGTCCCACGATGAGCCCGCCCAAGGCCAATCAGCTAATGACAAGAACTAAATCTTTGAGAGAAAGATTTGGATCCAAGCGAAGTTACTCGGAAAATTTTAAAGATCCCCCGGAGACCAGTACTTCACCCAGCAAGGACGGATGTCGCACTGTCAGGCCCTCTTTACCAATCATTGGTGTTCCAATTTTACCAACAGACGAGTCCAAAGATCCCCAAAGAATATATAATCCTTACGCTCAGCCACAGATCTTGCTGCAGCAGCAACAGAGACGGCAGGCCAACGTTTTAAGTGAACATTACAATCCTTTCGCTGTGTTACCGGAAGAAACCTACTGCAGTGCCCTGGACATCAACAGCCAAGAAGGTGACCCTAGATTTCCGTGGCAGAGAGATGCCGCTGTGCAATGTGACCTGTCACCTGACCCAGATGGACAGAGGTAAAGTAAATTTGATTTGTAAGAGAAGGATTATAATCTCGTGAAATTTTTGTCATACATAAAGATATAGAGGTAACAAAATTCTCCTTGTGAAACTTACGATCAATCCTAAATATATTTATTCGATTAAATCACTGTTATTTGAAAAAAAGGTTTGCTAATTTTTTCTGGTCATTATTTTATTCGTTTCAATATTATTTATGTATTTTTGATAGGTTTTATACAAAATTTATTATAATTTATAGAATTGTGA------AGAATGAAGAATAAAACTTTTTTTAATGTTGGAACATCTACCAAATAATATGTACGACATTACTTTAAAAAAATTTAATACTAGATGACTATTCTTTTCACATTGTATAGAATTGAAAATAAAGCGCACATTAAAAACTTTTCCATTTGAAAAACGTTGATTGTTTAATATTATCAACGTGGAACAAGAT
Nstupkai_LittleRiver_N293 ATTCTGAATTTCCTCGGCAATAATCAGCTTTTGTTTATATTCATTTCACTTCAAATGATCTTTTAACAAAGAATTAACATTTCGTGTCGTCATTTACTGTCATTATAATATATAATGCTTTCTTCGCAAATAAATGACATCCCCCCTCCCTCTTTTCAGTGAACCCCAAGAAACAACACAAGATTCAAGTCCCACGATGAGCCCGCCCAAGGCCAATCAGCTAATGACAAGAACTAAATCTTTGAGAGAAAGATTTGGATCCAAGCGAAGTTACTCGGAAAATTTTAAAGATCCCCCGGAGACCAGTACTTCACCCAGCAAGGACGGATGTCGCACTGTCAGGCCCTCTTTACCAATCATTGGTGTTCCAATCTTACCAACAGACGAGTCCAAAGATCCCCAAAGAATATATAATCCCTACGCTCAGCCACAGATCTTGCTGCAGCAGCAACAGAGACGGCAGGCCAACGTTTTAAGTGAACATTACAATCCTTTCGCTGTGCTGCCGGAAGAAACCTACTGCAGTGCCCTGGACATCAACAGCCAAGAAGGTGACCCTAGATTTCCGTGGCAGAGAGATGCCGCTGTGCAATGTGACCTGTCACCTGACCCAGATGGACAGAGGTAAAGTAAATTTGATTTGTAAGAGAAGGATTATAATCTCGTGAAATTTTTGTCATACATAAAGATATAGAGGTAACAAAATTATCCTTGTGAAACTTACGATCAATCCTAAATATATTTATTCGATTAAATCACTGTTATTTGGAAAAAAGGTTTGCTAATTTTTTCTGGTCATTATTTTATTCGTTTCAATATTATTTATGTATTTTTGATAGGTTTTATACAAAATTTATTATAATTTATAGAATTGTGA------AGAATGAAGAATAAAACTTTTTTTAATGTTGGAACATCTACCAAATAATATGTACGACATTACTTTTAAAAAATTTAATACTAGATGACTATTTTTTTCAGATTGTATAGAATTGAAAATAAAACGCACAGTAAAAACTTTTCCATTTGAAAAACGTTGATTGTTTAATATTATCAACG-----------
Nstygius_ObeLee_N0656 ATTCTGAATTTCCTCTGCAATAATCAGCTTTTGTTTATATTCATGTCACTTCAAATGATGATTTAGCAAAGATTTAGCATTTCACGCCATCATTTACTGCCATTATATTATATAATGCTTTCTACGCAAATAAATAACATTTTCCCTTTTTTTTTTCAGTGAACCCCAAGAAACAACCCAAGATTCAAGTCCCACGATGAGCCCGCCCAAGGCCAATCAGCTAATGACAAGAACTAAATCTTTGAGAGAAAGATTTGGATCCAAACGAAGTTACTCGGAAAATTTTAAAGATCCTCCGGAGACCAGTACTTCACCAAGCAAGGAGGGATGCCGCACTGTCAGGCCCTCTTTACCAATAATTGGTGTTCCAATCTTACCAACAGACGAGTCCAAAGATCCCCAAAGAATATATAATCCTTACGCGCAGCCACAGATCTTACTGCAGCAGCAACAGAGACGTCAGGCCAACGTTTTAAGTGAACATTACAATCCTTTCGCTGTGCTGCCCGAAGAAACCTACTGCAGTGCTCTGGACATCAACAGCCAAGAAGGTGACCCTAGATTTCCGTGGCAGAGAGATGCAGCTGTGCAATGTGACCTATCACCTGACCCAGATGGACAGAGGTAAAGTAAATTTGATTCGTAAAAGAAGGATTATAATCTAATGAAATTCTTGTTATATAGAGAGATATAGAGGTAACAAAATTCTCCTTGTGAAACTTACGTTCCATCTTAACTATATTTATTAGATTATATCGCTGTTATTTGAAAAAAAGGTTTGTTAATTTTTTCTGGTCATTATTTTATTCGTTTCAATATTATTTA--------TGTTAGGTTTTATACAAAATTTATTATAATTTATAGAATTGTGATTACATATTACTTATTGAAAA-CTTTTTTTAATGTTTAAACATCTGCCAAGTAATATGTACGACATTGCTTTAAAAAAAATTAATACTAGATGACTATTCTTTTCACATTGTATAGAATTGAAAATAAAACGCACTGTAAAAACCTTTCCATTTGAAAAACGTTGATTGTTTCATATTATCAACGTGGAACAAGGT
Nstygius_RavenB_N1022 ATTCTGAATTTCCTCTGCAATAATCAGCTTTTGTTTATATTCATGTCACTTCAAATGATGATTTAGCAAAGATTTAGCATTTCACGCCGTCATTTACTGCCATTATATTATATAATGCTTTCTACGCAAATAAATAACATTTTTCCCTTTTTTTTTCAGTGAACCCCAAGAAACAACCCAAGATTCAAGTCCCACGATGAGCCCGCCCAAGGCCAATCAGCTAATGACAAGAACTAAATCTTTGAGAGAAAGATTTGGATCCAAACGAAGTTACTCGGAAAATTTTAAAGATCCTCCGGAGACCAGTACTTCACCAAGCAAGGAGGGATGCCGCACTGTCAGGCCCTCTTTACCAATAATTGGTGTTCCAATCTTACCAACAGACGAGTCCAAAGATCCCCAAAGAATATATAATCCTTACGCGCAGCCACAGATCTTACTGCAGCAGCAACAGAGACGTCAGGCCAACGTTTTAAGTGAACATTACAATCCTTTCGCTGTGTTGCCCGAAGAAACCTACTGCAGTGCTCTGGACATCAACAGCCAAGAAGGTGACCCTAGATTTCCGTGGCAGAGAGATGCAGCTGTGCAATGTGACCTATCACCTGATCCAGATGGACAGAGGTAAAGTAAATTTGATTCGTAAAAGAAGGATTATAATCTAATGAAATTCTTGTTATATAGAGAGATATAGAGGTAACAAAATTCTCCTTGTGAAACTTACGTTCCATCTTAACTACATTTATTAGATTATATCGCTGTTATTTGAAAAAAAGGTTTG---------------------TTTGTTCGTTTCAATATTATTTA--------TGTTAGGTTTTATACAAAATTTATTATAATTTATAGAATTGTGATTACATATTACTTATTGAAAA-CTTTTTTTAATGTTTAAACATCTGCCAAGTAATATGTACGACATTGCTTTAAAAAAAATTAATACTAGATGACTATTCTTTTCACATTGTATAGAATTGAAAATAAAACGCACTGTAAAAACCTTTCCATTTGAAAAACGTTGATTGTTTCATATTATCAACGTGGAACAAGGT
Ntempletoni_BaldMtns_N950 ATTCTGACTTTCCTCGGCAATAATCAGCGTTTGTTTATATTCGTTTCACTTCAAGTGATGTTTTAGCAAAGAATTAACATTTCGTGTCGTCATTTACTGTCATTATAATATATAATGCTTTCTTCGCAAATGAATGAAAT-CCCTCTCTCCCTTTTCAGTGAACCCCAAGAAACAACACAAGATTCAAGTCCCACTATGAGCCCGCCCAAGGTCAATCAGCTCATGACAAGAACTAAATCTTTGAGAGAAAGATTTGGATCCAAGCGAAGTTACTCGGAAAATTTCAAAGATCCCCCGGAGACCAGTACTTCACCCAGCAAGGAGGGATGTCGCACTGTCAGGCCCTCTTTACCAATCATTGGTGTTCCAATCTTGCCAACAGACGAATCCAAAGATCCCCAAAGAATATATAATCCATACGCGCAGCCACAGATCTTACTGCAGCAGCAACAGAGACGTCAGGCCAACGTTTTAAGTGAACATTACAATCCTTTCGCTGTGTTGCCGGAAGAAACCTACTGCAGTGCCCTGGACATCAACAGCCAAGAAGGTGACCCTCGATTTCCGTGGCAGAGAGATGCAGCTGTGCAATGTGACCTGTCACCTGACCCAGATGGACAAAGGTAAAGCAAATTTGATTTGTAAGAGAAGAATTATAATCTCATGAAATTTTTGTCATACATAGTGATATGGAGGTAACAAAATCCTCCTTGTGAAACTTACGATCAATCCTAAATATATTTATTCGATTATATCGCTGTTATTTGAAAAAAAAGATTGCTAATTTTTTCTGGTCATTATTTTAATCGTTTTAATAGTATTTATGTATTTTTGATAGATTTTATACAAAATTTATTATAAATTATAGAAGTGTAATTATGTATTACTTATTGGAAA-CTTTTTTCAATCTTTAAACATCTGCCAAGTACTATGTACGACATTAATTTAAAAAAATTTAATACTAAATGACTATTCTTTTCACATTGCATAGAATTGAAATTAAAAAACGCAGTAAAAACTTTTCCATTTGAAAAACGTT--------------------------------
Ntempletoni_ClarksCreek_N945 ATTCTGACTTTCCTCGGCAATAATCAGCGTTTGTTTATATTCGTTTCACTTCAAGTGATGTTTTATCAAAGAATGAACATTTCGTGTCGTCATTTACTGTCATTATAATATATAATGCTTTCTTCGCAAATAAATGACAT-CCCCCTCCCTCTTTTCAGTGAACCCCAAGAAACAACACAAGATTCAAGTCCCACGATGAGCCCGCCCAAGGTCAATCAGCTAATGACAAGAACTAAATCTTTGAGAGAAAGATTTGGATCCAAGCGAAGTTACTCGGAAAATTTCAAAGATCCCCCGGAGACCAGTACTTCACCCAGCAAGGAGGGATGTCGCACTGTCCGGCCCTCTTTACCAATCATTGGTGTTCCAATCTTGCCAACAGACGAATCCAAAGATCCCCAAAGAATATATAATCCATACGCGCAGCCACAGATCTTACTGCAGCAGCAACAGAGACGTCAGGCCAACGTTTTAAGTGAACATTACAATCCTTTCGCTGTGTTGCCGGAAGAAACCTACTGCAGTGCCCTGGACATCAACAGCCAAGAAGGTGACCCTCGATTTCCGTGGCAGAGAGATGCAGCTGTGCAATGTGACCTGTCACCTGACCCAGATGGACAAAGGTAAAGCAAATTTGATTTGTAAGAGAAAAATTATAATCTCATGAAATTTTTGTCATACATAGTGATATGGAGGTAACAAAATCCTCCTTGTGAAACTTGCGATCAATTCTAAATATATTTATTCGATTATATCGCTGTTATTTGAAAAAAAAGTTTGCTAATTTTTTCTGGTCATTATTTTAATCGTTTTAATAGTATTTATGTATTTTTGATAGATTTTATGCAAAATTTATTATAATTTATAGAAGTGTAATTATGTATTACTTATTGGAAA-TTTTTTTCAATGTTTAAACATCTGCCAAGTACTATGTACGACATTACTTTAAAAAAATGTAATACTAAATGACTATTATTTTCACATTGCACAGAATTGAAAGTAAAAAGCGCAGTAAAAACTGTTCCATTTGAAAAACGTTGATTGTTTGATATTATCAACGTGGAATCAGGT
Ntempletoni_ScronceCreekRd_N1223 ATTCTGACTTTCCTCGGCAATAATCAGCGTTTGTTTATATTCGTTTCACTTCAAATGATGTTTTAGCAAAGAATGAACATTTCGTGTCGTCATTTACTGTCATTATAATATATAATGCTTTCTTCGCAAATAAATGACAT-CCCCCTCCCTCTTTTCAGTGAACCCCAAGAAACAACACAAGATTCAAGTCCCACGATGAGCCCGCCCAAGGTCAATCAGCTAATGACAAGAACTAAATCTTTGAGAGAAAGATTTGGATCCAAGCGAAGTTACTCGGAAAATTTCAAAGATCCCCCGGAGACCAGTACTTCACCCAGCAAGGAGGGATGTCGCACTGTCAGGCCCTCTTTACCGATCATTGGTGTTCCAATCTTGCCAACAGACGAATCCAAAGATCCCCAAAGAATATATAATCCATACGCGCAGCCACAGATCTTACTGCAGCAGCAACAGAGACGTCAGGCCAACGTTTTAAGTGAACATTACAATCCTTTCGCTGTGTTGCCGGAAGAAACCTACTGCAGTGCCCTGGACATCAACAGCCAAGAAGGTGACCCTCGATTTCCGTGGCAGAGAGATGCAGCTGTGCAATGTGACCTGTCACCTGACCCAGATGGACAAAGGTAAAGCAAATTTGATTTGTAAGAGAAGAATTATAATCTCATGAAATTTTTTTCATACATAGTGATATGGAGGTAACAAACTCCTCCTTGTGAAACTTACGATCAATCCTAAATATATTTATTCGATTATATCGCTGTTATTTGAAAAAAAAGTTTGCTAATTTTTTCTGGTCAT----------------------------------------------------------------------------------------------------------------------------------------------------------------------------------------------------------------------------------------------------------------------------------
Ntennessensis_IndianCave_N052 ATTCTGAATTTCCTCGGCAGTAATCAGCTTTTGTTTATATTCCTTTCACTTCAAATGATGTTTTAGCAAAGAATTAACATTTCCTCTCGTCATTTACTGTCATTATATTATATAATGCTTTCTTCGCAAATAAATAACACCCTCCCTCTTTCTTTTCAGTGAACCCCAAGAAACAACACAAGATTCAAGTCCCACGATGAGCCCGCCCAAGGCCAATCAGCTAATGACAAGAACTAAATCTTTGAGAGAAAGATTTGGATCCAAGCGAAGTTACTCGGAAAATTTCAAAGATCCGCCGGAGACCAGTACTTCACCCAGCAAGGAGGGATGTCGCACTGTCAGGCCCTCTTTACCAATAATTGGTATTCCAATTTTACCAACAGACGAGTCCAAAGATCCCCAAAGAATATATAATCCTTACGCGCAGCCACAGATCTTACTGCAGCAGCAACAGAGACGTCAGGCCAACGTTCTAAGTGAACATTACAATCCTTTCGCTGTGTTGCCCGAAGAAACCTACTGCAGTGCCCTGGACATCAACAGCCAAGAAGGTGACCCTAGATTTCCGTGGCAGAGAGATGCCGCAGTGCAATGTGACCTGTCACCTGACCCAGATGGACAAAGGTAAATTAAATTTGATTTGTAAGAGAAGGATTATAATCTCATAAAATTTCGGTCATAAATAATGATATAGAGGTAAAAAAATCCTCCTTGTGAAACTTACGTTCAATCCTAAATATATTTATCCGATTATACCGCTGTTATTTGAAAAAAAGGTTTGCTAATTTTTTTTGGTCATTATTTTATTCTTTTTAATAGTATTGATGTATTTTTGATATGTTTTACACAAAATTTATTATAATTTATAGAATTGTGATTACGTATTACTTATTGGAAA-TATTTTTCAATGTTTAAACATCTGCCAAGTAATATGTACGACATTACTTTAAAAAAATGTAATACTAGATGACTATTCTTTTCACATTGTATAGAATTTAAAG-----------------------------------------------------------------------
Ntennessensis_LittleStony_N645 --------------------------------------------------------------------------------------------------------------------------------------------------------------------------------------------------------------------CCAATCAGCTAATGACAAGAACTAAATCTTTGAGAGAAAGATTTGGATCCAAGCGAAGTTACTCGGAAAATTTCAAAGATCCGCCGGAGACCAGTACTTCACCCAGCAAGGAGGGATGTCGCACTGTCAGGCCCTCTTTACCAATAATTGGTATTCCAATTTTACCAACAGACGAGTCCAAAGATCCCCAAAGAATATATAATCCTTACGCGCAGCCACAGATCTTACTGCAACAGCAACAGAGACGTCAGGCCAACGTTTTAAGTGAACATTACAATCCTTTCGCTGTGTTGCCCGAAGAAACCTACTGCAGTGCCCTGGACATCAACAGCCAAGAAGGTGACCCTAGATTTCCGTGGCAGAGAGATGCCGCAGTGCAATGTGACCTGTCACCTGACCCAGATGGACAAAGGTAAATTAAATTTGATTTGTAAGAGAAGGATTATAATCTCATAAAATTTCGGTCATAAATAATGATATAGAGGTAAAAAAATCCTCCTTGTGAAACCTACGTTCAATCCTAAATATATTTTTTCGATTATACCGCTGTTATTTGAAAAAAAGGTTTGCTAATTTTTTTTGGTCATTATTTTATTCTTTTTAATAGTATTGATGTATTTTTGATATGTTTTATACAAAATTTATTATAATTTATAGAATTGTGATTACGTATTACTTATTGGAAA-CATTTTTCAATGTTTAAACATCTGTCAAGTAATATGTACGACATTACTTTTAAAAAA---------------------------------------------------------------------------------------------------------------------
Ntennessensis_Watauga_N1046 ATTCTGAATTTCCTCGGCAGTAATCAGCTTTTGTTTATATTCCTTTCGCTTCAAATGATGTTTTAGCAAAGAATTAACATTTCCTCTAGTCATTTACTGTCATTATATTATATAATGCTTTCTTCGCAAATAAATAACACCCTCCCTCTTTCTTTTCAGTGAACCCCAAGAAACAACACAAGATTCAAGTCCCACGATGAGCCCGCCCAAGGCCAATCAGCTAATGACAAGAACTAAATCTTTGAGAGAAAGATTTGGATCCAAGCGAAGTTACTCGGAAAATTTCAAAGATCCGCCGGAGACCAGTACTTCACCCAGCAAGGAGGGATGTCGCACTGTCAGGCCCTCTTTACCAATAATTGGTATTCCAATTTTACCAACAGACGAGTCCAAAGATCCCCAAAGAATATATAATCCTTACGCGCAGCCACAGATCTTACTGCAGCAGCAACAGAGACGTCAGGCCAACGTTTTAAGTGAACATTACAATCCTTTCGCTGTGCTGCCCGAAGAAACCTACTGCAGTGCCCTGGACATCAACAGCCAAGAAGGTGACCCTAGATTTCCGTGGCAGAGAGATGCCGCAGTGCAATGTGACCTGTCACCTGACCCAGATGGACAGAGGTAAATTAAATTTGATTTGTAAGAGAAGGATTATAATCTCATAAAATTTCGGTCATAAATAATGATATAGAGGTAAAAAAATCCTCCTTGTGAAACCTACGTTCAATCCTAAATATATTTATTCGATTATACCGCTGTTATTTGAAAAAAAGGTTTGCTAATTTTTTTTGGTCATTATTTTATTCTTTTTAATAGTATTGATGTATTTTTGATATGTTTTATACAAAATTTATTATAATTTATAGAATTGTGATTACGTATTACTTATTGGAAA-CATTTTTCAATGTTTAAACATCTGCCAAGTAATATGTACGACATTACTTTAAAAAAATGTAATACTAGATGACTATTCTTTTCACATTGTATAGAATTTAAAGTAAAATGTGCAGTAAAAACTTTTCCATTTAAAAAACGTTGATTGTTTAATATTATCAACGTGGAACAAGGT
