# Supplementary material for: ﻿New species in old mountains: integrative taxonomy reveals ten new species and extensive short-range endemism in Nesticus spiders (Araneae, Nesticidae) from the southern Appalachian Mountains
Source: Zookeys. 2023 Feb 3;1145:1–130. doi: 10.3897/zookeys.1145.96724 (PMC10208238; doi:10.3897/zookeys.1145.96724)
Supplement: Supplementary material 4 — Input alignments, analysis log files, and output tree files [file zookeys-1145-001_article-96724__-s004.zip › uce-2001274 (modified).phy]

 85 884
Nesticus_nahaunus_Mexico_G2881 --------AAAATATTCAAGCAAATAAAAATACATCTCCAATATAAAATATTTCACTCCGATTAACATAGACGAGGATGAACTTTTAAATTAAGTCAATATCGGTTGTCT--AAATTCAGATTTGCCGATGAAGGTCTGATCAAAATTATACCAGATAATCAAGGTCTTAATGTATTAGAAACTT-TAAAAAGATAAGCAATAGTCATTGAAAACG----TGAGAAGCAAAAAGGATAAATTGTATCACGAGGATCACAACACGTCACAGTTATATCACAATATTTACCTTAAGGCAGAATCATTAAGTACAATTGTACAATTCCCAATTTACTAGCTTTAAACTTCTAAAATACCCTTCTCTTTACTAGGGACGATGTTCTGATTAGTCTGGTCATTTTCGTATTCAACAAAGTCATCGAACAAACTGGGCCAGGCGGCCGTATCGTCATATGAGCTGAGATCATCCCCGACCGATTCGGAGAAATTTAAGAACATGTTCCAAGTGTCCCTGGAGATTCCTCGGACACTAGGGTGCTTCTCCAGGAAACTCAGCCAACGGTGAAGAATCGGAGGTTCGTTGCCATAAAACACGAGTTTCCACAGCTGAATTGCCATTTCTGACATTAAAACTCTTTGGTCAGGCTCAAGGCCAAATTTAAAAGTGAAGCGGTACAAGTCTTTATACTTTTCTGGACACCTTACCTCAGCCACCATGTCTGAGAACCTTGCTTGGATATCCTGGATGCAATCTGCCTTTAGACTTCGGCAACCATGAAAGAACTCTTCTTTAGTGAAACAAAACATGTACTTTGCATTGAACTTCCAAGCCAGCAGAAGCACA-----------------------------------------
Narcheri_Cheaha_N023 TTCTTGTGAAAATATTCAAGAAAATGAAAACACATATCCCATACGAAATA---TATTCTAATTAACATAGATGAGGATGAACTTTCCAATTCATTCAATTTCAGCTGTCGAAAAATTTGGATTTGCAGATGTGGGCTTGGTCGAAATTATACCAAATAATCAAGGTCTTAATGCATCGGAAACTT-TAAAAAGATAGGCAATAGTCGTTGAAAAAGTAAGTGACAAGCAAAACGGATAAATTGTATCACGAGGATCACAACACGTCACAGTTATATCACAATATTTACCTTAAGGCAGAATCATTAAGTACAATTGTACAATTCCCAATTTACTAGCTTTAAACTTCTAAAATACCCTTTTCTTTACTAGGGACGATGTTCTGATTAGTCTGGTCATTTTCGTATTCAACAAAGTCATCAAACAAACTGGGCCAGGCAGCCGTATCGTCGTATGAGCTGAGATCGTCCCCGACAGATTCGGAGAAATTTAAGAACATGTTCCATGTGTCCCTGGAGATTCCTCGGACACTAGGGTGCTTCTCGAGGAAACTCAGCCAACGGTGAAGAATCGGAGGTTCGTTGCCATAAAACACAAGTTTCCACAGCTGAATTGCCATTTCTGACATTAAAACTCTTTGGTCAGGCTCAAGGCCAAATTTAAAAGTGAAGCGGTAAAAGTCTTTATACTTTTCTGGACACCTTACCTCAGCCACCATATCCGAGAACCTTGCT--------------------------------------------------------------------------------------------------------------------------------------------------------
Nbarri_Bishop_N1072 TCCTTGTGAAAATATTCAAGCAAATGAAACTACATCTCCAATATGAAATATTTTATTCTAATTAACATAGATGAGGATGAACTTTCCAA---ATTCAATTTCAGCTGTCGAAAAATTTAGATTTGCAGATGTAGGCTTAGTCAAAATTATACTGGATAATCAAGGTCTTAATGCATTGGAAACTTAAAAAAAGATCGGCAATAGTCGTTGAAAGAGTAAGTGACAAGCAAAAACGATAAATTGTATCACGAGGATCACAACACGTCACAGTTATATCACAATATTTACCTTAAGGCAGAATCATTAAGTACAATTGTACAATTCCCAATTTACTAGCTTTAAACTTCTAAAATACCCTTTTCTTTACTAGGGACGATGTTCTGATTAGTCTGGTCGTTTTCATATTCGACAAAGTCATCGAACAAACTGGGCCAGGCGGCCGTATCGTCGTATGAGCTGAGATCGTCCCCGACAGATTCGGAGAAATTTAAGAACATGTTCCATGTGTCCCTGGAGATTCCTCGTACACTAGGGTGCTTTTCGAGGAAACTCAGCCAACGGTGAAGAATTGGAGGTTCATTGCCATAAAACACGAGTTTCCACAGCTGAATTGCCATTTCTGACATTAAAACTCTTTGGTCAGCCTCAAGGCCAAATTTAAAAGTGAAGCGGTAAAAGTCTTTATACTTTTCTGGACACCTTACCTCGGCCACCATGTCCGAGAACCTTGCTTGGATATCCTGAACGCAATCTGCCTTTAAATTCCGGCAACCATGAAAGAACTCTTCCTTAGTGAAACAAAACATGTACTTTGCATTAAACTTCCAAGCCAGTAGAAGCACACGGAAATCTTCGGGTTGCACACC------------------
Nbarri_LostCoveCave_N0065 TCCTTGTGAAAATATTCAAGCAAATGAAACTACATCTCCAATATGAAATATTTTATTCTAATTAACATAGATGAGGATGAACTTTCCAATTAATTCAATTTCAGCTGTCGAAAAATTTAGATTTGCAGATGTAGGCTTAGTCAAAATTATACTGGATAATCAAGGTCTTAATGCATTGGAAACTTAAAAAAAGATCGGCAATAGTCGTTGAAAGAGTAAGTGACAAGCAAAAACGATAAATTGTATCACGAGGATCACAACACGTCACAGTTATATCACAATATTTACCTTAAGGCAGAATCATTAAGTACAATTGTACAATTCCCAATTTACTAGCTTTAAACTTCTAAAATACCCTTTTCTTTACTAGGGACGATGTTCTGATTAGTCTGGTCATTTTCATATTCGACAAAGTCATCGAACAAACTGGGCCAGGCGGCCGTATCGTCGTATGAGCTGAGATCGTCCCCGACAGATTCGGAGAAATTTAAGAACATGTTCCATGTGTCCCTGGAGATTCCTCGTACACTAGGGTGCTTTTCGAGGAAACTCAGCCAACGGTTAAGAATTGGAGGTTCATTGCCATAAAACACGAGTTTCCACAGCTGAATTGCCATTTCTGACATTAAAACTCTTTGGTCAGCCTCAAGGCCAAATTTAAAAGTGAAGCGGTAAAAGTCTTTATACTTTTCTGGACACCTTACCTCGGCCACCATGTCCGAGAACCTTGCTTGGATATCCTGAACGCAATCCGCCTTTAAATTCCGGCAACCATGAAAGAACTCTTCCTTAGTGAAACAAAACATGTACTTTGCATTGAACTTCCAAGCCAGTAGAAGCACACGGAAATCTTCGGGTTGCACACCGAGGTCGTTGCAGAGTCG
Nbarri_eyed_ClayCave_G2082 ------------------------------------------------------------------------------------------------------------------------------------------------------------------------------------------------------------------------------------------------------------------------------------------------------------------------------CAATTCCCAATTTACTAGCTTTAAACTTCTAAAATACCCTTTTCTTTACTAGGGACGATGTTCTGATTAGTCTGATCGTTTTCGTATTCGACAAAGTCATCGAACAAACTGGGCCAGGCGGCCGTATCGTCGTATGAGCTGAGATCGTCCCCGACTGATTCGGAGAAATTTAAGAACATGTTCCATGTGTCCCTGGAGATTCCTCGTACACTAGGGTGCTTCTCGAGGAAACTCAGCCAACGGTGAAGAATCGGAGGTTCGTTGCCATAAAACACGAGTTTCCACAGCTGAATTGCCATTTCTGACATTAAAACTCTTTGGTCAGGCTCAAGGCCAAATTTAAAAGTGAAGCGGTAAAAGTCTTTATACTTTTCTGGGCACCTTAC------------------------------------------------------------------------------------------------------------------------------------------------------------------------------------
Nbarrowsi_Gregorys_N270 TCCTTGTGAAAATATTCAAGCAAATGAAACTACATCTCCAATATGAAATATTTTATTCTAATTAACATAAATGAGGATGAACTTTCCAATTAATTCAATTCCAGTTGCCGAAAAATTTAGATTTGCAGATGTAGGCTTAGTCAAAATTATACCGGATAATCAAGGTCTTAACGCATTGGAAACTTAAAAAAAGATCGGCAATAGTCGTTGAAAGAGTAAGTGACAAGCAAAAACGATAAATTGTATCACGAGGATCACAACACGTCACAGTTATATCACAATATTTACCTTAAGGCAGAATCATTAAGTACAATTGTACAATTCCCAATTTACTAGCTTTAAACTTCTAAAATACCCTTTTCTTTACTAGGGACGATGTTCTGATTAGTCTGGTCATTTTCGTATTCGACAAAGTCATCGAACAAACTGGGCCAGGCGGCCGTATCGTCGTATGAGCTGAGATCGTCCCCGACAGATTCGGAGAAATTTAAGAACATGTTCCATGTGTCCCTGGAGATTCCTCGTACACTAGGGTGCTTCTCGAGGAAACTCAGCCAACGGTGAAGAATCGGAGGTTCGTTGCCATAAAACACGAGTTTCCACAGCTGAATTGCCATTTCTGACATTAAAACTCTTTGGTCAGGCTCAAGGCCAAATTTAAAAGTGAAGCGGTAAAAGTCTTTATACTTTTCTGGACACCTTACCTCGGCCACCATGTCCAAGAACCTAGCTTGGATATCCTGAACGCAATCTGCCTTTAAATTACGGCAACCATGAAAGAACTCTTCCTTAGTGAAACAAAACATGTACTTTGCATTAAACTTCCAAGCCAGTAGAAGCACACGGAAATCTTCGGGTTGCACACTGAGGTCGTTGCAGAGTCG
Nbarrowsi_Tuckaleechee_N360 TCCTTGTGAAAATATTCAAGCAAATGAAACTACATCTCCAATATGAAATATTTTATTCTAATTAACATAAATGAGGATGAACTTTCCAATTAATTCAATTTCAGTTGTCGAAAAATTTAGATTTGCAGATGTAGGCTTAGTCAAAATTATACCGGATAATCAAGGTCTTAATGCATTGGAAACTTAAAAAAAGATCGGCAATAGTCGTTGAAAGAGTAAGTGACAAGCAAAAACGATAAATTGTATCACGAGGATCACAACACGTCACAGTTATATCACAATATTTACCTTAAGGCAGAATCATTAAGTACAATTGTACAATTCCCAATTTACTAGCTTTAAACTTCTAAAATACTCTTTTCTTTACTAGGGACGATGTTCTGATTAGTCTGGTCATTTTCGTATTCGACAAAGTCATCGAACAAACTGGGCCAGGCGGCCGTATCGTCGTATGAGCTGAGATCGTCCCCGACAGATTCGGAGAAATTTAAGAACATGTTCCATGTGTCCCTGGAGATTCCTCGTACACTAGGGTGCTTCTCGAGGAAACTCAGCCAACGGTGAAGAATCGGAGGTTCGTTGCCATAAAACACGAGTTTCCACAGCTGAATTGCCATTTCTGACATTAAAACTCTTTGGTCAGGCTCAAGGCCAAATTTAAAAGTGAAACGGTAAAAGTCTTTATACTTTTCTGGACACCTTACCTCGGCCACCATGTCCGAGAACCTTGCTTGGATATCCTGAACGCAATCTGCCTTTAAATTCCGGCAACCATGAAAGAACTCTTCCTTAGTGAAACAAAACATGTACTTTGCATTAAACTTCCAAGCCAGTAGAAGCACACGGAAATCTTCGGGTTGCACACTGAGGTCGTTGCAGAGTCG
Nbishopi_DryFalls_N150 ---------------TCAAGCAACTGAAACTACATCTCCAATATGAAATATTTTATTCTAATTAACATAGATGACGATGAACTTTCCAATTAATTCAATTTCAGTTGTCGAAAAATTTAGATTTGCAGATGTGGGCTTAGTCAAAATTATACCGGATAATCAAGGTCTTAATGCATTGGAAACTTAAAAAAAGATCGGCAATAGTCGTTGAAAGAGTAAGTGACAAGCAAAAACGATAAATTGTATCACGAGGATCACAACACGTCACAGTTATATCACAATATTTACCTTAAGGCAGAATCATTAAGTACAATTGTACAATTCCCAATTTACTAGCTTTAAACTTCTAAAATACCCTTTTCTTTACTAGGGACGATGTTCTGATTAGTCTGATCGTTTTCATATTCGACAAAGTCATCGAACAAACTGGGCCAGGCGGCCGTATCGTCGTATGAGCTGAGATCGTCTCCGACAGATTCGGAGAAATTTAAGAACATGTTCCATGTGTCCCTGGAGATTCCTCGTACACTAGGGTGCTTCTCGAGGAAACTCAGCCAACGGTGAAGAATTGGAGGTTCGTTGCCATAAAACACGAGTTTCCACAGCTGAATTGCCATTTCTGACATTAAAACTCTTTGGTCAGGCTCAAGGCCAAATTTAAAAGTGAAGCGGTAAAAGTCTTTATACTTTTCTGGACACCTTACCTCGGCCACCATGTCCGAGAACCTTGCTTGGATATCCTGAACGCAATCTGCCTTTAAATTCCGGCAACCATGAAAGAACTCTTCCTTAGTGAAACAAAACATGTACTTTGCATTAAACTTCCAAGCCAGTAGAAGCACACGGAAATCTTCG-----------------------------
Nbishopi_PoleCr_Chattooga_N885 TCCTTGTGAAAATATTCAAGCAACTGAAACTACATCTCCAATATGAAATATTTTATTCTAATTAACATAGATGACGATGAACTTTCCAATTAATTCAATTTCAGTTGTCGAAAAATTTAGATTTGCAGATGTGGGCTTAGTCAAAATTATACCGGATAATCAAGGTCTTAATGCATTGGAAACTTAAAAAAAGATCGGCAATAGTCGTTGAAAGAGTAAGTGACAAGCAAAAACGATAAATTGTATCACGAGGATCACAACACGTCACAGTTATATCACAATATTTACCTTAAGGCAGAATCATTAAGTACAATTGTACAATTCCCAATTTACTAGCTTTAAACTTCTAAAATACCCTTTTCTTTACTAGGGACGATGTTCTGATTAGTCTGATCGTTTTCATATTCGACAAAGTCATCGAACAAACTGGGCCAGGCGGCCGTATCGTCGTATGAGCTGAGATCGTCTCCGACAGATTCGGAGAAATTTAAGAACATGTTCCATGTGTCCCTGGAGATTCCTCGTACACTAGGGTGCTTCTCGAGGAAACTCAGCCAACGGTGAAGAATTGGAGGTTCGTTGCCATAAAACACGAGTTTCCACAGCTGAATTGCCATTTCTGACATTAAAACTCTTTGGTCAGGCTCAAGGCCAAATTTAAAAGTGAAGCGGTAAAAGTCTTTATACTTTTCTGGACACCTTACCTCGGCCACCATGTCCGAGAACCTTGCTTGGATATCCTGAACGCAATCTGCCTTTAAATTCCGGCAACCATGAAAGAACTCTTCCTTAGTGAAACAAAACATGTACTTTGCATTAAACTTCCAAGCCAGTAG------------------------------------------------
Nbishopi_StandingIndian_N131 -------------------------------------------------------------------------------------------------------GTTGTCGAAAAATTTAGATTTGCAGATGTGGGCTTAGTCAAAATTATACCGGATAATCAAGGTCTTAATGCATTGGAAACTTAAAAAAAGATCGGCAATAGTCGTTGAAAGAGTAAGTGACAAGCAAAAACGATAAATTGTATCACGAGGATCACAACACGTCACAGTTATATCACAATATTTACCTTAAGGCAGAATCATTAAGTACAATTGTACAATTCCCAATTTACTAGCTTTAAACTTCTAAAATACCCTTTTCTTTACTAGGGACGATGTTCTGATTAGTCTGATCGTTTTCATATTCGACAAAGTCATCGAACAAACTGGGCCAGGCGGCCGTATCGTCGTATGAGCTGAGATCGTCTCCGACAGATTCGGAGAAATTTAAGAACATGTTCCATGTGTCCCTGGAGATTCCTCGTACACTAGGGTGCTTCTCGAGGAAACTCAGCCAACGGTGAAGAATTGGAGGTTCGTTGCCATAAAACACGAGTTTCCACAGCTGAATTGCCATTTCTGACATTAAAACTCTTTGGTCAGGCTCAAGGCCAAATTTAAAAGTGAAGCGGTAAAAGTCTTTATACTTTTCTGGACACCTTACCTCGGCCACCATGTCCGAGAACCTTGCTTGGATATCCTGAACGCAATCTGCCTTTAAATTCCGGCAACCATGAAAGAACTCTTCCTTAGTGAAACAAAACATGTACTT------------------------------------------------------------------------
Nbrimleyi_NewberryCr_N984 TCCTTTTGAAAATATTCAAGCAAATGAAACTACATCTCCAATATGAAATATTTCATTCTAATTAACATAGACGAGGATGAACTTTCCAATTAATTCAATTTCAGTTATCGAAAAATTTAGATTTGCAGATGTAGGCTTAGTCAAAATTATACCGGATAATCAAGGTCTTAATGCATTGGAAACTTAAAAAAAGATCGGCAATAGTCGTTAAAAGAGTAAGTGACAAGCAAAAATGATAAATTGTATCACGAGGATCACAACACGTCACAGTTATATCACAATATTTACCTTAAGGCAGAATCATTAAGTACAATTGTACAATTCCCAATTTACTAGCTTTAAACTTCTAAAACACCCTTTTCTTTACTAGGGACGATGTTCTGATTAGTCTGGTCATTTTCGTATTCGACAAAGTCATCGAACAAACTGGGCCAGGCGGCCGTATCGTCGTATGAGCTGAGATCGTCCCCGACAGATTCGGAGAAATTTAAGAACATGTTCCACGTGTCCCTGGAGATTCCTCGTACACTAGGGTGCTTCTCGAGGAAACTCAGCCAACGGTGAAGAATCGGAGGTTCGTTGCCATAAAACACGAGTTTCCACAGCTGAATTGCCATTTCTGACATTAAAACTCTTTGGTCAGGCTCAAGGCCAAATTTAAAAGTGAAGCGGTAAAAGTCTTTATACTTTTCTGGACACCTTACCTCGGCCACCATGTCCGAGAACCTTGCTTGGATATCCTGAACGCAATCTGCCTTTAAATTCCGGCAACCATGAAAGAACTCTTCCTTAGTGAAACAAAACATGTACTTTGCATTAAACTTCCAAGCCAGTAGAAGCACACGGAAATCTTCGGGTTGCACGCCGAGGTCGCTGCAGAGTCG
Nbrimleyi_RumblingBald_N241 TCCTTGTGAAAATATTCAAGCAAATGAAACTACATCTCCAATATGAAATATTTCATTCTAATTAACATAGACGAGGATGAACTTTCCAATTAATTCAATTTCAGTTGTCGAAAAATTTAGATTTGCAGATGTAGGCTTAGTCAAAATTATACCGGATAATCAAGGTCTTAATGCATTGGAAACTTAAAAAAAGATCGGCAATAATCGTTAAAAGAGTAAGTGACAAGCAAAAATGATAAATTGTATCACGAGGATCACAACACGTCACAGTTATATCACAATATTTACCTTAAGGCAGAATCATTAAGTACAATTGTACAATTCCCAATTTACTAGCTTTAAACTTCTAAAACACCCTTTTCTTTACTAGGGACGATGTTCTGATTAGTCTGGTCATTTTCGTATTCGACAAAGTCATCGAACAAACTGGGCCAGGCGGCCGTATCGTCGTATGAGCTGAGATCGTCCCCGACAGATTCGGAGAAATTTAAGAACATGTTCCACGTGTCCCTGGAGATTCCTCGTACACTAGGGTGCTTCTCGAGGAAACTCAGCCAACGGTGAAGAATCGGAGGTTCGTTGCCATAAAACACGAGTTTCCACAGCTGAATTGCCATTTCTGACATTAAAACTCTTTGGTCAGGCTCAAGGCCAAATTTAAAAGTGAAGCGGTAAAAGTCTTTATACTTTTCTGGGCACCTTACCTCGGCCACCATGTCCGAGAACCTTGCTTGGATATCCTGAACGCAATCTGCCTTTAAATTCCGGCAACCATGAAAGAACTCTTCCTTAGTGAAACAAAACATGTACTTTGCATTAAACTTCCAAGCCAGTAGAAGCACACGGAAATCTTCGGGTTGCACGCCGAGGTCGTTGCAGAGTCG
Ncanei_Egypt_N958 ----------------------------------------ATATGAAATATATTATTCTAATTAACATAGATGAGGATGAACTTTCCAATTAATTCAATTTCAGTTGTCGAAAAATTTAGATTTGCAGATGTAGGCTTAGTCAAAATTATA-TAAATAATCAAGGTCTTAATGCATTGGAAACTTAAAAAAAGATCGGCAATAGTCGTTGAAAGAGTAAGTGACAAGCAAAAACGATAAATTGTATCACGAGGATCACAACACGTCACAGTTATATCACAATATTTACCTTAAGGCAGAATCATTAAGTACAATTGTACAATTCCCAATTTACTAGCTTTAAACTTCTAAAATACCCTTTTCTTTACTAGGGACGATGTTCTGATTAGTCTGGTCATTTTCGTATTCGACAAAGTCATCGAACAAACTGGGCCAGGCGGCCGTATCGTCGTATGAGCTGAGATCGTCCCCGACAGATTCGGAGAAATTTAAGAACATGTTCCACGTGTCCCTGGAGATTCCTCGTACACTAGGGTGCTTCTCGAGGAAACTCAGCCAACGGTGAAGAATCGGAGGTTCGTTGCCATAAAACACGAGTTTCCACAGCTGAATTGCCATTTCTGACATTAAAACTCTTTGGTCAGGCTCAAGGCCAAATTTAAAAGTGAAGCGGTAAAAGTCTTTATACTTTTCTGGGCACCTTACCTCGGCCACCATGTCCGAGAACCTTGCTTGGATATCCTGAACGCAATCTGCCTTTAAATTCCGGCAACCATAAAAGAACTCTTCCTTAGTGAAACAGAACATGTACTTTGCATTAAACTTCCAAGCCAGTAGAAGCACACGGAAATCTTCGGGTTGCACGCCGAGGTCGTTGCAGAGTCG
Ncarolinensis_Grandfather_N218 --------------------------------------------------------------------------------------------------------------------------------------------------------------------------------------------------------------------AGAGTGAGTGACAAGCAAAAATGATAAATTGTATCACGAGGATCACAACACGTCACAGTTATATCACAATATTTACCTTAAGGCAGAATCATTAAGTACAATTGTACAATTCCCAATTTACTAGCTTTAAACTTCTAAAATACCCTTTTCTTTACTAGGGACGATGTTCTGATTAGTCTGATCGTTTTCGTATTCGACAAAGTCATCGAACAAACTGGGCCAGGCGGCCGTATCGTCGTATGAGCTGAGATCATCCCCGACAGATTCGGAGAAATTTAAGAACATGTTCCATGTGTCCCTGGAGATTCCTCGTACACTAGGGTGCTTCTCGAGGAAACTCAGCCAACGGTGAAGAATCGGAGGTTCGTTGCCATAAAACACGAGTTTCCACAGCTGAATTGCCATTTCTGACATTAAAACTCTTTGGTCAGGCTCAAGGCCAAATTTAAAAGTGAAGCGGTAAAAGTCTTTATACTTTTCTGGGCACCTTACCTCGGCCACCATGTCCGAGA----------------------------------------------------------------------------------------------------------------------------------------------------------------
Ncarteri_English_N031 TCCTTGTGAAAATATTCAAGCAAATGAAACTACATCTCCAATATGAAATATTTTATTCTAAAAAACATAGATGAGGATGAACTTTCCAATTAATTCAATTTCAGTTGGTGAAAAATTTAGATTTGCAGATGTAGGCTTAGTCAAAATTATACCGGATAATCAAGGTCTTAATGCATTGGAGATTT-AAAAAAAATCTGCAATAGTCGTTGAAAGAGTAAGTGGCAAGCAAAAACGATAAATTGTATCACGAGGATCACAACACGTCACAGTTATATCACAATATTTACCTTAAGGCAGAATCATTAAGTACAATTGTACAATTCCCAATTTACTAGCTTTAAACTTCTAAAATACCCTTTTCTTTACTAGGGACGATGTTCTGATTAGTCTGGTCGTTTTCATATTCGACAAAGTCATCGAATAAACTGGGCCAGGCGGCCGTATCGTCGTATGAGCTGAGATCGTCCCCAACAGATTCGGAGAAATTTAAGAACATGTTCCATGTGTCCCTGGAGATTCCTCGTACACTAGGGTGCTTCTCGAGGAAACTCAGCCAACGGTGAAGAATTGGAGGTTCGTTGCCATAAAACACGAGTTTCCACAGCTGAATTGCCATTTCTGACATCAAAACTCTTTGGTCAGGCTCAAGGCCAAATTTAAAAGTGAAGCGGTAAAAGTCTTTATACTTTTCTGGACACCTTACCTCGGCCACCATGTCCGAGAACCTTGCTTGGATATCCTGAACGCAATCTGCCTTTAAATTCCGGCAACCATGAAAGAACTCTTCCTTAGTGAAACAAAACATGTACTTTGCATTAAACTTCCAAGCCAGTAGAAGCACACGGAAATCTTCAGGTTGCACACCGAGGTCGTTGCAGAGTCG
Ncarteri_LaurelCave_nearTYPE_N0296 TCCTTGTGAAAATATTCAAGCAAATGAAACTACATCTTCAATATGAAATATTTTATTCTAATTAACATAGATGAGGATGAATTTTCCAATTAATTCAATTTCAGTTGCGGAAAAATTTATATTTGCAGATGTAGGCTTAGTCAAAATTATACCGGATAATCAAGGTCTTAATGCATTGGAGACTTAAAAAAAGATCGGCAATAGTCGTTGAAAGAGTAAGTGACAAGCAAAAACGATAAATTGTATCACGAGGATCACAACACGTCACAGTTATATCACAATATTTACCTTAAGGCAGAATCATTAAGTACAATTGTACAATTCCCAATTTACTAGCTTTAAACTTCTAAAATACCCTTTTCTTTACTAGGGACGATGTTCTGATTAGTCTGGTCGTTTTCATATTCGACAAAGTCATCGAACAAACTGGGCCAGGCGGCCGTATCGTCGTATGAGCTGAGATCGTCCCCGACAGATTCGGAGAAATTTAAGAACATGTTCCATGTGTCCCTGGAGATTCCTCGTACACTAGGGTGCTTCTCGAGGAAACTCAGCCAACGGTGAAGAATTGGAGGTTCGTTGCCATAAAACACGAGTTTCCACAGCTGAATTGCCATTTCTGACATTAAAACTCTTTGGTCAGGCTCAAGGCCAAATTTAAAAGTGAAGCGGTAAAAGTCTTTATACTTTTCTGGACACCTTACCTCGGCCACCATGTCCGAGAATCTTGCTTGGATATCCTGAACGCAATCTGCCTTTAAATTCCGGCAACCATGAAAGAACTCTTCCTTAGTGAAACAAAACATGTACTTTGCATTAAACTTCCAAGCCAGTAGAAGCACACGGAAATCTTCGGGTTGCACACCGAGGTCGTTGCAGAGTCG
Ncarteri_PilotMtn_G2185 TCCTTGTGAAAATATTCAAGCAAATGAAACTACATCTCCAATATGAAATATTTTATTCTAAAAAACATAGATGAGGATGAACTTTCCAATTAATTCAATTTCAGTTGTCGAAAAATTTAGATTTGCAGATGTAGGCTTAGTCAAAATTATACCGGATAATCAAGGTCTTAATGCATTGGAGATTT-AAAAAAAATCGGCAATAGTCGTTGAAAGAGTAAGTGGCAAGCAAAAACGATAAATTGTATCACGAGGATCACAACACGTCACAGTTATATCACAATATTTACCTTAAGGCAGAATCATTAAGTACAATTGTACAATTCCCAATTTACTAGCTTTAAACTTCTAAAATACCCTTTTCTTTACTAGGGACGATGTTCTGATTAGTCTGGTCGTTTTCATATTCGACAAAGTCATCGAATAAACTGGGCCAGGCGGCCGTATCGTCGTATGAGCTGAGATCGTCCCCGACAGATTCGGAGAAATTTAAGAACATGTTCCATGTGTCCCTGGAGATTCCTCGTACACTAGGGTGCTTCTCGAGGAAACTCAGCCAACGGTGAAGAATTGGAGGTTCGTTGCCATAAAACACGAGTTTCCACAGCTGAATTGCCATTTCTGACATCAAAACTCTTTGGTCAGGCTCAAGGCCAAATTTAAAAGTGAAGCGGTAAAAGTCTTTATACTTTTCTGGACACCTTACCTCGGCCACCATGTCCGAGAACCTTGCTTGGATATCCTGAACGCAATCTGCCTTTAAATTCCGGCAACCATGAAAGAACTCTTCCTTAGTGAAACAAAACATGTACTTTGCATTAAACTTCCAAGCCAGTAGAAGCACACGGAAATCTTCGGGTTGCACACCGAGGTCGTTGCAGAGTCG
Ncarteri_Pitchfork_N363 ------------------------------------------------------------------------------------------------AATTTCAGTTGTTGAAAAATTTAGATTTGCAGATGTAGGCTTAGTCAAAATTATACCGGATAATCAAGGTCTTAATGCATTGGAAACTTAAAAAAAGATCAGCAATAGTCGTTGAAAGAGTAAGTGACAAGCAAAAACGATAAATTGTATCACGAGGATCACAACACGTCACAGTTATATCACAATATTTACCTTAAGGCAGAATCATTAAGTACAACTGTACAATTCCCAATTTACTAGCTTTAAACTTCTAAAATACCCTTTTCTTTACTAGGGACGATGTTCTGATTAGTCTGATCGTTTTCATATTCGACAAAGTCATCGAACAAACTGGGCCAGGCGGCCGTATCGTCGTATGAGCTGAGATCGTCCCCGACAGATTCGGAGAAATTTAAGAACATGTTCCATGTGTCCCTGGAGATTCCTCGTACACTAGGGTGCTTCTCGAGGAAACTGAGCCAACGGTGAAGAATTGGAGGTTCGTTGCCATAAAACACGAGTTTCCACAGCTGAATTGCCATTTCTGACATTAAAACTCTTTGGTCAGGCTCAAGGCCAAATTTAAAAGTGAAGCGATAAAAGTCTTTATACTTTTCTGGACACCTTACCTCGGCCACCATATCCGAGAACCTTGCTTGGATATCCTGAACGCAATCTGCCTTTAAATTCCGGCAACCATGAAAGAACTCTTCCTTAGTGAAACAAAACATGTACTTTGCATTAAAC--------------------------------------------------------------
Ncarteri_WeberCty_N1044 TCCTTGTGAAAATATTCAAGCAAATGAAACTACATCTCCAATATGAAATATTTTATTCTAAAAAACATAGATCAGGATGAACTTTCCAATTAATTCAATTTCAGTTGTCGAAAAATTTAGATTTGCAGATGTAGGCTTAGTCAAAATTATACCGGATAATCAAGGTCTTAATGCATTGGAGATTT-TAAAAAAATCGGCAATAGTCGTTGAAAGAGTAAGTGGCAAGCAAAAACGATAAATTGTATCACGAGGATCACAACACGTCACAGTTATATCACAATATTTACCTTAAGGCAGAATCATTAAGTACAATTGTACAATTCCCAATTTACTAGCTTTAAACTTCTAAAATACCCTTTTCTTTACTAGGGACGATGTTCTGATTAGTCTGGTCGTTTTCATATTCGACAAAGTCATCGAATAAACTGGGCCATGCGGCCGTATCGTCGTATGAGCTGAGATCATCCCCGACAGATTCGGAGAAATTTAAGAACATGTTCCATGTGTCCCTGGAGATTCCTCGTACACTAGGGTGCTTCTCGAGGAAACTCAGCCAACGGTGAAGAATTGGAGGTTCGTTGCCATAAAACACGAGTTTCCACAGCTGAATTGCCATTTCTGACATCAAAACTCTTTGGTCAGGCTCAAGGCCAAATTTAAAAGTGAAGCGGTAAAAGTCTTTATACTTTTCTGGACACCTTACCTCGGCCACCATGTCCGAGAACCTTGCTTGGATATCCTGAACGCAATCTGCCTTTAAATTCCGGCAACCATGAAAGAACTCTTCCTTAGTGAAACAAAACATGTACTTTGCATTAAACTTCCAAGCCAGTAGAAGCACACGGAAATCTTCGGGTTGCACACCGAGGTCGTTGCAGAGTCG
Ncarteri_div__RainbowCave_G2089 TCTTTGTGAAAATATTCAAGAAAGTGAAAACCCATATCCCATACGAAATACATT----CAATTAACATAGATGAGGATGAACTTTCCAATT----TAATTTCAGTTGTCGAAAAATTTGGATTTGCAGATGTAGGCTTGGTCAAACTGACACCACATAATCAAGGTCTTAATGCATCGGAAACTT-TAAAAAGATCATCAATAGTCGTTGGAAAAA---------GGCAAAACGGATAAATTGTATCACGAGGATCACAACACGTCACAGTTATATCACAATATTTACCTTAAGGCAGAATCATTAAGTA---------------CAATTTACTAGCTTTAAACTTCTAAAATACCCTTTTCTTTACTAGGGACGATGTTCTGATTAGTCTGGTCGTTTTCATATTCAACAAAGTCATCGAACAAACTAGGCCAGGCGGCCGTATCGTCGTACGAGCTGAGATCGTCCCCGACCGATTCGGAGAAATTTAAGAACATGTTCCATGTGTCCCTTGAGATTCCTCGGACACTAGGGTGCTTCTCGAGGAAACTCAGCCAACGGTGAAGAATCGGAGGTTCATTGCCATAAAACACGAGTTTCCACAGCTGAATTGCCATTTCTGACATTAAAACTCTTTGGTCAGGCTCAAGGCCAAATTTAAAAGTGAAGCGGTAAAAGTCTTTATACTTTTCTGGACACCTTACCTCAGCCACCATGTCCGAGAACCTTGCTTGGATATCCTGAACGCAATCTGCCTTTAAATTCCGGCAACCATGAAAGAACTCTTCCTTAGTGAAACAAAACATGTACTTCGCATTGAACTTCCAAGCCAGCAGAAGCACACGGAAATCTTCGGGTTGCACACCGAGGTCGTTGCAGAGCCG
Ncherokee_BallhootScar_N193 -------------------------------------------------------------------------------------------------------------------------------------------------------------------------------------------------------------------------------------------ATAAATTGTATCACGAGGATCACAACACGTCACAGTTATATCACAATATTTACCTTAAGGCAGAATCATTAAGTACAATTGTACAATTCCCAATTTACTAGCTTTAAACTTCTAAAATACCCTTTTCTTTACTAGGGACGATGTTCTGATTAGTCTGATCGTTTTCGTATTCGACAAAGTCATCGAACAAACTGGGCCAGGCGGCCGTATCGTCGTATGAGCTGAGATCGTCCCCGACAGATTCAGAGAAATTTAAGAACATGTTCCACGTGTCCCTGGAGATTCCTCGTACACTAGGGTGCTTCTCGAGGAAACTCAGCCAACGGTGAAGAATCGGAGGTTCGTTGCCATAAAACACGAGTTTCCACAGCTGAATTGCCATTTCTGACATTAAAACTCTTTGGTCAGGCTCAAGGCCAAATTTAAAAGTGAAGCGGTAAAAGTCTTTATACTTTTCTGGGCACCTTACCTCGGCCACCATGTCCGAGAACCTTGCTTGGATATCCTGAACGCAATCTGCCTTTAAATTCCGGCAGCCATGAAAGAACTCTTCCTTGGTGAAACAAAACATGTACTTTGCATTAAACTTCCAAGCCAGTAGAAGCACACGGAAATCTTCGGGTTGCACGCCGAGGTCGTTGCAGAGTCG
Ncherokee_BalsamMtn_N891 -----------------------------------------------------------------------------------------------------------------------------------------------------------------------------------------------------------------------GTAAGTGACAAGCAAAAACGATAAATTGTATCACGAGGATCACAACACGTCACAGTTATATCACAATATTTACCTTAAGGCAGAATCATTAAGTACAATTGTACAATTCCCAATTTACTAGCTTTAAACTTCTAAAATACCCTTTTCTTTACTAGGGACGATGTTCTGATTAGTCTGATCGTTTTCGTATTCGACAAAGTCATCGAACAAACTGGGCCAGGCGGCCGTATCGTCGTATGAGCTGAGATCGTCCCCGACAGATTCGGAGAAATTTAAGAACATGTTCCACGTGTCCCTGGAGATTCCTCGTACACTAGGGTGCTTCTCGAGGAAACTCAGCCAACGGTGA--------------------------------------------------------------------------------------------------------------------------------------------------------------------------------------------------------------------------------------------------------------------------------------------------------------------------------
Ncherokee_SIndianCrk_N681 -------------------------------------------------------------------------------------------------------------------------------------------------------------------------------------------------------------------------------------------------------------------------------------------------------------------GTACAATTGTACAATTCCCAATTTACTAGCTTTAAACTTCTAAAATACCCTTTTCTTTACTAGGGACGATGTTCTGATTAGTCTGATCGTTTTCGTATTCGACAAAGTCATCGAACAAACTGGGCCAGGCGGCCGTATCGTCGTATGAGCTGAGATCGTCCCCGACAGATTCGGAGAAATTTAAGAACATGTTCCACGTGTCCCTGGAGATTCCTCGTACACTAGGGTGCTTCTCGAGGAAACTCAGCCAACGGTGAAGAATCGGAGGTTCGTTGCCATAAAACACGAGTTTCCACAGCTGAATTGCCATTTCTGACATTAAAACTCTTTGGTCAGGCTCAAGGCCAAATTTAAAAGTGAAGCGGTAAAAGTCTTTATACTTTTCTGG---------------------------------------------------------------------------------------------------------------------------------------------------------------------------------------------
Ncooperi_BeaverCrk_N1002 -------------------------------------------------------------------------------------------------------GTTGTCAAAAAATTTAGATTTGCAGATGTAGGCTTAGTCAAAATTATACCGGATAATCAAGGTCTTAATGCATTGGAAACTTAAAATAAGATCGGCAATAGTCGTTGAAAGAGTAAGTGACAAGCAAAAACGATAAATTGTATCACGAGGATCACAACACGTCACAGTTATATCACAATATTTACCTTAAGGCAGAATCATTAAGTACAATTGTACAATTCCCAATTTACTAGCTTTAAACTTCTAAAATACCCTTTTCTTTACTAGGGACGATGTTCTGATTAGTCTGATCGTTTTCATATTCGACAAAGTCATCGAACAAACTGGGCCAGGCGGCCGTATCGTCGTATGAGCTGAGATCGTCCCCGACAGATTCGGAGAAATTTAAGAACATGTTCCATGTGTCCCTGGAGATTCCTCTTACACTCGGGTGCTTCTCGAGGAAACTCAGCCAACGGTG---------------------------------------------------------------------------------------------------------------------------------------------------------------------------------------------------------------------------------------------------------------------------------------------------------------------------------
Ncooperi_BrasstBald_N824 -------------------------------------------------------------------------------------------------ATTTCAGTTGTCAAAAAATTTAGATTTGCAGATGTAGGCTTAGTCAAAATTATACCGGATAATCAAGGTCTTAATGCATTGGAAACTTAAAATAAGATCGGCAATAGTCGTTGAAAGAGTAAGTGACAAGCAAAAACGATAAATTGTATCACGAGGATCACAACACGTCACAGTTATATCACAATATTTACCTTAAGGCAGAATCATTAAGTACAATTGTACAATTCCCAATTTACTAGCTTTAAACTTCTAAAATACCCTTTTCTTTACTAGGGACGATGTTCTGATTAGTCTGATCGTTTTCATATTCGACAAAGTCATCGAACAAACTGGGCCAGGCGGCCGTATCGTCGTATGAGCTGAGATCGTCCCCGACAGATTCGGAGAAATTTAAGAACATGTTCCATGTGTCCCTGGAGATTCCTCGTACACTCGGGTGCTTCTCGAGGAAACTCAGCCAACGGTGAAGAATTGGAGGTTCGTTGCCATAAAACACGAGTTTCCACAGCTGAATTGCCATTTCTGACATTAAAACTCTTTGGTCAGGCTCAAGGCCAAATTTAAAAGTGAAGCGGTAAAAGTCTTTATACTTTTCTGGACACCTTACCTCGGCCACCATGTCCGAGAACCTTGCTTGGATATCCTGAACGCAATCTGCCTTTAAATTACGGCAACCATGAAAGAACTCTTCCTTAGTGAAACAAAACATGTACTTTGCATTAAACTT------------------------------------------------------------
Ncooperi_CheoahDam_N1122 -------------------------------------------------------------------------------------------------------------------------------------------------------------------GGTCTTAATGCATTGGAAACTTAAAAAAAGATCGGCAATAGTCGTTGAAAGAGTAAGTGACAAGCAAAAACGATAAATTGTATCACGAGGATCACAACACGTCACAGTTATATCACAATATTTACCTTAAGGCAGAATCATTAAGTACAATTGTACAATTCCCAATTTACTAGCTTTAAACTTCTAAAATACCCTTTTCTTTACTAGGGACGATGTTCTGATTAGTCTGATCGTTTTCATATTCGACAAAGTCATCGAACAAACTGGGCCAGGCGGCCGTATCGTCGTATGAGCTGAGATCGTCCCCGACAGATTCGGAGAAATTTAAGAACATGTTCCACGTGTCCCTGGAGATTCCTCGTACACTAGGGTGCTTCTCGAGGAAACTCAGCCAACGGTGAAGAATTGGAGGTTCGTTGCCATAAAACACGAGTTTCCACAGCTGAATTGCCATTTCTGACATTAAAACTCTTTGGTCAGGCTCAAGGCCAAATTTAAAAGTGAAGCGGTAAAAGTCTTTATACTTTTCTGGACACCTTA-------------------------------------------------------------------------------------------------------------------------------------------------------------------------------------
Ncooperi_NantRiverGorge_N682 ---------------------------------------------------------------------------------------------------------------------------------TGTAGGCTTAGTCAAAATTATACCGGATAATCAAGGTCTTAATGCATTGGAAACTTAAAATAAGATCGGCAATAGTCGTTGAAAGAGTAAGTGACAAGCAAAAACGATAAATTGTATCACGAGGATCACAACACGTCACAGTTATATCACAATATTTACCTTAAGGCAGAATCATTAAGTACAATTGTACAATTCCCAATTTACTAGCTTTAAACTTCTAAAATACCCTTTTCTTTACTAGGGACGATGTTCTGATTAGTCTGATCGTTTTCATATTCGACAAAGTCATCGAACAAACTGGGCCAGGCGGCCGTATCGTCGTATGAGCTGAGATCGTCCCCGACAGATTCGGAGAAATTTAAGAACATGTTCCATGTGTCCCTGGAGATTCCTCGTACACTCGGGTGCTTCTCGAGGAAACTCAGCCAACGGTGAAGAATTGGAGGTTCGTTGCCATAAAACACGAGTTTCCACAGCTGAATTGCCATTTCTGACATTAAAACTCTTTGGTCAGGCTCAAGGCCAAATTTAAAAGTGAAGCGGTAAAAGTCTTTATACTTTTCTGGACACCTTACCTCGGCCACCATGTCCGAGAACCTTGCTTGGATATC------------------------------------------------------------------------------------------------------------------------------------------------
Ncooperi_RockCrRoad_N1160 TCCTTGTGAAAATATTCAAGCAACTGAAACTACATCTCCAATATGAAATATTTTATTCTAATTAACATAGATGACGATGAACTTTCCAATTAATTCAATTTCAGTTGTCGAAAAATTTAGATTTGCAGATGTAGGCTTAGTCAAAATTATACCGGATAATCAAGGTCTTAATGCATTGGAAACTTAAAAAAAGATCGGCAATAGTCGTTGAAAGAGTAAGTGACAAGCAAAAACGATAAATTGTATCACGAGGATCACAACACGTCACAGTTATATCACAATATTTACCTTAAGGCAGAATCATTAAGTACAATTGTACAATTCCCAATTTACTAGCTTTAAACTTCTAAAATACCCTTTTCTTTACTAGGGACGATGTTCTGATTAGTCTGGTCGTTTTCATATTCGACAAAGTCATCGAACAAACTGGGCCAGGCGGCCGTATCGTCGTATGAGCTGAGATCGTCCCCGACAGATTCGGAGAAATTTAAGAACATGTTCCATGTGTCCCTGGAGATTCCTCGTACACTAGGGTGCTTCTCGAGGAAACTCAGCCAACGGTGAAGAATTGGAGGTTCGTTGCCATAAAACACGAGTTTCCACAGCTGAATTGCCATTTCTGACATTAAAACTCTTTGGTCAGGCTCAAGGCCAAATTTAAAAGTGAAGCGGTAAAAGTCTTTATACTTTTCTGGACACCTTACCTCGGCCACCATGTCCGAGAACCTTGCTTGGATATCCTGCACGCAATCTGCCTTTAAATTCCGGCAACCATGAAAGAACTCTTCCTTAGTGAAACA------------------------------------------------------------------------------------
Ncoylei_Apalachia_N1195 TCCTTGTGAAAATATTCAAGCAAATGAAACTACATCTCCAATATGAAATAGTTTATTCTAATTAACATAGATGAGGATGAACTTCCCAATTAATTCAAATTCAGTTGTCGAAAAATTTAGATTTGCAGATGTAGGCTTAGTCAAAATTATACCGGATAATCAAGGTCTTAATGCATTGGAAACTTAAAAAAAGATCGGCAATAGTCGATGAAAGAGTAAGTGACAAGCACAAACGATAAATTGTATCACGAGGATCACAACACGTCACAGTTATATCACAATATTTACCTTAAGGCAGAATCATTAAGTACAATTGTACAATTCCCAATTTACTAGCTTTAAACTTCTAAAATACCCTTTTCTTTACTAGGGACGATGTTCTGATTAGTCTGGTCGTTTTCGTATTCGACAAAGTCATCGAACAAACTGGGCCAGGCGGCCGTATCATCGTATGAGCTGAGATCGTCCCCGACAGATTCGGAGAAATTTAAGAACATGTTCCATGTGTCCCTGGAGATTCCTCGTACACTAGGGTGCTTCTCGAGGAAACTCAGCCAACGGTGAAGAATCGGAGGTTCGTTGCCATAAAACACCAGTTTCCACAGCTGAATTGCCATTTCTGACATTAAAACTCTTTGGTCAGGCTCAAGGCCAAATTTAAAAGTGAAGCGGTAAAAGTCTTTATACTTTTCTGGACACCTTACCTCGGCCACCATGTCTGAGAACCTAGCTTGGATATCCTGAACGCAATCTGCCTTTAAATTCCGGCAACCATGAAAGAACTCTTCCTTAGTGAAACAAAACATGTACTTTGCATTAAACTTCCAAGCCAGTAGAAGCACACGGAAATCTTCGGGTTGCACGCTGAGGTCGTTGCAGAGTCG
Ncoylei_DinkinCove_N1118 TCCTTGTGAAAATATTCAAGCAAATGAAACTACATCTCCAATATGAAATAGTTTATTCTAATTAACATAGATGAGGATGAACTTCCCAATTAATTCAAATTCAGTTGTCGAAAAATTCAGATTTGCAGATGTAGGCTTAGTCAAAATTATACCGGATAATCAAGGTCTTAATGCATTGGAAACTTAAAAAAAGATCGGCAATAGTCGATGAAAGAGTAAGTGACAAGCAAAAACGATAAATTGTATCACGAGGATCACAACACGTCACAGTTATATCACAATATTTACCTTAAGGCAGAATCATTAAGTACAATTGTACAATTCCCAATTTACTAGCTTTAAACTTCTAAAATACCCTTTTCTTTACTAGGGACGATGTTCTGATTAGTCTGGTCGTTTTCGTATTCGACAAAGTCATCGAACAAACTGGGCCAGGCGGCCGTATCATCGTATGAGCTGAGATCGTCCCCGACAGATTCGGAGAAATTTAAGAACATGTTCCATGTGTCCCTGGAGATTCCTCGTACACTAGGGTGTTTCTCGAGGAAACTCAGCCAACGGTGAAGAATCGGAGGTTCGTTGCCATAAAACACCAGTTTCCACAGCTGAATTGCCATTTCTGACATTAAAACTCTTTGGTCAGGCTCAAGGCCAAATTTAAAAGTGAAGCGGTAAAAGTCTTTATACTTTTCTGGACACCTTACCTCGGCCACCATGTCTGAGAACCTAGCTTGGATATCCTGAACACAATCTGCCTTTAAATTCCGGCAACCATGAAAGAACTCTTCCTTAGTGAAACAAAACATGTACTTTGCATTAAACTTCCAAGCCAGTAGAAGCACACGGAAATCTTCGGGTTGCACGCTGAGGTCGTTGCAGAGTCG
Ncoylei_TiptonCreek_N837 TCCTTGTGAAAATATTCAAGCAAATGAAACTACATCTCCAATATGAAATAGTTTATTCTAATTAACATAGATGAGGATGAACTTCCCAATTAATTCAAATTCAGTTGTCGAAAAATTCAGATTTGCAGATGTAGGCTTAGTCAAAATTATACCGGATAATCAAGGTCTTAATGCATTGGAAACTTAAAAAAAGATCGGCAATAGTCGATGAAAGAGTAAGTGACAAGCAAAAACGATAAATTGTATCACGAGGATCACAACACGTCACAGTTATATCACAATATTTACCTTAAGGCAGAATCATTAAGTACAATTGTACAATTCCCAATTTACTAGCTTTAAACTTCTAAAATACCCTTTTCTTTACTAGGGACGATGTTCTGATTAGTCTGGTCGTTTTCGTATTCGACAAAGTCATCGAACAAACTGGGCCAGGCGGCCGTATCATCGTATGAGCTGAGATCGTCCCCGACAGATTCGGAGAAATTTAAGAACATGTTCCATGTGTCCCTGGAGATTCCTCGTACACTAGGGTGCTTCTCGAGGAAACTCAGCCAACGGTGAAGAATCGGAGGTTCGTTGCCATAAAACACCAGTTTCCACAGCTGAATTGCCATTTCTGACATTAAAACTCTTTGGTCAGGCTCAAGGCCAAATTTAAAAGTGAAGCGGTAAAAGTCTTTATACTTTTCTGGACACCTTACCTCGGCCACCATGTCTGAGAACCTAGCTTGGATATCCTGAACGCAATCTGCCTTTAAATTCCGGCAACCATGAAAGAACTCTTCCTTAGTGAAACAAAACATGTACTTTGCATTAAACTTCCAAGCCAGTAGAAGCACACGGAAATCTTCGGGTTGCACGCTGAGGTCGTTGCAGAGTCG
Ncrosbyi_MtMitchell_N210 TCCTTGTGAAAATATTCAAGCAAATGAAACTACATCTCCAATATGAAATATATTATTCTAATTAACATAGATGAGGATGAAC-TTCCAATTAATTCAATTTCAGTTGACAAAAAATTTAGATTTGCAGATGTAGGCTTAGTCAAAATTATA-TAAATAATCAAGGTCTTAATGCATTGGAAACTTAAAAAAAGATCGGCAATAGTCGTTGAAAGAGTAAGTGACAAGCAAAAACGATAAATTGTATCACGAGGATCACAACACGTCACAGTTATATCACAATATTTACCTTAAGGCAGAATCATTAAGTACAATTGTACAATTCCCAATTTACTAGCTTTAAACTTCTAAAATACCCTTTTCTTTACTAGGGACGATGTTCTGATTAGTCTGGTCATTTTCGTATTCGACAAAGTCATCGAACAAACTGGGCCAGGCGGCTGTATCGTCGTATGAGCTGAGATCGTCCCCGACAGATTCGGAGAAATTTAAGAACATGTTCCATGTGTCCCTGGAGATTCCTCGTACACTAGGGTGCTTCTCGAGGAAACTCAGCCAACGGTGAAGAATCGGAGGTTCGTTGCCATAAAACACGAGTTTCCACAGCTGAATTGCCATTTCTGACATTAAAACTCTTTGGTCAGGCTCAAGGCCAAATTTAAAAGTGAAGCGGTAAAAGTCTTTATACTTTTCTGGGCACCTTACCTCGGCCACCATGTCCGAGAACCTTGCTTGGATATCCTGAACGCAATCTGCCTTTAAATTCCGGCAACCATAAAAGAACTCTTCCTTAGTGAAACAAAACATGTACTTTGCATTAAACTTCCAAGCCAGTAGAAGCACACGGAAATCTTCGGGTTGCACGCCGAGGTCGTTGCAGAGTCG
Ncrosbyi_PricesCrk_N1143 TCCTTGTGAAAATATTCAAGCAAATGAAACTACATCTCCAATATGAAATATATTATTCTAATTAACATAGATGAGGATGAACTTTCCAATTAATTCAATTTCAGTTGTCGAAAAATTTAGATTTGCAGATGTAGGCTTAGTCAAAATTATA-TAAATAATCAAGGTCTTAATGCATTGGAAACTTAAAAAAAGATCGGCAATAGTCGTTGAAAGAGTAAGTGACAAGCAAAAACGATAAATTGTATCACGAGGATCACAACACGTCACAGTTATATCACAATATTTACCTTAAGGCAGAATCATTAAGTACAATTGTACAATTCCCAATTTACTAGCTTTAAACTTCTAAAATACCCTTTTCTTTACTAGGGACGATGTTCTGATTAGTCTGGTCATTTTCGTATTCGACAAAGTCATCGAACAAACTGGGCCAGGCGGCCGTATCGTCGTATGAGCTGAGATCGTCCCCGACAGATTCGGAGAAATTTAAGAACATGTTCCACGTGTCCCTGGAGATTCCTCGTACACTAGGGTGCTTCTCGAGGAAACTCAGCCAACGGTGAAGAATCGGAGGTTCGTTGCCATAAAACACGAGTTTCCACAGCTGAATTGCCATTTCTGACATTAAAACTCTTTGGTCAGGCTCAAGGCCAAATTTAAAAGTGAAGCGGTAAAAGTCTTTATACTTTTCTGGGCACCTTACCTCGGCCACCATGTCCGAGAACCTTGCTTGGATATCCTGAACGCAATCTGCCTTTAAATTCCGGCAACCATAAAAGAACTCTTCCTTAGTGAAACAAAACATGTACTTTGCATTAAACTTCCAAGCCAGTAGAAGCACACGGAAATCTTCGGGTTGCACGCCGAGGTCGTTGCAGAGTCG
Ncrosbyi_ShufordCrk_N1148 TCCTTGTGAAAATATTCAAGCAAATGAAACTACATCTCCAATATGAAATATATTATTCTAATTAACATAGATGAGGATGAAC-TTCCAATTAATTCAATTTCAGTTGTCAAAAAATTTAGATTTGCAGATGTAGGCTTAGTCAAAATTATA-TAAATAATCAAGGTCTTAATGCATTGGAAACTTTAAAAAAGATCGGCAATAGTCGTTGAAAGAGTAAGTGACAAGCAAAAACGATAAATTGTATCACGAGGATCACAACACGTCACAGTTATATCACAATATTTACCTTAAGGCAGAATCATTAAGTACAATTGTACAATTCCCAATTTACTAGCTTTAAACTTCTAAAATACCCTTTTCTTTACTAGGGACGATGTTCTGATTAGTCTGGTCATTTTCGTATTCGACAAAGTCATCGAACAAACTGGGCCAGGCGGCTGTATCGTCGTATGAGCTGAGATCGTCCCCGACAGATTCGGAGAAATTTAAGAACATGTTCCATGTGTCCCTGGAGATTCCTCGTACACTAGGGTGCTTCTCGAGGAAACTCAGCCAACGGTGAAGAATCGGAGGTTCGTTGCCATAAAACACGAGTTTCCACAGCTGAATTGCCATTTCTGACATTAAAACTCTTTGGTCAGGCTCAAGGCCAAATTTAAAAGTGAAGCGGTAAAAGTCTTTATACTTTTCTGGGCACCTTACCTCGGCCACCATGTCCGAGAACCTTGCTTGGATATCCTGAACGCAATCTGCCTTTAAATTCCGGCAACCATAAAAGAACTCTTCCTTAGTGAAACAAAACATGTACTTTGCATTAAACTTCCAAGCCAGTAGAAGCACACGGAAATCTTCGGGTTGCACGCCGAGGTCGTTGCAGAGTCG
Ndellingeri_BullpenBridge_N109 -------------------------------------------------------TTCTAATTAACATAGATGAGGATGAACTTTCCAATTAATTCAATTTCAGTTGTCGAAAAATTTAGATTTGCAGATGTAGGCTTAGTCAAAATTATACCGGATAATCAAGGTCTTAATGCATTGGAAACTTAAAAAAAGATCAGCAATAGTCGTTGAAAGAGTAAGTGACAAGCAAAAACGATAAATTGTATCACGAGGATCACAACACGTCACAGTTATATCACAATATTTACCTTAAGGCAGAATCATTAAGTACAATTGTACAATTCCCAATTTACTAGCTTTAAACTTCTAAAATACCCTTTTCTTTACTAGGGACGATGTTCTGATTAGTCTGGTCGTTTTCATATTCGACAAAGTCATCGAACAAACTGGGCCAGGCGGCCGTATCGTCGTATGAGCTGAGATCGTCCCCGACAGATTCGGAGAAATTTAAGAACATGTTCCATGTGTCCCTGGAGATTCCTCGTACACTAGGGTGCTTCTCGAGGAAACTCAGCCAACGGTGAAGAATTGGAGGTTCGTTGCCATAAAACACGAGTTTCCACAGCTGAATTGCCATTTCTGACATTAAAACTCTTTGGTCAGGCTCAAGGCCAAATTTAAAAGTGAAGCGGTAAAAGTCTTTATACTTTTCTGGACACCTTACCTCGGCCACCATGTCCGAGAACCTTGCTTGGATATCCTGAACGCAATCTGCCTTTAAATTCCGGCAACCATGAAAGAACTCTTCCTTAGTGAAACAAAACATGTACTTTGCATTAAACTTCCAAGCCAGTAGAAGCACACGGAAATCTTCGGGTTGCACACCGAGGT-------------
Ndellingeri_WhitewFalls_N887 TCCTTGTGAAAATATTCAAGCAAATGAAACTACGTCTCCAATATGAAATATTTTATTCT----------------------------AATTAATTCAATTTCAGTTGTCGAAAAATTTAGATTTGCAGATGTAGGCTTAGTCAAAATTATACCGGATAATCAAGGTCTTAATGCATTGGAAACTTAAAAAAAGATCAGCAATAGTCGTTGAAAGAGTAAGTGACAAGCAAAAACGATAAATTGTATCACGAGGATCACAACACGTCACAGTTATATCACAATATTTACCTTAAGGCAGAATCATTAAGTACAATTGTACAATTCCCAATTTACTAGCTTTAAACTTCTAAAATACCCTTTTCTTTACTAGGGACGATGTTCTGATTAGTCTGGTCGTTTTCATATTCGACAAAGTCATCGAACAAACTGGGCCAGGCGGCCGTATCGTCGTATGAGCTGAGATCGTCCCCGACAGATTCGGAGAAATTTAAGAACATGTTCCATGTGTCCCTGGAGATTCCTCGTACACTAGGGTGCTTCTCGAGGAAACTCAGCCAACGGTGAAGAATTGGAGGTTCGTTGCCATAAAACACGAGTTTCCACAGCTGAATTGCCATTTCTGACATTAAAACTCTTTGGTCAGGCTCAAGGCCAAATTTAAAAGTGAAGCGGTAAAAGTCTTTATACTTTTCTGGACACCTTACCTCGGCCACCATGTCCGAGAACCTTGCTTGGATATCCTGAACGCAATCTGCCTTTAAATTCCGGCAACCATGAAAGAACTCTTCCTTAGTGAAACAAAACATGTACTTTGCATTAAACTTCCAAGCCAGTAGAAGAACACGGAAATCTTCGGGTTGCACACCGAGGTCGTTGCAGAGTCG
Ndilutus_GrassyCreek_N670 -----------------------------------------------------------------------------------------------------------------------------------------------------------------------------------------------------------------------------------------------------------------------------------------------------------------------------------------------GCTTTAAACTTCTAAAATACCCTTTTCTTTACTAGGGACGATGTTCTGATTAGTCTGATCGTTTTCGTATTCGACAAAGTCATCGAACAAACTGGGCCAGGCGGCCGTATCGTCGTATGAGCTGAGATCATCCCCGACAGATTCGGAGAAATTTAAGAACATGTTCCATGTGTCCCTGGAGATTCCTCGTACACTAGGGTGCTTCTCGAGGAAACTCAGCCAACGGTGAAGAATCGGAGGTTC------------------------------------------------------------------------------------------------------------------------------------------------------------------------------------------------------------------------------------------------------------------------------------------------------------------
Ndilutus_StarveRockCave_G3174 -----------------------------------------------------------------------------------------TTAATTCACTTTCAGTTGTCGAAAAATTTAGATTTGCAGATGTAGGCTTAGACAAAATGATACCGGATAATCAAGGTCTTAATGCAATGGAAACTT-AAAAAAGATCGGCAATAGTCGTTGAAAGAGTAAGTGACAAGCAAAAACGATAAATTGTATCACGAGGATCACAACACGTCACAGTTATATCACAATATTTACCTTAAGGCAGAATCATTAAGTACAATTGTACAATTCCCAATTTACTAGCTTTAAACTTCTAAAATACCCTTTTCTTTACTAGGGACGATGTTCTGATTAGTCTGATCGTTTTCGTATTCGACAAAGTCATCGAACAAACTGGGCCAGGCGGCCGTATCGTCGTATGAGCTGAGATCATCCCCGACAGATTCGGAGAAATTTAAGAACATGTTCCATGTGTCCCTGGAGATTCCTCGTACACTAGGGTGCTTCTCGAGGAAACTCAGCCAACGGTGAAGAATCGGAGGTTCGTTGCCATAAAACACGAGTTTCCACAGCTGAATTGCCATTTCTGACATTAAAACTCTTTGGTCAGGCTCAAGGCCAAATTTAAAAGTGAAGCGGTAAAAGTCTTTATACTTTTCTGGGCACCTTACCTCGGCCACCATGTCC--------------------------------------------------------------------------------------------------------------------------------------------------------------------
Nesticus_gertschi_N806_gr_nasicus TCCTTTTGAAAATATTCACGCAAATGAAACTACATCTCCAATATGAAATATATTATTCTAATTAACATAGATGAGGATGAAC-TTCCAATTAATTCAATTTCAGTTGTCGAAAAATTTAGATTTGCAGATGTAGGCTTAGTCAAAATTATA-TAAATAATCAAGGTCTTAATGCATTGGAAACTTAAAAAAAGATCGGCAATAGTCGTTGAAAGAGTAAGTGACAAGCAAAAACGATAAATTGTATCACGAGGATCACAACACGTCACAGTTATATCACAATATTTACCTTAAGGCAGAATCATTAAGTACAATTGTACAATTCCCAATTTACTAGCTTTAAACTTCTAAAATACCCTTTTCTTTACTAGGGACGATGTTCTGATTAGTCTGGTCATTTTCGTATTCGACAAAGTCATCGAACAAACTGGGCCAGGCGGCCGTATCGTCGTATGAGCTGAGATCGTCCCCGACAGATTCGGAGAAATTTAAGAACATGTTCCACGTGTCCCTGGAGATTCCTCGTACACTAGGGTGCTTCTCGAGGAAACTCAGCCAACGGTGAAGAATCGGAGGTTCGTTGCCATAAAACACGAGTTTCCACAGCTGAATTGCCATTTCTGACATTAAAACTCTTTGGTCAGGCTCAAGGCCAAATTTAAAAGTGAAGCGGTAAAAGTCTTTATACTTTTCTGGGCACCTTACCTCGGCCACCATGTCCGAGAACCTTGCTTGGATATCCTGAACGCAATCTGCCTTTAAATTCCGGCAACCATAAAAGAACTCTTCCTTAGTGAAACAAAACATGTACTTTGCATTAAACTTCCAAGCCAGTAGAAGCACACGGAAATCTTCGGGTTGCACGCCGAGGTCGTTGCAGAGTCG
Nfridelli_LittlePigeon_N262 TCCTTGTGAAAATATTCAAGCAAATGAAACTACATCTCCAATATGAAATATTTTATTCTAATTAACATAGATGAGGATGAACTTTCCAATTAATTCAATTTCAGTTGTCGAAAAATTTAGATTTGTAGATGTAGGCTTAGTCAAAATTATACCGGATAATCAAGGTCTTAATGCATTGGAAACTTAAAAAAAGATCGGCAATAGTCGTTGAAAGAGTAAGTGACAAGCAAAAACGATAAATCGTATCACGAGGATCACAACACGTCACAGTTATATCACAATATTTACCTTAAGGCAGAATCATTAAGTACAATTGTACAATTCCCAATTTACTAGCTTTAAACTTCTAAAATACCCTTTTCTTTACTAGGGACGATGTTCTGATTAGTCTGGTCGTTTTCATATTCGACAAAGTCATCGAACAAACTGGGCCAGGCGGCCGTATCGTCGTATGAGCTGAGATCGTCCCCGACAGATTCGGAGAAATTTAAGAACATGTTCCATGTGTCCCTGGAGATTCCTCGTACACTAGGGTGCTTCTCGAGGAAACTCAGCCAACGGTGAAGAATTGGAGGTTCGTTGCCATAAAACACGAGTTTCCACAGCTGAATTGCCATTTCTGACATTAAAACTCTTTGGTCAGGCTCAAGGCCAAATTTAAAAGTGAAGCGGTAAAAGTCTTTATACTTTTCTGGACACCTTACCTCGGCCACCATGTCCGAGAACCTTGCTTGGATATCCTGAACGCAATCTGCCTTTAAATTCCGGCAACCATGAAAGAACTCTTCCTTAGTGAAACAAAACATGTACTTTGCATTAAACTTCCAAGCCAGTAGAAGCACACGGAAATCTTCGGGTTGCACGCTGAGGTCGTTGCAGAGTCG
Nfurtivus_HugdenBranch_G3175 TCCTTGGGAAAATATTCAAGCAAATGAAACTACATCTCCAATATGAAATATCTTATTCTAATTAACATAAATGAGGATGAACTTTCCAATTAATTCAATTTCGGTTGTCGAAAAATTTACATTTGCAGATGTAG-----------ATTATACAGGATAATCAAGGTCTTAATGCATTGGAAACTTAAAAAAAGATCGGCAATAGTCGTTGAAAGAGTAAGTGGCAAG-AAAAACAATAAATTGTATCACGAGGATCACAACACGTCACAGTTATATCACAATATTTACCATAAGGCAGAATCATTAAGTACAATTGTACAATTCCCAATTTACTAGCTTTAAACTTCTAAAATACCCTTTTCTTTACTAGGGACGATGTTCTGATTAGTCTGGTCGTTTTCATATTCGACAAAGTCATCGAACAAACTGGGCCAGGCGGCCGTATCGTCGTATGAGCTGAGATCGTCCCCGACAGATTCGGAAAAATTTAAGAACATGTTCCAAGTGTCCCTGGAGATTCCTCGTACACTAGGGTGCTTCTCGAGGAAACTCAGCCAACGGTGAAGAATCGGAGGTTCGTTCCCATAAAACACGAGTTTCCACAGCTGAATTGCCATTTCTGACATTAAAACTCTTTGGTCAGGCTCAAGGCCAAATTTAAAAGTGAAACGGTAAAAGTCTTTATACTTTTCTGGACACCTTACCTCGGCCACCATGTCCGAGAACCTAGCCTGGATATCCTGAACGCAATCTGCCTTTAAATTCCGGCAACCATGAAAGAACTCTTCCTTAGTGAAACAAAACATGTACTTCGCATTAAACTTCCAAGCCAGTAGAAGCACACGGAAATCTTCGGGTTGCACACCGAGGTCGTTGCAGAGTCG
Nfurtivus_RaccoonMtn_N1026 TCCTTGGGAAAATATTCAAGCAAATGAAACTACATCTCCAATATGAAATATTTTATTCTAATTAACATAAATGAGGATGAACTTTCCAATTAATTCAATTTCGGTTGTCGAAAAATTTACATTTGCAGATGTAG-----------ATTATACAGGATAATCAAGGTCTTAATGCATTGGAAACTTAAAAAAAGATCGGCAATAGTCGTTGAAAGAGTAAGTGGCAAG-AAAAACAATAAATTGTATCACGAGGATCACAACACGTCACAGTTATATCACAATATTTACCATAAGGCAGAATCATTAAGTACAATTGTACAATTCCCAATTTACTAGCTTTAAACTTCTAAAATACCCTTTTCTTTACTAGGGACGATGTTCTGATTAGTCTGGTCGTTTTCATATTCGACAAAGTCATCGAACAAACTGGGCCAGGCGGCCGTATCGTCGTATGAGCTGAGATCGTCCCCGACAGATTCGGAAAAATTTAAGAACATGTTCCAAGTGTCCCTGGAGATTCCTCGTACACTAGGGTGCTTCTCGAGGAAACTCAGCCAACGGTGAAGAATCGGAGGTTCGTTCCCATAAAACACGAGTTTCCACAGCTGAATTGCCATTTCTGACATTAAAACTCTTTGGTCAGGCTCAAGGCCAAATTTAAAAGTGAAACGGTAAAAGTCTTTATACTTTTCTGGACACCTTACCTCGGCCACCATGTCCGAGAACCTAGCCTGGATATCCTGAACGCAATCTGCCTTTAAATTCCGGCAACCATGAAAGAACTCTTCCTTAGTGAAACAAAACATGTACTTCGCATTAAACTTCCAAGCCAGTAGAAGCACACGGAAATCTTCGGGTTGCACACCGAGGTCGTTGCAGAGTCG
Ngeorgia_Sittons_N073 TTCTTGTGAAAATATTCAAGCAAATGAAACTACATCTCCAATATGA--TATTTTATTCTAAAAAACATAGATGAAGATGAACTTTCCAATTAATTCAATTTCAGTTGTCGAAAAATTTAGATTTGCAGGTGTAGGCTTAGTCAAAATTATACCGGATAATCAAGGTCTTAATGCATTGGAAATTTAAAAAAAGATCGGCAATAGTCGTTGAAAGAGTAAGTGACAAGCAAAAACGATAAATTGTATCAGGAGGATCACAACACGTCACAGTTATATCACAATATTTACCTTAAGGCAGAATCATTAAGTACAATTGTACAATTCCCAATTTACTAGCTTTAAACTTCTAAAATACCCTTTTCTTTACTAGGGACGATGTTCTGATTAGTCTGGTCGTTTTCATATTCGACAAAGTCATCGAACAAACTGGGCCAGGCGGCCGTATCATCGTATGAGCTGAGATCGTCCCCGACAGATTCGGAGAAATTTAAGAACATGTTCCATGTGTCCCTGGAGATTCCTCGTACACTAGGGTGCTTCTCGAGGAAACTCAGCCAACGGTGAAGAATTGGAGGTTCGTTGCCATAAAACACGAGTTTCCACAGCTGAATTGCCATTTCTGACATTAAAACTCTTTGGTCAGGCTCAAGGCCAAATTTAAAAGTGAAGCGGTAAAAGTCTTTATACTTTTCTGGACACCTTACCTCGGCCACCATGTCCGAGAACCTTGCTTGGATATCCTGAACGCAATCTGCTTTTAAATTCCGACAACCATGAAAGAACTCTTCCTTAGTGAAACAAAACATGTACTTTGCATTAAACTTCCAAGCCAGTAGAAGCACACGGAAATCTTCGGGTTGCACACCGAGGTCATTGCAGAGTCG
Ngertschi_CedarCreek_N351 TCCTTTTGAAAATATTCAAGCAAATGAAACTACATCTCCAATATGAAATATATTATTCTAATTAACATAGATGAGGATGAAC-TTCCAATTAATTCAATTTCAGTTGTCGAAAAATTTAGATTTGCAGATGTAGGCTTATTCAAAATTATA-TAAATAATCAAGGACTTAATGCATTGGAAACTTAAAAAAAGATCGGCAATAGTCGTTGAAAGAGTAAGTGACAAGCAAAAACGAAAAATTGTATCACGAGGATCACAACACGTCACAGTTATATCACAATATTTACCTTAAGGCAGAATCATTAAGTACAATTGTACAATTCCCAATTTACTAGCTTTAAACTTCTAAAATACCCTTTTCTTTACTAGGGACGATGTTCTGATTAGTCTGGTCATTTTCGTATTCGACAAAGTCATCGAACAAACTGGGCCAGGCGGCTGTATCGTCGTATGAGCTGAGATCGTCCCCGACAGATTCGGAGAAATTTAAGAACATGTTCCATGTGTCCCTGGAGATTCCTCGTACACTAGGGTGCTTCTCGAGGAAACTCAGCCAACGGTGAAGAATCGGAGGTTCGTTGCCATAAAACACGAGTTTCCACAGCTGAATTGCCATTTCTGACATTAAAACTCTTTGGTCAGGCTCAAGGCCAAATTTAAAAGTGAAGCGGTAAAAGTCTTTATACTTTTCTGGGCACCTTACCTCGACCACCATGTCCGAGAACCTTGCTTGGATATCCTGAACGCAATCTGCCTTTAAATTCCGGCAACCATAAAAGAACTCTTCCTTAGTGAAACAAAACATGTACTTTGCATTAAACTTCCAAGCCAGTAGAAGCACACGGAAATCTTCGGGTTGCACACCGAGGTCGTTGCAGAGTCG
Ngertschi_FrenchBroad_N968 TCCTTTTGAAAATATTCAAGCAAATGAAACTACATCTCCAATATGAAATATATTATTCTAATTAACATAGATGAGGATGAAC-TTCCAATTAATTCAATTTCAGTTGTCGAAAAATTTAGATTTGCAGATGTAGGCTTAGTCAAAATTATA-TAAATAATCAAGGTCTTAATGCATTGGAAACTTAAAAAAAGATCGGCAATAGTCGTTGAAAGAGTAAGTGACAAGCAAAAACGAAAAATTGTATCACGAGGATCACAACACGTCACAGTTATATCACAATATTTACCTTAAGGCAGAATCATTAAGTACAATTGTACAATTCCCAATTTACTAGCTTTAAACTTCTAAAATACCCTTTTCTTTACTAGGGACGATGTTCTGATTAGTCTGGTCATTTTCGTATTCGACAAAGTCATCGAACAAACTGGGCCAGGCGGCTGTATCGTCGTATGAGCTGAGATCGTCCCCGACAGATTCGGAGAAATTTAAGAACATGTTCCATGTGTCCCTGGAGATTCCTCGTACACTAGGGTGCTTCTCGAGGAAACTCAGCCAACGGTGAAGAATCGGAGGTTCGTTGCCATAAAACACGAGTTTCCACAGCTGAATTGCCATTTCTGACATTAAAACTCTTTGGTCAGGCTCAAGGCCAAATTTAAAAGTGAAGCGGTAAAAGTCTTTATACTTTTCTGGGCACCTTACCTCGACCACCATGTCCGAGAACCTTGCTTGGATATCCTGAACGCAATCTGCCTTTAAATTCCGGCAACCATAAAAGAACTCTTCCTTAGTGAAACAAAACATGTACTTTGCATTAAACTTCCAAGCCAGTAGAAGCACACGGAAATCTTCGGGTTGCACACCGAGGTCGTTGCAGAGTCG
Ngertschi_HickoryNutGap_N810 -----------------------------------------------------------------CATAGATGAGGATGAAC-TTCCAATTAATTCAATTTCAGTTGTCGAAAAATTTAGATTTGCAGATGTAGGCTTAGTCAAAATTATA-TAAATAATCAAGGTCTTAATGCATTGGAAACTTAAAAAAAGATCGGCAATAGTCGTTGAAAGAGTAAGTGACAAGCAAAAACGATAAATTGTATCACGAGGATCACAACACGTCACAGTTATATCACAATATTTACCTTAAGGCAGAATCATTAAGTACAATTGTACAATTCCCAATTTACTAGCTTTAAACTTCTAAAATACCCTTTTCTTTACTAGGGACGATGTTCTGATTAGTCTGGTCATTTTCGTATTCGACAAAGTCATCGAACAAACTGGGCCAGGCGGCCGTATCGTCGTATGAGCTGAGATCGTCCCCGACAGATTCGGAGAAATTTAAGAACATGTTCCATGTGTCCCTGGAGATTCCTCGTACACTAGGGTGCTTCTCGAGGAAACTCAGCCAACGGTGAAGAATCGGAGGTTCGTTGCCATAAAACACGAGTTTCCACAGCTGAATTGCCATTTCTGACATTAAAACTCTTTGGTCAGGCTCAAGGCCAAATTTAAAAGTGAAGCGGTAAAAGTCTTTATACTTTTCTGGGCACCTTACCTCGGCCACCATGTCCGAGAACCTTGCTTGGATATCCTGAACGCAATCTGCCTTTAAATTCCGGCAACCATAAAAGAACTCTTCCTTAGTGAAACAAAACATGTACTTTGCATTAAACTTCCAAGCCAGTAGAAGCACACGGAAATCTTCGGGTTGCACGCCGAGGTCGTTGCAGAGTCG
Nholsingeri_PondCave_N541 TCCTTGTGAAAATATTCAAGCAAATGAAACTACATCTCCAATATGAAATATTTTATTCCAATTAACATAGATGAGGATGAACTTTCCAATTAATTTAATTTCAGTTGTCGAAAAATTTAGATTTGCAGATGTAGGCTTAGACGAAATGATACCGGATAATCAAGGTCTTAATGCAATGGAAACTT---AAAAGATCGGCAATAGTCGTTGAAAGAGTAAGTGACAAGCAAAAACGATAAATTGTATCACGAGGATCACAACACGTCACAGTTATATCACAATATTTACCTTAAGGCAGAATCATTAAGTACAATTGTACAATTCCCAATTTACTAGCTTTAAACTTCTAAAATACCCTTTTCTTTACTAGGGACGATGTTCTGATTAGTCTGATCGTTTTCGTATTCGACAAAGTCATCGAACAAACTGGGCCAGGCGGCTGTATCGTCGTATGAGCTGAGATCGTCCCCGACAGATTCGGAGAAATTTAAGAACATGTTCCATGTGTCCCTGGAGATTCCTCGTACACTAGGGTGCTTCTCGAGGAAACTCAACCAACGGTGAAGAATCGGAGGTTCGTTGCCATAAAACACGAGCTTCCACAGCTGAATTGCCATTTCTGACATTAAAACTCTTTGGTCAGGCTCAAGGCCAAATTTAAAAGTGAAGCGGTAAAAGTCTTTATACTTTTCTGGGCACCTTACCTCGGCCACCATGTCCGAGAACCTTGCTTGGATATCCTGAACACAATCTGCCTTTAAATTCCGGCAACCATGAAAGAACTCTTCCTTAGTGAAACAAAACATGTACTTTGCATTAAACTTCCAAGCCAGTAGAAGCACACGGAAATCTTCGGGTTGCACGCCGAGGTCGTTGCAGAGTCG
Njonesi_CaveSpringCave_N390 ----TGTGAAAATATTCAAGCAAATGAAACTACATCTCCAATATGAAATATTTTATTCTAATTAACATAGATGAGGATGAACTTTCCAATTAATTCAATTTTAGTTG---TAAAATTTAGATTTGCAGATGTAGGCTTAGTCAAAATTATACCGGATAATCAAGGTCTTAATGCATTGGAAACTT-AAAAAAGATTGGCAATAGTCGATGAAAGAGTAAGTGACAAGCAAAAACGATAAATTGTATCACGAGGATCACAACACGTCACAGTTATATCACAATATTTACCTTAAGGCAGAATCATTAAGTACAATTGTACAATTCCCAATTTACTAGCTTTAAACTTCTAAAATACCCTTTTCTTTACTAGGGACGATGTTCTGATTAGTCTGGTCGTTTTCATATTCGACAAAGTCATCGAACAAACTGGGCCAGGCGGCCGTATCGTCGTATGAGCTGAGATCGTCCCCGACAGATTCGGAGAAATTTAAGAACATGTTCCACGTGTCCCTGGAGATTCCTCGTACACTAGGGTGCTTCTCGAGGAAACTCAGCCAACGGTGAAGAATTGGAGGTTCGTTGCCATAAAACACGAGTTTCCACAGCTGAATTGCCATTTCTGACATTAAAACTCTTTGGTCAGGCTCAAGGCCAAATTTAAAAGTGAAGCGGTAAAAGTCTTTATACTTTTCTGGACACCTTACCTCGGCCACCATGTCCGAGAACCTTGCTTGGATATCCTGAACGCAATCTGCCTTTAAATTCCGGCAACCATGAAAGAACTCTTCCTTAGTGAAACAAAACATGTACTTTGCATTAAACTTCCAAGCCAGTAGAAGCACACGGAAATCTTCGGGTTGCACACTGAGGTCGTTGCAGAGTCG
Nlowderi_ChestnutBranch_N731 TCCTTTTGAAAATATTCAAGCAAATGAAACTACATCTCCAATATGAAATATTTTATTCTAATTAACAAAAATGAGGATGAACTTTCCAATTAATTAAATTTCAGTTGTCGAAAAATTTAGATTTGCAGATATAGGCTTAGTCAAAATTATACCGGATAATCAAGGTCTTAATGCATTGGAAACTTAAAAAAAGATCGGCAATAGTCGTTGAAAGAGTAAGTGACAAGCAAAAACGATAAATTGTATCACGAGGATCACAACACGTCACAGTTATATCACAATATTTACCTTAAGGCAGAATCATTAAGTACAATTGTACAATTCCCAATTTACTAGCTTTAAACTTCTAAAATACCCTTTTCTTTACTAGGGACGATGTTCTGATTAGTCTGGTCATTTTCGTATTCGACAAAGTCATCGAACAAACTGGGCCAGGCGGCCGTATCGTCGTATGAGCTGAGATCGTCCCCGACAGATTCGGAGAAATTTAAGAACATGTTCCATGTGTCCCTGGAGATTCCTCGTACACTAGGGTGCTTCTCGAGGAAACTCAGCCAACGGTGAAGAATCGGAGGTTCGTTGCCATAAAACACGAGTTTCCACAGCTGAATTGCCATTTCTGACATTAAAACTCTTTGGTCAGGCTCAAGGCCAAATTTAAAAGTGAAGCGGTAAAAGTCTTTATATTTTTCTGGACACCTTACCTCGGCCACCATGTCCGAGAACCTAGCTTGGATATCCTGAACGCAATCTGCCTTTAAATTCCGGCAACCATGAAAGAACTCTTCCTTAGTGAAACAAAACATGTACTTTGCATTAAACTTCCAAGCCAGTAGAAGCACACGGAAATCTTCGGGTTGCACGCCGAGGTCGTTGCAGAGTCG
Nlowderi_upperFiresCreek_N820 TCCTTTTGAAAATATTCAAGCAAATGAAACTACATCTCCAATATGAAATATTTTATTCTAATTAACAAAAATGAGGATGAACTTTCCAATTAATTAAATTTCAGTTGTCGAAAAATTTAGATTTGCAGATATAGGCTTAGTCAAAATTATACCGGATAATCAAGGTCTTAATGCATTGGAAACTTAAAAAAAGATCGGCAATAGTCGTTGAAAGAGTAAGTGACAAGCAAAAATGATAAATTGTATCACGAGGATCACAACACGTCACAGTTATATCACAATATTTACCTTAAGGCAGAATCATTAAGTACAATTGTACAATTCCCAATTTACTAGCTTTAAACTTCTAAAATACCCTTTTCTTTACTAGGGACGATGTTCTGATTAGTCTGGTCATTTTCATATTCGACAAAGTCATCGAACAAACTGGGCCAGGCGGCCGTATCGTCGTATGAGCTGAGATCGTCCCCGACAGATTCGGAGAAATTTAAGAACATGTTCCATGTGTCCCTGGAGATTCCTCGTACACTAGGGTGCTTCTCGAGGAAACTCAGCCAACGGTGAAGAATCGGAGGTTCGTTGCCATAAAACACGAGTTTCCACAGCTGAATTGCCATTTCTGACATTAAAACTCTTTGGTCAGGCTCAAGGCCAAATTTAAAAGTGAAGCGGTAAAAGTCTTTATATTTTTCTGGACACCTTACCTCGGCCACCATGTCCGAGAACCTAGCTTGGATATCCTGAACGCAATCTGCCTTTAAATTCCGGCAACCATGAAAGAACTCTTCCTTAGTGAAACAAAACATGTACTTTGCATTAAACTTCCAAGCCAGTAGAAGCACACGGAAATCTTCGGGTTGCACGCCGAGGTCGTTGCAGAGTCG
Nlula_BeeRockCave_G2091 TTCTTGTGAAAATATTCAAGCAAATGAAACTACATCTCCAATATGA--TATTTTATTCTAGAAAACATAGATGAGGATGAACTTTCCAATTAATTCAAATTCAGTTGTCGAAAAATTTAGATTTGCTGATGTAGGCTTAGTCAAAATTATACCGGATAATCAAGGTCTTAATGCATTGGAAACTTAAAAAAAGATCGGCAATAGCCGTTGAAAGAGTAAGTGACAAGCAAAAACGATAAATTGTATCACGAGGATCACAACACGTCACAGTTATATCACAATATTTACCTTAAGGCAGAATCATTAAGTACAATTGTACAATTCCCAATTTACTAGCTTTAAACTTCTAAAATACCCTTTTCTTTACTAGGGACGATGTTCTGATTAGTCTGGTCGTTTTCATATTCGACAAAGTCATCGAACAAACTGGGCCAGGCGGCCGTATCGTCGTATGAGCTGAGATCGTTCCCGACAGATTCGGAGAAATTTAAGAACATGTTCCATGTGTCCCTGGAGATTCCTCGTACACTAGGGTGCTTCTCGAGGAAACTCAGCCAACGGTGAAGAATTGGAGGTTCGTTGCCATAAAACACAAGTTTCCACAGCTGAATTGCCATTTCTGACATTAAAACTCTTTGGTCAGGCTCAAGGCCAAATTTAAAAGTGAAGCGGTAAAAGTCTTTATACTTTTCTGGACACCTTACCTCGGCCACCATGTCCGAGAACCTTGCTTGGATATCCTGAACGCAATCTGCCTTTAAATTCCGGCAACCATGAAAGAACTCTTCCTTAGTGAAACAAAACATGTACTTTGCATTAAACTTCCAAGCCAGTAGAAGCACACGGAAATCTTCGGGTTGCACACCGAGGTCGTTGCAGAGTCG
Nlula_LulaFallsCave_G2084 TTCTTGTGAAAATATTCAAGCAAATGAAACTACATCTCCAATATGA--TATTTTATTCTAGAAAACATAGATGAGGATGAACTTTCCAATTAATTCAAATTCAGTTGTCGAAAAATTTAAATTTGCTGATGTAGGCTTAGTCAAAATTATACCGGATAATCAAGGTCTTAATGCATTGGAAACTTAAAAAAAGATCGGCAATAGTCGTTGAAAGAGTAAGTGACAAGCAAAAACGATAAATTGTATCACGAGGATCACAACACGTCACAGTTATATCACAATATTTACCTTAAGGCAGAATCATTAAGTACAATTGTACAATTCCCAATTTACTAGCTTTAAACTTCTAAAATACCCTTTTCTTTACTAGGGACGATGTTCTGATTAGTCTGGTCGTTTTCATATTCGACAAAGTCATCGAACAAACTGGGCCAGGCGGCCGTATCGTCGTATGAGCTGAGATCGTCCCCGACAGATTCGGAGAAATTTAAGAACATGTTCCATGTGTCCCTGGAGATTCCTCGTACACTAGGGTGCTTCTCGAGGAAACTCAGCCAACGGTGAAGAATTGGAGGTTCGTTGCCATAAAACACGAGTTTCCACAGCTGAATTGCCATTTCTGACATTAAAACTCTTTGGTCAGGCTCAAGGCCAAATTTAAAAGTGAAGCGGTAAAAGTCTTTATACTTTTCTGGACACCTTACCTCGGCCACCATGTCCGAGAACCTTGCTTGGATATCTTGAACGCAGTCTGCCTTTAAATTCCGGCAACCATGAAAGAACTCTTCCTTAGTGAAACAAAACATGTACTTTGCATTAAACTTCCAAGCCAGTAGAAGCACACGGAAATCTTCGGGTTGCACACCGAGGTCGTTGCAGAGTCG
Nmimus_NealsSink_N329 TCCTTGTGAAAATATTCAAGCAAATGAAACTACATCTCCAATATGAAATATTTTATTCTAATTAACATAGATGAGGATGAACTTTCCAATTAATTCAATTTCAGTTGTCGAAAATTTTAGATTTGCAGATGTAGGCTTAGACAAAATGATACCGGATAATCAAGGTCTTAATGCAATGGAAACTT-AAAAAAGATCGGCAATAGTCATTGAAAGAGTAAGTGACAAGCAAAAACGATAAATTGTATCACGAGGATCACAACACGTCACAGTTATATCACAATATTTACCTTAAGGCAGAATCATTAAGTACAATTGTACAATTCCCAATTTACTAGCTTTAAACTTCTAAAATACCCTTTTCTTTACTAGGGACGATGTTCTGATTAGTCTGATCGTTTTCATATTCGACAAAGTCATCGAACAAACTGGGCCAGGCGGCTGTATCGTCGTATGAGCTGAGATCGTCCCCGACAGATTCGGAGAAATTTAAGAACATGTTCCATGTGTCCCTGGAGATTCCTCGTACACTAGGGTGCTTCTCGAGGAAACTCAGCCAACGGTGAAGAATCGGAGGTTCGTTGCCATAAAACACGAGTTTCCACAGCTGAATTGCCATTTCTGACATTAAAACTCTTTGGTCAGGCTCAAGGCCAAATTTAAAAGTGAAGCGGTAAAAGTCTTTATACTTTTCTGGGCACCTTACCTCGGCCACCATGTCCGAGAACCTTGCTTGGATATCCTGAACGCAATCTGCCTTTAAATTCCTGCAACCATGAAAGAACTCTTCCTTAGTGAAACAAAACATGTACTTTGCATTGAACTTCCAAGCCAGTAGAAGCACACGGAAATCTTCGGGTTGCACGCTAAGGTCGTTGCAGAGTCG
Nmimus_Straleys_N625 TCCTTGTGAAAATATTCAAGCAAATGAAACTACATCTCCAATATGAAATATTTTATTCTAATTAACATAGATGAGGATGAACTTTCCAATTAATTCAATTTCAGTTGTCGAAAATTTTAGATTTGCAGATGTAGGCTTAGACAAAATGATACCGGATAATCAAGGTCTTAATGCAATGGAAACTT-AAAAAAGATCGGCAATAGTCATTGAAAGAGTAAGTGACAAGCAAAAACGATAAATTGTATCACGAGGATCACAACACGTCACAGTTATATCACAATATTTACCTTAAGGCAGAATCATTAAGTACAATTGTACAATTCCCAATTTACTAGCTTTAAACTTCTAAAATACCCTTTTCTTTACTAGGGACGATGTTCTGATTAGTCTGATCGTTTTCATATTCGACAAAGTCATCGAACAAACTGGGCCAGGCGGCTGTATCGTCGTATGAGCTGAGATCGTCCCCGACAGATTCGGAGAAATTTAAGAACATGTTCCATGTGTCCCTGGAGATTCCTCGTACACTAGGGTGCTTCTCGAGGAAACTCAGCCAACGGTGAAGAATCGGAGGTTCGTTGCCATAAAACACGAGTTTCCACAGCTGAATTGCCATTTCTGACATTAAAACTCTTTGGTCAGGCTCAAGGCCAAATTTAAAAGTGAAGCGGTAAAAGTCTTTATACTTTTCTGGGCACCTTACCTCGGCCACCATGTCCGAGAACCTTGCTTGGATATCCTGAACGCAATCTGCTTTTAAATTCCTGCAACCATGAAAGAACTCTTCCTTAGTGAAACAAAACATGTACTTTGCATTGA----------------------------------------------------------------
Nnasicus_CaneyFork_N171 TCCTTGTAAAAATATTCAAGCAAATGAAGCTACATCTCCAATATGAAATATTTTATTCTAATTAACATAGATAAGGATGAACTTTCCAATTAATTCAATTTCAGTTGTCGAAAAATTTAGATTTGCAGATGTAGGCTTAGTCAAAATTATACCGGATAATCAAGGTCTTAATGCATTGGAAACTTAAAAAAAGATCGGCAATAGTCGTTGAAAGAGTAAGTGACAAGCAAAAACGATAAATTGTATCACGAGGATCACAACACGTCACAGTTATATCACAATATTTACCTTAAGGCAGAATCATTAAGTACAATTGTACAATTCCCAATTTACTAGCTTTAAACTTCTAAAATACCCTTTTCTTTACTAGGGACGATGTTCTGATTAGTCTGGTCATTTTCGTATTCGACAAAGTCATCGAACAAACTGGGCCAGGCAGCCGTATCGTCGTATGAGCTGAGATCGTCCCCGACAGATTCGGAGAAATTTAAGAACATGTTCCACGTGTCCCTGGAGATTCCTCGTACAGTAGGGTGCTTCTCGAGGAAACTCAGCCAACGGTGAAGAATCGGAGGTTCGTTGCCATAAAACACGAGTTTCCACAGCTGAATTGCCATTTCTGACATTAAAACTCTTTGGTCAGGCTCAAGGCCAAATTTAAAAGTGAAGCGGTAAAAGTCTTTATACTTTTCTGGACACCGTACCTCGGCCACCATGTCCGAGAACCTTGCTTGGATATCCTGAACGCAATCTGCCTTTAAATTCCGGCAACCATGAAAGAACTCTTCCTTGGTGAAACAAAACATGTACTTTGCATTGAATTTCCAAGCCAGTAGAAGCACACGGAAATCTTCGGGTTGCACGCCGAGGTCGTTGCAGAGACG
Nnasicus_ConnosteeFalls_N696 TTCATGTAAAAATATTCAAGCAAATGAAGCTACATCTTCAATATGAAATATTTTATTCTAATTAACATAGATAAGGATGAACTTTCCAATTAATTCAATTTCAGTTGTCGAAAAATTTAGATTTGCAGATGTAGGCTTAGTCAAAATTATACCGGATAATCAAGGTCTTAATGCATTGGAAACTTAAAAAAAGATCGGCAATAGTCGTTGAAAGAGTAAGTGACAAGCAAAAATGATAAATTGTATCACGAGGATCACAACACGTCACAGTTATATCACAATATTTACCTTAAGGCAGAATCATTAAGTACAATTGTACAATTCCCAATTTACTAGCTTTAAACTTCTAAAATACCCTTTTCTTTACTAGGGACGATGTTCTGATTAGTCTGGTCATTTTCGTATTCGACAAAGTCATCGAACAAACTGGGCCAGGCGGCCGTATCGTCGTATGAGCTGAGATCGTCCCCGACAGATTCGGAGAAATTTAAGAACATGTTCCATGTGTCCCTGGAGATTCCTCGTACACTAGGGTGCTTCTCGAGGAAACTCAGCCAACGGTGAAGAATCGGAGGTTCGTTGCCATAAAACACGAGTTTCCACAGCTGAATTGCCATTTCTGACATTAAAACTCTTTGGTCAGGCTCAAGGCCAAATTTAAAAGTGAAGCGGTAAAAGTCTTTATACTTTTCTGGACACCTTACCTCGGCCACCATGTCCGAGAACCTTGCTTGAATATCCTGAACGCAATCTGCCTTTAAATTCCGGCAACCATGAAAGAACTCTTCCTTGGTGAAACAAAACATGTACTTTGCATTGAATTTCCAAGCCAGTAGAAGCACACGGAAATCTTCGGGTTGCACGCCGAGGTCGTTGCAGAGTCG
Nnasicus_CoweeTrain_N189 TCCTTGTTTAAATATTCAAGCAAATGAAGTTACATCTCCAATATGAAATATTTTATTCTAATTAACATAGATAAGGATGAATTTTCCAATTAATTCAATTTCAGTTGTCGAAAAATTTAGATTTGCAGATGTAGACTTAGTCAAAATTATACCGGATAATCAAGGTCTTAATGCATTGGAAACTTAAAAAAAGATCGGCAATAGTCGTTGAAAGAGTAAGTGACAAGCAAAAATGATAAATTGTATCACGAGGATCACAACACGTCACAGTTATATCACAATATTTACCTTAAGGCAGAATCATTAAGTACAATTGTACAATTCCCAATTTACTAGCTTTAAACTTCTAAAATACCCTTTTCTTTACTAGGGACGATGTTCTGATTAGTCTGGTCGTTTTCGTATTCGACAAAGTCATCGAACAAACTGGGCCAGGCGGCCGTATCGTCGTATGAGCTGAGATCGTCCCCGACAGATTCGGAGAAATTTAAGAACATGTTCCACGTGTCCCTGGAGATTCCTCGTACAGTAGGGTGCTTCTCGAGGAAACTCAGCCAACGGTGAAGAATCGGAGGTTCGTTGCCATAAAACACGAGTTTCCACAGCTGAATTGCCATTTCTGACATTAAAACTCTTTGGTCAGGCTCAAGGCCAAATTTAAAAGTGAAGCGGTAAAAGTCTTTATACTTTTCTGGACACCGTACCTCGGCCACCATGTCCGAGAACCTAGCTTGGATATCCTGAACGCAATCTGCCTTTAAATTCCGGCAACCATGAA----------------------------------------------------------------------------------------------------------
Npaynei_Grindstaff_N646 -----------------------ATGAAACTACATCACCAATATGAAATATTTTATTCTAATCAACATAGATGAGGATGAACTTTCCAATTAAATCAATCTCAGTTGTCGAAAAAATTAGATTTGCAGGTGTAGGCTTAGACAAAATGATACCGGATAATCAAGGTCTTAATGCAATGGAAACTT-AAAAAAGATCGGCAATAGTCATTGAAAGAGTAAGTGACAAGCAAAAACGATAAATTGTATCACGAGGATCACAACACGTCACAGTTATATCACAATATTTACCTTAAGGCAGAATCATTAAGTACAATTGTACAATTCCCAATTTACTAGCTTTAAACTTCTAAAATACCCTTTTCTTTACTAGGGACGATGTTCTGATTAGTCTGATCGTTTTCGTATTCGACAAAGTCATCGAACAAACTGGGCCAGGCGGCCGTATCGTCGTATGAGCTGAGATCGTCCCCGACAGATTCGGAGAAATTTAAGAACATGTTCCATGTGTCCCTGGAGATTCCTCGTACACTAGGGTGCTTCTCGAGGAAACTCAGCCAACGGTGAAGAATCGGAGGTTCGTTGCCATAAAACACGAGTTTCCACAGCTGAATTGCCATTTCTGACATTAAAACTCTTTGGTCAGGCTCAAGGCCAAATTTAAAAGTGAAGCGGTAAAAGTCTTTATACTTTTCTGGGCACCTTACCTCGGCCACCATGTCCGAGAACCTTGCTTGGATATCCTGAACGCAATCCGCCTTTAAATTCCGGCAACCATGAAAGAACTCTTCCTTAGTGAAACAAAACATGTACTTTGCATTAAACTTCCAAGCCAGTAGAAGCACACGGAAATCTTCGGGTTGCACG--------------------
Npaynei_NorrisDamCave_N348 -------------------------------------------------------------------------------------------------------------------------------GATGTAGGCTTAGACAAAATGATACCGGATAATCAAGGTCTTAATGCGATGGAAACTT-AAAAAAGATCGGCAATAGTCGTTGAAAGAGTAAGTGACAAGCAAAAACGATAAATTGTATCACGAGGATCACAACACGTCACAGTTATATCACAATATTTACCTTAAGGCAGAATCATTAAGTACAATTGTACAATTCCCAATTTACTAGCTTTAAACTTCTAAAATACCCTTTTCTTTACTAGGGACGATGTTCTGATTAGTCTGATCATTTTCGTATTCGACAAAGTCATCGAACAAACTGGGCCAGGCGGCCGTATCGTCGTATGAGCTGAGATCGTCCCCGACGGATTCGGAGAAATTTAAGAACATGTTCCATGTGTCCCTGGAGATTCCTCGTACACTAGGGTGCTTCTCGAGGAAACTCAGCCAACGGTGAAGAATCGGAGGTTCGTTGCCATAAAACACGAGTTTCCACAGCTGAATTGCCATTTCTGACATTAAAACTCTTTGGTCAGGCTCAAGGCCAAATTTAAAAGTGAAGCGGTAAAAGTCTTTATACTTTTCTGGGCACC----------------------------------------------------------------------------------------------------------------------------------------------------------------------------------------
Npaynei_UnakaMtns_N943 -----------------------------CTACATCTCCAATATGAAATATTTTATTCTAATCAACATAGATGAGGATGAACTTTCCAATTAAATCAATCTCAGTTGTCGAAAAATTTAGATTTGCAGGTGTAGGCTTAGACAAAATGATACCGGATAATCAAGGTCTTAATGCAATGGAAACTT-AAAAAAGATCGGCAATAGTCATTGAAAGAGTAAGTGACAAGCAAAAACGATAAATTGTATCACGAGGATCACAACACGTCACAGTTATATCACAATATTTACCTTAAGGCAGAATCATTAAGTACAATTGTACAATTCCCAATTTACTAGCTTTAAACTTCTAAAATACCCTTTTCTTTACTAGGGACGATGTTCTGATTAGTCTGATCGTTTTCGTATTCGACAAAGTCATCGAACAAACTGGGCCAGGCGGCCGTATCGTCGTATGAGCTGAGATCGTCCCCGACAGATTCGGAGAAATTTAAGAACATGTTCCATGTGTCCCTGGAGATTCCTCGTACACTAGGGTGTTTCTCGAGGAAACTCAGCCAACGGTGAAGAATCGGAGGTTCGTTGCCATAAAACACGAGTTTCCACAGCTGTATTGCCATTTCTGACATTAAAACTCTTTGGTCAGGCTCAAGGCCAAATTTAAAAG----------------------------------------------------------------------------------------------------------------------------------------------------------------------------------------------------------------------------
Npecki_HaskellSims_G3697 --------------------------------------------------------------------------------------------------------------------------------------------------------------ATCAAGGTTTTAATGCATCGGAAACTT-AAAAAAGATCGGCAATAGTCATTGAAAATGTAGGTGACAAGCAAAACGGATAAATTGTATCACGAGGATCACAACACGTCACAGTTATATCACAATATTTACCTTAAGGCAGAATCATTAAGTACAATTGTACAATTCCCAATTTACTAGCTTTAAACTTCTAAAATACCCTTTTCTTTACTAGGGACGATGTTCTGATTAGTCTGGTCGTTTTCGTATTCAACAAAGTCATCAAACAAACTGGGCCAGGCGGCCGTATCGTCGTATGAGCTGAGATCGTCCCCGACAGATTCGGAGAAATTTAAGAACATGTTCCATGTGTCCCTGGAGATTCCTCGGACACTAGGGTGCTTCTCGAGGAAACTCAGCCAACGGTGAAGAATCGGAGGTTCGTTGCCATAAAACACGAGTTTCCACAGCTGAATTGCCATTTCTGACATTAAAACTCTTTGGTCAGGCTCAAGGCCAAATTTAAAAGTGAAGCGGTAAAAGTCTTTATACTTTTCTGGACACCTTACCTCAGCCACCATATCTGAGAACCTTGCTTGGATATCCTGAACGCAATCTGCCTTTAAATTCCGGC-------------------------------------------------------------------------------------------------------------------
Npecki_HurricaneMazeCave_G2100 ------------------------------------------------------------------------------------------------------------------------------------------------------------------------------------------------------------------------------------------------------------------------------TTATATCACAATATTTACCTTAAGGCAGAATCATTAAGTACAATTGTACAATTCCCAATTTACTAGCTTTAAACTTCTAAAATACCCTTTTCTTTACTAGGGACGATGTTCTGATTAGTCTGGTCGTTTTCGTATTCAACAAAGTCATCAAACAAACTGGGCCAGGCAGCCGTATCGTCGTATGAGCTGAGATCGTCCCCGACAGATTCGGAGAAATTTAAGAACATGTTCCATGTGTCTCTGGAGAT------------------------------------------------------------------------------------------------------------------------------------------------------------------------------------------------------------------------------------------------------------------------------------------------------------------------------------------------------------------------------
Npecki_Monteagle_N062 -----------------------------------------------------------------------------------------------------------------------------------------------------------------------------------------------------------------------------------------------------------------------------------------------------------------------------------CCCAATTTACTAGCTTTAAACTTCTAAAATACCCTTTTCTTTACTAGGGACGATGTTCTGATTAGTCTGGTCATTTTCGTATTCAACAAAGTCATCAAACAAACTGGGCCAGGCGGCCGTATCGTCGTATGAGCTGAGATCGTCCCCGACAGATTCGGAGAAATTTAAGAACATGTTCCATGTGTCCCTGGAGATTCCTCGGACACTAGGGTGCTTCTCGAGGAAACTCAGCCAACGGTGAAGAATCGGAGGTTCGTTGCCATAAAACACGAGTTTCCACAGCTGAATTGCCATTTCTGACATTAAAACTCTTTGGTCAGGCTCAAGGCCAAATTTAAAAGTGAAGCGGTAAAAGTCTTTATACTTTTCTGGACACCTTACCTCAGCCACCATATCTGAGAACCTTGCTTGGATATCCTGAACGCAATCTGCCTTTAAATTCCGGCAACCATGAAAGAACTCTTCCTTAGTGAAACAAAACATGTACTTTGCATTGAACTTCCAAGCCAGCAGAAGCACACGGAAATCTTCGGGTTGAACGCCGAGGTCGTTGCAGAGTCG
Nperlakyi_SChimneys_N1079 TCCTTGTGAAAATATTCAAGCAAATGAAACTACATCTCCAATATGAAATATTTTATTCTAATTAACATAGATGAGGATGAACTTTCCAATTAATTCAATCTCAGTTGTCGAAAAATTTAGATTTGCAGATGTAGGCTTAGTCAAAATTATACCGGATAATCAAGGTCTTAATGCATTGGAAACTTAAAAAAAGATCGGCAATAGTCGTTGAAAGAGTAAGTGACAAGCAAAAACGATAAATTGTATCACGAGGATCACAACACGTCACAGTTATATCACAATATTTACCTTAAGGCAGAATCATTAAGTACAATTGTACAATTCCCAATTTACTAGCTTTAAACTTCTAAAATACCCTTTTCTTTACTAGGGACGATGTTCTGATTAGTCTGGTCGTTTTCATATTCGACAAAGTCATCGAACAAACTGGGCCAGGCGGCCGTATCGTCGTATGAGCTGAGATCGTCCCCGACAGATTCGGAGAAATTTAAGAACATGTTCCATGTGTCCCTGGAGATTCCTCGTACACTAGGGTGCTTCTCGAGGAAACTCAGCCAACGGTGAAGAATTGGAGGTTCGTTGCCATAAAACACGAGTTTCCACAGCTGAATTGCCATTTCTGACATTAAAACTCTTTGGTCAGGCTCAAGGCCAAATTTAAAAGTGAAGCGGTAAAAGTCTTTATACTTTTCTGGACACCTTACCTCGGCCACCATGTCCGAGAACCTTGCTTGGATATCCTGAACGCAATCTGCCTTTAAATTCCGGCAACCATGAAAGAACTCTTCCTTAGTGAAACAAAACATGTACTTTGCATTAAACTTCCAAGCCAGTAGAAGCACACGGAAATCTTCGGGTTGCACACCGAGGTCGTTGCAGAGTCG
Nperlakyi_SChimneys_N1080 TCCTTGTGAAAATATTCAAGCAAATGAAACTACATCTCCAATATGAAATATTTTATTCTAATTAACATAGATGAGGATGAACTTTCCAATTAATTCAATTTCAGTTGTCGAAAAATTTAGATTTGCAGATGTAGGCTTAGTCAAAATTATACCGGATAATCAAGGTCTTAATGCATTGGAAACTTAAAAAAAGATCGGCAATAGTCGTTGAAAGAGTAAGTGACAAGCAAAAACGATAAATTGTATCACGAGGATCACAACACGTCACAGTTATATCACAATATTTACCTTAAGGCAGAATCATTAAGTACAATTGTACAATTCCCAATTTACTAGCTTTAAACTTCTAAAATACCCTTTTCTTTACTAGGGACGATGTTCTGATTAGTCTGGTCGTTTTCATATTCGACAAAGTCATCGAACAAACTGGGCCAGGCGGCCGTATCGTCGTATGAGCTGAGATCGTCCCCGACAGATTCGGAGAAATTTAAGAACATGTTCCACGTGTCCCTGGAGATTCCTCGTACACTAGGGTGCTTCTCGAGGAAACTCAGCCAACGGTGAAGAATTGGAGGTTCGTTGCCATAAAACACGAGTTTCCACAGCTGAATTGCCATTTCTGACATTAAAACTCTTTGGTCAGGCTCAAGGCCAAATTTAAAAGTGAAGCGGTAAAAGTCTTTATACTTTTCTGGACACCTTACCTCGGCCACCATGTCCGAGAACCTTGCTTGGATATCCTGAACGCAATCTGCCATTAAATTCCGGCAACCATGAAAGAACTCTTCCTTAGTGAAACAAAACATGTACTTTGCATTAAACTTCCAAGCCAGTAGAAGCA-------------------------------------------
Nreclusus_Clingmans_N252 -------------------------------------------------------------------------------------------------------------------------------------------------------------------------------------------------------------------------------------------------------------------------------------------------TTAAGGCAGAATCATTAAGTACAATTGTACAATTCCCAATTTACTAGCTTTAAACTTCTAAAATACCCTTTTCTTTACTAGGGACGATGTTCTGATTAGTCTGATCGTTTTCATATTCGACAAAGTCATCAAACAAACTGGGCCAGGCGGCCGTATCGTCGTATGAGCTGAGATCGTCCCCGACAGATTCGGAGAAATTTAAGAACATGTTCCATGTGTCCCTGGAGATTCCTCGTACACTAGGGTGCTTCTCGAGGAAACTCAG------------------------------------------------------------------------------------------------------------------------------------------------------------------------------------------------------------------------------------------------------------------------------------------------------------------------------------------
Nreclusus_Newfound_N259 -------------------------------ACATCTCCAATATGAAATATTTTATTCTAATTAACATAGATGACGATGAACTTTCCAATTAATTCAATTTCAGTTGTCAAAAAATTTAGATTTGCAGATGTAGGCTTAGTCAAAATTATACCGGGTAATCAAGGTCTTAATGCATTGGAAACTTAAAAAAAGATCGGCAATAGTCGTTGAAAGAGTAAGTGACAAGCAAAAACGATAAATTGTATCACGAGGATCACAACACGTCACAGTTATATCACAATATTTACCTTAAGGCAGAATCATTAAGTACAATTGTACAATTCCCAATTTACTAGCTTTAAACTTCTAAAATACCCTTTTCTTTACTAGGGACGATGTTCTGATTAGTCTGATCGTTTTCATATTCGACAAAGTCATCGAACAAACTGGGCCAGGCGGCCGTATCGTCGTATGAGCTGAGATCGTCCCCGACTGATTCGGAGAAATTTAAGAACATGTTCCATGTGTCCCTGGAGATTCCTCGTACACTAGGGTGCTTCTCGAGGAAACTCAGCCAACGGTGAAGAATTGGAGGTTCGTTGCCATAAAACACGAGTTTCCACAGCTGAATTGCCATTTCTGACATTAAAACTCTTTGGTCAGGCTCAAGGCCAAATTTAAAAGTGAAGCGGTAAAAGTCTTTATACTTTTCTGGACACCTTACCTCGGCCACCATGTCCGAGAACCTTGCTTGGATATCCTGAACGCAATCTGCCTTTAAATTCCGGCAACCATGAAAGAACTCTTCCTTAGTGAAACAAAACATGTACTTTGCATTAAACTTCCAAGCCA----------------------------------------------------
Nreclusus_Noland_N1051 ----------------------------------------------------------------------------------------------------------------------------------------------------------------------------------------------------------------------AGTAAGTGACAAGCAAAAACGATAAATTGTATCACGAGGATCACAACACGTCACAGTTATATCACAATATTTACCTTAAGGCAGAATCATTAAGTACAATTGTACAATTCCCAATTTACTAGCTTTAAACTTCTAAAATACCCTTTTCTTTACTAGGGACGATGTTCTGATTAGTCTGATCGTTTTCATATTCGACAAAGTCATCGAACAAACTGGGCCAGGCGGCCGTATCGTCGTATGAGCTGAGATCGTCCCCGACAGATTCGGAGAAATTTAAGAACATGTTCCATGTGTCCCTGGAGATTCCTCGTACACTAGGGTGCTTCTCGAGGAAACTCAGCCAAC-------------------------------------------------------------------------------------------------------------------------------------------------------------------------------------------------------------------------------------------------------------------------------------------------------------------------------------
Nreclusus_Smokemont_N1020 ---------------------------------------------------------------------------------------------------------------------------------------------------------AGATAATCAAGGTCTTAATGCATTGGAAACTT--------ATCGGCAATAGTCGTTGAAAGAGTAAGTGACAAGCAAAAACGATAAATTGTATCACGAGGATCACAACACGTCACAGTTATATCACAATATTTACCTTAAGGCAGAATCATTAAGTACAATTGTA-------CAATTTACTAGCTTTAAACTTCTAAAATACCCTTTTCTTTACTAGGGACGATGTTCTGATTAGTCTGATCGTTTTCATATTCGACAAAGTCATCGAACAAACTGGGCCAGGCGGCCGTATCGTCGTATGAGCTGAGATCGTCCCCGACAGATTCGGAGAAATTTAAGAACATGTTCCATGTGTCCCTGGAGATTCCTCGTACACTAGGGTGCTTCTCGAGGAAACTCAGCCAACGGTGAAGAATTGGAGGTTCGTTGCCATAAAACACGAGTTTCCACAGCTGAATTGCCATTTCTGACATTAAAACTCTTTGGTCAGGCTCAAGGCCAAATTTAAAAGTGAAGCGGTAAAAGTCTTTATACTTTTCTGGACACCTTACCTCGGCCACCATGTCCGAGAACCTTGCTTGGATATCCTGAACGCAATCTGCCTTTAAATTCCGGCAACCATGAAAGAACTCTTCCTTAGTGAAACAAAACATGTACTTTGCATTAAACTTC-----------------------------------------------------------
Nroanensis_IngramBranch_N926 --------------------------------------------------------------------------------------------------------------------------------------------------------------------------------------------------------------------------------------------------------------------------------------------------------------------------------------------------TTAAACTTCTAAAATACCCTTTTCTTTACTAGGGACGATGTTCTGATTAGTCTGATCGTTTTCGTATTCGACAAAGTCATCGAACAAACTGGGCCAGGCGGCCGTATCGTCGTATGAGCTGAGATCGTCCCCGACTGATTCGGAGAAATTTAAGAACATGTTCCATGTGTCCCTGGAGATTCCTCGTACACTAGGGTGCTTCTCGAGGAAACTCAGCC----------------------------------------------------------------------------------------------------------------------------------------------------------------------------------------------------------------------------------------------------------------------------------------------------------------------------------------
Nroanensis_N_CarversGap_N928 ---------------------------------------------------------------------------------------------------------------------------------------------------------------------------------------------------------------------------------------------------------------------------------------------------------GAATCATTAAGTACAATTGTACAATTCCCAATTTACTAGCTTTAAACTTCTAAAATACCCTTTTCTTTACTAGGGACGATGTTCTGATTAGTCTGATCGTTTTCGTATTCGACAAAGTCATCGAACAAACTGGGCCAGGCGGCCGTATCGTCGTATGAGCTGAGATCGTCCCCGACAGATTCGGAGAAATTTAAGAACATGTTCCATGTGTCCCTGGAGATTCCTCGTACACTAGGGTGCTTCTCGAGGAAACTTAGCCAACGGTGAAGAATCGGAGGTTCGTTGCCATAAAACACGAGTTTCCACAGCTGAATTGCCATTTCTGACATTAAAACTCTTTGGTCAGGCTCAAGGCCAAATTTAAAAGTGAAGCGGTAAAAGTCTTTATACTTTTCTGGGCACCTTACCT----------------------------------------------------------------------------------------------------------------------------------------------------------------------------------
Nsheari_BaldRiver_N1168 TCCTTGTGAAAATATTCAAGCAAATGAAACTACATCTCCAATATGAAATATTTTATTCTAATTAACATAGATGAGGATGAACTTTCCAATTAATTCAATTTCAGTTGTCGAAAAACTTAGATTTGCAGATGTAGGCTTAGTCAAAATTATACCAGATAATCAAGGTCTTAATGCATTGGAAACTTAAAAAAAGATCGGCAATAGTCGTTGAAAGAGTAAGTGACAAGCAAAAACGATAAATTGTATCACGAGGATCACAACACGTCACAGTTATATCACAATATTTACCTTAAGGCAGAATCATTAAGTACAATTGTACAATTCCCAATTTACTAGCTTTAAACTTCTAAAATACCCTTTTCTTTACTAGGGACGATGTTCTGATTAGTCTGATCGTTTTCGTATTCGACAAAGTCATCGAACAAACTGGGCCAGGCGGCCGTATCGTCGTATGAGCTGAGATCGTCCCCGACAGATTCGGAGAAATTTAAGAACATGTTCCATGTGTCCCTGGAGATTCCTCGTACACTAGGGTGCTTCTCGAGGAAACTCAGCCAACGGTGAAGAATTGGAGGTTCGTTGCCATAAAACACGAGTTTCCACAGCTGAATTGCCATTTCTGACATTAAAACTCTTTGGTCAGGCTCAAGGCCAAATTTAAAAGTGAAGCGGTAAAAGTCTTTATACTTTTCTGGACACCTTACCTCGGCCACCATGTCCGAGAACCTTGCTTGGATATCCTGAACGCAATCTGCCTTTAAATTCCGGCAACCATGAAAGAACTCTTCCTTAGTGAAACAAAACATGTACTTTGCATTAAACTTCCAAGCCAGTAGAAGCACACGGAAATCTTCGGGTTGCACGCCGAGATCGTTGCAGAGCCG
Nsheari_JoyceKilmer_N092 -------------------------------------------------------------------------------------------------------------------------------------------------------------AATCAAGGTCTTAATGCATTGGAAACTTAAAAAAAGATCGGCAATAGTCGTTGAAAGAGTAAGTGACAAGCAAAAACGATAAATTGTATCACGAGGATCACAACACGTCACAGTTATATCACAATATTTACCTTAAGGCAGAATCATTAAGTACAATTGTACAATTCCCAATTTACTAGCTTTAAACTTCTAAAATACCCTTTTCTTTACTAGGGACGATGTTCTGATTAGTCTGATCGTTTTCGTATTCGACAAAGTCATCAAACAAACTGGGCCAGGCGGCCGTATCGTCGTATGAGCTGAGATCGTCCCCGACAG-------------------------------------------------------------------------------------------------------------------------------------------------------------------------------------------------------------------------------------------------------------------------------------------------------------------------------------------------------------------------------------------------------------------------
Nsilvanus_GermanyCove_N1017 -------------------------------------------------------------------------------------------------------------------------TTTGCAGATGTAGGATTAGACAAAATGATACCGGATAATCAAGGTCTTCATGCAATGGAAACTT-AAAAAAGATCGGCAATAGTCATTGAAAGAGTAAGTGACAAGCAAAAACGATAAATTGTATCACGAGGATCACAACACGTCACAGTTATATCACAATATTTACCTTAAGGCAGAATCATTAAGTACAATTGTACAATTCCCAATTTACTAGCTTTAAACTTCTAAAATACCCTTTTCTTTACTAGGGACGATGTTCTGATTAGTCTGATCGTTTTCGTATTCGACAAAGTCATCGAACAAACTGGGCCAGGCGGCCGTATCGTCGTATGAGCTGAGATCGTCCCCGACAGATTCGGAGAAATTTAAGAACATGTTCCATGTGTCCCTGGAGATTCCTCGTACACTAGGGTGCTTCTCGAGGAAACTCAGCCAACGGTGAAGAATCGGAGGTTCGTTGCCATAAAACACGAGTTTCCACAGCTGAATTGCCATTTCTGACATTAAAACTCTTTGGTCAGGCTCAAGGCCAAATTTAAAAGTGAAGCGGTAAAAGTCTTTATACTTTTCTGGGCACCTTACCTCGGCCACCATGTCCGAGAACCTTGCTTGGATATCCTGAACGCAATCTGCCTTTAAATTCCGGCAACCATGAAAGAACTCTTCCTTAGTGAAACAAAACATGTACTTTGCATTAAACTTCCAAGCCAGTAGAAGCACACGGAAATCTTCGGGTTGCAC---------------------
Nsilvanus_HeboMtn_N1029 -------------------------------------------------------------------------------------------------------------------------------------------------------------------------------------------------ATCGGCAATAATCGTTGAAAGAGTAAGTGACAAGCAAAAACGATAAATTGTATCACGAGGATCACAACACGTCACAGTTATATCACAATATTTACCTTAAGGCAGAATCATTAAGTACAATTGTACAATTCCCAATTTACTAGCTTTAAACTTCTAAAATACCCTTTTCTTTACTAGGGACGATGTTCTGATTAGTCTGATCGTTTTCGTATTCGACAAAGTCATCGAACAAACTGGGCCAGGCGGCCGTATCGTCGTATGAGCTGAGATCGTCCCCGACAGATTCGGAGAAATTTAAGAACATGTTCCATGTGTCCCTGGAGATTCCTCGTACACTAGGGTGCTTCTCGAGGAAACTCAGCCAACGATGAAGAATCGGAGGTTCGTTGCCATAAAACACGAGTTTCCACAGCTGAATTGCCATTTCTGACATTAAAACTCTTTGGTCAGGCTCAAGGCCAAATTTAAAAGTGAAGCGGTAAAAGTCTTTATACTTTTCTGGGCACCGTACCTCGGCCACCATGTCCGAGAACCTTGCTTGGATATCCTGAACGCAATCTGCCTTTAAATTCCGGCAACCATGAAAGAACTCTTCCTTAGTGAAACAAAACATGTACTTTGCATTAAACTTCCAAGCCAGTAGAAGCACACGGAAATC---------------------------------
Nstupkai_BlowholeWOS_N285 -------------------------------------------------------------------------------------------------------------------------------------------GTCAAAATTATACCGGATAATCAAGGTCTTAATGCATTGGAAACTTAAAAAAAGATCGGCAATAGTCGTTGAAAGAGTAAGTGACAAGCAAAAACGATAAATTGTATCACGAGGATCACAACACGTCACAGTTATATCACAATATTTACCTTAAGGCAGAATCATTAAGTACAATTGTACAATTCCCAATTTACTAGCTTTAAACTTCTAAAATACCCTTTTCTTTACTAGGGACGATGTTCTGATTAGTCTGATCGTTTTCATATTCGACAAAGTCATCGAACAAACTGGGCCAGGCGGCCGTATCGTCGTATGAGCTGAGATCGTCCCCGACAGATTCGGAGAAATTTAAGAACATGTTCCATGTGTCCCTGGAGATTCCTCGTACACTAGGGTGCTTTTCGAGGAAACTCAGCCAACGGTGAAGAATTGGAGGTTCGTTGCCATAAAACACGAGTTTCCACAGCTGAATTGCCATTTCTGACATTAAAACTCTTTGGTCAGGCTCAAGGCCAAATTTAAAAGTGAAGCGGTAAAAGTCTTTATACTTTTCTGGACACCTTACCTCGGCCACCATGTCCGAGAACCTTGCTTGGATATCCTGAACGCAATCTGCCTTTAAATTCCGGCAACCATGAAAGAACTCTTCCTTAGTGAAACAAAACATGTACTTTGCATTAAACTTCCAAGCCAGTAGAAGCACACGGAAATCTTCGGGTTGCACGCTGAGGTCGTTGCAGAGTCG
Nstupkai_Blowing_N356 ----------------CAAGCAAATGAAACTACATCTCCAATATGAAATATTTTATTCTAATTGACATAGATGACGATGAACTTTCCAATTAATTCAATTTCAGTTGTCCAAAAATTTAGATTTGCAGATGTAGGCTTAGTCAAAATTATACCGGATAATCAAGGTCTTAATGCATTGGAAACTTAAAAAAAGATCGGCAATAGTCGTTGAAAGAGTAAGTGACAAGCAAAAACGATAAATTGTATCACGAGGATCACAACACGTCACAGTTATATCACAATATTTACCTTAAGGCAGAATCATTAAGTACAATTGTACAATTCCCAATTTACTAGCTTTAAACTTCTAAAATACCCTTTTCTTTACTAGGGACGATGTTCTGATTAGTCTGATCGTTTTCATATTCGACAAAGTCATCGAACAAACTGGGCCAGGCGGCCGTATCGTCGTATGAGCTGAGATCGTCCCCGACAGATTCGGAGAAATTTAAGAACATGTTCCATGTGTCCCTGGAGATTCCTCGTACACTAGGGTGCTTCTCGAGGAAACTCAGCCAACGGTGAAGAATTGGAGGTTCGTTGCCATAAAACACGAGTTTCCACAGCTGAATTGCCATTTCTGACATTAAAACTCTTTGGTCAGGCTCAAGGCCAAATTTAAAAGTGAAGCGGTAAAAGTCTTTATACTTTTCTGGACACCTTACCTCGGCCACCATGTCCGAGAACCTTGCTTGGATATCCTGAACGCAATCTGCCTTTAAATTCCGGCAACCATGAAAGAACTCTTCCTTAGTGAAACAA-----------------------------------------------------------------------------------
Nstupkai_LittleRiver_N293 ----------------------------------------------------------------------------------------------------------------------------------------------------------------------------------------TAAAAAAAGATCGGCAATAGTCGTTGAAAGAGTAAGTGACAAGCAAAAACGATAAATTGTATCACGAGGATCACAACACGTCACAGTTATATCACAATATTTACCTTAAGGCAGAATCATTAAGTACAATTGTACAATTCCCAATTTACTAGCTTTAAACTTCTAAAATACCCTTTTCTTTACTAGGGACGATGTTCTGATTAGTCTGATCGTTTTCATATTCGACAAAGTCATCAAACAAACTGGGCCAGGCGGCCGTATCGTCGTATGAGCTGAGATCGTCCCCGACAGATTCGGAGAAATTTAAGAACATGTTCCATGTGTCCCTGGAGATTCCTCGTACACTAGGGTGCTTCTCGAGGAAACTCAGCCAACGGTGAAGAATTGGAGGTTCGTTGCCATAAAACACGAGTTTCCACAGCTGAATTGCCATTTCTGACATTAAAACTCTTTGGTCAGGCTCAAGGCCAAATTTAAAAGTGAAGCGGTAAAAGTC------------------------------------------------------------------------------------------------------------------------------------------------------------------------------------------------------------
Nstygius_ObeLee_N0656 TCCTTGTGAAAATATTCGAAAAAATAAAAACACATCTCCCATAAGAAATATAATATTCTAATTAACATACAAGAGGATGAACTTTCCAATTAATTCAATTTCAGTTGTCGAAAAATTTAGATTTGCAAATGTAGGATTAGTCGAAATTATACCAGATGATCAAGGTCTCGATGCATCGGAAACTTAAAAAAAGATCGGCAATAGTCGTTGAAAAAGTAAGTGACAAGCAAAACGGATAAATTGTATCACGAGGATCACAACACGTCACAGTTATATCACAATATTTACCTTAAGGCAGAATCATTAAGTACAATTGTACAATTCTCAATTTACTAGCTTTAAACTTCTAAAATACCCTTTTCTTTACTAGGGACGATGTTCTGATTAGTCTGGTCATTTTCGTATTCAACAAAGTCATCGAACAAACTGGGCCAGGCGGCCGTATCGTCGTATGAGCTGAGATCGTCCCCGACAGATTCGGAGAAATTTAAGAACATGTTCCACGTGTCCCTGGAGATTCCTCGGACACTAGGGTGCTTCTCGAGGAAACTCAGCCAACGGTGAAGAATCGGAGGTTCGTTGCCATAAAACACGAGTTTCCACAGCTGAATTGCCATTTCTGACATTAAAACTCTTTGGTCAGGCTCAAGGCCAAATTTAAAAGTGAAGCGGTAAAAGTCTTTATACTTTTCTGGACACCTTACCTCAGCCACCATGTCAGAGAACCTTGCCTGGATATCCTGAACGCAATCTGCTTTTAAATTCCGGCAACCGTGAAAGAACTCCTCCTTAGTGAAACAAAACATGTACTTTGCATTGAACTTCCAAGCCAGCAGAAGCACACGGAAATCTTCGGGTTGAACGCCGAGGTCGTTGCAGAGTCG
Nstygius_RavenB_N1022 TCCTTGTGAAAATATTCGAAAAAATAAAAACACATCTCCCATAAGAAATATAATATTCTAATTAACATACAAGAGGATGAACTTTCCAATTAATTCAATTTCAGTTGTCGAAAAATTTAGATTTGCAAATGTAGGATTAGTCGAAATTATACCAGATGATCAAGGTCTCGATGCATCGGAAACTTAAAAAAAGATCGGCAATAGTCGTTGAAAAAGTAAGTGACAAGCAAAACGGATAAATTGTATCACGAGGATCACAACACGTCACAGTTATATCACAATATTTACCTTAAGGCAGAATCATTAAGTACAATTGTACAATTCTCAATTTACTAGCTTTAAACTTCTAAAATACCCTTTTCTTTACTAGGGACGATGTTCTGATTAGTCTGGTCATTTTCGTATTCAACAAAGTCATCGAACAAACTGGGCCAGGCGGCCGTATCGTCGTATGAGCTGAGATCGTCCCCGACAGATTCGGAGAAATTTAAGAACATGTTCCACGTGTCCCTGGAGATTCCTCGGACACTAGGGTGCTTCTCGAGGAAACTCAGCCAACGGTGAAGAATCGGAGGTTCGTTGCCATAAAACACGAGTTTCCACAGCTGAATTGCCATTTCTGACATTAAAACTCTTTGGTCAGGCTCAAGGCCAAATTTAAAAGTGAAGCGGTAAAAGTCTTTATACTTTTCTGGACACCTTACCTCAGCCACCATGTCAGAGAACCTTGCCTGGATATCCTGAACGCAATCTGCCTTTAAATTCCGGCAACCATGAAAGAACTCCTCCTTAGTGAAACAAAACATGTACTTTGCATTGAACTTCCAAGCCAGCAGAAGCACACGGAAATCTTCGGGTTGCACGCCGAGGTCGTTGCAGAGTCG
Ntempletoni_ClarksCreek_N945 ---------------------AAATGAAACTACATCTCCAATATGAAATATTTTATTCTAATTAACATAGACGAGGATGAACTTTCCAATTAATTCAATTTCATTTGTCGAAAAATTTAGATTTGCAGATGTAGGCTTAGTCAAAATTATACCGGATAATCAAGGTCTTAATGCATTGGAAACTTAAAAAAAGATCGGCAATAGTCGTTGAAAGAGTAAGTGACAAGCAAAAATGATAAATTGTATCACGAGGATCACAACACGTCACAGTTATATCACAATATTTACCTTAAGGCAGAATCATTAAGTACAATTGTACAATTCCCAATTTACTAGCTTTAAACTTCTAAAACACCCTTTTCTTTACTAGGGACGATGTTCTGATTAGTCTGGTCATTTTCGTATTCGACAAAGTCATCGAACAAACTGGGCCAGGCGGCCGTATCGTCGTATGAGCTGAGATCGTCCCCGACAGATTCGGAGAAATTTAAGAACATGTTCCACGTGTCCCTGGAGATTCCTCGTACACTAGGGTGCTTCTCGAGGAAACTCAGCCAACGATGAAGAATCGGAGGTTCGTTGCCATAAAACACGAGTTTCCACAGCTGAATTGCCATTTCTGACATTAAAACTCTTTGGTCAGGCTCAAGGCCAAATTTAAAAGTGAAGCGGTAAAAGTCTTTATACTTTTCTGGGCACCTTACCTCGGCCACCATGTCCGAGAACCTAGCTTGGATATCCTGAACGCAATCTGCCTTTAAATTCCGGCAACCATGAAAGAACTCTTCCTTAGTGAAACAAAACATGTACTTTGCATTAAACTTCCAAGCCAGTAGAAGCACACGGAAATCTTCGGGTTGCACGCCGAGGTCGTTGCAGAGTCG
Ntempletoni_ScronceCreekRd_N1223 TCCTTGTGAAAATATTCAAGCAAATGAAACTACATCTCCAATATGAAATATTTCATTTTAATTAACATAGACGAGGATGAACTTTCCAATTAATTCAATTTCAGTTGTCGAAAAATTTTGATTGGCAGATGTAGGCTTAGTCAAAATTATACCGGATAATCAAGGTCTTAATGCATTGGAAACTTAAAGAAAGATCGGCAATAGTCGTTGAAAGAGTAAGTGACAAGCAAAAATGATAAATTGTATCACGAGGATCACAACACGTCACAGTTATATCACAATATTTACCTTAAGGCAGAATCATTAAGTACAATTGTACAATTCCCAATTTACTAGCTTTAAACTTCTAAAACACCCTTTTCTTTACTAGGGACGATGTTCTGATTAGTCTGGTCATTTTCGTATTCGACAAAGTCATCGAACAAACTGGGCCAGGCGGCCGTATCGTCGTATGAGCTGAGATCGTCCCCGACAGATTCGGAGAAATTTAAGAACATGTTCCACGTGTCCCTGGAGATTCCTCGTACACTAGGGTGCTTCTCGAGGAAACTCAGCCAACGGTGAAGAATCGGAGGTTCGTTGCCATAAAACACGAGTTTCCACAGCTGAATTGCCATTTCTGACATTAAAACTCTTTGGTCAGGCTCAAGGCCAAATTTAAAAGTGAAGCGGTAAAAGTCTTTATACTTTTCTGGGCACCTTACCTCGGCCACCATGTCCGAGAACCTTGCTTGGATATCCTGAACGCAATCTGCCTTTAAATTCCGGCAACCATGAAAGAACTCTTCCTTAGTGAAACAAAACATGTACTTTGCATTAAACTTCCAAGCCAGTAGAAGCACACGGAAATCTTCGGGTTGCACGCCGAGGTCGTTGCAGAGTCG
Ntennessensis_IndianCave_N052 -----------------------------------------------------------------------------------------------------------------------------------------------------------------------------------------------------------------------------------------------------------GGATCACAACACGTCACAGTTATATCACAATATTTACCTTAAGGCAGAATCATTAAGTACAATTGTACAATTCCCAATTTACTAGCTTTAAACTTCTAAAATACCCTTTTCTTTACTAGGGACGATGTTCTGATTAGTCTGATCGTTTTCGTATTCGACAAAGTCATCGAACAAACTGGGCCAGGCGGCCGTATCGTCGTATGAGCTGAGATCGTCCCCGACAGATTCGGAGAAATTTAAGAACATGTTCCATGTGTCCCTGGAGATTCCTCGTACACTAGGGTGCTTCTCGAGGAAACTCAGCCAACGGTGAAGAATTGGAGGTTCGT----------------------------------------------------------------------------------------------------------------------------------------------------------------------------------------------------------------------------------------------------------------------------------------------------------------
Ntennessensis_LittleStony_N645 ----------------------------------------------------------------------------------------------------------------------------------------------------------------------------------------T-AAAAAAGATCGGCAATAGTCGTTGAAAGAGTAAGTGACAAGCAAAAACGATAAATTGTATCACGAGGATCACAACACGTCACAGTTATATCACAATATTTACCTTAAGGCAGAATCATTAAGTACAATTGTACAATTCCCAATTTACTAGCTTTAAACTTCTAAAATACCCTTTTCTTTACTAGGGACGATGTTCTGATTAGTCTGATCGTTTTCGTATTCGACAAAGTCATCGAACAAACTGGGCCAGGCGGCCGTATCGTCGTATGAGCTGAGATCGTCCCCGACAGATTCGGAGAAATTTAAGAACATGTTCCATGTGTCCCTGGAGATTCCTCGTACACTAGGGTGCTTCTCGAGGAAACTCAGCCAACGGTGAAGAATCGGAGGTTCGTTGCCATAAAACACGAGTTTCCACAGCTGAATTGCCATTTCTGACATTAAAACTCTTTGGTCAGGCTCAAGGCCAAATTTAAAAGTGAAGCGGTAAAAGTCTTTA--------------------------------------------------------------------------------------------------------------------------------------------------------------------------------------------------------
Ntennessensis_Watauga_N1046 -----------------------------------------------------------------------------------------------------------------------------------------------------------------------------------------------------------------------------GACAAGCAAAAACGATAAATTGTATCACGAGGATCACAACACGTCACAGTTATATCACAATATTTACCTTAAGGCAGAATCATTAAGTACAATTGTACAATTCTCAATTTACTAGCTTTAAACTTCTAAAATACCCTTTTCTTTACTAGGGACGATGTTCTGATTAGTCTGATCGTTTTCGTATTCGACAAAGTCATCGAACAAACTGGGCCAGGCGGCCGTATCGTCGTATGAGCTGAGATCGTCCCCGACAGATTCGGAGAAATTTAAGAACATGTTCCATGTGTCCCTGGAGATTCCTCGTACACTAGGGTGCTTCTCGAGGAAACTCAGCCAACGGTGA--------------------------------------------------------------------------------------------------------------------------------------------------------------------------------------------------------------------------------------------------------------------------------------------------------------------------------
