# Supplementary material for: ﻿New species in old mountains: integrative taxonomy reveals ten new species and extensive short-range endemism in Nesticus spiders (Araneae, Nesticidae) from the southern Appalachian Mountains
Source: Zookeys. 2023 Feb 3;1145:1–130. doi: 10.3897/zookeys.1145.96724 (PMC10208238; doi:10.3897/zookeys.1145.96724)
Supplement: Supplementary material 4 — Input alignments, analysis log files, and output tree files [file zookeys-1145-001_article-96724__-s004.zip › uce-2001281 (modified).phy]

 91 1183
Nesticus_Japan_G2153 ---------------------------------------------------------------------------------------------------------------------------------------------------------------------------------------------------------------------TCGCGAAAGAAAAGTGGTGAGTGAAATAATGTCTTTTTTGAGTGAGAGGGATGAGAGCGCGCCTGTTTGTGATCCGACGAGTGTCCCCCACCTCCTTGGAGAAGGACGCGGCGGTTGAGGTCGTTGGCGCCGGATGGCGTTGCGTTTGGCATCCCTCTCCCACCGCCAAGATCGCCATTGCCCGGCAAGGCAACCCGGGATCGGCGAGATGGTTGGCGTCGGGTCCTCTGCCATGTCGTTCCCGGGCAGCTCGTCGATGGGGCCCAGCAGCAGCGGTGGCGGAGGCTTCGGCGGGGCCCCGCCGCGACCCCCGCTCCTCATCCGTAGTGGGACCGCGTAGCGCGTTTGGACATGAATAGCGCTGCCGTGATAGGCCGGCAACTGCGGCAACAGCAGACGACAGCAGGCCGAACCTCAGGACCGCTGGTGCCGCCGTCCCCGCACAAGGGTCGGCCGCGAACGCCGTCCCACCAGCCCTACCACCAGCAACTGCCATCCCCGCCGACGGTGACCTCTCAT---CAGCAGCAGGGACAGCCACCGCCTTCCCATCACCAGCAGCAAAAGGACCAAAACAA---GCAGCAGCAGCAGCAAAAAGGTACACCAACACTCCACTCTCTGG----ATTAGAAAAAAACCCATCTGCTACTACTGTGTGCCGGATAGTTATTTGTTTTGCGTGTGAGCGTGGAGGAACTGAGGGTATGTTCGG----------AACCCGTCAGAGGTGTCTTAGGGTTTGCCCTCTAGCACAGAGGAGAAAGGTAAAAAACCCAAAAAATGCAAGGAAGATGCATGGATAAAGCGCATGGATAGTTCACTCTCTAGTCTAGTTAGACACAACTCCCAGGTAACAGAGTGAATAGA-AGCATCTGTGTTAAATTTATGCAGCGTTTTTCACTCGTTTCTTATT-----TCTCAAAAGTTTACTTATCTATAGTGATGCATGAATTTTT
Nsilvestrii_Hellgate_N1108 TAGAAATCACAAAGCATTTTCTAAAATATTCTAATATAAAATTAAAACTCTCAAGTTGTTAGACAAATAGAGTATAATGGATAAAATGACAGATTTTCTCTAAAAATGGAAAGCTGAAGTTAAATGGATCGCGTGCTATTGGAGGAGT-ATTGATTGAAATATTTCCATTTAATATCGAATCTGTATGCAAAAATACAAATATTTTGTGTCAGTGAACAAAACAACGTGGTCTCTGAAATAATGTCTTTTTTGAGTGAGAGGGATTGAAGCGCGCATGTTGGTGATCAGTTGAGTGTCCCCCACCTCCTTCGAGAAGGACGAGGAGGTTGAGGTCGTTGGCGTGGGCTGGCGTTGCGCTTGGCTCCCATCCTCCCTCGCCAAGATCGCCAGTGCCCGGCAAGGCAACCCGGGATCGGCGAGATGGTTGGCGTCGGGTCCTGTGCCATGTCGTTCCCGGGCAGCTCGTCGATGGGGCCCAGCAGCAGCGGTGGCGGAGGCTTCGGCGGGGCCCCGCCGCGACCCCCGCTCCTCATCCGTAGTGGGACCGCGTAGCGCGTTTGGACATGAATAGCGCTGCCGTGATAGGCCGGCAACTGCGGCAACAGCAGACGACAGCAGGCCGAACCTCAGGACCGCTGGTGCCGCCGTCCCCGCACAAGGGTCGGCCGCGAACGCCGTCCCACCAGCCCTACCACCAGCAACTGCCATCCCCGCCGACGGTGACCTCTCACCAGCAGCAGCAGGGACAGCCACCGCCTTCCCACCACCAGCAGCAAAAGGACCAAAACAA---------GCAGCAGCAAAAAGGTACACCAACACCACCCTCTCAAACCCTACTGGATTAGAACCCATCTG---CTACTGTGTGCCGGATATTTATTTGTTATGC-CGTGAGTGTGCAGGAACTGATGGTATGTTCCG-AACCACCGTAATACGTCAGAGGTGTCTTAGGTTTTGCCCCCTAGCACAAAGGAGAAAGGTAAAAATACCAA------CAAAAAAAATGC--------------------------------------------------------------------------------------------------------------------------------------------------------------------
Narcheri_Cheaha_N023 --------------------------------------------------------------------------------AAAGAAAGAATTATTTCGTAATGTAAAGGGAAGATGGAGTTAAATGGAACAGGTTTCATTGAAAATGTAATCGATCGAAATATTTCCATTTAATACTGACTCTCTATGCGGATATACAAATCCTTTGTGTCAGGGGGAGAAAAAGCGTGGTGACTGGAGGAATGTCTTTTTTGAGTGAGAGGGATGAAAGCTCGCCTGTTTGTGATCTGTCGAGTGTCCCCCACCTCCTTGGAGAAGGACGAGGAGGTTGAGGTCGTTGGCGTGGGATGGCGTAGCGCTTGGCTCGCATCCTCCATCGCCAATATCGCCATTGCCCAGCAAGGCAACCCGGGATCGGCGAGATGGTTGGCGTCGGGTCCTGTGCCATGTCGTTCCCGGGCAGCTCGTCGATGGGGCCCAGCAGCAGCGGTGGCGGAGGCTTCGGCGGGGCCCCGCCGCGACCCCCGCTCCTCATCCGTAGTGGGACCGCGTAGCGCGTTTGGACATGAATAGCGCTGCCGTGATAGGCCGGCAACTGCGGCAACAGCAGACGACAGCAGGCCGAACCTCAGGACCGCTGGTGCCGCCGTCCCCGCACAAGGGTCGGCCGCGAACGCCGTCCCACCAGCCCTACCACCAGCAACTGCCATCCCCGCCGACGGTGACCTCTCACCAGCAGCAGCAGGGACAGCCACCGCCTTCCCATCACCAGCAGCAAAAGGACCAAAACA------AGCAGCAGAAGCCAAAAGGTACACCAACACCACCCTCTCAAACCCTACTGGATTAGAACCCATCTGCTACTACTGTGTGCCGGATATTTATTTGTTTAACC-------GTGCAGGAACTGATGGTATGTTCCGAAACCACCGTAAACCGTCAGAGGTGTCTTAGGTTTTGTCCCCTATCACAGAGGAGAAAGGTAAAAAACCCAAAAAATACAAGGAAGATGCATGGATAAAGCGCATGGATAGAGCACTCTCTAGTCTAGTTAGACACATCTCCCAGGTAACGGAGTGAATAGAAAGCATCTATGTTACATTTTTACAGCGTTTCTCACTCTTTATATTTCCACCATCTCAAAAGTTTACTTCTCTATAGTGATGCATGAATTTTT
Narcheri_MillShoalCreek_N727 -------------------------------------------------------------------------------------------------------------------------------------------------------------------------------------------------------------------------------------------------------------AGTGAGAGGGATGAAAGCTCGCCTGTTTGTGATCTGTCGAGTGTCCCCCACCTCCTTGGAGAAGGACGAGGAGGTTGAGGTCGTTGGCGTGGGATGGCGTAGCGCTTGGCTCGCATCCTCCATCGCCAATATCGCCATTGCCCAGCAAGGCAACCCGGGATCGGCGAGATGGTTGGCGTCGGGTCCTGTGCCATGTCGTTCCCGGGCAGCTCGTCGATGGGGCCCAGCAGCAGCGGTGGCGGAGGCTTCGGCGGGGCCCCGCCGCGACCCCCGCTCCTCATCCGTAGTGGGACCGCGTAGCGCGTTTGGACATGAATAGCGCTGCCGTGATAGGCCGGCAACTGCGGCAACAGCAGACGACAGCAGGCCGAACCTCAGGACCGCTGGTGCCGCCGTCCCCGCACAAGGGTCGGCCGCGAACGCCGTCCCACCAGCCCTACCACCAGCAACTGCCATCCCCGCCGACGGTGACCTCTCACCAGCAGCAGCAGGGACAGCCACCGCCTTCCCATCACCAGCAGCAAAAGGACCAAAACA------AGCAGCAGAAGCCAAAAGGTACACCAACACCACCCTCTCAAACCCTACTGGATTAGAACCCATCTGCTACTACTGTGTGCCGGATATTTATTTGTTTAACC-------GTGCAGGAACTGATGG-----------------------------------------------------------------------------------------------------------------------------------------------------------------------------------------------------------------------------------------------------------------------
Nbarri_Bishop_N1072 -------------------------------------------AAAGCGCATCATTCGGAAGAAAAAAGTAACGAAATGGAGTGAAAGAATTATATCATAATGTGAAGGGAAGATGGAGTTAAATGGAACAGGTTCTATTGAAAGTGTAATCGATTGAAATATTTCCATTTAATACTGACTCTCTATGCGGATATACAAATCCTTTGTGTTAGGGAGAGAAAAAGCGTGGTGACTGAAAGAATGTCTTTTTTGAGTGAAAGGGATGAAAGCGCGCCTGTTTGTGATCTGTCGAGTGTCCCCCACCTCCTTGGAGAAGGACGAGGAGGTTGAGGTCGTTGGCGTGGGATGGCGTTGCGCTTGGCTCGTATCCTCCATCGCCAATATCGCCATTGCCCAGCAAGGCAACCCGGGATCGGCGAGATGGTTGGCGTCGGGTCCTGTGCCATGTCGTTCCCGGGCAGCTCGTCGATGGGGCCCAGCAGCAGCGGTGGCGGAGGCTTCGGCGGGGCCCCGCCGCGACCCCCGCTCCTCATCCGTAGTGGGACCGCGTAGCGCGTTTGGACATGAATAGCGCTGCCGTGATAGGCCGGCAACTGCGGCAACAGCAGACGACAGCAGGCCGAACCTCAGGACCGCTGGTGCCGCCGTCCCCGCACAAGGGTCGGCCGCGAACGCCGTCCCACCAGCCCTACCACCAGCAACTGCCATCCCCGCCGACGGTGACCTCTCACCAGCAGCAGCAGGGACAGCCACCGCCTTCCCACCACCAGCAGCAAAAGGACCAAAACA------AGCAGCAGAAGCCAAAAGGTACACCAACACCACCCTCTCAAACCCTACTGGATTAGAAACCATCTGCTACTACTGTGTGCCGGATATTTATTTGTTTTTCCCGTGAGTGTGCAGGAACTGATGGTATGTTCCGAAACCACCGTAAACCGTCAGAGGTGTCTTAGGTTTTGTCCCCTATCACAGAGGAGAAAGGTAAAAAAACCAAAAAATGCAAGGAAGATGCATGGATAAAGCGCATGGATAGAGCACTCTATAGCCTAGTTAGACACATCTCCCAGGTAACGGAGTGAATAGAAAGCATCTATGTTACATTTTTACAGCGTTTCTCACTCTTTATTTTTCCACCATCTCAAAAGTTTACTTCTCTATAGTGATGCATGAATTTTT
Nbarri_eyed_ClayCave_G2082 TGTCGATCAAGAATCACATTCAGAAATATTCGCATCTTAAATGAAAGCTCATAATTCGGAAG-AAAAAGTAGCGAAATGGAGTGAAAGAATTATTTCGTAATGCGAAGGGAAGATGGAGTTAAATGGAACAGGTTCTATTGAAAGTGTAATCGATTGAAATATTTCCATTTAATACTGACTCTCTATGAGGATATACAAATCCTTTGTGTCAGGGGGAGAAAAAGCGTGGTGACTGAAAGAATGTCTTTTTTGAGTGAAAGGGATGAAAGCGCGCCTGTTTGTGATCTGTCGAGTGTCCCCCACCTCCTTGGAGAAGGACGAGGAGGTTGAGGTCGTTGGCGTGGGATGGCGTTGCGCTTGGCTCGCATCCTCCATCGCCAATATCGCCATTGCCCAGCAAGGCAACCCGGGATCGGCGAGATGGTTGGCGTCGGGTCCTGTGCCATGTCGTTCCCGGGCAGCTCGTCGATGGGGCCCAGCAGCAGCGGTGGCGGAGGCTTCGGCGGGGCCCCGCCGCGACCCCCGCTCCTCATCCGTAGTGGGACCGCGTAGCGCGTTTGGACATGAATAGCGCTGCCGTGATAGGCCGGCAACTGCGGCAACAGCAGACGACAGCAGGCCGAACCTCAGGACCGCTGGTGCCGCCGTCCCCGCACAAGGGTCGGCCGCGAACGCCGTCCCACCAGCCCTACCACCAGCAACTGCCATCCCCGCCGACGGTGACCTCTCACCAGCAGCAGCAGGGACAGCCACCGCCTTCCCACCACCAGCAGCAAAAGGACCAAAACAAGCAGCAGCAGCAGAAGCCAAAAGGTACACCAACACCACCCTCTCAAACCCTACTGGATTAGAAACCATCTGCTACTACTGTGTGCCGGATATTTATTTGTTTTTCCCGTGAGTGTGCAGGAACTGATGGTATGTTCCGAAACCACCGTAAACCGTCAGAGGTGTCTTAGGTTTTGTCCCCTATCACAGAGGAGAAAGGTAAAAAACCCAAAAAATACAAGGAAGGTGCATGGATAAAGCGCATGGATAGAGCACTCTATAGCCTAGTTAGACACATCTCCCAGGTAACGCAGTGAATAGAAAGCATCTATGTTACATTTTTACAGCGTTTCTCACTCTTTATTTTTCCACCATCTCAAAAGTTTACTTCTCTATAGTGATGCAT--------
Nbarrowsi_Gregorys_N270 TGTCGATCACGAATCACATTCAGACTTATTCGCATCTTAAATGAAAGCTCATAATTCGGAAGAAAAAAGTAGCGAAATGGAGTGAAAGAATTATTTCGTAATGTAAAAGGAAGATGGAGTTAAATGGAACAGGTTCTATTGAAAGTGTAATCGATTGAAATATTTCCATTTAATACTGACTCTCTATGCGGATATACAAATCCTTTGTGTCAGGGGGAGAAAAAGCGTGGTGACTGAAAGAATGTCTTTTTTGAGTGAAAGGGATGAAAGCGCGCCTGTTTGTGATCTGTCGAGTGTCCCCCACCTCCTTGGAGAAGGACGAGGAGGTTGAGGTCGTTGGCGTGGGATGGCGTTGCGCTTGGCTCGCATCCTCCATCGCCAATATCGCCATTGCCCAGCAAGGCAACCCGGGATCGGCGAGATGGTTGGCGTCGGGTCCTGTGCCATGTCGTTCCCGGGCAGCTCGTCGATGGGGCCCAGCAGCAGCGGTGGCGGAGGCTTCGGCGGGGCCCCGCCGCGACCCCCGCTCCTCATCCGTAGTGGGACCGCGTAGCGCGTTTGGACATGAATAGCGCTGCCGTGATAGGCCGGCAACTGCGGCAACAGCAGACGACAGCAGGCCGAACCTCAGGACCGCTGGTGCCGCCGTCCCCGCACAAGGGTCGGCCGCGAACGCCGTCCCACCAGCCCTACCACCAGCAACTGCCATCCCCGCCGACGGTGACCTCTCACCAGCAGCAGCAGGGACAGCCACCGCCTACCCACCACCAGCAGCAAAAGGACCAAAACA------AGCAGCAGAAGCCAAAAGGTACACCAACACCACCCTCTCAAACCCTACTGGATTAGAAACCATCTGCTACTACTGTGTGCCGGATATTTATTTGTTTTTCCCGTGAGTGTGCAGGAACTGATGGTATGTTCCGAAACCATCGTAAACCGTCAGAGGTGTCTTAGGTTTTGTCCCCTATCACAGAGGAGAAAGGTAAAAAACCCAAAAAATACAAGGAAGATGCATGGATAAAGCGCATGGATAGAGCACTCTATAGCCTAGTTAGACACATCTCCCAGGTAACGGAGTGAATAGAAAGCATCTATGTTACATTTTTACAGCGTTTCTCACTCTTTATTTTCCCACCATCTCAAAAGTTTACTTCTCTATAGTGATGCATGAATTTTT
Nbarrowsi_Tuckaleechee_N360 -------------------------------------------------CATAATTCGGAAGAAAAAAGTAGCGAAATGGAGTGAAAGAATTATTTCGTAATGTAAAAGGAAGATGGAGTTAAATGGAACAGGTTCTATTGAAAGTGTAATCGATTGAAATATTTCCATTTAATACTGACTTTCTATGCGGATATACAAATCCTTTGTGTCAGGGGGAGAAAAAGCGTGGTGACTGAAAGAATGTCTTTTTTGAGTGAAAGGGATGAAAGCGCGCCTGTTTGTGATCTGTCGAGTGTCCCCCACCTCCTTGGAGAAGGACGAGGAGGTTGAGGTCGTTGGCGTGGGATGGCGTTGCGCTTGGCTCGCATCCTCCATCGCCAATATCGCCATTGCCCAGCAAGGCAACCCGGGATCGGCGAGATGGTTGGCGTCGGGTCCTGTGCCATGTCGTTCCCGGGCAGCTCGTCGATGGGGCCCAGCAGCAGCGGTGGCGGAGGCTTCGGCGGGGCCCCGCCGCGACCCCCGCTCCTCATCCGTAGTGGGACCGCGTAGCGCGTTTGGACATGAATAGCGCTGCCGTGATAGGCCGGCAACTGCGGCAACAGCAGACGACAGCAGGCCGAACCTCAGGACCGCTGGTGCCGCCGTCCCCGCACAAGGGTCGGCCGCGAACGCCGTCCCACCAGCCCTACCACCAGCAACTGCCATCCCCGCCGACGGTGACCTCTCACCAGCAGCAGCAGGGACAGCCACCGCCTACCCACCACCAGCAGCAAAAGGACCAAAACA------AGCAGCAGAAGCCAAAAGGTACACCAACACCACCCTCTCAAACCCTACTGGATTAGAAACCATCTGCTACTACTGTGTGCCGGATATTTATTTGTTTTTCCCGTGAGTGTGCAGGAACTGATGGTATGTTCCGAAACCATCGTAAACCGTCAGAGGTGTCTTAGGTTTTGTCCCCTATCACAGAGGAGAAAGGTAAAAAACCCAAAAAATACAAGGAAGATGCATGGATAAAGCGCATGGATAGAGCACTCTATAGCCTAGTTAGACACATCTCCCAGGTAACGGAGTGAATAGAAAGCATCTATGTTACATTTTTACAGCGTTTCTCACTCTTTATTTTCCCACCATCTCAAAAGTTTACTTCTCTATAGTGATGCATGAATTTTT
Nbishopi_DryFalls_N150 -------------------------------GCATCTTAAATGAGAGCTCATAATTCGGAAGAAAAAAGTAGCGAAATGGAGCGAAAGAATTATTTCGTAATGTGAAGGGAAGATGGAGTTAAATGGAACAGGTTCTATTGAAAGTGTAATCGATTGAAATATTTCCATTTAATAGTGACTCTCTATGCGGATATACAAATCCTTTGTGTCAGGGGGAGAAAAAGCGTGGTGACTGAAAGAATGTCTTTTTTGAGTGAAAGGGATGAAAGCGCGCCTGTTTGTGATCTGTCGAGTGTCCCCCACCTCCTTGGAGAAGGACGAGGAGGTTGAGGTCGTTGGCGTGGGATGGCGTTGCGCTTGGCTCGCATCCTCCATCGCCAATATCGCCATTGCCCAGCAAGGCAACCCGGGATCGGCGAGATGGTTGGCGTCGGGTCCTGTGCCATGTCGTTCCCGGGCAGCTCGTCGATGGGGCCCAGCAGCAGCGGTGGCGGAGGCTTCGGCGGGGCCCCGCCGCGACCCCCGCTCCTCATCCGTAGTGGGACCGCGTAGCGCGTTTGGACATGAATAGCGCTGCCGTGATAGGCCGGCAACTGCGGCAACAGCAGACGACAGCAGGCCGAACCTCAGGACCGCTGGTGCCGCCGTCCCCGCACAAGGGTCGGCCGCGAACGCCGTCCCACCAGCCCTACCACCAGCAACTGCCATCCCCGCCGACGGTGACCTCTCACCAGCAGCAGCAGGGACAGCCACCGCCTTCCCACCACCAGCAGCAAAAGGACCAAAACA------AGCAGCAGAAGCCAAAAGGTACACCAACACCACCCTCTCAAACCCTACTGGATTAGAAACCATCTGCTACTACTGTGTGCCGGATATTTATTTGTTTTTCCCGTGAGTGTGCAGAAACTGATGGTATGTTCCGAAACCACCGTAAACCGTCAGAGGTGTCTTAGGTTTTATCCCCTATCACAGAGGAGAAAGGTAAAAAAACCAAAAAATACAAGGAAGATGCATGGATAAAGCGCATGGATAGAGCACTCTATAGCCTAGTTAGACACATCTCCCAGGTAACGGAGTGAATAGAAAGCATCTATGTTACATTTTTACAGCGTTTCTCACTCTTTATTTTTCCACCATCTCAAAAGTTTACTACTCCTTAGTGATGCATGAATTCTT
Nbishopi_PoleCr_Chattooga_N885 -------------------------------------------------------------------------GAAATGGAGCGAAAGAATTATTTCGTAATGTGAAGGGAAGATGGAGTTAAATGGAACAGGTTCTATTGAAAGTGTAATCGATTGAAATATTTCCATTTAATAGTGACTCTCTATGCGGATATACAAATCCTTTGTGTCAGGGGGAGAAAAAGCGTGGTGACTGAAAGAATGTCTTTTTTGAGTGAAAGGGATGAAAGCGCGCCTGTTTGTGATCTGTCGAGTGTCCCCCACCTCCTTGGAGAAGGACGAGGAGGTTGAGGTCGTTGGCGTGGGATGGCGTTGCGCTTGGCTCGCATCCTCCATCGCCAATATCGCCATTGCCCAGCAAGGCAACCCGGGATCGGCGAGATGGTTGGCGTCGGGTCCTGTGCCATGTCGTTCCCGGGCAGCTCGTCGATGGGGCCCAGCAGCAGCGGTGGCGGAGGCTTCGGCGGGGCCCCGCCGCGACCCCCGCTCCTCATCCGTAGTGGGACCGCGTAGCGCGTTTGGACATGAATAGCGCTGCCGTGATAGGCCGGCAACTGCGGCAACAGCAGACGACAGCAGGCCGAACCTCAGGACCGCTGGTGCCGCCGTCCCCGCACAAGGGTCGGCCGCGAACGCCGTCCCACCAGCCCTACCACCAGCAACTGCCATCCCCGCCGACGGTGACCTCTCACCAGCAGCAGCAGGGACAGCCACCGCCTTCCCACCACCAGCAGCAAAAGGACCAAAACA------AGCAGCAGAAGCCAAAAGGTACACCAACACCACCCTCTCAAACCCTACTGGATTAGAAACCATCTGCTACTACTGTGTGCCGGATATTTATTTGTTTTTCCCGTGAGTGTGCAGGAACTGATGGTATGTTCCGAAACCACCGTAAACCGTCAGAGGTGTCTTAGGTTTTATCCCCTATCACAGAGGAGAAAGGTAAAAAAACCAAAAAATACAAGGAAGATGCATGGATAAAGCGCATGGATAGAGCACTCTATAGCCTAGTTAGACACATCTCCCAGGTAACGGAGTGAATAGAAAGCATCTATGTTACATTTTTACAGCGTTTCTCACTCTTTATTTTTCCACCATCTCAAAAGTTTACTACT----------------------
Nbishopi_StandingIndian_N131 TGTCGATCACGAATCACATTCAGAAATATTCGCATCTTAAATGAGAGCTCATAATTCGGAAGAAAAAAGTAGCGAAATGGAGCGAAAGAATTATTTCGTAATGTGAAGGGAAGATGGAGTTAAATGGAACAGGTTCTATTGAAAGTGTAATCGATTGAAATATTTCCATTTAATAGTGACTCTCTATGCGGATATACAAATCCTTTGTGTCAGGGGGAGAAAAAGCGTGGTGACTGAAAGAATGTCTTTTTTGAGTGAAAGGGATGAAAGCGCGCCTGTTTGTGATCTGTCGAGTGTCCCCCACCTCCTTGGAGAAGGACGAGGAGGTTGAGGTCGTTGGCGTGGGATGGCGTTGCGCTTGGCTCGCATCCTCCATCGCCAATATCGCCATTGCCCAGCAAGGCAACCCGGGATCGGCGAGATGGTTGGCGTCGGGTCCTGTGCCATGTCGTTCCCGGGCAGCTCGTCGATGGGGCCCAGCAGCAGCGGTGGCGGAGGCTTCGGCGGGGCCCCGCCGCGACCCCCGCTCCTCATCCGTAGTGGGACCGCGTAGCGCGTTTGGACATGAATAGCGCTGCCGTGATAGGCCGGCAACTGCGGCAACAGCAGACGACAGCAGGCCGAACCTCAGGACCGCTGGTGCCGCCGTCCCCGCACAAGGGTCGGCCGCGAACGCCGTCCCACCAGCCCTACCACCAGCAACTGCCATCCCCGCCGACGGTGACCTCTCACCAGCAGCAGCAGGGACAGCCACCGCCTTCCCACCACCAGCAGCAAAAGGACCAAAACA------AGCAGCAGAAGCCAAAAGGTACACCAACACCACCCTCTCAAACCCTACTGGATTAGAAACCATCTGCTACTACTGTGTGCCGGATATTTATTTGTTTTTCCCGTGAGTGTGCAGGAACTGATGGTATGTTCCGAAACCACCGTAAACCGTCAGAGGTGTCTTAGGTTTTATCCCCTATCACAGAGGAGAAAGGTAAAAAAACCAAAAAATACAAGGAAGATGCATGGATAAAGCGCATGGATAGAGCACTCTATAGCCTAGTTAGACACATCTCCCAGGTAACGGAGTGAATAGAAAGCATCTATGTTAC-----------------------------------------------------------------------------
Nbrimleyi_NewberryCr_N984 ----------------------------------------------------------------------------------------------------------------------------------------------------------------TATTTCCATTTAATACTGACTCTCTATGCGGATATACAAATCCTTTGTGTCAGGGGGAGAAAAAGCGCGGTGACTGAAAGAATGTCTTTTTTGAGTGAAAGGGATGAAAGCGCGCCTGTTTGTGATCTGTCGAGTGTCCCCCACCTCCTTGGAGAAGGACGAGGAGGTTGAGGTCGTTGGCGTGGGATGGCGTTGCGCTTGGCTCGCATCCTCCATCGCCAATATCGCCATTGCCCAGCAAGGCAACCCGGGATCGGCGAGATGGTTGGCGTCGGGTCCTGTGCCATGTCGTTCCCGGGCAGCTCGTCGATGGGGCCCAGCAGCAGCGGTGGCGGAGGCTTCGGCGGGGCCCCGCCGCGACCCCCGCTCCTCATCCGTAGTGGGACCGCGTAGCGCGTTTGGACATGAATAGCGCTGCCGTGATAGGCCGGCAACTGCGGCAACAGCAGACGACAGCAGGCCGAACCTCAGGACCGCTGGTGCCGCCGTCCCCGCACAAGGGTCGGCCGCGAACGCCGTCCCACCAGCCCTACCACCAGCAACTGCCATCCCCGCCGACGGTGACCTCTCACCAGCAGCAGCAGGGACAGCCACCGCCTTCCCACCACCAGCAGCAAAAGGACCAAAACAAGCAGCAGCAGCAGAAGCCAAAAGGTACACCAACACCACCCTCTCAAACCCTACTGGATTAGAAACCATCTGCTACTACTGTGTGCCGGATATTTATTTGTTTTTCCCGTGAGTGTGCAGGAACTGATGGTATGTTCCGAAACCACCGTAAACCGTCAGAGGTGTCTTAGGTTTTGTCCCCTATCACAGAGGAGAAAGGTAAAAAACCCAAAAAATACAAGGAAGATGCATGGATAAAGCGCATGGATAGAGCACTCTATAGCCTAGTTAGACACATCTCCCAGGTAACGGAGTGAATAGAAAGCATCTATGTTACATTTTTACAGCGTTTCTCACTCTATATTTTTCCACCATCTCAAAAGTTTACTTCTCTATAGTGATGCATGAATTTTT
Nbrimleyi_RumblingBald_N241 TGCCGATCACGAATCACATCCAGATATATTCGCATCTTAAATGAAAGCTCATAATTCGGAAGAAAAAAGTAGCGAAATGGAGAGAAAGAATTATTTCGTAATGTAAAAGGAAGATGGAGTTAAATGGAACAGGTTCTATTGAAAGTGTAATCGATTGAAATATTTCCATTTAAAACTGACTCTCTATGCGGATATACAAATCCTTTGTGTCAGGGGGAGAAAAAGCGTGGTGACTGAAGGAATGTCTTTTTTGAGTGAAAGGGATGAAAGCGCGCCTGTTTGTGATCTGTCGAGTGTCCCCCACCTCCTTGGAGAAGGACGAGGAGGTTGAGGTCGTTGGCGTGGGATGGCGTTGCGCTTGGCTCGCATCCTCCATCGCCAATATCGCCATTGCCCAGCAAGGCAACCCGGGATCGGCGAGATGGTTGGCGTCGGGTCCTGTGCCATGTCGTTCCCGGGCAGCTCGTCGATGGGGCCCAGCAGCAGCGGTGGCGGAGGCTTCGGCGGGGCCCCGCCGCGACCCCCGCTCCTCATCCGTAGTGGGACCGCGTAGCGCGTTTGGACATGAATAGCGCTGCCGTGATAGGCCGGCAACTGCGGCAACAGCAGACGACAGCAGGCCGAACCTCGGGACCGCTGGTGCCGCCGTCCCCGCACAAGGGTCGGCCGCGAACGCCGTCCCACCAGCCCTACCACCAGCAACTGCCATCCCCGCCGACGGTGACCTCTCACCAGCAGCAGCAGGGACAGCCACCGCCTTCCCACCACCAGCAGCAAAAGGACCAAAACAAGCAGCAGCAGCAGAAGCCAAAAGGTACACCAACACCACCCTCTCAAACCCTACTGGATTAGAAACCATCTGCTACTACTGTGTGCCGGATATTTATTTGTTTTTCCCGTGAGTGTGCAGGAACTGATGGTATGTTCCGAAACCACCGTAAACCGTCAGAGGTGTCTTAGGTTTTGTCCCCTATCACAGAGGAGAAAGGTAAAAAACCCAAAAAATACAAGGAAGATGCATGGATAAAGCGCATGGATAGAGCACTCTATAGCCTAGTTAGACACATCTCCCAGGTAACGGAGTGAATAGAAAACATCTATGTTACATTTTTACAGCGTTTCTCACTCTATATTTTTCCACCATC--------------------------------------
Ncanei_Egypt_N958 ---------------------------------------AATGAAAGCTCGTAATTCGGAAGAAAAAAGTAGCGAAATGGGGAGAAAGAATTATTTCGTAATGTAAAAGGAAGATGGAGTTAAATGGAACAGGTTCTATTGAAAGTGTAATCGATTGAAATATTTCCATTTAATACTGACTCTCTATGCGGATATACAAATCCTTTGTGTCAGGGGGGGAAAAAGCGTGGTGACTGAAAGAATGTCTTTTTTGAGTGAAAGGGATGAAAGCGCGCCTGTTTGTGATCTGTCGAGTGTCCCCCACCTCCTTGGAGAAGGACGAGGAGGTTGAGGTCGTTGGCGTGGGATGGCGTTGCGCTTGGCTCGCATCCTCCATCGCCAATATCGCCATTGCCCAGCAAGGCAACCCGGGATCGGCGAGATGGTTGGCGTCGGGTCCTGTGCCATGTCGTTCCCGGGCAGCTCGTCGATGGGGCCCAGCAGCAGCGGTGGCGGAGGCTTCGGCGGGGCCCCGCCGCGACCCCCGCTCCTCATCCGTAGTGGGACCGCGTAGCGCGTTTGGACATGAATAGCGCTGCCGTGATAGGCCGGCAACTGCGGCAACAGCAGACGACAGCAGGCCGAACCTCAGGACCGCTGGTGCCGCCGTCCCCGCACAAGGGTCGGCCGCGAACGCCGTCCCACCAGCCCTACCACCAGCAACTGCCATCCCCGCCGACGGTGACCTCTCACCAGCAGCAGCAGGGACAGCCACCGCCTTCCCACCACCAGCAGCAAAAGGACCAAAACAAGCAGCAGCAGCAGAAGCCAAAAGGTACACCAACACCACCCTCTCAAACCCTACTGGATTAGAAACCATCTGCTACTACTGTGTGCCGGATATTTATTTGTTTTTCCCGTGAGTGTGAAGGAACTGATGGTATGTTCCGAAACCACCGTAAACCGTCAGAGGTGTCTTAGGTTTTGTCCCCTATCACAGAGGAGAAAGGTAAAAAACCCAAAAAATACAAGGAAGATGCATGGATAAAGCGCATGGATAGAGCACTCTATAGCCTAGTTAG--------------------------------------------------------------------------------------------------------------------------
Ncarolinensis_Grandfather_N218 --------------------------TATTCGCATCTTAAATGAAAGCTCATAATTCGGAAGAAAAAAGTAGCGAAATGGAGTGAAAGAATTATTTCGTAATGGGAAGGGAAGATGGAGTTAAATGGAACAGGTTCTATTGAAAGTGTAATCGATTGAAATATTTCCATTTAATACTGACTCTCTATGCGAATATACAAATCCTTTGTGTCAGGGGGAGAAAAAGCGTGGTGACTGAAAGAATGTCTTTTTTGAGTGAAAGGGATGAAAGCGCGCCTGTTTGTGATCTGTCGAGTGTCCCCCACCTCCTTGGAGAAGGACGAGGAGGTTGAGGTCGTTGGCGTGGGATGGCGTTGCGCTTGGCTCGCATCCTCCATCGCCAATATCGCCATTGCCCAGCAAGGCAACCCGGGATCGGCGAGATGGTTGGCGTCGGGTCCTGTGCCATGTCGTTCCCGGGCAGCTCGTCGATGGGGCCCAGCAGCAGCGGTGGCGGAGGCTTCGGCGGGGCCCCGCCGCGACCCCCGCTCCTCATCCGTAGTGGGACCGCGTAGCGCGTTTGGACATGAATAGCGCTGCCGTGATAGGCCGGCAACTGCGGCAACAGCAGACGACAGCAGGCCGAACCTCAGGACCGCTGGTGCCGCCGTCCCCGCACAAGGGTCGGCCGCGAACGCCGTCCCACCAGCCCTACCACCAGCAACTGCCATCCCCGCCGACGGTGACCTCTCACCAGCAGCAGCAGGGACAGCCACCGCCTTCCCACCACCAGCAGCAAAAGGACCAAAACAAGCAGCAGCAGCAGAAGCCAAAAGGTACACCAACACCACCCTCTCAAACCCTACTGGATTAGAAACCATCTGCTACTACTGTGTGCCGGATATTTATTTGTTTTTCCCGTGAGTGTGCAGGAACTGATGGTATGTTCCGAAACCACCGTAAACCGTCAGAGGTGTCTTAGGTTTTGTCCCCTATCACAGAGGAGAAAGGTAAAAAACCCAAAAAATACAAGGAAGATGCATGGATAAAGCGCATGGATAGAGCACTCTATAGCCTAGTTAGACACATCTCCCAGGTAACGCAGTGAATAGAAAGCATCTATGTTACATTTTTACAGCGTTTCTCACTCTTTATTTTTCCACCATCTCAAAAGTTTACTTCTCTATAGTGATGCATGAATTATT
Ncarolinensis_LinvilleCaverns_N227 TGTCGATCACGAATCACATTCAGAAATATTCGCATCTTAAATGAAAGCTCATAATTCGGAAGAAAAAAGTAGCGAAATGGAGTGAAAGAATTATTTCGTAATGGGAAGGGAAGATGGAGTTAAATGGAACAGGTTCTATTGAAAGTGTAATCGATTGAAATATTTCCATTTAATACTGACTCTCTATGCGAATATACAAATCCTTTGTGTCAGGGGGAGAAAAAGCGTGGTGACTGAAAGAATGTCTTTTTTGAGTGAAAGGGATGAAAGCGCGCCTGTTTGTGATCTGTCGAGTGTCCCCCACCTCCTTGGAGAAGGACGAGGAGGTTGAGGTCGTTGGCGTGGGATGGCGTTGCGCTTGGCTCGCATCCTCCATCGCCAATATCGCCATTGCCCAGCAAGGCAACCCGGGATCGGCGAGATGGTTGGCGTCGGGTCCTGTGCCATGTCGTTCCCGGGCAGCTCGTCGATGGGGCCCAGCAGCAGCGGTGGCGGAGGCTTCGGCGGGGCCCCGCCGCGACCCCCGCTCCTCATCCGTAGTGGGACCGCGTAGCGCGTTTGGACATGAATAGCGCTGCCGTGATAGGCCGGCAACTGCGGCAACAGCAGACGACAGCAGGCCGAACCTCAGGACCGCTGGTGCCGCCGTCCCCGCACAAGGGTCGGCCGCGAACGCCGTCCCACCAGCCCTACCACCAGCAACTGCCATCCCCGCCGACGGTGACCTCTCACCAGCAGCAGCAGGGACAGCCACCGCCTTCCCACCACCAGCAGCAAAAGGACCAAAACAAGCAGCAGCAGCAGAAGCCAAAAGGTACACCAACACCACCCTCTCAAACCCTACTGGATTAGAAACCATCTGCTACTACTGTGTGCCGGATATTTATTTGTTTTTCCCGTGAGTGTGCAGGAACTGATGGTATGTTCCGAAACCACCGTAAACCGTCAGAGGTGTCTTAGGTTTTGTCCCCTATCACAGAGGAGAAAGGTAAAAAACCCAAAAAATACAAGGAAGATGCATGGATAAAGCGCATGGATAGAGCACTCTATAGCCTAGTTAGACACATCTCCCAGGTAACGCAGTGAATAGAAAGCATCTATGTTACATTTTTACAGCGTTTCTCACTCTTTATTTTTCCACCATCTCAAAAGTTTAC--------------------------
Ncarteri_English_N031 -------------------------------------------------------------GAAAAAAGTAGCGGAATGGAGTGAAAGAATTATTTCGTAATGTGAAGGGAAGATGGAGTTAAATGGAACAGGTTCTATTGAAAGTGTAATCGATTGAAATATTTCCATTTAATAGTGACTCTCTATGCGGATATACAAATCCTTTGTGTCAGGGGGAGAAAAAGCGTGGTGACTGAAAGAATGTCTTTTTTGAGTGAAAGGGATGAAAGCGCGCCTGTTTGTGATCCGTCGAGTGTCCCCCACCTCCTTGGAGAAGGACGAGGAGGTTGAGGTCGTTGGCGTGGGATGGCGTTGCGCTTGGCTCGCAGCCTCCATCGCCAATATCGCCATTGCCCAGCAAGGCAACCCGGGATCGGCGAGATGGTTGGCGTCGGGTCCTGTGCCATGTCGTTCCCGGGCAGCTCGTCGATGGGGCCCAGCAGCAGCGGTGGCGGAGGCTTCGGCGGGGCCCCGCCGCGACCCCCGCTCCTCATCCGTAGTGGGACCGCGTAGCGCGTTTGGACATGAATAGCGCTGCCGTGATAGGCCGGCAACTGCGGCAACAGCAGACGACAGCAGGCCGAACCTCAGGACCGCTGGTGCCGCCGTCCCCGCACAAGGGTCGGCCGCGAACGCCGTCCCACCAGCCCTACCACCAGCAACTGCCATCCCCGCCGACGGTGACCTCTCACCAGCAGCAGCAGGGACAGCCACCGCCTTCCCACCACCAGCAGCAAAAGGACCAAAACAAGCAGCAGCAGCAGAAGCCAAAAGGTACACCAACACCACCCTCTCAAACCCTACTGGATTAGAAACCATCTGCTACTACTGTGTGCCGGATATTTATTTGTTTTTCCCGTGAGTGTGCAGGAACTGATGGTATGTTCCGAAACCACCGTAAACCGTCAGAGGTGTCTTAGGTTTTGTCCCCTAGCACAGAGGAGAAAGGTAAAAAACCCAAAAAATACAAGGAAGATGCATGGATAAAGCGCATGGATAGAGCACTCTATAGCCTAGTTAGACACATCTCCCAGGTAACGGAGTGAATAGAAAGCATCTATGTTACATTTTTACAGCGTTTCTCACTCTTTATTTTTCCACCATCTCAAAAGTTTACTTCTCCTTAGTGATGCATGAATTCTT
Ncarteri_LaurelCave_nearTYPE_N0296 TGTCAATCACGAATCACATTCAGATATATTCGCATCTTAAATGAGAGCTCATAATTCGGAAGAAAAAAGTAGCGGAATGGAGTGAAAGAATTATTTCGTAATGTGAAGGGAAGATGGAGTTAAATGGAACAGGTTCTATTGAAAGTGTAATCGATTGAAATATTTCCATTTAATAGTGACTCTGAATGCGGATATACAAATCCTTTGTGTCAGGGGGAGAAAAAGCGTGATGACTGAAAGAATGTCTTTTTTGAGTGAAAGGGATGAAAGCGCGCCTGTTTGTGATCTGTCGAGTGTCCCCCACCTCCTTGGAGAAGGACGAGGAGGTTGAGGTCGTTGGCGTGGGATGGCGTTGCGCTTGGCTCGCATCCTCCATCGCCAATATCGCCATTGCCCAGCAAGGCAACCCGGGATCGGCGAGATGGTTGGCGTCGGGTCCTGTGCCATGTCGTTCCCGGGCAGCTCGTCGATGGGGCCCAGCAGCAGCGGTGGCGGAGGCTTCGGCGGGGCCCCGCCGCGACCCCCGCTCCTCATCCGTAGTGGGACCGCGTAGCGCGTTTGGACATGAATAGCGCTGCCGTGATAGGCCGGCAACTGCGGCAACAGCAGACGACAGCAGGCCGAACCTCAGGACCGCTGGTGCCGCCGTCCCCGCACAAGGGTCGGCCGCGAACGCCGTCCCACCAGCCCTACCACCAGCAACTGCCATCCCCGCCGACGGTGACCTCTCACCAGCAGCAGCAGGGACAGCCACCGCCTTCCCACCACCAGCAGCAAAAGGACCAAAACAAGCAGCAGCAGCAGAAGCCAAAAGGTACACCAACACCACCCTCTCAAACCCTACTGGATTAGAAACCATCTGCTACTACTGTGTGCCGGATATTTATTTGTTTTTCCCGTGAGTGTGCAGGAACTGATGGTATGTTCCGAAACCACCGTAAACCGTCAGAGGTGTCTTAGGTTTTGTCCCCTAGCACAGAGGAGAAAGGTAAAAAACCCAAAAAATACAAGGAAGATGCATGGATAAAGCGCATGGATAGAGCACTCTATAGCCTAGTTAGACACATCTCCCAGGTAACGGAGTGAATAGAAAGCATCTATGTTACATTTTTACAGCGTTTCTCACTCTTTATTTTTCCACCATCTCAAAAGTTTACTTCTCCTTAGTGATGCATGAATTCTT
Ncarteri_PilotMtn_G2185 TGTCAATCACGAATCACATTCAGAAATATTCGCATCTTAAATGAGAGCTCATAATTCGGAAGAAAGAAGCAGCGGAATGGAGTGAAAGAATTATTTCGTAATGTGAAGGGAAGATGGAGTTAAATGGAACAGGTTCTATTGAAAGTGTAATCGATTGAAATATTTCCATTTAATAGTGACTCTCTATGCGGATATACAAATCCTTTGTGTCAGGGGGAGAAAAAGCGTGGTGACTGAAAGAATGTCTTTTTTGAGTGAAAGGGATGAAAGCGCGCCTGTTTGTGATCTGTCGAGTGTCCCCCACCTCCTTGGAGAAGGACGAGGAGGTTGAGGTCGTTGGCGTGGGATGGCGT-GCGCTTGGCTCGCATCCTCCATCGCCAATATCGCCATTGCCCAGCAAGGCAACCCGGGATCGGCGAGATGGTTGGCGTCGGGTCCTGTGCCATGTCGTTCCCGGGCAGCTCGTCGATGGGGCCCAGCAGCAGCGGTGGCGGAGGCTTCGGCGGGGCCCCGCCGCGACCCCCGCTCCTCATCCGTAGTGGGACCGCGTAGCGCGTTTGGACATGAATAGCGCTGCCGTGATAGGCCGGCAACTGCGGCAACAGCAGACGACAGCAGGCCGAACCTCAGGACCGCTGGTGCCGCCGTCCCCGCACAAGGGTCGGCCGCGAACGCCGTCCCACCAGCCCTACCACCAGCAACTGCCATCCCCGCCGACGGTGACCTCTCACCAGCAGCAGCAGGGACAGCCACCGCCTTCCCACCACCAGCAGCAAAAGGACCAAAACAAGCAGCAGCAGCAGAAGCCAAAAGGTACACCAACACCACCCTCTCAAACCCTACTGGATTAGAAACCATCTGCTACTACTGTGTGCCGGATATTTATTTGTTTTTCCCGTGAGTGTGCAGGAACTGATGGTATGTTCCGAAACCACCGTAAACCGTCAGAGGTGTCTTAGGTTTTGTCCCCTAGCACAGAGGAGAAAGGTAAAAAACCCAAAAAATACAAGGAAGATGCATGGATAAAGCGCATGGATAGAACAC-TTATAGCCTAGTTAGACACATCTCCCAGGTAACGGAGTGAATAGAAAGCATCTATGTTACATTTTTACAGCGTTTCTCACTCTTTATTTTTCCACCATCTCAAAAGTTTACTTCTCCTTAGTGATGCATGAATTCTT
Ncarteri_Pitchfork_N363 ----------------------------------------------GCTCATAATTCGGAAGAAAAAAGTAGCGGAATGGAGTGAAAGAATTATTTCTTAATGTGAAAGGAAGATGGAGTTAAATGGAACAGGTTCTATTGGAAGTGTAATCGATTGAAATATTTCCATTTAATAGTGACTCTCTATGCGAGTATACAAATCCTTTGTGTCAGGGGGAGAAAAAGCGTGGTGACTGAAAGAATGTCTTTTTTGAGTGAAAGGGATGAAAGCGCGCCTGTTTGTGATCTGTCGAGTGTCCCCCACCTCCTTGGAGAAGGACGAGGAGGTTGAGGTCGTTGGCGTGGGATGGCGTTGCGCTTGGCTCGCATCCTCCATCGCCAATATCGCCATTGCCCAGCAAGGCAACCCGGGATCGGCGAGATGGTTGGCGTCGGGTCCTGTGCCATGTCGTTCCCGGGCAGCTCGTCGATGGGGCCCAGCAGCAGCGGTGGCGGAGGCTTCGGCGGGGCCCCGCCGCGACCCCCGCTCCTCATCCGTAGTGGGACCGCGTAGCGCGTTTGGACATGAATAGCGCTGCCGTGATAGGCCGGCAACTGCGGCAACAGCAGACGACAGCAGGCCGAACCTCAGGACCGCTGGTGCCGCCGTCCCCGCACAAGGGTCGGCCGCGAACGCCGTCCCACCAGCCCTACCACCAGCAACTGCCATCCCCGCCGACGGTGACCTCTCACCAGCAGCAGCAGGGACAGCCACCGCCTTCCCACCACCAGCAGCAAAAGGACCAAAACAAGCAGCAGCAGCAGAAGCCAAAAGGTACACCAACACCACCCTCTCAAACCCTACTGGATTAGAAACCATCTGCTACTACTGTGTGCCGGATATTTATTTGTTTTTCCCGTGAGTGTGCAGGAACTGATGGTATGTTCCGAAACCACCGTAAACCGTCAGAGGTGTCTTAGGTTTTGTCCCCTAGCACAGAGGAGAAAGGTAAAAAACCCAAAAAATACAAGGAAGATGCATGGATAAAGCGCATGGATAGAGCACTCTATAGCCTAGTTAGACACATCTCCCAGGTAACGGAGTGAATAGAAAGCATCTATGTTACATTTTTACAGCGTTTCTCACTCTTTATTTTTCCACCATCTCA-----------------------------------
Ncarteri_WeberCty_N1044 TGTCAATCACGAATCACATTCAGAAATATTCGCATCTTAAATGAGAGCTCATAATTCGGAAGAAAAAAGTAGCGGAATGGAGTGAAAAAATTATTTCGTAATGTGAAGGGAAGATGGAGTTAAATGGAACAGGTTCTATTGAAAGTGTAATCGATTGAAATATTTCCATTTAATAGTGACTCTCTATGCGGATATACAAATCCTTTGTGTCAGGGGGAGAAAAAGCGTGGTGACTGAAAGAATGTCTTTTTTGAGTGAAAGGGATGAAAGCGCGCCTGTTTGTGATCTGTCGAGTGTCCCCCACCTCCTTGGAGAAGGACGAGGAGGTTGAGGTCGTTGGCGTGGGATGGCGTTGCGCTTGGCTCGCATCCTCCATCGCCAATATCGCCATTGCCCAGCAAGGCAACCCGGGATCGGCGAGATGGTTGGCGTCGGGTCCTGTGCCATGTCGTTCCCGGGCAGCTCGTCGATGGGGCCCAGCAGCAGCGGTGGCGGAGGCTTCGGCGGGGCCCCGCCGCGACCCCCGCTCCTCATCCGTAGTGGGACCGCGTAGCGCGTTTGGACATGAATAGCGCTGCCGTGATAGGCCGGCAACTGCGGCAACAGCAGACGACAGCAGGCCGAACCTCAGGACCGCTGGTGCCGCCGTCCCCGCACAAGGGTCGGCCGCGAACGCCGTCCCACCAGCCCTACCACCAGCAACTGCCATCCCCGCCGACGGTGACCTCTCACCAGCAGCAGCAGGGACAGCCACCGCCTTCCCACCACCAGCAGCAAAAGGACCAAAACAAGCAGCAGCAGCAGAAGCCAAAAGGTACACCAACACCACCCTCTCAAACCCTACTGGATTAGAAACCATCTGCTACTACTGTGTGCCGGATATTTATTTGTTTTTCCCGTGAGTGTGCAGGAACTGATGGTATGTTCCGAAACCACCGTAAACCGTCAGAGGTGTCTTAGGTTTTGTCCCCTAGCACAGAGGAGAAAGGTAAAAAACCCAAAAAATACAAGGAAGATGCATGGATAAAGCGCATGGATAGAGCACTCTATAGCCTAGTTAGACACATCTCCCAGGTAACGGAGTGAATAGAAAGCATCTATGTTACATTTTTACAGCGTTTCTCACTCTTTATTTTTCCACCATTTCAAAAATTTACTT------------------------
Ncarteri_div__RainbowCave_G2089 ----GATCACGAATCACATTCAGACATTTTCGCATCTTGAATGAAAGCTCATAATTCGGAAGAAAGAAGTAGCGAAATGGGGAGAAAGAATTATTTCGTAATGTAAAGGGAAGATGGAGTTAAATGGAACAGGTTCTATTGAAAATGTAATCGATTGAAATATTTCCATTTAATACTGACTCTCAATGCGGATATACAAATCCTTTGTGTCAGGGGGAGAAAAAGCGTGGTGACTGAAAGAATGTCTTTTTTGAGTGAGAGGGATGAAAGCTCGCCTGTTTGTGATCTGTGGAGTGTCTCCCACCTCCTTGGAGAAGGACGAGGAGGTTGAGGTCGTTGGCGTGGGATGGCGTTGCGCTTGGCTCGCATCCTCCATCGCCAATATCGCCATTGCCCAGCAAGGCAACCCGGGATCGGCGAGATGGTTGGCGTCGGGTCCTGTGCCATGTCGTTCCCGGGCAGCTCGTCGATGGGGCCCAGCAGCAGCGGTGGCGGAGGCTTCGGCGGGGCCCCGCCGCGACCCCCGCTCCTCATCCGTAGTGGGACCGCGTAGCGCGTTTGGACATGAATAGCGCTGCCGTGATAGGCCGGCAACTGCGGCAACAGCAGACGACAGCAGGCCGAACCTCAGGACCGCTGGTGCCGCCGTCCCCGCACAAGGGTCGGCCGCGAACGCCGTCCCACCAGCCCTACCACCAGCAACTGCCATCCCCGCCGACGGTGACCTCTCACCAGCAGCAGCAGGGACAGCCACCGCCTTCTCATCACCAGCAGCAAAAGGACCAAAACAAGCAGCAGCAGCAGAAGCCAAAAGGTACACCAACACCACCCTCTCAAACCCTACTGGATTAGAACCCATCTGCTACTACTGTGTGCCGGATATTTATTTGTTTAACCCGTGAGTGTGCAGGAACTGATGGTATGTTCCGAAACCACCGTAAACCGTCAGAGGTGTCTTAGGTTTTGTCCCCTATCACAGAGGAGAAAGGTAAAAAACCCAAAAAATACAAGGAAGATGCATGGATAAAGCGCATGGATAGAGCACTCTCTAGCCTAGTTAGACACATCTCCCAGGTAACGGAGTGAATAGAAAGCATCTATGTTACATTTTTACAGCGTTTTTC-----------------------------------------------------------
Ncherokee_BallhootScar_N193 -------------------------------------------------CATAATTCGGAAGAAAAAAGTAGCGAAATGGAGTGAAAGAATTATTTCGTAATGTGAAGGGAAGATGGAGTTAAATGGAACAGGTTCTATTGAAAGTGTAATCGATTGAAATATTTCCATTTAATACTGACTCTCTATGAGGATATACAAATCCTTTGTGTCAGGGGGAGAAAAAGCGTGGTGACTGAAAGAATGTCTTTTTTGAGTGAAAGGGATGAAAGCGCGCCTGTTTGTGATCTGTCGAGTGTCCCCCACCTCCTTGGAGAAGGACGAGGAGGTTGAGGTCGTTGGCGTGGGATGGCGTTGCGCTTGGCTCGCATCCTCCATCGCCAATATCGCCATTGCCCAGCAAGGCAACCCGGGATCGGCGAGATGGTTGGCGTCGGGTCCTGTGCCATGTCGTTCCCGGGCAGCTCGTCGATGGGGCCCAGCAGCAGCGGTGGCGGAGGCTTCGGCGGGGCCCCGCCGCGACCCCCGCTCCTCATCCGTAGTGGGACCGCGTAGCGCGTTTGGACATGAATAGCGCTGCCGTGATAGGCCGGCAACTGCGGCAACAGCAGACGACAGCAGGCCGAACCTCAGGACCGCTGGTGCCGCCGTCCCCGCACAAGGGTCGGCCGCGAACGCCGTCCCACCAGCCCTACCACCAGCAACTGCCATCCCCGCCGACGGTGACCTCTCACCAGCAGCAGCAGGGACAGCCACCGCCTTCCCACCACCAGCAGCAAAAGGACCAAAACAA---GCAGCAGCAGAAGCCAAAAGGTACACCAACACCACCCTCTCAAACCCTACTGGATTAGAAACCATCTGCTACTACTGTGTGCCGGATATTTATTTGTTTTTCCCGTGAGTGTGCAGGAACTGATGGTATGTTCCGAAACCACCGTAAACCGTCAGAGGTGTCTTAGGTTTTGTCCCCTATCACAGAGGAGAAAGGTAAAAAACCCAAAAAATACAAGGAAGATGCATGGATAAAGCGCATGGATAGAGCACTCTATAGCCTAGTTAGACACATCTCCCAGGTAACGGAGTGAATAGAAAGCATCTATGTTACATTTTTACAGCGTTTCTCACTCTTTATTTTTCCACCATCTCAAAAGTTTACTTCTCTATAGTGATGCATGAATTTTT
Ncherokee_BalsamMtn_N891 TGTCGATCACGAATCACATTCAGAAATATTCGCATCTTAAATGAAAGCTCATAATTCGGAAGAAAAAAGTAGCGAAATGGAGTGAAAGAATTATTTCGTAATGCGAAGGGAAGATGGAGTTAAATGGAACAGGTTCTATTGAAAGTGTAATCGATTGAAATATTTCCATTTAATACTGACTCTCTATGCGGATATACAAATCCTTTGTGTCAGGGGGAGAAAAAGTGTGGAGACTGAAATAATGTCTTTTTTGAGTGAAAGGGATGAAAGCGCGCCTGTTTGTGATCTGTCGAGTGTCCCCCACCTCCTTGGAGAAGGACGAGGAGGTTGAGGTCGTTGGCGTGGGATGGCGTTGCGCTTGGCTCGCATCCTCCATCGCCAATATCGCCATTGCCCAGCAAGGCAACCCGGGATCGGCGAGATGGTTGGCGTCGGGTCCTGTGCCATGTCGTTCCCGGGCAGCTCGTCGATGGGGCCCAGCAGCAGCGGTGGCGGAGGCTTCGGCGGGGCCCCGCCGCGACCCCCGCTCCTCATCCGTAGTGGGACCGCGTAGCGCGTTTGGACATGAATAGCGCTGCCGTGATAGGCCGGCAACTGCGGCAACAGCAGACGACAGCAGGCCGAACCTCAGGACCGCTGGTGCCGCCGTCCCCGCACAAGGGTCGGCCGCGAACGCCGTCCCACCAGCCCTACCACCAGCAACTGCCATCCCCGCCGACGGTGACCTCTCACCAGCAGCAGCAGGGACAGCCACCGCCTTCCCACCACCAGCAGCAAAAGGACCAAAACAA---GCAGCAGCAGAAGCCAAAAGGTACACCAACACCACCCTCTCAAACCCTACTGGATTAGAAACCATCTGCTACTACTGTGTGCCGGATATTTATTTGTTTTTCCCGTGAGTGTGCAGGAACTGATGGTATGTTCCGAAACCACCGTAAACCGTCAGAGGTGTCTTAGGTTTTGTCCCCTATCACAGAGGAGAAAGGTAAAAAACCCAAAAAATACAAGGAAGATGCATGGATAAAGCGCATGGATAGAGCACTCTATAGCCTAGTTAGACACATCTCCCAGGTAACGGAGTGAATAGAAAGCATCTATGTTACATTTTTACAGCGTTTCTCACTCTTTATTTTTCCACCATCTCAAAAGTTTACTT------------------------
Ncherokee_SIndianCrk_N681 ---------------------------------------------------------------------------------------------------AATGTGAAGGGAAGATGGAGTTAAATGGAACAGGTTCTATTGAAAGTGTAATCGATTGAAATATTTCCATTTAATACTGACTCTCTGTGCGGATATACAAATCCTTTGTGTCAGGGGGAGAAAAAGTGTGGTGACTGAAAGAATGTCTTTTTTGAGTGAAAGGGATGAAAGCGCGCCTGTTTGTGATCTGTCGAGTGTCCCCCACCTCCTTGGAGAAGGACGAGGAGGTTGAGGTCGTTGGCGTGGGATGGCGTTGCGCTTGGCTCGCATCCTCCATCGCCAATATCGCCATTGCCCAGCAAGGCAACCCGGGATCGGCGAGATGGTTGGCGTCGGGTCCTGTGCCATGTCGTTCCCGGGCAGCTCGTCGATGGGGCCCAGCAGCAGCGGTGGCGGAGGCTTCGGCGGGGCCCCGCCGCGACCCCCGCTCCTCATCCGTAGTGGGACCGCGTAGCGCGTTTGGACATGAATAGCGCTGCCGTGATAGGCCGGCAACTGCGGCAACAGCAGACGACAGCAGGCCGAACCTCAGGACCGCTGGTGCCGCCGTCCCCGCACAAGGGTCGGCCGCGAACGCCGTCCCACCAGCCCTACCACCAGCAACTGCCATCCCCGCCGACGGTGACCTCTCACCAGCAGCAGCAGGGACAGCCACCGCCTTCCCACCACCAGCAGCAAAAGGACCAAAACAA---GCAGCAGCAGAAGCCAAAAGGTACACCAACACCACCCTCTCAAACCCTACTGGATTAGAAACCATCTGCTACTACTGTGTGCCGGATATTTATTTGTTTTTCCCGTGAGTGTGCAGGAACTGATGGTATGTTCCGAAACCACCGTAAACCGTCAGAGGTGTCTTAGGTTTTGTCCCCTATCACAGAGGAGAAAGGTAAAAAACCCAAAAAATACAAGGAAGATGCATGGATAAAGCGCATGGATAGAGCACTCTATAGCCTAGTTAGACACATCTCCCAGGTAACGGAGTGAATA----------------------------------------------------------------------------------------------
Ncooperi_BeaverCrk_N1002 -------------------------------------------------CATAATTCGGAAGAAAAAAGTAGCGAAATGGAGTTAAAGAATTATTTCGTAATGTGAAGGGAAGATGGAGTTAAATGGAACAGGTTCTTTTGAAAGTGTAATCGATTGAAATATTTCCATTTAATAGTGACTCTCTATGCGGATATACAAATCCTTTGTGTCAGGGGGAGAAAAAGCGTGATGACTGAAAGAATGTCTTTTTTGAGTGAAAGGGATGAAAGCGCGCCTGTTTGTGATCTGTCGAGTGTCCCCCACCTCCTTGGAGAAGGACGAGGAGGTTGAGGTCGTTGGCGTGGGATGGCGTTGCGCTTGGCTCGCATCCTCCATCGCCAATATCGCCATTGCCCAGCAAGGCAACCCGGGATCGGCGAGATGGTTGGCGTCGGGTCCTGTGCCATGTCGTTCCCGGGCAGCTCGTCGATGGGGCCCAGCAGCAGCGGTGGCGGAGGCTTCGGCGGGGCCCCGCCGCGACCCCCGCTCCTCATCCGTAGTGGGACCGCGTAGCGCGTTTGGACATGAATAGCGCTGCCGTGATAGGCCGGCAACTGCGGCAACAGCAGACGACAGCAGGCCGAACCTCAGGACCGCTGGTGCCGCCGTCCCCGCACAAGGGTCGGCCGCGAACGCCGTCCCACCAGCCCTACCACCAGCAACTGCCATCCCCGCCGACGGTGACCTCTCACCAGCAGCAGCAGGGACAGCCACCGCCTTCCCACCACCAGCAGCAAAAGGACCAAAACA------AGCAGCAGAAGCCAAAAGGTACACCAACACCACCCTCTCAAACCCTACTGGATTAGAAACCATCTGCTACTACTGTGTGCCGGATATTTATTTGTTTTTCCCGTGAGTGTGCAGGAACTGATGGTATGTTCCGAAACCACCGTAAACCGTCAGAGGTGTCTTAGGTTTTATCCCCTATCACAGAGGAGAAAGGTAAAAAAACCAAAAAATACAAGGAAGATGCATGGATAAAGCGCATGGATAGAGCACTCTATAGCCTAGTTAGACACATCTCCCAGGTAACGGAGTGAATAGAAAGCATCTATGTTACATTTTTACAGCGTTTCTCACTCTTTATTTTTCCACCATCTCAAAAGTTTACTTCTCCCTAGTGATGCATGAATTCTT
Ncooperi_BrasstBald_N824 TGTCGATCACGAATCACATTCAGAAATATTCACATCTTAAATGAGAGCTCATAATTCGGAAGAAAAAAGTAGCGAAATGGAGTGAAAGAATTATTTCGTAATGTGAAGGGAAGATGGAGTTAAATGGAACAGGTTCTATTGAAAGTGTAATCGATTGAAATATTTCCATTTAATAGTGACTCTCTATGCGGATATACAAATCCTTTGTGTCAGGGGGAGAAAAAGCGTGGTGACTGAAAGAATGTCTTTTTTGAGTGAAAGGGATGAAAGCGCGCCTGTTTGTGATCTGTCGAGTGTCCCCCACCTCCTTGGAGAAGGACGAGGAGGTTGAGGTCGTTGGCGTGGGATGGCGTTGCGCTTGGCTCGCATCCTCCATCGCCAATATCGCCATTGCCCAGCAAGGCAACCCGGGATCGGCGAGATGGTTGGCGTCGGGTCCTGTGCCATGTCGTTCCCGGGCAGCTCGTCGATGGGGCCCAGCAGCAGCGGTGGCGGAGGCTTCGGCGGGGCCCCGCCGCGACCCCCGCTCCTCATCCGTAGTGGGACCGCGTAGCGCGTTTGGACATGAATAGCGCTGCCGTGATAGGCCGGCAACTGCGGCAACAGCAGACGACAGCAGGCCGAACCTCAGGACCGCTGGTGCCGCCGTCCCCGCACAAGGGTCGGCCGCGAACGCCGTCCCACCAGCCCTACCACCAGCAACTGCCATCCCCGCCGACGGTGACCTCTCACCAGCAGCAGCAGGGACAGCCACCGCCTTCCCACCACCAGCAGCAAAAGGACCAAAACA------AGCAGCAGAAGCCAAAAGGTACACCAACAACACCCTCTCAAACCCTACTGGATTAGAAACCATCTGCTACTACTGTGTGCCGGATATTTATTTGTTTTTCCCGTGAGTGTGCAGGAACTGATGGTATGTTCCGAAACCACCGTAAACCGTCAGAGGTGTCTTAGGTTTTATCCCCTATCACAGAGGAGAAAGGTAAAAAAACCAAAAAATACAAGGAAGATGCATGGATAAAGCGCATGGATAGAGCACTCTATAGCCTAGTTAGACACATCTCCCAGGTAACGGAGTGAATAGAAAGCATCTATGTTACATTTTTACAGCGTTTCTCACTCTTTATTTTTCCACCATCTCAAAAGTTTACTTCTCCCTAGTGATGCATGAATTCTT
Ncooperi_CheoahDam_N1122 TGTCGATCACGAATCACATTCAGAAATATTCACATCTTAAATGAGAGCTCATAATTCGGAAGAAAAAAGTAGCGAAATGGAGTGAAAGAATTATTTCGTAATGTGAAGGGAAGATGGAGTTAAATGGAACAGGTTCTATTGAAAGTGTAATCGATTGAAATATTTCCATTTAATAGTGACTCTCTATGCGGATATACAAATCCTTTGTGTCAGGGGGAGAAAAAGCGTGGTGACTGAAAGAATGTCTTTTTTGAGTGAAAGGGATGAAAGCGCGCCTGTTTGTGATCTGTCGAGTGTCCCCCACCTCCTTGGAGAAGGACGAGGAGGTTGAGGTCGTTGGCGTGGGATGGCGTTGCGCTTGGCTCGCATCCTCCATCGCCAATATCGCCATTGCCCAGCAAGGCAACCCGGGATCGGCGAGATGGTTGGCGTCGGGTCCTGTGCCATGTCGTTCCCGGGCAGCTCGTCGATGGGGCCCAGCAGCAGCGGTGGCGGAGGCTTCGGCGGGGCCCCGCCGCGACCCCCGCTCCTCATCCGTAGTGGGACCGCGTAGCGCGTTTGGACATGAATAGCGCTGCCGTGATAGGCCGGCAACTGCGGCAACAGCAGACGACAGCAGGCCGAACCTCAGGACCGCTGGTGCCGCCGTCCCCGCACAAGGGTCGGCCGCGAACGCCGTCCCACCAGCCCTACCACCAGCAACTGCCATCCCCGCCGACGGTGACCTCTCACCAGCAGCAGCAGGGACAGCCACCGCCTTCCCACCACCAGCAGCAAAAGGACCAAAACA------AGCAGCAGAAGCCAAAAGGTACACCAACACCACCCTCTCAAACCCTACTGGATTAGAAACCATCTGCTACTACTGTGTGCCGGATATTTATTTGTTTTTCCCGTGAGTGTGCAGGAACTGATGGTATGTTCCGAAACCACCGTAAACCATCAGAGGTGTCTTAGGTTTTATCCCCTATCACAGAGGAGAAAGGTAAAAAAACCAAAAAATACAAGGAAGATGCATGGATAAAGCGCATGGATAGAGCACTCTATAGCCTAGTTAGACACATCTCCCAGGTAACGGAGTGAATAGAAAGCATCTATGTTACATTTTTACAGCGTTTCTCACTCTTTATTTTTCCACCATCTCAAAAGTTTACTACTCCTTAGTGATGCATGAATTCTT
Ncooperi_NantRiverGorge_N682 ---------------------------------------------------------------------------------------------------------------------------------------------------------------------------AATAGTGACTCTCTATGCGGATATACAAATCCTTTGTGTCAGGGAGAGAAAAAGCGTGGTGACTGAAAGAATGTCTTTTTTGAGTGAAAGGGATGAAAGCGCGCCTGTTTGTGATCTGTCGAGTGTCCCCCACCTCCTTGGAGAAGGACGAGGAGGTTGAGGTCGTTGGCGTGGGATGGCGTTGCGCTTGGCTCGCATCCTCCATCGCCAATATCGCCATTGCCCAGCAAGGCAACCCGGGATCGGCGAGATGGTTGGCGTCGGGTCCTGTGCCATGTCGTTCCCGGGCAGCTCGTCGATGGGGCCCAGCAGCAGCGGTGGCGGAGGCTTCGGCGGGGCCCCGCCGCGACCCCCGCTCCTCATCCGTAGTGGGACCGCGTAGCGCGTTTGGACATGAATAGCGCTGCCGTGATAGGCCGGCAACTGCGGCAACAGCAGACGACAGCAGGCCGAACCTCAGGACCGCTGGTGCCGCCGTCCCCGCACAAGGGTCGGCCGCGAACGCCGTCCCACCAGCCCTACCACCAGCAACTGCCATCCCCGCCGACGGTGACCTCTCACCAGCAGCAGCAGGGACAGCCACCGCCTTCCCACCACCAGCAGCAAAAGGACCAAAACA------AGCAGCAGAAGCCAAAAGGTACACCAACAACACCCTCTCAAACCCTACTGGATTAGAAACCATCTGCTACTACTGTGTGCCGGATATTTATTTGTTTTTCCCGTGAGTGTGCAGGAACTGATGGTATGTTCCGAAACCACCGTAAACCGTCAGAGGTGTCTTAGGTTTTATCCCCTATCACAGAGGAGAAAGGTAAAAAAACCAAAAAATACAAGGAAGATGCATGGATAAAGCGCATGGATAGAGCACTCTATAGCCTAGTTAGACACATCTCCCAGGTAACGGAGTGAATAGAAAGCATCTATGTTACATTTTTACAGCGTTTCTCACTCTTTATTTTTCCACCATCTCAAAAGTTTACTTCTCCCTAGTGATGCATGAATTCTT
Ncooperi_RockCrRoad_N1160 TGTCGATCACGAATCACATTCAGAAATATTCGCATCTTAAATGAGAGCTC---ATTCGGAAGAAAAAAGTAGCGAAATGGAGTTAAAGAATTATTTCGTAATGTGAAGGGAAGATGGAGTTAAATGGAACAGGTTCTATTGAAAGTGTAATCGATTGAAATATTTCCATTTAATACTGACTCTCTATGCGGATATACAAATCCTTTGTGTCAGGGGGAGAAAAAGCGTGGTGACTGAAAGAATGTCTTTTTTGAGTGAAAGGGATGAAAGCGCGCCTGTTTGTGATCTGTCGAGTGTCCCCCACCTCCTTGGAGAAGGACGAGGAGGTTGAGGTCGTTGGCGTGGGATGGCGTTGCGCTTGGCTCGCATCCTCCATCGCCAATATCGCCATTGCCCAGCAAGGCAACCCGGGATCGGCGAGATGGTTGGCGTCGGGTCCTGTGCCATGTCGTTCCCGGGCAGCTCGTCGATGGGGCCCAGCAGCAGCGGTGGCGGAGGCTTCGGCGGGGCCCCGCCGCGACCCCCGCTCCTCATCCGTAGTGGGACCGCGTAGCGCGTTTGGACATGAATAGCGCTGCCGTGATAGGCCGGCAACTGCGGCAACAGCAGACGACAGCAGGCCGAACCTCAGGACCGCTGGTGCCGCCGTCCCCGCACAAGGGTCGGCCGCGAACGCCGTCCCACCAGCCCTACCACCAGCAACTGCCATCCCCGCCGACGGTGACCTCTCACCAGCAGCAGCAGGGACAGCCACCGCCTTCCCACCACCAGCAGCAAAAGGACCAAAACA------AGCAGCAGAAGCCAAAAGGTACACCAACACCACCCTCTCAAACCCTACTGGATTAGAAACCATCTGCTACTACTGTGTGCCGGATATTTATTTGTTTTTCCCGTGAGTGTGCAGGAACTGATGGTATGTTCCGAAACCACCGTAAACCGTCAGAGGTGTCTTAGGTTTTATCCCCTATCACAGAGGAGAAAGGTAAAAAAAACAAAAAATACAAGGAAGATGCATGGATAAAGCGCATGGATAGAGCACTCTATAGCCTAGTTAGACACATCTCCCAGGTAACGGAGTGAATAGAAAGCATCTATGTTACATTTTTACAGCGTTTCTCACTCTTTATTTTTCCACCATCTCAAAAGTTTACTTCTCCTTAGTGATGCATGAATTCTT
Ncoylei_Apalachia_N1195 TGTCGATCACGAATCACATTCAGACATATTCGCATCTTAAATGAAAGCTCATAATTCGAAAGAAAAAAGTAGCGAAATGAAGAGGAAGAATTATTTCGAAATGTAAAAGGAAGATGGAGTTAAATGGAACAGGTTCTATTGAAAATGTAATCGATTGAAATATTTCCATTTAATACTGACTCTCTATGCGGATATACAAATCCTTTGTGTCAGGGGGAGAAAAAGCGTGGTGACTGAAAGAATGTCTTTTTTGAGTGAAAGGGATGAAAGCGCGCCTGTTTGTGATCTGTCGAGTGTCCCCCACCTCCTTGGAGAAGGACGAGGAGGTTGAGGTCGTTGGCGTGGGATGGCGTTGCGCTTGGCTCGCATCCTCCATCGCCAATATCGCCATTGCCCAGCAAGGCAACCCGGGATCGGCGAGATGGTTGGCGTCGGGTCCTGTGCCATGTCGTTCCCGGGCAGCTCGTCGATGGGGCCCAGCAGCAGCGGTGGCGGAGGCTTCGGCGGGGCCCCGCCGCGACCCCCGCTCCTCATCCGTAGTGGGACCGCGTAGCGCGTTTGGACATGAATAGCGCTGCCGTGATAGGCCGGCAACTGCGGCAACAGCAGACGACAGCAGGCCGAACCTCAGGACCGCTGGTGCCGCCGTCCCCGCACAAGGGTCGGCCGCGAACGCCGTCCCACCAGCCCTACCACCAGCAACTGCCATCCCCGCCGACGGTGACCTCTCACCAGCAGCAGCAGGGACAGCCACCGCCTTCCCACCACCAGCAGCAAAAGGACCAAAACAAGCAGCAGCAGCAGAAGCCAAAAGGTACACCAACACCACCCTCTCAAACCCTACTGGATTAGAAACCATCTGCTACTACTGTGTGCCGGATATTTATTTGTTTTTCCCGTGAGTGTGCAGGAACTGATGGTATGTTCCGAAACCACCGTAAACCGTCAGAGGTGTCTTAGGTTTTGTCCCCTATCACAGAGGAGAAAGGTAAAAAACCCAAAAAATACAAGGAAGATGCATGGATAAAGCGCATGGATAGAGCACTCTATAGCCTAGTTAGACACATCTCTCAGGTAACGCAGTGAATAGAAAGAATCTATGTTACATTTTTACAGCGTTTCTCACTCTTTATTTTTCCACCAT---------------------------------------
Ncoylei_DinkinCove_N1118 ----------------------GACATATTCGCATCTTAAATGAAAGCTCATAATTCGAAA-AATAAAGTAGCGAAATGAAGAGGAAGAATTATTTCGTAATGTAAAAGGAAGATGGAGTTAAATGGAACAGGTTCTATTGAAAGTGTAATCGATTGAAATATTTCCATTTAATACTGACTCTCTATGCGGATATACAAATCCTTTGTGTCAGGGGGAGAAAAAGCGTGGTGACTGAAAGAATGTCTTTTTTGAGTGAAAGGGATGAAAGCGCGCCTGTTTGTGATCTGTCGAGTGTCCCCCACCTCCTTGGAGAAGGACGAGGAGGTTGAGGTCGTTGGCGTGGGATGGCGTTGCGCTTGGCTCGCATCCTCCATCGCCAATATCGCCATTGCCCAGCAAGGCAACCCGGGATCGGCGAGATGGTTGGCGTCGGGTCCTGTGCCATGTCGTTCCCGGGCAGCTCGTCGATGGGGCCCAGCAGCAGCGGTGGCGGAGGCTTCGGCGGGGCCCCGCCGCGACCCCCGCTCCTCATCCGTAGTGGGACCGCGTAGCGCGTTTGGACATGAATAGCGCTGCCGTGATAGGCCGGCAACTGCGGCAACAGCAGACGACAGCAGGCCGAACCTCAGGACCGCTGGTGCCGCCGTCCCCGCACAAGGGTCGGCCGCGAACGCCGTCCCACCAGCCCTACCACCAGCAACTGCCATCCCCGCCGACGGTGACCTCTCACCAGCAGCAGCAGGGACAGCCACCGCCTTCCCACCACCAGCAGCAAAAGGACCAAAACAAGCAGCAGCAGCAGAAGCCAAAAGGTACACCAACACCACCCTCTCAAACCCTACTGGATTAGAAACCATCTGCTACTACTGTGTGCCGGATATTTATTTGTTTTTCCCGTGAGTGTGCAGGAACTGATGGTATGTTCCGAAACCACCGTAAACCGTCAGAGGTGTCTTAGGTTTTGTCCCCTATCACAGAGGAGAAAGGTAAAAAACCCAAAAAATACAAGGAAGATGCATGGATAAAGCGCATGGATAGAGCACTCTATAGCCTAGTTAGACACATCTCTCAGGTAACGCAGTGAATAGAAAACATCTATG---------------------------------------------------------------------------------
Ncoylei_TiptonCreek_N837 ----------------------------------------------------------------------------------------------------------------GATGGAGTTAAATGGAACAGGTTCTATTGAAAGTGTAATCGATTGAAATATTTCCATTTAATGCTGACTCTCTATGCGGATATACAAATCCTTTGTGTCAGGGGGAGAAAAAGCGTGGTGACTGAAAGAATGTCTTTTTTGAGTGAAAGGGATGAAAGCGCGCCTGTTTGTGATCTGTCGAGTGTCCCCCACCTCCTTGGAGAAGGACGAGGAGGTTGAGGTCGTTGGCGTGGGATGGCGTTGCGCTTGGCTCGCATCCTCCATCGCCAATATCGCCATTGCCCAGCAAGGCAACCCGGGATCGGCGAGATGGTTGGCGTCGGGTCCTGTGCCATGTCGTTCCCGGGCAGCTCGTCGATGGGGCCCAGCAGCAGCGGTGGCGGAGGCTTCGGCGGGGCCCCGCCGCGACCCCCGCTCCTCATCCGTAGTGGGACCGCGTAGCGCGTTTGGACATGAATAGCGCTGCCGTGATAGGCCGGCAACTGCGGCAACAGCAGACGACAGCAGGCCGAACCTCAGGACCGCTGGTGCCGCCGTCCCCGCACAAGGGTCGGCCGCGAACGCCGTCCCACCAGCCCTACCACCAGCAACTGCCATCCCCGCCGACGGTGACCTCTCACCAGCAGCAGCAGGGACAGCCACCGCCTTCCCACCACCAGCAGCAAAAGGACCAAAACAAGCAGCAGCAGCAGAAGCCAAAAGGTACACCAACACCACCCTCTCAAACCCTACTGGATTAGAAACCATCTGCTACTACTGTGTGCCGGATATTTATTTGTTTTTCCCGTGAGTGTGCAGGAACTGATGGTATGTTCCGAAACCACCGTAAACCGTCAGAGGTGTCTTAGGTTTTGTCCCCTATCACAGAGGAGAAAGGTAAAAAAACCAAAAAATACAAGGAAGATGCATGGATAAAGCGCATGGATAGAGCACTCTATAGCCTAGTTAGACACATCTCTCAGGTAACGCAGTGAATAGAAAGCATCTATGTT--------ACAGCGTTTCTCACTCTTTATTTTTCCACCATC--------------------------------------
Ncressleri_AndersonSpringCave_G2075 ---------------------------ATTCGCATCTTGAATGAAAGCTCATAATTCG----AAAAAAGTAGCGAAATGGAGAGAAAGAATTATTTCGTAATGTAAAGGGAAGATGGAGTTAAATGGAACAGGTTGTATTGAAAGTGTAATCGATTGAAATATTTCCATTTAATACTGATTCTTTATGCGGATATACAAATCCTTTGTGTCAGGGGAAGAAAAAGCGTGGTGACTGAAAGAATGTCTTTTTTGAGTGAGAGGGATGAAAGCTCGCCTGTTTGTGATCTGTCGACTGTCCCCCACCTCCTTGGAGAAGGACGAGGAGGTTGAGGTCGTTGGCGTGGGATGGCGTTGCGCTTGGCTCACATCATCCATCGCCAATATCGCCATTGCCTAGCAAGGCAACCCGGGATCGGCGAGATGGTTGGCGTCGGGTCCTGTGCCATGTCGTTCCCGGGCAGCTCGTCGATGGGGCCCAGCAGCAGCGGTGGCGGAGGCTTCGGCGGGGCCCCGCCGCGACCCCCGCTCCTCATCCGTAGTGGGACCGCGTAGCGCGTTTGGACATGAATAGCGCTGCCGTGATAGGCCGGCAACTGCGGCAACAGCAGACGACAGCAGGCCGAACCTCAGGACCGCTGGTGCCGCCGTCCCCGCACAAGGGTCGGCCGCGAACGCCGTCCCACCAGCCCTACCACCAGCAACTGCCATCCCCGCCGACGGTGACCTCTCACCAGCAGCAGCAGGGACAGCCACCGCCTTCCCATCACCAGCAGCAAAAGGACCAAAACAAGCAGCAGCAGCAGAAGCCAAAAGGTACACCAACACCACCCTCTCAAACCCTACTGGATTAGAACCTATCTG---CTACTGTGTGCCGGATATTTATTTGTTTAACCCGTGAGTGTGCAGGAACTGATGGTATGTTCCGAAACCACCGTAAACCGTCAGAGGTGTCTTAGGTTTTGTCCCTTATCACAGAGGAGAAAGGTAAAAAACCCAAAAAATACAAGGAAGATGCATGGATAAAGCGCATGGATAGAGCACTCTCTAGCCTAGTTAGACACATCTACCAGGTAACGGAGTGAATAGAAAGCATCTATGTTACATTTTTACAGCGTTTTTCACTCTTTATTTTTCCACCATCTCAAAAGTTTACTTCTCTATAGTGATGCATGAATTTTT
Ncressleri_PigeonCave_G2077 TGTCTATCACGAATCACATTCAGACATATTCGCATCTTGAATGAAAGCTCATAATTCG----AAAAAAGTAGCGAAATGGAGAGAAAGAATTATTTCGTAATGTAAAGGGAAGATGGAGTTAAATGGAACAGGTTGTATTGAAAGTGTAATCGATTGAAATATTTCCATTTAATACTGATTCTTTATGCGGATATACAAATCCTTTGTGTCAGGGGAAGAAAAAGCGTGGTGACTGAAAGAATGTCTTTTTTGAGTGAGAGGGATGAAAGCTCGCCTGTTTGTGATCTGTCGACTGTCCCCCACCTCCTTGGAGAAGGACGAGGAGGTTGAGGTCGTTGGCGTGGGATGGCGTTGCGCTTGGCTCACATCATCCATCGCCAATATCGCCATTGCCTAGCAAGGCAACCCGGGATCGGCGAGATGGTTGGCGTCGGGTCCTGTGCCATGTCGTTCCCGGGCAGCTCGTCGATGGGGCCCAGCAGCAGCGGTGGCGGAGGCTTCGGCGGGGCCCCGCCGCGACCCCCGCTCCTCATCCGTAGTGGGACCGCGTAGCGCGTTTGGACATGAATAGCGCTGCCGTGATAGGCCGGCAACTGCGGCAACAGCAGACGACAGCAGGCCGAACCTCAGGACCGCTGGTGCCGCCGTCCCCGCACAAGGGTCGGCCGCGAACGCCGTCCCACCAGCCCTACCACCAGCAACTGCCATCCCCGCCGACGGTGACCTCTCACCAGCAGCAGCAGGGACAGCCACCGCCTTCCCATCACCAGCAGCAAAAGGACCAAAACAAGCAGCAGCAGCAGAAGCCAAAAGGTACACCAACACCACCCTCTCAAACCCTACTGGATTAGAACCTATCTG---CTACTGTGTGCCGGATATTTATTTGTTTAACCCGTGAGTGTGCAGGAACTGATGGTATGTTCCGAAACCACCGTAAACCGTCAGAGGTGTCTTAGGTTTTGTCCCTTATCACAGAGGAGAAAGGTAAAAAACCCAAAAAATACAAGGAAGATGCATGGATAAAGCGCATGGATAGAGCACTCTCTAGCCTAGTTAGACACATCTACCAGGTAACGGAGTGAATAGAAAGCATCTATGTTACATTTTTACAGCGTTTTTCACTCTTTATTTTTCCACCATCTCAAAAGTTTACTTCTCTATAGTGATGCATGAATTTTT
Ncrosbyi_MtMitchell_N210 -------------------------------------------------------------------------------------------------GTAATGTAAAAGGAAGATGGAGTTAAATGGAACAGGTTCTATTGAAAGTGTAATCGATTGAAATATTTCCATTTAATACTGACTCTCTATGCGGATATACAAATCCTTTGTGTCAGGGGGGGGGAAAGCGTGGTGACTGAAAGAATGTCTTTTTTGAGTGAAAGGGATGAAAGCGCGCCTGTTTGTGATCTGTCGAGTGTCCCCCACCTCCTTGGAGAAGGACGAGGAGGTTGAGGTCGTTGGCGTGGGATGGCGTTGCGCTTGGCTCGCATCCTCCGTCGCCAATATCGCCATTGCCCAGCAAGGCAACCCGGGATCGGCGAGATGGTTGGCGTCGGGTCCTCTGCCATGTCGTTCCCGGGCAGCTCGTCGATGGGGCCCAGCAGCAGCGGTGGCGGAGGCTTCGGCGGGGCCCCGCCGCGACCCCCGCTCCTCATCCGTAGTGGGACCGCGTAGCGCGTTTGGACATGAATAGCGCTGCCGTGATAGGCCGGCAACTGCGGCAACAGCAGACGACAGCAGGCCGAACCTCAGGACCGCTGGTGCCGCCGTCCCCGCACAAGGGTCGGCCGCGAACGCCGTCCCACCAGCCCTACCACCAGCAACTGCCATCCCCGCCGACGGTGACCTCTCACCAGCAGCAGCAGGGACAGCCACCGCCTTCCCACCACCAGCAGCAAAAGGACCAAAACAA---GCAGCAGCAGAAGCCAAAAGGTACACCAACACCACCCTCTCAAACCCTACTGGATTAGAAACCATCTGCTACTACTGTGTGCCGGATATTTATTTGTTTTTCCCGTGAGTGTGAAGGAACTGATGGTATGTTCCGAAACCACCGTAAACCGTCAGAGGTGTCTTAGGTTTTGTCCCCTATCACAGAGGAGAAAGGTAAAAAACCCAAAAAATACAAGGAAGATGCATGGATAAAGCGCATGGATAGAGCACTCTATAGCCTAGTTAGACACATCTCCCAGGTAACGGAGTGAATAGAAAGCATCTATGTTACATTTTTACAGCGTTTCTCACTCTATATTTTTCCACCATCTCAAAAGTTTACTTCTCTATAGTGATGCATGAATTTTT
Ncrosbyi_PricesCrk_N1143 TGCCGATCACGAATCACATCCAGACATATTCGCTTCTTAAATGAAAGCTCATAATTCGGAAGAAAAAAGTAGCGAAATGGAGAGAAAGAATTATTTCGTAATGTAAAAGGAAGATGGAGTTAAATGGAACAGGTTCTATTGAAAGTGTAATCGATTGAAATATTTCCATTTAATACTGACTCTCTATGCGGATATACAAATCCTTTGTGTCAGGGGGGGGAAAAGCGTGGTGACTGAAAGAATGTCTTTTTTGAGTGAAAGGGATGAAAGCGCGCCTGTTTGTGATCTGTCGAGTGTCCCCCACCTCCTTGGAGAAGGACGAGGAGGTTGAGGTCGTTGGCGTGGGATGGCGTTGCGCTTGGCTTGCATCCTCCATCGCCAATATCGCCATTGCCCAGCAAGGCAACCCGGGATCGGCGAGATGGTTGGCGTCGGGTCCTGTGCCATGTCGTTCCCGGGCAGCTCGTCGATGGGGCCCAGCAGCAGCGGTGGCGGAGGCTTCGGCGGGGCCCCGCCGCGACCCCCGCTCCTCATCCGTAGTGGGACCGCGTAGCGCGTTTGGACATGAATAGCGCTGCCGTGATAGGCCGGCAACTGCGGCAACAGCAGACGACAGCAGGCCGAACCTCAGGACCGCTGGTGCCGCCGTCCCCGCACAAGGGTCGGCCGCGAACGCCGTCCCACCAGCCCTACCACCAGCAACTGCCATCCCCGCCGACGGTGACCTCTCACCAGCAGCAGCAGGGACAGCCACCGCCTTCCCACCACCAGCAGCAAAAGGACCAAAACAAGCAGCAGCAGCAGAAGCCAAAAGGTACACCAACACCACCCTCTCAAACCCTACTGGATTAGAAACCATCTGCTACTACTGTGTGCCGGATATTTATTTGTTTTTCCCGTGAGTGTGAAGGAACTGATGGTATGTTCCGAAACCACCGTAAACCGTCAGAGGTGTCTTAGGTTTTGTCCCCTATCACAGAGGAGAAAGGTAAAAAACCCAAAAAATACAAGGAAGATGCATGGATAAAGCGCATGGATAGAGCACTCTATAGCCTAGTTAGACACATCTCCCAGGTAACGGAGTGAATAGAAAGCATCTATGTTACATTTTTACAGCGTTTCTCACTCTATATTTTTCCACCATCTCAAAAGTTTACTTCTCTATAGTGATGCATGAATTTTT
Ncrosbyi_ShufordCrk_N1148 ------------------------------CGCATCTTAAATGAAAGCTCATAATTCGGAAGAAAAATGTAGCGAAATGGAGAGAAAGAATTATTTCGTAATGTAAAAGGAAGATGGAGTTAAATGGAACAGGTTCTATTGAAAGTGTAATCGATTGAAATATTTCCATTTAATACTGACTCTCTATGCGGATATACAAATCCTTTGTGTCAGGGGGGGGGAAAGCGTGGTGACTGAAAGAATGTCTTTTTTGAGTGAAAGGGATGAAAGCGCGCCTGTTTGTGATCTGTCGAGTGTCCCCCACCTCCTTGGAGAAGGACGAGGAGGTTGAGGTCGTTGGCGTGGGATGGCGTTGCGCTTGGCTCGCATCCTCCATCGCCAATATCGCCATTGCCCAGCAAGGCAACCCGGGATCGGCGAGATGGTTGGCGTCGGGTCCTCTGCCATGTCGTTCCCGGGCAGCTCGTCGATGGGGCCCAGCAGCAGCGGTGGCGGAGGCTTCGGCGGGGCCCCGCCGCGACCCCCGCTCCTCATCCGTAGTGGGACCGCGTAGCGCGTTTGGACATGAATAGCGCTGCCGTGATAGGCCGGCAACTGCGGCAACAGCAGACGACAGCAGGCCGAACCTCAGGACCGCTGGTGCCGCCGTCCCCGCACAAGGGTCGGCCGCGAACGCCGTCCCACCAGCCCTACCACCAGCAACTGCCATCCCCGCCGACGGTGACCTCTCACCAGCAGCAGCAGGGACAGCCACCGCCTTCCCACCACCAGCAGCAAAAGGACCAAAACAA---GCAGCAGCAGAAGCCAAAAGGTACACCAACACCACCCTCTCAAACCCTACTGGATTAGAAACCATCTGCTACTACTGTGTGCCGGATATTTATTTGTTTTTCCCGTGAGTGTGAAGGAACTGATGGTATGTTCCGAAACCACCGTAAACCGTCAGAGGTGTCTTAGGTTTTGTCCCCTATCACAGAGGAGAAAGGTAAAAAACCCAAAAAATACAAGGAAGATGCATGGATAAAGCGCATGGATAGAGCACTCTATAGCCTAGTTAGACACATCTCCCAGGTAACGGAGTGAATAGAAAGCATCTATGTTACATTTTTACAGCGTTTCTCACTCTATATTTTTCCACCATCTCAAAAGTTTACTTCTCTATAGTGATGCATGAATTTTT
Ndellingeri_WhitewFalls_N887 TGTCGATCACGAATCACATTCAGAAATATTCGCATCTTAAATGAAAGCTCATAATTCGGAAGAAAAAAGTAGCGAAACGGAGTGAAAGAATTATTTCGTAATGTGAAGGGAAGATGGAGTTAAATGGAACAGGTTCTATTGAAAGTGTAATCGATTGAAATATTTCCATTTAATACTGACTCTTTATGCGGATATACAAATCCTTTGTGTCAGGGGGAGAAAAAGCGTGGTGACTGAAAGAATGTCTTTTTTGAGTGAAAGGGATGAAAGCGCGCCTGTTTGTGATCTGTCGAGTGTCCCCCACCTCCTTGGAGAAGGACGAGGAGGTTGAGGTCGTTGGCGTGGGATGGCGTTGCGCTTGGCTCGCATCCTCCATCGCCAATATCGCCATTGCCCAGCAAGGCAACCCGGGATCGGCGAGATGGTTGGCGTCGGGTCCTGTGCCATGTCGTTCCCGGGCAGCTCGTCGATGGGGCCCAGCAGCAGCGGTGGCGGAGGCTTCGGCGGGGCCCCGCCGCGACCCCCGCTCCTCATCCGTAGTGGGACCGCGTAGCGCGTTTGGACATGAATAGCGCTGCCGTGATAGGCCGGCAACTGCGGCAACAGCAGACGACAGCAGGCCGAACCTCAGGACCGCTGGTGCCGCCGTCCCCGCACAAGGGTCGGCCGCGAACGCCGTCCCACCAGCCCTACCACCAGCAACTGCCATCCCCGCCGACGGTGACCTCTCACCAGCAGCAGCAGGGACAGCCACCGCCTTCCCACCACCAGCAGCAAAAGGACCAAAACA------AGCAGCAGAAGCCAAAAGGTACACCAACACCACCCTCTCAAACCCTACTGGATTAGAAACCATCTGCTACTACTGTGTGCCGGATATTTATTTGTTTTTCCCGTGAGTGTGCAGGAACTGATGGTATGTTCCGAAACCACCGTAAACCGTCAGAGGTGTCTTAGGTTTTATCCCCTAACACAGAGGAGAAAGGTAAAAAAACCAAAAAATACAAGGAAGATGCATGGATAAAGCGCATGGATAGAGCACTCTATAGCCTAGTTAGACACATCTCCCAGGTAACGGAGTGAATAGAAAGCATCTATGTTACATTTTTACAGCGTTTCTCACTCTTTATTTTTCCACCATCTCAAAAGTTTACTTCTCTCTAGTG--------------
Ndilutus_GrassyCreek_N670 -------------------------------------------------------------------------------------------------------------------------------------------------------------------------------------------------------------------------------------------------------------------------------------------------------------------------------------GGTTGAGGTCGTTGGCGTGGGATGGCGTTGCGCTTGGCTCGCATCCTCCATCGCCAATATCGCCATTGCCCAGCAAGGCAACCCGGGATCGGCGAGATGGTTGGCGTCGGGTCCTGTGCCATGTCGTTCCCGGGCAGCTCGTCGATGGGGCCCAGCAGCAGCGGTGGCGGAGGCTTCGGCGGGGCCCCGCCGCGACCCCCGCTCCTCATCCGTAGTGGGACCGCGTAGCGCGTTTGGACATGAATAGCGCTGCCGTGATAGGCCGGCAACTGCGGCAACAGCAGACGACAGCAGGCCGAACCTCAGGACCGCTGGTGCCGCCGTCCCCGCACAAGGGTCGGCCGCGAACGCCGTCCCACCAGCCCTACCACCAGCAACTGCCATCCCCGCCGACGGTGACCTCTCACCAGCAGCAGCAGGGACAGCCACCGCCTTCCCACCACCAGCAGCAAAAGGACCAAAACAAGCAGCAGCAGCAGAAGCCAAAAGGTACACCAACACCACCCTCTCAAACCCTACTGGATTAGAAACCATCTGCTTCTACTGTGTGCC------------------------------------------------------------------------------------------------------------------------------------------------------------------------------------------------------------------------------------------------------------------------------------------------------------------
Ndilutus_StarveRockCave_G3174 -------------------------------------------------------------------------------------------------------------G---ATGGAGTTAAATGGAACAGGTTCTATTGAAAGTGTAATCGATTGAAATATTTCCATTTAATACTGACTCTCTGTGCGGATATACAAATCCTTTGTGTCAGGGGGAGAAAAAGCGTGGTGACTGAAAGAATGTCTTTTTTGAGTGAAAGGGATGAAAGCGCGCCTGTTTGTGATCTGTCGAGTGTCCCCCACCTCCTTGGAGAAGGACGAGGAGGTTGAGGTCGTTGGCGTGGGATGGCGTTGCGCTTGGCTCGCATCCTCCATCGCCAATATCGCCATTGCCCAGCAAGGCAACCCGGGATCGGCGAGATGGTTGGCGTCGGGTCCTGTGCCATGTCGTTCCCGGGCAGCTCGTCGATGGGGCCCAGCAGCAGCGGTGGCGGAGGCTTCGGCGGGGCCCCGCCGCGACCCCCGCTCCTCATCCGTAGTGGGACCGCGTAGCGCGTTTGGACATGAATAGCGCTGCCGTGATAGGCCGGCAACTGCGGCAACAGCAGACGACAGCAGGCCGAACCTCAGGACCGCTGGTGCCGCCGTCCCCGCACAAGGGTCGGCCGCGAACGCCGTCCCACCAGCCCTACCACCAGCAACTGCCATCCCCGCCGACGGTGACCTCTCACCAGCAGCAGCAGGGACAGCCACCGCCTTCCCACCACCAGCAGCAAAAGGACCAAAACAAGCAGCAGCAGCAGAAGCCAAAAGGTACACCAACACCACCCTCTCAAACCCTACTGGATTAGAAACCATCTGCTTCTACTGTGTGCCGGATATTTATTTGTTTTTCCCGTGAGTGTGCAGGAACTGATGGTATGTTCCGAAACCACCGTAAACCGTCAGAGGTGTCTTAGGTTTTGTCCCCTATCACAGAGGAGAAAGGTAAAAAACCCAAAAAATACAAGGAAGATGCATGGATAAAGCGCATGGATAGAGCACTCTATAGCCTAGTTAGACACATCTCCCAGGTAACGCAGTGAATAGAAAGCATCTATGTTACATTTTTACAGCGTTTCTCACTCTTTATTTTTCCACAATCTCAAAAGTTTACTTCTCTATAGTGATGCATGAATTTTT
Nesticus_nahaunus_Mexico_G2881 TGGCGATCACGAATCATATTCAGACATATACGCATCTTAAATGAGAACTCATAATTCGGAAGAAAAAAGTTGCGAAATGGAGAAGAAGAATTATTTTGTAATGTAACGGGAAGATGGAGTTAAATGGAACAGGTTCCATTGAAAGTGTAATCGATTGAAATATTTCCATTTAATACTGACGCTCAATGCGGATATACAAATCCTTTGTGTCCGGGGGAGAGAAAGCGTGGTGACTGAAAGAGTGTCTTTTTTGAGTGAGAGGGATGAAAGCGCGCCTGTTTGTGATCTGTCGAGTGTCCCCCACCTCCTTGGAGAAGGACGAGGAGGTTGAGGTCGTTGGCGTGGGATGGCGTTGCGCTTGGCTCGCATCCTCCATCGCCAATATCGCCATTGCCCAGCAAGGCAACCCGGGATCGGCGAGATGGTTGGCGTCGGGTCCTGTGCCATGTCGTTCCCGGGCAGCTCGTCGATGGGGCCCAGCAGCAGCGGTGGCGGAGGCTTCGGCGGGGCCCCGCCGCGACCCCCGCTCCTCATCCGTAGTGGGACCGCGTAGCGCGTTTGGACATGAATAGCGCTGCCGTGATAGGCCGGCAACTGCGGCAACAGCAGACGACAGCAGGCCGAACCTCAGGACCGCTGGTGCCGCCGTCCCCGCACAAGGGTCGGCCGCGAACGCCGTCCCACCAGCCCTATCACCAGCAACTGCCATCCCCGCCGACGGTGACCTCTCACCAGCAGCAGCAGGGACAGCCACCGCCTTCCCATCACCAGCAGCAAAAGGACCAAAACAAGCAGCAGCAGCAGAAGCCAAAAGGTACACCAACACCACCCTCTCAAACCCTACTGGATTAGAACCCATCTGCTACTACTGTGTGCCGGATATTTATTTGTTTTTACCGTGAGTGTGCAGGAACTGATGGTATGTTCCG-AACCACCGTAATCCTTCAGAGGTGTCTTGGGTTTTGTCCCCTATCACAGAGGAGAAAGGTAAAAAACCCAAAAAATACAAGGAAGATGCATGGATAAAGCGCATGGATAGAGCACTCTCTAGCCTAGTTAGACACATCTCCCAGGTAACGGAGTGAATAGAAAGCATCTATGTTACATTTTTACAGCGTTCCTCACTCTTTATTTTCCCACCATCTCAAA------CTTCTCTATAGTGATGCATGAATTTTT
Nfurtivus_HugdenBranch_G3175 -----------------------------------------TGAAAGCTCATAATTCGGAAGAAAAAAGTAGCGAAATGGAGAGCAAGAATTATTTCGCAATGTAAAGGGAAGATGGAGTTAAATGGAACAGGTTCTATTGAAAATGTAATCGATTGAAATATTTCCATTTAATACTGACTCTCTATGCGGATATACAAATCCTTTGTGTCAGAGAGAGAAAAAGCGTGGTGACTGAAAGAATGTCTTTTTTGAGTGAAAGGGATGAAAGCGCGCCTGTTTGTGATCTGTCGAGTGTCCCCCACCTCCTTGGAGAAGGACGAGGAGGTTGAGGTCGTTGGCGTGGGATGGCGTTGCGCTTGGCTCGCATCCTCCATCGCCAATATCGCCATTGCCCAGCAAGGCAACCCGGGATCGGCGAGATGGTTGGCGTCGGGTCCTGTGCCATGTCGTTCCCGGGCAGCTCGTCGATGGGGCCCAGCAGCAGCGGTGGCGGAGGCTTCGGCGGGGCCCCGCCGCGACCCCCGCTCCTCATCCGTAGTGGGACCGCGTAGCGCGTTTGGACATGAATAGCGCTGCCGTGATAGGCCGGCAACTGCGGCAACAGCAGACGACAGCAGGCCGAACCTCAGGACCGCTGGTGCCGCCGTCCCCGCACAAGGGTCGGCCGCGAACGCCGTCCCACCAGCCCTACCACCAGCAACTGCCATCCCCGCCGACGGTGACCTCTCACCAGCAGCAGCAGGGACAGCCACCGCCTTCCCACCACCAGCAGCAAAAGGACCAAAACA------AGCAGCAGAAGCCAAAAGGTACACCAACACCACCCTCTCAAACCCTACTGGATTAGAAACCATCTGCTACTACTGTGTGCCGGATATTTATTTGTTTTTCCCGTGAGTGTGCAGGAACTGATGGTATGTTCCGAAACCACCGTAAACCGTCAGAGGTGTCTTAGGTTTTGTCCCCTATCACAGAGGAGAAAGGT-AAAATCCCAAAAAATACAAGGAAGATGCATGGATAAAGCGCATGGATAGAGCACTCTATAGCCTAGTTAGACACATCTCCCAGGTAACGGAGTGAATAGAAAGCATCTATGTTACATTTTTACAGCGTTTCTCACTCTTTATTTTTCCACCATCTCAAAAGTTTACTTCTCTATAGTGATGCATGAATTTTT
Nfurtivus_RaccoonMtn_N1026 TGTCGATCAGGAAACACATCCAGACATATTCGCATCTTAAATGAAAGCTCATAATTCGGAAGAAAAAAGTAGCGAAATGGAGAGCAAGAATTATTTCGCAATGTAAAGGGAAGATGGAGTTAAATGGAACAGGTTCTATTGAAAATGTAATCGATTGAAATATTTCCATTTAATACTGACTCTCTATGCGGATATACAAATCCTTTGTGTCAGAGAGAGAAAAAGCGTGGTGACTGAAAGAATGTCTTTTTTGAGTGAAAGGGATGAAAGCGCGCCTGTTTGTGATCTGTCGAGTGTCCCCCACCTCCTTGGAGAAGGACGAGGAGGTTGAGGTCGTTGGCGTGGGATGGCGTTGCGCTTGGCTCGCATCCTCCATCGCCAATATCGCCATTGCCCAGCAAGGCAACCCGGGATCGGCGAGATGGTTGGCGTCGGGTCCTGTGCCATGTCGTTCCCGGGCAGCTCGTCGATGGGGCCCAGCAGCAGCGGTGGCGGAGGCTTCGGCGGGGCCCCGCCGCGACCCCCGCTCCTCATCCGTAGTGGGACCGCGTAGCGCGTTTGGACATGAATAGCGCTGCCGTGATAGGCCGGCAACTGCGGCAACAGCAGACGACAGCAGGCCGAACCTCAGGACCGCTGGTGCCGCCGTCCCCGCACAAGGGTCGGCCGCGAACGCCGTCCCACCAGCCCTACCACCAGCAACTGCCATCCCCGCCGACGGTGACCTCTCACCAGCAGCAGCAGGGACAGCCACCGCCTTCCCACCACCAGCAGCAAAAGGACCAAAACA------AGCAGCAGAAGCCAAAAGGTACACCAACACCACCCTCTCAAACCCTACTGGATTAGAAACCATCTGCTACTACTGTGTGCCGGATATTTATTTGTTTTTCCCGTGAGTGTGCAGGAACTGATGGTATGTTCCGAAACCACCGTAAACCGTCAGAGGTGTCTTAGGTTTTGTCTCCTATCACAGAGGAGAAAGGTAAAAAACCCAAAAAATACAAGGAAGATGCATGGATAAAGCGCATGGATAGAGCACTCTATAGCCTAGTTAGACACATCTCCCAGGTAACGGAGTGAATAGAAAGCATCTATGTTACATTTTTACAGCGTTTCTCACTCTTTATTTTTCCACCATCTCAAAAGTTTACTTCTCTATAGTGATGCATGAATTTTT
Ngeorgia_Sittons_N073 TGTCGATCACAAATCACATTCAGAAATATTCGCATCTTAAATGAGAGCTCATAATTCGGAAGAAAAAAGTAGCGAAATGGAGTGAAAGAATTATTTCGTAATGTGAAGGGAAGATGGAGTTAAATGGAACAGGTTCTATTGAAAGTGTAATCGATTGAAATATTTCCATTTAATACTGACTCTCTATGCGGATATACAAATCCTTTGTGTCAGGGGGAGAAAAAGCGTGGTGACTGAAAGAATGTCTTTTTTGAGTGAAAGGGATGAAAGCGCGCCTGTTTGTGATCTGTCGAGTGTCCCCCACCTCCTTTGAGAAGGACGAGGAGGTTGAGGTCGTTGGCGTGGGATGGCGTTGCGCTTGGCTCGCATCCTCCATCGCCAATATCGCCATTGCCCAGCAAGGCAACCCGGGATCGGCGAGATGGTTGGCGTCGGGTCCTGTGCCATGTCGTTCCCGGGCAGCTCGTCGATGGGGCCCAGCAGCAGCGGTGGCGGAGGCTTCGGCGGGGCCCCGCCGCGACCCCCGCTCCTCATCCGTAGTGGGACCGCGTAGCGCGTTTGGACATGAATAGCGCTGCCGTGATAGGCCGGCAACTGCGGCAACAGCAGACGACAGCAGGCCGAACCTCAGGACCGCTGGTGCCGCCGTCCCCGCACAAGGGTCGGCCGCGAACGCCGTCCCACCAGCCCTACCACCAGCAACTGCCATCCCCGCCGACGGTGACCTCTCACCAGCAGCACCAGGGACAGCCACCGCCTTCCCACCACCAGCAGCAAAAGGACCAAAACAAGCAGCAGCAGCAGAAGCCAAAAGGTACACCAACACCACCCTCTCAAACCCTACTGGATTAGAAACCATCTGCTACTACTGTGTGCCGGATATTTATTTGTTTTTCCCGTGAGTGTGCAGGAACTGATGGTATGTTCCGAAACCACCGTAAACCGTCAGAGGTGTCTTAGGTTTTGTCCCCTATCACAGAGGAGAAAGGTAAAAAACCCAAAAAATACAAGGAAGATGCATGGATAAAGCGCATGGATAGAGCACTCTATAGCCTAGTTAGACACATCTCCCAGGTAACGGAGTGAATAGAAAGCATCTATGTTACATTTTTACAGCGTTTCTCACTCTTTATTTTTCCACCATCTCAAAAGTTTACTTCTCTTTAGTGATGCATGAATTCTT
Ngertschi_CedarCreek_N351 TGCCGATCACGAATCACATCCAGACATATTCGCATCTTAAATGAAAGCTCATAATTCGGAAGAAAAAAGTAGCGAAATGGAGAGAAAGAATTATTTCGAAATGTAAAAGGAAGATGGAGTTAAATAGAACAGGTTCTATTGAAAGTGTAATCGATTGAAATATTTCCATTTAATACTGACTCTCTATGCGGATATACAAATCCTTTGTGTCAGGAGGGGAAAAAGCGTGGTGACTGAAATAATGTCTTTTTTGAGTGAAAGGGATGAAAGCGCGCCTGTTTGTGATCTGTCGAGTGTCCCCCACCTCCTTGGAGAAGGACGAGGAGGTTGAGGTCGTTGGCGTGGGATGGCGTTGCGCTTGGCTCGCATCCTCCATCGCCAATATCGCCATTGCCCAGCAAGGCAACCCGGGATCGGCGAGATGGTTGGCGTCGGGTCCTGTGCCATGTCGTTCCCGGGCAGCTCGTCGATGGGGCCCAGCAGCAGCGGTGGCGGAGGCTTCGGCGGGGCCCCGCCGCGACCCCCGCTCCTCATCCGTAGTGGGACCGCGTAGCGCGTTTGGACATGAATAGCGCTGCCGTGATAGGCCGGCAACTGCGGCAACAGCAGACGACAGCAGGCCGAACCTCAGGACCGCTGGTGCCGCCGTCCCCGCACAAGGGTCGGCCGCGAACGCCGTCCCACCAGCCCTACCACCAGCAACTGCCATCCCCGCCGACGGTGACCTCTCACCAGCAGCAGCAGGGACAGCCACCGCCTTCCCACCACCAGCAGCAAAAGGACCAAAACAAGCAGCAGCAGCAGAAGCCAAAAGGTACACCAACACCACCCTCTCAAACCCTACTGGATTAGAAACCATCTGCTACTACTGTGTGCCGGATATTTATTTGTTTTTCCCGTGAGTGTGAAGGAACTGATGGTATGTTCCGAAACCACCGTAAACCGTCAGAGGTGTCTTAGGTTTTGTCCCCTATCACAGAGGAGAAAGGTAAAAAACCCAAAAAATACAAGGAAGATGCATGGATAAAGCGCATGGATAGAGCACTCTATAGCCTAGTTAGACACATCTCCCAGGTAACGGAGTGAATAGAAAGCATCTATGTTACATTTTTACAGCGTTTCTCACTCTATATTTTTCCACCATCTCAAAAGTTTACTTCTCTATAGTGATGCATGAATTTTT
Ngertschi_FrenchBroad_N968 ----------------------GACATATTCGCATCTTAAATGAAAGCTCATAATTCGGAAGAAAAAAGTAGCGAAATGGAGAGAAAGAATTATTTCGAAATGTAAAAGGAAGATGGAGTTAAATAGAACAGGTTCTATTGAAAGTGTAATCGATTGAAATATTTCCATTTAATACTGACTCTCTATGCGGATATACAAATTCTTTGTGTCAGGAGGGGAAAAAGCGTGGTGACTGAAATAATGTCTTTTTTGAGTGAAAGGGATGAAAGCGCGCCTGTTTGTGATCTGTCGAGTGTCCCCCACCTCCTTGGAGAAGGACGAGGAGGTTGAGGTCGTTGGCGTGGGATGGCGTTGCGCTTGGCTCGCATCCTCCATCGCCAATATCGCCATTGCCCAGCAAGGCAACCCGGGATCGGCGAGATGGTTGGCGTCGGGTCCTGTGCCATGTCGTTCCCGGGCAGCTCGTCGATGGGGCCCAGCAGCAGCGGTGGCGGAGGCTTCGGCGGGGCCCCGCCGCGACCCCCGCTCCTCATCCGTAGTGGGACCGCGTAGCGCGTTTGGACATGAATAGCGCTGCCGTGATAGGCCGGCAACTGCGGCAACAGCAGACGACAGCAGGCCGAACCTCAGGACCGCTGGTGCCGCCGTCCCCGCACAAGGGTCGGCCGCGAACGCCGTCCCACCAGCCCTACCACCAGCAACTGCCATCCCCGCCGACGGTGACCTCTCACCAGCAGCAGCAGGGACAGCCACCGCCTTCCCACCACCAGCAGCAAAAGGACCAAAACAAGCAGCAGCAGCAGAAGCCAAAAGGTACACCAACACCACCCTCTCAAACCCTACTGGATTAGAAACCATCTGCTACTACTGTGTGCCGGATATTTATTTGTTTTTCCCGTGAGTGTGAAGGAACTGATGGTATGTTCCGAAACCACCGTAAACCGTCAGAGGTGTCTTAGGTTTTGTCCCCTATCACAGAGGAGAAAGGTAAAAAACCCAAAAAATACAAGGAAGATGCATGGATAAAGCGCATGGATAGAGCACTCTATAGCCTAGTTAGACACATCTCCCAGGTAACGGAGTGAATAGAAAGCATCTATGTTACATTTTTACAGCGTTTCTCACTCTATATTTTTCCACCATCTCAAAAGTTTACTTCTCTATAGTGATGCATGAATT---
Ngertschi_HickoryNutGap_N810 TGCCGATCACGAATCACATCCAGACATATTCGCATCTTAAATGAAAGCTCATAATTCGGAAGAAAAAAGTAGCGAAATGGAGAGAAAGAATTATTTCGTAATGTAAAAGGAAGATGGAGTTAAATGGAACAGGTTCTATTGAAAGTGTAATCGATTGAAATATTTCCATTTAATACTGACTCTCTATGCGGATATACAAATCCTTTGTGTCAGGGGGGGAAAAAGCGTGGTGACTGAAAGAATGTCTTTTTTGAGTGAAAGGGATGAAAGCGCGCCTGTTTGTGATCTGTCGAGTGTCCCCCACCTCCTTGGAGAAGGACGAGGAGGTTGAGGTCGTTGGCGTGGGATGGCGTTGCGCTTGGCTCGCATCCTCCATCGCCAATATCGCCATTGCCCAGCAAGGCAACCCGGGATCGGCGAGATGGTTGGCGTCGGGTCCTGTGCCATGTCGTTCCCGGGCAGCTCGTCGATGGGGCCCAGCAGCAGCGGTGGCGGAGGCTTCGGCGGGGCCCCGCCGCGACCCCCGCTCCTCATCCGTAGTGGGACCGCGTAGCGCGTTTGGACATGAATAGCGCTGCCGTGATAGGCCGGCAACTGCGGCAACAGCAGACGACAGCAGGCCGAACCTCAGGACCGCTGGTGCCGCCGTCCCCGCACAAGGGTCGGCCGCGAACGCCGTCCCACCAGCCCTACCACCAGCAACTGCCATCCCCGCCGACGGTGACCTCTCACCAGCAGCAGCAGGGACAGCCACCGCCTTCCCACCACCAGCAGCAAAAGGACCAAAACAAGCAGCAGCAGCAGAAGCCAAAAGGTACACCAACACCACCCTCTCAAACCCTACTGGATTAGAAACCATCTGCTACTACTGTGTGCCGGATATTTATTTGTTTTTCCCGTGAGTGTGAAGGAACTGATGGTATGTTCCGAAACCACCGTAAACCGTCAGAGGTGTCTTAGGTTTTGTCCCCTATCACAGAGGAGAAAGGTAAAAAACCCAAAAAATACAAGGAAGATGCATGGATAAAGCGCATGGATAGAGCACTCTATAGCCTAGTTAGACACATCTCCCAGGTAACGGAGTGAATAGACCGCATCTCTGTTACATTTTTACAGCGTTTCTCCCTCTATATATTTCCACCATCTCAAAAGTTTACTTCTCTATAGTGATGCATGAATTTTT
Nholsingeri_BrumleyCrk_N916 ------------------------------------------------------------------------------------------------------GTGAAGGGAAGATGGAGTAAAATGGAACAGGTTCTATTGAAAGTGTAATCGATTGAAATATTTCCATTTAATACTGACTCTCTATGCGGATATACAAATCCTTTGTGTCAGGGGGAGAAAAAGCGTGGTGACTGAAAGAATGTCTTTTTTGAGTGAAAGGGATGAAAGCGCGCCTGTTTGTGATCTGTCGAGTGTCCCCCACCTCCTTGGAGAAGGACGAGGAGGTTGAGGTCGTTGGCGTGGGATGGCGTTGCGCTTGGCTCGCATCCTCCATCGCCAATATCGCCATTGCCCAGCAAGGCAACCCGGGATCGGCGAGATGGTTGGCGTCGGGTCCTGTGCCATGTCGTTCCCGGGCAGCTCGTCGATGGGGCCCAGCAGCAGCGGTGGCGGAGGCTTCGGCGGGGCCCCGCCGCGACCCCCGCTCCTCATCCGTAGTGGGACCGCGTAGCGCGTTTGGACATGAATAGCGCTGCCGTGATAGGCCGGCAACTGCGGCAACAGCAGACGACAGCAGGCCGAACCTCAGGACCGCTGGTGCCGCCGTCCCCGCACAAGGGTCGGCCGCGAACGCCGTCCCACCAGCCCTACCACCAGCAACTGCCATCCCCGCCGACGGTGACCTCTCACCAGCAGCAGCAGGGACAGCCACCGCCTTCCCACCACCAGCAGCAAAAGGACCAAAACAAGCAGCAGCAGCAGAAGCCAAAAGGTACACCAACACCACCCTCTCAAACCCTACTGGATTAGAAACCATCTGCTACTACTGTGTGCCGGATATTTATTTGTTTTTCCCGTGAGTGTGCAGGAACTGATGGTATGTTCCGAAACCACCGTAAACCGTCAGAGGTGTCTTAGGTTTTGTCCCCTATCACAGAGGAGAAAGGTAAAAAACCCAAAAAATACAAGGAAGATGCATGGATAAAGCGCATGGATAGAGCACTCTATAGCCTAGTTAGACACATCTCCCAGGTAACGCAGTGAATAGAAAGCATCTATGTTACATTTTTACAGCGTTTCTCACTCTTTATTTTTCCACCATCTCAAAAGTTTACTT------------------------
Nholsingeri_PondCave_N541 TGTCGACCAAGAATCACATTCAGAAATATTTGCATCTTAACTGAAAGCTCATAATTCGGAAGAAAAAAGTAGCGA------------------------------GGAGGAAGATGGAGTTAAATGGAACAGGTTCTATTGAAAGTGTAATCGATTGAAATATTTCCATTTAATACTGACTCTCTATGCGGATATACAAATCCTTTGTGTCAGGGGGAGAAAAAGCGTGGTGACTGAAAGAATGTCTTTTTTGAGTGAAAGGGATGAAAGCGCGCCTGTTTGTGATCTGTCGAGTGTCCCCCACCTCCTTGGAGAAGGACGAGGAGGTTGAGGTCGTTGGCGTGGGATGGCGTTGCGCTTGGCTCGCATCCTCCATCGCCAATATCGCCATTGCCCAGCAAGGCAACCCGGGATCGGCGAGATGGTTGGCGTCGGGTCCTGTGCCATGTCGTTCCCGGGCAGCTCGTCGATGGGGCCCAGCAGCAGCGGTGGCGGAGGCTTCGGCGGGGCCCCGCCGCGACCCCCGCTCCTCATCCGTAGTGGGACCGCGTAGCGCGTTTGGACATGAATAGCGCTGCCGTGATAGGCCGGCAACTGCGGCAACAGCAGACGACAGCAGGCCGAACCTCAGGACCGCTGGTGCCGCCGTCCCCGCACAAGGGTCGGCCGCGAACGCCGTCCCACCAACCCTACCACCAGCAACTGCCATCCCCGCCGACGGTGACCTCTCACCAGCAGCAGCAGGGACAGCCACCGCCTTCCCACCACCAGCAGCAAAAGGACCAAAACAAGCAGCAGCAGCAGAAGCCAAAAGGTACACCAACACCACCCTCTCAAACCCTACTGGATTAGAAACCATCTGCTACTACTGTGTGCCGGATATTTATTTGTTTTTCCCGTGAGTGTGCAGGAACTGATGGTATGTTCCGAAACCACCGTAAACCGTCAGAGGTGTCTTAGGTTTTGTCCCCTATCACAGAGGAGAAAGGTAAAAAACCCAAAAAATACAAGGAAGATGCATGGATAAAGCGCATGGATAGAGCACTCTATAGCCTAGTTAGACACATCTCCCAGGTAACGCAGTGAATAGAAAGCATCTATGTTACATTTTTACAGCGTTTCTCACTCTTTATTTTTCCACCATCTC------------------------------------
Njonesi_CaveSpringCave_N390 TGTCTATCACGAATCACATTCAGAAATATTCGCATCTTAAATGAAAGCTCATAATTCGAAAGAAAAAAGTAGCGAAAGGGAGTGAAAGAATTATTTCGTAATGTGAAGG--------AGTTAAATGGAACAGGTTCTATTGAAAGTGTAATCGATTGAAATATTTCCATTTAATAGTGACTCTCTATGCGGATATACAAATCCTTTGTGTCAGGGGGAGAAAAAGCGTGGTGACTGAAAGAATGTCTTTTTTGAGTGAAAGGGATGAAAGCGCGCCTGTTTGTGATCTGTCGAGTGTCCCCCACCTCCTTGGAGAAGGACGAGGAGGTTGAGGTCGTTGGCGTGGGATGGCGTTGCGCTTGGCTCGCATCCTCCATCGCCAATATCGCCATTGCCCAGCAAGGCAACCCGGGATCGGCGAGATGGTTGGCGTCGGGTCCTGTGCCATGTCGTTCCCGGGCAGCTCGTCGATGGGGCCCAGCAGCAGCGGTGGCGGAGGCTTCGGCGGGGCCCCGCCGCGACCCCCGCTCCTCATCCGTAGTGGGACCGCGTAGCGCGTTTGGACATGAATAGCGCTGCCGTGATAGGCCGGCAACTGCGGCAACAGCAGACGACAGCAGGCCGAACCTCAGGACCGCTGGTGCCGCCGTCCCCGCACAAGGGTCGGCCGCGAACGCCGTCCCACCAGCCCTACCACCAGCAACTGCCATCCCCGCCGACGGTGACCTCTCACCAGCAGCAGCAGGGACAGCCACCGCCTTCCCACCACCAGCAGCAAAAGGACCAAAACA------AGCAGCAGAAGCCAAAAGGTACACCAACACCACCCTCTCAAACCCTACTGGATTAGAAACCATCTGCTACTACTGTGTGCCGGATATTTATTTGTTTTTCCCGTGAGTGTGCAGGAACTGATGGTATGTTCCGAAACCACCGTAAACCATCAGAGGTGTCTTAGGTTTTATCCCCTAACACAGAGGAGAAAGGTAAAAAAACCAAAAAATACAAGGAAGATGCATGGATAAAGCGCATGGATAGAGCACTCTGTAGCCTAGTTAGACACATCTCCCAGGTAACGGAGTGAATAGAAAGCATCTATGTTACATTTTTACAGCGTTTCTCACTCTTTATTTTT----------------------------------------------
Nlowderi_ChestnutBranch_N731 -------------------------------------------------------------------------------------------------------------------------AAATGGAACAGGTTCCATTGAAAATGTAATCGATTGAAATATTTCCATTTAATACTGACTCTCTATGCGGATATACAAATCCTTTGTGTCAGGGGGAGAAAAAGCGTGGTGACTGAAAGAATGTCTTTTTTGAGTGAAAGGGATGAAAGCGCGCCTGTTTGTGATCTGTCGAGTGTCCCCCACCTCCTTGGAGAAGGACGAGGAGGTTGAGGTCGTTGGCGTGGGATGGCGTTGCGCTTGGCTCGCATCCCCCATCGCCAATATCGCCATTGCCCAGCAAGGCAACCCGGGATCGGCGAGATGGTTGGCGTCGGGTCCTGTGCCATGTCGTTCCCGGGCAGCTCGTCGATGGGGCCCAGCAGCAGCGGTGGCGGAGGCTTCGGCGGGGCCCCGCCGCGACCCCCGCTCCTCATCCGTAGTGGGACCGCGTAGCGCGTTTGGACATGAATAGCGCTGCCGTGATAGGCCGGCAACTGCGGCAACAGCAGACGACAGCAGGCCGAACCTCAGGACCGCTGGTGCCGCCGTCCCCGCACAAGGGTCGGCCGCGAACGCCGTCCCACCAGCCCTACCACCAGCAACTGCCATCCCCGCCGACGGTGACCTCTCACCAGCAGCAGCAGGGACAGCCACCGCCTTCCCACCACCAGCAGCAAAAGGACCAAAACAA---GCAGCAGCAGAAGCCAAAAGGTACACCAACACCACCCTCTCAAACCCTACTGGATTAGAAACCATCTGCTACTACTGTGTGCCGGATATTTATTTGTTTTTCCCGTGAGTGTGCAGCAACTGATGGTATGTTCCGAAACCACCGTAAACCGTCAGAGGTGTCTTAGGTTTTGTCCCCTATCACAGAGGAGAAAGGTAAAAAACCCAAAAAATACAAGGAAGATGCATGGATAAAGCGCATGGATAGAGCACTCTATAGCCTAGTTAGACACATCTCCCAGGTAACGGAGTGAATAGAAAGCATCTATGTTACATTTTTACAGCGTTTCTCACTCTTTATTTTTCCACCATCTCAAAAGTTTACTTCTCTATAGTGATG-----------
Nlowderi_upperFiresCreek_N820 TGTCGATCACGAATCACATTCAGACATATTCGCATCTTAAATGAAAGCTCATAATTCGGAAGAAAAAAGTAGCGAGATGGAGAAGAAGAATTATTTCGTAATGTGAAAGGAAGATGGAGTTAAATGGAACAGGTTCCATTGAAAGTGTAATCGATTGAAATATTTCCATTTAATACTGACTCTCTATGCGGATATACAAATCCTTTGTGTCAGGGGGAGAAAAAGCGTGGTGACTGAAAGAATGTCTTTTTTGAGTGAAAGGGATGAAAGCGCGCCTGTTTGTGATCTGTCGAGTGTCCCCCACCTCCTTGGAGAAGGACGAGGAGGTTGAGGTCGTTGGCGTGGGATGGCGTTGCGCTTGGCTCGCATCCCCCATCGCCAATATCGCCATTGCCCAGCAAGGCAACCCGGGATCGGCGAGATGGTTGGCGTCGGGTCCTGTGCCATGTCGTTCCCGGGCAGCTCGTCGATGGGGCCCAGCAGCAGCGGTGGCGGAGGCTTCGGCGGGGCCCCGCCGCGACCCCCGCTCCTCATCCGTAGTGGGACCGCGTAGCGCGTTTGGACATGAATAGCGCTGCCGTGATAGGCCGGCAACTGCGGCAACAGCAGACGACAGCAGGCCGAACCTCAGGACCGCTGGTGCCGCCGTCCCCGCACAAGGGTCGGCCGCGAACGCCGTCCCACCAGCCCTACCACCAGCAACTGCCATCCCCGCCGACGGTGACCTCTCACCAGCAGCAGCAGGGACAGCCACCGCCTTCCCACCACCAGCAGCAAAAGGACCAAAACAA---GCAGCAGCAGAAGCCAAAAGGTACACCAACACCACCCTCTCAAACCCTACTGGATTAGAAACCATCTGCTACTACTGTGTGCCGGATATTTATTTGTTTTTCCCGTGAGTGTGCAGCAACTGATGGTATGTTCCGAAACCACCGTAAACCGTCAGAGGTGTCTTAGGTTTTGTCCCCTATCACAGAGGAGAAAGGTAAAAAACCCAAAAAATACAAGGAAGATGCATGGATAAAGCGCATGGATAGAGCACTCTATAGCCTAGTTAGACACATCTCCCAGGTAACGGAGTGAATAGAAAGCATCTATGTTACATTTTTACAGCGTTTCTCACTCTTTATTTTTCCACCATCTCAAAAGTTTACTTCTCTATAGTGATGCATGAATTTTT
Nlula_BeeRockCave_G2091 TGTCGATCACGAATCACATTCAGAAATATTCGCATCTTAAATGAGACCTCATAATTCGGAAGAAAAAAGTAGCGAAATGGAGTGAAAGAATTATTTCGTAATGTGAAGGGAAGATGGAGTTAAATGGAACAGGTTCTATTGAAAGTGTAATCGATTGAAATATTTCCATTTAATACTGACTCTCTATGCGGATATACAAATCCTTTGTGTCAGGGAGAGAAAAAGCGTGGTGACTGAAAGGATGTCTTTTTTGAGTGAAAGGGATGAAAGCGCGCCTGTTTGTGATCTGTCGAGTGTCCCCCACCTCCTTGGAGAAGGACGAGGAGGTTGAGGTCGTTGGCGTGGGACGGCGTTGCGCTTGGCTTGCATCCTCCATCGCCAATATCGCCATTGCCCAGCAAGGCAACCCGGGATCGGCGAGATGGTTGGCGTCGGGTCCTGTGCCATGTCGTTCCCGGGCAGCTCGTCGATGGGGCCCAGCAGCAGCGGTGGCGGAGGCTTCGGCGGGGCCCCGCCGCGACCCCCGCTCCTCATCCGTAGTGGGACCGCGTAGCGCGTTTGGACATGAATAGCGCTGCCGTGATAGGCCGGCAACTGCGGCAACAGCAGACGACAGCAGGCCGAACCTCAGGACCGCTGGTGCCGCCGTCCCCGCACAAGGGTCGGCCGCGAACGCCGTCCCACCAGCCCTACCACCAGCAACTGCCATCCCCGCCGACGGTGACCTCTCACCAGCAGCAGCAGGGACAGCCACCGCCTTCCCACCACCAGCAGCAAAAGGACCAAAACAAGCAGCAGCAGCAGAAGCCAAAAGGTACACCAACACCACCCTCTCAAACCCTACTGGATTAGAAACCATCTGCTACTACTGTGTGCCGGATATTTATTTGTTTTTCCCGTGAGTGTGCAGGAACTGATGGTATGTTCCGAAACCACCGTAAACCGTCAGAGGTGTCTTAGGTTTTGTCCCCTATCACAGAGGAGAAAGGTAAAAAACCCAAAAAATACAAGGAAGATGCATGGATAAAGCGCATGGATAGAGCACTCTATAGCCTAGTTAGACACATCTCCCAGGTAACGGAGTGAATAGAAAGCATCTATGTTACATTTTTACAGCGTTTCTCACTCTTTAT--------------------------------------------------
Nlula_LulaFallsCave_G2084 TGTCGATCACGAATCACATTCAGAAATATTCGCATCTTAAATGAGACCTCATAATTCGGAAGAAAAAAGTAGCGAAATGGAGTGAAAGAATTATTTCGTAATGTGAAGGGAAGATGGAGTTAAATGGAACAGGTTCTATTGAAAGTGTAATCGATTGAAATATTTCCATTTAATGCTGACTCTCTATGCGGATATACAAATCCTTTGTGTCAGGGAGAGAAAAAGCGTGGTGACTGAAAGGATGTCTTTTTTGAGTGAAAGGGATGAAAGCGCGCCTGTTTGTGATCTGTCGAGTGTCCCCCACCTCCTTGGAGAAGGACGAGGAGGTTGAGGTCGTTGGCGTGGGACGGCGTTGCGCTTGGCTTGCATCCTCCATCGCCAATATCGCCATTGCCCAGCAAGGCAACCCGGGATCGGCGAGATGGTTGGCGTCGGGTCCTGTGCCATGTCGTTCCCGGGCAGCTCGTCGATGGGGCCCAGCAGCAGCGGTGGCGGAGGCTTCGGCGGGGCCCCGCCGCGACCCCCGCTCCTCATCCGTAGTGGGACCGCGTAGCGCGTTTGGACATGAATAGCGCTGCCGTGATAGGCCGGCAACTGCGGCAACAGCAGACGACAGCAGGCCGAACCTCAGGACCGCTGGTGCCGCCGTCCCCGCACAAGGGTCGGCCGCGAACGCCGTCCCACCAGCCCTACCACCAGCAACTGCCATCCCCGCCGACGGTGACCTCTCACCAGCAGCAGCAGGGACAGCCACCGCCTTCCCACCACCAGCAGCAAAAGGACCAAAACAAGCAGCAGCAGCAGAAGCCAAAAGGTACACCAACACCACCCTCTCAAACCCTACTGGATTAGAAACCATCTGCTACTACTGTGTGCCGGATATTTATTTGTTTTTCCCGTGAGTGTGCAGGAACTGATGGTATGTTCCGAAACCACCGTAAACCGTCAGAGGTGTCTTAGGTTTTGTCCCCTATCACAGAGGAGAAAGGTAAAAAACCCAAAAAATACAAGGAAGATGCATGGATAAAGCGCATGGATAGAGCACTCTATAGCCTAGTTAGACACATCTCCCAGGTAACGGAGTGAATAGAAAGCATCTATGTTACATTTTTACAGCGTTTCTCACTCTTTATTTTTCCACCATCTCAAAAGTTTACTTCTCTTTAGTGATGCATGAATTCTT
Nmimus_NealsSink_N329 TGTCGATCAAGAATCACATTCAGAAATATTCGCATCTTAAATGAAAGCTCATAATTTGGAAGAAAAAAGTAGCGAAATGGAGTGAAATAATTATTTCGTAATGTGAAGGGAAGATGGAGTTAAATGGAACAGGTTCTATTGAAAGTGTAATCGATTGAAATATTTCCATTTAATACTGACTCTCTATGCGGATATACAAATCCTTTGTGTCAGGGGGAGAAAAAGCGTGGTGACTGAAAGAATGTCTTTTTTGAGTGAAAGGGATGAAAGCGCGCCTGTTTGTGATCTGTCGAGTGTCCCCCACCTCCTTGGAGAAGGACGAGGAGGTTGAGGTCGTTGGCGTGGGATGGCGTTGCGCTTGGCTCGCATCCTCCATCGCCAATATCGCCATTGCCCAGCAAGGCAACCCGGGATCGGCGAGATGGTTGGCGTCGGGTCCTGTGCCATGTCGTTCCCGGGCAGCTCGTCGATGGGGCCCAGCAGCAGCGGTGGCGGAGGCTTCGGCGGGGCCCCGCCGCGACCCCCGCTCCTCATCCGTAGTGGGACCGCGTAGCGCGTTTGGACATGAATAGCGCTGCCGTGATAGGCCGGCAACTGCGGCAACAGCAGACGACAGCAGGCCGAACCTCAGGACCGCTGGTGCCGCCGTCCCCGCACAAGGGTCGGCCGCGAACGCCGTCCCACCAGCCCTACCACCAGCAACTGCCATCCCCGCCGACGGTGACCTCTCACCAGCAGCAGCAGGGACAGCCACCGCCTTCCCACCACCAGCAGCAAAAGGACCAAAACAAGCAGCAGCAGCAGAAGCCAAAAGGTACACCAACACCACCCTCTCAAACCCTACTGGATTAGAAACCATCTGCTACTACTGTGTGCCGGATATTTATTTGTTTTTCCCGTGAGTGTGCAGGAACTGATGGTATGTTCCGAAACCACCGTAAACCGTCAGAGGTGTCTTAGGTTTTGTCCCCTATCACAGAGGAGAAAGGTAAAAAACCCAAAAAATACAAGGAAGATGCATGGATAAAGCGCATGGATAGAGCACTCTATAGCCTAGTTAGACACATCTCCCAGGTAACGCAGTGAATAGAAAGCATCTATGTTACATTTTTACAGCGTTTCTCACTCTTTATTTTTCCACCATCTCAAAAGTTTACTTCTCTATAGTGATGCATGAATTTTT
Nmimus_Straleys_N625 TGTCGATCAAGAATCACATTCAGAAATATTCGCATCTTAAATGAAAGCTCATAATTCGGAAGAAAAAAGTAGCGAAATGGAGTGAAAGAATTATTTCGTAATGTGAAGGGAAGATGGAGTTAAATGGAACAGGTTCTATTGAAAGTGTAATCGATTGAAATATTTCCATTTAATACTGACTCTCTATGCGGATATACAAATCCTTTGTGTCAGGGGGAGAAAAAGCGTGGTGACTGAAAGAATGTCTTTTTTGAGTGAAAGGGATGAAAGCGCGCCTGTTTGTGATCTGTCGAGTGTCCCCCACCTCCTTGGAGAAGGACGAGGAGGTTGAGGTCGTTGGCGTGGGATGGCGTTGCGCTTGGCTCGCATCCTCCATCGCCAATATCGCCATTGCCCAGCAAGGCAACCCGGGATCGGCGAGATGGTTGGCGTCGGGTCCTGTGCCATGTCGTTCCCGGGCAGCTCGTCGATGGGGCCCAGCAGCAGCGGTGGCGGAGGCTTCGGCGGGGCCCCGCCGCGACCCCCGCTCCTCATCCGTAGTGGGACCGCGTAGCGCGTTTGGACATGAATAGCGCTGCCGTGATAGGCCGGCAACTGCGGCAACAGCAGACGACAGCAGGCCGAACCTCAGGACCGCTGGTGCCGCCGTCCCCGCACAAGGGTCGGCCGCGAACGCCGTCCCACCAGCCCTACCACCAGCAACTGCCATCCCCGCCGACGGTGACCTCTCACCAGCAGCAGCAGGGACAGCCACCGCCTTCCCACCACCAGCAGCAAAAGGACCAAAACAAGCAGCAGCAGCAGAAGCCAAAAGGTACACCAACACCACCCTCTCAAACCCTACTGGATTAGAAACCATCTGCTACTACTGTGTGCCGGATATTTATTTGTTTTTCCCGTGAGTGTGCAGGAACTGATGGTATGTTCCGAAACCACCGTAAACCGTCAGAGGTGTCTTAGGTTTTGTCCCCTATCACAGAGGAGAAAGGTAAAAAACCCAAAAAATACAAGGAAGATGCATGGATAAAGCGCATGGATAGAGCACTCTATAGCCTAGTTAGACACATCTCCCAGGTAACGCAGTGAATAGAAAGCATCTATGGTACATTTTTACAGCGGTTCTCACTCTTTATTTTTCCACCATCTCAAAAGTTTACTTCTCTATAGTGATGCAT--------
Nnasicus_CaneyFork_N171 ---CGATCACGAATCACATCCAGACATATTCGCATCTTAAATGAAAGCTCATAATTCGGAAGAAAAAAGTAGCGAAATGGAGGGGAAGAATTATTTCGTAATGTAAAAGG------GAGTTAAATGGAACAGGTTCTATTGAAAGTGTAATCGATTGATATATTTCCATTTAATAGTGACTCTCTATGCGGATATACAAATCCTTTGTGTCAGGGGGAGAGAAAGCGTGGTGACTGAAAGAATGTCTTTTTTGAGTGAAAGGGATGAAAGCGCGCCTGTTTGTGATCTGTCGAGTGTCCCCCACCTCCTTGGAGAAGGACGAGGAGGTTGAGGTCGTTGGCGTGGGATGGCGTTGCGCTTGGCTCGCATCCTCCATCGCCAATATCGCCATTGCCCAGCAAGGCAACCCGGGATCGGCGAGATGGTTGGCGTCGGGTCCTGTGCCATGTCGTTCCCGGGCAGCTCGTCGATGGGGCCCAGCAGCAGCGGTGGCGGAGGCTTCGGCGGGGCCCCGCCGCGACCCCCGCTCCTCATCCGTAGTGGGACCGCGTAGCGCGTTTGGACATGAATAGCGCTGCCGTGATAGGCCGGCAACTGCGGCAACAGCAGACGACAGCAGGCCGAACCTCAGGACCGCTGGTGCCGCCGTCCCCGCACAAGGGTCGGCCGCGAACGCCGTCCCACCAGCCCTATCACCAGCAACTGCCATCCCCGCCGACGGTGACCTCTCACCAGCAGCAGCAGGGACAGCCACCGCCTTCCCACCACCAGCAGCAAAAGGACCAAAACAAGCAGCAGCAGCAGAAGCCAAAAGGTACACCAACACCACCCTCTCAAACCCTACTGGATTAGAAACCATCTGCTACTACTGTGTGCCGGATATTTATTTGTTTTTCCCGTGAGTGTGCAGGAACTGATGGTATGTTCCGAAACCACCGTAAACCGTCAGAGGTGTCTTAGGTTTTGTCCCCTATCACAGAGGAGAAAGGTAAAAAACCCAAAAAATACAAGGAAGATGCATGGATAAAGCGCATGGATAGAGCACTCTATAGCCTAGTTAGACACATCTCCCAGGTAACGGAGTGAATAGAAAGCATCTATGTTACATTTTTACAGCGTTTCTCACTCTTTATTTTTCCACCATCTC------------------------------------
Nnasicus_ConnosteeFalls_N696 -----------------------------------------------------ATTCGTAAGAAAAAAGTAGCGAAATGGAGGGGAAGAATAATTTCGTAATGTAAAAGG------GAGTTAAATGGAACAGGTTCTATTGAAAGTGTAATCGATTGAAATATTTTCATTTAATACTGACTCTCTATGCGGATATACAAATCCTTTGTGTCACGGAGAGAGAAAGCGTGGTGACTGAAAGAATGTCTTTTTTGAATGAAAGGGATGAAAGCGCGCCTGTTTGTGATCTGTCGAGTGTCCCCCACCTCCTTGGAGAAGGACGAGGAGGTTGAGGTCGTTGGCGTGGGATGGCGTTGCGCTTGGCTCGCATCCTCCATCGCCAATATCGCCATTGCCCAGCAAGGCAACCCGGGATCGGCGAGATGGTTGGCGTCGGGTCCTGTGCCATGTCGTTCCCGGGCAGCTCGTCGATGGGGCCCAGCAGCAGCGGTGGCGGAGGCTTCGGCGGGGCCCCGCCGCGACCCCCGCTCCTCATCCGTAGTGGGACCGCGTAGCGCGTTTGGACATGAATAGCGCTGCCGTGATAGGCCGGCAACTGCGGCAACAGCAGACGACAGCAGGCCGAACCTCAGGACCGCTGGTGCCGCCGTCCCCGCACAAGGGTCGGCCGCGAACGCCGTCCCACCAGCCCTACCACCAGCAACTGCCATCCCCGCCGACGGTGACCTCTCACCAGCAGCAGCAGGGACAGCCACCGCCTTCCCACCACCAGCAGCAAAAGGACCAAAACAAGCAGCAGCAGCAGAAGCCAAAAGGTACACCAACACCACCCTCTCAAACCCTACTGGATTAGAAACCATCTGCTACTACTGTGTGCCGGATATTTATTTGTTTTTCCCGTGAGTGTGCAGGAACTGATGGTATGTTCCGAAACCACCGTAAACCGTCAGAGGTGTCTTAGGTTTTGTCCCCTATCACAGAGGAGAAAGGTAAAAAACCCAAAAAATACAAGGAAGATGCATGGATAAAGCGCATGGATAGAGCACTCTATAGCCTAGTTAGACACATCTCCCAGGTAACGGAGTGAATAGAAAGCATCTATGTTACATTTTTACAG-------------------------------------------------------------------
Nnasicus_CoweeTrain_N189 TGCCGATCACGAATCACATCCAGACATATTCGCATCTTAAATGAAAGCTCATAATTCGGAAGAAAAAAGTAGCGAAATGGAGGGGAAGAATTATTTCGTAATGTAAAAGG------GAGTTAAATGGAACAGGTTCTATTGAAAGTGTAATCGATTGAAATATTTCCATTTCATAGTGACTCTCTATGCGAATATACAAATCCTTTGTGTCAGGGGGAGAGAAAGCGTGGTGACTGAAAGAATGTCTTTTTTGAGTGAAAGGGATGAAAGCGCGCCTGTTTGTGATCTGTCGAGTGTCCCCCACCTCCTTGGAGAAGGACGAGGAGGTTGAGGTCGTTGGCGTGGGATGGCGTTGCGCTTGGCTCGCATCCTCCATCGCCAATATCGCCATTGCCCAGCAAGGCAACCCGGGATCGGCGAGATGGTTGGCGTCGGGTCCTGTGCCATGTCGTTCCCGGGCAGCTCGTCGATGGGGCCCAGCAGCAGCGGTGGCGGAGGCTTCGGCGGGGCCCCGCCGCGACCCCCGCTCCTCATCCGTAGTGGGACCGCGTAGCGCGTTTGGACATGAATAGCGCTGCCGTGATAGGCCGGCAACTGCGGCAACAGCAGACGACAGCAGGCCGAACCTCAGGACCGCTGGTGCCGCCGTCCCCGCACAAGGGTCGGCCGCGAACGCCGTCCCACCAGCCCTACCACCAGCAACTGCCATCCCCGCCGACGGTGACCTCTCACCAGCAGCAGCAGGGACAGCCACCGCCTTCCCACCACCAGCAGCAAAAGGACCAAAACAAGCAGCAGCAGCAGAAGCCAAAAGGTACACCAACACCACCCTCTCAAACCCTACTGGATTAGAAACCATCTGCTACTACTGTGTGCCGGATATTTATTTGTTTTTCCCGTGAGTGTGCAGGAACTGATGGTATGTTCCGAAACCACCGTAAACCGTCAGAGGTGTCTTAGGTTTTGTCCCCTATCACAGAGGAGAAAGGTAAAAAACCCAAAAAATACAAGGAAGATGCATGGATAAAGCGCATGGATAGAGCACTCTATAGCCTAGTTAGACACATCTCCCAGGTAACGGAGTGAATAGAAAGCATCTATGTTACATTTTTACAGCGTTTCTCACTCTTTATTTTTCCACCATCTCAAAAGTTTACTTCTCTATAGTGATGCATGAATTTTT
Npaynei_Grindstaff_N646 TGTCGATCAAGAATCACATTCAGAAATATTAGCATCTTAAATGAAAGCTCATAATTCGGAAGAAAAAAGTAGCGAAATGGAGTGAAAGAATTATTTCGTAATGCGAAGGGAAGATGGAGTTAAATGGACCAGGTTCTATTGAAAGTGTAATCGAGTGAAATATTTCCATTTAATACTGACTCTCTATGAGGATATACAAATCCTTTGTGTCAGGGGGAGAAAAAGCGTGGTGACTGAAAGAATGTCTTTTTTGAGTGAAAGGGATGAAAGCGCGCCTGTTTGTGATCTGTCGAGTGTCCCCCACCTCCTTGGAGAAGGACGAGGAGGTTGAGGTCGTTGGCGTGGGATGGCGTTGCGCTTGGCTCGCATCCTCCATCGCCAATATCGCCATTGCCCAGCAAGGCAACCCGGGATCGGCGAGATGGTTGGCGTCGGGTCCTGTGCCATGTCGTTCCCGGGCAGCTCGTCGATGGGGCCCAGCAGCAGCGGTGGCGGAGGCTTCGGCGGGGCCCCGCCGCGACCCCCGCTCCTCATCCGTAGTGGGACCGCGTAGCGCGTTTGGACATGAATAGCGCTGCCGTGATAGGCCGGCAACTGCGGCAACAGCAGACGACAGCAGGCCGAACCTCAGGACCGCTGGTGCCGCCGTCCCCGCACAAGGGTCGGCCGCGAACGCCGTCCCACCAGCCCTACCACCAGCAACTGCCATCCCCGCCGACGGTGACCTCTCACCAGCAGCAGCAGGGACAGCCACCGCCTTCCCACCACCAGCAGCAAAAGGACCAAAACAAGCAGCAGCAGCAGAAGCCAAAAGGTACACCAACACCACCCTCTCAAACCCTACTGGATTAGAAACCATCTGCTACTACTGTGTGCCGGATATTTATTTGTTTTTCCCGTGAGTGTGCAGGAACTGATGGTATGTTCCGAAACCACCGTAAACCGTCAGAGGTGTCTTAGGTTTTGTCCCCTATCACAGAGGAGAAAGGTAAAAAACCCAAAAAATACAAGGAAGATGCATGGATAAAGCGCATGGATAGAGCACTCTATAGCCTAGTTAGACACATCTCCCAGGTAACGCAGTGAATAGAAAGCATCTATGTTACATTTTTACAGCGTTTCTCACTCTTTATTTTTCCACCATCTCAAAAGTTTACTTCTCTATAGTGATGCATGAATTTTT
Npaynei_NorrisDamCave_N348 ------------------------------------------------------------------------------GGAGTGAAAGAATTATTTCGTAATGCGAAGGGAAGATGGAGTTAAATGGAACAGGTTCTATTGAAAGTGTAATCGATTGAAATATTTCCATTTAATACTGACTCTCTATGAGGATATACAAATCCTTTGTGTCAGGGGGAGAAAAAGCGTGGTGACTGAAAGAATGTCTTTTTTGAGTGAAAGGGATGAAAGCGCGCCTGTTTGTGATCTGTCGAGTGTCCCCCACCTCCTTGGAGAAGGACGAGGAGGTTGAGGTCGTTGGCGTGGGATGGCGTTGCGCTTGGCTCGCATCCTCCATCGCCAATATCGCCATTGCCCAGCAAGGCAACCCGGGATCGGCGAGATGGTTGGCGTCGGGTCCTGTGCCATGTCGTTCCCGGGCAGCTCGTCGATGGGGCCCAGCAGCAGCGGTGGCGGAGGCTTCGGCGGGGCCCCGCCGCGACCCCCGCTCCTCATCCGTAGTGGGACCGCGTAGCGCGTTTGGACATGAATAGCGCTGCCGTGATAGGCCGGCAACTGCGGCAACAGCAGACGACAGCAGGCCGAACCTCAGGACCGCTGGTGCCGCCGTCCCCGCACAAGGGTCGGCCGCGAACGCCGTCCCACCAGCCCTACCACCAGCAACTGCCATCCCCGCCGACGGTGACCTCTCACCAGCAGCAGCAGGGACAGCCACCGCCTTCCCACCACCAGCAGCAAAAGGACCAAAACAAGCAGCAGCAGCAGAAGCCAAAAGGTACACCAACACCACCCTCTCAAACCCTACTGGATTAGAAACCATCTGCTACTACTGTGTGCCGGATATTTATTTGTTTTTCCCGTGAGTGTGCAGGAACTGATGGTATGTTCCGAAACCACCGTAAACCGTCAGAGGTGTCTTAGGTTTTGTCCCCTATCACAGAGGAGAAAGGTAAAAAACCCAAAAAATACAAGGAAGGTGCATGGATAAAGCGCATGGATAGAGCACTCTATAGCCTAGTTAGACACATCTCCCAGGTAACGCAGTGAATAGAAAGCATCTATGTTACATTTTTACAGCGTTTCTCACTCTTTATTTTTCCACCATCTCAAAAGTTTACTTCTCTATAGTGATGCATGAATTTTT
Npaynei_UnakaMtns_N943 TGTCGATCAAGAATCACATTCAGAAATATTCGCATCTTAAATGAAAGCTCATAATTCGGAAGAAAAAAGTAGCGAAATGGAGTGAAAGAATTATTTCATAATGCGAAGGGAAGATGGAGTTAAATGGAACAGGTTCTATTGAAAGTGTAATCGATTGAAATATTTCCATTTAATACTGACTCTCTATGAGGATATACAAATCCTTTGTGTCAAGGGGAGAAAAAGCGTGGTGACTGAAAGAATGTCTTTTTTGAGTGAAAGGGATGAAAGCGCGCCTGTTTGTGATCTGTCGAGTGTCCCCCACCTCCTTGGAGAAGGACGAGGAGGTTGAGGTCGTTGGCGTGGGATGGCGTTGCGCTTGGCTCGCATCCTCCATCGCCAATATCGCCATTGCCCAGCAAGGCAACCCGGGATCGGCGAGATGGTTGGCGTCGGGTCCTGTGCCATGTCGTTCCCGGGCAGCTCGTCGATGGGGCCCAGCAGCAGCGGTGGCGGAGGCTTCGGCGGGGCCCCGCCGCGACCCCCGCTCCTCATCCGTAGTGGGACCGCGTAGCGCGTTTGGACATGAATAGCGCTGCCGTGATAGGCCGGCAACTGCGGCAACAGCAGACGACAGCAGGCCGAACCTCAGGACCGCTGGTGCCGCCGTCCCCGCACAAGGGTCGGCCGCGAACGCCGTCCCACCAGCCCTACCACCAGCAACTGCCATCCCCGCCGACGGTGACCTCTCACCAGCAGCAGCAGGGACAGCCACCGCCTTCCCACCACCAGCAGCAAAAGGACCAAAACAAGCAGCAGCAGCAGAAGCCAAAAGGTACACCAACACCACCCTCTCAAACCCTACTGGATTAGAAACCATCTGCTACTACTGTGTGCCGGATATTTATTTGTTTTTCCCGTGAGTGTGCAGGAACTGATGGTATGTTCCGAAACCACCGTAAACCGTCAGAGGTGTCTTAGGTTTTGTCCCCTATCACAGAGGAGAAAGGTAAAAAACCCAAAAAATACAAGGAAGATGCATGGATAAAGCGCATGGATAGAGCACTCTATAGCCTAGTTAGACACATCTCCCAGGTAACGCAGTGAATAGAAAGCATCTATGTTACATTTTTACAGCGTTTCTCACTCTTTATTTTTCCACCATCTCAAAAGTTTACTTCTCT--------------------
Npecki_HaskellSims_G3697 -----------------------------------------------------------------------------------------ATTATTTCTTAATGTAAAGGGAAGATGGAGTTAAATGGGACAGGTTCCATTGAAAATGTAATCGATTGAAATATTTCCATTTAATACTGACTCTCAATGCGGATATACAAATCCTTTGTGTCAGGGGGAGAAAAAGCGTGGTGACTGAAAGAATGTCTTTTTTGAGTGAGAGGGATGAAAGCTCGCCTGTTTGTGATCTGTCGAGTGTCCCCCACCTCCTTGGAGAAGGACGAGGAGGTTGAGGTCGTTGGCGTGGGATGGCGTTGCGCTTGGCTCGCATCCTCCATCGCCAATATCGCCATTGCCCAGCAAGGCAACCCGGGATCGGCGAGATGGTTGGCGTCGGGTCCTGTGCCATGTCGTTCCCGGGCAGCTCGTCGATGGGGCCCAGCAGCAGCGGTGGCGGAGGCTTCGGCGGGGCCCCGCCGCGACCCCCGCTCCTCATCCGTAGTGGGACCGCGTAGCGCGTTTGGACATGAATAGCGCTGCCGTGATAGGCCGGCAACTGCGGCAACAGCAGACGACAGCAGGCCGAACCTCAGGACCGCTGGTGCCGCCGTCCCCGCACAAGGGTCGGCCGCGAACGCCGTCCCACCAGCCCTACCACCAGCAACTGCCATCCCCGCCGACGGTGACCTCTCACCAGCAGCAGCAGGGACAGCCACCGCCTTCCCATCACCAGCAGCAAAAGGACCAAAACAAGCAGCAGCAGCAGAAGCCAAAAGGTACACCAACACCACCCTCTCAAACCCTACTGGATTAGAACCCATCTGCTACTACTGTGTGCCGGATATTTATTTGTTTAACCCGTGAGTGTGCAGGAACTGATGGTATGTTCCGAAACCACCGTAAACCGTCAGAGGTGTCTTAGGTTTTGTCCCCTATCACAGAGGAGAAAGGTAAAAAACCCAAAAAATACAAGGAAGATGCATGGATAAAGCGCATGGATAGAGCACTCTCTAGTCTAGTTAGACACATCTCCCAGGTAACGGAGTGAATAGAAAGCAT--------------------------------------------------------------------------------------
Npecki_HurricaneMazeCave_G2100 TGCCGATCTCGAATCACATTCAGACATATTTGCATTTTGAATGAAAGCTCATAATTCGGAAGGAAAAAGTAGCGAAATGGGTAGAAAGAATTATTTCTTAATGTAAAGGGAAGATGGAGTTAAATGGAACAGGTTCCATTGAAAATGTAATCGATTGAAATATTTCCATTTAATACTGACTCTCAATGCGGATATACAAATCCTTTGTGTCAGGGGGAGAAAAAGCGTGGTGACTGAAAGAATGTCTTTTTTGAGTGAGAGGGATGAAAGCTCGCCTGTTTGTGATCTGTCGAGTGTCCCCCACCTCCTTGGAGAAGGACGAGGAGGTTGAGGTCGTTGGCGTGGGATGGCGTTGCGCTTGGCTCGCATCCTCCATCGCCAATATCGCCATTGCCCAGCAAGGCAACCCGGGATCGGCGAGATGGTTGGCGTCGGGTCCTGTGCCATGTCGTTCCCGGGCAGCTCGTCGATGGGGCCCAGCAGCAGCGGTGGCGGAGGCTTCGGCGGGGCCCCGCCGCGACCCCCGCTCCTCATCCGTAGTGGGACCGCGTAGCGCGTTTGGACATGAATAGCGCTGCCGTGATAGGCCGGCAACTGCGGCAACAGCAGACGACAGCAGGCCGAACCTCAGGACCGCTGGTGCCGCCGTCCCCGCACAAGGGTCGGCCGCGAACGCCGTCCCACCAGCCCTATCACCAGCAACTGCCATCCCCGCCGACGGTGACCTCTCACCAGCAGCAGCAGGGACAGCCACCGCCTTCCCATCACCAGCAGCAAAAGGACCAAAACAAGCAGCAGCAGCAGAAGCCAAAAGGTACACCACCACCACCCTCTCAAACCCTACTGGATTAGAACCCATCTGCTACTACTGTGTGCCGGATATTTATTTGTTTAACCCGTGAGTGTGCAGGAACTGATGGTATGTTCCGAAACCACCGTAAACCGTCAGAGGTGTCTTAGGTTTTGTCCCCTATCACAGAGGAGAAAGGTAAAAAACCCAAAAAATACAAGGAAGATGCATGGATAAAGCGCATGGATAGAGCACTCTCTAGTCTAGTTAGACACATCTCCCAGGTAACGGAGTGAATAGAAAGCATCTATGTTACATTTTTACAGCGTTTTTCACTCTTTATTTTTCCACCATCTCAAAAGTTTACTTCTCTATAGTGATGCATGAATTTTT
Npecki_Monteagle_N062 TGCCGATCACGAATCACATTCAGACATATTTGCAATTTGAATGAAAGCTCAGAATTCGGGAGGAACAAGTAGCGAAATGGAAAGAAAGAATTATTTCTTAATGTAAAGGGAAGATGGAGTTAAATGGAACAGGTTCCATTGAAAATGTAATCGATTGAAATATTTCCATTTAATACTGACTCTCTATGCGGATATACAGATCCTTTGTGTCAGGGGGAGAAAAAGCGTGGTGACTGAAAGAATGTCTTTTTTGAGTGAGAGGGATGAAAGCTCGCCTGTTTGTGATCTGTCGAGTGTCCCCCACCTCCTTGTAGAAGGACGCGGAGGTTGAGGTCGTTGGCGTGGGATGGCGTTGCGCTTGGCTCGCATCCTCCATCGCCAATATCGCCATTGCCCAGCAAGGCAACCCGGGATCGGCGAGATGGTTGGCGTCGGGTCCTGTGCCATGTCGTTCCCGGGCAGCTCGTCGATGGGGCCCAGCAGCAGCGGTGGCGGAGGCTTCGGCGGGGCCCCGCCGCGACCCCCGCTCCTCATCCGTAGTGGGACCGCGTAGCGCGTTTGGACATGAATAGCGCTGCCGTGATAGGCCGGCAACTGCGGCAACAGCAGACGACAGCAGGCCGAACCTCAGGACCGCTGGTGCCGCCGTCCCCGCACAAGGGTCGGCCGCGAACGCCGTCCCACCAGCCCTACCACCAGCAACTGCCATCCCCGCCGACGGTGACCTCTCACCAGCAGCAAAAGGA---------------CCCAAACAAGCAGCAGCAGAAGCCAAACAA---GCAGCAAAAGGACCCAAAAGGTACATCAACACCACCCTCTCAAACCCTACTGGATTAGAACCCATCTGCTACTACTGCGTGCCGGATATTTATTTGTTTAACCCGTGAGTGTGCAGGAACTGATGGTATGTTCCGAAACCACCGTAAACCGTCAGAGGTGTCTTAGGTTTTGTCCCCTATCACAGAGGAGAAAGGTAAAAAACCCAAAAAATACAAGGAAGATGCATGGATAAAGCGCATGGATAGAGCACTCTCTAGTCTAGTTAGACACATCTCCCAGGTAACGGAGTGAATAGAAAGCATCTATGTTACATTTTTACAGCGTTTTTCACTCTTTATTTTTCCACCATCTCAAAAGTTTACTTCTCTATAGTGATGCATGAATTTTT
Nperlakyi_SChimneys_N1079 TGTCGATCACGAATCACATTCAGAAATATTCGCATCTTAAATGAAAGCTCATAATTCGGAAGAAAAAAGTAGCGAAACGGAGTGAAAGAATTATTTCGTAATGTGAAGGGAAGATGGAGTTAAATGGAACAGGTTCTATTGAAAGTGTAATCGAATGAAATATTTCCATTTAATAGTGACTCTCTGTGCGGATATACAAATCCTTTGTGTCAGGGGGAGAAAAAGCGTGGTGACTGAAAGAATGTCTTTTTTGAGTGAAAGGGATGAAAGCGCGCCTGTTTGTGATCTGTCGAGTGTCCCCCACCTCCTTGGAGAAGGACGAGGAGGTTGAGGTCGTTGGCGTGGGATGGCGTTGCGCTTGGCTCGCATCCTCCATCGCCAATATCGCCATTGCCCAGCAAGGCAACCCGGGATCGGCGAGATGGTTGGCGTCGGGTCCTGTGCCATGTCGTTCCCGGGCAGCTCGTCGATGGGGCCCAGCAGCAGCGGTGGCGGAGGCTTCGGCGGGGCCCCGCCGCGACCCCCGCTCCTCATCCGTAGTGGGACCGCGTAGCGCGTTTGGACATGAATAGCGCTGCCGTGATAGGCCGGCAACTGCGGCAACAGCAGACGACAGCAGGCCGAACCTCAGGACCGCTGGTGCCGCCGTCCCCGCACAAGGGTCGGCCGCGAACGCCGTCCCACCAGCCCTACCACCAGCAACTGCCATCCCCGCCGACGGTGACCTCTCACCAGCAGCAGCAGGGACAGCCACCGCCTTCCCACCACCAGCAGCAAAAGGACCAAAACA------AGCAGCAGAAGCCAAAAGGTACACCAACACCACCCTCTCAAACCCTACTGGATTAGAAACCATCTGCTACTACTGTGTGCCGGATATTTATTTGTTTTTCCCGTGAGTGTGCAGGAACTGATGGTATGTTCCGAAACCACCGTAAACCGTCAGAGGTGTCTTAGGTTTTATCCCCTAACACAGAGGAGAAAGGTAAAAAAACCAAAAAATACAAGGAAGATGCATGGATAAAGCGCATGGATAGAGCACTCTATAGCCTAGTTAGACACATCTCCCAGGTAACGGAGTGAATAGAAAGCATCTATGTTACATTTTTACAGCGTTTCTCACTCTTTATTTTTCCACCATCTCAAAAATTTACTTCTATCTAGTGATGCATGAATTTTT
Nperlakyi_SChimneys_N1080 ---------------------------------------------------------------------------------------------------------------------AGTTAAATGGAACAGGTTCTATTGAAAGTGTAATCGATTGAAATATTTCCATTTAATAGTGACTCTCTGTGCGGATATACAAATCCTTTGTGTCAGGGGGAGAAAAAGCGTGGTGACTGAAAGAATGTCTTTTTTGAGTGAAAGGGATGAAAGCGCGCCTGTTTGTGATCTGTCGAGTGTCCCCCACCTCCTTGGAGAAGGACGAGGAGGTTGAGGTCGTTGGCGTGGGATGGCGTTGCGCTTGGCTCGCATCCTCCATCGCCAATATCGCCATTGCCCAGCAAGGCAACCCGGGATCGGCGAGATGGTTGGCGTCGGGTCCTGTGCCATGTCGTTCCCGGGCAGCTCGTCGATGGGGCCCAGCAGCAGCGGTGGCGGAGGCTTCGGCGGGGCCCCGCCGCGACCCCCGCTCCTCATCCGTAGTGGGACCGCGTAGCGCGTTTGGACATGAATAGCGCTGCCGTGATAGGCCGGCAACTGCGGCAACAGCAGACGACAGCAGGCCGAACCTCAGGACCGCTGGTGCCGCCGTCCCCGCACAAGGGTCGGCCGCGAACGCCGTCCCACCAGCCCTACCACCAGCAACTGCCATCCCCGCCGACGGTGACCTCTCACCAGCAGCAGCAGGGACAGCCACCGCCTTCCCACCACCAGCAGCAAAAGGACCAAAACA------AGCAGCAGAAGCCAAAAGGTACACCAACACCACCCTCTCAAACCCTACTGGATTAGAAACCATCTGCTACTACTGTGTGCCGGATATTTATTTGTTTTTCCCGTGAGTGTGCAGGAACTGATGGTATGTTCCGAAACCACCGTAAACCGTCAGAGGTGTCTTAGGTTTTATCCCCTAACACAGAGGAGAAAGGTAAAAAAACCAAA-------------------------------------------------------------------------------------------------------------------------------------------------------------------------------------
Nreclusus_Clingmans_N252 TGTCGATCACGAATCACATTCAGAAATATTCGCATCTTAAATGAGAGCTCATAATTCGGAAGAAAAAAGTAGCGAAATGGAGTGAAAGAATTATTTCGTAATGTGAAGGGAAGATGGAGTTAAATGGAACAGGTTCTATTGAAAGTGTAATCGATTGAAATATTTCCATTTAATAGTGACTCTCTATGCGGATATACAAATCCTTTGTGTCAGGGGGAGAAAAAGCGTGGTGACTGAAAGAATGTCTTTTTTGAGTGAAAGGGATGAAAGCGCGCCTGTTTGTGATCTGTCGAGTGTCCCCCACCTCCTTGGAGAAGGACGAGGAGGTTGAGGTCGTTGGCGTGGGATGGCGTTGCGCTTGGCTCGCATCCTCCATCGCCAATATCGCCATTGCCCAGCAAGGCAACCCGGGATCGGCGAGATGGTTGGCGTCGGGTCCTGTGCCATGTCGTTCCCGGGCAGCTCGTCGATGGGGCCCAGCAGCAGCGGTGGCGGAGGCTTCGGCGGGGCCCCGCCGCGACCCCCGCTCCTCATCCGTAGTGGGACCGCGTAGCGCGTTTGGACATGAATAGCGCTGCCGTGATAGGCCGGCAACTGCGGCAACAGCAGACGACAGCAGGCCGAACCTCAGGACCGCTGGTGCCGCCGTCCCCGCACAAGGGTCGGCCGCGAACGCCGTCCCACCAGCCCTACCACCAGCAACTGCCATCCCCGCCGACGGTGACCTCTCACCAGCAGCAGCAGGGACAGCCACCGCCTTCCCACCACCAGCAGCAAAAGGACCAAAACA------AGCAGCAGAAGCCAAAAGGTACACCAACACCACCCTCTCAAACCCTACTGGATTAGAAACCATCTGCTACTACTGTGTGCCGGATATTTATTTGTTTTTCCCGTGAGTGTGCAGGAACTGATGGTATGTTCCGAAACCACCGTAAACCGTCAGAGGTGTCTTAGGTTTTATCCCCTATCACAGAGGAGAAAGGTAAAAAAACCAAAAAATACAAGGAAGATGCATGGATAAAGCGCATGGATAGAGCACTCTATAGCCTAGTTAGACACATCTCCCAGGTAACGGAGTGAATAGAAAGCATCTATGTTACATTTTTACAGCGTTTCTCACTCTTTATTTTTCCACCATCTCAAAAGTTTACTTCTCCCTAGTGATGCATGAATTCTT
Nreclusus_Newfound_N259 TGTCGATCACGAATCACATTCAGAAATATTCGCATCTTAAATGAGAGCTCATAATTCGGAAGAAAAAAGTAGCGAAATGGAGTGAAAGAATTATTTCGTAATGTGAAGGGAAGATGGAGTTAAATGGAACAGGTTCTATTGAAAGTGTAATCGATTGAAATATTTCCATTTAATAGTGACTCTCTATGCGGATATACAAATCCTTTGTGTCAGGGGGAGAAAAAGCGTGGTGACTGAAAGAATGTCTTTTTTGAGTGAAAGGGATGAAAGCGCGCCTGTTTGTGATCTGTCGAGTGTCCCCCACCTCCTTGGAGAAGGACGAGGAGGTTGAGGTCGTTGGCGTGGGATGGCGTTGCGCTTGGCTCGCATCCTCCATCGCCAATATCGCCATTGCCCAGCAAGGCAACCCGGGATCGGCGAGATGGTTGGCGTCGGGTCCTGTGCCATGTCGTTCCCGGGCAGCTCGTCGATGGGGCCCAGCAGCAGCGGTGGCGGAGGCTTCGGCGGGGCCCCGCCGCGACCCCCGCTCCTCATCCGTAGTGGGACCGCGTAGCGCGTTTGGACATGAATAGCGCTGCCGTGATAGGCCGGCAACTGCGGCAACAGCAGACGACAGCAGGCCGAACCTCAGGACCGCTGGTGCCGCCGTCCCCGCACAAGGGTCGGCCGCGAACGCCGTCCCACCAGCCCTACCACCAGCAACTGCCATCCCCGCCGACGGTGACCTCTCACCAGCAGCAGCAGGGACAGCCACCGCCTTCCCACCACCAGCAGCAAAAGGACCAAAACA------AGCAGCAGAAGCCAAAAGGTACACCAACACCACCCTCTCAAACCCTACTGGATTAGAAACCATCTGCTACTACTGTGTGCCGGATATTTATTTGTTTTTCCCGTGAGTGTGCAGGAACTGATGGTATGTTCCGAAACCACCGTAAACCGTCAGAGGTGTCTTAGGTTTTATCCCCTATCACAGAGGAGAAAGGTAAAAAAACCAAAAAATACAAGGAAGATGCATGGATAAAGCGCATGGATAGAGCACTCTATAGCCTAGTTAGACACATCTCCCAGGTAACGGAGTGAATAGAAAGCATCTATGTTACATTTTTACAGCGTTTCTCACTCTTTATTTTTCCACCATCTCAAAAGTTTACTTCTCCCTAGTGATGCATGAATTCTT
Nreclusus_Noland_N1051 TGTCGATCACGAATCACATTCAGAAATATTCGCATCTTAAATGAGAGATCATAATTCGGAAGAAAAAAGTAGCGAAATGGAGTGAAAGAATTATTTCGTAATGTGAAGGGAAGATGGAGTTAAATGGAACAGGTTCTATTGAAAGTGTAATCGATTGAAATATTTCCATTTAATAGTGACTCTCTATGCGGATATACAAATCCTTTGTGTCAGGGGGAGAAAAAGCGTGGTGACTGAAAGAATGTCTTTTTTGAGTGAAAGGGATGAAAGCGCGCTTGTTTGTGATCTGTCGAGTGTCCCCCACCTCCTTGGAGAAGGACGAGGAGGTTGAGGTCGTTGGCGTGGGATGGCGTTGCGCTTGGCTCGCATCCTCCATCGCCAATATCGCCATTGCCCAGCAAGGCAACCCGGGATCGGCGAGATGGTTGGCGTCGTGTCCTGTGCCATGTCGTTCCCGGGCAGCTCGTCGATGGGGCCCAGCAGCAGCGGTGGCGGAGGCTTCGGCGGGGCCCCGCCGCGACCCCCGCTCCTCATCCGTAGTGGGACCGCGTAGCGCGTTTGGACATGAATAGCGCTGCCGTGATAGGCCGGCAACTGCGGCAACAGCAGACGACAGCAGGCCGAACCTCAGGACCGCTGGTGCCGCCGTCCCCGCACAAGGGTCGGCCGCGAACGCCGTCCCACCAGCCCTACCACCAGCAACTGCCATCCCCGCCGACGGTGACCTCTCACCAGCAGCAGCAGGGACAGCCACCGCCTTCCCACCACCAGCAGCAAAAGGACCAAAACA------AGCAGCAGAAGCCAAAAGGTACACCAACACCACCCTCTCAAACCCTACTGGATTAGAAACCATCTGCTACTACTGTGTGCCGGATATTTATTTGTTTTTCCCGTGAGTGTGCAGGAACTGATGGTATGTTCCGAAACCACCGTAAACCGTCAGAGGTGTCTTAGGTTTTATCCCCTATCACAGAGGAGAAAGGTAAAAAAACCAAAAAATACAAGGAAGATGCATGGATAAAGCGCATGGATAGAGCACTCTATAGCCTAGTTAGACACATCTCCCAGGTAACGGAGTGAATAGAAAGCATCTATGTTACATTTTTACAGCGTTTCTCACTCTTTATTTTTCCACCATCTCAAAAGTTTACTTCTCCCTAGTGATGCATGAATTCTT
Nreclusus_Smokemont_N1020 ------------------------------------------------------------------------------GGAGCGAAAGAATTATTTCGTAATGTGAAGGGAAGATGGAGTTAAATGGAACAGGTTCTATTGAAAGTGTAATCGATTGAAATATTTCCATTTAATAGTGACTCTCTATGCGGATATACAAATCCTTTGTGTCAGGGGGAGAAAAAGCGTGGTGACTGAAAGAATGTCTTTTTTGAGTGAAAGGGATGAAAGCGCGCCAGTTTGTGATCTGTCGAGTGTCCCCCACCTCCTTGGAGAAGGACGAGGAGGTTGAGGTCGTTGGCGTGGGATGGCGTTGCGCTTGGCTCGCATCCTCCATCGCCAATATCGCCATTGCCCAGCAAGGCAACCCGGGATCGGCGAGATGGTTGGCGTCGGGTCCTGTGCCATGTCGTTCCCGGGCAGCTCGTCGATGGGGCCCAGCAGCAGCGGTGGCGGAGGCTTCGGCGGGGCCCCGCCGCGACCCCCGCTCCTCATCCGTAGTGGGACCGCGTAGCGCGTTTGGACATGAATAGCGCTGCCGTGATAGGCCGGCAACTGCGGCAACAGCAGACGACAGCAGGCCGAACCTCAGGACCGCTGGTGCCGCCGTCCCCGCACAAGGGTCGGCCGCGAACGCCGTCCCACCAGCCCTACCACCAGCAACTGCCATCCCCGCCGACGGTGACCTCTCACCAGCAGCAGCAGGGACAGCCACCGCCTTCCCACCACCAGCAGCAAAAGGACCAAAACA------AGCAGCAGAAGCCAAAAGGTACACCAACACCACCCTCTCAAACCCTACTGGATTAGAAACCATCTGCTACTACTGTGTGCCGGATATTTATTTGTTTTTCCCGTGAGTGTGCAGGAACTGATGGTATGTTCCGAAACCACCGTAAACCGTCAGAGGTGTCTTAGGTTTTATCCCCTATCACAGAGGAGAAAGGTAAAAAAACCAAAAAATACAAGGGAGATGCATGGATAAAGCGCATGGATAGAGCACTCTATAGCCTAGTTAGACACATCTCCCAGGTAACGGAGTGAATAGAAAGCATCTATGTTACATTTTTACAGCGTTTCTCACTCTTTATTTGTCCACCATCTCAAAAGTTTACTTCTCCCTAGTGATGCATGAATTCTT
Nroanensis_IngramBranch_N926 TGGCGATCAAGAATCACATTCAGAAATATTCGCATCTTAAATGAAAGCTCATAATTCGGAAGAAAAAAGTAGCGAAATGGAGTGAAAGAATTATTTCGTAATGCGAAGGGAAGATGGAGTTAAATGGAACAGGTTCTATTGAAAGTGTAATCGATTGAAATATTTCCATTTAATACTGACTCTCTATGAGGATATACAAATCCTTTGTGTCAGGGGGAGAAAAAGCGTGGTGACTGAAAGAATGTCTTTTTTGAGTGAAAGGGATGAAAGCGCGCCTGTTTGTGATCTGTCGAGTGTCCCCCACCTCCTTGGAGAAGGACGAGGAGGTTGAGGTCGTTGGCGTGGGATGGCGTTGCGCTTGGCTCGCATCCTCCATCGCCAATATCGCCATTGCCCAGCAAGGCAACCCGGGATCGGCGAGATGGTTGGCGTCGGGTCCTGTGCCATGTCGTTCCCGGGCAGCTCGTCGATGGGGCCCAGCAGCAGCGGTGGCGGAGGCTTCGGCGGGGCCCCGCCGCGACCCCCGCTCCTCATCCGTAGTGGGACCGCGTAGCGCGTTTGGACATGAATAGCGCTGCCGTGATAGGCCGGCAACTGCGGCAACAGCAGACGACAGCAGGCCGAACCTCAGGACCGCTGGTGCCGCCGTCCCCGCACAAGGGTCGGCCGCGAACGCCGTCCCACCAGCCCTACCACCAGCAACTGCCATCCCCGCCGACGGTGACCTCTCACCAGCAGCAGCAGGGACAGCCACCGCCTTCCCACCACCAGCAGCAAAAGGACCAAAACAAGCAGCAGCAGCAGAAGCCAAAAGGTACACCAACACCACCCTCTCAAACCCTACTGGATTAGAAACCATCTGCTACTACTGTGTGCCGGATATTTATTTGTTTTTCCCGTGAGTGTGCAGGAACTGATGGTATGTTCCGAAACCACCGTAAACCGTCAGAGGTGTCTTAGGTTTTGTCCCCTATCACAGAGGAGAAAGGTAAAAAACCCAAAAAATACAAGGAAGGTGCATGGATAAAGCGCATGGATAGAGCACTCTATAGCCTAGTTAGACACATCTCCCAGGTAACGCAGTGAATAGAAAGCATCTATGTTACATTTTTACAGCGTTTCTCACTCTTTATTTTTCCACCATCTCAAAAGTTTACTTCTCTATAGTGATGCATGAATTTTT
Nroanensis_N_CarversGap_N928 TGTCGATCAAGAATCACATTCAGAAATATTCGCATCTTAAATGAAAGCTCATAATTCGGAAGAAAAAAGTAGCGAAATGGAGTGAAAGAATTATTTCGTAATGCGAAGGGAAGATGGAGTTAAATGGAACAGGTTCTATTGAAAGTGTAATCGATTGAAATATTTCCATTTAATACTGACTCTCTATGAGGATATACAAATCCTTTGTGTCAGGGGGAGAAAAAGCGTGGTGACTGAAAGAATGTCTTTTTTGAGTGAAAGGGATGAAAGCGCGCCTGTTTGTGATCTGTCGAGTGTCCCCCACCTCCTTGGAGAAGGACGAGGAGGTTGAGGTCGTTGGCGTGGGATGGCGTTGCGCTTGGCTCGCATCCTCCATCGCCAATATCGCCATTGCCCAGCAAGGCAACCCGGGATCGGCGAGATGGTTGGCGTCGGGTCCTGTGCCATGTCGTTCCCGGGCAGCTCGTCGATGGGGCCCAGCAGCAGCGGTGGCGGAGGCTTCGGCGGGGCCCCGCCGCGACCCCCGCTCCTCATCCGTAGTGGGACCGCGTAGCGCGTTTGGACATGAATAGCGCTGCCGTGATAGGCCGGCAACTGCGGCAACAGCAGACGACAGCAGGCCGAACCTCAGGACCGCTGGTGCCGCCGTCCCCGCACAAGGGTCGGCCGCGAACGCCGTCCCACCAGCCCTACCACCAGCAACTGCCATCCCCGCCGACGGTGACCTCTCACCAGCAGCAGCAGGGACAGCCACCGCCTTCCCACCACCAGCAGCAAAAGGACCAAAACAAGCAGCAGCAGCAGAAGCCAAAAGGTACACCAACACCACCCTCTCAAACCCTACTGGATTAGAAACCATCTGCTACTACTGTGTGCCGGATATTTATTTGTTTTTCCCGTGAGTGTGCAGGAACTGATGGTATGTTCCGAAACCACCGTAAACCGTCAGAGGTGTCTTAGGTTTTGTCCCCTATCACAGAGGAGAAAGGTAAAAAACCCAAAAAATACAAGGAAGGTGCATGGATAAAGCGCATGGATAGAGCACTCTATAGCCTAGTTAGACACATCTCCCAGGTAACGCAGTGAATAGAAAGCATCTATGTTACATTTTTACAGCGTTTCTCACTCTTTATTTTTCCACCATCTCAAAAGTTTACTTCTCTATAGTGATGCATGAATTTTT
Nroanensis_RoanHighBluff_N762 TGTCGATCAAGAATCACATTCAGAAATATTCGCATCTTAAATGAAAGCTCATAATACGGAAGAAAAAAGTAGCGAAATGGAGTGAAAGAATTATTTCGTAATGCGAAGGGAAGATGGAGTTAAATGGAACAGGTTCTATTGAAAGTGTAATCGATTGAAATATTTCCATTTAATACTGACTCTCTATGAGGATATACAAATCCTTTGTGTCAGGGGGAGAAAAAGCGTGGTGACTGAAAGAATGTCTTTTTTGAGTGAAAGGGATGAAAGCGCGCCTGTTTGTGATCTGTCGAGTGTCCCCCACCTCCTTGGAGAAGGACGAGGAGGTTGAGGTCGTTGGCGTGGGATGGCGTTGCGCTTGGCTCGCATCCTCCATCGCCAATATCGCCATTGCCCAGCAAGGCAACCCGGGATCGGCGAGATGGTTGGCGTCGGGTCCTGTGCCATGTCGTTCCCGGGCAGCTCGTCGATGGGGCCCAGCAGCAGCGGTGGCGGAGGCTTCGGCGGGGCCCCGCCGCGACCCCCGCTCCTCATCCGTAGTGGGACCGCGTAGCGCGTTTGGACATGAATAGCGCTGCCGTGATAGGCCGGCAACTGCGGCAACAGCAGACGACAGCAGGCCGAACCTCAGGACCGCTGGTGCCGCCGTCCCCGCACAAGGGTCGGCCGCGAACGCCGTCCCACCAGCCCTACCACCAGCAACTGCCATCCCCGCCGACGGTGACCTCTCACCAGCAGCAGCAGGGACAGCCACCGCCTTCCCACCACCAGCAGCAAAAGGACCAAAACAA---GCAGCAGCAGAAGCCAAAAGGTACACCAACACCACCCTCTCAAACCCTACTGGATTAGAAACCATCTGCTACTACTGTGTGCCGGATATTTATTTGTTTTTCCCGTGAGTGTGCAGGAACTGATGGTATGTTCCGAAACCACCGTAAACCGTCAGAGGTGTCTTAGGTTTTGTCCCCTATCACAGAGGAGAAAGGTAAAAAACCCAAAAAATACAAGGAAGGTGCATGGATAAAGCGCATGGATAGAGCACTCTATAGCCTAGTTAGACACATCTCCCAGGTAACGCAGTGAATAGAAAGCATCTATGTTACATTTTTACAGCGTTTCTCACTCTTTATTTTTCCACCA-----AAAGTTTACTTCTCTATAGTGATGCATGAATTTTT
Nsheari_BaldRiver_N1168 -----------------------------------CTTAAATGAAAGCTCATAATTCGGAAGAAAAAAGTAGGGAAATGGAGTGAAAGAATTATTTCGTAATGTGAAGGGAAGATGGAGTTAAATGGAACAGGTTCTATTGAAAGTGTAATCGATTGAAATATTTCCATCTAATACTGACTCTCTATGCGGATATACAAATCCTTTGTGTCAGGGGGAGAAAAAGCGTGGTGACTGAAAGAATGTCTTTTTTGAGTGAAAGGGATGAAAGCGCGCCTGTTTGTGATCTGTCGAGTGTCCCCCACCTCCTTGGAGAAGGACGAGGAGGTTGAGGTCGTTGGCGTGGGATGGCGTTGCGCTTGGCTCGCATCCTCCATCGCCAATATCGCCATTGCCCAGCAAGGCAACCCGGGATCGGCGAGATGGTTGGCGTCGGGTCCTGTGCCATGTCGTTCCCGGGCAGCTCGTCGATGGGGCCCAGCAGCAGCGGTGGCGGAGGCTTCGGCGGGGCCCCGCCGCGACCCCCGCTCCTCATCCGTAGTGGGACCGCGTAGCGCGTTTGGACATGAATAGCGCTGCCGTGATAGGCCGGCAACTGCGGCAACAGCAGACGACAGCAGGCCGAACCTCAGGACCGCTGGTGCCGCCGTCCCCGCACAAGGGTCGGCCGCGAACGCCGTCCCACCAGCCCTACCACCAGCAACTGCCATCCCCGCCGACGGTGACCTCTCACCAGCAGCAGCAGGGACAGCCACCGCCTTCCCACCACCAGCAGCAAAAGGACCAAAACAA---GCAGCAGCAGAAGCCAAAAGGTACACCAACACCACCCTCTCAAACCCTACTGGATTAGAAACCATCTGCTACTACTGTGTGCCGGATATTTATTTGTTTTTCCCGTGAGTGTGCAGGAACTGATGGTATGTTCCGAAACCACCGTAAACCGTCAGAGGTGTCTTAGGTTTTGTCCCCTATCACAGAGGAGAAAGGTAAAAAACCCAAAAAATACAAGGAAGATGCATGGATAAAGCGCATGGATAGAGCACTCTATAGCCTAGTTAGACACATCTCCCAGGTAACGGAGTGAATAGAAAACATCTATGTTACATTTTTACAGCGTTTCTCACTCTTTA---------------------------------------------------
Nsheari_Cohutta_N826 --------------------------------------------------------------------------------------------------------------------GAGTTAAATGGAACAGGTTCTATTGAAAGTGTAATCGATTGAAATATTTCCATCTAATACTGACTCTCTATGCGGATATACAAATCCTTTTTGTCAGGGGGAGAAAAAGCGTGGTGACTGAAAGAATGTCTTTTTTGAGTGAAAGGGATGAAAGCGCGCCTGTTTGTGATCTGTCGAGTGTCCCCCACCTCCTTGGAGAAGGACGAGGAGGTTGAGGTCGTTGGCGTGGGATGGCGTTGCGCTTGGCTCGCATCCTCCATCGCCAATATCGCCATTGCCCAGCAAGGCAACCCGGGATCGGCGAGATGGTTGGCGTCGGGTCCTGTGCCATGTCGTTCCCGGGCAGCTCGTCGATGGGGCCCAGCAGCAGCGGTGGCGGAGGCTTCGGCGGGGCCCCGCCGCGACCCCCGCTCCTCATCCGTAGTGGGACCGCGTAGCGCGTTTGGACATGAATAGCGCTGCCGTGATAGGCCGGCAACTGCGGCAACAGCAGACGACAGCAGGCCGAACCTCAGGACCGCTGGTGCCGCCGTCCCCGCACAAGGGTCGGCCGCGAACGCCGTCCCACCAGCCCTACCACCAGCAACTGCCATCCCCGCCGACGGTGACCTCTCACCAGCAGCAGCAGGGACAGCCACCGCCTTCCCACCACCAGCAGCAAAAGGACCAAAACAA---GCAGCAGCAGAAGCCAAAAGGTACACCAACACCACCCTCTCAAACCCTACTGGATTAGAAACCATCTGCTACTACTGTGTGCCGGATATTTATTTGTTTTTCCCGTGAGTGTGCAGGAACTGATGGTATGTTCCGAAACCACCGTAAACCGTCAGAGGTGTCTTAGGTTTTGTCCCCTATCACAGAGGAGAAAGGTAAAAAACCCAAAAAATACAAGGAAGATGCATGGATAAAGCGCATGGATAGAGCACTCTATAGCCTAG------------------------------------------------------------------------------------------------------------------------------
Nsheari_JoyceKilmer_N092 ---------------------------------------------------------------------------------------------------------------------------------------------------------------------------------GACTCTCTATGCGGATATACAAATCCTTTGTGTCAGGGGGAGAAAAAGCGTGGTGACTGAAAGAATGTCTTTTTTGAGTGAAAGGGATGAAAGCGCGCCTGTTTGTGATCTGTCGAGTGTCCCCCACCTCCTTGGAGAAGGACGAGGAGGTTGAGGTCGTTGGCGTGGGATGGCGTTGCGCTTGGCTCGCATCCTCCATCGCCAATATCGCCATTGCCCAGCAAGGCAACCCGGGATCGGCGAGATGGTTGGCGTCGGGTCCTGTGCCATGTCGTTCCCGGGCAGCTCGTCGATGGGGCCCAGCAGCAGCGGTGGCGGAGGCTTCGGCGGGGCCCCGCCGCGACCCCCGCTCCTCATCCGTAGTGGGACCGCGTAGCGCGTTTGGACATGAATAGCGCTGCCGTGATAGGCCGGCAACTGCGGCAACAGCAGACGACAGCAGGCCGAACCTCAGGACCGCTGGTGCCGCCGTCCCCGCACAAGGGTCGGCCGCGAACGCCGTCCCACCAGCCCTACCACCAGCAACTGCCATCCCCGCCGACGGTGACCTCTCACCAGCAGCAGCAGGGACAGCCACCGCCTTCCCACCACCAGCAGCAAAAGGACCAAAACAA---GCAGCAGCAGAAGCCAAAAGGTACACCAACACCACCCTCTCAAACCCTACTGGATTAGAAACCATCTGCTACTACTGTGTGCCGGATATTTATTTGTTTTTCCCGTGAGTGTGCAGGAACTGATGGTATGTTCCGAAACCACCGTAAACCGTCAGAGGTGTCTTAGGTTTTGTCCCCTATCACAGAGGAGAAAGGTAAAAAACCCAAAAAATACAAGGAAGATGCATGGATAAAGCGCATGGATAGAGCACTCTATAGCCTAGTTAGACACATCTCCCAGGTAACGGAGTGAATAGAAAACATCTATGTTACATTTTTACAGCGTTTCTCACTCTTTATTTTTCCACCATCTCAAAAG-------------------------------
Nsilvanus_Elijay_N395 -------------------------------------------------------------------------------------------------------------------------------------------------------------------------------------------------------------------------------------------------------------AGTGAAAGGGATGAAAGCGCGCCTGTTTGTGATCTGCCGAGTGTCCCCCACCTCCTTGGAGAAGGACGAGGAGGTTGAGGTCGTTGGCGTGGGATGGCGTTGCGCTTGGCTCGCATCCTCCATCGCCAATATCGCCATTGCCCAGCAAGGCAACCCGGGATCGGCGAGATGGTTGGCGTCGGGTCCTGTGCCATGTCGTTCCCGGGCAGCTCGTCGATGGGGCCCAGCAGCAGCGGTGGCGGAGGCTTCGGCGGGGCCCCGCCGCGACCCCCGCTCCTCATCCGTAGTGGGACCGCGTAGCGCGTTTGGACATGAATAGCGCTGCCGTGATAGGCCGGCAACTGCGGCAACAGCAGACGACAGCAGGCCGAACCTCAGGACCGCTGGTGCCGCCGTCCCCGCACAAGGGTCGGCCGCGAACGCCGTCCCACCAGCCCTACCACCAGCAACTGCCATCCCCGCCGACGGTGACCTCTCACCAGCAGCAGCAGGGACAGCCACCGCCTTCCCACCACCAGCAGCAAAAGGACCAAAACAA---GCAGCAGCAGAAGCCAAAAGGTACACCAACACCACCCTCTCAAACCCTACTGGATTAGAAACCATCTGCTACTACTGTGTGCCGGATATTTATTTGTTTTTCCCGTGAGTGTGCAGGAACTGATGGTATGTTCCGAAACCACCGTAAACCGTCAGAGGTGTCTTAGGTTTTGTCCCCTATCACAGAGGAGAAAGGTAAAAAACCCAAAAAATACAAGGAAGATGCATGGATAAAGCGCATGGATAGAGCACTCTATAGCCTAGTTAGACACATCTCCCAGGTAACGGAGTGAATAGAAAGCATCTATGTTACATTTTTACAGCGTTT-TCACTCTTTATTTTTCCA-------------------------------------------
Nsilvanus_GermanyCove_N1017 TGTCGATCACGAATCACATTCAGAAATATTCGCATCTTAAATGAAAGCTCATAATTCGGAAGAAAAAAGTAGCGAAATGGAGGGAAAGAATTATTTCGTAATGGGAAGGGAAGATGGAGTTAAATGGAACAGGTTCTATTGAAAGTGTAATCGATTGAAATATTTCCATTTAATACTGACTCTCTATGCGGATATACAAATCCTTTGTGTCAGGGGGAGAAAAAGCGTGGTGACTGAAAGAATGTCTTTTTTGAGTGAAAGGGATGAAAGCGCGCCTGTTTGTGATCTGTCGAGTGTCCCCCACCTCCTTGGAGAAGGACGAGGAGGTTGAGGTCGTTGGCGTGGGATGGCGTTGCGCTTGGCTCGCATCCTCCATCGCCAATATCGCCATTGCCCAGCAAGGCAACCCGGGATCGGCGAGATGGTTGGCGTCGGGTCCTGTGCCATGTCGTTCCCGGGCAGCTCGTCGATGGGGCCCAGCAGCAGCGGTGGCGGAGGCTTCGGCGGGGCCCCGCCGCGACCCCCGCTCCTCATCCGTAGTGGGACCGCGTAGCGCGTTTGGACATGAATAGCGCTGCCGTGATAGGCCGGCAACTGCGGCAACAGCAGACGACAGCAGGCCGAACCTCAGGACCGCTGGTGCCGCCGTCCCCGCACAAGGGTCGGCCGCGAACGCCGTCCCACCAGCCCTACCACCAGCAACTGCCATCCCCGCCGACGGTGACCTCTCACCAGCAGCAGCAGGGACAGCCACCGCCTTCCCACCACCAGCAGCAAAAGGACCAAAACAA---GCAGCAGCAGAAGCCAAAAGGTACACCAACACCACCCTCTCAAACCCTACTGGATTAGAAACCATCTGCTACTACTGTGTGCCGGATATTTATTTGTTTTTCCCGTGAGTGTGCAGGAACTGATGGTATGTTCCGAAACCACCGTAAACCGTCAGAGGTGTCTTAGGTTTTGTCCCCTATCACAGAGGAGAAAGGTAAAAAACCCAAAAAATACAAGGAAGATGCATGGATAAAGCGCATGGATAGAGCACTCTATAGCCTAGTTAGACACATCTCCCAGGTAACGGAGTGAATAGAAAGCATCTATGTTACATTTTTACAGCGTCTCTCACTCTTTATTTTTCCACCATCTCAAAAGTTTACTTCTCTATAGT---------------
Nstupkai_BlowholeWOS_N285 --------------------------------------------------------------------------------------AGAATTATTTCGTAATGTGAAGGGAAGATGGAGTTAAATGGAACAGGTTCTATTGAAAGTGTAATCGATTGAAATATTTCCATTTAATAGTGACTCTCTATGCGGATATACAAATCCTTTGTGTCAGGATGAGAAAAAGCGTGGTGACTGAAAGAATGTCTTTTTTGAGTGAAAGGGATGAAAGCGCGCCTGTTTGTGATCTGTCGAGTGTCCCCCACCTCCTTGGAGAAGGACGAGGAGGTTGAGGTCGTTGGCGTGGGATGGCGTTGCGCTTGGCTCGCATCCTCCATCGCCAATATCGCCATTGCCCAGCAAGGCAACCCGGGATCGGCGAGATGGTTGGCGTCGGGTCCTGTGCCATGTCGTTCCCGGGCAGCTCGTCGATGGGGCCCAGCAGCAGCGGTGGCGGAGGCTTCGGCGGGGCCCCGCCGCGACCCCCGCTCCTCATCCGTAGTGGGACCGCGTAGCGCGTTTGGACATGAATAGCGCTGCCGTGATAGGCCGGCAACTGCGGCAACAGCAGACGACAGCAGGCCGAACCTCAGGACCGCTGGTGCCGCCGTCCCCACACAAGGGTCGGCCGCGAACGCCGTCCCACCAGCCCTACCACCAGCAACTGCCATCCCCGCCGACGGTGACCTCTCACCAGCAGCAGCAGGGACAGCCACCGCCTTCCCACCACCAGCAGCAAAAGGACCAAAACA------AGCAGCAGAAGCCAAAAGGTACACCAACACCACCCTCTCAAACCCTACTGGATTAGAAACCATCTGCTACTACTGTGTGCCGGATATTTATTTGTTTTTCCCGTGAGTGTGCAGGAACTGATGGTATGTTCCGAAACCACCGTAAACCATCAGAGGTGTCTTAGGTTTTATCCCCTATCACAGAGGAGAAAGGTAAAAAAACCAAAAAATACAAGGAAGATGCATGGATAAAGCGCATGGATAGAGCACTCTATAGCCTAGTTAGACACATCTCCCAGGTAACGGAGTGAATAGAAAGCATCTATGTTACATTTTTACAGCGTTTCTCACTCTTTATTTTTCCACCATCTCAAAAGTTTACTACTCCTTAGTGATGCATGAATTCTT
Nstupkai_Blowing_N356 -----ATCACGAATCACATTCAGAAATATTCGCATCTTAAATGAGAGCTCATAATTCGGAAGAAAAAAGTAGCGAAATGGAGTGAAAGAATTATTTCGTAATGTGAAGGGAAGATGGAGTTAAATGGAACAGGTTCTATTGAAAGTGTAATCGATTGAAATATTTCCATTTAATAGTGACTCTCTATGCGGATATACAAATCCTTTGTGTCAGGGGGAGAAAAAGCGTGGTGACTGAAAGAATGTCTTTTTTGAGTGAAAGGGATGAAAGCGCGCCTGTTTGTGATCTGTCGAGTGTCCCCCACCTCCTTGGAGAAGGACGAGGAGGTTGAGGTCGTTGGCGTGGGATGGCGTTGCGCTTGGCTCGCATCCTCCATCGCCAATATCGCCATTGCCCAGCAAGGCAACCCGGGATCGGCGAGATGGTTGGCGTCGGGTCCTGTGCCATGTCGTTCCCGGGCAGCTCGTCGATGGGGCCCAGCAGCAGCGGTGGCGGAGGCTTCGGCGGGGCCCCGCCGCGACCCCCGCTCCTCATCCGTAGTGGGACCGCGTAGCGCGTTTGGACATGAATAGCGCTGCCGTGATAGGCCGGCAACTGCGGCAACAGCAGACGACAGCAGGCCGAACCTCAGGACCGCTGGTGCCGCCGTCCCCGCACAAGGGTCGGCCGCGAACGCCGTCCCACCAGCCCTACCACCAGCAACTGCCATCCCCGCCGACGGTGACCTCTCACCAGCAGCAGCAGGGACAGCCACCGCCTTCCCACCACCAGCAGCAAAAGGACCAAAACA------AGCAGCAGAAGCCAAAAGGTACACCAACACCACCCTCTCAAACCCTACTGGATTAGAAACCATCTGCTACTACTGTGTGCCGGATATTTATTTGTTTTTCCCGTGAGTGTGCAGGAACTGATGGTATGTTCCGAAACCACCGTAAACCGTCAGAGGTGTCTTAGGTTTTATCCCCTATCACAGAGGAGAAAGGTAAAAAAACCAAAAAATACAAGGAAGATGCATGGATAAAGCGCATGGATAGAGCACTCTATAGCCTAGTTAGACACATCTCCCAGGTAACGGAGTGAATAGAAAGCATCTATGTTACATTTTTACAGCGTTTCTCACTCTTTATTTTTCCACCATCTCAAAAGTTTACTACTCCTTAGTGATGCATGAC-----
Nstupkai_LittleRiver_N293 TGTCGATCACGAATCACATTCAGAAATATTCGCATCTTAAATGAGAGCTCATAATTCGGAAGAAAAAAGTAGCGAAATGGAGTGAAAGAATTATTTCGTAATGTGAAGGGAAGATGGAGTTAAATGGAACAGGTTCTATTGAAAGTGTAATCGATTGAAATATTTCCATTTAATAGTGACTCTCTATGCGGATATACAAATCCTTTGTGTCAGGGGGAGAAAAAGCGTGGTGACTGAAAGAATGTCTTTTTTGAGTGAAAGGGATGAAAGCGCGCCTGTTTGTGATCTGTCGAGTGTCCCCCACCTCCTTGGAGAAGGACGAGGAGGTTGAGGTCGTTGGCGTGGGATGGCGTTGCGCTTGGCTCGCATCCTCCATCGCCAATATCGCCATTGCCCAGCAAGGCAACCCGGGATCGGCGAGATGGTTGGCGTCGGGTCCTGTGCCATGTCGTTCCCGGGCAGCTCGTCGATGGGGCCCAGCAGCAGCGGTGGCGGAGGCTTCGGCGGGGCCCCGCCGCGACCCCCGCTCCTCATCCGTAGTGGGACCGCGTAGCGCGTTTGGACATGAATAGCGCTGCCGTGATAGGCCGGCAACTGCGGCAACAGCAGACGACAGCAGGCCGAACCTCAGGACCGCTGGTGCCGCCGTCCCCGCACAAGGGTCGGCCGCGAACGCCGTCCCACCAGCCCTACCACCAGCAACTGCCATCCCCGCCGACGGTGACCTCTCACCAGCAGCAGCAGGGACAGCCACCGCCTTCCCACCACCAGCAGCAAAAGGACCAAAACA------AGCAGCAGAAGCCAAAAGGTACACCAACACCACCCTCTCAAACCCTACTGGATTAGAAACCATCTGCTACTACTGTGTGCCGGATATTTATTTGTTTTTCCCGTGAGTGTGCAGGAACTGATGGTATGTTCCGAAACCACCGTAAACCGTCAGAGGTGTCTTAGGTTTTATCCCCTATCACAGAGGAGAAAGGTAAAAAAACCAAAAAATACAAGGAAGATGCATGGATAAAGCGCATGGATAGAGCACTCTATAGCCTAGTTAGACACATCTCCCAGGTAACGGAGTGAATAGAAAGCATCTATGTTACATTTTTACAGCGTTTCTCACTCTTTATTTTTCCACCATCTCAAAAGTTTACTACTCCTTAGTGATGCATGAATTCTT
Nstygius_ObeLee_N0656 TGTCGGTCACGAATCACATTCAGATATTTTCGCGTCTTGAATGAAAGCTCATAATTCGGAAGAAAAAAGTAGCGAAATGGAGAGAAAGAATTATTTCGTAATGTAAAGGGAAGATGGAGTTAAATGGAACAGATTCTATTGAAAGTGTAATCGATTGAAATATTTCCATTTAATACTGAGTCTCTATGCGGATATACAAATCCTTTGCGTCAGGGGGAGAAAAAGCGTGGTGACTGAAAGAATGTCTTTTTTCAGTGAGAGGGATGAAAGCGCGCCTGTTTGTGATCTGTCGAGTGTC-CCCACCTCCTTGGAGAAGGACGAGGAGGTTGAGGTCGTTGGCGTGGGATGGCGTTGCGCTTGGCTCGCATCCTCCATCGCCAATATCGCCATTGCCCAGCAAGGCAACCCGGGATCGGCGAGATGGTTGGCGTCGGGTCCTGTGCCATGTCGTTCCCGGGCAGCTCGTCGATGGGGCCCAGCAGCAGCGGTGGCGGAGGCTTCGGCGGGGCCCCGCCGCGACCCCCGCTCCTCATCCGTAGTGGGACCGCGTAGCGCGTTTGGACATGAATAGCGCTGCCGTGATAGGCCGGCAACTGCGGCAACAGCAGACGACAGCAGGCCGAACCTCAGGACCGCTGGTGCCGCCGTCCCCGCACAAGGGTCGGCCGCGAACGCCGTCCCACCAGCCCTACCACCAGCAACTGCCATCCCCGCCGACGGTGACCTCTCACCAGCAGCAGCAGGGACAGCCACCGCCTTCCCATCACCAGCAGCAAAAGGACCAAAACAAGCAGCAGCAGCAGAAGCCAAAAGGTACACCACCACCACCCTCTCAAACCCTACTGGATTAGAACCCATCTGCTACTACTGTGTGCCGGATATTTATTTGTTTAACCCGTGAGTGTGCAGGAACTGATGGTATGTTCCGAAACCACCGTAAACCGTCAGAGGTGTCTTAGGTTTTGTCCCCTATCACAGAGGAGAAAGGTAAAAAACCCAAAAAATACAAGGAAGATGCATGGATAAAGCGCATGGATAGAGCACTCTCTAGCCTAGTTAGACACATCTCCCAGGTAACGGAGTGAATAGAAAGCATCTATGTTACATTTTTACAGCGTTTCTCAATCTTTA---------------------------------------------------
Nstygius_RavenB_N1022 TGTCGATCACGAATCACATTCAGATATTTTCGCGTCTTGAATGAAAGCTCATAATTCGGAAGAAAAAAGTAGCGAAATGAAGAGAAAGAATTATTTCGTAATGTAAAGGGAAGATGGAGTTAAATGGAACAGATTCTATTGAAAGTGTAATCGATTGAAATATTTCCATTTAATACTGAGTCTCTATGCGGATATACAAATCCTTTGCGTCAGGGGGAGAAAAAGCGTGGTGACTGAAAGAATGTCTTTTTTGAGTGAGAGGGATGAAAGCGCGCCTGTTTGTGATCTGTCGAGTGTC-CCCACCTCCTTGGAGAAGGACGAGGAGGTTGAGGTCGTTGGCGTGGGATGGCGTTGCGCTTGGCTCTCATCCTCCATCGCCAATATCGCCATTGCCCAGCAAGGCAACCCGGGATCGGCGAGATGGTTGGCGTCGGGTCCTGTGCCATGTCGTTCCCGGGCAGCTCGTCGATGGGGCCCAGCAGCAGCGGTGGCGGAGGCTTCGGCGGGGCCCCGCCGCGACCCCCGCTCCTCATCCGTAGTGGGACCGCGTAGCGCGTTTGGACATGAATAGCGCTGCCGTGATAGGCCGGCAACTGCGGCAACAGCAGACGACAGCAGGCCGAACCTCAGGACCGCTGGTGCCGCCGTCCCCGCACAAGGGTCGGCCGCGAACGCCGTCCCACCAGCCCTACCACCAGCAACTGCCATCCCCGCCGACGGTGACCTCTCACCAGCAGCAGCAGGGACAGCCACCGCCTTCCCATCACCAGCAGCAAAAGGACCAAAACAAGCAGCAGCAGCAGAAGCCAAAAGGTACACCACCACCACCCTCTCAAACCCTACTGGATTAGAACCCATCTGCTACTACTGTGTGCCGGATATTTATTTGTTTAACCCGTGAGTGTGCAGGAACTGATGGTATGTTCCGAAACCACCGTAAACCGTCAGAGGTGTCTTAGGTTTTGTCCCCTATCACAGAGGAGAAAGGTAAAAAACCCAAAAAATACAAGGAAGATGCATGGATAAAGCGCATGGATAGAGCACTCTCTAGCCTAGTTAGACACATCTCCCAGGTAACGGAGTGAATAGAAAGCATCTATGTTACATTTTTACAGCGTTTCTCAATCTTTATTTTTCCACCATCTCAAAAGTTTACTTCTCTATAGTGATGCATGAATTTTT
Ntempletoni_BaldMtns_N950 TGCCGATCACGAATCAAATCCAGACATATTCGCATCTTAAATGAAAGCTCATAATTCGGAAGAAAAAAGTAGCGAAATGGAGAGAAAGAATTATTTCGTAATGTAAAAGGAAGATGGAGTTAAATGGAACAGGTTCTATTGAAAGTGTAATCGATTGAAATATTTCCATTTAATACTGACTCTCTATGCGGATATACAAATCCTTTGTGTCAGGGGGAGAAAAAGCGTGGTGACTGAAAGAATGTCTTTTTTGAGTGAAAGGGATGAAAGCGCGCCTGTTTGTGATCTGTCGAGTGTCCCCCACCTCCTTGGAGAAGGACGAGGAGGTTGAGGTCGTTGGCGTGGGATGGCGTTGCGCTTGGCTCGCATCCTCCATCGCCAATATCGCCATTGCCCAGCAAGGCAACCCGGGATCGGCGAGATGGTTGGCGTCGGGTCCTGTGCCATGTCGTTCCCGGGCAGCTCGTCGATGGGGCCCAGCAGCAGCGGTGGCGGAGGCTTCGGCGGGGCCCCGCCGCGACCCCCGCTCCTCATCCGTAGTGGGACCGCGTAGCGCGTTTGGACATGAATAGCGCTGCCGTGATAGGCCGGCAACTGCGGCAACAGCAGACGACAGCAGGCCGAACCTCAGGACCGCTGGTGCCGCCGTCCCCGCACAAGGGTCGGCCGCGAACGCCGTCCCACCAGCCCTACCACCAGCAACTGCCATCCCCGCCGACGGTGACCTCTCACCAGCAGCAGCAGGGACAGCCACCGCCTTCCCACCACCAGCAGCAAAAGGACCAAAACAAGCAGCAGCAGCAGAAGCCAAAAGGTACACCAACACCACCCTCTCAAACCCTACTGGATTAGAAACCATCTGCTACTACTGTGTGCCGGATATTTATTTGTTTTTCCCGTGAGTGTGCAGGAACTGATGGTATGTTCCGAAACCACCGTAAACCGTCAGAGGTGTCTTAGGTATTGTCCCCTATCACAGAGGAGAAAGGTAAAAAACCCAAAAAATACAAGGAAGATGCATGGATAAAGCGCATGGATAGAGCACTCTATAGCCTAGTTAGACACATCTCCCAGGTAACGGAGTGAATAGAAAGCATCTATGTTACATTTTTACAGCGTTTCTCACTCTATATT-------------------------------------------------
Ntempletoni_ClarksCreek_N945 TGCCGATCACGAATCACATCCAGACATATTCGCATCTTAAATGAAAGCTCATAATTCGGAAG-AAAAAATAGCGAAATGGAGAGAAAGAATTATTTCGTTATGTAAAAGGAAGATGCAGTTAAATGGAACAGGTTCTATTGAAAGTGTAATCGATTGAAATATTTCCATTTAATACTGACTCTCTATGCGGATATACAAATCCTTTGTGTCAGGGGGAGAAAAAGCGTGGTGACTGAAAGAATGTCTTTTTTGAGTGAAAGGGATGAAAGCGCGCCTGTTTGTGATCTGTCGAGTGTCCCCCACCTCCTTGGAGAAGGACGAGGAGGTTGAGGTCGTTGGCGTGGGATGGCGTTGCGCTTGGCTCGCATCCTCCATCGCCAATATCGCCATTGCCCAGCAAGGCAACCCGGGATCGGCGAGATGGTTGGCGTCGGGTCCTGTGCCATGTCGTTCCCGGGCAGCTCGTCGATGGGGCCCAGCAGCAGCGGTGGCGGAGGCTTCGGCGGGGCCCCGCCGCGACCCCCGCTCCTCATCCGTAGTGGGACCGCGTAGCGCGTTTGGACATGAATAGCGCTGCCGTGATAGGCCGGCAACTGCGGCAACAGCAGACGACAGCAGGCCGAACCTCAGGACCGCTGGTGCCGCCGTCCCCGCACAAGGGTCGGCCGCGAACGCCGTCCCACCAGCCCTACCACCAGCAACTGCCATCCCCGCCGACGGTGACCTCTCACCAGCAGCAGCAGGGACAGCCACCGCCTTCCCACCACCAGCAGCAAAAGGACCAAAACAAGCAGCAGCAGCAGAAGCCAAAAGGTACACCAACACCACCCTCTCAAACCCTACTGGATTAGAAACCATCTGCTACTACTGTGTGCCGGATATTTATTTGTTTTTCCCGTGAGTGTGCAGGAACTGATGGTATGTTCCGAAACCACCGTAAACCGTCAGAGGTGTCTTAGGTTTTGCCCCCTATCACAGAGGAGAAAGGTAAAAAACCCAAAAAATACAAGGAAGATGCATGGATAAAGCGCATGGATAGAGCACTCTATAGCCTAGTTAGACACATCTCCCAGGTAACGGAGTGAATAGAAAGCATCTATGTTACATTTTTAC---------------------------------------------------------------------
Ntempletoni_ScronceCreekRd_N1223 -----------------------------------------------------------------------------TGGAGAGAAAGAATTATTTCGTAATGTAAAAGGAAGATGCAGTTAAATGGAACAGGTTCTATTGAAAGTGTAATCGATTGAAATATTTCCATTTAATACTGACTCTCTATGCGGATATACAAATCCTTTGTGTCAGGGGGAGAAAAAGCGTGGTGACTGAAAGAATGTCTTTTTTGAGTGAAAGGGATGAAAGCGCGCCTGTTTGTGATCTGTCGAGTGTCCCCCACCTCCTTGGAGAAGGACGAGGAGGTTGAGGTCGTTGGCGTGGGATGGCGTTGCGTTTGGCTCGCATCCTCCATCGCCAATATCGCCATTGCCCAGCAAGGCAACCCGGGATCGGCGAGATGGTTGGCGTCGGGTCCTGTGCCATGTCGTTCCCGGGCAGCTCGTCGATGGGGCCCAGCAGCAGCGGTGGCGGAGGCTTCGGCGGGGCCCCGCCGCGACCCCCGCTCCTCATCCGTAGTGGGACCGCGTAGCGCGTTTGGACATGAATAGCGCTGCCGTGATAGGCCGGCAACTGCGGCAACAGCAGACGACAGCAGGCCGAACCTCAGGACCGCTGGTGCCGCCGTCCCCGCACAAGGGTCGGCCGCGAACGCCGTCCCACCAGCCCTACCACCAGCAACTGCCATCCCCGCCGACGGTGACCTCTCACCAGCAGCAGCAGGGACAGCCACCGCCTTCCCACCACCAGCAGCAAAAGGACCAAAACAAGCAGCAGCAGCAGAAGCCAAAAGGTACACCAACACCACCCTCTCAAACCCTACTGGATTAGAAACCATCTGCTACTACTGTGTGCCGGATATTTATTTGTTTTTCCCGTGAGTGTGCAGGAACTGATGGTATGTTCCGAAACCACCGTAAACCGTCAGAGGTGTCTTAGGTTTTGCCCCCTATCACAGAGGAGAAAGGTAAAAAACCCAAAAAATACAAGGAAGATGCATGGATAAAGCGCATGGATAGAGCACTCTATAGCCTAGTTAGACACATCTCCCAGGTAACGGAGTGAATAGAAAGCATCTATGTTACATTTTTACAGCGTTTCTCA--CTATATTTTTCCACCATCTCAAAAGTTTACTTCTCTATAGTGATGCATGAATTTTT
Ntennessensis_IndianCave_N052 ---------------------------------------------------------------------------------------------------------------------AGTTAAATGGAACAGGTTCTATTGAAAGTGTAATCGATTGAAATATTTCCATTTAATACTGACTCTCTGTGCGGATATACAAATCCTTTGTGTCAGGGGGAGAAAAAGCGTGGTGACTGAAAGAATGTCTTTTTTGAGTGAAAGGGATGAAAGCGCGCCTGTTTGTGATCTGTCGAGTGTCCCCCACCTCCTTGGAGAAGGACGAGGAGGTTGAGGTCGTTGGCGTGGGATGGCGTTGCGCTTGGCTCGCATCCTCCATCGCCAATATCGCCATTGCCCAGCAAGGCAACCCGGGATCGGCGAGATGGTTGGCGTCGGGTCCTGTGCCATGTCGTTCCCGGGCAGCTCGTCGATGGGGCCCAGCAGCAGCGGTGGCGGAGGCTTCGGCGGGGCCCCGCCGCGACCCCCGCTCCTCATCCGTAGTGGGACCGCGTAGCGCGTTTGGACATGAATAGCGCTGCCGTGATAGGCCGGCAACTGCGGCAACAGCAGACGACAGCAGGCCGAACCTCAGGACCGCTGGTGCCGCCGTCCCCGCACAAGGGTCGGCCGCGAACGCCGTCCCACCAGCCCTACCACCAGCAACTGCCATCCCCGCCGACGGTGACCTCTCACCAGCAGCAGCAGGGACAGCCACCGCCTTCCCACCACCAGCAGAAAAAGGACCAAAACAAGCAGCAGCAGCAGAAGCCAAAAGGTACACCAACACCACCCTCTCAAACCCTACTGGATTAGAAACCATCTGCTTCTACTGTGTGCCGGATATTTATTTGTTTTTCCCGTGAGTGTGCAGGAACTGATGGTATGTTCCGAAACCACCGTAAACCGTCAGAGGTGTCTTAGGTTTTGTCCCCTATCACAGAGGAGAAAGGTAAAAAACCCAAAAAATACAAGGAAGATGCATGGATAAAGCGCATGGATAGAGCACTCTATAGCCTAGTTAGACACATCTCCCAGGTAACGCAGTGAATAGAAAGCATCTATGT--------------------------------------------------------------------------------
Ntennessensis_LittleStony_N645 ---------------------------------------------------------------------------------GTGAAAGAATTATTTCGTAATGTGAAGGGAAGATGGAGTTAAATGGAACAGGTTCTATTGAAAGTGTAATCGATTGAAATATTTCCATTTAATACTGACTCTCTGTGCGGATATACAAATCCTTTGTGTCAGGGGGAGAAAAAGCGTGGTGACTGAAAGAATGTCTTTTTTGAGTGAAAGGGATGAAAGCGCGCCTGTTTGTGATCTGTCGAGTGTCCCCCACCTCCTTGGAGAAGGACGAGGAGGTTGAGGTCGTTGGCGTGGGATGGCGTTGCGCTTGGCTCGCATCCTCCATCGCCAATATCGCCATTGCCCAGCAAGGCAACCCGGGATCGGCGAGATGGTTGGCGTCGGGTCCTGTGCCATGTCGTTCCCGGGCAGCTCGTCGATGGGGCCCAGCAGCAGCGGTGGCGGAGGCTTCGGCGGGGCCCCGCCGCGACCCCCGCTCCTCATCCGTAGTGGGACCGCGTAGCGCGTTTGGACATGAATAGCGCTGCCGTGATAGGCCGGCAACTGCGGCAACAGCAGACGACAGCAGGCCGAACCTCAGGACCGCTGGTGCCGCCGTCCCCGCACAAGGGTCGGCCGCGAACGCCGTCCCACCAGCCCTACCACCAGCAACTGCCATCCCCGCCGACGGTGACCTCTCACCAGCAGCAGCAGGGACAGCCACCGCCTTCCCACCACCAGCAGCAAAAGGACCAAAACAAGCAGCAGCAGCAGAAGCCAAAAGGTACACCAACACCACCCTCTCAAACCCTACTGGATTAGAAACCATCTGCTTCTACTGTGTGCCGGATATTTATTTGTTTTTCCCGTGAGTGTGCAGGAACTGATGGTATGTTCCGAAACCACCGTAAACCGTCAGAGGTGTCTTAGGTTTTGTCCCCTATCACAGAGGAGAAAGGTAAAAAACCCAAAAAATACAAGGAAGATGCATGGATAAAGCGCATGGATAGAGCACTCTATAGCCTAGTTAGACACATCTCCCAGGTAACGCAGTGAATAGAAAGCATCTATGTTACATT--------------------------------------------------------------------------
Ntennessensis_Watauga_N1046 -----------------------------------CTTAAATGAAAGCTCATAATTCGGAAGAAAAAAGTAGCGAAATGGAGTGAAAGAATTATTTCGTAATGTGAAGGGAAGATGGAGTTAAATGGAACAGGTTCTATTGAAAGTGTAATCGATTGAAATATTTCCATTTAATACTGACTCTCTGTGCGGATATACAAATCCTTTGTGTCAGGGGGAGAAAAAGCGTGGTGACTGAAAGAATGTCTTTTTTGAGTGAAAGGGATGAAAGCGCGCCTGTTTGTGATCTGTCGAGTGTCCCCCACCTCCTTGGAGAAGGACGAGGAGGTTGAGGTCGTTGGCGTGGGATGGCGTTGCGCTTGGCTCGCATCCTCCATCGCCAATATCGCCATTGCCCAGCAAGGCAACCCGGGATCGGCGAGATGGTTGGCGTCGGGTCCTGTGCCATGTCGTTCCCGGGCAGCTCGTCGATGGGGCCCAGCAGCAGCGGTGGCGGAGGCTTCGGCGGGGCCCCGCCGCGACCCCCGCTCCTCATCCGTAGTGGGACCGCGTAGCGCGTTTGGACATGAATAGCGCTGCCGTGATAGGCCGGCAACTGCGGCAACAGCAGACGACAGCAGGCCGAACCTCAGGACCGCTGGTGCCGCCGTCCCCGCACAAGGGTCGGCCGCGAACGCCGTCCCACCAGCCCTACCACCAGCAACTGCCATCCCCGCCGACGGTGACCTCTCACCAGCAGCAGCAGGGACAGCCACCGCCTTCCCACCACCAGCAGCAAAAGGACCAAAACAAGCAGCAGCAGCAGAAGCCAAAAGGTACACCAACACCACCCTCTCAAACCCTACTGGATTAGAAACCATCTGCTTCTACTGTGTGCCGGATATTTATTTGTTTTTCCCGTGAGTGTGCAGGAACTGATGGTATGTTCCGAAACCACCGTAAACCGTCAGAGGTGTCTTAGGTTTTGTCCCCTATCACAGAGGAGAAAGGTAAAAAACCCAAAAAATACAAGGAAGATGCATGGATAAAGCGCATGGATAGAGCACTCTATAGCCTAGTTAGACACATCTCCCAGGTAACGCAGTGAATAGAAAGCATCTATGTTACATTTTTACAGCGTTTCTCACTCTTTATTT------------------------------------------------
