# Supplementary material for: ﻿New species in old mountains: integrative taxonomy reveals ten new species and extensive short-range endemism in Nesticus spiders (Araneae, Nesticidae) from the southern Appalachian Mountains
Source: Zookeys. 2023 Feb 3;1145:1–130. doi: 10.3897/zookeys.1145.96724 (PMC10208238; doi:10.3897/zookeys.1145.96724)
Supplement: Supplementary material 4 — Input alignments, analysis log files, and output tree files [file zookeys-1145-001_article-96724__-s004.zip › uce-2001293 (modified).phy]

 86 1179
Nesticus_Japan_G2153 ------------------------------------------------------------------------------------TTAATTTATCATACAGGGTTTTAAGAGACAGGAAGTTTGGA----------------------------------------------------------------------------------------------------------------------------------CC--------------A---------TAGTTTTGTCTGCAA-------GT------TACTGGAGCATTTAAAAAATAGACT---ATGATAATCAATTAAATGTTCTT------------------------------------------------------------------------GGTGAATAGTGAGAAATGCTA-----------ATTACTTACCTTGACGGAATAGGCAAGGGCGAGGGTTACGGCGAGGGGCAAGCCCTCTGGTACGGCGACCACTAGCACCGTCACACCGATGATGAGGAACTTGACCAGCATCTGAGTGTGATCTGCCTTCCACGTGTTCTCGTTCACCACGAACGTCGAGATTGCAAACCGGACCATTAGAATCAAAACGGTGAACGCCGCTATCGTCGAACCTATTGCGGAGGAACAACTC------T----GTGTCATTACA--T-------TAGTTCATTTTTACATCA------TCATTACATTCATCATTAGTTCATTTTTACA-------------AATCACGCAATTTAAAGTTTAAGGGGCAACAAATGAATTGCAGCAGAATAAATAATTCCCAAAGAGGCTGAGTTGGTTTCAACCCTGCTGTTCTTTATGCGTAAAAAAATAAATTGCAGGGATATTTGTATGAAAC---------ATGTAGTCCTGGATTTCGAATTTTCTCATTGCAAAATATCAATTATTTTTATTGCGATGATACCAAGTAAACCATCAAATATGGATCAAAGT--------ATGTGACAGTAAAACTTCCTATGTACTG-------AAAACACAACTGGAAAAGAAGAAGAGTCAAAGCCAGAGAAAAATCAATGCGAGTAGTATGTTCTGGACAAAATATTACATGTGATATCA--------AACT
Nesticus_nahaunus_Mexico_G2881 AACGGAACATAAGGTTAAAAATATTGTTTTAGACATTCGGAAGTCTGACATTTCAGGTTCTTTACCTATTGTTGTAGGATGGAAAATATTCTGTAAACAAAAACTAAAAATCTTGAAACTTTTAAAAATTGACATAATGGCTGGCTTTCAATATATATGTCAAATGCCGT---------TAATTGTTGATGTATTATTTGGG----------------------------------------------------------------------------------------------------------------------------------------------------------------------------------------T------------------------CTTTGGAAATGAAACCTCCC----------CGTAAAAAAGGATCGCTGCCTGCTTTCTACTTACCTTGACGGAATAGGCAAGGGCGAGGGTTACGGCGAGGGGCAAGCCCTCTGGTACGGCGACCACTAGCACCGTCACACCGATGATGAGGAACTTGACCAGCATCTGCGTGTGCTCTGCCTTCCACACGTTCTCGTTCACCACAAACGTCGTGATTGCAAACCGGATCATCAGAATCACAACAGTGAACGCCGCTATCGTTGAACCTATTAATGTTGGAGTACATAATAGATTAATGTGTGATTGTAAAGAGAGAAATAGCTTATTTACATAATGTGTAGTTAGAAGGAATAATTATGAATTCATTTTGACAATTTTCTAAACGAAAATACCTGATTTCCGGGATACAAACTAAAAGAAGTTTCATACCTCAACATCTAATCTAGACAAAAACCTAAGCAGGTAC-AAATTACTCATTGAAATACCCAACAAAACTCATTTAAGGAACACATGCCCTCAACAACGCATCTCCCAGCTCCTGAGTTT-------TCCATCTGTGAAGTGACAATTTTTGGAACTGTAATATAACAGGCAAATTTGCCAATTGCCTATTGCAGTTCAGGTAA---ATCCTTTCCGTATCTCCAAAAGCAGAAATCAAAAGAGACAGATCTAGGAAGTTGATATTTGT---------------AGCACATGGATTTTA-----------------------------------------
Nsilvestrii_Hellgate_N1108 AAAATAAATTGTGACTACGGATGGTTTTTCTAGGGTTCATCTGTTCGAGTTCGTTCAATTTTCGATAATTCATATGGCAACAAATACATTTCGTCTACATGATATAAACA--------TGATTGATAATAAACACAAGTGTGTTTTTTCACTCCATCGTTCAAAATTTTTTAGTTTTCTCAACCCTTGAGAAGTTAGTTACAGTGGGTTTGAGCATTAGGAGTAATTTTAAACTGGATAACC----------------------GAAACATATTATCCCCTTGCATTTATTGCAAATCGGATATGGATATATA---------------TATAGACG--------AAATTATTGAACGTTCTTAAACGAACATTTTGAAGAAACTACTTGGCGACGAAATTCTATCGACCCTCGTTTCCGATGTTACCTGTTTAAAATGTTG------GTATGTTTTTTCGTGTTTGCTTACTTACCTTGACGGAATAGGCAAGGGCGAGGGTTACGGCGAGGGGCAAGCCCTCAGGTACGGCGACCACTAGCACCGTCACACCGATGATGAGGAACTTGACCAGCATCTGCGTGTGCTCCGCCTTCCACGTGTTCTCGTTCACCACGAACGTCGTGATTGCAAACCGGATCATCAGAATCACAACGGTGAACGCCGCTATTGTCGAACCTGT---GGTGGAAGTACATAATTGATTAAGATAGAGTTATACATTAAGATATAGGTAATTCATTAAGTAGGGATTTTAGATAAAATATTATGAATTTGTTTTGGCAGTCTATTAAACTGAATTACACAATTTGTAGATT----------------TTTTTTATGCAATTTAAATTTAAGGTAGGTGTTTACGTGGAACTAAGGTGACTCGCTGGAATATTCAATCAATGTCATGCATCAATAACGCATCAATAAC---------CTATACTGCTGAACTGTGAATGTTAT----------------ATCCACAACCCGCAGTCTAGCATGTGATTCAATCACATGACGTCTCTTGAGGATTCAGCATGCACGGTTGATATCGTTATATGCGAACAACCA--------ACAAGGACAGACGTACCCGAGAAATTCGCCCTGGTTCATCACACAGGTTTAC-------------------------------------ATGT
Narcheri_Cheaha_N023 ------------------------------------------------------------------------------------------------------------------------------------------------------------------------------------------------------------------------------------------------------------------------------------------TATATATATATGCTT----------------------------------------------------------------------------------------------------------------------GGTGATGAAGCCTGTTACAGATGTAA---AATAAATGATGTCTTCCTGTTTCTGACTCACCTTGACGGAATAGGCAAGGGCGAGGGTTACGGCGAGGGGCAAGCCCTCTGGTACGGCGACCACTAGCACCGTCACACCGATGATGAGGAACTTGACCAGCATCTGCGTGTGCTCCGCCTTCCACACGTTCTCGTTCACCACAAACGTCGTGATTGCAAACCGGATCATCAAAATCACAACAGTGAACGCCGCTATCGTGGAACCTATTATTACAGGAGTACATAACAGATTAACATGTGATTGTAACCAGAGAAATAACTGATCTACATAATATGTAGTTAAAAGGAATTGTTATGAATTCATTTTGGCAATTTTCTG--------TACCTGACTTTTAGTAGAAAGAGTAAAAAAAGTATTATTACTCAATAACTAATTAAGGCAAAAGCAGAAGCAGGCAAAAAATTGCTAGTTGAGGTATCCAACAAAATTCACTCAAAGAACATGTCTTCATCGTAATAAGTGTCTGACC-------TTCTGAATTTTCCATTTGTGAAGGGTCAATTTTATAG----CGATATAAACTGCAAATTAATCATTTGTCTATTGGAGTTCGGTAAAAGGGTTTGTTTAGTATCTCTAAAAGCGGAATTCAAAAGAGATGAATCTAATAGATGAATATTGGAAGTCA------GTTTAACACATCCATTTGATTTTTGAAGCATTAGTCCAAATTACATAGTCAATATGATCT
Narcheri_MillShoalCreek_N727 ----------------------------------------------------------------------------------------------------------------------------------------------------------------------------------------------------------------------------------------------------------------------------------------TATATATATTTATGCTT----------------------------------------------------------------------------------------------------------------------GGTGATGAAGCCTGTTACAGATGTA----AAAAAATGATGTCTTCCTGTTTCTGACTCACCTTGACGGAATAGGCAAGGGCGAGGGTTACGGCGAGGGGCAAGCCCTCTGGTACGGCGACCACTAGCACCGTCACACCGATGATGAGGAACTTGACCAGCATCTGCGTGTGCTCCGCCTTCCACACGTTCTCGTTCACCACAAACGTCGTGATTGCAAACCGGATCATCAAAATCACAACAGTGAACGCCGCTATCGTGGAACCTATCATTGCAGGGGTACATAACAGATTAACATGTGATTGTAAACAGAGAAATAACTGATCTACATAATATGCAGTTTAAAAGAATTGTTATGAATTCATTTTGGCAATTTTCTAAGCGAGTGTACCTGACTTTTAGT---------------------------------------------------------------------------------------------------------------------------------------------------------------------------------------------------------------------------------------------------------------------------------------------------------------------------------------------------------------------------
Nbarri_Bishop_N1072 AACAAAATATAAGGTTCCAGATGTTGTCTCAGACATCCGACAGTTTGACATTCCTGGCTCATTAGTTATTATTACAAGATGATAATTATTCTGTAAACTATATCTGAAAATCTTGAAACTTTTAAAAATTGACATGATGACTGGTTTTCAATATAGATGTCAAATATCGTTGAGTTTGTTAACTGTTGAGGTATTATATGCGAAAAATTTGAGTATATGGAGATATTTCGAACACGATAAATGATATTTCACATTTA-----------------------ATTGTTTTGTTTCAAATTCCAAAATGTTACACAGTGTTACATCTGGTATACAGGCCTTGATATTAGATTTTTAAGTATTTTTAAAAAAAAATCTTAATGCGGCTATTTTGTGTGGAGATTTTATTGATTTTCTTTGAGGATGATGCCTCTTACAGATGTAAAATAAAAAATGCTGTCTCCCTGTCACTTACTTACCTTGACGGAATAGGCAAGGGCGAGGGTTACGGCGAGGGGCAAGCCCTCTGGTACGGCGACCACTAGCACCGTCACACCGATGATGAGGAACTTGACCAGCATCTGCGTGTGCTCCGCCTTCCACACGTTCTCGTTCACCACAAACGTCGTGATTGCAAACCGGATCATCAGAATCACAACAGTGAACGCCGCTATCGTTGAACCTATTATTGAAGGAGTACATAACAGATTGAGATGTGATTGCAAAGAGAAAAATA--------ACATAATATGTAGTTTAAAGGAATAGTTATGAATTCATTTTGACTATTTTCTAAATGAAAGTACCTAATTTACGGTACAAAAACTAAAATAAGTATTATTATTCAATATCTAATTATGGCAAAAGCACAATCAGGCACAACACTGCTAATTGAGGTACCTAACAAAGTTCAATTAAGGAACAAGTGTTCA-------------CTGAGATTCTGAATTTTGAATTTTCCATTTGTGGAGGGACAGTTTTATAAATTGTGATATTGACCGTAAAATTACCGAGTTT--ATTCG---------AAGTTATTTGAATGAAATTTCTACG-------TTTAAGGGAAGTGAAATTAAAGGCCATAGACCTTAAATCAGGCAACGATTATGGAATCCGTGTTATCCCTGAGCGTTTATTGTAAACGTAATCATTGATAAAATTT
Nbarri_LostCoveCave_N0065 AACAAAATATAAGGTTCCAGATGTTGTCTCAGACATCCGACAGTTTGACATTCCTGGCTCATTAGTTATTATTACAAGATGATAATTATTCTGTAAACTATATCTGAAAATCTTGAAACTTTTAAAAATTGACATGATGACTGGTTTTCAATATAGATGTCAAATATCGTTGAGTTTGTTAACTGTTGAGGTATTATATGCGAAATATTTGAGTATATGGAGATATTTCGAACACGATAAATGATATTTCACATTTA-----------------------ATTGTTTTGTTTCAAATTCCAAAATGTTACACAGTGTTACATCTGGTATACAGGCCTTGATATTAGATTTTTAAGTATTTTTTAAAAAAAATCTTAATGCGGCTATTTTGTGTGGAGATTTTATTGATTTTCTTTGAGGATGATGCCTCTTACAGATGTAAAATAAAAAATGCTGTCTCCCTGTCACTTACTTACCTTGACGGAATAGGCAAGGGCGAGGGTTACGGCGAGGGGCAAGCCCTCTGGTACGGCGACCACTAGCACCGTCACACCGATGATGAGGAACTTGACCAGCATCTGCGTGTGCTCCGCCTTCCACACGTTCTCGTTCACCACAAACGTCGTGATTGCAAACCGGATCATCAGAATCACAACAGTGAACGCCGCTATCGTTGAACCTATTATTGAAGGAGTACATAACAGATTGAGATGTGATTGCAAAGAGAAAAATA--------ACATAATATGTAGTTTAAAGGAATAGTTATGAATTCATTTTGACTATTTTCTAAATGAAAGTACCTAATTTACGGTACAAAAACTAAAATAAGTATTATTATTCAATATCTAATTAAGGCAAAAGCACAATCAGGCACAACACTGCTAATTGAGGTACCTAACAAAGTTCAATTAAGGAACAAGTGTTCA-------------CTGAGATTCTGAATTTTGAATTTTCCATTTGTGGAGGGACAGTTTTATAAATTGTGATATTGACCGTAAAATTACCGAGTTT--ATTCG---------AAGTTATTTGAATGAAATTTCTACG-------TTTAAGGGAAGTGAAATTAAAGGCCGTAGACCTGAAACCAGCCAACGATTATGGTATCCATGTTATCCCTGGGCGTTTATTGTAAACGTAATCATTGATAAAATTT
Nbarri_eyed_ClayCave_G2082 AAAAAAATATAAGGTTCAAGATGTTGTCTCAGACATCCGACAATTTGACATTCCTAGCTCTTTACCTATTATTGTAAGATGATAATTATTCTGTAAACAATATCTGAAAATCTTGAAATTTTAAAAAATTGACATGATGACTGGTTTTCAATATAGATGTCAAAGTGAGTTGAGTTTGTTAACTGTTGAGGTATTATGTGCGAAAAATCTGAGTATATGGCGATATTTCGAACACGATAAATGGCGTTGAACAATTATATTTTGGAAATGTAAATTATTTTTTATTTCGCTTCCAATTCCAAAATGGCACACAGTGTTACATCTGGTATACAGGCCTTGATATTATATTTCTAAATG-TTTTTTATTATTATCTTAATGCGGTTATTTTGTGTGGAGATTTTATTGGTTTTCTTTGAGGATGATACCTGTTACAGATGT-----AAAAAATG--------CCGTCTCTTGCTTACCTTGACGGAATAGGCAAGGGCGAGGGTTACGGCGAGGGGCAAGCCCTCTGGTACGGCGACCACTAGCACCGTCACACCGATGATGAGGAACTTGACCAGCATCTGCGTGTGCTCCGCCTTCCACACGTTCTCGTTCACCACAAACGTCGTGATTGCAAACCGGATCATCAGAATCACAACAGTAAACGCCGCTATCGTTGAACCTGTTATTGTAGGAGTACATAACAGATTGAGATGGGATTGCAAAGAGAGAAATAACCGATTTACATAATTGGTAGTTTAAAGGAATAGTTATGAATTCACTTTGACAATTTTCTAAATTAAAGTACCTAATTTACGGTACAAAAACTAAAATAAGTCTTATTACTCAATATCCAATTAAGGCAGACGCACAATTAGGCACAAAATGGCTAATTGAGGTACCTAACAAAATTCTCCTAAGGAACACGTCTTCAACGTAACAAGCGTCTGAGCTTCTGAATTTTGAATATTCCATTTGTGAAGGGACAGTTTTATAAACTGTGATATAAAATGAAAATTTGTCATTTGCCCATTGGAGTTCAGTAAAATGGTTTGCCAGGTATCTCTAAAAGCAGTATTCAAAATAGATGAATATAGTAGATGAATATAAGTAGTCACTGTTGGTTTAACACATTCATTCGATTTTTGAAGCATTAGTTCAAATGACATGGCTAATAGAATCT
Nbarrowsi_Gregorys_N270 AACAAAATATAAGGTTTAAGATGTTGTCTCAGACATCTGACAGTTTGACATTCCTGGCTCTTTATCTATTATAGTAAGATGATAATTATTCTGTAAACAATATCTGAAAATCTTGAAACTTTTAGAAATTGACATGATGGCTGGTTTTCAATATAGATGTCCAATATCGTTGAGTTTGTTAACTGTTGAGGTATTGTGTGCG-AAAATGTGAGTATATGCAAATATTTCGAACACGATAAATGACATAGCACATTTTTTTTTTTTAAATATAAATAATTTTTTATTTTGTTTCAAATTCCAAAATGGTACACAGTGTTACATCTGGTATACAGGTCTTGATATTATATTTTTAAGTATTTTT--------ATCTTAATGTGGTTATTTTGTGTGGAGATTTTATTGATTTTTTTTGAGGATGATGCTTGTTACAGATGTAAAATAAAAAATGCTGTCTGCCTGTCTCTTACTTACCTTGACGGAATAGGCAAGGGCGAGGGTTACGGCGAGGGGCAAGCCCTCTGGTACGGCGACCACTAGCACCGTCACACCGATGATGAGGAACTTGACCAGCATCTGCGTGTGCTCCGCCTTCCACACGTTCTCGTTCACCACAAACGTCGTGATTGCAAACCGGATCATCAGAATCACAACAGTGAACGCCGCTATCGTTGAACCTATCATTGTAGGAGTACATGACAGATTGAGATGTGATTGCAAAGAGAGAAATAACTGATCTACATAATATGTAGTTTAAAGGAATAGTTATGAATTCATTTTGACAATTTTCTAAATGAAAGTACCTAATTTATGGTACAAAAACTAAAATAAGTATTATTACTCAATATCTAATTAAGGCAAAAGCACAATCAGGCACAACACTGCTAATTGAGGTACCTAACAAAGTTCAATTAAGGAACAAGTGTCCA-------------CTGAGCTTCTGAATTTTGAATTTTCCATTTGTGGAGGGACAGTTTTATAAACTGTGATATTGACCGTAAAATTACCGTATTTT-ATTCG---------AAGTTATATGAATGAAATTTCTACG-------TTTAAGGGAAGTGAAATTAAAGGCCATAGACCTGAAACCAGCCAACGATT------TCCATGTCATCCCTGTGCGTTTATTGTAAACGTAA---------------
Nbarrowsi_Tuckaleechee_N360 -----AATATAAGGTTTAAGATGTTGTCTCAGACATCTGACAGTTTGACATTCCTGGCTCTTTATCTATTATAGTAAGATGATAATTATTCTGTAAACAATATCTGAAAATCTTGAAACTTTTAGAAATTGACATGATGGCTGGTTTTCAATATAGATGTCCAATATCGTTGAGTTTGTTAACTGTTGAGGTATTGTGTGCG-AAAATGTGAGTATATGCAAATATTTCGAACACGATAAATGACATTGCACATTTTTTTTTTTGAAATATAAATAATTTTTTATTTTGTTTCAAATTCCAAAATGGTACACAGTGTTACATCTGGTATACAGGTCTTGATATTATATTTTTAAGTATTTTT--------ATCTTAATGTGGTTATTTTGTGTGGAGATTTTATTGATTTTTTTTGAGGATGATGCTTGTTACAGATGTAAAATAAAAAATGCTGTCTGCCTGTCTCTTACTTACCTTGACGGAATAGGCAAGGGCGAGGGTTACGGCGAGGGGCAAGCCCTCTGGTACGGCGACCACTAGCACCGTCACACCGATGATGAGGAACTTGACCAGCATCTGCGTGTGCTCCGCCTTCCACACGTTCTCGTTCACCACAAACGTCGTAATTGCAAACCGGATCATCAGAATCACAACAGTGAACGCCGCTATCGTTGAACCTATCATTGTAGGAGTACATGACAGATTGAGATGTGATTGCAAAGAGAGAAATAACTGATCTACATAATATGTAGTTTAAAGGAATAGTTATGAATTCATTTTGACAATTTTCTAAATGAAAGTACCTAATTTATGGTACAAAAACTAAAATAAGTATTATTACTCAATATCTAATTAAGGCAAAAGCACAATCAGGCACAACACTGCTAATTGAGGTACCTAACAAAGTTCAATTAAGGAACAAGTGTCCA-------------CTGAGCTTCTGAATTTTGAATTTTCCATTTGTGGAGGGACAGTTTTATAAACTGTGATATTGACCGTAAAATTACCGTATTTT-ATTCG---------AAGTTATATGAATGAAATTTCTACG-------TTTAAGGGAAGTGAAATTAAAGGCCATAGACCTGAAACCAGCCAACGATT------TCCATGTCATCCCTGAGCGTTTATTGTAAACGTAATCATTGATAAAATTT
Nbishopi_DryFalls_N150 ---------------------------------------------------------------------------------------------------------------------------------------------------------------------------------------------------------------------------------------------------------------------------------------------------------------A------------------------------------------------------------AAAAAAATCTTAATGCGGTTATTTTGTGTAGAGATTTCATTGATTTTCTTTGAGGATGATGCCTGTTACAGATGTAAAATAAAAAATGCTGTTTCCCTCTCTCTTACTTACCTTGACGGAATAGGCAAGGGCGAGGGTTACGGCGAGGGGCAAGCCCTCTGGTACGGCGACCACTAGCACCGTCACACCGATGATGAGGAACTTGACCAGCATCTGCGTGTGCTCCGCCTTCCACACGTTTTCGTTCACCACAAACGTCGTGATTGCAAACCGGATCATCAGAATCACAACAGTGAACGCCGCTATCGTTGAACCTATTATTGAAGGAGTACACAACAGATTGAGATGTGATTGCAAAGAGAAAAATA--------ACATAATATGTAGTTTAAAGGAATAGTTATGAATTCACTTTGACACTTTTCTAAATTAAAGTACCTAATTTACGGTACAAAAACTAAAATAAGTCT----------TATCCAATTAAGGCAAACGCACAATCAGGCACAAAATTGCTAATTGAGGTACCTAACAAAATTCACTTAAGGAACACGTCTTCAACGTAACAAGCGTCTGAGCTTCTGAATTTTGAATATTCCATTTGTGAAGGGACAGTTTTATAAACTGTGATATAAAATGCAAATTTGTCATTTGCCCATTGGAGTTCAGTAAAATGGTTTGCAGGGTATCTCTAAAAGCAGAATTCAAAAGAGATGAATATAGTAGATGAATATAGGTAGTCACTGTTGGTTTTACACATACATTTGATTTTTTATGCAT-----------------------------
Nbishopi_PoleCr_Chattooga_N885 -------------------------------------------------ATTCCAGGCTCTTTACCTATTGTTGTAAGATGATAATTATTCTGTAAACAATATCTGAAAATATTGAAACTTTTAAAAATTGATATAATGGCTGGTTTTCAATATTGATGTCAAATATCGTCGAGTTTGTTAACTGTTGAGGTATTATATGCGAAATATCAGAGTATATGGAGATATTTCGAACACGTTAAATGACATTGCAGATTTA------------------------TTGTTTTGTTTCAAATTCCAAAATAGTACACAGTGTTACATCTGGTATACAGGCCTTGATATTATATTCTTAAGTAATTTTAAAAAAAAATCTTAATGCGGTTATTTTGTGTAGAGATTTCATTGATTTTCTTTGAGGATGATGCCTGTTACAGATGTAAAATAAAAAATGCTGTTTCCCTCTCTCTTACTTACCTTGACGGAATAGGCAAGGGCGAGGGTTACGGCGAGGGGCAAGCCCTCTGGTACGGCGACCACTAGCACCGTCACACCGATGATGAGGAACTTGACCAGCATCTGCGTGTGCTCCGCCTTCCACACGTTTTCGTTCACCACAAACGTCGTGATTGCAAACCGGATCATCAGAATCACAACAGTGAACGCCGCTATCGTTGAACCTATTATTGAAGGAGTACACAACAGATTGAGATGTGATTGCAAAGAGAAAAATA--------ACATAATATGTAGTTTAAAGGAATAGTTATGAATTCACTTTGACACTTTTCTAAATTAAAGTACCTAATTTACGGTACAAAAACTAAAATAAGTCTTATTACTCACTATCCAATTAAGGCAAACGCACAATCAGGCACAAAATTGCTAATTGAGGTACCTAACAAAATTCACTTAAGGAACACGTCTTCAACGTAACAAGCGTCTGAGCTTCTGAATTTTGAATATTCCATTTGTGAAGGGACAGTTTTATAAACTGTGATATAAAATGCAAATTTGTCATTTGCCCATTGGAGTTCAGTAAAATGGTTTGCAGGGTATCTCTAAAAGCAGAATTCAAAAGAGATGAATATAGTAGATGAATATAGGTAGTCACTGTTGGTTTAACACATTCATTTGATTTTTGAAGCATTAGTTCAAATGAC----------------
Nbishopi_StandingIndian_N131 ---------------------------------------------------------------------------------------------------------------------ACTTTTAAAAATTGATATAATGGCTGGTTTTCAATATTGATGTCAAATATCGTCGAGTTTGTTAACTGTTGAGGTATTATATGCGAAATATCAGAGTATATGGAGATATTTCGAACACGTTAAATGACATTGCAGATTTA------------------------TTGTTTTGTTTCAAATTCCAAAATAGTACACAGTGTTACATCTGGTATACAGGCCTTGATATTATATTCTTAAGTAATTTTAAAAAAAAATCTTAATGCGGTTATTTTGTGTAGAGATTTCATTGATTTTCTTTGAGGATGATGCCTGTTACAGATGTAAAATAAAAAATGCTGTTTCCCTCTCTCTTACTTACCTTGACGGAATAGGCAAGGGCGAGGGTTACGGCGAGGGGCAAGCCCTCTGGTACGGCGACCACTAGCACCGTCACACCGATGATGAGGAACTTGACCAGCATCTGCGTGTGCTCCGCCTTCCACACGTTTTCGTTCACCACAAACGTCGTGATTGCAAACCGGATCATCAGAATCACAACAGTGAACGCCGCTATCGTTGAACCTATTATTGAAGGAGTACACAACAGATTGAGATGTGATTGCAAAGAGAAAAATA--------ACATAATATGTAGTTTAAAGGAATAGTTATGAATTCACTTTGACACTTTTCTAAATTAAAGTACCTAATTTACGGTACAAAAACTAAAATAAGTCTTATTACTTAATATCCAATTAAGGCAAACGCACAATCTGGCACAAAATTGCTAATTGAGGTACCTAACAAAATTCAATTAAGGAACACGTCTTCAACGTAACAAGCGTCTGAGCTTCTGAATTTTGAATATTCCATTTGTGAAGGGACAGTTTTATAAACTGTGATATAAAATGCAAATTTGTCATTTGCCCATTGGAGTTCAGTAAAATGGTTTGCAGGGTATCTCTAAAAGCAGAATTCAAAAGAGATGAATATAGTAGATGAATATAGGTAGTCACTGTTGGTTTAACACATTCATTTGATTTTTG-----------------------------------
Nbrimleyi_NewberryCr_N984 AAAATAGTATATGGAAATAATAAATGACATGCACATCTAATCTTTTAATAT---------------------------AAAATAATTTTT-TATAAAATAAATTTTTTAATTTTAATAATTTTTAAAAAA----TTTTAAATTTTTTTAAAAATAACTTTGAATTTTTTTTAATTTTAA--ATTGTTTTACAATTTTTT-----TAATTTATTTAAATAATTTTTTATAATTTTTTTAAAATAATTTTATA-ATTTTTTTTTTTAAATTAAAATTTTTAATA-TTTTTTTTTCAAATTCCAAAATGGTACACAGTGTTACATCTGGTTTATACATC-TGGTATTATATTTTTAAGTG----TTTTTTTTTATCTTAATGCGATTATTTTGTATGGAGATTTCATTGATTTTCTTTGAGGATGATGTCTGTTAAAGATGTGAAAAAA-AAATGTTGTCTCCCTGTCCCTTACTTACCTTGACGGAATAGGCGAGGGCGAGGGTTACGGCGAGGGGCAAGCCCTCTGGTACGGCGACCACTAGCACCGTCACACCGATGATGAGGAACTTGACCAGCATCTGCGTGTGTTCCGCCTTCCACACGTTCTCGTTCACCACAAACGTCGTGATTGCAAACCGGATCATCAGAATCACAACAGTGAACGCCGCTATCGTTGAACCTATTATCGTAGGAGTACATAGCAGATTGAGATGTGATTGCAAAGAGAGAAAAAACTGATCTACATAATATGTAGTTTAAAGGAATAGTTATGAATTCATTTTGACAATTTTCTAAATTAAAGTACCTAATTTACGGTACAAAAACTAAAATAAATCTTATTACTCACCATCTAATTAAGGCAAACGCACAATCAGGCACAACACTGCTAATTGAGGTACCCAACAAAGTTCAATTAAGGAACAAGTGTTCA-------------CCGAGCTTCTGAATTTTGAATTTTCCATTTGTGGAGGGACAGTTTTATAAACTGTGATATTAACCGTAAAATTACCGTATTTT-ATTCG---------AAGTTTTATGAATGAAATTTCTA-------------AGGGAAGTGAAATTAAAGGCCATAGACCTGAAACCAGGCAACGATTATGATATCCATGTTATCCCTGAGCGTTTATTGTAAACGTAATCATTGATAAAATTT
Nbrimleyi_RumblingBald_N241 ----------------------------------------------------------------------------------------------------------------------------------------------------------------------------------------------------------------------------TAATTTAATAATTTTTTTAAATAATTTTATA-ATTTTTTTTTTT--ATTAAAATTTTTAATA-TTTTTTTTTCAAATTCCAAAATGGTTCACAGTGTTACATCTGGT-------------------------------------------ATTATAATGCGGTTATTTTGGGTGGAGATTTCATTGATTTTCTTTGAGGATGATGCCTGTTACAGATGTAAAAA---AAATGCTGTCTCCCTCTCTCTTACTTACCTTGACGGAATAGGCGAGGGCGAGGGTTACGGCGAGGGGCAAGCCCTCTGGTACGGCGACCACTAGCACCGTCACACCGATGATGAGGAACTTGACCAGCATCTGCGTGTGTTCCGCCTTCCACACGTTCTCGTTCACCACAAACGTCGTGATTGCAAACCGGATCATCAAAATCACAACAGTGAACGCCGCTATCGTTGAACCTGTTATCGTAGGAGTACATAGCAGATTCAGATGTGATTGCAAAGAGAGAAAAAACTGATCTACATAATATGTAGTTTAAAGGAATAGTTATGAATTCATTTTGACAATTTTCTAAATTAAAGTACCTAATTTACGGTACAAAAACTAAAATAAGTCTTATTACTCAATATTTAATTAAGGCAAAAG------CAGGCACAACACTGCTAATTGAGGTACCCAACAAAGTTCAATTAAGGAACAAGTGTCCA-------------CTGAGCTTCTGAATTTTGAATTTTCCATTTGTGGAGGGACAGTTTTATAAACTGTGATATTGACCGTAAAATTACCGTATTTT-ATTCG---------AAGTTTTATGAATGAAATTTCTACG-------TTT-----AAGTGAAATTAAAGGCCATAGACCTTAAACCAGCCAACGATTATGGTATCCATGTTATCCCGGAGCGTTTACTGTAAATGTAATCATTCATAAAATTT
Ncanei_Egypt_N958 ---------------------------------------------------------------------------------------------------------AATAATTTTAATAATTTTAAAA------------------------------------------------------------------------------AAATTATTTAAATAATTTTTTATAATTTTTTAAAAATAATTTTATA-ATTTTTTTTTTTAAATCAAAATTTTTAATATTTTTTTTTTCAAATTCCAAAATGGTACACAGTGTTACTTCTGGTTTATACATC-TGGTATTATATTTTTAAGTG---TTTTTTTTTTATCTTAATGCGATTATTTTGTGTGGAGATTTCATTGATTTTCTTTGAGGATGATGTCTGTTACAGATGTAAAAAAAGAAATGCTGTCTCCCTCTCTCTTACTTACCTTGACGGAATAGGCGAGGGCGAGGGTTACGGCGAGGGGCAAGCCCTCTGGTACGGCGACCACTAGCACCGTCACACCGATGATGAGGAACTTGACCAGCATCTGCGTGTGCTCCGCCTTCCACACGTTCTCGTTCACCACAAACGTCGTGATTGCAAACCGGATCATCAGAATCACAACAGTGAACGCCGCTATCGTTGAACCTGTTATCGTAGGAGTACATAGCAGATTCAGATGGGATTGCAAAGAGAGAAAAAACTGATCTACATAATATGTAGTTTAAAGGAATAGTTATGAATTCATTTTGACAATTTTCCAAATTAAAGTACCTAATTTACGGTACAAAAACTAAAATAAGTCTTATTACTCAATATCTAATTAAGGCAAAAGCACAAGCAGGCACAACACTGCTAATTGAGGTACCCAACAAAGTTCAATTAAGGAACAAGTGTTCA-------------CCGAGCTTCTGAATTTTGAATTTTCCATTTGTGGAGTGACAGTTTTATAAACTGGGATATTGACCGTAAAATTACCGTATTTT-ATTCG---------AAGTTTTATGAATGAAATTTCTA-------------AGGGAAGTGAAATTAAAGGCCATAGACCCTAAACCAGTCAACGATTACGGTATCCATGTTATCCCTGAGCGTTTATTGTAAACG------------------
Ncarolinensis_Grandfather_N218 --------ATAAGGTGCAAGATGTTGTCTCAGACATCCGACAGTTTGACAGTCCTAGCTCTTTACCTATTATTGTAAGATGATAATTATTCTGTAAACAATATCTGAAAATCTTGAAACTTTTAAAAATTGACATGATGACTGGTTTTCAATATAGATGTCAAAGTGAGTTGAGTTTGTTAACTGTTGAGG-----------TAAAATCTGAGTATATGGATATATTTCGAACACGATAAATGGTGTTGAACATTTATATTTGTGAAATGTAAATTATTTTTTATTTCGCTTCCAATTCCAAAATGGCACACAGTGTTACATCTGGTATACAGGCCTTGATATTATATTTTTAAATGTTTTTTTATTATTATCTTAATGCGGTTATTTTGTGTGGAGATTTTATTGATTTTCTTTGAGGATGATACCTGTTACAGATAAATAATAAAAAATGCTGTCTCCCTATCTCTTACTTACCTTGACGGAATAGGCGAGGGCGAGGGTTACGGCGAGGGGCAAGCCCTCTGGTACGGCGACCACTAGCACCGTCACACCGATGATGAGGAACTTGACCAGCATCTGCGTGTGTTCCGCCTTCCACACGTTCTCGTTCACCACAAACGTCGTGATTGCAAACCGGATCATCAGAATCACAACAGTGAACGCTGCTATCGTGGAACCTGTTATTGTGGGAGTACATAACAGATTGAGATGCGATTGCAAAGAGAGAAATAACCGATTCACATAATACGTAGTTTAAAGGAAGAGTTATGAATTCACTTTGACAATTTTCTAAATTAAAGTACCTAATTTACGGTACAAGAACTAAAATAAGTCTTATTACTCAATATCCAATTAAGGCAAACGCACAATCAGGCACGAAATTGCTGATTGAGGTACCCGACAAAATTCACTTAAGGAACGCGTCTTCAACGTAACGAGCGTCCGAGCTTCTGAATTTTGAATATTCCATTTGTGAAGGGACAGTTTTATAAACTGTGATATAAAATGCAAATCTGTCATTTGCCCATTGGAGTTCAGTAAAATGGTTTGCTAGATATCTCTAAAAGCAGAATTCAAAAGAGATGAATATAGTAGATGAATATAAGTATTCACTGTCGGTTTAACGCATTCATTTGATTTTTGAAGCATTATTTCAAATGACATGGCTAATAGAATCG
Ncarolinensis_LinvilleCaverns_N227 ----------------------------------------------------------------------------------------------------------------------------------------------------------------------------------------------------------------------------------------------------------------------------------------------------------------------------------------------------TATTATATTTTTAAATGTTTTATTATTATTATCTTAATGCGGTTATTTTGTGTGGAGATTTTATTGATTTTCTTTGAGGATGATACCTGTTACAGATAAATAATAAAAAATGCCGTCTCCCTATCTCTTACTTACCTTGACGGAATAGGCGAGGGCGAGGGTTACGGCGAGGGGCAAGCCCTCTGGTACGGCGACCACCAGCACCGTCACACCGATGATGAGGAACTTGACCAGCATCTGCGTGTGTTCCGCCTTCCACACGTTCTCGTTCACCACAAACGTCGTGATTGCAAACCGGATCATCAGAATCACAACAGTGAACGCTGCTATCGTCGAACCTGTT-------GAGTACATAACAGATTGAGATGGGATTGCAAAGAGAGAAATAACCGATTCACATAATACGTAGTTTAAAGGAAGAGTTATGAATTCATTTTGACAATTTTCTAAATCAAAGTACCTAATTTACAGTACAAGAACTAAAATAAGCCTTATTACTCAATATCCAATTAAGGCAAACGCACAATCAGGCACGAAATTGCTGATTGAGGTACCCGACAAAATTCACTTAAGGAACGCGTCTTCAACGTAACGAGCGTCTG-----------------------------------------------------------------------------------------------------------------------------------------------------------------------------------------------------------------------------------------
Ncarteri_English_N031 AACAAAATATAAGATTCCAGATGTTGTCTCAGACATCCGACAGTTTGATATTCCTGGCTCATTAGTTATTATTACAAGATGATATTTATTCTGTAAACTATATCTGAAAATCTTGAAACTTTTAAAAATTGACATGATGACTTGTTTTCAATATAGATTTTAAATATCGTTGAGTTTGTTAACTGTTGAGGTATTATATGCGAAAAATTTGAGTATATGGAGATATTTCGAACACGATAAATGACATTTCACATTT-TATTTTTGAAATGTAAATTATGTTTTCTTTTGTTTCAAATTCCAAAAT-GTACACAGTGTTAAATTTGGTTTACAGACCTTGATATTATATTTTTAAGTATTTTT--------ATCTTAATGCGGTTATTTTGTGTGGAGA---------TTTTTTTTG-----GATGCTTGTTACAGATGTAAAATAAAAAATGCTGTCTCCCTGTCTCTTACTTACCTTGACGGAATAGGCAAGGGCGAGGGTTACGGCGAGGGGCAAGCCCTCTGGTACGGCGACCACTAGCACCGTCACACCGATGATGAGGAACTTGACCAGCATCTGCGTGTGCTCCGCCTTCCACACGTTCTCGTTCACCACAAACGTCGTGATTGCAAACCGGATCATCAGAATCACAACAGTGAACGCCGCTATCGTCGAACCTATTATTGAAGGAGTACATAACGGATTGAGATGGGATTGCAAAGAGAGAAAAAACTGATCTACATAATGTGTAGTTTAAAGGAATAGTTATGAATTCATTTTGACAATTTTCTAAATGAAAGTACCTAATTTACGGTACAAAAACTAAAATAAGTATTATTACTCAATATCTAATTAAGGCAAAAGCACAATCAGGCACAACACTGCCAACTGAGGTACCTAACAAAGTTCAATGAAGGAACAAGTCTTCA-------------CTGAGCTTCTGAATTTTGAATTTTCCATTTGTGGAGGGACAGTTTTATAAAC--TCACGTTGACCGTAAAATTACCGTTTTTT-ATTCG---------AAGTTATATGACTGAAATTTCTACG-------TTTAAGGGAAGTGAAATTAAAGGCCACTGACCTGAAACCAGCCAACGATTATGGTATTTGTGTTATCCCTGAGCGTTTATTGTAAACGTAATCATTAATAAAATTT
Ncarteri_LaurelCave_nearTYPE_N0296 ----------------------------------------------------------------------------------TAATTATTCTGTAAACTATATCTGAAAATCTTGAAACTTTTAAAAATTGACATGATGACTGGTTTTCAATATAGATTTCAAATATCGTTGAGTTTGTCAACTGTTGAGGTATTATATGCGAAAAATTTGAGTATATGGAGATATTTCGAACACGATAAATGACATTTCACATTTATATTTTTGAAATGTAAATTATGTTTTCTTTTGTTTCAAATTCCAAAAT-GTACACAGTGTTAAATTTGGTATACAGAACTTGATATTATATTTTTAAGTATTTTT--------ATCTGAATGCGGTTATTTTGTGTGGAGA---------TTTTTTTTGAG---GATGCTTGTTTCAGATGTAAAGAAAAAAATGCTGTCTCCCTGTCTCTTACTTACCTTGACGGAATAGGCAAGGGCGAGGGTTACGGCGAGGGGCAAGCCCTCTGGTACGGCGACCACTAGCACCGTCACACCGATGATGAGGAACTTGACCAGCATCTGCGTGTGCTCCGCCTTCCACACGTTCTCGTTCACCACAAACGTCGTGATTGCAAACCGGATCATCAGAATCACAACAGTGAACGCCGCTATCGTTGAACCTGTTATTGAAGGAGTACATAACAGATTGAGATGGGATTGCAAAGAGAGAAAAAACTGATCTACATAATGTGTAGTTTAAAGGAATAGTTATGAATTCATTTTGATAATTTTCTAAATGAAAGTACCTAATTTACGGTACAAAAACTAAAATAAGGGTTATTACTCAATATCTAATTAAGGCAAAAGCACAATCAGGCACAACGCTGCTAACTGAGGTACCTAACAAGGTTCAATTAAGGAACAAGTGTTCA-------------CTGAGCTTCTGAATTTTGAATTTTCCATTTGTGGAGGGACAGTTTTATAAAC--TCACGTTGACCGTAAAATTACCGTTTTTT-ATTCG---------AAGTTATATGAATTAAATTTCTACG-------TTTAAGGGAAGTGAAATTAAAGGCCACTGACCTGAAACCAGCCAACGATTATGGTTTTTGTTTTATCCCTGAGCGTTTATTGT-----------------------
Ncarteri_Pitchfork_N363 AATAAAATATAAGGTTCCAAATGTTGTCTCAGACATCCGACAGCTTGACATTCCTGGCTTATTAGTTATTATTACAAGATGATAATTATTCTGTAAACTATATCTGAAAATCTTGAAACTTCTAAAAATTGACATGATGACTGGTTTTCAATATAGATTAGAAATATCGTTGAGTTTGTTAACTGTTGAGTTATTATATGCGAAAAATTTGAGTATATGGAGATATTTCGAACACGATAAATGACATTTCACATTAATATTTTTGAAATGCAAATTATGTTTTCTTTTGTTTCAAATTCCAAAAT-GT--ACAGTGTTAAATTTGGTATACAGACCTTGATATTATATTTTTAAGTATTTTT--------ATCTTAATGCGGTTATTTTGTGTGGAGA---------TTTTTTTTGAGGATGATGCTTGTTACAGATGTAAAATAAAAAATGCTGTCTCCCTGTCTCTTACTTACCTTGACGGAATAGGCAAGGGCGAGGGTTACGGCGAGGGGCAAGCCCTCTGGTACGGCGACCACTAGCACCGTCACACCGATGATGAGGAACTTGACCAGCATCTGCGTGTGCTCCGCCTTCCACACGTTCTCGTTCACCACAAACGTCGTGATTGCAAACCGGATCATCAGAATCACAACAGTGAACGCAGCTATCGTTGAACCTATTATTGAAGGAGTACATAACAGATTGAGATGTGATTGCAAAGAGAAAAATA--------ACATAATGTGTAGTTTAAAGAAATAGTTATGAATTCATTTTGACAATTTTCTAAATGAAAGTACCTAATTTACGGTACAAAAACTAAAATAAGTATTATTACTCAATATCTAACTAATGCAAAAGCACAATCAGGCACAACACTGCTAATTGAGGTACCTAACAAAGTTCAATTAAGGAACAAGTGTTCA-------------CTGAGCTTCTGAATTTTAAATTTTCCATTTGTGGAAGGACAGTTTTATAAACTGTGATATTGACCGTAAAATTACCGTATTTT-ATTCG---------AAGTTATATGAATGAAATTTCTACG-------TTTAAGGGAGGTGAAATTAAAGGCCATGGACC--------------------------------------------------------------------------
Ncarteri_WeberCty_N1044 AACAAAATATAAGATTCCAGATGTTTTCTCAGACATCCGACAGTTTGACATTTCCGGCTCATTAGTTATTATTACAAGATGATAATTATTCTGTAAACTATATCTGAAAATCTTGAAACTTTTAAAAATTGACATGATGACTGGTTTTCAATATAGATTTCAAATATCGTTGAGTTTGTTAACTGTTGAGGTATTATATGAGAAAAATTTGAGTATATGGAGATATTTCGAACACGATAAATGACATTTCACATTTGTATTTTTGAAATGTAAATTATGTTTTCTTTTGTTTCAAATTCCAAAAT-GTACACAGTGTTAAATTTGGTATACAGACCTTGATATTATATTTTTAAGTATTTTT--------ATCTTAATGCGGTTATTTTGTGTGGAGAT--------TTTTTTTTG---AGGATGCTGGTTACAGATGTAAAATAAAAAATGCTGTCTCCCTGTCTCTTACTTACCTTGACGGAATAGGCAAGGGCGAGGGTTACGGCGAGGGGCAAGCCCTCTGGTACGGCGACCACTAGCACCGTAACACCGATGATGAGGAACTTGACCAGCATCTGCGTGTGCTCCGCTTTCCACACGTTCTCGTTCACCACAAACGTCGTGATTGCAAACCGGATCATCAGAATCACAACAGTGAACGCCGCTATCGTTGAACCTATTATTGAAGGAGTACATAACAGATTGAGATGGGATTGCAAAGAGAGAAAAAACTGATCTACATAATGTGTAGTTTAAAGGAATAGTTATGAATTCATTTTGACAATTTTCTAAATGAAAGTACCTAATTTACGGTACAAAAACTAAAATAAGTATTATTACTCAATATCTAATTAAGGCAAAAGCACAATCAGGCACAACACTGCTAACTGAGGTACCTAACAAAGTTCAATTTAGGAACAAGTGTTCT-------------CTGAGCTTCTGAATTTTAAATTTTCCATTTGTGGAGGGACAGTTTTATAAAC--TCACGTTGACCGTAAAATTACCGTTTTTT-ATTCG---------AAGTTATATGAATGAGATTTCTACG-------TTTAAGGGAAGTGAAATTAAAGACCACTGACCTGAAACCAGCCAACGATTATGGTATTTGTGTTATCCCTGAGCGTTTATTGTAAACGTAATCATTGATAAAATTT
Ncarteri_div__RainbowCave_G2089 -ACAAAATATAAGGTTCAAGATTTTGTTTCAGACATCCGACAGTTTGACATTCCTGGTTCTTTTCCTATTATTGTAAGGTGATAATTATTGTGTAAATAATATCTGAAAATCTTGAAAATTTTGAAACTTTACATGATGGCCGGTTTTCAATATACATGTCAAATATCGTTGAGTTTGTTAACTGTTGAGGTATTATGTGCGAAAAATTTGAGTATTTGGAGATATTTCGAACACGATAAATGATATTGCACATTTGTATTTTTGAAATGTAAATTATTGTTTATTTTGTTTCAAATTCCGAAATGGTACACAGTGTTACATCTGATATACAGACC---ATGATATATTTTGAAGTATTTTT--------ATCTTAATGCGGTTATTTTGTGTGGATATATTATTGATTTTCTTTGAGGATGATGCCTGTTACAGATGTAA---GAAGAATGCTGTCTTTCTGTCTCTTACTTACCTTGACGGAATAGGCAAGGGCGAGGGTTACGGCGAGGGGCAAGCCCTCTGGTACGGCGACCACTAGCACCGTCACACCGATGATGAGGAACTTGACCAGCATCTGCGTGTGCTCCGCCTTCCACACGTTTTCGTTCACCACGAACGTTGTGATTGCAAACCGGATCATCAAAATCACAACAGTGAACGCCGCTATCGTTGAACCTATTATTACAGGAGTACATAACAGATTAAGATGTGATTGTAAAGAGAGAAATAACTGATCTACATAATATGTAGTTTAAAGGAATAGTTATGATTTCATTTTGACAATTTTTTAAATGAAGGTACCTGATTTACGATACAAGAACTAAAAAAAGTTTTATTACTCAATATCTAATTAAGGCACAAGCACAAGCAGGCACAAAATTGCTAATTGAAGTATCCAACAAAATTTACTCAAAGAACACGTCTTCATCTTAATAAGAGTCTGAGCTTCTCAATTTTGAACTTTCCATTTGTGAAGGGACAATTTTATAG----CGATGTAAACTGCAAATTCATCATTTGCCTGTTAGAGTTCGGTAAAATAGTTTGTTAGGTATCTCTAAAAGCAGATATCAAAAGAGATGAATTTTGAAAATGAATACAAGAAATCACTGTAGGTTTAACTCACTGATTTGATTTTTGAAGCATTAGTCCAAATGACATGGCTAATATGATCT
Ncherokee_BallhootScar_N193 AACAAAATATAAGGTTCCAGATGTTATCTCAGACATCCAACAGTGTGACATTCCAGGCTCTTTATCTATTGTTGTAAGATGATAATTATTCTGTAAACAATATCTGAAAATCTTGAAACTTTTAAAAATTGACATGATGACTGGTTTTCAATATAGATGTCAAATATCGTTGAGTTTCTTAACTGTTGATGTATTATATGCGAAAAATTTGAGTATATGGAGATATTTCGAACACGATAAATGACATTTCACATTTA------------------------TTGTTTTGTTTCAAATTCCAAAATGGTACACAGTGTTACATCTGGTATGCAGGCCTTGATATTATATTTTTTA---TTTTTTTATTATTATCTTAATGCGGTTATTTTGTGTGGAGATTTTATGGATTTTCTTTGAGGATGATACCTGTTACAGATGTA----AAAAAATGCTGTCACCCTGTCTCTTACTTACCTTGACGGAATAGGCAAGGGCGAGGGTTACGGCGAGGGGCAAGCCCTCTGGTACGGCGACCACTAGCACCGTCACACCGATGATGAGGAACTTGACCAGCATCTGCGTGTGCTCCGCCTTCCACACATTCTCGTTCACCACAAACGTCGTGATTGCAAACCGGATCATCAGAATCACAACAGTGAACGCTGCTATCGTTGAACCTGTTATTGTAGGAGTACATAACAGATTGAGATGGGATTGCAAAGAGAGAAATAACTGATTTACATAATATGTAGTTTAAAGGAATAATTATGAATTCACATTGACAATTTTCTAAATTAAAGTACCTAATTTACGGTACTGCTAC-------GGTACTATTACTCAATATCCAATTAAGGCAAATGCACAATCAGGCACAAAATTGCTAATTGAGATACCTAACAAAATCCACTTAAGGAACACGTCTTCAACGTAACAAGCGTCTGAGCTTCTGAATTTTGA-------------------------------------------------------------------------------------------------------------------------------------------------------------------------------------------------------------------------
Ncherokee_BalsamMtn_N891 AACAAAATATAAGGTTCCAGATGTTATCTCAGACATCCAACAGTGTGACATTCCAGGCTCTTTATCTATTGATGTAAGATGATAATTATTCTGTAAACAATATCTGAAAATCTTGAAACTTTTAAAAATTGACATGATGACTGGTTCTCAATATAGATGTCAAAGTGAGTTGAGTTTGTTAACTGTTGAGGTATTATGTGC-AAAAATCTGAGTATATGGAGATATTTCGAACACGAT--ATGGCGTTGGACATTTATATTTTTGAAATGTAAATTATTTTTTAATTCGCTTCCAATTCCAAAATGGTACACA--------TCTGGTATACAGGCCTTGATATTATATTTTTAAATGTTTTTTTATTATTATCTTAATGCGGTTATTTTGTGTGGAGATTTTATTGATTTTCTTTGAGGATGATACCTGTTACAGATGTAAA--AAAAAATGCTGTCTCCCTGTCTCTTACTTACCTTGACGGAATAGGCAAGGGCGAGGGTTACGGCGAGGGGCAAGCCCTCTGGTACGGCGACCACTAGCACCGTCACACCGATGATGAGGAACTTGACCAGCATCTGCGTGTGCTCCGCCTTCCACACATTCTCGTTCACCACAAACGTCGTGATTGCAAACCGGATCATCAGAATCACAACAGTGAACGCTGCTATCGTTGAACCTGTTATTGTAGGAGTACATAACAGATTGAGATGGGATTGCAAAGAGAGAAATAACTGATTTACATAATATGTAAT---ATGGAATAGTTATGAATTCACTTTGACAATTTTCTAAATTAAAGTACCTAATTTACGGTACAAAAACTAAAATAAGTGTTACTACTCAATATCCAATTAAGGCAAACGCACAATCAGGCCCAAAATTGCTAATTGAGGTACCCAACAAAATTCACTTAAGGAACACGTCTTCAACGTAACAAGCGTCCGAATTACTGAAAGCTGATAAGCTCTGATGTACAGGAAATGCTCTATAA----------TAAATTCAAAATTAACATATCGCAATCGACTTTGCTCATGATTGT------GGTATCGTTGGAAATGAG----AGAGCAGATGAAAATCGGCAACAAATTTGGA--------ATTGGAGTGATGTGCAAGTTCCAGCTTTAAATTTTTATTTAAAAC-------------------
Ncherokee_SIndianCrk_N681 -----------------------------------------------------------------------------------------------------------------------------------------------------------------------------------------------------------------------------GATATTTCGAACACGATAAATGGCGTTGAACATTTATATTTTTGAAATGTAAACTATTTTTTATTTCGCTTCCAATTCCAAAACGGTACACAGTGTTACATCTGGTATACAGGCCTTGATATTATATTTTTAAATGTTTTTTTATTATTATCTTAATGCGGTTATTTTGGGTGGAGATTTTATTGATTTTCTTTGAGGATGATACCTGTTACAGATCTA----AAAAAATGCTGTCTCCCTATCTCTTACTTACCTTGACGGAATAGGCAAGGGCGAGGGTTACGGCGAGGGGCAATCCCTCTGGTACGGCGACCACTAGCACCGTCACACCGATGATGAGGAACTTGACCAGCATCTGCGTGTGCTCCGCCTTCCACACGTTCTCGTTCACCACAAACGTCGTGATTGCAAACCGGATCATCAGAATCACAACAGTGAACGCTGCTATCGTTGAACCTGTTATTGTAGGAGTACATAACAGCTTGAGATGGGATTGCAAAGAGAAAAATAGCTGATTTACATAATATGTAGTTTAAAGGAATAGTTATGAATTCACTTTGACAATTTTCTAAATTAAAGTACCTAATTTACGGTACAAAAACTAAAATAAGTCTTATTACTCAATATCCAATTAAGGCAAATGCACAATCAGGCACAAAATTGCTAATTGAGGTACCCAACAAAATTCACTTAAGGAACACGTCTTCAACGTAACAAGCGTCTGAGCTTCTGAATTTTGAATATTCCATTTGTGAAGGGACAGTTTTATAAACTGTGATATAAAATTCAAATTTGTCATTTTCCCATTGGAGTTCAGTAAAATGGTTTGCTAGGTATCTCTAAAAGCAGAATTCAAAAGAGATGAACATAGTAGATGAATATAGGTAGTCACTGTTGGTTTAACACA--------------------------------------------------
Ncooperi_BeaverCrk_N1002 AACAAAATATAAGGTTCCAGATGTTGTCTCACACATCCGACAATTTGGCATTCCAGGCTCTTTACCTATTGTTGTAAGATAATAATTATTCTGTAAACAATATCTGAAAATATTGAAACTTTTAAAAATTGATATAATGGCTGGTTTTCAATATTGATGCCAAATATCGTCGAGTTTGTTAACTGTTGAGGTATTATATGCGAAATATCTGAGTATATGGAGATATTTCGAACACGATAAATGACATTGCAGATTTA------------------------TTGTTTTGTTTCAAATTCCAAAATGGTACACATTGATACATCTGGTATACAGACCTTGATATTATATTCTTAAGTATTTTTAAAAAAAAATCTTAATGCGGTTATTTTGTGTAGAGATTTCATTGATTTTCTTTGAG---GATGCCTGTTGCAGATGTAAAATAAAAAATGCCGTTTCCCTCTCTCTTACTTACCTTGACGGAATAGGCAAGGGCGAGGGTTACGGCGAGGGGCAAGCCCTCTGGTACGGCGACCACTAGCACCGTCACACCGATGATGAGGAACTTGACCAGCATCTGCGTGTGCTCCGCCTTCCACACGTTTTCGTTCACCACAAACGTCGTGATTGCAAACCGGATCATCAGAATCACAACAGTGAACGCCGCTATCGTTGAACCTATTATTGTAGGAGTACACAACAGATTGAGATGTGATTGCAAAGAGAAAAATAACTGATCTACATAATATGTAGTTTAAAGGAATAGTTATGAATTCACTTTGACACCT----------AAGTACCTAATTTACGGTACAAAAACTAAAATAAATCTTATTACTCAATATCCAATTAAGGCAAACGCACAATCAGGCACGAAATTGCTAATTGGGGTACCTAACAAAATTCACTTAAGGAACACGTCTTCAACGTAACAAGCGTCTGAGCTTCTGAATTTTGAATATTCCATTTGTGAAGGGACAGTTTTATAAACTGTGATATAAAATGCAAATTTGTCATTTGACCATTAGAGATCAGTAAAATGGTTTGCAGGGTATCTCTAAAAGCAGAATTCAAAAGAGATGAATATAGTAGATGAATATAGGTAGTCACTGTTGGTTTAACACATTCATTTAATTTTTGAAGCATTAGTTCAAATGGCATGGCTACTAGAATCT
Ncooperi_BrasstBald_N824 -------------------------------------------------------------------ATTGTTGTAAGATGATAATTATTCTGTAAACAATATCTGAAAATATTGAAAATTTTAAAAATTGATATAACGGCTGGTTTTCAATATTGATGACAAATATCGTTGAGTTTGTTAACTGTTGAGGTATTATATGCGAAATATCTGAGTATATGGAGATATTTCGAACACGATAAATGACATTGCAGATTTA------------------------TTGTTTTGTTTCAAATTCCAAAATGGTACACATTGTTACATCTGGTATACAGGCCTTGATATT-TATTCTTAAGTATTTTTTAAAAAAAATCTTAATGCGGTTATTTTGTGTAGAGATTTCATTGATTTTCTTTGATTATGATGCCTGTTACAGATGTAAAATAAAAAATGCTGTTTCCCTCTCTCTTACTTACCTTGACGGAATAGGCAAGGGCGAGGGTTACGGCGAGGGGCAAGCCCTCTGGTACGGCGACCACTAGCACCGTCACACCGATGATGAGGAACTTGACCAACATCTGCGTGTGCTCCGCCTTCCACACGTTTTCGTTCACCACAAACGTCGTGATTGCAAACCGGATCATCAGAATCACAACAGTGAACGCCGCTATCGTTGAACCTATTATTGAAGGAGTACATAACAGATTGAGATGCGATTGCAAAGAGAAAAATAGCTGATCTACATAATATGTAGTTTAAAGGAACAGTTATGAATTCACTTTGACAATTTTCTAAATTAAAGTACCTAATTTACGGTACAAAAACTAAAATAAGTCT----------TATCCAATTAAGGCAAACGCACAATCAGGCACAAAATTGCTAATTGAGGTACCTAACAAAATTCACTTAAGGAACACGTCTTCAACGTAACAAGCGTCTGAGCTTCTGAATTTTGAATATTCCATTTGTGAAGGGACAGTTTTATAAACTGTGATATAAAATGCAAATTTGTCATTTGCCCATTGGAGTTCAGTAAAATGGTTTGCAGGGTATCTCTAAAAGCAGAATTCAAAAGAGATGAATATAGTAGATGAATATAGGTAGTCACTGTTGGTTTAACACATTCATTTGATTTTTGAAGCATTAGT-------------------------
Ncooperi_CheoahDam_N1122 -------------------------------------------------------------------------------------TTATTCTGTAAACAATATCTGAAAATATTGAAACTTTTAAAAATTGATATAATGGCTGGTTTTCAATATTGATGTCAAATATCGTTGAGTTTGTTAACTGTTGAGGTATTATATGCGAAATATCTGAGTATATGGAGATATTTCGAACACGATAAATGACATTTCACATTTA--------------A---------TTGTTTTGTTTCAAATTCCAAAATGTTACACAGTGTTACATCTGGTATACAGGCCTTGATATTAGATTTTTAAGTATTTTTAAAAAACAATCTTAATGCGGCTATTTTGTGTGGAGATTTTATTGATTTTCTTTGAGGATGATGCCTGTTACAGATGTAAAATAAAAAATGCTGTCTCCCTGTCTCTTACTTACCTTGACGGAATAGGCAAGGGCGAGGGTTACGGCGAGGGGCAAGCCCTCTGGTACGGCGACCACTAGCACCGTCACACCGATGATGAGGAACTTGACCAGCATCTGCGTGTGCTCCGCCTTCCACACGTTTTCGTTCACCACAAACGTCGTGATTGCAAACCGGATCATCAGAATCACAACGGTGAACGCCGCTATCGTTGAACCTATTATTGAAGGAGTACACAACAGA-------------------------------------------------------------------------------------------------------------------------------------------------------------------------------------------------------------------------------------------------------------------------------------------------------------------------------------------------------------------------------------------------------------------------------------------------------------------------------------------
Ncooperi_NantRiverGorge_N682 ------------------------------------------------------------------------------------------------------------------GAAAATTTTAAAAATTGATATAACGGCTGGTTTTCAATATTGATGACAAATATCGTTGAGTTTGTTAACTGTTGAGGTATTATATGCGAAATATCTGAGTATATGGAGATAATTCGAACACGATAAATGACATTGCAGATTTA------------------------TTGTTTTGTTTCAAATTCCAAAATGGTACACATTCTTACATCTGGTATACAGGCCTTGATATTATATTCTTAAGTATTTTTTAAAAAAAATCTTAATGCGGTTATTTTGTGTAGAGATTTCATTGATTTTCTTTGATGATGATGCCTGTTACAGATGTAAAATAAAAAATGCTGTTTCCCTCTCTCTTACTTACCTTGACGGAATAGGCAAGGGCGAGGGTTACGGCGAGGGGCAAGCCCTCTGGTACGGCGACCACTAGCACCGTCACACCGATGATGAGGAACTTGACCAACATCTGCGTGTGCTCCGCCTTCCACACGTTTTCGTTCACCACAAACGTCGTGATTGCAAACCGGATCATCAGAATCACAACAGTGAACGCCGCTATCGTTGAACCTATTATTGAAGGAGTACATAACAGATTGAGATGCGATTGCAAAGAGAAAAATAGCTGATATACATAATATGTAGTTTAAAGGAACAGTTATGAATTCACTTTGACAATTTTCTAAATTAAAGTACCTAATTTATGGTACAAAAACTAAAATAAGTCT----------TATCCAATTAAGGCAAACGCACTATCAGGCACAAAATTGCTAATTGAGGTACCTAACAAAATTCACTTAAGGAACACGTCCTCAACGTAACAAGCGTTTGAGCTTCTGAATTTGGAATATTCCATTTGTGAAGGGACAGTTTTATAAACTGTGAAATAAAATGCAAATTTGTCATTTGCCCTTTGGAGTTCAGTAAAATGGTTTGCAGGGTATCTCTAAAAGCAGAATTCAAAAGAGATGAAAATAGTAGATGAATATAGGTAGTCACTGTTGGTTTAACACATTCATTTGATTTTTGAAGCATTAGTTCAAATGACATGGCTAATAGA----
Ncooperi_RockCrRoad_N1160 ----------------------------------------------------------------------GTTGTAAGACGATAATTATTCTGTAAACAATATCTGAAAATATTGAAACTTTTAAAAATTGATATAATGGCTGGTTTTCAATATTGATGTCAAATATCGTTGAGTTTGTTAACTGTTGAGGTATTATATGCGAAATATCTGAGTATGTGGAGATATTTCGAACACGATAAATGACATTTCACATTTA------------------------TTGTTTTGTTCTAAATTCCAAAATGTTACACAGTGTTACATCTGGTATACAGGCCTTGATATTAGATTTTTAAGTATTTTTTAAAAAAAATCTTAATGCGGCTATTTTGTGTGGAGATTTTATTGATTTTCTTTGAGGATGATACCTGTTACAGATGTAAAATAAAAAATGCTGTTTCCTTCTCTCTTACTTACCTTGACGGAATAGGCAAGGGCGAGGGTTACGGCGAGGGGCAAGCCCTCTGGTACGGCGACCACTAGCACCGTCACACCGATGATGAGGAACTTGACCAGCATCTGCGTGTGCTCCGCCTTCCACACGTTTTCATTCACCACAAACGTCGTGATTGCAAACCGGATCATCAGGATCACAACGGTGAACGCCGCTATCGTTGAACCTATTATTGAAGGAGTACACGACAGATTGAGATGGGATTGCAAGAGAAAAAATA--------ACATAATATGTAGTTTAAAGGAATAGTTATGAATTCACTTTGACAGTTTTCTAAATTAAAGTACCCAATTTACGGCGCAAAAACTAAAATAAGTCTTATTACTCACTATCCAATTAAGGCAAACGCACAATCAGGCACAAAATTGCTAATTGAGGTACCTAGCAAAATTCACTTAAGGAACACGTCTTCAACGTAACAAGCGTCTGAGCTTCTGAATTTTGAATATTCCATTTGTGAAGGGACAGTTTTATAAACTGTGATATAAAATGCAAATTTGTCATTTGCCCGTTGGAGTTCAGTAAAATGGTTTGCAGGGTATCTCTAAAAGCAGAATTCAAAAGAGATGAATATAGTAGATGAATATAGGTAGTCACTGTTGGTTTAACACATTCATTTGATTTTTGAAGTAT----------GACATGGCTAATAGAATCT
Ncoylei_Apalachia_N1195 AACAAAATATAAGGTTCAAGATGTTGTGTCAGACATCTGACAGTTTGACATTACTGGCTCTTTATCTATTATAGTAAGATGATAATTATTCTGTAAACAATATCTGAAAATCTTGAAACTTTTAGAAATTGACATAATGACTGGTTTTCAATATAGATGTCCAATATCGTTGAGTTTGTCAACTGTTGAGGTATTGTGTGCG-AAAATGTGAGTATATGCAAATATTTCGAACACGATAAATGACATTGCACATTT-TATTTTTGAAATATAAATAATTTTTTATTTTGTTTCAAATTCCAAAATGGTACACATTGTGTCATATGGTATACAGGTCTTGATATTATATTTTTAAGTATTTTT--------ATCTTAATGCGGTTATTTTGTGTGGAAATTTTATTGATTTTCTTTGAGGATAATGCTTGTTACAGATGTAAAATAAAAAATGTTGTCTCCCTGTCTCTTACTTACCTTGACGGAATAGGCAAGGGCGAGGGTTACGGCGAGGGGCAAGCCCTCTGGTACGGCGACCACTAGCACCGTCACACCGATGATGAGGAACTTGACCAGCATCTGCGTGTGCTCCGCCTTCCACACGTTCTCGTTCACCACAAACGTCGTGATTGCAAACCGGATCATCAGAATCACAACAGTGAACGCCGCTATCGTTGAACCTGTCATTGAAGGAGTACATAACAGATTGAGTTGCGATTGCAAAGAAAGAAATAACTGATCTACATAATATGTAGTTTAAAGAAATAGTTATGAATTCATTTTGACAATTTTTTAAATGAAAGTACCTAATTTACGGTACAAAAACTAAAATAAGTCTTATTACTCAATATCTAATTAAG------GCACAATCAGGCACAACACAGCTAATTGAGGTACCTAACAAAGTTCAATTAAGGAACAAGTGTTCA-------------CTGAGCTTCAGAATTTTGAATTTTCCATTTGTGGAGGGACAGTTTTATAAACTGTGATATTGACCGTAAAATTACCGTTTTTT-ATTCG---------AAGTTATATGAATGAAATTTCTACG-------TTTAAGAGAAGTGAAATTAAAGGCCATAGACCTGAAACCAGTCAACGATTACGGTATCCATGTTATCCCTGAGCGTTTATTGCAGACGTAACCATTCATAAAATTT
Ncoylei_DinkinCove_N1118 AACAAAATATAAGGTTCCAGATGTTGTCTCAGACATCGGACAGTTTGACATTCCTGGCTCATTAGTTATTATTACAAGATGATAATTATTCTGTAAACTACATCTGAAAATCTTGAAACTTTTAAAAATTGACATGATGACTGGTTTTCAATATAGATGTCAAATATCGTTGAGTTTGTTAACTGTTGAGGTATTATATGCGAAAAATTTGAGTATATGGAGATATTTCGAACACAATAAATGACATTTCACATTTTTATTTTTGAAATGTAAATTACGTTTTGTTTTGTTTCAAATTCCAAAAT-GTACACAGTGTTAAATTTGGTATACAGACCTTGATATTATATTTTA-AGTATTTTT--------ATCTTAATGCGGTTATTTTGTGTGGAGATTTTATTGATTTTCTTTGAGAATGATGCCT-TTACAGATGTAAAATAAAAAATGCTGTCTCCCTGTCTCTTACTTACCTTGACGGAATAGGCAAGGGCGAGGGTTACGGCGAGGGGCAAGCCCTCTGGTACGGCGACCACTAGCACCGTCACACCGATGATGAGGAACTTGACCAGCATCTGCGTGTGCTCCGCCTTCCACACGTTCTCGTTCACCACAAACGTCGTGATTGCAAACCGGATCATCAGAATCACAACAGTGAACGCCGCTATCGTTGAACCTGTCATTGAAGGAGTACATAACAGATTGAGTTGTGATTGCAAAGAGAGAAATAACTGATCTACATAATATGTAGTTTAAAGGAATAGTTATGAATTCATTTTGACAATTTTCTAAATGAAAGTACCTAATTTACGGTACAAAAACTAAAATAAGTCTTATTACTCAATATCTAATTAAGGCAAAAGCACAATCAGGCACAACACCGCTAACTGAGGTACCTAACAAAGTTCTATTAAGGAACAAGTGTTCA-------------CTGAGCTTCTGAATTTTGAATTTTCCATTTGTGGAGGGACAGTTTTTTAAACTGTGATATTGACCGTAAAATTACCGTATTTT-ATTCG---------AAGTTATATGAATGAAATTTATACG-------TTTAAGGGAAGTGAAATTAAAGGCCATAGACCTGAAATCAGCCAACGATTATGGTATCCATGTTATCCCTGAGCGTTTATTGCAAACGTAATCATTGATAAAATTT
Ncoylei_TiptonCreek_N837 -----------------------------------------------------------------------------------------------------------------TGAAACTTTTAGAAATTGACAAAATGGCTGGTTTTCAATATAGATGTCCAATATTGTTGAGTTTGTTAACTGTTGAGGTATTGTGTGCG-AAAATGTGAGTATATGGAGATATTTCGAACACGATAAATGACATTGCACATTTATATTTTTGAAATATAAATAATTTTTTATTTTGTTTCAAATTCCAAAACGGTACACATTGTGTCATCTGGTATACAGGTCTTGATATTATATTTTTAAGTATTTTT--------ATCTTAATGCGGTTATTTTGTGTGGAAATTTTATTGATTTTCTTTGAGGATAATGCTTGTTACAGATGTAAAATAAAAAATGTTGTCTCCCTGTCTCTTACTTACCTTGACGGAATAGGCAAGGGCGAGGGTTACGGCGAGGGGCAAGCCCTCTGGTACGGCGACCACTAGCACCGTCACACCGATGATGAGGAACTTGACCAGCATCTGCGTGTGCTCCGCCTTCCACACGTTCTCGTTCACCACAAACGTCGTGATTGCAAACCGGATCATCAGAATCACAACAGTGAACGCCGCTATCGTTGAACCTGTCATTGTAGGAGTACAAAACAGATTGAGTTGTGATTGCAAAGAGAGAAATAACTGATCTACATAATATGTAGTTTAAAGGAATAGTTATGAATTCATTTTGACAATTTTCTAAATGAAAGTACCTAATTTACGGTACAAAAACTAAAATAAGTATTATTACTCAATATCTAATTAAGGCAAAAGCACAATCAGGCACAACACCGCTAACTGAGGTACCTAACAAAGTTCAATTAAGGAACAAGTGTTCA-------------CTGAGCTTCTGAATTTTGAATTTTCTATTTGTGAAGGGACAGTTTTATAAACTGTGATATTGACCGTAAAATTACCGTATTTT-ATTA----------------------------------------------------------------------------------------------------------------------------------------------------
Ncressleri_AndersonSpringCave_G2075 AACAAAATATAAGATTCAAGATGTTGTCTCTGACACTCGACAATTTGATATTTCTGGCTTTTTACCTATTATTGTAAGATGAGAATTATTCTGTAAACAATATCTGAAAATCTTGAAACTTTTAAAACTTGACATGATGCCTGGTTTTCAATATATATGTCAAATATCGTTGAGTTTGTTAACTGTTGAGGTATTATCTGCGAAAAATCTGAGTATATGGAGATATTTCGAACACGATAAATGACATTGAACATTTATATCTTTGAAATGTAAATTATTTTTTATTTTGTTACAAATTCCAAAATGGTACACAGTGTTACATCTGGTATACAGACC---TTAATATATTTTGAAGTATTTTT--------ATCTTAATGCGGTTATTTTGTGTGGAGATTTTATTTATTTTCTTTGAGAAGAATGCCTGTTTCAGATGTAA---AAAAAATGCTGTCTCTTTGTCTCTTACTTACCTTGACGGAATAGGCAAGGGCGAGGGTTACGGCGAGGGGCAAGCCCTCTGGTACGGCGACCACTAGCACCGTCACACCGATGATGAGGAACTTGACCAGCATCTGCGTGTGCTCCGCCTTCCACACATTCTCGTTCACCACAAACGTCGTGATTGCAAACCGGATCATCAAAATCACAACTGTGAACGCCGCTATCGTTGAACCTATTATTGCAGGAGTACATAAAAGATTAAGATGTGATTGCAAAGAGAGAAATAACTGATCTACATAATATGCAGTTTAAAGGAATAGTTATGAAATCATTTTGACAATTTTCTAAATGAAAGTACCTGATTTCCGATATAAAAACTAAAAGAAATTTTATTACTCAATATCTAATTAAGGCAAACGCACAAGCAGGCACAAAATTGCTAATTGAGGTATCCAACAAAATTCACTCAAAGAACACGTCTTCATCGTAATAAGTGTTTGAGCTTTGGAATTTTGAATTTTCCATTTGTGAAGGGACAATTTTATAG----ATATATAAACTACAAATTTATCATTTACCTATTGGAGTTCAGTAAAACGGTTTGTTAGGTATCTCTAAAATCAGAATTCAAAATAAATGAATCTACTAGATGAATATAGGAAATCACTGTAGGTTTAACACATTCATTTGATTTTTGAAGCATTAGTCCAAATGACATGGTTAATATGATCT
Ncrosbyi_MtMitchell_N210 -----------------------------------------------------------------------------------------------------------------------------------------------------------------------------------------------------------------------------------------TTTTAAAATAATTTTATA-ATTTTTTTTTTTAAATTAAAATTTTTAAT---TTTTTTTTCAAATTCCAAAATGGTACACAGTGTTACATCTGGTCTATACATC-TGGTATTATATTTTTAAGTG-TTTTTTTTAAAAATCTTAATGCGATTATTTTGTGTGGAGATTTCATTGATTTTCTTTGAGGATGATGTCTGTTACAGATGTGAAAAAA-AAATGCTGTCTCCCTCTTTCTTACTTACCTTGACGGAATAGGCGAGGGCGAGGGTTACGGCGAGGGGCAAGCCCTCTGGTACGGCGACCACTAGCACCGTCACACCGATGATGAGGAACTTCACCAGCATCTGCGTGTGTTCCGCCTTCCACACGTTCTCGTTCACCACAAACGTCGTGATTGCAAACCGGATCATCAGAATCACAACAGTGAACGCCGCTATCGTTGAACCTGTTATCGTAGGAGTACATAGCAGATTCAGATGGGATTGCAAAGAGAGAAAAAACTGATCTACATAATATGTAGTTTAAAGGAATAGTTATGAATTCATTTTGACAATTTTCTAAATTAAAGTACCTAATTTACGATACAAAGACTAAAATAAGTCTTATTACTCAATATCTAAATAAGGCAAAAGCACAATCAAGCACAACACTGCTAATTGAGGTACCCAACAAAGTTCAATTAAGGAACAAGTGTTCA-------------CCGAGCTTCTGAATTTTGAATTTTCCATTTGTGGAGGGACAGTTTTATAAACTGTGATATTGACCGTAAAATTACCGTATTTT-ATTCG---------AAGTTTTATGAATGAAATTTCTA-------------AGGGAAGTGAAATTAAAGGCCATAGACCTGAATCCAGGCAAAGATTATGGTATCCATGTTATCC--------------------------------------
Ncrosbyi_PricesCrk_N1143 ----------------------------------------------------------------------------------------------------------ATAATTTTAATAATTTTTAAA------------------------------------------------------------------------------AATTTATTTAAATAATTTTTTATAATTTTTTTAAAATAATTTTATA-ATTTTTTTTTTTAAATCAAAATTTTTAATA-TTTTTTTTTCAAATTCCAAAATGGTACACAGTGTTACTTCTGGTTTATACATC-TGGTATTATATTTTTAAGTGTTTTTTTTTTTTTATCTTAATGCGATTATTTTGTGTGGAGATTTCATTGATTTTCTTTGAGGATGATGTCTGTTACAGATGTAAAAAAAGAAATGCTGTCTCCCTCTCTCTTACTTACCTTGACGGAATAGGCGAGGGCGAGGGTTACGGCGAGGGGCAAGCCCTCTGGTACGGCGACCACTAGCACCGTCACACCGATGATGAGGAACTTGACCAGCATCTGCGTGTGCTCCGCCTTCCACACGTTCTCGTTCACCACAAACGTCGTGATTGCAAACCGGATCATCAGAATCACAACAGTGAACGCCGCTATCGTTGAACCTGTTATCGTAGGAGTACATAGCAGATTGAGATGTGATTGCAAAGAGAGAAAAAACTGATCTACATAATATGTAGTTTAAAGGAATAGTTATGAATTCATTTTGACAATTTTCTAAATTAAAGTACCTAACTTACGGT------ACTAAAATAAGTCTTATTACTCAATATCTAATTAAGGCAAAAGCACAATCAAGCACAACACTGCTAATTGAGGTACCCAACAAAGTTCAATTAAGGAACAAGTGTTCA-------------CCGAGCTTCTGAATTTTGAATTTTCCATTTGTGGAGGGACAGTTTTATAAACTGTGATATTGACCGTAAAATTACCGTATTTT-ATTCG---------AAGTTTTATGAATGCAATTTCTA-------------AGGGAAGTGAAATTAAAGGCCATAGACCTTAAACCAGCCAACGATTATGGTATTCATGTTATCCCTGAGCGTTTATTGTAAACGTAATCATTGATAAAATTT
Ncrosbyi_ShufordCrk_N1148 -------------------------------------------------------------------------------------------------------------------------------------------------------------------------------------------------------------------------------TTTTTAATTTTTTTTTAATAATTTTATA-ATTTTTTTTTTTAAATTAAAATTTTTAATT-TTTTTTTTTCAAATTCCAAAATGGTACACAGTGTTACATCTGGTCTATACATC-TGGTATTATATTTTTAAGTG-TTTTTTTTAAAAATCTTAATGCGATTATTTTGTGTGGAGATTTCATTGATTTTCTTTGAGGATGATGTCTGTTACAGATGTGAAAAAA-AAATGCTGTCTCCCTCTTTCTTACTTACCTTGACGGAATAGGCGAGGGCGAGGGTTACGGCGAGGGGCAAGCCCTCTGGTACGGCGACCACTAGCACCGTCACACCGATGATGAGGAACTTGACCAGCATCTGCGTGTGTTCCGCCTTCCACACGTTCTCGTTCACCACAAACGTCGTGATTGCAAACCGGATCATCAGAATCACAACAGTGAACGCCGCTATCGTTGAACCTATTATTGTAGGAGTACATAGCAGATTCAGATGGGATTGCAAAGAGAGAAAAAACTGATCTACATAATATGTAGTTTAAAGGAATAGTTATGAATTCATTTTGACAATTTTCTAAATTAAAGTACCTAATTTACGATACAAAGACTAAAATAAGTCTTATTACTCAATATCTAAATAAGGCAAAAGCACAATCAAGCACAACACTGCTAATTGAGGTACCCAACAAAGTTCAATTAAGGAACAAGTGTTCA-------------CCGAGCTTCTGAATTTTGAATTTTCCATTTGTGGAGGGACAGTTTTATAAACTGTGATATTGACCTTAAAATTACCGTATTTT-ATTCG---------AAGTTTTATGAATGAAATTTCTA------------AGGGGAAGTGAAATTAAAGGCCATAGACCTGAAACCAGGCAAAGATTATGGTATCCATGTTATCCCTGAGCGTTTATTGTAAACGTAATCATTGATAAAATTT
Ndellingeri_BullpenBridge_N109 -----AATATAAGGTTCCAGATGTTGTCTCAGACATCCGACAGTTTGACATTCCTGGCTCATTAGCTATTATTACAAGATGATAATTATTCTGTAAACTATATCTGAAAATGTTGAAACTTTTAAAAATTGACTTGATGACTGGTTTTCAATATGGATGTCAAATATCGTTGAGTTTGTTAATTGTTGAGGTATTATGTGCGAAAAATTTGAGTATATGGAGATATTTCGAACACGATAAATTGGATTTCACATTTATATTTTTAAAATGTAAATTATGTTTTGTTTTGTTTCAAATTCCAAAAT-GTACACAGTGTTAAATTTGGTATACTGACCTCGATATTATATTTTTAAGTATTTTT--------ATCTTAATGCGGTTATTTTGTGTGGAGATGTTATTGATTTTTTTTGAGGATGATGCTTGATACAGATGTAAAATAAAAAATGCTGTCTCCCTGTCTCTTACTTACCTTGACGGAATAGGCAAGGGCGAGGGTTACGGCGAGGGGCAAGCCCTCTGGTACGGCGACCACTAGCACCGTCACACCGATGATGAGGAACTTGACCAGCATCTGCGTGTGCTCCGCCTTCCACACGTTCTCGTTCACCACAAACGTCGTGATTGCAAACCGAATCATCAGAATCACAACAGTGAACGCAGCTATCGTTGAACCTATAATTGAAGGAGTACATAACAGATTGAGATGTGATTGCAAAGAGAAAAATA--------ACATAATGTGTAGTTTAAAGAAATAGTTATGAATTCATTTTGACAATTTTCTAAATGAAAGTACCTAATTTACGGTAAAAGAACTAAAATAAGTCTTATTACTCAATATCTAATTAAGTCAAAAGCACAATCAGGCACAACACTGTTAATTGAGGTACCTAACAAAGTTCAATTAAGGAACAAGTGTTCA-------------CTGAGCATCTGAATTTTGAATTTTCCAATTGTGGAGGGACAGTTTTATAAACTGTGATATTGACCGTAAAATTACCGTTTTTTCATTCG---------AAGTTATATGAATGAAATTTCTACG-------TTTAAGGGAAGTGAAATTAAAGGCCACTGACCTGAAACCAGCCAACGATTATGGTATCCGTGTTATCCCTGAGCGTTTACTGTAAACGTAATCATTGATAAAATTT
Ndellingeri_WhitewFalls_N887 AACAAAATATAAGGTTCCAGATGTTGTCTCAGACATCCGACAGTTTGACATTCCTGGCTCATTAGTTATTATTACAAGATGATAATTATTCTGTAAACTATATCTGAAAATATTGAAACTTTTAAAAATTGACATGATGACTGGTTTTCAATATGGATGTCAAATATCGTTGAGTTTATTAATTGTTGAGGTATTATGTGCGGAAAATTTGAGTATATGGAGATATTTTGAACACGATAAATTGGATTTCACATTT-TATTTTTAAAATGTAAATTATGTTTTGTTTTGTTTCAAATTCCAAAAT-GTACACAGTGTTAAATTTGGTATACAGACCTCGATATTATATTTTTAAGTATTTTT--------ATCTTAATGCGGTTATTTTGTGTGGAAATTTTATTGATTTTTTTTGAGGATGATGCTTGATACAGATGTAAAATAAAAAATGCTGTCTCCCTGTCTCTTACTTACCTTGACGGAATAGGCAAGGGCGAGGGTTACGGCGAGGGGCAAGCCCTCTGGTACGGCGACCACTAGCACCGTCACACCGATGATGAGGAACTTGACCAGCATCTGCGTGTGCTCCGCCTTCCACACGTTCTCGTTCACCACAAACGTCGTGATTGCAAACCGAATCATCAGAATCACAACAGTGAACGCAGCTATCGTTGAACCTATTATTGAAGGAGTACATAACAGATTGAGGTGTGATTGCAAAGAGAAAAATA--------ACATAATGTGTAGTTTAAAGAAATAGTTATGAATTCATTTTGACAATTTTCTAAATGAAAGTACCTAATTTACGGTACAAGAACTAAAATAAGTCTTATTACTCAATATCTAATTAAGGCAAACGCACAATCAGGCACAACACTGCTAATTGAGGTACCTAACAAAGTTCAATTAAGGAACAAGTGTTCA-------------CTGAGCATCTGAATTTTGAATTTTCCATTTGTGGAGGGACAGTTTTATAAACTGTGATATTGACCGTAAAATTACCGTTTTTT-ATTCG---------AAGTTATATGAATGAAATTTCTACG-------TTTAAGGGAAGTGAAATTAAAGGCCACTGACCTGAAACAAGCCAACGATTATGGTATCCGTGTTATCCCTGAGCGTTTATTGTAAACGTAA---------------
Ndilutus_GrassyCreek_N670 ----------------------------------------------------------------------------------------------------------------------------------------------------------------------------------------------GTATTATGTGCGAAAAATCTGAGTATATGGAGATATTTCGAACACGATAAATGGCGTTGAACATTTATATTTTTGAAATGTAAATTATTTTTTATTTCGCTTCCAATTCCAAAATGGCACACAGTGTTACATCTGGTATACAGGCCTTGATATTATATTTTTAGATGTTTTTTTATTATTATCTTAATGCGGTTATTTTGTGTGGAGATTTTATTGATTTTCTTTGAGGATGATACCCGTTACAGATGT-----AAAAAATGCTGTCCCC-----CCTTACTTACCTTGACGGAATAGGCAAGGGCGAGGGTTACGGCGAGGGGCAAGCCCTCTGGTACGGCGACCACCAGCACCGTCACACCGATGATGAGGAACTTGACCAGCATCTGCGTGTGCTCCGCCTTCCACACGTTCTCGTTCACCACAAACGTCGTGATTGCAAACCGGATCATCAGAATCACAACAGTGAACGCCGCTATCGTTGAACCTATTATTGTAGGAGTACGTAACAGATTGAGATGGGATCGCAAAGAGAGAAATAACCGATTTACATAATATGTAGTTTAAAGGAATAGTTACGAATTCACTTTGACAATTTTCTAAATTAAAGTACCTAATTTGT--------AACCTAATTGAAGTTTCTAAATTAAAGT--ACCTAAGG--------------------------------------------------------------------------------------------------------------------------------------------------------------------------------------------------------------------------------------------------------------------------------------------------------------------------------
Ndilutus_StarveRockCave_G3174 AAAAAAATATAAGGTTCAAGATGTTGTCTCGGACATCCGACAGTTTGACATTCTTGGCTCTTTACCTATTATTGTAAGATGATAATTATTCTGTAAACAATATCTGAAAATCTTGAAACTTTTAAAAATTGACATGATGACCGGTTTTCAATATAGAAGTCAAAGTGAGTTGAGTTTGTTAATTGTCGAGGTATTATGTGCGAAAAATCTGAGTATATGGAGATATTTCGAACACGATAAATGGCGTTGAACATTTATATTTTTGAAATGTAAATTATTTTTTATTTCGCTTCCAATTCCAAAATGGCACACAGTGTTACATCTGGTATACAGGCCTTGATATTATATTTTTAGATGTTTTTTTATTATTATCTTAATGCGGTTATTTTGTGTGGAGATTTTATTGATTTTCTTTGAGGATGATACCCGTTACAGATGT-----AAAAAATGCTGTCCCC-----CCTTACTTACCTTGACGGAATAGGCAAGGGCGAGGGTTACGGCGAGGGGCAAGCCCTCTGGTACGGCGACCACCAGCACCGTCACACCGATGATGAGGAACTTGACCAGCATCTGCGTGTGCTCCGCCTTCCACACGTTCTCGTTCACCACAAACGTCGTGATTGCAAACCGGATCATCAGAATCACAACAGTGAACGCCGCTATCGTTGAACCTATTATTGTAGGAGTACGTAACAGATTGAGATGGGATCGCAAAGAGAGAAATAACCGATTTACATAATATGTAGTTTAAAGGAATAGTTACGAATTCACTTTGACAATTTTCTAAATTAAAGTACCTAATTTGT--------AACCTAATTGAAGTTTCTAAATTAAAGT--ACCTAAGGCAAACGCTCAATCAGGCACAAAATTGCTAATTGAGGTACCTAACAAAATTCACTTAAGGAACACGTCTTCAACGTAACAAGCGTCCGAGCTTCTGAATTTTGAATATTCCATTTGTGAAGGGACAGTTTTATAAACTGTGATATAAAATGAAAATTTGTCATTTGCCCATTGGAGTTCGGTAAAAGGGTTTGCTAGGTATCTCTAAGAGCAGAATTAAAAATAGATGAATATAGTAGATGAATATAAGTAGTCACTGTTGGTTTAACACATTCATTTTATTTTTGAAGCATTAGTTCAAATGACATGGCTAATAGAATCT
Nfridelli_LittlePigeon_N262 AACAAAATATAAGGTTCAAGATGTTTTCTCACACATCCGACAATTTGGCATTCTAGGCTCTTTACCTATTGTTGTGAGATGATAATTATTCTGTAAACAATATCTGAAAATATGGAAACTTTTAAAAATTGATATAATGGCTGGTTTTCAATATTGATGTCAAATATCGTTGAGTTTGTTAACTGTTGAGGTATTATATGCGAAATATATGAGTATATGGAGATGTTTCGAACACGATAAATGACATTGCAGATTTA------------------------TTGTTTTGTTTCAAATTCCAAAATGGTACACAGTGTTACATAGATTATATTGGTCTTGATATTATATTCTTAAGTATTTTTTAAAAAAAATCTTAATGCGGTTATTTTGTGTAGAGATTTCATTGATTTTCTTTGAGGATGATGCCTGTTACAGATGTAAAATAAAAAATGCTGTTTCCCTCTCTCTTACTTACCTTGACGGAATAGGCAAGGGCGAGGGTTACGGCGAGGGGCAAGCCCTCTGGTACGGCGACCACTAGCACCGTCACACCGATGATGAGGAACTTGACCAGCATCTGCGTGTGCTCCGCCTTCCACACGTTCTCGTTCACCACAAACGTCGTGATTGCAAACCGGATCATCAGAATCACAACAGTGAACGCCGCTATCGTTGAACCTATTATTGTAGGAGTACATAACAGATTGAGATGTGATTGCAAAGAGAAAAATAGCTGATTTACATAATATGTAGTTTAAAGGAATAGTTATGAATTCACTTTGACAATTTTCTAAATTAAAGTACCTAATTTACGGTACAAAAACTAAAATAAGTCTTATTACTCAATATCCAATTAAGGCAAACGCACAATCAGACACAAAATTGCTAATTGAGGTACCTAACAAAATTCACTTAAGGAACACGTCTTCAACGTAACAAGCGTCCGAGCTTCTGAATTTTGAATATTCCATTTGTGAAGGGAGAGTTTCACAAACTGTGATATAAAATGCAAATTTGTCATTTGCCCATTGGAGTTCAGTAAAATGGTTTGCAGGGTATCTCTAAAAGCAGAATTCAAAAGAGATGAATATAGTAGATGAATATAGGTAGTCACTGTTTGT----------------------------------------------------------
Nfurtivus_RaccoonMtn_N1026 AACAAAATATAAGGTTCCAGATGTTGTCTCAGACATCCGA------ATAATCATCCGATGACTA------ATAACAAGATGATAATTATTCTGTAAACTATAGCTGAAAATCTTGAAACTTTTAAAAATTGACATGGTGACTGGGTTTCAATATAGATGTCAAATATCGCTGAGTTTGTTAACTGCTGAAGTATTATATGCGAAAAATTTGAGTATATGGAGATATTTCGAACACGATAAATGGCATTTCACATTTATATTTTTGAAATGTAAATTATGTTTTGTTTTGTTTCAAATTCCAAAAT-GTACACAGTGTTAAATTTGGTATACAGACCTTGATATTATATTTTTAAGTATTTTT--------ATCTTAATGCGGTTATTTTGTGTGGAGA---------TTTTTTTTGAGGATGATGCTTGTTACAGATGTAAAATAAAAAATGCTGTCTCCCTGTCTCTTACTTACCTTGACGGAATAGGCAAGGGCGAGGGTTACGGCGAGGGGCAAGCCCTCTGGTACGGCGACCACTAGCACCGTCACACCGATGATGAGGAACTTGACCAGCATCTGCGTGTGCTCCGCCTTCCACACGTTCTCGTTCACCACAAACGTCGTGATTGCAAACCGAATCATCAGAATCACAACAGTGAACGCAGCTATCGTTGAACCTATCATTGTAGGAGTACATAACAGATTGAGATGTGATTGCAAAGAGAAAAATAACTGATCTACATAATATGTAGTTTAAAGGAATAGTTATGAATTCATTTTGACAATTTTCTAAATTAAAGTACCTAATTTACGATACAAAAACTAAAATAAGTCTTATTACTCAATATCTAATTAAGGCAAACGCACAATCAGGCACAACACCGCTATTTGAGGTACCTAACAAAGTTCAATTAAGGAACAAGTGTTCA-------------CTGAGCTTCTGAATTTTGAATTTTCCATTTGTGGAGGGACAATTTTATAAACAGTGATATTGACCGTAAAATTACCGTATTTT-ATTCGAAT-----CAAGTTATATGAATGAAATTTCTACG-------TT--------GTGAAATTAAAGGCCATAGACCTGAAACCAGCCAACGATTATGGTATCCATGTTATCCCTGAGCGTTTATTGTAAACGTAATCATTGATAAAATTT
Ngeorgia_Sittons_N073 AACTAAATATAAGGTTCCAGATGTTATCTCAGACATCCAACAGCTTAACATTCCTGGCTCATTAGTTATTATTACAAGATGATAATTATTCTGTAAACTATATCTGAAAATCTTGAAACTTCTAAAAATAGACATGGTGACTGGTTTTCAATATAGATGTCAAATATCGTTGAGTTTGTTAACTATTGAGGTATTATATGCGAAAAATTTCAGTATCTGGAGATATTTCGAACACGATAAATGGCATTTCACATTTATATTTTTGAAATGTAAATTATGTTTTCTTTTGTTTCAAATTCCAAAAC-GTACACAGTATTAAATTTGGTATACAGACCTTGATATTATATTTTTGTGTATTTTT--------ATCTTAATGCGGTTATTTTGTGTGGAGATTT------TTTTTCTTGAGGATGATGCTTGTTACAGATATAAAATAAAAAATGCTGTCTCCCTGTCTCTTACTTACCTTGACGGAATAGGCAAGGGCGAGGGTTACGGCGAGGGGCAAGCCCTCTGGTACGGCGACCACTAGCACCGTCACACCGATGATGAGGAACTTGACCAGCATCTGCGTGTGCTCCGCCTTCCACACGTTCTCGTTCACCACAAACGTCGTGATTGCAAACCGGATCATCAGAATCACAACAGTGAACGCAGCTATCGTTGAACCTATTATTGAAGGAGTACATAACAGATTGAGATGTGATTGCAAAGAGAAAAATA--------ACATAATGTGTAGTTTAAAGAAATAGTTATGAATTCATTTTGACAATTTTCTAAATGAAAGTACCTAATTTACGGTGCAAAAACTAAAATAAGTATTATTACTCAATATCTAATTAAGGCAAAAGCACAATCAGGCACAACACTGTTAATTGAGGTACCTAACAAAGTTCAATTAAGGAACAAGTGTTCA-------------CTGAGCTTCTGAATTTTGAATTTTCCATTTGTGGAGGGACAGTTTTATAAACTGTGATATTGACCGTAAAATTACCGTTTTTT-ATTCG---------AAGTTATATGAATGAAATTTCTACG-------TTTAAGCGAAGTGAAATTAAAGGCCATAGACCT-------------------------------------------------------------------------
Ngertschi_CedarCreek_N351 ---------------------------------------------------------------------------------------------------------------------------------------------------------------------------------------------------------------------------------------------TTAATAATTTAATA-ATTTTTTTTTTTAAATTAAAATTTTTAATA-TTTTTTTTTCAAATTCCAAAATGGTACACAGTGTTACATCTGGTTTATACATC-TGGTATTATATTTTTAAGTGTTTTTTTAATTTTATCTTAATGCGATTATTTTGTGTGGAGATTTCATTGATTTTCTTTGAGGATGATGTCTGTTACAGATGTAAAAAA--AAATGCTGTCTCCCTCTCTCTAACTTACCTTGACGGAATAGGCGAGGGCGAGGGTTACGGCGAGGGGCAAGCCCTCTGGTACGGCGACCACTAGCACCGTCACACCGATGATGAGGAACTTGACCAGCATCTGCGTGTGCTCCGCCTTCCACACGTTCTCGTTCACCACAAACGTCGTGATTGCAAACCGGATCATCAGAATCACAACAGTGAACGCCGCTATCGTTGAACCTATTATTGTAGG--------------------------------------------------------------------GGAATAGTTATGAATTCATTTTGACAATTTTCTAAATTAAAGTACCTAATTTACGGTACAAAAACCAAAACAAGTCTTATTACTCAATATCTAATTAAGGCAAAAGCACAAGCAGGCACAACACTGCTAATTGAGGTACAAAACAAAGTTCAATTAAGGAACAAGTGTTCA-------------CCGAGCTTCTGAATTTTGAATTTTCCATTTGTGGAGGGACAGTTTCATAAACTGTGATATTGACCGTAAAATTACCGTATTTT-ATTCG---------AAGTTTTATGAATGAAATTTCTA-------------AGGGAAGTGAAATTAAAGGCCATAGACCCCAAACCAGCCAAGGATTATGGTATCCATGTTATCCCTGACCGTTTATTGTAAACGTAATCATTCATAAAATTT
Ngertschi_FrenchBroad_N968 AAAAAAGTATATGGAAATAATAAATGACATGCACATCTAATAATTTAATAT---------------------------AAAATAATTTTT-TATAAAATAAATTTTTTAATTTTAATAATTTTTAATAA--------------TTTTTTAAAATAATTTTTAAATTTTTTTAATTTTAA--ATTTTTTTACAATTTTTT----AAAATTTATTTAAATAATTTTTTATAATTTTTTTTTAATAATTTAATA-ATTTTTTTTTTTAAATTAAAATTTTTAATA-TTTTTTTTTCAAATTCCAAAATGGTACACAGTGTTACATCTGGTTTATACATC-TGGTATTATATTTTTAAGTGTTTTTTTAATTTTATCTTAATGCGATTATTTTGTGTGGAGATTTCATTGATTTTCTTTGAGGATGATGTCTGTTACAGATGTAAAAAA--AAATGCTGTCTCCCTCTCTCTAACTTACCTTGACGGAATAGGCGAGGGCGAGGGTTACGGCGAGGGGCAAGCCCTCTGGTACGGCGACCACTAGCACCGTCACACCGATGATGAGGAACTTGACCAGCATCTGCGTGTGCTCCGCCTTCCACACGTTCTCGTTCACCACAAACGTCGTGATTGCAAACCGGATCATCAGAATCACAACAGTGAACGCCGCTATCGTTGAACCTATTATTGTAGG--------------------------------------------------------------------GGAATAGTTATGAATTCATTTTGACAATTTTCTAAATTAAAGTACCTAATTTACTGTACAAAAACCAAAATAAGTCTTATTACTCAATATCTAATTAAGGCAAAAGCACAAGCAGGCACAACACTGCTAATTGAGGTACAAAACAAAGTTCAATTAAGGAACAAGTGTTCA-------------CCGAGCTTCTGAATTTTGAATTTTCCATTTGTGGAGGGACAGTTTCATAAACTGTGATATTGACCGTAAAATTACCGTATTTT-ATTCG---------AAGTTTTATGAATGAAATTTCTA-------------AGGGAAGTGAAATTAAAGGCCATAGACCCCAAACCAGCCAAGGATTATGGTATCCATGTTATCCCTGAGCGTTTATTGTAAACGTAATCATTGATAAAATTT
Ngertschi_HickoryNutGap_N810 --------------------------------------------------------------------------------------------------------------------------ATAAA------------------------------------------------------------------------------AATTTATTTAAATAATTTTTTATAATTTTTTTAAAATAATTTTATA-ATTTTTTTTTTTAAATCAAAATTTTTAATA-TTTTTTTTTCAAATTCCAAAATGGTACACAGTGTTACTTCTGGTTTATACATC-TGGTATTATATTTTTAAGTG--TTTTTTTTAAAATCTTAATGCGATTATTTTGTGTGGAGATTTCATTGATTTTCTTTGAGGATGATGTCTGTTACAGATGTAAAAAAAGAAATGCTGTCTCCCTCTCTCTTACTTACCTTGACGGAATAGGCGAGGGCGAGGGTTACGGCGAGGGGCAAGCCCTCTGGTACGGCGACCACTAGCACCGTCACACCGATGATGAGGAACTTGACCAGCATCTGCGTGTGTTCCGCCTTCCACACGTTCTCGTTCACCACAAACGTCGTGATTGCAAACCGGATCATCAGAATCACAACAGTGAACGCCGCTATCGTTGAACCTGTTATCGTAGGAGTACATAGCAGATTGAGATGTGATTGCAAAGAGAGAAAAAACTGATCTACATAATATGTAGTTTAAAGGAATAGTTATGAATTCATTTTGACAATTTTCTAAATTAAATTACCTAATTTACGGTACAAAGACTAAAATAAGTCTTATTACTCAATATCTAATTAAGACAAACGCACAATCAGGCACAACACTGCTAATTGAGGTACCCAACAAAGTTCAATTAAGGAACAAGTATTCA-------------CCGAGCTTCTGAATTTTGAATTTTCCATTTGTGGAGGGACAGTTTTATAAACTGTGATATTGACCGTAAAATTACCGTATTTT-ATTCG---------AAGTTTTATGAATGAAATTTCTA-------------AGGGAAGTGAAATTAAAGGCCATAGACCTGAAACCAGCCAAGGATTATGGTATCCATGTTATCCCTGAGCGTTTATTGTAAACGTAATCATTGATAA-----
Nholsingeri_BrumleyCrk_N916 AAAAAGATATAACGTTCAAGATGTTGTCTCAGGCATTCGACAGTTTGACACTCCTACCTCTTTACCTATTATTGTAAGATGATAATTATTCTGTAAACAATATCTGAAAATCTTGAAACTTTTAAAAATTGACATGATGACTGGTTTTCAATATACATGTCAAAGTGAGTTGAGTTTGTTAACTGTTGAGGTATTATGTGCGAAAAATCTGAGTATGTGGAGATATTTCGAACACGATAAATGGCGTTGAACATTTATATTTTTGAAATGTAAATTATTTTTTATTTCGCTTCCAATTCCAAAATGGCACACAGTGTTACATCTGGTATACAGGCCTTGATATTATATTTTTAAATGTTTTTTAATTATTATCTTAATGCGGTTATTTTGTGTGGAGATTTTATTGATTTTCTTTGAGGATGATACCTGTTACAGATGT-----AAAAAATGCCGTCTCCCTGTCTCTTACTGACCTTGACGGAATAGGCAAGGGCGAGGGTTACGGCGAGGGGCAAGCCCTCTGGTACGGCGACCACCAGCACCGTCACACCGATGATGAGGAACTTGACCAGCATCTGCGTGTGCTCCGCCTTCCACACGTTCTCGTTCACCACAAACGTCGTGATTGCAAACCGGATCATCAGAATCACAACAGTGAACGCTGCTATCGTTGAACCTGTTATTGTAGGAGTACATAACAGATTGAGATGGGATTGCAAAGAGAGAAATAACTGATTTACATAATATGTAGTTTAAAGGAATAGTTATGAATTCACTTTGACAATTTTCTAATTTAAAGTACCTAATTTACGGTACAAAAACTAAAATAAGTCTTATTACTCAATATCCAATTAAGGCAAACGCACAATCAGGCACAAAATTGCTAATTGAGGTACCTAACAAAATTCACTTAAGGAACACGTCTTCAACGTAACAAGCGTCTGAGATCCTGAATTTTGAATATTCCATTTGTGAAGGGACAGTTTTATAAACTGTGATATAAAATGAAAATTTGTCATTTGCCCATTGGAGTTCAGTAAAATGGTTTGCTAGGTATATCTAAAAGCAGAATTCAAAATAGATGAATATAGTAGATGAATATAAGTAGTTACTGTTGGTTTAACACATTCATTTGATTTTTGAAGCATTAGTTCAAATGACATGGCTAATAGAATCT
Nholsingeri_PondCave_N541 AAAAAAATATAAGGTTCAAGATGTTGTCTCAGACATCCGACAGTTTGACATTCCTAGCTCTTTACCTATTATTGTAAGATGATAATTATTCTGTAAACAATATCTGAAAATCTTGAAACTTTTAAAAATTGACATGATGACTGGTTTTCAATATAGATGTCAAAGTGAGTTGAGTTTGTTAACTGTTGAGGTATTATGTGCGAAAAATATGAGTATGTGGAGATATTTCGAACACGATAAATGGCGTTGGACATTTATATTTTTGAAATGTAAATTATTTTTTATTTCGCTTCCAATTCCAAAATGGCACACAGTGTTACATCTGGTATACAGGCCTTGATATTATATTTTTAAATGTTTTTTTATTATTATCTTAATGCGGTTATTTTGTGTGGAGATTTTATTGATTTTCTTTGAGGATGATACCTGTTACAGATGT-----AAAAAATGCCGTCTCCCTGTCTCTTACTGACCTTGACGGAATAGGCAAGGGCGAGGGTTACGGCGAGGGGCAAGCCCTCTGGTACGGCGACCACCAGCACCGTCACACCGATGATGAGGAACTTGACCAGCATCTGCGTGTGCTCCGCCTTCCACACGTTCTCGTTCACCACAAACGTCGTTATTGCAAACCGGATCATCAGAATCACAACAGTGAACGCTGCTATCGTTGAACCTGTTATTGTAGGAGTACATAACAGATTGAGATGGGATTGCAAAGAGAAAAATAACTGATTTACATAATATGTAGTTTAAAGGAATAGTTATGAATTCACTTTGACAATTTTCTAAATTAAAGTACCTAATTTACGGTACAAAAACTAAAATAAGTCTTATTACTCAATATCCAATTAAGGCAAACGCACAATCAGGCACAAAATTGCTAATTGAGGTACCTAACAAAATTCACTTAAGGAACACGTCTTCAACGTAACAAGCGTCTGAGCTTCTGAATTTTGAATATTCCATTTGTGAAGGGACAGTTTTATGAACTGTGATATAAAATGAAAATTTGTCATTTGCCCATTGGAGTTCAGTAAAATGGTTTGCTAGGTATCTCTAAAAGCAGAATTCAAAATAGATGAATATAGTAGATGAATATAAGTAGTTACTGTTGGTTTAACACATTCATTTGATTTTTGAAGCATTAGTTCAAATGGCATAGCTAATAGAATCT
Nlowderi_ChestnutBranch_N731 AACAAAATATAAGGTTCCAGATGTTGTCTCAGACATCCGACAGTTTGACATTCCTGGCTCTTTATCTATTATAGTAAGATGATAATTATTCTGTAAAAAATATCTGAAAATCTTGAAACTTTTAGAAATTGACATAATGGCTGGTTTGCAATATAGATGTCCAATATCGTTGAGTTTGTTAACTGTTGAGGTATTGTGTGCG-AAAATGTGAGTATATGCAAATATTTCGAACACGATAAATGACATTGCACATTTATATTTTTGAAATATAAATAATTTTTTATTTTGTTTCAAATTCCAAAATGGTACACAGTGTTGCATCTGGTATAC-GTTCTTGATATTATATTTTTAAGTATTTTT--------ATCTTAATGCGGTTATTTTGTGTGGAGATTTTATTGATTTTTTTTGAGGATGATGCTTGTTACAGATGTAAAATAAAAAATGCCGTCTCCCTGTCTCTTACTTACCTTGACGGAATAGGCAAGGGCGAGGGTTACGGCGAGGGGCAAGCCCTCTGGTACGGCGACCACTAGCACCGTCACACCGATGATGAGGAACTTGACCAGCATCTGCGTGTGCTCCGCCTTCCACACGTTCTCGTTCACCACAAACGTCGTGATTGCAAACCGAATCATCAGAATCACAACAGTGAACGCCGCTATCGTTGAACCTATCATTGTAGGAGTACATGACAGATTGAGATGTGATTGCAAGGAGAGAAATAACTGATCTACATAATATGTAGTTTAGAGGAATAGTTATGAATTCATTTTGACTATTTTGTAAATGAAAGTACCTAATTTACGGTACAAAAACTCAAAGAAGTTTTATTACTCAATATCTAATTAAGGCAAAAGCACAATCAGACACAACACTGCTAATTG-------------AGTTCAATTAAGGAACAAGTGTTGA-------------CTGAGCTTCTGAATTTTGAATTTTCCATTTGTGGAGGGACAGTTTTATAAACTGTGATATTGACCGTAAAATTACCATATTTT-ATTCG---------AAGTTATATGAATGAAATTTCTACG-------TTTAAGGGAAGTGAAATTAAAGGACATAGACCTGAAACCAGCCAACGATTATAGTATCCATGTTATCCCTGAGCGTTTATTGTAAACGTAATCATTCATAAAATTT
Nlowderi_upperFiresCreek_N820 -----------------------------------------------------------------------------------------------------------------------------------------------------------------------------------------TTGAGGTATTGTGTGCG-AAAATGTGAGTATATGCAAATATTTCGAACACGATACATGACATTGCACATTTATATTTTTGAAATATAAATAATTTTTTATTTTGTTTCAAATTCCAAAATGGTACACAGTGTTACATCTGGTATACAGACCTTGATATTATATTTTTAAGTATTTTT--------ATCTTAATGCGGTTATTTTGTGTGGAGATTTTATTGATTTTTTTTGAGGATGATGCTTGTTACAGATGTAAAATAAAAAATGCTGTCTCCCTGTCTCTTACTTACCTTGACGGAATAGGCAAGGGCGAGGGTTACGGCGAGGGGCAAGCCCTCTGGTACGGCGACCACTAGCACCGTCACACCGATGATGAGGAACTTGACCAGCATCTGCGTGTGCTCCGCCTTCCACACGTTCTCGTTCACCACAAACGTCGTGATTGCAAACCGAATCATCAGAATCACAACAGTGAACGCCGCTATCGTTGAACCTATCATTGTAGGAGTACATGACAGATTGAGATGTGATTGCAAAGAGAGCAATAACTGATCTACATAATATGTAGTTTAAAGGAATAGTTATGAATTCATTTTGACTATTTTGTAAATGAAAGTACCTAATTTACAGTACAAAAACTAAAAGAAGTTTTATTACTCAATATCTAATTAAGGCAAAAGCACAATCAGGCACAACACTGCTAATTGAGGTACCTAACAAAGTTCAATTAAGGAACAAGTGTTGA-------------CTGAGCTTCTGAATTTTGAATTTTCCATTTGTGGAGGGACAGTTTTATAAACTGTGATATTGACCGTAAAATTACCATATTTT-ATTCG---------ATATTTTATGAATGAAATTTCCACG-------TTTAGGGGAAGTGAAATTAAAAGCCCTA-ACCTTAAACCCGTCAAAGATTATGGTATCCATGTTA------------------------ATTCGTCCGTAAA----
Nlula_BeeRockCave_G2091 AACAAAATATAAAGTTCCAGATGTTGTCTCAGACATCCGACAGCTTGACATTCCTGGCTCATTAGTTATAATTACAAGATGATAATTATTCTGTAAACTATATCTGAAAATCTTGAAACTTCTAAAAATTGACATGATGACTGGTTTTCAATATAGATGTCAAATATCGTTGAGTTTGTTAACTATTGAGGTATTACATGCGAAAAATTTGAGTATCTGGAGATATTTCGAACACGATAAATGGCATTTCACATTTATATTTTTGAAATGTAAATTATGTTTTCTTTTGTTTCAAATTCCAAAAT-GTACACAGTGTTAAACTTGGTATACAGACCTTGATATTATATTTTTAAGTATTTTT--------ATCTTAATGCGGTTATTTTGTGTGGAGA---------TTTTTTTTGAGGATGATGCTTGTTACAGATGTAAAATAAAAAATGCTGTCTCCCTGTCTCTTACTTACCTTGACGGAATAGGCAAGGGCGAGGGTTACGGCGAGGGGCAAGCCCTCTGGTACGGCGACCACTAGCACCGTCACACCGATGATGAGGAACTTGACCAGCATCTGCGTGTGCTCCGCCTTCCATACGTTCTCGTTCACCACAAACGTCGTGATTGCAAACCGGATCATCAGAATCACAACAGTGAACGCAGCTATCGTTGAACCTATTATTGAAGGAGTACATAACAGATTGAGATGTGATTGCAAAGAGAAAAATA--------ACATAATGTGTAGTTTAAAGAAATAGTTATGAATTCATTTTGACAATTTTCTAAATGAAAGTACCTAATTTACGGTACAAAAACAAAAATAAGTATTATTACTCAATATCTAATTAAGGCAAAAGCACAATCAGGCACAACACTGCTAATTGAGGTACCTAACAAAGTTCAATTAAGGAACATGTGTTCA-------------CTGAGCTTCTGAATTTTGAATTTTCCATTTGTGAAGGGACAGTTTTATAAACTGTGAGATTGACCGTAAAATTACCGTATTTT-ATTCG---------AAGTTATATGAATGAAATTTCTACG-------TTTAAGCGAAGTGAAATGAAAGGCCATAGACCTGAAACCAGCCAACGATTATGGTATCCACGTTATCCCTGAGCGTTTATTGTAAACGTAATCATTGATAAAATTT
Nlula_LulaFallsCave_G2084 AACAAAATATAAAGTTCCAGATGTTGTCTCAGACATCCGACAGCTTGACATTCCTGGCGCATTAGTTATAATTACAAGATGATAATTATTCTGTAAACTATATCTGAAAATCTTGAAACTTCTAAAAATTGACTTGATGACTGGTTTTTAATATAGATGTCAAATATCGTTGAGTTTGTTAACTATTGAGGTATTGCATGCGAAAAATTTGAGTATCTGGAGATATTTCGAACACGATAAATGGCATTTCACATTTATATTTTTGAAATGTAAATTATGTTTTCTTTTGTTTCAAATTCCAAAAT-GTACACAGTGTTAAATTTGGTATACAGACCTTGATATTATATTTTTAAGTATTTTT--------ATCTTAATGCGGTTATTTTGTGTGGAGA----------TTTTTTTGAGGATGATGCTTGTTACAGATGTAAAATAAAAAATGCTGTCTCTCTGTCTCTTACTTACCTTGACGGAATAGGCAAGGGCGAGGGTTACGGCGAGGGGCAAGCCCTCTGGTACGGCGACCACTAGCACCGTCACACCGATGATGAGGAACTTGACCAGCATCTGCGTGTGCTCCGCCTTCCATACGTTCTCGTTCACCACAAACGTCGTGATTGCAAACCGGATCATCAGAATCACAACAGTGAACGCAGCTATCGTTGAACCTATTATTGAAGTTGTACATAACAGATTGAGATGTGATTGCAAAGAGAAAAATA--------ACATAATGTGTAGTTTAAAGAAATAGTTATGAATTCATTTTGACAATTTTCTAAATGAAAGTACCTAATTTACGGTACAAAAACAAAAATAAGTATTATTACTCAATATCTAATTAAGGCAAAAGCACAATCAGGCACAACACTGTTAATTGAGGTATCTAACAAAGTTCAATTAAGGAACAAGTGTTCA-------------CTGAGCTTCTGAATTTTGAATTTTCCATTTGTGGAGGGACAGTTTTATAAACTGTGAGATTGACCGTAAAATTACCGTATTTT-ATTCG---------AAGTTATATGAATGAAATTTCTACG-------TTTAAGCGAAGTGAAATGAAAGGCCATAGACCTGAAACCAGCCAACGATTATGGTATCCACGTTATCCCTGAGCGTTTATTGTAAACGTAATCATTGATAAAATTT
Nmimus_Straleys_N625 AAAAAAATATAAGGTTCAAGATGTTGTCTCAGACATCCGACAGTTTGACATTCCTAGCTCTTTACCTATTATTGTAAGATGATAATTATTCTGTAAACAATATCTGAAAATCTTGAAACTTTTAAAAATTGACATGATGACTGGTTTTCAATATAGATGTCAAAGTGAGTTGAGTTTGTTAACTGTTGAGGTATTATGTGCGAAAAATCTGAGTATATGGAGATATTTCGAACACGATAAATGGCGTTGAACATTTATATTTTTGAAGTGTAAATTATTTTTTATTTCGCTTCCAATTCCAAAATGGCACACAGTGTTACATCTGGTATACAGGCCTTGATATTATATTTTTAAATGTTTTTTTATTATTATCTTAATGCGGTTATTTTGTGTGGTGATTTTATTGATTTTCTTTGAGGATGATACCTGTTACAGATGTA----AAAAATTGCTGTCTCCCTGTCTCTTCCTTACCTTGACGGAATAGGCAAGGGCGAGGGTTACGGCGAGAGGCAAGCCCTCTGGTACGGCGACCACTAGCACCGTCACACCGATGATGAGGAACTTGACCAGCATCTGCGTGTGCTCCGCCTTCCACACGTTCTCGTTCACCACAAACGTCGTGATTGCAAACCGGATCATCAGAATCACAACAGTGAACGCTGCTATCGTTGAACCTGTTATTGTGGGAGTACATAACAGATTGAGATGGGATTGCAAAGAGAGAAATAACTGATTTACATAATATGTAGTTTAAAGGAATAGTTATGAATTCACTTTGACAATTTTCTAAATTAAAGTACCTAATTTACGGTACAAAAACTAAAATAAGTCTTATTACTCAATATCCAATTAAGGCAAACGCACAATCGGGCACAAAATTGCTAATTGAGGTACCTAACAAAATTCACTTAAGGAACACGTCTTCAACGTAACAAGCGTCTGAGCTTCTGAATTTTGAATATTCCATTTGTGAAGGGACAGTTTTATAAACTGTGATATAAAATGAAAATTTGTCATTTACCCATTGGAGTTCAGTCAACCATTGGACTAGGTATCTCTAAAAGCAGAATTCAAAATAGATGAATATAGTAGATGAATATAAGTAGTCACTGTTGGTTTAACACATTCATTTGATTTTTGAAGCATTAGTTCAAATGACATGGCTAATAGAATCT
Nnasicus_CaneyFork_N171 -----------------------------------------------------------------------------------AATTATTCTGTAAACAATATCTGAAAATCTTGAAACTTTTAAAAATTGACATAATGGCTGGTTTTCAATATAGATGTCAAATATCTTTGAGTTTGTTAACTGTTGAGGTACTGTGTGCGGAAAATCTGAGTATATGGAAATATTTCGGACACAATAAATGACATTGCACATCTATATTTTTGAAATATAAATTATTTTTTATTTTGTTTCAAATTCCTAAATGGTACACAGTGTTACATCTGGTATACAGGCATTGGTATTATATTATTAAGTATTTTT------TTATCATAATGCGGTTATTTTGTT----GATTTTATTGATTTTCTTTGAGGATGATGCCTGTTACAGATGTAAAATAAAAAATGCTGTCTCCCTCTCTCTTACTTACCTTGACGGAATAGGCAAGGGCGAGGGTTACGGCGAGGGGCAAGCCCTCTGGTACGGCGACCACTAGCACCGTCACACCGATGATGAGGAACTTGACCAGCATCTGCGTGTGCTCCGCCTTCCACACGTTCTCGTTCACCACAAACGTCGTGATTGCAAACCGGATCATCAGAATCACAACAGTGAACGCCGCTATCGTTGAACCTATTATTGTAGGAGTACATAACAGATTGAGATGTGATTGCAAAGAGAGAAATAACTGATTTACATAATATGTAGTTTAAAGAAATAGTTAT-------------------------------------------------------------------------------------------------------------------------------------------------------------------------------------------------------------------------------------------------------------------------------------------------------------------------------------------------------------------------------------------------------------------------
Nnasicus_ConnosteeFalls_N696 ---AAAATATAAAGTTCCAGATGTTGTCTCCGACATCCGACAGTTTGACATTCCTGGCTCTTTATCTATTATAGCAAGATGATAATTATTCTGTAAACAATATCTGAAAATCTTGAAATTTTTAAAAATTGACATAACGGTTGGTTTTCAATATAGATGTCAAATATCGTTGAGTTTGCTGACTGTTGAGGTATTGTGTACGAAAA---------TTTGGAAATATTTCGAACACGATAAATGACATTGTACATTTATATTTTTGAAACATAAATAATTT-TTATTTTGTTTCAAATTCCAAAATGGTACACAGTGTTACATCTGGTATACAGGCATTGATATTATATTATTAAGTATTTTTTATTTTTTATCATAATGCGGTTATTTTGTGTGGAGATTTTATTGATTTT-TTTTAGGATGATGCTTGTTACAGATGTAAAATAAAAAATGCTGTCTCCCTCTCTCTTACTTACCTTGACGGAATAGGCAAGGGCGAGGGTTACGGCGAGGGGCAAGCCCTCTGGTACGGCGACCACTAGCACCGTCACACCGATGATGAGGAACTTGACCAGCATCTGCGTGTGCTCCGCCTTCCACACGTTCTCGTTCACCACAAACGTCGTGATTGCAAACCGGATCATCAGAATCACAACAGTGAACGCCGCTATCGTTGAACCTATTATTGTAGGAGTACATAACAGATCGAGATGTGATTGCAAAGAGAGAAATAACTGATTTACATAATATATAGTTTAAAGAAATGGTTATAAATTCATTTAGACAATTTTCTAAATTAAAGTACCTAATTTACGGTACAAAAACTAAAATAAGTCTTATTACTCACTATCTAATTGAGGCAAACGCACAAGCAGGCACAAAATTGCT-ATTGAGGTACCCAACAAAATTCACTTAAGGAACACATCTTCAACGTAACACGTGTCTGAGCTTCTGAATTTTGAA------TTTTTTGAAGGGACAGTTTTATAA----CAATATAAACTGCAAATTTATCATTTGAATATTGGAG-------------------------------------------------------------------------------------------------------------------------------------------------
Npaynei_Grindstaff_N646 AAAAAAATATAAGGTTCAAGATGTTGTCTCAGACATCCGACAGTTTGACATTCCTAGCTCTTTACCTATTATTGTAAGATGATAATTATTCTGTAAACAATATCTGAAAATCTTGAAATTTTAAAAAATTGACATGATGACTGGTTTTCAATATGAGTGTCAAAGTGAGTTGAGTTTGTTAACTGATGGGGTATTATGTGCGAAAAATCTGAGTATATGGAGATATTTCGAACACGATAAATGGCGTTGAACATTTATATTTTGGGAATGTAAATTATTTTTTATTTCGCTTCCAATTCCAAAATGGCACACAGTGTTACATTTGGTATACAGACCTTGATATTATATTTTAAAATGTTTTTTTATTATTATCTTAATGTGGTTATTTTGTGTGGAGATTTTATTGATTTTCTTTGAGGAGGATACCTGTTACAGATGTA----AAAAATCATCATCACCCTGTATCTTACTTACCTTGACGGAATAGGCAAGGGCGAGGGTTACGGCGAGGGGCAAGCCCTCTGGTACGGCGACCACTAGCACCGTCACACCGATGATGAGGAACTTGACCAGCATCTGCGTGTGCTCCGCCTTCCACACGTTCTCGTTCACCACAAACGTCGTGATTGCAAACCGGATCATCAGAATCACAACAGTGAACGCTGCTATCGTTGAACCTGTTATTGTAGGAGTACATAACAGATTTAGATGGGATTGCAAAGAGAGAAATAACTGATTTACATAATAGAAGGTTTAAAGGAATAGTTATGAATTCACTTTGACAATTTTCTAAATTAAAGTACCTAATTTAAGGTACAAAAACTAAAATAAGTCTTATTACTCAATATCCAATTAAGGCAAACGCACAATCAGGCACAAAATTGCTGATTGAGGTACCTAACAAAATTCACTTAAGGAACACGTCTTCAACGTAACAAGCGTCTGAGCTTCTGAATTTTGAATATTCCATTTGTGAAGGGACAGTTTTATAAACTGTGTTATAAAATGAAAATTTGTCATTTGCCCATTGGAGTTCAGTACAATGGTTTGCTAGGTATCTCTAAAAGCAGAATTCAAAATAGATGAATATAGTAGATGAATATAAGTAGTCACTGTTGGTTTAACACATACATTCGATTTTTGAAGCATTAGTTCAAATGACATAGCTAATTGAATCT
Npaynei_NorrisDamCave_N348 AAAAA-----------CACGATGTTGTCTCAGACATCCGACAGTTTGACATTCCAAGCTCTTTACCTATTATTGTAAGATGATAATTATTCTGTAAACAATATCTGAAAATCTTGAAATTTTAAAAAATTGACATGGTGACTGGTTTTCAATATAGATGTCAAAGTGAGTTGAGTTTGTTAACTGTTGAGGTATTATGTGCGAAAAATCTGAGTATATGGAGATATTTCGAACACGATAAATGGCGTTGAACATTTATATTTTTGAAATGTAAATTATTTTTTATTTCGCTTCCAATTCCAAAATGGCACACAGTGTTACATCTGGTATACAGGCCTTGATATTATATTTTTAAATGTTTTTTTATTATTATCTTAATGCGGTTATTTTGTGTGGAGATTTTATTGATTTTCTTTGAGGATGATACTTGTTACAGATGT-----AAAAAATG--------CCGTCTCTTGCTTACCTTGACGGAATAGGCAAGGGCGAGGGTTACGGCGAGGGGCAAGCCCTCTGGTACGGCGACCACTAGCACCGTCACACCGATGATGAGGAACTTGACCAGCATCTGCGTGTGCTCCGCCTTCCACACGTTCTCGTTCACCACAAACGTCGTGATTGCAAACCGGATCATCAGAATCACAACAGTGAACGCTGCTATCGTTGAACCTGTTATTGTAGGAGTACATAACAGATTGAGATGGGATTGCAAAGAGAGAAATAACTGATTTACATAATATGTAGTTTAAAGGAATAGTTATGAATTCACTTTGACAATTTTCTAAATTAAAGTACCTAATTTACGGTACAAAAACTAAAATAAGTCTTATTACTCAATATCCAATTAAGGCAGACGCACAATTAGGCACAAAATGGCTAATTGAGGTACCTAACAAAATTCTCCTAAGGAACACGTCTTCAACGTAACAAGCGTCTGAGCTTCTGAATTTTGAATATTCCATTTGTGAAGGGACAGTTTTATAAACTGTGATATAAAATGAAAATTTGTCATTTGCCCATTGGAGTTCAGTAAAATGGTTTGCTAGGTATCTCTAAAAGCAGAATTCAAAATAGATGAATATAGTAGATGAATATAAGTAGTCACTGTTGGTTTAACACATTCATTCGATTTTTGAAGCATTAGTTCAAATGACATGGCTAATAGA----
Npecki_HaskellSims_G3697 -ACAATATCTAAGAGTCACGATAGAATCACAATCAAATGAAATTTTCATAATTTTGTCT------------GTGTAGAAAATAGGTAATCGTTTAGATAATAATAAAGAATCTTGTTGCTGCAATAAATTGCTATATCTATCTACTGTCTATCTATCTGTCTATCTAGCTTCTGTCTATTGTCTGTCTATCTATCTGTCTATCTCGCTCTATCTGTTTATATATATTATCTATATTATCTATTATATTATCTATCT-TATATTATCTATCTTATATATTATCTATCTATATATATATTATCTATCTATATATATTA-----CCTATCT--------TATATATTATCTATCTA---------TATATATTATCTATATCTATCTA-TCTATCTGAATA-------------------------AAAATGAAATGGATA------AAAAAGTGC----------TCTCTTGCTTACCTTGACGGAATAGGCAAGGGCGAGGGTTACGGCGAGGGGCAAGCCCTCTGGTACGGCGACCACTAGCACCGTCACACCGATGATGAGGAACTTGACCAGCATCTGCGTGTGCTCCGCCTTCCACACGTTCTCGTTCACCACAAACGTCGTGATTGCAAACCGGATCATCAAAATCACAACAGTGAACGCAGCTATCGTCGAACCTATTATTGCAGGGGTACATAACAGATTAAGATGTGATTGTAAACAGAGAAATAACTGACCTACATAATATGTAGTTGAAAGGAATTGTTACGAATTCATTTTGACAATTTTCTAAGTGAGTGTGCCTGATTTTTAGTAGAAAAAGTAAAAAAAGTCCTATTACTCGATAACTAATTAAGGCAAAAGCAGAAGCAGGCAAAAAATTGCTAATTGAGGTATCCAACAAAATCCACTCAAAGAACACGTCTTCATCGTAATACGTGTCTGACCTTCTGAATTT----TCCACCGCTAGTGAAGGGTCAATTTTATAG----CGATATAAACTGCAAATTCATCATTTGTCTATTGGAGTTCGGTGATATGATTTGTTAGGTATCCCTAAAAGCAGAATTCGAACGAGATG-------------AATAAAGGAAGTCACTGCAGGTTTAACACATCCATTTGATTTTTGAAGCATTAGTCCAAATTACATGGTTAATAGGAT--
Npecki_HurricaneMazeCave_G2100 -ACAATATCTAAGAGTCACGATAGAATCACAATCAAATGAAATTTTGACAATTTTGACT------------TTGTAGAAAATAGGTAATCGTTTAGATAATAATAAATAATCTTGTTGCTACAATAAATTGCTCTTTCTATCTACTATCTATCTATC--------------------------------------------------TGTATATATATATATATA-----------------------------------------------------TATATATATATATATATAT----------------------------------------------TATATTATCT-----------------ATCTATATCTATCTA-TCTATCTGAATAAA-------------AATGAAATGGAAAATGAAATGAATA------AAAAAGTGCTGTCTTCCTGTCTCTTACTTACCTTGACGGAATAGGCAAGGGCGAGGGTTACGGCGAGGGGCAAGCCCTCTGGTACGGCGACCACTAGCACCGTCACACCGATGATGAGGAACTTGACCAGCATCTGCGTGTGCTCCGCCTTCCACACGTTCTCGTTCACCACAAACGTCGTGATTGCAAACCGGATCATCAAAATCACAACAGTGAACGCAGCTATCGTCGAACCTATTATTGCAGGGGTACAGAACAGATTAAGATGTGATTGTAAACAGAGAAATAACTGACCTACATAATATGTAGTTGAAAAGAATTGTTATGAATTCATTTTGACAATTTTCTAAGTGAGTGTACCTGATTTTTAGTAGAAAAAGTAAAAAAAGTCCTATTACTCAATAACTAATTAAGGCAAAAACAGAAGCAGGCAAAAAATTGCTAATTGAGATATCCAACAAAATTCACTCAAATCACATGTCTTCATCGTAATAAGTGTCTGACCTTCTGAATTCTGAATTTTCCACTTGTGAAGGGTCAATTTTATAG----CGATATAAACAGCAAATTCATCATTGGTCTATTGGAGTTCGGCAAAATGGTTTGTTAGGTCTCCCTGAAAGCAGAATTCAAAAGAGATGAATCTAATAGATGAATATAGGAAGTCACTGCAGGTTTTGATCATCCATTTGATTTTTGAAGCATTAGTCCAAATTACATGGTTAATAGGATCT
Npecki_Monteagle_N062 -ACAATATGTAAGAGTCACGATAGAATCACAATCAAATGAAATTTTGACAATTTTGACT------------TTGTAGAAAATAGGTAATCGTTTAGATAATAGTAAAGAATCTTGTTGCTACAATAAATTGCTATATCTATCTACTATCTATCTATCTCTCTGTCTATCTTCTATCAATTGTCTATTTATCTATCTGTCT------GTCTATCTATCTATCTATC-----------------------------------------------------TATCTATCTATCTATCTATC---------------------------------------------TATATTATCTTCTAATATT--------ATCTATATCTATCTA-TCTATCTGAATA-------------------------AAAATGAAATGAATA------AAAAAGTGCTGTCTTCCTGTCTCTTACTTACCTTGACGGAATAGGCAAGGGCGAGGGTTACGGCGAGGGGCAAGCCCTCTGGTACGGCGACCACTAGCACCGTCACACCGATGATGAGGAACTTGACCAGCATCTGCGTGTGCTCCGCCTTCCACACGTTCTCGTTCACCACAAACGTCGTGATTGCAAACCGGATCATCAGAATCACAACAGTGAACGCAGCTATCGTCGAACCTATTATTGCAGGGGTACATAACAGATTAAGATGTGATTGTAAACAGAGAAGTAACTGATCTACATAATATGTAGTTTGAAGGAATTGTTATGAATTCATTTTGACAATTTTCTAAGTGAGTGTACCTGATTTTTAGTAGAAAAAGTAAAAAAAGTCTTATTACTCAATAACTAATTAAGGCAAAAGCAGAAGCAGGCAAAAAATTGCTAATTGAGGTATCCAACAAAATTCACTCAAAGAACATGTCTTCATCGTAATACGTGTCAGACC-------TTCTGAATTTCCCACTAGTGAAGGGTCAATTTTATAG----CGATATAAACTGCAAATTCATCATTTGTCTATTGGAGTTCGGTAATATGGCTTGTTAGGTATCCCTAAAAGCAGAATTCAAAATAGATGAATCTAATAGATGAATATAGGAAGTCACTGCAGGTTTAACACATCCATTTGATTTTTGAAGCATTAGTCCAAATTACATGGTTAATAAGATCT
Nperlakyi_SChimneys_N1079 --------ATAAGGTTCCAGATGTTGTCTCACACATCCGACAATTTGGCATTCCAGGCTCTTTACCTATTGTTGTAAGATGATAATTATTCTGTAAACAATATCTGAAAATATTGAAACTTTTAAAAATTGATATAATGGCTGGTTTTCAATATCGATGTCAAATATCGTCGAGTTTGTTAACTGTTGAGGTATTATATGCGAAATATCTGAGTATATGGATATATTTCGAACACGATAAATGACATTGCAGATTTA------------------------TTGTTTTGTTTCAAATTCCAAAATGGTACACAGTGTTACATCTGGTATACAGGCCTTGATATTATATTCTTAAGTATTTTTTAAAAAAAATCTTAATGCGGTTATTTTGTGTAGAGATTTCATTGATTTTCTATGAGGATGATGCCTGTTACAGATGTAAAATAAAAAATGCTGTCTCCCTCTCTCTTACTTACCTTGACGGAATAGGCAAGGGCGAGGGTTACGGCGAGGGGCAAGCCCTCTGGTACGGCGACCACTAGCACCGTCACACCGATGATGAGGAACTTGACCAGCATCTGCGTGTGCTCCGCCTTCCACACGTTTTCGTTCACCACAAACGTCGTGATTGCAAACCGGATCATCAGAATCACAACAGTGAACGCCGCTATCGTTGAACCTATTATTGTAGGAGTACATAACAGATTGAGATGTGATTGCAAAGAGAAAAATAGCTGATTTACATAATATGTAGTTTAAAGGAATAGTTATGAATTCACTTTGACAATTTTCTAAATTAAAGTGCCTAATTTACGGTACAAAAACTAAAATAAGTCTTATTACTCAATATCCAATTAAGGCAAACGCACAATCAGGCACAAAATTGCTAATTGAGGTACCTAACAAAATTCACTTAAGGAACACGTCTTCAGCGTAACAAGCGTCTGAGCTTCTGAATTTGGAGAGTTTTATTTGTGAAGGGAGAGTTTCATAAACTGTGATATAAAATGCAAATTTGTCATTTGCCCATTGGAGTTCAGTAAAATGGTTTGCAGGGTATCTCTAAAAGCAGAATTCAAAAGAGATGAATATAGTAGATGAATATAGGTAGTCACTGTTTGTTTAACACATTCTTTTGATTTTTGA----------------------------------
Nperlakyi_SChimneys_N1080 AACAAAATATAAGGTTCCAGATGTTGTCTCACACATCCGACAATTTGGCATTCCAGGCTCTTTACCTATTGTTGTAAGATGATAATTATTCTGTAAACAATATCTGAAAATATTGAAACTTTTAAAAATTGATATAATGGCTGGTTTTCAATATCGATGTCAAATATCGTCGAGTTTGTTAACTGTTGAGGTATTATATGCGAAATATCTGAGTATATGGAGATATTTCGAACACGATAAATGACATTGCAGATTTA------------------------TTGTTTTGTTTCAAATTCCAAAATGGTACACAGTGTTACACCTGGTATACAGGCCTTGATATTATATTCTTAAGTATTTTTTAAAAAAAATCTTAATGCGGTTATTTTGTGTAGAGATTTCATTGATTCTCTATGAGGATGATGCCTGTTACAGATGTAAAATAAAAAATGCTGTCTCCCTCTCTCTTACTTACCTTGACGGAATAGGCAAGGGCGAGGGTTACGGCGAGGGGCAAGCCCTCTGGTACGGCGACCACTAGCACCGTCACACCGATGATGAGGAACTTGACCAGCATCTGCGTGTGCTCCGCCTTCCACACGTTTTCGTTCACCACAAACGTCGTGATTGCAAACCGGATCATCAGAATCACAACAGTGAACGCCGCTATCGTTGAACCTATTATTGTAGGAGTACATAACAGATTGAGATGTGATTGCAAAGAGAAAAATAGCTGATTTACATAATATGTAGTTTAAAGGAATAGTTATGAATTCACTTTGACAATTTTCTAAATTAAAGTGCCTAATTTACGGTACAAAAACTAAAATAAGTCTTATTATTCAATATCCAATTAAGGCAAACGCACAATCAGGCACAAAATTGCTAATTGAGGTACCTAACAAAATTCACTTAAGGAACACGTCTTCAACGTAACAAGCGTCTGAGCTTCTGAATTTGGAGAGTTTTATTTGTGAAGGGAGAGTTTCATAAACTGTGATATAAAATGCAAATTTGTCATTTGCCCATTGGAGTTCAGTAAAATGGTTTGCAGGGTATCTCTAAAAGCAGAATTCAAAAGAGATGAATATAGTAGATGAATATAGGTAGTCACTGTTTGTTTAACACATTCTTTTGATTTTTGAAGCATTAGTTCAAATGGCATGGCTAATAGAATCT
Nreclusus_Clingmans_N252 ------------------------------------------------------------------------------------------------------------------------------------------------------------------------------------------------------------------------------------------------------------------------------------------------------------------------------------------------TTGATATTAGATTTTTAAGTATTTTTTAAAAAAAATCTTAATGCGGCTATTTTGTGTAGAGATTGCATTGATTTTCTTTGAGGATGATGCCTGTTACAGATGTAAAATAAAAAATGCAGTTTCCCTCTCTCTTACTTACCTTGACGGAATAGGCGAGGGCGAGGGTTACGGCGAGGGGCAAGCCCTCTGGTACGGCGACCACTAGCACCGTCACACCGATGATGAGGAACTTGACCAGCATCTGCGTGTGCTCCGCCTTCCACACGTTTTCGTTCACCACAAACGTCGTGATTGCAAACCGGATCATCAGAATCACAACAGTGAACGCCGCTATCGTTGAACCTATTATTGAAGGAGTACACAACAGATTGAGATGTGATTGCAGAGAGAAAAATAGCTGATCTACATAATATGTAGTTTAAAGGAATAGTTATGAATTCACTTCGACAATTTTCTAAATTAAAGTACCTAATTTACGGTACAAAAACTAAAATAAGTCTTATTACTCAATATCCAATTAAGGCAAACGCACAATCAGGCACAAAATTGCTAATTGAGGTACCTAACAAAATTCCATTAAGGAACACGTCTTCAACGTAACAAGCGTCTGAGCTTCTGAATTTTGAATATTCCATTTGTGAAGGGACAGTTTTATAAACTGTGATATAAAATGCAAATTTGTCATTTGCCCATTGGAGTTCAGTAAAATGGTTTGCAGGGTATCTCTAAAAGCAGAATTCAAAAGAGAAGAATATAGTAGATGAATATAGGTAGTCAC------ATTAACACATTCATTTGATTTTTGAAGCATTAGTTCAAATGACATGGCTAATAGAATCT
Nreclusus_Newfound_N259 --------------------------------------------------------------------------------------------------------------------------------------------------------------------------------------------------------------------------------------------------------------------------------------------------------------------------------------------------------------------------------------------------------------------------------AGGATGATGCCTGTTACAGATGTAAAATAAAAAATGCTGTCTCCCTGTCTCTTACTTACCTTGACGGAATAGGCAAGGGCGAGGGTTACGGCGAGGGGCAAGCCCTCTGGTACGGCGACCACTAGCACCGTCACACCGATGATGAGGAACTTGACCAGCATCTGCGTGTGCTCCGCCTTCCACACGTTCTCGTTCACCACAAACGTCGTGATTGCAAACCGGATCATCAGAATCACAACAGTGAACGCCGCTATCGTTGAACCTATTATTGAAGGAGTACATAACAGATTGAGATGTGATTGCAAAGAGAAAAATAACTGATCTACATAATATGTAATTTAAAGGAATAGTTATGAATTCACTTTGACATTTTTCTAAATTAAAGTACCTAATTTACGGTACAAAAACTAAAATAAGTCTTATTACTCAATATCCAATTAAGGCAAACGCACAATCAGACACAAAATTGCTAATTGAGGTACCTAACAAAATTCACTTAAGGAACACGTCTTCAACGTAACAAGCGTCTGAGCTTCTGAATTTTGAATATTCCATTTGTGAAGGGACAGTTTTATAAACTGTGATA---------------------------------------------------------------------------------------------------------------------------------------------------------------------------------
Nreclusus_Noland_N1051 AACAAAATATAAGGTTCCAGATGTTCTCTCACACATCCGACAATTTGGCATTCCAGGCTCTTTACCTATTGTTGTAAGATGATAATTATTCTGTAAACAATATCTGAAAATATTGAAACTTTTAAAAATTGATATAATGGCTGGTTTTCAATATTGATGTCAAATATCGTCGAGTTTGTTAACTGTTGAGGTATTATATGCGAAATATCTGAGTATATGGAGATATTTCGAACACGATAAATGACATTGCAGATTTA------------------------TTGTTTTGTTTCAAATTCCAAAATGGTACACAGTGTTACATCTGGTGTACAGGCATTGATATTAGATTTTTAAGTATTTTTTAAAAAAAATCTTAATGCGGCTATTTTGTGTGGAGATTTCATTGATTTTCTTTGAGGATGATGCCTGTTACAGAGGTAAAATAAAAAATGCTGTTTCCCTCTCTCTTACTTACCTTGACGGAATAGGCAAGGGCGAGGGTTACGGCGAGGGGCAAGCCCTCTGGTACGGCGACCACTAGCACCGTCACACCGATGATGAGGAACTTGACCAGCATCTGCGTATGCTCCGCCTTCCACACGTTTTCGTTCACCACAAACGTCGTGATTGCAAACCGGATCATCAGAATCACAACAGTGAACGCCGCTATCGTTGAACCTATTATTGAAGGAGTACATAGCAGATTGAGATGTGATTGCAAAGAGAAAAATAACTGATCTACATAATATGTAGTTTAAAGGAATAGTTATGAATTCACTTTGACAATTTTCTAAATTAAAGTACCTAATTTACGCTACAAAAACTAAAATAAGTCT----------TATCCAATTAAGGCAAACGCACAATCAGGCACAAAATTGCTAATTGAGGTACCTAACAAAATTCACTTAAGGAACACGTCTTCAACGTAACAAGCGTCTGAGCTTCTGAATTTTGAATAATCCATTTGTGAAGGGACAGTTTTATAAACTGTGATATAAAATTCAAATTTGTCATTTGCCCATTGGAGTTCAGTATAATGGTTTGCAGGGTATCTCTAGAAGCAGAATTCAAAAGAGATGAATATAGTAGATGAATATAGGTAGTCACTGTTGG-----------------------------------------------------------
Nreclusus_Smokemont_N1020 AACAAAATATAAGGTTCCAGATGTTGTCTCACACATCCGACAATTTGGCATTCCAGGCTCTTTACCTATTGTTGTAAGATGATAATTATTCTGTAAACAATATCTGAAAATATTGAAACTTTTAAAAATTGATATAATGGCTGGTTTTCAATATTGATGTCAAATATCGTCGAGTTTGTTAACTGTTGAGGTATTATATGCGAAATATCTGAGTATATGGAGATATTTCGAACACGATAAATGACATTGCAGATTTA------------------------TTGTTTTGTTTCAAATTCCAAAATGGTACACATTGTTACATCTGGTATACAGGCCTTCATATTATATTCTTAAGCATTTTTTTAAAAAAATCTTGATACGGTTATTTTGTGTAGAGATTTCATTGATTTTCTTTGAGGATGATGCCTGTTACAGATGTAAAATAAAAAATGCCGTTTCCCTCTCTCTTACTTACCTTGACGGAATAGGCAAGGGCGAGGGTTACGGCGAGGGGCAAGCCCTCTGGTACGGCGACCACTAGCACCGTCACACCGATGATGAGGAACTTGACCAGCATCTGCGTGTGTTCCGCCTTCCACACGTTTTCGTTCACCACAAACGTCGTGATTGCAAACCGGATCATCAGAATCACAACAGTGAACGCCGCTATCGTTGAACCTATTATTGAAGGAGTACATAACAGATTGAGATGTGATTGCAAAGAGAAAAATAGCTGATCTACATAATATGTAGTTTAAAGGAATAGTTATGAATTCACTTTGACAATTTTCTAAATTAAAGGACCTAATTTACGGTACAAAAACTAAAATAAGTCTTATTACTCTATATCCAATTAAAGCAAACGCACAATCAGGCACAAAATTGCTATTTGAGGTACCTAACAAAATTCACTTAAGTAACACGTCTTCAACGTAACAAGCGTCTGAGCTTCTGAATTTTGAATATTCCATTTGTGAAGGGACAGTTTTATAAACTGTGATATAAAATGCAAATTTGTCATTTTCGCATTGGAGTTCAGTAAAATGGTTCGCAGGGTATCTCTAAAAACAGAATTCAAAAGAGATGAATATAGTAGATGAATATAGGTAGTCACTGTTGGTTTAACACATTCATTTGATTTTTGAAGTAT----------GACATGGCTAATAGAATCT
Nroanensis_IngramBranch_N926 -----AATATAAGGTTCAAGATGTTGTCTCAGACATCCGACAGTTTGACATTCCTAGCTCTTTACCTATTATTGTAAGATGATAATTATTCGGTAAACAATATCTGAAAATCTTGAAATTTTAAAAAATTGACATGATGACTGGTTTTCAATATAGATGTCAAAGTGAGTTGAGTTTGTTAACTGATGAGGTATTATGTGCGAAAAATCTGAGTATATGGAGATATTTCGAACACGATAAATGGCGTTGAACATTTATATTTTTGAAATGTAAATTATTTTTTATTTCGCTTCCAATTCCAAAATGGCACACAGTGTTACATCTGGTATACAGGCCTTGATATTATATTTTTAAATGTTTTTTTATTATTATCTTAATGCGGTTATTTTGTGTGGAGATTTTATTGATTTTCTTTGAAGATGATACCTGTTACATATGT-----AAAAAATGCTGATCTCCTGTCTCTTGCTTACCTTGACGGAATAGGCAAGGGCGAGGGTTACGGCGAGGGGCAAGCCCTCTGGTACGGCGACCACTAGCACCGTCACACCGATGATGAGGAACTTGACCAGCATCTGCGTGTGCTCCGCCTTCCACACGTTCTCGTTCACCACAAACGTCGTGATTGCAAACCGGATCATCAGAATCACAACAGTGAACGCCGCTATCGTTGAACCTGTTATTGTAGGAGTACATAACAGATTGAGATGGGATTGCAAAGAGAGAAATAACTGATTTACATAATAGGTAGTTTAAAGGAATAGTTATGAATTAACTTTGACAATTTTCTAAATTAAAGTACCTAATTTACGGTACAAAAACTAAAATAAGTCTTATTACTCAATATCCAATTAAGGTAGACGCACAATCAGGCACAAAATTGCTAATTGAGGTACCTAACAAAATTCTCTTAAGGAACACGTCTTCAACGTAACAAGCGTCTGAGCTTCTGAATTTTGAATATTCCATTTGTGAAGGGACAGTTTTATAAACTGCGATATAAAATGAAAATTTGTCATTTGCCCATTGGAGTTCAGTACAATGGTTTGCTAGGTATCTCTAAAAGCAGAATTCAAAATAGATGAATATAGTAGATGAATATAAGTAGTCACTGTTGGTTTAACACATTCATTTGATTTTTGAAGCATTAGTTCAAATGACATGACTAATAGAATCT
Nroanensis_N_CarversGap_N928 AAAAAAATATAAGGTTCAAGATGTTGTCTCAGACATCCGACAGTTTGACATTCCTAGCTCTTTACCTATTATTGTAAGATGATAATTATTCTGTAAACAATATCTGAAAATCTTGAAATTTTAAAAAATTGACATGATTACTGGTTTTCATTATAG-------AGCGAGTTGAGTTTGTTAACTGATGGGGTATTATGTGCGAAAAATCTGAGTATATGGAGATATTTCGAACACGATAAATGGCGTTGAACATTTATATTTTGGAAATGTAAATTATTTTTTATTTCGCTTCCAATTCCAAAATGGCACACAGTGTTACATCTGGTATACAGGTCTTGATATTATATTTTTAAATGTTTTTTTATTATTATCTTAATGCGGTTATTTTGTGTGGAGATTTTATTGATTTTTTTTGAAGATGATACCTGTTACATATGT-----AAAAAATGCTGTCTCCCTGTCTCTTGCTTACCTTGACGGAATAGGCAAGGGCGAGGGTTACGGCGAGGGGCAATCCCTCTGGTACGGCGACCACTAGCACCGTCACACCGATGATGAGGAACTTGACCAGCATCTGCGTGTGCTCCGCCTTCCACACGTTCTCGTTCACCACAAACGTCGTGATTGCAAACCGGATCATCAGAATCACAACAGTGAACGCCGCTATCGTTGAACCTGTTATTGTAGGAGTACATAACAGATTGAGATGGGATTGCAAAGAGAGAAATAACCGATTTACATAATAGGTAGTTTAAAGGAATAGTTATGAATTCACTTTGACAATTTTCTAAATTAAAGTACCTAATTTACGGTACAAAAACTAAAATAAGTCTTATTACTCAATATCCAATTACGGTAAACGCACAATCAGGCACAAAATGGCTAATTGAGGTACCTAACAAAATTCTCTTAAGGAACACGTCTTCAACGTAACAAGCGTGTGAGCTTCTGAATTTTGAATGTTCCATTTGTGAAGGGACAGTTTTATAAACTGTGATATAAAATGAAAATTTGTCATTTGCCCATTGGAGTTCAGTAAAATGGTTTGCTAGGTATCTCTAAAAGCAGAATTCAAAATAGATGAATATAGTAGATGAATATAAGTAGTCACTGTTGGTTTAACACATTCATTTGATTTTTGAAGCATTAGTTCAAATGACATGGCTAATAGAATCT
Nroanensis_RoanHighBluff_N762 AAAAAAATATAAGGTTCAAGATGTTGTCTCAGACATCCGACAGTTTGACATTCCTAGCTCCTTACCTATTATTGTAAGATGATAATTATTCTGTAAACAATATCTGAAAATCTTGAAACTTTTAAAAATTGACATGATGACTGGTTTTCAATATAGATGTCAAAGTGAGTTGAGTTTGTTAACTGTTGAGGTATTATGTGCGAAAAATCTGAGTATATGGAGATATTTCGAACACGATAAATGGCGGTGAACATTTATATTTTTGAAATGTAAATTATTTTTTATTTCGCTTCCAATTCCAAAATGGCACACAGTGTTACATCTGGTATACAGGCCTTGATATTATATTTTTAAATGTTTTTTTATTATTATCTTAATGCGGTTATTTTGTGTGGAGATTTTATTGATTTTTTTTGAAGATGATACCT-TTACATATGT-----AAAAAATG--------CTGTCTCTTGCTTACCTTGACGGAATAGGCAAGGGCGAGGGTTACGGCGAGGGGCAATCCCTCTGGTACGGCGACCACTAGCACCGTCACACCGATGATGAGGAACTTGACCAGCATCTGCGTGTGCTCCGCCTTCCACACGTTCTCGTTCACCACAAACGTCGTGATTGCAAACCGGATCATCAGAATCACAACAGTGAACGCTGCTATCGTTGAACCTGTTATTGTAGGAGTACATAACAGATTGAGATGAGATTACAAAGAGAGAAATAACTGATTTACATAATATGTAGTTTAAAGGAATAGTTATGAATTCACTTTGACAATTTTCTAAATTAAAGCACCTAATTTACGGTACAAAAACTAAAATAAGTCTTATTACTCAATATCCAATTACGGCAAACGCACAATCAGGGACAAAATTGCTAGTTGAGGTACCTAACAAAATTCACTTAAGGAACACGTTTTGAACGTAACAATCGTCTGAGCTTCTGAATTTTGAATATTCCATTTGTGAAGGGGCAGTTTTATAAACTGTGATATAAAAGGAAAATTTGTCATTTGGCCATTGGAGTTCAGTAAAATGGTTTGCTAGGTATCTCTAAAAGCAGAATTCAAA----------------------------------------------------------------------------------------------------
Nsheari_BaldRiver_N1168 -----------------------TTGTCTCAGACATCCGACAGTTTGACATTCCTGGCTCATTAGTTTTTATTACAAGATGATAATTATTCTGTAAACTATATCAGAAAATCTTTAAACTTTTAAAAATTGACATGATGACTGGTTTTTAATATAGATGTCAAATATCGTTGAGTTTGTTAACTGTTGAGGTATTATATGCGAAAAATTTGAGTACATGAAGATATTTCGAACACGATAAATTGCATTTCACATTAATATTTTTAAAATGTAAATTATGTTTTGTTTTGTTTCAAATTCCAAAAT-GTACACAGTGTTAAATTTGGTATACAGACCCCGATATTATATTTTTAAGTATTTTTTTTTTTTTATCTTAATGCGGTTATTTTGTGTGGAGATTTTATTGATTTTTGTTGAGGATAATGCTTGATACAGATGTGAAATAAAAAATGCTGTCTCTCTGTCTCTTACTTACCTTGACGGAATAGGCAAGGGCGAGGGTTACGGCGAGGGGCAAGCCCTCTGGTACGGCGACCACTAGCACCGTCACACCGATGATGAGGAACTTGACCAGCATCTGCGTGTGCTCCGCCTTCCACACGTTCTCGTTCACCACAAACGTCGTGATTGCAAACCGGATCATCAGAATCACAACAGTGAACGCGGCTATCGTTGAACCTATTATTGAAGGAGTACATAACAGATTGAGATGTGATTGCAAAGAGAAAAATAACTGATCTACATAATATGTAGTTTAAAGAAATAGTTCTGAATTCACTTTGACAATTTTCTAAATTAAAGTACCTAATTTACGGTACAAAAACTAAAATAAGTCTCATTACTCAATATCCAATTAAGGCAAACGCACAATCAGGCACAAAATTGCTAATTGAGGCACCTAACAAAATTCACTTAAAGAACACGTCTTCGACGTAACAAGCGTCTGAGCTTCTGAATTTTGAATATTCCATTTGTGAAGGGACAGTTTTATAAACTGTGATATAAAATGCAAATTTGTCATTTGCCCATTGGAGTTCAGTAAAATGGTTTGCGGGGTATCTTTAAAAGCAGAATTCAAAAGAGATGAATATAGTAGATGAATATAGGTAGTCACTGTTGGTTTAACACATTCATTTGATTTTTGAAGCATTAGTTCAAATGACATGGCTAATAGAATCT
Nsheari_Cohutta_N826 AACAAAATATAAGGTTCCAGATGTTGTCTCAGACATCCGACAGTTTGACATTCCTGGCTCATTAGTTTTTATTACAAGATGATAATTATTCTGTAAACTATATCAGAAAATCTTTAAACTTTTAAAAATTGACATGATGACTGTTTTTTAATATAGATGTCAAATATCGTTGAGATTGTTAACTGTTGAGGTATTATATGCGAAAAATTTGAGTATATGAAGATATTTCGAACACGATAAATTGCATTTCACATTTATATTTTTAAAATGTAAATTATGTTTTGTTTTGTTTCAAATTCCAAAAT-GTACACAGTGTTAAATTTGGTATACAGACCCCGATATTATATTTTTAAGTATTTTT--------ATCTTAATGCGGTTATTTTGTGTGGAGATTTTATTGATTTTTGTTGAGGATAATGCTTGATACAGATGTGAAATAAAAAATGCTGTCTCCCTGTCTCTTACTTACCTTGACGGAATAGGCAAGGGCGAGGGTTACGGCGAGGGGCAAGCCCTCTGGTACGGCGACCACTAGCACCGTCACACCGATGATGAGGAACTTGACCAGCATCTGCGTGTGCTCCGCCTTCCACACGTTCTCGTTCACCACAAACGTCGTGATTGCAAACCGGATCATCAGAATCACAACAGTGAACGCGGCTATCGTTGAACCTATTATTGAAGGAGTACATAACAGATTGAGATGTGATTGCAAAGAGAAAAATAACTGATCTACATAATATGTAGTTTAAAGGAATAGTTATGAATTCATTTTGACTATTTTCTAAATGAAAGTACCTAATTTACGGTACAAGAACAAAAATAAGTCTTATTACTCAATATCTAATTAAAGCAAAATCACAATCAGGCACAACACTGCTAATTGAGGTATCTGACAAAGTTCAATTAAGGAACAAGTGTTCA-------------CTGAGTTACTGAATTTTGAATTTTCCATTTGTGGAGGGACAGTTTTATAAACTGTGATATTGACCGTAAAATTACCGTATTTT-ATTCG---------AAGTTATATGAATGAAATTTCTACG-------TTTAAGGGAAGTGAAATTAAAGGCCATAAGCCTTAAACCAGCCAACGATTATGGTATTCATGTTA-----------TTATTGTAAACGTAATCACTGATAAAATTT
Nsheari_JoyceKilmer_N092 AACAAAATATAAGGTTCCAGATGTTGTCTCACTCATCCGACAATTTGGCATTCCAGGCTCTTTACCTATTGTTGTAAGATGATAATTATTCT---------------------------------------------------------------------------------------TAACTGTTGAGGTATTATATGCGAAATATCTGAGTATATGGAGATATTTCGAACACGATAAATGACATTGCAGATTTA------------------------TTGTTTTGTTTCAAATTCCAAAATGGTACACAGTGTTACATCTGGTATACAGGCCTTGATATTATACTCTTAAGTATTTTTTTAAAAAAATCTGAATGTGGTTATTTTGTGTAGAGATTTCATTGATTTTCTTTGAGGATGATGCCTGTTACAGATGTAAAATAAAAAATGCTGTTTCCCTCTCTCTTACTTACCTTGACGGAATAGGCAAGGGCGAGGGTTACGGCGAGGGGCAAGCCCTCTGGTACGGCGACCACTAGCACCGTCACACCGATGATGAGGAACTTGACCAGCATCTGCGTGTGCTCCGCCTTCCACACGTTCTCGTTCACCACAAACGTCGTGATTGCAAACCGGATCATCAGAATCACAACAGTGAACGCCGCTATCGTTGAACCTATTA-TGAAGGAACACATAACAGATTGAGATGTGATTGCAAAGAGAAAAATAGCTGATTTACATAATATATAGTTTAAAGAAATAGTTATGAATTCACTTTGACAATTTTCTAAATTAAAGTACCTAATTTACGGTACAAAAACTAAAATAAGTCTTATTACTCAATATCCAATTAAGGCAAACGCACAATCAGGCACAAAATTGCTAATTGAGGCACCTTACAAAATTCACTTAAAGAACA---CTTCAACGTAACAAGCGTCTGAGCTTCTGAATTTTGAATATTCCATTTGTGAAGGGACAGTTTTATAAACTGTGATATAAAATGCAAATTTGTCATTTGCCCATTGGAGTTCAGTAAAATGGTTTGAGGGGTATCTCTAAAAGCAGAATTCAAAAGAGATGAATATAGTAGATGAATATAGGTAGTCACTGTTGGTTTAACACATTCATTTGATTTTTGAAGCATTAGTTCAAATGACATGGCTAATAGA----
Nsilvanus_Elijay_N395 AACAAAATATTAGGTTTAAGATGTTGTCTCAGACATCTGACAGTTTGACATTCCTGGCTCTTTATCTATTATAGTAAGATGATAATTATTCTGTAAACAATATCTGAGAATCTTGAAAATTTTAGAAATTGACATAATGGCTGGTTTTCAATATAGATGTCCAATATCGTTGAGTTTGTTAACTGTTGAGATATTGCGTGCGAAA-ATGTGAGTATATGGAAATATTTCGAACACGATAAATGACATTTCAGATTTATATTTTTGAAATATAAATTATTTTTTATTCTGTTTCAAATTCCAAAATGGTATACATTGTTACATCTGGTATACAGGTCTTGATATTATATTTTTAAGTATTTTTT-------ATCTTAATGCGGTTATTTTGTGTGGAGATTTTATTGATTTTTTTTGAGGATGATGCTTGTTACAGATGTAAAATAAAAAATGCTGTCGCTCTGTCTCTTACTTACCTTGACGGAATAGGCAAGGGCAAGGGTTACGGCGAGGGGCAAGCCCTCTGGTACGGCGACCACTAGCACCGTCACACCGATGATGAGGAACTTGACCAGCATCTGCGTGTGCTCCGCCTTCCACACGTTTTCGTTCACCACAAACGTCGTGATTGCAAACCGGATCATCAGAATCACAACAGTGAACGCCGCTATCGTTGAACCTATTATTGTAGGAGTACATAACAGATTGAGATGCGATTGCAAAGAGAGAAATAACTGATTTACATAATATGTAGTTTAAAGGAATAGTTATGAATTCACTTTGACAATTTTGTAAATTAAAGTACCTAATTTACGGTACAAAAACTAAAATAAGTCTTATTACTCAATATCCAATTACGGCAAACGCACATTCAGGCACACAATTGCTAATTGAGGTACCTAAAAAAATTCACTTAAGGAACACGTCTTCAACGTAACAAGCGTCTGAGCTTCTGAATTTTGAATATTCCATTTGTGAAGGGACAGTTTTATAAACTGTGATATAAAATGCAAATTTGTCATTTTCCCATTGGAGTTCAGTAAAATGGTTTGCTAGGTATCTCTAAAAGCAGAATTCAAAAGAGATGAATATAGTAGATGAATATAGGTAGTCACTGTTGGTTTAACACATTCATTTGATTT--------------------------------------
Nsilvanus_GermanyCove_N1017 AACAAAATGTTAGGTTTAAGATGTTGTCTCAGACATCTGACAGTTTGACATTCCTGGCTCTTTATCTATTATAGTA-GATGATAATTATTCTGTAAACAATATCTGAGAATCTTGAAAATTTTAGAAATTGACATAATGGCTGGTTTTCAATATAGATGTCCAATATCGTTGAGTTTGTTAACTGTTGAGATATTGCGTGCGAAA-ATGTGAGTATATGGAAATATTTCGAACACGATAAATGACATTGCAGATTTATATTTTTGAAATATAAATTATTTTTTATTCTGTTTCAAATTCCAAAATGGTATACAGTGTTACATCTGGTATACAGGTCTTGATATTATAATTTTAAGTATTTTTTTTTTTTTATCTTAATGCGGTTATTTTGTGTGGAGATTTTATTGATTTTTTTTGAGGATGATGCTTGTTACAGATGTAAAATAAAAAATGCTGTCGCTCTGTCTCTTACTTACCTTGACGGAATAGGCAAGGGCAAGGGTTACGGCGAGGGGCAAGCCCTCTGGTACGGCGACCACTAGCACCGTCACACCGATGATGAGGAACTTGACCAGCATCTGCGTGTGCTCCGCCTTCCACACGTTTTCGTTCACCACAAACGTCGTGATTGCAAACCGGATCATCAGAATCACAACAGTGAACGCCGCTATCGTTGAACCTATTATTGTAGGAGTACATAACAGATTGAGATGTGATTGCAATGTGAGAAATAACTGATTTACATAATATGTAGTTTAAAGGAATAGTTATGAATTCACTTTGACAATTTTGTAAATTAAAGTACCTAATTTACGGTACAAAAACTAAAATAAGTCTTATTACTCAATATCCAATTACGGCAAACGCACATTCAGGCACACAATTGCTAATTGAGGTACCTAAAAAAATTCACTTAAGGAACACGTCTTCAACGTAACAAGCGTCTGAGCTTCTGAATTTTGAATATTCCATTTGTGAAGGGACAGTTTTATAAACTGTGATATAAAATGCAAATTTGTCATTTTCCCATTGGAGTTCAGTAAAATGGTTTGCTAGGTATCTCTAAAAGCAGAATTCAAAAGAGATGAATATAGTAGATGAATATAGGTAGTCACTGTTGGTTTAACACATTCATTTGATTTTCGAAGCATTATTCCAAATGACATGACTAATATAATCT
Nsilvanus_HeboMtn_N1029 AACAAAATATAAGGTTTAAGATGTTGTCTCAGACATCTGACAGTTTGACATCCCTGGCTCTTTATCTATTATAGTAAGATGATAATTATTCTGTAAACAATATCTGAGAATCTTGAAACTTTTAGAAATTGACATAATGGCTGGTTTTCAATGTAGATGTCCAATATCGTTGAGTTTGTTAACTGTTGAGGTATTGTGTGTGAAA-ATGTGAGTATATAGAAATATTTCGAACACCATAAATGACATTGTACATTTATATTTTTGAAATATAAATTATTTTTTATTCTGTTTCAAATTCCAATATGGTACACAGTGTTACATCTGGTATACAGGTCTTGATATTATATTTTTAAGTATTTTT--------ATCTTAATGCGGTTATTTTGTGTGGAGATTTTATTGATTTTTTTTGAGGATGATGCTTGTTACAGATGTAAAATAAAAAATGCTGTCGCCCTGTCTCTTACTTACCTTGACGGAATAGGCAAGGGCAAGGGTTACGGCGAGGGGCAAGCCCTCTGGTACGGCGACCACTAGCACCGTCACACCGATGATGAGGAACTTGACCAGCATCTGCGTGTGCTCCGCCTTCCACACGTTTTCGTTCACCACAAACGTCGTGATTGCAAACCGGATCATCAGAATCACAACAGTGAACGCCGCTATCGTTGAACCTATTATTGTAGGAGTACATAACAGATTGAGATGTGATTGCATTGAGAGAAATAACTGATTTACATAATATGTAGTTTAAAGGAATAGTTACGAATTTACTTTGACAATTTTGTAAATTAAAGTACCTAATTTACGGTACAAAAACTAAAATAAGTCTTATTACTCAATATCCAATTACGGCAAACGCACAATCAGGCACAAAATTGCTAATTGAGGTACCTAACAAAATTCACTTAGGGAACACGTCTTCAACGTAACAAGCGTCTGAGCATCTGAATTTTGAATATTCCATTTGTGAAGGGACAGTTTTATAAACTGTGATATAAAATGCAAATTTGTCATTTTCCCATTGGAGTTCAGTAAAATGGTTTGCTAGGTATCTCTAAAAGCAGAATTCAAAAGAGATGAATATAGTAGATGAATATAGGTAGTCACTGTTGGTTTAACACATTCATTTGATTTTCGAAGCATTATTCCAAATGACATGACTAATATAATCT
Nstupkai_BlowholeWOS_N285 --------------------------------------------------------------------------------------------------------------------------------------------------------------------------------------------------------------------------------------------------------------------------------------------------------------------------TGTTACATCTGGTATACAGGCCTTGATATTATATTCTTAAGTATTTTTTAAAAAAAATCTTAATGCGGTTATTTTGTGTAGAGATTTCATTGATTTTCTTTGAGGATGATGCCTGTTACAGATGTAAAATAAAAAAAGCTGTTTAACTCTCTCTTACTTACCTTGACGGAATAGGCAAGGGCGAGGGTTACGGCGAGGGGCAAGCCCTCTGGTACGGCGACCACTAGCACCGTCACACCGATGATGAGGAACTTGACCAGCATCTGCGTGTGCTCCGCCTTCCACACGTTTTCGTTCACCACAAACGTCGTGATTGCAAACCGGATCATCAGAATCACAACAGTGAACGCCGCTATCGTTGAACCTATTATTGAAGGAGTACACAACAGATTGAGATGTGATTGCAAAGAGAAAAATA--------ACATAATATGTAGTTTAAAGGAATAGTTATGAATTCACTTTGACAATTTTCTAAATTAAAGTACCTAATTTACGGTACAAAAACTAAAATAAGTCT----------TATCCAATTAAGGCAAACGCACAATCAGGCACAAAATTG-------AGGTACCTAACAAAATTCACTTAAGTAACACGTCTTCAACGTAACAAGCGTCTGAGCTTCTGAATTTTGAATATTCCATTTGTGAAGGGACAGTTTTATAAACTGTGATATAAAATGCAAATTTGTCATTTGCCCATTGGAGTTCAGTAAAATGGTTCGCAGGGTATCTCTAAAAGCAGAATTCAAAAGAGATGAATATAGTAGATGAATATAGGTAGTCACTGTTGGTTTAACACATTCATTTGATTTTTGAAGCATTAGTTCAAATGACATGGCTAATAGAATCT
Nstupkai_Blowing_N356 AACAAAATATAAGGTTCCAGATGTTGTTTCACACATCCGACAATTTGGTATTCCAGGCTCTTTACCTATTGTTGTAAGATGATAATTATTCTGTAAACAATATCTGAAAATATTGAAACTTTTAAAAATTGATATAATGGCTGGTTTTCAATATTGATGTCAAATATCGTTGAGTTTGTTAACTGTTGAGGTATTATATGCGAAATATCTGAGTATATGGAGATATTTCGAACACGATAAATGACATTGCAGATTTA------------------------TTGTTTTGTTTCAAATTCCAAAATGGTACACAGTGTTGCATCTGGTAAACAGGCCTTGATATTATATTCTTAAGTA-TTTTTTAAAAAAATCTTAATGCGGTTATTTTGTGTAGAGATTTCATTGATTTTCTTTGAGGATGATGCCTGTTACAGATGTAAAATAAAAAATGCTGTTTCCCTCTCTCTTACTTACCTTGACGGAATAGGCAAGGGCGAGGGTTACGGCGAGGGGCAAGCCCTCTGGTACGGCGACCACTAGCACCGTCACACCGATGATGAGGAACTTGACCAGCATCTGCGTGTGCTCCGCCTTCCACACGTTTTCGTTCACCACAAACGTCGTGATTGCAAACCGGATCATCAGAATCACAACAGTGAACGCCGCTATCGTTGAACCTATTATTGAAGGAGTACACAACAGATTGAGATGTGATTGCAAAGAGAAAAATA--------ACATAATATGTAGTTTAAAGGAATAGTTATGAATTCACTTTGACAATTTTCTAAATTAAAGTACCTAATTTATGGTACAAAAACTAAAATAAGTCT----------TATCCAATTAAGGCAAACGCACAATCAGGCACAAAATTGCTAATTGAGGTACCTAACAAAATTCACTTAAGGAACACGTCTTCAACGTAACAAGCGTCTGAGCTTCTGAATTTTGAATATTCCATTTGTGAAGGGACAGTTTTATAAACTGTGATATAAAATGCAAATTTGTCATTTGCCCATTGGAGTTCAGTAAAATGGTTTGCAGGGTATCTCTAAAAGCAGAATTCAAATGAGATGAATATAGTAGATGAATATAGGTAGTCACTGTTGGTTTATCACATTCATTTGATTTTTGAAGCATTAGTTCAAATGACATGGCTAATAGA----
Nstupkai_LittleRiver_N293 AACAAAATATAAGCTTCCAGATGTTGTCTAACACATCCGACAATTTGGCATTCCAGGCTCTTTACTTATTGTTGTGAGATGATAATTATTCTGTAAACAATATCTGAAAATATTGAAACTTTTAAAAATTGATATAATGGCTGGATTTCAATATTGATGTCAAATATCGTTGAGTTTGCTAACTGTTGAGGTATTATATGCGAAATATCTGAGTATATGGAGATATTTCGAACACGATAAATGACATTGCAGATTTA------------------------TTGTTTTGTTTCAAATTCCAAAATGATACACAGTGTTGCATCTGGTAAACAGGCCTTGATATCATATTCTTAAGTA-TTTTTTAAAAAAATCTTAATGCGGTTATTTTGTGTAGAGATTTCATTGATTTTCTTTGAGGATGATGCCTGTTACAGATGTAAAATAAAAAATGCTGTTTCCCTCTCTCTTACTTACCTTGACGGAATAGGCAAGGGCGAGGGTTACGGCGAGGGGCAAGCCCTCTGGTACGGCGACCACTAGCACCGTCACACCGATGATGAGGAACTTGACCAGCATCTGCGTGTGCTCCGCCTTCCACACGTTTTCGTTCACCACAAACGTCGTGATTGCAAACCGGATCATCAGAATCACAACAGTGAACGCCGCTATCGTTGAACCTATTATTGAAGGAGTACACAACAGATTGAGATGTGATTGCAAAGAGAAAAATA--------ACATAATATGTAGTTTAAAGGAATAGTTATGAATTCACTTTGACAATTTTCTAAATTAAAGAACCTAATTTACGGTACAAAAACTAAAATAAGTCT----------TATCCAATTAAGGCAAACGCACAATCAGGCACAAAATTGCTAATTGAGGTACCTAACAAAATTCACTTAAGGAACACGTCTTCAACGTAACAAGCGTCTGAGCTTCTGAATTTTGAATATTCCATTTGTGAAGGGACAGTTTTATAAACTGTGATATAAAATGCAAATTTGTCATTTGCCCATTGGAGTTCAGTAAAATGGTTTGCAGGGTATCTCTAAAAGCAGAATTCAAAAGAGATGAATATAGTAGATGAATATAGGTAGTCACTGTTGGTTTATCACATTCATTTGATTTTTGAAGCATTAGTTCAAATGACATGGCTAATAGAATCT
Nstygius_ObeLee_N0656 AGTGACACACATAATTTATAACATGATTACAGAAATGTAGTGGTTTAAGATGGGTGGCATATTCACTGCTAATGTAAGACTACAGTCATTCTGTTAGTGGTGTCTTCAAATTTCATCATTTCTGAAAATGAAAAGGCATATGAGTTATATGAAGAGGCATGAAAAGGCATTGAGTTTTCTTAAAATTGAGTTTGCCTAAAAACAAGGCTTAAAATTGAAATAAGCTTTTTTTTCTGATA-----AATTGAACGCGAATGTTTTTTAATTGTAAGTTACAACTTTTGTTGT----AATTACAAGATGGTA-------------------TAAAGATTTGTTTGATATATTTTTAAGTAATTTTTTATTTTCATCTTAATGCGGTTGTTTAGCGTGGAGATTTTATTGATTTTTTTTGAGGATGATGCCAGTTACAGATGTAAA--AAAAAACGTTGTCTCCCTGTCTCTTACTTACCTTGACGGAATAGGCAAGGGCAAGGGTTACGGCGAGGGGCAAGCCCTCTGGTACGGCGACCACTAGCACCGTCACACCGATGATGAGGAACTTGACCAGCATCTGCGTGTGCTCCGCCTTCCACACGTTTTCGTTCACCACAAACGTCGTGATTGCAAACCGGATCATCAAAATCACAACAGTGAACGCCGCTATCGTTGAACCTATTATTGTAGGAACACATAACAGATTGAGATGTGATTGCAAAGAGAGAAATAACTGATCTACATAATATGTAGTTTAAAGGAATAGTTATGAATCTATTTTGACAATTTTCCAAATGAATGTACCTGATTTACGGTACAAAAACTAAAAAAAGTCTTATTACTCAATAACTAATTAAGGCAAACGCACAAACAGGCACAAAATTGCGAATTGAGGTACCGAACAAAATTCACGTAAGGAACACGAATGAAACATATTATACGTTCGAACCTTTTGGCTATGAA------ACGGGTAATGACCCTTTTTTTAAATCTGTAACAATACATGGTAATTCTTCAGAGGT--AAGCGAGGCATACAAAATG-TT------------------------TTCAAACTGATTGAATTTAAAAATTGAAAAC---------------GTTT----TATTTGTATGATTCTTCCTATTTCATTTCAAGGGA--TTGTTAACGCCAATT
Nstygius_RavenB_N1022 AACAGT--------------------------------------------------------CAACTTTTGTTGTAACAAGATGGTT-------------------AAGAAATTAGTATTATTTGAAGTTTATCTAGTAGCCTGTCATCAAAGAGAAAGTTAAGAAACCATGTGATTGT---------------------------ACTTAAAAATTTGAGGATTTTTGGTTTCTGATAGA-GTAATTGAACATTTATATTTTTGAAATGTAAATTATTTTTTATTTTGTTTCAAATTCCAAAATGGTACAGAGTGTTACATCTGGTATAAAGATTTGTTTGATATATTTTTAAGTAATTTTTTATTTTCATCTTAATGCGGTTGTTTAGCGTGGAGATTTTATTGATTTTTTTTGAGGATGATGCCAGGTACAGATGTAA---AAAAAACGTTGTCTCCCTGTCTCTTACTTACCTTGACGGAATAGGCAAGGGCAAGGGTTACGGCGAGGGGCAAGCCCTCTGGTACGGCGACCACTAGCACCGTCACACCGATGATGAGGAACTTGACCAGCATCTGCGTGTGCTCCGCCTTCCACACGTTTTCGTTCACCACAAACGTCGTGATTGCAAACCGGATCATCAAAATCACAACAGTGAACGCCGCTATCGTTGAACCTATTATTGTAGGAACACATAACAGATTGAGATGTGATTGCAAAGAGAGAAATAACTGATCTACATAATATGTAGTTTAAAGGAATAGTTATGAATCTATTTTGACAATTTTCTAAATGAATGTACCTGATTTACGGTACAAAAACTAAAAAAAGTCTTATTACTCAATAACTAATTAAGGCAAACGCACAAACAGGCACAAAATTGCGAATTGAGGTACCGAACAAAATTCACGTAAGGAACACGAATGATACATATTAGACGTTCGAACCTTTTGGCTATGAA------ACGGGTAATGACCCTTTTTTAAAATCTGTAACAATACATGGTAATTCTTCAGAGGT--ATGCGAGGCATACAAAATGTTT------------------------TTCAAACTGATTGAATTTAAAAATTGAAAAC---------------GTTT----TATTTGTATGATTCTTCCTATTTCATTTCAAG--------------------
Ntempletoni_BaldMtns_N950 ----------------------------------------------------------------------------------TAATT-----------------------TTTTTACAATTTTTTTA------------------------------------------------------------------------------AATTTATTTAAATAATTTTTTATAATTTTTTTTAAATAATTTAATA-ATTTTTTTTTTTAAATTAAAATTTTTAATATTTTTTTTTTCAAATTCCAAAATGGTACACAGTGTTACATCTGGTTTATACATC-TGGTATTATATTTTTAAGTGTTTTTTTTTATTTATCTTAATGCGATTATTTTGTGTGGAGATTTCATTGATTTTCTTTGAGGATGCTGTCAGTTACAGATGTGAAAAA--AAATGCTGTCTCCCTCTCTCTTACTTACCTTGACGGAATAGGCGAGGGCGAGGGTTACGGCGAGGGGCAAGCCCTCTGGTACGGCGACCACTAGCACCGTCACACCGATGATGAGGAACTTGACCAGCATCTGCGTGTGCTCCGCCTTCCACACGTTCTCGTTCACGACAAACGTCGTGATTGCAAACCGGATCATCAGAATCACGACAGTGAACGCCGCTATCGTTGAACCTATTATCGTGGGAGTACATAGCAGATTGAGATGTGATTGCAAAGAGAGAAAAAACTGATCTACATAATATGTAGTTTAAAGGAATAGTTATGAATTCATTTTGACAATTTTCTAAATTAAAGTACCTAATTTACGGTACAAAAACTAAAATAAATCTTATTACTCACCATCTAATTAAGGCAAACGCACAATCAGGCACAACACTGCTAATTGAGGTACCCAACAAAGTTCAATTAAGGAACAAGTGTTCA-------------TCGAGCTTCTGAATTTTGAATTTTCCATTTGTGGAGGGACAGTTTTATAAACTGTGATATTAACCGTAAAATTACCGTATTTT-ATTCG---------AAGTTTTATGAATGAAATTTCTA-------------CGGGAAGTGAAATTAAAGGCCATAGACCTGAAATCAGGCAACGATTATGGTATCCATGTTA--------------------------TCGTCCGTAAAATCT
Ntempletoni_ClarksCreek_N945 -----------------------------------------------------------------------------------------------------TTTTAATAATTTTTAAATTTTTTAAA-------------------------------------------TAATTTTA---------------------------AAATTTTTTATACAATTTTTTTTAAATTTATTTAAATAATTTTTTATAATTTTTTTTTTAAATTAAAATTTTTAATA-TTCTTTTTTCAAATTCCAAAATGGTACACAGTGTTACATCTGGTTTATACATC-TGGTATTATATTTTTAAGTGTTTTTTTTTTATTATCTTAATGCGATTATTTTGAGTGGAGATTTCATTGATTTTCTTTGAGGATGATGTCTGTTACAGATGTAAAAAA--AAATCCTGTCTCCCTCTCTCTTACTTACCTTGACGGAATAGGCGAGGGCGAGGGTTACGGCGAGGGGCAAGCCCTCTGGTACGGCGACCACTAGCACCGTCACACCGATGATGAGGAACTTGACCAGCATCTGCGTGTGTTCCGCCTTCCACACGTTCTCGTTCACCACAAACGTCGTGATTGCAAACCGGATCATCAGAATCACAACAGTGAACGCCGCTATCGTTGAACCTGTAATCGTAGGAGTACATAGCAGATTCAGATGTGATTGCAAACAGAGAAAAAACTGATCTACATAGTATGTAGTTTAAAGGAATAGTTATGAATTCATTTTGACAATTTTCTAAATTAAAGTACCTAA-------------AACTAAAATAAGTTTTATTACTCAATATCTAATTAAGGCAAAAGCACAATCAGGCACAGCACTGCTAATTGAGGTACCTAACAAAGTTCAATTAAGGAACAAGTGTTCA-------------CCGAGCTTCTGAATTTTGAATTTTCCATTTGTGGATGGACAGTTTTATAAACTGTGATATTGACCGTAAAATTACCGTATTTT-ATTCG---------AAGTTTTATGAATGAAATTTCTACG-------TTTAAGGGAAGTGAAATTAAAGGCCATAGACCTTAAACCAGCCAATAATTATAGTATTCATGTTA-----------------------------------------
Ntennessensis_IndianCave_N052 ------------GGTTCAAGATGTTGTCTCAGACATCCGACAGTTTGACATTCCTAGCTTTTTACCTATTATTGTAAGATGATAATTATTCTGTAAACAATATCTGAAAATCTTGAAACTTTTAAAAATTGACATGATGACTGGTTTTCAATATAGATGTCAAAGTGAGTTGAGTTTGTTAACTGTCGAGGTATTATGTGCGAAAAATCTGAGTATATGGAGATATTTCGAACACGATAAATGGCGTTGAACATTTATATTTTTGAAATGTAAATTATTTTTTATTTCGCTTCCAATTCCAAAATGGCACACAGTGTTACATCTGGTATACAGGTCTTGATATTATATTTTTAAATGTTTTTTTATTATTATCTTAATGCGGTTATTTTGTGTGGAGATTTTATTGATTTTCTTTGAGGATGATACCTGTTACAGATGC--------------TGTCTCCCTGTCTC--ACTTACCTTGACGGAATAGGCAAGGGCGAGGGTTACGGCGAGGGGCAAGCCCTCTGGTACGGCGACCACCAGCACCGTCACACCGATGATGAGGAACTTGACCAGCATCTGCGTGTGCTCCGCCTTCCACACGTTCTCGTTCACCACAAACGTCGTGATTGCAAACCGGATCATCAGAATCACAACAGTGAACGCCGCTATCGTTGAACCTGTTGTTGTAGGAGTACGTAACAGATTGAGATGGGATCGCAAAGAGAGAAATAACTGATTTACATAATATGTAGTTTAAAGGAATAGTTACGAATTCACTTTGACAATTTTCTAAATTAAAGTACCTAATTTACGGTACAAAAACTAAAATAAGTCTTATTACTCAATATCCAATTAAGGCAAACGCACAATCGGGCACAAAATTGCTAATTGAGGTACCCAACAAAATTCACTTAAGGAACACGCCTTC-----AACAAGCGTCTGAGCTTCTGAATTTTGAATATTCCATTTGTGAAGGGACAGTTCTATAAACTGTGATATAAAATGAAAATTTGTCATTTGCCCATTGGAGTTCAGTAAAATGGTTTGCCAGGTATCTCTAAAAGCAGAATTCAAAATAGATGAATATAGTAGATG--------------------------------------------------------------------------------
Ntennessensis_Watauga_N1046 AAAAAAATATAAGGTTCAAGATGTTGTCTCAGACATCCGACAGTTTGACATTCCTAGCTTTTTACCTATTATTGTAAGATGATAATTATTCTGTAAACAATATCTGAAAATCTTGAAACTTTTAAAAATTGACATGATGACTGGTTTTCAATATAGATGTCAAAGTGAGTTGAGTTTGTTAACTGTCGAGGTATTATGTGCGAAAAATCTGAGTATATGGAGATATTTCGAACACGATAAATGGCGTTGAACATTTATATTTTTGAAATGTAAATTATTTTTTATTTCGCTTCCAATTCCAAAATGGCACACAGTGTTACATCTGGTATACAGGTCTTGATATTATATTTTTAAATGTTTTTTTATTATTATCTTAATGCGGTTATTTTGTGTGGAGATTTTATTGATTTTCTTTGAGGATGATACCTGTTACAGATGC--------------TGTCTCCCTGTCTC--ACTTACCTTGACGGAATAGGCAAGGGCGAGGGTTACGGCGAGGGGCAAGCCCTCTGGTACGGCGACCACCAGCACCGTCACACCGATGATGAGGAACTTGACCAGCATCTGCGTGTGCTCCGCCTTCCACACGTTCTCGTTCACCACAAACGTCGTGATTGCAAACCGGATCATCAGAATCACAACAGTGAACGCCGCTATCGTTGAACCTGTTGTTGTAGGAGTACGTAACAGATTGAGATGGGATCGCAAAGAGAGAAATAACTGATTTACATAATATGTAGTTTAAAGGAATAGTTACGAATTCACTTTGACAATTTTCTAAATTAAAGTACCTAATTTATGGTACAAAAACTAAAATAAGTCTTATTACTCAATATCCAATTAAGGCAAACGCACAATCGGGCACAAAATTGCTAATTGAGGTACCCAACAAAATTCACTTAAGGAACACGCCTTC-----AATAAGCGTCTGAGCTTCTGAATTTTGAATATTCCATTTGTGAAGGGACAGTTTTATAAACTGTGATATAAAATGAAAATTTGTCATTTGCCCATTGGAGTTCAGTAAAATGGTTTGCCAGGTATCTCTAAAAGCAGAATTCAAAATAGATGAATATAGTAGATGAATATAAGTAGTCACTGTTGGTTTAACACATTCATTTGATTTTTGAAGCATTAGTTCAAATGACATGGCTAATAGAATCT
