# Supplementary material for: ﻿New species in old mountains: integrative taxonomy reveals ten new species and extensive short-range endemism in Nesticus spiders (Araneae, Nesticidae) from the southern Appalachian Mountains
Source: Zookeys. 2023 Feb 3;1145:1–130. doi: 10.3897/zookeys.1145.96724 (PMC10208238; doi:10.3897/zookeys.1145.96724)
Supplement: Supplementary material 4 — Input alignments, analysis log files, and output tree files [file zookeys-1145-001_article-96724__-s004.zip › uce-2001308 (modified).phy]

 87 1522
Nesticus_nahaunus_Mexico_G2881 -------------------------------------------------------------------------CTCCTGAGGCTGAACAGAAGGCACCAAGTGTTGGGCCGTCCAATTAAACCCTCATCCTCCAAACCCAAGCAGAGATTCTGGATTTACAGACCTCTACCAGTCTCAGTGGTGCCTCAACTAGGTTCTGCTGCTGTACTCTACCCAAACTACCCCCAAGTGGTTCTTCCTCCTTACTGGCCAATGAACATGGGGCAGAAAGCTTCTGGTGGTATCAAGACTGTATCGATATCGAGAGTCTCCTCTGCAACCATACACAGGCCGATGGCCAAGGAGCTGGCCATCAACCCAGATTTCCAGAGGCCTGGCCGCCTTGATGTGCTCCTGGACATGCCCCAGGCAAGCCGGGAACAGCAGATGAAACACGCCTGGAATCCCGATGACCGCTCGTTGAATATCTTCGTCAAGGAAGACGACAAACTGACGTTCCACCGTCATCCGGTTGCTCAGAGTACGGACTGTATCCGGGGCAAGGTTGGATATACCAGGGGACTGCATGCCTGGGAGATTCACTGGAACCACCGGCAGCGGGGAACACATGCCGTGGTGGGGGTCTCTACGAGAGATGCCCCCCTGCACTCTGTGGGATACCAGTCTCTGGTCGGAAGCAATGCGGAGTCTTGGGGTTGGGATTTGGGAAGAAATAAACTCTATCACGATGTGAAAAACAACCCTGGTGTCACCTACCCTAGCCTCCTAAACTCAGACGAACCTTTTGTTGTTCCTGACAGTTTATTAGTGGTTCTGGACATGGACGAAGGTACACTATCCTTTGTGGTGGATGGACAATACTTAGGTGTAGCATTCCGTGGCTTAAAAGGAAAAAAGTTGTATCCAGTAGTTAGTGCTGTGTGGGGACATTGTGAGATTACTATTAAATATTTTGGAGGACTAGATCGTAAGTATTGCCTTTTTTATTTATTAGTTTGAATACTTAAAAATTGGACGAACTTTTATATGTGTTTAAATAAC---TTTTTATTTTTATACAGTTTATTTTTTTTCCTTTCAGAAATTAAATA-----TTTTGAACTACAGTTAAATTTTGTTAAGACTAGTTTCTAAGGGCTGAAAATCTGTTTGTTTCAATAGTAATTTTCATATCA---GTTTTGATTTAGCAATATGAATGTAGTGTGTCCCCCAAATGTAGTTTGTGTTATCAAGTAATTCATATTAACTGGGTTTGTCTTAACAAGGTCTGGCTATCTTTG-TTTCTGTTTATTACTATCGTGCAAAATTTCAATAGGATAGACTCATA-TTAAAGCTTATCTGAAAGGAAATAGAAAATTTTCACTTAATTGAAAAT-------TATTAACAGGATTTTAGCTATAAC-------ACGATTCGGTAGTGGGAAAATTTGCTTTATGCCTTGAATTTGTTTTATCAATATTTGTTTTAATGTAAGTCTGCTTTATTCTAAAAGTTGTATGTCTCTTT
Nsilvestrii_Hellgate_N1108 -------------------------CCTGTCCCAAATTACTCT---TATGGGCTTTTTATTTCTGAAGACTGGCTCCTGAGGCTGAACAGAAGGCACCAAGTGTTGGGCCGTCCAATTAAACCCTCATCCTCCAAGCCCAAGCAGAGATTCTGGATTTACAGACCTCTACCAGTCTCGGTGGTGCCTCAGCTAGGTTCTGCTGTTACACTCTACTCAAACTACCCCCAAGTGGTTCTTCCTCCTTACTGGCCAATGAACATGGGGCAGAAAGCTTCGGGTGGTATCAAGACCGTATCGATATCGAGAGTCTCCTCTGCGACCATACACAGGCCGATGGCCAAGGAGTTGGCCATCAATCCAGATTTCCAAAGGCCTGGCCGCCTTGACGTGCTCCTGGACATGCCTCCTGCAAGTCGCGAACAGCAGATGAAACATGCCTGGAATCCCGACGATCGCTCATTAAATATTTTCGTCAAAGAAGATGACAAACTGACGTTCCATCGGCATCCAGTCGCTCAGAGTACGGACTGTATCAGAGGCAAGGTTGGATATACCAGAGGTCTGCATGCCTGGGAGATTCACTGGAACCACCGACAGCGTGGGACGCACGCCGTGGTGGGTGTCTCCACACGAGACGCTCCTTTGCATTCTGTGGGATATCAGTCTCTGGTCGGAAGCAATGCGGAATCGTGGGGATGGGACTTAGGAAGAAACAAACTGTACCACGATGTAAAAAATAACCCTGGTGTCACTTATCCTAGCCTCCTAAATTCAGACGAACCATTTGTTGTTCCTGACAGTTTATTAGTGGTTCTGGACATGGACGAAGGTACACTATCCTTTGTAGTTGATGGACAATACTTAGGTGTAGCATTCCGTGGTTTAAAAGGCAAAAAGCTGTATCCAGTAGTTAGTGCTGTGTGGGGACATTGTGAAATAACTATTAAATATTTTGGAGGACTAGATCGTAAGTATTGTT-TTATTCTTTTCAGAATGGAATAGTTTAAAACATTATAAGCTTTTTCATGTGTTTGATTATT-------TATATATATATTATTCAACTTTTTTATTTCCAGAAATTAACTTGATGTTGTAGATTGTTTTTTAGATTTTATTAAACTTAACTATTATAAGCTGTAAATTTGTTTGTTTGAAAAACAATATTTATATCATTAATCTGGATTTTGCAATCTGCATACGATATTCATTTCGAAAAAGATTTGTATTATTTAGTCTTTAATTTTATTTTCAAGTCTATTATTTAGATGGGAATATCTTGA--------------CCCATGCGCAAAAGTTTAACTAAGTGCACTTTGT--------------------------GAGACATCCTCCTAATCGATGGTCTCTGCCAACTTTCTGGCTCCTACTTGATGGTAACTTCGAAACATAGTAATTATAGA------------------------TTAATTGGTAC-----------------------------------------------
Narcheri_MillShoalCreek_N727 -------------------------------------------------------------------------------------------------------------------------------------------------------------------------------------------------------------------------------------------------------------------------------------------------------------------------------------------------------GAGCTGGCCATCAACCCAGATTTCCAAAGGCCTGGCCGCCTTGATGTGCTCCTGGACATGCCCCAGGCAAGCCGAGAACAGCAGATGAAACATGCCTGGAATCCCGACGACCGCTCGTTGAATATCTTCGTCAAGGAAGACGACAAACTGACGTTCCACCGGCATCCGGTTGCTCAGAGTACGGACTGTATCCGGGGCAAGGTTGGATATACCAGAGGACTGCATGCCTGGGAGATTCACTGGAACCACCGGCAGCGGGGGACGCATGCTGTGGTGGGGGTCTCTACGAGAGATGCCCCTCTACACTCTGTGGGATACCAGTCTCTGGTCGGAAGCAATGCAGAGTCTTGGGGTTGGGATCTGGGAAGAAACAAACTCTATCACGATGTAAAAAACAACCCTGGTGTCACTTACCCTAGCCTCCTAAATTCAGACGAACCTTTTGTTGTTCCTGACAGTTTACTAGTGGTTCTGGATATGGACGAAGGTACACTGTCCTTTGTGGTGGATGGACAATATTTAGGTGTAGCATTCCGTGGCTTAAAAGGCAAAAAGTTGTATCCCGTAGTTAGTGCTGTGTGGGGACATTGTGAGATTACTATTAAATATTTCGGAGGACTAGATCGTGAGTATTGCT-TTTT----------------TAT--------------------------------------------------------------------------------------------------------------------------------------------------------------------------------------------------------------------------------------------------------------------------------------------------------------------------------------------------------------------------------------------------------------------------------------------------------------------------------------------------------------------------------------
Nbarri_Bishop_N1072 TTCAAGCACGGCTCCTCTTGGATTACCTGTCCCAAATTACTCTGGCTATGGGCTTTTTATTTCTGAAGACTGGCTCCTGAGGCTGAACAGAAGGCACCAAGTGTTGGGCCGTCCAATTAAACCCTCATCCTCCAAACCCAAGCAGAGATTCTGGATTTACAAACCTCTACCAGTCTCAGTGGTGCCTCAACTAGGTTCTGCTGCTGTACTCTACCCAAACTACCCCCAAGTGGTTCTTCCTCCTTACTGGCCAATGAACATGGGGCAGAAAGCTTCTGGTGGTATCAAGACTGTATCGATATCGAGAGTCTCCTCTGCAACCATACACAGGCCGATGGCCAAGGAGCTGGCCATCAACCCAGATTTCCAAAGGCCTGGCCGCCTTGATGTGCTCCTGGACATGCCCCAGGCAAGTCGTGAACAGCAGATGAAACATGCCTGGAATCCCGACGATCGCTCGTTGAATATCTTCGTCAAGGAAGACGACAAACTGACGTTCCACCGGCATCCGGTTGCTCAGAGTACGGACTGTATCCGGGGCAAGGTTGGATATACCAGGGGACTGCATGCCTGGGAGATTCACTGGAACCACCGGCAGCGGGGGACGCATGCCGTAGTGGGAGTCTCTACGAGAGATGCCCCCCTACACTCTGTGGGATACCAATCTCTGGTCGGAAGTAATGCAGAGTCTTGGGGTTGGGATCTGGGAAGAAACAAACTTTATCACGATGTAAAAAACAACCCTGGTGTCACCTACCCTAGCCTCCTAAATTCAGATGAACCTTTTGTTGTTCCTGACAGTTTACTAGTGGTTTTGGACATGGACGAAGGTACACTGTCCTTTGTGGTGGATGGACAATATTTAGGTGTAGCATTCCGTGGCTTAAAAGGCAAAAAGTTGTATCCCGTAGTTAGTGCTGTGTGGGGACATTGTGAGATTACTATTAAATATTTCGGAGGACTAGATCGTGAGTATTACTTTTTTTATTTATTTATTTGAATACTTAAAAATTT---GAACTTTTACATGTGTTTAAATAAC-TTTTTTTATATTTATATAG-TTATTTTTTTCCCTACCCGAAATTAAATGAATATTTCTGAACTATAGTTAAATTTTGCTAAGACTAGTTCCTAGGGACTGTGAATGTGTTTGTTTCAATAGTAATTTTCATATCATCAGTTTTGATTTCACACTGTGAATGCAGTGTGTCTTCCAAATGTAGTTTGTGTTATATA----TTCATATTAACTGGGTTTGTCTTAACAAGGTCTGACTATTTTGT--TTCTCCTTATAACTATCGAGCAAAACTTCAATAGGATAGACTCATGTTAAAAGTGAATCTGGAAGGAAACAGAAAATTGTCACTTAATTGAAAATTTATATTGATTAACAAGATTTTAGCTATAAGCAAATATAAGATTTAGCAGTGGCAAAATTTGTCTTATGACTTGAATTTGTTTTATCGATGTTTGCTTTAATGTGAGTTTACTTTATTCTAAAATTTGTATGTCTCTAT
Nbarri_LostCoveCave_N0065 TTCAAGCACGGCTCCTCTTGGATTACCTGTCCCAAATTACTCTGGCTATGGGCTTTTTATTTCTGAAGACTGGCTCCTGAGGCTGAACAGAAGGCACCAAGCGTTGGGCCGTCCAATTAAACCCTCATCCTCCAAACCCAAGCAGAGATTCTGGATTTACAGACCTCTACCAGTCTCAGTGGTGCCTCAACTAGGTTCTGCTGCTGTACTCTACCCAAACTACCCCCAAGTGGTTCTTCCTCCTTACTGGCCAATGAACATGGGGCAGAAAGCTTCTGGTGGTATCAAGACTGTATCGATATCGAGAGTCTCCTCTGCAACCATACACAGGCCGATGGCCAAGGAGCTGGCCATCAACCCAGATTTCCAAAGGCCTGGCCGCCTTGATGTGCTCCTGGACATGCCCCAGGCAAGTCGTGAACAGCAGATGAAACATGCCTGGAATCCCGACGATCGCTCGTTGAATATCTTCGTCAAGGAAGACGACAAACTGACGTTCCACCGGCATCCGGTTGCTCAGAGTACGGACTGTATCCGGGGCAAGGTTGGATATACCAGGGGACTGCATGCCTGGGAGATTCACTGGAACCACCGGCAGCGGGGGACGCATGCCGTAGTGGGAGTCTCTACGAGAGATGCCCCCCTACACTCTGTGGGATACCAATCTCTGGTCGGAAGTAATGCAGAGTCTTGGGGTTGGGATCTGGGAAGAAACAAACTTTATCACGATGTAAAAAACAACCCTGGTGTCACCTACCCTAGCCTCCTAAATTCAGATGAACCTTTTGTTGTTCCTGACAGTTTACTAGTGGTTTTGGACATGGACGAAGGTACACTGTCCTTTGTGGTGGATGGACAATATTTAGGTGTAGCATTCCGTGGCTTAAAAGGCAAAAAGTTGTATCCCGTAGTTAGTGCTGTGTGGGGACATTGTGAGATTACTATTAAATATTTCGGAGGACTAGATCGTGAGTATTACTTTTTTTATTTATTTATTTGAATACTTAAAAATTT---GAACTTTTACATGTGTTTAAATAAC-TTTTTTTATATTTATATAG-TTATTTTTTTCCCTACCCGAAATTAAATGAATATTTCTGAACTATAGTTAAATTTTGCTAAGACTAGTTCCTAGGGACTGTGAATGTGTTTGTTTCAATAGTAATTTTCATATCATCAGTTTTGATTTCACACTGTGAATGCAGTGTGTCCTCCAAATGTAGTTTGTGTTATATA----TTCATATTAACTGGGTTTGTCTTAACAAGGTCTGACTATTTTGT--TTCTCCTTATAACTATCGAGCAAAACTTCAATAGGATAGACTCATGTTAAAAGTGAATCTGGAAGGAAACAGAAAATTGTCACTTAATTGAAAATTTATATTGATTAACAAGATTTTAGCTCTAAGCAAATACAAGATTTAGCAGTGGCAAAATTTGTCTTATGACTTGAATTTGTTTTATCGATGTTTGCTTTAATGTGAGTTTACTTTATTCTAAAATTTGTATGTCTCTA-
Nbarri_eyed_ClayCave_G2082 -----------------------------------------------ATGGGCTTTTTATTTCTGAAGACTGGCTCCTGAGGCTGAACAGAAGGCACCAAGTTTTGGGCCGTCCAATTAAACCCTCTTCCTCCAAACCCAAGCAGAGATTCTGGATTTACAGACCTCTACCAGTCTCAGTGGTGCCTCAACTAGGTTCTGCTGCTGTACTCTACCCAAACTACCCCCAAGTGGTTCTTCCTCCTTACTGGCCAATGAACATGGGGCAGAAAGCTTCTGGTGGTATCAAGACTGTATCGATATCGAGAGTCTCCTCTGCAACCATACACAGGCCGATGGCCAAAGAGCTGGCCATCAACCCAGATTTCCAAAGGCCTGGCCGCCTTGATGTGCTCCTGGACATGCCCCAGGCAAGCCGTGAACAGCAGATGAAACATGCCTGGAATCCCGACGATCGCTCGTTGAATATCTTCATCAAGGAAGACGACAAACTGACGTTCCACCGGCATCCGGTTGCTCAGAGTACGGACTGTATCCGGGGCAAGGTTGGATATACCAGGGGACTGCATGCCTGGGAGATTCACTGGAACCACCGGCAGCGGGGGACGCATGCCGTAGTGGGAGTCTCTACGAGAGATGCCCCCCTACACTCTGTGGGATACCAGTCTCTGGTCGGAAGTAATGCAGAGTCTTGGGGTTGGGATCTGGGAAGAAACAAACTTTATCACGATGTAAAAAACAACCCTGGTGTCACCTACCCTAGCCTCCTAAATTCAGATGAACCTTTTGTTGTTCCTGACAGTTTACTAGTGGTTCTGGACATGGACGAAGGTACACTGTCCTTTGTGGTGGATGGACAATATTTAGGTGTAGCATTCCGTGGCTTAAAAGGCAAAAAGTTGTATCCCGTAGTTAGTGCTGTGTGGGGACATTGTGAGATTACTATTAAATATTTCGGAGGACTAGATCGTGAGTATTACTTTTTTTATTTATTTATTTGAATACTTAAAAATTTGATGAACTTTTACATGTATTTAAATAACTTTTTTTTATATTTATATTG-TTATTTTTTTTCCTACCAGAAATTAAATGAATATTTTTGAACTATAGTTAAATTTTGCTTTTGCTAGTTCCTAGGTACTGTGAATGTGTTTGTTTCAATAGTAATTCTCATATCATCGGTTTTGATTTTACACTGTGAATGCAGTGTGTCCTCCAAATGTAGTTTGTGTTATATA----TTCATATTAACTGGGTTTGTCTTAACAAGGTCTGACTATTTTGT--TTCTCCTTATAACTATCGAGCAA------ACTAGGATAGACTCA-GTTAAAAGTGAATCTGGAAGGAAACAGAAAATTGTCACTTTATTGAAAATTTATATTGATTAACAAGATTTTAGCTATAAGCAAATACAAGATATAGCAGCGGCAAAATTTGACTTATGACTTGAATTTGTTTTATCGACGTTTGCTTTAATGTGAGTTTACTTTATTCTAAAATTTGTATGTCTCTTT
Nbarrowsi_Gregorys_N270 --------------------------------------------------------------------------------------------------------------------------------------------------------GGATTTACAGACCTCTACCAGTCTCAGTGGTGCCTCAACTAGGTTCTGCTGCTGTACTCTACCCAAACTACCCCCAAGTGGTTCTTCCTCCTTACTGGCCAATGAACATGGGGCAGAAAGCTTCTGGTGGTATCAAGACTGTATCGATATCGAGAGTCTCCTCTGCAACCATACACAGGCCGATGGCCAAGGAGCTGGCCATCAACCCAGATTTCCAAAGGCCTGGCCGCCTTGATGTGCTCCTGGACATGCCCCAGGCAAGCCGGGAACAGCAGATGAAACATGCCTGGAATCCCGACGACCGCTCGTTGAATATCTTCGTCAAGGAAGACGACAAACTGACGTTCCACCGGCATCCGGTTGCTCAGAGTACGGACTGTATCCGGGGCAAGGTTGGATATACCAGGGGACTGCATGCCTGGGAGATTCACTGGAACCACCGGCAGCGGGGGACGCATGCCGTAGTGGGAGTCTCTACGAGAGATGCTCCCCTACACTCTGTGGGATACCAGTCTCTGGTCGGAAGTAATGCAGAGTCTTGGGGTTGGGATCTGGGAAGAAACAAACTTTATCACGATGTAAAAAACAACCCTGGTGTCACCTACCCTAGCCTCCTAAATTCAGATGAACCTTTTGTTGTTCCTGACAGTTTACTAGTGGTTCTGGACATGGACGAAGGTACACTGTCCTTTGTGGTGGATGGACAATATTTAGGTGTAGCATTCCGTGGCTTAAAAGGCAAAAAGTTGTATCCCGTAGTTAGTGCTGTGTGGGGACATTGTGAGATTACTATTAAATATTTCGGAGGACTAGATCGTGAGTATTATTTTTTTAATTTATCTATTTGAATACTTAAAAATTTGATGAACTTTTACATGTGTTTAAATAACTTTTTTTTATATTTATATAGTTTATTTTTTTCCCTACCAGAAATTAAATGAATATTTCTGGACTATAGTTAAATTTTGCTAATACTAGTTCCTAGGGACTGTGAATGTGTTTGTTTCAATAGTAATTCTTATAGCACCAGTTTTGATTTCACAATGTGAATGCAGTGTGTCCTCCAAATGTAGTTTGTGTTATATA----TTCATATTAACTGGGTTTGTCTTAACAAGGTCTGACTATTTTGT--TTCTCCTTATAACTATCGAGCAAAACTTCTATAGGTTAGAC-------------------------------------------------------------------------------------------------------------------------------------------------------------------------------------------------
Nbarrowsi_Tuckaleechee_N360 TTCAAGCACGGCTCCTCTTGGATTACCTGTCCCAAATTACTCTGGCTATGGGCTTTTTATTTCTGAAGACTGGCTCCTGAGGCTGAACAGAAGGCACCAAGTTTTGGGCCGTCCAATTAAACCCTCATCCTCCAAACCCAAGCAGAGATTCTGGATTTACAGACCTCTACCAGTCTCAGTGGTGCCTCAACTAGGTTCTGCTGCTGTACTCTACCCAAACTACCCCCAAGTGGTTCTTCCTCCTTACTGGCCAATGAACATGGGGCAGAAAGCTTCTGGTGGTATCAAGACTGTATCGATATCGAGAGTCTCCTCTGCAACCATACACAGGCCGATGGCCAAGGAGCTGGCCATCAACCCAGATTTCCAAAGGCCTGGCCGCCTTGATGTGCTCCTGGACATGCCCCAGGCAAGCCGGGAACAGCAGATGAAACATGCCTGGAATCCCGACGACCGCTCGTTGAATATCTTCGTCAAGGAAGACGACAAACTGACGTTCCACCGGCATCCGGTTGCTCAGAGTACGGACTGTATCCGGGGCAAGGTTGGATATACCAGGGGACTGCATGCCTGGGAGATTCACTGGAACCACCGGCAGCGGGGGACGCATGCCGTAGTGGGAGTCTCTACGAGAGATGCTCCCCTACACTCTGTGGGATACCAGTCTCTGGTCGGAAGTAATGCAGAGTCTTGGGGTTGGGATCTGGGAAGAAACAAACTTTACCACGATGTAAAAAACAACCCTGGTGTCACCTACCCTAGCCTCCTAAATTCAGATGAACCTTTTGTTGTTCCTGACAGTTTACTAGTGGTTCTGGACATGGACGAAGGTACACTGTCCTTTGTGGTGGATGGACAATATTTAGGTGTAGCATTCCGTGGCTTAAAAGGCAAAAAGTTGTATCCCGTAGTTAGTGCTGTGTGGGGACATTGTGAGATTACTATTAAATATTTCGGAGGACTAGATCGTGAGTATTATTTTTTTAATTTATCTATTTGAATACTTAAAAATTTGATGAACTTTTACATGTGTTTAAATAACTTTTTTTTATATTTATATAGTTTATTTTTTTCCCTACCAGAAATTAAATGAATATTTCTGAACTATAGTTAAATTTTGCTAATACTAGTTCCTAGGGACTGTGAATGTGTTTGTTTCAATAGTAATTCTTATAGCATCAGTTTTGATTTCACAATGTGAATGCAGTGTGTCCTCCAAATGTAGTTTGTGTTATATA----TTCATATTAACTGGGTTTGTCTTAACAAGGTCTGACTATTTTGT--TTCTCCTTATAACTATCGAGCAAAACTTCAATAGGATAGACTCGTGTTAAAAGTGAATCTGGAAGGAAACAGAAAATTGTCACTTAATTGAAAATTTATATTGATTAACAAGATTTTAGCTATAAGCAAATACAAGATTTAGCAGTGGCAAAATTTGACTTATGACTTGAATTTGTTTTATCGATGTTTGCTTTAATGTGAGTTTACTTTATTCTAAAATTTGTAT-TCTCTTT
Nbishopi_DryFalls_N150 --------------------------------------------------GGCTTTTTATTTCTGAAGACTGGCTCCTGAGGCTGAACAGAAGGCACCAAGTTTTGGGCCGTCCAATTAATCCCTCATCCTCCAAACCCAAGCAGAGATTCTGGATTTACAGACCTCTACCAGTCTCAGTGGTGCCTCAACTAGGTTCTGCTGCTGTACTCTACCCAAACTACCCCCAAGTGGTTCTTCCTCCTTACTGGCCAATGAACATGGGGCAGAAAGCTTCTGGTGGTATCAAGACTGTATCGATATCGAGAGTCTCCTCTGCAACCATACACAGGCCGATGGCCAAGGAGCTGGCCATCAACCCAGATTTCCAAAGGCCTGGCCGCCTTGATGTGCTCCTGGACATGCCCCAGGCAAGCCGGGAACAACAGATGAAACATGCCTGGAATCCCGACGACCGCTCGTTGAATATCTTCGTCAAGGAAGACGATAAACTGACGTTCCACCGGCATCCGGTTGCTCAGAGTACGGACTGTATCCGGGGCAAGGTTGGATATACCAGGGGACTGCATGCCTGGGAGATTCACTGGAACCACCGGCAGCGGGGGACGCATGCCGTAGTGGGAGTCTCTACGAGAGATGCCCCGCTACACTCTGTGGGATACCAGTCTCTGGTCGGAAGTAATGCAGAGTCTTGGGGTTGGGATCTGGGAAGAAACAAACTTTATCACGATGTAAAAAACAACCCTGGTGTCACCTACCCTAGCCTCCTAAATTCAGATGAACCTTTTGTTGTTCCTGACAGTTTACTAGTGGTTCTGGACATGGACGAAGGTACACTGTCCTTTGTGGTGGATGGACAATATTTAGGTGTAGCATTCCGTGGCTTAAAAGGCAAAAAGTTGTATCCCGTAGTTAGTGCTGTGTGGGGACATTGTGAGATTACTATTAAATATTTCGGAGGACTAGATCGTGAGTATTACC---TTTTTTTATTTATTTGAATATTTAAAAATTTGATGAACTTTTACATGTGTTTAAATAACTTTTTTTTATTTTTATATAGTTTATTTTTTTTCCTACCAGAAATTAAATGAATATTTCTGAACTACAGTTAAATTTTGTTAAGACTAGTTCCTAGGGACCGTGAATGTGTTTGTTTCAATAGTAATTCTCATATCATCAGTTTTGATTTCACAATGTGAATACAGTGTGTCTTCCAAATGTAGTTTGCGTTATCAAGTAGTTCATATTAACTGTGTTTGTCTGAACAAGGTATGACTATTTTGTGTTTCTCCTTGTAACTATTGAGCAAAACTTCAATAGAGTAGACTCGTGTTAAAAGTGAATCTGGAAGGAAACAGAAAATTGTCACTTAATTGAAATTTTTTATTTATTAACAAGATTTTAGCTATAAGTGAATACAAGATGTAGCAGTGGCAAAATTT------------------------------------------------------------------------------
Nbishopi_PoleCr_Chattooga_N885 -----GCACGGCTCCTCTTGGATTACCTGTCCCAAATTACTCTGGCTATGGGCTTTTTATTTCTGAAGACTGGCTCCTGAGGCTGAACAGAAGGCACCAAGTTTTGGGCCGTCCAATTAAACCCTCATCCTCCAAACCCAAGCAGAGATTCTGGATTTACAGACCTCTACCAGTCTCAGTGGTGCCTCAACTAGGTTCTGCTGCTGTACTCTACCCAAACTACCCCCAAGTGGTTCTTCCTCCTTACTGGCCAATGAACATGGGGCAGAAAGCTTCTGGTGGTATCAAGACTGTATCGATATCGAGAGTCTCCTCTGCAACCATACACAGGCCGATGGCCAAGGAGCTGGCCATCAACCCAGATTTCCAAAGGCCTGGCCGCCTTGATGTGCTCCTGGACATGCCCCAGGCAAGCCGGGAACAACAGATGAAACATGCCTGGAATCCCGACGACCGCTCGTTGAATATCTTCGTCAAGGAAGACGATAAACTGACGTTCCACCGGCATCCGGTTGCTCAGAGTACGGACTGTATCCGGGGCAAGGTTGGATATACCAGGGGACTGCATGCCTGGGAGATTCACTGGAACCACCGGCAGCGGGGGACGCATGCCGTAGTGGGAGTCTCTACGAGAGATGCCCCGCTACACTCTGTGGGATACCAGTCTCTGGTCGGAAGTAATGCAGAGTCTTGGGGTTGGGATCTGGGAAGAAACAAACTTTATCACGATGTAAAAAACAACCCTGGTGTCACCTACCCTAGCCTCCTAAATTCAGATGAACCTTTTGTTGTTCCTGACAGTTTACTAGTGGTTCTGGACATGGACGAAGGTACACTGTCCTTTGTGGTGGATGGACAATATTTAGGTGTAGCATTCCGTGGCTTAAAAGGCAAAAAGTTGTATCCCGTAGTTAGTGCTGTGTGGGGACATTGTGAGATTACTATTAAATATTTCGGAGGACTAGATCGTGAGTATTACC---TTTTTTTATTTATTTGAATATTTAAAAATTTGATGAACTTTTACATGTGTTTAAATAACTTTTTTTTATTTTTATATAGTTTATTTTTTTTCCTACCAGAAATTAAATGAATATTTCTGAACTACAGTTAAATTTTGTTAAGACTAGTTCCTAGGGACCGTGAATGTGTTTGTTTCAATAGTAATTCTCATATCATCAGTTTTGATTTCACAATGTGAATACAGTGTGTCTTCCAAATGTAGTTTGCGTTATCAAGTAGTTCATATTAACTGTGTTTGTCTGAACAAGGTATGACTATTTTGTGTTTCTCCTTGTAACTATTGAGCAAAACTTCAAT----------------------------------------------------------------------------------------------------------------------------------------------------------------------------------------------------------
Nbishopi_StandingIndian_N131 TTCAAGCACGGCTCCTCTTGGATTACCTGTCCCAAATTACTCTGGCTATGGGCTTTTTATTTCTGAAGACTGGCTCCTGAGGCTGAACAGAAGGCACCAAGTTTTGGGCCGTCCAATTAAACCCTCATCCTCCAAACCCAAGCAGAGATTCTGGATTTACAGACCTCTACCAGTCTCAGTGGTGCCTCAACTAGGTTCTGCTGCTGTACTCTACCCAAACTACCCCCAAGTGGTTCTTCCTCCTTACTGGCCAATGAACATGGGGCAGAAAGCTTCTGGTGGTATCAAGACTGTATCGATATCGAGAGTCTCCTCTGCAACCATACACAGGCCGATGGCCAAGGAGCTGGCCATCAACCCAGATTTCCAAAGGCCTGGCCGCCTTGATGTGCTCCTGGACATGCCCCAGGCAAGCCGGGAACAACAGATGAAACATGCCTGGAATCCCGACGACCGCTCGTTGAATATCTTCGTCAAGGAAGACGATAAACTGACGTTCCACCGGCATCCGGTTGCTCAGAGTACGGACTGTATCCGGGGCAAGGTTGGATATACCAGGGGACTGCATGCCTGGGAGATTCACTGGAACCACCGGCAGCGGGGGACGCATGCCGTAGTGGGAGTCTCTACGAGAGATGCCCCGCTACACTCTGTGGGATACCAGTCTCTGGTCGGAAGTAATGCAGAGTCTTGGGGTTGGGATCTGGGAAGAAACAAACTTTATCACGATGTAAAAAACAACCCTGGTGTCACCTACCCTAGCCTCCTAAATTCAGATGAACCTTTTGTTGTTCCTGACAGTTTACTAGTGGTTCTGGACATGGACGAAGGTACACTGTCCTTTGTGGTGGATGGACAATATTTAGGTGTAGCATTCCGTGGCTTAAAAGGCAAAAAGTTGTATCCCGTAGTTAGTGCTGTGTGGGGACATTGTGAGATTACTATTAAATATTTCGGAGGACTAGATCGTGAGTATTACC---TTTTTTTATTTATTTGAATATTTAAAAATTTGATGAACTTTTACATGTGTTTAAATAACTTTTTTTTATTTTTATATAGTTTATTTTTTTTCCTACCAGAAATTAAATGAATATTTCTGAACTACAGTTAAATTTTGTTAAGACTAGTTCCTAGGGACCGTGAATGTGTTTGTTTCAATAGTAATTCTCATATCATCAGTTTTGATTTCACAATGTGAATACAGTGTGTCTTCCAAATGTAGTTTGCGTTATCAAGTAGTTCATATTAACTGTGTTTGTCTGAACAAGGTATGACTATTTTGTGTTTCTCCTTGTAACTATTGAGCAAAACTTCAATAGAGTAGACTCGTGTTAAAAGTGAATCTGGAAGGAAACAGAAAATTGTCACTTAATTGAAATTTTTTATTTATTAACAAGATTTTAGCTATAAGTGAATACAAGATGTAGCAGTGGCAAAATTTGACTTATGACTTGAATTAGTTTTA------------------------------------------------------
Nbrimleyi_NewberryCr_N984 TTCAAGCACGGCTCCTCTTGGATTACCTGTCCCAAATTACTCTGGCTATGGGCTTTTTATTTCTGAAGACTGGCTCCTGAGGCTGAACAGAAGGCACCAAGTGTTGGGCCGTCCAATTAAACCCTCATCCTCCAAACCCAAGCAGAGATTCTGGATTTACAGACCTCTACCAGTCTCAGTGGTGCCTCAACTAGGTTCTGCTGCTGTACTCTACCCAAACTACCCCCAAGTGGTTCTTCCTCCTTACTGGCCAATGAACATGGGGCAGAAAGCTTCTGGTGGTATCAAGACTGTATCGATATCGAGAGTCTCCTCTGCAACCATACACAGGCCGATGGCCAAGGAGCTGGCCATCAACCCAGATTTCCAAAGGCCTGGCCGCCTTGATGTGCTCCTGGACATGCCCCAGGCAAGCCGGGAACAGCAGATGAAACATGCCTGGAATCCCGACGACCGCTCGTTGAATATCTTCGTCAAGGAAGACGATAAACTGACGTTCCACCGGCATCCGGTTGCTCAGAGTACGGACTGTATCCGGGGCAAGGTTGGATATACCAGGGGACTGCATGCCTGGGAGATTCACTGGAACCATCGGCAGCGGGGGACGCATGCCGTAGTGGGGGTCTCTACGAGAGATGCCCCCCTACACTCTGTGGGATACCAGTCTCTGGTCGGAAGTAATGCAGAGTCTTGGGGTTGGGATCTGGGAAGAAACAAACTTTATCACGATGTAAAAAACAACCCTGGTGTTACCTACCCTAGCCTCCTAAATTCAGATGAACCTTTTGTTGTTCCTGACAGTTTATTAGTGGTTCTGGACATGGACGAAGGTACACTGTCCTTTGTGGTGGATGGACAATATTTAGGTGTAGCATTCCGTGGCTTAAAAGGCAAAAAGTTGTATCCCGTAGTTAGTGCTGTGTGGGGACATTGTGAGATTACTATTAAATATTTCGGAGGACTAGATCGTGAGTATTGCCTCTTTTATTTATTTATTTGAATACTTAAAAAATTGATGAACTTTGACATGTGTTTAAATAACTTTTTTTTATTTTTATATAGTTTATTTTTTTTCCTTCCAGAAATTAAATGAATATTTCTGAACTACAGTTAAATTTTGTTAAGACTAGTTCCTAGGGACTGAGAATGTGTTTGTTTCAATAGTAATTCTTATATCATCAGTTTTGATTTCGCAATATGAATGCAGTGTGTCCTCCAAATGTAGTGTGTGTTATCAAGTAATTCATATTAACTGGGTTTGTCTTAACAAGATCCGACTATTTTGTGTTTCTCCTTATCA---TTAAGGAAAACTTCAATAGGGTAGACTCATGTTAAAAGTGAATATGGAAGGAAACCGAAAATTGCCACTTAATTGAAAAATTATATTTATTAACAAGATTTTAGCTATAAGCAAATACAAAATTTAACAGTGGCAAAATTTGATTTATGACTTGAAT--------------------------------------------------------------
Nbrimleyi_RumblingBald_N241 TTCAAGCACGGCTCCTCTTGGATTACCTGTCCCAAATTACTCTGGCTATGGGCTTTTTATTTCTGAAGACTGGCTCCTGAGGCTGAACAGAAGGCACCAAGTGTTGGGCCGTCCAATTAAACCCTCATCCTCCAAACCCAAGCAGAGATTCTGGATTTACAGACCTCTACCAGTCTCAGTGGTGCCTCAACTAGGTTCTGCTGCTGTACTCTACCCAAACTACCCCCAAGTGGTTCTTCCTCCTTACTGGCCAATGAACATGGGGCAGAAAGCTTCTGGTGGTATCAAGACTGTATCGATATCGAGAGTCTCCTCTGCAACCATACACAGGCCGATGGCCAAGGAGCTGGCCATCAACCCAGATTTCCAAAGGCCTGGCCGCCTTGATGTGCTCCTGGACATGCCCCAGGCAAGCCGGGAACAGCAGATGAAACATGCCTGGAATCCCGACGACCGCTCGTTGAATATCTTCGTCAAGGAAGACGATAAACTGACGTTCCACCGGCATCCGGTTGCTCAGAGTACGGACTGTATCCGGGGCAAGGTTGGATATACCAGGGGACTGCATGCCTGGGAGATTCACTGGAACCACCGGCAGCGGGGGACGCATGCCGTAGTGGGGGTCTCTACGAGAGATGCCCCCCTACACTCTGTGGGATACCAGTCTCTGGTCGGAAGTAATGCAGAGTCTTGGGGTTGGGATCTGGGAAGAAACAAACTTTATCACGATGTAAAAAACAACCCTGGTGTTACCTACCCTAGCCTCCTAAATTCAGATGAACCTTTTGTTGTTCCTGACAGTTTATTAGTGGTTCTGGACATGGACGAAGGTACACTGTCCTTTGTGGTGGATGGACAATATTTAGGTGTAGCATTCCGTGGCTTAAAAGGCAAAAAGTTGTATCCCGTAGTTAGTGCTGTGTGGGGACATTGTGAGATTACTATTAAATATTTCGGAGGACTAGATCGTGAGTATTGCCTCTTTTATTTATTTATTTGAATACTTAAAAAATTGAAGAACTTTTACATGTGTTTAAATAACTTTTTTATATTTTTATATAGTTTATTTTTTTTCCTTCCAGAAATTAAATGAATATTTCTGAACTACAGTTAAATTTTGTTAAGACTAGTTCCTAGGGACTGAGAATGTGTTTGTTTCAATAGTAATTCTTATATCATCAGTTTTGATTTCGCAATATGAATGTAGTGTGTCCCCCAAATGTAGTTTGTGTTATCAAGTAATTCATATTAACTGGGTTTGTCTTAACAAGATCTGACTATTTTGTGTTTCTCCTTATCACTATTAAGCAAAACTTCAATAGGGTAGACTCATGTTAAAAGTGAATATGGAAGGAAACCGAAAATTGCCACTTAATTGAAAAATAATATTTATTAACAAGATTTTAGCTATAAGCAAATACAAGATTTAACAGTGGCAAAATTTGATTTATGACT------------------GTTTGCTTTAATGTGAGTTTACTTTATTCTAAAAGTTGTATGTCTCTTT
Ncarolinensis_Grandfather_N218 -------ACGGCTCCTCTTGGATTACCTGTCCCAAATTACTCTGGCTATGGGCTTTTTATTTCTGAAGACTGGCTCCTGAGGCTGAACAGAAGGCACCAAGTTTTGGGCCGGCCAATTAAACCCTCATCCTCCAAACCCAAGCAGAGATTCTGGATTTACAGACCTCTACCAGTCTCAGTGGTGCCTCAACTAGGTTCTGCTGCTGTACTCTACCCAAACTACCCCCAAGTGGTTCTTCCTCCTTACTGGCCAATGAACATGGGGCAGAAAGCTTCTGGTGGTATCAAGACTGTATCGATATCGAGAGTCTCCTCTGCAACCATACACAGGCCGATGGCCAAGGAGCTGGCCATCAACCCAGATTTCCAAAGGCCTGGCCGCCTTGATGTGCTCCTGGACATGCCCCAGGCAAGCCGGGAACAGCAGATGAAACATGCCTGGAATCCCGACGATCGCTCGTTGAATATCTTCGTCAAGGAAGACGACAAACTGACGTTCCACCGGCATCCGGTTGCTCAGAGTACGGACTGTATCCGGGGCAAGGTTGGATATACCAGGGGACTGCATGCCTGGGAGATTCACTGGAACCACCGGCAGCGGGGGACGCATGCCGTAGTGGGAGTCTCTACGAGAGATGCCCCCCTACACTCCGTGGGATACCAGTCTCTGGTCGGAAGTAATGCAGAGTCTTGGGGTTGGGATCTGGGAAGAAACAAACTTTATCACGATGTAAAAAACAACCCTGGTGTCACCTACCCTAGCCTCCTAAATTCAGATGAACCTTTTGTTGTTCCTGACAGTTTACTAGTGGTTCTGGACATGGACGAAGGTACACTGTCCTTTGTGGTGGATGGACAATATTTAGGTGTAGCATTCCGTGGCTTAAAAGGCAAAAAGTTGTATCCCGTAGTTAGTGCTGTGTGGGGACATTGTGAGATTACTATTAAATATTTCGGAGGACTAGATCGTGAGTATTACC---TTTTTTTATTTATTTGAATACTTAAAAATTTGATGAACTTTTACATGTGTTTAAATAACTTTTTTATATTTTTATATAGTTTATTTTTTTTCCTACCAGAAATTAAATGAATATTTCTGAACTGTAGTTAAATTTTGTTAAGACTAGTTCCTAGGGACTGTGAATGTGTTTGCTTCAATAGTAATTCTCATATCATCAGTTTTGATTTCACAATGTGAATGCAGTGTGTCCTTCAAATGTAGTTTGTGTTATCAAGTAATTCATATTAACTGGGTTTGTCTTAACAAGGTCTGACTATTTTGTGTTTCTCCTTATCGGTATCGAGCAAAACTTCAATAGGGTAGACTCATGTTAAAAGTGAATCTGGTAGGAAACAGAAAATTGTCACTTAATTGAAAATTTATATTTATTAACAAGATTTTAGCTATAAGCAAATACAAGATTTAGCAGTGGCAAAATTTGATTTATAACTTGAATTTGTGTTATCGATGTTTGCTTTAATGTGAGTTTATTTTATTCTAAAAGTTATATGTCTCTTT
Ncarolinensis_LinvilleCaverns_N227 ---------------------------------------------------------------------------------------------------------------------------------------------------------------------------------------------------------------------------------------------------------------------------------------------------------------------------------------------------------------------------------------------------------------------------------------------------------------------------------------------------------------------------------------------------------------------------------------TGCCTGGGAGATTCACTGGAACCACCGGCAGCGGGGGACGCATGCCGTAGTGGGAGTCTCAACGAGAGATGCCCCCCTACACTCCGTGGGATACCAGTCTCTGGTCGGAAGTAATGCAGAGTCTTGGGGTTGGGATCTGGGAAGAAACAAACTTTATCACGATGTAAAAAACAACCCTGGTGTCACCTACCCTAGCCTCCTAAATTCAGATGAACCTTTTGTTGTTCCTGACAGTTTACTAGTGGTTCTGGACATGGACGAAGGTACACTGTCCTTTGTGGTGGATGGACAATATTTAGGTGTAGCATTCCGTGGCTTAAAAGGCAAAAAGTTGTATCCCGTAGTTAGTGCTGTGTGGGGACATTGTGAGATTACTATTAAATATTTCGGAGGACTAGATCGTGAGTATTACC--TTTTTTTTATTTATTTGAATACTTAAAAATTTGATGAACTTTTACATGTGTTTAAATAAC--------TTTTTTATATAGTTTATTTTTTTTCCTACCAGAAATTAAATGAATATTTCTGAACTGTAGTTAAATTTTGTTAAGACTAGTTCCTAGGGACTGTGAATGTGTTTGCTTCAATAGTAATTCTCATATCATCAGTTTTGATTTCACAATGTGAATGCAGTGTGTCCTTCAAATATAGTTTGTGCTATCAAGTAATTCATATTAACTGGGTTTGTCTTAACAAGGTCTGACTATTTTGT--------------------------------------------------------------------------------------------------------------------------------------------------------------------------------------------------------------------------------------------
Ncarteri_English_N031 ---------------------------------------------CTCTGGGCTTTTTATTTCTGAAGACTGGCTCCTGAGGCTGAACAGAAGGCACCAAGTGTTGGGCCGTCCAATTAAACCCTCATCCTCCAAACCCAAGCAGAGATTCTGGATTTACAGACCTCTACCAGTCTCAGTGGTGCCTCAACTAGGTTCTGCTGCTGTACTCTACCCAAACTACCCCCAAGTGGTTCTTCCTCCTTACTGGCCAATGAACATGGGGCAGAAAGCTTCTGGTGGTATCAAGACTGTATCGATATCGAGAGTCTCCTCTGCAACCATACACAGGCCGATGGCCAAGGAGCTGGCCATCAACCCAGATTTCCAAAGGCCTGGCCGCCTTGATGTGCTCCTGGACATGCCCCAGGCAAGCCGTGAACAGCAGATGAAACATGCCTGGAATCCCGACGATCGCTCGTTGAATATCTTCGTCAAGGAAGACGACAAACTGACGTTCCACCGGCATCCGGTTGCTCAGAGTACGGACTGTATCCGGGGCAAGGTTGGATATACCAGGGGACTGCATGCCTGGGAGATTCACTGGAACCACCGGCAGCGGGGGACGCATGCCGTAGTGGGAGTCTCTACGAGAGATGCTCCCCTACACTCTGTGGGATACCAGTCCCTGGTCGGAAGTAATGCAGAGTCTTGGGGTTGGGATCTGGGAAGAAACAAACTTTATCACGATGTAAAAAACAACCCTGGTGTCACCTACCCTAGCCTCCTAAATTCAGATGAACCTTTTGTTGTTCCTGACAGTTTACTAGTGGTTCTGGACATGGACGAAGGTACACTGTCCTTTGTGGTGGATGGACAATATTTAGGTGTAGCATTCCGTGGCTTAAAAGGCAAAAAGTTGTATCCCGTAGTTAGTGCTGTGTGGGGACATTGTGAGATTACTATTAAATATTTCGGAGGACTAGATCGTGAGTATTACTTTTTTTATT------------TACTTAGAAATTTGATGAACTTTTACATGTGTTTAAATAAC--TTTTTTATATTTATATAATTTA-TTTTTTTCCTACCAGAAATTAAATGAGTATTTCTGAACTATAGTTAAATTTTGCTAAGGCTAGTTCCTAGGGACTGTGAATGTGTTTGTTTCAATAGTAATTATCATATCATAAATTTTGATTTCGCAATGTGAATGCAGTGTGTCCTGCAAATGTAGTTTGTGTTATATA----TTCATATTAACTGGGTTTGTCTTAACAAGGTCTGACTATTTTGT--TTCTCCTTATAACTATCGAGCAAAACTTCAATAGGATAGACTCATGTTAAAAGTGAATCAGGAAGGAAACAGAAAATTGTCACTTAATTGAAAATTTATATTTATTAAGA---TTTTAGCTATAAGCAAATACAAGATTTAGCAGTGGCAAAATTTGACTTATGACTTGAATTTGTTTTATTGATGTTTGCTTTAATGTGAGTTTACTTTATTCTAAAATTTGTATGTCTCTTT
Ncarteri_PilotMtn_G2185 TTCAAGCACGGCTCCTCTTGGATTACCTGTCCCAAATTACTCTGGCTATGGGCTTTTTATTTCTGAAGACTGGCTCCTGAGGCTGAACAGAAGGCACCAAGTGTTGGGCCGTCCAATTAAACCCTCATCCTCCAAACCCAAGCAGAGATTCTGGATTTACAGACCTCTACCAGTCTCAGTGGTGCCTCAACTAGGTTCTGCTGCTGTACTCTACCCAAACTACCCCCAAGTGGTTCTTCCTCCTTACTGGCCAATGAACATGGGGCAGAAAGCTTCTGGTGGTATCAAGACTGTATCGATATCGAGAGTCTCCTCTGCAACCATACACAGGCCGATGGCCAAGGAGCTGGCCATCAACCCAGATTTCCAAAGGCCTGGCCGCCTTGATGTGCTCCTGGACATGCCCCAGGCAAGCCGTGAACAGCAGATGAAACATGCCTGGAATCCCGACGATCGCTCGTTGAATATTTTCGTTAAGGAAGACGACAAACTGACGTTCCACCGGCATCCGGTTGCTCAGAGTACGGACTGTATCCGGGGCAAGGTTGGATATACCAGGGGACTGCATGCCTGGGAGATTCACTGGAACCACCGGCAGCGAGGGACGCATGCCGTAGTGGGAGTCTCTACGAGAGATGCTCCCCTACACTCTGTGGGATACCAGTCTCTGGTCGGAAGTAATGCAGAGTCTTGGGGTTGGGATCTGGGAAGAAACAAACTTTATCACGATGTAAAAAACAACCCTGGTGTCACCTACCCTAGCCTCCTAAATTCAGATGAACCTTTTGTTGTTCCTGACAGTTTACTAGTGGTTCTGGACATGGACGAAGGTACACTGTCCTTTGTGGTGGATGGACAATATTTAGGTGTAGCATTCCGTGGCTTAAAAGGCAAAAAGTTGTATCCCGTAGTTAGTGCTGTGTGGGGACATTGTGAGATTACTATTAAATATTTCGGAGGACTAGATCGTGAGTATTACCTTTTTTATTTATTTATTTGAATACTTAGATATTTGGTGAACTTTAACATGTGTTTAAATAACTTTTTTTTATATTTATATAGTTTA-TTTTTTTCCTACCAGAAATTAAATGAGTATTTCTGAACTATAGTTAAATTTTGCTAAGGCTAGTTCCTAGGGAGTGTGAATGTGTTTGTTTCAATAGTAATTCTCATATCATCAGTTTTGATTTCACAATGTGAATGCAGTGTGTCCTGCAAATGTAGTTTGTGTTATATA----TTCATATTAACTGGGTTTGTCTTAACAAGGCCTGACTATTTTGT--TTCTCCTTATAACTATCGAACAAAACTTCAATAGGATAGACTCATGTTAAAAGTGAATCAGGAAGGAAAC-------------TT----------------------------------------------------------------------------------------------GTTGATGTTTGCTTTAATGTGAGTTTACTTTATTCTAAAATTTGTATGTCTCTTT
Ncarteri_Pitchfork_N363 ---------------------------------------------------------------------------------------------------------------------------CTCATCCTCCAAACCCAAGCAGAGATTCTGGATTTACAGACCTCTACCAGTCTCAGTGGTGCCTCAACTAGGTTCTGCTGCTGTACTCTACCCAAACTACCCCCAAGTGGTTCTTCCCCCTTACTGGCCAATGAACATGGGGCAGAAAGCTTCTGGTGGTATCAAGACTGTATCGATATCGAGAGTCTCCTCTGCAACCATACACAGGCCGATGGCCAAGGAGCTGGCCATCAACCCAGATTTCCAAAGGCCTGGCCGCCTTGATGTGCTCCTGGACATGCCCCAGGCAAGCCGTGAACAGCAGATGAAACATGCCTGGAATCCCGACGATCGCTCGTTGAATATCTTCGTCAAGGAAGACGACAAAGTGACGTTCCACCGGCATCCGGTTGCTCAGAGTACGGACTGTATCCGGGGCAAGGTTGGATATACCAGGGGACTGCATGCCTGGGAGATTTACTGGAACCACCGGCAGCGGGGGACGCATGCCGTAGTGGGAGTCTCTACGAGAGATGCTCCCCTACACTCTGTGGGATACCAGTCTCTGGTCGGAAGTAATGCAGAGTCTTGGGGTTGGGATCTGGGAAGAAACAAACTTTATCACGATGTAAAAAACAACCCTGGTGTCACCTACCCTAGCCTCCTAAATTCAGATGAACCTTTTGTTGTTCCTGACAGTTTACTAGTGGTTCTGGACATGGACGAAGGTACACTGTCCTTTGTGGTGGATGGACAATATTTGGGTGTAGCATTCCGTGGCTTAAAAGGCAAAAAGTTGTATCCTGTAGTTAGTGCTGTGTGGGGACATTGTGAGATTACTATTAAATATTTCGGAGGACTAGATCGTGAGTATTATTTTTTTTATTTATTTATTTGAATACTTAGAAATTTGATGAACTTTTACATGTGTTTAAATAACTTTTTTTTATATTTATATAATTTATTTTTTTTCCTACCAGAAATTAAATGAGTATTTCTGAACTATAGTTACATTTTGCTAAGCCTAGTTCCTAGGGACTGTGAATGTGTTTGTTTCAATAGTAATTCTCATATCATCAGTTTTGATTTCACAATGTGAATGCAGTGTGTCCTGCAAATGTAGTTTGTGTTATATA----TTCATATTAACTGGGTTTGTCTTAACAAGGTCTGACTATTTTGT--TTCTCCTTATAACTATCGAGCAAAACTTCAATAGGATAGACTCATGTTAAAAGTGAATCAGGAAGGAAACAGAAAATTGTCACTTAATTGAAAATTTATATTTATTAAGA---TTTTAGCTATAAGCAAATACAAGATTTAGCAGTG---------------------------------------------------------------------------------------
Ncarteri_WeberCty_N1044 TTCAAGCACGGCTCCTCTTGGATTACCTGTCCCAAATTACTCTGGCTATGGGCTTTTTATTTCTAAAGACTGGCTCCTGAGGCTGAACAGAAGGCACCAAGTGTTGGGCCGTCCAATTAAACCCTCATCCTCCAAACCCAAGCAGAGATTCTGGATTTACAGACCTCTACCAGTCTCAGTGGTGCCTCAACTAGGTTCTGCTGCTGTACTCTACCCAAACTACCCCCAAGTGGTTCTTCCTCCTTACTGGCCAATGAACATGGGGCAGAAAGCTTCTGGTGGTATCAAGACTGTATCGATATCGAGAGTCTCCTCTGCAACCATACACAGGCCGATGGCCAAGGAGCTGGCCATCAACCCAGATTTCCAAAGGCCTGGCCGCCTTGATGTGCTCCTGGACATGCCTCAGGCAAGCCGTGAACAGCAGATGAAACATGCTTGGAATCCCGACGATCGCTCGTTGAATATCTTCGTCAAGGAAGACGACAAACTGACGTTCCACCGGCATCCGGTTGCTCAGAGTACGGACTGTATCCGGGGCAAGGTTGGATATACCAGGGGACTGCATGCCTGGGAGATTCACTGGAACCACCGGCAGCGGGGGACGCATGCCGTGGTGGGAGTCTCTACGAGAGATGCTCCCCTACACTCTGTGGGATACCAGTCTCTGGTCGGAAGTAATGCAGAGTCTTGGGGTTGGGATCTGGGAAGAAACAAACTTTATCACGATGTAAAAAACAACCCTGGTGTCACCTACCCTAGCCTCCTAAATTCAGATGAACCTTTTGTTGTTCCTGACAGTTTACTAGTGGTTCTGGACATGGACGAAGGTACACTGTCCTTTGTGGTGGATGGACAATATTTAGGTGTAGCATTCCGTGGCTTAAAAGGCAAAAAGTTGTATCCCGTAGTTAGTGCTGTGTGGGGACATTGTGAGATTACTATTAAATATTTCGGAGGACTAGATCGTGAGTATTACTTTTTTTATT------------TACTTAGAAATTTGATGAACTTTTACATGTGTTTAAATAACTTTTTTT-----TTATATAATTTA-TTTTTTTCCTACCAGAAATTAAATGAGTATTTCTGAACTATAGTTAAATTTTGCTAAGGCTAGTTCCTAGGGACTGTGAATGTGTTTGTTTCAATAGTAATTCTCATATCATCAGCTTTGATTTCGCAATGTGAATGCAGTGTGTCCTGCAAATGTAGTTTGTGTTATATA----TTCATATTAACTGGGTTTGCCTTAACAAGGTCTGACT-TTTTGT--TTCTCCTTATAACTATCGAGCAAAACTTCAATAGGATAGACTCATGTTT-----------------------------------------------------------------------------------------------------------------------------------------------------------------------------------------
Ncarteri_div__RainbowCave_G2089 TTCAAGCACGGCTCCTCTTGGATTACCTGTCCCAAATTACTCTGGCTATGGGCTTTTTATTTCTGAAGACTGGCTCCTGAGGCTGAACAGAAGGCACCAAGTGTTGGGCCGTCCAATTAAACCCTCATCCTCCAAACCCAAGCAGAGATTCTGGATTTACAGACCTCTACCAGTCTCAGTGGTGCCTCAACTAGGTTCTGCTGCTGTACTCTACCCAAACTACCCCCAAGTGGTTCTTCCTCCTTACTGGCCAATGAACATGGGGCAGAAAGCTTCTGGTGGTATCAAGACTGTATCGATATCGAGAGTCTCCTCTGCAACAATACACAGGCCGATGGCCAAGGAGCTGGCCATCAACCCAGATTTCCAAAGGCCTGGCCGCCTTGATGTGCTCTTAGACATGCCCCAGGCAAGCCGGGAACAGCAGATGAAACATGCCTGGAATCCTGATGACCGCTCATTGAATATCTTCGTCAAGGAAGACGACAAACTGACGTTCCACAGGCATCCGGTTGCTCAGAGTACGGACTGTATCCGGGGCAAGGTTGGATATACCAGAGGACTGCATGCCTGGGAAATTCACTGGAACCATCGGCAGCGGGGGACGCATGCCGTGGTGGGGGTCTCTACGAGAGATGCCCCACTACACTCTGTGGGATACCAGTCTCTGGTCGGAAGCAATGCAGAGTCTTGGGGTTGGGATCTGGGAAGAAACAAACTCTATCACGATGTAAAAAACAACCCTGGTGTCACCTACCCTAGCCTCCTAAATTCAGATGAACCTTTTGTTGTTCCTGACAGTTTACTAGTGGTTCTGGACATGGACGAAGGTACACTGTCCTTTGTGGTGGATGGACAATATTTAGGTGTAGCATTCCGTGGCTTAAAAGGCAAAAAGTTGTATCCCGTAGTTAGTGCTGTGTGGGGACATTGTGAGATTACTATTAAATATTTCGGAGGACTAGATCGTGAGTATTGCCTTTTTTATTTATTAATTTGAATACT------------GAACTTTTACATGTGTTTAGATAAC---------TTTTTATATAGTTTATTTTTTTTCCTTCTAAAAATTAAATGAATTTTTCTGAACTGCAGTTAAATTTTGTTAGGACTAGTTCCTAAGGACTGGGAATGTGTTTGTTCCAATAGTAATTCTCACATCATCAATTTTGATTTCACAATATAAATGCAGTGTGTCCCTCAAATGTAGTTCGTATTATCAACTAATTCTTATTAACTGGGTTTGTCTTAACAAGGTCTGACTAGTTTGTGTTTCTCCTTATTACTATTAAGAAAAACTGCAATAGGGTAGACTCAAG-TTAAAGTGAATATGGAAGGAAACAGAAAATTGTCACTTAATTGAAAATTCATATTTATGAACAAGCTTTTAGCTATAAGCAAATAC-----------------------------------------------------------------------------------------------------
Ncherokee_BallhootScar_N193 TTCAAGCACGGCTCCTCTTGGATTACCTGTCCCAAATTACTCTGGCTATGGGCTTTTTATTTCTGAAGACTGGCTCCTGAGGCTGAACAGAAGGCACCAAGTGTTGGGCCGTCCAATTAAACCCTCATCCTCCAAACCCAAGCAGAGATTCTGGATTTACAGACCTCTACCAGTCTCAGTGGTGCCTCAACTAGGTTCTGCTGCCGTACTCTACCCAAACTACCCCCAAGTGGTTCTTCCTCCTTACTGGCCAATGAACATGGGGCAGAAAGCTTCTGGTGGTATCAAGACTGTATCGATATCGAGAGTCTCCTCTGCAACCATACACAGGCCGATGGCCAAGGAGCTGGCCATCAACCCAGATTTCCAAAGGCCTGGCCGCCTTGATGTGCTCCTGGACATGCCCCAGGCAAGCCGGGAACAGCAGATGAAACATGCCTGGAATCCCGACGACCGCTCGTTGAATATTTTCGTCAAGGAAGACGACAAACTGACGTTCCACCGGCATCCGGTTGCTCAGAGTACGGACTGTATCCGGGGCAAGGTTGGATATACCAGGGGACTGCATGCCTGGGAGATTCACTGGAACCACCGGCAGCGGGGGACGCATGCCGTAGTGGGGGTCTCTACGAGAGATGCCCCCCTACACTCTGTGGGATACCAGTCTCTGGTCGGAAGTAATGCAGAGTCTTGGGGTTGGGATCTGGGAAGAAACAAACTTTATCACGATGTAAAAAACAACCCTGGTGTCACCTACCCTAGCCTCCTAAATTCAGATGAACCTTTTGTTGTTCCTGACAGTTTACTAGTGGTTCTAGACATGGACGAAGGTACACTGTCCTTTGTGGTGGATGGACAATATTTAGGTGTAGCATTCCGTGGCTTAAAAGGCAAAAAGTTGTATCCCGTAGTTAGTGCTGTGTGGGGACATTGTGAGATTACTATTAAATATTTCGGAGGACTAGATCGTGAGTATTGCCTCTTTTATTTATTTATTTGAATACTTAAAAATTTGATGAACTTTTACATGTGTTTAAATAACTTTTTTTTATTTTTATATAGTTTATTTTTTTTCCTACCAGAAATTAAATGAATATTTCTGAACTGTAGTTAAATTTTGTTAAGACTAGTTCCTAGGGACTGCGAATGTGTTTGCTTCAATAGTAATTCTCATATCATCAGTTTTGATTTCACAATGTGAATGCAGTGTGTCCTTCAAATGTAGTTTGTGTTATCAAGTAATTCATATTAACTGGGTTTGTCTTAACAAGGTCTGACTATTTTGTGTTTCTCCTTATCGGTATCGAGCAAAACTTTAATAGGGTAGACTCATGTTAAAAGTGAATCTGGTAGGAAACAGAAAATTGTCACTTAATTGAAAAAATATATTTATTAACAAGATTTTAGCTATAAGTAAATACAAAATTTAGCAGTGGCAAAATTTGACTTATGACTTGAATTTGTTTTATCTATGTTTGCTTTAATGTGAGTTTTTTTTATTCTAAAAG--------------
Ncherokee_BalsamMtn_N891 TTCAAGCACGGCTCCTCTTGGATTACCTGTCCCAAATTACTCTGGCTATGGGCTTTTTATTTCTGAAGACTGGCTCCTGAGGCTGAACAGAAGGCACCAAGTGTTGGGCCGTCCAATTAAACCCTCATCCTCCAAACCCAAGCAGAGATTCTGGATTTACAGACCTCTACCAGTCTCAGTGGTGCCTCAACTAGGTTCTGCTGCCGTACTCTACCCAAACTACCCCCAAGTGGTTCTTCCTCCTTACTGGCCAATGAACATGGGGCAGAAAGCTTCTGGTGGTATCAAGACTGTATCGATATCGAGAGTCTCCTCTGCAACCATACACAGGCCGATGGCCAAGGAGCTGGCCATCAACCCAGATTTCCAAAGGCCTGGCCGCCTTGATGTGCTCCTGGACATGCCCCAGGCAAGCCGGGAACAGCAGATGAAACATGCCTGGAATCCCGACGACCGCTCGTTGAATATCTTCGTCAAGGAAGACGACAAACTGACGTTCCACCGGCATCCGGTTGCTCAGAGTACGGACTGTATCCGGGGCAAGGTTGGATATACCAGGGGACTGCATGCCTGGGAGATTCACTGGAACCACCGGCAGCGGGGGACGCATGCCGTAGTGGGGGTCTCTACGAGAGATGCCCCCCTACACTCTGTGGGATACCAGTCTCTGGTCGGAAGTAATGCAGAGTCTTGGGGTTGGGATCTGGGAAGAAACAAACTTTATCACGATGTAAAAAACAACCCTGGTGTCACCTACCCTAGCCTCCTAAATTCAGATGAACCTTTTGTTGTTCCTGACAGTTTACTAGTGGTTCTGGACATGGACGAAGGTACACTGTCCTTTGTGGTGGATGGACAATATTTAGGTGTAGCATTCCGTGGCTTAAAAGGCAAAAAGTTGTATCCCGTAGTTAGTGCTGTGTGGGGACATTGTGAGATTACTATTAAATATTTCGGAGGACTAGATCGTGAGTATTGCCTCTTT----TATTTATTTGAATACTTAAAAATTTGATGAACTTATACATGTGTTTAAATAACTTTTTTTTATTTTTATATAGTTTA-TTTTTTTTCTACCAGAAATTAAATGAATATTTCTGAACTATAGTTAAATTTTGTTAAGACTAGTTCCTAGGGACTGCGAATGTGTTTGCTTCAATAGTAATTCTCATATCATCAGTTTTGATTTCACAATGTGATTGCAGTGTGTCCTTCAAATGTAGTTTGTGTTATCAAGTAATTCATATTAACTAGGTTTGTCTTAACAAGGTTTGACTATTTTGTGTTTCTCCTTATCGGTATCGAGCAAAACTTTAATAGGGTAGACTCATGTTAAAAGTGAATCTGGTAGGAAACAGAAAATTGTCACTTAATTGAAAATTTATATTTATTAACAAGATTTTGGCTATAAGTAAATACAAAATTTAGCAGTGGCAAAATTTGACTTATGACTTGAATTTGTTTTATCGATGTTTGCTTTAATGTGAGTTTATTTTATTCTAAAAGTTGTATGTCTCTTT
Ncherokee_SIndianCrk_N681 -----------------------------------------------------------------------------------------------------------------------------------------------------------------------------------------------------------------------------------------------------------------------------------------GTATCAAGACTGTATCGATATCGAGAGTCTCCTCTGCAACCATACACAGGCCGATGGCCAAGGAGCTGGCCATCAACCCAGATTTCCAAAGGCCTGGCCGCCTTGATGTGCTCCTGGACATGCCCCAGGCAAGCCGGGAACAGCAGATGAAACATGCCTGGAATCCCGACGACCGCTCGTTGAATATCTTCGTCAAGGAAGACGACAAACTGACGTTCCACCGGCATCCGGTTGCTCAGAGTACGGACTGTATCCGGGGCAAGGTTGGATATACCAGGGGACTGCATGCCTGGGAGATTCACTGGAACCACCGGCAGCGGGGGACGCATGCCGTAGTGGGGGTCTCTACGAGAGATGCCCCCCTACACTCTGTGGGATACCAGTCTCTGGTCGGAAGTAATGCAGAGTCTTGGGGTTGGGATCTGGGAAGAAACAAACTTTATCACGATGTAAAAAACAACCCTGGTGTCACCTACCCTAGCCTCCTAAATTCAGATGAACCTTTTGTTGTTCCTGATAGTTTACTAGTGGTTCTGGACATGGACGAAGGTACACTGTCCTTTGTGGTGGATGGACAATATTTAGGTGTAGCATTCCGTGGCTTAAAAGGCAAAAAGTTGTATCCCGTAGTTAGTGCTGTGTGGGGACATTGTGAGATTACTATTAAATATTTCGGAGGACTAGATCGTGAGTATTGCCTCTTTTATTTATTTATTTGAATACTTAAAAATTTGATGAACTTTTACATGTGTTTAAATAACTTATTTTTATTTTTATATAGTTTATTTTTTTTCCTACCAGAAA-----------------------------------------------------------------------------------------------------------------------------------------------------------------------------------------------------------------------------------------------------------------------------------------------------------------------------------------------------------------------------------------------------------------------------------------------------
Ncooperi_BeaverCrk_N1002 ---------------------------------------------------------------TGAAGACTGGCTCCTGAGTGTGAACAGAAGGCACCAAGTTTTGGGCCGTCCAATTAAACCCTCATCCTCCAAACCCAAGCAGAGATTCTGGATTTACAGACCTCTACCAGTCTCAGTGGTGCCTCAACTAGGTTCTGCTGCTGTACTCTACCCAAACTACCCCCAAGTGGTTCTTCCTCCTTACTGGCCAATGAACATGGGGCAGAAAGCTTCTGGTGGTATCAAGACTGTATCGATATCGAGAGTCTCCTCTGCAACCATACACAGGCCGATGGCCAAGGAGCTGGCCATCAACCCAGATTTCCAAAGGCCTGGCCGCCTTGATGTGCTCCTGGACATGCCCCAGGCAAGCCGGGAACAACAGATGAAACATGCCTGGAATCCCGACGACCGCTCGTTGAATATCTTCGTCAAGGAAGACGATAAACTGACGTTCCACCGGCATCCGGTTGCTCAGAGTACGGACTGTATCCGGGGCAAGGTTGGGTATACCAGGGGACTGCATGCCTGGGAGATTCACTGGAACCACCGGCAGCGGGGGACGCATGCCGTAGTGGGAGTCTCTACGAGAGATGCCCCCCTACACTCTGTGGGATACCAGTCTCTGGTCGGAAGTAATGCAGAGTCTTGGGGTTGGGATCTGGGAAGAAACAAACTTTATCACGATGTAAAAAACAACCCTGGTGTCACCTACCCTAGCCTCCTAAATTCAGATGAACCTTTTGTTGTTCCTGACAGTTTACTAGTGGTTCTGGACATGGACGAAGGTACACTGTCCTTTGTGGTGGATGGACAATATTTAGGTGTAGCATTCCGTGGCTTAAAAGGCAAAAAGTTGTATCCCGTAGTTAGTGCTGTGTGGGGACATTGTGAGATTACTATTAAATATTTCGGAGGACTAGATCGTGAGTATTACC---TTTTTTTATTTATTTGAATACTTAAAAATTTGATGAACTTTTACATGTGTTTAAATAACTTTTTTTTATTTTTATATAGTTTATTTTTTTTCCTACCAGAAATTAAATGAATATTTCTGAACTACAGTTAAATTTTGTTAAGACTAGTTCCTAGGGACTGTGAATCTGTTTGTTTCAATAGTAATTCTCATATCATCAGTTTTGATTTCACAATGTGAATACAGTGTGTCTTCTAAATGTAGTTTGCGTTATCAAGTAATTCATATTAACTGGGTTTGTCTTAACAAGGTATGACTATTTTGTGTTTCTCCTTATAACTATTGAGCAAAACTTCAATAGGGTAGACCTGTGTTAAAAGTGAATCTGGAAGGAAACAGAAAATTGTCACTTAATTGAAAATTTATATTTATTAACAAGATTTGAGCTATAAGCAAATACAAGATTTAGCAGTTGCAAAATTTGACTTATGACTTGAATTTGTTTTATCAATGTTTGCTTTAATGTGAGTTTACTTTATTCTAAAAGTTGTATGTCTCTTT
Ncooperi_BrasstBald_N824 -------------------------CCTGTCCCAAATTACTCTGGCTATGGGCTTTTTATTTCTGAAGACTGGCTCCTGAGGCTGAACAGAAGGCACCAAGTTTTGGGCCGTCCAATTAAACCCTCATCCTCCAAACCCAAGCAGAGATTCTGGATTTACAGACCTCTACCAGTCTCAGTGGTGCCTCAACTAGGTTCTGCTGCTGTACTCTACCCAAACTACCCCCAAGTGGTTCTTCCTCCTTACTGGCCAATGAACATGGGGCAGAAAGCTTCTGGTGGTATCAAGACTGTATCGATATCGAGAGTCTCCTCTGCAACCATACACAGGCCGATGGCCAAGGAGCTGGCCATCAACCCAGATTTCCAAAGGCCTGGCCGCCTTGATGTGCTCCTGGACATGCCCCAGGCAAGCCGGGAACAACAGATGAAACATGCCTGGAATCCCGACGACCGCTCGTTGAATATCTTCGTCAAGGAAGACGATAAACTGACGTTCCACCGGCATCCGGTTGCTCAGAGTACGGACTGTATCCGGGGCAAGGTTGGATATACCAGGGGACTGCATGCCTGGGAGATTCACTGGAACCACCGGCAGCGGGGGACGCATGCCGTAGTGGGAGTCTCTACGAGAGATGCCCCCCTACACTCTGTGGGATACCAGTCTCTGGTCGGAAGTAATGCAGAGTCTTGGGGTTGGGATCTGGGAAGAAACAAACTTTATCACGATGTAAAAAACAACCCTGGTGTCACCTACCCTAGCCTCCTAAATTCAGATGAACCTTTTGTTGTTCCTGACAGTTTACTAGTGGTTCTGGACATGGACGAAGGTACACTGTCCTTTGTGGTGGATGGACAATATTTAGGTGTAGCATTCCGTGGCTTAAAAGGCAAAAAGTTGTATCCCGTAGTTAGTGCTGTGTGGGGACATTGTGAGATTACTATTAAATATTTCGGAGGACTAGATCGTGAGTATTACC---TTTTTTTATTTATTTGAATACTTAAAAATTTGATGAACTTTTACATGTGTTTAAATAACTTTTTTTTATTTTTATATAGTTTATTTTTTTTCCTACCAGAAATTAAATGAATATTTCTGAACTACAGTTAAATTTTGTTAAGACTAGTTCCTAGGGACTGTGAATCTGTTTGTTTCAATAGTAATTCTCATATCATCAGTTTTGATTTCACAATGTGAATACAGTGTGTCTTCTAAATGTAGTTTGCGTTATCAAGTAATTCATATTAACTGGGTTTGTCTTAACAAGGTATGACTATTTTGTGTTTCTCCTTATAACTATTGAGCAAAACTTCAATAGGGTAGACCTGTGTTAAAAGTGAATCTGGAAGGAAACAGAAAATTGTCACTTAATTGAAAATTTATATTTATTAACAAGATTTTAGCTATAAGCAAATACAAGATTTAGCAGTGGCAAAATTTGACTTATGACTTGAATTTGTTTTATCAATATTTGCTTTAATGTGAGTTTACTTTAT----------------------
Ncooperi_CheoahDam_N1122 TTCAAGCACGGCTCCTCTTGGATTACCTGTCCCAAATTACTCTGGCTATGGGCTTTTTATTTCTGAAGACTGGCTCCTGAGGCTGAACAGAAGGCACCAAGTTTTGGGCCGTCCAATTAAACCCTCATCCTCCAAACCCAAGCAGAGATTCTGGATTTACAGACCTCTACCAGTCTCAGTGGTGCCTCAACTAGGTTCTGCTGCTGTACTCTACCCAAACTACCCCCAAGTGGTTCTTCCTCCTTACTGGCCAATGAACATGGGGCAGAAAGCTTCTGGTGGTATCAAGACTGTATCGATATCGAGAGTCTCCTCTGCAACCATACACAGGCCGATGGCCAAGGAGCTGGCCATCAACCCAGATTTCCAAAGGCCTGGCCGCCTTGATGTGCTCCTGGACATGCCCCAGGCAAGCCGGGAACAACAGATGAAACATGCCTGGAATCCCGACGACCGCTCGTTGAATATCTTCGTCAAGGAAGACGATAAACTGACGTTCCACCGGCATCCGGTTGCTCAGAGTACGGACTGTATCCGGGGCAAGGTTGGATATACCAGGGGACTGCATGCCTGGGAGATTCACTGGAACCACCGGCAGCGGGGGACGCATGCCGTAGTGGGAGTCTCTACGAGAGATGCCCCCCTACACTCTGTGGGATACCAGTCTCTGGTCGGAAGTAATGCAGAGTCTTGGGGTTGGGATCTGGGAAGAAACAAACTTTATCACGATGTAAAAAACAACCCTGGTGTCACCTACCCTAGCCTCCTAAATTCAGATGAACCTTTTGTTGTTCCTGACAGTTTACTAGTGGTTCTGGACATGGACGAAGGTACACTGTCCTTTGTGGTGGATGGACAATATTTAGGTGTAGCATTCCGTGGCTTAAAAGGCAAAAAGTTGTATCCCGTAGTTAGTGCTGTGTGGGGACATTGTGAGATTACTATTAAATATTTCGGAGGACTAGATCGTGAGTATTACC---TTTTTTTATTTATTTGAATACTTAAAAATTTGATGAACTTTTACATGTGTTTAAATAACTTTTTTTTATTTTTATATAGTTTATTTTTTTTCCTACCAGAAATTAAATGAATATTTCTGAACTACAGTTAAATTTTGGTAAGACTAGTTCCTAGGGACTGTGAATCTGTTTGTTTCAATAGTAATTCTCATATCATCAGTTTTGATTTCACAATGTGAATACAGTGTGTCTTCTAAATGTAGTTTGCGTTATCAAGTAATTCATATTAACTGGGTTTGTCTTAACAAGGTATGACTATTTTGTGTTTCTCCTTATAACTATTGAGCAAAACTTCAATAGGGTAGACCTGTGTTAAAAGTGAATCTGGAAGGAAACAGAAAATTGTCACTTAATTGAAAATTTA----------------------------------------------------------------------------------------------------------------------------------------
Ncooperi_NantRiverGorge_N682 TTCAAGCACGGCTCCTCTTGGATTACCTGTCCCAAATTACTCTGGCTATGGGCTTTTTATTTCTGAAGACTGGCTCCTGAGGCTGAACAGAAGGCACCAAGTTTTGGGCCGTCCAATTAAACCCTCATCCTCCAAACCCAAGCAGAGATTCTGGATTTACAGACCTCTACCAGTCTCAGTGGTGCCTCAACTAGGTTCTGCTGCTGTACTCTACCCAAACTACCCCCAAGTGGTTCTTCCTCCTTACTGGCCAATGAACATGGGGCAGAAAGCTTCTGGTGGTATCAAGACTGTATCGATATCGAGAGTCTCCTCTGCAACCATACACAGGCCGATGGCCAAGGAGCTGGCCATCAACCCAGATTTCCAAAGGCCTGGCCGCCTTGATGTGCTCCTGGACATGCCCCAGGCAAGCCGGGAACAACAGATGAAACATGCCTGGAATCCCGACGACCGCTCGTTGAATATCTTCGTCAAGGAAGACGATAAACTGACGTTCCACCGGCATCCGGTTGCTCAGAGTACGGACTGTATCCGGGGCAAGGTTGGATATACCAGGGGACTGCATGCCTGGGAGATTCACTGGAACCACCGGCAGCGGGGGACGCATGCCGTAGTGGGAGTCTCTACGAGAGATGCCCCCCTACACTCTGTGGGATACCAGTCTCTGGTCGGAAGTAATGCAGAGTCTTGGGGTTGGGATCTGGGAAGAAACAAACTTTATCACGATGTAAAAAACAACCCTGGTGTCACCTACCCTAGCCTCCTAAATTCAGATGAACCTTTTGTTGTTCCTGACAGTTTACTAGTGGTTCTGGACATGGACGAAGGTACACTGTCCTTTGTGGTGGATGGACAATATTTAGGTGTAGCATTCCGTGGCTTAAAAGGCAAAAAGTTGTATCCCGTAGTTAGTGCTGTGTGGGGACATTGTGAGATTACTATTAAATATTTCGGAGGACTAGATCGTGAGTATTACC---TTTTTTTATTTATTTGAATACTTAAAAATTTGATGAACTTTTACATGTGTTTAAATAACTTTTTTTTATTTTTATATAGTTTATTTTTTTTCCTACCAGAAATTAAATGAATATTTCTGAACTACAGTTAAATTTTGTTAAGACTAGTTCCTAGGGACTGTGAATCTGTTTGTTTCAATAGTAATTCTCATATCATCAGTTTTGATTTCACAATGTGAATACAGTGTGTCTTCTAAATGTAGTTTGCGTTATCAAGTAATTCATATTAACTGGGTTTGTCTTAACAAGGTATGACTATTTTGTGTTTCTCCTTATAACTATTGAGCAAAACTTCAATAGGGTAGACCTGTGTTAAAAGTGAATCTGGAAGGAAACAGAAAATTGTCACTTAATTGAAAATTTATATTTATTAACAAGATTTTAGCTA----------------------------------------------------------------------------------------------------------------
Ncooperi_RockCrRoad_N1160 TTCAAGCACGGCTCCTCTTGGATTACCTGTCCCAAATTACTCTGGCTATGGGCTTTTTATTTCTGAAGACTGGCTCCTGAGGCTGAACAGAAGGCACCAAGTTTTGGGCCGTCCAATTAAACCCTCATCCTCCAAACCCAAGCAGAGATTCTGGATTTACAGACCTCTACCAGTCTCAGTGGTGCCTCAACTAGGTTCTGCTGCTGTACTCTACCCAAACTACCCCCAAGTGGTTCTTCCTCCTTACTGGCCAATGAACATGGGGCAGAAAGCTTCTGGTGGTATCAAGACTGTATCGATATCGAGAGTCTCCTCTGCAACCATACACAGGCCGATGGCCAAGGAGCTGGCCATCAACCCAGATTTTCAAAGGCCTGGCCGCCTTGATGTGCTCCTGGACATGCCCCAGGCAAGCCGGGAACAGCAGATGAAACATGCCTGGAATCCCGACGACCGCTCGTTGAATATCTTCGTCAAGGAAGACGATAAACTGACGTTCCACCGGCATCCGGTTGCTCAGAGTACGGACTGTATCCGGGGCAAGGTTGGATATACCAGGGGACTGCATGCCTGGGAGATTCACTGGAACCACCGGCAGCGGGGTACGCATGCCGTAGTGGGAGTCTCTACGAGAGATGCCCCCCTACACTCTGTGGGATACCAGTCTCTGGTCGGAAGTAATGCAGAGTCTTGGGGTTGGGATCTGGGAAGAAACAAACTTTATCACGATGTAAAAAACAACCCTGGTGTCACCTACCCTAGCCTCCTAAATTCAGATGAACCTTTTGTTGTTCCTGACAGTTTATTAGTGGTTCTGGACATGGACGAAGGTACACTGTCCTTTGTGGTGGATGGACAATATTTAGGTGTAGCATTCCGTGGCTTAAAAGGCAAAAAGTTGTATCCCGTAGTTAGTGCTGTGTGGGGACATTGTGAGATTACTATTAAATATTTCGGAGGACTAGATCGTGAGTATTACCTTTTTTATTTATTTATTTGAATACTTAAAAATTTGATGAACTTTTACATGTGTTTAAATAACTTTTTTTTATTTTTATATAGTTTATTTTTTTTCCTACCAGAAATTAAATGAATATTTCTGAACTACAGTTAAATTTTGTTAAGACTAGTTCCTAGGGACAGTGAATGTGTTTGTTTCAATAGTAATTCTCATATCATCAGTTTTGATTTCACAATGTGAATACAGTGTGTCTTCCAAATGTAGTTTGCGTTATCAAGTAATTCATATTAACTGTGTTTGTCTGAACAAGGTATGACTATTTTGTGTTTCTCCTTGTAACTATTGAGCAAAACTTCAATAGGGTAGACTCGTGTTAAAAGTGAATCTGGAAAGAAACAGAAAATTGTCACTTAATTGAAATTTTTTATTTATTAACAAGATTTTAGCTATAAGCGAATACAAGATGTAGCAGTGGCAAAATTTGACTTATGACTTGAATTTGTTTTATCAATGTTTGCTTTAATGTGAGTTTACTTTATTCTAAAAGTTGTATGTCTCTTT
Ncoylei_Apalachia_N1195 -----------------------TACCTGTCCCAAATTACTCTGGCTATGGGCTTTTTATTTCTGAAGACTGGCTCCTGAGGCTGAACAGAAGGCACCAAGTTTTGGGCCGTCCAATTAAACCCTCATCCTCCAAACCCAAGCAGAGATTCTGGATTTACAGACCTTTACCAGTCTCAGTGGTGCCTCAACTAGGTTCTGCTGCTGTACTCTACCCAAACTACCCCCAAGTGGTTCTTCCTCCTTACTGGCCAATGAACATGGGGCAGAAAGCTTCTGGTGGTATCAAGACTGTATCGATATCGAGAGTCTCCTCTGCAACCATACACAGGCCGATGGCCAAGGAGCTGGCCATCAACCCAGATTTCCAAAGGCCTGGCCGCCTTGATGTGCTCCTGGACATGCCCCAGGCAAGCCGTGAACAGCAGATGAAACATGCCTGGAATCCCGACGATCGCTCGTTGAATATCTTCGTCAAGGAAGACGACAAACTGACGTTCCACCGGCATCCGGTTGCTCAGAGTACGGACTGTATCCGGGGAAAGGTTGGATATACCAGGGGACTGCATGCCTGGGAGATTCACTGGAACCACCGGCAGCGGGGGACGCATGCCGTAGTGGGAGTCTCTACGAGAGATGCTCCCCTACACTCTGTGGGATACCAGTCTCTGGTCGGAAGTAATGCAGAGTCTTGGGGTTGGGATCTGGGAAGAAACAAACTTTATCACGATGTAAAAAACAACCCTGGTGTCACCTACCCTAGCCTCCTAAATTCAGATGAACCTTTTGTTGTCCCTGACAGTTTACTAGTGGTTTTGGACATGGACGAAGGTACACTGTCCTTTGTGGTGGATGGACAATATTTAGGTGTAGCATTCCGTGGCTTAAAAGGCAAAAAGTTGTATCCCGTAGTTAGTGCTGTGTGGGGACATTGTGAGATTACTATTAAATATTTCGGAGGACTAGATCGTGAGTATTACTTTTTTTATTTATTTATTTGAATACTTAAAAATTTGATGAACTTTTACATGTGTTTAAATAACTTTTTTTTATATTTATATATTTTA-TTTTTTTCCTACCAGAACTTAAATGATTATTTCTGAACTATAGTTAAATTTTGCTAAGGCTAGTTCCTAGGGACTGTGAATGTGTTTGTTTCAATAGTAATTCTCATATCATCAGTTTTGATTTCACAATGTGAATGCAGTGTGTCCTCCAAATGTAGTTTGTGTTATATA----TTCATATTAACTGGGTTTGTCTTAACAAGGTCTGACTATTTTGT--TTCTCCTTATAACTATCGAGTGAAACTTCAATAGGATAGACTCATGTTAAAAGTGAATCAGGAAGGAAACAGAAAATTGTCACTTAATTGAAAATTTATATTTATTAACAAGATTTTAGCTATAAGGAAATACAAGATTTAGCAGTGGCAAAATTTGACTTATGACTTGAATTTGTTTTATCGATGTTTGCTTTAATGTGAGTTTACTTTATTCTAAAATTTGTATGTCACTTT
Ncoylei_DinkinCove_N1118 TTCAAGCACGGCTCCTCTTGGATTACCTGTCCCAAATTACTCTGGCTATGGGCTTTTTATTTCTGAAGACTGGCTCCTGAGGCTGAACAGAAGGCACCAAGTTTTGGGCCGTCCAATTAAACCCTCATCCTCCAAACCCAAGCAGAGATTCTGGATTTACAGACCTTTACCAGTCTCAGTGGTGCCTCAACTAGGTTCTGCTGCTGTACTCTACCCAAACTACCCCCAAGTGGTTCTTCCTCCTTACTGGCCAATGAACATGGGGCAGAAAGCTTCTGGTGGTATCAAGACTGTATCGATATCGAGAGTCTCCTCTGCAACCATACACAGGCCGATGGCCAAGGAGCTGGCCATCAACCCAGATTTCCAAAGGCCTGGCCGCCTTGATGTGCTCCTGGACATGCCCCAGGCAAGCCGTGAACAGCAGATGAAACATGCCTGGAATCCCGACGATCGCTCGTTGAATATCTTCGTCAAGGAAGACGACAAACTGACGTTCCACCGGCATCCGGTTGCTCAGAGTACGGACTGTATCCGGGGCAAGGTTGGATATACCAGGGGACTGCATGCCTGGGAGATTCACTGGAACCACCGGCAGCGGGGGACGCATGCCGTAGTGGGAGTCTCTACGAGAGATGCTCCCCTACACTCTGTGGGATACCAGTCTCTGGTCGGAAGTAATGCAGAGTCTTGGGGTTGGGATCTGGGAAGAAACAAACTTTATCACGATGTAAAAAACAACCCTGGTGTCACCTACCCTAGCCTCCTAAATTCAGATGAACCTTTTGTTGTCCCTGACAGTTTACTAGTGGTTTTGGACATGGACGAAGGTACACTGTCCTTTGTGGTGGATGGACAATATTTAGGTGTAGCATTCCGTGGCTTAAAAGGCAAAAAGTTGTATCCCGTAGTTAGTGCTGTGTGGGGACATTGTGAGATTACTATTAAATATTTCGGAGGACTAGATCGTGAGTATTACTTTTTTTATTTATTTATTTGAATACTTAAAAATTTGATGAACTTTTACATGTGTTTAAATAACTTTTTTTTTTATATATGTATTTTA-TTTTTTTCCTACCAGAACTTAAATGATTATTTCTGAACTATAGTTAAATTTTGCTAAGGCTAGTTCCTAGGGACTGTGAATGTGTTTGTTTCAATAGTAATTCTCATATCATCAGTTTTGATTTCACAATGTGAATGCAGTGTGTCCTCCAAATGTAGTTTGTGTTATATA----TTCATATTAACTGGGTTTGTCCTAACAAGGTTTGACTATTTTGT--TTCTCCTTATAACTATCGAGCGAAACTTCAGTAGGATAGACTCATGTTAAAAGTGAATCAGGAAGGAAACAGAAAATTGTCACTTAATTGAAAATTTATATTTATTAACAAGATTTTAGCTATAAGGAAATACAAGATTTAGCAGTGGCAAAATTTGACTTATGACTTGAATTTGTTTTATCGATGTTTGCTTTAATGTGAGTTTACTTGATTCTAAAATTTGTATGTCACTTT
Ncoylei_TiptonCreek_N837 TTCAAGCACGGCTCCTCTTGGATTACCTGTCCCAAATTACTCTGGCTATGGGCTTTTTATTTCTGAAGACTGGCTCCTGAGGCTGAACAGAAGGCACCAAGTTTTGGGCCGTCCAATTAAACCCTCATCCTCCAAACCCAAGCAGAGATTCTGGATTTACAGACCTTTACCAGTCTCAGTGGTGCCTCAACTAGGTTCTGCTGCTGTACTCTACCCAAACTACCCCCAAGTGGTTCTTCCTCCTTACTGGCCAATGAACATGGGGCAGAAAGCTTCTGGTGGTATCAAGACTGTATCGATATCGAGAGTCTCCTCTGCAACCATACACAGGCCGATGGCCAAGGAGCTGGCCATCAACCCAGATTTCCAAAGGCCTGGCCGCCTTGATGTGCTCCTGGACATGCCCCAGGCAAGCCGTGAACAGCAGATGAAACATGCCTGGAATCCCGACGATCGCTCGTTGAATATCTTCGTCAAGGAAGACGACAAACTGACGTTCCACCGGCATCCGGTTGCTCAGAGTACGGACTGTATCCGGGGCAAGGTTGGATATACCAGGGGACTGCATGCCTGGGAGATTCACTGGAACCACCGGCAGCGGGGGACGCATGCCGTAGTGGGAGTCTCAACGAGAGATGCTCCCCTACACTCTGTGGGATACCAGTCTCTGGTCGGAAGTAATGCAGAGTCTTGGGGTTGGGATCTGGGAAGAAACAAACTTTATCACGATGTAAAAAACAACCCTGGTGTCACCTACCCTAGCCTCCTAAATTCAGATGAACCTTTTGTTGTCCCTGACAGTTTACTAGTGGTTTTGGACATGGACGAAGGTACACTGTCCTTTGTGGTGGATGGACAATATTTAGGTGTAGCATTCCGTGGCTTAAAAGGCAAAAAGTTGTATCCCGTAGTTAGTGCTGTGTGGGGACATTGTGAGATTACTATTAAATATTTCGGAGGACTAGATCGTGAGTATTACTTTTTTTATTTATTTATTTGAATACTTAAAAATTTGATGAACTTTTACATGTGTTTAAATAACTTTTTTTTATATTTATATATTTTA-TTTTTTTCCTACCAGAAATTAAATGATTATTTCTGAACTATAGTTAAATTTTGCTAAGGCTAGTTCCTAGGGACTGTGAATGTGTTTGTTTCAATAGTAATTCTCATATCATCAGTTTTGATTTCACAATGTGAATGCAGTGTGTCCTCCAAATGTAGTTTGTGTTATATA----TTCATATTAACTGGGTTTGTCTTAACAAGGTCTGACTATTTTGT--TTCTCCTTATAACTATCGAGTGAAACTTCAATAGGATAGACTCATGTTAAAAGTGAATCAGGAA--------------------------------------------------------------------------------------------------------------------------------------------------------------------------
Ncressleri_PigeonCave_G2077 TTCAAGCACGGCTCCTCTTGGATTACCTGTCCCAAATTACTCTGGCTATGGGCTTTTTATTTCTGAAGACTGGCTCCTGAGGCTGAACAGAAGGCACCAAGTGTTGGGCCGTCCAATTAAACCTTCATCCTCCAAACCCAAGCAGAGATTCTGGATTTACAGACCTCTACCAGTCTCAGTGGTGCCTCAACTAGGTTCTGCTGCAGTACTCTACCCAAACTACCCCCAAGTGGTTCTTCCTCCTTACTGGCCAATGAACATGGGGCAGAAAGCTTCTGGTGGTATCAAGACTGTATCGATATCGAGAGTCTCCTCTGCAACAATACACAGGCCGATGGCCAAGGAGCTGGCCATCAATCCAGATTTCCAAAGGCCTGGCCGCCTTGATGTGCTCCTGGACATGCCTCAGGCAAGCCGGGAACAGCAGATGAAACATGCCTGGAATCCCGACGACCGCTCATTGAATATCTTCGTCAAGGAAGACGACAAACTGACGTTCCACCGGCATCCGGTTGCTCAGAGTACGGACTGTATCCGGGGCAAGGTTGGATATACCAGAGGACTGCATGCCTGGGAGATTCACTGGAACCACCGGCAGCGGGGGACGCATGCCGTGGTCGGGGTCTCGACGAGAGATGCCCCCCTACACTCTGTGGGATACCAGTCTCTGGTCGGAAGCAATGCAGAGTCTTGGGGTTGGGATCTGGGAAGAAACAAACTCTATCACGATGTAAAAAACAATCCTGGTGTCACTTACCCTAGCCTCCTAAATTCAGACGAACCTTTTGTTGTTCCTGACAGTTTACTAGTGGTTCTGGACATGGATGAAGGTACACTGTCCTTTGTGGTAGATGGACAATATTTAGGTGTAGCATTCCGTGGCTTAAAAGGCAAAAAGTTGTATCCCGTAGTTAGTGCTGTGTGGGGACATTGTGAGATTACTATTAAATATTTCGGAGGACTAGATCGTGAGTATTGCTTTTTTTATTTATTTATTTGAATACTTAAAAATTTGATGAACTTTCACATGTATTTAAATAAC--TTTTTTATTTTTATATAGTTTAATTTTTTTCTTTCCAGAAATTAAATGAATATTTCTAAACTACAGTTAAATTTTGTTAAGACTAGTTCCTAGGGACTGTGAATGTGTTTGTTGCAATAGTAATTCTCATATCA---GTTTTGATTTCACAATATGGATGCAATGTGTCCCCCAAATGTAGTTTGTGCTATCAAGTAATTCATATTAACTGGGTTTGTTTTACCAAGGTCTGACTATTTTGTGTTTCTCCTTATCACTATTGAGCAAAACTTCAATGTGGTAGACTCGTGTTAAAATT-AATCTGGAAGAAAACAGAAAATTGTCACTTAATTGAAAATTCATATTTATTAACAAGATTTTAGCTATAAGCAAATACAAGATTAAGCAGCTGCAAAATTTGATTTATGACTTGAATTTGTTTTATCAATATTTGCTTTAA---AAGATCGATTTTTTGGAAAAACTG-----------
Ncrosbyi_MtMitchell_N210 TTCAAGCACGGCTCCTATTGGATTACCTGTCCCAAATTACTCTGGCTATGGGCTTTTTATTTCTGAAGACTGGCTCCTGAGGCTGAACAGAAGGCACCAAGTGTTGGGCCGTCCAATTAAACCCTCATCCTCCAAACCCAAGCAGAGATTCTGGATTTACAGACCTCTACCAGTCTCAGTGGTGCCTCAACTAGGTTCTGCTGCTGTACTCTACCCAAACTACCCCCAAGTGGTTCTTCCTCCTTACTGGCCAATGAACATGGGGCAGAAAGCTTCTGGTGGTATCAAGACTGTATCGATATCGAGAGTCTCCTCTGCAACCATACACAGGCCGATGGCCAAGGAGCTGGCCATCAACCCAGATTTCCAAAGGCCTGGCCGCCTTGATGTGCTCCTGGACATGCCCCAGGCAAGCCGGGAACAGCAGATGAAACATGCCTGGAATCCCGACGACCGCTCGTTGAATATCTTCGTCAAGGAAGACGACAAACTGACGTTCCACCGGCATCCGGTTGCTCAGAGTACGGACTGTATCCGGGGCAAGGTTGGATATACCAGGGGACTGCATGCCTGGGAGATTCACTGGAACCACCGGCAGCGGGGGACGCATGCCGTAGTGGGGGTCTCTACGAGAGATGCCCCCCTACACTCTGTGGGATACCAGTCTCTGGTCGGAAGTAATGCAGAGTCTTGGGGTTGGGATCTGGGAAGAAACAAACTTTATCACGATGTAAAAAACAACCCTGGTGTTACCTACCCTAGCCTCCTAAATTCAGATGAACCTTTTGTTGTTCCTGACAGTTTACTAGTGGTTCTGGACATGGACGAAGGTACACTGTCCTTTGTGGTGGATGGACAATATTTAGGTGTAGCATTCCGTGGCTTAAAAGGCAAAAAGTTGTATCCCGTAGTTAGTGCTGTGTGGGGACATTGTGAGATTACTATTAAATATTTCGGAGGACTAGATCGTGAGTATTGCCTCTTTTATTTATTTATTTGAATACTTAAAAATTTGATGAACTTTTACATGTGTTTAAATAACTTTTTTTTATTTTTATATAGTTTA-TTTTTTTCCTTCCAGAAATTAAATGAATATTTCTGAACTACAGTTAAATTTTGTTAAGACTAGTTTCTAGGGACTGAGAATGTGTTTGTTTCAATAGTAATTCTTATATCATCAGTTTTGATTTCACAATATGAATGCAGTGTGTCTCCCAAATGTAGTTTGTGTTATCAAGTAATTCATATGAACTGGGTTTGTCTTAACAAGATCTGACTATTTTGTGTTTCGCCTTATCACTATTAAGCAAAACTTCAATAGGGTAGACTCGTGTTAAAAGTGAATATGGAAGGAAACTGAAAATTGCCACTTAATTG------------------------------------------------------------------------------------------------------------------------------------------------
Ncrosbyi_PricesCrk_N1143 TTCAAGCACGGCTCCTATTGGATTACCTGTCCCAAATTACTCTGGCTATGGGCTTTTTATTTCTGAAGACTGGCTCCTGAGGCTGAACAGAAGGCACCAAGTGTTGGGCCGTCCAATTAAACCCTCATCCTCCAAACCCAAGCAGAGATTCTGGATTTACAGACCTCTACCAGTCTCAGTGGTGCCTCAACTAGGTTCTGCTGCTGTACTCTACCCAAACTACCCCCAAGTGGTTCTTCCTCCTTACTGGCCAATGAACATGGGGCAGAAAGCTTCTGGTGGTATCAAGACTGTATCGATATCGAGAGTCTCCTCTGCAACCATACACAGGCCGATGGCCAAGGAGCTGGCCATCAACCCAGATTTCCAAAGGCCTGGCCGCCTTGATGTGCTCCTGGATATGCCCCAGGCAAGCCGGGAACAGCAGATGAAACATGCCTGGAATCCCGACGACCGCTCGTTGAATATCTTCGTCAAGGAAGACGACAAACTGACGTTCCACCGGCATCCGGTTGCTCAGAGTACGGACTGTATCCGGGGCAAGGTTGGATATACCAGGGGACTGCATGCCTGGGAGATTCACTGGAACCACCGGCAGCGGGGGACGCATGCCGTAGTGGGGGTCTCTACGAGAGATGCCCCCCTACACTCTGTGGGATACCAGTCTCTGGTCGGAAGTAATGCAGAGTCTTGGGGTTGGGATCTGGGAAGAAATAAACTTTATCACGATGTAAAAAACAACCCTGGTGTTACCTACCCTAGCCTCCTAAATTCAGATGAACCTTTTGTTGTTCCTGACAGTTTACTAGTGGTTCTGGACATGGACGAAGGTACACTGTCCTTTGTGGTGGATGGACAATATTTAGGTGTAGCATTCCGTGGCTTAAAAGGCAAAAAGTTGTATCCCGTAGTTAGTGCTGTGTGGGGACATTGTGAGATTACTATTAAATATTTCGGAGGACTAGATCGTGAGTATTGCCTCTTTTATTTATTTATTTGAATACTTAAAAATTTGATGAACTTTTACATGTGTTTAAATAACTTTTTATTACTTTTATATAGTTTATTTTTTTTCCTTCCAGAAATTAAATGAATATTTCTGAACTACAGTTAAATTTTGTTAAGACTAGTTTCTAGGGACTGAGAATGTGTTTGTTTCAATAGTAATTCTTATATCATCAGTTTTGATTTCACAATATGAATGCAGTGTGTCCCCCAAATGTAGTTTGTGTTATCAAGTAATTCATATTAACTGGGTGTGTCTT---AAGATCTGACTATTTTGTGTTTCTCCTTATCACTATTAAGCAAAACTTCAATAGGGTAGACTCGTGTTAAAAGTGAATATGGAAGGAAACTGAAAATTGCCACTTAATTGAAAAATTATATTTATTAACAAGATTTTAGCTATAAGCAAATACAAGATTTAGCAGTGGCAAAATTTGATTTATGACTTGAATTGGTTTTAACGATGTTTGCTTTAGTGCGAGTTTACTTTATTCTAAAAGTTGTATGTCTCTTT
Ncrosbyi_ShufordCrk_N1148 ----------------------------------------TCTGGCTATGGGCTTTTTATTTCTGAAGACTGGCTCCTGAGGCTGAACAGAAGGCACCAAGTGTTGGGCCGTCCAATTAAACCCTCATCCTCCAAACCCAAGCAGAGATTCTGGATTTACAGACCTCTACCAGTCTCAGTGGTGCCTCAACTAGGTTCTGCTGCTGTACTCTACCCAAACTACCCCCAAGTGGTTCTTCCTCCTTACTGGCCAATGAACATGGGGCAGAAAGCTTCTGGTGGTATCAAGACTGTATCGATATCGAGAGTCTCCTCTGCAACCATACACAGGCCGATGGCCAAGGAGCTGGCCATCAACCCAGATTTCCAAAGGCCTGGCCGCCTTGATGTGCTCCTGGACATGCCCCAGGCAAGCCGGGAACAGCAGATGAAACATGCCTGGAATCCCGACGACCGCTCGTTGAATATCTTCGTCAAGGAAGACGACAAACTGACGTTCCACCGGCATCCGGTTGCTCAGAGTACGGACTGTATCCGGGGCAAGGTTGGATATACCAGGGGACTGCATGCCTGGGAGATTCACTGGAACCACCGGCAGCGAGGGACGCATGCCGTAGTGGGGGTCTCTACGAGAGATGCCCCCCTACACTCTGTGGGATACCAGTCTCTGGTCGGAAGTAATGCAGAGTCTTGGGGTTGGGATCTGGGAAGAAACAAACTTTATCACGATGTAAAAAACAACCCTGGTGTTACCTACCCTAGCCTCTTAAATTCAGATGAACCTTTTGTTGTTCCTGACAGTTTACTAGTGGTTCTGGACATGGACGAAGGTACACTGTCCTTTGTGGTGGATGGACAATATTTAGGTGTAGCATTCCGTGGCTTAAAAGGCAAAAAGTTGTATCCCGTAGTTAGTGCTGTGTGGGGACATTGTGAGATTACTATTAAATATTTCGGAGGACTAGATCGTGAGTATTGCCTCTTTTATTTATTTATTTGAATACTTAAAAATTTGATGAACTTTTACATGTGTTTAAATAACTTTTTATTACTTTTATATAGTTTATTTTTTTTCCTTCCAGAAATTAAATGAATATTTCTGAACTACAGTTAAATTTTGTTAAGACTAGTTTCTAGGGACTGAGAATGTGTTTGTTTCAATAGTAATTCTTATATCATCAGTTTTGATTTCACAATATGAATGCAGTGTGTCCCCCAAATGTAGTTTGTGTTATCAAGTAATTCATATTAACTGGGTTTGTCTTAACAAGATCTGACTATTCGGTGTTTCTCCTTATCACTATTAATCAAAACTTCAATAGGGTAGACTCGTGTTAAAAGTGAATATGGAAGGAAACTGAAAATTGCCACTTAATTGAAAAATTATATTTTTTAACAAGATTTTAGCTATAAGCAAATACAAGATTTAGCAGTGGCAAAATTTGATTTATGACTTGAATTGGTTTTAACGATGTTTGCTTTAGTGCGAATTTACTTTATTCTAAAAGTTGTATGTCTCTTT
Ndellingeri_WhitewFalls_N887 --------------CTCTTGGATTACCTGTCCCAAATTACTCTGGCTATGGGCTTTTTATTTCTGAAGACTGGCTCCTGAGGCTGAACAGAAGGCACCAAGTTTTGGGCCGTCCAATTAAACCCTCATCCTCCAAACCCAAGCAGAGATTCTGGATTTACAGACCTCTACCAGTCTCAGTGGTGCCTCAACTAGGTTCTGCTGCTGTACTCTACCCAAACTACCCCCAAGTGGTTCTTCCTCCTTACTGGCCAATGAACATGGGGCAGAAAGCTTCTGGTGGTATCAAGACTGTATCGATATCGAGAGTCTCCTCTGCAACCATACACAGGCCGATGGCCAAGGAGCTGGCCATCAACCCAGATTTCCAAAGGCCTGGCCGCCTTGATGTGCTCCTGGACATGCCCCAGGCAAGCCGGGAACAACAGATGAAACATGCCTGGAATCCCGACGACCGCTCGTTGAATATCTTCGTCAAGGAAGACGATAAACTGACGTTCCATCGGCATCCGGTTGCTCAGAGTACGGACTGTATCCGGGGCAAGGTTGGGTATACCAGGGGACTGCATGCCTGGGAGATTCACTGGAACCACCGGCAGCGGGGGACGCATGCCGTAGTGGGAGTCTCTACGAGAGATGCCCCCCTACACTCCGTGGGATACCAGTCTCTGGTCGGAAGTAATGCAGAGTCTTGGGGTTGGGATCTGGGAAGAAACAAACTTTATCACGATGTGAAAAACAACCCTGGTGTCACCTACCCTAGCCTCCTAAATTCAGATGAACCTTTTGTTGTTCCTGACAGTTTACTAGTGGTTCTGGACATGGACGAAGGTACACTGTCCTTTGTGGTGGATGGACAATATTTAGGTGTAGCATTCCGTGGCTTAAAAGGCAAAAAGTTGTATCCCGTAGTTAGTGCTGTGTGGGGACATTGTGAGATTACTATTAAATATTTCGGAGGACTAGATCGTGAGTATTACC---TTTTTTTATTTATTTGAATACTTAAAAATTTGATGAACTTTTACATGTGTTTAAATAACTTTTTTTTATTTTTATATAGTTTATTTTTTTTCTTACGAGAAATTAAATGAATATTTCTGAACTACAGTTAAATTTTGTTAAGACTAGTTCCTAGGGACTGTGAATGTTTTTGTTTCAATAGTAATTCTCATATCATCAGTTTTGATTTCACAATGTGAATACAGTGTGTCTTCTAAATGTATTTTGCGTTATCAAGTAATTCATATTAACTGGGTTTGTCTTAACAAGGTATGACTATTTTGTGTTTCTCCTTATAACTATTGAGCAAAACTTCAATAGGGTAGACCTGTGTTAAAAGTGAATCTGGAAGGAAACAGAAAATTGTCACTTAATTGAAAATTTATATTTATTAACAAGATTTTAGGTATAAGCGAATACAAGATTTAGCAGTGGCAAAATTTGACTTATGACTTGAATTTGTTTTATCAATGTTTGCTTTAATGTGAGTTTACTTTATTCTACAAGTTGTATGTCTCTTT
Ndilutus_GrassyCreek_N670 ----------------------------------------------------------------------------------------------------------------------------------------------------------------------------------------------------------------------------------------------------------------------------------------------------------------------------------------------------------------------------------------------------------------------------------------------------------------------------------------------------------------------------------------------------------------GTTGGATATACCAGAGGACTGCATGCCTGGGAGATTCACTGGAACCACCGGCAGCGGGGTACGCATGCCGTAGTGGGAGTCTCTACGAGAGATGCCCCCCTACACTCTGTGGGATACCAGTCTCTGGTCGGAAGTAATGCAGAGTCTTGGGGTTGGGATCTGGGAAGAAACAAACTTTATCACGATGTAAAAAACAACCCTGGTGTCACCTACCCTAGCCTCCTAAATTCAGATGAACCTTTTGTTGTTCCTGACAGTTTACTAGTGGTTCTGGACATGGACGAAGGTACACTGTCCTTTGTGGTGGATGGACAATATTTAGGTGTAGCTTTCCGTGGCTTAAAAGGCAAAAAGTTGTATCCCGTAGTTAGTGCTGTA------------------------------------------------------------------------------------------------------------------------------------------------------------------------------------------------------------------------------------------------------------------------------------------------------------------------------------------------------------------------------------------------------------------------------------------------------------------------------------------------------------------------------------------------------------------------------------------------------------------------
Ndilutus_StarveRockCave_G3174 TTCAAGCACGGCTCCTCTTGGATTACCTGTCCCAAATTACTCTGGCTATGGGCTTTTTATTTCTGAAGACTGGCTCCTGAGGCTGAACAGAAGGCACCAAGTTTTGGGCCGTCCAATTAAACCCTCATCCTCCAAACCCAAGCAGAGATTCTGGATTTACAGACCTCTACCAGTCTCAGTGGTGCCTCAACTAGGTTCTGCTGCTGTACTCTACCCAAACTACCCCCAAGTGGTTCTTCCTCCTTACTGGCCAATGAACATGGGGCAGAAAGCTTCTGGTGGTATCAAGACTGTATCGATATCGAGAGTCTCCTCTGCAACCATACACAGGCCGATGGCCAAGGAGCTGGCCATCAACCCAGATTTCCAAAGGCCTGGCCGCCTTGATGTGCTCCTGGACATGCCCCAGGCAAGCCGGGAACAGCAGATGAAACATGCCTGGAATCCCGACGATCGCTCGCTGAATATCTTCGTCAAGGAAGACGACAAACTGACGTTCCACCGGCATCCGGTTGCTCAGAGTACGGACTGTATCCGGGGCAAGGTTGGATATACCAGAGGACTGCATGCCTGGGAGATTCACTGGAACCACCGGCAGCGGGGTACGCATGCCGTAGTGGGAGTCTCTACGAGAGATGCCCCCCTACACTCTGTGGGATACCAGTCTCTGGTCGGAAGTAATGCAGAGTCTTGGGGTTGGGATCTGGGAAGAAACAAACTTTATCACGATGTAAAAAACAACCCTGGTGTCACCTACCCTAGCCTCCTAAATTCAGATGAACCTTTTGTTGTTCCTGACAGTTTACTAGTGGTTCTGGACATGGACGAAGGTACACTGTCCTTTGTGGTGGATGGACAATATTTAGGTGTAGCTTTCCGTGGCTTAAAAGGCAAAAAGTTGTATCCCGTAGTTAGTGCTGTGTGGGGACATTGTGAGATTACTATTAAATATTTCGGAGGACTAGATCGTGAGTATTACC---TTTTTTTATTTATTTGAATACTTAAAAATTTGATGAACTTTTACATGTGTTTAAATAACTTTTTTATATTTTTATATAGTTTATTTTTTTTCCTACCAGAAATTAAATGAATATTTCTGAACTATAGTTAAATTTTGTTGAGACTAGTTCCTAGGGACTGTGAATGTGTTTGCTTCAATAGTAATTCTCATATCATCAGTTTTGATTTCACAATGTGAATGCAGTGTATCCTTCAAATGTAGTTTGTGTTATCAAGTAATTCATATTAACTGGGTTTGTCTTAACAAGGTCTGACTATTTTGTGTTTCTCCTTATCGGTATCGAGCAAAACTTCAATAGGGTAGACTCATGTTAAAAGTGAATCTGGTAGGAAACAGAAAATTGTCACTTAATTGAAAAATTATATTTATTAACAAGATTTTAGCTATAAGCAAATACAAGATTTAGCAGTGGCAAAATTTGGTTTATGACTTGAATTTGTTTTATCGATGTTTGCTTTAATGTGAGTTTATTTTATTCTGAAAGTTGTATGTCTCTTT
Nesticus_gertschi_N806_gr_nasicus ------------------------------------------------------------------------------------------------------------------------------------------------------------------------------------------------------------------CTACCCAAACTACCCCCAAGTGGTTCTTCCTCCTTACTGGCCAATGAACATGGGGCAGAAAGCTTCTGGTGGTATCAAGACTGTATCGATATCGAGAGTCTCCTCTGCAACCATACACAGGCCGATGGCCAAGGAGCTGGCCATCAACCCAGATTTCCAAAGGCCTGGCCGCCTTGATGTGCTCCTGGACATGCCCCAGGCAAGCCGGGAACAGCAGATGAAACATGCCTGGAATCCCGACGACCGCTCGTTGAATATCTTCGTCAAGGAAGACGACAAACTGACGTTCCACCGGCATCCGGTTGCTCAGAGTACGGACTGTATCCGGGGCAAGGTTGGATATACCAGGGGACTGCATGCCTGGGAGATTCACTGGAACCACCGGCAGCGGGGGACGCATGCCGTAGTGGGGGTCTCTACGAGAGATGCCCCCCTACACTCTGTGGGATACCAGTCTCTGGTCGGAAGTAATGCAGAGTCTTGGGGTTGGGATCTGGGAAGAAACAAACTTTATCACGATGTAAAAAACAACCCTGGTGTTACCTACCCTAGCCTCCTAAATTCAGATGAACCTTTTGTTGTTCCTGACAGTTTACTAGTGGTTCTGGACATGGACGAAGGTACACTGTCCTTTGTGGTGGATGGACAATATTTAGGTGTAGCATTCCGTGGCTTAAAAGGCAAAAAGTTGTATCCCGTAGTTAGTGCTGTGTGGGGACATTGTGAGATTACTATTAAATATTTCGGAGGACTAGATCGTGAG---------------------------------------------------------------------------------------------------------------------------------------------------------------------------------------------------------------------------------------------------------------------------------------------------------------------------------------------------------------------------------------------------------------------------------------------------------------------------------------------------------------------------------------------------------------------
Nfridelli_LittlePigeon_N262 TTCAAGCACGGCTCCTCTTGGATTACCAGTCCCAAATTACTCTGGCTATGGGCTTTTTATTTCTGAAGACTGGCTCCTGAGGCTGAACAGAAGGCACCAAGTTTTGGGCCGTCCAATTAAACCCTCATCCTCCAAACCCAAGCAGAGATTCTGGATTTACAGACCTCTACCAGTCTCAGTGGTGCCTCAACTAGGTTCTGCTGCTGTACTCTACCCAAACTACCCCCAAGTGGTTCTTCCTCCTTACTGGCCAATGAACATGGGGCAGAAAGCTTCTGGTGGTATCAAGACTGTATCGATATCGAGAGTCTCCTCTGCAACCATACACAGGCCGATGGCCAAGGAGCTGGCCATCAACCCAGATTTCCAAAGGCCTGGCCGCCTTGATGTGCTCCTGGACATGCCCCAGGCAAGCCGGGAACAACAGATGAAACATGCCTGGAATCCCGACGACCGCTCGTTGAATATCTTCGTCAAGGAAGACGATAAACTGACGTTCCACCGGCATCCGGTTGCTCAGAGTACGGACTGTATCCGGGGCAAGGTTGGATATACCAGGGGACTGCATGCCTGGGAGATTCACTGGAACCACCGGCAGCGGGGGACGCATGCCGTAGTGGGAGTCTCTACGAGAGATGCCCCCCTACACTCTGTGGGATACCAGTCTCTGGTCGGAAGTAATGCAGAGTCTTGGGGTTGGGATCTGGGAAGAAACAAACTTTATCACGATGTAAAAAACAACCCTGGTGTCACCTACCCTAGCCTCCTAAATTCAGATGAACCTTTTGTTGTTCCTGACAGTTTACTAGTGGTTCTGGACATGGACGAAGGTACACTGTCCTTTGTGGTGGATGGACAATATTTAGGTGTAGCATTCCGTGGCTTAAAAGGCAAAAAGTTGTATCCCGTAGTTAGTGCTGTGTGGGGACATTGTGAGATTACTATTAAATATTTCGGAGGACTAGATCGTGAGTATTACC---TTTTTTTATTTATTTGAATACTTAAAAATTTGATGAACTTTTACATATGTTTAAATAAC-TTTTTTTATTTTTATATAGCTTA-TTTTTTTCCTACCAGAAATTAAATGAATATTTCTGAACTACAGTTAAATTTTGTTAAGACTAGTTCCTAGGGACTGTGAATGTGTTTGTTTCAATAGTAATTCTCATATCATCAGTTTTGATTTCACAATGTGAATACAGTGTGTCTTCCAAATGTAGTTTGCGTTATCTAGTAATTCATATTAACTGGGTTTGTCTTAACAAGGTATGACTATTTTGTGTTTCTCCTTATAACTATTGAGCAAAACTTCAATAGGGTAGACCTGTGTTAAAAGTGAATCTGGAAGGAAACAGAAAATTGTCACTTAATTGAAAATTTATATTTATTAACAAGATTTTAGCTATAAGCGAATAC-----------------------------------------------------------------------------------------------------
Nfurtivus_HugdenBranch_G3175 TTCAAGCACGGCTCCTCTTGGATTACCTGTCCCAAATTACTCTGGCTATGGGCTTTTTATTTCTGAAGACTGGCTCCTGAGGCTGAACAGAAGGCACCAAGTTTTGGGCCGTCCAATTAAACCCTCATCCTCCAAACCCAAGCAGAGATTCTGGATTTACAGACCTCTACCAGTCTCAGTGGTGCCTCAACTAGGTTCTGCTGCTGTACTCTACCCAAACTACCCCCAAGTGGTTCTTCCTCCTTACTGGCCAATGAACATGGGGCAGAAAGCTTCTGGTGGTATCAAGACTGTATCGATATCGAGAGTCTCCTCTGCAACCATACACAGGCCGATGGCCAAGGAGCTGGCCATCAACCCAGATTTCCAAAGGCCTGGCCGCCTTGATGTGCTCCTGGACATGCCCCAGGCAAGCCGTGAACAGCAGATGAAACATGCCTGGAATCCCGACGATCGCTCGTTGAATATTTTCGTCAAGGAAGACGACAAACTGACGTTCCACCGGCATCCGGTTGCTCAGAGTACGGACTGTATCCGGGGCAAGGTTGGATATACCAGGGGACTGCATGCCTGGGAGATTCACTGGAACCACCGGCAGCGGGGGACGCATGCCGTAGTGGGAGTCTCTACGAGAGATGCCCCCTTACACTCTGTGGGATACCAGTCTCTGGTCGGAAGTAATGCAGAGTCTTGGGGTTGGGATCTGGGAAGAAACAAACTTTATCACGATGTAAAAAACAACCCTGGTGTCACCTACCCTAGCCTCCTAAATTCAGATGAACCTTTTGTTGTTCCTGACAGTTTACTAGTGGTTCTGGACATGGACGAAGGTACACTGTCCTTTGTGGTGGATGGACAATATTTAGGTGTAGCATTCCGTGGCTTAAAAGGCAAGAAGTTGTATCCCGTAGTTAGTGCTGTGTGGGGACATTGTGAGATTACTATTAAATATTTCGGAGGACTAGATCGTGAGTATTACT-TTTTTTTTTATTTATTTGAATACTTAAAAATTTGATGAACTTTTACATGTGTTTAAATAACTTTTTTTTATATTTATATAGTTTATTTTTTTTCCTACCAGAAATTAAATGAATATTTCTGAACTATAGTTAAATTTTGCTAAGACTAGTTCCTAGGGACTGTGAATGTGTTTGTTTCAATAGTAATTCTCATATCATCAGTTTTGATTTCACAATGTGAATGCAGTGTGTCCTCCAAATGTAGTTTGTGTTATATA----TTCATATTAACTGGGTTTGTCTTAACAAGGTCTTACTATTTTGT--TTCTCCTTATAACTATCGAGCAAAACTTCAATAGGATAGACTCATGTTAATAATGAATCTGGAAGGAAACAGAAAATTGTCACTCAATTGAAAATTTATATTTATTAACAAGATTTTAGCTATAAGCAAATACAAGATTTAGCAGTGGCAAAATTTGACTTATGACTTGAATTTGTTTTATCGATGTTTACTTT----------------ATTCTAAAATTTGTATGTCTCTTT
Nfurtivus_RaccoonMtn_N1026 TTCAAGCACGGCTCCTCTTGGATTACCTGTCCCGAAGTACTCTGGGGATGGGCTTTTTATTTCTGAAGACTGGCTCCTGAGGCTGAACAGAAGGCACCAAGTTTTGGGCCGTCCAATTAAACCCTCATCCTCCAAACCCAAGCAGAGATTCTGGATTTACAGACCTCTACCAGTCTCAGTGGTGCCTCAACTAGGTTCTGCTGCTGTACTCTACCCAAACTACCCCCAAGTGGTTCTTCCTCCTTACTGGCCAATGAACATGGGGCAGAAAGCTTCTGGTGGTATCAAGACTGTATCGATATCGAGAGTCTCCTCTGCAACCATACACAGGCCGATGGCCAAGGAGCTGGCCATCAACCCAGATTTCCAAAGGCCTGGCCGCCTTGATGTGCTCCTGGACATGCCCCAGGCAAGCCGTGAACAGCAGATGAAACATGCCTGGAATCCCGACGATCGCTCGTTGAATATTTTCGTCAAGGAAGACGACAAACTGACGTTCCACCGGCATCCGGTTGCTCAGAGTACGGACTGTATCCGGGGCAAGGTTGGATATACCAGGGGACTGCATGCCTGGGAGATTCACTGGAACCACCGGCAGCGGGGGACGCATGCCGTAGTGGGAGTCTCTACGAGAGATGCCCCCTTACACTCTGTGGGATACCAGTCTCTGGTCGGAAGTAATGCAGAGTCTTGGGGTTGGGATCTGGGAAGAAACAAACTTTATCACGATGTAAAAAACAACCCTGGTGTCACCTACCCTAGCCTCCTAAATTCAGATGAACCTTTTGTTGTTCCTGACAGTTTACTAGTGGTTCTGGACATGGACGAAGGTACACTGTCCTTTGTGGTGGATGGACAATATTTAGGTGTAGCATTCCGTGGCTTAAAAGGCAAGAAGTTGTATCCCGTAGTTAGTGCTGTGTGGGGACATTGTGAGATTACTATTAAATATTTCGGAGGACTAGATCGTGAGTATTACT-TTTTTTTTTATTTATTTGAATACTTAAAAATTTGATGAACTTTTACATGTGTTTAAATAACTTTTTTTTATATTTATATAGTTTATTTTTTTTCCTACCAGAAATTAAATGAATATTTCTGAACTATAGTTAAATTTTGCTAAGACTAGTTCCTAGGGACTGTGAATGTGTTTGTTTCAATAGTAATTCTCATATCATCAGTTTTGATTTCACAATGTGAATGCAGTGTGTCCTCCAAATGTAGTTTGTGTTATATA----TTCATATTAACTGGGTTTGTCTTAACAAGGTCTTACTATTTTGT--TTCTCCTTATAACTATCGAGCAAAACTTCAATAGGATAGACTCATGTTAATAATGAATCTGGAAGGAAACAGAAAATTGTCACTCAATTGAAAATTTATATTTATTAACAAGATTTTAGCTATAAGCAAATACAAGATTTAGCAGTGGCAAAATTTGACTTATGACTTGAATTTGTTTTATCGATGTTTACTTT----------------ATTCTAAAATTTGTATGTCTCTTT
Ngeorgia_Sittons_N073 ------------------------------------------------------------------------------------------------------------------------------------------------------CTGGATTTACAGACCTCTACCAGTCTCAGTGGTGCCTCAACTAGGTTCTGCTGCTGTACTTTACCCAAACTACCCCCAAGTGGTTCTTCCTCCTTACTGGCCAATGAACATGGGGCAGAAAGCTTCTGGTGGTATCAAGACTGTATCGATATCGAGAGTCTCCTCTGCAACCATACACAGGCCGATGGCCAAAGAGCTGGCCATCAACCCAGATTTCCAAAGGCCTGGCCGCCTTGATGTGCTCCTGGACATGCCCCAGGCAAGCCGTGAACAGCAGATGAAACATGCCTGGAATCCCGACGATCGCTCGTTGAATATTTTCGTCAAGGAAGACGACAAACTGACGTTCCACCGGCATCCGGTTGCTCAGAGTACGGACTGTATCCGGGGCAAGGTTGGATATACCAGGGGACTGCATGCCTGGGAGATTCACTGGAACCACCGGCAGCGGGGGACGCATGCCGTAGTGGGAGTCTCAACGAGAGATGCTCCCCTACACTCTGTGGGATACCAGTCTCTGGTCGGAAGTAATGCAGAGTCTTGGGGTTGGGATCTGGGAAGAAACAAACTTTATCACGATGTAAAAAACAACCCTGGTGTCACCTACCCTAGCCTCCTAAATTCAGATGAACCTTTTGTTGTTCCTGACAGTTTACTAGTGGTTCTGGACATGGACGAAGGTACACTGTCTTTTGTGGTGGATGGACAATATTTAGGTGTAGCATTCCGTGGCTTAAAAGGCAAAAAGTTGTATCCCGTAGTTAGTGCTGTGTGGGGACATTGTGAGATTACTATTAAATATTTCGGAGGACTAGATCGTGAGTATTACTTTTTTTATTTATTTATTTGAATACTTAGAAATTTGATGAACTTTTACATGTGTTTAAATAACTTTTTTTTATATTTATATAGTTTA-TTTTTTTCCTACCAGAAATTAAATGAGTATTTCTGAACTATAGTTAAATTTTGCTAAGGCTAGTTCCTAGGGACTGTGAATGTGTTTGTTTCAATAGTAATTCTCATATCATCAGTTTTGATTTCACATTGTGAATGCAGTGTGTCCTGTAAATGTAGTTTGTGTTATATA----TTCATATTAACTGGGTTTGTCTTAACAAGGTCTGACTATTTTGT--TTCTCCTTATAACTATCGAGCAAAACTTCAATAGGATGGACTCATGTTAAAAGTGAATCAGGAAGGAAACAGAAAATTGTCACTTAATTGAAAATTTATATTTATTAAGA---TTTTAGCTATAAGCAAATACAAGATTTAACAGTGGCAAAATTTGACTTATGACTTGAATTTGTTTTATTGATATTTGTTTTAATGTAAGTTTACTTTATTCTAAAATTTGTATGTCTCTTT
Ngertschi_CedarCreek_N351 -----------------------------TCCCAAATTACTCTGGCTATGGGCTTTTTATTTCTGAAGACTGGCTCCTGAGGCTGAACAGAAGGCACCAAGTGTTGGGCCGTCCAATTAAACCCTCATCCTCCAAACCCAAGCAGAGATTCTGGATTTACAGACCTCTACCAGTCTCAGTGGTGCCTCAACTAGGTTCTGCTGCTGTACTCTACCCAAACTACCCCCAAGTGGTTCTTCCTCCTTACTGGCCAATGAACATGGGGCAGAAAGCTTCTGGTGGTATCAAGACTGTATCGATATCGAGAGTCTCCTCTGCAACCATACACAGGCCGATGGCCAAGGAGCTGGCCATCAACCCAGATTTCCAAAGGCCTGGCCGCCTTGATGTGCTCCTGGACATGCCCCAGGCAAGCCGGGAACAGCAGATGAAACATGCATGGAATCCCGACGACCGCTCGTTGAATATCTTCGTCAAGGAAGACGACAAACTGACGTTCCACCGGCATCCGGTTGCTCAGAGTACGGACTGTATCCGGGGCAAGGTTGGATATACCAGGGGACTGCATGCCTGGGAGATTCACTGGAACCACCGGCAGCGGGGGACGCATGCCGTAGTGGGGGTCTCTACGAGAGATGCCCCCCTACACTCTGTGGGATACCAGTCTCTGGTCGGAAGTAATGCAGAGTCTTGGGGTTGGGATCTGGGAAGAAACAAACTTTATCACGATGTAAAAAACAACCCTGGTGTTACCTACCCTAGCCTCCTAAATTCAGATGAACCTTTTGTTGTTCCTGACAGTTTACTAGTGGTTCTGGACATGGACGAAGGTACACTGTCCTTTGTGGTGGATGGACAATATTTAGGTGTAGCATTCCGTGGCTTAAAAGGCAAAAAGTTGTATCCCGTAGTTAGTGCTGTGTGGGGACATTGTGAGATTACTATTAAATATTTCGGAGGACTAGATCGTGAGTATTGCCTCTTTTATTTATTTATTTGAACACTTAAAAATTTGATGAACTTTTACATGTGTTTAAATAACTTTTTATTACTTTTATATAGTTTATTTTTTTTCCTTCCAGAAATTAAATGAATATTTCTGAACTACAGTTAAATTTTGTTAAGACTAGTTTCTAGGGACTGAGAATGTGTTTGTTTCAATAGTAATTCTTATATCATCAGTTTTGATTTCACAATATGAATGCAGTGTGTCCCCCAAATGTAGTTTGTGTTATCAAGTAATTCATATTAACTGGGTTTGTCTTAACAAGATCTGACTATTTTGTGTTTCTCCTTATCACTATTAAGCAAAACTTCAATAGGGTAGACTCGTGTTAAAAGTGAATATGGAAGGAAACTGAAAATTGCCACTTAATTGAAAAATTATATTTATTAACAAGATTTTAGCTATAAGCAAATACAAGATTTAGCAGTGGCAAAATTTGATTTATGACTTGAATTGGTTTTAACGATGTTTGCTTTAGTGCGAGTTTACTTTATTCTAAAAGTTGTATGTCTCTTT
Ngertschi_FrenchBroad_N968 ---------------------------------------------------------------------------------------CAGAAGGCACCAAGTGTTGGGCCGTCCAATTAAACCCTCATCCTCCAAACCCAAGCAGAGATTCTGGATTTACAGACCTCTACCAGTCTCAGTGGTGCCTCAACTAGGTTCTGCTGCTGTACTCTACCCAAACTACCCCCAAGTGGTTCTTCCTCCTTACTGGCCAATGAACATGGGGCAGAAAGCTTCTGGTGGTATCAAGACTGTATCGATATCGAGAGTCTCCTCTGCAACCATACACAGGCCGATGGCCAAGGAGCTGGCCATCAACCCAGATTTCCAAAGGCCTGGCCGCCTTGATGTGCTCCTGGACATGCCCCAGGCAAGCCGGGAACAGCAGATGAAACATGCCTGGAATCCCGACGACCGCTCGTTGAATATCTTCGTCAAGGAAGACGACAAACTGACGTTCCACCGGCATCCGGTTGCTCAGAGTACGGACTGTATCCGGGGCAAGGTTGGATATACCAGGGGACTGCATGCCTGGGAGATTCACTGGAACCACCGGCAGCGGGGGACGCATGCCGTAGTGGGGGTCTCTACGAGAGATGCCCCTCTACACTCTGTGGGATACCAGTCTCTGGTCGGAAGTAATGCAGAGTCTTGGGGTTGGGATCTGGGAAGAAACAAACTTTATCACGATGTAAAAAACAACCCTGGTGTTACCTACCCTAGCCTCCTAAATTCAGATGAACCTTTTGTTGTTCCTGACAGTTTACTAGTGGTTCTGGACATGGACGAAGGTACACTGTCCTTTGTGGTGGATGGACAATATTTAGGTGTAGCATTCCGTGGCTTAAAAGGCAAAAAGTTGTATCCCGTAGTTAGTGCTGTGTGGGGACATTGTGAGATTACTATTAAATATTTCGGAGGACTAGATCGTGAGTATTGCCTCTTTTATTTATTTATTTGAATACTTAAAAATTTGATGAACTTTTACATGTGTTTAAGTAACTTTTTTATATTTTTATATAGTTTATTTTTTTTCCTTCCAGAAATTAAATGAATATTTCTGAATTACATTTAAATTTTGTTAAGACTAGTTCCTGGGGACTGAGAATGTGTTTGTTTCAATAGTAATTCTTATATCATCAGTCTTGATTTCACAATATGAATGCAGTGTGTCCCCCAAATGTAGTTTGTGTTATCAAGTATTTCATATTAACTGGGTTTGTCTTAACAAGATCTGACTATTTTGTGTTTCTCCTTATCACTATTACGCAAAACTTCAATAGGGTAGACTCATGTTAAAAGTGAATATGGAAGGAAACCGAAAATTGCCACTTAATTGAAAAATTATATTTATTAACAAGATTTTAGCTATAAGCAAATACAAGATTTAGCAGTGACAAAGTTTGATTTATGACTTGAATTTGTTTTATCGATGTTTT-----ATGTGAGTTTACTTTATTCTAAAAGTTG-----------
Ngertschi_HickoryNutGap_N810 ----------------------------------------------------------------------------------------------------------------------------------------------------------------------------------GTGGTGCCTCAACTAGGTTCTGCTGCTGTACTCTACCCAAACTACCCCCAAGTGGTTCTTCCTCCTTACTGGCCAATGAACATGGGGCAGAAAGCTTCTGGTGGTATCAAGACTGTATCGATATCGAGAGTCTCCTCTGCAACCATACACAGGCCGATGGCCAAGGAGCTGGCCATCAACCCAGATTTCCAAAGGCCTGGCCGCCTTGATGTGCTCCTGGACATGCCCCAGGCAAGCCGGGAACAGCAGATGAAACATGCTTGGAATCCCGACGACCGCTCGTTGAATATCTTCGTCAAGGAAGACGACAAACTGACGTTCCACCGGCATCCGGTTGCTCAGAGTACGGACTGTATCCGGGGCAAGGTTGGATATACCAGGGGACTGCATGCCTGGGAGATTCACTGGAACCACCGGCAGCGGGGGACGCATGCCGTAGTGGGGGTCTCTACGAGAGATGCCCCCCTACACTCTGTGGGATACCAGTCTCTGGTCGGAAGTAATGCAGAGTCTTGGGGTTGGGATCTGGGAAGAAACAAACTTTATCACGATGTAAAAAACAACCCTGGTGTTACCTACCCTAGCCTCCTAAATTCAGATGAACCTTTTGTTGTTCCTGACAGTTTACTAGTGGTTCTGGACATGGACGAAGGTACACTGTCCTTTGTGGTGGATGGACAATATTTAGGTGTAGCATTCCGTGGCTTAAAAGGCAAAAAGTTGTATCCCGTAGTTAGTGCTGTGTGGGGACATTGTGAGATTACTATTAAATATTTCGGAGGACTAGATCGTGAGTATTGCCTCTTTTATTTATTTATTTGAATACTTAAAAATTTGATGAACTTTTACATGTGTTTAAATAACTTTTTATTACTTTTATATAGTTTATTTTTTTTCCTTCCAGAAATTAAATGAATATTTCTGAACTACAGTTAAGTTTTGTTAAGACTAGTTTCTAGGGACTGAGAATGTGTTTGTTTCAATAGTAATTCTTATATCATCAGTTTTGATTTCACAATATGAATGCAGTGTGTCCCCCAAATGTAGTTTGTGTTATCAAGTAATTCATATTAACTGGGTTTGTCTTAACAAGATCTGACTATTTTGTGTTTCTCCTTATCACTATTAAGCAAAACTTCAATAGGGTAGACTCGTGTTAAAAGTGAATATGGAAGGAAACTGAAAATTGCCACTTAATTGAAAAATTATATTTATTAACAAGATTTTAGCTATAAGCAAATACAAGATTTAGCAG-----------------------------------------------------------------------------------------
Nholsingeri_BrumleyCrk_N916 -------------------------------------------------------------------------CTCCTGAGGCTGAACAGAAGGCACCAAGTTTTGGGCCGTCCAATTAAACCCTCATCCTCCAAACCCAAGCAGAGATTCTGGATTTACAGACCTCTACCAGTCTCGGTGGTGCCTCAACTAGGTTCTGCTGCTGTACTCTACCCAAACTACCCCCAAGTGGTTCTTCCTCCTTACTGGCCAATGAACATGGGGCAGAAAGCTTCTGGTGGTATCAAGACTGTATCGATATCGAGAGTCTCCTCTGCAACCATACACAGGCCGATGGCCAAGGAGCTGGCCATCAACCCAGATTTCCAAAGGCCTGGCCGCCTTGATGTGCTCCTGGACATGCCCCAGGCAAGCCGTGAACAACAGATGAAACATGCCTGGAATCCCGACGATCGCTCGTTGAATATCTTCGTCAAGGAAGACGACAAACTGACGTTCCACCGGCATCCGGTTGCTCAGAGTACGGACTGTATCCGGGGCAAGGTTGGATATACCAGGGGACTGCATGCCTGGGAGATTCACTGGAACCACCGGCAGCGGGGGACGCATGCCGTAGTGGGAGTCTCTACGAGAGATGCCCCCCTACACTCTGTAGGATACCAGTCTCTGGTCGGAAGTAATGCAGAGTCTTGGGGTTGGGATCTGGGAAGAAACAAACTTTATCACGATGTAAAAAACAACCCTGGTGTCACCTACCCTAGCCTCCTAAATTCAGATGAACCTTTTGTTGTTCCTGACAGTTTACTAGTGGTTCTGGACATGGACGAAGGTACACTGTCCTTTGTGGTGGATGGACAATATTTAGGTGTAGCATTCCGTGGCTTAAAAGGCAAAAAGTTGTATCCCGTAGTTAGTGCTGTGTGGGGACATTGTGAGATTACTATTAAATATTTCGGAGGACTAGATCGTGAGTATTACC---TTTTTTTATTTATTTGAATACTTAAAAATTTGATGAACTTTTACATGTGTTTAAATAACTTTTTTATATTTTTATATAGTTTATTTTTTTTCCTACCAGAAATTAAATGAATATTTCTGAACTATAGTTAAATTTTGTTAAGACTAGTTCCTAGGGACTGTGAATGTGTTTGCTTCAATAGTAATTCTTATATCATCAGTTTTGATTTCACAATGTGAATGCAGTGTGTCCTTCAAATGTAGTTTGTGTTATCAAGTAATTCATATTAACTGGGTTTGTCTTAACAAGGTCTGACTATTTTGTGTTTCTCCTTATCGGTATCGAGCAAAACTTCAATAGGGTAGACTCATGTTAAAAGTGAATCTGGTAGGAAACAGAAAATTGTCACTTAATTGAAAATTTATATTGATTAACAAGATTTTAGCTATAAGCAAATACAAGATTTAGCAGTGGCAAAATTTGATTTATGACTTGAATTTGTTTTATCGATGTTTGCTTTAATGT-----------------------------------
Nholsingeri_PondCave_N541 TTCAAGCACGGCTCCTCTTGGATTACCTGTCCCAAATTACTCTGGCTATGGGCTTTTTATTTCTGAAGACTGGCTCCTGAGGCTGAACAGAAGGCACCAAGTTTTGGGCCGTCCAATTAAACCCTCATCCTCCAAACCCAAGCAGAGATTCTGGATTTACAGACCTCTACCAGTCTCGGTGGTGCCTCAACTAGGTTCTGCTGCTGTACTCTACCCAAACTACCCCCAAGTGGTTCTTCCTCCTTACTGGCCAATGAACATGGGGCAGAAAGCTTCTGGTGGTATCAAGACTGTATCGATATCGAGAGTCTCCTCTGCAACCATACACAGGCCGATGGCCAAGGAGCTGGCCATCAACCCAGATTTCCAAAGGCCTGGCCGCCTTGATGTGCTCCTGGACATGCCCCAGGCAAGCCGTGAACAGCAGATGAAACATGCCTGGAATCCCGACGATCGCTCGTTGAATATCTTCGTCAAGGAAGACGACAAACTGACGTTCCACCGGCATCCGGTTGCTCAGAGTACGGACTGTATCCGGGGCAAGGTTGGATATACCAGGGGACTGCATGCCTGGGAGATTCACTGGAACCACCGGCAGCGGGGGACGCATGCCGTAGTGGGAGTCTCTACGAGAGATGCCCCCCTACACTCTGTAGGATACCAGTCTCTGGTCGGAAGTAATGCAGAGTCTTGGGGTTGGGATCTGGGAAGAAACAAACTTTATCACGATGTAAAAAACAACCCTGGTGTCACCTACCCTAGCCTCCTAAATTCAGATGAACCTTTTGTTGTTCCTGACAGTTTACTAGTGGTTCTGGACATGGACGAAGGTACACTGTCCTTTGTGGTGGATGGACAATATTTAGGTGTAGCATTCCGTGGCTTAAAAGGCAAAAAGTTGTATCCCGTAGTTAGTGCTGTGTGGGGACATTGTGAGATTACTATTAAATATTTCGGAGGACTAGATCGTGAGTATTACTTTTTTTTTTTATTTATTTGAGTACTTAAAAATTTGATGAACTTTTACATGTGTTTAAATAACTTTTTTTTATATTTATATAG-TTATTTTTTTTCCTACCAGAAATTAAATGAATATTTCTGAACTATAGTTAAATTTTGCTAAGACTAGTTCCTAGGTACTGTGAATGTGTTTGTTTCAATAGTAATTCTCATATCATCAGTTTTGATTTTACACTTTGAATGCAGTGTGTCCGCCAAATGTAGTTTGTGTTATATA----TTCATATTAACTGGGTTTGTCTTAACAAGGTCTGATTATTTTGT--TTCTCCTTATAACTATCGAGCAAAACTTCAATAGGATAGACTCGCGTTAAAAGTGAATCTGGAAGGAAACAGAAAATTGTCACTTTATTGAAAATTTATATTGATTAACAAGATTTTAGCTATAAGCAAATACAAGATTTAGCAGTGGCAAAATTTGACTTATGACTTGAATTTGTTTTATCGATGTTTGCTTTAATGTGAGTTTATTTTATTCTAAAAGTTGTATGTCTCTTT
Njonesi_CaveSpringCave_N390 ----------------------------------------------------------------------------------------------------------------------------------------------------------------------------GTCTCAGTGGTGCCTCAACTAGGTTCTGCTGCTGTACTCTACCCAAACTACCCCCAAGTGGTTCTTCCTCCTTACTGGCCAATGAACATGGGGCAGAAAGCTTCTGGTGGTATCAAGACTGTATCGATATCGAGAGTCTCCTCTGCAACCATACACAGGCCGATGGCCAAGGAGCTGGCCATCAACCCAGATTTCCAAAGGCCTGGCCGCCTTGATGTGCTCTTGGACATGCCCCAGGCAAGCCGGGAACAACAGATGAAACATGCCTGGAATCCCGACGACCGCTCGTTGAATATCTTCGTCAAGGAAGATGATAAACTGACGTTCCACCGGCATCCGGTTGCTCAGAGTACGGACTGTATCCGGGGCAAGGTTGGATATACCAGGGGACTGCATGCCTGGGAGATTCACTGGAACCACCGGCAGCGGGGAACGCATGCCGTAGTGGGAGTCTCTACGAGAGATGCCCCCCTACACTCTGTGGGATACCAGTCTCTGGTCGGAAGTAATGCAGAGTCTTGGGGTTGGGATCTGGGAAGAAACAAACTTTATCACGATGTAAAAAACAACCCTGGTGTCACCTACCCTAGCCTCCTAAATTCAGATGAACCTTTTGTTGTTCCTGACAGTTTACTAGTGGTTCTGGACATGGACGAAGGTACACTGTCCTTTGTGGTGGATGGACAATATTTAGGTGTAGCATTCCGTGGCTTAAAAGGCAAAAAGTTGTATCCCGTAGTTAGTGCTGTGTGGGGACATTGTGAGATTACTATTAAATATTTCGGAGGACTAGATCGTGAGTATTACC---TTTTTTTATTTATATGAATACTTAAAAATTTGATGAACTTTTACATGTGTTTAAATAACTTTTTTTTATTTTTATATAGTTTATTTTTTTTCCTACTAGAAATTAAATGAATATTTCTGAACTACAGTTAAATTTTATTAAGACTAGTTCTTAGGGACTGTGAATGTGTTTGTTTCAATAGTAATTCTCATATCATCAGTTTGGATTTCACAATGTGAATACAGTGTGTTTTCCAAATGTAGTTTGCATTATCAAGTAATTCATATTAACTGGGTTTGTCTTAACAAGGTATGGCTATTTTGTGTTTCTCCTTATAACTATTGAGCAAAACTTCAATAGGGTAGACCTGTGTTAAAAGTGAATCTGGAAGGAAACAGAAAATTGTCACTTAATTGAAAATTTATATTTATTAACAAGATTTTAGCTATAAGCGAATACAAGATTTAGCAGTGGCAAAATTTGACTTATGACTTGAATTTGTTTTATCAATGTTTGCTTTAATGTGAGTTTACTTTATTCTAAAAGTTGTATGTCTCTTT
Nlowderi_ChestnutBranch_N731 TTCAAGCACGGCTCCTCTTGGATTACCTGTCCCAAATTACTCTGGCTATGGGCTTTTTATTTCTGAAGACTGGCTCCTGAGGCTGAACAGAAGGCACCAAGTTTTGGGCCGTCCAATTAAACCCTCATCCTCCAAACCCAAGCAGAGATTCTGGATTTACAGACCTCTACCAGTCTCAGTGGTGCCTCAACTAGGTTCTGCTGCTGTACTCTACCCAAACTACCCCCAAGTGGTTCTTCCTCCTTACTGGCCAATGAACATGGGGCAGAAAGCTTCTGGTGGTATCAAGACTGTATCGATATCGAGAGTCTCCTCTGCAACCATACACAGGCCGATGGCCAAGGAGCTGGCCATCAACCCAGATTTCCAAAGGCCTGGCCGCCTTGATGTGCTCCTGGACATGCCCCAGGCAAGCCGTGAACAGCAGATGAAACATGCCTGGAATCCCGACGATCGCTCGTTGAATATCTTCGTCAAGGAAGACGACAAACTGACGTTCCACCGGCATCCGGTTGCTCAGAGTACGGACTGTATCCGGGGCAAGGTTGGATATACCAGGGGACTGCATGCCTGGGAGATCCACTGGAACCACCGGCAGCGGGGCACGCATGCCGTAGTGGGAGTCTCTACGAGAGATGCTCCCCTACACTCTGTGGGATACCAGTCTCTGGTCGGGAGTAATGCAGAGTCTTGGGGTTGGGATCTGGGAAGAAACAAACTTTATCACGATGTAAAAAACAACCCTGGTGTCACCTACCCTAGCCTCCTAAATTCAGATGAACCTTTTGTTGTTCCTGACAGTTTACTAGTGGTTTTGGACATGGACGAAGGTACACTGTCCTTTGTGGTGGATGGACAATATTTAGGTGTAGCATTCCGTGGCTTAAAAGGCAAAAAGTTGTATCCCGTAGTTAGTGCTGTGTGGGGACATTGTGAGATTACTATTAAATATTTCGGAGGACTAGATCGTGAGTATTACTTTTTTTATTTATTTATTTGAATACATAAAAATTTGATGAACTTTTACATGTGTTTAAATAAAAAATTT-TATATTTATATACTTTA-TTTTTTTCCTACCAGAAATTAAATGAGTATTTCTGAACTATAGTTAAATTTTGCTAAGGCTAGTTCCTAGGGACTGTGAATGTGTTTGTTTTAATAGTAATTCTCATATCATCAGTTTTGATTTCACAATGTGAATGTAGTGTGTCCTTCAAATGTAGTTTGTGTTATATA----TTCATATTAACTGGGTTTGTCTTAACAAGATCTAACTATTTTGT--TTCTCCTTATAACTATCGAGTGAAATTTCAATAGGATAGACTCATGTTAAAAGTGAATCAGAAAGGAAACAGAAAATTGTCACTTAATTGAAAATTTATATTTATTAACAAGATTTTAGCTATAAGGAAATACACGATTTAGCAGTGGCAAAATTTGATTTATGACTTGAATTTGTTTTATCGATGTTTGCTTTAATGTGAGTTTACTTTATTCTAAAATTTGTATGTTACTTT
Nlowderi_upperFiresCreek_N820 TTCAAGCACGGCTCCTCTTGGATTACCTGTCCCAAATTACTCTGGCTATGGGCTTTTTATTTCTGAAGACTGGCTCCTGAGGCTGAACAGAAGGCACCAAGTTTTGGGCCGTCCAATTAAACCCTCATCCTCCAAACCCAAGCAGAGATTCTGGATTTACAGACCTCTACCAGTCTCAGTGGTGCCTCAACTAGGTTCTGCTGCTGTACTCTACCCAAACTACCCCCAAGTGGTTCTTCCTCCTTACTGGCCAATGAACATGGGGCAGAAAGCTTCTGGTGGTATCAAGACTGTATCGATATCGAGAGTCTCCTCTGCAACCATACACAGGCCGATGGCCAAGGAGCTGGCCATCAACCCAGATTTCCAAAGGCCTGGCCGCCTTGATGTGCTCCTGGACATGCCCCAGGCAAGCCGTGAACAGCAGATGAAACATGCCTGGAATCCCGACGATCGCTCGTTGAATATCTTCGTCAAGGAAGACGACAAACTGACGTTCCACCGGCATCCGGTTGCTCAGAGTACGGACTGTATCCGGGGCAAGGTTGGATATACCAGGGGACTGCATGCCTGGGAGATCCACTGGAACCACCGGCAGAGGGGGACGCATGCCGTAGTGGGAGTCTCTACGAGAGATGCTCCCCTACACTCTGTGGGATACCAGTCTCTGGTCGGGAGTAATGCAGAGTCTTGGGGTTGGGATCTGGGAAGAAACAAACTTTATCACGATGTAAAAAACAACCCTGGTGTCACCTACCCTAGCCTCCTAAATTCAGATGAACCTTTTGTTGTTCCTGACAGTTTACTAGTGGTTTTGGACATGGACGAAGGTACACTGTCCTTTGTGGTGGATGGACAATATTTAGGTGTAGCATTCCGTGGCTTAAAAGGCAAAAAGTTGTATCCCGTAGTTAGTGCTGTGTGGGGACATTGTGAGATTACTATTAAATATTTCGGAGGACTAGATCGTGAGTATTACTTTTTTTATTTATTTATTTGAATACATAAAAATTTGATGAACTTTTACATGTGTTTAAATAATTTTTTT-TATATTTATATACTTTA-TTTTTTTCCTACCAGAAATTAAATGAGTATTTCTGAACTATAGTTAAATTTTGCTAAGGCTAGTTCCTAGGGACTGTGAATGTGTTTGTTTCAATAGTAATTCTCATATCATCAGTTTTGATTTCACAATGTGAATGCAGTGTGTCCTTCAAATGTAGTTTGTGTTATATA----TTCATATTAACTGGGTTTGTCTTAACAAGATCTGACTATTTTGT--TTCTCCTTATAACTATCAAGTGAAACTTCAATAGGATAGACTCATGTTAAAAGTGAATCAGAAAGGAAACAGAAAATTGTCACTTAATTGAAAATTTATATTTATTAACAAGATTTTAGCTATAAGGAAATACACGATTTAGCAGTGGTAAAATTTGATTTATGACTTGAATTTGTTTTATCGATGTTTGCTTTAATGTGAGTTTACTTTATTCTAA--TTTGTATGTAACTTT
Nlula_BeeRockCave_G2091 TTCAAGCACGGCTCCTCTTGGATTACCTGTCCCAAATTACTCTGGCTATGGGCTTTTTATTTCTGAAGACTGGCTCCTGAGGCTGAACAGAAGGCACCAAGTTTTGGGCCGTCCAATTAAACCCTCATCCTCCAAACCCAAGCAGAGATTCTGGATTTACAGACCTCTACCAGTCTCAGTGGTGCCTCAACTAGGTTCTGCTGCTGTACTCTACCCAAACTACCCCCAAGTGGTTCTTCCTCCTTACTGGCCAATGAACATGGGGCAGAAAGCTTCTGGTGGTATCAAGACTGTATCGATATCGAGAGTCTCCTCTGCAACCATACACAGGCCGATGGCCAAGGAGCTGGCCATCAACCCAGATTTCCAAAGGCCTGGCCGCCTTGATGTGCTCCTGGATATGCCCCAGGCAAGCCGTGAACAGCAGATGAAACATGCCTGGAATCCCGACGATCGCTCGTTGAATATTTTCGTCAAGGAAGACGACAAACTGACGTTCCACCGGCATCCGGTTGCTCAGAGTACGGACTGTATCCGGGGCAAGGTTGGATATACCAGGGGACTGCATGCCTGGGAGATTCACTGGAACCACCGGCAGCGGGGGACGCATGCCGTAGTGGGAGTCTCTACGAGAGATGCTCCCCTACACTCTGTGGGATACCAGTCTCTGGTCGGAAGTAATGCAGAGTCTTGGGGTTGGGATCTGGGAAGAAACAAACTTTATCACGATGTAAAAAACAACCCTGGTGTCACCTACCCTAGCCTCCTAAATTCAGATGAACCTTTTGTTGTTCCTGACAGTTTACTAGTGGTTCTGGACATGGACGAGGGTACACTGTCCTTTGTGGTGGATGGACAATATTTAGGCGTAGCATTCCGTGGCTTAAAGGGCAAAAAGTTGTATCCCGTAGTTAGTGCTGTGTGGGGACATTGCGAGATCACTATTAAATATTTCGGAGGACTAGATCGTGAGTATTACTTTTTTTATTTATTTATTTGAATACTTAGAAATTTGATGAACTTTTACATGTTTTTATATAACTTTTTTTTATATTTATATAGTTTATTTTTTTTCCTTCCTGAAATTAAATGAGTATTTCTGAACTATAGTTAAATTTTGCTATGGCTAGTTCCTAGGGACTGTGAATATGTTTGTTTCAATAGTAATTCTCATATCATCAGTTTTGATTTCACAATGTGAATGCAATGTGTCCTGTAAATGTAGTTTGTATTATATA----TTCATATTAACTGGGTTTGTCTTAACAAGGTCTGACTATTTTGT--TTCTCCTTATAACTATCGAGCAAAACTTCAATAGGATAGACTCATGTTAAAAGTGAATCAGGAAGGAAACAGAAAATTGTCACTTAATTGAAAATTTATATTTATT---AAGATTTTAGCTATAAGCAAATACAAGATTTAGCAGTGGCAAAATTTGACTTATGACTTGAATTTGTTTTATTGATGTTTGCTTTA---------------------------------------
Nlula_LulaFallsCave_G2084 TTCAAGCACGGCTCCTCTTGGATTACCTGTCCCAAATTACTCTGGCTATGGGCTTTTTATTTCTGAAGACTGGCTCCTGAGGCTGAACAGAAGGCACCAAGTTTTGGGCCGTCCAATTAAACCCTCATCCTCCAAACCCAAGCAGAGATTCTGGATTTACAGACCTCTACCAGTCTCAGTGGTGCCTCAACTAGGTTCTGCTGCTGTACTCTACCCAAACTACCCCCAAGTGGTTCTTCCTCCTTACTGGCCAATGAACATGGGGCAGAAAGCTTCTGGTGGTATCAAGACTGTATCGATATCGAGAGTCTCCTCTGCAACCATACACAGGCCGATGGCCAAGGAGCTGGCCATCAACCCAGATTTCCAAAGGCCTGGCCGCCTTGATGTGCTCCTGGATATGCCCCAGGCAAGCCGTGAACAGCAGATGAAACATGCCTGGAATCCCGACGATCGCTCATTGAATATTTTCGTCAAGGAAGACGACAAACTGACGTTCCACCGGCATCCGGTTGCTCAGAGTACGGACTGTATCCGGGGCAAGGTTGGATATACCAGGGGACTGCATGCCTGGGAGATTCACTGGAACCACCGGCAGCGGGGGACGCATGCCGTAGTGGGAGTCTCTACGAGAGATGCTCCCCTACACTCTGTGGGATACCAGTCTCTGGTCGGAAGTAACGCAGAGTCTTGGGGTTGGGATCTGGGAAGAAACAAACTTTATCACGATGTAAAAAACAACCCTGGTGTCACCTACCCTAGCCTCCTAAATTCAGATGAACCTTTTGTTGTTCCTGACAGTTTACTAGTGGTTCTGGACATGGACGAAGGTACACTGTCCTTTGTGGTGGATGGACAATATTTAGGTGTAGCATTCCGTGGCTTAAAAGGCAAAAAGTTGTATCCCGTAGTTAGTGCTGTGTGGGGACATTGTGAGATTACTATTAAATATTTCGGAGGACTAGATCGTGAGTATTACTTTTTTTATTTATTTATTTGAATACTTAGAAATTTGATGAACTTTTACATGTTTTTATATAACTTTTTTTTATATTTATATAGTTTATTTTTTTTCCTACCAGAAATTAAATGAGTATTTCTGAACTATAGTTAAATTTTGC---------TTCCTAGGGACTGTGAATATGTTTGTTTCAATAGTAATTCTCATATCTTCAGTTTTGATTTCACAATGTGAATGCAGTGTGTCCTGTAAATGTAGTTTGCATTATATA----TTCATATTAACTGGGTTTGTCTTAACAAGGTCTGACTATTTTGT--TTCTCCTTATAACTATCGAGCAAAACTTCAATAGGATAGACTCATGTTAAAAGTGAATCAGGAAGGAAACAGAAAATTGTCACTTAATTGAAAATTTATATTTATT---AAGATTTTAGCTATAAGCTAATACAAGATTTAGCAGTGGCAAAATTTGACTTATGACTTGAATTTGTTTTATTGATGTTTGCTTTAATGTGAGTTTACTTTATTCTAAAATTTGTATGTCTCTTT
Nmimus_NealsSink_N329 TTCAAGCACGGCTCCTCTTGGATTACCTGTCCCAAATTACTCTGGCTATGGGCTTTTTATTTCTGAAGACTGGCTCCTGAGGCTGAACAGAAGGCACCAAGTTTTGGGCCGTCCAATTAAACCCTCATCCTCCAAACCCAAGCAGAGATTCTGGATTTACAGACCTCTACCAGTCTCAGTGGTGCCTCAACTAGGTTCTGCTGCTGTACTCTACCCAAACTACCCCCAAGTGGTTCTTCCTCCTTACTGGCCAATGAACATGGGGCAGAAAGCTTCTGGTGGTATCAAGACTGTATCGATATCGAGAGTCTCCTCTGCAACCATACACAGGCCGATGGCCAAGGAGCTGGCCATCAATCCAGATTTCCAAAGGCCTGGCCGCCTTGATGTGCTCCTGGACATGCCCCAGGCAAGCCGTGAACAGCAGATGAAACATGCCTGGAATCCCGACGATCGCTCGTTGAATATCTTCGTCAAGGAAGACGACAAACTGACGTTCCACCGGCATCCGGTTGCTCAGAGTACGGACTGTATCCGGGGCAAGGTTGGATATACCAGGGGACTGCATGCCTGGGAGATTCACTGGAACCACCGGCAGCGGGGGACGCATGCCGTAGTGGGAGTCTCTACGAGAGATGCCCCCCTACACTCTGTGGGATACCAGTCTCTGGTCGGAAGTAATGCAGAGTCTTGGGGTTGGGATCTGGGAAGAAACAAACTTTATCACGATGTAAAAAACAACCCTGGTGTCACCTACCCTAGCCTCCTAAATTCAGATGAACCTTTTGTTGTTCCTGACAGTTTACTAGTGGTTCTGGACATGGACGAAGGTACACTGTCCTTTGTGGTGGATGGACAATATTTAGGTGTAGCATTCCGTGGCTTAAAAGGCAAAAAGTTGTATCCCGTAGTTAGTGCTGTGTGGGGACATTGTGAGATTACTATTAAATATTTCGGAGGACTAGATCGTGAGTATTACCTTTTTTATTTATTTATTTGAATACTTAAAAATTTGATGAACTTTTACATGTGTTTAAATAACTTTTTTATAATTTTATATAGTTTATTTTTTTCCCTACCAGAAATTAAATGAATATTTCTGAACTATAGTTAAATTTTGTTAAGACTAGTTCCTAGGGACTGTGAATGTGTTTGCTTCAATAGTAATTCTCATATCATCAGTTTTGATTTCACAATGTGAATGCAGTGTGTCCTTCAAATGTAGTTTGTGTTATCAAGTAATTCATATTAACTGGGTTTGTCTTAACAAGGTCTGACTATTTTGTGTTTCTCCTAATCGGTATCGAGCAAAACTTCAATAGGGTAGACTCGTGTTAAAAGTGAATCTGGTAGGAAACAGAAAATTGTCACTTAATTGAAAATTTATATTTAT---------------------------------------------------------------------------------------------------------------------------------
Nnasicus_CaneyFork_N171 --------------------------------------------GCTATGGGCTTTTTATTTCTGAAGACTGGCTCCTGAGGCTGAACAGAAGGCACCAAGTGTTGGGCCGTCCAATTAAACCCTCATCCTCCAAACCCAAGCAGAGATTCTGGATTTACAGACCTCTACCAGTCTCAGTGGTGCCTCAACTAGGTTCTGCTGCTGTACTCTACCCAAACTACCCCCAAGTGGTTCTTCCTCCTTACTGGCCAATGAACATGGGGCAGAAAGCTTCTGGTGGTATCAAGACTGTATCGATATCGAGAGTCTCCTCTGCAACCATACACAGGCCGATGGCCAAGGAGCTGGCCATCAACCCAGATTTCCAAAGGCCTGGCCGCCTTGATGTGCTCCTGGACATGCCCCAGGCAAGCCGGGAACAGCAGATGAAACATGCCTGGAATCCCGACGACCGCTCGTTGAATATCTTCGTCAAGGAAGACGACAAACTGACGTTCCACCGGCATCCGGTTGCTCAGAGTACGGACTGTATCCGGGGCAAGGTTGGATATACCAGGGGACTGCATGCCTGGGAGATTCACTGGAACCACCGGCAGCGAGGGACGCATGCCGTAGTGGGGGTCTCTACGAGAGATGCCCCCCTACACTCTGTGGGATACCAGTCTCTGGTCGGAAGTAATGCAGAGTCTTGGGGTTGGGATCTGGGAAGAAACAAACTTTATCACGATGTAAAAAACAACCCTGGTGTTACCTACCCTAGCCTCCTAAATTCAGATGAACCTTTTGTTGTTCCTGACAGTTTACTAGTGGTTCTGGACATGGACGAAGGTACACTGTCCTTTGTGGTGGATGGACAATATTTAGGTGTAGCATTCCGTGGCTTAAAAGGCAAAAAGTTGTATCCCGTAGTTAGTGCTGTGTGGGGACATTGTGAGATTACTATTAAATATTTCGGAGGACTAGATCGTGAGTATTGCCTCTTTTATTTATTTATTTGAATACTTAAAAATTTGATGAACTTTTACATGTGTTTAAATAACTTTTTTTTATTTTTATATAGTTTATTTCTTTTCCTTCCAGAAATTAAATGAATATTTCTGAACTACAGTTAAATTTTGTTAAGACTAGTTCCTAGGGACTGAGAATGCGTTTGTTTCAATAGTAATTCTTATATCTTCAGTTTTGATTTCACAATATGAATGCAGTGCCCCCCCCAAATGTAGTTTGTGCTATCAAGTAATTCATAATAACTGGGTTTGTCATAACAAGATCTGACTATTTTGTGTTTCTCCTTATCACTATTAAGCAAAACTTCAATAGAGTAGACTCATGTTAAAAGTGAATAGGGAAGGAAACCAAAAATTGCCACTTAATTGAAAAATTATATTTATTCACAAGATTTTAGCTATAAGCAAATACA----------------------------------------------------------------------------------------------------
Nnasicus_ConnosteeFalls_N696 TTCAAGCACGGCTCCTCTTGGATTACCTGTCCCAAATTACTCTGGCTATGGGCTTTTTATTTCTGAAGACTGGCTCCTGAGGCTGAACAGAAGGCACCAAGTGTTGGGCCGTCCAATTAAACCCTCATCCTCCAAACCCAAGCAGAGATTCTGGATTTACAGACCTCTACCAGTTTCAGTGGTGCCTCAACTAGGTTCTGCTGCTGTACTCTACCCAAACTACCCCCAAGTGGTTCTTCCTCCTTACTGGCCAATGAACATGGGGCAGAAAGCTTCTGGTGGTATCAAGACTGTATCGATATCGAGAGTCTCCTCTGCAACCATTCACAGGCCGATGGCCAAGGAGCTGGCCATCAACCCAGATTTCCAAAGGCCTGGCCGCCTTGATGTGCTCCTGGACATGCCCCAGGCAAGCCGGGAACAGCAGATGAAACATGCCTGGAATCCTGACGACCGCTCGTTGAATATCTTCGTCAAGGAAGACGACAAACTGACGTTCCACCGGCATCCAGTTGCTCAGAGTACAGACTGTATCCGGGGCAAGGTTGGATATACCAGGGGACTGCATGCCTGGGAGATTCACTGGAACCACCGGCAGCGGGGGACGCATGCCGTAGTGGGGGTCTCTACGAGAGATGCCCCCCTACACTCTGTGGGATACCAGTCTCTGGTCGGAAGTAATGCAGAGTCTTGGGGTTGGGATCTGGGAAGAAACAAACTTTATCACGATGTAAAAAACAACCCTGGTGTTACCTATCCTAGCCTCCTAAATTCAGATGAACCTTTTGTTGTTCCTGACAGTTTACTAGTGGTTCTGGACATGGACGAAGGTACACTGTCCTTTGTGGTGGATGGACAATATTTAGGTGTAGCATTCCGTGGCTTAAAAGGCAAAAAGTTGTATCCCGTAGTTAGTGCTGTGTGGGGACATTGTGAGATTACTATTAAATATTTCGGAGGACTAGATCGTGAGTATTACCTTTTTTTTTTATTTATTTGAATACTTAAAACTTTGATGAACTTTTACATGTGTTTAAATAACTTTTTTTCATTTTTATATAGTTTA-TTTTTTTCCTTCCAGAAATTAAATGAATATTTCTGAACTACAGTTAAATTTTGTTAAGACTAGTTCCTAGGGACTGAGAATGTGCTGGTTTCAATAGTAATTCTTATATCTTCAGTTTTGATTTCACAATATGAATGCAGTGCCCCCCCCCAATGTAGTTTGTGTTATCAAGTAATTCATAATAACTGGGTTTGCCTTAACAAGATCTGACTATTTTGTGTTTCTCCTTATCACTATTAAGCAAAACTTCAATAGAGTAGACTCATATTAAAAGTGAATAGGGAAGGAATCCAAAAATTGCCACTTAATTGAAAAATTATATTTATTAACAAGATTTTAGCTATAAGCAAATACAAGATTTAGCAGTGGCAAAATTGGACTTATGACTTGAATTTGTTTTATCG---------------------------------------------------
Nnasicus_CoweeTrain_N189 --------------------------------------------------------------------------------------------------------------------------------------AACCCAAGCAGAGATTCTGGATTTACAGACCTCTACCAGTCTCAGTGGTGCCTCAACTAGGTTCTGCTGCTGTACTCTACCCAAACTACCCCCAAGTGGTTCTTCCTCCTTACTGGCCAATGAACATGGGGCAGAAAGCTTCTGGTGGTATCAAGACTGTATCGATATCGAGAGTCTCCTCTGCAACCATACACAGGCCGATGGCCAAGGAGCTGGCCATCAACCCAGATTTCCAAAGGCCTGGCCGCCTTGATGTGCTCCTGGACATGCCCCAGGCAAGCCGGGAACAGCAGATGAAACATGCCTGGAATCCCGACGACCGCTCGTTGAATATCTTCGTCAAGGAAGACGACAAACTGACGTTCCACCGGCATCCGGTTGCTCAGAGTACGGACTGTATCCGGGGCAAGGTTGGATATACCAGGGGACTGCATGCCTGGGAGATTCACTGGAACCACCGGCAGCGGGGGACGCATGCTGTAGTGGGGGTCTCTACGAGAGATGCCCCCCTACACTCTGTGGGATACCAGTCTCTGGTCGGAAGTAATGCAGAGTCTTGGGGTTGGGATCTGGGAAGAAACAAACTTTATCACGATGTAAAAAACAACCCTGGTGTTACCTACCCTAGCCTCCTAAATTCAGATGAACCTTTTGTTGTTCCTGACAGTTTACTAGTGGTTCTGGACATGGACGAAGGTACACTGTCCTTTGTGGTGGATGGACAATATTTAGGTGTAGCATTCCGTGGCTTAAAAGGCAAAAAGTTGTATCCCGTAGTTAGTGCTGTGTGGGGACATTGTGAGATTACTATTAAATATTTCGGAGGACTAGATCGTGAGTATTGCCTCTTTTATTTATTTATTTGAATACTTAAAAATTTGATGAACTTTTACATGTGTTTAAATAACTTTTTTTTATTTTTATATAGTTTATTTCTTTTCCTTCCAGAAATTAAATGAATATTTCTGAACTACAGTTAAATTTTGTTAAGACTAGTTCCTAGGGACTGAGAATGTGTTTGTTTCAATAGTAATTCTTATATCATCAGTTTTGATTTAACAATATGAATGCAGTGCCCCCCCCAAATGTAGTTTGTGCTATCAAGTAATTCATAATAACTGGGTTTGTCTTAACAAGATCTGACTATTTTGTGTTTCTCCTTATCACTATTAAGCAAAACTTCAATAGAGTAGACTCATGTTAAAAGTGAATAGGGAAGGAAACCAAAAATTGCCACTTAATTGAAAAATTATATTTATTCACAAGATTTTAGCTATAAGCAAATACAAGATTTAACAGTGGCAAAATTTGATTTATGACTTGAA---------------------------------------------------------------
Npaynei_Grindstaff_N646 ------------------------------------------------------------------------------------GAACAGAAGGCACCAAGTTTTGGGCCGTCCAATTAAACCCTCTTCCTCCAAACCCAAGCAGAGATTCTGGATTTACAGACCTCTACCAGTCTCAGTGGTGCCTCAACTAGGTTCTGCTGCTGTACTCTACCCAAACTACCCCCAAGTGGTTCTTCCTCCTTACTGGCCAATGAACATGGGGCAGAAAGCTTCTGGTGGTATCAAGACTGTATCGATATCGAGAGTCTCCTCTGCAACCATACACAGGCCGATGGCCAAAGAGCTGGCCATCAACCCAGATTTCCAAAGGCCTGGCCGCCTTGATGTGCTCCTGGACATGCCCCAGGCAAGCCGTGAACAGCAGATGAAACATGCCTGGAATCCCGACGATCGCTCGTTGAATATCTTCGTCAAGGAAGACGACAAACTGACGTTCCACCGGCATCCGGTTGCTCAGAGTACGGACTGTATCCGGGGCAAGGTTGGATATACCAGGGGACTGCATGCCTGGGAGATTCACTGGAACCACCGGCAGCGGGGGACGCATGCCGTAGTGGGAGTCTCTACGAGAGATGCCCCCCTACACTCTGTGGGATACCAGTCTCTGGTCGGAAGTAATGCAGAGTCTTGGGGTTGGGATCTGGGAAGAAACAAACTTTATCACGATGTAAAAAACAACCCTGGTGTCACCTACCCTAGCCTCCTAAATTCAGATGAACCTTTTGTTGTTCCTGACAGTTTACTAGTGGTTCTGGACATGGACGAAGGTACACTGTCCTTTGTGGTGGATGGACAATATTTAGGTGTAGCATTCCGTGGCTTAAAAGGCAAAAAGTTGTATCCCGTAGTTAGTGCTGTGTGGGGACATTGTGAGATTACTATTAAATATTTCGGAGGACTAGATCGTGAGTATTACTTTTTTTATTTATTTATTTGAGTACTTAAAAATTTGATGAACTTTTACATGTATTTAAATAACTTTTTTTTATATTTATATTG-TTATTTTTTTTCCTACCAGAAATTAAATGAATATTTTTGAACTATAGTTAAATTTTGCTTTTGCTAGTTCCTAGGTACTGTGAATGTGTTTGTTTCAATAGTAATTCTCATATCATCGGTTTTGATTTTACACTGTGAATGTAGTGTGTCCTCCAAATGTAGTTTGTGTTATATA----TTCATATTAACTGGGTTTGTCTTAACAAGGTCTGACTATTTTGT--TTCTCCTTATAACTATCGAGCAAAACTTCAATAGGATAGACTCATGTTAAAAGTGAATCTGGAAGGAAACAGAAAATTGTCACTTTATTGAAAATTTATATTGATTAACAAGATTTTAGCTATAAGCAAATACAAGATATAGCAGTGGCAAAATTTGACTTATGACTTGAATTTGTTTTATCGATGTTTGCTTTAATGTGAGTTTACTTTATTCTAAAATTTGTATGTCTCTTT
Npaynei_NorrisDamCave_N348 ----------------------------------------------------------------------------------------------------------------CCAATTAAACCCTCTTCCTCCAAACCCAAGCAGAGATTCTGGATTTACAGACCTCTACCAGTCTCAGTGGTGCCTCAACTAGGTTCTGCTGCTGTACTCTACCCAAACTACCCCCAAGTGGTTCTTCCTCCTTACTGGCCAATGAACATGGGGCAGAAAGCTTCTGGTGGTATCAAGACTGTATCGATATCGAGAGTCTCCTCTGCAACCATACACAGGCCGATGGCCAAAGAGCTGGCCATCAACCCAGATTTCCAAAGGCCTGGCCGCCTTGATGTGCTCCTGGACATGCCCCAGGCAAGCCGTGAACAGCAGATGAAACATGCCTGGAATCCCGACGATCGCTCGTTGAATATCTTCGTCAAGGAAGACGACAAACTGACGTTCCACCGGCATCCGGTTGCTCAGAGTACGGACTGTATCCGGGGCAAGGTTGGATATACCAGGGGACTGCATGCCTGGGAGATTCACTGGAACCACCGGCAGCGGGGGACGCATGCCGTAGTGGGAGTCTCTACGAGAGATGCCCCCCTACACTCTGTGGGATACCAGTCTCTGGTCGGAAGTAATGCAGAGTCTTGGGGTTGGGATCTGGGAAGAAACAAACTTTATCACGATGTAAAAAACAACCCTGGTGTCACCTACCCTAGCCTCCTAAATTCAGATGAACCTTTTGTTGTTCCTGACAGTTTACTAGTGGTTCTGGACATGGACGAAGGTACACTGTCCTTTGTGGTGGATGGACAATATTTAGGTGTAGCATTCCGTGGCTTAAAAGGCAAAAAGTTGTATCCCGTAGTTAGTGCTGTGTGGGGACATTGTGAGATTACTATTAAATATTTCGGAGGACTAGATCGTGAGTATTACTTTTTTTATTTATTTATTTGAATACTTAAAAATTTGATGAACTTTTACATGTATTTAAATAACTTTTTTTTATATTTATATTG-TTATTTTTTTTCCTACCAGAAATTAAATGAATATTTTTGAACTATAGTTAAATTTTGCTTTTGCTAGTTCCTAGGTACTGTGAATGTGTTTGTTTCAATAGTAATTCTCATATCATCGGTTTTGATTTTACACTGTGAATGCAGTGTGTCCTCCAAATGTAGTTTGTGTTATATA----TTCATATTAACTGGGTTTGTCTTAACAAGGTCTGACTATTTTGT--TTCTCCTTATAACTATCGAGCAA------ACTAGGATAGACTCA-GTTAAAAGTGAATCTGGAAGGAAACAGAAAATTGTCACTTTATTGAAAATTTATATTGATTAACAAGATTTTAGCTATAAGCAAATACAAGATATAGCAGT----------------------------------------------------------------------------------------
Npaynei_UnakaMtns_N943 TTCAAGCACGGCTCCTCTTGGATTACCTGTCCCAAATTACTCTGGCTATGGGCTTTTTATTTCTGAAGACTGGCTCCTGAGGCTGAACAGAAGGCACCAAGTTTTGGGCCGTCCAATTAAACCCTCTTCCTCCAAACCCAAGCAGAGATTCTGGATTTACAGACCTCTACCAGTCTCAGTGGTGCCTCAACTAGGTTCTGCTGCTGTACTCTACCCAAACTACCCCCAAGTGGTTCTTCCTCCTTACTGGCCAATGAACATGGGGCAGAAAGCTTCTGGTGGTATCAAGACTGTATCGATATCGAGAGTCTCCTCTGCAACCATACACAGGCCGATGGCCAAAGAGCTGGCCATCAACCCAGATTTCCAAAGGCCTGGCCGCCTTGATGTGCTCCTGGACATGCCCCAGGCAAGCCGTGAACAGCAGATGAAACATGCCTGGAATCCCGACGATCGCTCGTTGAATATCTTCGTCAAGGAAGACGACAAACTGACGTTCCACCGGCATCCGGTTGCTCAGAGTACGGACTGTATCCGGGGCAAGGTTGGATATACCAGGGGACTGCATGCCTGGGAGATTCACTGGAACCACCGGCAGCGTGGGACGCATGCCGTAGTGGGAGTCTCTACGAGAGATGCCCCCCTACACTCTGTGGGATACCAGTCTCTGGTCGGAAGTAATGCAGAGTCTTGGGGTTGGGATCTGGGAAGAAACAAACTTTATCACGATGTAAAAAACAACCCTGGTGTCACCTACCCTAGCCTCCTAAATTCAGATGAACCTTTTGTTGTTCCTGACAGTTTACTAGTGGTTCTGGACATGGACGAAGGTACACTGTCCTTTGTGGTGGATGGACAATATTTAGGTGTAGCATTCCGTGGCTTAAAAGGCAAAAAGTTGTATCCCGTAGTTAGTGCTGTGTGGGGACATTGTGAGATTACTATTAAATATTTCGGAGGACTAGATCGTGAGTATTACTTTTTTTATTTATTTATTTGAGTACTTAAAAATTTGATGAACTTTTACATGTATTTAAATAACTTTTTTTTATATTTATATTG-TTATTTTTTTT-CTACCAGAAATTAAATGAATATTTTTGAACTATAGTTAAATTTTG------CTAGTTCCTAGGTACTGTGAATGTGTTTGTTTCAATAGTAATTCTCATATCATCGGTTTTGATTTTACACTGTGAATGCAGTGTGTCCTCCAAATGTAGTTTGTGTTATATA----TTCATATTAACTGGGTTTGTCTTAACAAGGTCTGACTATTTTGT--TTCTCCTTATAACTATCGAGCAAAACTTCAATAGGATAGACTCATGTTAAAAGTGAATCTGGAAGGAAACAGAAAATTGTCACTTTATTGAAAATTTATATTGATTAACAAGATTTTAGCTATAAGCAAATACAAGATATAGCAGTGGCAAAATTTGACTTATGACTTGAATTTGTTTTATCGATGTTTGCTTTAATGTGAGTTTACTTTATTCTAAAATTTGTATGTCTCTTT
Npecki_HaskellSims_G3697 TTCAAGCACGGCTCCTCTTGGATTACCTTTCCCAAATTACTCTGGCTATGGGCTTTTTATTTCTGAAGACTGGCTCCTGAGGCTGAACAGAAGGCACCAAGTGTTGGGCCGTCCAATTAAACCCTCATCCTCCAAACCCAAGCAGAGATTCTGGATTTACAGACCTCTACCAGTTTCAGTGGTGCCTCAACTAGGTTCTGCTGCTGTACTCTACCCAAACTACCCCCAAGTGGTTCTTCCTCCTTACTGGCCAATGAACATGGGGCAGAAAGCTTCTGGTGGTATCAAGACTGTATCGATATCGAGAGTCTCCTCTGCAACAATACACAGGCCGATGGCCAAGGAGCTGGCCATCAACCCAGATTTCCAAAGGCCTGGCCGCCTTGATGTGCTCCTGGACATGCCCCAGGCAAGCCGGGAACAGCAGATGAAACATGCCTGGAATCCCGACGACCGCTCGTTGAATATCTTCGTCAAGGAAGACGACAAACTGACGTTCCACCGGCATCCGGTTGCTCAGAGTACGGACTGTATCCGGGGCAAGGTTGGATATACCAGAGGACTGCATGCCTGGGAGATTCACTGGAACCATCGGCAGCGGGGGACGCATGCCGTGGTGGGGGTCTCTACGAGAGATGCCCCCCTTCACTCTGTGGGATACCAGTCTCTGGTCGGAAGCAATGCAGAGTCTTGGGGTTGGGATCTCGGAAGGAACAAACTCTATCACGATGTAAAAAACAACCCTGGTGTCACTTACCCTAGCCTCCTAAATTCAGACGAACCTTTTGTTGTTCCTGACAGTTTACTAGTGGTTCTGGACATGGACGAAGGTACACTGTCTTTTGTGGTGGATGGACAATATTTAGGTGTAGCATTCCGTGGCTTAAAAGGCAAAAAGTTGTATCCCGTAGTTAGTGCTGTGTGGGGACATTGTGAGATTACTATTAAATATTTCGGAGGACTAGATCGTGAGTATTGCT-TTTTTATTTATTTATTTGAATACTTAGAAATTT---GAACTTTTACATGTGTTTAAATAAT---------TTTTTATGTAGTTTATTTTTTCCCCTACCAGAAATTAAATGAG----------------------------GGGGGGGGTATATAGGGACTGTGAATGTGTTTGTATCAGTAGTAATTCACATATCATTAGTTTCGATTTCACAATATGAATGCAGTGTGTCCCCCAAATGTAATT---------------TTCATTTTCACTGTCACATACTGTGTAAGCATAGATGATTTTGC--------------ACATTTTTCAGAAATTTAATTCAGAAAATTTGTAGTAATTTTGTAATTCTCTAAAAACAAAA---------TTAAATGAAAACTATTGTATATTATTAAAGTTTTTATTGTAGGTAGAT-----AGTTTCTAGAGACAGTGTTTAATTTATAATTTGGGATGCTCC--------------------------------------------------------
Npecki_HurricaneMazeCave_G2100 TTCAAGCTCGGCTCCTCTTGGATTACCTCTCCCAAATTACTCTGGCTATGGGCTTTTTATTTCTGAAGACTGGCTCCTGAGGCTGAACAGAAGGCACCAAGTGTTGGGCCGTCCAATTAAACCCTCATCCTCCAAACCCAAGCAGAGATTCTGGATTTACAGACCTCTACCAGTTTCAGTGGTGCCTCAACTAGGTTCTGCTGCTGTACTCTACCCAAACTACCCCCAAGTGGTTCTTCCTCCTTACTGGCCAATGAACATGGGGCAGAAAGCTTCTGGTGGTATCAAGACTGTATCGATATCGAGAGTCTCCTCTGCAACAATACACAGGCCGATGGCCAAAGAGCTGGCCATCAACCCAGATTTCCAAAGGCCTGGCCGCCTTGATGTGCTCCTGGACATGCCCCAGGCAAGCCGGGAACAGCAGATGAAACATGCCTGGAATCCCGACGACCGCTCGTTGAATATCTTCGTCAAGGAAGACGACAAACTGACGTTCCACCGGCATCCGGTTGCTCAGAGTACGGACTGTATCCGGGGCAAGGTTGGATATACCAGAGGACTGCATGCCTGGGAGATTCACTGGAACCATCGGCAGCGGGGGACGCATGCCGTGGTGGGGGTCTCTACGAGAGATGCCCCCCTACACTCTGTGGGATACCAGTCTCTGGTCGGAAGCAATGCAGAGTCTTGGGGTTGGGATCTCGGAAGGAACAAACTCTATCACGATGTAAAAAACAACCCTGGTGTCACTTACCCTAGCCTCCTAAATTCAGACGAACCTTTTGTTGTTCCTGACAGTTTACTAGTGGTTCTGGACATGGACGAAGGTACACTGTCTTTTGTGGTGGATGGACAATATTTAGGTGTAGCATTCCGTGGCTTAAAAGGCAAAAAGTTGTATCCCGTAGTTAGTGCTGTGTGGGGACATTGTGAGATTACTATTAAATATTTCGGAGGACTAGATCGTGAGTATTGCT-TTTTTATTTATTTATTTGAATACTTAGAAATTT---GAACTTTTACATGTGTTTAAATAAT---------TTTTTATATAGTTTATTTTTTTCCCTACCAGAAATTAAATGAATATTTTTGAACTACAGTGAAATTTTTCTAAGACTAGTTCCTAGGGACTGTGAATGTGTTTGTTTCAGTAGTAATTCACATATCATTAGTTTCGATTTCACAATATGAATGCAGTGTGTCCCCCAAATGTAATT---------------TTCATTTTCACTGTCACATACTGTGTAAGCAGAGATGATTTTGC--------------ACATTTTTCAGAAATGCAATTCAGAAAATTTGTAGTAATTTTGTAATTCTCTAAAAACAAAA---------TTAAATGAAAACTATTGTATATTATTAAAGTTTTTATTGTAGGTAGAT-----AGTTTCTAGAGACAGTGTTTAATTTATAATTTGGGATGCTCCAAACCTTAGTTATTTTGATCTCTGTATTCATTATTCCATGATTGAAAGAAATCTTT
Nperlakyi_SChimneys_N1079 TTCAAGCACGGCTCCTCTTGGATTACCTGTCCCAAATTACTCTGGCTATGGGCTTTTTATTTCTGAAGACTGGCTCCTGAGGCTGAACAGAAGGCACCAAGTTTTGGGCCGTCCAATTAAACCCTCTTCCTCCAAACCCAAGCAGAGATTCTGGATTTACAGACCTCTACCAGTCTCAGTGGTGCCTCAACTAGGTTCTGCTGCTGTACTCTACCCAAACTACCCCCAAGTGGTTCTTCCTCCTTACTGGCCAATGAACATGGGGCAGAAAGCTTCTGGTGGTATCAAGACTGTATCGATATCGAGAGTCTCCTCTGCAACCATACACAGGCCGATGGCCAAGGAGCTGGCTATCAACCCAGATTTCCAAAGGCCTGGCCGCCTTGATGTGCTCCTGGACATGCCTCAGGCAAGCCGGGAACAACAGATGAAACATGCCTGGAATCCCGACGACCGCTCGTTGAATATCTTCGTCAAGGAAGACGATAAACTGACGTTCCACCGACATCCGGTTGCTCAGAGTACGGACTGTATCCGGGGCAAGGTTGGATATACCAGGGGACTGCATGCCTGGGAGATTCACTGGAACCACCGGCAGCGGGGGACGCATGCCGTAGTGGGAGTCTCTACGAGAGATGCCCCCCTGCACTCTGTGGGATACCAGTCTCTGGTCGGAAGTAATGCAGAGTCTTGGGGTTGGGATCTGGGAAGAAACAAACTTTATCACGATGTAAAAAACAACCCTGGTGTCACCTACCCTAGCCTCCTAAATTCAGATGAACCTTTTGTTGTTCCTGACAGTTTACTAGTGGTTCTGGACATGGACGAAGGTACACTGTCCTTTGTGGTGGATGGACAATATTTAGGTGTAGCATTCCGTGGCTTAAAAGGCAAAAAGTTGTATCCCGTAGTTAGTGCTGTGTGGGGACATTGTGAGATTACTATTAAATATTTCGGAGGACTAGATCGTGAGTATTACC---TTTTTTTATTTATTTGAATACTTAAAAATTTGATGAACTTTTACATGTGTTTAAATAACTTTTTTTTATTTTTATATAGTTTA-TTTTTTTCCTACCAGAAATTAAATGAATATTTCTGAACTACAGTTAAATTTTGTTAAGACTAGTTCCTAGGGACTGTGAATGTGTTTGTTTCAATAGTAATTCTCATATCATCAGTTTTGATTTCACAATGTGAATACAGTGTGTCTTCCAAATGTAGTTTGCGTTATCAAGTAATTCATATTAACTGGGTTTGTCTTAACAAGGTATGACTATTTTGTGTTTCTCCTTATAACTATTGAGCAAAACTTCAATAAGGTAGACCTGTGTTAAAAGTGAATCTGGAAGGAAACAGAAAATTGTCACTTAATTGAAAATTTATATTTATTAACAAGATTTTAGCTATAGGCGAATACAAGATTTAGCAGTGGCAAAATTTGACTTATGACTTGAATTTGTTTTATCAATGTTTGCTTTAATGTGAGTTTACTTTATTCTAAAAGTTGTATGTCTCTTT
Nperlakyi_SChimneys_N1080 TTCAAGCACGGCTCCTCTTGGATTACCTGTCCCAAATTACTCTGGCTATGGGCTTTTTATTTCTGAAGACTGGCTCCTGAGGCTGAACAGAAGGCACCAAGTTTTGGGCCGTCCAATTAAACCCTCTTCCTCCAAACCCAAGCAGAGATTCTGGATTTACAGACCTCTACCAGTCTCAGTGGTGCCTCAACTAGGTTCTGCTGCTGTACTCTACCCAAACTACCCCCAAGTGGTTCTTCCTCCTTACTGGCCAATGAACATGGGGCAGAAAGCTTCTGGTGGTATCAAGACTGTATCGATATCGAGAGTCTCCTCTGCAACCATACACAGGCCGATGGCCAAGGAGCTGGCTATCAACCCAGATTTCCAAAGGCCTGGCCGCCTTGATGTGCTCCTGGACATGCCTCAGGCAAGCCGGGAACAACAGATGAAACATGCCTGGAATCCCGACGACCGCTCGTTGAATATCTTCGTCAAGGAAGACGATAAACTGACGTTCCACCGACATCCGGTTGCTCAGAGTACGGACTGTATCCGGGGCAAGGTTGGATATACCAGGGGACTGCATGCCTGGGAGATTCACTGGAACCACCGGCAGCGGGGGACGCATGCCGTAGTGGGAGTCTCTACGAGAGATGCCCCCCTGCACTCTGTGGGATACCAGTCTCTGGTCGGAAGTAATGCAGAGTCTTGGGGTTGGGATCTGGGAAGAAACAAACTTTATCACGATGTAAAAAACAACCCTGGTGTCACCTACCCTAGCCTCCTAAATTCAGATGAACCTTTTGTTGTTCCTGACAGTTTACTAGTGGTTCTGGACATGGACGAAGGTACACTGTCCTTTGTGGTGGATGGACAATATTTAGGTGTAGCATTCCGTGGCTTAAAAGGCAAAAAGTTGTATCCCGTAGTTAGTGCTGTGTGGGGACATTGTGAGATTACTATTAAATATTTCGGAGGACTAGATCGTGAGTATTACC---TTTTTTTATTTATTTGAATACTTAAAAATTTGATGAACTTTTACATGTGTTTAAATAACTTTTTTTTATTTTTATATAGTTTA-TTTTTTTCCTACCAGAAATTAAATGAATATTTCTGAACTACAGTTAAATTTTGTTAAGACTAGTTCCTAGGGACTGTGAATGTGTTTGTTTCAATAGTAATTCTCATATCATCAGTTTTGATTTCACAATGTGAATACAGTGTGTCTTCCAAATGTAGTTTGCGTTATCAAGTAATTCATATTAACTGGGTTTGTCTTAACAAGGTATGACTATTTTGTGTTTCTCCTTATAACTATTGAGCAAAACTTCAATAGGGTAGACCTGTGTTAAAAGTGAATCTGGAAGGAAACAGAAAATTGTCACTTAATTGAAAATTTATATTTATTAACAAGATTTTAGCTATAGGAGAATACAAGATTTAGCAGTGGCAAAATTTGACTTGTGACTTGAATTTGTTTTATCAATGTTTGCTTTAATGTGAGTTTACTTTATTCTAAAAGTTGTATGTCTCTTT
Nreclusus_Clingmans_N252 ----------------------------GTCCCAAATTACTCTGGCTATGGGCTTTTTATTTCTGAAGACTGGCTCCTGAGGCTGAACAGAAGGCACCAAGTTTTGGGCCGTCCAATTAAACCCTCATCCTCCAAACCCAAGCAGAGATTCTGGATTTACAGACCTCTACCAGTCTCAGTGGTGCCTCAACTAGGTTCTGCTGCTGTACTCTACCCAAACTACCCCCAAGTGGTTCTTCCTCCTTACTGGCCAATGAACATGGGGCAGAAAGCTTCTGGTGGTATCAAGACTGTATCGATATCGAGAGTCTCCTCTGCAACCATACACAGGCCGATGGCCAAGGAGCTGGCCATCAACCCAGATTTCCAAAGGCCTGGCCGCCTTGATGTGCTCCTGGACATGCCCCAGGCAAGCCGGGAACAACAGATGAAACATGCCTGGAATCCCGACGACCGCTCGTTGAATATCTTCGTCAAGGAAGACGATAAACTGACGTTCCACCGGCATCCGGTTGCTCAGAGTACGGACTGTATCCGGGGCAAGGTTGGATATACCAGGGGACTGCATGCCTGGGAGATTCACTGGAACCACCGGCAGCGGGGGACGCATGCCGTAGTGGGAGTCTCTACGAGAGATGCCCCCCTACACTCTGTGGGATACCAGTCTCTGGTCGGAAGTAATGCAGAGTCTTGGGGTTGGGATCTGGGAAGAAACAAACTTTATCACGATGTAAAAAACAACCCTGGTGTCACCTACCCTAGCCTCCTAAATTCAGATGAACCTTTTGTTGTTCCTGACAGTTTACTAGTGGTTCTGGACATGGACGAAGGTACACTGTCCTTTGTGGTGGATGGACAATATTTAGGTGTAGCATTCCGTGGCTTAAAAGGCAAAAAGTTGTATCCCGTAGTTAGTGCTGTGTGGGGACATTGTGAGATTACTATTAAATATTTCGGAGGACTAGATCGTGAGTATTACC-TTTTTTTTTATTTATTTGAATACTTAAAAATTTGATGAACTTTTACATGTGTTTAAATAACTTTTTTTTATTTTTATATAGTTTATTTTTTTTCCTACCAGAAATTAAATGAATATTTCTGAACTACAGTTAAATTTTCTTAAGACTAGTTCCTAGGGACTGTGAATGTGTTGGTTTCAATAGTAATTCTCATATCATCAGTTTTGATTTCACAATGTGAATACAGTGTGTCTTCTAAATGTAGTTTGCGTTATCAAGTAATTCATATTAACTGGGTTTGTCTTAACAAGGTATGACTATTTTGTGTTTCTCCTTATAACTATTGAGCAAAACTTCAATATGGTAGACCTGTGTTAAAAGTGAATCTGGAAGGAAACAGAAAATTGTCACTTAATTGAAAATTTATATTTATTAACAAGATTTTAGCTATAAGCGAATACAAGATTTAGCAGTGGCAAAATTTGACTTATGACTTGAATTTGTTTTATCAATGTTTGCTTTAATGTGAGTTTACTTTATTC--------------------
Nreclusus_Newfound_N259 -----------------------------------ATTACTCTGGCTATGGGCTTTTTATTTCTGAAGACTGGCTCCTGAGGCTGAACAGAAGGCACCAAGTTTTGGGCCGTCCAATTAAACCCTCATCCTCCAAACCCAAGCAGAGATTCTGGATTTACAGACCTCTACCAGTCTCAGTGGTGCCTCAACTAGGTTCTGCTGCTGTACTCTACCCAAACTACCCCCAAGTGGTTCTTCCTCCTTACTGGCCAATGAACATGGGGCAGAAAGCTTCTGGTGGTATCAAGACTGTATCGATATCGAGAGTCTCCTCTGCAACCATACACAGGCCGATGGCCAAGGAGCTGGCCATCAACCCAGATTTCCAAAGGCCTGGCCGCCTTGATGTGCTCCTGGACATGCCCCAGGCAAGCCGGGAACAACAGATGAAACATGCCTGGAATCCCGACGACCGCTCGTTGAATATCTTTGTCAAGGAAGACGATAAACTGACGTTCCACCGCCATCCGGTTGCTCAGAGTACGGACTGTATCCGGGGCAAGGTTGGATATACCAGGGGACTGCATGCCTGGGAGATTCACTGGAACCACCGGCAGCGGGGGACGCATGCCGTAGTGGGAGTCTCTACGAGAGATGCCCCCCTACACTCTGTGGGATACCAGTCTCTGGTCGGAAGTAATGCAGAGTCTTGGGGTTGGGATCTGGGAAGAAACAAACTTTATCACGATGTAAAAAACAACCCTGGTGTCACCTACCCTAGCCTCCTAAATTCAGATGAACCTTTTGTTGTTCCTGACAGTTTACTAGTGGTTCTGGACATGGACGAAGGTACACTGTCCTTTGTGGTGGATGGACAATATTTAGGTGTAGCATTCCGTGGCTTAAAAGGCAAAAAGTTGTATCCCGTAGTTAGTGCTGTGTGGGGACATTGTGAGATTACTATTAAATATTTCGGAGGACTAGATCGTGAGTATTACC---TTTTTTTATTTATTTGAATACTTAAAAATTTGATGAACTTTTACATGTGTTTAAATAACTTTTTTTTATTTTTATATAGTTTATTTTTTTTCCTATCAGAAATTAAATGAATATTTCTGAACTACAGTTAAATTTTGTTAAGACTAGTTCCTAGGGACTGTGAATGTGTTTGTTTCAATAGTAATTCTCATATCATCAGTTTTGATTTCACAATGTGAATACAGTGTGTCTTCTAAATATAGTTTGCGTTATCAAGTAATTCATATTAACTGGGTTTGTCTTAACAAGGTATGACTATTTTGTGTTTCTCCTTATAACTATTGAGCAAAACTTCAATAGGGTAGACCTGTGTTAAAAGTGAATCTGGAAGGAAACAGAAAATTGTCACTTAATTGAAAATTTATATTTATTAACGAGATTTTAGCTATAAGCGAAT-------------------------------------------------------------------------------------------------------
Nreclusus_Noland_N1051 ----------------------------------------TCTGGCTATGGGCTTTTTATTTCTGAAGACTGGCTCCTGAGGCTGAACAGAAGGCACCAAGTTTTGGGCCGTCCAATTAAACCCTCATCCTCCAAACCCAAGCAGAGATTCTGGATTTACAGACCTCTACCAGTCTCAGTGGTGCCTCAACTAGGTTCTGCTGCTGTACTCTACCCAAACTACCCCCAAGTGGTTCTTCCTCCTTACTGGCCAATGAACATGGGGCAGAAAGCTTCTGGTGGTATCAAGACTGTATCGATATCGAGAGTCTCCTCTGCAACCATACACAGGCCGATGGCCAAGGAGCTGGCCATCAACCCAGATTTCCAAAGGCCTGGCCGCCTTGATGTGCTCCTGGACATGCCCCAGGCAAGCCGGGAACAACAGATGAAACATGCCTGGAATCCCGACGACCGCTCGTTGAATATCTTCGTCAAGGAAGACGATAAACTGACGTTCCACCGGCATCCGGTTGCTCAGAGTACGGACTGTATCCGGGGCAAGGTTGGATATACCAGGGGACTGCATGCCTGGGAGATTCACTGGAACCACCGGCAGCGGGGGACGCATGCCGTAGTGGGAGTCTCTACGAGAGATGCCCCCCTACACTCTGTGGGATACCAGTCTCTGGTCGGAAGTAATGCAGAGTCTTGGGGTTGGGATCTGGGAAGAAACAAACTTTATCACGATGTAAAAAACAACCCTGGTGTCACCTACCCTAGCCTCCTAAATTCAGATGAACCTTTTGTTGTTCCTGACAGTTTACTAGTGGTTCTGGACATGGACGAAGGTACACTGTCCTTTGTGGTGGATGGACAATATTTAGGTGTAGCATTCCGTGGCTTAAAAGGCAAAAAGTTGTATCCCGTAGTTAGTGCTGTGTGGGGACATTGTGAGATTACTATTAAATATTTCGGAGGACTAGATCGTGAGTATTACC---TTTTTTTATTTATTTGAATACTTAAAAATTTGATGAACTTTTACATGTGTTTAAATAACTTTTTTTTATTTTTATATAGTTTATTTTTTTTCCTACCAGAAATTAAATGAATATTTCTGAACTACAGTTAAATTTTGTTAAGACTAGTTCCTAGGGACTGTGAATGTGTTTGTTTCAATAGTAATTCTCATATCATCAGTTTTGATTTCACAATGTGAATACAGTGTGTCTTCTAAATGTAGTTTGCGTTATCAAGTAATTCATATTAACTGGGTTTGTCTTAACAAGGTATGACTATTTTGTGTTTCTCCTTATAACTATTGAGCAAAACTTCAATAGGGTAGACCTGTGTTAAAAGTGAATCTGGAAGGAAACAGAAAATTGTCACTTAATTGAAAATTTATATTTATTAACAAGATTTTAGCTATAAACGAATACAAGATTTAGCAGTGGCAAAATTTGACTTATGACTTGAATTTGTTTTATCAATGTTTGCTTTGATGTGAGTTTACTTTATTATAAAAGTTGTATGTCTCTTT
Nreclusus_Smokemont_N1020 --------------------------------------------------------------------------------------ACAGAAGGCACCAAGTTTTGGGCCGTCCAATTAAACCCTCATCCTCCAAACCCAAGCAGAGATTCTGGATTTACAGACCTCTACCAGTCTCAGTGGTGCCTCAACTAGGTTCTGCTGCTGTACTCTACCCAAACTACCCCCAAGTGGTTCTTCCTCCTTACTGGCCAATGAACATGGGGCAGAAAGCTTCTGGTGGTATCAAGACTGTATCGATATCGAGAGTCTCCTCTGCAACCATACACAGGCCGATGGCCAAGGAGCTGGCCATCAACCCAGATTTCCAAAGGCCTGGCCGCCTTGATGTGCTCCTGGACATGCCCCAGGCAAGCCGGGAACAACAGATGAAACATGCCTGGAATCCCGACGACCGCTCGTTGAATATCTTCGTCAAGGAAGACGATAAACTGACGTTCCACCGGCATCCGGTTGCTCAGAGTACGGACTGTATCCGGGGCAAGGTTGGATATACCAGGGGACTGCATGCCTGGGAGATTCACTGGAACCACCGGCAGCGGGGGACGCATGCCGTAGTGGGAGTCTCTACGAGAGATGCCCCCCTACACTCTGTGGGATACCAGTCTCTGGTCGGAAGTAATGCAGAGTCTTGGGGTTGGGATCTGGGAAGAAACAAACTTTATCACGATGTAAAAAACAACCCTGGTGTCACCTACCCTAGCCTCCTAAATTCAGATGAACCTTTTGTTGTTCCTGACAGTTTACTAGTGGTTCTGGACATGGACGAAGGTACACTGTCCTTTGTGGTGGATGGACAATATTTAGGTGTAGCATTCCGTGGCTTAAAAGGCAAAAAGTTGTATCCCGTAGTTAGTGCTGTGTGGGGACATTGTGAGATTACTATTAAATATTTCGGAGGACTAGATCGTGAGTATTACC---TTTTTTTATTTATTTGAATACTTAAAAATTTGATGAACTTTTACATGTGTTTAAATAACTTTTTTTTATTTTTATATAGTTTA-TTTTTTTCCTACCAGAAATTA---------------------GTTAAATTTTGTTAAGCCTAGTTCCTAGGGACTGTGAATGTGTTTGTTTCAATAGTAATTCTCATATCATCAGTTTTGATTTCACAATGTGAATACAGTGTGTCTTCCAAATGTAGTTTGCGTTATCAAGTAATTCATATTAACTGGGTTTGTCTGAACAAGGTATGACTATTTTGTGTTTCTCCTTGTAACTATTGAGCAAAACTTCAATAGGGTAAACTCGTGTTAAAAGTGAATCTGGAAGGAAACAGAAAATTGTCACTTAATTGAAAATTTATATTTATTAACAAGATTTTAGCTATAAGC-----------------------------------------------------------------------------------------------------------
Nroanensis_IngramBranch_N926 TTCAAGCACGGCTCCTCTTGGATTACCTGTCCCAAATTACTCTGGCTATGGGCTTTTTATTTCTGAAGACTGGCTCCTGAGGCTGAACAGAAGGCACCAAGTTTTGGGCCGTCCAATTAAACCCTCTTCCTCCAAACCCAAGCAGAGATTCTGGATTTACAGACCTCTACCAGTCTCAGTGGTGCCTCAACTAGGTTCTGCTGCTGTACTCTACCCAAACTACCCCCAAGTGGTTCTTCCTCCTTACTGGCCAATGAACATGGGGCAGAAAGCTTCTGGTGGTATCAAGACTGTATCGATATCGAGAGTCTCCTCTGCAACCATACACAGGCCGATGGCCAAAGAGCTGGCCATCAACCCAGATTTCCAAAGGCCTGGCCGCCTTGATGTGCTCCTGGACATGCCCCAGGCAAGCCGTGAACAGCAGATGAAACATGCCTGGAATCCCGACGATCGCTCGTTGAATATCTTCGTCAAGGAAGACGACAAACTGACGTTCCACCGGCATCCGGTTGCTCAGAGTACGGACTGTATCCGGGGCAAGGTTGGATATACCAGAGGACTGCATGCCTGGGAGATTCACTGGAACCACCGGCAGCGGGGGACGCATGCCGTAGTGGGAGTCTCTACGAGAGATGCCCCCCTACACTCTGTGGGATACCAGTCTCTGGTCGGAAGTAATGCAGAGTCTTGGGGTTGGGATCTGGGAAGAAACAAACTTTATCACGATGTAAAAAACAACCCTGGTGTCACCTACCCTAGCCTCCTAAATTCAGATGAACCTTTTGTTGTTCCTGACAGTTTACTAGTGGTTCTGGACATGGACGAAGGTACACTGTCCTTTGTGGTGGATGGACAATATTTAGGTGTAGCATTCCGTGGCTTAAAAGGCAAAAAGTTGTATCCCGTAGTTAGTGCTGTGTGGGGACATTGTGAGATTACTATTAAATATTTCGGAGGACTAGATCGTGAGTATTACTTTTTTTATTTATTTATTTGAGTACTTAAAAATTTGATGAACTTTTACATGTATTTAAATAACTTTTTTTTATATTTATATTG-TTATTTTTTTTCCTACCAAAAATTAAATGAATATTTTTGAACTATAGTTAAATTTTGCTTTTGCTAGTTCCTAGGTACTGTGAATGTGTTTGTTTCAATAGTAATTCTCATATCATCGGTTTTGATTTTACACTGTGAATGCAGTGTGTCCTCCAAATGTAGTTTGTGTTATATA----TTCATATTAACTGGGTTTGTCTTAACAAGGTCTGACTATTTGGT--TTCTCCTTATAACTATCGAGCAAAACTTCAATAGGATAGACTCATGTTAAAAGTGAATCTGGAAGGAAACAGAAAATTGTCACTTTATTGAAAATTTATATTGATTAACAAGATTTTAGCTATAAGCAAATACAAGATATAGCAGTGGCAAAATTTGACTTATGACTTGAATTTGTTTTATCGATGTTTGCTTTAATGTGAGTTTACTTTATTCTAAAATTTGTATGTCTCTTT
Nroanensis_N_CarversGap_N928 TTCAAGAACGGCTCCTATTGGATTACCTGTCCCAATTTACTATGGCTATGGGCTTGTGATTTCTGAAGACTGGCTCCTGAGGCTGAACAGAAGGCACCAAGTTTTGGGCCGTCCAATTAAACCCTCTTCCTCCAAACCCAAGCAGAGATTCTGGATTTACAGACCTCTACCAGTCTCAGTGGTGCCTCAACTAGGTTCTGCTGCTGTACTCTACCCAAACTACCCCCAAGTGGTTCTTCCTCCTTACTGGCCAATGAACATGGGGCAGAAAGCTTCTGGTGGTATCAAGACTGTATCGATATCGAGAGTCTCCTCTGCAACCATACACAGGCCGATGGCCAAGGAGCTGGCCATCAACCCAGATTTCCAAAGGCCTGGCCGCCTTGATGTGCTCCTGGACATGCCCCAGGCAAGCCGTGAACAGCAGATGAAACATGCCTGGAATCCCGACGATCGCTCGTTGAATATCTTCGTCAAGGAAGACGACAAACTGACGTTCCACCGGCATCCGGTTGCTCAGAGTACGGACTGTATCCGGGGCAAGGTTGGATATACCAGGGGACTGCATGCCTGGGAGATTCACTGGAACCACCGGCAGCGGGGGACGCATGCCGTAGTGGGAGTCTCTACGAGAGATGCCCCCCTACACTCTGTGGGATACCAGTCTCTGGTCGGAAGTAATGCAGAGTCTTGGGGTTGGGATCTGGGAAGAAACAAACTTTATCACGATGTAAAAAACAACCCTGGTGTCACCTACCCTAGCCTCCTAAATTCAGATGAACCTTTTGTTGTTCCTGACAGTTTACTAGTGGTTCTGGACATGGACGAAGGTACACTGTCCTTTGTGGTGGATGGACAATATTTAGGTGTAGCATTCCGTGGCTTAAAAGGCAAAAAGTTGTATCCCGTAGTTAGTGCTGTGTGGGGACATTGTGAGATTACTATTAAATATTTCGGAGGACTAGATCGTGAGTATTACTTTTTTTATTTATTTATTTGAGTACTTAAAAATTTGATGAACTTTTACATGTGTTTAAATAACTTTTTTTTATATTTATATTG-TTATTTTTTTTCCTACCAGAAATTAAATGAATATTTTTGAACTATAGTTAAATTTTGCTTTTGCTAGTTCCTAGGTACTGTGAATGTGTTTGTTTCAATAGTAATTCTCATATCATCGGTTTTGATTTTACACTGTGAATGCAGTGTGTCCTCCAACTGTAGTTTGTGTTATATA----TTCATATTAACTGGGTTTGTCTTAACAAGGTCTGACTATTTTGT--TTCTCCTTATAACTATCGAGCAAAACTTCAATAGGATAGACTCATGTTAAAAGTGAATCTGGAAGGAAACAAAAAATTGTCACTTTATTGAAAATTTATATTGATTAACAAGATTTTAGCTATAAGCAAATACAAGATTTAGCAGTGGCAAAATTTGACTTATGACTTGAATTCGTTTTATCGATGTTTGCTTTAATGTGAGTTTACTTTATTTTAAAATTTGTATGTCTCTTT
Nroanensis_RoanHighBluff_N762 ----------------------------GTCCCAAATTACTCTGGCTATGGGCTTTTTATTTCTGAAGACTGGCTCCTGAGGCTGAACAGAAGGCACCAAGTTTTGGGCCGTCCAATTAAACCCTCTTCCTCCAAACCCAAGCAGAGATTCTGGATTTACAGACCTCTACCAGTCTCAGTGGTGCCTCAACTAGGTTCTGCTGCTGTACTCTACCCAAACTACCCCCAAGTGGTTCTTCCTCCTTACTGGCCAATGAACATGGGGCAGAAAGCTTCTGGTGGTATCAAGACTGTATCGATATCGAGAGTCTCCTCTGCAACCATACACAGGCCGATGGCCAAGGAGCTGGCCATCAACCCAGATTTCCAAAGGCCTGGCCGCCTTGATGTGCTCCTGGACATGCCCCAGGCAAGCCGTGAACAGCAGATGAAACATGCCTGGAATCCCGACGATCGCTCGTTGAATATCTTCGTCAAGGAAGACGACAAACTGACGTTCCACCGGCATCCGGTTGCTCAGAGTACGGACTGTATCCGGGGCAAGGTTGGATATACCAGGGGACTGCATGCCTGGGAGATTCACTGGAACCACCGGCAGCGGGGGACGCATGCCGTAGTGGGAGTCTCTACGAGAGATGCCCCCCTACACTCTGTGGGATACCAGTCTCTGGTCGGAAGTAATGCAGAGTCTTGGGGTTGGGATCTGGGAAGAAACAAACTTTATCACGATGTAAAAAACAACCCTGGTGTCACCTACCCTAGCCTCCTAAATTCAGATGAACCTTTTGTTGTTCCTGACAGTTTACTAGTGGTTCTGGACATGGACGAAGGTACACTGTCCTTTGTGGTGGATGGACAATATTTAGGTGTAGCATTCCGTGGCTTAAAAGGCAAAAAGTTGTATCCCGTAGTTAGTGCTGTGTGGGGACATTGTGAGATTACTATTAAATATTTCGGAGGACTAGATCGTGAGTATTACTTTTTTTATTTATTTATTTGAGTATTTAAAAATTTGATGAACTTTTACATGTGTTTAAATAACTTTTTTTTATATTTATATTG-TTATTTTTTTTCCTACCAGAAATTAAATGAATATTTTTGAACTATAGTTAAATTTTG------CTTGTTCCTAGGTACTGTGAATGTGTTTGTTTCAATAGTAATTCTCATATCATCGGTTTTGATTTTACACTGTGAATGCAGTGTGTCCTCCAAATGTAGTTTGTGTTATATA----TTCATATTAACTGGGTTTGTCTTAACAAGGTCTGACTATTTTGT--TTCTCCTTATAACTATCCAGCAGAACTTCAATAGGATAGACTCATGTTAAAAGTGAATCTGGAAGGAAACAGAAAATTGTCACTTTATTGAAAATTTATATTGATTAACAAGATTTTAGCTATAAGCAAATACAAGATTTAACAGTGGCACAATTTGACTTATGACTTGAATTTGTTTTATCGATGTTTGCTTTAATGAGAGTTTACTTTATTCTAAAATTTGTATGTCTCTTT
Nsheari_BaldRiver_N1168 ------------------------------------------------------TTTTATTTCTGAAGACTGGCTCCTGAGGCTGAACAGAAGGCACCAAGTTTTGGGCCGTCCAATTAAACCCTCATCCTCCAAACCCAAGCAGAGATTCTGGATTTACAGACCTCTACCAGTCTCAGTGGTGCCTCAACTAGGTTCTGCTGCTGTACTCTACCCAAACTACCCCCAAGTGGTTCTTCCTCCTTACTGGCCAATGAACATGGGGCAGAAAGCTTCTGGTGGTATCAAGACTGTATCGATATCGAGAGTCTCCTCTGCAACCATACACAGGCCGATGGCCAAGGAGCTGGCCATCAACCCAGATTTCCAAAGGCCTGGCCGCCTTGATGTGCTCCTGGACATGCCCCAGGCAAGCCGGGAGCAGCAGATGAAACATGCCTGGAATCCCGACGACCGCTCCTTGAATATCTTCGTCAAGGAAGACGATAAACTGACGTTCCACCGGCATCCGGTTGCTCAGAGTACGGACTGTATCCGGGGCAAGGTTGGATATACCAGGGGACTGCATGCCTGGGAGATTCACTGGAACCACCGGCAGCGGGGGACGCATGCCGTAGTGGGAGTCTCTACGAGAGATGCCCCCCTACACTCTGTGGGATACCAGTCTCTGGTCGGAAGTAATGCAGAGTCTTGGGGTTGGGATCTGGGAAGAAACAAACTTTATCACGATGTAAAAAACAACCCTGGTGTCACCTACCCTAGCCTCCTAAATTCAGATGAACCTTTTGTTGTTCCTGACAGTTTACTAGTGGTTCTGGACATGGACGAAGGTACACTGTCCTTTGTGGTGGATGGACAATATTTAGGTGTAGCATTCCGTGGCTTAAAAGGCAAAAAGTTGTATCCCGTAGTTAGTGCTGTGTGGGGACATTGTGAGATTACTATTAAATATTTCGGAGGACTAGATCGTGAGTATTACCTTTTTTAATTATTTATTTGAATACTTAAAAATTTGATGAACTTTTACATGTGTTTAAATAACTTTTTTTTATTTTTATATAGTTTATTTTTTTTCTTACCAGAAATTATATGAATATTTCTGAACTACAGTTAAATTTTGTTAAGACTAGTTCCTAGGGACTGTGAATGTGTTTGTTTCAATGGTAATTCTCATATCATCAGTTTTGATTTCGCAATGTGAATACAGTGTGTCTTCCAAATGTAGTTTGCGATATCAAGTAATTCATATTAACTGGGTTTGTCTTAACAAGGTATGACTATTTTGTGTTTCTCCTTGTAACTATTGAGCAAAACTTCAATAGGGTAGACTCGTGTTAAAAGTGAATCTGGAAGGAAACAGAAAATTGTCACTTAATTGAAAATTTATATTTATTAACAAGATTTTAGCTATAAGCGAATACAACATTTAGCATGGGCAAAATTTGACTTATGACTTGAATTTGTTTTATCAATGTTTGCTTTAATGTGAGTTTACTTTATTCTAAAAGTTGTATGTCTCTTT
Nsheari_Cohutta_N826 TTCTAGCACGGCTCCTCTTGGATTACCTGTCCCAAATTACTCTGGCTATGGGCTTTTTATTTCTGAAGACTGGCTCCTGAGGCTGAACAGAAGGCACCAAGTTTTGGGCCGTCCAATTAAACCCTCATCCTCCAAACCCAAGCAGAGATTCTGGATTTACAGACCTCTACCAGTCTCAGTGGTGCCTCAACTAGGTTCTGCTGCTGTACTCTACCCAAACTACCCCCAAGTGGTTCTTCCTCCTTACTGGCCAATGAACATGGGGCAGAAAGCTTCTGGTGGTATCAAGACTGTATCGATATCGAGAGTCTCCTCTGCAACCATACACAGGCCGATGGCCAAGGAGCTGGCCATCAACCCAGATTTCCAAAGGCCTGGCCGCCTTGATGTGCTCCTGGACATGCCCCAGGCAAGCCGGGAACAGCAGATGAAACATGCCTGGAATCCCGACGACCGCTCGTTGAATATCTTCGTCAAGGAAGACGATAAACTGACGTTCCACCGGCATCCGGTTGCTCAGAGTACGGACTGTATCCGGGGCAAGGTTGGATATACCAGGGGACTGCATGCCTGGGAGATTCACTGGAACCACCGGCAGCGGGGGACGCATGCCGTAGTGGGAGTCTCTACGAGAGATGCCCCCCTACACTCTGTGGGATACCAGTCTCTGGTCGGAAGTAATGCAGAGTCTTGGGGTTGGGATCTGGGAAGAAACAAACTTTATCACGATGTAAAAAACAACCCTGGTGTCACCTACCCTAGCCTCCTAAATTCAGATGAACCTTTTGTTGTTCCTGATAGTTTACTAGTGGTTCTGGACATGGACGAAGGTACACTGTCCTTTGTGGTGGATGGACAATATTTAGGTGTAGCATTCCGTGGCTTAAAAGGCAAAAAGTTGTATCCCGTAGTTAGTGCTGTGTGGGGACATTGTGAGATTACTATTAAATATTTTGGAGGACTAGATCGTGAGTATTACCTTTTTTAATTATTTATTTGAATACTTAAAAATTTGATGAACTTTTACATGTGTTTAAATAACTTTTTTTTATTTTTATATAGTTTATTTTTTTTCCTACCAGAAATTATATGAATATTTCTGAACTACAGTTAAATTTTGTTAAGACTAGTTCCTAGGGACTGTGAATGTGTTTGTTTCAATGGTAATTCTCATATCATCAGTTTTGATTTCACAATGTGAATACAGTGTGTCTTCCAAATGTAGTTTGCGTTATCAAGTAATTCATATTAACTGGGTTTGTCTTAACAAGGTATGACTATTTTGTGTTTCTCCTTGTAACTATTGAGCAAAACTTCAATAGGGTAGATGGGC-------------------------------------------------------------------------------------------AATTAGCATGGGCAAAATTTGACTTATGATTTGAATTTG-----------------------------------------------------------
Nsheari_JoyceKilmer_N092 TTCAAGCACGGCTCCTCTTGGATTACCTGTCCCAAATTACTCTGGCTATGGGCTTTTTATTTCTGAAGACTGGCTCCTGAGGCTGAACAGAAGGCACCAAGTTTTGGGCCGTCCAATTAAACCCTCATCCTCCAAACCCAAGCAGAGATTCTGGATTTACAGACCTCTACCAGTCTCAGTGGTGCCTCAACTAGGTTCTGCTGCTGTACTCTACCCAAACTACCCCCAAGTGGTTCTTCCTCCTTACTGGCCAATGAACATGGGGCAGAAAGCTTCTGGTGGTATCAAGACTGTATCGATATCGAGAGTCTCCTCTGCAACCATACACAGGCCGATGGCCAAGGAGCTGGCCATCAACCCAGATTTCCAAAGGCCTGGCCGCCTTGATGTGCTCCTGGACATGCCCCAGGCAAGCCGGGAACAGCAGATGAAACATGCCTGGAATCCCGACGACCGCTCGTTGAATATCTTCGTCAAGGAAGACGATAAACTGACGTTCCACCGGCATCCGGTTGCTCAGAGTACGGACTGTATCCGGGGCAAGGTTGGATATACCAGGGGACTGCATGCCTGGGAGATTCACTGGAACCACCGGCAGCGGGGGACGCATGCCGTTGTCGGAGTCTCTACGAGAGATGCCCCCCTACACTCTGTGGGATACCAGTCTCTGGTCGGAAGTAATGCAGAGTCTTGGGGTTGGGATCTGGGGAGAAACAAACTTTATCACGATGTAAAAAACAACCCTGGTGTCACCTACCCTAGCCTCCTAAATTCAGATGAACCTTTTGTTGTTCCTGACAGTTTACTAGTGGTTCTGGACATGGACGAAGGTACACTGTCCTTTGTGGTGGATGGACAATATTTAGGTGTAGCATTCCGTGGCTTAAAAGGCAAAAAGTTGTATCCCGTAGTTAGTGCTGTGTGGGGACATTGTGAGATTACTATTAAATATTTCGGAGGACTAGATCGTGAGTATTACCTTTTTTAATTATTTATTTGAATACTTAAAAATTTGATGAATTTTTACATGTGTTTAAATAACTTTTTTTTATTTTTATATAGTTTATTTTTTTTCCTACCAGAAATTATATGAATATTTCTGAACTACAGTTAAATTTTGTTAAGACTAGTTCCTAGGGACTGTGAATGTGTTTGTTTCAATGGTAATTCTCATATCATCAGTTTTGATTTCGCAATGTGAATACAGTGTGTCTTCCAAATGTAGTTTGCGTTATCAAGTAATTCATATTAACTGGCTTTGTCTTAACAAGGTATGACTGTTTTGTGTTTCTCCTTGTAACTATTGAGCAAAACTTCAATAGGGTAGACTCGTGTTAAAAGTGAATCTGGAAGGAAACAGAAAATTGTCACTTAATTGAAAATTTATATTTATTAACAAGATTTTAGCTATAAGCGAATACAAGATTTAGCACGGGCAAAATTTGACTTATGACTTGACTTTGTTTTATCAATGTTTGCTTTAATGTGAGTTTACTTTATTCTAACAGTTGTATGTCTCTTT
Nsilvanus_Elijay_N395 --------------------------------------------------------------------------------------------------------------GTCCAATTAAACCCTCATCCTCCAAACCCAAGCAGAGATTCTGGATTTACAGACCTCTACCAGTCTCAGTGGTGCCTCAACTAGGTTCTGCTGCTGTACTCTACCCAAACTACCCCCAAGTGGTTCTTCCTCCTTACTGGCCAATGAACATGGGGCAGAAAGCTTCTGGTGGTATCAAGACTGTATCGATATCGAGAGTCTCCTCTGCAACCATACACAGGCCGATGGCCAAGGAGCTGGCCATCAACCCAGATTTCCAAAGGCCTGGCCGCCTTGATGTGCTCCTGGACATGCCCCAGGCAAGCCGTGAACAGCAGATGAAACATGCCTGGAATCCCGACGATCGCTCATTGAATATCTTCGTCAAGGAAGACGACAAACTGACGTTCCACCGGCATCCGGTTGCTCAGAGTACGGACTGTATCCGGGGCAAGGTTGGATATACCAGGGGACTGCATGCCTGGGAGATTCACTGGAACCACCGGCAGCGGGGGACGCATGCCGTAGTGGGAGTCTCTACGAGAGATGCCCCCCTACACTCTGTGGGATACCAGTCTCTGGTCGGAAGTAATGCAGAGTCTTGGGGTTGGGATCTGGGAAGAAACAAACTTTATCACGATGTAAAAAACAACCCTGGTGTCACCTACCCTAGCCTCCTAAATTCAGATGAACCTTTTGTTGTTCCTGACAGTTTACTAGTGGTTCTGGACATGGACGAAGGTACACTGTCCTTTGTGGTGGATGGACAATATTTAGGTGTAGCATTCCGTGGCTTAAAAGGCAAAAAGTTGTATCCCGTAGTTAGTGCTGTGTGGGGACATTGTGAGATTACTATTAAATATTTCGGAGGACTAGATCGTGAGTATTACCTTTTTTATTTATTTATTTGAATACTTAAAAATTTGATGAACTTTTACATGTGTTTAAATAACTTTTTTATATTTTTATATAGTTTATTTTTTTTCCTACCAGAAATTAAATGAATATTTCTGAACTATAGTTAAATTTTGTTAAGACTAGTTCCTAGGGACTGTGAATGTGTTTGCTTCAATAGTAATTCTCATATCATCAGTTTTGATTTCACAATGTGAATGCAGTGTGTCCTTCAAATGTAGTTTGTGTTATTAAGTAATTCATATTAACTGGGTTTGTCTTAACAAAGTCTGACTATTTTGTGTTTCTCCTTGTCGGTAT-GAGCAAAACTTCAATAGGGTAGACTCATGTTAAAAGAGAATCTGGTAGGAAACAGAAAATTGTCACTTAATTGAAAATTTATATTTATTAACGAGATTTTATCTATAAGCAAATACAAGATTTAGCAGTGGCAAAATTTGATTTATGACTTGAATTTGTTTTATCGATGTTTGCTTTAATGTGAGTTTATTTTATTCTAAAAGTTGTATGTCTCTTT
Nsilvanus_GermanyCove_N1017 TTCAAGCACGGCTCCTCTTGGATTACCTGTCCCAAATTACTCTGGCTATGGGCTTTTTATTTCTGAAGACTGGCTCCTGAGGCTGAACAGAAGGCACCAAGTTTTGGGCCGTCCAATTAAACCCTCATCCTCCAAACCCAAGCAGAGATTCTGGATTTACAGACCTCTACCAGTCTCAGTGGTGCCTCAACTAGGTTCTGCTGCTGTACTCTACCCAAACTACCCCCAAGTGGTTCTTCCTCCTTACTGGCCAATGAACATGGGGCAGAAAGCTTCTGGTGGTATCAAGACTGTATCGATATCGAGAGTCTCCTCTGCAACCATACACAGGCCGATGGCCAAGGAGCTGGCCATCAACCCAGATTTCCAAAGGCCTGGCCGCCTTGATGTGCTCCTGGACATGCCCCAGGCAAGCCGTGAACAGCAGATGAAACATGCCTGGAATCCCGACGATCGCTCATTGAATATCTTCGTCAAGGAAGACGACAAACTGACGTTCCACCGGCATCCGGTTGCTCAGAGTACGGACTGTATCCGGGGCAAGGTTGGATATACCAGAGGACTGCATGCCTGGGAGATTCACTGGAACCACCGGCAGCGGGGAACGCATGCCGTAGTGGGAGTCTCTACGAGAGATGCCCCCCTACACTCTGTGGGATACCAGTCTCTGGTCGGAAGTAATGCAGAGTCTTGGGGTTGGGATCTGGGAAGAAACAAACTTTATCACGATGTAAAAAACAACCCTGGTGTCACCTACCCTAGCCTCCTAAATTCAGATGAACCTTTTGTTGTTCCTGACAGTTTACTAGTGGTTCTGGACATGGACGAAGGTACACTGTCCTTTGTGGTGGATGGACAATATTTAGGTGTAGCATTCCGTGGCTTAAAAGGCAAAAAGTTGTATCCCGTAGTTAGTGCTGTGTGGGGACATTGTGAGATTACTATTAAATATTTCGGAGGACTAGATCGTGAGTATTACCTTTTTTATTTATTTATTTGAATACTTAAAAATTTGATGAATTTTTACATGTGTTTAAATAACTTTTTTATATTTTTATATAGTTTATTTTTTTTCCTACCAGAAATTAAATGAATATTTCTGAACTATAGTTAAATTTTGTTAAGATTAGTTCCTAGGGACTGTGAATGTGTTTGCTTCAATAGTAATTCTCATATCATCAGTTTTGATTTCACAATGTGAATGCAGTGTGTCCTTCAAATGTAGTTTGTGTTATCAAGTAATTCATATTAACTGGGTTTGTCTTAACAAAGTCTGACTATTTTGTGTTTCTCCTTGTCGGTAT-GAACAAAACTTCAATAGGGTAGACTCATGTTAAAAGAGAATCGGGTAGGAAACAGAAAATTGTCACTTAATTGAAAATTTATATTTATTAACAAGATTTTAGCTATAAGCAAATGCAAGATTTAGCAGTGGCAAAATTTGATTTATGACTTGAATTTGTTTTATCGATGTTTGCTTTAATGTGAGTTTATTTTATTCTAAAAGTTGTATGGCTCTTT
Nsilvanus_HeboMtn_N1029 ------------------------------------------------------------------------------------GAACAGAAGGCACCAAGTTTTGGGCCGTCCAATTAAACCCTCATCCTCCAAACCCAAGCAGAGATTCTGGATTTACAGACCTCTACCAGTCTCAGTGGTGCCTCAACTAGGTTCTGCTGCTGTACTCTACCCAAACTACCCCCAAGTGGTTCTTCCTCCTTACTGGCCAATGAACATGGGGCAGAAAGCTTCTGGTGGTATCAAGACTGTATCGATATCGAGAGTCTCCTCTGCAACCATACACAGGCCGATGGCCAAGGAGCTGGCCATCAACCCAGATTTCCAAAGGCCTGGCCGCCTTGATGTGCTCCTGGACATGCCCCAGGCAAGCCGTGAACAGCAGATGAAACATGCCTGGAATCCCGACGATCGCTCATTGAATATCTTCGTCAAGGAAGACGACAAACTGACGTTCCACCGGCATCCGGTTGCTCAGAGTACGGACTGTATCCGGGGCAAGGTTGGATATACCAGGGGACTGCATGCCTGGGAGATTCACTGGAACCACCGGCAGCGGGGGACGCATGCCGTAGTGGGAGTCTCTACGAGAGATGCCCCCCTACACTCTGTGGGATACCAGTCTCTGGTCGGAAGTAATGCAGAGTCTTGGGGTTGGGATCTGGGAAGAAACAAACTTTATCACGATGTAAAAAACAACCCTGGTGTCACCTACCCTAGCCTCCTAAATTCAGATGAACCTTTTGTTGTTCCTGACAGTTTACTAGTGGTTCTGGACATGGACGAAGGTACACTGTCCTTTGTGGTGGATGGACAATATTTAGGTGTAGCATTCCGTGGCTTAAAAGGCAAAAAGTTGTATCCCGTAGTTAGTGCTGTGTGGGGACATTGTGAGATTACTATTAAATATTTCGGAGGACTAGATCGTGAGTATTACCTTTTTTATTTATTTACTTGAATACTTAAAAATTTGATGAACTTTTACATGTGTTTAAATAACTTTTATATA-TTTTATATAGTTTATTTTTTTTCCTACCAGAAATTAAATGAATATTTCTGAACTATAGTTAAATTTTGTTAAGACTAGTTCCTAGGGACTGTGAATGTGTTTGCTTCAATAGTAATTCTCATATCATCAGTTTTGATTTCACAATGTGAATGCAGTGTGTCCTTTAAATGTAGTTTGTGTTATCAAGTAATTCATATTAACTGGGTTTGTCTTAACAAAGTCTGACTATTTTGTGTTTCTCCTTGTCGGTAT-GAGCAAAACTTCAATAGGGTAGACTCATGTTAAAAGAGAATCTGGTAGGAAACAGAAAATTGTCACTTAATTGAAAATTTATATTTATTAACAAGATTTTAGCTATAAGCAAATACAAGATTTAGCAGTGGCAAAATTTGATT--------------------------------------------------------------------------
Nstupkai_BlowholeWOS_N285 TTCAAGCACGGCTCCTCTTGGATTACCTGTCCCAAATTACTCTGGCTATGGGCTTTTTATTTCTGAAGACTGGCTCCTGAGGCTGAACAGAAGGCACCAAGTTTTGGGCCGTCCAATTAAACCCTCATCCTCCAAACCCAAGCAGAGATTCTGGATTTACAGACCTCTACCAGTCTCAGTGGTGCCTCAACTAGGTTCTGCTGCTGTACTCTACCCAAACTACCCCCAAGTGGTTCTTCCTCCTTACTGGCCAATGAACATGGGGCAGAAAGCTTCTGGTGGTATCAAGACTGTATCGATATCGAGAGTCTCCTCTGCAACCATACACAGGCCGATGGCCAAGGAGCTGGCCATCAACCCAGATTTCCAAAGGCCTGGCCGCCTTGATGTGCTCCTGGACATGCCCCAGGCAAGCCGGGAACAACAGATGAAACATGCCTGGAATCCCGACGACCGCTCGTTGAATATCTTCGTCAAGGAAGACGATAAACTGACGTTCCACCGGCATCCGGTTGCTCAGAGTACGGACTGTATCCGGGGCAAGGTTGGATATACCAGGGGACTGCATGCCTGGGAGATTCACTGGAACCACCGGCAGCGGGGGACGCATGCCGTAGTGGGAGTCTCTACGAGAGATGCCCCCCTACACTCTGTGGGATACCAGTCTCTGGTCGGAAGTAATGCAGAGTCTTGGGGTTGGGATCTGGGAAGAAACAAACTTTATCACGATGTAAAAAACAACCCTGGTGTCACCTACCCTAGCCTCCTAAATTCAGATGAACCTTTTGTTGTTCCTGACAGTTTACTAGTGGTTCTGGACATGGACGAAGGTACACTGTCCTTTGTGGTGGATGGACAATATTTAGGTGTAGCATTCCGTGGCTTAAAAGGCAAAAAGTTGTATCCCGTAGTTAGTGCTGTGTGGGGACATTGTGAGATTACTATTAAATATTTCGGAGGACTAGATCGTGAGTATTACC---TTTTTTTATTTATTTGAATATTTAAAAATTTGATGAACTTTTACATGTGTTTAAATAACTTTTTTTTATTTTTATATAGTTTATTTTTTTTCCTACCAGAAATTAAATGAATATTTCTGAACTACAGTTAAATTTTGTTAAGACTAGTTCCTAGGGACTGTGAATGTGTTTGTTTCAATAGTAATTCTCATATCATCAGTTTTGATTTCACAATGTGAATACAGTGTGTCTTCTAAATGTAGTTTGCGTTATCAAGTAATTCATATTAACTGGGTTTGTCTTAACAAGGTATGACTATTTTGTGTTTTTCCTTATAACTATTGAGCAAAACTTCAATAGGGTAGACCTGTGTTAAAAGTGAATCTGGAAGGAAACAGAAAATTGTCACTTAATTGAAAATTTTTATTTATTAACAAGATTTTAGCTATAAGTGACTACAAGATGTAGCAGTGGCAAAATTTGAC---------------------------------------------------------------------------
Nstupkai_Blowing_N356 TTCAAGCACGGCTCCTCTTGGATTACCTGTCCCTAATTACTCTGGCTATGGGCTTTTTATTTCTGAAGACTGGCTCCTGAGGCTGAACAGAAGGCACCAAGTTTTGGGCCGTCCAATTAAACCCTCATCCTCCAAACCCAAGCAGAGATTCTGGATTTACAGACCTCTACCAGTCTCAGTGGTGCCTCAACTAGGTTCTGCTGCTGTACTCTACCCAAACTACCCCCAAGTGGTTCTTCCTCCTTACTGGCCAATGAACATGGGGCAGAAAGCTTCTGGTGGTATCAAGACTGTATCGATATCGAGAGTCTCCTCTGCAACCATACACAGGCCGATGGCCAAGGAGCTGGCCATCAACCCAGATTTCCAAAGGCCTGGCCGCCTTGATGTGCTCCTGGACATGCCCCAGGCAAGCCGGGAACAACAGATGAAACATGCCTGGAATCCCGACGACCGCTCGTTGAATATCTTCGTCAAGGAAGACGATAAACTGACGTTCCACCGGCATCCGGTTGCTCAGAGTACGGACTGTATCCGGGGCAAGGTTGGATATACCAGGGGACTGCATGCCTGGGAGATTCACTGGAACCACCGGCAGCGGGGGACGCATGCCGTAGTGGGAGTCTCTACGAGAGATGCCCCCCTACACTCTGTGGGATACCAGTCTCTGGTCGGAAGTAATGCAGAGTCTTGGGGTTGGGATCTGGGAAGAAACAAACTTTATCACGATGTAAAAAACAACCCTGGTGTCACCTACCCTAGCCTCCTAAATTCAGATGAACCTTTTGTTGTTCCTGACAGTTTACTAGTGGTTCTGGACATGGACGAAGGTACACTGTCCTTTGTGGTGGATGGACAATATTTAGGTGTAGCATTCCGTGGCTTAAAAGGCAAAAAGTTGTATCCCGTAGTTAGTGCTGTGTGGGGACATTGTGAGATTACTATTAAATATTTCGGAGGACTAGATCGTGAGTATTACC---TTTTTTTATTTATTTGAATACTTAAAAATTTGATGAACTTTTACATGTGTTTAAATAACTTTTTTTTATTTTTATATAGTTTATTTTTTTTCCTACCAGAAATTAAATGAATATTTCTGAACTACAGTTAAATTTTCTTAAGACTAGTTCCTAGGGACTGTGAATGTGTTTGTTTCAATAGTAATTCTCATATCATCAGTTTTGATTTCACAATGTGAATACAGTGTGTCTTCTAAATGTAGTTTGCGTTATCAAGTAATTCATATTAACTGGGTTTGTCTTAACAAGGTATGACTATTTTGTGTTTCTCCTTATAACTATTGAGCAAAACTTCAATAGGGTAAACCTGTGTTAAAAGTGAATCTGGAAGGAAACAGAAAATTGTCACTTAATTGAAAATTTATATTTATTAACAAGATTTTAGCTATAAGCGAATACAAGATTTAGCAGTGGCAAAATTTGACTTATGACTTGAATTTGTTTTATCAATGTTTGCTTTAATGTGAGTTTACTTTATTCTAAAAGTTGTATGTCTCTTT
Nstupkai_LittleRiver_N293 TTCAAGCACGGCTCCTCTTGGATTACCTGTCCCAAATTACTCTGGCTATGGGCTTTTTATTTCTGAAGACTGGCTCCTGAGGCTGAACAGAAGGCACCAAGTTTTGGGCCGTCCAATTAAACCCTCATCCTCCAAACCCAAGCAGAGATTCTGGATTTACAGACCTCTACCAGTCTCAGTGGTGCCTCAACTAGGTTCTGCTGCTGTACTCTACCCAAACTACCCCCAAGTGGTTCTTCCTCCTTACTGGCCAATGAACATGGGGCAGAAAGCTTCTGGTGGTATCAAGACTGTATCGATATCGAGAGTCTCCTCTGCAACCATACACAGGCCGATGGCCAAGGAGCTGGCCATCAACCCAGATTTCCAAAGGCCTGGCCGCCTTGATGTGCTCCTGGACATGCCCCAGGCAAGCCGGGAACAACAGATGAAACATGCCTGGAATCCCGACGACCGCTCGTTGAATATCTTCGTCAAGGAAGACGATAAACTGACGTTCCACCGGCATCCGGTTGCTCAGAGTACGGACTGTATCCGGGGCAAGGTTGGATATACCAGGGGACTGCATGCCTGGGAGATTCACTGGAACCACCGGCAGCGGGGGACGCATGCCGTAGTGGGAGTCTCTACGAGAGATGCCCCCCTACACTCTGTGGGATACCAGTCTCTGGTCGGAAGTAATGCAGAGTCTTGGGGTTGGGATCTGGGAAGAAACAAACTTTATCACGATGTAAAAAACAACCCTGGTGTCACCTACCCTAGCCTCCTAAATTCAGATGAACCTTTTGTTGTTCCTGACAGTTTACTAGTGGTTCTGGACATGGACGAAGGTACACTGTCCTTTGTGGTGGATGGACAATATTTAGGTGTAGCATTCCGTGGCTTAAAAGGCAAAAAGTTGTATCCCGTAGTTAGTGCTGTGTGGGGACATTGTGAGATTACTATTAAATATTTCGGAGGACTAGATCGTGAGTATTACC---TTTTTTTATTTATTTGAATACTTAAAAATTTGATGAACTTTTACATGTGTTTAAATAACTTTTTTTTATTTTTATATAGTTTATTTTTTTTCCTACCAGAAATTAAATGAATATTTCTGAACTACGGTTAAATTTTCTTAAGACTAGTTCCTAGGGACTGTGAATGTGTTTGTTTCAATAGTAATTCTCATATCATCAGTTTTGATTTCACAATGTGAATACAGTGTGTCTTCTAAATGTAGTTTGCGTTATCAAGTAATTCATATTAACTGGGTTTGTCTTAACAAGGTATGACTATTTTGTGTTTCTCCTTATAACTATTGAGCAAAACTTCAATAGGGTAAACCTGTGTTAAAAGTGAATCTGGAAGGAAACAGAAAATTGTCACTTAATTGAAAATTTATATTTATTAACAAGATTTTAGCTATAAGCGAATACAAGATTTAGCAGTGGCAAAATTTGACTTATGACTTGAATTTGTTTTATCAATGTTTGCTTTAATGTGAGTTTACTTTATTCTAAAAGTTGTATGTCTCTTT
Nstygius_ObeLee_N0656 ----------GCTCCTCTTGGATTACCTGTCCCAAATTACTCTGGCTATGGGCTTTTTATTTCTGAAGACTGGCTCCTGAGGCTGAACAGAAGGCACCAAGTGTTGGGCCGTCCAATTAAACCCTCATCCTCCAAACCTAAACAGAGATTCTGGATTTACAGACCTCTACCAGTCTCAGTGGTGCCTCAACTAGGTTCTGCTGCTGTACTCTACCCAAACTACCCCCAAGTGGTTCTTCCTCCTTACTGGCCAATGAACATGGGGCAGAAAGCTTCTGGTGGTATCAAGACTGTATCGATATCGAGAGTCTCCTCTGCAACAATACACAGGCCGATGGCCAAGGAGCTGGCCATCAATCCAGATTTCCAAAGGCCTGGCCGCCTTGATGTGCTCCTGGACATGCCCCAGGCAAGCCGGGAACAGCAGATGAAACATGCCTGGAATCCCGACGACCGCTCGTTGAATATCTTCGTCAAGGAAGACGACAAATTGACGTTCCACCGGCATCCGGTTGCTCAGAGTACGGACTGTATTCGGGGCAAGGTTGGATATACCAGAGGACTGCATGCCTGGGAGATTCACTGGAACCACCGGCAGCGGGGCACACATGCCGTGGTGGGAGTCTCTACGAGAGATGCCCCCCTACACTCTGTGGGATACCAGTCTCTGGTCGGAAGCAATGCAGAGTCTTGGGGTTGGGATCTGGGAAGAAACAAACTCTATCACGATGTAAAAAACAACCCTGGTGTCACCTACCCTAGCCTCCTAAATTCAGACGAACCTTTTGTTGTTCCTGACAGTTTACTAGTGGTTCTGGACATGGACGAAGGCACACTGTCCTTTGTGGTGGATGGACAATATTTAGGTGTAGCATTCCGTGGCTTAAAAGGCAAAAAGTTGTATCCCGTAGTTAGTGCTGTGTGGGGACATTGTGAGATTACTATTAAATATTTTGGAGGACTAGATCGTGAGTATTGCC-----TTTTTCTTTATTTGAATACTTAAAAATTTGATGAATTTTTACATGTGTTTAAATAAC-TTTTTCTATTTTTATATAGTTTATTTTTTTCCTTTCCAGAAATTAAATGAATATTTCTGAACTACAGTTAAATTTTGTTAAGACTAGTTCCTAGGGACTGTGAATGTGTTTGTTTCAATAGCAATTCTCATATCA---GTTTTGATTTCACAATATGAATGCAGCGTGTGCCCCAAATGTAGTTTGTGTTATCAAGTAATTCATATTAACTGGGTTTGTCTGAACAAGATCTGACTATTTTGTGTTTCTCCTTATCACTATTGAGCAAAATT---------------------------------------------------------------------CATATTTATTAACAAGATTTTAGCTATAAGCAAATACAAGATTTAGCAGTGGCAAAATTTGATTTATGACTTGAATTGGTTTTATTGATGTTTGCTTTAATGCAATTTTACTTTATTCTAAAAGTTGTATGTCTTTTT
Nstygius_RavenB_N1022 TTCAAGCACGGCTCCTCTTGGATTACCTGTCCCAAATTACTCTGGCTATGGGCTTTTTATTTCTGAAGACTGGCTCCTGAGGCTGAACAGAAGGCACCAAGTGTTGGGCCGTCCAATTAAACCCTCATCCTCCAAACCTAAACAGAGATTCTGGATTTACAGACCTCTACCAGTCTCAGTGGTGCCTCAACTAGGTTCTGCTGCTGTACTCTACCCAAACTACCCCCAAGTGGTTCTTCCTCCTTACTGGCCAATGAACATGGGGCAGAAAGCTTCTGGTGGTATCAAGACTGTATCGATATCGAGAGTCTCCTCTGCAACAATACACAGGCCGATGGCCAAGGAGCTGGCCATCAATCCAGATTTCCAAAGGCCTGGCCGCCTTGATGTGCTCCTGGACATGCCCCAGGCAAGCCGGGAACAGCAGATGAAACATGCCTGGAATCCCGACGACCGCTCGTTGAATATCTTCGTCAAGGAAGACGACAAATTGACGTTCCACCGGCATCCGGTTGCTCAGAGTACGGACTGTATTCGGGGCAAGGTTGGATATACCAGAGGACTGCATGCCTGGGAGATTCACTGGAACCACCGGCAGCGGGGCACACATGCCGTGGTGGGAGTCTCTACGAGAGATGCCCCCCTACACTCTGTGGGATACCAGTCTCTGGTCGGAAGCAATGCAGAGTCTTGGGGTTGGGATCTGGGAAGAAACAAACTCTATCACGATGTAAAAAACAACCCTGGTGTCACCTACCCTAGCCTCCTAAATTCAGACGAACCTTTTGTTGTTCCTGACAGTTTACTAGTGGTTCTGGACATGGACGAAGGCACACTGTCCTTTGTGGTGGATGGACAATATTTAGGTGTAGCATTCCATGGCTTAAAAGGCAAAAAGTTGTATCCCGTAGTTAGTGCTGTGTGGGGACATTGTGAGATTACTATTAAATATTTCGGAGGACTAGATCGTGAGTATTGCC-----TTTTTCTTTATTTGAATACTTAAAAATTTGATGAATTTTTACATGTGTTTAAATAAC-TTTTTCTATTTTTATATAGTTTATTTTTTTCCTTTCCAGAAATTAAATGAATATTTCTGAACTACAGTTAAATTTTGTTAAGACTAGTTCCTAGGGACTGTGAATGTGTTTGTTTCAATAGCAATTCTCATATCA---GTTTTGATTTCACAATATGAATGCAGCGTGAGCCCCAAATGTAGTTTGTGTTATCAAGTAATTCATATTAACTGGGTTTGTCTGAACAAGATCTGACTATTTTGTGTTTCTCCTTATCACTATTGAGCAAAATT---------------------------------------------------------------------CATATTTATTAACAAGATTTTAGCTATAAGCAAATACAAGATTTAGCAGTGGCAAAATTTGATTTATGACTTGAATTGGTTTTATTGATGTTTGCTTTAATGCGATTTTACTTTATTCTAAAAGTTGTATGTCTTTTT
Ntempletoni_BaldMtns_N950 ------------------TGGATTACCTGTCCCAAATTACTCTGGCTATGGGCTTTTTATTTCTGAAGACTGGCTCCTGAGGCTGAACAGAAGGCACCAAGTGTTGGGCCGTCCAATTAAACCCTCATCCTCCAAACCCAAGCAGAGATTCTGGATTTACAGACCTCTACCAGTCTCAGTGGTGCCTCAACTAGGTTCTGCTGCTGTACTCTACCCAAACTACCCGCAAGTGGTTCTTCCTCCTTACTGGCCAATGAACATGGGGCAGAAAGCTTCTGGTGGTATCAAGACTGTATCGATATCGAGAGTCTCCTCTGCAACCATACACAGGCCGATGGCCAAGGAGCTGGCCATCAACCCAGATTTCCAAAGGCCTGGCCGCCTTGATGTGCTCCTGGACATGCCCCAGGCAAGCCGGGAACAGCAGATGAAACATGCCTGGAATCCCGACGACCGCTCGTTGAATATCTTCGTCAAGGAAGACGACAAACTGACGTTCCACCGGCATCCGGTTGCTCAGAGTACAGACTGTATCCGGGGCAAGGTTGGATATACCAGGGGACTGCATGCCTGGGAGATTCACTGGAACCACCGGCAGCGGGGGACGCATGCCGTAGTGGGGGTCTCTACGAGAGATGCCCCTCTACACTCTGTGGGATATCAGTCTCTGGTCGGAAGTAATGCAGAGTCTTGGGGTTGGGATCTGGGAAGAAACAAACTTTATCACGATGTAAAAAACAACCCTGGTGTTACCTACCCTAGCCTCCTAAATTCAGATGAACCTTTTGTTGTTCCTGACAGTTTACTAGTGGTTCTGGACATGGACGAAGGTACACTGTCCTTTGTGGTGGATGGACAATATTTAGGTGTAGCATTCCGTGGCTTAAAAGGCAAAAAGTTGTATCCCGTAGTTAGTGCTGTGTGGGGACATTGTGAGATTACTATTAAATATTTCGGAGGACTAGATCGTGAGTATTGCCTCTTTTATTTATTTATTTGAATACTTAAAAATTTGATGAACTTTTACATGTGTTTAAATAACTTTTTTTTATTGTTATATAGTTTATTTTTTTTCCTTCCAGAAATTAAATGAATATTTCTGAACTACAGTTAAATTTTGTTAAGACTACTTCCTAGGGACTGAGAATCTGTTTGTTTCAATAGTAATTCTTATATCATCAGTTTTGATTTCACAATATGAATGCAGTGTGTCCCCCAAATGTAGTTTGTGTTATCAAGTAATTCATATTAACTGGGTTTGTTTTAACAAGATCTGACTATTTTGTGTTTCTCCTTATCACTATTAAGCAAAACTTCAATAGGGTAGACTCATGTTAAAAGTGAATATGGAAGGAAACCGAAAATTGCCACTTAATTGAAAAATTATATTTATTAACAAGATTTTAGCTATAAGCAAATACAAGATTTAGCAGTGGCAAAATTTGATTTATGACTT------------------------------------------------------------------
Ntempletoni_ClarksCreek_N945 --------------------GGTTACCTGTCCCAAATTACTCTGGCTATGGGCTTTTTATTTCTGAAGACTGGCTCCTGAGGCTGAACAGAAGGCACCAAGTGTTGGGCCGTCCAATTAAACCCTCATCCTCCAAACCCAAGCAGAGATTCTGGATTTACAGACCTCTACCAGTCTCAGTGGTGCCTCAACTAGGTTCTGCTGCTGTACTCTACCCAAACTACCCGCAAGTGGTTCTTCCTCCTTACTGGCCAATGAACATGGGGCAGAAAGCTTCTGGTGGTATCAAGACTGTATCGATATCGAGAGTCTCCTCTGCAACCATACACAGGCCGATGGCCAAGGAGCTGGCCATCAACCCAGATTTCCAAAGGCCTGGCCGCCTTGATGTGCTCCTGGACATGCCCCAGGCAAGCCGGGAACAGCAGATGAAACATGCCTGGAATCCCGACGACCGCTCGTTGAATATCTTCGTCAAGGAAGACGACAAACTGACGTTCCACCGGCATCCGGTTGCTCAGAGTACGGACTGTATCCGGGGCAAGGTTGGATATACCAGGGGACTGCATGCCTGGGAGATTCACTGGAACCACCGGCAGCGGGGGACGCATGCCGTAGTGGGGGTCTCTACGAGAGATGCCCCTCTACACTCTGTGGGATATCAGTCTCTGGTCGGAAGTAATGCAGAGTCTTGGGGTTGGGATCTGGGAAGAAACAAACTTTATCACGATGTAAAAAACAACCCTGGTGTTACCTACCCTAGCCTCCTAAATTCAGATGAACCTTTTGTTGTTCCTGACAGTTTACTAGTGGTTCTGGACATGGACGAAGGTACACTGTCCTTTGTGGTGGATGGACAATATTTAGGTGTAGCATTCCGTGGCTTAAAAGGCAAAAAGTTGTATCCCGTAGTTAGTGCTGTGTGGGGACATTGTGAGATTACTATTAAATATTTCGGAGGACTAGATCGTGAGTATTGCCTCTTTTATTTATTTATTTGAATACTTAAAAATTTGATGAACTCTTACATGTGTTTAAATAACTTTTTTTTATTGTTATATAGTTTATTTTTTTTCCTTCCAGAAATTAAATGAATATTTCTGAACTACAGTTAAATTTTGTTAAGACTACTTCCTAGGGACTGAGAATGTGTTTGTTTCAATAGTAATTCTTATATCATCAGTTTTGATTTCACAATATGAATGCAGTGTGCCCCCCAAATGTAGTTTGTGTTATCAAGTAATTCATATTAACTGGGTTTGTCTTAACAAGATCTGACTATTTTGT----------ATCACTATTAAGCAAAACTTCAATAGGGTAGACTCATGTTAAAAGTGAATATGGAAGGAAACCGAAAATTGCCACTTAATTGAAAAATTATATTTATTAACAAGATTTTAGCTATAAGCAAATACAAGATTTAGCAGTGGCAAAATTTGATTTATGACTTGAATTTGTTTTATCGATGTTTGCTTTAATGTGAGTTTACTTTATTCTAAAAGTTGTATGTCTCTTT
Ntempletoni_ScronceCreekRd_N1223 TTCAAGCACGGCTCCTCTTGGATTACCTGTCCCAAATTACTCTGGCTATGGGCTTTTTATTTCTGAAGACTGGCTCCTGAGGCTGAACAGAAGGCACCATGTGTTGGGCCGTCCAATTAAACCCTCATCCTCCAAACCCAAGCAGAGATTCTGGATTTACAGACCTCTACCAGTCTCAGTGGTGCCTCAACTAGGTTCTGCTGCTGTACTCTACCCAAACTACCCGCAAGTGGTTCTTCCTCCTTACTGGCCAATGAACATGGGGCAGAAAGCTTCTGGTGGTATCAAGACTGTATCGATATCGAGAGTCTCCTCTGCAACCATACACAGGCCGATGGCCAAGGAGCTGGCCATCAACCCAGATTTCCAAAGGCCTGGCCGCCTTGATGTGCTCCTGGACATGCCCCAGGCAAGCCGGGAACAGCAGATGAAACATGCCTGGAATCCCGACGACCGCTCGTTGAATATCTTCGTCAAGGAAGACGACAAACTGACGTTCCACCGGCATCCGGTTGCTCAGAGTACGGACTGTATCCGGGGCAAGGTTGGATATACCAGGGGACTGCATGCCTGGGAGATTCACTGGAACCACCGGCAGCGGGGGACGCATGCCGTAGTGGGGGTCTCTACGAGAGATGCCCCTCTACACTCTGTGGGATATCAGTCTCTGGTCGGAAGTAATGCAGAGTCTTGGGGTTGGGATCTGGGAAGAAACAAACTTTATCACGATGTAAAAAACAACCCTGGTGTTACCTACCCTAGCCTCCTAAATTCAGATGAACCTTTTGTTGTTCCTGACAGTTTACTAGTGGTTCTGGACATGGACGAAGGTACACTGTCCTTTGTGGTGGATGGACAATATTTAGGTGTAGCATTCCGTGGCTTAAAAGGCAAAAAGTTGTATCCCGTAGTTAGTGCTGTGTGGGGACATTGTGAGATTACTATTAAATATTTCGGAGGACTAGATCGTGAGTATTGCCTCTTTTATTTATTTATTTGAATACTTAAAAATTTGATGAACTTTTACATGTGTTTAAATAACTTTTTTTTATTGTTATATAGTTTATTTTTTTTCCTTCCAGAAATTAAATGAATATTTCTGAACTACAGTTAAATTTTGTTAAGACTACTTCCTAGGGACTGAGAATGTGTTTGTTTCAATAGTAATTCTTATATCATCAGTTTTGATTTCACAATATGAATGCAGTGTGTCCCCCAAATGTAGTTTGTGTTATCAAGTAATTCATATTAACTGGGTTTGTCTTAACAAGATCTGACTATTTTGTGTTT------ATTACTATTAAGCAAAACTTCAATAGGGTAGACTCATGTTAAAAGTGAATATGGAAGGAAACCGAAAATTGCCACTTAATTGAAAAATTATATTTATTAACAAGATTTTAGCTATAAGCAAATACAAGATTTAGCAGTGGCAAAATTTGATTTATGACTGGAATTTGTTTTATCGATGTTTGCTTTAATGTGAGTTTACTTTATTCTAAAAGTTGTATGTCTCTTT
Ntennessensis_IndianCave_N052 ----------------------------------------------TATGGGCTTTTTATTTCTGAAGACTGGCTCCTGAGGCTGAACAGAAGGCACCAAGTTTTGGGCCGTCCAATTAAACCCTCATCCTCCAAACCCAAGCAGAGATTCTGGATTTACAGACCTCTACCAGTCTCAGTGGTGCCTCAACTAGGTTCTGCTGCTGTACTCTACCCAAACTACCCCCAAGTGGTTCTTCCTCCTTACTGGCCAATGAACATGGGGCAGAAAGCTTCTGGTGGTATCAAGACTGTATCGATATCGAGAGTCTCCTCTGCAACCATACACAGGCCGATGGCCAAGGAGCTGGCCATCAACCCAGATTTCCAAAGGCCTGGCCGCCTTGATGTGCTCCTGGACATGCCCCAGGCAAGCCGGGAACAGCAGATGAAACATGCCTGGAATCCCGACGATCGCTCGCTGAATATCTTCGTCAAGGAAGACGACAAACTGACGTTCCACCGGCATCCGGTTGCTCAGAGTACGGACTGTATCCGGGGCAAGGTTGGATATACCAGAGGACTGCATGCCTGGGAGATTCACTGGAACCACCGGCAGCGGGGGACGCATGCCGTAGTGGGAGTCTCTACGAGAGATGCCCCCCTACACTCTGTGGGATACCAGTCTCTGGTCGGAAGTAATGCAGAGTCTTGGGGTTGGGATCTGGGAAGAAACAAACTTTATCACGATGTAAAAAACAACCCTGGTGTCACCTACCCTAGCCTCCTAAATTCAGATGAACCTTTTGTTGTTCCTGACAGTTTACTAGTGGTTCTGGACATGGACGAAGGTACACTGTCCTTTGTGGTGGATGGACAATATTTAGGTGTAGCATTCCGTGGCTTAAAAGGCAAAAAGTTGTATCCCGTAGTTAGTGCTGTGTGGGGACATTGTGAGATTACTATTAAATATTTCGGAGGACTAGATCGTGAGTATTACC---TTTTTTTATTTATTTGAATACTTAAAAATTTGATGAACTTTTACATGTGTTTAAATAACTTTTTTATATTTTTATATAGTTTATTTTTTTTCCTACCAGAAATTAAATGAATATTTCTGAACTATAGTTAAATTTTGTTGAGACTAGTTCCTAGGGACTGTGAATGTGTTTGCTTCAATAGTAATTCTCATATCATCAGTTTTTATTTCACAATGTGAATGCAGTGTGTCCTTCAAATGTAGTTTGTGTTATCAAGTAATTCATATTAACTGGGTTTGTCTTAACAAGGTCTGACTATTTTGTGTTTCTCCTTATCGGTATCGAGCAAAACTTCAATAGGATAGACTCATGTTAAAAGTGAATCTGGTAGGAAACAGAAAATTGTCACTTAATTGAAAATTTATATTTATTAACAAGATTTTAGCTATAAGCAAATACAAGATTTAGCAGTGG-AAAATTTGATTTATGACTTGAATTTGTTTTATTGATGT-----------------------------------------------
Ntennessensis_Watauga_N1046 ----------------------------GTCCCAAATTACTCTGGCTATGGGCTTTTTATTTCTGAAGACTGGCTCCTGAGGCTGAACAGAAGGCACCAAGTTTTGGGCCGTCCAATTAAACCCTCATCCTCCAAACCCAAGCAGAGATTCTGGATTTACAGACCTCTACCAGTCTCAGTGGTGCCTCAACTAGGTTCTGCTGCTGTACTCTACCCAAACTACCCCCAAGTGGTTCTTCCTCCTTACTGGCCAATGAACATGGGGCAGAAAGCTTCTGGTGGTATCAAGACTGTATCGATATCGAGAGTCTCCTCTGCAACCATACACAGGCCGATGGCCAAGGAGCTGGCCATCAACCCAGATTTCCAAAGGCCTGGCCGCCTTGATGTGCTCCTGGACATGCCCCAGGCAAGCCGGGAACAGCAGATGAAACATGCCTGGAATCCCGACGATCGCTCGCTGAATATCTTCGTCAAGGAAGACGACAAACTGACGTTCCACCGGCATCCGGTTGCTCAGAGTACGGACTGTATCCGGGGCAAGGTTGGATATACCAGGGGACTGCATGCCTGGGAGATTCACTGGAACCACCGGCAGCGGGGGACGCATGCCGTAGTGGGAGTCTCTACGAGAGATGCCCCCCTACACTCTGTGGGATACCAGTCTCTGGTCGGAAGTAATGCAGAGTCTTGGGGTTGGGATCTGGGAAGAAACAAACTTTATCACGATGTAAAAAACAACCCTGGTGTCACCTACCCTAGCCTCCTAAATTCAGATGAACCTTTTGTTGTTCCTGACAGTTTACTAGTGGTTCTGGACATGGACGAAGGTACACTGTCCTTTGTGGTGGATGGACAATATTTAGGTGTAGCATTCCGTGGCTTAAAAGGCAAAAAGTTGTATCCCGTAGTTAGTGCTGTGTGGGGACATTGTGAGATTACTATTAAATATTTCGGAGGACTAGATCGTGAGTATTACC---TTTTTTTATTTATTTGAATACTTAAAAATTTGATGAACTTTTACATGTGTTTAAATAACTTTTTTATATTTTTATATAGTTTATTTTTTTTCCTACCAGAAATTAAATGAATATTTCTGAACTATAGTTAAATTTTGTTGAGACTAGTTCCTAGGGACTGTGAATGTGTTTGCTTCAATAGTAATTCTCATATCATCAGTTTTGATTTCACAATGTGAATGCAGTGTGTCCTTCAAATGTAGTTTGTGTTATCAAGTAATTCATATTAACTGGGTTTGTCTTAACAAGGTCTGACTATTTTGTGTTTCTCCTTATCGGTATCGAGCAAAACTTCAATAGGCTAGACTCATGTTAAAAGTGAATCTGGTAGGAAACAGAAAATTGTCACTTAATTGAAAATTTATATTTATTAACAAGATTTTAGCTATAAGCAAATACAAGATTTAGCGGTGGCAAAATTTGATTTATGACTTGAATT-------------------------------------------------------------
