# Supplementary material for: ﻿New species in old mountains: integrative taxonomy reveals ten new species and extensive short-range endemism in Nesticus spiders (Araneae, Nesticidae) from the southern Appalachian Mountains
Source: Zookeys. 2023 Feb 3;1145:1–130. doi: 10.3897/zookeys.1145.96724 (PMC10208238; doi:10.3897/zookeys.1145.96724)
Supplement: Supplementary material 4 — Input alignments, analysis log files, and output tree files [file zookeys-1145-001_article-96724__-s004.zip › uce-2001328 (modified).phy]

 90 1253
Nesticus_Japan_G2153 TAA-----AAACAAACACACTTTTAAATTTTAAAAAAACT----------------------------------------------ACCCTTGTTTTATCGCTTTTAATTTATTGTAGATATTGCATGCCTTAAAGTAATTTTAAATAAATTAAGAAAGTGCTCACATTTTAATTTGTGTTTTTTTAACTG-------AATTGGTTT----------GAAATTTTATT-TTTCTTATGCTAAATGACAGTAAGCTAATAATCTTCT--TAAATGGTTTTAATTATTATAATCAATA------------TATATATATTTGAATCTTATATTTCATAAATAAAGAAAAACATCAGT-----TAAATATATTGCCATTCTAAAAATCTGTTTTATGAATTTATCAAGACATG--TTTTTTAACCCATGAGAAAAAGCTCTTAAGTGTTGTT------ACCAATTTCTTTATTCTTATATAC-AATACAAATATGTATTTCAGGAGAAACGATGCTGCAAGTCGTCCAAAAGAAACATACCAGCCCAAGAAACTGCATGAATTAAACATACCTTCTTTACATGATGATATTTCTCCTCAAGTTGAATATGGAGGTAATATTAATGGTGGTACAGTAATCCCTTCGATAAAAGGTAAATGATTATTTCAA-TTCAAAAGCG------ATCAAACTACTTGCTGGCCTTCATCTTTTACTCTTTGCCTTTGCAC--TTTACTACAGCTCAAATGCTTGGGCCTGCCTCTGTAACTCTTCATTTACGTTCTTAT---ATTGGGGTAAACAT-AGGAATGTTAATAATTCACTAAACCAGTCT-ATTATTCACT---------TAGAATTAGTGTAGTTCATATAGAATACCACTCTCTGTGGTTTTAAAATACTGT----TTATAATGCATTTTACAGACTTAGGTATAGTTATTCATATTGCTTCCGTAGTTCCGCAATACAGTATGTATGAGAATTATGTTTATGAC--------------TAAAAAAAATCTTATTAATCACAATTGCTTGATGTATGTGTGTCTGAACTTACTCGCATTGAATCACAGTAGATTTTTATCATAATTCAACATCAAATTATTTCTTTTGTAGATGTTGGTTCCTGGAATGTGATTCAAG-------------TCTATTTAATCTACAATTATACATAAATTAAG---------------------AAATAAATACTTTGTTTTAA-----------
Nesticus_nahaunus_Mexico_G2881 CAGTCGGAATTCAAAGACTTTTTCCTCATATGTT----TAAAAGGGACAAGATGGCGGCATATGCAACAGAATAACAAAAAACAGTTTTTGTAAAGAAATTGCTTTCTTTC---------------TTTACAAATGATGGTAAATTTAAACTTGCAAAATTTAATTTGAAAAAATTTTCTTTTCTAGACATGCATA-------ATAT-----------------CACTAAAGTAAATTTCTAATTTTTTTGAACAGAATCATTTTCAATGAATAGTTT--------ATGTCGGGAT----------------TTTGGAGTCATTTCAATCATTAGGACTACAGCTTAAAAGTGGGATCACCCTGTATGTTGTCACGTTTTAAATTTATGTCGGACAGTATTAAAGACGTGTCTTTTCTAATGCACCATTCTGCTATATGGATTTCTTTTAAAACAACCAATGTCTTTTGATTTAAAA-TCCGCACAAAATTGTATTCTAGGAGAAATGATGCTGCGAGTCGTCCAAAGGAAACATACCAGCCCAAGAAACTCCATGAATTAAACATACCTTCCTTACATGACGACATCTCTCCCCAAGTTGAATATGGAGGTAATATTAATGGTGGTACAGTAATCCCTTCAATAAAAGGTAAATGATTATTTTAATTTTAAAAGCA---AAAAAAAATCTACTTGCCGGCCTTCATCTTTCACTCTTTGCCTGTGCGC-TTTTTCTTCAGCTCAAATGCTTGGGCCTGCCTCTGTAATTCTTCACTTACATTCTTCTTACATTGGGGTAAATAT-AGGAATGTTAATAATTCACCTATATTTTTTTATTCTTTTCTGAGATTGTATATCGATAGTGTAGTTAACATAGAGAATCACC---TGTGGCTGTAATATAATATAATTA-ATCATGCATTGTAGGAACTAAGACATAGGAATAATTAACGCTTTATTAGTTTAGCCATACAGTGTGTATGGGAATTATATTTATGACA--CAGATTGTGCATTTGTAAACTGTTATTGATGCAAACAA-TTAACTTCGATGTAGTGTTACACCTCTAAGTTGATTTTTAATGCATTCTTTTTAAAGAGTATTTTTGAATGTTTTTTAAGATAAAGATTAGGTTTTTCTACATCATTCAAATGCAATACCGATATTTTTGTACCTTTTACTGATAAC-TTTTTGAGTTTGAACAAAAACTGGAGCCAAAATGTTCATTTTGTTTCAATTAATTTCCTT
Nsilvestrii_Hellgate_N1108 ---GTAGAAGT----------------GCATAGCAAGTTCTAAGGACTTAATCAAC-------------GTATAGTAGTGGAGCAC-------ATGAAATGA---------ACAGTATTTCTGAAATTTGGGTTACATGCCACTTCAAGGGGTACAG-----------ACAAAAAAAATTTGGTAAAACTACCA---------ATAT---AAAAAGCAGTGTGTCCTTAAAGCTTGTGGCACATCGTTACACACAGATGGCAGGCGATAAAATGACATCAGATTTTGATCC--------------------------AGAAACTTCAACTTTCACCATGATATGTAGCAGCTGACATGACTGACTGCGTTTTTTTTTTTTGCACTTATTTCAGACATGTTTTAAAATTTTTGTTTTCTTAT-CAGCATTATCCTATGTGAAACTCTTTTAAGATTATTAATATTTTTCCTATTACTAAT-GATAAAAACATTTGTCATAGGAGAAACGATGCTGCCAGTCGTCCAAAAGAAACCTACCAACCTAAGAAACTTCACGAATTAAACATACCTTCCTTACATGATGATATTTCTCCTCAAGTTGAATATGGAGGTAATATTAATGGTGGTACAGTAATCCCTTCAATAAAAGGTAAATGATTATTTTAA-TTCAAAAGCG-------AAAAACTACTTATTGGCCTTCATCTTTCACTCTTTGCCTGTGCGC--TTTTCTTCAGCTCAAATGCTTGAGCCTGCCTTTGTAATTCTCCACTTAC----TTCTTGCGTTTGGGTAAATAT-AGGAATGCTAATAATTCAC-TATTTTTTTTCATTCTTATCTAAGCTTAGTTCGAAATAATGTAGTTGATATAGAAAAACACTTCATATAGCCTTAACAAATTGT-------TTATGCATTACAGAAACTAAAATATAG---TAATTAATGCTTCATTAGTTTAGCAATACAGTATGTATGAGAATTATCTTTATGACT--ACGATTGTGGATTTAAAAATTGGTATTGATGAAAATTTC-----------GTTGTTGAT------TAAATTGATTTTTTTTTTTTTTGTTTCATAAAGTTTTGTTGAAAATTTTTTCAAATTAAAAAAGTTTTTGCACAATTTCTTTATTTACAATATATATGTCCGCCGAATTTTCATTCGATGGATGTGTGAGTTGGTGAGAAAAAG--------------------------------------
Narcheri_Cheaha_N023 --------------------------------------------------------------------------------------------------GTGACTTATTTTGATAATGTGTCTAAATTTC-------ATAGTATATTCAAATTTGAAAAATTTTGCAATGTAGAATAACCTTTTCTAAATTGTCGAGGAATTTAATTTGATGAAAAATAAAATATTATG-AAATATATGTGCAATTATTACAAACAAATATTTTTCT-------AACTTTGAAAGTAACATCAAATTAAGAAGGAATGCTATCTTTGTAAAAAAATTAAACTTCAGAATCAGAAAAAAAAATTAAGATATATATATATGTTGCCATGTTCTAAACTTATTTCATACATTATTAAAAATGTGTATTTTTTGATACACCATTCTGCTATATGGATTTCTTTTAAAACAATCCATGTAT--GGCTTCAAAAAC-CATATGAAATTGTATTCCAGGAGAAACGATGCTGCGAGTCGTCCAAAAGAAACCTACCAGCCTAAGAAACTCCACGAATTAAACATACCTTCTTTACATGACGACATCTCTCCTCAAGTTGAATATGGAGGTAATATTAATGGTGGTACAGTAATCCCTTCAATAAAAGGTAAATGATTATTTTAACTTCAAAAGCG-AAAAAAAAAATCTACTTGCTGGCCTTCGTCTTTCACTCTTTGCCTGCGCGC-TTTTTCTTCAGCTCAAATGCTTGGGCCTGCCTCTGTAATTCTTCACTTACATACTTCTTGCATTTGGGTAAATAT-TGGAATGTTAATAATTCACAGACATTTTT--ATTCTTTTCCGAGATTGGATAGAGGTAGTGTAGTTAATATAGAGAATCACCTCATGTGGCTTTAATATAATATATTAATATCATGCATTGTAGGAAATGAGACATATGAATAATTAATGCTTTATTAGTTTAGTCATACAGTGTGTGTGGGAATTATATTTATGACA--CAGATTGCATATTGAAAAACAGTTATTGATGTCAATTATTAACTTTTGGTGTAGTCGATCACCTCTAAGTTGATTTTTAGTGCATTCTTTTTAAAAAGTGTTTTTGAATATTTTTTTCTATAGAGATTAGGTTTTCCTACATCATTCAAATGCAATACTGATATCGTTTTAATTTTTATCGATAACTTTATTGAGATTGAATTAAAATTGGAGCCAAAATGTCCATTTTGATTCTA-----------
Nbarri_Bishop_N1072 TAACTAAAATTCAAAAATAGTCATTCAGTGTCTTAAAATTAAATAACCATTTTGCCGTCTTCGGGAGCCGTAAAACGGAAAAGTACCCTTATGTCATAATGACTTATTTTTATAATGTATTTAAATTTTAGCAAAGATACTATATTCAGATTTGCAAAATCTTGGTATATAGAATAACCTTTTCTAAACTGTCGTGGGAATTAATATGACGAGAGACAAAATACTATT-AAATATATCTGAAATAATTACAAACAAATACTTATCTAATAAATAACTTTAAAAACAAACTCAAGATAAGAGGGAATGCTTTCTTTGTAAAAATTTTAAACTTCAAAAACAGAAAAAAAAATTAAAATGAATATATGTGTTGCCATGTTATAAACTTATTTCAGACATT---AAAAAGTTCTATTTTCTAATACACCATTCTGCTATGTGGATTTCTTTTAAAACAATCAATGTCTTTGGCTTTAAAAACACACACGAAATTGTGTTCTAGGAGAAACGATGCTGCAAGTCGTCCAAAAGAAACCTACCAGCCTAAGAAACTCCACGAATTAAACATACCTTCTTTACATGACGACATCTCTCCTCAAGTTGAATATGGAGGTAATATTAATGGTGGTACAGTAATCCCGTCAATAAAAGGTAAATGATTATTTTAACTTCGAAAGCGATAAAAAAAAATCTACTTGCTGGCCTTCGTCTTTCACTCTCTGCCTGTGCGCTTTTTTCTTCAGCTCAAATGCTTGGGCCTGCCTCTGTAAATCTTCACTTACACTCTTCTTGCATTGGGGTAAATATAAGGAATGTTAATAATTCACCGATATTTTTTTATTCTTTTCCGAGATTGGGTAGAGGTAGTGTAGTTAATATAGAGAATCACCTTCTGTGGCTGAAATATAATATATTAATCTCATGCATCGTAGGAAGTAAGACATAGGACTAATTAATGCTTTATTAGTTTAGCCATACAGCGTGTATGGGAATTATATTTATAACACACAGATTGCACATTAGAAAACTGTTATTGATGTAAACTATTCACTTTTGGTGTAGTTTGTCACCTCTAAGTTGATTTTCAGTACATTCTTTT-AAAAAGTATTTTTGAATGATTTTTTCTATAAAGAATGTTC-----------TTTCAAATACAATATTGATATTTTTTTAGTTTTTATCAATAACTTTTTTGAGTTTGAACAAAAACGGGAGCCAAAA-----------------TTAATTTCCTT
Nbarri_LostCoveCave_N0065 TAACTGAAATTCAAAAATAGTCACTGAAATTCACCAAAAATAGTAACCATTTTGCCGTCTTCGGGAGCCGTACAACGGAAAAGTACCCTTATGTCATAATGACTTATTTTTATAATGTATTTAAATTTTAGCAAAGATACTATATTCAGATTTGCAAAATCTTGGTATATAGAATAACCTTTTCTAAACTGTCGTGGGAATTAATATGACGAGAGACAAAATACTATT-AAATATATCTGAAATAATTACAAACAAATACTTATCTAATAAATAACTTTAAAAACAAAGTCAAGATAAGAGGGAATGCTTTCTTTGTAAAAATTTTAAACTTCAAAAACAGAAAAAAAAATTAAAATGAATATATGTGTTGCCATGTTATAAACTTATTTGAGACATT---AAAAAGTTCTATTTTCTAATACACCATTCTGCTATGTGGATTTCTTTTAAAACAATCAATGTCTTTGGCTTTAAAAACACACACGAAATTGTGTTCTAGGAGAAACGATGCTGCAAGTCGTCCAAAAGAAACCTACCAGCCTAAGAAACTCCACGAATTAAACATACCTTCTTTACATGACGACATCTCTCCTCAAGTTGAATATGGAGGTAATATTAATGGTGGTACAGTAATCCCGTCAATAAAAGGTAAATGATTATTTTAACTTCGAAAGCG-AATAAAAAAATCTACTTGCTGGCCTTCGTCTTTCACTCTCTGCCTGTGCGCTTTTTTCTTCAGCTCAAATGCTTGGGCCTGCCTCTGTAAATCTTCACTTACACTCTTCTTGCATTGGGGTAAATATAAGGAATGTTAATAATTCACCGATATTTTTTTATTCTTTTCCGAGATTGGGTAGAGGTAGTGTAGTTAATATAGAGAATCACCTTCTGTGGCTGAAATATAATATATTAATCTCATGCATCGTAGGAAGTAAGACATAGGACTAATTAATGCTTTATTAGTTTAGCCATACAGCGTGTATGGGAATTATATTTATAACACACAGATTGCACATTAGAAAACTGTTATTGATGTAAATTATTCACTTTTGGTGTAGTTTGTCACCTCTAAGTTGATTTTCAGTACATTCTTTT-AAAAAGTATTTTTGAATGATTTTTTCTATAAAGAATGTTC-----------TTTCAAATACAATATTGATATTTTTTTAGTTTTTATCAATAACTTTTTTGTGTTTGAACAAAAACGGGAGCCAAAA-----------------TTAATTTCCTT
Nbarri_eyed_ClayCave_G2082 TAACCGAAATTCAAAAATACTCATTTGGCGTCTTAAGATTAAATGGCCAATTTGGCGTCTTTGGGACCCGTATAACGGAAAAGTACCCTTTTGTCATAATAACTTATTTTTACAATGTATTTAAATTTTAGCAAATATACTATATTCAGATTTGCAAAATCTTGTTATATAGAATAACCTTTTCTAAACTGTCGTGGGAATTAACATGACAAAACACAAAATACTATTAAAATATATGTGAAATTATTACAAACAAAAACTTCTCTATTAAATAACTTTAAAAACAAAGTCAAGATAAGAGGCAATGTTATCTTTTTAAAAATTTTAAACTTCAGAATCAGAAAAAAAGATTAAGATGCATATATGTGTTGCCATGTTCTAAACTTATTTCAGACATTATTAAAAAGTTCCATTTCCTAATACACCATTCTGCTATGTGGATTTCTTTTAAAACAATCAATGTCTTTGTCTTTAAAAACACACACAAAATTGTGTTCTAGGAGAAACGATGCTGCGAGTCGTCCAAAAGAAACCTACCAGCCTAAGAAACTCCATGAATTAAACATACCTTCTTTACATGACGACATCTCTCCTCAAGTTGAATATGGAGGTAATATTAATGGTGGTACAGTAATCCCTTCAATAAAAGGTAAATGATTATTTTAACTTCGAAAGCG-AAAAAAAAAATCTACTTGCTGGCCTCCGTCTTTCACTCTCTGCCTGTGCGCTTTTTTCTTCAGCTCAAATGCTTGGGCCTGCCTCTGTAAATCTTCACTTACATTCTTCTTGCATTGGGGTAAATATAAGGAATGTTAATAATTCACCGATATTTTTTTATTCTTTTCTGAGATTGGATAGAGGTAGTGTAGTTAATATAGAGAATCATCTTATGTGGCTGAAATATAATATATTAATCTCATGCATTGTAGGAAGTAAGACTTAGGACTAATTAATGCTTTATTAGTTTAGCCATACAGTGTGTATGGGAATTATATTTATGACACACAGATTGCACATCAGAAAACTGTTATTGATGTAAACTATTCACTTTTGGTGCAGTTTGTCACCTCTAAGTTGATTTTTAGTACATTCTTTTTAAAAAGTATTTTTGAATGAATTTTTCTATAAAGAATGTTTTTCAATTGTTCTTTCAAATACAATATGGATATTTTTTTAATTTTTATCGATAACTTTTTTTAATTTGAAC---------------------------------------------
Nbarrowsi_Gregorys_N270 -----GAAATTCAAAAATACTCATTTGGCATCTTAAGATTAAATGGCCAATTTGGCGTCTTTGGGAGCCGTATAACGGAAAAGTACCCTTTTGTCATAATGACTTATTTTTATAATGTATTTAAATTTTAGCAAAGA---TATATTCAGATTTGCAAAATCTTGGTATATA------CCTTTTC-------TTCTGGGCATTAACATGACGAGAGACAAAATACTATTAAAATATATGTGAAATTATTACAAACAAAAACTTCTTTATTAAATAACTTTAAAAACAAAGTCAATATAAGAGGGATTGTTATCTTTGTAAAAATTTTAAACTTCAGAATCAGAAAAAAAGATTAATATGAATATATGTGTTGCCATGTTATAAACTTATTTCAGACATTAGTAAAAAGTTCTATTTTCTAATACACCATTCTGCTGTGCGGATTTCTTTCAAAACAATCAATATCTTTGTCTTTAAAAACACACACAAAATTGTATTCTAGGAGAAACGATGCTGCGAGTCGTCCAAAAGAAACCTACCAGCCTAAGAAACTCCACGAATTAAACATACCTTCTTTACATGATGACATCTCTCCTCAAGTTGAATATGGAGGTAATATTAATGGTGGTACAGTAATCCCTTCAATAAAAGGTAAATGATTATTTTAACTTCGAAAGCGAAAAAAAAAAATCTACTTGCTGGCCTTCGTCTTTCACTCTCTGCCTGTGCGCTTTTTTCTTCAGCTCAAATGCTTGGGCCTGCCCCTGTAATTCTTCACTTGCATTCTTCTTGCATTGGGGTAAATATAAGGAATGTTGATGATTCACCGATATTTTT-TATTCTTTTCTGAGATTGGATAGAGGTAGGGTAGTTAATATAGAGAATCACCTTCTGTGGCTGAAATATAATATATTAATCTCATGCATCGTAGGAACTGAGACACAGGAATCATTAATGCTTTATTAGTTTAGCCATACAGTGTGTATGGGAATTATATTTATGACACACAGATTGCA----------------TTGATGCAAACTATTCACTTTTGGTGTACTTTGTTATCGTTAAGTTTATTTTTAGTGCATTCTTTTTAAAAAGTATTTTTGAATGTTTTTTT----------------------------------------------------------------------------------------------------------------------------------
Nbarrowsi_Tuckaleechee_N360 TAACCGAAATTCAAAAATACTCATTTGGCATCTTAAGATTAAATGGCCAATTTGGCGTCTTTGGGAGCCGTATAACGGAAAAGTACCCTTTTGTCATAATGACTTATTTTTATAATGTATTTAAATTTTAGCAAAGATATTATATTCAGATTTGCAAAATCTTGGTATATA------CCTTTTC-------TTCTGGGCATTAACATGACGAGAGACAAAATACTATTAAAATAAATGTGAAATTATTACAAACAAAATCTTCTCTATTAAATAACTTTAAAAACAAAGTCAATATAAGAGGGATTGTTATCTTTGTAAAAATTTTAAACTTCAGAATCAGAAAAAAAGATTAATATGAATATATGTGTTGCCATGTTATAAACTTATTTCAGACATTAGTAAAAAGTTCTATTTTCTAATACACCATTCTGCTGTGCGGATTTCTTTCAAAACGATCAATGTCTTTGTCTTTAAAAACACACACAAAATTGTATTCTAGGAGAAACGATGCTGCGAGTCGTCCAAAAGAAACCTACCAGCCTAAGAAACTCCACGAATTAAACATACCTTCTTTACATGACGACATCTCTCCTCAAGTTGAATATGGAGGTAATATTAATGGTGGTACAGTAATCCCTTCAATAAAAGGTAAATGATTATTTTAACTTCGAAAGCGAAAAAAAAAAATCTACTTGCTGGCCTTCGTCTTTCACTCTCTGCCTGTGCGCTTTTTTCTTCAGCTCAAATGCTTGGGCCTGCCTCTGTAATTCTTCACTTGCATTCTTCTTGCATTGGGGTAAATATAAGGAATGTTGATGATTCACCGATATTTTT-TATTCTTTTCTGAGATTGGATAGAGGTAGGGTAGTTAATATAGAGAATCACCTTCTGTGGCTGAAATATAATATATTAATCTCATGCATCGTAGGAACTGAGACACAGGAATCATTAATGCTTTATTAGTTTAGCCATACAGTGTGTATGGGAATTATATTTATGACACACAGATTGCA----------------TTGATGTAAACTATTCACTTTTGGTGTAGTTTGTCACCTCTAAGTTTATTTTTAGTGCATTCTTTTTAAAAAGTATTTTTGAATGTTTTTTTCTATAAAGATTAGGTTTTTCTA-ATCATTCAAATGCCATACTGATA-TTTTTTAGTTTTTATCGTTAACTTTTT--------------------------------------------------------
Nbishopi_DryFalls_N150 -----------CAAAGAAGCCGGATCGCCACTCCACCACTAAACACCGCATTCTTT-------------------------AATGTTTTCTTTTTATTAGGTTTCTTTTTCATAAATTTTTGAAGTTGTACAGAGGACACTATATTCAGATTTGCAAAATCTTGGTATATAGAATAACCTTTTCTAAACTGTTGTGGGAATTAATATGGCGCGAGACAAAATACTATT-AAATATATCTGAAATAATTACAAACAAATACTTATCTAATAAATAACTTTAAAAACAAAGTCAAGATAAGAGGGAATGCTTTCTTTGTAAAAATTTTAAACTTTAAAATCAGAAAAAAAAATTACGATGAATACATGTGTTGCCATGTTATAAACTTATTTCGGACATTATTAAAAAGTTCTATTTTCTAATACACCATTCTGCTATGTGGATTTCTTTTAAAATAATCAATGTCTTTGTCTTTAAAAACACACACGAAATTGTGTTCTAGGAGAAACGATGCTGCGAGTCGTCCAAAAGAAACCTACCAGCCTAAGAAACTCCACGAATTAAACATACCTTCTTTACATGACGACATCTCTCCTCAAGTTGAATATGGAGGTAATATTAATGGTGGTACAGTAATCCCTTCAATAAAAGGTAAATGATTATTTTAACTTCGAAAGCGAAAAAAAAATATCTACTTGCTGGCCTCCGTCTTTCACTCTCTGCCTGTGCGCTTTTCTCTTCAGCTCAAATGCTTGGGCCTGCCTCTGTAAATCTTCACTTACACTCTTCTTGCATCGGGGTAAATATAAGGAATGCTAATAATTCACCGATATTTTTTTATTCTTTTCTGAGATTGAATAGAGGTAGTGTAGTTAATATAGAGAATCACC---TGTGGCTGAAATATATTATATTAATCTCATGCATCGTAGGAAGTAAGACATAGGACTAATTAATGCTTTATTAGTTTAGCCATACAGCGTGTATGGGAATTATATTTATGACACACAGATTGCACATTAGAAAACTGTTATTGATGCAAACTATTCACTTTTGGTGTAGTTTGTCACCTCTAAGTTGATTTTTAGTACATTCTTTTTAAAAAGTATTTTTAAATGATTTTTTCTATAAAGAATGTTTTTCAAATGTTCTTTCAAATACAATATTGATATTTTTTTAG---------------------------------------------------------------------------
Nbishopi_StandingIndian_N131 --------------------------------------------------TCTA--------------------------------TCTAATGTCCTAATTATCTTTTTCAATAATTTTTTGAAGTTGTACGGAGGACACTATATTCAGATTTGCAAAATCTTGGTATATAGAATAACCTTTTCTAAACTGTTGTGGGAATTAATATGGCGCGAGACAAAATACTATT-AAATATATCTGAAATAATTACAAACAAATACTTATCTAATAAATAACTTTAAAAACAAAGTCAAGATAAGAGGGAATGCTTTCTTTGTAAAAATTTTAAACTTTAAAATCAGAAAAAAAAATTACGATGAATATATGTGTTGCCATGTTATAAACTTATTTCGGACATTATTAAAAAGTTCTATTTTCTAATACACCATTCTGCTATATGGATTTCTTTTAAAATAATCAATGTCTTTGTCTTTAAAAACACACACGAAATTGTGTTCTAGGAGAAACGATGCTGCGAGTCGTCCAAAAGAAACCTACCAGCCTAAGAAACTCCACGAATTAAACATACCTTCTTTACATGACGACATCTCTCCTCAAGTTGAATATGGAGGTAATATTAATGGTGGTACAGTAATCCCTTCAATAAAAGGTAAATGATTATTTTAACTTCGAAAGCGAAAAAAAAATATCTACTTGCTGGCCTCCGTCTTTCACTCTCTGCCTGTGCGCTTTTCTCTTCAGCTCAAATGCTTGGGCCTGCCTCTGTAAATCTTCACTTACACTCTTCTTGCATCGGGGTAAATATAAGGAATGCTAATAATTCACCGATATTTTTTTATTCTTTTCTGAGATTGAATAGAGGTAGTGTAGTTAATATAGAGAATCACC---TGTGGCTGAAATATATTATATTAATCTCATGCATCGTAGGAAGTAAGACATAGGACTAATTAATGCTTTATTAGTTTAGCCATACAGCGTGTATGGGAATTATATTTATGACACACAGATTGCACATTAGAAAACTGTTATTGATGCAAACTATTCACTTTTGGTGTAGTTTGTCACCTCTAAGTTGATTTTTAGTACATTCTTTTTAAAAAGTATTTTTTAATGTTTTTTTCTATAAAGAATGTTTTTCAAATGTTCTTTCAAATACAATATTGATATTTTTTTAGTTTTTACCGATAATTTTTTTGAGTTTGGACAAAAACGGGAGCAAAAATATCCATTTTGCTTCTATTAATTTCCTT
Nbrimleyi_NewberryCr_N984 TAACTGAAATTCAAAAATACTTATCTGGTGTCTTAAGATTAAATGGCCAATTTGGCGTCTTTGGGAGCCGTATAACGGAAAAGTACCCTTTTGTCATAATGACTTATTTTTATAATGTATTTAAATTTTAGCAAAGATACTATATTCAGATTTGCAAAATCTTGTTATATAGAATAACCTTTTCTAAACTGTCGTGAGAATTTACATGACGAAAGACAAAATACTATTAAAATATACGTGAAATTATTACAAACAAAAACTTCTCTATTAAATAACTTTGAAAACAAAGTCAAGATAAGAA-----GCTGTCTCTGTAAAAATTTTAAACCTCAGAATCGGAAAAAAAGATTAAGATGCATATATGTGTTGCCATGTTCTAAACTTATTTCAGACACTTTTAAAAAGTTCTATTTTCTAATACACCATTTTGCTATGTGGATTTCTTTTAAAACAATCGATGTCTTTGGCTTTAAAAACACACGCAAAATTGTGTTCTAGGAGAAACGATGCTGCGAGTCGTCCAAAAGAAACCTACCAGCCCAAGAAACTGCACGAATTAAACATACCTTCTTTACATGACGACATCTCTCCTCAAGTTGAATATGGAGGTAATATTAATGGTGGTACAGTAATCCCTTCAATAAAAGGTAAATGATTATTTTAACTTCAAAAGCG-AAAAAAAAAATCTACTTGCTGGCCTCCATCTTTCACTCTCTGCCTGTGCGCTTTTTTCTTCAGCTCAAATGCTTGAGCCTGCCTCTGTAAATCTTCACTTACATTCTTCTTGCATTGGGGTAAATATAAGGAATGTTAATAATTCAGCGATAATTTTTTATTCTTTTCTGAGATTGGATAGAGGTAGTGTAGTTAATATAGAGAATCACCTTCTGTGGCTGAAATATATTATATTAATGTCATGCATTGTAGGAAGTAAGACATAGGACTACTTAATGCTTTATTAGTTTAGCCATATGGCGTGTATGGGAATTATATTTATGACACACAGATTGCACATTAG-AAACTGTTATTGATGTAGACTATTCACTTTTGGTGTAGT---TTGTTTGTCAGTTGATTTTTAGTACATTCTTTTTAAAAAGTATTTTTGAATGATTTTTTCTATAAAGAATGTTTTTCAAATGTTCTTTCAAATACAATATTGATATTTTTTTAGTTTTTGTCAATAACTTTTTTGAGTTTGAACAAAAATGGGAGCCAAAA-----------------TTAATTTCCTT
Ncanei_Egypt_N958 --------------------------------------------------------------------------------------------------------------------------------------AGATACTATATTCAGATTTGCAAAATCTTGTTATATAGAATA-------------TGTTGTGAAAATTAACATGACGAAAGACAAAATACTATTAAAATATACGTGAAATTATTACAAACAAAATCTTCTCTATTAAATAACTTTGAAAACAAAGTCAAGATAAGAGGGAATGCTGTCTCTGTAAAAATTTTAAACTTCGGAATCGGAAAAAAAGATTAAGATTCATATATGTGTTGCCATGTTCTAAACTTATTTCAGACACTATTAAAAAGTTCTATTTTCTAATACACCATTTTGCTATGTGGATTTCTTTTAAAACAATCAATGTCTTTGGCTTTAAAAACACACACAAAATTGTGTTCTAGGAGAAACGATGCTGCGAGTCGTCCAAAAGAAACCTACCAGCCCAAGAAACTGCACGAATTAAACATACCTTCTTTACATGACGACATCTCTCCTCAAGTTGAATATGGAGGTAATATTAATGGTGGTACAGTAATCCCTTCAATAAAAGGTAAATGATTATTTTAACTTCGAAAGCG--AAAAAAAAATCTACTTGCTGGCCTCCGTCTTTCACTCTCTGCCTGTGCGCTTTTTTCTTCAGCTCAAATGCTTGGGCCTGCCTCTGTAAATCTTCACTTACATTCTTCTTGCATTGGGGTAAATATAAGGAATGTTAATAATTCACCGATATTTTTTTATTCTTTTCTGATATTGGATAGAGGTAGTTTAGTTAATATAGAGAATCACCTTCTGTGGCTGAAATATATTATATTAATGTCATGCATTGTAGGAAGTAAGACATAGGACTACTTAATGCTTTATTAGTTTAGCCATATGGCGTGTATGGGAATTATATTTATGACACACAGATTGCACATTAGAAAACTGTTATTGATATAGAGTATTCACTTTTGGTGTA-------GTTTGTCACTTGAGTTTTAGTACATTCTTTTTAAAAAGTATTTTTGAATGATTTTTTCTATAAAGAATGTTT------------TTCAAATACAATATTGATATTTTTTTAGTTTTTGTCAATAACTTTTTTGAGTTTGAACAAAAACGGGAGCCAAAA-----------------ATAATTTCCTT
Ncarolinensis_Grandfather_N218 -------------------------------------ATTAAATG-CCAATTTCGCGTCTTTGGGAGCCGTATAACGGAAAAGTACCCTTTTGTCATAATGACTTATTTTTCTAATGTATTTAAATTTTAGCAAAGATACTATATTCAGATTTGCAAAATCTTGTTATATAGAATAACCTTTTCTAAACTGTCGTGGGAATTAACATGACAAAAGACAAAATACTATTAAAATATATGTGAAATTATTACAAACAAAAACTTCTCTATTAAATAATTTTAAAAACAAAGTCAAGATAAGAGGGAATGCTGTATTTGTAAAAATTTTAAACTTCAGAATCAGAAAAAAAGATTACGATGCATATATGTGTTGCCATGTTCTAAACTTATTTCTGACATTATTAAAAAGTTCCATTTCCTAATACACCATTCTGCTATGTGGATTTCTTTTAAAACAATCAATGTCTTTGTCTTTAAAAACACACACAAAATTGTGTTCTAGGAGAAACGATGCCGCGAGTCGTCCAAAAGAAACCTACCAGCCTAAGAAGCTCCACGAATTAAACATACCTTCTTTACATGACGACATCTCTCCTCAAGTTGAATATGGAGGTAATATTAATGGTGGTACAGTAATCCCTTCAATAAAAGGTAAATGATTATTTTAACTTCGAAAGCGAAAAAAAAAAAT---CTTGCTGGCCTCCGTCTTTCACTCTCTGCCTGTGCGCTTTTTTCTTCAGCTCAAATGCTTGGGCCTGCCTCTGTAAATCTTCACTTACATTCTTCTTGCATTGGGGTAAATATAAGGAATGTTAATAATTCACCGATATTTTTTTATTTTTTTCTGAGATTGGATAGAGGTAGTGTAGTTAATATAGAGAATCACCTTATGTGGCTGAAATATAATATATTAATCTCATGCATTGTAGGA----------AGGACTAATTAATGCTTTATTAGTTTAGCCATACAGCGTGTATGGGAATTATATTTATGACACACGGATTGCACATTAGAAAACTGTTATTGATGTAAACTATTCACTTTTGGTGCAGTTTGTCACCTCTAAGTTGATTTTTAGTACATTCTTTTTAAAAAGTATTTTTGAATGATTTTTTCTATAAAGAATGTTTTTCAAATGTTCTTTCAAATACAATATGGATATTTTTTTAGTTTTTATCGATAACTTTTTT-------------------------------------------------------
Ncarolinensis_LinvilleCaverns_N227 ------------------------------------------------------------------------------------------------------------------------------------------------------------------------------------------------------------------------------------------------------------------------------------------------------------------------------------------------------------------------------------------------------------------------------------------------------------------AAACTATCAATGTCTTTGTCTTTAAAAACACACACAAAATTGTGTTCTAGGAGAAACGATGCTGCGAGTCGTCCAAAAGAAACCTACCAGCCTAAGAAACTCCACGAATTAAACATACCTTCTTTACATGACGACATCTCTCCTCAAGTTGAATATGGAGGTAATATTAATGGTGGTACAGTAATCCCTTCAATAAAAGGTAAATGATTATTTTAACTTCGAAAGCGAAAAAAAAAAATCTACTTGCTGGCCTCCGTCTTTCACTCTCTGCCTGTGCGCTTTTTTCTTCAGCTCAAATGCTTGGGCCTGCCTCTGTAAATCTTCACTTACATTCTTCTTGCATTGGGGTAAATATAAGGAATGTTAATAATTCACCGATATTTTTTTATTCTTTTCTGAGATTGGAGAGATGTAGTGTAGTTAATATAGAGAATCACCTTATGTGGCTGAAATATAATATATTAATCTTATGCATTGTAGGA----------AGGACTAATTAATGCTTTATTAGTTTAGCCATACAGCGTGTATGGGAATTATATTTATGACACACGGATTGC-----------------------------------------------------------------------------------------------------------------------------------------------------------------------------------------------------------------------------------------------
Ncarteri_English_N031 TAACCGAAATTCAAAAATACTCATTTGGTGTCTTAAGATTAAATGGCCAATTTGGCGTCTTTGGGAGCCGTATAACGGAAAAGTACTCTTATGTCATAATAACTTATTTTTATAATGTATTTAAATTTTAGCAAATATACTATATTCAGATTTGCAAAATCTTGTTAAATAGAATAACCTTTTCTTGGCTGCCGTGGGAATTAATATGACGAAAGACCAAATACTATT-AAATATATCTGAAATTATTACAAACAAATATTTATC------------------------------------------------------------TAAACTTCAGAATCAGAGTAAAAAATTGAGATGCATATATGTTTTGAAATGTTCTAAACTTATTTCAGTCATTATTAAAAACGTCTATTTTCTAATACACCCTTCTACTATATCAATTTTTTTTAAAACAATCAATTTCTTTGGCTTTAAAAACACACACAAATTTGTATTCTAGGAGAAACGATGCTGCGAGTCGTCCAAAAGAAACCTACCAGCCTAAGAAACTCCACGAATTAAACATACCTTCCTTACATGACGACATCTCTCCTCAAGTTGAATATGGAGGTAATATTAATGGTGGTACAGTAATCCCGTCAATAAAAGGTAAATGATTATTTTAACTTCGAAAGAGAAAAAAAAATATCTACTTGCTGGCCTCCGTCTTTCACTCTCTGCCTGTGCGCTTTTTTCTTCAGCTCAAATGCTTGGGCCTGCCTTTGTAATTCTTCACTTACCTTCTTCTTGCATTTGGGTAAATATAAGGAATGTTGATGATTCACCGATATTTTTTAATTCTTTTTTGAGATTGGATAGAGTTAGTGTAGTTAATATAGAGAATCACCTTCTGTGGCTGAAATATTATATAATAATCTCATGCATCGTAG-------GACATAGGAATCATTAATGCTTTATTAGTTTAGCCATACAGTGTGTATGGGAATTATATTTACGACACACAGATTGCACATTACAAAACTGTTATTGATGTAAACTATTCACTTTTGGTGTAGTTTGTCACCTCTAAATTGATTTTTAGTACATTCTTTTTAAAAGGTATTTTTGAATGTTTTTTTCTATAATG---TTTTTTTTTTACATCATTCAAATACAATATTGATATTTTTTTAGTTTTTATCCAGAACTTCTTCGAGTTTGAACAAAAACAGAAGCCAAAATGCCCATTTTGCTTCTATTTATTCCCGT
Ncarteri_LaurelCave_nearTYPE_N0296 TAACCGAAATTCAAAAATACTCATTTGACGTCTTAAGATTAAATGGCCAATTTGGCGTCTTTGGGAGCCGTATAACGGAAGAGTACTCTTCTGTCATAATAACTTATTTTTATAATGTATTTAAATTTTAGCAAATATACTATATTCAGATTTGCAAAATCTTGTTAAATAGAGTAACCTTTTCTTGGCTGCCGTGGGAATTAATATGACGAAAGACCAAATACTATT-AAATATATCTGAAATTATTACAAACAAATATTTATC------------------------------------------------------------TAAACTTCAGAATCAGAGGAAAAAATTGAGATGCATATATGTTTTGCCATGTTCTAAACTTATTTCAGTCATTATTAAAAACGTCTATTTTCTAATACACCCTTCTACTATATCGATTTTTTTAAAAACAATCAATTTCTTTGGCTTTAAAAACACACACAAATTTGTATTCTAGGAGAAACGATGCTGCGAGTCGTCCAAAAGAAACCTACCAGCCTAAGAAACTCCACGAATTAAACATACCTTCCTTACATGACGACATCTCTCCTCAAGTTGAATATGGAGGTAATATTAATGGTGGTACAGTAATCCCGTCAATAAAAGGTAAATGATTATTTTAACTTCGAAAGAGAAAAAAAAAAATCTACTTGCTGGCCTTCGTCTTTCACTCTCTGCCTGTGCGCTTTTTTCTTCAGCTCAAATGCTTGGGCCTGCCTCTGTAATTCTTCACTTACCTTCTTCTTGCATTTGGGTAAATATAAGGAATGTTGATGATTCACCGATATTTTTTAATTCTTTTTTGAGATTGGATAGAGTTAGTGTAGTTAATATAGAGAATCACCTTCTGTGGCTGAAATATAATATAATAATCTCATGCATCGTAGGAACTAAGACATAGGAATCATTAATGCTTTATTAGTTTAGCCATACAGTGTGTATGGGAATTATATTTATGACACACAGATTGCACATTAGAAAACTGTTATTGATGTAAACTATTCACTTTTGGTGTAGTTTGTCACCTCTAAATTGATTTTTAGTACATTCTTTTTAAAAAGTATTTTTGAATG-TTTTTTCTATAATG----TTTTTTTTTACATCATTCAA--------------------------------------------------------------------------------------------------
Ncarteri_PilotMtn_G2185 TAACCGAAATTCAAAAATACTCATTTGGCGTCTTAAGATTAAATGGTCAATTTGGCGTCTTTGGGAGCCGTATAACGTAAAGGTACTCTTATGTCATAATAGCTTATTTTTATAATGTATTTAAATTTTAGCAAATATACTATATTCAGATTTGCAAAATCTTGTTAAATAGAATAACCTTTTCTTGGCTGCCATGGGAATTAATATGACAAAAGACCAAATACTATT-AAATATATATTAAATTATTACAAACAAATATTTATC------------------------------------------------------------TAAACTTCAGAATCAGAGGAAAAAATTGAGATGCATATATGTTTTGCCATGTTCTAAACTTATTTCAGACATTATTAAAAACATCTATTTTCTAATACACCCTTCTACTATATCGATTTTTTTAAAAACAATCAATTTCTTTGGCTTTAAAAACACACACAAATTTGTATTCTAGGAGAAACGATGCTGCGAGTCGTCCAAAAGAAACCTACCAGCCTAAGAAACTCCACGAATTAAACATACCTTCCTTACATGACGACATCTCTCCTCAAGTTGAATATGGAGGTAATATTAATGGTGGTACAGTAATCCCGTCAATAAAAGGTAAATGATTATTTTAACTTCGAAAGAG-AAAAAAAATATCTACTTGCTGGCCTTCGTCTTTCACTCTCTGCCTGTGCGCTTTTTTCTTCAGCTCAAATGCTTGAGCCTGCCTCTGTAATTCTTCACTTACCTTCTTCTTGCATTTGGGTAAATATAAGGAATGTTGATGATTCACCGATATTTTTTTATTCTTTTTTGAGATTGGATAGAGTTAGTGTAGTTAATATAGAGAATCACCTTCTGTGGCTGAAATATAATATAATAATCTCATGCATCGTAGGAACTAAGACATAGGAATCATTAATGCTTTATTAGTTTAGCCATACAGTGTGTATGGGAATTATATTTATGACACACAGATTGCACATTACAAAACTGTTATGGATGTAAACTATTCACTTTTGGTGTAGTTTGTCACCTC------GATTTTTAGTACATTCTTTTTAAAAAGTATTTTTGAATGTTTTTTTCTATAATG-TTTTTTTTTTTTACATCATTCAAATACAATATTGATATTTTTTAAGTTTTTATCCAGAACTTCTTTGAGTTTGAACAAAAACGGAAGCCAAAATGTCCGTTTTGCTTCTATTTATTCCCTT
Ncarteri_Pitchfork_N363 ------------------------------TCTCAAGATTAAACGGCCAATTTGGCGTCCTTGGGAGCCGTATAACGGAAAAGTACTCTTTTGTCGTAATAACCTATTTTTGTAATGTATCTAAATTTTAGCAAATATACTATATTCAGATTTGCAAAATCGTGTTAAATAGAATAACCTTTTCTTGGCTGCCGTGGGAATTAATATGACGAAAGACCAAATACTATG-AAATATATCTGAAATCATTACAAACAAATATTTCAAA-----------------------------------------------------------TATAC-----AAACAAATAGAAAAATTGAGATGCATATATGTTTTGCCATGTTCTAAACTTATTTCGGTCATTATTAAAAACGTCTATTTTCTAATACACCCTTCTACTATGTGGATTTTTTTAAAAACAATCAATTTCTTTAGCTTTAAAAACACACACAAAATTGTATTCTAGGAGAAACGATGCTGCGAGTCGTCCAAAAGAAACCTACCAGCCTAAGAAACTCCACGAATTAAACATACCTTCCTTACATGACGACATCTCTCCTCAAGTTGAATATGGAGGTAATATTAATGGTGGTACAGTAATCCCGTCAATAAAAGGTAAATGATTATTTTAACTTCGAAAGAGAAAAAAAAAAATCTACTTGCTGGCCTTCGTCTTTCACTCTCTGCCTGTGCGCTTTTTTCTTCAGCTCAAATGCTTGGGCCTGCCTCTGTAATTCTTCACTTACCTTCTTCTTGCATTTGGGTAAATATAAGGAATGTTGATGATTCACCGATATTTTTTTATTCTTTTTTGAGATTGGATAGAGTTAGTGTAGTTAATATAGAGAATCACCTTCTGCGGCTGAAATATAATATAATAATCTCGTGCATCGTAGGAACTAAGACATAGGAATCATTAATGCTTTATTAGTTTAGCCATACAGTGTGTATGGGAATTATATTTATGACACACAGATTGCACATTAGAAAACTGTTATTGATCTAAACTATTCACTTTTGGTGTAGTTTGTCACCTCTAAATTGATTTTTAGTACATTCTTTTTAAAAAGTATTTTTGAATGTTTTTTTCTATAATG----TTTTTTTTTACATCATTGAAATACAATATTGATATTTTTTTAGTTTTTATCCGGAACAAGCAGAAGTTTGAACAAAAACAGAAGCCAAAATGTCCGTTTTGCTTCTATTTATTCCCTT
Ncarteri_WeberCty_N1044 TAACCGAAATTCAAAAATACTCATTTGGCGTCTTAAGATTAAATGGCCAATTTGGCGTCTTTGGGAGCCGTATAACGGAAAAGTACTCTTGTGTCATAATAACTTATTTTTATAATGTATTTAAATTTTAGCAAATATACTATATTCAGATTTGCAAAACCTTGTTAAATAGAGTATCCTTTTCTTGGCTGCCATGGGAATTAATATGACGAAAGACCAAATACTATT-AAATATATCTGAAATTATTACAAACCAATATTTATC------------------------------------------------------------TAAACTTCAGAATCAGAGGAAAAAATTGAGATGCATATATGTTTAGCCATGTTCTTAACTTATTTCAGTCATTATTAAAAACGTCTATTTTCTAATACACCCTTCTACTATTTGGATTTTTTTAAAAACAATCAATTTCTTTGGCTTTAAAAACACACACAAAATTGTGTTCTAGGAGAAACGATGCTGCGAGTCGTCCAAAAGAAACCTACCAGCCGAAGAAACTCCACGAATTAAACATACCTTCCTTACATGACGACATCTCTCCTCAAGTTGAATATGGAGGTAATATTAATGGTGGTACAGTAATCCCGTCAATAAAAGGTAAATGATTATTTTAACTTCGAAAGAG-AAAAAAAAAATCTACTTGCTGGCCTTCGTCTTTCACTCTCTGCCTGTGCGCTTTTTTCTTCAGCTCAAATGCTTGGGCCTGCCTCTGTAATTTTTCACTTACCTTCTTCTTGCATTTGGGTAAATATAAGGAATGTTGATGATTCACCGATATTTTTT-ATTCTTTTTTGTTATTGGATAGAGTTAGTGTAGTTAATATAGAGAATCACCTTCTGTGGCTGAAATATAATATAATAATCTCATGCATCGTAGGAATTAAGACATAGGAATCATTAATGCTTTATTAGTTTAGCCATACAGTGTGTATGGGAATTATATTTATGACACACAGATTGCACATTAGAAAACTGTTATTGATGTAAACTATTCACTTTTGGTGTAGTTTGTCACCTCTAAATTGATTTTTAGTACATTCTTTTTAAAAAGTATTTTTGAATGTTTTTTTCTATAATG----TTTTTTTTTACATCATTCAAATACAAAATTGATATTATTTTAGTTTTTATCCAGAACTTCTTTGAGTTTGAACAAAAA----------------------------------------
Ncarteri_div__RainbowCave_G2089 CATCAGTAATCCAAGCACTCTGCTTCTTTCTTTCGGTACCAAATCTTCACAGTGTC-------------ATACAACAGAGAGCTGTACACATGATTTGGTAACTGACTTTTGAACAGAACTGGAAGACTGACAGAAACACCTTTTTCAGATTCGCAACACAGTGTTCTAAAGCATGTCTTCCTTTCAAATGCCA--AAAATCGATATGAACAAACACGGGACGCTATTACGATATATGTGAAATTACTACAAACAAGTACTTCTTTAATAAATAACTTTGAAAACAAAGTCAAGTTAAAAAGGAATGCTATCTTTGTAACATTTTTAATCTTCAG---------CAAAAATTAAGATGTATATA---GTTATCATGTTCTGAACTTATTTCAGACAGTATTAAATGCATTTATTTTCAAATACACCATTCTGCTATATGGATTTCTTTCAAAACAATCGATGTCCTCGGCCTTAAGAAC-CGCACGAACTTGTATTCCAGGAGAAACGATGCTGCGAGTCGTCCGAAGGAAACCTACCAGCCTAAGAAACTCCACGAATTAAACATACCTTCCTTACATGACGACATCTCTCCTCAAGTGGAATATGGAGGTAATATTAATGGTGGCACAGTAATCCCTGCAATAAAAGGTAAATGATTATTTTGACTTCCGAAGCGAAAAAAAAAAATCTACTTGCTGGCCTTCGTCTTTCACTCTTTGCCTGTGCGC-TTTTTCTTCAGCTCAAATGCTTGGGCCTGCC--------TCTTCACTTACATTCTTCTTGCATTTGGGTAAATAT-TGGAATGTTAATAATTCACCGATATTTTTTTATTTCTTTCTGAAATTGGATGGAGGTAGCGTAGTTAATATAGAGAATCACCTTACGTGGCTGTAATATAATATATTAATATCATGCATTGTAGGAAAAAAGACATAGGAATAATTAATGCTTTATTAGTTTAGCCATACAGTGTGTATAGG-ATTATATTTATGACA--CATATTGCACATTGGAGAAC-------------------TGACATTTTGTGTAGTTTGTTGCCCCTAAATTGATTTTTAGTGCGCTCTTTTTAAAAAGTATTTTTGAATGATTTTTTCTATAAAGATTAGGTTTTCCTATATCATTCAAATACAATACTGATATAGTTTTAGTTTTTATCAATAACTTTTTTGAGTTTGAACTGAAACTGAAGCCAAAATGTCCATTTTGGTTCTA-TGATACCATT
Ncherokee_BallhootScar_N193 TAACCGAAATTCATAAATACTCGGTTGGCGTCTGAAGATTAAATGGCCAATTTGGCGTCTTTGGGAGCCGTATAACGGAAAAGTACCCTTTTGTCATAACAACTTATTTTTACAATGTATTTAAATTTTAGCAAATATACTATATTCAGATTTGCAAAATCTTGTTATATAGAATAACCTTTTCTGAACTGTCGTTGGAATTGACATGACAAAAGACAAAATATTATTAAAATATATGTGAAATTATTACAAACAAAAATTTCTCTATTAAATAACTTTAAAAACAAAGTCAAGATAAGAGGCAATGTTATCTTTTTTAAAAATTTAAACTTCAGAATCAGAAAAAAAGATTAAGATGCATATATGTGTTGCCATGTTCTAAACTTATTTCAGACATTATTAAAAAGTTCCATTTCCTAATGCACCATTCTGCTATGTGGATTTCTTTTAAAACAATCAATGTCTTTGTCTTTAAAAACACACACAAAATTGTGTTCTAGGAGAAACGATGCTGCGAGTCGTCCAAAAGAAACCTACCAGCCTAAGAAACTCCACGAATTAAACATACCTTCTTTACATGACGACATCTCTCCTCAAGTTGAATATGGAGGTAATATTAATGGTGGTACAGTAATCCCTTCAATAAAAGGTAAATAATTATTTTAACTTCGAAAGCG-AAAAAAAAAATCTACTTGCTGGCCTCCGTCTTTCACTCTCTGCCTGTGCGCTTTTTTCTTCAGCTCAAATGCTTGGGCCTGCCTCTGTAAATCTTCACTTACATTCTTCTTGCATTGGGGTAAATATAAGGAATGTTAATAATTCACCGATATTTTTTTATTCTTTTCTGAGATTGGATAGAGGTAGTGTAGTTAATATAGAGAATCACCTTCTGTGGCTGAAGTATAATATATTAATCTCATGCATTGTAGGAAGTAAGACATAGGACTAATTAATGCTTTATTAGTTTAGCCATACAGTGTGTATGGGAATTATATTTATGACACACAGATTGCACATTAGAAAACTGTTATTGATGTAAACTATTCACTTTTGGTGTAGTTTGTCACCTCTAAGTTGATTTTTAGTACATTCTTTTTAAAAAGTATTTTTGAATGTTTTTTTCTATAAAGAATCTTT------------TTCAAATGCAATATTGATATTTTTTTAGTTTTTATC--TAACTTTTTTGAGTTTGAACAAAAACTGGAGCCAAAATGTCAATTTTGCTTTGATTAAATACCTT
Ncherokee_BalsamMtn_N891 TAACCGAAATTCAAAAATACTCGGTTGGCGTCTGAAGATTAAATGGCCAATTTGGCGTCTTTGGGAGCCGTATAACGGAAAAGTATCCTTTTGTCATAACAACTTATTTTTACAATGTATTTAAATTTTAGCAAATATACTATATTCGGATTTGCAAAATCTTGTTATATAGAATAACCTTTTCTAAACTGTCGTGGGAATTA-----------GACAAAATACTATTAAAATATATGTGAAATTATTACAAACAAAAACTTCTCTATTAAATAACTTTAAAAACAAAGTCAAGATAAAAGGCAATGTTATCTTTTTAAAAAATTTAAACTTCAGAATCAGAAAAAAAGATTAAGATGCATATATGTGTTGCCATGTTCTAAACTTATTTCAGACATTATTAAAAAGTTCCATTTCCTAATACACCATTCTGCTATGTGGATTTCTTTTAAAACAATCAATGTCTTTGTCTTTAAAAACACACACAAAATTGTGTTCTAGGAGAAACGATGCTGCGAGTCGTCCAAAAGAAACCTATCAGCCTAAGAAACTCCACGAATTAAACATACCTTCTTTACATGACGACATCTCTCCTCAAGTTGAATATGGAGGTAATATTAATGGTGGTACAGTAATCCCTTCAATAAAAGGTAAATGATTATTTTAACTTCGAAAGCGAAAAAAAAAAATCTACTTGCTGGCCTCCGTCTTTCACTCTCTGCCTGTGCGCTTTTTTCTTCAGCTCAAATGCTTGGGCCTGCCTCTGTAAATCTTCACTTACATTCTT-TTGCATTGGGGTAAATATAAGGAATGTTCATAATTCACCGATATTTTTTTATTCTTTTCTGAGATTGGATAGAGGTAGTGTAGTTAATATAGAGAATCACCTTCTGTGGCTGAAGTATAATATATTAATTTCATGCATCATAGGAAGTAAGACATAGGACTAATTAATGCTTTATTAGTTTAGCCATACAGTGTGTATGGGAATTATATTTATGACACACAGATTGCACATTAGAAAACTGTTATTGATGTAAACTATTCACTTTTGGTGTAGTTTGTCGCCTCTAAGTTGATTTTTAGTACATTCTTTTTAAAAAGTATTTTTGAATGATTTTTTCTATAAAGAATCTTT------------TTCAAACGCAATATTGATATTTTTTTTGTTTTTATC--TAACTTTTTTGAGTTTGAACAAAAACGGGAGCCAAAATGTCAATTTTGCTTCGATTAATTTCCCT
Ncherokee_SIndianCrk_N681 -----------------------------------------------------------------------------------------------------------------------------------------------------------------------------------------------------------------------------------------------------------------------------------------------------------------TGCTATCTTTTTAAAAAATTTAAACTTCTGAATCAGAAAAAAAGATTAAGATGCATATATGTGTTGCCATGTTCTAAAATTATTTCAGACATTATTAAAAAGTTCCATTTCCTAATACACCATTCTGCTATGTGAATTTCTTTTAAAACAATCAATGTCTTTGTCTTTAAAAACACACAC-AAATTGTGTTCTAGGAGAAACGATGCTGCGAGTCGTCCAAAAGAAACCTACCAGCCTAAGAAACTGCACGAATTAAATATACCTTCTTTACATGACGACATCTCTCCTCAAGTTGAATATGGAGGTAATATTAATGGTGGTACAGTAATCCCTTCAATAAAAGGTAAATGATTATTTTAACTTCGAAAGCG-AAAAAAAAAATCTACTTGCTGGCCTCCGTCTTTCACTCTCTGCCTGTGCGCTTTTTTCTTCAGCTCAAATGCTTGGGCCTGCCTCTGTAAATCTTCACTTACATTCTTCTTGCATTGGGGTAAATATAAGGAATGTTAATAATTCACCGATATTTTTTTATTCTTTTCTGAGATTGGATAGAGGTAGTGTAGTTAATATAGAGAATCACCTTCTGTGGCTGAAGTATAATATATTAATCTCATGCATTGTAGGAAGTAAGACATAGGAC------------------------------------------------------------------------------------------------------------------------------------------------------------------------------------------------------------------------------------------------------------------------------------------------------------------
Ncooperi_BeaverCrk_N1002 -------ATACAGAAAAAAACTTTTTG-----------------AGTTATTCTA--------------------------------TCTAATGTCCTAATTATCTTTTTCAATAAATTTTTGAAGTTGTACGGAGGACACTATATTCAGATTTGCAAAATCTTGGTATATAGAATAACCTTTTCTAAACTGTTGTGGGAATTAATATGGCGCGAGACAAAATACTATT-AAATATATCTGAAATAATTACAAACAAATACTTATCTAATAAATAACTTTAAAAACAAAGTCAAGATAAGAGGGAATGCTTTCTTTGTAAAAATTTTAAACTTAAAAATCAGAAAAAAAAATTACGATGAATATATGTGTTGCCATGTTATAAACTTATTTCAGACATTATTAAAAAGTTCTATTTTCTAATACACCATTCTGCTATGTGGATTTCTTTTAAAATAATCAATGTCTTTGTCTTTAAAAACACACACAAAATTGTGTTCTAGGAGAAACGATGCTGCGAGTCGTCCAAAAGAAACCTACCAGCCTAAGAAACTCCACGAATTAAACATACCTTCTTTACATGACGACATCTCTCCTCAAGTTGAATATGGAGGTAATATTAATGGTGGTACAGTAATCCCTTCAATAAAAGGTAAATGATTATTTTAACTTTGAAAGCGAAAAAAAAATATCTACTTGCTGGCCTCCGTCTTTCACTCT--GCCTGTGCGCTTTTCTCTTCAGCTCAAATGCTTGGGCCTGCCTCTGTAAATCTTCACTTACACTCTTCTTGCATCGGGGTAAATATAAGGAATGCTAATATTTCACCGATATTTTTTTATTCTTTTCTGAGATTGGATAGAGGTAGTGTAGTTAATATAGAGAATCACCTTCTGTGGCTGAAATATAATATATTAATCTCATGCATCGTAGGAAGTAAGACATAGGACTAATCAATGCTTTATTAGTTTAGCCATACAGCGTGTATGGGAATTATATTTATGACACACAGATTGCACGTTAGAAAACTGTTATTGATGCAAACTATTCACTTTTGGTGTAGTTTGTCACCTCTAAGTTGATTTTTAGTACATTCTTTTTAAAAAGTATTTTTAAATGATTTTTTCTATAAAGAATGTTTTTCAAATGTTCTTTCAAATACAATATTTATATTTTTTTAGTTTT-----------------------------------------------------------------------
Ncooperi_BrasstBald_N824 --------------------------------------------------------------------------------------------------------------------------------------------------------------------------AGAATAACCTTTTCTAAACTGTTGTGGGAATTAATATGGCGCGAGACAAAATACTATT-AAATATATCTGAAATAATTACAAACAAATACTTATCTAATAAATAACTTTAAAAACACAGTCAAGATAAGAGGGAATGCTTTCTTTGTAAAAATTTTAAACTTAAACATCAGAAAAAAAAATTACGATGAATATATGTGTTGCCATGTTATAAACTTATTTCAGACATTATTAAAAAGTTCTATTTTCTAATACACCATTCTGCTATGTGGATTTCTTTTAAAATAATCAATGTCTTTGTCTTTAAAAACACACACAAAATTGTGTTCTAGGAGAAACGATGCTGCGAGTCGTCCAAAAGAAACCTACCAGCCTAAGAAACTCCACGAATTAAACATACCTTCTTTACATGACGACATCTCTCCTCAAGTTGAATATGGAGGTAATATTAATGGTGGTACAGTAATCCCTTCAATAAAAGGTAAATGATTATTTTAACTTTGAAAGCG-AAAAAAAATATCTACTTGCTGGCCTCCGTCTTTCACTCT--GCCTGTGCGCTTTTCTCTTCAGCTCAAATGCTTGGGCCTGCCTCTGTAAATCTTCACTTACATTCTTCTTGCATCGGGGTAAATATAAGGAATGCTAATATTTCACCGATATTTTTTTATTCTTTTCTGAGATTGGATAGAGGTAGTGTAGTTAATATAGAGAATCACCTTCTGTGGCTGAAATATAATATATTAATCTCATGCATCGTAGGAAGTAAGACATAGGACTAATCAATGCTTTATTAGTTTAGCCATACAGCGTGTATGGGAATTATATTTATGACACACAGATTGCACGTTAGAAAACTGTTATTGATGCAAACTATTCACTTTTGGTGTAGTTTGTCACCTCTAAGTTGATTTTTAGTACATTCTTTTTAAAAAGTATTTTTAAATGATTTTTTCTATAAAGAATGTTTTTCAAATGTTCTTTCAAATACAATATTTATATTTTTTTAGTTTTTACC-------------------------------------------------------------------
Ncooperi_CheoahDam_N1122 -------------------------------------------------------------------------------------------------------CTTTTTCAATAATTTTTTGAAGTTGTACGGAGGACACTATATTCAGATTTGCAAAATCTTGGTATATAGAATAACCTTTTCTAAACTGTTGTGGGAATTAATATGGCGCGAGACAAAATACTATT-AAATATATCTGAAATAATTACAAACAAATACTTATCTAATAAATAACTTTAAAAACAAAGTCAAGATAAGAGGGAATGCTTTCTTTGTAAAAATTTTAAACTTTAAAATCAGAAAAAAAAATTACGATGAATATATGTGTTGCCATGTTCTAAACTTATTTCAGACATTATTAAAAAGTTCTATTTTCTAATACACCATTCTGCTATGTGGATTTCTTTTAAAATAATCAATGTCTTTGTCTTTAAAAACACACACAAAATTGTGTTCTAGGAGAAACGATGCTGCGAGTCGTCCAAAAGAAACCTACCAGCCTAAGAAACTCCATGAATTAAACATACCTTCTTTACATGACGACATCTCTCCTCAAGTTGAATATGGAGGTAATATTAATGGTGGTACAGTAATCCCTTCAATAAAAGGTAAATGATTATTTTAACTTCGAAAGCGAAAAAAAAATATCTACTTGCTGGCCTCCGTCTTTCACTCTCTGCCTGTGCGCTTTTTTCTTCAGCTCAAATGCTTGGGCCTGCCTCTGTAAATCTTCACTTACACTCTTCTTGCATCGGGGTAAATATAAGGAATGCTAATAATTCACCGATATTTTTTTATTCTTTTCTGAGATTGGATAGAGGTAGTGTAGTTAATATAGAGAATCACCTTCTGTGGCTGAAATATAATATATTAATCTCATGCATCATAGGAAGTAAGACATAGGACTAATTAATGCTTTATTAGTTTAGCCATACAGCGTGTATGGGAATTATATTTATGACACACAGATTGCACATTAGAAAACTGTTATTGATGCAAACTATTCACTTTTGGTGTAGTTTGTCACCTCTAAGTTGATTTTTAGTACATTCTTTTTAAAAAGTATTTTTGAATGATTTTTTCTATAAAGAATGTTTTTCAAATGTTCTTTCAAATACAATATTGATATTTTTTTAGTTTTTACCCATAATTTTTTTGAGTTTGGACAAAAATGGGAGCAAAAATATCCATTTTGCTTCTATTAACTCCCTT
Ncooperi_NantRiverGorge_N682 ---------------------------------------------------------------------------------------------------------------------------------------------------------------------------------------------------------------------------AATACTATT-AAATATATCTGAAATAATTACAAACAAATACTTATCTAATAAATAACTTTAAAAAGAAAGTCAAGATAAGAGGGAATGCTTTCTTTGTAAAAATTTTAAACTT---AATCAGAAAAAAAAATTACGATGAATATATGTGTTGCCATGTTATAAACTTATTTCAGACATTATTAAAAAGTTCTATTTTCTAATACACTATTCTGCTATGTGGATTTCTTTTAAAATAATCAATGTCTTT------AAAAACACACACGAAATTGTGTTCTAGGAGAAACGATGCTGCGAGTCGTCCAAAAGAAACCTACCAGCCTAAGAAACTCCACGAATTAAACATACCTTCTTTACATGACGACATCTCTCCTCAAGTTGAATATGGAGGTAATATTAATGGTGGTACAGTAATCCCTTCAATAAAAGGTAAATGATTATTTTAACTTCGAAAGCG-AAAAAAAAAATCTACTTGCTGGCCTCCGTCTTTCACTCTCTGCCTGTGCGCTTTTCTCTTCAGCTCAAATGCTTGGGCCTGCCTCTGTAAATCTTCACTTACACTCTTCTTGCATCGGGGTAAATATAAGGAATGCTAATAATTCACCGATATTTTTTTATTCTTTTCTGAGATTGGATAGAGGTAGTGTAGTTAATATAGAGAATCACCTTCTGTGGCTGAAATATAATATATTAATCTCATGCATCGTAGGAAGTAAGACATAGGACTAATCAATGCTTTATTAGTTTAGCCATACAGCGTGTATGGGAATTATATTTATGACACACAGATTGCACGTTAGAAAACTGTTATTGATGCAAACTATTCACTTTTGGTGTAGTTT-TCACCTCTAAGTTGATTTTTAGTACATTCTTTTTAAAAAGAATTTTTTAATGTTTTTTTCTATAAAGAATGTTTATCAAAT------------------------------------------------------------------------------------------------------------
Ncooperi_RockCrRoad_N1160 TAACCGAAATTCAAAAATACTCATTTGGCGTCTCAAGATTAAATGGCCAATCGGGCGTCTTTGGGAGCCATATAACAGAAAAATACCCTTTTGTCATAATGACTTATTTTTATAATGTATTTAAATTTTAGCAAAGATACTATATTCAGATTTGCAAAATCTTGTTATATAGAATAACCTTTTCTAAACTGTCGTGGGAATTAACATGACGAAAGACAAAATACTATTAAAATATATGTGAAATTATTACAAACAAAAACTTCTCTATTAAATAATTTTAAAAACAAAGTCAAGATAAGAGGGAATGCTGTATTTGTAAAAATTTTGAACTTCAGAATCAGAAAAAAAGATTAAGATGCATATATGTGTTGCCATGTTCTAAACTTATTTCAGACATTATTAAAAAGTTCTATTTTCTAATACACCATTCTGCTATGTGGATTTCTTTTAAAATAATCAATGTCTTTGTCTTTAAAAACACACACAAAATTGTGTTCTAGGAGAAACGATGCTGCGAGTCGTCCAAAAGAAACCTACCAGCCTAAGAAACTCCACGAATTAAACATACCTTCTTTACATGACGACATCTCTCCTCAAGTTGAATATGGAGGTAATATTAATGGTGGTACAGTAATCCCTTCAATAAAAGGTAAATGATTATTTTAACTTCGAAAGCGAAAAAAAAAAATCTACTTGCTGGCCTCCGTCTTTCACTCTCTGCCTGTGCGCTTTTTTCTTCAGCTCAAATGCTTGGGCCTGCCTCTGTAAATCTTCACTTACACTCTTCTTGCATTGGGGTAAATATAAGGAATGCTAATAATTCACCGATATTTTTTTATTCTTTTCTGAGATTGGATAGAGGTAGTGTAGTTAATATAGAGAATCACCTTCCGTGGCTGAAATATAATATATTAATCTCATGCATTGTAGGAAGTAAGACATAGGACTAATTAATGCTTCATTAGTTTAGCCATACAGCGTGTATGGGAATTATATTTATGACACACAGATTGCACATTAGAAAACTGTTATTGATGCAAACTATTCACTTCTGGTGTAGTTTGTCACCTCTAAGTTGATTTTTAGTACATTCTTTTTAAAAAGTATTTTTGAATGTTTTTTTCTATAAAGAATGTTT------------TTCAAATACAATATTTATATTTTTTTAGTTTTTACCGATAATTTTTTTGAGTTCGGACAAAAACGGGAGCAAAAACATCCATTTTGCTTCTATTAATTCCCTT
Ncoylei_Apalachia_N1195 TCATTGAAATTCAAAAATAGTCATTTGGTGTCTTAAGATTAAATAACCATTTTGTCGTCTTCGAGAGCCGTATAACGGAAAAGTACCCTTATGTCATAATGACTTATTTTTATAATGTATTTAAATTTTAGCAAAGATACTATATTCAGATTTGCAAAATCTTGGTATATAGAATAACCTTTTCTAAACTGTCGTGGGAATTAATATGACGAGAGACAAAATACTATT-AAATATATCTGAAATAATTACAAACA----------------------------------------------------------------------TAAACTTCAGAATCAGAAAAAAATAATAATATGAATATATGTGTTGCCATGTTATAAACTTATTTCAGACATTCTTAAAAAGTTCTATTTTCTAATACACCATTCTGCTATGTCGATTTCTTTTAAAACAATCTATGTCTTTGGCTTTAAAAACACACACGAAATTGTGTTCTAGGAGAAACGATGCTGCGAGTCGTCCAAAAGAAACCTACCAGCCTAAGAAACTCCACGAATTAAACATACCTTCTTTACACGACGACATCTCTCCTCAAGTTGAATATGGAGGTAATATTAATGGTGGTACAGTAATCCCTTCAATAAAAGGTAAATGATTATTTTAACTTCGAAAGCGAAAAAAAAATATCTACTCGCTGGCCTCCATCTTTCACTCTCTGCCTGTGCGCTTTTTTCTTCAGCTCAAATGCTTGGGCCTGCCTCTGTAAATCTTCACTTACACTCTTCTTGCATTGGGGTAAATATAAGGAATGTTAATAATTCACCGATATTTTTTTATTCTTTTCTGAGATTGGATTGAAGTAG--------ATATAGAGAATCACCTTCTGTGGCTGAAATATAATATATTAATCTCTTGCATCGTAGGAAGTAAGACATAGGACTAATTAATGCTTTATTAGTTTAGCCATACAGTGTGTATGGGAATTACATTTATGACACACAGATTGCACATTAGAGAACTGTTATTGATGCAAACTATTCACTTTTGGTGTAGTTTGTCACCTATAAGTTGATTTTTAGTACATTCTTTTTGAAAAGTATTTTTGAATGATTTTCTCTATAAAGAATGTTTTTCAAATGTTCTTTCAAATACAATATTGATATTTTTTTAGTTTTTACCGATAACTTTTTTGAGTTTGGACAAAGACGGGAACAAAAATATCCATTTTGCTTGTA-----------
Ncoylei_DinkinCove_N1118 CCACTGAAATTCAAAAATAGTCATTTGGTGTCTTAAGATTAAATAACCATTTTGTCGTCTTCGGGAGCCGTATAACGGAAAAGTACCCTTATGTCATAATGACTTATTTTTATAATGTATTTAAATTTTAGCAAAGATACTATATTCAGATTTGCAAAATCTTGGTATATAGAATAATCTTTTCTAAAATGTCGTGGGAATTAATATGATGAGAGACAAAATACTATT-AAATATATTTGAAATAATTACAAACAAATACTTATGTAATAAATAACTTTAAAAACAAAGTCAAGATAAGAGGGAATGCTTTCTTTGTAAAAATTTTAAACTTCAGAATCAGACAAAAAAATTAAGATGAATATACGTGTTGCCATGTTATAAACTTATTTCAGACATTATTAAAAAGTTCTATTTTCTAATACACCATTCTGCTATGTGGATTTCTTTTAAAACAATCTATGTCT-----TTTAAAAACACACACGAAATTGTGTTCTAGGAGAAACGATGCTGCGAGTCGTCCAAAAGAAACCTACCAGCCTAAGAAACTCCACGAATTAAACATACCTTCTTTACACGACGACATCTCTCCTCAAGTTGAATATGGAGGTAATATTAATGGTGGTACAGTAATCCCTTCAATAAAAGGTAAATGATTATTTTAACTTCGAAAGCGAAAAAAAAATATCTACTCGCTGGCCTCCGTCTTTCACTCTCTGCCTGTGCGCTTTTTTCTTCAGCTCAAATGCTTGGGCCTGCCTCTGTAAATCTTCACTTACACTCTTCTTGCATTGGGGTAAATATAAGGAATGTTAATAATTCACCGATATTTTTTTATTCTTTTCTGAGATTGGATAGAGGTAGTTTAGTTAATATAGAGAATCACCTTCTGTGGCTGAAATATAATATATTAATCTCATGCATCGTAGGAAGTAAAACATAGGACTAATTAATGCTTTATTAGTTTAGCCATACAGCGTGTATGGGAATTATATTTATGACACACAGATTGCACATTAGAAAACTGTTATTGATGCAAACTATTCACTTTTGGTGTAGTTTGTCACCTATAAGTTGATTTTTAGTACATTCTTTTTAAAAATTATTTTTGAATGATTTTCTCTATAAAGAATGTTTTTCAAATGTTCTTTCAAATACAATATTGATATTTTTTTAGTTTTTACTGATAACTTTTTTGAGTTTGGACAAAAACGGGAGCAAAAATATCCATTTTGCTTGTATTAATTCCTTT
Ncoylei_TiptonCreek_N837 TAACTGAAATTCAAAAATAGTCATTTGGTGTCTTAAGATTAAATAACCATTTTGTCATCTTCGAGAGCCGTATAACGGAAAAGTACCCTTATGTCATAATGACTTATTTTTATAATGTATTTAAATTTCAGCAAAGATACTATATTCAGATTTGTAAAATCTTGGTATATAGAATAACCTTTTCTAAACTGTCGTGGGAATTAATATGACGAGAGACAAAATACTATT-AAATATATCTGAAATAATTACAAACA----------------------------------------------------------------------TAAACTTCAGAATCAGAAAAAAATAATAATATGAATATATGTGTTGCCATGTTATAAACTTATTTCAGACATTCTTAAAAAGTTCTATTTTCTAATACACCATTCTGCTATGTCGATTTCTTTTAAAACAATCTATGTCTTTGGCTTTAAAAACACACACGAAATTGTGTTCTAGGAGAAACGATGCTGCGAGTCGTCCAAAAGAAACCTACCAGCCTAAGAAACTCCACGAATTAAACATACCTTCTTTACACGACGACATCTCTCCTCAAGTTGAATATGGAGGTAATATTAATGGTGGTACAGTAATCCCTTCAATAAAAGGTAAATGATTATTTTAACTTCGAAAGCGAAAAAAAAATATCTACTCGCTGGCCTCCATCTTTCACTCTCTGCCTGTGCGCTTTTTTCTTCAGCTCAAATGCTTGGGCCTGCCTCTGTAAATCTTCACTTACACTCTTCTTGCATTGGGGTAAATATAAGGAATGTTAATAATTCACCGATATTTTTTTATTCTTTTCTGAGATTGGATTGAAGTAG--------ATATAGAGAATCACCTTCTGTGGCTGAAATATAATATATTAATCTCTTGCATCGTAGGAAGTAAGACATAGGACTAATTAATGCTTTATTAGTTTAGCCATACAGTGTGTATGGGAATTACATTTATGACACACAGATTGCACATTAGAGAACTGTTATTGATGCAAACTATTCACTTTTGGTGTAGTTTGTCACCTATAAGTTGATTTTTAGTACATTCTTTTTGAAAAGTATTTTTGAATGATTTTCTCTATAAAGAATGTTTTTCAAATGTTCTTTCAAATACAATATTGATATTTTTTTAGTTTTTACCGATAACTTTTTTGAGTTTGGACAAAGACGGGAGCAAAAATATCCATTTTGCTTGTATTAATTCCCTT
Ncressleri_AndersonSpringCave_G2075 TAATTGGCAATCAATCACATTTTTAAAATTTAAAAAGATAAAAAAAAAA-------TATGTTGATAACTGTGTCACGATGTAACTATCTTCTGGCATAATGACTTATTTTTATAATGTATTTAAATTTCATCAAAGATAGTATATTCAAATTTGCAAAATCTTGTTATATAGAATAACCTTTTCTAAACTGTCGAGGAAATTAATTTGACGAAAAACAAAATACTATG-AACTATTTGTGAAATTATTACAAACAAAGGCCTCTCTAATAATTAACCTCGAAAACAACATCAAATTAAGAAGAAATACTATCTTTGTAAAAATTTTAATCTTCAGAATCAGAAAAAAAAATTGAGATACATATATATATTGCCACATTCTAAACTTATTTTAGACATCGTTAAAAATGTGTATTTTTTGATACACACTTTTGCTATATGGATTTCTTTTAAAACAATCAATCTCTTTGGCTTTAAAA--TCACACGAAATTGTATTCCAGGAGAAACGATGCTGCGAGTCGTCCAAAAGAAACCTACCAGCCTAAGAAACTCCACGAATTAAACATACCTTCCTTACATGATGACATCTCTCCTCAAGTTGAATATGGAGGTAATATTAATGGTGGTACAGTAATCCCTTCAATAAAAGGTAAATGATTATTTTAACTTCAAAAACGAAAAAAAAAAATCTACTTGCTGGCCTTCGTCTTTCACTCTTTGCCTGTGCGC-TTTTTCTTCAGCTCAAATGCTTGGGCCTGCCACTGTAATTCTTCACTTAC----TAATTGCATTTGGGTAAATAT-AGAAATGTTAATAATTCACCGATATTTTT-TATTCTTTTCTAAGATTGGATAGAGGTAGTGTAGTTAATGTAGAGAATCACCT----TGGCTGTAATATAATATATTAATATCATGCATTGTAGGAAGTAAGACATAGGAATAATTAATGCTTTATTAGTTTAGCCATATAGTGTGTATGGGAATTATATTTATGACA--CAGATTGCAATTGGGAAAACTGTTATTGATATGAAGTATTAACTTTTGGTCTAGTTGATCACCTCTAAGTTGATTTTTAGTGCATTCCTTTTAAAAAATATTGTTGAATGTTATTTTTTCTAAAGATTAGATTTTCCTACACCATTCAAATGCAATACTGATAATGTTTTAGTTTTTATCGATAACTTTTACGAGTTTGAACTAAAACGGGAGCCAAAATGTACATTTTGGTTCTA-----------
Ncressleri_PigeonCave_G2077 TAATTGGCAATCAATCACATTTTTAAAATTTAAAAAGATAAAAAAAAAA-------TATGTTGATAACTGTGTCACGATGTAACTATCTTCTGGCATAATGACTTATTTTTATAATGTATTTAAATTTCATCAAAGATAGTATATTCAAATTTGCAAAATCTTGTTATATAGAATAACCTTTTCTAAACTGTCGAGGAAATTAATTTGACGAAAAACAAAATACTATG-AACTATTTGTGAAATTATTACAAACAAAGGCCTCTCTAATAATTAACCTCGAAAACAACATCAAATTAAGAAGAAATACTATCTTTGTAAAAATTTTAATCTTCAGAATCAGAAAAAAAAATTGAGATACATATATATATTGCCACATTCTAAACTTATTTTAGACATCGTTAAAAATGTGTATTTTTTGATACACACTTTTGCTATATGGATTTCTTTTAAAACAATCAATCTCTTTGGCTTTAAAA--TCACACGAAATTGTATTCCAGGAGAAACGATGCTGCGAGTCGTCCAAAAGAAACCTACCAGCCTAAGAAACTCCACGAATTAAACATACCTTCCTTACATGATGACATCTCTCCTCAAGTTGAATATGGAGGTAATATTAATGGTGGTACAGTAATCCCTTCAATAAAAGGTAAATGATTATTTTAACTTCAAAAACGAAAAAAAAAAATCTACTTGCTGGCCTTCGTCTTTCACTCTTTGCCTGTGCGC-TTTTTCTTCAGCTCAAATGCTTGGGCCTGCCACTGTAATTCTTCACTTAC----TAATTGCATTTGGGTAAATAT-AGAAATGTTAATAATTCACCGATATTTTT-TATTCTTTTCTAAGATTGGATAGAGGTAGTGTAGTTAATGTAGAGAATCACCT----TGGCTGTAATATAATATATTAATATCATGCATTGTAGGAAGTAAGACATAGGAATAATTAATGCTTTATTAGTTTAGCCATATAGTGTGTATGGGAATTATATTTATGACA--CAGATTGCAATTGGGAAAACTGTTATTGATATGAAGTATTAACTTTTGGTCTAGTTGATCACCTCTAAGTTGATTTTTAGTGCATTCCTTTTAAAAAATATTGTTGAATGTTATTTTTTCTAAAGATTAGATTTTCCTACACCATTCAAATGCAATACTGATAATGTTTTAGTTTTTATCGATAACTTTTACGAGTTTGAACTAAAACGGGAGCCAAAATGTACATTTTGGTTCTATTAATTCCCTT
Ncrosbyi_MtMitchell_N210 -----------------------------------------------------------------------------------------------------------------------------------------------------------------------------------------------------------------CGAAAGACAAAATACTATTAAAATATACGTGAAATTATTACAAACAAAAACTTCTCTATTAAATAACTTTGAAAACAAAGTCAAGATAAGAGGGAATGCTGTCTCTGTAAAAATTTTAAACCTCTGAATCGGAAAAAAAGATTAAGATGCGTATATGTGTTGCCATGTTCTAAACTTATTTCAGACACTTTTAAAAAGTTCTATTTTCTAATACACCATTTTGCTATGTGGATTTCTTTTAAAACAATCAATGTCTTTGGTTTTAAAAACACACGCAAAATTGTGTTCTAGGAGAAACGATGCTGCGAGTCGTCCAAAAGAAACCTACCAGCCCAAGAAACTGCACGAATTAAACATACCTTCTTTACATGACGACATCTCTCCTCAAGTTGAATATGGAGGTAATATTAATGGTGGTACAGTAATCCCTTCAATAAAAGGTAAATGATTATTTTAACTTCGAAAGCG-AAAAAAAAAATCTACTTGCTGGCCTCCGTCTTTCACTCTCTGCCTGTGCGCTTTTTTCTTCAGCTCAAATGCTTGGGCCTGCCTCTGTAAATCTTCACTTACATTCTTCTTGCATTGGGGTAAATATAAGGAATGTTAATAATTCACCGATATTTTTTTATTCTTTTCTGATATTGGATAGAGGTAGTGTAGTTAATATAGAGAATCACCTTCTGTGGCTGAAATATATTATATTAATGTCATGCATTGTAGGAAGTAAGACATAGGACTACTTAATGCTTTATTAGTTTATCCATATGGCGTGTATGGGAATTATATTTATGACACACAGATTGCACATTAGAAAACTGTTATTGATGTAGACTATTCACTTTTGGTGTAGT---TCGTTTGTCAGTTGATTTTTAGTACATTCTTTTTAAAAAGTATTTTTGAATGATTTTTTCTATAAAGAATGTTTTTCAAATGTTCTTTCAAATACAATATTGATATTTTTTTAGTTTTTGTCAATAACTTTT---------------------------------------------------------
Ncrosbyi_PricesCrk_N1143 TAACCGAAATTCAAAAATACTTATCTGGTGTCTTAAGATTAAATGGCCAATTTGGCGTCTTTGGGAGCCGTATAACGGAAAAGTACCCTTTTGTCATAATGACTTATTTTTATAATGTATTTAAATTTTCGCAAAGATACTATATTCAGATTTGCAAAATCTTGTTATATAGAATAACCTTTTCTAAACTGTCGTGAGAATTAACATGACGAAAGACAAAATACTATTAAAATATACGTGAAATTATTACAAACAAAAACTTCTCTATTAAATAACTTTGAAAACAAAGTCAAGACAAGAGGGAATGCTGTCTCTGTAAAAATTTTAAACCTCGGAATCGGAAAAAAAGATTAAGATGCATATATGTGTTGCCATGTTCTAAACTTATTTCAGACACTTTTAAAAAGTTCTATTTTCTAATACACCATTTTGCTATGTGGATTTCTTTTAAAACAATCAATGTCTTTGGCTTTAAAAACACACGCAAAATTGTGTTCTAGGAGAAACGATGCTGCGAGTCGTCCAAAAGAAACCTACCAGCCCAAGAAACTGCACGAATTAAACATACCTTCTTTACATGACGACATCTCTCCTCAAGTTGAATATGGAGGTAATATTAATGGTGGTACAGTAATCCCTTCAATAAAAGGTAAATGATTATTTTAACTTCGAAAGCG-AAAAAAAAAATCTACTTGCTGGCCTCCGTCTTTCACTCTCTGCCTGTGCGCTTTTTTCTTCAGCTCAAATGCTTGGGCCTGCCTCTGTAAATCTTCACTTACATTCTTCTTGCATTGGGGTAAATATAAGGAATGTTAATAATTCACTGATATTTTTTTATTCTTTTCTGAGATTCGATAGAGGTAGTGTAGTTAATATAGAGAATCACCTTCTGTGGCTGAAATATATTATATTAATGTCATGCATTGTAGGAAGTAAGACATAGGACTATTTAATGCTTTATTAGTTTAGCCATATGGCGTGTATGGGAATTATATTTATGATACACAGATTGCACATTAGAAAACTGTTATTGATGTAGACTATTCACTTTTGGTGTAGT---TTGTTTGTCAGTTGATTTTTAGTACATTCTTTTTAAAAAGTATTTTTGAATGATTTTTTCTATAAAGAATGTTTTTCAAATGTTCTTTCAAATACAATATTGATATTTTTTTAGTTTTTGTCAATAACTTTTTTGAGTTTGAACAAAAACGGGAGCCAAAA-----------------TTAATTTCCTT
Ncrosbyi_ShufordCrk_N1148 TAACCGAAATTCAAAAATACTTATCTGGTGTCTTAAGATTAAATGGCCAATTTGGCGTCTTTGGGAGCCGTATAACGGAAAAGTACCCTTTTGTCATAATGACTTATTTTTATAATGTATTTAAATTTTCGCAAAGATACTATATTCAGATTTGTAAAATCTTGTTATATAGAATAACCTTTTCTAAACTGTCGTGAGAATTAACATGACGAAAGACAAAATACTATTAAAATATACGTGAAATTATTACAAACAAAAACTTCTCTATTAAATAACTTTGAAAACAAAGTCAAGACAAGAGGGAATGCTGTCTCTGTAAAAATTTTAAACCTCAGAATCGGAAAAAAAGATTAAGATGCATATATGTGTTGCCATGTTCTAAACTTATTTCAGACACTTTTAAAAAGTTCTATTTTCTAATACACCATTTTGCTATGTGGATTTCTTTTAAAACAATCAATGTCTTTGGCTTTAAAAACACACGCAAAATTGTGTTCTAGGAGAAACGATGCTGCGAGTCGTCCAAAAGAAACCTACCAGCCCAAGAAACTGCACGAATTAAACATACCTTCTTTACATGACGACATCTCTCCTCAAGTTGAATATGGAGGTAATATTAATGGTGGTACAGTAATCCCTTCAATAAAAGGTAAATGATTATTTTAACTTCGAAAGCG-AAAAAAAAAATCTACTTGCTGGCCTCCGTCTTTCACTCTCTGCCTGTGCGCTTTTTTCTTCAGCTCAAATGCTTGGGCCTGCCTCTGTAAATCTTCACTTACATTCTTCTTGCATTGGGGTAAATATAAGGAATGTTAATAATTCACCGATATTTTTTTATTCTTTTCTGAGATTGGATAGAGGTAGTGTAGTTAATATAGAGAATCACCTTCTGTGGCTGAAATATATTATATTAATGTCATGCATTGTAGGAAGTAAGACATAGGACTACTTAATGCTTTATTAGTTTAGCCATATGGCGTGTATGGGAATTATATTTATGACACACAGATTGCACATTAGAAAACTGTTATTGATGTAGACTATTCACTTTTGGTGTAGT---TCGTTTGTCAGTTGATTTTTAGTACATTCTTTTTAAAAAGTATTTTTGAATGATTTTTTCTATAAAGAATGTTTTTCAAATGTTCTTTCAAATACAATATTGATATTTTTTTAGTTTTTGTCAATAACTTTTTTGAGTTTGAACAAAAACGGGAGCCAAAA-----------------TTAATTTCCTT
Ndellingeri_BullpenBridge_N109 TAACCGAAATTCAAAAATACTCATTTGGCGTCTCAAGATTCAATGGCCAATTTGGCGTCTTTGGGAGCCATATAATGGAAAAGTACCCTTTTGTCATAATGACTTATTTTTATAATGTATTTAAATTTTAGCAAAGGTACTATATTCAGATTTGCAAAATCTTGTTATATAGAATAACCTTTTCTAAACTGTCGTGGGAATTAACATGACGTAAGATAAAATACTATTAAAATATATGTGAAATTATTACAAAGAAAAACTTCTCTATTAAATAATTTTAAAAACAAAGTCAAGATAAGAGGGAATGCTGTATTTGTAAAAATTTTAAACTTCAGAATCAGAAAAAAAGA----------TATATGTGTTGCCATGTTCTAAACTTATTTCAGACATTATTAAAAAGTTCTATTTTCTAATACACCATTCTGCTATGTGGATTTCTTTTAAAATAATCAATGTCTTCGTCTTTAAAAACACACACAAAATTGTGTTCTAGGAGAAACGATGCTGCGAGTCGTCCAAAAGAAACCTACCAGCCTAAGAAACTCCACGAATTAAACATACCTTCTTTACACGACGACATCTCTCCTCAAGTTGAATATGGAGGTAATATTAATGGTGGTACAGTAATCCCTTCAATAAAAGGTAAATGATTATTTTAACTTCGAAAGCGAAAAAAAAATATCTACTTGCTGGCCTTCGTCTTTCACTCTCTGCCTGTGCGCTTTTTTCTTCAGCTCAAATGCTTGGGCCTGCCTCTGTAAATCTTCACTTACACTCTTCTTGCATTGGGGTAAATATAAGGAATGTTAATAATTCACCGATATTTTTTTATTCTTTTCCGAGATTGGATAGAGGTAGTGTAGTTAATATAGAGAATCACCTTCTGTGGCTGAAATATAATATATTAATCTCATGCATCGTAGGAAGTAAGACATAGGGCTAATTAATGCTTTATTAGTTTAGCAATTCAGCGTGTATGGGAATTATATTTATGACACACAGATTGCACATTAGAAAACTGTTATCGATGCAAACTATTCACTTTTGGTGTAGTTTGTCACCTCTAAGTTGATTTTAAGTACATTCTTTTTAAAAAGTATTTTTGAATGATTTTTTCTATGAAGAATGTTTTTCAAATGTTCTTTCAAATACAATATTTATATTTTTTTAGTTTTTACCGATAATTTTTTTGAGTTTGGACGAAAACGGGAGCAAAAATATCTATTTCGCTTCTATTAATTCCTTT
Ndellingeri_WhitewFalls_N887 --------------------------------------------------------------------------------------------GTCATAATGACTTATTTTTATAATGTATTTAAATTTTAGCAAAGGTACTATATTCAGATTTGCAAAATCTTGTTATATAGAATAACCTTTTCTAAACTGTCGTGGGAATTAACATGACGAAAGATAAAATACTATTAAAATATATGTGAAATTATTACAAAGAAAAACTTCTCTATTAAATAATTTTAAAAACAAAGTCAAGATAAGAGGGAATGCTGTATTTGTAAAAATTTTAAACTTCAGAATCAGAAAAAAAGATTAAGATGCATATATGTGTTGCCATGTTTGAAACTTATTTCAGACATTATTAAAAAGTTCTATTTTCTAATACACCATTCTGCTATGTGGATTTCTTTTAAAATAATCAATGTCTTCGTCTTTAAAAACACACACAAAATTGTGTTCTAGGAGAAACGATGCTGCGAGTCGTCCAAAAGAAACCTACCAGCCTAAGAAACTCCACGAATTAAACATACCTTCTTTACATGACGACATCTCTCCTCAAGTTGAATATGGAGGTAATATTAATGGTGGTACAGTAATCCCTTCAATAAAAGGTAAATGATTATTTTAACTTAGAAAGCGAAAAAAAAATATCTACTTGCTGGCCTTCGTCTTTCACTCTCTGCCTGTGCGCTTTTTTCTTCAGCTCAAATGCTTGGGCCTGCCCCTGTAAATCTTCACTTACACTCTTCTTGCATTGGGGTAAATATAAGGAATGTTAATAATTCACCGATATTTTTTTATTCTTTTCTGAGATTGGATAGAGGTAGTGTAGTTAATATAGAGAATCACCTTCTGTGGCTGAAATATAATATATTAATCTCATGCATCGTAGGAAGTAGGACATAGGACTAATTAATGCTTTATTAGTTTAGCCATTCAGCGTGTATGGGAATTATATTTATAACACACAGATTGCACATTAGAAAACTGTTATCGATGCAAACTATTCACTTTTGGTGTAGTTTGTCACCTCTAAGTTGATTTTAAGTACATTCTTTTTAAAAAGTATTTTTGAATGATTTTTTCTATGAAGAATGTTT------------TTCAAATACAATATTTATATTTTTTTAGTTTTTACTGATAATTTTTTTGAGTTTGGACAAAAACGGGAGCAAAAATATCCATTTTGCTTCTATTAATTCCTTT
Ndilutus_GrassyCreek_N670 ------------------------------------------------------------------------------------------------------------------------------------------------------------------------------------------------------------------------------------------------------------------------------------------------------------------------------------------------ATCAGAAAAAAAGATTAAGATGCATATATGTGTTGCCACGTTCTAAACTTATTTCAGACATTATTAAAAAGTTCCATTTCCTAATACACCATTCTGCTATGTGGATTTCTTTTAAAACAATCAATGTCTTTGTCTTTAAAAACACACACAAAATTGTGTTCCAGGAGAAACGATGCTGCGAGTCGTCCAAAAGAAACCTACCAGCCTAAGAAACTCCACGAATTAAACATACCTTCTTTACATGACGACATCTCTCCTCAAGTTGAATATGGAGGTAATATTAATGGCGGTACAGTAATCCCTTCAATAAAAGGTAAATGATTATTTTAACTTCGAGAGCGAAGTAAAAAAATCTACTTGCTGGCCTCCGTCTTTCACTCTCTGCCTGTGCGCTTTTTTCTTCAGCTCAAATGCTTGGGCCTGCTTCTGTAAATCTTCACTTACATTCTTCTTGCATTGGGGTAAATATAAGGAATGTTAATAATTCACCGATATTTTTTTATTCTTTTCCGAGATTGGATAGAGGTAGTGTAGTTAATATAGAGAATCACCTTATGTGGCTGAAATATAATATATTAATCTCATGCATCGTAGGAAGTAAGACATAGGACTAATTAA-----------------------------------------------------------------------------------------------------------------------------------------------------------------------------------------------------------------------------------------------------------------------------------------------------------
Ndilutus_StarveRockCave_G3174 TAACCGAAATTCAAAAATACTCATTTGGCGTCTTAAGATTAAATGGCCAATTTCGCGTCTTTGGGAGCCGTATAACGGAAAAGTACCCTTTTGTCATAATGACTTATTTTTATAATGTATTTAAATTTTAGCAAAGATACTATATTCAGATTTGCAAAATCTTGTTATATAGAATAACCTTTTCTAAACTGTCGTGGGAATTAACATGACGAAAGACAAAATACTATTAAAATATATGTGAAATTATTACAAACAAAAAC-TCTCTATTAAATAACTTTAAAAACAAAGTCAAGATAAGAGGGAATGCTGTATTTGTAAAAATTTTAAACTTCAGAATCAGAAAAAAAGATTAAGATGCATATATGTGTTGCCACGTTCTAAACTTATTTCAGACATTATTAAAAAGTTCCATTTCCTAATACACCATTCTGCTATGTGGATTTCTTTTAAAACAATCAATGTCTTTGTCTTTAAAAACACACACAAAATTGTGTTCCAGGAGAAACGATGCTGCGAGTCGTCCAAAAGAAACCTACCAGCCTAAGAAACTCCACGAATTAAACATACCTTCTTTACATGACGACATCTCTCCTCAAGTTGAATATGGAGGTAATATTAATGGCGGTACAGTAATCCCTTCAATAAAAGGTAAATGATTATTTTAACTTCGAGAGCGAAGTAAAAAAATCTACTTGCTGGCCTCCGTCTTTCACTCTCTGCCTGTGCGCTTTTTTCTTCAGCTCAAATGCTTGGGCCTGCTTCTGTAAATCTTCACTTACATTCTTCTTGCATTGGGGTAAATATAAGGAATGTTAATAATTCACCGATATTTTTTTATTCTTTTCCGAGATTGGATAGAGGTAGTGTAGTTAATATAGAGAATCACCTTATGTGGCTGAAATATAATATATTAATCTCATGCATCGTAGGAAGTAAGACATAGGACTAATTAATGCTTTATTAGTTTAGCCATACAGTGTGTATGGGAATTATATTTATGACACACAGATTGCACATTAGAACACTGTTATTGATGTAAACTATTCACTTTTGGTGCAGT---------------------------------------AA--------------TTTTTTTCTATAAAGAATGTTTTTCAAATGTTCTTTCAAATACAATATGGATATTTTTTTAGTTTTTATCGAAAGCTTTTTTTAGTTTGAACAAAAACGGGAGCTAAAATGTCAATTTTGCTTCTATTAATTCCC--
Nfridelli_LittlePigeon_N262 AAACTGAAG------------------GTGCCGGAAAACTGAATGCC---------------------------------------------------------------------------------------GGATAATATATTCAGATTTGCAAAATCTTGTTATATAGAATAACCTTTTCTAAACTGTCGTGGGAATTAACATGACGAAAGACAAAATACTATTAAAATATATGTGAAATTATTACAAAGAAAAACTTCTCTATTAAATAATTTTAAAAACAAAGTCAAGATAAGAGGGAATGCTGTATTTGTAAAAATTTTAAACTTCAGAATCAGAAAAAAAGATTAAGATGCATATATGTGTTGCCATGTTCTAAACTTATTTCAGACATTATTAAAAAGTTCTATTTTCTAATACACCGTTCTGCTATGTGGATTTCTTTTAAAATAATCAATGTCTTTGTCTTTAAAAACACACACAAAATTGTGTTCTAGGAGAAACGATGCTGCGAGTCGTCCAAAAGAAACCTACCAGCCTAAGAAACTCCACGAATTAAACATACCTTCTTTACATGACGACATCTCTCCTCAAGTTGAATATGGAGGTAATATTAATGGTGGTACAGTAATCCCTTCAATAAAAGGTAAATGATTATTTTAACTTCGAAAGCGAAAAAAAAATATCTACTTGCTGGCCTCCGTCTTTCACTCTCTGCCTGTGCGCTTTTTTCTTCAGCTCAAATGCTTGGGCCTGCCTCTGTAAATCTTCACTTACACTCTTCTTGCATTGGGGTAAATATAAGGAATGTTAATAATTCACCGATATTTTTTTATTCTTTTCTGAGATTGGATAGAGGTAGTGTAGTTAATATAGAGAATCACCTTCTGTGGCTGAAATATAATATATTAATCTCATGCATCGTAGGAAGTAAGACATAGGACTAATTAATGCTTTATTAGTTTAGCCATACAGCGTGTATGGGAATTATATTTATGACACACAGATTGCACATTAGAAAACTGTTATTGATGCAAACTATTCTCTTTTGGTATAGTTTGTCACCTCTAAGTTGATTTTTAGTACATTCTTTTTAAAAAGTATTTTTGAATGATTTTTTCTATCAAGAATGTTTTTCAAATGTTCTTTCAAATACAATATTGATATTTTTTTAGTTTTTACCGATAATTTTTTTGAGTTTGGACAAAAACGGGAACAAAAATATCCATTTTGCTTCTATTAATTCCCTT
Nfurtivus_HugdenBranch_G3175 TAACCGAAATTCAAAAATACTCATTTGGCATCTTAAGATTAAATGGCCAATTTGGCGTCCTTGGGACCCGTATAACGGAAAAGTACTCT--TGTCATAATAACTTATTTTTATAATGTATTTAAATTTTAGCAAATATACTATATTCAGATTTGCAAAATCTTGTTAAATAGAATAACCTTTTCTAAACTGCCATGGGAATTAATATGATGAAAGACAAAATACTATT-AAATATATCTGAAATCATTACAAACAAATATTTATC------------------------------------------------------------TAAACTTCAGAATCAGAGGAAAAAATTGAGATGCATATATGTTTTGCCATGTTCTAAACTTATTTCAGTCATTATTAAAAACGTCTATTTTCTAATACACCCTTCTACTATATGGATTTTTAAAAAAACAATCAATTTCTTTGGCTTTAAAAACACACACAAAATTGTATTTTAGGAGAAACGATGCTGCGAGTCGTCCAAAAGAAACCTACCAGCCTAAGAAACTCCACGAATTAAACATACCTTCCTTACATGACGACATCTCTCCTCAAGTTGAATATGGAGGTAATATTAATGGTGGTACAGTAATCCCGTCAATAAAAGGTAAATGATTATTTTAACTTCAAAAGAG-AAAAAAAAAATCTACTTGCTGGCCTTCGTCTTTCACTCTCTGCCTGTGCGCTTTTTTCTTCAGCTCAAATGCTTGGGCCTGCCTCTGTAATTCTTCACTTACCTTCTTCTTGCATTTGGGTAAATATAAGGAATGTTGATGATTCACCGATATTTTTT-ATTCTTTTTTGAGATTGGATAGAGTTAGTGTAGTTAATATAGAGAATCACCTTCTGTGGCTGAAATATAATATATTAATCTCATGCATCGTAGGAACTAATACATAGGAATAATTAATGCTTTATTAGTTTAGCCATACAGTGTGTATGGGAATTATATTTATGACACACAGATTGCACATTAGAAAACTGTTATTGATGTAAACTATTCACTTTTGGTGTAGTTTGTCACCTCTAAATTGATTTTTAGTACATTCTTCTTAAAAAGTATTTTTGAATGTTTTTTTCTATAATGTTTTTTTTTTTTTACATCATTCAAATACAATATTGATATTTTTTTAGTTTTTATCCATAACTTCTTTGAGTTTGAACAAAAACAGAAGTCAAAATGTCCGTTTTGCTTCTATTTATTCCCTT
Nfurtivus_RaccoonMtn_N1026 TAACCGAAATTCAAAAATACTCATTTGGCATCTTAAGATTAAATGGCCAATTTGGCGTCCTTGGGACCCGTATAACGGAAAAGTACTCT--TGTCATAATAACTTATTTTTATAATGTATTTAAATTTTAGCAAATATACTATATTCAGATTTGCAAAATCTTGTTAAATAGAATAACCTTTTCTAAACTGCCATGGGAATTAATATGATGAAAGACAAAATACTATT-AAATATATCTGAAATCATTACAAACAAATATTTATC------------------------------------------------------------TAAACTTCAGAATCAGAGGGAAAAATTGAGATGCATATATGTTTTGCCATGTTCTAAACTTATTTCAGTCATTATTAAAAACGTCTATTTTCTAATACACCCTTCTACTATATGGATTTTTAAAAAAACAATCAATTTCTTTGGCTTTAAAAACACACACAAAATTGTATTTTAGGAGAAACGATGCTGCGAGTCGTCCAAAAGAAACCTACCAGCCTAAGAAACTCCACGAATTAAACATACCTTCCTTACATGACGACATCTCTCCTCAAGTTGAATATGGAGGTAATATTAATGGTGGTACAGTAATCCCGTCAATAAAAGGTAAATGATTATTTTAACTTCAAAAGAG-AAAAAAAAAATCTACTTGCTGGCCTTCGTCTTTCACTCTCTGCCTGTGCGCTTTTTTCTTCAGCTCAAATGCTTGGGCCTGCCTCTGTAATTCTTCACTTACCTTCTTCTTGCATTTGGGTAAATATAAGGAATGTTGATGATTCACCGATATTTTTT-ATTCTTTTTTGAGATTGGATAGAGTTAGTGTAGTTAATATAGAGAATCACCTTCTGTGGCTGAAATATAATATATTAATCTCATGCATCGTAGGAACTAAGACATAGGAATAATTAATGCTTTATTAGTTTAGCCATACAGTGTGTATGGGAATTATATTTATGACACACAGATTGCACATTAGAAAACTGTTATTGATGTAAACTATTCACTTTTGGTGTAGTTTGTCACCTCTAAATTGATTTTTAGTACATTCTTCTTAAAAAGTATTTTTGAATGTTTTTTTCTATAATGTTTTTTTTTTTTTACATCATTCAAATACAATATTGATATTTTTTTAGTTTTTATCCATAACTTCTTTGAGTTTGAACAAAAACAGAAGTCAAAATGTCCGTTTTGCTTCTATTTATTCCCTT
Ngeorgia_Sittons_N073 TAACCAAAATTCAAAAATACTCATTTGGCTTCTTAAGATTAAATGGCCAATTTGGCGTCCTTGGGAGCCGTATAACGGAAAAGTACTCTTTTGTCATAATAACTTATTTTTATAATGTATTTAAATTTTAGCAAATATACTATATTCAGATTTGCAAAATCTTGTTAAATAGAATAACCTTTTCTAAACTGCCGTGGGAATTAATATGACGAAAGACAAAATACTATT-AAATATATCTGAAATCATTACAAGCAAATATTTATC------------------------------------------------------------TAAACTTCAGAATCAGAGGAAAAAATTGAGATGCATATATGTTTTGCCATGTTCTAAACTTATTTCAGTCATTATTAAAAACATCTATTTTCTATTAAACCCTTCTACTATGTGGATTTTTTTAAAAACAATCAATTTCTTTGGTTTTAAAAACACACACAAAATTGTATTCTAGGAGAAACGATGCTGCGAGTCGTCCAAAAGAAACCTACCAGCCTAAGAAACTCCACGAATTAAACATACCTTCCTTACATGACGACATCTCTCCTCAAGTTGAATATGGAGGTAATATTAATGGTGGTACAGTAATCCCGTCAATAAAAGGTAAATGATTATTTTAACTTCAAAAGAG---AAAAAAAATCTACTTGCTGGCCTTCGTCTTTCACTCTCTGCCTGTGCGCTTTTTACTTCAGCTCAAATGCTTGGGCCTGCCTCTGTAATTCTTCACTTACCTTCTTCTTGCATTTGGGTAAATATAAGGAATGTTGATGATTCACCGATATTTTTT-ATTCTTTTCTGAGATTGGATAGAGGTAGTGTAGTTAATATAGAGAATTACCTTCTGTGGCTGAAATATAATATATTAATCTCATGCATCGTAGGAACTAAGACATAGGAATCATTAATGCTTTATTAGTTTAGCCATACAGTGTGTATGGGAATTATATTTATGACACACAGATTGCACATTAGAAAACTGTTATTGATGTAAACTATTCACTTTTGGAGTAGTTTGTCACCTCTAAGTTGATTTTTAGTACATTCTTTTTAAAAAGTATTTTTGAATA-TTTTTTCAATAATG-----TTTTTTTTACATCATTCAAA-------------------------------------------------------------------------------------------------
Ngertschi_CedarCreek_N351 TCACCGAAATTCAAAAATACTCATTTGGCGTCTTAAGATTAAATGGCCAATTTTTCGTCTTTGGGAGCCGTATGACGGAAAAGTATCCTTTTGCCATAATGATTTATTTTTATAATGTATTTAAATTTTAGCAAAGATACTATATTCAGATTTGCAAAATCTTG-TATATAGAATAACCTTTTCTAAACTGTCGTGAGAATTAACATGACGAAAGACAAAATACTATTAAAATATACGTGAAATTATTACAAACAGAAACTTCTCTATTAAATAACTTTGAAAACAAAGTCAAGACAAGAGGGAATGCTGTCTCTGTAAAAATTTTAAACCTCAGAATCGGAAAAAAAGATTAAGATGCATATATGTGTTGCCATGTTCTAAACTTATTTCAGACACTTTTAAAAAGTTCTATTTTCTAATACACCAATTTGCTATGTGGATTTCTTTTAAAA----CAATGCCTTTGGTTTTAAAAACACACGCAAAATTGTGTTCTAGGAGAAACGATGCTGCGAGTCGTCCAAAAGAAACCTACCAGCCCAAGAAACTGCACGAATTAAACATACCTTCTTTACATGACGACATCTCTCCTCAAGTTGAATATGGAGGTAATATTAATGGTGGTACAGTAATCCCTTCAATAAAAGGTAAATGATTATTTTAACTTCGAAAGCG--AAAAAAAAATCTACTTGCTGGCCTCCGTCTTTCACTCTCTGCCTGTGCGCTTTTTTCTTCAGCTCAAATGCTTGGGCCTGCCTCTGTAAATCTTCACTTGCATTCTTCTTGCATTGGGGTAAATATAAGGAATGTTAATAATTCACCGATATTTTTTTATTCTTTTCTGAGATTGGATAGAGGTAGTGTAGTTAATATAGAGAATCACCTTCTGTGGCTGAAATATATTATATTAATGTCATGCATTGTAGGAAGTAAGACATAGGACTACTTAATGCTTTATTAGTTTAGCCATATGGCGTGTATGGGAATTATATTTATGACACACAGATTGCACATTAGAAAACTGTTATTGATATAGAGTATTCACTTTTGGTGTA-------GTTTGTCACTTGATTTTTAGTACATTCTTTTTAAAAAGTATTTTTGAATGATTTTTTCTATAAAGAATGTTTTTCAAATGTTCTTTCAAATACAATATTGATATTTTTTTAGTTTTTGTCAATAACTTTTTTGAGTTTGAACAAAAACGGGAGCCAAAA-----------------TTAATTTCCTT
Ngertschi_FrenchBroad_N968 ------------------------------------GATTAAATGGCCAATTTTTCGTCTTTGGGAGCCGTATGACGGAAAAGTATCCTTTTGCCATAATGATTTATTTTTATAATGTATTTAAATTTTAGCAAAGATACTATATTCAGATTTGCAAAATCTTG-TATATAGAATAACCTTTTCTAAACTGTCGTGAGAATTAACATGACGAAAGACAAAATACTATTAAAATATACGTGAAATTATTACAAACAAAAACTTCTCTATTAAATAACTTTGAAAACAAAGTCAAGACAAGAGGGAATGCTGTCTCTGTAAAAATTTTAAACCTCAGAATCGGAAAAAAAGATTAAGATGCATATATGTGTTGCCATGTTCTAAACTTATTTCAGACACTTTTAAAAAGTTCTATTTTCTAATACACCAATTTGCTATGTGGATTTCTTTTAAAA----CAATGTCTTTGGTTTTAAAAACACACGCAAAATTGTGTTCTAGGAGAAACGATGCTGCGAGTCGTCCAAAAGAAACCTACCAGCCCAAGAAACTGCACGAATTAAACATACCTTCTTTACATGACGACATCTCTCCTCAAGTTGAATATGGAGGTAATATTAATGGTGGTACAGTAATCCCTTCAATAAAAGGTAAATGATTATTTTAACTTCGAAAGCG--AAAAAAAAATCTACTTGCTGGCCTCCGTCTTTCACTCTCTGCCTGTGCGCTTTTTTCTTCAGCTCAAATGCTTGGGCCTGCCTCTGTAAATCTTCACTTACATTCTTCTTGCATTGGGG-AAATATAAGGAATGTTAATAATTCACCGATATTTTTTTATTCTTTTCCGAGATTGGATAGAGGTAGTGTAGTTAATATAGAGAATCACCTTCTGTGGCTGAAATATATTATATTAATGTCATGCATTGTAGGAAGTAAGACATAGGACTACTTAATGCTTTATTAGTTTAGCCATATGGCGTGTATGGGAATTATATTTATGACACACAGATTGCACATTAGAAAACTGTTATTGATATAGAGTATTCACTTTTGGTGTA-------GTTTGTCACTTGATTTTTAGTACATTCTTTTTAAAAAGTATTTATGAATGATTTTTTCTATAAAGAATGTTTTTCAAATGTTCTTTCAAATACAATATTGATATTTTTTTAGTTTTTGTCAATAACTTTTTTGAGTTTGAACAAAAACGGGAGCCAAAA-----------------TTAATTTCCTT
Ngertschi_HickoryNutGap_N810 -----------CAAAAATACTCATTTGGCGTCTTAAGATTAAATGGCCAATTTTTCGTCTTTGGGAGCCGTATGACGGAAAAGTATCCTTTTGCCATAATGATTTATTTTTATAATGTATTTAAATTTTAGCAAAGATACTATATTCAGATTTGCAAAATCTTG-TATATAGAATAACCTTTTCTAAACTGTCGTGAGAATTAACATGACGAAAGACAAAATACTATTAAAATATACGTGAAATTATTACAAACAAAAACTTCTCTATTAAATAACTTTGAAAACAAAGTCAAGACAAGAGGGAATGCTGTCTCTGTAAAAATTTTAAACCTCAGAATCGGAAAAAAAGAGTAAGATGCATATATGTGTTGCCATGTTCTAAACTTATTTCAGACACTTTTAAAAAGTTCTATTTTCTAATACACCAATTTGCTATGTGGATTTCTTTTAAAA----CAATGTCTTTGGTTTTAAAAACACACGCAAAATTGTGTTCTAGGAGAAACGATGCTGCGAGTCGTCCAAAAGAAACCTACCAGCCCAAGAAACTGCACGAATTAAACATACCTTCTTTACATGACGACATCTCTCCTCAAGTTGAATATGGAGGTAATATTAATGGTGGTACAGTAATCCCTTCAATAAAAGGTAAATGATTATTTTAACTTTGAAAGCG--AAAAAAAAATCTACTTGCTGGCCTCCGTCTTTCACTCTCTGCCTGTGCGCTTTTTTCTTCAGCTCAAATGCTTGGGCCTGCCTCTGTAAATCTTCACTTACATTCTTCTTGCATTGGGGTAAATATAAGGAATGTTAATAATTCACCGATATTTTTTTATTCTTTTCTGACATTGGATAGAGGTAGTGTAGTTAATATAGAGAATCACCTTCTGTGGCTGAAATATATTATATTAATGTCATGCATTGTAGGAAGTAAGACATAAGACTACTTAATGCTTTATTAGTTTAGCCATATGGCGTGTATGGGAATTATATTTATGACACACAGATTGCACATTAGAAAACTGTTATTGATATAGAGTATTCACTTTTGGTGTA-------GTTTGTCACTTGATTTTTAGTACATTCTTTTTAAAAAGTATTTTTGAATGATTTTTTCTATAAAGAATGTTTTTCAAATGTTCTTTCAAATACCATATTGATATTTTTTTAGTTTTTGTCAATAACTTTTTTGAGATGAAGTACGAATATTAATTTAAA-----------------TAAATTC----
Nholsingeri_BrumleyCrk_N916 TAACCGAAATTCAAAAATACTCATTTAGCATCTTAAGATTAAATGGCCAATTTGGCGTCTTTGGGACCCGTATAACGGAAAAGTACCCTTTTGTCATAATAACTTATTTTTACAATGTATTTAAATTTTAGCAAATATACTATATTCAGATTTGCAAAATCTTGTTACATAGAATAACCTTTTCTAAACTGTCGTGGGAATTAACAT-------GACAAAATACTATTAAAATATATGTGAAATTATTACAAACAAAAATTTCTCTATTAAATAACTTTAAAAACAAAGTCAAGATGAGAGGCAATGTTATCTTTTTAAAAATTTTAAACTTCGGAATCGGAAAAAAAGATTAAGATGCATATATGTGTTGCCATCTTCTAAACTTATTTCAGACATTATTAAAAAGTTCCATTTCCTAATACACCATTCTGCTGTGTGGATTTCTTTTAAAACAATCAATGTCTTTGTCTTTAAAAACACACACAAAATTGTGTTCTAGGAGAAACGATGCTGCGAGTCGTCCAAAAGAAACCTACCAGCCTAAGAAACTCCACGAATTAAACATACCTTCTTTACATGACGACATCTCTCCTCAAGTTGAATATGGAGGTAATATTAATGGTGGTACAGTAATCCCTTCAATAAAAGGTAAATGATTATTTTAACTTCGAAAGCGAAAAAAAAAAATCTACTTGCTGGCCTCCGTCTTTCACTCTCTGCCTGTGCGCTTTTTTCTTCAGCTCAAATGCTTGGGCCTGCCTCTGTCAATCTTCACTTACATTCTTCTTGCATTGGGGTAAATATAAGGAATGTTAATAATTCACCGATATTTTTTTATTCTTTTCTGAGATTGGATAGAGGTAGTGTAGTTAATATAGAGAATCACCTTATGTGGCTGAAATATAATATATTAATCTCATGCATTGTAGGAAATAAGAC------CTAATTAATGCTTTATTAGTTTAGCCATACAGCGTGGATGGGAATTATATTTATGACACACAGATTGCACATTAGAAAACTGTTATTGATGTAAACTATTCACTTTTGG-------TGTCACCTCCAAGTTGATTTTTAGTACATTCTTTTTAAAAAGTATTTTTGAATGATTTTTTCTATAAAGAATGTTTTTCAAATGTTCTTTCAAATACAATATGGATATTTTTTTAGCTTTTATCGATAACTTTTTTTAGTTTGAACAAAAACGGGATCCAAAATGTCCATTTTGCTTCTATTAATTCCCTT
Nholsingeri_PondCave_N541 ----------------------------CATCTGAAGATTAAATGGCCAATTTGGCGTCTTTGGGACCCGTATAACGGAAAAGTACCCTTTTGTCATAATAACTTATTTTTACAATGTATTTAAATTTTAGCAAATATACTATATTCAGATTTGCAAAATCTTGTTATATAGAATAACCTTTTCTAAACTGTCGTGGGAATTAACATGACAAAAGACAAAATACTATTAAAATATATGTGAAATTATTACAAACAAAAATTTCTCTATTAAATAACTTTAAAAACAAAGTCAAGATAAGAGGCAATGTTATCTTTTTAAAAATTTTAAACTTCGGAATCGGAAAAAAAGATTAAGATGCATATATGTGTTGCCATCCTCTAAACTTATTTCAGACATTATTAAAAAGTTCCATTTCCTAATACACCATTCTGCTATGTGGATTTCTTTTAAAACAATCAATGTCTTTGTTTTTAAAAACATACACAAAATTGTGTTCTAGGAGAAACGATGCTGCGAGTCGTCCAAAAGAAACCTACCAGCCTAAGAAACTCCACGAATTAAACATACCTTCTTTACATGACGACATCTCTCCTCAAGTTGAATATGGAGGTAATATTAATGGTGGTACAGTAATCCCTTCAATAAAAGGTAAATGATTATTTTAACTTCGAAAGCG--GAAAAAAAATCTACTTGCTGGCCTCCGTCTTTCACTCTCTGCCTGTGCGCTTTTTTCTTCAGCTCAAATGCTTGGGCCTGCCTCTGTCAATCTTCACTTACATTCTTCTTGCATTGGGGTAAATATAAGGAATGTTAATAATTCACCGATATTTTTTTATTCTTTTCTGAGATTGGATAGAGGTAGTGTAGTTAATATAGAGAATCACCTTATGTGGCTGAAATATAATATATTAATCTCATGCATTGTAGGAAATAAGAC------CTAATTAATGCTTTATTAGTTTAGCCATACAGCGTGGATGGGAATTATATTTATGACACACAGATTGCACATTAGAAAACTGTTATTGATGTAAACTATTCACTTTTGG-------TGTCACCTCCAAGTTGATTTTTAGTACATTCTTTTTAAAAAGTATTTTTGAATGATGTTTTCTATAAAGAATGTTTTTCAAATGTTCTTTCAAATACAATATGGATATTTTTTTAGTTTTTATCGATAACTTTTTTTAGTTTGAACCAAAACGGGATCCAAAATGTCCATTTTGCTTCT------------
Njonesi_CaveSpringCave_N390 TAACCGAAATTCAAAAATACTCATTTGGCGTCTCAAGATTAAATGGCCAATTTGGCGTCTTTGGGAGCCATATAACGGAAAAGTCCCCTTTTGTCATAATGACTTATTTTTATAATGTATTTAAATTTTAGCAAAGATACTATATTCAGATTTGCAAAATCTTTTTATTTAGAATAACCTTTACTAAACTGTCGTGGGAATTAACATGACGAAAGATAAAATACTATTAAAATATATGTGAAATTATTACAAAGAAAAACTTCTCTATTAAATAATTTTAAAAACAAAGTCAAGATAAGAGGGAATGCTGTATTTGTAAAAATTTTAAACTTCAGAATCAGAAAAAAAGATTAAGATGCATATATGTGTTGCCATGTTCTAAACTTATTTCAGACATTATTAAAAAGTTCTATTTTCTAATACACCATTCTGCTATGTGGATTTCTTTTAAAATAATCAATGTCTTTGTCTTTAAAAACACACACAAAATTGTGTTCTAGGAGAAACGATGCTGCGAGTCGTCCAAAAGAAACCTACCAGCCTAAGAAACTCCACGAATTAAACATACCTTCTTTACATGACGACATCTCTCCTCAAGTTGAATATGGAGGTAATATTAATGGTGGTACAGTAATCCCTTCAATAAAAGGTAAATGATTATTTTAACTTCGAAAGCGAAAAAAAAATATCTACTTGCTGGCCTCCGTCTTTCACTCTCTGCCTGTGCGCTTTTTTCTTCAGCTCAAATGCTTGGGCCTGCCTCTGTAAATCTTCACTTACACTCTTCTTGCATTGGGGTAAATATAAGGAATGTTAATAATTAACCGATATTTTTTTATTCTTTTCTGAGATTGGATAGAGGTAGTGTAGTTAATATAGAGAATCACCTTCTGTGGCTGAAATATAATATATTAATCTCATGCATCGTAGGAAGTAAGACATAGGACTAATTAATGCTTTATTAGTTTAGCCATACAGCGTGTATGGGAATTATATTTATGACACACAGATTGCACATTAGAAAACTGTTGTTGATGCAAACTATTCACTTTTGGTGTAGTTTGTCACCTCTAAGTTGATTTTTAGTACATTCTTTTTAAAAAGTATTTTTGAATGATTTTTTCTATAAAGAATGTTTTTCAAATGTTCTTTCAAATACAATATTGATATTTTTTTAGTTTTTACCGATAATTTTTTTGAGTTTGGACAAAAACGGGAGCAAAAATATCCATTTTGCTTCTGTTAATTCCCTT
Nlowderi_ChestnutBranch_N731 TAACCGAAATTCAAAAATACTCATTTGGCGTCTTAAGATTAAATGGTCAATTTGGCGTCTTTTGGAGCCGTATAACGGAAAAGTACCCTTTTGTCATAATGACTTATTTTTATAATGTATTTAAATTTTAGCAAAGATACTATATTCAGATTTGTAAAATCTTAGTGTATA------CCTTTTCAAAACTGTCATGGGAATTAATATGATGAGAGACAAAATACTATTAAAATATATGTGAAATTATTACAAACAAAAACTTCTCTATTAAATAACTTTAAAAACAAAGTCAATATAAAAGGGTATGTTATCTTTGTAAAAATTTTAAACTTCAGAATCAGAAAAAAAGATTAATATGAATATATGTGTTGCCATGTTCTAAACTTATTTCAGACATTATTAAAAAGTTTAATTTTCTAATACACCATTCTGCTATGTGGATTTCTTTCAAAACAATCAATGTCTTTGTCTTTAAAA--ACACACAAAATTGTGTTCTAGGAGAAACGATGCTGCGAGTCGTCCAAAAGAAACCTACCAGCCTAAGAAACTCCACGAATTAAACATACCTTCTTTACATGACGACATCTCTCCTCAAGTTGAATATGGAGGTAATATTAATGGTGGTACAGTAATCCCGTCAATAAAAGGTAAATGATTATTTTAACTTCGAAAGCGATTTAAAAAAATCTACTTGCTGGCCTTCGTCTTTCACTCTCTGCCTGTGCGCTTTTTTCTTCAGCTCAAATGCTTGGGCCTGCCTCTGTAATTCTTCACTTACCTTCTTCTTGCATTGGGGTAAATATAAGGAATGTTGATGATTCACCGATATTTTT-TATTCTTTTCTGAGATCGGATAGAGGTAGTGTAGTTAATATAGAGAATCACCTTCTGTGGCTGAAATATAATATATTAATATCATGCATCGTAGGAACTAAGACATAGGAATTATTAATGCTTTATTAGTTTAGCCATACAGTGTGTATGGGAATTATATTTATGACA--CAGATTGTACATTAGA----------------AAACTGTTAACTTTTGGTGTAGTTTGTCACCTCTAAGTTTGTTTTTTGTGCATTCTTTTTAAAAAGTATTTTTGAATGTTTTTTTCTATAAAGATTAGGTTTTCCTACATCATTCAAATGCCATACTGATATTTTTTTAGTTTTTATCGTTAACTTTTTTGAGTTTGAACAAAAACGGGAGCCAAAATGTCCATTTTGCTTCTATTAATTCCCTT
Nlowderi_upperFiresCreek_N820 ------------------------------------------------AATTTGGCGTCTTTTGGAGCCGTATAACGGAAAAGTACCCTTTTGTCATAATGACTTATTTTTATAATGTATTTAAATTTTAGCAAAGATACTATATTCAGATTTGCAAAATCTTAGTGTATA------CCTTTTCAAAACTGTCATGGGAATTAATATGATGAGAGACAAAATACTATTAAAATATATGTGAAATTATTACAAACAAAAACTTCTCTATTAAATAACTTTAAAAACAAAGTCAATATAAGAGGGTATGTTATCTTTGTAAAAATTTTAAACTTCAGAATCAGAAAAAAAGATTAATATGAATATATGTGTTGCCATGTTCTAAACTTATTTCAGACATTATTAAAAAGTTTAATTTTCTAATACACCATTCTGCTATGTGGATTTCTTTCAAAACAATCAATGTCTTTGTCTTTAAAAACACACACAAAATTGTGTTCTAGGAGAAACGATGCTGCGAGTCGTCCAAAAGAAACCTACCAGCCTAAGAAACTCCACGAATTAAACATACCTTCTTTACATGACGACATCTCTCCTCAAGTTGAATATGGAGGTAATATTAATGGTGGTACAGTAATCCCGTCAATAAAAGGTAAATGATTATTTTAACTTCGAAAGCGATTTAAAAAAATCTACTTGCTGGCCTTCGTCTTTCACTCTCTGCCTGTGCGCTTTTTTCTTCAGCTCAAATGCTTGGGCCTGCCTCTGTAATTCTTCACTTACCTTCTTCTTGCATTGGGGTAAATATAAGGAATGTTGATGATTCACCGATATTTTT-TATTCTTTTCTGAGATCGGATAGAGGTAGTGTAGTTAATATAGAGAATCACCTTCTGTGGCTGAAATATAATATATTAATATCATGCATCGTAGGAACTAAGACATAGGAATTATTAATGCTTTATTAGTTTAGCCATACAGTGTGTATGGGAATTATATTTATGACA--CAGATTGTACATTAGA----------------AAACTGTTAACTTTTGGTGTAGTTTGTCACCTCTAAGTTTGTTTTTTGTGCATTCTTTTTAAAAAGTATTTTTGAATGTTTTTTTCTATAAAGATTAGGTTTTCCTACATCATTCAAATGCCATACTGATATTTTTTTAGTTTTTATCGTTAACTTTTTTGAGTTTGAACAAAAACGGGAGCCAAAATGTCCATTTTGCTTCTATTAATTCCCTT
Nlula_BeeRockCave_G2091 TAACCAAAATTCGAAAATACTCATTTGGCGTCTTAAGATTAAATGGCCAATTTGGCGTCCTTGGGAGCCGTATAACGGAAATGTACTCTATAGTCATAATAACTTATTTTTATAATGTATTTAAATTTTAGCAAATATACTATATTCAGATTTGCAAAATCTTGTTAAATAGAATAACCTTTTCTAAACTGCCGTGGGAATTAATATGACGAAAGACAAAATACTATT-AAATATATTTGAAATCATTACAAACAAATATTTATC------------------------------------------------------------TAAACTTCAGAATCAGAGGAAAAAATTGAGATGCATATATGTTTTGCCATGTTCTAAACTTATTTCAGTCATTATTAAAAACATCTATTTTCTAATACACCCTTCTACTATGTGGATTTTTTTAAAAACAATCAATTTCTTTGGCTTTAAAAACACACACAAAATTGTATTCTAGGAGAAACGATGCTGCGAGTCGTCCAAAAGAAACCTACCAGCCTAAGAAACTCCACGAATTAAACATACCTTCCTTACATGACGACATCTCTCCTCAAGTTGAATATGGAGGTAATATTAATGGTGGTACAGTAATCCCGTCAATAAAAGGTAAATGATTATTTTAACTTCGAAAGAG---AAAAAAAATCTACTTGCTGGCCTTCGTCTTTCACTCTCTGCCTGTGCGCTTTTTTCTTCAGCTCAAATGCTTGGGTCTGCCTCTGTAATTCTTCACTTAC---CTTCTTGCATTTGGGTAAATATAAGGAATGTTGATGATTCACCGATATTTTTT-ATTCTTTTCTGAGATTGGATAGAGGTAGTGTAGTTAATATAGAGAATCACCTTCTGTGGCTGAAATATAATATATTAATCTCATGCATCGTAGAAACTAAGACATAGGAATCATTAATGCTTTATTAGTTTAGCCATACAGTGTGTATGGGAATTATATTTATGACACACAGATTGCACATTAGAAAACTGTTATTGATGTAAACTATTCCCTTTTGGTGTAGTTTGTCACCTCTAAGTTGATTTTTAGTACATTTTTTTTAAAAAGTATTTTTGAATA-TTTTTTCAATAATG-----TTTTTTTTACATCTTTCAAATACAATATTGATA-TTTTTTAAATTTTATCCATAACTTCTTTGAGTTTGAACAAAAACAGAAGCCAAAATGTCCGTTTTGCTTCTATTTATTCCCTT
Nlula_LulaFallsCave_G2084 ------------------------------------GATTAAAGGGCCAATTTGGCGTCCTTGGGAGCCGTATAACGGAAATGTACTCTTTTGTCATAATAACTTATTTTTATAATGTATTTAAATTTTAGCAAATATACTATATTCAGATTTGCAAAATCTTGTTAAATAGAATAACCTTTTCTAAACTGCCGTGGGAATTAATATGACGAAAGACAAAATACTATT-AAATATATTTGAAATCATTACAAACAAATATTTATC------------------------------------------------------------TAAACTTCTGAATCAGAGGAAAAAATTGAGATGCATATATGTTTTGCCATGTTCTAAACTTATTTCAGTCATT---AAAAACATCTATTTTCTAATACACCCTTCTACTATGTGGATTTTTTTAAAAACAATCAATTTCTTTGGCTTTAAACACACACACAAAATTGTATTCTAGGAGAAACGATGCTGCGAGTCGTCCAAAAGAAACCTACCAGCCTAAGAAACTCCACGAATTAAACATACCTTCCTTACATGACGACATCTCTCCTCAAGTTGAATATGGAGGTAATATTAATGGTGGCACAGTAATCCCGTCAATAAAAGGTAAATGATTATTTTAACTTCGAAAGAG---AAAAAAAATCTACTTGCTGGCCTTCGTCTTTCACTCTCTGCCTGTGCGCTTTTTTCTTCAGCTCAAATGCTTGGGCCTGCCTCTGTAATTCTTCACTTAC---CTTCTTGCATTTGGGTAAATATAAGGAATGTTGATGATTCACCGATATTTTTT-ATTCTTTTCTGAGATTGGATAGAGGTAGTGTAGTTAATATAGAGAATCACCTTCTGTGGCTGAAATATAATATATTAATCTCGTGCATCGTAGAAACTAAGACATAGGAATCATTAATGCTTTATTAGTTTAGCCATACAGTGTGTATGGGAATTATATTTATGACACACAGATTGCACATTAGATAACTGTTATTGATGTAAACTATTCCCTTTTGGTGTAGTTTGTCACCTCTAAGTTGATTTTTAGTACATTTTTTTTAAAAAGTATTTTTGAATATTTTTTTCAATAATG-------TTTTTTACATCATTCAAATACAATATTGATA-TTTTTTAAATTTTATCCATAACTTCTTTGAGTTTGAACAAAAACAGAAGCCAAAATGTCCGTTTTGCTTCTATTTATTCCCTT
Nmimus_NealsSink_N329 TAACCTAAATTCAAAAATACTCATTTGGCGTCTTAAGATTAAATGGCCAATTTGACGTCTTTGGGACCCGTATAACGGAAAAGTACCCTTTTGTCATAATAACTTATTTTTACAATGTATTTAAATTTTAGCAAATATACTATATTCAGATTTGCAAAATCTTGTTATATAGAATAACCTTTTCTAAACTGTCGTGGGAATTAACATGACAAAAGACAAAATATTATTAAAAGATATGTGAAATTATTACAAACAAAAACTTCTCTATTAAATAACTTTAAAAACAAAGTCAAGATAAGAGGCAATGTTATCTTTTTAAAAATTTTAAACTTCAGAATCAGAAAAAAAGATTAAGATGCCTATATGTGTTGCCATCTTCTAAACTTAATTCAGACATTATTGAAAAGTTCCATTTCCTAATACACCATTCTGCTATGTGGATTTCTTTTAAAACAATCAATGTCTTTGTCTTTAAAAACACACACAAAATTGTGTTCTAGGAGAAACGATGCTGCGAGTCGTCCAAAAGAAACCTACCAGCCTAAGAAACTCCACGAATTAAACATACCTTCTTTACATGACGACATCTCTCCTCAAGTTGAATATGGAGGTAATATTAATGGTGGTACAGTAATCCCTTCAATAAAAGGTAAATGATTATTTTAACTTCGAAAGCGAAAAAAAAAAATCTACTTGCTGGCCTCCGTCTTTCACTCTCTGCCTGTGCGCTTTTTTCTTCAGCTCAAATGCTTGGGCCTGCCTCTGTAAATCTTCACTTACATTCTTCTTGCATTGGGGTAAATATAAGGAATGTTAATAATTCACTGATATTTTTTTATTCTTTTCTAAGATTGGATAGAGGTAGTGTAGTTAATATAGAGAATCACCTTATGTGGCTGAAATATAATATATTAATCTCATGCATTGTAGGAAGTAAGACATAGGACTAATTAATGCTTTATTAGTTTAACCATACAGCGTGGATGGGAATTATATTTATGACTCCCAGATTGCACATTAGAAAACTGTTATTGATGTAAACTATTCACTTTTGG-------TGTCACCTCTAAGTTGATTTTTAGTACATTCTTTTTAAAAAGTATTTTTGAATGATTTTTTCTATAAAGAATGTTTTTCAAATGTTCTTTCAAATACAATATGGATATTTTTTTAGTTTTTATCCATAACTTTTTTTAGTTTGAACAGAAACGGGAGCCAAAATGTCCATTTTGCTTCTATTAATTCCCTT
Nmimus_Straleys_N625 ---------------------------------------------------------------------GTATAACGGAAAAGTACCCTTTTGTCATAATAACTTATTTTTACAATGTATTTAAATTTTAGCAAATATACTATATTCAGATTTGCAAAATCTTGTTATATAGAATAACCTTTTCTAAACTGTCGTGGGAATTAACATGAGAAAAGACAAAATATTATTAAAATATATGTGAAATTATTACAAACAAAAACTTCTCTATTAAATAACTTTAAAAACGAAGTCAAGATAAGAGGCAATGTTATCTTTTTAAAAAATTCAAACTTCAGAATCAGAAAAAAAGATTAAGGTGCCTATATGTGTTGCCATCTTCTAAACTTATTTCAGACATTATTGAAAAGTTCCATTTCCTAATACACCATTCTGCTATGTGGATTTCTTTTAAAACAATCAATGTCTTTGTCTTTAAAAACACACACAAAATTGTGTTCTAGGAGAAACGATGCTGCGAGTCGTCCAAAAGAAACCTACCAGCCTAAGAAACTCCACGAATTAAACATACCTTCTTTACATGACGACATCTCTCCTCAAGTTGAATATGGAGGTAATATTAATGGTGGTACAGTAATCCCTTCAATAAAAGGTAAATGATTATTTTAACTTCGAAAGCGAAAAAAAAAAATCTACTTGCTGGCCTCCGTCTTTCATTCTCTGCCTGTGCGC-TTTTTCTTCAGCTCAAATGCTTGGGCCTGCCTCTGTAAATCTTCACTTACATTCTTCTTGCATTGGGGTAAATATAAGGAATGTTAATAATTCACTGATATTTTTTTATTCTTTTCTAAGATTGGATATAGGTAGTGTAGTTAATATAGAGAATCACCTTATGTGGCTGAAATATAATATATTAATCTCATGCATTGTAGGAAGTAAGACATAGGACTAATTAATGCTTTATTAGTTTAGCCATACAGTGTGGATGGGAATTATATTTATGACTCACAGATTGCACATTAGAAAACTGTTATTGATGTAAACTATTCACTTTTGGTGCAGTTTGTCACCTCTAAGTTGATTTTTAGTACATTCTTTTTAAAAAGTATTTTTGAATGATTTTTTCTATAAAGAATGTTTTTCAAATGTTCTTTCAAATACGATATGGATATTTTTTTAGTTTTTATCGATAACTTTTTTTAGTTTGAA----------------------------------------------
Nnasicus_CaneyFork_N171 TAACCGAAATTCAAAAATACTCATTTGGCGTCTTAAAATTAAATGGCCAATTTGGCGTCATCGGGAGCCATATAACGGAAAAATATCCTTTTGTCATAATGACTTATTTTTATAATGTATTTAAATTTTAGCAAAGATACTATATTCAGATTTGCAAAATCTTGTTATATAGAATAACCTTTTCTAAACTGTCGTGAGAATTATTATGACAAAAGACAAAATACTATTAAAATATATGTGAAATTATTACAAGCAAAAACTTCTCTGTTAAATAACTTTAAAAACAAAGTCAAGATAAGAGGGAATGCTGTCTTTGTAAAAATTTTAAACTTCAGAATCAGAAAGAAAGATTAAGATGCATATATGTGTTGCCATGTTCTAAACTTATTTCAGACATTATTAAACAGTTCTATTTTCTAATACACCATTCTGCTATGTGGATTTCTTTTAAAACAATCAATGTCTTTGCCTTTAAAAACACACACAAAATTGTGTTCTAGGAGAAACGATGCTGCGAGTCGTCCAAAAGAAACCTACCAGCCTAAGAAACTCCACGAATTAAACATACCTTCTTTACATGACGACATCTCTCCTCAAGTTGAATATGGAGGTAATATTAATGGTGGTACAGTAATCCCTTCAATAAAAGGTAAATGATTATTTTAACTTCGAAAGCG--AAAAAAAAATCTACTTGCTGGCCTCCGTCTTTCACTCTCTGCCCGTGCGCTTTTTTCTTCAGCTCAAATGCTTGGGCCTGCCTCTGTAAATCTTCACTTACACTCTTCTTGCATTGGGGTAAATATAAGGAATGTTAATAATTCACCGATATTTTTTTATTCTTTTCTGAGATTGGATAGAGGTAGTGTAGTTAATATAGAGAATCACCTTCTGTGGCTGAAATATAATATATTAATCTCATGCATTGCAGGAAGTAAGACATAGGACTAATTAATGCTTTATTAGTTTAGCCATGCAGCGTGTATGAGAATTATATTTATGACATACAGATTGCACATTAGAAAATTGTTATTGATGTAAACTATTCACTTTTGGTGTAGTTTGTCACCTCTAAGTTGATTTTTAGTGCATTCTTTTTAAAAAGTATTTTTGAATGATTTTTTCTATAAAGGATGTTTTTCAAATGTTCTTTCAAATACAATATGG---------------------------------------------------------------------------------------
Nnasicus_ConnosteeFalls_N696 TAACCGAAATTCAAAAATACTCATTTGGCGTCTTAAAATTAAATGGCCAATTTGGCGTCTTTGAGAGCCATATAACGGAAAAGTACCCTTTTGTCATAATGACTTATTTTTATAATGTGTTTAAATTTTAGCAAAGATACTATATTCAGATTTGCAAAATCTTGTTATATAGAATAACCTTTTCTAAACTGTCGTGGGAACTAATAATGCGAAAGACAAGATACTATTAAAATATATGTGAAATTATTACAAACAAAAACTTCTCTATTAAATAACTTTAAAAACAAAGTCAAGATAAGAGGGAATGCTGTCTTTATAAAAATTTTAAACTTCAGAATCAGAAAAAAAGATTAAGATGCATATATGTGTTGCCATGTTCTAAACTTATTTCAGACATTATTAAACAGTTCTATTTTCTAATACACCATTCTGCTATGTGGATTTCTTTTAAAACAATCATTGTCTTTGGCTTTAAAAACACACACAAAATTGTATTCTAGGAGAAACGATGCTGCGAGTCGTCCAAAAGAAACCTACCAGCCTAAGAAACTCCACGAATTAAACATACCTTCTTTACATGACGACATCTCTCCTCAAGTTGAATATGGAGGTAATATTAATGGTGGTACAGTAATCCCTTCAATAAAAGGTAAATGATTATTTTAACTTCGAAAGCG-AAAAAAAAAATCTACTTGCTGGCCTCCGTCTTTCACTCTCTGCCTGTGCGCTTTTTCCTTCAGCTCAAATGCTTGGGCCTGCCTCTGTAAATCTTCACTTATACTCTTCTTGCATTGGGGTAAATATAAGGAATGTTAATAATTCTCCGATATTTTTTAATTCTTTTCTGAGATTTGATAGAGGTAGTGTAGTTAATATAGAGAATCACC---TGTGGCTGAAATATAATATATTAATCTCATGCATTATAGGAAGTAAGACATAGGACTAATTAATGCTTTATTAGTTTAGCCATACAGCGTGTATGAGAATTATATTTATGACACACAGATTGCACATTAGAAAATTGTTATTGATGTAAACTATTCACTTTTGGTGTAGTTTGTCACCTCTAAGTTGATTTTTAGTGCATTCTTTTTTAAAAGTATTTTTGAATGATTTTTGCTATAAAGGATGTTTTTCAAATGTTCTTTCAAATACAATATGGATATTTTTTTAGTTTTTATCGATAACTTTTTTGAGTTTGAACAAAAACGGGAGCCAAAACGTCAAATTTGCTTCTATTAATTTC---
Nnasicus_CoweeTrain_N189 TAACCGAAATTCAAAAATACTCATTTGGCGGCTTAAGATTAAATGGCCAATTTGGCGTCTTTGGGAGCCATATAACGGAAAAGTACCCTTTTGTCATAATGACTTATTTTTATAATGTGTTTAAATTTTAGCAAAGATACTATATTCAGATTTGCAAAATCTTGTTATATAGAATAACCTTTTCTAAACTGTCGTGAGAATTAATATGACGAAAGACAGAATACTATTAAAATATATGTGCAATTATTGCAAACAAAAACTTCTCTATTAAATAACTTTAAAAACAAAGTCAAGATAAGAGGGAATGCTGTCTTTATAAAAAATTTAAACTTCAGAATCAGAAAGAAAGATTAAAATGCATATATGTGTTACCATGTTCTAAACTTATTTCAGACATTATTAAACAGTTCTATTTTCTAAAACACCATTCTGCTATGTGGATTTCTTTTAAAGCAATCAATGTCTTTGGCTTTAAAAACACACACAAAATTGTATTCTAGGAGAAACGATGCTGCGAGTCGTCCAAAAGAAACCTACCAGCCTAAGAAACTCCACGAATTAAACATACCTTCTTTACATGACGACATCTCTCCTCAAGTTGAATATGGAGGTAATATTAATGGTGGTACAGTAATCCCTTCAATAAAAGGTAAATGATTATTTTAACTTCGAAAGCG--AAAAAAAAATCTACTTGCTGGCCTCCGTCTTTCACTCTCTGCCTGTGCGCTTTTTTCTTCAGCTCAAATGCTTGGGCCTGCCTCTGTAAATCTTCACTTACACTCTTCTTGCATTGGGGTAAATATAAGGAATGTTAATAATTCACCGATATTTTTTTATTCTTTTCTGAGATTGGATAGAGGTAGTGTAGTTAATATAGAGAATCACCTTCTGTGGCTGAAATATAATATATTAATCTCGTGCATTGTAGGAAGTAAGACATAGGACTAATTAATGCTTTATTAGTTTAGCCATGCAGCGTGTATGAGAATTATATTTATGACACACAGATTGCACATTAGAAAATTATTATTGATGTAAACTATTCACTTTTGGTGTAGTTTGTCACCTCCAAGTTGATTTTTAGTGCATTCTTTTTAAAAAGTATTTTTGAATGATTTTTTCTATAAAGGATGTTTTTCAAATGTTCTTTCAAATACAATATGGATATTTTGTTAGTTTTTATCGATAACTTTTTTGAGTTTGAACAAAAACGGGAGCCAAAACGTCAAATTTGCTTCTATTAATTTCCTT
Npaynei_Grindstaff_N646 TAACCGAAATTTAAAAATACTCATTTGGCGTCTTAAGATTAAATGGC--------------------------------------------------------------------------------------------------------------------------------------------------------------------------------------------------------------------------------------------------------------------------------------CAAACTTCAGAATCAGAAAAAAAGATTAAGATGTATATATGTGTTGCCATGTTCTAAACTTATTTCAGACATTATTAAAAAGTTCCATTTCCTAATGCACCATTCTGCTATGTGGATTTCTTTTAAAACAATCAATGTCTTTGTCTTTAAAAACACACGCAAAATTGTGTTCTAGGAGAAACGATGCTGCGAGTCGTCCAAAAGAAACCTACCAGCCTAAGAAACTCCACGAATTAAACATACCTTCTTTACATGACGACATCTCTCCTCAAGTTGAATATGGAGGTAATATTAATGGTGGTACAGTAATCCCTTCAATAAAAGGTAAATGATTATTTTAACTTCGACAGCGAAAAAAAAAAATCTACTTGCTGGCCTCCGTCTTTCACTCTCTGCCTGTGCGCTTTTTTCTTCAGCTCAAATGCTTGGGCCTGCCTCTGTAAATCTTCACTTACATTCTTCTTGCATTGGGGTAAATATAAGGAATGTTAATAATTCACCGATATTTTTTTATTCTTTTCTGAGATTGGATAGAGGTAGCGTAGTTAATATAGAGAATCACCTTATGTGGCTGAAATATAATATATTAATCTCATGCATTGTAGGAAGTAAGACATAGGACTAATTAATGCTTTATTAGTTTAGCCATACAGCGTGTATGGGAATTATATTTATGACACACAGATTGCACATCAGAAAACTGTTATTGATGTAAACTATTCACTTTTGGTGCAGTTTGTCACCTCTAAGTTGATTTTTAGTACATTCTTTTTAAAAAGTATTTTTGAATG-TTTTTTCTATAAAGAATGTTTTTCAAATGTTCTTTCAAATACAATATGGATATTTTTTTAGTTTTTATCGATAACTTTTTTTAGTTTGAACAAAAACGGGAGCCAAAATGTCCATTTTGCTTCTA-----------
Npaynei_NorrisDamCave_N348 ------------AAAAATACTCATTTGGCGTCTTAAGATTAAATGGCCAATTTGGCGTCTTTGGAACCCGTATAACGGAAAAGTACCCTTTTGTCATAATAACTTATTTTTACAATGTATTTAAATTTTAGCAAATGTACTATATTCAGATTTGCAAAATCTTGTTATATAGAATAACCTTTTCTAAACTGTCGTGGGAATTAACATGACAAAACACAAAATACTATTAAAATATATGTGAAATTATTACAAACAAAAACTTCTCTATTAAATAACTTTAAAAACAAAGTCAAGATAAGAGGCAATGTTATCTTTTTAAAAATTTTAAACTTCAGAATCAGAAAAAAAGATAAAGATGCATATATGTGTTGCCATGTTCTAAACTTATTTCAGACATTATTAAAAAGTTCCATTTCCTAATACACCATTCTGCTATGTGGATTTCTTTTAAAACAATCAATGTCTTTGTCTTTAAAAACACACACAAAATTGTGTTCTAGGAGAAACGATGCTGCGAGTCGTCCAAAAGAAACCTACCAGCCTAAGAAACTCCACGAATTAAACATACCTTCTTTACATGACGACATCTCTCCTCAAGTTGAATATGGAGGTAATATTAATGGTGGTACAGTAATCCCTTCAATAAAAGGTAAATGATTATTTTAACTTCGAAAGCGAAAAAAAAAAATCTACTTGCTGGCCTCCGTCTTTCACTCTCTGCCTGTGCGCTTTTTTCTTCAGCTCAAATGCTTGGGCCTGCCTCTGTAAATCTTCACTTGCATTCTTCTTGCATTGGGGTAAATATAAGGAATGTTAATAATTCACCAATATTTTTTTATTCTTTTCTGAGATTGGATAGAGGTAGTGTAGTTAATATAGAGAATCATCTTATGTGGCTGAAATATAATATATTAATCTCGTGCATTGTAGGAAGTAAGACATAGGACTAATTAAAGCTTTATTAGTTTAGCCATACAGCGTGTATGGGAATTATATTTATGACACAAAGATTGCACATCAGAAAACTGTTATTGATGTAAACTATTCACTTTTGGTGCAGTTTGTCACCTCTAAGTTGATTTTTAGTACATTCTTTTTAAAAAGTATTTTTGAATGAATTTTTCTATAAAGAATGTTTTTCAAATGTTCTTTCAAATACAATATGGATATTTTTTTAGTTTTTATCGATAACTTTTTTTAGTTTGAACAAAAACGGGAGCCAAAATGTCCATTTTGCTTCTA-----------
Npaynei_UnakaMtns_N943 ----------------ATACTCATTTGGCGTCTTAAAATTAAATGGCCAATTTGGCGTCTTTGGTCC-CGTATAACGGAAAAGTACCCTTTTGTCATAATAACTTATTTTTACAATGTATTTAAATTTTAGCAAATATACTATATTCAGATTTGCAAAATCTTGTTATATAGAATAACCTTTTCTAAACTGTCGTGGGAATTAACATGACGAAACACAAAATACTATTAAAATATATGTGAAATTATTACAAACAAAAACTTCTCTATTAAATAACTTTAAAAACAAAGTCGAGATAAGAGGCAATGTTATCTTTTTAAAAATATTAAACTTCAGAATCAGGAAAAAAGATTAAGATGCATATATGTGTTGCCATGTTCTAAACTTATTTCAGACATTATTAAAAAGTTCCATTTCCTAATACACCATTCTGCTATGTGGATTTCTTTTAAAACAATCAATGTCTTTGTCTTTAAAAACACACACAAAATTGTGTTCTAGGAGAAACGATGCTGCGAGTCGTCCAAAAGAAACCTACCAGCCTAAGAAACTCCACGAATTAAACATACCTTCTTTACATGACGACATCTCTCCTCAAGTTGAATATGGAGGTAATATTAATGGTGGTACAGTAATCCCTTCAATAAAAGGTAAATGATTATTTTAACTTCGAAAGCG-AAAAAAAAAATCTACTTGCTGGCCTCCGTCTTTCACTCTCTGCCTGTGCGCTTTTTTCTTCAGCTCAAATGCTTGGGCCTGCCTCTGTAAATCTTCACTTACATTCTTCTTGCATTGGGGTAAATATAAGGAATGTTAATAATTCACCGATATTTTTTTATTCTTTTCTGAGATTGGATAGAGGTAGTGTAGTTAATATAGAGAATCACCTTATGTGGCTGAAATATAATATATTAATCTCATGCATTGTAGGAAGTAAGACATAGGACTAATTAATGCTTTATTAGTTTAGCCATACAGCGTGTATGGGAATTATATTTATGACACACAGATTGCACATCAGAAAACTGTTATTGATGTAAACTATTCACTTTTGGTGCAGTTTGTCACCTCTAAGTTGATTTTTAGTATATTCTTTTTAAAAAGTATTTTTGAATGATTTTTTCTATAAAGAATGTTTTTCAAATGTTCTTTCAAATACAATATGGATATTTTTTTAGTTTTTGTCGATAACTTTTTTTAGTTCGAACAAAAACGGGAGCCAAAATGTCCATTTTGCTTCTATTAATTCCCTT
Npecki_HaskellSims_G3697 -----------------------------------CGATGAAAAAA----------TATCTTGGAAATTGTATCACGATGTAACTATCTTTTGTTATAATGACTTATTTTTATAATGTATTTAAATTTTAGCAAAGATAGTATATTCAAATTTGAAAAAGTTTGTTATATAGAATAACCTTTTCTAAACTGTCGAGGAAATTAATTTGACGAAAGACAAGATACTATT-AAATATGTGTGAAATTATTACAAACAAATACTTCTCTAATAATTAACTTTGAAAACAACATCAAATTAAGAAGGAATGCTATCTTTGTAAAAAATTTCAACTTCAGAATCAGGAAAAAAAAATTATATTCTTATATATGTTGCCATGTTCTAAACATATTGTAGACATAATTAAAAATGTGTATTTTTTAATACCCCATTCTGCTATATGGATTTCTTTTAAAACAACCGATGTCTTTGGCTTTAAAAAC-CACGCGAAATTGTATTCCAGGAGAAACGATGCTGCGAGTCGTCCAAAAGAAACCTACCAGCCTAAGAAACTCCACGAATTAAACATACCTTCCTTACATGACGACATCTCTCCTCAAGTTGAATATGGAGGTAATATTAATGGTGGTACAGTAATCCCTTCAATAAAAGGTAAATGATTATTTTAACTTCAAAAGCGAAAAAAAAAAATCTACTTGCTGGCCTTCATCTTTCACTCTTTGCCTGTGCGC-TTTTTCTTCAGCTCAAATGCTTGGGCCTGCCTCTGTAATTCTTCACTTACATTCTTGTCTCATTTGGGTAAATAT-TGGAATGTTAATAATTCACCGCCATTTTTT-ATTCTTTTCCGAGATTGGATAGAGGTAGTGTAGTTTATATAGAGAATCACCTCATGTGGCTGTAATAAAATATATTAATATCATGCATTGTAGGAAATAAGACATAGGAATAATTAATGCTTTATTAGTTTAGCCATACAGTGTGTATGGGAATTATATTTATGACA--CAGATTGCGTATTGGAAAACAGTTATTGATGTGAACTATTAACTTTTGGTGTAGTTCATTAGCTCTAAGTTGATTTTTAGTGCA-TTTTTTTAAAAAGTACTTTTGAATTATTTTTTCTATAAGGATTAGGTTTTCCTACATCATTCAAATGCAATACCGATATCGTTTTAATTTTTAGCGATAACTTTTTTGACTTTGAACTAAAACGAGAGCCAAAGTGTCCATTTTGGTTCTATTAATTCCTTT
Npecki_HurricaneMazeCave_G2100 TAATTGGCAATCAAACACATTTTTAAAATTTGAAAAGATGAAAAAA----------TATCTTGGAAATTGTATCACGATGTAATTATCTTTTGTTATAATGACTTATTTTTATAATGTATTTAAATTTTAGCAAAGATAGTATATTCAAATTTGCAAAAGCTTGTTATATAGAATAACCTTTTCTAAACTGTCGAGGAAATTAATTTGACAAAAGACAAGATACTATT-AAATATATGTGAAATTTTTACAAACAAATACTTCTCTAATAATTAACTTTGAAAACAACATCAAATTAAGAAAAAATGCTATCTTTGTAAAAAATTTCAACTTCAGAATCAGGAAAAAAAATTAATATTCTTATATATGTTGCCATGTTCTAAACATATTGTAGACATAATTAAAAATGTGTATTTTTTAATACCCCATTCTGCTGTATGGATTTCTTTTAAAACAACCGATGTCTTTGGCTTTAAAAAC-CACACGAAATTGTATTCCAGGAGAAACGATGCTGCGAGTCGTCCAAAAGAAACCTACCAGCCTAAGAAACTCCACGAATTAAACATACCTTCTTTACATGACGACATCTCCCCTCAAGTTGAATATGGAGGTAATATTAATGGTGGTACAGTAATCCCTTCAATAAAAGGTAAATGATTATTTTAACTTCAAAAGCGAAAAAAAAAAATCTACTTGCTGGCCTTCATCTTTCACTCTTTGCCTGTGCGC-TTTTTCTTGAGCTCAAATGCTTGGGCCTGCCTCTGTAATTCTTCACTTACATTCTTGTCTCATTTGGGTAAATAT-TGGAATGTTAATAATTCACCGCCATTTTTTAATTCTTTTCCGAGATTGGATAGAGGTAGTGTAGTTTATATAGAGAATCACCTCATGTGGCTGTAATATAATATATTAATATCATGCATTGTAGGAAATAAGACATAGGAATAATTAATGCTTTATTAGTTTAGCCATACAGTGTGTATGGGAATTATATTTATGACA--CAGATTGCGTATTGGAAAACAGTTATTGATGTGAACTATTAACTTTTGGTGTAGTTTGTTAGCTCTAAGTTGATTTTTAGTGCATTTTTTTTAAAAAGTACTTCTGAATGTTTTTTTCTATAAAGATTAGGTTTTCCGACATCACTCAAATTCAATACCGGTATCGTTTTAATTTTTATCGATAACTTTTTTGAGTTTGAACTAAAACGAGAGCCAAAGTGTCCATTTTGGTTCAATTAATTCCCTT
Npecki_Monteagle_N062 TAATTGGCAATCAATCACATTTTTAAAATTTAAAAAGATGAAAAAAA---------TATCTTGGAAATTGTATCATGATGTAAATGTCTTTTGTTATAATGACTTATTTTTATAATGTATTTAAATTTTAGCAAAGATAGTATATTCAAATTTGCAAAAGCTTGTTATATAAAATAACCTTTTCTGAACTGTCGAGGAAATTAATTTGACGAAAGACAAAATACTATT-AAATATATGTGAAATTATTACAAACAAATACTTCTCTGATAATTAACTTTGAAAACAATGTCAAATTAAGAAGGAATGCTATCTTTGTAAAAA-----AACTTCATAATCAGGAAAAAAAATTAATATTCTTATATATGTTGCCATGTTCTAAACATATTGTAGACATAATTAAAAATGTGTATTTTTGAATACCCCATTCTGCTATATAGATTTCTTTTAAAACAATCGATGTCTTTGGCTTTAAAAAC-CACACGAAATTGTATTCCAGGAGAAACGATGCTGCGAGTCGTCCAAAAGAAACCTACCAGCCTAAGAAACTCCACGAATTAAACATACCTTCTTTACATGACGACATCTCTCCTCAAGTTGAATATGGAGGTAATATTAATGGTGGTACAGTAATCCCTTCAATAAAAGGTAAATGATTATTTTAACTTCAAAAGCG---AAAAAAAATCTACTTGCTGGCCTTCATCTTTCACTCTTTGCCTGTGCGC-TTTTTCTTCAGCTCAAATGCTTGGGCCTGCCTCTGTAATTCTTCACTTACATTCTTGTTTCATTCGGGTAAATAT-TGGAATGTTAATAATTCACCGACATTTTTT-ATTCTTTTCCGAGATTGGATAGAGGTAGTGTAGTTAATATAGAGAATCACCTCATGTGGCTGCAATATAATATATTAATATCATGCATTGTAGGAAATAAGACATAGCAATAATTAATGCTTTATTAGTTTAGCCATACAGTGTGTATGGGAATTATATTTATGACA--CAGATTGCGTATTGGAAAACAGTTATTTATGTGAACTATTAACTTTTGGTGTAGTTCGTTAGCTCTAAGTTGACTTTTAGTGCA-TTTTTTTAAAAAGTACTTTTGAATGTTTTTTTCTATAAAGATTAGGTTTTCTGACATCACTCAAATGCAATACCGATATCGTTTTAATTTTTATCGATAACTTTTTTTAGTTTGAACTAAAACGAGAGCCAAAGTGTCCATTT-------------------
Nperlakyi_SChimneys_N1079 TAACCGAAATTCAAAAATACTCATTTGGCGTCTCAAGATTAAATGGCCAATTTGGCGTCTTTGGGAGCCATATAACGGAAAAGTACCCTTTTGTCATAATGACTTATTTTTATAATGTATTTAAATTTTAGCAAAGATACTATATTCAGATTTGCAAAATCTTGTTATATAGAATAACCTTTTCTAAACTGTCGTGGGAATTAACATGACGAAAGATAAAATACTATTAAAATATATGTGAAATTATTACAGAGAAAAACTTCTCTATTAAATAATTTTAAAAACAAAGTCAAGATAAGAGGGAATGCTGTATTTGTAAAAATTTTAAACTTCAGAATCAGAAAAAAAGATTAAGATGCATATATGTGTTGCCATGTTCTAAACTTATTTCAGACATTATTAAAAAGTTCTATTTTCTAATACACCATTCTGCTATGTGGATTTCTTTTAAAATAATCAATGTCTTCGTCTTTAAAAACACACACAAAATTGTGTTCTAGGAGAAACGATGCTGCGAGTCGTCCAAAAGAAACCTACCAGCCTAAGAAACTCCACGAATTAAACATACCTTCTTTACATGACGACATCTCTCCTCAAGTTGAATATGGAGGTAATATTAATGGTGGTACAGTAATCCCTTCAATAAAAGGTAAATGATTATTTTAACTTCGAAAGCGAAAAAAAAATATCTACTTGCTGGCCTCCGTCTTTCACTCTCTGCCTGTGCGCTTTTTTCTTCAGCTCAAATGCTTGGGCCTGCCTCTGTAAATCTTCATTTACACTCTTCTTGCATTGGGGTAAATATAAGGAATGTTAATAATTCACTGATATTTTTTTATTCTTTTCTGAGATTGGATAGAGGTAGTGTAGTTAATATAGAGAATCACC---TGTGGCTGAAATATAATATATTAATCTCATGCATCGTAGGAAGTAAGACATAGGACTAATTAATGCTTTATTAGTTTAGCCATACAGCGTGTATGGGAATTATATTTATGACACACAGATTGCACATTAGAAAACTGTTATTGATGCAAACTATTCACTTTTGGTGTAGTTTGTCACCTCTAAGTTGATTTTTAGTACATTCTTTTTAAAAAGTATTTTTGAATGATTTTTTCCATAAAGAATGTTTTTCAAATGTTCTTTCAAATACAATATTTATATTTTTTTAGTTTTTACCGATAATTTTTTGTAGTTTGGACAAAAACGGGAGCAAAAATATCCATTTTGCTTCTATTAATTCCCTT
Nperlakyi_SChimneys_N1080 -------------------------------------------------------------------------------AAAGTACCCTTTTGTCATAATGACTTATTTTTATAATGTATTTAAATTTTAGCAAAGATACTATATTCAGATTTGCAAAATCTTGTTATATAGAATAACCTTTTCTAAACTGTCGTGGGAATTAACATGACGAAAGATAAAATACTATTAAAATATATGTGAAATTATTACAAAGAAAAACTTCTCTATTAAATAATTTTAAAAACAAAGTCAAGATAAGAGGGAATGCTGTATTTGTAAAAATTTTAAACTTCAGAATCAGAAAAAAAGATTAAGATGCATATATGTGTTGCCATGTTCTAAACTTATTTCAGACATTATTAAAAAGTTCTATTTTTTAATACACCATTCTGCTATGTGGATTTCTTTTAAAATAATCGATGTCTTCGTCTTTAAAAACACACACAAAATTGTGTTCTAGGAGAAACGATGCTGCGAGTCGTCCAAAAGAAACCTACCAGCCTAAGAAACTCCACGAATTAAACATACCTTCTTTACATGACGACATCTCTCCTCAAGTTGAATATGGAGGTAATATTAATGGTGGTACAGTAATCCCTTCAATAAAAGGTAAATGATTATTTTAACTTCGAATGCGAAAAAAAAATATCTACTTGCTGGCCTCCGTCTTTCACTCTCTGCCTGTGCGCTTTTTTCTTCAGCTCAAATGCTTGGGCCTGCCTCTGTAAATCTTCATTTACACTCTTCTTGCATTGGGGTAAATATAAGGAATGTTAATAATTCACCGATATTTTTTTATTCTTTTCTGAGATTGGATAGAGGTAGTGTAGTTAATATAGAGAATCACC---TGTGGCTGAAATATAATATATTAATCTCATGCATCGTAGGAAGTAAGACATAGGACTAATTAATGCTTTATTAGTTTAGCCATACAGCGTGTATGGGAATTATATTTATGACACACAGATTGCACATTAGAAAACTGTTATTGATGCAAACTATTCACTTTTGGTGTAGTTTGTCACCTCTAAGTTGATTTTTAGTACATTCTTTTTAAAAAGTATTTTTGAATGATTTTTTCTATAAAGAATGTTTTTCAAATGTTCTTTCAAATACAATATTTATATTTTTTTAGTTTTTACCGATAATTTTTTGTAGTTTGGACAAAAAAGGGAGCAAAAATATCCATTTTGCTTCTATTAATTCCCTT
Nreclusus_Clingmans_N252 --------------------------------------------------------------------------------------CCTTATGTCATAATGACTTATTTTTATAATGTATTTAAATTTTAGCAAAGATACTATATTCAGATTTGCAAAATCTTGGTATATAGAATAACCTTTTCTAAACTGTCGTGGGAATTAATATGACGCGAGACAAAATACTATT-AAATATATCTGAAATAATTACAAACAAATACTTATCTAATAAATAACTTTAAAAACAAAGTCAAGATAAGAGGGAATGCTTTCTTTGTAAAAATTTTAAACTTAAAAATCAGAAAAAAAAATTACGATGAATATATGTGTTGCCATGTTATAAACCTATTTCAGACATTATTAAAAAGTTCTATTTTCTAATACACCATTCTGCTATGTGGATTTCTTTTAAAATAATCAATGTCTTTGTCTTTAAAAACACACACGAAATTGTGTTCTAGGAGAAACGATGCTGCGAGTCGTCCAAAAGAAACCTACCAGCCTAAGAAACTCCACGAATTAAACATACCTTCTTTACATGACGACATCTCTCCTCAAGTTGAATATGGAGGTAATATTAATGGTGGTACAGTAATCCCTTCAATAAAAGGTAAATGATTATTTTAACTTCGAAAGCGAAAAAAAAATATCTACTTGCTGGCCTCCGTCTTTCACTCTCTGCCTGTGCGCTTTTCTCTTCAGCTCAAATGCTTGGGCCTGCCTCTGTAAATCTTCACTTACACTCTTCTTGCATCGGGGTAAATATAAGGAATGCTAATAATTCACCGATATTTTTTTATTCTTTTCTGAGATTGGATAGAGGTAGTGTAGTTAATATAGAGAATCACCTTCTGTGGCTGAAATATAATATATTAATCTCATGCATCGTAGGAAGTAAGACATAGGACTAATTAATGCTTTATTAGTTTAGCCATACAGCGTGTATGGGAATTATATTTATGACACACAGATTGCACATTAGAAAACTGTTATTGATGCAAACTATTCACTTTTGGTGTAGTTTGTCACCTCTAAGTTGATTTGTAGTACATTCTTTTTAAAAAGTGTTTTTGAACGTTTTTTTCTATAAAGAATGTTTTTCAAATGTTCTTTCAAATACAATATTTATATTTTTTTAGT--------------------------------------------------------------------------
Nreclusus_Newfound_N259 TGACTGAAATTCAAAAATAGTCATTTGGTGTCTTAAAATTAAATAACCATTTTGCCGTCTTCGGGAGCCGTGTAACGGAAAAGTACCCTTATGTCATAATGACTTATTTTTATAATGTATTTAAATTTTAGCAAAGATACTATATTCAGATTTGCAAAATCTTGGTATATAGAATAACCTTTTCTAAACTGTCGTGGGAATTAATATGACGCGAGACAAAATACTATT-AAATATATCTGAAATAATTACAAACAAATACTTATCTAATAAATAACTTTAAAAACAAAGTCAAGATAAGAGGGAATGCTTTCTTTGTAAAAAATTTAAACTTAAAAATCAGAAAAAAAAATTACGATGAATATATGTGTTGCCATGTTATAAACTTATTTCAGACATTATTAAAAAGTTCTATTTTCTAATACACCATTTTGCTATGTGGATTTCTTTTAAAATAAACAATGTCTTTGTCTTTAAAAACACACACAAAATTGTGTTCTAGGAGAAACGATGCTGCGAGTCGTCCAAAAGAAACCTACCAGCCTAAGAAACTCCACGAATTAAACATACCTTCTTTACATGACGACATCTCTCCTCAAGTTGAATATGGAGGTAATATTAATGGTGGTACAGTAATCCCTTCAATAAAAGGTAAATGATTATTTTAACTTCGAAAGCGAAAAAAAAATATCTACTTGCTGGCCTCCATCTTTCACTCTCTGCCTGTGCGCTTTTCTCTTCAGCTCAAATGCTTGGGCCTGCCTCTGTAAATCTTCACTTACACTCTTCTTGCATCGGGGTAAATATAAGGAATGTTAATAATTCACCGATATTTTTTTATTCTTTTCTGAGATTGGATAGAGGTAGTGTAGTTAATATAGAGAATCACCTTCTGTGGCTGAAATATAATTTATTAATCTCATGGATCGTAGGAAGTAAGACATAGGACTAATTAATGCTTTATTAGTTTAGCCATACAGCGTGTATGGGAATTATATTTATGACACACAGATTGCACATTAGAAAACTGTTATTGATGCAAACTATTCACT--TGGTGTAGTTTGTCACCTCTAAGTTCATTTTTAGTACATTCTTTTTAAAAAGTATTTTTGAATGATTTTTTCTATAAAGAATGTTTTTCAAATGTTCTTTCAAATACAATATTTATATTTTTTTAGTTTTTATCGATAATTTTTTTGAGTGTGGACAAAAACGGGA-----------------------------------
Nreclusus_Noland_N1051 -------------------------------------------------------------------------------------------------------------------------------------------------------------------------------------------------------------------------------------------------------------------------------------TTAAAAACAAAGTCAAGATAAGAGGGAATGCTTTCTTTGTAAAAATTTTAAACTTTAAAATCAGAAAAAAAAAATACGATGAATATATGTGTTGCGAAGTTATAAACGTATTTCGGACATTATTAAAAAGTTCTATTCCCTAATACACCATTCTGCTATATGGATTTCTTTTAAAATAATCAATGTCTTTGTCTTTAAAAACACACACGAAATTGTGTTCTAGGAGAAACGATGCTGCGAGTCGTCCAAAAGAAACCTACCAGCCTAAGAAACTCCACGAATTAAACATACCTTCTTTACATGACGACATCTCTCCTCAAGTTGAATATGGAGGTAATATTAATGGTGGTACAGTAATCCCTTCAATAAAAGGTAAATGATTATTTTAACTTCGAAAGCGAAAAAAAAATATCTACTTGCTGGCCTCCGTCTTTCACTCTCTGCCTGTGCGCTTTTCTCTTCAGCTCAAATGCTTGGGCCTGCCTCTGTAAATCTTCACTTACACTCTTCTTGCATCGGGGTAAATATAAGGAATGCTAATAATTCACCGATATTTTTTTATTCTTTTCTGAGATTCGATAGAGGTAGTGTAGTTAATATAGAGAATCACCTTCTGTGGCTGAAATATAATATATTAATCTCATGCATCATAGGAAGTAAGACATAGGACTAATTAATGCTTTATTAGTTTAGCCATACAGCGTGTATGGGAATTATATTTATGACACACAGATTGCACATTAGAAAACTGTTATTGATGCAAACTATTCACTTTTGGTGTAGTTTGTCACCTCTAAGTTGATTTGTAGTACATTCTTTTTAAAAAGTGTTTTTGAACGTTTTTTTCTATAAAGAATGTTTTTCAAATGTTCTTTCAAATACAATATTTATATTTTTTTAGTTTTTACCGATAATTTTTTTGAGTTTGGACAAAAACGGGAGCAAAAATATCTATTT--------TTAATTCCCTT
Nroanensis_N_CarversGap_N928 --------------------------------------------------------------------CGTATAACGGAAAAGTACCCTTTTGTCATAATAACTTATTTTTACAATGTATTTAAATTTTAGCAAATATACTATATTCAGATTTGCAAAATCTTGTTATATAGAATAACCTTTTCTAAACTGTCGTGGGAATTAACATGACGAAACACAAAATACTATTAAAATATATGTGAAATTATTACAAACAAAAACTTCTCTATTAAATAACTTTAAAAACAAAGTCAAGATAAGAGGCAATGTTATCTTTTTAAAAATTTTAAACTTCAGAATCAGAAAAAAAGATTAAGATGTATATATGTGTTGCCATGTTCTAAACTTATTTCAGACATTATTAAAAAGTTCCATTTCCTAATGCACCATTCTGCTATGTGGATTTCTTTTAAAACAATCAATGTCTTT------AAAAACACACGCAAAATTGTGTTCTAGGAGAAACGATGCTGCGAGTCGTCCAAAAGAAACCTACCAGCCTAAGAAACTCCACGAATTAAACATACCTTCTTTACATGATGACATCTCTCCTCAAGTTGAATATGGAGGTAATATTAATGGTGGTACAGTAATCCCTTCAATAAAAGGTAAATGATTATTTTAACTTCGAAAGCG-AAAAAAAAAATCTACTTGCTGGCCTCCGTCTTTCACTCTCTGCCTGTGCGCTTTTTTCTTCAGCTCAAATGCTTGGGCCTGCCTCTGTAAATCTTCACTTACAATCTTCTTGCATTGGGGTAAATATAAGGAATGTTAATAATTCACCGATATTTTTTTATTCTTTTCTGAGATTGGATAGAGGTAGTGTAGTTAATATAGAGAATCACCTTATGTGGCTGAAATATAATATATTAATCTCATGCATTGTAGGAAGTAAGACATAGGACTAATTAATGCTTTATTAGTTTAGCCATACAGCGTGTATGGGAATTATATTTATGACACACAGATTACACATCAGAAAACTGTTATTGATGTAAACTATTCACTTTTGGTGCAGTTTGTCACCTCTAAGT--------------TTCTTTTTAAAAAGTATTTTTGAATGATGTTTTCTATAAAGAATGTTTTTCAAATGTTCTTTCAAATACAATATGGATATTTTTTTAGTTTTTATCGATAACTTTTTTTAGT---------------------------------------------------
Nroanensis_RoanHighBluff_N762 TAACCGAAATTTAAAAATACTCATTTGGCGTCTTAAGATTAAATGGCCAATTTGGCGTCTTTGGGACTCGTATAACGGAAAAGTACCCTTTTGTCATAATAACTTATTTTTACAATGTATTTAAATTTTAGCAAATATACTATATTCAGATTTGCAAAATCTTGTTATATAGAATAACCTTTTCTAAACTGTCGTGGGAATTAACATGACGAAACACAAAATACTATTAAAATATATGTGAAATTATTACAAACAAAAACTTCTCTATTAAATAACTTTAAAAACAAAGTCAAGATAAGAGGCAATGTTATCTTTTTAAAAATTTTAAACTTCAGAATCAGAAAAAAAGATTAAGATGTATATATGTGTTGCCATGTTCTAAACTTATTTCAGACATTATTAAAAAGTTCCATTTCCTAATGCACCATTCTGCTATGTGGATTTCTTTTAAAACAATCAATGTCTTT------AAAAACACACACAAAATTGTGTTCTAGGAGAAACGATGCTGCGAGTCGTCCAAAAGAAACCTACCAGCCTAAGAAACTCCACGAATTAAACATACCTTCTTTACATGATGACATCTCTCCTCAAGTTGAATATGGAGGTAATATTAATGGTGGTACAGTAATCCCTTCAATAAAAGGTAAATGATTATTTTAACTTCGAAAGCGAAAAAAAAAAATCTACTTGCTGGCCTCCGTCTTTCACTCTCTGCCTGTGCGCTTTTTTCTTCAGCTCAAATGCTTGGGCCTGCCTCTGTAAATCTTCACTTACAATCTTCTTGCATTGGGGTAAATATAAGGAATGTTAATAATTCACCGATATTTTTTTATTCTTTTCTGAGATTGGATAGAGGTAGTGTAGTTAATATAGAGAATCACCTTATGTGGCTGAAATATAATATATTAATCTCATGCATTGTAGGAAGTAAGACATAGGACTAATTAATGCTTTATTAGTTTAGCCATACAGCGTGTATGGGAATTATATTTATGACACACAGATTGCACATCAGAAAACTGTTATTGATGTAAACTATTCACTTTTGGTGCAGTTTGTCACCTCTAAGT--------------TTCTTTTTAAAAAGTATTTTTGAATGATGTTTTCTATAAAGAATGTTTTTCAAATGTTCTTTCAAATACAATATGGATATTTTTTTAGTTTTTATCGATAACTTTTTTTAGTTTGAACAAAAACGGGAGCCAAAATGTCCATTTTGCTTCTATTAATTCCCTT
Nsheari_BaldRiver_N1168 TAACTGAAATTCAAAAATAGTCATTTGCTGTCTTAAAATTAAATAACCATTTTGTCGTCTTCGGGAGCCGTATAACGGAAAAGTACCCTTATGTCATAATGACTTATTTTTATAATGTATTTAAATTTTAGCAAAGATACTATATTCAGATTTGCAAAATCTTGGTATATAGAATAACCTTTTCTAAACTGCCGCGGGAATTAATATGACGGGAGACAAAATACTATT-AAATATATCTGAAATATTTACAAACAAATACTTATCTAATAAATAACTTTAAAAACAAAATCAAGATAAGAGAGAAGGCTTTCTTTGAAAAAATTTTAAACTTCAGAATCAGAAAAAAAAATTAAGATGCGTATATGTGTTGCCATGTTCTAAACTTATTTCAGACATTATTAAAAAGTTCTATTTTCTAATACACCATTCTGCTATGTGGATTTCTTTTAAAATAATC----TCTTTGTCTTTAAAAACACACACAAAATTGTGTTCTAGGAGAAACGATGCTGCGAGTCGTCCAAAAGAAACCTACCAGCCTAAGAAACTCCACGAATTAAACATACCTTCTTTACATGACGACATCTCTCCTCAAGTTGAATATGGAGGTAATATTAATGGTGGTACAGTAATCCCTTCAATAAAAGGTAAATGATTATTTTAACTTCGAAAGCG-AAAAAAAATATCTACTTGCTGGCCTCCGTCTTTCACTCTCTGCCTGTGCGCTTTTTTCTTCAGCTCAAATGCTTGGGCCTGCCTCTGTAAATCTTCACTTACACTCTTCTTGCATCGGGGTAAATATAAGGAATGCTAATAATTCACCGATATTTTTTTATTCTTTTCTGAGATTGGATAGAGGTAGTGTAGTTAATATAGAGAATCACCTTCTGTGGCTGAAATATAATATATTAATCTCGTGCATCGTAGGAAGTAAGACATAGGACTAATTAATGCCTTATTAGTTTAGCCATACAGTGTGTATGGGAATTATATTTATGACACACAGATTGCACATTAGAAAACTGTTATTGATGCAAACTATTCACTTTTGGTGTAGTTGGTCACCTCTAAGTTGATTTTTAGTACCTTTTTTTAAAAAAGTATTTTTGAATGTTTTTTTCTGTAAAGAATGTTTTTCAAATGTTCTTTCAAATTCAATATTGATATTTTTTTAGTTTTTACCGATAATTTTTCTGAGTTTGGACAAAAACGGGAGCAAAAACATCCATTTTGCTTCTA-----------
Nsheari_Cohutta_N826 TTA------TTCAAAAATAGTCATTTGGCGTCTAAAAATTAAATAACCATTTTGTCGTCTTCGGGAGCCTTATAACGGAAAAGTACCCTTATGTCATAATGACTTATTTTTATAATGTATTTAAATTTTAGCAAAGATACTATATTCAGATTTGCAAAATCTTGGTATATAGAATAACCTTTTCTAAACTGCCGCGGGAATTAATATGACGGGAGACAAAATACTATT-AAATATATCTGAAATATTTACAAACAAATACTTATCTAATAAATAACTTTAAAAACAAAATCAAGATAAGAGAGAAGGCTTTCTTTGAAAAAATTTTAAACTT---AATCAGAAAAAAAAATTAAGATGCGTATATGTGTTGCCATGTTCTAAACTTATTTCAGACATTATTAAAAAGTTCTATTTTCTAATACACCATTCTGCTATGTGGATTTCTTTTAAAA----TAATCTCTTTGTCTTTAAAAACACACACAAAATTGTGTTCTAGGAGAAACGATGCTGCGAGTCGTCCAAAAGAAACCTACCAGCCTAAGAAACTCCACGAATTAAACATACCTTCTTTACATGACGACATCTCTCCTCAAGTTGAATATGGAGGTAATATTAATGGTGGTACAGTAATCCCTTCAATAAAAGGTAAATGATTATTTTAACTTCGAAAGCG-AAAAAAAATATCTACTTGCTGGCCTCCGTCTTTCACTCTCTGCCTGTGCGCTTTTTTCTTCAGCTCAAATGCTTGGGCCTGCCTCTGTAAATCTTCACTTACACTCTTCTTGCATCGGGGTAAATATAAGGAATGCTAATAATTCACCGATATTTTTTTATTCTTTTCTGAGATTGGATAGAGGTAGTGTAGTTAATATAGAGAATCACCTTCTGTGGCTGAAATATAATATATTAATCTCGTGCATCGTAGGAAGTAAGACATAGGACTAATTAATGCCTTATTAGTTTAGCCATACAGTGTGTATGGGAATTATATTTATGACACACAGATTGCACATTAGAAAACTGTTTTTGATGCAAACTATTCACTTTTGGTGTAGTTTGTCACCTCTAAGTTGATTTTTAGTACCTTCTTTTTAAAAAGTATTTTTGAATGATTTTTTCTATAAAGAATGTTT------------TTCAAATACAATATTGATATTTTTTTAGTTTTTACCGATAACTTTTTTGAGTTTGGACAAAAACGGGAGCAAAAACATCCATTTTGCTTCTATTAACTCCCTT
Nsheari_JoyceKilmer_N092 TAACTGAAATTCAAAAATAGTCATTTGGTGTCTTAAAATTAAATAACCATTTTGCCATCTTCGGGAGCCGTATAACGGAAAAGTACCCTTATGTCATAATGACTTATTTTTATAATGTATTTAAATTTTAGCAAAGATACTATATTCAGATTTGCAAAATCTTGGTATATAGAATAACCTTTTCTAAACTGTCGTGGGAATTAATATGACGGGAGACAAAATACTATT-AAATATATCTGAAATAATTACAAACAAATACTTATCTTATAAATAACTTTAAAAACAAAATCAAGATAAGAGAGAATGCTTTTTTTGAAAAAATTTTAAACTTCAGAATCAAAAAAAAAAATTAAGATGCATATATGTGTTGCCATGTTCTAAACTTATTTCAGACATTATTAAAAAGTTCTATTTTCTAATACACCATTCTGCTATATGGATTTCTTTTAAAATAATCAATGTCTTTGTCTTTAAAAACACACACAAAATTGTGTTCTAGGAGAAACGATGCTGCGAGTCGTCCAAAAGAAACCTACCAGCCTAAGAAACTCCACGAATTAAACATACCTTCTTTACATGACGACATCTCTCCTCAAGTTGAATATGGAGGTAATATTAATGGTGGTACAGTAATCCCTTCAATAAAAGGTAAATGATTATTTTAACTTCGAAAGCGAAAAAAAAATATCTACTTGCTGGCCTCCGTCTTTCACTCTCTGCCTGTGCGCTTTTTTCTTCAGCTCAAATGCTTGGGCCTGCCTCTGTAAATCTTCACTTACACTCTTCTTGCATCGGGGTAAATATAAGGAATGCTAATAATTCATCGATATTTTTTTATTCTTTTCTGAGATTGGATAGAGGTAGTGTAGTTAATATAGAGAATCACCTTCTGTGGCTGAAATATAATATATTAATCTCGTGCATCGTAGGAAGTAAGACATAGGACTAATTAATGCCTTATTAGTTTAGCCATACAGTGTGTATGGGAATTATATTTATGACACACAGATTGCACATTAGAAAACTGTCATTGATGCAAACTATTCACTTTTGGTGTAGTTTGTCACCTCTAAGTTGATTTTTAGTATCTTCTTTTTAAAAAGTATTTTTGAATGATTTTTTCTATAGAGAATGTTTTTCAAATGTTCTTTCAAATACAATATTGATAATTTTTTAGTTTTTACCGATAATTTTTTTGAGTTTGGACAAAAACGGGAGCAAAAACATCCAT---------------------
Nsilvanus_Elijay_N395 TAACCGAAATTCAAAAATAGTCATTTGGCGTCTAAAAATTAAATCGCCAATTTGGCGACTTCAGGAGCCGTATAACGGAAATGTATCCTTTTGTCATAATAACTTATTTTTACAATGTATTTAAATTTTAGCAAATATCCTATATTCAGATTTGCAAAATCTTGTTATATAGCATAACCTTTTCTAAACTGTCGTGGGAATTAGCATGACAAAAGACAAAATACTATTAAAATATATGTGAAATTATTACAAACAAAAACTTCTCTATTAAATAACTTTAAAAACAAAGTCAAGATAAGAGGCAATGTTATCTTTTTAAAAATTTTAAACTTCAGAATCAGAAAAAAAGATTAAGATGCATATATGTGTTGCCATGTTATATACTTATTTCAGACATTATTAAAAAATTCCATTTCCTAATACACCAAT----------------------------CAATGTCTTTGTCTTTAAAAACACACAAAAAATTGTGTTCTAGGAGAAACGATGCTGCGAGTCGTCCAAAAGAAACCTACCAGCCTAAGAAACTCCACGAATTAAACATACCTTCTTTACATGACGACATCTCTCCTCAAGTTGAATATGGAGGTAATATTAATGGTGGTACAGTAATCCCTTCAATAAAAGGTAAATGATTATTTTAACTTCGAAAGCGAAAAAAAAAAATCTACTTGCTGGCCTCCGTCTTTCACTCTCTGCCTGTGCGCTTTTTTCTTCAGCTCAAATGCTTGGGCCTGCCTCTGTAAATCTTCACTTACATTCTTCTTGCATTGGGGTAAATATAAGGAATGTTAATAATTCACCGATATTTTTTAATTCTTTTTTGAGATTGGATAGAGGTAGTGTAGTTAATATAGAGAATCACCTTATGTGGCTGAAATATAATATATTAATCTCGTGCATTGTAGGAAGTAAGACATAGGACTAATTAATGCTTTATTAGTTTAGCCATACAGCGTGTATGGGAATTATATTTATGACACATAGATTGCCCATTAGAAAACTGTTATTGATGTAAACTATTCACTCTTGGTGCAGTTTGTCACCTCTAAGTTGATTTTTAGTACATTCTTTTTAAAAAGTATTTTGGAATGATTTTTTCTATAAAGAATGTTTTTC----------------------------------------------------------------------------------------------------------------
Nsilvanus_GermanyCove_N1017 -AACCGAAATTCAAAAATATTCATTTGGCGATTTAAGATTAAATGGCCAATTTGGCGTCTTTGGGAGCCGTATAACGGAAAAGTACCCTTTTGTCATAATGACTTATTTTTATAATGCATTTAAATTTTAGCAAATATCCTATATTCAGATTTGCAAAATCTTGTTATATAGCATAACCTTTTCTAAACTGTCGTGGGAATTAACATGACGAAAGACAAAATACTATTAAAATATATGTGAAATTATTACAAACAAAAACTTCTTTATTAAATAACTTTAAAAACAAAGTCAAGATAAGAGGCAATGTTATCTTTTTAAAAA---TAAACTTCAGAATCAGAAAAAAAGATTAAGATGCATATATGTGTTGCCATGTTCTAAACTTATTTCAGACATTATTAAAAAGTTCCGTTTCCTAATACGCCATTCTGCTATGTGGATTTCTTTTAAAACAATCAATGTCTTTGTCTTTAAAAACACACACAAAATTGTGTTCTAGGAGAAACGATGCTGCGAGTCGTCCAAAAGAAACCTACCAGCCTAAGAAACTCCACGAATTAAACATACCTTCTTTACATGACGACATCTCTCCTCAAGTTGAATATGGAGGTAATATTAATGGTGGTACAGTAATCCCTTCAATAAAAGGTAAATGATTATTTTAACTTCGAAAGCGAAAAAAAAAAATCTACTTGCTGGCCTCCGTCTTTCACTCTCTGCCTGTGCGCTTTTTTCTTCAGCTCAAATGCTTGGGCCTGCCTCTGTAAATCTTCACTTACATTCTTCTTGCATTGGGGTAAATATAAGGAATGTTAATAATTCACCGATATTTTTTTATTTTTTTCTGAGATTGGATAGATGTAGTGTAGTTAATATAGAGAATCACCTTATGTGGCTGAAATATAATATATTAATCTCATGCATTGTAGGAAGTAAGACATAGGACTAATTAATGCTTTATTAGTTTAGCCATACAGCGTGTATGGGAATTATATTTATGGCACACAGATTGCACATTGGAAAACTGTTATTGATGTAAAGTATTCACTTTTGGTGTAGTTTGTCACCTCTCAGTTGATTTTTAGTACATTCTTTTTAAAAAGTATTTTTGAATGATTTTTTCTATAAAGAAAGTTTTTCAAATA------------CAATATTGATATTTTTTAGTTTTTTATCAATAACTTTTTTGAATTTCAGCAAAAACGGGAGCCAAAATGTCA-----------------------
Nsilvanus_HeboMtn_N1029 ---------------------------------------------------------------------------------------------------------------ACAATGAATTTAAATTTTAGCAAATATCCTATATTCAGATTTGCAAAATCTTGTTATATAACATAACCTTTTCTAAACTGTCGTGGGAATTAACATGACAAAAGACAAAATACTATTAAAATATATGTGAAATTATTACAAACAAAAACTTCTCTATTAAATAACTTTAAAAACAAAGTCAAGATAAGAGGCAATGTTATCTTTTTAAAAAATTTAAACTTCAGAATCAGAAAAAAAGATTAAGATGCATATATGTGTTGCCATGTTATATACTTATTTCAGACATTATTAAAAAGTTCCATTTCCTAATACACCATTCTGCTATGTGGATTTCTTTTAAAACAATCAATGTCTTTGTCTTTAAAAACACACAAAAAATTGTGTTCTAGGAGAAACGATGCTGCGAGTCGTCCAAAAGAAACCTACCAGCCTAAGAAACTCCACGAATTAAACATACCTTCTTTACATGACGACATCTCTCCTCAAGTTGAATATGGAGGTAATATTAATGGTGGTACAGTAATCCCTTCAATAAAAGGTAAATGATTATTTTAACTTCGAAAGCGAAAAAAAAAAATCTACTTGCTGGCCTCCGTCTTTCACTCTCTGCCTGTGCGCTTTTTTCTTCAGCTCAAATGCTTGGGCCTGCCTCTGTAAATCTTCACTTACATTCTTCTTGCTTTGGGGTAAATATAAGGAATGTTAATAATTCACCGATGTTTTTTTATTTTTTTCTGAGATTGGATAGATGTAGTGTAGTTAATATAGAGAATCACCTTATGTGGCTGAAATATAATATATTAATCTCATGCATTGTAGGAAGTAAGACATAGGACTAATTAATGCTTTATTAGTATAGCCATACAGCGTGTATGGGAATTATATTTATGACACACAGATTGCAAATTAGAAAACTGTTATTGATGTAAACTATTCACTTTTGGTGCAGTTTGTCACCTCTAAGTTGATTTTTAGTACATTCTTTTTAAAAAGTATTTTGGAATGATTTTTTCTATAA----------------------------------------------------------------------------------------------------------------------------
Nstupkai_BlowholeWOS_N285 TAACCGAAATTCAAAAATACTCATTTGGCGTCTTAAGATTAAATGGCCAATTTGGCGTCGTTGGGAGCCATATAACGGAAAAGTACTCTTTTGTCATAATGACTTAT-------------------TTTAGCAAAGATACTATATTCAGATTTGCAAAATCCTGTTATATAGAATAACCTTTTCTAAACTGTCGTGGGAATTAACATGACGAGAGACAAAATACTATTAAAATATAAGTGAAATTATTACAAACAAATACTTCTCTATTGCATAATTTTAAAAACAAAGCCAAGATAAGAGGGAATGCTGTATTTGTAAAAATTTTAAACTTCAGAATCAGAAAAAAAGATTAAGATGCATATATGTGTTGCCATGTTCTAAACTTATTTCAGACATTATTAAAAAGTTCTATTTTCTAATACACTATTCTGCTATATGGATTTCTTTTAAAACAATCAATGTCTTTGTCTTTAAAAACACACACAAAATTGTGTTCTAGGAGAAACGATGCTGCGAGTCGTCCAAAAGAAACCTACCAGCCTAAGAAACTCCACGAATTAAACATACCTTCTTTACATGACGACATCTCTCCTCAAGTTGAATATGGAGGTAATATTAATGGTGGTACAGTAATCCCTTCAATAAAAGGTAAATGATTATTTTAACTTTGAAAGCGAAAAAAAAAAATCTACTTGCTGGCCTCCGTCTTTCACTCTCTGCCTGTGCGCTTTTCTCTTCAGCTCAAATGCTTGGGCCTGCCTCTGTAAATCTTCACTTACACTCTTCTTGCATCGGGGTAAATATAAGGAATGCTAATAATTCACCGATATTTTTTTATTCTTTTCTGAGATTGGATAGAGGTAGTGTAGTTAATATAGAGAATCACCTTCTGTGGCTGAAATATAATATATTAATCTCATGCATCGTAGGAAGTAAGACATAGGACTAATTAATGCTTTATTAGTTTAGCCATACAGCGTGTATGGGAATTATATTTATGACACACAGATTGCACATTAGAAAACTGTTATTGATGCAAACTATTCACTTTTGGTGTAGTTTGTCACCTCTAAGTTGATTTTTAGTACATTCTTTTTAAAAAGTATTTTTGAATGATTTTTTCTATAAAGAATTTTCTTCAAATGTTCTTTCAAATACAATATTGATATTTTTTTAGTTTTTACTGATAATTTTTTTGAGTATGGACAAAAACGGGAGCAAAAACATCCATTTTGCTTCTATTAACTCCC--
Nstupkai_Blowing_N356 -------------------------------------------------------------------------------------------------------------TTTTAATGTATTTAAATTTTAACAAAGATACTATATTCAGATTTGCAAAATCTTGGTATATAGAATAACCTTTTCTAAACTGTCGTGGGAATTAATATGATGGGAGACAAAATGCTATT-AAATATATCTGAAATAATTACAAACAAATACTTATCTAATAAATAAATTTAAAAACAAAGTCAAGATAAGACAGAATGCTTTCTTTGTAAAAATTTTAAACTTTAAAATCAGAAAAAAAAATTACGATGAATATATGTTTTGCTATGTTATAAACTTATTTCAGACATTATTAAAAAGTTCTATTTTCTAATACACCATTCTGCTATGTGGATTTCTTTTAAAATAAACAATGTCTTTATCTTTAAAAACACACACGAAATTGTGTTCTAGGAGAAACGATGCTGCGAGTCGTCCAAAAGAAACCTACCAGCCTAAGAAACTCCACGAATTAAACATACCTTCTTTACATGACGACATCTCTCCTCAAGTTGAATATGGAGGTAATATTAATGGTGGTACAGTAATCCCTTCAATAAAAGGTAAATGATTATTTTAACTTCGAAAGCGAAAAAAAAATATCTACTTGCTGGCCTCCGTCTTTCACTCTCTGCCTGTGCGCTTTTCTCTTCAGCTCAAATGCTTGGGCCTGCCTCTGTAAATCTTCACTTACACTCTTCTTGCATCGGGGTAAATATAAGGAATGCTAATAATTCACCGATATTTTTTTATTCTTTTCTGAGATTGGATAGAGGTAGTGTAGTTAATATAGAGAATCACCTTCTGTGGCTGAAATATAATATATTAATCTCGTGCATCGTAGGAAGTAAGACATAGGACTAATTAATGCTTTATTAGTTTAGCCATACAGCGTGTATGGGAATTATATTTATGACACACAGATTGCACATTAGAAAACTGTTATTGATGCAAACTATTCACTTTTGGTGTAGTTTGTCACCTCTAAGTTGATTTTTAGTACATTCTTTTTAAAAAGTATTTTTAAATGATTTTTTGTATAAAGAATGTTTTTCAAATGTTCTTTCAAATACAATATTTATATTTTTTTAGTTTTTACCGATAATTTTTTGGAGTGTGGACA--------------------------------------------
Nstupkai_LittleRiver_N293 -----------------------------------------------------------------------------------------------------------------AATGTATTTAAATTTTAGCAAAGATACTATATTCAGATTTGCAAAATCTTGGTATGTAGAATAACCTTTTCTAAACTGTCGTGGGAATTAATATGGTGCGAGACAAAATACTATT-AAATATATCTGAAATAATTACAATCAAATACTTATCTAATAAATAACTTTAAAAACAAAGTCAAGCTAAGAGGGAATGCTTTCTTTGTAAAAATTTTAAACTTTAAAATCAGAAAAAAAGATTAAGATGCATATATGTGTTGCCATGTTATAAACTTATTTCAGACATTATTAAAAAGTTCTATTTTCTAATACACCATTCTGCTATGTGGATTTCTTTTAAAATAATCAATGTCTTTGTCTTTAAAAACACACACAAAATTGTGTTCTAGGAGAAACGATGCTGCGAGTCGTCCAAAAGAAACCTACCAGCCTAAGAAACTCCACGAATTAAACATACCTTCTTTACATGACGACATCTCTCCTCAAGTTGAATATGGAGGTAATATTAATGGTGGTACAGTAATCCCTTCAATAAAAGGTAAATGATTATTTTAACTTCGAAAGCG-AAAAAAAATATCTACTTGCTGGCCTCCGTCTTTCACTCTCTGCCTGTGCGCTTTTCTCTTCAGCTCAAATGCTTGGGCCTGCCTCTGTAAATCTTCACTTACACTCTTCTTGCATCGGGGTAAATATAAGGAATGCTAATAATTCACCGATATTTTTTTATTCTTTTCTGAGATTGGATAGAGGTAGTGTAGTTAATATAGAGAATCACCTTCTGTGGCTGAAATATAATATATTAATCTCATGCATCGTAGGAAGTAAGACATAGGACTAATTAATGCTTTATTAGTTTAGCCATACAGTGTGTATGGGAATTATATTTATGACACACAGATTGCACATTAGAAAACTGTTATTGATGCGAACTATTCACTTTTGGTGTAGTTTGTCACCTCTAAGTTGATTTTTAGTACATTCTTTTTAAAAAGAATTTTTGAATGTTTTTTTCTATAAAGAATGTTTTTCAAATGTTCTTTCAAATACAATATTTATATTTTTTTAGTTTTTACCGATAATTTTTTTGAGTGTGGACAAAAACGGGAGCAAAAATATCCATTTTGCTTCTATTAATTCCCTT
Nstygius_ObeLee_N0656 TAATTGGCAATCAATCACATTTTTAAGATTTAAAAAGATAAAAAAA----------AATGTTGAAAATTGTATCACGATGTAACTATCTTCTGTTATAATGACTTAATTTTATAATGTATTTAAATTTTAGCAAAGATACTATATTCAGATTTGCAAAATCGTGTTATATAGAATAACCTTTTCTAAACTGTCGTGGGAATTAAT-------AAGACAAAATACTATT-AAATATATGTGAAATTATTGCAGACAAATACTTCTCTAATAAATAACTTTAAAAACAAAGTCAAGTTAAAAAGGAATGCTATCTTTGTAAAAAATTTAAACTTCAGAATCAGAAAAAAAAAATAAGATACATATATATGTTGCCATGTTCTAAACTTATTTCAGACTTTATTAAAAACGTCTATTTTCGAATACACCATTCTGCTATGTGGATTTCTTTTAAAACAATCAATGTTTTTGGCTTTAAGAAC-CACACAAAATTGTATTCCAGGAGAAACGATGCTGCGAGTCGTCCAAAAGAAACCTACCAGCCTAAGAAACTCCACGAATTAAACATACCTTCCTTACATGACGACATCTCTCCTCAAGTTGAATATGGAGGTAATATTAATGGTGGTACAGTAATCCCTTCAATAAAAGGTAAATGATTATTTTAACTTCAAAAGCGAAAAAAAAAAATCTACTTGCTGGCCTTCGTCTTTCACTCTTTGCCTGTGCGC-TTTTTCTTCGGCTCAAATGCTTGGGCCTGCCTTTGTAATTCTTCACTTACATTCTTCTTGCATTTGGGTAAATAT-AGGAATGTTAATAGTTCACCAATATTTTTT-ATTCTTTTCTGAGATTGGATAGAGGTAGTGTAGTTAATATAGAGAATCACC---TGTGGCTGTAATATAATATATTAATATCATGCATTGTAGGAAGTAAGAC--GGGAATAATTTATGCTTTATTAGTTTAGCCATACAGTGTGTATGAGAATTATATTTATGACA--CAGATTGCACATTGGAAAACTATTATTGATGTAAACTATTAACTTTTGGTGTAGTTCATCATCTCTAAGTTGATTTTTAGTGCATTCTTTTTAAAAAGTTTTTTTGAATGTTATTTTCTATAAAGATTAGGTTTTCCTACATCATTCAAATGCAATACTGATATTGTTTTAATTTTTATCGATAACTTTTTTGAGTTTGAACTAAAATGGGAGCCAAAATGACCCTTTTGGTTCTA-----------
Nstygius_RavenB_N1022 TAATTGGCAATCAATCACATTTTTAAGATTTAAAAAGATAAAAAAAA---------AATGTTGAAAATTGTATCACGATGTAACTATCTTCTGTTATAATGACTTAATTTTATAATGTATTTAAATTTTAGCAAAGATACTATATTCAGATTTGCAAAATCGTGTTATATAGAACAACCTTTTCTAAACTGTCGTGGGAATTAAT-------AAGACAAAATACTATT-AAATATATGTGAAATTATTGCAGACAAATACTTCTCTAATAAATAACTTTAAAAACAAAGTCAAGTTAAAAAGGAATGCTATCTTTGTAAAAAATTTAAACTTCAGAATCAGAAAAAAAAAATAAGATACATATATATGTTGCCATGTTCTAAACTTATTTCAGACTATATTAAAAACGTCTATTTTCGAATACACCATTCTGCTATGTGGATTTCTTTTAAAACAATCAATGTTTTTGGCTTTAAGAAC-CACACAAAATTGTATTCCAGGAGAAACGATGCTGCGAGTCGTCCAAAAGAAACCTACCAGCCTAAGAAACTCCACGAATTAAACATACCTTCCTTACATGACGACATCTCTCCTCAAGTTGAATATGGAGGTAATATTAATGGTGGTACAGTAATCCCTTCAATAAAAGGTAAATGATTATTTTAACTTCAAAAGCGAAAAAAAAAAATCTACTTGCTGGCCTTCGTCTTTCACTCTTTGCCTGTGCGC-TTTTTCTTCGGCTCAAATGCTTGGGCCTGCCTCTGTAATTCTTCACTTACATTCTTCTTGCATTTGGGTAAATAT-AGGAATGTTAATAATTCACCGATATTTTTT-ATTCTTTTCTGAGATTGGATACAGGTAGTGTAGTTAATATAGAGAATCACC---TGTGGCTGTAATATAATATATTAATATCATGCATTGTAGGAAGTAAGAC----GAATAATTTATGCTTTATTAGTTTAGCCATACAGTGTGTATGAGAATTATATTTATGACA--CAGATTGCACATTGGAAAACTATTATTGATGTAAACTATTAACTTTTGGTGTAGTTCATCATCTCTAAGTTGATTTTTAGTGCATTCTTTTTAAAAAGTTTTTTTGAATGTTATTTTCTATAAAGATTAGGTTTTCCTACATCATTCAAATGCAATATTGAT-TTGTTTTAATTTTTATCGATAACTTTTTTGAGTTTGAACTAAAATGGGAGCCAAAATGACCCTATTGGTTCTATTAATTCCCTT
Ntempletoni_BaldMtns_N950 TAACCGAAATTCAAAAATACTCATTTGGCGTCTTAAGATTAAATGGCCAATTTGGCGTCTTTGGGAGCCATATAACGGAAAAGTTCCCTTTTGTCAGGATGACTTATTTTTATAATGTATTTAAATTTTAGCAAAGATACTATATTCAGATTTGCAAAATCTTGTTATATAGAATAACCTTTTCTAAACTGTCGTGAGAATTAACATGACGAAAGACAAAATACTATTAAAATATACATGAAATTATTACAAACAAAAACTTCTCTATTAAATAACTTTGAAAACAAAGTCAAGATAAGAGGGAATGCTGTCTCTGTAAAAATTATAAACCTCAGAATCGGAAAAAAAGATTAAGATTCATATATGTGTTGCCATGTTCTAAACTTATTTCAGACACTTTTAAAAAGTTCTATTTTCTAATACACCATTTTGCTATGTGGATTTCTTTTAAAACAATCAATGTCTTTGGCTTTAAAAACACACGCAAAATTGTGTTCTAGGAGAAACGATGCTGCGAGTCGTCCAAAAGAAACCTACCAGCCCAAGAAACTGCACGAATTAAACATACCTTCTTTACATGACGACATCTCTCCTCAAGTTGAATATGGAGGTAATATTAATGGTGGTACAGTAATCCCTTCAATAAAAGGTAAATGATTATTTTAACTTCGAAAGCG-AAAAAAAAATTCTACTTGCTGGCCTCCGTCTTTCACTCTCTGCCTGTGCGCTTTTTTCTTCAGCTCAAATGCTTGGGCCTGCCTCTGTAAATCTTCACTTACATTCTTCTTGCATTGGGGTAAATATAAGGAATGTTAATAATTCACCGATATTTTTTTATTCTTTTCTGAGATTGGATAGAGGTAGTGTAGTTAATATAGAGAATCACCTTCTGTGGCTGAAATATATTATATTAATGTCATGCATTGTAGGAAGTAAGACATTGGGCTACTTAATGCTTTATTAGTTTAGCCATATGGCGTGTATGGGAATTATATTTATGACACACAGTTTGCACATTAGAAAACTGTTATCGATGTAGACTATTCACTTTTGGTGTAGT---TTGTTTGTCAGTTGATTTTTAGTACATTCTTTTTAAAAAGTATTTTTGAATGATTTTTTCTATAAAGAATGTTTTTCAAATGTTCTTTCAAATACAATATTGTTATTTTTTTAGTTTTTGTCAATAACTTTTTTGAGTTTGAACAAAAACGGGAGCCAAAC-----------------TTAATTTCCTT
Ntempletoni_ClarksCreek_N945 TAACCGAAATTCAAAAATACTCATTTGGCGTCTTAAGATTAAATGGCCAATTTGGCGTCTTTGGGAGCCGTATAACGGAAAAGTACCCTTTTGTCAGGATGACTTATTTTTATAATGTATTTAAATTTTAGCAAAGATACTATATTCAGATTTGCAAAATCTTGTCATATAGAATAACCTCTTCTAAACTGTCGTGAGAATTAACATGACGAAAGACAAAATACTATTAAAATATACGTGAAATTATTACAAACAAAAACTTCTCTATTAAATAACTTTGAAAACAAAGTCAAGATAAGAGGGAATGCAGTCTCTGTAAAAATTTTAAACCTCAGAATCGGAAAAAAAGATTAAGATGCGTATATGTGTTGCCATATTCTAAACTTATTTCAGACACTTTTAAAAAGTTCTATTTTCTAATACACCATTTTGCTATGTGGATTTCTTTTAAAACAATCAATGTCTTTGGCTTTAAAAACACACGCAAAATTGTGTTCTAGGAGAAACGATGCTGCGAGTCGTCCAAAAGAAACCTACCAGCCCAAGAAACTGCACGAATTAAACATACCTTCTTTACATGACGACATCTCTCCTCAAGTTGAATATGGAGGTAATATTAATGGTGGTACAGTAATCCCTTCAATAAAAGGTAAATGATTATTTTAACTTCGAAAGCG-AAAAAAAAATTCTACTTGCTGGCCTCCGTCTTTCACTCTCTGCCTGTGCGCTTTTTTCTTCAGCTCAAATGCTTGGGCCTGCCTCTGTAAATCTTCACTTACATTCATCTTGCATTGGGGTAAATATAAGGAATGTTAATAATTCACCAATATTTTTTTATTCTTTTCTGAGATTGGATAGAGGTAGTGTAGTTAATATAGAGAATCGCCTTCTGTGGCTGAAATATATTATATTAATGTCATGCATTGTAGGAAGTAAGACATAGGACTACTTAATGCTTTATTAGTTTAGCCATATGGCGTGTATGGGAATTATATTTATGA---ACAGATTGCACATTAGAAAACTGTTATTGATATAGACTATTCACTTTTGGTGTAGT---TTGTTTGTCAGTTGATTTTTAGTACATTCTTTTTAAAAAGTATTTTGGAATGATTTTTTCTATAAGGAATGTTTTTCAAATGTTCTTTCAAATACAATATTGATATTTTTTTAGTTTTTGTCAATAACTTTTTTGAGTTTGAACAAAAATGGGAGCCAAAA-----------------TTAATTTCCTT
Ntempletoni_ScronceCreekRd_N1223 ----------------ATACTCAT-------------ATTAAATGGCCAATTTGGCGTCTTTGGGAGCCGTA-AACGGAAAAGTTCCCTTTTGTCAGGATGACTTATTTTTATAATGTATTTAAATTTTAGCAAAGATACTATATTCAGATTTGCAAAATCTTGTTATATAGAATAACCTTTTCTAAACTGTCGTGAGAATTAACATGACGAAAGACAAAATACTATTAAAATATACGTGAAATTATTACAAACAAAAACTTCTCTATTAAATAACTTTGAAAACAAAGTCAAGATAAGAGGGAATGCTGTCTCTGTAAAAATTTTAAACCTCAGAATCGGAAAAAAAGATTAAGATGCGTATGTGTGTTGCCATATTCTAAACTTATTTCAGACACTTTTAAAAAGTTCTATTTTCTAATACACC-------------GATTTCTTTTAAAACAATCAATGTCTTTGGCTTTAAAAACACACGCAAAATTGTGTTCTAGGAGAAACGATGCTGCGAGTCGTCCAAAAGAAACCTACCAGCCCAAGAAACTGCACGAATTAAACATACCTTCTTTACATGACGACATCTCTCCTCAAGTTGAATATGGAGGTAATATTAATGGTGGTACAGTAATCCCTTCAATAAAAGGTAAATGATTATTTTAACTTCGAAAGCG-AAAAAAAAATTCTACTTGCTGGCCTCCGTCTTTCACTCTCTGCCTGTGCGCTTTTTTCTTCAGCTCAAATGCTTGGGCCTGCCTCTGTAAATCTTCACTTACATTCATCTTGCATTGGGGTAAATATGAGGAATGTTAATAATTCACCGATATTTTTTTATTCTTTTCTGAGATTGGATAGAGGTAGTATAGTTAATATAGAGAATCACCTTCTGTGGCTGAAATATATTATATTAATGTCATGCATTGTAAGAAGTAAGACATAGGACTACTTAATGCTTTATTAGTTTAGCCATATGGCGTGTATGGGAATTATATTTATGAC--ACAGATTGCACATTAGAAAACTGTTATTGATGTAGACTATTCACTTTTGGTGTAGT---TTGTTTGTCAGTTGATTTTTAGTACATTCTTTTTAAAAAGTATTTTGGAATGATTTTTTCTATAAAGAATGTTTTTCAAATGTTCTTTCAAATACAATATTGATATTTTTTTAGTTTTTGTCAATAACTTTTTTG-----------GAACGGGAGCCAAAA-----------------TTAATTTCCTT
Ntennessensis_IndianCave_N052 TAACCGAAATTCAAAAATACTCATTTGGCGTCTTAAGATTAAATGGCCAATTTCGCGTCTTTGGGAGCCGTATAACGGAAAAGTACCCTTTTGTCATAATGACTTATTTTTATAATGTATTTAAATTTTAGCAAAGATTTTATATTCAGATTTGCAAAATCTTGTTATATAGAATAACCTTTTCTAAACTGTCGTGGGAATTAACATGACGAAAGACAAAATACTATTAAAATATATGTGAAATATTTACAAACAAAAACTTCTCTATTAAATAACTTTAAAAACAAAGTCAAGAGAAGAGGGAATGCTGTATTTGTAAAAATTTTAAACTTCAGAATCAGAAAAAAAGATTAAGGTGCATATATGTGTTGCCGCGTTCTAA----------GACATTATTAAAAAGTTCCATTTCCTAATACACCATTCTGCTATGTGGATTTCTTTTAAGACAATAAATGTCTTT------AAAAACACACACAAAATTGTGTTCCAGGAGAAACGATGCTGCGAGTCGTCCAAAAGAAACCTACCAGCCTAAGAAACTCCACGAATTAAACATACCTTCTTTACATGACGACATCTCTCCGCAAGTTGAATATGGAGGTAATATTAATGGCGGTACAGTAATCCCTTCAATAAAAGGTAAATGATTATTTTAACTTCGAGAGCGAGTAAAAAAAATCTACTTGCTGGCCTCCGTCTTTCACTCTCTGCCTGTGCGCTTTTTTCTTCAGCTCAAATGCTTGGGCCTGCCTCTGTAAATCTTCACTTACATTCTTCTTGCATTGGGGTAAATATAAGGAATGTTAATAATTCACCGATATTTTTTTATTCTTTTCCGCGATTGGATAGAGGTAGCGTAGTTAATATAGAGAATCACCTTATGTGGCTGAAATATAATATATTAATCTCATGCATCGTAGGAAGTAAGACATAGGACTAATTAATGCTTTATTAGTTTAGCCACACAGTGTGTATGGGAATTATATTTATGACACACAGATTGCACATTAGAACACTGTTATTGATGTAAACTATTCACTTTTGGTGCAGT---------------------------------------AA--------------TTTTTTTCTATAAGGAATGTTTTTCAAATGTTCTTTCAAATACAATATGGATATTTTTTTAGCTTT----------TTATTCAAT----------------------------------------------------
Ntennessensis_LittleStony_N645 --------------------------------------------------------------------------------AAGTACCCTTTTGTCATAATGACTTATTTTTATAATGTATTTAAATTTTAGCAAAGATACTATATTCAGATTTGCAAAATCTTGTTATATAGAATAACCTTTTCTAAACTGTCGTGGGAATTAACATGACGAAAGACAAAATACTATTAAAATATATGTGAAATTATTACAAACAAAAACTTCTCTATTAAATAACTTTAAAAACAAAGTCAAGATAAGAGGGAATGCTGTATTTGTAAAAATTTTAAACTTCAGAATCAGAAAAAAAGATTAAGATGCATATATGTGTTGCCACGTTCTAAACTTATTTCAGACATTATTAAAAAGTTCCATTTCCTAATACACCATTCTGCTATGTGGATTTCTTTTAAAACAATCAATGTCTTTGTCTTTAAAAACACACACAAAATTGTGTTCCAGGAGAAACGATGCTGCGAGTCGTCCAAAAGAAACCTACCAGCCTAAGAAACTCCACGAATTAAACATACCTTCTTTACATGACGACATCTCTCCTCAAGTTGAATATGGAGGTAATATTAATGGCGGTACAGTAATCCCTTCAATAAAAGGTAAATGATTATTTTAACTTCGAGAGCGAAGTAAAAAAATCTACTTGCTGGCCTCCGTCTTTCACTCTCTGCCTGTGCGCTTTTTTCTTCAGCTCAAATGTTTGGGCCTGCCTCTGTAAATCTTCACTTACATTCTTCTTGCATTGGGGTAAATATAAGGAATGTTAATAATTCACCGATATTTTTTTATTCTTTTCCGAGATTGGATAGAAGTAGTGTAGTTAATATAGAGAATCACCTTATGTGGCTGAAATATAATATATTAATCTCATGCATCGTAGGAAGTAAGACATAGGACTAATTAATGCTTTATTAGTTTAGCCATACAGTGTGTATGGGAATTATATTTATGACACACAGATTGCACATTAGAACACTGTTATTGATGTAAACTATTCACTTTTGGTGCAG--------------------------------------------------------TTTGTCACCTCTAAGTTGATTTTTAGTACATTCTTTTTAA-------------------------------AAAGTTTTTT-------------------------GAATGTAATTTTTTTCTATA-----------
Ntennessensis_Watauga_N1046 -------------------------------------------------------------------------------------------------AATGACTTATTTTTATAATGTATTTAAATTTTAGCAAAGATACTATATTCAGATTTGCAAAATCTTGTTATATAGAATAACCTTTTCTAAACTGTCGTGGGAATTAACATGACGAAAGACAAAATACTATTAAAATATATGTGAAATTATTACAAACAAAAACTTCTCTATTAAATAACTTTAAAAACAAAGTCAAGATAAGAGGGAATGATGTATTTGTAAAAA-TTTAAACTTCAGAATCAGAAAAAAAGATTAAGATGCATATATGTGTTGCCGCGTTCTAAACTTATTTCAGACATTATTAAAAAGTTCCATTTCCTAATACACCATTCTGCTATGTGGATTTCTTTTAAAACAATCAATGTCTTTGTCTTTAAAAACACACACAAAATTGTGTTCCAGGAGAAACGATGCTGCGAGTCGTCCAAAAGAAACCTACCAGCCTAAGAAACTCCACGAATTAAACATACCTTCTTTACATGACGACATCTCTCCTCAAGTTGAATATGGAGGTAATATTAATGGCGGTACAGTAATCCCTTCAATAAAAGGTAAATGATTATTTTAACTTCGAGAGCGAAGTAAAAAAATCTACTTGCTGGCCTCCGTCTTTCACTCTCTGCCTGTGCGCTTTTTTCTTCAGCTCAAATGCTTGGGCCTGCCTCTGTAAATCTTCACTTACATTCTTCTTGCATTGGGGTAAATATAAGGAATGTTAATAATTCACCGATATTTTTTTATTCTTTTCCGCGATTGGATAGAGGTAGTGTAGTTAATATAGAGCATCACCTTATGTGGCTGAAATATAATATATTAATCTCATGCATCGTAGGAAGTAAGACATAGGACTAATTAATGCTTTATTAGTTTAGCCATACAGTGTGTATGGGAATTATATTTATGACACACAGATTGCACATTAGAACACTGTTATTGATGTAAACTATTCACTTTTGGTGCAGT---------------------------------------AA--------------TTTTTTTCTATAAAGAATGTTTTTCAAATGTTCTTTCAAATACAATATGGATATTTTTTTAGTTTTTATCGAAAGCTTTTTTTAGTTTGAACAAAAACGGGAGCTAAAATGTCAATTTTGCTTCTATT---------
