# Supplementary material for: ﻿New species in old mountains: integrative taxonomy reveals ten new species and extensive short-range endemism in Nesticus spiders (Araneae, Nesticidae) from the southern Appalachian Mountains
Source: Zookeys. 2023 Feb 3;1145:1–130. doi: 10.3897/zookeys.1145.96724 (PMC10208238; doi:10.3897/zookeys.1145.96724)
Supplement: Supplementary material 4 — Input alignments, analysis log files, and output tree files [file zookeys-1145-001_article-96724__-s004.zip › uce-2001337 (modified).phy]

 91 1249
Nesticus_Japan_G2153 ----TAGT-----------------------------------------------------------------------GGATTTGGCAAGAAAAAGACTTTT---------CGCTTACTTTAAAATTA--ATTAATTAAACTTATTTTATAATTAATATTTTGCATT-------CAAGTGTCATCCACTACAAAAAAAAATATTTTAATTTCAGTGGATATAAAAAGTATTTTTACGATTGAAAACTTGAATAAGTTAT-------------------------------ATATAGCGAAAGTGTGAGCTAATAGT---------------------------------GGAACTGAATAAGGAATAT-----------CAA-----------CAACTAGTATTGCCCA-----------GGAGCAAGATCATCTAATCGCATATAA-----------TTTGATCATTGCAACTGTATG------ATGGGTCATATTAAAACTTA-----------------ATAGT--------------------GAGGTTTCTTACATGACCAAGTCTAGGCATTTCCCAAAGAGATTCATTTGTGACTTTGTTGAAGAAATAGGGTCTGTTTTCTCTTTTACTCCAGAATTTTCGCCAGCCAGCTTGTAGCAGATCGGGAGGGAGATCGTGTACTGGATCACTGGAGCCATACTGATTAGGCGACATCAGGGGCCCTTGAGCACTCTGGGGTGAAGGCACA------------GAAGCACTGGGCATTTCTGCGGGAACTGAATTGTGCCGCCGTAGTATTGGTGATGCAATAACTAAAAAAAATGCAAGTTTTATT----A--------------------AAGCTCACAAATA-----------GAGTGTGAAAATGATAAAAGTCAAATTG--------TT-------AGACTGCAATTCAATTTCTGATCTCATT---------TTTAATT----TAATACAGCAGGGGTTTCCAACTAAGAGCACATTCTAGAAT-AATGATCGGATGACAGGTACTGAGTAGTAACTAAATTTTTCA---TAGTACACAAACACGTATTAACAAATTTTTCGATATAAAAACGAGTACTATATAATCTGCACTCACCCCTCCCCATAC-----------------CGAAAAGCTATTAGCGCAGTTAGATATGAT------TTAGTAAACAACTCATATTTAATAGAA----------
Nesticus_nahaunus_Mexico_G2881 TGTATAATGAAATATGTCTGTACAATACATAAAACACTAAGTTGCACTGATTACAACTAAATTTTAATTAAAAGCAATAGAAAATGGCAAAAACTTTCTTTATTCATAAATTTAG------------------------------TTTTTTGATCTTCATATTGACTTTAAGGTAGAAATATTAAGAAATAAAAATCAAAAGGCTTTAAACTGTTTCGATATAAAATATATTCATGCTACTTCAAACTTCTTGCAATCTCTATTCTTTGTTACATGTATTAG---------AAGTAGTGTAAGTATGAGTAAAAGGTAAAGGCATAAAGACCTACTTAAATTTGATATTTTCTATTGAGTTAAAAATGCTTTCAACCGCTGAATAAAGTACCAATAATAAATATAGGACACGATCTCATATGAAAATGTAATTTTTAATTAAATAAACAACAATTCATTTATGACTACTTTCGTTTTCTCTTCTTTCCAAATCAAATTACAATTAACTATTACATGATTGTTCAAATTAACAGAGATGAAAGATATGGAAAGTTTCTTACATGACCAAGTCTAGGCATTTCCCAGAGAGATTCATTTGTGACTTTATTGAAAAAATACGGTCTGTTTTCTCTTTTACTCCAAAACTTCCGCCAGCCAGCCTGTAGTAAATCGGGAGGGAGATCGTGCACTGGATCGATGGAGCCATATTGATTGGGTGACATCAGTGGCCCTTGAGCACTCTGGGGGGAAGGCACAGAGTTCACGTGTGAAGCACTGGGCATTTCTGCGGGAACTGAATTGTGTCGGCGTAGTATGGGTGACGCAATAACTGAAGAGAGTACAGAATTTTCTTTTAAGAAAAGAAATAGCAATTTACAAACTTACAAATATCAAATCACTTAGTTTTTATAATAGTAAAACT---------------------------------TTTGTTTGTTCATCATAACCAAAAAAATTTCAATTACAGAGATGCAGTAAGAGTCACTCAATGTGATCAAAT-AGAATGTAAACAACTTGTTAACATTAACTGAATAACAAATGAATCCTGCATACTAGTACAACA----TTAAGGATATTTTATTTAATATTGAAAAAATAGATGGATAGTTTGTAAATATTTATGTGGAAACTAAGGTGAGGAAGGTTTGGTGGAATACCAAATTCAGATTGGGTTGGTTGAATTTTTGAAAATGGTTTACAATATACATAAACTGGTCTCT
Nsilvestrii_Hellgate_N1108 TTAATTCT------TGTCTTTGTAATCGCTAATGTATTATTTTGCA--------------ATTCTAAATTAGAGCGATCGAGCATTTTTTTTGTTGGGGTTTTTTCTTTTTTTTATTTTTTTTATACTAAAAAAAATTATTTCTGTTTTAAAATTTTAATAGTGATTGAAGAGTAGTATTGTTGATAAAGAAGGCAAGAAATGTGTAATTCTGTTATGATATAATTTATATTTGAACATTCTGAAACATTTTGT------------------TGTGGATCAA---------TTTCAGTTTAGGCGTGTATTAATTAAGGATGCACAAAGG-----------CCGAAATATAAAATAAAATTAAAAATAT-------------------------CCAGAGATATGGGACATAATTTTATGTAAAGAATTAAAATTTGTATTAATGTATAAGGGGCCACCATGAGTTGCTCAGGGGGCCTG--------TAATTATGTTGGCGGCAA--AGAGTACCAATATG-AAGTTCAAATAATTAAATAGCATCTATAGATCCTTACATGTCCAAGTCTAGGCATTTCCCAAAGAGATTCATTTGTGACTTTGTTGAAAAAGTATGGTCTGTTTTCTCTTTTACTCCAGAACTTCCGCCAGCCAGCTTGCAGTAAATCAGGAGGGAGATCATGTACTGGATCGATGGAGCCATATTGATTTGGAGACATCAATGGTCCTTGAGCACTCTGGGGTGAAGGCACAGAGTTCACAAGAGAAGCACTGGGCATTTCTGCAGGAACCGAATTGTGCCTTCGCAGTATGGGAGATGCAAC----TGAAAAAGAACAGAATTTTTTTTTTA--AAAAAAAAAGTGATTCACAAACTACTGATAAGCATATTATTCATTTCATGCAGTAAAAAA-------------------------GGAAACTAAAATATATGTATATACCATACTGTGAACTATCTTCTTTGGAATTATACGTTTCTATTTATTTA------------TGGGAAAAAAATAATTT-----------TTGGATGCTGGTTAAATT--------CAGTAAAACAACATTTACAAAGATCTTTGTCAATATTTTCCTTTTGGTTGAATAGTTAGTAATCTTGTATTTTCTTATAAAAGTTTAAATAATTTAGGAGTGCATCCAATACTGCCCCATGTGCCTAATTTCTGGTTAATGGTTCTCATCATTTATGCCTTGTTATT-
Narcheri_Cheaha_N023 -------------------------------------------------------------------------------------------------------------------------------------------------------------------------------------------------------------------------------------------------------------------------------------------GGGGGGGGGAGTAGTGTAAATAAGAGTTTATGGTTTAGGCTTAAAGACCTACTTAAATTTGATATTTCTAATTTAGTTAAAAATGCTTTCAACTGCTGAATAAAGTACCAAGAATAAAAATAATACACAGTCTCATATGATAATATAATTTTTAATTGAATAAATAAAAATTATTTTATGGCTACTTCAGATTCTCGTCCTTTCTAAATCAAATTACAATTATTTATTGCATGACTATTCAAATTAACAC-------AGACTTGCAAAGTTTCTTACATGACCAAGTCTAGGCATTTCCCAAAGCGATTCATTTGTGACTTTGTTGAAAAAATACGGTCTGTTTTCTCTTTTACTCCAAAATTTCCGCCAGCCAGCCTGTAGTAAATCAGGAGGGAGGTCATGCACTGGATCGATGGAGCCATATTGATTGGGTGACATCAATGGCCCTTGAGCACTCTGGGGTGAAGGCACAGAGTTCACATGTGAAGCACTGGGCATTTCTGCGGGAACTGAATTGTGTCGACGCAGTATGGGTGACGCGATAACTGAAGAGAGTACAGAATTTTCTTTAAAGAAAAAAAAAAGCAATCAACGAACTTACACATATCAAATCACTTAGTTCTTATAATAGTAACACTTAATTGGATTCTGTTTTATGCTGAAAGCTGAAATATGTTTGTTAGTCACAACTACAAAAAATTCAATTAAAAAGATACAGTAAGAGCCACTTAATGCAATCACATCAAAAAATTAATAGCTTGTTAACATTAACTGAATATTAAATGAATCCTGTATACTAGTATAAA-ACATACAAGAATATGTTATTTAATATTGAAAAAATAAATGGATAGTTTGTAAATATTTATTTTCAAACTAAAGTGAGGAAGGTTTGGTAGAATATCGAGCTCAGTTAGGGATGGTTGAGTTTTTGAAAATAGTTCCCAATGGACATAAAC--------
Narcheri_MillShoalCreek_N727 -----------------------------------------------------------------------------------------------------------------------------------------------------------------------------------------------------------------------------------------------------------------------------------------------------------------------------------------------------------------------------------------------------------------------------------------------------------------------------------CTTCAGATTCTCGTCCTTTCTAAATCAAATTACAATTATTTATTGCATGACTATTCAAATTAACAC-------AGACTTGCAAAGTTTCTTACATGACCAAGTCTAGGCATTTCCCAAAGCGATTCATTTGTGACTTTGTTGAAAAAATACGGTCTGTTTTCTCTTTTACTCCAAAATTTCCGCCAGCCAGCCTGTAGTAAATCAGGAGGGAGGTCATGCACTGGATCGATGGAGCCATATTGATTGGGTGACATCAATGGCCCTTGAGCACTCTGGGGTGAAGGCACAGAGTTCACATGTGAAGCACTGGGCATTTCTGCGGGAACTGAATTGTGTCGACGCAGTATGGGTGACGCGATAAC-----------------------------------------------------------------------------------------------------------------------------------------------------------------------------------------------------------------------------------------------------------------------------------------------------------------------------------------------------------------------------------------------------------------------------------
Nbarri_Bishop_N1072 ----------------------------ATAAAGCATTATATTGTACTGATTACCCTTAAATTTTAACTAGAAGCAATAGAAAATGGCAAAAAATGGATTTATTCACAAATTCACTTGTTTTTAAATTGAAAAAAATTGCACACATTTTTTAATTTTTATATTGACTTTGAGGTAGTAATATCAAGAAATAAAAATCAAAAGGTTTTAAA-TCTTTTGCTATAAAATATATTTATGCTACTTGAAACTTCTTTTAATCACTATTCTTTATTATATGTATTAG--GGGGAGGGAGTAGTGCAAATATGAGCTAACAGTTTAGGCATAAAGA-------AAATTTGATGTTTCCAATTGAGTTAAAAATGCTTTCAACTGCTCAATAAAGTACCAAGAATAAATATAGTACATGATCTCATATGAAAATATAATTTTTAATTAAATAAATAACAATTATTTTATGGCTACTTTAGATGCTCGTCCTTTCCAAATCAAATTACAATTAATTATCGCATTACTCTTCAAATTAACACAGATGAAAGACAT---AAGTTTCTTACATGACCAAGTCTAGGCATTTCCCAAAGCGATTCATTTGTGACTTTGTTGAAAAAATATGGTCTGTTTTCTCTTTTACTCCAAAACTTCCTCCAGCCAGCCTGTAGTAGATCGGGAGGGAGATCATGCACGGGATCGATGGAGCCATATTGATTGGGTGACATCAGAGGCCCTTGAGCACTCTGGGGTGAAGGCACAGAGTTCACATGTGAAGCACTGGGCATTTCTGCGGGAACTGAATTGTGCCGACGCAGTATGGGTGACGCAATAACTGAAGAGAGTACAGAATTTTCTTCAAAGAAAAGAAACAGCAATTTACAAACTTACAAATATCAAATCACTTAGTTCTTATAATAGTAAAATTTAATTGGATTCTGTTTTATGTTGAAAGCTGAAATATATTTGTTCATCACAACACAAAATAATTCAATTATGAAGATACAGTAAGAGCCACTTAATGTGATCACATCGGGAAATGAACAACTTGTTAACGTTAACTGAATATTAAATGAATCAAGCATACTAGTACAATAATATTTAAGAATATGTTATTTAATATTGAAAAAATAGATGGGTAGTTCGTAAATATTTATTTGCAAACTAAGGTGAGGAAGGTTTGGTGGAATACCAAACTCAAATAGGGATGGTTGAGTTCTTGAAAATGGTTCACAATGCACATAAACTGGTTTCC
Nbarri_LostCoveCave_N0065 TGTATAATGAAATATGTCTATACAATACATAAAGCATTATATTGTACTGATTATCCTTAAATTTTAACTAGAAGCAATAGAAAATGGCAAAAAATGGATTTATTCACAAATTCACTTGTTTTTAAATTGAAAAAAATTGCACACATTTTTTAATTTTTATATTGACTTTGAGGTAGAAATATCAAGAAATAAAAATTAAAAGGCTTTAAA-TCTTTTGCTATAAAATATATTTATGCTACTTGAAACTTCTTTTAATCACTATTCTTTATTATATGTATTAG--GGGGAGGGAGTAGTGCAAATATGAGCTAACAGTTTAGGCATAAAGA-------AAATTTGATGTTTCCAATTGAGTTAAAAATGCTTTCAACTGCTCAATAAAGTACCAAGAATAAATATAGTACATGATCTCATATGAAAATATAATTTTTAATTAAATAAATAACAATTATTTTATGGCTACTTTAGATGCTCGTCCTTTCTAAATCAAATTACAATTAATTATCGCATTACTCTTCAAATTAACACAGATGAAAGACAT---AAGTTTCTTACATGACCAAGTCTAGGCATTTCCCAAAGCGATTCATTTGTGACTTTGTTGAAAAAATATGGTCTGTTTTCTCTTTTACTCCAAAACTTCCTCCAGCCAGCCTGTAGTAGATCGGGAGGGAGATCATGCACGGGATCGATGGAGCCATATTGATTGGGTGACATCAGAGGCCCTTGAGCACTCTGGGGTGAAGGCACAGAGTTCACATGTGAAGCACTGGGCATTTCTGCGGGAACTGAATTGTGCCGACGCAGTATGGGTGACGCAATAACTGAAGAGAGTACAGAATTTTCTTCAAAGAAAAGAAACAGCAATTTACAAACTTACAAATATCAAATCACTTAGTTCTTATAATAGTAAAATTTAATTGGATTCTGTTTTATGTTGAAAGCTGAAATATATTTGTTCATCACAACACAAAATAATTCAATTATGAAGATACAGTAAGAGCCACTTAATGTGATCACATCGGGAAATGAACAACTTGTTAACGTTAACTGAATATTAAATGAATCAAGCATACTAGTACAATAATATTTAAGAATATGTTATTTAATATTGAAAAAATAGATGGGTAGTTCGTAAATATTTATTTGCAAACTAAGGTGAGGAAGGTTTGGTGGAATACCAAACTCAAATAGGGATGGTTGAGTTCTTGAAAATGGTTCACAATGCACATAAACTGGTTTCC
Nbarri_eyed_ClayCave_G2082 TGTATAATGAAATATATCTATACAATACATAAAACATTAGATTGTACTGATTATCATTACATTTTAATTAGAAGCAATAGAAAATGGC-AAAAATGGGTTTATTCACAAATTTAGTTGTTTTAAAATTGAAAAAAATTGCACACATTTTTTAATTTTTATATTGATTTTTAGGTAGAAATATCAAGAAATAAAAATCAAAAGGCTTTAAATTGTTTTGATATAAAATATATTC------------ACTTCTTTTAATCACTATTTT-TATTATATGTATTGGGGGGGGGG-GAGTAGTGCAAATACGAGTTAACGGTTTAGGTATAAAGACCTACTTAAATTTGATGTTTCCAATAGAGTTAAAAATACTTTCAACTGCTGAATAAAGTACCCAGAATAAATATAGCCCACAATCTCGTATGAAAATAA--TTTTTAATTAAATA---AATAATTCTTTTATGGTTACTTTGGATGCTCGTCTTTTCTAAATCAAATTACAATTAATTATTCCATGACTGTTCAAATTAACACAGATGAAAGACATGCAAACTTTCTTACATGACCAAGTCTAGGCATCTCCCAAAGCGATTCATTTGTGACTTTGTTGAAAAAATACGGTCTGTTTTCTCTTTTACTCCAAAACTTCCGCCAGCCAGCCTGTAGTAGATCGGGAGGGAGATCATGCACTGGATCGATGGAGCCATATTGATTGGGTGACATCAGCGGCCCTTGAGCACTCTGGGGTGAAGGCACAGAGTTCACATGTGAAGCACTGGGCATTTCTGCGGGAACTGAATTGTGCCGACGCAGTATGGGTGACGCAATAACCGAAGAGAGTACAGAATTTTCTTCAAAGAAAAGAAACAGCAATTTACAAACTTACAAATATCAAATCACTTAGTTCTTATAATAGTAAAACTTAATTGGATTCTGTTTTATGTTGAAAGCTGAAATATGTTTGTTCATCACAACACAAAAAAATTCAATTACGAAAATACAGTAAGAGCCATTTAATGTGATCACATCGGGAAATGAACAACTTGTTAACGTTAACTGAATATTAAATGAATCATGCGTACTAGTACAAAAATATTTAGGAATATGTTATTTAATATTG-AAAAATACATGGATAGTTTGTAAATATTTATTTGCAAACTAAGGTAAGGAAGGTTTGGTAGAATACCAAACTCAGATAGGGATGGTTGAGTTCTTAAAAATGGTTCACAATGCACATAAACTGGTCTCC
Nbarrowsi_Gregorys_N270 --------------------------ACATAAAACATTAAATTGTACTGATTATCATTATATTTTAATTAGAAGCAATAGAAAATGGCAAAAAATGGGTTTATT--CAAATTTAGTTCTTTTTAAATTGAAAAAAATTGCACACATTTTTTAATTTTTATCTTGACTTTGAGGTAGAAATATCAAGAAATAAAAATCAAAAGGCTTTAAATTCTTTTGATATAAAATATATTTATGCTACTTGAAACTTCTTTTAATCACTATTCTTTATTATACATATTTGGTAGTTAACTTGTTGTGCAAATACAAGTTAACGGTTTAGGCATAAAGACCTGCTTAAATTTTATGTTTCCAATTGAGTTAAAAATGCTTTCAACTGCTCAATAAAGTACCAAGAATAAATATAGTACACGATATCATATGAAAATATAATTTTTAATTAAATAAATAACAACTCTTTTGTGGCTACATTAGATGCTCGTCCTTTCTAAATCAAATTACAATTAATTATCGCATGACTCTTCAAATTAACACAGATGAAAGACATGCAAAGGTTCTTACATGACCAAGTCTAGGCATTTCCCAAAGCGATTCATTTGTGACTTTGTTGAAAAAATATGGTCTGTTTTCTCTTTTACTCCAAAACTTCCGCCAGCCAGCCTGTAGTAGATCGGGAGGGAGATCGTGCACTGGATCGATGGAGCCATATTGATTGGGTGACATCAGCGGCCCTTGAGCACTCTGGGGTGAAGGCACAGAGTTCACATGTGAAGCACTGGGCATTTCTGCGGGAACTGAATTGTGCCGACGCAGTATGGGTGACGCAATAACTGAAGAGAGTACAGAATTTTCTTCAAAGAAAAGAAACAGCAATTTACAAACTTA-------CAAATCACTTAGTTCTTATAATAGTAAAACTTAATTGGATTCTGTTTTATGTTGAAAGCTGAAATATGTTTGTTCATCACAACAACAAAAAAATCAATTACGAAGATACAGTAAGAGCCACTTAATGTGATCCCATCGGGAAATGAACAACTTGTTAACGTTAACTGAATATTAAATGAATAATGCATACTAGCACAAAAGTATTTAAGAATATGTTATTTAATATTGAAAAAATAGATGGATAGTTTGTAAATATTTATTTGCAAACTAAGGTGAAGAAGGTTTGATGGAATACCAAACTCAGATAGAGATGGTTGAGTTCTTAA--------------------------------
Nbarrowsi_Tuckaleechee_N360 TGTATAATGAAATATGTCTATACAATACATAAAACATTAAATTGTACTGATTATCATTATATTTTAATTAGAAGCAATAGAAAATGGCAAAAAATGGGTTTATT--CAAATTTAGTTCTTTTTAAATTGAAAAAAATTGCACACATTTTTTAATTTTTATCTTGACTTTGAGGTAGAAATATCAAGAAATAAAAATCAAAAGGCTTTAAATTCTTTTGATATAAAATATATTTATGCTACTTGAAACTTCTTTTAATCACTATTCTTTATTATACATATTTGGTAGTTAACTTGTTGTGCAAATACAAGTTAACAGTTTAGGCATAAAGACCTGCTTAAATTTTATGTTTCCAATTGAGTTAAAAATGCTTTCAACTGCTCAATAAAGTACCAAGAATAAATATAGTACATGATATCATATGAAAATATAATTTTTAATTAAACAAATAACAATTCTTTTGTGGCTACATTAGATGCTCGTCCTTTCTAAATCAAATTACAATTAATTATCGCATGACTCTTCAAATTAACACAGATGAAAGACATGCAAAGTTTCTTACATGACCAAGTCTAGGCATTTCCCAAAGCGATTCATTTGTGACTTTGTTGAAAAAATATGGTCTGTTTTCTCTTTTACTCCAAAACTTCCGCCAGCCAGCCTGTAGTAGATCGGGAGGGAGATCGTGCACTGGATCGATGGAGCCATATTGATTGGGTGACATCAGCGGCCCTTGAGCACTCTGGGGTGAAGGCACAGAGTTCACATGTGAAGCACTGGGCATTTCTGCGGGAACTGAATTGTGCCGACGCAGTATGGGTGACGCAATAACTGAAGAGAGTACAGAATTTTCTTCAAAGAAAAGAAACAGCAATTTACAAACTTA-------CAAATCACTTAGTTCTTATAATAGTAAAACATAATTGGATTCTGTTTTATGTTGAAAGCTGAAATATGTTTGTTCATCACAACAACAAAAAAATCAATTACGAAGATACAGTAAGAGCCACTTAATGTGATCCCATCGGGAAATGAACAACTTGTTAACGTTAACTGAATATTAAATGAATAATGCATACTAGTACAAAAGTATTTAAGAATATGTTATTTAATATTGAAAAAATAGATGGATAGTTTGTAAATATTTATTTGCAAACTAAGGTGAAGAAGGTTTGATGGAATACCAAACTCAGATAGAGATGGTTGAGTTCTTAAAAATGGTTCACAATGCACATAAACTGGTTTCC
Nbishopi_DryFalls_N150 ---------------------------------------------------------------------------------------------------------------------------------------------------------------------------GGTAGAAATATCAAGAAATAAAAATCAAAAAGTTTTAAATTCTTTTGCTATGAAATATATTTATGCTACTTGAAACTTCTTTTAATCACTATTCTTTATTATATGTATTAG-GGGGGGGGGGGTAGTGCAAATATGAGCTAACAGTTTAGGCATAAAGA-------AAATTTGATGTTTCCAATTGAGTTAAAAATGCTTTCAACTGCTCAATAAAGTACCAAGAATAAATATAGTACATGATCTCATATAAAAATATAATTTTTAATTAAATAAATAACAATTATTTTATGGCTACTTCAGATGCTCATCCTTTCTAAATCAAATTACAATTAATTATCGCATTACTCTTCAAATTGACACAGATGAAAGACATGCAAAGTTTCTTACATGACCAAGTCTAGGCATTTCCCAAAGCGATTCATTTGTGACTTTGTTGAAAAAATACGGTCTGTTTTCTCTTTTACTCCAAAACTTCCGCCAGCCAGCCTGTAGTAGATCGGGAGGGAGATCATGCACGGGATCGAGGGAGCCATATTGATTGGGTGACATCAGCGGCCCCTGAGCACTCTGGGGTGAAGGCACAGAGTTCACATGTGAAGCACTGGGCATTTCTGCGGGAACTGAATTGTGCCGACGCAGTATGGGTGACGCAATAACTGAAGAGAGTACAGAATTTTCTTCAAAGAAAAGAAACAGCAATTTACAAACTTACAAATATCAAATCACTTAGCTCTTATAATAATAAAACTTAATTGGATTCTGTTTTATGTTGAAATCTGAAATATATTTGTTCATC---ACACAAAATAATTCAATTATGAAGATACAGTAAGAGCCACTTAATGTGATCACATTGGGAAATGAACAACTTGTTAACATTAACTGAATATTAAATGAATCATGCATACTAGTACAAAAATATTTAAGAATATGTAATTTAATA--GAAAAAATAGATGGGTAGTTTGTAAATATTTATTTGCAAACTAAGGTGAGGAAGGTTTGGTGGAATATCAAACTCAAATAGGGATGGTTGAGTTCTTGAAAATGGTTCACAATGCACATAAATTGGTTTCC
Nbishopi_PoleCr_Chattooga_N885 ------------------------------------------------------------------------------------------------------------------------------------------------------------------------------------------------------------------------------------------------------------------------------------------GGGGGGGGGGGGTAGTGCAAATATGAGCTAACAGTTCAGGCATAAAGA-------AAATTTGATGTTTCCAATTTAGTTAAAAATGCTTTCAACTGCTCAATAAAGTACCAAGAATAAATATAGTACATGATCTCATATGAAAATATAATTTTTAATTAAATAAATAACAATTATTTTATGACTACTTCAGATGCTCGTCCTTTCTAAATCAAATTACAATTAATTATCGCATTACTCTTCAAATTGACACAGATGAAAGACATGCAAAGTTTCTTACATGACCAAGTCTAGGCATTTCCCAAAGCGATTCATTTGTGACTTTGTTGAAAAAATACGGTCTGTTTTCTCTTTTACTCCAAAACTTCCGCCAGCCAGCCTGTAGTAGATCGGGAGGGAGATCATGCACGGGATCGAGGGAGCCATATTGATTGGGTGACATCAGCGGCCCTTGAGCACTCTGGGGTGAAGGCACAGAGTTCACATGTGAAGCACTGGGCATTTCTGCGGGAACTGAATTGTGCCGACGCAGTATGGGTGAAGCAATAACTGAAGAGAGTACAGAATTTTCTTCAAAGAAAAGAAACAGCAATTTACAAACTTACAAATATCAAATCACTTAGTTCTTATAATAATAAAACTTAATTGGATTCTGTTTTATGTTGAAAGCTGAAATATATTTGTTCATCACGAC--AAAATAATTCAATTATGAAGATACAGTAAGAGCCACTTAATGCGATCACATCGGGAAATGAACAACTTGTTAACATTAACTGAATATTAAATGAATCATGCATACTAGTACAAAAATGTGTTAGAATATGTAATTTAATATTGAAAATATAGATGGGTAGTTTGTAAATATTTATTTGCAAACTAAGGTGAGGAAGGTTTGGTGGAATATCAAACTCAAATAGGGATG---------------------------------------------
Nbishopi_StandingIndian_N131 ----------------------------------------------------------------------------------AATGGCAAAAAATGGATTTATTCACAAATTCAGTTGTTTTTAAATTGAAAAAAATTGCACACATTTTATAATTTTAATATAAATTTTCAAGAAGAAATATCAAGAAATAAAAATCAAAAAGTTTTAAATTCTTTTGCTATGAAATATATTTATGCTACTTGAAACTTCTTTTAATCACTATTCTTTATTATATGTATTAG--AAGGGGGGGGTAGTGCAAATATGAGCTAACAGTTTAGGCATAAAGA-------AAATTTGATGTTTCCAATTGAGTTAAAAATGCTTTCAACTGCTCAATAAAGTACCAAGAATAAATATAGTACATGATCTCATATAAAAATATAATTTTTAATTAAATAAATAACAATTATTTTACGGCTACTTCAGATGCTCATCCTTTCTAAATCAAATTACAATTAATTATCGCATTACTCTTCAAATTGACACAGATGAAAGACATGCAAAGTTTCTTACATGACCAAGTCTAGGCATTTCCCAAAGCGATTCATTTGTGACTTTGTTGAAAAAATACGGTCTGTTTTCTCTTTTACTCCAAAACTTCCGCCAGCCAGCCTGTAGTAGATCGGGAGGGAGATCATGCACGGGATCGAGGGAGCCATATTGATTGGGTGACATCAGCGGCCCTTGAGCACTCTGGGGTGAAGGCACAGAGTTCACATGTGAAGCACTGGGCATTTCTGCGGGAACTGAATTGTGCCGACGCAGTATGGGTGACGCAATAACTGAAGAGAGTACAGAATTTTCTTCAAAGAAAAGAAACAGCAATTTACAAACTTACAAATATCAAATCACTTAGCTCTTATAATAATAAAACTTAATTGGATTCTGTTTTATGTTGAAATCTGAAATATATTTGTTCATC---ACACAAAATAATTCAATTATGAAGATACAGTAAGAGCCACTTAATGCGATCACATTGGGAAATGAACAACTTGTTAACATTAACTGAATATTAAATGAATCATGCATACTAGTACAAAAATATTTAAGAATATGTAATTTAATA--GAAAAAATAGATGGGTAGT----------------------------------------------------------------------------------------------------------------
Nbrimleyi_NewberryCr_N984 --------GAAATATGTCTATACAATACATAAAGCATTATATTGTACAGATTATCATTAAATTTTAGCTAGAAGCAATAGAAAATGGCAAAAAATGGGTTTATTCACAAATTCAGTTGTTTTTATATTGAAAAAAATAGCACATATTTTTTAATTTTTATATTGATTTTGAGATAGAAATATCAAGAAATAAAAATCAAAATGCTTTAAATTCTTTTGATATAAAATGTATTTATGCTACT-GAAACTTCTTTTAATCACTATTCTTTATTATATGTATT--GGGGGGAGGGAGTAGTGCAAATATGAGTTAACGGTTTAGGCATAAAGACCTACTTAAATTTGATGTTTCCAATTGAGTTAAAAATGCTTTCAAGTGCTCAATAAAGTACGAAGAATAAATATAGTACATGATCTCATATAAAAATATAATTTTTAATTAAATAAATAACAATTCTTTTATGGCTACTTTAGATGTTCGTCCTTTCTAAATCAAATTACAATTAATTTTCGCATGGCTCTTCAAATTAACACAGATGAAAGATATGCAAAGTTTCTTACATGACCAAGTCTAGGCATCTCCCAAAGCGATTCATTTGTGACTTTGTTGAAAAAATACGGTCTGTTTTCTCTTTTACTCCAAAACTTCCGCCAGCCGGCCTGTAGTAGATCGGGAGGGAGATCATGCACTGGATCGAGGGAGCCATATTGATTGGGTGACATCAGCGGCCCTTGAGCACTCTGGGGTGAAGGCACAGAGTTCACATGTGAAGCACTGGGCATGTCTGCGGGAACTGAATTGTGCCGACGCAGTATGGGTGACGCAATAACTGAAGAGAGTACAGAATTTTCTTCAAAGAAAAGAAACAGCAATTTACAAACTTA-------CAAATGACTTAGTTCTTATAATAGTAAAACTTAATTGGATTCTGTTTTATGTTGAAAGCTGAAATATGTTTGTTCATCACACCAAAAAAAAATTCAATTACGAAGATACAGTAAGAGCCACTTAATGTGATCACATTGAGAAATGAACAACTTGTTAACGTTAACTGAATATTAAATGAATTGTGCATACTAGTACAAAAATATTTAGGAATATGTTATTTGATATTGAAAAAATAGATGGAT-------------------------------------------------------------------------------------------------------------------
Nbrimleyi_RumblingBald_N241 TGTATAATGAAATATGTCTATACAATACATAAAGCATTATATTGTACAGATTATCATTAAATTTTAACTAGAAGCAATAGAAAATGGCAAAAAATGGATTTATTCACAAATTCAGTTGTTTTTAAATTGAAAAAAATTGCACACATTTTTTAATTTTTATATTGATTT------------------------------------------------------------------------------------------------------------------------------------------------------------------CCTACTTAAATTTGATGTTTCCAATTGAGTTAAAAATGGTTTCAACTGCTCAATAAAGTACGAAGAATAAATATAGTACACGATCTCATATAAAAATACAATTTTCAATTAAATAAAT---AATTCTTTTATGGCTACTTTAGATGCTCGTCCTTTCTAAATCAAATTACAATTAATTATCGCATGGTTCTTCAAATTAACACAGATGAAAGACATGAAAATTTTCTTACATGACCAAGTCTAGGCATCTCCCAAAGCGATTCATTTGTGACTTTGTTGAAAAAATACGGTCTGTTTTCTCTTTTACTCCAAAACTTCCGCCAGCCGGCCTGTAGTAGATCAGGAGGGAGATCATGCACTGGATCGAGGGAGCCATATTGATTGGGTGACATCAGCGGCCCTTGAGCACTCTGGGGTGAAGGCACAGAGTTCACATGTGAAGCACTGGGCATGTCTGCGGGAACTGAATTGTGCCGACGCAGTATGGGTGACGCAATAACTGAAGAGAGTACAGAATTTTCTTCAAAGAAAAGAAACAGCAATTTACAAACTTA-------CAAATCACTTAGTTCTTATAATAGTAAAACTTAATTGGATTCTGTTTTATGTTGAAAGCTGAAATATGTTTGTTCATTACACCAAAAAAAAATTCAATTACGAAGATACAGTAAGAGCCACTTAATGTGATCACATTGGTAAATGAACACCTTGTTAACGTTAACTGAATATTAAATGAATTGTGCATACTAGTACAAAAATATTTAGGAATATGTTATTTGATATTGAAAAAATAGATGGATAGTTTGTAAATATTTATTTGCAAACTAAGGTAA----------------------------------------------------------------------------------
Ncanei_Egypt_N958 -------------------ATACAATACATAAAGCATTATATTGTACAGATTATCATTAAATTGTAGCTAGAAGCAATAGAAAATGGCAAAAAATGGGTTTATTCACAAATTCAGTTGTTTTTATATTGAAAAAAATAGCACATATTTTT-AATTTTTATATTGATTTTGAGAGTGAAATATCAAGAAATAAAAATCAAAAGGCTTTAAATTCTTTTGATATAAAATATATGTATGCTACTTGAAACTTCTTTTAATCACTATTCTTTATTATATGTATT--GGGGGGAGGGAGTAGTGCAAATACGAGTTAACGGTTTAGGCATACAGACCTACTTAAATTTGATGTTTACAATTGAGTTAAAAATGCTTTCAAGTGCTCAATAAAGTACGAAGAATAAATATAGTACACGATCTCATATAAAAATACAATTTTTAATTAAATAAATAACAATTCTTTTATGGCTACTTTAGATGCTCGTCCTTTCTAAATCAAATTACAATAAATTTTCGCATGGCTCTTCAAATTAACACAGATGAAAGACATGCAAAGTTTCTTACATGACCAAGTCTAGGCATCTCCCAAAGCGATTCATTTGTGACTTTGTTGAAAAAATACGGTCTGTTTTCTCTTTTACTCCAAAACTTCCGCCAGCCGGCCTGTAGTAGATCGGGAGGGAGATCATGCACTGGATCGAGGGAGCCATATTGATTGGGTGACATCAGCGGCCCTTGAGCACTCTGGGGTGAAGGCACAGAGTTCACATGTGAAGCACTGGGCATGTCTGCGGGAACTGAATTGTGCCGACGCAGTATGGGTGACGCAATAACTGAAGATAGTACAGAATTTTCTTCAAAGAAAAGAAACAGCAATTTACAAACTTA-------CAAATCACTTAGTTCTTATAATAGTAAAACTTAATTGGATTCTGTTTTATGTTGAAAGCTGAAATATGTTTGTTCATCACACCAAAAAAAATTTCAATTACGAAGATACAGTAAGAGCCACTTAATGTGATCACATTGAGAAATGAACAACTTGTTAACGTTAACTGAA---------------------------------------------------------------------------------------------------------------------------------------------------------------------------------------------
Ncarolinensis_Grandfather_N218 TGTATAATGAAATATATCTATACAATACATAAAACATTAGATTGTACTGATTATCATTACATTTTAATTAGAAGCAATAGAAAATGGC-AAAAATGGGTTTATTCACAAATTTAGTTGTTTTTAAATTGAAAAAAATTGCACA-ATTTTTTAATTTTTATATTGATTTTTAGGTAGAAATATCAAGAAATAAAAATCAAAAGGCTTTAAATTGTTTTGATATCAAATATATTCATGCTACTTGAAACTTCTTTTAATCACTATTCTTTATTATATGTATTGGGGGGG----GAGTAGTGCAAATACGAGTTAACGGTTTAGGTATAAAGACCCACTTAAATTTGATGTTTCCAATTGAGTTAAAAATACTTTCAACTGCTGAATAAAGTACCCAGAATAAATATGGCACACAATCTCATATGAAAATAA--TTTTTAATTAAATA---AATAATTCTTTTATGGTTACTTTAGATGCTCGTCTTTTCTAAATCAAATTACAATTAATTATTCCATGACTGTTCAAATTAACACAGATGAAAGACATGCAAACTTTCTTACATGACCAAGTCTAGGCATCTCCCAAAGCGATTCATTTGTGACTTTGTTGAAAAAATACGGTCTGTTTTCTCTTTTACTCCAAAACTTCCGCCAGCCAGCCTGTAGTAGATCGGGAGGGAGATCATGCACTGGATCGATGGAGCCATACTGATTGGGTGACATCAGCGGCCCTTGAGCACTCTGGGGTGAAGGCACAGAGTTCACATGTGAAGCACTGGGCATTTCTGCGGGAACTGAATTGTGCCGGCGCAGTATGGGTGACGCAATAACTGAAGAGAGTACAGAATTTTCTTCAAAGAAAAGAAACAGCAATTTACAAACTTA-------CAAATCACTTAGTTCTTATAATAGTAAAACTTAATTGGATTCTGTTTTATGTTGAAAGCTGAAATATGTTTGTTCATCACAACAAAAAAAAATTCAATTACGAAGATACAGTAAGAGCCACTTAATGTGATCACATCGGGAAATGAACAACTTGTTAACGTTAACTGAATATTAAATGAATCATGCATACTAGTACAAAAATATTTAGGAATATGTTATTTAATATTGAAAAAATACATGGATAGTTTGTAAATATTTATTTGCAAACTAAGGTAAGGAAGGTTTGGTGGAATACCAAATTCAGATAGGGATGGTTGAGTTCTTGAAAATGGTTCACAATGCACATAAAGCGGTCTCC
Ncarolinensis_LinvilleCaverns_N227 ---------------------------------------------------------------------------------------------------------------------------------------------------------------------------------------------------------------------------------------------TACTTGAAACTTCTTTTAATCACTATTCTTTATTATATGTATTGGGGGG-----GAGTAGTGCAA--ACGAGTTAACGGTTTAGGTATAAAGACCCACTTAAATTTGATGTTTCCAATTGAGTTAAAAATACTTTCAACTGCTGAATAAAGTACCCAGAATAAATATGGTACACAATCTCATATGAAAATAA--TTTTTAATTAAATA---AATAATTCTTTTATGGTTACTTTAGATGCTCATCTTTTCTAAATCAAATTACAATTAATTATTCCATGCCTGTTCAAATTAACACAGATGAAAGACATGCAAACTTTCTTACATGACCAAGTCTAGGCATCTCCCAAAGCGATTCATTTGTGACTTTGTTGAAAAAATATGGTCTGTTTTCTCTTTTACTCCAAAACTTCCGCCAGCCAGCCTGTAGTAGATCGGGAGGGAGATCATGCACTGGATCGATGGAGCCATACTGATTGGGTGACATCAGCGGCCCTTGAGCACTCTGGGGTGAAGGCACAGAGTTCACATGTGAAGCACTGGGCATTTCTGCGGGAACTGAATTGTGCCGGCGCAGTATGGGTGACGCAATAACTGAAGAGAGTACAGAATTTTCTTCAAAGAAAAGAAACAGCAATTTACAAACTTACAAATATCAAATCACTTAGTTCTTATAATAGTAAAACTTAATTGGATTCTGTTTTATGTTGAAAGCTGAAATATGTTTGTTCATCACAACACAAAAAAATTCAATTACGAAGATACAGTAAGAGCCACTTAATGTGATCACATCGGGAAATAAACAACTTGTTAACGTTAACTGAATATTAAATGAATCATGCATACTAGTACAAA---------------------------------------------------------------------------------------------------------------------------------------------------------------
Ncarteri_English_N031 TGTATAATGGGGTTCTCCTATGGATCAGTTGAAGGATCATACT------------------------------------GAAAGCATG-AAAATTAATGTCATTGAAAAAATTTATGAATTGTCAATTAAGAAAAATTAAAGAAATTTGTCAGTAAATACAATAATTT-------GAAAGGC-----------AAAAAAAAGGCTTTAAATTCTTTTGCTATAAAATATATTTATGCCACTTGAAACTTCTTTTAATCACTATTCTTTATTATATGTAATG-GGGGGGGGGGAGTAGTGCAAATATGAACTAACAGTTTAGGCATAAAGA-------AAATTTGATGTTTCCAATTGAGTTAGAAATGCTTTCAACTGCTCAATAAAGTACCAAGAATAAATATAGTACATGATCTCATATGAAAATATAATGTTTAATTAAATAAATAACAATTCTTTTATGGCTACTTTAGATGCTCGTCCTTTCTAAATCTAATTACAATTAATTATCGCATTACTCTTCAAATTAACACAGATGAAAGACATGCAAAGTTTCTTACATGACCAAGTCTAGGCATTTCCCAAAGCGATTCATTTGTGACTTTGTTGAAAAAATACGGTCTGTTTTCTCTTTTACTCCAAAATTTCCGCCAGCCAGCCTGTAGTAGATCGGGAGGGAGATCATGCACGGGATCGATGGAGCCATATTGATTGGGTGACATCAACGGCCCTTGAGCACTCTGGGGTGAAGGCACAGAGTTCACATGTGAAGCACTGGGCATTTCTGCGGGAACTGAATTGTGCCGACGCAGTATGGGTGATGCAATAACTGAAGAGAGCACAGAATTTTCTTCAAAGAAAAGAAACAGCAATTTACGAACTTACAAATATCAAATCACTTAGTTCTTATAATAGTAAAACTTAATTGGATTCTGTTTTATGTTGAAAGCTGAAATATATTTGTTCATCACAAC--AAAATAATTTAATTATGAAGATACAGTCAGAGCCACTTAATGTGATCACATCGGGAAATGAACAACTTGTTAACATTCACTGAATATTAAATGAATCATGCGTACTAGTACAAAAATATTTAAGAATATGTTACTTAATATTGAAAAAATAGATGGGTAGTTTGTAAATATTAATTTGCAAACTAAGGTGAGGAAGGTTTGGTGGAATACCAAACTCAAATAGGGATGGTTGAGTTCTTGAAAATGGTTCACAATGCACATAAACTGGTTTCC
Ncarteri_LaurelCave_nearTYPE_N0296 TGTATAATGGGGTTCTCCTATGGATCAGTCGAAGGATCATACT------------------------------------GAAAGCATG-GAAATTAACGTCATTGAAAAATTTTATGAATTGTCAATTAAGAGAAATTAAAGAAA--TGTCAGTAAATACAATAATTT-------GAAAGGC------------AAAAAAAGGCTTTAAATTCTTTTGCTATAAAATATATTTATGCCACTTGAAACTTCTTTTAATCACTATTCTTTATTATATGTATT----GGGGGGGAAGTAGTGCAAATATGAACTAACAGTTTAGGCATAAAGA-------AAATTTGATGTTTCCAATTGAGTTAGAAATGCTTTCAACTGCTCAATAAAGTACCAAGAATAAATATAGTACATGATCTCATATGAAAATATAATGTTTAATTAAATAAATAACAATTCTTTTATGGCTACTTTAGATGCTCGTCCTTTCCAAATCAAATTACAATTAAGTATCGCATTACTCTTCAAATTAAGACAGATGAAAGACATGCAAA-TTTCTTACATGACCAAGTCTAGGCATTTCCCAAAGCGATTCATTTGTGACTTTGTTGAAAAAATACGGTCTGTTTTCTCTTTTACTCCAAAACTTCCGCCAGCCAGCCTGTAGTAGATCGGGAGGGAGATCATGCACGGGATCGATGGAGCCATATTGATTGGGTGACATCAACGGCCCTTGAGCACTCTGGGGTGAAGGCACAGAGTTCACATGTGAAGCACTGGGCATTTCTGCGGGAACTGAATTGTGCCGACGCAGTATGGGTGATGCAATAACTGAAGAGAGTACAGAATTTTCTTCAAAGAAAAGAAACAGCAATTTACAAACTTACAAATATCAAATCACTTAGTTCTTAAAATAGTAAAACTTAATTGGATTCTGTTTTATGTTGAAAGCTGAAATATATTTGTTCATCACAACACAAAATAATTTAATTATGAAGATACAGTAAGAGCCACTTAATGTGATCACATCGGGAAATGAACAACTTGTTAACGTTAACTGAATATTAAATGAATCATGCATACTAGTATAAAAATATTTAAGAATATGTTACTTAATATTGAAAAAATAGATGGGTAGTTTGTAAACATTCATTTGCAAACTAAGGTGAGGAAGGTTTGGTGGAATACCAAACTCAAATAGGGATGGTTGAGTT-------------------------------------
Ncarteri_PilotMtn_G2185 ----------------------------------------------------------------------------------------------------------------------------------------------------------------------------------------------------------------------------------------------------------------------------------------------------------------------------------------------------------------------GTTAGAAATGCTTTCAAATGCTCAATAAAGTACCAAGAATAAATATAGTACATGATCTCATATGAAAATATAATGTTTAATTAAATAAATAACAATTCTTTTATGGCTACTTTAGATGCTCGTCCTTTCTAAATCAAATTACAATTAATTAGCGCATTACTTC--AAATTAACACAGATGAAAGACATGCAAAGTTTCTTACATGACCAAGTCTAGGCATTTCCCAAAGCGATTCATTTGTGACTTTGTTGAAAAAATACGGTCTGTTTTCTCTTTTACTCCAAAACTTCCGCCAGCCAGCCTGTAGTAGATCGGGAGGGAGATCATGCACGGGATCGATGGAGCCATATTGATTGGGTGACATCAACGGCCCTTGAGCACTCTGGGGTGAAGGCACAGAGTTCACATGTGAAGCACTGGGCATTTCTGCGGGAACTGAATTGTGCCTACGCAGTATGGGTGATGCAATAACTGAAGAGAGTACAGAATTTTCTTCAAAGAAAAGAAACAGCAATTTACAAACTTACAAATATCAAATCACTCAATTCTTATAATAGTAAAACTTAATTGGATTCTGTTTTATGTTGAAAGCTGAAATATATTTGTTCATCACAAC--AAAATAATTTAATTATGAAGATACAGTAAGAGCCACTTAATGTGATCACATCGGGAAATGAACAACTTGTTAATGTTAACTGAATATTAAATGAATCATGCATACTAGTACAAAAATATTTAAGAATATGTTACTTAATATTGAAAAAATAGATGGGTAGTTTGTAAATATTTATTTGCAAACTAAGGTGAGGAAGGTTTGGTGGAATACCAAACTCAAATAGGGATCATTAAGTTCTTGAAAATGGTTCACAATGCACATAAACTGGTTTCC
Ncarteri_Pitchfork_N363 -----------------------------------------------------------------------------------------------------------------TATGAATTGTTAATTAAGAGAAATTAAAGAAA--TGTCAGTAAATACAATAATTT-------GAGAGGCAA---------AAAAAAAAGGCTTTAAATTCTTTTGCTATAAAATATATTTATGCCACTTGAAACTTCTTTTAATCACTATTCTTTATTATATGTATT--GGGGGGGGGGAGTAGTGCAAATATGAACTAACAGTTTAGGCATAAAGA-------AAATTTGATGTTTCCAATTGAGTTAGAAATGCTTTCAACTGCTCAATAAAGTACCAAGAATGAATATAGTACATGATCTCATATGAAAATATAATGTTTAATTAATTAAATAATAATTCTTT------TACTCCAGATGCTCGTACTCTCTAAATCAAATTACAATTAATTATCGCATTACGCTTCAAATTAACGCGGATGAAAGACATGCAAAGTTTCTTACATGACCAAGTCTGGGCATTTCCCAAAGCGATTCATTTGTGACTTTGTTGAAAAAATACGGTCTGTTTTCTCTTTTACTCCAAAACTTCCGCCAGCCAGCCTGTAGTAGATCGGGAGGGAGATCATGCACGGGATCAATGGAGCCATATTGATTGGGTGACATCAACGGCCCTTGAGCACTCTGGGGTGAAGGCACAGAGTTCACATGTGAAGCACTGGGCATTTCTGCGGGAACTGAATTGTGCCGACGCAGTATGGGTGATGCAATAACTGAAGAGAGTACAGAATTTTCTTCAAAGAAAAGAAACAGCAATTTACAAACTTACAAATATCAAATCACTTAGTTCTTATAACAGTAAAACTTAATTGGATTCTGTTTCATGTTGAAAGCTGAAATATATTTGTTCATCACAACACAAAATAATTTAATTATGAAGATACAGTAAGAGCCACTTAATGTGATCACATCGGGAAATGAACAACTTGTTAACGTTAACTGAATATTAAATGAATCATGCATACTAGTACCAAAATATTTAAGAATATGTTACTTAATATTGAAAAAATAGATGGGTAGTTTGTAAA---------------------------------------------------------------------------------------------------------
Ncarteri_WeberCty_N1044 TGTATAATGGGGTTCTCCTATGGATCAGTTGAAGGATCATACT------------------------------------GAAAGCATG-GAAATTAATGTCATTGAAAAATTTTATGAATTGTCAATTGAGAAAAATTAAAGAAATTTGTCAGTAAATACAATAATTT-------GAAAGGC------------AAAGAAAGGCTTTAAATACTTTTGCTATAAAATATATTTATGCCACTTGAAACTTCTTTTAATCACTATTCTTTATTATATGTAAT-----AGGGGGGAGTAGTGCAAATATGAACTAACAGTTTAGGTATAAAGA-------AAATTTGATGTTTCCAATTGAGTTAGAAATGCTTTCAACTGCTCAATAAAGTACAAAGAATAAATATAGTACATCATCTCATATGAAAATATAATGTTTAATTAAATAAATAACAATTCTTTTATGGCTACTTTAGATGCTCGTCCTTTCTAAATCAAATTACAATTAATTATCGCATTACTCTTCAAATTAACACAGATGAAAGACATGCAAAGTTTCTTACATGACCAAGTCTAGGCATTTCCCAAAGCGATTCATTTGTGACTTTGTTGAAAAAATACGGTCTGTTTTCTCTTTTACTCCAAAACTTCCGCCAGCCAGCCTGTAGTAGATCGGGAGGGAGATCATGCACGGGATCGATGGAGCCATATTGATTGGGTGACATCAACGGCCCTTGAGCACTCTGGGGTGAAGGCACAGAGTTCACATGTGAAGCACTGGGCATTTCTGCTGGAACTGAATTGTGCCGACGCAGTATGGGTGAAGCAATAACTGAAGAGAGTACAGAATTTTCTTCAAAGAAAAGAAACAGCAATTTACGAACTTACAAATATCAAATCACTTAGTTCTTATAATAGTAAAACTTAATTGGATTCTGTTTTATGTTGAAAGCTGAAATATATTTGTTCATCACAACACAAAATAATTTAATTGTGAAGATACAGTAAGAGCCACTTAATGTGATCACATCGGGAAATGAACAACTTG--AACGTTAACTGAATATTAAATGAATCATGCATACTAGTACAAAAATATTTAAGAATATGTTACTTAATATTGAAAAAATATATGGGTAGTTTGTAAATATTTATTTGCAAACTAAGGTGAGGAAGGTT--------------------------------------------------------------------------
Ncarteri_div__RainbowCave_G2089 TGTATAATGAAATATGTCTATACAATACATAAAGCATTAGATTGTACTGATTATCATTACGTTTTAATCAGAAGCAGTAGAAAATGGCAAAAAATGGCTCTAT----------------TTCTAATCTA-----AATTTCACACAATTTTTAATCTTTATATTGATTTTGTGGTAGAAATATTAAAAAATAAA--------AGGCTTAAATTGTTTTCATATAAAATATATT---GGTACTTGAAACTTTT-------------------------------TAGGGTGGGGAGTAATGCAAATAAGAGTTAACGATTTAGGCTTAAAGAC---CTTAAATTTGATGTTTCCAATTCAGTTAAAAATGCATTCAACTGCTGAATCAAGCATCAAGAATAAATATAATACACGATCTCATATGAAGATAAAATTTTTAATTAAATAAATAACAATT-TCTTGTGGCTACTTTAGATTTTCGTCCTTTTAAAATCAAATTACAA----TTATTGCATAACTGTTCAAATTAACACAGATGAAAGACATGCAAAGTTTCTTACATGACCAAGTCTAGGCATTTCCCAAAGCGATTCATTTGTAACTTTATTGAAAAAATACGGTCTGTTTTCTCTTTTACTCCAAAACTTCCGCCAACCAGCCTGTAGTAAATCGGGAGGGAGATCATGCACTGGATCGATGGAGCCATATTGATTAGGTGACATCAGTGGCCCTTGAGCACTCTGGGGAGAAGGCACAGAGTTCACATGTGAAGCACTGGGCATTTCTGCGGGAACTGAATTGTGTCGACGCAGTATGGGTGACGCAATAACTGAAGAGAGTACAGAATTTTCTTTAAAGAAAAAAAACAGCAATTTACAAACTTACAAATATCAAATCACTTAGTTCTTATAATAGTAAAACTTAATTCGATTCAGTTTTATGTTGAAAGCTGAAATATGTTTGTTCATCATAAC--AAAAAAATTCAATTACAAAGATACAGTAAGAGCCACTTAATG---TCATATCAGAAAATGAACAACTTGTTAACATTAACTGAATATTAAATGAATCCTGCATACTAGTACAAA-ACATTTAAGAATATGTTATTTAATATTGAAAAAATAGATGGATAGTTTGTAAATATTTATTTGCAAACTAAGGTGAGGAAGGTTTGGTGAAATACCAAAT--AGATAGGGATGGTTGAGTTCTTGAAAATAGTTCACAATGGACATAAACTGGT---C
Ncherokee_BallhootScar_N193 TGTATAATGAAATATATCTATACAATACATAAAACATTAGATTGTACTGATTATCATTACATTTTAATTAGAAGCAATAGAAAATGGCAAAAAATGGGTTTATTCACAAATTTAATTGTTTTTAAATTGAAAAAAATTGCACACATTTTTTAATTTTTATATTGATTTTTAGGTAGAAATATCAAGAAATAAAAATCAAAAGGCTTTAAATTGTTTTGATATAAAATATATTCATGCTACTTGAAACTTCTTTTAATCACTATTCTTTATTATATGTATTGGGGTGGGGTGAAGTAGTGCAAATATGAGTTAACGGTTTAGGTATAAAGACCTACTTAAATTTGATGTTTGCAATTGAGTTAAAAATACTTTCAACTGCTGAATAAAGTACCCAGAATAAATATAGTACACAATCTCATATGAAGATAA--TTTTTAATTAAATA---AATAATTATTTTATAGTTACTTTAGATGCTCGTCCTTTCTAAATCAAATTACAATTAATTATTCCATGACTGTTCAAATTAACACAGATGAAAGACATGCAAACTTTCTTACATGACCAAGTCTAGGCATCTCCCAAAGCGATTCATTTGTGACTTTGTTGAAAAAATACGGTCTGTTTTCTCTTTTACTCCAAAACTTCCGCCAGCCAGCCTGTAGTAGATCGGGAGGGAGATCATGCACTGGATCGATGGAGCCATATTGATTGGGTGACATCAGCGGCCCTTGAGCACTCTGGGGTGAAGGCACAGAGTTCACATGTGAAGCACTGGGCATTTCTGCGGGAACTGAATTGTGCCGACGCAGTATGGGTGACGCAATAACTGAAGAGAGTACAGAATTTTCTTCAAAGAAAAGAAACAGCAATTTACAAACTTACAAATATCAAATCACTTAGTTCTTATAATAGTAAAACTTAATTGGATTCTGTTTTATGTTGAAAGCTGAAATATGTTTGTTCATCACAATAAAAAAAAATTCAATTACGAAGATACAGTAAGAGCCACTTAATGTGATCACATCGGGAAATGAACAACTTGTTAACGTTAACTGAATATTAAATGAATCATGCATACTAGTACAAAAATATTTAGGAATATGTTATTTAATATTGAAAAAATACATGGATAGTTTGTAAATATTTATTTGCAAACTAAGGTAAGGAAGGTTTGGTGGAATACCAAACTCAGATAGGGATGGTTGAGTTCATAACAATGGTTCACAATGCACATAAACTGGTCTCC
Ncherokee_BalsamMtn_N891 --------------------------------------------------------------------------------------------------------------------------------------------------------------------------------------------------------------------------------------------------------------------------------------------------------------------------------------------------------------------------------------------------------CAGAATAAATATAGTACACAATATCATATGAAAATAA--TTTTTAATTAAATAAATAATAATTATTTTATGGTTACTTTAGATGCTCGTCCTTTCTAAATCAAATTACAATTAATTATTCCATGACTGTTCAAATTAACACAGATGAAAGACATGCAAACTTTCTTACATGACCAAGTCTAGGCATCTCCCAAAGCGATTCATTTGTGACTTTGTTGAAAAAATACGGTCTGTTTTCTCTTTTACTCCAAAACTTCCGCCAGCCAGCCTGTAGTAGATCGGGAGGGAGATCATGCACTGGATCGATGGAGCCATATTGATTGGGTGACATCAGCGGCCCTTGAGCACTCTGGGGTGAAGGCACAGAGTTCACATGTGAAGCACTGGGCATTTCTGTGGGAACTGAATTGTGCCGACGCAGTATGGGTGACGCAATAACTGAAGAGAGTACAGAATTTTCTTCAAAGAAAAGAAACAGCAATTTACAAACTTACAAATATCAAATCACTTAGTTCTTATAATAGTAAAACTTAATTGGATTCTGTTTTATGTTGAAAGCTGAATTATGTTTGTTCATCACAATAAAATAAAATTCAATTACGAAGATACAGTAAGAGCCACTTAATGTGATCACATCGGGAAATGAACAACTTGTTAACGATAACTGAATATTAAATGAATCATGCATACTAGTACAAAAATATTTAGGAATATGTT---------------------------------------------------------------------------------------------------------------------------------------------
Ncherokee_SIndianCrk_N681 --------------------------------------------------------------------------------------------------------------------------------------------------------------------------------------------------------------------------------------------------------------------------------------------------------------------GTTAACGGTTTAGGTATAAAGACTTACTTAAATCTGATGTTTCCAATTGAGTTAAAAATACTTTCAACTGCTGAATAAAGTACCCAGAATAAATATAGTACACAATCTCATATGAAAATAA--TTTTGAATTAAATAAATAATAATTCTTTTATGGTTACTTTAGATGCTCGTCCTTTCTAAATCAAATTACAATTAATTATTCCATGACTGTTCAAATTAACACAGATGAAAGACATGCAAACTTTCTTACATGACCAAGTCTAGGCATCTCCCAAAGCGATTCATTTGTGACTTTGTTGAAAAAATACGGTCTGTTTTCTCTTTTACTCCAAAACTTCCGCCAGCCAGCCTGTAGTAGATCGGGAGGGAGATCATGCACTGGATCGAGGGAGCCATATTGATTGGGTGACATCAGCGGCCCTTGAGCACTCTGGGGTGAAGGCACAGAGTTCACATGTGAAGCACTGGGCATTTCTGCGGGAACTGAATTGTGCCGACGCAGTATGGGTGACGCAATAACTGAAGAGAGTACAGAATTTTCTTCAAAGAAAAGAAACAGCAATTTACAAACTTACAAATATCAAATCACTTAGTTCTTATAATAGTAAAACTTAATTGGATTCTGTTTTATGTTGAAAGCTGAAATATGTTTGTTCATCACAACACAAAAAAAATCAATTATGAAGATACAGTAAGAGCCACTTAATGTGATCACATCGGGAAATGAACAAC---------------------------------------------------------------------------------------------------------------------------------------------------------------------------------------------------------------
Ncooperi_BeaverCrk_N1002 -----------------------------------------------------------------------------------------------------ATTCACAAATTCAGTTGTTTTTAAATTGAAAAAAATTGCACACATTTTTTAATTTTTATATTGACTTTGAGGTAGAAATATCAATAAATAAAAATCAAAAAGTTTTAAATTCTTTCGCTATAAAATATATTTATGCTACTTGAAACTTCTTTTAATCACTACTCTTTATTATATGTATTAGAGGGGGGGGGGGTAGTGCAAATATGAGCTAACAGTTTAGGCATAAAGA-------AAATTTGATGTTTCCAATTGAGTTAAAAATGCTTTCAACTGCTCAATAAAGTACCAAGAATAAATATAGTACATGATCTCATATGAAAATATAATTTTTAATTAAATAAATAACAATTATTTTATGGCTACTTTAGATGCTCGTCCTTTTTAAATCAAATTACAATTAATTATCGCATTACTCTTCAAATTAACAAAGATGAAAGACATGCAAAGTTTCTTACATGACCAAGTCTAGGCATTTCCCAAAGCGATTCATTTGTGACTTTGTTGAAAAAATACGGTCTGTTTTCTCTTTTACTCCAAAACTTCCGCCAGCCAGCCTGTAGTAGATCGGGAGGGAGATCATGCACGGGATCGAGGGAGCCATATTGATTGGGTGACATCAGCGGCCCTTGAGCACTCTGGGGTGAAGGCACAGAGTTCACATGTGAAGCACTGGGCATTTCTGCGGGAACTGAATTGTGCCGACGCAGTATGGGTGACGCAATAACTGAAGAGAGTACAGAATTTTCTTCAAAAAAAAGAAACAGCAATTTACAAACTTACAAATATCAAATCACTTAGTTCTTATAATAATAAAACTTAATTGGATTCTGTTTTATGTTGAAAGCTGAAATATATTTGTTCATC---ACACAAAATAATTCAATTATGAAGATACAGTAAGAGGCACTTAATGTGATCACATCGGGAAATGAACAACTTGTTAACGTTAACTGAATATTAAATGAATCATGCATACTAGTACAAAAATGTGTTAGAATATGTAATTTAATATTGAAAATATAGATGGGTAGTTTGTAAATATTTATTTGCAAACTAAGGTGAGGAAGGTTTGGTGGAATATCAAACTCAAATAGGGATGG--------------------------------------------
Ncooperi_BrasstBald_N824 TGTATAATGAAATATGTCTATATAATACATAAAGCATTATATTGTACTGATTATCATTAAATTTTAACTAGAAGCAATAGAAAATGGCAAAAAATGGGTTTATTCACAAATTCAGTTGTTTTTAAATTGAAAAAAATTGCACACATTTTTTAATTTTTATATTGACTTTGAGGTAGAAATATCAATAAATAAAAATCAAAAAGTTTTAAATTCTTTCGCTATAAAATATATTTATGCTACTTGAAACTTCTTTTAATCACTACTCTTTATTATATGTATTAG-GAGGGGGGGGGTAGTGCAAATATGAGCTAACAGTTTAGGCATAAAGA-------AAATTTGATGTTTCCAATTGAGTTAAAAATGCTTTCAACTGCTCAATAAAGTACCAAGAATAAATATAGTACATGATCTCATATGAAAATATAATTTTTAATTAAATAAATAACAATTATTTTATGGCTACTTTAGATGCTCGTCCTTTCTAAATCAAATTACAATTAATTATCGCATTACTCTTCAAATTAACAAAGATGAAAGACATGCAAAGTTTCTTACATGACCAAGTCTAGGCATTTCCCAAAGCGATTCATTTGTGACTTTGTTGAAAAAATATGGTCTGTTTTCTCTTTTACTCCAAAACTTCCGCCAGCCAGCCTGTAGTAGATCGGGAGGGAGATCATGCACGGGATCGAGGGAGCCATATTGATTGGGTGACATCAGCGGCCCTTGAGCACTCTGGGGTGAAGGCACAGAGTTCACATGTGAAGCACTGGGCATTTCTGCGGGAACTGAATTGTGCCGACGCAGTATGGGTGACGCAATAACTGAAGAGAGTACAGAATTTTCTTCAAAGAAAAGAAACAGCAATTTACAAACTTACAAATATCAAATCACTTAGTTCTTATAATAATAAAACTTAATTGGATTCTGTTTTATGTTGAAAGCTGAAATATATTTGTTCATC---ACACAAAATAATTCAATTATGAAGATACAGTAAGAGGCACTTAATGTGATCACATCGGGAAATGAACAACTTGTTAACGTTAACTGAATATTAAATGAATCATGCATACTAGTACAAAAATGTGTTAGAATATGTAATTTAATATTGAAAATATAGATG----------------------------------------------------------------------------------------------------------------------
Ncooperi_CheoahDam_N1122 TGTATAATGAAATATGTCTATACAATACATAAAGCATTATATTGTACTGATTATCATTAAATTTTAACTAGAAGCAATAGAAAATGGCAAAAAATGGGTTTATTCACAAATTCAGTTGTTTTTAAATTGAAAAAAATTGCACACATTTTTTAATTTTTATATTGACTTTGAGGTAGAAATATCAAG------AAATCAAAAAGTTTTAAATTCTTTTGCTATAAAATATATTTATGATACTTGAAACTTCTTTTAATCACTATTCTTTATTATATGTATTAG--GGGGAGGGAGTAGTGCAAATATGAGTTAACAGTTTAGGCATAAAGA-------AAATTTGATGTTTCCAATTGAGTTAAAAATGCTTTCAACTGCTCAATAAAGTACCAAGAATAAATATAGTACAGGATCTCATATGAAAATATAATTTTTAATTAAATAAATGACAATTCTTTTATGGCTACTTTAGATGCTCGTCCTTTCTAAATCAAATTACAATTAATTATCGCATTACTCTTCAAATTGACACAGATGAAAGACATGCAAAGTTTCTTACATGACCAAGTCTAGGCATTTCCCAAAGCGATTCATTTGTGACTTTGTTGAAAAAATACGGTCTGTTTTCTCTTTTACTCCAAAACTTCCGCCAGCCAGCCTGTAGTAGATCGGGAGGGAGATCATGCACGGGATCGAGGGAGCCATATTGATTGGGTGACATCAGCGGCCCTTGAGCACTCTGGGGTGAAGGCACAGAGTTCACATGTGAAGCACTGGGCATTTCTGCGGGAACTGAATTGTGCCGACGCAGTATGGGTGACGCAATAACTGAAGAGAGTACAGAATTTTCTTCAAAGAAAAGAAACAGCAATTTACAAACTTACAAATATCAAATCACTTAGTTCTTATAATAATAAAACTGAATTGGATTCTGTTTTATGTTGAAAGCTGAAATATATTTGTTCATCACAACACAAAATAATTCAATTATGAAGATACAGTAAGAGCCACTTAATGTGATCACATCGGGAAATGAACAACTTGTTAACATTAACTGAATATTAAATGAATCATGCATATTAGTACAAAAATATTTAAGAATATGTAATTTAATATTGAAAAAATAGATGGGTAGTTTGTAAATATTTATTTGCAAACTAAGGTGAGGAAGGTTTGGTGGAATATCAAACTCAAATAGGGATGGTAGAGTTCTTGAAAATGGTTCACAATGCACATAAACTGGTTTCC
Ncooperi_NantRiverGorge_N682 -------------ATGTCTATATAATACATAAAGCATTATATTGTACTGATTATCATTAAATTTTAACTAGAAGCAATAGAAAATGGCAAAAAATGGGTTTATTCACAAATTCAGTTGTTTTTAAATTGAAAAAAATTGCACACATTTTTTAATTTTTATATTGACTTTGAGGTAGAAATATCAATAAATAAAAATCAAAAAGTTTTAAATTCTTTCGCTATAAAATATATTTATGCTACTTGAAACTTCTTTTAATCACTACTCTTTATTATATGTATTAG-GAGGGGGGGGGTAGTGCAAATATGAGCTAACAGTTTAGGCATAAAGA-------AAATTTGATGTTTCCAATTGAGTTAAAAATGCTTTCAACTGCTCAATAAAGTATCAAGAATAAATATAGTACATGATCTCATATGAAAATATAATTTTTAATTAAATAAATAACAATTATTTTATGGCTACTTTAGATGCTCGTCCTTTCTAAATCAAATTACAATTAATTATCGCATTACTCTTCAAATTAACAAAGATGAAAGACATGCAAAGTTTCTTACATGACCAAGTCTAGGCATTTCCCAAAGCGATTCATTTGTGACTTTGTTGAAAAAATACGGTCTGTTTTCTCTTTTACTCCAAAACTTCCGCCAGCCAGCCTGTAGTAGATCGGGAGGGAGATCATGCACGGGATCGAGGGAGCCATATTGATTGGGTGACATCAGCGGCCCTTGAGCACTCTGGGGTGAAGGCACAGAGTTCACATGTGAAGCACTGGGCATTTCTGCGGGAACTGAATTGTGCCGACGCAGTATGGGTGACGCAATAACTGAAGAGAGTACAGAATTTTCTTCAAAGAAAAGAAACAGCAATTTACAAACTTACAAATATCAAATCACTTAGTTCTTATAATAATAAAACTTAATTGGATTCTGTTTTATGTTGAAAGCTGAAATATATTTGTTCATC---ACACAAAATAATTCAATTATGAAGATACAGTAAGAGGCACTTAATGTGATCACATCGGGAAATGAACAACTTGTTAACGTTAACTGAATATTAAATGAATCATGCATACTAGTACAAAAATGTGTTAGAATATGTAATTTAATATTGAAAATATAGATGGGTAGTTTGTAAATATTTATTTGCAAAC------------------------------------------------------------------------------------------
Ncooperi_RockCrRoad_N1160 TGTATAATGAAATATGTCTATATAATACATAAAGCATTATATTGTACTGATTATCATTAAATTTTAACTAGAAGCAATAGAAAATGGCAAAAAATGGGTTTATTCACAAATTCAGTTGTTTTTAAATTGAAAAAAATTGCACACATTTTTTAATTTTTATATTGACTCTGAGGTAGAAATATCAAGAAATAAAAATCAAAAAGTTTTAAATTCTTTTGCTATAAAATATATTTATGCTACTTGAAACTTCTTTTAATCACTATTCTTTATTATATGTATTAG-AAGGGGGGGGGTAGTGCAAATATGAGCTAACAGTTTAGGCATAAAGA-------AAATTTGATGTTTCCAATTGAGT-ATAAATGCTTTCAACTGCTCAATAAAGTACCAAGAATAAATATAGTACATGATCTTATATGAAAATATAATTTTTAATTAAATAAATAACAATTATTTTATGGCTACTTTAGATGCTCGTCCTTTCTAAATCAAATTACAATTAATTTTCGCATTACTCTTCAAATTAACACAGATGAAAGACATGCAAAGTTTCTTACATGACCAAGTCTAGGCATTTCCCAAAGCGATTCATTTGTGACTTTGTTGAAAAAATACGGTCTGTTTTCTCTTTTACTCCAAAACTTCCGCCAGCCAGCCTGTAGTAGATCGGGAGGGAGATCATGCACGGGATCGAGGGAGCCATATTGATTGGGTGACATCAGCGGCCCTTGAGCACTCTGGGGTGAAGGCACAGAGTTCACATGTGAAGCACTGGGCATTTCTGCGGGAACTGAATTGTGCCGACGCAGTATGGGTGACGCAATAACTGAAGAGAGTACAGAATTTTCTTCAAAGAAAAGAAACATAAATTTACAAACTTACAAATATCAAATCACTTAGTTCTTATAATAATAAAACTTAATTGGATTCTGTTTTATGTTGAAAGCTGAAATATATTTGTTCATCACAACACAAAATAATTCAATTATGAAGATACAGTAAGAGCCACTTAATGTGATCACATCGGGAAATGAACAACTTGTTAACGTTAACTGAATATTAAATGAATCATGCATACTAGTACAAAAATATTTAAGAATATGTAATTTAATATTGAAAAAATAGATGGGTAGTTTGTAAATATTTATTTGCAAACTAAGGTGAGGAAGGTTTGGTGGAATATCACACTCAAATAGGGATGGTTGAGTTCTTGAAAATGGTTCACAATGCACATAAACTGGTTTCC
Ncoylei_Apalachia_N1195 -----------------------------------------------------------------------------------------------GGGTTTATTCACAAATTTAGTTGTTTTTAAATTTAAAAAAATTGCACACATTTTTTAATTTTTATATTGACTTTGAGGTAGAAATATCAAGAAAAAAATATCAAAAAGCTATAAATTGTTTTGATATAAAATATATTCATGCTACTTGAAACTTCTTTTAATCACTATTCTTTATTATATGTATTG-GGGGGGGGGGAGTAGTGCAAATACGAGTTAACGGTTTAGGTATAAAGACCTACTTAAATTTGATGTTTCCAATTGAGTTAAAAATACTTTCGACTTCTGAATAAAGTACCCAGAATACATATATCACACAATCTCACATGAAAATATAATTTTTAATTAAATAAATAACAATTCTTTTGTGGCTACATTAGATGCTCGTCCTTTCTAAATCAAATTATAATTAATTATCGCCTGACTCTTCAAATTAACACAGATGAAAGACATGCAAAGTTTCTTACATGACCAAGTCTAGGCATTTCCCAAAGCGATTCATTTGTGACTTTGTTGAAAAAATATGGTCTGTTTTCTCTTTTACTCCAAAACTTCCGCCAGCCAGCCTGTAGTAGATCGGGAGGGAGATCGTGCACTGGATCGATGGAGCCATATTGATTGGGTGACATCAGCGGCCCTTGAGCACTCTGGGGTGAAGGCACAGAGTTCACATGTGAAGCACTGGGCATTTCTGCGGGAACTGAATTGTGCCGACGCAGTATGGGTGACGCAATAACTGAAGAGAGTACAGAATTTTCTTCAAAGAAAAGAAACAGCAATTTACAAACTTATAAATATCCAATCACTTAGTTCTTATAATAGTAAAATTTAATTGGATTTTGTTTTACGTTGAAAGCTGAAATATGTTTGTTCATCCCAACAACAAAAAATTCAATTATGAAGATACAGTAAGAGCCACTTAATGTGATCACA------AATGAACAACTTGTTAACGTTAACTGAATATTAAATGAATCATGCATACTAGTACAAAAATATTTAAGAATATGTTATTTAATATTGAAAAAATAGATGGATAGTTTGTAAATATTTATTTGCAAACTAAGGTGAAGAAGGTTTGGTGGAATACAAAACTCAGATAGGGATGGTTGAGTTCTTGAAAATGGTTCACAATGCACATAAACTGGTTTCC
Ncoylei_DinkinCove_N1118 ------------------------------------------------------------------------------------------------------------------GTTGTTTTTAAATTTAAAAAAATTGCACACATTTTTTAATTTTTATATTGACTTTGAGGTAGAAATATCAAGAAAAAAATATCAAAAAGCTATAAATTGTTTTGATATAAAATATATTCATGCTACTTGAAACTTCTTTTAATCACTATTCTTTATTATATGTATTGGGGGGGGGGGGAGTAGTGCAAATACGAGTTAACGGTTTAGGTATAAAGACCTACTTAAATTTGATGTTTCCAATTGAGTTAAAAATACTTTCGACTTCTGAATAAAGTACCCAGAATACATATATCACACAATCTCACATGAAAATATAATTTTTAATTAAATAAATAACAATTCTTTTGTGGCTACATTAGATGCTCGTCCTTTCTAAATCAAATTATAATTAATTATCGCATGACTCTTCAAATTAACACAGATGAAAGACATGCAAAGTTTCTTACATGACCAAGTCTAGGCATTTCCCAAAGCGATTCATTTGTGACTTTGTTGAAAAAATATGGTCTGTTTTCTCTTTTACTCCAAAACTTCCGCCAGCCAGCCTGTAGTAGATCGGGAGGGAGATCGTGCACTGGATCGATGGAGCCATATTGATTGGGTGACATCAGCGGCCCTTGAGCACTCTGGGGTGAAGGCACAGAGTTCACATGTGAAGCACTGGGCATTTCTGCGGGAACTGAATTGTGCCGACGCAGTATGGGTGACGCAATAACTGAAGAGAGTACAGAATTTTCTTCAAAGAAAAGAAACAGCAATTTACAAACTTATAAATATCCAATCACTTAGTTCTTATAATAGTAAAATTTAATTGGATTTTGTTTTACGTTGAAAGCTGAAATATGTTTGTTCATCACAACAACAAAAAATTCAATTATGAAGATACAGTAAGAGCCACTTAATGTGATCACA------AATGAACAACTTGTTAACGTTAACTGAATATTAAATGAATCATGCATACTAGTACAAAAATATTTAAGAATATGTTATTTAATATTGAAAAAATAGATGGATAGTTTGTAAATATTTATTGGCTAACTAAGGTGAAGAAGGTTTGGTGGAATACCAAACTCAGATAGG-------------------------------------------------
Ncoylei_TiptonCreek_N837 TGCATAATGAAATATGTCTATACAATACATAAAACATTAAATTGTACTGATTATCATTACATTTTAATTAGAAGCAATAGAAAATGGC-AAAATTGGGTTTATT--CAAATTTAGTTCTTTTTAAATTGAAAAAAATTGCACACGTTTTTTAATTTTTGTATTGACTTTGAGGTAGAAATATCAAGAAATAAAAATCAAAAGGCTTTAAATTCTTTTGATATAAAATATATTTATGCTTCTTGAAACTTATTTTAATGCCTATTCTTTATTATATGTATTTGGGAG--GGGGAGTAGTGGAAATACAAGTTAACGGTTTAGGCATAAAG----------------------------------------------------------------------------------------------------------------AATAAATAACAATTCTTTTGCGGCTACTTTAGATGCTCGTCCTTTCTAAATCAAATTACAATTAATTATCGCATGACTCTTCAAATTAACACAGATGAAAGACATGCAAAGTTTCTTACATGACCAAGTCTTGGCATCTCCCAAAGCGATTCATTTGTGACTTTGTTGAAAAAATACGGTCTGTTTTCTCTTTTACTCCAAAACTTCCGCCAGCCAGCCTGTAGTAGATCGGGAGGGAGATCGTGCACGGGATCGATGGAGCCATATTGATTGGGTGACATCAGCGGCCCTTGAGCACTCTGGGGTGAAGGCACAGAGTTCACATGTGAAGCACTGGGCATTTCTGCGGGAACTGAATTGTGCCGACGCAGTATGGGTGACGCAATAACTGAAGAGAGTACAGAATTTTCTTCAAAGAAAAGAAACAGCAATTTACAAACTTATAAATATCCAATCACTTAGTTCTTATAATAGTAAAATTTAATTGGATTTTGTTTCATGTTGAAAGCTGAAATATGTTTGTTCATCACAACAACAAAAAATTCAATTACGAAGATACAGTAAGAGCCACTTAATGTGATCAC------AAATGAACAACTTGTTAACGTTAACTGAATATTAAATGAATCATGCATACTAGTACAAAAATATTTAAGAATATGTTATTTAATATTGAAAAAATAGATGGACAGTTTGTAAATATTTATTTGCAAACTAAGGTGAAG--------------------------------------------------------------------------------
Ncressleri_PigeonCave_G2077 TGTATAATGAAATATGTCTATACAATACATAAAGCATTAGATTATACTGATTATCATTAAATTTTAATTAGGAACAATAGAAAATGGTAAAAATTGGCTTTATTCACAAATTTAGTTGTTTTTAAATTGAAAAAAATTACACACATTTTTTAATCTTTATATTGACTTTGAGATAGAAATATTAAGAAATAAAAATTAAAAGGCTTTAAATTGTTTTGATATAAAATATATTGATGCTACTTGAAACATTT-------------------------------GGGGGGGGGGGGTAGTGCATATAAGAGTTAATAGTTTAGGCTTAAAGACCTACTTAAATTTGATGTTTCCAATTTAGTTAAAAATGCTTTCAACTGCTGAATAAACTACGAAGAATAAATATAATACACGATCTCATATGAAAATATACTTTTTAATTAAATAAAT---AATTCTTTTGTGGCTCCTTTAGATTCTCGTCCTTTCTAAATCAAATTACAATTAATTATTGCATGATTTTCATTATT--------TGAAAGATATGCAAAGTTTCTTACATGACCAAGTCTAGGCATTTCCCAAAGCGATTCATTTGTGACTTTGTTGAAAAAATACGGTCTGTTTTCTCTTTTACTCCAAAACTTCCGCCAGCCAGCCTGTAGTAAATCGGGAGGAAGATCATGCACTGGATCGATGGAGCCATATTGATTGGGTGACATCAATGGCCCTTGAGCACTCTGAGGTGAAGGCACAGAGTTCACATGTGAAGCACTGGGCATTTCTGCGGGAACTGAATTGTGTCGACGTAGTATGGGTGACGCAATAACTGAAGAGAGTACAGAATTTTCTTTAAAGGGAAAAAACGGCAATTTACAAACTTACAAATAACAAATCACTTAGTTCTTATAATAGTAAAATTTAATTGGATTCGGTTTTATGTTGAAAGCTGAAATATGTTTGTTCATCACAACACAAAAAAATTCAATTACAAAGATACAGTAAGAGCTAATTAATGTGATCACATCAGAAAATAAACAACTTGTTAACATTAACTGAATATTAAATGAATCCTGCATACTAGTACAAA-ATGTACAAGAATATGTTATTTAATATTGAAAAAATAGATGGATAGTGTGTAAATATTTATTTGCAAACTAA-GTGAGGAAGGTTTGGTGGAATACCAAACTCAGATAGAGATGGTTGAGTTCTTGAAAATGGTTCACAATGGACATAAACTGGTGTCC
Ncrosbyi_MtMitchell_N210 ----------------------------------------------------------------------------------------------------------------CAGTTGTTTTTATATTG-AAAAAATAGCACATATTTTTTAATTTTTATATTGATTATGAGATAGAAATATCAAGAAATAAAAATCAAAAGGCTTTAAATTCTTTTGATAAAAAATATATTTATGCTACTTGAAACTTCTTTTAATCACTATTCTTTATTATATGTATT--GGGGGGAGGGAGTAGTGCAAATACGAGTTAACGGTTTAGGCATAAAGACCTACTTAAATTTGATGTTTCCAATTGAGTTAAAAATGCTTGCAGTTGCTCAATAAAGTACGAAGAATAAATATAGTACACGATCTCATATAAAAATACAATTTTTAATTAAATAAATAACAATTCTTTTAGGGCTACTTTAGATGCTCGTCCTTTCTAAATCAAATTACAATTAATTTTCGCATGGCTCTTCAAATTAACACAGATGAAAGACATGCAAAGTTTCTTACATGACCAAGTCTAGGCATCTCCCAAAGCGATTCATTTGTGACTTTGTTAAAAAAATACGGTCTGTTTTCTCTTTTACTCCAAAACTTCCGCCAGCCGGCCTGTAGTAGATCGGGAGGGAGATCATGCACTGGATCGAGGGAGCCATATTGATTGGGTGACATCAGCGGCCCTTGAGCACTCTGGGGTGAAGGCACAGAGTTCACATGTGAAGCACTGGGCATGTCTGCGGGAACTGAATTGTGCCGACGCAGTATGGGTGACGCAATAACTGAAGAGAGTACAGAATTTTCTTCAAAGAAAAGAAACAGCAATTTACAAACTTA-------CAAATCACTTAGTTCTTATAATAGTAAAACTTAATTGGATTCTGCTTTATGTTGAAAGCTGAAATATGTTTGTTCATCACACCAACAAAAAATTCAATTACTAAGATACAGTAAGAGCCACTTAATGTGATCACATTGAGAAATGAAAAACTTGTTAACGTTAACTGAATA-TAAATGAATTGTGCATACTAGTACAAAAATATTTAGGAATATGTTATTTGATATTGAAAAAATAGATGGATAGTTTGTAAATATTTATTTGCAAACTAAGGTAAGGAAGGTTTGGTGGAATACCAAACTCAGATAGGGATGGTTGAGTTCTTGAAAAAGGTTCACAATGCACATAAACTGATCTCC
Ncrosbyi_PricesCrk_N1143 TGTATAATGAAATATGTCTATACAATACATAAAGCATTATATTGTACAGATTATCATTAAATTGTAGCTAGAAGCAATAGAAAATGGCAAAAAATGGGTTTATTCACAAATTCAGTTGTTTTTATATTGAAAAAAATAGCACATATTCTTAAATTTTTATATTGATTTTGAGATAGAAATATCAAGAAATAAAAATCAAAAGGCTTTAAATTCTTTTGATATAAAATATATCTATGCTACTTGAAACTTCTTTTAATCACTATTCTTTATTATATGTATT--GGGGGGAGGGAGTAGTGCAAATACGAGTTAACGGTTTAGGCATACAGACCTACTTAAATTTGATGTTTACAATTGAGTTAAAAATGCTTTCAAGTGCTCAATAAAGTACGAAGAATAAATATAGTACACGATCTCATATAAAAATAAAATTTTTAATTAAATAAATAACAATTCTTTTATGGCTACTTTAGATGCTCGTCCTTTCTAAATCAAATTACAATTAATTTTCGCATGGCTCTTCAAATTAACACAGATGAAAGACATGCAAAGTTTCTTACATGACCAAGTCTAGGCATCTCCCAAAGCGATTCATTTGTGACTTTGTTGAAAAAATACGGTCTGTTTTCTCTTTTACTCCAAAACTTCCGCCAGCCGGCCTGTAGTAGATCGGGAGGGAGATCATGCACTGGATCGAGGGAGCCATATTGATTGGGTGACATCAGCGGCCCTTGAGCACTCTGGGGTGAAGGCACAGAGTTCACATGTGAAGCACTGGGCATGTCTGCGGGAACTGAATTGTGCCGACGCAGTATGGGTGACGCAATAACTGAAGATAGTACAGAATTTTCTTCAAAGAAAAGAAACAGCAATTTACAAACTTA-------CAAATCACTTAGTTCTTATAATAGTAAAACTTAATTGGATTCTGTTTTATGTTGAAAGCTGAAATATGTTTGTTCATCACACCAAAAAAAAATTCAATTACGAAGATACAGTAAGAGCCACTTAATGTGATCACATTGAGAAATGAACAACTTGTTAACGTTAACTGAATATTAAATGAATTGTGCATACTAGTACAAAAATATTTAGGAATATGTTATTTGATATTGAAAAAATAGATAGAAAGTTTGTAAATATTTATTTGCAAACTAAGGTAAGGAAGGTTTGGTGGAATACCAAACTCAGATAGGGATGGTTGAGTTCTTGAAAATGGTTCACAATGCACATAAACTGATCTCC
Ncrosbyi_ShufordCrk_N1148 TGTATAATGAAATATGTCTATACAATACATAAAGCATTATATTGTACAGATTATCATTAAATTTTTGCTAGAAGCAATAGAAAATGGCAAAAAATGGGTTTATTCACAAATTCAGTTGTTATTATATTGAAAAAAATAGCACATATTTTTTAATTTTTATATTGATTTTGAGATAGAAATATCAAGAAATAAAAATCAAAAGGCTTTAAATTCTTTTGATATAAAATATATTTATGCTACTTGAAACTTCTTTTAATCACTATTCTTTATTATATGTATT--GGGGGGAGGGAGTAGTGCAAATACGAGTTAATGGTTTAGGCATAAAGACCTACTTAAATTTGATGTTTCCAATTGAGTTAAAAATGCTTTCAAGTGCTCAATAAAGTACGAAGAATAAATATAGTACACGATCTCATATAAAAATTCAATTTTTAATTAAATAAATAACAATTCTTTTATGGCTACTTTAGATGCTTGTCCTTTCTAAATCAAATTACAATAAATTTTCGCATGGCTCTTCAAATTAACACAGATGAAAGACATGCAAAGTTTCTTACATGACCAAGTCTAGGCATCTCCCAAAGCGATTCATTTGTGACTTTGTTGAAAAAATACGGTCTGTTTTCTCTTTTACTCCAAAACTTCCGCCAGCCGGCCTGTAGTAGATCGGGAGGGAGATCATGCACTGGATCGAGGGAGCCATATTGATTGGGTGACATCAGCGGCCCTTGAGCACTCTGGGGTGAAGGCACAGAGTTCACATGTGAAGCACTGGGCATGTCTGCGGGAACTGAATTGTGCCGACGCAGTATGGGTGACGCAATAACTGAAGAGAGTACAGAATTTTCTTCAAAGAAAAGAAACAGCAATTTACAAACTTA-------CAAATCACTTAGTTCTTATAATAGTAAAACTTAATTGGATTCTGTTTTATGTTGAAAGCTGAAATATGTTTGTTCATAACACCACCAAAAAATTCAATTACGAAGATACAGTAAGAGCCACTTAATGTTATCACATTGAGAAATGAACAACTTGTTAACGTTAACTGAATATTAAATGAATTGTGCATACTAGTACAAAAATATTTAGGAATATGTTATTTGATATTGAAAAAATAGATGGATAGTT---------------------------------------------------------------------------------------------------------------
Ndellingeri_BullpenBridge_N109 --------GAAATATGTCTATACAATACATAAAGCATTATATTGTACTGATTATCCTTAAATTTTAACTAGAAGCAATAGAAAATGGC-AAAAAAGGGTTTATTCACAAATTCAGTTGTTTTTAAATTGAAAAAAATTGCACACATTTTTTAATTTTTATATTGACTTTGAGGTAGAAATACCAAG------AAATAAAAAGGCTTTACATTCTTTTGCTATAAAATATATTTATGCTACTTGAAACTTCTTTTAATCACTATTCTTTATTATATGTATTAG-AGGGGAGGGAGTAGTGCAAATATGAGCTAACAGTTTAGGCATAAAGA-------AAATTTGATGTTTCCAATTGAGTTAAAAATGCTTTCAACTGCTCAATAAAGTACCAAGAATAAATATAGTACATGATCTCATATGAAAATATAATTTTTAATTAAATAAATAACAATTCTTTTATGGCTACTTTAGATGCTCGTCCTTTCTAAATCAAATTACAATTAATTATCGCATTACTCTTCAAATTAACACAGATGAAAGACATGCAAAGTTTCTTACATGACCAAGTCTAGGCATTTCCCAAAGCGATTCATTTGTGACTTTGTTGAAAAAATACGGTCTGTTTTCTCTTTTACTCCAAAACTTCCGCCAGCCAGCCTGTAGTAGATCGGGAGGGAGATCATGCACGGGATCGATGGAGCCATATTGATTGGGTGACATCAGCGGCCCTTGAGCACTCTGGGGTGAAGGCACAGAGTTCACATGTGAAGCACTGGGCATTTCTGCGGGAACTGAATTGTGCCGACGCAGTATGGGTGACGCAATAACTGAAGAGAGTACAGAATTTTCTTCAAAGAAAAGAAACAGCAATTTACAAACTTACAAATATCAAATCACTTAGTTCTTATAATAATAAAACTTAATCGGATTCTGTTTTATGTTGAAAGCTGAAATATATTTGTTCATCACAACACAAAATAATTCAATTATGAAGATACAGTAAGAGCCACTTAATGTGATCACATCGGGAAATGAACAACCTGTTAATGTTAACTGAATATTAAATGAATCATGCATACTAGTACAAAAATATTTAAGAATATATAATTTAATATTGAAAAAATAGATGGGTAGTTCGTAAATATTTATTTGCAAACTAAGGTGAGGAAGGTTTGGTGGAATACCAAACTCAAATAGGGATGGTTGAGTTCTTGAAAATGGTTCACAATGCACATAAACTGATTTCC
Ndellingeri_WhitewFalls_N887 TGTATAATGAAATATGTCTATACAATACATAAAGCATTATATTGTACTGATTATCCTTAAATTTTAACTAGAAGCAATAGAAAATGGC-AAAAAAGGGTTTATTCACAAATTCA---GTTTTTAAATTGAAAAAAATTGCACACATTTTTTAATTTTTATATTGACTTTGAGGTAGAAATACCAAG------AAATAAAAAGGCTTTACATTCTTTTGCTATAAAATATATGTATGCTACTTGAAACTTCTTTTAATCACTATTCTTTATTATATGTATTAG-AGGGGAGGGAGTAGTGCAAATATGAGCTAACAGTTTAGGCATAAAGA-------AAATTTGATGTTTCCAATTGAGTTAAAAATGCTTTCAACTGCTCAATAAAGTACCAAGAATAAATATAGTACATGATCTCATATGAAAATATAATTTTTAATTAAATAAATAACAATTATTTTATGGCTACTTTAGATGCTCGTCCTTTCTAAATCAAATTACAATTAATTATCGCATTACTCTTCAAATTAACACAGATGAAAGACATGCAAAGTTTCTTACATGACCAAGTCTAGGCATTTCCCAAAGCGATTCATTTGTGACTTTGTTGAAAAAATACGGTCTGTTTTCTCTTTTACTCCAAAACTTCCGCCAGCCAGCCTGTAGTAGATCGGGAGGGAGATCATGCACGGGATCGATGGAGCCATATTGATTGGGTGACATCAGCAGCCCTTGAGCACTCTGGGGTGAAGGCACAGAGTTCACATGTGAAGCACTGGGCATTTCTGTGGGAACTGAATTGTGCCGACGCAGTATGGGTGACGCAATAACTGAAGAGAGTACAGAATTTTCTTCAAAGAAAAGAAACAGCAATTTACAAACTTACAAATATCAAATCACTTAGTTCTTATAATAATAAAACTTAATTGGATTCTGTTTTATGTTGAAAGCTGAAATATATTTGTTCATCACAACACAAAATAATTCAATTATGAAGATACAGTAAGAGCCACTTAATGTGATCACATCGGGAAATGAACAACCTGTTAATGTTAACTGAATATTAAATGAATCATGCATACTAGTACAAAAATATTTAAGAATATGTAATTTAATATTGAAAAAATAGATGGGTAGTTTGTAAATATTTATTTGCAAACTAAGGTGAGGAAGGTTTGGTGGAATACCAAACTCAAATAGGGATGGTTGAGTTCTTGAAAATGGTTCACAATGCACATAAACTGATTTCC
Ndilutus_GrassyCreek_N670 ------------------------------------------------------------------------------------------------------------------------------------------------------------------------------------------------------------------------------------------------------------------------------------------------------------------------ACGGTTTAGGTGTAAAGACCTACTTAAATTTGATGTTTCCAATTGAGTTAAAAATACTTTCAACTGCTGAATAAAGTACCCAGAATGAATATAGTACACAATCTCATATGAAGATAA--TTTTTAAATAAATAAATAATAATTCTTTTATGGTTACTTTAGATGCTCGTCTTTACTAAATCAAATTACAATTAATTATTCCATGACTGTTCAAATTAACACAGATGAAAGACATGCAAACTTTCTTACATGACCAAGTCTAGGCATCTCCCAAAGCGATTCATTCGTGACTTTGTTGAAAAAATACGGTCTGTTTTCTCTTTTACTCCAAAACTTCCGCCAGCCAGCCTGTAGTAGATCGGGAGGGAGATCATGCACTGGATCGATGGAGCCATATTGATTGGGTGACATCAGCGGCCCTTGAGCACTCTGGGGTGAAGGCACAGAGTTCACATGTGAAGCACTGGGCATTTCTGCGGGAACTGAATTGTGCCGACGCAGTATGGGTGACGCAATAACTGAAGAGAGTACAGAATTTTCTTCAAAGAAAAGAAACAGCAATTTACAAACTTACAAATATTAAATCACT-------------------------------------------------------------------------------------------------------------------------------------------------------------------------------------------------------------------------------------------------------------------------------------------------------------------------------------------------------------
Ndilutus_StarveRockCave_G3174 TGTATAATGAAATATATCTATAAAATACATAAAACATTAGATTGTACTGATTATCACTACATTTTAATTAGAAGCAATATAAAACGGC-AAAAATGGGTTTATTCACAAATTTAGTTGTTTTTAAATTGAAAAAAATTCCACACATTTTTTAATTTTTATATTGATTTTTAGGTAGAAATATCAAGAAATAAAAATCAAAAGGCTTTAAATTGTTTTGATATAAAATATATTCATGCTACTTGAAACTTCTTTTAATCACTATTCTTTATTATATGTATTGGGGGG-----GAGTAGTGCAAATACGAGTTAACGGTTTAGGTGTAAAGACCTACTTAAATTTGATGTTTCCAATTGAGTTAAAAATACTTTCAACTGCTGAATAAAGTACCCAGAATGAATATAGTACACAATCTCATATGAAGATAA--TTTTTAAATAAATAAATAATAATTCTTTTATGGTTACTTTAGATGCTCGTCTTTACTAAATCAAATTACAATTAATTATTCCATGACTGTTCAAATTAACACAGATGAAAGACATGCAAACTTTCTTACATGACCAAGTCTAGGCATCTCCCAAAGCGATTCATTCGTGACTTTGTTGAAAAAATACGGTCTGTTTTCTCTTTTACTCCAAAACTTCCGCCAGCCAGCCTGTAGTAGATCGGGAGGGAGATCATGCACTGGATCGATGGAGCCATATTGATTGGGTGACATCAGCGGCCCTTGAGCACTCTGGGGTGAAGGCACAGAGTTCACATGTGAAGCACTGGGCATTTCTGCGGGAACTGAATTGTGCCGACGCAGTATGGGTGACGCAATAACTGAAGAGAGTACAGAATTTTCTTCAAAGAAAAGAAACAGCAATTTACAAACTTACAAATATTAAATCACTTAGTTCTTATAATAGTAAAACTTAATTGGATTCTGTTTTATGTTGAAAGCTGAAATATGTTTGTTCATCACAACAAAAAAAAATTCAATTACGAAGATACAGTAAGAGCCACTTAATGTGATCACATCGGGAAATGAACAACTTGTTAACGTTAACTGAATATTAAATGAATCATGCATACTAGTACAAAAATATTTAGGAATATGTTATTTAATATTGAAAAAATACATGGATAGTTTGTAAATATTTATTTGCAAACTAAGGTAAGGAAGGTTTGGTGGAATACCAAACTCAGATAAGCATGGTTGAGTTCTTGAAAATGGTTCACAATGCACATAAACTGGTTTCC
Nfridelli_LittlePigeon_N262 TGTATAATGAAATATGTCTATACAATACATAAAGCATTATAGTGTACTGATTATCATTAAATTTTAACTAGAAGCAATAGAAAATGGCAAAATATGGTTTTATTCACAAATTCAGTTGTTTTTAAATTGAAAAAAATTGCACACATTTTTTAATTTTTATATTGACTTTGAGGTAGAAATATCAAGAAATAAAAATCAAAAAGTTTTAAATTCTTTTGCTAAAAAATATATTTATGCTACTTGAAACTTCTTTTAATCACTATTCTTTATTATATGTATTAG--AAGGGGTGGGTAGTGCAAATATGAGTTAACAGTTTAGGCATTTAGA-------AAATTTGATGTTTCCAATTGAGTTAAAAATGCTTTCAACTGCTCAATAAAGTACCAAGAATAAATATAGTACATGATCTCATATGAAAATATAATTTTTAATTAAATAAATAACAATTGTTTCATGGCTACTTTAGATGCTCGTCCTTTCTAAATCAAATTACATTTAATTATCGCATTACTCTTCAAATTAACACAGATGAAAGACATGCGAAGTTTCTTACGTGACCAAGTCTAGGCATTTCCCAAAGCGATTCATTTGTGACTTTGTTGAAAAAATATGGTCTGTTTTCTCTTTTACTCCAAAACTTCCGCCAGCCAGCCTGTAGTAGATCGGGAGGGAGATCATGCACGGGATCGAGGGAGCCATATTGATTGGGTGACATCAGCGGCCCTTGAGCACTCTGGGGTGAAGGCACAGAGTTCACATGTGAAGCACTGGGCATTTCTGCGGGAACTGAATTGTGCCGACGCAGTATGGGTGACGCAATAACTGAAGAGAGTACAGAATTTTCTTCAAAGAAAAGAAACAGCAATTTACAAACTTA-------CAAATCACTTAGTTCTTATAATAATAAAACTTAATTGGATTCTGTTTTATGTTGAAAGCTGAAATATATTTGTTCATC---ACACAAAATAATTCAATTATGAAGATACAGTAAGAGCCACTTAATGTGATCACATCGGGAAATG---AACTTGTTAACATTAACTGAATATTAAATGAATCATGCATACTAGTATAAAAATATTTAAGAATATGTAATTTAATATTGAAAAAATAGATGGGTAGTTTGTAAATATTTATTTGCAAACTAAGGTGAGGAAGGTTTGGTGGAATACCAAACTCAAATAGGGATGGTTGAGTTCTTGAAAATGGTTCACAATGCACATAAACTGGTTTCC
Nfurtivus_HugdenBranch_G3175 ------ATGAAATATGTCTATACAATACATAAAGCATTATATTGTACTGATTATCCTTAAATTTTAACTAGAAGCAATAGAAAATGGCAAAAAATGGGTTTATTCACAAATTCAGTTGTTTTTAAATTGAAAAAAATTGCACACATTTTTTAATTTTTATATTGACTTTGAGGTAGAAATATCAAGAAATAAAAATCAAAAGGCTTTAAA-TCTTTTGCTATAAAATATATTTATGCTACTTTAAACGTCTTTTAACCACTATTCTTTATTATATGTATTAG--GGGGAGGGAGTAGTACAAATATGAGCTAACAGTTTAGGCATAAAGA-------AAATTTGATGTTTCCAATTGAGTTAAAAATGCTTTCAACTGCTCAATAAAGTACCAAGAATAAATATAGTACATGATCTCATATGAAAATATAATTTTTAATTAAATAAATAACAATTCTTTTATGGCTACTTTAGATGCTCGTCCTTTCTAAATCAAATTACAATTAATTATCGCATTACTCTTCAAATTAACACAGATTAAAGACGTGCCAAGTTTCTTACATGACCAAGTCTAGGCATTTCCCAAAGCGATTCATTTGTGACTTTGTTGAAAAAATATGGTCTGTTTTCTCTTTTACTCCAAAACTTCCGCCAGCCAGCCTGTAGTAGATCGGGAGGGAGATCATGCACAGGATCGATGGAGCCATATTGATTGGGTGACATCAGCGGCCCTTGAGCACTCTGGGGTGAAGGCACAGAGTTCGCATGTGAAGCACTGGGCATTTCTGTGGGAACTGAATTGTGCCGACGCAGTATGGGTGACGCAATAACTGAAGAGAGTACAGAATTTTCTTCAAAGAAAAGAAACAGCAATTTACAAACTTACAAATATCAAATCACTTAGTTCTTATAATAGTAAAATTTAATTGGATTCTGTTTTATGTTGAAAGCTGAAATATATTTGTTCATTACGACACAAAATAATTCAATTATGAAGATACAGTAAGAGCCACTTAATGTGATCACATCGGGAAATGGACAACTTGTTAACGTTAACTGAATATTAAATGAGTCATGCATACTAGTACAAAAATATTTAAGAATATGTAATTTAATATTGAAAAAATAGATGGGTAGTTTGTAAATGTTTATTTGCAAACTAAGGTGAGGAAGGTTTGGTGGAATACCAAACTCAAATAGGGATGGTTGAGTTCTTGAAAATGGTTCACAATGCACATAAACTGGTTTCC
Nfurtivus_RaccoonMtn_N1026 TGTATAATGAAATATGTCTATACAATACATAAAGCATTATATTGTACTGATTATCCTTAAATTTTAACTAGAAGCAATAGAAAATGGCAAAAAATGGGTTTATTCACAAATTCAGTTGTTTTTAAATTGAAAAAAATTGCACACATTTTTTAATTTTTATATTGACTTTGAGGTAGAAATATCAAGAAATAAAAATCAAAAGGCTTTAAA-TCTTTTGCTATAAAATATATTTATGCTACTTTAAACGTCTTTTAACCACTATTCTTTATTATATGTATTAG--GGGGAGGGAGTAGTACAAATATGAGCTAACAGTTTAGGCATAAAGA-------AAATTTGATGTTTCCAATTGAGTTAAAAATGCTTTCAACTGCTCAATAAAGTACCAAGAATAAATATAGTACATGATCTCATATGAAAATATAATTTTTAATTAAATAAATAACAATTCTTTTATGGCTACTTTAGATGCTCGTCCTTTCTAAATCAAATTACAATTAATTATCGCATTACTCTTCAAATTAACACAGATTAAAGACGTGCCAAGTTTCTTACATGACCAAGTCTAGGCATTTCCCAAAGCGATTCATTTGTGACTTTGTTGAAAAAATATGGTCTGTTTTCTCTTTTACTCCAAAACTTCCGCCAGCCAGCCTGTAGTAGATCGGGAGGGAGATCATGCACAGGATCGATGGAGCCATATTGATTGGGTGACATCAGCGGCCCTTGAGCACTCTGGGGTGAAGGCACAGAGTTCGCATGTGAAGCACTGGGCATTTCTGTGGGAACTGAATTGTGCCGACGCAGTATGGGTGACGCAATAACTGAAGAGAGTACAGAATTTTCTTCAAAGAAAAGAAACAGCAATTTACAAACTTACAAATATCAAATCACTTAGTTCTTATAATAGTAAAATTTAATTGGATTCTGTTTTATGTTGAAAGCTGAAATATATTTGTTCATTACGACACAAAATAATTCAATTATGAAGATACAGTAAGAGCCACTTAATGTGATCACATCGGGAAATGGACAACTTGTTAACGTTAACTGAATATTAAATGAGTCATGCATACTAGTACAAAAATATTTAAGAATATGTAATTTAATATTGAAAAAATAGATGGGTAGTTTGTAAATGTTTATTTGCAAACTAAGGTGAGGAAGGTTTGGTGGAATACCAAACTCAAATAGGGATGGTTGAGTTCTTGAAAATGGTTCACAATGCACATAAACTGGTTTCC
Ngeorgia_Sittons_N073 -----------------------------------------------------------------------------------------------------------------------------------------------------------------------------------------------------------CTTTAAATTCTTTTACTATAAAATATATTTATGCTACTTGAAATTTCTTTTAATCACTATTCTTTATTATAAGTATT----AGGAGCGGAGTAGTGCAAATATGAGCTAAGAGTTTCGGCATAAAGA-------AAATTTGATGTTTCCAATTGAGTTAAAAATGCTTTCAACTGCTCAATAAAGTACCAAGAATAAATATAGTACATTATCTCGTATGAAAATATAATTTTTAATTAAATAAATAACAATTCTTTTATGGCTACTTTAGATGCTCGTCCTTTCTAAATCAAATTACAATTAATTATCGCATTACTCTTCAAATTAACACAGATGAAAGACATGCAAAGTTTCTTACATGACCAAGTCTAGGCATTTCCCAAAGCGATTCATTTGTGACTTTGTTGAAAAAATATGGTCTGTTTTCTCTTTTACTCCAAAACTTCCGCCAGCCAGCCTGTAGTAGATCGGGAGGGAGATCATGCACGGGATCGATGGAGCCATATTGATTGGGTGACATCAGCGGCCCTTGAGCACTCTGGGGTGAAGGCACAGAGTTCACATGTGAAGCACTGGGCATTTCTGCGGGAACTGAATTGTGCCGACGCAGTATGGGTGACGCAATAACTGAAGAGAGTACAAAATTTTCTTCAAAGAAAAGGAACAGCAATTTACAAACTTACAAAT-----ATCACTTAGTTCTTATAATAGTAAAATTTAATTGGATTCTATTTTATGTTGAAAGCTGAAATATATTTGTTCATCACAACACAAAATAATTCAATTATGAAGATACAGTAAGAGCCACTTAATGTGATCACATCGAGAAACGAACAACCTGTTAACGTTAACTGAATATTAAATGAATCATGCATACTAGTACAAAAATATTTAAGAATATGTTATTTAATATTGAAAACATAGATGGGTAGTTTGTAAATATTTATTTGCAAACTAAGGTGAGGAAGGTTTGGTGGAATACCAAACTCAAATAGGGATGGTTGAGTTCTTGAAAATGGTTCACAATCCAC--------------
Ngertschi_CedarCreek_N351 TGTATAATTAAATATGTCTATACAATACATAAAGCATTATATTGTACAGATTATCATTAAATTGTAGCTAGAAGCAATATAAAATGGCAAAAAATGGGTTTATTCACAAATTCAGTTGTTTTTATATTGAAAAAAATAGCACATATTTTTTAATTTTTATATTGATTTTGAGATAGAAATATCAAGAAATAAAAATCAAAAGGCTTTAAATTCTTTTGATATAAAATATATTTATGCTACTTGAAACTTCTTTTAATCACTATTTTTTATTATATGTATT--GGGGGGAGAGAGTAGTGCAAATACGAGTTAACGGTTTAGGCATAAAGACCTACTTAAATTTGATGTTTCCAATTGAGTTAAAAATGCTTTCAAGTGCTCAATAAAGTACGAAGAATAAATTTAGTACACGATCGCATATAAAAATACAATTTTTAATTAAATAAATAACAATTCTTTTATGGCTACTTTAGATGCTCGTCCTTTCTAAATCAAATTACAATAAATTTTCGCATGGCTCTTCAAATTAACACAGATGAAAGACATGCAAAGTTTCTTACATGACCAAGTCTAGGCATCTCCCAAAGCGATTCATTTGTGACTTTGTTGAAAAAATACGGTCTGTTTTCTCTTTTACTCCAAAACTTCCGCCAGCCGGCCTGTAGTAGATCGGGAGGGAGATCATGCACTGGATCGAGGGAGCCATATTGATTGGGTGACATCAGCGGCCCTTGAGCACTCTGGGGTGAAGGCACAGAGTTCACATGTGAAGCACTGGGCATGTCTGCGGGAACTGAATTGTGCCGACGCAGTATGGGTGATGCAATAACTGATGAGAGTACAGAATTTTCTTCAAAGAAAAAAAACAGCAATTTACAAACC---------------ACTTAGTTCTTATAATAGTAAAACTTAATTGAATTCTGTTTTATGTTGAAAGCTGAAATATGTTTGTTCATCACACCAAAAAAAAATTCAATTACGAAGATACAGTAAGCGCCACTTAATGTGATCACATTGAGAAATGAACAACTTGTTAACGTTAACTGAATATTAAATGAATTGTGCATACTAGTACAAAAATATTTAGGAATATGTTATTTGATATTGAAAAAATAGATGGATAGTT---------------------------------------------------------------------------------------------------------------
Ngertschi_FrenchBroad_N968 -------------------------------------------------------------------------GCAATAGAAAATGGCAAAAAATGGGTTTATTCACAAATTCAGTTGTTTTTATATTGAAAAAAATAGCACATATTTTTTAATTTTTATATTGATTTTGAGATAGAAATATCAAGAAATAAAAATCAAAAGGCTTTAAATTCTTTTGATATAAAATATATTTATGCTACTTGAAACTTCTTTTAATCACTATTCTTTATTATATGTATT--GGGGGGAGGGAGTAGTGCAAATACGAGTTAACGGTTTAGGCATACAGACTTACTTAAATTTGATGTTTCCAATTGAGTTAAAAATGCTTTCAAGTGCTCAATAAAGTACGAAGAATAAATATAGTACACGATCTCATATAAAAATACAATTTTTAATTAAATAAATAACAATTCTTTTATGGCTACTTTAGATGCTCGTCCTTTCTAAATCAAATTACAATTAATTTTCGCATGGCTCTTCAAATTAACACAGATGAAAGACATGCAAAGTTTCTTACATGACCAAGTCTAGGCATCTCCCAAAGCGATTCATTTGTGACTTTGTTGAAAAAATACGGTCTGTTTTCTCTTTTACTCCAAAACTTCCGCCAGCCGGCCTGTAGTAGATCGGGAGGGAGATCATGCACTGGATCGAGGGAGCCATATTGATTGGGTGACATCAGCGGCCCTTGAGCACTCTGGGGTGAAGGCACAGAGTTCACATGTGAAGCACTGGGCATGTCTGCGGGAACTGAATTGTGCCGACGCAGTATGGGTGATGCAATAACTGATGAGAGTACAGAATTTTCTTCAAAGAAAAGAAACAGCAATTTACAAAC---------------CACTTAGTTCTTATAATAGTAAAACTTAATTGAATTCTGTTTTATGTTGAAAGCTGAAATATGTTTGTTCATCACACCAAAAAAAAATTCAATTACGAAGATACCGTAAGCGCCACTTAATGTGATCACATTGAGAAATGAACAACTTGTTAACGTTAACTGAATATTAAATGAATTGTGCATACTAGTACAAAAATATTTAGGAATATGTTATTTGATACTGAAAAAATAGATGGATAGTTTGTAAATATTTATTTGCAAACTAAGGTAAGGAAGGTTTGGTGGAATACCAAACTCAGATAGGGATGGTTGAGTTCTTGAAAATGGTTCACAATGCACATAAACTGATCTCC
Ngertschi_HickoryNutGap_N810 --------------------------------------------------------------------------------------------------------------------------------------------ACATATTTTTTAATTTTTATATTGATTTTGAGATAGAAATATCAAGAAATAAAAATCAAAAGGCTTTAAATTCTTTTGATATAAAATATATTTATGCTACTTGAAACTTCTTTTAATCACTATTTTTTATTATATGTATT--GGGGGGAGAGAGTAGTGCAAATACGAGTTAACGGTTTAGGCATAAAGACCTACTTAAAT---------CCAATTGAGTTAAAAATGCTTTCAAGTGCTCAATAAAGTACGAAGAATAAATTTAGTACACGATCGCATATAAAAATACAATTTTTAATTAAATAAATAACAATTCTTTTATGGCTACTTTAGATGCTCGTCCTTTCTAAATCAAATTACAATAAATTTTCGCATGGCTCTTCAAATTAACACAGATGAAAGACATGCAAAGTTTCTTACATGACCAAGTCTAGGCATCTCCCAAAGCGATTCATTTGTGACTTTGTTGAAAAAATACGGTCTGTTTTCTCTTTTACTCCAAAACTTCCGCCAGCCGGCCTGTAGTAGATCGGGAGGGAGATCATGCACTGGATCGAGGGAGCCATATTGATTGGGTGACATCAGCGGCCCTTGAGCACTCTGGGGTGAAGGCACAGAGTTCACATGTGAAGCACTGGGCATGTCTGCGGGAACTGAATTGTGCCGACGCAGTATGGGTGATGCAATAACTGATGAGAGTACAGAATTTTCTTCAAAGAAAAAAAACAGCAATTTACAAAC---------------CACTTAGTTCTTATAATAGTAAAACTTAATTGGATTCTGTTTTATGTTGAAAGCTGAAATATGTTTGTTCATCACACCAAAAAAAAATTCAATTACGAAGATACAGTAAGCGCCACTTAATGTGATCACATTGAGAAATGAACAACTTGTTAACGTTAACTGAATATTAAATGAATTGTGCATACTAGTACAAAAATATTTAGGAATATGTTATTTGATATTGAAAAAATAGATGGATAGTTTGTAAATATTTATTTGCAAACTAAGGTAAGGAAGG----------------------------------------------------------------------------
Nholsingeri_PondCave_N541 ----------------------------------------------------------------TAATTAGAAGCAATAGAAAAAGGC-AAAAATGGGTTTATTCACAAATTTAGTTGTTTTTAAATTGAAAAAAATGGCACA-CATTTTTAATTTTTATATTGATTTTTAGGTAGAAATATCAAGAAATAAAAATCAAAAGGCTTTAAATTGTTTTGATATAAAATATATTCATGCTACTTGAAACTACTTTTAATCACTAATCTTTATTATATGTATTGGGGGGGGGGGGGGTAGTGCAAATACGAGTTAACGGTTTAGGTATAAAGACCTACTTAAATTTGATGTTTCCAATTGAGTTAAAAATACTTTCAACTGCTGAATAAAGTACCCAGAATAAATATAGTACACAATCTCATATGAAAATAA--TTTTTAATTAAATAAATAATAATTCTTTTATGGTTACTTTAGATGCTCGTCCTTTCTAAATCAAATTACAATTAATTATTCCATGACTGTTCAAATTAACACAGATGAAAGACATTCAAACTTTCTTACATGACCAAGTCTAGGCATCTCCCAAAGCGATTCATTTGTGACTTTGTTGAAAAAATACGGTCTGTTTTCTCTTTTACTCCAAAACTTCCGCCAGCCAGCCTGTAGTAGATCGGGAGGGAGATCATGCACTGGATCGATGGAGCCATATTGATTGGGTGACATCAGCGGCCCTTGAGCACTCTGGGGTGAAGGCACAGAGTTCACATGTGAAGCACTGGGCATTTCTGCGGGAACTGAATTGTGCCGACGCAGTATGGGTGACGCAATAACTGAAGAGAGTACAGAATTTTCTTCAAAGAAAAGAAACAGCAATTTACAAACTTA-------CAAATCACTTAGTTCTTATAATAGTAAAACTTAACTGGATTCTGTTTTATGTTGAAAGCTGAAATATGTTTGTTCATCACAACAACAAAAAATTCAATTACGAAGATACAGTAAGAGCCACTTAATGTGATCACATCGGGAAATGAACAACTTGTTAACGTTAACTGAATATTAAATGAATCATGCATACTAGTACAAAAATATTTAGGAATATGTTATTTAATATTGAAAAAATACATGGATAGTTTGTAAATATTTATTTGCAAACTAAGGTAAGAAAGGTTTGGTGGAATACCAAACTCAGATAGGGATGGTTGAGTTCTTGAAAATGGTTCACAATGCACTTAAACTGGTCTTC
Njonesi_CaveSpringCave_N390 -----------ATATGTCTATACAATACATAAAGCATTATATTGTACTGATTATCCTTAAATTTTAACTAGAAGCAATAGAAAATGGCAAAAAAAGGGTTTATTCACAAATTCAGTTGTTTTTAAATTGAAAAAAATTGCATACATTTTTTAATTTTTATATTGACTTTGAGGTAGAAATACC----------------AAGGCTTTACATTCTTTTGCTATAAAATATATTTATGCTACTTGAAACTTCTTTTAATCACTATTCTTTATTATATGTATTAG-AGGGGAGGGAGTAGTGCAAATATGAGCTAACAGTTTAGGCATAAAGA-------AAATTTGATGTTTCCAATTGAGTTAAAAATGCTTTCAACTGCTCAATAAAGTACCAAGAATAAATATAGTACATGATCTCATATGAAAATATAATTTTTAATTAAATAAATAACAATTCTTTTATGGCTACTTTAGATGCTCGTCCTTTCTAAATCAAATTACAATTAATTATCGCATTACTCTTCAAATTAACACAGATGAAAGACATGCAAAGTTTCTTACATGACCAAGTCTAGGCATTTCCCAAAGCGATTCATTTGTGACTTTGTTGAAAAAATACGGTCTGTTTTCTCTTTTACTCCAAAACTTCCGCCAGCCAGCCTGTAGTAGATCGGGAGGGAGATCATGCACGGGATCGATGGAGCCATATTGATTGGGTGACATCAGTGGCCCTTGAGCACTCTGGGGTGAAGGCACAGAGTTCACATGTGAAGCACTGGGCATTTCTGCGGGAACTGAATTGTGCCGACGCAGTATGGGTGACGCAATAACTGAAGAGAGTACAGAATTTTCTTCAAAGAAAAGAAACAGCAATTTACAAACTTACAAATATCAAATCACTTAGTTCTTATAATAATAAAACTTAATTGGATTCTGTTTTATGTTGAAAGCTGAAATATATTTGTTCATCACAACACAAAATAATTCAATTATGAAGATACAGTAAGAGCCACTTAATGTGATCAAATCGGGAAATGAACAACCTGTTAACGTTAACTGAATATTAAATGAATCATGCATACTAGTACAAAAATATTTAAGAATATGTAATTTAATATTGAAAAAATAGATGGGTAGTTCGTAAATATTTATTTGCAAACTAAGGCGAGGAAGGTTTGGTGGAATACCAAACTCAAATAGGGATGGTTGAGTTCTTGAAAATGGTTCA----------------------
Nlowderi_ChestnutBranch_N731 TGTATAATGAAATATGTCTATACAATACATAAAACATTAAATTGTACTGATTATCATTACATTTTAATTAGAAGCAATAGAAAATGGC-AAAAATGGGTTTATTCACAAATTTAGTTGTTTTTAAATTTAAAAAATTTGCACACATTTTTTAATTTTTATATTGACTTTGAGGTAGAAACATCAAGAAAAAAATATCAAAAAGCTTCAAATTGTTTTGATATAAAATATATCCATGCTACTTGAAACTTCTTTTAATCACTATTCTTTATTATATGTATTA-GGGGGGGGGGAGTAGTGCAAATACGAGTTAACCGTTTAGGTATAAAGACTTACTTAAATTTGATTTTTCC-ATTGAGTTAAAAATACTTTCAACTGCTGAATAAAGTACCCAGAATAAATATAGTACACAATCTCATATGAAAATATAATTTTTAATTAAATAAATAACAATTCTTTTATGGCTACTTTAGATGCTCGTCCTTTCTAAATCAAATTACAATTAATTATCGCATGACTCTTCAAATTAACACAGATGAAAGACATGCAAAGTTTCTTACATGACCAAGTCTAGGCATCTCCCAAAGCGATTCATTTGTGACTTTGTTGAAAAAATATGGTCTGTTTTCTCTTTTACTCCAAAACTTCCGCCAGCCAGCCTGTAGTAGATCGGGAGGGAGATCGTGCACTGGATCGATGGAGCCATATTGATTGGGTGACATCAGCGGCCCTTGAGCACTCTGGGGTGAAGGCACAGAGTTCACGTGTGAAGCACTGGGCATTTCTGCGGGAACTGAATTGTGCCGACGCAGTATGGGTGACGCAATAACTGAAGAGAGTACCGAATTTTCTTCAAAGAAAAGAAACAGCAATTTTCAAACTTACAAATATCAAATCACTTAGTTCTTACAATAGTAAAACTTAATTGGATTCTGTTTTATGTACAAAGCTGAAATATGTTTGTTAATCACAACAAAAAAAAATTCAATTAAGAAGATACAGTAAGAGCCACTTAATGTGATCACATCGGAAAATGAACAACTTGTTAACGTTAACTGAATATTAAATGAATCATGCATACTAGTACAAAAATATTTAAGAATATGTCATTTAATATCGAAAAAATAGATGGATAGTTTGTAAATATTTATTTGCAAACTAAGGTAAGGAAGGTTTGGTGGAATACCCAACTCAGATAGGAATGGTTGAGTTCTTGAAAATGGTTCATAATGCACATAAACTGGTTTCC
Nlowderi_upperFiresCreek_N820 TGTATAATGAAATATGTCTATACAATACATAAAACATTAAATTGTACTGATTATCATTACATTTTAATTAGAAGCAATAGAAAATGGC-AAAAATGGGTTTATTCACAAATTTAGTTGTTTTTAAATTTAAAAAATTTGCACACATTTTTTAATTTTTATATTGACTTTGAGGTAGAAACATCAAGAAAAAAATATCAAAAAGCTTCAAATTGTTTTGATATAAAATATATTCATGCTACTTGAAACTTCTTTTAATCACTATTCTTTATTATATGTATTAGGGAGAGGGGGAGTAGTGCAAATATGAGTTAACCGTTTAGGTATAAAGACCTACTTAAATTTGATGTTTCC-ATTGAGTTAAAAATACTTTCAACTGCTGAATAAAGTACCCAGAATAAATATAGTACACAATCTCATATGAAAATATAATTTTTAATTAAATAAATAACAATTCTTTTATGGCTACTTTAGATGCTCGTCCTTTCTAAATCAAATTACAATTAATTATCACATGACTCTTCAAATTAACACAGATGAAAGACATGCAAAGTTTCTTACATGACCAAGTCTAGGCATCTCCCAAAGCGATTCATTTGTGACTTTGTTGAAAAAATATGGTCTGTTTTCTCTTTTACTCCAAAACTTCCGCCAGCCAGCCTGTAGTAGATCGGGAGGGAGATCGTGCACTGGATCGATGGAGCCATATTGATTGGGTGACATCAGCGGCCCTTGAGCACTCTGGGGTGAAGGCACAGAGTTCACGTGTGAAGCACTGGGCATTTCTGTGGGAACTGAATTGTGCCGACGCAGTATGGGTGACGCAATAACTGAAGAGAGTACCGAATTTTCTTCAAAGAAAAGAAACAGCAATTTTCAAACTTACAAATATCAAATCACTTAGTTCTTACAATAGTAAAACTTAATTGGATTCTGTTTCATGTAGAAAGCTGAAATATGTTTGTTAATCACAACAACAAAAAATTCAATTAAGAAGATACAGTAAGAGCCACTTAATGTGATCACATCGGAAAATGAACAACTTGTTAATGTTAACTGAATATTAAATGAATCATGCATACTAGTACAAAAATATTTAAGAATATGTCATTTAATATCGAAAAAATAGATGGATAGTTTGTAAATATTTATTTGCAAACTAAGGTAAGGAAGGTTTGGTGGAATACCAAACTCAGATAGGAATGGTTGAGTTCTTGAAAATGGTTCACAATGTACATAAACTGGTTTCC
Nlula_LulaFallsCave_G2084 ----------------------------------------------------------------------------------------------------------------------------------------------------------------------------------------------------------------AATTATTTTACTATAAAATATATTTATGCTACTTGAAATTTCTTTTAATCACTATTCTTTATTATAAGTATT--AGGGGGGAGGAGTAGTGCAAATATGAGCTAACAGTTTAGGCATAAAGA-------AAATTTGATGTTTCTAATTGAGTTAAAAATGCTTTCAACTGCTCAATAAAGTACCAAGAATAAATATAGTACATGATCTCGTATGAAAATATAATTTTTAATTAAATAAATAACAATTCTTTTATGGCTACTTTAGATGCTCGTCCTTTCTAAATCAAATTACAATTAATTATCGCTTTACTCTTCAAATTAACACAGATGAAAGACATGCAAAGTTTCTTACATGACCAAGTCTAGGCATTTCCCAAAGCGATTCATTTGTGACTTTGTTGAAAAAATATGGTCTGTTTTCTCTTTTACTCCAAAACTTCCGCCAGCCAGCCTGTAGCAGATCGGGAGGGAGATCATGCACGGGATCGATGGAGCCATATTGATTGGGTGACATCAGCGGCCCTTGAGCACTCTGGGGTGAAGGCACAGAGTTCACATGTGAAGCACTGGGCATTTCTGCGGGAACTGAATTGTGCCGACGCAGTATGGGTGACGCAATAACTGAAGAGAGTACAGAATTTTCTTCAAAGAAAAGAAACAGCAATTTACAAACTTACAAAT-----ATCACTTAGTTCTTATAATAGTAAAATTTAATTGGATTCTGTTTTATGTTGAAAGCTGAAATATATTTGTTCATCACAACACAAAATAATTCAATTATGAAGATACAGTAAGAGCCACTTAATGTGATCACATCGAGAAACGAACAACTTGTTAACGTTAACTGAATATTAAATGAATCATGCATACTAGTACAAAAATATTTAAGAATATGTTATTTAATATTGAAATCATAGATGGGTAGTTTGTAAATATTTATTTGCAAACTAAGGTGAGGAAGGTTTGGTGGAATACCAAACTCAAATAGGGATGGTTGAGTTCT-----------------------------------
Nmimus_NealsSink_N329 --------------------------------------------------------------------------CAATAAAAAATGGCAAAAAATGGGTTTATTCACAAATTTAGTTGTTTTTAAATTGAAAAAAAATGCACACATTTTTTAATTTTTATATTGATTTTTAGGTAGAAATATCAAGAAATAAAAATCAAAAGGCTTTAAATTGTTTTGATATAAAATATATTCATGATACTTGAAACTTCTTTTAATCACTATTCCTTATTATATGTATTGGGGGGGGG-------GTGCAAATATGAGTTAACGGTTTAGGTATAAAGACCTACTTAAATTTGATGTTTCCAATTGAGTTAAAAATACTTTCAACTGCTGAATAAAGTACCCAGAATAAATATAGTACACAATCTCATATGAAAATAATTTTTTTAATTAAATAAATAATAATTCTTTTATGGTTACTTTAGATGCTCGTCCTTTCTAAATCAAATTACAATTAATTATTCCGTGACTGTTCAATTTAACACAGATGAAAGACATGCAAACTTTCTTACATGACCAAGTCTAGGCATCTCCCAAAGCGATTCATTTGTGACTTTGTTGAAAAAATATGGTCTGTTTTCTCTTTTACTCCAAAACTTCCGCCAGCCAGCCTGTAGTAGATCGGGAGGGAGATCATGCACTGGATCGATGGAGCCATATTGATTGGGTGACATCAGCGGCCCTTGAGCACTCTGGGGTGAAGGCACAGAGTTCACATGTGAAGCACTGGGCATTTCTGCGGGAACTGAATTGTGCCGACGCAGTATGGGTGACGCAATAACTGAAGAGAGTACAGAATTTTCTTCAAAGAAAAGAAACAGCAATTTACAAACTTA-------CAAATCACTTAGTTCTTATAATAGTAAAACTTAATTGGATTCTGTTTTATGTTGAAAGCTGAAATATGTTTGTTCATCACAACCAACAAAAATTCAATTACGAAGATACAGTAAGAGCCACTTAATGTGATCACATCGGGGAATGAACAACTTGTTAACGTTAACTGAATATTAAATGAATCATGCATACTAGTACAAAAATATTTAGGAATATGTTATTTAATATTGAAAAAATACATGGATAGTTTGTAAATATTTATTTGCAAACTAAGGTAAGGAAGGTTTGGTGGAATACCAAACTCAGATAGGGATGGTTGAGTTCTTGAAAATGGTTCACAATGCACATAAACTGGTCTCC
Nmimus_Straleys_N625 -------------------------------------------------------------------------------------------------------------------------------TGAAAAAAATTGCACACATTTTTTAATTTTTATATTGATTTTTAGGTAGAAATATCAAGAAATAAAAATCAAAAGGCTTTAAATTGTTTTGATATAAAATATATTCATGCTACTTGAAACTTCTTTTAATCACTATTCTTTATTATATGTATTGGGGGGGGG--GAGTAGTGCAAATACGAGCTAACGGTTCAGGTATATAGACCTACTTAAATTTGATGTCTCCAATTGAGTTAAAAATACTTTCAACTGCTGAATAAAGTACCCAGAATAAATATAGTACACAATCTCATATGAAAATAA--CTTTTAATTAAATAAATAATAATTATTTTATGGTTACTTTAGATGCTCGTCATTTCTAAATCAAATTACAATTAATTATTCCATGACTGTTCAAATTAACACAGATGAAAGACATGCAAACTTTCTTACATGACCAAGTCTAGGCATCTCCCAAAGCGATTCATTTGTGACTTTGTTGAAAAAATACGGTCTGTTTTCTCTTTTACTCCAAAACTTCCGCCAGCCAGCCTGTAGTAGATCGGGAGGGAGATCATGCACTGGATCGATGGAGCCATATTGATTGGGTGACATCAGCGGCCCTTGAGCACTCTGGGGTGAAGGCACAGAGTTCACATGTGAAGCACTGGGCATTTCTGCGGGAACTGAATTGTGCCGACGCAGTATGGGTGACGCAATAACTGAAGAGAGTACAGAATTTTCTTCAAAGAAAAGAAACAGCAATTTAC---------------AAACCACTTAGTTCTTATAATAGTAAAACTTGATTGGATTCTGTTTTATGTTTAAAGCTGAAATATGTTTGTTCATCACAACCAAAAAAAATTCAATTACGAAGATACAGTAAGAGCCACTTAATGTGATCACATCGGGAAATGAACAACTTGTT---GTTAACTAAATATTAAATGAATCATGCATACTAGTACAAAAATATTTAGGAATATGTTATTTAATATTGAAAAAATACATGGATAGTTTGTAAATGTTTATTTGCAAACTAAGGTAAGGAAGGTTTGGTGGAATACCAAACTCAGATAGCGATGGTTGAGTTCTTGAAAATGGTTCACAAT------------------
Nnasicus_CaneyFork_N171 -------------------------TACATAAAGCATTATATTGTACAGATTATCATTAAATTTTAACTAGAAGCAATAGAAAATGGC-AAAAATGGGTTTATTCACAAATTCAGTTGTTTTTAAATTGAAAAAAATTTGACACATTTTTTAATTTTTATATGGATTTTGAAATAGAAATATCAAGAAATAAAAATCAAAAGGCTTTAAATTCTTTTGATATAAAATATATTTATGCTACTTGAAACTTCTTTTAATCACTATTCTTTGTTATATGTATTAGGGGGGGGGGGAGTAGTGCAAATACGAGTTAACGGTTTAGGCATAAAGACCTACTTAAATTTGATGTTTCCAATTGAGTTAAAAATGCTTTCAACTGCTCTATAAAGTACGAAGAATAAATATAGTACACGATCTCATATAAAAATACAATTTTTAATTAAATAAATAACAATTCTCTTATGGCTACTTTAGATGCTCGTCTTTTCTAAATCAAATTACAATTAATTATCGCATGGCTCTTCAAATTAACACAGATGAAAGACATGCAAAGTTTCTTACATGACCAAGTCTAGGCATCTCCCAAAGCGATTCATTTGTGACTTTGTTGAAAAAATACGGTCTGTTTTCTCTTTTACTCCAAAACTTCCGCCAGCCGGCCTGTAGTAGATCGGGAGGGAGATCATGCACTGGATCGAGGGAGCCATATTGATTGGGTGACATCAGCGGCCCTTGAGCACTCTGGGGTGAAGGCACAGAGTTCACATGTGAAGCACTGGGCATGTCTGCGGGAACTGAATTGTGCCGACGCAGTATGGGTGACGCAATAACTGAAGAGAGTACAGAATTTTCTTCAAAGAAAAGAAACAGCAATTTACAAACTTATAAATATCAAATCACTTAGTTCTTATAATAGTAAAACTTAATTGGATTCTGTTTGATGTTGAAAGCTGAAATATGTTTGTTCATCACACCAAAAAAAAAATCAATTACGAAGATACAGTAAGAGCCACTTAATGTGATCACATTGGGAAATGAACAACTTGTTAACGTTAACTGAATATTAAATGAATTGTGCATACTAGTACAAAAATATTTAGGAATATGTTATTTGATATTGAAAAAATAGATGGATAGTTTGTAAATATTTATTTGCAAACTAAGGTAAGGAAGGTTTGGTGGAAT-----------------------------------------------------------------
Nnasicus_ConnosteeFalls_N696 TGTATAATGAAATATGTCTATAAAATACATAAAGCATTATATTGTACAGATTATCATTAAATTTTAACTAGAAGCAATAGAAAATGGCAAAAAAAGGGTTTATTCACAAATTCAGTAGTTTTTAAATTGAAAAAAATTTCACA-ATTTTTTAATTTTTATATGGATTTTGAGATAGAAATATCAAGAAATAAAAATCAAAAGGCTTTAAATTCTTTTGATATAAAATGTATTTATGCTACTTGAAACTTCTTTTAATCACTATTCTTTATTATATGTATT--GTGGGGGGGGAGTAGTGCAAATATGAGTTAACGGTTTAGGCATAAAGACCTACTTAAATTTGATGTTTCCAATTGAGTTAAAAATGCTTTCAACTGCTCAATAAAGTACGAAGAATAAATATAGTACACGATCTCATATAAAAATACAATTTTTAATTAAATAAATAACAATTCTCTTATGGCTACTTTAGATGCTCGTCTTTTCTAAATCAAATTACAATTAATTATCGCATGGCTCTTCAAATTAACACAGATGAAAGACATGCAAAGTCTCTTACATGACCAAGTCTAGGCATCTCCCAAAGCGATTCATTTGTGACTTTGTTGAAAAAATACGGTCTGTTTTCTCTTTTACTCCAAAACTTCCGCCAGCCGGCCTGTAGTAGATCGGGAGGGAGATCATGCACTGGATCGAGGGAGCCATATTGATTGGGTGACATCAGCGGCCCTTGAGCACTCTGGGGTGAAGGCACAGAGTTCACATGTGAAGCACTGGGCATGTCTGCGGGAACTGAATTGTGCCGACGCAGTATGGGTGACGCAATAACAGAAGAGAGTACAGAATTTTCTTCAAAGAAAAGAAACAGCAATTTACAAACTTACAAATATCAAATCACTTAGTTCTTATAATAGCAAAACTTAATTGGATTCTGTTTGATGTTGAAAGCTGAAATATGTTTGTTCATCACACCCAAAAAAAATTCAATTACGAAGATACAGTAAGAGCCACTTAATGTGATCACATTGGGAAATGAACAACTTGTTAATGTTAACTGAATATTAAATGAATTGTGCATACTAGTATAAAAATATTTAGGAATATGTTATTTGATATTGAAAAAATAGATGGATAGTTTGTAAATATTTATTTGCAAACTAAGGTAAGGAAGG----------------------------------------------------------------------------
Nnasicus_CoweeTrain_N189 TGTATAATGAAATATGTCTATAGAATACATAAAGCATTATATTGTACAGATTATCATTAAATTTTAACTAGAAGCAATAGAAAATGGC-AAAAATGGGTTTATTCACAAATTCAATTGTTTTTAAATTG-AAAAAATTTGACACATTTTTTAATTTTTATATGGATTTTGAGATAGAAATATCAAGAAATAAAAATCAAAAGGCTTTAAATTCTTTTGATATAAAATATATTTATGCTACTTGAAACTTATTTTAATCACTATTCTTTGTTATATGTATTAGGGGGGGGGGGAGTAGTGCAAATACGAGTTAACGGTTTAGGCATAAAGACCTACTTAAATTTGATGTTTCCAATTGAGTGAAAAATGCTTTCAACTGCTCTATAAAGTACGAAGAATAAATATAGTACACGATCTCATATAAAAATACAATTTTTAATTAAATAAATAACAATTCTCTTATGGCTACTTTAGATGCTCGTCTTTTCTAAATCAAATTACAATTAATTATCGCATGGCTCTTCAAATTAACACAGATGAAAGACATGCAAAGTTTCTTACATGACCAAGTCTAGGCATCTCCCAAAGCGATTCATTTGTGACTTTGTTGAAAAAATACGGTCTGTTTTCTCTTTTACTCCAAAACTTCCGCCAGCCGGCCTGTAGTAGATCGGGAGGGAGATCATGCACTGGATCGAGGGAGCCATATTGATTGGGTGACATCAGCGGCCCTTGAGCACTCTGGGGTGAAGGCACAGAGTTCACATGTGAAGCACTGGGCATGTCTGCGGGAACTGAATTGTGCCGACGCAGTATGGGTGACGCAATAACTGAAGAGAGTACAGAATTTTCTTCAAAGAAAAGAAACAGCAATTTACAAACTTATAAATATCAAATCACTTAGTTCTTATAATAGTAAAACTTAATTGGATTCTGTTTGATGTTGAAAGCTGAAATATGTTTGTTCATCACACCAAAAAAAAAATCAATTACGAAGATACAGTAAGAGCCACTTAATGTGATCACATTGGGAAATGAACAACTTGTTAACGTTAACTGAATATTAAATGAATTGTGCATACTAGTACAAAAATATTTAGGAATATGTTATTTGATATTGAAAAAATAGATGGATAGTTTGTAAATATTTATTTGCAAACTAAGGTAAGGAAGGTTTGGTGGAATACCAAACTCAGATAGGGGCGGTTGAGTTCTTGAAAATTGTTCACAATGCACATAACCTGGTCTCC
Npaynei_Grindstaff_N646 -------------------------------------------------------------------------------GTAAATGAA----------------------------CGTTTGTAAATTGAAAAAAATTGCACACATTTTTTAATTTTTATATTGATTTTTAGGTAGAAATATCAAGAAATAAAAATCAAAAGGCTTTAAATTGTTTTGATATGAAATATATTCACGCTACTTGAAACTTCTTTTAATCACTATTCTTTATTATATGTATTGGGGGGGGG--GGGTAGTGCAAATACGAGTTAATGGTTTAGGTATAAAGACCTACTTAAATTTGATGTTTCCAATTGAGTTAAAAATACTTTCAACTGCTGAATAAAGTACCCAGAATAAATATAGTACACAATCTCATATGAAAATAA--TTTTTAATTAAATA---AATAATTCTTTTATGGTTACTTTAGATGCTCGTCTTTTCTAAATCAAATTACAATTAATTATTCCATGACTGTTCAAATTAACACAGATGAAAGACACGCAAACTTTCTTACATGACCAAGTCTAGGCATCTCCCAAAGCGATTCATTTGTGACTTTGTTGAAAAAATATGGTCTGTTTTCTCTTTTACTCCAAAACTTCCGCCAGCCAGCCTGTAGTAGATCGGGAGGGAGATCATGCACTGGATCGATGGAGCCATATTGATTGGGTGACATCAGCGGCCCTTGAGCACTCTGGGGTGAAGGCACAGAGTTCACATGTGAAGCACTGGGCATTTCTGCGGGAACTGAATTGTGCCGACGCAGTATGGGTGACGCAATAACCGAAGAGAGTACAGAATTTTCTTCAAAGAAAAGAAACAGCAATTTAGAAACTTACAAATATCAAATCACTTAGTTCTTATAATAGTAAAACTTAATTGGATTCTGTTTTATGTTGAAAGCTGAAATATGTTTGTTCATCACAACAAAAAAAAATTCAATTACGAAGATACAGTAAGAGCCACTTAATGTGATCACATCGGGAAATGAACAACTTGTTAACGTTAACTGAATATTAAATGAATCATGCATACTAGTACAAAAATATTTAGGAATATGTTATTTAATATTGAAAAAATACATGGATAGTTTGTAAATATTTATTTGCAAACTAAGGTAAGGAAGGTTTGGTGGAATACCAAACTCAGATAGGGATGGTTGAGTTCTTGAAAAAGGTTCACAATGCACATAAACTGGTCTCC
Npaynei_NorrisDamCave_N348 TGTACAATGAAATATATCTATACAATACATAAAACATTATATTGTACTGATTATCATTACATTTTAATCAGAAGCAATAGAAAATGGC-AAAAATGGCTTTATTCACAAATTTAGTTGTTTTTAAATTGAAAAAAATTGCACACATTTTTTAATTCTTATATTGATTTTTAGGTAGAAATATCAAGAAATAAAAATCAAAAGGCTTTAAATTCTTTTGATATAAAATATGTTCACGCTACTTGAAACTTCTTTTAATCACTATTCT---TTATATGTATTGGGGGGGGGG-GGGTAGTGCAAATACGAGTTAACGGTTTAGGTATAAAGACCTACTTAAATTTGATGTTTCCAATTGAGTTAAAAATACTTTCAACTGCTGAATAAAGTACCCAGAATAAATATAGTACACAATCTCATATGAAAATAA--TTTTTAATTAAATA---AATAATTCTTTTATGGTTACTTTAGATGCTCGTCTTTTCTAAATCAAATTACAATTAATTATTCCATGACTGTTCAAATTAACACAGATGAAAGACACGCAAACTTTCTTACATGACCAAGTCTAGGCATCTCCCAAAGCGATTCATTTGTGACTTTGTTGAAAAAATATGGTCTGTTTTCTCTTTTACTCCAAAACTTCCGCCAGCCAGCCTGTAGTAGATCGGGAGGGAGATCATGCACTGGATCGATGGAGCCATATTGATTGGGTGACATCAGCGGCCCTTGAGCACTCTGGGGTGAAGGCACAGAGTTCACATGTGAAGCACTGGGCATTTCTGCGGGAACTGAATTGTGCCGACGCAGTATGGGTGACGCAATAACCGAAGAGAGTACAGAATTTTCTTCAAAGAAAAGAAACAGCAATTTAGAAACTTACAAATATCAAATCACTTAGTTCTTATAATAGTAAAACTTAATTGGATTCTGTTTTATGTTGAAAGCTGAAATATGTTTGTTCATCACAACACAAAAAAATTCAATTACGAAGATACAGTAAGAGCCACTTAATGTGATCACATCGGGAAATGAACAACTTGTTAACGTTAACTGAATATTAAATGAATCATGCATACTAGTATAAAAATATTTAGGAATATGTTATTTAATATTGAAAAAATACATGGATAGTTTGTAAATATTTATTTGCAAACTAAGGTAAGGAAGGTTTGGTGGAATACCAAACTCAGATAGGGATGGTTGAGTTCTTGAAAAAGGTTCACAATGCACATAAACTGGTCTCC
Npaynei_UnakaMtns_N943 -----------------------------------------------------------------------------------------------------------------------------------------------------------------------------------------------------------------------------------------------------------------------------------GTATT----GGGGG--GAGTAGTTCAAATACGAGTTAACGGTTTAGGTATAAAGACTTACTTAAATTTGATGTTTCCAATTGAGTTAAAAATACTTTCAAGTGCTGAATAAAGTACCCAGAATAAACATAGTACACAATCTCATATGAAAATAA--TTTTTAATTA-------AATAATTCTTTTATGGTTACTTTGGATGCTCGTCTTTTCTAAATCAAATTACAATTAATTATTCCATGACTGTTCAAATTAACACAGATGAAAGACATGCAAACTTTCTTACATGACCAAGTCTAGGCATCTCCCAAAGCGATTCATTTGTGACTTTGTTGAAAAAATACGGTCTGTTTTCTCTTTTACTCCAAAACTTCCGCCAGCCAGCCTGTAGTAGATCGGGAGGGAGATCATGCACTGGATCGATGGAGCCATATTGATTGGGTGACATCAGCGGCCCTTGAGCACTCTGGGGTGAAGGCACAGAGTTCACATGTGAAGCACTGGGCATTTCTGCGGGAACTGAATTGTGCCGACGCAGTATGGGTGACGCAATAACCGAAGAGAGTACAGAATTTTCTTCAAAGAAAAGAAACAGCAATTTACAAACTTACAAATATCAAATCACTTAGTTCTTATAATAGTAAAACTTAATTGGATTCTGTTTTATGTTTAAAGCTGAAATATGTTTGTTCATCACAACAAAAAAAAATTGAATTACGAAAATACAGTAAGAGCCACTTAATGTGATCACATCGGGAAATGAACAACTTGTTAACGTTAACTGAATATTAAATGAATCATGCATACTAGTACAAAAATATTTAGGAATATGTTATTTAATATTGAAAAAATACATGGATAGTTTGTAAATATTTATTTGCAAACTAAGGTAAGGAAGGTTTGGTGGAATACCAAACTCAGATAGGGATGGTTGAGTTCTTGAAAATGGTTCACAATGCACATAAACTGGTCTCC
Npecki_HaskellSims_G3697 TTCTGTAAAAAACATGCTGATACAATACATAAAGCATTAGAGTGTACTGATTATCATTAAATTTTAATTAGAAGTTATAGAAAAGGGCAAAAAATGGCTTTATT--CAAATTTAGTTTTTTTTAAATTGAAAAAAAAT-TACACA------AATTTTCATATTAGTTTTGAGGTAGAAATATGAAGAAATAAAAATTAAAAAGCTTTAAAT-----------------TATTGATACTACTTGGAACTTTT-----------GACTTTAGAAAGTGGGGCGGGGGGGGGGGGAGTAGTGTAAATAAGAGTTTACGGTTTAGGCTTAAAGACCTACTTAAATTTGATATTTCCAATTTAGTTA-AAATGCTTTCAACTGCTGAATAAAGTACCAGGAATATATATAATACACAGTCTCATATGAAAATATAATTTCTAATTAAATAAAT---AATTATTTTATGGCTACTTTAGATTCTCGTCCATTCGAAATCAAATTACAATTAATTATTGCATGACTGTTCAAATTAACACAGATGAAAGACTTGCAAAGTTTCTTACATGACCGAGTCTGGGCATTTCCCAAAGCGATTCATTTGTGACTTTGTTGAAAAAATACGGTCTGTTTTCTCTTTTACTCCAAAACTTCCGCCAGCCAGCCTGTAGTAAATCGGGAGGGAGATCATGCACTGGATCGATGGAGCCATATTGATTGGGTGACATCAATGGCCCTTGAGCACTCTGGGGTGAAGGCACAGAGTTCACATGTGAAGCACTGGGCATTTCTGCGGGAACTGAATTGTGTCGACGCAGTATGGGTGACGCGATAACAGAAGAGAGTACAGAATTTTCTTTAAAGAAAAAAAACAGCAATTTACAAACTTACAAATATCAAATCACTTAGTTCCTATAATAGTAACACTTAATTGGATTCTGTTTTATTTTGAAAGCTGAAATATGTTTGTTCATCACAACAACAAAAAATTCAATTACAAAGATACAGTAAGAGCCACTTAATGTTATCACATCGGAAAATGAAGAACTTGTTAACATTAACTGAATATTAAATGAATCCTGTATACTAGTATAAA-ACATACAAGAATATGTTATTTAGTATTGAAAAAATAGATGGATAGTTTGTAAATATTTATTTGCAAACTAAAGTGAGGAAGGTTTCGTAGAATACCAAACTCAGATAGGAATGGTTGAGCTTTCGAAAATGGTTCACAATGGACATAAACTGGTCTCC
Npecki_HurricaneMazeCave_G2100 TTCGTATTGAAATGTATCGATAGAAAAAAGGGAATTCTGTGGGAAATTCGGAAAAGCGGAAATCAGCTAAAAAGCGGAAGAAAGTGACAAAAAATAACTTTATTCAGAAATTTAGTTGTTTTTAAACTGAAAAAA----------------------------------------------------------AATTAAAAGGCTTTAAATTATTTTGATATAAAATATATTGATACTACTTGGAATTTTT----------------GACTTTAGGAGTGGAGGAGGGGGGGAGTAGTG------------------------------------------TTGATATTTCCAATTTAGTTAGAAATGCTTTCAACTGCTGAATAAGGTACCAAGAATATATATAATACACAGTCTCATATGAAAATATAATTTTTAATTAAATAAATAACAATTATTTTATGGCTACTTTAGATTTTCGTCCTTTTTAAATCAAATTACAATTAATTATTGCATGACTGTTCAAATTAACACAGACGAAAGACTTGAAAAGTTTCTTACATGACCGAGTCTGGGCATTTCCCAAAGCGATTCATTTGTGACTTTGTTGAAAAAATAGGGTCTGTTTTCTCTTTTACTCCAAAACTTCCGCCAGCCAGCCTGTAGTAAATCGGGAGGGAGATCATGCACTGGATCGATGGAGCCATATTGATTGGGTGACATCAATGGCCCTTGAGCACTCTGGGGTGAAGGCACAGAGTTCACATGTGAAGCACTGGGCATTTCTGCGGGAACTGAATTGTGTCGGCGCAGTATGGGGGACGCGATAACTGAAGAGAGTACAGAATTTTCTTTAAAGAAAAAAAACAGCAATTTACAAACTTGCAAATATCAAATCACTTAGTTCCTATAATAGTAACACTTAATTGGAGTCTGTTTTATTTTGAAAGCTGAAATATGTTTGTTCATCACAACAACAAAAAATTCAATTACAAAGATACAGAAGGAGCCACTTAATGTGATCACATCGGAAAATGAACAACTTGTTAACATTAACTGAATATTAAATGAATCCTGTATACTAGTATAAAAATATAACATATTATGTTATTTAATATTGAAAAAATAGATGGATAATTTGTAAATATTTATTTGCAAACTAAAGTGAGAAAGGTTTGGTAGAATACCAAACTCAG------------------------------------------------------
Npecki_Monteagle_N062 ------------------------------------------------------------------------------------------------------------------------TTTGAATTGAA---------ACACA------AATTTTTATATTAGTTTTGAGGTAGAAATATGAAGAAATAAAAATTAAAAAGCTTTAAATTATTTTGATATAAAATATATTGATACTACTTGGAACTTTT-----------GACTTTAGAAAGTGGGACGGGAGGGGGGGGAGTAGTGTAAATAAGAGTTTACGGTTTAGGCTTAAAGACTTACTTAAATTTGATATTTCCAATTTAGTTAAAAATGCTTTCGACTGCTGAATAAAGTACCAAGAATATATATAATACAGAGTCTCATATGAAAATATAATTTTTAATTAAATAAATAACAATTATTTTATGGCTACTTTAGATTCTCGTCCTTTCTAAATCAAATTACAATTAATTATTGCATGACTGTTCAAATTAACCCAGATGAAAGACTTGCAAAGTTTCTTACATGACCGAGTCTGGGCATTTCCCAAAGCGATTCATTTGTGACTTTGTTGAAAAAATACGGTCTGTTTTCTCTTTTACTCCAAAACTTCCGCCAGCCAGCCTGTAGTAAATCGGGAGGGAGATCATGCACTGGATCGATGGAGCCATATTGATTGGGTGACATCAATGGCCCTTGAGCACTCTGGGGTGAAGGCACAGAGTTCACATGTGAAGCACTGGGCATTTCTGCGGGAACTGAATTGTGTCGACGCAGTATGGGTGACGCGATAACTGAAGAGAGTACAGAATTTTCTTTAAAGAAAAAAAACAGCAATTTACAAACTTACAAATATCAAATCACTTAGTTCCTATAATAGTAACACTTAATTGGATTCTGTTTTATTTTGAAAGTTGAAATATATTTGTTCATCACAACAACAAAAAATTCAATTACAAAGATACAGTAAGAGCCACTTAATGTGATCACATCGGAAAATGAAGAACTTGTTAACATTAACTGAATATTAAATGAATCCTGTATACTAGTATAAA-ACATACAAGAATATGTTATTTAGTATTGAAAAAATAGATGGATAGTTTGGAAATATTTATTTGCAAACTAAAGTGAGGAAGGTTTCGTAGAATACCAAACTCAGATAGGAATGGTTGAACTTTCGAAAATGGTTCACAATGGACATAAACTGGTCTCC
Nperlakyi_SChimneys_N1079 TGTATAATGAAATATGTCTATACAATACATAAAGCATTATAGTGTACTGATTATCATTAAATTTTAACTAGAAGCAATAGAAAATGGCAAAAAATGGGTTTATTCACAAATTCAGTTGTTTTTAAATTGAAAAAAATTGCACACATTTTTTTATTTTTATATTGATTTTAAGGTAGAAATATCAAG------AAATCAAAAGGCTTTAAATTCTTTTGCTATAAAATATATTTATGCTACTTGAAACTTCTTTTAATCACTATTCTTTAGTATATGTATTAG-GGAGGGGGGAGTAGTGCAAATATGAGTTAACAGTTTAGGCATGAAGA-------AAATTCGATGTTTCCAATTGAGTTAAAAATGCTTTCAACTGCTCAATAAAGTACCAAGAATAAATATAGTACATGATCTCATATGAAAATATAATTTTTAATTAAATAAATAACAATTCTTTCATGGCTACTTTAGATGCTCGTCCTTTCTAAATCAAATTACAATTAATTATCGCATTACTCTTCAAATTGACACAGATGAAAGACATGCAAAGTTTCTTACATGACCAAGTCTAGGCATTTCCCAAAGCGATTCATTTGTGACTTTGTTGAAAAAATACGGTCTGTTTTCTCTTTTACTCCAAAACTTCCGCCAGCCAGCCTGTAGTAGATCGGGAGGGAGATCATGCACGGGATCGAGGGAGCCATATTGATTGGGTGACATCAGCGGCCCTTGAGCACTCTGGGGTGAAGGCACAGAGTTCACATGGGAAGCACTGGGCATTTCTGCGGGAACTGAATTGTGCCGACGCAGTATGGGTGACGCAATAACTGAAGAGAGTACAGAATTTTCTTCAAAGAAAAGAAACAGCAATTTACAAACTTA-------CAAATCACTTAATTCTTATAATAATAAAACTTAATTGGATTCTGTTTTATGTTGAAAGCTGAAATATATTTGTTCATC---ACACAAAATAATTCAATTATGAAGATACAGTAAGAGCCACTTAATGTGATCACATCCGGAAATGAACAACCTGTTAACGTTAACTGAATATTAAATGAATCATGCATCCTAGTACAAAAATATTTAAGAATATGTAATTTAATATTGAAAAAATAGATGGGTAGTTCGTAAATATTTATTTGCAAACTAAGGTGAGGAAGGTTTGGTGGAATACCAAACTCAGATAGGGATGGTTGAGTTCTTGAAAATGGTTC-----------------------
Nperlakyi_SChimneys_N1080 TGTATAATGAAATATGTCTATACAATACATAAAGCATTATAGTGTACTGATTATCATTAAATTTTAACTAGAAGCAATAGAAAATGGCAAAAAATGGGTTTATTCACAAATTCAGTTGTTTTTAAATTGAAAAAAATTGCACACATTTTTTTATTTTTATATTGATTTTAAGGTAGAAATATCAAG------AAATCAAAAGGCTTTAAATTCTTTTGCTATAAAATATATTTATGCTACTTGAAACTTCTTTTAATCACTATTCTTTAGTATATGTATTAG-GGAGGGGGGAGTAGTGCAAATATGAGTTAACAGTTTAGGCATGAAGA-------AAATTCGATGTTTCCAATTGAGTTAAAAATGCTTTCAACTGCTCAATAAAGTACCAAGAATAAATATAGTACATGATCTCATATGAAAATATAATTTTTAATTAAATAAATAACAATTCTTTCATGGCTACTTTAGATGCTCGTCCTTTCTAAATCAAATTACAATTAATTATCGCATTACTCTTCAAATTGACACAGATGAAAGACATGCAAAGTTTCTTACATGACCAAGTCTAGGCATTTCCCAAAGCGATTCATTTGTGACTTTGTTGAAAAAATACGGTCTGTTTTCTCTTTTACTCCAAAACTTCCGCCAGCCAGCCTGTAGTAGATCGGGAGGGAGATCATGCACGGGATCGAGGGAGCCATATTGATTGGGTGACATCAGCGGCCCTTGAGCACTCTGGGGTGAAGGCACAGAGTTCACATGGGAAGCACTGGGCATTTCTGCGGGAACTGAATTGTGCCGACGCAGTATGGGTGACGCAATAACTGAAGAGAGTACAGAATTTTCTTCAAAGAAAAGAAACAGCAATTTACAAACTTA-------CAAATCACTTAATTCTTATAATAATAAAACTTAATTGGATTCTGTTTTATGTTGAAAGCTGAAATATATTTGTTCATC---ACACAAAATAATTCAATTATGAAGATACAGTAAGAGCCACTTAATGTGATCACATCCGGAAATGAACAACCTGTTAACGTTAACTGAATATTAAATGAATCATGCATCCTAGTACAAAAATATTTAAGAATATGTAATTTAATATTGAAAAAATAGATGGGTAGTTCGTAAATATTTATTTGCAAACTAAGGTGAGGAAGGTTTGGTGGAATACCAAACTCAGATAGGGATGGTTGAGTTCTTGAAAATGGTTCACAATGCACGTAAACTGGTTTCC
Nreclusus_Clingmans_N252 --------------TGTCTATATAATACATGAAGCATTATATTGTACTGATTATCATTAAATTTTAACTAGAAGCAATAGAAAATGGCAAAAAATGGGTTTATTCACAAATTCAGTTTTTTTTAAATTGAAAAAAATTGTACACATTTTTTAATTTTTATATTGATTTTGAGGTAGAAATATCAAGAAATAAAAATCAAAAAGTTTTAAATTCTTTTGCTATAAAATATATTTATGCTACTTGAAACTTCTTTTATTCACTATTCTTTATTATATGTATTAG-GAGGGGGGGGGTAGTGCAAATATGAGCTAACAGTTTAGGCATAAAGA-------AAATTTGATGTTTCCAATTGAGTTAAAAATGCTTTCAATTGCTCAATAAAGTACCAAGAATAAATATAGTACATGATCTCATACGAAAATATAATTTTTAATTAAATAAATAACAATTCTTTTATGGCTACTTTAGATGCTTGTCCTTTCTAAATCAAATTACAATTAATTATCGCATTACTCTTCAAATTGACACAGATGAAAGACATGCAAAGTTTCTTACATGACCAAGTCTAGGCATTTCCCAAAGCGATTCATTTGTGACTTTGTTGAAAAAATACGGTCTGTTTTCTCTTTTACTCCAAAACTTCCGCCAGCCAGCCTGTAGTAGATCGGGAGGGAGATCATGCACGGGATCGAGGGAGCCATATTGATTGGGTGACATCAGCGGCCCTTGAGCACTCTGGGGTGAAGGCACAGAGTTCACATGTGAAGCACTGGGCATTTCTGCGGGAACTGAATTGTGCCGACGCAGTATGGGTGAAGCAATAACTGAAGAGAGTACAGAATTTTCTTCAAAGAAAAGAAACAGCAATTTACAAACTTACAAATATCAAATCACTTAGTTCTTATAATAATAAAACTTAATTGGATTCTGTTTTATGTTGAAAGCTGAAATATATTTGTTCATC---ACACAAAATAATTCAATTATGAAGATACAGTAAGAGCCACTTAATGCGATCACATCGGGAAATGAACAACTTGTTAACGTTAACTGAATATTAAATGAATCATGCATACTAGTACAAAAATGTGTTAGAATATGTAATTTAATATTGAAAATATAGATGGGTAGTTTGTAAATATTTATTTGCAAACTAAGG-------------------------------------------------------------------------------------
Nreclusus_Newfound_N259 -------------------------------------------------ATTATCATTAAATTTTAACTAGAAGCAATAGAAAATGGCAAAAAAAGGGTTTATTCACAAATTCAGTTGTTTTTAAATTGAAAAAAATTGTACACATTTTTTAATTTTTATATTGATTTTGAGGTAGAAATATCAAGAAATAAAAATCAAAAAGTTTTAAATTCTTTTGCTATAAAATATATTTATGCTACTTGAAACTTCTTTTAATCACTATTCTTTATTATATGTATTAG-GGGGGGGGGGGTAGTGCAAATATGAGCTAACAGTTTAGGCATAAAGA-------AAATTTGATGTTTCCAATTGAGTTAAAAATGCTTTCAATTGCTCAATAAAGTACCAAGAATAAATATAGTACATGATCTCATACGAAAATATAATTTTTAATTAAATAAATAACAATTCTTTTATGGCTACTTTAGATGCTCATCCTTTCTAAATCAAATTACAATTAATTATCGCATTACTCTTCAAATTAACACAGATGAAAGACATGCAAAGTTTCTTACATGACCAAGTCTAGGCATTTCCCAAAGCGATTCATTTGTGACTTTGTTGAAAAAATACGGTCTGTTTTCTCTTTTACTCCAAAACTTCCGCCAGCCAGCCTGTAGTAGATCGGGAGGGAGATCATGCACGGGATCGAGGGAGCCATATTGATTGGGTGACATCAGCGGCCCTTGAGCACTCTGGGGTGAAGGCACAGAGTTCACATGCGAAGCACTGGGCATTTCTGCGGGAACTGAATTGTGCCGACGCAGTATGGGTGACGCAATAACTGAAGAGAGTACAGAATTTTCTTCAAAGAAAAGAAACAGCAATTTACAAACTTACAAATATCAAATCACTTAGTTCTTATAATAATAAAACTTAATTGGATTCTGTTTTATGTTGAAAGCTGAAATATATTTGTTCATC---ATACAAAATAATTCAATTATGAAGATACAGTAAGAGCCACTTAATGCGATCACATCGGGAAATGAACAACTTGTTAACGTTAACTGAATATTAAATGAATCATGCATACTAGTACAAAAATGTGTTAGAATATGTAATTTAATATTGAAAAAATAGATGGGTAGTTTGTAAATATTTATTTGCAAACTAAGGTGAGGAAGGTTTGGTGGAATATCAAACTCAAATAGGGATGGTTGAGTTCTTGAAAATGGTTCACAATGCACATAAACTGGTTTCC
Nreclusus_Noland_N1051 -----------------------------------------------------------------------------------------------------------------------------AATTAAAAAAATTGCACACATTTTTTAATTTTTATATTGATTTTGAGGTAGAAATAACAAGAAATAAAAATCAAAAAGTTTTAAATTCTTTTGCTATAAAATATATTTATGCTACTTGAAACTTCTTTTAATCACTATTCTTTATTATATGTATTAG----GAGGGGGGTAGTGCAAATATGAGCTAACAGTTTAGGCATAAAGA-------AAATTTGATGTTTCCAATTGAGTTAAAAATGCTTTCAATTGCTCAATAAAGTACCAAGAAAAAATATAGTACATGATCTCATACGAAAATATAATTTTTAATTAAATAAATAACAATTCTTTTATGGCTACTTTAGATGCTTGTCCTTTCTAAATCAAATTACAATTAATTATCGCATTACTCTTCAAATTGACACAGATGAAAGACATGCAAAGTTTCTTACATGACCAAGTCTAGGCATTTCCCAAAGCGATTCATTTGTGACTTTGTTGAAAAAATACGGTCTGTTTTCTCTTTTACTCCAAAACTTCCGCCAGCCAGCCTGTAGTAGATCGGGAGGGAGATCATGCACGGGATCGAGGGAGCCATATTGATTGGGTGACATCAGCGGCCCTTGAGCACTCTGGGGTGAAGGCACAGAGTTCACATGTGAAGCACTGGGCATTTCTGCGGGAACTGAATTGTGCCGACGCAGTATGGGTGAAGCAATAACTGAAGAGAGTACAGAATTTTCTTCAAAGAAAAGAAACAGCAATTTACAAACTTACAAATATCAAATCACTTAGTTCTTATAATAATAAAACTTAATTGGATTCTGTTTTATGTTGAAAGCTGAAATATATTTGTTCATC---ACACAAAATAATTCAATTATGAAGATACAGTAAGAGCCACTTAATGCGATCACATCGGGAAATGAACAACTTGTTAACGTTAACTGAATGTTAAATGAATCATGCATACTAGTACAAAAATATTTAAGAATATGTAATTTAATATTGAAAAT-TATAT-----------------------------------------------------------------------------------------------------------------------
Nreclusus_Smokemont_N1020 ---------------------------------------------ACTGATTATCATTAAATTTTAACTAGAAGCAATAGAAAATGGCAAAAAATGGGTTTATTCACAAATTCAGTTGTTTTTAAATTGAAAAAAATTGTACACATTTTTTAATTTTTATATTGATTTTGAGGTAGAAATATCAAGAAATAAAAATCAAAAAGTTTTAAATTCTTTTGCTATAAAATATATTTATGCTACTTGAAACTTCTTTTAATCACTATTCTTTATTATATGTATTCGGGGGGGGGGGGGTAGTGCAAATATGAGCTAACAGTTTAGGCATAAAGA-------AAATTTGATGTTTCCAATTGAGTTAAAAATGCTTTCAATTGCTCAATAAAGTACCAAGAATAAATATAGTACATGATCTCATACGAAAATATAATTTTTAATTAAATAAATAACAATTATTTTATGGCTACTTTAGATGCTCGTCCTTTCTAAATCAAATTACAATTAACTATCGCATTACTCTTCAAATTGACACAGATGAAAGACATGCAAAGTTTCTTACATGACCAAGTCTAGGCATTTCCCAAAGCGATTCATTTGTGACTTTGTTGAAAAAATACGGTCTGTTTTCTCTTTTACTCCAAAACTTCCGCCAGCCAGCCTGTAGTAGATCGGGAGGGAGATCATGCACGGGATCGAGGGAGCCATATTGATTGGGTGACATCAGCGGCCCTTGAGCACTCTGGGGTGAAGGCACAGAGTTCACATGTGAAGCACTGGGCATTTCTGCGGGAACTGAATTGTGCCGACGCAGTATGGGTGAAGCAATAACTGAAGAGAGTACAGAATTTTCTTCAAAGAAAAGAAACAGCAATTTACAAACTTACAAATATCAAATCACTTAGTTCTTATAATAATAAAACTTAATTGGATTCTGTTTTATGTTGAAAGCTGAAATATATTTGTTCATC---ACACAAAATAATTCAATTATGAAGATACAGTAAGAGCCACTTAATGCGATCACATCGGGAAATGAACAACTTGTTAAAGTTAACTGAATATTAAATGAATCATGCATACTAGTACAAAAATGTGTTAGAATATGTAATTTAATATTGAAAATATAGATGGGTAGTTT-TAAATATTTATTTGCAAACTAAGGTGAGGAAGGTTTGGTGGAATATCAAACTCAAATAGGGATGGTTGAGTTCTTGAAAATGGTTCACAATGCACATAAACTGGTTTCC
Nroanensis_IngramBranch_N926 -------------------------------------------------------------------------------------------------------------------------------------------------------------------------------------------------------------------------------------------------------------------------------ATATGTGTTGGGGGGGGGGGAAGTAGTGCAAATATGAGTTAACGGTTTAGGTATAAAGACCTACTTAAATTTGATGTTTCCAATTGAATTAAAAATACTTTCAACTGCTGAATAAAGTACCCAGAATAAATATAGCACACAATCTCATATGAAAATAA--TTTTTAATTAAATA---AATAATTCTTTTATGGTTACTTTAGATGCTCGTCTTTTCTAAATCAAATTACAATTAATTATTCCATGACTGTTCAAATTAACACAGATGAAAGACACGCAAACTTTCTTACATGACCAAGTCTAGGCATCTCCCAAAGCGATTCATTTGTGACTTTGTTGAAAAAATACGGTCTGTTTTCTCTTTTACTCCAAAACTTCCGCCAGCCAGCCTGTAGTAGATCGGGAGGGAGATCATGCACTGGATCGATGGAGCCATATTGATTGGGTGACATCAGCGGCCCTTGAGCACTCTGGGGTGAAGGCACAGAGTTCACATGTGAAGCACTGGGCATTTCTGCGGGAACTGAATTGTGCCGACGCAGTATGGGTGACGCAATAACCGAAGAGAGTACAGAATTTTCTTCAAAGAAAAGAAACAGCAATTTACAAACTTACAAATATCAAATCACTTAGTTCTTATAATAGTAAAACTTAATTGGATTCTGTTTTATGTTGAAAGCTGAAATATGTTTGTTCATGACAACAAAAAAAAATTCAATTACGAAAATACAGTAAGAGCCACTTAATGTGATCACATCGGGAAATGAACAACTTGTTAACGTTAACTGAATATTAAATGAATCATGCATACTAGTACAAAAATATTTAGGAATATGTTATTTAATATTGAAAAAATACATGGATAGTTTGTAAATATTTATTTGCAAACTAAGGTAAGGAAGGTTTGGTGGAATACCAAACTCAGATAAGGATGGTTGAGTTCTTGAAAATGGTTCACAATGCACATAAACTGTTCTCC
Nroanensis_RoanHighBluff_N762 ------------------------------------------------------------------------------------------------------------------------TTTAAATTGAAAAAAATTGCACACATTTTTTAATTTTTATATTGATTTTTAGGTAGAAATATCAAGAAATAAAAATCAAAAGGCTTTGAATTGTTTTGATATAAAATATATTCATGTTACTTGAAACTTCTTTTAATCACTATTCTTTATTATATGTATTGGGGGGGGG--GAGTAGTGCAAATACGAGTTAACGGTTTAGGTATATA--CCTACTTAAATTTGATGTTTCCAATTGAGTTAAAAATACTTTCAACTGCTGAATAAAGTACCCAGAATAAATATAGTACACAATCTCGTATGAAAATAA--TTTTTAATTAAATA---AATAATTCTTTTATGGTTACTTTGGATGCTCGTCTTTTCTAAATCAAATTACAATTAATTATTCCATGACTGTTCAAATTAACACAGATGAAAGACATGTTAACTTTCTTACATGACCAAGTCTAGGCATCTCCCAAAGCGATTCATTTGTGACTTTGTTGAAAAAATATGGTCTGTTTTCTCTTTTACTCCAAAACTTCCGCCAGCCAGCCTGTAGTAGATCGGGAGGGAGATCATGCACTGGATCGATGGAGCCATATTGATTGGGTGACATCAGCGGCCCTTGAGCACTCTGGGGTGAAGGCACAGAGTTCACATGTGAAGCACTGGGCATTTCTGCGGGAACTGAATTGTGCCGACGCAGTATGGGTGACGCAATAACCGAAGAGAGTACAGAATTTTCTTCAAAGAAAAGAAACAGCAATTTACAAACTTACAAATATCAAATCACTTAGTTCTTATAATAGTAAAACTTAATTGGATTCTGTTTTATGTTGAAAGCTGAAATATGTTTGTTCATCACAACAAAAAAAAATTCAATTACGAAAATACAGTAAGAGCCACTTAATGTGATTACATCGGGAAATGAACAACTTGTTAAAGTTAACTGAATATTAAATGAATCATGCATACTAGTACAAAAATATTTAGGAATATGTTATTTAATATTGAAAAAATACATGGATAGTTTGTAAATATTTATTTGCAAACTAAGGTAAGGAAGGTTTGGTGGAATACCAAACTCAGATAGGGATGGTTGAGTTCTTGAAAATGGTTCACAATGCACATAAACTAGTCTCC
Nsheari_BaldRiver_N1168 TGTATAATGAAATATGCCTATATAATACATAAAGCATTATATTGTACTGATTATCATTAAATTTTAACTAGAAGCAATAGAAAATGGCAAAAAATGGGTTTATTCACAAATTCAGTTGTTTTTAAATTGAAAAAAATTGCACACATTTTTTAATTTTTATATTGACTCTGAGGTAGAAATATCAAGAAATAAAAATCAAAAAGTTTTAAATTCTTTTGCTATAAAATATATTTATGCTACTTGAAACTTCTTTTAATCACTATTCTTTATTATATGTATTAGGGGGGAGGGGGGTAGTGCAAACATGAGCTAACAGTTTAGGCATAAAGA-------AAATTTGATGTTTCCAATTGAGTTAAAAATGCTTTCAACTGCTCAATAAAGAACCAAGAATAAATATAGTACATGATCTCATATGAAAATATAATTTTTAATTAAATAAATAACAATTCTTTTATGGCTACTTTAGATGCTCGTCCTTTCTAAATCAAATTACAATTAATTATCGCATTACTCTTCAAATTAACACAGATGAAAGACATGCAAAGTTTCTTACATGACCAAGTCTAGGCATTTCCCAAAGCGATTCATTTGTGACTTTGTTGAAAAAATACGGTCTGTTTTCTCTTTTACTCCAAAACTTCCGCCAGCCAGCCTGTAGTAGATCGGGAGGGAGATCATGCACGGGATCGAGGGAGCCATATTGATTGGGTGACATCAGCGGCCCTTGAGCACTCTGGGGTGAAGGCACAGAGTTCACATGTGAAGCACTGGGCATTTCTGCGGGAACTGAATTGTGCCGACGCAGTATGGGTGACGCAATAACAGAAGAGAGTACAGAATTTTCTTCAAAGAAAAGAAACAG-AATTTACAAACTTACAAATATCAAATCACTTAGTTCTTATAATAATAAAACTTAATTGGATTCTGTTTTATGTTGAAAGCTGAAATATATTTGTTCATC---ACACAAAATAATTCAATTATGAAGATACAGTAAGAGCCACTTAATGTGATCACATCGGGAAATGAACAATTTGTTAACGTTAACTGAATATTAAATGAATCATGCATAATAGTACAAAAATATTTAAGAATATGTAATTTAATATTGAAAAAATAGATGGGTAGTTTGTAAATATTTATTTGCAAACTAAGGTGAGGAAGGTTTGGTGGAATACCAAACTCAAATAGGGATGGTTGAGTTCCTGAAAATGGTTCACAATGCACATAAACTGGTTTCC
Nsheari_Cohutta_N826 TGTATAATGAAATATGTCTATATAATACATAAAGCATTATATTGTACTGATTATCATTAAATTTTAACTAGAAGCAATAGAAAATGGCAAAAAATGGGTTTATTCACAAATTCAGTTGTTTTTAAATTGAAAAAAATTGCACACATTTTTTAATTTTTATATTGACTCTGGGGTAGAAATATCAAGAAATAAAAATCAAAAAGTTTTAAATTCTTTTGCTATAAAATATATTTATGCTACTTGAAACTTCTTTTAATCACTATTCTTTATTATATGTATTAGGGGGGAGGGGGGTAGTGCAAACATGAGCTAACAGTTTAGGCATAAAGA-------AAATTTGATGTTTCCAATTGAGTAAAAAATGCTTTCAACTGCTCAATAAAGAACCAAGAATAAATATAGTACATGATCTCATATGAAAATATAATATTTAATTAAATAAATAACAATTCTTTTATGGCTACTTTAGATGCTCGTCCTTTCTAAATCAAATTACAATTAATTATCGCATTACTCTTCAAATTAACACAGATGAAAGACATGCAAAGTTTCTTACATGACCAAGTCTAGGCATTTCCCAAAGCGATTCATTTGTGACTTTGTTGAAAAAATATGGTCTGTTTTCTCTTTTACTCCAAAACTTCCGCCAGCCAGCCTGTAGTAGATCGGGAGGGAGATCATGCACGGGATCGAGGGAGCCATATTGATTGGGTGACATCAGCGGCCCTTGAGCACTCTGGGGTGAAGGCACAGAGTTCACATGTGAAGCACTGGGCATTTCTGCGGGAACTGAATTGTGCCGACGCAGTATGGGTGACGCAATAACTGAAGAGAGTACAGAATTTTCTTCAAAGAAAAGAAACAGCAATTTACAAACTTACAAATATCAAATCACTTAGTTCTTATAATAATAAAACTTAATTGGATTCTGTTTTATGTTGAAAGCTGAAATATATTTGTTCATC---ACACAAAATAATTCAATTATGAAGATACAGTAAGAGCCACTTAATGTGATCACATCGGGAAATGAACAATTTGTTAACGTTAACTGAATATTAAATGAATCATGCATAATAGTACAAAAATATTTAAGAATATGTAATTTAATATTGAAAAAATAGATGGGTAGTTTGTAAATATTTATTTGCAAACTAAGGTGAGGAAGGTTTGGTGGAATACCAAACTCAAATAGGGATGGTTGAGTTCTTGAAAATGGTTCACAATGCACATAAACTGGTTTCC
Nsheari_JoyceKilmer_N092 -------------------------------------------------ATTATCATTAAATTTTAACTAGAAGCAATAGAAAATGGCAAAAAATGGGTTTATTCACAAATTCAGTTATTTTTAAATTGAAAAAAATTGCACACATTTTTTAATTTTTATATTGACTCTGAGGTAGAAATATCAAGAAA---AAGTCAAAAAGTTTTAAATTCATTTGATATAAAATATATTTATGCGACTTGAAACTTCTTTTAATCACTATTCTTTATTATATGTATTAGGGGGGAGGGGGGTAGTGCAAACATGAGCTAACAGTTTAGGCATAAAGA-------AAATTTGATATTTCCAATTGAGGTAAAAATGATTTCAACTGCTCAATAAAGGACCAAGAATAAATATAATACATGATCTCATATGAAAATA-----------TAAATAAATAACAATTCTTTTATAGCTACTTTAGATGCTCGTCCTTTCTAAATCAAATTACAATTAATTATCGCATTACTCTTCAAATTAACACAGATGAAAGACATGCAAAGTTTCTTACATGACCAAGTCTAGGCATTTCCCAAAGCGATTCATTTGTGACTTTGTTGAAAAAATACGGTCTGTTTTCTCTTTTACTCCAAAACTTCCGCCAGCCAGCCTGTAGTAGATCGGGAGGGAGATCATGCACGGGATCGAGGGAGCCATATTGATTGGGTGACATCAGCGGCCCTTGAGCACTCTGGGGTGAAGGCACAGAGTTCACATGTGAAGCACTGGGCATTTCTGCGGGAACTGAATTGTGCCGACGCAGTATGGGTGACGCAATAACAGAAGAGAGTACAGAATTTTCTTCAAAGAAAAGAAACAGCAATTTACAAACTTACAAATATCAAATCACTTAGTTCTTATAACAATAAAACTTAATTGGATTCTGTTTTATGTTGAAAGATGAAATATATTTGTTCATC---ACACAAAATAATTCAATTATGAAGATACAGTAAGAGCCGCTTAATGTGATCACATCGGGAAATGAACAATTTGTTAACGTTAACTGAATATTAAATGAATCATGCATAATAGTACAAAAATATGTAAGAATATGTAATTTAATATTGAAAAAATAGATGGGTAGTTTGTAAATATTTATTTGCAAACTAAGGTGAGGAAGGTTTGGTGGAATACCAAACTCAAATAGGGATGGTTGAGTTCTTGAAAATGGTTCATAATGCACAT------------
Nsilvanus_Elijay_N395 ----------------------------------------------------------------------------------------------------------CAAATTTAGTTGTTTTTAAATTGAAAAAAATTGCACACATTTTTTAATTTTTATATTGATTTTTAGGTAGAAATATCAAGAAATAAAAATCAAAAGGCTTTAAATTGTTTTGATATAAAATATATTCATGCTACTTGAAACTTCTTTTAATCACTATTCTTTATTATATGTATTGGGGGTGGGGGGAGTTGTGCAAATACGAGTTAATGGTTTAGGTACAAAGACCTACTTAAATTTGATGTTTCCAATTGAGTTAAAAATACTTTCAATTGCTGAATAAAGTACCCAGAATAAATATAGTACACAATCTCATATGAAAATAA--TTTTTAATTAAATAAATAATAATTCTTTTATGGTTACTTTAGATGCTTGTCCTTTCTAAATCAAATTACAATTAATTATTTCTTGACTGTTCAAATTAACACAGATGAAAGACATGCAAACTTTCTTACATGACCAAGTCTAGGCATCTCCCAAAGCGATTCATTTGTGACTTTGTTGAAAAAATATGGTCTGTTTTCTCTTTTACTCCAAAACTTCCGCCAGCCAGCCTGTAGTAGATCGGGAGGGAGATCATGCACTGGATCGATGGAGCCATATTGATTGGGTGACATCAGCGGCCCTTGAGCACTCTGGGGTGAAGGCACAGAGTTCACATGTGAAGCACTGGGCATTTCTGTGGGAACTGAATTGTGCCGACGCAGTATGGGTGACGCAATAACTGAAGAGAGTACAGAATTTTCTTCAAAGAAAAGAAACAGCAATTTACAAACTTACAAATATCAAATCACTTAGTTCTTATAATAGTAAAACTTAGTTGGATTCTGTTTTATGTTGAAAGCTGAAATATGTTTGTTCATCACAACAAAAAAAAAATCAATTACGAAGATACAGTAAGAGCCACTTAATGTGATTATATCGGGAAATGAACAACTTGTTAACGTTAACTGAATATTAAATGAGTCATGCATACTAGTACAAAAATATTTAGGAATATGTTATTTAATATTGAAAAAATAGATGGATAGTTTGTAAATATTTATTTGCAAACTAAGGTAAGGAAGGTTTGGTGGAATACCAAACTCAGATAGGGATGGTTGA----------------------------------------
Nsilvanus_GermanyCove_N1017 TGCATAATGAAATATATCTATACAATACATAAAACATTAGATTGTACTGATTTTCATTCCATTTTAATTAGAAGCAATAGAAAATGGCAAAAAATGGGTTTATTCACAAATTTAGTTGTTTTTAAATTGAAAAAAATTGCACACATTTTTTAATTTTTATATTGATTTATAGGTAGAAATATCAAGAAATAAAAATCAAAAGGCTTTAAATTGTTTTGATATAAAATATATTCATGCTACTTGAAACTTCTTTTAATCACTATTCTTTATTATATGTATTGAGGGGGGG--GAGTAGTGCAAATATGAGTTAACGGTTTAGGTACAAAGGCCCACTTAAATTTGATGTTTCCAATTGAGTTAAAAATACTTTCAATTGCTGAATAAAGTACCCAAAATAAATATAGTACACAATCTCATATGAAAATAA--TTTTTAATTAAATAAATAATAATTCTTTTATGGTTACTTTAGATGCTCGTCCTTTCTAAATCAAATTACAATGAATTATTCCTTGACTGTTCAAATTAACACAGATGAAAGACATGCAAACTTTCTTACATGACCAAGTCTAGGCATCTCCCAAAGCGATTCATTTGTGACTTTGTTGAAAAAATACGGTCTGTTTTCTCTTTTACTCCAAAACTTTCGCCAGCCAGCCTGTAGTAGATCGGGAGGGAGATCATGCACTGGATCGATGGAGCCATATTGATTGGGTGACATCAGCGGCCCTTGAGCACTCTGGGGTGAAGGCACAGAGTTCGCATGTGAAGCACTGGGCATTTCTGCGGGAACTGAATTGTGCCGACGCAGTATGGGTGACGCAATAACTGAAGAGAGTAC-------------------AGAAAGAGCAATTTACAAACTTACAAATATCAAATCACTTAGTTCTTATAATAGTAAAACTTAATTGGATTCTGTTTTATGTTGAAAGCTGAAATATGTTTGTTCATCACAACGAAAAAAAATTCAATTACAAAGATACAGTAAGAGCCACTTAATGTGATCATATCGGGAAATGAACAACTTGTTAATGTTAACTGAATATTAAATGAATCATGCATACTAGTACAAAAATATTTAGGAATATGTTATTTAATATTGAAAAAATAGATGGATAGTTTGTAAATATTTATTTGTAAACTAAGGTAAGGAAGGTTTGGTAGAATACCAAACTCAGATAGGGATGGTGGAGTTCTTGAAAATGGTTCATAATGCACATAAATTGGTCTCC
Nsilvanus_HeboMtn_N1029 TGCATAATGAAATATATCTATACAATACATAAAACATTAGATTGTACTGATTATCATTACATTTTAATTAGAAGCAATAGAAAATGGCAAAAAATGGGTTTATTCACAAATTTAGTTGTTTTTAAATTGAAAAAAATTGCACACATTTTTTAATTTTTATATTGATTTTTAGGTAGAAATATCAAGAAATAAAAATCAAAAGGCTTTAAATTGTTTTGATATAAAATATATTCATGCTACTTGAAACTTCTTTTAATCACTATTCT---TTATATGTATTGAGGGGGGGGGGAGTAGTGCAAATACGAGTTAACGGTTTAGGTACAAAGACCTACTTAAATTTGATGTTTCCAATTGAGTTAAAAATACTTTCAATTGCTGAATAAAGTACCCAGAATAAATGTAGTACACAATCTCATATGAAGATAA--TTTTTAATTAAATAAATAATAATTCTTTTATGGTTACTTTAGATGCTCGTCCTTTCAAAATCAAATTACAATTAATTATTCCTTGACTGTTCAAATTAACACAGATGAAAGACATGCAAACTTTCTTACATGACCAAGTCTAGGCATCTCCCAAAGCGATTCATTTGTGACTTTGTTGAAAAAATACGGTCTGTTTTCTCTTTTACTCCAAAACTTCCGCCAGCCAGCCTGTAGTAGATCGGGAGGGAGATCATGCACTGGATCAATGGAGCCATATTGATTGGGTGACATCAGCGGCCCTTGAGCACTCTGGGGTGAAGGCACAGAGTTCGCATGTGAAGCACTGGGCATTTCTGCGGGAACTGAATTGTGCCGACGCAGTATGGGTGACGCAATAACTGAAGAGAGTACAGAATTTTCTTCAAAGAAAAGAAACAGCAATTTACAAACTTACACATATCAAATCACTTAGTTCTTATAATAGTAAAGCTTAGTTGCATTCTGTTTTATGTTGAAAGCTGAAATATGTTTGTTCATCACAACAAAAAAAAATTCAATTACGAAGATAGAGTAAGAGCCACTTAATGTGATCATATCGGGAAATGAACAACTTGTTAACGTTAACTGAATATTAAATGAATCATGCATACTAGTACAAAAATATTTAGGAATATGTTATTTAATATTGAAAAAATAGATGGATAGTTTGTAAATATTTATTTGCAAACCAAGGTAAGGAAGGTTTGGTGGAATACCAAACTCAGATAGGGATGGTTGAGTTCTTGAAAATGGTTCATAATGCACATAAATTGGTCTCC
Nstupkai_BlowholeWOS_N285 ------------------------------------------------------------------------------------------------------------------------------------------------------------------------------AGAAATATC------AAGAAATCAAAAAGTTTTAAATTCTTTTGCTATAAAATATATTTATGCTACTTGAAATTTCTTTTAATCACTATTCTTTATTATATGTATTAG-GAAGGAGGGGGCAGTGCAAATATGAGCTAACAGTTTAGGCATAAAGA-------AAATTTGATGTTTCCAATTGAGTTAAAAATGCTTTCAACTGCTCAATAAAGTGCCACGAATAAATATAGTACATGATCTCATATGAAAATATAATTTTTAATTAAATAAATAACAATTCTTTTATGGCTACTTTAGATGCTCGTCCTTTCTAAATCAAATTACAATTAATTATCGCATTACTCTTCAAATTGACACAGATGAAATACATGCAAAGTTTCTTACATGACCAAGTCTAGGCATTTCCCAAAGCGACTCATTTGTGACTTTGTTGAAAAAATACGGTCTGTTTTCTCTTTTACTCCAAAACTTCCGCCAGCCAGCCTGTAGTAGATCGGGAGGGAGATCATGTACGGGATCGAGGGAGCCATATTGATTGGGTGACATCAGCGGCCCTTGAGCACTCTGGGGTGAAGGCACAGAGTTCACATGTGAAGCACTGGGCATTTCTGCGGGAACTGAATTGTGCCGACGCAGTATGGGTGACGCAATAACTGAAGAGAGTACAGAATTTTCTTCAAAGAAAAGAAACAGCAATTTACAAACTTACAAATATCAAATCACTTAGTTCTTATAATAATAAAACTTAATTGGATTCTGTTTTATGTTGAAAGCTGAAATATATTTGTTCATC---ACACAAAATAATTCAATTATGAAGATACAGTAAGAGCCACTTAATGTGATCACATCGGGAAATGAACAACTTGTTAACATTAACTGAA-----------TCATACATACTAGTACAAAAATATTTAAGAATATGTAATTTAATATTGAAAAAATAGATGGGTAGTTTGTAAATATTTATTTGCAAACTAAGGTGAGGAAGGTTTGGTGAAATATCAAACTCAAATAGGGATGGTTGAGTTCTTGAAAATGGTTCACAATGCACATAAACTGGTTTCC
Nstupkai_Blowing_N356 ----------------------------------------------------------------------------------------------TGGGTTTATTCACAAATTCAGTTGTTTTTAAATTGAAAAAAATTGCACACATTTTTTAATTTTTATATTGACTTTGAGGTAGAAATATCAAGAAATAAAAATCAAAAAGTTTTAAATTCTTTTGCTATAAAATATATTTATGCTACTTGAAATTTCTTTTAATCACTATTCTTTATTATATGTATTAG-----GGGGGGGCAGTGCAAATATGAGCTAACAGTTTAGGCATAAAGA-------AAATTTGATGTTTCCAATTGAGTTAAAAATGCTTTCAACTGCTCAATAAAGTGCCACGAATAAATATAGTACATGATCTCATATGAAAATATAATTTTTAATTAAATAAATAACAATTCTTTTATGGCTACTTTAGATGCTCGTCCTTTCTAAATCAAATTACAATTAATTATCGCATTACTCTTCAAATTGACACAGATGAAAGACATGCAAAGTTTCTTACATGACCAAGTCTAGGCATTTCCCAAAGCGATTCATTTGTGACTTTGTTGAAAAAATACGGTCTGTTTTCTCTTTTACTCCAAAACTTCCGCCAGCCAGCCTGTAGTAGATCGGGAGGGAGATCATGCACAGGATCGAGGGAGCCATATTGATTGGGTGACATCAGCGGCCCTTGAGCACTCTGGGGTGAAGGCACAGAGTTCACATGTGAAGCACTGGGCATTTCTGCGGGAACTGAATTGTGCCGACGCAGTATGGGTGACGCAATAACTGAAGAGAGTACAGAATTTTCTTCAAAGAAAAGAAACAGCAATTTACAAACTTACAAATATCAAATCACTTAGTTCTTATAATAATAAAACTTAATTGGATTCTGTTTTATGTTGAAAGCTGAAATATATTTGTTCATC---ACACAAAATAATTCAATTATGAAGATACAGTAAGAGCCACTTAATGTGATCACATCGGGAAATGAACAACTTGTTAACATTAACTGAATATTAAATGAATCATGCATACTAGTACAAAAATATTTAAGAATATGTAATTTAATATTG----------------------------------------------------------------------------------------------------------------------------------
Nstupkai_LittleRiver_N293 T--------------------------------GCATTATATTGTACTGATTATCATTAAATTTTAACTAGAAGCAATAGAAAATGGCAAAAAATGGGTTTATTCACAAATTCAGTTGTTTTTAAATTGAAAAAAATTGCACACATTTTTTAATTTTTATATTGACTTTGAGGTAGAAATATCA---AAAAGAAATCAAAAAGTTTTAAATTCTTTTGCTATAAAATATATTTATGCTACTTGAAACTTCTTTTAATCATTATTCTTTATTATATGTATTAG-GGGGGAGGGAGTAGTGCAAATATGAGCTAACAGTTTAGGCATAAAGA-------AAATTTGATGTTTCCAATTGAGTTAAAAATGCCTTCAACTGCTCAATAAAGTACCAAGAATAAATATAGTACATGATCTCATATGAAAATATAATTTTTAATTAAATAAATAACAATTCTTTTACGGCTACTTTAGATGCTCGTCCTTTCTAAATCAAATTACAATTAATTATCGCATTACTCTTCAAATTGACACAGATGAAAGACATGCAAAGTTTCTTACATGACCAAGTCTAGGCATTTCCCAAAGCGACTCATTTGTGACTTTGTTGAAAAAATACGGTCTGTTTTCTCTTTTACTCCAAAACTTCCGCCAGCCAGCCTGTAGTAGATCGGGAGGGAGATCATGCACGGGATCGAGGGAGCCATATTGATTGGGTGACATCAGCGGCCCTTGAGCACTCTGGGGTGAAGGCACAGAGTTCACATGTGAAGCACTGGGCATTTCTGCGGGAACTGAATTGTGCCGACGCAGTATGGGTGACGCAATAACTGAAGAGAGTACAGAATTTTCTTCAAAGAAAAGAAACAGCAATTTACAAACTTAAAAATATCAAATCACTTAGTTCCTATAATAATAAAACTTAATTGGATTCTGTTTTATGTTGAAAGCTGAAATATATTTGTTCATC---ACAAAAAATAATTCAATTATGAAGATACAGTAAGAGCCACTTAATGTGATCACATCGGGAAATGAACAACTTGTTAACATTAACTGAA-----------TCATACATACTAGTACAAAAATATTTAAGAATATGTAATTTAATATTGAAAAAATAGATGGGTAGTTTGTAAATATTTATTTGCAAACTAAGGTGAGGAAGGTTTGGTGGAATATCAAACTCAAATAGGGATGGTTGAGTTCTTGAAAATGGTTCACAATGCACATAAACTGGTTTCC
Nstygius_ObeLee_N0656 TGTATAATGAAATATGTCTATACAATACATAAAGCATTAGATTGTGCTGATTATCATTAAATTTTAATTAGAAGCAGTAGAAAATGGCAAAAATGGGCTTTATTCACAAATGTAGTTGTTTTTAAATCTAAAAAAAATTCACACACTTTTTAATCTTTATATTGACTTTGAGGTAGAAATATTAAG------AAATTAAAAGGCTTTAAATTGTTTTGATATACAATATATTGATGCTACTTGACACTTTT-------------------------------GGGGAGGGGGAGTAGTGCAAGGGTAGGTT-------T-----TAAAGACCTACTTAAATTCGATGTTTCCAATTTAGTTAAAAATGCTTTCAACTGCTGAATAAAGTACCAAGAATAAATATAATATATGATCTCATATGAAAATGTAATTTCTAATTAAATAAATAACAATTCTTTTATGGCTACTTTAGGTTTTTGACCTTTCTAAATCAAATTACAAATAATTATTGCATCACTGCTCAAATTAACACAGATGAAAGACATGAAATGTTTCTTACATGACCAAGTCTAGGCATTTCCCAAAGCGATTCATTTGTGACTTTGTTGAAAAAATATGGTCTGTTTTCTCTTTTACTCCAAAACTTCCGCCAGCCAGCCTGTAGTAAATCGGGAGGAAGATCATGCACTGGATCGATGGAGCCATATTGATTGGGTGACATCAGTGGCCCTTGAGCACTCTGGGGTGAAGGCACAGAGTTCACATGTGAAGCACTGGGCATTTCTGCGGGAACTGAATTGTGTCGACGCAGTATGGGTGATGCAATAACTGAAGAGAGTACAGAATTTTCTTTAAAGAAAAAAAACAGCAATTTACAAACTTACAAATATCAAATCACTTAGTTCTTATAATAATAAAACTTAATTGGATTCGGATTTATGTTGAAAGCTGAAATAAGTTTGTTCATCACAACAACAAAAAATTCAATTACAAAGATACAGTAAGAGCCACTTAATGTGATCACATTGGAAAATGAACAACTTGTTAACATTAACTGAATATTAAATGAATCCTGCATACTAGTACAAA-ACATACAAGAATATGTTATTTAATATTGAAAAAATAGATGGATAGTGTGTAAATATTTATTCGCAAACTAA-GTGATGAAGGTTTGATGGAATACCAAACTCAGATAAGAATGGTTGAGTTCTTGAAAATGGTTCACAATGGACATAAATTAGTCTCC
Nstygius_RavenB_N1022 TGTATAATGAAATATGTCTATACAATACATAAAGCATTAGATTGTGCTGATTATCATTAAATTTTAATTAGAAGCAGTAGAAAATGGCAAAAATGGGCTTTATTCACAAATATAGTTGTTTTTAAATCTAAAAAAAATTCACACACTTTTTAATCTTTATATTGACTTTGAGGTAGAAATATTAAG------AAATTAAAAGGCTTTAAATTGTTTTGATATACAATATATTGATGCTACTTGACACTTTT-------------------------------GGGGAGGGAGAGTAGTGCAAGGGTAGGTT-------T-----TAAAGACCTACTTAAATTCGATGTTTCCAATTTAGTTAAAAATGCTTTCAACTGCTGAATAAAGTACCAAGAATAAATATAATATATGATCTCATATGAAAATGTAATTTCTAATTAAATAAATAACAATTCTTTTATGGCTACTTTAGGTTTTTGACCTTTCTAAATCAAATTACAAATAATTATTGCATCACTGCTCAAATTAACACAGATGAAAGACATGAAATGTTTCTTACATGACCAAGTCTAGGCATTTCCCAAAGCGATTCATTTGTGACTTTGTTGAAAAAATATGGTCTGTTTTCTCTTTTACTCCAAAACTTCCGCCAGCCAGCCTGTAGTAAATCGGGAGGAAGATCATGCACTGGATCGATGGAGCCATATTGATTGGGTGACATCAGTGGCCCTTGAGCACTCTGGGGTGAAGGCACAGAGTTCACATGTGAAGCACTGGGCATTTCTGCGGGAACTGAATTGTGTCGACGCAGTATGGGTGACGCAATAACTGAAGAGAGTACAGAATTTTCTTTAAAGAAAAAAAACAGCAATTTACAAACTTACAAATATCAAATCACTTAGTTCTTATAATAATAAAACTTAATTGGATTCGGATTTATGTTGAAAGCTGAAATAAGTTTGTTCATCACAACAACAAAAAATTCAATTACAAAGATACAGTAAGAGCCACTTAATGTGATCACATTGGAAAATGAACAACTTGTTAACATTAACTGAATATTAAATGAATCCTGCATACTAGTACAAA-ACATACAAGAATATGTTATTTAATATTGAAAAAATAGATGGATAGTGTGTAAATATTTATTCGCAAACTAA-GTGAGGAAGGTTTGATGGAATACCAAACTCAGATAGGAATGGTTGAGTTCTTGAAAATGGTTCACAATGGACATAAATTAGTCTCC
Ntempletoni_BaldMtns_N950 TGTATAATGAAATATGTCTATACAATACATAAAGCATTATATTGTACAGATTATAATTAAATTTTAACTAGAAGCAATAGAAAATGGCAAAAAATGGATTTATTCACAAATTCAGTTGTTTTTAAATTGAAAAAAATTGCACACATTTTTTAATTTTTATATTGATTT------------------------------------------------------------------------------------------------------------------------------------------------------------------CCTACTTAAATTTGATGTTTCCAATTGAGTTAAAAATGCTTTCAACTGCTCAACAAAGTACGAAGAATAAATATAGTACACGATCTCATATAAAAATACAATTTTTAATTAAATAAATAGCAATTCTTTTATGGCTACTTTAGATGCTCGTCCTTTCTAAATCAAAGTACAATTAATTATCGCATGGCTCTTCAAATTAACACAGATGAAAGACATGCAAATTTTCTTACATGACCAAGTCTAGGCATCTCCCAAAGCGATTCATTTGTGACTTTGTTGAAAAAATACGGTCTGTTTTCTCTTTTACTCCAAAACTTCCGCCAGCCGGCCTGTAGTAGATCAGGAGGGAGATCATGCACTGGATCGAGGGAGCCATATTGATTGGGTGACATCAGCGGCCCTTGAGCACTCTGGGGTGAAGGCACAGAGTTCACATGTGAAGCACTGGGCATGTCTGCGGGAACTGAATTGTGCCGACGCAGTATGGGTGACGCAATAACTGAAGAGAGTACAGAATTTTCTTCAAAGAAAAGAAACAGCAATTTACAAACTTACAAATATCAAATCACTTAGTTCTTATAATAGTAAAACTTAATTGGATTCTGTTTTATGTTGAAAGCTGAAATATGTTTGTTCATTACACCAAAAAAAAAATCAATTACGAAGATACAGTAAGAGCCACTTAATCTGATCACATTGGGAAATGAACAACTTGTTAACGTTAACTGAATATTAAATGAATTGTGCATACTAGTACAAAAATATTTAGGAATATGTTATTTGATATTGAAAAAATAGATGGATAGTTTGTAAATATTTATTTGCAAACTAAGGTAAGGAAGGTTTGGTGGAATACCAAACTCAGATAGGGATGGTTGAGTTCTTGAAAACGGTTCACAATGCACATAAACAGGTCTCC
Ntempletoni_ClarksCreek_N945 TGTATAATGAAATATGTCTATACAATACATAAAGCATTATATTGTACAGATTATAATTAAATTTTAACTAGAAGCAATAGAAAATGGCAAAAAATGGATTTATTCACAAATTCAGTTGTTTTTAAATTGAAAAAAATTGCACACATTTTTTAATTTTTATATTGATTT------------------------------------------------------------------------------------------------------------------------------------------------------------------CTTACTTAAATTTGATGTTTCCAATTGAGTTAAAAATGCTTTCAACTGCTCAACAAAGTACGAAGAATAAATATAGTACCCGATCTCATATAAAAATACAATTTTTAATTAAATAAATAACAATTCCTTTATGGCTACTTTAGATGCTCGTCCTTTCTAAATCAAATTACAATTAATTATCGCATGGCTCTTCAAATTAACACAGATGAAAGACAAGCAAATTTTCTTACATGACCAAGTCTAGGCATCTCCCAAAGCGATTCATTTGTGACTTTGTTGAAAAAATACGGTCTGTTTTCTCTTTTACTCCAAAACTTCCGCCAGCCGGCCTGTAGTAGATCAGGAGGGAGATCATGCACTGGATCGAGGGAGCCATATTGATTGGGTGACATCAGCGGCCCTTGAGCACTCTGGGGTGAAGGCACAGAGTTCACATGTGAAGCACTGGGCATGTCTGCGGGAACTGAATTGTGCCGACGCAGTATGGGTGACGCAATAACTGAAGAGAGTACAGAATTTTCTTCAAAGAAAAGAAACAGCAATTTACAAACTTACAAATATCAAATCACTTAGTTCTTATAATAGTAAAACTTAATTGGATTCTGTTTCATGTTGAAAGCTGAAATATGTTTGTTCATTACACCAAAAAGAAAATCAATTACGAAGATACAGTAAGAGCCACTTAATGTGATCACATTGGGAAATGAACAACTTGTTAACGTTAACTGAATATTAAATGAATTGTGCATACTAGTACAAAAATATTTAGGAATACGTTATTTG----------------------------------------------------------------------------------------------------------------------------------------
Ntempletoni_ScronceCreekRd_N1223 TGTATAATGAAATATGTCTATACAATACATAAAGCATTATATTGTACAGATTATCATTAAATTTTAACTAGAAGCAATAGAAAATGGCAAAAATTGGATTTATTCACAAATTCAGTTGTTTTTAAATTGAAAAAAATTGCACACATTTTTTAATTTTTATATTGATTT------------------------------------------------------------------------------------------------------------------------------------------------------------------CCTACTTAAATTTGATGTTTCCAATTGAGTTAAAAATGCTTTCAACTGCTCAATAAAGTACGAAGAATAAATATAGTACACGTTCTCAAATAAAAATACAATTTTTAATTAAATAAATAACAATTCTTTTATGGCTACTTTAGATGCTCGTCCTTTCTAAATCAAATTACAATTAATTATCGCATGGCTCTTCAAATTAACACAGATGAAAGACATGCAAATTTTCTTACATGACCAAGTCTAGGCATCTCCCAAAGCGATTCATTTGTGACTTTGTTGAAAAAATACGGTCTGTTTTCTCTTTTACTCCAAAACTTCCGCCAGCCGGCCTGCAGTAGATCGGGAGGGAGATCATGCACTGGATCGAGGGAGCCATATTGATTGGGTGACATCAGCGGCCCTTGAGCACTCTGGGGTGAAGGCACAGAGTTCACATGTGAAGCACTGGGCATGTCTGCGGGAACTGAATTGTGCCGACGCAGTATGGGTGACGCAATAACTGAAGAGAGTACAGAATTTTCTTCAAAGAAAAGAAACGGCAATTTACAAACTTACAAATATCAAATCACTTAGTTCTTATAATAGTAAAACTTAATTGGATTCTGTTTTATGTTGAAAGCTGAAATATGTTTGTTCA------------------------------------------------------------------------------------------------------------------------------------------------------------------------------------------------------------------------------------------------------------------------------------------
Ntennessensis_IndianCave_N052 ------------------------------------------------------------------------------------------------------------------GTTGTTTTTAAATTGAAAAAAATTGCACACATTTTTTAATTTTTATATTGATTTTTAGGTAGAAATATCAAGAAATAAAAATCAAAAGGCTTTAAATTGTTTTGATATAAAATATATTCATGCTACTTGAAACTTCTTTTAATCACTATTCTTTATTATATGTATTGGGGGGGGGGGGAGTAGTGCAAATACGAGTTAACGGTTTAGGTATAAAGACCTACTTAAATTTGATGTTTCCAATTGAGTTAAAAATACTTTTAACTGCTGAATAAAGTACCCAGAATAAATATAGTACACAATCTCATATGAAAATAA--TTTTTAATTAAATA---AATAATTCTTTTATGGTTACTTTAGATGCTCGTCTTTTCTAAATCAAATTACAATTAATTATTACATGACTGTTCAAATTAACACAGATGAAAGACATACAAACTTTCTTACATGACCGAGTCTAGGCATCTCCCAAAGCGATTCATTTGTAACTTTGTTGAAAAAATACGGTCTGTTTTCTCTTTTACTCCAAAACTTCCGCCAGCCAGCCTGTAGTAGATCGGGAGGGAGATCATGCACTGGATCGATGGAGCCATATTGATTGGGTGACATCAGCGGCCCTTGAGCACTCTGGGGTGAAGGCACAGAGTTCACATGTGAAGCACTGGGCATTTCTGCGGGAACTGAATTGTGCCGACGCAGTATGGGTGACGCAATAACTGAAGAGAGTACAGAATTTTCTTCAAAGAAAAGAAACAGCAATTTACAAACTTA-------CAAATCACTTAGTTCTTATAATAGTAAAACTTAATTGGATTCTGTTTTATGTTGAAAGCTGAAATATGTTTGTTCATCACAACGAAAAAAAATTCAATTACGAAGATACAGTAAGAGCCGCTTAATGTGATCACATCGGGAAATGAACAACTTGTTAACGTTAACTGAATATTAAATGAATCATGCATACTAGTACAAAAATATTTAGGAATATGTTATTTAATATTGAAAAAATACATGGATAGTTTGTAAATATTTATTTGCA---------------------------------------------------------------------------------------------
Ntennessensis_LittleStony_N645 TGTATAATGAAATATATCTATAAAATACATAAAACATTAGATTGTACTGATTATCACTACATTTTAATTAGAAGCAATATAAAACGGC-AAAAATGGGTTTATTCACAAATTTAGTTGTTTTTAAATTGAAAAAAATTCCACACATTTTTTAATTTTTATATTGATTTTTAGGTAGAAATATCAAGAAATAAAAATCAAAAGGCTTTAAATTGTTTTGATATAAAATATATTCATGCTACTTGAAACTTCTTTTAATCACTATTCTTTATTATATGTATTGGGGGAGGGGGGTGTAGTGCAAATACGAGTTAACGGTTTAGGTGTAAAGACCTACTTAAATTTGATGTTTCCAATTGAGTTAAAAATACTTTCAACTGCTGAATAAAGTACCCAGAATGAATATAGTACACAATCTCATATGAAGATAA--TTTTTAAATAAATAAATAATAATTCTTTTATGGTTACTTTAGATGCTCGTCTTTTCTAAATCAAATTACAATTAATTATTCCATGACTGTTCAAATTAACACAGATGAAAGACATGCAAACTTTCTTACATGACCAAGTCTAGGCATCTCCCAAAGCGATTCATTCGTGACTTTGTTGAAAAAATACGGTCTGTTTTCTCTTTTACTCCAAAACTTCCGCCAGCCAGCCTGTAGTAGATCGGGAGGGAGATCATGCACTGGATCGATGGAGCCATATTGATTGGGTGACATCAGCGGCCCTTGAGCACTCTGGGGTGAAGGCACAGAGTTCACATGTGAAGCACTGGGCATTTCTGCGGGAACTGAATTGTGCCGACGCAGTATGGGTGACGCAATAACTGAAGAGAGTACAGAATTTTCTTCAAAGAAAAGAAACAGCAATTTACAAACTTACAAATATTAAATCACTTAGTTCTTATAATAGTAAAACTTAATTGGATTCTGTTTTATGTTGAAAGCTGAAATATGTTTGTTCATCACAACAAAAAAAAATTCAATTACGAAGATACAGTAAGAGCCACTTAATGTGATCACATCGGGAAATGAACAACTTGTTAACGTTAACTGAATATTAAATGAATCATGCATACTAGTACAAAAATATTTAGGAATGTGTT---------------------------------------------------------------------------------------------------------------------------------------------
Ntennessensis_Watauga_N1046 -----------------------------------------------------------------------------------------------------------------------------------------------------------------TTGATTTTTAGGTAGAAATATCAAGAAATAAAAATCAAAAGGCTTTAAATTGTTTTGATATAAAATATATTCATGCTACTTGAAACTTCTTTTAATCACTATTCTTTATTATATGTATTGGGGGGGGGGGGAGTAGTGCAAATACGAGTTAACGGTTTAGGTATAAAGACCTACTTAAATTTGATGTTTCCAATTGAGTTAAAAATACTTTTAACTGCTGAATAAAGTACCCAGAATAAATATAGTACACAATCTCATATGAAAATAA--TTTTTAATTAAATA---AATAATTCTTTTATGGTTACTTTAGATGCTCATCTTTTCTAAATCAAATTACAATTAATTATTACATGACTGTTCAAATTAACACAGATGAAAGACGTGCAAACTTTCTTACATGACCGAGTCTAGGCATCTCCCAAAGTGATTCATTTGTGACTTTGTTGAAAAAATACGGTCTGTTTTCTCTTTTACTCCAAAACTTCCGCCAGCCAGCCTGTAGTAGATCGGGAGGGAGATCATGCACTGGATCGATGGAGCCATATTGATTGGGTGACATCAGCGGCCCTTGAGCACTCTGGGGTGAAGGCACAGAGTTCACATGTGAAGCACTGGGCATTTCTGCGGGAACTGAATTGTGCCGACGCAGTATGGGTGACGCAATAACTGAAGAGAGTACAGAATTTTCTTCAAAGAAAAGAAACAGCAATTTACAAACTTA-------CAAATCACTTAGTTCTTATAATAGTAAAACTTAATTGGATTCTGTTTTATGTTGAAAGCTGAAATATGTTTGTTCATCACAACGAAAAAAAATTCAATTACGAAGATGCAGTAAGAGCCGCTTAATGTGATCACATCGGGAAATGAACAACTTGTTAACGTTAACTGAATATTAAATGAATCATGCATACTAGTACAAAAATATTTAGGAATATGTTATTTAATATTGAAAAAATAGATGGATAGTTT--------------------------------------------------------------------------------------------------------------
