# Supplementary material for: ﻿New species in old mountains: integrative taxonomy reveals ten new species and extensive short-range endemism in Nesticus spiders (Araneae, Nesticidae) from the southern Appalachian Mountains
Source: Zookeys. 2023 Feb 3;1145:1–130. doi: 10.3897/zookeys.1145.96724 (PMC10208238; doi:10.3897/zookeys.1145.96724)
Supplement: Supplementary material 4 — Input alignments, analysis log files, and output tree files [file zookeys-1145-001_article-96724__-s004.zip › uce-2001364 (modified).phy]

 89 1152
Nesticus_Japan_G2153 ---------------------------------------------------GACTGTAGT--------------------------TTTCTCTATTCTTTGAAAGATTTATAATATCAGGTTT--------------TATTTTATTTTTCTC----TTGAGTTTATATTTTTTT------------------------------------TGATAAATCTTCATATCCATGGTGGGTTCTTACACTTATTCTATATTTCTAGGTTATCAATGCAGCTAGGATTTTGGCTGCTCGTCCTCGCTCGAAAGTCGCTCAGGAAAATATGGATGCATTTAAGGAAGCCTGGGAAAATCAAGTTCGTATTCTTACAGAAGCTGTTGATGACATTACCACAATTGATGATTTCTTGGCTGTCTCTGGTAAATGGTTATAAGTTTAATATTAA----------ATTAAACAATTC----------------------------TACATCTGAGTATTGA------------TTTTTTTCAGAGAATCATATTTTGGAGGATGTGAACAAATGTGTCCTTGCCCTTCAAGAGGGTGATGCCGATACATTAGATAGAACTGCTGGCGCAATACGTGGTCGTTCGGCTAGAGTGTGTAATGTTGTTGCGGCTGAAATGGATAATTACGAGTCTGGCATTTATACAGAAGGTGTTCTGAAAGCTGTTGCTGTTTTAAAAGATCAGGGTATTTTTATTATTTTGTAATTTAAATTGCATCATATTGGGTAG-------------------------------------------------------------------------------------------------GGGCGGTAATTGGACAC----------------------------------------------------------AAGGGGTTAGACACTTTCAT-----------------------------CATGCC-----------------------------AACTGTTCCGATTTCTAGTG---------------------------------------------------------------------------------CTTGTTCTAATACGAT-
Nesticus_nahaunus_Mexico_G2881 ---------------------------------AAATTTATCTATAAAAAAAATCATTGGAAATTGTCCATTCTAGGGTTGTTACATTTAT----TTTCTGCATAAAATAAAATGTGTTTCTGCATTGCAGGGCATGCAATTTAATGTTTTTTTTGCAATATTAATTTTTTTAAGTGGCTATCAGTAATTTTCTTTATTTTAAGTAACTGTGAAAAATGTGTAATTATATTATGTATTCATATAAATTCTCTTCCATTCTAGGTCATTAATGCAGCTAGAATTTTGGCTGCACGTCCACGTTCTAAAGTTGCTCAGGAAAATATGGATGCTTTCAAGGAAGCTTGGGAAAATCAAGTACGAATCCTAACGGAAGCAGTTGATGATATTACAACAATTGATGATTTCTTGGCTGTCTCTGGTAAATAATCACAAACAAATGATCAGTATCTCTCTCAATTTATATTTT-------GTGTGTGGTTGGTTTTTTTTTTTAATTCAAGTATTTATAATTTTCCTACCATTCTTTAGAGAATCACATATTGGAGGATGTGAATAAATGTGTTCTGGCTCTACAAGAAGGTGATGCGGACACACTAGACAGAACTGCTGGTGCGATTCGGGGACGTTCTGCAAGAGTGTGCAATGTTGTAGCAGCTGAAATGGATAATTATGAGCCTGGCATTTATACAGAGGGTGTTTTGAAAGCTGTTGCTGTTTTGAAAGATCAGGGTAT--------TTTCTTTGTTTAAATTGTGTCACAAGTACTAGAAAAAAATAAAATTACAAAGTTTAACAGCATGAAGAGTAGTTTAGTTTTTTTTAATTAAACAAGAAATACATCAAA-------------------------------------------------------------CAAACAAAAA----CTATATTCAAATATATGCTGTAAAAAATTAGTTATTTTTAC----ATTGACATATCATATAATAGACAGGAATTAAATTATATTTTTTATATTGGATTTAATTAAAACTGCATAGGATTTCATTATGAATTACAGAATATTTGTTTTAGAAATCAAAGTTATGTAATTGTAGTTAAAAAACGACATCAAGTAGACTGTTAACAGGGTTTGTACCCCCTGAATT
Nsilvestrii_Hellgate_N1108 -------------------------ATTTTTACAAATTTGCTCATTGCAACAATTGTTATAAATAATTTATGAATGTATTATTACATTTTGTTACTTCCTAGAAATTGATTAAGATTTGGTTTCTTGTTTGAGTTTATAACTAAATTTTTTTTCTCTTAAATTTGTATTTTTAATTTGAAACAAATAATTTTATTTACCTCAAAT----ATGAAAAATATTCGTATATATGATGGATTTATATCAATTTTCTACAATTCTAGGTTATTAATGCAGCTCGAATTTTGGCTGCACGTCCTCGTTCTAAAGTAGCTCAGGAAAATATGGATGCATTTAAAGAAGCTTGGGAAAATCAAGTTCGAATTCTTACAGAAGCAGTTGATGATATCACAACAATCGATGACTTCTTGGCTGTCTCTGGTAAATTAATATATATTAATTATGGG----------GGGTGATAATTTCATGGTTTTGCAT--------TTGTTATAAGATCTTTGTATTGACGGTTTTTCTTATTTTCTTTAGAGAACCATATTCTAGAGGATGTGAACAAATGTGTCCTGGCACTTCAAGAAGGTGATGCAGACACGTTAGACAGAACTGCTGGTGCAATTCGTGGACGTTCTGCAAGAGTTTGCAATGTTGTTGCAGCTGAAATGGATAATTATGAGCCGGGCATCTATACAGAGGGTGTTTTAAAAGCCGTTGCAGTTTTGAAAGATCAGGGTATTTTTATTATTTGTTTGTTTAAATGATATTATACAGATTGAGAAATTAACAAATTCTAAAATTTACTAACATCACGTTGAACCTAATAAGATTTAAAATCTCAACTAATG-----------GACAACAG----ATTTTAGATAGCACTTGGATATTTT------T--ATGTGTAAGTTTATGTATTAACTGATAATATTTT--TGTTCTTTGTTAGTGATAAACTTTCTTCACAATTGCTGTTGAAGCTTGAAGTTGATGAAAATGAATTTATTTTGTTTATGATGGAGTT----GATATTAGAAGAGCTGTTCTGATGAATA---GGGTATTTTTTTTGGGGGCTAAAGGTTTTAAGTCTTCTTTAA------ATATTAAATGAAACTTTA--CACCTTCATACCAACCAGATT
Narcheri_Cheaha_N023 --ATTTGTTTAGGATAGATGGAATAAACTTAACAAATTCATCTATTAAAAAAATCATTGTAAATAATCCATTCTAGGGTGGATACATTTTTCTACTTTTTGCACATAATAAAATGTTTGTTTGCATTTCTGGGTATACAGTTTATTGTTTTTTTGTCAAAGTAAAAAT------GTTTCTGTCAGTGATTTTCTTTACTTTAAGTAGCTGTGAAAAATGTGCAATTATATTATGTATTCATATACATTCTCTTTAATTCTAGGTCATCAATGCAGCTAGAATTTTGGCTGCACGTCCACGTTCTAAAGTTGCTCAGGAAAATATGGATGCTTTTAAAGAAGCTTGGGAAAATCAAGTTCGTATCCTTACGGAAGCAGTCGATGATATTACAACAATTGATGATTTCTTGGCTGTGTCTGGTAAATAATCTTGAGCAAATTATCAGTT----TCTCAATTTGTAAC--TTTGTGTATGTGTAATTGGTGCTTTTTTAAAATTTAAGTATTTATAATTTTCCTGCCGTTCTTTAGAGAATCATATACTGGAAGATGTGAATAAATGTGTCCTGGCCCTGCAAGAAGGTGATGCGGACACATTAGACAGAACAGCCGGTGCGATCCGGGGACGTTCTGCGAGAGTGTGCAACGTCGTCGCGGCTGAAATGGATAACTATGAGCCTGGCATTTACACAGAGGGTGTTTTGAAAGCTGTTGCTGTTTTGAAAGATCAGGGTATCTTTATTGTTTGGTTGTTTAAATTGTGTCAAAGGTGCCAGAAGAAAATGAAATTACAGAGTTTAATAATTTAAAGAGCAGTTTACTTCACCTTAATTAGCCAAGAAAGGCGTCAAGCAACAGGAGCTA-AAAAACCGCAACAGCATGTAGACAGATTATATTGATCATATGCAAATTCAAATATAAATTGATGATATTCAAATATATGCTGTAAAAAATTATTTGATATTATAATCACCAGTGTACCATACAATGGATAAG-------------------------------------------ACAATTTCACTATGAATTACTGAATATTTGTTTTAAAATTCAAAGTTATGAAATGGTAGTTAAGGAAGGACGTCAAGTAAAATGTTAACAGGTTTTGCATCCCCTGGATT
Narcheri_MillShoalCreek_N727 ------------------------------------------------------------------------------------------------------------------------------------------------------------------------------------------------------------------------------------------------------------------------------------------------------------------------------------------------------------------------------------------------------------------------------------------------------------------------ATTTGTAAC--TTTGTGTATGTGTAATTGGTGCTTTTTTAAAATTTAAGTATTTATAATTTTCCTGCCGTTCTTTAGAGAATCATATACTGGAAGATGTGAATAAATGTGTCCTGGCCCTGCAAGAAGGTGATGCGGACACATTAGACAGAACAGCCGGCGCGATCCGGGGACGTTCTGCGAGAGTGTGCAACGTCGTCGCGGCTGAAATGGATAACTATGAGCCTGGCATTTACACAGAGGGTGTTTTAAAAGCTGTTGCTGTTTTGAAAGATCAGGGTATCTTTATTGTTTGGTTGTTTAAATTGTGTCAAAGGTACCAGAAGAAAA-------------------------------------------------------------------------------------------------------------------------------------------------------------------------------------------------------------------------------------------------------------------------------------------------------------------------------------------------------------------------------
Nbarri_Bishop_N1072 TAATTTGTTTAAACTTGATGGAATAAACTTAACAAATTCATCTATCAAAAAAATCATTGTAAATAATCCA-----------------------------TGCACACAATAAAATGTTTGTTTGCATTTCTGGGTAAACATTTT------TTTTTTTCAAAATAAAAATTTTTCAGTGGCTACCAGTGATTTTCTTTACTTTAAGTAGCTATGAATAATGTGCAATTATATTATCTATTCATATAAATCCTCTTCAATTATAGGTCATTAATGCAGCTAGAATTTTGGCTGCACGTCCACGTTCTAAAGTTGCTCAGGAAAATATGGATGCTTTTAAAGAAGCTTGGGAAAATCAAGTTCGTATCCTTACGGAAGCAGTCGATGATATTACAACAATTGACGATTTCTTGGCTGTCTCTGGTAAATAATCCCAAGCAAATTATCTGTTAACCCCTCAATTTGTAACTT--TG--TGTGTGTGGTTGATGTTTTTTTAAAATTCAAGTATTTATAATTTTCCTACCATTCCTTAGAGAATCACATACTGGAGGATGTGAATAAATGTGTCCTGGCTCTGCAAGAAGGTGATGCAGACACATTAGACAGAACTGCCGGTGCGATTCGGGGACGTTCTGCAAGAGTGTGTAATGTTGTAGCAGCTGAAATGGATAATTATGAGCCTGGCATTTATACAGAGGGTGTTTTGAAAGCTGTTGCTGTTTTGAAGGATCAGGGTATCTTTATTGTTTGGTTGTTTAAATTGCATCAAAAGTACAAGAAAAAAATTTAATTACAAAGTTTAATAATATAAAGAACAGTTTAGTTTGCTTTAATTACCCAAGAAAGGCAACAAGAACAAACAACAAAAAAAGCTGCAACAGCATGTAGACAGTTTATATTGATAATATGCAAATTCAAATATAAATTGATAATATTTAAATATGTGCTATAAAAAATTAGTTACTTTTATAATCACCAGTGTACCATACCATAGATAGGATTAAAATTTTATTTTTTATATTGGATTTAATTGAAACTGCATAGGATTTCATTATAAATAACTGAATAGTTGTTTTAGAAATCAAAGTTATGAAAAGGTAGTTAAGAAAGGACATCAACTAAAA-ATTAACAGGGTTTGTACCCCCTGGATT
Nbarri_LostCoveCave_N0065 TAATTTGTTTAAACTTGATGGAATAAACTTAACAAATTCATCTATACAAAAAATCATTGTAAATAATCCA-----------------------------TGCACACAATAAAATGTTTGTTTGCATTTCTGGGTAAACATTTT------TTTTTTTCAAAATAAAAATTTTTCAGTGGCTACCAGTGATTTTCTTTACTTTAAGTAGCTATGAATAATGTGCAATTATATTATGTATTCATATAAATCCTCTTCAATTATAGGTCATTAATGCAGCTAGAATTTTGGCTGCACGTCCACGTTCTAAAGTTGCTCAGGAAAATATGGATGCTTTTAAAGAAGCTTGGGAAAATCAAGTTCGTATCCTTACGGAAGCAGTCGATGATATTACAACAATTGACGATTTCTTGGCTGTCTCTGGTAAATAATCCCAAGCAAATTATCTGTTAACCCCTCAATTTGTAACTT--TGTTTGTGTGTGGTTGATGTTTTTTTAAAATTCAAGTATTTATAATTTTCCTACCATTCCTTAGAGAATCACATACTGGAGGATGTGAATAAATGTGTCCTGGCTCTGCAAGAAGGTGATGCAGACACATTAGACAGAACTGCCGGTGCGATTCGGGGACGTTCTGCAAGAGTGTGTAATGTTGTAGCAGCTGAAATGGATAATTATGAGCCTGGCATTTATACAGAGGGTGTTTTGAAAGCTGTTGCTGTTTTGAAGGATCAGGGTATCTTTATTGTTTGGTTGTTTAAATTGCATCAAAAGTACAAGAAAAAAATTTAATTACAAAGTTTAATAATATAAAGAACAGTTTAGTTTGCTTTAATTACCCAAGAAAGGCAACAAGAACAAACAACAAAAAAAGCTGCAACAGCATGTAGACAGTTTATATTGATAATATGCAAATTCAAATATAAATTGATAATATTTAAATATGTGCTATAAAAAATTAGTTACTTTTATAATCACCAGTGTACCATACCATAGATAGGATTAAAATTTTATTTTTTATATTGGATTTAATTAAAACTGCATAGGATTTCATTATAAATAACTGAATAGTTGTTTTAGAAATCAAAGTTATGAAAAGGTAGTTAAGAAAGGACATCAACTAAAA-ATTAACAGGGTTTGTACCCCCTGGATT
Nbarri_eyed_ClayCave_G2082 TAAGTTGTTTAGAATTGATGGAATAAACTTAGCAAATTCATCTGTAAAAAAAATCATTGTAGTAA--CCATTCTAGGGTGTATACATTTTTCTGCTTTCTACACATAATAAAATGCTTGTTTGCATTTCTGGGTATACAGTT----------------------------------------------TAATTTTTACTTTAAGTAGCTATGAAAAATGTGCAATTATATTATGTATTCCTATAAATTCTCTTCAATTCTAGGTCATTAATGCAGCTAGAATTTTGGCCGCACGTCCACGGTCTAAAGTCGCTCAGGAAAACATGGATGCTTTTAAGGAAGCTTGGGAAAATCAAGTTCGTATCCTTACGGAAGCAGTCGATGATATTACAACAATTGACGATTTCTTGGCTGTTTCTGGTAAATAATTCCGAGCAAATTATCTGTTAAACCCTCAATTTGTAATTG--TGTGTGTG----GTTGGTG-TTTTTTAAAATTCAAGTATTTATAATTTTCCTGCCATTCCTTAGAGAATCACATACTGGAGGATGTGAATAAATGTGTCCTGGCTCTGCAGGAAGGTGATGCAGACACATTGGACAGAACTGCCGGTGCGATTCGGGGACGTTCTGCAAGAGTGTGCAATGTCGTAGCAGCTGAAATGGATAATTATGAGCCTGGCATTTATACAGAGGGTGTTTTGAAAGCTGTTGCTGTTTTGAAGGATCAGGGTATCTCTATTGTTTGGTTGTTTAAATTGCATCAAAAGTACGAG-AATTTTTT-AATTACAAAGTTTA-----ATAAAGAATAGTTTTGTTTACTTTAATTACCCAAGAAAGGCAACAAGAACAAACAACAAAAAAAGCTGCAACAGCATGTAGACAGTTTATATTGATAATATGCAAATTCAAATATAAATTGATAATATATAAATATATGCCGTAAAGAATTAGTTACTTTTAC------CAGTGTACCATACCGTAGATAGGAATAAAATTTTATTTTTTATATTGGATTTAATTAAAACTACACAGGATTTCATTATAAATAACTGAATAGTCGTTTTAGAAATCAAAGTTATGAAATGGTAGTTAAAAAAGGACATCAAGTAAAATATTAACAGGGTTTGTACCCCCTGGATT
Nbarrowsi_Gregorys_N270 TAATTTGTTTAAAATTGATGGAATAAACTT---AAATTCATCTATACAAAAAATCAATGTAAATAATCCATTTTAGGATGGATACATTTTT-------------------------------------------ATACAGTTTAATG-------------------------------------GTGATTTTCTTTACTTTAAGTACCTGTGAATAATGTGCAATTATATTATGTATTAATATAAATTCTCTTCAATTCTAGGTCATTAATGCAGCTAGAATTTTGGCTGCACGTCCACGTTCTAAAGTTGCTCAGGAAAATATGGATGCTTTTAAGGAAGCATGGGAAAATCAAGTTCGTATCCTTACGGAAGCAGTCGATGACATTACAACAATTGACGATTTCTTGGCTGTCTCTGGTAAATAATCTCAAGCAAATTATCAGTTTCTCTCTCAATTTGTATCTTTATGTGTGTGTGTGATTGGTGTTTTTTTAAAATTCAAGTATTTGTTTTTTTCCTGCCATTCCTTAGAGAATCACATACTGGAGGATGTGAATAAATGTGTCCTGGCTCTGCAAGAGGGTGATGCAGACACATTAGACAGAACTGCCGGTGCGATTCGTGGACGTTCTGCGAGAGTGTGCAATGTCGTAGCAGCTGAAATGGATAATTATGAGCCTGGCATTTACACAGAGGGTGTTTTGAAAGCTGTTGCTGTTTTGAAAGATCAGGGTATCTTTATTGTTTGATTGTTTAAATTGCATCAAAGGTACAAAAAAAAA-TTAAATTACAAAGTTTAATGATATAAAGAACAGTTTAGTTTACTTTAATTACCCAAGAAAGGCATCAAGCAACAAGAACAAAAAAAGCTGCAACAGCATCTAGACAGTTTATATTGATAATATGCAAATTCAAATATAAATTCATAATATTTAAATATATGCTGTAAAAAATTAATTACTTTTATAATCACCAGTGTATCGTACCATAGATAGGAATAAAATTTTATTTTTTATATTGGATTTAATTAAAACTACATAGGATTTCATTATAAATAACTGAATAGTGGTTTTAGAAATCAAAGTTATGAAATGGTAGTTAAGAAAGGACATCAAGTAAAATATTAACAGGCTTTGTACCCTCT-----
Nbarrowsi_Tuckaleechee_N360 TAATTTGTTTAAAATTGATGGAATAAACTT---AAATTCATCTATACAAAAAATCAGTGTAAATAATCCATTTTAGGATGGATACATTTTT-------------------------------------------ATACAGTTTAATG-------------------------------------GTGATTTTCTTTACTTTAAGTACCTGTGAATAATGTGCAATTATATTATGTATTAATATAAATTCCCTTCAATTCTAGGTCATTAATGCAGCTAGAATTTTGGCTGCACGTCCACGTTCTAAAGTTGCTCAGGAAAATATGGATGCTTTTAAGGAAGCATGGGAAAATCAAGTTCGTATCCTTACGGAAGCAGTCGATGATATTACAACAATTGACGATTTCTTGGCTGTCTCTGGTAAATAATCTCAAGCAAATTATCAGTTTCTCTCTCAATTTGTATCTTTGTATGTGTGTGTGATTGGTGTTTTTTTAAAATTCAAGTATTTGTTTTTTTCCTGCCATTCCTTAGAGAATCACATACTGGAGGATGTGAATAAATGTGTCCTGGCTCTGCAAGAGGGTGATGCAGACACATTAGACAGAACTGCCGGTGCGATTCGTGGACGTTCTGCGAGAGTGTGCAATGTCGTAGCAGCTGAAATGGATAATTATGAGCCTGGCATTTACACAGAGGGTGTTTTGAAAGCTGTTGCTGTTTTGAAAGATCAGGGTATCTTTATTGTTTGATTGTTTAAATTGCATCAAAGGTACAAGAGAAAAATTTAATTACAAAGTTTAATGAGATAAAGAACAGTTTAGTTTACTTTAATTACCCAAGAAAGGCATCAAGCAACAAGAACAAAAAAAGCTGCAACAGCATGTAGACAGTTTATATTGATAATATGCAAATTCAAATATAAATTGATAATATTTAAATATATGCTGTAAAAAATTAATTACTTTTATAATCACCAGTGTATCATACCATAGATAGGAATAAAATTTTATTTTTTATATTGGATTTAATTAAAACTACATAGGATTTCATTATAAATAACTGAATAGTTGTTTTAGAAATCAAAGTTATGAAATGGTAGTTAAGAAAGGACATCAAGTAAAATATTAACAGGCTTTGTACCCTCTGGATT
Nbishopi_DryFalls_N150 -------------------------------------------------------------------------------------------------------------------------------------------------------------------------------------------------------------------------------------------------------------------------------------------------GCACGTCCACGTTCTAAAGTTGCTCAGGAAAATATGGATGCTTTTAAGGAAGCATGGGAAAATCAAGTTCGTATCCTTACGGAAGCAGTCGATGATATTACAACAATTGACGATTTCTTGGCTGTCTCTGGTAAATAATCTCAAGCAAATTATCAGTTTCTCTCTCAATTTGTAACTTTGTATGTGTGTGTGGTTGCTGTTTTTTT--AATTCAAGTATTTATAATTTTCCTGCCATTCCTTAGAGAATCACATACTGGAGGATGTGAACAAATGTGTCCTGGCTCTGCAAGAAGGTGATGCAGACACATTAGACAGAACTGCCGGTGCAATTCGGGGACGTTCTGCAAGAGTGTGCAATGTCGTAGCAGCTGAAATGGATAATTATGAGCCCGGCATTTATACAGAGGGTGTTTTGAAAGCTGTTGCTGTTTTGAAGGATCAGGGTATCTTTATTGTTTGATTGTTTAAATTGTGTCAAAGGTACCAGAAAAGAATAAAATTACAAAGTTTAAAAATATAAAGAGCAGTTTAGTTTACTTTAATTACTCAAGAAGAGCATCAGGCGACAAGAACTAAATGAGCTGCAACAGCATGTAGACAGTTTATATTGATAATATGCAAATTCAAATATAAATTGACAATATTCAAATATATGCTGTAAAAAATTAGTTATTTTTATAATCATCTT--------ATAATAAATAGGAATGAAATTTTATTTCTTATATTGGATTTAATTAAAACTACCTAGGATTTCATTAT-------------------------------------------------------------------------------------------------
Nbishopi_PoleCr_Chattooga_N885 ----------------------------------------------------------------------------------------------------------------------------------------------------------TTTAAAATAAAAATTTTTCAGTGGCTATTGCTGATTTTCTTTACTTTAAGTATCTATGAATAATGTACAATTATATTATGTATTCATACAAATTCTCTTCAATTCTAGGTCATTAATGCGGCTAGAATTTTGGCCGCACGTCCACGTTCTAAAGTTGCTCAGGAAAATATGGATGCTTTTAAGGAAGCATGGGAAAATCAAGTTCGTATCCTTACGGAAGCAGTCGATGATATTACAACAATTGATGATTTCTTGGCTGTCTCTGGTAAATAATCCCAAGCAAATTATCTGTTAATCCCTCAATTTGTAACTT--TGTGTGTGTATGGTTGATGTTTTTTAATAATTCAAGTATTTAGAATTTTCCTACCATTCCTTAGAGAATCACATACTGGAGGATGTGAACAAATGTGTCCTGGCTCTGCAAGAAGGTGATGCAGACACATTAGACAGAACTGCCGGTGCGATTCGGGGGCGTTCTGCAAGAGTGTGCAATGTCGTAGCAGCTGAAATGGATAATTATGAGCCCGGCATTTATACAGAGGGCGTTTTGAAAGCTGTTGCTGTTTTGAAGGATCAGGGTATTTTTATTTTTTGGTTGTTTAAATTGTGTCAAAGGTACCAGAATAAAATAAAATTACAAAGTTTGATAATATAAAGA--AGTTTAGTTTGCTTTAATTACCCAAGAAAGGCATCAAGCAACAAGAACTA----------------------------------------------------------------------------------------------------------------------------------------------------------------------------------------------------------------------------------------------------------------------------------------------
Nbishopi_StandingIndian_N131 -----------------------------TAGCAAATTCATCTATTAAAAAAATCATTGTAAATAATCCATTCTGGGATGGCTACATTTTTCTGCATTCTGCACATAATAAAATGTTTGTTTGCATTTCCGAGTA------TTCATGTTTATTTTTTAAAATAAAAATTTTTCAGTGGCTATTGGTGATTTTCTTTACTTTAAGTACCTATGAATAATGTACAATTATATTATGTATTCATATAAATTCTCTTCAATTCTAGGTCATTAATGCGGCTAGAATTTTGGCCGCACGTCCACGTTCTAAAGTTGCTCAGGAAAATATGGATGCTTTTAAGGAAGCATGGGAAAATCAAGTTCGTATCCTTACGGAAGCAGTCGATGATATTACAACAATTGACGATTTCTTGGCTGTCTCTGGTAAATAATCCCAAGCAAATTATCTGTTAATCCCTCAATTTGTAACTT--TGTGTGTGTATGTTTGATGTTTTTTTAAAATTCAAGTATTTAGAATTTTCTTACCATTCCTTAGAGAATCACATACTGGAGGATGTGAACAAATGTGTCCTGGCTCTGCAAGAAGGTGATGCAGACACATTAGACAGAACTGCCGGTGCGATTCGGGGGCGTTCTGCAAGAGTGTGCAATGTCGTAGCAGCTGAAATGGATAATTATGAGCCCGGCATTTATACAGAGGGCGTTTTGAAAGCTGTTGCTGTTTTGAAGGATCAGGGTATTTTTATTGTTTGGTTGTTTAAATTGTGTCAAAGGTACCAGAATAAAAAAAAATTACAAAGTTTAATAAAATAAAGA--AGTTTAATTTGCTTTAATTACCCAAGAAAGGCATCAAGCAACAAGAACTAAACAAGGTGCAACAGCATGTAGACAGTTTATATTG---ATATGTAAATTCAAATATAAATTAATAATATTCAAATATATGCTGTAAAAAATTAGTTACTTTTATAATCACCAGCTTATCATATAATAGATAGAAATACAATTTTATTTCTTGTGGTAAATCTAATTAAAACTACATAGGATTTCATCATGAATTACTAAATATTTGTTTTAGAAATCAAAGTTATAAAATGATAGTTAAGAAAGGACATCAAGTAAAATGTTGACAGGGTTTGTACCCCCTGGAGT
Nbrimleyi_NewberryCr_N984 ---------------------------------------ATCTATAAAAAAAATCATTGTAAATAACCCATTCTAGGGCGGATACATTTTTCTGCTCTCTACACATAATAAAATTTTTGTTTGCATTTCTGGGTATACAATTTAATGTTTTTTTTTCAAAATAAAAATTTTTTAGTGGCTATCGGTGATTTTCTTTACTTTAAGTATCTATGAAAATTGTACAATTATATTATGAATTCATATAAATTCTCTTCAATTCTAGGTCATTAATGCAGCTAGAATTTTGGCTGCACGTCCACGTTCTAAAGTTGCTCAGGAAAATATGGATGCTTTTAAAGAAGCATGGGAAAATCAAGTTCGTATCCTTACGGAAGCAGTCGATGATATTACAACAATTGACGATTTCTTGGCTGTCTCTGGTAAATAATCTCAAGCAAATTATCAATTT--CTCTCAATTTGTAACTTTTTGCCCATGTG--GTTGGTGTTTTTT-AAAATTCAAGTGTTTATAATTTTCCTGCCATTCCTTAGAGAATCACATACTGGAGGATGTGAATAAATGTGTCCTGGCTCTGCAAGAAGGTGATGCAGACACATTAGACAGAACTGCCGGTGCGATTCGGGGACGTTCTGCAAGAGTGTGCAATGTTGTAGCAGCTGAAATGGATAATTATGAGCCTGGCATTTATACAGAGGGTGTTTTAAAAGCTGTTGCTGTTTTGAAGGATCAGGGTATCTTTATTGTTTGGTTGTTTTAATTGCGTCAAAAGTATAAGAAGAAAATTAAATTATAAAGTTTGATTATATAAAGAACAGGTTAGTTTACTTTAATTACCCAAGAAAGACAACAAGAACAAACAACAAAAAAAGCTGCAACAGCATGTAGACGGTTTATATTGATAATATGCAAATTGAAATATAAATTGATAATATTTAAATAGATGCTGTAAAAAATTAGTTACTTTTATAATCACTAGTGTATCATACCATAGATAGGAATAAAATTTTATTTTTTATATTGGATTTAATTAAAACTGCATAGGATTTCATTATAAATAACTGAATAGTTGTTTTAGAAATCAAAGTTATGAAAAGGTAGTTAAGACAGGACATCAAGTAAAATATTAACAGGGTTTGTACCCTCTGGATT
Nbrimleyi_RumblingBald_N241 TAATTTGTTTAAAATTGATGGAATAAACTTAGTAAATTCATCTATAAAAAAAATCATTGTAAATAACCCATTCTAAGGTGGATACATTTTTCTGCTTTCTACACACAATAAAATGTTTGTTTGCATTTCTGAGTATACAATTTAATGTTTTTTTTTTAAAATAAAAATTTTTTAGTGGCTATCTTTGATTTTCTTTACTTTAAGTATCTATGAAAAATGTGCAATTATATTATGCATTCATATAAATTCTCTTCAATTCTAGGTCATTAATGCAGCTAGAATTTTGGCTGCACGTCCACGTTCTAAAGTTGCTCAGGAAAATATGGATGCTTTTAAAGAAGCGTGGGAAAATCAAGTTCGTATCCTTACGGAAGCAGTCGATGATATTACAACAATTGACGATTTCTTGGCTGTCTCTGGTAAATAATCTCAAGCAAATTATCAATTC--CTCTCAATTTGTAACTTTTTGCCTGTGCA--GTTGGTGTTTTTT-AAAATTCAAGTATTTATAATTTTCCTGCCATTTCTTAGAGAATCACATACTGGAGGATGTGAATAAATGTGTCCTGGCTCTGCAAGAAGGTGATGCAGACACATTAGACAGAACTGCCGGTGCGATTCGGGGACGTTCTGCAAGAGTGTGCAATGTTGTAGCAGCTGAAATGGATAATTATGAGCCTGGCATTTATACAGAGGGTGTTTTAAAAGCTGTTGCTGTTTTGAAGGATCAGGGTATCTTTATTGTTTGGTTGTTTTAATTGCGTCAAAAGTATAAGAAGAAAATCAAATTATAAAGTTTGATTATATAAAGATCAGGTTAGTTTACTTTAATTACCCAAGAAAGGCAACAAGAACAAACAACAAAAAAAGCTGCAACAGCATGTAGACGGTTTATATTGATAATATGCAAATTCAAATATAAATTGATAATATTTAAATAGATGCTGTAAAAAATTAGTTACTTTTATAATCACTAGTGTATCATACCATAGATAGGAATAAAATTTTATTTTTTATATTGGATTTAATTAAAACTGCATAGGATTTCATTATAAATAACTGAATAGTTGTTTTATAAATCAAAGTTATGAAAAGGTAGTTAAGACAGGACATCAAGTAAAATATTAACAGGGTTTGTACCCTCTGGATT
Ncanei_Egypt_N958 TAATTTGTTTAAATTTGATGGAATAAGCTTGGCAAATTCATCTATAAAAAAAATCATTGTAAATAACCCATTCTAGGGTGGATACATTTTCCTGCTTTCTACACATAATAAAATGTTCGTTTGCATTTCCGGGTATACAATTTAATGTTTTTTTTTCAAAATAAAAATTGTTTAGTGGCTATCAGTGATTTTCTTTACTTTAAGTATCTATGAAAAATGTGCAATTATATT----ATTCAAAAAAAAACTCTTCAATTCTAGGTCATTAATGCAGCTAGAATTTTGGCTGCACGTCCACGTTCTAAAGTTGCTCAGGAAAATATGGATGCTTTTAAAGAAGCATGGGAAAATCAAGTTCGTATCCTTACGGAGGCAGTCGATGATATTACAACAATTGACGATTTCTTGGCTGTCTCTGGTAAATAATCTCAAGCAAATTATCAATTT--CTCTCAATTTGTAACTTTTTGCCTGTGTG--GTTGGTGTTTTTTTAAAATTCAAGTATTTATTATTTTCCTGCCATTCCTTAGAGAATCACATACTGGAGGATGTGAATAAATGTGTCTTGGCTCTGCAAGAAGGTGATGCAGACACATTAGACAGAACTGCCGGTGCGATTCGGGGACGTTCTGCAAGAGTGTGCAATGTCGTAGCAGCTGAAATGGATAATTATGAGCCTGGCATTTATACAGAGGGTGTTTTAAAAGCTGTTGCTGTTTTGAAGGATCAGGGTATCTTTATTGTTTGGTTGTTTAAATTGCATCAAAAGTACAAGAAAAAAAATTAATTACAAATTTTAATTATATAAAGAACAGGTTAGTTTACTTTAATTACCTAAGAAAGGCAACAATAAC---------AAAAAGCTGCAACAGCATATAGACAGTTTATATTGATAATATGCAAATTCAAATATAAATTGATAATATTTAAATATATGCTGTAAAAAATTAGTTACTTTTATAATCACTAGTGTATCACATCATAGATAGGAATAAAATTTTATTTTTTATATTGGATTTAATTAAAACTACATAGGATTTCATTATAAATAACCGAATAGTTGTTTTAGAAATCAAAGTTATGAAAAGGTAGTTAAGAAAGGACATGAAGTAAAATATTAACAGGGTTTGTACCCCCTGGGTT
Ncarolinensis_Grandfather_N218 -----TGTTTAGGATTGATGGAATAAACTTGGCAAATTCATCTGTAAAAAAACCCGTTGTAGTAA--CCATTCTAGGGTGGATACATTTTTCTGCTTTCTACACATAATAAAATGTTTGTTTGCATTTCTGGGTATACAGTT----------------------------------------------TAATTTTTACTTTAAGTAGCTATGAAAAATGTGCAATTATATTATGTATTCATATAAATTCTCTTCGATTCTAGGTCATTAATGCAGCTAGAATTTTGGCCGCACGTCCACGTTCTAAAGTAGCTCAGGAAAATATGGATGCTTTTAAGGAAGCTTGGGAAAATCAAGTTCGTATCCTTACGGAAGCGGTCGATGATATTACAACAATTGACGATTTCTTGGCTGTCTCCGGTAAGTAATTCCAAGCAAATTATCTGTTGAACCCTCAATTTGTAATTTTGTGTGTGTGAGTGGTTGGTGTTTTTTTTTAATTCAAGTATTTATAATTTTCCTGCCATTCCTTAGAGAATCACATACTGGAGGATGTGAATAAATGTGTCCTGGCTCTGCAGGAAGGTGACGCCGACACGTTAGACAGAACGGCCGGTGCGATTCGGGGACGTTCTGCAAGAGTGTGCAATGTCGTAGCAGCTGAAATGGATAATTATGAGCCCGGCATTTATACGGAGGGTGTTTTGAAAGCCGTTGCTGTTTTGAAGGATCAGGGTATCTCTATTGTTTGGTTGTTTAAATTGCATCAAAAGTACAAGAAAAAAATTTAATTACAAAGTTCAATGATATAAAGAACAGTTTAGTTTACCTTAATTACCCAAGAAAGGCAACA------------AAAAAAAGCCGCAACAGCACGTAGACAGTTTATATTGATAATATGCAAATTCAAATATAAATTGATAATATTTAAATATATGTCGTAAAGAATTAGTTACTTTTATAATCATCAGTGTACCATACCATAGATAGGAATAAAATTTTATTTTTTATATTGGATTTAATTAAAACTACATGGGATTTCATTATAAATAACTGAATAGTTTT---AGAAATCAAAGTTATGAAATGGTAGTTAAAAAAGGACACCAAGTAAAATATTAACAGGGTTTGTACCCCCTGGGTT
Ncarolinensis_LinvilleCaverns_N227 --------------------------------------------------------------------------------------------------------------------------------------------------------------------------------------------------------------------------------------------------------------------------------------------------------------------------------------------------------------------------------------------------------------------------------------------------------------------------------------------------------------------------------------------------------ATCACATACTGGAGGATGTGAATAAATGTGTCCTGGCTCTGCAGGAAGGTGACGCAGACACGTTAGACAGAACGGCCGGTGCGATTCGGGGACGTTCTGCAAGAGTGTGCAATGTCGTAGCAGCTGAAATGGATAATTATGAGCCTGGCATTTATACAGAGGGTGTTTTGAAAGCCGTTGCTGTTTTGAAGGATCAGGGTATCTCTTTTGTTTGGTTGTTTAAATTGCATCAAAA---------------------------------------------------------------------------------------------------------------------------------------------------------------------------------------------------------------------------------------------------------------------------------------------------------------------------------------------------------------------------------------------
Ncarteri_English_N031 TAATTTGCTTAAAATTGATGGAATAAACTT---AAATTCATCTATAAAAAAAATCATTGTAAATAATCCATTTTAGGGTGGATACATTTTTCTGCTTTCTGCAGGCAATAAAATGTGTGTTTGCATTTCTGGGTATACAGTTTAATG---------------------------------------------TTTTGCTTTAAGTACCTATGAATAATGTGCAATTATATTATGTATTGATATAAATTCTCTTCAATTCTAGGTCATTAATGCAGCTCGAATTTTGGCTGCACGTCCACGTTCTAAAGTTGCTCAGGAAAATATGGATGCTTTTAAGGAAGCATGGGAAAATCAAGTTCGTATCCTTACGGAAGCAGTCGATGATATTACGACAATTGACGATTTCTTGGCTGTCTCTGGTAAATAATCTCAAGGAAATTATCAGTTTCTCTCTCAATTTGTAACTCTGTATGTGTGTGTGGTTGCTGTTTTTTTTTAATTCAAGTATTTGTAATTTTCCTGCCATTCCTTAGAGAATCACATACTGGAGGATGTGAATAAATGTGTCCTGGCTCTGCAGGAGGGTGATGCAGACACATTAGACAGAACTGCCGGTGCAATTCGGGGACGTTCTGCAAGAGTATGCAATGTCGTAGCAGCTGAAATGGATAATTATGAGCCCGGCATTTATACAGAGGGTGTTTTGAAAGCTGTTGCTGTTTTGAAGGATCAGGGTATCTTTATTGTTTGGTTGTTTAAATTGTATCAAAAGTACCAGAAAAAAATAAAATTACAAAGTTTGATAATATAAAGT--AGTTTAGTTTGCTTTAATTACCCAAGAAAGGCATCAAGCAACAGGAACTAAACAAGCTGCAACAGCATGTAGGCAGTTTATATTG---ATATGTAAATTCAAGTATAAATTAATAATATTCAAATATATGCTGTAAAAAATTAGTTACTTTTATAATCACCAGTGTATCATATAATAGATAGAAATACAATTTTATTTTTTATGGTAGATTTAATTAAAACTACATAGGATTTCATAATGAATTACTAAATATTTGTTTTAAAAATCAAAGTTATAAAATGATAGTTAAGAAAGGACATCAAGTAAAATGTTGACACGCTTTGTACCCTCTGGAGT
Ncarteri_LaurelCave_nearTYPE_N0296 ---------------------------------------------AAAAAAAATCATTATAAATAATCCATTCTAGGGTGGATACATTTTTCTGCTTTCTACACATAATAAAATGTTTGTTTGCATTTTTGGGTATGCAATTTAATGTTTTTTTTTCAAAATAGAAATTTTTTAGTAGCTATCGGTGATTTTTTTTACTTTAAGTAGCTGTGAAAAATGTGCAATTATATTATGTGTTCATATACATTCTCTTCAATTCTAGGTCATTAATGCAGCTAGAATTTTGGCTGCACGTCCACGTTCTAAAGTTGCTCAGGAAAATATGGATGCTTTTAAAGAAGCATGGGAAAATCAAGTTCGTATCCTTACGGAAGCAGTCGATGATATTACGACAATTGACGATTTCTTGGCTGTCTCTGGTAAATAATCTCAAGCAAATTATCAGTTTCTCTCTCAATTTGTAACTTTATATGTGTGTGTGGTTGGTGTTTTTTTAAAATTCAAGTATTTGTAATTTTCCTGCCATTCCTTAGAGAATCACATACTGGAGGATGTGAATAAATGTGTCCTGGCTCTGCAGGAGGGCGATGCAGACACATTAGACAGAACTGCCGGTGCGATTCGGGGACGTTCTGCAAGAGTGTGCAATGTTGTAGCAGTGGAAATGGATAATTACGAGCCCGGCATTTATACAGAGGGTGTTTTGAAAGCTGTTGCTGTTTTGAAGGATCAGGGTATTTTTATTGTTTGGTTGTTTAAATTGTATCAAAAGTACCAGAAAAAAATAAAATTACAAAGTTTGATAATATAAAGT--AGTTTAGTTTGCTTTAATTACCCAAGAAAGGCATCAAGCAACAAGAACTAGACAAGCGGCAACAGCATATAGGAAGTTTATATTG---ATATGTAAATTCAAGTTTAAATTAATAATATTCAAATATATGCTGTAAAAAATTAGTTACTTTTATAATCACCAGTGTATCATATAATAGCTGGAAATACAATTTTATTTCTTATGGTAGATCTAATTAAAACTACATAGGATTTCATCATGAATTACTAAATATTTGTTTTAAAAATCAAAGTTATAAAATGATAGTTAAGAAAGAACA--------------------------------------
Ncarteri_PilotMtn_G2185 TAATTTGTTTAAAATTGATAGAATAAACTT---AAATTCATCTATACAAAAAATCATTGTAAATTAACCATTTTAGGGTGGATATATTTTTC-------TGCACACAATAAAATGCTTGTTTGCACTTCTGGGTATACAGTTTAATG-------------------------------------GTGATTTTCTTTACTTTAAGTACCTATGAATAATGTGCAATTATATTATGTATTAATATAAATTCTCTTC-ATTCTAGGTCATTAATGCAGCTAGAATTTTGGCTGCACGTCCACGTTCTAAAGTTGCTCAGGAAAATATGGATGCTTTTAAGGAAGCTTGGGAAAATCAAGTTCGTATCCTTACGGAAGCGGTCGATGATATTACGACAATTGACGATTTCTTGGCTGTCTCTGGTAAATAATCTCAAGCAAATTATCAGTTTCTCTCTCAATTTGTAACTCCGTATGTGTGTGTGGTTGCTGTTCTTTT--AATTCAAGTATTTGTAATTTTCCTGCCATTCCTTAGAGAATCACATACTGGAGGATGTGAATAAATGTGTCCTGGCTCTGCAGGAGGGTGATGCAGACACATTAGACAGAACTGCCGGTGCGATTCGGGGACGTTCTGCAAGAGTATGCAATGTCGTAGCGGCTGAAATGGATAATTATGAGCCCGGCATTTATACAGAGGGTGTTTTGAAAGCTGTTGCTGTTTTGAAGGATCAGGGTATCTTTATTCATTGGTTGTGTAAATTGTATCAAAAGTACCAGAAAAAAATAAAATTACAAAGTTTAAAAATATAAAGAGTAGTTTAGTTTACTTTAATTATCCAAGAAAGG-------------------AACAAGCTGCGACAGCATGTAGACAGTTTATATTG---CTATGTAATTTCAAATATAAATTAATAATATTCAAATATATGCTGTAAAAAATTAGTTACTGTTATAATCACCAGTGTATCATATAATAGATAGAAATACAATTTTATTTCTTATAGTAGATCTAATCAAAACTACACAGGATTTCATCATGAATTACTAAATATTTGTTTTAGAAATCAAAGTTATGGAATGGTAGTTAAGAAAGGACATCAAGTAAAATGTTGATAGGGTTTGTACCCCCTGAAGT
Ncarteri_Pitchfork_N363 ------------------------------------------------------------------------------------------------------------------------------------------------------------------------------------------------TTTTACTTTAAGTAGCTATGAAAAATTTGCAATTATATTATGAATTAATATAAATTCTCTTCAATTCTAGGTCATTAATGCAGCTCGAATTTTGGCTGCGCGTCCACGTTCTAAAGTTGCTCAGGAAAATATGGATGCTTTTAAAGAAGCATGGGAAAATCAAGTTCGTATCCTTACGGAAGCAGTCGATGATATTACGACAATTGACGATTTCTTGGCTGTCTCTGGTAAATAATACCAAGCAAATTATCAGTTTCTCTCTCAATTTGTAACTTTATGTGTGGGTGTGGTTGCTGTTTCTTTAAAATTCAAGTATTTATAATTTTCCTGCCATTCCTTAGAGAATCACATACTGGAGGATGTGAATAAATGTGTCCTGGCTCTGCAGGAAGGTGATGCAGACACATTAGACAGAACTGCCGGTGCGATTCGGGGACGTTCTGCAAGAGTGTGCAATGTCGTTGCAGCGGAAATGGATAATTATGAGCCCGGCATTTATACAGAGGGTGTTTTGAAAGCTGTTGCTGTTTTGAAGGATCAGGGTATCTTTATTCTCTGGTTGTTTAAATTGTGTCAAAAATACCAGAAAAAAATAAAATTACGAAGTTTGATGATATAAAGT--ATTTTAATTTGCTTTAATTGCCCAAGAAAGGCATCAAGCATCAAGAACTTAACAAGCTGCAGCAGCATGTAGACAGTTTATATTG---ATGTGTAAATTCAAGTATAAATTAATAATATTCAAATACATTCTGTAAAAAATTAGTTAC-TTTATAACCACCAGTGTATCATATAATAGATAAAAATATAATTTTATTTCTTATGGTAGATTTAATTAAAACTACATA-------------------------------------------------------------------------------------------------------------
Ncarteri_WeberCty_N1044 -----------------------------------------------------------------------TTTAGGGTGGATATATTTTT-TGCTTTCTGCACACTATAAAATGCTTGTTTGCACTTCTGGGTATACAGTTTAATG-------------------------------------GTGATTTTCTTTACTTTAAGTACCTATGAATAATGTGCAATTATATTATGTAT---TATAAATTCTCTTC-ATTCTAGGTCATTAATGCGGCTAGAATTTTGGCTGCACGTCCACGTTCTAAAGTTGCTCAGGAAAATATGGATGCTTTTAAGGAAGCTTGGGAAAATCAAGTTCGTATCCTTACGGAAGCGGTCGATGATATTACGACAATTGACGATTTCTTGGCTGTCTCTGGTAAATAATCTCAAGCAAATTATAAGTTTCTCTCTCAATTTGTAACTCGGTATGTGTTTGTGGTTGCTGTTCTTTT--AATTCAAGTATTTGTGATTTTCCTGCCATTCCTTAGAGAATCACATACTGGAGGATGTAAATAAGTGTGTCCTGGCTCTGCAGGAGGGTGATGCAGACACATTGGACAGAACTGCCGGTGCGATTCGGGGACGTTCTGCAAGAGTGTGCAATGTCGTAGCGGCTGAAATGGATAATTATGAGCCCGGCATTTATACAGAGGGTGTTTTGAAGGCTGTTGCCGTATTGAAGGATCAGGGTATCTTTATTCTTTGGTTGTTTAAATTGTATCAAAAGTACCAGAAAAAAATAAAATTACAAAGTTTAAAAATATAAAGAGTAGTTTAGTTTGCTTTAATTACCCAAGAAAGGCATCAAGCAACGAGATCTAAACAAGCTGCGACAGCATATAGACAGTTTATATTG---CTATGTAAATTCAAATATAAATTAATAATATTCAAATATATGCTGTAAAAAATTAGTTACTGTTATAATCACCAGTGTATCATATAATAGATAGAAATACAATTTTATTTCTTATAGTAGATCTAATCAAAACTACACAGGATTTTATCATGAATTACTAAATATTTGTTTTAGAAATCAAAGGTATGGAATGGTAGTTAAGAAAGGACATCAAGTAAAATGTTGACAGGGTTTGTACCTCCTGAAGT
Ncarteri_div__RainbowCave_G2089 ---------------------------------------------AAAAAAAATCATTGTAAATAATCTATTCTAGGGTGGATATATTTTTCTGCTTTCTACACATAATAAAATGT---------TTTCTGGGTATTTAGTTTAACGTTTTTTTTTCAAAATAAAAATTTTTTAGTGGCTATCGGTGATTTTCTTTACTTTTAGTAGCTATGGAAAATGTGCAAATATAATATGTATTCATATAAATTCTCTT----TCCAGGTCATCAATGCAGCTAGAATTTTGGCTGCACGTCCACGCTCTAAAGTTGCTCAGGAAAATATGGATGCTTTTAAGGAAGCTTGGGAAAATCAAGTTCGTATCCTTACGGAAGCAGTCGATGATATTACAACAATTGACGATTTCTTGGCTGTCTCTGGTATGTAATCTCGAGCGAATTATCAGTTTCTTTCTCAATTTGTAACTT-------GTGTGTGGTTGGTGTTTTTTTTAAATTCAAGTATTTATAATTTTCCTGCCTTTCTTTAGAGAATCACATACTGGAGGATGTGAATAAATGTGTCCTGGCTCTGCAAGAAGGTGATGCAGACACATTGGACAGAACTGCTGGTGCAATTCGGGGACGTTCTGCAAGAGTGTGCAACGTCGTAGCAGCTGAGATGGATAATTATGAGCCTGGCATTTATACAGAGGGTGTTTTGAAAGCTGTTGCTGTTTTGAAAGATCAGGGTATCTTTATTCTTTGGTTTTACAC----------------------------------TA----------------AGAGCAGTTTAGTTTATTTTAATTACCCGAGAAAGGCATCAAGCGAGAAGAACAAAACAAGCTGCAACAGCATGTAGGCAGTTTATATTGATAATGTGC-------------------TAATATTCAAATATATACTGTAAAAAATTAGTTACTTTTACAATCACCAGAGTATCATATAATAGATAGGAATAAAATTTTGTTTCTTACATTGAATTTAATTAAAACTACATAGGAGTTCATTATGAATTACTGAATATTTGTTTCAGAAATG--------------GTAGTTAAAAATTT-------------------------------CC--------
Ncherokee_BallhootScar_N193 ---------------------------------------------------AATCATTGTAGTAA--CCATTCTAGAGTGGATACATTTTTCTGCTTTCTACACATAATAAAA----TGTTTGCATTTCTGGGTATACAGTT----------------------------------------------TAGTTTTTACTTTAAGTAGCTATGAAAAATGTGCAATTTTTTTATGTATTCATATAAA---TT--CAATTCTAGGTCATTAATGCAGCTAGAATTTTGGCTGCACGTCCACGTTCTAAAGTTGCGCAGGAAAATATGGACGCTTTCAAGGAAGCTTGGGAAAATCAAGTTCGTATCCTTACGGAAGCAGTCGATGATATTACAACAATTGACGATTTCTTGGCTGTCTCTGGTAAATAATTCCAAGCAAATTATCTGTTAAACCCTCAATTTGTAATTT--TGTGTGTGTGTGTTTGGTGTTTTTTTTTAATTCAAGTATTTATAATTTTCCTGCCATTCCTTAGAGAATCACATACTGGAGGATGTGAATAAATGTGTCCTGGCTCTGCAGGAAGGTGATGCAGACACATTGGACAGAACTGCCGGTGCGATTCGGGGACGTTCTGCAAGAGTGTGCAATGTCGTAGCAGCCGAAATGGATAATTATGAGCCTGGCATTTATACAGAGGGTGTTTTGAAAGCTGTTGCTGTTTTGAAGGATCAGGGTAT--------TTTGGTTGTTTAAATTGCATCAAAAGCACAAG-AAATTTTTTAATTACAAAGTTTAATAATATAAAGAACAGTTTAGTTTACTTTAATTACCCAAGAAAGGCAACAAGAACAAACAACAAAAAAAGCTGCAACAGCATGTAGACAGTTTATATTGGTAATATGCAAATTCAAATATAAATTGATAATATTTAAATATATGCCGTAAAGAATTAGTTACTTTTATAATCACCAGTGTACCATACCATAGATGGGAATAAAATTTTATTTTTTATATTGGATTTAATTAAAACTACATAGGATTTCATTATAAATAACTGAATAGTTGTTTTAGAAATCAAAGTTATGAAATGGTAGTTAAAAAAGGACATCATGTTTAA----------------------------
Ncherokee_BalsamMtn_N891 ---------------------------------------------------AATCATTGTAGTTA--CCATTCTAGGGTGGATACATTTTTCTGCTTTCTACACATAATAAAA----TGTTTGCATTTCTGGGTATAGAGTT----------------------------------------------TAATTTTTACTTTAAGTAGCTATGAAAAATGTGCATTTTTTTTATGTATTCATATAAATTCTCTTCAATTCTAGGTCATTAATGCAGCTAGAATTTTGGCTGCACGTCCACGTTCTAAAGTGGCTCAGGAAAATATGGATGCTTTTAAGGAAGCTTGGGAAAATCAAGTTCGTATCCTTACGGAAGCAGTCGATGATATTACAACAATTGACGATTTCTTGGCTGTCTCTGGTAAATAATTCCAAGCAAACTATCTGTTAAACCCTCAATTTGTAATTTTGTGTGTGTGTGTGGTTGGTTTTTTTTTTTAATTCAAGTATTTATAATTTTCCTGCCATTCCTTAGAGAATCACATACTGGAGGATGTGAATAAATGTGTCCTGGCTCTGCAGGAAGGTGATGCAGACACATTAGACAGAACTGCCGGTGCGATTCGGGGACGTTCTGCGAGAGTGTGCAATGTCGTAGCAGCTGAAATGGATAATTATGAGCCTGGCATTTATACAGAGGGTGTTTTGAAAGCTGTTGCTGTTTTGAAGGATCAGGGTATCTCTATTGTTTGGTTGTTTAAATTGCATCAAAAGTACAAGAAAAAAATTTAATTACAAAGTTTAATAATATAAAGAACAGTTTAGTTTACTTTAATTACCCAAAAAAGGCAACAAGAGCAAACAACAAAAAAAGCTGCAACAGCATGTAGACAGTTTATATTGATAATATGCAAATTCAAATATAAATTGATAATATTTAAATATATGCCGTAAAGAATTAGTTACTTTTATAATCACCAGTGTACCGTACCATAGATGGGAATAAAATTTTATTTTTTATATTGGATTTAATTAAAACTACATAGGATTTCATTATAAATAACTGAATAGTTGTTTTAGAAATCAAAGTTATGAAATGGTAGTTAAAAAAGGACATGAAGTAAAATATTAACAGGGTTTGTGCCCCCGGAATT
Ncherokee_SIndianCrk_N681 ---------------------------------------------------------------------------------------------------------------------------------------------------------------------------------------------AATTTTTACTTTAAGTAGCTATGAAAAATGTGCACTTATATTATGTATTCATATAAATTCTCTTCAATTCTAGGTCATTAATGCAGCTAGAATTTTGGCTGCACGTCCACGTTCTAAAGTTGCTCAGGAAAATATGGATGCTTTTAAGGAAGCTTGGGAAAATCAAGTTCGTATCCTTACGGAAGCAGTCGATGATATTACAACAATTGACGACTTCTTGGCTGTCTCTGGTAAATAATTCCAAGCAAACTATCTGTTAAACCCTCAATTTGAAATTC--TGTGTGTGTGTGGTTGGTGTTTTTTTTTAATTCAAGTATTTATAATTTTCCTGCCATTCCTTAGAGAATCACATACTGGAGGATGTGAATAAATGTGTCCTGGCTCTGCAGGAAGGTGATGCAGACACATTAGACAGAACTGCCGGTGCGATTCGGGGACGTTCTGCAAGAGTGTGCAATGTCGTAGCAGCTGAAATGGATAATTATGAGCCTGGCATTTATACAGAGGGTGTTTTGAAAGCTGTTGCTGTTTTGAAGGATCAGGGTATCTCTA-----TGGTTGTTTAAATTGCATCAAAAGTACAAGAAAAAATTTTAATTACAAAGTTTAATAATATAAAGAACAGTTTAGTTACTTT-------------------ACAAGAACAAACAACAAAAAAAGCTGCAACAGCATGTAGACAGTTTATATTGATAATATGCAAATTCAAATATAAATTGATAATATTTAAATATATGCTGTAAAGAATTAGTTAC-TTTATAATCACCAGTGTACCATACCATAGATAGGAATAAAATTTTATTTTTTATATTGGATTTAATT------------------------------------------------------------------------------------------------------------------------
Ncooperi_BeaverCrk_N1002 --------------------------------------------------------------------------------------------------------------------------GCATTTCTGGGTATACAGTTTAATGTTTTTTTTTCAAAATAAAAATTTTTCAGTGGCTACCAGTGATTTTCTTTACTTTAAGTAGCTATGAATAATGTGCAATTATATTATGTATTCATATAAATCCTCTTCAATTCTAGGTCATTAATGCAGCTAGAATTTTGGCTGCACGTCCACGTTCTAAAGTTGCTCAGGAAAATATGGATGCTTTTAAGGAAGCATGGGAAAATCAAGTTCGTATCCTTACGGAAGCAGTCGATGATATTACAACAATTGACGATTTCTTGGCTGTCTCTGGTATATAATCTCAAGCAAATTATCAGTTTCTCTCTCAATTTGTAACTTTGTATGTGTGTGTGGTTGCTGTTTTTTT--AATTCAAGTATTTATAATTTTCCTGCCATTCCTTAGAGAATCACATACTGGAGGATGTGAACAAATGTGTCCTGGCTCTGCAAGAAGGTGATGCAGACACATTAGACAGAACTGCCGGTGCGATTCGGGGACGTTCTGCAAGAGTGTGCAATGTCGTAGCAGCTGAAATGGATAATTATGAGCCCGGCATTTATACAGAGGGTGTTTTGAAAGCTGTTGCTGTTTTGAAGGATCAGGGTATCTTTATTGTTTGATTGTTTAAATTGTGTCAAAGGTACCAGAAAAGAATAAAATTACAAAGTTTAAAAATATAAAGAGCAGTTTAGTTTACTTTAATTACTCAAGAAGAGCATCAGGCGACAAGAACTAAACGAGCTGCAACAGCATGTAGACAGTTTATATTGATAATATGCAAATTCAAATATAAATTGACAATATTCAAATATATGCTGTAAAAAATTAGTTATTTTTATAATCATCTT--------ATAATAAATAGGAATGAAATTTTATTTCTTATATTGGATTTAATTAAAACTACCTAGGATTTCATTATGAATTATTGAATATTTGTTTTAGAACTCAAAGTTACGAAATGGTAGTTAAGAAAGGACATCCAGTAAGATATTAACAGGGTTCGTACCCTCAGGATT
Ncooperi_BrasstBald_N824 ---------TAAAATTGATGGAATAAACTTAGCAAATTCATCTATACAAAAAATCATTGTAAATAATCCA-----------------------------TGCACACAATAAAATGTTTGTTTGCATTTCTGGGTATGCAGTTTAATGTTTTTTTTTCAAAATAAAAATTTTTCAGTGGCTACCAGTGATTTTCTTTACTTTAAGTAGCTATGAATAATGTGCAATTATATTATGTATTCATATAAATCCTCTTCAATTCTAGGTCATTAATGCAGCTAGAATTTTGGCTGCACGTCCACGTTCTAAAGTTGCTCAGGAAAATATGGATGCTTTTAAGGAAGCATGGGAAAATCAAGTTCGTATCCTTACGGAAGCAGTCGATGATATTACAACAATTGACGATTTCTTGGCTGTCTCTGGTAAATAATCTCAAGCAAATTATCAGTTTCTCTCTCAATTTGTAACTTTGTATGTGTGTGTGGTTGCTGTTTTTTT--AATTCAAGTATTTATAATTTTCCTGCCATTCCTTAGAGAATCACATACTGGAGGATGTGAACAAATGTGTCCTGGCTCTGCAAGAAGGTGATGCAGACACATTAGACAGAACTGCCGGTGCGATTCGGGGACGTTCTGCAAGAGTGTGCAATGTCGTAGCAGCTGAAATGGATAATTATGAGCCCGGCATTTATACAGAGGGTGTTCTGAAAGCTGTTGCTGTTTTGAAGGATCAGGGTATCTTTATTGATTGATTGTTTAAATTGTGTCAAAGGTATCAGAAAAGAATAAAATTACAAAGTTTAAAAATATAAAGAGCAGTTTAGTTTACTTTAATTACTCAAGAAGAGCATCAGGCGACAAGAACTAAACAAGCTGCAACAGCATATAGACAGTTTATATTGATAATATGCAAATTCAAATATAAATTGACAATATTCAAATATATGCTGTAAAAAATTAGTTATTTTTATAATCATCTT--------ATAATAAATAGGAATGAAATTTTATTTCTTATATTGGATTTAATTAAAACTACCTAGGATTTCATTATGAATTATTGAATATTTGTTTTAGAACTCAAAGTTACGGAATGGTAGTTAAGAAAGGACATCCAGTAAGATATTAACAGGGTTCGTAC----------
Ncooperi_CheoahDam_N1122 TAATTTGTTTAAAATTGATAGAATGAACTTAGCAAATTCATCTATAAAAAAAATCATTGTAAATAATCCATTCTGGGATGGCTACCTTTTTCTGCTTTCTGCACATAATAAAATGTTTGTTTGTATTTCCGAGTA------TTCATGTTTATTTTTTAAAATAAAAATTTTTCAGTGGCTATTGGTGATTTTCTTTACTTTAAGTAGCTATGAAAAATGTGCAATTA---TATGCATTCATATAAATTCTTTTCAATTCTAGGTCATTAATGCAGCTAGAATTTTGGCTGCACGTCCACGTTCTAAAGTTGCTCAGGAAAATATGGATGCTTTTAAAGAAGCTTGGGAAAATCAAGTTCGTATCCTTACGGAAGCAGTCGATGATATTACAACAATTGACGATTTCTTGGCTGTCTCTGGTAAATAATCCCAAGCAAATTATCTGTTAACCCCTCAATTTGTAACTT-------GTGTGTGGTTGATGTTTTTTTAAAGTTCATGTATTTATAATTTTCCTGCCATTCCTTAGAGAATCACATACTGGAGGATGTGAACAAATGTGTCCTGGCTCTGCAAGAAGGTGATGCAGACACATTAGACAGAACTGCTGGTGCGATTCGGGGGCGTTCTGCAAGAGTGTGCAATGTCGTAGCAGCTGAAATGGATAATTATGAGCCCGGCATTTATACAGAGGGCGTTTTGAAAGCTGTTGCTGTTTTGAAGGATCAGGGTATCTCTATTCTTTGGTTGTTTAAATTGTGTCAAAAGTACCAG--------------------------------------G-------------------------------------------------AAAAAGCTGCAACAGCATG---------------------------------------------------------------------------------------------------------------------------------------------------------------------------------------------------------------------------------------------------------------------------
Ncooperi_NantRiverGorge_N682 ---------------------------------------------------------------------------------------------------------------------------------------------------------------------------------------------------------------------------------------------------------------------------------------------------------------------------------------------------------------TCAAGTTCGTATCCTTACGGAAGCAGTCGATGATATTACAACAATTGACGATTTCTTGGCTGTCTCTGGTAAATAATCTCAAGCAAATTATCAGTTTCTCTCTCAATTTGTAACTTTGTATGTGTGTGTGGTTGCTGTTTTTTT--AATTCAAGTATTTATAATTTTCCTGCCATTCCTTAGAGAATCACATACTGGAGGATGTGAACAAATGTGTCCTGGCTCTGCAAGAAGGTGATGCAGACACATTAGACAGAACTGCCGGTGCGATTCGGGGACGTTCTGCAAGAGTGTGCAATGTCGTAGCAGCTGAAATGGATAATTATGAGCCCGGCATTTATACAGAGGGTGTTTTGAAAGCTGTTGCTGTTTTGAAGGATCAGGGTATCTTTATTGTTTGATTGTTTAAATTGTGTCAAAGGTACCAGAAAAGAATAAAATTACAAAGTTTAAAAATATAAAGAGCAGTTTAGTTTACTTTAATTACTCAAGAAGAGCATCAGGCGACAAGAACTAAACGAGCTGCAACAGCATGTAGACAGTTTATATTGATAATATGCAAATTCAAATATAAATTGACAATATTCAAATATATGCTGTAAAAAATTAGTTATTTTTATAATCATCTT--------ATAATAAATAGGAATGAAATTTTATTTCTTATATTGGATTTAATTAAAACTACCTAGGATTTCATTAT-------------------------------------------------------------------------------------------------
Ncooperi_RockCrRoad_N1160 TAATTTGTTTAAAATTGATAGAATGAACTTCATAAATTCATCTAT-AAAAAAATCATTGTAAATAATCCATTCTGGGATGGCTACATTTTTCTGCTTTCTGCACATAATAAAATGTTTGTTTGCATTTCCGAGTA------TTCATGTTTATTTTTTAAAATAAAAATTTTTCAGTGGCTATTGGTGATTTTCTTTACTTTAAGTACTTATGAATAATGTACAATTATATTATGTATTCATATAAATTCTCTTCAATTCTAGGTCATTAATGCGGCTAGAATTTTGGCCGCACGTCCACGTTCTAAAGTTGCTCAGGAAAATATGGATGCTTTTAAGGAAGCATGGGAAAATCAAGTTCGTATCCTTACGGAAGCAGTCGATGATATTACAACAATTGACGATTTCTTGGCTGTCTCTGGTAAATAATCCCAAGCAAATTATCTGTTAATCCCTCAATTTGTAACTTTGTGTGTGGGTGTGGTTGATGTTTTTTTAAAATTCAAGTATTTAGAATTTTCCTACCATTCCTTAGAGAATCACATACTGGAGGATGTGAACAAATGTGTCCTGGCTCTGCAAGAAGGTGATGCAGACACATTAGACAGAACTGCCGGTGCGATTCGGGGACGTTCTGCAAGAGTGTGCAATGTCGTAGCAGCTGAAATGGATAATTATGAGCCCGGCATTTATACAGAGGGCGTTTTGAAAGCCGTTGCTGTTTTGAAGGATCAGGGTATCTTTATTCTTTGGTTGTTTAAATTGTGTCAAAAGTACCAGAAAAAAATAAAATTACAAAGTTTGATAATATAAAGA--AGTTTAGTTTGCGTTAATTACCCAAGAAAGGCATCAAGCAACAAGAACTAAACAAGCTGCAACAGCATGTAGACAGTTTACATTG---ATATGTAAATTCAAGTTTAAATTAATAATATTCAAATATATGCTGT-AAAAATTAGTTACTTTTATAATCACCAGTGTATCATATAATAGATAGAAATACAATTTTATTTCTTATGGTAAATCTAATTAAAACTACATAGGATTTCATCATGAATTACTAAATATTTGTTTTAGAAATCAAAGTTATAAAATGATAGTTAAGAAAGGACATCAAGTAAAATGTTGACAGGGTTTGTACCCCCTGGAGT
Ncoylei_Apalachia_N1195 TAATTTGTTTAAAATGGATGGAATAAACTCAGCAAATTCATATATACAAAAAATCATTGTAAATAATCCA-----------------------------TGCACACAATAAAATGTTTGTTTGCATTTCTGGGTA---------ATGTTTTTTTTTCAAAATAAAAATTTTTCAGTGGCTACCAGTGATTTTCTTTACTTTAAGTAGATATGAATAATGTGCAATTATATTATGTATTCATGTAAATTCTCTTCAATTGTAGGTCATTAATGCGGCTAGAATTTTGGCTGCACGTCCACGTTCTAAAGTTGCTCAGGAAAATATGGATGCTTTTAAGGAGGCTTGGGAAAATCAAGTTCGTATCCTTACAGAAGCAGTCGATGATATTACAACAATTGACGATTTCTTGGCTGTCTCTGGTAAATAATCCCAAGCAAATTATCTGTTAAAACCTCAGTTTGTAACTT-------GTGTGTGGTTGCTGTTTTTTTAATATTCAAGTATTTGTAATTTTCCTGCCATTCCTTAGAGAATCACATACTGGAGGATGTGAATAAATGTGTCCTGGCTCTGCAAGAAGGTGATGCAGACACATTGGACAGAACTGCCGGTGCGATTCGTGGACGTTCTGCGAGAGTGTGCAACGTCGTAGCAGCTGAAATGGATAATTATGAGCCAGGCATTTATACAGAGGGTGTTTTGAAAGCTGTTGCTGTTTTGAAGGATCAGGGTATCTTTATTATTTGATTGTTTAAATTGTGTCAAAGGTACCAGAAAGGAATAAAATTACAAAGTTTAAAAATATAAAGAATAGTTTAGTTTACTTTAATTAC------------TCAAGCGACAAGAACTAAACAAGCTGCAACAGCATGTGGACAGTTTATATTGCTAATATGCAAATTCAAATATAAATTGATAATATTCAAATGTATGCTGTAAAAAATTAGTTATTTTTATAATCACCAGTGTATCTTATAATAAATCGGAATAAAATTTTATTTCTTATATTGGATTTAATTAAAACTATCTAGGATTTCATTATGAATTATTGAATATTTGTTTTAGAACTCAAAGTTATGAAATGGTAGTTAAGAAAGGACATCCAG---------------------------------
Ncoylei_DinkinCove_N1118 TAATTTGTTTAAAATGGATGTAATAAACTCAGCAAATTCATATATACAAAAAATCATTGTAAATAATCCA-----------------------------TGCACACAATAAAATGTTTGTTTGCATTTCTGGGTA---------ATGTTTTTTTTTCAAAATAAAAATTTTTCAGTGGCTACCAGTGATTTTCTTTACTTTAAGTAGATATGAATAATGTGCAATTATATTATGTATTCATGTAAATTCTCTTCAATTCTAGGTCATTAATGCGGCTAGAATTTTGGCTGCACGTCCACGTTCTAAAGTTGCTCAGGAAAATATGGATGCTTTTAAGGAGGCTTGGGAAAATCAAGTTCGTATCCTTACAGAAGCAGTCGATGATATTACAACAATTGACGATTTCTTGGCTGTCTCTGGTAAATAATCCCAAGCAAATTATCTGTTAAAACCTCAGTTTGTAACTT-------GTGTGTGGTTGCTGTTTTTTTAAAATTCAAGTATTTGTAATTTTCCTGCCATTCCTTAGAGAATCACATACTGGAGGATGTGAATAAATGTGTCCTGGCTCTGCAAGAAGGTGATGCAGACACATTGGACAGAACTGCCGGTGCGATTCGTGGACGTTCTGCGAGAGTGTGCAACGTCGTAGCAGCTGAAATGGATAATTATGAGCCAGGCATTTATACAGAGGGTGTTTTGAAAGCTGTTGCTGTTTTGAAGGATCAGGGTATCTTTATTATTTGATTGTTTAAATTGTGTCAAAGGTACCAGAAAAGAATAAAATTACAAAGTTTAAAAATATAAAGAGTAGTTTAGTTTACTTTAATTACTCAGGAAAGGCATCAAGCGACAAGAACTAAACAAGCTGCAACAGCATGTGGGTAGTTTATATTGCTAATATGCAAATTCAAATATAAATTGATAATATTCAAATGTATGCTGTAAAAAATTAGTGATTTTTATAATCACCAGTGTATCTTATAATAAATCGGAATAAAATTTTATTTCTTATATTGGATTTAATTAAAACTATCTAGGATTTCGTTATGAATTATTGAATATTTGTTTTAGAACTCAAAGTTATGAAATGGTAGTTAAGAAAGGACATCCA----------------------------------
Ncressleri_AndersonSpringCave_G2075 TAATTTTTTTAAAATTGATGGAATAAATATAGCAAATTCATCTATCAAAAAAAAAATTATAAATAATACATTCTAGGGTGAATACATTTTTCTGTTTTCTACACATAATAAAACGTTTGTTTGCATTTCTGGGTATACAGTTTAATGTTTTTTTTTCAAAATAAAAATTTTTTAGTGGCTATCACTGATTTTCTTTACTTTAAGTAGCTATGAA-AATGTGCAATTATATTATGTATTCATATAAATTCTCTTCAATTCTAGGTCATTAATGCAGCTAGAATTTTGGCTGCTCGTCCGCGCTCTAAAGTTGCTCAGGAAAATATGGATGCTTTTAAGGAAGCTTGGGAAAATCAAGTTCGTATCCTTACAGAAGCAGTCGATGATATTACAACAATTGACGATTTCTTGGCTGTCTCTGGTAAATAATCTCAAGCAAATTATCAGTTTCTCTCTCAATTTGTAACTTTATTTGTGTGTGTGGTTGGTGTTTTTTTTAAATTCAAGTATTTTTAATTTTCCTACCATTCTTCAGAGAATCACATACTGGAGGATGTGAATAAATGTGTCCTGGCCCTGCAAGAAGGTGATGCAGACACATTAGACAGAACTGCTGGTGCGATTCGAGGACGTTCTGCAAGAGTGTGCAACGTCGTAGCAGCTGAAATGGATAATTATGAGCCTGGCATTTATACAGAGGGTGTTTTGAAAGCTGTTGCTGTTTTGAAAGATCAAGGTATCTTTATTATTTGGTTGTTTAAATTCCATCAAAGGTACCAGAAAAAAATAAAATTACAAAGTTTTATAATTTAAAGAGCAGTTTAGTTCACTTTAATTACTCAAGAAAGGCATCAAACAACAAGAGCTGAACAATCTGCAACAGCATGTAGATAATTTATATTGATAATATGTAAATTCAAATATAAATTGATAGTATTCAAATATATGCTGTAAGAAATTGGTTACTTTTATGATCACCAGTGTATCATATGATAGATAGGAATAAAATTTTATTTCTTATATTGGATTTATTTAAAACCACATAGGATTTCATTATGAATTACTGAATATTTGTTTTAGAAATCAAAGTTATGAAATAGTAGTTAAGAAAGGACATCAAGTAAAATGTTAACAAGGTTTGTACCCCCTGGATT
Ncressleri_PigeonCave_G2077 TAATTTTTTTAAAATTGATGGAATAAATATAGCAAATTCATCTATCAAAAAAAAAATTATAAATAATACATTCTAGGGTGAATACATTTTTCTGTTTTCTACACATAATAAAACGTTTGTTTGCATTTCTGGGTATACAGTTTAATGTTTTTTTTTCAAAATAAAAATTTTTTAGTGGCTATCACTGATTTTCTTTACTTTAAGTAGCTATGAA-AATGTGCAATTATATTATGTATTCATATAAATTCTCTTCAATTCTAGGTCATTAATGCAGCTAGAATTTTGGCTGCTCGTCCGCGCTCTAAAGTTGCTCAGGAAAATATGGATGCTTTTAAGGAAGCTTGGGAAAATCAAGTTCGTATCCTTACAGAAGCAGTCGATGATATTACAACAATTGACGATTTCTTGGCTGTCTCTGGTAAATAATCTCAAGCAAATTATCAGTTTCTCTCTCAATTTGTAACTTTATTTGTGTGTGTGGTTGGTGTTTTTTTTAAATTCAAGTATTTTTAATTTTCCTACCATTCTTCAGAGAATCACATACTGGAGGATGTGAATAAATGTGTCCTGGCCCTGCAAGAAGGTGATGCAGACACATTAGACAGAACTGCTGGTGCGATTCGAGGACGTTCTGCAAGAGTGTGCAACGTCGTAGCAGCTGAAATGGATAATTATGAGCCTGGCATTTATACAGAGGGTGTTTTGAAAGCTGTTGCTGTTTTGAAAGATCAAGGTATCTTTATTATTTGGTTGTTTAAATTCCATCAAAGGTACCAGAAAAAAATAAAATTACAAAGTTTTATAATTTAAAGAGCAGTTTAGTTCACTTTAATTACTCAAGAAAGGCATCAAACAACAAGAGCTGAACAATCTGCAACAGCATGTAGATAATTTATATTGATAATATGTAAATTCAAATATAAATTGATAGTATTCAAATATATGCTGTAAGAAATTGGTTACTTTTATGATCACCAGTGTATCATATGATAGATAGGAATAAAATTTTATTTCTTATATTGGATTTATTTAAAACCACATAGGATTTCATTATGAATTACTGAATATTTGTTTTAGAAATCAAAGTTATGAAATAGTAGTTAAGAAAGGACATCAAGTAAAATGTTAACAAGGTTTGTACCCCCTGGATT
Ncrosbyi_MtMitchell_N210 TAATTTGTTTAAAATTGATGGAATAAACATGGCAAATTCATCTATAAACAAAATCATTGTAAATAACCCATTCTAGGGTGGATACATTTTCCAGTTTTCTACACATAATAAAATGTTTGTTTGCATTTCTGGGTATACAATTTAATGTTTTTTTTTCAAAATAAAAATTTTTTAGTGGCTATCGGTGATTTTCTTTACTTTAAGTATCTATGAAAAATGTGCAATTATATTATGCATTCATATAAATTCTCTTCAATTCTAGGTCATTAATGCAGCTAGAATTTTGGCTGCACGTCCACGTTCGAAAGTTGCTCAGGAAAATATGGATGCTTTTAAAGAAGCATGGGAAAATCAAGTTCGTATCCTTACGGAAGCAGTCGATGATATTACAACAATTGACGATTTCTTGGCTGTCTCTGGTAAATAATCTCAAGCAAATT-----TTT--CTCTCAATTTGTAACTTTTTGCCTGTGCA--GTTGGTGTTTTTTTAAAATTCAAGTATTTATAATTTTCCTGCCATTCCTTAGAGAATCACATACTGGAGGATGTGAATAAATGTGTCCTGGCTCTGCAAGAAGGTGATGCAGACACATTAGACAGAACTGCCGGTGCGATTCGGGGACGTTCTGCAAGAGTGTGCAATGTTGTAGCAGCTGAAATGGATAATTATGAGCCTGGCATTTATACAGAGGGTGTTTTAAAAGCTGTTGCTGTTTTGAAGGATCAGGGTATCTTTATTGTTTGGTTGTTTAAATTGCATCAAAAGTACAAGAAGAAGATTAAATTATAAAGTTTAATTATATAAAGAACAGGTTAGTTTACTTTAATTACCCAAGAAAGGCAGCAAGAACAAACAACCAAAAAAGCTGCAACAGCATGTAGACAGTTTATATTGATAATATGCAAATTCAAATATAAATTTATAATATTTAAATATATGCTTTAAAAAATTAGTTACTTTTATAATCACCAGTGTATCATATCATAGATAGGAATAA----------------------------------------------------------------------------------------------------------------------------------------------------
Ncrosbyi_PricesCrk_N1143 ----------------------------------------------------------------------------GGTGGATACATTTTCCAGTTTTCTACACATAATAAAATGTTCGTTTGCATTTCCGGGTATACAATTTAATGTTTTTTTTTCAAAATAAAAATTTTTTAGTGGCTATCAGTAATTTTCTTTACTTTAAGTATCTATGAAAAATGTGCAATTATATT----ATTCATATAAATTCTCTTCAATTCTAGGTCATTAATGCAGCTAGAATTTTGGCTGCACGTCCACGTTCTAAAGTTGCTCAGGAAAATATGGATGCTTTTAAAGAAGCATGGGAAAATCAAGTTCGTATCCTTACGGAGGCAGTCGATGATATTACAACAATTGACGATTTCTTGGCTGTCTCTGGTAAATAATCTCAAGCAAATTATCAATTT--CTCTCAATTTGTAACTTTTTGCCTGTGTG--GTTGGTGTTTTTTTTAAATTCAAGTATTTATTATTTTCCTGCCATTCCTTAGAGAATCACATACTGGAGGATGTGAATAAATGTGTCTTGGCTCTGCAAGAAGGTGATGCAGACACATTAGACAGAACTGCCGGTGCGATTCGGGGACGTTCTGCAAGAGTGTGCAATGTCGTAGCAGCTGAAATGGATAATTATGAGCCTGGCATTTATACAGAGGGTGTTTTAAAAGCTGTTGCTGTTTTGAAGGATCAGGGTATCTTTATTGTTTGGTTGTTTAAATTGCATCAAAAGTACAAGAAGAAGAATTAATTACAAATTTTAATTATATAAAGAACAGGTTAGTTTACTTTAATTACCTAAGAAAGGCAACAATAAC---------AAAAAGCTGCAACAGCATATAGACAGTTTATATTGATAATATGCAAATTCAAATATAAATTGATAATATTTAAATATATGCTGTAAAAAATTAGTTACTTTTATAATCACTAGTGTATCACATCATAGATAGGAATAAAATTTTATTTTTTATATTGGATTTAATTAAAACTGCATAGGATTTCATTATAAATAACCGAATAGTTGTT------------------------------------------------------------------------------
Ncrosbyi_ShufordCrk_N1148 TAATTTGTTTAAAATTGATAGAATAAACATGGCAAATTCATCTATAAACAAAATCATTGTAAATAACCCATTCTAGGGTGGATACATTTTCCAGTTTTCTACACATAATAAAATGTTTGTTTGCATTTCTGGGTATACAATTTAATGTTTTTTTTTCAAAATAAAAATTTTTTAGTGGCTATCGGTGATTTTCTTTACTTTAAGTATCTATGAAAAATGTGCAATTATATTATGCATTCATATAAATTCTCTTCAATTCTAGGTCATTAATGCAGCTAGAATTTTGGCTGCACGTCCACGTTCGAAAGTTGCTCAGGAAAATATGGATGCTTTTAAAGAAGCATGGGAAAATCAAGTTCGTATCCTTACGGAAGCAGTCGATGATATTACAACAATTGACGATTTCTTGGCTGTCTCTGGTAATTAATCTCAAGCAAATTATCAATTT--CTCTCAATTTGTAACTTTTTGCCTGTGCA--GTTTGTGTTTTTTTTTAATTCAAGTATTTATAATTTTCCTGCCATTCCTTAGAGAATCACATACTGGAAGATGTGAATAAATGTGTCCTGGCTCTGCAAGAAGGTGATGCAGACACATTAGACAGAACTGCCGGTGCGATTCGGGGACGTTCTGCAAGAGTGTGCAATGTTGTAGCAGCTGAAATGGATAATTATGAGCCTGGCATTTATACAGAGGGTGTTTTAAAAGCTGTTGCTGTTTTGAAGGATCAGGGTATCTTTATTGTTTGGTTGTTTAAATTGCATCAAAAGTACAAGAAGAAAATTAAATTATAAAGTTTGATTATATAAAGAACAGGTTAGTTTACTTTAATTACCCAAGAAAGGCAACAAGAACAAACAACAA----------------------------------------------------------------------------------------------------------------------------------------------------------------------------------------------AACAACTGAATAGTTGTTTTAGAAATCAAAGTTATGAAAAGGTAGTTAAGACAGGACATCAAGTAA------------------------------
Ndellingeri_BullpenBridge_N109 TAATTTGTTTAGGATTGATGGAATAAACTTAGCAAATTCATCTGTAAAAAAAAACATTGTAGTAA--CCATTCTAGGGTGGATACATTTTTCTGCTTTCTACACATAATAAAATGTTTGTTTGCATTTCTGGGTATACAGTTTAATGT--------------------------------------------TTTTACTTTAAGTAGTTATGAAAAATGTGCAATTATATTATATATTCATATAAATTCTCTTCAATTCTAGGTCATTAATGCAGCTAGAATTTTGGCTGCACGTCCACGTTCTAAAGTTGCTCAGGAAAATATGGATGCTTTTAAGGAAGCTTGGGAAAATCAAGTTCGTATCCTTACGGAGGCAGTCGATGATATTACAACAATTGACGATTTCTTGGCTGTCTCTGGTAAATAATCACAAGCAAATTATCTGTTAACCCTTCAATTTGTAACTT----TGTGTGTGTGGTTGATGTTTTTTTAAAATTCAAGTATCTATAATTTTTCTACCATTCCTTAGAGAATCACATACTGGAGGATGTGAACAAATGTGTCCTGGCTCTGCAAGAAGGCGATGCAGACACATTAGACAGAACTGCCGGTGCGATTCGGGGACGTTCTGCAAGAGTCTGCAATGTCGTAGCAGCTGAAATGGATAATTATGAGCCCGGCATTTATACAGAGGGGGTTTTGAAAGCTGTTGCCGTTTTGAAGGATCAGGGTAT------------GTTGTTTAAATTGTGTCAAAAGTACCAGAAAAAAATAAAATTACAAAGTTTGATAATATAAAGA--AGTTTAGTTTGCTTTAATCGCCCAAGAAAGGCATCAAGCAACAAGAACTAAACAAGCTGCAACGGCATGCAGCCAGTTTATATTG---ATATGTAAATTCAAGTTTAAATTAACAATATTCAAATATATGCTGT-AAAAATTAGTTACTTTTATAATCGCCAGTGTATCGT---ATAGATAGAAATACAATTTTATTTCTTATGGCAGATCTAATTAAAACTACATAGGATTTCATCATGAATTACTAAATATTTGTTTTAGGAATCAAAGTTATAAAATGATAGTTAAGAAAGGACATCAAGTAAAATGTTGACAGGGTTTGTACCCCCTGGAGT
Ndellingeri_WhitewFalls_N887 ---------------------------------------------AAAAAAAAACATTGTAGTAA--CCATTCTAGGGTGGATACATTTTTCTGCTTTCTACACATAATAAAATGTTTGTTTGCATTTCTGGGTATACAGTTTAATGT--------------------------------------------TTTTACTTTAAGTAGCTATGAAAAATGTGCAATTATATTATATATTCATATAAATTCTCTTCAATTCTAGGTCATTAATGCAGCTAGAATTTTGGCTGCACGTCCACGTTCTAAAGTTGCTCAGGAAAATATGGATGCTTTTAAGGAAGCTTGGGAAAATCAAGTTCGTATCCTTACGGAAGCAGTCGATGATATTACAACAATTGACGATTTCTTGGCTGTCTCTGGTAAATAATCCCAAGCAAATTATCTGTTAACCCTTCAATTTGTAACTT----TGTGTGTGTGGTTGATGTTTTTTTAAAATTCAAGTATTTATAATTTTTTTACCATTCCTTAGAGAATCACATACTGGAGGATGTGAACAAATGTGTCCTGGCTCTGCAAGAAGGTGATGCAGACACATTAGACAGAACTGCCGGTGCGATTCGGGGACGTTCTGCAAGAGTGTGCAATGTCGTAGCAGCTGAAATGGATAATTATGAGCCCGGCATTTATACAGAGGGGGTTTTGAAAGCTGTTGCCGTTTTGAAGGATCAGGGTAT------------GTTGTTTAAATTGTGTCAAAAGTACCAGAAAAAAATAAAATTACAAAGTTTGATAATATAAAGA--AGTTTAGTTTGCTTTAATTACCCAAGAAAGGCATCAAGCAACAAGAACTAAACAAGCTGCAACAGCATGCAGACAGTTTATATTG---ATATGTAAATTCAAGTTTAAATTAATAATATTCAAATATATGCTGT-AAAAATTAGTTACTTTTATAATCACCAGTGTATCAT---ATAGATAGAAATACAATTTTATTTCTTATGGTAGATCTAATTAAAACTACATAGGATTTCATCATGAATTACTAAATATTTGTTTTAGGAATCAAAGTTATAAAATGATAGTTAAGAAAGGACATCAAGTAAAATGTTGACAGGGTTTGTACCCCCTGGAGT
Ndilutus_GrassyCreek_N670 -----------------------------------------------------------------------------------------------------------------------------------------------------------------------------------------------------------------------------------------------------------------------------------------------------GTCCACGTTCTAAAGTCGCTCAGGAAAATATGGATGCTTTTAAGGAAGCTTGGGAAAATCAAGTTCGTATCCTTACGGAAGCAGTCGATGATATTACAACAATTGACGATTTCTTGGCTGTCTCTGGTAAATAATTCCAAGCAAATTATCTGTTAAACCCTCAATTTGTAATTG--TGTGTGTGTGTGGTTGGTGTTTTTTT--AATTCAAATATTTATAATTTTCCTGCCATTCCTTAGAGAATCACATACTGGAGGATGTGAATAAATGTGTCCTGGCTCTGCAGGAAGGGGATGCAGACACGTTAGACAGGACTGCCGGTGCGATTCGGGGACGTTCTGCAAGAGTGTGCAATGTCGTAGCAGCCGAAATGGATAATTATGAGCCCGGCATTTATACAGAGGGTGTTTTGAAAGCTGTTGCTGTTTTGAAGGATCAGGGTATATCTATTGTTTGGTTGTTTAAATTGCATCAAAAGTACAAG-AATTTTTT-AATTACAAAGTTTAATAATATAAAGAACAGTTTAGTTTACTTTAATTACCCAAGAAAGGCAAT-------------AAAAAAAGCCGCAAC---------------------------------------------------------------------------------------------------------------------------------------------------------------------------------------------------------------------------------------------------------------------------------
Ndilutus_StarveRockCave_G3174 -------------------------------------------------------------------------TAGGGTGGATACATTTTTCTGCTTTCTACACATAATAAAATGTTTGTTTGCATTTCTGGGTATACAGTT----------------------------------------------TAATTTTTACTTTAAGTAGCTATGAAAAATGTGTAATTATATTGTGTATTCATATAAATTCTCTTCAATTCTAGGTCATTAATGCAGCTAGAATTTTGGCTGCACGTCCACGTTCTAAAGTCGCTCAGGAAAATATGGATGCTTTTAAGGAAGCTTGGGAAAATCAAGTTCGTATCCTTACGGAAGCAGTCGATGATATTACAACAATTGACGATTTCTTGGCTGTCTCTGGTAAATAATTCCAAGCAAATTATCTGTTAAACCCTCAATTTGTAATTG--TGTGTGTGTGTGGTTGGTGTTTTTTT--AATTCAAATATTTATAATTTTCCTGCCATTCCTTAGAGAATCACATACTGGAGGATGTGAATAAATGTGTCCTGGCTCTGCAGGAAGGGGATGCAGACACGTTAGACAGGACTGCCGGTGCGATTCGGGGACGTTCTGCAAGAGTGTGCAATGTCGTAGCAGCCGAAATGGATAATTATGAGCCCGGCATTTATACAGAGGGTGTTTTGAAAGCTGTTGCTGTTTTGAAGGATCAGGGTATATCTATTGTTTGGTTGTTTAAATTGCATCAAAAGTACAAG-AATTTTTT-AATTACAAAGTTTAATAATATAAAGAACAGTTTAGTTTACTTTAATTACCCAAGAAAGGCAAT-------------AAAAAAAGCCGCAACAGCATGTAGGCAGTTTATATTGATAATGTGCAAATTCA-------------------------------------------------------------------------------------------------------------------------------------------------------------------------------------------------------------------------------------------
Nfridelli_LittlePigeon_N262 TAATTTGTTTAGGATTGATGGAATAAACTTAGCAAATTCATCTGTACAAAAAAACATTGTAGTAA--TCATTCTAGGGTGGATACATTTTTCTGCTTTCTACACATAATAAAATGTTTGTTTGCATTTCTGGGTATACAGTTTAATGT--------------------------------------------TTTTACTTTAAGTAGCTATGAAAAATGTGCAATTACATTATATATTCATATAAATTCTCTTCAATTCTAGGTCATTAATGCAGCTAGAATTTTGGCTGCACGTCCACGTTCTAAAGTTGCTCAGGAAAATATGGATGCTTTTAAGGAAGCTTGGGAAAATCAAGTTCGTATCCTTACGGAAGCAGTCGATGATATTACAACAATTGACGATTTCTTGGCTGTCTCTGGTAAATAATCCCAAGCAAATTATCTGTTAACCCCTCAATTTGTAACTTTGTGTGTGTGTGTGGTTGATGTTTTTTTAAAATTCAAGTATTTATTATTTTCCTACCATTCCTTAGAGAATCACATACTGGAGGATGTGAACAAATGTGTCCTGGCTCTGCAAGAAGGGGATGCAGACACATTAGACAGAACTGCCGGTGCGATTCGGGGACGTTCTGCAAGAGTGTGCAATGTCGTAGCAGCTGAAATGGATAATTATGAGCCCGGCATTTATACAGAGGGGGTTTTGAAAGCTGTTGCCGTTTTGAAGGATCAGGGTATCTTAATTCCTTGGTTGTTTAAATTGTGTCAAAAGTACCAGAAAAAAATAAAATTACAAAGTTTGATAATATAAAGA--AGTTTAGTTTGCTTTAATTACCCAAGAAAGGCATCAAGCAACAAGAACTAAACAAGCTGCAACAGCATGTAGACAGTTTATATTG---ATATGTAAATTCAAGTTTAAATTAATAATATTCAAATATATGCTGT-AAAAATTAGTTACTTTTATAATCACCAGTGTATCATATAATAGATAGAAATACAACTTTATTTCTTATGGTAGATCTAATTAAAACTACATAGGATTTCATCATGAATTACTAAATATTTGTTTTAGAAATCAAAGTTATAAAATGATAGTTAAGAAAGGACATCAAGTAACATGTTGACAGGGTTTGTACCCCCTGGAGT
Nfurtivus_HugdenBranch_G3175 TGATTTGT-TAGGATTGATGGAATAAACTTAACAAATTCATCTAT------------TGTAAATAATCCATTCTAGGGTGGATACATTTTTCTGCTTTCTACGCATAATAAAATGTTTGTTTGCATTTCTGAGTATACAGTTTAATGT--------------------------------------------TTTTATTTTAAGTAGCTATGAAAAATGTGCAATTATATTATGTATTCATATAAATTCTCTTCAATTTTAGGTCATTAATGCAGCTAGAATTTTGGCTGCTCGTCCACGTTCTAAAGTTGCTCAGGAAAATATGGATGCTTTTAAGGAAGCTTGGGAAAATCAAGTTCGTATCCTTACGGAAGCAGTCGACGATATTACAACAATTGACGATTTCTTGGCTGTCTCCGGTAAATAATCCCAAGCAAATTATCTGTTAAACCCTCAATTTGTAACTT--TGTGCGTGTGTGGTTGGTGTTTTTTTAAAATTCAAGTATTTATAATTTTCCTGCCGTTCTTTAGAGAATCACATACTGGAGGATGTGAATAAATGTGTTCTGGCTCTGCAAGAAGGTGATGCAGACACATTAGACAGAACCGCCGGTGCGATTCGTGGACGTTCTGCAAGAGTGTGCAATGTCGTGGCAGCTGAAATGGATAATTATGAGCCCGGCATTTATACAGAGGGTGTTTTGAAAGCTGTTGCTGTTTTGAAAGATCAGGGTATCTTTATTG----TTTGTTTAAATTGTGTCAAAGGTACCAGAAAAGAATAGAATTACAAAGTTTAAAAATATAAAGAGTAGTTTAGTTTACTTTAATTACTCAAGAAAGGCATCAAGCGACAAGAACTAGACAAGCTGCAACAGCATGTGGACAGTTTATATTGATAATATGCAAATTCTAATATAAATTGATAATATTCAAATGTATGCTGTAAAAAATTAGTTATTTTTATAATCACCAGTGTATCTTATAATAAATAGGAATAAAATTTTATTTCTTATATTGGATTTAATTAAAACTACATAGGATTTCATTATGAATTATTGAATATTTA----AGAACTC--AGTTATGAAATGGTACTTAAAAAAGGACATCCAGTAAAATGTTAGTAGGGTTCGTACTCTCAGGATT
Nfurtivus_RaccoonMtn_N1026 TGATTTGT-TAGGATTGATGGAATAAACTTAACAAATTCATCTAT------------TGTAAATAATCCATTCTAGGGTGGATACATTTTTCTGCTTTCTACGCATAATAAAATGTTTGTTTGCATTTCTGAGTATACAGTTTAATGT--------------------------------------------TTTTATTTTAAGTAGCTATGAAAAATGTGCAATTATATTATGTATTCATATAAATTCTCTTCAATTTTAGGTCATTAATGCAGCTAGAATTTTGGCTGCTCGTCCACGTTCTAAAGTTGCTCAGGAAAATATGGATGCTTTTAAGGAAGCTTGGGAAAATCAAGTTCGTATCCTTACGGAAGCAGTCGACGATATTACAACAATTGACGATTTCTTGGCTGTCTCCGGTAAATAATCCCAAGCAAATTATCTGTTAAACCCTCAATTTGTAACTT--TGTGCGTGTGTGGTTGGTGTTTTTTTAAAATTCAAGTATTTATAATTTTCCTGCCGTTCTTTAGAGAATCACATACTGGAGGATGTGAATAAATGTGTTCTGGCTCTGCAAGAAGGTGATGCAGACACATTAGACAGAACCGCCGGTGCGATTCGTGGACGTTCTGCAAGAGTGTGCAATGTCGTGGCAGCTGAAATGGATAATTATGAGCCCGGCATTTATACAGAGGGTGTTTTGAAAGCTGTTGCTGTTTTGAAAGATCAGGGTATCTTTATTG----TTTGTTTAAATTGTGTCAAAGGTACCAGAAAAGAATAGAATTACAAAGTTTAAAAATATAAAGAGTAGTTTAGTTTACTTTAATTACTCAAGAAAGGCATCAAGCGACAAGAACTAGACAAGCTGCAACAGCATGTGGACAGTTTATATTGATAATATGCAAATTCTAATATAAATTGTTAATATTCAAATGTATGCTGTAAAAAATTAGTTATTTTTATAATCACCAGTGTATCTTATAATAAATAGGAATAAAATTTTATTTCTTATATTGGATTTAATTAAAACTACATAGGATTTCATTATGAATTATTGAATATTTA----AGAACTC--AGTTATGAAATGGTACTTAAAAAAGGACATCCAGTAAAATGTTAGTAGGGTTCGTACTCTCAGGATT
Ngeorgia_Sittons_N073 -------------------------------------------------------------------------------GGGTACATTTTTCTGCTTTCTACACATAATAAAATGTTTGTTTGCATTTCTGGGTATACAATTTAATGTTTTTTTTTCAAAATAAATATTTTTTAGTGGCTATCGATGATTTTTTTTACTTTAAGTAGCTATGAAAAATGTGCAATTATATTATGTATTTATATAAATTCTCTTCAATTCTAGGTCATTAATGCAGCTCGAATTTTGGCTGCACGTCCACGTTCTAAAGTTGCTCAGGAAAATATGGATGCTTTTAAAGAAGCATGGGAAAATCAAGTTCGTATCCTTACGGAAGCAGTCGATGATATTACAACAATTGACGATTTCTTGGCTGTCTCTGGTAAATAATCTCAAGCAAATTATCAGTTTCTCTCTCATTTTGTAACTTTGTATATGTGTGTGGTTGGTGTTTTTTTAAAATTCAAGTATTTGTAATTTTCCTGCCATTCCTTAGAGAATCACATACTGGAGGATGTGAATAAATGTGTCCTGGCTCTGCAAGAAGGTGATGCAGACACATTAGACAGAACTGCCGGTGCGATTCGGGGCCGTTCTGCAAGAGTGTGCAATGTCGTAGCAGCTGAAATGGATAATTATGAGCCTGGCATTTATACAGAGGGTGTTTTGAAAGCTGTTGCTGTTTTGAAGGATCAGGGTATCTTTATTGTTTGGTTGTTTAAATTGCATCAAAAGTACAAGAAAAAAATTTAATTACAAAGTTTAATAATATAAAGAACACTTTAGTTTACTTTAATTACCCATGAGAGATAACAAGAATAAACAACAAAAAAAGCTGCAATGGCATGTAGACAGTTTATATTGATAATATGCAAATTCAAATATAAATTGATAATATTTAAATATATGCTGTAAAAAATTAGTTACTTTTATAATCACCAGTGTACCATACCATAGATAGGAATAAAATTTTATTTTTTATATTGGATTTAATTAAAACTGCATAGGATTTCATTATAAATAACTGAATAGTTGTTTTAGAAATCAAAGTTATGAAATGGTAGTTAAAAAAGGACATCAAGTAAAATATTAACAGGGTTTGTACCCCCTGGATT
Ngertschi_CedarCreek_N351 TAATTTGTTTAAAATTGATGGAATAAACTTGATAAATTAATCTATAAAAAAAATCATTGTAAATAACCAATTCTAGGGTGGATACATTTTCCTGCTTTCTACACATAATAAAATGTTCGTTTGCATTTCCGGGTATACAATTTAATGTTTTTTTTTCAAAATAAAAATTTTTTAGTGGCTATCGGTGATTCTCTTTACTTTAAGTATCTATGAAAAATGTGCAATTATATTATGCATTCATATAAATTCTCTTCAATTCTAGGTCATTAATGCAGCTAGAATTTTGGCTGCACGTCCACGTTCTAAAGTTGCTCAGGAAAATATGGATGCTTTTAAAGAAGCATGGGAAAATCAAGTTCGTATCCTTACGGAGGCAGTCGATGATATTACAACAATTGACGATTTCTTGGCTGTCTCTGGTAAATAATCTCAAGCAAATTATCAATTT--CTCTCAATTTGTAACTTTTTGCCCGTGTG--GTTGGTGTTTTTTTAAAATTCAAGTGTTTATAATTTTCCTGCCATTCCATAGAGAATCACATACTGGAGGATGTGAATAAATGTGTCCTGGCTCTGCAAGAAGGTGATGCAGACACATTAGACAGAACTGCCGGTGCGATTCGGGGACGTTCTGCAAGAGTGTGCAATGTCGTAGCAGCTGAAATGGATAATTATGAGCCTGGCATTTATACAGAGGGTGTTTTAAAAGCTGTTGCTGTTTTGAAGGATCAGGGTAGCTTTATTGTTTGGTTGTTTAAATTGCATCGAAAGTATAAGAAAAAAATTAAATTATAAAGTTTGATTATATAAAGAACAGGTTAGTTTACTTTAATTACCCAAGAAAGGCAACAAGAACAAAC-----AAAAAGCTGCAATAGCATGTAGACGGTTTATATTGATAAC------------------------------------------------------------------------------------------------------------------------------------------------------------------------------------------------------------------------------------------------------
Ngertschi_FrenchBroad_N968 TAATTTGTTTAAAATTGATGGAATAAACTTGATAAATTAATCTATAAAAAAAATCATTGTAAATAACCAATTCTAGGGTGGATACATTTTCCTGCTTTCTACACATAATAAAATGTTCGTTTGCATTTCCGGGTATACAATTTAATGTTTTTTTTTCAAAATAAAAATTTTTTAGTGGCTATCGGTGATTCTCTTTACTTTAAGTATCTATGAAAAATGTGCAATTATATTATGCATTCATATAAATTCTCTTCAATTCTAGGTCATTAATGCAGCTAGAATTTTGGCTGCACGTCCACGTTCTAAAGTTGCTCAGGAAAATATGGATGCTTTTAAAGAAGCATGGGAAAATCAAGTTCGTATCCTTACGGAGGCAGTCGATGATATTACAACAATTGACGATTTCTTGGCTGTCTCTGGTAAATAATCTCAAGCAAATTATCAATTT--CTCTCAATTTGTAACTTTTTGCCCGTGTG--GTTGGTGTTTTTTTAAAATTCAAGTGTTTATAATTTTCCTGCCATTCCATAGAGAATCACATACTGGAGGATGTGAATAAATGTGTCCTGGCTCTGCAAGAAGGTGATGCAGACACATTAGACAGAACTGCCGGTGCGATTCGGGGACGTTCTGCAAGAGTGTGCAATGTCGTAGCAGCTGAAATGGATAATTATGAGCCTGGCATTTATACAGAGGGTGTTTTAAAAGCTGTTGCTGTTTTGAAGGATCAGGGTAGCTTTATTGTTTGGTTGTTTAAATTGCATCGAAAGTATAAGAAAAAAATTAAATTATAAAGTTTGATTATATAAAGAACAGGTTAGTTTACTTTAATTACCCAAGAAAGGCAACAAGAACAAAC-----AAAAAGCTGCAATAGCATGTAGACGGTTTATATTGATAAC------------------------------------------------------------------------------------------------------------------------------------------------------------------------------------------------------------------------------------------------------
Ngertschi_HickoryNutGap_N810 ----------------------------------------------------ATCATTGTAAATAACCCATTCTAGGGTGGATACATTTTCCTGCTTTCTACACATAATAAAATGTTCGTTTGCATTTCCGGGTATACAATTTAATGTTTTTTTTTCAAAATAAAAATTTTTTAGTGGCTATCAGTGATTTTCTTTACTTTAAGTATCTATGAAAAATGTGCAATTATATTATGCATTCATATAAATTCTCTTCAATTCTAGGTCATTAATGCAGCTAGAATTTTGGCTGCACGTCCACGTTCGAAAGTTGCTCAGGAAAATATGGATGCTTTTAAAGAAGCATGGGAAAATCAAGTTCGTATCCTTACGGAGGCAGTCGATGATATTACAACAATTGACGATTTCTTGGCTGTCTCTGGTAAATAATCTCAAGCAAATTATCAATTT--CTCTCAATTTGTAACTTTTTGCCCGTGTG--GTTGGTGTTTTTTTTAAATTCAAGTGTTTATAATTTTCCTGCCATTCCTTAGAGAATCACATACTGGAGGATGTGAATAAATGTGTCCTGGCTCTGCAAGAAGGTGATGCAGACACATTAGACAGAACTGCCGGTGCGATTCGGGGACGTTCTGCAAGAGTGTGCAATGTCGTAGCAGCTGAAATGGATAATTATGAGCCTGGCATTTATACAGAGGGTGTTTTAAAAGCTGTTGCTGTTTTGAAGGATCAAGGTAACTTTATTGTTTGGTTGTTTAAATTGCGTCAAAAGTACAAGGAAAAAATTAAATTACAAAGTGTAATTATATAAAGAACAGGTTAGTTTACTTTAATTACCCAAGAAAGGCAACAAGAATAAACAACAAAAAAAGCTGCAACAGCATGTAGACAGTTTACATTGATAATATGCAAATTCAAATATAAATTGATAATATTTAAGTATATGCTGTAAAAAATTTGTTACTTTTATAATCACTAGTGTATCATAACATAGATAGGAATAAAATCTTATTTTTTATATTGGATTTAATTAAAACTACATAGGATTTCATCATAAATAACTGAATAG---TTTTAGAAATCAAAGTTATGAAGAGGTAGTTAAGAAAGGACATCAAGTAACATATTAACAGGGTTTGTACCCCCTGGATT
Nholsingeri_PondCave_N541 TAATTTGTTTAGGATTGACGGAATAAACTTTGCAAATTCATCTTTACAAAAAATCATTCTAGTAA--CCATTCTAGGATGGATACATTTTTCTGCTTTCTACACATAATAAAATG----------TTTCTGGGTATACAATT----------------------------------------------TAATTTTTACTTTAAGTAGCTATGAAAAATGTGCAATTATATTACGTATTCATATAAATTCTCTGCAATTCTAGGTCATAAATGCAGCTAGAATTTTGGCCGCACGTCCACGTTCTAAAGTCGCTCAGGAAAATATGGATGCTTTTAAGGAAGCTTGGGAAAATCAAGTTCGTATCCTTACGGAAGCAGTCGATGATATTACAACAATTGACGATTTCTTGGCTGTCTCTGGTAAATAATTCCAAGCAAATTATCCGTTAAACCCTCAATTCGTAATTTTATGTGTGTGTGTGGTTGGTGCTTTTTTTTAATTCAAGTATTTATAATTTTCCTGCCATTCCTCAGAGAATCACATACTGGAGGATGTGAATAAATGTGTCCTGGCTCTACAGGAAGGTGACGCAGACACATTAGACAGAACTGCCGGTGCGATTCGGGGACGTTCTGCAAGAGTGTGCAATGTCGTAGCAGCCGAAATGGATAATTATGAGCCTGGCATTTATACGGAGGGTGTTTTGAAAGCTGTTGCTGTTTTGAAGGATCAGGGTATCTTTGTTGTTTGGTTGTTTAAATTGCATCAAAAGTACAAGGAAATTTTTTAATTACAAAGTTTAATAATATAAAGAACAGTTTAGTTTACTTTAATTACCCAAGAAAGGCAACAAGAACAACCAACAAAAAAAGCTGCAACAGCATGTAGACAGTTTATATTGATAATATGCAAATTCAAATATAAATTGATAATATTTAAATATATGCCGTGAAAAATTAGTTACTTTTATAATCATCAGTGTATCATACCATAGATAGGAATAAATTTTTATTTTTTATATTGGATTTAATTAAAACTACGTAGGATTTCATTATAAATAACTGAATAGTTGTTTTAGAAATCAAAGTTATGAAATGGTAGTTAAAG---------------------------------------------
Njonesi_CaveSpringCave_N390 TAATTTGTTTAGGATTGATGGAATAAACTTAGCAAATTCATCTGTAAAAAAAAACATTGTAGTAA--CCATTCTAGGGTGGATACATTTTTCTGCTTTGTACACATAATAAAATGTTTGTTTGCATTTCTGGGTATACAGTTTAATGT--------------------------------------------TTTTACTTTAAGTAGGTATGAAAAATGTGCAATTATATTATATATTCATATAAATTCTCTTCAATTCTAGGTCATTAATGCAGCTAGAATTTTGGCTGCACGTCCACGTTCTAAAGTTGCGCAGGAAAATATGGATGCTTTTAAGGAAGCTTGGGAAAATCAAGTTCGTATCCTTACGGAAGCAGTCGATGATATTACAACAATTGACGATTTCTTGGCTGTCTCTGGTAAATAATCCCAAGCAAATTATCTGTTAACCCCTCAATTTGTAACTTTGTGTGTGTGTGTGGTTGATGTTTTTTAAAAATTCAAGTATTTATAATTTTCCTACCATTCCTTAGAGAATCACATACTGGAGGATGTGAACAAATGTGTCCTGGCTCTGCAAGAAGGTGATGCAGACACATTAGACAGAACTGCCGGTGCGATTCGGGGACGTTCTGCAAGAGTGTGCAATGTTGTAGCAGCTGAAATGGATAATTATGAGCCCGGCATTTATACAGAGGGGGTTTTGAAAGCTGTTGCCGTTTTGAAGGATCAGGGTATCTCTATTCTTTGGTTGTTTAAATTGTGTCAAAAGTACCAGAAAAAAATAAAACTGCAAAGTTTGATAATATAAAGA--AGTTTAGTTTGCTTTAATTACCCAAGAAAGGCATCAAGCAACAAGAACTAAACAAGCTGCAACAGCATGTAGACAGTTTATATTG---ATATGTAAATTCAAGTTTAAATTAATAATATTCAAATATATGCTGT-AAAAATTAGTTACTTTTATAATCACCAGTGTATCATATAATAGATAGAAATACAACTTTATTTCTTATGGTAGATCTAATTAAAACTACATAGGATTTCATCATGAATTACTAAATATTTGTTTTAGAAATCAAAGTTATAAAATGATAGTTAAGAAAGGACATCAAGTAAAATGTTGACAGGGTTTGTACCCCCTGGAGT
Nlowderi_ChestnutBranch_N731 TGATTTATTTAGGATTGATGGAATAAACTTAGCAAATTCATCTATCAAAAAAATCATTGTAAATATTCCATTATAGGTTGGATACATTTTTCTGCTTTCTACACATAATAAAATGTTTGTTTGCATTTCTGGGTATACAGTTTAATGT--------------------------------------------TTTTACTTTAAGTAGCTACGAAATATGTGCAATTATATTATGTATTCATATAAATTCTCTTCAATTCTAGGTCATTAATGCAGCTAGAATTTTGGCTGCACGTCCACGTTCTAAAGTTGCTCAGGAAAATATGGATGCTTTTAAGGAAGCTTGGGAAAATCAAGTTCGTATCCTTACGGAAGCAGTCGATGATATTACAACAATTGACGATTTCTTGGCTGTCTCTGGTAAATAATCCCAAGCAAATTATCTGTTAAACCCTCAATTTGTAACTTTTTGTGTGTGTGTGGTTGGTGTTTTTTTTAATTTAAAGTATTTATAATTTTCCTACCATTCTTTAGAGAATCACATACTGGAAGATGTGAATAAATGTGTTCTGGCTCTGCAAGAAGGTGATGCAGACACATTAGACAGAACTGCCGGTGCGATTCGTGGACGTTCTGCAAGAGTGTGCAATGTTGTAGCAGCTGAAATGGATAATTATGAGCCTGGCATTTATACAGAGGGTGTTTTGAAAGCTGTTGCTGTTTTGAAAGATCAGGGTATCTTTATTGTTTGATTGTTTAAATTGTGTCAAAAGTACCAGGAAAGAATAAAATTACAAAGTTTAAAAATATAAAGAGTAGTTTAGTTTACTTTAATTACTCAAGAAAGGCATCAAGCGACAAGAACTAAACAAGCTGCAACAGCATGTAGACAGTTTATATTGATAATATGCGAATTCAAATATAAATTGATAATATTCAAATGTATGCTGTAAAAAATTAGTTATATTTATAATCACCAGTGTATCTT---ATAAATAGGAATACAATTTTATTTCTTATATTGGATTTAATTAAGACTACATAGGATCTCATTATGAATTATCGAATATTTGTTTTAGAACTCAAAGTTATGAAATGGTAGTTAAGAAAAGACATCCAGTAAAATGTTAACAGAGTTCGTACCCTCAGGATT
Nlowderi_upperFiresCreek_N820 TGATTTATTTAGGATTGATGGAATAAACTTAACAAATTCATCTATAAAAAAAATCATTGTATATAATCCATTCTAGGGTGGATACATTTTTCTGCTTTCTACACATAATAAAATGTTTGTTTGCATTTCTGTGTATGCAGTTTAATGT--------------------------------------------TTTTACTTTAAGCAGCTATGAAAAATGTGCAATTATATTATGTATTCATATAAATTCTCTTCAATTCTAGGTCATTAATGCAGCTAGAATTTTGGCTGCACGTCCACGTTCTAAAGTAGCTCAGGAAAATATGGATGCTTTTAAGGAAGCTTGGGAAAATCAAGTTCGTATCCTTACGGAAGCAGTCGATGATATTACAACAATTGACGATTTCTTGGCTGTCTCTGGTAAATAATCCCGAGCAAATTATCTGTTAAACCCTCAATTTGTAACTTTTTGTGTGTGTGTGGTTGGTGTTTTTTTAAATTTAAAGTGTTTATAATTTTCCTACCATTCTTTAGAGAATCACATACTGGAGGATGTGAATAAATGTGTTCTGGCTCTGCAAGAAGGTGATGCAGACACATTAGACAGAACTGCCGGTGCGATTCGTGGACGTTCTGCAAGAGTGTGCAATGTTGTAGCAGCTGAAATGGATAATTATGAGCCTGGCATTTATACAGAGGGTGTTTTGAAAGCTGTTGCTGTTTTGAAAGATCAGGGTATCTTT--------ATTGTTTAAATTGTGTCAAAGGTACCAGAAAAGAATAAAATTACAAAGTTTAAAAATATAAAGAGTAGTTTAGT----------------------------------------------------------------------------------------------------------------------------------------------------------------------------------------------------------------------------------------------------------------------------------------------------------------------------------------
Nlula_BeeRockCave_G2091 -------TTTAGGATTCATGGAATAAACTTAACAAATTCATCTATAAAAAAAATCATTGTAAATAATCCATTCTAGGGTGGATACATTTTTCTGCTTTCTACTCATAATAAAATGTTTGTTTGCATTTCTGGGTATACAATTTAATGTTTTTTTTTCAAAATAAAAATTTTTTAGTGGCTATCGGTGATTTTTTTTACTTTAAATAGCTGTGAAAAATGTGCAATTATATTATGTATTTATATAAATTCTCTTCAATTCTAGGTCATTAATGCAGCTCGAATTTTGGCTGCACGTCCACGTTCTAAAGTTGCTCAGGAAAATATGGATGCTTTTAAAGAAGCATGGGAAAATCAAGTTCGTATCCTTACGGAAGCAGTCGATGATATTACAACAATTGACGATTTCTTGGCTGTCTCTGGTAAATAATCTCAAGCAAATTATCAGTTTCTCTCTCAATTTGTAACTTTGTATATGTGTGTGGTTGGTGTTTTTTTAAAATTCAAGTATTTGTAATTTTCCTGCCATTCCTTAGAGAATCACATACTGGAGGATGTGAATAAATGTGTCCTGGCTCTGCAAGAAGGTGATGCAGACACATTAGACAGAACTGCCGGTGCAATTCGGGGCCGTTCTGCAAGAGTGTGCAATGTTGTAGCAGCTGAAATGGATAATTATGAGCCTGGCATTTATACAGAGGGTGTTTTGAAAGCTGTTGCTGTTTTGAAGGATCAAGGTATCTTTATTGTTTGGTTGTTTAAATTGCATCAAAAGTACAAGAAAAAATTTTAATTACAAAGTTTAATAATATAAAGAACAGTTTAGTTTACTTTAACTACCCATGAGAGATAACAAGAATAAACAACAAAAAAAGCTGCAACGGCATGTAGACAGTTTATATTGATAATATGCAAATTCAAATATAAATTGATAATATTTAAATATATGCTGTAAAAAATTAGTTACTTTTATAATCACCAGTATACCATACCATAGATAGGAATGAAATTTTATTTTTTATATTGGATTTAATTAAAACTGCATAGGATTTCATTATAAATAACTGAATAGTTGTTTTAGAAATCAAAGTTATGAAATGGTAGTTAAAAAAGGACATCAAGTAAAATATTAACAGGGTTTGTACCCCCTGGATT
Nlula_LulaFallsCave_G2084 TAATTTGTTCAGGATTCATGGAATAAACTTAACAAATTCATCTATAAAAAAAATCATTGTAAATAATCCAATCTAGGGTGGATAAATTTTTCTGCTTTCTACACATAATAAAATGTTTGTTTGCATTTCTGGGTATACAATTTAATGTTTTTTTTTCAAAATAAAAATTTTTTAGTGGCTATCGGTGATTTTTTTTACTTTAAGTAGCTATGAAAAATGTGCAATTATATTATGTATTTATATAAATTCTCTTCAATTCTAGGTCATTAATGCAGCTCGAATTTTGGCTGCACGTCCACGTTCTAAAGTTGCTCAGGAAAATATGGATGCTTTTAAAGAAGCGTGGGAAAATCAAGTTCGTATCCTTACGGAAGCAGTCGATGATATTACAACAATTGACGATTTCTTGGCTGTCTCTGGTAAATAATCTCAAGCAAATTATCAGTTTCGCTCTCAATTTGTAACTTTGTATATGTGTCTGGTTGGTGTTTTTTTAAAATTCAAGTATTTGAAATTTTCCTGCCATTCCTTAGAGAATCACATACTGGAGGATGTGAATAAATGTGTCCTGGCTCTGCAAGAAGGTGATGCGGACACATTAGACAGAACTGCCGGTGCGATTCGGGGCCGTTCTGCAAGAGTGTGCAATGTCGTAGCAGCTGAAATGGATAATTATGAGCCTGGCATTTATACAGAGGGTGTTTTGAAAGCTGTTGCTGTTTTGAAGGATCAGGGTATCTTTATTGTTTGGTTGTTTAAATTGCATCAAAAGTACAAGAAAAAAATTTAATTACAAAGTTTAATAATATAAAGAACAGTTTAGTTTACTTTAATTACCCATGAGAGATAACAAGAATAAACAACAAAAAAAGCTGCAACGGCATGTAGACAGTTTATATTGATAATATGCAAATTCAAATATAAATTGATAATATTTAAATATATGCTGTGAAAAATTGGTTACTTTTATAATCACCAGTGTACCATACCATAGATAGGAATAAAATTTTA-------TATTGGATTTAATTAAAACTGCATAGGATTTCATTATAAATAACTGAATAGTTGTTTTAGAAATCAAAGTTATGAAATGGTAGTTAAAAAAGGACATCAAGTAAAATATTAACAGGGTCTGTACCCCCTGGATT
Nmimus_Straleys_N625 -----------------------------------------------------------------------------------------------------------------------------------------------------------------------------------------------------------------------------CAATTGTATTATGTATTCATATAAATTCTCTTCAATTCTAGGTCATTAATGCGGCTAGAATTTTGGCCGCACGTCCACGTTCTAAAGTTGCTCAGGAAAATATGGATGCTTTTAAGGAAGCTTGGGAAAATCAAGTTCGTATCCTTACGGAAGCAGTCGATGATATTACAACAATTGACGATTTCTTGGCTGTCTCTGGTAAATAATTCCAAGCAAATTATCTGTTAAACCCTCAATTTGTAATTTTGTGTGTGTGTGTGGTTGGTGCTTTTTT------------TTTATAATTTTCCTGCCATTCCTTAGAGAATCACATACTGGAGGATGTGAATAAATGTGTCCTGGCTCTGCAGGAAGGTGATGCAGACACATTAGACAGAACTGCCGGTGCGATTCGGGGACGTTCTGCAAGAGTGTGCAATGTTGTAGCAGCTGAAATGGATAATTATGAGCCTGGCATTTATACAGAGGGTGTTTTGAAAGCTGTTGCCGTTTTGAAAGATCAGGGTATCTTTATTGTTTGGTTGTTTAAATGGCATCAAAAGTACAAG--------AAAATTTTT---TTTAATAATATAAAGAACAGTTTAGTTTACTTTAATTACCCAAGAAAGGCAACAGGAACAAACAACAAAAAAAGCTGCAACAGCATGTAGACAGTTTATATTGATAATATGCAAATTCAAATATAAATTGATAATATTTAAATGTATGCTGTAAAAAATTAGTTACTTTTATAATCATCAGTGTACCATACCATAGATAGAAATAAAATTTTATTTTTTATATTGGATTTAATTAAAACTACATGGGATTTCTTTATGAATAACTGAATAGTTGTTTTAGAATTT-----TATGAAATGGTAGTTAAAAAAGGACATCAAGTAAAATATTAACAGGGTTTGTACCCCCTGGATT
Nnasicus_CaneyFork_N171 ----------AAAATGGATGGAATAAACTTAGCAAATTCATCTAT-AAAAAAATCATTGTAAATAATCCA-----------------------------TGCACACAATAAAATGTTTGTTTGCATTTCTGGGTATACAGTTTAATGGTTTTTTTTCAAAATAAAAATTTTTCAGTGGCTACCAGTGATTTTCTTTACTTTAAGTAGCTATGAATAATGTGCAATTATATTATGCATTCATATAAATCATCTTCAATTCTAGGTCATTAATGCAGCTAGAATTTTGGCTGCACGTCCACGTTCTAAAGTTGCTCAGGAAAATATGGATGCTTTTAAGGAAGCATGGGAAAATCAAGTTCGTATCCTCACGGAAGCAGTCGATGATATTACAACAATTGACGATTTCTTGGCTGTCTCTGGTAAATAATCTCAAGCAAATTATCAGTTTCTCTCTCAATTTGTAACTTTGTATGTATGTGTGGTTGGTGTTTTTTTAAAATTCAAATATTTATAATTATCCTACCATTCCTTAGAGAATCACATCCTGGAGGATGTGAATAAATGTGTCCTGGCTCTGCAAGAAGGTGATGCAGACACATTAGACAGAACTGCCGGTGCGATTCGGGGACGTTCTGCAAGAGTGTGCAATGTCGTAGCAGCTGAAATGGATAATTATGAGCCTGGCATTTATACAGAGGGTGTTTTGAAAGCTGTTGCTGTTTTGAAAGATCAGGGTATCTTTATTGTTTGGTTGTTTAAATTGAGTTAAAGGTATCAGAAAAAAAAAAAATTACAAAGTTTGATAAAATAAAGA--AGTTCAGTTTGCTTTAATTACCGAAGAAGGGCATCAAGCAACAAGAAGTAAACAAGCTGCAACAGCATGTAGACAGTTTATATTG---ATATGTAAATTCAAGTATAAGTTAATAATATTCAAACATATGCTGTAAAAAATTTGTTACTTTTATAATCACCGGTGTATCATATAATAGATAGAAATACAATTTTATTTCTTATAGTAGATTTAATTAAAACTACATAGGATTTTACCATGAACTACTAAAT-------------------------------------------------------------------------------------
Nnasicus_ConnosteeFalls_N696 ---TTTGTTTAAAATGGATGGAATAAACTTAGCAAATTCATCTATCAAAAAAATCATTGTAAATTATCCA-----------------------------TGCACACAATAAAATGTTTGTTTGCATTTCTAGGTATACAGTTCAATGTTTTTTTTTCAAAATAAAAATTTTTCAGTGGCTACCAGTGATTTTCTTTACTTTAAGTAGCTAGGAATAATGTGCAATTATATTATGCATTCATATAAATCCTCTTCAATTCTAGGTCATTAATGCAGCTAGAATTTTGGCTGCACGTCCACGTTCTAAAGTTGCTCAGGAAAATATGGATGCTTTTAAAGAAGCATGGGAAAATCAAGTTCGTATCCTCACGGAAGCAGTCGATGATATTACAACAATTGACGATTTCTTGGCTGTCTCTGGTAAATAATCTCAAGCAAATTATCAGTTTCTCTCTCAATTTGTAACTTTGTATGTATGTGTGGTTGGTGTTTTTTTTAAATTCAAGTATTTATAATTATCCTGCCATTCCTTAGAGAATCACATCCTGGAGGATGTGAATAAATGTGTCCTGGCTCTGCAAGAAGGTGATGCAGACACATTAGACAGAACTGCCGGTGCGATTCGGGGACGTTCTGCAAGAGTGTGCAATGTCGTAGCAGCTGAAATGGATAATTATGAGCCTGGCATTTATACAGAGGGTGTTTTGAAAGCTGTTGCTGTTTTGAAGGATCAGGGTATCTTTATTGTTTGGTTGTTTAAATTGAGTTAAAGGTACCAGAAAAAAAAAAAATTACAAAGTTTGATAAAATAAAGA--AGTTCAGTTTGCTTTAATTACCCAAGAAGGACATCAAGCAACAAGAAGTAAACAAGCTGCAACAGCATGTAGACAGTTTATATTG---ATATGTAAATTCAAGTATAAATTAATAATATTCAAACATAT-----TAGGAAT---------------------------------------------------------------------------AAAACTACATAGGATTTCACCATGAATTACTAAATATTTGTTTTATAAATCAAAGTTATGAAATGGTAGTTAAGAAAGGACATCAAGTAAAATGTTGACAGGGTTTGTACCCCCTGGAGT
Nnasicus_CoweeTrain_N189 TAATTTGTTTAAAATGGATGGAATAAACTTAGCAAATTCATCTATAAAAAAAATCATTGTAAATAATCCA-----------------------------TGCACACAATAAAATGTTTGTTTGCATTTCTGGGTATACAGTTTAAGGTTTTTTTTTCAAAATAAAAATTTTTCAGTGGCTACCAGTGATTTTCTTTACTTTAAGTAGCTATGAATAATGTGCAATTATATTATGCATTCATATAAATCCTCTTCAATTCTAGGTCATTAATGCAGCTAGAATTTTGGCTGCACGTCCACGTTCTAAAGTTGCTCAGGAAAATATGGATGCTTTTAAAGAAGCATGGGAAAATCAAGTTCGTATCCTCACGGAAGCAGTCGATGATATTACAACAATTGACGATTTCTTGGCTGTCTCTGGTAAATAATCTCAAGCAAATTATCAGTTTCTCTCTCAATTTGTAACTTTGTATGTGTGTGTGGTTGCTGTTTTTTTAAAATCCAAGTATTTATAATTATCCTGTCATTCCGTAGAGAATCACATCCTGGAGGATGTGAATAAATGTGTCCTGGCCCTGCAAGAAGGTGATGCAGACACATTAGACAGAACTGCCGGTGCGATTCGGGGACGTTCTGCAAGAGTGTGCAATGTCGTAGCAGCTGAAATGGATAATTATGAGCCTGGCATTTATACAGAGGGTGTTTTGAAAGCTGTTGCTGTTTTGAAGGATCAGGGTATCTTTATTGTTTGGTTGTTTAAATTGAGTTAAAGGTACCAGAAAAAAAAAAAATTACAAAGTTTGACAAAATAAAGA--AGTTTAGTTTGCTTTAATTACCCAATAAGAGCATCAAGCAACAAGAAGTAAACAAGCTGCAACAGCATGTAGACAGTTTATATTG---ATATGTAAATCCAAGTATAAATTAATAATATTCAAACATAGGCTGTAAAAAATTAGTTACTTTTATAATCACCAGTGTATCCTATAATAGATAAAAATACAATTTTATTTCTTATAGTAGATTTAATTAAAACTACATTGGATTTTACCATGAATTACTAAATATTTGTTTTAGAAATCAAAGTTATGAAATGGTAGTTAAGAAAGGACATCCAGT--------------------------------
Npaynei_Grindstaff_N646 ------------------------------------------------------------------------------------------------------------------------------------------------------------------------------------------------------------------------------------------------TATAAATTCTCTTCAATTCTAGGTCATTAATGCAGCTAGAATTTTGGCCGCACGGCCGCGTTCTAAAGTCGCTCAGGAAAACATGGACGCTTTTAAGGAAGCTTGGGAAAATCAAGTTCGTATCCTTACGGAAGCAGTCGATGATATTACAACAATTGACGATTTCTTGGCCGTCTCTGGTAAATAATTCCGAGCAAATTATCTGTTAAACCCTCAATTTGTAATTG--TGTGTGTG----GTTGGTG--CTTTTTTAATTCAAGTATTTATAATTTTCCTGCCATTCCTTAGAGAATCACATACTGGAGGATGTGAATAAATGTGTCCTGGCTCTGCAGGAAGGGGATGCAGACACATTAGACAGAACTGCCGGTGCGATTCGGGGACGTTCTGCAAGAGTCTGCAATGTCGTAGCAGCTGAAATGGATAACTATGAGCCTGGCATCTATACAGAGGGTGTTTTGAAAGCTGTTGCTGTTTTGAAGGATCAGGGTATCTCTATTGTTTGGTTGTTTAAATTGCATCAAAAGTACGAG-AAATTTTTTAATTACAAAGTTTAATAATATAAAGAATAGTTTTGTTTACTTTAATTACGCAAGAAAGGCAAC-------------AAAAAAAGCCGCAACAGCATGTAGACAGTTTATATTGATAATATGCAAATTCAAATATAAATTGATAATATTTAAATATATTCCGTAAAGAATTAGTTACTTTTATAACCACCAGTGTACCATACCATAGATAGGAATAAAATTTTATTTTTTATGTTGGATTTAATTAAAACTACACAGGATTTCATTATAAATAACTGAATAGTTGTTTTAGAAATCAAAGTTATGAAATGGTAGTTAAAAAAGGACATTGAATAAAATATTAACAGGGTTTGTACCCCCTGGATT
Npaynei_NorrisDamCave_N348 TAATTTGATTAGAATTGATGGAATAAACTTAGCAAATTCATCTGTAAAAAAAATCATTGTAGTAA--CCATTCTAGGGTGGATACATTTTTCTGCTTTCTACACATAATAAAATGTTTGTTTGCATTTCTGGGTATACAGTT----------------------------------------------TAATTTTTACTTTAAGTAGCTATGAAAAATGTGCAGTTATATTATGTATTCATATAAATTCTCTTCAATTCTAGGTCATTAATGCAGCTAGAATTTTGGCTGCACGTCCACGTTCTAAAGTAGCTCAGGAAAATATGGACGCTTTTAAGGAAGCTTGGGAAAATCAAGTTCGTATCCTTACGGAAGCGGTCGATGATATTACAACAATTGACGATTTCTTGGCTGTCTCTGGTAAATAATTCCGAGCAAATTATCTGTTGAACCCTCAATTTGTAATTT--TGTGTGTGTGTGGTTGGTG--CTTTTTTAATTCAAGTATTTATAATTTTCCTGCCATTCCTTAGAGAATCACATACTGGAGGATGTGAATAAATGTGTCCTGGCTCTGCAGGAAGGTGATGCAGACACGTTAGACAGAACTGCCGGTGCGATTCGGGGACGTTCTGCAAGAGTGTGCAATGTCGTAGCAGCTGAAATGGATAATTATGAGCCTGGCATTTATACAGAGGGTGTTTTGAAAGCTGTTGCTGTTTTGAAGGATCAGGGTATCTCTATTGTTTGGTTGTTTAAATTGCATCAAAAGTACAAGAAAAAAATTTAATTACAAAGTTTAATAATATAACGAACAGTTTAGTTTACTTTAATTACCCAAGAAAGGCAGC-------------AAAAAAAGCCGCTACAGCATGTAGACAGTTTATATTGATAATATGCAAATTCAAATATAAATTGATAATATTTAAATATATGCCGTAAAAAATTAGTTACTTTTATAATCACCAGTGTACCATACCATAGATAGGAATAAAATTTTATTTTTTATGTTGAATTTAATTAAAACTACATAGGATTTCATTATAAATAACTGAATAGTTGTTTTAGAAAGCAAAGTTATGAAATGGTAGTTAAAAAAGAACA--------------------------------------
Npaynei_UnakaMtns_N943 TAAGTTATT----ATTGATGGAATAAACTTAGCAAATTCATCTGTAAAAAAAATCATTGTAGTAA--CCATTCTAGGGTGGATACATTTTTCTGCTTTCTACACATAATAAAATGTTTGTTTGCATTTCTGGGTATACAGTT----------------------------------------------TAATTTTTACTTTAAGTAGCTATGAAAAATGTGCAATTATATTATGTATTCATATAAATTCTCTTCAATTCTAGGTCATTAATGCAGCTAGAATTTTGGCCGCACGTCCACGTTCTAAAGTAGCTCAGGAAAATATGGACGCTTTTAAGGAAGCTTGGGAAAATCAAGTTCGTATCCTTACGGAAGCAGTCGATGATATTACAACAATTGACGATTTCTTGGCTGTCTCTGGTAAATAATTCCGAGCAAATTATCTGTTAAACCCTCAATTTGTAATTT--TGTGTGTGTGTGGTTGGTG---TTTTTTAATTCAAGTATTTATAATTTTCCTGCCATTCCTTAGAGAATCACATACTGGAGGATGTGAATAAATGTGTCCTGGCTCTGCAGGAAGGGGATGCAGACACATTGGACAGAACTGCCGGTGCGATTCGGGGACGTTCTGCAAGAGTGTGCAATGTCGTAGCAGCTGAAATGGATAATTATGAGCCTGGCATCTATACAGAGGGTGTTTTGAAAGCTGTTGCTGTTTTGAAGGATCAGGGTATCTCTATTGTTTGGTTGTTTAAATTGCATCAAAAGTACGAGAAAAAAATTTAATTACAAAGTTTAATAATATAAAGAATAGTTTTGTTTACTTTAATTACCCAAGAAAGGCAAC-------------AAAAAAAGCCGCAACAGCATGTAGACAGTTTATATTGATAATATGAAAATTCAAATATAAATTGATAATATTTAAATATATTCCGTAAAGAATTAGTTACTTTTATAACCACCAGTGTACCATACTATAGATAGGAATAAAATTTTATTTTTTATATTGGATTTAATTAAAACTACACAGGATTTCATTATAAATAACTGAATAGTTGTTTTAGAAATCAAAGTTATGAAATGGTAGTTAAGAAAGGACATCAAGTAAAATATTAACAGGGTTTGTACCCCCTGGATT
Npecki_HaskellSims_G3697 --------------------------------------------------------------------------------------------------------ATAATAAAACGTTTGTTTGCATTTCTGGGTGTACAGTTTATTGTTTTTTTTTCAAAATAAAAATTTTTAAGTGGCTGTCGGTGATTTTCTTTACTTTAAGTAGCTATGAAAAATGTGCAATTATATTAGATATTCATATGCATTCTCTTTAATTCTAGGTCATCAATGCGGCTAGAATTTTGGCTGCACGTCCACGTTCCAAAGTTGCTCAGGAAAATATGGATGCTTTTAAGGAAGCTTGGGAAAATAAAGTTCGTATCCTTACGGAAGCAGTCGACGATATTACAACAATTGATGATTTCTTGGCTGTGTCTGGTAAATAATCTTGAGCAAATTATCAGTTTCTCTCTCAATTTGTAACTTTTTGTGTATGTGTAGTTGGTGCTTTTTTAAAATTTAAGTATTTATAATTTTCCTATCATTCTTTAGAGAATCACATACTGGAGGATGTGAATAAATGTGTCCTGGCCCTGCAAGAAGGTGATGCGGACACATTAGACAGAACGGCTGGTGCGATTCGGGGACGTTCTGCGAGAGTGTGCAATGTCGTAGCAGCTGAAATGGATAATTATGAGCCTGGCATTTATACAGAGGGTGTTCTGAAAGCAGTTGCTGTTTTGAAAGATCAGGGTATCTTTATTGTTTGGTTGTTTAAATTGTGTCAAAGGTACCAGAAAAGAATAAATTTACAAAGTTTGATAATACAAAGAACAGTTTAGTTTACTTTAATCACCTGAGAGAGGCATCGAGCAACAAGATGAAAACAAGCTGCAACGGCATGTAGACAGTTTATATCAATAATATGGAAATTCAAA-------TGATAATATTCAAATATATGCTGTAAAAAATTAGTTACTTTTATAATCATCAGTGTATCATATAATAGATAGGAATGAAATATTATTTCTTATATTGAATTTGATTAAAGCAACATAGGATTTCATTATGAATTACTGAATATTTGTTTTAGAAATCAAAGTTATGAAATGGTAGTTCAGAAAGGACATCAAGTAAAATGTTAGCAGATTTTGTATCCCCTGGATT
Npecki_HurricaneMazeCave_G2100 ------------------------------------------------------------------------------------------------------------------------------------------------------------------------------GTGGCTGTCGGTGATTTTCTTTACTTTAAGTAGCTATGAAAAATGTGCAATTATATTAGGTATTCATATGCATTCTCTTTAATTCTAGGTCATCAATGCAGCTAGAATTTTGGCTGCACGTCCACGTTCTAAAGTTGCTCAGGAAAATATGGATGCTTTTAAGGAAGCTTGGGAAAATCAAGTTCGTATCCTTACGGAGGCAGTCGACGACATTACTACGATTGATGATTTCTTGGCTGTGTCTGGTGAATAATCTTGAGCAAATTATCAGTTTCTCTCTCTATTTGTAACTTTTTGTGTATGTGTAGTTGGTGCTCTTTTAAAATTGAAGTATTTATAATTTTCCTGCCGTTCTTTAGAGAATCACATACTGGAGGATGTGAATAAATGTGTCCTGGCCCTGCAAGAAGGTGATGCGGACACGTTAGACAGAACGGCTGGTGCGATTCGGGGACGTTCTGCGAGAGTGTGCAATGTCGTAGCAGCTGAAATGGATAATTATGAGCCTGGCATTTATACAGAGGGTGTTCTGAAAGCTGTTGCTGTTTTGAAAGATCAGGGTATCTTTATTGTTTGGTTGTTTAAATTGTGCCAAAGGTACCAGAAAAGAATAAATTTACAAAGTTTGATAATACAAAGAACAGTTTAATTTACTTTAATCACCCGAGAGAGGCATCGAGCAACATGATGAA--------GCAACAGCATGTAGACAGTTTATATCGATAATATGGAAATTCAAA-------TGATGATATTCAAATATATGCTGTAAAAAATTAGTTACTTTTATAATCATCAGTGTATCATATAATAGATAGGAATGAAATATTATTTCTTATATTGAATTTGATTAAAGCAACATAGGATTTCATTATGAATTACTGAATATTTGTTTTAGAAATCAAAGTTATGAAATGGTAGTTAAGAAAGGACATCAAGTAAAATGTTAGCAGATTTTGTATCCCCTGGATT
Npecki_Monteagle_N062 -------------------------------------------------------------------------------------------------------------------------------------------------------------------------------------------------------------------------------------------------------------------------------------------------------------------------------------------------------------------------------------GCAGTCGATGATATTACAACAATTGATGATTTCTTGGCGGTGTCTGGTAAATAATCTTGAGCAAATTATCAGTTTCTCTCTCAATTTTTAAC--TTTGTGC-----TAGTTGATGCTTTTTTAAAATTTAAGTATTTATAATTTTCCTGCCATTCTTTAGAGAATCACATACTGGAGGATGTGAATAAATGTGTCCTGGCCCTGCAAGAAGGGGATGCGGACACATTAGACAGGACGGCTGGTGCGATTCGGGGGCGTTCTGCGAGAGTGTGCAATGTCGTAGCGGCTGAAATGGATAATTATGAGCCTGGCATTTATACGGAGGGTGTTCTGAAAGCTGTTGCTGTTTTGAAAGATCAGGGTATCTTTATTGTTTGGTTGTTTAAATTGTGTGAAAGGTACCAGGAGCAAA-------------------------------------------------------------------------------------------------------------------------------------------------------------------------------------------------------------------------------------------------------------------------------------------------------------------------------------------------------------------------------
Nperlakyi_SChimneys_N1079 TAATTTGTTTAAAATTGATAGAATGAACTTAGCAAATTCATCTATAAAAAAAATCATTGTAAATAATCCATTCTAGGATGGCTACATTTTTCTGCTTTCTGCACATAATAAAATGTTTGTTTGCATTTCCGGGTATGCAGTTTCATGTTTTTTTTTTAAAGTAAAAATTTTTCAGTGGCTATTGGTGATTTTCTTTACTTTAAGTAGCTATGAAAAATGTGCAATTA---TATGCATTCATATAAATTCTCTTCAATTATAGGTCATTAATGCAGCTAGAATTTTGGCTGCACGTCCACGTTCTAAAGTTGCGCAGGAAAATATGGATGCTTTTAAGGAAGCTTGGGAAAATCAAGTTCGTATCCTTACGGAAGCAGTCGATGATATTACAACAATTGACGATTTCTTGGCTGTCTCTGGTGAATAATCCCAAGCAAATTATCTGTTAACCCCACAATTTGTAACTT----TGTGTGTGTGGTTGATGTTTTTTTAAAATTCAAGCATTTATAATTTTCCTACCATTCCTTAGAGAATCACATACTGGAGGATGTGAACAAATGTGTCCTGGCTCTGCAAGAAGGGGATGCAGACACATTAGACAGAACTGCCGGTGCGATTCGGGGACGTTCTGCAAGAGTGTGCAATGTCGTAGCAGCTGAAATGGATAATTATGAGCCCGGCATTTATACAGAGGGGGTTTTGAAAGCTGTTGCCGTTTTGAAGGATCAGGGTATCTCTATTCTTTGGTTGTTTAAATTGTGTCAAAAGTACCAGAAAAAAATAAAATTACAAAGTTTGATAATATAAAGA--AGTTTAGTTTGCTTTAATTACCCAAGAAAGGCATCAAGCAACAAGAACTAAACAAGCTGCAACAGCATGTAGACAGTTTATATTG---ATATGTAAATTCAAGTTTAAATTAATAATATTCAAATATATGCTGTAAAAATTAGTTTACTTTTATAATCACCAGTGTATCATATAATAGATAGAAATACAATTTTATTTCTTATGGTAGATCTAATTAAAACTACATAGGATTTCATCATGAATTACTAAATATTTGTTTTAGAAATCAAAGTTATAAAATGATAGTTAAGAAAGGACATCAAGTAAAATGTTGACAGG------------------
Nperlakyi_SChimneys_N1080 TAATTTGTTTAAAATTGATAGAATGAACTTAGCAAATTCATCTATAAAAAAAATCATTGTAAATAATCCATTCTAGGATGGCTACATTTTTCTGCTTTCTGCACATAATAAAATGTTTGTTTGCATTTCCGGGTATGCAGTTTCATGTTTTTTTTTTAAAGTAAAAATTTTTCAGTGGCTATTGGTGATTTTCTTTACTTTAAGTAGCTATGAAAAATGTGCAATTA---TATGCATTCATATAAATTCTCTTCAATTATAGGTCATTAATGCAGCTAGAATTTTGGCTGCACGTCCACGTTCTAAAGTTGCGCAGGAAAATATGGATGCTTTTAAGGAAGCTTGGGAAAATCAAGTTCGTATCCTTACGGAAGCAGTCGATGATATTACAACAATTGACGATTTCTTGGCTGTCTCTGGTGAATAATCCCAAGCAAATTATCTGTTAACCCCACAATTTGTAACTT----TGTGTGT--GGTTGATGTTTTTTTAAAATTCAAGCATTTATAATTTTCCTACCATTCCTTAGAGAATCACATACTGGAGGATGTGAACAAATGTGTCCTGGCTCTGCAAGAAGGGGATGCAGACACATTAGACAGAACTGCCGGTGCGATTCGGGGACGTTCTGCAAGAGTGTGCAATGTCGTAGCAGCTGAAATGGATAATTATGAGCCCGGCATTTATACAGAGGGGGTTTTGAAAGCTGTTGCCGTTTTGAAGGATCAGGGTATCTCTATTCTTTGGTTGTTTAAATTGTGTCAAAAGTACCAGAAAAAAATAAAATTACAAAGTTTGATAATATAAAGA--AGTTTAGTTTGCTTTAATTACCCAAGAAAGGCATCAAGCAACAAGAACTAAACAAGCTGCAACAGCATGTAGACAGTTTATATTG---ATATGTAAATTCAAGTTTAAATTAATAATATTCAAATATATGCTGTAAAAATTAGTTTACTTTTATAATCACCAGTGTATCATATAATAGATAGAAATACAATTTTATTTCTTATGGTAGATCTAATTAAAACTACATAGGATTTCATCATGAATTACTAAATATTTGTTTTAGAAATCAAAGTTATAAAATGATAGTTAAGAAAGGACATCAAGTAAAATGTTGACAGGGTTTGTACCCCCTGGAGT
Nreclusus_Newfound_N259 ------------AATTGATAGAATGAACTTAGCAAATTCGTTTATAAAAAAAATCATTGTAAATAATCCATTCTAGGATGGCTACATTTTTCTGCTTTCTGCACATAATAAAATGTTTGTTTGCATTTCCGAGTATGCAGTTTCATGTTTATTTTTTTAAATAAAAATTTTTCAGTGGCTACCAGCGATTTTCTTTACTTTAAGTAGCTATGAATAATGTGCAATTATATTATGTATTCATATAAATCTTCTTCAATTTTAGGTCATTAATGCAGCTAGAATTTTGGCTGCACGTCCACGTTCTAAAGTTGCTCAGGAAAATATGGATGCTTTTAAAGAAGCATGGGAAAATCAAGTTCGTATCCTTACGGAAGCAGTCGATGATATTACAACAATTGACGATTTCCTGGCTGTCTCTGGTAAATAATCCCAAGCAAATTATCTGTTAACCCCTCAATTTGTAACTT--TGTGTGTGTGTGGTTGATGTTTTTTTAAAATTCAAGTATTTATAATTTTCCTACCATTCCTTAGAGAATCACATACTGGAGGATGTGAACAAATGTGTCCTGGCTCTGCAAGAAGGTGATGCAGACACATTAGACAGAACTGCCGGTGCGATTCGGGGACGTTCTGCAAGAGTGTGCAATGTCGTAGCAGCTGAAATGGATAATTATGAGCCCGGCATTTATACAGAGGGGGTTTTGAAAGCTGTTGCCGTTTTGAAGGATCAGGGTATCTCTATTCTTTGGTTGTTTAAATTGTGTCAAAAGTACCAGAAAAAAATAAAATTACAAAGTTTGATAATATAAAGA--AGTTTAGTTTGCTTTAATTACCCAAGAGAGGCATCAAGCAACAAGAACTAAACAAGGTGCAACAGCATGTAGACAGTTTATATTG---ATATGTAAATTCAAATATAAATTAATAATATTCAAATATATGCTGTAAAAAATTAGTTACTTTTATAATCACCAGTGTATCATATAATAGATAGAAATACAATTTTATTTCTTATGGTAGATCTAATTAAAACTACATAGGATTTCATCATGAATTAATAAATATTTGTTTTAGAAATCAAAGTTATAAGATGATAATTAAGAAAGG-----------------------------------------
Nreclusus_Noland_N1051 TAATTTGTTTAAAATTGATAGAATGAACTTAGCAAATTCATCTATAAAAAAAATCATTGTAAATAATCCATTCTAGGATGGCTACATTTTTCTGCTTTCTGCACATAATAAAATGTTTGTTTGCATTTCCGGGTATGCAGTTTCATGTTTTTTTTTTAAAATAAAAATTTTTCAGTGGCTATTGGTGATTTTCTTTACTTTAAGTAGGTATGAAAAATGTGCAATTA---TATGCATTCATATAAATTCTTTTCAATTATAGGTCATTAATGCCGCTAGAATTTTGGCTGCACGTCCACGTTCTAAAGTTGCTCAGGAAAATATGGATGCTTTTAAAGAAGCATGGGAAAATCAAGTTCGTATCCTTACGGAAGCAGTCGATGATATTACAACAATTGACGATTTCTTGGCTGTCTCTGGTAAATAATCCCAAGCAAATTATCTGTTAACCCCTCAATTTGTAACTT--TGTGTGTGTGTGGTTGATGTTTTTTTAAAATTCAAGTATTTATAATTTTCCTACCATTCCTTAGAGAATCACATACTGGAGGATGTGAACAAATGTGTCCTGGCTCTGCAAGAAGGTGATGCAGACACATTAGACAGAACTGCCGGTGCGATTCGGGGACGTTCTGCAAGAGTGTGCAATGTCGTAGCAGCTGAAATGGATAATTATGAGCCCGGCATTTATACAGAGGGGGTTTTGAAAGCTGTTGCCGTTTTGAAGGATCAGGGTATCTCTATTCTTTGGTTGTTTAAATTGTGTCAAAAGTACCAGAAAAAAATAAAATTACAAAGTTTGATAATATAAAGA--AGTTTAGTTTGCTTTAATTACCCAAGAGAGGCATCAAGCAACAAAAACTAAACAAGCTGCAACAGCATGTAGACAGTTTATATTG---ATATGTAAATTCAAGTTTAAATTAATAATATTCAAATATATGCTGT-AAAAATTAGTTACTTTTATAATCACCAGTGTATCATATAATAGATAGAAATACAATTTTATTTCTTATGGTAGATCTAATTAAAACTACATAGGATTTCATCATGAATTACTTAATATTTGTTTTAGAAATCAAAGTTATAAGATGATAATTAAGAAAGGACATCAAGTAAAATGTTGACAGGGTTTGTACCCCCTGGAGT
Nreclusus_Smokemont_N1020 TAATTTGTTTAAAATTGATAGAATGAACTTAGCAAATTCATCTATAAAAAAAATCATTGTAAATAATCCATTCTAGGATGGCTACATTTTTCTGCTTTCTGCACATAATAAAATGTTTGTTTGCATTTCCGGGTATGCAGTTTCATGTTTTTTTTTTTAAATAAAAATTTTTCA------ATTGGTGATTTTCTTTACTTTAAGTAGCTATGAAAAATGTGCAATTA---TATATATTCATATAAATTCTCTTCAATTCTAGGTCATTAATGCAGCTAGAATTTTGGCTGCACGTCCACGTTCTAAAGTTGCTCAGGAAAATATGGATGCTTTTAAGGAAGCTTGGGAAAATCAAGTTCGTATCCTTACGGAAGCAGTCGATGATATTACAACAATTGACGATTTCTTGGCTGTCTCTGGTAAATAATCCCAAGCAAATTATCTGTTAACCCCTCAATTTGTAACTTTGTGTGTGTATGTGGTTGATGTTTTTTTAAAATTCAAGTATTTATAATTTTCCTACCATTCCTTAGAGAATCACATACTGGAGGATGTGAACAAATGTGTCCTGGCTCTGCAAGAAGGTGATGCAGACACATTAGACAGAACTGCCGGTGCGATTCGGGGACGTTCTGCAAGAGTGTGCAATGTCGTAGCAGCTGAAATGGATAATTATGAGCCTGGCATTTATACAGAGGGGGTTTTGAAAGCTGTTGCCGTTTTGAAGGATCAGGGTATCTCTATTCTTTGGTTGTTTAAATTGTGTCAAAAGTACCAGAAAAAAATAAAATTACAAAGTTTGATAATATAAAGA--A-----------------------------------------------------------------------------------------------------------------------------------------------------------------------------------------------------------------------------------------------------------------------------------------------------------------------------------------------
Nroanensis_IngramBranch_N926 TAAGTTGTTTAGGATTGATGGAATAAACTTAGCAAATTCATCTGTAAAAAAAATCATTGTAGTAA--CCATTCTAGGGTGGATACATTTTTCTGCTTTCTACACATAATAAAATGTTTGTTTGCATTTCTGGACATACAGTT----------------------------------------------TAATTTTTACTTTAAGTAGCTATGAAAAATGTGCAATTATATTATGTATTCATATAAATTCTCTTCAATTCTAGGTCATTAATGCAGCTAGAATTTTGGCCGCACGGCCACGTTCTAAAGTCGCTCAGGAAAACATGGATGCTTTTAAGGAAGCTTGGGAAAATCAAGTTCGTATCCTTACGGAAGCAGTCGATGATATTACAACAATTGACGATTTCTTGGCTGTCTCTGGTAAATAATTCCAAGCAAATTATCTGTTGAACCCTCAATTTGTAATTT--TGTGTGTGTGTGGTTGGTG---TTTTTTAATTCAAGTATGTATAATTTTCCTGCCATTCCTTAGAGAATCACATACTGGAGGATGTGAATAAATGTGTCCTGGCTCTGCAGGAAGGTGATGCAGACACGTTAGACAGAACTGCCGGTGCGATTCGGGGACGTTCTGCAAGAGTGTGCAATGTCGTAGCAGCTGAAATGGATAATTATGAGCCTGGCATCTATACAGAGGGTGTTTTGAAAGCTGTTGCTGTTTTGAAGGATCAGGGTATCTCTATTGTTTGGTTGTTTAAATTGCATCAAAAGTACAAGAAAAAAATTTAATTACAAAGTTTAATAATATAACGAACAGTTTAGTTTACTTTAATTACCCAAGAAAGGCAGC-------------AAAAAGAGCCGCTACAGCATGTAGACAGTTTATATTGATAATATGCAAATTCAAATATAAATTGATAATATTTAAATATATGCCGTAAAGAATTAGTTACTTTTATAACCACCAGTGTACCATACCGTAGATAGGAATAAAATTTTATTTTTTATATTGGATTTAATTAAAACTACATAGGATTTCATTATAAATAACTGAATAGTTGTTTTAGAAATCAAAGTTATGAAATGGTAGTTAAAAAAGGACATCGAGTAAAATATTAACAGGGTTTGTACCCCCTGGATT
Nroanensis_N_CarversGap_N928 TAATTTGTTTAGGATTGATGGAGTAAACTTAGCAAATTCATCTGTAAAAAAAATCATTGTAGTAA--CCATTCTAGGGTGGATACATTTTTCTGCTTTCTACACATAATAAAATGTTTGTTTGCATTTCTGGGCATACAGTT----------------------------------------------TAATTTTTACTTTAAGTAGCTATGAAAAATGTGCAATTATATTATGTATTCATATAAATTCTCTTCAATTCTAGGTCATTAATGCAGCTAGAATTTTGGCCGCACGTCCACGTTCTAAAGTAGCTCAGGAAAATATGGACGCTTTTAAGGAAGCTTGGGAAAATCAAGTTCGTATCCTTACGGAAGCAGTCGATGATATTACAACAATTGACGATTTCTTGGCTGTCTCTGGTAAATAATTCTGAGCAAATTATCTGTTAAACCCTCAATTTGTAATTT--TGTGTGTGTGTGGTTGGTGTTTTTTTTTACTTCAAGTATTTATAATTTTCCTGCCATTCCTTAGAAAATCACATACTGGAGGATGTGAATAAATGTGTCCTGGCTCTGCAGGAAGGGGATGCAGACACGTTGGACAGAACTGCCGGTGCGATTCGGGGACGTTCTGCAAGAGTCTGCAATGTCGTAGCAGCTGAAATGGATAATTATGAGCCTGGCATCTATACAGAGGGTGTTTTGAAAGCTGTTGCTGTTTTGAAGGATCAGGGTATCTCTATTGTTTGGTTGTTTAAATTGCATCAAAAGTACGAG-AATAAAATTAATTACAAAGTTTAATAATATAAAGAATAGCTTTGTTTACTTTAATTACCCAAGAAAGGCAAC-------------AAGAAAGGCCACAACAGCATGTAGACAGTTTATATTGATAATATGCAAATTCAAATAAAAATTGATAATATTTAAATATATGCCGTAAAAAATTAGTTACTTTTATAATCACCAGTTTACCATACCATAGATAGGAATAAAATTTTATTTTTTATATTGGATTTAATTAAAACTACATAGGATTTCATTATAAATAACTGAATAGTTGTTTTAGAAATCAAAGTTATGAAATGGTAGTTAAAAAAGGACATCAAGTAAAATATTAACAGGGTTTGTACCCCCTGGATT
Nroanensis_RoanHighBluff_N762 --------------------------------------------------------------------------------------------TGCTTTCTACACATAATAAAATGTTTGTTTGCATTTCTGGGTATACAGTT----------------------------------------------TAATTTTTACTTTAAGTAGCTATGAAAAATGTGCAATTATATTATGTATTTTAATAAATTCTCTTCAATTCTAGGTCATTAATGCAGCTAGAATTTTGGCTGCACGGCCACGTTCTAAAGTTGCTCAAGAAAACATGGATGCTTTTAAGGAAGCTTGGGAAAATCAAGTTCGTATCCTTACGGAAGCAGTCGATGATATTACAACAATTGACGATTTCTTGGCTGTCTCTGGTAAATAATTCCGAGCAAATCATCTGTTAAACCCTCAATTTGTAATTT--TGTGTGTGTG--GTTGGTG--CTTTTTTAATTCAAGTATTTATAATTTTCCTGCCATTCCTTAGAGAATCACATACTGGAGGATGTGAATAAATGTGTCCTGGCTCTGCAGGAAGGTGATGCAGACACGTTAGACAGAACCGCCGGTGCGATTCGGGGACGTTCTGCAAGAGTGTGCAATGTCGTAGCAGCTGAAATGGATAATTATGAGCCTGGCATTTATACAGAGGGTGTTTTGAAAGCTGTTGCTGTTTTGAAGGATCAGGGTATCTCTATTGTTTGGTTGTTTAAATTGCATCAAAAGTACAAG-AATTTTTTAAATTACAAAGTTTAATAATATAACGAACAGTTTAGTTTACTTTAATTACCCAAGAAAGGCAAC-------------AAAAAAAGCCGCAACAGCATGTAGACAGTTTATATTGATAATATGCAAATTCAAATATAAATTGATAATATTTAAATAAATGCGGTAAAAAATTAGTTACTTTTATAATCACCAGTGTACCATACCATAGATAGGAATAAAATTTTATTTTTTATGTTGAATTTAATTAAAACTACATAGGATTTCATTATAAATAACTGAATAGTTGTTTTAGAAATCAAAGTTATGAAATGGTAGTTAAAAAAGGACATCAAGTAAAATATTAACAGGGTTTGTACCCCCTGGATT
Nsheari_BaldRiver_N1168 TAATTTGTTTAAAAGTGATGGAATAATCTTAGCAAATTCATCTATACAAAAAATCATTGTAAATAATACA-----------------------------TGCACACAATAAAATGTTTGTTTGCATTTCTGGGTATACAGTTTAATGTTTTTTTTTCAAAATAAAAATTTTTCAGTGGCTACCAGTGATTTTCTTTAATTAAAGTAGCTATGAATAATGTGT--CTATATTATGTATTCATATAAATCCTGTTGAATTCTAGGTCATTAATGCAGCTAGAATTTTGGCTGCACGTCCACGTTCTAAAGTTGCGCAGGAAAATATGGATGCTTTTAAAGAAGCATGGGAAAATCAAGTTCGTATCCTTACAGAAGCAGTCGATGATATTACAACAATTGACGATTTCTTGGCTGTCTCTGGTAAATAATCTCAAGCAAATTATCAGTTTCTCTCTCAATTCGTAACTTTGTATGTGTATGTGGTTGCTGTTTTTTTTAAATTCAAGTATTTGTAATTTTTCTGTCATTCCTTAGAGAATCACATACTGGAGGATGTGAATAAATGTGTCCTGGCTCTGCAGGAAGGTGATGCAGACACATTAGACAGAACTGCCGGTGCGATTCGGGGACGTTCTGCAAGAGTGTGCAATGTCGTAGCAGCTGAGATGGATAATTATGAGCCCGGCATTTATACAGAGGGCGTTTTGAAAGCCGTTGCTGTTTTGAAGGATCAGGGTATCTTTATTGTTTGGTTCTTTAAATTGCATCAAAAGTACAAGAAATTTTTTTAATTACAAAGTTTAATAATATAAAGAACAGTTTAGTTTACTTTAATTACCCAAGAAAGGCAACAAGAACAAACAACAAAAAGAGCTGCAACAGCATGTAGACAGTTTATATTGATAATATGCAAATTCAAATATAAATTGATGATATTTAAATATATGCTGTAAAAAATTAGTTACTTTTATAATCACCAGTGTATCATACCATAGATAGGAATAAAATTTTATTTTTTATGTTGGATTTAATTAAAACTACATATGATTTCGTTATAAATAACTGAATAGTTGTTTTAGAAATCGAAGTTATGAAATGGTAGTTAAGAAAGGACATCAAGTAAAATATAGA----------------------
Nsheari_Cohutta_N826 TAATTTGTTTAAAATTGTGGGACTAATCTTAGCAAATTCATCTATACAAAAAATCATTGTAAATATTCCA-----------------------------TGCACACAATAAAATGTTTGTTTGCATTTCTGGGAATACAGTTTAATGTTTTTTTTTCAAAATAAGAATTTTTCAGTGGCTACCAGCGATTTTCTTTACTTTAAGTAGCTATGAATAATGTGCAATTATATTATGTATTCATATAAGTCCTCTTGAATTCTAGGTCATTAATGCAGCTAGAATTTTGGCTGCACGTCCACGTTCAAAAGTTGCGCAGGAAAATATGGATGCTTTTAAAGAAGCATGGGAAAATCAAGTTCGTATCCTTACAGAAGCAGTCGATGATATTACAACAATTGATGATTTCTTGGCTGTCTCTGGTAAATAATCTCAAGCAAATTATCAGTTTCTCTCTCAATTCGTAACTTTGTATGTGTGTGTGGTTGCTGTTTTTTTTAAATTCAAGTATTTGTAATTTTTCTGTCATTCCTTAGAGAATCACATACTGGAGGATGTGAATAAATGTGTCCTGGCTCTGCAGGAAGGTGATGCAGACACGTTAGACAGAACTGCCGGTGCGATTCGGGGACGTTCTGCAAGAGTGTGCAACGTCGTAGCAGCTGAGATGGATAATTATGAGCCCGGCATTTATACAGAGGGCGTTTTGAAAGCCGTTGCTGTTTTGAAGGATCAGGGTATCTTTATTGTTTGGTTCTTTAAATTGCATCAAAAGTACAAGAAAAAAATTTAATTACAAAGTTTAATAATATAAAGAACAGTTTAGTTTACTTTAATTACCCAAGAAAGGCAACAAGAAC---------AAAGAGCTGCAACAGCATGTAGACAGTTTATATTGATAATATGCAAATTCAAATATAAATTGATAATATTTAAATATATGCTGTAAAAAATTAGTTACTTTTATAATCACCAGTGTATCATACCATAGATAGGAATAAAATTTTATTTGTTATGTTGGATTTAATTAAAACTACATATGATTTCATTATAAATAACTGAATAGTTGTTTTAGAAATCGAAG----GAGAAAGACATCAAGAAAGGACATCAAGTAAAATATAGA----------------------
Nsheari_JoyceKilmer_N092 --------------------------------------------------------------------------------------------------------------------------------------------------------------------------------------------------------------------------------------------------------------------------------------------------------------------------------------------TTAAAGAAGCATGGGAAAATCAAGTTCGTATCCTTACAGAAGCAGTCGATGATATCACAACAATTGACGATTTCTTGGCTGTCTCTGGTAAATAATCTGAAGCAAATTATCAGTTTCTCTCTCAATTCGTAACTTTGTATGTGTGTGTGGTTGCTGGTTTTTTAAAATTCAAGTATTTGTAATTTTCCTGCCATTCCTTAGAGAATCACATACTGGAGGATGTGAATAAATGTGTCCTGGCTCTGCAGGAAGGTGATGCAGACACATTAGACAGAACTGCCGGTGCGATTCGGGGACGTTCTGCAAGAGTGTGCAATGTCGTAGCAGCTGAGATGGATAATTATGAGCCCGGCATTTATACAGAGGGCGTTTTGAAAGCCGTTGCTGTTTTGAAGGATCAGGGTATCTTTATTGTTTGGTTCTTTAAATTGCATCAAAAGTACAAGAAAAAAATTTAATTACAAAGTTTAATAATATAAAGAACAGTTTAGTTTACTTTAATTACCCAAGAAAGGCAACAAGAACAAACAACAAAAAGAGCTGCAACAGCATGTAGACAGTTTATATTGATAATATGCAAATTCAAATATAAATTGATAATATTTAAATATATGCTGTAAAAAATGAGTTACTTTTATAATCACCATTGTATCATACCATAGATAGGAATAAAATTTTATTTTTTATGTTGGATTTAATTAAAACTACATATGATTTCATTATAAATAACTGAATAGTTGTTTTAGAAATCGAAGTTATGAAATGGTAGTTAAGAAAGGACATCAAGTAAAATATAGA----------------------
Nsilvanus_GermanyCove_N1017 TAATTTGTTTAGGATTGATGGAATAAACTTAGGAAATTCATCTGTAAAAAAAATCATTGTAGTAA--CCATTCTAGGGTGGATACATTTTTCTGCTTTCTACACATAATAAAATGTTTGTTTGCATTTCTGGGTATACAGTTCAATGT--------------------------------------------TTTTACTTTAAGTAGCTATGAAAAATGTGCAATTATATTATGTATTCATATAAATTCTCTTCAATTGTAGGTCATTAATGCAGCTAGAATTTTGGCTGCACGTCCACGTTCTAAAGTTGCTCAGGAAAATATGGATGCTTTTAAGGAAGCTTGGGAAAATCAAGTTCGTATCCTTACGGAAGCAGTCGATGATATTACAACAATTGACGATTTCTTGGCTGTCTCTGGTAAATAATTCCAAGCAAATTACCTGTTAAACCCTCAATTTGTAATTTTGTGTGTGTGTGTGCTTGGTGTTTTTTTTTAATTCAAGTATTTATAATTTTCCTGCCATTCCTTAGAGAATCACATACTGGAGGATGTGAATAAATGTGTCCTGGCTCTGCAGGAAGGTGATGCAGACACATTAGACAGAACTGCCGGTGCGATTCGGGGACGTTCTGCAAGAGTGTGCAATGTCGTAGCAGCTGAAATGGATAATTATGAGCCTGGCATTTATACAGAGGGTGTTTTGAAAGCTGTTGCTGTTTTGAAGGATCAGGGTATCTTTATTGTTTGGTTGTTTAAATTGCATCAAAAGTACAAGAAAAAAATTTGATTACAAAGTTTAA-------------------------------------------------------------------------------------------------------------------------------------------------------------------------------------------------------------------------------------------------------------------------------------------------------------------------------------------------------------
Nsilvanus_HeboMtn_N1029 TAATTTGTTTAGGATTGATGGAATAAACTTAGCAAATTCATCTGTAAAAAAAATCATTGTAGTAA--CCATTCTAGGGTGGATACATTTTTCTGCTTTTTACAC---ATAAAATGTTTGTTTGCATTTCTGGGTATACAGTT----------------------------------------------TAATTTTTACATTAAGTAGCTATGAAAAATGTGCAATTATATTATGTATTCATATAAATTCTCTTCAATTCTAGGTAATTAATGCAGCTAGAATTTTGGCTGCACGTCCACGTTCTAAAGTTGCTCAGGAAAATATGGATGCTTTTAAGGAAGCTTGGGAAAATCAAGTTCGTATCCTTACGGAAGCAGTCGATGATATCACAACAATTGACGATTTCTTGGCTGTCTCTGGTAAATAATTCCAAGCAAATTATCTGTTAAACCCTCAATTTGTAATTTTGTGTGTGTGTGTGGTTGGTGTTTTTTTTTAATTCAAGTATTTATAATTTTCCTGCCATTCCTTAGAGAATCACATACTGGAGGATGTGAATAAATGTGTCCTGGCTCTGCAGGAAGGGGATGCTGACACGTTAGACAGAACTGCCGGTGCGATTCGGGGACGTTCTGCGAGAGTGTGCAATGTCGTAGCAGCTGAAATGGATAATTATGAGCCTGGCATTTATACAGAGGGTGTTTTGAAAGCTGTTGCTGTTTTGAAGGATCAGGGTATCTTTATTGTTTGGTTGTTTAAATCGCATCAAAAGTAGAAGAAAAAAATTTAATTACAAAGTTTAATAATATAAAGAACGGTTTAGTTTACTTTAATTACCCAAGAAAGGCAACAAGAACAAACAACAAAAAAAGCTGCAACATCATGTAGAGAGTTTATATTGATAATATACAAATTCAAATATAAATTGATAATATTCAAATATATGCTGTAAAAAATTAGTTACTTTTATAATCACCAGTGTACCATACCATAGATAGGAATAAAATTTTATTTTTTATATTCGATTTAATTAAAACTACATAGGATTTCATTATAAATAACTGAATAGTTGTTTTAGAAA-----------------------------------------------------------------------
Nstupkai_BlowholeWOS_N285 -----------------------------------------------------------------ATCCATTCTGGGATGGCTACATTTTTCTGCATTCTGCACATAATAAAATGTTTGTTTGCA-TTCCGAGTA------TTCGTGTTTATTTTTTAAAATAAAAATTTTTCAGTGGCTATTGGTGATTTTCTTTACTTTAAGTACCTATGAATAATGTACAATTATATTATGTATTCATATAAATTCTCTTCAATTCTAGGTCATTAATGCGGCTAGAATTTTGGCTGCACGTCCACGTTCTAAAGTTGCTCAGGAAAATATGGATGCTTTTAAGGAAGCTTGGGAAAATCAAGTTCGTATCCTTACGGAAGCAGTCGATGATATTACAACAATTGACGATTTCTTGGCTGTCTCTGGTAAATAATCCCAAGCAAATTATCTGTTAATCCCTCAATTTGTAACTT--TGTGTGTGTGTGTTTGATGTTTTTTTAAAATTCAAGTATTTAGAATTTTCTTACCATTCCTTAGAGAATCACATACTGGAGGATGTGAACAAATGTGTCCTGGCTCTGCAAGAAGGTGATGCAGACACATTAGACAGAACTGCCGGTGCGATTCGGGGGCGTTCTGCAAGAGTGTGCAATGTCGTAGCAGCTGAAATGGATAATTATGAGCCCGGCATTTATACAGAGGGCGTTTTGAAAGCTGTTGCTGTTTTGAAGGATCAGGGTATTTTTATTGTTTGGTTGTTTAAATTGTGTCAAAGGTACCAGAATAAAAAAAAATTACAAAGTTTAATAAAATAAAGA--AGTTTAATTTGCTTTAATTACCCAAGAAAGGCATCAAGCAACAAGAACTAAACAAGGTGCAACGGCAT---GACAGTTTATATTG---ATATGTAAATTCAAATATAAATTAATAATATTCAAATATATGCTGTAAAAAATTAGTTACTTTTATAATCACCAGCTTATCATATAATAGATAGAAATACAATTTTATTTCTTGTGGTAAATCTAATTAAAACTACATAGGATTTCATCATGAATTACTAAATATTTGTTTTGGAAATCAAAGTTATAAAATGATAGTTAAGAAAGGACATCAAGT--------------------------------
Nstupkai_Blowing_N356 ---------------------------------------------AAAAAAGATCATTGTAAATAATTCATTCTGGGATGGCTACATTTTTCTGCTTTCTGCACATAATAAAATGTTTGTTTGCATTTCCGGGTATGCAGTTTCATGTTTTTTTTTTAAAATAAAAATTTTTCAGTGGCTATTGGTGATTTTCTTTACTTTAAGTAGCTATGAAAAATGTGCAATTA---TATGCATTCATATAAATTCTTTTCAATTCTAGGTCATTAATGCAGCTAGAATTTTGGCTGCACGTCCACGTTCTAAAGTTGCTCAGGAAAATATGGATGCTTTTAAAGAAGCTTGGGAAAATCAAGTTCGTATCCTTACGGAAGCAGTCGATGATATTACAACAATTGACGATTTCTTGGCTGTCTCTGGTAAATAATCCCAAGCAAATTATCTGTTAACTTCTCAATTTGAACTTT---GTGTGTGTGTGGTTGATGTTTTTTTAAAATTCAAGTATTTATAATTTTCCTACCATTCCTTAGAGAATCACATACTGGAGGATGTGAATAAATGTGTCCTGGCTCTACAAGAAGGTGATGCAGACACATTAGACAGAACTGCCGGTGCGATTCGGGGACGTTCTGCAAGAGTGTGCAATGTCGTAGCAGCTGAAATGGATAATTATGAGCCCGGCATTTATACGGAGGGCGTTTTGAAAGCTGTTGCTGTTTTGAAGGATCAGGGTATTTTTATTGTTTGGTTGTTTAAATTGTGTCAAAAGTACCAGAAAAAAATAAAATTACAAAGTTTGATAATATAAAGA--AGTTTAGTTTGCTTTAATTACCCAAGAAAGGCATCAAGCAACAAGAACTAAACAAGCTGCAACAGCATGTAGACAGTTTATATTG---ATATGTAAATTCAAGTTTAAATTAATAATATTCAAATATATGCTGT-AAAAATTAGTTACTTTTATAATCACCAGTGTATCATATAATAGATAGAAATACAATTTTATTTCTTATGGTAGATCT----AAAACTACATAGGATTTCATCATGAATTACTTAATATTTGTTTTAGAAATCAAAGTTATAAGATGATAATTAAGAAAGGACATCAAGTAAAATGTTGACAGGGTTTGTACCCCCTGGAGT
Nstupkai_LittleRiver_N293 TAATTTGTTTAAAATTGATAGAATGAACTTAGCAAATTCATCTATAAAAAAAATCATTGTAAATAATCCATTCTGAGATGGCTACATTTTTCTGCTTTCTGCTCATAATAAAATGTTTGTTTGCATTTCCGAGTA------TTCATGTTTATTTTTTAAAATAAAAATTTTTCAGTGGCTATTGGTGATTTTCTTTACTTTAAGTACCTATGAATAATGTACAATTATATTATGTATTCATATAAATTCTCTTCAATTCTAGGTCATTAATGCGGCTAGAATTTTGGCCGCACGTCCACGTTCTAAAGTTGCTCAGGAAAATATGGATGCTTTTAAGGAAGCATGGGAAAATCAAGTTCGTATCCTTACGGAAGCAGTCGATGATATTACAACAATTGACGATTTCTTGGCTGTCTCTGGTAAATAATCCCAAGCAAATTATCTGTTAATCCCTCAATTTGTAACTT--TGTGTGTGTGTGGTTGATGTTTTTTTATAATTCAAGTATTTAGAATTTTCCTACCATTCCTTAGAGAATCACATACTGGAGGATGTGAACAAATGTGTCCTGGCTCTGCAAGAAGGTGATGCAGACACATTAGACAGAACTGCCGGTGCGATTCGGGGACGTTCTGCAAGAGTGTGCAATGTCGTAGCAGCTGAAATGGATAATTATGAGCCCGGCATTTATACAGAGGGGGTTTTGAAAGCTGTTGCTGTTTTGAAGGATCAGGGTATCTCTATTCTTAGGTTGTTTAAATTGTGTCAAAAGTACCAGAAAAAAATAAAATTACAAAATTTGATAATATAAAGA--GGTTTAGTTTGCTTTAATTACCCAAGAAAGGCATCAAGCAACAAGAACTAAACAAGCTGCAACAGCATGTAGACAGTTTATATTG---ATATGTAAATTGAAATTTAAATTAATAATACTCAAATATATGCTGT-AAAAATTAGTTACTTTTATAATCACCAGTGTATCATATAATAGATAGAAATACAATTTTATTTCTTATGGTAGATCTAATTAAAACTACATAGGATTTCATCATGAATTACTAAATAGTTGTTTTAGAAATCAAAGTTATAAAATGATAATTAAAAAAGGACATCAAGTAAAATGTTGACAGGGTTTGTACCCCCTGGAGT
Nstygius_ObeLee_N0656 TAATTCGTTTAGAATTGATGGAATAAACTTAGCAAATTCATCTATAAAAAAAAACATTGTAAGTAATTAATTCTAGGATGGATGCATTTTTCTGCTTTCTACACATAATAAAATGTTTGTTTGTATTTCTGGGTATACAGTTTAATGTTTTTTTTTCAAAATAAAAAT------GTGGCTATCAGTGATTTTCTTTACTTTAAGTAGCTATGAAAAATGTGCAATTATAGTATGCACTCATTTAAATTCCCTTAATTTCTAGGTCATCAATGCAGCTAGAATTTTGGCTGCACGTCCACGTTCTAAAGTTGCTCAGGAAAATATGGATGCTTTTAAGGAAGCTTGGGAAAATCAAGTTCGTATCCTTACGGAAGCAGTCGATGATATTACAACAATTGACGATTTCCTGGCTGTCTCTGGTAAATAATTTCGGGCAAATTATGTGTTTCTCCCTTAATTTGTAACTTTGTGTGTGTGTGTGGTTGGTGTTTTTTT--AATTCAAATATTTACAATTTTTCTGCCATTCTTTAGAGAATCACATACTGGAGGATGTGAATAAATGTGTCCTGGCCCTGCAAGAGGGTGATGCAGACACGTTGGACAGAACTGCTGGTGCGATTCGGGGACGTTCTGCAAGGGTGTGTAACGTCGTAGCAGCTGAAATGGATAATTATGAGCCTGGCATTTATACAGAGGGTGTTTTGAAAGCTGTTGCTGTTTTGAAAGATCAGGGTATCTTTATTGTTTGGTTGTTTAAATTGCGTCAAAGGTCCCAGAAAAGGATAAATTTACAAAGTTTGATAATGTAAAGAACAGTTTAGTTTAATTTAATTACCCGAGAAAGGCATCAAGT----------------------------TAA---------ATGTTAACAGTTTGTACCCCCAGATTTCAATTGAAAACTCCTGGAAATATTTTTTGAAAAATCTATCATTATTACAACCATTAACATTCTTT--------------TGAAAATGCATTTTTTTAAAAATATTTAATTAACAGTACTTTCAATCTTGATTCGGATTACTGCATATTCG----AACTACTAGAATTATTTCATAATTACTTGGAATTT-CATTAATTTTATCATTAATTCGCATTCAATCTTACATAAC
Nstygius_RavenB_N1022 -----------------------------------------CTAT--------ACATTGTAAGTAATTAATTCTAGGGTGGATGCATTTTTCTGCTTTCTACACATAATAAAATGTTTGTTTGTATTTCTGGGTATACAGTTTAATGTTTTTTTTTCAAAATAAAAAT------GTGGCTATCAGTGATTTTCTTTACTTTAAGTAGCTATGAAAAATGTGCAATTATATTATGCACTCATTTAAATTCCCTTAATTTCTAGGTCATCAATGCAGCTAGAATTTTGGCTGCACGTCCACGTTCTAAAGTTGCTCAGGAAAATATGGATGCTTTTAAGGAAGCCTGGGAAAATCAAGTTCGTATCCTTACGGAAGCAGTCGATGATATTACAACAATTGACGATTTCCTGGCTGTCTCTGGTAAATAATTTCGGGCAAATTATGTGTTTCTCCCTCAATTTGTAACTTTGTGTGTGTGTGTAGTTGGTGTTTTTTAAAAATTCAAATATTTACAATTTTCGTGCCGTTCTTTAGAGAATCACATACTGGAGGATGTGAATAAATGTGTCCTGGCCCTGCAAGAGGGTGATGCAGACACGTTGGACAGAACTGCTGGTGCGATTCGGGGACGTTCTGCAAGGGTGTGTAACGTCGTAGCAGCTGAAATGGATAATTATGAGCCTGGCATTTATACAGAGGGTGTTTTGAAAGCTGTTGCTGTTTTGAAAGATCAGGGTATCTTTATTGTTTGGTTGTTTAAATTGTGTCAAAGGTCCCAGAAAAGGATAAATTTACAAAGTTTGATAATGTAAAGAACAGTTTAGTTTAATTTAATTACCCGAGAAAGGCATCAA--------------------------------------------GTTAACAGTTTGTACCCCCAGATTTCAATTGAAAACTCCTGGAAATATTTTTCGAAAAATCTATCATTATTACAACCATTAACATTCTTT--------------TGAAAATGCATTTTTTTAAAAATATTTAATTAACGGTACTTTCAATCTTGATTCGGATTACTGCATATTCG----AACTACTAGAATTATTTCATAATTACTTGGAATTT-CATT------------------------------------
Ntempletoni_BaldMtns_N950 TAATTTGTTTAAAATTGATGGAATAAACTTAGCAAATTCATCTAT-AAAAAAATCATTGTAAATAACCCATTCTAGGGTGGATACATTTTTCTGCTTTCTACACATAACAAAATGTTTGTTTGCATTTCTGGGTATTTAATTTAATGTTTTTTTTTCAAATTAAAAATTTTTTAGTGGCTATCAGTGATTTTCTTTACTTTAAGTATCTATGAAAAATGTGCAATTATATTATGCATTCATATAAATTCTCTTCAATTCTAGGTCATTAATGCAGCTAGAATTTTGGCTGCACGTCCACGTTCTAAAGTTGCTCAGGAAAATATGGATGCTTTTAAAGAAGCGTGGGAAAATCAAGTTCGTATCCTTACGGAAGCAGTCGATGATATTACAACAATTGACGATTTCTTGGCTGTCTCTGGTAAATAATCTCAAGCAAATTATCAATTC--CTCTCAATTTGTAACTTTTTGCCTGTGCG--GTTGATGTTTTTT-AAAATTCAAGTATTTATAATTTTTCTGCCATTCCTTAGAGAATCACATACTGGAGGATGTGAATAAATGTGTCCTGGCTCTGCAAGAAGGTGATGCAGACACATTAGACAGAACTGCCGGTGCTATTCGGGGACGTTCTGCAAGAGTGTGCAATGTTGTAGCAGCTGAAATGGATAATTATGAGCCTGGCATTTATACAGAGGGTGTTTTAAAAGCTGTTGCTGTTTTGAAGGATCAGGGTATCTTTATTGTTTAGTTGTTTAAATTGCGTCAAAAGTATAAGAAAAAAATTAAATTATAAAGTTTGATTATATAAAGAACAGGTTAGTTTACTTTAATTACCCAAGAAAGGCAACAAGAACAAACAACAAAAAAAGCTGCAACAGCATGTAGACGGTTTATATTGATAATATGCAAATTGAAATATAAAGTGATAATATTTAAATAGATGCTGTAAAAAATTAGTTACTTTTATAATCACTAGTGTATCATACCATAGATAGGAATAAAATTTTATTTTTTATATTGGATTTAATTAAAACTGCATAGCATTTCATTATAAATAACTGAATAGTTGTTTTAGAAATCAAAGTTATGAAAAGGTAGTTAAGACAGGACATCAAGTAAAATATTAACAGGGTTTGTACCCTCTGGATT
Ntempletoni_ClarksCreek_N945 TAATTTGTTAAAAATTGATGGAATAAACTTAGCAAATTCATCTATAAAAAAAATCAGTGTAAATAACCCATTCTAGAGTGGATACATTTTTCTGCTTTCTACACATAATAAAATGTTTGTTTGCATTTCTGGGTATACAATTTAATGTTTTTTTTTCGAAATAAAAATTTTTTAGTGGCTATTGGTGATTTTCTTTACTTTAAGTAACTATGGAAAATGTGCAATTATATTATGCATTCATATAAATTCTCTTCAATTCTAGGTCATTAATGCAGCTAGAATTTTGGCTGCACGTCCACGTTCTAAAGTTGCTCAGGAAAATATGGATGCTTTTAAAGAAGCATGGGAAAATCAAGTTCGTATCCTTACGGAAGCAGTCGATGATATTACAACAATTGACGATTTCTTGGCTGTTTCTGGTAAATAATCTCAAGCAAATTATC--TTT--CTCTCAATTTGTAACTTTTTGCCTGTGTG--GTTGGTGTTTTTTTAAAATTCAAGTATTTATAATTTTCCTGCCATTCCTTAGAGAATCACATACTGGAGGATGTGAATAAATGTGTCCTGGCTCTGCAAGAAGGTGATGCAGACACATTAGACAGAACTGCTGGTGCGATTCGGGGACGTTCTGCAAGAGTGTGCAATGTTGTAGCAGCTGAAATGGATAATTATGAGCCTGGCATTTATACAGAGGGTGTTTTAAAAGCTGTTGCTGTTTTGAAGGATCAGGGTATCTTTATTGTTTGGTTGTTTAAATTGTGTCAAAAGTATAAGAAGAAAATTAAATTATAAAGTTTGATTATATAAAGAACCGGTTAGTTTACTTTAATTACCCAAGACAGGCAACAAGAAC---------AAAAATCTGCAACAGCATGTAGACGATTTATATTGATAATATGCAAATTCAAATATAAATTGATAATATTTAAATAGATGCTGTAAAAAATTAGTTACTTTTATAATCACTAGTGTATCATACCATAGATGGGAATAAAATTTTATTTTTTATATTGGATTTAATTAAAACTGCATAGGATTTCATTATAAATAACTGAATAGTTGTTTTAGAAATCAAAGTTATGAAAAGGTAGTTAAGACAGGACATCAAGTAAAATATTAACAGGGTTTGTACTCTCTGGATT
Ntempletoni_ScronceCreekRd_N1223 --------------------------------------------------------------ATAACCCATTCTAAGGTGGAAACATTTTTCTGCTTTCTACACACAATAAAATGTTTGTTTGCATTTCTGGGTATACAATTTAATGTTTTTTTTTCAAATTAAAAATTTTTTAGTGGCTATCGGTAATTTTCTTTACTTTAAGTATCTATGAAAAATGTGCAATTATATTATGCATTCATATAAATTCTCTTCAATTCTAGGTCATTAATGCAGCTAGAATTTTGGCTGCACGTCCACGTTCTAAAGTTGCTCAGGAAAATATGGATGCTTTTAAAGAAGCATGGGAAAATCAAGTTCGTATCCTTACGGAAGCAGTCGATGATATTACAACAATTGACGATTTCTTGGCTGTCTCTGGTAAATAATCTCAAGCAAATTATCAATTC--TTCTCAATTTGTAACTTTTTGCCCATGCG--GTTGGTGTTTTTTAAAAATTCAAGTATTTATAATTTTCCTGCCATTCCCTAGAGAATCACATACTGGAGGATGTGAATAAATGTGTCCTGGCTCTGCAAGAAGGTGATGCAGACACATTAGACAGAACTGCCGGTGCAATTCGGGGACGTTCTGCAAGAGTGTGCAATGTTGTAGCAGCTGAAATGGATAATTATGAGCCTGGCATTTATACAGAGGGTGTTTTAAAAGCTGTTGCTGTTTTGAAGGATCA------------------------------------------------------------------------------------------------------------------------------------------------------------------------------------------------------------------------------------------------------------------------------------------------------------------------------------------------------------------------------------------------------------------------------------
Ntennessensis_IndianCave_N052 ----------------------------------------------------------------------------------TACATTTTTCTGCTTTCTACGCATAATAAAATGTTTGTTTGCATTTCTGGGTATGCAGTT----------------------------------------------TAATTTTTACTTTAAGTAGCTATGAAAAATGTGCAATTATATTACGTATTCATATGAATTCTCTTCAATTCCAGGTCATTAATGCAGCTAGAATTTTGGCTGCACGTCCACGTTCTAAAGTTGCTCAGGAAAATATGGATGCTTTTAAGGAAGCTTGGGAAAATCAAGTTCGTATCCTTACGGAAGCAGTCGATGATATTACGACAATTGACGATTTCTTGGCTGTCTCTGGTGAATAATTCCAAGCAAATTATCTGTTAAACCCTCAATTTGTAATTT--TGTGTGTGTGTAGTTGGTG---TTTTTTAATTCAAGTATTTACAATTTTCCTGCCGTTCCTTAGAGAATCACATACTGGAGGATGTGAATAAATGTGTCCTGGCTCTGCAGGAAGGTGACGCAGACACATTGGACAGGACTGCTGGTGCGATTCGGGGACGTTCTGCAAGAGTGTGCAATGTCGTAGCAGCTGAAATGGATAATTATGAGCCTGGCATTTATACAGAGGGTGTTTTGAAAGCTGTTGCTGTTTTGAAGGATCAGGGTATCTCTATTGTTTGGTTGTTTAAATTGCATCAAAAGTACAAG-AATTTTTTTAATTACAAAGTTTAATAATATAAAGAACAGTTTAGTTTACTTTAATTACCCAAGAAAGGCAAC-------------AAAAAAAGCCGCAACAGCATGTAGACAGTTTATATTGATAATATGCAAATTCAAACATAAATTGATAATATTTAAATATATGCCGTAAAGAATTAGTTACTTTTATAATCACCAGTGTACCATACCATAGATAGGAATAAAATTTTATTTTTTATATTGGATTTAATTAAAACTACATGGGATTTCATTAT-------------------------------------------------------------------------------------------------
Ntennessensis_LittleStony_N645 -------------------------------------------------------------------------------------------------------------------------------------------------------------------------------------------------------------------------------------------------------------------------------------------------------------TCCAAAGTTGCTCAGGAAAATATGGATGCTTTTAAGGAAGCTTGGGAAAATCAAGTTCGCATCCTTACGGAAGCAGTCGATGATATTACAACAATTGACGATTTCTTGGCTGTCTCTGGTAAATAATTCCGAGCAAATTATCTGTTAAACCCTCAATTTGTAATTTTGTGTGTGTGTGTGGTTGGTGTTTTTTTTCAATTCAAGTATTTATAATTTTCCTGCCGTTCCTTAGAGAATCACATACTGGAGGATGTGAATAAATGTGTCCTGGCTCTGCAGGAAGGTGACGCAGACACATTGGATAGGACTGCCGGCGCGATTCGGGGACGTTCTGCAAGAGTGTGCAATGTCGTAGCGGCCGAAATGGATAATTACGAGCCCGGCATTTATACAGAGGGTGTTTTGAAAGCGGTTGCCGTTTTGAAGGATCAGGGTATCTCTATTGTTTGGTTGTTTAAATTGCATCAAAAGTACAAGAAAAAAATTTAATTACAAAGTTTAATAATATAAAGAACAGTTTAGTTCACTTTAATTACCCAAGAAAGGCAACAAC------------AAAAAGCAGCAACAGCATGCAGACCGTTTATATTGATAATGTGCAAATTCAA------------------------------------------------------------------------------------------------------------------------------------------------------------------------------------------------------------------------------------------
