# Supplementary material for: ﻿New species in old mountains: integrative taxonomy reveals ten new species and extensive short-range endemism in Nesticus spiders (Araneae, Nesticidae) from the southern Appalachian Mountains
Source: Zookeys. 2023 Feb 3;1145:1–130. doi: 10.3897/zookeys.1145.96724 (PMC10208238; doi:10.3897/zookeys.1145.96724)
Supplement: Supplementary material 4 — Input alignments, analysis log files, and output tree files [file zookeys-1145-001_article-96724__-s004.zip › uce-2001373 (modified).phy]

 94 1302
Nesticus_Japan_G2153 --------------CATATCTATCAAAGAAAACTTTTGATTCGGTCAACCAAGAACTTTCTGGTCAAGATCGAAATGTTTCGTTTTGATTTTTTTGTTTCGTTTTCTGTCTTCAGCAGTTGCCAAAGGTAAA--AATAGAATTGGATGTTTTCCTACTTTCCAA------TGCTCTAAAATTGTTTGTATATCTCACAATGA----GGC-AATTATACTAAATGTTAATTTTTTTTATAGAGAAAATAGTCAAAATCAAAAAAAATTTTTATTTTCTGCTGTCTCATGTA---GCTCGGATTCAGGAACTTCTTA---TTCGGTAACCGTCACGGAGTTT-CAATTTCTCGCCATTGCATTGTTTAGGCAGCAAAGTAAGCGTTCTATTTAAATATA---ATATTTAATAACATTACTTCTTGAGAAAATGATGCAACTTGGAGGATCTCCAATTTTAGTTCTTAGTCAAAACACTAATAGGGAATGCGGTCGTAAAGTCCAGGTGCAAAATGTGCAAGCGGCAAAAGCAGTATCAGATGTCATCCGCACGTGCCTTGGCCCTAGAGCTATGCTGAAAATGCTTTTAGATCCCATGGGCGGTGTGGTTATGACAAACGATGGTAATGCTATTTTACGTGAAATTACTGCTCAACATCCCGCTGCGAAGACTATGATCGAAATTAGTCGTACTCAGGATGAAGAAGTTGGTGATGGTACTACATCGGTAATCGTCTTGGCCGGCGAACTTCTGCTGAAGTCACTCCCATTTTTGGAAGAAAATACTCATCCTACTGTCATCATCAATGGATATCGTTTGGCACTGGACGATGCTATCAATATGCTGCATTCTGAGGTTTCAGCTCCTGTCGATGTTGACAATACGGAAGATATGTTGAAAATAATCATGGGCTGTCTGCGAACGAAGGTGATGGGGAACTGGGGCGAAAAGGCCTGTCAAATTGCATTGGACGCAGTTCGAACCGTGCAATTAGATGCCAACGGCCGCACCGAGATCGATATCAAAAGATACGCCAAGGTTGAAAAGATTCCCGGAGGTACTATTGAAGATTCAAGAGTATTGAATGGTGTCATGCTAAACAAAGATGTCACTCACTCAAAAATGCGTCGCTACATTAAAAACCCGAGAATCATGCTGCTCGATTGCAATTTGGAATACAAGAAAGGTGAAAGTCAGACCGAGATAGAGATATCGAAAGAGGAAGATTTCACCAAGATC----------------------------------------------------------------
Nesticus_nahaunus_Mexico_G2881 -------------------------------------------------------------------AACAC-------------------GGTGGCTCTTTATCCCTGTCATAAGCGTGGACGTACCCTCAACAAAGGAAGGTA-----------CTTTTTGG------------------TTTTGGGGTCT-----ATAATCTTCGTAAATTATTTTAAAAATTATATTTGTGAATGAACAAATCAGTTGTAACATTATGATATTTTTATTAATTTATTTATTTTCTGTATGTTCTGAATCAAAAACTTCCTCTTTCTCTGTAACCGTCAATGATTTTCCAATTTCTCGCCATTATTCTTGTTCAGCAGCAAACTGAGCGTTCTATTTAAATATATACGTATTTGATACTATAATTGCTGGAAAAAATGATGCAGCTTGGAGGAGCACCGATTTTAGTCCTTAGTCAGAACACTAATAGGGAATCCGGTCGTAAAGTCCAGGTCCAAAATGTTCTTTCGGCAAAAGCAGTATCAGATGTCATCCGCACGTGCCTTGGTCCTAGAGCAATGCTAAAAATGCTATTGGATCCTATGGGCGGAGTGGTTTTGACAAACGATGGTAATGCTATTTTACGTGAAATTACTGCTCAACATCCAGCTGCGAAAACTATGATCGAAATAAGTCGCACTCAGGATGAAGAAGTCGGAGATGGTACGACATCCGTAATCGTTTTGGCCGGCGAACTACTTCTGAAGTCACTCCCATTTCTAGAAGAGAATACTCACCCAACCGTCATCATAAATGGATATCGTTTGGCCCTGGATGATGCGATTAATATTCTGCATACTGAAGTCTCAGCTCCAGTCGATGTTGATAATACCGATGATATGTTGAAGATCATCATGGGCTGTCTGCGAACAAAGGTGATGGGTAATTGGGGCGAGAAAGCTTGTCAAATCGCATTGGACGCAGTTCGAACCGTTCAGTTCGATGCAAACGGTCGCACCGAGATCGATATCAAACGTTACGCCAAGGTGGAGAAAATTCCGGGCGGAACAATTGAGGATTCGAGAGTTTTAGATGGTGTTATGCTGAACAAGGATGTCACGCATTCAAAGATGCGTCGCTATATAAAGAACCCAAAAATAATGCTGCTCGATTGCAATCTGGAATACAAGAAAGGTGAGAGTCAGACCGAGATAGAGATATCGAAAGAGGAAGATTTCACCAAGATCTTGCAGTTGGAAGAGAAGTACATCCAAGATATGTGTGCTGATATCATAAAATTCAAGCCTGACG
Nsilvestrii_Hellgate_N1108 ATTGAAGAAAACACGATATATGGAAACGAAAGCATT-GAATATGTTGC------GTCACTTTTTCCGGACGTAAACAGTACCTTTCGTTTTGTTTGTTTTCCTTTCTTCTTTCAGTAATTGCCATTTCTAAACAAATGAATTCAAGATGTGTTTTAATAACTAGGAAAACTATAATAAGAATTTTATGAA---------------ATGTTAATTTTTGTCAAATTCATAATTGTGAATAAAAAAATCAATTGAAA-ATTAAAATATTTTCGCTTATTTTTACATTTTTTAACAGTTCGGATTCGGAAAACTT---TCTCTCTGTAACCGTCACTGAGTTTAAAGTTTTTCGCCATTACGATTATTCAGCAGCATTTCCAGCGTTCTATTTAAAAATATAAGTATTTGTTATTATAATTGCTGTGAAAAATGATGCAGCTTGGAGGAGCACCAATTTTAGTCCTTAGCCAAAACACCAACAGGGAATCCGGTCGTAAAGTCCAGGTCCAAAATGTTCATGCGGCGAAAGCAGTATCAGATGTCATCCGCACGTGCCTTGGGCCCAGAGCAATGCTAAAAATGCTGCTGGATCCTATGGGCGGAGTGGTTATGACAAACGATGGTAATGCCATTTTACGTGAAATTACTGCTCAACATCCAGCTGCGAAAACCATGATCGAAATAAGTCGCACTCAAGATGAAGAAGTTGGCGATGGTACGACATCCGTAATCGTTTTAGCCGGTGAACTGTTGCTGAAGTCACTCCCATTTCTAGAAGAAAACACTCATCCTACCGTTATTATAAATGGATATCGATTGGCCTTAGATGATGCCATAAATATTCTGCATACTGAAGTCTCGGCTCCGGTTGATGTTGACAATACTGATGATATGTTGAAGATCATCATGGGCTGTCTGCGAACAAAGGTGATGGGGAATTGGGGCGAGAAAGCTTGTCAAATTGCCTTGGATGCAGTTAGAACCGTGCAGTTTGATGCAAACGGTCGCACCGAGATCGATATCAAGCGTTATGCGAAAGTGGAAAAAATACCAGGCGGAACTATTGAAGATTCAAGAGTCTTGGATGGTGTCATGCTGAACAAGGATGTCACCCACTCAAAAATGCGTCGGTACATAAAGAACCCAAGAATAATGTTGCTCGATTGCAATTTGGAGTACAAGAAAGGGGAGAGTCAGACCGAGATAGAAATATCGAAAGAGGAAGATTTTACTAAGATCCTGCAGTTGGAAGAGAAATACATCCAAGATATGTGTGCTGATATCATAAAATTTAAACCAGATG
Narcheri_Cheaha_N023 AGTCAAGGAAATCACTTATATGCTAACGAAAATCTCGGAGGAGGTTGCGTCACGGTCACTTTTCCGGGACGTAAACATTGCTTTTCGGAATGTTTGTTTTTTTTTCACTTTTCAGTCGTTGCCACATCTGAATCAATAAATTTAAAAAGGGTTGTCTTTGTCAGAAGAGGCACAGTCGGAATTTTTGTAGTTTTCAGAACAATCTTTATAAATTATTTTAAAAATTATATTTGTGAATGAACAAATCAGTCAAGACATTACAATATTTTAATTAATTTATTTATTTTCCATATGTTCTGAATCAAAATCTTTTTATTACTCTGTAACCGCCAAGAAGTTTCCAATTTCTCGCCATTACTATTATTCAGCAGCAAAGTGAGCGTTCTATTTAAATATATACGTATTTGATACTATAATTGCTGGAGAAAATGATGCAGCTTGGAGGATCACCGATTTTAGTCCTTAGTCAGAATACTAATAGGGAATCCGGTCGTAAAGTCCAGGTCCAAAATGTTCTTTCGGCAAAAGCAGTATCAGATGTCATTCGCACGTGCCTTGGTCCTAGAGCAATGCTAAAAATGCTGTTGGATCCTATGGGCGGAGTGGTTATGACAAACGATGGTAATGCTATTTTACGTGAAATTACTGCTCAACATCCAGCTGCGAAAACTATGATCGAAATAAGTCGCACTCAGGATGAAGAAGTCGGCGATGGCACGACATCCGTAATCGTTTTGGCCGGCGAACTGCTTCTGAAGTCACTCCCATTTCTAGAAGAAAATACTCATCCAACTGTCATCATAAATGGATATCGTTTGGCCCTGGATGATGCGATTAATATTTTGCATACTGAAGTTTCCGCTCCAGTCGATGTTGATAATACCGATGATATGTTGAAGATCATCATGGGGTGTCTGCGAACGAAAGTGATGGGCAATTGGGGAGAGAAGGCTTGTCAAATCGCACTGGACGCGGTTCGAACCGTTCAGTTAGATGCAAACGGTCGCACTGAAATCGATATCAAGCGATATGCCAAGGTGGAGAAAATTCCTGGCGGAACTATTGAAGATTCAAGGGTTTTGGATGGCGTCATGCTGAACAAGGATGTCACCCATTCAAAGATGCGTCGGTACATTAAGAACCCAAGAATAATGCTGCTCGATTGTAATCTGGAATACAAGAAAGGCGAAAGTCAGACTGAGATAGAGATATCGAAGGAAGAAGATTTCACCAAGATCTTGCAGTTGGAAGAGAAGTTCATCCAAGATATGTGTGCAGAGATCATAAAATTCAAGCCTGATG
Narcheri_MillShoalCreek_N727 -------------------------------------------------------------------------------------------------------------------------------------------------------------------------------------------------------------------------------------------------------------------------------------------------------------------------------------------------------------------------------------------------------------------------------------GGAGAAAATGATGCAGCTTGGAGGATCACCGATTTTAGTCCTTAGTCAGAATACTAATAGGGAATCCGGTCGTAAAGTCCAGGTCCAAAATGTTCTTTCGGCAAAAGCAGTATCAGATGTCATTCGCACGTGCCTTGGTCCTAGAGCAATGCTAAAAATGCTGTTGGATCCTATGGGCGGAGTGGTTATGACAAACGATGGTAATGCTATTTTACGTGAAATTACTGCTCAACATCCAGCTGCGAAAACTATGATCGAAATAAGTCGCACTCAGGATGAAGAAGTCGGCGATGGCACGACATCCGTAATCGTTTTGGCCGGCGAACTGCTTCTGAAGTCACTCCCGTTTCTAGAAGAAAATACTCATCCAACTGTCATCATAAATGGATATCGTTTGGCCCTGGATGATGCGATTAATATTTTGCATACTGAAGTTTCCGCTCCAGTCGATGTTGATAATACCGATGATATGTTGAAGATAATCATGGGCTG-----------------------------------------------------------------------------------------------------------------------------------------------------------------------------------------------------------------------------------------------------------------------------------------------------------------------------------------------------------------------------------------------------
Nbarri_Bishop_N1072 ATTCAAGGAAATCACTTATATGCTAACGAAAGTCTTTGAGGAGGTTGCGTCACGGTCGCTTTTCCGCGACGTAAACATTGCTTTTCGGAATGTTTGTTTTCTTTTCACTTTTCAGTCGTTGCCACATCTGAATCAATGAATTTAAA-AGGATTGTCCTTGTTGGAAGAGGAGCAGTAGGAATTTTTGTAGTTTTCAAAACAATCTTTGTAGACTATTTTTAAAATTATATTTGTGATTGAACAAATGAGTTGAGACATTACAATATTTTAATTAATTAATGTATTTTCCGTATGTTCAGAATCAAAAACTTCCTATTTCTCTGTAACCGTCAATGAGTTTCCAATTTCTCGCCATTACTATTATTCAGCAGCAAACTGAGCGTTCTATTTAAATATATACGTATTAGATATTATAATTGCAGGAAAAAATGATGCAGCTCGGAGGATCACCGATTTTAGTCCTTAGTCAGAATACTAATAGGGAATCCGGTCGTAAAGTCCAGGTCCAAAATGTTCTTTCGGCAAAAGCAGTATCAGATGTCATCCGCACGTGCCTTGGTCCTAGAGCAATGCTAAAAATGCTGTTGGATCCTATGGGCGGAGTGGTTATGACAAACGATGGTAATGCTATTTTACGTGAAATTACTGCTCAACATCCAGCTGCTAAAACTATGATCGAAATAAGTCGCACTCAGGATGAAGAAGTCGGCGATGGCACGACATCCGTAATCGTTTTGGCCGGCGAACTGCTTCTGAAGTCACTCCCATTTCTAGAAGAAAATACTCATCCAACCGTCATCATAAATGGATATCGTTTGGCCCTGGATGATGCGATTAATATTCTGCATACTGAAGTCTCCGCTCCAGTCGATGTTGATAATACCGATGATATGTTGAAGATCATCATGGGCTGCCTTCGAACGAAAGTGATGGGCAATTGGGGCGAGAAGGCTTGTCAAATCGCATTGGACGCAGTTCGGACCGTTCAGTTAGATGCAAACGGTCGCACTGAGATCGATATCAAGCGATATGCCAAGGTGGAGAAGATTCCTGGCGGAACTATTGAGGATTCAAGAGTTTTGGATGGCGTCATGCTGAACAAGGATGTCACCCATTCAAAGATGCGTCGGTACATTAAGAACCCAAGAATAATGTTGCTTGATTGCAATCTGGAATACAAGAAAGGCGAGAGTCAAACCGAGATAGAGATATCGAAGGAAGAAGATTTCACCAAGATCTTGCAGTTGGAAGAGAAGTACATCCAAGATATGTGTGCCGATATCATAAAATTCAAGC------
Nbarri_LostCoveCave_N0065 ----------------------------------------------------------------------GTAAACATTGCTTTTCGAAATGTTTGTTTTCTTTTCACTTTTCAGTCGTTGCCACATCTGAATCAATGAATTTAAA-AGGATTGTCCTTGTTGGAAGAGGAGCAGTAGGAATTTTTGTAGTTTTCAAAACAATCTTTGTAGACTATTTTTAAAATTATATTTGTGAATGAACAAATGAGTTGAGACATTACAATATTTTAATTAATTAATGTATTTTCCGTATGTTCAGAATCAAAAACTTCCTATTTCTCTGTAACCGTCAATGAGTTTCCAATTTCTCGCCATTACTATTATTCAGCAGCAAACTGAGCGTTCTATTTAAATATATACGTATTAGATATTATAATTGCAGGAAAAAATGATGCAGCTCGGAGGATCACCGATTTTAGTCCTTAGTCAGAATACTAATAGGGAATCCGGTCGTAAAGTCCAGGTCCAAAATGTTCTTTCGGCAAAAGCAGTATCAGATGTCATCCGCACGTGCCTTGGTCCTAGAGCAATGCTAAAAATGCTGTTGGATCCTATGGGCGGAGTGGTTATGACAAACGATGGTAATGCTATTTTACGTGAAATTACTGCTCAACATCCAGCTGCTAAAACTATGATCGAAATAAGTCGCACTCAGGATGAAGAAGTCGGCGATGGCACGACATCCGTAATCGTTTTGGCCGGCGAACTGCTTCTGAAGTCACTCCCATTTCTAGAAGAAAATACTCATCCAACCGTCATCATAAATGGATATCGTTTGGCCCTGGATGATGCGATTAATATTCTGCATACTGAAGTCTCCGCTCCAGTCGATGTTGATAATACCGATGATATGTTGAAGATCATCATGGGCTGCCTTCGAACGAAAGTGATGGGCAATTGGGGCGAGAAGGCTTGTCAAATCGCATTGGACGCAGTTCGGACCGTCCAGTTAGATGCAAACGGTCGCACTGAGATCGATATCAAGCGATATGCCAAGGTGGAGAAGATTCCTGGCGGAACTATTGAGGATTCAAGAGTTTTGGATGGCGTCATGCTGAACAAGGATGTCACCCATTCAAAGATGCGTCGGTACATTAAGAACCCAAGAATAATGTTGCTTGATTGCAATCTGGAATACAAGAAAGGCGAGAGTCAAACCGAGATAGAGATATCGAAGGAAGAAGATTTCACCAAGATCTTGCAGTTGGAAGAGAAGTACATCCAAGATATGTGTGCCGATATCATAAAATTCAAGCCTGATG
Nbarri_eyed_ClayCave_G2082 -----------TCACTTATATGCTAACGAAAGTCTTGGAGGAGGTTGCGTCACGGTGACTTTTCCGGGACGTAAACATTGCTTTTCGGAATGTTTGTTTTCTTTTCACTTTTCAGTCGTTGCCACATCTGAATCAATGAATTTAAATAGGGTTTTCCTTGTCGGAAGAGGAGCAGTAGGAATTTTTGTAGTTTTCAAAACAATCTTTGTAAACTATTTTTTAAATTATATTTGTGAATGAACAAAGCAGTTGAGATATTACAATATTTTAATTAATTAATGTATTTTCCATATGTTCAGAATCAAGAACTTCCTATTTCTCTGTAACCGTCAATGAGTTTACAATTTCTCGCCATTACTATTATTCAGCAGCAAACTGAGCGTTCTATTTAAATATATACGTATTAGATATTATAATTGCTGGAAAAAATGATGCAGCTTGGAGGATCACCGATTTTAGTCCTTAGTCAGAATACTAATAGGGAATCCGGTCGTAAAGTCCAGGTCCAAAATGTTCTTTCGGCAAAAGCAGTATCAGATGTCATCCGCACGTGCCTTGGTCCTAGAGCAATGCTAAAAATGCTGTTGGATCCTATGGGCGGAGTGGTTATGACAAACGATGGTAATGCTATTTTACGTGAAATTACTGCTCAACATCCAGCTGCAAAAACTATGATCGAAATAAGTCGCACTCAGGATGAAGAAGTCGGCGATGGCACGACATCCGTAATCGTTTTGGCCGGCGAACTGCTTCTGAAGTCACTCCCATTTCTAGAAGAAAATACTCATCCAACCGTCATCATAAATGGATATCGTTTGGCTCTGGATGATGCGATTAATATTCTGCATACTGAAGTCTCCGCTCCAGTCGATGTTGATAATACCGATGATATGTTGAAGATTATCATGGGCTGCCTGCGAACGAAAGTGATGGGCAATTGGGGCGAGAAGGCTTGTCAAATCGCATTGGACGCAGTTCGGACCGTTCAGTTAGATGCAAACGGTCGCACTGAGATCGATATCAAGCGATATGCCAAGGTGGAGAAAATTCCTGGCGGAACTATTGAGGATTCAAGAGTTTTGGATGGCGTCATGCTGAACAAGGATATCACCCATTCAAAGATGCGTCGATACATTAAGAACCCAAGAATAATGTTGCTTGATTGCAATCTGGAATACAAGAAAGGTGAAAGTCAGACCGAGATAGAGATATCGAAGGAAGAAGATTTCACCAAGATCTTGCAGTTGGAAGAGAAGTTCATCCAAGATATGTGT----------------------------
Nbarrowsi_Gregorys_N270 ---------------------------------------------------------------------------------------------------TTCTTTTACTTTTCAGTCGTTGCCACATCTGAATCAATGAATTTAAA-AGGATTGTCCTTGTCGGATGAGGAGCAGTAGGAATTTTTGTAGTTTTCAAAACAATCTTTGTAAACTATTTTTTGAATTATATTTGTGTATGAACAAATCAGTTGAGACATTACATTATTTTAATTAATTAATGTATTTTCCATATGTTCAGAATCAAAAACTTCCTATTTCTCTGTGACCGTCAATGAGTTTCCAATTTCTCGCCATTACTATTATTCAGCAGCAAACTGAGCGTTCTATTTAAATATATACGTATTTGATATTATAATTGCTGGAAAAAATGATGCAGCTTGGAGGATCACCGATTTTAGTCCTTAGTCAGAATACTAATAGGGAATCCGGTCGTAAAGTCCAGGTCCAAAATGTTCTTTCGGCAAAAGCAGTATCAGATGTCATCCGCACGTGCCTTGGTCCTAGAGCAATGCTAAAAATGCTGTTGGATCCTATGGGCGGAGTGGTTATGACAAATGATGGTAATGCTATTTTACGTGAAATTACTGCTCAACATCCAGCTGCAAAAACTATGATCGAAATAAGTCGCACTCAGGATGAAGAAGTCGGTGATGGCACGACATCCGTAATCGTTTTGGCCGGCGAACTGCTTCTGAAGTCACTCCCATTTCTAGAAGAAAATACTCATCCAACCGTCATCATAAATGGATATCGTTTGGCCCTGGATGATGCAATTAATATTCTGCATACTGAAGTCTCCGCTCCAGTCGATGTTGATAATACCGATGATATGTTGAAGATCATCATGGGCTGCCTGCGAACGAAAGTGATGGGCAATTGGGGCGAGAAGGCTTGTCAAATTGCATTGGACGCAGTTCGCACCGTTCAGTTAGATGCAAACGGTCGCACTGAGATCGATATCAAGCGATATGCCAAGGTGGAGAAAATTCCTGGCGGAACTATTGAGGATTCAAGAGTTTTGGATGGCGTCATGCTGAACAAGGATGTCACCCATTCAAAGATGCGTCGATACATTAAGAACCCAAGAATAATGTTGCTCGATTGCAATCTGGAATACAAGAAAGGCGAAAGTCAGACCGAGATAGAGATATCGAAGGAAGAAGATTTCACCAAGATCTTGCAGTTGGAAGAGAAGTACATCCAAGATATGTGTGCTGATATCATAAAATTCAAGCC-----
Nbarrowsi_Tuckaleechee_N360 ATTCAAGGAAATCACTTATATGCTAACGAAAGTCTTTGAGGAGGTTGCGTCACGGTCACTTTTCCGGGATGTAAACATTGCTTTTCGGAATGTTTGTTTTCTTTTCACTTTTCAGTTGTTGCCACATCTGAATCAATGAATTTAAA-AGGATTGTCCTTGTCGGATGAGGAGCAGTAGGAATTTTTGTAGTTTTCAAAACAATCTTTGTAAACTATTTTTTAAATTATATTTGTGTATGAACAAATCAGTTGAGACATTACAATATTTTAATTAATTTATGTATTTTCCATATGTTCAGAATCAAAAACTTCCTATTTCTCTGTGACCGTCAATGAGTTTCCAATTTCTCGCCATTACTATTATTCAGCAGCAAACTGAGCGTTCTATTTAAACATATACGTATTTGATATTATAATTGCTGGAAAAAATGATGCAGCTTGGAGGATCACCGATTTTAGTCCTTAGTCAGAATACTAATAGGGAATCCGGTCGTAAAGTCCAGGTTCAAAATGTTCTTTCGGCAAAAGCAGTATCAGATGTCATCCGCACGTGCCTTGGTCCTAGAGCAATGCTAAAAATGCTGTTGGATCCTATGGGCGGAGTGGTTATGACAAATGATGGTAATGCTATTTTACGTGAAATTACTGCTCAACATCCAGCTGCAAAAACTATGATCGAAATAAGTCGCACTCAGGATGAAGAAGTCGGCGATGGCACGACATCCGTAATCGTTTTGGCCGGCGAACTGCTTCTGAAGTCACTCCCATTTCTAGAAGAAAATACTCATCCAACCGTCATCATAAATGGATATCGTTTGGCCCTGGATGATGCAATTAATATTCTGCATACTGAAGTATCCGCTCCAGTCGATGTTGATAATACCGATGATATGTTGAAGATCATCATGGGCTGCCTGCGAACGAAAGTGATGGGCAATTGGGGCGAGAAGGCTTGTCAAATCGCATTGGACGCAGTTCGCACCGTTCAGTTAGATGCAAACGGTCGCACTGAGATCGATATCAAGCGATATGCCAAGGTGGAGAAAATTCCTGGCGGAACTATTGAGGATTCAAGAGTTTTGGATGGCGTCATGCTGAACAAGGATGTCACCCATTCAAAGATGCGTCGATACATTAAGAACCCAAGAATAATGTTGCTCGATTGCAATCTGGAATACAAGAAAGGCGAAAGTCAGACCGAGATAGAGATATCGAAGGAAGAAGATTTCACCAAGATCTTGCAGTTGGAAG---------------------------------------------------
Nbishopi_DryFalls_N150 ---------------------------------------------------------------------------------------------TTGTTTTCTTTTCACTTTTCAGTCGTTGCCACATCTGAATCAATGAATTTAAATAGGGTTGTCCTTGTCGGAAGAGGCGCAGTAGGAATTTTTGTAGTTTTCAAAACAATCTTTGTAAACTATTTTTAAAATTATATTTGTGAATGAACAAATCAGTTGAGACATTACAATATTTTAATTAATTAATGTATTTTCCATATGTTCAGAATCAAAAACTTCCTATTTCTCTGTAACCGTCAATGAGTTTCCATTTTCTCGCCATTACTATTATTCAGCAGCAAACTGAGCGTTCTATTTAAATATATACGTATTAGATATTATAATTGCTGGAAAAAATGATGCAGCTTGGAGGATCACCGATTTTAGTCCTTAGTCAGAATACTAATAGGGAATCCGGTCGTAAAGTCCAGGTCCAAAATGTTCTTTCGGCAAAAGCAGTTTCAGATGTCATCCGCACGTGCCTCGGTCCTAGAGCAATGCTAAAAATGCTGTTGGATCCTATGGGCGGAGTAGTTATGACAAACGATGGTAATGCTATTTTACGTGAAATTACTGCTCAACATCCAGCTGCAAAAACTATGATCGAAATAAGTCGTACTCAGGATGAAGAAGTCGGCGATGGCACGACATCCGTAATCGTTTTGGCCGGCGAACTGCTTCTGAAGTCACTCCCATTTCTAGAAGAAAATACTCATCCAACCGTCATCATAAATGGATATCGTTTGGCCCTGGATGATGCGATTAATATTCTGCATACTGAAGTCTCCGCTCCAGTCGATGTTGATAATACCGATGATATGTTGAAGATCATCATGGGTTGCCTGCGAACGAAAGTGATGGGCAATTGGGGCGAGAAGGCTTGTCAAATCGCATTGGACGCAGTTCGGACCGTTCAGTTAGATGCAAACGGTCGCACTGAGATCGATATCAAGCGATATGCCAAGGTGGAGAAAATTCCTGGCGGAACTATTGAGGATTCAAGAGTTTTGGACGGCGTCATGCTGAACAAGGATATCACCCATTCAAAGATGCGTCGGTACATTAAGAACCCAAGAATAATGTTGCTTGATTGCAATCTGGAATACAAGAAA----------------------------------------------------------------------------------------------------------------------
Nbishopi_PoleCr_Chattooga_N885 ----------------------------------------------------------------------------------------------------------------------------CATCTGAATCAATGAATTTAAATAGGGTTGTCCTTGTCGGAAGAGGCGCAGTAGGAATTTTTGTAGTTTTCAAAACAATCTTTGTAAACTATTTTTAAAATTATATTTGTGAATGAACAAATCAGTTGAGACATTACAATATTTTAATTAATTAATGTATTTTCCATATGTTCAGAATCAAAAACTTCCTATTTCTCTGTAACCGTCAATGAGTTTCCATTTTCTCGCCATTACTATTATTCAGCAGCAAACTGAGCGTTCTATTTAAATATATACGTATTAGATATTATAATTGCTGGAAAAAATGATGCAGCTTGGAGGATCACCGATTTTAGTCCTTAGTCAGAATACTAATAGGGAATCCGGTCGTAAAGTCCAGGTCCAAAATGTTCTTTCGGCAAAAGCAGTTTCAGATGTCATCCGCACGTGCCTCGGTCCTAGAGCAATGCTAAAAATGCTGTTGGATCCTATGGGCGGAGTAGTTATGACAAACGATGGTAATGCTATTTTACGTGAAATTACTGCTCAACATCCAGCTGCAAAAACTATGATCGAAATAAGTCGTACTCAGGATGAAGAAGTCGGCGATGGCACGACATCCGTAATCGTTTTGGCCGGCGAACTGCTTCTGAAGTCACTCCCATTTCTAGAAGAAAATACTCATCCAACCGTCATCATAAATGGATATCGTTTGGCCCTGGATGATGCGATTAATATTCTGCATACTGAAGTCTCCGCTCCAGTCGATGTTGATAATACCGATGATATGTTGAAGATCATCATGGGTTGCCTGCGAACGAAAGTGATGGGCAATTGGGGCGAGAAGGCTTGTCAAATCGCATTGGACGCAGTTCGGACCGTTCAGTTAGATGCAAACGGTCGCACTGAGATCGATATCAAGCGATATGCCAAGGTGGAGAAAATTCCTGGCGGAACTATTGAGGATTCAAGAGTTTTGGACGGCGTCATGCTGAACAAGGATATCACCCATTCAAAGATGCGTCGGTACATTAAGAACCCAAGAATAATGTTGCTTGATTGCAATCTGGAATACAAGAAAGGCGAGAGTCAGACCGAGATAGAGA---------------------------------------------------------------------------------------------
Nbishopi_StandingIndian_N131 ---------------------------------------------------------------------------CATTGCTTTTCGGAATGTTTGTTTTCTTTTCACTTTTCAGTCGTTGCCACATCTGAATCAATGAATTTAAATAGGGTTGTCCTTGTCGGAAGAGGCGCAGTAGGAATTTTTGTAGTTTTCAAAACAATCTTTGTAAACTATTTTTAAAATTATATTTGTGAATGAACAAATCAGTTGAGACATTACAATATTTTAATTAATTAATGTATTTTCCATATGTTCAGAATCAAAAACTTCCTATTTCTCTGTAACCGTCAATGAGTTTCCATTTTCTCGCCATTACTATTATTCAGCAGCAAACTGAGCGTTCTATTTAAATATATACGTATTAGATATTATAATTGCTGGAAAAAATGATGCAGCTTGGAGGATCACCGATTTTAGTCCTTAGTCAGAATACTAATAGGGAATCCGGTCGTAAAGTCCAGGTCCAAAATGTTCTTTCGGCAAAAGCAGTTTCAGATGTCATCCGCACGTGCCTCGGTCCTAGAGCAATGCTAAAAATGCTGTTGGATCCTATGGGCGGAGTAGTTATGACAAACGATGGTAATGCTATTTTACGTGAAATTACTGCTCAACATCCAGCTGCAAAAACTATGATCGAAATAAGTCGTACTCAGGATGAAGAAGTCGGCGATGGCACGACATCCGTAATCGTTTTGGCCGGCGAACTGCTTCTGAAGTCACTCCCATTTCTAGAAGAAAATACTCATCCAACCGTCATCATAAATGGATATCGTTTGGCCCTGGATGATGCGATTAATATTCTGCATACTGAAGTCTCCGCTCCAGTCGATGTTGATAATACCGATGATATGTTGAAGATCATCATGGGTTGCCTGCGAACGAAAGTGATGGGCAATTGGGGCGAGAAGGCTTGTCAAATCGCATTGGACGCAGTTCGGACCGTTCAGTTAGATGCAAACGGTCGCACTGAGATCGATATCAAGCGATATGCCAAGGTGGAGAAAATTCCTGGCGGAACTATTGAGGATTCAAGAGTTTTGGACGGCGTCATGCTGAACAAGGATATCACCCATTCAAAGATGCGTCGGTACATTAAGAACCCAAGAATAATGTTGCTTGATTGCAATCTGGAATACAAGAAAGGCGAGAGTCAGACCGAGATAGAGATATCGAAGGAAGAAGATTTCACCAAGATCTTGCAGTTGGAAGAGAAGTACATCCAAGATATGTGTGCTGATATCATAAAATTCAAGCCTGATG
Nbrimleyi_NewberryCr_N984 ATTCAAGGAAAGAACTTATATCCTAACGAAACTCTTTGGGGAGGTTGCGTCACGGTCACTTTTCCGGGACGTAAACATTGCTTTTCGGAATGT---TTTTCTTTTCACCTTTCAGTCGTTGCCAGATCTGAATCAATGAATTTAAATAGGGGTGTCCTTGTCGGAAGAGGCGCAGTAGGAATTTTTGCACTTTTCAAAACAATCTTTATAAACTATTTTTAAAATTATATTTATGAATGAATAAATCAGTTGAAACATTACAATATTTTAATTAATTAATGTATTTTCCATATGTTCAGAATCAAAAACTTCCTATTTCTCTGTAACTGTCAATGAGTTTCCAATTTCTCGCCATTACTATTATTCAGCAGCAAACTGAGCGTTCAATTTAAATATATACGTATTTGATATTATAATTGCTGGAAAAAATGATGCAGCTTGGAGGATCACCGATTTTAGTCCTTAGTCAGAATACCAATAGGGAATCCGGTCGTAAAGTCCAGGTCCAAAATGTTCTTTCGGCAAAAGCAGTATCAGATGTCATCCGCACGTGCCTTGGTCCTAGAGCAATGCTAAAAATGCTGTTGGATCCTATGGGCGGAGTGGTTATGACAAACGATGGTAATGCTATTTTACGTGAAATTACTGCTCAACATCCAGCTGCAAAAACTATGATCGAAATAAGTCGCACTCAGGATGAAGAAGTCGGCGATGGCACGACATCCGTAATCGTTTTGGCCGGCGAACTGCTTCTGAAGTCACTCCCATTTCTAGAAGAAAATACTCATCCAACCGTCATCATAAATGGATATCGTTTGGCCCTGGATGATGCGATTAATATTCTGCATACTGAAGTCTCCGCTCCAGTCGATGTTGATAATACCGATGATATGTTGAAGATCATCATGGGCTGCCTGCGAACGAAAGTGATGGGCAATTGGGGCGAGAAGGCTTGTCAAATCGCATTGGACGCAGTTCGGACCGTTCAGTTAGATGCAAACGGTCGCACCGAGATCGATATCAAGCGATATGCCAAGGTGGAGAAAATTCCTGGCGGAACTATTGAGGATTCAAGAGTTTTGGACGGAGTCATGCTGAACAAGGATATCACCCATTCAAAGATGCGTCGGTACATTAAGAACCCGAGAATAATGTTGCTTGATTGCAATCTGGAATACAAGAAGGGTGAGAGTCAGACCGAGATAGAGATATCGAAGGAAGAAGATTTCACCAAGATCTTGCAGTTGGAAGAGAAATTCATCCAAGATATGTGTGCCGATATCATAAAATTCAAGCCTGATG
Nbrimleyi_RumblingBald_N241 ------------------------------------------------------------------------------------------------------------------------------------------------------------------------------------------------------------------------------------------------------------------------------------------------------------------------------------------CAATGAGTTTCCAATTTCTCGCCATTACTATTATTCAGCAGCAAACTGAGCGTTCAATTTAAATATATACGTATTTCATATTATAATTGCTGGAAAAAATGATGCAGCTTGGAGGATCACCGATTTTGGTCCTTAGTCAGAATACTAATAGGGAATCCGGTCGTAAAGTTCAGGTCCAAAATGTTCTTTCGGCAAAAGCAGTATCAGATGTCATCCGCACGTGCCTTGGTCCTAGAGCAATGCTAAAAATGCTGTTGGATCCTATGGGCGGAGTGGTTATGACAAACGATGGTAATGCTATTTTACGTGAAATTACTGCTCAACATCCAGCTGCAAAAACTATGATCGAAATAAGTCGCACTCAGGATGAAGAAGTCGGCGATGGCACGACATCCGTAATCGTTTTGGCCGGCGAACTGCTTCTGAAGTCACTCCCATTTCTAGAAGAAAATACTCATCCAACCGTCATCATAAATGGATATCGTTTGGCCCTGGATGATGCGATTAATATTCTGCATACTGAAGTCTCCGCTCCAGTCGATGTTGATAATACCGATGATATGTTGAAGATCATCATGGGCTGCCTGCGAACGAAAGTGATGGGCAATTGGGGCGAGAAGGCTTGTCAAATCGCATTGGACGCAGTTCGGACCGTTCAGTTAGATGCAAACGGTCGCACCGAGATCGATATCAAGCGATATGCCAAGGTGGAGAAAATTCCTGGCGGAACTATTGAGGATTCAAGAGTTTTGGATGGAGTCATGCTGAACAAGGATATCACCCATTCAAAGATGCGTCGGTACATTAAGAACCCAAGAATAATGTTGCTTGATTGCAATCTGGAATACAAGAAAGGTGAGAGTCAGACCGAGATAGAGATATCGAAGGAAGAAGATTTCACCAAGATCTTGCAGTTGGAAGAGAAGTTCATCCAAGATATGTGTGCCGATATCATAAAATTCAAGCCTGATG
Ncanei_Egypt_N958 ---------------------------------CTTTGAGTAGGTTTCGTCACGGTCACTTTTCCGGGACGTAAATATTGCTGTTCAGAATGT---TTTTCTTTTCACTTTTCAGTCGTTGCCAGATCTGAATCAATGAATTTAAATAGGGTTGTCCTTGTCGGGGGAGGCGCAGTAGGAATTTTTGTACTTTTCAAAACAATCTTTATAAACTATTTTTAAAATTATATTTGTGAATGAATAAATCAGTTGAAACATTACAATATTTTAATTATTTAATGTATTTTCCATATGTTCAGAATCAAAAACTTCCTATTTCTCTGTAACCGTCAATGAGTTTCCAATTTCTCGCCATTACTATT-TTCAGGAGCAAACTGAGCGTTCTATTTAAATATATACGTATTTGATATTATAATTGCTGGAAAAAATGATGCAGCTTGGAGGATCACCGATTTTAGTCCTTAGTCAGAATACTAATAGGGAATCCGGTCGTAAAGTCCAGGTCCAAAATGTTCTTTCGGCAAAAGCAGTATCAGATGTCATCCGCACGTGCCTTGGTCCTAGAGCAATGCTAAAAATGCTGTTGGATCCTATGGGCGGAGTGGTTATGACAAACGATGGTAATGCTATTTTACGTGAAATTACTGCTCAACATCCAGCTGCAAAAACTATGATCGAAATAAGTCGCACTCAGGATGAAGAAGTCGGCGATGGCACGACATCCGTAATCGTTTTGGCCGGCGAACTGCTTCTGAAGTCACTCCCATTTCTAGAAGAAAATACTCATCCAACCGTCATCATAAATGGATATCGTTTGGCCCTGGATGATGCGATTAATATTCTGCATACTGAAGTCTCCGCTCCAGTCGATGTTGATAATACCGATGATATGTTGAAGATCATCATGGGCTGCCTGCGAACGAAAGTGATGGGCAATTGGGGCGAGAAGGCTTGTCAAATCGCATTGGACGCAGTTCGGACCGTTCAGTTAGATGCAAACGGTCGCACCGAAATAGATATCAAGCGATATGCCAAGGTGGAGAAAATTCCTGGCGGAACTATTGAGGATTCAAGAGTTTTGGATGGAGTCATGCTGAACAAGGATATCACCCATTCAAAGATGCGTCGGTACATTAAGAACCCAAGAATAATGTTGCTTGATTGCAATCTGGAATACAAGAAAGGTGAGAGTCAGACCGAGATAGAGATATCGAAGGAAGAAGATTTCACCAAGAT-----------------------------------------------------------------
Ncarolinensis_Grandfather_N218 -----------------------------------------------------------------------------------------------------------------------------------------GAATTTAAATAGGGTTGTCCTTGTCGGAAGAGGAGCAGTAGGAATTTTTGTAGTTTTCAAAACAATCTTTGTAAACTATTTTTTAAATTATATTTGTGAATGAACAAATCAGTTGAGATATTACAATATTTTAATTAATTAATGTATTTTCCATATGTTCAGAATCAAAAACTTCCTATTTCTCTGTAACCGTCAATGAGTTCACAATTTCTCGCCATTACTATTATTCAGCAGCAAACTGAGCGTTCTATTTAAATATATACGTATTAGATATTATAATTGCTGGAAAAAATGATGCAGCTTGGAGGATCACCGATTTTAGTCCTTAGTCAGAATACTAATAGGGAATCCGGTCGTAAAGTCCAGGTCCAAAATGTTCTGTCGGCAAAAGCAGTATCAGATGTCATCCGCACGTGCCTTGGTCCTAGAGCAATGCTAAAAATGCTGTTGGATCCTATGGGCGGAGTGGTTATGACAAACGATGGTAATGCTATTTTACGTGAAATTACTGCTCAACATCCAGCTGCAAAAACTATGATCGAAATAAGTCGCACTCAGGATGAAGAAGTCGGCGATGGCACGACATCCGTAATCGTTTTGGCCGGCGAACTGCTTCTGAAGTCACTCCCATTTCTAGAAGAAAATACTCATCCAACCGTCATCATAAATGGATATCGTTTGGCCCTGGATGATGCGATTAATATTCTGCATACTGAAGTCTCCGCTCCAGTCGATGTTGATAATACCGATGATATGTTGAAGATCATCATGGGCTGCCTGCGCACGAAAGTGATGGGCAATTGGGGCGAGAAGGCTTGTCAAATCGCATTGGACGCAGTTCGGACCGTTCAGTTAGATGCAAACGGTCGCACTGAGATCGATATCAAGCGATATGCCAAGGTGGAGAAAATTCCTGGCGGAACTATTGAGGATTCAAGAGTTTTGGATGGCGTCATGCTGAACAAGGATATCACCCATTCAAAGATGCGTCGATACATTAAGAACCCAAGAATAATGTTGCTTGATTGCAATCTGGAATACAAGAAAGGTGAAAGTCAGACCGAGATAGAGATATCGAAGGAAGAAGATTTCACCAA--------------------------------------------------------------------
Ncarolinensis_LinvilleCaverns_N227 -------------------------------------------------------------------------------------------------------------------------------------------------------------------------------------------------------------------------------------------------------------------------------------------------------------------------------------------AATGAGTTCACAATTTCTCGCCATTACTATTATTCAGCAGCAAACTGAGCGTTCTATTTAAATATATACGTATTAGATATTATAATTGCTGGAAAAAATGATGCAGCTTGGAGGATCACCGATTTTAGTCCTTAGTCAGAATACTAATAGGGAATCCGGTCGTAAAGTCCAGGTCCAAAATGTTCTGTCGGCAAAAGCAGTATCAGATGTCATCCGCACGTGCCTTGGTCCTAGAGCAATGCTAAAAATGCTGTTGGATCCTATGGGCGGAGTGGTTATGACAAACGATGGTAATGCTATTTTACGTGAAATTACTGCTCAACATCCAGCTGCAAAAACTATGATCGAAATAAGTCGCACTCAGGATGAAGAAGTCGGCGATGGCACGACATCCGTAATCGTTTTGGCCGGCGAACTGCTTCTGAAGTCACTCCCATTTCTAGAAGAAAATACTCATCCAACCGTCATCATAAATGGATATCGTTTGGCCCTGGATGA-----------------------------------------------------------------------------------------------------------------------------------------------------------------------------------------------------------------------------------------------------------------------------------------------------------------------------------------------------------------------------------------------------------------------------------------------------------------------------------------
Ncarteri_English_N031 ATTCAAGGAAATCACTTATATGCTAACGAAAGCCTTTGAGGAGGTTGCGTCACGGTCACTTTTCTGGGACGTAAACATTGCTTTTCGGAATGTTTGTTTTCTTTTCACTTTTCAGTCGTTGCCATATCTGAATCAATGAATTTAAA-AGGATTGTCCTTGTCGGAAGAGGAGAAGTAGGATTTTTTGTAGTTTTCAAAACAATCTTTGTAAACTATTTTTTAAATTATATTTGTGTATGAACAAATCAGCTTAGACATTACAATATTTTAATTAATTAATGTATTTTTCATATGTTCAGAATCAAAAACTTCCTATTTCTCTGTAACCGTCAATGAGTTTCCAATTTCTCGCCATTACTATTATTCAGCAGCAAACTGAGCGTTCTATTTAAATATATACGTATTAGATATTATAATTGCTGGAAAAAATGATGCAGCTTGGAGGATCACCGATTTTAGTCCTTAGTCAGAATACTAATAGGGAATCCGGTCGTAAAGTCCAGGTCCAAAATGTTCTTTCGGCAAAAGCAGTTTCAGATGTCATCCGCACGTGCCTCGGTCCTAGAGCAATGCTAAAAATGCTGTTGGATCCTATGGGCGGAGTAGTTATGACAAACGATGGTAATGCTATTTTACGTGAAATTACTGCTCAACATCCAGCTGCAAAAACTATGATCGAAATAAGTCGTACTCAGGATGAAGAAGTCGGCGATGGCACGACATCCGTAATCGTTTTGGCCGGCGAACTGCTTCTGAAGTCACTCCCATTTCTAGAAGAAAATACTCATCCAACCGTCATCATAAATGGATATCGTTTGGCCCTGGATGATGCGATTAATATTCTGCATACCGAAGTCTCCGCTCCAGTCGATGTTGATAATACCGATGATATGTTGAAGATCATCATGGGCTGCCTGCGAACGAAAGTGATGGGCAATTGGGGCGAGAAGGCTTGTCAAATCGCATTGGACGCAGTTCGGACCGTTCAGTTAGATGCAAACGGTCGCACTGAGATCGATATCAAGCGATATGCCAAGGTGGAGAAAATTCCTGGCGGAACTATTGAGGATTCAAGAGTTTTGGATGGCGTCATGCTGAACAAGGATATCACCCATTCAAAGATGCGTCGGTACATTAAGAACCCAAGAATAATGTTGCTTGATTGCAATCTGGAATACAAGAAAGGCGAGAGTCAAACCGAGATAGAGATATCGAAGGAAGAAGATTTCACCAAGATCTTGCAGTTGGAAGAGAAGTACATCCAAGATATGTGTGCTGATATCATAAAATTCAAGCCTGATG
Ncarteri_LaurelCave_nearTYPE_N0296 ATTCAAGGAAATCACTTATATGCTAACGAAAGCCTTTGAGGAGGTTGCGTCACGGTCACTTTTCCGGGACGTAAACATTGCTTTTCGGAATGTTTGTTTTCTTTTCACTTTTCAGTCGTTGCCATATCTGAATCAATAAATTTAAA-AGGATTGTCCTTGTCGGAAGAGGAGAAGTAGGAATTTTTGTAGTTTTCAAAATAATCTTTGTAAACTATTTTTTAAATTATATTTGTGTATGAACAAATCAGTTGAGACATTAATATATTTTAATTAATTAATGTATTTTTCATATGTTCAGATTCAAAAACTTCCTATTTCTCTGTAACCGTCAATGAGTTTCCAATTTCTCGCCATTACTATTATTCAGCAGCAAACTGAGCGTTCTATTTAAATATTTACGTATTAGATATTATAATTGCTGGGGAAAATGATGCAGCTTGGAGGATCACCGATTTTAGTCCTTAGTCAGAATACCAATAGGGAATCCGGTCGTAAAGTCCAGGTCCAAAATGTTCTTTCGGCAAAAGCAGTTTCAGATGTCATCCGCACGTGCCTCGGTCCTAGAGCAATGCTAAAAATGCTGTTGGATCCTATGGGCGGAGTAGTTATGACAAACGATGGTAATGCTATTTTACGTGAAATTACTGCTCAACATCCAGCTGCAAAAACTATGATCGAAATAAGTCGTACTCAGGATGAAGAAGTCGGCGATGGCACGACATCCGTAATCGTTTTGGCCGGCGAACTGCTTCTGAAGTCACTCCCATTTCTAGAAGAAAATACTCATCCAACCGTCATCATAAATGGATATCGTTTGGCCCTGGATGATGCGATTAATATTCTGCATACTGAAGTCTCCGCTCCAGTCGATGTTGATAATACCGATGATATGTTGAAGATCATCATGGGCTGCCTGCGAACGAAAGTGATGGGCAATTGGGGCGAGAAGGCTTGTCAAATCGCATTGGACGCAGTTAGGACCGTTCAGTTAGATGCAAACGGTCGCACTGAGATCGATATCAAGAGATATGCGAAGGTGGAGAAAATTCCTGGCGGAACTATTGAGGATTCAAGAGTTTTGGATGGCGTCATGCTGAACAAGGATATCACCCATTCAAAGATGCGTCGGTACATTAAGAACCCAAGAATAATGTTGCTTGATTGCAATCTGGAATACAAGAAAGGCGAGAGTCAAACCGAGATAGAGATATCAAAGGAAGAAGATTTCACCAAGATCTTGCAGTTGGAAGAGAAGTACATCCAAGATATGTGTGCTGATATCATAAAATTCAAGCCTGATG
Ncarteri_PilotMtn_G2185 ---------------------------GAAAGCCTTTGAGGAGGTTGCGTCACGGTCACTTTTCCGGGACGTAAACATTGCTTTTCGGAATGTTTGTTTTCTTTTCACTTTTCAGTCGTTGCCATATCTGAATCAATGAATTTAAA-AGGATTGTCCTTGTCGGAAGAGGAGCAGTAGGAATTTTTGTAGTTTTCAAAACAATCTTTGTAAACTATTTTTTAAATTATATTTGTGTATGAACAAATCAGTTGAGACATTACAATATTTTAATTAATTAATGTATTTTTCATATGTTCAGAATCAAAAACTTCCCATTTCTCTGTAACCGTCAATGAGTTTCCAATTTCTCGCCATTACTATTATTCAGCAGCAAACTGAGCGTTCTATTTAAATATATACGTATTAGATATTATAATTGCTGAAAAAAATGATGCAGCTTGGAGGATCACCGATTTTAGTCCTTAGTCAGAATACTAATAGGGAATCCGGTCGTAAAGTCCAGGTCCAAAATGTTCTTTCGGCAAAAGCAGTTTCAGATGTCATCCGCACGTGCCTCGGTCCTAGAGCAATGCTAAAAATGCTGTTGGATCCTATGGGCGGAGTAGTTATGACAAACGATGGTAATGCTATTTTACGTGAAATTACTGCTCAACATCCAGCTGCAAAAACTATGATCGAAATAAGTCGTACTCAGGATGAAGAAGTCGGCGATGGCACGACATCCGTAATCGTTTTGGCCGGCGAACTGCTTCTGAAGTCACTTCCATTTCTAGAAGAAAATACTCATCCAACCGTCATCATAAATGGATATCGTTTGGCCCTAGATGATGCGATTAATATTTTGCATACTGAAGTCTCCGCTCCAGTCGATGTTGATAATACCGATGATATGTTGAAGATCATCATGGGCTGCCTGCGAACGAAAGTGATGGGCAATTGGGGCGAGAAGGCTTGTCAAATCGCATTGGACGCAGTTAGGACCGTTCAGTTAGATGCAAACGGTCGCACTGAGATCGATATCAAGAGATATGCCAAGGTGGAGAAAATTCCTGGCGGAACTATTGAGGATTCAAGAGTTTTGGATGGCGTCATGCTGAACAAGGATATCACCCATTCAAAGATGCGTCGGTACATTAAGAACCCAAGAATAATGTTGCTTGATTGCAATCTGGAATACAAGAAAGGCGAGAGTCAAACCGAGATAGAGATATCGAAGGAGGAAGATTTCACCAAGATCTTGCAGTTGGAAGAGAAGTACATCCAAGATATGTGTGCT-------------------------
Ncarteri_Pitchfork_N363 --------------------------------TCGTTGGGGAGGTTGCGTCACGGTCACTTTTCCGGGACGTAAACATTGCTTTTCGGAATGTTTGTTTTCTTTTCACTTTTCAGTCGTTGCCACATCTGAATCAATGAATTTAAATAGAGTTGTCCTTGTCGAAAGAGGCGCAGTAGGAATTTTTGTAGTTTTCAAAACAATCTTTCTAAACTATTTTTAAAATTATATTTGTGAATGAACAAATCAGTTGAGACATTACAATATTTTAATTAATTAATGTATTTTCCATATGTTCAGAATCAAAAACTTCCTATTTCTCTGTAACCGTCAATGAGTTTCCAATTTCTCGCCATTACTATTATTCAGCAGCAAACTGAGCGTTCTATTTAAATATATACGTATTAGATATTATAATTGCTGGAAAAAATGATGCAGCTTGGAGGATCACCTATTTTAGTCCTTAGTCAGAATACTAATAGGGAATCCGGTCGTAAAGTCCAGGTCCAAAATGTTCTTTCGGCAAAAGCAGTTTCAGATGTCATCCGCACGTGCCTCGGTCCTAGAGCAATGCTAAAAATGCTGTTGGATCCTATGGGCGGAGTAGTTATGACAAACGATGGTAATGCTATTTTACGTGAAATTACTGCTCAACATCCAGCTGCAAAAACTATGATCGAAATAAGTCGTACTCAGGATGAAGAAGTCGGCGATGGCACGACATCCGTAATCGTTTTGGCCGGCGAACTGCTTCTGAAGTCACTCCCATTTCTAGAAGAAAATACTCATCCAACCGTCATCATAAATGGATATCGTTTGGCCCTGGATGATGCGATTAATATTCTGCATACTGAAGTCTCCGCTCCAGTCGATGTTGATAATACCGATGATATGTTGAAGATCATCATGGGCTGCCTGCGAACGAAAGTGATGGGCAATTGGGGCGAGAAGGCTTGTCAAATCGCATTGGACGCAGTTCGGACCGTTCAGTTAGATGCAAACGGTCGCACTGAGATCGATATCAAGCGATATGCCAAGGTGGAGAAAATTCCTGGCGGAACTATTGAAGATTCAAGAGTTTTGGATGGTGTCATGCTGAACAAGGATATCACCCATTCAAAGATGCGTCGGTACATTAAGAACCCAAGAATAATGTTGCTTGACTGCAATCTGGAATACAAGAAAGGCGAGAGTCAAACCGAGATAGAGATATCGAAGGAAGAAGATTTCACCAAGAACTTGCAGTTGGAAGAGAAGTACATCCAAGATA---------------------------------
Ncarteri_div__RainbowCave_G2089 ATTCAAGGAAATCACTTATATGCTAACGAAAGCCTTAGAGGAGGTTGCGTCACGGTCACTTTTCCGGGATGTAAACATTGCTTTTCTAAATGTTTGTTTTCTTTTCACTTTTCAGTCGTTGCCACATCTGAATCAATAAATTTAAATAGGGTTGTCCTTGTCAGAAGAGACGCAGTATGAATTTTTGTAGTTTTCAAAACAATCTTTGTAAATTATTTTAAAAATTATATTTGTGATTGAACAAATTAGGCGAGACATTACAATATTTTGAATAATTAATGTATTTTCCATATGATCTGAATCAAAAACTTCCTATTTCTCTGTAACCGTCAATGAGTTTCCAATTTCTCGCCATTACTATTATTCAGCAGTAAACTGAGCGTTCTATTTAAATATATACGCATTTGATACTATAATTGCTAGAAAAAATGATGCAGCTTGGAGGATCACCGATTTTAGTCCTTAGTCAGAATACTAATAGGGAGTCCGGTCGTAAAGTCCAGGTCCAAAATGTTCTTTCGGCAAAAGCAGTATCAGATGTCATCCGCACGTGCCTTGGTCCTAGAGCAATGCTAAAAATGCTGTTGGATCCTATGGGCGGAGTGGTTATGACAAACGATGGTAATGCTATTTTACGTGAAATTACTGCTCAACATCCAGCTGCGAAAACTATGATCGAAATAAGTCGCACTCAGGATGAAGAAGTCGGCGATGGCACGACATCCGTAATCGTTTTGGCCGGCGAACTGCTTCTGAAGTCACTCCCATTTCTAGAAGAAAATACTCATCCAACCGTTATCATAAATGGATATCGTTTGGCCCTGGATGATGCGATTAATATTCTGCATACTGAAGTTTCCGCTCCAATCGATGTTGATAATACCGATGATATGTTGAAGATCATCATGGGCTGCCTGCGAACGAAAGTGATGGGCAATTGGGGCGAGAAGGCTTGTCAAATCGCACTAGACGCGGTTCGGACCGTTCAGTTAGATGCAAACGGTCGCACTGAGATCGATATCAAGCGATATGCCAAGGTGGAGAAAATTCCTGGCGGAACTATTGAGGATTCAAGGGTTTTGGATGGTGTCATGCTGAACAAGGATGTCACCCATTCAAAGATGCGTCGGTACATTAAGAACCCAAGAATAATGCTGCTCGATTGCAATCTGGAATACAAGAAAGGCGAGAGTCAGACCGAGATAGAGATATCGAAGGAAGAAGATTTCACCCAGATCTTGCAGTTGGAAGAGAAGATCATCCAAGATATGTGTGCCGATTTCATAACATTCAAGCCTGATG
Ncherokee_BallhootScar_N193 ------------------------------------------------------------TTTCCGGGACGTAAACATTGCTTTTCGGAATGTTTGTTTTCTTTTCATTTTTCAGTCGTTGCCACATCTGAATCAATGAATTTAAATAGGGTTGTCCTTGTCGGAGGAGGAGCAGTAGGAATTTTTGTAGTTTTCAAAACAATCTTTGTAAACTATTTTTTAAATTATATTTGTGAATGAACAAATCAGTTGATATATTACAATATTTTAATTAATTAACGTATTTTCCATATGTTCAGAATCAAAAACTTCCTATTTCTCTGTAACCGTCAATGAGTTTACAATTTCTCGCCATTACTATTATTCAGCAGCAAACTGAGCGTTCTATTTAAATATATACGTATTAGATATTATAATTGCTGGAAAAAATGATGCAGCTTGGAGGATCACCGATTTTAGTCCTTAGTCAGAATACTAATAGGGAATCCGGTCGTAAAGTCCAGGTCCAAAATGTTCTTTCGGCAAAAGCAGTATCAGATGTCATCCGCACGTGCCTTGGTCCTAGAGCAATGCTAAAAATGCTGTTGGATCCTATGGGCGGAGTGGTTATGACAAACGATGGTAATGCTATTTTACGTGAAATTACTGCTCAACATCCAGCTGCAAAAACTATGATCGAAATAAGTCGCACTCAGGATGAAGAAGTCGGCGATGGCACGACATCCGTAATCGTTTTGGCCGGCGAACTGCTTCTGAAGTCACTCCCATTTCTAGAAGAAAATACTCATCCAACCGTCATCATAAATGGATATCGTTTGGCCCTGGATGATGCGATTAATATTCTGCATACTGAAGTCTCCGCTCCAGTCGATGTTGATAATACCGATGATATGTTGAAGATCATCATGGGCTGCCTGCGAACGAAAGTGATGGGCAATTGGGGCGAGAAGGCTTGTCAAATCGCATTGGACGCAGTTCGGACCGTTCAGTTAGATGCAAACGGTCGCACTGAGATCGATATCAAGCGATATGCCAAGGTGGAGAAAATTCCTGGCGGAACTATTGAGGATTCAAGAGTTTTGGATGGCGTCATGCTGAACAAGGATATCACCCATTCAAAGATGCGTCGATACATTAAGAACCCAAGAATAATGTTGCTTGATTGCAATCTGGAATACAAAAAAGGTGAAAGTCAGACAGAGATAGAGATATCGAAGGAAGAAGATTTCACCAAGATCTTGCAGTTGGAAGAGAAGTACATCCAAGATATGTGTGCT-------------------------
Ncherokee_BalsamMtn_N891 -------------------------------------------------------------------------------------------------------------------------------------------------------------------GAAGAGGAGCAGTAGGAATTTTTGTAG-TTTCAAAACAATCTTAGTAAACTATTTTTTAAATTATATTTGTGAATGAACAAATCAGTTGAGATATTACAATATTTTAATTAATTAATGTATTTTCCATATATTCAGAATCAAAAACTTCCTATTTCTCTGTAACCGTCACTGAGTTTACAATTTCTCGCCATTACTATTATTCAGCAGCAAACTGAGCGTTCTATTTAAATATATACGTATTAGATATTATAATTGCTGGAAAAAATGATGCAGCTTGGAGGATCACCGATTTTAGTCCTTAGTCAGAATACTAATAGGGAATCCGGTCGTAAAGTCCAGGTCCAAAATGTTCTTTCGGCAAAAGCAGTATCAGATGTCATCCGCACGTGCCTTGGTCCTAGAGCAATGCTAAAAATGCTGTTGGATCCTATGGGCGGAGTGGTTATGACAAACGATGGTAATGCTATTTTACGTGAAATTACTGCTCAACATCCAGCTGCAAAAACTATGATCGAAATAAGTCGCACTCAGGATGAAGAAGTCGGCGATGGCACGACATCCGTAATCGTTTTGGCCGGCGAACTGCTTCTGAAGTCACTCCCATTTCTAGAAGAAAATACTCATCCAACCGTCATCATAAATGGATATCGTTTGGCCCTGGATGATGCGATTAATATTCTGCATACTGAAGTCTCCGCTCCAGTCGATGTTGATAATACCGATGATATGTTGAAGATCATCATGGGCTGCCTGCGAACGAAAGTGATGGGCAATTGGGGCGAGAAGGCTTGTCAAATCGCATTGGACGCAGTTCGGACCGTTCAATTAGATGCAAACGGTCGCACTGAGATCGATATCAAGCGATATGCCAAGGTGGAGAAAATTCCTGGCGGAACTATTGAGGATTCAAGAGTTTTGGATGGCGTCATGCTGAACAAGGATATCACCCATTCAAAGATGCGTCGATACATTAAGAACCCAAGAATAATGTTGCTTGATTGCAATCTGGAATACAAGAAAGGTGAAAGTCAGACCGAGATAGAGATATCGAAGGAAGAAGATTTCACCAAGATCTTGCAGTTGGAAGAGAAGTACATCCAAGATATGTGTGCTGATATCATAAAATTCAAGCCTGATG
Ncherokee_SIndianCrk_N681 --------------------------------------------------------------------------------------------------------------------------------------------------------------------------------------------------------------------------------------------------------------------------------------------------------------------------------------------------------TTTCTCGCCATTACTATTATTCAGCAGCAAACTGAGCGTTCTATTTAAATATATACGTATTAGATATTATAATTGCTGGAAAAAATGATGCAGCTTGGAGGATCACCGATTTTAGTCCTTAGTCAGAATACTAATAGGGAATCCGGTCGTAAAGTCCAGGTCCAAAATGTTCTTTCGGCAAAAGCAGTATCAGATGTCATCCGCACGTGCCTTGGTCCTAGAGCAATGCTAAAAATGCTGTTGGATCCTATGGGCGGAGTGGTTATGACAAACGATGGTAATGCTATTTTACGTGAAATTACTGCTCAACATCCAGCTGCAAAAACTATGATCGAAATAAGTCGCACTCAGGATGAAGAAGTCGGCGATGGCACGACATCCGTAATCGTTTTGGCCGGCGAACTGCTTCTGAAGTCACTCCCATTTCTAGAAGAAAATACTCATCCAACCGTCATCATAAATGGATATCGTTTGGCCCTGGATGATGCGATTAATATTCTGCATACTGAAGTCTCCGCTCCAGTCGATGTTGATAATACTGATGATATGTTGAAGATCATCATGGGCTGCCTGCGAACGAAAGTGATGGGCAATTGGGGCGAGAAGGCTTGTCAAATCGCATTGGATGCAGTTCGGACCGTTCAGTTAGATGCAAACGGTCGCACTGAGATCGATATCAAGCGATATGCCAAGGTGGAGAAAATTCCTGGCGGAACTATTGAGGATTCAAGAGTTTTGGATGGCGTCATGCTGAACAAGGATATCACCCATTCAAAGATGCGTCGATACATTAAGAACCCAAGAATAATGTTGCTTGATTGCAATCTGGAATACAAAAAAGGTGAAAGTCAGACCGAGATAGAGATATCGAAGG------------------------------------------------------------------------------------
Ncooperi_BeaverCrk_N1002 ----------------------------------------------------------CTTTTCCGGGACGTAAACATTGCTTTTCGGAATGTTTGTTTTCTTTTCACTTTTCTGTCGTTGCCACATCTGAATCAATGAATTTAAATAGGGTTGTCCTTGTCGGAAGAGGCGCAGTAGGAATTTTTGTAGTTTTCAAAACAATCTTTGTAAACTATTTTTAAAATTATATTTGTGAATGAACAAATCAGTTGAGACATTACAATATTTTAATTAATTAATGTATTTTCCATATGTTCAGAATCAAAAACTTCCTATTTCTCTGTAACCGTCAATGAGTTTCCAATTTCTCGCCATTACTATTATTCAGCAGCAAACTGAGCGTTCTATTTAAATATATACGTATTAGATATTATAATTGCTGGAAAAGATGATGCAGCTTGGAGGATCACCGATTTTAGTCCTTAGTCAGAATACTAATAGGGAATCCGGTCGTAAAGTCCAGGTCCAAAATGTTCTTTCGGCAAAAGCAGTTTCAGATGTCATCCGCACGTGCCTCGGTCCTAGAGCAATGCTAAAAATGCTGTTGGATCCTATGGGCGGAGTAGTTATGACAAACGATGGTAATGCTATTTTACGTGAAATTACTGCTCAACATCCAGCTGCAAAAACTATGATCGAAATAAGTCGTACTCAGGATGAAGAAGTCGGCGATGGCACGACATCCGTAATCGTTTTGGCCGGCGAACTGCTTCTGAAGTCACTCCCATTTCTAGAAGAAAATACACATCCAACCGTCATCATAAATGGATATCGTTTGGCCCTGGATGATGCGATTAATATTCTGCATACTGAAGTCTCCGCTCCAGTCGATGTTGATAATACCGATGATATGTTGAAGATCATCATGGGCTGCCTGCGAACGAAAGTGATGGGCAATTGGGGCGAGAAGGCTTGTCAAATCGCATTGGACGCAGTTCGGACCGTTCAGTTAGATGCAAACGGTCGCACTGAGATCGATATCAAGCGATATGCCAAGGTGGAGAAAATTCCTGGCGGAACTATTGAGGATTCAAGAGTTTTGGACGGCGTCATGCTGAACAAGGATATCACCCATTCAAAGATGCGTCGGTACATTAAGAACCCAAGAATAATGTTGCTTGATTGCAATCTGGAATACAAGAAAGGCGAGAGTCAGACCGAGATAGAGATATCGAAGGAAGAAGATTTCACCAAGATCTTGCAGTTG-------------------------------------------------------
Ncooperi_BrasstBald_N824 ------------------------------------------------GTCACGGTCACTTTTCCGGGACGTAAACATTGCTTTTCGGAATGTTTGTTTTCTTTTCATTTTTCAGTCGTTGCCACATCTGAATCAATGAATTTAAA---------CCTTGTCGGAAGAGGCGCAGTAGGAATTTTTGTAGTTTTCAAAACAATCTTTGTAAACTATTTTTAAAATTATATTTGTGAATGAACAAATCAGTTGAGACATTACAATATTTTAATTAATTAATGTTTTTTCCATATGTTCAGAATCAAAAACTTCCTATTTCTCTGTAACCGTCAATGAGTTTCCATTTTCTCGCCATTACTATTATTCAGCAGCAAACTGAGCGTTCTATTTAAATATATACGTATTAGATATTATAATTGCTGGAAAAAATGATGCAGCTTGGAGGATCGCCGATTTTAGTCCTTAGTCAGAATACTAATAGGGAATCTGGTCGTAAAGTCCAGGTCCAAAATGTTCTTTCGGCAAAAGCAGTTTCAGATGTCATCCGCACGTGCCTCGGTCCTAGAGCAATGCTAAAAATGCTGTTGGATCCTATGGGCGGAGTAGTTATGACAAACGATGGTAATGCTATTTTACGTGAAATTACTGCTCAACATCCAGCTGCAAAAACTATGATCGAAATAAGTCGTACTCAGGATGAAGAAGTCGGCGATGGCACGACATCCGTAATCGTTTTGGCCGGCGAACTGCTTCTGAAGTCACTCCCATTTCTAGAAGAAAATACTCATCCAACCGTCATCATAAATGGATATCGTTTGGCCCTGGATGATGCGATTAATATTCTGCATACTGAAGTCTCCGCTCCAGTCGATGTTGATAATACCGATGATATGTTGAAGATCATCATGGGCTGCCTGCGAACGAAAGTGATGGGCAATTGGGGCGAGAAGGCTTGTCAAATCGCATTGGACGCAGTTCGGACCGTTCAGTTAGATGCAAACGGTCGCACTGAGATCGATATCAAGCGATATGCCAAGGTGGAGAAAATTCCTGGCGGAACTATTGAGGATTCAAGAGTTTTGGATGGCGTCATGCTGAACAAGGATATCACCCATTCAAAGATGCGTCGGTACATTAAGAACCCAAGAATAATGTTGCTTGATTGCAATCTGGAATACAAGAAAGGCGAGAGTCAGACCGAGATAGAGATATCGAAGGAAGAAGATTTCACCAAGATCTTGCAGTTGGAAGAGAAGTACATCCAAGATATGTGTGCTGATATCATAAAATTCAAGCCTGATG
Ncooperi_CheoahDam_N1122 ATTCAAGGAAATCACTTATATGCTAACGAAAGTCTTTGGGGAGGTTGCGTCACGGTCACTTTTCCGGGACGTAAACATTGCTTTTCGGAATGTTTGTTTTCTTTTCACTTTTCAGTCGTTGCCACATCTGAATCAATGAATTTAAATAGGGATGTCCTTGTCGGAAGAGGCGCAGTAGGAATTTTTGTAGTTTTCAAAACATTCTTTGTAAACTATTTTTAAAATTATATTTGTGAATGAACAAATCAGTTGAGACATTACAATATTTTAATTAATTAATGTATTTTCCATATGTTCAGAATCAAAAACTTCCTATTTCTCTGTAACCGTCAATGAGTTTCCATTTTCTCGCCATTACTATTATTCAGCAGCAAACTGAGCGTTCTATTTAAATATATACGT-TTAGATATTATAATTGCTGGAAAAAATGATGCAGCTTGGAGGATCACCGATTTTAGTCCTTAGTCAGAATACTAATAGGGAATCCGGTCGTAAAGTCCAGGTCCAAAATGTTCTTTCGGCAAAAGCAGTTTCAGATGTCATCCGCACGTGCCTCGGTCCTAGAGCAATGCTAAAAATGCTGTTGGATCCAATGGGCGGAGTAGTTATGACAAACGATGGTAATGCTATTTTACGTGAAATTACTGCTCAACATCCAGCTGCAAAAACTATGATCGAAATAAGTCGTACTCAGGATGAAGAAGTCGGCGATGGCACGACATCCGTAATCGTTTTGGCCGGCGAACTGCTTCTGAAGTCGCTCCCATTTCTAGAAGAAAATACTCATCCAACCGTCATCATAAATGGATATCGTTTGGCCCTGGATGATGCGATTAATATTCTGCATACTGAAGTCTCCGCTCCAGTCGATGTTGATAATACCGATGATATGTTGAAGATCATCATGGGCTGCCTGCGAACGAAAGTGATGGGCAATTGGGGCGAGAAGGCTTGTCAAATCGCATTGGACGCAGTTCGGACCGTTCAGTTAGATGCAAACGGTCGCACTGAGATCGATATCAAGCGATATGCCAAGGTGGAGAAAATTCCTGGCGGAACTATTGAGGATTCAAGAGTTTTGGATGGCGTCATGCTGAACAAGGATATCACCCATTCAAAGATGCGTCGGTACATTAAGAACCCAAGAATAATGTTGCTTGATTGCAATCTGGAATACAAGAAAGGCGAGAGTCAGACCGAGATA-------------------------------------------------------------------------------------------------
Ncooperi_NantRiverGorge_N682 --------------------------------------------------CACGGTCACTTTTCCGGGACGTAAACATTGCTTTTCGGAATGTTTGTTTTCTTTTCACTTTTCTGTCGTTGCCACATCTGAATCAATTAATTTAAATAGGGTTGTCCTTGTCGGAAGAGGCGCAGTAGGAATTTTTGTAGTTTTCAAAACAATCTTTGTAAACTATTTTTAAAATTATATTTGTGAATGAACAAATCAGTTGAGACATTACAATATTTTAATTAATTAATGTATTTTCCATATGTTCAGAATCAAAAACTTCCTATTTCTCTGTAACCGTCAATGAGTTTCCAATTTCTCGCCATTACTATTATTCAGCAGCAAACTGAGCGTTCTATTTAAATATATAAGTATTAGATATTATAATTGCTGGAAAAGATGATGCAGCTTGGAGGATCACCGATTTTAGTCCTTAGTCAGAATACTAATAGGGAATCCGGTCGTAAAGTCCAGGTCCAAAATGTTCTTTCGGCAAAAGCAGTTTCAGATGTCATCCGCACGTGCCTCGGTCCTAGAGCAATGCTAAAAATGCTGTTGGATCCTATGGGCGGAGTAGTTATGACAAACGATGGTAATGCTATTTTACGTGAAATTACTGCTCAACATCCAGCTGCAAAAACTATGATCGAAATAAGTCGTACTCAGGATGAAGAAGTCGGCGATGGCACGACATCCGTAATCGTTTTGGCCGGCGAACTGCTTCTGAAGTCACTCCCATTTCTAGAAGAAAATACACATCCAACCGTCATCATAAATGGATATCGTTTGGCCCTGGATGATGCGATTAATATTCTGCATACTGAAGTCTCCGCTCCAGTCGATGTTGATAATACCGATGATATGTTGAAGATCATCATGGGCTGCCTGCGAACGAAAGTGATGGGCAATTGGGGCGAGAAGGCTTGTCAAATCGCATTGGACGCAGTTCGGACCGTTCAGTTAGATGCAAACGGTCGCACTGAGATCGATATCAAGCGATATGCCAAGGTGGAGAAAATTCCTGGCGGAACTATTGAGGATTCAAGAGTTTTGGATGGCGTCATGCTGAACAAGGATATCACCCATTCAAAGATGCGTCGGTACATTAAGAACCCAAGAATAATGTTGCTTGATTGCAATCTGGAATACAAGAAAGGCGAGAGTCAGACCGAGATAGAGATATCGAAGGAAGAAGATTTCACCAAGATCTTGCAGTTGGAAGAGAAGTACATCCAAGATATGTGTGCTGATATCATAAAATTCAAGCCTGATG
Ncooperi_RockCrRoad_N1160 ATTCAAGGAAATCACTTATATGCTAACGAAAGTCTTCGGGGAGGTTGCGTCACGGTCACTTTTCCGGGACGTAAACATTGCTTTTCGGAATGTTTGTTTTCTTTTCACTTTTCAGTCGTTGCCACATCTGAATCAATGAATT-------GATTGTCCTTGTCGGAAGAGGAGCAGTAG-AATTTTTGTAGTTTTCAAAACAATCTTTGTAAAGTATTTTTAAAATTATATTTGTGAATGAACAAATCAGTTGAGACATTACAATATTTTAATTAATTAATGTATTTTCCATATGTTCAGAATCAAAAACTTCCTATTTCTCTGTAACCGTCAATGAGTTTCCAATTTCTCGCCATTACTATTATTCAGCAGCAAACTGAGCGTTCTATTTAAATATATACGTATTAGATATTATAATTGCTGGAAAAAATGATGCAGCTTGGAGGATCACCGATTTTAGTCCTTAGTCAGAATACTAATAGGGAATCCGGTCGTAAAGTCCAGGTCCAAAATGTTCTTTCGGCAAAAGCAGTTTCAGATGTCATCCGCACGTGCCTCGGTCCTAGAGCAATGCTAAAAATGCTGTTGGATCCTATGGGCGGAGTAGTTATGACAAACGATGGTAATGCTATTTTACGTGAAATTACTGCTCAACATCCAGCTGCAAAAACTATGATTGAAATAAGTCGTACTCAGGATGAAGAAGTCGGCGATGGCACAACATCCGTAATCGTTTTGGCCGGCGAACTGCTTCTGAAGTCACTCCCATTTCTAGAAGAAAATACTCATCCAACCGTCATCATAAATGGATATCGTTTGGCCCTGGATGATGCGATTAATATTCTGCATACTGAAGTCTCCGCTCCAGTCGATGTTGATAATACCGATGATATGTTGAAGATCATCATGGGCTGCCTGCGAACGAAAGTGATGGGCAATTGGGGCGAGAAGGCTTGTCAAATCGCATTGGACGCAGTTCGGACCGTTCAGTTAGATGCAAATGGTCGCACTGAGATCGATATCAAGCGATATGCCAAGGTGGAGAAAATTCCTGGCGGAACTATTGAGGATTCAAGAGTTTTGGATGGCGTCATGCTGAACAAGGATATCACCCATTCAAAGATGCGTCGGTACATTAAGAACCCAAGAATAATGTTGCTTGATTGCAATCTGGAATACAAGAAAGGCGAGAGTCAGACCGAGATAGAGATTTCGAAGGAAGAAGATTTCACCAAGATCTTGCAGTTGGAAGAGAAATACATCCAAGATATGTGTGCTGATATCATAAAATTC----------
Ncoylei_Apalachia_N1195 CCCTATGGAGATCACTTATATGCTAACGAAAGTTTTTGAGGAGGTTGTGTCACGGTCACTTTTCCGGGACGTAAACATTGCTTTTCGGAAAGTTTGTTTTCTTTTCACTTTTCAGTCGTTGCCACATCTGAATCAATGAATTTAAA-AGGATTGTCCTTGTCGGAAGAAGAGCAGTAGGAATTTTTGTAGTTTTCAAAACAATCTTTGAAAACTATTTTTAAAATTATATTTATGTATGAACAAATCAGTTGAGACATTACAATATTTTAATTAATTAATGTATTTTCCATAAGTTCAGAATCAAAAACTTCCTATTTCTCTGCAACCGTCAATGAGTTTCCAATTTCTCGCCATTACCATTATTCAGCAGCAAACTGAGCGTTCTATTTAAATATATACGTATTTGATATTATAATTGCTGGAAAAAATGATGCAGCTTGGAGGATCACCGATTTTAGTCCTGAGTCAGAATACTAATAGGGAATCCGGTCGTAAAGTCCAGGTCCAAAATGTTCTTTCGGCAAAAGCAGTATCAGATGTCATCCGCACGTGCCTTGGTCCTAGAGCAATGCTAAAAATGCTGTTGGATCCTATGGGCGGAGTGGTTATGACAAATGATGGTAATGCTATTTTACGTGAAATTACTGCTCAACATCCAGCTGCAAAAACTATGATCGAAATAAGTCGTACTCAGGATGAAGAAGTCGGCGATGGCACGACATCCGTAATCGTTTTGGCCGGCGAACTGCTTCTGAAGTCACTCCCATTTCTAGAAGAAAATACTCATCCAACCGTCATCATAAATGGATATCGTTTGGCTCTGGATGATGCGATTAATATTCTGCATACTGAAGTCTCCGCTCCAGTCGATGTTGATAATACCGATGATATGTTGAAGATCATCATGGGCTGCCTGCGAACGAAAGTGATGGGCAATTGGGGCGAGAAAGCTTGTCAAATCGCATTGGACGCAGTTCGGACCGTTCAGTTAGATGCAAACGGTCGCACTGAGATCGATATCAAGCGATATGCCAAAGTGGAGAAAATTCCTGGCGGAACTATTGAGGATTCAAGAGTTTTGGATGGCGTCATGCTGAACAAGGATATCACCCATTCAAAGATGCGTCGATACATTAAGAACCCAAGAATAATGTTGCTT----------------------------------------------------------------------------------------------------------------------------------------------
Ncoylei_DinkinCove_N1118 ATTCAAGGAAATCACTTATATGCTAACGAAAGTTTTTGAGGAGGTTGCGTTACGGTCACTTTTCCGGGACGTAAACATTGCTTTTCGGAAAGTTTGTTTTCTTTTCACTTTTCAGTCGTTGCCACATCTGAATCAATGAATTTAAA-AGGATTGTCCTTGTCGGAAGAAGAGCAGTAGGAATTTTTGTAGTTTTCAAAACAATCTTTGAAAACTATTTTTAAAATTATATTTATGTATGAACAAATCAGTTGAGACATTACAATATTTTAATTAATTAATGTATTTTCCATAAGTTCAGAATCAAAAACTTCCTATTTCTCTGCAACCGTCAATGAGTTTCCAATTTCTCGCCATTACCATTATTCAGCAGCAAACTGAGCGTTCTATTTAAATATATACGTATTTGATATTATAATTGCTGGAAAAAATGATGCAGCTTGGAGGATCACCGATTTTAGTCCTGAGTCAGAATACTAATAGGGAATCCGGTCGTAAAGTCCAGGTCCAAAATGTTCTTTCGGCAAAAGCAGTATCAGATGTCATCCGCACGTGCCTTGGTCCTAGAGCAATGCTAAAAATGCTGTTGGATCCTATGGGCGGAGTGGTTATGACAAATGATGGTAATGCTATTTTACGTGAAATTACTGCTCAACATCCAGCTGCAAAAACTATGATCGAAATAAGTCGTACTCAGGATGAAGAAGTCGGCGATGGCACGACATCCGTAATCGTTTTGGCCGGCGAACTGCTTCTGAAGTCACTCCCATTTCTAGAAGAAAATACTCATCCAACCGTCATCATAAATGGATATCGTTTGGCTCTGGATGATGCGATTAATATTTTGCATACTGAAGTCTCCGCTCCAGTCGATGTTGATAATACCGATGATATGTTGAAGATCATCATGGGCTGCCTTCGAACGAAAGTGATGGGCAATTGGGGCGAGAAAGCTTGTCAAATCGCATTGGACGCAGTTCGGACCGTTCAGTTAGATGCAAACGGTCGCACTGAGATCGATATCAAGCGATATGCCAAAGTGGAGAAAATTCCTGGCGGAACTATTGAGGATTCAAGAGTTTTGGATGGCGTCATGCTGAACAAGGATATCACCCATTCAAAGATGCGTCGATACATTAAGAACCCAAGAATAATGTTGCTTGATTGCAATCTGGAATACAAGAAAGGTGAGAGTCAGACCGAGATAGAAATTTCGAAGGAAGAAGATTTCACCAAGATCTTGCAGTTGGAAGAGAAGTACATCCAAGATATGTGTGCTGATATCATAAAATTCAAGCCTGATG
Ncoylei_TiptonCreek_N837 ATTCAAGGAAATCACTTATATGCTAACGAAAGTTTTTGAGGAGGTTGCGTCACGGTCACTTTTCCGGGACGTAAACATTGCTTTTCGGAAAGTTTGTTTTCTTTTCACTTTTCAGTCGTTGCCACATCTGAATCAATGAATTTAAA-AGGATTGTCCTTGTCGGAAGAAGAGCAGTAGGAATTTTTGTAGTTTTCAAAACAATCTTTGAAAACTATTTTTAAAATTATATTTATGTATGAACAAATCAGTTGAGACATTACAATATTTTAATTAATTAATGTATTTTCCATAAGTTCAGAATCAAAAACTTCCTATTTCTCTGCAACCGTCAATGAGTTTCCAATTTCTCGCCATTACCATTATTCAGCAGCAAACTGAGCGTTCTATTTAAATATATACGTATTTGATATTATAATTGCTGGAAAAAATGATGCAGCTTGGAGGATCACCGATTTTAGTCCTGAGTCAGAATACTAATAGGGAATCCGGTCGTAAAGTCCAGGTCCAAAATGTTCTTTCGGCAAAAGCAGTATCAGATGTCATCCGCACGTGCCTTGGTCCTAGAGCAATGCTAAAAATGCTGTTGGATCCTATGGGCGGAGTGGTTATGACAAATGATGGTAATGCTATTTTACGTGAAATTACTGCTCAACATCCAGCTGCAAAAACTATGATCGAAATAAGTCGTACTCAGGATGAAGAAGTCGGCGATGGCACGACATCCGTAATCGTTTTGGCCGGCGAACTGCTTCTGAAGTCACTCCCATTTCTAGAAGAAAATACTCATCCAACCGTCATCATAAATGGATATCGTTTGGCTCTGGATGATGCGATTAATATTCTGCATACTGAAGTCTCCGCTCCAGTCGATGTTGATAATACCGATGATATGTTGAAGATCATCATGGGCTGCCTGCGAACGAAAGTGATGGGCAATTGGGGCGAGAAAGCTTGTCAAATCGCATTGGACGCAGTTCGGACCGTTCAGTTAGATGCAAACGGTCGCACTGAGATCGATATCAAGCGATATGCCAAAGTGGAGAAAATTCCTGGCGGAACTATTGAGGATTCAAGAGTTTTGGATGGCGTCATGCTGAACAAGGATATCACCCATTCAAAGATGCGTCGATACATTAAGAACCCAAGAATAATGTTGCTTGATTGCAATCTGGAATACAAGAAAGGTGAGAGTCAGACCGAGATAGAAATTTCGAAGGAAGAAGATTTCACCAAGATCTTGCAGTTGGAAGAGAAGTACATC----------------------------------------
Ncressleri_AndersonSpringCave_G2075 ATTCAAGGAAATCACTTATATGCTAACGAAAATCTTGGAGGAGGTTGCGTCACGATCATTTTTCCGAGACGTAAACATCGCTTTTCGGAATGTTTGTTTTCTTTTCCCTTTTCAGTCGTTGCCACATCTGAATCAATGAATTTAAATAGGATTATCTTTGTCAGAAGAGGTGCAGTCGGAATTTTTGTAGTTTTCAGAACAATCTTTGTAAATTATTTTAAAAATTATATTTGTGAATGAACAAATCAGTCAAGATATTACAATATTTTAATTAATTAATTAATTTTCCACATGTTCTGAATCAAAAACTTCCTATTTCTCTGTAACCGTGAATGAGTTTCCAATTTCTCGCCATTACTATTATTCAGCAGCAAACTGAGCATTCTATTTAAATATATACGTATTTGATACTATAATTGCTCGAAAAAATGATGCAGCTTGGAGGATCACCGATTTTAGTCCTTAGTCAGAATACTAATAGGGAATCCGGTCGTAAAGTCCAGGTCCAAAATGTTCTTTCGGCAAAAGCAGTATCAGATGTCATCCGCACGTGCCTTGGTCCTAGAGCAATGCTAAAAATGCTGTTGGATCCTATGGGCGGAGTGGTTATGACAAACGATGGTAATGCTATTTTACGTGAAATTACTGCTCAACATCCAGCTGCGAAAACTATGATCGAAATAAGTCGCACTCAGGATGAAGAAGTCGGCGATGGCACGACATCCGTAATCGTTTTGGCCGGCGAACTGCTTCTGAAGTCGCTCCCATTTCTAGAAGAAAATACTCATCCAACCGTCATCATAAATGGATATCGTTTGGCCCTGGATGATGCGATTAATATTTTGCATACTGAAGTTTCCGCACCAGTCGATGTTGATAATACCGATGATATGTTGAAGATCATCATGGGCTGCCTGCGAACGAAAGTGATGGGCAATTGGGGCGAAAAGGCTTGTCAAATCGCACTGGACGCAGTTCGGACCGTTCAGTTAGATGCAAACGGTCGCACTGAGATCGATATCAAACGATATGCCAAGGTGGAGAAAATTCCTGGCGGAACTATTGAGGATTCAAGAGTTTTGGATGGCGTCATGCTGAACAAGGATGTCACTCATTCAAAGATGCGTCGGTACATTAAGAACCCAAGAATAATGCTGCTCGATTGCAATCTGGAATACAAGAAAGGTGAGAGTCAGACTGAAATAGAGATATCGAAGGAAGAAGATTTCACCAAGATCTTGCAGTTGGAAGAGAAGTACATCCAAGATATGTGTGCCGATATCATAAAATTCAAGCCTGATG
Ncressleri_PigeonCave_G2077 ATTCAAGGAAATCACTTATATGCTAACGAAAATCTTGGAGGAGGTTGCGTCACGATCATTTTTCCGAGACGTAAACATCGCTTTTCGGAATGTTTGTTTTCTTTTCCCTTTTCAGTCGTTGCCACATCTGAATCAATGAATTTAAATAGGATTATCTTTGTCAGAAGAGGTGCAGTCGGAATTTTTGTAGTTTTCAGAACAATCTTTGTAAATTATTTTAAAAATTATATTTGTGAATGAACAAATCAGTCAAGATATTACAATATTTTAATTAATTAATTAATTTTCCACATGTTCTGAATCAAAAACTTCCTATTTCTCTGTAACCGTGAATGAGTTTCCAATTTCTCGCCATTACTATTATTCAGCAGCAAACTGAGCATTCTATTTAAATATATACGTATTTGATACTATAATTGCTCGAAAAAATGATGCAGCTTGGAGGATCACCGATTTTAGTCCTTAGTCAGAATACTAATAGGGAATCCGGTCGTAAAGTCCAGGTCCAAAATGTTCTTTCGGCAAAAGCAGTATCAGATGTCATCCGCACGTGCCTTGGTCCTAGAGCAATGCTAAAAATGCTGTTGGATCCTATGGGCGGAGTGGTTATGACAAACGATGGTAATGCTATTTTACGTGAAATTACTGCTCAACATCCAGCTGCGAAAACTATGATCGAAATAAGTCGCACTCAGGATGAAGAAGTCGGCGATGGCACGACATCCGTAATCGTTTTGGCCGGCGAACTGCTTCTGAAGTCGCTCCCATTTCTAGAAGAAAATACTCATCCAACCGTCATCATAAATGGATATCGTTTGGCCCTGGATGATGCGATTAATATTTTGCATACTGAAGTTTCCGCACCAGTCGATGTTGATAATACCGATGATATGTTGAAGATCATCATGGGCTGCCTGCGAACGAAAGTGATGGGCAATTGGGGCGAAAAGGCTTGTCAAATCGCACTGGACGCAGTTCGGACCGTTCAGTTAGATGCAAACGGTCGCACTGAGATCGATATCAAACGATATGCCAAGGTGGAGAAAATTCCTGGCGGAACTATTGAGGATTCAAGAGTTTTGGATGGCGTCATGCTGAACAAGGATGTCACTCATTCAAAGATGCGTCGGTACATTAAGAACCCAAGAATAATGCTGCTCGATTGCAATCTGGAATACAAGAAAGGTGAGAGTCAGACTGAAATAGAGATATCGAAGGAAGAAGATTTCACCAAGATCTTGCAGTTGGAAGAGAAGTACATCCAAGATATGTGTGCCGATATCATAAAATTCAAGCCTGATG
Ncrosbyi_MtMitchell_N210 -----------GAGCTTATATCCTAACGAAAGTCTTTGAGGAGGTTGCGTCACGGTCACTTTTCCGGGACGTAAACATTGCTTTTCGGAATGT---TTTTCTTTTCACTTTTCAGTCGTTGCCAGATGTGGATCAATGAATTTAAATAGGGCTGTCCTTGTCGGAAGAGGCGCAGTAGGAATTTTTGTACTTTTCAAAACAATCTTTATATACTATTTTTAAAATTATATTTGTGAATGAATAAATCAGTTGAAACATTACAATATTTTAATTAATTAATGTATTTTCCATATGTTCAGAATCAAAAACTTCCTATTTCTCTGTAACCGTCAATGAATTTCCAATTTCTCGCCATTACTATTATTCAGCAGCAAACTGAGCGTTCTATTTAAATATATACGTATTTGATATTATAATTGCTGGAAAAAATGATGCAGCTTGGAGGATCACCGATTTTAGTCCTTAGTCAGAATACTAATAGGGAATCCGGTCGTAAAGTCCAGGTCCAAAATGTTCTTTCGGCAAAAGCAGTATCAGATGTCATCCGCACGTGCCTTGGTCCTAGAGCAATGCTAAAAATGCTGTTGGATCCTATGGGCGGAGTGGTTATGACAAACGATGGTAATGCTATTTTACGTGAAATTACTGCTCAACATCCAGCTGCAAAAACTATGATCGAAATAAGTCGCACTCAGGATGAAGAAGTCGGCGATGGCACGACATCCGTAATCGTTTTGGCCGGCGAACTGCTTCTGAAGTCACTCCCATTTCTAGAAGAAAATACTCATCCAACCGTCATCATAAATGGATATCGTTTGGCCCTGGATGATGCGATTAATATTCTGCATACTGAAGTCTCCGCTCCAGTCGATGTTGATAATACCGATGATATGTTGAAGATCATCATGGGCTGCCTACGAACGAAAGTGATGGGCAATTGGGGCGAGAAGGCTTGTCAAATCGCATTGGACGCAGTTCGGACCGTTCAGTTAGATGCAAACGGTCGCACCGAGATCGATATCAAGCGATATGCCAAGGTGGAGAAAATTCCAGGCGGAACTATTGAGGATTCAAGAGTTTTGGATGGAGTCATGCTGAACAAGGATATCACCCATTCAAAGATGCGTCGGTACATTAAGAACCCAAGAATAATGTTGCTTGATTGCAATCTGGAATACAAGAAGGGTGAGAGTCAGACCGAGATAGAGATATCGAAGGAAGAAGATTTCACCAAGATCTTGCAGTTGGAAGAGAAGTTCATCCAAGATATGTGTGCCGATATCATAAAATTCAAGCCTGATG
Ncrosbyi_PricesCrk_N1143 ATTCAAGGAAAGAGCTTATATCCTAACGAAAGTCTATGAGGAGGTTGCGTCACGGTCACTTTTCCGGGACGTAAACATTGCTTTTCGGAATGT---TTTTCTTTTCACTTTTCAGTCGTTGCCAGATGTGGATCAATGAATTTAAATAAGGTTGTCCTTGTCGGAAGAGGCGCAGTAGGATTTTTTATATTTTTCAAAACAATCGTTATAAACTATTTTTAAAATTATATTTGTGAATGAATAAATCATTTGAAACATTACAATATTTTAATTAATTAATGTATTTTCCATATGTTCAGAATCAAAAACTTCCTATTTCTCTGTAACCGTCAATGAATTTCCAATTTCTCGCCATTACTATTATTCAGCAGCAAACTGAGCGTTCTATTTAAATATATACGTATTTGATATTATAATTGCTGGAAAAAATGATGCAGCTTGGAGGATCACCGATTTTAGTCCTTAGTCAGAATACTAATAGGGAATCCGGTCGTAAAGTCCAGGTCCAAAATGTTCTTTCGGCAAAAGCAGTATCAGATGTCATCCGCACGTGCCTTGGTCCTAGAGCAATGCTAAAAATGCTGTTGGATCCTATGGGCGGAGTGGTTATGACAAACGATGGTAATGCTATTTTACGTGAAATTACTGCTCAACATCCAGCTGCAAAAACTATGATCGAAATAAGTCGCACTCAGGATGAAGAAGTCGGCGATGGCACGACATCCGTAATCGTTTTGGCCGGCGAACTGCTTCTGAAGTCACTCCCATTTCTAGAAGAAAATACTCATCCAACCGTCATCATAAATGGATATCGTTTGGCCCTGGATGATGCGATTAATATTCTGCATACTGAAGTCTCCGCTCCAGTCGATGTTGATAATACCGATGATATGTTGAAGATCATCATGGGCTGCCTGCGAACGAAAGTGATGGGCAATTGGGGCGAGAAGGCTTGTCAAATCGCATTGGACGCAGTTCGGACCGTTCAGTTAGATGCAAACGGTCGCACCGAGATCGATATCAAGCGATATGCCAAGGTGGAGAAAATTCCTGGCGGAACTATTGAGGATTCAAGAGTTTTGGATGGAGTCATGCTGAACAAGGATATCACCCATTCAAAGATGCGTCGGTACATTAAGAACCCAAGAATAATGTTGCTTGATTGCAATCTGGAATACAAGAAAGGTGAGAGTCAGACCGAGATAGAGATATCGAAGGAAGAAGATTTCACCAAGATCTTGCAGTTGGAAGAGAAGTTCATCCAAGATATGTGTGCCGATATCATAAAATTCAAGCCTGATG
Ncrosbyi_ShufordCrk_N1148 ATTCAAGGAAAGAACTTATATCCTAACGAAACTCTTTGAGGAGGTTGCGTCACGGTCACTTTTCCGGGATGTAAACATTGCTTTTCGGAATGT---TTTTCTTTTCACTTTTCAGTCGTTGCCAGATGTGAATCAATGAATTTAAATAGGGTTGTCCTAGTCAGAAGAGGCGCAGTAGGATTTTCTGTACTTTTCAAAACAATCTTTATAAACTATTTTTAAAATTATATTTGTGAATGAATAAATCAGTTGAAACATTACAATATTTTAATTAATTAATGTATTTTCCATATGTTCAGAATCAAAAACTTCCAATTTCTCTGTAACCGTCAATGAGTTTCCAATTTCTCGCCATTACTATTATTCAGCAGCAAATTGAGCGTTCTATTTAAATATATACGTATTTGATATTATAATTGCTGGAAAAAATGATGCAGCTTGGAGGATCACCGATTTTAGTCCTTAGTCAGAATACTAATAGGGAATCCGGTCGTAAAGTCCAGGTCCAAAATGTTCTTTCGGCAAAAGCAGTATCAGATGTCATCCGCACGTGCCTTGGTCCTAGAGCAATGCTAAAAATGCTGTTGGATCCTATGGGCGGAGTGGTTATGACAAACGATGGTAATGCTATTTTACGTGAAATTACTGCTCAACATCCAGCTGCAAAAACTATGATCGAAATAAGTCGCACTCAGGATGAAGAAGTCGGCGATGGCACGACATCCGTAATCGTTTTGGCCGGCGAACTGCTTCTGAAGTCACTCCCATTTCTAGAAGAAAATACTCATCCAACCGTCATCATAAATGGATATCGTTTGGCCCTGGATGATGCGATTAATATTCTGCATACTGAAGTCTCCGCTCCAGTCGATGTTGATAATACCGATGATATGTTGAAGATCATCATGGGCTGCCTGCGAACGAAAGTGATGGGCAATTGGGGCGAGAAGGCTTGTCAAATCGCACTGGACGCAGTTCGGACCGTTCAGTTAGATGCAAACGGTCGCACTGAGATCGATATCAAGCGATATGCCAAGGTGGAGAAAATTCCTGGCGGAACTATTGAGGATTCAAGAGTTTTGGATGGCGTCATGCTGAACAAGGATATCACCCATTCAAAGATGCGTCGGTACATTAAGAACCCAAGAATAATGTTGCTTGATTGCAATCTGGAATACAAGAAAGGTGAGAGTCAGACCGAGATAGAGATATCGAAGG------------------------------------------------------------------------------------
Ndellingeri_BullpenBridge_N109 --------------------------------------------------------CACTTTTCCGGGACGTAAACATTGCTTTTCGGAATGTTTGTTTTCTTTTCACTTTTCAGTCGTTGCCACATCTGAATCAATGAATTTAAA-AGAATTGTCCTTGTCGGAAGAGGAGCAGTAGGAATTTTTGTAGTTTTCAAAACAATCTTTGTAAACTATTTTTTAAATTATATTTGTGTATGAACAAATCAGTTGAGACATTACAATATTTTAATTAATTAATGTATTTTTCATATGTTCAGAATTAAAAACTTCCTATTTCTCTGTAACCGTCAATAAGTTTCCAATTTCTCGCCATTACTATTATTCAGCAGCAAACTGAGCGTTCTATTTAAATATATACGTATTAGATATTATAATTGCTGGAAAAAATGATGCAGCTTGGAGGATCACCGATTTTAGTCCTTAGTCAGAATACTAATAGGGAATCCGGTCGTAAAGTCCAGGTCCAAAATGTTCTTTCGGCAAAAGCAGTTTCAGATGTCATCCGCACGTGCCTCGGTCCTAGAGCAATGCTAAAAATGCTGTTGGATCCTATGGGCGGAGTAGTTATGACAAACGATGGTAATGCTATTTTACGTGAAATTACTGCTCAACATCCAGCTGCAAAAACTATGATCGAAATAAGTCGTACTCAGGATGAAGAAGTCGGCGATGGCACGACATCCGTAATCGTTTTGGCCGGCGAACTACTTCTGAAGTCACTCCCATTTCTAGAAGAAAATACTCATCCAACCGTCATCATAAATGGATATCGTTTGGCCCTGGATGATGCGATTAATATTCTGCATACTGAAGTCTCCGCTCCAGTCGATGTTGATAATACCGATGATATGTTGAAGATCATTATGGGCTGCCTGCGAACGAAAGTGATGGGCAATTGGGGCGAGAAGGCTTGTCAAATCGCATTGGACGCAGTTCGGACCGTTCAGTTAGATGCAAACGGTCGCACTGAGATTGATATCAAGCGATATGCCAAGGTGGAGAAAATTCCTGGCGGAACTATTGAGGATTCAAGAGTTTTGGATGGCGTCATGCTGAACAAGGATATCACTCATTCAAAGATGCGTCGGTACATTAAGAACCCAAGAATAATGTTGCTTGATTGCAATCTGGAATACAAGAAAGGCGAGAGTCAAACCGAGATAGAGATATCGAAGGAAGAAGATTTCACCAAGATTTTGCAGTTGGAAGAGAAGTACATACAAGATATGT------------------------------
Ndellingeri_WhitewFalls_N887 ATTCAAGGAAATCACTTATATGCTAACGAAAGCCTTTGAGGAGGTTGCGTCACGGTCACTTTTCCGGGACGTAAACATTGCTTTTCGGTATGTTTGTTTTCTTTTCACTTTTCAGTAGTTGCCACATCTGAATCAATGAATTTAAA-AGAATTGTCCTTGTCGGAAGAGGAGCAGTAGGAATTTTTGTAGTTTTCAAAACAATCTTTGTAAACTATTTTTTAAATTATATTTGTGTATGAACAAATCAGTTGAGACATTACAATATTTTAATTAATTAATGTATTTTTCATATGTTCAGAATTAAAAACTTCCTATTTCTCTGTAACCGTCAATAAGTTTCCAATTTCTCGCCATTACTATTATTCAGCAGCAAACTGAGCGTTCTATTTAAATATATACGTATTAGATATTATAATTGCTGGAAAAAATGATGCAGCTTGGAGGATCACCGATTTTAGTCCTTAGTCAGAATACTAATAGGGAATCCGGTCGTAAAGTCCAGGTCCAAAATGTTCTTTCGGCAAAAGCAGTTTCAGATGTCATCCGCACGTGCCTCGGTCCTAGAGCAATGCTAAAAATGCTGTTGGATCCTATGGGCGGAGTAGTTATGACAAACGATGGTAATGCTATTTTACGTGAAATTACTGCTCAACATCCAGCTGCAAAAACTATGATCGAAATAAGTCGTACTCAGGATGAAGAAGTCGGCGATGGCACGACATCCGTAATCGTTTTGGCCGGCGAACTACTTCTGAAGTCACTCCCATTTCTAGAAGAAAATACTCATCCAACCGTCATCATAAATGGATATCGTTTGGCCCTGGATGATGCGATTAATATTCTGCATACTGAAGTCTCCGCTCCAGTCGATGTTGATAATACCGATGATATGCTGAAGATCATTATGGGCTGCCTGCGAACGAAAGTGATGGGCAATTGGGGCGAGAAGGCTTGTCAAATCGCATTGGACGCAGTTCGGACCGTTCAGTTAGATGCAAACGGTCGCACTGAGATTGATATCAAGCGATATGCCAAGGTGGAGAAAATTCCTGGCGGAACTATTGAGGATTCAAGAGTTTTGGATGGCGTCATGCTGAACAAGGATATCACTCATTCAAAGATGCGTCGGTACATTAAGAACCCAAGAATAATGTTGCTTGATTGCAATCTGGAATACAAGAAAGGCGAGAGTCAAACCGAGATAGAGATATCGAAGGAAGAAGATTTCACCAAGATTTTGCAGTTGGAAGAGAAGTACATCCAAGATATGTGTGCTGATATCATAAAATTCAAGCCTGATG
Ndilutus_GrassyCreek_N670 ------------------------------------------------------------------------------------------------------------------------------------------------------------------------------------------------------------------------------------------------------------------------------------------------CATATGTTCAGAATCAAAAACTTCCTATTTCTCTGTAACCGTCAATGAGTTTCCAATTTCTCGCCATTACTATTATTCAGCAGCAAACTGAGCGTTCTATTTAAATATATACGTATTAGATATTATAATTGCTGGAAAAAATGATGCAGCTTGGAGGATCACCGATTTTAGTCCTTAGTCAGAATACTAATAGGGAATCCGGTCGTAAAGTCCAGGTCCAAAATGTTCTTTCGGCAAAAGCAGTATCAGATGTCATCCGCACGTGCCTTGGTCCTAGAGCAATGCTAAAAATGCTGTTGGATCCTATGGGCGGAGTGGTTATGACAAACGATGGTAATGCTATTTTACGTGAAATTACTGCGCAACATCCAGCTGCAAAAACTATGATCGAAATAAGTCGCACTCAGGATGAAGAAGTCGGCGATGGCACGACATCCGTAATCGTTTTGGCCGGCGAACTGCTTCTGAAGTCACTCCCATTTCTAGAAGAAAATACTCATCCAACCGTCATCATAAATGGATATCGTTTGGCCCTGGATGATGCGATTAATATTCTGCACACCGAAGTCTCCGCTCCAGT--------------------------------------------------------------------------------------------------------------------------------------------------------------------------------------------------------------------------------------------------------------------------------------------------------------------------------------------------------------------------------------------------------------------------------------------------
Ndilutus_StarveRockCave_G3174 ---------------------------------------------------------------------------------------------------------------------------ACATCTGAATCAATGAATTTAAATAGGGTTGTCCTT-TCGGGAGAGGAGCAGTAGGAATTTTTGTAGTTTTCAAAACAATCTTTGTAAACTAATTTTTAAATTATATTTGTGAATGAACAAATCAGTTTAGATATTACAATATTTTAATTAATTAATGTATTTTCCATATGTTCAGAATCAAAAACTTCCTATTTCTCTGTAACCGTCAATGAGTTTCCAATTTCTCGCCATTACTATTATTCAGCAGCAAACTGAGCGTTCTATTTAAATATATACGTATTAGATATTATAATTGCTGGAAAAAATGATGCAGCTTGGAGGATCACCGATTTTAGTCCTTAGTCAGAATACTAATAGGGAATCCGGTCGTAAAGTCCAGGTCCAAAATGTTCTTTCGGCAAAAGCAGTATCAGATGTCATCCGCACGTGCCTTGGTCCTAGAGCAATGCTAAAAATGCTGTTGGATCCTATGGGCGGAGTGGTTATGACAAACGATGGTAATGCTATTTTACGTGAAATTACTGCGCAACATCCAGCTGCAAAAACTATGATCGAAATAAGTCGCACTCAGGATGAAGAAGTCGGCGATGGCACGACATCCGTAATCGTTTTGGCCGGCGAACTGCTTCTGAAGTCACTCCCATTTCTAGAAGAAAATACTCATCCAACCGTCATCATAAATGGATATCGTTTGGCCCTGGATGATGCGATTAATATTCTGCACACCGAAGTCTCCGCTCCAGTCGATGTTGATAATACCGATGATATGTTGAAGATCATCATGGGCTGCTTGCGAACGAAAGTGATGGGCAATTGGGGCGAGAAGGCTTGTCAAATCGCATTGGACGCAGTTCGGACCGTTCAGTTAGATGCAAACGGTCGCACTGAGATCGATATCAAGCGATATGCGAAGGTGGAGAAAATTCCTGGCGGAACTATTGAGGATTCAAGAGTTTTGGACGGCGTCATGCTAAACAAGGATATCACCCATTCAAAGATGCGTCGATACATTAAGAACCCAAGAATAATGCTGCTTGATTGCAATCTGGAATACAAGAAAGGTGAAAGTCAGACCGAGATAGAGATATCGAAGGAGGAAGATTTCACCAAGATCTTGCAGTTGGAAGAGAAGTACATCCAAGATATGTGTGCCGATATCATAAAATTCAAGCCTGATG
Nfridelli_LittlePigeon_N262 ATTCAAGGAAATCACTTATATGCTAACGAAATCCTTTGAGGAGGTTGCGTCACGGTCACTTTTCCGGGACGTAAACATTGCTTTTCGGAATGTTTGTTTTCTTTTCACTTTTCAGTCGATGCCACATCTGAATCAATGAATTTAAA-AGGATTGTCCTTGTCGGAAGAGGAGCAGTAGGAATTTTTGTAGTTTTCAAAACAATCTTTGTAAACTATTTTTTAAATTATATTTGTGTATGAACAAATCAGTTGAGACATTACAATATTTTAATTAATTAATGTATTTTTCATAGGTTCAGAATCAAAAACTTCCTATTTCTCTGTAACCGTCAATGAGTTTCCAATTTCTCGCCATTACTATTATTCAGCAGCAAACTGAGCGTTCTATTTAAATATATACGTATTAGATATTATAATTGCTGGAAAAAATGATGCAGCTTGGAGGATCACCGATTTTAGTCCTTAGTCAGAATACTAATAGGGAATCCGGTCGTAAAGTCCAGGTCCAAAATGTTCTTTCGGCAAAAGCAGTTTCAGATGTCATCCGCACGTGCCTCGGTCCTAGAGCAATGCTAAAAATGCTGTTGGATCCTATGGGCGGAGTAGTTATGACAAACGATGGTAATGCTATTTTACGTGAAATTACTGCTCAACATCCAGCTGCAAAAACTATGATCGAAATAAGTCGTACTCAGGATGAAGAAGTCGGCGATGGCACGACATCCGTAATCGTTTTGGCCGGCGAACTGCTTCTGAAGTCACTCCCATTTCTAGAAGAAAATACTCATCCAACCGTCATCATAAATGGATATCGTTTGGCCCTGGATGATGCGATTAATATTCTGCATACTGAAGTCTCCGCTCCAGTCGATGTTGATAATACCGATGATATGTTGAAGATCATTATGGGCTGCCTGCGAACGAAAGTGATGGGCAATTGGGGCGAGAAGGCTTGTCAAATCGCATTGGACGCAGTTCGGACCGTTCAGTTAGATGCAAACGGTCGCACTGAGATTGATATCAAGCGATATGCCAAGGTGGAGAAAATTCCTGGCGGAACTATTGAGGATTCAAGAGTTTTGGATGGCGTCATGCTGAACAAGGATATCACCCATTCAAAGATGCGTCGGTACATTAAGAACCCAAGAATAATGTTGCTTGATTGCAATCTGGAATACAAGAAAGGCGAGAGTCAAACCGAGATAGAGATATCGAAGGAAGAAGATTTCACCAAGATTTTGCAGTTGGAAGAGAAGTTCATCCAAGATATGTGTGCTGATATCATAAAATTCAAGCCTGATG
Nfurtivus_HugdenBranch_G3175 ATTCAAGGAAAACACTTATATGCTAACGAAAATCTTTGAAGAGGTTGCGTCACGGTCACTTTTCCGGGACGTAAACATTGCTTTTCGGAATGTTTGTTTTCTTTTCACTTCTCAGTCGTTGCCACAACTAAATCAATGAATTTAAT-AGGATTGTATTTGTCGGAAGAGGAGTAGTAGGAATTTTTGTAGTTTTCAATACAATCTTTGTAAACTATTTTT-AAATTATATTTGTGAATGAACAAATCAGTTGAGACATTACAATATTTTAATTAATTAATGTATTTTCCATATGTTCAGAATCAAAAACTTCCTATTTCTCTGTAACCGTCAATGAGTTTCCAATTTCTCGCCATTACTATTATTCAGCAGCAAACTGAGCGTTCTATTTAAATATATACGTATTAGATATTATAATTGCTGGAAAAAATGATGCAGCTCGGAGGATCACCGATTTTAGTCCTTAGTCAGAATACTAATAGGGAATCCGGTCGTAAAGTCCAGGTCCAAAATGTTCTTTCGGCAAAAGCAGTATCAGATGTCATCCGCACGTGCCTCGGTCCTAGAGCAATGCTAAAAATGCTGTTGGATCCTATGGGCGGAGTAGTTATGACAAACGATGGTAATGCTATTTTACGTGAAATTACTGCTCAACATCCAGCTGCAAAAACTATGATCGAAATAAGTCGTACTCAGGATGAAGAAGTCGGCGATGGCACAACATCCGTAATCGTTTTGGCCGGCGAACTGCTTCTGAAGTCACTCCCATTTCTAGAAGAAAATACTCATCCAACCGTCATCATAAATGGATATCGTTTGGCCCTGGATGATGCGATTAATATTCTGCATACTGAAGTCTCCGCTCCAGTCGATGTTGATAATACCGATGATATGTTGAAGATCATCATGGGCTGCCTGCGAACGAAAGTGATGGGCAATTGGGGCGAGAAGGCTTGTCAAATCGCATTGGACGCAGTTCGGACCGTTCAGTTAGATGCAAACGGTCGCACTGAGATCGATATCAAGCGATATGCCAAGGTGGAGAAAATTCCTGGGGGAACTATTGAGGATTCAAGAGTTTTGGATGGCGTCATGCTGAACAAGGATGTCACCCATTCAAAGATGCGTCGGTACATTAAGAACCCAAGAATAATGTTGCTTGATTGCAATCTGGAATACAAGAAAGGCGAAAGTCAAACCGAGATAGAGATATCGAAGGAAGAAGATTTCACCAAGATCTTGCAGTTGGAAGAGAAGTACATCCAAGATATGTG-----------------------------
Nfurtivus_RaccoonMtn_N1026 ATTCAAGGAAATCACTTATATGCTAACGAAAATCTTTGAAGAGGTTGCGTCACGGTCACTTTTCCGGGACGTAAACATTGCTTTTCGGAATGTTTGTTTTCTTTTCACTTCTCAGTCGTTGCCACAACTAAATCAATGAATTTAAT-AGGATTGTATTTGTCGGAAGAGGAGTAGTAGGAATTTTTGTAGTTTTCAATACAATCTTTGTAAACTATTTTT-AAATTATATTTGTGAATGAACAAATCAGTTGAGACATTACAATATTTTAATTAATTAATGTATTTTCCATATGTTCAGAATCAAAAACTTCCTATTTCTCTGTAACCGTCAATGAGTTTCCAATTTCTCGCCATTACTATTATTCAGCAGCAAACTGAGCGTTCTATTTAAATATATACGTATTAGATATTATAATTGCTGGAAAAAATGATGCAGCTCGGAGGATCACCGATTTTAGTCCTTAGTCAGAATACTAATAGGGAATCCGGTCGTAAAGTCCAGGTCCAAAATGTTCTTTCGGCAAAAGCAGTATCAGATGTCATCCGCACGTGCCTCGGTCCTAGAGCAATGCTAAAAATGCTGTTGGATCCTATGGGCGGAGTAGTTATGACAAACGATGGTAATGCTATTTTACGTGAAATTACTGCTCAACATCCAGCTGCAAAAACTATGATCGAAATAAGTCGTACTCAGGATGAAGAAGTCGGCGATGGCACAACATCCGTAATCGTTTTGGCCGGCGAACTGCTTCTGAAGTCACTCCCATTTCTAGAAGAAAATACTCATCCAACCGTCATCATAAATGGATATCGTTTGGCCCTGGATGATGCGATTAATATTCTGCATACTGAAGTCTCCGCTCCAGTCGATGTTGATAATACCGATGATATGTTGAAGATCATCATGGGCTGCCTGCGAACGAAAGTGATGGGCAATTGGGGCGAGAAGGCTTGTCAAATCGCATTGGACGCAGTTCGGACCGTTCAGTTAGATGCAAACGGTCGCACTGAGATCGATATCAAGCGATATGCCAAGGTGGAGAAAATTCCTGGGGGAACTATTGAGGATTCAAGAGTTTTGGATGGCGTCATGCTGAACAAGGATGTCACCCATTCAAAGATGCGTCGGTACATTAAGAACCCAAGAATAATGTTGCTTGATTGCAATCTGGAATACAAGAAAGGCGAAAGTCAAACCGAGATAGAGATATCGAAGGAAGAAGATTTCACCAAGATCTTGCAGTTGGAAGAGAAGTACATCCAAGATATGT------------------------------
Ngeorgia_Sittons_N073 ----------------------------------------------------------------------------------TTTCGGAATGTTTGTTTTCTTTTCACTTTTCAGTCGTTGCCACATCTGAATCAATGAATTTAAA-AGGATTGTCCTTGTTGGAAGAGGAGCAGTAGGAATTTTTGTAGTTTTCAAAACAATCTTTGTAAACTATTTTTAAAATTATATTTGTGAATGAACAAATCAGTTGAGACATTACAATATTTTAATTAATTAATATATTTTCCATATGTTCAGAATCAAAAACTTCCTATTTCTCTGTAACCGTTAATGAGTTTCCAATTTCTCGCCATTACTATTATTCAGCAGTAAACTGAGCGTTCTATTTAAATATATACGTATTTGATATTATAATTGCTGGAAAAAATGATGCAGCTTGGAGGATCACCGATTTTAGTCCTTAGTCAGAATACTAATAGGGAATCCGGTCGTAAAGTCCAGGTCCAAAATGTTCTTTCGGCAAAGGCAGTATCAGATGTCATCCGCACGTGCCTCGGTCCTAGAGCAATGCTAAAAATGCTGTTGGATCCTATGGGCGGAGTAGTTATGACAAACGATGGTAATGCTATTTTACGTGAAATTACTGCTCAACATCCAGCTGCAAAAACTATGATCGAAATAAGTCGTACTCAGGATGAAGAAGTCGGCGATGGCACGACATCCGTAATCGTTTTGGCCGGCGAACTGCTTCTGAAGTCACTCCCATTTCTAGAAGAAAATACTCATCCAACCGTCATCATAAATGGATATCGTTTGGCCCTGGATGATGCGATTAATATTCTGCATACTGAAGTCTCCGCTCCAGTCGATGTTGATAATACCGATGATATGTTGAAGATCATCATGGGCTGCCTGCGAACGAAAGTGATGGGCAATTGGGGCGAGAAGGCTTGTCAAATCGCATTGGACGCAGTTCGGACCGTTCAGTTAGATGCAAACGGTCGCACTGAGATCGATATCAAGCGGTATGCCAAGGTGGAGAAAATTCCTGGCGGAACTATTGAGGATTCAAGAGTTTTGGATGGCGTCATGCTGAACAAGGATATCACCCATTCAAAGATGCGTCGGTACATTAAGAACCCAAGAATAATGTTGCTTGATTGCAATCTGGAATACAAGAAAGGCGAGAGTCAGACCGAGATAGAGATTTCGAAGGAAGAAGATTTCACCAAGATCTTGCAGTTGGAAGAGAAGTACATCCAAGATATGTGTGCTGATATCATAAAATTCAAGCCTGATG
Ngertschi_CedarCreek_N351 ATTCAAGGAAAGAACTTATATCCTAACGAAAGCCTTTGAGGAGGTTGCGTCACGGTCACTTTTCCGGGACGTAAACATTGCTTTTCAGAATGT---TTTTCTTTTCACTTTTCAGTCGTTGCCAGATCTGAATCAATGAATTTAAATAGGGTTGTCCTTGTCGGGGGAGGCGCAGTAGGAATTTTTGTACTTTTCAAAACAATCTTTATAAACTATTTTTAAAATTATATTTGTGAATGAATAAATCAGTTGAAACATTACAATATTTTAATTATTTAATGTATTTTCCATATGTTCAGAATCAAAAACTTCCTATTTCTCTGTAACCGTCAATGAGTTTCCAATTTCTCGCCATTACTATT-TTCAGCAGCAAACTGAGCGTTCTATTTAAATATATACGTATTTGATATTATAATTGCTGGAAAAAATGATGCAGCTTGGAGGATCACCGATTTTAGTCCTTAGTCAGAATACTAATAGGGAATCCGGTCGTAAAGTCCAGGTCCAAAATGTTCTTTCGGCAAAAGCAGTATCGGATGTCATCCGCACGTGCCTTGGTCCTAGAGCAATGCTAAAAATGCTGTTGGATCCTATGGGCGGAGTGGTTATGACAAACGATGGTAATGCTATTTTACGTGAAATTACTGCTCAACATCCAGCTGCAAAAACTATGATCGAAATAAGTCGCACTCAGGATGAAGAAGTCGGCGATGGCACGACATCCGTAATCGTTTTGGCCGGCGAACTGCTTCTGAAGTCACTCCCATTTCTAGAAGAAAATACTCATCCAACCGTCATCATAAATGGATATCGTTTGGCCCTGGATGATGCGATTAATATTCTGCATACTGAAGTCTCCGCTCCAGTCGATGTTGATAATACCGATGATATGTTGAAGATCATCATGGGCTGCCTGCGAACGAAAGTGATGGGCAATTGGGGCGAGAAGGCTTGTCAAATCGCATTGGACGCAGTTCGGACCGTTCAGTTAGATGCAAACGGTCGCACCGAAATCGATATCAAGCGATATGCCAAGGTGGAGAAAATTCCTGGCGGAACTATTGAGGATTCAAGAGTTTTGGATGGAGTCATGCTGAACAAGGATATCACCCATTCAAAGATGCGTCGGTACATTAAGAACCCAAGAATAATGTTGCTTGATTGCAATCTGGAATACAAGAAAGGTGAGAGTCAGACCGAGATAGAGATATCGAAGGAAGAAGATTTCACCAAGATCTTGCAGTTGGAAGAGAAGTTCATCCAAGATATGTGTGCCGATATCATAAAATTCAAGCCGGATG
Ngertschi_FrenchBroad_N968 -------------------------------GCCTTTGAGGAGGTTGCGTCACGGTCACTTTTCCGGGACGTAAACATTGCTTTTCAGAATGT---TTTTCTTTTCACTTTTCAGTCGTTGCCAGATCTGAATCAATGAATTTAAATAGGGTTGTCCTTGTCGGGGGAGGCGCAGTAGGAATTTTTGTACTTTTCAAAACAATCTTTATAAACTATTTTTAAAATTATATTTGTGAATGAATAAATCAGTTGAAACATTACAATATTTTAATTATTTAATGTATTTTCCATATGTTCAGAATCAAAAACTTCCTATTTCTCTGTAACCGTCAATGAGTTTCCAATTTCTCGCCATTACTATT-TTCAGGAGCAAACTGAGCGTTCT-TTTAAATATATACGTATTTGATATTATAATTGCTGGAAAAAATGATGCAGCTTGGAGGATCACCGATTTTAGTCCTTAGTCAGAATACTAATAGGGAATCCGGTCGTAAAGTCCAGGTCCAAAATGTTCTTTCGGCAAAAGCAGTATCAGATGTCATCCGCACGTGCCTTGGTCCTAGAGCAATGCTAAAAATGCTGTTGGATCCTATGGGCGGAGTGGTTATGACAAACGATGGTAATGCTATTTTACGTGAAATTACTGCTCAACATCCAGCTGCAAAAACTATGATCGAAATAAGTCGCACTCAGGATGAAGAAGTCGGCGATGGCACGACATCCGTAATCGTTTTGGCCGGCGAACTGCTTCTGAAGTCACTCCCATTTCTAGAAGAAAATACTCATCCAACCGTCATCATAAATGGATATCGTTTGGCCCTGGATGATGCGATTAATATTCTGCATACTGAAGTCTCCGCTCCAGTCGATGTTGATAATACCGATGATATGTTGAAGATCATCATGGGCTGCCTGCGAACGAAAGTGATGGGCAATTGGGGCGAGAAGGCTTGTCAAATCGCATTGGACGCAGTTCGGACCGTTCAGTTAGATGCAAACGGTCGCACCGAAATCGATATCAAGCGATATGCCAAGGTGGAGAAAATTCCTGGCGGAACTATTGAGGATTCAAGAGTTTTGGATGGAGTCATGCTGAACAAGGATATCACCCATTCAAAGATGCGTCGGTACATTAAGAACCCAAGAATAATGTTGCTTGATTGCAATCTGGAATACAAGAAAGGTGAGAGTCAGACCGAGATAGAGATATCGAAGGAAGAAGATTTCACCAAGATCTTGCAGTTGGAAGAGAAGTT--------------------------------------------
Ngertschi_HickoryNutGap_N810 -----------------------------------------------------------------------------------------------------------CTTTTCAGTCGTTGCCAGATATGAATCAATGAATTTAAATAGGGTTGTCCTTGTCGGGGGAGGCGCAGTAGGAATTTTTGTACTTTTCAAAACAATCTTTATAAACTATTTTTAAAATTATATTTGTGAATGAATAAATCAGTTGAAACATTACAATATTTTAATTATTTAATGTATTTTCCATATGTTCAGAATCAAAAACTTCCTATTTCTCTGTAACCGTCAATGAGTTTCCAATTTCTCGCCATTACTATT-TTCAGGAGCAAACTGAGCGTTCTATTTAAATATATACGTATTTGATATTATAATTGCTGGAAAAAATGATGCAGCTTGGAGGATCACCGATTTTAGTCCTTAGTCAGAATACTAATAGGGAATCCGGTCGTAAAGTCCAGGTCCAAAATGTTCTTTCGGCAAAAGCAGTATCAGATGTCATCCGCACGTGCCTTGGTCCTAGAGCAATGCTAAAAATGCTGTTGGATCCTATGGGCGGAGTGGTTATGACAAACGATGGTAATGCTATTTTACGTGAAATTACTGCTCAACATCCAGCTGCAAAAACTATGATCGAAATAAGTCGCACTCAGGATGAAGAAGTCGGCGATGGCACGACATCCGTAATCGTTTTGGCCGGCGAACTGCTTCTGAAGTCACTCCCATTTCTAGAAGAAAATACTCATCCAACCGTCATCATAAATGGATATCGTTTGGCCCTGGATGATGCGATTAATATTCTGCATACTGAAGTCTCCGCTCCAGTCGATGTTGATAATACCGATGATATGTTGAAGATCATCATGGGCTGCCTGCGAACGAAAGTGATGGGCAATTGGGGCGAGAAGGCTTGTCAAATCGCATTGGACGCAGTTCGGACCGTTCAGTTAGATGCAAACGGTCGCACCGAAATCGATATCAAGCGATATGCCAAGGTGGAGAAAATTCCTGGCGGAACTATTGAGGATTCAAGAGTTTTGGATGGAGTCATGCTGAACAAGGATATCACCCATTCAAAGATGCGTCGGTACATTAAGAACCCAAGAATAATGTTGCTTGATTGCAATCTGGAATACAAGAAAGGTGAGAGTCAGACCGAGATAGAGATAT------------------------------------------------------------------------------------------
Nholsingeri_BrumleyCrk_N916 ATTCAAGGAAATCACTTATATGCTAACGAAAGTTTTGGAGGAGGTTGCGTCACGGTCATTTTTCCGGGACGTAAACATTGCTTTTCGGAATGTTTGTTTTCTTTTCACTTTTCAGTCGTTGCCATATCTGAATCAATGAATTTAAATAGGGTTGTCCTTGTCGGAAGAGGAACAGTAGGAATTTTTGTAGTTTTCAAAACAATCCTTGTAAACTATTTTTTAAATTATATTTGTGAATGAACAAATCAGTTGAG--------ATATTTTAATTAATTAATGTATTTTCCATATGTTCAGAATCAAAAACTTCCTATTTCTCTGTAACCGTCCATGAGTTTCCAATTTCTCGCCATTACTATTATTCAGCATCAAACTGAGCGTTCTATTTAAATATATACGTATTAGATATTATAATTGCTGGAAAAAATGATGCAGCTTGGAGGATCACCGATTTTAGTCCTTAGTCAGAATACTAATAGGGAATCCGGTCGTAAAGTCCAGGTCCAAAATGTTCTTTCGGCAAAAGCAGTATCAGATGTCATCCGCACGTGCCTTGGTCCTAGAGCAATGCTAAAAATGCTGTTGGATCCTATGGGCGGAGTGGTTATGACAAACGATGGTAATGCTATTTTACGTGAAATTACTGCTCAACATCCAGCTGCAAAAACTATGATCGAAATAAGTCGCACTCAGGATGAAGAAGTCGGCGATGGCACGACATCCGTAATCGTTTTGGCCGGCGAACTGCTTCTGAAGTCACTCCCATTTCTAGAAGAAAATACTCATCCAACCGTCATCATAAATGGATATCGTTTGGCCCTGGATGATGCGATTAATATTCTGCATACTGAAGTCTCCGCTCCAGTCGATGTTGATAATACCGATGATATGTTGAAGATCATCATGGGCTGCCTGCGAACGAAAGTGATGGGCAATTGGGGCGAGAAGGCTTGTCAAATCGCATTGGACGCAGTTCGGACCGTTCAGTTAGATGCAAACGGTCGCACTGAGATCGATATCAAGCGATATGCCAAGGTGGAGAAAATTCCTGGCGGAACTATTGAGGATTCAAGAGTTTTGGATGGCGTCATGCTGAACAAGGATATCACCCATTCAAAGATGCGTCGATACATTAAGAATCCAAGAATAATGTTGCTTGATTGCAATCTGGAATACAAGAAAGGTGAAAGTCAGACCGAGATAGAGATATCGAAGGAAGAAGATTTCACCAAGATCTTGCAGTTGGAAGAGAAGTACATCCAAGATATGTGTGCCGATATCATAAA--------------
Nholsingeri_PondCave_N541 ATTCATGGAAATCACTTATATGCCAACGAAAGTTTTGGAGGAGGTTGCGTCACGGTCTTTTTTCCGGGACGTAAACATTGCTTTTCGGAATGTTTGTTTTCTTTTCACTTTTCAGTCGTTGCCACATCTGAATCAATGAATTTAAATAGGGTTGTCCTTGTCGGAAGAGGAACAGTAGGAATTTTTGTAGTTTTCAAAACAATCCTTGTAAACTATTTTTTAAATTATATTTGTGAATGAACAAATCAGTTGAG--------ATATTTTAATTAATTAATGAATTTTCCATATGTTCAGAATCAAAAACTTTCTATTTCCCTGTAACCGTCCACGAGTTTCCAATTTCTCGCCATTACTATTATTCAGCAGCAAACTGAGCGTTCTATTTAAATATATACGTATTAGATATTATAATTGCTGGAAAAAATGATGCAGCTTGGAGGATCACCGATTTTAGTCCTTAGTCAGAATACTAATAGGGAATCCGGTCGTAAAGTCCAGGTCCAAAATGTTCTTTCGGCAAAAGCAGTATCAGATGTCATCCGCACGTGCCTTGGTCCTAGAGCAATGCTAAAAATGCTGTTGGATCCTATGGGCGGAGTGGTTATGACAAACGATGGTAATGCTATTTTACGTGAAATTACTGCTCAACATCCAGCTGCAAAAACTATGATCGAAATAAGTCGCACTCAGGATGAAGAAGTCGGCGATGGCACGACATCCGTAATCGTTTTGGCCGGCGAACTGCTTCTGAAGTCACTCCCATTTCTAGAAGAAAATACTCATCCAACCGTCATCATAAATGGATATCGTTTAGCTCTGGATGATGCGATTAATATTCTGCATACTGAAGTCTCCGCTCCAGTCGATGTTGATAATACCGATGATATGTTGAAGATCATCATGGGCTGCCTGCGAACGAAAGTGATGGGCAATTGGGGCGAGAAGGCTTGTCAAATCGCATTGGACGCAGTTCGGACCGTTCAGTTAGATGCAAACGGTCGCACTGAGATCGATATCAAGCGATATGCCAAGGTGGAGAAAATTCCTGGCGGAACTATTGAGGATTCAAGAGTTTTGGATGGCGTCATGCTGAACAAGGATATCACCCATTCAAAGATGCGTCGATACATTAAGAACCCAAGAATAATGTTGCTTGATTGCAATCTGGAATACAAGAAAGGTGAAAGTCAGACCGAGATAGAGATATCGAAGGAAGAAGATTTCACCAAGATCTTGCAGTTGGAAGAGAAGTACATCCAAGATATGTGTGCCGATATCATAAAATTCAAGCCTGATG
Njonesi_CaveSpringCave_N390 ATTCAAGGAAATCACTTATATGCTAACGAAAGCCTTTGAGGAGGTTGCGTCACGGTCACTTTTCCGGGACGTAAACATTGCTTTTCGGGATGTTTGTTTTCTTTTCACTTTTCA-TCGTTGCCACATCTGAATCAATGAATTTAAA-AGGATTGTCCTTGTCGGAAGAGGAGCAGTAGGAATTTTTGTAGTTTTCAAAACAATCTTTGTAAACTATTTTTTAAATTATATTTGTGTATGAACAAATCAGTTGAGACATTACAATATTTTAATTAATTAATGTATTTTTCATATGTTCAGAATCAAAAACTTCCTATTTCTCTGTAACCGTCAATGAGTTTCCAATTTCTCGCCATTACTATTATTCAGCAGCAAATTGAGCGTTCTATTTAAATATATACGTATTAGATATTATAATTGCTGGAAAAAATGATGCAGCTTGGAGGATCACCGATTTTAGTCCTTAGTCAGAATACTAATAGGGAATCCGGTCGTAAAGTCCAGGTCCAAAATGTTCTTTCGGCAAAAGCAGTTTCAGATGTCATCCGCACGTGCCTCGGTCCTAGAGCAATGCTAAAAATGCTGTTGGATCCTATGGGCGGAGTAGTTATGACAAACGATGGTAATGCTATTTTACGTGAAATTACTGCTCAACATCCAGCTGCAAAAACTATGATCGAAATAAGTCGTACTCAGGATGAAGAAGTCGGCGATGGCACGACATCCGTAATCGTTTTGGCCGGCGAACTGCTTCTGAAGTCACTCCCATTTCTAGAAGAAAATACTCATCCAACCGTCATCATAAATGGATATCGTTTGGCCCTAGATGATGCGATTAATATTCTGCATACTGAAGTCTCCGCTCCAGTCGATGTTGATAATACCGATGATATGTTGAAGATCATTATGGGCTGCCTGCGAACGAAAGTGATGGGCAATTGGGGCGAGAAGGCTTGTCAAATCGCATTGGACGCAGTTCGGACCGTTCAGTTAGATGCAAACGGTCGCACTGAGATTGATATCAAGCGATATGCCAAGGTGGAGAAAATTCCTGGCGGAACTATTGAGGATTCAAGAGTTTTGGATGGCGTCATGCTGAACAAGGATATCACCCATTCAAAGATGCGTCGGTACATTAAGAACCCAAGAATAATGTTGCTTGATTGCAATCTGGAATACAAGAAAGGCGAGAGTCAGACCGAGATAGAGATATCGAAGGAAGAAGATTTCACCAAGATCTTGCAGTTGG------------------------------------------------------
Nlowderi_ChestnutBranch_N731 ATTCAAGGAAATCACTTATATGCTAACGAAAGTCTCTGAGGAGGTTGCGTCACGGTCACTTTTCCGGGACGTAAACATTGCTTTTCGGAATGTTTGTTTTCTTTTCACTTTTCAGTCGTTGCCACATCTGAATCAATGAATTTAAA-AGGATTGTCCTTGTCGGAAGAGGAGCAGTAGGAATTTGTGTAGTTTTCAAAACAATCTTTGTAAACTATTTTTTAAATTATATTTGTGTATGAACAAATCAGTTGAGACATTACAATATTTTAATTAATTAATGTATTTTCCATATGTTCAGAATCAAAAACTTCCTATTTCTCTGTAACCGTCAATGAGTTTCCAATTTCTCGCCATTACTATTATTCAGCAGCAAACTGAGCGTTCTATTTAAATATATACGTATTAGATATTATAATTGCTGGAAAAAATGATGCAGCTTGGAGGATCACCGATTTTAGTCCTTAGTCAGAATACTAATAGGGAATCCGGTCGTAAAGTCCAGGTCCAAAATGTTCTTTCGGCAAAAGCAGTTTCAGATGTCATCCGCACGTGCCTCGGTCCTAGAGCAATGCTGAAAATGTTGTTGGATCCTATGGGCGGAGTAGTTATGACAAACGATGGTAATGCTATTTTACGTGAAATTACTGCTCAACATCCAGCTGCAAAAACTATGATCGAAATAAGTCGCACTCAGGATGAAGAAGTCGGCGATGGCACGACATCCGTAATCGTTTTGGCCGGCGAACTGCTTCTGAAGTCACTCCCATTTCTAGAAGAAAATACTCATCCAACCGTCATCATCAATGGATATCGTTTGGCCCTGGATGATGCGATTAATATTCTGCATACTGAAGTCTCCGCTCCAGTCGATGTTGATAATACCGATGATATGTTGAAGATCATCATGGGTTGCCTGCGAACGAAAGTGATGGGCAATTGGGGCGAGAAGGCTTGTCAAATCGCATTGGACGCAGTTCGGACCGTTCAGTTAGATGCAAATGGTCGCACTGAGATCGATATCAAGCGATATGCCAAGGTGGAGAAAATTCCTGGCGGAACTATTGAGGATTCAAGAGTTTTGGATGGCGTCATGCTGAACAAGGATGTCACCCATTCAAAGATGCGTCGGTACATTAAGAACCCAAGAATAATGTTGCTTGATTGCAATCTGGAATACAAGAAAGGCGAGAGTCAAACCGAGATAGAGATATCGAAGGAAGAAGATTTCACCAAGATCTTGCAGTTGGAAGAGAAGTACATCCAAGATATGTGTGCTGATATCATAAAATTCAAGCCTGATG
Nlowderi_upperFiresCreek_N820 -------------------------------------GAGGAGGTTGCGTCACGGTCACTTTTCCGGGACGTAAACATTGCTTTTCGGAATGTTTGTTTCCTTTTCACTTTTCAGTCGTTGCCACATCTGAATCAATGAATTTAAA-AGGATTGTCCTTGTCGGAAGAGGAGCAGTAGGAATTTTTGTAGTTTTCAAAACAATCTATGTAAACTATTTTTTAAATTATATTTGTGTATGAACAAATCAATTAATGT-ATACAATATTTTAATTAATTAATGTATTTTCCATATGTTCAGAATCAAAAACTTCCTATTTCTCTGTAACCGTCAATGAGTTTCCATTTTCTCGCCATTACTATTATTCAGCAGCAAACTGAGCGTTCTATTTAAATATATACGTATTAGATATTATAATTGCTGGAAAAAATGATGCAGCTTGGAGGATCACCGATTTTAGTCCTTAGTCAGAATACTAATAGGGAATCCGGTCGTAAAGTCCAGGTCCAAAATGTTCTTTCGGCAAAAGCAGTTTCAGATGTCATCCGCACGTGCCTCGGTCCTAGAGCAATGCTGAAAATGCTGTTGGATCCTATGGGCGGAGTAGTTATGACAAACGATGGTAATGCTATTTTACGTGAAATTACTGCTCAACATCCAGCTGCAAAAACTATGATCGAAATAAGTCGTACTCAGGATGAAGAAGTCGGCGATGGCACGACATCCGTAATCGTTTTGGCCGGCGAACTGCTTCTGAAGTCGCTCCCATTTCTAGAAGAAAATACTCATCCAACCGTCATCATAAATGGATATCGTTTGGCCCTGGATGATGCGATTAATATTCTGCATACTGAAGTCTCCGCTCCAGTCGATGTTGATAATACCGATGATATGTTGAAGATCATCATGGGTTGCCTGCGAACGAAAGTGATGGGCAATTGGGGCGAGAAGGCTTGTCAAATCGCATTGGACGCTGTTCGGACCGTTCAGTTAGATGCAAATGGTCGCACTGAGATCGATATCAAGCGATATGCCAAGGTGGAGAAAATTCCTGGCGGAACTATTGAGGATTCAAGAGTTTTGGATGGCGTCATGCTGAACAAGGATGTCACCCATTCAAAGATGCGTCGGTACATTAAGAACCCAAGAATAATGTTGCTTGATTGCAATCTGGAATACAAGAAAGGCGAGAGTCAAACCGAGATAGAGATATCGAAGGAAGAAGATTTCACCAAGATCTTGCAGTTGGAAGAGAAGTACATCCAAGATATGTGTGCTGATATCATAAAATTCAAGCCTGATG
Nlula_BeeRockCave_G2091 ATTCAAGGAAATCACTTATATGCTAACGAAAGTCTTTGAGGAGGTTGCGTCACGGTCGCTTTTCCTGGACGTAAACATTCCTTTTCGGAATGTTTGTTTTCTTTTCACTTTTCAGTCGTTGCCACATCTGAATCAATGAATTTAAA-AGGATTGTCCTTGTTGGAAGAGAAGCAGTAGGAATTTTTGTAGTTTTCAAAACAATCTTTGTAAACTATTTTAAAAATTATATTTGCGAATGAACAAATCAGTTGAGACATTACAATATTTTAATTAATTAATATATTTTCCATATGTTCAGAATCGAAAACTTTCTATTTCTCTGTAACCGTCAATGAGTTTCCAATTTCTCGCCATTACTATTATTCAGCAGTAAACTGAGCGTTCTATTTAAATATATACGTATTTGATATTATAATTGCTGGAAAAAATGATGCAGCTTGGAGGATCGCCGATTTTAGTCCTTAGTCAGAATACTAATAGGGAATCCGGTCGTAAAGTCCAGGTCCAAAATGTTCTTTCGGCAAAAGCAGTATCAGATGTCATCCGCACGTGCCTCGGTCCCAGAGCAATGCTAAAAATGCTGTTGGATCCTATGGGCGGAGTAGTTATGACAAACGATGGTAATGCTATTTTACGTGAAATTACTGCTCAACATCCAGCTGCAAAAACTATGATCGAAATAAGTCGTACTCAGGATGAAGAAGTCGGCGATGGCACGACATCCGTAATCGTTTTGGCCGGCGAACTGCTTCTGAAGTCACTCCCATTTCTAGAAGAAAATACTCATCCAACCGTCATCATAAATGGATATCGTTTGGCCCTGGATGATGCGATTAATATTCTGCATACTGAAGTCTCCGCTCCAGTCGATGTTGATAATACCGATGATATGTTGAAGATCATCATGGGCTGCCTGCGAACGAAAGTGATGGGCAATTGGGGCGAGAAGGCTTGTCAAATCGCATTGGACGCAGTTCGGACCGTTCAGTTAGATGCAAACGGTCGCACTGAGATCGATATCAAGCGATATGCCAAGGTGGAGAAAATTCCTGGCGGAACTATTGAGGATTCAAGAGTTTTGGATGGCGTCATGCTGAACAAGGATATCACCCATTCAAAGATGCGTCGGTACATTAAGAACCCAAGAATAATGTTGCTTGATTGCAATCTGGAATACAAGAAAGGCGAGAGTCAGACAGAGATAGAGATTTCGAAGGAAGAAGATTTCACCAAGATCTTGCAGTTGGAAGAGAAGTACATCCAAGATATGTGTGCTGATATCATAAAATTCAAGCCTGATG
Nlula_LulaFallsCave_G2084 ATTCAAGGAAATCACTTATATGCTAACGAAAGTCTTTGAGGAGGTTGCGTCACGGTCGCTTTTCCTGGACGTAAACATTCCTTTTCGGAATGTTTGTTTTCTTTTCACTTTTCAGTCGTTGCCACATCTGAATCAATGAATTTAAA-AGGATTGTCCTTGTTGGAAGAGAAGCAGTTGGAATTTTTGTAGTTTTCAAAACAATCTTTGTAAACTATTTTTAAAATTATATTTGCGAATGAACAAATCAGTTGAGACATTACAATATTTTAATTAATTAATATATTTTCCATATGTTCAGAATCGAAAACTTCCTATTCCTCTGTAACCGTCAATGAGTTTCCAATTTCTCGCCATTACTATTATTCAGCAGTAAACTGAGCGTTCTATTTAAATACATACGTATTTGATATTATAATTGCTGGAAAAAATGATGCAGCTTGGAGGATCGCCGATTTTAGTCCTTAGTCAGAATACTAATAGGGAATCCGGTCGTAAAGTCCAGGTCCAAAATGTTCTTTCGGCAAAAGCAGTATCAGATGTCATCCGCACGTGCCTCGGTCCCAGAGCAATGCTAAAAATGCTGTTGGATCCTATGGGCGGAGTAGTTATGACAAACGATGGTAATGCTATTTTACGTGAAATTACTGCTCAACATCCAGCTGCAAAAACTATGATCGAAATAAGTCGTACTCAGGATGAAGAAGTCGGCGATGGCACGACATCCGTAATCGTTTTGGCCGGCGAACTGCTTCTGAAGTCACTCCCATTTCTAGAAGAAAATACTCATCCAACCGTCATCATAAATGGATATCGTTTGGCCCTGGATGATGCGATTAATATTCTGCATACTGAAGTCTCCGCTCCAGTCGATGTTGATAATACCGATGATATGTTGAAGATCATCATGGGCTGCCTGCGAACGAAAGTGATGGGCAATTGGGGCGAGAAGGCTTGTCAAATCGCATTGGACGCAGTTCGGACCGTTCAGTTAGATGCAAACGGTCGCACTGAGATCGATATCAAGCGATATGCCAAGGTGGAGAAAATTCCTGGCGGAACTATTGAGGATTCAAGAGTTTTGGATGGCGTCATGCTGAACAAGGATATCACCCATTCAAAGATGCGTCGGTACATTAAGAACCCAAGAATAATGTTGCTTGATTGCAATCTGGAATACAAGAAAGGCGAGAGTCAGACCGAGATAGAGATTTCGAAGGAAGAAGATTTCACCAAGATCTTGCAGTTGGAAGAGAAGTACATCCAAGATATGTGTGCTGATATCATAAAATTCAAGCCTGATG
Nmimus_NealsSink_N329 ATTCAAGGAAATCACTTATATGCTAACGAAAGTCTTGGAGGAGGTTGCGTCACGGTCACTTTTCCGGGACGTAAACATTGCTTTTCGGAATGTTTGTTTTCTTTTCACTTTTCAGTTGTTGCCACATCTGAATCAATGAATTTAAATAGGGTTGTCCTTGTCGGAAGAGGAGCAGTAGGAATTTTTGTAGTTTTCAAAACAATCTTTGTAAACTATTTTTAAAATTATATTTGTGAATGAACAAATCAGTTGAGATATTACAATATTTTAATTAATTAATGTATTTTCCATATGTTCAGAATCAAAAACTTCCTATTTCTCTGTAACCGTCAATGAGTTTCCAATTTCTCGCCATTACTATTATTCAGCAGTAAACTGAGCGTTCTATTTAAATATATACGTATTAGATATTATAATTGCTGGAAAAAATGATGCAGCTTGGAGGATCACCGATTTTAGTCCTTAGTCAGAATACTAATAGGGAATCCGGTCGTAAAGTCCAGGTCCAAAATGTTCTTTCGGCAAAAGCAGTATCAGATGTCATCCGCACGTGCCTTGGTCCTAGAGCAATGCTAAAAATGCTGTTGGATCCTATGGGCGGAGTGGTTATGACAAACGATGGTAATGCTATTTTACGTGAAATTACTGCTCAACATCCAGCTGCAAAAACCATGATCGAAATAAGTCGCACTCAGGATGAAGAAGTCGGCGATGGCACGACATCCGTAATCGTTTTGGCCGGCGAATTGCTTCTGAAGTCACTCCCATTTCTAGAAGAAAATACTCATCCTACCGTCATCATAAATGGATATCGTTTGGCCCTGGATGATGCGATTAATATTCTGCATACTGAAGTCTCCGCTCCAGTCGATGTTGATAATACCGATGATATGTTGAAGATCATCATGGGCTGCCTGCGAACGAAAGTGATGGGCAATTGGGGCGAGAAGGCTTGTCAAATCGCATTGGACGCAGTTCGGACCGTTCAGTTAGATGCAAACGGTCGCACTGAGATCGATATCAAGCGATATGCCAAGGTGGAGAAAATTCCTGGCGGAACTATTGAGGATTCAAGAGTTTTGGATGGCGTCATGCTGAACAAGGATATCACCCATTCAAAGATGCGTCGATACATTAAGAACCCAAGAATAATGTTGCTTGATTGCAATCTGGAATACAAGAAAGGTGAAAGTCAGACCGAGATAGAGATATCGAAGGAAGAAGATTTCACCAAGATCTTGCAGTTGGAAGAGAAGTACATCCAAGATATGTGTGCTGATATCATAAAATTCAAGCCTGATG
Nmimus_Straleys_N625 ATTCAAGGAAATCACTTATATGCTAACGAAAGTCTTGAAGGAGGTTGCGTCACGGTCACTTTTCCGGGACGTAAACATTGCTTTTCGGAATGTTTGTTTTCTTTTCACTTTTCAGTCGTTGCCACATCTGAATCAATGAATTTAAATAGGGTTGTCCTTGTCGGAAGAGGAGCAGTAGGAATTTTTGCAGTTTTCAAAACAATCTTTGTAAACTATTTTTTAAATTATATTTGTGAATGAACAAATCAGTTGAGATATTACAATATTTTAATTAATTAATGTATTTTCCATATGTTCAGAATCAAAAACTTCCTATTTCTCTGTAACCGTCAATGAGTTTCCAATTTCTCGCCATTACTATTATTCAGCAGTAAACTGAGCGTTCTATTTAAATATATACGTATTAGATATTATAATTGCTGGAAAAAATGATGCAGCTTGGAGGATCACCGATTTTAGTCCTTAGTCAGAATACTAATAGGGAATCCGGTCGTAAAGTCCAGGTCCAAAATGTTCTTTCGGCAAAAGCAGTATCAGATGTCATCCGCACGTGCCTTGGTCCTAGAGCAATGCTAAAAATGCTGTTGGATCCTATGGGCGGAGTGGTTATGACAAACGATGGTAATGCTATTTTACGTGAAATTACTGCTCAACATCCAGCTGCAAAAACCATGATCGAAATAAGTCGCACTCAGGATGAAGAAGTCGGCGATGGCACGACATCCGTAATCGTTTTGGCCGGCGAATTGCTTCTGAAGTCACTCCCATTTCTAGAAGAAAATACTCATCCTACCGTCATCATAAATGGATATCGTTTGGCCCTGGATGATGCGATTAATATTCTGCATACTGAAGTCTCCGCTCCAGTCGATGTTGATAATACCGATGATATGTTGAAGATCATCATGGGCTGCCTGCGAACGAAAGTGATGGGCAATTGGGGCGAGAAGGCTTGTCAAATCGCATTGGACGCAGTTCGGACCGTTCAGTTAGATGCAAACGGTCGCACTGAGATCGATATCAAGCGATATGCCAAGGTGGAGAAAATTCCTGGCGGAACTATTGAGGATTCAAGAGTTTTGGATGGCGTCATGCTGAACAAGGATATCACCCATTCAAAGATGCGTCGATACATTAAGAACCCAAGAATAATGTTGCTTGATTGCAATCTGGAATACAAGAAAGGTGAAAGTCAGACCGAGATAGAGATATCGAAGGAAGAAGATTTCACCAAGATCTTGCAGTTGGAAGAGAAGTACATTCAAGATATGTGTGCTGATATCATAAAATTCAAGCCTGATG
Nnasicus_CaneyFork_N171 ATTCAAGGAAATCACTTATATCCTAACGAAAGTCTTTGAGGAGGTTGCGTCACGGTCACTTTTCCGGGACGTAAACATTGCTTTTCGGAATTTGTGTTTTCTTTTCATTTTTCAGTCGTTGCCAGATCTGAATCAATGAATTTAAATAGGGTTGTCCTTTTCAGAAGAGGCGCAGTAGGAATTTTTGGACTTTTCAAAACAATCTTTATAAACTATTTTTAAAATTATATTTGTGAATGAATAAATCAGTTGAAACATTACAATATTTTAATTAATTAATGTATTTTCCATATGTTCAGATTCAAAAACTTCCTATTTCTCTGTAACCGTCAATGAGTTTCCAATTTCTCGCCATTACTATTATTCAGCAGCAAACTGAGCGTTCTATTTAAATATATACGTATTTGATATTATAATTGCTAGAAAAAATGATGCAGCTTGGAGGATCACCGATTTTAGTCCTTAGTCAGAATACTAATAGGGAATCCGGTCGTAAAGTCCAGGTCCAAAATGTTCTTTCGGCAAAAGCAGTATCAGATGTCATCCGCACGTGCCTTGGTCCTAGAGCAATGCTAAAAATGCTGTTGGATCCTATGGGCGGAGTGGTTATGACAAACGATGGTAATGCTATTCTACGTGAAATTACTGCTCAACATCCAGCTGCAAAAACTATGATCGAAATAAGTCGCACTCAGGATGAAGAAGTCGGCGATGGCACGACATCCGTAATCGTTTTGGCCGGCGAACTGCTTCTGAAGTCACTCCCATTTCTAGAAGAAAATACTCATCCAACCGTCATCATAAATGGATATCGTTTGGCCCTGGATGATGCGATTAATATTCTGCATACAGAAGTCTCCGCTCCAGTCGATGTTGATAATACCGATGATATGTTGAAGATCATCATGGGCTGCCTGCGAACGAAAGTGATGGGCAATTGGGGCGAGAAGGCTTGTCAAATCGCATTGGACGCAGTTCGGACTGTTCAGTTAGATGCAAACGGTCGCACTGAGATCGATATCAAGCGATATGCCAAGGTGGAGAAAATTCCTGGCGGAACTATTGAGGATTCAAGAGTTTTGGATGGCGTCATGCTGAACAAGGATGTCACCCATTCAAAGATGCGTCGGTACATTAAGAACCCCAAAATAATGTTGCTTGATTGCAATCTGGAATACAAGAAAGGTGAGAGTCAGACCGAGATAGAGATATCGAAGGAAGAAGATTTCACTAAGATCTTGCAGTTGGAAGAGAAGTACATCCAAGATATGTGTGCTGATATCATAAAATTCAAGCCTGATG
Nnasicus_ConnosteeFalls_N696 -------------------------------------------------------------------------------------------------------------TTTCAGTCGTTGCCAGATCTGAATCAATGAATTTAAATAGGGTTGTCCTTTTCCGAAGAGGCGCAGTAGGAATTTTTGGACTTTTCAAAACAATCTTTATCAACTATTTTTCAAATTATATTTGTGAATGAATAAATCAGTTGAAACATTACAATATTTTAATTAATTAATATATTTTCCATATGTTCAGAATCAAAAACTTCCTATTTCTCTGTAACCGTCAATGAGTTTCCAATTTCTCGCCATTACTATTATTCAGCAGCAAACTGAGCGTTCTATTTAAATATATACGTATTTGATATTATAATTGCTAGAAAAAATGATGCAGCTTGGAGGATCACCGATTTTAGTCCTTAGTCAGAATACTAATAGGGAATCCGGTCGTAAAGTCCAGGTCCAAAATGTTCTTTCGGCAAAAGCAGTATCAGATGTCATCCGCACGTGCCTTGGTCCTAGAGCAATGCTAAAAATGCTGTTGGATCCTATGGGCGGAGTGGTTATGACAAACGATGGTAATGCTATTCTTCGTGAAATTACTGCTCAACATCCAGCTGCAAAAACTATGATCGAAATAAGTCGCACTCAGGATGAAGAAGTCGGCGATGGCACGACATCCGTAATCGTTTTGGCCGGCGAACTGCTTCTGAAGTCACTCCCATTTCTAGAAGAAAATACTCATCCAACCGTCATCATAAATGGATATCGTTTGGCCCTGGATGATGCGATTAATATTCTGCATACTGAAGTCTCCGCTCCAGTCGATGTTGATAATACCGATGATATGTTGAAGATCATCATGGGCTGCCTGCGAACGAAAGTGATGGGCAATTGGGGCGAGAAGGCTTGTCAAATCGCATTGGACGCAGTTCGGACTGTTCAGTTAGATGCAAACGGTCGCACTGAGATCGATATCAAGCGATATGCAAAGGTGGAGAAAATTCCTGGCGGAACTATTGAGGATTCAAGAGTTTTGGATGGCGTCATGCTGAACAAGGATGTCACCCATTCAAAGATGCGTCGGTACATTAAGAACCCAAAAATAATGTTGCTTGATTGCAATCTGGAATACAAGAAAGGTGAGAGTCAGACCGAGATAGAGATATCGAAGGAAGAAGATTTCACTAAGATCTTGCAGTTGGAAGAGAAGTACATCCAAGATATGTGTGCCGATATCATAAAATTCA---------
Nnasicus_CoweeTrain_N189 ATTCAAGGAAATCACTTATATCCTAACGAAAGTCTTTGAGGAGGTTGCGTCACGGTCACTTTTCCGGGACGTAAACATTGCATTTTGGAATTTGTGTTTTCTTTTCATTTTTCAGTCGTTGCCAGATCTGAATCAATGAATTTAAATAGGGTTGTCCTTTTCAGAAGAGGCGCAGTAGGAATTTTTGGACTTTTCAAAACAATCTTTATAAACTATTTGTCAAATTATATTTGTGAATGAATAAATCAGTTGAAACATTACAATATTTTAATTAATTAATATATTTTCCATATGTTCAGAATCAAAAACTTCCTATTTCTCTGTAACCGGTAATGAGTTTCCAATTTTTCGCCATTACTATTATTCAGCAGCAAACTGAGCGTTCTATTTAAATATATACGTATTTGATATTATAATTGCTAGAAAAAATGATGCAGCTTGGAGGATCACCGATTTTAGTCCTTAGTCAGAATACTAATAGGGAATCCGGTCGTAAAGTCCAGGTCCAAAATGTTCTTTCGGCAAAAGCAGTATCAGATGTCATCCGCACGTGCCTTGGTCCTAGAGCAATGCTAAAAATGCTGTTGGATCCTATGGGCGGAGTGGTTATGACAAACGATGGTAATGCTATTCTTCGTGAAATTACTGCTCAACATCCAGCTGCAAAAACTATGATCGAAATAAGTCGCACTCAGGATGAAGAAGTCGGCGATGGCACGACATCCGTAATCGTTTTGGCCGGCGAACTGCTTCTGAAGTCACTCCCATTTCTAGAAGAAAATACTCATCCAACCGTCATCATAAATGGATATCGTTTGGCCCTGGATGATGCGATTAATATTCTGCATACAGAAGTCTCCGCTCCAGTCGATGTTGATAATACCGATGATATGTTGAAGATCATCATGGGCTGCCTGCGAACGAAAGTGATGGGCAATTGGGGCGAGAAGGCTTGTCAAATCGCATTGGACGCAGTTCGGACTGTTCAGTTAGATGCAAACGGTCGCACTGAGATCGATATCAAGCGATATGCAAAGGTGGAGAAAATTCCTGGCGGAACTATTGAGGATTCAAGAGTTTTGGATGGCGTCATGCTGAACAAGGATGTCACCCATTCAAAGATGCGTCGGTACATTAAGAACCCGAAAATAATGTTGCTTGATTGCAATCTGGAATACAAGAAAGGTGAGAGTCAGACCGAGATAGAGATATCGAAGGAAGAAGATTTCACTAAGATCTTGCAGTTGGAAGAGAAGTACATCCAAGATATGTGTGCCGATATCATAAAATTCAAGCCTGATG
Npaynei_Grindstaff_N646 ATTCAAGGAAATCACTTATATGCTAACGAAAGTCTTGGAGGAGGTTGCGTCACGGTGACTTTTCCGGGACGTAAACATTGCTTTTCGGAATGTTTGTTTTCTTTTCACTTTTCAGTCGTTGCCACATCTGAATCAATGAATTTAAATAGGGTTTTCCTTGTCGGAAGAGGAGCAGTAGGAATTAATGTAGTTTTCAAAACAATCTTTGTAAACTATTTTT-AAATTATATTTGTGAATGAACAAAGCAGTTGAGATATTACAATATTTTAATTAATTAATGTATTTTCCATATGTTCAGAATCAAGAACTGCGTATTTCTCTGTAACCGTCAATGAGTTTACAATTTCTCGCCATTACTATTATTCAGCAGCAAACTGAGCGTTCTATTTAAATATATACGTATTAGATATTATAATTGCTGGAAAAGATGATGCAGCTTGGAGGATCACCGATTTTAGTCCTTAGTCAGAATACTAATAGGGAATCCGGTCGTAAAGTCCAGGTCCAAAATGTTCTTTCGGCAAAAGCAGTATCAGATGTCATCCGCACGTGCCTTGGTCCTAGAGCAATGCTAAAAATGCTGTTGGATCCTATGGGCGGAGTGGTTATGACAAACGATGGTAATGCTATTTTACGTGAAATTACTGCTCAACATCCAGCTGCAAAAACTATGATCGAAATAAGTCGCACTCAGGATGAAGAAGTCGGCGATGGCACGACATCCGTAATCGTTTTGGCCGGCGAACTGCTTCTGAAGTCACTCCCATTTCTAGAAGAAAATACTCATCCAACCGTCATCATAAATGGATATCGTTTGGCCCTGGATGATGCGATTAATATTCTGCATACCGAAGTCTCCGCTCCAGTCGATGTTGATAATACCGATGATATGTTGAAGATCATCATGGGCTGCCTGCGAACGAAAGTGATGGGCAATTGGGGCGAGAAGGCTTGTCAAATCGCATTGGACGCAGTTCGGACCGTTCAGTTAGATGCAAACGGTCGCACTGAGATCGATATCAAGCGATATGCCAAGGTGGAAAAAATTCCTGGCGGAACAATTGAGGATTCAAGAGTTTTGGATGGCGTCATGCTGAACAAGGATATCACCCATTCAAAGATGCGTCGATACATTAAGAACCCAAGAATAATGTTGCTTGATTGCAATCTGGAATACAAGAAAGGTGAAAGTCAGACCGAGATAGAGATATCGAAGGAAGAAGATTTCACCAAGATCTTGCAGTTGGAAGAGAAGTTCATC----------------------------------------
Npaynei_NorrisDamCave_N348 -------------------------------------GAGGAGGTTGCGTCACGGTGAGTTTTCCGGGACGTAAACATTGCTTTTCGGAATGTTTGTTTTCTTTTCACTTTTCAGTCGTTGCCACATCTAAATCAATGAATTTAAATAGGGTTTTCCTTGTCGGAAGATGAGCAGTAGGAATTTTTGTAGTTTTCAAAACAATCTTTGTAAACTATTTTTTAAATTATATTTGTGAATGAACAAAGCAGTTGAGATATTACAATATTTTAATTAATTAATGTATTTTCCATATGTTCAGAATCAAGAACTTCCTATTTCTCTGTAACCGTCAATGAGTTTACAATTTCTCGCCATTACTATTATTCAGCAGCAAACTGAGCGTTCTATTTAAATATATACGTATTAGATATTATAATTGCTAGAAAAAATGATGCAGCTTGGAGGATCACCGATTTTAGTCCTTAGTCAGAATACTAATAGGGAATCCGGTCGTAAAGTCCAGGTCCAAAATGTTCTTTCGGCAAAGGCAGTATCAGATGTCATCCGCACGTGCCTTGGTCCTAGAGCAATGCTAAAAATGCTGTTGGATCCTATGGGCGGAGTGGTTATGACAAACGATGGTAATGCTATTTTACGTGAAATTACTGCTCAACATCCAGCTGCAAAAACTATGATCGAAATAAGTCGCACTCAGGATGAAGAAGTCGGCGATGGCACGACATCCGTAATCGTTTTGGCCGGCGAACTGCTTCTGAAGTCACTCCCATTTCTAGAAGAAAATACTCATCCAACCGTCATCATAAATGGATATCGTTTGGCCCTGGATGATGCGATTAATATTCTGCATACTGAAGTCTCCGCTCCAGTCGATGTTGATAATACCGATGATATGTTGAAGATCATCATGGGCTGCCTGCGAACGAAAGTGATGGGCAATTGGGGCGAGAAGGCTTGTCAAATCGCATTGGACGCAGTTCGGACCGTTCAGTTAGATGCAAACGGTCGCACTGAGATCGATATCAAGCGATATGCCAAGGTGGAGAAAATTCCTGGCGGAACTATTGAGGATTCAAGAGTTTTGGATGGCGTCATGCTGAACAAGGATATCACCCATTCAAAGATGCGTCGATACATTAAGAACCCAAGAATAATGTTGCTTGATTGCAATCTGGAATACAAGAAAGGTGAAAGTCAGACCGAGATAGAGATATCGAAGGAAGAAGATTTCACCAAGATCTTGCAGTTGGAAGAG-------------------------------------------------
Npaynei_UnakaMtns_N943 --------------CTTATATGCTAACGAAAGTCTTGGAGGAGGTTGCGTCACGGTGACTTTTCCGGGACGTAAACATTGCTTTTCGGAATGTTTGTTTTCTTTTCACTTTTCAGTCGTTGCCACATCTGAATCAATGAATTTAAATAGGGTTTTCCTTGTCGGAAGAGGAGCAGTAGGAATTTTTGTAGTTTTCAAAACAATCTTTGTAAACTATTTTTTAAATTATATTTGTGAATGAACAAAGCAGTTGAGATATTACAATATTTTAATTAATTAATGTATTTTCCATATGTTCAGAATCAAGAACTTCCTATTTCTCTGTAACCGTCAATGAGTTTACAATTTCTCGCCATTACTATTATTCAGCAGCAAACTGAGCGTTCTATTTAAATATATACGTATTAGATATTATAATTGCTGGAAAAAATGATGCAGCTTGGAGGATCACCGATTTTAGTCCTTAGTCAGAATACTAATAGGGAATCCGGTCGTAAAGTCCAGGTCCAAAATGTTCTTTCGGCAAAAGCAGTATCAGATGTCATCCGCACGTGCCTTGGTCCTAGAGCAATGCTAAAAATGCTGTTGGATCCTATGGGCGGAGTGGTTATGACAAACGATGGTAATGCTATTTTACGTGAAATTACTGCTCAACATCCAGCTGCAAAAACTATGATCGAAATAAGTCGCACTCAGGATGAAGAAGTCGGCGATGGCACGACATCCGTAATCGTTTTGGCCGGCGAACTGCTTCTGAAGTCACTCCCATTTCTAGAAGAAAATACTCATCCAACCGTCATCATAAATGGATATCGTTTGGCCCTGGATGATGCGATTAATATTCTGCATACTGAAGTCTCCGCTCCAGTCGATGTTGATAATACCGATGATATGTTGAAGATCATCATGGGCTGCCTGCGAACGAAAGTGATGGGCAATTGGGGCGAGAAGGCTTGTCAAATCGCATTGGACGCAGTTCGGACCGTTCAGTTAGATGCAAACGGTCGCACTGAGATCGATATCAAGCGATATGCCAAGGTGGAAAAAATTCCTGGCGGAACTATTGAGGATTCAAGAGTTTTGGATGGCGTCATGCTGAACAAGGATATCACCCATTCAAAGATGCGTCGATACATTAAGAACCCAAGAATAATGTTGCTTGATTGCAATCTGGAATACAAGAAAGGTGAAAGTCAGACCGAGATAGAGATATCGAAGGAAGAAGATTTCACCAAGATCTTGCAGTTGGAAGAGAAGTTCATCCAAGATAT--------------------------------
Npecki_HaskellSims_G3697 ATCTTAAGATATTTCTTGTTTTC-------------------GTTTATACTTCTGCGATTTTT---------AAATTTTTCTTGGAGGTATGAGTTTTTGCCTACCACCCCCGATTAGTTGCTGTGTTGAGGTGATCGGTTTCCC------------------------------CTTGAATTTTTGTAGCTTTCAGAACAATCTTTATAAATTATTTTAAAAATTATATTTGTGAATAAACAAATCAGTGAAGACATTACAATATTTTAATTAATTTATTTATTTTCCACATGTTCTGAATCAAAAACTTCTAATTTCTCTGTAACCGCCAATAAGTTTCCAATTTCTCGCCATTACTATTATTCAGCAGCAAACTGAGCGTTCTATTTAAATATATACGTATTTGTTACTATAATTGCTGGAAAAAATGATGCAGCTTGGTGGATCACCGATTTTAGTCCTTAGTCAGAATACTAATAGGGAATCCGGTCGTAAAGTCCAGGTCCAAAATGTTCTTTCGGCAAAAGCAGTATCAGATGTCATCCGCACGTGCCTTGGTCCTAGAGCAATGCTAAAAATGCTGTTGGATCCTATGGGCGGAGTGGTTATGACAAACGATGGTAATGCTATTTTACGTGAAATTACTGCTCAACATCCAGCTGCGAAAACTATGATCGAAATAAGTCGCACTCAGGATGAAGAAGTCGGCGATGGCACGACATCCGTAATCGTGCTGGCCGGCGAACTGCTTCTGAAGTCACTCCCATTTCTAGAGGAAAATACTCATCCAACCGTCATCATAAATGGATATCGTTTGGCCCTGGATGATGCGATTAATATTCTGCATACTGAAGTTTCCGCTCCAGTCGATGTTGATAATACCGATGATATGTTGAAGATCATCATGGGCTGTCTGCGAACGAAAGTGATGGGCAATTGGGGCGAGAAGGCTTGTCAAATTGCACTTGACGCTGTTCGAACCGTTCAGTTAGATGCAAACGGTCGCACTGAGATCGATATCAAGCGATATGCCAAGGTGGAGAAAATTCCTGGCGGAACTATTGAGGATTCAAGAGTTTTGGATGGCGTCATGCTGAACAAGGATGTCACCCATTCAAAAATGCGTCGGTACATTAAGAACCCAAGAATAATGCTGCTCGATTGCAATCTGGAATACAAGAAAGGCGAGAGTCAGACTGAGATAGAAATATCGAAGGAAGAAGATTTCACCAAGATCTTGCAGTTGGAAGAGAAGTTCATCCAAGATATGTGTGCTGATATCATAAAATTCAAGCCTGATG
Npecki_Monteagle_N062 -----AAGATATTTCTTCTTTTC-------------------GTTTATAATTCTGCGATTTTT---------AAATTTTTCGTTGGGGTATGAGTTTTTGCCTACCACCTCCGATTAGTTGCTGTGTTGAGGTGATCGCTTTCCCCTATAAATTTTTTTGTCGGAAGAGGTGCA-TCGGAATTTTTGTAGTTTTCAGAACAATCTTTATAAATTATTTTAAAAATTATATTTGTGAATAAACAAATCAGTGAAGACATTACAATAATTTAATTAATTTATTTATTTTCCACATGTTCTGAATCAAAAACTTCTAATTTCTCTGTAACCGCCAATAAGTTTCCAATTTCTCGCCATTACTATTATTCAGCAGCAAACTGGGCGTTCTATTTAAATATATACCTATTTGTTAATATAATTGCTGGAAAAAATGATGCAGCTTGGTGGATCACCGATTTTAGTCCTTAGTCAGAATACTAATAGGGAATCCGGTCGTAAAGTCCAGGTCCAAAATGTTCTTTCGGCAAAAGCAGTATCAGATGTCATCCGCACGTGCCTTGGTCCTAGAGCAATGCTAAAAATGCTGTTGGATCCTATGGGCGGAGTGGTTATGACAAACGATGGTAATGCTATTTTACGTGAAATTACTGCTCAACATCCAGCTGCGAAAACAATGATCGAAATAAGTCGCACTCAGGATGAAGAAGTCGGCGATGGCACGACATCTGTAATCGTGCTGGCCGGCGAACTGCTTCTGAAGTCACTCCCATTTCTAGAGGAAAATACTCATCCAACCGTCATCATAAATGGATATCGTTTGGCCCTGGATGATGCGATTAATATTCTGCATACTGAAGTTTCCGCTCCAGTCGATGTTGATAATACCGATGATATGTTGAAGATCATCATGGGCTGTCTGCGAACGAAAGTGATGGGCAATTGGGGCGAGAAGGCTTGTCAAATTGCACTTGACGCTGTTCGAACCGTTCAGTTAGATGCAAACGGTCGCACTGAGATCGATATCAAGCGATATGCCAAGGTGGAGAAAATTCCTGGCGGAACTATTGAGGATTCAAGAGTTTTGGATGGTGTCATGCTGAACAAGGATGTCACCCATTCAAAGATGCGTCGGTACATTAAGAACCCAAGAATAATGCTGCTCGATTGCAATCTGGAATACAAGAAAGGCGAGAGTCAGACTGAGATAGAAATATCGAAGGAAGAAGATTTCACCAAGATCTTGCAGTTGGAAGAGAAGTTCATCCAAGATATGTGTGCCGATATCATAAAATTCAAGC------
Npecki_HurricaneMazeCave_G2100 ATTCAAGGAAATCACTTATATGCTAACGAAAATCCCGGAGGAGGTTGCGTCACGGTCACTTTTCCGGGACGTAAACATTGCTTTTCGGAATGTTTGTTTTGTCTTCACTTTTCAGTCGGTGCCA--TCTGAATCAATAAATTTAAATAGCCACATCTTTGTCGGAAGAGGTGCA-TCGGAATTTTTGTAGTTTTCAGAACAATCTTTATAAATTATTTTAAAAATTATATTTGTGAATAAACAAATCAGTGAAGACATTACAATATTTTAATTAATTTATTTATTTTCCACATGTTCTGAATCAAAAACTTCTAATTTCTCTGTAACCGCCAATAAGTTTCCAATTTCTCGCCATTACTATTATTCAGCAGCAAACTGAGCGTTCTATTTAAATATATACGTATTTGTTACTATAATTGCTGGAAAAAATGATGCAGCTTGGTGGATCACCGATTTTAGTCCTTAGTCAGAATACTAATAGGGAATCCGGTCGTAAAGTCCAGGTCCAAAATGTTCTTTCGGCAAAAGCAGTATCAGATGTCATCCGCACGTGCCTTGGTCCTAGAGCAATGCTAAAAATGCTGTTGGATCCTATGGGCGGAGTGGTTATGACAAACGATGGTAATGCTATTTTACGTGAAATTACTGCTCAACATCCAGCTGCGAAAACTATGATCGAAATAAGTCGCACTCAGGATGAAGAAGTCGGCGATGGCACGACATCCGTAATCGTTCTGGCCGGCGAACTGCTTCTGAAGTCACTCCCATTTCTAGAGGAAAATACTCATCCAACCGTCATCATAAATGGATATCGTTTGGCTCTGGATGATGCGATTAATATTCTGCATACTGAAGTTTCCGCTCCAGTCGATGTTGATAATACCGATGATATGTTGAAGATCATCATGGGCTGTCTGCGAACGAAAGTGATGGGCAATTGGGGCGAGAAGGCTTGTCAAATTGCACTTGACGCTGTTCGAACCGTTCAGTTAGATGCAAACGGTCGCACTGAGATCGATATCAAGCGATATGCCAAGGTGGAGAAAATTCCTGGCGGAACTATTGAGGATTCAAGAGTTTTGGATGGCGTCATGCTGAACAAGGATGTCACCCATTCAAAGATGCGTCGGTACATTAAGAACCCAAGAATAATGCTGCTCGATTGCAATCTGGAATACAAGAAAGGCGAGAGTCAGACTGAGATAGAGATATCGAAGGAAGAAGATTTCACCAAGATTTTGCAGTTGGAAGAGAAGTTCATCCAAGATATGTGTGCCGATATCATAAAATTCAA--------
Nperlakyi_SChimneys_N1079 ATTCAAGGAAATCACTTATATGCTAACGAAAGCCTTTGAGGAGGTTGCGTCACGGTCACTTTTCCGGGACGTAAACATTGCTTTTCGGAATGTTTGTTTTCTTTTCACTTTTCAGTCGTTGCCACATCTGAATCAATGAATTTAAA-AGGATTGT-CTTGTCGGAAGAGGAGCAGTAGGAATTTTTGTAGTTTTCAAAACAATCTTTGTAAACTATTTTTTAAATTATATTTGTGTATGAACAAATCAGTTGAGACATTACAATATTTTAATTAATTAATGTATTTTTCATAGGTTCAGAATCAAAAACTTCCTATTTCTCTGTAACCGTCAATGAGTTTCCAATTTCTCGCCATTACTATTATTCAGCAGCAAACTGAGCGTTCTATTTAAATATATACGTATTAGATATTATAATTGCTGGAAAAAATGATGCAGCTTGGAGGATCACCGATTTTAGTCCTTAGTCAGAATACTAATAGGGAATCCGGTCGTAAAGTCCAGGTCCAAAATGTTCTTTCGGCAAAAGCAGTTTCAGATGTCATCCGCACGTGCCTCGGTCCTAGAGCAATGCTAAAAATGCTGTTGGATCCTATGGGCGGAGTAGTTATGACAAACGATGGTAATGCTATTTTACGTGAAATTACTGCTCAACATCCAGCTGCAAAAACTATGATCGAAATAAGTCGTACTCAGGATGAAGAAGTCGGCGATGGCACGACATCCGTAATCGTTTTGGCCGGCGAACTGCTTCTAAAGTCACTCCCATTTCTAGAAGAAAATACTCATCCAACCGTCATCATAAATGGATATCGTTTGGCCCTGGATGATGCGATTAATATTCTGCATACTGAAGTCTCCGCTCCAGTCGATGTTGATAATACCGATGATATGTTGAAGATCATCATGGGCTGCCTGCGAACGAAAGTGATGGGCAATTGGGGCGAGAAGGCTTGTCAAATCGCATTGGACGCAGTTCGGACCGTTCAGCTAGATGCAAACGGTCGCACTGAGATCGATATCAAGCGATATGCCAAGGTGGAGAAAATTCCTGGCGGAACTATTGAGGATTCAAGAGTTTTGGATGGTGTAATGCTGAACAAGGATATCACCCATTCAAAGATGCGTCGGTACATTAAGAACCCAAGAATAATGTTGCTTGATTGCAATCTGGAATACAAGAAAGGCGAGAGTCAAACCGAGATAGAGATATCGAAGGAAGAAGATTTCACCAAGATCTTGCAGTTGGAAGAGAAGTACATCCAAGATATGTGTGCTGATATCATAAAATTCAAGCCTGATG
Nperlakyi_SChimneys_N1080 ATTCAAGGAAATCACTTATATGCTAACGAAATCCTTTGAGGAGGTTGCGTCACGGTCACTTTTCCGGGACGTAAACATTGCTTTTCGGAATGTTTGTTTTCTTTTCACTTTTCAGTCGTTGCCACATCTGAATCAATGAATTTAAA-AGGATTGT-CTTGTCGGAAGAGGAGCAGTAGGAATTTTTGTAGTTTTCAAAACAATCTTTGTAAACTATTTTTTAAATTATATTTGTGTATGAACAAATCAGTTGAGACATTACAATATTTTAATTAATTAATGTATTTTTCATAGGTTCAGAATCAAAAACTTCCTATTTCTCTGTAACCGTCAATGAGTTTCCAATTTCTCGCCATTACTATTATTCAGCAGCAAACTGAGCGTTCTATTTAAATATATACGTATTAGATATTATAATTGCTGGAAAAAATGATGCAGCTTGGAGGATCACCGATTTTAGTCCTTAGTCAGAATACTAATAGGGAATCCGGTCGTAAAGTCCAGGTCCAAAATGTTCTTTCGGCAAAAGCAGTTTCAGATGTCATCCGCACGTGCCTCGGTCCTAGAGCAATGCTAAAAATGCTGTTGGATCCTATGGGCGGAGTAGTTATGACAAACGATGGTAATGCTATTTTACGTGAAATTACTGCTCAACATCCAGCTGCAAAAACTATGATCGAAATAAGTCGTACTCAGGATGAAGAAGTCGGCGATGGCACGACATCCGTAATCGTTTTGGCCGGCGAACTGCTTCTGAAGTCACTCCCATTTCTAGAAGAAAATACTCATCCAACCGTCATCATAAATGGATATCGTTTGGCCCTGGATGATGCGATTAATATTCTGCATACTGAAGTCTCCGCTCCAGTCGATGTTGATAATACCGATGATATGTTGAAGATCATCATGGGCTGCCTGCGAACGAAAGTGATGGGCAATTGGGGCGAGAAGGCTTGTCAAATCGCATTGGACGCAGTTCGGACCGTTCAGTTAGATGCAAACGGTCGCACTGAGATCGATATCAAGCGATATGCCAAGGTGGAGAAAATTCCTGGCGGAACTATTGAGGATTCAAGAGTTTTGGATGGTGTAATGCTGAACAAGGATATCACCCATTCAAAGATGCGTCGGTACATTAAGAACCCAAGAATAATGTTGCTTGATTGCAATCTGGAATACAAGAAAGGCGAGAGTCAAACCGAGATAGAGATATCGAAGGAAGAAGATTTCACCAAGATCTTGCAGTTGGAAGAGAAGTACATCCAAGATATGTGTGCTGATATCATAAAATTCAAGCCTGATG
Nreclusus_Clingmans_N252 ----------------------------------------------------------------------------------------------------------------------------------------TTAATTTAAATAGGGTTATCCTTGTCGGAAGAGGCGCAGTAGGAATTTTTGTAATTTTCAAAACAATCTTTGTAAACTATTTTTAAAATTATATTTGTGAATGAACAAATCTGTTGAGACATTACAATATTTTAATTAATTAATGTATTTTCCATATGTTCAGAATCAAAAACTTCCTATTTCTCTGTAACCGTCAATGAGTTTCCAATTTCTCGCCATTACTATTATTCAGCAGCAAACTGAGCGTTCTATTTAAATATATACGTATTAGATATTATAATTGCTGGAAAAAATGATGCAGCTTGGAGGATCACCGATTTTAGTCCTTAGTCAGAATACTAATAGGGAATCCGGTCGTAAAGTCCAGGTCCAAAATGTTCTTTCGGCAAAAGCAGTTTCAGATGTCATCCGCACGTGCCTCGGTCCTAGAGCAATGCTAAAAATGCTGTTGGATCCTATGGGCGGAGTAGTTATGACAAACGATGGTAATGCTATTTTACGTGAAATTACTGCTCAACATCCAGCTGCAAAAACTATGATCGAAATAAGTCGTACTCAGGATGAAGAAGTCGGCGATGGCACGACATCCGTAATCGTTTTGGCCGGCGAACTGCTTCTGAAGTCACTCCCATTTCTAGAAGAAAATACTCATCCAACCGTCATCATAAATGGATATCGTTTGGCCCTGGATGATGCGATTAATATTCTGCATACTGAAGTCTCCGCTCCAGTCGATGTTGATAATACCGATGATATGTTGAAGATCATCATGGGCTGCCTGCGAACGAAAGTGATGGGCAATTGGGGCGAGAAGGCTTGTCAAATCGCATTGGACGCAGTTCGGACCGTTCAGTTAGATGCAAACGGTCGCACTGAGATCGATATCAAGCGATATGCCAAGGTGGAGAAAATTCCTGGCGGAACTATTGAGGATTCAAGAGTTTTGGATGGCGTCATGCTGAACAAGGATATCACCCATTCAAAGATGCGTCGGTACATTAAGAACCCAAGAATAATGTTGCTTGATTGCAATCTGGAATACAAGAAAGGTGAGAGTCAGACCGAGATAGAGATATCGAAGGAAGAAGATTT--------------------------------------------------------------------------
Nreclusus_Newfound_N259 ATTCAAGGAAATCACTTATATGCTAACGAAAGTCTTTGGGGAGGTTGCGTCACGGTCACTTTTCCGGGACGTAAACATTGCTTTTCGGAATGTTTGTTTTCTTTTCACTTTTCAGTCGTTGCCACATCTGAATCAATGAATTTAAATAGGGTTGTCCTTGTCGGAAGAGGCGCAGTAGGAATTTTTGTAGTTTTCAAAACAATCTTTGTAAACTATTTTTAAAATTATATTTGTGAATGAACAAATCAGTTGAGACATTACAATATTTTAATTAATTAATGTATTTCCCATATGTTCAGAATCAAAAACTTCCTATTTCTCTGTAACCGTCAATGAGTTTCCATTTTCTCGCCATTACTATTATTCAGCAGCAAACTGAGCGTTCTATTTAAATATATACGTATTAGATATTATAATTGCTGGAAAAGATGATGCAGCTTGGAGGATCACCGATTTTAGTCCTTAGTCAGAATACTAATAGGGAATCCGGTCGTAAAGTCCAGGTCCAAAATGTTCTTTCGGCAAAAGCAGTTTCAGATGTCATCCGCACGTGCCTCGGTCCTAGAGCAATGCTAAAAATGCTGTTGGATCCTATGGGCGGAGTAGTTATGACAAACGATGGTAATGCTATTTTACGTGAAATTACTGCTCAACATCCAGCTGCAAAAACTATGATCGAAATAAGTCGTACTCAGGATGAAGAAGTCGGCGATGGCACGACATCCGTAATCGTTTTGGCCGGCGAACTGCTTCTGAAGTCACTCCCATTTCTAGAAGAAAATACACATCCAACCGTCATCATAAATGGATATCGTTTGGCCCTGGATGATGCGATTAATATTCTGCATACTGAAGTCTCCGCTCCAGTCGATGTTGATAATACCGATGATATGTTGAAGATTATCATGGGCTGCCTGCGAACGAAAGTGATGGGCAATTGGGGCGAGAAGGCTTGTCAAATCGCATTGGACGCAGTTCGGACCGTTCAGTTAGATGCAAACGGTCGCACTGAGATCGATATCAAGCGATATGCCAAGGTGGAGAAAATTCCTGGCGGAACTATTGAGGATTCAAGAGTTTTGGATGGCGTCATGCTGAACAAGGATATCACCCATTCAAAGATGCGTCGGTACATTAAGAACCCAAGAATAATGTTGCTTGATTGCAATCTGGAATACAAGAAAGGCGAGAGTCAGACCGAGATAGAGATTTCGAAGGAAGAAGATTTCACCAAGATCTTGCAGTTGGAAGAGAAGTACATCCAAGATATGTGTGCTGATAT--------------------
Nreclusus_Noland_N1051 ATTCAAGGAAATCACTTATATGCTAACGAAAGTTTTTGGGGAGGTTGCGTCACGGTCACTTTTCCGGGACGTAAACATTGCTTTTCGGAATGTTTGCTTTCTTTTCACTTTTCAGTCGTTGCCACATCTGAATCAATGAATTTAAATAGGGTTGTCCTTGTCGGAAGAGGCGCAGTAGGAATTTTTGTAGTTTTCAAAGCAATCTTTGTAAACTATTTTTAAAATTATATTTGTGAATGAACAAATCAGTTGAGACATTACAATATTTTAATTAATTAATGTATTTTCCATATGTTCAGAATCAAAAACTTCCTATTTCTCTGTAACCGTCAATGAGTTTCCAATTTCTCGCCATTACTATTATTCAGCAGCAAACTGAGCGTTCTGTTTAAATATATACGTATTAGATATTATAATTGCTGGAAAAAATGATGCAGCTTGGAGGATCACCGATTTTAGTCCTTAGTCAGAATACTAATAGGGAATCCGGTCGTAAAGTCCAGGTCCAAAATGTTCTTTCGGCAAAAGCAGTTTCAGATGTCATCCGCACGTGCCTCGGCCCTAGAGCAATGCTAAAAATGCTGTTGGATCCTATGGGCGGAGTAGTTATGACAAACGATGGTAATGCTATTTTACGTGAAATTACTGCTCAACATCCAGCTGCAAAAACTATGATCGAAATAAGTCGTACTCAGGATGAAGAAGTCGGCGATGGCACGACATCCGTAATCGTTTTGGCCGGCGAACTGCTTCTGAAGTCACTCCCATTTCTAGAAGAAAATACACATCCAACCGTCATCATAAATGGATATCGTTTGGCCCTGGATGATGCGATTAATATTCTGCATACTGAAGTCTCCGCTCCAGTCGATGTTGATAATACCGATGATATGTTGAAGATCATCATGGGCTGCCTGCGAACGAAAGTGATGGGCAATTGGGGCGAGAAGGCTTGTCAAATCGCATTGGACGCAGTTCGGACCGTTCAGTTAGATGCAAACGGTCGCACTGAGATCGATATCAAGCGATATGCCAAGGTGGAGAAAATTCCTGGCGGAACTATTGAGGATTCAAGAGTTTTGGATGGCGTCATGCTGAACAAGGATATCACCCATTCAAAGATGCGTCGGTACATTAAGAACCCAAGAATAATGTTGCTTGATTGCAATCTGGAATACAAGAAAGGCGAGAGTCAGACCGAGATAGAGATATCGAAGGAAGAAGATTTCACCAAGATCTTGCAGTTGGAAGAGAAGTACATCCAAGATATGTGTGCTGATATCATAAAATTCAAGCCTGATG
Nreclusus_Smokemont_N1020 --------------------------------------------------------------------------------CTTTTCGGAATGTTTGTTTTCTTTTCACTTTTCAGTCGTTGCCACATCTGAATCAATGAATTTAAATAGGGTTGTACTTGTCGGAAGAGGCGCAGTAGGAATTTTTGTAGTTTTCAAAGCAATCTTTGTAAACTATTTTTAAAATTATATTTGTGAATGAACAAATCAGTTGAGACATTACAATATTTTAATTAATTAATGTATTTCCCATATGTTCAGAATCAAAAACTTCCTATTTCTCTGTAACCGTCAATGAGTTTCCATTTTCTCGCCATTACTATTATTCAGCAGCAAACTGAGCGTTCTATTTAAATATATACGTATTAGATATTATAATTGCTGGAAAAGATGATGCAGCTTGGAGGATCACCGATTTTAGTCCTTAGTCAGAATACTAATAGGGAATCCGGTCGTAAAGTCCAGGTCCAAAATGTTCTTTCGGCAAAAGCAGTTTCAGATGTCATCCGCACGTGCCTCGGTCCTAGAGCAATGCTAAAAATGCTGTTGGATCCTATGGGCGGAGTAGTTATGACAAACGATGGTAATGCTATTTTACGTGAAATTACTGCTCAACATCCAGCTGCAAAAACTATGATCGAAATAAGTCGTACTCAGGATGAAGAAGTCGGCGATGGCACGACATCCGTAATCGTTTTGGCCGGCGAACTGCTTCTGAAGTCACTCCCATTTCTAGAAGAAAATACACATCCAACCGTCATCATAAATGGATATCGTTTGGCCCTGGATGATGCGATTAATATTCTGCATACCGAAGTCTCCGCTCCAGTCGATGTTGATAATACCGATGATATGTTGAAGATCATCATGGGCTGCTTGCGAACGAAAGTGATGGGCAATTGGGGCGAGAAGGCTTGTCAAATCGCATTGGACGCAGTTCGGACCGTTCAGTTAGATGCAAACGGTCGCACTGAGATCGATATCAAGCGATATGCCAAGGTGGAGAAAATTCCTGGCGGAACTATTGAGGATTCAAGAGTTTTGGACGGCGTCATGCTGAACAAGGATATCACCCATTCAAAGATGCGTCGGTACATTAAGAACCCAAGAATAATGTTGCTTGATT------------------------------------------------------------------------------------------------------------------------------------------
Nroanensis_IngramBranch_N926 --------AAATCACTTATATGCTAACGAAAGTCTTGGAGGAGGTTGCGTCACGGTGACTTTTCCGGGACGTAAACATTGCTTTTCGGAATGTTTGTTTTCTTTTCACTTTTCAGTCGTTGCCACATCTGAATCAATGAATTTAAATAGGGTTTTCCTTGTCGGAAGATGAGCAGTAGGAATTTTTGTAGTTTTCAAAACAATCTTTGTAAACTATTTTTTAAATTATATTTGTGAATGAACAAAGCAGTTGAGATATTACAATATTTTAATTAATTAATGTATTTTCCATATGTTCAGAATCAAGAACTTCCTATTCCTCTGTAACCGTCAATGAGTTTACAATTTCTCGCCATTACTATTATTCAGCAGCAAACTGAGCGTTCTATTTAAATATATACGTATTAGATATTATAATTGCTGGAAAAAATGATGCAGCTTGGAGGATCACCGATTTTAGTCCTTAGTCAGAATACTAATAGGGAATCCGGTCGTAAAGTCCAGGTCCAAAATGTTCTTTCGGCAAAAGCAGTATCAGATGTCATCCGCACGTGCCTTGGCCCTAGAGCAATGCTAAAAATGCTGTTGGATCCTATGGGCGGAGTGGTTATGACAAACGATGGTAATGCTATTTTACGTGAAATTACTGCTCAACATCCAGCTGCAAAAACTATGATCGAAATAAGTCGCACTCAGGATGAAGAAGTCGGCGATGGCACGACATCCGTAATCGTTTTGGCCGGCGAACTGCTTCTGAAGTCACTCCCATTTCTAGAAGAAAATACTCATCCAACCGTCATCATAAATGGATATCGTTTGGCCCTGGATGATGCGATTAATATTCTGCATACTGAAGTCTCCGCTCCAGTCGATGTTGATAATACCGATGATATGTTGAAGATCATCATGGGCTGCCTGCGAACGAAAGTGATGGGCAATTGGGGCGAGAAGGCTTGTCAAATCGCATTGGACGCAGTTCGGACCGTTCAGTTAGATGCAAACGGTCGCACTGAGATCGATATCAAGCGATATGCCAAGGTGGAAAAAATTCCTGGCGGAACTATTGAGGATTCAAGAGTTTTGGATGGCGTCATGCTGAACAAGGATATCACCCATTCAAAGATGCGTCGATACATTAAGAACCCAAGAATAATGTTGCTTGATTGCAATCTGGAATACAAGAAAGGTGAAAGTCAGACCGAGATAGAGATATCGAAGGAAGAAGATTTCACCAAGATCTTGCAGTTGGAAGAGAAGTTCATCCAAGATATGTGTGCTGATATCATAAAATTCAAGCCTGATG
Nroanensis_N_CarversGap_N928 ATTCAAGGAAATCACTTATATGCTAACGAAAGTCTTGGAGGAGGTTGCGTCACGGTGACTTTTCCGGGACGTAAACATTGCTTTTCGGAATGTTTGTTTTCTTTTCACTTTTCAGTCGTTGCCACATCTGAATCAATGAATTTAAATAGGGTTTTCCTTGTCGGAAGAGGAGCAGTAGGAATTTTTGTAGTTTTCAAAATAATCTTTGTAAACTATTTTTTAAATTATATTTGTGAATGAACAAAGCAGTTGAGATATTACAATATTTTAATTAATTAATGTATTTTCCATATGTTCAGAATCAAGAACTTCCTATTTCTCTGTAACCGTCAATGAGTTTACAATTTCTCGCCATTACTATTATTCAGCAGCAAACTGAGCGTTCTATTTAAATATATACGTATTAGATATTATAATTGCTGGAAAAAATGATGCAGCTTGGAGGATCACCGATTTTAGTCCTTAGTCAGAATACTAATAGGGAATCCGGTCGTAAAGTCCAGGTCCAAAATGTTCTTTCGGCAAAAGCAGTATCAGATGTCATCCGCACGTGCCTTGGTCCTAGAGCAATGCTAAAAATGCTGTTGGATCCTATGGGCGGAGTGGTTATGACAAACGATGGTAATGCTATTTTACGTGAAATTACTGCTCAACATCCAGCTGCAAAAACTATGATCGAAATAAGTCGCACTCAGGATGAAGAAGTCGGCGATGGCACGACATCCGTAATCGTTTTGGCCGGCGAACTGCTTCTGAAGTCACTCCCATTTCTAGAAGAAAATACTCATCCAACCGTCATCATAAATGGATATCGTTTGGCCCTGGATGATGCGATTAATATTCTGCATACTGAAGTCTCCGCTCCAGTCGATGTTGATAATACCGATGATATGTTGAAGATCATCATGGGCTGCCTGCGAACGAAAGTGATGGGCAATTGGGGCGAGAAGGCTTGTCAAATCGCATTGGACGCAGTTCGGACCGTTCAGTTAGATGCAAACGGTCGCACTGAGATCGATATCAAGCGATATGCCAAGGTGGAAAAAATTCCTGGCGGAACTATTGAGGATTCAAGAGTTTTGGATGGCGTCATGCTGAACAAGGATATCACCCATTCAAAGATGCGTCGATACATTAAGAACCCAAGAATAATGTTGCTTGATTGCAATCTGGAATACAAGAAAGGTGAAAGTCAGACCGAGATAGAGATATCGAAGGAAGAAGATTTCACCAAGATCTTGCAGTTGGAAGAGAAGTTCATCCAAGATATGTGTGCTGATATCATAAAATTCAAGCCTGATG
Nroanensis_RoanHighBluff_N762 ATTCAAGGAAATCACTTATATGCTAACGAAAGTCTTGGAGGAGGTTGCGTCACGGTGACTTTTCCGGGACGTAAACATTGCTTTTCGGAATGTTTGTTTTCTTTTCACTTTTCAGTCGTTGCCACATCTGAATCAATGAATTTAAATAGGGTTTT-CTTGTCGGAAGATGAGCAGTAGGAATTTTTGTAGTTTTCAAAACAATCTTTGTAAACTATTTTTTAAATTATATTTGTGAATGAACAAAGCAGTTGAGATATTACAATATTTTAATTAATTAATGTATTTTCCATATGTTCAGAATCAAGAACTCCCTATTTCTCTGTAACCGTCAATGAGTTTACAATTTCTCGCCATTACTATTATTCAGCAGCAAACTGAGCGTTCTATTTAAATATATACGTATTAGATATTATAATTGCTGGAAAAAATGATGCAGCTTGGAGGATCACCGATTTTAGTCCTTAGTCAGAATACTAATAGGGAATCCGGTCGTAAAGTCCAGGTCCAAAATGTTCTTTCGGCAAAAGCAGTATCAGATGTCATCCGCACGTGCCTTGGTCCTAGAGCAATGCTAAAAATGCTGTTGGATCCTATGGGCGGAGTGGTTATGACAAACGATGGTAATGCTATTTTACGTGAAATTACTGCTCAACATCCAGCTGCAAAAACTATGATCGAAATAAGTCGCACTCAGGATGAAGAAGTCGGCGATGGCACGACATCCGTAATCGTTTTGGCCGGCGAACTGCTTCTGAAGTCACTCCCATTTCTAGAAGAAAATACTCATCCAACCGTCATCATAAATGGATATCGTTTGGCCCTGGATGATGCGATTAATATTCTGCATACTGAAGTCTCCGCTCCAGTCGATGTTGATAATACCGATGATATGTTGAAGATCATCATGGGCTGCCTGCGAACGAAAGTGATGGGCAATTGGGGCGAGAAGGCTTGTCAAATCGCATTGGACGCAGTTCGGACCGTTCAGTTAGATGCAAACGGTCGCACTGAGATCGATATCAAGCGATATGCCAAGGTGGAAAAAATTCCTGGCGGAACTATTGAGGATTCAAGAGTTTTGGATGGCGTCATGCTGAACAAGGATATCACCCATTCAAAGATGCGTCGATACATTAAGAACCCAAGAATAATGTTGCTTGATTGCAATCTGGAATACAAGAAAGGTGAAAGTCAGACCGAGATAGAGATATCGAAGGAAGAAGATTTCACCAAGATCTTGCAGTTGGAAGAGAAGTTCATCCAAGATATGTGTGCTGATATCATAAAATTCAAGCCTGATG
Nsheari_BaldRiver_N1168 ATTCAAGGAAATCACTTATATGCTAACGAAAGTCTTTGGGGAGGTTGCGTCACGGTCACTTTTCCGGGACGTAAACATTGCTTTTCGGAATGTTTGTTTTCTTTTCATTTTTCTGTCGTTGCCACATCTGAATCAATGAATT-------AGTTGTCCCTGTCCGAAGAGGAGCAGTAGGAATTTTTGTAGTTTTCAAAACAATCTTTGTAAACTATTTTTTAAATTATATTTGTGAATGAACAAATCAGTTGAGACAGTACAATATTTTAATTAATTAATGTATTTTCCATACGTTCAGAATCAAAAACTTCCTATTTCTCTGTAACCGTCAATGAGTTTCCAATTTCTCGCCATTACTATTATTCAGCAGCAAACTGAGCGTTCTATTTAAATATATACGTATTAGGTATTATAATTGCTGGATAAAATGATGCAGCTTGGAGGATCACCGATTTTAGTCCTTAGTCAGAATACTAATAGGGAATCCGGTCGTAAAGTCCAGGTCCAAAATGTTCTTTCGGCAAAAGCAGTTTCAGATGTCATCCGCACGTGCCTCGGTCCCAGAGCAATGCTAAAAATGCTGTTGGATCCAATGGGCGGAGTAGTTATGACAAACGATGGTAATGCTATTTTACGTGAAATTACTGCTCAACATCCAGCTGCAAAAACTATGATCGAAATTAGTCGCACTCAGGATGAAGAAGTCGGCGATGGCACAACATCCGTAATCGTTTTGGCCGGCGAACTGCTTCTGAAATCACTCCCATTTCTAGAAGAAAATACTCATCCAACCGTCATCATAAATGGATATCGTTTGGCCCTGGATGATGCGATTAATATTCTGCATACTGAAGTCTCCGCTCCAGTCGATGTTGATAATACCGATGATATGTTGAAGATCATCATGGGCTGCCTGCGAACGAAAGTGATGGGCAATTGGGGCGAGAAGGCTTGTCAAATCGCATTGGACGCAGTTCGGACCGTTCAGTTAGATGCAAACGGTCGCACTGAGATCGATATCAAGCGATATGCCAAGGTGGAGAAAATTCCTGGTGGAACTATTGAGGATTCAAGAGTTTTGGATGGCGTCATGCTGAACAAGGATATCACCCATTCAAAGATGCGTCGGTACATTAAGAACCCAAGAATAATGTTGCTTGATTGCAATCTGGAATACAAGAAAGGTGAGAGTCAAACCGAGATAGAGATATCAAAGGAAGAGGATTTCACCAAGATCTTGCAGTTGGAAGAGAAGTACATCCAAGATATGTGTGCTGATATCATAAAATTCAAGCCTGATG
Nsheari_Cohutta_N826 -----------------------------------------------------------------------------------------------GTTTTCTTTTCACTTTTCAGTCGTTGCCACATCTGAATCAATGAATT-------GGTTGTCCTTGTCGGAAGAGGAGCAGTA-GAATTTTTGTAGTTTTCAAAACAATCTTTGTAAAGTATTTTTAAAATTATATTTGTGAATAAAAAAATCAGTTGAGACATTACAATATTTTAATTAATTAATGTATTTTCCATATGTTCAGAATCAAAAACTTCCTATTTCTCTGTAACCGTCAATGAGTTTCCAATTTCTCGCCATTACTATTATTCAGCAGCAAACTGAGCGTTCTATTTAAATATATACGTATTAGGTATTATAATTGCTGGATAAAATGATGCAGCTTGGAGGATCACCGATTTTAGTCCTTAGTCAGAATACTAATAGGGAATCCGGTCGTAAAGTCCAGGTCCAAAATGTTCTTTCGGCAAAAGCAGTTTCAGATGTCATCCGCACGTGCCTCGGTCCTAGAGCAATGCTAAAAATGCTGTTGGATCCCATGGGCGGAGTAGTTATGACAAACGATGGTAATGCTATTTTACGTGAAATTACTGCTCAACATCCAGCTGCAAAAACTATGATCGAAATAAGTCGCACTCAGGATGAAGAAGTCGGCGATGGCACAACATCCGTAATCGTTTTGGCCGGCGAACTGCTTCTGAAGTCACTCCCATTTCTAGAAGAAAATACTCATCCAACCGTCATCATAAATGGATATCGTTTGGCTCTGGATGATGCGATTAATATTCTGCATACTGAAGTCTCCGCTCCAGTCGATGTTGATAATACCGATGATATGTTGAAGATCATCATGGGCTGCCTGCGAACGAAAGTGATGGGCAATTGGGGCGAGAAGGCTTGTCAAATCGCATTGGACGCAGTTCGGACCGTTCAGTTAGATGCAAACGGTCGCACTGAGATCGATATCAAGCGATATGCCAAAGTGGAGAAAATTCCTGGCGGAACTATTGAGGATTCAAGAGTTTTGGATGGCGTCATGCTGAACAAGGATATCACCCATTCAAAGATGCGTCGATACATTAAGAACCCAAGAATAATGTTGCTTGATTGCAATCTGGAATACAAGAAAGGTGAGAGTCAGACCGAGAT--------------------------------------------------------------------------------------------------
Nsheari_JoyceKilmer_N092 ATTCAAGGAAATCA--CATATGCTAACGAAAGTCTCTGAGGAGGTTGCGTCACGGTCACTTATCCGGGATGTAAACATTGCTTTTCGGAATGTTTGTTTTCTTTTCACTTTTCAGTCGTTGCCACATCTGAATCAATGAATT-------GGTTGTCCTTGTCCGAAGAGGAGCAGTAGGAATTTTTGTAGTTTTCAAAACAATCTTTGTAAACTATTTTTTAAATTTTATTTGTGAATGAACAAATCATTTGAGACATTACAATATTTAAATTAATTAATGTATTTTCCATATGTTCAGAATCAAAAACTTCCTATTTCTCTGTAACCGTCAATGAGTTTCCAATTTCTCGCCATTACTATTATTCAGCAGCAAACTGAGCGTTCTATTTAAATATATACGTATTAGGTATTATAATTGCTGGATAAAATGATGCAGCTTGGAGGATCACCGATTTTAGTCCTTAGTCAGAATACTAATAGGGAATCCGGTCGTAAAGTCCAGGTCCAAAATGTTCTTTCGGCAAAAGCAGTTTCAGATGTCATCCGCACGTGCCTCGGTCCTAGAGCAATGCTAAAAATGCTGTTGGATCCCATGGGCGGAGTAGTTATGACAAACGATGGTAATGCTATTTTACGTGAAATTACTGCTCAACATCCAGCTGCAAAAACTATGATCGAAATAAGTCGCACTCAGGATGAAGAAGTCGGCGATGGCACAACATCCGTAATCGTTTTGGCCGGCGAACTGCTTCTGAAGTCACTCCCATTTCTAGAAGAAAATACTCATCCAACCGTCATCATAAATGGATATCGTTTGGCCCTGGATGATGCGATTAATATTCTGCATACTGAAGTCTCCGCTCCAGTCGATGTTGATAATACCGATGATATGTTGAAGATCATCATGGGCTGCCTGCGAACGAAAGTGATGGGCAATTGGGGCGAGAAGGCTTGTCAAATCGCATTGGACGCAGTTCGGACCGTTCAGTTAGATGCAAACGGTCGCACTGAGATCGATATCAAGCGATATGCCAAAGTGGAGAAAATTCCTGGCGGAACTATTGAGGATTCAAGAGTTTTGGATGGCGTCATGCTGAACAAGGATATCACCCATTCAAAGATGCGTCGATACATTAAGAACCCAAGAATAATGTTGCTTGATTGCAATCTGGAATACAAGAAAGGTGAGAGTCAGACCGAGATAGAGATTTCGAAGGAAGAAGATTTCACCAAGATCTTGCAGTTGGAAG---------------------------------------------------
Nsilvanus_Elijay_N395 --------------------------CGAAAGTCTTTGGGGAGGTTGCGTCACGGTCACTTTTCCGGGACGTAAACATTGCTTTTTGGAATGTTTGTTTTCTTTTCACTTTTCAGTCGTTGCCACATCTGAATCAATGAATTTAAATAGGGTTGTCCTTGTCGGAAGAGGCGCAGTAGGAATTTTTGTAGTTTTCAAAACAGTCTTTGTAAACTATTTTTAAAATTATATTTGTGAATGAACAAATCAGTTGAGACATTACAATATTTTAATTAATTAATGTATTTTCCATATGTTCAGAATCAGAAACTTACTATTTCTCTGTAACCGTCAATGAGTTTCCAATTTCTCGCCATTACTATTATTCAGCAGCGAACTGAGCGTTCTATTTAAATATATACGTATTTGATATTATAATTGCTGGAAAAAATGATGCAGCTTGGAGGATCACCGATTTTAGTCCTTAGTCAGAATACTAATAGGGAATCCGGTCGTAAAGTCCAGGTCCAAAATGTTCTTTCGGCAAAAGCAGTATCAGATGTCATCCGCACGTGCCTTGGTCCTAGAGCAATGCTAAAAATGCTGTTGGATCCTATGGGCGGAGTGGTTATGACAAACGATGGTAATGCTATTTTACGTGAAATTACTGCTCAACATCCAGCTGCAAAAACTATGATCGAAATAAGTCGCACTCAGGATGAAGAAGTTGGCGATGGCACGACATCCGTAATCGTTTTGGCCGGCGAACTGCTTCTGAAGTCACTCCCATTTCTAGAAGAAAATACTCATCCAACCGTCATCATAAATGGATATCGTTTGGCCCTGGATGATGCGATTAATATTCTGCATACTGAAGTCTCCGCTCCAGTCGATGTTGATAATACCGATGATATGTTGAAGATCATCATGGGCTGCTTGCGGACGAAAGTGATGGGCAATTGGGGCGAGAAGGCTTGTCAAATCGCATTGGACGCAGTACGGACCGTTCAGTTAGATGCAAACGGTCGCACTGAGATCGATATCAAGCGATATGCCAAGGTGGAGAAAATTCCTGGCGGAACTATTGATGATTCAAGAGTTTTGGATGGCGTCATGCTGAACAAGGATATCACCCATTCAAAGATGCGTCGGTACATTAAGAACCCAAGAATAATGTTGCTTGATTGCAATCTGGAATACAAGAAAGGTGAGAGTCAGACCGAGATAGAAATTTCGAAGGAAGAAGATTTCACTAAGATCTTGCAGTTGGAAGAGAAGTACATCCAAGATATG-------------------------------
Nsilvanus_GermanyCove_N1017 TTTCAAGGAAATCACTTATATGCTAACGAAAGTCTTTGGGGAGGTTGCGTCACGGTCACTTTTCCGGGACGTAAACATTGCTTTTTGGAATGTTTGTTTTCTTTTCACTTTTCAGTCGTTGCCACATCTGAATCAATGAATTTAAATAGGGTTGTCCTTGTCGGAAGAGGCGCAGTAGGAATTTTTGTAGTTTTCAAAACAGTCTTTGTAAACTATTTTTAAAATTATATTTGTGAATGAACAAATCAGTTGAGACATTACAATATTTTAATTAATTAATGTATTTTCCATATGTTCAGAATCAGAAACTTCCTATTTCTCTGTAACCGTCAATGAGTTTCCAATTTCTCGCCATTACTATTATTCAGCAGCGAACTCAGCGTTCTATTTAAATATATACGTATTTGATATTATAATTGCTGGAAAAAATGATGCAGCTTGGAGGATCACCGATTTTAGTCCTTAGTCAGAATACTAATAGGGAATCCGGTCGTAAAGTCCAGGTCCAAAATGTTCTTTCGGCAAAAGCAGTATCAGATGTCATCCGCACGTGCCTTGGTCCTAGAGCAATGCTAAAAATGCTGTTGGATCCTATGGGCGGAGTGGTTATGACAAACGATGGTAATGCTATTTTACGTGAAATTACTGCTCAACATCCAGCTGCAAAAACTATGATCGAAATAAGTCGCACTCAAGATGAAGAAGTTGGCGATGGCACGACATCCGTAATCGTTTTGGCCGGCGAACTGCTTCTGAAGTCACTCCCATTTCTAGAAGAAAATACTCACCCAACCGTCATCATAAATGGATATCGTTTGGCCCTGGATGATGCGATTAATATTCTGCATACTGAAGTCTCCGCTCCAGTCGATGTTGATAATACCGATGATATGTTGAAGATCATCATGGGCTGCCTGCGAACGAAAGTGATGGGCAATTGGGGCGAGAAGGCTTGTCAAATCGCATTGGACGCAGTTCGGACCGTTCAGTTAGATGCAAACGGTCGCACTGAGATCGATATCAAGCGATATGCCAAGGTGGAGAAAATTCCTGGCGGAACTATTGAAGATTCAAGAGTTTTGGATGGCGTCATGCTGAACAAGGATATCACCCATTCAAAGATGCGTCGGTACATTAAGAACCCAAGAATAATGTTGCTTGATTGCAATCTGGAATACAAGAAAGGTGAGAGTCAGACCGAGATAGAGATTTCGAAGGAAGAAGATTTCACCAAGATCTTGCAGTTGGAAGAGAAGTACATCCAAGATATGTGTGCCGATATCATAAAATTCAAGCCTGATG
Nsilvanus_HeboMtn_N1029 ------------------TATGCTAACGAAAGTCTTTGGGGAGGTTGCGTCACGGTCACTTTTCCGAGACGTAAACATTGCTTTTCGGAATGTTTGTTTTCTTTTCACTTTTCAGTCGTTGCCACATCTGAATCAACGAATTTAAATAGGGTTGTCCATGTCGGAAGAGGCGCAGTAGGAATTTTTGTAGTTTTCAAAACAATCTTTGTAAATTATTTTTAAAATTATATTTGTGAATGAACAAATCAGTTGAGACATGACAATATTTTAATTAATTAATGTATTTTCCAAATGTTCAGAATCAAAAACTTCCTATTTCTCTGTAACCGTCAATGAGTTTCCAATTTATCGCCATTACTATTATTCAGCAGCTAACTGAGCGTTCTATTTAAATATATACGTATTTGGTATTATAATTGGTGGAAAAAATGATGCAGCTTGGAGGATCACCGATTTTAGTCCTTAGTCAGAATACTAATAGGGAATCCGGTCGTAAAGTCCAGGTCCAAAATGTTCTTTCGGCAAAAGCAGTATCAGATGTCATCCGCACGTGCCTTGGTCCTAGAGCAATGCTAAAAATGCTGTTGGATCCTATGGGCGGAGTGGTTATGACAAACGATGGTAATGCTATTTTACGTGAAATTACTGCTCAACATCCAGCTGCAAAAACTATGATCGAAATAAGTCGCACTCAGGATGAAGAAGTTGGCGATGGCACGACATCCGTAATCGTTTTGGCCGGCGAACTGCTTCTGAAGTCACTCCCATTTCTAGAAGAAAATACTCACCCAACCGTCATCATAAATGGATATCGTTTGGCCCTGGATGATGCGATTAATATTCTGCATACTGAAGTCTCCGCTCCAGTCGATGTTGATAATACCGATGATATGTTGAAGATCATCATGGGCTGCCTGCGAACGAAAGTGATGGGCAATTGGGGCGAGAAGGCTTGTCAAATCGCATTGGACGCAGTTCGGACCGTTCAGTTGGATGCAAACGGTCGCACTGAGATCGATATCAAGCGATATGCCAAGGTGGAGAAAATTCCTGGCGGAACTATTGAGGATTCAAGAGTTTTGGATGGCGTCATGCTGAACAAGGATATCACCCATTCAAAGATGCGTCGATACATTAAAAACCCAAGAATAATGTTGCTTGATTGTAATCTGGAATACAAGAAAGGTGAGAGTCAGACCGAGATAGAGATTTCGAAGGAAGAAGATTTCACCAAGATCTTGCAATTGGAAGAAAAGTACATCCAAGATATGTGTGCCGATATCATAAAATTCAAGCCTGATG
Nstupkai_BlowholeWOS_N285 ATTCAAGGAAATCACTTATATGCTAACGAAAGTCTTTGGGGAGGTTGCGTCACGGTCACTTTTCCGGGACGTAAACATTGCTTTTCGAAATGTTTGTTTTCTTTTCACTTTTCAGTCGTTGCCACATCTGAATCAATGAATTTAAATAGGGTTGTCCTTGTCGGAAGAGACGCAGTAGGAATTTTTGTAGTTTTCAAAACAATCTTTGTAAACTATTTTTAAAATTATATTTGTGAATGAACAAATCAGTTGAGACATTACAATATTTTAATTAATTAATGTATTTTCCATATGCTCAGAATCAAAAACTTCCTATTTCTCTGTAACCGTCAATGAGTTTCCAATTTCTCGCCATTACTATTATTCAGCAGCAAACTGAGCGTTCTATTTAAATATATACGTATTAGATATTATAATTGCTGGAAAAGATGATGCAGCTTGGAGGATCACCGATTTTAGTCCTTAGTCAGAATACTAATAGGGAATCCGGTCGTAAAGTCCAGGTCCAAAATGTTCTTTCGGCAAAAGCAGTTTCAGATGTCATCCGCACGTGCCTCGGTCCTAGAGCAATGCTAAAAATGCTGTTGGATCCTATGGGCGGAGTAGTTATGACAAACGATGGTAATGCTATTTTACGTGAAATTACTGCTCAACATCCAGCTGCAAAAACTATGATCGAAATAAGTCGTACTCAGGATGAAGAAGTCGGCGATGGCACGACATCCGTAATCGTTTTGGCCGGCGAACTGCTTCTGAAGTCACTCCCATTTCTAGAAGAAAATACTCACCCAACCGTCATCATAAATGGATATCGTTTGGCCCTGGATGATGCGATTAATATTCTGCATACTGAAGTCTCCGCTCCAGTCGATGTTGATAATACCGATGATATGTTGAAGATCATCATGGGCTGCCTGCGAACGAAAGTGATGGGCAATTGGGGCGAGAAGGCTTGTCAAATCGCATTGGACGCAGTTCGGACCGTTCAGTTAGATGCAAACGGTCGCACTGAGATCGATATCAAGCGATATGCCAAGGTGGAGAAAATTCCTGGCGGAACTATTGAGGATTCAAGAGTTTTGGATGGCGTCATGCTGAACAAGGATATCACCCATTCAAAGATGCGTCGGTACATTAAGAACCCAAGAATAATGTTGCTTGATTGCAATCTGGAATACAAGAAAGGCGAGAGTCAGACCGAGATAGAGATATCGAAGGAAGAAGATTTCACCAAGATCTTGCAGTTGGAAGAGAAGTACATCCAAGATATGTGTGCTGATATCATAAAATTCAAGCCTGATG
Nstupkai_Blowing_N356 ATTCAAGGAAATCACTTATATGCTAACGAAAGTCTTTGGGGAGGTTGCGTCACGGTCACTTTTCCGGGACGTAAACATTGCTTTTCGGAATGTTTGTTTTCTTTTCACTTTTCAGTCGTTGCCACATCTCAATCAATGAATTTAAAAAGGGTTGTCCTTGTCGGAAGAGGCGCAGTAGGAATTTTTGTAGTTTTCAAAACAATCTTTGTAAACTATTTTTAAAATTATATTTGTGAATGAACAAATCAGTTGAGACATTACAATATTTTAATTAATTAATGTATTTTCCATATGTTCAGAATCAAAAACTTCCTATTTCTCTGTAACCGTCAATGAGTTTCCATTTTCTCGCCATTACTATTATTCAGCAGCAAACTGAGCGTTCTATTTAAATATATACGTATTAGATATTATAATTGCTGGAAAAAATGATGCAGCTTGGAGGATCACCGATTTTAGTCCTTAGTCAGAATACTAATAGGGAATCCGGTCGTAAAGTCCAGGTCCAAAATGTTCTTTCGGCAAAAGCAGTTTCAGATGTCATCCGCACGTGCCTCGGTCCTAGAGCAATGCTAAAAATGCTGTTGGATCCTATGGGCGGAGTAGTTATGACAAACGATGGTAATGCTATTTTACGTGAAATTACTGCTCAACATCCAGCTGCAAAAACTATGATCGAAATAAGTCGTACTCAGGATGAAGAAGTCGGCGATGGCACGACATCCGTAATCGTTTTGGCCGGCGAACTGCTTCTTAAGTCACTCCCATTTCTAGAAGAAAATACTCATCCAACCGTCATCATAAATGGATATCGTTTGGCCCTGGATGATGCGATTAATATTCTGCATACCGAAGTCTCCGCTCCAGTCGATGTTGATAATACCGATGATATGTTGAAGATCATCATGGGCTGCCTGCGAACGAAAGTGATGGGCAATTGGGGCGAGAAGGCTTGTCAAATCGCATTGGACGCAGTTCGGACCGTTCAGTTAGATGCAAACGGTCGCACTGAGATCGATATCAAGCGATATGCCAAGGTGGAGAAAATTCCTGGCGGAACTATTGAGGATTCAAGAGTTTTGGATGGCGTCATGCTGAACAAGGATATCACCCATTCAAAGATGCGTCGGTACATTAAGAACCCAAGAATAATGTTGCTTGATTGCAATCTGGAATACAAGAAAGGCGAGAGTCAGACCGAGATAGAGATATCGAAGGAAGAAGATTTCACCAAGATCTTGCAGTTGGAAGAGAAGTACATCCAAGATATGTGTGCTGATATCATAAAATTCAAGCCTGATG
Nstupkai_LittleRiver_N293 ---------------------GCTAACGAAAGTCTTTGGGGAGGTTGCGTCACGGTCACTTTTCCGGGACGTAAACATTGCTTTTCGGAATGTTTGTTTTCTTTTCACTTTTCAGTCGTTGCCACATCTGAATCAATGAATTTAAATAGGGTTGTCCTTGTCGGAAGAGGCGCAGTAGGAATTTTTGTAGTTTTCAAAACAATCTTTGTAAACTATTTTTAAAATTATATTTGTGAATGAACAAATCAGTTGAGACATTACAATATTTTAATTAATTAATGTATTTTCCATATGTTCAGAATCAAAAACTTCCTATTTCTCTGTAACCGTCAATGAGTTTCCAATTTCTCGCCATTACTATTATTCAGCAGCAAACTGAGCGTTCTATTTAAATATATACGTATTAGATATTATAATTGCTGGAAAAGATGATGCAGCTTGGAGGATCACCGATTTTAGTCCTTAGTCAGAATACTAATAGGGAATCCGGTCGTAAAGTCCAGGTCCAAAATGTTCTTTCGGCAAAAGCAGTTTCAGATGTCATCCGCACGTGCCTCGGTCCTAGAGCAATGCTAAAAATGCTGTTGGATCCTATGGGCGGAGTAGTTATGACAAACGATGGTAATGCTATTTTACGTGAAATTACTGCTCAACATCCAGCTGCAAAAACTATGATCGAAATAAGTCGTACTCAGGATGAAGAAGTCGGCGATGGCACGACATCCGTAATCGTTTTGGCCGGCGAACTGCTTCTGAAGTCACTCCCATTTCTAGAAGAAAATACTCATCCAACCGTCATCATAAATGGATATCGTTTGGCCCTGGATGATGCGATTAATATTCTGCATACTGAAGTCTCCGCTCCAGTCGATGTTGATAATACCGATGATATGTTGAAGATCATCATGGGCTGCCTGCGAACGAAAGTGATGGGCAATTGGGGCGAGAAGGCTTGTCAAATCGCATTGGACGCAGTTCGGACCGTTCAGTTAGATGCAAACGGTCGCACGGAGATCGATATCAAGCGATATGCCAAGGTGGAGAAAATTCCTGGCGGAACTATTGAGGATTCAAGAGTTTTGGATGGCGTCATGCTGAACAAGGATATCACCCATTCAAAGATGCGTCGGTACATTAAGAACCCAAGAATAATGTTGCTTGATTGCAATCTGGAATACAAGAAAGGCGAGAGTCAGACGGAGATAGAGATATCGAAGGAAGAAGATTTCACCAAGATCTTGCAGTTGGAAGAGAAATACATCCAAGATATGTGTGCTGATATCATAAAATTCAAGCCTGATG
Nstygius_ObeLee_N0656 ---------------------------------------------------------------------------------------------------------------TCAGTCGTTGCCACATCTGAATCAATAAATTTAAATAGGGTTGTCCTTGTCGGGAGAAGCGCAGTAGAAATTTTTGTAGTTTTCAAAATAATCTTTGTAAATTATTTTAAAAATTATATTTGTGAATGAACAAATCAGTCGAGACATTATAATATTTTAATTTATTAATGTATTTTCCATATGCTCTGAATCAAAAACTTCCTATTTCTCTGTAACCATCAATAAGTTTCCAATTTCTCGCCATTACTATTATTCAGAAGCAGACTGAGCGTTCTATTTAAATACATACGTATTTGATACTATAATTGCTTGAAAAAATGATGCAGCTTGGAGGATCACCAATTTTAGTCCTTAGTCAGAATACTAACAGGGAATCCGGTCGTAAAGTCCAGGTCCAAAATGTTCTTTCGGCAAAAGCAGTATCAGATGTCATCCGCACGTGCCTTGGTCCTAGAGCAATGCTAAAAATGCTGTTGGATCCTATGGGCGGAGTGGTTATGACAAACGATGGTAATGCTATTTTACGTGAAATTACTGCTCAACATCCTGCTGCGAAAACTATGATCGAAATAAGTCGCACTCAGGATGAAGAAGTCGGCGATGGCACGACGTCCGTAATCGTTTTGGCCGGCGAACTGCTTCTGAAGTCACTCCCATTTCTAGAAGAAAATACTCATCCAACCGTCATCATAAATGGATATCGTTTGGCCCTGGATGATGCGATTAATATTCTTCATACTGAAGTCTCCGCTCCAGTCGATGTTGATAATACCGATGATATGTTGAAGATCATCATGGGCTGCCTGCGAACGAAAGTGATGGGCAATTGGGGCGAAAAGGCTTGTCAAATCGCACTGGACGCAGTTCGAACCGTTCAGTTAGATGCAAACGGTCGCACTGAGATCGATATCAAGCGATATGCCAAGGTGGAGAAAATTCCTGGCGGAACTATTGAGGATTCAAGAGTTTTGGATGGTGTCATGCTGAACAAGGATGTCACCCATTCAAAGATGCGTCGGTACATTAAGAACCCAAGAATAATGCTGCTCGATTGCAATCTGGAATACAAGAAAGGCGAGAGTCAGACTGAAATAGAGATATCTAAGGAAGAAGATTTCACCAAGATCTTGCAGTTGGAAGAGAAGTACATCCAAGATATGTGTGCCGATATCATAAAATTCAAACCTGATG
Nstygius_RavenB_N1022 --------------------------------------------------------------ATCGGGCTCTAAACATTGCTTTTCTGAATGTTTGTTTTCTTTTCACTTTTCAGTCGTTGCCACATCTGAATCAATAAATTTAAATAGGGTTGTCCTTGTCGGGAGAGGCGCAGTAGAAATTTTTGTAGTTTTCAAAATAATCTTTGTAAATTATTTTAAAAATTATATTTGTGAATGAACAAATCAGTCGAGACATTATAATATTTTAATTTATTAATGTATTTTCCATATGCTCTGAATCAAAAACTTCTTATTTCTCTGTAACCATCAATAAGTTTCCAATTTCTCGCCATTACTATTATTCAGAAGCAGACTGAGCGTTCTATTTAAATACATACGTATTTGATACTATAATTGCTGGAAAAAATGATGCAGCTTGGAGGATCACCAATTTTAGTCCTTAGTCAGAATACTAACAGGGAATCCGGTCGTAAAGTCCAGGTCCAAAATGTTCTTTCGGCAAAAGCAGTATCAGATGTCATCCGCACGTGCCTTGGTCCTAGAGCAATGCTAAAAATGCTGTTGGATCCTATGGGCGGAGTGGTTATGACAAACGATGGTAATGCTATTTTACGTGAAATTACTGCTCAACATCCTGCTGCGAAAACTATGATTGAAATAAGTCGCACTCAGGATGAAGAAGTCGGCGATGGCACGACGTCCGTAATCGTTTTGGCCGGCGAACTGCTTCTGAAGTCACTCCCATTTCTAGAAGAAAATACTCATCCAACCGTCATCATAAATGGATATCGTTTGGCCCTGGATGATGCGATTAATATTCTTCATACTGAAGTCTCCGCTCCAGTCGATGTTGATAATACCGATGATATGTTGAAGATCATCATGGGCTGCCTGCGAACGAAAGTGATGGGCAATTGGGGCGAAAAGGCTTGTCAAATCGCACTGGACGCAGTTCGAACCGTTCAGTTAGATGCAAACGGTCGCACTGAGATCGATATCAAGCGATATGCCAAGGTGGAGAAAATTCCTGGCGGAACTATTGAGGATTCAAGAGTTTTGGATGGTGTCATGCTGAACAAGGATGTCACCCATTCAAAGATGCGTCGGTACATTAAGAACCCAAGAATAATGCTGCTCGATTGCAATCTGGAATACAAGAAAGGCGAGAGTCAGACTGAAATAGAGATATCTAAGGAAGAAGATTTCACCAAGATCTTGCAGTTGGA-----------------------------------------------------
Ntempletoni_BaldMtns_N950 ATTCAAGGAAAGAACTTATATCCTAACGAAAGTCTTTGGGGAGGTTGCGTCACGATCACTTTTCCGGGACGTAAACATTGCTTTTCGGAATGT---TTTTCTTTTCACTTTTCAGTCGTTGCCAGATCTGAATCAATGAATTTAAATAGGGCTGTCCTTGTCGGAAGAGGCGCAGTAGGAATTTTTGTACTTTTCAAAACAATCTTTATATACTATTTTTAAAATTATATTTGTGAATGAATAAATCAGTTGAAACGTTACAATGTTTTAATTAATTAATGTATTTTCCATATGTTCAGCATCAAAAACTTCCTATTTCTCTGTAACTGTCAATGAGTTTCCAATTTCTCGCCATTACTATTATTCAGCAGCGAACTGAGCGTTCAATTTAAATATATACGTATTTGATATTATAATTGCTGGAAAAAATGATGCAGCTTGGAGGATCACCGATTTTAGTCCTTAGTCAGAATACTAATAGGGAATCCGGTCGTAAAGTCCAGGTCCAAAATGTTCTTTCGGCAAAAGCAGTATCAGATGTCATCCGCACGTGCCTTGGTCCTAGAGCAATGCTAAAAATGCTGTTGGATCCTATGGGCGGAGTGGTTATGACAAACGATGGTAATGCTATTTTACGTGAAATTACTGCTCAACATCCAGCTGCAAAAACTATGATCGAAATAAGTCGCACTCAGGATGAAGAAGTCGGCGATGGCACGACATCCGTAATCGTTTTGGCCGGCGAACTGCTTCTGAAGTCACTCCCATTTCTAGAAGAAAATACTCATCCAACCGTCATCATAAATGGATATCGTTTGGCCCTGGATGATGCGATTAATATTCTGCATACTGAAGTATCCGCTCCAGTCGATGTTGATAATACCGATGATATGTTGAAGATCATCATGGGCTGCCTGCGAACGAAAGTGATGGGCAATTGGGGCGAGAAGGCTTGTCAAATCGCATTGGACGCAGTTCGGACCGTTCAGTTAGATGCAAACGGTCGCACCGAGATCGATATCAAACGATATGCCAAGGTGGAGAAAATTCCTGGCGGAACTATTGAGGATTCAAGAGTTTTGGATGGAGTCATGCTGAACAAGGATATCACCCATTCAAAGATGCGTCGGTACATTAAGAACCCAAGAATAATGTTGCTTGATTGCAATCTGGAATACAAGAAAGGTGAGAGTCAGACCGAGATAGAGATATCGAAGGAAGAAGATTTCACCAAGATCTTGCAGTTGGAAGAGAAGTTCATCCAAGATATGTGTGCCGATATCATAAAATTCAAGCCTGATG
Ntempletoni_ClarksCreek_N945 ATTCAAGGAAAGAACTTATATCCTAACGAAAGTCTTTGGGGAGGTTGCGTCACGATCACTTTTCCGGGACGTAAACATTGCTTTTCGGAATGT---TTTTCTTTTCACTTTTCAGTCGTTGCCAGATCTGAATCAATGAATTTAAATAGGGCTGTCCTTGTCGGAAGAGGCGCAGTAGGAATTTTTGTACTTTTCAAAACAATCTTTATATACTATTTTTAAAATTATATTTGTGAATGAATAAATCAGTTGAAACATTACAATATTTTAATTAATTAATGTATTTTCCATATGTTCAGCATCAAAAACTTCCTATTTCTCTGTAACTGTCAATGAGTTTCCAATTTCTCGCCATTACTATTATTCAGCAGCAAACTGAGCGTTCAATTTAAATATATACGTATTTGATATTATAATTGCTGGAAAAAATGATGCAGCTTGGAGGATCACCGATTTTAGTCCTTAGTCAGAATACTAATAGGGAATCCGGTCGTAAAGTCCAGGTCCAAAATGTTCTTTCGGCAAAAGCAGTATCAGATGTCATCCGCACGTGCCTTGGTCCTAGAGCAATGCTAAAAATGCTGTTGGATCCTATGGGCGGAGTGGTTATGACAAACGATGGTAATGCTATTTTACGTGAAATTACTGCTCAACATCCAGCTGCAAAAACTATGATCGAAATAAGTCGCACTCAGGATGAAGAAGTCGGCGATGGCACGACATCCGTAATCGTTTTGGCCGGCGAACTGCTTCTGAAGTCACTCCCATTTCTAGAAGAAAATACTCATCCAACCGTCATCATAAATGGATATCGTTTGGCCCTGGATGATGCGATTAATATTCTGCATACTGAAGTCTCCGCTCCAGTCGATGTTGATAATACCGATGATATGTTGAAGATCATCATGGGCTGCCTGCGAACGAAAGTGATGGGCAATTGGGGCGAGAAGGCTTGTCAAATCGCATTGGACGCAGTTCGGACCGTTCAGTTAGATGCAAACGGTCGCACCGAGATCGATATCAAGCGATATGCCAAGGTGGAGAAAATTCCTGGCGGAACTATTGAGGATTCAAGAGTTTTGGATGGAGTCATGCTGAACAAGGATATCACCCATTCAAAGATGCGTCGGTACATTAAGAACCCAAGAATAATGTTGCTTGATTGCAATCTGGAATACAAGAAAGGTGAGAGTCAGACCGAGATAGAGATATCGAAGGAAGAAGATTTCACCAAGATCTTGCAGTTGGAAGAGAAGTTCATCCAAGATATGTGTGCCGATATCATAAAATTCAAGCCTGATG
Ntempletoni_ScronceCreekRd_N1223 ATTCAAGGAAAGAACTTATATCCTAACGAAAGTCTTTGGGGAGGTTGCGTCACGATCACTTTTCCGGGACGTAAACATTGCTTTTCGGAATGT---TTTTCTTTTCACTTTTCAGTCGTTGCCAGATCTGAATCAATGAATTTAAATAGGGCTGTCCTTGTCGGAAGAGGCGCAGTAGGAATTTTTGTACTTTTCAAAACAATCTTTATATACTATTTTTAAAATTATATTTGTGAATGAATAAATCAGTTGAAACATTACAATATTTTAATTAATTAATGTATTTTCCATATGTTCAGCATCAAAAACTTCCTATTTCTCTGTAACTGTCAATGAGTTTCCAATTTCTCGCCATTACTATTATTCAGCAGCAAACTGAGCGTTCAATTTAAATATATACGTATTTGATATTATAATTGCTGGAAAAAATGATGCAGCTTGGAGGATCACCGATTTTAGTCCTTAGTCAGAATACTAATAGGGAATCCGGTCGTAAAGTCCAGGTCCAAAATGTTCTTTCGGCAAAAGCAGTATCAGATGTCATCCGCACGTGCCTTGGTCCTAGAGCAATGCTAAAAATGCTGTTGGATCCTATGGGCGGAGTGGTTATGACAAACGATGGTAATGCTATTTTACGTGAAATTACTGCTCAACATCCAGCTGCAAAAACTATGATCGAAATAAGTCGCACTCAGGATGAAGAAGTCGGCGATGGCACGACATCCGTAATCGTTTTGGCCGGCGAACTGCTTCTGAAGTCACTCCCATTTCTAGAAGAAAATACTCATCCAACCGTCATCATAAATGGATATCGTTTGGCCCTGGATGATGCGATTAATATTCTGCATACTGAAGTCTCCGCTCCAGTCGATGTTGATAATACCGATGATATGTTGAAGATCATCATGGGCTGCCTGCGAACGAAAGTGATGGGCAATTGGGGCGAGAAGGCTTGTCAAATCGCATTGGACGCAGTTCGGACCGTTCAGTTAGATGCAAACGGTCGCACCGAGATCGATATCAAGCGATATGCCAAGGTGGAGAAAATTCCTGGTGGAACTATTGAGGATTCAAGAGTTTTGGATGGAGTCATGCTGAACAAAGATATCACCCATTCAAAGATGCGTCGGTACATTAAGAACCCAAGAATAATGTTGCTTGATTGCAATCTGGAATACAAGAAAGGTGAGAGTCAGACCGAGATAGAGATATCGAAGGAAGAAGATTTCACCAAGATCTTGCAGTTGGAAGAGAAGTTCATCCAAGATATGTGTGCCGATATCATAAAATTCAAGCCTGATG
Ntennessensis_IndianCave_N052 ATTCAAGGAAATCACTTATATGCTAACGAAAGTCTTGGAGGAGGTTGCGTCACGGTCACTTTTCCGGGACGTAAACAATGCTTTTCGGTATGTTTGTTTTCTTTTCACTTTTCAGTCGTTGCCACATCTGAATCAATGAATTTAAATAGGGTTGTCCTTGTCGGAAGAGGGGCAGTAGCAATTTTTGTAGTTTTCAAAACAATCTTTGTAAACTATTTTTTAAATTATATTTGTGAATAAACAAATCAGTTGAGATATTACAATACTTTAATTAATTAATGTATTTTCCATATGTTCAGAATCAAAAACTTCCTATTTCTCTGTAACCGTCAATGAGTTTCCAATTTCTCGCCATTACTATTATTCAGCAGCTAACTGAGCGTTCTATTTAAATATATACGTATTAGATATTATAATTGCTGGAAAAAATGATGCAGCTTGGAGGATCACCGATTTTAGTCCTTAGTCAGAATACTAATAGGGAATCCGGTCGTAAAGTCCAGGTCCAAAATGTTCTTTCGGCGAAAGCAGTATCAGATGTCATCCGCACGTGCCTTGGTCCTAGAGCAATGCTAAAAATGCTGTTGGATCCTATGGGCGGAGTGGTTATGACAAACGATGGTAATGCTATTTTACGTGAAATTACTGCTCAACATCCAGCTGCAAAAACTATGATCGAAATAAGTCGCACTCAGGATGAAGAAGTCGGCGACGGCACGACATCCGTAATCGTTTTGGCCGGCGAACTGCTTCTGAAGTCACTCCCATTTCTAGAAGAAAATACTCATCCAACCGTCATCATAAATGGATATCGTTTGGCCTTGGATGATGCGATTAATATTCTGCATACCGAAGTCTCCGCTCCAGTAGATGTTGATAATACCGATGATATGTTGAAGATCATCATGGGCTGCCTGCGAACGAAAGTGATGGGCAATTGGGGCGAGAAGGCTTGTCAAATCGCATTGGACGCAGTTCGGACCGTTCAGTTAGATGCAAACGGTCGCACTGAGATCGATATCAAGCGATATGCGAAGGTGGAGAAAATTCCTGGCGGAACTATTGAGGATTCCAGAGTTTTGGACGGCGTCATGCTAAACAAGGATATCACCCATTCAAAGATGCGTCGATACATTAAGAACCCAAGAATAATGCTGCTTGATTGCAATCTGGAATACAAGAAAGGTGAAAGTCAGACCGAGATAGAGATATCGAAGGAGGAAGATTTCGCCAAGATCTTGCAGTTGGAAGAGAAGTA--------------------------------------------
Ntennessensis_LittleStony_N645 -------------------------------------------------------------------------------------------------------------------------------------------------------------------------------------TTTTTGTAGTTTTCAAAACAATCTTTGTAAACTAATTTTTAAATTATATTTGTGAATGAACAAATCAGTTGAGATATTACAATATTTTAATTAATTAATGTATTTTCCATATGTTCAGAATCAAAAACTTCCTATTTCTCTGTAACCGTCAATGAGTTTCCAATTTCTCGCCATTACTATTATTCAGCAGCAAACTGAGCGTTCTATTTAAATATATACGTATTAGATATTATAATTGCTGGAAAAAATGATGCAGCTTGGAGGATCACCGATTTTAGTCCTTAGTCAGAATACTAATAGGGAATCCGGTCGTAAAGTCCAGGTCCAAAATGTTCTTTCGGCAAAAGCAGTATCAGATGTCATCCGCACGTGCCTTGGTCCTAGAGCAATGCTAAAAATGCTGTTGGATCCTATGGGCGGAGTGGTTATGACAAACGATGGTAATGCTATTTTACGTGAAATTACTGCTCAACATCCAGCTGCAAAAACTATGATCGAAATAAGTCGCACTCAGGATGAAGAAGTCGGCGATGGCACGACATCCGTAATCGTTTTGGCCGGCGAACTGCTTCTGAAGTCACTCCCATTTCTAGAAGAAAATACTCATCCAACCGTCATCATAAATGGATATCGTTTGGCCCTGGATGATGCGATTAATATTCTGCACACCGAAGTCTCCGCTCCAGTCGATGTTGATAATACCGATGATATGTTGAAGATCATCATGGGCTGCCTGCGAACGAAAGTGATGGGCAATTGGGGCGAGAAGGCTTGTCAAATCGCATTGGACGCAGTTCGGACCGTTCAGTTAGATGCAAACGGTCGCACTGAGATCGATATCAAGCGATATGCGAAGGTGGAGAAAATTCCTGGCGGAACTATTGAGGATTCAAGAGTTTTGGACGGCGTCATGCTAAACAAGGATATCACCCATTCAAAGATGCGTCGATACATTAAGAACCCAAGAATAATGCTGCTTGATTGCAATCTGGAATACAAGAAAGGTGAA----------------------------------------------------------------------------------------------------------------
Ntennessensis_Watauga_N1046 ATTCAAGGAAATCACTTATATGCTAACGAAAGTCTTGGAGGAGGTTGCGTCACGGTCACTTTTCCGGGACGTAAACAATGCTTTTCGGAATGTTTGTTTTCTTTTCACTTTTCAGTCGTTGCCACATCTGAATCAATGAATTTAAATAGGGTTGTCCTTGTCGGAAGAGGAGCAGTAGCAATTTTTGTAGTTTTCAAAACAATCTTTGTAAACTATTTTTTAAATTATATTTGTGAATGAACAAATCAGTTGAGATATTACAATATTTTAATTAATTAATGTATTTTCCATATGTTCAGAATCAAAAACTTCCTATTTCTCTGTAACCGTCAATGAGTTTCCAATTTCTCGCCATTACTATTATTCAGCAGCTAACTGAGCGTTCTATTTAAATATATACGTATTAGATATTATAATTGCTGGAAAAAATGATGCAGCTTGGAGGATCACCGATTTTAGTCCTTAGTCAGAATACTAATAGGGAATCCGGTCGTAAAGTCCAGGTCCAAAATGTTCTTTCGGCAAAAGCAGTATCAGATGTCATCCGCACGTGCCTTGGTCCTAGAGCAATGCTAAAAATGCTGTTGGATCCTATGGGCGGAGTGGTTATGACAAACGATGGTAATGCTATTTTACGTGAAATTACTGCTCAACATCCAGCTGCAAAAACTATGATCGAAATAAGTCGCACTCAGGATGAAGAAGTCGGCGATGGCACGACATCCGTAATCGTTTTGGCCGGCGAACTGCTTCTGAAGTCACTCCCATTTCTAGAAGAAAATACTCATCCAACCGTCATCATAAATGGATATCGTTTGGCCCTGGATGATGCGATTAATATTCTGCATACTGAAGTCTCCGCTCCAGTCGATGTTGATAATACCGATGATATGTTGAAGATCATCATGGGCTGCCTGCGAACGAAAGTGATGGGCAATTGGGGCGAGAAGGCTTGTCAAATCGCATTGGACGCAGTTCGGACCGTTCAGTTAGATGCAAACGGTCGCACTGAGATCGATATCAAGCGATATGCGAAGGTGGAGAAAATTCCTGGCGGAACTATTGAGGATTCAAGAGTTTTGGACGGCGTCATGCTGAACAAAGATATCACCCATTCAAAGATGCGTCGATACATTAAGAACCCAAGAATAATGCTGCTTGATTGCAATCTGGAATACAAGAAAGGTGAAAGTCAGACCGAGATAGAGATATCGAAGGAAGAAGATTTCACCAAGATCTTGCAGTTGGAAGAGAAGTACATCCAAGATATGTGTGCCGATATCATAAAATTCAAGCCT----
