# Supplementary material for: ﻿New species in old mountains: integrative taxonomy reveals ten new species and extensive short-range endemism in Nesticus spiders (Araneae, Nesticidae) from the southern Appalachian Mountains
Source: Zookeys. 2023 Feb 3;1145:1–130. doi: 10.3897/zookeys.1145.96724 (PMC10208238; doi:10.3897/zookeys.1145.96724)
Supplement: Supplementary material 4 — Input alignments, analysis log files, and output tree files [file zookeys-1145-001_article-96724__-s004.zip › uce-2001383 (modified).phy]

 86 1252
Nsilvestrii_Hellgate_N1108 -----AAA-------------------------TTGATTATTAAGTGT---------ATTCATATATTAAAAGTAGTTTATGTAAGTACAATAAGTTTTTACTTTAAAATCA------------AATCATGTAAACAGTGTCCTGAAATTTTTTGTGTCCTGAATTTTTTTGAACTCGCTCCTAGC----CCTGAATACATTTCCGATCCCCATTGCTATATGATTT----------TCATCA--------GGAAGCACCCTACCCCTCTTAGAATGAAACGTTAACTGATATGAATATATATATACACCCCAACTATGTTTAAAACAAATTTTTCAGGAGGCTATTTTCATTTTCATGTTAGGGAATTTT-----------TTGTCTTTAATTTTTAATCTGTTGTTTATAATTTTGCAAAACTCTGTTGCGATTTAAGTATTTTTTTCATTCTATTGATTTGTTAATATAAATTTTAATTTATAAGTTTTACAACCTATATTTGTTTCT--------ATGAAATAGGAATTTGAGGAAGATGCTTTGGCATGGGAAGAGAAATTAAATCGCATAAATGCCTTGTTTGATGTTTGGATAGATGTCCAGAGACGATGGGTGTATTTAGAGGGCATCTTTTCCGGAAGTGCTGACATACAGACTCTTCTTCCTGTTGAAACATCAAGATTCCAAAGGTATTAATTTTTTATAAAAAAAAAAGTTTTTCATTGCTGTATAGTTTTTTC---TTCAGGATATTGAAAGTCCCTAAGATTACTTTTAGCTGGTTCTGTTGCAAGTACTCTCTTACTTCAAATCCATAACTTTT-------------------TTTTAGTTTTCACTTGAAATAATGGTAAAATATATAATGCTTATAGCTTT-TAATAAAAT---GAATCGTTATAAGGGCATAGAGCAGGATATGTGCTTGCTTACTGTAATGTGTG---AAATTAAGACAAAATGAG---------GATTTGCAATAAGGCA----------GCTGTAATATATCTC-----CCGTTCACTACATTAACTACATTTGTGACTAATATTGAATCAATATTGGGATAATTTGCAATGCTCCA------TCAATCCCTATATTA-ACAATAAAGTAAAATAATAATAATCGAAAATGATATAAACTAGGATTGTTTATGAAATTGAATAGTT-------------------------------------------------------
Narcheri_Cheaha_N023 -----------------CAAAAGTTTAA--------------------GAAAAA---AAAAATCTATTGAAAATACC-TAAAAATGTATAATGCATTCAGATTTTAAAACTATTTTTTATCATAATTCATCATAAC----AGTTACAAGTTATTACATTTACAAGTCTGTGAAATA-ATCATTAAGAGCATTTGAACACCGTTTCGTTATATTTTCTCTACAAATTTTGCTCATAATTCATCATCACTAGGAGAAAATCTCGATTCTGCCTAAATAAGAAAGTTAATTTATAAGGAAGAAAATCTGCTTCATAACAGTTTTCTAAGTAATGACCTTGGAG----------------GATTCGTCAAATTCTAAAATGTGAAAGTATTTTTAATTATATGTCCACT--------GCTTTAAATACTGTTTCAAAGATCAAGTATTTATTTTATTAAACTGATTAGTAATTAATAAATTAAATGTATGAATGTTACATTTTAAGTTTGTTTTTATTTTTATAAAAAAAAGGAATTTGAGGAAGATGCTTTGGCATGGGAAGAGAAATTGAATCGCATCAATGCGTTATTTGATGTTTGGATAGATGTGCAGAGACGGTGGGTGTACCTGGAGGGCATCTTTTCTGGAAGTGCTGATATACAGACCCTTCTTCCGGTTGAAACATCAAGATTTCAAAGGTATTGATCTTTCAATGGAAACTTCGTTTTCTATTC-----------------------------------------------AACTATTTAGCATCACTTTTTAATTTTT-TTTTTTAAAGTCCGTAATATTTACTCATAAGTTATTAACTGTGTCAGTTTTCTCTTTAATTAATGGTAAAATGA--ATAGTCTATAGTCCTCTACCAAAATATCTAATAATTTAAGGGCGATAAATCGTTGTATGTGTTTGTTTACTATGATGTTTGAAAAAATCAGGGCAAAATTAGTGCTCAGTTTATTTTAATTAAAGTACAATCAGAAGGAAAAAAGGTACTTTCAGAACTATTAATTAAGTTAAATATATTTTTTACCTATTTTAAAGTTAAACTACTAAAACTAGCGCAACTAAAAAAAGATGAATTTTAGAATTCTGCACTACTTATGTCTCATAAAATTTAAAAATATTAAACCTTGAGCACATTTGTAAAAAATTGTATGTAAATTTATTTAAAAAAT----------TGTATTCCTCTCTCTCTCTAATTGTCC-
Narcheri_MillShoalCreek_N727 -------------------------------------------------------------------------------------------------------------------------------------------------------------------------------------------------------------------------------------------------------------------------------------------------------------------------------------------------------------------------------------------------------------------------------------------------------------------------------GTAATTAATAAATTAAATGTATGAATGTTACATTTTAAGTTTGTCTGTTTTTTTTTTTTAAAAAGGAATTTGAGGAAGATGCTTTGGCATGGGAAGAGAAATTGAATCGCATCAATGCGTTATTTGATGTTTGGATAGATGTGCAGAGACGGTGGGTGTACCTGGAGGGCATCTTTTCTGGAAGTGCCGATATACAGACCCTTCTTCCGGTTGAAACATCAAGATTTCAAAGGTATTGATCTTTCAATGGAAACTTCGTTTTCTATTC-----------------------------------------------AACTATTTAGCTTCACTTTTTAATTTATTTTTTTAAAAGTCCGTAATATTTACTCATAAGTTATTAACTGTGTCAGTTTTCTCTTTAATTAATGGTAAAATGA--ATAGTCTATAGTCCTCTACCAAAATATCTAATAATTTAAGTGCGATAAATCGTTGTATGTG--------------------------------------------------------------------------------------------------------------------------------------------------------------------------------------------------------------------------------------------------------------------------------------------------------------------
Nbarri_Bishop_N1072 TCTGGAAATAACAGCATTAAAAATTTAATTTAACTATTTTTGAAACTTGAAAGAAACAAAAATGTATTGAAAATACCTTAAAAATGTGTAATGCATTTGTATTTAAAAATGATTTTTTATCGCAATTCATCAAAACAGTTACTTACAAGTTACTACACTTACAAGTCTGTGAAATACATCATTAGGAGCATTTGAATATACTTTCGTTATATTTTTCCAACACATTTTGCTCCTAACTTGTTAATACTAGAGGAAAATCTCGACTTTGTCTAAATAAGAAGGTTAATGTATAAGAAAATATGTCTGTTGTATAACAGTTTTCTAAGTAATGATTTCAAGGATTCACTAATACTTCAAAGTTGACGAATTTTAAAATGTGAAAGTATTTTTAATTATATGTTCACTGTTTGTGTGCTTTAAATATTGTTTCGAACATTAAGTATTCATTTTATTAAACTGATTTGTAATTAATAAATTCAATATGTGAATTTTACTTTTTGAGTTTGTTTGTTCTTATTTAAAAAATAGGAATTTGAGGAAGATGCTTTGGCATGGGAAGAGAAATTGAATCGCATCAATGCATTATTTGATGTTTGGATAGATGTGCAGAGACGATGGGTGTACTTGGAGGGCATCTTTTCTGGAAGTGCTGATATACAGACTCTTCTTCCTGTGGAAACATCAAGATTTCAGAGGTATTAATCTCCTGATGGAAACTTTGTTCTCCTTTCTTTAGTGGTGTTCCGACTTTCACATTTCTGAAAGTTCTCAAGATTAGAACTATTTAGCTTTATTTTAAAAAAGAA-TTTTTTAAAGTCCATAACATTTACTCATAAGTTATTAACTGTGTCAGTTTTCCCTTTAAATAATGGTAAAATGAATATAGTCTATTGTCCTGTACCAAAATAGCTAATGATTAAAAGGCGATAAATCATTGTATCTGTTGGTTTACTATGATGTTTGAAAAAATCAGGGCCAAATTAATGCTGAACTTATTCTAT-----TAACATTCAGAAGAAAAAAACATACTTTCAGAACTATGAATTAACTTAAGTATATTTTTTACCTATTTTAAAGTTAAACTACTAAAACTTATACTACTAGAAAAAGATGAATTTTAGGATTCTATACTACTGCTATTTAATAAAAATTAAAAATATTAAACCTTGAATACATTTATAAAATTAATTATATAAATTTATTTAGAGAACTGAGCATAAATGTTTTTCT------CTCAAATTATACT
Nbarri_LostCoveCave_N0065 ------------------------------------------------GAAAGAAACAAAAATGTATTGAAAATACCTTAAAAATGTGTAATGCATTTGTATTTAAAAATGATTTTTTATCGCAATTCATCAAAACAGTTACTTACAAGTTACTACACTTACAAGTCTGTGAAATACATCATTAGGAGCATTTGAATATACCTTCGTTATATTTTTCCACCACATTTTGCTCCTAACTTGTTAAAACTAGAGGAAAATCTCGACTTTGTCTAAATAAGAAGGTTAATGTATAAGAAAATATGTCTGTTGTATAACAGTTTTCTAAGTAATGATTTCAAGGATTCACTAATACTTCAAAGTTGACGAATTTTAAAATGTGAAAGTATTTTTAATTATATGTTCACTGTTTGTGTGCTTTAAATATTGTTTCGAACATTAAGTATTCATTTTATTAAACTGATTTGTAATTAATAAATTCAATATGTGAATTTTACTTTTTGA----GTTTGTTCTTATTTAAAAAATAGGAATTTGAGGAAGATGCTTTGGCATGGGAAGAGAAATTGAATCGCATCAATGCATTATTTGATGTTTGGATAGATGTGCAGAGACGATGGGTGTACTTGGAGGGCATCTTTTCTGGAAGTGCTGATATACAGACTCTTCTTCCTGTGGAAACATCAAGATTTCAGAGGTATTAATCTCCTGATGGAAACTTTGTTCTCCTTTCTTTAGTGGTGTTCCGACTTTCACATTTCTGAAAGTTCTCAAGATTAGAACTATTTAGCTTTATTTTAAAAAAGAA-TTTTTTAAAGTCCATAACATTTACTCATAAGTTATTAACTGTTTCAGTTTTCCCTTTAAATAATGGTAAAATGAATATAGTCTATTGTCCTGTACCAAAATATCTAATGATTAAAAGGCGATAAATCATTGTATCTGTTGGTTTACTATGATGTTTGAAAAAATCAGGGCCAAATTAGTGCTGAACTTATTCTAT-----TAACATTCAGAAGAAAAAAACATACTTTCAGAACTATGAATTAACTTAAGTATATTTTTTACCTATTTTAAAGTTAAACTACTAAAACTTATACTACTAGAAAAAGATGAATTTTAGGATTCTATACTACTGCTATTTAATAAAAATTAAAAATATTAAACCTTGAATACATTTATAAAATTAATTATATAAATTTATTTAGAGAACTGAGCATAAATGTTTTTCT------CTCAAATTATACT
Nbarrowsi_Gregorys_N270 --------------------------------------------------------------------------------------TATAATGCATTTGTACTTAAAAATGATTTTTTATCGCAATTCATCATGACAGTTACT----------------TACAAGTTCGTGAAATACATCATTAGGAGCATTTGAATACTCTTTCATTATATTTTCCCAACAAATTTGGCTCATAATTCTTCATTACTAGAGCAAAATCTCGATTTTGTCTAAATAAGAAAGTTAATTTATAAG-AAAAATGTCGGCTGTATAATAATTTTCTAAGTAATGATCTCAAGGATGCACTAATACTTCAAAGTTGACAAATTTTAAAATGTGAAAGTATTTTTAATTATATGTTCGCTGTTTGTGTGCTTTAAATACTGTATCGAAGATTAAGTATTCATTTTACTGAACTGATTAGTAAATAATAAATTAGATGTGTGAATTTTACAATTTGAGTGTGTTTGTCTTTATTTAAATATTAGGAATTTGAGGAAGATGCTTTGGCATGGGAAGAGAAATTGAATCGCATCAATGCATTATTTGATGTTTGGATAGATGTGCAGAGACGATGGGTGTACTTGGAGGGCATCTTTTCTGGAAGTGCTGATATACAGACTCTTCTTCCCGTGGAAACGTCGAGATTTCAGAGGTATTAATCTCCCAATGGAAACTTTGCCCTCCCTTCTTTAGTGGTGTTCCGACTTTCACATTTCTGGAAGTTCTCCAGATTAGAACTGTTTAGCTTTACTTTAAAAAAGAA-TTTTTTAAAGTCCATAACATTTACTCATAAGTTATTAACTGTTTCACTTTTCCCTTTAAATAATGGTAAAATGA--ACAGTCTATAGTCCCGTACCAAAATATCTAACGATTAAAAGGCGATAAATCGTTGTATGTGTTTGTTTACTATGATGTTCGGAAAAATCGGGACCAAATTAGTGCTCAAGTTATTCCAATTAAAGTAAATTCAGAAGAAAAAAAGATACTTTCAGAACTATTGATTAACTTAAGTATATTTTTTACCTATTTTAAAGTTATACTGCTAAAACTTGCACTTCTAAGAAAAGATGAATTTTAGGATTCTGTACTACTGCTATTTAATAAAAATTAAAAATATTAAACCCCGAGTACATTTGTAAAAATTTATATTCAAGTTTATTTAGAGAAGTGAGCATAAATGTTTTCTTCACTCTCTTT---------
Nbarrowsi_Tuckaleechee_N360 ----------------------------------TAATTTTGGAAGATGAAAGAAACAAATATGTATTAAAAATACCTT-AAAAAGTATAATGCATTTGTACTTAAAAATGA-TTTTTATCGCAATTCATCATGACAGTTACT----------------TACAAGTTCGTGAAATACATCATTAGGAGCATTTGAATACTCTTTCATTATATTTTCCCAACAAATTTGGCCCATAATTCTTCATTACTAGAGCAAAATCTCGATTTTGTCTCTATAAGAAAGTTAATTTATAAG-AAAAATGTCGGCTGTATAATAATTTTCTAAGTAATGATTTCAAGGATGCACTAATACTTCAAAGTTGACAAATTTTAAAATGTGAAAATATTTTTAATTATATGTTCACTGTTTGTGTGCTTTAAATACTGTATCGAAGATTAAGTATTTATTTTACTGAACTGATTAGTAAATAATAAATTAGATGTGTGAATTTTACAATTTGAGTGTGTTTGTCTTTATTTAAATATTAGGAATTTGAGGAAGATGCTTTGGCATGGGAAGAGAAATTGAATCGCATCAATGCATTATTTGATGTTTGGATAGATGTGCAGAGACGATGGGTGTACTTGGAGGGCATCTTTTCTGGAAGTGCTGATATACAAACTCTTCTTCCTGTTGAAACATCAAGATTTCAAAGGTATTAATCTCCCAATAGAAACTTTGTTCTCCCTTCTTTAGTGGTGTTCCGACTTTCACATTTTTGGAAGTTCTCAAGATTAGAACTATTTAGCTTTACTTTAAAAAAGAA-TTTTTTAAAGTCCATAACGTTTACTCATAAGTTATTAACTGTTTTACTTTTCCCTTTAAATAATGGTAAAATGA--ATAGTCTATAGTCCTGTACCAAAATATCTAACGA---AAAGGCGATAAATCATTGTATGTGTTTGTTTACTATGATGTTCGGAAAAATCGGGGCCAAATTAGTGCTCAAGTTATTCCAATTAAAGTAAATTCAGAAGAAAAAAAGATACTTTCAGAACTATTGATTAACTTAAGCATATTTTTTACCTATTTTAAAGTTATACGGTA---ACTTGCACTTCTAAGAAAAGATGAATTTTAGGATTCTGTACTACTGCTATTTAATAAAAATTAAAAATATTAAACCCCGAGTACATTTGTAAAAATTTATATTCAAGTTTATTTAGCGAATTGAGCATAAATATTTTCTTCTCTCTCTCTAATTGTTCT
Nbishopi_DryFalls_N150 --------TAACAGCATTAAAAATTTAATTCAACTAATTTTGAAAGTTGAAAGAAACAAAAATGTATTGAAAATATCTTAAAAATGTATAATGCATTTGTATTTAAAAATGATTTTTTATCGCAATTCATCAAAACAGTTACTATCAAGTTACTACACTTACAAGTCTGTGAAATACATCATCAGGAGCATTTGAATACTCTTTCGTTATATTTTTCGAACACATTTTGCTCCTAACTTGTCAATACTAGAGGAAAATCTCTACTTTGTCTAAATAAGAAACTTAATGTATAAGAAAATATGTCTGTTGTAAAACAGTTTTCTAAGTAATGATCTCAAGGATTCACTAATACTTCAAAGTTGACGAATTTTAAAATGTGAAAGTATTTTTAATTATATGTTCTCTGTTTGTCTGCTTTAAATACTGTTTCGAAGATTAAGTATTTATTTTATTAAACTGATTAGTAATTAATAAATTAAGTATTTGAATTTTACATTTTGAGTGTGTTTGTCTTTATTTAAAAAATAGGAATTTGAGGAAGATGCTTTGGCGTGGGAAGAGAAATTGAATCGCATCAATGCCTTATTTGATGTTTGGATAGATGTGCAGAGACGATGGGTGTACTTGGAGGGCATCTTTTCTGGAAGTGCTGATATACAGACTCTTCTTCCTGTTGAAACATCAAGATTCCAAAGGT---AATCTCTCAATGGATAGTTTGTTCTCCATTCTTTTATGTTGTTCCGACTTTCACATTTTTTAAAGTTCTCAAGATTAGAACTATTTAGCTTTACTTTAAATTTTTTTTTATTTAAAGTCCATAACATTTATTCCTAAGTTATTAACTGTTTCAGTTTTCCCTTTAAATAATGGTA-----------------------------------------------------------------------------------------------------------------------------------------------------------------------------------------------------------------------------------------------------------------------------------------------------------------------------------------------------------------------------------------
Nbishopi_PoleCr_Chattooga_N885 -----------------------------------------------------------------------------TTAAAAATGTATAATGCATTTGTATTTAAAAATGATTTTTTATCGCAATTCATCAAAACAGTTACTATCATGTTACTACACTTACAAGTCTGTGAAATACATCATCAGGAGCATTTGAATACACTTTCGTTATATTTTTCGAACACATTTTGCTCCTAACTTGTCAATACTAGAGGAAAATCTCTACTTTGTCTAAATAAGAAACTTAATGTATAAGAAAATATGTCTGTTGTAAAACAGTTTTCTAAGTAATGATCTCAAGGATTCACTAATACTTCAAAGTTAACGAATTTTAAAATGTGAAAGTATTTTTAATTATATGTTCGCTGTTTGTCTGCTTTAAATACTGTTTCGAAGATTAAG----------------------------------------TATTTGAATTTTACATTTTGAGTGTGTTTGTCTTTATTTAAAAAATAGGAATTTGAGGAAGATGCTTTGGCATGGGAAGAGAAATTGAATCGCATCAATGCATTATTTGATGTTTGGATAGATGTGCAGAGACGATGGGTGTACTTGGAGGGCATCTTTTCTGGAAGTGCTGATATACAGACTCTTCTTCCTGTTGAAACATCAAGATTCCAAAGGTATTCATCTCCCAATGGAAACTTTGTTCTCCATTCTTTTATGTTGTTCCGACTTTCACATTTTTGAAAGTTCTCAAGATTAGAACTATTTAGCTTTACTTTTAATTTTTTTTTATTTAAAGTCCATAACATTTATTCCTAAGTTATTAACTGTTTCAGTTTTCCCTTTAAATAATGGTAAAATGACTATGGTCTATAGTCCTGTACCAAAATATCTAATGATTAAAAGGGGATAAATCATTGTATGTGTTTGTTTACTATGCTGTTTGAAAAAATTGGGGCCAAATTAGTACTCAAA-------------------------------------------------------------------------------------------------------------------------------------------------------------------------------------------------------------------------------------------------------------------
Nbrimleyi_NewberryCr_N984 TCTGGAAATAACTGCATTAAAAATTTAATTCAACTAATTTTCAAAGTTGAAAGAAACGAAAATGTATTGAAAATACCTTAAAAATGTATAATGCATTTGTATT-----GTGATTTTTTATTGCAATTCCTCATAACAGTTA-CTTCAGGTTACTACACTTACAAGTCTGTGAAATACATCACTAGGAGCATTTGAATACACTTTCGTTATATTTTTCCAACATATTTTGCTCTTAATTTGTCAATGCTAGAG------------------------------------------AAAATATGTCTGTTGTATAACATTTTTCTAAGTAATGATCTCAAGGATTCACTATTACTTTAAAGTTGACGAATTTTAAAATGTGGAAGTATTTTTAATTATATGTTCGCTGTCTGTGTGCTTTAAATACTGTTTTGTAGATTAAGTATTCATTTGACTAAACTGATTAGTCATTAATAAATTAAATATGTGAATTTTACATTTTGAGTTTGTTTGTTCTTATTTAAAAAATAGGAATTCGAGGAAGATGCTTTGGCATGGGAAGAGAAATTGAATCGCATCAATGCATTGTTTGATGTTTGGATAGATGTGCAGAGACGATGGGTGTACTTGGAGGGCATCTTTTCTGGAAGTGCTGATATACAGACTCTTCTTCCTGTGGAAACATCAAGATTTCAAAGGTATTAATCTCTCAATGGAAACTTTGTTCTCCCTTCTTTAACGGTGTTCCGACTTTCACATTTTTGAAAGTTCTCAAGATTAGAACTATTTAGCTTTACTTTTTAATTTTTTTTATTTAAAGTCCATAACATTTATTCCTAAGTTATTAACTGTTTCTGTTTTCCCTTTAAATAATGGTGAAATGAATATGGTCTATAGTCCTGTACCAAAATATCTAATGATTAAAAGGCGATAAATCATTGTATGTGTTTGTTTGCTATGATGTTTGAAAAAATCAGATCCAAATTAGTGCTCAAGTTATTCTAATTAAAGTACATTCAGAATAAAAAAAGATACTTTCAGAGCTATTCA-TGAATTAAGTATATTTTTTACCTATTTTGAAGTTATAGTGCTAAAACTTGCACTTCTAAGAAAAGATGAATTTTAGGATTCTGTACTACTGCTATTT-----------------------------------------------------------------------------------------------------------
Nbrimleyi_RumblingBald_N241 --------------CATTAAAAATTTAATTCAACTAATTTTCAAAGTTGAAAGAAACAAAAATGTATTGAAAATACCTTAAAAATGTATAATGCATTTGTATT-----GTGATTTTTTATTGCAATTCCTCATAACAGTTA-CTTCAAGTTACTACACTTACAAGTCTGTGAAATACATCACTATGAGCATTTGAATACACTTTTGTTATATTTTTCCAACATATTTTGCTCTTAACTTGTCAATGCTAG--------------------------------------------AAAATATGTCTGTTGTATAACATTTTTCTAAGTAATGATCTCAAGGATTCACTATTACTTTAAAGTTGACGAATTTTAAAATGTGAAAGTATTTTTAATTATATGTTCGCTGTTTGTGTGCTTTAAATACTGTTTCGTAGATTAAGTATTCATTTGACTAAACTGATTAGTCATTAATAAATTAAATATGTGAATTTTACATTTTGAGTTTGTTTGTTCTTATTTAAAAAATAGGAATTTGAGGAAGATGCTTTGGCATGGGAAGAGAAATTGAATCGCATCAATGCATTATTTGATGTTTGGATAGATGTGCAGAGACGATGGGTGTACTTGGAGGGCATCTTTTCTGGAAGTGCTGATATACAGACTCTTCTTCCTGTGGAAACATCAAGATTTCAAAGGTATTAATCTCTCAATGGAAACTTTGTTCTCCTTTCTTTAACGGTGTTCCGATTTTCACATTTTTGAAAGTTCTCAAGATTAGAACTATTTAACCTTACTTTTAATTTTTTTTTATTTAAAGTCTATGACATTTATTCCTAAGTTATTAACTGTTTCTGTTTTCCCTTTAAATAATGGTGAAATGAATATGGTCTATAGTCCTGTGCCAAAATATCTAATGATTAAAAGGCGATAAATCATTGTATGTGTTTGTTTGCTATGATGTTTGAAAAAATCAGGTCCAAATTAGTGCTCAAGTTATTCTAATTAAAGTACATTCAGAATAAAAAAAGATACTTTCAGAGCTATTCA-TGAATTAAGTATATTTTTTATCTATTTTGAAGTTATATTGCTAAAACTTGCACTTCTAAGAAAAGAAGAATTTTAGGATTCTGTACTACTGCTATTTAATAAAAATTTAAAATATTAAACCTTGAGTACATTTGTAAAAATTTATATTCAAATTTATTTAGAGA----------------------------------------
Ncanei_Egypt_N958 --------TAACTGCATTAAAAATTTAATTCAACTAATTTTGAAAGTTGAAAGAAACAAAAATATATTGAAAATACCTTAAAAATGTATAATGCATTTGTATT-----GTGATTTTTTATTGCAATTCATCATAACAG----TTACAAGTTACTACACTTACAAGTCTGTGAAATGCATCACTAGGAGCATTTGAATACAC--------------------ATATTTTGCTCTTAACTTGTCAATACTAGGGGAAAATCTCGACTTTGTCTAAATAAGAAAGTTAATGTATAAAAAAATATGTCTGTTGTGTAACATTTTTCTAAGTAATGATCTCGAGGATTCACTATTACTTTAAAGTTGACGAATTTTAAAAGGTGAAAGTATTTTTAATTGTATGTTCGCTGTTTGTGTGCTTTAAATACTGTTTCGTGGATTAAGTATTCATTTGACTAAACTGATTAGTCATTAATAAATTAAATATGTGAATTTTACATTTTGAGTTTGTTTGTCCTTATTTAAAAAATAGGAATTTGAGGAAGATGCTTTGGCATGGGAAGAGAAATTGAATCGCATCAATGCATTATTTGATGTTTGGATAGATGTGCAGAGACGATGGGTGTACTTGGAGGGCATCTTTTCTGGAAGTGCCGATATACAGACTCTTCTTCCTGTGGAAACATCAAGATTTCAAAGGTATTAATCTCTCAATGGAAACTTTGTTCTCCCTTCTTTAATGGTGTTCCGACTTTCACATTTTTGAAAGTTCTCAAGATTAGAACTATTTAGCTTTACTTTTAATTTTTTTTTATTTAAAGTCCATAACATTTATTCCAAAGTTATTAACTGTTTCAGTTTTCCCTTTAAATAATGGTAAAATGAATATGGTCTATAGTCCTGTACCAAAATATCTAATGATTAAAAGGTGATAAATCATCGTATGTGTTTGTTTGCTATGATGTTTGAAAAAATCAGGTCCAAATTAGTGCTCAAGTTATTCTAATTAAAGTACATTCAGAATAGAAACAGATACTATCAGAGCTATTCA-TGAATTAAGTATATTTTTTACCTATTTTGAAGTTATATTGCTAAAACTTGCAC--CTATGAAAAGATGAATTTTAGGATTCTGTACTACTGCTATTTAATAAAAATTAAAAATATTAAACCTTGAGTACATTTGTAAAATTTTATATTCAAATTTATTTAGAGAACTGATCATAAATGTTTTCTTCACTCTTTCTAATTGTTCT
Ncarolinensis_Grandfather_N218 TCTAGAAATAACAGCATTAAAAATTTAATTCAACTAATTTTGAAAGTTGAAAGAAACAAAAATGTATTGAAAATATCTTAAAAATGTACAATGCATTTGTATTTAAAAATGATTTTTTATCGCAATTCTTCAAAACAGTTACTATCAAGTTACTACACTTACAAGTCTGTGAAATACATTATCAGGAGCATTTTAATACACT-------------------------TGCTCCCAACTTGTCAATACTAGAGGAAAATCTCTACTTTGTCTAAATAAGAAAGTTAATGTATAAGAAAATATGTCTGTTGTATAACAGTTTTCTAAGTAATGATCTCGAGGATTCACTAATACTTCAAAGTTGACGAATTTTAAAATGTGAAAGTATTTTTGATTACATGTTCGCTGTCTGTTTGCTTTAAATACTGTTTTGAAGATTAAGTATTTATTTTATTAAACTGATTAGTAATTAATGAATTAAGTATTTGAATTTTTAATTTTGAGTTTGTTTGTCTTTATTTAACAAATAGGAATTTGAGGAAGATGCCTTGGCATGGGAAGAGAAATTGAATCGCATCAATGCATTATTTGATGTTTGGATAGATGTGCAGAGACGATGGGTGTACTTGGAGGGCATCTTTTCTGGAAGTGCCGATATACAGACTCTTCTTCCTGTGGAAACATCAAGATTTCAAAGGTATCAATCTCTCGATGGAGACTTTGTTCTCCGTTCTTTTATGGTGTTCCGACTTTCACATTTCTGAAAGTTCTCAAGATCAGAACTATTTAGCTTTACTTTTAAAAATTTTTTATTT-AAGTCAGTAACATTTATTCCTA---------------------------------------------------------------------------TAATGATTAAGAGGCGATAAATCATTGTATGTGTTTGTTCACTATGCTGTTTGAAAAAATTGGGGCCAAATTGGTGCTCAAGTTATTCTAATTAAAGTA-ATTCAGAATAAAAATATATACTTTCAGAACTATTGATTAACTTAAGTATATTTTTTACCTATTTTAAAATTATACTGCT-------------------------------------TATGTACTATTGCTATTTAATAAAAATTAAAAATATTAAACCTTGAGTACATTTGTAAAAAATTATATTCAAATTTATTTAGAGAACTGAGCATAAATGTTTTCCTCTCTCTCTCTAATTGTCCT
Ncarolinensis_LinvilleCaverns_N227 ---------------------------------------------------------------------------------------------------------------------------------------------------------------------------------------------------------------------------------------------------------------------------------------------------------ATATGTCCGTTGTATAACAGTTTTTTAAGTAATGATCTCAAGGATTCACCAATACTTCAAAGTTGACGAATTTTAAAATGTTAAAGTATTTTTGATTAT-----------TTGTTTGCTTTAAATACTGTTTCGAAGATTAAGTATTTATTTTATTAAACTGATTAGTAATTAATGAGTTAAGTATTTGAATTTTTAATTTTGAGTTTGTTTGTCTTTATTTAACAAATAGGAATTTGAGGAAGATGCCTTGGCATGGGAAGAGAAATTGAATCGCATCAATGCATTATTTGATGTTTGGATAGATGTGCAGAGACGATGGGTGTACTTGGAGGGCATCTTTTCTGGAAGTGCCGATATACAGACTCTTCTTCCTGTGGAAACATCAAGATTTCAAAGGTATTAATCTCTCGATGGAGACTTTGTTCTCCATTCTTTTATGGTGTTCCGACTTTCACATTTCTGAAAGTTCTCAAGATTAGAACTATTTAGCTTTACTTTTAACTTTTTTTTATTATAAGTCCATGGCATTTATTCCTAAGTTATTAACTGTTTCAGTTTTCCCTTTAAATAATGGTGAAATGAATAGGGTCTATAGTCCTGTACCAAAATATCTAATGATTAAAAGGTGATAAAGCATTGTATGTGTTTGTTTACTATGCTGTTTGAAAAAATTGGGGCCAAATTAG---------------------------------------------------------------------------------------------------------------------------------------------------------------------------------------------------------------------------------------------------------------------------
Ncarteri_English_N031 TATGGAAATAACTGCATTAAAAATGTAATTCAACTATTTTTGGAAGTTAAAAGGAACAAAAATGTATTGAAAATACCTTAAAAATTTATAATGCATTTGTATTTAAAAATGGTTTTTTCTCGCAATTCATCAAAACAGTTACTTACAAGTTACTAAACTTACAAGTCTGTGAAATACATCATTAGGAGCATTTGAATACACTTTCGTTATATTTTTCCAACAAATTTTGCTCATAATTCGTCATTACTAGAGGAAAATCTCAATTTGGTCTAAATAAGAAAATTAATTTATAAGAAAAAATGTCTGCTCTATAACAGTTTTCTAAGTAATGATCTCAAGGATTCACTAATACTTCAAAGTTGACAAATTTTAAAATGTGAAAGTATTTTTACTTATATGTTTGCTGTTTGTGGGCTTTAAATACTGTTTCGAAGATTACGTACTTATTTTACTAAACTGATTAGTCATTAATAAATTCAATATGTGAATTTTACTTTTTGAGTTTGTTTGTTCGTATTTAAAAAATAGGAATTTGAGGAAGATGCTTTGGCATGGGAAGAGAAATTGAATCGCATCAATGCATTATTTGATGTTTGGATAGATGTGCAAAGACGATGGGTGTACTTGGAGGGCATCTTTTCTGGAAGTGCTGATATACAGACTCTTCTTCCTGTGGAAACATCAAGATTTCAGAGGTATTAATCTCCCAATGGAAATTTTGTTTTTCATTCTTTAGCGGTGTTCCGACTTTCACATTTCTGAAAGTTCTCAAGATTATAACTATTTAGTTTTACTTCAAAAAAGAA-TATTTTTAAGTCCATAACATTTACTCCTAAGTTGTTAACTGTTTCAGTTTTCCCTTTAAATAATGGTAGACTGA--ATAGTCTATAGTCCTGTACCAAAATATCTAATGAGTAAAAGGTGATAAATCATTGTATGTGTTTGTTTACTATGATGATTGAAAAAATCAGGTCCAAATGAGTGCTCAAGTTATTCTAATTAAAGTACATTCAGAATAAAAAAAGATACTTGCAGAGCTATTAATTAACTTAAGTATATTTTTTACCTATTTTAAAGATATACTGCTAAAACTTGCACATGTAAGAAAAGATGAATTTTGGGGTTCTGTACTACTGCAATTTAATAAAAATTAAAAGTATTAAACCTTGAGTACATTTGTAAAAAAATATATTCAAATTTATTTAGAGAACTGAGTATGAATGTTTTCCCCTCTCTCTCTAATTGTCCT
Ncarteri_LaurelCave_nearTYPE_N0296 TTTGAAAATAATTGCATTAAAAAATTAATTCAACTATTTTTGAAAGTT-------------------------------------------------------------------------------------------------------------------------------------------------------------------TTTATTTATAAGATTT-------------------------------------------------------GTAATTTATAAGAAAAAATGTCTGTTCTATAACAGTCTTCTAAGTAATAATCTCAAGGATTCACTAATACTTCAAAGTTGACAAAATTTAAAATGTGAAAGTATTTTTACTTATATGTTTGCTGTTTGTGGGCTTTAAATACTTTTTCGAAGATTAAGTACTTATTTTACTGAACTGATTAGTCATTAATAAATTAAATATGTGAATTTTACATTTTGAGTTTGT----CTTTATTTAAAAAATAGGAATTTGAGGAAGACGCTTTGGCATGGGAAGAGAAATTGAATCGCATCAATGCATTATTTGATGTTTGGATAGATGTGCAGAGACGATGGGTATACTTGGAGGGCATCTTTTCTGGAAGTGCTGATATACAGACTCTTCTTCCTGTTGAAACATCAAGATTTCAGAGGTATTAATCTCCCAATGGAAACTTTATTCTTTATTCTTTAGTGGTGTTCCGAC--TCACATTTCTGAAAGTTCTCAAGATTGGAACTATTTAGCTTTACTTCAAGAAAGAA-TTTTTTAAAGTCCATAGCATTTACTCCTAAATTATTAACTGTTTCAGTTTTCCCTTTAAGTAATGGTAGACTGA--ATGGTCTATAATCCTGTACCAAAATGTCTAATGAGTAAAAGGCGATAAATCATTGTATGTGTTTGTTTACTATGATGTTTGAAAAAATCACGTCCAAATGAGTGCTCAAGTTATTCGAATTAAAGTACATTCAGAATAAAAAAAGATACTTGAAGAGCTATTAATTAACTTAAGTATATTTTTTACCTATTTTAAAGTTATACTGCTAAAACTTGCACATGTAAGAAAAGATGAATTTTGGGGTTCTGTACTACTGCAATTTAATAAAAATTAAAAGTATTAAACCTTGAGTACATTTGTAAAAAAATATATTCAAATTTATTTAGAGAACTGAGTATAAATGTTTTCCCCCCCCTCTCTAATTGTCTT
Ncarteri_PilotMtn_G2185 TCTGAAATTAACTGCATTAAAAAATTAATTCAACTATTTTTGAAAGTT-------------------------------------------------------------------------------------------------------------------------------------------------------------------TTTATTTATAAGATTT-------------------------------------------------------GTAATTTATAAGAAAAAATGTCTGTTCTATAACAGTTTTCTAAGTACTGATCTCAAGGATTCACTAATACTTCAAAGTTGACAAATTTTAAAATGTGAAAGTATTTTTACTTATATGTTTGCTGTTTGTGGGCTTTAAATACTGTTTCGAAGATTAAGTACTTATTTTACTAAACTGATTAGTCATTAATAAATTAAATATGTGAATTATACATTTTGAGTTTGT----CTTTATTTAAAAAATAGGAATTTGAGGAAGACGCTTTGGCATGGGAAGAGAAATTGAATCGCATCAATGCATTATTTGATGTTTGGATAGATGTGCAGAGACGGTGGGTGTACTTGGAGGGCATCTTTTCTGGAAGTGCTGATATACAGACTCTTCTTCCTGTTGAAACATCAAGATTTCAGAGGTATTAATCTCCCAATGGAAACTTT-------ATTCTTTAGTGGTGTTCCGACTTTCACATTTCTGAAAGTTCTCAAGATTAGAACTATTTAGCTTTACTTCAAGAAAGAA-TTTTTTAAAGTCCATAGCATTTACTCCTAAGTTATTAACTGTTTCAGTTTTCTCTTTAAGTAATGATAGACTGA--ATGGTCTATAATCCTGTACCAAAATATCGAATGAGTAAAAGGCGATAAATCATTGTATGTGTTTGTTTACTATGATGTTTGAAAAAATCAGGTCCAAATGAGTGCTCAAGTTATTCTAATTAAAGTACATTCAGAATAAAAAAAGATACTTGGGGAGCTATTAATTAACTTAAGTATATTTTTTACCTATTTTAAAGTTATGCTGCTAAAACTTGCACATGTAAGAAAAGATGAATTTTGGGGTTCTGTACTACTGCAATTTAATAAAAATTAAAAGTATTAAACCTTGAGTACATTTGTAAAAAAATATATTCAAATTTATTTAGAGAACTGAGTATGAATGTTTTCCCCTCTCTCTCTAATTGTCCT
Ncarteri_Pitchfork_N363 -----------------------------------------------------------AAATGTTTTGAAAATACCTTAAAAATGTATAATACATTTGTATTTAAAGAGGATTTTTTATCGCAATTCATCAAAACAGTTACTTACAAGTTACTACACT---------------TACATCATTAGGAGCATTTGAATACACTTTCGTTATATTTTTCCAACACATTTTGCTCATAATTCGTCATTACTAGAGGAAAATCTCAATTTGGTCT-AATAAGAAAATTAATTTATAAGGAAAAAGGTCTGTTCTATAACAGTTTCATGTTCAATGATCTTAAGGATTCACTAATACTTCAAAGTTGACAAATTTTAAAATGGGGAAGTATTTTTACTTATATGTTTGCTGTTTGTGGGCTTTAAATACTGTTTCAAAGATTAAGTGCTTATTTTACTAAACTGATTAGTCATTAATAAATTAAATATGTGAATTTTACATTTTGAGTTTGTCTTTGTTTGGATTAAAAATAGGAATTTGAGGAAGATGCTTTGGCATGGGAAGAGAAATTGAATCGCATCAATGCATTATTTGATGTTTGGATAGATGTGCAGAGACGATGGGTGTACTTGGAGGGCATCTTTTCTGGAAGTGCTGATATACAGACTCTTCTTCCTGTTGAAACATCAAGATTTCAGAGGTATTAATCTCCCAATGGAAACTTTATTCTTCGTTCTTTAGTGGTGTTCCGACTTTCATATTTCTGAAAGTTCTCAAGATTAGAACTATTTAGCTTTACTTCAAGAAA----------AAAGTCCATAGCATTTACTCCTAAATTATTAACTGTTTCAGTTTTCCCTTTAAGTAATCGTAGACTGA--ATGGTCTATAATCCTGTACCAAAATATCTAATGAGTAAAAGGCGATAAATCATTGTATGTGTTTGTTTACTATGATGTTTGAAAAAATCAGGTCCAAATGAGTGCTCAAGTTATTCTAATTAAAGTACATTCAGAATAAAAAAAGATACTTGGAGAGCTATTAATTAACTTAAGTATATTTTTTACCTATTTTAAAGTTATACTGCTAAAACTTGCACATGTAAGAAAAGATGAATTTTGGGGTTCTGTACTACTA-----------------------------------------------------------------------------------------------------------------
Ncarteri_WeberCty_N1044 TCTGAAAATAACTGCATTAAAAAATTAATTCAACTATTTTTGAAAGTT-------------------------------------------------------------------------------------------------------------------------------------------------------------------TTTATTTATAAGGTTT-------------------------------------------------------GTAATTTATAAGAAAAAATATCTGTTCTATAATAGTTTTCTAAGTAATGATCTCAAGGATTCACTAATACTTCAAAGTTGACAAATTTTAAAATGTGAAAGTATTTTTACTTATATGTTTGCTGTTTGTGGGCTTTAAATACTGTTTCGAAGATTAAGTACTTATTTTACTAAACTGATTAGTCATTAATAAATTAAATATGTGAATTTTACATTTTGAGTTTGT----CTTTATTTTAAAAATAGGAATTTGAGGAAGATGCTTTGGCATGGGAAGAGAAATTAAATCGCATCAATGCATTATTTGATGTTTGGATAGATGTGCAGAGACGATGGGTGTACTTGGAGGGCATCTTTTCTGGAAGTGCTGATATACAGACTCTTCTTCCTGTGGAAACATCAAGATTTCAGAGGTATTAATCTCCCAATGGAAACTTTGTTCTTCATTCTTTAGCGGTGTTCCGACTTTCACATTTCTGAAAGTTCTCAAGATTAGAACTATTTAGTTTTACTTCAAAAAAGAA-TTTTTTTAAGTCCATAACATTTACTCCTAAGTTATTAACTGTTTCAGTTTTTTCTTTAAATAATGATAGACTGA--ATAGTCTATAGTCCTATACCAAAATATCTAATGAGTAAAAGGCGATAAATCATTGTATGTGTTTGTTTACTATGATGTTTGAAAAAATCAGGTCCAAATGTGTGCTCAAGTTATTCTAATTAAAGTACATTCAGAATAAAAAAAGATACTTGGAGAGCTATTAATTAACTTAAGTATATTTTTTACCTATTTTAAAGTTATACTGCTAAAACTTGCACATGTAAGAAAAGATGAATTTTGGGGTTCTGTACTACTGCAATTTAATAAAAATTAAAAGTATTAAATCTTGAGTACATTTGTAAAAAAATATATTCAAATTTATTTAGAGAACTGAGTATGAATGTTTTCCCCTCTCTTTCTAATTGTCCT
Ncarteri_div__RainbowCave_G2089 ------------------------------------------------GAGAGGAACAAAAATGTATTGAAAATACCTTAAAAATGTATAATGCATTTGTAGTTAAAAATGATTTTTCATCACAATTCAGCATAACAGTTAC----AAGTTGCTACACTTAGAAGTCTGTGAAATACATCATTAGGAGCATTTGAACACAGTTTTGTTACATTTCCCCTACAAAATTTGCTCATAATTCATCATCACTAGGCGAAAATCCCAATTTTTTCTAAATAAGAAAGTTAA--------AAAAAATGCCTGTTGTATAACAGTTTTCTAAGTAATGATCTCGAAG----------------AATTTGACGAATTTTAAAATCTGAAAGTATTTTTAATTATATGTACGCTGTTTGTATGCTTTAAATACTGTTTCAAAGATTAAGTATTCATTTGACTAAACTGTTTAATCATTAATAAATTAAATATGTGAATTTTACACTTTGAGTTTGTTTGTCTTCATTTAAAAAATAGGAATTTGAGGAAGATGCTTTGGCATGGGAAGAGAAATTGAATCGCATCAATGCATTGTTTGATGTTTGGATAGATGTGCAGAGACGATGGGTTTACTTGGAGGGCATCTTTTCTGGAAGTGCTGATATACAGACTCTCCTTCCTGTTGAAACATCAAGATTTCAGAGGTTTTGATCTCTCGATGGAGACTTTGTTCTCCATTCTTTAATGAGGTTCTGACTTTCACATTTCTGAAAGTTCTCAAGGTTGAAACTATTTAGCTTTACCGTAAAAATGAA-CTTTTTAAGGTACATAGCATTTACTCATAAGTTCTTAACTGTTTCAGTTTTCTCTTTACATAATGGTACAAAGA--ATAGTCTATAGCCCTGTTCCAAAATATCTAATGAATAAAAGGCGATAAAACATTGTATGTGTTTGTTTACTATGGTGTTTGAAAATATCTGGGCCAAATTAGTGTTCAAGTTATTCTAATTAAAGTACATTCAGAAGAAAAACAGATACTTTCAAAAATGTTAATTAATTTAA-TATATTTTTTACCTATTTTAAAGATATACTGGTAAAATTTGCACTTTTAAGAAAAGATGATGTTTAGGATTCTGTACTACTGCTATTCAATAAAAATTAAAAATATTAAACCTTGAGTACATTTGTAAAAATTTATATCCAAATTTATTTAGAGAACTGAGCATAAATCTCTTCTTCAACTTTTCTACTTGTTCT
Ncherokee_BallhootScar_N193 -------------------------------------------------------------------------------------------------------------------------------------------------------------------------------------------------------------------------------------------------------------------------------------------------------------------------------------------------------CACTAATACTTCAAAGTTGACGAATTTTAAAATGTGAAAGTATTTTTAATTATATGTTCGCTGTTTGTCTGCTTTAAATACTGTTTCGAAGATTAAGTATTTATTTTATTAAACTAATTAGTAATTAATAAATTAAGTATTTGAATTTTACATTTTGAGTTTGT----CTTTATTTAAAAAATAGGAATTTGAGGAAGATGCTTTGGCATGGGAAGAGAAATTGAATCGCATCAATGCATTATTTGATGTTTGGATAGATGTGCAGAGACGATGGGTGTACTTGGAGGGCATCTTTTCTGGAAGTGCTGATATACAGACTCTTCTTCCTGTGGAAACATCAAGATTTCAAAGGTATTAATCTCTCAATGGAAACTTTGTTCTCCATTCTTTTATGGTGTTCCGACTTTCACATTTCTGAAAGTTCTCAAGATTAAAACTATTTAGCTTTACTTTAAAAAAGAATTTATTTAAAATCCATAACATTTACTCTTAAGTTATTAACTGTTTCAGTTTTCCCTTTAAATAATGGTGAAATGAATATGGTCTACAGTCCTGTACCAAAATATCTAATGATTAAAAGGCGATAAATCATTGTATGTGTTTGTTTACTATGCTGTTTGAAAAAATTGGGGCCAAATTGGTGCTCAAGTTATTCTAATTAAAGTA-ATTCAGAAGAAAAATATATACTTTCAGAACTATTAATTAACTTAAGTATATTTTTTACTTATTTTAAAATTATACTGCTAAAACTTGCACTTCTAAGAAATAG-GAATTTTTGGATTATGTACTATTGCTATTTAATAAAAATTAAAAATATTAAACCTTGAGTACATTTGTAAAAAATTATATTCAAATTTATTTAGAGAATTGAGTATATATGTTTTTCTCTCTCTCTCTAATTGTCGT
Ncherokee_BalsamMtn_N891 ---------------------------------------------------------------------------------------------------TATTTAAAAATGATTTTTTATCGCAATTCATCAAAACAGTTACTATCAAGTTACTACACTTACAAGTCTGTGAAATACATCATCAGGAGCATTTGAATACACTTTTGTTATAATTTTCGAACACATTTTGCTCCTAACTTGTCAATACTAGAGGAAAATCTCTACTTTGTCTAAATAAGAAAGTTAATGTAT--GAAAATATGTCTGTTGTATAACAGTTTTCTAAGTAATGATCTCAAGGATTCACTAATACTTCAAAGTTGACGAATTTTAAAATGTGAAAGTATTTTTAATTATATGTTCGCTGTTTGTTTGCTTTAAATACTGTTTCGAAGATTAAGTATTTGTTTTATTAAACTGATTAGTAATTAATAAATTAAGTATTTGAATATTACATTTTGAGTTTGTTTGTCTTTATTTGAAAAATAGGAATTTGAGGAAGATGCTTTGGCATGGGAAGAGAAATTGAATCGCATCAATGCATTATTTGATGTTTGGATAGATGTGCAAAGACGATGGGTGTACTTGGAGGGCATCTTTTCTGGAAGTGCTGATATACAGACTCTTCTTCCTGTGGAAACATCAAGATTTCAAAGGTATTAATCTCTCAGAGGAAACTTTGTTCTCCATTCTTTTATGGTGTTCCGACTTTCACATTTCTGAAAGTTCTCAAGATTAGAACTATTTAGCTTTACTTTTAAATTTTTTTTATTT-AAGTCCATAACATTTATTCCTAAGTTATTAACTGTTTCAGTTTTCCCTTTAAATAATGGTGAAATGAATATGGTCTATAGTTCTGTACCAAAATATCAAATGATTAAAAGGCGATAAATCATTGTATGTGTTTGTTTACTATGCTGTTTGAAAAAATTGGGGCCAAATTAGTGCTCAAGTTATTCTAATTAAAGTA-ATTCAGAAGAAAAATATATACTTTCAGAACTATTAATTAACTTAAGTATATTTTTTACTTATTTTAAAATTATACTGCTAAAACTTGCACTTCTAAGAAATAG-GAATTTTTGGATTATATACTATTGCTATTTAATAAAAATTAAAAATATTAAACCTTGAGTACATTTGTAAAAAATTATATTCAAATTTATTTAGAAAACTGAGCATAAATGTTTTCTTCCCTCTCTCTAATTGTCCT
Ncherokee_SIndianCrk_N681 -----------------------------------------------------------------------------------------------------------------------------------------------------------------------------------CATCAGGAGCATTTGAATACACTTTCGTTATATTTTTCGAACACATTTTGTTCCTAACTTGTCAATACTAGAGGAAAATCTCTACTTTGTCTAAATAAGAAAGTTAATGTATAAGAAAATATGTCTGTTGTATAACAGTTTTCTAAGTAATGATCTCAAGGATTCACTAATACTTCAAAGTTGACGAATTTTAAAATGTGAAAGTATTTTTAATTATATATTCGCTGTTTGTGTGCTTTAAATACTGTATCGAAGATTAAGTATTCATTTTACTAAACTGATTAGTGAATAATTAATTAGATATGTGAATTTTACATTTTGAGTGTGTTTGTCTTTATTTAAAAAATAGGAATTTGAGGAAGATGCTTTGGCATGGGAAGAGAAATTGAATCGCATCAATGCATTATTTGATGTTTGGATAGATGTGCAGAGACGATGGGTGTACTTGGAGGGCATCTTTTCTGGAAGTGCTGATATACAGACTCTTCTTCCTGTGGAAACATCAAGATTTCAAAGGTATTAATCTCACAATGGAAACTTTGTTCTCCATTCTTTAGTGGTGTTCCGACTTTCACATTTTTGAAAGTTCTCAAGATTAGAACTAT--------------------------------------------------TAAGTTATTAACTGTTTCATTTTTCCCTTTAAATAATGGTAAAATGAATATGGTCTATAGTCCTGTACCAAAATATCTAATGATTAAAAGGCGATAAATCATTGTATGTGTTTGTTTACTATGCTGTTTGAAAAAATTGGGGCCATATTAGTGCTCAAGTTATTCTAATTAAAGTA-ATTCAGAAGAAAAATATATACTTTCAGAACTATTAATTAACTTAAGTATATTTTTTACCTATTTTAAAG----------------------------------------------------------------------------------------------------------------------------------------------------------------------------
Ncooperi_BeaverCrk_N1002 CCT-----TAACAGCATTAAAAATTTAATTCAACTAATTTTGAAAGTTGAAAGAAACAAAAATGTATTGAAAATATCTTAAAAATGTATAATGCATTTGTATTTAAAAATGATTTTTTATTGCAATTCATCAAAACAATTACTATCAAGTTACTACACTTACAAGTCTGTGAAATACATCATCAGGAGCTTTTGAATACTCTTTCGTTATATTTTTCGAACACATTTTGCTCCTAACTTGTCAATACTAGAGGAAAATCTCTACTTTGTCTAAATAAGAAACTTAATGTATAAGAAAATATGTCTGTTGTAAAACAGTTTTCTAAGTAATGATCTCAAGGATTCACTAATACTTCAAAGTTGACGAGTTTTAAAATGTGAAAGTATTCTTAATTATATGTTCGCTGTTTGTCTGTTTTAAATACTGTTTCGAAGATTAAGTATTTATTTCATTAAACTGATTAGTAATTAATAAATTAAGTATTTGAATTTTACATTTTGAGTGTGTTTGTCTTTATTTAAAAAATAGGAATTTGAGGAAGATGCTTTGGCATGGGAAGAGAAATTGAATCGCATCAATGCATTATTTGATGTTTGGATAGATGTGCAGAGACGATGGGTGTACTTGGAGGGCATCTTTTCTGGAAGTGCTGATATACAGACTCTTCTTCCTGTTGAAACATCAAGATTCCAAAGG---TAATCTCTCAATGGATAGTTTGTTCTCCATTCTTTTATGTTGTTCCGACTTTCACATTTTTTAAAGTTCTCAACATTAGAACTATTTAGCTTTACCTTTAAATTTTTTTTATTTAAAGTCCATAACATTTATTCCTAAGTTATTAACTGTTTCAGTTTTCCCTTTAAATAATGGTAAAATGACTATGGTCTATAGTTCTGTACCAAAATATCTAATGATTAAAAGGCGATAAATCATTGTATGTGTTTGTTTACTATGCTGTTTGAAGAAATTGGGGCCAAATTAGTACTCAAGTTATTCTAATTAAAGTA-ATTCAGAAGAAAAATATATACTTTCAGAACTATTAATTAACTTAAGTATATTTTTTACCTATTTTAAAGTTATACTGCTAAAATTTGCACTTCTAAGAAATAG-GAATTTTTG---------------------AATAGAAAT---------------TTGAGTACATTTGTAAAAAATTATATTCAAATTTATTTAGAGAACTGAGCATAAATGTTTTCCTCCCTCTCTC----------
Ncooperi_BrasstBald_N824 --------------------------------------------------------------------------------------------------------------------------------------------------------------------------------------------------------------------------------------------------------------------CTACTTTGTCTAAATAAGAAAGTTAATGTATAAGAAAATATGTCTGTTGTATAACAGTTTTCTAAGTAATGATCTCAAGGATTCACTAATACTTCAAAGTTGACGAATTTTAAAATGTGCAAGTATTTTTAATTATATGTTCGCTGTTTGTCTGCTTTAAATACTGTTTCGAAGATTAAGTATTCATTTTACTAAACTGATTAGTAATTAATAAATTCAATATGTGAATTTTACTTTTTGAGTTTGTTTGTTCTTATTTAAAAAATAGGAATTTGAGGAAGATGCTTTGGCATGGGAAGAGAAATTGAATCGCATCAATGCATTATTTGATGTTTGGATAGATGTGCAGAGACGATGGGTGTACTTGGAGGGCATCTTTTCTGGAAGTGCTGATATACAGACTCTTCTTCCTGTGGAAACATCAAGATTTCAGAGGTATTAATCTCCCAATGGAAACTTTGTTCTTCATTCTTTAGTGGTGTTCCGACTTTCACATTTCTGAAAGTTCTCAAGATTAGAACTATTCAGCTTTACTTCAAAATTATT-TTTTTTAAAGTCCATAACATTTACTCCTAAGTTATTAACTGTTTCAGTTTTCCCTTTAAATAATGGTAAACTTA--ATAGTCTATAGTCCTGTACCAAAATATCTAATGATTAAAAGGCAATAAATCATTGCATCTGTTGGTTTACTATGATGTATGAAAAAATCTGGGCCAAATTAATGCTCAAC-TTTTTTATTGTAATAACATTCAAAAGAAAAAAAGGTACTTTCAGAACTATGAATTAACTTAAGTATATTTTTTACCTGTTTTAAAGTGAAACTACTAAAATTTGTACTACTAGAAAAAGATGAATTTTAGGATTCTGTTCTACTGTTATTTAATAAAAATTTAAAATATTAAACCTTAAGTACATTTATAAAATTATTTATATAAATTTATTTAGAGAACTAAGCATAAATGTTTTTCTCTTTCTCTCAAATTGTACT
Ncooperi_CheoahDam_N1122 TCTGGAAATAACAGCATTAAAAATTTAATTCAACTAATTTTGAAAGTTGAAAGAAACAAAAATGTATTGAAAATATCTTAAAAATGTATAATGCATTTGTATTTAAAAATGATTTTTTATCGCAATTCATCAAAACAGTTACTATCAAGTTACTACACTTACAAGTCTGTGAAATACATCATCAGGAGCATTTGAATACTCTTTCGTTATATTTTTTGAACACATTTTGTTCCTAACTTGTCAATACCAGAGGAAAATCTCTACTTTGTCTAAATAAGAAACTTAATGTATAAGAAAATATGTCTGTTGTAAAACAGTTTTCTAAGTAATGATCTCAAGGATTCACTAATACTTCAAAGTTGACGAATTTTAAAATGTGAAAGTATTTTTAATTATATGTTCGCTGTTTGTCTGCTTTAAATACTGTTTCGAAGATTAAGTATTTATTTTATTAAACTGATTAGTAATTAATAAATTAAGTATTTGAATTTTACGTTTTGAGTGTGTTTGTCTTTATTTAAAAAATAGGAATTTGAGGAAGATGCTTTGGCATGGGAAGAGAAATTGAATCGCATCAATGCATTATTTGATGTTTGGATAGATGTGCAGAGACGATGGGTGTACTTGGAGGGCATCTTTTCTGGAAGTGCTGATATACAGACTCTTCTTCCTGTTGAAACATCAAGATTCCAAAGG---TAATCTCTCAATGGATAGTTTGTCCTCCATTCTTTTATGGTGTTCTGGCTTTCACATTTTTGAAAGTTCTCAAGATTAGAACTATTTAGCTTTACTTTTAATTTTTTTTTATTTAAAGTCCATAACATTTATTCCTAAGTTATTAACTGTTTCAGTTTTCCCTTTAAATAATGGTAAAATGACTATGGTCTATAGTCCTGTACCAAAATATCTAATGATTAAAAGGCGATAAATCATTGTATGTGTTTGTTTACTATGCTGTTTGAAGAAATTGGGGCCAAATTAGTACTTAAGTTATTCTAATTAACGTA-ATTCAGAAGAAAAATATATACTTTCAGAACTATTAAATAACTTAAGTATATTTTTTACCTATTTTAAAGTTATACTGCTAAAATTTGCACTTCTAAGAAATAG-GAATTTTTGGATTATGTACTATTGCTATTTAATAAAAATTAAAAATATTAAACCTTGAGTATATTTGTAAAAAATTATATTCAAATTTATTTAGAGAACTGAGCATAAATGTTTTCCTCTCTCTCTCTAATTATCGT
Ncooperi_NantRiverGorge_N682 ----------------------------------------------------------------------------------------TAATGCATTTGTATTTAAAAATGATTTTTTATCGCAATTCATCAAAACAGTTACTTACAAGTTACTACACTTACAAGTCTGTGAAATACATCATCAGGAGCATTTGAAGACACTTTCGTTGTATTTTT-GAACACATTTTGCTCCTAACTTGTCAATACTAGAGGAAAATCTCTACTTTGTCTAAATAAAAAAAAT-ATGTATAAGAAAATATGTCTGTTGTATAACAGTTTTCTAAGTAATGATCTCAAGGATTCACTAATACTTCAAAATTGACGAATTTTAAAATGTGAAAGTATTTTTAATTATATGTTCGCTGTTTGTGTGCTTTAAATAGTGTTTCGAAGATTAAGTATTCATTTTACTAAACTGATTAGTAATTAATAAATTCAATATGTGAATTTTACTTTTTGAGTTTGTTTGTTCTTATTTAAAAAATAGGAATTTGAGGAAGATGCTTTGGCATGGGAAGAGAAATTGAATCGCATCAATGCATTATTTGATGTTTGGATAGATGTGCAGAGACGATGGGTGTACTTGGAGGGCATCTTTTCTGGAAGTGCTGATATACAGACTCTTCTTCCTGTGGAAACATCAAGATTTCAGAGGTATTAATCTCCCAATGGAAACTTTGTTCTTCATTCTTTAGTGGTGTTCCGACTTTCACATTTCTGAAAGTTCTCAAGATTAGAACTATTCAGCTTTACTTCAAAAA----TTTTTTTAAAGTCCATAACATTTACTCCTAAGTTATTAACTGTTTCAGTTTTCCCTTTAAATAATGGTAAACTTA--ATAGTCTATAGTCCTGTACCAAAATATCTAATGATTAAAAGGCAATAAATCATTGCATCTGTTGGTTTACTATGATGTATGAAAAAATCTGGGCCAAATTAATGCTCAAC-TTTTTTATTGTAATAACATTCAAAAGAAAAAAAGGTACTTTCAGAACTATGAATTAACTTAAGTATATTTTTTACCTGTTTTAAAGTGAAACTACTAAAATTTGTACTACTAGAAAAAGATGAATTTTAGGATTCTGTTCTACTGTTATTTAATAAAAATTTAAAATATTAAACCTTAAGTACATTTATAAAATTATTTATATAAATTTATTT---------------------------------------------
Ncooperi_RockCrRoad_N1160 TCTGGAAATAACAGCATTAAAAATTTAATTCAACTAATTTTGAAAGTTGAAAGAAACAAAAATGTATTGAAAATATCTTAAAAATGTATAATGCATTTGTATTTCAAAATGATTTTTTATCGCAATTCATCAAAACAGTTACTATCAAGTTACTACACTTACAAGTCTGTGAAATACATCATCAGGAGCATTTGAATACTCTTTCGTTATATTTTTCGAACACATTTTGCTCCTAACTTGTCAATACTAGAGGAAAATCTCTGCTTTGTCTAAATAAGAAACTTAATGTATAAGAAAATATGTCTGTTGTAAAACAGTTTTCTAAGTAATGATCTCAAGGATTCACAAATACTTCAAAGTTGACGAATTTTAAAATGTGAAAGTATTTTTAATTATATGTTCCCTGTTTGTCTGCTTTAAATACTGTTTCAAAGATTAAGGACTTATTTTACTAAACTGAATACTCATTAATAAATTAAATATGTGAATTTTACATTTTGAGTGTGTTTGTCTTTATTTAAAAAATAGGAATTTGAGGAAGATGCTTTGGCATGGGAAGAGAAATTGAATCGCATCAATGCATTATTTGATGTTTGGATAGATGTGCAGAGACGATGGGTGTACTTGGAGGGCATCTTTTCTGGAAGTGCTGATATACAGACTCTTCTTCCTGTTGAAACATCAAGATTCCAAAGG---TAATCTCTCAATGGATAGTTTGTTCTCCATTCTTTTATGTTGTTCCGACTTTCACATTTTTTAAAGTTCTCAAGATTAGAACTATTTAGCTTTACTTTTAATTTTTTTTTATTTAAAGTCCATAACATTTATTCCTGAGTTATTAACTGTTTCAGTTTTCCCTTTAAATAATGGTAAAATGACTATGGTCTATAGTCCTGTACCAAAATATCTAATGATTGAAAGGCGATAAATCATTGTATGTGTTTGTTTACTATGCTGTTTGAAGAAATTGGGGCCAAATTAGTACTCAAGTTATTCTAATTAAAGTA-ATTCAGAAGAAAAATATATACTTTCAGAACTATTAATTAACTTAAGTATATTTTTTACCTATTTTAAAGTTATACTGCTAAAATTTGCACTTCTAAGAAATAG-GAATTTTTGGATTATGTACTATTGCTATTTAATAAAAATTAAAAATATTAAACCTTGAGTACATTTGTAAAAAATTATATTCAAATTTATTTAGAGAACTGAGCATAAATGTTTTCCTCCCCCTCTCTAATTATCGT
Ncoylei_Apalachia_N1195 -----------------------------------------------------------------------------------------------------------------------------------------------------------------------------------------------------ACAC--TCGTTATATTTTTCCAACAAATTTTGCTCATAATCCGTCATTACTAGAGGAAAATCTCAATTTGGTCTAAATAAAAAAATTAATTTATAG-AAGAAATGTCTGCTCTATAACAGTTTTCTAAGTAATGATTTCAAGGATGCGCTAATACTTAAAAGTTGATGAATTTTAAAGTGTGAAACTATTTTTAATTATATGTTCGCTGTTTGTGTGCTTTAAATACTGTTTCAAAGATTAAGTACTTATTTTACTAAAC---TTAGTCATTAATAAATTAAATGTGTGAATTTTACATTTTGAGTTTGT----CTTTATTTAAAAAATAGGAATTTGAGGAAGATGCTTTGGCATGGGAAGAGAAATTGAATCGCATCAATGCATTATTTGATGTTTGGATAGATGTGCAGAGACGATGGGTGTACTTGGAGGGCATCTTTTCTGGAAGTGCTGATATACAGACTCTTCTTCCCGTGGAAACATCAAGATTTCAGAGGTATTAATCTCCCAATGGAAACTTTATTCTCCATTCTTTAGTGGTGTTCCGACTTTCACATTTCTGAAAGTTCTCAAGATTAGAACTATTTAGCTTTACTTCAAAAAAGAA-TTTTTTAAAGTCCATAACATTTACTCATAAGTTATTAACTGTTTCACT-------------------------------------------------------------------------------------------------------------------------------------------------------------------------------------------------------------------------------------------------------------------------------------------------------------------------------------------------------------------------------------------------------------
Ncoylei_DinkinCove_N1118 TCTGTAAATTACTGCATTAAAAATTTAATTCAACTAATTTTGTAG---GAAAGAAACAAAAATGTATTGAAAATACTTTAAAAATGTATAATGCATTTGTATTTAAAGATGATGTTTTATCGCAATTCATCAAAACAATTACTTACAAGTTACTACACTTACAAGTCGGTGAAATACATCATTAGGAGCATTTGAATACAC--TCGTTATATTTTTCCAACAAATTTTTCTCATAATCCGTCATTACTAGAGGAAAATCTCAATCTGGTCTAAATAAAAAAATTAATTTATAG-AAGAAATGTCTGCTCTATAACAGTTTTCTAAGTAATGATTTCAAGGATGCACTAATACTTAAAAGTTGATGAATTTTAAAGTGTGAAACTATTTTTAATTATATGTTCGCTGTTTGTGTGCTTTAAATACTGTTTCAAAGATTAAGTACTTATTTTACTAAACTGATTAGTCATTAATAAATTAAATATGTGAATTTTACATTTTGAGTTTGC----CTTTATTTAAAAAATAGGAATTTGAGGAAGATGCTTTGGCATGGGAAGAGAAATTGAATCGCATCAATGCATTATTTGATGTTTGGATAGATGTGCAGAGACGATGGGTGTACTTGGAGGGCATCTTTTCTGGAAGTGCTGATATACAGACTCTTCTTCCTGTTGAAACATCAAGATTTCAGAGGTATTAATCTCCCAATGGAAACTTTGTTCTTCATTCTTTAGTGGTGTTCCGCCTTTCACATTTCTGAAAGTTCTCAAGATTAGAACTATTTAGCTTTACTTCAAAAAAGAA-TTTTTTAAAGTCCATAACATTTACTCATAAGTTATTAACTGTTTC-------CCTTTAAATAATGGTAAACTGA--ATAGTCTATAGTCCTGTACCAAAATATCTAATGATTAAAACGCGATAAATCATTGTATGTGTTTGTTTACTATGATGTTCGAAAAAATCAGGGCCAAATTAGTGCTTAAGTCATTCCAATTAAAGTAAATTCAGAAGAAAAACAGATACTTTCAGAATTATTAATTAACTTAAGAATATTTTTTACCTATTTTAAAGTTATACTGCTAAAACTTGTACGTCTAAGAAAAGATGAATTTTGGGGTTCTGTACTACTGTGATTTAATAAAAATTAAAAGTATTAAACCTTGAGTACATTTGTAAAAATTTATATTCAAATTTCTTTAGAGAACTGAGCATAAATGTTTTCTTCACTCTTTTT----GTCTT
Ncoylei_TiptonCreek_N837 --------TAACTGCAATAAAAATTTAATTCAACTAATTTTGTAG---GAAAGAAACAAAAATGTATTGAAAATACCTTAAAAATGTATAATGCATTTGTATTTAAAGATGATTTTTTATCGCAATTCATCAAAACAGTTA----CAAGTTACTACACTTACAAGTCTGTGAAATACCTCATTAGGAGCATTTGAATACAC--TCGTTATATTTTTCCAACAAATTTTGCTCATAATCCGTCATTACTAGAGAAAAATCTCAATTTGGTCTAAATAAAAAAATTAATTTATAG-AAAAAATGTCTGCTCTATAACAGTTTTCTAAGTAATGATTTCAAGGATGCACTAATACTTAAAAGTTGATGAATTTTAAAGTGTGAAAGTATTTTTAATTATATGTTCGCTGTTTGTGTGCTTTAAATACTGTTTCGAAGATTAAGTACTTATTTTACTAAACTGATAAGTCATTAATAAATTAAATATGTGAATTTTACATTTTGAGTTTGT----CTTTATTTAAAAAATAGGAATTTGAGGAAGATGCTTTGGCATGGGAAGAGAAATTGAATCGCATCAATGCATTATTTGATGTTTGGATAGATGTGCAGAGACGATGGGTGTACTTGGAGGGCATCTTTTCTGGAAGTGCTGATATACAGACTCTTCTTCCTGTTGAAACATCAAGATTTCAGAGGTATTAATCTCCCAATGGAAACTTTGTTCTTCATTCTTTAGTGGTGTTCCGACTTTCACATTTCTGAAAATTCTCAAGATTAGAACTATTTAGCTTTACTTCAAAAAAGAA-TTTTTTAAAGTCCATAACATTTACTCATAAGTTATTAACTGTTTCACTTTTCCCTTTAAATAATGGTAAACTGA--ATAGTCTATAGTCCTGTACCAAAATATCTAATGATTAAAACGCGATAAATCATTGTATGTGTTTGTTTACTATGAC-----------------------------------------------------------------------------------------------------------------------------------------------------------------------------------------------------------------------------------------------------------------------------------------------------
Ncressleri_AndersonSpringCave_G2075 TCTGGAAATAAATGCATTAAAAATTTAATTCAACTAATTTTGGAAGTTGAAAGAAACAAAAATATATTGAAAACACCTTAAAAATGTATAATGCATTTGTATTTAAAAACGATTTTGTATCGTAATTCATCATAACAGTTACTTATAAGTTACTACACTTACAAGTCTGTGGAATACATCATTAAGAGCATTTGAATACAGTTTCGTTATATTTTTCTGACAAAATTTGCTCATAAC---TCATTACTAGAGGAAAATCTCGATTTTGTCTAAATAAGAAAGTTAATTTATAAGAAAAAATGTCTGCTGTATAACAGTTTTCTAAGTAATGATTTCATGGATTCACTAATACTTTG---TTGGTGAATTTTAAAATGTGAAAGTATTTTTAATCATATGTTCGCTGTTCGTGTTCTTTAAATACTGTTTGGAATATTAAGTATTTATCTTACTAAACTGATTAGTAATTAATAAATTAAATATGTGAATTTTACATTTTGAGTTTGTCTGTTCTTATTTAAAAAATAGGAATTTGAGGAAGATGCTTTGGCATGGGAAGAGAAATTGAATCGCATCAATGCATTATTTGATGTTTGGATAGATGTGCAGAGACGATGGGTGTACTTGGAGGGCATCTTTTCTGGAAGTGCTGATATACAGACTCTTCTTCCTGTTGAAACATCAAGATTTCAAAGGTTTTAATCTCTCAATGGAAACTTCGTTCTCCCGTC-CTAATGGTATTCCGACTTTCACATTTCTGAAAGTTCTCAAGATTGGAACTATTTAGCTTCACTTTTAAAAAAAAATTTTTTAAAGTCCATAACATTTACTCATAAGTTATTAACTGTTTCAGTTTTCCTTTTAAATAATGGTAAAATGA--ATAGTCTATAGTCCTGTACCAAAATAACTAATGATTAAAAGGCGATAAATCATTGTATGTGTTTGTTTACTACGATGTTTAAAAAAATCTGGGCCAAATTAGTGCTCAAGTTATTCCAATTAAAGTACATTCAGAAGGAAAAAAGATACTTTCCAAACTATTAATTAACGTAAGTATATTTTTTACCTATTTTAAAGTTAAACTATTAAAACTTGCACTACTAAGAAAAGATGAATTTTGGGATTCTGTACTACTGCTATTTAATAAAAGTTAAGAATATTAAAGCTTGGGTACATTTGTAAAAATGTATATGTAAATTTATGTAAAGAACTGAGCATAAATGTTTTCCTCATTATCTCTAA-------
Ncressleri_PigeonCave_G2077 TCTGGAAATAAATGCATTAAAAATTTAATTCAACTAATTTTGGAAGTTGAAAGAAACAAAAATATATTGAAAACACCTTAAAAATGTATAATGCATTTGTATTTAAAAACGATTTTGTATCGTAATTCATCATAACAGTTACTTATAAGTTACTACACTTACAAGTCTGTGGAATACATCATTAAGAGCATTTGAATACAGTTTCGTTATATTTTTCTGACAAAATTTGCTCATAAC---TCATTACTAGAGGAAAATCTCGATTTTGTCTAAATAAGAAAGTTAATTTATAAGAAAAAATGTCTGCTGTATAACAGTTTTCTAAGTAATGATTTCATGGATTCACTAATACTTTG---TTGGTGAATTTTAAAATGTGAAAGTATTTTTAATCATATGTTCGCTGTTCGTGTTCTTTAAATACTGTTTGGAATATTAAGTATTTATCTTACTAAACTGATTAGTAATTAATAAATTAAATATGTGAATTTTACATTTTGAGTTTGTCTGTTCTTATTTAAAAAATAGGAATTTGAGGAAGATGCTTTGGCATGGGAAGAGAAATTGAATCGCATCAATGCATTATTTGATGTTTGGATAGATGTGCAGAGACGATGGGTGTACTTGGAGGGCATCTTTTCTGGAAGTGCTGATATACAGACTCTTCTTCCTGTTGAAACATCAAGATTTCAAAGGTTTTAATCTCTCAATGGAAACTTCGTTCTCCCGTC-CTAATGGTATTCCGACTTTCACATTTCTGAAAGTTCTCAAGATTGGAACTATTTAGCTTCACTTTTAAAAAAAAATTTTTTAAAGTCCATAACATTTACTCATAAGTTATTAACTGTTTCAGTTTTCCTTTTAAATAATGGTAAAATGA--ATAGTCTATAGTCCTGTACCAAAATAACTAATGATTAAAAGGCGATAAATCATTGTATGTGTTTGTTTACTACGATGTTTAAAAAAATCTGGGCCAAATTAGTGCTCAAGTTATTCCAATTAAAGTACATTCAGAAGGAAAAAAGATACTTTCCAAACTATTAATTAACGTAAGTATATTTTTTACCTATTTTAAAGTTAAACTATTAAAACTTGCACTACTAAGAAAAGATGAATTTTGGGATTCTGTACTACTGCTATTTAATAAAAGTTAAGAATATTAAAGCTTGGGTACATTTGTAAAAATGTATATGTAAATTTATGTAAAGAACTGAGCATAAATGTTTTCCTCATTATCTCTAATTATCCT
Ncrosbyi_MtMitchell_N210 --------TAACTGCATTAAAAATTTAATTCAACTAATTTTGAAAGTTGAAAGAAACAAAAATATATTGAAAATACCTTAAAAATGTATAATGCATTTGTATT-----GTGATTTTTTATTGCAATTCATCATAACAGTTACTTACAAGTTACTACACTTACAAGTCTGTGAAACACATCACTAGGAGCATTTGAATACACTTTCGTTATATTTTTCCAACATATTTTACTCTTAACTTGTCAATACTAGAGGAAAATCTCGACTTTGTCTAAATAAGAAAGTTAATGTATAAGAAAATATGTCTGTTGTATAACATTTTTCTAAGTAATGATCTCGAGGATTCACTATTACTTTAAAGTTGATGAATTTTAAAATGTGAAAGTATTTTTAATTATATGTTCGCTGTTTGTGTGCTTTAAATACTGTTTCGTGGATTAAGTATTCATTTGACTAAACTGATTAGTCATTAATAAATTAAATATGTGAATTTTACATTTTGAATTTGTTTGTCCTTATTTAAAAAATAGGAATTTGAGGAAGATGCTTTGGCATGGGAAGAGAAATTGAATCGCATCAATGCATTATTTGATGTTTGGATAGATGTGCAGAGACGATGGGTGTACTTGGAGGGCATCTTTTCTGGAAGTGCCGATATACAGACTCTTCTTCCTGTGGAAACATCAAGATTTCAAAGGTATTAATCTCTCAATGGAAACTTTGTTCTCCCTTCTTTAACGGTGTTCCGACTTTCACATTTTTGAAAGTTCTCTAGATTAGAACTATTTAGCTTTACTTTTAATTTTTTTTTATTTAAAGTCCATAACATTTATTCCAAAGTTATTAACTGTTTCAGTTTTCCCTTTAAATAATGGTAAAATGAATATGGTCTATAGTCCTGTACCAAAATATCTAATGATTAAAAGGCGATAATTCATCGTATGTGTTTCTTTGCTATGATGTTTGAAAAAATCAGGTCCAAATTAGTGCTCAATTTATTCTAATTAAAGTGCATTCAGAATGAAAA-AGATACTTTCAGAGCTATTCA-TGAATTAAGTATATTTTTTACCTATTTTGAAGTTATATTGCTAAAACTTGCACTTCTAAGAAAAGATGAATTTTAGGATTCTGTACTACTGCTATTTAATAAAAATTAAAAATATTAAACCTTGAGTACATTTGTAAAAATTTATATTCAATTTA-------------------------------------------------
Ncrosbyi_PricesCrk_N1143 TCTGGAAATAACTGCATTAAAAATTTAATTCAACTAATTTTGAAAGTTAAAAGAAACAAAAATATATTGAAAATACCTTAAAAATGTATAATGCATTTGTATT-----GTGATTTTTTATTGCAATTCATCATAACAGTTA----CAAGTTACTACACTTACAAGTCTGTGAAATACATCACTAGGAGCATTTGAATACAC-------ATATTTTTCCAACATATTTTGCTCTTAACTTGTCAATACTAGGGAAAAATCTCGACTTTGTCTAAATAAGAAAGTTAATGTATAAGAAAATATGTCTGTTGTGTAACATTTTTCTAAGTAATGATCTCGAGGATTCACTATTACTTTAAAGTTGACGAATTTTAAAAGGTGAAAGTATTTTTAATTGTATGTTCGCTGTTTGTGTGCTTTAAATACTGTTTCGTGGATTAAGTATTCATTTGACTAAACTGATTAGTCATTAATAAATTAAATATGTGAATTTTACATTTTGAGTTTGTTTGTCCTTATTTAAAAAATAGGAATTTGAGGAAGATGCTTTGGCATGGGAAGAGAAATTGAATCGCATCAATGCATTATTTGATGTTTGGATAGATGTGCAGAGACGATGGGTGTACTTGGAGGGCATCTTTTCTGGAAGTGCCGATATACAGACTCTTCTTCCTGTGGAAACATCAAGATTTCAAAGGTATTAATCTCTCAATGGAAACTTTGTTCTCCCTTCTTTAACGGTGTTCCGACTTTCACATTTTTGAAAGTTCTCATGATTAGAACTATTTAGCTTTACTTTTAATTTTTTTTTATTTAAAGTCCATAACATTTATTCCAAAGTTATTAGCTGTTTCAGTTTTCCCTTTAAATAATGGTAAAATGAATATGGTCTATAGTCCTGTACCAAAATATCTAATGATTAAAAGGTGATAAATCATCGTATGTGTTTGTTTGCTATGATGTTTGAAAAAATCAGGTCCAAATTAGTGCTCAAGTTATTCTAATTAAAGTACATTCAGAATAAAAACAGATACTATCGGAGCTATTCA-TGAATTAAGTATATTTTTTACCTATTTTGAAGTTATATTGCTAAAACTTGCAC--CTAAGAAAAGATGAATTTTAGGATTCTGTACTACTGCTATTTAATAAAAATTAAAAATATTAAACCTTGAGTACATTTGTAAAAATTTATATTCAAATTTATTTAGAGAACTGATCATAAATGTTTTCTTCACTCTTTCTAATTGTTCT
Ncrosbyi_ShufordCrk_N1148 --TGGAAATAACTGCATTAAAAATTTAATTCGACTAATTTTCAAAGTTGAAAGAAACAAAAATGTATTGAAAATACCTTAAATATATATAATGCATTTGTATT-----GTGATTTTTTATTGCAATTCCTCATAACAGTTA-CTTCAAGTTACTACACTTGCAAGTCTGTGAAATACATCACTAGGAGCATTTGAATACACTTTCGTTATATTTTTCCAACATATTTTGCTCTTAATTTGTCAATGCTAC--------------------------------------------AAAATATGTCTGTTGTATAACATTTTTCTAAGTAATGATCTCAAGGATTCACTATTACTTTAAAGTTGACGAATTTTAAAATGGGAAAGTATTTTTAATTATATGTTCGCTGTTTGTGTGCTTTAAATACTGTTTCGTAGATTAAGTATTCATTTGACTAAACTGATTAGTCATTAATAAATTAAATATGTGAATTTTACATTTTGA----GTTTGTTCTTATTTAAAAAATAGGAATTTGAGGAAGATGCTTTGGCGTGGGAAGAGAAATTGAATCGCATCAATGCATTATTTGATGTTTGGATAGATGTGCAGAGACGATGGGTGTACTTGGAGGGCATCTTTTCTGGAAGTGCTGATATACAGACTCTTCTTCCTGTGGAAACATCAAGATTTCAAAGGTATTAATCTCTCAATGGAAACTTTGTTCTCCCTTCTTTAACGGTGTTCTGACTTTCACATTTTTGAAAGTTCTCAAGATTAGAACTATTTAGCTTTACTTTTAATTTTTTTTTATTTAAAGTCCATAATATTTATTCC-----TATTAACTGTTTCAGTTTTCCCTTTAAATAATGGTGAAATGAATATGGTCTATAGTCCTGTGCCAAAATATCTAATGATTAAAAGGCGATAAATCATTGTATGTGTTTGTTTGCTATGATGTTTGAAAAAATCAGGTCCAAATTAGTGCTCAAGTTATTCTAATTAAAGTACATTCAGAATAAAAAAAGATACTTTCAGAGCTATTCA-TGAATTAAGTATATTTTTTACCTATTTTGAAGTTATATTGCTAAAACTTGCACTTCTAAGAAAAGA-------------------TTACTGCTATTTAATAAAAATTAAAAATATTAAACCTTGAGTACATTTGTAAAAATTTATATTCAAATTTATTTAGAGAACCGAGCATAAATGTTTTCTTCACTCTTTCTAATTGTTCT
Ndellingeri_BullpenBridge_N109 --------TAACAGCATTAAAAATTTAATTCAACTATTTTTGAAAGTTGAAAGAAACAAAAATATATTGAAAATACCTTAAAAATGTATAATGCATTTGTATTTAAAAATGATTTTTTATCACAATTCATCAAAACAG----TTACAAGTTACTACACTTACAAGCCTGTGAAATACATCATCAGGAGCATTTGAATACACTTCCGTTATATTTTTCGAACACATTTTGCTCCTGACCTGTCAATACTGGAGGAAAATCTCTACTTTGTCTAAATAAGAAAGTTCATGTATAAGAAAATATGTCTGTTGTATAACAGTTTTCTAAGTAATGATCTCAAGGATTCACTAATACTTCAAAATTGACGAATTTTAAAATGTGAAAGTATTTTTAATTATATGTTCGCTGTTTGTGTGCTTTAAATAGTGTTTCGAAGATTAAGTATTCATTTTACTAAACTGATTAGTAATTAATAAATTCAATATGTGAATTTTACTTTTTGAGTTTGTTTGTTCTTATTTAAAAAATAGGAATTTGAGGAAGATGCTTTGGCATGGGAAGAGAAATTGAATCGCATCAATGCATTATTTGATGTTTGGATAGATGTGCAGAGACGATGGGTGTACTTGGAGGGCATCTTTTCTGGAAGTGCTGATATACAGACTCTTCTTCCTGTGGAAACATCAAGATTTCAGAGGTATTAATCTCCCAATGGAAACTTTGTTCTTCATTCTTGAGTGGTGTTCCGACTTTCACATTTCCGAATGTTCTCAAGATGATGTCTATTCAGCTTTACTTTAAAAAAAAAATTTTTTAAAGTCCATAACATTTACTCCTAAGTTATTAACTGTTTCAGTTTTCCCTTTAAATAATGGTAAACTTA--ATAGTCTATAGTCCAGTACCAAGATATCTAATGATTAAAAGGCGATAAATCATTGCATCTGTTGGTTTACTATGATGTATGAAAAAATCTGGGCCAAATTAATGCTCAACTTTTTTTATTGTTATAACATTCAAAAGAAAAAAAGGTACTTTCAGAACTATGAATTAACTTAAGTATATTTTTTACCTGTTTTAAAGTGAAACTGCTAAAATTTGTACTACTGGAAAAAGATGAATTTTAGGATTCTGTACTACTGTTATTTAATAAAAATTTAAAATATTAAACCTTCAGTACATTTATAAAATTATTTATATAAATTTATTTAGAGAACTACGCATAAATGTTTTTCTCAATCTCTCAAATTGTACT
Ndellingeri_WhitewFalls_N887 TCTGAAAATAACAGCATTAAAAATTTAATTCAACTATTTTTGAAAGTTGAAAGAAACAAAAATATATTGAAAATACCTTAAAAATGTATAATGCATTTGTATTTAAAAATGATTTTTTATCACAATTCATCAAAACAG----TTACAAGTTACTACACTTACAAGCCTGTGAAATAAATCATCAGGAGCATTTGAATACACTTTCGTTATATTTTTCGAACACATTTTGCTCCTGACTTGTCAATACTAGATGAAAATCTCTACTTTGTCTAAATAAGAAAGTTCATGTATAAGAAAATATGTCTGTTGTATAACAGTTTTCTAAGTAATGATCTCAAGGATTCACTAATGCTTCAAAATTGACGAATTTTAAAATGTGAAAGTATTTTTAATTATATGTTCGCTGTTTGTGTGCTTTAAATAGTGTTTCGAAGATTAAGTATTCATTTTACTAAACTGATTAGTAATTAATAAATTCAATATGTGAATTTTACTTTTTGAGTTTGTTTGTTCTTATTTAAAAAATAGGAATTTGAGGAAGATGCTTTGGCATGGGAAGAGAAATTGAATCGCATCAATGCATTATTTGATGTTTGGATAGATGTGCAGAGACGATGGGTGTACTTGGAGGGCATCTTTTCTGGAAGTGCTGATATACAGACTCTTCTTCCTGTGGAAACATCAAGATTTCAGAGGTAT-----------TGGAAACTTTGTTCTTCATTCTTGAGTGGTGTTCCGACTTTCACATTTCCTAATGTTCTCAAGATGATGTCTATTCAGCTTTACTTAAAAAAAA--ATTTTTTAAAGTCCATAACATTTACTCCTAAGTTATTAACTGTTTCAGTTTTCCCTTTAAATAATGGTAAACTTA--ATAGTCTATAGTCCAGTACCAAGATATCTAATGATTAAAAGGCGATAAATCATTGCATCTGTTGGTTTACTATGATGTATGAAAAAATCTGGGCCAAATTAATGCTCAACTTTTTTTATTGTAATAACATTCAAAAGAAAAAAAGGTACTTTCAGAACTATGAATTAACTTAAGTATATTTTTTACCTGTTTTAAAGTGAAACTGCTAAAATTTGTACTACTGGAAAAAGATGAATTTTAGGATTCTGTACTACTGTTATTTAATAAAAATTTAAAATATTAAACCTTCAGTACATTTATAAAATTATTTATATAAATTTATTTAGAGAACTAAG----------------------------------
Ndilutus_GrassyCreek_N670 -------------------------------------------------------------------------------------------------------------------------------------------------------------------------------------------------------------------------------------------------------------------------------------------------------------------------------------GTAATGATCTCAAGGATTCACTAACACTTCAAAGTTGACGAATTTTAAAATGTGAAAGTATTTTTAATTATATGTT-----------TGCTTTAAATACTGTTTCGAAGATTAAGTATTTATTTTATTAAACTGATTAGTAATTAATAAAT----T----GAATTTTACATTTTGA----GTTTGTCTTTATTTAACGAATAGGAATTTGAGGAAGATGCTTTGGCATGGGAGGAGAAATTGAATCGCATCAATGCATTATTTGATGTTTGGATAGATGTGCAGAGACGATGGGTGTACTTGGAGGGCATCTTTTCTGGAAGTGCTGATATACAGACTCTTCTTCCTGTGGAAACATCAAGATTTCAAAGGTATTAATCTCTCAACGGAGACTTTGTTCTATATTCTTTTATGGTGTTCCGACTCTCACATTTCTAAAAGTTCTCAAGATTAGAACTATTTAGCTTTACTTTTAAATTTTTTTTATTT-AAGTCCATAACATTTATTCCTAAGTTATTAACTGTTTCAGTTTTCCCTTTAAATAATGGTGAAATGAATATGGGCTATAGTCCTGTAC--------------------------------------------------------------------------------------------------------------------------------------------------------------------------------------------------------------------------------------------------------------------------------------------------------------------------------------------------------------
Ndilutus_StarveRockCave_G3174 TCTAGAAATAACAACATTAAAAATTTAATTCAACTAATTTTGAAAGTTGAAAGAAACAAAAATGTATTGAAAATATCTTAAAAATGTATAATGCATTTGTATTTAAA-ATGATTTTTTATCGCAATTCATCAAAACAGTTACTATCAAGTTACTACACTTACAAGTCTGTGAAATACATCATCAGGAGCATTTGAATACACTTTCGTTATATTTTTCGAACACATTTTGCTCCTAACTTGTCAATACTAGAGGAAAATCTCTACTTTGTCTAAATAAGAAAGTTAATGTATAAGAAAATATGTCTGTTGTATAACAGTTTTCTAAGTAATGATCTCAAGGATTCACTAACACTTCAAAGTTGACGAATTTTAAAATGTGAAAGTATTTTTAATTATATGTT-----------TGCTTTAAATACTGTTTCGAAGATTAAGTATTTATTTTATTAAACTGATTAGTAATTAATAAAT----T----GAATTTTACATTTTGA----GTTTGTCTTTATTTAACGAATAGGAATTTGAGGAAGATGCTTTGGCATGGGAGGAGAAATTGAATCGCATCAATGCATTATTTGATGTTTGGATAGATGTGCAGAGACGATGGGTGTACTTGGAGGGCATCTTTTCTGGAAGTGCTGATATACAGACTCTTCTTCCTGTGGAAACATCAAGATTTCAAAGGTATTAATCTCTCAACGGAGACTTTGTTCTATATTCTTTTATGGTGTTCCGACTCTCACATTTCTAAAAGTTCTCAAGATTAGAACTATTTAGCTTTACTTTTAAATTTTTTTTATTT-AAGTCCATAACATTTATTCCTAAGTTATTAACTGTTTCAGTTTTCCCTTTAAATAATGGTGAAATGAATATGGGCTATAGTCCTGTACCAAAATATCTAACGATTAAAAGGTGATAAATCATTGTATGTGTTTGTTTACTAT-TGGGGCCAAAAAATTGGGGCCAAATTAGTGCTCAAGTTATTCTAATTAAAGTA-ATTCAGAAGAAAAATATACACTTTCAGAACTATGAATTAACTTAAGTATATTTTTTACCTATTTTAAAATTATACTGCTAAAACTTGTACTTCTGAGAAATAG-GAATTTTTGGATTATGTACTATTGCTATTTAATAAAAATTAAAAATATTAAACCTTGAGTACATTTGTAAAAAATTATATTCAAATTTATTTAGAGAACTGAACATGAATGTTTTCCTCCCTCTCTCTAATTGTCCT
Nesticus_nahaunus_Mexico_G2881 -----------------------------------------------------------------------------------------------------------------------------------------------------------------------------------------------------------------------------------------------------------------------------------------------------------------------------------------------------------------------------------------------------------------------------------------------------------------------------------------------------------------------T-------TTTTCTTTAAAAAATAGGAATTTGAGGAAGATGCTTTGGCATGGGAAGAGAAATTAAATCGCATCAATGCGTTGTTTGATGTTTGGATAGATGTTCAGAGACGATGGGTGTACTTAGAAGGCATCTTTTCTGGAAGTGCTGATATACAGACTCTTCTTCCTGTTGAAACATCAAGATTTCAAAGGTATTAATCTCTCAATGAAAATGTCTTCCCCCATTCTGTAATGGCATTTTTACTTTCACATTCCTGAAAGTTCTCAAGCTTAGAACCGTTTAGCTTTATTAAAAAGAAAGCATTTTTTAAAGTCTATAACATTTACTCATAAGTTATTAATTGTTTAAGTTTTCCCTTTGAATAATGAGAAAATGAATATAATCTCTAGTTCTGTACCAAAATATCTACTGATTAAAAGGCGGTAAATCATTGTATGTGTTGGTTTACAATAATATTTGAAAAAATCAGGGTCAAATTAGGGCTTAAGTTATTCTAATTAAAGTACATTC-----GAAAAAAAATACTTTCAAAACTATTAATTTACTTAAGTATGTTTGTTAGCTATTTTAAAGTTATACTACTAAATTTTGCACTACTAAGAAAAGATGAATTTTAGGATTCCGTAC----------------------------------------------------------------------------------------------------------------------
Nfridelli_LittlePigeon_N262 TCTGAAAATAACAGCATTAAAAATTTAATTCAACTATTTTTGAAAGTTGAAAGAAACAAAAATGTATTGAAAATACCTT-AAAATATATAATGCATTTGTATTTAAAAATGATTTTTTATCGCAATTCATCAAAACAGTTACTTACAAGTTACTACACTTACAAGTCTGTGAAATACATCATCAGGAGCATTTGAATACACTTTCGTTATATTTTTCGAACACATTTTGCTCCTAACTTGTCAATACTAGAGGAAAATCTCTACTTTGTCTAAATAAGAAAGTTAATGTATAAGAAAATATGTCTGTTGTATAATAGTTTTCTAAGTAATGATCTCAAGGATTCACTAATGCTTCAAAATTGACGAATTTTAAAATGTGAAAGTATTTTTAATTATATGTTCGCTGTTTGTGTGCTTTAAATAGTGTTTCGAAGATTAAGTATTCATTTTACTAAACTGATTAGTAATTAATAAATTCAATATGTGAATTTTACTTTTTGAGTTTGTTTGTTCTTATTTAAAACATAGGAATTTGAGGAAGATGCTTTGGCATGGGAAGAGAAATTGAATCGCATCAATGCATTATTTGATGTTTGGATAGATGTGCAGAGACGATGGGTGTACTTGGAGGGCATCTTTTCTGGAAGTGCTGATATACAGACTCTTCTTCCTGTTGAAACATCAAGATTTCAGAGGTATTAATCTCCCAATGGAAACTTTGTTC-------TTTAAGGAAGTTCTGACTTTCACATTTCTGAAAGTTCTCAAGATTAGAACTATTTAGCTTTACTTTAAAATAAAA-TCTGTTAAAGTCCATAACATTTACTCCTAAGTTATT----GTTTCAGTTTTCCCTTTAAATAATGGTAAAATGAATATAGTCTATTGTCCTGTACCAAAATATCTAATGATTAAAAGGTGATAAATCATTGCATCTGTTGGTTTACTATGATGTATGAAAAAATCTGGGCCGAATTAATGCTCAAC-TTTTTTATTGTAATGACATTCAAAAGAAAAAAAAGTACTTTCAGAACTATGAATTAACTTAAGTATATTTTTTACCTGTTTTAAAGTGAAACTACTAAAATTTGTACTACTAGAAAAAGATGAATTTTAGGATTCTGTACTACTGTTATTTAATAAAAATTTAAAATATTAAACCTTGAGTACATTTATAAAATTATTTATATAAATTTATTTAGAGAACTGAGCATAAATGTTTTTCTCATTCTCTCAAATTG----
Nfurtivus_HugdenBranch_G3175 TCTGGAAATAACAGCATTAAAAATTTAATTCAACTAATTTTGAAAGTTGAAAGAAACAAAAATGTATTGAAAATATCTTAAAAATGTATAATGCATTTATATTTAAAAATAATTTTTTATCGCAACTCATCAAAACAGTTAC-----------TACGCTTACAAGTCTGTGAAATACATCATCAGGAGCATTTGAATACACTTTCCTTATATTTTTAGAACACATTTTGCTCCGAACTTGTCAATACTAGAGGAAAATCTCTACTTTGTCTAAATAAGAAAGTTAATGTATAAGAAAATATGTCTGTTGTATAACAGTTTTCTAAGTAATATTCTCAAGGATTCACTAATACTTCAACATTGACAAATTTTAAAATGCGAAAGTATTTTTAATTATATGTTCGCTGTTTGTGTGCTTTAAATACTGTTTCGAAGATTAAGCATTCATATGACTAAACTGATTAGTAATTAATAAATTAAATATGTGAATTTTACATTTTGAGTTTGTTTGTTCTTATTTAAAAAATAGGAATTTGAGGAAGATGCTTTGGCATGGGAAGAGAAATTGAATCGCATCAATGCATTATTTGATGTTTGGATAGATGTGCAGAGACGATGGGTGTACTTGGAGGGCATCTTTTCTGGAAGTGCTGATATACAGACTCTTCTTCCTGTTGAGACATCAAGATTTCAGAGGTATTAATCTCCCAATGGAAACTTTGTTCTTCATTCTTCAGTGGTGTTCTGACTTTCACATTTCTGAAAGTTCTCAAGATTAGAACTATTTAGCTTTACTTCAAAAAAGAA-------TAAGTCCATAACATTTACTCCTAAGTGATTAACTGTTTCAGTTTTCCTTTTAAATAATGGTAAACTGA--ATAATCTATAGTCCTGTACCAAAATATCTAATGAGTAAAAGGCAATAAATCATTGTATGTGTTTGTTTACTATGATGTTTGAAAAAATCAGGTCCAAATTAGTGCTCAAGTTGTTCTAATTAAAGTACATTCAGAATAAAAAAAGATACTTTCAGAGCTATTAATTAACTTAAGTATATTTTTTACCTATTTTAAATTTATACTGCTAAAACTTGCACATGTAAGAAAAGATGAATTTTGGGGTTCTGTACTACTGCGATTTAATAAAAATTAAAAGTATTAAACTTTGAGTACATTTGTAAAGAAGTATATTCAAATTTATTTAGAGAACTGAGCATAAATGTTTTCTCCTCTCTCTCTAATTGTCCT
Nfurtivus_RaccoonMtn_N1026 TCTGGAAATAACAGCATTAAAAATTTAATTCAACTAATTTTGAAAGTTGAAAGAAACAAAAATGTATTGAAAATATCTTAAAAATGTATAATGCATTTATATTTAAAAATAATTTTTTATCGCAACTCATCAAAACAGTTAC-----------TACACTTACAAGTCTGTGAAATACATCATCAGGAGCATTTGAATACACTTTCCTTATATTTTTAGAACACATTTTGCTCCGAACTTGTCAATACTAGAGGAAAATCTCTACTTTGTCTAAATAAGAAAGTTAATGTATAAGAAAATATGTCTGTTGTATAACAGTTTTCTAAGTAATATTCTCAAGGATTCACTAATACTTCAACATTGACAAATTTTAAAATGCGAAAGTATTTTTAATTATATGTTCGCTGTTTGTGTGCTTTAAATACTGTTTCGAAGATTAAGCATTCATATGACTAAACTGATTAGTAATTAATAAATTAAATATGTGAATTTTACATTTTGAGTTTGTTTGTTCTTATTTAAAAAATAGGAATTTGAGGAAGATGCTTTGGCATGGGAAGAGAAATTGAATCGCATCAATGCATTATTTGATGTTTGGATAGATGTGCAGAGACGATGGGTGTACTTGGAGGGCATCTTTTCTGGAAGTGCTGATATACAGACTCTTCTTCCTGTTGAGACATCAAGATTTCAGAGGTATTAATCTCCCAATGGAAACTTTGTTCTTCATTCTTCAGTGGTGTTCTGACTTTCACATTTCTGAAAGTTCTCAAGATTAGAACTATTTAGCTTTACTTCAAAAAAGAA-------TAAGTCCATAACATTTACTCCTAAGTGATTAACTGTTTCAGTTTTCCTTTTAAATAATGGTAAACTGA--ATAATCTATAGTCCTGTACCAAAATATCTAATGAGTAAAAGGCAATAAATCATTGTATGTGTTTGTTTACTATGATGTTTGAAAAAATCAGGTCCAAATTAGTGCTCAAGTTGTTCTAATTAAAGTACATTCAGAATAAAAAAAGATACTTTCAGAGCTATTAATTAACTTAAGTATATTTTTTACCTATTTTAAATTTATACTGCTAAAACTTGCACATGTAAGAAAAGATGAATTTTGGGGTTCTGTACTACTGCGATTTAATAAAAATTAAAAGTATTAAACTTTGAGTACATTTGTAAAGAAGTATATTCAAATTTATTTAGAGAACTGAGCATAAATGTTTTCCCCTCTCTCTCTAATTGTCCT
Ngertschi_CedarCreek_N351 TTTTTAAA---------TAATACTCTAGTTCTATCGCCTTTGAATGAT-AGAGAAATGAAGGTCGATTCGAAGTACTTTAGAAATATACTACATGTTTATTTTGCAAATTTGTGTGTCTCGGTAAACC-------------------------TGCTTTTAGAAACTGATGAAATACCTCACTAGGAGCATTTGAATACACTTTTGTTTTATTTTTCCAATATATTTTCCTCTTAACTTGTGAATACTAGAGGAAAATCTCGACTTTGTCTAAATAAGAAAGTTAATGTATAAGAAAATATGTCTGTTGTATAACATTTTTCTAAGTAATGATCTCAAGGATTCACTATTACTTTAAAGTTCACGAATTTTAAAATGTGAAAGTATTTTTAATTATATGTTCGCTGTTTGTGTGCTTTAAATACTGTCTCGTAGATTAAGTATTCATTTGACTAAACTGATTAGTCATTAATAAATTAAATATGTGAATTTTACATTCTGAGTTTGTTTGTCCTTATTTAAAAAATAGGAATTTGAGGAAGATGCTTTGGCATGGGAAGAGAAATTGAATCGCATCAATGCATTATTTGATGTTTGGATAGATGTGCAGAGACGATGGGTGTACTTGGAGGGCATCTTTTCTGGAAGTGCCGATATACAGACTCTTCTTCCTGTGGAAACATCAAGATTTCAAAGGTATTAATCTCTCAATGGAAACTTTGTTCTCCCTTCTTTAACGGTGTTCCGACTTTCACATTTTTGAAAGTTCTCAAGATTAGAACTATTTAGCTTTATTTTAATTTTTTTTTTATTTAAAGTCCATAACATTTATTCCTAAGTTATTAACTGTTTCAGTTTTCCCTTTAAATAATAGTAAAATGAATATGGTCTATAGTCCTGTACCAAAATATCTAATGATTAAAAGGCGATAAATCATCGTATGTGTTTGTTTGCTATGATGTTTGAAAAAATCAGGTCCAAATTAGTGCTCAAGTTATTCTAATTAAAGTACATTCAGAATAAAAAAAGATACTTTCAGAGCTATTCA-TGAATTAAGTATATTTTTTACCTATTTTGAAGTTATATTACTAAAACTTGCACTTCTAAGAAAAGATGAATTTTAGGATTCTGTACTACTGCTATTTAATAAAAATTAAAAATATTAAACCTTGAGTACATTTGTAAAAATTTATAT---------------------------------------------------------
Ngertschi_FrenchBroad_N968 TTTTTAAA---------TAATACTCTAGTTCTATCGCCTTTGAATGAT-AGAGAAATGAAGGTCGATTCGAAGTACTTTAGAAATATACTACATGTTTATTTTGCAAATTTGTGTGTCTCGGTAAACC-------------------------TGCTTTTAGAAACTGATGAAATACCTCACTAGGAGCATTTGAATACACTTTTGTTTTATTTTTCCAATATATTTTCCTCTTAACTTGTGAATACTAGAGGAAAATCTCGACTTTGTCTAAATAAGAAAGTTAATGTATAAGAAAATATGTCTGTTGTATAACATTTTTCTAAGTAATGATCTCAAGGATTCACTATTACTTTAAAGTTCACGAATTTTAAAATGTGAAAGTATTTTTAATTATATGTTCGCTGTTTGTGTGCTTTAAATACTGTCTCGTAGATTAAGTATTCATTTGACTAAACTGATTAGTCATTAATAAATTAAATATGTGAATTTTACATTCTGAGTTTGTTTGTCCTTATTTAAAAAATAGGAATTTGAGGAAGATGCTTTGGCATGGGAAGAGAAATTGAATCGCATCAATGCATTATTTGATGTTTGGATAGATGTGCAGAGACGATGGGTGTACTTGGAGGGCATCTTTTCTGGAAGTGCCGATATACAGACTCTTCTTCCTGTGGAAACATCAAGATTTCAAAGGTATTAATCTCTCAATGGAAACTTTGTTCTCCCTTCTTTAACGGTGTTCCGACTTTCACATTTTTGAAAGTTCTCAAGATTAGAACTATTTAGCTTTATTTTAATTTTTTTTTTATTTAAAGTCCATAACATTTATTCCTAAGTTATTAACTGTTTCAGTTTTCCCTTTAAATAATAGTAAAATGAATATGGTCTATAGTCCTGTACCAAAATATCTAATGATTAAAAGGCGATAAATCATCGTATGTGTTTGTTTGCTATGATGTTTGAAAAAATCAGGTCCAAATTAGTGCTCAAGTTATTCTAATTAAAGTACATTCAGAATAAAAAAAGATACTTTCAGAGCTATTCA-TGAATTAAGTATATTTTTTACCTATTTTGAAGTTATATTACTAAAACTTGCACTTCTAAGAAAAGATGAATTTTAGGATTCTGTACTACTGCTATTTAATAAAAATTAAAAATATTAAACCTTGAGTACATTTGTAAAAATTTATATTCAAATTTATTTAGAGAACTGATCATAAATGTTTTCTTCACTCTTTCTACTTGTTCT
Ngertschi_HickoryNutGap_N810 TTTTTAAA---------TAATACTCTAGTTCTATCGCCTTTGAATGAT-AGAGAAATGAAGGTCGATTCGAAGTACTTTAGAAATATACTACATGTTTATTTTGCAAATTTGTGTGTCTCGGTAAACC-------------------------TGCTTTTAGAAACTGATGAAATACATCACTAGGAGCATTTGAATACACTTTTGTTTTATTTTTCCAATATATTTTCCTCTTAACTTGTGAATACTAGAGGAAAATCTCGACTTTGTCTAAATAAGAAAGTTAATGTATAAGAAAATATGTCTGTTGTATAACATTTTTCTAAGTAATGATCTCAAGGATTCACTATTACTTTAAAGTTCACGAATTTTAAAATGTGAAAGTATTTTTAATTATATGTTCGCTGTTTGTGTGCTTTAAATACTGTCTCGTAGATTAAGTATTCATTTGACTAAACTGATTAGTCATTAATAAATTAAATATGTGAATTTTACATTCTGAGTTTGTTTGTCCTTATTTAAAAAATAGGAATTTGAGGAAGATGCTTTGGCATGGGAAGAGAAATTGAATCGCATCAATGCATTATTTGATGTTTGGATAGATGTGCAGAGACGATGGGTGTACTTGGAGGGCATCTTTTCTGGAAGTGCCGATATACAGACTCTTCTTCCTGTGGAAACATCAAGATTTCAAAGGTATTAATCTCTCAATGGAAACTTTGTTCTCCCTTCTTTAACGGTGTTCCGACTTTCACATTTTTGAAAGTTCTCAAGATTAGAACTATTTAGCTTTATTATTTTTTTTTTTTTATTTAAAGACCATAACATTTATTCCTAAGTTATTAACTGTTTCAGTTTTCCCTTTAAATAATGGTAAAATGAATATGGTCTATAGTCTTGTACCAAAATATCTAATGATTAAAAGGCGATAAACCATTGTATGTGTTTGTTTGCTATGATGTTTGAAAAAATCAGGTCCAAATTAGTGCTCAA--------------------------------------------------------------------------------------------------------------------------------------------------------------------------------------------------------------------------------------------------------------------
Nholsingeri_BrumleyCrk_N916 ---------------------------------------------------------------------------------------------------------------------------------------------------------------------------------------------------------------------------------------------------------------------------------------------------------------------------------------------------------------------------------------------------------------------------------------CTGTTTTGAAGATTAAGTATTTATTTTATTAAACTGATTAGTAATTAATAAATTAAGTATTTGAATTTTACATTTTGAGTTCGTCTGTCTTTATTTAAAAAATAGGAATTTGAGGAAGATGCTTTGGCATGGGAAGAGAAATTGAATCGCATCAATGCATTATTTGATGTTTGGATAGATGTGCAGAGACGATGGGTTTACTTGGAGGGCATCTTTTCTGGAAGTGCCGATATACAGACTCTTCTTCCTGTGGAAACATCGAGATTTCAAAGGTATTAATCTCTCAACGGAGACTTTGTTCTCCATTCTTTTATGGTGTTCCGACTTTCACATTTCTGAAAGTTCTCAAGATTAGAACTATTTAGCTTTACTTTTATTTTATTTTTATTT-AAGTCCATAACATTTATTCCAAA-------------------------------------------------------------------------------------------------------------------------------------------------------------------------------------------------------------------------------------------------------------------------------------------------------------------------------------------------------------------------------------------------------------------------------
Nholsingeri_PondCave_N541 TCTAGAAATAACAGCATTAAAAATTTAATTCAACTAATTTTGAATGTTGAAAGAAACAAAAATGTATTGAAAATATCTTAAAAATGTATAATGCATTTGTATTTAAAAATGATTTTTTATCGCAATTCATCAAAACAGTTACTATCAAGTTACCACACTTACAAGTCTGTGAAATACATCATCAGGAGCATTTGAATACGCTTTCCTTATATATTTCGAACACATTTTGCTCGTAACTTGTCAATACCAGAGGAAAATCTCTGCTTTGTCTAAATAAGAAAGTTAACGTATAAGAAAATATGTCTGTTGTATAACAGTTTTCTAAGTAATGATCTCAAGGATTCACCAATACTTCAAAGTTGACGAATTTTAAAATGTGAAAGTATTTTTAATTATATGTTCGCTGTTTGTTTGCTTTAAATACCGTTTTGAAGATTAAGTATTTATTTTATTAAACTGATTAGTAATTAATAAATTGAGTATTTGAATTTTACATTTTGATTTTGTTTGTCTTTATTTAAAAAATAGGAATTTGAGGAAGATGCTTTGGCATGGGAAGAGAAATTGAATCGCATCAATGCATTATTTGATGTTTGGATAGATGTGCAGAGACGATGGGTCTACTTGGAGGGCATCTTTTCTGGAAGTGCCGATATACAGACTCTTCTTCCCGTGGAAACGTCAAGATTTCAAAGGTATTAATCTCTCAACGGAGATTTTGTTCTCCATTCTTTTATGGTGTTCCGACTTTCACATTTCTGAAGATTCTCAAGATTAGAACTATTTGGCTTTACTTTTAAATTTTTTTTATTT-AAGTCCATAACATTTTTTCCTAAGTTATTGACTGTTTCGGTTTTCCCTTTAAATAATGGTGAAATGAATATGGTCTATAGTCCTGTACCGAAATATCCAATAATTAAAAGGCGATAAATCATTGTATGTGTTTGTTTACTATGCTGTTTGAAAAAACTGGGGCCAAATTGGTGCTCAAGTTATTCTAATTAAAGTA-ATTCGGAAGAAAAATATATACTTTCAGAACTATTAATTAACTTAAGTATATTTTTTACCTATTTTAAAATTATACTGCTAAAACTTGCACTTCTAAGAAATAG-GAATTTTTGGATTATGTACTATTGCTATTTAATAAAAATTAAAGATATTAAACCTTGAGTACATTTGTAAAAAATTATATTCAAATTTATTTAGAGAACTGAGCATAAATGTTT-----------------------
Njonesi_CaveSpringCave_N390 --------------------------AATTCAACTAATTTTGAAAGTTGAAAGAAACAAAAATGTATTGAAAATATCTTGAAAATGTATAATGCATTTGTATTTAAAAATGATTTTTTATCGCAATTCATCAAAACAGTTACTATCAAGTTACTACACTTACAAGTCTGTGAAATACATCATCAGGAGCATTTGAATACTCTTTCGTTATATTTTTCGAACACATTTTGCTCCTAACTTGTCAATACTAGAGGAAAATCTCTACTTTGTCTAAATAAGAAACTTAATGTATAAGAAAATATGTCTGTTGTAAAACAGTTTTCTAAGTAATGATCTCAAGGATTCACTAATACTTCAAAGTTGACGAATTTTAAAATGTGAAAGTATTTTTATTTATATGTTCACTGTTTGTCTGCTTTAAATACTGTTTCGAAGATTAAGTATTTATTTTATTAAACTGATTAGTAATTAATAAATTAAGTATTTGAATTTTACTTTTTGAGTTTGTTTGTTCTTATTTAAAAAATAGGAATTTGAGGAAGATGCTTTGGCATGGGAAGAGAAATTGAATCGCATCAATGCATTATTTGATGTTTGGATAGATGTGCAGAGACGATGGGTGTACTTGGAGGGCATCTTTTCTGGAAGTGCTGATATACAGACTCTTCTTCCTGTGGAAACATCAAGATTCCAAAGG---TAATCTCCCAATGGATAGTTTGTTCTCCATTCTTTTATGGTGTTCCGACTTTCACATTTTTGAAAGTTCTCAAGATTAGAACTATTTAGCTTTACTTTTAATTTTTTTTTATTTAAAGTCCATAACATTTATTCCTAAGTTATTAACTGTTTCAGTTTTCCCTTTAAATAATGGTAAAATGACTATGGTCTATAGTCCTGTACCAAAATATCTAATGATTAAAAGGCGATAAATCATTGTATGTGTTTGTTTACTATGCTGTTTGAAAAAATTGGGGCCAAATTAGTACTCAAGTTATTCTAATTAAAGTA-ATTCAGAAGAAAAATATATACTTTCAGAACTATTAATTAACTTAAGTATATTTTTTACCTATTTTAAAGTTATACTGCTAAAATTTGCACTTCTAAGAAATAG-GAATTTTTGGATTATGTACTATTGCTATTTAATGAAAATTAAAAATATTAAACCTTGAGTACATTTGTAAAAAATTATATTCAAATTTATTTAGAGAACTGAGCCTAAATGTTTTCCT----CTCTCTAATTGTCGT
Nlowderi_ChestnutBranch_N731 ----------ACTGCATTAAAAATGTAATTCAACTATTTTTAGAAGTTAAAAGAAACAAAAATGTATTGAAAATACCTTAAAAATGTATAATGTATTTGTATTTAAAAATGGTTTTTTATCGCAATTCATCAAAACAGTTACTTACAAGTTACTACACTTACAAGTCCGTGAGATACAT-----GGAGCATTTGAATACACTTTCGTTATATTTTTC--------------------------ATTCTAGAGGAAAATCTCAATTTGGTCTAAATAAGAAAGTTAATTTATAAGGAAAAATGTCTGCTCTATAATAATTTTCTAAGTAATGATCTCAAGGCTTCACTAATACTTCAAAGTTGACAAATTTTAAAATGGGAAAGTATTTTTAATTATATGTTTGCTGTTTGTGGGCTTTAAATACTGTTTCGAAGATTAAGTACTTATTTTACTAAACTAATTAGTCATTGATAAATTAAATATGTGAATTTTACATTTTGAGTTTGT----CTTTATTTAAAAAATAGGAATTTGAGGAAGATGCTTTGGCATGGGAAGAGAAATTGAATCGCATCAATGCATTATTTGATGTTTGGATAGATGTGCAGAGACGATGGGTGTACTTGGAGGGCATCTTTTCTGGAAGTGCTGATATACAGACTCTTCTTCCTGTTGAAACATCAAGATTTCAGAGGTATAAATCTCCCAATGGAAACTTTGTTCTTCATTCTTTAGTGGTGTTCCGACTTTCACATTTCTGAAAGTTCTCAAGATTAGAACTATTTAGCTTTATTTCAAAAAAGAA-TTTTTTAAAGTCCATAACATTTACTCCTAAGTTATTAACTGTTTCAGTTTTCCCTTTAAATAATGGTAAACTGA--ATAGTCTATAGTCCTGTACCAAAATATCTAATGAGTAAAAGGCGATAAATCATTGTATGTGTTTGTTTACTATGATGTTTGAAAAAATCAGGTCCAAATT-----------------------------------------------------------------------------------------------------------------------------------------------------------------------------------------------------------------------------------------------------------------------------
Nlowderi_upperFiresCreek_N820 ------AATAACTGCATTAAAAATGTAATTCAACTATTTTTGGAAGTTAAAAGAAACAAAAATGTATTGAAAATACCTTAAAAATGTATAATGCATTTGTATTTAAAAATGGTTTTTTATCGCAATTCATCAAAACAGTTACTTACAAGTTACTACACTTACAAGTCTGTGAGATACATCATTAGGAGCATTTGAATACACTTTCGTTATATTTTTC--------------------------ATTCTAGAGGAAAATCTCAATTTGGTCTAAATAAGAAAGTTAATTTATAAGGAAAAATGTCTGCTCTATAATAATTTTCTAAGTAATGATCTCAAGGCTTCACTAATACTTCAAAGTTGACAAATTTAAAAATGGGAAAGTATTTTTAATTATAT-------GTTTGTGGGCTTTAAATACTGTTTCGAAGATTAAGTACTTATTTTACTAAACTGATTAGTCATTAATAAATTAAATATGTGAATTTTACATTTTGAGTTTGT----CTTTATTTAAAAAATAGGAATTTGAGGAAGATGCTTTGGCATGGGAAGAGAAATTGAATCGCATCAATGCATTATTTGATGTTTGGATAGATGTGCAGAGACGATGGGTGTACTTGGAGGGCATCTTTTCTGGAAGTGCTGATATACAGACTCTTCTTCCTGTTGAAACATCAAGATTTCAGAGGTATAAATCTCCCAATGGAAACTTTGTTCTTCATTCTTTAGTGGTGTTCCGACTTTCACATTTCTGAAAGTTCTCAAGATTAGAAGTATTTAGCTTCACTTCAAAAAAGAA-TTTTTTAAAGTCCATAACATTTACTCCTAAGTTATTAACTGTTTCAGTTTTCCCTTTAAATAATGGTAAACTGC--ATAGTCTATAGTCCTGTACCAAAATATCTAATGAGTAAAAGGCGATAAATCATTGTATGTGTTTGTTTACTATGATGTTTGAAAAAATCAGGTCCAAATT---------------CTTATTAAAGTACATTCAGAATAAAAAAAGATACTTTCAGAGCTATTAATTAACTTAAGTATATTTTTTACCTATTTTAAAGTTATACTGCTAAAACTTGCACATGTAAGAAAAAATGAATTTTGGGGTTCTGTACTACTGCGATTTA---------ATAAGTATTAAACCTTGAGTACATTTGTAAAGAAATATATTCAAATTTATTTAGAGAACTGAGTATAAATGTTTTCCCCCCTCTCTCTAATTGTCCT
Ngeorgia_Sittons_N073 TATACAGG-------------------------CCATTTTTAGAGGTCTAATTAATTAAAAGAATATTGTGAACGTCGTAGCATCGTTTATTGCGTTCAAGTTCGAACATGATGGTCTACCGGGCGACATATGAACTGTTTCTCTAAAATTAGTATTTTTCCATGCCTCTTA------------------CTCCAAAGTGCCTACGAAATATTTGAATGATGGAATCCATTTTTAAATTTCAACAATGAACGCACGATGTTCACTAGTCCAAGATCTGTCAACTGAAATATAACGAAATATAACAGCGCTACCACGCCCTCTACACTAGAGATCTTTATGCCCCCCCTGTACTTCAAAGTTGACAAATTTTAAAATGTGAAAGTATTTCTAATTATATGTTCGCTGTTTGTGAGCTTTAAATACTGTATCAAAGATTGAT--------------------TTAGTAATTAATAAATTAAGTATGTGAATTTTACATTTTGAGTTTGT----CTTTATTTAAAAAATAGGAATTTGAGGAAGATGCATTGGCATGGGAAGAGAAATTGAATCGCATCAATGCATTATTTGATGTTTGGATAGATGTGCAGAGACGATGGGTGTACTTGGAGGGCATCTTTTCTGGAAGTGCTGATATACAGACTCTTCTTCCTGTGGAAACATCAAGATTTCAGAGGTATTAATCTCCCAATGAAAACTTTGTTCTTCATTCTTTAGTGGTGTTCCGACTTTCACATTTCTGAAAGTTCTCAAGATTAGAACTATTTAGCTTTACTTCAAAAAAGAA-TTTTTTAAAGTCCATAACATTTACTCCTTAGTTATTAACTGTTTCAGTTTTCCCTTTAAATAATGGTAGACTGA--ATAGTCTATAGTCCTGTACCAAAATATCTAATGAGTAAAAGGCGATAAATCATTGTATGTGTTTGTTTACTATGATGTTTGAAAAAATCAGGTCCAAATGAGTGCTCAAATTGTTCTAACTAAAGTACATTCAGAGTAAAAAAAGATACTTTCAGAGCTATTAA-----TTAAGTATATTTTTTACCTATTTTAAAGTTATACTGCTAAAACTTGCATGTGTAAGAAAAGATGAATTTTGGGGTTCTGTACTACTGCGATTTAATAAAAATTAAAAATATTAAATCTTGAGTACATTTGTGAAAATTTATGTTCACATTTATTTAGAGAACTCAAGTGGGATGTTCTAATCACCTCCTCC---------
Nlula_BeeRockCave_G2091 TTTGAATGTTAGCATTATGGAAATGTAGGTCAACTACTTCTGGCGTGGTGATGAAACTCATGCAAACTAGAGATATGATCAAGTGGGATAGTGCGTTCACAAGTGAAAAAGATGTTTTGCTGAAGTTAGATAAACTATTTGTTATAGACTTGCCTCACTCACAAACTTTAAAAACATGCCTATAAAGACAATCAGACATCCTTTCTATGGATGTAAAGAAGAAAGTTCATTCTTAGA-----------AACGCACGATGTTCACTAGTCCAAGACCTGTCAACTGAAATATAATGAAATATAACAACGCTACCACGCCCTCTACACTAGAGATCTTTATGCCCCCCCTGTACTTCAAAGTTGACAAATTTTAAAATGTGAAAGTATTTCTAATTATATGTTCGCTGTTTGTGAGCTTTAAATACTGTATCAAAGATTGAT--------------------TTAGTAATTAATAAATTAAGTATGTGAATTTTACATTTTGAGTTCGT----CTTTATTTAAAAAATAGGAATTTGAGGAAGATGCATTGGCATGGGAAGAGAAATTGAATCGCATCAATGCATTATTTGATGTTTGGATAGATGTGCAGAGACGATGGGTGTACTTGGAGGGCATCTTTTCTGGAAGTGCTGATATACAGACTCTTCTTCCTGTGGAAACATCAAGATTTCAGAGGTATTAATCTCCCAATGAAAACTTTGTTCTTCATTCTTTAGTGGTGTTCCGACTTTCACATTTCTGAAAGTTCTCAAGATTAGAACTATTTAGCTTTACTTCAAATTTTTT-TTTAAAAAAGTTCATAACATTTACTCCTTAGTTATTAACTGTTTCAGTTTTCCCTTTAAATAATGGTAGACTGA--ATAGTCTATAGTCCTGTACCAAAATATCTAATGAGTAAAAAGTGATAAATCATTGTATGTGTTTGTTTACTATGATGTTTG-AAAAATCAGGTCCAAATGAGTGCTCAAATTGTTTTAATTAAAGTACATTCAGAATAAAAAAAGATACTTTCAGAGCTATTAATTAACTTAAGTATATTTTTTACCTATTTTAAAGTTATACTGCTAAAACTTGCACGTGTAAGAAAAGATGAATTTTGGGGTTCTGTACTACTGTGATTTAATAAAAATTAAAAATATTAAACCTTGAATACATTTGTAAAAATTTATGTGCAAATTTATTTAGAGAACTCAAGTGGTATGTTCTAATCACCCCCTCCTAACGTATG
Nlula_LulaFallsCave_G2084 ---------------------------------CTACTTCTGGCGTGGTGATGAAACTCATGCAAACTAGAGATATGATCAAGTGGGATAGTGCGTTCACAAGTGAAAAAGATGTTTTGCTGAAGTTAGATAAACTTATTTTTATAGACTTGCCTCACTCACAAACTTTAAAAACATGCCTATAAAGACAATCAGACATCCTTTCTATGGATGTAAAGAAGAAAGTTCATTCTTAGA-----------AATGCACGATGTTCACTAGTCCAAGACCTGTCAACTGAAATATAATGAAATATAACAACGCTACCACGCCCTCTACACTAGAGATCTTTATGCCCCCCCTGTACTTCAAAGTTGACAAATTTTAAAATGTGAAAGTATTTCTAATTATATGTTCGCTGTTTGTGAGCTTTAAATACTGTATCAAAGATTGAT--------------------TTAGTAATTAATAAATTAAGTATGTGAATTTTACATTTTGAGTTCGT----CTTTATTTAAAAAATAGGAATTTGAGGAAGATGCATTGGCATGGGAAGAGAAATTGAATCGCATCAATGCATTATTTGATGTTTGGATAGATGTGCAGAGACGATGGGTGTACTTGGAGGGCATCTTTTCTGGAAGTGCTGATATACAAACTCTTCTTCCTGTGGAAACATCAAGATTTCAGAGGTATTAATCTCCCAATGAAAACTTTGTTCTTCGTTCTTTAGTGGTGTTCCGACTTTCACATTTCTGAAAGTTCTCAAGATTAGAACTATTTAGCTTTACTTCAAAAAAGAA-TTTTTTAAAGTTCATAACATTTACTCCTTAGTTATTAACTGTTTCAGTTTTCCCTTTAAAAAATGGTAGACTGA--ATAGTCTATATTCCTGTACCAAAATATCTAATGAGTAAAAAGTGATAAATCATTGTATGTGTTTGTTTACTATGATGTTTG-AAAAATCAGGTCCAAATGAGTGCTCAAATTGTTTTAATTAAAGTACATTCAGAATAAAAAAAGATACTTTCAGAGCTATTAATTAACTTAAGTATATTTTTTACCTATTTTAAAGTTATACTGCTAAAACTTGCACGTGTAAGAAAAGATGAATTTTGGGGTTCTGTACTACTGTGATTTAATAAAAATTAAAAATATTAAACCTTGAGTACATTTGTAAAAATTTATGTGCAAATTTATTTAGAGAACTCAAGTGGTATGTTCTAATCACCCCCTCCTAACGTATG
Nmimus_NealsSink_N329 TCTAGAAATAACAGCATTAAAAATTTAATTCAACTAATTTTCAAAGTTGAAAGAAACAAAAATTTATTGAAAATATCTTAAAAATGTATAATGCATTAGTATTTAAAAATGATTTTTTATCACAATTCATCAAAACAATTGCTATTAAGTTACTACACTTACAAGTCTGTGAAATGCATCATCAGGAGCATTTGAATACACTTTCGTTATATATTTCGAACACATTTTGCTCGTAACTTGTCAATACTAGAGGAAAATCTATACTTTGTCTAAATAAGAAAGTTAATGTATAAGAAAATATGTCTGTTGTATAACAGTTTTCTAAGTAATGATCTCAAGGATTCACCAATACTTCAAAGTTGACGAATTTTAAAATGTGAAAGTATTTTTAATTATATGTTCGCTGTTTGTTTGCTTTAAATACTGTTTCGAAGATTACGTATTTATTTTATTAAACTGATTAGTAATTAATAAATTATGTATTTGAATTTTACATTTTGAGTTTGTTTGTCTTTATTTAAAAAATAGGAATTTGAGGAAGATGCTTTGGCATGGGAAGAGAAATTGAATCGCATCAATGCATTATTTGATGTTTGGATAGATGTGCAGAGACGATGGGTCTACTTGGAGGGCATCTTTTCTGGAAGTGCCGATATACAGACTCTTCTTCCCGTGGAAACGTCAAGATTTCAAAGGTATTAATCTCTCAATGGGGACTTTGTTCTCCATTCTTTTATGGTGTTCCGACTTTCACATTTCTGAAAGTTCTCAAAATTAGAACTATTTGGCTTTACTTTTAATTTTTTTTTATTT-AAGTCCATAACATTTATTCCTAAGTTATTAACTGTTTCAGTTTTCCCTTTAAATAATGGTGAAATGAATATGGTCTATAGTCCTGTACCAAAATATTTAATGATTAAAAGGCGATAAATCATTGTATGTGTTTGCTTACTATGCTGTTTGAAAAAATTGGGGCCAAATTGTTGCTCAAGTTATTCTAATTAAAGTA-ATTCAGAAGAAAAATATATACTTTCACAACTATTAATTAACTTAAGTATATTTTTTACCTATTTTAAAATTATACTGCTAAAACTTGCACTTCTAAGAAATAG-GAATTTTTGGATTATGTACTATTGCTATTTAATAAAAATTAAAGATATTAAACCTCGAGTACATTTGTAAAAAATTATATTCAAATTTATTTAGAGAACTGAGCATAAATGTTTTCCT--CCCTCT-----------
Nmimus_Straleys_N625 ---------------------------------------------------------AAAAATGTATTGAAAATATCTTAAAAATGTATAATGCATTTGTATTTAAAAATGATTTTTTATCACAATTCATCAAAACAATTACTATTAAGTTGCTACACTTACAAGTCTGTGAAATGCATCTTCAGGAGCATTTGAATACACTTTCGTTATATATTTCGAACACATTTTGCTCGTAACTTGTCAATACTAGAGGAAAATCTCTACTTTGTCTAAATAAGAAAGTTAACGTATAAGAAAATATGTCTGTTGTATAACAGTTTTCTAAGTAATGATCTCGAGGATTCACCAATACTTCAAAGTTGACGAATTTTAAAACGTGAAAGAATTTTTAATTATATGTTCGCTGTTTGTTTGCTTTAAATACCGTTTCGAAGATTAAGTATTTATTTTATTAAACCGATTAGTAATTAATAAATTGAGTATATGAATTTTACATTTTGA----GTTTGTCTTTATTTAAAAAACAGGAATTTGAGGAAGATGCTTTGGCATGGGAAGAGAAATTGAATCGCATCAATGCATTATTTGATGTTTGGATAGATGTGCAGAGACGATGGGTCTACTTGGAGGGCATCTTTTCTGGAAGTGCCGATATACAGACTCTTCTTCCCGTGGAAACGTCAAGATTTCAAAGGTATTAATCTCTCAATGGAGACTTTGTTCTCCATTCTGTTATGGTGTTCTGACTTTCACATTTCTGAAAGTTCTCAAGATTAGAACTATTTAGCTTTACTTTTAATTTTTTTTTATTT-AAGTCCATAACATTTATTCCTAAGTTATTAACTGTTTCAGTTTTCCCTTTAAATAATGGTGAAATGAATATGGTCTATAGTCCTGTACCAAAATATTTAATGATTAAAAGGCGATAAATCATTGTATGTGTTTGCTTACTATGCTGTTTGAAAAAATTGGGGCCAAATTGGTGCTCAAGTTATTCTAATTAAAGTA-ATTGAGAAGAAAAATATATACTTTCACAACTATTAATTAACTTAAGTATATTTTTTACCTATTTTAAAATTATACTGCTAAAACTTGCACTTCTAAGAAATAG-GAATTTTTGGATTATGTACTATTGCTATTTAATAAAAATTAAAAATATTAAACCTCGAGTACATTTGTAAAAAATTATATTCAAATTTATTTAGAGAACTGATCATAAATGTTTTCCTCTCTCTCTCTAATTGTCCT
Nnasicus_ConnosteeFalls_N696 TCTGGAAATAACAGCATTAAAAATTTAATTCAACTAATTTTGAAAGTTGAAAGAAACAAAAATGTATTGAAAATACCTTAAAAATGTATAATGTATTTGTATTTAAAAATGATTTTTTATCGCAATTCATCCAAACAGTTACT----AGTTACTACACTTACAAGTCTGTGAAATACATCATTAGGAGCATTTGAATACACTTTTGTTATATTTTTCCAACACATTTTGCTCCTAACTTGTCAATACTAGAGGAAAATCTCTACTTTGTCTAAATAAGAAAGTTAATGTATAAGAAAATATGTCTGTTGTATAACAGTTTTCTAAGTAATGATATCAAGGATTCACTAATACTTCAAAATAGATGAATTTTAAAATGTGAAAGTATTTTTAATTATATGTTCACTGTTTGTGTGCTTTAAATACTGTTTCGAAGATTATGACTTCATTTGACTAAACTGATCAGTCATTAATAAATTAAATATGTGAATTTTACATTTTGAGTTTGTTTGTCTTTATTTAAAAAATAGGAATTTGAGGAAGATGCTTTGGCATGGGAAGAGAAATTGAATCGCATCAATGCATTATTTGATGTTTGGATAGATGTGCAGAGACGATGGGTGTACTTAGAGGGCATCTTTTCTGGAAGTGCTGATATACAGACTCTTCTTCCTGTGGAAACATCAAGATTTCAAAGGTATTAATCTCTCAATGAAAAC----TTCTTCATTCTTTAGCGGTGTTCCGACTTTCACAATTCTGAAAGTTCTCGAGATTAGAATTATTTAGCTTTTCTTTAAAAAAAAGTTTATTTAAAGTCCATAACATTTACTCCTAAGTTATTAACTGTTTCAGTTTTTCCTTTAAATAATGGTAAACTGA--ATAGTCTATAGTCCTGTACCAAAATACCTAATGATTGAAGGGCGATAAATCATTGTATGTGTTTGTTTACTATGATGTTTGAAAAAATCGTGTCCAAATTAGTGCTCAAGTTATTCTAATTAAAGTACATTCAGAAGAAAAAAAGATACTTTCAGAACTATTAATTAA----------CTTTTTACCTATTTTGAAGTTATACTGCTGAAACTTTCACTTCTAAGAAAAGATGAATTTTAGGATTCTGAACTACTGCTATTTAATAAAAATTAAAAATATTAAACCTTGAGTACATTTGTCAAAATTTATATTCCAATTTATTTAGAGAACTGAGCATAAATGTTTTCTTCTCTCTCTCTAATTGTTCT
Npaynei_Grindstaff_N646 ------------------------------------------------------------------------------------------------------TTAAAGATGATTTTTTATTGCAATTCATCAAAACAGTTATTATCAAGTTACTACACTTACAAGTCTGTGAAATACATCATCAGGAGCATTTGAATACACTTTCGTTATATTTTTCG----CATTTTGCTCGTAACTTGTCAATACTAGAGGAAAATCTCTACTTTGTCTAAATAAGAAAGTTAACGTATAAGAAAATATGTCTGTTGTATAACAGTTTTCCAAGTAATGATCTCAAGGATTCACTAATACTTCAAAGTTGACGAATTTTAAAATGTGAAAGTATTTTTAATTATGTGTTCGCTGTTTGTTTGCTTTAAATACTGTTTCGAAGATTAAGTATTTATTTTATTAAACTGATCAGTAATTAATAAATTAAGTATTTGAATTTTACATTTTGAGTTTGTTTGTCTTTATTTAAAAATTAGGAATTTGAGGAAGATGCTTTGGCATGGGAAGAGAAATTGAATCGCATCAATGCATTATTTGATGTTTGGATAGATGTGCAGAGACGATGGGTGTACTTGGAGGGCATCTTTTCTGGAAGTGCTGATATACAGACTCTCCTTCCTGTGGAAACATCAAGATTTCAAAGGTATTAATCTCTCAATGGAGACTTTGTTCTCCATTCTTTTATGGTGTTCCGACTTTCACATTTCTGAAAGTTCTCAAGATAAGAACTATTTAGCTTCACTTTAATTTTTTTTTTATTT-AAGTTCATAACGTTTATTCTTAAGTTATTAACTGTTTTGGTTTTCCCTTTAAATAATGGTGAAATGAATATGGTCTATAGTCCTGTACCAAAATATCTAATGATTAAAAGGCGATAAATCATTGTATGTGTTTGTTTACTATGCTGTTTGAAAAAATTGGGGCCAAATTAGTGCTCAAGTTATTCTAATTAAAGTA-ATTCAGA------------------------------------------------------------------------------------------------------------------------------------------------------------------------------------------------------------------------------------------
Npaynei_NorrisDamCave_N348 TCTAGAAATAACAGCATTAAAAATTTAATTCAACTAATTTTGAGAGT-AGAAGAAACAAAAATGTATTGAAAATATCTTAAAAATGTATAATGCATTTGTATTTAAAAATGATTTTTTATCGCAATTCATCAAAACAGTTACTATCAAGTTACTACACTTACAAGTCTGTGAAATACATCATCAGGAGCATTTGAATACACTTTCGTTGTATTTTTCGAACACATTTTGCTCGTAACTTGTCAATACTAGAGGAAAATCTCTACTTTGTCTAAATAAGAAAGTTAACGTATAAGAAAATATGTCTGCTGTATAACAGTTCTCTAAGTAATGATCTCTAGGATTCACCAATACTTCAAAGTTGATGAATTTTAAAATGTGAAAGTATTTTTAATTCTATGTTCGCTGTTTGTTTGCTTTAAATACTGTTTTGAAGATTAAGTATTTATTTTATTGAACTGATTAGTGATTAATAAATGAAGTGTTTGAATTTTACATTTTGA--------GTCTTTGTTTGAATGATAGGAATTTGAGGAAGATGCTTTGGCATGGGAAGAGAAATTGAATCGCATCAATGCATTATTTGATGTTTGGATAGATGTGCAGAGACGATGGGTGTACTTGGAGGGCATCTTTTCTGGAAGTGCTGATATACAGACTCTTCTTCCTGTGGAAACATCAAGATTTCAAAGGTATTAATCTCTCAATGGAGACTTTGTTCTCCATTCTTTTATGGTGTTCCGACTTTCACATTTCTGAAAGTTCTCAAGATTAGAACTATTTAGCTTTACTTTTAAATTTTTTTTATTT-AAGTCCATAACATTTATTCCTAAGTTATTAACTGTTTCAGTTTTCCCTTTATATAATGGTGAAATTAATATGGTCTATAGTCCTGTACCAAAATATCTAATGATTAAAAGGCGATAAATCATTGTATGTGTTTGTTTACTATGCTGTTTGAAAAAATTGGGGCCAAATTAGTGCTCAAGTTATTCTAATTAAAGTA-ATCCAGAAGGAAAATATATACTTTGAGAACTATTAATAAACTTAAGTATATTTTTTACCTATTTTAAAATTGTACTGCTAAAACTTGCACTCCTAAGAAATAG-GAATTTTTGGATTATGTACTATTGATATTTAATAAAAATTAAAAATATTAAACCTTGAGTACATTTGTAAAAAATTATATTCAAATTTATTTAGAGAAC--------------------------------------
Npecki_HaskellSims_G3697 TTTGGAAAGTCTTGCATTAAAAATTTAATTCAACCAAGTGC----------------------------AAAATACCTTAAAAATGTATAATGCATTTGTATTTAAAAATTATTTTTTAGCGTAATTCATCATAACAGCTACTTATAACTTATTACACTGACAAGTCTGTGAAATACATCATTAAGAGCATTTG-AAAAAGTCTCGTTATGTTTT-CCTTCAAATTTTGCTCATAACTCGTCATCATTAGGGGGAAATCTCGATTTTGTCTAAATAAGAAAAGTAATTT-----AAAAAATGTCTGCCTTATAACAGTTTTCCAAGTAATGATCTCGGAG----------------GATTCGGCAAATGCTAAAAAGTGAAAGTTTTTTTAATTGTACGGCCACTGTTTGTATGCCTTAAATACTGCATCGAAGATTCGGTATTTATTTTACTAAACTGATTAGTAATTAATAAATTAAATGTGTGAATGTTACATTTTGAGTTTGTTTGTCTTTATTTAAAAAATAGGAATTTGAGGAAGATGCTTTGGCATGGGAAGAGAAATTGAATCGCATCAATGCATTATTTGATGTTTGGATAGATGTGCAGAGACGATGGGTGTACTTGGAGGGCATCTTTTCTGGAAGTGCTGATATACAGACTCTTCTTCCTGTTGAAACATCGAGATTTCAGAGGTTTTAATCTCTCGATGGAAACTTCGTTCTCCATTCTTTTATAGTGTTCCGACTTTCACGTTTTCGAAAGTTCTCAAGATGGGAACTATTTAGCTTCACTTAAAAAAAAAGAATTTTTAAAGTCCATAATATTTCCTATTAAGTTATTAACTGCTTCAGTTTTCTCTTTAATTAATGGTAAAATGA--ATAGTCTATAGTGATCTTCCAAAATATCTAATAATTTAAAAGCGATAAATCATTGTATGTGTTTGTTTACTATGATGTTTGAAAAAGTCAGGGCCAAATTAGTGCTGAAGTTATTTTAATTAAAGTAGAATCAGAAGAAAAAAAGATACTTCCAGAACTATTAATTAACTTAAACATATTTTTTACCTATTTTAATGTTAAACTACTAAAACTTGCACAACTAAAAAAAGATGAATTTTAGAATTTTGTACAACT----TCTAATAAAAAATAAAAATATTAAACCTTGAGTACATTTGTAAAATTTTTTATCTAAATTTATTTAAAGAAT----------TGTTTTCGTCTCTCTCTCTAATTGTCCT
Npecki_HurricaneMazeCave_G2100 TTTGGAAAGTCTTGCATTAAAAATTTAATTCAACCAAGTTTGGAAGTTGAAAGAAACAAAAATGTATTGAAAATACCTTAAAAATATATAATGCATTTGTATTTAAAACTATTTTTCTATCGTAATTCATCATAACCGTTACTTATAAGTTACTACACGGACAAGTCTGTGAAATACATCATTAAGAGCATTTGAAAAAAGTCTCATTATA-TTTTTCTACAAATTTTGCTCATAACTCGTCAACATTAGGAGAAAATCTCGATTTTGTCTAAATAAGAAAAG-----------AAAAAATGTCTGCCGTATAACAGTTTTTTAAGTAATAATCTCGGAG----------------GATTCGACAAATGCTAAAAAGTGAAAGTTTTTTTAATTATATGGCCACTGTTTGTATGCTTTAAATACTGCTTCGAAGATTCGGTATTTATTTTACTAAACTGATTAGTAATTAATAAATTAAATGTGTGAATGTTACATTTTGAGTTTGTTTGTCTTTATTTAAAAAATAGGAATTTGAGGAAGATGCTTTGGCATGGGAAGAGAAATTGAATCGCATCAATGCATTATTTGATGTTTGGATAGATGTGCAGAGACGATGGGTGTACTTGGAGGGCATCTTTTCTGGAAGTGCTGATATACAGACTCTTCTTCCTGTTGAAACATCAAGATTTCAGAGGTTTTAATCTCTCAATGGAAACTTCGTTCTCCATTCTTTTATGGTGTTCCGACTTTCACGTTTTCGAAAGTTCTCTAGATTGGAACTATTTAGCTTCACTTTAAAAAAAAGATTTTTTAAAGTCCATAATATTTACTCTTAAGTTATTAACTGTTTCAGTTTTTTCTTTAATTAATGGTAAAATGA--ATAGTCTATAGTGATCTACCAAATTATCTAATAATTTAAAGGCGATAAATCATTGTATGTGTTTGTTTACTATGATGTTTGAAAAAATCAGGGCCAAATTAGTTCTCAAGTTATTTTAATTAAAGTACAATCAGAAGGAAAAAAGATACTTCCAGAACTATTAATTAACTTAAATATACTTTTTACCTATTTTAAAGTTAAACTACTAAAACTTGCACAACTAAAAAAAGATGAATTTTAGAATTTTGTACAACTTTTATCTAATAAAAAATAAAAATATTAAACCTTGAGTACATTTGTAAAATTTTTTATCTAAATTTATTTAAAGAAT----------TGTTTTCGTCTCTCTCTCTAATTGTCCT
Nperlakyi_SChimneys_N1079 TTTGAAAATAACAGCATTAAAAATTTAATTCAACTATTTTTGAAAGTTGAAAGAAACAAAAATGTATTGAAAATACCTTAAAAATTTATAATGCATTTGTATTTAAAAATGATTTTTTATCACAATTCATCAAAACAGTTAC----AAGTTACTACACTTACAAGTC--TGAAATACATCATCAGGCGCATTTGAATACACTTTCGTTATATTTTTCGAACACATTTTGCTCCTAACTTGTCAATACTAGAGGAAAATCTCTACTTTGTCTAAATAAGAAAGTTAATGTATAAGAAAATATGTCTGTTGTATAATAGTTTTCTAAGTAATGATCTCAAGGATTCACTAATACTTCAAAATTGACGAATTTTAAAATGTGAAAGTATTTTTAATTATATGTTCGCTGTTTGTGTGCTTTAAATAGTGTTTCGAAGATTAAGTATTCATTTTACTAAACTGATTAGTAATTAATAAATTCAATATGTGAATTTTACTTTTTGAGTTTGTTTGTTCTTATTTAAAAAATAGGAATTTGAGGAAGATGCTTTGGCATGGGAAGAGAAATTGAATCGCATCAATGCATTATTTGATGTCTGGATAGATGTGCAGAGACGATGGGTGTACTTGGAGGGCATCTTTTCTGGAAGTGCTGATATACAGACTCTTCTTCCTGTGGAAACATCAAGATTTCAGAGGTATTAATCTCCCAATGGAAACTTTGTTCTTCATTCTTTAGTGGTGTTCCGACTTTCACATTTCTGAAAGTTCTCAAGATTAGAACTATTCAGCTTTACTTCAAAAAAGAATTTATTAAAAGTCCATAGCATTTACTCCTAAGTTATTAACTGTTTCAGTTTTCCCTTTAAATAATGGTAAACTTA--ATAGTCTATAGTCCTGTACCAAAATATCTGATGAGTAAAAGGCGATAAATCATTGTATGTGTTTGTTTACTATGATGTTTGAAAAAATCATGTCCAAATGAGTGCTCAAGTTATTCTAATTAAAGTACATTCAGAATAAAAAAAGATACTTTCAGAGCTATTAATTAACTTAAGTATATTTTTTACCTATTTTAAAGTTATACTGCTAAAACTTGCACATGTAAGAAAAGATGAATTTTGGGGTTCTGTACTACTGTGATTTAATAAAAATTAAAAGTTTTAAACCTTGAGTACATTTGTAAAAATATATATTCAAATTTATTTAGAGAACTGAGTATAAATGTTTTCCCATCCCTCTCTAATTGTCCT
Nperlakyi_SChimneys_N1080 TCTGAAAATAACAGAATTAAAAATTTAATTCAACTATTTTTGAAAGTTGAAAGAAACAAAAATGTATTGAAAATACCTTAAAAATTTATAATGCATTTGTATTTAAAAATGATTTTTTATCACAATTCATCAAAACAGTTAC----AAGTTACTACACTTACAAGTCTGTGAAATACATCATCAGGCGCATTTGAATACACTTTCGTTATATTTTTCGAACACATTTTGGTCCTAACTTGTCAATACTAAAGGAAAATCTCTACTTTGTCTAAATAAGAAAGTTAATGTATAAGAAAATATGTCTGTTGTATAATAGTTTTCTAAGTAATGATCTCAAGGATTCACTAATACTTCAAAATTGACGAATTTTAAAATGTGAAAGTATTTTTAATTATATGTTCGCTGTTTGTGTGCTTTAAATAGTGTTTCGAAGATTAAGTATTCATTTTACTAAACTGATTAGTAATTAATAAATTCAATATGTGAATTTTACTTTTTGAGTTTGTTTGTTCTTATTTAAAAAATAGGAATTTGAGGAAGATGCTTTGGCATGGGAAGAGAAATTGAATCGCATCAATGCATTATTTGATGTCTGGATAGATGTGCAGAGACGATGGGTGTACTTGGAGGGCATCTTTTCTGGAAGTGCTGATATACAGACTCTTCTTCCTGTTGAAACATCAAGATTTCAGAGGTATTAATCTCCCAATGGAAACTTTGTTCTTCATTCTTTAGTGGTGTTCCGACTTTCACATTTCTGAAAGTTCTCAAGATTAGAACTATTCAGCTTTACTTCAAAAAAGAATTTATTAAAAGTCCATAGCATTTACTCCTAAGTTATTAACTGTTTCAGTTTTCCCTTTAAATAATGGTAAACTTA--ATAGTCTATAGTCCTGTACCAAAATATCTGATGAGTAAAAGGCGATAAATCATTGTATGTGTTTGTTTACTATGATGTTTGAAAAAATCATGTCCAAATGAGTGCTCAAGTTATTCTAATTAAAGTACATTCAGAATAAAAAAAGATACTTTCAGAGCTATTAATTAACTTAAGTATATTTTTTACCTATTTTAAAGTTATACTGCTAAAACTTGCACATGTAAGAAAAGATGAATTTTGGGGTTCTGTACTACTGTGATTTAATAAAAATTAAAAGTTTTAAACCTTGAGTACATTTGTAAAAATATATATTCAAATTTATTTAGAGAACTGAGTATAAATGTTTTCCCATCCCTCTCTAATTGTCCT
Nreclusus_Newfound_N259 TCTGGAAATAACAGCATAAAAATTTT----------------------AAAAGAAACAAAAATGTATTGAAAATACCTTAAAAATGTATAATGCATTTGTATTTAAAAATGGTTTGTTATCGCAATTCATGAAAACAGTTACTTACAAGTTACTACACTTACAAGTCTGTGAAATACATCATTAGGAACATTTGAATACACTTTCGTTATATTTTTCCAACAAATTTAGCTCATAATTCGTCATTACTAGAGGAAAATCTCAATTTGGTCTAAATAAGAAAATTAATTTATAAGAAAAAATGTCTGTTCTATAACAGTTTTCTAAGTAATGATCTCAAGAATTCACTAATATTTCAAAGTTGACAAATTTTAAAATGTGAAAGTATTTTTAATCATAT-------GTTTGTGGGCTTTAAATACTGTTTCGAAGATTAAGTACTTATTTTACTAAACTGATTACTCATTAATAAATTAAATATATAAATTTTACATTTTGAGTTTGT----CTTTATTTAAAAAATAGGAATTTGAGGAAGATGCTTTGGCATGGGAAGAGAAATTGAATCGCATCAATGCATTATTTGATGTTTGGATAGATGTGCAGAGACGATGGGTATACTTGGAGGGCATCTTTTCTGGAAGTGCTGATATACAGACTCTTCTTCCTGTTGAAACATCAAGATTTCAGAGGTATTAATCTCCCAATGGAAACTTTGTTC-------TTTAAGGAAGTTCTGACTTTCACATTTCTGAAAGACTTCAAAACGAAAACTACTTAGCTTTACTTCAAAAAAGAA-TTTTTTAAAGTCCATAACATTTACTCCTAAGTTATTAACTGTTTCAGTTTTCCCTTTAAATAATGGTAAACTGA--ATAGTCTATTGTCCTATACCAAAATATCTAATGAGTAAAAGGCGATAAATCATTGTATGTGTTTGTTTACTATGATGTTTGAAAAAATCAGGTCCAAATGAGTGCTCAAGTTATTCTAATTAAAGTACATTCAGAATAAAAAAAAATACTTTCAGAGCTATTAATTAACTT-AGTATATTTTTTATCTATTTTAAAGTTATACTGCTAAAACTTGCACGTGTAAGAAAAGATGAATTATG---------------------------------------------------------------------------------------------------------------------------------
Nreclusus_Noland_N1051 ---------------------------------------------------------------------------------------------------------------------------------------------------------------------------------------------------------------------------------------------------------------------TACTTTGTCTAAATAAGAAACTTAATGTATAAGAAAATATGTCTGTTGTAAAACAGTTTTCTAAGTAATGATCTCAAGGATTCACTAATACTTCAAAGTTGACGAATTTTAAAATGTGAAAGTATTTTTAATTATATGTTCGCTGTTTGTCTGCTTTAAATACTGTTTCGAAGATTAAGTATTTATTTTATTAAACTGATTAGTAATTAATAAATTAAGTATTTGAATTTTACATTTTGAGTGTGTTTGTCTTTATTTAAAAAATAGGAATTTGAGGAAGATGCTTTGGCATGGGAAGAGAAATTGAATCGCATCAATGCATTATTTGATGTTTGGATAGATGTGCAGAGACGATGGGTGTACTTGGAGGGCATCTTTTCTGGAAGTGCTGATATACAGACTCTTCTTCCTGTTGAAACATCAAGATTCCAAAGG---TAATCTCTCAATGGATAGTTTGTTCTCCATTCTTTTATGTTGTTCCGACTTTCACATTTTT-AAAGTTCTCAAGATTAGAACTATTTAGCTTTACTTTAAATTATTTTTTATTTAAAGTCCATAACATTTATTCCTAAGTTATTAACTGTTTCAGTTTTCCCTTTAAATAATGGTAAAATGACTATGGTCTATAGTCCTGTACCAAAATATCTAATGATTAAAAGGCGATAAATCATTGTATGTGTTTGTTTACTATGCTGTTTGAAGAAATTGGGGCCAAATTAGTACTCAAGTTTTTCTAATTAAAGTA-ATTCAGAAGAAAAATATATACTTTCAGAACTATTAATTAACTTAAGTATATTTTTTACCTATTTTAAAGTTATACTGCTAAAATTTGCACTTCTAAGAAATAG-GAATTTTTGGATTATGTACTATTGCTATTTAATAAAAATTAAAAATATTAAACCTTGAGTACATTTGTAAAAAATTATATTCAAATTTATTTAGAGAACTGAGCATAAATGTTTTCCT-----TCTCT---------
Nreclusus_Smokemont_N1020 ---------------ATTAAAAATTTAATTCAACTAATTTTGAAAGTTGAAAGAAACAAAAATGTATTGAAAATATCTTAAAAATGTATAATGCATTTGTATTTAAAAATGATTTTTTATCGCAATTCATCGAAACAGTTACTATCAAGTTACTACACTTACAAGTCTGTGAAATACATCATCAGGAGCATTTGAATACTCTTTCGTTATATTTTTCGAACACATTTTGCTCCTAACTTGTCAATACTAGAGGAAAATCTCTACTTTGTCTAAATAAGAAACTTAATGTATAAGAAAATATGTCTGTTGTAAAACAGTTTTCTAAGTAATGATCTCAAGGATTCACTAATACTTCAAAGTTGACGAATTTTAAAATGTGAAAGTATTTTTAATTATATGTTCGCTATTTGTCTGCTTTAAATACTGTTTCGAAGATTAAGTATTTATTTTATTAAACTGATTAGTAATTAATAAATTAAGTATTTGAATTTTACATTTTGAGTGTGTTTGTCTTTATTTAAAAAATAGGAATTTGAGGAAGATGCTTTGGCATGGGAAGAGAAATTGAATCGCATCAATGCATTATTTGATGTTTGGATAGATGTGCAGAGACGATGGGTGTACTTGGAGGGCATCTTTTCTGGAAGTGCTGATATACAGACTCTTCTTCCTGTTGAAACATCAAGATTCCAAAGG---TAATCTCTCAATGGATAGTTTGTTCTCCATTCTTTTATGTTGTTCCGACTTTCACATTTTTGAAAGTTCTCAAGATTAGAACTATTTAGCTTTATTTTTAATTTTTTTTTATTTAAAGTCCATAACATTTATTCCTAAGTTATTAACTGTTTCAGTTTTCCCTTTAAATAATGGTAAAATGACTATG-------GTCCTGTACCAAAATATGTAATGATTAAAAGGCGATAAATCATTGTATGTGTTTGTTTACTATGCTGTTTGAAAAAATTGGGGCCAAATTAGTGCTCAAGTTATTCTAATTAAAGTA-ATTCAGAAGAAAAATATATACTTTCAGAACTATTAATTAACTTAAGTATATTTTTTACCTATTTTGAAGTTATACTGCTAAAATTTGCACTTCTAAGAAATAG-GAATTTTTGGATTATGTACTATTGCTATTTAATAAAAATTAAAAATATTAAACCTTGAGTATATTTGTAAAAAATTATATTCAAATTTATTTAGAGAACTGAGCATAAATGTTTTCCTCTCTCTCTCTAATTGTCGT
Nroanensis_IngramBranch_N926 TCTGGAAATAACAGCATTAAAAATTTAATTCAACTAATTTTGAAAGTTGAAAGAAACAAAAATGTATTGAAAATATCTTAAAAATGTATAATGCATTTGTATTTAAAGATGATTTTTTATCGCAATTCATCAAAACAGTTACTATCAAGTTACTACACTTACAAGTCTGTGAAATACATCATCAGGAGCATTTGAATACACTTTCATTATATTTTTCGAACACATTTTGCTCGTAACTTGTCAATACTAGAGGAAAATCTCTACTTTGTCTAAATAAGAAAGTTAATGTGTAAGAAAGTATGTCTGTTGTATAACAGTTATCTAATTAATGATCTCAAGGATTCACTAATTCTTCAAAGTTGACGAATTTTGAAATGTGAAAGTATTTTTAATTCTATGTTCGCTGTTTGTTTGCTCTAAATACTGTTTTGAAGATTAAGTATTTATTTTATTGAACTGATTAGTGATTAATAAATGAAGTGTTTGAATTTTACATTTTGA--------GTCTTTATTTGAATGATAGGAATTTGAGGAAGATGCTTTGGCATGGGAAGAGAAATTGAATCGCATCAATGCATTATTTGATGTTTGGATAGATGTGCAGAGACGATGGGTGTACTTGGAGGGCATCTTTTCTGGAAGTGCTGATATACAGACTCTCCTTCCCGTGGAAACATCAAGATTTCAAAGGTATTAATCTCTCAATGGAGACTTTGTTCTCTATTCTTTTATGGTGTTCCGACTTTCACATTTCTGAAAGTTCTCAAGATCAGAACTACTTAGCTTCACTTTAAATTTTTTTTTATTT-AAGTCCATAACGTTTATTCCTAAGTTATTAACTGTTTCGGTTTTCCCTTTAAATAATGGTGAAATGAATATGGTCTATAGTCCTGTACCAAAATATCTAATGATTAAAAGGCGATAAATCATTGTATGTGTTTGTTTACTATGCTGTTTGAAAAAATTGGGGCCAAATTAGTGCTCAAGTTATTCTAATTAAAGTA-ATTCAGAAGAAAAATATATACTTTCAGAACTATTAATTAACTTAAGTATATTTTTTACCTATTTTAAAATTATACTGCTAAAACTTGCACTTCAAAGAAATAG-GAATTTTTAGAGTATGTACTATTGCTATTTAATAAAAATTAAAAATATTAAACCTTGAGTACATTTGTAAAAAATTATATTCAAATTTATTTAGAGAACTGAGCTTAATTGTTTTCCTCTCTCTCTCTAATTGTCCT
Nroanensis_N_CarversGap_N928 TCTAGAAATAACAGCATTAAAAATTTAATTCAACTAATTTTGAAAGTTGAAAGAAACAAAAATGTATTGAAAATATCTTAAAAATGTATAATGCATTTGTATTTAAAAATGTTTTTTTATTGCAATTCATCAAAACAGTTACTATCAAGTTACTACACTTACAAGTCTGTGAAATGCATCATCAGGAGCATTTGAATACACTTTCGTTATATTTTTCGAACACATTTTGCTCGTAACTTGTCAATACTAGAGGAAAATCTCTACTTTGTCTAAATAAGAAAGTTAATGTATGAGAAAATATGTCTGTTGTATAACAGTTTTCTAAGTAATGATCTCAAGGATTCGCTAATACTTCAAAGTTGACGAATTTTAAAATGTGAAAGTATTTTTAATTCTATGTTCCCTGTTTGTTTGCTTTAAATACTGTTTCGAAGATTAAGTATTTATTTTATTAAACTGATGAGTAATTAATAAATTAAGTATTTGAATTTTACATTTTGAGTTTGTTTGTCTTTATTTAAAAATTAGGAATTTGAGGAAGATGCTTTGGCATGGGAAGAGAAATTGAATCGCATCAATGCATTATTTGATGTCTGGATAGATGTGCAGAGACGATGGGTGTACTTGGAGGGCATCTTTTCTGGAAGTGCTGATATACAAACTCTTCTTCCTGTGGAAACATCAAGATTTCAGAGGTATCAATCTCTCAATGGAGACTTTGTTCTCCATTCTCTTATGGTGTTCCGACTTTCACATTTCTAAGAGTTCTCAAGATTAGAACTATTTAGCTTTACTTTAAAATTT----------AAGTCCACAACATTTATTCCTAAGTTATTAACCGTTTCAGTTTTCTCTTTAAATAATGGTGAAATGAATATGGTCTATAGTCCTGTACCAAAACATCTAATGATTAAAAGGCGATAAATCATTGTATGTGTTTGTTTACTATGCTGTTTGAAAAAATTGGGGCCAAAT------------------------------------------------------------------------------------------------------------------------------------------------------------------------------------------------------------------------------------------------------------------------------
Nroanensis_RoanHighBluff_N762 ----------------------------------------------------------------------------------------------------ATTTAAAAATGCTTTTTTATCGCAATTCATCAAAACAGTTACTATCAAGTTACTATACTTACAAGTCTGTGAAATACATCATCAGGAGCATTTGAATACACTTTCGTTGTATTTTTCGAACACATTTTGCTCGTAACTTGTCAATACTACAGGAAAATCTCTACTTTGTCTAAATAAGAAAGTTAATGTATAAGAAAATATGTCTGTTGTATAACGGTTTTCCAAGTAATGATCTCAAGGATTCACTAATACTTCAAAGTTGGCGAATTTTAAAATGTGAAAGTATTTTTAATTATGTGTTCGCTGTTTGTTTGCTTT--ATACTGTTTCAAAGATTAAGTATTTATTTTATTAAACTGATCAGTAATTAATAAATTAAGTATTTGAATTTTACATTTTGAGTTTGTTTGTCTTTATTTAAAAATTAGGAATTTGAGGAAGATGCTTTGGCATGGGAAGAGAAATTGAATCGCATCAATGCATTATTTGATGTCTGGATAGATGTGCAGAGACGATGGGTGTACTTGGAGGGCATCTTTTCTGGAAGTGCCGATATACAGACTCTGCTTCCTGTGGAAACATCAAGATTTCAGAGGTATTAATCTCTCAATGGAGACTTTGTTCTCCATTCTTTTATGGTGTTCCGACTTTCACATTTCTGAAAGTTCTCAAGATCAGAACTATTTAGCTTTACTTTAAATTTTTTTTTATTT-AAGTCCATAACATTTATTCCTAAGTTATTAACTGTTTCGGTTTTCCCTTTAAATAATGGTGAAATGAATATGGTCTATAGTCCTGTACCAAAATATCTAATGATTAAAAGGTGATACATCATTGTATGTGTTTGTTTACTATGCTGTTTGAAAAAATTGGGGCCAAATTAGT--------------------------------------------------------------------------------------------------------------------------------------------------------------------------------------------------------------------------------------------------------------------------
Nsheari_BaldRiver_N1168 TCTGAAAATAACAGCATTAAAAATTTAATTCAACTATTTTTGAAAGTTGAAAGAAACAAAAATGTATTGAAAATACCTTAAAAATGTATAATGCATTTGTATTTAAAAATGATTTTTTATCGCAATTCATCAAAACAGTTACTATAAAGTTACTACACTTACAAGTCTGTGAAATACATCATCAGGAGCATTTGAATACACTTTCGTTATATTTTTCGAACACATTTTGCTCCTAACTTGTCAATACTAGAGGAAAATCTCTGCTTTGTCTAAATAAGAAAGTTAATGTATAAGAAAATATGTCTGTTGTAAAACAGTTTTCTAAGTAATGATCTCAAGGATTCACTAATACTTCAAAGTTGACGAATTTTAAAATGTGAAAGTATTTTTAATTATATGTTCGCTGTTTGTCTGCTTTAAATACTGTTTCGAAGATTAAGTATTTATTTTATTAAACTGATTAGTAATTAATAAATTAAGTATGTTTATTTTACATTTTGAGTGTGTTTGTCTTTATTTAAAAAATAGGAATTTGAGGAAGATGCTTTGGCATGGGAAGAGAAATTGAATCGCATCAATGCATTATTTGATGTTTGGATAGATGTGCAGAGACGATGGGTGTACTTGGAGGGCATCTTTTCTGGAAGTGCTGATATACAAACTCTTCTTCCTGTTGAAACGTCAAGATTTCAAAGGTATTAATCTCCCAATGGAATCTTTTTTCTCCCTTCTTTAATGGTGTTATAACTTTAACATTTTTGAAAGTTCTCAAGATTAGAACTATTTAGCTTTACTTTTAAATTTTTTTTATTTAAAGTCCATAACATTTATTCCTAAGTTATTAACTGTTTCAGTTTTCCCTTTAAATAATGGTAAAATGACTATGGTCTATAGTCCTGTACCAAAATATCTAATGATTAAAAGGCGATAAATCATTGTATGTGTTTGTTTACTATGCTGTTTGAAAAAATTGGGGCCAAATTAGTACTCAAGTTATTCTAATTAAAGTA-ATTCAGAAGAAAAATATATACTTTCAGAACTATTAATTAACTTAAGTATATTTTTAACCTATTTTAAAATTATACTGCTAAAATTTGCAATTCTAAGAAATAG-GAATTTTTGGATTATGTACTATTGCTATTTAAT---AATTAAAAATATTAAACCTTGAGTACATTTGTAAAAAATTATATTCAAATTTATTTAGAGAACTGAGCATAAAGGTTTTCCTCTCTCTCTCT---------
Nsheari_Cohutta_N826 TCTGAAAATAACAGCATTAAAAATTTAATTCAACTATTTTTGAAAGTTGAAAGAAACAAAAATGTATTGAAAATACCTTAAAAATGTATAATGCATTTGTATTTAAAAATGATTTTTTATCGCAATTCATCAAAACAGTTACTATAAAGTTACTACACTTACAAGTCTGTGAAATACATCATCAGGAGCATTTGAATACACTTTCGTTATATTTTTCGAACACATTTTGCTCCTAACTTGTCAATACTAGAGGAAAATCTCTGCTTTGTCTAAATAAGAAAGTTAATGTATAAGAAAATATGTCTGTTGTAAAACAGTTTTCTAAGTAATGATCTCAAGGATTCACTAATACTTCAAAGTTGACGAATTTTAAAATGTGAAAGTATTTTTAATTATATGTTCGCTGTTTGTCTGCTTTAAATACTGTTTCGAAGATTAAGTAATTATTTTTTTAAACTGATTAGTAATTAATAAATTAAGTATGTTAATTTTACATTTTGAGTGTGTTTGTCTTTATTTAAAAAATAGGAATTTGAGGAAGATGCTTTGGCATGGGAAGAGAAATTGAATCGCATCAATGCATTATTTGATGTTTGGATAGATGTGCAGAGACGATGGGTGTACTTGGAGGGCATCTTTTCTGGAAGTGCTGATATACAAACTCTTCTTCCTGTTGAAACGTCAAGATTTCAAAGGTATTAATCTCCCAATGGAATCTTTTTTCTCCCTTCTTTAATGGTGTTATAACTTTAACATTTTTGAAAGTTCTCAAGATTAGAACTATTTAGCTTTACTTTTAAATTTTTTTTATTTAAAGTCCATAACATTTATTCCTAAGTTATTAACTGTTTCAGTTTTCCCTTTAAATAATGGTAAAATGACTATGGTCTATAGTCCTGTACCAAAATATCTAATGATTAAAAGGCGATAAAGCATTGTATGTGTTTGTTTACTATGCTGTTTGAAAAAATTGGGGCCAAATTAGTACTCAAGTTATTCTAATTAAAGTA-ATTCAGAAGAAAAATATATACTTTCAGAACTATTAATTAACTTAAGTATATTTTTAACCTATTTTAAAATTATACTGCTAAAATTTGCAATTCTAAGAAATAG-GAATTTTTGGATTATGTACTATTGCTATTTAAT---AAATAAAAATATTAAACCTTGAGTACATTTGTAAAAAATTATATTCAAATTTATTTAGAGAACTGAGCATAAAGGTTTTCCTCCCTCTCTCTAATTGTCAT
Nsilvanus_Elijay_N395 TCTGTAAATAACTGCATTAAAAATTTAATTCAACTAATTTTGGAAGTTGAAGGAAGCAAAAATGTATTGAAAATACCTTAAAAATATATAATGCATTTGTATTTCAAAATGATTTTTTATCGCAATTCGTCATAACAGTTAC---------------------AGTTTGTGAAATACATCATTGGGAATAATTGAATACTCTTTCGTTATATTTTTTCAACAAATTTGGCTCATAATTCTTCATTACTAGAGCAAAATCTTGATTTTGTCTAAATAAGAAAGTTAA----------------------------------------TAATGATCTCAAGGATGCACTAATACTTCATAGTTGACTAATTTTAAAATGTTAAAGTAATTTTAATTATATATTCGCTGTTTGTGTGCTTTAAATACTGTATCGAAGATTAAGTATTCATTTTACTAAACTGATTAGTAAATAATAAATTAGATATATGAATTTTACATTTTGAGTATGTTTGTCTTTATTTAAAAAATAGGAATTTGAGGAAGATGCTTTGGCATGGGAAGAGAAATTGAATCGCATCAATGCATTATTTGATGTTTGGATAGATGTGCAGAGACGATGGGTGTACTTGGAGGGCATCTTTTCTGGAAGTGCCGATATACAGACTCTTCTTCCTGTGGAAACATCAAGATTTCAAAGGTATTAATCTCTCAATGGAAACTTTGTTCTTCATTCTTTAGTGGTGTTCCGACTTTCACATTTCTGAAAGTTCTCAAGATTAGAACTATTTAACTTTATTTTAAAAAAAGATTTATTTATAGTCCATAACAGTTACTCCTAAGTTATTAACTGTTTCAGTTTTCCCTTTAAATAATGGTAAACTGA--ATAGTCTATAGTCCTGTACCAAAATATCTAATGATTAAAAGGAGATAAATCATTGTATGTGTTTATTTACTATGATGTTTGAAAAAATCAGGACCAAATTAGTGCTCAAGTTATTCTAATTAAAGTACATTCAGAAGGGGAAAAGATACTTTCAGAACTATTAATTAACTTAAGTATATTTTTTACCTATTTTAAAGTTATACTGCTACAACTTGCACTTCTAAGGAAAGATGAATTTTAGGATTTTGTACTACTGTTATTTAATAAAAATTAAAAATATTAAACCTTGAGTGCATTTGTAAAAATTTAAATTCAAATTTATTTAGAGAACTGAGCATAAATGTTTTCTTCACTCTTTCTAATTGTTCT
Nsilvanus_GermanyCove_N1017 TCTGTAAATAACTGCATTAAAAATTTAATTCGACTAATTTTGGAAGTTGAAGGAAACAAAAATGTATTGAAAATACCTTAAAAATATATAATGCATTTGTATTTAAAAATGATTTTTTATCGCAATTCATCATAACAGTTACT----------------TACAAGTTTGTGAAATGCATCATTGGGAATAATTGAATACTCTTTCGTTATATTTTTTCAACAAATTTGGCTCATAATTCTTCATTACTAGAGCAAAATCTTGATTTTGTCTAAATAAGAAAATTAA----------------------------------------TAATGATCTCAAGGATGCACTAATACTTCATAGTTGACAAATTTTAAAATGTTAAAGTAATTTTAATTATATATTCGCTGTTTGTGTGCTTTAAATACTCTATCGAAGATTAAGTATTCATTTTACTAAACTGATTAGTAAAAAATAAATTAGATATGTGAATTTTACATTTTGAGTATGTTTGTCTTTATTTAAAAAATAGGAATTTGAGGAAGATGCTTTGGCATGGGAAGAGAAATTGAATCGCATCAATGCATTATTTGATGTTTGGATAGATGTGCAGAGACGATGGGTGTACTTGGAGGGCATCTTTTCTGGAAGTGCCGATATACAGACTCTTCTTCCTGTGGAAACATCAAGATTTCAAAGGTATTAATCTCTCAATGGAAACTTTGCTCTTCATTCTTTAGTGGTGTTCCGACTTTCACATTTCTGAAAGTTCTCAAGATTAGAACTATTTAACTTTATTTTAAAAAAGAATTCATTTAAAGTCCATAACAGTTATTCCTAAGTTATTAACTGTTTCAGTTTTCCCTTTAAATAATGGTAAACTGA--ATAGTCTATATTCCTGTACCAAAATATCTAATGATTAAAAGGAGATAAATCATTGTATGTGTTTGTTTACTATGATGTTTGAAAAAATCTGGACCAAATTAGTGCTCAAGTTATTCTAATTAAAGTAAATTCAGAAGGAAAAAAGATACTTTCAGAACTATTAATTAACTTAAGTATATTTTTTACCTATTTTAAAGTTATACTGCTACAACTTGCACTTCTAAGGAAAGATGAATTTTAGGATTATGTACTACTGTTATTTAATAAAAATTAACAATATTAAACCTTGAGTGCATTTGTAAAAATTTAAATTCAAATTTATTTAGAGAACTGAGCATAAATGTTTTCTTCACTCTTTCTAATTGATCT
Nsilvanus_HeboMtn_N1029 TCTGTAAATAACTGCATTAAAAATTTAATTCAACTAATTTTGGAAGTTGAAGGAAGCAAAAATGTATTGAAAATACCTTAAAAATATATAATGCATTTGTATTTAAAAATGATTTTTTATCGCAATTCATCATAACAGTTAC---------------------AGTTTGTGAAATACATTATTGGGAATAATTGAATACTCTTTCGTTATATTTTTTCAACAAATTTGGCTCATA----------ACTAGACCAAAATCTTAATTTTGTCTAAATAAGAGAATTAA----------------------------------------TAATGATCTCAGGGATGCACTAATACTTCATAGTTGACAAATTTTAAAATGTTAAAGTAATTTTAATTATATATTCGCTGTTTGTGTGCTTTAAATACTGTATCGAAGATTAAGTATTCATTTTACTAAACTGATTAGTAAATAATAAATTGGATATGTGAATTTTACATTTTGAGTATGTTTGTCTTTATTTAAAAAATAGGAATTTGAGGAAGATGCTTTGGCATGGGAAGAGAAATTGAATCGCATCAATGCATTATTTGATGTTTGGATAGATGTGCAGAGACGATGGGTGTACTTGGAGGGCATCTTTTCTGGAAGTGCCGATATACAGACTCTTCTTCCTGTGGAAACATCAAGATTTCAAAGGTATTAATCTCTCAATGGAAACTTTGTTCTTCATTCTTTAGTGGTGTTCCGACTTTCACATTTCTGAAAGTTCTCAAGATTAGAACTATTTAACTTTATTTTAAAAAAGAATTTATTTGAAGTCCATAATAGTTACTCCTAGGTTATTAACTGTTTCAGTTTTCCCTTTAAATAATGGTAAACTGA--ATAGTCTATAGTCCTGTACCAAAATAT------------------------------------------------------------------------------------------------------------------------------------------------------------------------------------------------------------------------------------------------------------------------------------------------------------------------------------------------------
Nstupkai_BlowholeWOS_N285 ---------------------------------------------------------------------------------------ATAATGCATTTGTATGTAAAAATGATTTTTTATCGCAATTCATCAAAACAGTTACTATCAAGTTACTACACTTACACGTCTGTGAAATACATCATCAGGAGCATTTGAATACTCTTTCGTTATATTTTTCGAACACATTTTGCTCCTAACTTGTCAATAGTAGAGGAAAATCTCTACTTTGTCTAAATAAGAAACTTAATGTATAAGAAAATATGTCTGTTGTAAAACAGTTTTCTAAGTAATGATCTCAAGGATTCACTAATACTTCAAAGTTGACGAATTTTAAAATGTGAAAGTATTTTTAATTATATGTTCGCTGTTTGTCTGCTTTAAATACTGTTTTGAAGATTAAGTATTTATTTTATTAAACTGATTAGTAATTAATAAATTAAGTATTTGAATTTTACATTTTGAGTGTGTTTGTCTTTATTTAAAAAATAGGAATTTGAGGAAGATGCTTTGGCATGGGAAGAGAAATTGAATCGCATCAATGCATTATTTGATGTTTGGATAGATGTGCAGAGACGATGGGTGTACTTGGAGGGCATCTTTTCTGGAAGTGCTGATATACAGACTCTTCTTCCTGTTGAAACATCAAGATTCCAAAGG---TAATCTCTCAATGGATAGTTGGTTCTCCATTCTTTTATGGTGTTCCGATTTTCACATTTTTGAAAGTTCTCAAGATTAGAACTATTTAGCTTTACTTTTATTTATTTTTTATTTAAAGTCCATAACATTTATTCCTAAGTTATTAACTGTTCCAGTTTTCCCTTTAAATAATGGTAAAATGACTATGGTCTATAGTCCTGTACCAAAATATCTAATGATTAAAAGGCGATAAATCATTGTATGTGTTTGTTTACTATGCTGTTTTAAAAAATTGGGGCCAAATTAGTACTCAAGTTATTCTAATTAAAGTA-ATTCAGAAGAAAAATATATACTTTCAGAACTATTAATTAACTTAAGTATATTTTTTACCTATTTTAAAGTT-TTCTGCTAAAATTTGCACTTCTAAGAAATAG-GAATTTTTGGATTATGTACTATTGCTATTTAATAAAAATTAAAAATATTAA-------GTACATTTGTAAAAAATTATGTTCAAATTTATTTAGAGAACTGAGCATAAATGTTTTCCT----------AATTGTCGT
Nstupkai_Blowing_N356 TCTGGAAATAACAGCATTAAAAATTTAATTCAACTCATTTTGAAAGTTGAAAGAAACAAAAATGTATTGAAAATATCTTAAAAATGTATAATGCATTTGTATTTAAAAATGATTTTTTATCGCAATTCATCAAAACAGTTACTATCAAGTTACTACACTTACAAGTCTGTGAAATACATCATCAGGAGCATTTGAATACTCTTTCGTTATATTTTTCGAACACATTTTGCTCCTAACTTGTCAATACTAGAGGAAAATCTCTACTTTGTCTAAAT--------TAATGTATAAGAAAATATGTCTGTTGTAAAACAGTTTTCTAAGTAATGATCTCAAGGATTCACTAATACTTCAAAGTTGACGAATTTTAAAATGTGAAAGTATTTTTAATTATATGTTCGCTGTTTGTCTGCTTTAAATACTGTTTCGAAGATTAAGTATTTATTTTATTAAACTGATTTGTAATTAATAAATTAAGTATTTGAATTTTACATTTTGAGTGTGTTTGTCTTTATTTAAAAAATAGGAATTTGAGGAAGATGCTTTGGCATGGGAAGAGAAATTGAATCGCATCAATGCATTATTTGATGTTTGGATAGATGTGCAGAGACGCTGGGTGTACTTGGAGGGCATCTTTTCTGGAAGTGCTGATATACAGACTCTTCTTCCTGTTGAAACATCAAGATTCCAAAGG---TAATCTCTCAATGGATAGTTTGTTCTCCATTCTTTTATGTTGTTCCGACTTTCACATTTTTGAAAGTTCTCAAGATTAGAGCTATTTAGCTTTATTTTTAATTTTTTTTTATTTAAAGTCCATAACATTTATTCCTAAGTTATTAACTGTTTCAGTTTTCCCTTTAAATAATGGTAAAATGACTATGGTCTATAGTCCTGTACCAAAATATCTAATGATTAAAAGGCGATAAATCATTGTATGTGTTTGTTTACTATGCTGTTTGAAAAAATTGGGGCCAAATTAGTACTCAAGTTATTCTAATTAAAGTA-ATTCAGAAGAAAAATATATACTTTCAGAACTATTAATTAACTTAAGTATATTTTTTACCTATTTTGAAGTTATACTGCTAAAATTTGCACTTCTAAGAAATAG-GAATTTTTGGATTATGTACTATTGCTATTTAATAAAAATTAAAAATATTAAACCTTGAGTACATTTGTAAAAAATTATATTCAAATTTATTTAGAGAACTGAGCATAAATGTTTTCCTCTCTCTCTCTAATTGTCGT
Nstupkai_LittleRiver_N293 TCTGGAAATAACAGCATTAAAAATTTAATTCAACTAATTTTGAAAGTTGAAAGAAACAAAAATGTATTGAAAATATCTTAAAAATGTATAATGCATTTGTATTTAAAAATGATTTTTTATCGCAATTCATCAAAACAGTTACTATCAAGTTACTACACTTACAAGTCTGTGAAATACATCATCAGGAGCATTTGAATACTCTTTCGTTATATTTTTCGAACACATTTTGCTCCTAACTTGTCAATACTAGAGGAAAATCTCTACTTTGTCTAAATAAGAAACTTAATGTATAAGAAAATATGTCTGTTGTAAAACAGTTTTCTAAGTAATGATCTCAAGGATTCACTAATACTTCAAAGTTGACGAATTTTAAAATGTGAAAGTATTTTTAATCATATGTTCGCTGTTTGTCTGCTTTAAATACTGTTTCGAAGATTAAGTATTTATTTTATTAAACTGATTAGTAATTAATAAATTAAGTATTTGAATTTTACATTTTGAGTGTGTTTGTCTTTATTTAAAAAATAGGAATTTGAGGAAGATGCTTTGGCGTGGGAAGAGAAATTGAATCGCATCAATGCATTATTTGATGTTTGGATAGATGTGCAGAGACGATGGGTGTACTTGGAGGGCATCTTTTCTGGAAGTGCTGATATACAGACTCTTCTTCCTGTTGAAACATCAAGATTTCAGAGGTATTAATCTCCCAATGGAAACTTTGTTCTTCATTCTTTAGTGGTGTTGCGACTTTCACATTTTTTAAAGTTCTCAAGATTAGAACTATTTAGCTTTACTTTTAAATTTTTTTTATTTAAAGTTCATAACATTTATTCCTAAGTTATTAACTGTTTCAGTTTTCCCTTTAAATAATGGTAAAATGACTATGGTCTATAGTCCTGTACCAAAATATCTAATGATTAAAAGGCGATAAATCATTGTATGTGTTTGTTTACTATGCTGTTTGAAGAAATTGGGGCCAAATTAGTACTCAAGTTATTCTAATTAAAGTA-ATTCAGAAGAAAAATATATACTTTCAGAACTATTAATTAACTTAAGTATATTTTTTACCTATTTTGAAGTTATACTGCTAAAATTTGCACTTCTAAGAAATAG-GAATTTTTGGATTATGTACTATTGCTATTTAATAAAAATTAAAAATATTAAACCTTGAGTACATTTGTAAAAAATTATATTCAAATTTATTTAGAGAACTGAGCATAAATGTTTTCCTCTCTCTCTCTAATTGTCGT
Nstygius_ObeLee_N0656 ------------------------------------------------GAAAGAAACAACAATGCATTGAAAATATCTTAAAAATGTATAATGCATTTGTATTTAAGAATGATTTTTTATCGCAATTCATCATAACAGTTACTTACAAGTTACTACGCTTACGAGACCATGAAATTCATCATTAGGAGCATTTGACTATACTTTCGTTATATTTCCCCAACAAATGTTGCTCATAATTCGTCATTACTAGAGGGAAATCTCGATTTTGTCTAAATAAGAAAATTAATTTATAAGAAAACATTTCTGCTG----ACAGTTTTCTAAGTAATGATCTGCAGGATTCACTAATACTTCAAAGTTGATGAATTTTAAAATGTGAAAGTATTTTTAATTACATGTTCGCTGTTTGTGTGCTTTAAAGGTTGTTTCAAAGATTAAGTACTTATTTTACTAAACTGATTAGTAATTAATAAATTAAATATGCGAATGTTACATTTTGAGTTTCTTTGTCTTTATTTAAAAAATAGGAATTTGAGGAAGATGCTTTGGCATGGGAAGAGAAATTGAATCGCATCAATGCGTTATTTGATGTTTGGATAGATGTGCAGAGACGATGGGTTTACTTGGAGGGCATCTTTTCTGGAAGTGCCGATATACAGACTCTTCTTCCTGTTGAAACATCGAGATTTCAAAGGTATTAATCTCTCGACGGAAACTTCGTTCTCCATTCTTTAATGGTATTCCGACTTTCACATTTATGAAAGTTCTCAAGATTATAACTATTTACCTTTACTTTAAAAAAGAG-TTTTTCACAGTCCATAACATTTACTCGTAAGTTATTAACTGTTTCAGTTTTCTCTTTACATAATGATAAAATTAAT---------------GTACCAAAATATCTAATGATTAAAAGGTGATAAATCATTGTATGTTTTTGTTTACTATGATGTTTGATAAAATCGAGGCCAAATTAGTGCTCAAGTTATTCTAATTAATGTACTTTCATAAGAAAAACAGATCCTTTCAAAACTGTTAATTAACTTAGGTATATTTTTTACCCACTTTAAAGTTAAACTACTAAAACTTGCACTACTAAGAAAAGATGAATTTTAGGATTCTGTACTACTGCTATTTAATAAAAATTAAAACTATTAA-CCTTGAGTACATTTGTAAAAAATTATAGTCAAATTTATTTAGGGAACTGAGCATAAATGTTTTCCTCCCTCTTTTTAATTGTCCT
Nstygius_RavenB_N1022 ------------------------------------------------GAAAGAAACAACAATGCATTGAAAATATCTTAAAAATGTATAATGCATTTGTATTTAAGAACGATTTTTTATCGCAATTCATCATAACAGTTACTTGCAAGTTACTACGCTTACGAGACTGTGAAATACATCATTAGGAGCATTTGAATATACTTTCGTTATATTTCCCCAACAAATGTTGCTCATAATTCGTCATTACTAGGGGGAAATCTCGATTTTGTCTAAATAAGAAAATTAATTTATAAGAAAACATTTCTG----------------TAAGTA------------TTTCACTAATACTTCGAAGTTGATGAATTTTAAAATGTGAAAGTATTTTTAATTACGTGTTCGCTGTTTGTGTGCTTTAAAGGTTGTTTCAAAGATTAAGTACTTATTTTACTAAACTGATTAGTAATTAATAAATTAAATATGCGAATGTTACATTTTGAGTTTCTTTGTCTTTATTTAAAAAATAGGAATTCGAGGAAGATGCTTTGGCATGGGAAGAGAAATTGAATCGCATCAATGCGTTATTTGATGTTTGGATAGATGTGCAGAGACGATGGGTTTACTTGGAGGGCATCTTTTCTGGAAGTGCCGATATACAGACTCTTCTTCCTGTTGAAACATCGAGATTTCAAAGGTATTAATCTCTCGATGGAAACTTCATTCTCCATTCTTTAATGGTATTCCGACTTTCACATTTATGAAAGTTCTCAAGATTATAACTATTTACCTTTACTTTAAAAAAGAG-TTTTTCACAGTCCATAACATTTACTCGTAAGTTATTAACTGTTTCAGTTTTCTCTTTACATCATGATAAAATTAAT---------------GTACCAAAATATCTAATGATTAAAAGGTGATAAATCATTGTATGTTTTTGTTCACTATGATGTTTGATAAAATCGGGGCCAAATTAGTGTTCAAGTTATTCTAATTAATGTACATTCAGAGGAAAAACAGATCCTTTCAAAACTGTTAATTAACTTAGGTATATTTTTTACCCACTTTAAAGTTAAACTACTAAAACTTGCACTACTAAGAAAAGATGAATTTTAGGATTCTGTACTACTGCTATTTAATAAAAATTAAAACTATTAA-CCTTGAGTACATTTGTAAAAAATTATATTCAAATTTATTTAGGGAACTGAGCATAAATGTTTTCCTCCCCTCTTTT---------
Ntempletoni_BaldMtns_N950 ----------------------------------------------------------------------------------------------------------------------------------------------------------------------------------------------------------------------------------------------------------------------------------------------------------------------------------------------------------------------------GAATTTTAAAATGTGAAAGTATTTTTAATTATATGTTCGCTGTTTGTGTGCTTTAAATACTGTTTCGTAG-------ATTCATTTGACTAAACTGATTAGTCATTAATAAATTAAATATGTGAATTTTACATTTTGAGTTTTTTTGTCCTTATTTAAAAAATAGGAATTTGAGGAAGATGCTTTGGCATGGGAAGAGAAATTGAATCGCATCAATGCATTATTTGATGTTTGGATAGATGTGCAGAGACGATGGGTGTACTTGGAGGGCATCTTTTCTGGAAGTGCTGATATACAGACTCTTCTTCCTGTGGAAACATCAAGATTTCAAAGGTATTAATCTCTCAATGGAAACTTCGTTCTCCCTTCTTTAATGGTGTTCCGACTTTCACATTTTTGAAAGTTCTCAAGATTAGAACTATTTAGCTTTACTTTTAATTTTTT-TTATTTAAAGTCCATAACATTTATTCCTAAGTTATTAACTGTTTCAGTTTTCCCTTTAAATAATGGTGAAATGAATATGGTCTATAGTCCTGTGCCAAAATATCTAATGATTAAAAGGCGATAAATCATTGTATGTGTTTGTTTGCTAT---GTTTGAAAAAATCAGGTCCAAATTAGTGCTCCAGTTATTCTAATTAAAGTGCATTCAGAATAAAAAAAGATACTTTCAGAGCTATTCA-TGAATTAAGTATATTTTTTACCTATTTTGAAGTTATATTGCTAAAACTTGCACTTAT---------TAAACCTTGAAGTT-------------------------------ATATTAAACCTTGAGTACATTTGTAAAAATTTATATTCAAATTTATTTAGAGAACCGAGCATAAATGTTTTCTTCACTCTTTCTAATTGTTCT
Ntempletoni_ClarksCreek_N945 -------------------------------------------------------------------------------------------------------------------------------------------------------------------------------------------------------ACTTTCGTTATATTTTTCCAACATATTTTGCTCTTAACTTGTCAATGCTAGAGGAAAATCTCGACTTTGTCTAAATAAGGAAGTTAATGTATAAGAAAATATGTCTGTTGTATAACATTTTTCTAAGTAATGATCTCAAGGATTCACTATTACTTTAAAGTTGACGAATTTTAAAATGTGAAAGTATTTTTAATTATATGTTCGCTGTTTGTGTGCTTTAAATACTGTTTCGTAGATTAAGTATTCATTTGACTAAACTGATTAGTCATTAATAAATTAAATATGTGAATTTTACATTTTGAGTTTTTTTGTCCTTATTTAAAAAATAGGAATTTGAGGAAGATGCTTTGGCATGGGAAGAGAAATTGAATCGCATCAATGCATTATTTGATGTTTGGATAGATGTGCAGAGACGATGGGTGTACTTGGAGGGCATCTTTTCTGGAAGTGCTGATATACAGACTCTTCTTCCTGTGGAAACATCAAGATTTCAAAGGTATTAATCTCTCAATGGAAACTTCGTTC------------------TC----------------------------------------------------------------------AAGTCCATAACATTTATTCCTAAGTTATTAACTGTTTCAGTTTTCCCTTTAAATAATGGTGAAATGAATATGGTCTATAGTCCTGTGCCAAAATATCTAATGATTAAAAGGCGATAAATCATTGTATGTGTTTGTTTGCTATGATGTTTGAAAAAATCAGGTCCAAATTAGTGCTCAAGTTATTCTAATTAAAGTGCATTCAGAATAAAAAAAGATACTTTCAGAGCTATTCA-TGAATTAAGTATATTTTTTACCTATTTTGAAGTTATATTGCTAAAACTTGCACTTAT---------TAAACCTTAAAGTT-------------------------------ATATTAAACCTTGAGTACATTTGTAAAAATTTATATTCAAATTTATTTAGAGAACCGAGCATAAATGTTTTCTTCGCTCTTTCTAATTGTTCT
Ntempletoni_ScronceCreekRd_N1223 TCTGGAAATAACTGCATTAAAAATTTAATTCAACTAATTTTCAAAGTTGAAAGAAACAAAAATGTATTGAAAATACCTTAAAAATGTATAATGCATTTGTATT-----GTGATTTTTTATTGCAATTCCTCATAACAGTTA-CTTCAAGTTACTACACTTACAAGTCTGTGAAATACATCACTAGGAGCATTTGAATACACTTTCGTTATATTTTTCCAACATATTTTGCTCTTAATTTGTCAATGCTAG--------------------------------------------AAAATATGTCTGTTGTATAACATTTTTCTAAGTAATGATCTCAAGGATTCACTATTACTTTAAAGTTGACGAATTTTAAAATGTGAAAATATTTTTAATTATATGTTCGCTGTTTGTGTGCTTTAAATACTGTTTCGTAGATTAAGTATTCATTTGACTAAACTGATTAGTCATTAATAAATTAAATATGTGAATTTTACATTTTGA----GTTTGTTCTTATTGAAAAAATAGGAATTTGAGGAAGATGCTTTGGCATGGGAAGAGAAATTGAATCGCATCAATGCATTATTTGATGTTTGGATAGATGTGCAGAGACGATGGGTGTACTTGGAGGGCATCTTTTCTGGAAGTGCTGATATACAGACTCTTCTTCCTGTGGAAACATCAAGATTTCAAAGGTATTAATCTCTCAATGGAAACTTTGTTCTCCCTTCTTTAACGGTGTTCCGACTTTCACATTTTTGAAAGTTCTCAAGATTAGAACTATTTAGCTTTACTTTTAATTTTTTTTTATTTAAAGTCCATAACATTTATTCCTAAGTTA-TAACTGTTTCAGTTTTCCCTTTAAATAATGGTGAAATGAATATGGTCTATAGTCCTGTGCCAAAATATCTAATGATTAAAAGGCGATAAATCATTGTATGTGTTTGTTTGCTATGATCTTTGAAAAAATCAGGTCCAAATTAGTGCTCAAGTTATTCTAATTAAAGTATATTCAGAATAAAAAAAGATACTTTCAGAGCTATTCA-TGAATTAAGTAGATTTTTTACCTATTTTGAAGTTATATTGCTAAAACTTGCACTTCTAAGAAAAGATGAATTTTAGGATTCTGTACTACTGCTATTTAATAAAAATTTAAAATATTAAACCTTGAGTACATTTGTAAAAATTTATATTCAAATTTATTTAGAGAACCGAGCATAAATGTTTTCTTCACTCTTTCTAATTGTTCT
Ntennessensis_IndianCave_N052 ----------------------------------------------------------------------------------------------------------------------------------------------------------------------------------------------------------------------------------------------------------------------------------------------------------------------------------------------------------------------------------------------------------------------------------------------------------TTTTTTTTATTCAATTAATTGGTGATTAATAAATTAAGTATTTGAATTTTACATTTTGTGTTTGTTTGTCTTTATTTACAAAATAGGAATTTGAGGAAGATGCTTTGGCATGGGAAGAGAAATTGAATCGCATCAATGCATTATTTGATGTTTGGATAGATGTGCAGAGACGATGGGTGTACTTGGAGGGCATCTTTTCTGGAAGTGCCGATATACAGACTCTTCTTCCTGTGGAAACATCAAGATTTCAAAGGTATTAATCTCTCAATGGAGACTTTGCTCTCCATTCTTTTATGGTGTTCCGACTTTCACA----------TTCTCAAGATTAGAACTATTTAGCTTTACTTTTAAATTTTTTTTATTTTAAGTCCATAACATTGATTCTTAAGTTATTAACTGTTTTAGTTTTCCCTTTAAATAATGGTGAAATGAATATGGTCTATAGTCCTGTACCAAAATATCTAATGATTAAAAGGCGATAAATCATTGTATGTGTTTGTTTACTATTCTGTTTGAAACAATTGGGGCCAAATTAGTGCTCAAGTTATTCTAATTAAAGTA-ATTCAGAAGAAAAATATATACTTTCAGAACTATTAATTAACTTAAGTATATTTTTTACCTATTTTAGAATTATACTGCTAAAACTTGCACTTCTAAGAAATAG-GAATTTTTGGATTATG-------------------------------------------------------------------------------------------------------------------------
Ntennessensis_LittleStony_N645 --------------------------------------------------------------------------------------TATAATGCATTTGTATTTAAAAATGATTTTTTATCGCAATTCATCAAAACAGTTACTATCAAGTTACTACACTTACAAGTCTGTGGAATACATCATCGAGAGCATTTGAATACACTTTCGTTATATTTTTCGAACACATTTTGCTCGTAACTTGTCAATACTAGAGGAAAATCTCTACTTTGTCTAAATAGGAAAGTTAATGTATAAGAAAATATGTCTGTTGTATAACAGTTTTCCAAGTAATGATCGCAAGGATTCACTGATACTTCAAAGTTGACGAATTTTAAAATGTGAAAGTATTTTTAATTATATGTTTGCTGTTTGTTTGCTTTAAATACTGTTTCGAAGATTGAGTATTTATTTTATTAAACTGATTAGTAATTAATAAATTAAGTATTTGAATTTTGCATTTTGAATTTGTTTGTCTTTATTTAAAAAATAGGAATTTGAGGAAGATGCTTTGGCATGGGAAGAGAAATTGAATCGCATCAATGCATTATTTGATGTTTGGATAGATGTGCAGAGACGATGGGTGTACTTGGAGGGCATCTTTTCTGGAAGTGCCGATATACAGACTCTTCTTCCTGTGGAAACATCAAGATTTCAAAGGTATTAATCTCTCAACGGAGACTTTGTTCTCCATTCTTTTATGGTGTTCGGACTTTCACATTTCCGAAAGTTCTCAAGATTAGAACTATTTAGCTTTACTTTAAATTTTTTTTTATTT-AAGTCCATAACATTTATTCCTAAGTTATTAACTGTTTCAGTTTTCCCTTTAAATAATGGTGAAATGAATACGGTCTATAGTCCTGTACCAAAATATCTAATGATTAAGAGGCGACAAATCATTGTATGTGTTTGTTTACTA----------------TGGGGCCAAATTAGTGCTCAAGTTATTCTAATTAAAGTA-ATTCAGAAGAAAAGTATGTACTTTCAGAACTATTAATTAACTTAAGTATATTTTTTACCTATTTTAAAATTATACTGCTAAAACTTGCACTTCTAAGAAATAG-GAATTTTTGGATTATGTAATATTGCTATTTAATAAAAATTAAAAATATTAAA-------------------------------------------------------------------------------------
Ntennessensis_Watauga_N1046 --------TAACAGCATTAAAAATTTAATTCAACTAATTTTGAAAGTTGAAAGGAACAAAAATGTATTGAAAATATCTTAAAAATG--TTATGCATTTGGTTTTAAAAATGATTTTTTATCGCAATTCATCAAAACAGTTACTATCAAGTTACTACACTTACAGGTCTGTGAAATACATCATCAGGAGCATTTTAATACACTTTCGTTATATTTTTTGAACACATTTTGCTCCTAACTTGTCAATACTAGAGGAAAATCTCTACTTTGTCTAAATAAGAAAGTTAATGTATAAGAAAATATGTCTGTTGTATAACAGTTTTCTAAGTAATGATCTCAAGGATTCACTAATACTTCGAAGTTGACGAATTTTAAAATGTGAAAGTATTTTTAATTATATGTTCCCCGTTTGTTTGCTTTAAATACTGTTTCGATGATTAAGTGTTTATTTTATTAAACCGATTAGTAATTAATAAATTAAGTATTTGAATTTTACATTTTGAGTTTGTTTGTCTTTATTTACAAAATAGGAATTTGAGGAAGATGCTTTGGCATGGGAAGAGAAATTGAATCGCATCAATGCATTATTTGATGTTTGGATAGATGTGCAGAGACGATGGGTGTACTTGGAGGGCATCTTTTCTGGAAGTGCCGATATACAGACTCTCCTTCCTGTGGAAACATCAAGATTTCAAAGGTATTAATCTCTCAACGGAGACTTTGTTCTCCATTCTTTTATGGTGTTCCGACTCTCACATTTCTGAGAGTTCTCGAGATTAGAACTATTTCGCTTTACTTTAAATTTTTTTTTATTT-AAGTCCATAACATTTATTCCTAAGTTATTAACTGTTTCGGTTTTCCCTTTAAATAATGCTGAAATGAATAGGGTCTATAGTCCTGTACCAAAATATCTAATGATTAAAAGGCGATAAATTATTGTATGTGTTTGTTTACTAT---------------TGGGGCTGAATTAGTGCTCAAGTTATTCTAATTAAAGTA-ATTCAGAAGAAAAATATATAC----------------------------------------------------------------------------------------------------------------------------------------------------------------------------------------------------------------------------
