# Supplementary material for: ﻿New species in old mountains: integrative taxonomy reveals ten new species and extensive short-range endemism in Nesticus spiders (Araneae, Nesticidae) from the southern Appalachian Mountains
Source: Zookeys. 2023 Feb 3;1145:1–130. doi: 10.3897/zookeys.1145.96724 (PMC10208238; doi:10.3897/zookeys.1145.96724)
Supplement: Supplementary material 4 — Input alignments, analysis log files, and output tree files [file zookeys-1145-001_article-96724__-s004.zip › uce-2001387 (modified).phy]

 77 1029
Nsilvestrii_Hellgate_N1108 --TGTGTGTTTGATGACTTAAAATAGACCCTAATAAACATTTATGTCTAAATTCGAATGATT------------TTAAAAGAACTAATCATATACTCGCCTTTGAGTACTAAATTGTGTTTCTATTAAGTTATGAATTTTTTAATTAATATCTAGCCATTTATTAATTATCTTTTTTTTTATTTTCCATAGAGTATTCTGTGACGCATTTGGTGTGATTAAATTGTTGATAGGTTAATTGAAAATGTGAATGCTATTTTCCCTCTTATGTTAACCTTCATTGTGAGAATTTGTTTAGAAGGAGGAAATAAAAGATATC--------------------TTCTTTAAAATTATCTCTATTTATCTTACA---CGTTTTTCAGGCACCTGGAGAGAGGGCTCGTCTTTACTTCCTTCTTGCCTGGTTCCATGCAGTGGTGCAGGAACGATTGCGTTACGCCCCTCTTGGATGGTCAAAGCGTTACGAGTTTAATGAATCTGATTTGAGAGTTGCTTGCGACACACTAGATACATGGATTGAAACTGTGGCAATGGTAAGTAACTAAATAGAAATGCTGTAATAATCGGACAATAAATTTTTATATTACTTCAAATGTTGAATCCTATTTTCTTTTATGCAGGGACGTACTAATCTACCTCCAGAAAAAGTGCCTTGGGATGCCATATGCACTCTGCTCAGTCAGTGTATTTATGGAGGAAAGATTGATAATGAGTTCGATCAGGTAATAGGTTTTGATTTTTGGTCCTCCTATTCAACCTCCTATTGCAATTTAAAATTAAATTAATTTAATGTTCCGTTTCACTTTTATAGCGGTTGTTAAATTCATTCCTGAGCAAGCTTTTTACTGCTCAAAGTTTTGAGCCTGATTTCCCCTTGGTAACTGGAGTAGATGGTGTTAATGAAAAGACTATCA------------------------------------------------------------------------------------------------
Nesticus_nahaunus_Mexico_G2881 --------------------------------------------------------------------------GCGAAAAGGCTGTATGTTTATGTTTTGCTGAGCATTAAATTCAACATGTAGCAATCCATTCAGTTTATGACATAAAATCTACCTTGTTTTGACGATGCTTTTGCATAGGTTTCTTGTGGTATTTTATAACTAACTGGAACTGAATAAAATGTTTTTCAGAATATTAGGATTGTGGGTAATATGTCTTCAAGAAGATTAAACATAATT---AAAAATTTACAACAATGGAAGAATTTAAAATATAAACAAATTTA---TTCAAACTATTTTATAAGTGAATTTATTTAACTTAAATTCCTTTTTTTAGGCTCCTGGAGAAAGAGCGCGCCTCTATTTCCTTCTTGCCTGGTTCCATGCAGTGGTGCAAGAACGATTGCGCTACGCCCCTCTTGGATGGTCGAAGCGCTACGAGTTCAATGAGTCCGATTTGAGAGTTGCATGTGACACTCTAGACACATGGATTGAAACTGTAGCCATGGTAAATATTGGACTGGAAATGTAATTATAGAGAGAACCTCAATTTCCACGTTATTTAGGATGAAAAACCCTATTTTAAATCTTTCAGGGTCGTACTAATTTACCCCCAGAAAAAGTGCCATGGGATGCTATATGTACTTTGCTCAGTCAGTGTATTTATGGAGGCAAGATTGATAATGAGTTTGATCAGGTAAG-AGTCTTGTTTTTCAGTCTTCATGAGCAAGCTCCTATTACAATTTGAAGT-AAAGTCATGTTGCATTTCTTTACACTTTTATAGCGTCTGCTGAACTCATTCCTGAGCAAGCTTTTTACTGCTCAAAGCTTTGAGCCTGATTTCCCACTGGTGACTGGAGTTGATGGTGTTAATGACAAGATTATTAAAATGCCAGAAGGAATAAGGTAATAAAATAGAATAATA--TTGAAAGTGTCTTTGTCCTAAAGGCACCAAACAACAAAAAAAACTGGTTTTTTATT
Narcheri_Cheaha_N023 ---------AACATTCTACACAATAAGAATTAAGCCCCGTTTGACCTCAATTTTGATTATTATTTAGTCTCCACAAAAAAGGAATGTGCGTTTATGTTTTGCTGAGCACTCAATTTAGTATATAGCAATTCATTCAGTTTATAACAAAAAAAATATTCTTTTTTGAAGATGCTGCTGCATAGGTCCCTTGTAGTATTTTAAAATCAGCTCAAACTAGACAAAATGACTCTCCGAATGCCAAGATTGTGCATAGTTCTTCTTCCTAAGGGTTAAACATAATT---AAAAACTGGCAACTATGGTAGAATTTAAAACATCAACAAATTTATGTTAAAAAT------TTAAGAAACTTTATTTATCTGAATCCCCTGCTCTTAGGCTCCTGGAGAAAGGGCTCGCCTCTATTTCCTCCTTGCCTGGTTCCATGCAGTGGTGCAAGAACGACTGCGCTACGCCCCCCTTGGATGGTCAAAACGTTACGAGTTCAATGAATCTGATTTGAGAGTCGCTTGCGACACATTGGACACATGGATTGAAACTGTGGCTATGGTAAATATTTTTCTAAGACTGC------AGTGAGAAC--CAATTTTTACATTATTTAGGATGATAAATCTTATTTTTATCTATTCAGGGTCGTACTAATCTACCCCCAGAAAAAGTGCCTTGGGATGCTATATGTACTTTGCTCAGTCAGTGCATTTACGGAGGAAAGATTGATAATGAGTTTGATCAGGTAAGGAGTCTTGTTTTTTGGTCTTCATGAGCAAGCTTCTATTAGAATTTGAAATAAAAGTGGCGTTACATTTCTTTACACTTTTACAGCGTCTACTGAACTCATTCCTGAGCAAGCTCTTTACTGCTCAAAGCTTTGAGCCTGATTTCCCACTGGTGACTGGAGTTGATGGTGTTAATGAAAAGATTATTAAAATGCCTGAAGGAATAAGGTAATAAAATGGAATAATATTTTGAAAGACGATTGGTTCTAAAAGCAGGCAACCAAAAC----ACAGTTTCTTTCTT
Narcheri_MillShoalCreek_N727 ------------------------------------------------------------------------------------------------------------------------------------------------------------------------------------------------------------------------GACAAAATGACTCTCCGAATGCCAAGATTGTGCATAGTTCTTCTTCCTAAGGGTTAAACATAATT---AAAAACTGGCAACTATGGAAGAATTTAAAACATCAACAAATTTATGTTTAAAAT------TTAAGAAACTTTATTTATATGAATCCCCTGCTCTTAGGCTCCTGGAGAAAGGGCTCGCCTCTATTTCCTCCTTGCCTGGTTCCATGCAGTGGTGCAAGAACGACTGCGCTACGCCCCCCTTGGATGGTCGAAACGTTACGAGTTCAATGAATCTGATTTGCGAGTCGCTTGCGACACATTGGACACATGGATTGAAACTGTGGCTATGGTAAATATTTTTCTAAGACTGC------AGTGAGAAC--CAATTTTTACATTATTTAGGATGATAAATCTTATTTTTATCTATTCAGGGTCGTACTAATCTACCCCCAGAAAAAGTGCCTTGGGATGCTATATGTAC----------------------------------------------------------------------------------------------------------------------------------------------------------------------------------------------------------------------------------------------------------------------------------------------------------------------------------------------------
Nbarri_Bishop_N1072 AGTAAGTACCTCACAATGCCTAATAAAAATTACATCTCTTTTGTGTTTGTCTCGGTATATTATATCGCCTTTTCAGGTAGAAATTGTACGTATAAATTTTATTGAAATTTTATGGCTATTTATATCCTTTTATTTATTTATTGATAAATATTGGGTCCTATTTTGTATGCCCTCCTGTATAAATTTCATGTAAACTTTTATTATTAGT-AAGGTTAATTTAATCATCTGTCATCCACTTGAGATTTCACACATTATCCTCTCTATGAGGTTAATCTTAAATATTAAAATTTTTTAGCT-----AAAATTTAAAATATCGACAAATATATA-----TACTATTTTTCAAATACCTTTATTTATCTTTAATTTTCTTTTTTAGGCTCCTGGAGAAAGAGCTCGCCTCTATTTCCTTCTTGCCTGGTTCCATGCAGTGGTGCAAGAACGGCTGCGTTACGCCCCTCTCGGATGGTCAAAACGTTACGAGTTCAATGAGTCTGATTTGAGAGTTGCTTGTGACACACTGGACACATGGATTGAAACTGTAGCTATGGTAAATATTTTGCTAAAAATGCAATCATAGTGAGAACTTCAATTTTTACATTTTTTAGGATAATAAACCATATTCTTATGTATTCAGGGTCGTACTAATCTACCCCCAGAAAAAGTGCCTTGGGATGCTATATGTACTTTGCTCAGTCAGTGTATTTATGGAGGAAAGATTGATAATGAGTTTGATCAGGTAAGGAATCTTGTTTTTTGATCTTCACGAGCAAGCTCTTATTACAATTTGAAATAAAAGTC--GTTACATTTCTTTACACTTTTATAGCGTCTACTGAACTCATTCCTGAGCAAGCTTTTTACTGCTCAAAGCTTCGAGCCTGATTTTCCACTGGTGACTGGAGTGGATGGTGTTAATGACAAGATTATTAAAATGCCGGAAGGAATAAGGTAATAAAATAGAATAATATTTTGAAAGTGGATTGGTCCTAAAAGCAGCCAACCAAAACAAAAACATTTTTTTTATT
Nbarri_LostCoveCave_N0065 AGTAAGTACCTCACAATGCTTAATAAAAATTACATCTCTTTTGTGTTTGTCTCGGTATATTATATCGCCTTTTCAGGTAGAAATTGTACGTATAAATTTTATTGAAATTTTATGGCTATTTATATCCTTTTATTTATTTTTTGATAAATATTGGGTCCTATTTTGTATGCCCTCCTGCATAAATTTCATGTAAACTTTTATTATTAGT-AAGGTTAATTTAATCATCTGTCATCCACTTGAGATTTCACACATTATCCTCTCTATGAGGTTAATCTTAAATATTAAAATTTTTTAGCT-----AAAATTTAAAATATCGACAAATATATA-----TACTATTTTTCAAATACCTTTATTTATCTTTAATTTTCTTTTTTAGGCTCCTGGAGAAAGAGCTCGCCTCTATTTCCTTCTTGCCTGGTTCCATGCAGTGGTGCAAGAACGGCTGCGTTACGCCCCTCTCGGATGGTCAAAACGTTACGAGTTCAATGAGTCTGATTTGAGAGTTGCTTGTGACACACTGGACACATGGATTGAAACTGTAGCTATGGTAAATATTTTGCTAAAAATGCAATCATAGTGAGAACTTCAATTTTTACATTTTTTAGGATAATAAACCATATTCTTATGTATTCAGGGTCGTACTAATCTACCCCCAGAAAAAGTGCCTTGGGATGCTATATGTACTTTGCTCAGTCAGTGTATTTATGGAGGAAAGATTGATAATGAGTTTGATCAGGTAAGGAATCTTGTTTTTTGATCTTCACGAGCAAGCTCTTATTACAATTTGAAATAAAGGTC--ATTACATTTCTTTACACTTTTATAGCGTCTACTGAACTCATTCCTGAGCAAGCTTTTTACTGCTCAAAGCTTCGAGCCTGATTTTCCACTGGTGACTGGAGTGGATGGTGTTAATGACAAGATTATTAAAATGCCGGAAGGAATAAGGTAATAAAATAGAATAATATTTTGAAAGTGGATTGGTCCTAAAAGCAGCCAACCAAAACAAAAACATTTTTTTTATT
Nbarri_eyed_ClayCave_G2082 -------------------------------------------------------------------------------------------------TTTGCCGAGCACTCATTTTAGCATGTAGCAATTCATTCAGTTTATAACAAAAAA-TGATCCTTTTTTGAAGATGCTTCTGCACAGGTTCCATGTAGTCTATTATTACCAGCCCAAACTAGACAAAACATTTCTCCGAAAGTTGAGATTGTGCATAATATTCTTTCTGAAAGGTTAAACATAATTTTTAAAAACTGGCAACTATAGAAGAATTTAAAATGTTAACAAATTTATGTTTGAAAC-ATTTTATGAGCATCTTTGTTTATCTTGATTTTTCTTTCTTAGGCTCCCGGAGAAAGAGCTCGCCTCTACTTCCTTCTCGCCTGGTTCCATGCAGTGGTGCAAGAACGGCTGCGCTACGCCCCTCTCGGATGGTCGAAACGTTACGAGTTCAACGAGTCCGATTTGAGAGTTGCTTGTGACACACTGGACACGTGGATTGAAACTGTAGCTATGGTAAATATTTAGCTAAAAATGCAATGGTAGTGAGAAC-----TTTTTACATTATTTAGGATGATAAACCCTATTTTTATCTATTCAGGGTCGTACTAATCTACCTCCGGAGAAAGTGCCTTGGGATGCTATATGTACTCTGCTCAGTCAGTGTATTTATGGAGGAAAGATTGATAATGAGTTTGATCAGGTGAGGAGTCTTGTTTTTTGGTCTTCATG----AGCTCTGATTACAATCTGAAATAAAAGTTATGTTACATTTCTTTGCACTTTTACAGCGTCTACTGAATTCATTCCTGAGCAAGCTTTTTACTGCTCAAAGCTTTGAGCCTGATTTCCCACTGGTGACCGGAGTGGATGGTGTTAGTGACAAGATTATT-------------------------------------------------------------------------------------------------
Nbarrowsi_Gregorys_N270 ------------------------AAAAATTAAGCCTCGTTTGATCTCGATTTTGATTATTATTTAATCTTCATAAAAAGGGAATGTATGTTTACATTTTGCTAAGAACTCAATTTAGCATGTAGCAATTCATTCAGTTTAGAACAAAAAATTGATCTTTTTTTGGAGATGCTTCTGCAAAGGTTCCATGTAGTGTATTATAATCAGCCCAAACTAGACAAAATGTTTCTCCAAATGTTGAGATTGT---------GCTTGCTGAAGGGTTAAACATAATTTTTAAAAACTGGCAACCATGGAAGAATTTAAAATATCAATAAATTTATGTTTCAAAC-ATTTTATAAGAATCTTTATTTATCTTAAATTTTCTTTCTTAGGCTCCCGGAGAAAGAGCTCGCCTTTATTTCCTTCTTGCCTGGTTCCATGCAGTGGTGCAAGAACGGCTGCGCTACGCCCCTCTCGGATGGTCGAAACGTTACGAGTTCAATGAGTCCGATTTGAGGGTTGCTTGTGACACACTGGACACATGGATTGAAACTGTGGCTATGGTAAATATTTAGCTAAAAATACAACGATAGTTAGAACTTCAATTTTTACATTATTTAGGATGATAAACCATATTTTTATCTATTCAGGGTCGTACTAATCTACCCCCGGAAAAAGTGCCTTGGGATGCTATATGTACTTTGCTCAGTCAGTGTATTTATGGAGGAAAGATTGATAATGAGTTTGATCAGGTAAGGAATCTTGTTTTTTGGTGTTCATGCGCAAGCTCATATTACAATTTGAAATAAAAGTCAAGTTACATTTCTTTACTCTTTTATAGCGTCTACTGAACTCATTCCTGAGCAAGCTTTTTACTGCTCAAAGCTTTGAGCCTGATTTCCCACTGGTGACTGGAGTGGATGGTGTTAAAGACAAGATTATTAAAATGCCCGAAGGAATAAGGTAATAAGATAGAATAATA----------------------------------------------------------
Nbarrowsi_Tuckaleechee_N360 AACAAATACCATATTCCATACAATGAAAATTAAGCCTTGTTTGATCTCGATTTTGATTATTATTTAATCTTCATAAAAAGGGAATGTATGTTTACATTTTGCTAAGAACTCAATTTAGCATGTAGCAATTCATTCAGTTTAGAACAAAAAATTGATCTTTTTTTGGAGATGCTTCTGCAACGGTTCCATGTAGTGTATTATAATCAGCCCAAACTAGATAAAATGTTTCTCCAAATGTTGAGATTGT---------GCTTTCTGAAGGGTTAAACATAATTTTTAAAAACTGGCAACTATGGAAGAATTTAAAATATCAATAAATTTATGTTTCAAAC-ATTTTATAAGAATCTTTA----TCTTAAAATTTCTTTCTTAGGCTCCCGGAGAAAGAGCTCGCCTTTATTTCCTTCTTGCCTGGTTCCATGCAGTGGTGCAAGAACGGCTGCGCTACGCCCCTCTCGGATGGTCGAAACGTTACGAGTTCAATGAGTCCGATTTGAGAGTTGCTTGTGACACACTGGATACATGGATTGAAACTGTGGCTATGGTAAATATTTAGCTAAAAATACAATGGTAGTTAGAAATTCAATTTTTACATTATTTAGGATGATAAACCATATTTTTATCTATTCAGGGTCGTACTAATCTACCCCCGGAAAAAGTGCCTTGGGATGCTATATGTACTTTGCTCAGTCAGTGTATTTATGGAGGAAAGATTGATAATGAGTTTGATCAGGTAAGGAATCTTGTTTTTTGGTGTTCATGCGCAAGCTCATATTACAATTTGAAATAAAAGTCAAGTTACATTTCTTTACTCTTTTATAGCGTCTACTGAACTCATTCCTGAGCAAGCTTTTTACTGCTCAAAGCTTTGAGCCTGATTTCCCACTGGTGACTGGAGTGGATGGTGTTAAAGACAAGATTATTAAAATGCCCGAAGGAATAAGGTAATAAGATAGAATAATATTTTGAAAGTGGATTGGTCCTAAAAGCACCCAACCAAAACACAAACATTTTTTTTATT
Nbishopi_DryFalls_N150 -----------------------------------------TGTGTTTGTCTCTATATATTATATCACCTTTTCAGGTAGAAATTGTACGTATAAATTTTATTGAAATTTTATGTCTATTTATATCCTTTTATTTATTTATCGATAAATATTGGGTCCTATTTTGTATGCCCTCCTGCATAAATTTCATGTAAACTTTTATTATTAGTTCAAGTTAATTTAATCATCTGTCATCCACTTGAGATTTCACACATTATCCTCTCTATGAGGTTAATCTTAAATATTAAAAAAATTTAACT-----AAAATTTCAAATATCGACAAATATATAT--GATACTATTTTTCAAATACCTTTATTTATCTTTAATTTTCTTTTTTAGGCTCCTGGAGAAAGAGCTCGCCTCTACTTCCTTCTTGCCTGGTTCCATGCAGTGGTGCAAGAACGGCTGCGCTATGCTCCTCTCGGATGGTCTAAACGTTACGAGTTCAATGAGTCTGATTTGAGAGTTGCTTGTGACACACTGGACACATGGATTGAAACTGTGGCTATGGTAAATATTTAGCTAAAAATGCAATGGTAGTGAGAACTTCAATATTTTCATTATTTAGGATAATAAACCATATTCTTATGTATTCAGGGTCGTACTAATCTACCCCCGGAAAAAGTGCCTTGGGATGCTATATGTACTTTGCTCAGTCAGTGTATTTATGGAGGAAAGATTGATAATGAGTTTGATCAGGTAAGGAGTCTTGTTTTTTGGTCTCCATAGGCAAGCTCTTATTACAATTTGAAATAAAAGTCATGTTACATTTCTTTACACTTTTATAGCGTCTACTGAACTCATTCTTGAGCAAGCTTTTTACTGCTCAAAGCTTCGAGCCTGATTTCCCACTGGTGACTGGAGTGGATGGTGTTAATGACAAGATTATTAAAATGCCTGAAGGAATAAGGTAATAAAATAGAATAATATTTTGAAAGTGGATTGGTCCTAAA----------------------------------
Nbishopi_PoleCr_Chattooga_N885 -------------------------------------------------------------------------------------------------------------------------------------TTATTTATCGATAAATATTGGGTCCTATTTTGTATGCCCTCCTGCATAAATTTCATGTAAACTTTTATTATTAGTTCAAGTTAATTTAATCATCTGTCATCCACTTGAGATTTCACACATTATCCTCTCTATGAGGTTAATCTTAAATATTAAAAAAATTTAACT-----AAAATTTCAAATATCGACAAATATATAT--GATACTATTTTTCAAATACCTTTATTTATCTTTAATTTTCTTTTTTAGGCTCCTGGAGAAAGAGCTCGCCTCTACTTCCTTCTTGCCTGGTTCCATGCAGTGGTGCAAGAACGGCTGCGCTATGCTCCTCTCGGATGGTCTAAACGTTACGAGTTCAATGAGTCTGATTTGAGAGTTGCTTGTGACACACTGGACACATGGATTGAAACTGTGGCTATGGTAAATATTTAGCTAAAAATGCAATGGTAGTGAGAACTCTTATATTTTCATTATTTAGGATAATAAACCATATTCTTATGTATTCAGGGTCGTACTAATCTACCCCCGGAAAAAGTGCCTTGGGATGCTATATGTACTTTGCTCAGTCAGTGTATTTATGGAGGAAAGATTGATAATGAGTTTGATCAGGTAAGGAGTCTTGTTTTTTGGTCTCCATAGGCAAGCTCTTATTACAATTTGAAATAAAAGTCATGTTACATTTCTTTACACTTTTATAGCGTCTACTGAACTCATTCTTGAGCAAGCTTTTTACTGCTCA--------------------------------------------------------------------------------------------------------------------------------------------------------------
Nbishopi_StandingIndian_N131 AGTAAGTACCTCACAATTCCTAATAAAAATTACCTGTCTTTTGTGTTTGTCTCTATATATTATATCACCTTTTCAGGTAGAAATTGTACGTATAAATTTTATTGAAATTTTATGTCTATTTATATCCTTTTATTTATTTATCGATAAATATTGGGTCCTATTTTGTATGCCCTCCTGCATAAATTTCATGTAAACTTTTATTATTAGTTCAAGTTAATTTAATCATCTGTCATCCACTTGAGATTTTACACATTATCCTCTCTATGAGGTTAATCTTAAATATTAAAAAAATTTAACT-----AAAATTTCAAATATCGACAAATATATAT--GATACTATTTTTCAAATACCTTTATTTATCTTTAATTTTCTTTTTTAGGCTCCTGGAGAAAGAGCTCGCCTCTACTTCCTTCTTGCCTGGTTCCATGCAGTGGTGCAAGAACGGCTGCGCTATGCTCCTCTCGGATGGTCTAAACGTTACGAGTTCAATGAGTCTGATTTGAGAGTTGCTTGTGACACACTGGACACATGGATTGAAACTGTGGCTATGGTAAATATTTAGCTAAAAATGCAATGGTAGTGAGAACTTCAATTTTTTCATTATTTAGGATAATAAACCATATTCTTATGTATTCAGGGTCGTACTAATCTACCCCCAGAAAAAGTGCCTTGGGATGCTATATGTACTTTGCTCAGTCAGTGTATTTATGGAGGAAAGATTGATAATGAGTTTGATCAGGTAAGGAGTCTTGTTTTTTGGTCTCCATAGGCAAGCTCTTATTATAATTTGAAATAAAAGTCATGTTACATTTCTTTACACTTTTATAGCGTCTACTGAACTCATTCTTGAGCAAGCTTTTTACTGCTCAAAGCTTCGAGCCTGATTTCCCACTGGTGACTGGAGTGGATGGTGTTAATGACAAGATTATTAAAATGCCTGAAGGAATAAGGTAATAAAATAGAATAATATTTTGAAAGTGGATTGGTCCTAAAAGCAGCCAACCAAAACACAAACATTTTTTTTATT
Nbrimleyi_NewberryCr_N984 ------------------------------------------------------------------------------AGAAATTGTACGTGTAAATTTTCTTGAAATTTTATGTCTGTTTATATCCTTTTATTTATTTATTGGTAAATATTGGGTCCTATTTTGTATGCCCTCGTGCATAAATTTCATGTAAAATTTTATTATTAGTTAAGGTTAATTTAATCATTTTTCATCCACTTGAGATTTCACACATTATTCTCTCTATGAGGTTAA-----------AAAAAAATTTAGCT-----AAAATTT-AAATATCAACAAATATATA-----TACTAATTTTTAAATACCTCTATTTATCTTTAATTTTCTTTCTTAGGCTCCCGGAGAGAGAGCTCGCCTCTACTTCCTCCTTGCCTGGTTCCATGCAGTGGTGCAAGAACGCCTGCGCTACGCTCCTCTCGGATGGTCGAAACGTTACGAGTTCAATGAGTCCGACTTGAGAGTTGCTTGTGACACACTGGACACATGGATTGAAACTGTAGCTATGGTAAATATTTAGCTAAAAATGCAATGGTAGTGAGAACTTCATTTTTTACATTATTCAGGATGATAAACCATATTTTTATCTATTCAGGGTCGTACTAATCTACCCCCGGAAAAAGTGCCTTGGGATGCTATATGTACTTTGCTCAGTCAGTGTATTTATGGAGGAAAGATTGATAATGAGTTTGATCAGGTAAGGAGTCTTCTTTTTTGGTCTCCGTGGGCAAGCTCTTATTACAATTTGAAATAAAAATCACATTACATTTCTTTACACTTTTACAGCGTCTACTGAACTCGTTCCTGAGCAAGCTTTTTACTGCTCAAAGCTTTGAGCCTGATTTCCCACTGGTGACTGGAGTGGATGGTGTTAGTGACAAGATTATTAAAATGCCTGAAGGAATAAGGTAATAAAATA------------------------------------------------------------------
Nbrimleyi_RumblingBald_N241 ----------------------------------------------------------------------TTTCAGGTAGAAATTGTACGTATAAATTTTCTTTTAATTTTATGTCTATTTATATCCTTTTATTTATTTATTGGTAAATATTGGGTCCTATTTTGTATGCCCTCGTGCATAAATTTCATGTAAAATTTTATTATTAGTTAAGGTTAATTTAATCATCTTTCATCCACTTGAGATTTCACACATTATCCTCTCTATGAGGTTAA-----------AAAAAAATTTAGCT-----AAAATTT-AAATATCAACAAATATATATTATATACTATTTTTTAAATACCTCTATTTATCTTTAATTTTCTTTCGTAGGCTCCCGGAGAAAGAGCTCGTCTCTACTTCCTTCTCGCCTGGTTCCATGCAGTGGTGCAAGAACGGCTGCGCTACGCCCCTCTCGGATGGTCGAAACGTTACGAGTTCAACGAGTCCGACTTGAGAGTTGCTTGTGACACACTGGACACATGGATTGAAACTGTGGCTATGGTAAGTATTTAGCTAAAAATGCAATGGTTGTGAGAACTTCAATTTTTTCATTATTCAGGATGATAAACCATATTTATATCTATTCAGGGTCGTACTAATCTACCCCCGGAAAAAGTGCCTTGGGATGCTATATGTACTTTGCTCAGTCAGTGTATTTATGGGGGAAAGATTGATAATGAGTTTGATCAGGTAAGGAGTCTTGTTTTTTGGTCTCCGTGGGCAAGCTCTTATTACAATTTGAAATAAAAATCACATTACATTTCTTTACACTTTTACAGCGTCTACTGAACTCGTTCCTGAGCAAGCTTTTTACTGCTCAAAGCTTTGAGCCTGATTTCCCACTGGTGACTGGAGTGGATGGTGTTACTGACAAGATTATTAAAATGCCTGAAGGAATAAGGTAATAAAATAGAATACTATTTTGAAAGTGGATTGGTCCTAAAAGCAGCCAACCAAAACACAAACAGTTTTTTTATA
Ncarolinensis_Grandfather_N218 ----------------------------ATTAAGCCTCATTTGATTTCAATTTTGATTATTATTTAGTCTCCACAAAAAGGAAATGTGCGTTTACATTTTGCTGAGCACTCATTTTAGCATGTAGCAATTCATTCAGTTTATAACAAAAAA-TGATCCTTTTTTGAAGATGCTTCTGCATAGGTTCCATGTAGTCTATTATTACCAGCCCAAACTAGACAAAACATTTCTCCGAAAGTTGAGATTGTGCATAATATCCTTTCTGAAAGGTTAAACATAATTTTTAAAAACTGGCAACTATAGAAGAATTTAAAATATCAACAAATTTATGTTTGGAAC-ATTTTATAAGCATCTTTGTTTATCTTAA-TTTTCTTTCTTAGGCTCCCGGAGAAAGAGCTCGCCTCTACTTCCTTCTTGCCTGGTTCCATGCAGTGGTGCAAGAACGGCTGCGCTACGCCCCTCTTGGATGGTCGAAACGTTACGAGTTCAACGAGTCCGATTTGAGAGTTGCTTGTGACACACTGGACACATGGATTGAAACTGTAGCTATGGTAAATATTTCACTAAAAATGCAGTGGTAGTGAGAACTTCAATTTTTACATTATTTAGGATGATAAGCCCTATTTTTATCTATTCAGGGTCGTACTAATCTCCCCCCGGAGAAAGTGCCTTGGGATGCCATATGTACTCTGCTCAGTCAGTGTATTTACGGAGGAAAGATTGATAATGAGTTTGATCAGGTAAGGAGTCTTGTTTTTTGGTCTTCGTGAGCAAGCTCTTATTACAATTTGAAATAAAAGTTATGTTACATTTCTCTACACTCTTACAGCGTCTACTGAATTCATTCCTGAGCAAGCTTTTTACCGCTCAAAGCTTTGAGCCCGATTTCCCACTGGTGACTGGAGTGGATGGTGTTAATGACAAGATTATTAAAATGCCTGAAGGAATAAGGTAATAAAATGGAATAATATTTTGAAAGTGGATTGGTCCTAAAAGTATCCAACCAAAACACAAACAGTTTTTTTATT
Ncarolinensis_LinvilleCaverns_N227 ---------------------------------------------------------------------------------------------------------------------------------------------------------------------------------------------------------------------------------------------------------------------------------------------------------------------------------------------------------------------------------------------------------------------------------GCCTGGTTCCATGCAGTGGTGCAAGAACGGCTGCGCTACGCCCCTCTCGGATGGTCGAAACGTTACGAGTTCAACGAGTCCGATTTGAGAGTTGCTTGTGACACACTGGACACATGGATTGAAACCGTGGCTATGGTAAATATTTCGCTAAAAATGCAGTGGTGGTGAGAACTTCAATTTTTACATTATTTAGGATGATAAGCCCTATTTTTATCTATTCAGGGTCGTACTAATCTACCCCCGGAGAAAGTGCCTTGGGATGCCATATGCACTCTGCTCAGTCAGTGTATTTATGGAGGAAAGATTGATAATGAGTTTGATCAGGTAAGGAGTCTTGTTTTTTGG---------------------------------------------------------------------------------------------------------------------------------------------------------------------------------------------------------------------------------------------------------------------------
Ncarteri_English_N031 AATAAATACCATATTCTATACAATAAAAATTAACCCTCATTTAATCTCAATTTTGATTATTATTTAATCTTCATAAAAAGGGAATGTACGTTTACGTTTTGCTAAGAACTCAATTTAGCGTGTAGCAATTCATTCAGTTTAGAACAAAAAATTGATCTTTTTTTGGAGATGCTTCTGCAAAGGTTCCATGTAG--TATTATAACTAGCCCAAACTAGACAAAACGTTTCTCCAAATGTTGAGATTGT---------GCTTTCTGATGGGTTAAACATAATTTTTAAGAACTGGCAACTGTGGAATAATTTAAAATATCAATAAATTTATATTTCAAAC-ATTTTATAAGAATCTTTATTTATCTTAAATTTTCTTTCTTAGGCTCCCGGAGAAAGAGCTCGCCTCTACTTCCTTCTTGCCTGGTTCCATGCAGTGGTGCAAGAACGGTTGCGCTACGCCCCTCTCGGATGGTCGAAACGTTACGAGTTTAACGAGTCTGATTTGAGAGTTGCTTGTGACACACTGGACACATGGATTGAAACTGTGGCTATGGTAAATATTTAGTTAAAAGTGCAATGGTAGTGAGAATTTCAATTTTTACATTATTTAGAATGATAAACCGTATTTTTTGCTATTCAGGGTCGTACTAATCTGCCTCCAGAAAAAGTGCCTTGGGATGCTATATGTACTTTGCTCAGTCAGTGTATTTATGGGGGAAAGATTGATAATGAGTTTGATCAGGTAAGGAATTTTGTTTTTTGGTCTTCATGAGCAAGCTCTTATTACCATTTGAAACAAAAGTCATGTTAAATTTCTTTGCAATTTTATAGCGTCTACTGAACTCATTCCTGAGCAAGCTTTTTACTGCTCAAAGCTTCGAGCCTGATTTCCCGCTGGTGACTGGAGTGGATGGTGTTAATGACAAGATTA---------------------------------------------------------------------------------------------------
Ncarteri_PilotMtn_G2185 ------------------------------------------------------------TATTTAGTCCA---AAAAAGGGAATGTGTATTTATGTTTTGCTTAGTACTCAATTTAGCATGTAGCAATTCATTTAGTTTGGAACAAAAAATTGATCTTTTTTTGGAGAT------------------------------------GCCCAAACTAGACAAAACGTTTCTCCGAATGTTGAGATTGTGCGTAATATCTTTTGTAAGAGATCAAACATACTTTTAAAAAATTGGCAACTATGGAAGAATTTAAAATATCAATAAATTTATGTTTCAAAC-ATTTTATAAGAATCATTATTTATCTTAAACTTTCTTTCTTAGGCTCCCGGAGAAAGAGCTCGCCTATACTTCCTTCTTGCCTGGTTCCACGCAGTGGTGCAAGAACGGCTGCGCTACGCCCCTCTCGGATGGTCGAAACGTTACGAGTTTAACGAGTCTGATCTGAGAGTTGCTTGTGACACGCTGGACACATGGATTGAAACTGTGGCTATGGTAAATATTTATCTAAAAGTGCAATGGTAGTGAGAACTTCAATTTTTGCATTATTTAGAATGATAAACCCTATTTTTATCTATTCAGGGTCGTACTAATCTACCTCCAGAAAAAGTGCCCTGGGATGCTATATGTACTTTGCTCAGTCAGTGTATTTATGGAGGAAAGATTGATAACGAGTTTGATCAGGTGAGGAGTCTTGTTTTTTGGTCTTCATGAGCAAGCTCTTATTACAATTTGAAATAAAAGTCATGTTACATTTCTTTACACTTTTGTAGCGTCTACTGAACTCATTCCTGAGCAAGCTTTTTACTGCTCAAAGCTTTGAGCCTGATTTCCCACTGGTGACTGGAGTGGATGGTGTTAATGACAAGATTATTAAAATGCCTGAAGGAATAAGGTAATAAAATAGAATAATATTTTGAAAGTGGATTGGTCCTAAAAGTATCCAACCAAAACACAAACAGTTTTTTCATT
Ncarteri_Pitchfork_N363 ------------------------------------------------------------------------------------------------------------------------------------TTTAGTTTGGAACAAAAAATTGATCTTTTTTTGGAGAT------------------------------------GCCCAAACTAGACAAAACGTTTCTCCGAATGTTGAGATTGTGCGTAATATCTTTTGTAAGAGATCAAACATACTTTTAAAAAACTGGCAACTATGGAAGAATTTAAAATATCAATAAATT--TGTTTCAAAC-ATTTTATA------------CATCTTAAACTTTCTTTCTTAGGCTCCCGGAGAAAGAGCTCGCCTCTACTTCCTTCTTGCCTGGTTCCATGCAGTGGTGCAAGAACGGCTGCGCTACGCCCCTCTCGGGTGGTCGAAACGTTACGAGTTTAATGAGTCTGATTTGAGAGTTGCTTGTGACACACTGGACACATGGATTGAAACTGTGGCTATGGTAAATATTTAGCTAAAAATGCAATGGTAGTGAGAACTTCAATTTTTACATTATTTAGAATGATAAACCCAATTTTTATTCATTCAGGGTCGTACTAATCTACCTCCAGAAAAGGTGCCTTGGGATGCTATCTGTACTTTGCTCAGTCAGTGTATTTATGGGGGGAAGATTGATAATGAGTTCGATCAGGTGAGGAATTTTGTTTTTTGGTCTTCATGAGCAAGCTCTTACTACAATTTGAAACAAAAGTCATGTTACATTTCTTTGCAATTTTATAGCGTCTACTGAACTCATTCCTGAGCAAGCTTTTCACTGCTCAAAGCTTTGAGCCTG------------------------------------------------------------------------------------------------------------------------------------------------
Ncarteri_WeberCty_N1044 ----------------------------------------------------------------------------------------------------------------------------------------GTTTGGAACAAAAAATTGATCTTTTTTTGGAGAT------------------------------------GCCCAAAATAGACAAAACGTTTCTCCGAATGTTGAGATTGTGCGTAATATCTTTTGTAAGAGATCAAACATACTTTTAAAAAACTGGCAACTATGGAAGAATTTAAAATATCAATAAATTTATGTTTCAAAC-ATTTTATAAGAATCATTATTTATCTTAAACTTTCTTTCTTAGGCTCCCGGAGAAAGAGCTCGCCTATACTTCCTTCTTGCCTGGTTCCATGCAGTGGTGCAAGAACGGCTGCGCTACGCCCCTCTCGGATGGTCGAAACGTTACGAGTTTAATGAGTCTGATTTGAGAGTTGCTTGTGACACACTGGACACATGGATTGAAACTGTGGCTATGGTAAATATTTAGCTAAAAGTGCAATGGTAGTGAGAATTTCAATTTTTACATTATTTAGAATAATAAACCCTATTTTTATCTATTCAGGGTCGTACTAATCTACCTCCAGAAAAAGTGCCTTGGGATGCTATATGTACTTTGCTCAGTCAGTGTATTTATGGAGGAAAGATTGATAATGAGTTCGATCAGGTAAGGAGTCTTGTTTTTTGGTCTTCATAAGCAAGCTCTTATTACAATTTGAAATAAAAGTCATGTTACATTTCTCTACACTTTTATAGCGTCTACTGAACTCATTCCTGAGCAAGCTTTTTACTGCTCAAAGCTTTGAGCCTGATTTCCCACTGGTGACTGGAGTGGATGGTGTTAATGACAAGATTATTAAAATGCCTGAAGGAAT--------------------------------------------------------------------------------
Ncarteri_div__RainbowCave_G2089 -----------CATTCTACACAGTAAAAATTAAGCCTTGTTTGATCTCGATTTTGATTATTGTTTAGTCTCCACAAAAAGGGAATGTGCGTTTATTTTTTGCTGAGTACTCCATTTCGCATGTAGCAATTGATTCAGTGTAGAACGAAAAATTGATCCTTTTTTGAAGAAGCTTCTGCATAGATTCCATGGATTGTTTTATAATCAGCTCAAACTGGACAAAATGTTTATCCAAATGGTGAGGTTTTGCGTAATATGTCTTCTGAAGGGTTAAATATAATT---AAAAACTGACAACTATGGAATAGTTTAAAATATCAACAAATTTATGTTTCAAAC-ATTTTATAAGAATC---ATTTATCTTAAAATTTCTTTCTTAGGCTCCTGGAGAAAGGGCTCGCCTCTACTTCCTTCTTGCCTGGTTCCATGCAGTAGTGCAAGAACGTCTGCGTTATGCCCCCCTCGGATGGTCGAAACGTTACGAGTTCAATGAGTCCGATTTGAGAGTTGCTTGTGACACACTGGACACATGGATTGAAACTGTGGCTATGGTAAATATTTAGCTAAAAATGTAACGATAGTGAGAAC-----TTTTTACATTATTTAGGATAATGAACAGTATTTTTATCTACTCAGGGCCGTACTAATCTACCCCCAGAAAAAGTGCCTTGGGATGCTATATGTACTTTGCTCAGTCAGTGCATTTATGGAGGAAAGATTGATAATGAGTTTGATCAGGTAAGGAATCTTTTTTTTTTGTCTTCATGAGCAAGCTCTTATTACAATTTGAAATAAAAGTAATGTTACATTTCTTTTAACTTTTACAGCGTCTACTGAACTCATTCCTGAGCAAGCTTTTTACTGCTCAAAGCTTTGAGCCTGATTTCCCACTGGTGACTGGAGTTGATGGCGTTAATGAGAAGATTATTAAAATGCCTGAAGGAATAAGGTAATAAAATAGAATAATATTTTGAAGGTGGCTTGGTCCTAATAGTAGGCAACCAAAACACAAACAATTTTTTTATT
Ncherokee_BallhootScar_N193 -------------TTCTACACAACAAAAATTAAGCCTCATTTGATTTTATTTTTGATTATTATTTAGTCTCCACAAAAAGGAAATGTGCGTTTACATTTTGCTGAGCACTCTTTTTAGCATGTAGCAAATCATTCAGTTTATAACAAAAAATTGATCCTTTTTTGAAGATGCTTCTGCATAGGTTCCATGTAGTCTATTATTACCAGCCCAGACTAGACAAAACATTTCTCCGAAAGTTGAGATTGTGCATAATATCCTTTCTGAAAGGTTGAACATAATTTTAAAAAACTGGCAACTATAGAAGAATTTAAAATATCAACAAATTAGTATTTGAAAC-ATTTTATAAGCATCTTTGTTTATCTTAATTTTTCTTTCTCAGGCTCCCGGAGAAAGAGCTCGTCTCTACTTCCTTCTTGCCTGGTTCCATGCAGTGGTGCAGGAACGGCTGCGCTACGCCCCTCTCGGATGGTCGAAACGTTACGAGTTCAATGAGTCCGATTTGAGAGTTGCTTGTGACACACTGGACACATGGATTGAAACTGTAGCTATGGTAAATATTTAGCTAAAAATGCAATGGTAGTGAGAACTTCAATTTTTACATTATTTAGGATGATAACCCATATTTTTATCTATTCAGGGTCGTACTAATCTACCTCCGGAAAAAGTGCCTTGGGATGCTATATGTACTTTGCTCAGTCAGTGTATTTATGGAGGAAAGATTGATAATGAGTTTGATCAGGTAAGGAGTCTTGTTTTTTGGTCTTCATGAGCAAGTTCTTATTACAATTTGAAATAATTGTCATGTTGCATTTCTTTACACTTTTATAGCGTCTACTGAACTCATTCCTGAGCAAGCTTTTTACTGCTCAAAGCTTTGAGCCTGATTTCCCACTGGTGACTGGAGTGGATGGTGTTAATGACAAGATTATTAAAATGCCTGAAGGAATAAGGTAATAAAATAGAATAATATTTTGAAAGTGGATTGGTCCTAAAAGTATCCAACCAAAACACAAACAGTTTTTTTATT
Ncherokee_BalsamMtn_N891 AACGAATACCACATTCTACACAATACAAATTAAGCCTCATTTGATTTTATTTTTGATTATTATTTAGTCTCCACAAAAAGGAAATGGGGGTTTATGTTTTGCTGAGCACTCATTTTAGCATGTAGCAATTCATTCAGTTTATAACAAAAAATTGATCCTTTTTTGAAGATGCTTCTGCATAGGTTCCATGTAGTCTATTATTACCAGCCCAAACTAGACAAAACATTTCTCCGAGAGTTGAGATTGTGCATAATATCCTTTCTGAAAGGTTAAATATAATTTTAAAGAACTGGCAACTATGGAAGAATTTAAAATATCAACAAATTAATGTTTGAAAC-ATTTTATAAGCATCTTTGTTTATCTTAATCTTTCTTTCTCAGGCTCCCGGAGAAAGAGCTCGCCTCTACTTCCTTCTTGCCTGGTTCCATGCAGTGGTGCAGGAACGGCTGCGCTACGCCCCTCTCGGATGGTCGAAACGTTACGAGTTCAATGAGTCAGATTTGAGAGTTGCTTGTGACACACTGGACACATGGATTGAAACTGTAGCTATGGTAAATATTTAGCTAAAAATGCAATGGTAGTGAGAACTTCAATTTTTACATTATTTAGGATGATAAACCATATTTTTATCTATTCAGGGTCGTACTAATCTACCTCCGGAAAAAGTGCCTTGGGATGCTATATGTACTCTGCTCAGTCAGTGTATTTATGGAGGAAAGATTGATAATGAGTTTGATCAGGTAAGGAGTCTTGTTTTTTTGGCCTAATGAGCAAGCTCTTATTACAATTTGAAATAAAAGTCACGTTACATTTCCTTACACTTTTATAGCGTCTACTGAACTCATTCCTGAGCAAGCTTTTTACTGCTCAAAGCTTTGAGCCTGATTTCCCACTGGTGACTGGAGTGGATGGTGTTAATGACAAGATTATTAAAATGCCTGAAGGAATAAGGTAATAAAATAGAATAATATTTTGGAAGTGGATTGGTCCTAAAAGTATCACACCAAAACACAAACAGTTTTTTTATT
Ncherokee_SIndianCrk_N681 --------------------------------------------------------------------------------------------------------AGCACTCATTTTAGCATATAGCAATTCATTCAGTTTATAACAAAAAATTGATCCTTTTTTGAAGATGCTTCTGCATAGGTTCCATGTAGTCTATTATTACCAGCTCAAACTAGACAAAACATTTCTCCGAAAGTTGAGATTGTGCATAATATCCTTTCTGAAAGGTTAAACATAATTTTAAAAAACTGGCAACTATAGAAGAATTTAAAATATCAACAAATTTATGTTTGAAAC-ATTTTATAAGCATATTTGTTTATCTTA--TTTTTTTTCTTAGGCTCCCGGAGAAAGAGCTCGCCTCTACTTCCTTCTTGCCTGGTTCCATGCAGTGGTGCAAGAACGGCTGCGCTACGCCCCTCTCGGATGGTCGAAACGTTACGAGTTCAATGAGTCCGATTTGAGAGTTGCTTGTGACACACTGGACACATGGATTGAAACTGTAGCTATGGTAAATATTTAGCTAAAAATGCAATGGTAGTGAGAATTTCAATTTTTACATTATTTAGGATGATAAACACTATTTTCATCTATTCAGGGTCGTACTAATCTACCTCCAGAAAAAGTGCCTTGGGATGCTATATGTACTTTGCTCAGTCAGTGTATTTATGGAGGAAAGATTGATAATGAGTTTGATCAGGTAAGGAGTCTTGTTTTTTGGTCTTCATGAGCAAG-------------------------------------------------------------------------------------------------------------------------------------------------------------------------------------------------------------------------------------------------------------
Ncooperi_BeaverCrk_N1002 AGTAAGTACCTCACAATTCCTAACAAATTTTACCTGTCTTTTGTGTTTGTCTCTATATATTATATCACCTTTTCAGGTAGAAATTGTACGTATAAATTTTATTGAAATTTTATGTCTATTTATATCCTTTTATTTGTCTATTTATTTTAGTTTAGTCCTATTTTGTATGCCCTCCTGCATAAATTTCATGTAAACTTTTATTATTAGT---AGTTAATTCAATCATCTGTCATCCACTTGAGATTTCACACATTATCCTCTCTATGAGGTTAATCTTAAATATTAAAAAATTTTAACT-----AAAATTTCAAATATCGACAAATATATAT--GATACTATTTTTCAAATACCTTTATTTATCTTTAATTTTCTTTTTTAGGCTCCTGGAGAAAGAGCTCGCCTCTACTTCCTTCTTGCCTGGTTCCATGCAGTGGTGCAAGAACGGCTGCGCTATGCTCCTCTCGGATGGTCGAAACGTTACGAGTTCAATGAGTCTGATTTGAGAGTTGCTTGTGACACACTGGACACATGGATTGAAACTGTGGCTATGGTAAATATTTAGCTAAATATGCAATGGTAGTGAGAACTTCAATTTCTACATTATTTAGGATAATAAACCATATTCTTATGTATTCAGGGTCGTACTAATCTACCCCCAGAAAAAGTGCCTTGGGATGCTATATGTACTTTGCTCAGTCAGTGTATTTATGGAGGAAAGATTGATAATGAGTTTGATCAGGTAAGGAGTCTTGTTTTTTGGTCTCCATAGGCAAGCTCTTATTACAATTTGAAATAAAAGTCATGTTACATTTCTTTACACTTTTATAGCGTCTACTGAACTCATTCTTGAGCAAGCTTTTTACTGCTCAAAGCTTCGAGCCTGATTTCCCACTGGTGACTGGAGTGGATGGTGTTAATGACAAGATTATTAAAATGCCTGAAGGAATAAGGTAATAAAATAGAATAATATTTTGAAAGTGGATTGGTCCTAAAAGCAGCCAACCAAAACACAAACATTTTTTTTATT
Ncooperi_BrasstBald_N824 AGTAAGTACCTCACAATTCCTAACAAATATTACCTGTCTTTTGTGTTTGTCTCTATATATTATATCACCTTTTCAGGTAGAAATTGTACGTATAAATTTTATTGAAATTTTATGTCTATTTATATCCTTTTATTTGTCTATTTATTTTAGTTTAGTCCTATTTTGTATGCCCTCCTGCATAAATTTCATGTAAACTTTTATTATTAGT---AGTTAATTCAATCATCTGTCATCCACTTGAGATTTCACACATTATCCTCTCTATGAGGTTAATCTTAAATATTAAAAAATTTTAACT-----AAAATTTCAAATATCGACAAATATATAT--GATACTATTTTTCAAATACCTTTATTTATCTTTAATTTTCTTTTTTAGGCTCCTGGAGAAAGAGCTCGCCTCTACTTCCTTCTTGCCTGGTTCCATGCAGTGGTGCAAGAACGGCTGCGCTATGCTCCTCTCGGATGGTCGAAACGTTACGAGTTCAATGAGTCTGATTTGAGAGTTGCTTGTGACACACTGGACACATGGATTGAAACTGTGGCTATGGTAAATATTTAGCTAAATATGCAATGGTAGTGAGAACTTCAATTTCTACATTATTTAGGATAATAAATCATATTCTTATGTATTCAGGGTCGTACTAATCTACCCCCAGAAAAAGTGCCTTGGGATGCTATATGTACTTTGCTCAGTCAGTGTATTTATGGAGGAAAGATTGATAATGAGTTTGATCAGGTAAGGAGTCTTGTTTTTTGGTCTCCATAGGCAAGCTCTTATTACAATTTGAAATAAAAGTCATGTTACATTTCTTTACACTTTTATAGCGTCTACTGAACTCATTCTTGAGCAAGCTTTTTACTGCTCAAAGCTTCGAGCCTGATTTCCCACTGGTGACTGGAGTGGATGGTGTTAATGACAAGATTATTAAAATGCCTGAAGGAATAAGGTAATAAAATAGAATAATATTTTGAAAGTGGATTG------------------------------------------
Ncooperi_CheoahDam_N1122 AGTAAGTACCTCACAATTCCTAATAAAAATTACCTGTCTTTTGTGTTTGTCTCTATATATTATATCACCTTTTCAGGTAGAAATTGTACGTATAAATTTTATTGAAATTTTATGTCTATTTATATCCTTTTATTTATTTATTGATAAATATTGGGTCCTATTTTGTATGCCCTCCTGCATAAATTTCATTTAGTTCATGTTTATTAGTTCAAGTTAATTTAATCATCTGTCATCCACTTGAGATTTCACACATTATCCTCTCTATGAGGTTAATCTTAAATATTAAAAAAATTTAACT-----AAAATTTCAAATATCGACAAATATATAT--TATACTATTTTTCAAATACCTTTATTTATCTTTAATTTTCTTTTTTAGGCTCCTGGAGAAAGAGCTCGCCTCTACTTCCTTCTTGCCTGGTTCCATGCAGTGGTGCAAGAACGGCTGCGCTATGCTCCTCTCGGATGGTCAAAACGTTACGAGTTCAATGAGTCTGATTTGCGAGTTGCTTGTGACACACTGGACACATGGATTGAAACTGTGGCTATGGTAAATATTTAGCTAAAAATGCAATGGTAGTGAGAACTTCAATTTTTACATTATTTGGGATAATAAACCATATTCTTATGTATTCAGGGTCGTACTAATCTACCCCCAGAAAAAGTGCCTTGGGATGCTATATGTACTTTGCTCAGTCAGTGTATTTATGGAGGAAAGATTGATAATGAGTTTGATCAGGTAAGGAGTCTTGTTTTTTGGTCTCCATAGGCAAGCTCTTATTACAATTTGAAATAAAAGTCATGTTACATTTCTTTACACTTTTATAGCGTCTACTGAACTCATTCTTGAGCAAGCTTTTTACTGCTCAAAGCTTCGAGCCTGATTTCCCACTGGTGACTGGAGTGGATGGTGTTAATGACAAGATTATTAAAATGCCTGAAGGAATAAGGTAATAAAATAGAATAATATTTTGAAAGTGGATTGGTCCTAAAAGCAGCCAACCAAAACACAAACATT---------
Ncooperi_NantRiverGorge_N682 -------ACCTCACAATTCCTAACAAAATTTACCTGTCTTTTGTGTTTGTCTCTATATATTATATCACCTTTTCAGGTAGAAATTGTACGTATTAATTTTATTGAAATTTTATGTCTATTTATATCCTTTTATTTGTCTATTTATTTTAGTTTAGTCCTATTTTGTATGCCCTCCTGCATAAATTTCATGTAAACTTTTATTATTAGT---AGTTAATTCAATCATCTGTCATCCACTTGAGATTTCACACGTTATCCTCTCTATGAGGTTAATCTTAAATATTAAAAAATTTTAACT-----AAAATTTCAAATATCGACAAATATATAT--GATACTATTTTTCAAATACCTTTATTTATCTTTAATTTTCTTTTTTAGGCTCCTGGAGAAAGAGCTCGCCTCTACTTCCTTCTTGCCTGGTTCCATGCAGTGGTGCAAGAACGGCTGCGCTATGCTCCTCTCGGATGGTCGAAACGTTACGAGTTCAATGAGTCTGATTTGAGAGTTGCTTGTGACACACTGGACACATGGATTGAAACTGTGGCTATGGTAAATATTTAGCTAAATATGCAATGGTAGTGAGAACTTCAATTTCTACATTATTTAGGATAATAAACCATATTCTTATGTATTCAGGGTCGTACTAATCTACCCCCAGAAAAAGTGCCTTGGGATGCTATATGTACTTTGCTCAGTCAGTGTATTTATGGAGGAAAGATTGATAATGAGTTTGATCAGGTAAGGAGTCTTGTTTTTTGGTCTCCATAGGCAAGCTCTTATTACAATTTGAAATAAAAGTCATGTTACATTTCTTTACACTTTTATAGCGTCTACTGAACTCATTCTTGAGCAAGCTTTTTACTGCTCAAAGCTTCGAGCCTGATTTCCCACTGGTGACTGGAGTGGATGGTGTTAATGACAAGATTATTAAAATGCCTGAAGGAATAAGGTAATAAAATAGAATAATATTTTGAAAGTGGATTGGTCCTAAAAGCAGCCAACCAAAACACAAACATTT--------
Ncooperi_RockCrRoad_N1160 AGTAAGCACCTCACAATTCCTAATAAAAATTACCTGTCTTTTGTGTTTGTCTCTATATATTATATCACCTTTTCAGGTAGAAATTGTACGTATAAATTTTATTGAAATTTTATGTCTATTTATATCCTTTTATTTATTTATTGATAAATATTGGGTCCTATTTTGTATGCCCTCCTGCATAAATTTCATGTAAACTTTTATTATTAGTTCAAGTTAATTTAATCATCTGTCATCCACTTGAGATTTCACACATTATCCTCTCTATGAGGTTAATCTTAAATATTAAAAAATTTTAACT-----AAAATTTCAAATATCGACAAATATATAT--GATACTATTTTTCAAATACCTTTATTTATCTTTAATTTTCTTTTTTAGGCTCCTGGAGAAAGAGCTCGCCTTTACTTCCTTCTTGCCTGGTTCCATGCAGTGGTGCAAGAACGGCTGCGCTATGCTCCTCTCGGATGGTCAAAACGTTACGAGTTCAATGAGTCTGATTTGAGAGTTGCTTGTGACACACTGGACACGTGGATTGAAACTGTGGCTATGGTAAATATTTAGCTAAAAATGCAATGGTAGTGAGAACTTCAATTTTTACATTATTTGGGATAATAAACCATATTCTTATGTATTCAGGGTCGTACTAATCTACCCCCAGAAAAAGTGCCTTGGGATGCTATATGTACTTTGCTCAGTCAGTGTATTTATGGAGGAAAGATTGATAATGAGTTTGATCAGGTAAGGAGTCTTGTTTTTTGGTTTCCATAGGCAAGCTCTTATTACAATTTGAAATAAAAGTCATGTTACATTTCTTTACACTTTTATAGCGTCTACTGAACTCATTCTTGAGCAAGCTTTTTACTGCTCAAAGCTTCGAGCCTGATTTCCCACTGGTGACTGGAGTGGATGGTGTTAATGACAAGATTATTAAAATGCCTGAAGGAATAAGGTAATAAAATAGAATAATATTTTGAAAGTGGATTGGTCCTAAAAGCAGCCAACCAAAACACAAACATTTTTTTTATT
Ncoylei_Apalachia_N1195 AGTAAGTACCTCACAATTCCCAATAAAAATTACATCTCTTTTGTGTTTGTCTCTGTATATTATATCACCTTTTCAGGTGAAAATTGTACGTATAAATTTTCCTGAAATTTTATGTCTATTTATATCTTTTTGTTTATTTATTAGTAAATATTGGGCCCTATTTTGTATGCCCTCCTGCATAAATTTCATGTAAACTTATATTATTCGTTAAGGTTAATTTAATCATCTTTCATTTACTTGAGATTTCGCACATTATTTTCTCTATGAGGTTAATCTTAAATATTAAAAAAATTTAGCT-----AATATTTAAAATATCGACGAATATATGT--GATACTATTTCTCAAATACCTTAATTTATCTTTAATTTTCTTTCTTAGGCTCCCGGAGAAAGAGCTCGCCTCTACTTCCTTCTTGCCTGGTTCCATGCAGTGGTGCAAGAACGCCTGCGCTACGCCCCTCTCGGATGGTCGAAACGTTACGAGTTCAACGAGTCCGATTTGAGAGTTGCTTGCGACACACTGGACACGTGGATTGAAACTGTGGCTATGGTAAATATTTAGCTAAAACTGCAATGGTAGTGAGAACTTCAATTTTTACATTATTTAGGATAATAAACCATATTCTTGTGTATTCAGGGTCGTACTAATCTACCCCCGGAAAAAGTGCCTTGGGATGCTATATGTACTTTGCTCAGTCAGTGTATTTATGGAGGAAAGATTGATAATGAGTTTGATCAGGTAAGGAATCTTGTTTTTTGGTCTTCGTGCGCAAGCTCTTATTACAATTTGAAATAAAAGTCGAGTTACATTTTTTTACATATTTATAGCGTCTACTGAACTCATTCTTGAGCAAGCTTTTTACTGCTCAAAGCTTCGAGCCTGATTTCCCACTGGTGACTGGAGTGGATGGTGTTAGTGACAAGATTATTAAAATGCCTGAAGGAATAAGGTAATAAAATAGAATA-------------------------------------------------------------
Ncoylei_DinkinCove_N1118 AGTAAGTACCTCACAATTCCCAATAAAAATTACATCTCTTTTGTGTTTGTCTCTGTATATTATATCACCTTTTCAGGTGAAAATTGTACGTATAAATTTTCCTGAAATTTTATGTCTATTTATATCTTTTTGTTTATTTATTAGTAAATATTGGGCCCTATTTTGTATGCCCTCCTGCATAAATTTCATGTAGACTTATATTATTCGTTAAGGTTAATTTAATCATCTTTCATTTACTTGAGATTTCGCACATTATTTTCTCTATGAGGTTAATCTTAAATATTAAAAAAATTTAGCT-----AATATTTAAAATATCGACGAATATATGT--GATACTATTTCTCAAATACCTTAATTTATCTTTAATTTTCTTTCTTAGGCTCCCGGAGAAAGAGCTCGCCTCTACTTCCTTCTTGCCTGGTTCCATGCAGTGGTGCAAGAACGCCTGCGCTACGCCCCTCTCGGATGGTCGAAACGTTACGAGTTCAACGAGTCCGATTTGAGAGTTGCTTGCGACACACTGGACACGTGGATTGAAACTGTGGCTATGGTAAATATTTAGCTAAAACTGCAATGGTAGTGAGAACTTCAATTTTTACATTATTTAGGATAATAAACCATATTCTTGTGTATTCAGGGTCGTACTAATCTACCCCCGGAAAAAGTGCCTTGGGATGCTATATGTACTTTGCTCAGTCAGTGTATTTATGGAGGAAAGATTGATAATGAGTTTGATCAGGTAAGGAATCTTGTTTTTTGGTCTTCGTGCGCAAGCTCTTATTACAATTTGAAATAAAAGTCGAGTTACATTTTTTTACATATTTATAGCGTCTACTGAACTCATTCTTGAGCAAGCTTTTTACTGCTCAAAGCTTCGAGCCTGATTTCCCACTGGTGACTGGAGTGGATGGTGTTAGTGACAAGATTATTAAAATGCCTGAAGGAATAAGGTAATAAAATAGAATAGTATTTTGAAAGTGGCTTGGTCCTAAAAGCTACCAACCAAAATTCAAACAGTTTTTTTATT
Ncoylei_TiptonCreek_N837 -------------------------------------------------------------------------------------------------------------------------------------------------------------------------------------------------------------------------------CATCTTTCATTTACTTGAGATTTCGCACATTATTTTCTCTATGAGGTTAATCTTA-------------------------AATATTTAAAATATCGACAAATATATAC--GATACTATTTCTCAAATACCTTTATTTATCTTTAATTTTCTTTCTTAGGCTCCCGGAGAAAGAGCTCGCCTCTACTTTCTTCTTGCCTGGTTCCATGCAGTGGTGCAAGAACGCCTGCGCTACGCCCCCCTCGGATGGTCGAAACGTTACGAGTTCAACGAGTCCGATTTGAGAGTTGCTTGCGACACACTGGACACGTGGATTGAAACTGTGGCCATGGTAAATATTTTGCTAAAACTGCAATGGTAGTGAGAACTTCAATTTTTACATTATTTAGGATAATAAACCATATTCTTACGTATTCAGGGTCGTACTAATCTACCCCCGGAAAAAGTGCCTTGGGATGCTATATGTACTTTGCTCAGTCAGTGTATTTATGGGGGAAAGATTGATAATGAGTTTGATCAGGTAAGGAATCTTGTTTTTTGGTCTTCGTGCGCAAGCTCTTATTGCAATTTGAAATAAAAGTCGAGTTAAATTTTTTTACATATTTATAGCGTCTACTGAACTCATTCTTGAGCAAGCTTTTTACTGCTCAAAGCTTCGAGCCTGATTTCCCACTGGTGACTGGAGTGGATGGTGTTAGTGACAAGATTATTAAAATGCCTGAAGGAATAAGGTAATAAAATAGAATAGTATTTTGAAAGTGGCTTGGTCCTAAAAGCTACCAACTAAAATTCAAACAGTTTTTTTATT
Ncressleri_AndersonSpringCave_G2075 AACAAATTCCACATTCTACACAATAAAAATTAAGCCTCGTTTGATCTCAATTTTGATTATTATTTAGTCTCTACAAAAAGGGAATG-----TTATGTTTTGCTGGTCACTCCATTTAGCATGTTGCAATTGATTCAGTGTAGAACAAAAAATTGATCCTTTTTTGAAGATGCTTCTGCATGGATTTCATGTAGTGTTTTATAACCAGCCCAAACTAGACAAAATGTTTCGCTGAATGTTGAGATTGTGCATAATATGTCTTCCGAAGGGTTAAACATAATTTTAAAAAACGGGCAACTATGGAAGAATTTAAAATATCAACAAATTTATATTTCAAAC-ATTTTATAAGAATCCTTATTTATGTTAAAATTTCTTCCTTAGGCTCCTGGAGAAAGGGCTCGTCTGTATTTCCTTCTTGCCTGGTTCCACGCAGTGGTGCAAGAACGGCTGCGCTACGCTCCCCTTGGATGGTCGAAACGTTACGAGTTCAATGAGTCTGATTTGAGAGTTGCTTGTGACACACTGGACACATGGATTGAAACTGTGGCTATGGTAAATATTTAGCTAAAAATGCAATGGTAGTGAGAACTTCAATTTTTACATTATGTAGGGTGATAAACCATACATTTATCTATTCAGGGTCGTACTAATCTACCCCCAGAAAAAGTGCCTTGGGATGCTATATGTACTTTGCTCAGTCAGTGCATTTATGGAGGAAAGATTGATAATGAGTTTGATCAGGTAAGAATCTTTGTTTTTTAATCTTCTTGAGCAAGCCCCTATTACAGTTGGAGATAAAAGTAACGTTACATTTCTTTGCACTTTCATAGCGTCTACTGAACTCCTTCCTGAGCAAGCTTTTTACTGCTCAAAGCTTCGAGCCTGATTTCCCACTGGTGACTGGAGTTGATGGTGTTAATGAGAAGATTATTAAAATGCCTGAAGGAATAAGGTAATAAAATAGAATACTATTTTGAAAGAGGATTGGTCCTAAAAGCAGGCAACCAAAACACAAACAGTTTTTTCCTT
Ncressleri_PigeonCave_G2077 AACAAATTCCACATTCTACACAATAAAAATTAAGCCTCGTTTGATCTCAATTTTGATTATTATTTAGTCTCTACAAAAAGGGAATG-----TTATGTTTTGCTGGTCACTCCATTTAGCATGTTGCAATTGATTCAGTGTAGAACAAAAAATTGATCCTTTTTTGAAGATGCTTCTGCATGGATTTCATGTAGTGTTTTATAACCAGCCCAAACTAGACAAAATGTTTCGCTGAATGTTGAGATTGTGCATAATATGTCTTCCGAAGGGTTAAACATAATTTTAAAAAACGGGCAACTATGGAAGAATTTAAAATATCAACAAATTTATATTTCAAAC-ATTTTATAAGAATCCTTATTTATGTTAAAATTTCTTCCTTAGGCTCCTGGAGAAAGGGCTCGTCTGTATTTCCTTCTTGCCTGGTTCCACGCAGTGGTGCAAGAACGGCTGCGCTACGCTCCCCTTGGATGGTCGAAACGTTACGAGTTCAATGAGTCTGATTTGAGAGTTGCTTGTGACACACTGGACACATGGATTGAAACTGTGGCTATGGTAAATATTTAGCTAAAAATGCAATGGTAGTGAGAACTTCAATTTTTACATTATGTAGGGTGATAAACCATACATTTATCTATTCAGGGTCGTACTAATCTACCCCCAGAAAAAGTGCCTTGGGATGCTATATGTACTTTGCTCAGTCAGTGCATTTATGGAGGAAAGATTGATAATGAGTTTGATCAGGTAAGAATCTTTGTTTTTTAATCTTCTTGAGCAAGCCCCTATTACAGTTGGAGATAAAAGTAACGTTACATTTCTTTGCACTTTCATAGCGTCTACTGAACTCCTTCCTGAGCAAGCTTTTTACTGCTCAAAGCTTCGAGCCTGATTTCCCACTGGTGACTGGAGTTGATGGTGTTAATGAGAAGATTATTAAAATGCCTGAAGGAATAAGGTAATAAAATAGAATACTATTTTGAAAGAGGATTGGTCCTAAAAGCAGGCAACCAAAACACAAACAGTTTTTTTATG
Ncrosbyi_ShufordCrk_N1148 -----------------------------------------------------------------------------------------------------------------------------------------------------------------------------------------------------------------------------------------------------------------------------------------------------------------AATTTGAAATATCAACAAATATATAT-------TATTTTTTAAATACCTCTATTTATCTTTAATCTTCTTTCTTAGGCTCCCGGAGAGAGAGCTCGCCTCTACTTCCTTCTTGCCTGGTTCCATGCAGTGGTGCAAGAACGCCTGCGCTACGCCCCTCTCGGATGGTCGAAACGTTACGAGTTCAATGAGTCCGACTTGAGAGTTGCCTGTGACACACTGGACACATGGATTGAAACTGTGGCTATGGTAAATATTTAGCTAAAAATGCAATGGTAGTGAGAACTTCAATTTTTACATTATTCAGGATGATAAACCATATTTTTATCTATTCAGGGTCGTACTAATCTACCCCCGGAAAAAGTGCCTTGGGATGCTATATGTACTTTGCTCAGTCAGTGTATTTATGGCGGAAAGATTGATAATGAGTTTGATCAGGTAAGGAGTCTTGTTTTTTGGTCTCCATGGGCAAGCTCTTATTACAATTTGAAATAAAAATCACATTACATTTCTTTACACTTTTACAGCGTCTACTGAACTCATTCCTGAGCAAGCTTTTTACTGCTCAAAGCTTTGAGCCTGATTTCCCACTGGTGACCGGAGTGGATGGTGTTAGTGACAAGATTATTAAAATGCCTGAAGGAATAAGGTAGTAAAATAGAATACTATTTTGAAAGTGGAT--------------------------------------------
Ndellingeri_WhitewFalls_N887 AGTAAGTGCCTCATGATGTCTAATGAAAATCACATCTCTTTTGTGTTTATCTCAGTATATTATACCACCTTTTCAGATAGAAATTGTACGTATAAATTTTCTTGAAATTTTATGTCTATTTATATCCTTTTATTTATTTATTGATAGATATTGGGTCCTATTT-------------------------TGTAAACTTTTATTATTAGTTGAGGTTAATTTAATCATCTGCCATCCACTTGAGATTTCACACATTATCCTCTCCATGAGGTTAACCTTAATTATTAAAAAATTTTAGCT-----GTAATTTAAAATATCGACAAATATATAT--GATACTATTTTTCAAATACCTTTATTTATCTTTAATTTTCTTCTTTAGGCTCCTGGAGAAAGAGCTCGTCTCTACTTCCTTCTTGCCTGGTTCCACGCAGTGGTGCAAGAACGGCTGCGCTATGCTCCTCTCGGATGGTCAAAACGTTACGAGTTCAATGAGTCCGATTTGAGAGTAGCTTGTGACACACTGGACACATGGATTGAAACTGTGGCTATGGTAAATATTTAGCTAAAAATGCAATGGTGGTGAGAACTTCAATTTTTACATTATTTAGGATAATAAACCATATTCTTATGTATTCAGGGTCGTACTAATCTACCCCCAGAAAAAGTGCCTTGGGATGCTATATGTACTTTGCTCAGTCAGTGTATTTATGGAGGAAAGATTGATAATGAGTTTGATCAGGTAAGGAGTCTTGTTTTTTGGTCTCCATAGGCAAGCTCTTTTTACAATTTGAAATAAAAGTCATGTTACATTTCTTTACACTTTTATAGCGTCTACTGAACTCATTCTTGAGCAAGCTTTTTACTGCTCAAAGCTTCGAGCCTGATTTCCCACTGGTGACTGGAGTGGATGGTGTTAATGACA---------------------------------------------------------------------------------------------------------
Ndilutus_GrassyCreek_N670 ---------------------------------------------------------------------------------------------------------------------------------------------------------------------------------------------------------------------------------------------------------------------CTGAAAGGTTAAACATAATTTTTAAAAACTGGCAACTATAGAAGAATTTAAAATATCAACACATTTATGTTTGAAAC-ATTTTATAAGCATCTTTGTTTATCTTAATTTTTCTTTCTTAGGCACCCGGAGAGAGAGCTCGCCTCTACTTCCTTCTTGCCTGGTTCCATGCGGTGGTGCAAGAACGGCTGCGCTACGCCCCTCTCGGATGGTCGAAACGTTACGAGTTCAACGAGTCCGATCTGAGAGTTGCCTGTGACACACTGGACACGTGGATTGAAACTGTAGCTATGGTAAATATTTAGCTTAA----------TAGTGAGAATTTCAATTTTTACATTATTCAGGATGATGAACCCTATTTTTATCTATTCAGGG----------------------------------------------------------------------------------------------------------------------------------------------------------------------------------------------------------------------------------------------------------------------------------------------------------------------------------------------------------------------------------------------------
Ndilutus_StarveRockCave_G3174 AACAAATACCACATTGTACTCAATAAAAATTAAGCCTCGTTTGATTTCAATTTTGATTATTATTTAGTCTCCACAAAAAGGAAATGCGCGTTTACACTTTGATGAGCTCTCAATTTAGCATGTAGCAATTCATTCTGTTTATAACAAAAAATTGATCCTTTTTTGAAGATGCTTCTGCATAGGCTCCATGTAGTCTATTATTACCAGCCCAAACTAG------CGTAACTCTGAACATGGAGATTGTGCATAATATCCTTTCTGAAAGGTTAAACATAATTTTTAAAAACTGGCAACTATAGAAGAATTTAAAATATCAACACATTTATGTTTGAAAC-ATTTTATAAGCATCTTTGTTTATCTTAATTTTTCTTTCTTAGGCACCCGGAGAGAGAGCTCGCCTCTACTTCCTTCTTGCCTGGTTCCATGCGGTGGTGCAAGAACGGCTGCGCTACGCCCCTCTCGGATGGTCGAAACGTTACGAGTTCAACGAGTCCGATCTGAGAGTTGCCTGTGACACACTGGACACGTGGATTGAAACTGTAGCTATGGTAAATATTTAGCTTAA----------TAGTGAGAATTTCAATTTTTACATTATTCAGGATGATGAACCCTATTTTTATCTATTCAGGGTCGTACTAATCTACCCCCGGAGAAGGTGCCGTGGGATGCCATATGTACTCTGCTCAGTCAGTGTATCTATGGAGGAAAGATTGATAATGAGTTTGATCAGGTAAGGAGTCTTGTTTTTTGGTCTTCATA----AGCTCTTATTACAATTTGAAAT--GGGTTATGTTACATTTCTTTACACTTTTACAGCGTCTACTCAACTCCTTCCTCAGCAAGCTTTTTACTGCTCAAAGCTTTGAGCCCGATTTCCCACTGGTGACCGGAGTGGACGGTGTTAACGACAAGATTATTAAAATGCCCGAAGGAATAAGGTAATAAAATAGAATGATATTTTGAAAATGGAT-GGTCCTAAAAGCAGCCAACCAAAACACAAACAGTTTTTTTATT
Nfridelli_LittlePigeon_N262 -------------------------------ACCTGTCTTTTGTGTTTGTCTCTATATATTATATCAACTTTTCAGGTAGAAATTGTACGTATAAATTTTATTGAAATTTTATGTCTATTTATATCCTTTTATTTATTTATTGATAAATATTGGGTCCTATTTTGTATGCCCTCCTGCATAAATTTCATGTAAACTTTTATTATTAGT---GGTTAATTTAATCATCTGTCATCCACTTGAGATTTCACACATTATCCTCTCTATGAGGTTAATCTTAAATATTAAAATTTTTTAACT-----AAAATTTCAAATATCGACAAATATATAT--GATACTATTTTTCAAATACCTTTATTTATCTTTAATTTTCTTTTTTAGGCTCCTGGAGAAAGAGCTCGCCTTTACTTCCTTCTTGCCTGGTTCCATGCAGTGGTGCAAGAACGGCTGCGCTATGCTCCTCTCGGATGGTCGAAACGTTACGAGTTCAATGAGTCTGATTTGAGAGTTGCTTGTGACACACTGGACACATGGATTGAAACTGTGGCTATGGTAAATATTTAGCTAAAAATGCAATGGTAGTGAGAACTTAAATTTTTACATTATTTGGGATAATAAAGCATATTCTTATGTATTCAGGGTCGTACTAATCTACCCCCGGAAAAAGTGCCTTGGGATGCTATATGTACTTTGCTCAGTCAGTGTATTTATGGAGGAAAGATTGATAATGAGTTTGATCAGGTAAGGAGTCTTGTTTTTTGGTCTCCATAGGCAAGCTCTTATTACAATTTGAAATAAAAGTCATGTTACATTTCTTTACACTTTTATAGCGTCTACTGAACTCATTCCTGAGCAAGCTTTTTACTGCTCAAAGCTTCGAGCCTGATTTCCCACTGGTGACTGGAGTGGATGGTGTTAATGACAAGATTATTAAAATGCCTGAAGGAATAAGGTAATAAAATAGAATAATATTTTGAAAGTGGATTGGTTCTAAAAGCAGCCAACCAAAACACAAACATTTTTTTTATT
Nfurtivus_HugdenBranch_G3175 AGTAAGTACCTCACAATTCCTAATAAAAATTACATCTCTTTTGTGTTTGTCTCTGTATATTAGATCACCTTTTC----------------TATAAATTTTCTTGAAATTT--TGTCTATTTATATGCTTTTATTTATTTATTGGTAAATATTGGGTCCTATTTTGTATGCCCTCTTGCATAAATTTCATGTAAACTTTTATTATTAGTTAAGGTTAATTTAATCATCTGTCATCCACTTGAGATTTCACACATTATCCTCTGTATGAGGTTAATCTTAAATATTAAAAAAATTTAGCT-----AAAATTTAAAATATCGACAAATATATAT--GATACTATTTTTCAAATACCTTTATTTATCTTTAATTTTCTTTCTTAGGCTCCTGGAGAAAGAGCTCGCCTCTACTTCCTTCTTGCCTGGTTCCATGCAGTGGTGCAAGAACGCCTGCGCTATGCCCCTCTCGGATGGTCGAAACGCTACGAGTTCAATGAGTCTGATTTGAGAGTTGCTTGTGACACACTGGACACATGGATTGAAACTGTGGCTATGGTAAATATTTAGCTAAAACTGCAATGGTAGTGAGAACTTCAATTTTTACATTATTTAGGATAATAAACCATATTCTTATGTATTCAGGGTCGTACTAATCTACCGCCGGAAAAAGTGCCTTGGGATGCTATATGTACTTTGCTCAGCCAGTGTATTTATGGAGGAAAGATTGATAATGAGTTTGATCAGGTAAGGAATCTTGTTTTTTGGTCTTCATCGGCAAGCTCTTATTACAATTTGAAATGAAAAGTGAGTGACATTTCTTTACTTTTTTATAGCGTCTACTGAATTCATTCCTGAGCAAGCTTTTTACTGCTCAAAGCTTCGAGCCTGATTTCCCACTGGTGACTGGAGTGGATGGTGTTAATGACAAGATTATTAAAATGCCTGAAGGAATAAGGTAATAAAATAGAATAATATTTTGAAAGTGGATTGGTCCTAAAAGCAGCCAACCAAAATTCGAACAGTTTTT-----
Nfurtivus_RaccoonMtn_N1026 AGTAAGTACCTCACAATTCCTAATAAAAATTACATCTCTTTTGTGTTTGTCTCTGTATATTAGATCACCTTTTC----------------TATAAATTTTCTTGAAATTTTATGTCTATTTATATGCTTTTATTTATTTATTGGTAAATATTGGGTCCTATTTTGTATGCCCTCTTGCATAAATTTCATGTAAACTTTTATTATTAGTTAAGGTTAATTTAATCATCTGTCATCCACTTGAGATTTCACACATTATCCTCTGTATGAGGTTAATCTTAAATATTAAAAAAATTTAGCT-----AAAATTTAAAATATCGACAAATATATAT--GATACTATTTTTCAAATACCTTTATTTATCTTTAATTTTCTTTCTTAGGCTCCTGGAGAAAGAGCTCGCCTCTACTTCCTTCTTGCCTGGTTCCATGCAGTGGTGCAAGAACGCCTGCGCTATGCCCCTCTCGGATGGTCGAAACGCTACGAGTTCAATGAGTCTGATTTGAGAGTTGCTTGTGACACACTGGACACATGGATTGAAACTGTGGCTATGGTAAATATTTAGCTAAAACTGCAATGGTAGTGAGAACTTCAATTTTTACATTATTTAGGATAATAAACCATATTCTTATGTATTCAGGGTCGTACTAATCTACCCCCTGAAAAAGTTCCTTGGGATGCTATATGTACTTTGCTCAGTCAGTGTATTTATGGAGGAAAGATTGATAATGAGTTTGATCAGGTAAGGAATCTTGTTTTTTGGTCTTCATCGGCAAGCTCTTATTACAATTTGAAATGAAAAGTGAGTGACATTTCTTTACTTTTTTATAGCGTCTACTGAATTCATTCCTGAGCAAGCTTTTTACTGCTCAAAGCTTCGAGCCTGATTTCCCACTGGTGACTGGAGTGGATGGTGTTAATGACAAGATTATTAAAATGCCTGAAGGAATAAGGTAATAAAATAGAATAATATTTTGAAAGTGGATTGGTCCTAAAAGCAGCCAACCAAAATTCGAACAGTTTTTTTATT
Ngeorgia_Sittons_N073 -----------------------------------------------------------------------------------------------GTTTTGCTAAGAATTCAATTTAGCATGTAGCAATTCATTCAGTTTAGAACAAAAAATTGATCTTTTTTTGGAGATCCTACTGCAAAGGTTGCATGTAG--TATTATAACCAGCCCGAACTAGACAAAACGTTTCTCCAAATGTTGATATTGT---------GCTTTCTGATGGATTAAACATAATTTTTAAAAACTGGCAACTATGGAATAATTT-AAATATCAATAAATTTATGTTTCAAACTATTTTATAAGAATCTTTATTTATCTTAAATTTTCTTTCTTAGGCTCCCGGAGAAAGAGCTCGCCTATACTTCCTTCTTGCCTGGTTCCATGCAGTGGTGCAAGAACGGCTCCGTTACGCCCCTCTCGGATGGTCGAAACGTTACGAGTTTAATGAGTCTGATTTGAGAGTTGCTTGTGACACACTGGACACATGGATTGAAACTGTGGCTATGGTAAATATTTAGCTAAAAATGCAATGGTAGTGAGAACTTCAATTTTTACATTATTTAGAATGATAAACCGTATTTTTATCTATTCAGGGTCGTACTAATCTACCTCCAGAAAAAGTGCCTTGGGATGCTATATGTACTTTGCTCAGTCAGTGTATTTATGGAGGAAAGATTGATAATGAGTTTGATCAGGTAAGGAATTTTGTTTTTTGATCTTCATGAGCAAGCTCTTATTGCAATTTGAAATAAAAGTCATGTTACATTTCTTTACACTTTTATAGCGTCTACTGAACTCATTCCTGAGCAAGCTTTTTACTGCTCAAAGCTTCGAGCCTGATTTCCCACTGGTGACTGGAGTGGATGGTGTTAATGACAAGATTATTAAAATGCCTGAAGGAATAAGGTAATAAA---------------------------------------------------------------------
Ngertschi_CedarCreek_N351 AGTAAGTGCCTCACAATGCCTAATAAAAATTACATCTCTTTTGTGTTTGTCTCTGTATATTATATCACCTTTTCAGGTAGAAATTGTACGTATAAATTTTCTTGAAATTTTATGTCTATTTATATCATTTTATTTATTTATTGGTAAATATTGGGTCCTATTTTGTATGCCCTCGTGCATAAATTTCATGTAAAATTTTATTATTAGTTAAGGTTAATTTAATCATCTTTCATCCACTTGAGATTTCACACATTATCCTCTCTATGAGGTTAA-----------AAAAAAATTTTGCT-----AAAATTT-AAATATCAGCTAATATATA-----TACTATTTTTTAAATACCTCTATTTATCTTTATTTTTCTTTCTTAGGCTCCCGGAGAGAGAGCTCGCCTCTACTTCCTCCTTGCCTGGTTCCATGCAGTGGTGCAAGAACGGCTGCGCTACGCCCCTCTCGGATGGTCGAAACGTTACGAATTCAACGAGTCCGACTTGAGAGTTGCTTGTGACACACTGGACACATGGATTGAAACTGTGGCTATGGTAAATATTTAGCTAAAAATGCAATGGTAGTGAGAACTTCAATTTTTACATTATTCAGGATGATAAACCATATTTTTATCTATTCAGGGTCGTACTAATCTACCCCCGGAGAAAGTGCCTTGGGATGCTATATGTACTTTGCTCAGTCAGTGTATTTATGGAGGAAAGATTGATAATGAGTTTGATCAGGTAAGGAGTCTTGTTTTTTGGTCTCCATGGGCAAGCTCTTATTACAATTTGAAGTAAAAATCACATTACATTTCTTTACACTTTTACAGCGTCTACTGAACTCATTCCTGAGCAAGCTTTTTACTGCTCAAAGCTTTGAGCCTGATTTCCCACTGGTGACTGGAGTGGATGGTGTTAGTGACAAGATTATTAAAATGCCTGAAGGAATAAGGTAATAAAATAGAATACTATTTTGAAAGTGGATTGGTCCTAAAAGCAGCCAACCAAAACACAAACAGTTTTTTTATT
Ngertschi_FrenchBroad_N968 ---------CTCACAATGCCTAATAAAAATTACATCTCTTTTGTGTTTGTCTCTGTATATTATATCACCTTTTCAGGTAGAAATTGTACGTATAAATTTTCTTGAAATTTTATGTCTATTTATATCATTTTATTTATTTATTGGTAAATATTGGGTCCTATTTTGTATGCCCTCGTGCATAAATTTCATGTAAAATTTTATTATTAGTTAAGGTTAATTTAATCATCTTTCATCCACTTGAGATTTCACACATTATCCTCTCTATGAGGTTAA-----------AAAAAAATTTAGCT-----AAAATTT-AAATATCAGCTAATATATA-----TACTATTTTTTAAATACCTCTATTTATCTTTATTTTTCTTTCTTAGGCTCCCGGAGAGAGAGCTCGCCTCTACTTCCTCCTTGCCTGGTTCCATGCAGTGGTGCAAGAACGGCTGCGCTACGCCCCTCTCGGATGGTCGAAACGTTACGAATTCAACGAGTCCGACTTGAGAGTTGCTTGTGACACACTGGACACATGGATTGAAACTGTGGCTATGGTAAATATTTAGCTAAAAATGCAATGGTAGTGAGAACTTCAATTTTTACATTATTCAGGATGATAAACCATATTTTTATCTATTCAGGGTCGTACTAATCTACCCCCGGAGAAAGTGCCTTGGGATGCTATATGTACTTTGCTCAGTCAGTGTATTTATGGAGGAAAGATTGATAATGAGTTTGATCAGGTAAGGAGTCTTGTTTTTTGGTCTCCATGGGCAAGCTCTTATTACAATTTGAAGTAAAAATCACATTACATTTCTTTACACTTTTACAGCGTCTACTGAACTCATTCCTGAGCAAGCTTTTTACTGCTCAAAGCTTTGAGCCTGATTTCCCACTGGTGACTGGAGTGGATGGTGTTAGTGACAAGATTATTAAAATGCCTGAAGGAATAAGGTAATAAAATAGAATACTATTTTGAAAGTGGATTGGTCC--------------------------------------
Nholsingeri_BrumleyCrk_N916 AACAAATACCACATTCTACACAATTAAAATTAAGCCTCATTTGATTTTAATTTTGATTATTATTGAGTCTCCACAAAAAGGAAATGTGCGTTTACATTTTGCTGAGCACTCATTTCAGCATGTAGCAATTCA---------------------------------AAGATGCTTCTGCATAGGTTCCATGTAGTCTATTATTACCAGCCCAAACTAGACAAAACATTTCTCCGAAAGTTGAGATTGTGCATAATATCCTTTCTGAAAGGTTAAATATAATTTTTAAAAACTGGCAACTATGGAAGAATTTAAAATATCAACAAATTTATGTTTGAAAC-ATTTTATAAGCAGCTTTGTTTATCTTAAATTTTCTTTCTTAGGCTCCCGGAGAAAGAGCTCGCCTCTACTTCCTCCTCGCCTGGTTCCATGCAGTGGTGCAAGAACGGCTGCGCTACGCCCCTCTCGGATGGTCGAAACGTTACGAGTTCAATGAGTCCGATTTGAGAGTCGCTTGTGACACACTGGACACATGGATTGAAACTGTAGCTATGGTAAATATTTAGCTGAACCTGCAATGGTAATGATAACTTCAATTTTTACATTATT----------AACCCTATTTTTATCTCTTCAGGGTCGTACTAATCTCCCCCCGGAGAAGGTGCCTTGGGATGCCATCTGTACTCTGCTCAGCCAGTGTATTTATGGGGGAAAGATTGATAATGAGTTTGATCAGGTAAGGAGTC-----TTTTGGTCTTCATG----AGTTCTTATTACAATTTGAAATAAG------GTCACATTTCTGTACACTTTTACAGCGTCTGCTGAACTCATTCCTTAGCAAGCTTTTTACTGCTCAAAGCTTTGAGCCCGATTTCCCACTGGTGACTGGAGTGG------------------------------------------------------------------------------------------------------------------------
Njonesi_CaveSpringCave_N390 AGTAAGTACCTCACAATTCCTAATAAAAATTACCTGTCTTTTGTGTTTGTCTCTATATATCATATCACCTTTTCAGGTAGAAATTGTACTTATAAATTTTATTGAAATTTTATGTCTATTTATATCATTTTATTTATTTATTGATAAATATTGGGTCCTATTTTGTATGCCCTCCTGCATAATTTTCATGTAAACTTTTATTATTAGTTCA--------------------ATCCACTTGAGATTTCACACATTATCCTCTCTATGAGGTTAATCTTAAATATTAAAAAATTTTAACT-----AAAATTTCAAATATCGACAAATATATAT--GATACTATTTTTCAAATACCTTTATTTATCTTTAATTTTCTTTTTTAGGCTCCTGGAGAAAGAGCTCGCCTTTATTTCCTTCTTGCCTGGTTCCATGCAGTGGTGCAAGAACGGCTGCGCTATGCTCCTCTCGGATGGTCGAAACGTTACGAGTTCAATGAGTCTGATTTGAGAGTTGCTTGTGACACACTGGACACATGGATTGAAACTGTGGCTATGGTAAATATTTAGCTAAAAATGAAATGGTAGTGAGAACTTCAATTTTTACATTATTTGGGATAATAAACCATATTCTTATGTATTCAGGGTCGTACTAATCTACCCCCAGAAAAAGTGCCTTGGGATGCTATATGTACTTTGCTCAGTCAGTGTATTTATGGAGGAAAGATTGATAATGAGTTTGATCAGGTAAGCAGTCTTGTTTTTTGGTCTCCATAGGCAAGCTCTTATTACAATTTGAAATAAAAGTCATGTTACATTTCTTTACACTTTTATAGCGTCTACTGAACTCATTCCTGAGCAAGCTTTTTACTGCTCAAAGCTTCGAGCCTGATTTCCCACTGGTGACTGGAGTGGATGGTGTTAATGACAAGATTATTAAAATGCCTGAAGGAATAAGGTAATAAAATAGAATAATATTTTGAAAGTGGATTGGTCCTAAAAGCAGCCAACCAAAACACAAACATTTTTTTTATT
Nlowderi_ChestnutBranch_N731 AACAAATACCATATTCTATACAATAAAAATTAAGCCTCGTTTG------ATTTTGATTATTATTTAATCTTGATAAAAAGAGAATGTACGTTTATGTTTTACTAAGAACTCAATTTAGCATGTAGCAA----TTCAGTTTAGAACAAAAAATAGATCTTTTTTTGGAGATGCTTCTGCAAAGGTTCCATGTAGTGTATTATAACCAGCCCAAACTAGACAAAACGTTTCTCCGAATGTTGAGATTGT---------GCTTTCTGCAGGGTTAAACATAATTTTTAAAAACTGGCAACTATGGAAGAATTTAAAATATTAATAAATTTATGTTTCAAAC-ATTTTATAAGAATCTTTATTTGTCTTAAATTTTCTTTCTAAGGCTCCCGGAGAAAGAGCTCGCCTCTATTTCCTTCTTGCCTGGTTCCATGCAGTGGTGCAAGAACGGCTGCGCTATGCCCCTCTCGGATGGTCGAAACGTTACGAGTTCAACGAGTCTGATTTGAGAGTTGCTTGTGACACACTGGACACATGGATTGAAACTGTAGCTATGGTAAATGTTTCGCTAAAAATGCAATGGTAGTGAGAACTTCAATTTTTACATTATTTAGGGTGATAAACCATATTTTTATCTATTCAGGGTCGTACTAATCTACCCCCGGAAAAAGTGCCTTGGGATGCTATATGTACTTTGCTCAGTCAGTGTATTTATGGAGGAAAGATTGATAATGAGTTTGATCAGGTGAGGAATCTTGTTTTTTGGTTTTCACAAGCAAGCTCTTATTACAATTTGAAATAAAAGTTGAGTTACATTTCTTTACACTTTTATAGCGTCTACTGAACTCATTCCTGAGCAAGCTTTTTACTGCTCAAAGCTTCGAGCCTGATTTCCCACTGGTGACTGGAGTGGATGGTGTTAATGACAAGATTATTAAAATGCCTGAAGGAATAAGGTAATAAAATAGAATAATATTTTGAAAGTGGATTGGCCCTAAATGCAGGCAACCAAAACACAAACAGTTTTTTTATT
Nlula_BeeRockCave_G2091 ----------------------------------------------------------------------------------------------------GCTAAGAATTCAATTTAGCATGTAGCAATTCATTCAGTTTAGAACAAAAAATTGATCTTTTTTTGGAGATCCTTCTGCAAAGGTTCCATGTAG--TATGATAACCAGCCCAAACTGGACAAAACATTTCTCCAAATGTTGATATTGT---------GCTTTCTGATGGGTTAAACATAATTTTTAAAAACTGGCAACTATGGAATAATTTAAAATATCAATAAATTTATGTTTCAAACTATTTTACAAGAATCTTTATTTATCTTAAATTTTCTTTCTTAGGCTCCCGGAGAAAGAGCTCGCCTATACTTCCTTCTTGCCTGGTTCCCTGCAGTGGTGCAAGAACGGCTGCGTTACGCCCCTCTCGGATGGTCGAAACGTTACGAGTTTAATGAGTCTGATTTGAGAGTTGCTTGTGACACACTGGACACATGGATTGAAACTGTGGCTATGGTAAATATTTAGCTAAAAATGCAATGGTAGTGAGAACTTCAATTTTTACATTATTTAGAATGATAAACCCTATTTTTATCTATTCAGGGTCGTACTAATCTACCTCCAGAAAAAGTGCCTTGGGATGCTATATGTACTTTGCTCAGTCAGTGTATTTATGGAGGAAAGATTGATAATGAGTTTGATCAGGTAAGGAATTTTGTTTTTTGATCTTCATGAGCAAGCTCTTATTACAATTTGAAATAAAAGTCATGTTACATTTCTTTACGCTTTTATAGCGTCTACTGAACTCATTCCTGAGCAAGCTTTTTACTCCTCAAAGCTTCGAGCCTGATTTCCCACTGATGACTGGAGTGGATGGTGTTAATGACAAGATTATTAAAATGCCTGAAGGAATAAGGTAATAAAATAGAATAATATTTTGAAAGAGGATTGGTCCTAAAAGTATCCAACCAAAACACAAACAGTTTTTTTATT
Nlula_LulaFallsCave_G2084 AACAAATACCATATTCTATACAATAAAAATTAACCCTCATTTGATCTCAATTTTGATTATTATTTAATGTTCATAAAAAGGGAATGTACGTTTACGTTTTGCTAAGAATTCAATTTAGCATGTAGCAATTCATTCAGTTTAGAACAAAAAATTGATCTTTTTTTGGAGATGCTTCTGCAAAGGTTCCATGTAG--TATTATAACCAGCCCAAACTAGACAAAACGTTTCTCCAAATGTTGAGATTGT---------GTTTTCTGATGGGTTAAACATAATTTTTAAAAACTGGCAACTATGGAATAATTTAAAATATCAATAAATTTATGTTTCAAACTATTTTATAAGAATCTTTATTTATCTTAAATTTTCTTTCTTAGGCTCCCGGAGAAAGAGCTCGCCTGTACTTCCTTCTCGCCTGGTTCCATGCAGTGGTGCAAGAACGGCTCCGTTACGCCCCTCTCGGATGGTCGAAACGTTACGAGTTTAATGAGTCTGATTTGAGAGTTGCTTGTGACACACTGGACACATGGATTGAAACTGTGGCTATGGTAAATATTTAGCTGAAAATGCAATGGTAGTGAGAACTTCAATTTTTACATTATTTAGAATGATAAACCGTATTTTTATCTATTCAGGGTCGTACTAATCTACCTCCAGAAAAAGTGCCTTGGGATGCTATATGTACTTTGCTCAGTCAGTGTATTTACGGAGGAAAGATTGATAATGAGTTTGATCAGGTAAGGAATTTTGTTTTTTGGTCTTCTTGAGCAAGCTCTTATTGCAATTTGAAATAAAAGTCATGTTACATTTCTTTACACTTTTATAGCATCTACTGAACTCATTCCTGAGCAAGCTTTTTACTGCTCAAAGCTTCGAGCCTGATTTCCCACTGGTGACTGGAGTGGATGGTGTTAATGACAAGAT-----------------------------------------------------------------------------------------------------
Nmimus_NealsSink_N329 ------------------------------------------------------------------------GC-------------------------------ACACTCATTTTAGCATGTAGCAATTCATTCAGTTTATAACAAAAAA-TGATCCTTTTTTGAAGATGCTTCTGCATAGGTTCCATGTAGTCTATTATTACCAGCCCAAACTAGACAGAACATTTCTCCGAAAGTTGAGATTGTGCATAATATCCTTTCTGAAAGGTTAAACATAATTTTTAAAAACTGGCAACTATAGAAGAATTTAAAATATCAACAAATTTATGTTTGAAAC-ATTTTATAAGCATCTTTGTTTATCTTAATTTTTCTTCCTTAGGCTCCCGGAGAAAGAGCTCGCCTTTACTTCCTCCTCGCCTGGTTCCATGCAGTGGTGCAAGAACGGCTGCGCTACGCCCCTCTCGGATGGTCTAAACGTTACGAGTTCAATGAGTCCGATTTGAGAGTTGCTTGTGACACTCTGGACACGTGGATTGAAACTGTAGCTATGGTAAATATTTAGCTAAACCTGCAATGGTAGTGAGAACTTAAATTTTTACATTATT----------AACCCTATTTTTATCTCTTCAGGGTCGTACTAATCTACCCCCGGAGAAAGTGCCTTGGGACGCCATCTGTACTCTGCTCAGCCAGTGTATTTATGGGGGAAAGATTGATAATGAGTTTGATCAGGTGAGGAGTCTTGTCTTTTGGTCTTCATG----AGCTCTTATTACAATTTGAAATAAG------GTCACATTTCTCTACACTTTTACAGCGTCTACTGAACTCATTCCTAAGCAAGCTTTTTACTGCTCAAAGCTTTGAGCCCGATTTCCCACTGGTGACTGGAGTGGATGGTGTTAATGACAAGATTATTAAAATGCCCGAAGGAATAAG-----------------------------------------------------------------------------
Nmimus_Straleys_N625 ----------------------------------------------------------------AAATCTCCACAAAAAGGAAATGTGCGTTTACATTTTGCTGAGCACACATTTTAGCATGTAGCAATTCATTCAGTTTATAACAAAAAA-TGATCCTTTTTTGAAGATGCTTCTGCATAGGTTCCATGTAGTCTATTATTACCACCCCAAACTGG------CGTAACTCCGAACGTTGAAATTGTGCATACTATCCTTTCTGAAAGGTTAAACATAATTTTAAAAAACTGACAACTATGGAAGAATTTAAAATATCAACAAATTTATATTTGAAAC-ATTTTATAAGCATATTTGTTTATCTTATTTTTCCTTTCTTAGGCTCCCGGAGAAAGAGCTCGCCTTTACTTCCTCCTCGCCTGGTTCCATGCAGTGGTGCAAGAACGGCTGCGCTACGCCCCTCTCGGATGGTCGAAACGTTACGAGTTCAATGAGTCCGATTTGAGAGTCGCTTGTGACACGCTGGACACGTGGATTGAAACTGTAGCTATGGTAAATATTTAGCTAAACA-----------TGAGAACTTTAATTTTTACATTCTTTAGGATGATAAACCCTATTTTTATCTATTCAGGGTCGTACTAATCTCCCCCCGGAAAAGGTGCCTTGGGATGCCATCTGTACTCTGCTCAGCCAGTGTATTTATGGGGGAAAGATTGATAATGAGTTTGATCAGGTAAGGAGTCTCGTTTTTTGGTCTTCATG----AGCTCTTATTACAATTTGAAATAAAAGTTATATTACATTTCTCTACACTTTTACAGCGTCTACTGAACTCGTTCCTAAGCAAGCTTTTTACTGCTCAAAGCTTTGAGCCTGATTTCCCACTGGTGACTGGAGTGGATGGTGTTAATGACAAGATTATTAAAATGCCTGAAGGAATAAGGTAATAAAATAGAATAATATTTTGAAAGTGGATTGGTCCTAAACGTAGCCAACCAAAACACAAACAGTTTTTTTATT
Nnasicus_ConnosteeFalls_N696 AGTAAGTGCCTCACAATTCCTAATAAAAATTACATCTCTTTTGTGTTTGCCTCTGTATATTATATCACCTTTTCAGGTAGAAATTGTACGTACAAATTTTCTTGAAATTTTATGTCTATTTATTTCCTTTTATTTATTTATTGGTAAATATTGGGTCCTGTTTTGTATGCCTTCCTGCATAAATTTCATGTAAACTTTTATTATTAGTTAAGGTTAATTTAATCATCTTTCATCTACTTGCAATTTCACACATTATCCTCTCTATGAGGTTAA-----------AAAAAAAATTAGCT-----AAAATTT-AAATATCAACAAATATGTA-----TACTAATTTTTAAATACATCTATTTATCTTAAATTTTCTTTCTTAGGCTCCCGGAGAAAGAGCTCGCCTCTATTTCCTTCTCGCCTGGTTCCATGCAGTGGTGCAAGAACGGCTGCGCTACGCCCCTCTCGGATGGTCAAAACGTTACGAGTTCAATGAGTCCGATTTGAGAGTTGCTTGTGACACGCTGGACACATGGATCGAAACTGTTGCTATGGTAAATATTTAGCTAAAAATGCAATGGTAGCGAGAACTTCAATTTTTACATTATTCAGGATGATAAACCATATTTTTATCTATTCAGGGTCGTACTAATCTACCCCCGGAAAAAGTGCCTTGGGATGCTATATGTACTTTGCTCAGTCAGTGTATTTATGGAGGAAAGATTGATAATGAGTTTGATCAGGTAAGGAGTCTTGTTTTTTGGTTTTCGCGAGCAAGGTCTTATTACAATTTGAAATAAAAGTCAAGTTACATTTCTTTATACTTTTACAGCGTCTACTGAACTCATTCCTGAGCAAGCTTTTTACTGCTCAAAGCTTTGAGCCTGATTTCCCACTGGTGACTGGAGTGGATGGTGTTAATGACAAGATTATTAAAATGCCTGAAGGAATAAGGTAATAAAATTG-----------------------------------------------------------------
Npaynei_Grindstaff_N646 AACAAATACCACATTCTACACAATAAAAATTAAGGCTCATTTGATTTTAATTTTGATTATTATTTAGTCTCCACAAAAAGGAAATGTGCGTTTACATTTTGCCGAGCACTCATTTTAGCATGTAGCAATTCATTCAGTTTATAACAAAAAA-TGATCCTTTTTTGAAGATGCTTCTGCACAGGTTCCATGTAGTCTATTATTACCAGCCCAAACTAGACAAAACATTTCTCTGAAAGTTGAGATTGTGCATAATATTTTTTCTGAAAGGTTAAACATAATTTTTAAAAACTGGCAACTATAGAAGAATTTAAAATATCAACACGTTTATGTTTGAAAC-ATTTTATAAGCATCTTTGTTTATCTTGATTTTCTTTTCTTAGGCTCCCGGAGAAAGAGCTCGCCTCTACTTCCTTCTCGCCTGGTTCCATGCAGTGGTGCAAGAACGGCTGCGCTACGCCCCTCTCGGATGGTCGAAACGTTACGAGTTCAACGAGTCCGATTTGAGAGTTGCTTGTGACACACTGGACACATGGATTGAAACTGTAGCTATGGTAAATATTTAGCTAAAAATGCAATGGTACTGAGAACTTCAATTTTTACATTATTTAGGATGATAAACCCTATTTTTATCTATTCAGGGTCGTACTAATCTACCTCCGGAGAAAGTGCCTTGGGATGCTATATGTACTCTGCTCAGTCAGTGTATTTATGGAGGAAAGATTGATAATGAGTTTGATCAGGTAAGGAGTCTTGTTTTTTGGTCTTCATA----AGCTCTTATTGCAATTTGAAATAAAAGTTATGTTACATTTCTTTACACTTTTATAGCGTCTACTGAATTCGTTCCTGAGCAAGCTTTTTACTGCTCAAAGCTTTGAGCCCGATTTCCCACTGGTGACCGGAGTGGATGGTGTTAGTGACAAGATTATTAAAATGCCCGAAGGAATAAGGTAATAAGATTGAATAATATTTTGAAAGTTGATTGGTCCTAAAAG---CCAACCAAAACACAAACAGTTTTTTTATT
Npaynei_NorrisDamCave_N348 AACAAATACCACATTCTACACAATAAAAATTAGGCCTCATTTGATTTTAATTTTGATTATTATTTAGTCTCCATAAAAAGGAAATGTGTGTTTACATTTTGC--AGCACTCATTTTAGCATGTAGCAATTCATTCAGTTTATAACAAAAAA-TGATCCTTTTTTGAAGATGCTTCTGCACAGGTTCCATGTAGTCTATTATTACCAGCCCAAACTAGACAAAACATTTCTCCGAAAGTTGAGATTGTGCATAATATTTTTTCTGAAAGGTTAAACATAATTTTTAAAAACTGGCAACTATAGAAGAATTTAAAATATCAACACGTTTATGTTTGAAAC-ATTTTATAAGCATCTTTGTTTATCTTAA-TTTTTCTTCTTAGGCTCCCGGAGAAAGAGCTCGCCTCTACTTCCTTCTCGCCTGGTTCCATGCAGTGGTGCAAGAACGGCTGCGCTACGCCCCTCTCGGATGGTCGAAACGTTACGAGTTCAACGAGTCCGATTTGAGAGTTGCTTGCGACACACTGGACACGTGGATTGAAACTGTAGCTATGGTAAATATTTAGCTAAAAATGCCATGGTAGTGAGAACTTCAATTTTTACATTATTTAGGATGATAAACCCTATTTTTATCTATTCAGGGTCGTACTAATCTACCTCCGGAGAAAGTGCCTTGGGATGCTATATGTACTCTGCTCAGTCAGTGTATTTATGGAGGAAAGATTGATAATGAGTTTGATCAGGTGAGGAGTCTTGTTTTTTGGTCTTCATG----AGCTCTGATTACAATCTGAAATAAAAGTTATGTTACATTTCTTTGCACTTTTACAGCGTCTACTGAATTCATTCCTGAGCAAGCTTTTTACTGCTCAAAGCTTTGAGCCCGATTTCCCACTGGTG----------------------------------------------------------------------------------------------------------------------------------
Npecki_HaskellSims_G3697 --------------------------------------------TCCCAATTTTGATTATTATTTAGTCTCCACAAAAAGAAAATGTGCGTTTATGTTTTTCTGACCACTCAATTTAGTATGTAGCAATTCATTCAGTTTATAACAAAAAAAATATTCTTTTTTGAAGATGCTCCTGCATAGGCCCCTTGTAATATTTTATAATCAGCTCAAACTAGAC--AATGTCTCTCCGAATGTCAAGATTGTGCATAATTTTTCTTCCCAAGGATTAAACATTATT---AAAAACTGGCAACTATGGAAGAATTTAAAACATCAACACATTTATGTTTAAAAT------TTAAGAATCTTTATTTATCTGAATCCCCTGTTCTTAGGCTCCTGGAGAAAGGGCTCGCCTCTATTTCCTTCTTGCCTGGTTCCACGCAGTGGTGCAAGAACGATTGCGCTATGCCCCCCTTGGATGGTCGAAGCGTTACGAGTTCAATGAATCTGATTTGAAAGTTGCTTGTGACACACTGGACACATGGATTGAAACTGTGGCTATGGTAAATATTTTTCTAAGACTGCAGTGATAGTGAGAAC--CAATTTGTACATTATTTAGGATGGTAAACCCTATTTTTATCTATTCAGGGTCGTACTAATCTACCCCCAGAAAAAGTGCCCTGGGATGCTATATGTACTTTGCTCAGTCAGTGCATTTATGGAGGAAAGATTGATAATGAGTTTGATCAGGTAAGGAGCCTTATTTTTTGGTCTTCATGAGCAAGCCCTTATTATGATTTGAAATAAAAGTAACGTTACATTTCCTTACACTTTTACAGCGTCTACTGAACTCTTTCCTGAGCAAGCTTTTTACTGCTCAAAGCTTTGAGCCTGATTTCCCATTGGTGACTGGAGTTGATGGTGTTAATGAAAAGATTATTAAAATGCCTGAAGGAATAAGGTAATAAAA-AGAATAATATTTTGAAAGTGAATTGT-----------------------------------------
Npecki_HurricaneMazeCave_G2100 AACATATGCCGCATTCTACACAATAAAAATTAAGCTTTGTTTGATCTCAATTTTGATTATTATTTAGTATCCACAAAAAGGAAATGTGCTTTTATGTTTTTCTGACCACTCAATTTAGTATGTAGCAATTCATTCAGTTTATAACAAAAAAAATATTCTTTTTTGAAGATGCTCCTGCATAGGTCCCTTGTAATATTTTATAATCAGCTCAAACTAGAC--AATGTCTCTCCGAATGTCAATATTGTGCATAATTTTTCTTCCCAAGGATTAAACATTATT---TAAAACTGGCAAC---------------------AACACATTTATGTTTAAAAT------TTAAGAATCTTTATTTATCTGAATCCCCTGTTCTTAGGCTCCTGGAGAAAGGGCTCGCCTCTATTTCCTTCTTGCCTGGTTCCACGCAGTGGTGCAAGAACGATTGCGCTATGCCCCCCTTGGATGGTCGAAGCGTTACGAGTTCAATGAATCTGATTTGAGAGTTGCTTGTGACACACTGGACACATGGATTGAAACTGTGGCTATGGTAAATATATTTCTAAGACTGCAGTGATAGTGAGAAC--CAATTTTTACATTATTTAGGATGGTAAACCCTATTTTTATCTATTCAGGGTCGTACTAATCTACCCCCAGAAAAAGTGCCCTGGGATGCTATATGTACTTTGCTCAGTCAGTGCATTTATGGAGGAAAGATTGATAATGAGTTTGATCAGGTAAGGAGACTTATTTTTTGGTCTTCATGAGCAAGCTCTTATTACAATTTGAAATAAAAGTAACGTTACATTTCCTTACACTTTTACAGCGTCTACTGAACTCTTTCCTGAGCAAGCTTTTTACTGCTCAAAGCTTCGAGCCTGATTTCCCACTGGTGACTGGAGTTGATGGTGTTAATGAAAAGATTATTAAAATGCCTGAAGGAATAAGGTAATAAAATAGAATAATATTTTGAAAGTGGATTTTTCCTAAAAACAGATAACCAAAGCACAAACAGTTTTTTTATT
Npecki_Monteagle_N062 AACATATGCCGCATTCTACACAATAAAAATTAAGCTCCGTTTGATCTCAATTTTGATTATTATTTAGTCTCCACGAAAAAGAAATGCGCGTTTATGTTTTTCTGACCACTCAATTTAGTATGTAGCCATTCATTCAGTTTATAACA-AAAAAATATTCTTTTTTTAAGATACTTCTGCATAGGTCCCTTGTAGTATTTTATAATCAGCTCAAACTAGACGAAATGTCTCTCCGAGTGTCAAGATTGTGCATAATTTTTCTTCCCAAGGATTAAACATAATT---AAAAACTGGCAACTATGGAAGAATTTAAAACATCAACAAATTTATGTTTAAAAT------TTAAGAATCTTTATTTATCTGTATCCCCTGTTCTTAGGCTCCTGGAGAAAGGGCTCGCCTCTATTTCCTTCTTGCCTGGTTCCACGCAGTGGTGCAAGAACGATTGCGCTATGCTCCTCTTGGATGGTCGAAACGTTACGAGTTCAATGAATCGGATTTGAGAGTTGCTTGTGACACACTGGACACATGGATTGAAACTGTGGCTATGGTAAATATTTTTCTAAGACTGCAGTGATAGTGAGAAC--CAATTTGTACATTATTTAGGATGATGAACCCTATTTTTATCTATTCAGGGTCGTACTAATCTACCCCCAGAAAAAGTGCCCTGGGATGCTATATGTACTTTGCTCAGTCAGTGCATTTATGGAGGAAAGATTGATAATGAGTTTGATCAGGTAAGGAGCCTTATTTTTTGGTCTTCATGAGCAAGCTCTTATTACAATTTGAAATAAAAGTAACGTTACATTTCCTTACACTTTTACAGCGTCTACTGAACTCATTCCTGAGCAAGCTTTTTACTGCTCAAAGCTTTGAGCCTGATTTCCCACTGGTGACTGGAGTTGATGGTGTTAATGAAAAGATTATTAAAATGCCTGAAGGAATAAGGTAATGAAATAGAATAATAATTTGAAAGTGGATTTTTCCTAAAAACAGATAACCAAAACACAAACAGTTTTTTTATT
Nperlakyi_SChimneys_N1080 AGTAAGTACCTCACAATTCCTAATAAATTTTACCTATCTTTTGTGTTTGTCTCTATATATCATATCACCTTTTCAGGTAGAAATTGTACGTATAAATTTTATTGAAATTTTATGTCTATTTATATCCTTTTATTTATTTATTGATAAATATTGGGTCCTATTTTGTATGCCCTCCTGCATAATTTTCATGTAAACTTTTATTATTAGTTCAGGTTAATTTAATCATCTGTCATCCACTTGAGATTTCACACATTATCCTCTCTATGAGGTTAATCTTAAATATTAAAAAATTTTAACT-----AAAATTTCAAATATCGACAAATATAT-----ATACTATTTTTCAAATACCTTTATTTATTTTTAATTTTCTTTTTTAGGCTCCTGGAGAAAGAGCTCGCCTTTACTTCCTTCTTGCCTGGTTCCATGCAGTGGTGCAAGAACGGCTGCGCTATGCTCCTCTCGGATGGTCGAAACGTTACGAGTTCAATGAGTCTGATTTGAGAGTTGCTTGTGACACACTGGACACATGGATTGAAACTGTGGCTATGGTAAATATTTCGCTAAAAATGCAATGGTAGTGAGAACTTCAATTTTTACATTATTTGGGATAATAAACCATATTCTTATGTATTCAGGGTCGTACTAATCTACCCCCAGAAAAAGTGCCTTGGGATGCTATATGTACTTTGCTCAGTCAGTGTATTTATGGAGGAAAGATTGATAATGAGTTTGATCAGGTAAGGAGTTTTGTTTTTTGGTCTCCATAGGCAAGCTCTTATTACAATTTGAAATAAAAGTCATGTTACATTTCTTTGCACTTTTATAGCGTCTACTGAACTCATTCCTGAGCAAGCTTTTTACTGCTCAAAGCTTCGAGCCTGATTTCCCACTGGTGACTGGAGTGGATGGTGTTAATGACAAAATTATTAAAATGCCTGAAGGAATAAGGTAATAAAATAGAATAATATTTTGAAAGTGGATTGGTCCTAAAAGCAGCCAACCAAAACACAAACATTTTTTTTATT
Nreclusus_Clingmans_N252 AGTAAGTACCTCACAATTCCTAATAAAAATTACCTGTCTTTTGTGTTTGTCCCTATATATTATATCACCTTTTCAGGTAGAAATTGTACGTATAAATTTTATTGAAATTTTTTGTCTATTTATATCCTTTTATTTATTTATTGATAAATATTGGGTCCTATTTTGTATGCCCTCCTGCATAAATTTCATGTAAACTTTTATTATTAGTTCAAGTTAATTTAATCATCTGCCATCCACTTGAGATTTCACCCATTATCCTCTCTATGAGGTTAATCTTAAATATTAAAAAAATTTAACT-----AAAATTTAAAATATCGACAAATATATAT--GATACTATTTTTCCAATACCTTTATTTATCTTTAATTTTCTTTTTTAGGCTCCTGGAGAAAGAGCTCGCCTCTACTTCCTTCTTGCCTGGTTCCATGCAGTGGTGCAAGAACGGCTGCGCTATGCTCCTCTCGGATGGTCAAAACGTTACGAGTTCAATGAGTCTGATTTGAGAGTTGCATGTGACACACTGGACACATGGATTGAAACTGTGGCTATGGTAAATATTTAGCTAAAAATGCAATGGTAGTGAGAACTTCAATTTTTACATTATTTGGGATAATAAACCATATTCTTATGTATTCAGGGTCGTACTAATCTACCCCCAGAAAAAGTGCCTTGGGATGCTATATGTACTTTGCTCAGTCAGTGTATTTATGGAGGAAAGATTGATAATGAGTTTGATCAGGTAAGGAGTCTTGTATTTTGGTCTCCATAGGCAAGCTCTTATTACAATTTGAAATAAAAGTCATGTTACATTTCTTTACACTTTTATAGCGTCTACTGAACTCATTCTTGAGCAAGCTTTTTACTGCTCAAAGCTTCGAGCCTGATTTCCCACTGGTGACTGGAGTGGATGGTGTTAATGACAAGATTATTAAAATGCCTGAAGGAATAAGGTAATAAAATAGAATAATATTTTGAAAGTGGATTGGTCCTAAAAGCAGCCAACCAAAACACAAACATTTTTTTTATT
Nroanensis_N_CarversGap_N928 AACAAATGCCACATTCTACACAATAAAAATTAAGCCTCATTTG-TTTTTATTTTGATTATTATTTAGTCTCCACAAAAAGGAAATGTGCGTTTACATTTTGCCGAGCACTCATTTTAGCATTTAGCAATTCATTCAGTTTATAACAAAAAA-TGATCCTTTTTTGAAGATGCTTCTGCACAGGTTCCATGTAGTCTATTATTACCGGTCCAAACTGGACAAAACATTTCTCTGAAAGTTGAGATTGTGCATAATATCCTTTCTGAAAGGTTAAACATAATTTTTAAAAACTGGCAACTATAGAAGAATTTAAAATATCAACACATTTATGTTTGAAAC-ATTTTATAAGCATCTTTGTTTACCTTAATTTTTCTTTCTTAGGCTCCCGGAGAAAGAGCTCGCCTCTACTTCCTTCTCGCCTGGTTCCATGCAGTGGTGCAAGAACGGCTGCGATACGCCCCTCTCGGATGGTCGAAACGTTACGAGTTCAACGAGTCCGATTTGAGAGTCGCTTGTGATACACTGGACACGTGGATTGAAACTGTAGCTATGGTAAATATTTAGCTTAAAAGGCAATGGTAGTGTGAACTTCAATTTTTACATTATTTAGGATGATAAACCCTATTTTTATCTATTCAGGGTCGTACTAATCTACCTCCAGAGAAAGTGCCTTGGGATGCTATATGTACTCTGCTCAGTCAGTGTATTTATGGAGGAAAGATTGATAATGAGTTTGATCAGGTGAGGAGTCTTGTTTTTTGGTCTTCATGAGCAAGCTCTGATTACAATCTGAAATAAAAGTTATGTTACATTTCTTTGCACTTTTACAGCGTCTACTGAATTCATTCCTGAGCAAGCTTTTTACTGCTCAAAGCTTTGAGCCTGATTTCCCACTGGTGACCGGAGTGGATGGTGTTAGTGACAAGATTATTAAAATGCCCGAAGGAATAAGGTAATAAAATAGAATAATATTTTGAAAGTGGATTGGTTCTAAAAGTATCCAACCAAAACACAAACAGTTTT------
Nroanensis_RoanHighBluff_N762 AACAAATACCACATTCTACACAATAAAAATTAAGCCTCATTTG-TTTTAATTTTGATTATTATTTAGTCTCCACAGAAAGGAAATGTGCGTTTACATTTTGCTGAGCACTCATTTTAGCATGTAGCAATTCATTCAGTTTATAAC-AAAAA-TGATCTTTTTTTGAAGATGCTTCTGCACAGGTTCCATGTAGTCTATTATTACCAGCCCAAACTAGACAAAACATTTCTGCGAAAGTCGAGATTGTGCATAATATCTTTTCTGAAAGGTTAAACATAATTTTTAAAAACTGGCAACTATAGAAGAATTTAAAATATCAACAAATTTAGGTTTGAAAC-ATTTTATAAGCATCTTTGTTTATCTTAATCTTTCTTTCTTAGGCTCCCGGAGAAAGAGCTCGCCTCTACTTCCTTCTCGCCTGGTTCCATGCAGTGGTGCAAGAACGGCTGCGCTACGCCCCTCTCGGATGGTCGAAACGTTACGAGTTCAACGAGTCCGATTTGAGAGTTGCTTGCGACACACTGGACACATGGATTGAAACTGTAGCTATGGTAAATATTTAGCTAAAAATGCAATGGTAGTGAGAACTTCAATTTTTACATTATTTAGGATGATAAACCCTATTTTTATCTATTCAGGGTCGTACTAATCTACCCCCGGAAAAGGTGCCTTGGGATGCTATATGTACTCTGCTCAGTCAGTGTATTTATGGAGGAAAGATTGATAATGAGTTTGATCAGGTGAGGAGTCGTGTTTTTTGGTCTTCATGAGCAAGCTCTTATTACAATTTGAAATAAAAGTAATGTTACATTTCTTTGCACTTTTACAGCGTCTACTGAATTCATTCCTGAGCAAGCTTTTTACTGCTCAAAGCTTTGAGCCTGATTTCCCACTGGTGACTGGAGTGGATGGCGTTAGTGACAAGATTATTAAAATGCCCGAAGGAATAAGGTAATAAAATAGAATAATATTTTGAAAGTGGATTGGTCCTAAAAGTATCCAACCAAAACACAAACAGTTTTTTTATT
Nsheari_BaldRiver_N1168 AGTAAGTACCTCACAATTCCTAATAAAAATTACATCTCTTTCGTGTTTGTCTCTGTATATTATATCACCTTTACAGGTAGAAATTGTACGTATAAATTTTCTTGAAATTTTATGTCTATTTATATCCTTTTATTTATTTATTGATAAATATTGGGTCCTATTTTGTATGCCCTCCTGCATAAATTTCATGTAAACTTTTATTATTAGTTAAGGTTAATTTAATCATCTTTCATCCACTTGAGATTTCACACATTATCCTCTCTATGAGGTTAATCTTAAATATTAAAAAATTTTAGCT-----AAAATTTAAAATATCGACAAATATATA-----TACTATTTTTAAAATACCTTTATTTATCTTTAATTTTCTTTTTTAGGCTCCTGGAGAAAGAGCTCGCCTCTATTTCCTTCTTGCCTGGTTCCATGCAGTGGTGCAAGAACGGCTGCGCTACGCCCCTCTCGGATGGTCGAAACGTTACGAGTTCAATGAGTCCGATTTGAGAGTTGCTTGTGACACACTGGACACATGGATTGAAACTGTGGCTATGGTAAATATTTAGCTAAAAATGCAATGGTAGTGAGAACTTCAATTTTTACATTACTTAGGATGATAAACCATATTTTTATCTATTCAGGGTCGTACTAATCTACCCCCGGAAAAAGTGCCTTGGGATGCTATATGTACTTTGCTCAGTCAGTGTATTTATGGAGGAAAGATTGATAATGAGTTTGATCAGGTAAGGAGCTTTGTTTTTTGGTCTTCATCGGCAAGCTCTTATTACAATTTGAAATAAAAGTCATGTTACATTTTTTTACACTTTTGCAGCGTCTACTGAACTCATTCCTGAGCAAGCTTTTTACTGCTCAAAGCTTTGAGCCTGATTTCCCACTGGTGACTGGAGTGGATGGTGTTAATGACAAGATTATTAAAATGCCTGAAGGAATAAGGTAATAAAATAGAATAATATTTTGAAAGTGCATTGGTCCTAAAAGCAGCCAACCAAAACACAAATATTTTTTTTATT
Nsheari_Cohutta_N826 AGTAAGTACCTCACAATTCCTAATAAAAATTACATCTCTTTTGTGTTTGTCTCTGTATATTATATCACCTTTTCAGATAGAAATTGTACGTATAAATTTTCTTGAAATTTTATGTCTATTTATATCCTTTTATTTATTTATTGATAAATATTAGGTCCTATTTTGTATGCCCTCCTGCATAAATTTCATGTAAACTTTTATTATTAGTTAAGGTTAATATAATCATCTTTCATCCACTTGAGATTTCACACATTATCCTCTCTATGAGGTTTATCTTAAATATTAAAAATTTTTAGCT-----AAAATTTAAAATATCGACAAATATATAT--GATATTATATTTCAAATACCTTTATTTATCTTTAATTTTCTTTTTTAGGCTCCTGGAGAAAGAGCTCGCCTCTATTTCCTTCTTGCCTGGTTCCATGCAGTGGTGCAAGAACGGCTGCGCTACGCCCCTCTCGGATGGTCGAAACGTTACGAGTTCAATGAGTCCGATTTGAGAGTTGCTTGTGACACACTGGACACATGGATTGAAACTGTGGCTATGGTAAATATTTAGCTAAAAATGCAATGGTAGTGAGAACTTCAATTTTTACATTACTTAGGATGACAAACCATATTTTTATCTATTCAGGGTCGTACTAATCTACCCCCGGAAAAAGTGCCTTGGGATGCTATATGTACTTTGCTCAGTCAGTGTATTTATGGAGGAAAGATTGATAATGAGTTTGATCAGGTAAGAAGCCATGTTTTTTGCTCTTCATCGGCAAGCTCTTATTACAATTTGAAATAAAAGTCATGTTACATTTCTTTACACTTTTACAGCGTCTACTGAACTCATTCCTCAGCAAGCTTTTTACTGCTCAAAGCTTTGAGCCTGATTTCCCACTGGTGACTGGAGTGGATGGTGTTAATGACAAGATTATTAAAATGCCTGAAGGAATAAGGTAATAAAATAGAATAATATTTTGAAAG-------------------------------------------------
Nsheari_JoyceKilmer_N092 AGTAAGTACCTCACAATTCCTAATAAAAATTACATCTCTTTCGTGTTTGTCTCCGTATATTATATCACCTTTTCAGGTAGAAATTGTACGTATAAATTTTCTTGAAATTTTATGTCTATTTATATCCTTTTATTTATTTATTGATAAATATTGGGTCCTATTTTGTATGCCCTCCTGCATAAATTTCATGTAAACTTTTATTATTAGTTAAGGTTAATTTAATCATCTTTCATCCACTTGAGATTTCACACATTATCCTCTCTATGAGGTTAATCTTAAATATTAAAACATTTTAGCT-----AAAATTTAAAATATCGCCAAATATATAT---GTACTATTTTTCAAATACTTTTATTTATCTTTAATTTTCTTTTTTAGGCTCCTGGAGAAAGAGCTCGCCTCTATTTCCTTCTTGCCTGGTTCCATGCAGTGGTGCAAGAACGGTTGCGCTATGCCCCTCTCGGATGGTCGAAGCGTTACGAGTTCAATGAGTCTGATTTGAGAGTTGCTTGTGACACACTGGACACATGGATTGAAACTGTGGCTATGGTAAATATTTAGCTAAAAATGCAATGGTAGTGAGAACTTCAATTTTTACATTACTTAGGATGATAAACCATATTTTTATCTATTCAGGGTCGTACTAATCTACCCCCGGAAAAAGTGCCTTGGGATGCTATATGTACTTTGCTCAGTCAGTGTATTTATGGAGGAAAGATTGATAATGAGTTTGATCAGGTAAGGAGCTTTGTTTTTCGGTCTTCATCGGCAAGCTCTTATTACAATTTGAAATAAAAGTCATGTTACATTTCTTTACACTTTTACAGCGTCTACTGAACTCATTCCTGAGCAAGCTTTTTACTGCTCAAAGCTTTGAGCCTGATTTCCCACTGGTGACTGGAGTGGATGGTGTTAATGACAAGATTATTAAAATGCCTGAAGGAATAAGGTAATAAAATAGAATGATATTTTGAAAGTGCATTGGTCCTAAAAGCAGCCAACCAAAA--CAAACATTTTTTTTATT
Nsilvanus_Elijay_N395 ----------------------------------------------------------------------------------------------------------------------------------------------------------------------------------------------------------------------TAGACAAAACGTTT-TCCGAATATTGAGATTGTGCGTAATATCTTTTGTAAGAGATCAAACATACTTTTAAAGAACTGGCAACTATGGAAGAATTTAAAATATCAATAAATTTATGTTTCAAAC-ATTTTATAAGAATCTTTATTTATCTTAACTTTTCTTTCTTAGGCTCCCGGAGAAAGAGCTCGCCTCTACTTCCTTCTTGCCTGGTTCCATGCAGTGGTGCAAGAACGGCTGCGCTACGCCCCTCTCGGATGGTCGAAACGTTACGAGTTCAATGAGTCTGATTTGAGAGTTGCTTGTGACACACTGGACACATGGATTGAAACTGTAGCTATGGTAAATATTTAGCTAAAAATGCAATGGTAGTGAGAACTTCAATTTTTACATTATTTAGGATGATAAACCATATTTTTATCTATTCAGGGTCGTACTAATCTACCTCCAGAAAAAGTGCCTTGGGATGCTATATGTACTTTGCTCAGTCAGTGTATTTATGGAGGAAAGATTGATAATGAGTTTGATAAGGTAAGAAGTCTTGTTTTTTGGTCTTCATGAGCAAGCTCTTATTACAATTTGAAATAAAAGTCATGTTACATTTCTTTACACTTTTATAGCGTCTACTGAACTCATTCCTGAGCAAGCTTTTTACTGCTCAAAGCTTTGAGCCTGATTTCCCACTGGTGACTGGAGTGGATGGTGTTAATGACAAGATTATTAAAATGCCCGAAGGAATAAGGTAATAAAATAGAATACTATTTTGAAAGTGGATTGGTCCTAAAAGTATCCAACCAAAACACAAACAGTTTTTTTATT
Nsilvanus_GermanyCove_N1017 ---------------------------------------------CTCGATTTTGATTATTATTTAATGTCCACAAAAAAGGAATGTGCATTTATGTTTTGCTGAGTACTCAATTTAGCATGTAGCAATTCATTCAGTTTAGAACAAAAAATTGATCTTTTTTTGGAGAT------------------------------------GCCCAAACTAGACAAAACGTTTCTCTGAATGTTGAGATTGTGCGTAATATCTTTTGTAAGAGATCAAGCGTAGCAGTTAAGAACTGGCAACTATGGAAGAATTTAAAAAATCAATAAATTTATGTTTCAAAC-ATTTTTTAAGAATCTTTATTTATCTTAAACTTTCTTTCTTAGGCTCCCGGAGAAAGAGCTCGCCTCTACTTCCTTCTTGCCTGGTTCCATGCAGTGGTGCAAGAACGGCTGCGCTACGCCCCTCTCGGGTGGTCGAAACGTTACGAGTTCAATGAGTCCGATTTGAGAGTTGCTTGTGACACACTGGACACATGGATTGAAACTGTGGCTATGGTAAATATTTAGCTAAAAATGCAATGGTAGTGAGAACTTCAATTTTTACATTATTTAGGATGATAAACCCTATTTTTATCTATTCAGGGTCGTACTAATCTACCCCCGGAAAAAGTGCCTTGGGATGCTATATGTACTTTGCTCAGTCAGTGTATTTATGGAGGAAAGATTGATAATGAGTTTGATCAGGTAAGGAGTCTTGTTTTTTGGTCTTCATGAGCAAGCTCTTATTACAATTTGAAATAAAAGTCATGTTACATTTCTTTACACTTTTATAGCGTCTACTGAACTCATTCCTGAGCAAGCTTTTTACTGCTCAAAGCTTTGAGCCTGATTTCCCACTGGTGACTGGAGTGGATGGTGTTAATGACAAGATTATTAAAATGCCTGAAGGAATAAGGTAATAAAATAGAATACTATTTTGAAAGTGGATTGGTCCTAAAAGTATCCAACCAAAACACAAACA-----------
Nsilvanus_HeboMtn_N1029 --------------------------------------------------------------------------------------------------------------------------------------------------------------------------------------------------------------------------------------------------ATTGTGTGTAATATCTTTTGTAAGAGATCAAACATACTTTTAAAGAACTGGCAACTATGGAAGAATTTAAAATATCAATAAATTTATGTTTCAAAC-ATTTTATAAGAATATTTATTTATCTTAAACTTTCTTTCTTAGGCTCCCGGAGAAAGAGCTCGCCTATACTTCCTTCTGGCCTGGTTCCATGCAGTGGTACAAGAACGGCTGCGCTACGCCCCTCTCGGGTGGTCGAAACGTTACGAGTTCAATGAGTCTGATTTGAGAGTTGCTTGTGACACACTGGACACATGGATTGAAACTGTGGCTATGGTAAATATTTAGCTAAAAATGCAATGGTAGTGAGAACTTCAATTTTTTCATTATTTAGGATGATAAACCATATTTTTATCTATTCAGGGTCGTACTAATCTACCTCCAGAAAAAGTGCCTTGGGATGCTATATGTACTTTGCTCAGTCAGTGTATTTATGGAGGAAAGATTGATAATGAGTTTGATCAGGTAAGGAATTTGGTTTTTTGGTCTTCATGAGCGAGCTCTTATTACAATTTGAAATAAAAGTCGTGTTACATTTCTTTACACTTTTATAGCGTCTACTGAACTCATTCCTGAGCAAGCTTTTTACTGCTCAAAGCTTTG------------------------------------------------------------------------------------------------------------------------------------------------------
Nstupkai_BlowholeWOS_N285 -GTGAGTACCTCACATTTCCTAATAAAAATTACATCTCTTTTGTGTTTGTCTCTGTATATTATATCACCTTTTCAGGTAGAAATTGTACGTATAAATTTTATTGTAATTTTATGTCTATTTATATCCTTTTATTTATTTATCGATAAATATTGGGTCCTATTTTGTATGCCCTCCTGCATAAATTTCATGTAAACTTTTATTATTATTTCAAGTTAATTTAATCATCTGTCATCCACTTGAGATTTCACACATTATCCTCTCTATGAGGTTAATCTTAAATATTAAAAAAA-ATAACT-----AAAATTTCAAATATCGACAAATATATAT--GATAGTATTTTTCAAATACCTTTATTTATCTTTAATTTTCTTTTTAAGGCTCCTGGAGAAAGAGCTCGTCTCTACTTCCTTCTTGCCTGGTTCCATGCAGTGGTGCAAGAACGGCTGCGCTATGCTCCTCTCGGATGGTCAAAACGTTACGAGTTCAATGAGTCTGATTTGAGAGTTGCTTGTGACACACTGGACACATGGATTGAAACTGTGGCTATGGTAAATATTTAGCTAAAAATGCAATGGTAGTGAGAACTTCAATTTTTACATTATTTAGGATAATAAACCATATTCTTATGTATTCAGGGTCGTACTAATCTACCCCCGGAAAAAGTGCCTTGGGATGCTATATGTACTTTGCTCAGTCAGTGTATTTATGGAGGAAAGATTGATAATGAGTTTGATCAGGTAAGGAGTCTTGTTTTTTGGTCTCCATAGACAAGCTCTTATTACAATTTTAAATAAAAGTCATGTTACATTTCTTTACACTTTTATAGCGTCTACTGAACTCATTCTTGAGCAAGCTTTTTACTGCTCAAAGCTTCGAGCCCGATTTCCCACTGGTGACTGGAGTGGATGGTGTTAATGACAAGATTATTAAAATGCCTGAAGGAATAAGGTAATAAAATAGAATAATATTTTGAAAGTGGATTGGTCCTAAAAGCAGCCAACCAAAACACAAACATTTTTTTTATT
Nstupkai_Blowing_N356 AGTAAGTACCTCACAATTCCTAATAAAAATTACCTGTCTTTTGTGTTTGTCTCTATATATTATATCACCTTTTCAGGTAGAAATTGTACGTATAAATTTTATTGAAATTTTATGTCTATTTATGTCCTTTTATTTATTTATTGATAAATATTGGGTCCTATTTTGTATGCCCTCCTGCATAAATTTCATGTAAACTTTTATTATTAGTTCAAGTTAATTTAATCATCTGTCATCCACTTGAGATTTCGCACATTATCCTCTCTATGAGGTTAATCTTAAATATTAAAAAAATTTAACT-----AAATTTTCAAATATCGACAAATATATGT--GATACTATTTTTCAAATACCTTTATTTTTCTTTAATTTTCTTTTTTAGGCTCCTGGAGAAAGAGCTCGCCTTTACTTCCTTCTTGCCTGGTTCCATGCAGTGGTGCAAGAACGGCTGCGCTATGCTCCTCTCGGATGGTCAAAACGTTACGAGTTCAATGAGTCTGATTTGAGAGTTGCTTGTGACACACTGGACACATGGATTGAAACTGTGGCTATGGTAAATATTTAGCTAAAAATGCAATGGTAGTGAGAACTTCAGTTTTTACATTATTTAGGATAATAAACCATATTCTTATGTATTCAGGGTCGTACTAATCTACCCCCAGAAAAAGTGCCTTGGGATGCTATATGTACTTTGCTCAGTCAGTGTATTTATGGAGGAAAGATTGATAATGAGTTTGATCAGGTAAGGAGTCTTGTTTTTTGGTCTCCATAGGCAAGCTCTTATTACAATTTGAAATAAAAGTCATGTTACATTTCTTTACACTTTTATAGCGTCTACTGAACTCATTCTTGAGCAAGCTTTTTACTGCTCAAAGCTTTGAGCCTGATTTCCCACTGGTGACTGGAGTGGATGGTGTTAATGACAAGATTATTA------------------------------------------------------------------------------------------------
Nstupkai_LittleRiver_N293 AGTAAGTACCTCACAATTCCAAATAAAAATTACCTGTCTTTTGCGTTTGTCTCTATATATTATATCACCTTTTCAGGTAGAAATTGTACGTATGAATTTTATTGAAATTTTATGTCTATTTATATTCTTTTATTTATTTATTGATAAATATTGGGTCCTATTTTGTATGCCCTCCTGCATAAATTTCATGTAAACTTTTATTGTTAGTTCAAGTTAATTTAATCATCTGTCATCCACTTGAGATTTCACACATTATCCTCTCTATGAGGCTAATCTTAAATATTAAAAAATTTTAACT-----AAAATTTCAAATATCGACAAATATATAT--GATACTATTTTTCAAATACCTTTATTTATCTTTAATTTTCTTTTTTAGGCTCCTGGAGAAAGAGCTCGCCTCTACTTCCTTCTTGCCTGGTTCCATGCAGTGGTGCAAGAACGGCTGCGCTATGCTCCTCTCGGATGGTCAAAACGTTACGAGTTCAATGAGTCTGATTTGAGAGTTGCTTGTGACACACTGGACACATGGATTGAAACTGTGGCTATGGTAAATATTTAGCTAAAAATGCAATGGTAGTGAGAACTTCAATTTTTACATTATTTAGGATAATAAACCATATTCTTATGTATTCAGGGTCGTACAAATCTACCCCCGGAAAAAGTGCCTTGGGATGCTATATGTACTTTGCTCAGTCAGTGTATTTATGGAGGAAAGATTGATAATGAGTTTGATCAGGTAAGGAGTCTTGTTTTTTGGTCTCCATAGGCAAGCTCTTATTACAATTTCGAATAAAAGTCATGTTACATTTCTTTACACTTTTATAGCGTCTACTGAACTCATTCTTGAGCAAGCTTTTTACTGCTCAAAGCTTCGAGCCTGATTTCCCACTGGTGACTGGAGTGGATGGTGTTAATGACAAGATTATTAAAATGCCTGAAGGAATAAGGTAATAAAATAGAATAATATTTTGAAAGTGGATTGGTCCTAAAAGCAGCCAACCAAAACACTAACATTTTTTTTATT
Nstygius_ObeLee_N0656 AACAAATGCCACATTCTACACAATAAAAATTAAGCCTTGTTTGATCTCAATTTTGATTATTATTTAGTTTAACCAAAAAGGGAATATGCGTTTATGTTTTACTGAGCATTCAATTTAGCATGTAGCAGTTCATTCAGTCTATAACAAAAAATTTATCCTTTTTTGAAGGAGCTTCAACATAGGTTCCGTGCATTGTTTTATAACCAGTCA-AACTGGACAAAATGTTCCTCCG----------TTGTGCATAATATGTCTTCTGAAGGGTTGAACATAATT---AAAAACTGGCAAAAATGGAAGAATTTAAAATATCAACAGATGTATGTTTCAAAC-ATTTTATAAGTAAATTTATTTATCTTTGATTTTCTTTTTTAGGCTCCTGGAGAAAGGGCTCGTCTTTATTTCCTTCTTGCCTGGTTCCATGCAGTGGTGCAAGAACGGCTGCGCTACGCCCCCCTCGGATGGTCGAAGCGTTACGAATTCAATGAGTCTGATTTGAGAGTTGCTTGCGACACACTGGACACATGGATTGAAACTGTGGCCATGGTAAATATTTAGTTAAGAA--------T-GTGAGAACTTCAATTTTTATATTATTTGGGATGATAAACCATATTTTTATCTACTCAGGGTCGTACTAATTTACCCCCAGAAAAAGTGCCTTGGGATGCTATATGTACTTTGCTCAGTCAGTGTATTTATGGAGGAAAGATTGATAATGAGTTTGATCAGGTAAG-AGTTTTGTTTTTTGGCCTTCATGAGCAAGCTCTTATTACAATTTGAAACAAAAATCACATTACATTTTTTTACTCTTTCATAGCGTCTACTGAACTCATTCCTGAGCAAGCTTTTTACTGCTCAAAGCTTTGAGCCTGATTTCCCACTGGTGACTGGAGTTGATGGTGTTAATGAGAAGATTATTAAAATGCCTGAGGGAATAAGGTAA-------------------------------------------------------------------------
Nstygius_RavenB_N1022 AACAAATGCCACATTCTACACAATAAAAATTAAGCCTTGTTTGATCTCAATTTTAATTATTATTTAGTTTAACCAAAAAGGGAATATGCGTTTATGTTTTACTGAGCATTCAATTTAACATGTAGCAATTCATTCAGTCTATAACAAAAAATTTATCC---------------------------------------------------------------------------------------------------------------------------------------------------------------------------------------------------TTTATTTATCTTTAATTTCCTTTTTTAGGCTCCTGGAGAAAGGGCTCGTCTTTATTTCCTTCTTGCCTGGTTCCATGCAGTGGTGCAAGAACGGCTGCGCTACGCCCCCCTCGGATGGTCGAAGCGTTACGAGTTCAACGAGTCTGATTTGAGAGTTGCTTGCGACACACTGGACACATGGATTGAAACTGTGGCCATGGTAAGTATTTAGTTAAGAATGCGA-GCTTGTGAGAGCTTCAATTTTTATATTATTGAGGATGATAAACCATATTTTTATCTGCTCAGGGTCGCACTAATTTACCCCCAGAAAAAGTACCTTGGGATGCTATATGTACTTTGCTCAGTCAGTGTATTTATGGAGGAAAGATTGATAATGAGTTTGATCAGGTAAGA---------TTTTGGCCTTCGCGAGCAAGCTCTTATTGCAATTTGAAATAAAAATCACATTACATTTTTTTACACTTTTATAGCGTCTACTGAACTCATTCCTGAGCAAGCTTTTTACTGCTCAAAGCTTTGAGCCCGATTTCCCGCTGGTGACTGGAGTTGATGGTGTTAATGAGAAGATTATTAAAATGCCTGAAGGAATATGGTAATAAAATAGAATA---TTTTGAAAGGGGATTGATCCTAAAAACAGACAGCCGAAACTCAAACGGTTTTTTTATT
Ntempletoni_BaldMtns_N950 AGTAAGTGCCTCACAATGCCTAATAAAAATTACATCTCTTTTGTGTTTGTCTCTGTATATTATATCACATTTTCAGATAGAAATTGTACGTATAAATTTTCTTGAAATTT--TGTCTATTTATATCCTTTTATTTATTTATTGGTAAATATTGGGTCCTATTTTGTATGCCCTCATGCATAAATTTCATGTAAAATTTTATTATTAGTTAAGGTTAATTTAATCATTTTTCATCCACTTGAGATTTCACACATTATTCTCTCTATGAGGTTAA-----------AAAAAAATTTAGCT-----AAAATTT-AAATATCAACAAATATATA-----TACTATTTTTTAAATACCTCTATTTATCTTTAATTTTCTTTCTTAGGCTCCCGGAGAAAGAGCTCGCCTCTACTTCCTCCTTGCCTGGTTCCATGCAGTGGTGCAAGAACGGCTGCGCTACGCCCCTCTCGGATGGTCAAAACGTTACGAGTTCAATGAGTCCGACTTGAGAGTTGCTTGTGACACACTGGACACATGGATTGAAACTGTGGCTATGGTAAATATTTAGCTAAAAATGCAATGGTAGTGAGAACTTCAGTTTTTACATGATTTAGGATGATAAACCATATTTTTATCTATTCAGGGTCGTACTAATCTACCCCCGGAAAAAGTGCCTTGGGATGCTATATGTACTTTGCTCAGTCAGTGTATTTATGGAGGAAAGATTGATAATGAGTTTGATCAGGTAAGGAGTCTTGTTTTTTGGTCTCCATGGTTAAGCTCTTATTACAATTTGAAATAAAAGTCATGTTACATTTTTTTACATATTTATAGCGTCTACTGAACTCATTCCTGAGCAAGCTTTTTACTGCTCAAAGCTTTGAGCC--------------------------------------------------------------------------------------------------------------------------------------------------
Ntempletoni_ClarksCreek_N945 --------------------------------------------------------------------------------------TACGTATAAATTTTCTTGAAATTT--TGTCTATTTATATCCTTTTATTTATTTATTGGAAAATATTGGGTCCTATTTTGTATGCCCTCATGCATAAATTTCATGTAAAATTTTATTATTAGTTAAGGTTAATTTAATCATTTTTCATCCACTTGAGATTTCACACATTATTCTCTCTATGAGGTTAA-----------AAAAAAATTTAGCT-----AAAATTT-AAATATCAACAAATATATA-----TACTATTTTTTAAATACCTCTATTTATCTTTAAATTTCTTTCTTAGGCTCCCGGAGAGAGAGCTCGCCTCTACTTCCTTCTTGCCTGGTTCCATGCAGTGGTGCAAGAACGCCTGCGCTACGCCCCTCTCGGATGGTCGAAACGTTACGAGTTCAATGAGTCCGACTTGAGAGTTGCTTGTGACACACTGGACACATGGATTGAAACTGTGGCTATGGTAAATATTTAGCTAAAAATGCAATGGTAGTGAGAACTTCATTTTTTACATTATTCAGGATGATGAACCATATTTTTATCTATTCAGGGTCGTACTAATCTACCCCCGGAAAAAGTGCCTTGGGATGCTATATGTACTTTGCTCAGTCAGTGTATTTATGGAGGAAAGATTGATAATGAGTTTGATCAGGTAAGGAGTCTTGTTTTTTGGTCTCCATGGGCAAGCTCTTATTACAATTTGAAATAAAAGTCATGTTACATTTTTTTACATATTTATAGCGTCTACTGAACTCATTCCTGAGCAAGCTTTTTACTGCTCAAAGCTTTGAGCCTGATTTCCCACTGGTGACTGGAGTGGATGGTGTTACTGACAAGAT-----------------------------------------------------------------------------------------------------
Ntempletoni_ScronceCreekRd_N1223 --------------------------------------------------------------------------------------------------------------TTTGTCTATTTATATCCTTTTATTTATTTATTGGTAAATATTGGGTCCTATTTTGTATGCCCTCATGCATAAATTTCATGTAAAATTTTATTATTAGTTAAGGTTAATTTAATCATTTTTCATCCACTTGAGATTTCACACATTATTCTCTCTATGAGGTTAA-----------AAAAAAATTTAGCT-----GAAATTT-AAATATCAACAAATATATA-----TACTATTTTTTAAGTACCTCTATTTATCTTTAATTTTCTTTCTTAGGCTCCCGGAGAGAGAGCTCGCCTCTACTTCCTTCTTGCCTGGTTCCATGCAGTGGTGCAAGAACGCCTGCGCTACGCCCCTCTCGGATGGTCAAAACGTTACGAGTTCAATGAGTCCGACTTGAGAGTTGCTTGTGACACACTGGACACATGGATTGAAACTGTGGCTATGGTAAATATTTAGCTAAAAATGCAATGGTAGTGAGAACTTCATTTTTTACATTATTCAGGATGATGAACCATATTTTTATCTATTCAGGGTCGTACTAATCTACCCCCGGAAAAAGTGCCTTGGGATGCTATATGTACTTTGCTCAGTCAGTGTATTTATGGAGGAAAGATTGATAATGAGTTTGATCAGGTAAGAAGTCTTCTTTTTTGGTCTCCGTGGGCAAGCTCTTATTACAATTTGAAATAAAAATCACGTTACATTTCTTTACACTTTTACAGCGTCTACTGAACTCATTCCTGAGCAAGCTTTTTACTGCTCAAAGCTTTGAGCCTGATTTCCCACTGGTGACTGGAGTGGATGGTGTTACTGACAAGATTATTAAAATGCCTGAAGGAATAAGGTAATAAAATAGAATACGATTTTGAAAGTGGATTGGTCCTAAAAGCAGCCAACCAAAACACAAACAGTTTTTTTATT
Ntennessensis_IndianCave_N052 ------------------------------------------------------------------------------------TGTGCGTTTACACTTTGATGAGCTCTCAATTTAGCATGTAGCAATTCATTCAGTTTATAACAAAAAATTGATCCTTTTTTGAAGATGCTTCTGCATAGGTTCCACGTAGTCTATTATTACCAGCCCGAACTAGACAAAACATTTCTACGAACGTTGAGATTGTGCATAATATCCTTTCTGAAAGGTTGAACATAATGTTTAAAAACTGGCAACTATGGAAGAATAT-------------ATTTATGTTTGAAAC-ATTTTATAAGCATCTTTGTTTATCTTAAT----------TAGGCTCCCGGAGAAAGGGCTCGCCTCTACTTCCTTCTTGCCTGGTTCCATGCAGTGGTGCAAGAACGGCTGCGCTACGCCCCTCTCGGATGGTCGAAACGTTACGAGTTCAACGAGTCCGATTTGAGAGTTGCCTGTGACACGCTCGACACATGGATTGAAACTGTAGCTATGGTAAATATTTGGCTAAAAATGCAATG---------ACTTCAATTTTTACATTATTTAGGATGATTAACCCTATTTTTATCTCTTCAGGGTCGTACCAATCTCCCCCCGGAGAAAGTGCCTTGGGATGCCATATGTACTCTTCTCAGTCAGTGTATTTATGGAGGAAAGATTGATAATGAGTTTGATCAGGTGAGGAGTCTTGTTTTTTGGTCTTCATG----AGCTCTTATTACAATTTGAAATAAAAGTTATGTTACATTTCTTTACACTTTTACAGCGTCTACTGAACTCATTCCTGAGCAAGCTTTTTACTGCTCAAAGCTTTGAGCCCGATTTCCCACTGGTGACCGGAGTGGATGGTGTTAATGACAAGATTATTAAAATGCCCGAAGGAATAAGGTAATAAAATAGAATAATATTTTGAAAGTGGATTGGTCCTAAAAGTATCCAACCAAAACACAAACAGTTTTTTTATT
Ntennessensis_Watauga_N1046 AACAAATACCACATTCTACACAATAAAAATTAAGCCTCATTTGATTTCAATTTTGATTATTGTTTAGTCTCCACAAAAAGGAAATGTGCGTTTACACTTTGCCGAGCAC------------GTAGCAATTCATTCAGTTTATAACAAAAAA-TGATCCTTTTTTGAAGATGCTTCTGCATAGGTTCCACATAGTCTATTATTACCGGCCCAAACTAGACAAAACATTTCTCCGAAAGTTGAGATTGTGCATAATATCCTTTCTGAAAGGTTAAACATAATTTTTAAAAACTGGCAACTAGGGAAGAATTTAAAATATCAACACATTTATGTTTGAAAC-ATTTTATAAGCATCTTTGTTTATCTTGATCTTTCTTTCTTAGGCTCCCGGAGAGAGAGCTCGCCTCTACTTCCTTCTTGCCTGGTTCCATGCGGTGGTGCAAGAACGGCTGCGCTACGCCCCTCTCGGATGGTCGAAACGTTACGAGTTCAACGAGTCCGATTTGAGAGTTGCCTGTGACACACTGGACACATGGATTGAAACTGTAGCTATGGTAAATATTTAGCTTAA----------TAGTGAGAACTTCAATTTTTACATTATTCAGGATGATGAACCCTATTTTTATCTATTCAGGGTCGTACTAATCTACCCCCGGAAAAGGTGCCCTGGGATGCCATATGTACTCTGCTCAGTCAGTGTATCTATGGAGGAAAGATTGATAATGAGTTTGATCAGGTGAGGAGTCTTGTTTTTTGGTCTTCATG----AGCTCTTATTACAATTTGAAAT--GGGTTATGTTACATTTCTTTACACTTTTACAGCGTCTACTCAACTCCTTCCTCAGCAAGCTTTTTACTGCTCAAAGCTTTGAGCCCGATTTCCCACTGGTGACCGGAGTGGACGGTGTTAACGACAAGATTATTAAAATGCCCGAAGGAATAAGGTAATAAAATAGAATGATATTTTGAAAATGGATTGGTCCTAAAAGCAGCCAACCAAAACACAAACAGTTTTTTTATT
