# Supplementary material for: ﻿New species in old mountains: integrative taxonomy reveals ten new species and extensive short-range endemism in Nesticus spiders (Araneae, Nesticidae) from the southern Appalachian Mountains
Source: Zookeys. 2023 Feb 3;1145:1–130. doi: 10.3897/zookeys.1145.96724 (PMC10208238; doi:10.3897/zookeys.1145.96724)
Supplement: Supplementary material 4 — Input alignments, analysis log files, and output tree files [file zookeys-1145-001_article-96724__-s004.zip › uce-2001402 (modified).phy]

 88 718
Nesticus_Japan_G2153 GCCCCAAATCCATGCAGGATGCCCAAATAATTTGTTTGGTGTTCGTTTTGATGAAAAAAAAAAATGCAATAAGTACATGGAAATGGTGGTTACCGACTATTGGTGAATGTAAAGATAGTGTGGCCACATGTGGAAGTATTGACAATCTTTGTAATTAATTTTCAAAACTGGATAGAAACTCAAGCAGAATGCATCAAACCGTTTTTTTCAGTCATCTTTAGGAGTATATGTGCTTGTATAT----AAACTGCATCGATATTTACCTCCACGCATCATTCCAGGTGGTGGACCTCTCATCCCAGGAGGACCTGCCATTTGCTGCATTCCTCTACCCATGGGTCCTGGTGGCATACCACGACCCATCATTCCAGGAGGTGGGCCCATCATTCCTGGAGGTGGTCCACCCCTGCCTGGCATTGGAGGCCCAGGCATTCGTTGTCCTTGCGGCACGGGTCCAGGAGGTGGTGGGCGCATTTGAGGAGGTGCAGCCGCTGCAGTTGCAGCTCTACCCTGGGGTGTCATCACCTGAGGTGATGGGCCTCCTACACCTCGCACTGGACCTTGCAGACCTAAAAGAATAGATTGAAATATAATTCCT----------------AGTGTGTATATAC---------AGAGAATTAAATTACAAGTAAACCTAATAATATAATTAGTCAATCTCCTGAAAAATAAGAAATGGATTT------------
Narcheri_Cheaha_N023 --------------------------------------------------------------------------------------------------------------------------------------------------------------------AAAATTGAAAGAAATCCTGGCTGGCAGAATAAAAATATTTTTTTCATTATTTTATATGGATAAATTTGTTGGAATTTTCAAAAACTTCATCTACTGTTACCTCCTCGCATCATTCCGGGTGGTGGTCCTCTCATACCAGGAGGACCTCCCATCTGCTGCATTCCTCTTCCCATGGGACCTGGAGGCATGCCGCGACCCATCATGCCAGGAGGTGGGCCCATCATTCCAGGAGGGGGTCCTCCTCTACCAGGCATCGGAGGCCCAGGCATTCGCTGTCCTTGCGGTGCAGGTCCCGGAGGTGGCGGTCGCATTTGAGGAGGTGCGGCAACTCCAGTCGCACCTCTACCTTGAGGTGTCATCACTTGAGGTGATGGTCCTCCCACACCACGAACTGGGCCTTGAAGACCTAAAAGG-------------------------------------AATAT-TTTTTGCATTTGACAAAAACGACAAAGTTGTAATAAAACCTAACATTATA-----------------------------------------------
Narcheri_MillShoalCreek_N727 ---------------------------------------------------------------------------------------------------------------------------------------------------------------------------------------------------------------------------------------GTTGGAATTTTCAAAAACTTCATCTAATGTTACCTCCTCGCATCATTCCGGGTGGTGGTCCTCTCATACCAGGAGGACCTCCCATCTGCTGCATTCCTCTTCCCATGGGACCCGGAGGCATGCCGCGACCCATCATGCCAGGAGGTGGGCCCATCATTCCAGGAGGGGGTCCTCCTCTACCAGGCATCGGAGGCCCAGGCATTCGCTGTCCTTGTGGTGCAGGTCCCGGAGGTGGCGGTCGCATTTGAGGAGGTGCGGCAACTCCAGTCGCACCTCTACCTTGAGGTGTCATCACTTGAGGTGATGGTCCTCCCACACCACGAACTGGGCCTTGAAGACCTAAAAGG-------------------------------------AATATTTTTTTGTATTTGACAAAAATGAC--------------------------------------------------------------------------
Nbarri_Bishop_N1072 ------------------------------------------------------------------------------------ACTGAAAACCAATTAGAATAAAATATGAACTAAATTTACCCTCACA-TGAAATACAAGGAGTAAATGAAAGAACATTAGAAAATTTGAAAGATATCCTGGCTGGAAGAATAAAAACATTTTCTTCATTATTTTAAATGGATCAATCTGTTGAAATTTTCAAAAACTTTATTCATTGTTACCTCCTCGCATCATTCCAGGTGGTGGTCCTCTCATACCAGGAGGACCTCCCATCTGCTGCATTCCTCTTCCCATGGGGCCTGGAGGCATGCCACGACCCATCATGCCAGGGGGAGGGCCCATCATTCCGGGAGGGGGTCCTCCTCTACCAGGCATCGGCGGCCCGGGCATTCGCTGTCCTTGTGGTGCAGGTCCCGGAGGCGGCGGCC-------------------------------------------------------------------------------------------------------------------------------------------------------------------------------------------------------------------------------------------------------
Nbarri_eyed_ClayCave_G2082 CTTTCAACCTCTAGGAGGATGTGGTGGTCGCATTCCTGGAGGTGGTCCTGTAATAAAATAAAAATGTAATAA------------ACTGAAAACC----------------------AATTTACCCTCACAATGAAATGCAAGGAGTTAATGAAAGAAAAGTAGGAAAATTGAAAAAAATCCTGGCTGGCAGAATAATGGA---------------------------------TAAATCTTTCAAAAACTTTATTCAATGTTACCTCCTCGCATCATTCCAGGTGGTGGTCCTCTCATACCAGGAGGACCTCCCATCTGCTGCATTCCTCTTCCCATGGGGCCTGGAGGCATGCCACGACCCATCATGCCAGGGGGTGGGCCCATCATTCCAGGAGGGGGTCCTCCTCTACCAGGCATCGGCGGCCCGGGCATTCGCTGTCCTTGTGGTGCAGGTCCCGGAGGTGGTGGCCGCATTTGAGGAGGTGCAGCAACTCCAGTTGCACCTCTACCTTGAGGAGTCATCACTTGAGGTGACGGTCCTCCCACACCACGAACTGGGCCTTGAAGACCTAAAACGACGAATCGAAATACTTTTACTTATGAAAAAGTAAAGGAATATATTTCTACTTTTGACAAAAATGACACGGTTGTAACAAAACCCAACATTACAGTATCTTAAGGTTGTAAGAAATTACAAAAAGATTT------------
Nbarrowsi_Gregorys_N270 CTTTCAACCTCTAGGAGGATGTGGTGGTCGCATGCCTGGAGGTGGCCCTGCAATAAAATAAAAATGTAATAAACTGAAAAAAACATTGAAAACC----------------------AATTTACCCTCACAATGAAATGCAAGGAGTTAATGAAAGAAAAGTAGGAAAATTGAAAGAAATTCTGGCTGGCAAAATAA-----TTTTTTTCATTATTTTAAAT--------CTGCTGGAATTTTCAAAAACTTTATTCGTTGTTACCTCCTCGCATCATTCCAGGTGGTGGTCCTCTCATACCAGGAGGACCTCCCATCTGCTGCATTCCTCTTCCCATGGGACCTGGAGGCATGCCACGACCCATCATGCCAGGGGGTGGGCCCATCATTCCAGGAGGGGGTCCTCCTCTACCAGGCATCGGCGGCCCGGGCATTCGCTGTCCTTGCGGTGCAGGTCCAGGAGGTGGCGGCCGCATTTGAGGAGGCGCAGCAACTCCAGTTGCACCTCTACCTTGAGGTGTCATCACTTGAGGTGACGGTCCTCCCACACCACGAACTGGGCCTTGAAGACCTGAAAAAACAAATTGAAATACTTTTACTTGTGAAGAAATAAAGGAATATATTTTTACTTTTGACAAAAATGACAAGGTTGTAACAAAACCTAACATTACAGTATCTTAAGATTGTAAGAAATTACAAAAAGATTTAAATAGGCATAC
Nbarrowsi_Tuckaleechee_N360 CTTTCAACCTCTAGGAGGATGTGGTGGTCGCATGCCTGGAGGTGGCCCTGCAATAAAATAAAAATGTAATAAACTGAAAAAAACATTGAAAACC----------------------AATTTACCCTCACAATGAAATGCAAGGAGTTAATGAAAGAAAAGTAGGAAAATTGAAAGAAATTCTGGCTGGCAAAATAT-----TTTTTTTCATTATTCTAAATGAAGAAATCTGCTGGAATTTTCAAAAACTTTATTCGTTGTTACCTCCTCGCATCATTCCAGGTGGTGGTCCTCTCATACCAGGAGGACCTCCCATCTGCTGCATTCCTCTTCCCATGGGACCTGGAGGCATGCCACGACCCATCATGCCAGGGGGTGGGCCCATCATTCCAGGAGGGGGTCCTCCTCTACCAGGCATCGGCGGCCCGGGCATTCGCTGTCCTTGCGGTGCAGGTCCAGGAGGTGGCGGCCGCATTTGAGGAGGTGCAGCAACTCCAGTTGCACCTCTACCTTGAGGTGTCATCACTTGAGGTGACGGTCCTCCCACACCACGAACTGGGCCTTGAAGACCTGAAAAGACGAATTGAAATACTTTTACTTGTGAAGAAATAAAGGAATATATTTTTACTTTTGACAAAAACGACAAGGTTGTAACAAAACCTAACATTACAGTATCTTAAGATTGTAAGACATTACAAAAAGATTTAAATAGGCATAT
Nbishopi_DryFalls_N150 -----------------------------------------------------------------------------------------------ATTGGAATAAAATATGAACTAAATTTACCCTCACAATGAAATACAAGGAGTTAACGAAATAACATTAGGAAAATTGAAAGAAATTCTAGTTAGCAGAATAAAAACATTTTTTTCATTATTTTAAATGAAT----CTGTTGGAATTTTCAAAAACTTTATTCAATGTTACCTCCTCGCATCATTCCAGGTGGTGGTCCTCTCATACCAGGAGGACCTCCCATCTGCTGCATTCCTCTTCCCATGGGGCCTGGAGGCATGCCACGACCCATCATGCCAGGGGGTGGGCCCATCATTCCAGGAGGGGGTCCTCCTCTACCAGGCATCGGCGGCCCGGGCATTCGCTGTCCTTGTGGCGCAGGTCCCGGAGGTGGTGGCCGCATTTGAGGAGGTGCCGCAACTCCAGTTGCACCTCTACCTTGAGGAGTCATCACTTGAGGTGACGGTCCTCCCACACCACGAACTGGGCCTTGAAGACCTAAAAAGACGAATTGAAATACTTTTACTCAGGAAGAAATAAAGGAATATATTTTTACTTTTGACAAAAATGACAAGATTGTAACAAAACCCAACATTACAGTATTTTAAGATTGTAAGAAATTACAAAAAGATTTAAATAGGCATAC
Nbishopi_PoleCr_Chattooga_N885 --------------------------------------------------------------------------GAAAAAAAAGAGTGGGAACCAATTGGAATAAAATATGACCAGAAATTACCCTCACAATGAAATACAAGGAGTTAACGAAATAACATTAGGAAAATTGAAAGAAATTCTAGTTAGCAGAATAAAAACATTTTTTTCATTATTTTAAATGAAT----CTGTTGGAATTTTCAAAAACTTTATTCAATGTTACCTCCTCTCATCATTCCAGGTGGTGGTCCTCTCATACCAGGAGGACCTCCCATCTGCTGCATTCCTCTTCCCATGGGGCCTGGAGGCATGCCACGACCCATCATGCCAGGGGGTGGGCCCATCATTCCAGGAGGGGGTCCTCCTCTACCAGGCATCGGCGGCCCGGGCATTCGCTGTCCTTGTGGTGCAGGTCCCGGAGGTGGCGGCCGCATCTGAGGAGGTGCCGCAACTCCAGTTGCACCTCTACCTTGAGGAGTCATCACTTGAGGTGACGGTCCTCCCACACCACGAACTGGGCCTTGAAGACCTAAAAAGACGAATTGAAATACTTTTACTCAGGAAGAAATAAATGAATATATTTTTACTTTTGACAAAACTGACAAGATTGTAACAAAACCCAACATTACAGCATTTTAAGATTGTAAGAAATTACAAAAAGATTTAAATAGGCACAC
Nbishopi_StandingIndian_N131 -------------------------------------------------------------------------TGAAAAAGAAGAGTGGGAACCAATTGGAATAAAATATTAACTAAATTTACCCTCACAATGAAAAACAAGTAATTAACGAAAGAACATTAGGAAAATTGAAAGAAATTCTGGTTAGCAGAATAAAAACATTTTTTTCATTATTTTAAATGAAT----CTGTTGGAATTTTCAAAAACTTTATTCAATGTTACCTCCTCTCATCATTCCAGGTGGTGGTCCTCTCATACCAGGAGGACCTCCCATCTGCTGCATTCCTCTTCCCATGGGGCCTGGAGGCATGCCACGACCCATCATGCCAGGTGGTGGGCCCATCATTCCAGGAGGGGGTCCTCCTCTACCAGGCATCGGCGGCCCGGGCATTCGCTGTCCTTGTGGTGCAGGTCCCGGAGGTGGCGGCCGCATTTGAGGAGGTGCCGCAACTCCAGTTGCACCTCTACCTTGAGGAGTCATCACTTGAGGTGACGGTCCTCCCACACCACGAACTGGGCCTTGAAGACCTAAAAAGACAAATTGAAATACTTTTACTCAGGAAGAAATAAATGAATATATTTTTACTTTTGACAAAAATGACAAGATTGTAACAAAACCCAATATTACAGTATTTTAAGATTGTAAGAAATTAAAAAAAGATTTAAATAGGCACAC
Nbrimleyi_NewberryCr_N984 --------------------------------------------------CAATAAAATAAAAATGTAACAAATGAAAAAAA-----GAAAATCACTTAGAATAAAATATTAACTAAATTTATCCTCACAATGAAATACAAGGAGTAAACGAAAGA--------AAATTTGAAAGAAATCCTGGCTGGCAGAATATAAACATTTTTCTCATTATTTTAAATGGATAAATCTGTTGGAATTTTCAAAAACTTTATTCACTGTTACCTCCTCGCATCATTCCAGGTGGTGGTCCTCTCATACCAGGAGGACCTCCCATCTGCTGCATTCCTCTTCCCATGGGGCCTGGAGGCATGCCACGACCCATCATGCCAGGGGGTGGGCCCATCATTCCAGGAGGGGGTCCTCCTCTACCAGGCATCGGCGGCCCGGGCATTCGTTGTCCTTGCGGTGCAGGTCCTGGAGGTGGCGGCCGCATTTGAGGAGGTGCAGCAACTCCAGTTGCACCTCTACCTTGAGGAGTCATCACTTGAGGTGACGGTCCTCCCACACCACGAACTGGGCCTTGAAGACCTAAAAAGACGAATTGAAATACTTTTACTTATGAAGAAATAAAGGAATATATGTTTACTTTTAACAAAAATGACAAGGTTGTAACAAAACCTAACATTACAGTATCTTAAGATTGTAAGAAATTACAAAAATATTTAAATAGGCACAC
Nbrimleyi_RumblingBald_N241 CTTTCAGCCTCTGGGAGGATGTGGTGGTCGCATTCCCGGAGGTGGTCCTGCAATAAAATAAAAATGTAACAAATGAAAAAAA-----GAAAATCACTTAGAATAAAATATTAACTAAATTTATCCTCACAATGAAATACAAGGAGTAAACGAAAGA--------AAATTTGAAAGAAATCCTGGCTGGAAGAATAAAAACATTTTTTTCATTATTTTAAATGGATAAATCTGTTGGAATTTTCAAAAACTTTATTCACTGTTACCTCCTCGCATCATTCCAGGTGGTGGTCCTCTCATACCAGGAGGACCTCCCATCTGCTGCATTCCTCTTCCCATGGGGCCTGGAGGCATGCCACGACCCATCATGCCAGGGGGTGGGCCCATCATTCCAGGAGGGGGTCCTCCTCTACCAGGCATCGGCGGCCCGGGCATTCGTTGTCCTTGCGGTGCAGGTCCTGGAGGTGGCGGCCGCATTTGAGGAGGTGCAGCAACTCCAGTTGCACCTCTACCTTGAGGAGTCATCACTTGAGGTGACGGTCCTCCCACACCACGAACTGGGCCTTGAAGACCTAAAAAGACGAATTGAAATACTTTTACTTATGAAGAAATAAAGGAATATATGTTTACTTTTAACAAAAATGACAAGGTTGTAACAAAACCTAACATTACAGTATCTTAAGATTGTAAGAAATTACAAAAATATTTAAATAGGCCCAC
Ncanei_Egypt_N958 ------------------------------------------------------------AAAATGTAACATATGAAAAAAAACACTGAAAACCACTTAGAATAAAATATTAACTAAATTTATCCTCACAATGAAATACAAGGAGTAAACGAAAGAAAATTACGAAATTTGAATGAAATCCTGGCTGGCAGAATAAAAACATTTTTTTCATTATTTTAAATGGATAAATCTGTTGGAATTTTCAAAAACTTTATTCACTGTTACCTCCTCGCATCATTCCAGGTGGTGGTCCTCTCATACCAGGAGGACCTCCCATCTGCTGCATCCCTCTTCCCATGGGGCCTGGAGGCATGCCACGACCCATCATGCCAGGGGGTGGGCCCATCATTCCAGGAGGGGGCCCTCCTCTACCAGGCATCGGCGGCCCGGGCATTCGTTGTCCTTGCGGTGCAGGTCCTGGAGGTGGCGGCCGCATTTGAGGAGGTGCAGCAACTCCGGTTGCACCTCTACCTTGAGGAGTCATCACTTGAGGTGACGGTCCTCCCACACCACGAACTGGGCCTTGAAGACCTAAAAAGACGAATTGAAATACTTTTACTTATGAAGAAATAAAGGAATATATGTTTACTTTTGAAAAAAATGACAAGGTTGTAACAAAACCTAACATTACAGTATCTTAAGATT----------------------------------
Ncarteri_English_N031 CCTTCAACCTCTAGGAGGATGTGGTGGTCGCATTCCTGGAGGTGGTCCTGCAATAAAATAAAAATGTAACAAATGAAAAAAAACACTGAAAACCAATTAGAATAAAATATGAACTAAATTTACCCTCACAATGAAATACAAGGAGTAAACAAAAGAACATTAAAAAATTTGAAAGATATCCTGGCTGGCAGAATAAAAAC--TTTTTTCATTATTTTAAATGGATAAATCTGTCTGAATTTTCAAAAACTTTATTCATTGTTACCTCCTCGCATCATTCCAGGTGGTGGTCCTCTCATACCAGGAGGACCTCCCATCTGCTGCATTCCTCTTCCCATGGGGCCTGGAGGCATGCCACGACCCATCATGCCAGGGGGTGGGCCCATCATTCCAGGAGGGGGTCCTCCTCTACCAGGCATCGGCGGCCCAGGCATTCGCTGTCCTTGTGGTGCAGGTCCCGGAGGTGGCGGCCGCATTTGAGGAGGTGCAGCAACTCCAGTGGCACCTCTACCTTGAGGTGTCATCACTTGAGGTGACGGTCCTCCCACACCTCGAACTGGACCTTGAAGACCTAAAATGACAAATTGAAATACTTTTACTTATGAAGAAATAAAGGAATATATTTTTACTTTTGACAAAAATGGCAAAGTTATAACAAAACCCAACAGTGCAGTA--TTAAAATTGTAAGAAATTACAAAAAGATTTAAATAGGCATAC
Ncarteri_LaurelCave_nearTYPE_N0296 -------------------------------------------------------AAATAAAAATGTAACAAATGAAAAAAAACACTGAAAAACAATTAGAATAAAATATGAACTAAATTTACCCTCACAATGAAATACAAAGAGTAAACGAAAGAACATTAAAAAATTTGAAAGATATCCTGGCTGCCAGAATAAAAACATTTTTTTCATTAATTTAAATGGATAAATCTGTCTGAATATTCAAAAACTTTATTCATTGTTACCTCCTCTCATCATTCCAGGTGGTGGTCCTCTCATACCAGGAGGACCTCCCATCTGCTGCATTCCTCTTCCCATGGGGCCTGGAGGCATGCCACGACCCATCATGCCAGGGGGTGGGCCCATCATTCCAGGAGGAGGTCCTCCTCTACCAGGCATTGGCGGCCCGGGCATTCGCTGTCCTTGTGGTGCAGGTCCCGGAGGTGGCGGCCGCATTTGAGGAGGTGCAGCAACTCCAGTTGCACCTCTACCTTGAGGTGTCATCACTTGAGGTGACGGTCCTCCCACACCTCGAACTGGACCTTGAAGACCTAAAATGACAAATTGAAATACTTTTACTTATGAAGAAATAAAGGAATATATTTTTACTTTTGACAAAAATGGTAAGGTTGTAACAAGACCCAACAGTGCAGTA--TTAAAATTGTAAGAAATTACAAAAAGATT-------------
Ncarteri_PilotMtn_G2185 ------------------------------------------------------------------TAACAAATGAAAAAAAACACTGAAGAACAATTAGAATAAAATATGAACTAAATTTACCCTCACAATGAAATACAAGGAGTAAACGAAAGAACATTAAAAAATTTGAAAGATATCCTGGCTGCCAGAATAAAAACATTTTTTTCATTATTTTAAATGGATAAATCTGTCTGAATTTTCAAAAACTTTATTCATTGTTACCTCCTCGCATCATTCCAGGTGGTGGTCCTCTCATACCAGGAGGACCTCCCATCTGCTGCATTCCTCTTCCCATGGGGCCTGGAGGCATGCCACGACCCATCATGCCAGGGGGTGGGCCCATCATTCCAGGAGGGGGTCCTCCTCTACCAGGCATTGGCGGCCCGGGCATTCGCTGTCCTTGTGGTGCAGGTCCCGGAGGTGGCGGCCGCATTTGAGGAGGTGCAGCAACTCCAGTTGCACCTCTACCTTGAGGTGTCATCACTTGAGGTGACGGTCCTCCCACACCTCGAACTGGACCTTGAAGACCTAAAATGACAAATTGAAATACTTTTACTTATGAAGAAATAAAGGAATATATTTTTACTTTTGACAAAAATGGTAAGGTTGTAACAAAACCCAACAGTGCAGTA--TTAAAATTGTAAAAAATTACAAAAAGATTTCAATAGGCACAC
Ncarteri_Pitchfork_N363 ----------CTAGGAGGATGTGGTGGTCGCATTCCTGGAGGTGGTCCTGCAGTAAAATAAAATTGTAACAAATGAAAAAAAACACTAAAAACCAATTAGAATAAAATATGAACTAAATTTACCCTCACAATGAAATACAAGGAGTAAACGAAAGAACATTAAAAAATTTGAAAGATATCCTGGCTGGCAGAATAAAAACATTTTTTTCATTATTTGAAATGGATAAATCGGTCTGAATTTTCAAAAACTTTATTCATTGTTACCTCCTCGCATCATTCCAGGTGGTGGTCCTCTCATACCAGGAGGACCTCCCATCTGCTGCATTCCTCTTCCCATGGGGCCTGGAGGCATGCCACGACCCATCATGCCAGGGGGCGGGCCCATCATTCCAGGAGGGGGTCCTCCTCTACCAGGCATCGGCGGCCCGGGCATTCGCTGTCCTTGTGGTGCAGGTCCCGGGGGTGGCGGCCGCATTTGAGGAGGTGCAGCAACTCCAGTCGCACCTCTACCTTGAGGTGTCATCACTTGAGGTGACGGTCCACCCACACCTCGAACTGGACCTTGAAGACCTAAAATGACGAATTGAAATACTTTCACTTATGAAGAAATAAAGGAATATATTTTTACTTTTGACAAAAATGGCAAGGTTGTAACAAAACCCAACAGTGCAGTA--TTAAAATTGTAAGAAATTACAAGAAGATTTAAATAGGCACAT
Ncarteri_WeberCty_N1044 CCTTCAACCTCTAGGAGGATGTGGTGGTCGCATTCCTGGAGGTGGTCCTGCAATAAAATAAAAATGTAACTAATGAAAAAAAACACTGAAAACCAATTAGAATAAAATATGAACTAAATTTACCCTCACAATGAAATACAAGGAGTAAACGAAAGAACATTAAAAAATTTGAAAGATATCCTGGCTGGCAGAATAAAAACATTTTTTTCATTATTTTAAATGGATAAATCTGTCTGAATTTTCAAAAACTTTATTCATTGTTACCTCCTCGCATCATTCCTGGTGGTGGTCCTCTCATACCAGGAGGACCTCCCATCTGCTGCATTCCTCTTCCCATGGGGCCTGGAGGCATGCCACGACCCATCATGCCAGGGGGTGGGCCCATCATTCCAGGAGGGGGTCCTCCTCTACCAGGCATTGGCGGCCCGGGCATTCGCTGTCCTTGTGGTGCAGGTCCCGGAGGTGGCGGCCGCATTTGAGGAGGTGCAGCAACTCCAGTTGCACCTCTACCTTGAGGTGTCATCACTTGAGGTGACGGTCCTCCCACACCTCGAACTGGACCTTGAAGACCTAAAATGACAAATTGAAATACTTTTACTTATGAAGAAATAAAGGAATATATTTTTACTTTTGACAAAAATGGCAAGGTTGTAACAAAACCCAACAGTGCGGTA--TTAAAATTGTAAGAAATTACAAAAAGATTTAAATAGGCACAC
Ncarteri_div__RainbowCave_G2089 TTTTCAACCTCTAGGAGGATGTGGTGGTCGCATTCCTGGAGGTGGCCCTGCAAT--AAAAAAAATGTAATAAATGGAAATAA-------AAACCAATTGAAATAAAATATTAACTAAATTTACCCTCACAATGAAATGCAAGGAGTTAACG---------------------AAGAAATCGTGTCTGGTAGGAAAAAAA--------TTTTTATCTGAAATGGATAAATCTGTTAGAATTTTCAAAAACATTATTTAATGTTACCTCCTCGCATCATTCCAGGGGGTGGTCCTCTCATACCAGGAGGACCTCCCATTTGCTGCATTCCTCTTCCCATGGGACCTGGAGGCATGCCACGACCCATCATGCCAGGAGGTGGGCCCATCATTCCAGGAGGAGGTCCTCCTCTACCAGGCATGGGAGGCCCGGGCATTCGCTGTCCTTGCGGTGCAGGTCCCGGAGGTGGCGGTCGCATTTGAGGAGGTGCAGCAACTCCAGTTGCACCTCTGCCTTGAGGTGTCATCACTTGAGGTGACGGTCCTCCCACACCACGAACTGGGCCTTGAAGACCTAAAGGGATGAGTTGAAATACTTTTACTTATGAAGA--------AATATATTTATATTTTGT----------------------AAAACTTTAAATTGGATTTTCTCGAAAAAGTAAAATTTTCCAGCAAAAGTTTGTTTCACGCAA
Ncherokee_BallhootScar_N193 CTTTCAACCTCTAGGAGGATGTGGTGGTCGCATTCCTGGAGGTGGTCCTGTAATAAAATAAAAATGTAATAAACTGAAAAAAACACTGAAAACC----------------------AATTTACCCTCACAGTGAAATGCAAGGAGTTAATGAAAGAAAAGTAGGAAAATTGAAAGAAATCCTGGCTGGCAGAATAAAAAAA-----TTCATTATTTTAAATGGATAAA-CTGTTGGAATTTTCAAAAACTTTATTCAATGTTACCTCCTCGCATCATTCCAGGTGGTGGTCCTCTCATACCAGGAGGACCTCCCATCTGCTGCATTCCTCTTCCCATGGGGCCTGGAGGCATGCCACGACCCATCATGCCAGGGGGTGGGCCCATCATTCCAGGAGGGGGTCCTCCTCTACCAGGCATCGGCGGCCCGGGCATTCGCTGTCCTTGCGGTGCAGGTCCCGGAGGTGGCGGCCGCATTTGAGGAGGTGCAGCAACTCCAGTTGCACCTCTACCTTGAGGAGTCATCACTTGAGGTGACGGTCCTCCCACACCACGAACTGGGCCTTGAAGACCTAAAACGACGAATCGAATTACTTTTACTTATGAAGAAATAAAGGAATATATTTCTACTTTTGACAAAAATGACACGGTTGTAACAAAACCCAACATTACAGTATCTTAAGATTGTAAGAAATTACAAAAAGATTTAAATAGGCACAC
Ncherokee_BalsamMtn_N891 CTTTCAACCTCTAGGAGGATGTGGTGGTCGCATTCCTGGAGGTGGTCCTGTAATAAAATAAAAATGTAATAAACTGAAAAAAACACTGAAAACC----------------------AATTTACCCTCACAATGAAATGCAAGGAGTTAATGAAAGAAAAGTAGGAATATTGAAAGAAATCCTGGCTGGCAGAATAATAA-A----TTTTATTATTTTAAATGGATAAATCTGTTGGAATTTTCAAAAACTTTATTCAATGTTACCTCCTCGCATCATTCCAGGTGGTGGTCCTCTCATACCAGGAGGACCTCCCATCTGCTGCATTCCTCTTCCCATGGGGCCTGGAGGCATTCCACGACCCATCATGCCAGGGGGTGGGCCCATCATTCCAGGAGGGGGTCCTCCTCTACCAGGCATCGGCGGCCCGGGCATTCGCTGTCCTTGTGGTGCAGGTCCCGGAGGTGGCGGCCGCATTTGAGGAGGTGCAGCAACTCCAGTTGCACCTCTACCTTGAGGAGTCATCACTTGAGGTGACGGTCCTCCCACACCACGAACTGGGCCTTGAAGACCTAAAAAGACGAATCGAAATACTTTTACTTATGAAGAAATAAAGGAATATATTTCTACTTTTGACAAAAATGACACAGTTGTAACAAAACCCAACATTACAGTATCTTAAGATTGTAAGAAATTACAAAAAGATTTAAATAGGCACAC
Ncherokee_SIndianCrk_N681 -------------GGAGGATGTGGTGGTCGCATTCCTGGAGGTGGTCCTGTAATAAAATAAAAATGTAATAAACTGAAAAAAACACTGAAAACC----------------------AATTTACCCTCACAATGAAATGC------------------AAGTAGGAAAATTGAAAGAAATCCTGGCTGGCAGAATAATAAAA--------------ATTAATGGATAAATCTGTTGGAATTTTCAAAAACTTTATTCAATGTTACCTCCTCGCATCATTCCAGGTGGTGGTCCTCTCATACCAGGAGGACCTCCCATCTGCTGCATTCCTCTTCCCATGGGGCCTGGAGGCATTCCACGACCCATCATGCCAGGGGGTGGGCCCATCATTCCAGGAGGGGGTCCTCCTCTACCAGGCATCGGCGGCCCGGGCATTCGTTGTCCTTGTGGTGCAGGTCCCGGAGGTGGCGGCCGCATTTGAGGAGGTG----------------------------------------------------------------------------------------------------------------------------------------------------------------------------------------------------------------------------------------
Ncooperi_BeaverCrk_N1002 --------------------------------------------------------------------------------------------------------------------------------------------------------------------------------------------------------------------------------------------------------------------------------------------------------------------CCTCCCATCTGCTGCATTCCTCTTCCCATGGGGCCTGGAGGCATGCCACGGCCCATCATGCCAGGGGGTGGGCCCATCATTCCAGGAGGGGGTCCTCCTCTACCAGGCATCGGCGGCCCGGGCATTCGCTGTCCTTGTGGTGCAGGTCCCGGAGGGGGCGGCCGCATTTGAGGAGGTGCCGCAACTCCAGTTGCACCTCTACCTTGAGGAGTCATCACTTGAGGTGACGGTCCTCCCACACCACGAACTGGGCCTTGAAGACCTAAAAAGACGAATTGAAATACTTTTACTCATGAAGAAATAAATGAATATATTTTTGCTTTTGACAAAAATGACAAGATTGTAACAAAACTCAACATTACAGTATT------------------------------------------
Ncooperi_BrasstBald_N824 --------------------------------------------------------------------------------------------CCAATTGGAATAAAATATTAACTAAATTTACCCTCACAATGAAATACAAGTAGTTAACGAAAGAACATTAGGAAAATTGAAAGAAATTCTGGTTAGCAGAATAAAAATATTTTTTTCATTATTTTAAATGAAT----CCGTTGGAATTTTCAAAAACTTTATTCAATGTTACCTCCTCGCATCATTCCAGGTGGTGGTCCTCTCATACCAGGAGGACCTCCCATCTGCTGCATTCCTCTTCCCATGGGGCCTGGAGGCATGCCACGACCCATCATGCCAGGGGGTGGGCCCATCATTCCAGGAGGGGGTCCTCCTCTACCAGGCATCGGCGGCCCGGGCATTCGCTGTCCTTGTGGTGCAGGTCCCGGAGGTGGCGGCCGCATTTGAGGAGGTGCCGCAACTCCAGTTGCACCTCTACCTTGAGGAGTCATCACTTGAGGTGACGGTCCTCCCACACCACGAACTGGGCCTTGAAGACCTAAAAAGACGAATTGAAATACTTTTACTCAGGAAGAAATAAAGGAATATATTTTTACTTTTGACAAAAATGAAAAGATTGTAACAAAACCCAACATTACAGTATTTTAAGATTGTAAGAAATTACAAAAAGATTTAAATAGGCACAC
Ncooperi_CheoahDam_N1122 -----------------------------------------------------A------GACATGC-----ATGAAAAAGAAGAGTGGGAACTAATTGGAATAAAATATGAACTAAATTTACCCTCACAATGAAATACAAGGAGTTAACGAAATAACATAAGGAAAATTGAAAGAAATTCTGGTTAGCAGAATAAAAACATTTTTTTCATTATTTTAAATGAAT----CTGTTGGAATTTTCAAAAACTTTATTCAATGTTACCTCCTCTCATCATTCCAGGTGGTGGTCCTCTCATACCAGGAGGACCTCCCATCTGCTGCATTCCTCTTCCCATGGGGCCTGGAGGCATGCCACGACCCATCATGCCAGGGGGTGGGCCCATCATTCCAGGAGGGGGTCCTCCTCTACCAGGCATCGGCGGCCCGGGCATTCGCTGTCCTTGTGGTGCAGGTCCCGGAGGGGGCGGCCGCATTTGAGGAGGTGCCGCAACTCCAGTTGCACCTCTACCTTGAGGAGTCATCACTTGAGGTGACGGTCCTCCCACACCACGAACTGGGCCTTGAAGACCTAAAAAGACGAATTGAAATACTTTTACTCAGGAAGAAATAAATGAATATATTTTTACTTTTGACAAAAATGACAAGATTGTAACAAAACCCAACATTACAGTATTTTAAGATTGTAAGAAATTACAAAAAGATTTAAATAGGCACAC
Ncooperi_NantRiverGorge_N682 CCTTATGTGTCCACGATCGTTTGAAATTTTTTTTTCTAAAGGTTACTTTGTAGA------GACATGTGAAAAGTGAAAAAGAAGAGTGGGAACCAATTGGAATAAAATATTAACTAAATTTACCCTCACAATGAAATATAAGGAGTTAACGAAAGAACATTAGGAAAATTGAAGGAAATCCTGGTTAGCAGAATAAAAACATTTTTTTCATTATTTTAAATGAAT----CTGTTGGAATTTCCAAAAACTTTATTCAATGTTACCTCCTCGCATCATTCCAGGTGGTGGTCCTCTCATACCAGGAGGACCTCCCATCTGCTGCATTCCTCTTCCCATGGGGCCTGGAGGCATGCCACGACCCATCATGCCAGGGGGTGGGCCCATCATTCCAGGAGGGGGTCCTCCTCTACCAGGCATCGGCGGCCCGGGCATTCGCTGTCCTTGTGGTGCAGGTCCCGGAGGTGGGGGGCGCATTTGAGGAGGTGCCGCAACTCCAGTTGCACCTCTACCTTGAGGAGTCATCACTTGAGGTGACGGTCCTCCCACACCACGAACTGGGCCTTGAAGACCTAAAAAGACGAATTGAAATACTTTTACTCAGGAAGAAATAAAGGAATATATTTTTACTTTTGACAAAAATGACAAGATTGTAACAAAACCCACCATTACAGTATTTTAAGATTGTAAGAAATTACAAAAAGATTTAAATAGGCACAC
Ncooperi_RockCrRoad_N1160 --------------------------------------------------------------------------------------------------GGAATAAAATATTAATTAAATTTACCCTTGCAATGAAATACAAGGAGTTAATGAAAGAACATTAGGAAAATTGAAAGAGATCCTGGTTAGCAGAATAAAAACTTTTTTTTCATTATTTTAAATGAAT----CTGTTGGAATTTTCAAAAACTTGATTCAATGTTACCTCCTCGCATCATTCCAGGAGGTGGTCCTCTCATACCAGGAGGACCTCCCATCTGCTGCATTCCTCTTCCCATGGGGCCTGGAGGCATGCCACGACCCATCATGCCAGGGGGTGGGCCCATCATTCCAGGAGGGGGTCCTCCTCTACCAGGCATCGGCGGCCCGGGCATTCGCTGTCCTTGTGGTGCAGGTCCCGGAGGTGGCGGCCGCATTTGAGGAGGTGCCGCAACTCCAGTTGCACCTCTACCTTGAGGAGTCATCACTTGAGGGGACGGTCCTCCCACACCACGAACTGGGCCTTGAAGACCTAAAAAGACGAATTGAAATACTTTTACTCAGGAAGAAATAAAGGAATATATTTTTACTTTTGACAAAAATGACAAGATTGTAACAAAACCCAACATTACAGTATTTTAAGATTGTAAGAAATTACAAAAAGATTTAAATAGGCACAC
Ncoylei_Apalachia_N1195 -----------------------------------------------------------------------------------------------------------------------------------------------AGTTAATGAAAGAAAAGTAGGAAAATTGAAAAAAATCCTGACTGGCAGAATAATAACA-CTTTTTCATTATTTCAAATGGATAAATCTGTTGAAATTTTCAAAAACTTTATTCAATGTTACCTCCTCGCATCATTCCAGGTGGTGGTCCTCTCATGCCAGGAGGACCTCCCATCTGCTGCATTCCTCTTCCCATGGGACCTGGAGGCATGCCACGACCCATCATGCCAGGGGGTGGGCCCATCATTCCAGGAGGGGGCCCTCCTCTACCAGGCATCGGCGGCCCGGGCATTCGCTGTCCTTGTGGTGCAGGTCCCGGAGGTGGTGGACGCATTTGAGGTGGTGCAGCAACTCCAGTTGCACCTCTACCTTGAGGAGTCATCACTTGAGGTGACGGTCCTCCCACACCACGAACTGGGCCTTGAAGACCTAAAAAGACGAATCGAAATACTTTTACTTATGAAGAAATAAAGGAACATATTTCCACTTTTGACAAAAATGACACAGATGTAACAAAACCCAACATTACAGTATCTTAAGATTGTAAGAAATTACAAAAAGATTTAAATAGGCACAC
Ncoylei_DinkinCove_N1118 ---------------------------------------------------------------------------------------------------------------------------------------------------------------------------------------------GGCATAATAACA-CTTTTTCATTATTTCAAATGGATAAATCTGTAGGAATTT-CAAAAACTTTATTCAATGTTACCTCCTCGCATCATTCCAGGTGGTGGTCCTCTCATGCCAGGAGGACCTCCCATCTGCTGCATTCCTCTTCCCATGGGACCTGGAGGCATGCCACGACCCATCATGCCAGGGGGTGGGCCCATCATTCCAGGAGGGGGCCCTCCTCTACCAGGCATCGGCGGCCCGGGCATTCGCTGTCCTTGTGGTGCAGGTCCCGGAGGTGGTGGACGCATTTGAGGTGGTGCAGCAACTCCAGTTGCACCTCTACCTTGAGGAGTCATCACTTGAGGTGACGGTCCTCCCACACCACGAACTGGGCCTTGAAGACCTAAAAAGACGAATCGAAATACTTTTACTTATGAAGAAATAAAGGAACATATTTCCACTTTTGACAAAAATGACACAGATGTAACAAAACCCAACATTACAGTATCTTAAGATTGTAAGAAATTACAAAAAGATTTAAATAGGCACAC
Ncoylei_TiptonCreek_N837 CTTTCAACCTCTAGGAGGATGTGGTGGTCGCATTCCTGGAGGTGGTCCTGTAATAAAATAAAAATGTAATAA--------AAACACTGAAAACC----------------------AATTTATCCTCACAATGAAATGCAAGGAGTTAATGAAAGAAAAGTAGGAAAATTGAAAGAAATCCTGACTGGCAGAATAATAACA----TTTCATTATTTTAAATGGATAAATCTGTTGGAATTTTCAAAAACTTTATTCAATGTTACCTCCTCGCATCATTCCAGGTGGTGGTCCTCTCATGCCAGGAGGACCTCCCATCTGCTGCATTCCTCTTCCCATGGGACCTGGAGGCATGCCACGACCCATCATGCCAGGGGGTGGGCCCATCATTCCAGGAGGGGGACCTCCTCTACCAGGCATCGGCGGCCCGGGCATTCGCTGTCCTTGTGGTGCAGGTCCCGGAGGTGGTGGCCGCATTTGAGGTGGTGCAGCAACTCCAGTTGCACCTCTACCTTGAGGAGTCATCACTTGAGGTGACGGTCCTCCCACACCACGAACTGGGCCTTGAAGACCTAAAAAGACGAATCGAAATACTTTTACTTATGAAGAAATAAAGGAATATATTTCCACTTTTGACAAAAATGACACAGATGTAACAAAACCCAACATTACAGTATCTTAAGATTGTAAGAAAT-------------------------
Ncressleri_AndersonSpringCave_G2075 ----------------------GGTGGTCGCATTCCTGGAGGTGGCCCTGCAATAAAATAAAAATGTAATAAATGAATAAAAACACTCAAAACC-ATTGGAATAAAATATTAACTAAATTTACCCTCACAGTGAAATGCAAGGAGTTAACGAAAGAACATTAAGAAAATTGAAAGAAATTCTGGCTGGAAGAAAAAAAAAC----TTTTATTATTTGAAATGGATAAATCTGTTGGAATTTTCAAAAACTTCACTCA---TTACCTCCTCGCATCATTCCAGGTGGAGGCCCTCTCATACCAGGAGGACCTCCCATCTGCTGCATTCCTCTTCCCATGGGACCTGGAGGCATGCCACGACCCATCATGCCAGGGGGTGGGCCCATCATTCCAGGAGGAGGTCCTCCTCTACCGGGCATAGGAGGCCCGGGCATTCGCTGTCCTTGAGGTGCAGGTCCCGGAGGTGGCGGCCGCATTTGAGGAGGTGCAGCAACTCCAGTTGCACCTCTACCTTGAGGTGTCATCACTTGAGGCGACGGTCCTCCCACACCACGAACTGGGCCTTGAAGACCTAAAAGAACAAATTGAAATACTTTTATTTATGAAGAAATAAAGGAATATATTTTTACATTTAACAAAAATGACAAGGTTGTAATAAAACCTAACATTTCAATATCGTAATCCTATACGAAATTACAA--ATATTTAAACAGGCACAC
Ncressleri_PigeonCave_G2077 CTTTCAACCTCTAGGAGGATGTGGTGGTCGCATTCCTGGAGGTGGCCCTGCAATAAAATAAAAATGTAATAAATGAATAAAAACACTCAAAACC-ATTGGAATAAAATATTAACTAAATTTACCCTCACAGTGAAATGCAAGGAGTTAACGAAAGAACATTAAGAAAATTGAAAGAAATTCTGGCTGGAAGAAAAAAAAAC----TTTTATTATTTGAAATGGATAAATCTGTTGGAATTTTCAAAAACTTCACTCA---TTACCTCCTCGCATCATTCCAGGTGGAGGCCCTCTCATACCAGGAGGACCTCCCATCTGCTGCATTCCTCTTCCCATGGGACCTGGAGGCATGCCACGACCCATCATGCCAGGGGGTGGGCCCATCATTCCAGGAGGAGGTCCTCCTCTACCGGGCATAGGAGGCCCGGGCATTCGCTGTCCTTGAGGTGCAGGTCCCGGAGGTGGCGGCCGCATTTGAGGAGGTGCAGCAACTCCAGTTGCACCTCTACCTTGAGGTGTCATCACTTGAGGCGACGGTCCTCCCACACCACGAACTGGGCCTTGAAGACCTAAAAGAACAAATTGAAATACTTTTATTTATGAAGAAATAAAGGAATATATTTTTACATTTAACAAAAATGACAAGGTTGTAATAAAACCTAACATTTCAATATCGTAATCCTATACGAAATTACAA--ATATTTAAACAGGCACAC
Ncrosbyi_MtMitchell_N210 CTTTCAACCTCTGGGAGGGTGTGGTGGTCGCATTCCTGGAGGTGGTCCTGCAATAAAATAAAAATGTAACATATGAAAAAAAACACTGAAAACCAATTAGAATAAAATACTAACTAAATTTATCCTCACAATGAAATACAAGGAGTAAACAAAAGG--------AAATTTGAAAGAAATCCTGGCTGGCAGAATAAAAACATTTTTTTCATTATTTT-AATGGATG-GTCTGTTGGAATTTTCAAAAACTTTATTCACTGTTACCTCCTCGCATCATTCCAGGTGGTGGTCCTCTCATACCAGGAGGACCTCCCATCTGCTGCATCCCTCTTCCCATGGGGCCGGGAGGCATGCCACGACCCATCATGCCAGGGGGTGGGCCCATCATTCCAGGAGGGGGTCCTCCTCTACCAGGCATCGGCGGCCCGGGCATTCGTTGTCCTTGCGGTGCAGGTCCTGGAGGTGGCGGCCGCATTTGAGGAGGTGCAGCAACTCCGGTTGCACCTCTACCTTGAGGAGTCATCACTTGAGGTGACGGTCCTCCCACACCACGAACTGGGCCTTGAAGACCTAAAAAGACGAATTGAAATACTTTTACTTATGAAGAAATAAAGGAATATATGTTTACTTTTGACAAAAATGACAAGGTTGTAACAAAACCTAACATTACAGTATCTT----------------------------------------
Ncrosbyi_PricesCrk_N1143 CTTTCAACCTCTGGGAGGATGTGGTGGTCGCATTCCTGGAGGTGGTCCTGCAATAAAATAAAAATGTAACAAATGAAAAAAAACACTGAAAACCAATTAGAATAAAATACTAACTAAATTTATCCTCACAATGAAATACAAGGAGTAAACAAAAGG--------AAATTTGAAAGAAATCCTGGCTGGCAGAATAAAAATATTTTTTTCATTATTTT-AATGGATG-GTCTGTTGGAATTTTCAAAAACTTTATTCACTGTTACCTCCTCGCATCATTCCAGGTGGTGGTCCTCTCATACCAGGAGGACCTCCCATCTGCTGCATCCCTCTTCCCATGGGGCCTGGAGGCATGCCACGACCCATCATGCCAGGGGGTGGGCCCATCATTCCAGGAGGGGGTCCTCCCCTACCAGGCATCGGCGGCCCGGGCATTCGTTGTCCTTGCGGTGCAGGTCCTGGAGGTGGCGGCCGCATTTGAGGAGGTGCAGCAACTCCGGTTGCACCTCTACCTTGAGGAGTCATCACTTGAGGTGACGGTCCTCCCACACCACGAACTGGGCCTTGAAGACCTAAAAAGACGAATTTAAATACTTTTACTTATGAAAAAATAAAGGAATATATGTTTACTTTTGACAAAAATGACAAGGTTGTAACAAAACCTAACATTACAGTATCTTAAGATTGTAAGAAATTACAAAAAGATTTAAATAGGCACAC
Ncrosbyi_ShufordCrk_N1148 CTTTCAACCTCTGGGAGGATGTGGTGGTCGCATTCCTGGAGGTGGTCCTGCAATAAAATAAAAATGTAACATATGAAAAAAA-----GAAAACCAATTAGAATAAAATACTAACTAAATTTATCCTTACAATGAAATACAAGGAGTAAACAAAAGG--------AAATTTGAAAGAAATCCTGGCTGGCAGAATAAAAACATTTTTTTCATTATTTT-AATGGATG-GTCTGTTGGAATTTTCAAAAACTTTATTCACTGTTACCTCCTCGCATCATTCCAGGTGGTGGTCCTCTCATACCAGGAGGACCTCCCATCTGCTGCATTCCTCTTCCCATGGGGCCTGGAGGCATGCCACGACCCATCATGCCAGGGGGTGGGCCCATCATTCCAGGAGGGGGTCCTCCTCTACCAGGCATCGGCGGCCCGGGCATTCGTTGTCCTTGCGGTGCAGGTCCTGGAGGTGGCGGCCGCATTTGAGGAGGTGCAGCAACTCCGGTTGCACCTCTACCTTGAGGAGTCATCACTTGAGGTGACGGTCCTCCCACACCACGAACTGGGCCTTGAAGACCTAAAAAGACGAATTGAAATACTTTTACTTATGAAGAAATAAAGGAATATATGTTTACTTTTAACAAAAATGACAAGGTTGTAACAAAACCTAACATTACAGTATCTTAAGATTGTAAGAAATTACAAA-------------------
Ndellingeri_BullpenBridge_N109 CTCTCAACCTCTAGGAGGATGTGGTGGTCGCATTCCTGGAGGTGGTCCTGCAATAAAATAAAAATGTAACTAATGAAAAAAAACACTGAAAACCAATTAGAATAAAATATGAACTAAATTTACCCTCACA----------AGGAGTAAATGAAAGAACATTAGAAAATTTGAAAGATATCCTGGCTGGCAGAGTAAAAACATTTTTTTCATTATTTTAAATGGAT-----------------TGGAATCTTTATTCGATGTTACCTCCTCGCATCATTCCAGGTGGTGGTCCCCTCATACCAGGAGGACCTCCCATCTGCTGCATTCCTCTTCCCATGGGGCCTGGAGGCATGCCACGACCCATCATGCCAGGGGGTGGGCCCATCATTCCAGGAGGGGGTCCTCCTCTACCAGGCATCGGCGGCCCGGGCATTCGCTGTCCTTGTGGTGCAGGTCCCGGAGGTGGCGGCCGCATTTGAGGAGGTGCAGCAACTCCAGTTGCACCTCTACCTTGAGGTGTCATCACTTGAGGTGACGGTCCTCCCACACCTCGAACTGGGCCTTGAAGACCTAAAAAGACAAATTGAAATACTCTTACTT--------ATGAAGGAATATATTTTTACTTTTGACAAAAATGGCAAGGTTGTAACAAAACCCAACAGTGCAGTATCTTAAAATTGTAAGAAATTACAAAAAGATTTAAATTGGCACAC
Ndellingeri_WhitewFalls_N887 -----------TAGGAGGATGTGGTGGTCGCATTCCTGGAGGTGGTCCTGCAATAAAATAAAAATGTAACTAATGAAAGAAAACACTGAAAACCAATTAGAATAAAATATGAACTAAATTTACCCTCACA----------AGGAGTAAACGAAAGAACATTAGAAAATTTGAAAGATATCCTGGCTGGCAGAGTAAAAACATTTTTTTCATTATTTTAAATGGAT-----------------TGGAATCTTTATTCGATGTTACCTCCTCGCATCATTCCAGGTGGTGGTCCCCTCATACCAGGAGGACCTCCCATCTGCTGCATTCCTCTTCCCATGGGGCCTGGAGGCATGCCACGACCCATCATGCCAGGGGGTGGGCCCATCATTCCAGGAGGGGGTCCTCCTCTACCAGGCATCGGCGGCCCGGGCATTCGCTGTCCTTGTGGTGCAGGTCCCGGAGGTGGCGGCCGCATTTGAGGAGGTGCAGCAACTCCAGTTGCACCTCTACCTTGAGGTGTCATCACTTGAGGTGATGGTCCTCCCACACCTCGAACTGGGCCTTGAAGACCTAAAAAGACAAATTGAAATACTCTTACTTAAGAAGAAATAAAGGAATATATTTTTACTTTTGACAAAAATGGCAAGGTTGTAACAAAACCCAACAGTGCAGTATCTTAAAATTGTAAGAAATTACAAAAAGATTTAAATTGG-----
Ndilutus_StarveRockCave_G3174 CTTTCAACCTCTAGGAGGATGTGGTGGTCGCATTCCTGGAGGTGGTCCTGTAATAAAATAAAAATGTAATAAACTGGAAAAAACACTGAAAACC----------------------AATTTACCCTCACAATGAAATGCAAGGAGTTAATGAAAGAAAAGTAGGAAAATTGAAAGACATCCTGGCTG-CAGAATAATAATA------ATATTATTTTAAATGGATAAATCTGCTCGAAGTTTCAAAAACTTTATTCAATGTTACCTCCTCGCATCATTCCAGGTGGTGGTCCTCTCATACCAGGAGGACCCCCCATCTGCTGCATTCCTCTTCCCATGGGGCCTGGAGGCATGCCACGACCCATCATGCCAGGGGGTGGGCCCATCATTCCAGGAGGGGGTCCTCCTCTACCAGGCATCGGCGGCCCGGGCATTCGCTGTCCTTGCGGTGCAGGTCCCGGAGGTGGCGGCCGCATTTGTGGAGGTGCAGCAACTCCAGTTGCACCTCTACCTTGAGGAGTCATCACTTGAGGTGACGGTCCTCCCACACCACGAACTGGG--------------------------------------------------------------------------------------------------------------------------------------------------------------
Nfridelli_LittlePigeon_N262 -------------------------------------------------------------------AACTAATGAAAAAAAACACTGAAAACCAATTAGAATAAAATATGAACTAAATTTACCCACACAATGAAATACAAGGAGTAAACGAAAGAACATTAGAAAATTTGAAAGATATCCTGGCTGGCAGAGTAAAAACATTTTTTTCATTATTTTAAATGGATAAATCTGTTGGAATTTTCAAAAACTTTATTCAATGTTACCTCCTCGCATCATTCCAGGTGGTGGTCCTCTCATACCAGGAGGACCTCCCATCTGCTGCATTCCTCTTCCCATGGGGCCTGGAGGCATGCCACGACCCATCATGCCAGGGGGTGGGCCCATCATTCCAGGAGGGGGTCCTCCTCTACCAGGCATCGGCGGCCCGGGCATTCGCTGTCCTTGTGGTGCAGGTCCCGGAGGTGGCGGCCGCATTTGAGGAGGTGCAGCAACTCCAGTTGCACCTCTACCTTGAGGTGTCATCACTTGAGGTGACGGTCCTCCCACACCTCGAACTGGGCCTTGAAGGCCTAAAAAGACAAATTGAAATACTCTTACTTATGAAGAAATAAAGGAATATATTTTTACTTTTGACAAAAATGG---------------------------------------------------------------------------
Nfurtivus_HugdenBranch_G3175 CCTTATGTGTCCATGATCGTTTGAAATTCTTTTTTCTAGGAAGGTTACTTTGTCGAGACATATGTCAGAAAAGTGAAAAAGGAGAGTGGGAACCAATTGCAATAAAATATTAACTAAATTTACCCTCACAATGAAATACAAGGAGTTAACGAAAGAACATTAGGAAAATTGAAAGAAATCCTGGTTAGCAGAATAAAAACTTTTTTCTCATTATTTTAAATGGATAAATCTGTTGGAATTTTCAAAAACTTTATTCATTGTTACCTCCTCGCATCATTCCAGGTGGTGGTCCTCTCATACCAGGAGGACCTCCCATCTGCTGCATTCCTCTTCCCATGGGGCCTGGAGGCATGCCACGACCCATCATGCCAGGGGGTGGGCCCATCATTCCAGGAGGGGGTCCTCCTCTACCAGGCATTGGCGGCCCGGGCATTCGCTGTCCTTGCGGTGCAGGTCCCGGAGGTGGCAGCCGCATTTGAGGAGGTGCAGCAACTCCAGTTGCACCTCTACCTTGAGGTGTCATCACTTGAGGTGACGGTCCTCCCACACCTCGAACTGGGCCTTGAAGACCTAAAAAATCAAATTGAAATACTTTTACTTATG--------AAGGAATATATTTTTACTTTTGACAAAAATGGCAAGGTTGTAACAAAACCCAACAGGACAGTATCTTAAAATTGTAAGAAATTACAAAAAGATTTAAATAGGCACAC
Nfurtivus_RaccoonMtn_N1026 --------------------------------------------------------------------------------------------------------------------------------------------------------------------------------------------------------------------------------------------------------------TCATTGTTACCTCCTCGCATCATTCCAGGTGGTGGTCCTCTCATACCAGGAGGACCTCCCATCTGCTGCATTCCTCTTCCCATGGGGCCTGGAGGCATGCCACGACCCATCATGCCAGGGGGTGGGCCCATCATTCCAGGAGGGGGTCCTCCTCTACCAGGCATTGGCGGCCCGGGCATTCGCTGTCCTTGCGGTGCAGGTCCCGGAGGTGGCGGCCGCATTTGAGGAGGTGCAGCAACTCCAGTTGCACCTCTACCTTGAGGTGTCATCACTTGAGGTGACGGTCCTCCCACACCTCGAACTGGGCCTTGAAGACCTAAAAAATCAAATTGAAATACTTTTACTTATG--------AAGGAATATATTTTTACTTTTGACAAAAATGGCAAGGT---------------------------------------------------------------------
Ngeorgia_Sittons_N073 -------------------------------------------GGTCCTGCAAAAAAATAAAAATGTAATAAACTGAAAAAAACACTGAAAACC----------------------AATTTACCCTCACAATGAAATGCAGGGAGTTAATGAAAGAAAAGTAGGAAAATTGAAAGAAATCCTGGCTGGTAGAATAATAAAA---TTTTTATCATTTTAAATGGATAAATCAGTAGGAATTTTCAAAAACTTCATTCAATGTTACCTCCTCGCATCATTCCAGGTGGTGGTCCTCTCATACCAGGAGGACCTCCCATCTGCTGCATTCCTCTTCCCATGGGGCCTGGAGGCATGCCACGACCCATCATGCCAGGAGGTGGGCCCATCATTCCAGGAGGGGGTCCTCCTCTACCAGGCATCGGCGGCCCGGGCATTCGCTGTCCTTGTGGTGCAGGTCCCGGAGGTGGCGGCCGCATTTGAGGAGGTGCAGCAACTCCAGTTGCACCTCTACCTTGAGGAGTCATCACTTGAGGTGACGGTCCTCCCACACCACGAACTGGGCCTTGAAGACCTAAAAAGACGAATCGAAATACTTTTACTTATGAAGAAATAAAGGAACATATTTCTGCTTATGATAAAAATGACACGGTTGTAACAAAACCCAACATTACAGTATCTTAAGATTGTAAGAAATTACAAAAAGATTTAAAT--------
Ngertschi_CedarCreek_N351 CTTTCAACCTCTGGGAGGATGTGGTGGTCGCATTCCTGGAGGTGGTCCTGCAATAAAATAAAAATGTAACATATGAAAAAAAACACTGAAAACCAATTAGAATAAAATACTAACTAAATTTATCCTCACAATGAAATACAAGGAGTAAACAAAAGA--------AAATTTGAAAGAAACCCTGGCTGGCAGAATAAAAACATTTTTTTCATTATTTT-AATGGATG-GTCTGTTGGAATTTTCAAAAACTTTATTCACTGTTACCTCCTCGCATCATTCCAGGTGGTGGTCCTCTCATACCAGGAGGACCTCCCATCTGCTGCATCCCTCTTCCCATGGGGCCTGGAGGCATGCCACGACCCATCATGCCAGGGGGTGGGCCCATCATTCCAGGAGGGGGTCCTCCCCTACCAGGCATCGGCGGCCCGGGCATTCGTTGTCCTTGCGGTGAAGGTCCTGGAGGTGGCGGCCGCATTTGAGGAGGTGCAGCAACTCCGGTTGCACCTCTACCTTGAGGAGTCATCACTTGAGGTGACGGTCCTCCCACACCACGAACTGGGCCTTGAAGACCTAAAAAGACGAATTGAAATACTTTTACTTATGAAGAAATAAAGGAATATATGTTTACTTTTGACAAAAATGACAAGGTTGTAACAAAACCTAACATTACAGTACCTTAAGATTGTAAGAAATTACAAAAAGATTTAAATAGGCACGC
Ngertschi_FrenchBroad_N968 CTTTCAACCTCTGGGAGGATGTGGTGGTCGCATTCCTGGAGGTGGTCCTGCAATAAAATAAAAATGTAACATATGAAAAAAAACACTGAAAACCAATTAGAATAAAATACTAACTAAATTTATCCTCACAATGAAATACAAGGAGTAAACAAAAGA--------AAATTTGAAAGAAACCCTGGCTGGCAGAATAAAAACATTTTTTTCATTATTTT-AATGGATG-GTCTGTTGGAATTTTCAAAAACTTTATTCACTGTTACCTCCTCGCATCATTCCAGGTGGTGGTCCTCTCATACCAGGAGGACCTCCCATCTGCTGCATCCCTCTTCCCATGGGGCCTGGAGGCATGCCACGACCCATCATGCCAGGGGGTGGGCCCATCATTCCAGGAGGGGGTCCTCCCCTACCAGGCATCGGCGGCCCGGGCATTCGTTGTCCTTGCGGTGAAGGTCCTGGAGGTGGCGGCCGCATTTGAGGAGGTGCAGCAACTCCGGTTGCACCTCTACCTTGAGGAGTCATCACTTGAGGTGACGGTCCTCCCACACCACGAACTGGGCCTTGAAGACCTAAAAAGACGAATTGAAATACTTTTACTTATGAAGAAATAAAGGAATATATGTTTACTTTTGACAAAAATGACAAGGTTGTAACAAAACCTAACATTATAGTACCTTAAGATTGTAAGAAATTACAAAAAGATTTAAATAGGCACGC
Ngertschi_HickoryNutGap_N810 CTTTCAGCCTCTGGGAGGGTGTGGTGGTCGCATTCCCGGAGGTGGTCCTGCAATAAAATAAAAATGTAACATATGAAAAAAAACACTGAAAACCAATTAGAATAAAATACTAACTAAATTTATCCTCACAATGAAATACAAGGAGTAAACAAAAGG--------AAATTTGAAAGAAATCCTGGCTGGCAGAATAAAAACATTTTTTTCATTATTTT-AATGGATG-ATCTGTTGGAATTTTCAAAAACTTTATTCACTGTTACCTCCTCGCATCATTCCAGGTGGTGGTCCTCTCATACCAGGAGGACCTCCCATCTGCTGCATCCCTCTTCCCATGGGGCCTGGAGGCATGCCACGGCCCATCATGCCAGGGGGTGGGCCCATCATTCCAGGAGGGGGTCCTCCTCTACCAGGCATCGGCGGCCCGGGCATTCGTTGTCCTTGCGGTGCAGGTCCTGGAGGTGGCGGCCGCATTTGAGGAGGTGCAGCAACTCCGGTTGCACCTCTACCTTGAGGAGTCATCACTTGAGGTGACGGTCCTCCCACACCACGAACTGGGCCTTGAAGACCTAAAAAGACGAATTGAAATACTTTTACTTATGAAGAAATAAAGGAATATATGTTTACTTTTGACAAAAATGACAAGGTTGTAACAAAACCTAACATTACAGTACCTTAAGATTGTAAGAAATTGCAAAAAGATTTAAATAGGCACAC
Nholsingeri_BrumleyCrk_N916 -------------------------------------------------------------------AATAAACTGAGAAAAACACTGAAAACC----------------------AATTTACCCTCACAATGAAATGCAAAGAGTTAATGAAAGAAAAGTAGGAAAATTGAAAGAAATCCTGGCTGGCAGAATAATAAAA------TCATTATTTTAAATGGGTAAATCTGTTGGAATTTTCAAAAACTTTATTCAATGTTACCTCCTCGCATCATTCCAGGTGGTGGTCCTCTCATACCCGGAGGACCTCCCATCTGCTGCATTCCTCTTCCCATGGGGCCTGGAGGCATGCCACGACCCATCATGCCAGGGGGTGGGCCCATCATTCCAGGAGGGGGTCCTCCTCTACCAGGCATCGGCGGCCCGGGCATTCGCTGTCCTTGTGGTGCAGGTCCCGGAGGTGGCGGCCGCATTTGAGGAGGCGCAGCAACTCCAGTTGCACCTCTACCTTGAGGAGTCATCACTTGAGGTGACGGTCCCCCCACACCACGAACTGGGCCTTGAAGACCTAAAACGACGAATCGAAATACTTTTACTTATGAAAAAATAAAGGAATATATTTCTACTTTTGACAAAAATGACACTGTTGTAACAAAACCCAACATTACAGTATCTTAAGATTGTAAGAAATTACAAAAAGATTTAAATAGGCACAC
Nholsingeri_PondCave_N541 CTTTCAACCTCTAGGAGGATGTGGTGGTCGCATTCCTGGAGGTGGTCCTGTAATAAAATAAAAATGTAATAAACTGAAAAAAACACTGAAAACC----------------------AATTTACCCTCACAATGAAATGCAAGGAGTTAATGAAAGAAAAGTAAGAAAATTGAAAGAAATCCTGGCTGGCAGAATAATAA--TTTTCTTCATTATTTTAAATGGATAAATCTGTTGGAATTTTCAAAAACTTTATTCAATGTTACCTCCTCGCATCATTCCAGGTGGTGGTCCTCTCATACCAGGAGGACCTCCCATCTGCTGCATTCCTCTTCCCATGGGGCCTGGAGGCATGCCACGACCCATCATGCCAGGGGGTGGGCCCATCATTCCAGGAGGGGGTCCTCCTCTACCAGGCATTGGCGGCCCGGGCATTCGCTGTCCTTGTGGTGCAGGTCCCGGAGGTGGCGGCCGCATTTGAGGAGGTGCAGCAACTCCAGTTGCACCTCTACCTTGAGGAGTCATCACTTGAGGTGACGGTCCTCCCACACCACGAACTGGGCCTTGAAGACCTAAAACAGTGAATCGAAATACTTTTACTTATGAAAAAATAAAGGAATATATTTCTACTTTTGACAAAAATGACACGTTTGTAACAAAACCCAACATTACAGTATCTTAAGATTGTAAGAAATTACAAAAAGATTTAAATAGGCACAC
Njonesi_CaveSpringCave_N390 CCTTCAACCTCTAGGAGGATGTGGTGGTCGCATTCCTGGAGGTGGTCCTGCAATAAAATAAAAATGTAACAAATGAAAAAAAACACTGAAAACCAATTAGAATAAAATATGAACTAAATTTACCCTCACAATAAAATACATGGAGTAAACGAAAGAACATTAGAAAATTTGAAAGATATCCTGGCTGGCAGAATAAAAACATTTTTTTCATTATTTTAAATGGATAACTTTGTTGGAATTTTCAAAAACTTTATTCATTGTTACCTCCTCGCATCATTCCAGGTGGTGGTCCTCTCATACCAGGAGGACCTCCCATCTGCTGCATTCCTCTTCCCATGGGGCCTGGAGGCATGCCACGACCCATCATGCCAGGGGGTGGGCCCATCATTCCAGGAGGGGGTCCTCCTCTACCAGGCATCGGCGGCCCGGGCATTCGCTGTCCTTGTGGTGCAGGTCCCGGAGGTGGCGGCCGCATTTGAGGAGGTGCAGCAACTCCAGTTGCACCTCTACCTTGAGGTGTCATCACTTGAGGTGACGGTCCTCCCACACCTCGAACTGGGCCTTGAAGACCTAAAAAGACAAATTGAAATACTTTTACTTATGAAGAAATAAAGGGATATATTTTTACTTTTGACAAAAATGGCAAGGTTGTAACAAAACCCAACAGTGCAGTATCTTAAAATTGTAAGAAATTACAAAAAGATTTAAA---------
Nlowderi_ChestnutBranch_N731 CTTTCAACCTCTAGGAGGATGTGGTGGTCGCATGCCTGGAGGTGGTCCTGCAATAAAATTGAAATGTAACAAATGAAAAAAAACACTGAAAACCAATTGGAATAAAATATTAATTTTATATATTTTTTTAATTA--------------------------------------------------------TTTTAATTATATTTTTTTCATTATTTTAAACAGATAAATCTGTTGGAATTTTCTAAAACTTTATTCATTGTTACCTCCTCGCATCATTCCAGGTGGTGGTCCTCTCATACCCGGAGGACCTCCCATCTGCTGCATTCCTCTTCCCATGGGACCTGGAGGCATGCCACGACCCATCATGCCAGGGGGTGGGCCCATCATTCCAGGAGGGGGTCCTCCTCTACCAGGCATCGGAGGCCCGGGCATTCGCTGTCCTTGCGGCGCAGGTCCCGGAGGTGGCGGCCGCATTTGAGGAGGAGCAGCAACCCCAGTTGCACCTCTACCTTGAGGCGTCATCACTTGAGGAGACGGTCCTCCCACACCACGAACTGGGCCTTGAAGACCTAAAAAGACAAATTGAAATACTTTTATTTATGAAGAAATAAGGGAATATATTTTTACTTTTGACAAAAATGACAAGGTTATAACAAAACCTAACATTACAGTATCTTAAGATTGTTAGAAATTACAAAAAGATTTAAATAGGCATAC
Nlowderi_upperFiresCreek_N820 CTTTCAACCTCTAGGAGGATGTGGTGGTCGCATGCCTGGAGGTGGTCCTGCAATAAAATTGAAATGTAACAAATGAAAAAAAACACTGAAAACCAATTGGAATAAAATATTAATTTTATATTTTTTTTTAATTA--------------------------------------------------------TTTTAATTATATTTTTTTCATTGCTTTAAACAGATAAATCTGTTGGAATTTTCTAAAACTTTATTCTTTGTTACCTCCTCGCATCATTCCAGGTGGTGGTCCTCTCATACCCGGAGGACCTCCCATCTGCTGCATTCCTCTTCCCATGGGACCTGGAGGCATGCCACGACCCATCATGCCAGGGGGTGGGCCCATCATTCCAGGAGGGGGTCCTCCTCTACCAGGCATCGGAGGCCCGGGCATTCGCTGTCCTTGCGGCGCAGGTCCCGGAGGTGGCGGTCGCATTTGAGGAGGTGCAGCAACCCCAGTTGCACCTCTACCTTGAGGCGTCATCACTTGAGGAGACGGTCCTCCCACACCACGAACTGGGCCTTGAAGACCTAAAAAGACAAATTGAAATACTTTTATTTTTGAAGAAATAAGGGAATATATTTTTACTTTTGACAAAAATGACAAGGTTATAACAAAACCTAACATTACAGTATCTTAAGATTGTTAGAAATTACAAAAAGATTTAAATAGGCATAC
Nlula_BeeRockCave_G2091 CCTTCAACCTCTAGGAGGATGTGGTGGTCGCATTCCTGGAGGTGGTCCTTGAATAAAATAAAAATGTAATGAACTGAAAAAAACACTGAAAACC----------------------AATTTACCCTCACAATGAAATGCAAGGAGTTAATGAAAGAAAAGTAGGAAAATTGAAAGAAATCCTGGCTGGCAGAATAATAAATTTTTTTTCAATATTTTAAATGGATAAATCAGATGGAATTTTCAAAAACTTTATTCAATGTTACCTCCTCGCATCATTCCAGGTGGTGGTCCTCTCATACCAGGAGGACCTCCCATCTGCTGCATTCCTCTTCCCATGGGGCCTGGAGGCATGCCACGACCCATCATGCCAGGGGGTGGGCCCATCATTCCAGGAGGGGGTCCTCCTCTACCAGGCATCGGAGGCCCTGGCATTCGCTGTCCTTGCGGTGCAGGTCCCGGAGGTGGCGGCCGCATTTGAGGAGGTGCAGCAACTCCAGTTGCACCTCTACCTTGAGGAGTCATCACTTGAGGTGACGGTCCTCCCACACCACGAACTGGACCTTGAAGACCTAAAAAGACGAATCAAAATACTTTTACTTATGAAGAAATAAAGGAATATATTTCTACTTTTGATAAGTATGACACGGTTGTAACAAAACCCAACATTACAGTATCTTAAGATTGTAAGAAATTACAATAAGATTTAAATAGGCACAC
Nlula_LulaFallsCave_G2084 --------CTCTAGGAGGATGTGGTGGTCGCATTCCTGGAGGTGGTCCTTTAATAAAATAAAAATGTAATGAACTGAAAAAAACACCGAAAACC----------------------AATTTACCCTCACAATGAAATGCAAGGAGTTAA--------------------TGAAAGAAATCCTGGCTGGCAGAATAATAAAA----TTTCAATATTTTAAATGGATAAATCTGATGGAATTTTCAAAAACTTTATTCAATGTTACCTCCTCGCATCATTCCAGGTGGTGGTCCTCTCATACCAGGAGGACCTCCCATCTGCTGCATTCCTCTTCCCATGGGGCCTGGAGGCATGCCACGACCCATCATGCCAGGGGGTGGGCCCATCATTCCAGGAGGGGGTCCTCCTCTACCAGGCATCGGAGGCCCGGGCATTCGCTGTCCTTGCGGTGCAGGTCCCGGAGGTGGCGGCCGCATTTGAGGAGGTGCAGCAACTCCAGTTGCACCTCTACCTTGAGGAGTCATCACTTGAGGTGACGGTCCTCCCACACCACGAACTGGGCCTTGAAGACCTAAAAAGACGAATCAAAATACTTTTATTTATGAAGAAATAAAGGAATATATTTCTACTTTTGATAAGAATGACACGGTTGTAACAAAACCCAACATTACAGTATCTTAAGATTGTAAGAAATTACAATAAGATTTAAATAGGCACAC
Nmimus_NealsSink_N329 CTTTCAACCTCTAGGAGGATGTGGTGGTCGCATTCCTGGAGGTGGTCCTGTAATAAAATAAAAATGT------------AGAACACTGAAAACC----------------------AATTTACCCTCACAATGAAATGCAAGGAGTTAATGAA--------AGGAAAATTGAAAGAAATCCTGGCTGGCAGAATAATAATA--AATTTCATTATTTTAAATGGCTAAATCTGTTGGAATTTTCAAAAACTTTATTCAATGTTACCTCCTCGCATCATTCCAGGTGGTGGTCCTCTCATACCAGGAGGACCTCCCATCTGCTGCATTCCTCTTCCCATGGGGCCTGGAGGCATGCCACGACCCATCATGCCAGGGGGTGGGCCCATCATTCCAGGAGGGGGTCCTCCTCTACCAGGCATCGGCGGCCCGGGCATTCGCTGTCCTTGTGGTGCAGGTCCCGGAGGTGGCGGCCGCATTTGAGGAGGTGCAGCAACTCCAGTTGCACCTCTACCTTGAGGAGTCATCACTTGAGGTGACGGTCCTCCCACACCACGAACTGGGCCTTGAAGACCTGAAACGATGTATCGAAATACTTTTACTTATGAAAAAATAAAGGAATATATTTTTACTTTTGACAAAAATGACAAGGTTGTAACAAAACCTAA-ATTACAGTATCTTAAGATTGTAAGAAATTACAAAAAGATTTAAATAGGCACAC
Nmimus_Straleys_N625 CTTTCAACCTCTAGGAGGATGTGGTGGTCGCATTCCTGGAGGTGGTCCTGTAATAAAATAAAAATGT-----------AAAAACACTGAAAACC----------------------AATTTACCCTCGCAATGAAATGCAAGGAGTTAATGAA--------AGGAAAATTGAAAGAAATCCTGGCTGGCAGAATAATAATA------TTATTATTTTAAATGGATAAATCTGTTGGAATTTTCAAAAACTTTATTCAATGTTACCTCCTCGCATCATTCCAGGTGGTGGTCCTCTCATACCAGGAGGACCTCCCATCTGCTGCATTCCTCTTCCCATGGGGCCTGGAGGCATGCCACGACCCATCATGCCAGGGGGTGGGCCCATCATTCCAGGAGGGGGTCCTCCTCGACCAGGCATCGGCGGCCCGGGCATTCGCTGTCCTTGTGGTGCAGGTCCCGGAGGTGGCGGCCGCATTTGAGGAGGTGCAGCAACTCCAGTTGCACCTCTACCTTGAGGAGTCATCACTTGAGGTGACGGTCCTCCCACACCACGAACTGGGCCTTGAAGACCTGAAACGACGTATCGAAATACTTTTACTTATGAAAAAATAAAGGAATATATTTCTACTTTTGACAAAAATGACAAGGTTGTAACAAAACCTAA-ATTACAGTATCTTAAGATTGTAAGAAATTACAAAAAGATTTAAATAGGCACAC
Nnasicus_CaneyFork_N171 --------------------------------------------------------------------ACAAATGAAA----ACACTGAAAATCAATTAGAATAAATTATTAACTAAATTTATCCTCACAGTGAAATACAAGGAGTAAACGAAAGAAAATTAGGAAATTTGAAAGAAATCCTGGC--------------------TTTCATTATTTTAAATGGATAAATCTGTTGGAATTTTCAAAAACTTTATTCACTGTTACCTCCTCGCATCATTCCAGGTGGTGGTCCTCTCATGCCAGGAGGACCTCCCATCTGCTGCATTCCTCTTCCCATGGGGCCTGGAGGCATGCCACGACCCATCATGCCAGGGGGTGGGCCCATCATTCCAGGAGGGGGTCCTCCTCTACCAGGCATCGGCGGCCCGGGCATTCGTTGTCCTTGCGGTGCAGGTCCTGGAGGTGGCGGCCGCATTTGAGGAGGTGCAGCAACTCCAGTTGCACCTCTACCTTGAGGAGTCATCACTTGAGGTGACGGTACTCCCACACCACGAACTGGGCCTTGAAGACCTAAAAAGACGAATTGAAATACTTTTACTTATGAAGAAATAAAGGAATATATGTTTACTTTTAACAAAAATGACAAGGTTGTAACAAAACCTAACACTCAG-----------------------------------------------
Nnasicus_ConnosteeFalls_N696 ------------------------------CATTCCTGGAGGTGGTCCTGTAATATAATAAAAATGTAACAAATGAAAGAAAACACTGAAAACCGATTAGAATAAAATATTAACTAAATTTACCCTCACAATGAAATACAAGGAGTTA--------------------TTGAAAGACATCCTGATTGGCAGAATAAAAACA--TTTTTCATTATTTTAAATGGATAAATCTGTTTGAATTTTCAAAAACTTTATTCACTGTTACCTCCTCGCATCATTCCAGGTGGTGGTCCTCTCATACCAGGAGGACCTCCCATCTGCTGCATTCCTCTTCCCATGGGGCCTGGAGGCATGCCACGACCCATCATGCCAGGGGGTGGGCCCATCATTCCAGGAGGGGGTCCTCCTCTACCAGGCATCGGCGGCCCAGGCATTCGTTGTCCTTGCGGTGCAGGTCCCGGAGGTGGCGGCCGCATTTGAGGAGGTGCAGCAACTCCAGTTGCACCTCTACCTTGAGGAGTCATCACTTGAGGTGACGGTCCTCCCACACCACGAACTGGGCCTTGAAGACCTAAAAAGACAAATTGAAATACTTTTACTTAGGAAGAAATAAAGGAATATATTTTTACTTTTGACGAAAATGACAAGATTGTAACAAAACCTAACATTACAGTATCTTAAGATT---------------------TAAATAGGCACAC
Nnasicus_CoweeTrain_N189 CTTTCAACCTCTGGGAGGATGTGGTGGTCGCATTCCTGGAGGTGGTCCTGCAATAAAATAAAAATGTAACAAATGAAA----ACACTGAAAATCAATTAGAATAAATTATTAACTAAATTTATCCTCACAGTGAAATACAAGGAGTAAACGAAAGAAAATTAGGAAATTTGAAAGAAATCCTGGCTGGCAGAATAAAAACATTTTTTTCATTATTTTAAATGGATAAATCTGTTGGAATTTTCAAAAACTTTATTCACTGTTACCTCCTCGCATCATTCCAGGTGGTGGTCCTCTCATGCCAGGAGGACCTCCCATCTGCTGCATTCCTCTTCCCATGGGGCCTGGAGGCATGCCACGACCCATCATGCCAGGGGGTGGGCCCATCATTCCAGGAGGGGGTCCTCCTCTACCAGGCATCGGCGGTCCGGGCATTCGTTGTCCTTGCGGTGCAGGTCCTGGAGGTGGCGGCCGCATTTGAGGAGGTGCAGCAACTCCAGTTGCACCTCTACCTTGAGGAGTCATCACTTGAGGTGACGGTCCTCCCACACCACGAACTGGGCCTTGAAGACCTAAAGAGACGAATTGAAATACTTTTACTTATGAAGAAATAAAGGAATATATGTTTACTTTTAACAAAAATGACAAGGTTGTAACAAAACCTAACACTACAGTATCTTAAGATTGTAAGAAATTACAAAAATATTTAAATAGGCACAC
Npaynei_Grindstaff_N646 CTTTCAACCTCTAGGAGGATGTGGTGGTCGCATTCCTGGAGGTGGTCCTGTAATAAAATAAAAATGTAATAA------------ACTGAAAACC----------------------AATTTACCCTCACAATGAAATGCAAGGAGTTAATGAAAGAAAAGTAGGAAAATTGAAAGAAATT-------------------------TCTCATTATTTTAAAT----------GTTGGAATTTTCAAAAACTTGATTCAATGTTACCTCCTCTCATCATTCCAGGTGGTGGTCCTCTCATACCAGGAGGACCTCCCATCTGCTGCATTCCTCTTCCCATGGGGCCTGGAGGCATGCCACGACCCATCATGCCAGGGGGTGGGCCCATCATTCCAGGAGGGGGTCCTCCTCTACCAGGCATCGGCGGCCCGGGCATTCGCTGTCCTTGTGGTGCAGGTCCCGGAGGTGGCGGCCGCATTTGAGGAGGTGCAGCAACTCCAGTTGCACCTCTACCTTGAGGAGTCATCACTTGAGGTGACGGTCCTCCCACACCACGAACTGGGCCTTGAAGACCTAAAACGACGAATCGAAATACTTTTACTTATGAAAAAATAAAGGAATATATTTCTACTTTTGACAAAAATGACACGGTTGTAACAAAACCCAACATTACAGTATCTTAAGATTGTAAGAAATTACAAAAAGATTTAAATAGGCACAC
Npaynei_NorrisDamCave_N348 CTTTCAACCTCTAGGAGGATGTGGTGGTCGCATTCCTGGAGGTGGTCCTGTAATAAAATAAAAATGTAATAA------------ACTGAAAACC----------------------AATTTACCCTCACAATGAAATGCAAGGAGTTAATGAAAGAAAAGTAGGAAAATTGAAAAAAATCCTGGCTGGCAGAATAATGGA---------------------------------TAAATCTTTCAAAAACTTTATTCAATGTTACCTCCTCGCATCATTCCAGGTGGTGGTCCTCTCATACCAGGAGGACCTCCCATCTGCTGCATTCCTCTTCCCATGGGGCCTGGAGGCATGCCACGACCCATCATGCCAGGGGGTGGGCCCATCATTCCAGGAGGGGGTCCTCCTCTACCAGGCATCGGCGGCCCGGGCATTCGCTGTCCTTGTGGTGCAGGTCCCGGAGGTGGTGGCCGCATTTGAGGAGGTGCAGCAACTCCAGTTGCACCTCTACCTTGAGGAGTCATCACTTGAGGTGACGGTCCTCCCACACCACGAACTGGGCCTTGAAGACCTAAAACGACGAATCGAAATACTTTTACTTATGAAAAAGTAAAGGAATATATTTCTACTTTTGACAAAAATGACACGGTTGTAACAAAACCCAACATTACAGTATCTTAAGGTTGTAAGAAATTACAAAAAGATTTAAATAGGCACAC
Npaynei_UnakaMtns_N943 CTTTCAACCTCTAGGAGGATGTGGTGGTCGCATTCCTGGAGGTGGTCCTGTAATAAAATAAAAATGTAATAAACTGAAAAAAACACTGAAAACC----------------------AATTTACCTTCACAATGAAATGCAAGGAGTTAATGAAAGAAAAGTAGGAAAATTGAAAGAAATCCTGGCTGGCAGAATAATAAAA----TTTCATTATTTTAAATGGATAAATCTGTTGGAATTTTCAAAAACTTTATTCAATGTTACCTCCTCGCATCATTCCAGGTGGTGGTCCTCTCATACCAGGAGGACCTCCCATCTGCTGCATTCCTCTTCCCATGGGGCCTGGAGGCATGCCACGACCCATCATGCCAGGGGGTGGGCCCATCATTCCAGGAGGGGGTCCTCCTCTACCAGGCATCGGCGGCCCGGGCATTCGCTGTCCTTGTGGTGCAGGTCCCGGAGGTGGCGGCCGCATTTGAGGAGGTGCAGCAACTCCAGTTGCACCTCGACCTTGAGGAGTCATCACTTGAGGTGACGGTCCTCCCACACCACGAACTGGGCCTTGAAGACCTAAAACGACGAATCGAAATACTTTTACTTATGAAAAAATAAAGGAATATATTTCTACTTTTGACAAAAATGACATGGTTGTAACAAAA-----------------------------------------------------------
Npecki_HaskellSims_G3697 ------------------------------------------------------------------------------------------------------------------------------------------------------GAAAGAACATTAGGAAAATTGAAAGAAAATCTGGCTGGCAAAAAAAGAACA---TTTTTATCATTTTAAACGGATAAATTTGTTAGAATTTCCAAAAACTTCATTCACTGTTACCTCCTCGCATCATTCCAGGTGGTGGTCCTCGCATACCAGGAGGACCTCCCATCTGCTGCATTCCTCTTCCCATGGGACCTGGAGGCATGCCACGACCCATCATGCCAGGGGGTGGGCCCATCATTCCAGGAGGGGGTCCTCCCCTACCAGGCATCGGAGGCCCGGGCATTCGCTGTCCTTGCGGTGCAGGTCCTGGAGGTGGCGGTCGCATTTGAGGAGGTGCGGCAACTCCAGTCGCACCTCTACCTTGAGGTGTCATCACTTGAGGTGATGGTCCTCCCACACCACGAACTGGGCCTTGAAGACCTAAAAGGACAAATTGAATTTTTTTTACTTATGAGGAAATAAAGAAATATATTTTTACATTTGACAAAAATGATAAGGTTGTAATAAAACCTAACATTATAGTATCGTAAGATTGTAA-----TCTCACAAGATCATAAT-----CA-
Npecki_HurricaneMazeCave_G2100 CTTTCAACCTCTAGGAGGATGTGGTGGTCGCATTCCTGGAGGTGGCCCTGCATTAAAATAAAAATGTAATAAATGGAAAAAAACACTGAAAAACAGTTGGAATAAAATATTAAATAAATTTACCCTCACAATAAAATGCAAGGAGTTAACGAAAGAACATTAGGAAAATTGAAAGAAATTCTGTCTGGCAAAATAAAAACA---TTTTTATCATTTTAAACGGATAAATTTGTTAGAATTTTCAAAAACTTCATTCACTGTTACCTCCTCGCATCATTCCAGGTGGTGGTCCTCGCATACCAGGAGGACCTCCCATCTGCTGCATTCCTCTTCCCATGGGACCTGGAGGCATGCCACGACCCATCATGCCAGGGGGTGGGCCCATCATTCCAGGAGGGGGTCCTCCTCTACCAGGCATCGGAGGCCCGGGCATTCGCTGTCCTTGCGGTGCAGGTCCCGGAGGTGGCGGTCGCATTTGAGGAGGTGCGGCAACTCCAGTCGCACCTCTACCTTGAGGTGTCATCACTTGAGGTGATGGTCCTCCCACACCACGAACTGGGCCTTGAAGACCTAAAAGGACAAATTGAATTTTTTTTACTTATGAGGAAATAAAGGAATATATTTTCACATTTGACAAAAATGATAAGGTTGTAATAAAACCTAACATTATAGTATCGTAAGATTGTAA-----TCTCACAAGATCATAAT-----CAC
Npecki_Monteagle_N062 CTTTCAACCTCTAGGAGGATGTGGTGGTCGCATTCCTGGAGGTGGCCCTGCATTAAAAT-AAAATGTAATAAATGGGAAAAAACACGGAAAACCAGTTGGAATAAAATATTAAATAAATTTACCCTCACAAT------------------GAAAGAACATTAGGAAAATTGAAAGAAATTCTGGCTGGCAGAATAAAAACA---TTTTTATCACT-------GATAAATTTGTTAGAATTTTCAAAAACTTCATTCACTGTTACCTCCTCGCATCATTCCAGGTGGTGGTCCTCGCATACCAGGAGGACCTCCCATCTGCTGCATTCCTCTTCCCATGGGACCTGGAGGCATGCCACGACCCATCATGCCAGGGGGTGGGCCCATCATTCCAGGAGGGGGTCCTCCTCTACCAGGCATCGGAGGCCCGGGCATTCGCTGTCCTTGCGGTGCAGGTCCCGGAGGTGGCGGTCGCATTTGAGGAGGTGCGGCAACTCCAGTCGCACCTCTACCTTGAGGTGTCATCACTTGAGGTGATGGTCCTCCCACACCACGAACTGGGCCTTGAAGACCTAAAAGGACAAATTGAAATACTTTTACTTATGAGGAAAGAAAGGAATATATTTTTACATTTGGCAAAAATGAC--------AATAAAACCTAACATTATAGTATCGTAAGATTGTAA-----TCTCACAAGATCATAAT-----CAC
Nperlakyi_SChimneys_N1079 ---------------GTTGTTTGAAATTTTTTTTTTTGTAGGTTACCTTGTTGA------GACATGTGAAAAGAGAAAAAGAAGAGTGGGAACCAATTGGAATAAAATATTAACTAAATTTACCCTCACAATGAAATACAAAGAGTTAACGAAAGAACATTAGGAAAATTGAAAGAAATTCTGGTTAGCAGAATAAAAACATTTTTTTCATTATTTTAAATGAAT----CTGTTGGAATTTTCAAAAACTTTATTCAATGTTACCTCCTCGCATCATTCCAGGTGGTGGTCCTCTCATACCAGGAGGACCTCCCATCTGCTGCATTCCTCTTCCCATGGGGCCTGGAGGCATGCCACGACCCATCATGCCAGGGGGTGGGCCCATCATTCCAGGAGGGGGTCCTCCTCTACCAGGCATCGGCGGCCCGGGCATTCGCTGTCCTTGTGGTGCAGGTCCCGGAGGTGGCGGCCGCATTTGAGGAGGTGCAGCAACTCCAGTTGCACCTCTACCTTGAGGAGTCATCACTTGAGGTGACGGTCCCCCCACACCACGAACTGGGCCTTGAAGACCTAGAAAGACGAATTGAAATACTTTTACTCAGGAAGAAATAAAGGAATATATTTTTACTTTTGACAAAAATGGCAAGGTTGTAACAAAACCCAACAGTGCAGTATCTTGAAATTGTAAGAAATTACAAAAAGATTTAAATAGGCACAC
Nperlakyi_SChimneys_N1080 ---------------------------------------------------------------------------------------------------------------------------------------------------------------------------------------------------------------TCATTATTTTAAATGAAT----CTGTTGGAATTTTCAAAAACTTTATTCAATGTTACCTCCTCGCATCATTCCAGGTGGTGGTCCTCTCATACCAGGAGGACCTCCCATCTGCTGCATTCCTCTTCCCATAGGGCCTGGAGGCATGCCACGACCCATCATGCCAGGGGGTGGGCCCATCATTCCAGGAGGGGGTCCTCCTCTACCAGGCATCGGCGGCCCGGGCATTCGCTGTCCTTGTGGTGCAGGTCCCGGAGGTGGCGGCCGCATTTGAGGAGGTGCAGCAACTCCAGTTGCACCTCTACCTTGAGGAGTCATCACTTGAG-------------------------------------------------------------------------------------------------------------------------------------------------------------------------------------------
Nreclusus_Clingmans_N252 -----------------------------------------------------------------GCGAAAATTGAAAAAGAAGAGTGGGAACCAATTGGAATAAAATATTAACTAAATTTACCCTCACAATGAAATACAAGTAGTTAACGAAAGAACATTAGGAAAATTGAAAGAAATTCTGGTTAGCAGAATAAAAACATTTTTTTCATTATTTTAAATGAAT----CTGTTGGAATTTTCAAAAACTTTATTCAATGTTACCTCCTCTCATCATTCCAGGTGGTGGTCCTCTCATACCAGGAGGACCTCCCATCTGCTGCATTCCTCTTCCCATGGGGCCTGGAGGCATGCCACGACCCATCATGCCAGGGGGTGGGCCCATCATTCCAGGAGGGGGTCCTCCTCTACCAGGCATCGGCGGCCCGGGCATTCGCTGTCCTTGTGGTGCAGGTCCCGGAGGTGGCGGCCGCATTTGAGGAGGTGCCGCAACTCCAGTTGCACCTCTACCTTGAGGAGTCATCACTTGAGGTGACGGTCCTCCCACACCACGAACTGGGCCTTGAAGACCTAAAAAGACGAATTGAAATACTTTTACTCAGGAAGAAATAAAGGAATATATTTATACTTTTGACAAAAATGACAAGATTGTAACAAAACCCAAGATTACAGTATTTTAAGATTGTAAGAAATTACA---------------------
Nreclusus_Newfound_N259 CCTTATGTGTCCACGATTGTTTGAAATTCTTTTTTCTAAAGGTTACTTTGTAGA------GACATGCGAAAAGTGAAAAAGAAGAGTGGGAACCAATTGGAATAAAATATTAACTAAATTTACCCTCACAATGAAATACAAGTAGTTAACGAAAGAACATTAGGAAAATTGAAAGAAATTCTGGTTAGCAGAACAAAAACATTTTTTTCATTATTTTAAATGAAT----CTGTTGGAATTTTCAAAAACTTTATTCAATGTTACCTCCTCTCATCATTCCAGGCGGTGGTCCTCTCATACCAGGAGGACCTCCCATCTGCTGCATTCCTCTTCCCATGGGGCCTGGAGGCATGCCACGACCCATCATGCCAGGGGGTGGGCCCATCATTCCAGGAGGGGGTCCTCCTCTACCAGGCATCGGCGGCCCGGGCATTCGCTGTCCTTGTGGTGCAGGTCCCGGAGGTGGCGGCCGCATTTGAGGAGGTGCCGCAACTCCAGTTGCACCTCTACCTTGAGGAGTCATCACTTGAGGTGACGGTCCTCCCACACCACGAACTGGGCCTTGAAGACCTAAAAAGACGAATTGAAATACTTTTACTCAGGAAGAAATAAATGAATATATTTTTACTTTTGACAAAAATGACAAGATTGTAACAAAACCCAACATTACAGTATTTTAAGATTGTAAGAAAGTACAAAAAGATTTAAATAGGC----
Nreclusus_Noland_N1051 ----------------------------------------------------------------------------------------------------------------------------------------------------------------------------------------------GAATAAAAACATTTTTTTCATTATTTTAAATGAAT--CTGTGTTGGAATTTTCAAAAACTTTATTCAATGTTACCTCCTCGCATCATTCCAGGTGGTGGTCCTCTCATACCAGGAGGACCTCCCATCTGCTGCATTCCTCTTCCCATGGGGCCTGGAGGCATGCCACGACCCATCATGCCAGGGGGTGGGCCCATCATTCCAGGAGGGGGTCCTCCTCTACCAGGCATCGGCGGCCCGGGCATTCGCTGTCCTTGTGGTGCAGGTCCCGGAGGGGGCGGCCGCATTTGAGGAGGTGCCGCAACTCCAGTTGCACCTCTACCTTGAGGAGTCATCACTTGAGGTGACGGTCCTCCCACACCACGAACTGGGCCTTGAAGACCTAAAAAGACGAATTGAAATACTTTTACTCAGGAAGAAATAAAGGAATTTTTTTTTACTTTTGACAAAAATGACAAGATTGTAACAAAACCCAACATTACAGTATTTTAAGATTGTAAGAAATTACAAAAAGATTTAAATAGGCACAT
Nreclusus_Smokemont_N1020 --------------------------------------------------------------------------------------------------------------------------------------------------------------------------------------------------AAAAATATTTTTTTCATTATTTTAAATGAAT----CTGTTGGAATTTTCAAAAACTTTATTCAATGTTACCTCCTCGCATCATTCCAGGTGGTGGTCCTCTCATACCAGGAGGACCTCCCATCTGCTGCATTCCTCTTCCCATGGGGCCTGGAGGCATGCCACGACCCATCATGCCAGGGGGTGGGCCCATCATTCCAGGAGGGGGTCCTCCTCTACCAGGCATCGGCGGCCCGGGCATTCGCTGTCCTTGTGGTGCAGGTCCCGGAGGTGGGGGGCGCATTTGAGGAGGTGCCGCAACTCCAGTTGCACCTCTACCTTGAGGAGTCATCACTTGAGGTGACGGTCCTCCCACACCACGAACTGGGCCTTGAAGACCTAAAAAGACGAATTGAAATACTTTTACTCAGGAAGAAATAAAGGAATATATTTTTACTTTTGACAAAAATGACAAGATTGTAGCAAAACCC--------------------------------------------------------
Nroanensis_IngramBranch_N926 -----------------------------------------------------------------------------------------------------------------------------------------------------------------------------------------------------------------------------------------------------------------ATGTTACCTCCTCGCATCATTCCTGGTGGTGGTCCTCTCATACCAGGAGGACCTCCCATCTGCTGCATTCCTCTTCCCATAGGGCCTGGAGGCATGCCACGACCCATCATGCCAGGGGGTGGGCCCATCATTCCAGGCGGGGGTCCTCCTCTACCAGGCATCGGCGGCCCGGGCATTCGCTGTCCTTGTGGCGCAGGTCCCGGAGGTGGCGGCCGCATTTGAGGAGGTGCAGCAACTCCAGTTGCACCTCGACCTTGAGGAGTCATCACTTGAGGTGACGGTCCTCCCACACCACGAACTGGGCCTTGAAGACCTAAAACAACGAATCGAAATACTTTTACTTATGAAAAAATAAAGGAATATATTTCTACTTTTGACAAAAATGACACGGTTGTAACAAAACCCAACATTACAGTATCTTAAGATTGTAA------------------------------
Nroanensis_N_CarversGap_N928 ------------------------------------------------------------AAAATGTAATAA------------ACTGAAAACC----------------------AATTTACCCTCACAATGAAATGCAAGGAGTTAATGAAAGAAAAGTAGGAAAATTGAAAGAAATCCTGGCTGGCAGAATAATAAAA-----TTCATTATTTTAAATGGGTAAATATGTTGGAATTTTCAAAAACTTTATTCAATGTTACCTCCTCGCATCATTCCGGGTGGTGGTCCTCTCATACCAGGAGGACCTCCCATCTGCTGCATTCCTCTTCCCATGGGGCCTGGAGGCATGCCACGACCCATCATGCCAGGGGGTGGGCCCATCATTCCAGGAGGGGGTCCTCCTCTACCAGGCATCGGCGGCCCGGGCATTCGCTGTCCTTGTGGTGCAGGTCCCGGAGGTGGCGGCCGCATTTGAGGAGGTGCAGCAACTCCAGTTGCACCTCGACCTTGAGGAGTCATCACTTGAGGTGACGGTCCTCCCACACCACGAACTGGGCCTTGAAGACCTAAAACGACGAATCGAAATACTTTTACTTATGAAAAAATAAAGGAATATATTTCTACTTTTGACAAAAATGACACGGTTGTAACAAAACCCAACATTACAGTATCTTAAGATTGTAAGAAATTACAAAAAGATTTAAATAGGCACAC
Nroanensis_RoanHighBluff_N762 CTTTCAACCTCTAGGAGGATGTGGTGGTCGCATTCCTGGAGGTGGTCCTGTAATAAAATAAAAATGTAATAA------------ACTGAAAACC----------------------AATTTACCCTCACAATGAAATGCAAGGAGTTAATGAAAGAAAAGTAGGAAAATTGAAAGAAATCCTGGCTGGCAGAATAATGGA---------------------------------TAAATCTTTCAAAAACTTTATTCAATGTTACCTCCTCTCATCATTCCAGGTGGTGGTCCTCTCATACCAGGAGGACCTCCCATCTGCTGCATTCCTCTTCCCATGGGGCCTGGAGGCATGCCACGACCCATCATGCCAGGGGGTGGGCCCATCATTCCAGGAGGGGGTCCTCCTCTACCAGGCATCGGCGGCCCGGGCATTCGCTGTCCTTGTGGTGCAGGTCCCGGAGGTGGCGGCCGCATTTGAGGAGGTGCAGCAACTCCAGTTGCACCTCTACCTTGAGGAGTCATCACTTGAGGTGACGGTCCTCCCACACCACGAACTGGGCCTTGAAGACCTAAAACGACGAATCGAAATACTTTTACTTATGAAAAAATAAAGGAAT----------------------------------------------------------------------------------------------------
Nsheari_BaldRiver_N1168 CTTTCAACCTCTAGGAGGATGTGGTGGTCGCATTCCTGGAGGTGGTCCTGCAATAAAATAAAAAAGTAACAAATGAAAAAAAACACTGAAAACCAATTAGAATAAAATATGAACTAAATTTACCCTCACAATGAAATACAAGGAGTAAACGAAAGAACATTAGAAAATTTGAAAGATATCCTGGCTGGCAGAGTAAAAACATTTTTTTCATTATTTTAAATGGATAAATCTGTTGGAATTTTCAAAAACTTTATTCAATGTTACCTCCTCGCATCATTCCAGGTGGTGGTCCTCTCATACCAGGAGGACCTCCCATCTGCTGCATTCCTCTTCCCATGGGGCCTGGAGGCATGCCACGACCCATCATGCCAGGGGGTGGGCCCATCATTCCAGGAGGGGGTCCTCCTCTACCAGGCATCGGCGGCCCGGGCATTCGCTGTCCTTGCGGTGCAGGTCCCGGAGGTGGTGGCCGCATTTGAGGAGGTGCCGCAACTCCAGTTGCACCTCTACCTTGAGGAGTCATCACTTGAGGTGACGGTCCTCCCACACCACGAACCGGGCCTTGAAGACCTAAAAAGACGAATTGAAATACTTTTACTTAGGAAGAAATAAAGGAATATATTTTTACTTTTGACAAAAATGACAAGATTGTAACAAAACCCAACATTACAGTATCTTAACATTGTAAGAAATTACAAAAAGATTTAAATAGGCACAC
Nsheari_Cohutta_N826 CTTTCAACCTCTAGGAGGATGTGGTGGTCTCATGCCTGGTGGTGGTCCTGCAATAAAAAAAAAATGTAACAAATGAAAAAAAACACTGAAAACCAATTAGAATAAAATATGAACTAAATTTACCCTCACAATGAAATACAAGGAGTAAACGAAAGAACATTAGAAAATTTGAAAGATATCCTGGCTGGCAGAGTAAAAACATTTTTTTCATTATTTTAAATGGATAAATCTGTTGGAATTTTCAAAAACTTTATTCAATGTTACCTCCTCGCATCATTCCAGGTGGTGGTCCTCTCATACCAGGAGGACCTCCCATCTGCTGCATTCCTCTTCCCATGGGACCTGGAGGCATGCCACGACCCATCATGCCAGGGGGTGGGCCCATCATTCCAGGAGGGGGCCCTCCTCTACCAGGCATCGGCGGCCCGGGCATTCGCTGTCCTTGCGGTGCAGGTCCCGGAGGTGGCGGCCGCATTTGTGGAGGTGCCGCAACTCCAGTTGCACCTCTACCTTGAGGAGTCATCACTTGAGGCGACGGTCCTCCCACACCACGAACCGGGCCTTGAAGACCTAAAAAGACGAATTGAAATACTTTTACTTAGGAAGAAATAAAGGAATATATTTTTACTTTTGACAAAAATGACAAGATTGTAACAAAACCCAACATT--------------------------------------------------
Nsheari_JoyceKilmer_N092 CTTTCAACCTCTAGGAGGATGTGGTGGTCGCATTCCTGGAGGTGGTCCTGCAATAAAATAAAAAAGTCACAAATGAAAAAAAACACTGAAAACCAATTAGAATAAAATATGAACTAAATTTACCCT--CAATGAAATACAAGGAGTAAACGAAAGAACATTAGAAAATTTGAAAGATATCCTGGCTGGCAGAGTGAAAACATTTTTTTCATTAATTTAAATGGATAAATCTGTTGGAATTTTCAAAAACTTTATTCAGTGTTACCTCCTCGCATCATTCCAGGTGGTGGTCCTCTCATACCAGGAGGACCTCCCATCTGCTGCATTCCTCTTCCCATGGGGCCTGGAGGCATGCCACGACCCATCATGCCAGGGGGTGGGCCCATCATTCCAGGAGGGGGTCCTCCTCTACCAGGCATCGGAGGCCCGGGCATTCGCTGTCCTTGCGGTGCAGGTCCCGGAGGTGGCGGCCGCATCTGAGGAGGTGCCGCAACTCCAGTTGCACCTCTACCTTGAGGAGTCATCACTTGAGGTGACGGTCCTCCCACACCACGAACCGGGCCTTGAAGACCTAAAAAGACGAATTGAAATACTTTTACTTAGGAAGAAATAAAGGAATATATTTTTACTTTTGACAAAAATGACAAGATTGTAACAAAACCCAACATTACAGTAACTTAAGATTGTAAGAAATTACAAAAAG----------------
Nsilvanus_Elijay_N395 CTTTCAACCTCTAGGAGGATGTGGTGGTCGCATTCCTGGAGGTGGTCCTGTAATAAAATAAAAATGTAATAAACTGAAAAAAACACTGAAAACC----------------------AATTTACCCTCACAATGAAATGCAAGGAGTCAATGAAAGAAAAGTAGGAAAATTGAAAGAAATTCTGGCTGGCAGAATAATAATA----TTTCATTATTTTAAATGGAGAAATCTATTGGAATTTTCAAAAACTTTATTCCATGTTACCTCCTCGCATCATTCCAGGTGGTGGTCCTCTCATACCAGGAGGACCTCCCATCTGCTGCATTCCTCTTCCCATGGGGCCTGGAGGCATGCCACGACCCATCATGCCAGGGGGTGGGCCCATCATTCCAGGAGGGGGTCCTCCTCTACCAGGCATCGGCGGCCCGGGCATTCGCTGTCCTTGTGGTGCAGGTCCCGGAGGTGGCGGCCGCATTTGAGGAGGTGCAGCAACTCCAGTTGCACCTCTACCTTGAGGAGTCATCACTTGAGGTGACGGTCCTCCCACACCACGAACTGGGCCTTGAAGACCTAAAAAGACGAATCGAAATACTTTTATTTATGAAGA---------------------------------------------------------------------------------------------------------------
Nsilvanus_HeboMtn_N1029 --------------------------------------------------------------------------------AAACACTGAAAACC----------------------AACTTACCCTCACAATGAAATGCAAGGAGTTAATGAAAGAAAAGTAGGAAAATTGAAAGAAATCCTGGTTGGCAGAATAATAAAA----TTTCATTATTTTAAATGGATAAATCTGTTGGAATTTTCAAAAACTTTATTCCATGTTACCTCCTCGCATCATTCCAGGTGGTGGTCCTCTCATACCAGGAGGACCTCCCATCTGCTGCATTCCTCTTCCCATGGGGCCTGGAGGCATGCCACGACCCATCATGCCAGGGGGTGGGCCCATCATTCCAGGAGGGGGTCCTCCTCTACCAGGCATCGGCGGCCCGGGCATTCGCTGTCCTTGTGGTGCTGGTCCCGGAGGTGGCGGCCGCATTTGAGGAGGTGCAGCAACTCCAGTTGCACCTCTACCTTGAGGAGTCATCACTTGAGGTGACGGTCCTCCCACACCACGAACTGGGCCTTGAAGACCTAAAAAGACGAATCGAAATACTTTTACTTATGAAGAAATAAAAGAATATATTTCTACTTTTGACAAAAATGACACAGTTGTAACAAAACCCAACATTACAGTATCTTAAGATTGTAAGAAATTACAAAAAGATTTAAATAGGCACAC
Nstupkai_BlowholeWOS_N285 CCTTATGTGTCCACGATTGTTTGAAATTCTTTTTTCTAAAGGTTACTTTGTAGA------GACATGCGAAAATTGAAAAAGAAGAGTGGGAACCAATTGGAATAAAATATTAACTAAATTTACCCTCACAATGAAATAGAAGTAGTTAACGAAAGAACATTAGGAAAATTGAAAGAAATTCTGGTTAGCAGAATAAAAACATTTTTTTCATTATTTTAAATGAAT----CTGTTGGAATTTTCAAAAACTTTATTCAATGTTACCTCCTCTCATCATTCCAGGTGGTGGTCCTCTCATACCAGGAGGACCTCCCATCTGCTGCATTCCTCTTCCCATGGGGCCTGGAGGCATGCCACGACCCATCATGCCAGGGGGTGGGCCCATCATTCCAGGAGGGGGTCCTCCTCTACCAGGCATCGGCGGCCCGGGCATTCGCTGTCCTTGTGGTGCAGGTCCCGGAGGGGGCGGCCGCATTTGAGGAGGTGCCGCAACTCCAGTTGCACCTCTACCTTGAGGAGTCATCACTTGAGGTGACGGTCCTCCCACACCACGAACTGGGCCTTGAAGACCTAAAAAGACGAATTGAAATACTTTTACTCAGGAAGAAATAAATGAATATATTTTTACTTTTGACAAAAATGACAAGATTGTAACAAAACCCAACATTACAGTATTTTAAGATTGTAAGAAATTACAAAAAGATTTAAAGAGGCACAC
Nstupkai_Blowing_N356 CCTTATGTGTCCACGATTGTTTGAAATTCTTTTTTCTAAAGGTTACTTTGTAGA------GACATGCGAAAATTGAAAAAGAAGAGTGGGAACCAATTGGAATAAAATATTAACTAAATTTACCCTCACAATGAAATACAAGTAGTTAACGAAAGAACATTAGGAAAATTGAAAGAAATTCTGGTTAGCAGAATAAAAACATTTT--TTATCATTTTAAATGAAT----CTGTTGGAATTTTCAAAAACTTTATTCAATGTTACCTCCTCTCATCATTCCAGGTGGTGGTCCTCTCATACCAGGAGGACCTCCCATCTGCTGCATTCCTCTTCCCATGGGGCCTGGAGGCATGCCACGACCCATCATGCCAGGGGGTGGGCCCATCATTCCAGGAGGGGGTCCTCCTCTACCAGGCATCGGCGGCCCGGGCATTCGCTGTCCTTGTGGTGCAGGTCCCGGAGGGGGCGGCCGCATTTGAGGAGGTGCCGCAACTCCAGTTGCACCTCTACCTTGAGGAGTCATCACTTGAGG------------------------------------------------------------------------------------------------------------------------------------------------------------------------------------------
Nstupkai_LittleRiver_N293 CCTTATGTGTCCACGATTGTTTGAAATTCTTTTTTCTAAATGTTACTTTGTAGA------GACATGT-----ATGTGAAAGAATAGTGGGAACCAATTGGAATAAAATATTAACTAAATTTACCCTCACAATGAAATACAAGGAGTTAACGAAAGAACATTAGGAAAATTGAAAGAAATTCTGGTTAGCAGAATAAAAACATTTTTTTCATTATTTTAAATGAAT----CTGTTGGAATTTTCGAAAACTTTATTCAATGTTACCTCCTCGCATCATTCCAGGTGGTGGTCCTCTCATACCAGGAGGACCTCCCATCTGCTGCATTCCTCTTCCCATGGGGCCTGGAGGCATGCCACGACCCATCATGCCAGGGGGTGGGCCCATCATTCCAGGAGGGGGTCCTCCTCTACCAGGCATCGGCGGCCCGGGCATTCGCTGTCCTTGTGGTGCAGGTCCCGGAGGTGGCGGCCGCATTTGAGGAGGTGCCGCAACTCCAGTTGCACCTCTACCTTGAGGAGTCATCACTTGAGGTGACGGTCCTCCCACACCACGAACTGGGCCTTGAAGACCTAAAAAGATGAATTGAAATACTTTTACTCAGGAAGAAATAAAGGAATATATTTTTACTTTTGAC---------AAGATTGTAACAAATCCCAACATTACAGTATTTTAAGATTGTAAGAAATTACAAAAAGATTTAAATAGGCATAC
Nstygius_ObeLee_N0656 --------------------------------------------------------------------------------------TGAAAAACAATTGGAATAAAATATTAACTAAATTTACCCTCACAATGAAATGCAAGGAGTTAACGAAAGAACATTATTAAAATTGAAAGAAATCCTGGCTGGCAGAATAAAAACA---TTTTTATCATTATAAATGGATAAATTTGTTGAAATTTACAAAAACTTCATTCACTGTTACCTCCTCGCATCATTCCAGGTGGTGGTCCTCTCATACCAGGAGGACCTCCCATCTGCTGCATTCCTCTTCCCATGGGACCAGGAGGCATGCCACGACCCATCATGCCAGGGGGTGGGCCCATCATTCCAGGAGGGGGTCCTCCTCTACCAGGCATCGGAGGCCCGGGCATTCGCTGTCCTTGTGGTGCAGGTCCTGGAGGTGGCGGCCGCATCTGAGGAGGTGCCGCAACTCCAGTTGCACCTCTACCTTGAGGTGTCATCACTTGAGGTGATGGTCCTCCCACACCACGAACTGGGCCTTGAAGACCTAAAAGGATGAATTAAAATACTTTTAATTATGAAGAAATAAAAGAATGTATTTTTACATTTCACAAAAATG------TTGTAACAAAACC---------------------------------------------------------
Nstygius_RavenB_N1022 ------------------ATGTGGTGGTCGCATTCCTGGAGGTGGCCCTGCAAT----------------AAATGGAAAAAAACACTGAAAAACAATTGGAATAAAATATTAACTAAATTTACCCTCACAATGAAATGCAAGGAGTTAACGAAAGAACATTATTAAAATTGAAAGAAATCCTGGCTGGCAGAATAAAAACA---TTTTTATCATTATAAATGGATAAATTTGTTGAATTTTACAAAAACTTCATTCACTGTTACCTCCTCGCATCATTCCAGGTGGTGGTCCTCTCATACCAGGAGGACCTCCCATCTGCTGCATTCCTCTTCCCATGGGACCAGGAGGCATGCCACGACCCATCATGCCAGGGGGTGGGCCCATCATTCCAGGAGGGGGTCCTCCTCTACCAGGCATCGGAGGCCCGGGCATTCGCTGTCCTTGTGGTGCAGGTCCTGGAGGTGGCGGCCGCATCTGAGGAGGTGCCGCAACTCCAGTTGCACCTCTACCTTGAGGTGTCATCACTTGAGGTGATGGTCCTCCCACACCACGAACTGGGCCTTGAAGACCTAAAAGGATGAATTAAAATACTTTTAATTATGAAGAAATAAAAGAATGTATTTTTACATTTCACAAAAATG------TTGTAACAAAACCTAACGTTACAATTTCTCAAGATTGTAAGAAATTACAA--AGATTTAAATAAGCACAC
Ntempletoni_BaldMtns_N950 -----------------GATGTGGTGGTCGCATTCCTGGAGGTGGTCCTGCAATAAAATAAAAATGTAACAAATGAAAAAAAACACTGAAAATCACTTAGAATAAAATATTAACTAAATTTATCGTCACAATGAAATTCAAGGA----ACGAAAGAAAATTAGGAAATTTGAAAGAAATCCTGGCTGGCAGAATAAAAACATTTTTTTCATTATTTTAAATGGATAAATCTGTTGGAATTTTCAAAAACTTTATTCACTGTTACCTCCTCGCATCATTCCAGGTGGTGGTCCTCTCATACCAGGAGGACCTCCCATCTGCTGCATTCCTCTTCCCATGGGGCCTGGAGGCATGCCACGACCCATCATGCCAGGGGGTGGTCCCATCATTCCAGGAGGGGGTCCTCCTCTACCAGGCATCGGCGGCCCAGGCATTCGTTGTCCTTGCGGTGCAGGTCCTGGAGGTGGCGGCCGCATTTGAGGAGGTGCAGCAACTCCAGTTGCACCTCTACCTTGAGGAGTCATCACTTGAGGTGACGGTCCTCCCACACCACGAACTGGGCCTTGAAGACCTAAAAAGACGAATTGAAATACTTTTACTTATGAAGAAATAAAGGAATATATGTTTACTTTTAACAAAAATGACAAGGTTGTAACAAAACCTAACATTACAGTACCTTAAGATTGTAAGAAATTACAAAAATATTTAAATAGGCACAC
Ntempletoni_ClarksCreek_N945 CTTTCAACCTCTGGGAGGATGTGGTGGTCGCATTCCTGGAGGTGGTCCTGCAATAAAATAAAAAAGTAACAAATGAAAAAAA-----GAAAATCACTTAGAATAAAATATTAACTAAATTTATCCTCACAATGAAGTACAAGGAGTTAACGAAAGAAAATTAGGAAATTTGAAAGAAATCCGAGCTGGCAGAATAAAAACATTTTTTTCATTATTTTAAATGGATGAATCTGTTGGAATTTTCAAAAACTTTATTCACTGTTACCTCCTCGCATCATTCCAGGTGGTGGTCCTCTCATACCAGGAGGACCTCCCATCTGCTGCATTCCTCTTCCCATGGGGCCTGGAGGCATGCCACGACCCATCATGCCAGGGGGTGGGCCCATCATTCCAGGAGGGGGTCCTCCTCTACCAGGCATCGGTGGCCCGGGCATTCGTTGTCCTTGCGGTGCAGGTCCTGGAGGTGGCGGCCGCATTTGAGGAGGTGCAGCAACTCCAGTTGCACCTCTACCTTGAGGAGTCATCACTTGAGGTGACGGTCCTCCCACACCACGAACTGGGCCTTGAAGACCTAAAAAGACGAATTGATATACTTTTACTTATGAAGAAATAAAGGAATATATGTTTACTTTTAACAGAAATGACAAGGTTGTAACAAAACCTAACATTACAGTATCTTAAGATTGTAAGAAATTACAAAAATATTTAAATAGGCACAC
Ntempletoni_ScronceCreekRd_N1223 CTTTCAACCTCTGGGAGGATGTGGTGGTCGCATTCCTGGAGGTGGTCCTGCAATAAAATAAAAATGTAACAAATGAAAAAAA-----GAAAATCACTTAGAATAAAATATTAACTAAATTTATCCTCACAATGAAGTACAAGGAGTAAACGAAAGAAAATTAGGAAATTTGAAAGAAATCCGAGCTGGCAGAATAAAAACATTTTTTTCATTATTTTAAATGGATGAATCTGTTGGAATTTTC-AAAACTTTATTCACTGTTACCTCCTCGCATCATTCCAGGTGGTGGTCCTCTCATACCAGGAGGACCTCCCATCTGCTGCATTCCTCTTCCCATGGGGCCTGGAGGCATGCCACGACCCATCATGCCAGGGGGTGGGCCCATCATTCCAGGAGGGGGTCCTCCTCTACCAGGCATCGGTGGCCCGGGCATTCGTTGTCCTTGCGGTGCAGGTCCTGGAGGTGGCGGCCGCATTTGAGGGGGTGCAGCAACTCCAGTTGCACCTCTACCTTGAGGAGTCATCACTTGAGGTGACGGTCCTCCCACACCACGAACTGGGCCTTGAAGACCTAAAAAGACGAATTGATATACTTTTACTTATGAAGAAATAAAGGAATATATGTTTACTTTTAACAGAAATGACAAGGTTGTAACAAAACCTAACATTACAGTATCTTAAGATTGTAAGAAATTACAAAAATATTTAAATA-------
Ntennessensis_IndianCave_N052 --------------------------------------------------------------------------------------------------------------------------------------------------------AAGAAAAGTAGGAAAATTGAAAGA-------GCTGGCAGAATAATAAAA----TTTCATTATTTTAAATGGATAAATCTGTTGGAAGTTTCAAAAACTTTATTCAATGTTACCTCCTCGCATCATTCCAGGTGGTGGTCCTCTCATACCAGGAGGACCTCCCATCTGCTGCATTCCTCTTCCCATGGGGCCTGGAGGCATGCCACGACCCATCATGCCAGGGGGTGGGCCCATCATTCCAGGAGGGGGTCCTCCTCTACCAGGCATCGGCGGCCCGGGCATTCGCTGTCCTTGCGGTGCAGGTCCCGGAGGTGGCGGCCGCATTTGAGGAGGTGCAGCAACTCCAGTTGCACCTCTACCTTGAGGAGTCATCACTTGAGGTGACGGTCCTCCCACACCACGAACGGGGCC------------------------------------------------------------------------------------------------------------------------------------------------------------
Ntennessensis_LittleStony_N645 CTCTCAACCTCTAGGAGGATGTGGTGGTCGCATTCCTGGAGGTGGTCCTGTAATAAAATAAAAATGTAATAAACTGAAAAAAACACTGAAAACC----------------------AATTTACCCTCACAATGAAATGCAAGCAGTTAATGAAAGAAAAGTAGGAAAATTGAAAGAAATCCTGGCTGGCAGAATAATAAAA--TTTTTCATTATTTTAAATGGATAAATCTGTTGGAATTTTCCAAAACTTTATTCAATGTTACCTCCTCGCATCATTCCAGGTGGTGGTCCTCTCATACCAGGAGGACCTCCCATCTGCTGCATTCCTCTTCCCATGGGGCCTGGAGGCATGCCACGACCCATCATGCCAGGGGGTGGGCCCATCATTCCAGGAGGGGGTCCTCCTCTACCAGGCATCGGCGGCCCGGGCATTCGCTGTCCTTGCGGTGCAGGTCCCGGAGGTGGCGGCCGCATTTGAGGAGGTGCAGCAACTCCAGTTGCACCTCTACCTTGAGGAGTCATCACTTGAGGTGACGGTCCTCCCACACCACGAACTGGGCCTTGAAGACCTAAAACGACGAATCAAAATACTTTTACTTATGAAAAAATAAAGGAATATATTTCTACTTTTGACAAAAATTTGGT------------------------------------------------------------------------
Ntennessensis_Watauga_N1046 ----------------------------------------------------------------------------------------------------------------------------------------------------------------------------------------------------------------------------------------------------AAAACTTTATTCAATGTTACCTCCTCGCATCATTCCAGGTGGTGGTCCTCTCATACCAGGAGGACCTCCCATCTGCTGCATTCCTCTTCCCATGGGGCCTGGAGGCATGCCACGACCCATCATGCCAGGGGGTGGACCCATCATTCCAGGAGGGGGTCCTCCTCTACCAGGCATCGGCGGCCCGGGCATTCGCTGTCCTTGCGGTGCAGGTCCCGGAGGTGGCGGCCGCATTTGAGGAGGTGCAGCAACTCCAGTTGCACCTCTACCTTGAGGAGTCATCACTTGAGGTGACGGTCCTCCCACACCACGAACTGGGCCTTGAAGACCTAAAACGACGAATCGAAATACTTTTACTTATGAAAAAATAAAGGAATATATTTCTACTTTTGACAAAAATGACATGGTTGTAACAAAACCCAACATTACAGTATCTTAAGATTGTAAGAAATTACAAAAAGATTTAAATAGGCACAC
