# Supplementary material for: ﻿New species in old mountains: integrative taxonomy reveals ten new species and extensive short-range endemism in Nesticus spiders (Araneae, Nesticidae) from the southern Appalachian Mountains
Source: Zookeys. 2023 Feb 3;1145:1–130. doi: 10.3897/zookeys.1145.96724 (PMC10208238; doi:10.3897/zookeys.1145.96724)
Supplement: Supplementary material 4 — Input alignments, analysis log files, and output tree files [file zookeys-1145-001_article-96724__-s004.zip › uce-2001403 (modified).phy]

 88 955
Nesticus_Japan_G2153 ----------------------------------------------------------------------------------------CCT---------TTGCATATGGGAGT------------------------------------------GGAGTTTGAGA--------GCTAAAGATA----------------------------ACTACGACTTCTA------TTTTGTTGATGTGTGGATGTAAACAAGATGGCGTCGAACACATACGGTGTGGATGATTTAGTTTATAGTGTTACCTTATATCGTTCACGTCGTCTGATATTTCATGGATATGTCGGACCTTTCCTTATTTTCTACCTTATATGGTTTTATATTTGGTCGTTTCGTTATGGAGTTTCAGAGTATTTTGAAGCCGGTATGATAGCTCTGGCATTCATAGGATTTATACAAATTCTGACGTGTCTATTTTGTCATTGGTCTGTTCACATTCGATGCCTATTATCTTGTAATAAAGTAAGTAATG--TGTCAGAAATCTGATTTCTTTTTATCAATTT--AAAATGCATTTA-------------TTTCTCCATGGC---------------CCCTGGTTCAGACACGGAAAATTGTGGGGATTTATGATTTTCTAATATCTTTTCTTTTATCTCTTAATAATTTTGTTAAATA-----TACTATGTGTGTATATATTCACGTTAGTACTTTAGCCTTACTGGAAGGTGCTACTTCCTAG-----------AAATTCTT--------------------------GAA-------------------------------------------------------------------------------------------------------------------------------------------
Narcheri_Cheaha_N023 -----------------------------------------------------------------------------------------------------------------------------------------------------------------------------------------------G---------------ATCATTACTACAACTTCTTCTATGCTTTTGTTGATATGTGGATGTAAACAAGATGGCGTCGAACGCATACGGTGTGGATGATTTAGTTTATAGTGTCACCTTATATCGTTCACGCCGTCTTATATTTCATGGCTATGTCGGACCTTTTCTTATTTTATACCTCATTTGGTTTTATATCTGGTCACTTCGTTATGGAGTTTCAGAGTTTTTTGAAGCCGGTATGATAGCTCTGGCCTTCATAGGGTTTATACAAGTTCTGACGTGTCTTTTTTGCCATTGGTCTGTTCACATTAGATGTCTATTATCTTGTAATAAAGTAAGTATCGAGTGCTGAAACTCATACTTTCATATTCAAGTTTAGAAAATTCACACAAAAGAAATTGAACTTTTTTTGTGGTGGTTTATCCTAAACAGCTATGTTCGAGTTTTCTTAATTGGCAATATCAATTATTTAATAACACCTTTTTTCCTCTCCCAAATGTGTTAGTTTAAATACTACCGAATTGATG-----------------------------------------------------------------------------------------------------------------------------------------------------------------------------------------------------------------------------------------------
Nbarri_Bishop_N1072 CGTATCTAACTTCCATTGATTTTTTTTGATGTCAATCGGTTTGCTCTATAACTGTGACTACGAAATTAGGCCCTAGGAGAAACGAAAACTTAAACAAGGATTACATTTGGGTGTCAGTTTGCAAACCTTGCCAAATAAAAAGGGCTCTGTACCAACAGAGTTCGCAAACGTTACGACTAAATCTAAACTTCAACTTGAAATGAAAGTATCATTACTACAACTTCTTCTATGCTTTTGTTGATATGTGGATGTAAACAAGATGGCGTCGAACGCATACGGTGTGGATGATTTAGTTTATAGTGTCACCTTATATCGTTCACGCCGTCTTATATTTCATGGCTATGTCGGACCTTTTCTTATTTTATACCTCATTTGGTTTTATATCTGGTCACTTCGTTATGGAGTTTCAGAGTTTTTTGAAGCCGGCATGATAGCTCTGGCTTTCATAGGGTTTATACAAGTTCTGACGTGTCTTTTTTGCCATTGGTCTGTTCACATTCGATGTCTATTATCTTGTAATAAAGTAAGTATTGAGTGTTGAAACTCTTACCTCCATATTCAAGCTTAAAAAATTCACGCAAATGAAATTAAACTTTTTACGTGGCGGTTTGTCCTAAACACCTAAGTTCGGGCTTTCTTAATTGACAATATCAATTATCTAATAACACCTTTTTTCCTCTCCCAAATGCATTAGTTTAAATACTACCTATTTGGTGTGTTAATTACCTCTTAGCTAATTTGATAGTACAAGAACGTACTACCACTAAGCTCAGATGCACAAATTCTTTTGGAGTAGCAAGAACTAAAGAAACTAAGCAAAATTGTTGCTACTAATACAAGGTAGCA-----------------------------CGATTGTCAACCAATAGCAGGAAGTTGACAGAAAGTCCCCTAGAGCTCATGTAAAAAATTGTAGCATTTTAACCAAAAAT
Nbarri_LostCoveCave_N0065 CGTATCTAACTTCCATTGATTTTTTTTGATGTCAATCGGTTTGCTCTATAAGTGTGACTACGAAATTAGGCCCTAGGAGAAACGAAAACTTAAACAAGGATTACATTTGGGTGTCAGTTTGCAAACCTTGCCAAATAAAAAGGGCTTGGCAACAACAGAGTTCGCAAACGTTACGACTAAATCTAAACTTCAACTTGAAATGAAAGTATCATTACTACAACTTCTTCTATGCTTTTGTTGATATGTGGATGTAAACAAGATGGCGTCGAACGCATACGGTGTGGATGATTTAGTTTATAGTGTCACCTTATATCGTTCACGCCGTCTTATATTTCATGGCTATGTCGGACCTTTTCTTATTTTATACCTCATTTGGTTTTATATCTGGTCACTTCGTTATGGAGTTTCAGAGTTTTTTGAAGCCGGCATGATAGCTCTGGCTTTCATAGGGTTTATACAAGTTCTGACGTGTCTTTTTTGCCATTGGTCTGTTCACATTCGATGTCTATTATCTTGTAATAAAGTAAGTATTGAGTGTTGAAACTCTTACCTCCATATTCAAGCTTAAAAAATTCACACAAATGAAATTAAACTTTTTACGTGGCGGTTTGTCCTAAACACCTAAGTTCGGGCTTTCTTAATTGAC---ATCAATTATCTAATAACACCTTTTTTCCTCTCCCAAATGCATTAGTTTGAATACTACCTATTTGGTGTGTTAATTACCTCTTAGCTAATTTGATAGTACAAGAACGTACTACCACTAAGCTCAGATGCACAAATTCTTTTGGAGTAGCAAGAACTAAAGAAACTAAGCAAAATTGTTGCTACTAATACAAGGTAGCA-----------------------------CGATTGTGAACCAATAGCAGGAAGTTGACAGAAAGTCCCCTAGAGCTCATGTAAAAAATTGTAGCATTTTAACCAAAAAT
Nbarri_eyed_ClayCave_G2082 CTGATCTAGTTACCATTGATTTTTTTTGACGTCTATCGGTTTGCTCTATAAGTGTGACTACCAAATTAGCCCCTAGGACAAACGAAAAATTAAACAAGGATTACATTTGAGCGTCAGTTTGCAATCCTTGGCAAATAAAAAGGGCTTTATGCCA-CAGAGTTCGCAAACGTTACGACTAAATCTAAACTTTAACTTGAAATGAAAGTATCATTACTACAACTTCTTCTATGCTTTTGTTGATATGTGGATGTAAACAAGATGGCGTCGAACGCATACGGTGTGGATGATTTAGTTTATAGTGTCACCTTATATCGTTCACGCCGTCTTATATTTCATGGCTATGTCGGACCTTTTCTTATTTTATACCTCATTTGGTTTTATATCTGGTCACTTCGTTATGGAGTTTCAGAGTTTTTTGAAGCCGGCATGATAGCTCTGGCCTTCATAGGGTTTATACAAGTTCTGACGTGTCTTTTTTGCCATTGGTCTGTTCACATTCGATGTCTATTATCTTGTAATAAAGTAAGT-------GTTGAAACTCTTACTTCCATATTCAAGTTTAAAAAATTCACACAAATGAAATTGAACTTTTTTCGTTGCGGTTTCTCCTAAACACCCAAGTTCGGGCTTTGTTAATTGGCAATATCAATTATCTAATAACACCTTTTTTCCTCTCCCAAATGCATTAGTTTAAATACTACCTACTTGGTGTGTTACTTACCTCTTAGGTAATTTGATAGTACCAGAACGTACTACCACTAAGCTCAGATGCACAAATTCTTTTGGAGTA-CAAGAACTAAATAAACTAAACAAAATTGTTGCTACCAATACAAGATAGCAGTAGTTTGACTGTACAAGAACAAACAATACGATTGTAAACCAATAGCAGGAAGTTGACAGAAAGTCCCCTAGAGCTCATGTAAAAAATTGTAGCATTTTAACCGAAAAT
Nbarrowsi_Gregorys_N270 ---------------------------------------TTTGCTCTATAACTGTGACTACCAAATTAGGCCCTAGGAGAAACGAAAA-TTAAACAAGGATTACATTTGGGCGTCAGTTTGCAAACCTTGCCAAATAAAAAGGGCTTAGTACCAACAGAGTTCGCAAACGTTACGACTAAATCT-AACTTCAACTAGAAATGAAAGTATCATTACTACAACTTCTTCTATGCTTTTGTTGATATGTGGATGTAAACAAGATGGCGTCGAACGCATACGGTGTGGATGATTTAGTTTATAGTGTCACCTTATATCGTTCACGCCGTCTTATATTTCATGGCTATGTCGGACCTTTTCTTATTTTATACCTCATTTGGTTTTATATCTGGTCACTTCGTTATGGAGTTTCAGAGTTTTTTGAAGCCGGCATGATAGCTCTGGCCTTCATAGGGTTTATACAAGTTCTGACGTGTCTTTTTTGCCATTGGTCTGTTCACATTCGATGTCTATTATCTTGTAATAAAGTAAGTATTGAGTGTTGAAACTCTTACCTCCATATTCAAGCTTAAAAAATTCACACAAATGAAATTAAACTTTTTACGTGGCGGTTTTTCCTAAACACCTAAGTTCGGGCTTTCTTAATTGGCAATATCAATTATCTAATAACACCTTTTTTCCTCTCCCAAATGCATTAGTTTAAATACTACCTACTTGGTGTGTTAATTACCTTTTAGCTAATTTGATAGTACAAGAACGTACTACAACTAAGCTCAGATGCACAAATTTTTTTGGAGTAGC--------------------------------------------------------------------------------------------------------------------------------------------------------------
Nbarrowsi_Tuckaleechee_N360 CGTATCTAACTTCCATTGATTTTTTTTGACGTCTATCGGTTTGCTCTATAACTGTGACTACCAAATTAGGCCCTAGGAGAAACGAAAA-TTAAACAAGGATTACATTTGGGCGTCAGTTTGCAAACCTTGCCAAATAAAAAGGGCTTAGTACCAACAGAGTTCGCAAACGTTACGACTAAATCT-AACTTCAACTAGAAATGAAAGTATCATTACTACAACTTCTTCTATGCTTTTGTTGATATGTGGATGTAAACAAGATGGCGTCGAACGCATACGGTGTGGATGATTTAGTTTATAGTGTCACCTTATATCGTTCACGCCGTCTTATATTTCATGGCTATGTCGGACCTTTTCTTATTTTATACCTCATTTGGTTTTATATCTGGTCACTTCGTTATGGAGTTTCAGAGTTTTTTGAAGCCGGCATGATAGCTCTGGCCTTCATAGGGTTTATACAAGTTCTGACGTGTCTTTTTTGCCATTGGTCTGTTCACATTCGATGTCTATTATCTTGTAATAAAGTAAGTATTGAGTGTTGAAACTCTTACCTCCATATTCAAGCTTAAAAAATTCACACAAATGAAATTAAACTTTTTACGTGGCGGTTTTTCCTAAACACCTAAGTTCGGGCTTTCTTAATTGGCAATATCAATTATCTAATAACACCTTTTTTCCTCTCCCAAATGCATTAGTTTAAATACTACCTACTTGGTGTGTTAATTACCTTTTAGCTAATTTGATAGTACAAGAACGTACTACAACTAAGCTCAGATGCACAAATTCTTTTGGAGTAGCAAGAACTAAAGAAACTAAACAAAATTGTTGCTACTAATACAAGGTAGCA-----------------------------CGTTTGTCAACCAATAGCAGGAAGTTAACAGAAGGTCCCCTAGAGCTCATGTAAAAAATTGTAGCATTTTAACCAAAAAT
Nbishopi_DryFalls_N150 CGTATCTAACTTCCATTGATTTTTTTTGACGTCTATCGGTTTGCTCTATAAGTGTGACTACCAAATTAGGCCCTAGGAGAAACGAAAACTTAAACAAGGATTACATTTGGACGTCAGTTTGC-AACCTTGCCAAATAAAGGGGGCTTGGCACCA--AGAGTTCGCAAACGTTACGACTAAATCTAAACTTCAACTTGAAATGAAAGTATCATTACTACAACTTCTTCTATGCTTTTGTTGATATGTGGATGTAAACAAGATGGCGTCGAACGCATACGGTGTGGATGATTTAGTTTATAGTGTCACCTTATATCGTTCACGCCGTCTTATATTTCATGGCTATGTCGGACCTTTTCTTATTTTATACCTCATTTGGTTTTATATCTGGTCACTTCGTTATGGAATTTCAGAGTTTTTTGAAGCCGGCATGATAGCTCTGGCCTTCATAGGATTTATACAAGTTCTGACGTGTCTTTTTTGCCATTGGTCTGTTCACATTCGATGTCTATTATCTTGTAATAAAGTAAGTATTGAGTGTTGAAACTCTTACCTCCATATTCAAGCTTAAAAAATTCACACAAATGAAATTAAACTTTTTACGTGGCGGTTTGTCCTAAACACCTAAGTTCGGGCTTTCTTAATTGGCAATATCAATTATCTAATAACACCTTTTTTCCTCTCCCAAATGCATTAGTTTGAATTCTACCTACTTGGTGTGTTAATTACCTCTTAGCTAATTTGATAGTACTAGAATGTACTACCACTAAGCTCAGATGCACAAATTCTTT-----------------------------------------------------------------------------------------------------------------------------------------------------------------------
Nbishopi_PoleCr_Chattooga_N885 CGTATCTAACTTCCATTGATTTTTTTTGACGTCTATCGGTTTGCTCTATAAGTGTGACTACCAAATTAGGCCCTAGGAGAAACGAAAACTTAAACAAGGATTACATTTGGACGTCAGTTTGC-AACCTTGCCAAATAAAGGGGGCTTGGCACCA--AGAGTTCGCAAACGTTACGACTAAATCTAAACTTCAACTTGAAATGAAAGTATCATTACTACAACTTCTTCTATGCTTTTGTTGATATGTGGATGTAAACAAGATGGCGTCGAACGCATACGGTGTGGATGATTTAGTTTATAGTGTCACCTTATATCGTTCACGCCGTCTTATATTTCATGGCTATGTCGGACCTTTTCTTATTTTATACCTCATTTGGTTTTATATCTGGTCACTTCGTTATGGAATTTCAGAGTTTTTTGAAGCCGGCATGATAGCTCTGGCCTTCATAGGATTTATACAAGTTCTGACGTGTCTTTTTTGCCATTGGTCTGTTCACATTCGATGTCTATTATCTTGTAATAAAGTAAGTATTGAGTGTTGAAACTCTTACCTCCATATTCAAGCTTAAAAAATTCACACAAATGAAATTAAACTTTTTACGTGGCGGTTTGTCCTAAACACCTAAGTTCGGGCTTTCTTAATTGGCAATATCAATTATCTAATAACACCTTTTTTCCTCTCCCAAATGCATTAGTTTGAATTCTACCTACTTGGTGTGTTAATTACCTCTTAGCTAATTTGATAGTACTAGAATGTACTACCACTAAGCTCAGATGCACAAATTCTTTTGGAGTAGCAAGAACTAAAGAAACTA---------------------------------------------------------------------------------------------------------------------------------------------
Nbishopi_StandingIndian_N131 ---------------------------------TATCGGTTTGCTCTATAAGTGTGACTACCAAATTAGGCCCTAGGAGAAACGAAAACTTAAACAAGGATTACATTTGGACGTCAGTTTGC-AACCTTGCCAAATAAAGGGGGCTTGGCACCA--AGAGTTCGCAAACGTTACGACTAAATCTAAACTTCAACTTGAAATGAAAGTATCATTACTACAACTTCTTCTATGCTTTTGTTGATATGTGGATGTAAACAAGATGGCGTCGAACGCATACGGTGTGGATGATTTAGTTTATAGTGTCACCTTATATCGTTCACGCCGTCTTATATTTCATGGCTATGTCGGACCTTTTCTTATTTTATACCTCATTTGGTTTTATATCTGGTCACTTCGTTATGGAATTTCAGAGTTTTTTGAAGCCGGCATGATAGCTCTGGCCTTCATAGGATTTATACAAGTTCTGACGTGTCTTTTTTGCCATTGGTCTGTTCACATTCGATGTCTATTATCTTGTAATAAAGTAAGTATTGAGTGTTGAAACTCTTACCTCCATATTCAAGCTTAAAAAATTCACACAAATGAAATTAAACTTTTTACGTGGCGGTTTGTCCTAAACACCTAAGTTCGGGCTTTCTTAATTGGCAATATCAATTATCTAATAACACCTTTTTTCCTCTCCCAAATGCATTAGTTTGAATTCTACCTACTTGGTGTGTTAATTACCTCTTAGCTAATTTGATAGTACTAGAATGTACTACCACTAAGCTCAGATGCACAAATTCTTTTGGAGTAGCAAGAACTAAAGAAACTAAACAAAATTGTTGCTACCAATACAAGATAGCAGTAGTTTGACTGTACAAGAACAAATAATACGATTG--------------------------------------------------------------------------
Nbrimleyi_NewberryCr_N984 ------------------------------------CGGTTTGCTCTATAAGTGTGACTACCAAATAAGGCCCTATTAGAAACGAAAAATTAAACAAGGATTTCCTTTGGGCGCCAGTTTGCAAAATATGCCAAATAAAAAGGGCTTGGAACCAACAGAGTTTGCAAACGTTACGACTAAATCTAAACTTTAACTTGAAATGAAAGTATCATTACTACAACTTCTTCTATGCTTTTGTTGATATGTGGATGTAAACAAGATGGCGTCGAACGCATACGGTGTGGATGATTTAGTTTATAGTGTCACGTTATATCGTTCACGCCGTCTTATATTTCATGGCTATGTCGGACCTTTTCTTATTTTATACCTCATTTGGTTTTATATCTGGTCACTTCGTTATGGAATTTCAGAGTTTTTTGAAGCCGGCATGATAGCTCTGGCCTTCATAGGGTTTATACAAGTTCTGACGTGTCTTTTTTGCCATTGGTCTGTTCACATTCGATGTCTATTATCTTGTAATAAAGTAAGTATTGAGTGTTGAAACTCTTACTTACATATTCAAGTTTAAAAAATTCACACAAATGAAATTAAACGTTTGGCGTGACGGTTTGTTCTAAACACCTAAGTTCGGGCTTTCTTAATTGGCAATATCAATTATCTAATAACACCTTTTTTCCTCTCCCAAATGCATTAGTTTAAATACTACCTACTTG--------------------------------------------------------------------------------------------------------------------------------------------------------------------------------------------------------------------------------------------------
Nbrimleyi_RumblingBald_N241 --------------GTCCATGTTTTTTGATTTCTTTCTACTAAATTAATAATTA--AAAAGAAAAGCAATCTCTATGGGAAACGAAAAATTAAACAAGGATTTCCTTTGGGCGCCAGTTTGCAAAATATGCCAAATAAAAAGGGCTTGGAACCAACAGAGTTTGCAAACGTTACGACTAAATCTAAACTTTAACTTGAAATGAAAGTATCATTACTACAACTTCTTCTATGCTTTTGTTGATATGTGGATGTAAACAAGATGGCGTCGAACGCATACGGTGTGGATGATTTAGTTTATAGTGTCACGTTATATCGTTCACGCCGTCTTATATTTCATGGCTATGTCGGACCTTTTCTTGTTTTATACCTCATTTGGTTTTATATCTGGTCACTTCGTTATGGAATTTCAGAGTTTTTTGAAGCCGGCATGATAGCGCTGGCCTTCATAGGGTTTATACAAGTTCTGACGTGTCTTTTTTGCCATTGGTCTGTTCACATTCGATGTCTATTATCTTGTAATAAAGTAAGTATTGAGTGTTGAAACTCTTACTTACATATTCAAGTTTAAAAAATTCACACAAATGAAATTGAACGTTTGGCGTGGCGGTTTGTTCTAAACACCTAAGTTCGGGCTTTCTTAATTGGCAATATCAATTATCTAATAACACCTCTTTTCCTCTCCCAAATGCATTAGTTTAAATACTACCTACTAGGTGTGTTGCTTACCTCTTAGATAATTTGATAGCACAAGAACGTACTACCACTAATCTCA---------------------------------------------------------------------------------------------------------------------------------------------------------------------------------------
Ncanei_Egypt_N958 ---------------------------------------------------------------------------------------------------------TGTGGGCGTCAGTTTGGAAACCTTGCCAAATAAAAAGGGCTTGGAACCCACAAAGTTCACAAACGTTACGACTAAATCTAAACTTTAACTTGAAATGGAAGTATCACTACTACAACTTCTTCTATGCTTTTGTTGATATGTGGATGTAAACAAGATGGCGTCGAACGCATACGGTGTGGATGATTTAGTTTATAGTGTCACCTTATATCGTTCACGCCGTCTTATATTTCATGGATATGTCGGACCTTTTCTTATTTTATACCTCATTTGGTTTTATATCTGGTCACTTCGTTATGGAGTTTCAGAGTTTTTTGAAGCCGGCATGATAGCTCTGGCCTTCATAGGGTTTATACAAGTTCTGACGTGTCTTTTTTGCCATTGGTCTGTTCACATTCGATGTCTATTATCTTGTAATAAAGTAAGTATTGAGTGTTGAAACTCTTACTTCCATATTCAAGTTTAAAAAATTCACACAAATGAAATTGAACTTTCTTCGTGGCGGTTTGTCCGTAACACCTAAGTTCGGGCTTTCTTAATCGGCAATATCAATTATCTAATAACACCGTTTTTCCTCTCCCAGATGCATTAGTTTAAATACTACCTACTTGGTGTGTTACTTACCTCTTAGATAATTTGATAGTACAAGAACGTACTACCACTAAGCTCAGATGCACATATTCTTTTGGAGTAGCAAG--------AAACTAAACAAAATTGTTGCTACCAATACAAGGTAG--GTAGTTTGACTGTACAAGGACAAACACTATGATTGTCCACCAATAGCAGGAAGTTGACAGAAAGTCTCCTGGAGCTCGTGTAAAAAATTGTAGCATTTTAACCAAAAAT
Ncarolinensis_Grandfather_N218 --------------ATTGATTTTTTTTGGTGTCTATCAGTTTGCTCTATAAGTGTGACTACCAAATTAGGCCCTAGGACAAACGAAAAATTAAACAAGGATTACATTTGGGCGTCAGTTTGCAAACCTTGGCAAATAAAAAGGGC-----------AGAGTTCGCAAACGTTACGACTAAATCTAAACTTTAACTTGAAATGAAAGTATCATTACTACAACTTCTTCTATGCTTTTGTTGATATGTGGATGTAAACAAGATGGCGTCGAACGCATACGGTGTGGATGATTTAGTTTATAGTGTCACCTTATATCGTTCACGCCGTCTTATATTTCATGGCTATGTTGGACCTTTTCTTATTTTATACCTCATCTGGTTTTATATCTGGTCACTTCGTTATGGAGTTTCAGAGTTTTTTGAAGCCGGCATGATAGCTCTGGCCTTCATAGGGTTTATACAAGTTCTGACGTGTCTTTTTTGCCATTGGTCTGTTCACATTCGATGTCTATTATCTTGTAATAAAGTAAGT-------GTTGAAACTCTTACTTTCATATTCAAGTTTAAAAAATTCATACAAATGAAATTGAACTTTTTTCGTTGCGGTTTGTCCTAAACACCCATGTTCGGGCATTGTTAATTAGCAATATCAAGTATCTAATAACACCTTTTTTCCTCTCCCAAATGCATTAGTTTAAATACTATCTACTTGGTGTGTTACTTACCTCTTAGGTAATTTGATAGTACAAGAACGTACTACCACTAAGCTCAGATGTACAAATTCTTTTGGAGTA-CAAGAACTAAAGAAACTAAACAAAATTGTTGCTACCAATACAAGATAGCAGTAGTTTGACTGTACAGGAACAAACAATACGATTGTCAACCAATAGCAGGAAGTTGACAGAAAGTCCCCTAGAGCTCATGTAAAAAATTGTAGCATTTTAACCGAAAAT
Ncarolinensis_LinvilleCaverns_N227 -------------------------------------------------------------------------------AAACGAAAAATTAAACAAGGATTACATTTGAGCGTCAGTTTGCAAACCTTGGCAAATAAAAAGGGCTTGAGTCCA-CAGAGTTCGCAAACGTTACGACTAAATCTAAACTTTAACTTGAAATGAAAGTATCATTACTACAACTTCTTCTATGCTTTTGTTGATATGTGGATGTAAACAAGATGGCGTCGAACGCATACGGTGTGGATGATTTAGTTTATAGTGTCACCTTATATCGTTCACGCCGTCTTATATTTCATGGCTATGTTGGACCTTTTCTTATTTTATACCTCATCTGGTTTTATATCTGGTCACTTCGTTATGGAGTTTCAGAGTTTTTTGAAGCCGGCATGATAGCTCTGGCCTTCATAGGGTTTATACAAGTTCTGACGTGTCTTTTTTGCCATTGGTCTGTTCACATTCGATGTCTATTATCTTGTAATAAAGTAAGT-------GTTGAAACTCTTACTTCCATATTCAAGTTTAAAAAATTCACACAAATGAAATTGAACTTTTTTCGTTGCGGTTTGTCCTAAACACCC--------------------------------------------------------------------------------------------------------------------------------------------------------------------------------------------------------------------------------------------------------------------------------------------------------------------------------------------
Ncarteri_English_N031 --------------ATTGATTTTTTTTGACGTTTATCGGTTTGCTCTATG-----GACTACCAAATTAGGCCCTATGAGAAAGGAAAACTTAAACAA------CATTTGGGCGTCAGTTTGCAAACCTTGCGAAATAAAAAGGGC-TTGCATCGACAGAGTTCGCAAACATTACGACTAAATCTAAACTTCAATTTGAAATGAACGTATCATTACTACAACTTCTTCTATGCTTTTGTTGATATGTGGATGTAAACAAGATGGCGTCGAAGGCATACGGTGTGGATGATTTAGTTTATAGTGTCACCTTATATCGTTCACGCCGTCTTATATTTCATGGCTATGTCGGACCATTTCTTATTTTATACCTCATTTGGTTTTATATCTGGTCACTTCGTTATGGAGTTTCAGAGTTTTTTGAAGCCGGCATGATAGCTCTGGCCTTCATAGGGTTTATACAAGTTCTGACGTGTCTTTTTTGCCATTGGTCTGTTCACATTCGATGTCTATTATCTTGTAATAAAGTAAGT-------GTTGAAACTCTTACCTCCATATTCAAGCTTAAAAAATTAGCACAAATGAAATTCAACTTTTTACCTGGCGGTTTGTCCTAAACACCTAAGTTCGGGCTTTCTTAATTGGCAATATCAATTATCTAATAACACCTTTTTTCCTCTCCCAAATGGATTAGTTTAAATACTACCTACTTGGTGTGTTAATTACCTCTTAGCTTATTTGATAGTACAAGAACGTACTACCAGTAAGCTCAGATGCACAAATTCTTTTGGAGTAGCAAGAACGAAAGAAACTAAACAAAATTGTTGCTACTAATACAAGGTAGCA-----------------------------CGATTGTCAACCAATAGCAGGAAGTTGACAGAAAGTCCCCTAGAGGTCATGTAAAAAATTGTAGTATTTTAACCAAAAAT
Ncarteri_LaurelCave_nearTYPE_N0296 CGATTTTTAATTTTATTGATTTTTTTTTACGTTTATCGGTTTGCTCTATG----TGACTACCAAATTAGGCCCTAGGAGAAAGGAAAACTTAAACAA------CATTTGGGCGTCAGTTTGCTAACCTTGCGGAATTAAAAGGGC-TTGTACCAACAGAGTTCGCAAACATTACGACTAAATCTAAACTTCAATTTGAAATGAAAGTATCATAACTACAACTTCTTCTATGCTTTTGTTGATATGTGGATGTAAACAAGATGGCGTCGAATGCATACGGTGTGGATGATTTAGTTTATAGTGTCACCTTATATCGTTCACGCCGTCTTATATTTCATGGCTATGTCGGACCATTTCTTATTTTATACCTCATTTGGTTTTATATCTGGTCACTTCGTTATGGAGTTTCAGAGTTTTTTGAAGCCGGCATGATAGCTCTTGCCTTCATAGGGTTTATACAAGTTCTGACGTGTCTTTTTTGCCATTGGTCTGTTCACATTCGATGTCTATTATCTTGTAATAAAGTAAGT-------GTTCAAACTCTTACCTCCATATTCAAGCTTAAAAAATTCGCGAAAATGAAATTAAACTTTTTACCTGGCGGTTTGTCCTAAACACCTAAGTTCGGGCTTTCTTAATTGGCAATATCAATTATCTAATAACACCTTTTTTCCTCTCCCAAATGGATTAATTTAAATACTACCTACTTGGTGTGTTAATTACCTCTTAGCTTATTTGATAGTACAAGAACGTACTACCAGCAAGCTCAGATACACAAATTCTTTTGGAGTAGCAAGAACTAAAGAAACTAAACAGAATTGTTGCTACTAATACAAGGTAGCA-----------------------------CGATTGTCAACCAATAGCAGGAAGTTGACAGAAAGTCCTCTAGAGGTCATGTAAAAAATTGTAACATTTTAACCAAAAAT
Ncarteri_PilotMtn_G2185 CGAACATAACGTTC------TTTTTT-----------ACGTCTCCAAATAAGTGTGACTACCAAATTAGGCCCTAGGAGAAACGAAACTT-ACACAAGGATTACATTTGGGAGTCAGTATGCAAACCTTGCCAAATAAAAAGGGCTTGGCACCATCAGAGTTCACAAACGTTACG-------CTAAACTTCAACTTGAAATGAAAGTATCATTACTACTACTTCTTCTATGCTTTTGTTGATATGTGGATGTAAACAAGATGGCGTCGAACGCATACGGTGTGGATGATTTAGTTTATAGTGTCACCTTATATCGTTCACGCCGTCTTATATTTCATGGCTATGTCGGACCTTTTCTTATTTTATACCTCATTTGGTTTTATATCTGGTCACTTCGTTATGGAGTTTCAGAGTTTTTTGAAGCCGGCATGATAGCTCTGGCCTTCATAGGGTTTATACAAGTTCTGACGTGTCTTTTTTGCCATTGGTCTGTTCACATTCGATGTCTATTATCTTGTAATAAAGTAAGTATTGAGTGTTGAAACTCTTACCTCCATATTCAAGCTTAAAAAATTCAC---AATGAAATTAAGCTTTTTACGTGGCGGTTTGTCCTAAACACCTAAGTTCGGGCTTTCTTAATTGGCCATATCAATTATCTAATAACACCTTTTTTCCTCTCCCAAATGAATTAGTTTAAATACTACCTCCTTGGTGTGTTAATTACCTCTTAGCTAATTTGATAGTACAAGAACGTACTGCCACTAAGCTCAGATGCACAAATTCTTTTGGAGTAGCAAGAACTAAAGAAACTAAACAAAATTGTTGCTACTAATACAAGGTAGCA-----------------------------CGATTGTCAACCAATAGCAGGAAGTTGACAGAAAGTCCCCTAGAGCTCATGTAAAAAATTGTAGCATTTTAACCAAAAAT
Ncarteri_Pitchfork_N363 CTGATCTGGTTACC------TGTTTTTGTTGTGGGTGAGTTTCTCCCATAAGTGTGACTACCAAATTAGACTCTAGGAGAAACGAAAACTTAAACAAGGATTACATTTGGGCGTCAGTTTGCAAACCTTGTCAAATAAAAAGGGC-TTGCACCAATATAGTGCGCAAACGTTACGACTAAATCTAAACTTCAACTTAAAATGAAAGTATCATTACTACAACTTCTTCTATGCTTTTGTTGATATGTGGATGTAAACAAGATGGCGTCGAACGCATACGGTGTGGATGATTTAGTTTATAGTGTCACCTTATATCGTTCACGCCGTCTTATATTTCATGGCTATGTCGGACCTTTTCTTATTTTATACCTCATTTGGTTTTATATCTGGTCACTTCGTTATGGAGTTTCAGAGTTTTTTGAAGCCGGCATGATAGCTCTGGCTTTCATAGGGTTTATACAAGTTCTGACGTGTCTTTTTTGCCATTGGTCTGTTCACATTCGATGTCTATTATCTTGTAATAAAGTAAGTATTGAGTATTGAAACTCTTACCTCCATATTCAAGCTTAAAAAATTCACACAAATTTAATTAAACTTTTTACGTGGCGGTTTATCCTAAACACCTAAGTTCGGGCTTTTTTAATTGGCAATATCAATTACCTAATAACACC-TCTTTCCTCTCCCAAATGCATTAGTTTAAATACTACCTACTTGGTGTGTTAATTACCTCTTAGCTAATTTGATAGTACAAGAACGTACAAC---TAAGCTCAGATGCACAAATTCTTTTGGAGTAGCAAG--------AAACTAAACAAAATTGTTGCTACCAATACAAG-------------------------------------------------------------------------------------------------------------------
Ncarteri_WeberCty_N1044 CGATTTTTAATTTTACTGATTTTTTTTGACGTTTATCGGTTTGCTCTATG----TAACTACCAAATTAGGCCCTAGGAGAAAGGAAAACTTAAACAA------CATTTGGGCGTCAGTTTGCAAACCTTGCGAAATAAAAAGGGC-CTGCAGCAACAGAGTTCACAAACGTTACGACTAAATCTAAACTTCAACTTGAAATGAAAGTATCATTACTACAACTTCTTCTATGCTTTTGTTGATATGTGGATGTAAACAAGATGGCGTCGAACGCATACGGTGTGGATGATTTAGTTTATAGTGTCACCTTATATCGTTCACGCCGTCTTATATTTCATGGCTATGTCGGACCTTTTCTTATTTTATACCTCATTTGGTTTTATATCTGGTCACTTCGTTATGGAGTTTCAGAGTTTTTTGAAGCCGGCATGATAGCTCTGGCCTTCATAGGGTTTATACAAGTTCTGACGTGTCTTTTTTGCCATTGGTCTGTTCACATTCGATGTCTATTATCTTGTAATAAAGTAAGTATTGAGTGTTGAAACTCTTACCTCCATATTCAAGCTTAAAAAATTCAC---AATGAAATTAAGCTTTTTACGTGGCGGTTTGTCCTAAACACCTAAGTTCGGGCTTTCTTAATTGGCCTTATCAATTATCTAATAACACCTTTTTCCCTCTCCCAAATGAATTAGTTTAAATACTACCTACTTGGTGTGTTAATTACCTCTTAGCTAATTTGATAGTACAAGAACGTACTACCACTAAGCTCAGATGCACAAATTCTTTTGGAGTAGCAAGAACTAAAGAAACTAAACAAAATTGTTGCTACTAATACAAGGTAGCA-----------------------------CGATTGTCAACCAATAGCAGGAAGTTGACAGAAAGTCCTCTAGAGCTCATGTAAAAAATTGTAGCATTTTAACCAAAAAT
Ncarteri_div__RainbowCave_G2089 ------------------------------------------------------------------------------------------TAAACAAGGATTACATTTGGGCGTTAGCCAG-AAGTCTTGCGAAATAGAAAGGGCTTTTTCCCCACAGAGTTCACAAACGTAACGACTAAATCTGAACTTTAACTTGAAATGAAAGTATCATTACTACAACTTCTTCTATGCTTTTGTTGATATGTGGATGTAAACAAGATGGCGTCGAACGCATACGGTGTGGATGATTTAGTTTATAGTGTCACCTTATATCGTTCACGCCGTCTTATATTTCATGGCTATGTCGGACCTTTTCTTATTTTATACCTCATTTGGTTTTATATCTGGTCACTTCGTTATGGAGTTTCAGAGTTTTTTGAAGCCGGTATGATAGCTCTGGCCTTCATAGGGTTTATACAAGTTCTGACGTGTCTTTTTTGCCATTGGTCTGTTCACATTCGATGTCTATTATCTTGTAATAAAGTAAGTATTGAGTGTTGAAACTCTTACTTCCATATTCAGGTTTAAAAAATTCACACAATAGAAATTGAACTTTTTTCGTGGTGGTTTATCATA---------------------------------------------------------------------------------------------------------------------------------------------------------------------------------------------------------------------------------------------------------------------------------------------------------------------------------------------------
Ncherokee_BallhootScar_N193 TCTATTTAATGGTTTTTCGTTTTTTTTATGGTCTATCGGTTTGCCCTATT------TCTACGAAATTTTCCGTTTAAAAAAATAAAATGATGAATGAGAATTACATTTGGGCGTCAGTTTGCAAACCTTGCCAAATAAAAAGGGCTTGGTTCCCACAGAGTTCGCAAACGTTACGACTAAATCTAAACTTTAACTTGAAATGAAAGTATCATTACTACAACTTCTTCTATGGTTTTGTTGATATGTGGATGTAAACAAGATGGCGTCGAACGCATACGGTGTGGATGATTTAGTTTATAGTGTCACCTTATATCGTTCACGCCGTCTTATATTTCATGGCTATGTCGGACCTTTTCTTATTTTATACCTCATTTGGTTTTATATCTGGTCACTTCGTTATGGAGTTTCAGAGTTTTTTGAAGCCGGCATGATAGCTCTGGCCTTCATAGGGTTTATACAAGTTCTGACGTGTCTTTTTTGCCATTGGTCTGTTCACATTCGATGTCTATTATCTTGTAATAAAGTAAGTATTGAGTGTTGAAACTCTTACTTCCATATTCAAGTTTAAAAAATTCCCACAAATGAAATTGAACTTTTTTCGTTGTGGTTTGTCTTAAACACCTAGGTTCGGGCTTTCTTAATTGGCAATATCAATTATCTAATAACACCTTTTTTCCTCTCCCAAATGCATTAGTTTAAATACTACCTACTTGGTGTGTTACTTACCTGAGAGGTACGTAACT-------------------------CTCAGATGCACAAATTCTTTTGGAGTAGCAAG--------AAACTAAACAAAATTGTTGCTAC-----CAAGATAGCAGTAGTTTGACTGTACAAGAACAAATAATACGATTGTCAACCAATAGCAGGAAGTTGTCAGAAAGTCCCCTAGAGCTCATGTAAAAAATTGTAGCATTTTAACCGAAAAT
Ncherokee_BalsamMtn_N891 CGTATCTAACTTCCATTGATGTTTTTTGACGTCTATCGGTTTGCTTTATAAGTGTGACTACCAAATTAGGCCCTAGGAGAAACGAAAAATTAAACAAGGATTACATTTGGGCGTCAGTTTGCAAACCTTGCCAAATAAAAAGGGCTTGGTTCCCACAGAGTTCGCAAACGTTACGACTAAATCTAAACTTTAACTTGAAATGAAAGTATCATTACTACAACTTCTTCTATGCTTTTGTTGATATGTGGATGTAAACAAGATGGCGTCGAACGCATACGGTGTGGATGATTTAGTTTATAGTGTCACCTTATATCGTTCACGCCGTCTTATATTTCATGGCTATGTCGGACCTTTTCTTATTTTATACCTCATTTGGTTTTATATCTGGTCACTTCGTTATGGAGTTTCAGAGTTTTTTGAAGCCGGCATGATAGCTCTGGCCTTCATAGGGTTTATACAAGTTCTGACGTGTCTTTTTTGCCATTGGTCTGTTCACATTCGATGTCTATTATCTTGTAATAAAGTAAGTATTGAGTGTTGAAACTCTTACTTCGATATTCAAGTTTAAAAAATTCACACAAATGAAATTGAACTTTTTTCGTTGTGGTTTGTCCTAAACTCCTAAGTTCGGGCTTTCTTAATTGGCAATATCAATTATCTAATAACACCTTTTTTCCTCTCCCAAATGCATTAGTTTAAATACTACCTACTTGGTGTGTTACTTACCTGAGAGGTACGTAACT-------------------------CTCAGATGCACAAATTCTTTTGGAGTGGCAAG--------AAACTAAACAAAATTGTTGCTACCAATACAAGATAGCAGTAGTTTGACTGTACAAGAACAAACAAAACGATTGTCAACCAATAGCAGGAAGTTGTCAGAAAGTCCCCTAGAGCTCATGTAAAAAATTGTGGCATTTTAACCAAAAAT
Ncherokee_SIndianCrk_N681 -----------------------------------------------------------------------------------------------------------------TCAGTTTGCAAACCTTGCCAAATAAAAAGGGCTTGGGTCCCACAGAGTTCGCAAACGTTACGACTAAATCTAAACTTTAACTTGAAATGAAAGTATCATTACTACAACTTCTTCTATGCTTTTGTTGATATGTGGATGTAAACAAGATGGCGTCGAACGCATACGGTGTGGATGATTTAGTTTATAGTGTCACCTTATATCGTTCACGCCGTCTTATATTTCATGGCTATGTCGGACCTTTTCTTATTTTATACCTCATTTGGTTTTATATCTGGTCACTTCGTTATGGAGTTTCAGAGTTTTTTGAAGCCGGCATGATAGCTCTGGCCTTCATAGGGTTTATACAAGTTCTGACGTGTCTTTTTTGCCATTGGTCTGTTCACATTCGATGTCTATTATCTTGTAATAAAGTAAGTATTGAGTGTTGAAACTCTTACTTCCATATTCAAGTTTAAAAAATTCACACAAATGAAATGGAACTTTTTTCGTTGTGGTTTGTCCTAAACACCTAAGTTCGGGCTTTCTTAATTGGCAATATCAATTATCTAATAACACCTTTTTTCCTCTCCCAAATGCGTTAGTTTAAATACTACCTACTTGGTGTGTTACTTACCTGAGAGGTAAGTAACT-------------------------CTCAGATGCACAAATTCTTTTGGAGTAGCAAG--------AAACTAAAC------------------------------------------------------------------------------------------------------------------------------------------
Ncooperi_BeaverCrk_N1002 --------------------------------------------------------------------GGCCCTAGGAGAAACTAAAACTTAAACAAGGATTACATTTGGACGTCAGTTTGC-AACCTTGCCAAATAAAGGGGGCTTGGCACCA--AGAGTTCGCAAACGTTACGACTAAATCTAAACTTCAACTTGAAATGAAAGTATCATTACTACAACTTCTTCTATGCTTTTGTTGATATGTGGATGTAAACAAGATGGCGTCGAACGCATACGGTGTGGATGATTTAGTTTATAGTGTCACCTTATATCGTTCACGCCGTCTTATATTTCATGGCTATGTCGGACCTTTTCTTATTTTATACCTCATTTGGTTTTATATCTGGTCACTTCGTTATGGAATTTCAGAGTTTTTTGAAGCCGGCATGATAGCTCTGGCCTTCATAGGATTTATACAAGTTCTGACGTGTCTTTTTTGCCATTGGTCTGTTCACATTCGATGTCTATTATCTTGTAATAAAGTAAGTATTGAGTGTTGAAACTCTTACCTCCATATTCAAGCTTAAAAAATTCACACAAATGAAATTAAACTTTTTACGTGGCGGTTTGTCCTAAACACCTAAGTTCGGGCTTTCTTAATTGGCAATATCAATTATCTAATAACACCTTTTTTCCTCTCCCAAATGCATTTGTTTAAATACTACCTACTTGGTGTGTTAATTACCTCTTAGATAATTTGATAGTACTAGAATGTACTACTACTAAGCTCAGATGCACAAATTCTTTTGGAGTAGCAAGAAC--------------------------------------------------------------------------------------------------------------------------------------------------------
Ncooperi_BrasstBald_N824 --------------------------------------------------------------------------------------------------------ATTTGGACGTCAGTTTTC-AACCTTGCCAAATAAAGGGGGCTTGGCACCG--AGAGTTCGCAAACGTTACGACTAAATCTAAACTTCAACTTGAAATGAAAGTATCATTACTACAACTTCTTCTATGCTTTTGTTGATATGTGGATGTAAACAAGATGGCGTCGAACGCATACGGTGTGGATGATTTAGTTTATAGTGTCACCTTATATCGTTCACGCCGTCTTATATTTCATGGCTATGTCGGACCTTTTCTTATTTTATACCTCATTTGGTTTTATATCTGGTCACTTCGTTATGGAATTTCAGAGTTTTTTGAAGCCGGCATGATAGCTCTGGCCTTCATAGGATTTATACAAGTTCTGACGTGTCTTTTTTGCCATTGGTCTGTTCACATTCGATGTCTATTATCTTGTAATAAAGTAAGTATTGAGTGTTGAAACTCTTACCTCCATATTCAAGCTTAAAAAATTCACACAAATGAAATTAAACTTTTTACGTGGCGGTTTGTCCTAAACACCTAAGCTCGGGCTTTCTTAATTGGCAATATCAATTATCTAATAACACCTTTTTTCCTCTCCCAAATGCATTTGTTTAAATACTACCTACTTGGTGTGTTAATTACCTCTTAGATAATTTGATAGTACTAGAATGTACTACCACTAAGCTCAGATGCACAAATTCTTTTGGAGTAGCAAGAACTAAAGAAACTAAACAAAATTGTTGCTACCAATACAAGATAGCAGTAGTTTGACTGTACAAGAACAAATAATACGATTGTCAACCAATAGC--------------------------------------------------------------
Ncooperi_CheoahDam_N1122 ------------------------------------------GCTCTATAAGTGTGACTACCAAATTAGGCCCTAGGAGAAACTAAAACTTAAACAAGGATTACATTTGGACGTCAGTTTGC-AACCTTGCCAAATAAAGGGGGCTTGGCACCA--AGAGTTCGCAAACGTTACGACTAAATCTAAACTTCAACTTGAAATGAAAGTATCATTACTACAACTTCTTCTATGCTTTTGTTGATATGTGGATGTAAACAAGATGGCGTCGAACGCATACGGTGTGGATGATTTAGTTTATAGTGTCACCTTATATCGTTCACGCCGTCTTATATTTCATGGCTATGTCGGACCTTTTCTTATTTTATACCTCATTTGGTTTTATATCTGGTCACTTCGTTATGGAATTTCAGAATTTTTTGAAGCCGGCATGATAGCTCTGGCCTTCATAGGATTTATACAAGTTCTGACGTGTCTTTTTTGCCATTGGTCTGTTCACATTCGATGTCTATTATCTTGTAATAAAGTAAGTA-------TTGAAACTCTTACCTCCATATTCAAGCTTAAAAAATTCAAACAAATGAAATTAAACTTTTTACGTGGCGGTTTGTCCTAAACACCTAAGTTCGGGCTTTCTTAATTGGCAATATCAATTATCTAATAACACCTTTTTTCCTCTCCCAAATGCATTTGTTTAAATACTACCTACTTGGTGTGTTA----------------------------------------------------------A-------------------------------------------------------------------------------------------------------------------------------------------------------------------------------
Ncooperi_NantRiverGorge_N682 --------------ATTGATTTTTTTTGGCGTCTATCGGTTTGCTCTATAAGTGTGACTACCAAATTAGGCCCTAGGGGAAACGAAAACTTAAACAAGGATTACATTTGGGCGTCAGTTTGC-AACCTTGCCAAATAAAGGGGGCTTGGCACCA--AGAGTTCGCAAACGTTACGACTAAATCTAAACTTTAACTTGAAATGAAAGTATCATTACTACAACTTCTTCTATGCTTTTGTTGATATGTGGATGTAAACAAGATGGCGTCGAACGCATACGGTGTGGATGATTTAGTTTATAGTGTCACCTTATATCGTTCACGCCGTCTTATATTTCATGGCTATGTCGGACCTTTTCTTATTTTATACCTCATTTGGTTTTATATCTGGTCACTTCGTTATGGAATTTCAGAGTTTTTTGAAGCCGGCATGATAGCTCTGGCCTTCATAGGATTTATACAAGTTCTGACGTGTCTTTTTTGCCATTGGTCTGTTCACATTCGATGTCTATTATCTTGTAATAAAGTAAGTATTGAGTGTTGAAACTCTTACCTCCATATTCAAGCTTAAAAAATTCACACAAATGAAATTAAACTTTTTACGTGGCGGTTTGTCCTAAACACCTAAGTTCGGGCTTTCTTAATTGGCAATATCAATTATCTAATAACACCTTTTTACCTCTCACAAATGCATGAGTTTAAATACTACCTACTTGGTGTGTTAATTACCTCTTAGCTAATTTGATAGTACTAGAATGTACTACCACTAAGCTCAGATGCACAAATTCTTTTGGAGTAGCAAGAACTAAAGAAACTAAACAAAATTG-----------------------------------------------------------------------------------------------------------------------------------
Ncooperi_RockCrRoad_N1160 CTTATCTAACTTCCATTGATTTTTTTTGACGTCTATCGGTTTGCTCTATAAGTGTGACTACCAAATTAAGCCCTAGGAGAAACGAGAACTTAAACAAGGATTACATTTGGGCGTCAGTTTGC-AACCTTGCCAAATAAAGGGGGCTTGGCACCA--AGAGTTCGCAAACGTTACGACTAAATCTAAACTTCAACTTGAAATGAAAGTATCATTACTACAACTTCTTCTATGCTTTTGTTGATATGTGGATGTAAACAAGATGGCGTCGAACGCATACGGTGTGGATGATTTAGTTTATAGTGTCACCTTATATCGTTCACGCCGTCTTATATTTCATGGCTATGTCGGACCTTTTCTTATTTTATACCTCATTTGGTTTTATATCTGGTCACTTCGTTATGGAATTTCAGAGTTTTTTGAAGCCGGCATGATAGCTCTGGCCTTCATAGGATTTATACAAGTTCTGACGTGTCTTTTTTGCCATTGGTCTGTTCACATTCGATGTCTATTATCTTGTAATAAAGTAAGTATTGAGTGTTGAAACTCTTACTTCCATATTCAAGCTTAAAAAATTCACACAAATAAAATAAAACTTTTTACGTGGCGGTTTGTCCTAAACACCTAAGTTCGGGCTTTCTTAATTGGCAATATCAATTATCTAATAACACCTTTTTTCCTCTCCCAAATGCATTAGTTTAAATACTACCTACTTGGTGTGTTAATTACCTCTTAACTAATTTGATAGTACTAGAATGTACTACCACTAAGCTCAGATGCACAAATTCTTTTGGAGTAGCAAGAACTAAA-AAACTAAACAAAATTGTTGCTACCAATACAAGATAGCA-------------------------------------------------------------------------------------------------------------
Ncoylei_Apalachia_N1195 CGTATCTAACTTCCATTGCTTTTTTTCGACGTCTATCGGTTTGCTCTATAAGTGTGACTACCAAATTAGGCCCTAGAG-AAACGAAAACTTAAACAAGGATTACATTTGGGCGTCAGTTTGCAAACCTTGCCAAATAAAAAGGGCTTGGCGCCATCAGAGTTTGCAAACGTTACGACAAAATCTAAAATTCAACTTGAAATTAATGTATCATTACTACAACTTCTTCTGTGCTTTTGTTGATATGTGGATGTAAACAAGATGGCGTCGAACGCATACGGTGTGGATGATTTAGTTTATAGTGTCACCTTATATCGTTCACGCCGTCTTATATTTCATGGCTATGTCGGACCTTTTCTTATTTTTTACCTCATTTGGTTTTATATCTGGTCACTTCGTTATGGAGTTTCAGAGTTTTTTGAAGCCGGCATGATAGCTCTGGCTTTCATAGGGTTTATACAAGTTCTGACGTGTCTTTTTTGCCATTGGTCTGTTCACATTCGATGTCTATTATCTTGTAATAAAGTAAGTATTGAGTGTTCAAACTCTTACCTCCATATTCTAGCTTAAAAAATTCACACAAAGGAAATTAAACTTTTTACGTGGTGGTTTGTCCTAAACACCTAAGTTCGGGCTTTCTAAATTGGCAATATCAATTATCTAATAACAACTTTTTTCCTCTCCCAAATGCATTAATTTAAATACTACCTACTTGGTGTGTTAATTACCTCTTAGCTAATTTGATAGTACAAGAACGTAC------TAAGCTCAAATGCACAAATTCTTTTGGAGTAGCAAGAACTAAAGAATCTAAAAAAAATTATTGCTACTAATACAAGGTAGCA-----------------------------CGATTGTCAACCAATAGCAGGAAGTTGACAGAAAGTCCCCTACAGCTCATGTAAAAAATGGTAGCATTTTAACCAAAAAT
Ncoylei_DinkinCove_N1118 CGTATCTAATTTCCATTGCTTTTTTTTGACGTCTATCTGTTTGCTCTATAAGTGTGACTACCAAATTAGGCCCTAGAG-AAACGAAAACTTAAACAAGGATTACATTTGGGCGTCAGTTTGCAAACCTTGCCAAATAAAAAGGGCTTGGCGCCATCAGAGTTTGCAAACGTTACGACAAAATCTAAAATTCAACTTGAAATTAATGTATCATTACTACAACTTCTTCTATGCTTTTGTTGATATGTGGATGTAAACAAGATGGCGTCGAACGCATACGGTGTGGATGATTTAGTTTATAGTGTCACCTTATATCGTTCACGCCGTCTTATATTTCATGGCTATGTCGGACCTTTTCTTATTTTTTACCTCATTTGGTTTTATATCTGGTCACTTCGTTATGGAGTTTCAGAGTTTTTTGAAGCCGGCATGATAGCTCTGGCTTTCATAGGGTTTATACAAGTTCTGACGTGTCTTTTTTGCCATTGGTCTGTTCACATTCGATGTCTATTATCTTGTAATAAAGTAAGTATTGAGTGTTCAAACCCTTACCTCCACATTCAAGCTTAAAAAATTCACGCAAATGAAATTAAACTTTTTACGTGGTGGTTTGTCCTAAACACCTAAGTTCGGGCTTTCTAAATTGGCAATATCAATTATCTAATAATACCTTTTTTCCTCTCCCAAATGCATTAGTTTAAATACTACCTACTTGGTGTGTTAATTACCTCTTAGCTAATTTGATAGTACAAGAACGTAC------TAAGCTCAGATGCACAAATTCTTTTGGAGTAGCAAAAACTAAAGAATCTAAAAAAAATTATTGCTACTAATACAAGGTAGCA-----------------------------CGATTGTCAACCAATAGCAGGAAGTTGACAGAAAGTCCCCTACAGCTCATGTAAAAAATGGTAGCATTTTAACCAAAAAT
Ncoylei_TiptonCreek_N837 CGTATCTAACTTCCATTGCTTTTTTTTGACGTCTATCGGTTTGCTCTATAAGTGTGACTACCAAATTAGGCCCTAGAG-AAACGAAAACTTAAACAAGGATTACATTTGGGCGTCAGTTTGCAAACCTTGCCAAATAAAAAGGGCTTTGCGCCATCAGAGTTTGCAAACGTTACGACAAAATCTAAAATTCAACTTGAAATTAATGTATCATTACTACAACTTCTTCTATGCTTTTGTTGATATGTGGATGTAAACAAGATGGCGTCGAACGCATACGGTGTGGATGATTTAGTTTATAGTGTCACCTTATATCGTTCACGCCGTCTTATATTTCATGGCTATGTCGGACCTTTTCTTATTTTTTACCTCATTTGGTTTTATATCTGGTCACTTCGTTATGGAGTTTCAGAGTTTTTTGAAGCCGGCATGATAGCTCTGGCTTTCATAGGGTTTATACAAGTTCTGACGTGTCTTTTTTGCCATTGGTCTGTTCACATTCGATGTCTATTATCTTGTAATAAAGTAAGTATTGAGTGTTCAAACTCTTACCTCCATATTCAAGCTTAAAAAATTCACACAAATGAAATTAAACTTTTTACGTGGTGGTTTGTCCTAAACACCTAAGTTCGGG-----------------------------------------------------------------------------------------------------------------------------------------------------------------------------------------------------------------------------------------------------------------------------------------------------------------------------------
Ncressleri_AndersonSpringCave_G2075 -------------------------------------------------------------------------------AAACGAAAAATTAAACAAGGATTACATTTGGGCGTTAGTTAAAAAA----ACGAATTAAAAAGGGCTTAGTGCCA-CAGAATTCGAAAACGTAACGACTAAATCTGAACTT------GAAATGAAAGTATCATTACTACAACTTCTTCTATGCTTTTGTTGATATGTGGATGTAAACAAGATGGCGTCGGACGCATACGGTGTGGATGATTTAGTTTATAGTGTCACCTTATATCGTTCACGCCGTCTTATATTTCATGGCTATGTCGGACCTTTTCTTATTTTATACCTCATTTGGTTTTATATCTGGTCACTTCGTTATGGAGTTTCAGAGTTTTTTGAAGCCGGTATGATAGCTCTGGCCTTCATAGGGTTTATACAAGTTCTGACGTGTCTTTTTTGCCATTGGTCTGTTCACATTCGATGTCTATTATCGTGTAATAAAGTAAGT---GAATGTTGAAATTCTTACTTCCATAT-CAAGTTTAAAAAATTCACACAAAAGAAATTGAACTTTTTTCGTGGTGGTTTGACCTAAACACCTATGTTCGGGCTTTCTTAATTGGCAGTATCAATTA----------------------------------------------------------------------------------------------------------------------------------------------------------------------------------------------------------------------------------------------------------------------------------------------------------
Ncressleri_PigeonCave_G2077 --------------------------------------------------------------------------------------------------------------------------------------------------------------------------------------------------------------------------AACTTCTTCTATGCTTTTGTTGATATGTGGATGTAAACAAGATGGCGTCGGACGCATACGGTGTGGATGATTTAGTTTATAGTGTCACCTTATATCGTTCACGCCGTCTTATATTTCATGGCTATGTCGGACCTTTTCTTATTTTATACCTCATTTGGTTTTATATCTGGTCACTTCGTTATGGAGTTTCAGAGTTTTTTGAAGCCGGTATGATAGCTCTGGCCTTCATAGGGTTTATACAAGTTCTGACGTGTCTTTTTTGCCATTGGTCTGTTCACATTCGATGTCTATTATCGTGTAATAAAGTAAGT---GAATGTTGAAATTCTTACTTCCATAT-CAAGTTTAAAAAATTCACACAAAAGAAATTGAACTTTTTTCGTGGTGGTTTGACCTAAACACCTATGTTCGGGCTTTCTTAATTGGCAGTATCAATTATT---TAACACCTTTTTTCTTCTCCCAAATGCATTAGTTTAAATACTACCTACTTGGTGTGTTAGTCACCTATTAGGTAATTTGATAGTACAAGAAAGTACTAC--------------------------------------------------------------------------------------------------------------------------------------------------------------------------------------------------
Ncrosbyi_MtMitchell_N210 --------------------------------------------------------------AAATAAGGCCCTAGGAGAAACGAAAAATTAAACAAGGATTTCCTTTGGGCGCCAGTTTGCAAAATATGCCAAATAAAAAGGGCTTGGAACCAACAGAGTTTGCAAACGTTACGACTAAATCTAAACTTTAACTTGAAATGAAAGTATCATTACTACAACTTCTTCTATGCTTTTGTTGATATGTGGATGTAAACAAGATGGCGTCGAACGCATACGGTGTGGATGATTTAGTTTATAGTGTCACGTTATATCGTTCACGCCGTCTTATATTTCATGGCTATGTCGGACCTTTTCTTATTTTATACCTCATTTGGTTTTATATCTGGTCACTTCGTTATGGAATTTCAGAGTTTTTTGAAGCCGGCATGATAGCTCTGGCCTTCATAGGGTTTATACAAGTTCTGACGTGTCTTTTTTGCCATTGGTCTGTTCACATTCGATGTCTATTATCTTGTAATAAAGTAAGTATTGAGTGTTGAAACTCTTACTTACATATTCAAGTTTAAAAAATTCACACAAATGAAATTGAACGTTTGGCGTGGCGGTTTGTTCTAAACACCTAAGTTCGGGCTTTCTTAATTGGCAATATCAATTATCTAATAACACCTTTTTCCCTCTCCCAAATGCATTAGTTTAAATACTACCTACT----------------------------------------------------------------------------------------------------------------------------------------------------------------------------------------------------------------------------------------------------
Ncrosbyi_PricesCrk_N1143 CGTATCTAACTTCCATAGATTTTTTTTGACTTCTATCGGTTTGCTCTATAAGTGTGACTACCAAATTAGGCCCTAAGAGAAAAGAAAAATTAAAAAAGGATTGCATGTTTGCGTCAGTTTGCAAACCTTGCCAAATAAAAAGGGCTTGCAACCCACAGAGTTCACAAACGTTACGACTAAATCTAAACTTTAACTTGAAATGGAAGTATCATTACTACAACTTCTTCTATGCTTTTGTTGATATGTGGATGTAAACAAGATGGCGTCGAACGCATACGGTGTGGATGATTTAGTTTATAGTGTCACCTTATATCGTTCACGCCGTCTTATATTTCATGGATATGTCGGACCTTTTCTTATTTTATACCTCATTTGGTTTTATATCTGGTCACTTCGTTATGGAGTTTCAGAGTTTTTTGAAGCCGGCATGATAGCTCTGGCCTTCATAGGGTTTATACAAGTTCTGACGTGTCTTTTTTGCCATTGGTCTGTTCACATTCGATGTCTATTATCTTGTAATAAAGTAAGTATTGAGTGTTGAAACTCTTACTTCCATATTCAAGTTTAAAAAATTCACACAAATGAAATTGAACTTTCTTCGTGGCGGTTTGTCCGTAACACCTAAGTTCGGGCTTTCTTAATTGGCAATATCAATTATCTAATAACACCGTTTTTCCTCTCCCAGACGCATTAGTTTAAATACTACCTACTTGGTGTGTTACTTACCTCTTAGATAATTTGATAGTACAAGAACGTACTACCACTAAGCTCAGATGCACATATTCTTTTGGAGTAGCAAG--------AAACTAAACAAAATTGTTGCTACCAATACAAGGTAG--GTAGTTTGACTGTACAAGGACAATCAATATGTTTGTCCACCAATAACAGGAAGTTGACAGAAAGTCCCCTGGAGCTCATGTAAAAAATTGTAGCATTTTAACCGAAAAT
Ncrosbyi_ShufordCrk_N1148 --------------ATTGATTTTTTTTTACTTCTATCGGTTTGCTCTATAAGTGTGACTACCAAATAAGGCCCTAGGAGAAACGAAAAATTAAACAAGGATTTCCTTTGGGCGCCAGTTTGCAAAATATGCCAAATAAAAAGGGCTTGGGAACAACAGAGTTTGCAAACGTTACGACTAAATCTAAACTTTAACTTGAAATGAAAGTATCATTACTACAACTTCTTCTATGCTTTTGTTGATATGTGGATGTAAACAAGATGGCGTCGAACGCATACGGTGTGGATGATTTAGTTTATAGTGTCACGTTATATCGTTCACGCCGTCTTATATTTCATGGCTATGTCGGACCTTTTCTTATTTTATACCTCATTTGGTTTTATATCTGGTCACTTCGTTATGGAATTTCAGAGTTTTTTGAAGCCGGCATGATAGCTCTGGCCTTCATAGGGTTTATACAAGTTCTGACGTGTCTTTTTTGCCATTGGTCTGTTCACATTCGATGTCTATTATCTTGTAATAAAGTAAGTATTGAGTGTTGAAACTCTTACTTACATATTCAAGTTTAAAAAATTCACACAAATGAAATTGAACGTTTGTCGTGGCGGTTTGTTCTAAACACCTAAGTTCCGGCTTTCTTAATTGGCAATATCAATTATCTAATAACACCTTTTTTCCTCTCCCAAATGCATTAGTTTAAATACTACCTACTTGGTGTGTTGCTTACCTCTTAGATAATTTGATAGCACAAGAACGTACTACCACTAATCTCAGATGCACATATTCTTTTGGAGTAGCAAG--------AAACTAAACAAAATTGTTGCTACCAATACAAGGTAGCAGTAGTTTGACTGTACAAGAACAAACAATACGATTGTCAACCAATAGCAGGAAGTTGACA--AAGTCCCCAAGAGCTCATGTAAAAAATTGTAGCATTTTAACCAAAAAT
Ndellingeri_BullpenBridge_N109 -----------------------------CGCCAATTGGACTTCCCCATAAGTGTGACTACCAAATTAGGCCCTAGGAGAAACGAAAACTTAAACAAGGATTACATTTGGGCGTTAGTTTGCAAACCTTGCCAAATAAAAAGGTCTGGGCAACAAAGGAGTTCGCAAACGTTACGACTAAATCTAAACTTTAACTTGAAATGAAAGTATCATTACTACAACTTCTTCTATGCTTTTGTTGATATGTGGATGTAAACAAGATGGCGTCGAACGCATACGGTGTGGATGATTTAGTTTATAGTGTCACCTTATATCGTTCACGCCGTCTTATATTTCATGGCTATGTCGGACCTTTTCTTATTTTATACCTCATTTGGTTTTATATCTGGTCACTTCGTTATGGAGTTTCAGAGTTTTTTGAAGCCGGCATGATAGCTCTGGCCTTCATAGGGTTTATACAAGTTCTGACGTGTCTTTTTTGCCATTGGTCTGTTCACATTCGATGTCTATTATCTTGTAATAAAGTAAGTATTGAGTGTTGAAACTCTTACCTCCATATTCAAGCTTAAAAAATTCACACAAATGAAATTAAACTCTTTACCTGGCGGTTTGTCCTAAACACCCAAGTTCGGGCTTTCTTAATTGGCAATATGAATTATCTAATAACACCTTTTTTCCTCTCTCAAATGCATTAGTTTAAATACTACCTACTTGGTGTGTTACTTACCTCTTAGGTAATTTGATAGTACAAGAACGTACTACCACTAAGCTCAGATACACAAATTCTTTTGGAGTAGCAAGAACTAAAGAAACTAAACAAAATTGTTGCTACCAATACAAGATAGCAGTAGTATGGCTGTACAAGAACAAACAATACGATTGTCAACCAATAGCAGGAAGTTGACAGAAAGTCCCCTAGAGCTCATGTAAAAAATTGTAGCATTTTAACCGAAGAT
Ndellingeri_WhitewFalls_N887 CGAACATAACGTTCAATTTCCTGTTTTGTCGCCAATTGGACTCCCCCATTAGTGTGACTACCAAATTCGGCCCTAGGAAAAACGAAAACTTAAACAAGGATTACATTTGGGCGTCAGTTTGCAAACCTTGCCAAATAAAAAGGGCTGGGCACCAACAGAGTTCGCAAACGTTACGACTAAATCTAAACTTCAACTTGAAATGAAAGTATCATTACTACAACTTCTTCTATGCTTTTGTTGATATGTGGATGTAAACAAGATGGCGTCGAACGCATACGGTGTGGATGATTTAGTTTATAGTGTCACCTTATATCGTTCACGCCGTCTTATATTTCATGGCTATGTCGGACCTTTTCTTATTTTATACCTCATTTGGTTTTATATCTGGTCACTTCGTTATGGAGTTTCAGAGTTTTTTGAAGCCGGCATGATAGCTCTGGCCTTCATAGGGTTTATACAAGTTCTGACGTGTCTTTTTTGCCATTGGTCTGTTCACATTCGATGTCTATTATCTTGTAATAAAGTAAGTATTGAGTGTTGAAACTCTTACCTCCATATTCAAGCTTAAAAAATTCACACAAATGAAATTAAAC--TCTACCTGGCGGTTTGTCCTAAACACCTAAGTTCGGGCTTTCTTAATTGGCAATATCAATTATCTAATAACACCTTTTTTCCTCTCTCAAATGCATTAGTTTAAATGCTACCTACTTGGTGTGTTACTTACCTCTTAGGTAATTTGATAGTACAAGAACGTACTACCACTAAGCTCAGATACACAAATTCTTTTGGAGTAGCAAGAACTAAAGAAACTAAACAAAATTGTTGCTACCAATACAAGATAGCAGTAGTTTGACTGTACAAGAACAAACAATACGATTGTCAACCAATAGCAGGAAGTTGACAGAAAGTCCCCTAGAGCTCATGTAAAAAATTGTAGCATTTTAACCGAAGAT
Ndilutus_GrassyCreek_N670 ---------------------------------------------------------------------------------------------------------------------------------------------------------------------------------------------------------------------------------------------------------------------------------------TGTGGATGATTTAGTTTATAGTGTCACCTTATATCGTTCACGCCGTCTTATATTTCATGGCTATGTCGGACCTTTTCTTATTTTATACCTCATTTGGTTTTATATCTGGTCACTTCGTTATGGAGTTTCAGAGTTTTTTGAAGCCGGCATGATAGCTCTGGCCTTCATAGGGTTTATACAAGTTCTGACGTGTCTTTTTTGCCATTGGTCTGTTCACATTCGATGTCTATTATCTTGTAATAAAGTAAGTATTGAGTGTTGAAACTCTTACTTCCATATTCAAGTTTAAAAAATTTACACAAATGAAATTGAACTTTTTTCGTTGGGGTTTGTCCTAAACACCTAAGTTCGGGCTTTCTTAATTGGCAATATCAATTATCTAATAACACCTTTTTTCCTCTCCCAAATGCATTAGTTTAAATACTACCTACTTGGTGTGTTACTTACATCTTAGG-----------------------------------------------------------------------------------------------------------------------------------------------------------------------------------------------------------------------------
Ndilutus_StarveRockCave_G3174 CGTATCTAACTTCCATTGAT-TTTTTTGACGTCAATCGGTTTGCTTTAAAAGTGTGACTACCAAATTAGGCCCTGGGAGAAACGAAAAATTAAACAAGGATTACATTTGGGCGTCAGTTTGCAAACCTTGCGAAATAAAAAGGGCTTGTTTCCCATAGAATTCGGAAACGTTACGACTAAATCTAAACTTTCACTTGAAATGAAAGTATCATTACTACAACTTCTTCTACGCTTTTGTTGATATGTGGATGTAAACAAGATGGCGTCGAACGCATACGGTGTGGATGATTTAGTTTATAGTGTCACCTTATATCGTTCACGCCGTCTTATATTTCATGGCTATGTCGGACCTTTTCTTATTTTATACCTCATTTGGTTTTATATCTGGTCACTTCGTTATGGAGTTTCAGAGTTTTTTGAAGCCGGCATGATAGCTCTGGCCTTCATAGGGTTTATACAAGTTCTGACGTGTCTTTTTTGCCATTGGTCTGTTCACATTCGATGTCTATTATCTTGTAATAAAGTAAGTATTGAGTGTTGAAACTCTTACTTCCATATTCAAGTTTAAAAAATTTACACAAATGAAATTGAACTTTTTTCGTTGGGGTTTGTCCTAAACACCTAAGTTCGGGCTTTCTTAATTGGCAATATCAATTATCTAATAACACCTTTTTTCCTCTCCCAAATGCATTAGTTTAAATACTACCTACTTGGTGTGTTACTTACATCTTAGGTAAGTAACT-------------------------CTCAGATGCACAAATTCTTTTGAAGTAGCAAG--------AAACTAAACAAAATTGTTGCTACCAATACAAGATAGCAGTAGTTTGACTGTACAAGAACAAACAATACGATTGTCAACCAATAGCAGGCAGTTGACAGAAAGTCTCCTGGAGCTCATGTAAAAAATTGTAGCATTTTAACCGAAAAT
Nfridelli_LittlePigeon_N262 CTCCCCCCTCAGTCTCCGAGTTTTCTGTGCGTTTATTGGGCTGTGTTAGGGTTGCTGTAACTGGCTTCCTTTTCAGAAGTGGCGACAGATCAATCCATGACCACACTTAGGCGTCTGTTTGC-AATCTTGCCAAATAAAGGGGGCTTGGCACCAACAGAGTTCGCAAACGTTACGACTAAATCTAAACTTCAACTCGAAATGAAAGTATCATTACTACAACTTCTTCTACGCTTTTGTTGATATGTGGATGTAAACAAGATGGCGTCGAACGCATACGGTGTGGATGATTTAGTTTATAGTGTCACCTTATATCGTTCACGCCGTCTTATATTTCATGGCTATGTCGGACCTTTTCTTATTTTATACCTCATTTGGTTTTATATCTGGTCACTTCGTTATGGAGTTTCAGAGTTTTTTGAAGCCGGCATGATAGCTCTGGCCTTCATAGGATTTATACAAGTTCTGACGTGTCTTTTTTGCCATTGGTCTGTTCACATTCGATGTCTATTATCTTGTAATAAAGTAAGTATTGAGTGTTGAAACTCTTACCTCCATATTCAAGCTTAAAAAATTCACACAAATGAAATTAAACTTTTTACGTGGCGGTTTGTCCTAAACACCTAAGTTCGGGCTTTCTTAATTTGCAATGTCAATTATCTAATAACACCTTTTTTCCTCTCCCAAATGCATTAGTTTAAATACAACCTACTCGGTGTGTTAATTACCTCTTAGCTAATTTGATAGTACTAGAATGTACTACCACTAAGCTCAGATGCACAAATTCTTTTGGAGTAGCAAGAACCAAAGAAACTAAACAAAATTGTTGCTACCAATACAAGATAGCAGTAGTTTGACTGTACAAGAACAAATAATACGATTGTCAACCAATAGCAGGAAGTTGACAGAAAGTCCCCTAGAG----------------TAGCATTTTAACCGAAGAT
Nfurtivus_HugdenBranch_G3175 --------ACTTCCATTGATTTTTTTGGACGTCTATCGGTTTGCTCTGTAAGTGTGACTACCAAATTAGGTCCTAGGAGAAACGAAAACTTAAACAAGGATTACATTTGGGCGTCAGTTATCAAACCTTGCCAAATAAAAAGGGCTTGGCACCA-CAGAGTTCTCAAACGTTACGACTAAATCTAAACTTCAACTTGAAATGAAAGTATCATTACTACAACTTCTTCTATGCTTTTGTTGATATGTGGATGTAAACAAGATGGCGTCGAACGCATACGGTGTGGATGATTTAGTTTATAGTGTCACCTTATATCGTTCGCGCCGTCTTATATTTCATGGCTATGTCGGACCTTTTCTTATTTTATACCTCATTTGGTTTTATATCTGGTCACTTCGTTATGGAGTTTCAGAGTTTTTTGAAGCCGGCATGATTGCTCTGGCCTTCATAGGGTTTATACAAGTTCTGACGTGTCTTTTTTGCCATTGGTCTGTTCACATTCGATGTCTATTATCTTGTAATAAAGTAAGTATTGAATGTTGAAACTCTTACCTCCATATTCAAACTTAAAAAATTCACACAAATGAAATTAAACTTTTTACATGGCAGTTTGTCCTAAACACTTAAGTTCGGGCTTTCTTAAGTGGCAATATCAATTATCTAATAACACCTTTTTTCCTCTCCCAAATGCATTAGTTTAAATACTACCTACTTGGTGTGTTAATTACCTCTTAGCTAATTTGATTGTACAAGAACGTACTACCACTAAGCTCAGATGCACAAATTCTTTTGGAGTAGCAAGAACTAAAGAAACTAAACAAAATTGTTGCT------------------------------------------------------------------------------------------------------------------------------
Nfurtivus_RaccoonMtn_N1026 CGTATCTAACTTCCATTGATTTTTTTGGACGTCTATCGGTTTGCTCTGTAAGTGTGACTACCAAATTAGGTCCTAGGAGAAACGAAAACTTAAACAAGGATTACATTTGGGCGTCAGTTATCAAACCTTGCCAAATAAAAAGGGCTTGGCACCA-CAGAGTTCTCAAACGTTACGACTAAATCTAAACTTCAACTTGAAATGAAAGTATCATTACTACAACTTCTTCTATGCTTTTGTTGATATGTGGATGTAAACAAGATGGCGTCGAACGCATACGGTGTGGATGATTTAGTTTATAGTGTCACCTTATATCGTTCGCGCCGTCTTATATTTCATGGCTATGTCGGACCTTTTCTTATTTTATACCTCATTTGGTTTTATATCTGGTCACTTCGTTATGGAGTTTCAGAGTTTTTTGAAGCCGGCATGATAGCTCTGGCCTTCATAGGGTTTATACAAGTTCTGACGTGTCTTTTTTGCCATTGGTCTGTTCACATTCGATGTCTATTATCTTGTAATAAAGTAAGTATTGAATGTTGAAACTCTTACCTCCATATTCAAACTTAAAAAATTCACACAAATGAAATTAAACTTTTTACATGGCAGTTTGTCCTAAACACTTAAGTTCGGGCTTTCTTAAGTGGCAATATCAATTATCTAATAACACCTTTTTTCCTCTCCCAAATGCATTAGTTTAAATACTACCTACTTGGTGTGTTAATTACCTCTTAGCTAATTTGATTGTACAAGAACGTACTACCACTAAGCTCAGATGCACAAATTCTTTTGGAGTAGCAAG--------AAACTAAACAAAATTGTTGCTACTAATACAAGGTAGCA-----------------------------CGATTGTCAACCATTAGCAGGAAGTTGACAGAAAGTCCCCTAGAGCTCACGTAAAAAATTGTAGCATTTTAACCAAAAAT
Ngertschi_CedarCreek_N351 CGTATCTAACTTCCATTGATTTTTTGTGACTTTTATCGGTTTGCTCTATAAGTGTGACTACCAAATTAGGCCCTAAGAGAAACGAAAAATTAAACAAGGATTGCATGTCGGCGTCAGTTTGGAAACCTTGCCAAATAAAAAGGGCTTGTAACCCACAAAGTTCACAAACGTTACGACTAAATCTAAACTTTAACTTGAAATGGAAATATCACTACTACAACTTCTTCTATGCTTTTGTTGATATGTGGATGTAAACAAGATGGCGTCGAACGCATACGGTGTGGATGATTTAGTTTATAGTGTCACCTTATATCGTTCACGCCGTCTTATATTTCATGGATATGTCGGACCTTTTCTTATTTTATACCTCATTTGGTTTTATATCTGGTCACTTCGTTATGGAGTTTCAGAGTTTTTTGAAGCCGGCATGATAGCTCTGGCCTTCATAGGGTTTATACAAGTTCTGACGTGTCTTTTTTGCCATTGGTCTGTTCACATTCGATGTCTATTATCTTGTAATAAAGTAAGTATTGAGTGTTGAAACTCTTATTTCCATATTCAAGTTTAAAAAATTCACACAAATGAAATTGAACTTTCTTCGTGGCGGTTTGTCCGTAACACCTAAGTTCGGGCTTTCTTAATTGGCAATATCAATTATCTAATAACACCGTTTTTCCTCTCCCAGACGCATTAGTTTAAATACTACCTACTTAGTGTGTTATTTACCTCTTAGATAATTTGATAGTACAAGAACGTACTACCACTAAGCTCAGATGCACATATTCTTTTGGAGTAGCAAG--------AAACTAAACAAAATTGTTGCTACCAATACAAGGTAG--GTAGTTTGACTGTACAAGGACAAACAATATGATTGTCCACCAATAACAGGAAGTTGACAGAAAGTCCCCTGGAGCTCATGTAAAAAATTGTAGCATTTTAACCGAAAAT
Ngertschi_FrenchBroad_N968 CGTATCTAACTTCCATGGGTTTTTGTTGACGTCTATCGGTTTGCTCTATAAGTGTGACTACCAAATTAGGCCCTAAGAGAAACGAAAAATTAAACAAGGATTGCATGTCGGCGTCAGTTTGGAAACCTTGCCAAATAAAAAGGGCTTGTAACCCACAAAGTTCACAAACGTTACGACTAAATCTAAACTTTAACTTGAAATGGAAATATCACTACTACAACTTCTTCTATGCTTTTGTTGATATGTGGATGTAAACAAGATGGCGTCGAACGCATACGGTGTGGATGATTTAGTTTATAGTGTCACCTTATATCGTTCACGCCGTCTTATATTTCATGGATATGTCGGACCTTTTCTTATTTTATACCTCATTTGGTTTTATATCTGGTCACTTCGTTATGGAGTTTCAGAGTTTTTTGAAGCCGGCATGATAGCTCTGGCCTTCATAGGGTTTATACAAGTTCTGACGTGTCTTTTTTGCCATTGGTCTGTTCACATTCGATGTCTATTATCTTGTAATAAAGTAAGTATTGAGTGTTGAAACTCTTATTTCCATATTCAAGTTTAAAAAATTCACACAAATGAAATTGAACTTTCTTCGTGGCGGTTTGTCCGTAACACCTAAGTTCGGGCTTTCTTAATTGGCAATATCAATTATCTAATAACACCGTTTTTCCTCTCCCAGACGCATTAGTTTAAATACTACCTACTTAGTGTGTTATTTACCTCTTAGATAATTTGATAGTACAAGAACGTACTACCACTAAGCTCAGATGCACATATTCTTTTGGAGTAGCAAG--------AAACTAAACAAAATTGTTGCTACCAATACAAGGTAG--GTAGTTTGACTGTACAAGGACAAACAATATGATTGTCCACCAATAACAGGAAGTTGACAGAAAGTCCCCTGGAGCTCATGTAAA-------------------------
Ngertschi_HickoryNutGap_N810 CGTTTCTAACTTCCATTGG-TTTTGTTGACGTCTATCGGTTTGCTCTATAAGTGTGACTACCAAATTAGGCCCTAAGAGAAACGAAAAATTAAACAAGGATTGCATGTGGGCGTCAGTTTGGAAACCTTGCCAAATAAAAAGGGCTTGTAACCCACAAAGTTCACAAACGTTACGACTAAATCTAAACTTTAACTTGAAATGGAAATATCACTACTACAACTTCCTCTATGCTTTTGTTGATATGTGGATGTAAACAAGATGGCGTCGAACGCATACGGTGTGGATGATTTAGTTTATAGTGTCACCTTATATCGTTCACGCCGTCTTATATTTCATGGATATGTCGGACCTTTTCTTATTTTATACCTCATTTGGTTTTATATCTGGTCACTTCGTTATGGAGTTTCAGAGTTTTTTGAAGCCGGCATGATAGCTCTGGCCTTCATAGGGTTTATACAAGTTCTGACGTGTCTTTTTTGCCATTGGTCTGTTCACATTCGATGTCTATTATCTTGTAATAAAGTAAGTATTGAGTGTTGAAACTCTTACTTCCATATTCAAGTTTAAAAAATTCACACAAATGAAATTGAACTTTCTTCGTGGCGGTTTGTCCGTAACACCTAAGTTCGGGCTTTCTTAATTGGCAATATCAATTATCTAATAACACCGTTTTTCCTCTCCCAGACGCATTAGTTTAAATACTACCTACTTGGTGTGTTATTTACCTCTTAGATAATTTGATAGTACAAGAACGTACTACCACTATGCTCAGATGCACATATTCTTTTGGAGTAGCAAG--------AAACTAAACAAAATTGTTGCTACCAATACAAGGTAG--GTAGTTTGACTGTACAAGGACAAACAATATGATTGTCCACCAATAACAGGAAGTTGACAGAAAGTCCCCTGGAGCTCATGTAAAAAATTGTAGCATTTTAACCGAAAAT
Nholsingeri_BrumleyCrk_N916 ---------------------------AACGTCTATCGGTTTGCTCTATAAGTGTGACTATCAAATTAGGCCCTAGGACAAACGAAAAATTAAACAAGGATTACATTTGGGCGTCAGTTTGCAAACCTTGGCAAATAAAAAGGGCTTG--AGCCACAGAGTGCGCAAACGTTATGATTAAATCTAAACTTTAACTTGAAATGAAAGTATCATTACTACAACTTCTTCTATGCTTTTGTTGATATGTGGATGTAAACAAGATGGCGTCGAACGCATACGGTGTGGATGATTTAGTTTATAGTGTCACCTTATATCGTTCACGCCGTCTTATATTTCATGGCTATGTTGGACCTTTTCTTATTTTATACCTCATTTGGTTTTATATCTGGTCACTTCGTTATGGAGTTTCAGAGTTTTTTGAAGCCGGCATGATAGCTCTGGCCTTCATAGGGTTTATACAAGTTCTGACGTGTCTTTTTTGCCATTGGTCTGTTCACATTCGATGTCTATTATCTTGTAATAAAGTAAGT-------GTTGAAACTCTTACTTCCATATTCAAGTTTAAAAAATTCACACAAATGAAATTGAACCTTTTTCGTTGCGGTTTGTCCTAAACACCCAAGTTCGGGCTTTGTTAATTGGCAATATAAATTATCTAATAACACCTTTTTTCCTCTCCCAAATGCATTAGTTTAAATACTACCTACTTGGTGTGTTACTTACCTCTTAGGTAACTTGATAGTACAAGAACGTACTACCACTAAGCTCAGATGCACAAATTCTTTTGGAGTA----------AAGAAACTAAACAAAATTGTTGCTACCAATACAAGATAGCAATAGTTTGACTCTACAAGAACAAACAATACGATTATAAACCAATAGCAGG-----------AAGTCCCCTAGAGCTCATGTAAAAAATTGTAGCATTTTAACCGAAAAT
Nholsingeri_PondCave_N541 CTGATCTAGTTACCATTGATTTTTTTAAACGTCTATCGGTTTGCTCTATAAGTGTGACTACCAAATTAGGCCCTAGGACAAACGAAAAATTAAACAAGGATTACATTTGGGCGTCAGTTTGCAAACCTTGGCAAATAAAAAGGGTTGA--GCCA-CAGAGTGCGCAAATGTTATGATTAAATCTAAACTTTAACTTGAAATGAAAGTATCATTACTACAACTTCTTCTATGCTTTTGTTGATATGTGGATGTAAACAAGATGGCGTCGAACGCATACGGTGTGGATGATTTAGTTTATAGTGTCACCTTATATCGTTCACGCCGTCTTATATTTCATGGCTATGTTGGACCTTTTCTTATTTTATACCTCATTTGGTTTTATATCTGGTCACTTCGTTATGGAGTTTCAGAGTTTTTTGAAGCCGGCATGATAGCTCTGGCCTTCATAGGGTTTATACAAGTTCTGACGTGTCTTTTTTGCCATTGGTCTGTTCACATTCGATGTCTATTATCTTGTAATAAAGTAAGT-------GTTGAAACTCTTACTTCCATATTCAAGTTTAAAAAATTCACACAAATGAAATTGAACCTTTTTCGTTGCGGTTTGTCCTAAACACCCAAATTCGGGCTTTGTTAATTGGCAATATCAATTATCTAATAACACCTTTTTTCCTCTCCCAAATGCATTAGTTTAAATACTACCTACTTGGTGTGTTACTTACCTCTTAGGTAATTTGATAGTACAAGAACGTACTACCACTAAGCTCAGATGCACAAATTCTTTTGGAGTA-CAAGAACTAAAGAAACTAAACAAAATTGTTGCTACCAATACAAGATAGCAATAGTTTGACTCTACAAGAACAAACAATACGATTATAAACCAATAGCAGG-----------AAGTCCCCTAGAGCTCATGTAAAAAATTGTAGCATTTTATCCGAAAAT
Njonesi_CaveSpringCave_N390 CGTATCTAACTTCCATTGTTTTTTTTTGACGTCTATCGGATTGCTCTATAAGTGTGACTACCAAATTAGGCCCTAGGAGAAATGAAAACTTAAACAAGGATTACATTTGGGCGTCTGTTTGC-AATCTTGCCAAATAAAGGGGG-TTGGCACCAATAGAGTTCGCAAACGTTACGACTAAATCTAAACTTCAACTTGAAATGAAAGTATCATTACTACAACTTCTTCTATGCTTTTGTTGATATGTGGATGTAAACAAGATGGCGTCGAACGCATACGGTGTGGATGATTTAGTTTATAGTGTCACCTTATATCGTTCACGCCGTCTTATATTTCATGGCTATGTCGGACCTTTTCTTATTTTATACCTCATTTGGTTTTATATCTGGTCACTTCGTTATGGAGTTTCAGAGTTTTTTGAAGCCGGCATGATAGCTCTGGCCTTCATAGGATTTATACAAGTTCTGACGTGTCTTTTTTGCCATTGGTCTGTTCACATTCGATGTCTATTATCTTGTAATAAAGTAAGTATTGAGTGTTGAAACTCTTACCTCCATATTCAAGCTTAAAAAATTCACACAAATGAAATTAAACTTTTTACGTGGCGGTTTGTCCTAAACACCTAAGTTCGGGCTTTCTTAATTGGCAATATCAATTATCTAATAACACCTTTTTTCCTCTCCCAAATGCATTAGTTTAAATACTACCTACTTGGTGTGTTAATTACATCTTAGCTAATTTGATAGTACTAGAATGTACTACCACTAAGCTCAGATGCACAAATTCTTTTGGAGTAGCAAGAACTAAAGAAACTAAACAAAATTGTTGCTACCAATACAAGATAGCAGTAGTTTGAGTGTACAAAAACAAATAATACGATTGTCAACCAATAGCAGGAAGTTGAGAGAAAGTCCCCTAGAGCTCGTGTAAAAAATTGTAGCATTTTAACCAAAGAT
Nlowderi_ChestnutBranch_N731 ---------------------------------------------------------------------------------------------------------------------------------------------------------------------------------------------------------------------------------------------------TGTGGATGTAAACAAGATGGCGTCGAACGCATACGGTGTGGATGATTTAGTTTATAGTGTCACCTTATATCGTTCACGCCGTCTTATATTTCATGGCTATGTAGGACCTTTTCTTATTTTATACCTCATTTGGTTTTATATCTGGTCACTTCGTTATGGAATTTCAGAATTTTTTGAAGCCGGCATGATAGCTCTGGCTTTCATAGGGTTTATACAAGT-------------------------------------------------------------------------------------------------------------------------------------------------------------------------------------------------------------------------------------------------------------------------------------------------------------------------------------------------------------------------------------------------------------------------------------------------------------------------------------------------------------
Nlowderi_upperFiresCreek_N820 ---------------------------------------------------------------------------------------------------------------------------------------------------------------GTTCGCAAAAGTAACGACTAAATCTAAACTTTAACTTGAAATGAAAGTATCATTACTACAACTTCTTCTATGCTTTTGTTGATATGTGGATGTAAACAAGATGGCGTCGAACGCATACGGTGTGGATGATTTAGTTTATAGTGTCACCTTATATCGTTCACGCCGTCTTATATTTCATGGCTATGTAGGACCTTTTCTTATTTTATACCTCATTTGGTTTTATATCTGGTCACTTCGTTATGGAGTTTCAGAATTTTTTGAAGCCGGCATGATAGCTTTGGCTTTCATAGGGTTTATACAAGTTCTGACGTGTCTTTTTTGCCATTGGTCTGTTCACATTCGATGTCTATTATCTTGTAATAAAGTAAGTATTGAGTGTTGAAACTCTTTCCACCATATTCAAGTTTAAAAAATTCACACAAATGGAATTAAACTTTTTTCGTGGCGGTTTGTCCTAATCACCTAAGTTCGGGCTTTCTTAATTTGCAATATCAATTATCTAATAACACCTTTTTTCTTCTCCCAAATGCATTAGTTTAAATACTACCTACTTGGTGTGTTGATTACCTCGTAGCTAATTTGATAGTACAAGAACGTACTACCACTAAGCTCAGATGCACAAATTCTTTTGGAGTAGCA-------------------------------------------------------------------------------------------------------------------------------------------------------------
Ngeorgia_Sittons_N073 CGATCGTGATGTCAGTCGCCTTTTCTTATCGCCAATTGGACTCCCCCATAA---TGACTACCAAATTAGGACCTTGGAGAAACGAAAACTTAAACAAGGATTACATTTGGGCGTCAGTTTGCAAACCTTGCGAAATAAAAAGGGTTTGGCACCAACAGAGTTCGCAAACGCAAAAACTAAATCTAAACTTCAACTTGAAATGAAAGTATCATTACTACAACTTCTTCTATGCTTTTGTTGATATGTGGATGTAAACAAGATGGCGTCGAACGCATACGGTGTGGATGATTTAGTTTATAGTGTCACCTTATATCGTTCACGCCGTCTTATATTTCATGGCTATGTCGGACCTTTTCTTATTTTATACCTCATTTGGTTTTATATCTGGTCACTTTGTTATGGAGTTTCAGAGTTTTTTGAAGCCGGCATGATAGCTCTGGCCTTCATAGGATTTATACAAGTTCTGACGTGTCTTTTTTGCCATTGGTCTGTTCACATTCGATGTCTATTATCTTGCAATAAAGTAAGTAATGAGTGTTGAAACTCTTACCTCCATATTCAAGCTTAAAAAATTCACACAAATGAAATTAAACTTTTTACGTGGCGGTTTGTCCTAAACACCTAAGTTCGGGCTTTCTTAATTGGCAATATCAATTATCTAATAACACCTTTTTTCCTCTCCCAAATGCATTAGTTTAAATACTACCTACTTGGTGTGTTAATTTCCTCTTAGCTCATTTGATAGTACTAGAATGTACTACCACTAAGCTCAGATGCACAAATTCTTTTGGAGTAGCAAGAACTAAAGAAACTAAACAAAATTGTTGCTACTAATACAAGGTAGCA-----------------------------CGATTGTCAACCAATAGCAGGAAGTTGACAGAAAGTTCCCTAGAGCTCATGTAAAAAATTGTAACATTTTAACCA-----
Nlula_BeeRockCave_G2091 CGAACATAACGTTCGTCGCCTTTTCTTGTCGCCAATTGGACTCCCCCATAA---TGACTACCAAATTAGGCCCTTGGAGAAACGAAAACTTAGACAAGGATTACATTTGGGCGTCAGTTTGTAAACCTTGCCAAATAAAAAGGGTTTGGCACCAACAGAGTTCGCAAACGTTACGACTAAATCTAAACTTCAACTTGAAATGAAAGTATCATTACTACAACTTCTTCTATGCTTTTGTTGATATGTGGATGTAAACAAGATGGCGTCGAACGCATACGGTGTGGATGATTTAGTTTATAGTGTCACCTTATATCGTTCACGCCGTCTTATATTTCATGGCTATGTCGGACCTTTTCTTATTTTATACCTCATTTGGTTTTATATCTGGTCACTTCGTTATGGAGTTTCAGAGTTTTTTGAAGCCGGCATGATAGCTCTGGCCTTCATAGGATTTATACAAGTTCTGACGTGTCTTTTTTGCCATTGGTCTGTTCACATTCGATGTCTATTATCTTGTAATAAAGTAAGTAATGAGTGTTGAAACTCTTACCTCTATATTCAAGCTTAAAAAATTCACACAAATGAAATTAAACTTTTTACGTGGCGGTTTGTCCTAAACACCTAAGTTCGGGCTTTCTTAATTGGCAATATCAATTATCTAATAACACCTTTTTTCCTCTCCCAAATGCATTAGTTTAAATACTACCTACTTGGTGTGTTAATTTCCTCTTAGCTCATTTGATAGTACTAGAATGTACTACCACTAAGCTCAGATGCACAAATTCTTTTGGAGTAGCAAGAACTAAAGAAACTAAACAAAATTGTTGTTACTAAGACAAGGTAGCA-----------------------------CGATTGTCAACCAATAGCAGGAAGTTGACAGAAAGTTCCCTAGAGCTCATGTAAAAAATTGTAACATTTTAACCAAAAAT
Nlula_LulaFallsCave_G2084 CGAACATAACGTTCGTCGCCTTTTCTTATCGCCAATTGGACTCCCCCATAA---TGACTACCAAATTAGGCCCTTGGAGAAACGAAAACTTAAACAAGGATTACATTTGGGCGTCAGTTTGCAAACCTTGCCAAATAAAAAGGGTTTGGCACCAACAGAGTTCGCAAACGTTACGACTAAATCTAAACTTCAACTTGAAATGAAAGTATCATTACTACAACTTCTTCTATGCTTTTGTTGATATGTGGATGTAAACAAGATGGCGTCGAACGCATACGGTGTGGATGATTTAGTTTATAGTGTCACCTTATATCGTTCACGCCGTCTTATATTTCATGGCTATGTCGGACCTTTTCTTATTTTATACCTCATTTGGTTTTATATCTGGTCACTTCGTTATGGAGTTTCAGAGTTTTTTGAAGCCGGCATGATAGCTCTGGCCTTCATAGGATTTATACAAGTTCTGACGTGTCTTTTTTGCCATTGGTCTGTTCACATTCGATGTCTATTATCTTGTAATAAAGTAAGTAATGAGTGTTGAAACTCTTACCTCCATATTCAAGCTTAAAAAATTCACACAAATGAAATTAAACTTTTTACGTGGCGGTTTGTCCTAAACACCTAAGTTCGGGCTTTCTTAATTGGCAATATCAATTATCTAATAACACCTTTTTTCCTCTCCCATATACATTAGTTTAAATACTACCTACTTGGTGTGTTAATTTCCTCTTAGCTCATTTGATAGTACTAGAATGTACTACCACTAAGCTCAGATGCACAAATTCTTTTGGAGTAGCAAGAACTAAAGAAACTAAACAAAATTGTTGCTACTAATAGAAGGTAGCT-----------------------------CGATTGTCAGGCAATAGGAGGAAGTTGACAGAAAGTTCCCTAGAGCTCATGTAAAAAATTGTAACATTTTAACCAAAAAT
Nmimus_NealsSink_N329 ---------------TTGATTTTCTTTGACGTCTATGGGTTTGCTCTATAAGTGTGACTACCAAATTAGGCCCTAGGAAAAACGAAAAATTAAACAAGGATTACATTTGGGCGTCAGTTTGCAAACCTTGGCAAATAAAAAGGGCTTACACCCA-CAGAGTTCGCAAACGTTACGACTAAATCTAAACTTTAACTTGAAATGAAAGTATCATTACTACAACTTCTTCTATTCTTTTGTTGATATGTGGATGTAAACAAGATGGCGTCGAACGCATACGGTGTGGATGATTTAGTTTATAGTGTCACTTTATATCGTTCACGCCGTCTTATATTTCATGGCTATGTTGGACCTTTTCTTATTTTATACCTCATTTGGTTTTATATCTGGTCACTTCGTTATGGAGTTTCAGAGTTTTTTGAAGCCGGCATGATAGCTCTGGCCTTCATAGGGTTTATACAAGTTCTGACGTGTCTTTTTTGCCATTGGTCTGTTCACATTCGATGTCTATTATCTTGTAATAAAGTAAGT-------GTTGAAACTCTTACTTCCATATTCAAGTTTAAAAAATTCACACAAATGAAATTGAACTTTTTTCGTTGCGGTTTGTCCTAAACACCCAAGTTCGGGCTTTGTTAATTGGCAATATCAATTATCTAATAACACCTTTTTTCTTCTCCCAAATGCATTAGTTTAAATACTACCTACTTGGTGTGTTACTTACCTCTTAGGTAATTTGATAGTACAAGAACGTACTACCACTAAGCTCAGATGCACAAATTATTTTGGAGTA-CAAGAACTAAAGAAACTAAACAAAATTGTTGCTACCAATACAAGATAGCAGTAGTTTCACTGTACAAGAACAAACAATACGATTGTAAACCAATAGCAGGAAGTTGACAGAAAGTCCCCTAGAGCTCATGTAAAAAATTGTAGCATTTTAACCGAAAAT
Nmimus_Straleys_N625 CTGATCTAGTTACCATTGATTTTTTTTGTCGTCTATCGGTTTGCTCTATAAGTGTGACTACCAAATTAGGCCCTAGGACACGCGAAAAATTAAACAAGGATTATATTTGGGCGTCAGTTTGCAAACCTTGGCAAATAGAAACGGCTTGTTCCCA-CAGAGTTCGCAAACGTTACGACTAAATCTAAACTTTAACTTGAAATGAAAGTATCATTACTCCAACTTCTTCTATGCTTTTGTTGATATGTGGATGTAAACAAGATGGCGTCGAACGCATACGGTGTGGATGATTTAGTTTATAGTGTCACCTTATATCGTTCACGCCGTCTTATATTTCATGGCTATGTTGGACCTTTTCTTATTTTATATCTCATTTGGTTTTATATCTGGTCACTTCGTTATGGAGTTTCAGAGTTTTTTGAAGCCGGCATGATAGCTCTGGCCTTCATAGGGTTTATACAAGTTCTGACGTGTCTTTTTTGCCATTGGTCTGTTCACATTCGATGTCTATTATCTTGTAATAAAGTAAGT-------GTTGAAACTCTTACTTCCATATTCAAGTTTAAAAAATTCACACAAATGAAATTGAACTTTTTTCGTTGCGGTTTGTCCTAAACACCAAAGTTCGGGCTTTGTTAATTGGCAATATCAATTATCTAATAACACCTTTTTTCCTCTCCCAAATGCATTAGTTTAAATACTACCTACTTGGTGTGTTACTTACCTCTTAGGTAATTTGATAGTACAAGAACGTACTACCACTAAGCTCAGATGCACAAATTCTTTTGGAGTA-CAAGAACTAAAGAAACTAAACAAAATTGTTGCTACCAATACAAGATAGCAGTAGTTTGACTGTACAAGAATAAACAATACGATTGTAAACCAATAGCAGGAAGTTAACAGAAAGTCCCCTAGAGCTCATGTAAAAAA----------------------
Nnasicus_CaneyFork_N171 CGTATCTAACTTCCATTGATTTTTTCTGACTTCTATTGGTTTGCTCTATAAGTGTGACTACCATATTAGGCCCTAGAAGAAACGAAAAATTAAACAAGGATTACATTTGGGCGTCAGTTTGCAAA-CTTGCCAAATAAAAAGAGCTTGTCACCCACAGAGTTCGCAAACGTTACGACTAAATCTAAACTTTAACTTGAAATGAAAGTATCATTACTACAACTTCTTCTATGCTTTTGTTGATATGTGGATGTAAACAAGATGGCGTCGAACGCATACGGTGTGGATGATTTAGTTTATAGTGTCACGTTATATCGTTCACGCCGTCTTATATTTCATGGCTATGTCGGACCTTTTCTTATTTTATACCTCATTTGGTTTTATATCTGGTCACTTCGTTATGGAGTTTCAGAGTTTTTTGAAGCCGGCATGATAGCTCTGGCCTTCATAGGGTTTATACAAGTTCTGACGTGTCTTTTTTGCCATTGGTCTGTTCACATTCGATGTCTATTATCTTGTAATAAAGTAAGTATTGAGTGTTGAAACTCTTACTTCCATATTCAAGTTTAAAAAATTCACACAAATGTAATTGAACTTTTTTCGTGGCGGTTTGTCCTAAACACCTAAGTTCGGGCTTTCTTAATTGGCAATATCAATTATCTAGTAACACCTTTTTTCCTCTCCCAATTGCATTAGATTAAATACTACCTACTTGGTGTGTTACTTACCTCTTAGATAATTTGATAGTACAAGAACCTACTACCACTAAACTCAGATGCACATATTCTTTTGGAGTAGCAAG--------AAACTAAACAAAATTGTCCTTACCAATACAAGGTAGCAGTAGTTTGACTGTACAAGAACAAACAATACGATTGTCAACCAATAGCAGGAAGTTGACAGAAAGTCCCCTAGAGCTCATGTAAAAAATTGTAGCATTTTAACCGAAAAT
Nnasicus_ConnosteeFalls_N696 -------------------------------------------------------------------------------------------------------CATTTGGGC-TCAGATTGCAAACCTTGCCAAATAAAAAGAGCTTGTCACCCACAGAGTTCGCAAACGTTACGACTAAATCTAAACTTTAACTTGAAATGAAAGTATCATTACTACAACTTCTTCTATGCTTTTGTTGATATGTGGATGTAAACAAGATGGCGTCGAACGCATACGGTGTGGATGATTTAGTTTATAGTGTCACGTTATATCGTTCACGCCGTCTTTTATTTCATGGCTATGTCGGACCTTTTCTTATTTTATACCTCATTTGGTTTTATATCTGGTCACTTCGTTATGGAGTTTCAGAGTTTTTTGAAGCCGGCATGATAGCTCTGGCCTTCATAGGGTTTATACAAGTTCTGACGTGTCTTTTTTGCCATTGGTCTGTTCACATTCGATGTCTATTATCTTGTAATAAAGTAAGTATTGAGTGTTGAAACTCTTACTTCCATATTCAAGTTTAAAAAATTCACACAAATGTAATTGAACATTTTCCGTGGCGGTTTGTCCTAAACATCTAAGTTCGGGCTTTCTTAATTGGCAATATCAATTATCTAATAACACCTTTTTTCCTCTCCCAAATGCATTAGATTAAATACTACCTACTTGGTGTGTTACTTACCTCTTAGATAATTTGATAGTACAAGAACCTACTACCACTAAACTCAGATGCACATATTCTTTTGGAGTAGCAAG--------AAACTAAACAAAATTGTTCGTACCAATACAAGGTAGCAGTAGTTTGACTGTACAAGAACAAACAATACGATTGTCAACCAATAGCAGGAAGTTGACAGAAAGTCCCCTAGATCTCATGTTAAAAATTGTAGCATTTTTACCGAAAAT
Npaynei_Grindstaff_N646 CTGATCTAGTTACCATTGATTTTTTTTTACGTCTATCGGTAAGCTCTATAAGTGTGACTACCAAATTAGGCCCTAGGACAAACGAAAAATTAATCAAGG-----ATTTGGGCGTCAGTTTGCAAACCTTGGCAAATAAAAAGGCTTGG---CCCACAGAGTTCGCAAACGTTACGACTAAATCTAAACTTTAACTTGAAATGAAAGTATCATTACTACAACTTCTTCTATGCTTTTGTTGATATGTGGATGTAAACAAGATGGCGTCGAACGCATACGGTGTGGATGATTTAGTTTATAGTGTCACCTTATATCGTTCACGCCGTCTTATATTTCATGGCTATGTTGGACCTTTTCTTATTTTATACCTCATTTGGTTTTATATCTGGTCACTTCGTTATGGAGTTTCAGAGTTTTTTGAAGCCGGCATGATAGCTCTGGCCTTCATAGGGTTTATACAAGTTCTGACGTGTCTTTTTTGCCATTGGTCTGTTCACATTCGATGTCTATTATCTTGTAATAAAGTAAGT-------GTTGAAACTCTTACTTCCATATTCAAGTTTAAAAAATTCACACAAATGAAATTGAACTTTTTTCGTTGCGGCTTGTCCTAAACACCCAAGTTCGGGCTTTGTTAATTGGCAATATCAATTATCTAATAACACCTTTTTTCCTCTCCCAAATGCATTAGTTTAAACACTACCTACTTGGTGTGTTACTTACCTCTTAGGTAATTTGATAGTACCAGAACGTACTACCACTAAGCTCAGATGCACAAATTCTTTTGGAGTA-CAAGAACTAAAGAAACTAAACAAAATTGTTGCTACCAATACAAGATAGCAGTAGTTTGACTGTACAAGAACAAACAATACGATTGTGAACCAATAGCAGGAAGTTGACAGAAAGTCCTCTAGAGCTCATGTAAAATATTGTAGCATTTTAACCGAAAAT
Npaynei_NorrisDamCave_N348 CTGATCTAGTTACCATAGATTTTTTTTGACGTCTATCGGTTTGCTCTATAAGTGTGACTACCAAATTAGCCCCTAGGACAAACGAAAAATTAAACAAGGATTACATTTGACCGTCAGTTTGCAATCCTTGGCAAATAAAAAGGGCTTGGTGCCA-CAGAGTTCGCAAACGTTACGACTAAATCTAAACTTTAACTTGAAATGAAAGTATCATTACTACAACTTCTTCTATGCTTTTGTTGATATGTGGATGTAAACAAGATGGCGTCGAACGCATACGGTGTGGATGATTTAGTTTATAGTGTCACCTTATATCGTTCACGCCGTCTTATATTTCATGGCTATGTCGGACCTTTTCTTATTTTATACCTCATTTGGTTTTATATCTGGTCACTTCGTTATGGAGTTTCAGAGTTTTTTGAAGCCGGCATGATAGCTCTGGCCTTCATAGGGTTTATACAAGTTCTGACGTGTCTTTTTTGCCATTGGTCTGTTCACATTCGATGTCTATTATCTTGTAATAAAGTAAGT-------GTTGAAACTCTTACTTCCATATTCAAGTTTAAAAAATTCACACAAATGAAATTGAACTATTTTCGTTGCGGTTTGTCCTAAACACCCAAGTTCGGGCTTTGTTAATTGGCAATATCAATTATCTAATAACACCTTTTTTCCTCTCCCAAATGCATTAGTTTAAATACTACCTACTTGGTGTGTTACTTACCTCTTAGGTAATTTGATAGTACCAGAACGTACTACCACTAAGCTCAGATGCACAAATTCTTTTGGAGTA-CAAGAACTAAAGAAACTAAACAAAATTGTTGCTACCAATACAAGATAGCAGTAGTTTGACTGTACAAGAACAAACAATACGATTGTAGACCAATAGCAGGAAGTTGACAGAAAGTCCCCTAGAGCTCATGTAAAAAATTGTAGCATTTTAACCGAAAAT
Npaynei_UnakaMtns_N943 CTGATCTAGTTACCATTGATTTTTTTTGACGTCTATCGGTTT-CTCTATAAGTGTGACTACCAAATTAGCCCCTAGGACAAACGAAAAATTAAACAAGGATTACATTTGAGCGTCAGTTTGCAATCCTTGGCAAATAAAAAGGGCTTGGTGCCA-CAGAGTTCGCAAACGTTACGACTAAATCTAAACTTTAACTTGAAATGAAAGTATCATTACTACAACTTCTTCTATGCTTTTGTTGATATGTGGATGTAAACAAGATGGCGTCGAACGCATACGGTGTGGATGATTTAGTTTATAGTGTCACCTTATATCGTTCACGCCGTCTTATATTTCATGGCTATGTCGGACCTTTTCTTATTTTATACCTCATTTGGTTTTATATCTGGTCACTTCGTTATGGAGTTTCAGAGTTTTTTGAAGCCGGCATGATAGCTCTGGCCTTCATAGGGTTTATACAAGTTCTGACGTGTCTTTTTTGCCATTGGTCTGTTCACATTCGATGTCTATTATCTTGTAATAAAGTAAGT-------GTTGAAACTCTTACTTCCATATTCAAGTTTAAAAAATTCACACAAATGAAATTGAACTTTTTTCGTTGCGGTTTGTCCTAAACACCCAAGTTCGGGCTTTGTTAATTGGCAATATCAATTATCTAATAACACCTTTTTTCCTCTCCCAAATGCATTAGTTTAAATACTACCTACTTGGTGTGTCACTTACCTCTTAGGTAATTTGATAGTACCAGAACGTACTACCACTAAGCTCAGATGCACAAATTCTTTTGGAGTA-CAAGAACTAAAGAAACTAAACAAAATTGTTGCTACCAATACAAGATAGCAGTAGTTTGACTGTACAAGAACAAACAATACGATTGTAAACCAATAGCAGGAAGTTGACAGAAAGTCCCCTAGAGCTCATGTAAAAAATTGTAGCATTTTAACCGAAAAT
Npecki_HaskellSims_G3697 ----------------------------------------------------------------------CCCTAGAGAAAACGGAAAGTTAATAAAGGATTATATTTGAGCGTCAGTTTGCAAGTCTTG----GGAATAAGGGCTTGGGACCCACAAAGTTCGCAAACGTAACGACTAAAACTAAACTTCAACTTGAAATGAAAGTATCATTACTACAACTTCTTCCTTGCTTTTGTTGATATGTGGATGTAAACAAGATGGCGTCGAACGCATACGGTGTGGATGATTTAGTTTATAGTGTCACCTTATATCGTTCACGCCGTCTTATATTTCATGGCTATGTCGGACCTTTTCTTATTTTATACCTCATTTGGTTTTATATCTGGTCAATTCGTTATGGAGTTTCAGAGTTTTTTGAAGCCGGTATGATAGCTCTGGCCTTCATAGGGTTTATACAAGTTCTGACGTGTCTTTTTTGCCATTGGTCTGTTCACATTAGATGTCTATTATCTTGTAATAAAGTAAGTATTGAGCGTTGAAACGCATACTTCCATATTCAAGTTTAAAAAATTCACACAAAAGAAATTGAACTTTTTTTGTGGTGTTTTATCCTAAACACCTATGTTCGAGTTTTCTTAATTGGCAATATCAATTATTTAATAACATCTTTTT---------------------TT------------------------------------------------------------------------------------------------------------------------------------------------------------------------------------------------------------------------------------------------------------------
Npecki_Monteagle_N062 --------------GGTGAT------TTAAGTTTATAACTTGCATTAATAAGTGTGACTACCAAATTAGGCCCTAGGGAAAACGGAAAGTAAACAAAGGATTATATTTGGCTGTCAGTTTGCAAGTCTTG----GGAATAAGGGCTTGGGACCCACAGAGTTTGCAAACGTAACGACTAAAACTAAACTTCAACTTAAAATGTAAGTATCATTACTACAACTTCTTCTTTGCTTTTGTTGATATGTGGATGTAAACAAGATGGCGTCGAACGCATACGGTGTGGATGATTTAGTTTATAGTGTCACCTTATATCGTTCACGCCGTCTTATATTTCATGGCTATGTCGGACCTTTTCTTATTTTATACCTCATATGGTTTTATATCTGGTCAATTCGTTATGGAGTTTCAGAGTTTTTTGAAGCCGGTATGATAGCTCTGGCCTTCATAGGGTTTATACAAGTTCTGACGTGTCTTTTTTGCCATTGGTCTGTTCACATTAGATGTCTATTATCTTGTAATAAAGTAAGTATTGAGCGTTGAAACGCATACTTCCATATTCAAGTTTAAAAAATCCACACAAAAGAAATTGAACTTTTTTTGTGCTGGTTTATCCTAAACACCTATGTTCGAGTTTTCTTAATTGGCAATATCAATTATTTAATAACATCTTTTTCCCTCTCCCAAATACATTAGTTTACATACTACCGAATTGATGTGTTAGTTACCCCTTAGGTAATTTGATAGTACAGGAAAGTACTACCACTAGGCTCAGATGCACAAATTCTTTTGGAGTTGCAAG--------AAACTAAACAGAATTGTTGCTATCAATATAACTTTATCGTAGTTTG-CTGTACAAGAACAAACAATACGATTGTCAACCAATAGCAGTAAGTTGACAAAAAGTATCCTACAAATCGTGTGAAAAATTGTAACATTTTAATCGAAAAT
Nperlakyi_SChimneys_N1079 --------------ATTGATTTTTTTTGACGTCTATCGGTTTGCTCTATAAGTGTGACTACCAAATTAGGCCCTAGCAGAAACGAAAACTTAAACAAGGATTACATTTGGGCGTCTGTTTGC-AATCTTGCCAAATAAAGGGGGCTTGGCACCAACAGAGTTCGCAAACGTTACGACTAAATCTAAACTTCAACTTGAAATGAAAGTATCATTACTACAACTTCTTCTATGCTTTTGTTGATATGTGGATGTAAACAAGATGGCGTCGAACGCATACGGTGTGGATGATTTAGTTTATAGTGTCACCTTATATCGTTCACGCCGTCTTATATTTCATGGCTATGTCGGACCTTTTCTTATTTTATACCTCATTTGGTTTTATATCTGGTCACTTCGTTATGGAGTTTCAGAGTTTTTTGAAGCCGGCATGATAGCTCTGGCCTTCATAGGATTTATACAAGTTCTGACGTGTCTTTTTTGCCATTGGTCTGTTCACATTCGATGTCTATTATCTTGTAATAAAGTAAGTATTGAGTGTTGAAACTCTTACCTCCATATTCAAGCTTAAAAAATTCACACAAATGAAATTAAACTTTTTACGTGGCGGTTTGTCCTAAACACCTAAGTTCAGGCTTTCTTAATTGGCAATATCAATTATCTAATAACACCTTTTTTCCTCTCCCAAATGCATTAGTGTAAATACTACCTACTTGGTGTGTTAATTACCTCTTAGCTAATTTGATAGTACTAGAATGTACTACCACTAAGCTCAGATGCACAAATTCTTTTGGAGTAGCAAGGACTAAAGAAACTAAACAAAATTGTTGCTACCAATACAAGATAGCAGTAGTTTGACTGTACAAGAACAAATGATACGATTGTCAACCAATAGCAGGAAGTTGACAGAAAGTCCCCTAGAGCTCGTGTAAAAAATTGTAGCATTTTAACCAAAGAT
Nperlakyi_SChimneys_N1080 CGTATCTAACTTCCATTGATTTTTTTTGACGTCTATCGGTTTGCTCTATAAGTGTGACTACCAAATTAGGCCCTAGGAGAAACGAAAACTGAAACAAGGATTACATTTGGGCGTCTGTTTGC-AATCTTGCCAAATAAAGGGGGCTTGGCACCAACAGAGTTCGCAAACGTTACGACTAAATCTAAACTTCAACTTGAAATGAAAGTATCATTACTACAACTTCTTCTATGCTTTTGTTGATATGTGGATGTAAACAAGATGGCGTCGAACGCATACGGTGTGGATGATTTAGTTTATAGTGTCACCTTATATCGTTCACGCCGTCTTATATTTCATGGCTATGTCGGACCTTTTCTTATTTTATACCTCATTTGGTTTTATATCTGGTCACTTCGTTATGGAGTTTCAGAGTTTTTTGAAGCCGGCATGATAGCTCTGGCCTTCATAGGATTTATACAAGTTCTGACGTGTCTTTTTTGCCATTGGTCTGTTCACATTCGATGTCTATTATCTTGTAATAAAGTAAGTATTGAGTGTTGAAACTCTTACCTCCATATTCAAGCTTAAAAAATTCACACAAATGAAATTAAACTTTTTACGTGGCGGTTTGTCCTAAACACCTAAGTTCGGGCTTTCTTAATTGGCAATATCAATTATCTAATAACACCTTTTTTCCTCTCCCAAATGCATTAGTGTAAATACTACCTACTTGGTGTGTTAATTACCTCTTAGCTAATTTGATAGTACTAGAATGTACTACCACTAAGCTCAGATGCACAAATTCTTTTGGAGTAGCAAGGACTAAAGAAACTAAACAAAATTGTTGCTACCAATACAAGATAGCAGTAGTTTGACTGTACAAGAACAAATGATACGATTGTCAACCAATAGCAGGAAGTTGACAGAAAGTCCCCTAGAGCTCGTGTAAAAAATTGTAGCATTTTAACCAAAGAT
Nreclusus_Clingmans_N252 --------------------------------------------------------------------------------------------------------------------GTTTGC-AACCTTGCCAAATAAAGGGGGCTTGGCACCA--AGATTTCGCAAACGTTACGACTAAATCTAAACTTCAACTTGAAATGAAAGTATCATTACTACAACTTCTTCTATGCTTTTGTTGATATGTGGATGTAAACAAGATGGCGTCGAACGCATACGGTGTGGATGATTTAGTTTATAGTGTCACCTTATATCGTTCACGCCGTCTTATATTTCATGGCTATGTCGGACCTTTTCTTATTTTATACCTCATTTGGTTTTATATCTGGTCACTTCGTTATGGAATTTCAGAGTTTTTTGAAGCCGGCATGATAGCTCTGGCCTTCATAGGATTTATACAAGTTCTGACGTGTCTTTTTTGCCATTGGTCTGTTCACATTCGATGTCTATTATCTTGTAATAAAGTAAGTATTGAGTGTTGAAACTCTTACCTCCATATTCAAGCTTAAAAAATTCACACAAATGAAATTAAACTTTTTACGTGGCGGTTTGTCCTAAACACCTAAGTTCGGGCTTTCTTAATTGGCAATATCAATTATCTAATAACACCTTTTTTCCTCTCCCAAATGCATTAGTTTAAATACTACCTACTTGGTGTGTTAATTACCTCTTAGCTAATTTGATAGTACTAGAATGTACTACCACTAAGCTCAGATGCACAAATTCTTTTGGAGTAGCAAGAACTAAAGAAACTAAACAAAATTGTTGCTACCAATACAAGATAGCAGTAGTTTGACTCTACAAGAACAAATAATACGATTGTCAACCAATAGCAGGAAGTTGGCAGAAAATCCCC----------------------------------------
Nreclusus_Newfound_N259 --------------ATTGATTTTTTTTGACGTCTATCGGTTTGCTCTATAAGTGTGACTACCAAATTAGGCCCTAGGAGAAACTAAAACTTAAACAAGGATTACATTTGGACGTCAGTTTGC-AACCTTGCCAAATAAAGGGGGCTTGGTACCA--AGAGTTCGCAAACGTTACGACTAAATCTAAACTTCAACTTGAAATGAAAGTATCATTACTACAACTTCTTCTATGCTTTTGTTGATATGTGGATGTAAACAAGATGGCGTCGAACGCATACGGTGTGGATGATTTAGTTTATAGTGTCACCTTATATCGTTCACGCCGTCTTATATTTCATGGCTATGTCGGACCTTTTCTTATTTTATACCTCATTTGGTTTTATATCTGGTCACTTCGTTATGGAATTTCAGAGTTTTTTGAAGCCGGCATGATAGCTCTGGCCTTCATAGGATTTATACAAGTTCTGACGTGTCTTTTTTGCCATTGGTCTGTTCACATTCGATGTCTATTATCTTGTAATAAAGTAAGTATTGAGTGTTGAAACTCTTACCTCCATATTCAAGCTTAAAAAATTCACACAAATGAAATTAAACTTTTTACGTGGCGGTTTGTCCTGAACACCTAAGTTCGGGCTTTCTTAATTGGCAATATCAATTATCTAATAACACCTTTTTTCCTCTCCCAAATGCATTAGTTTAAATACTACCTACTTGGTGTGTTAATTACCTCTTAGCTAATTTGATAGTACTAGAATGTACTACCACTAAGCTCAGATGCACAAATTCTTTTGGAGTAGCAAAAACTAAAGAAACTAAACAAAATTGTTGCTACCAATACAAGATAGCAGTAGTTTGAC---------------------------------------------------------------------------------------------------
Nreclusus_Noland_N1051 ----------------------------------------------------------------------------------------------------------------------------ACCTTGCCAAATAAAGGGGGCTTGGCACCA--AGAGTTCGCAAACGTTACGACTAAATCTAAACTTTAACTTGAAATGAAAGTATCATTACTACAACTTCTTCTATGCTTTTGTTGATATGTGGATGTAAACAAGATGGCGTCGAACGCATACGGTGTGGATGATTTAGTTTATAGTGTCACCTTATATCGTTCACGCCGTCTTATATTTCATGGCTATGTCGGACCTTTTCTTATTTTATACCTCATTTGGTTTTATATCTGGTCACTTCGTTATGGAATTTCAGAGTTTTTTGAAGCCGGCATGATAGCTCTGGCCTTCATAGGATTTATACAAGTTCTGACGTGTCTTTTTTGCCATTGGTCTGTTCACATTCGATGTCTATTATCTTGTAATAAAGTAAGTATTGAGTGTTGAAACTCATACCTCCATATTCAAGCTTAAAAAATTCACACAAATGAAATTAAACTTTTTACGTGGCGGTTTGTCCAAAACACCTAAGTTCGGGCTTTCTTAATTGGCAATATCAATTATCTAATAACACCTTTTTTCCTCTCCCAAATGCATTAGTTTAAATACTACCTACTTGGTGTGTTAATTACCTCTTAGCTAATTTGATAGTACTAGAATGTACTACCACTAAGCTCAGATGCAAAAATTCTTTTGGAGTAGCAAG--------AAACTAAACAAAATTGTTGCTACCAATACAAGATAGCAGTAGTTTGACTGTACAAGAACAAATAATACGATTGTCAACCAATAGCAGGAAGTTGACAGAAAATCCCCTAGTGCTCGTGTAAAAAATTGTACCATTTTAAC-------
Nreclusus_Smokemont_N1020 --------------ATTGATTTTTTTTGACGTCTATCGGTTTGCTCTATAAGTGTGACTACCAAATTAGGCCCTAGGAGAAACTAAAACTTAAACAAGGATTACATTTGGACGTCAGTTTGC-AACCTTGCCAAATAAAGGGGGCTTGGCACCA--AGAGTTCGCAAACGTTACGACTAAATCTAAACTTCAACTTGAAATGAAAGTATCATTACTACAACTTCTTCTATGCTTTTGTTGATATGTGGATGTAAACAAGATGGCGTCGAACGCATACGGTGTGGATGATTTAGTTTATAGTGTCACCTTATATCGTTCACGCCGTCTTATATTTCATGGCTATGTCGGACCTTTTCTTATTTTATACCTCATTTGGTTTTATATCTGGTCACTTCGTTATGGAATTTCAGAGTTTTTTGAAGCCGGCATGATAGCTCTGGCCTTCATAGGATTTATACAAGTTCTGACGTGTCTTTTTTGCCATTGGTCTGTTCACATTCGATGTCTATTATCTTGTAATAAAGTAAGTATTGAGTGTTGAAACTCTTACCTCCATATTCAAGCTTAAAAAATTCACACAAATGAAATTAAACTTTTTACGTGGCGGTTTGTCCTAAACACCTAAGTTCGGGCTTTCTTAATTGGCAATATCAATTATCTAATAACACCTTTTTTCCTCTCCCAAATGCATTAGTTTAAATACTACCTACTTGGTGTGTTAATTACCTCTTAGCTAATTTGATAGTACTAGAATGTACTACCACTAAGCTCAGATGCACAAATTCTTTTGGAGTAGCAAGAACTAAAGAAACTAAACAAAATTGCTGCTACCAATACAAGATAGCAGTAGTTTGACTGTACAAGAACAAAT------------------------------------------------------------------------------------
Nroanensis_IngramBranch_N926 CTGATCTAGTTACCATTGATTTTTTTTGACGTCTATCGGTTTGCTCTATAAGTGTGACTACCAAATTAGACCCTAGGACAAACGAAAAATTAAACAAGGATTACATTTGGGCGTCAGTTTGCAAACCTTGGCAAATAAAAAGGGCTTGGAGCCA-CAGAGTTCGCAAACGTTACGACTAAATCTAAACTTTAACTTGAAATGAAAGTATCATTACTACAACTTCTTCTATGCTTTTGTTGATATGTGGATGTAAACAAGATGGCGTCGAACGCATACGGTGTGGATGATTTAGTTTATAGTGTCACCTTATATCGTTCACGCCGTCTTATATTTCATGGCTATGTCGGACCTTTTCTTATTTTATACCTCATTTGGTTTTATATCTGGTCACTTCGTTATGGAGTTTCAGAGTTTTTTGAAGCCGGCATGATAGCTCTGGCCTTCATAGGGTTTATACAAGTTCTGACGTGTCTTTTTTGCCATTGGTCTGTTCACATTCGATGTCTATTATCTTGTAATAAAGTAAGT-------GTTGAAACTCTTACTTCCATATTCAAGTTTAAAAAATTCACACAAATGAAATTGAACTTTTTTCGTTGCGGTTTGTCCTAAACACCCAAGTTCGGGCTTTGTTAATTGGCAATATCAATTATCTAATAACACCTTTTTTCCTCTCCCAAATGCATTAGTTTAAATACTACCTACTTGGTGTGTTACTTACCTCTTAGGTAATTTGATAGTACCAGAACGTACTACCACTAAGCTCAGATGCACAAATTCTTTTGAAGTA-CAAG--------AAACTAAACAAAATTGTTGCTACCAATACAAGATAGCAGTAG---------------------------------------------------------------------------------------------------------
Nroanensis_N_CarversGap_N928 CTGATCTAGTTACCATTGATTTTTTTTGACGTCTATCGGTAAGCTCTATAAGTGTGACTACCAAATTAGACCCTAGGACAAACGAAAAATTAAACAAGG-----ATTTGGGCGTCAGTTTGCAAACCTTGGCAAATAAAAAGGGCTTG--GTCCACAGAGTTCGCAAACGATACGACTAAATCTAAACTTTAACTTGAAATGAAAGTATCATTACTACTACTTCTTCTATGCTTTTGTTGATATGTGGATGTAAACAAGATGGCGTCGAACGCATACGGTGTGGATGATTTAGTTTATAGTGTCACCTTATATCGTTCACGCCGTCTTATATTTCATGGCTATGTTGGACCTTTTCTTATTTTATACCTCATTTGGTTTTATATCTGGTCACTTCGTTATGGAGTTTCAGAGTTTTTTGAAGCCGGCATGATAGCTCTGGCCTTCATAGGGTTTATACAAGTTCTGACGTGTCTTTTTTGCCATTGGTCTGTTCACATTCGATGTCTATTATCTTGTAATAAAGTAAGT-------GTTGAAACTCTTACTTCGATATTCAAGTTTAAAAAATTCACACAAATGAAATTGAACTTTTTTCGTTGCGGTTTGTCCTAAACACCCAAGTTCGGGCTTTGTTAATTGGCAATATCAATTATCTAATAACACCTTTTTGCCTCTCCCAAATGCATTAGTTTAAATACTACCTACTTGGTGTGTTACTTACCTCTTAGGTAATTTGATAGTACCAGAACGTACTACCACTAAGCTCAGATGCACAAATTCTTTTGGAGTA-CAAGAACTAAATAAACTAAACAAAATTGTTGCTACCAATACAAGATAGCAGTAGTTTGACTGTACAAGAACAAACAATACGATTGTAAACCAATAGCAGGAAGTTGACAGAAAGTCCCCTAGAGCTCATGTAAAAAATTGTAGCATTTTAACCGAAAAT
Nroanensis_RoanHighBluff_N762 -GTACCTCACATTCTTCGAT------TGATGTTAAATTCCTGCCTTGGTAGGTGTGACTACCAAATTAGGCCCTAGGACAAACGAAAAATTAATCAAGGA-----TTTGAGCGTCAGTTTGCAATCCTTGGCAAATAAAAAGGCTTGGG---CCACAGAGTTCGCAAACGTTACGACTAAATCTAAACTTTAACTTGAAATGAAAGTATCATTACTACAACTTCTTCTATGCTTTTGTTGATATGTGGATGTAAACAAGATGGCGTCGAACGCATACGGTGTGGATGATTTAGTTTATAGTGTCACCTTATATCGTTCACGCCGTCTTATATTTCATGGCTATGTTGGACCTTTTCTTATTTTATACCTCATTTGGTTTTATATCTGGTCACTTCGTTATGGAGTTTCAGAGTTTTTTGAAGCCGGCATGATAGCTCTGGCCTTCATAGGGTTTATACAAGTTCTGACGTGTCTTTTTTGCCATTGGTCTGTTCACATTCGATGTCTATTATCTTGTAATAAAGTAAGT-------GTTGAAACTCTTACTTCCATATTCAAGTTTAAAAAATTCACACAAATGAAATTGAACTTTTTTCGTTGCGGTTTGTCCTAAACACCCAAGTTCGGGCTTTGTTAATTGGCAATATCAATTATCTAATAACACCTTTTTTCCTCTCCCAAATGCATTAGTTTAAATACTACCTACTTGGTGTGTCACTTACCTCTTAGGTAATTTGATAGTACCAGAACGTACTACCACTAAGCTCAGATGCACAAATTCTTTTGGAGTA-CAAGAACTAAATAAACTAAACAAAATTGTTGCTACCAATACAAGATAGCAGTAGTTTGACTGTACAAGAACAAACAATACGATTGTAAACCAATAGCAGGAAGTTGACAGAAAGTCCCCTAGAGCTCATGTAAAAAATTGTAGCATTTTAACCGAAAAT
Nsheari_BaldRiver_N1168 CGAACATAACGTTCAATTTCCTGTTTTGTCACCAATTGGACTCCTCCATTAGTGTGACTACCAAATTAGGCCCTTGGAGAAACGAAAAATTAAACAAGGATTACATTTGGGCGTCAGTTTGTAAACCTTGGCAAATAAAAAGGGCTTGGTACCAACAGAGTTCGCAAACGTTACGACTAAATCTAAACTTCAACTTGAAATGAAAGTATCATTACTACAACTTCTTCTATGCTTTTGTTGATATGTGGATGTAAACAAGATGGCGTCGAACGCATACGGTGTGGATGATTTAGTTTATAGTGTCACCTTATATCGTTCACGCCGTCTTATATTTCATGGCTATGTCGGACCTTTTCTTATTTTATACCTCATTTGGTTTTATATCTGGTCACTCCGTTATGGAGTTTCAGAGTTTTTTGAAGCCGGCATGATAGCTCTGGCCTTCATAGGGTTTATACAAGTTCTGACGTGTCTTTTTTGCCATTGGTCTGTCCACATTCGATGTCTATTATCTTGTAATAAAGTAAGTATTGAGTGTTGAAACTCTTACCTCCATATTCAAGCTTAAAAAATTCACACAAAAGAAATTAAACTTTTTACGTGGCGATTTGTCCTAAACACCTAAGTTCGGGCTTTCTTAATTGGCAATATCAATTATCTAATAACACCTTTTTTCCTCTCTCAAATGCATTAGTTTAAATATTACCTACTTGGTGTGTTACTTACCTCTTAGGTAATTTGATAGTACAAGAACGTACTACCACTAAGCTCAGATACACAAATTCTTTTGGAGTAGCAAGAGCTAAAGAAACTAAACAATATTGTTGCTACCAATTCAAGATAGCAGTAGTTTGACTGTACAAGAACAAACAATA--------------------------------------------------------------------------------
Nsheari_Cohutta_N826 CGAACATAACGTTCAATTTGCTGTTTTGTCGCCAATTGGACTCCTCCATTAGTGTGACTACCAAATTAGGCCCTTGGAGAAACGAAAAATTAAACAAGGATTACATTTGGGCGTCAGTTTGTAAACCTTGGCAAATAAAAAGGGCTTGGTACCAACAGAGTTCGCAAACGTTACGACTAAATCTAAACTTCAACTTGAAATGAAAGTATCATTACTACAACTTCTTCTATGCTTTTGTTGATATGTGGATGTAAACAAGATGGCGTCGAACGCATACGGTGTGGATGATTTAGTTTATAGTGTCACCTTATATCGTTCACGCCGTCTTATATTTCATGGCTATGTCGGACCTTTTCTTATTTTATACCTCATTTGGTTTTATATCTGGTCACTCCGTTATGGAGTTTCAGAGTTTTTTGAAGCCGGCATGATAGCTCTGGCCTTCATAGGGTTTATACAAGTTCTGACGTGTCTTTTTTGCCATTGGTCTGTCCACATTCGATGTCTATTATCTTGTAATAAAGTAAGTATTGAGTGTTGAAACTCTTACTTCCATATTCAAGCTTAAAAAATTCACACAAATGAAATTAAACTTTTTACGTTTCGGTTTGTCCTAAACACCTAAGTTCGGGCTTTCTTAATTGGCAATATCAATTATCTAATAACACCTTTTTTCCTCTCTCAAATGCATTAGTTTAAATACTACCTACTTGGTGTGTTATTTACCTCTTAGGTAATTTGATAGTACAAGAACGTACTACCACTAAGCTCAGATACACAAATTCTTTTGGAGTAGCAAGAACTAAAGAAACTAAACAATATTGTTGCTACCAATACAAGATAGCAGTAGTTTGACTGTACAAGAACAAACAATACGATTGTCAACCAATAGCTGGAAGTTGACAGAAAGTCCCCTAGAGCTCATGTAAAAAATTGTAGCATTTTAACCGAAGAT
Nsheari_JoyceKilmer_N092 CAGCTGGAACCACCGCCAACTTTTTTCAGCACTGGTTGATTTAACACAGAGGTGTGACTACCAAATTAGGCCCTTGGAGAAACGAAAAATTAAACAAGGATTACATTTGGGCGTCAGTTTGTAAACCTTGGCAAATAAAAAGGGCTTGGTACCAACAGAGTTCGCAAACGTTACGACTAAATCTAAACTTCAATTTGAAATGAAAGTATCATTACTACAACTTCTTCTATGCTTTTGTTGATATGTGGATGTAAACAAGATGGCGTCGAACGCATACGGTGTGGATGATTTAGTTTATAGTGTCACCTTATATCGTTCACGCCGTCTTATATTTCATGGCTATGTCGGACCTTTTCTTATTTTATACCTCATTTGGTTTTATATCTGGTCACTCCGTTATGGAGTTTCAGAGTTTTTTGAAGCCGGCATGATAGCTCTGGCCTTCATAGGGTTTATACAAGTTCTGACGTGTCTTTTTTGCCATTGGTCTGTCCACATTCGATGTCTATTATCTTGTAATAAAGTAAGTATTGAGTGTTGAAACTCTTACCTCCATATTCAAGCTTAAAAAATTCACACAAAAGAAATTAAACTTTTTACGTGGCGGTTTGTCCTAAACACCTAAGTTCGGGCTTTCTTAATTGGCAATATCAATTATC---TAATACCTTTTTTCCTCTCTCAAATGCATTAGTTTAAGTACTACCTACTTGGTGTGTTACTTACCTCTTAGGTAATTTGATAGTACAAGAACGTACTACCACTAAGCTCAGATACACAAATTCTTTTGGAGTAGCAAGAGCTAAAGAAACTAAACAATATTGTTGCTACCAATTCAAGATAGCAGTAGTTTGACTGTACAAGAACAAACAATACGATTGTCAACCAATAGCTGGAAGTTGACAGAAAGTCCCCT---------------------------------------
Nsilvanus_Elijay_N395 TGTATCTAACTTCCATTGATTTTTCTTGACGTCTATCGGTTTGCTCTATAAGTGTGAATTCCAAATTAGGCCCTAGG-------------TAAACAAGGATTACATTTGGGCGTCAGTTTGCAAATCTTGGCAAATAAAACGGGCTTGGAACCCACAGAGTTCGCAAACGTTACGACTAAATCTAAACTTTAACTTGAAATGAAAGTATCATTACTACAACTTCTTCTATGCTTTTGTTGATATGTGGATGTAAACAAGATGGCGTCGAACGCATACGGTGTGGATGATTTAGTTTATAGTGTCACCTTATATCGTTCACGCCGTCTTATATTTCATGGCTATGTTGGACCTTTTCTTATTTTATACCTCATTTGGTTTTATATCTGGTCATTTCGTTATGGAGTTTCAGAGTTTTTTGAAGCCGGCATGATAGCTCTGGCTTTCATAGGGTTTATACAAGTTCTGACGTGTCTTTTTTGCCATTGGTCTGTTCACATTCGATGTCTATTATCTTGTAATAAAGTAAGTATTGAGTGTTGAAACTCTTACTTTCATATTCAAGTTTAAAAAATTCACACAAATGAAATTGAACTTTTTTCGTTGCGGTTTGTCCTAAACACCCAAGTTCGGGCTTTGTTAATTGGCAATATCAATTATCTAATAACACCTTTTTTCCTCTCCCAAATGCATTAGTTTAAATACTACCTACTTGGTGTGTTACTTACCTCTTAAGTAATTTGATAGTACAAGAACGTACTACCACTAAGCTCAGATGCACAAATTCTTTTGGAGTAGCAAGAACTAATGAAACTAAACAAAATTGTTGTGACCAATACAAGATAGCAGTAGTTTGACTGTACAAGAACAAACAATACGATTGTCAACCAATAGCAAGAAGTTGACA--AAATCCCCTAGAGCTCATGTAAAAAATTG-------------------
Nsilvanus_GermanyCove_N1017 CTGATTTAGTTACC------TTGTTTTGTTGTGAGTGGTCTCCCCCCATAAGTGTGACTACCAAATTAGGCCCTAGGAGAAACGAAAAATTGAACAAGGATTACATTTGGGCGTCAGTTTGCAAAACTTGGCAATAAAAAAGGGCTTGTAACCCACAGAGTTCGCAAACGTTACGACTAAATCTAAACTTTAACTTGAAATGAAAGTATCATTACTACAACTTCTTCTATGCTTTTGTTGATATGTGGATGTAAACAAGATGGCGTCGAACGCATACGGTGTGGATGATTTAGTTTATAGTGTCACCTTATATCGTTCACGCCGTCTTATATTTCATGGCTATGTTGGACCTTTTCTTATTTTATACCTCATTTGGTTTTATATCTGGTCATTTCGTTATGGAGTTTCAGAGTTTTTTGAAGCCGGCATGATAGCTCTGGCTTTCATAGGGTTTATACAAGTTCTGACGTGTCTTTTTTGCCATTGGTCTGTTCACATTCGATGTCTATTATCTTGTAATAAAGTAAGTATTGAGTGTTGAAACTCTTACTTCCATATTCAAGTTTAAAAAATTCACACAAATAAAATTGAACTTTTTTCGTTGCGGTTTGTCCTAAACACCCAAGTTCGGGCTTTGTTAATTGGCAATATCAATTATCTAATAACACCTTTTTTCCTCTCCCAAATGCATTAGTTTAAATACTACCTACTTGGTGTGTTACTTACCTCTTAGGTAATTTGATAGTACAAGAACGTACTACCACTAAGCTCAGATGCACAAATTCTTTTGGAGTAGCAAGAACTAATGAAACTAAACAAAA----------------AAACTAGCAGTAGTTTGACTGTACAAGAACAAACAATACGATTGTCAACCAATAGCAAGAAGTTGACA--AAGTCCCCTAGAGCTCATGTAAAAAATTGTAGCATTTTAACCGAAAAT
Nsilvanus_HeboMtn_N1029 CGTATCTAACTTCCATTGATTTTTCTTGACGTCTATCGGTTTGCTCTATAAGTGTGACTACCAAATTAGGGCCTAGGAGAAACGAAAAATTAAACAAGGATTACATTTGGGCGTCAGTTTGCAAATCTTGGCAAATAAAACGGGCTTATAACCCACAGAGTTCGCAAACGTTACGACTAAATCTAAACTTTAACTTGAAATGAAAGTATCATTACTACAACTTCTTCTATGCTTTTGTTGATATGTGGATGTAAACAAGATGGCGTCGAACGCATACGGTGTGGATGATTTAGTTTATAGTGTCACCTTATATCGTTCACGCCGTCTTATATTTCATGGCTATGTTGGACCTTTTCTTATTTTATACCTCATTTGGTTTTATATCTGGTCATTTCGTTATGGAGTTTCAGAGTTTTTTGAAGCCGGCATGATAGCTCTGGCTTTCATAGGGTTTATACAAGTTCTGACGTGTCTTTTTTGCCATTGGTCTGTTCACATTCGATGTCTATTATCTTGTAATAAAGTAAGTATTGAGTGTTGAAACTCTTACTTCCATATTCAAGTTTAAAAAATTCACACAAATGAAATTGAACTTTTTTCGTTGTGGTTTGTCCTAAACACCCAAGTTCGGGCTTTGTTAATTGGTAATATCAATTATCTAATAACACCTTTTTTCCTCTCCCAAATGCATTAGTTTAAATACTACCTACTTGGTGTGTTACTTACCTCTTAAGTAATTTGATAGTACAAGAACGTACTACCACTAAGCTCAGATGCACAAATTCTTTTGGAGTAGCAAGAACTAATGAAACTAAACAAAATTGTTGCGACCAATACAAGATAGCAGTAGTTTGACTGTACAAGAACAAACAATACGATTGTCAACCAATAGCAAGAAGTTGACA--AAGTCCCCTAGAGCTCATGTAAAAAATTGTAGCATTTTAACCGAAAAT
Nstupkai_BlowholeWOS_N285 --------------GTTGATATTTTTTGACGTCTATCAGTTTGCTCTATAAGTGTGACTACCAAATTAGGCCCTAGGAGAAATGAAAACTTAAACAAGGATTACATTTGGGCGTCAATTTGC-AACTTTGCCAAATAAAGGGGGCTTGGCACCA--AGAGTTCGCAAACGTTACGACTAAATCTAAACTTCAACTTGAAATGAAAGTATCATTACTACAACTTCTTCTATGCTTTTGTTGATATGTGGATGTAAACAAGATGGCGTCGAACGCATACGGTGTGGATGATTTAGTTTATAGTGTCACCTTATATCGTTCACGCCGTCTTATATTTCATGGCTATGTCGGACCTTTTCTTATTTTATACCTCATTTGGTTTTATATCTGGTCACTTCGTTATGGAATTTCAGAGTTTTTTGAAGCCGGCATGATAGCTCTGGCCTTCATAGGATTTATACAAGTTCTGACGTGTCTTTTTTGCCATTGGTCTGTTCACATTCGATGTCTATTATCTTGTAATAAAGTAAGTATTGAGTGTTGAAACTCTTACCTCCATATTCAAGCTTAAAAAATTCACAGAAATGAAATTAAACTTTTTACGTGGCGGTTTGT--------CCTAAGTTCGGGCTTTCTTAATTGGCAATATCAATTATCTAATAGCACCTTTTTTCCTCTCCCAAATGCATTAGTTTAAATACTACCTACTTGGTGTGTTAATTACCTCTTAGCTAATTTGATAGTACTAGAATGTACTACCACTAAGCTCAGATGCACAAATTATTTTGGAGTAGCAAGAACTAAAGAAACTAAACAAAATTGCTGCTACCAATGCAAGATAGCAGTAGTTTGACTGTACAAGAACAAACAATACGATTGTAGACCAATAGCAGGAAGTTGACAGAAAGTCCCCTAGAGCTCATGTAAAAAATTGTAGCA--------------
Nstupkai_Blowing_N356 CGTATCTAACTTCCATTGATTTTTTTTGACGTCTATCGGTTTGCTCTATAAGTGTGACTACCAAATTAGGCCCTAGGAGAAACGAAAACTTAAACAAGGATTACATTTGGGCGTCAATTTGC-AACCTTGCCAAATAAAGGGGGCTTGGCACCA--AGAGTTCGCA---GTTACGACTAAATCTAAACTTCAACTTGAAATGAAAGTATCATTACTACAACTTCTTCTATGCTTTTGTTGATATGTGGATGTAAACAAGATGGCGTCGAACGCATACGGTGTGGATGATTTAGTTTATAATGTCACCTTATATCGTTCACGCCGTCTTATATTTCATGGCTATGTCGGACCTTTTCTTATTTTATACCTCATTTGGTTTTATATCTGGTCACTTCGTTATGGAATTTCAGAGTTTTTTGAAGCCGGCATGATAGCTCTGGCCTTCATAGGATTTATACAAGTTCTGACGTGTCTTTTTTGCCATTGGTCTGTTCACATTCGATGTCTATTATCTTGTAATAAAGTAAGTATTGAGTGTTGAAACTCTTACCTCCATATTCAAGCTTAAAAAATTCACACAAATGAAATTAAACTTTTTACGTGGCGGTTTGTCCTAAACACCTAAGTTCGGGCTTTCTTAATTGGCAATATCAATTATCTAATAACACCTTTTTTCCTCTCCCAAATGCATTAGTTTAAATACTACCTACTTGGTGTGTTAATTACCTCTTAGCTAATTTGATAGTACTAGAATGTACTACCACTAAGCTCAGATGCACAAATTCTTTTGGAGTAGCAAGAACTAAAGAAACTAAACAAAATTGTTGCTACCAATACAAGATAGCAGTAGTTTGACTGTACAAGAACAAATAATACGATTGTCAACCAATAGCAGG-----------------------------------------------------------
Nstupkai_LittleRiver_N293 ---------------------------------------------------------------------------------------------------ATTACATTTGGGCGTCAGTTTGC-AACCTTGCCAAATAAAGGGGGCTTGGCACCA--AGAGTTCGCAAACGTTACGACTAAATCTAAACTTCAACTTGAAATGAAAGTATCATTACTACAACTTCTTCTATGCTTTTGTTGATATGTGGATGTAAACAAGATGGCGTCGAACGCATACGGTGTGGATGATTTAGTTTATAGTGTCACCTTATATCGTTCACGCCGTCTTATATTTCATGGCTATGTCGGACCTTTTCTTATTTTATACCTCATTTGGTTTTATATCTGGTCACTTCGTTATGGAATTTCAGAGTTTTTTGAAGCCGGCATGATAGCTCTGGCCTTCATAGGATTTATACAAGTTCTGACGTGTCTTTTTTGCCATTGGTCTGTTCACATTCGATGTCTATTATCTTGTAATAAAGTAAGTATTGAGTGTTGAAACTCTTACCTCCATATTCAAGCTTAAAAAATTCACACAAATGAAATTAAACTTTTTACGTGGCGGTTTGTCCTAAACACCTAAGTTCGGGCTTTCTTAATTGGCAATATCAATTATCTAATAACACCTTTTTTCCTCTCCCAAATGCATTAGTTTAAATACTACCTACTTGGTGTGTTAATTACCTCTTAGCTAATTTGATAGTACTAGAATGTACTACCACTAAGCTCAGATGCACAAATTCTTTTG---------------------------------------------------------------------------------------------------------------------------------------------------------------------
Ntempletoni_BaldMtns_N950 --------------------------------------------------------ACTACCAAATAAGGCCCTAGGAGAAACGAAAAATTAAACAAGGATTTCCTTTGGGCGCCAGTTTGCAAAATATGCCAAATAAAAAGGGCTTGGGGCCAACAGAGTATGCAAACGTTACGACTAAATCTAAACTTTAACTTGAAATGAAAGTATCATTACTACTACTTCTTCTATGCTTTTGTTGATATGTGGATGTAAACAAGATGGCGTCGAACGCATACGGTGTGGATGATTTAGTTTATAGTGTCACGTTATATCGTTCACGCCGTCTTATATTTCATGGCTATGTCGGACCTTTTCTTATTTTATACCTCATTTGGTTTTATATCTGGTCACTTCGTTATGGAATTTCAGAGTTTTTTGAAGCCGGCATGATAGCTCTGGCCTTCATAGGGTTTATACAAGTTCTGACGTGTCTTTTTTGCCATTGGTCTGTTCACATTCGATGTCTATTATCTTGTAATAAAGTAAGTATTGAGTGTTGAAACTCTTACTTACATATTCAAGTTTAAAAAATTCACACAAATGAAATTGAACGTTTGGCGTGGCGGTTTGTTCTGAACACCTAAGTTCGGGCTTTCTTAATTGGCAATATCAATTATCTAATAACACCTTTTTTCCTCTCCCAAATGCATTAGTTTAAATACTACCTACTTGGTGTGTTGCTTACCTCTTAGATAATTTGATAGCACAAGAA----------------------------------------------------------------------------------------------------------------------------------------------------------------------------------------------------------
Ntempletoni_ClarksCreek_N945 ---------------------------------------------------------------------------------------------------------------------------------------------------------------------------------------------------------------ATCATTACTACAACTTCTTCTATGCTTTTGTTGATATGTGGATGTAAACAAGATGGCGTCGAACGCATACGGTGTGGATGATTTAGTTTATAGTGTCACGTTATATCGTTCACGCCGTCTTATATTTCATGGCTATGTCGGACCTTTTCTTATTTTATACCTCATTTGGTTTTATATCTGGTCACTTCGTTATGGAATTTCAGAGTTTTTTGAAGCCGGCATGATAGCTCTGGCCTTCATAGGGTTTATACAAGTTCTGACGTGTCTTTTTTGCCATTGGTCTGTTCACATTCGATGTCTATTATCTTGTAATAAAGTAAGTATTGAGTGTTGAAACTCTTACTTACATATTCAAGTTTAAAAAATTCACACAAATGAAATTGAACGTTTGGCGTGGCGGTTTGTTCTAAACACCTAAGTTCGGGCTTTCTTAATTGGCAATATCAATTATCTAATAACACCTTTTTTCCTCTCCCAAATGCATTAGTTTAAATACTACCTACTTGGTGTGTTGCTTACCTCTTAGATAATTTGATAGCACAAGAACGTACTACCACTAATCTCAGATGCACATATTCTTTTGGAGTAGCAAG--------AAACTAAACAAAATTGTTGCTACCAATACAAGGT-----------------------------------------------------------------------------------------------------------------
Ntempletoni_ScronceCreekRd_N1223 CGCATCTAACTTCCATTGATTTTTTTTTACTTCTATCGGTTTGCTCTATAAGTGTGACTACCAAATAAGGCCCTAGGAGAAACGAAAAATTAAACAAGGATTTCCTTTGGGCGCCAGTTTGCAAAATATGCCAAATAAAAAGGGCTTGG-ACCAACAGAGTTTGCAAACGTTACGACTAAATCTAAACTTTAACTTGAAATGAAAGTATCATTACTACAACTTCTTCTATGCTTTTGTTGATATGTGGATGTAAACAAGATGGCGTCGAACGCATACGGTGTGGATGATTTAGTTTATAGTGTCACGTTATATCGTTCACGCCGTCTTATATTTCATGGCTATGTCGGACCTTTTCTTATTTTATACCTCATTTGGTTTTATATCTGGTCACTTCGTTATGGAATTTCAGAGTTTTTTGAAGCCGGCATGATAGCTCTGGCCTTCATAGGGTTTATACAAGTTCTGACGTGTCTTTTTTGCCATTGGTCTGTTCACATTCGATGTCTATTATCTTGTAATAAAGTAAGTATTGAGTGTTGAAACTCTTACTTACATATGCAAGTTTAAAAAATTCACACAAATGAAATTGAACGTTTGGCGTGGCGGTTTGTTCTAAACACCTAAGTTCGGGCTTTCTTAATTGGCAATATCAATTATCTAATAACACCTTTTTTCCTCTCCCAAATGCATTAGTTTAAATACTACCTACTTGGTGTGTTGCTTACCTCTTAGATAATTTGATAGCACCAGAACGTACTACCACTAATCTCAGATGCACATATTCTTTTGGAGTAGCAAG--------AAACTAAACAAAATTGTTGCTACCAATACAAGGTAGCAGTAGTTTGACTGTACAAGAACAAACAATA--------------------------------------------------------------------------------
Ntennessensis_IndianCave_N052 CTGATCTAGTTACCATTGATTTTTTTTGACGTCTATCGATTTGCTCTATAGGTGTGACTACCAAATTAGGCCCTAGGACAAACGAAAAATTAAACAAGGATTACATTTGGGCGTCAGTTTGCAAACCTTGCCAAATAAAAAGGGCTTGGTTCCCACAGAGTTCGGAAACGTTACGACTAAATCTAAACTTTAACTTGAAATGAAAGTGTCATTACTACAACTTCTTCTATGCTTTTGTTGATATGTGGATGTAAACAAGATGGCGTCGAACGCATACGGTGTGGATGATTTAGTTTATAGTGTCACCTTATATCGTTCACGCCGTCTTATATTTCATGGCTATGTCGGACCTTTTCTTATTTTATACCTCATTTGGTTTTATATCTGGTCACTTCGTTATGGAGTTTCAGAGTTTTTTGAAGCCGGCATGATAGCTCTGGCCTTCATAGGGTTTATACAAGTTCTGACGTGTCTTTTTTGCCATTGGTCTGTTCACATTCGATGTCTATTATCTTGTAATAAAGTAAGTATTGAGTGTTGAAACTCTTACTTCCATATTCAAGTTTAAAAAATTTACACAAATGAAATTGAACTTTTTTCGTTGTGGTTTGTCCTAAACACCTAAGTTCGGGCTTTCTTAATTGGCAATATCAATTATCTAATAACACCTTTTTTCCTCTCCCAAATGCATTCGTTTAAATACTACCTACTTGGTGTGTTACTTACCTCTTAGGTAAGTAACT-------------------------CTCAGATGCACAAATTCTTTTGGAGTTGCAAG--------AAACTAAACAAAATCGTTGCTACCAATACAAGATAGCAGTAGTTTGACTGTACAAGAACAAACAATACGATTGTCAACCAATAGCAGGAAGTTGACAGAAAGTCCCCTAGAGCTC--GTAGAAAATTGTAGCATTTTAACCGAAAAT
Ntennessensis_LittleStony_N645 TGTATCTAACTTCCATTGATTTTTCTTGACGTCAATCGGTTTGCTTTATAAGTGTGACTACCAAATTAGGCCCTAGGAGAAACGAAAAATTAAACAAGGATTACATTTGGGCGTCAGTTTGCAAACCTTGTCAAATAAAAAGGGCTTGGTTCCCACAGAGTTCGGAAACGTTACGACTAAATCTAAACTTTAACTTGAAATGAAAGTATCATTACTACAACTTCTTCTATGCTTTTGTTGATATGTGGATGTAAACAAGATGGCGTCGAACGCATACGGTGTGGATGATTTAGTTTATAGTGTCACCTTATATCGTTCACGCCGTCTTATATTTCATGGCTATGTCGGACCTTTTCTTATTTTATACCTCATTTGGTTTTATATCTGGTCACTTCGTTATGGAGTTTCAGAGTTTTTTGAAGCCGGCATGATAGCTCTGGCCTTCATAGGGTTTATACAAGTTCTGACGTGTCTTTTTTGCCATTGGTCTGTTCACATTCGATGTCTATTATCTTGTAATAAAGTAAGTATTGAGTGTTGAAACTCTTACTTCCATATTCAAGTTTAAAAAATTTACACAAATGAAATTGAACTTTTTTCGTTGTGGTTTGTCCTAAACACCTAAGTTCGGGCTTTCTTAATTGACAATATCAATTATCTAATAACACCTTTTTTCTTCTCCCAAATGCATTAGTTTAAATACTACCTACTTGGTGTG-------------AGGTAAGTAACT-------------------------CTCGGATGCACAA--------GGAGTAGCAAG--------AAACTAAACAAAATTGTTGCTACCAATACAAGATAGCAGTAGTTTGACTGTACAAGAACAAACAATACGATTGTCAACCAATAGCAGGAAGTTGACAGAAAGTCCCCTAGAGCTCATGTAAAAAATTATAGCATTTTAACCGAAAAT
Ntennessensis_Watauga_N1046 CTGATCTAGTTACCATTGAT-TTTTTTGACGTCTATCGGTTTGCTCTATAGGTGTGACTACCAAATTAGGCCCTAGGACAAACGAAAAATTAAACAAGGATTACATTTGGGCGTCAGTTTGCAAACCTTGCCAAATAAAAAGGGCTTGGTTCCCACAGAGTTCGGAAACGTTACGACTAAATCTAAACTTTAACTTGAAATGAAAGTGTCATTACTACAACTTCTTCTATGCTTTTGTTGATATGTGGATGTAAACAAGATGGCGTCGAACGCATACGGTGTGGATGATTTAGTTTATAGTGTCACCTTATATCGTTCACGCCGTCTTATATTTCATGGCTATGTCGGACCTTTTCTTATTTTATACCTCATTTGGTTTTATATCTGGTCACTTCGTTATGGAGTTTCAGAGTTTTTTGAAGCCGGCATGATAGCTCTGGCCTTCATAGGGTTTATACAAGTTCTGACGTGTCTTTTTTGCCATTGGTCTGTTCACATTCGATGTCTATTATCTTGTAATAAAGTAAGTATTGAGTGTTGAAACTCTTACTTCCATATTCAAGTTTAAAAAATTTACACAAATGAAATTGAAC-TTTTTCGTTGTGGTTTGTCCTAAACACCTAAGTTCGGGCTTTCTTAATTGGCAATATCAATTATCTAATAACACCTTTTTTCCTCTCCCAAATGCATTAGTTTAAATACTACCTACTTGGTGTGTTACTTACCTCTTAGGTAAGTAACT-------------------------CTCAGATGCACAAATTCTTTTGGAGTAGCAAG--------AAACTAAACAAAATTGTTGCTACCAATACAAGATAGCAGTAGTTTGACTGTACAAGAACAAACAATACGATTGTCAACCAATAGCAGGAAGTTGACAGAAAGTCCCCTAGAGCTC--GTAAAAAATTGTAGCATTTTAACCGAAAAT
