# Supplementary material for: ﻿New species in old mountains: integrative taxonomy reveals ten new species and extensive short-range endemism in Nesticus spiders (Araneae, Nesticidae) from the southern Appalachian Mountains
Source: Zookeys. 2023 Feb 3;1145:1–130. doi: 10.3897/zookeys.1145.96724 (PMC10208238; doi:10.3897/zookeys.1145.96724)
Supplement: Supplementary material 4 — Input alignments, analysis log files, and output tree files [file zookeys-1145-001_article-96724__-s004.zip › uce-2001420 (modified).phy]

 86 1134
Nesticus_Japan_G2153 AAGAATAAAATTTAATAAGA--------------------AATGGAATTGCCATTGGATAAATTT-----------TGTAGGTATGTAGTTGATGATCT--------------AACCCTGCTATTTCAAGCTTTATTCTTATTTAAAT---------------TTCAACTTGTTTGTTTGATAAAGAATCATGTTGCTATGTATAATATTGTAACATTAGTCTGTATTTCAATGCATAAAGTTTCTGTTACAAAACATATTACTTAAT--AAAATAAAGTTCAGATACTTGTATAAAAGAATTTCTGTATTGTATAAAAAAACCT-------------TTTCTTTACTTTCAGATAGCTTTCATTCCTCGAATTGATAGTATTCCATTCTTTCATGGTTCGGCTGCCAATGAGTATAGGAGACAAGAATTTGAGAGATTTCGCTGTGGCCATGCTTTTTATTCAGTAGTGAGACCTCTTCCAAATGATGTGTGTAAAAAATACCTTTACAGCATTGGCTTTTATGTTTATGATAAAGCTCACGGTAAGCCTAGGACTAACAGTTAATTCA--------TGCTTGCAATA-TACTTGGTAACAAATTA---ATGATTTCATTAAGTAACTGAATAACTGATTTAACATTTGACACTTTCTTTGAAATGCAGCATTTGAAAATTATGTTTTACAAAT---------AATGGATACATTATTAA----------------TGTGATAACTTTAAATTGCATTATATTCTCT---TTACAATATTACTTTTAGAATGTGGATGTGATCCTACTGGCTCCATAAGCACAAACTGTGAAAATCTAGGGGGTCAATGTACATGTAAATCTAACGTTGTTGGACGACGGTGTGATCGATGTGCTCCTGGGACATATGGATTTGGACCCTCAGGTTGTAGA------------------------------------------------------------------------------------------------------------------------------------------------GCTTGTGATTGTAATAGCGTTGGATCTTTAGATAATTTTTGTGATTCACAAAGTGGAA
Nesticus_nahaunus_Mexico_G2881 TCGACCACTTCCT-------------TTCGGTTTCGTATCCCGTGTGTATCTACTTAAGCA----GCACAATCTAGATTCAGCCTGGTGGCGACTTAGCCCGTTTTTGACGGTACCGCGCTCGTTACATATCCTTCCGAAATATAATTTGTAAAAAAAAACAAATGAAAAAATGTCAGAATTACCGAATGCCGGCTAATGAGGTTTTATTATTACATTAGTTTATATTTCAATTGTCATAGTACATATAAAAAA-CAAACAACCGGACAAAAAATTAAATGTGAATAATTGTAGAGACATATTGCTGTATGTTTTATAAGAAAAAATATATATGTATATTTTTAAACTTTCAGATTGCCTTTATTCCTAGAATTGATAGTATTCCATTCTTTCATGGTTCAGCTGCCAATGAATATAGGAGACAAGAGTTCGAGAGATTTCGCTGTGGTCATGCTTTTTATTCTGTAGTGAGACCTCTTCCAAATGATGTGTGTAAAAAATACCTTTACAGCATTGGCTTTTATGTTTATGATAAAGCTCATGGTAAGCCTAGGACTAACAGTTAATTCACTTATACATGCTTGCAATA-TACTTAGTAACAAAATTAATATGATTTAATCAAGTAACTGAATAACTGATTTAACATTTGTTATTTTCTTTGAAATGCAGCATTTGACTATCATGTTTTGCAAATTCAATTTGTAATTGATTCCTTTTTAAAGGTTGTGCAAAAACATAGCATAATTCTTAATTACATTATATCCTGTTGTTTATAATATTACTTTTAGAATGTGGGTGTGATCCTACTGGTTCTTTAAGCACAAACTGTGAAAATCTTGGAGGTCAATGTACATGTAAAACCAATGTTGTTGGACGACGCTGTGATCGCTGTGCTCCTGGAACATATGGATTTGGTCCCTCTGGCTGTCGACGTAAGTGTGATTTTTTTATTTCACTTTTTTTCTCCAATGCAAGTTATAACTTAAATAAGTAATGTAAATATCTTTTAAGTAGCTAACATTAGACTTAGA-TGAACTTTTGCATTTAATTTGTAATTGTTTTTATACTCTTTTAG---------------------------------------------------------
Nsilvestrii_Hellgate_N1108 TGCAGAATATCCTGACAAGC-----------------GTCTATAACGAAATTACATGGGAATTAGTCCTAATT---TTTCAGAATTAAAAGTA-ATTCTGTGTATTCGTTCAAACTTTGTCAATTTTCAGCATCTCCATCATACTGCTTGTGATAGACTTATCTTCAAAATGTTTGTGAATAAATGTTTGTTAGTGGATGAAATGGTAATTTTCAATTAATTTGTATTATCATTGTCATGGCACACATAAAAATGTAAGTAAAGAAATATATTATATAATTTTTATATCTGTAGAAATTTATTACTGTAT--TTTAAAGAAGACTATTT---------TTTTTAAACTTTCAGATTGCTTTTATCCCTAGAATTGATAGTATTCCATTCTTCCATGGTTCAGCTGCCAATGAATATAGGAGACAAGAATTTGAAAGATTTCGATGTGGACATGCTTTTTATTCAGTAGTGAGACCTCTTCCAAATGATGTGTGTAAAAAATACCTTTACAGCATTGGCTTTTATGTTTATGATAAAGCTCATGGTAAGCCTAGGACTAACAATTAATTCACTTATACTTGCTTGCAATA-TACTTGGTAACAAAATTAATATGAATTACCCA--------AATAACTGATTTAACATTTGATATTTCCTTTGAAATGCAGCATTTAACTGTTATGTCCCACCAATTGAATCAATAATGGATTCATTATTAAAGGCACTTCAAAAACGTCTTTTAACTCTCACCTGCATTATATCCTGTTGTTTATGATATTTCTTCTAGAATGTGGGTGTGATCCTACTGGTTCTTTAAGTACAAACTGTGAAAATCTTGGTGGTCAATGTACTTGTAAATCCAATGTCGTCGGTCGACGGTGTGATCGTTGTGCTCCTGGGACATATGGATTTGGCCCCTCGGGTTGTAGACGTAAGTTAGATTTTTAAAT------TTAATTTTTTAATGTGAGTTTCAATTCAAATGGACATTGTAAATATAAATGAAATAAATAA-------GTTATAAAGGACTTT-------AATTTTTAATTGATTTTACACTCTTTTAGCTTGTGATTGTAATAGTGTTGGATCTTTGGATAATTTTTGTGAC-------------
Narcheri_Cheaha_N023 ----------------------------AACTCCTGTACCTA--------------AGAAAATTTGCTCAATTGAGTGTTAACGTCAAGGCCACATTCCCCAAAGCTGCTGAAAATGTTACAATTTTAAATTGTACCCTAACCCAAGTGGTGACAGAAAAAAATTCAAAAAGTTGGTAGGACTCCAGGTAACATTGATTGAGGTTTTA-CATTACATTAGTTTGTATTTTAATCGTTATAGTTTATATAAAAAACAAAGTGAGTGAACAAAAAATTTAATGTGGATAGTTTTAGAAATATGTTGCTGTAATTTTTATAAAAAATT--ATTGATATATATTTTTAAACTTTCAGATTGCCTTTATTCCTAGAATTGATAGTATTCCATTCTTTCATGGTTCAGCTGCCAATGAATATAGGAGACAAGAATTTGAGAGATTTCGCTGCGGTCATGCTTTTTATTCTGTAGTGAGACCTCTTCCAAATGATGTGTGTAAAAAGTACCTTTACAGCATTGGCTTTTATGTTTATGATAAAGCTCATGGTAAGCCTAGGACTAACATTTAATTCACTTATACATGCTTGCAATATTACTTGGTAACAAAATTAATATGATTTACTCAAGTAACTGAATAACTGATTTAACATTTATTATTTTCTTTGAAATGCAGCATTTGACTATCATATTTTGCCAATGTAATTG----TTGATTCCTTTTTAAAGGTGC----AAAACATAACATAATTCTTAATTGCTTTATATCCTGTTGTTTATAATATTACTTTTAGAATGTGGGTGTGATCCTACGGGTTCTTTAAGCACAAACTGTGAAAATCTTGGAGGTCAATGTACATGTAAAACGAATGTTGTCGGGCGGCGCTGTGATCGTTGTGCTCCTGGGACATATGGATTTGGTCCCTCAGGTTGTCGACGTAAGTAAGA---------------TTTTTTCTACAATAAAAGTTATAACTTAA-------------ATATCAGTTAAGTAGCTAACATTAGAGTTAGAATGGACTTTTGCATATAGTTTGTAATTGTTTTTATACTCTTTTAGCTTGTGACTGTAATAGTGTTGGATCTTTGGATAATTTTTGTGATTCACAAAGTGGAA
Narcheri_MillShoalCreek_N727 --------------------------------------------------------------------------------------------------------------------------------------------------------------------------------------------------------------------------------------------------------------------------------------------------------------------------------------------------------------------GCCTTTATTCCTAGAATTGATAGTATTCCATTCTTTCATGGTTCAGCTGCCAATGAATATAGGAGACAAGAATTTGAGAGATTTCGCTGCGGTCATGCTTTTTATTCTGTAGTGAGACCTCTTCCAAATGATGTGTGTAAAAAGTACCTTTACAGCATTGGCTTTTATGTTTATGATAAAGCTCATGGTAAGCCTAGGACTAACATTTAATTCACTTATACGTGCTTGCAATATTACTTGGTAACAAAATTAATATGATTTACTCAAGTAACTGAATAACTGATTTAACATTTAT--T------------------------------------------------------------------------------------------------------------------------------------------------------------------------------------------------------------------------------------------------------------------------------------------------------------------------------------------------------------------------------------------------------------------------------------------------------------------------------------------------
Nbarri_Bishop_N1072 -----------------------------------------------------------------------------GTTAACATTGAGGACACATTCCCTGAAGCTGCTGAAAACTTTACTATTTTAAATTGTACCATAA--------GTGACAGAAAAAAATTCAAAAAGTCTGTAGGACATCAGGTAACAGTGGTTGAGGTATTAGCATTACATTAGTTTGTATTTTAATTGTCATAGTTTACGTAAAAAAGCAAATGAGTGAACAAAAAATTAAATGTGGATAGTTGTAGAAGTACGTTGCTATAATTTTTATAAAAAATTCTATATATATATATATTTAAACTTTCAGATTGCCTTTATTCCCAGAATTGATAGTATTCCATTCTTTCATGGTTCAGCTGCCAATGAATATAGAAGACAAGAATTTGAGAGATTTCGCTGCGGTCATGCTTTTTATTCTGTAGTGAGACCTCTTCCAAATGATGTGTGTAAAAAGTACCTTTACAGCATCGGCTTTTATGTTTATGATAAAGCTCATGGTAAGCCTAGGACTAACAGTTAATTCACTTATACATGCTTGCAATATTACTTGGTAACAAAATTAATATGATTTACTCAAGTAACTGAATAACTGATTTAACATTTATTTTTTTCTTTGAAATGCAGCATTTGACTATCATGTTTTGCCAATTTAATTGTTAATTGATTCGTTTCTAAAGGTAGTGCAAAAACATAACATAATTCTTAATTGCATTATATCCTGTTGCTTATAATATTACTTTTAGAATGTGGGTGTGATCCTACGGGTTCTTTAAGCACAAACTGTGAAAATCTTGGAGGTCAATGTACATGCAAAACCAATGTTGTCGGACGGCGCTGTGATCGTTGCGCTCCTGGAACATATGGATTTGGTCCCTCAGGCTGTCGACGTAAGTGTGATTTTTTTATTTCACGTTTTTTCTCCAATGTAAGTTATAACTTAACTAAGTAATATAAATATCGGTTAAGTAGCTAACATTAGAGTTAGAATGGACTTTTGCATTTAGTTTGTATTTGTTTTTATACTCTTTTAGCTTGTGACTGTAATAGTGTTGGATCTTTGGATAATTTTTGTGATTCACAAAGTGGAA
Nbarri_LostCoveCave_N0065 ---------------------------------------------------------------------------------------------------------------------------------------CCATAA--------GTGACAGAAAAAAATTCAAAAAGTCTGTAGGACATCAGGTAACAGTGGTTGAGGTATTAGCATTACATTAGTTTGTATTTTAATTGTCATAGTTTACGTAAAAAAGCAAATGAGTGAACAAAAAATTAAATGTGGATAGTTGTAGAAGTACGTTGCTATAATTTTTATAAAAAATTCTATATATATATATATTTAAACTTTCAGATTGCCTTTATTCCCAGAATTGATAGTATTCCATTCTTTCATGGTTCAGCTGCCAATGAATATAGAAGACAAGAATTTGAGAGATTTCGCTGCGGTCATGCTTTTTATTCTGTAGTGAGACCTCTTCCAAATGATGTGTGTAAAAAGTACCTTTACAGCATCGGCTTTTATGTTTATGATAAAGCTCATGGTAAGCCTAGGACTAACAGTTAATTCACTTATACATGCTTGCAATATTACTTGGTAACAAAATTAATATGATTTACTCAAGTAACTGAATAACTGATTTAACATTTATTTTTTTCTTTGAAATGCAGCATTTGACTATCATGTTTTGCCAATTTAATTGTTAATTGATTCGTTTCTAAAGGTAGTGCAAAAACATAACATAATTCTTAATTGCATTATATCCTGTTGCTTATAATATTACTTTTAGAATGTGGGTGTGATCCTACGGGTTCTTTAAGCACAAACTGTGAAAATCTTGGAGGTCAATGTACATGCAAAACCAATGTTGTCGGACGGCGCTGTGATCGTTGCGCTCCTGGAACATATGGATTTGGTCCCTCAGGCTGTCGACGTAAGTGTGATTTTTTTATTTCACGTTTTTTCTCCAATGTAAGTTATAACTTAACTAAGTAATATAAATATCAGTTAAGTAGCTAACATTAGAGTTAGAATGGACTTTTGCATTTAGTTTGTATTTGTTTTTATACTCTTTTAGCTTGTGACTGTAATAGCGTTGGATCTTTGGATAATTTTTGTGATTCACAAAGTGGAA
Nbarri_eyed_ClayCave_G2082 AAGAGAACAACCTGAAAAAAAAACTATTAACTCCTGTAC---------------CTGTAAAATTTGCCCAATTGAGCGTTAACATTGAGGTCACATTCCCCGAAGCTGCTGAAAACTTTACAATTTTAAATTGTACCATAACCTGAGTGGTGACAGAAAAAAA--------GTCTGTAGGACACGAGGTAACAGTGGTTGAGGTATTAGCATTACATTAGTTTGTAATTTAATTGTCATAGTTTACGTAAAAAAGCAAATGAGTGAACAAAAAATTAAATGTGGATAGTTGTAGAAGCACGTTGCTATAATTTTTATAAAAAATTATATATATGTATATTTTTAAACTTTCAGATTGCCTTTATTCCCAGAATTGATAGTATTCCATTCTTTCATGGTTCAGCTGCCAATGAATATAGGAGACAAGAATTTGAGAGATTTCGCTGCGGTCATGCTTTTTATTCTGTAGTGAGACCTCTTCCAAATGATGTGTGTAAAAAGTACCTTTACAGCATTGGCTTTTATGTTTATGATAAAGCTCATGGTAAGCCTAGGACTAACAGTTAATTCACTTATACATGCTTGCAATATTACTTGGTAACAAAATTAATATGATTTACTCAAGTAACTGAATAACTGATTTAACATTTGTTATTTTCTTTGAAATGCAGCATTTGACTATCATGTTTTGCCAATTTAATTGTTAATTGATTCCTTTCTAAAGGTAGTGTAAAAGCATAATATAATTCTTAATTGCATTATATCCTGTTGCTTATAATATTACTTTTAGAATGTGGGTGTGATCCTACGGGTTCTTTAAGCACAAACTGTGAAAATCTTGGAGGTCAATGTACATGCAAAACCAATGTTGTCGGACGGCGGTGTGATCGTTGCGCTCCTGGAACATATGGGTTTGGTCCCTCAGGCTGTCGACGTAAGTGTGATTTTTTTATTTCACATTATTTCTCCAATGTAAGTTATAACTTAACTAAGTAATATAAATATAAGTTAAGTAGCTAACATTAGAGTTAGAATGGACTTTTGCATTTAGTTTGTAATTGTTTTTATACTCTTTTAGCTTGTGACTGTAATAGTGTTGGATCTTTGGATAATTTTTGTGATTCACAAAGTGGAA
Nbarrowsi_Gregorys_N270 ---------------------------------------------------------------------------GCGTTAACATTGAGGTCACATTCCCTGAAGCTGCTGAAAACTTTTCAATTTTAAATTGTACCATAACCTGAGTGGTGACAGAAAAAAATTCAAAAAGTCTGTAGGACACCAGGTAACAGTGGTTGAGATATTAGCATTACATTAGTTTGTATTTTAATTGTCATAGTTTACGTAAAAAAGCAAATGAGTGAACAAAAAATTAAATGTGGATAGTTGTAGAAGTACGTTGCTATAATTTTTATAAAAAATTATATATATATATATATTTAAACTTTCAGATTGCCTTTATTCCCAGAATTGATAGTATTCCATTCTTTCATGGTTCAGCTGCCAATGAATATAGAAGACAAGAATTTGAGAGATTTCGCTGCGGTCATGCTTTTTATTCTGTAGTGAGACCTCTTCCAAATGATGTGTGTAAAAAGTACCTTTACAGCATTGGCTTTTATGTTTATGATAAAGCTCATGGTAAGCCTAGGACTAACAGTTAATTTACTTATACGTGCTTGCAATATTACTTGGTAACAAAATTAATATCATTTACTCAAGTAACTGAATAACTGATTTAACATTTGTTATTTTCTTTGAAATGCAGCATTTGACTATCATGTTTTGCCAATTTAATTGTTAATTGATTCGTTTCTAAAGGTAGTGCAAAAACATAACATAATTCTTAATTGCATTATATCCTGTTGCTTATAATATTACTTTTAGAATGTGGGTGTGATCCTACGGGTTCTTTAAGCACAAACTGTGAAAATCTTGGAGGTCAATGTACATGCAAAACCAATGTTGTCGGACGGCGCTGTGATCGTTGCGCTCCTGGAACATATGGATTTGGTCCCTCAGGCTGTCGACGTAAGTGTGATTTTTTTATTTCAGGTTTTTTCTCCAATGTAAGTTATAACTTAACTAAGTAATATAAATATCAGTTAAGTAGCTCACATTAGAGTTAGAATGGAATTTTGCATTTAGTTTGTAATTGTTTTTATACTCTTTTAGCTTGTGACTGTAATAGTGTTGGATCTTTGGATAATTTTTGTGATTCACAAAGTGGAA
Nbarrowsi_Tuckaleechee_N360 AAGAGAACAACCTGAAAAAAAAACTATTAACTCCTGTAATCAAGGCATTTCTAACTAGAAAATTTGCCCAATTGAGCGTTAACATTGAGGTCACATTCCCTGAAGCTGCTGAAAACTTTACAATTTTAAATTGTACCATAACCTGAGTGGTGACAGAAAAAAATTCAAAAAGTCTGTAGGACACCAGGTAACAGTGGTTGAGATATTAGCATTACATTAGTTTGTATTTTAATTGTCATAGTTTACGTAAAAAAGCAAATGAGTGAACAAAAAATTAAATGTGGATAGTTGTAGAAGTACGTTGCTATAATTTTTATAAAAAAT----TATATATATATATTTAAACTTTCAGATTGCCTTTATTCCCAGAATTGATAGTATTCCATTCTTTCATGGTTCAGCTGCCAATGAATATAGAAGACAAGAATTTGAGAGATTTCGCTGCGGTCATGCTTTTTATTCTGTAGTGAGACCTCTTCCAAATGATGTGTGTAAAAAGTACCTTTACAGCATTGGCTTTTATGTTTATGATAAAGCTCATGGTAAGCCTAGGACTAACAGTTAATTCACTTATACATGCTTGCAATATTACTTGGTAACAAAATTAATATGATTTACTCAAGTAACTGAATAACTGATTTAACATTTGTTATTTTCTTTGAAATGCAGCATTTGACTATCATGTTTTGCCAATTTAATTGTTAATTGATTCGTTTCTAAAGGTAGTGCAAAAACATAACATAATTCTTAATTGCATTATATCCTGTTGCTTATAATATTACTTTTAGAATGTGGGTGTGATCCTACGGGTTCTTTAAGCACAAACTGTGAAAATCTTGGAGGTCAATGTACATGCAAAACCAATGTTGTCGGACGGCGCTGTGATCGTTGCGCTCCTGGAACATATGGATTTGGTCCCTCAGGCTGTCGACGTAAGTGTGATTTTTTTATTTCAGGTTTTTTCTCCAATGTAAGTTATAACTTAACTAAGTAATATAAATATCAGTTAAGTAGCTCACATTAGAGTTAGAATGGAATTTTGCATTTAGTTTGTAATTGTTTTTATACTCTTTTAGCTTGTGACAGTAATAGTGTTGGATCTTTGGATAATTTTTGTGATTCACAAAGTGGAA
Nbishopi_DryFalls_N150 ---------------------------------------------CATTTCTAACTAGAAAATTTGCCCAATTGAGCGTTAACATTGAGGTCACATTCCCTGAAGCTGCTGAAAACTTTACAATTTTAAATTGTACCATAA--------GTGACAGAAAAAA-TTCAAAAAGTCTGTAGGACACCAGGTAACAGTGTTTGAGGTATTAGCATTACATTAGTTTGTATTTTAATTGCCATAGTTTACGTAAAAAAGCAAATGAGTGAACAAAAAATTAAATGTGGATAGTTGTAGAAGTATGTTGCTATAATTTTTATAAAAAATTATATATATATATATATTTAAACTTTCAGATTGCCTTTATTCCCAGAATTGATAGTATTCCATTCTTTCATGGTTCAGCTGCCAATGAATATAGAAGACAAGAATTTGAGAGATTTCGCTGCGGTCATGCTTTTTATTCTGTAGTGAGACCTCTTCCAAATGATGTGTGTAAAAAGTACCTTTACAGCATTGGCTTTTATGTTTATGATAAAGCTCATGGTAAGCCTAGGACTAACAGTTAATTCACTTATACATGCTTGCAATATTACTTGGTAACAAAATTAATATGATTTACTCAAGTAACTGAATAACTGATTTAACATTTGTTTTTTTCTTTGAAATGCAGCATTTGACTATCATGTTTTGCCAATTTAATTGTTAATTGATTCGTTTCTAAAGGTAGTGCAAAAACATAACATAATTCTCAATTGCATTATATCCTGTTGCTTATAATATTACTTTTAGAATGTGGGTGTGATCCTACGGGTTCTTTAAGCACAAACTGTGAAAATCTTGGAGGTCAATGTACATGCAAAACCAATGTTGTCGGACGGCGCTGTGATCGTTGCGCTCCTGGAACATATGGATTTGGTCCCTCAGGCTGTCGACGTAAGTGTGATTTTTTTATTTCACGTTTTTTCTCCAATGTAAGTTATAACTTAACTAAGTAATATAAATATCAGTTAAGTAGTTAACATTAGAGTTAGAATGGACTTTTGCATTTAGTTTGTATTTGTTTTTATACTCTTTTAGCTTGTGACTGTAATAGTGTTGGATCTTTGGATAATTTTTGTGATTCACAAAGTGGAA
Nbishopi_StandingIndian_N131 AAGAGAATAACCTGAAAAAAAAACTATTAACTC---TACCCAAGGCATTTCTAACTAGAAAATTTGCCCAATTGAGCGTTAACATTGAGGTCACATTCCCTGAAGCTGCTGAAAACTTTACAATTTTAAATTGTACCATAA--------GTGACAGAAAAAA-TTCAAAAAGTCTGTAGGACACCAGGTAACAGTGTTTGAGGTATTAGCATTACATTAGTTTGTATTTTAATTGCCATAGTTTACGTAAAAAAGCAAATGAGTGAACAAAAAATTAAATGGGGATAATTGTAGAAGTATGTTGCTATAATTTTTATAAAAAATTATATATATATATATATTTAAACTTTCAGATTGCCTTTATTCCCAGAATTGATAGTATTCCATTCTTTCATGGTTCAGCTGCCAATGAATATAGAAGACAAGAATTTGAGAGATTTCGCTGCGGTCATGCTTTTTATTCTGTAGTGAGACCTCTTCCAAATGATGTGTGTAAAAAGTACCTTTACAGCATTGGCTTTTATGTTTATGATAAAGCTCATGGTAAGCCTAGGACTAACAGTTAATTCACTTATACATGCTTGCAATATTACTTGGTAACAAAATTAATATGATTTACTCAAGTAACTGAATAACTGATTTAACATTTGTTTTTTTCTTTGAAATGCAGCATTTGACTATCATGTTTTGCCAATTTAATTGTTAATTGATTCGTTTCTAAAGGTAGTGCAAAAACATAACATAATTCTCAATTGCATTATATCCTGTTGCTTATAATATTACTTTTAGAATGTGGGTGTGATCCTACGGGTTCTTTAAGCACAAACTGTGAAAATCTTGGAGGTCAATGTACATGCAAAACCAATGTTGTCGGACGGCGCTGTGATCGTTGCGCTCCTGGAACATATGGATTTGGTCCCTCAGGCTGTCGAGGTAAGTGTGATTTTTTTATTTCACGTTTTTTCTCCAATGTAAGTTATAACTTAACTAAGTAATATAAATATCAGTTAAGTAGTTAACGTTAGAGTTAGAATGGACTTTTGCATTTAGTTTGTATTTGTTTTTATACTCTTTTAGCTTGTGACTGTAATAGTGTTGGATCTTTGGATAATTTTTGTGATTCACAAAGTGGAA
Nbrimleyi_NewberryCr_N984 -------------------------ATTAACTCCTGTACCGAAGGCATTTCTAATTAGAAAATTTGCCCAATTGAGCGTTAACATTGAGGTCACATTCCCCGGAGCTGCTGAAAGCTTTACAATTTTAAATTGTACCGTAACCTGAGTGGGGACAGAAAAAAATTCAAAAAGTCTGTAGGACACGAGGTAACAGTGGTTGAGGTATTAGCATTACATTAGTTTGTAATTTAATTGTCATAGTTTACGTAAAAAAGCAAATGAGTGAACAAAAAATAAAATGTGGATAGTTATAGAAGCATGTTGCTATAATTTTTATAAAAAATT---TATATATATATATTTAAACTTTCAGATTGCCTTTATTCCCAGAATTGATAGTATTCCATTCTTTCATGGTTCAGCTGCCAATGAATATAGGAGACAAGAATTTGAGAGATTTCGCTGCGGTCATGCTTTTTATTCTGTAGTGAGACCTCTTCCAAATGATGTGTGTAAAAAGTACCTTTACAGCATTGGCTTTTATGTTTATGATAAAGCTCATGGTAAGCCTAGGACTAACAGTTAATTCACTTATACATGCTTGCAATATTACTTGGTAACAAAATTAATATGATTTACTCAAGTAACTGAATAACTGATTTAACATTTGTTATTTTCTTTGAAATGCAGCATTTGACTATCATGTTTTGCCAATTTAATTGTTAATTGATTCCTTTCTAAAGGTAGTGTAAAAACATAACATAATTCTTAATTGCATTATATCCTGTTGCTTATAATATTACTTTTAGAATGTGGGTGTGATCCTACGGGTTCTTTAAGTACAAACTGTGAAAATCTTGGAGGTCAATGTACATGCAAAACCAATGTTGTCGGACGGCGCTGTGATCGTTGCGCTCCTGGAACATATGGATTTGGTCCCTCAGGCTGTCGACGTAAGTGTGATTTTTTTATTTCACGATATTTCTCCAATGTAAGTTATAACTTAACTAAGTAATATAAATATCAGTTAAGTAGCTGACATTAGAGTTAGAATGGACTTTTGCATTTAGTTTGTAATTGTTTTTATACTCTTTTAGCTTGTGACTGTAATAGTGTTGGATCTTTGGATAATTTTTGTGATTCACAAAG-----
Nbrimleyi_RumblingBald_N241 -----------------------------------------------------------------------------------------------------------------AACTTTACGATTTTAAATTGTACCGTAACCTGAGTGGGGACAGAAAAAAATTCAAAAAGTCTGTAGGACACGAGGTAACAGTGGTTGAGGTATTAGCATTACATTAGTTTGTAATTAAATTGTCATAGTTTACGTAAAAAAGCAAATGAGTGAACAAAAAATAAAATGTGGATAGTTGTAGAAGCATGTTGCTATAATTTTTATAAAAAATT--ATATATATATATATTTAAACTTTCAGATTGCCTTTATTCCCAGAATTGATAGTATTCCATTCTTTCATGGTTCAGCTGCCAATGAATATAGGAGACAAGAATTTGAGAGATTTCGCTGCGGTCATGCTTTTTATTCTGTAGTGAGACCTCTTCCAAATGATGTGTGTAAAAAGTACCTTTACAGCATTGGCTTTTATGTTTATGATAAAGCTCATGGTAAGCCTAGGACTAACAGTTAATTCACTTATACATGCTTGCAATATTACTTGGTAACAAAATTAATATGATTTACTCAAGTAACTGAATAACTGATTTAACATTTGTTATTTTCTTTGAAATGCAGCATTTGACTATCATGTTGTGCCAATTTAATTG----TTGATTCCTTTCTAAAGGTAGTGTAAAAACATAACATAATTCTTAATTGCATTATATCCTGTTGCTTATAATATTACTTTTAGAATGTGGGTGTGATCCTACGGGTTCTTTAAGCACAAACTGTGAAAATCTTGGAGGTCAATGTACATGCAAAACCAATGTTGTCGGACGGCGCTGTGATCGTTGCGCTCCTGGAACATATGGATTTGGTCCCTCAGGCTGTCGACGTAAGTGTAATTTTTTTATTTCATGATATTTCTCCAATGTAAGTTATAACTTAACTAAGTAATATAAATATCAGTTAAGTAGCTGACATTAGAGTTAGAATGGACTTTTG-------------------------------------------------------------------------------------------
Ncanei_Egypt_N958 ---------------------------------------------------------------------------------------------------------------------------------------------------------------------------------------CAAGGTAACAGTGGTTGAGGTATTAGCATTACATTAGTTTGTAATTTAATTGTCATAGTTTACGTAAAAAAGCAAATGAGTGAACAAAAAATTAAATGTGGATAGTTGTAGAAGCATGTTGCTATAATTTTTATATAAAATTATATATATATATATATTTAAACTTTCAGATTGCCTTTATTCCCAGAATTGATAGTATTCCATTCTTTCATGGTTCAGCTGCCAATGAATATAGGAGACAAGAATTTGAGAGATTTCGCTGCGGTCATGCTTTTTATTCTGTAGTGAGACCTCTTCCAAATGATGTGTGTAAAAAGTACCTTTACAGCATTGGCTTTTATGTTTATGATAAAGCTCATGGTAAGCCTAGGACTAACAGTTAATTCACTTATACATGCTTGCAATATTACTTGGTAACAAAATTA--ATGATTTACTCAAGTAACTGAATAACTGATTTAACATTT---ATTTTCTTTGAAATGCAGCATTTTCTTATAATGTTTTGCCAATTTAATTGTTAATTGATTCCTTTCTAAAGGTAGTGTAGAAACATAACATAATTCTTAATTGCATTATATCCTGTTGCTTATAATATTACTTTTAGAATGTGGGTGTGATCCTACGGGTTCTTTAAGCACAAACTGTGAAAATCTTGGAGGTCAATGTACATGCAAAACCAATGTTGTCGGACGGCGCTGTGATCGTTGCGCTCCTGGAACATATGGATTTGGTCCCTCAGGCTGTCGACGTAAGTGTAATTTTTTTATT-------------------------------------------------------------------------------------------------------------------------------------------------------------------------------------
Ncarolinensis_Grandfather_N218 ----GAACAACCTGAAAAAAAAACTATTAACTCCTGAAC---------------CTGTAAAATTTGCCCAATTGAGCGTTAACATTGAGGTCACATTCCCCGAAGCTGCTGGAAACTTTACAATTTTAAATTGTACCATAACCTGAGTGGTGACAGAAAAAAATTCAAAAAGTCTGTAGGACACGAGGTAACAGTGGTTGAGGTATTAGCATTACATTAGTTTGTAATTTAATTGTCATAGTTTACGTAAAAAAGCAAATGAGCGAACAAAAAATTAAATGTGGATAGTTGTAGAAGGACGTTGCTATAATTTTTATAAAAAATTATATATATATATTTTTTTAAACTTTCAGATTGCCTTTATTCCCAGAATTGATAGTATTCCATTCTTTCATGGTTCAGCTGCCAATGAATATAGGAGACAAGAATTTGAGAGATTTCGCTGCGGTCATGCTTTTTATTCTGTAGTGAGACCTCTTCCAAATGATGTGTGTAAAAAGTACCTTTACAGCATTGGCTTTTATGTTTATGATAAAGCTCATGGTAAGCCTAGGACTAACAGTTAATTCACTTATACATGCTTGCAATATTACTTGATAACAAAATTAATATGATTTACTCAAGTAACTGAATAACTGATTTAACATTTGTTATTTTCTTTGAAATGCAGCATTTGACTATCATGTTTTGCCAATTTAATTGTTAATTGATTCCTTTCTAAAGGTAGTGTAAAAACATAACATAATTCTTAATTGCATTATATCCTGTTGTTTATAATATTACTTTTAGAATGTGGGTGTGATCCTACGGGTTCTTTAAGCACGAACTGTGAAAATCTTGGAGGTCAATGTACATGCAAAACCAATGTTGTTGGACGGCGCTGTGATCGTTGCGCTCCTGGAACATATGGGTTTGGTCCCTCAGGCTGTCGACGTAAGTGTGATTTTTTTATTTCACATTATTTCTTCAATGTAAGTTATAACTTAACTAAGTAATATAAATATAAGTTAAGTAGCTAACATTAGAGTTAGAATGGACTTTTGCATTTAGTTTGTAATTGTTTTTATACTCTTTTAGCTTGTGACTGTAATAGTGTTGGATCTTTGGATAATTTTTGTGATTCACAAAGTGGAA
Ncarolinensis_LinvilleCaverns_N227 -------------------------------------------------------------------------------------------------------------------------------------------------------------------------------------------------------------------------------------------------------------------------------------------------------------------------------------------------------------------------------------------------ATTCTTTCATGGTTCAGCTGCCAATGAATATAGAAGACAAGAATTTGAGAGATTTCGCTGCGGTCATGCTTTTTATTCTGTAGTGAGACCTCTTCCAAATGATGTGTGTAAAAAGTACCTTTACAGCATTGGCTTTTATGTTTATGATAAAGCTCATGGTAAGCCTAGGACTAACAGTTAATTCACTTATACATGCTTGCAATATTACTTGGTAACAAAATTAATATGATTTACTCAAGTAACTGAATAACTGATTTAACATTTGTTATTTTCTTTGAAATGCAGCATTTGACTATCATGTTTTGCCAATTTAATT-------------------------------------------------------------------------------------------------------------------------------------------------------------------------------------------------------------------------------------------------------------------------------------------------------------------------------------------------------------------------------------------------------------------------------------------------
Ncarteri_English_N031 AAGAGAACAACCTGAAAAAAAAACTATTAACTCCTGTACCCAAGGCATTTCTAACTAGAAAATTTGCCCAATTGAGCGTTAACATTGAGGTCACATTCCCTGAAGCTGCTGAAAACGTTATAATTTTAAATTGTACCATAACCTGTCTGGTGACAGAAAAAAATTCAAAACGTCTGTAAGACACCAGGTAACAGTGGTTGAGGTATTAGCATTACATTAGTTTGTATTTTAATTGTCATAGTTTACGTAAAAAAGCAAATGAATGAACAAAAAATTAAATGAGGATAGTTGTAGAAGTATGTTGCTATAATTTTTATAAAAAATT--ATATATATATATATTTAAACTTTCAGATTGCCTTTATTCCCAGAATTGATAGTATTCCATTCTTTCATGGTTCAGCTGCCAATGAATATAGAAGACAAGAATTTGAGAGATTTCGCTGCGGTCATGCTTTTTATTCTGTAGTGAGACCTCTTCCAAATGATGTGTGTAAAAAGTACCTTTACAGCATTGGCTTTTATGTTTATGATAAAGCTCATGGTAAGCCTAGGACTAACAGTTAATTCACTTATACATGCTTGCAATATTACTTGGTAACAAAATTAATATGATTTACTCAAGTAACTGAATAACTGATTTAACATTTGTTATTTTCTTTGAAATGCAGCATTTGACTATCATGTTTTGATAATTTAATTGTTAATTGATTCATTTCTAAAGGTAGTGTAAAAACATAACATAATTCTTAATTGCATTATATCCTGTTGCTTATAATATTACTTTTAGAATGTGGGTGTGATCCTACGGGTTCTTTAAGCACAAACTGTGAAAATCTTGGAGGTCAATGTACATGCAAAACCAATGTTGTCGGACGGCGCTGTGATCGTTGTGCTCCTGGAACATATGGATTTGGTCCCTCAGGCTGTCGACGTAAGTGTGATTTTTTTGTTTCACGTTTTTTCTCCAATGTAAGTTATAACTTAACTAAGTAATATAAATATCAGTTAAGTAGCTAACATTAGAGTTAGAATGGACTTTTGCATTTAGTTTGTAATTGTTTTTATACTCTTTTAGCTTGTGACTGTAATAGTGTTGGATCTTTGGATAATTTTTGTGATTCACAAAGTGGAA
Ncarteri_LaurelCave_nearTYPE_N0296 AAGAGAACAACCTGAAAAAAAAACTATTAACTCCTGTACCCAAGGCATTTCTAACTAGAAAATTTGCCCAATTGAGCGTTAACATTGAGGTCACATTCCCTGAAGCTGCTGAAAACGTTACAATTTTAAATTGTACCATAACCTGACTGGTGACAGAAAAAAATTCAAAAAGTCTGTAAGACACCAGGTAACAGTGGTTAAGGTATTAGCATTACATTAGTTTGTATTTTAATTGTCATAGTTTACGTAAAAAAGCAAATGAATGAACAAAAAATTAAATGAGGATAGTTGTAGAAGTATGTTGCTATAATTTTTATAAAAAA------ATATATATATATTTAAACTTTCAGATTGCCTTTATTCCCAGAATTGATAGTATTCCATTCTTTCATGGTTCAGCTGCCAATGAATATAGAAGACAAGAATTTGAGAGATTTCGCTGCGGTCATGCTTTTTATTCTGTAGTGAGACCTCTTCCAAATGATGTGTGTAAAAAGTACCTTTACAGCATTGGCTTTTATGTTTATGATAAAGCTCATGGTAAGCCTAGGACTAACAGTTAATTCACTTATACATGCTTGCAATATTACTTGGTAACAAAATTAATATGATTTACTCAAGTAACTGAATAACTGATTTAACATTTGTTATTTTCTTTGAAATGCAGCATTTGACTATCATGTTTTGCCAATTTAATTGTTAATTGATTCATTTCTAAAGGTAGTGTAAAAACATAACATAATTCTTAATTGCATTATATCCTGTTGCTTATAATATTATTTTTAGAATGTGGGTGTGATCCTACGGGTTCTTTAAGCACAAACTGTGAAAATCTTGGAGGTCAATGTACATGCAAAACCAATGTTGTCGGACGGCGTTGTGATCGTTGCGCTCCTGGAACATATGGATTTGGTCCCTCAGGCTGTCGACGTAAGTGTGATTTTTTTATTTCACCTTTTTTCTCCAATGTAAGTTATAACTTAACTAAGTAATATAAATATCAGTTAAGTAGCTGACATTAGAGTTAGAATGGACTTCTGCATTTAGTTTGTAATTGTTTTTATACTCTTTTAGCTTGTGACTGTAATAGTGTTGGATCTTTGGATAATTTTTGTGATTCACAAAGTGGAA
Ncarteri_PilotMtn_G2185 AAAAGTTCAGCTTGAAAAGAAAACTATTAACTCCTGTACCCAAGGCATTTCTAACTAGAAAATTTGCCCAATTGAGCGTTAACATTGAGGTCACATTCCCTGAAGCTGCTGAAAACTTTACAATTTTAAATTGTACCATAACCTGACTGGTGACAGAAAAAAATTCAAAAAGTCTGTAGGACACCAGGCAACAGTGGTTGAGGTATTAGCATTACATTAGTTTGTATTTTAATTGTCATAGTTTACGTAAAAAAGCAAATGAGTGAACAAAAAATTAAATGAGGATAGTTGTAGAAGTATGTTGCTAAA-TTTTTATAAAAAATT----ATATATATATATTTAAACTTTCAGATTGCCTTTATTCCCAGAATTGATAGTATACCATTCTTTCATGGTTCAGCTGCCAATGAATATAGAAGACAAGAATTTGAGAGATTTCGCTGCGGTCATGCTTTTTATTCTGTAGTGAGACCTCTTCCAAATGATGTGTGTAAAAAGTACCTTTACAGCATTGGCTTTTATGTTTATGATAAAGCTCATGGTAAGCGTAGGACTAACATTTAATTCACTTATACATGCTTGCAATATTACTTGGTAACAAAATTAATATGATTTACTCAAGTAACTGAATAACTGATTTAACATTTGTTATTTTCTTTGAAATGCAGCATTTGACT-TCATGTTTTGCCAATTTAATTGTTAATTGATTCATTTCTAAAGGTAGTGTAAAAACATAACATAATTCTTAATTGCATTATATCCTGTTGCTTATAATATTACTTTTAGAATGTGGGTGTGATCCTACGGGTTCTTTAAGCACAAACTGTGAAAATCTTGGAGGTCAATGTACATGCAAAACCAATGTAGTCGGACGGCGCTGTGATCGTTGCGCTCCTGGAACATATGGATTTGGTCCCTCAGGCTGTCGACGTAAGTGTGATTTTTTTATTTCACGTTTTTTCTCCAATGTAAGCTATAACTTAACTAAGTAATATAAATATCAGTTAAGTAGCTAACATTAGAGTTAGAATGGACTTTTGCATTTAGTTTGTAATTGTTTTTATACTCTTTTAGCTTGTGACTGTAATAGTGTTGGATCTTTGGATAATTTTTGTGATTCACAAAGTGGAA
Ncarteri_Pitchfork_N363 -------------------------ATTAACTCCTGTACTCAAGCCATTTTTAACTAAAACATTTGCCCAATTGAGCGTTAACATTGAGGTCACATTCCCTGAAGCTGCTGAAAACCTTTCAATTTTAAATTGTACCATAACCTGACTGGTGACAGAAAAAAATTCAAAAGGTCCGTAGGACACCATGTAACAGTGGTTGAGGTATTAGCATTACATTAGTTTGTATTTTAATTGTCATAGTTTACGTAAAAAAGCGAATGAGTGAGCAAAAAATTAAATGAGGATAGTTGTAGAAGTATGTTGCTATAATTTTTATAAAAAAT------TATATATATATTTAAACTTTCAGATTGCCTTTATTCCCAGAATTGATAGTATTCCATTCTTTCATGGTTCAGCTGCCAATGAATATAGAAGACAAGAATTTGAGAGATTTCGCTGCGGTCATGCTTTTTATTCTGTAGTGAGACCTCTTCCAAATGATGTGTGTAAAAAGTACCTTTACAGCATTGGCTTTTATGTTTATGATAAAGCTCATGGTAAGCCTAGGACTAACAGTTAATTCACTTATACATGCTTGCAATATTACTTGGTAACAAAATTAATATGATTTACTCAAGTAACTGAATAACTGATTTAACATTTGTTATTTTCTTTGAAATGCAGCATTTGACTATCATGTTTTGCCAATTTAATTGTTAATTGATTCATTTTTAAAGGTAGTGTAAAAACATAACATAATTCTTAATTGCATTATATCCTGTTGCTTATAATATTACTTTTAGAATGTGGGTGTGATCCTACGGGTTCTTTAAGCACAAACTGTGAAAATCTTGGAGGTCAATGTACATGCAAAACCAATGTTGTCGGACGGCGCTGTGATCGTTGCGCTCCTGGAACATATGGATTTGGTCCCTCGGGCTGTCGACGTAAGTGTGATTTTTTTATTTCACGTTTTTTCTCCAATGTAAGTTTTAACTTAACTAAGTAATATAAATATCAGTTAAGTAGCTGATATTAGAGTTAGAATGGACTTTTGCATTTAATTTGTAATTGTTTTTATACTCTTTTAGCTTGTGACTGTAATAGCGTTGGATCTTTGGATAATTTTTGTGATTCACAAAG-----
Ncarteri_div__RainbowCave_G2089 AAGAGAACGACCTGCACAAAAAACT-CTAACTCCTGTACCTAAGGCATTTCTAACTAGAAAATTCGACCAATTGAGTTTTAGCATCAAGGTCACATTCCTCGAAGCTGCTGAAAACTTTACAATTTCAAATTGTACCATAATCTGAATGGTGACAGAAAAAAAATCAAAAACTTGGTAGAACACCAGGTAACAGTGGTTAAGGTATTAGCATTACATTAGTTTGTATTTTAATTGTCATAGTTTACATAAAAAAGCAAGTGAGTGAACAAAAAATTAAATGTGGATAGTTGTAGAAACATGTTGCTGTAATTTTTATGACAAATT--ATAGATATATATTTTTAAACTTTCAGATTGCCTTTATTCCTAGAATTGATAGTATTCCATTCTTTCATGGTTCAGCTGCCAATGAATACAGGAGACAAGAATTTGAGAGATTTCGCTGTGGTCATGCTTTTTATTCTGTAGTGAGACCTCTTCCAAATGATGTGTGTAAAAAGTACCTTTACAGCATTGGCTTTTATGTTTATGATAAAGCTCATGGTAAGCCTAAGACTAACATTTAATTCACTTATACATGCTTGCAAAATTACTTGGTAACAAAATTAATATGATTTACTCAAGTAACTGAATAACTGATTTAACATTTGTTATTTTCTTTGAAATGCAGCATTTGACTATCATATTTTGCCAATTTAATT---AATTGATTCCTTTTTAAAGGTAATGCAAAAACATAACATAATTCTTAATTGCTTTGTATCCTGTTGTTTATAATATTACTTTTAGAATGTGGGTGTGATCCTACGGGTTCTTTAAGCACAAACTGTGAAAATCTTGGAGGTCAATGTACATGTAAGACGAATGTTGTCGGGCGGCGCTGTGATCGTTGTGCTCCTGGGACATATGGATTTGGTCCCTCAGGTTGTCGACGTAAGTGGGA--------------GTTTTTTCTACAATATAAATTATAACTTAA-------------ATATCAGTTAAGTAGGTAAC---AGAGTTAAAATGGACTTTTGCATTTAGTT--TAATTGTTTTTATGCTCTTTTAGCTTGTGACTGTAATAGTGTTGGATCTTTGGATAATTTTTGTGATTCGCAAAGTGGAA
Ncherokee_BallhootScar_N193 AAGAGAACAACCTGAGAAAAAAACTATTAACTCCTGTACCTATGGCATTTCTAACTAGAAAATTTGCCCAATTGAGCGTTAACATTGAGGTCACATTCT---------CTGAAGACTTTACAATTTTAAATTGTACCATAACCTGAATGGTGACAGAAAAAAATTCGAAAAGTCTGTAGGACACGAGGTAACAATGGTTGAGGTATTAGCATTACATTAGTTTGTAATTTAATTGTCATAGTTTATGTAAAAAAGCAAATGAGTGAACAAAAAATTAAATGCGGATAGTTGTAGAAGCACGTTGCTATAATTTTTATAAAAAATTATATATATATATATTTTTAAACTTTCAGATTGCCTTTATTCCCAGAATTGATAGTATTCCATTCTTTCATGGTTCAGCTGCCAATGAATATAGGAGACAAGAATTTGAGAGATTTCGCTGCGGTCATGCTTTTTATTCTGTAGTGAGACCTCTTCCAAATGATGTCTGTAAAAAGTACCTTTACAGCATTGGCTTTTATGTTTATGATAAAGCTCATGGTAAGCCTAGGACTAACAGTTAATTCACTTATACATGCTTGCAATATTACTTGGTAACAAAATTAATATGATTTACTCAAGTAACTGAATAACTGATTTAACATTTGTTATTTTCTTTGAAATGCAGCATTTGACTATTATGTTTTGCCAATTTAATTGTTAATTGATTCCTTTCTAAAGGTAGTGTAAAAACATAACATAATTCTTAATTGCATTATATCCTGTTGCTTATAATATTACTTTTAGAATGTGGGTGTGATCCTACGGGTTCTTTAAGCACAAACTGTGAAAATCTTGGAGGTCAATGTACATGCAAAACCAATGTTGTCGGACGGCGCTGTGATCGTTGCGCTCCTGGAACATATGGATTTGGTCCCTCAGGCTGTCGACGTAAGTGTGATTTTTTTATTTCACGTTATTTCTCCAATGTAAGTTATAACTGAACTAAGTAATATAAATATAAGTTAAGTAGCTAACGTTAGAGTTAGA------------------------------------------------------------------------------------------------------
Ncherokee_BalsamMtn_N891 AAGAGAACAACCTAGAAAAAAAACTATTAACTCCTGTACCTATGGCATTTCTAACTAGAAAATTTGCCCAATTGAGCGTTAACATTGAGGTCACATTCCCTGAAGCTGCTGAAGACTTTACAATTTTAAATTGTACCATAACCTGAGTGGTGACAGAAAAAAATTCGAAAAGTCTGTAGGACACGAGGTAACAGTGGTTGAGGTATTAGCATTACATTAGTTTGTAATTTAATTGTCATAGTTTATGTAAAAAAGCAAATGAGTGAACAAAAAATTAAATGTGGATAGTTGTAGAAGCACGTTGCTATAATTTTTATAAAAAATTATATATATATATATTTTTAAACTTTCAGATTGCCTTTATTCCCAGAATTGATAGTATTCCATTCTTTCATGGTTCAGCTGCCAATGAATATAGGAGACAAGAATTTGAGAGATTTCGCTGCGGTCATGCTTTTTATTCTGTAGTGAGACCTCTTCCAAATGATGTGTGTAAAAAGTACCTTTACAGCATTGGCTTTTATGTTTATGATAAAGCTCATGGTAAGCCTAGGACTAACAGTTAATTCACTTATACATGCTTGCAATATTACTTGGTAACAAAATTAATATGATTTACTCAAGTAACTGAATAACTGATTTAACATTTGTTATTTTCTTTGAAATGCAGCATTTGACTATTATGTTTTGCCAATTTAATTGTTAATTGATTCCTTTCTAAAGGTAGTGTAAAAACATAACATAATTCTTAATTGCATTATATCCTGTTGCTTATAATATTACTTTTAGAATGTGGGTGTGATCCTACGGGTTCTTTAAGCACAAACTGTGAAAATCTTGGAGGTCAATGTACATGCAAAACCAATGTTGTCGGACGGCGCTGTGATCGTTGCGCTCCTGGAACATATGGATTTGGTCCCTCAGGCTGTCGACGTAAGTGTGATTTTTTTATTTCACGTTATTTCTCCAATGTAAGTTATAACTTAACTAAGTAATATAAATATAAGTTAAGTAGCTAACATTAGAGTTAGAATGGACTTTTGCATTTAGTTTGTAATTGTTTTTATACTCTTTTAGCTTGTGACTGTAATAGTGTTGGATCTTTGGATAATTTTTGTGATTCTCAAAGTGGAA
Ncherokee_SIndianCrk_N681 -------------------------------------------------------------------------------------------------------------------------------------------------AGTGGTGACAGAAAAAAATTCAAAAAGTCTGTAGGACACGAGGTAACAGTGGTTGAGGTATTAGCATTACATTAGTTTGTAATTTAATTGTCATAGTTTACGTAAAAAAGCAAATGAGTGAACAAAAAATTAAATGTGGATAGTTGTAGAAGCACGTTGGTATAATTTTTATAAAAAATT--ATATATATATATTTTTAAACTTTCAGATTGCCTTTATTCCCAGAATTGATAGTATTCCATTCTTTCATGGTTCAGCTGCCAATGAATATAGGAGACAAGAATTTGAGAGATTTCGCTGCGGTCATGCTTTTTATTCTGTAGTGAGACCTCTTCCAAATGATGTGTGTAAAAAGTACCTTTACAGCATTGGCTTTTATGTTTATGATAAAGCTCATGGTAAGCCTAGGACTAACAGTTAATTCACTTATACATGCTTGCAATATTACTTGGTAACAAAATTAATATGATTTACTCAAGTAACTGAATAACTGATTTAACATTTGTTATTTTCTTTGAAATGCAGCATTTGACTATTATGTTTTGCCAATTTAATTGTTAATTGATTCCTTTCTAAAGGTAGTGTAAAAACCTAACATAATTCTTAATTGCATTATATCCTGTTGCTTATAATATTACTTTTAG---------------------------------------------------------------------------------------------------------------------------------------------------------------------------------------------------------------------------------------------------------------------------------------------------------------------------------------------------------
Ncooperi_BeaverCrk_N1002 -----------------------------------------------------------------------TTGAGCGTTAACATTGAGGTCACATT----GAAGCTGCTGAAAACTTTACAATTTTAAATTGTACCATAA--------GTGACAGAAAAAA-TTCAAAAAGTCTGTAGGACACCAGGTAACAGTGGTTGAGGTATTAGCATTACATTAGTTTGTATTTTAATTGTCATAGTTTACGTAAAAAAGCAAATGAGTGAACAAAAAATTAAATGTGGATAGTTGTAGAAGTATGTTGCTATAATTTTTATAAAAAATTATATATATATATATATTTAAACTTTCAGATTGCCTTTATTCCCAGAATTGATAGTATTCCATTCTTTCATGGTTCAGCTGCCAATGAATATAGAAGACAAGAATTTGAGAGATTTCGCTGCGGTCATGCTTTTTATTCTGTAGTGAGACCTCTTCCAAATGATGTGTGTAAAAAGTACCTTTACAGCATTGGCTTTTATGTTTATGATAAAGCTCATGGTAAGCCTAGGACTAACAGTTAATTCACTTATACATGCTTGCAATATTACTTGGTAACAAAATTAATATGATTTACTCAAGTAACTGAATAACTGATTTAACATTTGTTTTTTTCTTTGAAATGCAGCATTTGACTATCATGTTTTGCCAATTTAATTGTTAATTGATTCGTTTCTAAAGGTAGTGCAAAAACATAACATAATTCTCAATTGCATTATATCCTGTTGCTTATAATATTACTTTTAGAATGTGGGTGTGATCCTACGGGTTCTTTAAGCACAAACTGTGAAAATCTTGGAGGTCAATGTACATGCAAAACCAATGTTGTCGGACGGCGCTGTGATCGTTGCGCTCCTGGAACATATGGATTTGGTCCCTCAGGCTGTCGACGTAAGTGTGATTTTTTTATTTCACATTTTTTCTCCAATGTAAGTTATAACTTAACTAAGTAATATAAATATCAGTTAAGTAGTTAACATTAGAGTTAGAATGGACTTTTGC------------------------------------------------------------------------------------------
Ncooperi_CheoahDam_N1122 AAGAGAATAACCTGAAAAAAAAACTATTAACTC---TACCCAAGGCATTTCTAACTAGAAAATTTGCCCAATTGAGCGTTAACATTGAGGTCACATTCCCTGAAGCTGCTGAAAACTTTACAATTTTAAATTGTACCATAA--------GTGACAGAAAAAA-TTCATAAAGTCTGTAGGACACCAGGTAACAGTGGTTGAGGTATTAGCATTACATTAGTTTGTATTTTAATTGTCATAGTTTACGTAAAAAAGCAAATGAGTGAACAAAAAATTAAATGTGGATAGTTGTAGAAGTATGTTGCTATAATTTTTATAAAAAATTATATATATATATATATTTAAACTTTCAGATTGCCTTTATTCCCAGAATTGATAGTATTCCATTCTTTCATGGTTCAGCTGCCAATGAATATAGAAGACAAGAATTTGAGAGATTTCGCTGCGGTCATGCTTTTTATTCTGTAGTGAGACCTCTTCCAAATGATGTGTGTAAAAAGTACCTTTACAGCATTGGCTTTTATGTTTATGATAAAGCTCATGGTAAGCCTAGGACTAACAGTTAATTCACTTATACATGCTTGCAATATTACTTGGTAACAAAATTAATATGATTTACTCAAGTAACTGAATAACTGATTTAACATTTGTT-TTTTCTTTGAAATGCAGCATTTGACTATCATGTTTTGCCAATTTAATTGTTAATTGATTCGTTTCTAAAGGTAGTGCAAAAACATAACATAATTCTCAATTGCATTATATCCTGTTGCTTATAATATTACTTTTAGAATGTGGGTGTGATCCTACGGGTTCTTTAAGCACAAACTGTGAAAATCTTGGAGGTCAATGTACATGCAAAACCAATGTTGTCGGACGGCGCTGTGATCGTTGCGCTCCTGGAACATATGGATTTGGTCCCTCAGGCTGTCGACGTAAGTGTGATTTTTTTATTTCACGTTTTTTCTCCAATGTAAGTTATAACTTAACTAAGTTATATAAATATCAGTTAAGTAGTTAACATTAGAGTTAGAATGGACTTTTGCATTTAGTTTGTATTTGTTTTTAGACTCTT-------------------------------------------------------------
Ncooperi_NantRiverGorge_N682 AAGAGAATAACCTGAAAAAAAAACTATTAACTC---TACCCAAGGCATTTCTAACTAGAAAATTTGCCCAATTGAGCGTTAACATTGAGGTCACATT----GAAGCTGCTGAAAACTTTACAATTTTAAATTGTACCATAA--------GTGACAGAAAAAA-TTCAAAAAGTCTGTAGGACACCAGGTAACAGTGGTTGAGGTATTAGCATTACATTAGTTTGTATTTTAATTGTCATAGTTTACGTAAAAAAGCAAATGAGTGAACAAAAAATTAAATGTGGATAGTTGTAGAAGTATGTTGCTATAATTTTTATAAAAAATTATATATATATATATATTTAAACTTTCAGATTGCCTTTATTCCCAGAATTGATAGTATTCCATTCTTTCATGGTTCAGCTGCCAATGAATATAGAAGACAAGAATTTGAGAGATTTCGCTGCGGTCATGCTTTTTATTCTGTAGTGAGACCTCTTCCAAATGATGTGTGTAAAAAGTACCTTTACAGCATTGGCTTTTATGTTTATGATAAAGCTCATGGTAAGCCTAGGACTAACAGTTAATTCACTTATACATGCTTGCAATATTACTTGGTAACAAAATTAATATGATTTACTCAAGTAACTGAATAACTGATTTAACATTTGTTTTTTTCTTTGAAATGCAGCATTTGACTATCATGTTTTGCCAATTTAATTGTTAATTGATTCGTTTCTAAAGGTAATGCAAAAACATAACATAATTCTCAATTGCATTATATCCTGTTGCTTATAATATTACTTTTAGAATGTGGGTGTGATCCTACGGGTTCTTTAAGCACAAACTGTGAAAATCTTGGAGGTCAATGTACATGCAAAACCAATGTTGTCGGACGGCGCTGTGATCGTTGCGCTCCTGGAACATATGGATTTGGTCCCTCAGGCTGTCGACGTAAGTGTGATTTTTTTATTTCACATTTTTTCTCCAATGTAAGTTATAACTTAACTAAGTAATATAAATATCAGTTAAGTAGTTAACATTAGAGTTAGAATGGACTTTTGCATTTAGTTTGTATTTGTTTTTATACTCTTTTAGCTTGTGACTGTAATAGTGTTGGATCTTTGGATAATTTTTGTGATTCACAAAGTGGAA
Ncooperi_RockCrRoad_N1160 AAGAGAATAACCTGAAAAAAAAACTATTAACTC---TACCCAAGGCATTTCTAACCAGAAAATTTGCCCAATTGAGCGTTAACATTGAGGTCACATTCCCTGAAGCTGCTGAAAACTTTACAATTTTAAATTGTACCATAA--------GTGACAGAAAAAA-TTCAAAAAGTCTGTAGGACACCAGGTAACAGTGGTTGAGGTATTAGCATTACATTAGTTTGTATTTTAATTGTCATAGTTTACGTAAAAAAGCAAATGAGTGAACAAAAAATTAAATGTGGATAGTTGTAGAAGTATGTTGCTATTATTTTTATAAAAAATTATATATATATATATATTTAAACTTTCAGATTGCCTTTATTCCCAGAATTGATAGTATTCCATTCTTTCATGGTTCAGCTGCCAATGAATATAGAAGACAAGAATTTGAGAGATTTCGCTGCGGTCATGCTTTTTATTCTGTAGTGAGACCTCTTCCAAATGATGTGTGTAAAAAGTACCTTTACAGCATTGGCTTTTATGTTTATGATAAAGCTCATGGTAAGCCTAGGACTAACAGTTAATTCACTTATACATGCTTGCAATATTACTTGGTAACAAAATTAATATGATTTACTCAAGTAACTGAATAACTGATTTAACATTTGTTTTTTTCTTTGAAATGCAGCATTTGACTACAATGTTTTGCCAATTTAATTGTTAACTGATTCGTTTCTAAAGGTAGTGCAAAAACATAACATAATTCTCAATTGCATTATATCCTGTTGCTTATAATATTACTTTTAGAATGTGGGTGTGATCCTACGGGTTCTTTAAGCACAAACTGTGAAAATCTTGGAGGTCAATGTACATGCAAAACCAATGTTGTCGGACGGCGCTGTGATCGTTGCGCTCCTGGAACATATGGATTTGGTCCCTCAGGCTGTCGACGTAAGTGTGATTTTTTTATTTCACGTTTTTTCTCCAATGTAAGTTATAACTTAACTAAGTAATATAAATATCAGTTAAGTAGTTAACATTAGAGTTAGAATGGACTTTTGCATTTAGTTTGTATTTGTTTTTATACCCTTTTAGCTTGTGACTGTAATAGTGTTGGATCTT------------------------------
Ncoylei_DinkinCove_N1118 AAGAGAACAACCTGAAAAAAAAACTATTAACTCCTGTACCCAAGGCATTTCTAACTAGAAAATTTGCCCAATTGAGCGTTAACATTGAGGTCACATTTCCTGAAGCTGCTGAAAATTTTGCAATTTTAAATTGTACCATAACCTGAGTGGTAACAGAAAAAAATTAAAAAAGTCTGTAGGACACCAGGTAACAGTGGTTGAGGTATTAGCATTACATTAGTTTGTAATTTAATTGTCATAGTTTACGTAAAAAAGCAAATGAGTGAACAAAAAATTAAATGTGGATAGTTGTAAAAGTACGTTTCTATAATTTTTATAAAAAATT--ATATATATATATATTTAAACTTTCAGATTGCCTTTATTCCCAGAATTGATAGTATTCCATTCTTTCATGGTTCAGCTGCCAATGAATATAGAAGACAAGAATTTGAGAGATTTCGCTGTGGTCATGCTTTTTATTCTGTAGTGAGACCTCTTCCAAATGATGTGTGTAAAAAGTACCTTTACAGCATTGGCTTTTATGTTTATGATAAAGCTCATGGTAAGCCTAGGACTAACAGTTAATTCACTTATACATGCTTGCAATATTACTTGGTAACAAAATTAATATGATTTACTCAAGTAACTGAATAACTGATTTAACATTTGTTATTTTCTTTGAAATGCAGCATTTAACTATCATGTTTTGCCAATTTAATTGTTAATTGATTCGTTTCTAAAGGTAGTGCAAAAACATAACATAACTCTTAATTGCATTATATCCTGTTGCTTATAATATTACTTTTAGAATGTGGGTGTGATCCTACGGGTTCTTTAAGCACAAACTGCGAAAATCTTGGAGGTCAATGTACATGCAAAACCAATGTTGTCGGACGGCGCTGTGATCGTTGCGCTCCTGGAACATATGGATTTGGTCCCTCAGGCTGTCGACGTAAGTGTGATTTTTTTATTTCACGTTTTTTCTCCAATGTAAGTTATAACTTAAGTAAGTAATATAAATATCAGTTAAGTAGCTAACATTAGAGTTACAATGGACTTTTGCATTTAGTTTGTAATTGTTTTTATACTCTTTTAGCTTGTGACTGTAATAGTGTTGGATCTTTGGATAATTTTTGTGATTCACAAAGTGGAA
Ncoylei_TiptonCreek_N837 --------------------------------------------------CTAACTAGAAAATTTGCCCAATTGAGCGTTAACATTGAGGTCACATTTCCTGAAGCTGCTGAAAATTTTGCAATTTTAAATTGTACCATAACCTGAGTGGTAACAGAAAAAAA--------GTCTGTTGGGCACCAGGTAACAGTGGTTGAGGTATTAGCATTACATTAGTTTGTAATTTAATTGTCATAGTTTACGTAAAAAAGCAAATGAGTGAACAAAAAATTAAATGTGGATAGTTGTAGAAGTACGTTTCTATAATTTTTATAAAAAATTATATATATATATATATTTAAACTTTCAGATTGCCTTTATTCCCAGAATTGATAGTATTCCATTCTTTCATGGTTCAGCTGCCAATGAATATAGAAGACAAGAATTTGAGAGATTTCGCTGTGGTCATGCTTTTTATTCTGTAGTGAGACCTCTTCCAAATGATGTGTGTAAAAAGTACCTTTACAGCATTGGCTTTTATGTTTATGATAAAGCTCATGGTAAGCCTAGGACTAACAGTTAATTCACTTATACATGCTTGCAATATTACTTGGTAACAAAATTAATATGATTTACTCAAGTAACTGAATAACTGATTTAACATTTGTTATTTTCTTTGAAATGCAGCATTTAACTATCATGTTTTGCCAATTTAATTGTTAATTGATTCGTTTCTAAAGGTAGTGCAAAAACATAACATAACTCTTAATTGCATTATATCCTGTTGCTTATAATATTACTTTTAGAATGTGGGTGTGATCCTACGGGTTCTTTAAGCACAAACTGCGAAAATCTTGGAGGTCAATGTACATGCAAAACCAATGTTGTCGGACGGCGCTGTGATCGTTGCGCTCCTGGAACATATGGATTTGGTCCCTCAGGCTGTCGACGTAAGTGTGATTTTTTTATTTCACGTTTTTTCTCCAATGTAAGTTATAACTTAACTAAGTAATATAAATATCAGTTAAGTAGCTAACATTAGAGTTACAATGGACTTTTGCATTTAGTTTGTAATTGTTTTTATACTCTTTTAGCTTGTGACTGTAATAGTGTTGGATCTTTGGATAATTTTTGTGATTCACA--------
Ncressleri_AndersonSpringCave_G2075 AAGAGAACAACCTGAAAAAAACAACTTTAACTCCTGTACCTAAGGCATTTCTAAGTAGAAAATTTGTCCAATTAAGTGTTGGCATCAAGGTCACATTCCCCGAAGCTGCTGAAAACTTTACAATTTTAAATTGTACCATAACCCGAGTGGTGACAGAAAAAGATTCAAAAAGTTGGTAGGACACCAGGTAACAGTGGTTGAGGTATTAGCTTTACATTAGTTTGTATTTTAATTGTCATAGTTTACATAAAAAAGCAAGTGAGTGAACAAAAAATTAAATGTGGCTAGTTGTAGAAACATGTTGCTGTAATTTTTATAAAAAATT--ATAGATATATATTTTTAAACTTTCAGATTGCCTTTATTCCTAGAATTGATAGTATTCCATTCTTTCATGGTTCAGCTGCCAATGAATATAGGAGACAAGAATTTGAGAGATTTCGCTGCGGTCATGCTTTTTATTCTGTAGTGAGACCTCTTCCAAATGATGTGTGTAAAAAATACCTTTACAGCATTGGCTTTTATGTTTATGATAAAGCTCATGGTAAGCCTAGGACTAACATTTAATTCACTTATACATGCTTGCAATATTACTTGGTAACAAAATTAATATGATTTACTCAAGTAACTGAATAACTGATTTAACCTTTGTTATTTTCTTTGAAATGCAGCATTTGACTATCATATTTTGCCAATTTAATTGTTAATTGATTCCTTTTTAAAGGTAGTGCAAAAACATAACATAATTCTTAATTGCTTTATATCCTGTTGTTTATAATATTACTTTTAGAATGTGGGTGTGATCCTACGGGTTCTTTAAGCACAAACTGTGAAAATCTTGGAGGTCAATGTACATGTAAAACGAATGTTGTCGGACGGCGCTGTGATCGTTGTGCTCCTGGGACATATGGATTTGGACCCTCAGGTTGTCGACGTAAGTGGGAT--------------TTTTTTCTACAATAGAAGTTTTAACTTAA-------------ATAACAGTTAAGTAGTTAA--TTAGAGTTAGAATGGACTTTTGCATTTAGTTTGTAATTGTTTTTATACTCTTTTAGCTTGTGACTGTAATAGTGTTGGATCTTTGGATAATTTTTGTGATTCACAAAGTGGAA
Ncressleri_PigeonCave_G2077 AAGAGAACAACCTGAAAAAAACAACTTTAACTCCTGTACCTAAGGCATTTCTAAGTAGAAAATTTGTCCAATTAAGTGTTGGCATCAAGGTCACATTCCCCGAAGCTGCTGAAAACTTTACAATTTTAAATTGTACCATAACCCGAGTGGTGACAGAAAAAGATTCAAAAAGTTGGTAGGACACCAGGTAACAGTGGTTGAGGTATTAGCTTTACATTAGTTTGTATTTTAATTGTCATAGTTTACATAAAAAAGCAAGTGAGTGAACAAAAAATTAAATGTGGCTAGTTGTAGAAACATGTTGCTGTAATTTTTATAAAAAATT--ATAGATATATATTTTTAAACTTTCAGATTGCCTTTATTCCTAGAATTGATAGTATTCCATTCTTTCATGGTTCAGCTGCCAATGAATATAGGAGACAAGAATTTGAGAGATTTCGCTGCGGTCATGCTTTTTATTCTGTAGTGAGACCTCTTCCAAATGATGTGTGTAAAAAATACCTTTACAGCATTGGCTTTTATGTTTATGATAAAGCTCATGGTAAGCCTAGGACTAACATTTAATTCACTTATACATGCTTGCAATATTACTTGGTAACAAAATTAATATGATTTACTCAAGTAACTGAATAACTGATTTAACCTTTGTTATTTTCTTTGAAATGCAGCATTTGACTATCATATTTTGCCAATTTAATTGTTAATTGATTCCTTTTTAAAGGTAGTGCAAAAACATAACATAATTCTTAATTGCTTTATATCCTGTTGTTTATAATATTACTTTTAGAATGTGGGTGTGATCCTACGGGTTCTTTAAGCACAAACTGTGAAAATCTTGGAGGTCAATGTACATGTAAAACGAATGTTGTCGGACGGCGCTGTGATCGTTGTGCTCCTGGGACATATGGATTTGGACCCTCAGGTTGTCGACGTAAGTGGGAT--------------TTTTTTCTACAATAGAAGTTTTAACTTAA-------------ATAACAGTTAAGTAGTTAA--TTAGAGTTAGAATGGACTTTTGCATTTAGTTTGTAATTGTTTTTATACTCTTTTAGCTTGTGACTGTAATAGTGTTGGATCTTTGGATAATTTTTGTGATTCACAAAGTGGAA
Ncrosbyi_MtMitchell_N210 ------------------------------------------------------------------------------------------------------------------------------------------------------------------------------------------------------------------ATTACATGAGTTTGTAATTTAATTGTCATAGTTTACGTAAAAAAGCAAATGAGTGAACAAAAAATTAAATGTGGATAGTTGTAGAAGCATGTTGCTATAATTTTTATAAAAAATT--ATATATATATATATTTAAACTTTCAGATTGCCTTTATTCCCAGAATTGATAGTATTCCATTCTTTCATGGTTCAGCTGCCAATGAATATAGGAGACAAGAATTTGAGAGATTTCGCTGCGGTCATGCTTTTTATTCTGTAGTGAGACCTCTTCCAAATGATGTGTGTAAAAAGTACCTTTACAGCATTGGCTTTTATGTTTATGATAAAGCTCATGGTAAGCCTAGGACTAACAGTTAATTCACTTATACATGCTTGCAATATTACTTGGTAACAAAATTAATATGATTTACTCAAGTAACTGAATAACTGATTTAACATTTGTTATTTTCTTTGAAATGCAGCATTTGACTATCATGTTTTGCCAATTTAATTGTTAATTGATTCCTTTCTAAAGGTAGTGTAAAAACATAACATAATTCTTAATTGCATTATATCCTGTTGCTTATAATATTACTTTTAGAATGTGGGTGTGATCCTACGGGTTCTTTAAGCACAAACTGTGAAAATCTTGGAGGTCAATGTACATGCAAAACCAATGTTGTCGGACGGCGCTGTGATCGTTGCGCTCCTGGAACATATGGATTTGGTCCCTCAGGCTGTCGACGTAAGTGTGATTTTTTTATTTCACGATATTTCTCCAATGTAAGTTATAACTTAACTAAGTAATATAAATATCAGTTAAGTAGCTGACATTAGAGTTAGAATGGACTTTTGCATTTAGTTTATAATTGTTTTTATACTCTTTTAGCTTGTGACTGTAATAGTGTTGGATCTTTGGATAATTTTTGTGATTCACAAAGCGGAA
Ncrosbyi_PricesCrk_N1143 AAGAGAACAACCTGAAAAAAAAACTATTAACTCCTGTACCTAAGGCATTTCTAACTAGAAAATTTGCCCAATTGAGCGTTAGCATTGAGGTCACATTCCCCGAAGCTGCTGAAAACTTTACAATTTTAAATTGTACCGTAACCTGAGTGGTGACAGAAAAAAATTCAAAAAGTCTGTAGGACACAAGGTAACAGTGGTTGAGGTATTAGCATTACATTAGTTTGTAATTTAATTGTCATAATTTACGTAAAAAAGCAAATGAGTGAACAAAAAATTAAATGTGGATAGTTGTAGAAGCATGTTGCTATAATTTTTATATAAAATTATATATATATATATATTTAAACTTTCAGATTGCCTTTATTCCCAGAATTGATAGTATTCCATTCTTTCATGGTTCAGCTGCCAATGAATATAGGAGACAGGAATTTGAGAGATTTCGCTGTGGTCATGCTTTTTATTCTGTAGTGAGACCTCTTCCAAATGATGTGTGTAAAAAGTACCTTTACAGCATTGGCTTTTATGTTTATGATAAAGCTCATGGTAAGCCTAGGACTAACAGTTAATTCACTTATACATGCTTGCAATATTACTTGGTAACAAAATTA--ATGATTTACTCAAGTAACTGAATAACTGATTTAACATTT---ATTTTCTTTGAAATGCAGCATTTTCTTATCATGTTTTGCCAATTTAATTGTTAATTGATTCCTTTCTAAAGGTAGTGTAGAAACATAACATAATTCTTAATTGCATTATATCCTGTTGCTTATAATATTACTTTTAGAATGTGGGTGTGATCCTACGGGTTCTTTAAGCACAAACTGTGAAAATCTTGGAGGTCAATGTACATGTAAAACCAATGTTGTCGGACGGCGCTGTGATCGTTGCGCTCCTGGAACATATGGATTTGGTCCCTCAGGCTGTCGACGTAAGTGTGATTTTTTTATTTCACGTTATTTCTCCAATGTAAGTTATAACTTAACTAAGTAATATAAATATCAGTTAAGTAGCTAACATTAGAGTTAGAATGGACTTTTGCATTTAGTTTGTAATTGTTTTTATACTCTTTTAGCTTGTGACTGTAATAGTGTTGGATCTTTGGATAATTTTTGTGATTCACAAAGTGGAA
Ncrosbyi_ShufordCrk_N1148 AAGAGAACAACCTGAAAAAAAAACTATTAACTCCTGTACCTAAGGCATTGCTAACTAGAAAATTTGCCCAATTGAGCGTTAACATTGAGGTCACATTCCCCGGAGCTGCTGAAAACTGTACAATTTTAAATTGTACCATAACCTGAGTGGTGACAGAAAAAAATTCAAAAAGTCTGTAGGACACGAGGTAACAGTGGTTGAGGTATTAGCATTACATTAGTTTGTAATTTAATTGTCATAGTTTACGTAAAAAAGCAAATGAGTGAACAAAAAATTGAATGTGGATAGTTGTAAAAGCATGTTGCTATAATTTTTATAAAAAATT--ATATATATATATATTTAAACTTTCAGATTGCCTTTATTCCCAGAATTGATAGTATTCCATTCTTTCATGGTTCAGCTGCCAATGAATATAGGAGACAAGAATTTGAGAGATTTCGCTGCGGTCATGCTTTTTATTCTGTAGTGAGACCTCTTCCAAATGATGTGTGTAAAAAGTACCTTTACAGCATTGGCTTTTATGTTTATGATAAAGCTCATGGTAAGCCTAGGACTAACAGTTAATTCACTTATACATGCTTGCAATATTACTTGGTAACACAATTAATATGATTTACTCAAGTAACTGAATAACTGATTTAACATTTGTTATTTTCTTTGAAATGCAGCATTTGACTATCATGTTTTGCCAATTTAATTGTTAATTAATTCCTTTCTAAAGGTAGTGTAAAAACATAACATAATTCTTAATTGCATTATATCCTGTTGCTTATAATATTACTTTTAGAATGTGGGTGTGATCCTACGGGTTCTTTAAGCACAAACTGTGAAAATCTTGGAGGTCAATGTACATGCAAAACCAATGTTGTCGGACGGCGCTGTGATCGTTGCGCTCCTGGAACATATGGATTTGGTCCCTCAGGCTGTCGACGTAAGTGTGATTTTTTTATTTCACGATATTTCTCCAATGTAAGTTATAACTTAACTAAGTAATATAAATATCAGTTAAGTAGCTGACATTAGAGTTAGAATGGACTTTTGCATTTAGTTTATAATTGTTTTTATACTCTTTTAGCTTGTGACTGTAATAGTGT--------------------------------------
Ndellingeri_BullpenBridge_N109 AAGAGAATAACCTGAAAAAAAAAATATTAACTCCTGTACCCAAGGCATTTCTAACTAGAAAATTTGCCCAATTGAGCGTTAACATTGAGGTCACATTCCCTGAAGCTGCTGAAAACTTTACAATTTTAAATTGTACCATAA--------GTGACAGAAAAAAA--------GTCTGTAGGACACCAGGTAACAGTGGTTGAGGTATTAGCATTACATTAGTTTGTATTTTAATTATCATAGTTTATGTAAAAAAGCAACTGAGTGAACAAAAACTTAAATGTTGATAGTTGTAGAAGTACGTTGCTATAATTTTTATAAAAAATTATATATATATATATATTTAAACTTTCAGATTGCCTTTATTCCCAGAATTGATAGTATTCCATTCTTTCATGGTTCAGCTGCCAATGAATATAGAAGACAAGAATTTGAGAGATTTCGCTGCGGTCATGCTTTTTATTCTGTAGTGAGACCTCTTCCAAATGATGTGTGTAAAAAGTACCTTTACAGCATTGGCTTTTATGTTTATGATAAAGCTCATGGTAAGCCTAGGACTAACAGTTAATTCACTTATACATGCTTGCAATATTACTTGGTAACAAAATTAATATGATTTACTCAAGTAACTGAATAACTAATTTAACATTTGTTTTTTTCTTTGAAATGCAGCATTTGACTATCATGTTTTGCCAATTTAATTGTTAATTGATTCGTTTCTAAAGGTAGTGCAAAAACATAACATAATTCTTTATTGCATTATATCCTGTTGCTTATAATATTACTTTTAGAATGTGGGTGTGATCCTACGGGTTCTTTAAGCACAAACTGTGAAAATCTTGGAGGTCAATGTACATGCAAAACCAATGTTGTCGGACGGCGCTGTGATCGTTGCGCTCCTGGAACATATGGATTTGGTCCCTCAGGCTGTCGACGTAAGTGTGATTTTTTTATTTCACGTTTTTTCTCCAATGTAAGTTATAACTTAACTAAGTAATATAAATATCAGTTAAGTAGCTAACATTAGAGTTAGAATGGACTTTTGCATTTAGTTTGTATTTGTTTTTATACTCTTTTAGCTTGTGACTGTAATAGTGTTGGATCTTTGGATAATTTTTGTGATTCACAAAGTGGAA
Ndellingeri_WhitewFalls_N887 AAGAGAATAACCTGAAAAAAAAAATATTAACTCCTGTACCCAAGGCATTTCTAACTAGAAAATTTGCCCAATTGAGCGTTAACATTGAGGTCACATTCCCTGAAGCTGCTGAAAACTTTACAATTTTAAATTGTACCATAA--------GTGACAGAAA---------AAAGTCTGTAGGACACCAGGTAACAGTGGTTGAGGTATTAGCATTACATTAGTTTGTATTTTAATTATCATAGTTTATGTAAAAAAGCAACTGAGTGAACAAAAAATTAAATGTTGATAGTTGTAGAAGTACGTTGCTATAATTTTTATAAAAAATTATATATATATATATATTTAAACTTTCAGATTGCCTTTATTCCCAGAATTGATAGTATTCCATTCTTTCATGGTTCAGCTGCCAATGAATATAGAAGACAAGAATTTGAGAGATTTCGCTGCGGTCATGCTTTTTATTCTGTAGTGAGACCTCTTCCAAATGATGTGTGTAAAAAGTACCTTTACAGCATTGGCTTTTATGTTTATGATAAAGCTCATGGTAAGCCTAGGACTAACAGTTAATTCACTTATACATGCTTGCAATATTACTTGGTAACAAAATTAATATGATTTACTCAAGTAACTGAATAACTAATTTAACATTTGTTTTTTTCTTTGAAATGCAGCATTTGACTATCATGTTTTGCCAATTTAATTGTTAATTGATTCGTTTCTAAAGGTAGTGCAAAAACATAACATAATTCTTAATTGCATTATATCCTGTTGCTTATAATATTACTTTTAGAATGTGGGTGTGATCCTACGGGTTCTTTAAGCACAAACTGTGAAAATCTTGGAGGTCAATGTACATGCAAAACCAATGTTGTCGGACGGCGCTGTGATCGTTGCGCTCCTGGAACATATGGATTTGGTCCCTCAGGCTGTCGACGTAAGTGTGATTTTTTTATTTCACGTTTTTTCTCCAATGTAAGTTATAACTTAACTAAGTAATATAAATATCAGTTAAGTAGCTAACATTAGAGTTAGAATGGACTTTTGCATTTAGTTTGTATTTGTTTTTATACTCTTTTAGCTTGTGACTGTAATAGTGTTGGATCTTTGGATAATTTTTGTGATTCACAAAGTGGAA
Ndilutus_GrassyCreek_N670 ------------------------------------------------------------------------------------------------------------------------------------------------------------------------------------------------------------------------------------------------------------------------------------------------------------------------------------------------------------------------------------------GTATTCCATTCTTTCATGGTTCAGCTGCCAATGAATATAGGAGACAAGAATTTGAGAGATTTCGCTGCGGTCATGCTTTTTATTCTGTAGTGAGACCTCTTCCAAATGATGTGTGTAAAAAGTACCTTTACAGCATTGGCTTTTATGTTTATGATAAAGCTCATGGTAAGCCTAGGACTAACAGTTAATTCACTTATACATGCTTGCAATATTACTTGGTAACAAAATTAATATGATTTACTCAAGTAACTGAATAACTGATTTAACATTTGTTATTTTCTTTGAAATGCAGCATTTGACTATCATGTTTTGCCAATTTAATTGTTAATTGATTCCTTTTTAAAGGTAGTGTAAAAACATAACA--------------------------------------------------------------------------------------------------------------------------------------------------------------------------------------------------------------------------------------------------------------------------------------------------------------------------------------------------------------------------------------------------------
Ndilutus_StarveRockCave_G3174 AAGAGAACAACCTAAAAAAAAAACTATTAACTCCTGTAC---------------CTGTAAAATTTGCCCAATTGAGCGTTAACATTGAGGTCACATTCCTCGAAGCTGCTGAAAACTTTACAATTTTAAATTGTACCATAACCTGAGTGGTGACAGAAAAAAATTCAAAAAGTCTGTAGGACACGAGGTAACAGTGGTTGAGGTATTAGCATTACATTAGTTTGTAATTTAATTGTCATAGTTTACGTAAAAAAGCAAATGAGTGAACAAAAAATTAAATGTGGATAGTTGTAGAAGCACGTTGCTATAATTTTTATAAAAAATTATATATATATATATTTTTAAACTTTCAGATTGCCTTTATTCCCAGAATTGATAGTATTCCATTCTTTCATGGTTCAGCTGCCAATGAATATAGGAGACAAGAATTTGAGAGATTTCGCTGCGGTCATGCTTTTTATTCTGTAGTGAGACCTCTTCCAAATGATGTGTGTAAAAAGTACCTTTACAGCATTGGCTTTTATGTTTATGATAAAGCTCATGGTAAGCCTAGGACTAACAGTTAATTCACTTATACATGCTTGCAATATTACTTGGTAACAAAATTAATATGATTTACTCAAGTAACTGAATAACTGATTTAACATTTGTTATTTTCTTTGAAATGCAGCATTTGACTATCATGTTTTGCCAATTTAATTGTTAATTGATTCCTTTTTAAAGGTAGTGTAAAAACATAACATAATTCTTAATTGCATTATATCCTGTTGCTTATAATATTACTTTTAGAATGTGGGTGTGATCCTACGGGTTCTTTAAGCACAAACTGTGAAAATCTTGGAGGTCAATGTACATGTAAAACCAATGTTGTCGGACGGCGCTGTGATCGTTGCGCTCCTGGAACATATGGGTTTGGTCCCTCAGGCTGTCGACGTAAGTGTGATTTTTTTATTTCACATTATTTCTCCAA-------TATAACTTAACTAAGTAATATAAATATAAGTTAAGTAGCTAACATTAGAGTTTGAATGAACTTTTGCATTTAGTTTGTAATTATTTTTATACTCTTTTAGCTTGTGACTGTAATAGTGTTGGATCTTTGGATAATTTTTGTGATTCACAAAGTGGAA
Nfridelli_LittlePigeon_N262 AAGAGAATAACCTGAAAAAAAAAATATTAACTCCTGTACCCAAGGCATTTCTAACTAGAAAATTTGCCCAATTGAGCGTTAACATTGAGGTCACATTCCCTGAAGCTGCTGAAAACTTTACAATTTTAAATTGTACCATAA--------GCGACAGAAAAAATTTCAAAAAGTCTGTAGGACACCAGGTAACAGTGGTTGAGGTATTAGCATTACATTAGTTTGTATTTTAATTGTCATAGTTTATGTAAAAAAGCAAATGAGTGAACAAAAAATTAAATGTGGATAGTTGTAGAAGTACGTTGCTATAATTTTTATAAAAAAT------TATATATATATTTAAACTTTCAGATTGCCTTTATTCCCAGAATTGATAGTATTCCATTCTTTCATGGTTCAGCTGCCAATGAATATAGAAGACAAGAATTTGAGAGATTTCGCTGCGGTCATGCTTTTTATTCTGTAGTGAGACCTCTTCCAAATGATGTGTGTAAAAAGTACCTTTACAGCATTGGCTTTTATGTTTATGATAAAGCTCATGGTAAGCCTAGGACTAACAGTTAATTCACTTATACATGCTTGCAATATTACTTGGTAACAAAATTAATATGATTTACTCAAGTAACTGAATAACTGATTTAACATTTGTTTTTTTCTTTGAAATGCAGCATTTGACTATCATGTTTTGCCAATTTAATTGTTAATTGATTCGTTTCTAAAGGTAGTGCAAAAACATAACATAATTCTTAATTGCATTATATCCTGTTGCTTATAATATTACTTTTAGAATGTGGGTGTGATCCTACGGGTTCTTTAAGCACAAACTGTGAAAATCTTGGAGGTCAATGTACATGCAAAACCAATGTTGTCGGACGGCGCTGTGATCGTTGCGCTCCTGGAACATATGGATTTGGTCCCTCAGGCTGTCGACGTAAGTGTGATTTTTTTATTTCACGTTTTTTCTCCAATGTAAGTTATAACTTAACTAAGTAATATAAATATCAGTTAAGTAGCTAACATTAGAGTTAGAATGGACTTTTGCA-----------------------------------------------------------------------------------------
Nfurtivus_HugdenBranch_G3175 AAGAGAACAACTTGAAAAAAAAAC--TTAACTCCTGTACCCAAGGCATTTCTAACTAGAAAATTTGCCCAATTGAGCTTTAACATTGAGGTCACATTCCCTGAAGCTGCTGAAAACTTTACAATTTTAAATTGTACCATAACCTCAGTGGTGACAGAAAAAAATTCAAAAAGTCTGTAGGACACCAGGTAACAGTGGTTGAGGTATTAGCATTACATTAGTTTGTATTTTAATTATCATAGTTTACGTAAAATAGCAAATGAGTGGAAAATTTTTTTATTGTGGACAGTTGTAGAAGTATGTTGCTATAATTTTTATAAAAAATT------ATATATATATTTAAACTTTCAGATTGCCTTTATTCCCAGAATTGATAGTATTCCATTCTTTCATGGTTCAGCTGCCAATGAATATAGAAGACAAGAATTTGAGAGATTTCGCTGTGGTCATGCTTTTTATTCTGTAGTGAGACCTCTTCCAAATGATGTGTGTAAAAAGTACCTTTACAGCATTGGCTTTTATGTTTATGATAAAGCTCATGGTAAGCCTAGGACTAACAGTTAATTCACTTATACATGCTTGCAATATTACTTGGTAACAAAATTAATATGATTTACTCAAGTAACTGAATAACTGATTTAACATTTGGTATTTTCTTTGAAATGCAGCATTTGACTATCATGTTTTGCCAATTTAATTGTTAATTGATTCGTTTCTAAAGGTAGTGCAAAAACATAACATAATTCTTAATTGCATTATATCCTGTTGCTTATAATATTACTTTTAGAATGTGGGTGTGATCCTACTGGTTCTTTAAGCACAAACTGTGAAAATCTTGGAGGTCAATGTACATGCAAAACCAATGTTGTCGGACGGCGCTGTGATCGTTGCGCTCCTGGAACATATGGATTTGGTCCCTCAGGCTGTCGACGTAAGTGTGATTTTTTTATTTCAATTTTTTTCTCCAATGTAAGTTATAACTTAACTAAGTAATATAAATCTCAGTTAAGTAGCTAACATTAGAGTTAGAATGGACTTTTGCATTTAGTTTGTAATTGTTTTTATACTCTTTTAGCTTGTGACTGTAATAGCGTTGGATCTTTGGATAAT----------------------
Nfurtivus_RaccoonMtn_N1026 AAGAGAACAACTTGAAAAAAAAAC--TTAACTCCTGTACCCAAGGCATTTCTAACTAGAAAATTTGCCCAATTGAGCTTTAACATTGAGGTCACATTCCCTGAAGCTGCTGAAAACTTTACAATTTTAAATTGTACCATAACCTCAGTGGTGACAGAAAAAAATTCAAAAAGTCTGTAGGACACCAGGTAACAGTGGTTGAGGTATTAGCATTACATTAGTTTGTATTTTAATTATCATAGTTTACGTAAAATAGCAAATGAGTGGAAATTTTTTTTATTGTGGACAGTTGTAGAAGTATGTTGCTATAATTTTTATAAAAAATT------ATATATATATTTAAACTTTCAGATTGCCTTTATTCCCAGAATTGATAGTATTCCATTCTTTCATGGTTCAGCTGCCAATGAATATAGAAGACAAGAATTTGAGAGATTTCGCTGTGGTCATGCTTTTTATTCTGTAGTGAGACCTCTTCCAAATGATGTGTGTAAAAAGTACCTTTACAGCATTGGCTTTTATGTTTATGATAAAGCTCATGGTAAGCCTAGGACTAACAGTTAATTCACTTATACATGCTTGCAATATTACTTGGTAACAAAATTAATATGATTTACTCAAGTAACTGAATAACTGATTTAACATTTGGTATTTTCTTTGAAATGCAGCATTTGACTATCATGTTTTGCCAATTTAATTGTTAATTGATTCGTTTCTAAAGGTAGTGCAAAAACATAACATAATTCTTAATTGCATTATATCCTGTTGCTTATAATATTACTTTTAGAATGTGGGTGTGATCCTACTGGTTCTTTAAGCACAAACTGTGAAAATCTTGGAGGTCAATGTACATGCAAAACCAATGTTGTCGGACGGCGCTGTGATCGTTGCGCTCCTGGAACATATGGATTTGGTCCCTCAGGCTGTCGACGTAAGTGTGATTTTTTTATTTCAATTTTTTTCTCCAATGTAAGTTATAACTTAACTAAGTAATATAAATCTCAGTTAAGTAGCTAACATTAGAGTTAGAATGGACTTTTGCATTTAGTTTGTAATTGTTTTTATACTCTTTTAGCTTGTGACTGTAATAGCGTTGGATCTTTGGATAATTTTTGTGATTCACAAAGTGGAA
Ngeorgia_Sittons_N073 ---------------------------------------------CATTTCTAACTAGAAAATTTGCCCAATTGAGCGTTAACATTGAGGTCACATTCCCTGAAGCTGCTGAAAACTTTACAATTTTAAATTGTACCATAACCTGAGTGGTGACAGAAAAAAATTCAAAAAGTCTGTAGGACACCAGGTAACAGTGGTTGAGGTATTAGCATTACATTAGTTTGTATTTTAATTGTCATAGTTTATGTAAAAAAGCAAATGAGTGAACAAAAAATTAAATGAGGATAGTTGTAGAAGTACGTTGCTATAATTTTTATAAAAAATT----ATATATATATATTTAAACTTTCAGATTGCCTTTATTCCCAGAATTGATAGTATTCCATTCTTTCATGGTTCAGCTGCCAATGAATATAGAAGACAAGAATTTGAGAGATTTCGCTGCGGTCATGCTTTTTATTCTGTAGTGAGACCTCTTCCAAATGATGTGTGTAAAAAGTACCTTTACAGCATTGGCTTTTATGTTTATGATAAAGCTCATGGTAAGCCTAGGACTAACAGTTAATTCACTTATACATGCTTGCAATATTACTTGGTAACAAAATTAATATGATTTACTCAAGTAACTGAATAACTGATTTAACATTTGTTATTTTCTTTGAAATGCAGCATTTGACTATCATGTTTTGCCAATTTAATTGTTAATTGATTTGTTTCTAAAGGTAGTGTAAAAACATAATATAATTCTTAATTTCATTATATCCTGTTGCTTATAATATTACTTTTAGAATGTGGGTGTGATCCTACGGGTTCTTTAAGCACAAACTGTGAAAATCTTGGAGGTCAATGTACATGCAAAACCAATGTTGTCGGACGGCGCTGTGATCGTTGCGCTCCTGGAACATATGGATTTGGTCCCTCAGGCTGTCGACGTAAGTGTGATTTTTTTATTTCACGTTTTTTCTTCAATGTAAGTTATAACTTAACTAAGTAATATAAATATCAGTTAAGTAGCTAACATTAGAGTTAAAATGGACTTTTGCATTTAGTTTGTAATTGTTTTTATACTTTTTTAGCTTGTGACTGTAATAGTGTTGGATCTTTGGATAATTTTTGTGATTCACAAAGTGGAA
Ngertschi_CedarCreek_N351 -----------------------------ACTCCTGTACCTAAGGCATTTCTAACTAGAAAATTTGCCCAATTGAGCGTTAACATTGAGGTCACATTCCCCGAAGCTGCTGAAAACTTTACAATTTTAAATTGTACCATAACCTGAGTGGTGACAGAAAAAAATTCATAAAGTCTGTAGGACACAAGGTAACAGTGGTTGAGGTATTATCATTACATTAGTTTGTAATTTAATTGTCATAGTTTACGTAAAAAAGCAAATGAGTGAACAAAAAATTAAATGTGGATAGTTGTAGAAGCATGTTGCTATAATTTTTATATAAAATTATATATATATATATATTTAAACTTTCAGATTGCCTTTATTCCCAGAATTGATAGTATTCCATTCTTTCATGGTTCAGCTGCCAATGAATATAGGAGACAAGAATTTGAGAGATTTCGCTGCGGTCATGCTTTTTATTCTGTAGTGAGACCTCTTCCAAATGATGTGTGTAAAAAGTACCTTTACAGCATTGGCTTTTATGTTTATGATAAAGCTCATGGTAAGCCTAGGACTAACAGTTAATTCACTTATACATGCTTGCAATATTACTTGGTAACAAAATTA--ATGATTTACTCAAGTAACTGAATAACTGATTTAACATTT---ATTTTCTTTGAAATGCAGCATTTTCTTATCATGTTTTGCCAATTTAATTGTTAATTGATTCCTTTCTAAAGGTAGTGTAGAAACATAACATAATTCTTAATTGCATTATATCCTGTTGCTTATAATATTACTTTTAGAATGTGGGTGTGATCCTACGGGTTCTTTAAGCACAAACTGTGAAAATCTTGGAGGTCAATGTACATGCAAAACCAATGTTGTCGGACGGCGCTGTGATCGTTGCGCTCCTGGAACATATGGATTTGGTCCCTCAGGCTGTCGACGTAAGTGTGATTTTTTTATTTCACGTTATTTCTCCAATGTAAGTTATAACTTAACTAAGTAATATAAATATCAGTTAAGTAGCTAACATTAGAGTTAGAATGGACTTTTGCATTTAGTTTGTAACTGTTTTTATACTCTTTTAGCTTGTGACTGTAATAGTGTTGGATCTTTGGATAATTTTTGTGATTCACAAAGTGGAA
Ngertschi_FrenchBroad_N968 AAGAGAACAACCTGAAAAAAAAACTATTAACTCCTGTACCTAAGGCATTTCTAACTAGAAAATTTGCCCAATTGAGCGCTAACATTGAGGTCACATTCCTCGAAGCTGCTGAAAACTTTACAATTTTAAATTGTACCATAACCTGACTGGTGACAGAAAAAAATTCAAAAAGTCTGTAGGACACAAGGTAACAGTGGTTGAGGTATTAGCATTACATTAGTTTGTAATTTAATTGTCATAGTTTACGTAAAAAAGCAAATGAGTGAACAAAAAATTAAATGTGGATAGTTGTAGAAGCATGTTGCTATAATTTTTATATAAAATTATATATATATATATATTTAAACTTTCAGATTGCCTTTATTCCCAGAATTGATAGTATTCCATTCTTTCATGGTTCAGCTGCCAATGAATATAGGAGACAAGAATTTGAGAGATTTCGCTGCGGTCATGCTTTTTATTCTGTAGTGAGACCTCTTCCAAATGATGTGTGTAAAAAGTACCTTTACAGCATTGGCTTTTATGTTTATGATAAAGCTCATGGTAAGCCTAGGACTAACAGTTAATTCACTTATACATGCTTGCAATATTACTTGGTAACAAAATTA--ATGATTTACTCAAGTAACTGAATAACTGATTTAACATTT---ATTTTCTTTGAAATGCAGCATTTTCTTATCATGTTTTGCCAATTTAATTGTTAATTGATTCCTTTCTAAAGGTAATGTAGAAACATAACATAATTCTTAATTGCATTATATCCTGTTGCTTATAATATTACTTTTAGAATGTGGGTGTGATCCTACGGGTTCTTTAAGCACAAACTGTGAAAATCTTGGAGGTCAATGTACATGCAAAACCAATGTTGTCGGACGGCGCTGTGATCGTTGCGCTCCTGGAACATATGGATTTGGTCCCTCAGGCTGTCGACGTAAGTGTAATTTTTTTATTTCACGTTATTTCTCCAATGTAAGTTATAACTTAACTAAGTAATATAAATATCAGTTAAGTAGC----------------------------------------------------------------------------------------------------------------------
Ngertschi_HickoryNutGap_N810 ---------------------------------------------------------------------------------------------------------------------------------------------------------------------------------AGGACACAAGGTAACAGTGGTTGAGGTATTAGCATTACATTAGTTTGTAATTTAATTGTCATAGTTTACGTAAAAAAGCAAATGAGTGAACAAAAAATTAAATGTGGATAGTTGTAGAAGCATGTTGCTATAATTTTTATATAAAATTATATATATATATATATTTAAACTTTCAGATTGCCTTTATTCCCAGAATTGATAGTATTCCATTCTTTCATGGTTCAGCTGCCAATGAATATAGGAGACAAGAATTTGAGAGATTTCGCTGCGGTCATGCTTTTTATTCTGTAGTGAGACCTCTTCCAAATGATGTGTGTAAAAAGTACCTTTACAGCATTGGCTTTTATGTTTATGATAAAGCTCATGGTAAGCCTAGGACTAACAGTTAATTCACTTATACATGCTTGCAATATTACTTGGTAACAAAATTA--ATGATTTACTCAAGTAACTGAATAACTGATTTAACATTT---ATTTTCTTTGAAATGCAGCATTTTCTTATCATGTTTTGCCAATTTAATTGTTAATTGATTCCTTTCTAAAGGTAGTGTAGAAACATAACATAATTCTTAATTGCATTATATCCTGTTGCTTATAATATTACTTTTAGAATGTGGGTGTGATCCTACGGGTTCTTTAAGCACGAACTGTGAAAATCTTGGAGGTCAATGTACATGCAAAACCAATGTTGTCGGACGGCGCTGTGATCGTTGCGCTCCTGGAACATATGGATTTGGTCCCTCAGGCTGTCGACGTAAGTGTAATTTTTTTATTTCACGTTATTTCTCCAATGTAAGTTATAACTTAACTAAGTAATATAAATATCAGTTAAGTAGCTAACATTAGAGTTAGAATGGACTTTTGCATTTAGTTTGTAATTGTTTTTATACTCTTTTAGCTTGTGACTGTAATAGTGTTGGATCTTTGGATAATTTTTGTGATTCACAAAGTGGAA
Nholsingeri_PondCave_N541 --------------------------------------------------------------------------------------------------------------GAAAACTTTACAATTTTAAATTGTACCATAACCTGAGTGGTGACAGAAAAAAATTCAAAAAGTCTGTAGGACACGAGGTAACAGTGGTTGAGGTATTAGCATTACATTAGTTTGTAATTTAATTGTCATAGTTTACGTAAAAAAGCAAATGAGTGAACAAAAAATTAAATGTGGATAGTTGTAGAAGCACGTTGCTATAATTTTTATAAAAAATTATATATATATATATTTTTAAACTTTCAGATTGCCTTTATTCCCAGAATTGATAGTATTCCATTCTTTCATGGTTCAGCTGCCAATGAATATAGGAGACAAGAATTTGAGAGATTTCGCTGCGGTCATGCTTTTTATTCTGTAGTGAGACCTCTTCCAAATGATGTGTGTAAAAAGTACCTTTACAGCATTGGCTTTTATGTTTATGATAAAGCTCATGGTAAGCCTAGGACTAACAGTTAATTCACTTATACATGCTTGCAATATTACTTGGTAACAAAATTAATATGATTTACTCAAGTAACTGAATAACTGATTTAACATTTGTTATTTTCTTTGAAATGCAGCATTTGACTATCATGTTTTGCTAATTTAATTGTTAATTGATTCCTTTCTAAAGGTAGTGTAAAAACATAACATAATTCTTAATTGCATTATATCCTGTTGCTTATAATATTACTTTTAGAATGTGGGTGTGATCCTACGGGTTCTTTAAGCACAAACTGTGAAAATCTTGGAGGTCAATGTACATGCAAAACCAATGTTGTCGGACGTCGCTGTGATCGTTGCGCTCCTGGAACATATGGGTTTGGTCCCTCAGGCTGTCGACGTAAGTGTGATTTTTTTATTTCACATTATTTCTCCAATGTAAGTTATAACTTAACTAAGTAATATAAATATAAGTTAAGTAGCTAACATTAGAGCTAGAATGGACTTTTGCATTTAGTCTGTAATTGTTTTTATACTCTTTTAGCTTGTGACTGTAATAGTGTTGGATCTTTGGATAATTTTTGCGATTCACAAAGTGGAA
Njonesi_CaveSpringCave_N390 AAGAGAATAACCTGAAAAAAAAAATATTAACTCCTGTACCCAAGGCATTTCTAACTAGAAAATTTGCCCAATTGAGCGTTAACATTGAGGTCACATTCCCTGAAGCTGCTGAAAACTTTACAATTTTAAATTGTACCATAA--------GTGACAGAAAAAAATTCAAAAAGTCTGTAGGACACCAGGTAACAGTGGTTGAGGTATTAGCATTACATTAGTTTGTATTTTAATTGTCATAGTTTATGTAAAAAAGCAAATGAGTGAAC-AAAAATTAAATGTGGATAGTTGTAGAAGTACGTTGCTATAATTTTTATAAAAAATTATATATATATATATATTTAAACTTTCAGATTGCCTTTATTCCCAGAATTGATAGTATTCCATTCTTTCATGGTTCAGCTGCCAATGAATATAGAAGACAAGAATTTGAGAGATTTCGCTGCGGTCATGCTTTTTATTCTGTAGTGAGACCTCTTCCAAATGATGTGTGTAAAAAGTACCTTTACAGCATTGGCTTTTATGTTTATGATAAAGCTCATGGTAAGCCTAGGACTAACAGTTAATTCACTTATACATGCTTGCAATATTACTTGGTAACAAAATTAATATGATTTACTCAAGTAACTGAATAACTGATTTAACATTTGTTTTTTTCTTTGAAATGCAGCATTAGACTATCATGTTTTGCCAATTTAATTGTTAATTGATTCGTTTCTAAAGGTAGTGCAAAAACATAACATAATTCTTAATTGCATTATATCCTGTTGCTTATAATATTACTTTTAGAATGTGGGTGTGATCCTACGGGTTCTCTAAGCACAAACTGTGAAAATCTTGGAGGTCAATGTACATGCAAAAGCAATGTTGTCGGACGGCGCTGTGATCGTTGCGCTCCTGGAACATATGGATTTGGTCCCTCAGGCTGTCGACGTAAGTGTGATTTTTTTATTTCACGTTTTTTCTCCAATGTAAGTTATAACTTAACTAAGTAATATAAATATCAGTTAAGTAGCTAACATTAGAGTTAGAATGGACTTTTGCATTTAGTTTGTATTTGTTTTTATACTCTTTTAGCTTGTGACTGT----------------------------------------------
Nlowderi_ChestnutBranch_N731 AAGAGAACAACCTGAAAAAAAAACTATTAACTCCTGTACCCAAGGCATTTCTAACTAGAAAATTTGCCCAATTGAGCGTTAACATTGAGGTCACATTCCCTGAAGCTGCTGAAAACTTTACAATTTTAAATTGTACCATAACCTGAGTGGGGACAGAAAAAAATTCAAAAAGTCTGTAGGACACCAGTTAACAGTGTTTGGGATATTAGCATTACATTAGTTTGTATTTTAATTGTCATAGTTTACGTAAAAAAGCAAATGAGTGAACAAAAAATTAAATGTGGATAGTTGTAGAAGTATGTTGCTATAATTTTTATAAAAAATTATATATATATATATATTTAAACTTTCAGATTGCCTTTATTCCCAGAATTGATAGTATTCCATTCTTTCATGGTTCAGCTGCCAATGAATATAGAAGACAAGAATTTGAGAGATTTCGCTGCGGTCATGCTTTTTATTCTGTAGTGAGACCTCTTCCAAATGATGTGTGTAAAAAGTACCTTTACAGCATTGGCTTTTATGTTTATGATAAAGCTCATGGTAAGCCTAGGACTAACAGTTAATTCACTTATACATGCTTGCAATATTACTTGGTAACAAAATTAATATGATTTACTCAAGTAACTGAATAACTGATTTAACATTTGTTATTTTCTTTGAAATGCAGCATTTGACTATCATGTTTTGCCAATTTAATTGTTAATTGATTCGTTTCTAAAGGTAGTGCAAAAACATAACATAATTCTTAATTGCATTATATCCTGTTGCTTATAATATTACTTTTAGAATGTGGGTGTGATCCTACGGGTTCTTTAAGCACAAACTGTGAAAATCTTGGAGGTCAATGTACATGCAAAACCAATGTTGTCGGACGGCGCTGTGATCGTTGTGCTCCTGGAACATATGGATTTGGTCCCTCAGGCTGTCGACGTAAGTGTGATTTTTTTATTTCATGTTTTTTCTCCAATGTAAGTTATAACTTAACTAAGTAATATAAATATCAGTTAAGTAGCTAACATTAGAGTTAGAATGGACTTTTGCATTTAGTTTGTAATTGTTTTTGTACTCTTTTAGCTTGTGACTGTAATAGTGTTGGATCTTTGGATAATTTTTGTGATTCACAAAGTGGAA
Nlowderi_upperFiresCreek_N820 ----------------------------------------------------AACTAGAAAATTTGCCCAATTGAGCGTTAACATTAAGGTCACATACCCTGAAGCTGCTGAAAACTTTACAATTTTAAATTGTACCATAACCTGAGTGGGGACAGAAAAAAATTCAAAAAGTCTGTAGGACACCAGTTAACAGTGGTTGGGATATTAGCATTACATTAGTTTGTATTTTAATTGTCATAGTTTACGTAAAAAAGCAAATGAGTGAACAAAAAATTAAATGTGGATAGTTGTAGAAGTATGTTGCTATAATTTTTATAAAAAATTATATATATATATATATTTAAACTTTCAGATTGCCTTTATTCCCAGAATTGATAGTATTCCATTCTTTCATGGTTCAGCTGCCAATGAATATAGAAGACAAGAATTTGAGAGATTTCGCTGCGGTCATGCTTTTTATTCTGTAGTGAGACCTCTTCCAAATGATGTGTGTAAAAAGTACCTTTACAGCATTGGCTTTTATGTTTATGATAAAGCTCATGGTAAGCCTAGGACTAACAGTTAATTCACTTATACATGCTTGCAATATTACTTGGTAACAAAATTAATATGATTTACTCAAGTAACTGAATAACTGATTTAACATTTGTTATTTTCTTTGAAATGCAGCATTTGACTATCATGTTTTGCCAATTTAATTGTTAATTGATTCGTTTCTAAAGGTAGTGCAAAAACATAACATAATTCTTAATTGCATTATATCCTGTTGCTTATAATATTACTTTTAGAATGTGGGTGTGATCCTACGGGTTCTTTAAGCACAAACTGTGAAAATCTTGGAGGTCAATGTACATGCAAAACCAATGTTGTCGGACGGCGCTGTGATCGTTGTGCTCCTGGAACATATGGATTTGGTCCCTCAGGCTGTCGACGTAAGTGTGATTTTTTTATTTCATATTTTTTCTCCAATGTAAGTTATAACTTAACTAAGTAATATAAATATCAGTTAAGTAGCTAACATTAGAGTTAGAATGGACTTTTGCATTTAGTTTGTAA-----------------------------------------------------------------------------
Nlula_LulaFallsCave_G2084 AAGAGAACAACCTGAAAAAAAAACTATTAACTCCTGTACCCAAGGCATTTCTAACTAGAAAATTTGCCCCATTGAGCATTAACATTGAGGTCACATTCCCTGAAGGTGCTGAAAACTTTACAATTTTAAATTGTACCATAACCTGAGTGGTGACAGAAAAAAATTCAAAAAGTCTGTAGGACACCAGGTAACAGTGATTGAGGTATTAGCATTACATTAGTTTGTATTTTAATTGTCATAGTTTATGTAAAAAAGCAAATGAGTGAACAAAAAATTAAATGAGGATAGTTGTAGAAGTATGTTGCTATAATTTTTATAAAAAATTATATATATATATATATTTAAACTTTCAGATTGCCTTTATTCCCAGAATTGATAGTATTCCATTCTTTCATGGTTCAGCTGCCAATGAATATAGAAGACAAGAATTTGAGAGATTTCGTTGCGGTCATGCTTTTTATTCTGTAGTGAGACCTCTTCCAAATGATGTGTGTAAAAAGTACCTTTACAGCATTGGCTTTTATGTTTATGATAAAGCTCATGGTAAGCCTAGGACTAACAGTTAATTCACTTATACATGCTTGCAATATTACTTGGTAACAAAATTAATATGATTTACTCAAGTAACTGAATAACTGATTTAACATTTGTTATTTTCTTTGAAATGCAGCATTTGACTATCATGTTTTGCCAATTTAATTGTTAATTGATTCGTTTCTAAAGATAGTGTAAAAACATAACATAATTCTTAATTGCATTATATCCTGTTGCTTATAATATTACTTTTAGAATGTGGGTGTGATCCTACGGGTTCTTTAAGCACAAACTGTGAAAATCTTGGAGGTCAATGTACATGCAAAACCAATGTTGTCGGACGGCGCTGTGATCGTTGCGCTCCTGGAACGTATGGATTTGGTCCCTCAGGCTGTCGACGTAAGTGTGATTTTTTTATTTCACGTTTTTTCTCCAATGTAAGTTATAACTTAACTAAGTAATATAAATATCAGTTAAGTAGCTAACATTAGAGTTAAAATGGACTTTTGCATTTAGTTTGTAATTGTTTTTATACTCTTTTAGCTTGTGACTGTAATAGTGTTGGATCTTTGGATAATTTTTGTGATTCACAAAGTGGAA
Nmimus_NealsSink_N329 -------------GAAAAAAAAGCTATTAACTCCTGTACCTATGGCATTTCTAACTAGAAAATTTGCCCAATTGAGCGTTAACATTGAGGTCACATTCCCCGAAGCTGCTGAAAACTTTACGATTTTAAATTGTACCATAACCTGAGTGGTGACAGAAAAAAATTCAAAAAGTCTGTAGGACGCGAGGTAACAGTGGTTGAGGTATTAGCATTACATTAGTTTGTAATTTAATTGTCATAGTTTACGTAAAAAAGCAAATGAGTGAACAAAAAATTAAATGTGGATAGTTGTAGAAGCACGATGCTATAATTTTTATAAAAAATT--ATATATATATATTTTTAAACTTTCAGATTGCCTTTATTCCCAGAATTGATAGTATTCCATTCTTTCATGGTTCAGCTGCCAATGAATATAGGAGACAAGAATTTGAGAGATTTCGCTGCGGACATGCTTTTTATTCTGTAGTGAGACCTCTTCCAAATGATGTGTGTAAAAAGTACCTTTACAGCATTGGCTTTTATGTTTATGATAAAGCTCATGGTAAGCCTAGGACTAACAGTTAATTCACTTATACATGCTTGCAATATTACTTGGTAACAAAATTAATATGATTTACTCAAGTAACTGAATAACTGATTTAACATTTGTTATTTTCTTTGAAATGCAGCATTTGACTATCATGTTTTGCTTATTTAATTGTTAATTGATTCCTTTCTAAAGGTAGTGTAAAAACATAACATAATTCTTAATTGCATTATATCCTGTTGCTTATAATATTACTTTTAGAATGTGGGTGTGATCCTACGGGTTCTTTAAGCACAAACTGTGAAAATCTTGGAGGTCAATGTACATGCAAAACCAATGTTGTCGGACGGCGCTGTGATCGTTGCGCTCCTGGAACATATGGGTTTGGTCCCTCAGGCTGTCGACGTAAGTGTGATTTTTTTATTTCATGTAATTTCTGTAATGTAAGTTATAACTTAACTAAGTAATATAACTATAAGTTAAGTAGCTAACATTAGAGTTAGAATGGACTTTTGTATTTAGTTTGTAATTGTTTTTATACTCTTTTAGCTTGTGACTGTAATAGTGTTGGATCTTTGGA--------------------------
Nmimus_Straleys_N625 ----------------------------------------------------------------------------------------------ATTCCCCGAAGCTGCTGAAAACTTTACGATTTTAAATTGTACCATAACCTGAGTGGTGACAGAAAAAAATTCAAAAATTCTGTAGGACACGAGGTAACAGTGGTTGAGGTATTAGCATTACATTAGTTTGTAATTTAATTGTCATAGTTTACGTAAAAAAGCAAATGAGTGAACAAAAAATTAAATGTGGATAGTTGTAGAAGCACGATGCTATAATTTTTATAAAAAATTATATATATATATATTTTTAAACTTTCAGATTGCCTTTATTCCCAGAATTGATAGTATTCCATTCTTTCATGGTTCAGCTGCCAATGAATATAGGAGACAAGAATTTGAGAGATTTCGCTGCGGACATGCTTTTTATTCTGTAGTGAGACCTCTTCCAAATGATGTGTGTAAAAAGTACCTTTACAGCATTGGCTTTTATGTTTATGATAAAGCTCATGGTAAGCCTAGGACTAACAGTTAATTCACTTATACATGCTTGCAATATTACTTGGTAACAAAATTAATATGATTTACTCAAGTAACTGAATAACTGATTTAACATTTGTTATTTTCTTTGAAATGCAGCATTTGACTATCATGTTTTGCTTATTTAATTGTTAATTGATTCCTTTCTAAAGGTAGTTTAAAAACATAACATAATTCTTAATTGCATTATATCCTGTTGCTTATCATATTACTTTTAGAATGTGGGTGTGATCCTACGGGTTCTTTAAGCACAAACTGTGAAAATCTTGGAGGTCAATGTACATGCAAAACCAATGTTGTCGGACGGCGCTGTGATCGTTGCGCTCCTGGAACATATGGGTTTGGTCCCTCAGGCTGTCGACGTAAGTGTGATTTTTTTATTTCACGTAATTTCTCTAATGTAAGTTATAACTTAACTAAGTAATATAACTATAAGTTAAGTAGCTAACATTAGAGTTAGAATGGACTTTTGTATTTAGTTTGTAA-----------------------------------------------------------------------------
Nnasicus_CaneyFork_N171 AAGAAAACAACCTGAAAAAAAAACTATTAACTCCTGTACCTAAGGCATTTCTAACTAGAAAATTTGCCCAATTGAGCGTTAACATTGAGGTCACATTCCCTGAAGCTGCTAAAAACTTTACAATTTTAAATTGTACCATAACCTGAGTGGTGACAGAAAAAAA---------TCTGTAGGACACGAGGTAACAGTGGTTGAGGTATTAGCATTACATTAGTTTGTAATTTAATTGTCATAGTTTACGTAAAAAAGCAAATGAGTGAACAAAAAATTAAATGTGGATAGTTGTAGAAGCATGTTGCTATAATTTTTATAAAAAATT----ATATATATATATTTAAACTTTCAGATTGCCTTTATTCCCAGAATTGATAGTATTCCATTCTTTCATGGTTCAGCTGCCAATGAATATAGGAGACAAGAATTTGAGAGATTTCGCTGCGGTCATGCTTTTTATTCTGTAGTGAGACCTCTTCCAAATGATGTGTGTAAAAAGTACCTTTACAGCATTGGCTTTTATGTTTATGATAAAGCTCATGGTAAGCCTAGGACTAACAGTTAATTCACTTATACATGCTTGCAATATTACTTGGTAACAAAATTAATATGATTTACTCAAGTAACTGAATAACTGATTTAACATTTGTTATTTTCTTTGAAATGCAGCATTTGATTATCATGTTTTGCCAATTTAATTGTTAATTGATTCCTTTCTAAAGGTAGTGTAAAAACATAACATAATTCTTAATTGCATTATATCCTGTTGCTTATAATATTACTTTTAGAATGTGGGTGTGATCCTACGGGTTCTTTAAGCACAAACTGTGAAAATCTTGGAGGTCAATGTACATGCAAAACCAATGTTGTCGGACGGCGCTGTGATCGTTGCGCTCCTGGAACATATGGATTTGGTCCCTCAGGATGTCGACGTAAGTGTGATTTTTTTATTTCACATTATTTCTCCAATGTAAGTTATAACTTAACTAAGTAATATAAATATCAGTTAAGTAGCTAGTATTAGAGTTAGATTGGCCTTTTGCTTTTAGTTTGTAATTGTTTTTATACTCTTTTCGCTTGTGACTGTACTAGTGTAGGATCTTGGGATAATTTTTGTGATTCACAAAGTGGAA
Nnasicus_ConnosteeFalls_N696 -------------------------------------------GGCATTTCTAACTAGAAAATTTGCCCAATTGAGCGTTAACATTGAGGTCACATTCCCCGAAGCTGCTGATAACTTTACTATTTTAAATTGTACCATAATCCGAGTGGTAACAGAAAAAAATTCAAAAATTCTGTAGGACACGAGGTAACAGTGGTTGAGGTATTAGCATTACATTAGTTTGTAATTTAATTGTCATAGTTTATGTAAAAAAGCAAATGAGTGAACAAAAAATTAAATGTGGATAGTTGTAGAAGCATGTTGCTATAATTTTTATAAAAAAAT-TATATATATATATATTTAAACTTTCAGATTGCCTTTATTCCCAGAATTGATAGTATTCCATTCTTTCATGGTTCAGCTGCCAATGAATATAGGAGACAAGAATTTGAGAGATTTCGCTGCGGTCATGCTTTTTATTCTGTAGTGAGACCTCTTCCAAATGATGTGTGTAAAAAGTACCTTTACAGCATTGGCTTTTATGTTTATGATAAAGCTCATGGTAAGCCTAGGACTAACAGTTAATTCACTTATACATGCTTGCAATATTACTTGGTAACAAAATTAATATGATTTACTCAAGTAACTGAATAACTGATTTAACATTTGTTATTTTCTTTGAAATGCAGCATTTGACTATCATGTTTTGCCAATTTAATTGTTAATTGATTCCTTTTTAAAGGTAGTGTAAAAACATAACATAATTCTTAATTGCATTATATCCCGTTGCTTATAATATTACTTTTAGAATGTGGGTGTGATCCTACGGGTTCTTTAAGCACAAACTGTGAAAATCTTGGAGGTCAATGTACATGCAAAACCAATGTTGTCGGACGGCGCTGTGATCGTTGCGCTCCTGGAACATATGGATTTGGTCCATCAGGCTGTCGACGTAAGTGTGATTTTTTTATTTCACATTATTTCTCCAATGTAAGTTATAACTTAACTAAGTAATATAAATATCAGTTAAGTAGCTAATATTAGAGTTAGAATGGACTTTTGAATTTAATTTGTAATTGTTTTTATACTCTTTTAGCTTGTGACTGTAATAGTGTTGGATCTTTGGATAATTTTTGTGATTCACAAAG-----
Nnasicus_CoweeTrain_N189 --------------------------------------------------------------------------------------------------------------AAAAACTTTACAATTTTAAATTGTACCATAACCTGAGTGGTGACAGAAAAAAAT--------TCTGTAGGACACGAGGTAACAGTGGTTGAGGTATTAGCATTACATTAGTTTGTAATTTAATTGTCATAGTTTACGTAAAAAAGCAAATGAGTGAACAAAAAATTAAATGTGGATAGTTGTAGAAGCATGTTGCTATAATTTTTATAAAAAAAT-TATATATATATATATTTAAACTTTCAGATTGCCTTTATTCCCAGAATTGATAGTATTCCATTCTTTCATGGTTCAGCTGCCAATGAATATAGGAGACAAGAATTTGAGAGATTTCGCTGCGGTCATGCTTTTTATTCTGTAGTGAGACCTCTTCCAAATGATGTGTGTAAAAAGTACCTTTACAGCATTGGCTTTTATGTTTATGATAAAGCTCATGGTAAGCCTAGGACTAACAGTTAATTCACTTATACATGCTTGCAATATTACTTGGTAACAAAATTAATATGATTTACTCAAGTAACTGAATAACTGATTTAACATTTGTTATTTTCTTTGAAATGCAGCATTTGACTATCATGTTTTGCCAATTTAATTGTTAATTGATTCCTTTCTAAAGGTAGTGTAAAAACATAACATAATTCTTAATTGCATTATATCCTGTTGCTTATAATATTACTTTTAGAATGTGGGTGTGATCCTACGGGTTCTTTAAGCACAAACTGTGAAAATCTTGGAGGTCAATGTACATGCAAAACCAATGTTGTCGGACGGCGCTGTGATCGTTGCGCTCCTGGAACATATGGATTTGGTCCCTCAGGCTGTCGACGTAAGTGTGATTTTTTTATTTCACATTATTTCTCCAATGTAAATTATAACTTAACTAAGTAATATAAATATCAGTTAAGTAGCTAGTATTAGAGTTAGATTGGCCTTTTGCTTTTAGTTTGTAATTGTTTTTTTACTCTTTTAGCTTGTGACTGTAATAGTGTTGGATCTTTGGATAATT---------------------
Npaynei_Grindstaff_N646 --------------------------------------------------------------------------------AACATTGAGGTCACATTCCCCGAAGCTGCTGAAAACTTTACAATTTTAAATTGTACCATAACCTGAGTGGTGACAGAAAAAAA-------AGTCTGTAGGACACGAGGTAACAGTGGTTGAGGTATTAGCATTACATTAGTTTGTAATTTAATTGTCATGGTTTACGTAAAAAAGCAAATGAGTGAACAAAAAATTAAATGTGGATAGTTGTAGAAGCACATTGCTATAATTTTTATAAAAAATTATATATATATATATTTTTAAACTTTCAGATTGCCTTTATTCCCAGAATTGATAGTATTCCATTCTTTCATGGTTCAGCTGCCAATGAATATAGGAGACAAGAATTTGAGAGATTTCGCTGCGGTCATGCTTTTTATTCTGTAGTGAGACCTCTTCCAAATGATGTGTGTAAAAAGTACCTTTACAGCATTGGCTTTTATGTTTATGATAAAGCTCATGGTAAGCCTAGGACTAACAGTTAATTCACTTATACATGCTTGCAATATTACTTGGTAACAAAATTAATATGATTTACTCAAGTAACTGAATAACTGATTTAACATTTGTTATTTTCTTTGAAATGCAGCATTTGACTATCATGTTTTGCCAATTTAATTGTTAATTGATTCCTTTCTAAAGGTAGTGTAAAAACATAATATAATTCTTAATTGCATTATATCCTGTTGCTTATAATATTACTTTTAGAATGTGGGTGTGATCCTACGGGTTCTTTAAGCACAAACTGTGAAAATCTTGGAGGTCAATGTACATGCAAAACCAATGTTGTCGGACGGCGGTGTGATCGTTGCGCTCCTGGAACATATGGGTTTGGTCCCTCAGGCTGTCGACGTAAGTGTGATTTTTTTATTTCACATTATTTCTCCAATGTAAGTTATAACTTAACTAAGTAATATAAATATAAGTTAAGTAGCTAACATTAGAGTTAGAATGGACTTTTGCATTTAGTTTGTAATTGTTTTTATACTCTTTTAGCTTGTGACTGTAATAGTGTTGGATCTTTGGATAATTTTTGTGATTCACAAAGTGGAA
Npaynei_NorrisDamCave_N348 AAGAGAACAACCTGAGAAAAAAACTATTAACTCCTATAC---------------CTGTAAAATTTGCCCAATTGAGCGTTAACATTGAGGTCACATTCCCCGAAGCTGCTGAAAACTTTACAATTTTAAATTGTACCATAACCTGAGTGGTGACAGAAAAAAA-------AGTCTGTAGGACACGAGGTAACAGTGGTTGAGGTATTAGCATTACATTAGTTTGTAATTTAATTGTCATGGTTTACGTAAAAAAGCAAATGAGTGAACAAAAAATTAAATGTGGATAGTTGTAGAAGCACATTGCTATAATTTTTATAAAAAATTATATATATATATATTTTTAAACTTTCAGATTGCCTTTATTCCCAGAATTGATAGTATTCCATTCTTTCATGGTTCAGCTGCCAATGAATATAGGAGACAAGAATTTGAGAGATTTCGCTGCGGTCATGCTTTTTATTCTGTAGTGAGACCTCTTCCAAATGATGTGTGTAAAAAGTACCTTTACAGCATTGGCTTTTATGTTTATGATAAAGCTCATGGTAAGCCTAGGACTAACAGTTAATTCACTTATACATGCTTGCAATATTACTTGGTAACAAAATTAATATGATTTACTCAAGTAACTGAATAACTGATTTAACATTTGTTATTTTCTTTGAAATGCAGCATTTGACTATCATGTTTTGCCAATTTAATTGTTAATTGATTCCTTTCTAAAGGTAGTGTAAAAACATAATATAATTCTTAATTGCATTATATCCTGTTGCTTATAATATTACTTTTAGAATGTGGGTGTGATCCTACGGGTTCTTTAAGCACAAACTGTGAAAATCTTGGAGGTCAATGTACATGCAAAACCAATGTTGTCGGACGGCGGTGTGATCGTTGCGCTCCTGGAACATATGGGTTTGGTCCCTCAGGCTGTCGACGTAAGTGTGATTTTTTTATTTCACATTATTTCTCCAATGTAAGTTATAACTTAACTAAGTAATATAAATATAAGTTAAGTAGCTAACATTAGAGTTAGAATGGACTTTTGCATTTAGTTTGTAATTGTTTTTATACTCTTTTAGCTTGTGACTGTAATAGTGT--------------------------------------
Npaynei_UnakaMtns_N943 AAGAGAACAACCTGAGAAAAAAACTATTAACTCCTATAC---------------CTGTAAATTTTGCCCAATTGAGCGTTAACATTGAGGTCACATTCCCCGAAGCTGCTGAAAACTTTACAATTTTAAATTGTACCATAACCTGAGTGGTGACAGAAAAAAA------AAGTCTGTAGGACACGAGGTAACAGTGGTTGAGGTATTAGCATTACATTAGTTTGTAATTTAATTGTCATAGTTTACGTAAAAAAGCAAATGAGTGAACAAAAAATTAAATGTGGATAGTTGTAGAAGCACGTTGCTATAATTTTTATAAAAAATTATATATATATATATTTTTAAACTTTCAGATTGCCTTTATTCCCAGAATTGATAGTATTCCATTCTTTCATGGTTCAGCTGCCAATGAATATAGGAGACAAGAATTTGAGAGATTTCGCTGCGGTCATGCTTTTTATTCTGTAGTGAGACCTCTTCCAAATGATGTGTGTAAAAAGTACCTTTACAGCATTGGCTTTTATGTTTATGATAAAGCTCATGGTAAGCCTAGGACTAACAGTTAATTCACTTATACATGCTTGCAATATTACTTGGTAACAAAATTAATATGATTTACTCAAGTAACTGAATAACTGATTTAACATTTGTTATTTTCTTTGAAATGCAGCATTTGACTATCATGTTTTGCCAATTTAATTGTTAATTGATTCCTTTCTAAAGGTAGTGTAAAAACATAATATAATTCTTAATTGCATTATATCCTGTTGCTTATAATATTACTTTTAGAATGTGGGTGTGATCCTACGGGTTCTTTAAGCACAAACTGTGAAAATCTTGGAGGTCAATGTACATGCAAAACCAATGTTGTCGGACGGCGGTGTGATCGTTGCGCTCCTGGAACATATGGGTTTGGTCCCTCAGGCTGTCGACGTAAGTGTGATTTTTTTATTTCACATTATTTCTCCAATGTAAGTTATAACTTAACTAAGTAATATA---------------------------------------------------------------------------------------------------------------------------------------
Npecki_HaskellSims_G3697 AAGAGAACAACCTGAATAAAATCCCTTTAACTCTTGTACCTAAGGCATTTCTAACTAGAAAATTTGCTCAATTGAGTGTTAACGTCAAGGTCACATTCCCCGAAGCTGCTGAAAATTTTACAATTTTAAATTGTACTATTTCCCGAGTGGTGACAGAAAAGAATTCAAAAAGTTGGTAGGACTCCAGGTAACAGTGGTTGCGGTATTAGCATTACATTAGTTTATATTTTAATCGTCATAGTTTACATAAAAAAGCAAGTGAGTGAACAAAAAATTAAATGTGGATAGTTGTAGAAACATGTTGCTGTAATTTTTATAAAAAATT--ATAAATATATATTTTTAAACTTTCAGATTGCCTTTATTCCTAGAATTGATAGTATTCCATTCTTTCATGGTTCAGCTGCCAATGAATATAGGAGACAAGAATTTGAGAGATTTCGCTGCGGTCATGCTTTTTATTCTGTAGTGAGACCTCTTCCAAACGATGTGTGTAAAAAGTACCTTTACAGCATTGGCTTTTATGTTTATGATAAAGCTCATGGTAAGCCTAGGACTAACATTTAATTCACTTATACATGCTTGCAATATTACTTGGTAACAAAATTAATATGATTTACTCAAGTAACTGAATAACTGATTTAACATTTATTATTTTCTTTGAAATGCAGCATTTGACTATCATATTTTGCCAGTTTAATTG----TTGATTCCTTTTTAAGGGTAGTGCAAAAACATAACATAATTCTTTATTGCTTTATATCCTGTTGTTTATAATATTACTTTTAGAATGTGGGTGTGATCCTACGGGTTCTTTAAGCACAAACTGTGAAAATCTTGGAGGTCAATGTACATGTAAAACGAATGTTGTCGGACGGCGCTGTGATCGTTGTGCTCCTGGGACATATGGATTTGGTCCCTCAGGTTGTCGACGTAAGTGGGG---------------TTTTTTCTACAATAAAAGTTATAACTTAA-------------ATATCAGTTAAGTAACTAACATTACAGTTAGAATGGACTTTTGCATATAGTTTGTAATTGTTTTTATACTCTATTAGCTTGTGACTGTAATAGTGTTGGATCTTTGGATAATTTTTGTGATTCACAAAGTGGAA
Npecki_Monteagle_N062 AAGAGAACAACCTGAAAAAAATCCCTTTAACTCTTGTACCTAAGGCATTTCTAACTAGAAAATTTGCTCAATTGAATGTTAACGTCAAGGTCACATTCCCCGAAGCTGCTGAAAACTTTACAATTTTAAATTGTACTATAACCCGAGTGGTGACAGAAAAAAATTCAAAAAGTTGGTAAGACTTCACATAACAGTGGTTGCGGTATTAGCATTACATTAGTTTGTATTTTAATCGTCATAGTTTACATAAAAAAGCAAGTGAGTGAACAAAAAATTAAACGTGGATAGTTGTAGAAACATGTTGCTGTAATTTTTATAAAAAATT--ATAGATATATATTTTTAAACTTTCAGATTGCCTTTATTCCTAGAATTGATAGTATTCCATTCTTTCATGGTTCAGCTGCCAATGAATATAGGAGACAAGAATTTGAGAGATTTCGCTGCGGTCATGCTTTTTATTCTGTAGTGAGACCTCTTCCAAATGATGTGTGTAAAAAGTACCTTTACAGCATTGGCTTTTATGTTTATGATAAAGCTCATGGTAAGCCTAGGACTAACATTTAATTCACTCATACATGCTTGCAATATTACTTGGTAACAAAATTAATATGATTTACTCAAGTAACTGAATAACTGATTTAACATTTATTATTTTCTTTGAAATGCAGCATTTGACTATCATATTTTGCCAGTTTAATTG----TTGATTCCTTTTTAAAGGTAGTGCAAAAACATAACATAATTCTTTATTGCTTTATATCCTGTTGTTTATAATATTACTTTTAGAATGTGGGTGTGATCCTACGGGTTCTTTAAGCACAAACTGTGAAAATCTTGGAGGTCAATGTACATGTAAAACAAATGTTGTCGGACGGCGCTGTGATCGTTGTGCTCCTGGGACATATGGATTTGGTCCCTCAGGTTGTCGACGTAAGTGGGAT--------------TTTTTTCTACAATAAAAGTTATAACTTAA-------------ATATCAGTTAAGTAACTAACATTGCAGTTAGAATGGACTTTTGCATATAGTTTGTAATTGTTTTTATACTCTATTAGCTTGTGACTGTAATAGTGTTGGATCTTTGGATAATTTTTGTGATTCACAAAGTGGAA
Nperlakyi_SChimneys_N1079 AAGAGAATAACCTGAAAAAAAAAATATTAACTCCTATACCCAAGGCATTTCTAACTAGAAAATTTGCCCAATTGAGCGTTAACATTGAGGTCACATTCCCTGAAGCTGCTGAAAACTTTACAATTTTAAATTGTACCATAA--------GTGACAGAAAAAAATTCAAAAAGTCTGTAGGACACCAGGTAACAGTGGTTGAGGTATTAGCATTACATTAGTTTGTATTTTAATTGTCATAGTTTATGTAAAAAAGCAAATGAGTGAACAAAAAATTAAATGTGGATAGTTGTAGATGTAAGTTGCTATAATTTTTATAAAAAATTATATATATATATATATTTAAACTTTCAGATTGCCTTTATTCCCAGAATTGATAGTATTCCATTCTTTCATGGTTCAGCTGCCAATGAATATAGAAGACAAGAATTTGAGAGATTTCGCTGCGGTCATGCTTTTTATTCTGTAGTGAGACCTCTTCCAAATGATGTGTGTAAAAAGTACCTTTACAGCATTGGCTTTTATGTTTATGATAAAGCTCATGGTAAGCCTAGGACTAACAGTTAATTCACTTATACATGCTTGCAATATTACTTGGTAACAAAATTAATATGATTTACTCAAGTAACTGAATAACTGATTTAACATTTGTTTTTTTCTTTGAAATGCAGCATTTGACTATCATGTTTTGCCAATTTAATTGTTAATTGATTCGTTTTTAAAGGTAGTGCAAAAACATAACATAATTCTTAATTACATTATATCCTGTTGCTTATAATATTACTTTTAGAATGTGGGTGTGATCCTACGGGTTCTTTAAGCACAAACTGTGAAAATCTTGGAGGTCAATGTACATGCAAAACCAATGTTGTCGGACGGCGCTGTGATCGTTGCGCTCCTGGAACATATGGATTTGGTCCCTCAGGCTGTCGACGTAAGTGTGATTTTTTTATTTCACGTTTTTTCTCCAATGTAAGTTATAACTTAACTAAGTAATATAAATATCAGTTAAGTAGCTAACATTAGAGTTAGAATGGACTTTTGCATTTAGTTTGTATTTGTTTTTATACTCTTTTAGCTTGTGACTGTAATAGTGTTGGATCTTTGGATAATTTTTGTGATTCACAAAGTGGAA
Nperlakyi_SChimneys_N1080 ------------------------------------------------------------------------TGAGCGTTAACATTGAGGTCACATTCCCTGAAGCTGCTGAAAACTTTACAATTTTAAATTGTACCATAA--------GTGACAGAAAAAAATTCAAAAAGTCTGTAGGACACCAGGTAACAGTGGTTGAGGTATTAGCATTACATTAGTTTGTATTTTAATTGTCATAGTTTATGTAAAAAAGCAAATGAGTGAACAAAAAATTAAATGTGGATAGTTGTAGATGTAAGTTGCTATAATTTTTATAAAAAATTATATATATATATATATTTAAACTTTCAGATTGCCTTTATTCCCAGAATTGATAGTATTCCATTCTTTCATGGTTCAGCTGCCAATGAATATAGAAGACAAGAATTTGAGAGATTTCGCTGCGGTCATGCTTTTTATTCTGTAGTGAGACCTCTTCCAAATGATGTGTGTAAAAAGTACCTTTACAGCATTGGCTTTTATGTTTATGATAAAGCTCATGGTAAGCCTAGGACTAACAGTTAATTCACTTATACATGCTTGCAATATTACTTGGTAACAAAATTAATATGATTTACTCAAGTAACTGAATAACTGATTTAACATTTGTTTTTTTCTTTGAAATGCAGCATTTGACTATCATGTTTTGCCAATTTAATTGTTAATTGATTCGTTTTTAAAGGTAGTGCAAAAACATAACATAATTCTTAATTGCATTATATCCTGTTGCTTATAATATTACTTTTAGAATGTGGGTGTGATCCTACGGGTTCTTTAAGCACAAACTGTGAAAATCTTGGAGGTCAATGTACATGCAAAACCAATGTTGTCGGACGGCGCTGTGATCGTTGCGCTCCTGGAACATATGGATTTGGTCCCTCAGGCTGTC------------------------------------------------------------------------------------------------------------------------------------------------------------------------------------------------------------
Nreclusus_Clingmans_N252 -----------------------CTATTAACTC---TACCCAAGGCATTTCTAACTAGAAAATTTGCCCAATTGGGCGTTAACATTGAGGTCACATTCCCTGAAGCTGCTGAAAACTTTACAATTTTAAATTGTACCATAA--------GTGACAGAAAAAA-TTCAAAAAATGTGTAGGACACCAGGTAACAGTGGTTGAGCTATTAGCATTACATTAGTTTGTATTTTAATTGTCATAGTTTACGTAAAAAAGCAAATGAGTGAACAAAAAATTAAATGTGGATAGTTGTAGAAGTATGTTGCTATAATTTTTATAAAAAATTATATATATATATATATTTAAACTTTCAGATTGCCTTTATTCCCAGAATTGATAGTATTCCATTCTTTCATGGTTCAGCTGCCAATGAATATAGAAGACAAGAATTTGAGAGATTTCGCTGCGGTCATGCTTTTTATTCTGTAGTGAGACCTCTTCCAAATGATGTGTGTAAAAAGTACCTTTACAGCATTGGCTTTTATGTTTATGATAAAGCTCATGGTAAGCCTAGGACTAACAGTTAATTCACTTATACATGCTTGCAATATTACTTGGTAACAAAATTAATATGATTTACTCAAGTAACTGAATAACTGATTTAACATTTGTTTTTTTCTTTGAAATGCAGCATTTGACTATCATGTTTTGCCAATTTAATTGTTAATTGATTCGTTTCTAAAGGTAGTGCAAAAACATAACATAATTCTCAATTGCATTATATCCTGTTGCTTATAATATTACTTTTAGAATGTGGGTGTGATCCTACGGGTTCTTTAAGCACAAACTGTGAAAATCTTGGAGGTCAATGTACATGCAAAACCAATGTTGTCGGACGGCGCTGTGATCGTTGCGCTCCTGGAACATATGGATTTGGTCCCTCAGGCTGTCGACGTAAGTGTGATTTTTTTATTTCACGTTTTTTCTCCAATGTAAGTTATAACTTAACTAAGTAATATAAATATCAGTTAAGTAGTTAACATTAGAGTTAGAATGGACTTTTGCATTTAGTTTGTATTTGTTTTTATACTCTTTTAGCTTGTGACTGTAATAGTGTTGGATCTTTGGATAATTTTTGTGATTCACAAAGTGGAA
Nreclusus_Newfound_N259 ------------------------------------------------------------------------------------------------------------------------------------------------------------------------------------------------------------------------------------------------------------AAGCAAATGAGTGAACAAAAAATTAAATGTGGATAGTTGTAGAAGTATGTTGCTATAATTTTTATAAAAAATTATATATATATATATATTTAAACTTTCAGATTGCCTTTATTCCCAGAATTGATAGTATTCCATTCTTTCATGGTTCAGCTGCCAATGAATATAGAAGACAAGAATTTGAGAGATTTCGCTGCGGTCATGCTTTTTATTCTGTAGTGAGACCTCTTCCAAATGATGTGTGTAAAAAGTACCTTTACAGCATTGGCTTTTATGTTTATGATAAAGCTCATGGTAAGCCTAGGACTAACAGTTAATTCACTTATACATGCTTGCAATATTACTTGGTAACAAAATTAATATGATTTACTCAAGTAACTGAATAACTGATTTAACATTTGTTTTTTTCTTTGAAATGCAGCATTTGACTATCATGTTTTGCCAATTTAATTGTTAATTGATTCGTTTCTAAAGGTAGTGCAAAAACATAACATAATTCTCAATTGCATTATATCCTGTTGCTTATAATATTACTTTTAGAATGTGGGTGTGATCCTACGGGTTCTTTAAGCACAAACTGTGAAAATCTTGGAGGTCAATGTACATGCAAAACCAATGTTGTCGGACGGCGCTGTGATCGTTGCGCTCCTGGAACATATGGATTTGGTCCCTCAGGCTGTCGACGTAAGTGTGATTTTTTTATTTCACGTTTTTTCTCCAATGTAAGTTATAACTTAACTAAGTAATATAAATATCAGTTAAGTAGTTAACATTAGAGTTAGAATGGACTTTTGCATTTAGTTTGTATTTGTTTT----------------------------------------------------------------------
Nreclusus_Noland_N1051 AAGAGAATAACCTGAAAAAAAAACTATTAACTC---TACCCAAGGCATTTCTAACTAGAAAATTTGCCCAATTGGGCGTTAACATTGAGGTCACATTCCCTGAAGCTGCTGAAAACTTTACAATTTTAAATTGTACCATAA--------GTGACAGAAAAAA-TTCAAAAAGTGTGTAGGACATCAGGTAACAGTGGTTGAGGTATTAGCATTACATTAGTTTGTATTTTAATTGTCATAGTTTACGTAAAAAAGCAAATGAGTGAACAAAAAATTAAATGTGGATAGTTGTAGAAGTATGTTGCTATAATTTTTATAAAAAAT------TATATATATATTTAAACTTTCAGATTGCCTTTATTCCCAGAATTGATAGTATTCCATTCTTTCATGGTTCAGCTGCCAATGAATATAGAAGACAAGAATTTGAGAGATTTCGCTGCGGTCATGCTTTTTATTCTGTAGTGAGACCTCTTCCAAATGATGTGTGTAAAAAGTACCTTTACAGCATTGGCTTTTATGTTTATGATAAAGCTCATGGTAAGCCTAGGACTAACAGTTAATTCACTTATACATGCTTGCAATATTACTTGGTAACAAAATTAATATGATTTACTCAAGTAACTGAATAACTGATTTAACATTTGTTTTTTTCTTTGAAATGCAGCATTTGACTATCATGTTTTGCCAATTTAATTGTTAATTGATTCGTTTCTAAAGGTAGTGCAAAAACATAACATAATTCTCAATTGCATTATATCCTGTTGCTTATAATATTACTTTTAGAATGTGGGTGTGATCCTACGGGTTCTTTAAGCACAAACTGTGAAAATCTTGGAGGTCAATGTACATGCAAAACCAATGTTGTCGGACGGCGCTGTGATCGTTGCGCTCCTGGAACATATGGATTTGGTCCCTCAGGCTGTCGACGTAAGTGTGATTTTTTTATTTCACGTTTTTTCTCCAATGTAAGTTATAACTTAACTAAGTAATATAAATATCAGTTAAGTAGTTAACATTAGAGTTAGAATGGACTTTTGCATTTAGTTTGTATTTGTTTTT---------------------------------------------------------------------
Nreclusus_Smokemont_N1020 AAGAGAATAACCTGAAAAAAAAACTATTAACTC---TACCCAAGGCATTTCTAACTAGAAAATTTGCCCAATTGAGCGTTAACATTGAGGTCACATTCCCTGAAGCTGCTGAAAACTTTACAATTTTAAATTGTACCATAA--------GTGACAGAAAAAA-TTCAAAAAGTCTGTAGGACACCAGGTAACAGTGGTTGAGCTATTAGCATTACATTAGTTTGTATTTTAATTGTCATAGTTTACGCAAAAAAGCAAATGAGTGAACAAAAAATTAAATGTGGATAGTTGTAGAAGTATGTTGCTATAATTTTTATAAAAAATTATATATATATATATATTTAAACTTTCAGATTGCCTTTATTCCCAGAATTGATAGTATTCCATTCTTTCATGGTTCAGCTGCCAATGAATATAGAAGACAAGAATTTGAGAGATTTCGCTGCGGTCATGCTTTTTATTCTGTAGTGAGACCTCTTCCAAATGATGTGTGTAAAAAGTACCTTTACAGCATTGGCTTTTATGTTTATGATAAAGCTCATGGTAAGCCTAGGACTAACAGTTAATTCACTTATACATGCTTGCAATATTACTTGGTAACAAAATTAATATGATTTACTCAAGTAACTGAATAACTGATTTAACATTTGTTTTTTTCTTTGAAATGCAGCATTTGACTATCATGTTTTGCCAATTTAATTGTTAATTGATTCGTTTCTAAAGGTAGTGCAAAAACATAACATAATTCTCAATTGCATTATATCCTGTTGCTTATAATATTACTTTTAGAATGTGGGTGTGATCCTACGGGTTCTTTAAGCACAAACTGTGAAAATCTTGGAGGTCAATGTACATGCAAAACCAATGTTGTCGGACGGCGCTGTGATCGTTGCGCTCCTGGAACATATGGATTTGGTCCCTCAGGCTGTCGACGTAAGTGTGATTTTTTTATTTCACGTTTTTTCTCCAATGTAAGTTATAACTTAACTAAGTAATATAAATATCAGTTAAGTAGTTAACATTAGAGTTAGAATGGACTTTTGCATTTAGTTTGTATTTGTTTTTATACTCTTTTAGCTTGTGACTGTAATAGTGTTGGATCTTTGGATAATTTTTGTGATTCACAAAGTGGAA
Nroanensis_IngramBranch_N926 -----------------------------------------------------------------------------------------------------------------------------TTAAATTGTACCATAACCTGAGTGGTGACAGAAAAAAA-------AGTCTGTAGGACACGAGGTAACAGTGGTTGAGGTATTAGCATTACATTAGTTTGTAATTTAATTGTCATGGTTTACGTAAAAAAGCAAATGAGTGAACAAAAAATTAAATGTGGATAGTTGTAGAAGCACATTGCTATAATTTTTATAAAAAATTATATATATATATATTTTTAAACTTTCAGATTGCCTTTATTCCCAGAATTGATAGTATTCCATTCTTTCATGGTTCAGCTGCCAATGAATATAGGAGACAAGAATTTGAGAGATTTCGCTGCGGTCATGCTTTTTATTCTGTAGTGAGACCTCTTCCAAATGATGTGTGTAAAAAGTACCTTTACAGCATTGGCTTTTATGTTTATGATAAAGCTCATGGTAAGCCTAGGACTAACAGTTAATTCACTTATACATGCTTGCAATATTACTTGGTAACAAAATTAATATGATTTACTCAAGTAACTGAATAACTGATTTAACATTTGTTATTTTCTTTGAAATGCAGCATTTGACTATCATGTTTTGCCAATTTAATTGTTAATTGATTCCTTTCTAAAGGTAGTGTAAAAACATAATATAATTCTTAATTGCATTATATCCTGTTGCTTATAATATTACTTTTAGAATGTGGGTGTGATCCTACGGGTTCTTTAAGCACAAACTGTGAAAATCTTGGAGGTCAATGTACATGCAAAACCAATGTTGTCGGACGGCGGTGTGATCGTTGCGCTCCTGGAACATATGGGTTTGGTCCCTCAGGCTGTCGACGTAAGTGTGATTTTTTTATTTCACATTATTTCTCCAATGTAAGTTATAACTTAACTAAGTAATATAAATATAAGTTAAGTAGCTAACATTAGAGTTAGAATGGACTTTTGCATTTAGTTTGTAATTGTTTTTATACTCTTTTAGCTTGTGACTGTAATAGTGTTGGATCTTTGGATAATTTTTGTGATTCACAAAGTGGAA
Nroanensis_N_CarversGap_N928 -----------------------------------------------------CCTGTAAAATTTGCCCAATTGAGCGTTAACATTGAGGTCACATTCCCCGAAGCTGCTGAAAACTTTACAATTTTAAATTCTACCATAACCTGAGTGGTGACAGAAAAAAATTCAAAAAATCTGTAGGACACGAGGTAACAGTGGTTGAGGTATTAACATTACATTAGTTTGT-----------CATAGTTTACGTAAAAAAGCAAATGAGTGAACAAAAAATTAAATGTGGATAGTTGTAGAAGCACGTTGCTATAATTTTTATAAAAAATTATATATATATATATTTTTAAACTTTCAGATTGCCTTTATTCCCAGAATTGATAGTATTCCATTCTTTCATGGTTCAGCTGCCAATGAATATAGGAGACAAGAATTTGAGAGATTTCGCTGCGGTCATGCTTTTTATTCTGTAGTGAGACCTCTTCCAAATGATGTGTGTAAAAAGTACCTTTACAGCATTGGCTTTTATGTTTATGATAAAGCTCATGGTAAGCCTGGGACTAACAGTTAATTCACTTATACATGCTTGCAATATTACTTTGTAACAAAATTAATATGATTTACTCAAGTAACTGAATAACTGATTTAACATTTGTTATTTTCTTTGAAATGCAGCATTTGACTATCATGTTTTGCCAATTTAATTGTTAATTGATTCCTTTCTAAAGGTAGTGTAAAAACATAATATAATTCTTAATTGCATTATATCCTGTTGCTTATAATATTACTTTTAGAATGTGGGTGTGATCCTACGGGTTCTTTAAGCACAAACTGTGAAAATCTTGGAGGTCAATGTACATGCAAAACCAATGTTGTCGGACGGCGCTGTGATCGTTGCGCTCCTGGAACATATGGGTTTGGTCCCTCAGGCTGTCGACGTAAGTTTGATTTTTTTATTTCACATTATTTCTCCAATATAAGTTATAACTTAACTAAATAATATAAATATAAGTTAAGTAGCTAACATTAGAGTTAGAATGGACTTTTGCATTTAGTTTGTAATTGTTTTTATACTCTTTTAGCTTGTGACTGTAATAGTGTTGGATCTTTGGATAATTTTTGTGATTCACAAAGTGGAA
Nroanensis_RoanHighBluff_N762 AAGAGAACAACCTGAAAAAAAAACTATTAACTCCTGTAC---------------CTGTAAAATTTGCCCAATTGAACGTTTACATTGAGGTCACATTCCCCGAAGCTGCTGAAAACTTTACAATTTTAAATTGTACCATAACCTGAGTGGTGACAGAAAAAAA--------GTCTGTAGGACACGAGGTAACAGTGGTTGAGGTATTAGCATTACATTAGTTTGTAATTTAATTGTCATAGTTTACGTAAAAAAGCAAATGAGTGAACAAAAAATTAAATGTGGATAGTTGTAGAAGCACGTTGCTATAATTTTTATAAAAAATTATATATATATATATATTTATTCTTTCAGATTGCCTTTATTCCCAGAATTGATAGTATTCCATTCTTTCATGGTTCAGCTGCCAATGAATATAGGAGACAAGAATTTGAGAGATTTCGCTGCGGTCATGCTTTTTATTCTGTAGTGAGACCTCTTCCAAATGATGTGTGTAAAAAGTACCTTTACAGCATTGGCTTTTATGTTTATGATAAAGCTCATGGTAAGCCTAGGACTAACAGTTAATTCACTTATACATGCTTGCAATATTACTTGGTAACAAAATTAATATGATTTACTCAAGTAACTGAATAACTGATTTAACATTTGTTATTTTCTTTGAAATGCAGCATTTGACTATCATGTTTTGCCAATTTAATTGTTAATTGATTCCTTTCTAAAGGTAGTGTAAAAACATAATATAATTCTTAATTGCATTATATCCTGTTGCTTATAATATTACTTTTAGAATGTGGGTGTGATCCTACGGGTTCTTTAAGCACAAACTGTGAAAATCTTGGAGGTCAATGTACATGCAAAACCAATGTTGTCGGACGGCGGTGTGATCGTTGCGCTCCTGGAACATATGGGTTTGGTCCCACAGGCTGTCGACGTAAGTGTGATTTTTTTATTTCACATTATTTCTCCAATGTAAGTTATAACTTAACTAAGTAATATAAATATAAGTTAAGTAGCTAACATTAGAGTTAGAATGGACTTTTGCATTTAGTTTGTAATTGTTTTTATACTCTTTTAGCTTGTGACTGTAATAGTGTTGGATCTTTGGATAATTTTTGTGATTCACAA-------
Nsheari_BaldRiver_N1168 AAGAGAATAACCTGAAAAAGAAACTATTAACTC---TACCCAAGGCATTTCTAACTAGAAAATTTGCCCAATTGAACGTTAACATTGAGGTCACATTCCCTTAAGCTGTTGAAAACTTTACAATTTTAAATTGTACCATAA--------GTGACAGAAAAAAATTCAAAAAGTCTGTAGGACACCAGGTAACAGTGGTTGAGGTATTAGCATTACATTAGTTTGTATTTTAATTGTCATAGTTTACGTAAAAAAGCAAATGAGTGAACAAAAAATTAAATGTGGATAGTTGTAGAAGTATGTTGTTATAATTTTTATAAA------TATATATATATATATTTAAACTTTCAGATTGCCTTTATTCCCAGAATTGATAGTATTCCATTCTTTCATGGTTCAGCTGCCAATGAATATAGAAGACAAGAATTTGAGAGATTTCGCTGCGGTCATGCTTTTTATTCTGTAGTGAGACCTCTTCCAAATGATGTGTGTAAAAAGTACCTTTACAGCATTGGCTTTTATGTTTATGATAAAGCTCATGGTAAGCCTAGGACTAACAGTTAATTCACTTATACATGCTTGCAATATTACTTGGTAACAAAATTAATATGATTTACTCAAGTAACTGAATAACTGATTTAACATTTGTTTTTTTCTTTGAAATGCAGCATTTGACTATCATGTTTTGCCAATTTAATTGTTAATTGATTCATTTCTAAAGGTAGTGCAAAAACTTAACATAATTCTCAATTGCATTATATCCTGTTGCTTATAATATTACTTTTAGAATGTGGGTGTGATCCTACGGGTTCTTTAAGCACAAACTGTGAAAATCTTGGAGGTCAATGTACATGCAAAACCAATGTTGTCGGACGGCGCTGTGATCGTTGCGCACCTGGAACATATGGGTTTGGTCCCTCAGGCTGTCGACGTAAGTGTGATTTTTTTATTTCACGTTTTTTCTCCAATGTAAGTTATAACTTAACTAAGTAATATAAATATCAGTTAAGTAGTTAACATTAGAGTTAGAAT----------------------------------------------------------------------------------------------------
Nsheari_Cohutta_N826 AAGAGAATAACCTGAAAAAGAAACTATTAACTC---TACCCAAGGCATTTCTAACTAGAAAATTTGCCCAATTGAACGTTAACATTGAGGTCACATTCCCTTAAGCTGTTGAAAACTTTACAATTTTAAATTGTACCATAA--------GTGACAGAAAAAAATTCAAAAAGTCTGTAGGACACCAGGTAACAGTGGTTGAGGTATTAGCATTACATTAGTTTGTATTTTAATTGTCATAGTTTACGTAAAAAAGCAAATGAGTGAACAAAAAATTAAATGTGGATAGTTGTAGAAGTATGTTGTTATAATTTTTATAAA------TATATATATATATATTTAAACTTTCAGATTGCCTTTATTCCCAGAATTGATAGTATTCCATTCTTTCATGGTTCAGCTGCCAATGAATATAGAAGACAAGAATTTGAGAGATTTCGCTGCGGTCATGCTTTTTATTCTGTAGTGAGACCTCTTCCAAATGATGTGTGTAAAAAGTACCTTTACAGCATTGGCTTTTATGTTTATGATAAAGCTCATGGTAAGCCTAGGACTAACAGTTAATTCACTTATACATGCTTGCAATATTACTTGGTAACAAAATTAATATGATTTACTCAAGTAACTGAATAACTGATTTAACATTTGTTTTTTTCTTTGAAATGCAGCATTTGACTATCATGTTTTGCCAATTTAATTGTTAATTGATTCATTTCTAAAGGTAGTGCAAAAACATAACATAATTCTCAATTGCATTATATCCTGTTGCTTATAACATTACTTTTAGAATGTGGGTGTGATCCTACGGGTTCTTTAAGCACAAACTGTGAAAATCTTGGAGGTCAATGTACATGCAAAACCAATGTTGTCGGACGGCGCTGTGATCGTTGCGCACCTGGAACATATGGGTTTGGTCCCTCAGGCTGTCGACGTAAGTGTGATTTTTTTATTTCACGTTTTTTCTCCAATGTAAGTTATAACTTAACTGATATTTATATTACTTAGTTAAGTAGTTAACATTAGAGTTAGAATGGACTTTTGCATTTAGTTTGTATTTGTTTTTATACTCTTTTAGCTTGTGACTGTAATAGTGTTGGATCTTTGGATAATTTTTGTGATTCACAAAGTGGAA
Nsilvanus_Elijay_N395 ----------------------------------------TATGGCATTTCTAACTAGAAAATTTGCCCAATTGAGCGTTAACATTGAGGTCACATTCCTCAAAGCTGCTGAAAACTTTACAATTTTAAAT-----------------TGTGACAGAAAAAAATTCAAAAAGTCTGTAGGACACGAGGTAACAGTGGTTGAGGTATTAGCATTACATTTATTTGTAATTTAATTGTCATAGTTTACGTAAAAAAACAAATGAGTGAACAAAAAATTAAATGTGGATAGTTGTAGAAGCACATTGCAATAATTTTTATAAAATATT--ATATATATATATTTTTAAACTTTCAGATTGCCTTTATTCCCAGAATTGATAGTATTCCATTCTTTCATGGTTCAGCTGCCAATGAATATAGGAGACAAGAATTTGAGAGATTTCGCTGCGGTCATGCTTTTTATTCTGTAGTGAGACCTCTTCCAAATGATGTGTGTAAAAAGTACCTTTACAGCATTGGCTTTTATGTTTATGATAAAGCTCATGGTAAGCCTAGGACTAACAGTTAATTCACTTATACATGCTTGCAATATTACTTAGTAACAAAATTAATATGATTTACTCAAGTAACTGAATAACTGATTTAACATTTGTTATTTTCTTTGAAATGCAGCATTTGACTATCATGTTTTGCCAATTTAATTGTTAATTGATTCCTTTCTAAAGGTAGTGTAAAAACATAACATAATTCTTAATTGCATTATATCCCGTTGCTTATAATATTACTTTTAGAATGTGGGTGTGATCCTACGGGTTCTTTAAGCACAAACTGTGAAAATCTTGGAGGTCAATGTACATGCAAAACCAATGTTGTCGGACGGCGCTGTGATCGTTGCGCTCCTGGAACATATGGATTTGGTCCCTCAGGCTGTCGACGTAAGTGTGA----TTTTTTTCACGTTATTTCTCCAATGTAAGTTATAACTTAACTAAGTAATATAAGTATAAGTTAAGTAGCTAACATTAGAGTTAGAATGGACTTTTGCATTTAGTTTGTGATTGTTTTTATACTCTTTTAGCTTGTGACTGTAATAGTGTTGGATCTTTGGATAATTTTTGTGATTCACAAAGTGGAA
Nsilvanus_GermanyCove_N1017 -----------------------------ACTCCTGTACCTATGGCATTTCTAACTAGAAAATTTGCCCAATTGAGCGTTAACATTGAGGTCACATTCCTCAAAGCTGCTGAAAACTTTACAATTTTAAAT-----------------TGTGACAGAAAAAAATTCAAAAAGTCTGTAGGACACGAGGTAACAGTGGTTGAGGTATTAGCATTACATTTATTTGTAATTTAATTGTCATAGTTTACGTAAAAAAACAAATGAGTGAACAAAAAATTAAATGTGGATAGTTGTAGAAGCACATTGCAATAATTTTTATAAAAAATT--ATATATATATATTTTTAAACTTTCAGATTGCCTTTATTCCCAGAATTGATAGTATTCCATTCTTTCATGGTTCAGCTGCCAATGAATATAGGAGACAAGAATTTGAGAGATTTCGCTGCGGTCATGCTTTTTATTCTGTAGTGAGACCTCTTCCAAATGATGTGTGTAAAAAGTACCTTTACAGCATTGGCTTTTATGTTTATGATAAAGCTCATGGTAAGCCTAGGACTAACAGTTAATTCACTTATACATGCTTGCAATATTACTTAGTAACAAAATTAATATGATTTACTCAAGTAACTGAATAACTGATTTAACATTTGTTATTTTCTTTGAAATGCAGCATTTGACTATCATGTTTTGCCAATTTAATTGTTAATTGATTCCTTTCTAAAGGTAGTGTAAAAACATAACATAATTCTTAATTGCATTATATCCCGTTGCTTATAATATTACTTTTAGAATGTGGGTGTGATCCTACGGGTTCTTTAAGCACAAACTGTGAAAATCTTGGAGGTCAATGTACATGCAAAACCAATGTTGTCGGACGGCGCTGTGATCGTTGCGCTCCTGGAACATATGGATTTGGTCCCTCAGGCTGTCGACGTAAGTGTGA----TTTTTTTCACGTTATTTCTCCAATGTAAGTTATAACTTAACTAAGTAATATAAGTATAAGTTAAGTAGCTAACATTAGAGTTAGAATGGACTTTTGCATTT--------------------------------------------------------------------------------------
Nsilvanus_HeboMtn_N1029 -----------------------------ACTCCTGTACCTATGGCATTTCTAACTAGAAAATTTGCCCAATTGAGCGTTAACATTGAGGTCACATTCCTCAAAGCTGCTGAAAACTTTACAATTTTAAAT-----------------TGTGACAGAAAAAAATTCAAAAAGTCTGTAGGACACGAGGTAACAGTGGTTGAGGTATTAGCATTACATTTATTTGTAATTTAATTGTCATAGTTTACGTAAAAAAACAAATGAGTGAACAAAAAATTAAATGTGGATAGTTGTAGAAGCACATTGCAATAATTTTTATAAAAAATT--ATATATATATATTTTTAAACTTTCAGATTGCCTTTATTCCCAGAATTGATAGTATTCCATTCTTTCATGGTTCAGCTGCCAATGAATATAGGAGACAAGAATTTGAGAGATTTCGCTGCGGTCATGCTTTTTATTCTGTAGTGAGACCTCTTCCAAATGATGTGTGTAAAAAGTACCTTTACAGCATTGGCTTTTATGTTTATGATAAAGCTCATGGTAAGCCTAGGACTAACAGTTAATTCACTTATACATGCTTGCAATATTACTTAGTAACAAAATTAATATGATTTACTCAAGTAACTGAATAACTGATTTAACATTTGTTATTTTCTTTGAAATGCAGCATTTGACTATCATGTTTTGCCAATTTAATTGTTAATTGATTCCTTTCTAAAGGTAGTGTAAAAACATAACATAATTCTTAATTGCATTATATCCCGTTGCTTATAATATTACTTTTAGAATGTGGGTGTGATCCTACGGGTTCTTTAAGCACAAACTGTGAAAATCTTGGAGGTCAATGTACATGCAAAACCAATGTTGTCGGACGGCGCTGTGATCGTTGCGCTCCTGGAACATATGGATTTGGTCCCTCAGGCTGTCGACGTAAGTGTGA----TTTTTTTCACGTTATTTCTCCAATGTAAGTTATAACTTAACTAAGTA------GTATAAGTTAAGTAGCTAACATTAGAGTTAGAATGGACTTTTGCATTTAGTTTGTGATTGTTTTTA--------------------------------------------------------------------
Nstupkai_BlowholeWOS_N285 AAGAGAATAACCTGAAAAAAAAACTATTAACTC---TACCCAAGGCATTTCTAACTAGAAAATTTGCCCAATTGAGCGTTAACATTGAGGTCACATTCCCTGAAGCTGCTGAAAACTTTACAATTTTAAATTGTACCATAA--------GTGACAGAAAAAA-TTCTAAAAGTCTATAGGACACCAGGTAACAGTGTTTGAGGTATTAGCATTACATTAGTTTGTATTTTAATTGCCATAGTTTACGTAAAAAAGCAAATGAGTGAACAAAAAATTAAATGTGGATAGTTGTAGAAGTATGTTGCTATAATTTTTATAAAAAATT--ATATATATATATATTTAAACTTTCAGATTGCCTTTATTCCCAGAATTGATAGTATTCCATTCTTTCATGGTTCAGCTGCCAATGAATATAGAAGACAAGAATTTGAGAGATTTCGCTGCGGTCATGCTTTTTATTCTGTAGTGAGACCTCTTCCAAATGATGTGTGTAAAAAGTACCTTTACAGCATTGGCTTTTATGTTTATGATAAAGCTCATGGTAAGCCTAGGACTAACAGTTAATTCACTTATACATGCTTGCAATATTACTTGGTAACAAAATTAATATGATTTACTCAAGTAACTGAATAACTGATTTAACATTTGTTTTTTTCTTTGAAATGCAGCATTTGACTATCATGTTTTGCCAATTTAATTGTTAATTGATTCGTTTCTAAAGGTAGTGCAAAAACATAACATAATTCTCAATTGCATTATATCCTGTTGCTTATAATATTACTTTTAGAATGTGGGTGTGATCCTACGGGTTCTTTAAGCACAAACTGTGAAAATCTTGGAGGTCAATGTACATGCAAAACCAATGTTGTCGGACGGCGCTGTGATCGTTGCGCTCCTGGAACATATGGATTTGGTCCCTCAGGCTGTCGACGTAAGTGTGATTTTTTTATTTCACGTTTTATCTCTAATGTAAGTTATAACTTAACTAAGTAATATAAATATCAGTTAAGTAGTTAACATTAGAGTTAGAATGGACTTTTGCATTTAGTTTGTATTTGTTTTTATACTCTTTTAGCTTGTGACTGTAATAGTGTTGGATCTTTGGA--------------------------
Nstupkai_Blowing_N356 --------------------------------------------------------------------------------------------------------------------TTTACAATTTTAAATTGTACCATAA--------GTGACAGAAAAAA-TTCAAAAAGTCTGTAGGACACCAGGTAACAGTGTTTGAGGTATTAGCATTACATTAGTTTGTATTTTAATTGCCATAGTTTACGTAAAAAAGCAAATGAGTGAACAAAAAATTAAATGTGGATAGTTGTAGAAGTATGTTGCTATAATTTTTATAAAAAATTATATATATATATATATTTAAACTTTCAGATTGCCTTTATTCCCAGAATTGATAGTATTCCATTCTTTCATGGTTCAGCTGCCAATGAATATAGAAGACAAGAATTTGAGAGATTTCGCTGCGGTCATGCTTTTTATTCTGTAGTGAGACCTCTTCCAAATGATGTGTGTAAAAAGTACCTTTACAGCATTGGCTTTTATGTTTATGATAAAGCTCATGGTAAGCCTAGGACTAACAGTTAATTCACTTATACATGCTTGCAATATTACTTGGTAACAAAATTAATATGATTTACTCAAGTAACTGAATAACTGATTTAACATTTGTT-TTTTCTTTGAAATGCAGCATTTGACTATCATGTTTTGCCAATTTAATTGTTAATTGATTCGTTTCTAAAGGTAGTGCAAAAACATAACATAATTCTCAATTGCATTATATCCTGTTGCTTATAATATTACTTTTAGAATGTGGGTGTGATCCTACGGGTTCTTTAAGCACAAACTGTGAAAATCTTGGAGGTCAATGTACATGCAAAACCAATGTTGTCGGACGGCGCTGTGATCGTTGCGCTCCTGGAACATATGGATTTGGTCCCTCAGGCTGTCGACGTAAGT---------------------------------------------------------------------------------------------------------------------------------------------------------------------------------------------------
Nstupkai_LittleRiver_N293 AAGAGAATAACCTGAAAAAAAAACTATTAACTC---TACCCAAGGCATTTCTAACTAGAAAATTTGCCCAATTGAGCGTTAACATTGAGGTCACATTCCCTGAAGCTGCTGAAAACTTTACAATTTTAAATTGTACCATAA--------GTGACAGAAAAAA-TTCAAAAAGTCTGTAGGACACCAGGTAACAGTGTTTGAGGTATTAGCATTACATTAGTTTGTATTTTAATTGCCATAGTTTACGTAAAAAAGCAAATGAGTGAACAAAAAATTAAATGTGGATAGTTGTAGAAGTATGTTGCTATAATTTTTATAAAAAATT--ATATATATATATATTTAAACTTTCAGATTGCCTTTATTCCCAGAATTGATAGTATTCCATTCTTTCATGGTTCAGCTGCCAATGAATATAGAAGACAAGAATTTGAGAGATTTCGCTGCGGTCATGCTTTTTATTCTGTAGTGAGACCTCTTCCAAATGATGTGTGTAAAAAGTACCTTTACAGCATTGGCTTTTATGTTTATGATAAAGCTCATGGTAAGCCTAGGACTAACAGTTAATTCACTTATACATGCTTGCAATATTACTTGGTAACAAAATTAATATGATTTACTCAAGTAACTGAATAACTGATTTAACATTTGTTTTTTTCTTTGAAATGCAGCATTTGACTATCATGTTTTGCCAATTTAATTGTTAATTGATTCGTTTCTAAAGGTAGTGCAAAAACATAACATAATTCTCAATTGCATTATATCCTGTTGCTTATAATATTACTTTTAGAATGTGGGTGTGATCCTACGGGTTCTTTAAGCACAAACTGTGAAAATCTTGGAGGTCAATGTACATGCAAAACCAATGTTGTCGGACGGCGCTGTGATCGTTGCGCTCCTGGAACATATGGATTTGGTCCCTCAGGCTGTCGACGTAAGTGTGATTTTTTTATTTCACGTTTTTTCTCCAATGTAAGTTATAACTTAACTAAGTAATATAAATATAAGTTAAGTAGCTAACATTAGAGTTAGAATGGACTTTTGCATTTAGTTTGTAATTGTTTTTATACTCTTTTAGCTTGTGACTGTAATAGTGTTGGATCTTTGGATAATTTTTGTG---------------
Nstygius_ObeLee_N0656 AAGAGAACAACCTGAAAAAAAAACTTTTAATTCCTGCACCTAAGGCATTTCTAACTAGAAAGTTTGCCCAATTGAGCATTGGCATCAAGGTCACATTCCCCGAAGCTGCTGAAAACTTTACAATTTTAAATTGTACCATAACCTGAGTGGTGACAGAAAAAAAATCAAAAAGTCTGTAGGACACCAGGTAACAGTAGTTGAGGTATTAGCATTACATTAGTTTGTATTTTAATTATCATAGTTTACATTTAAAAGCAAGTGAGTGAACAAAAAGTTAAATGTGGATAGTTGTAGAAGCACGTTGCTGTAATTTTCATAAAAAATTATATATATATATATTTTTAAACTTTCAGATTGCCTTTATTCCTAGAATTGATAGTATTCCATTCTTTCATGGTTCAGCTGCCAATGAATATAGGAGACAAGAATTTGAGAGATTTCGCTGCGGTCATGCTTTTTATTCTGTAGTGAGACCTCTTCCAAATGATGTGTGTAAAAAGTACCTTTACAGCATTGGCTTTTATGTTTATGATAAAGCTCATGGTAAGCCTAGGACTAACAGTTAATTCACTTATACATGCTTGCAATATTACTTGGTAACAAAATTAATATGATTTACTCAAGTAACTGAATAACTGATTTAACATTTGTTATTTTCTTTGAAATGCAGCATTTGACTATCATGTTTTGCCAATTTAATTGTTAATTGATTCCTTTTTAAAGGTAGTGCAAAAACATAACATAATTCTTAATTGCATTATATCCTGT---TTATAATATTACTTTTAGAATGTGGGTGTGATCCTACGGGTTCTTTAAGCACAAACTGTGAAAATCTTGGAGGTCAATGTACATGTAAAACAAATGTTGTCGGACGGCGCTGTGATCGTTGCGCTCCTGGGACATATGGGTTTGGTCCCTCAGGCTGTCGACGTAAGTGAAATTTTTTTATTTCATGTTTTTTCTCCAATAGAAGTCATAACTTAA-------------ATATCAGTTAAGTAGCTAACATTAGAGTTAGAATGAATTTTTGCATTTAGTTTGTAATTGTTTTTATACTCTTTTAGCTTGTGACTGTAATAGTGTTGGATCTTTGGATAATTTTTGTGATTCAC---------
Nstygius_RavenB_N1022 AAGAGAACAACCTGAAAAAAAAACTTTTAATTCCTGCACCTAAGGCATTTCTAACTAGAAAGTTTGCCCAATTGAGCATTGGCATCAAGGTCACATTCCCCGAAGCTGCTGAAAACTTTACAATTTTAAATTGTACCATAACCTGAGTGGTGACAGAAAAAAAATCAAAAAGTCTGTAGGACACCAGGTAACAGTAGTTGAGGTATTAGCATTACATTAGTTTGTATTTTAATTATCATAGTTTACATTTAAAAGCAAGTGAGTGAACAAAAAGTTAAATGTGGATAGTTGTAGAAGCACGTTGCTGTAATTTTCATAAAAAATTATATATATATATATTTTTAAACTTTCAGATTGCCTTTATTCCTAGAATTGATAGTATTCCATTCTTTCATGGTTCAGCTGCCAATGAATATAGGAGACAAGAATTTGAGAGATTTCGCTGCGGTCATGCTTTTTATTCTGTAGTGAGACCTCTTCCAAATGATGTGTGTAAAAAGTACCTTTACAGCATTGGCTTTTATGTTTATGATAAAGCTCATGGTAAGCCTAGGACTAACAGTTAATTCACTTATACATGCTTGCAATATTACTTGGTAACAAAATTAATATGATTTACTCAAGTAACTGAATAACTGATTTAACATTTGTTATTTTCTTTGAAATGCAGCATTTGACTATCATGTTTTGCCAATTTAATTGTTAATTGATTCCTTTTTAAAGGTAGTGCAAAAACATAACATAATTCTTAATTGCATTATATCCTGT---TTATAATATTACTTTTAGAATGTGGGTGTGATCCTACGGGTTCTTTAAGCACAAACTGTGAAAATCTTGGAGGTCAATGTACATGTAAAACAAATGTTGTCGGACGGCGCTGTGATCGTTGCGCTCCTGGGACATATGGGTTTGGTCCCTCAGGCTGTCGACGTAAGTGAAATTTTTTTATTTCATGTTTTTTCTCCAATAGAAGTCATAACTTAA-------------ATATCAGTTAAGTAGCTAACATTAGAGTTAGAATGAATTTTTGCATTTAGTTTGTAATTGTTTTTATACTCTTTTAGCTTGTGACTGTAATAGTGTTGGATCTTTGGATAATTTTTGTGATTCACAAAGTGGAA
Ntempletoni_BaldMtns_N950 -AGAGAACAACCTGAAAAAAAAACTATTAACTCCTGTACCTAAGGCATTTCTAACTAGAAAATTTGCCCAATTGAGCGTTAACATTGAGGTCACATTCCCCGGAGCTGCTGAAAACTTTACAATTTTAAATTGTACCGTAACCTGAGTGGGGACAGAAAAAA---------------AGGACACGAGGTAACAGTGGTTGAGGTATTAGCATTACATTAGTTTGTAATTTAATTGTCATAGTTTACGTAAAAAAGCAAATGAGTGAACAAAAAATAAAATGTGGATAGTTGTAGAAGCATGTTGCTATAATTTTTATAAAAAATT--ATATATATATATATTTAAACTTTCAGATTGCCTTTATTCCCAGAATTGATAGTATTCCATTCTTTCATGGTTCAGCTGCCAATGAATATAGGAGACAAGAATTTGAGAGATTTCGCTGCGGTCATGCTTTTTATTCTGTAGTGAGACCTCTTCCAAATGATGTGTGTAAAAAGTACCTTTACAGCATTGGCTTTTATGTTTATGATAAAGCTCATGGTAAGCCAAGGACTAACAGTTAATTCACTTATACATGCTTGCAATATTACTTGGTAACAAAATTAATATGATTTACTCAAGTAACTAAATAACTGATTTAACATTT---ATTTTCTTTGAAATGCAGCATTTGACTATCATGTTTTGCCAATTTAATTGTTAATTGATTCCTTTCTAAAGGTAGTGTAAAAACATAACATAATTCTTAATTGCATTATATCCTGTTGCTTATAATATTACTTTTAGAATGTGGGTGTGATCCTACGGGTTCTTTAAGCACAAACTGTGAAAATCTTGGAGGTCAATGTACATGCAAAACCAATGTTGTCGGACGGCGCTGTGATCGTTGCGCTCCTGGAACATATGGATTTGGTCCCTCAGGCTGTCGACGTAAGTGTGATTTTTTTATTTCACGATATTTCTCCAATGTAAGTTATAACTTAACTAAGTAATATAAATATCAGTTAAGCAGCTGACATTAGAGTTAGAATGGACTTTTGCATTTAGTTTGTACTTGTTTTTATACTCTTTTAGCTTGTGACTGTAATAGTGTT-------------------------------------
Ntempletoni_ClarksCreek_N945 AAGAGAACAACCTGAAAAAAAAACTATTAACTCCTGTACCTAAGGCATTTCTAACTAGAAAATTTGCCCAATTGAGCGTTAACATTGAGGTCACATTCCCCGGAGCTGCTGAAAACTTTACAATTTTAAATTGTACCGTAACCTGAGTGGAGACAGAAAAAAATTCAAAAAGTCTGTAGGACACGAGGTAACAGTGGTTGAGGTATTAGCATTACATTAGTTTGTAATTTAATTGTCATAGTTTACTTAAAAAAGCAAATGAGTGAACAAAAAATAAAATGTGGATAGTTGTAGAAGCATGTTGCTATAATTTTTATAAAAAATTATATATATATATATATTTAAACTTTCAGATTGCCTTTATTCCCAGAATTGATAGTATTCCATTCTTTCATGGTTCAGCTGCCAATGAATATAGGAGACAAGAATTTGAGAGATTTCGCTGCGGTCATGCTTTTTATTCTGTAGTGAGACCTCTTCCAAATGATGTGTGTAAAAAGTACCTTTACAGCATTGGCTTTTATGTTTATGATAAAGCTCATGGTAAGCCTAGGACTAACAGTTAATTCACTTATACATGCTTGCAATATTACTTGGTAACAAAATTAATATGATTTACTCAAGTAACTGAATAACTGATTTAACATTTGTTATTTTCTTTGAAATGCAGCATTTGACTATCATGTTTTGCCAATTTAATTGTTAATTGATTCCTTTCTAAAGGTAGTGTAAAAACATAACATAATTCTTAATTGCATTATATCCTGTTGCTTATAATATTACTTTTAGAATGTGGGTGTGATCCTACGGGTTCTTTAAGCACAAACTGTGAAAATCTTGGAGGTCAATGTACATGCAAAACCAATGTTGTCGGACGGCGCTGTGATCGTTGCGCTCCTGGAACATATGGATTTGGTCCCTCAGGCTGTCGACGTAAGTGTGATTTTTTTATTTCACGATATTTCTCCAATGTAAGTTATAACTTAACTAAGTAATATAAATATCAGTTAAGTAGCTGACATTAGAGTTAGAATGGACTTTTGCATTTAGTTTGTAATTGTTTTTATACTCCTTTAGCTTGTGACTGTAATAGTGTAGGATCTTTGGATAATTTTTGTGATTCACAAAGTGGAA
Ntempletoni_ScronceCreekRd_N1223 ----------------------------------------TAAGGCATTTCTAACTAGAAAATTTGCCCAATTGAGCGTTAACATTGAGGTCACATTCCCCGGAGCTGCTGAAAACTTTACAATTTTAAATTGTACCGTAACCTGAGTGGAGACAAAAAAA--TTCAAAAAGTCTGTAGGACACGAGGTAACAGTGGTTGAGGTATTAGCATTACATTAGTTTGTAATTTAATTGTCATAGTTTACGTAAAAAAGCAAATGAGTGAACAAAAAATAAAATGTGGATAGTTGTAGAAGCATGTTGCTATAATTTTTATAAAAAATT--ATATATATATATATTTAAACTTTCAGATTGCCTTTATTCCCAGAATTGATAGTATTCCATTCTTTCATGGTTCAGCTGCCAATGAATATAGGAGACAAGAATTTGAGAGATTTCGCTGCGGTCATGCTTTTTATTCTGTAGTGAGACCTCTTCCAAATGATGTGTGTAAAAAGTACCTTTACAGCATTGGCTTTTATGTTTATGATAAAGCTCATGGTAAGCCTAGGACTAACAGTTAATTCACTTATACATGCTTGCAATATTACTTGGTAACAAAATTAATATGATTTACTCAAGTAACTGAATAACTGATTTAACATTTGTTATTTTCTTTGAAATGCAGCATTTGACTATCATGTTTTGCCAATTTAATTGTTAATTGATTCCTTTCTAAAGGTAGTGTAAAAACATAACATAATTCTTAATTGCATTATATCCTGTTGCTTATAATATTACTTTTAGAATGTGGGTGTGATCCTACGGGTTCTTTAAGCACAAACTGTGAAAATCTGGGAGGTCAATGTACATGCAAAACCAATGTTGTCGGACGGCGCTGTGATCGTTGCGCTCCTGGAACATATGGATTTGGTCCCTCAGGCTGTCGACGTAAGTGTGATTTTTTTATTTCACGATATTTCTCCAATGTAAGTTATAACTTAACTAAGTAATATAAATATCAGTTAAGTAGCGGACATTAGAGTTAGAATGGACTTTTGCATTTAGCTTGTAATTGTTTTTATACTCTTTTAG---------------------------------------------------------
Ntennessensis_IndianCave_N052 ----------------------------------------------------------------------------------------GGTCACATTCCTCGAAGCTGCTGAAAACTTTACAATTTTAAATTGTACCATAACCTGAGTGGTGACTGAAAAAAATTCAAAAAGTCTGTAGGACACGAGGTAACAGTGGTTGAGGTATTAGCATTACATTAGTTTGTACTTTAATTGTCATAGTTTACGTAAAAAAGCAAATGAGTGAACAAAAAATTAAATGTGGATAGTTGTAGAAGCACGTTGCTATAATTTTTATAAAAAATTATATATATATATATTTTTAAACTTTCAGATTGCCTTTATTCCCAGAATTGATAGTATTCCATTCTTTCATGGTTCAGCTGCCAATGAATATAGGAGACAAGAATTTGAGAGATTTCGCTGCGGTCATGCTTTTTATTCTGTAGTGAGACCTCTTCCAAATGATGTGTGTAAAAAGTACCTTTACAGCATTGGCTTTTATGTTTATGATAAAGCTCATGGTAAGCCTAGGACTAACAGTTAATTCACTTATACATGCTTGCAATATTACTTGGTAACAAAATTAATATGATTTACTCAAGTAACTGAATAACTGATTTAACATTTGTTATTTTCTTTGAAATGCAGCATTTGACTATCATGTTTTGCCAATTTAATTGTTGATTGATTCCTTTCTAAAGGTAGTGTAAAAACATAACATAATTCTTAATTGCATTATATCCTGTTGCTTATAATATTACTTTTAGAATGTGGGTGTGATCCTACGGGTTCTTTAAGCACAAACTGTGAAAATCTTGGAGGTCAATGTACATGTAAAACCAATGTTGTCGGACGGCGCTGTGATCGTTGCGCTCCTGGAACATATGGGTTTGGTCCCTCAGGCTGTCGACGTAAGTGTGATTTTTTTATTTCACATTATTTCTCCAA-------TATAACTTAACTAAGTAATATAAATATAAGTTTATTAGCTAACTTT---------------------------------------------------------------------------------------------------------------
Ntennessensis_Watauga_N1046 AAGAGAACAACCTAAAAAAAAAACTATTAACTCCTGTAC---------------CTGTAAAATTTGCCCAATTGAGCGTTAACATTGAGGTCACATTCCTCGAAGCTGCTGAAAACTTTACAATTTTAAATTGTACCATAACCTGAGTGGTGACAGAAAAAAATTCAAAAAGTCTGTAGGACACGAGGTAACAGTGGTTGAGGTATTAGCATTACATTAGTTTGTAATTTAATTGTCATAGTTTACGTAAAAAAGCAAATGAGTGAACAAAAAATTAAATGTGGATAGTTGTGGAAGCACGTTGCTATAATTTTTATAAAAAATTATATATATATATATTTTTAAACTTTCAGATTGCCTTTATTCCCAGAATTGATAGTATTCCATTCTTTCATGGTTCAGCTGCCAATGAATATAGGAGACAAGAATTTGAGAGATTTCGCTGCGGTCATGCTTTTTATTCTGTAGTGAGACCTCTTCCAAATGATGTGTGTAAAAAGTACCTTTACAGCATTGGCTTTTATGTTTATGATAAAGCTCATGGTAAGCCTAGGACTAACAGTTAATTCACTTATACATGCTTGCAATATTACTTGGTAACAAAATTAATATGATTTACTCAAGTAACTGAATAACTGATTTAACATTTGTTATTTTCTTTGAAATGCAGCATTTGACTATCATGTTTTGCCAATTTAATTGTTAATTGATTCCTTTGTAAAGGTAGTGTAAAAACATAACATAATTCTTAATTGCATTATATCCTGTTGCTTATAATATTACTTTTAGAATGTGGGTGTGATCCTACGGGTTCTTTAAGCACAAACTGTGAAAATCTTGGAGGTCAATGTACATGTAAAACCAATGTCGTCGGACGGCGCTGTGATCGTTGCGCTCCTGGAACATATGGGTTTGGTCCCTCAGGCTGTCGACGTAAGTGTGA-----------------------------------------------------------------------------------------------------------------------------------------------------------------------------------------------
