# Supplementary material for: ﻿New species in old mountains: integrative taxonomy reveals ten new species and extensive short-range endemism in Nesticus spiders (Araneae, Nesticidae) from the southern Appalachian Mountains
Source: Zookeys. 2023 Feb 3;1145:1–130. doi: 10.3897/zookeys.1145.96724 (PMC10208238; doi:10.3897/zookeys.1145.96724)
Supplement: Supplementary material 4 — Input alignments, analysis log files, and output tree files [file zookeys-1145-001_article-96724__-s004.zip › uce-2001438 (modified).phy]

 83 686
Nesticus_Japan_G2153 TTTAATATTAAGTATGTAAATTTTTCTTTCAGGTTTAAGCGAGGTTATTGGTGGATTAGGAGTTGAAAAATTGAAATCCTTTATGCCAGAGATTATTGTTACCGCTGAAAGGATGGATATTGCCCCTCATGTAAAAGATGGATATATAATGATGTTTATTTATTTACCAATGGTTTTCAAGAAAGATTTCACTCTGTACATCGGACAGATAATCACTCCTATTTTAAAGGTATTA------CTTTAATTCCAATATTTGTTTTTCATG---------------ATTGATAGAAAAATTGTGTGTGTTTTCTTTACT----GTGTTATTGACTTGTTTTG-TAGGCCTTAGCTGATGAAAATGAATATGTTCGTGATACAGCTTTACGAGCTGGACAGAGAATCGTCAACATGTATGCAGATACAGCTATCACTCTCTTGCTACCCGAACTGGAACGAGGACTTTTTGATGATAACTGGAGAATACGTTACAGCTCTGTTCAACTTTTGGGTGACCTGTTATATAAAATTTCAGGTATGTATATGTGTGTGGTGTATTATTGTAAG---------GAGATGGCTTTAGGAGACTTGAAAAC-CATAACTTGTTGCATAT-----------------------------TCATCCATGCTTTAAATATTCCCGAAAATCTATTAAACC
Nesticus_nahaunus_Mexico_G2881 TTTATGAATAAATGAGTTATATTTTGTTTTAGGTCTGAGTGAAGTCATCGGTGGATTAGGGGTGGAGAAATTAAAATCTTTTATGCCTGAGATTATCATCACGGCTGAGAGAATGGACATAGCACCTCACGTAAAGGATGGATACATAATGATGTTTATCTATTTGCCAATGGTTTTCAAGAAAGAATTCACTCCCTACATTGGGCAGATAATCACTCCTATTCTAAAGGTATCACACATATT------TCACTCCTTGAA-------CACTCCTTGAAAATAATTGAT----AATTTTTTTTTATTTT-ATGAATTTTCATGTAATTCCATTATTTTGTTAGGCCTTAGCCGATGAAAATGAATATGTCCGAGATACTGCTTTGAGGGCCGGGCAGAGAATCGTCAACATGTACGCAGATACTGCCATCACCCTTCTGCTTCCCGAACTGGAACGGGGGCTGTTCGACGATAACTGGAGGATACGTTACAGTTCGGTTCAACTTTTGGGTGACCTGTTGTACAAAATTTCAGGTGTGTAT-AGTATGAGTCTAAATATTAAATGTTGGGGGCTGCAAAAATTTAAAAAGTCTTCATAAAATTGAGTTTCTTTTAGAT-------------AAATTTAGATAGAAATTTTTCAAAAATTTAAATCTGCAAATAAATTTACTTAAAT
Nsilvestrii_Hellgate_N1108 CTGGTTTGTCAACGTAAGAAATCCAATCAGAGATTTAATCAAACTCA----------AAAAGCGCATACATCACAATATTGGCT-----AGATTTTCTTCATCATTTTAAAGATTGTTATAACAACCAGCGT------------TATCTTGTTTTCTGTTTACACTCCAGTC------AGGAAATAGTTAAATCTTTGATATCGGCGGATTAC---------CTTGGAGTTATTTCATCCATTTTCAAGTCACTCTTTTGATTTCACCTAATTCTTCCAGATAACTCTCGAAAATGCTCTTTGCATTTTAATATATTTTCATTCAACTTCATTGTTTTGTTAGGCCTTAGCTGATGAGAATGAATATGTTAGAGATACAGCTTTAAGAGCCGGACAGAGGATTGTGAACATGTATGCAGATACAGCTATCACTCTCTTGCTTCCTGAACTAGAACGAGGACTTTTTGATGATAACTGGAGGATACGTTACAGCTCTGTTCAACTTTTGGGTGACTTATTGTACAAAATTTCAGGTATGTTTGATAATGAAATTAATAGGAAAATATATTTAATTAGTAAAATTCAGTATATTTAATTAGTTTTTAACCTTCTATAAAT---------------------------------------------------------TATATATATAT
Narcheri_Cheaha_N023 TTTAT---TAAATAACTTATATTCTGTTTTAGGTTTAAGTGAAGTCATTGGTGGATTGGGAGTAGAAAAGTTAAAATCCTTTATGCCGGAGATTATTGTCACAGCCGAGAGGATGGATATAGCACCTCATGTAAAGGACGGATACATAATGATGTTTATTTATTTACCGATGGTTTTCAAGAAAGAATTCACTCCCTATATTGGGCAGATAATCACTCCCATTCTAAAGGTATCATACATACTTCGTGCTCAATGTTTGTATTTTATCTAGTCTTGGAAAATAATTGATAAAAAAATC-TTTTCATTTT-ATGAGGTTTCATGCAATTTCGTTATTTTGTTAGGCCTTAGCCGATGAAAATGAATATGTCCGAGATACTGCTTTGAGGGCTGGGCAGAGAATCGTCAACATGTATGCAGATACTGCCATCACTCTTTTGCTTCCCGAACTGGAACGAGGGCTGTTTGATGATAACTGGAGAATACGTTATAGTTCTGTTCAACTTTTGGGTGACCTATTGTACAAAATATCAGGTATGCGTAAATATGAAGCCTAAAATTAAAAGTTTGGGTCAGTGAAAATTTAAAAAATTTGGATAATACATAGTCCTTTTTATATTATAATTAAACTTGAAATTATGAAAATTGGTA------------ATGGCAGAATGAATATCCGACCTT
Narcheri_MillShoalCreek_N727 ---------------------------------------------------------------------------------------------------------------------------------------------------AATGATGTTTATCTATTTACCGATGGTTTTCAAGAAAGAATTCACTCCCTATATTGGGCAGATAATCACTCCCATTCTAAAGGTATCATACATACTTCGTGCTCAATGTTTGTATTTTATCTAGTCTTGGAAAATAATTGATAAAAAAATTATTTTCATTTT-ATGGGGTTTCATGCAATTTCGTTATTTTGTTAGGCCTTAGCCGATGAAAATGAATATGTCCGAGATACTGCTTTGAGGGCTGGGCAGAGAATCGTCAACATGTATGCAGATACTGCCATCACTCTTCTGCTTCCCGAACTGGAACGAGGGCTGTTTGATGATAACTGGAGAATACGTTATAGTTCTGTTCAACTTTTGGGTGACCTATTGTACAAAATATCAGGT-------------------------------------------------------------------------------------------------------------------------------------------------------
Nbarri_Bishop_N1072 TTTATTAGTAAATAACTTATATTTTGTTTTAGGTTTAAGTGAAGTCATTGGTGGATTAGGAGTAGAAAAATTAAAATCCTTTATGCCGGAGATTATTGTCACAGCTGAGAGGATGGACATAGCACCTCATGTAAAGGACGGATACATAATGATGTTTATATATTTACCGATGGTTTTCAAGAAAGAATTCACTCCCTATATTGGACAGATAATCACTCCTATTCTAAAGGTATTTCACATACCTTAAGCTCAATGTTTGTATTTTATCTAGTCTT-GAAAATAATTGATAAAAAAATTCTATACATTTTTATGAGTTTTCATGCAATTTCATTATTTTGTTAGGCCTTGGCTGATGAAAATGAATATGTTCGCGATACTGCTCTAAGGGCTGGGCAGAGAATCGTCAACATGTATGCAGATACTGCCATCACCCTTCTGCTTCCCGAACTGGAACGAGGGCTGTTTGATGATAACTGGAGAATACGTTATAGTTCTGTTCAACTTTTGGGTGACCTGTTGTACAAAATATCAGGTATGCATAAACATGAAGCCTAAAATTAAAAGTTTGGATCTGTGAAAATTTTGAGGGTTGTATTGTTATATAAACTCTTATGTACTATGTTGGGAAGAACACCTATTTCAGATTTACTCTTCGCAAAATAATTAAAAATAAA-----------
Nbarri_LostCoveCave_N0065 TTTATTAGTAAATAACTTATATTTTGTTTTAGGTTTAAGTGAAGTCATTGGTGGATTAGGAGTAGAAAAATTAAAATCCTTTATGCCGGAGATTATTGTCACAGCTGAGAGGATGGACATAGCACCTCATGTTAAGGACGGATACATAATGATGTTTATATATTTACCGATGGTTTTCAAGAAAGAATTCACTCCCTATATTGGACAGATAATCACTCCTATTCTAAAGGTATTTCACATACCTTAAGCTCAATGTTTGTATTTTATCTAGTCTT-GAAAATAATTGATAAAAAAATTCTATACATTTTTATGAGTTTTCATGCAATTTCATTATTTTGTTAGGCCTTGGCTGATGAAAATGAATATGTTCGCGATACTGCTCTAAGGGCTGGGCAGAGAATCGTCAACATGTATGCAGATACTGCCATCACCCTTCTGCTTCCCGAACTGGAACGAGGGCTGTTTGATGATAACTGGAGAATACGTTATAGTTCTGTTCAACTTTTGGGTGACCTGTTGTACAAAATATCAGGTATGCATAAACATGAAGCCTAAAATTAAAAGTTTGGATCTGTGAAAATTTTGAGGGTTGTATTGTTATATAAACTCTTATGTACTATGTTGGGAAGAACACCTATTTCAGCTTTACTCTTCGCAAAATAATTAAAAATAAATTTTTAAATTT
Nbarrowsi_Gregorys_N270 ---------------------------------------------------------------------------------------------------------------------------------------------------------------------------------------------------------------------------------------------------------------------------------------------------AAAAATTCTATACATTTTTATGAGTTTTCATGCAATTTCATTATTTTGTTAGGCCTTGGCCGATGAAAATGAATATGTTCGAGATACTGCTCTAAGAGCTGGGCAGAGAATCGTCAACATGTATGCCGATACTGCCATCACCCTTCTTCTTCCCGAACTGGAACGAGGACTGTTTGATGATAACTGGAGAATACGTTACAGTTCTGTTCAACTTTTGGGTGACCTGTTGTACAAAATTTCAGGTATGCGTAAATATGAAGCCTATAATTAAATATTTGGATCTGTGAAAATTTAAAAAGTCTTGATAATACATAGTCCTTTATATAT--------------------------------------------------------------------
Nbarrowsi_Tuckaleechee_N360 ----------------------------------------------------------------------------------------------------------GAGAGGATGGACATAGCACCTCATGTAAAGGACGGATACATAATGATGTTTATCTATTTACCGATGGTTTTCAAGAAAGAATTCACTCCCTATATTGGGCAGATAATCACTCCCATTCTAAAGGTATTACACATACTTCAAGCTCAATGTTTGTATTTTATTTAGTCTTGAAAAATAATTGATAAAAAAATTCTATACATTTTTATGAGTTTTCATGCAATTTCATTATTTTGTTAGGCCTTGGCCGATGAAAATGAATATGTTCGAGATACTGCTCTAAGAGCTGGGCAGAGAATCGTCAACATGTATGCCGATACTGCCATCACCCTTCTGCTTCCCGAACTGGAACGAGGACTGTTTGATGATAACTGGAGAATACGTTACAGTTCTGTTCAACTTTTGGGTGACCTGTTGTACAAAATTTCAGGTATGCGTAAATATGAAGCCTATAATTAAATATTTGGATCTGTGAAAATTTAAAAAGTCTTGATAATACATAGTCCTTTATATATTATATATATATATATATATATATGAAGTTTTGGCTTTGTCTGCCACTTGGTCGTAAATGTATTAAAGT
Nbishopi_DryFalls_N150 ---------------------------------------------------------------------------------------GGAGATTATTGTCACAGCTGAGAGGATGGACATAGCACCTCATGTAAAGGACGGATACATAATGATGTTTATCTATTTACCAATGGTTTTCAAGAAAGAATTCACTCCCTATATTGGGCAGATAATCACTCCTATTCTAAAGGTATTACACATACTTCAAGCTCAATGTTTGTATTTTATCTAGTCTTGGAAAATAATTGATAAAAAAATTCTATACATTTTTATGGGCTTTCATGCAATTTCATTACTTTGTTAGGCCTTGGCCGATGAAAATGAATATGTTCGAGATACTGCTCTAAGAGCTGGGCAGAGAATCGTCAACATGTATGCAGATACTGCCATCACTCTTCTGCTTCCCGAACTAGAACGAGGACTGTTTGATGATAACTGGAGAATACGTTATAGTTCTGTTCAACTTTTGGGTGACCTGTTGTACAAAATTTCAGGTATGCGTAAATACGAAGCCTATAATTAAATATTTGGATCTGTGAAAATTTAAAAAGTCTTGATAATACATAGTCCTTTATATAT--------------------------------------------------------------------
Nbishopi_StandingIndian_N131 TTTATTTGTAAATAACTTATATTTTGTTTTAGGTTTAAGTGAAGTCATCGGTGGATTAGGAGTAGAAAAATTAAAATCCTTCATGCCGGAGATTATTGTCACAGCTGAGAGGATGGACATAGCACCTCATGTAAAGGACGGATACATAATGATGTTTATCTATTTACCGATGGTTTTCAAGAAAGAATTCACTCCCTATATTGGACAGATAATCACTCCTATTCTAAAGGTATTATACATACTTCAAGCTCAATGTTTGTATTTTATCTAGTCTTGGAAAATAATTGATAAAAAAATTCTATACATTTTTATGAGTTTTCATGCAATTTCATTACTTTGTTAGGCCTTGGCCGATGAAAATGAATATGTTCGAGATACTGCTCTAAGAGCTGGGCAGAGAATCGTCAACATGTATGCAGACACTGCCATCACTCTTCTGCTTCCCGAACTGGAACGAGGACTGTTTGATGATAACTGGAGAATACGTTATAGTTCTGTTCAACTTTTGGGTGACCTGTTGTACAAAATTTCAGGTATGTGTAAATATGAAGCCTATAATTGAATATTTGAATCTGTAAAAATTTAAAAAGTCTTGATAATACATAGTCCTTGATATATTATATAT------------ACATGAAGTTTTGGCTTTGTCTGCCACTTGGTCGTAAATGTATTAAAGT
Nbrimleyi_NewberryCr_N984 TTTATTTGTAAATAACTTATATTCTGTTTTAGGTTTAAGTGAAGTCATTGGTGGATTAGGAGTAGAAAAATTAAAATCCTTTATGCCGGAGATTATTGTCACAGCCGAGAGGATGGACATAGCACCTCATGTAAAGGACGGATACATAATGATGTTTATCTATTTACCGATGGTTTTCAAGAAAGAATTCACTCCCTATATTGGGCAGATAATCACTCCCATTCTAAAGGTATTTCACATACTTCAAGCTCAATGTTTGTATTTTATCTAGTCTT-GAAAATAATTGATAAAA-AATTCTATACATTTT-ATGAGTTTTCGTGCAATTTCGTTATTTTGTTAGGCCTTAGCCGATGAAAATGAATATGTTCGAGATACTGCCTTAAGGGCTGGGCAGAGAATCGTCAACATGTATGCAGATACTGCCATCACCCTTCTGCTTCCCGAACTGGAACGAGGACTGTTTGATGATAACTGGAGAATACGTTATAGTTCTGTTCAACTGTTGGGTGACCTGTTGTACAAAATTTCAGGTATGCGTAAATATGAAGCCTAAAATTAAAAGTTTAGGTTTGTGAAAATTTAAAAAATCTTTGTAATGCATAGTCCTTTATATATTAATATAATAATTAAAATTAAAGGGAATTTGACCTATAATTAATTATTGGCAATAAATGTCTGGAACT
Nbrimleyi_RumblingBald_N241 TTTATTTGTAAATAACTTATATTCTGTTTTAGGTTTAAGTGAAGTCATTGGTGGATTAGGAGTAGAAAAATTAAAATCTTTTATGCCGGAGATTATTGTCACAGCCGAGAGGATGGACATAGCACCTCATGTAAAGGACGGATACATAATGATGTTTATCTATTTACCAATGGTTTTCAAGAAAGAATTCACTCCCTATATTGGGCAGATAATCACTCCCATTCTAAAGGTATTTCACATACTTCAAGCTCAATGTTTGTATTTTATCTAGTCTT-GAAAATAATTGATAAAAAAATTATATACATTTT-ATGAGTTTTCGTGCAATTT--------TGTTAGGCCTTAGCCGATGAAAATGAATATGTTCGAGATACTGCCTTAAGGGCTGGGCAGAGAATCGTCAACATGTATGCAGATACTGCCATCACCCTTCTGCTTCCCGAACTGGAACGAGGACTGTTTGATGATAACTGGAGAATACGTTATAGTTCTGTTCAACTGTTGGGTGACCTGTTGTACAAAATTTCAGGTATGCGTAAATATGAAGCCTAAAATTAAAAGTTCAGGTCTGTGAAAATTTAAAAAATCTTTGTAATGCATAGTCCTTTATATATTAATATAATAATTAAAATTAAAAGGAATTTGACCTATAATTAATTATTGGCAATGAATGTCTGGAACT
Ncanei_Egypt_N958 TTTATTTGTAAATAACTTATATTCTGTTTTAGGTTTAAGTGAAGTCATTGGTGGATTAGGAGTAGAAAAATTAAAATCCTTTATGCCGGAGATTATTGTCACAGCCGAGAGGATGGACATAGCACCTCATGTAAAGGACGGATACATAATGATGTTTATCTATTTACCAATGGTTTTCAAGAAAGAATTCACTCCCTATATTGGGCAGATAATCACTCCTATTCTAAAGGTATTTCACATACTTCAAGCTCAATGTTTGTATTTTATCTAGTCTT-GAAAATAATTGATAAAA-AATTC------------TGAGTTTTCGTGCAATTTCGTTATTTTGTTAGGCCTTAGCCGATGAAAATGAATATGTTCGAGATACTGCCTTAAGGGCTGGGCAGAGAATCGTCAACATGTATGCAGATACTGCCATCACGCTTCTGCTTCCCGAACTGGAACGAGGACTGTTTGATGATAACTGGAGAATACGTTATAGTTCTGTTCAACTGTTGGGTGACCTGTTGTACAAAATTTCAGGTATGCGTAAATATGAAGCCTAAAATTAAAAGTTTACGTCTGTGAAAATTTAAAAAATCTTTGTAATGCATAGTCCTTTATATATTAATATAATAATTAAAATTATAGGGAATTTGACCTATAATTAATTATTGGCAATAAATGTCTGGAACT
Ncarolinensis_LinvilleCaverns_N227 ---------------------------------------------------------------------------------------------------------------------------------------------------------------------------------------AGAATTCACTCCCTATATTGGACAGATAATCACTCCCATTCTAAAGGTATTACACTTACTTCAAGCTCAATGTTTGTATTTTATCTCGTCTTGGAAAATAATTGATAAAAAAAATCTATACATTTTTATGAGTTTTCATGCAATTTCATTACTTTGTTAGGCCTTAGCCGATGAAAATGAATATGTTCGAGATACTGCCTTAAGGGCTGGGCAGAGAATTGTCAACATGTATGCAGATACTGCCATCACCCTTCTGCTTCCCGAACTGGAACGAGGACTGTTTGATGATAACTGGAGAATACGTTATAGTTCTGTTCAACTTTTGGGTGACCTGTTGTACAAAATTTCAGGTATGCGTAAATATGAAGCCTAATATTAAAAGTTTAGGTCTGTGAAAATTTAAAAAATCTTGATAATGCATAGTCCTTTATATATTAATATAATAATTAAAATTAAAGAGAATTTGAC-----------------------------------
Ncarteri_English_N031 TTTATTTGTAAATAACTTATGTTTTGTTTTAGGTTTAAGTGAAGTCATTGGTGGATTAGGAGTAGAAAAATTAAAATCCTTTATGCCGGAGATTATTGTCACAGCCGAGAGGATGGACATAGCACCTCATGTAAAGGACGGATACATAATGATGTTTATCTATTTACCGATGGTTTTCAAGAAAGAATTCACTCCCTACATTGGGCAGATAATCACACCCATTCTAAAGGTATTACACGTACTTCAAGCTCAATGTTTGTA-TTTATCTAGACTTGGAAAATAATTGGTAAAAAAATTCTAT--ATTTTTATGAGTTTTCATGCAATTTCATTACTTTGTTAGGCCTTGGCCGATGAAAATGAATATGTTCGAGATACTGCTCTAAGGGCTGGGCAGAGAATCGTCAACATGTATGCAGATACTGCCATCACTCTTCTGCTTCCGGAACTGGAACGAGGACTGTTTGATGATAACTGGAGAATACGTTATAGTTCTGTTCAACTTTTGGGTGACCTGTTGTACAAAATTTCAGGTATGCGTAAATATGAAGCCTATAATTAAACATTTGGATCCGTGAAAATTTAAGAAGTCTTGATAATTTTTCATTTTTTTCGCAT-------------------AAATTTTATTTCGTGGGCGTCCGAATCCAAACAATTAATTCCCGCGACC
Ncarteri_LaurelCave_nearTYPE_N0296 ----------------------------------------------------------------------TTAAAATCCTTTATGCCGGAGATTATTGTGACAGCCGAGAGGATGGACATAGCACCTCATGTAAAGGACGGATACATAATGATGTTTATCTATTTACCGATGGTTTTCAAGAAAGAATTCACTCCCTATATTGGGCAGATAATCACGCCCATTTTAAAGGTATTACACATACTTCAAGCTCAATGTTTGTATTTTATCTACTCTTGGAAAATAATTGATAAAAAAATTCAAT--ATTTTTATGAGTTTTCATGCAATTTCATTACTTTGTTAGGCCTTGGCCGATGAAAATGAATATGTTCGAGATACTGCTCTAAGAGCTGGGCAGAGAATCGTCAACATGTATGCAGATACTGCCATCACTCTTCTGCTTCCCGAATTGGAACGAGGACTGTTTGATGATAACTGGAGAATACGTTATAGTTCTGTTCAACTTTTGGGTGACCTGTTATACAAAATTTCAGGTATGCATAAATATGAAGCCTATAATTAAATATTTGGATCTGTCAAATATTATATAGTCTTGATAATACATAGTCCATTATATATTATATATATATATATATATATATGAAGTTTTGGCTTTGTTTGCCACTTGGTCGTAAGTGTATTAAAGT
Ncarteri_PilotMtn_G2185 ----------------------------------------------------------GGAGTAGAAAAATTAAAATCCTTTATGCCGGAGATTATTGTCACAGCCGAGAGGATGGACATAGCACCTCATGTAAAGGACGGATACATAATGATGTTTATCTATTTACCTATGGTTTTCAAGAAAGAATTCACTCCCTATATTGGGCAGATAATCACGCCCATTCTAAAGGTATTACACATACTTCAAGCTCAATGTTTGTATTTTATCTAGTCTTGGAAAATAATTGATA-AAAAATTCAAT--ATTTTTATGAGTTTTCATGCAATTTCATTACTTTGTTAGGCCTTGGCCGATGAAAATGAATATGTTCGAGATACTGCTCTAAGAGCTGGGCAGAGAATCGTCAACATGTATGCAGATACTGCCATCACTCTTCTGCTTCCCGAATTGGAACGAGGACTGTTTGATGATAACTGGAGAATACGTTATAGTTCTGTTCAACTTTTGGGTGACCTGTTGTACAAAATTTCAGGTATGCATAAATATGAAGCCTATAATTAAATATTTGGATCTGTGGAAATTTAAAAAGTCTTGATAATACATAGTCCATTATATATTATATATATATATATATATATATATAGTTTTGTCTTTGTTTGCCACTTGGTCGTAAATGTATTAAAGT
Ncarteri_Pitchfork_N363 ----------------------------------------------------------------------------------------------------------------------------------------------------------------------------GTTTTCAAGAAAGAATTCACTCCCTATATTGGGCAGATAATCACACCCATTCTAAAGGTATTACACATACTTCAAGCTCAATGTTTGTATTTTATCTAGTCTTGGAAAATAATTTATGAAAAACTTCTAT--ATTTTTATGAGTTTTCATGCAATTTCATTACTTTGTTAGGCCTTGGCCGATGAAAATGAATATGTTCGAGATACTGCTCTAAGAGCTGGGCAGAGAATCGTCAACATGTATGCCGATACTGCCATCACTCTTCTGCTTCCCGAACTGGAACGAGGACTGTTTGATGATAACTGGAGAATACGTTATAGTTCTGTTCAACTTTTGGGTGACCTGTTGTACAAAATTTCAGGTATGCGTATATATGAAGCCTATATTTAAATATTTGCATCTGTGAAAATTTAAAAAGTCTTGATAAAAC--AGTCCTTTATTTATTATATATATATATATATATATATA--------------------------------------------
Ncarteri_WeberCty_N1044 TTTATTTGTAAATAACTTATATTTTGTTTTAGGTTTAAGTGAAGTCATTGGGGGATTAGGAGTAGAAAAATTAAAATCCTTTATGCCGGAGATTATTGTCACAGCCGAGAGGATGGACATAGCACCTCATGTAAAGGACGGATACATAATGATGTTTATCTATTTACCGATGGTTTTCAAGAAAGAATTCACTCCCTATATTGGGCAGATAATCACGCCCATTCTAAAGGTATTACACATACTTCAAGCTCAATGTTTGTATTTTATCTAGTCTTGGAAAATAATTGATA-AAAAATTCAAT--ATTTTTATGAGTTTTCATGCAATTTCATTACTTTGTTAGGCCTTGGCCGATGAAAATGAATATGTTCGAGATACTGCTCTAAGAGCTGGGCAGAGAATCGTCAACATGTATGCAGATACTGCCATCACTCTTCTGCTTCCCGAATTGGAACGAGGACTGTTTGATGATAACTGGAGAATACGTTATAGTTCTGTTCAACTTTTGGGTGACCTGTTGTACAAAATTTCAGGTATGCATAAATATGAAGCCTATAATTAAATATTTGGATCTGTGAAAATTTTAAAAGTCTTTATAATACATAGTCCATTATATATTATATATATATATATATATATAT---------------------------------------------
Ncarteri_div__RainbowCave_G2089 ----------------------------------------------------------------------------------------------------------------------ATAGCGCCTCACGTAAAGGACGGATACATAATGATGTTTATCTATTTACCTATGGTTTTCAAGAAAGAATTCACTCCCTATATTGGGCAGATAATCACTCCTATTCTAAAGGTATTACACATACTTCAAGCTCAATATTTGTATTTTATCTAGTCTT-GAAACTAATTGATAAAAAA---TTATACATTTT-ATGAGTTTTCATGCAATATTGTTATTTTGTTAGGCCCTAGCCGATGAAAATGAATATGTCCGAGATACTGCTTTGAGGGCTGGGCAGAGAATCGTCAACATGTATGCGGATACTGCCATCACTCTTCTGCTTCCCGAACTGGAACGAGGGCTATTTGATGATAACTGGAGAATTCGTTACAGTTCTGTTCAACTGTTGGGTGACCTGTTGTACAAAATTTCAGGTATGCATAAATGCGAGGCTTGAAATTAAAAGTTCGGGTTTGTGAA-------AAAGTCTTAATAATACATAGTCCATTATATATTATGTAGGCA---AAATTTGATTTGAAATTATTCAAAAATTTTAATCTGCAAATAATTGTGCTTAAAT
Ncherokee_BallhootScar_N193 ---------------------------------TTTAAGTGAAGTCATTGGTGGATTAGGAGTAGAAAAATTAAAATCCTTTATGCCGGAGATTATTGTCACAGCCGAGAGGATGGACATAGCACCTCATGTAAAGGACGGATACATAATGATGTTTATCTATTTACCGATGGTTTTCAAGAAAGAATTCACTCCCTATATTGGACAGATAATTACTCCCATTCTAAAGGTATAACACTTACTTCAAGCTCAATGTTTGTATTTTATCTCGTCTTGGAAAATAATTGATAAAAAAAATCTATACATTTTTATGAGTTTTCATGCAATTTCATTACTTTGTTAGGCCTTAGCCGATGAAAATGAATATGTTCGAGATACTGCCTTAAGGGCTGGGCAGAGAATCGTCAACATGTATGCGGATACTGCCATCACCCTTCTGCTTCCCGAACTGGAACGAGGACTGTTTGATGATAACTGGAGAATACGTTATAGTTCTGTTCAACTTTTGGGTGACCTGTTGTACAAAATTTCAGGTATGCGTAAATATGAAGCCTAAAATTAAAAGTTTAGGTCTGTGAAAATTTAAAAAATCTTGATAATGCATAGTCCTTTATATAT-----TAATAATTAAAATTAAAGAGAATTTGACCTATAATTAATTATTGGAAATAAATGTCTGGAACT
Ncherokee_BalsamMtn_N891 ----------------------------------------------------------------------------------------GAGATTATTGTCACAGCCGAGAGGATGGACATAGCACCTCATGTAAAGGACGGATACATAATGATGTTTATCTATTTACCGATGGTTTTCAAGAAAGAATTCACTCCCTATATTGGGCAGATAATCACTCCCATTCTAAAGGTATTACACTTACTTCAAGCTCAATGTTTGTATTTTATCTCGTCTTGGAAAATAATTGATAAAAAAAATCTATACATTTTTATGAGTTTTCATGCAATTTCATTACTTTGTTAGGCCTTAGCCGATGAAAATGAATATGTTCGAGATACTGCCTTAAGGGCTGGGCAGAGAATCGTCAACATGTATGCGGATACTGCCATCACCCTTCTGCTTCCCGAACTGGAACGAGGACTGTTTGATGATAACTGGAGAATACGTTATAGTTCTGTTCAACTTTTGGGTGACCTATTGTACAAAATTTCAGGTATGCGTAAATATGAAGCCTAAAATTAAAAGTTTAGGTCTGTGAAAATTTAAAAAATCTTGATAATGCATAGTCGTTTATATATTAATATAATAATTAAAATTAAAGAGAATTTGACCTATAAATAATTATTGGCAACAAATGTCTGGAACT
Ncherokee_SIndianCrk_N681 -------------------------------------------------------------------------------------------------------------------------------------------------------------------------------------------------------------------------------------------------------------------------------------------------AAAAAAAATCTATACATTTTTATGAGTTTTCATGCAATTTCATTACTTTGTTAGGCCTTAGCCGATGAAAATGAATATGTTCGAGATACTGCCTTAAGGGCCGGGCAGAGAATCGTCAACATGTATGCAGATACTGCCATCACCCTTCTGCTTCCCGAACTGGAACGAGGACTGTTTGATGATAACTGGAGAATACGTTATAGTTCTGTTCAACTTTTGGGTGACCTGTTGTACAAAATTTCAGGTATGCATAAATATGAAGCC-------------------------------------------------------------------------------------------------------------------------------------
Ncooperi_BeaverCrk_N1002 TTTATTTGTAAATAACTTATATTTTGTTTTAGGTTTAAGTGAAGTCATTGGTGGATTAGGAGTAGAAAAATTAAAATCCTTCATGCCAGAGATTATTGTCACAGCCGAGAGGATGGACATAGCACCTCATGTAAAGGACGGATACATAATGATGTTTATCTATTTACCGATGGTTTTCAAGAAAGAATTCACTCCCTATATTGGGCAGATAATTACTCCTATTCTAAAGGTATTACACATACTTCAAGCTCAATGTTTGTATTTTATCTAGTCTTGGAAAATAATTGATAAAAAAATTCTATACATTTTTATGAATTTTCATGCAATTTCATTACTTTGTTAGGCCTTGGCCGATGAAAATGAATATGTTCGAGATACTGCTCTAAGAGCTGGACAGAGAATCGTCAACATGTATGCAGATACTGCCATCACTCTTCTGCTTCCCGAACTGGAACGAGGACTGTTTGATGATAACTGGAGAATACGTTATAGTTCTGTTCAACTTTTGGGTGACCTGTTGTACAAAATTTCAGGTATGCATAAATACGAAGCCTATAATTAAATATTTGGATCTGTGAAAATTTAAAAAGTCTTGATAATACATAGTCCTATATATATTATATATATATATATATATATATGAAGTTTTGGCTTTGTCTGTCGCTTGGTTGTAAATGTATTAAAGT
Ncooperi_CheoahDam_N1122 -------------------------------------------------------------------------------------------------------GCCGAGAGGATGGACATAGCACCTCATGTAAAGGACGGATACATAATGATGTTTATCTATTTACCGATGGTTTTCAAGAAAGAATTCACTCCCTATATTGGGCAGATAATCACACCCATTCTAAAGGTATTACACATACTTCAAGCTCAATGTTTGTATTTTATCTAGTCTTGGAAAATAATTGATAAAAAAATTCTATACATTTTTATGAGTTTTCATGCAATTTCATTACTTTGTTAGGCCTTGGCCGATGAAAATGAATATGTTCGAGATACTGCTCTAAGAGCTGGGCAGAGAATCGTCAACATGTATGCAGATACTGCCATCACTCTTCTGCTTCCCGAACTGGAACGAGGACTGTTTGATGATAACTGGAGAATACGTTATAGTTCTGTTCAACTTTTGGGTGACCTGTTGTACAAAATTTCAGGTATGCGTAAATACGAAGTCTATAATTAAATATTTGGATCTGTGAAAATTTAAAAAGTC----------------------------------------------------------------------------------------------
Ncooperi_NantRiverGorge_N682 --------------------------------------------TCATTGGTGGATTAGGAGTAGAAAAATTAAAATCCTTCATGCCAGAGATTATTGTCACAGCCGAGAGGATGGACATAGCACCTCATGTAAAGGACGGATACATAATGATGTTTATCTATTTACCGATGGTTTTCAAGAAAGAATTCACTCCCTATATTGGGCAGATAATCACACCCATTCTAAAGGTATTACACATACTTCAAGCTCAATGTTTGTATTTTATCTAGTCTTGGAAAATAATTGATAAAAAAATTCTATACATTTTTATGAGTTTTCATGCAATTTCATTACTTTGTTAGGCCTTGGCCGATGAAAATGAATATGTTCGAGATACTGCTCTAAGAGCTGGGCAGAGAATCGTCAACATGTATGCAGATACTGCCATCACTCTTCTGCTTCCCGAACTGGAACGAGGACTGTTTGATGATAACTGGAGAATACGTTATAGTTCTGTTCAACTTTTGGGTGACCTGTTGTACAAAATTTCAGGTATGCATAAATACGAAGCCTATAATTAAATATTTGGATCTGTGAAAATTTAAAAAGTCTTGAAAATTCATAGTCCTATATATA---------------------------------------------------------------------
Ncoylei_Apalachia_N1195 -------------------------------------------------------------------------------------------------------------------------------------------GGATACATAATGATGTTTATCTATTTACCGATGGTTTTCAAGAAAGAATTCACTCCCTATATAGGGCAGATAATCACACCCATTCTAAAGGTATTACACATACTTCAAGCTCAATGTTTGTATTTTATCTAGTCCCGGAAAATAATTGATA-AAAAATGCTATAAGTTTTAATGAGTTTTCATGCAATTTCGTTACTTTGTTAGGCCTTGGCCGATGAAAATGAATATGTTCGAGATACTGCTCTAAGAGCTGGGCAGAGAATCGTCAACATGTACGCAGATACTGCCATCACCCTTCTGCTTCCTGAACTGGAACGAGGGCTGTTTGATGATAACTGGAGAATACGTTACAGTTCTGTTCAACTTTTGGGTGACCTGTTGTACAAAATTTCAGGTATGCGTAAATATGAAGCCTATAATTAAATATTTGCATATGTGAAAATGTAAAAAGTCTTGATAAAACATAGTCCTATATA-----------------------------------------------------------------------
Ncoylei_DinkinCove_N1118 TTTATATGTAAATAACTTATATTTTGTTTTAGGTTTAAGTGAAGTCATTGGTGGATTAGGAGTAGAAAAATTAAAATCCTTTATGCCGGAGATTATTGTCACAGCCGAGAGGATGGACATAGCACCTCATGTAAAGGACGGATACATTATGATGTTTATCTATTTACCGATGGTTTTCAAGAAAGAATTCACTCCCTATATTGGGCAGATAATCACGCCCATTCTAAAGGTATTACACATACTTCAAGCTCAATGTTTGTATTTTATCCAGTATTGGATAATAATTGATAAAAAAATTCTATACATTTTTGTGAGTTTTCATGCAATTTCATAACTTTGTTAGGCCTTGGCCGATGAAAATGAATATGTTCGAGATACTGCTCTAAGAGCTGGGCAGAGAATCGTCAACATGTATGCAGATACTGCCATCACCCTTCTGCTTCCCGAACTGGAACGAGGACTGTTTGATGATAACTGGAGAATACGTTACAGTTCCGTTCAACTTTTGGGTGACCTGTTGTACAAAATTTCAGGTATGCATAAATATGAAGCCTATAATTAAATATTTGGATCTGTGAAAATTTAAAAAGTCTTGATAAAAC---CTCCTT---------------------------------------------------------------------------
Ncoylei_TiptonCreek_N837 --------------------------------GTTTAAGTGAAGTCATTGGTGGATTAGGAGTAGAAAAATTAAAATCCTTTATGCCGGAGATTATTGTCACAGCCGAGAGGATGGATATAGCCCCTCATGTAAAGGACGGATACATAATGATGTTTATCTATTTACCAATGGTTTTCAAAAAAGAATTCACTCCCTATATTGGGCAGATAATCACTCCCATTCTAAAGGTATTACACATACTTCAAGCTCAATGTTTGTATTTTATCTAGTCTTGGAAAATAAGTGATAAAAAATTCTTCTTCATTTTTATGAGTTTTCATGCAATTT--------TGTTAGGCCTTAGCTGATGAAAATGAGTATGTTCGAGATACTGCTCTAAGGGCTGGGCAGAGAATCGTCAACATGTATGCAGATACTGCCATCACTCTTCTGCTTCCTGAACTGGAACGAGGACTGTTTGATGATAACTGGAGAATACGTTATAGTTCTGTTCAACTTTTGGGTGACCTGTTGTACAAAATTTCAGGTATGTGTTACC-TCAAGCCTATAATTAAAAATTTGGATCTTTGAAAATTTAAAAAGTCTTGATAATACA--GTCCTTTATATATTATATATATATATATATATTTTTGGAGTTTTGGCTTTGTCTGCCACTTGGTCGTAAATGCACTAAGGT
Ncressleri_AndersonSpringCave_G2075 TTT-TTAGTAAATAACTTATATTTTGTTTTAGGTTTAAGTGAAGTCATTGGTGGATTAGGAGTAGAAAAATTAAAATCCTTTATGCCGGAGATTATTGTCACAGCTGAGAGGATGGACATAGCACCTCATGTAAAGGACGGATACATAATGATGTTCATCTATTTACCGATGGTTTTCAAGAAAGAATTCACTCCCTATATTGGGCAGATAATCACTCCTATTCTAAAGGTATTACACATACTTCAAGTTCAATGTTTGTTTTTTATCTAGTCTT-GAAAATAATTGATAAAAAAATTATATACATTTT-ATGATTCTTCATTCAATTTCGTTATTTTGTTAGGCCTTAGCTGATGAAAATGAATATGTTCGAGATACTGCTTTGAGGGCTGGGCAGAGAATCGTTAACATGTATGCGGACACTGCCATCACTCTTCTGCTTCCTGAACTGGAACGAGGGCTGTTTGATGATAACTGGAGAATACGTTACAGTTCTGTTCAACTGTTGGGTGACCTGTTGTACAAAATTTCAGGTATGCGTAAATACGAAGCCTAAAATTGAAAGTTTGGGTTTGTGAAAATTTAAAAAGTC--GATAATACATAGTCCTTTTTATATTATGTAGACA---AAACTTGATTAGAAATTATTCAAAAATTTAAATCTGCAAATAAATGTACTTACAT
Ncressleri_PigeonCave_G2077 TTT-TTAGTAAATAACTTATATTTTGTTTTAGGTTTAAGTGAAGTCATTGGTGGATTAGGAGTAGAAAAATTAAAATCCTTTATGCCGGAGATTATTGTCACAGCTGAGAGGATGGACATAGCACCTCATGTAAAGGACGGATACATAATGATGTTCATCTATTTACCGATGGTTTTCAAGAAAGAATTCACTCCCTATATTGGGCAGATAATCACTCCTATTCTAAAGGTATTACACATACTTCAAGTTCAATGTTTGTTTTTTATCTAGTCTT-GAAAATAATTGATAAAAAAATTATATACATTTT-ATGATTCTTCATTCAATTTCGTTATTTTGTTAGGCCTTAGCTGATGAAAATGAATATGTTCGAGATACTGCTTTGAGGGCTGGGCAGAGAATCGTTAACATGTATGCGGACACTGCCATCACTCTTCTGCTTCCTGAACTGGAACGAGGGCTGTTTGATGATAACTGGAGAATACGTTACAGTTCTGTTCAACTGTTGGGTGACCTGTTGTACAAAATTTCAGGTATGCGTAAATACGAAGCCTAAAATTGAAAGTTTGGGTTTGTGAAAATTTAAAAAGTC--GATAATACATAGTCCTTTTTATATTATGTAGACA---AAACTTGATTAGAAATTATTCAAAAATTTAAATCTGCAAATAAATGTACTTACAT
Ncrosbyi_MtMitchell_N210 TTTATTTGTAAATAACTTATATTCTGTTTTAGGTTTGAGTGAAGTCATTGGTGGATTAGGAGTAGAAAAATTGAAATCCTTTATGCCGGAGATTATTGTCACAGCCGAGAGGATGGACATAGCGCCTCATGTAAAGGACGGATACATAATGATGTTTATCTATTTACCAATGGTTTTCAAGAAAGAATTCACTCCCTATATTGGGCAGATAATCACTCCTATTCTAAAGGTATTTCACATACTTCAAGCTCAATGTTTGTATTTTATCTAGTCTT-GAAAATAATTGAT-AAA-AATTCTATACATTTT-ATGAGTTTTCGTGCAATTTCGTTATTTTGTTAGGCCTTAGCCGATGAAAACGAATATGTTCGAGATACTGCCTTAAGGGCTGGGCAGAGAATTGTCAACATGTATGCAGATACTGCCATCACCCTTCTGCTTCCCGAACTGGAACGAGGACTGTTTGATGATAACTGGAGAATACGTTATAGTTCTGTTCAACTGTTGGGTGACCTGTTGTACAAAATTTCAGGTATGCGTAAATATGAAGCCTAAAATTAAAAGTTTAGGTCTGTGAAAATTTAAAAAATCTTTGTAATGCATAGTCCTTCATATATTAATATAATAATTAAAATTAAAGAGAATTTGACCTATAATTAATTATTGGCAATAAATGTCTGGAACT
Ncrosbyi_ShufordCrk_N1148 TTTATTTGTAAATAACTTATATTCTGTTTTAGGTTTAAGTGAAGTCATTGGTGGATTAGGAGTAGAAAAATTAAAATCCTTTATGCCGGAGATTATTGTCACAGCCGAGAGGATGGACATAGCACCTCATGTAAAGGACGGATACATAATGATGTTTATCTATTTACCAATGGTTTTCAAGAAAGAATTCACTCCCTATATTGGGCAGATAATCACTCCTATTCTAAAGGTATTTCACA----TCAAGCTCAATGTTTGTATTTTATCTAGTCTT-GAAAATAATTGATAAAA-AATTCTATACATTTT-ATGAGTTTTCATGCAATTTCGTTATTTTGTTAGGCCTTGGCCGATGAAAATGAATATGTTCGAGATACTGCCTTAAGGGCTGGGCAGAGAATCGTCAACATGTATGCAGATACTGCCATCACCCTTCTGCTTCCCGAACTGGAACGAGGACTGTTTGATGATAACTGGAGAATACGTTATAGTTCTGTTCAACTGTTGGGTGACTTGTTGTACAAAATTTCAGGTATGCGTAAATATGAAGCCTAAAATTAAAAGTTTAGGTCTGTGAAAATTTAAAAAATCTTTGTAATGTGTAGTCCTTTATATATTAATATAATAATTAAAATTAAAGAGAATTTGACCTATAATTAATTATTGGCAATAAATGTCTGGAACT
Ndellingeri_WhitewFalls_N887 ----------------------------------------------------------GGAGTAGAAAAATTAAAATCCTTCATGCCAGAGATTATTGTCACAGCCGAGAGGATGGACATAGCACCTCATGTAAAGGACGGATACAAAATGATGTTTATCTATTTACCGATGGTTTTCAAGAAAGAATTCACTCCCTATATTGGGCAGATAATCACGCCCATTCTAAAGGTATTACACATACTTCAAGCTCAATGTTTGTATTTTATCTAGTCTTGGAAAATAATTGAT--TAAAATTCTATACATTTTTATGAGTTTTCATGCAATTTCATTACTTTGTTAGGCTTTGGCCGATGAAAATGAATATGTTCGAGATACTGCTCTAAGAGCTGGGCAGAGAATCGTCAACATGTATGCCGATACTGCCATCACTCTTCTGCTTCCCGAACTGGAACGAGGACTGTTTGATGATAACTGGAGAATACGTTATAGTTCTGTTCAACTTTTGGGTGACCTGTTGTACAAAATTTCAGGTATGCGTAAATATGAAGCGTATAATTAAATATTTGCATCTGTGAAAATTTAAAAAGTCTTGATAA---------------------------------------------------------------------------------------
Ndilutus_GrassyCreek_N670 --------------------------------------------------------------------------------------------------------------------------------------------------------------------------------------------------------------------------------------------------------CTCAATGTTTGTCTTTTATTTCGTCTTGGAAAATAATTGATAAAATAAATCTATACATTTTTACGAGTTTTCATGCAATTTCATTACTTTGTTAGGCCTTAGCCGATGAAAATGAATATGTTCGAGATACTGCCTTAAGGGCTGGGCAGAGAATTGTCAACATGTATGCAGATACTGCCATCACCCTTCTGCTTCCCGAACTGGAACGAGGACTGTTTGATGATAACTGGAGAATACGTTATAGTTCTGTTCAACTTTTGGGTGACCTGTTGTACA------------------------------------------------------------------------------------------------------------------------------------------------------------------
Ndilutus_StarveRockCave_G3174 TTTATTTGTAAATAACTTATATTTTGTTTTAGGTTTAAGTGAAGTCATTGGTGGATTAGGAGTAGAAAAATTAAAATCCTTTATGCCGGAGATTATTGTCACAGCTGAGAGGATGGACATAGCACCTCATGTAAAGGATGGATACATAATGATGTTTATCTATTTACCGATGGTTTTCAAGAAAGAATTCACTCCCTATATTGGACAGATAATCACTCCCATTCTAAAGGTATTGCACTTACTTCAAGCTCAATGTTTGTATTTTATCTCGTCTTGGAAAATAATTGATAAAA-AAATCTATACATTTTTCTGAGTTTTCATGCAATTTCATTACTTTGTTAGGCCTTAGCCGATGAAAATGAATATGTTCGAGATACTGCCTTAAGGGCTGGACAGAGAATTGTCAACATGTATGCGGATACTGCCATCACCCTTCTGCTTCCCGAACTGGAACGAGGACTGTTTGATGATAACTGGAGAATACGTTATAGTTCTGTTCAACTTTTGGGTGACCTGTTGTACAAAATTTCAGGTATGTGTAAATATGAAGCCTAAAATTAAAAGTTTAGGTCTGTGAAAATTTAAAAAATCTTGATAATGCATAGTCCTTTATATATTAATATAATAATTAAAATTAAAGAGAATTTGACCTATAATTAATTATTGGCAATAAATGTCTGGAACT
Nesticus_gertschi_N806_gr_nasicus -------------------------------------------------------------------------------------------------------------------------------------------------------------------------------------------------------------------------------------------------------------TGTTTGTATTTTATCTAGTCTT-GAGAATAATTGAT-AAA-AATTCTGGACATTT---TGTGTTTTCATGCAATTTCGTTATTTTGTTAGGCCTTAGCGGATGAAAATGAATATGTTCGAGATACCGCCTTAAGGGCTGGGCAGAGAATCGTCAACATGTATGCAGATACTGCCATCACCCTTCTGCTTCCCGAACTGGAACGAGGACTGTTTGATGATAACTGGAGAATACGTTATAGTTCTGTTCAACTGTTGGGTGACCTGTTGTA--------------------------------------------------------------------------------------------------------------------------------------------------------------------
Nfridelli_LittlePigeon_N262 -------------------------------------------------------------------------------------------------------------------------------------------------------------ATCTATTTACCGATGGTTTTCAAGAAAGAATTCACTCCCTATATTGGGCAGATAATCACGCCCATTCTAAAGGTATTACACATACTTCAAGCTCAATGTTTGTATTTTATCTAGTCTTGGAAAATAATTGATA-TAAAATTCTATACATTTTTATGAGTTTTCATGCAATTTCATTACTTTGTTAGGCCTTGGCCGATGAAAATGAATATGTTCGAGATACTGCTCTAAGAGCTGGGCAGAGAATCGTCAACATGTATGCCGATACTGCCATCACTCTTCTGCTTCCTGAACTGGAACGAGGACTGTTTGATGATAACTGGAGAATACGTTATAGTTCTGTTCAACTTTTGGGTGACCTGTTGTACAAAATTTCAGGTATGCGTAAATATG-AGCCTATAATTAAATATTTGCATCTGTAAAAAT----AAAGTCTTGATAAAACA--GTCC-----------------------------------------------------------------------------
Nfurtivus_HugdenBranch_G3175 ---------------------------------------------------------------------------------------------------------------------------------------------------------------------------------------------------------------------------------------------------------TCAATGTTTGTATTTTATCTAGTCTTGGAAAATAATTGATAAAAAAAATCTATACATTTTTATGAGTTTTCATGCAATT---------TGTTAGGCCTTGGCCGATGAAAATGAATATGTTCGAGATACTGCTCTAAGAGCTGGGCAGAGAATCGTCAACATGTATGCCGATACTGCCATCACCCTTCTGCTTCCCGAACTGGAACGAGGACTGTTTGATGATAACTGGAGAATACGTTATAGTTCTGTTCAACTTTTGGGTGACCTGTTGTACAAAATTTCAGGTATGCGTAAATATGAAGCCTATAATTAAATATTTTCATCTGTGAAAATTTAAAAAGTCTTGATAAAATACAAACATTGA-------------------------------------------------------------------------
Nfurtivus_RaccoonMtn_N1026 -------------------------GTTTAAGGTTTAAGTGAAGTCATTGGTGGATTAGGAGTAGAAAAATTAAAATCCTTTATGCCGGAGATTATTGTCACAGCCGAGAGGATGGACATAGCACCTCATGTAAAGGACGGATACATAATGATGTTTATCTATTTACCGATGGTTTTCAAGAAAGAATTCACTCCCTATATTGGGCAGATAATCACGCCCATTCTAAAGGTATTACATATACTTCAAGCTCAATGTCTGTATTTTATCTAATCTTGGAAAATAATTGATAAAAAAAATCTATACATTTTTATGAGTTTTCATGCAATT---------TGTTAGGCCTTGGCCGATGAAAATGAATATGTTCGAGATACTGCTCTAAGAGCTGGGCAGAGAATCGTCAACATGTATGCCGATACTGCCATCACCCTTCTGCTTCCCGAACTGGAACGAGGACTGTTTGATGATAACTGGAGAATACGTTATAGTTCTGTTCAACTTTTGGGTGACCTGTTGTACAAAATTTCAGGTATGCGTAAATATGAAGCCTATAATTAAATATTTTCATCTGTGAAAATTTAAAAAGTCTTGATAAAA-------------------------------------------------------------------------------------
Ngeorgia_Sittons_N073 ------------------------------------------------------------------------------------------------------------------------------------------------------------------------------------------------------------------------------------------------------------------------------------GAAAATAATTGACAAAAAAATTCTGTACATTTTTACGAGTTTTCATGCAATTTCATTACTTTGTTAGGCCTTGGCCGATGAAAATGAATATGTTCGAGATACTGCTCTAAGGGCTGGGCAGAGAATCGTCAACATGTATGCGGATACTGCCATCACTCTTCTGCTTCCTGAACTGGAACGAGGACTATTTGATGATAACTGGAGAATACGTTATAGTTCTGTTCAACTTTTGGGTGACCTGTTGTACAAAATTTCAGGTATGCGTAAATATGAAGCCTATAATTAAACATTTGGATCTGTGAAAATTTAAGAAGTCTTGATAATACATAGTCCTTTATATATTA------------------------------------------------------------------
Ngertschi_CedarCreek_N351 TTTATTTGTAAATAATTTATATTCTGTTTTAGGTTTGAGTGAAGTCATTGGTGGATTAGGAGTAGAAAAATTAAAATCCTTTATGCCGGAGATTATTGTCACAGCCGAGAGGATGGACATAGCGCCTCATGTAAAGGACGGATACATAATGATGTTTATCTATTTACCAATGGTTTTCAAGAAAGAATTCACTCCCTATATTGGGCAGATAATCACTCCTATTCTAAAGGTATTTCACATACTTCAAGCTCAATGTTTGTATTTTATCTAGTCTT-GAAAAGAATTGAT-AAA-AATTCTAGACATTT---TGTGTTTACATGCAATTTCGTTATTTTGTTAGGCCTTAGCGGATGAAAATGAATATGTTCGAGATACTGCCTTAAGGGCTGGGCAGAGAATCGTCAACATGTATGCAGATACTGCCATCACCCTTCTGCTTCCCGAACTGGAACGAGGACTGTTTGATGATAACTGGAGAATACGTTATAGTTCTGTTCAACTGTTGGGTGACCTGTTGTACAAAATTTCAGGTATGCGTAAATATGAAGCCTAAAATTAAAAGTTTAGGTCTGTGAAAATTAAAAAAATCTTTGTAATGCATAGTCCTTTATATATTAATATAATAATTAAAATTAAAGGGAATTTGACTTATAATTAATTATTGGCAATAAATGTCTGGAACT
Ngertschi_FrenchBroad_N968 TTTATTTGTAAATAATTTATATTCTGTTTTAGGTTTGAGTGAAGTCATTGGTGGATTAGGAGTAGAAAAATTAAAATCCTTTATGCCGGAGATTATTGTCACAGCCGAGAGGATGGACATAGCGCCTCATGTAAAGGACGGATACATAATGATGTTTATCTATTTACCAATGGTTTTCAAGAAAGAATTCACTCCCTATATTGGGCAGATAATCACACCTATTCTAAAGGTATTTCACATACTTCAAGCTCAATGTTTGTATTTTATCTTGTCTT-GAAAATAATTGATAAAA-AAATCTATACATTTT-ATGAGTTTTCGTGCAATTT--------TGTTAGGCCTTGGCTGATGAAAATGAATATGTTCGAGATACTGCCTTAAGGGCTGGGCAGAGAATCGTCAACATGTATGCAGATACTGCCATCACCCTTCTGCTGCCCGAACTGGAACGAGGACTGTTTGATGATAACTGGAGAATACGTTATAGTTCTGTTCAACTGTTGGGTGACCTGTTGTACAAAATTTCAGGTATGCGTAAATATGAAGCCTAAAATTAAAAGTTTAGGTCTGTGAAAATTAAAAAAATCTTTGTAATGCATAGTCCTTTATATATTAATATAATAATTAAAATTATAGGGAATTTGACCTATAATTAATTATTGGCAATAAATGTCTGGAACT
Ngertschi_HickoryNutGap_N810 TTTATTTGTAAATAATTTATATTCTGTTTTAGGTTTGAGTGAAGTCATTGGTGGATTAGGAGTAGAAAAATTAAAATCCTTTATGCCGGAGATTATTGTCACAGCCGAGAGGATGGACATAGCGCCTCATGTAAAGGACGGATACATAATGATGTTTATCTATTTACCAATGGTTTTCAAGAAAGAATTCACTCCCTATATTGGGCAGATAATCACTCCTATTCTAAAGGTATTTCACATACTTCAAGCTCAATGTTTGTATTTTATCTAGTCTT-GAAAATAATTGATGAAA-AATTCTATACATTTT-ATGAGTTTTTGTGCAATTTCGTTATTTTGTTAGGCCTTAGCCGATGAAAATGAATATGTTCGAGATACTGCCTTAAGGGCTGGGCAAAGAATCGTCAACATGTATGCAGATACTGCCATCACCCTTCTGCTTCCCGAACTGGAACGAGGACTGTTTGATGATAACTGGAGAATACGTTATAGTTCTGTTCAACTGTTGGGTGACCTGTTGTACAAAATTTCAGGTATGCATAAATATGAAGCCTAAAATTAAAAGTTTAGGTCTGTGAAAATTTAAAAAATCTTTGTAATGCATAGTCCTTTTTATATTAATATAATAATTAAAATTAAAGAGAATTTGACCTATAATTAATTATTGGCAATAAATGTCTGGAACT
Nholsingeri_BrumleyCrk_N916 TTTATTTGTAAATTACTTATATTTTGTTTTAGGTTTAAGTGAAGTCATTGGTGGATTAGGAGTAGAAAAATTAAAATCCTTTATGCCAGAGATTATTGTCACAGCTGAGAGGATGGACATAGCCCCTCATGTAAAGGACGGATACATAATGATGTTTATCTATTTACCGATGGTTTTCAAGAAAGAATTCACTCCCTATATTGGGCAGATAATCACTCCCATTCTTAAGGTATTA--CTTACTTCAAGCTCAATGTTTGTATTTTATCTCGTCTTGGAAAATAATTGATAAAAAAAATCTGTACATTTTTATGAGTTTTCATGCAATTTCATTACTTTGTTAGGCCTTAGCCGATGAAAATGAATATGTTCGAGATACTGCCTTAAGGGCTGGGCAGAGAATTGTCAACATGTATGCAGATACTGCCATCACCCTTCTGCTTCCCGAACTGGAACGAGGACTGTTTGATGATAACTGGAGAATACGTTATAGTTCTGTTCAACTTCTGGGTGACCTGTTGTACAAAATTTCAGGTATGTGTAAATATGAAGCCTAAAATTAAAAGTTTAGGTCTGTGAAAATTTAAAAAATCTTGGTAATGCATAGTCCTTTATATATCAGTTTTCCGGACATTTTCAAATCGGACTTCGGATGTGGTTCGGTATCGGAAAAAAACTCCAAAAA--
Nholsingeri_PondCave_N541 TTTATTTGTAAATTACTTATATTTTGTTTTAGGTTTAAGTGAAGTCATTGGTGGATTAGGAGTAGAAAAATTAAAATCCTTTATGCCAGAGATTATTGTCACAGCTGAGAGGATGGACATAGCCCCTCATGTAAAGGACGGATACATAATGATGTTTATCTATTTACCGATGGTTTTCAAGAAAGAATTCACTCCCTATATTGGGCAGATAATCACTCCCATTCTTAAGGTATTA--CTTACTTCAAGCTCAATGTTTGTATTTTATCTCGTCTTGGAAAATAATTGATAAAAAAAATCTATACATTTTTATGAGTTTTCATGCAATTTCATTACTTTGTTAGGCCTTAGCCGATGAAAATGAATATGTTCGAGATACTGCCTTAAGGGCTGGGCAGAGAATTGTCAACATGTATGCAGATACTGCCATCACCCTTCTGCTTCCCGAACTGGAACGAGGACTGTTTGATGATAACTGGAGAATACGTTATAGTTCTGTTCAACTTTTGGGTGACCTGTTGTACAAAATTTCAGGTATGTGTAAATATGAAGCCTAAAATTAAAAGTTTAGGTCTGTGAAAATTTAAAAAATCTTGGTAATGCATAATCCTTTATATATCAGTTTTCCGGACATTTTCAAATTGGACTTTGGATGCAA-TCGGTACCGG-AAAAAACGCCAAAAA--
Njonesi_CaveSpringCave_N390 --------------------------------------------------------------------------------------------------------------------------CACCTCATGTAAAGGACGGATACATAATGATGTTTATCTATTTACCGATGGTTTTCAAGAAAGAATTCACTCCCTATATTGGGCAGATAATCACGCCCATTCTAAAGGTATTACACATACTTCAAGCTCAATGTTTGTATTTTATCTAGTCTTGGAAAATAATTGATA-TTTAATTCTATACATTTTTATGAGTTTTCATGCAATTTCATTACTTTCTTAGGCCTTGGCCGATGAAAATGAATATGTTCGAGATACTGCTCTAAGAGCTGGGCAGAGAATCGTCAACATGTATGCCGATACTGCCATCACTCTTCTGCTTCCTGAACTGGAACGAGGACTGTTTGATGATAACTGGAGAATACGTTATAGTTCTGTTCAACTTTTGGGTGACCTGTTGTACAAAATTTCAGGTATGCGTAAATATGAAGCCTATAATTAAATATTTGTATCTGTGACAATTTAAAAAGTCTTGATAAAACA--GTCCTTTATA-----------------------------------------------------------------------
Nlowderi_upperFiresCreek_N820 -----------------------------------------------------------------------------------------------------------------------------------------------------------------------------------------------------------------------------------AGGTATTACACATACTTCAAGCTCAATGTTTGTATTTTATCTAGTCTTGGAAAATAACTGATA-AAAAAATCTATACATTTTTATGAGTTTTCATGCAATTTCATTACTTTGTTAGGCCTTGGCCGATGAAAATGAATATGTTCGAGATACTGCTCTAAGAGCTGGGCAGAGAATCGTCAACATGTATGCCGATACTGCCATCACTCTTCTGCTTCCCGAACTGGAACGAGGACTGTTTGATGATAACTGGAGAATACGTTATAGTTCTGTTCAACTTTTGGGTGACCTGTTGTACAAAATTTCAGGTATGCATAAATATGAAGCCTATAGTTAAATATTTGCATCTTTGAAAATTTAAAAAGTCTTGATAAAACATAGTCCTTTATATATTAT-----------------------------------------------------------------
Nlula_LulaFallsCave_G2084 TTTATTTGTAAATAACTTATATTTTGTTTTAGGTTTAAGTGAAGTCATTGGTGGATTAGGAGTAGAAAAATTAAAATCCTTTATGCCGGAGATTATTGTCACAGCCGAGAGAATGGACATAGCACCTCATGTAAAGGACGGATATATAATGATGTTTATCTATTTACCGATGGTTTTCAAGAAAGAATTCACTCCCTATATTGGGCAGATAATCACGCCCATTCTAAAGGTATTACACATACTTCGAGCTCAATGTTTGTATTTTATCTAGTCTTGGAAAATAATTGATAAAAAAATTCTGTACTTTTTTATGAGTTTTCATGCAACTTCATTACTTTGTTAGGCCTTGGCCGATGAAAATGAATATGTTCGAGATACTGCTCTAAGGGCTGGGCAGAGAATCGTCAACATGTATGCAGATACTGCCATCACTCTTCTGCTTCCGGAACTGGAACGGGGACTGTTTGATGATAACTGGAGAATACGTTATAGTTCTGTTCAACTTTTGGGTGACCTGTTGTACAAAATTTCAGGTATGCGTAAATATGAAGCCTATAATTAAACATTTGGATCTGTGAAAATTTAAGAAGTCTTGATAATACATACTCCTTTATATATTATATATATATATATATATATATGAAGTTTTGGCTTTGTCTGCCACTTGGTTGTAAGTGTAATAA---
Nmimus_NealsSink_N329 TTTGTTTGTAAATAACTTATATTTTGTTTTAGGTTTAAGTGAAGTCATTGGTGGATTAGGAGTAGAAAAATTAAAATCCTTTATGCCGGAGATTATTGTCACAGCTGAGAGGATGGACATAGCACCTCATGTAAAGGATGGATACATAATGATGTTTATCTATTTACCGATGGTTTTCAAGAAAGAATTCACTCCCTATATTGGACAGATAATCACTCCCATTCTAAAGGTATTACACTTACTTCAAGCTCAATGTTTGTATTTTATCTCGTCTTGGAAAATAATTGATAAAA-AAATCTATACATTTTTATGAGTTTTCATGCAATTTCATTACTTTGTTAGGCCTTAGCCGATGAAAATGAATATGTTCGAGATACTGCCTTAAGGGCTGGGCAGAGAATTGTCAACATGTATGCAGATACTGCCATCACCCTTCTGCTTCCCGAACTGGAACGAGGACTGTTTGATGATAACTGGAGAATACGTTATAGTTCTGTTCAACTTTTGGGTGATCTGTTGTACAAAATTTCAGGTATGCGTAAATATGAAGCCTAAAATTAAAAGTTTAGGTCTGTGAAAATTTAAAAAATCTTGATAATGTATAGTCCTTTATATATTAATATAATAATTAAAATTAAAGAGAATTTGACCTATAATTAATTATTGGCAATAAATGTCTGGAACT
Nmimus_Straleys_N625 TTTGTTTGTAAATAACTTATATTTTGTTTTAGGTTTAAGTGAAGTCATTGGTGGATTAGGAGTAGAAAAATTAAAATCCTTTATGCCAGAGATTATTGTCACAGCTGAGAGGATGGACATAGCACCTCATGTAAAGGATGGATACATAATGATGTTTATCTATTTACCGATGGTTTTCAAGAAAGAATTCACTCCCTATATTGGACAGATAATCACTCCCATTCTAAAGGTAATTCACTTACTTCAAGCTCAATGTTTGTA-TTTATCTCATCTTGGAAAATAATTGATAAAAAGAATCTATACATTTTTATGAGTTTTCATGCAATTTCATTACTTTGTTAGGCCTTAGCCGATGAAAATGAATATGTTCGAGATACTGCCTTAAGGGCTGGGCAGAGAATTGTCAACATGTATGCAGATACTGCCATCACCCTTCTGCTTCCCGAACTGGAACGAGGACTGTTTGATGATAACTGGAGAATACGTTATAGTTCTGTTCAACTTTTGGGTGACCTGTTGTACAAAATTTCAGGTATGCGTAAATATGAAGCCTAAAATTAAAAGTTTAGGTCTGTGAAAATTTAAAAAATCTTGATAATGTATAGTCCTTTATATATTAATATAATAAATAAAATTAAAGAGAATTTGACCTATAATTAATTATTGGCAATAAATGTCTGGAACT
Nnasicus_CaneyFork_N171 TTTATTTGTAAATAACTTATATTCTGTTTTAGGTTTAAGTGAAGTCATTGGTGGATTAGGAGTAGAAAAATTAAAATCCTTCATGCCGGAGATTATTGTCACAGCCGAGAGGATGGACATAGCACCTCATGTAAAAGACGGATACATAATGATGTTTATCTATTTACCGATGGTTTTCAAGAAAGAATTCACTCCCTATATTGGACAGATAATCACCCCCATTCTAAAGGTATTTCACATACTTCAAGCTCAATGTTTGTATTTCATCTAGTCTTG--AAATAATTGATAAAAAAATTCTACACATTTTCATGAGTTTTCGTGCAATTT--------TGTTAGGCCTTGGCCGATGAAAATGAATATGTTCGAGATACTGCCTTAAGGGCCGGACAGAGAATCGTCAACATGTATGCAGATACTGCCATCACTCTTCTGCTTCCCGAACTGGAACGAGGACTGTTTGATGATAACTGGAGAATACGTTATAGTTCCGTTCAACTGTTGGGTGACCTGCTGTACAAAATTTCAGGTATGCGTAAATCTGAAGCCTAAAATTAAAAGTTTAGGTCTGTGAAAATTTAAAAAATCTTGGTAATGCATAGTCCTTTATATATTAATATAATAATTAAAATTAGATAGAATTTGATCTATAATTAACTATTGGCAATAAATGTCTGGAACT
Npaynei_Grindstaff_N646 --------------------------------------------------------------------------------------------------TCACAGCTGAGAGGATGGACATAGCACCTCATGTAAAGGATGGATACATAATTATGTTTATCTATTTACCGATGGTTTTCAAGAAAGAATTCACTCCCTATATTGGACAGATAATCACTCCCATTCTAAAGGTATTACACTTACTTCAAGCTCAATGTTTGTATTTTATCTCGTCTTGGAAAAGAATTGATAAAATAAATCTATACATTTTTACGAGTTTTCATGCAATTTCATTACTTTGTTAGGCCTTAGCCGATGAAAATGAATATGTTCGAGATACTGCCTTAAGGGCTGGGCAGAGAATTGTCAACATGTATGCAGATACTGCCATCACCCTTCTGCTTCCCGAACTGGAACGAGGACTGTTTGATGATAACTGGAGAATACGTTATAGTTCTGTTCAACTTTTGGGTGACCTGTTGTACAAAATTTCAGGTATGCGTAAATATGAAGCCTAAAATTAAAAGTTTAGGTCTTTGAAAATTTCAAAAATCTTGGTAATGCATAGTCCTTTATATATTAATATAATAATTAAAATTAAAGAGAATTTGACCTATAATTAATTATTGGCAATAAATGTCTGGAACT
Npaynei_NorrisDamCave_N348 -------------------------------------------GTCATTGGTGGATTAGGAGTAGAAAAATTAAAATCCTTTATGCCGGAGATTATTGTCACAGCTGAGAGGATGGACATAGCACCTCATGTAAAGGATGGATACATAATGATGTTTATCTATTTACCGATGGTTTTCAAGAAAGAATTCACTCCCTATATTGGACAGATAATCACTCCCATTCTAAAGGTATTACACTTACTTCAAGCTCAATGTTTGTATTTTACCTCGTCTTGGAAAAGAATTGATAAAA-AAATCTATACATTTTTATGAGTTTTCATGCAATTTCATTACTTTGTTAGGCCTTAGCCGATGAAAATGAATATGTTCGAGATACTGCCTTAAGGGCTGGGCAGAGAATTGTCAACATGTATGCAGATACTGCCATCACCCTTCTGCTTCCCGAACTGGAACGAGGACTGTTTGATGATAACTGGAGAATACGTTATAGTTCTGTTCAACTTTTGGGTGACCTGTTGTACAAAATATCAGGTATGCGTAAATATGAAGCCTAAAATTAAAAGTTTAGGTCTGTGAAAATTTAAAAATTTTTGATAATGCATAGTCCTTTATATATTAATATAATAATTAAAATTAAAGAGAATTTGACCTATAATTAATTATTGGCAATATATGTCTGGAACT
Npaynei_UnakaMtns_N943 TTTATTTGTAAATAACTTATATTTTGTTTTAGGTTTGAGTGAAGTCATCGGTGGATTAGGAGTAGAAAAATTAAAATCCTTTATGCCGGAGATTATTGTCACAGCTGAGAGGATGGACATAGCACCTCATGTAAAGGATGGATACATAATGATGTTTATCTATTTACCGATGGTTTTCAAGAAAGAATTCACTCCCTATATTGGACAGATAATCACTCCCATTCTAAAGGTATTACACTTACTTCAAGCTCAATGTTTGTATTTTATCTCGTCTTGGAAAATAATTGATAAAAAAAATCTATACATTTTTACGAGTTTTCATGCAATTTCATTACTTTGTTAGGCCTTAGCCGATGAAAATGAATATGTTCGAGATACTGCCTTAAGGGCTGGGCAAAGAATTGTCAACATGTATGCGGATACTGCCATCACCCTTCTGCTTCCCGAACTGGAACGAGGACTGTTTGATGATAACTGGAGAATACGTTATAGTTCTGTTCAACTTTTGGGTGACCTGTTGTACAAAATTTCAGGTATGCATAAATATGAAGCCTAAAATTAAAAGTTTAAA--AGTGGAAATTTAAAAAATCTTGATAATGCATAGTCCTTTATATATTAATATAATAATTAAAATTAAAGAGAATTTGACCTATAATTAATTATTGGCAATAAATGTCTGGAACT
Npecki_HaskellSims_G3697 -------------------------------------------GTCATTGGTGGATTGGGAGTAGAAAAGTTAAAATCCTTTATGCCGGAGATTATCATCACGGCCGAGAGGATGGACATAGCACCTCATGTAAAGGACGGATACATAATGATGTTTATCTATTTACCGATGGTTTTCAAGAAAGAATTCACTCCCTATATTGGGCAGATAATCACTCCCATTCTAAAGGTATTACACATACTTCAAGCTCAATGTTTGTATTTTATCTAGTCTTGGAAAATAATCAATAAAAAAATTCTTTTCATTTT-ATGAGGTTTCATGCAATTTTGTTATTTTGTTAGGCCTTAGCCGATGAAAATGAATATGTTCGAGATACTGCTTTAAGGGCTGGGCAGAGAATCGTCAACATGTATGCGGATACTGCCATCACTCTTCTGCTTCCCGAACTGGAACGAGGGCTGTTTGATGATAACTGGAGAATACGCTATAGTTCCGTTCAACTTTTGGGTGACCTGTTGTACAAAATATCAGGTATGCGTAAATATGAAGCCTAAAATTAAAAGTTTGGGTCTGTGAAAAAGTTAAAAGTTTTAATAATACACAGTTCTTATTAT---------------------AGAGAAAATTGTA------------TGGTGACAATGAATGTCCAAGATT
Npecki_HurricaneMazeCave_G2100 TTTGTTAGTAAATAACTTATATTCTGTTTTAGGTTTAAGTGAAGTCATTGGTGGATTGGGAGTAGAAAAGTTAAAATCCTTTATGCCGGAGATTATCGTCACGGCCGAGAGGATGGACATAGCACCTCATGTAAAGGACGGATACATAATGATGTTTATCTATTTACCGATGGTTTTCAAGAAAGAATTCACTCCCTATATTGGGCAGATAATCACTCCCATTCTAAAGGTATTACACATACTTCAAGCTCAATGTTTGTATTTTATCTAGTCTTGGGAAATAATCGATAAAAAAATTCTTTTCATTTT-ATGAGGTTTCATGCAATTTCGTTATTTTGTTAGGCCTTAGCCGATGAAAATGAATATGTTCGAGATACTGCTTTAAGGGCTGGGCAGAGAATCGTCAACATGTATGCGGATACTGCCATCACTCTTCTGCTTCCCGAACTGGAACGAGGGCTGTTTGATGATAACTGGAGAATACGTTATAGTTCCGTTCAACTTTTGGGTGACCTGTTGTACAAAATATCAGGTATGCGTAAATATGAAGCCTAAAATTAAAAGTTTGGGTCTGTGAAAAATTAAAAAGTTTTAATAATACACAGTTCTTATTAT---------------------AGAGAAAATTGTA------------TGGTGACAATTAATGTCCAAGATT
Nperlakyi_SChimneys_N1079 ---------------------------------------------------------------------------------------------------------------------------------------------------------------------------------------------------------------------------------------------------------------------------------------------------------------------------------TGCAATTTCATTACTTTGTTAGGCCTTGGCCGATGAAAATGAATATGTTCGAGATACTGCTCTAAGAGCTGGGCAGAGAATCGTCAACATGTATGCCGATACAGCCATCACTCTTCTGCTTCCCGAACTGGAACGAGGACTGTTTGATGATAACTGGAGAATACGTTATAGTTCTGTTCAACTTTTGGGTGACCTGTTGTACAAAATTTCAGGTATGCGTAAATATGAAGCCTATAATTAAATATTTGCATCTTTGAAAATTTAAAAAGTCTTGATAAAACATAGTCCAT--------------------------ATATGAAGTTTTGGCTTTGTCTGCCATTTGGTCGTAAATCTATTAAAGT
Nperlakyi_SChimneys_N1080 --------------------------------------------------------------------------------------------------------------------------------------------------------------------------------------------------------------------------------------------------------------------------------------AAATAATTGAT--AAAAATTCTATACATTTTTATGAATTTTCATGCAATTTCATTACTTTGTTAGGCCTTGGCCGATGAAAATGAATATGTTCGAGATACTGCTCTAAGAGCTGGGCAGAGAATCGTCAACATGTATGCCGATACTGCCATCACTCTTCTGCTTCCCGAACTGGAACGAGGACTGTTTGATGATAACTGGAGAATACGTTATAGTTCTGTTCAACTTTTGGGTGACCTGTTGTACAAAATTTCAGGTATGCGTAAATATGAAGCCTATAATTAAATATTTGCATCTTTGAAAATTTAAAAAGTCTTGATAAAACAT----------------------------------------------------------------------------------
Nreclusus_Clingmans_N252 ----------------------------TTAGGTTTAAGTGAAGTCATTGGTGGATTAGGAGTAGAAAAATTAAAATCCTTCATGCCGGAGATTATTGTCACAGCCGAGAGGATGGACATAGCACCTCATGTAAAGGACGGATACATAATGATGTTTATCTATTTACCGATGGTTTTCAAGAAAGAATTCACTCCCTATATTGGGCAGATAATCACACCTATTCTAAAGGTATTACACATACTTCAAGCTCAATGTTTGTATTTTATCTAGTCTTGGAAAATAATTGATAAAAAAATTCTACACATTTTTATGAGTTTTCATGCAATTTCATTACTTTGTTAGGCCTTGGCCGATGAAAATGAATATGTTCGAGATACTGCTCTAAGAGCTGGGCAGAGAATCGTCAACATGTATGCAGATACTGCCATCACTCTTCTGCTTCCCGAACTGGAACGAGGACTGTTTGATGATAACTGGAGAATACGTTATAGTTCTGTTCAACTTTTGGGTGACCTGTTGTACAAAATTTCAGGTATGTGTAAATATGAAGCCTATAATTGAATATTTGAATCTGTAAAAATTTAAAAAGTCTTGATAATACATAGTCCTTGATATATTATATATA-----------ATATGAAGTTTTGGCTTTGTCTGTCGCTTGGTCGTAAATGTATTAAAGT
Nreclusus_Newfound_N259 TTTATTTGTAAATAACTTATATTTTGTTTTAGGTTTAAGTGAAGTCATCGGTGGATTAGGAGTAGAAAAATTAAAATCCTTCATGCCGGAGATTATTGTCACAGCCGAGAGGATGGACATAGCACCTCATGTAAAGGACGGATACATAATGATGTTTATCTATTTACCGATGGTTTTCAAGAAAGAATTCACTCCCTATATTGGGCAGATAATCACGCCCATTCTAAAGGTATTACACATACTTCAAGCTCAATGTTTGTATTTTATCTAGTCTTGGAAAATAATTGATAAAAAAATTCTATACATTTTTATGAATTTTCATGCAATTTCATTACTTTGTTAGGCCTTGGCTGATGAAAATGAATATGTTCGAGATACTGCTCTAAGAGCTGGGCAGAGAATCGTCAACATGTATGCAGATACTGCCATCACTCTTCTGCTTCCCGAACTGGAACGAGGACTGTTTGATGATAACTGGAGGATACGTTATAGTTCTGTTCAACTTTTGGGTGACCTGTTGTACAAAATTTCAGGTATGCATAAATACGAAGCCTATAATTAAATATTTGGATCTGTGAACATTTAAAAAGTCTTGATAATACATAGTCCTTTATATCTTATATAGATATATATATATATATGAAGTTTTGGATTTGTCTGTCGCTTGGTCGTAAATGTATTAAAGT
Nreclusus_Noland_N1051 ---------------------------------------------------------------------------------------------------------------------------------------------------------------------------------------------------------------------------------------------------------------------------------------------------------------------------------TGCAATTTCATTACTTTGTTAGGCCTTGGCCGATGAAAATGAATATGTTCGAGATACTGCTCTAAGAGCTGGGCAGAGAATCGTCAACATGTATGCAGATACTGCCATCACTCTTCTGCTTCCCGAACTGGAACGAGGACTGTTTGATGATAACTGGAGAATACGTTATAGTTCTGTTCAACTTTTGGGTGACCTGTTGTACAAAATTTCAGGTATGCGTAAATACGAAGCCTATAATTAAATATTTGGATCTATGAAAATTTAAAAAGTCTTGATAATACATAGTCCTTTATATATTATATATATATATA-----ATATGAAGTTTTGGCTTTGTCTGTCGCTTGGTCGTAAATGTATTAAAGT
Nreclusus_Smokemont_N1020 ------TGTAAATAACTTATATTTTGTTTTAGGTTTAAGTGAAGTCATTGGTGGATTAGGAGTAGAAAAATTAAAATCCTTCATGCCGGAGATTATTGTCACAGCCGAGAGGATGGACATAGCACCTCATGTAAAGGACGGATACATAATGATGTTTATCTATTTACCAATGGTTTTCAAGAAAGAATTCACTCCCTATATTGGGCAGATAATCACTCCTATTCTAAAGGTATTACACATACTTCAAGCTCAATGTTTGTATTTTATCTAGTCTTGGAAAATAATTGATGAAAAAATTCTATACATTTTTATGAGTTTTCATGCAATTTCATTACTTTGTTAGGCCTTGGCTGATGAAAATGAATATGTTCGAGATACTGCTCTAAGAGCTGGGCAGAGAATCGTCAACATGTATGCAGATACTGCCATCACTCTTCTGCTTCCCGAACTGGAACGAGGACTGTTTGATGATAACTGGAGAATACGTTATAGTTCTGTTCAACTTTTGGGTGACCTGTTGTACAAAATTTCAGGTATGCATAAATACGAAGCCTATAATTAAATATTTGGATCTGTGAACATTTAAAAAGTCTTGATAATACATAGTCCTTTATATCTTATATATATATATA-----ATATGAAGTTTTGGATTTGTCTGTCGCTTGGTCGTAAATGTATTAAAGT
Nroanensis_IngramBranch_N926 TTTATTTGTAAATAACTTATATTTTGTTTTAGGTTTAAGTGAAGTCATTGGTGGATTAGGAGTAGAAAAATTAAAATCCTTTATGCCGGAGATTATTGTCACAGCTGAGAGGATGGACATAGCACCTCATGTAAAGGATGGATACATAATGATGTTTATCTATTTACCGATGGTTTTCAAGAAAGAATTCACTCCCTATATTGGACAGATAATCACTCCCATTCTAAAGGTATTACACTTACTTCAAGCTCAATGTTTGTCTTTTATCTCGTCTTGGAAAATAATTGATAAAATAAATCTATACATTTTTACGAGTTTTCATGCAATTTCATTACTTTGTTAGGCCTTAGCCGATGAAAATGAATATGTTCGAGATACTGCCTTAAGGGCTGGGCAGAGAATTGTCAACATGTATGCAGATACTGCCATCACCCTTCTGCTTCCCGAACTGGAACGAGGACTGTTTGATGATAACTGGAGAATACGTTATAGTTCTGTTCAACTTTTGGGTGACCTGTTGTACAAAATTTCAGGTATGCGTAAATATGAAGCCTAAAATTAAAAGTTTAGGTCTGTGAAAATTTAAAAAATCTTGATAATGCATAGTTCTTTATATATTAATATAATAATTAAAATTAAAGAGAATTTGACCTATAATTAATTATTGGCAATAAATGTCTGGAACT
Nroanensis_N_CarversGap_N928 TTTATTTGTAAATAACTTATATTTTGTTTTAGGTTTAAGTGAAGTCATTGGTGGATTAGGAGTAGAAAAATTAAAATCCTTTATGCCGGAGATTATTGTCACAGCTGAGAGGATGGACATAGCACCTCATGTAAAGGACGGATACATAATGATGTTTATCTATTTACCGATGGTTTTCAAGAAAGAATTCACTCCCTATATTGGACAGATAATCACTCCCATTCTAAAGGTATTACACTTACTTCAAGCTCAATGTTTGTATTTTATCTCGTCTTGGAAAATAATTGATAAAAAAAATCTATACATTTTTATGAGTTTTCATGCAATTTCATTACTTTGTTAGGCCTTAGCCGATGAAAATGAATATGTTCGAGATACTGCCTTAAGGGCTGGGCAGAGAATTGTCAACATGTATGCAGATACTGCCATCACCCTTCTGCTTCCCGAACTGGAACGAGGACTGTTTGATGATAACTGGAGAATACGTTATAGTTCTGTTCAACTCTTGGGTGACCTGTTGTACAAAATTTCAGGTATGCGTAAATATGACGCCTAAAATTAAAAGTTTAGGTCTGTGAAAATTTAAAAAATCTTGATAATGCATGGTCCTTTATATATTAATATAATAATTAAAATTAAAGAGAATTTGACCTATAATTAATTATTGGCAATAAATGTCTGGAACT
Nroanensis_RoanHighBluff_N762 TTTATTTGTAATTAACTTATATTTTGTTTTAGGTTTAAGTGAAGTCATTGGTGGATTAGGAGTAGAAAAATTAAAATCCTTTATGCCGGAGATTATTGTCACAGCTGAGAGGATGGACATAGCACCTCATGTAAAGGACGGATACATAATGATGTTTATCTATTTACCGATGGTTTTCAAGAAAGAATTCACTCCCTATATTGGACAGATAATCACTCCCATTCTAAAGGTATTACACTTACTTCAAGCTCAATGTTTGTATTTTATCTCGTCTTGGAAAATAATTGATAAAATAAATCTATACATTTTTATGAGTTTTCATGCAATTTCATTACTTTGTTAGGCCTTAGCCGATGAAAATGAATATGTTCGAGATACTGCCTTAAGGGCTGGGCAGAGAATTGTCAACATGTATGCAGATACTGCCATCACCCTTCTGCTTCCCGAACTGGAACGAGGACTGTTTGATGATAACTGGAGAATACGTTATAGTTCTGTTCAACTTTTGGGTGACCTGTTGTACAAAATTTCAGGTATGCGTAAATATGAAGCCTAAAATTAAAAGTTTAGGTCTGTGAAAATTTAAAAAATCTTGATAATGCATAGTCCTTTATATATTAATATAATAATTAAAATTAAAGAGAATTTGACCTGTAATTAATTATTGGCAATAAATGTCTGGAACT
Nsheari_BaldRiver_N1168 TTTATTTGTAAATAACTTATATTTTGTTTTAGGTTTAAGTGAAGTCATTGGTGGATTAGGAGTAGAAAAATTAAAATCCTTCATGCCGGAGATTATTGTGACAGCCGAGAGGATGGACATAGCACCTCATGTAAAGGACGGATACATAATGATGTTTATCTATTTACCGATGGTTTTCAAGAAAGAATTCACTCCCTATATTGGGCAGATAATCACTCCCATTCTAAAGGTATTACACATACTTCAAGCTCAATGTTTGTATTTTATCTAGTCTTGGAAAATAATTGATA-AAAAATTCTATACATTTTTATGAGTTTTCATGCAATTTCATCACTTTGTTAGGCCTTGGCCGATGAAAATGAATATGTTCGAGATACTGCTCTAAGAGCTGGGCAGAGAATCGTCAACATGTATGCAGATACTGCCATCACTCTTCTGCTTCCCGAACTGGAACGAGGACTGTTTGATGATAACTGGAGAATACGTTATAGTTCTGTTCAACTTTTGGGTGACCTGTTGTACAAAATTTCAGGTATGCGTAAACATGAAGCCTATAATTAAATATTTGCATCTGTGAAAATTTAAAAAGTCTTGAGA---------------TATATTA------------------------------------------------------------------
Nsheari_Cohutta_N826 --TATTTGTAAATAACTTATATTTTGTTTTAGGTTTAAGTGAAGTCATTGGTGGATTAGGAGTAGAAAAATTAAAATCCTTTATGCCGGAGATTATTGTGACAGCCGAGAGGATGGACATAGCACCTCATGTAAAGGACGGATACATAATGATGTTTATCTATTTACCGATGGTTTTCAAGAAAGAATTCACTCCCTATATTGGGCAGATAATCACTCCCATTCTAAAGGTATTACTCATACTTCAAGCTCAATGTTTGTATTTTATCTAGTCTTGCAAAATAATTGATAAAAAAATTCTATATATTTTTATGAGTTTTCATGCAATTTCATTACTTTGTTAGGCCTTGGCCGATGAAAATGAATATGTTCGAGATACTGCTCTAAGAGCTGGGCAGAGAATCGTCAACATGTATGCAGATACTGCCATCACCCTTCTGCTTCCCGAACTGGAACGAGGACTGTTTGATGATAACTGGAGAATACGTTATAGTTCTGTTCAACTTTTGGGTGACCTGTTGTACAAAATTTCAGGTATGTGTAAATATGAAGCCTATAATTAAATATTCGCATCTGTGAAAATTTAAGAAGTCTTGATAAAACATAGTCCTTTATATATTAT-----------------------------------------------------------------
Nsheari_JoyceKilmer_N092 ----------------------------------------------------------------------------------------------------------GAGAGGATGGACATAGCACCTCATGTAAAGGACGGATACATAATGATGTTTATCTATTTACCGATGGTTTTCAAGAAAGAATTCACTCCCTATATTGGGCAGATAATCACTCCCATTCTAAAGGTATTACACATACTTCAAGCTCAATGTTTGTATTTTATCTAGTCTTGCAAAATAATTGAT--AAAAATTCTATACATTTTTATGAGTTTTCATGCAATTTCATTACTTTGTTAGGCCTTGGCCGATGAAAATGAATATGTTCGAGATACTGCTCTAAGAGCTGGGCAGAGAATCGTCAACATGTATGCAGATACTGCCATCACTCTTCTGCTTCCCGAACTGGAACGAGGACTGTTTGATGATAACTGGAGAATACGTTATAGTTCTGTTCAACTTTTGGGTGACCTGTTGTACAAAATTTCAGGTATGCGTAAACATGAAGCCTATAATTAAATATTTGCATCTGTGAAAATTTAAAAAGTCTTGATAAAACATAGTCCTTTATAT----------------------------------------------------------------------
Nsilvanus_Elijay_N395 TTTATTTGTGAATAACTTATATTTTGTTTTAGGTTTAAGCGAAGTCATTGGTGGATTAGGAGTAGAAAAATTAAAATCCTTTATGCCGGAGATTATTGTCACAGCCGAGAGGATGGACATAGCACCTCATGTAAAGGACGGATACATAATGATGTTTATCTATTTACCGATGGTTTTCAAGAAAGAATTCACTCCCTATATTGGGCAGATAATCACGCCCATTCTAAAGGTATTACACATACTTCAAGCTCAATGTTTGTATTTTATCTAGTCTCGGAAAATAATTGATAAAAAAATTCTATACATTCTTATGAATTTTCATACAATTTCATTACTCTGTTAGGCCTTGGCCGATGAAAATGAATATGTTCGAGATACTGCTCTAAGGGCTGGGCAGAGAATCGTCAACATGTATGCAGATACTGCCATCACTCTTCTGCTTCCCGAACTGGAACGAGGACTGTTTGATGATAACTGGAGAATACGTTATAGTTCTGTTCAACTTTTGGGTGACCTGTTGTACAAAATTTCAGGTATGCGTAAATATGAAGCCTATAATTAAATATTTGGATCTGTGAAAATTTAAAAAGTCTTGATAATACATATCTCTCTATATATTATATATATATATACACACATATATAATTTTCTGTACGTGTGTTTGT------------CACCAAACT
Nsilvanus_GermanyCove_N1017 -------------------------------------------------------------------------------------------------------------------------------------------GGATACATAATGATGTTTATCTATTTACCGATGGTTTTCAAGAAAGAATTCACTCCCTATATTGGGCAGATAATCACGCCCATTCTAAAGGTATT-----TACTTCAAGCTCAATGTTTGTATTTTATCTAGTCTCGGAAAATAATTGATAAAAAAATTCTATACATTCTTATGAATTTTCATGCAATTTCATTACTCTGTTAGGCCTTGGCCGATGAAAATGAATATGTTCGAGATACTGCTCTAAGAGCTGGGCAGAGAATCGTCAACATGTATGCGGATACTGCCATCACTCTTCTGCTTCCCGAACTGGAACGAGGACTGTTTGATGATAACTGGAGAATACGTTATAGTTCTGTTCAACTTTTGGGTGACCTGTTGTACAAAATTTCAGGTATGTGTAAATATGAAGCCTATAATTAAATATTTGGATCTGTAAAAATTTAAAAAGTCTTGATAATACATATTCCTTTATATATTATATATATATATATATA--------------------------------------------------
Nsilvanus_HeboMtn_N1029 ---ATTTGTAAATAACTTATATTTTGTTTTAGGTTTAAGCGAAGTCATTGGTGGATTAGGAGTAGAAAAATTAAAATCCTTTATGCCGGAGATTATTGTCACAGCCGAGAGGATGGACATAGCACCTCACGTAAAGGACGGATACATAATGATGTTTATCTATTTACCGATGGTTTTCAAGAAAGAATTCACTCCCTATATTGGGCAGATAATCACACCCATTCTAAAGGTATTACACGTACTTCAAGCTCAATGTTTGTATTTTATCTTGTCTCGGAAAATAATTGATAAAAAAATTCTATACATTCTTATGAATTTTCATGCAATTTCATTACTCTGTTAGGCCTTGGCCGATGAAAATGAATATGTTCGAGATACTGCTCTAAGAGCTGGGCAGAGAATCGTCAACATGTATGCGGATACTGCCATCACTCTTCTGCTTCCCGAACTGGAACGAGGACTGTTTGATGATAACTGGAGAATACGTTATAGTTCTGTTCAACTTTTGGGTGACCTGTTGTACAAAATTTCAGGTATGCATAAATATGAAGCCTATAATTAAATATTTGGATCTGTGAAACTTTAAAAAGTCTTG-------------------------------------------------------------------------------------------
Nstupkai_BlowholeWOS_N285 TTTATTTGTAAATAACTTATATTTTGTTTTAGGTTTAAGTGAAGTCATTGGTGGATTAGGAGTAGAAAAATTAAAATCCTTTATGCCGGAGATTATTGTCACAGCCGAGAGGATGGACATAGCACCTCATGTAAAGGACGGATACATAATGATGTTTATCTATTTACCAATGGTTTTCAAGAAAGAATTCACTCCCTATATTGGGCAGATAATCACTCCTATTCTAAAGGTATTACAAATACTTCAAGCTCAATGTTTGTATTTTATCTAGTCTTGGAAAATTATTGATAATAAAATTCTATACATTTTTATGAGTTTTCATGCAATTTCATTACTTTGTTAGGCCTTGGCCGATGAAAATGAATATGTTCGAGATACTGCTCTAAGAGCTGGGCAGAGAATCGTCAACATGTATGCAGATACTGCCATCACTCTTCTGCTTCCCGAACTAGAACGAGGACTGTTTGATGATAACTGGAGAATACGTTATAGTTCTGTTCAACTTTTGGGTGACCTGTTGTACAAAATTTCAGGTATGCGTAAATACGAAGCCTATAATTAAATATTTGGATCTGTGAAAATTTAAAAAGTCTTGATAATACATAGTCCTTTATATA---------------------------------------------------------------------
Nstupkai_Blowing_N356 -----------------------------------------------------GATTAGGAGTAGAAAAATTAAAATCCTTCATGCCAGAGATTATTGTCACAGCCGAGAGGATGGACATAGCACCTCATGTAAAGGACGGATACATAATGATGTTTATCTATTTACCGATGGTTTTCAAGAAAGAATTCACTCCCTATATTGGGCAGATAATCACGCCCATTCTAAAGGTATTACACATACTTCAAGCTCAATGTTTGCATTTTATCTAGTCTTGGAAAATAATTGATAAAAAAATTCTATGCATATTTATGAGTTTTCATGCAATTTCATTACTTTGTTAGGCCTTGGCCGATGAAAATGAATATGTTCGAGATACTGCTCTAAGAGCTGGGCAGAGAATCGTCAACATGTATGCAGATACTGCCATCACTCTTCTGCTTCCCGAACTGGAACGAGGACTGTTTGATGATAACTGGAGAATACGTTATAGTTCTGTTCAACTTTTGGGTGACCTGTTGTACAAAATTTCAGGTATGCGTAAATACGAAGCTTATAATTAAATATTTGGATCTGTGAAAATTTAAAAAGTCTTGATAATACATAGTCCTTTATATAT--------------------------------------------------------------------
Nstupkai_LittleRiver_N293 TTTATTTGTAAATAACTTATATTTTGTTTTAGGTTTAAGTGAAGTCATTGGTGGATTAGGAGTAGAAAAATTAAAATCCTTTATGCCGGAGATTATTGTCACAGCTGAGAGGATGGACATAGCACCTCATGTGAAGGACGGATACATAATGATGTTTATCTATTTACCGATGGTTTTCAAGAAAGAATTCACTCCCTATATTGGGCAGATAATCACTCCTATTCTAAAGGTATTACACATACTTCAAGCTCAATGTTTGTATTTTGTCTAGTCTTGGAAAATAATTGATAAAAAAATTCTATACATTTTTATGAGTTTTCATGCAATTTCATTACTTTGTTAGGCCTTGGCCGATGAAAATGAATATGTTCGAGATACTGCTCTAAGAGCTGGGCAGAGAATCGTCAACATGTATGCAGATACTGCCATCACTCTTCTGCTTCCCGAACTGGAACGAGGACTGTTTGATGATAACTGGAGAATACGTTATAGTTCTGTTCAACTTTTGGGTGACCTGTTGTACAAAATTTCAGGTATGCATAAATACGAAGCCTATAATTAAATATTTGGATCTGTGAAAATTTAAAAAGTCTTGATAATACATAGTCCTTTATATAT--------------------------------------------------------------------
Nstygius_ObeLee_N0656 TTTATTAGTAAATAACTTATATTATGTTTCAGGTTTAAGTGAAGTCATTGGTGGCTTAGGAGTAGAAAAATTAAAATCCTTTATGCCGGAGATTATTGTCACAGCCGAGAGGATGGACATAGCACCTCATGTAAAGGACGGATACATAATGATGTTCATCTATTTACCGATGGTTTTCAAGAAGGAATTCACTCCCTATATTGGGCAGATAATCACTCCCATTCTAAAGGTATTACACATACTTCGAGCTCAATGTTTGTATTTTATCTAGTCTTGGAAAATAATCGAT----TTTTTCTATACATTTTTATGAGATTTCATGCAATTTTGTTATTTTGCTAGGCCTTAGCCGATGAAAATGAATATGTCCGAGATACTGCTTTGAGGGCTGGGCAGAGAATCGTCAACATGTATGCGGATACTGCCATCACCCTTCTGCTTCCCGAATTGGAACAAGGGCTGTTTGATGATAATTGGAGAATACGTTATAGTTCTGTTCAACTTTTGGGTGACCTCTTGTACAAAATATCAGGTATGCGTAAATACGAATCCTAAAATTAAAAGTTCGGGTGTATGAAAATTTAAAAAGTCTTGATAATACATAGTCCTTTTTATATTATAT---------------------------------------------------------------
Nstygius_RavenB_N1022 TTTATTAGTAAATAACTTATATTATGTTTCAGGTTTAAGTGAAGTCATTGGTGGCTTAGGAGTAGAAAAATTAAAATCCTTTATGCCGGAGATTATTGTCACAGCCGAGAGGATGGACATAGCACCTCATGTAAAGGACGGATACATAATGATGTTCATCTATTTACCGATGGTTTTCAAGAAGGAATTCACTCCCTATATTGGGCAGATAATCACTCCCATTCTAAAGGTATTACACATACTTCGAGCTCAATGTTTGTATTTTATCTAGTCTTGGAAAATAATCGATAAATTTCTTCTATACATTTTTATGAGATTTCATGCAATTTTGTTATTTTGCTAGGCCTTAGCCGATGAAAATGAATATGTCCGAGATACTGCTTTGAGGGCTGGGCAGAGAATCGTCAACATGTATGCGGATACTGCCATCACCCTTCTGCTTCCCGAATTGGAACAAGGGCTGTTTGATGATAATTGGAGAATACGTTATAGTTCTGTTCAACTTTTGGGTGACCTCTTGTACAAAATATCAGGTATGCGTAAATACGAATCCTAAAATTAAAAGTTCGGGTGTATGAAAATTTAAAAAGTCTTGATAATACATAGTCCTTTTTATATTATAT---------------------------------------------------------------
Ntempletoni_BaldMtns_N950 TTTATTTGTAAATAACTTATATTCTGTTTTAGGTTTAAGTGAAGTCATTGGTGGATTAGGAGTAGAAAAATTAAAATCCTTTATGCCGGAGATTATTGTCACAGCCGAGAGGATGGACATAGCGCCTCATGTAAAGGACGGATACATAATGATGTTTATCTATTTACCAATGGTTTTCAAGAAAGAATTCACTCCCTATATTGGGCAGATAATCACTCCTATTCTAAAGGTATTTCACATACTTCAAACTCAATGTTTGTATTTTATCTAGTCTT-GAAAATAATTGAT-AAA-AATTCTATACATTTT-ATGAGTTTTCATGCAATTTTGTTATTTTGTTAGGCCTTAGCCGATGAAAATGAATATGTTCGAGATACTGCCTTAAGGGCTGGGCAGAGAATCGTCAACATGTATGCAGATACTGCCATCACCCTTCTGCTTCCCGAACTGGAACGAGGACTGTTTGATGATAACTGGAGAATACGTTATAGTTCTGTTCAACTGTTGGGTGACCTGTTGTACAAAATTTCAGGTATACGTAAATATGAAGCCTAAAATTAAAAGTTTTGTTCTATGAAAATTTAAAAAATCTTTGTAATGCATAGTCCTTTATATATTAATATAATAATTAAAATTAAAGGGAATTTGACCTATAATTAATTTTGGACAATAAATGTCTGGAACT
Ntempletoni_ClarksCreek_N945 TTTATTTGTAAATAACTTATATTCTGTTTTAGGTTTAAGTGAAGTCATTGGTGGATTAGGAGTAGAAAAATTAAAATCCTTTATGCCGGAGATTATTGTCACAGCCGAGAGGATGGACATAGCGCCTCATGTAAAGGACGGATACATAATGATGTTTATCTATTTACCGATGGTTTTCAAGAAAGAATTCACTCCCTATATTGGGCAGATAATCACTCCTATTCTAAAGGTATTTCACATACTTCAAGCTCAATGTTTGTATTTTATCTAGTCTT-GAAAATAATTGAT-AAA-AATTCTATACATTTT-ATGAGTTTTCATGCAATTTTGTTATTTTGTTAGGCATTAGCCGATGAAAATGAATATGTTCGAGATACTGCCTTAAGGGCTGGGCAGAGAATCGTCAACATGTATGCAGATACTGCCATCACCCTTCTGCTTCCCGAACTGGAACGAGGACTGTTTGATGATAACTGGAGAATACGTTATAGTTCTGTTCAACTGTTGGGTGACCTGTTGTACAAAATTTCAGGTATACGTAAATATGAAGCCTAAAATTAAAAGTTTTGTTCTGTGAAAATTTAAAAAATCTTTGTAATGCATAGTCCTTTATATATTAATATAATAATTAAAATTAAAGGGAATTTGACCTATAATTAATTATGGACAATAAATGTCTGGAACT
Ntennessensis_IndianCave_N052 ------------------------------------------------------------------------------------------GATTATTGTCACAGCTGAGAGGATGGACATAGCACCTCATGTAAAGGACGGATACATAATGATGTTCATCTATTTACCGATGGTTTTCAAGAAAGAATTCACTCCCTATATTGGACAGATAATCACTCCCATTCTAAAGGTAATTCACTTACTTCAAGCCCAATGTTTGTATTTTATCTCGTCTTGGAAAATAATTGATAAAAAGAATCTATGCATTTTTATGAGTTTTCATGCAATTTCATTACTTTGTTAGGCCTTAGCCGATGAAAATGAATATGTTCGAGATACTGCCTTAAGGGCTGGACAGAGAATTGTCAACATGTATGCGGATACTGCCATCACCCTTCTGCTTCCCGAACTGGAACGAGGACTGTTTGATGATAACTGGAGAATACGTTATAGTTCTGTTCAACTTTTGGGTGACCTGTTGTACAAAATTTCTGGTATGCGTAAATATGTAGCCTAAAATTAAAAGTTCAGGTTTGTGAAAATTTAAAAAATCTTGGTAATGCATAGTCCTTTATATATTAATATAATAATTAAAATTAAAGAGAATTTGACCTATAATTAATTATTGGCAATAAA-----------
Ntennessensis_LittleStony_N645 TTTATTTGTAAATAACTTATATTTTGTTTTAGGTTTAAGTGAAGTCATTGGTGGATTAGGAGTAGAAAAATTAAAATCCTTTATGCCGGAGATTATTGTCACAGCTGAGAGGATGGACATAGCACCTCATGTAAAGGACGGATACATAATGATGTTTATCTATTTACCGATGGTTTTCAAGAAAGAATTCACTCCCTATATTGGACAGATAATCACTCCCATTCTAAAGGTATTA------CTTCAAGCTCAATGTTTGTATTTTATCTCGTCTTGGAAAATAATTGATAAAA--AATCTTTACATTTTTATGAGTTTTCATGCAATTTCATTACTTTGTTAGGCCTTAGCCGATGAAAATGAATATGTTCGAGATACTGCTTTAAGGGCTGGGCAGAGAATTGTCAACATGTATGCAGATACTGCCATCACCCTCCTGCTTCCCGAACTGGAACGAGGACTGTTTGATGATAACTGGAGAATACGTTATAGTTCTGTTCAACTTTTGGGTGACCTGTTGTACAAAATTTCAGGTATGCGTAAATATGAAGCCTAAAATTAAAAGTTTAGGTATGTGAAAATTTAAAAAATCTTGATAATGCATAGTCCTTTATATGTTAATATAATAATTAAAATTAAAGAGAATTTGACCTATAATTAATTATTGGCAATGAATGTCTGGAACT
Ntennessensis_Watauga_N1046 TTTATTTGTAAATAACTTATATTTTGTTTTAGGTTTAAGTGAAGTCATTGGTGGATTAGGAGTAGAAAAATTAAAATCCTTTATGCCGGAGATTATTGTCACAGCTGAGAGGATGGACATAGCACCTCATGTAAAGGATGGATACATAATGATGTTTATCTATTTACCGATGGTTTTCAAGAAAGAATTCACTCCCTATATTGGACAGATAATCACTCCCATTCTAAAGGTATTACACTTACTTCAAGCTCAATGTTTGTATTTTATCTCGTCTTGGAAAATAATTGATAAAA-AAATCTATACATTTTTATGAGTTTTCATGCAATTTCATTACTTTGTTAGGCCTTAGCCGATGAAAATGAATATGTTCGAGATACTGCCTTAAGGGCTGGGCAGAGAATTGTCAACATGTATGCAGATACTGCCATCACCCTTCTGCTTCCCGAACTGGAACGAGGATTGTTTGATGATAACTGGAGAATACGTTATAGTTCTGTTCAACTTTTGGGTGACCTGTTGTACAAAATTTCAGGTATGCGTAAATATGAAGCCTAAAATTAAAAGTTTAGGTCTGTGAAAATTTAAAAAATCTTGGTAATGCATAGTCCTTTATATATTAATATAATAATTAAAATTAAAGAGAATTTGACCTATAATTAATTATTGGCAATAAATGT-----ACT
