# Supplementary material for: ﻿New species in old mountains: integrative taxonomy reveals ten new species and extensive short-range endemism in Nesticus spiders (Araneae, Nesticidae) from the southern Appalachian Mountains
Source: Zookeys. 2023 Feb 3;1145:1–130. doi: 10.3897/zookeys.1145.96724 (PMC10208238; doi:10.3897/zookeys.1145.96724)
Supplement: Supplementary material 4 — Input alignments, analysis log files, and output tree files [file zookeys-1145-001_article-96724__-s004.zip › uce-2001439 (modified).phy]

 81 953
Narcheri_Cheaha_N023 TTGTGTTTTTCTCTTGGTTTTTATAGCAACTGAAGAAGCCCAGTGTATTTCATTCCTTTTCTTTGGTTTTTTAAA-----TTTTTAATG----TTTCAGTGTTTTTT----ATGGCTTTTTGTTTTGTATTACAGGTTGGTCAGCTGCGCGGCGATTCTGGTTTGTAATGTACATATATACAAATGGATTTTAAGGAAGGA-TTTTTTTATATGTAAAACTTGCAAAA--TGCAACAAAATGAGACATCAATGTGCTTAATTTGTCAATTCTAGTACCTTTTATGTCTTAAATTTAGTTGTGTACCTCTTTAAGTCTGTATACATTAAATTTTATCCAGGCGAGCCTTGAGTGATCCTCTGCCCGAGGTACGACTTGCAGCAGCAACAACTTTTGATAGTTTGCATTCAACAGTTGGTGTCAGAGCTCTAGATGACATTCTTCCTTCCCTTTTGCGGCAGTTGGTGAGAGAATGTCTTGTGA--AAACTTTATTC---------CAGAGCCATTTGTGATGGATTATGTAATGTACACAATAATTCTTTTCCAGAGCGATCCGAAACAATCCGAATATGCCCTGGATGGATTAAGACAAGTGATGGCTATTAAAAGTAAAGTTGTGCTGCCTTATCTTGTACCACAGGTAAGTTTAATCTCAAATATATAAATGTGTGTGAATATTAATTTAAGGGTGGTTGCAGAGGAGGAAGGGGAAAAAGTC--ATGCATGTGCCCTTCTGCCGCAAAAGATAAAATGTCCAATACTGT--AAACCCCATTATTTATCACCCTTTTAACCATCAGACTGTGAAATTCATCAAACGGAGA-------------ATCGGAATTAATACATG--------------------------------------------------TTGCTAAGTGTCTTTACTTATTT-CTTTTCCA---------
Narcheri_MillShoalCreek_N727 ---------------------------------------------------------------------------------------------------------------------------------------------------------------------------------------------------------------------------------------------------------------------------------GTACTTTTTATGTCTTAAATTTAGTTGTGTACCTTTTTAAGTCTGTATACATTAAATTTTATCCAGGCGAGCCTTGAGTGATCCTCTGCCCGAGGTACGACTTGCAGCAGCAACAACTTTTGATAGTTTGCATTCAACAGTTGGTGTCAGAGCTCTAGATGACATTCTTCCTTCCCTTTTGCGGCAGTTGGTGAGAGAATGTCTTGTGA--AAACTTTATTCTAGATCTTTCAGAGCCATTTGTGATGGATTATGTAATGTACGCAATAATTCTTTTCCAGAGCGATCCGAAACAATCCGAATATGCCCTGGATGGATTAAGGCAAGTGATGGCTATTAAAAGTAAAGTTGTGCTGCCTTATCTTGTACCACAGGTAAGTTTAATCTCAAATATATAAATGTGTGTGGATATTCATTTAAAGGTGGTTGCAGAGGAGGAAGGGAAAAATGTC--ATGCATGTGCTCTTCTGCCGCAAAAGATAAAATGTCCAATACTGTAGAAACCCCATTATTTATC------------------------------------------------------------------------------------------------------------------------------------------------------------------
Nbarri_LostCoveCave_N0065 ------------------------------------------------------------------------------------------------------AAAACAAAAATGCAC--------------------------------------------------GTACG-----TGCCAGATATATTATAATGAATTTTTTTTTTTATATGTAAAACTTTT---------------------------------------GTCAATTCTAGTAC-TTTTTTTTCTTAATTTTAGTTCTGTATCTGTATAAGTGTATATACATTAAATTTTATCTAGGCGAGCCTTGAGTGATCCCCTGCCCGAGGTACGACTTGCAGCAGCAACAACTTTTGATAGTTTGCATTCAACAGTTGGTGTCAGAGCTCTAGATGACATTCTTCCTTCCCTTTTGCGGCAATTGGTGAGGGAATTTCTTCTTATCAAATTTTATTTTAGATTTTTCCGAGCCATTTGTGATGGATTACGTAATGTATGTAATAATTCTTTTCCAGAGTGATCCGAAACAATCTGAATATGCCTTAGATGGATTAAGGCAAGTGATGGCTATTAAAAGTAGAGTTGTGTTGCCTTATCTTGTACCACAAGTAAGTTTAATCTCAAATATATAAATGTGTGTGGATATTCATTTAAGGGTGGTTGCAGGGAAGGAAGGGGAAAACGTCAGATGCACATGCCCCTCCTCAGTGAAAGACAACATGTCCAATACTGTAGAAACTCCATTATTTATCACCTTTTTAACCATCAGACTGTTAAAATCATCAAACCGAAAAAAAAAAAGCTTAATCGGGATTAACACATATTATGTTATATCGACTGAAAAAAATGTCAAACTGTTTTGTGTTAGTGCCTCTCCTAAGTGCCTTTACTTACTTACCTTCCCAGGAGTTTCA
Nbarri_eyed_ClayCave_G2082 ATGCATTTTACAAATGTCTATCACATAAACAGAAATTATGAAGTATATATATTTATTTTTTTTGTCTCCTGTAAAAACACATTTTAAGGAAAATTTCAGTGCAATATAAAATTGCAT--------TCTTGTTCAAAATGTTAAAATCTGTCGAATACACTATTTTTGATATATATATTTGTAAATGAATTTTAAGGAAAGATTTTTTTAATATGTAAAACTTACAAAAATTGCAACAAAATGAGGCAACAATATACTTAATT---------------------TGTCTTAATTTTAGTTGTGTATCTTTTTAAGTCTGCATGCATTAAATTTTATCTAGGCGAGCCTTGAGTGACCCCCTGCCCGAGGTACGACTTGCAGCAGCAACAACATTTGATAGTTTGCATTCAACAGTTGGTGTCAGAGCTCTAGATGACATTCTTCCTTCCCTTTTACGTCAATTGGTGAGAGAATTTCTTGTCA--AAACTTTATTTTAGATTTTTCTGTGCCATTTGTGTTGGATTATGTAACGTAAATAATAATTCTTTTTCAGAGTGATCCGAAACAATCTGAATATGCCCTAGATGGATTAAGGCAAGTGATGGCTATTAAAAGTAAAGTTGTGTTGCCTTATCTTGTACCACAGGTAAGTTTAATCTCAAATATTTAAATGTGTGTGGAAGTTCATTTATGGCTGGTTGCAGAGGCGGAAGAGGAAAAAGTCAGATGCATGCAAGGATCGTCCAGAGACGATTTGGTGCTGCATGGTTTTAAAGTGGGGTTACCTTCTACTCTGGGAAACTTGGCGACGTTTTGTTTACTAGAATAGGAAGCGATGCTAGCT-------------TA---CACGCCACTTGGGCTGAGTAATATGTTTTACTTTTTTGTGCTGATTCTTTTAATGCGAAAAATCGTTGACTTATCTTTTCAGAAGTTTCA
Nbarrowsi_Gregorys_N270 --------------TGTCTATCATATAAACAGAGTTTATAAAGCATATATATTTATTTTTTTTGTCTC-----------CATTTTAAGGAGAATTTCAGTGCAATATAAAATTGCATTTGCATCTTATTGTTCAAAATGTTAAAATCTGTTGAAACCACTATTTGTGATCTATATATTTATAAATGGATTGTATGGAAGGATTTTTTTAATATGTAAAACTTATAAAAAATACTACAAAATGAAACGGCAATGTGCTTAATTTGTCAATTCTAGTTCTTTTTTTGTCTTAATTTTAGTTGTGTATCTTTT-AAGTATGTATACATTAAATTTTATACAGGCGAGCCTTGAGTGATCCCCTGCCCGAGGTACGACTTGCAGCGGCAACAACTTTTGATAGTTTGCATTCAACAGTTGGTGTCAGAGCTCTAGATGACATTCTTCCTTCCCTTTTGCGGCAATTAGTGAGAGAATTTATGCTTGTCAAACTTTATTTTATACTTTTCACGGACATTTGTGATGGATTATGTAACGTATGTAAATATTCTTTTCCAGAGTGATCCAAAACAATCTGAATATGCACTAGATGGATTAAGGCAAGTGATGGCTATTAAAAGTAGAGTTGTGTTGCCTTATCTTGTACCACAAGTAAGTTTAATCTCAAATATATAAATATGTGTGGATATTCATTTAAGGGTGGTTGCGGGGGGGGGGGGGG--AACGTCAGATGC------------------------------------------------------------------------------------------------------------------------------------------------------------------------------------------------------------------------------
Nbarrowsi_Tuckaleechee_N360 ATGCATTTCATAAATGTCTATCATATAAACAGAGTTTATAAAGCATATATATTTATTTTTTTTGTCTC-----------CATTTTAAGGAGAATTTCAGTGCAATATAAAATTGCATTTGCATCTTATTGTTCAAAATGTTAAAATCTGTTGAAACCACTATTTGTGATCTATATATTTATAAATGGATTGTATGGAAGGATTTTTTTAATATGTAAAACTTATAAAAAATACTACAAAATGAAACGGCAATGTGCTTAATTTGTCAATTCTAGTTCTTTTTTTGTCTTAATTTTAGTTGTGTATCTTTT-AAGTATGTATACATTAAATTTTATACAGGCGAGCCTTGAGTGATCCCCTGCCCGAGGTACGACTTGCAGCGGCAACAACTTTTGATAGTTTGCATTCAACAGTTGGTGTCAGAGCTCTAGATGACATTCTTCCTTCCCTTTTGCGGCAATTAGTGAGAGAATTTATGCTTGTCAAACTTTATTTTATACTTTTCACGGACATTTGTGATGGATTATGTAACGTATGTAAATATTCTTTTCCAGAGTGATCCAAAACAATCTGAATATGCACTAGATGGATTAAGGCAAGTGATGGCTATTAAAAGTAGAGTTGTGTTGCCTTATCTTGTACCACAAGTAAGTTTAATCTCAAATATATAAATGTGTGTGGATATTCATTTAAGGGTGGTTGCGGGGGGGGGGGGGAGGAACGTCAGATGCACGCGCCCCTCCTCAGTGAGAGACGACATGTCCAATAGTGTAGAAACTCCATTATTTATCACCCTTTTAACCATCAGACTGTTAAAATCATCAAACCGAAAAAAAAAAAGCTTAATCGGGATTAACACATATTATGTTATATCGACTGAAAAAAATGTCAAACTGTTTTGTGTTGGTGCCTTTCCTAAGTGCCTT---------------------------
Nbishopi_DryFalls_N150 AGACATTCCCGGAATGATAACCTTCAAGACAAAATTAATTAAAAACTTAGTTTTACTTTTTGTTTAAAGTGCAGAACTTATTTCTAGAGACAGTCTTAGTGGAACATAAATCTGAATTTTGATTTTTTGTCTCGTCATGCTAGAAAATGTT---GCCCCGAAAGACAGTCTATGTGTTGAAAGGCATATTATGGGAAATTGATTATTCAACGTTTAAGGTTTATAAAAAATGCTACAAAATGAAACAGCAATGTGCTTACTTTGTCAATTCTAGTTCTTTTTTTGTCTTAATTTTAGTTGTGTATCTTTTTAAGTATGTATACATTAAATTTTATACAGGCGTGCCTTGAGTGATCCCCTGCCCGAGGTACGACTTGCAGCAGCAACAACTTTTGATAGTTTGCATTCAACAGTTGGTGTCAGAGCTCTAGATGACATTCTTCCTTCCCTTTTGCGGCAATTGGTGAGAGAATTTCTACTTGTCAAACTTTATTTTATACTTGTCAGAGCCATTTGTGATGGATTACGTAATGTATGTAAATATTCTTTTCCAGAGTGATCCGAAACAATCTGAATATGCCCTAGATGGATTAAGGCAAGTGATGGCTATTAAAAGTAGAGTTGTGTTGCCTTATCTTGTACCACAAGTAAGTTTAATCTCAAATATATAAATGTGTGTGGATATTAATTTAAGGGTGGTTGCAGGGGAGGAAGGGGAAAACGTCAGATGCACATGCCCCTCCCCAGTGAAGGACAAAATGTCTAATACTGTAGAAACTCCATTATTTATCACCCTTTTAACCATCAGACTGTTAAAATCATCAAACCAAAAAAAAATAAGCTTAATTGCGATTAACACATATTATGTTATATCGACTGAAAAAAA-------------------------------------------------------------------
Nbishopi_PoleCr_Chattooga_N885 AGACATTTCCGGAATGATAACCTTCAAGACAAAATTAATTAAAAACTTAGTTTTACTTTTTGTTTAAAGTGCAGAACTTATTTCTAGAGACAGTCTTAGTGGAACATAAATCTGAATTTTGATTTTTTGTCTCGTCATGCTAGAAAATGTT---GCCCCGAAAGACAGTCTATGTGTT----------------GAAATTGATTATTCAACGTTTAAGGTTTATAAAAAATGCTACAAAATGAAACAGCAATGTGCTTACTTTGTCAATTCTAGTTCTTTTTTTGTCTTAATTTTAGTTGTGTATCTTTTTAAGTATGTATACATTAAATTTTATACAGGCGTGCCTTGAGTGATCCCCTGCCCGAGGTACGACTTGCAGCAGCAACAACTTTTGATAGTTTGCATTCAACAGTTGGTGTCAGAGCTCTAGATGACATTCTTCCTTCCCTTTTGCGGCAATTGGTGAGAGAATTTCTACTTGTCAAACTTTATTTTATACTTGTCAGAGCCATTTGTGATGGATTACGTAATGTATGTAAATATTCTTTTCCAGAGTGATCCGAAACAATCTGAATATGCACTAGATGGATTAAGGCAAGTGATGGCTATTAAAAGTAGAGTTGTGTTGCCTTATCTTGTACCACAAGTAAGTTTAATCTCAAATATATAAATGTGTGTGGATATTAATTTAAAGGTGGTTGCAGGGAAGGAAGGGGAAAACGTCAGATGCACATGCCCCTCCCCAGTGAAGGACAAAATGTCCAATACTGTAGAAACTCCATTATTTATCACCCTTTTAACCATCAGACTGTTAAAATCATCAAACCAAAAAAAAATAAGCTTAATTGGGATTAACACATATTATGTTATATCGACTGAAAAAAATGTCAAACTGTTTTGTGTTGGTGTCTTTCCTTAGTGCCTTTACTTACTTACCTTCCCAGGAGTTTCA
Nbishopi_StandingIndian_N131 AGACATTTCCGGAATGATAACCTCCAAGACAAAATTAATTAAAAACTTAGTTTTACTTTTTTTTTTTAGTGCAGAACTTATTTCTAAAGACAGTCTTAGTGGAACATAAATCTGAATTTTGCTTTTTTGTCTCGTCATGCTAGAAAATGTT---GCCCCGAAAGACAGTCTATGTGTTGAAAGGCATGTTATGGGAAATTGATTATTCAATGTTTAAGGTTTATAAAAAATGCTACAAAATGAGACAGCAATGTGCTTAATTTGTCAGTTCTAGTTCTTTTTTTGTCTTAATTTTAGTTGTGTATCTTTTTAAGTATGTATACATTAAATTTTATACAGGCGAGCCTTGAGTGATCCCCTGCCCGAGGTACGACTTGCAGCAGCAACAACTTTTGATAGTTTGCATTCAACAGTTGGTGTCAGAGCTCTAGATGACATTCTTCCTTCCCTTTTGCGGCAATTGGTGAGAGAATTTCTACTTGTCAAACTTTATTTTATACTTTTCAGAGCCATTTGTGATGGATTACGTAATGTATGTAAATATTCTTTTCCAGAGTGATCCGAAACAATCTGAATATGCACTAGATGGATTAAGGCAAGTGATGGCTATTAAAAGTAGAGTTGTGTTGCCTTATCTTGTACCACAAGTAAGTTTAATCTCAAATATATGAATGTGTGTGGATATTAATTTAAGGGTGGTTGCAGGGGAGGAGGGGGCATGTGTCAGATGCACATGCCCCTCCCCAGTGAAGGACAACATGTCCAATACTGTAGAAACTCCATTATTTATCACCCTTTTAACCATCAGACTGTTAAAATCATCAAACCAAAAAAAAATAAGCTTAATTGGGATTAACACATATTATGTTATATCGACTGAAAAAAATGTCAAACTGTTTTGTGTTGGTGTCTTTCCTTAGTGCCTTTACTTACTTACCTTCCCAGGAGTTTCA
Ncanei_Egypt_N958 ---------------------------------------------------------------------------AACACATTTTAAG---AATTTCAGTGCAATATAAA-------TTGCATTTTATTGTTCAAAATGTTAAAATCTGTTGAAACCACTATTTGTGA----TATAGTTATAAATGGATTTTAAGGGAGGATTTTTTTTATATGTAAAACTTATAAAAATTGCTACATAATGAGACAGTGATATGCTTAATTTGTCAATTCTTGTACTTTTTATGTTAT--TTTTAGTTGTGTATCGTTTTAAGTCTGTACACATTAAATTTTATTTAGGCGAGCCTTGAGCGATCCTCTGCCCGAGGTTCGACTTGCAGCAGCAACAACTTTTGATAGTTTGCATGCAACAGTTGGTGTCAGAGCTCTAGATGACATTCTTCCTTCCCTTTTGCGGCAATTGGTGAGAGAATTTCTTTTTGTCAAACTTTATTTTAGATTTTTCCGAGCCATTTGTGACGGATTACGTAATGTATGTAATAATTCTTTTCCAGAGTGATCCGAAACAATCTGAGTATGCCCTAGATGGATTAAGGCAAGTGATGGCTATTAAAAGTAAAGTTGTGTTGCCTTATCTTGTACCACAGGTAAGTTTAATCTCAAATATATAAATGTGTGTGGATTTTCATTTGAGGGTGGTTGCAGAGGAGAAAGGGAAAAACGTCAGATGCATGTACCCTTTCTCAGTAAAAGACAAAATGTCCAATACTGTAGAAACTCCA-TATTTTTCACTCTTTTAAT----------------------------------------------------------TTCTTTTTTAT----------------------------------------------------------------------------------
Ncarolinensis_Grandfather_N218 ---------------------------------------------------------------------------------TTTTAAGGAAAATTTCAGTGTAATATAAAATTGCAT--------TCTTGTTCAAAATATTAAAATCTGTCGAAACCACTATTTTTGATATATATAT--GTAAATGGATTTTAAGGAAGGATTTTTCTAATATGTAAAACTTACAAAAATTGCAGCAAAATGAGGCAACAATATACTTAATTT-------------------ATGTCTTAATTTTAGTTGTGTATCTTTGTAAGTCTGCATACATTAAATTTTATCTAGGCGAGCCTTGAGTGACCCCCTGCCCGAGGTACGACTTGCAGCAGCAACAACTTTTGATAGTTTGCATTCAACAGTTGGTGTCAGAGCTCTAGATGACATTCTTCCTTCCCTTTTACGTCAATTGGTGAGAGAATTTCTTGTCA--AAACCTTATTTTAGATTTTTCTGTGCCATTTGTGTTGGATTATGTAATGTGCATAATAATTCTTTTTCAGAGTGATCCGAAACAATCTGAATATGCCCTAGATGGATTAAGGCAAGTGATGGCTATTAAAAGTAAAGTTGTGTTGCCTTATCTTGTACCACAGGTAAGTTTAATATCAAATATTTAAATGTGTGTGGAGGTTCATTTAAGGCTGGTTGCAGAGGCAGAAGGGGAAAAAGTCAGATGCATGCAAGGATCGTCCAGAGACAATTTGGTGCCGCATGGTTTTAAAGTGGGGTTACCTTCTACTCTGGCAAACTTGGCGACATTTTGTTTACTAGA-------------------------------------------------------------------------------------------------------------------------------
Ncarolinensis_LinvilleCaverns_N227 ------------------------------------------------------------------------------------------------------------------------------------------------------------------------TATA-----TTGTAAATGGATTTTAAGGAAGGATTTTTCTAATATGTAAAACTTACAAAAATTGCAACAAAATGAGGCAACAATATACTTAATTT-------------------ATGTCTTAATTTTAGTTGTGTATCTTTGTAAGTCTGCATACATTAAATTTTATCTAGGCGAGCCTTGAGTGACCCCCTGCCCGAGGTACGACTTGCAGCAGCAACAACTTTTGATAGTTTGCATTCAACAGTTGGTGTCAGAGCTCTAGATGACATTCTTCCTTCCCTTTTACGTCAATTGGTGAGAGAATTTCTTGTCA--AAACTTTATTTTAGATTTTTCCGTGCCATTTGTATTGGATTATGCAATGTACATAATAATTCTTTTTCAGAGTGATCCGAAACAATCTGAATATGCCCTAGATGGATTAAGGCAAGTGATGGCTATTAAAAGTAAAGTTGTGTTGCCTTATCTTGTACCACAGGTAAGTTTAATGTCAAATATTTTAAT--GTGTGGAGGTTCATTTAAGGCTGG--------------------------------------------------------------------------------------------------------------------------------------------------------------------------------------------------------------------------------------------------------------
Ncarteri_English_N031 ---------------------------------------------------------------------------------------------------------------------------------------------------------------------------------ATATAAATGGATTGCATGGAAGGATTTTTTTAATTTGTAAAACTTATAAAAAATGCTACGAAATGAAACAGCAATGTGCTTAATTTGTCAATTCTAGT--TTTTTTTGTCTTAATTTTAGTTGTGTATCTTTTTAAGTATGTATACATTAAATTTTATACAGGCGAGCCTTGAGTGATCCCCTGCCCGAGGTACGACTTGCAGCAGCAACAACTTTTGATAGTTTGCATGCAACAGTTGGTGTCAGAGCTCTAGATGACATTCTTCCTTCCCTTTTGCGGCAATTGGTGAGATAATTTCTACTTGTCAAACTTTATTTTATACTTTTCAGAGCCATTTGGATTATATAA--TAATGTATGTAAATATTCTTTTCCAGAGTGATCCGAAACAATCTGAATATGCACTAGATGGATTAAGGCAAGTGATGGCTATTAAAAGTAGAGTTGTGTTGCCTTATCTTGTACCACAAGTAAGTTTAATCTCAAATATATAAATGTGTGTGGATATTCATTTAAGGGTGGTTGCAGGGGAGGAAGGGGAAAACGTCAGATGCATGTGGTCTTCCACAGTGAAAGACAACATGTCCAATACTGTAGAAACTCTATTATTTATCACCCTTTTAACCGTCAGACTGTTAAAATCATCAAACCGAAAGAAAAAAAGCTTAATCGGGATTAACACAGATTATGTTATATCGACTGAAAAAAATGTCAAACTGTTTTGTGTTGGTGCCTTTCCTAAGTGCCTTTACTTACTTACATTCTTAGGAGTTTCA
Ncarteri_PilotMtn_G2185 ATGCATTTCCTAAATGTCTATCATATAAATAGAATATATGAAGCATATATATTTATTTTTTTTGTCCCCTGTAAAAACACATTTTAAGGAGAATTTCAGTGCAATATAAAATTGCATTTGCATCTTATTGTTCAAAATGTTAAAATCTGTCGAAACCACTATTTGTGATCTATATCTAGATAAATGGATTGTATGGAAGGATTTTTTTAATTTGTAAAACTTATAAAAAATGTTACAAAATGAAACAGCAATGTGCTTAATTTGTCAATTATAGTTCTTTTTTTGTCTTAATTTTAGTTGTGTATCTTTTTAAGTATGTATACATTAAATTTTATACAGGCGAGCCTTGAGTGATCCCCTGCCCGAGGTACGACTTGCAGCAGCAACAACTTTTGATAGTTTGCATTCAACAGTTGGTGTCAGAGCTCTAGATGACATTCTTCCTTCCCTTTTGCGGCAATTGGTGAGAGAATTTCTACTT-TCAAACATTATTTTATACTTTTCAGAGCCATTTGTGATGGATTATGTAATGTTTTTAAATATTCTTTTCCAGAGTGATCCGAAACAATCTGAATATGCACTAGATGGATTAAGGCAAGTGATGGCTATTAAAAGTAGAGTTGTGTTGCCTTATCTTGTACCACAAGTAAGTTTAATCTTAAATATATAAGTGTGTGTGGA---TCATTTAAGGGTGGTTGCAGGGGAGGAAGGAGAAAATGTCAGATGCACATGCCCTTCCTCAGTAAGAGGCAAAATGTCCAATACTGTAGAAACTCCATTATTTATCACCCTTTTAACCATCAGACTGTTAAAATCATCAAACCGAAAAAAAAAAAGCTTAATCGGGATTAACACATATTATGTTATATCGACTGAAAAAAATGTTAGACTGTTTTGTGTTGGTGCCTTTCCTAAGTGCCTTTACTTACTTACCTTCCCAGGAGTTTCA
Ncarteri_Pitchfork_N363 ------TTCATAAATCTCTATCATATAAGCAGAATTTATGAAGCATATATATTTATTTTTTTTGTCTTCTGCAAAAACACATTTTAAGGAGATTTTCAGTGCAATATAAAATTGCATTTGCATCTTATTGTTCAAAATGTTAAAATTTGTTGAAACCACCATTTGTGATCTATATATATATAAATGGATTGTATGGAAGGATTTTTTAAATTTGTAAAACTTATAAAAAATGCTTCGAAATGAAACAGCAATGTGCTTAATTTGTCAATTCTAGTTT-TTTTTTGTCTTAATTTTAGTTTTGTATCTTTTTAAGTATGTATACATTAAATTTTATACAGGCGAGCCTTGAGTGATCCCCTGCCCGAGGTACGACTTGCAGCAGCAACAACTTTTGATAGTTTGCATTCAACAGTTGGTGTCAGAGCTCTAGATGACATTCTTCCTTCCCTTTTGCGGCAATTGGTGAGAGAATTTCTACTTGTCAAACTTTATTTTATACTTTTCAGAGCCATTTG-----GATTATGTAATGTATGTAAATATTCTTTTCCAGAGTGATCCGAAACAATCTGAATATGCACTAGATGGATTAAGGCAAGTGATGGCTATTAAAAGTAGAGTTGTGTTGCCTTATCTTGTACCACAAGTAAGTTTAATCTCAAATATATAAATGTGTGTGGATATTCATTTAAGGGTGGTTGCAGGGGAAAATGAATAAGACCTCAG-------TGATGTTCCTCAGTGAAAGACAACATGTCCAATACTGTAGAAACTCCATTATTTATCACCCTTTTAACCATCAGACTGTTAAAATCATCAAACCGAAA-----------------------------------------------GAAAAAA-------------------------------------------------------------------
Ncarteri_WeberCty_N1044 ATGCATTTCCTAAATCTCTATCATATAAATAGAATTTATGAAGCATATATATTTATTTTTTTTGTCTCCTGTAAAAACACATTTTAAGGAGAATTTCAGTGCAATATAAAATTGCATTTGCATCTTATTGTTCAAAATGTTAAAATCTGTCGAAACCACTATTTATGATCTATATCTTTATAAATGGATTGTATGGAAGGATTTTTTTAATATGTAAAACTTATAAAAAATGTTACAAAATGAAACAGTAGTGTGCTTAATTTGTCAATTATAGTTC-TTTTTTGTCTTAATTTTAGTTGTGTATCTTTTTAAGTATGTATACATTAAATTTTATACAGGCGAGCCTTGAGTGATCCCCTGCCCGAGGTACGACTTGCAGCAGCAACAACTTTTGATAGTTTGCATTCAACAGTTGGTGTCAGAGCTCTAGATGACATTCTTCCTTCCCTTTTGCGGCAATTGGTGAGAGAATTTCTACTT-TCAAACATTATTTTATACTTTTCAGAGCCATTTGTGATGGATTATGTAATGTTTGTAAATATTCTTTTCCAGAGTGATCCGAAACAATCTGAATATGCACTAGATGGATTAAGACAAGTGATGGCTATTAAAAGTAGAGTTGTGTTGCCTTATCTTGTACCACAAGTAAGTTTAATCTCAAATATATAAATGTGTGTGGA---TCATTTAAGGGTGGTTGCAGGGGAGGAAGGAGAAAATGTCAGATGCACATGCCCTTCTTCAGTAAAAGGCAAAATGTCCAATACTGTAGAAACTCCATTATTTATCACCCTTTTAACCATCAGACTGTTAAAATCATCAAACCAAAAAAAAAAAAGCTTAATCGGGATTAACACATATTATGTTATATCGACTGAAAAAAAGTCGAGACTGTTTTGTGTTGGTGCCTTTCCTAAGTGCCTTTACTTACTTACCTTCCCAGGAGTTTCA
Ncarteri_div__RainbowCave_G2089 AGGCACTTTACAAATGTCTATCATATAAACAGAAATTCTGAAGCATATATATTTATTTTTTTTTGCTCCTGTGACAGCGCATTTTAAGGAGAATTTCAGCACAATATAAA-------TAGCATCTTA---------------AAATTTGTCGAAACCACTATTTGTGA---------ATATGAATGGATTCTAAGGAGGTA-TTTTTTTATGTGTAAAACTTACAAAAACAGCA--AAAGTGAGATAACAATATGCTTAATTTGTGAATTCTAGTATTTTTTATGTCTTAATTTTAATTGTGTATCTTTTTAATTCTGTATACATTAAATTTTATTCAGGCGAGCCTTGAGCGATCCTCTGCCCGAGGTACGGCTTGCAGCAGCAACAACTTTTGATAGTTTGCATTCGACAGTTGGTGTCAGAGCTCTTGATGACATTCTTCCTTCGCTTTTGCGGCAATTGGTGAGAGAATTTATTGTCA--AAACTTTATTCAAAAATTTTCAGAGCCATTTGTAACGGATTATGTAATGTACGTAATAATTCTTTTCCAGAGCGATCCGAAACAATCCGAATATGCCCTGGATGGATTAAGGCAAGTGATGGCTATTAAAAGTAAAGTTGTGCTGCCTTATCTTGTACCACAGGTAAGTTTAATCTCAAGTATATAAATGTGTGTGGATATTCACTTAAGGTTGTTGGCAGTGGAAAAAGGAAAAAACGTCAGGTGAATGTGCCCTTCCACCGTAAAA-ACAGAATGTCCAATACTGTAGAAACCCCATTATTTATCACCCTTTTATCCATCAGACTGTCAAAATCATGAGAATGAGG-GGGAAAAGCTTTATCGTGATTAACACA--------TATGTCAACTG-------TTTCAAACTGTTTTGTGCTGGTGCCTTTGTGAAGCGCTTTTACTTACTTACCTTTCCAGAAG-----
Ncherokee_BallhootScar_N193 ------------------------------------------------------------------------------------------------------------------------------------------------------------------------TATA-----TTGTAAATGGATTTTAAGGAAGGATTTTTCTG--ATGTAAAACTTACAAAAATTGCAACAAAATGAGGCAACAATATAC---------------------------------AAATTACATTTTGCA----TTAAAAACTGCATACATTAAATTATATCTAGGCGAGCCTTGAGTGACCCCCTGCCCGAGGTACGACTTGCAGCAGCAACAACTTTTGATAGTTTGCATTCAACAGTTGGTGTCAGAGCTCTAGATGACATTCTTCCTTCCCTTTTACGTCAATTGGTGAGAGAATTTCTTGTTA--AAACTTTATTTTAGATTTTTCCGTGCCATTTGTGTTGGATTATGTAATGTACATAATAATTCTTTTTCAGAGTGATCCGAAACAATCTGAATATGCCCTAGATGGATTAAGGCAAGTGATGGCTATTAAAAGTAGAGTTGTGTTGCCTTATCTTGTACCACAGGTAAGTTTAATCTCAAATATTTAAATGTGTGTGGATGTTCATTTAAGGCTGGTTGCAGAGGCGGAAGGGGAAAAAGTCAGATGCATGCAAGGATCGTTCAGAGATGATTTGGTGCCGCACAGTTTTAAAGTGGGGTTACCTCCTACTCTGGGAAACTTGGCGACGTTTTGTTTACTAGAATAGGAAGCGATGCTATCTATCGTAACTAGCTTA---CACGCCACATGGGCTGTGTAATATGTTTTACTTTTTTGTGCTGATTCTTTTAATGTGAGAAATCGCTGAC--------------------
Ncherokee_SIndianCrk_N681 --------------------------------------------------------------------------------------------------------------------------------------------------------------------------------------------------GGAAGGATTTTTCTA--ATGTAAAACTTACAAAAATTGCAACAAAATGAGGCAACAATATAC---------------------------------AAATTACATTTTGCA----TTAAAAACTGCATACATTAAATTATATCTAGGCGAGCCTTGAGTGACCCCCTGCCCGAGGTACGACTTGCAGCAGCAACAACTTTTGATAGTTTGCATTCAACAGTTGGTGTCAGAGCTCTAGATGACATTCTTCCTTCCCTTTTACGTCAATTGGTGAGAGAATTTCTTGTTA--AAACTTTATTTTAGATTTTTCCGTGCCATTTGTGTTGGATTATGTAATGTACATAATAATTCTTTTTCAGAGTGATCCGAAACAATCTGAATATGCCCTAGATGGATTAAGGCAAGTGATGGCTATTAAAAGTAGAGTTGTGTTGCCATATCTTGTACCACAGGTAAGTTTAATCTCAAATATTTAAATGTGTGTGGATGTTCATTTAAGGCTGG--------------------------------------------------------------------------------------------------------------------------------------------------------------------------------------------------------------------------------------------------------------
Ncooperi_BeaverCrk_N1002 AGACATTTCCGGAATGATAACCTTCAAGACAAAATTAATTAAAAACTTAGTTTTACTTTTTGTTTTTAGTGCAGAACTTATTTCTAGAGACAGTCTTAGTGGAACATAAATCTGAATTTTGATTTTTTGTCTCGTCATGCTAGAAAATGTT---GCCCCGAAAGACAGTCTATGTGTTGAAAGGCATGTTATGGGAAATTGATTATTCAACGTTTAAGGTTTATAAAAAATGCTACAAAATGAAACAGCAATGTGCTTACTTTGTCAATTCTAGTTCTTTTTTTGTCTTAATTTTAGTTGTGTATCTTTT-AAGTATGTATACATTAAATTTTATACAGGCGAGCCTTGAGTGATCCCCTGCCCGAGGTACGACTTGCAGCAGCAACAACTTTTGATAGTTTGCATTCAACAGTTGGTGTCAGAGCTCTAGATGACATTCTTCCTTCTCTTTTGCGGCAATTGGTGAGAGAATTTCTACTTGTCAAACTTTATTTTATACTTGTCAGAGCCATTTGTGATGGATTACGTAATGTATGTAAATATTCTTTTCCAGAGTGATCCGAAACAATCTGAATATGCACTAGATGGATTAAGGCAAGTGATGGCTATTAAAAGTAGAGTTGTGTTGCCTTATCTTGTACCACAAGTAAGTTTAATCTCAAATATATAAATGTGTGTGGATATTAATTTAAGGGTGGTTGCAGGGGAGGAAGGGGAAAACGTCAGATGCACATGCCCCTCCCCAGTGAAGGACAAAATGTCCAATACTGTAGAAACTCCATTATTTATCACCCTTTTAACCATCAGACTGTTAAAATCATCAAACCAAAAAAAAATAAGCTTAATTGGGATTAACACATATTATGTTATATCGACTGAAAAAAATGTCAAACTGTTTTGTGTTGGTGTCTTTCCTTAGTGCCTTTACTTACTTACCTTCCCA---------
Ncooperi_BrasstBald_N824 AGACATTTCCGGAATGATAACCTTCAAGACAAAATTAATTAAAAACTTAGTTTTACTTTTTGTTTTTAGTGCAGAACTTATTTCTAGAGACAGTCTTAGTGGAACATAAATCTGAATTTTGATTTTTTGTCTCGTCATGCTAGAAAATGCT---GCCCCGAAAGACAGTCTATGTGTTGAAAGGCATGTTATGGGAAATTGATTATTCAATGTTTAAGGTTTATAAAAAATGCTACAAAATGAAACAGCAATGTGCTTACTTTGTCAATTCTAGTTCTTTTTTTGTCTTAATTTTAGTTGTGTATCTTTTTAAGTATGTATACATTAAATTTTATACAGGCGAGCCTTGAGTGATCCCCTGCCCGAGGTACGACTTGCAGCAGCAACAACTTTTGATAGTTTGCATTCAACAGTTGGTGTCAGAGCTCTAGATGACATTCTTCCTTCCCTTTTGCGGCAATTGGTGAGAGAATTTCTACTTGTCAAACTTTATTTTATACTTGTCAGAGCCATTTGTGATGGATTACGTAATGTATGTAAATATTCTTTTCCAGAGTGATCCGAAACAATCTGAATATGCACTAGATGGATTAAGGCAAGTGATGGCTATTAAAAGTAGAGTTGTGTTGCCTTATCTTGTACCACAAGTAAGTTTAATCTCAAATATATAAATGTGTGTGGATATTAATTTAAGGGTGGTTGCAGGGGAGGAAGGGGAAAACGTCAGATGCACATGCCCCTCCCCAGTGAAGGACAAAATGTCCAATACTGTAGAAACTCCATTATTTATCACCCTTTTAACCATCAGACTGTTAAAATCATCAAACCAAAAAAAAATAAGCTTAATTGGGATTAACACATATTATGTTATATCGACTGAAAAAAATGTCAAACTGTTTTGTGTTGGTGTCTTTCCTTAGTGCCTTTACTTACTTACCTTCCCAGGAGTTTCA
Ncooperi_CheoahDam_N1122 AGACATTTCCGGAATGATAACCTTCAAGACAAAATTAATTAAAAACTTAGTTTTACTTTTTTTTTTTAGTGCTGAACTTATTTCTAAAGCCAGTCTTAGTGGAACATAAATCTGAATTTTGATTTTTTGTCTCGTCATGCTAGAAAATGTT---GCCCCGAAAGACAGTCTATGTGTTGAAAGGCATGTTATGAGAAATTGATTATTCAACGTTTAAGGTTTATAAAAAATGCTACAAAATGAAACGGCAATGCGCTTAATTTGTCAGTTCTAGTTC-TTTTTTGTCTTAATTTTAGTTGTGTATCTTTTTAAGTATGTATACATTAAATTTTATACAGGCGAGCCTTGAGTGATCCCCTGCCCGAGGTACGACTTGCAGCAGCAACAACTTTTGATAGTTTGCATTCAACAGTTGGTGTCAGAGCTCTAGATGACATTCTTCCTTCCCTTTTGCGGCAATTGGTGAGAGAATTTCTACTTGTCAAACTTTATTTTATACTTTTCAGAGCCATTTGTGATGGATTACGTAATGTATGTAAATATTCTTTTCCAGAGTGATCCGAAACAATCTGAATATGCACTAGATGGATTAAGGCAAGTGATGGCTATTAAAAGTAGAGTTGTGTTGCCTTATCTTGTACCACAAGTAAGTTTAATCTCAAATATATAAATGTGTGTGGATATTCATTTAAGGGTGGTTGCAGGGGAAGAAGGGGAAAATGTCAGATGCACGTGCTCTTCCTCAGTGAAAGACAACATGTCCAATACTGTAGAAACTCCATTATTTATTACCCTTTTAACCATCAGACTGTTAAAATCATCAAACCGAAAAAAAAAAAGCTAAATCGGGATTAACACATATTATGTTATATCGACTGAAAAAAATGTCAAACTGTTTTGTGTCGGTGCCTTTCCTAAGTGCCTTTACCTACTTACCTTCCCAGGAGTTTCA
Ncooperi_NantRiverGorge_N682 AGACATTTCCGGAATGATAACCTTCAAGACAAAATTAATTAAAACCTTAGTTTTACTTTTTTTTTTTAGTGCAGAACTTATTTCTAAAGACAGTCTTAGTGGAACATAAATCTGAATTTTGATT-TTTGTCTCGTCATGCTAGAAAATGTT---GCCCCGAAAGACAGTCTATGTGTTGAAGGGCATGTTATGGGAAATTGATTATTCAACGTTTAAAGATTATAAAAAATGCTACAAAATGAAACAGCAATGTGCTTAATTTGTCAATTCTAGTTCTTTTTTTGTCTTAATTTTAGTTGTGTATCTTTTTAAGTATGTATACATTAAATTTTATACAGGCGAGCCTTGAGTGATCCCCTGCCCGAGGTACGACTTGCAGCAGCAACAACTTTTGATAGTTTGCATTCAACAGTTGGTGTCAGAGCTCTAGATGACATTCTTCCTTCCCTTTTGCGGCAATTGGTGAGAGAATTTCTACTTGTCAAACTTTATTTTATACTTTTCAGAGCCATTTGTGATGGATTATGTAATGTATGTAAATATTCTTTTCCAGAGTGATCCGAAACAATCTGAATATGCACTAGATGGATTAAGGCAAGTGATGGCTATTAAAAGTAGAGTTGTGTTGCCTTATCTTGTACCACAAGTAAGTTTAATCTCAAATATATAAATGTGTGTGGATATTCATTTAAGGGTGGTTGCAGGGGAGGAAGGGGAAAACGTCAGATGCTCATGCCGCTCCCCAGTGAAAGACAACATGTCCAATGCTGTAGAAACTCCATTATTTATCACCCTTTTAACCATCAGACTGTTAAAATCATCAAACCGAAAAAAAAAAAGCTTAATCGGGATTAACACATATTATGTTATATCAACTGAAAAAAATGTCAAACTGTTTTGCGTTCGTGTCTTTCCTAAGTGCCT----------------------------
Ncooperi_RockCrRoad_N1160 AGACATTTCCGGAATGATAACCTTCGAGACAAAATTAATTAAAAACTTAGTTTTACTTTTTTTTTTTAGTGCAGAACTTATTTCTAAAGACAATCTTAGTGGAACATAAATCTGAATTTTGATTTTTTGTCTCGTCATGCTAGAAAATGTT---GCCCCGAAAGACAGTCTAGGTGTTGAAAGGCATGTTATGGGAAATTGATTATTCAACGTTTAAGGTTTATAAAAAATGCTACAAAATGAAACAGGAATGTGCTTACTTTGTCAATTCTAGTTCTTTTTTTGTCTTAATTTTAGTTGTGTATCTTTTTAAGTATGTATACATTAAATTTTATACAGGCGAGCCTTGAGTGATCCCCTGCCCGAGGTACGACTTGCTGCAGCAACAACTTTTGATAGTTTGCATTCAACAGTTGGTGTCAGAGCTCTAGATGACATTCTTCCTTCCCTTTTGCGGCAATTGGTGAGAGAATTTCTACTTGTCAAACTTTATTTTATACTTTTCAGAGCCATTTGTGATGGATTACGTAATGTATGTAAATATTCTTTTCCAGAGTGATCCGAAACAATCTGAATATGCACTAGATGGATTAAGGCAAGTGATGGCTATTAAAAGTAGAGTTGTGTTGCCTTATCTTGTACCACAAGTAAGTTTAATCTCAAATATATAAATGTGTGTGGA---TAATTTAAGGGTGGTTGCAGGGGTGGAAGGTGAAAACGTCAGATGCACATGCCCCTCCCCAGTGAAGGACAACATGTCCAATACTGTAGAAACTCCATTATTTATCACCCTTTTAACCATCAGACTGTTAAAATCATCAAACCGAAAAAAAAGAAGCTTAATTGGGATTAACACATATTACATTATATCGACTGAA----------------------------------------------------TTACCT--------------
Ncoylei_DinkinCove_N1118 -----------------------------------------------------------------------------------------------------------------------------------------------------------------------ATATATATATTTATAAATGGATTGTATGGA----TTTTTTTAATACGTAAAACTTATAAAAAATGCTACAAAATGAAACAGCAATGTGCTTTATTTGTCAATTCTAGTTC-TTTATTGTCTTAATTTTAGTTGTGTATCTTTTTAAGTACGTATACATTAAATTTTATACAGGCGAGCCTTGAGTGATCCCCTGCCCGAGGTGCGACTTGCAGCAGCAACAACTTTTGATAGTTTGCATTCAACAGTTGGTGTCAGAGCTCTAGATGACATTCTTCCTTCCCTTTTGCGGCAATTGGTGAGAGAATTTCCACTCGTCAAACTTTATTTTATACTTTTCAGGGCCGTTTGTGATGGATTACGTAATGTACGTAAATATTCTCTTCCAGAGTGATCCGAAACAATCTGAATATGCACTAGATGGATTGAGGCAAGTGATGGCTATTAAAAGTAGAGTTGTGTTGCCTTATCTTGTACCACAAGTAAGTTTAATTTCAAATGTATAAATGTGTGTGGATATTCATTTAAGGGTGGTTGTAGGGGAGGAAGGGGGAAACGTCAGATGCACGTGCCCCTCCTCAGTGAGAGACAACATGTCCAATACTGTAGAAACTCCATCATTTATCACCCTTTTAACCATCAGATTGTTGAAATCATCGAACCGAAAAAAAAAAAGCTTAATCATGATTAACACATATTATGTTATATCGACTGAAAAA--TGTTGAGCTGTTTTGTGTTGGTGCCTCTCCTAAGTGCCTTTATTTACTTACCTTCCCAGGAGTTTCA
Ncoylei_TiptonCreek_N837 ----------------------------------------------TT------ATTTTTTTTGTCTCCTGTAAAAACACATTTTAAGGAGAATTTCAGTGCAATATAAAATTGCATTTGCATCTTATTGTTCAAAATGTTAAAATCTGTT---ACCACTATTTGTGATATCTCTCTATATAAATGGATTGTATGGA-----------------------------------------------------------------------------TTCTTTTTTTGTCTTAATTTTAGTTGTGTATCTTTTTAAGTACGTATACATTAAATTTTATACAGGCGAGCCTTGAGTGATCCCCTGCCCGAGGTGCGACTCGCAGCAGCAACAACTTTTGATAGTTTGCATTCAACAGTTGGTGTCAGAGCTCTAGATGACATTCTTCCTTCCCTTTTGCGGCAATTGGTGAGAGAATTTCTACTTGTCAAACTTTATTTTATACTTTTCAGAGCCGTTTGCGATGGTTTACGTAATGTGTGTAAATATTCTCTTCCAGAGTGATCCGAAACAATCTGAATATGCACTAGATGGATTGAGGCAAGTGATGGCTATTAAAAGTAGAGTTGTGTTGCCTTATCTTGTACCACAAGTAAGTTTAATCTCAAATATATAAATGTGTGTGGATATTCATTTAAGGGTGGTTGCAGGGGAGGAAGGGGGAAACGTCAGATACATGTGCCCCTCCTCAGTGAAAGACAACATGTCCAATACTGTAGAAACTCCATCATTTATCACCCTTTTAACCATCAGACTGTTGAAATCATCGAACCGAAAAAAAAAAAGCTTAATCATGATTAACACATATTATGTTATATTGACTGAAAAAAATCACAAACTGTTTTGTGTTGGTGCCTCTTCTAAGTGCCTCTACTTACTTACCTTCCCAGGAGTTTCA
Ncressleri_AndersonSpringCave_G2075 AAATATTTTCTGAATGATTAGCAAAACTACTAAAAAAAAAAAACATGAACATATATTTTCTCTATCCAAATCAGACCCAAACCCTGAGGA----TTTGGTTGAAAATGAAAATGACTTTGTGGTTTTTAGAATAAAACCGTAGAAAATATCAAAATTCTTTCCTACGCTCAATCGCTATATATATATATTTTAAGGAAGGA-TTTTTTTATGTGTAAAACTTACAAAAATTACAACAAAATGAGATAACAATGTGTTTAATTTGTCAATTCTAATACTTTTTTTATG----TTTTAGTTGTGTATCTTTTTAAGTCTGTTTACATTAAATTTTATCCAGGCGAGCCTTGAGTGATCCTCTACCCGAAGTACGACTTGCAGCAGCAACAACTTTTGATAGTTTGCATTCAACAGTTGGTGTCAGAGCTCTAGATGACATTCTTCCTTCCCTTTTGCGGCAATTGGTGAGAGAATTTCTTCCTGTCGAATTTTATTTAAGATTTTTCAGAGCCA-TTGTGATGCGTTATGTAATGTATGCACTAATTATTTTCCAGAGTGATCCGAAACAATCTGAATATGCCCTGGATGGATTAAGGCAAGTGATGGCTATTAAAAGTAAAGTTGTGCTGCCTTATCTTGTACCACAGGTAAGTTTAATCTAAAATATATATATATGTGTGGATATTCATTTAAAGGTGGTTTCAGAGGAGGAATGGAAAAAAGTTAGATGCATGAA-----------------------------------------CTCCATTATTTATCACCCTTATAGCCATCAGATTG---------------------------------------------------------------------------------------------------------------------------------------------
Ncressleri_PigeonCave_G2077 AAATATTTTCTGAATGATTAGCAAAACTACTAAAAAAAAAAAACATGAACATATATTTTCTCTATCCAAATCAGACCCAAACCCTGAGGA----TTTGGTTGAAAATGAAAATGACTTTGTGGTTTTTAGAATAAAACCGTAGAAAATATCAAAATTCTTTCCTACGCTCAATCGCTATATATATATATTTTAAGGAAGGA-TTTTTTTATGTGTAAAACTTACAAAAATTACAACAAAATGAGATAACAATGTGTTTAATTTGTCAATTCTAATACTTTTTTTATG----TTTTAGTTGTGTATCTTTTTAAGTCTGTTTACATTAAATTTTATCCAGGCGAGCCTTGAGTGATCCTCTACCCGAAGTACGACTTGCAGCAGCAACAACTTTTGATAGTTTGCATTCAACAGTTGGTGTCAGAGCTCTAGATGACATTCTTCCTTCCCTTTTGCGGCAATTGGTGAGAGAATTTCTTCCTGTCGAATTTTATTTAAGATTTTTCAGAGCCA-TTGTGATGCGTTATGTAATGTATGCACTAATTATTTTCCAGAGTGATCCGAAACAATCTGAATATGCCCTGGATGGATTAAGGCAAGTGATGGCTATTAAAAGTAAAGTTGTGCTGCCTTATCTTGTACCACAGGTAAGTTTAATCTAAAATATATATATATGTGTGGATATTCATTTAAAGGTGGTTTCAGAGGAGGAATGGAAAAAAGTTAGATGCATGAA-----------------------------------------CTCCATTATTTATCACCCTTATAGCCATCAGATTGTTAAAATCATCAGACCGAGCAGAAAAAGCTTTAATCTTGATTAACACATGTTATATTATATTGACTAAAAAA--TGTAAAACTGTTTTGGGCTGGTGCTT-----------------TTATTTACCTTTCCCGAAGTTTCA
Ncrosbyi_MtMitchell_N210 ---------------GTCTATCATATAAACAGAAATTATGAAGTAT--ATATTTATTTTTTTTGTCTCCTGTAAAAACACATTTTAAGGATAATTTCAGTGCAATATAAA-------TTGCGTTTTATAGTTCAAAATGTTAAAATCTGTTGAAACCACTATATGTGA----TATAGTTATAAATGGATTTTAAGGGAGGA-TTTTTTTATATGTAAAACTTATAAAAATTGCTACATAATGAGACAGCGATGTGCTTAATTTGTCAATTCTTGTACTTTTTATGTTGTTATTTTAGTTGTGTATCGTTTTAAGTCTGTACACATTAAATTTTATCTAGGCGAGCCTTGAGTGATCCTCTGCCCGAGGTTCGACTTGCAGCAGCAACAACTTTTGATAGTTTGCATGCAACAGTTGGTGTCAGAGCTCTAGATGACATTCTTCCTTCCCTTTTGCGGCAATTGGTGAGAGAATTTCTTTTTGTCAAACTTTATTTTAGA-TTTTCCAAGCCATTAGTGACGGATTACGTAATGTATGTAATAATTCTTTTCCAGAGTGATCCGAAACAATCTGAGTATGCCCTAGATGGATTAAGGCAAGTGATGGCTATTAAAAGTAAAGTTGTGTTGCCTTATCTTGTACCACAGGTAAGTTTAATCTCAAATATGTAAATGTGTGTGGTTATTCATTTGAGGGTGGTTGCAGAGAAGGAAGGGAAAAATGTCAGATGCATGTACCCTTTCTCAGTAAAAGACAAAATGTCCAATACTGTATAAACTCCAGTATTTTTCACTCTTTTAAT--------------------------------------------------TTATTCTTTGTTAGATTGTATAGACTGAAAAAAACGTCAAACTGTTTTGTGCTGGGGCCTTTGCGAAGCGCCTTCGCTTACTTACTTTCTCAGGAGTTTCA
Ncrosbyi_PricesCrk_N1143 --------------TGTCTATCATATAAACAGAAATTATGAAGTAT--ATATTTATTTTTTTTGTCCCCTGTAAAAACACATTTTAAGAATAATTTCAGTGCAATATAAA-------TTGCATTTTATTGTTCAAAATGTTAAAATCTGTTGAAACCACTATTTGTGA----TATAGTTATAAATGGATTTTAAGGGAGGATTTTTTTTATATGTAAAACTTATAAAAATTGCTACATAATGAGACAGTGATATGCTTAATTTGTCAATTCTTGTACTTTTTATGTTGTTATTTTAGTTGTGTATCGTTTTAAGTCTGTACACATTAAATTTTATTTAGGCGAGCCTTGAGCGATCCTCTGCCCGAGGTTCGACTTGCAGCAGCAACAACTTTTGATAGTTTGCATGCAACAGTTGGTGTCAGAGCTCTAGATGACATTCTTCCTTCCCTTTTGCGGCAATTGGTGAGAGAATTTCTTTTTGTCAAACTTTATTTTAGATTTTTCCGAGCCATTTGTGACGGATTACGTAATGTATGTAATAATTCTTTTCCAGAGTGATCCGAAACAATCTGAGTATGCCCTAGATGGATTAAGGCAAGTGATGGCTATTAAAAGTAAAGTTGTGTTGCCTTATCTTGTACCACAGGTAAGTTTAATCTCAAATATGTAAATGTGTGTGGATATTCATTTGAGGGTGGTTGCGGAGGAGAAAGGGAAAAACGTCAGATGCATGTACCCTTTCTCAGTAAAAGACAAAATGTCCAATACTGTAGAAACTCCA-TATTTTCCACTCTTTTAACCATCAGGCTGTTGAAATCATTAGACCTAGAGAAGAGAAGCTTAATCGTGATTAACACATGTTAGATTATATAGACTGAAAAAA--------------------------------------------------------------------
Ncrosbyi_ShufordCrk_N1148 AGGCATTTTACAAATGTCTATCATATAAACAGAAATTATGAAGTAT--ATATTTATTTTTTTTGTCTCCTGTAAAAACACATTTTAAAGATAATTTCAGTGCAATATAAA-------TTGCATTTTATTGTTCAAAATGTTAAAATCTGTTGAAACCACTATTTGTGA----TATAGTTATAAATGGATTTTAAGGGAGGA--TTTTTTATATGTAAAACTTATAAAAATTGCTACATAATGAGACAGAGATGTGCTTAATTTGTCAATTCTTGTACTTTTTATGTTGTTATTTTAGTTGTGTATCGTTTTAAGTCTGTACACATTAAATTTTATCTAGGCGAGCCTTGAGTGATCCTCTGCCCGAGGTTCGACTTGCAGCAGCAACAACTTTTGATAGTTTGCATGCAACAGTTGGTGTCAGAGCTCTAGATGACATTCTTCCTTCCCTTTTGCGGCAATTGGTGAGAGAATTTCTTTTTGTCAAACTTTATTTTAGA-TTTTCCAAGCCATTAGTGACGGATTACGTAATTTATGTAATAATTCTTTTCCAGAGTGATCCGAAACAATCTGAGTATGCCCTAGATGGATTAAGGCAAGTGATGGCTATTAAAAGTAAAGTTGTGTTGCCTTATCTTGTACCACAGGTAAGTTTAGTCTCAAATATGTAAATGTGTGTGGTTATTCATTTGAGGGTGGTTGCAGAGAAGGAAGGG-AAAATGTCAGATGCATGTACCCTTTCTCAGTAAAAGACAAAATGTCCAATACTGTAGAAACTCCAGTATTTTTCACTCTTTTAATTTT-------------------------------------------------------TGTTAGATTGTATAGACTGAAAAAAACGTCAAACATTTTTGTGCTGGGGCC------------------------------------------
Ndellingeri_BullpenBridge_N109 ATGCATTTCATAAATGTCTATCATATAAATAGAATTTATGAAGCATATATATTTATTTTTTTTGTCTCCTGTAAAAACACATTTTAAGGAGAATTTCAGTGCTATATAAAATTGCATTTGCATCTTATTGTTCAAAATGTTAAAATCTGTTGAAACCACTATTTGTGATGTATATC-TTATAAATGGACTGTATGGAAGGATTTTTTTAATATGTAAAACTTATAAAAAATGTTACAAAATGAAACAGCAATGTGCTTAATTTGTCAATTCTAGTTCTTTTTTTGTCTTAATTTTAGTTGTGTATCTTTTTAAGTATGTATACATTAAATTTTATACAGGCGAGCCTTGAGTGATCCCTTGCCCGAGGTACGACTTGCAGCAGCAACAACTTTTGATAGTTTGCATTCAACAGTTGGTGTCAGAGCTCTAGATGACATTCTTCCTTCCCTTTTGCGGCAATTGGTGAGAGAATTTCTACTTGTCAAACTTTATTTTATACTTTTCAGAGCCATTTGTGACAGATTATGTAATGTATGTAAATATTCTTTTCCAGAGTGATCCAAAACAATCTGAATATGCACTAGATGGATTAAGGCAAGTGATGGCTATTAAAAGTAGAGTTGTGTTGCCTTATCTTGTACCACAAGTAAGTTTAATCTCAAATATATAAATGTGTGTGGATATTCATTTAAGGGTGGTTGCAGGGGAAGAAGGGGAAAACGTCAGATGCACGTGCCCTTCTTCAGTGTAAGACACCATGTCCAATACTGTGGAAACTCCATTATTTATCACCCTTTTAACCATCAGACTGTTAAAATCATCAAAACGAAAAAAAAAAAGCTTAATTGGGATTAACACATATTATGTTATATCGACTGAAAAAAATGTCAAACTGTTTAGTGTTGGTGCCT-----------------------ACCTTCCCAGGAGTTTCA
Ndellingeri_WhitewFalls_N887 ATGCATTTCATAAATGTCTATCATATAAACAGAACTTATGAAGCATATATATTTATTTTTTTTGTCTCCTGTAAAAACACATTTTAAGGAG------AGTGCAATATAAAATTGCATTTGCATCTTATTGTTCAAAATGTTAAAATCTGTTGAAACCACTATTTGTGA----TATC-TTATAAATGGACTGTATGGAAGGATTTTTTTAATATGTAAAACTTATAAAAAATGCTACAAAATGAAACAGCAATGTGCTTAATTTGTCAATTCTAGTTCTTTTTTTGTCTTAATTTTAGTTGTGTATCTTTTTAAGTATGTATACATTAAATTTTATGCAGGCGAGCCTTGAGTGATCCCTTGCCCGAGGTACGACTTGCAGCAGCAACAACTTTTGATAGTTTGCATTCAACAGTTGGTGTCAGAGCTCTAGATGACATTCTTCCTTCCCTTTTGCGGCAATTGGTGAGAGAATTTCTACTTGTCAAACTTTATTTTATACTTTTCAGAGCCATTTGTGATGGATTATGTAATGTATGTAAATATTCTTTTCCAGAGTGATCCGAAACAATCTGAATATGCACTAGATGGATTAAGGCAAGTGATGGCTATTAAAAGTAGAGTTGTGTTGCCTTATCTTGTACCACAAGTAAGTTTAATCTCAAATATATAAATGTGTGTGGATATTCATTTAAGGGTGGTTGCAGGGGAAGAAGGGGAAAACGTCAGATGCATGTGCCCTTCCTCAGTGAAAGAC---ATGTCCAATACTGTAGAAAGTCCATTATTTATCACCGTTTTAACCATCAGACTGTTAAAATCATCAAACCGAAAAAAAAAAAGCTTAATCGGGATTAACACATATTATATTATATCGACTGGAAAAAATGTCAAACTGTTTTGTGTTG-TGCCT-----------------------ACCTTCCCAGGAGTTTCA
Ndilutus_GrassyCreek_N670 ----------------------------------------------------------------------------------------------------------------------------------------------------------------------------------------------------------------------------------AAATTGCAACAAAATGAGGCAACAATATACTTAATTT-------------------ATGTCTTAATTTTAGTTGTGTATCTTTTTAAGTCTGCATACATTAAATTTTATCTAGGCGAGCCTTGAGTGACCCCCTGCCCGAGGTACGACTTGCAGCAGCAACAACTTTTGATAGTTTGCATTCAACAGTTGGTGTCAGAGCTCTGGATGACATTCTTCCTTCCCTTTTACGTCAATTGGTGAGATAATTTCTTGTCA--AAACGTTACTTTAGATTTTTCTGTGCCATTTGTGTTGGATTATGTAATGTACATAATAATTCTTTTTCAGAGTGATCCGAAACAATCTGAATAT---------------------------------------------------------------------------------------------------------------------------------------------------------------------------------------------------------------------------------------------------------------------------------------------------------------------------------------------------------------------------------------
Ndilutus_StarveRockCave_G3174 ------------------------------------------------------------------------------------------------------------------------------------------------------------------------------TATTTGTAAATTGATTTTAAAGAAGGATTTTTCAAATATGTAAAACTTACAAAAATTGCAACAAAATGAGGCAACAATATACTTAATTT-------------------ATGTCTTAATTTTAGTTGTGTATCTTTTTAAGTCTGCATACATTAAATTTTATCTAGGCGAGCCTTGAGTGACCCCCTGCCCGAGGTACGACTTGCAGCAGCAACAACTTTTGATAGTTTGCATTCAACAGTTGGTGTCAGAGCTCTGGATGACATTCTTCCTTCCCTTTTACGTCAATTGGTGAGATAATTTCTTGTCA--AAACGTTACTTTAGATTTTTCTGTGCCATTTGTGTTGGATTATGTAATGTACATAATAATTCTTTTTCAGAGTGATCCGAAACAATCTGAATATGCCCTAGATGGATTAAGGCAAGTGATGGCTATTAAAAGTAAAGTTGTGTTGCCCTATCTTGTACCACAGGTAAGT--AATCTCAAATATTTAAATGTGTGTGGAGGTTCATTTAAGGCTGGTTGCAGAGGCGAAAGGGGAAAAAGTCAGATGCATGCAAGGGTCCTCCAGAGACGATTTGGTGCCGCATGGTTTTAAAGTGGGGTTACCTTCTACTCTGGGAAACTTGGTGACGTTTTGTTTACTAGAATAGGAAGCGATGCTATCTATCGTAACTAGCTTA---CACGCCGCATGGGCTGAGGAATATGTTTTACTTTTTTGTGCTGATTCTT-----------------------------------------
Nesticus_nahaunus_Mexico_G2881 AAATTTTCCGTGAATTTTGATTTTATCCA-------------------ATATCTATTTGTTTTGTCTCCTGTAAAAACACACTTTAAAGAGAATTTTCGTGCAATATAAAATTGCACTTGCATCTTTTTCTTCAAAATATTAAAATCTGTCGAAACCACTATTTTTGA---------ATAAAAATGGATTTTAAGGAAGGATTTTTTAAAAATGTAAAATCTATAAAAAATGCAACCAAATGAGACAGCAATGTGCTTAATTTGTCAATTATATTACTTTTTATAGCTTAATTTTATTTTTGTATTTTTTTAAGTCTGTATACATAAAATTTTATCCAGGCGAGCCCTGAGTGATCCCCTGCCTGAGGTACGACTTGCAGCAGCGACAACTTTTGATAGTCTGCATTCAACAGTTGGTGTCAGAGCTCTGGATGACATTCTTCCTTCCCTTTTGCGGCAATTGGTGAGAGGGTCTCTACTTGTTAAAATTTATTTTAGATTTGTCAGAGCCATCTGTGATGGATTATGTAATGTATGTATATATTTTTTTTCAGAGTGATCCAAAGCAATCCGAATATGCCCTAGATGGATTAAGGCAAGTGATGGCTATTAAAAGTAAAGTTGTATTGCCTTATCTTGTACCACAGGTAAGTTTAATTTAAAATATATAAATGTGTGTGAATATTCATGTAAA---------------GGGATCAA-----ATTAGGCGCATGTGCTCCTCTTCAGTAAAAGACA--ATGTCCAATACAGTAAAAAATCCATTATTTATCGCCCTTTTAATCGTCAGATTTTTAAAATCATTAGAGTGAAA-AAGAAAAGCTTAATCATGATTGACACATAGTATGTTATATAGACAAAAAAAAA-GTTGAACTGGCTTGTGTTAGTGCCTTTGCAAATCCCCTTTACTTCCTTACCTTCCCA--AGTTT--
Nfurtivus_HugdenBranch_G3175 TAGTGTTTTTGGAAATATGTTCTGTGATACATATCTCTGTTCCTACTTAGATTTATTTTTTTTTTTGAATTTTGATTTCATTTCTACATTTTGCTTTGTTGTAAGATGAAGTTGATTGATGATTTTTTATTTATTTTTATTTATGAATGTTATA------------AACCTATCTCTATATAAATGGATTGTATGGAAGGATTTTTTTAATATGTAAAGCTTATAAGAAATGCTACAAAATGAAACAGCAATGTGCTTAATTTGTCAATTCTAGTTCTTTTTTTGTCTTAATTTTAGTTGTGTATCTTTTTAAGTATGTATACATTAAATTTTATACAGGCGAGCCTTGAGTGATCCCTTGCCCGAGGTACGACTTGCAGCAGCAACAACTTTTGATAGTTTGCATTCAACAGTTGGTGTCAGAGCTCTAGATGACATTCTTCCTTCCCTTTTGCGGCAATTGGTGAGAGAATTTCTACTTGTCAAACTTTATTTTATACTTTTCAGAGCCATTTGTGATGGATTACGTAATGTATGTAAATATTCTTTTCCAGAGTGATCCGAAACAATCTGAATATGCACTAGATGGTTTAAGGCAAGTGATGGCTATTAAAAGTAGAGTTGTGTTGCCTTATCTTGTACCACAAGTAAGTTTAATCTCAAATATATAAATGTGTGTAGA---TCATTTAAGGGTGGTTGCAGGGGAGGAAGGGGAAAACGTCAGATGCACATGCCCTTCCTCGGTGAAAAACAACATGTCCAATACTGTAGAAACTTCATTATTTATCACCCTTTTAACCACCAGACTGTTAAAATCATCAAACCGAAA-------------------------------------------------AAAAATGTCAAACTGTTTTGTGCTGGTGCCTT---TAAGTGCCTTTACTTACTTACCTTCCCAAGAGTTTCA
Nfurtivus_RaccoonMtn_N1026 --GTATTTTTGGAAATATGTTCTGTGATACATATCTCTGTTCCTACTTAGATTTATTTTTTTTTTTGAATTTTGATTTCATTTCTACATTTTGCTTTGTTGTAAGATGAAGTTGATTGATGATTTTTTATTTATTTTTATTTATGAATGTTATA------------AACCTATCTCTATATAAATGGATTGTATGGAAGGATTTTTTTAATATGTAAAGCTTATAAGAAATGCTACAAAATGAAACAGCAATGTGCTTAATTTGTCAATTCTAGTTCTTTTTTTGTCTTAATTTTAGTTGTGTATCTTTTTAAGTATGTATACATTAAATTTTATACAGGCGAGCCTTGAGTGATCCCTTGCCCGAGGTACGACTTGCAGCAGCAACAACTTTTGATAGTTTGCATTCAACAGTTGGTGTCAGAGCTCTAGATGACATTCTTCCTTCCCTTTTGCGGCAATTGGTGAGAGAATTTCTACTTGTGAAACTTTATTTTATACTTTTCAGAGCCATTTGTGATGGATTACGTAATGTATGTAAATATTCTTTTCCAGAGTGATCCGAAACAATCTGAATATGCACTAGATGGTTTAAGGCAAGTGATGGCTATTAAAAGTAGAGTTGTGTTGCCTTATCTTGTACCACAAGTAAGTTTAATCTCAAATATATAAATGTGTGTAGA---TCATTTAAGGGTGGTTGCAGGGGAGGAAGGGGAAAACGTCAGATGCACATGCCCTTCCTCGGTGAAAAACAACATGTCCAATACTGTAGAAACTTCATTATTTATCACCCTTTTAACCACCAGACTGTTAAAATCATCAAACCGAAA-------------------------------------------------AAAAATGTCAAACTGTTTTGTGCTGGTGCCTT---TAAGTGCCTTTACTTACTTACCTTCCCAGGAGTTTCA
Nholsingeri_BrumleyCrk_N916 ACACATTTTACAAATGTCTATCACATAAACAGAAATTATGAAGTATATATATTTATTTTTTTTGTCTCCTGTAAAAACACATTTTAAGGAAAATTTCAGTGCAATATAAAATTGCAT--------TCTTGTTCAAAATGTTAAAATCTGTCGAAACCACTATTTTTGATATA-----TTGTAAATGGATTTTAAAGAAGGATTTTTCTAATATGTAAAACTTACAAAAATTGCAACAAAATGAGGCAACAATATACTTAATTT-------------------ATGTCTTAATTTTAGTTGTGTATCTTTTTAAGTCTGCGTACATTAAATTTTATCTAGGCGAGCCTTGAGTGACCCCCTGCCCGAGGTACGACTTGCAGCAGCAACAACTTTTGATAGTTTGCATTCAACAGTTGGTGTCAGAGCTCTAGATGACATTCTTCCTTCCCTTTTACGTCAATTGGTGAGAGAATTTCTTGTCA--GAACTTCATTTTAGATTTTTCCGTGCCATTTGTGTTGGATCATGTAATGCACATAATAATTCTTTTTCAGAGTGATCCGAAACAATCTGAATATGCCCTAGATGGATTAAGGCAAGTGATGGCTATTAAAAGTAAAGTTGTGTTGCCCTATCTTGTACCACAGGTAAGTTTAATCTCAAATATTTAAATGTGTGTGGAGGTTCATTTAAGGCTGGTTGCAGAGGCGGAAGCGGAAAAAGTCAGATGCATGCAAGGATCGTCCAGAGACGATTTGGTGCCGCACAGTTTTAAAGTGGGGTTACCTTCTACTCTGGGAAACTTGGCGACGTTTTGTTTACTAGAATAGGAAGCGATGCTATCTATGGTAACTAGCTTA---CACGCCGCATGGGCTGGGTAATACGTTTTACTTT--------------------------------------------------------
Nholsingeri_PondCave_N541 ACGCATTTTACAAATGTCTATCACATAAACAGAAATTATGAAGTATATATGTTTATTTTTTTGGT---CTGTAAAAACACATTTTAAGGAAAATTTCAGTGCAATATAAAATTGAAT--------TCTCGTTCAAAATGTTAAAATCTGTCGAAACCACTATTTTTGATATA-----TTGTAAATGGATTTTAAGGAAGGATTTTTCTAATATGTAAAACTTACAAAAATTGCAATAAAATGAGGCAACAATATACTTAATTT-------------------ATGTCTTAATTTTAGTTGTGTATCTTTTTAAGTCTGCATACATAAAATTTTATCTAGGCGAGCCTTGAGTGACCCCCTGCCCGAGGTACGACTTGCAGCAGCAACAACTTTTGATAGTTTGCATTCAACAGTTGGTGTCAGAGCTCTAGATGACATTCTTCCTTCCCTTTTACGTCAATTGGTGAGAGAATTTCTTGTCA--AAACTTCATTTTAGATTTTTCCGTGCCATTTGTGTTGGATCATGTAATGTACATAATAATTCTTTTTCAGAGTGATCCGAAACAATCTGAATATGCCCTAGATGGATTAAGGCAAGTGATGGCTATTAAAAGTAAAGTTGTGTTGCCCTATCTCGTACCACAGGTAAGTTTAATCTCAAATATTTAAATGTGTGTGGAGGTTCATTTAAGGCTGGTTGCAGAGGCGGAAGCGGAAAAAGTCAGATGCATGCAAGGATCGTCCAGAGACGATTTGGTGCCGCACGGTTTTAAAGTGGGGTTACCTTCTACTCTGGGAAACTTGGCGACCTTTTGTTTACTAGAATAGGAAGCGATGCTATCTATTGTAACTAGCTTA---CATGCCGCATGGGCTGAGTAATATGTTTTACTTTTTTGTGCTGATTCTTTTAATGTGAGAGATCGCTGACTTATCTTTTCAGAAGTTTCA
Njonesi_CaveSpringCave_N390 ATGCATTTCATAAATGTCTATCATATAAACAGAATTTATGAAGCATATATATTTATTTTTTTTGTCTCCTGTAAAAACACATTTTAAGGAG------AGTGCAATATAAAATTGCATTTGCATCTTATTGTTCAAAATGTTAAAATCTGTTGAAACCACTATTTGTGATCTATATC-TTATAAATGGACTGTATGGAAGGATTTTTTTAATATGTAAAACTTATAAAAAATGCTACAAAATGAAACAGCAATGTGCTTAATTTGTCAATTCTAGTTCTTTTTTTGTCTTAATTTTAGTTGTGTATCTTTTTAAGTATGTATACATTAAATTTTATACAGGCGAGCCTTGAGTGATCCCTTGCCCGAGGTACGACTTGCAGCAGCAACAACTTTTGATAGTTTGCATTCAACAGTTGGTGTCAGAGCTCTAGATGACATTCTTCCTTCCCTTTTGCGGCAATTGGTGAGAGAATTTCTACTTGTCAAACTTTATTTTATACTTTTCAGAGCCATTTGTGATGGATTATGTAATGTATGTAAATATTCTTTTCCAGAGTGATCCGAAACAATCTGAATATGCACTAGATGGATTAAGGCAAGTGATGGCTATTAAAAGTAGAGTTGTATTGCCTTATCTTGTACCACAAGTAAGTTTAATCTCAAATATATAAATGTGTGTGGATATTCATTTAAGGGTGGTTGCAGGGGAAGAAAGGGAAAACGTCAGATGCACGTGCCCTTCCTCAGTGAAAGACAACATGTCCAATACTGTAGAAACTCCATTATTTATCACCCTTTTAACCATCAGACTGTTAAAATCATCAAACCGAAAGAAAAAAAGCTTAATCGGGATTAACACATATTATGTTATATCGACTGAAAAAAATGTCAAACTGTTTTGTGTTGGTGCCT-----------------------ACCTTCCCAGGAGTTTCA
Nlowderi_ChestnutBranch_N731 GTGTGT--------------------TTACATATGTAAGAAGTTAAATGTTCTGACCCT------------------------------------------------------------------------------------------------------------ATATATATATTTATAAATAGATTGTGTGGAAGG-TTTTTTTAATATGTAAAACTTATAAAAAGTGCTGCAAAATGAAACAGCAATGTGCTTAATTTGTCAATTCAAGTTCTTTTTTTGTCTTAACTTTAGTTGTGTATCTTTTTAAGTATGTATACATTAAATTTTATACAGGCGAGCCTTGAGTGATCCCCTGCCCGAGGTACGACTTGCAGCAGCAACAACTTTTGATAGTTTGCATTCAACAGTTGGTGTCAGAGCTCTAGATGACATTCTTCCTTCCCTTTTGAGGCAATTGGTGAGAGAATTTCTGCTTGTCAAACTTTATTTTATACTTTTCAGAGCCATTTGTGATGGATTATGTAATGTATGTAAATATTCTTTTCCAGAGTGATCCGAAACAATCTGAATATGCACTAGATGGATTAAGGCAAGTGATGGCTATTAAAAGTAGAGTTGTGTTGCCTTATCTTGTACCACAAGTAAGTTTAATCTCAAATATATAAATGTGTGTGGATATTTATTTAAGGGTGGTTGC-----AGGAAGTGGAAAACGTCAGATGCATGTGTCCCTCCTCAGTGAAAGACAACATGTCCAATACTGTAGAAACTCCATTATTTATCACCCTTTTAACCATCAGACTGTTAAAATCATCAAACCGAAA-AAACAAAGCTTAATCGGGATTAACACATGTTATGTTATATCGATTGAAAAAAATGTCAAACTGTTTTGTGTTG-------------GTGCCTTTACTTACTTACCTTCCCAGGAGTTTCA
Nlowderi_upperFiresCreek_N820 ATATAT--------------------ATATATATGTATATATATATATATATGT----T------------------------------------------------------------------------------------------------------------ATATATATATTTATATATA-ATTATAT-ATATA-TCTTTTTAATATGTAAAACTTATAAAAAATGCTACAAAATGAAACAGCAATGTGCTTAATTTGTCAATTCAAGTT-TTTTTTTGTCTTAATTTTAGTTGTGTATCTTTTTAAGTATGTATACATTAAATTTTATACAGGCGAGCCTTGAGTGATCCCCTGCCCGAGGTACGACTTGCAGCAGCAACAACTTTTGATAGTTTGCATTCAACAGTTGGTGTCAGAGCTCTAGATGACATTCTTCCTTCCCTTTTGCGGCAATTGGTGAGAGAATTTCTGCTTGTCAAACTTTATTTTATACTTTTCAGCGCCATTTGTGATGGATTATGTAATGTACGTAAATATTCTTTTCCAGAGTGATCCGAAACAATCTGAATATGCACTAGATGGATTAAGGCAAGTGATGGCTATTAAAAGTAGAGTTGTGTTGCCTTATCTTGTACCACAAGTAAGTTTAATCTCAAATATATAAATGTGTGTGGATATTCATTTAAGGATGGTTGCAGGGGAGGAAGTGGAAAACGTCAGATGCATGTGCCCCTCCTCAGTGAAAGACAACATGTCCAATACTGTAGAAACTCCATTATTTATCACCCTTTTAACCATCAGACTGTTAAAATCATCAAACCGAAAAAAAAAAAGCTTAATCAGGATTAACACATATTATGTTATATCGACTGAAAAAAATGTCAATCTGTTTTGTGTTG-------------GTGCCTTTACTTACTTACCTTCCCAAGAGTTTCA
Ngeorgia_Sittons_N073 ----GT---------------------------------------------------GTTCTGACATAATGCAA-------------------------GACAACCTAACAGTGC----------CTGAACTGTGCAGCGCAGAA---GTTGTAGTGAGGTTGTATAG----TATATATATAAATGGATTGTATGGAAGGATTTTTTTAATATGTAGAACTTATAAAAAATGCTACAAAATGAAACAGCAATGTGCTTAATTTGTCAATTCTAGTTCTTTTTTTGTCTTAATTTTAGTTGTGTATTTTTTTAAGTATGTATACATTAAATTTTATACAGGCGAGCCTTGAGTGATCCCCTGCCCGAGGTACGACTTGCAGCAGCAACAACTTTTGATAGTTTGCATTCAACAGTTGGTGTCAGAGCTCTAGATGACATTCTTCCTTCCCTTTTGCGGCAATTGGTGAGAGAATTTCTACTTT-CAAACTTTATTTTATACTTTTCAGAGCCATTTGTGATGGATTATGTAATGTATTGAAATATTCTTTTCCAGAGTGATCCGAAACAATCTGAATATGCACTAGATGGATTAAGGCAAGTGATGGCTATTAAAAGTAGAGTTGTGTTGCCTTATCTTGTACCACAAGTAAGTTTAATCTCAAATATATAAATATGTGTGGA---TCATTTAAGGGTGGTTGCTGGGGAGGAAGGGGAAAACATCAGATGCACAT-CCCTTCCTCAGC-------------------------------------CTTATCACCCTTGTAACCATCAGACTGTTAAAATTATCAAACCGAAAAAAAAAAAGCTTAATCGGGATTAACACATATTATGTTATAGCGACTGAAAAAAATGTTAAACTGTTTTGTGTTGGTGCTTTTCCTAAGTGCCTTTACTTACTTACCTTCCCAGGAGTTTCA
Nlula_BeeRockCave_G2091 AATTAT----TGAAGCACAGC----AAAACCAGAGCAATGGAACA---AACTTTATAATTCCCTTAAAGTATAAGGTCAATTGTTTATTAATATTTTTCTGCATTTTGAAAATGCGGTACCGATGTCTGACTGGCTATTTCA------GTTATCGCGCTGTTGTACTGTGTGTATATATATAAATGGATTGTATGGAAGGATTTTTTTAATATGTAAAACTTATAAAAAATGCTACAAAATGAAACAGCAATGTGCTTAATTTGTCAATTCTAGTTCTTTTTTTGTCTTAATTTTAGTTGTGTATCTTTTTAAGTATGTATACATTAAATTTTATACAGGCGAGCCTTGAGTGATCCCCTGCCCGAGGTACGACTTGCAGCAGCAACAACTTTTGATAGTTTGCATTCAACAGTTGGTGTCAGAGCTCTAGATGACATTCTTCCTTCCCTTTTGCAGCAATTGGTGAGAGAATTTCTACTTT-CAAACTTTATTTTATACTTTTCAGAGCCATTTGTGACGGATTATGTAATGTATTGAAATATTCTTTTCCAGAGTGATCCAAAACAATCTGAATATGCACTAGATGGATTACGGCAAGTGATGGCTATTAAAAGTAGAGTTGTGTTGCCTTATCTTGTGCCACAAGTAAGTTTAATCTCAAATATATAAATGTGTGTGGA---TCATTTAAGGGTGGTTGCAGGGGAGGAAGGGGAAAACATCAGATGCACATGCCCTTCCTCAGC-------------------------------------CTTATCACCCTTTTAACCATCAGACTGTTAAAATCATCAAACCGAAAAAAAAAAAGCTTAATCAGGATTAACACATATTATGTTATAGCGACTGCGGAG--------------------------------CAGGGGTCGTTGCGCA--------ACTAGGAGTTTCA
Nlula_LulaFallsCave_G2084 ---------------------------------------------------------ATTCCCTTAAAGTATAAGGTCAATTGTTCATTAATATTTTTCTGCATTTTGAAAATGTGATACCGACGTCTGACTGGGTATTTCAGGAAATGTTATCGCGGGGTTGTACTGTGTGTATATATATAAATGGATTGTATGGAAGGATTTTTTTAATATGTAAAATTTATAAAAAATGCTACAAAATGAAACAGCAATTTGCTTAATTTGTCAATTCTAGTTCTTTTTTTGTCTTAATTTTAGTTGTGTATCTTTTTAAGTATGTATACATTAAATTTTATACAGGCGAGCCTTGAGTGATCCCCTGCCCGAGGTACGACTTGCAGCAGCAACAACTTTTGATAGTTTGCATTCAACAGTTGGTGTCAGAGCTCTAGATGACATTCTTCCTTCCCTTTTGCGGCAATTGGTGAGAGAATTTCTACTTT-CAAACTTTATTTTATACTTTTCAGAGCCATTTGTGACGGATTATGTAATGTATTGAAATATTCTTTTCCAGAGTGATCCAAAACAATCTGAATATGCACTAGATGGATTAAGGCAAGTGATGGCTATTAAAAGTAGAGTTGTGTTGCCTTATCTTGTGCCACAAGTAAGTTTAATCTCAAATATATAAATGTGTGTGGA---TCATTTAAGGGTGGTTGCAGGGGAGGAAGGGGAAAACATCAGATGCACATGCCCTTCCTCAGC-------------------------------------CTTATCACCCTTTTAACCATCAGACTGTTAAAATCATCAAACCGAAAAAAAAAAAGCTTAATCAGGATTAACACATATTATGTTATAGCGACTGCGGAG--------------------------------CAGGGGTCGTTGCGCA--------ACTAGGAGTTTCA
Nmimus_NealsSink_N329 --------------------------------------------------------------------------------------------------------------------------------------------------------------------------TATATATTTGTAAATGGATTTTAAGGAAAGATTTTTCTAATATGTAAAACTTACAAAAATTGTAACAAAATGAGGCAACAATAAACTTAATTT-------------------ATGTCTTAATTTTAGTTGTGTATCTTTTTAAGTCCGCATACATTAAATTTTATCTAGGCGAGCCTTGAGTGACCCCCTGCCCGAGGTACGACTTGCAGCAGCAACAACTTTTGATAGTTTGCATTCAACAGTTGGTGTCAGAGCTCTAGATGACATTCTTCCTTCCCTTTTACGTCAATTGGTGAGAGAATTTCTTGTCA--AAACTTTATTTTAGATTTTT--------TTTGTGTTGGATTATGTAATGTATATAATAACTCTTTTTCAGAGTGATCCGAAACAATCTGAATATGCCCTAGATGGATTAAGGCAAGTGATGGCTATTAAAAGTAAAGTTGTGTTGCCTTATCTTGTACCACAGGTAAGTTTAATCTCAAATATTTAAATGTGTGTGGAGGTTTATTTAAGGCTGGTTGCAGAGGCAGAAGGGGGAAAAGTCAGATGCATGCAAGAATCGTCCAGAGACTATTTGGTGCCGCATGCTTTTAAAGTGGGGTTACCTTCTACTCTGGGAAACTTGGCAACGTTTTGTTTACTAGAATAGGAAGCGATGCTATCTATCGTAACTAGCTTA---CACGCCGCATGGGCTGAGTAATATATTTTACTTTTTTGTGCTGATTCTTTTAATGTGAGAAATCGCTGACTTATCTTTTCAGAAGTTTTA
Nmimus_Straleys_N625 --------------------------------------------ATATATA---------------------------------------------------------------------------------------------------------------------TATATATATTTGTAAATGGATTTTAAGGAAGGATTTTTCTAATATGTAAAACTTACAAA-ATTGCAACAAAATGAGTCAACAATATACTTAATTT-------------------ATGTCTTAAGTTTAGTTGTGTATCTTTTTAAGTCTACATACATTAAATTTTATCTAGGCGAGCCTTGAGTGACCCCCTGCCCGAGGTACGACTTGCAGCAGCAACAACTTTTGATAGTTTGCATTCAACAGTTGGTGTCAGAGCTCTAGATGACATTCTTCCTTCCCTTTTACGTCAATTGGTGAGAGAATTTCTTGTCA--AAACTTTATTTTAGATTTTTTAGTGCCATTTGTGTTGGATTATGTAATGTACATAATAATTCTTTTTCAGAGTGATCCGAAACAATCTGAATATGCCCTGGATGGATTAAGGCAAGTGATGGCTATTAAAAGTAAAGTTGTGTTGCCTTATCTTGTACCACAGGTAAGTTTAATCTCAAATATTTAAATGTGTGTGG--------------------------GCGAAAGGGGAAAAAGTCAGATGCATGCAAGGATCGTCCAGAGACGATTTGGTGTCGCACGGTTTTAAAGTGGGGTTACCTTCTACTCTGGGAAACTTGGCGACGTTTTGTTTACTAGAATAGGAAGCGATACTATCTATCGTAACTAGCTTA---CACGCCGCATGGGCTGAGTAATATGTTTTACTTTTTTGTGCTGATTCTTTTAATGTGAGAAATCGCTGACTTATCTT-------------
Nnasicus_CaneyFork_N171 -----------AAATGTCTATCATATAAACAGAAATTATGAAGTAT--ATATTTATTTTTTTTGTCTCCTGTAAAAACACATTTTAAGGATAATTTCAGTGCAATATAAA-------TTGCATTTTATTGTTCAAAATGTTAAAATCTGTCGAAACCACTATTTGTGA----TATAGATATAAATGGATTTTAAGGGAGGA-TTTTTTTATATGTAAAACTTATACAAATTGCTACATAATGAGACAGCGATGTGCTTAATTTGTCAATTCTTGTACTTTTTATGTTGTTATTTTAGTTGTGTATCATTTTAAGTCTGTATGCATTAAATTTTATCTAGGCGAGCCTTGAGTGATCCTCTGCCCGAGGTTCGACTTGCAGCAGCAACAACTTTTGATAGTTTGCATTCAACAGTTGGTGTCAGAGCTCTAGATGACATTCTTCCTTCCCTTTTGCGGCAATTGGTGAGAGAATTTCTTTTTGTCAAATTTTATTTTAGA-TTTTCCAAGCCATTTGTGATGGATTACGTAATGTATGTAATAATTCTTTTCTAGAGTGATCCGAAACAATCTGAATATGCCCTAGATGGATTAAGGCAAGTGATGGCTATTAAAAGTAAAGTTGTGTTGCCTTATCTTGTACCACAGGTAAGTTTAATCTCAAATATATAAATGTGTGTGGATATGCATTTGAGGGTGGTTGCAGAGAAGGAAGGGAAAAACGTCAGATGCGTGTACCCTCTCTCAGTAAAAGACAAAATGTCCAATACTGTAGAAACTCTA-TATTTTTCACTCTTTTAACCATCAGGCTGTTAAAATCA---GACCTAGAGAAGAGAATCTTAATCGTGATTAACACATGTTAAATTATATAGACTGAAAAAAACGTCAAACTGTTTTGTGTGGGTGCCTTTGCGAAGCGCCTTCAC------------------------
Nnasicus_ConnosteeFalls_N696 AGGCATTTTACAAATGTCTATCATATAAACAGAAATTATGAAGTAT--ATATTTATTTTTTTTGTCTCCTGTAAAAACACATTTTAAGGATAATTTCAGTGCAATATAAA-------TTGCATTTTATTGTTCAAAATGTTAAAATCTGTCGAAACCACTATTTGCGA----TATAGTTATAA----------------------------ATGTAAAACTTATAAAAATTGCTACATAATGAGACAGCGATGTGCTTAATTTATCAATTCTTGTACTTTTTATGTTGTTATTTTTATTGTGTATTGTTTTAAGTCTGTACACATTAAATTTTATCTAGGCGAGCCTTGAGTGATCCTCTGCCTGAGGTTCGACTTGCAGCAGCAACAACTTTTGATAGTTTGCATTCAACAGTTGGTGTCAGAGCTCTAGATGACATTCTTCCTTCCCTTTTGCGGCAATTGGTCAGAGAATTTCTTTTTGTCAAACTTTATTGTAGA-TTTTCCAAGCCACTTGTGATGGATTACTTAATGTATTCAATAATTCTTTTCTAGAGTGATCCGAAACAATCTGAATATGCCCTAGATGGATTAAGGCAAGTGATGGCTATTAAAAGTAAAGTTGTGTTGCCTTATCTTGTACCACAGGTAAGTTTAATCTCAAATATATAAATGTGTGTGGATATGCATTTGAGGGTGGTTGCAGAGAAGGAAGGGAAAAACGTCAGATGCATGTACCCTCTCTCAGTAAAAGACAAAATGTCCAATACTGTAGAAACTCCA-TATTTTTCACTCTTTTAACCATCAGGCTGTTAAAATCATTAGACCTAGAGAAGAGAAGCTTAATCGTGATTAACACATGTTAGATTATATAGACTGAAAAAAACATCAAACTGTTTTGTGCTGGTGCCTTTGC-------------------------------------
Nnasicus_CoweeTrain_N189 AGGCATTTTACAAATGTCTATCATATAAACAGAAATTATGAAGTAT--ATATTTATTTTTTTTGTCTCCTGTAAAAACACATTTTAAGGATAATTTCAGTGCAATATAAA-------TTGCATTTTATTGTTCAAAATGTTAAAATCTGTCGAAACCACTATTTGTGA----TATAGTTGTAAATGGATTTTAAGGGAGGATTTTTTTTATATGTAAAACTTATA-AAATTGCTACATAATGAGACAGCGATGTGCTTAATTTGTCAATTCTTGTACTTTTTATGTTGATATTTTAGTTGTGTATCGTTTTAAGTCTGTATGCATTAAATTTTATCTAGGCGAGCCTTGAGTGATCCTCTGCCTGAGGTTCGACTTGCAGCAGCAACAACTTTTGATAGTTTGCATTCAACAGTTGGTGTCAGAGCTCTAGATGACATTCTTCCTTCCCTTTTGCGGCAATTGGTGAGAGAATTTCTTTTTGTCAAACTTTATTTTAGATTTTTCCAAGCCATTTGTGATGGATTACGTAATGTATGTAATAATTCTTTTCTAGAGTGATCCGAAACAATCTGAATATGCCCTAGATGGATTAAGGCAAGTGATGGCTATTAAAAGTAAAGTTGTGTTGCCTTATCTTGTACCACAGGTAAGTTTAATCTCAAATATATAAATGTGTGTAGATATTTATTTGTGGGTGGTTGTCGAGAAGGAAGGGAAAAATGTCAGATGCGTGTACCCTCTCTCAGTAAAAGACAAAATGTCCAATACTGTAGAAACTCCA-CATTTTTCACTCTTTTAACCATCAGGCTGTTAAAATCA---GACCTAGAGAAGAGAATCTTAATCGTGATTAACACATGTTAAATTATATAGACTGAAAAAAACGTCAAACTGTTTTGTGCTGGTGCCTTTGCGAAGCGCCTTCACTTACTTACTTTCTCAGGAGTTTCA
Npaynei_Grindstaff_N646 --------------------------------------------------------------TGTCTCCTGTAAAAACACATTTTAAGGAAAATTTCAGTGCAATATAAAATTGCAT--------TCTTGTTCAAAATGTTAAAATCTGTCGAAACCACTATTTTTGATATATATTTATGTAAATGGATTTTAAGGAAGGATTTTTCTAATATGTAAAACTTAC-AAAATTGCAACAAAATGAGGCAACAATATACTTAATTT-------------------ATGTCTTAATTTTAGTTGTGTATCTTTTTAACTCTGCATACATTAAATTTTACCTAGGCGAGCCTTGAGTGACCCCCTGCCCGAGGTACGACTTGCAGCAGCAACAACTTTTGATAGTTTGCATTCAACCGTTGGTGTCAGAGCTCTAGATGACATTCTTCCTTCCCTTTTACGTCAATTGGTGAGAGAATTTCTTGTCA--AAACTTTATTTTAGATTTTTCTGTGCCATTTGTGTTGGATTATATAATGTACATAATAATTCTTTTTCAGAGTGATCCGAAACAATCTGAATATGCCCTAGATGGATTAAGGCAAGTGATGGCTATTAAAAGTAAAGTTGTGTTGCCTTATCTTGTACCACAGGTAAGTTTAATCTCAAATATTTAAATGTGTGTGGAGGTTCATTTAAGGCTGGTTGCATTGGCAGAAGGGGAAAAAGTCAGATGCATGCAAGGATCGTCCAGAGACGATTTGGTGCCGCATGGTTTTAAAGTGGGGTTACCTTCTACTCTGGGAAACTTGGCGATGTTTTGTTTACTAGAATAGGAAGCGATGCTATCTATCGTAACTAGCTTA---CACGCCACATGG------------------------------------------------------------------------------
Npaynei_UnakaMtns_N943 ------------------------------------------------------------------------------------------------------------------------------------------------------------------------------TATTTGTAAATGGATTTTAAGGAAGGATTTTTTTAATATGTAAAACTTACAAAAATTGCAACAAAATGAGG-AACAATATACTTAATT---------------------TGTCTTAATTTTAGTTGTGCATCTTTTTAAGTCTGCATACATTAAATTTTATCTAGGCGAGCCTTGAGTGACCCCCTGCCCGAGGTACGACTTGCAGCAGCAACAACTTTTGATAGTTTGCATTCAACAGTCGGTGTCAGAGCTCTAGATGACATTCTTCCTTCCCTTTTACGTCAATTGGTGAGAGAATTTCTTGTCA--AAACTTTATTTTAGATTTTTCTGTGCCATTTGTGTTGGATTATGTAATGTACATAATAATTCTTTTTCAGAGTGATCCGAAACAATCTGAATATGCCCTAGATGGATTAAGGCAAGTGATGGCTATTAAAAGTAAAGTTGTGTTGCCTTATCTTGTACCACAGGTAAGTTTAATCTCAAATATTTAAAT----------------------------------------------------------------------------------------------------------------------------------------------------------------------------------------------------------------------------------------------------------------------------------------
Npecki_HaskellSims_G3697 ----ATTCTTTAATTAATTATAATGCAAATGGAAGGTGTGAAAAGTAATGGTTCGTTTTTTCTTTTCTTTTTAAGAAGGGGTCTCTTGAGCGATTCGTTTAGAAATCTAA-ATAATTATCAGCTTTGATTTTTAACATCCCGAAATTTGGCGCGACCATTATTTCCGA----TATATATATAAATGGATTTTAAGGAAGGA-TTTTTTTATATGTAAAACTTACAAAAATAGCAACAAAATGAGACATCAATGCGCTTGATTTGTCAATTTTAGTACTTTTTATGTCCTAATTTTAGTTGTGTATCTTTTTAAGTCTGTATACATGAAATTTTATCCAGGCGAGCCTTGAGTGATCCCTTGCCCGAGGTACGACTTGCAGCAGCAACAACTTTTGATAGTTTGCATTCAACAGTGGGTGTCAGAGCTCTAGATGACATTCTTCCTTCCCTTTTGCGGCAATTGGTGAGAGAATGTCTTGTGA--AAACTTTATTCTAGGTCTTTCAGAGCCATTTGTGATGTAT-ATGTAATGTATGCAATAATTCTTTTCCAGAGTGATCCGAAACAATCTGAATATGCCCTGGATGGATTAAGGCAAGTGATGGCTATTAAAAGTAAAGTTGTGCTGCCTTATCTTGTACCACAGGTAAGTTTAATCTCAAATATATAAATGTGTGTGGATATTCATTTAAGGGTGGTTGCAGGGGAGGAAGGGAAA------------------------------------------------------------------------------------------------------------------------------------------------------------------------------------------------------------------------------------------
Npecki_HurricaneMazeCave_G2100 -----------------------------------------------------------------------------------------------TCAGCACTATATAAAAATGCATCTGCATCTTGCTGTTCAAAATGTTAAAATCTGTCGAAACCACTATTTGTGATATATATATATATAAATGGATTTTAAGGAAGGA-TATTTTAATATGTAAAATTTACAAAAATATCAACAAAATGAGACATCAATGCGCTTAATTTGTCAATTCTAGTAC-TTTTTAGTCTTAATTTTAGTTGTGTATCTTTTTAAGTCTGTATACATTAAATTTTATCCAGGCGAGCCTTGAGTGATCCCCTGCCCGAGGTACGACTTGCAGCAGCAACAACTTTTGATAGTTTGCATTCAACAGTGGGTGTCAGAGCTCTAGATGACATTCTTCCTTCCCTTTTGCGGCAATTGGTGAGAAAATGTCTTGTGA--AAACTTTATTCTAGATCTTTCAGAGCCATTTGTGATGTATTTTGTAACGTATGCAATAATCCTTTTCCAGAGTGATCCGAAACAATCCGAATATGCCCTGGATGGATTAAGGCAAGTGATGGCTATTAAAAGTAAAGTTGTGCTGCCTTATCTTGTACCACAGGTAAGTTTAATCTCAAATATATAAATGTGTGTGGATATTCATTTAAGACGGGCTGCAGAGGAGAAAGGGAAAAATGTCTGATGCCTGTGCCCTTCCGTCGTGAAAGACAAAATGTCCAATACTGTAGAAACCCAATTATTTATCACCCTTTTAACCATCAGACTGTTAAATTCATCAAACCGAGGAAAAAAAACCTTAATCAGAATTAATACATGTTACGTTATATCAACTGAAAGAAAAGCCAAACTGTTATGTGCTGGTGCCTTTGCTAAGCGCTTTTACTTACTT-CTTTTCCAGGAG-----
Npecki_Monteagle_N062 AGGCATTTTACAAATGTCTATTACATAAACAGAAATTATGAAGCACATATATTTATTTTTTTTGGCTCCTGTAAAAGCACATTTTAAGGAGAATTTCAGCACTGTATAAAAATGCATTTGCATCTTATTGTTAAAAATGTTAAAATCTGTCGAAATCACTATTTGTGA----TATATATATAAATGGATTTTAAGGAAGGA-TTTTTTTATATGTAAAACTTACAAAAATAGCAACAAAAGGAGACATCAATGCGCTTAATTTGTCAATTCTAGTACTTTTTATGTCTTAATTTTAGTTCTGTATCTTTTTAAGTCTGTATGCATTAAATTTTATCCAGGCGAGCCTTGAGTGATCCCCTGCCCGAGGTACGACTTGCAGCAGCAACAACTTTTGATAGTTTGCATTCAACAGTGGGTGTCAGAGCTCTAGATGACATTCTTCCTTCCCTTTTGCGGCAGTTGGTGAGGGAATGTTTTGTGA--AAACTTTATTCTAGATCTCTCAGAGCCATTTGTGATGTATTATGTAATGTATGCAATAATCCTTTTCCAGAGTGATCCGAAACAATCCGAATATGCCCTGGATGGATTAAGGCAAGTGATGGCTATTAAAAGTAAAGTTGTGCTGCCTTATCTTGTACCTCAGGTAAGTTTAACCTCAAATATATAAATGTGTGTGGATATTCATTTAAGACTGATTGCAGAGGTGGAAGGGAAAAATGTCTGATGCCTGTGCCCTTCCGTCGTGAAAGACAAAATGTCCAATACCGTAGAAACCCAATTATTTATCGCACTTTTAACCATCAGACTGTTAAATTCATCAAACGGAGAAAAAAAAGCCTTAATCGGAATTAATACCTGTTACGTTATATCAACTGAAAGAAAAGCCAAACTGTTATGTGCTGGTGCCTTTGCTAAGCGCTTTTACTTACTT-CTTTTCCAGGAGTTTCA
Nperlakyi_SChimneys_N1079 -------------------------------------------------------------------------------------------------------------------------------------AAAATGTTAAAATCTGTTGAAACCACTATTTGTGATCTATATC-TTATAAATGGACTGTATGGAAGGATTTTTTTAATATGTAAAACTTATAAAAAATGCTACAAAATGAAACAGCAATGTGCTAAATTTGTCAATTCTAGTTCTTTTTTTGTCTTAATTTTAGTTGTGTATCTTTTTAAGTATGTATACATTAAATTTTATACAGGCGAGCCTTGAGTGATCCCTTGCCCGAGGTACGACTTGCAGCAGCAACAACTTTTGATAGTTTGCATTCAACAGTTGGTGTCAGAGCTCTAGATGACATTCTTCCTTCCCTTTTGCGGCAATTGGTGAGAGAATTTCTACTTGTCAAACTTTATTTTATACTTTTCAGAGCCATTTGTGATGGATTATGTAATGTATGTAAATATTCTTTTCCAGAGTGATCCGAAACAATCTGAATATGCACTAGATGGATTAAGGCAAGTGATGGCTATTAAAAGTAGAGTTGTGTTGCCTTATCTTGTACCACAAGTAAGTTTAATCTCAAATATATAAATGTGTGTGGATATTCATTTAAGGGTGGTTGCAGGGGAAGAAGGGGAAAACGTCAGATGCACGTGCCCTTCCTCAGTGAAAGACAACATGTCCAATACTGTAGAAACTCCATTATTTATCACCCTTTTAACCATCAGACTGTTAAAATCATCAAACCGAAAGAAAAAAAGCTTAATCGGGATTAACACATATTATGTTATATCGACTGAAAAAAATGTCAAACTGTTTTGTGTTGGTGCCT-----------------------ACCTTCCCAGGAGTTTCA
Nperlakyi_SChimneys_N1080 ATGCATTTCATAAATGTCTATCATATAAACAGAATTTATGAAGCATATATATTTATTTTTTTTGTCTCCTGTAAAAACACATTTTAAGGAGAATTTCAGTGCAATATAAAATTGCATTTGCATCTTATTGTTCAAAATGTTAAAATCTGTTGAAACCACTATTTGTGATCTATATC-TTATAAATGGACTGTATGGAAGGATTTTTTTAATATGTAAAACTTATAAAAAATGCTACAAAATGAAACAGCAATGTGCTAAATTTGTCAATTCTAGTTCTTTTTTTGTCTTAATTTTAGTTGTGTATCTTTTTAAGTATGTATACATTAAATTTTATACAGGCGAGCCTTGAGTGATCCCTTGCCCGAGGTACGACTTGCAGCAGCAACAACTTTTGATAGTTTGCATTCAACAGTTGGTGTCAGAGCTCTAGATGACATTCTTCCTTCCCTTTTGCGGCAATTGGTGAGAGAATTTCTACTTGTCAAACTTTATTTTATACTTTTCAGAGCCATTTGTGATGGATTATGTAATGTATGTAAATATTCTTTTCCAGAGTGATCCGAAACAATCTGAATATGCACTAGATGGATTAAGGCAAGTGATGGCTATTAAAAGTAGAGTTGTGTTGCCTTATCTTGTACCACAAGTAAGTTTAATCTCAAATATATAAATGTGTGTGGATATTCATTTAAGGGTGGTTGCAGGGGAAGAAGGGGAAAACGTCAGATGCACGTGCCCTTCCTCAGTGAAAGACAACATGTCCAATACTGTAGAAACTCCATTATTTATCACCCTTTTAACCATCAGACTGTTAAAATCATCAAACCGAAAGAAAAAAAGCTTAATCGGGATTAACACATATTATGTTATATCGACTGAAAAAAATGTCAAACTGTTTTATGTTGGTGCCT-----------------------ACCTTCCCAGGAGTTTCA
Nreclusus_Clingmans_N252 AGACATTTCCGGAATGATAACCTTCAAGACAAAATTAATTAAAAACTTAGTTTTACTTTTTTTTTTTAGTGCAGAACTTATTTCTAAAGACAGTCTTGGTGGAACATAAATCTGAATTTTGATTTTTTGTCTCGTCATGCTAGAAAATGTT---GCCCCGAAAGACAGTCTATGTGTTGAAAGGCATGTTATGGTAAATTGATTATTCAACGTTTAAGGTTTATAAAAAATGCTACAAAATGAAACAGCAATGTGCTTAATTTGTCAGTTCTAGTTCTTTTTTTGTCTTAATTTTAGTTGTGTATCTTTTTAAGTATGTATACATTAAATTTTATACAGGCGAGCCTTGAGTGATCCCCTGCCCGAGGTACGACTTGCAGCAGCAACAACTTTTGATAGTTTGCATTCAACAGTTGGTGTCAGAGCTCTAGATGACATTCTTCCTTCCCTTTTGCGGCAATTGGTGAGAGAATTTCTACTAGTCAAACTTTATTTTATACTTTTCAGAGTCATTTGTGATGGATTACATAATGTATGTAAATATTCTTTTCCAGAGTGATCCGAAACAATCTGAATATGCACTAGATGGATTAAGGCAAGTGATGGCTATTAAAAGTAGAGTTGTGTTGCCTTATCTTGTACCACAAGTAAGTTTAATCTCAAATATATAAATGTGTGTGGA---TCATTTAAGGGTGGTTGCAGGGGAGGAAGGGGGAAATGTCAGATGCACATGCCCTTCCTCAGTAAAAGGCAAAATCTCCAATACTGTAGAAACTCCATTATTTATCGCCCTTTTAACCATCAGACTGTTAAAATCATCAAACCGAAAAAAAAAAAGCTTAATCGGGATTAACACATATTATGTGATATCGACTGAAAAAAATGTCAAACTGTTTTGTGTTGGTGTCTTTCCTAAGTGCCTTTACTTACTTACCTTCCCAGGAGTTTTA
Nreclusus_Newfound_N259 AGACATTTCCGGAATGATAACCTTCAAGACAAAATTAATTAAAAACTTAGTTTTACTTTTTTTTTTTAGTGCAGAACTTATTTCTAAAGACAGTCTTAGTGGAACATAAATGTGAATTTTGATTTTTTGTCTCGTCATGCTAGAAAATGTT---GCCTCGAAAGACAGTCTATGTGTTGAAAGGCATGTTATGGGAAATTGATTATTCAACGTTTAAGGTTTATAAAAAATGCTACAAAATGAAACAGCAATGTGCTTACTTTGTCAATTCTAGTTCTTTTTTTGTCTTAATTTTAGTTGTGTATCTTTTTAAGTATGTATACATTAAATTTTATACAGGCGAGCCTTGAGTGATCCCCTGCCCGAGGTACGACTTGCAGCAGCAACAACTTTTGATAGTTTGCATTCAACAGTTGGTGTCAGAGCTCTAGATGACATTCTTCCTTCCCTTTTGCGGCAATTGGTGAGAGAATTTCTACTTGTCAAACTTTATTTTATACTTTTCAGAGCCATTTGTGATGGATTACGTAATGTATGTAAATATTCTTTTCCAGAGTGATCCGAAACAATCTGAATATGCACTAGATGGATTAAGGCAAGTGATGGCTATTAAAAGTAGAGTTGTGTTGCCTTATCTTGTACCACAAGTAAGTTTAATCTCAAATATATAAATGTGTGTGGATATTAATTTAAGGGTGGTTGCAGGGGAGGAAGGGGAAAACGTCAGATGCACATGCCCCTCCCCAGTGAAGGACAAAATGTCCAATACTGTAGAAACTCCATTATTTATCACCCTTTTAACCATCAGACTGTTAAAATCATCAAACCAAAAAAAAATAAGCTTAATTGGGATTAACACATATTATGTTATATTGACTGAAAAAAATGTCAAACTGTTTTGTGTTGGTGTCTTTCCTTAGTGCCTTTACTTACTTACCTTCCCAGGAGTTTCA
Nreclusus_Noland_N1051 AGACATTTCCGGAATGATAACCTTCAAGACAAAATTAATTAAAAACTTAGTTTTACTTTTTTTTTTTAGTGCAGAACTTATTTCTAAAGCCAGTCTTAGTGGAACATAAATCTGAATTTTGATTTTTTGTCTCGTCATGCTAGAAAATGTT---GCCCCGAAAGACAGTCTATGTGTTGAAAGGCATGTTATGGGAAATTGATTATTCAATGTTTAAGGTTTATAAAAAATGCTACAAAATGAAACAGCAATGTGCTTAATTTGTCCGTTCTAGTTCTTTTTTTGTCTTAATTTTAGTTGTGTATCTTTTTAAGTCTGTATACATTAAATTTTATACAGGCGAGCCTTGAGTGATCCCCTGCCCGAGGTACGACTCGCAGCAGCAACAACTTTTGATAGTTTGCATTCAACAGTTGGTGTCAGAGCTCTAGATGACATTCTTCCTTCCCTTTTGCGGCAATTGGTGAGAGAATTTCTATTTGTCAAACTTTATTTTATACTTTTCAGAGCCATTTGTGATGGATTACGTAATGTATGTAAATATTCTTTTCCAGAGTGATCCGAAACAATCTGAATATGCACTAGATGGATTAAGGCAAGTGATGGCTATTAAAAGTAGAGTTGTGTTGCCTTATCTTGTACCACAAGTAAGTTTAATCTCAAATATATAAATGTGTGTGGA---TCATTTAAGGGTGGTTGCAGGGGAGGAAGGGGGAAATGTCAGATGCACATGCCCTTCCTCAGTAAAAGGCAAAATGTCCAATACTGTAGAAATTCCATTATTTATCACCCTTTTAACCATCAGACTGTTAAAATCATCAAACCGAAAAAAAAAAAGCTTAATCAGGATCAACACATATTATGTTATATTGACTGAAAAAAATGTCAAACTGTTTTGTGTTGGTGCCTTTCCTAAGTGCCTTTACTTACTTACCCTCCCAGGAGTTTTA
Nreclusus_Smokemont_N1020 --------------TGATAACCTTCAAGACAAAATTAATTAAAAACTTAGTTTTACTTTTTTTTTTTAGTGCAGAACTTATTTCTAAAGACAGTCTTAGTGGAACATAAATCTAAATTTTGATTTTTTGTCTCGTCATGCTAGAAAATGTT---GCCCCGAAAGACAGTCTATGTGTTGAAAGGCATGTTATGGGAAATTGATTATTCAATGTTTAAGGTTTATAAAAAATGCTACAAAATGAAACAGCAATGTGCTTACTTTGTCAATTCTAGTTCTTTTTTTGTCTTAATTTTAGTTGTGTATCTTTTTAAGTATGTATACATTAAATTTTATACAGGCGAGCCTTGAGTGATCCCCTGCCCGAGGTACGACTTGCAGCAGCAACAACTTTTGATAGTTTGCATTCAACAGTTGGTGTCAGAGCTCTAGATGACATTCTTCCTTCCCTTTTGCGGCAATTGGTGAGAGAATTTCTACTTGTCAAACTTTATTTTATACTTGTCACCTTTATTTGTGATGGATTACGTAATGTATGTAAATATTCTTTTCCAGAGTGATCCGAAACAATCTGAATATGCACTAGATGGATTAAGGCAAGTGATGGCTATTAAAAGTAGAGTTGTGTTGCCTTATCTTGTACCACAAGTAAGTTTAATCTCAAATATATAAATGTGTGTGGATATTAATTTAAGGGTGGTTGCAGGGGAGGAAGAGGAAAACGTCAGATGCACATGCCCCTCCCCAGTGAAGGACAAAATGTCCAATACTGTAGAAACTCCATTATTTATCACCCTTTTAACCATCAGACTGTTAAAATCATCAAACCAAAAAAAAATAAGCTTAATTGGGATTAACACATATTATGTTATATCGACTGAAAAAAATGTCAAACTGTTTTGTGTTGGTGTCTTTCCTTAGTGCCTTTACTTACTTACCTTCCCAGGAGTTTTA
Nroanensis_IngramBranch_N926 ------------------------------------------------------------------------------------------------------------------------------------------------------------------------TCTATATATATGTAAATGGATTTTAAGGAAGGATTTTTCTAATATGTAAAACTTACAAAAATTGCAACAAAATGAGGCAACATTATACTTAATTT-------------------ATGTCTTAATTTTAGTTGTGTATCTTTTTAAGTCTGCATACATTAAATTTTATCTAGGCGAGCCTTGAGTGACCCCCTGCCCGAGGTACGACTTGCAGCAGCAACAACTTTTGATAGTTTGCATTCAACAGTTGGTGTCAGAGCTCTAGATGACATTCTTCCTTCCCTTTTACGTCAATTGGTGAGAGAATTTCTTGTCA--AAACTTTGTTTTAGATTTTTCTGTGCCATTTGTGTTGGATTATGTAATGTACATAATAATTCTTTTTCAGAGTGATCCGAAACAATCTGAATATGCCCTAGATGGATTAAGGCAAGTGATGGCTATTAAAAGTAAAGTTGTGTTGCCTTATCTTGTACCACAGGTAAGTTTAATCTCAAATATTTAAATGTGTGTGGAGGTTCATTTAAGGCTGGTTGCAGAGGTGGAATTGGAAAAAGTCAGATGCATGCAAGGATCGTCCAGAGACGATTTGGTGCCGCATGGTTTTAAAGTCGGGTTACCTTCTACTCTGGGAAACTTGGCGATGTTTTGTTTACTAGAATAAGAAGCGATGCTATCTATCGTAACTAGCTTA---CACGCC------------------------------------------------------------------------------------
Nroanensis_N_CarversGap_N928 ACGCATTTTACAAATGTCTATCACATAAACTGAAATTATGAAGTATATATATTTATTTTTTTTGTCTCCTGTAAAAACACATTTTAAGGAAAATTTCAGTGCAATATAAAATTAGAT--------TCTTGTTCAAAATGTTAAAATCTGTCGAAACCACTGTTTTTGA----TATATTTGTAAATGGATTTTAAGGAAGGATTTTTCTAATATGTAAAACTTACAAAAATTGCAACAAAATGAGGCAACAATATACTTAATTT-------------------ATGTCTTAATTTTAGTTGTGTATCTTTTTAAGTCTGCATACATTAAATTTTATCTAGGCGAGCTTTGAGTGACCCCCTGCCCGAGGTACGACTTGCAGCAGCAACAACTTTTGATAGTTTGCATTCAACAGTTGGTGTCAGAGCTCTAGATGACATTCTTCCTTCCCTTTTACGTCAATTGGTGAGAAAATTTCTTGTCA--AAACTTTATTTTAGATTTTTCTGTGCCATTTGTGTTGGATTATGTAATGTACATAATAATTCTTTTTCAGAGTGATCCGAAACAATCTGAATATGCCCTAGATGGATTAAGGCAAGTGATGGCTATTAAAAGTAAAGTTGTGTTGCCTTATCTTGTACCACAGGTAAGTTTAATCTCAAATATTTAAATGTGTGTGGAGGTTCATTTAAGGCTGGTTGCAGAGGCGGAAGGGGAAAAAGTCAGATGCATGCAAGGATCGTCCAGAGACGCTTTGGTGCCGC-CGGTTTTAAAGTGCGGTTACCTTCTACTCTGAGAAACTTGGTGACGTTTTGTTTACTAGAATAGGAAGCGATGCTATCTATGGTAACTAGCTT----CGCGCCGCATGGGCTGAGTAATATGTTTTACTTTT-------------------------------------------------------
Nroanensis_RoanHighBluff_N762 ------------------------------------------------ATATTTATTTTTTTTGTCTCCTGTAAAAACACATTTTAAGGAAGATTTCAGTGCAATATAAAATTGGAT--------TCTTGTTCAAAATGTTAAAATCTGTCGAAACCATTATTTTTGATATATATATTTGTAAATGGATTTTAAGGAAGGATTTTTCTAATATGTAAAACTTACAAAAATTGTAACAAAATGAGGCAACAATATACTTAATTT-------------------ATGTCTTAATTTTAGTTGTGTATCTTTTTAAGTCTGCATACATTAAATTTTATCTAGGCGGGCCTTGAGTGACCCCCTGCCCGAGGTACGACTTGCAGCAGCAACAACTTTTGATAGTTTGCATTCAACAGTTGGTGTCAGAGCTCTAGATGACATTCTTCCTTCCCTTTTACGTCAATTGGTGAGAGAATTTCTTGTCA--AAACTTTATTTTAGATTTTTCTGTGCCATTTGTGTTGGATTATGTAATGTACATAATAATTCTTTTTCAGAGTGATCCGAAACAATCTGAATATGCCCTAGATGGATTAAGGCAAGTGATGGCTATTAAAAGTAAAGTTGTGTTGCCTTATCTTGTACCACAGGTAAGTTTATTCTCAAATATTTAAATGTGTGTGGAGGTTCATTTAAGGCTGGTTGCAGAGGCGGAAGGGGAAAAAGTCAGATGCATGCAAGGATCGTCCAGAGACGATTTGGTGTCGCATGGTTTTAAAGTGGGGTTACCTTCTACTCTGGGAAACTTGGCGACGTTTTGTTTACTAGAATAGGAAGCGATGCTATCTATGGTAACTAGCTTC---CATGCCGCATGGGCTGAGTAATATGTTTTACTTTTTTGTGCTGATTCTATTAATGTGAGAAATCATTGACT-------------------
Nsheari_BaldRiver_N1168 ATGT--GTTATACTTGTCTATCATATAAACAGAATTTATGAAGCATATACATTTATTTTTTTTGTCTCCTGTAAAAAAACATTTTAAGGAGAATTTCAGTGCAATATAAAATTGCATTTGCATCTTATTGTTCAAAATGTTAAAATCTGTTGAAACCACTATTTGTGATCTATCTCTTTATAAATGGACTGTATGGAAAGATTTTTTTAATATGTAATACTTATAAAAAATGCTACAAAATGAAACAGCAATGTGCTTAATTTGTCAATTCTAGTTCTTTTTTTGTCTTAATTTTAGTTGTGTATCTTTTTAAGTATGTATACATTAAATTTTATGCAGGCGAGCCTTGAGTGATCCCCTGCCCGAGGTACGACTTGCAGCAGCAACAACTTTTGATAGTTTGCATTCAACAGTTGGTGTCAGAGCTCTAGATGACATTCTTCCTTCCCTTTTGCGGCAATTGGTGAGAGAATTTCTACTTGTCAAACTTTATTTTATACTTTTC-------TTTGTGATGGATTATGTAATGTATGTAAATATTCTTTTCCAGAGTGATCCGAAACAATCTGAATATGCACTAGATGGATTAAGGCAAGTGATGGCTATTAAAAGTAGAGTTGTGTTGCCTTATCTTGTACCACAAGTAAGTT-----------------------------------------------------------------------------------------------------------------------------------------------------------------------------------------------------------------------------------------------------------------------------------------------------------
Nsheari_Cohutta_N826 ATGT--GTTATACTTGTCTATCATATAAACAGAATTTATGAAGCATATACATTTATTTTTTTTGTCTCCTGTAAAAAAACATTTTAAGGAGAATTTCAGTGCAATATAAAATTGCATTTGCATCTTATTGTTCAAAATGTTAAAATCTGTTGAAACCACTATTTGTGATCTATCTCTTTATAAATGGACTGTATGGAAAGATTTTTTTAATATGTAATACTTATAAAAAATGCTACAAAATGAAACAGCAATGTGCTTAATTTGTCAATTCTAGTTCTTTTTTTGTCTTAATTTTAGTTGTGTATCTTTTTAAGTATGTATACATTAAATTTTATACAGGCGAGCCTTGAGTGATCCCCTGCCTGAGGTACGACTTGCAGCAGCAACAACTTTTGATAGTTTGCATTCGACAGTTGGTGTCAGAGCACTAGATGACATTCTTCCTTCCCTTTTGCGGCAATTGGTGAGAGAATTTCTACTTGTCAAACTTTATTTTATACTTTCCAGAGCCATTTGTGATGGATTATGTAATGTATGTAAATATTCTTTTCCAGAGTGATCCGAAACAATCTGAATATGCACTAGATGGATTAAGGCAAGTGATGGCTATTAAAAGTAGGGTTGTGTTGCCTTATCTTGTACCACAAGTAAGTTTAATCTCAAATATATAAATGTGTGTGGATATTCATTTAAGGGTAGTTGCAGGAGAAAAAGGGGAAAACGTCAGATGCACGTGTCCTTCCTCAGTGAAAGACAACATGTCCAATACTGTAGAAACTCCATTATTTATCACCCTTTTAACCATCAGACTGTTAAAATCATCAAACCGAAA-AAAGAAAGCTTAATCGGGATTAACACATATTATGTTATATCGACTGAAAAAAATGTCAAGCTGTTTTGTGTTGGTGTATTGTGTGGGTGCAAGTTC-----TGTCCTTTGAGGAAGTTCA
Nsilvanus_Elijay_N395 AGACATTTCCGAAATGATAACCTTCAAGACAAAATTAATTAAAAACTTAGTTTTACTTTTATTTTTTAGTGCAGAACTTATTTCTAAAGACAGTCTTAGTGGAACATAAATCTGAATTTTGATTTTTTGTCTCGTCATGCTAGAAAATGTT---ACCCCGAAAGATAGTCTATGTGTTGAAAGGCATGTTATGGGAAATTGATTATTCAACATTTAAGGTTTATAAAAAATGTTACAAAATGAAACAGCAATGTGCTTAATTTGTCAATTCTAGTTCTTCTTTTGTCTT-------GTTGTGTATCTTTTTAAGTATTTATACATAAAATTTTATACAGGCGAGCCTTGAGTGATCCCCTGCCTGAGGTACGACTTGCAGCAGCAACAACTTTTGATAGTTTGCATGCAACAGTTGGTGTCAGAGCTCTAGATGACATTCTTCCTTCTCTTTTGCGGCAATTGGTAAGAGAATTTCTACTTGTCAAACTTTATTTTATACTTTTCAGAGCCATTTGTGATGGATTACGTAATGTATGTAAATATTCTTTTCCAGAGTGATCCGAAACAATCTGAATATGCACTAGATGGATTAAGGCAAGTGATGGCTATTAAAAGTAGAGTTGTGTTGCCTTATCTTGTACCCCAAGTAAGTTTAATCTCAAATATATAAATGTGTGTAGATATTCATTTAAGAGTGGTTGCAGGGGAGGAAGGGGAAAATGTCAGATGCACGTGCCCTTCCTCAGTGAAAGACAACATGTCCAATACTGTAGAAACTCCATTATTTATCACCCTTTTAACCATCAGACTGTTAAAATCATCAAACCGAAAAAAAAAAAGCTTAATCGGGATTAACACATATTATGTTATATCGACTGAAAAAAATGTCAAACTGTTTTGTGTTGGTGCCTCTCGTAAGTGCCTTTAC----TTACCTTCCCAGGAGTTTCA
Nsilvanus_GermanyCove_N1017 AGACATTTCCGAAATGATAACCTTCAAGACAAAATTAATTAAAAACTTAGTTTTACTTTTTTTTTTTAGTGCAGAACTTATTTCTAAAGACAGTCTTAGTGGAACATAAATCTGAATTTTGATTTTTTGTCTCGTCATG---GAAAATGTT---ACCCCGAAAGACAGTCTATGTGTTGAAAGGCATGTTATGGGAAATTG--TATTCAACATTTAAGGTTTATAAAAAATGTTAAAAAATGAAACAGCAATGTGCTTAATTTGTCAATTCTAGTTCTTCTTTTGTCTTAATTTTAGTTGTGTATCTTTTTAAGTATGTATACATTAAATTTTATACAGGCGAGCCTTGAGTGATCCCCTGCCCGAGGTACGACTTGCAGCAGCAACAACTTTTGATAGTTTGCATGCAACAGTTGGTGTCAGAGCTCTAGATGACATTCTTCCTTCCCTTCTGCGGCAATTGGTAAGAGAATTTCTACTTGTCAAACTTTATTTTATACTTTTCAGAGCCATTTGTGATGGATTACGTAATGTATGTAAATATTCCATTCCAGAGTGATCCGAAACAATCTGAATATGCACTAGATGGATTAAGGCAAGTGATGGCTATTAAAAGTAGAGTTGTGTTGCCTTATCTTGTACCACAAGTAAGTTTAATCTCAAATATACAAATGTGTGTGGATATTCATTTAAGGGGGGTTGCAGGGGAGGAAGGGGAAAACATCAGATGCGTGTGCCCTTTCTCAGTGAAAGAC---ATGTCCAATACTGTAGAAACTCCATTATTTATCACCCTTTTAACCATCAGACTGTTAAAATCATCAAACCGAAAGAAAAAAAGCTTAATCGGGATTAACACATATTATGTTATATAGACTGGAAAAAATGTCAAACTGTTTTGTGTTGGTGCCTCTCGTAAGTGCCTTTACTTACTTACCTTCCCAGGAGTTTCA
Nsilvanus_HeboMtn_N1029 -----------------------------------------------------------------------------TTATTTCTAAAGACAGTCTTAGTGGAACATAAATCTGAATTTTGATTTTTTGTCTCGTCATGCTAGAAAATGTT---ACCCCGAAAGACAGTCTATGTGTTGAAAGGCATGTTATGGGAAATTGATTATTCAACATTTAAGGTTTATAAAAAATGTTACAAAATGAAACAGCAATGTGCTTAATTTGTCAATTCTAGTTCTTCTTTTGTCTTAATTTTAGTTGTGTATCTTTTTAAGTATATATACATTAAATTTTATACAGGCGAGCCTTGAGTGATCCCCTGCCCGAGGTACGACTTGCAGCAGCAACAACTTTTGATAGTTTGCATGCAACAGTTGGTGTCAGAGCTCTAGATGACATTCTTCCTTCCCTTTTGCGGCAATTGGTAAGAGAATTTCTACTTGTCAAACTTTATTTTATACTTTTCAGAGCCATTTGTGATGGATTACTTAATGTACGTAAATATTCTTTTCCAGAGTGATCCGAAACAATCCGAATATGCACTAGATGGATTAAGGCAAGTGATGGCTATTAAAAGTAGAGTTGTGTTGCCTTATCTTGTACCACAAGTAAGTTTAATCTCAAATATACAAATGTGTGTAGATATTCATTTAAGGGTGGTTGCAGGGGGGGAAGGGGAAAACATCAGATGCACGTGCCCTTCCTCAGTGAAAGACAACATGTCCAATACTGTAGAAACTCCATTATT----------------------------------------------------------------------------------------------------------------------------------------------------------------------
Nstupkai_BlowholeWOS_N285 AGACATTTCCGGAATGATAACCTTCAAGACAAAATTAATTAAAAACTTAGTTTTACTTTTTGTTTTTAGTGCAGAACTTATTTCTAGAGACAGTCTTAGTGGAACATAAATCTGAATTTTGATTTTTTGTCTCGTCATGCTAGAAAATGTT---GCCCCGAAAGACAGTCTATGTGTTGAAAGGCATGTTATGGGAAATTGATTATTCAACGTTTAAGGTTTATAAAAAATGCTACAAAATGAAACAGCAATGTGCTTACTTTGTCTATTCTAGTTCTTTTTTTGTCTTAATTTTAGTTGTGTATCTTTTTAAGTATGTATACATTAAATTTTATACAGGCGTGCCTTGAGTGATCCCCTGCCCGAGGTACGACTTGCAGCAGCAACAACTTTTGATAGTTTGCATTCAACAGTTGGTGTCAGAGCTCTAGATGACATTCTTCCTTCCCTTTTGCGGCAATTGGTGAGAGAATTTCTACTTGTCAAACTTTATTTTATACTTGTCAGAGCCATTTGTGATGGATTACGTAATGTATGTAAATATTCTTTTCCAGAGTGATCCGAAACAATCTGAATATGCACTAGATGGATTAAGGCAAGTGATGGCTATTAAAAGTAGAGTTGTGTTGCCTTATCTTGTACCACAAGTAAGTTTAATCTCAAATATATAAATGTGTGTGGATATTAATTTAAGGGTGGTTGCAGGGGAGGAAGGGGAAAACGTCAGATGCACATGCCCCTCCCCAGTGAAAGACAACATGTCCAATACTGTAGAAACTCCATTATTTATCACCCTTTTAACCATCAGACTGTTAAAATCATCAAACCAAAAAAAAATAAGCTTAATTGGGATTAACACATATTATGTTATATCGACTGAAAAAAATGTCAAACTGTTTTGTGTTGGTGTCTTTCCTTAGTGCCTTTACTTACTTACCTTCCCAGGAGTTTCA
Nstupkai_Blowing_N356 AGACATTTCCGGAATGATAACCTTCAAGACAAAATTAATTAAAAACTTAGTTTTACTTTTTGTTTTTAGTGCAGAACTTATTTCTAGAGACAGTCTTAGTGGAACATAAATCTGAATTTTGATTTTTTGTCTCGTCATGCTAGAAAATGTT---GCCCCGAAAGACAGTCTATGTGTTGAAAGGCATGTTATGGGAAATTGATTATTCAACGTTTAAGGTTTATAAAAAATGCTACAAAATGAAACAGCAATGTGCTTACTTTGTCAATTCTAGTTTTTTTTTTGTCTTAATTTTAGTTGTGTATCTTTTTAAGTATGTATACATTAAATTTTATACAGGCGAGCCTTGAGTGATCCCCTGCCCGAGGTACGACTTGCAGCAGCAACAACTTTTGATAGTTTGCATTCAACAGTTGGTGTCAGAGCTCTAGATGACATTCTTCCTTCCCTTTTGCGGCAATTGGTGAGATAATTTCTACTTGTCAAACTTTATTTTATACTTGTCAGAGCCATTTGTGATGGATTACGTAATGTATGTACATATTCTTTTCCAGAGTGATCCGAAACAATCTGAATATGCACTAGATGGATTAAGGCAAGTGATGGCTATTAAAAGTAGAGTTGTGTTGCCTTATCTTGTACCACAAGTAAGTTTAATCTCAAATATATAAATGTGTGTGGATATTAATTTAAGGGTGGTTGCAGGGGAGGAAGGGGAAAACGTCAGATGCACATTCCCCTCCCCAGTGAAGGACAAAATGTCCAATACTGTAGAAACTCCATTATTTATCACCCTTTTAACCATCAGACTGTTAAAATCATCAAACCAAAAAAAAATAAGCTTAATTGGGATTAACACATATTATGTTATATCGACTGAAAAAAATGTCAAACTGTTTTGTGTTGGTGTCTTTCCTTAGTGCCTTTACTTACTTACCTTCCCAGGAGTTTCA
Nstupkai_LittleRiver_N293 AGACATTTCCGAAATGATAACCTTCAAGACAAAATTAATTAAAAACTTAGTTTTACTTTTTTTTTTTAGTGCAGAACTTATTTCTAAAGACAGTCTTAGTGGAGCATAAATCTGAATTTTGATTTTTTGTCTCGTCATGCTAGAAAATGTT---GCCCCGAAAGACAGTCTATGTGTTGAAAGGCATGTTATGGGAAATTGATTATTCAACGTTTAAGGTTTATAAAAAATGCTACAAAATGAAACAGCAATGTGCTTACTTTGTCAGTTCTAGTTCTTTTTTTGTCTTAATTTTAGTTGTGTATCTTTTTAAGTATGTATAGATTAAATTTTATACAGGCGAGCCTTGAGTGATCCCCTGCCCGAGGTACGACTTGCAGCAGCAACAACTTTTGATAGTTTGCATTCAACAGTTGGTGTCAGAGCTCTAGATGACATTCTTCCTTCCCTTTTGCGGCAATTGGTGAGAGAATTTCTACTTGTCAAACTTTATTTTATACTTGTCAGAGCCATTTGTGATGGATTACGTAATGTATGTAAATATTCTTTTCCAGAGTGATCCGAAGCAATCTGAATATGCACTAGATGGATTAAGGCAGGTGATGGCTATTAAAAGTAGAGTTGTGTTGCCTTATCTTGTACCACAAGTAAGTTTAATCTCAAATATATAAATGTGTATGGATATTAATTTAAGGGTGGTTGCAGGGGAGGAAGGGGAAAACGTCAGATGCACATGCCCCTCCCCAGTGAAGGACAAAATGTCCAATACTGTAGAAACTCCATTATTTATCACCCTTTTAACCATCAGACTGTTAAAATCATCAAACCAAAAAAAAATAAGCTTATTTGGGATTAACACATATTATGTTATATCGACTGAAAAAAATGTCAAACTGTTATGTGTTGGTGTCTTTCCTTAGTGCCTTTACTTACTTACCTTCCCAGGAGTTTCA
Nstygius_ObeLee_N0656 AAATGTTTTCAAAATCTTTGTCCTGAATGGATAACTGGAAAAGTATTTTTATTTATTATTTTTTTCAAATTTAGAAACACTTCCTAGAAACAGCTTTTGTGCAACGAGAGAATGATTTTCGACTTTTTTTTTCGTAATTTTAAATACTACTGGAGCCGGTTTTTACGATCTA-----TTATAAATGGATTTTAAGGAAAGATTTTTTTTATGTGTAAAACTTACAAAAATTACAACAAAATGAGACACCAATGTGCTTAATTTGTCAATTCTAGTACTTTTTCTGTCTTAATTTGAGTTGTGTATCTTTTTAAGTCTGAATACATTAAATTTTATCCAGGCGAGCCTTGAGTGATCCCCTGCCCGAGGTACGACTTGCAGCAGCAACAACTTTTGACAGTTTGCATTCAACAGTTGGTGTCAGAGCTCTAGATGACATTCTTCCCTCCCTTTTGCGGCAATTGGTGAGAGAATGTGTTATTGTCAAACTTTAGTTCAGATTTTTCAGTGCCATTTGTGACGGATTATGTAATTTACGCAATAATTCTTTTCCAGAGTGATCCAAAACAATCTGAATATGCCTTAGATGGATTAAGGCAAGTGATGGCTATTAAAAGTAAAGTTGTGTTGCCTTATCTCGTACCACAGGTAAGTTTAATGTTACATATTTAAATGTGTGTGGATACTCATTTTAATGTAGTTGCAGAGAAGGAAGGGAGAAACGTCAAATGCATGTGCCCTTCTCCAGTAAAAGACAAAATGTCCAATATTATAGAAACTCCATTATTTATCACCCTTTTAATCATCAGACTGTTTAAATCATCAGACTGAGGGAAAAAAAGCTTAATCGGAATTAACACATAATGTGTTATATCGACTGAAAAAAATGTCAAACTGTTTTGTACTGCTGCCTTTGCTAAGCGCCTTTACTTACTTACTTTTCTAGGAGTTTCA
Nstygius_RavenB_N1022 AAATGTTTTCAAAATCTTTGTCCTGAATGGATAACTGG----------TAATTTATTATTTTTTTCAAATTTAGAAACACTTCCTAGAAACAGCTTTTGTGCAACGAGAGAATGATTTTCGACTTTTTTTTT-GTAATTTTAAATACTACTGGAGCCGGTTTTTACGATCTA-----TTATAAATGGATTTTAAGGAAAGA-TTTTTTTATGTGTCAAACTTAC-AAAATTACAACAAAATGAGACACCAATGTGCTTAATTTGTCAATTCTAGTACTTTTTCTGTCTTAATTTGAGTTGTGTATCTTTTTAAGTCTGAATACATTAAATTTTATCCAGGCGAGCCTTGAGTGATCCCCTGCCCGAGGTACGACTTGCAGCAGCAACAACTTTTGACAGTTTGCATTCAACAGTTGGTGTCAGAGCTCTAGATGACATTCTTCCCTCCCTTTTGCGGCAATTGGTGAGAGAATGTGTTATTGTCAAACTTTAGTTCAGATTTTTCAGTGCCATTTGTGACGGATTATGTAATTTACGCAATAATTCTTTTCCAGAGTGATCCAAAACAATCTGAATATGCCTTAGATGGATTAAGGCAAGTGATGGCTATTAAAAGTAAAGTTGTGTTGCCTTATCTCGTACCACAGGTAAGTTTAATGTTACATATTTAAATGTGTGTGGATACTCATTTTAATGTAGTTGCAGAGAAGGAAGGGAGAAACGTCAAATGCATGTGCCCTTCTCCAGTAAAAGACAAAATGTCCAGTATTATAGAAACTCCATTATTTATCACTCTTTTAATCATCAGACTGTTAAAATCATCAGACTGAGGGAAAAAAAGCTTAATAGGAATTAACACATAATGTGTTATATCAACTGAAAAAA-TGTCAAACTGTTTTGTACTGCTGCCTTTGCTAAGCGCCTTTACTTACTTACTTTTCTAGGAGTTTCA
Ntempletoni_BaldMtns_N950 --------------TGTCTATCATATAAACAGAAATTATGAAGTAT--ATATTTATTTTTTTTGTCTCCTGTAAAAACACATTTTAAGGTTAATTTCAGTGCAATATAAA-------TTGCATTTTATTGTTCAAAATGTTAAAATCTGTTGAAACCACTATTTGTGA----TATAGTTATAAATGGATTTTAAGGGAGGATTTTTTTTATATGTAAAACTTAT-AAAATTGCTACATAATGAGACAGCAATGTGTTTAATTTGTCAATTCTTGTACTTTTTATGTTA---TTTTAGTTGTGTATCATTTTAAGTCTGTACACATTAAATTTTATCTAGGCGAGCCTTGAGTGATCCTCTGCCCGAGGTTCGACTTGCAGCAGCTACAACTTTTGATAGTTTGCATGCAACAGTTGGTGTCAGAGCTCTAGATGACATTCTTCCTTCCCTTTTGCGGCAATTGGTGAGAGAATTTCTTTTTGTCAAACTTTATTTTAGATTTTTCCAAGCCGTTTGTTATGGATTACGTAATCTATGTAATAATTCTTTTCCAGAGTGATCCGAAACAATCTGAGTATGCCCTAGATGGATTAAGGCAAGTGATGGCTATTAAAAGTAAAGTTGTGTTGCCTTATCTTGTTCCGCAGGTAAGTTTAATCTCAAATATGTAAATGTGTGTGGATATTCATTTGAGGGTGGTTGCAGAGAAGGAAGGGAAAAACGTCAGATGCATGTACCCTTTCTCAGTAAAAGACAAAATGTCCAATACTGTAGGAACTCCA-TATTTTTCACTCTTTTAATCATCAGGCTGTTAGAATCATTAGACCTAGAGAAGAGAAGCTTGATCGTGATTAACACATGTTAGATTATATAGAATGAAAAAAACATCAAACTGTTTTGTGCTGGTGCCTTTGCGAAGCGCCT----------------------------
Ntempletoni_ClarksCreek_N945 AGGCATTTCACAAATGTCTATCATATAAACAGAAATTATGAAGTAT--ATATTTATTTTTTTTGTCTCCTGTAAAAACACATTTTAAGGATAATTTCAGTGCAATATAAA-------TTGCATTTTATTGTTCAAAATGTTAAAATCTGTTGAAACCACTATTTGTGA----TATAGTTATAAATGGATTTTAAGGGAGGATTTTTTTTATATGTAAAACTTATAAAAATTGCTACATAATGAGACAGCGATGTGCTTAATTTGTCAATTCTTGTACTTTTTATGTTA---TTTTAGTTGTGTATCATTTTAAGTCTGTACACATTAAATTTTATCTAGGCGAGCCTTGAGTGATCCTCTGCCCGAGGTTCGACTTGCAGCAGCTACAACTTTTGATAGTTTGCATGCAACAGTTGGTGTCAGAGCTCTAGATGACATTCTTCCTTCCCTTTTGCGGCAATTGGTGAGAGAATTTCTTTTTGTCAAACTTTATTTTAGATTTTTCCAAGCCGTTTGTGATGAATTACGTAATCTATGTAATAATTCTTTTCCAGAGTGATCCGAAACAATCTGAGTATGCCCTAGATGGATTAAGGCAAGTGATGGCTATTAAAAGTAAAGTTGTGTTGCCTTATCTTGTGCCGCAGGTAAGTTTAATCTCAAATATGTAAATGTGTGTGGATATTCATTTGAGGGTGGTTGCAGAGAAGGAAGGGAAAAACGTCAGATGCATGTACCCTTTCTCAGTAAAAGACAAAATGTCCAATACTGTAGGAACTCCA-TATTTTTCACTCTTTTAATCATCAGGCTGTTAGAATCATTAGACCTAGAGAAGAGAAGCTTGATCGTAATTAACACATGTTAGATTATATAGAATGAAAAAAACATCAAACTGTTTTGTGCTGGTACCTTTGCGTAGCGCCTTCCCTTAC--------------------
Ntempletoni_ScronceCreekRd_N1223 -------------------------------------------TAA--ATATTTATTTTTTTTGTCTCCTATAAAAACACATTTTAAGGATAATTTCAGTGCAATATAAA-------TTGCATTTTATTGTTCAAAATGTTAAAATCTGTTGAAACCACTATTTGTGA----TATAGTTATAAATGGATTTTAAGGGAGGATTTTTTTTATATGTAAAACTTATAAAAATTGCTACATAATGAGATAGCGATGTGCTTAATTTGTCAATTCTTTTACTTTTTATGTTGTTATTTTAGTTGTGTATCGTTTTAAGTCTGTGCACATTAAATTTTATCTAGGCGAGCCTTGAGTGATCCTCTGCCCGAGGTTCGACTTGCAGCAGCAACAACTTTTGATAGTTTGCATGCAACAGTTGGTGTCAGAGCTCTAGATGACATTCTTCCTTCCCTTTTGCGGCAATTGGTGAGATAATTTCTTTTTGTCAAACTTTATTTTAGATTTTTCGGAGCCATTTGTGATGGATTACGTAATGTATGTAATAATTCTTTTCCAGAGTGATCCGAAACAATCTGAGTATGCCCTAGATGGATTAAGGCAAGTGATGGCTATTAAAAGTAAAGTTGTGTTGCCTTATCTTGTGCCACAGGTAAGTTGAATCCCAAATATATAAATGTGTGTGGATATTCATTTGAGGATGGTTGCAGAGAAGGAAGGGGAAAACGTCAGATGCATGTACCCTTTCTCAGTAAAAGACAAAATGTCCAATACTGTAGGAACTCCA-TATTTTTCACTCTTTTAATCATCAGGCTGTTAAAATCATTAGACCTAGAGAAGAGAAGCTTAATCGTGATTAACACATGTTAGATTATATAGAATGAAAAAAACATCAAACTG---------------------------------------------------------
Ntennessensis_IndianCave_N052 ----------------------------------------------------------------------------------------------TTCAGTGCAATATAAAATTGCAT--------TCTTGTTCAAAATGTTAAAATCTGTCGAAACCACTATTTTTGATATATATATTTGTAAATGGATTTTAAGGAAGGATTTTTCTAATATGTAAAACTTACAAAAATTGCAACAAAATGAGGCAACAATATACTTAATT---------------------TGTCTTAATTTTAGTTGTGTATCTTTTTAAGTCAGCATACATTAAATTTTATCTAGGCGAGCCTTGAGTGACCCCCTGCCCGAGGTACGACTTGCAGCAGCAACAACTTTTGATAGTTTGCATTCAACAGTTGGTGTCAGAGCTCTAGATGACATTCTTCCTTCCCTTTTACGTCAATTGGTGAGAGAATTTCTTGTCA--AAACTTTG--TTAGATTTTTCTGTGCCATTTGTGTTGGATTATGTAATGTACATAATAATTCTTTTTCAGAGTGATCCGAAACAATCTGAATATGCCCTAGATGGATTAAGGCAAGTGATGGCTATTAAAAGTAAAGTTGTGTTGCCTTATCTTGTACCACAGGTAAGTTTAATCTCAAATATTTAAATGTGTGTGGAGGTTCATTTAAGGCTGGTTGCAGAGGCGGAAGGGGAAAAAGTCAGATGCATGCAAGGATCGTCCAGAGACGATTTGGTGCCGCACGGTTTTAAAGTGGGGTTACCTTCTACTCTGGGAAACTTGGCGACATTTTGTTTACTAGAATTGGAAGCGATGCTAACTATGGTAACTAGC-TG---TGCACTGCATGAGCTGAGTAATATGTTTTACTTTTTTGTGCTGATTCTTTTAATGTGAGAAATCGCTGAC--------------------
Ntennessensis_LittleStony_N645 ---------------------CATATAAACAGAAATTATGAAGTATATATATTTATTTTTTTTGTCTCCTGTAAAAACACATTTTAAGGAAAATTTCAGTGCAATATGAAATTGCAT--------TTTTGTTCAAAATGTTAAAATCTGTCGAAACTACTATTTTTGATATATATATTTGTAAGTGGATTTTAAGGAAGGATTTTTCTA--ATGTAAAACTTACAAAAATTGCAACAAAATAAGGCAACAATATACTTAATTT-------------------ATGTCTTAATTTTAGTTGTATATCTTTTTAAGTCTGCATACATTAAATTTTATCTAGGCGAGCCTTGAGTGACCCCCTGCCCGAGGTACGACTTGCAGCAGCAACAACTTTTGATAGTTTGCATTCAACAGTTGGTGTCAGAGCTCTAGATGACATTCTTCCTTCCCTTTTACGTCAATTGGTGAGAGAATTTCTTGTCA--AAACTTTATTTTAGATTTTTCTGTGCCATTTGTGTTGGATTATGTAATGTACATAATAATTCTTTTTCAGAGTGATCCGAAACAATCTGAATATGCCCTAGATGGATTAAGGCAAGTGATGGCTATTAAAAGTAAAGTTGTGTTGCCTTATCTTGTACCACAGGTAAGTTTATTCTCAAATATTTAAATGTGTGTGGAGGTTCATTTAAGGCTGGTTGCAGAGGCAGAAGGGGAAAAAGTCAGATGCATGCAAGGATCGTCCAGAGACGATTTGGTGCCGCATGGTTTTAAAGTCGGGTTACCTTCTACTCTGGGAAACTTGGCGACATTTTGTTTACTAGAATAGGAAGCGATGTTATCTATCGTAACTAGCTTA---CACGTCGCATGGGCTGAGTAATATGTTTTACTTTTTTGTGCTGATTCTTTTAATGTGAGAA-----TGAC--------------------
Ntennessensis_Watauga_N1046 ACGCATTGTACAAATGTCTATCACATAAACAGAAATTATGAAGTATATATATTTATTTTTTTTGTCTCCTGTAGAAACACATTTTAAGGAAAATTTCAGTGCAATATAAAATTGCAT--------TCTTGTTCAAAATGTTAAAATCTGTCGAAACCACTATTTTTGATATA-----TTGTAAATGGATTTTAAGGAAGGATTTTTCTAATATGTAAAACTTACAAAAATTGCAACAAAATGAGCCAACAATATACTTAATT---------------------TGTCTTAATTTTAGTTGTATATCTTTTTAAGTCTGCATACATTAAATTTTATCTAGGCGAGCCTTGAGTGACCCCCTGCCCGAGGTACGACTTGCAGCAGCAACAACTTTTGATAGTTTGCATTCAACAGTTGGTGTCAGAGCTCTAGATGACATTCTTCCTTCCCTTTTACGTCAATTGGTGAGAGAATTTCTTGTCA--AAACTTCATTTTAGATTTTTCTGTGTCATTTGTGTTGGATTATGTAATGTACATAATAATTCTTTTTCAGAGTGATCCGAAACAATCTGAATATGCCCTAGATGGATTAAGGCAAGTGATGGCTATTAAAAGTAAAGTTGTGTTGCCTTATCTTGTACCACAGGTAAGTTTAATCTCGAATATTTAAATGTGTGTGGAGGTTCATTTAAGGCTGGTTGCAGAGGCGGAAGGGGAAAAAGTCAGATGCATGCAAGGATCGTCCAGAGACGATTTGGTGCCGCATGGTTTTAAAGTGGGGTTACCTTCTACTCTGGGAAACTTGGCGACGTTTTGTTTACTAGAATAGGAAGCGATGCTATCTATCGTAACTAGCTTA---CGCGCCGCATGGGCTGAGTAATATGTTTTACTTTTTTTTGCTGATTCTTTTAATGTGAGGAATCGCTGACTTATCTTTTCAGAAGTTTCA
