# Supplementary material for: ﻿New species in old mountains: integrative taxonomy reveals ten new species and extensive short-range endemism in Nesticus spiders (Araneae, Nesticidae) from the southern Appalachian Mountains
Source: Zookeys. 2023 Feb 3;1145:1–130. doi: 10.3897/zookeys.1145.96724 (PMC10208238; doi:10.3897/zookeys.1145.96724)
Supplement: Supplementary material 4 — Input alignments, analysis log files, and output tree files [file zookeys-1145-001_article-96724__-s004.zip › uce-2001453 (modified).phy]

 91 1123
Nesticus_Japan_G2153 -------GCAGGTGCAATAGAGCATGT---------------------------------CATTAA-------------------------------AGGTATTTTTTTAG--------AAGGTTCCTATTTTTTCCCCCTGCCATGTTGGCATAGTCTCTTTTAA-------TAGAAACAACAATAT---------TAA---------TCTTTTGTTG-------AATTCCTGTAAAGAAAGTTATTTTAATTTCTTTTTCTCTCTATAGGTCTAAAATCAAAGGAAAAATTTATTGGTTGCTTAATCAACTTTTATTTCAACGATAAAAATGTACTCCATGCTTTATACTCTGGAGATAATGCAGCTAGGTATTACAGTATGTTCGCAGCAGAATACGGCTGTCAGCCCACAAATGTGATACCAATGACTTTTCCTCTGCCCGAGTCGAAATTGGTGCTCACCATGCCAAGTACCAAGAAATTGGAACTGTCGTTAGAATTTAAAACTCTTCAATTGAACTGTGTCTTGGCCTCTGGGGAGATCAAAACAGAGAGCGGAACTGGTGTCTGGGAGGTAAGATGTAAGTTTCTTGTTGCAACTCCTACTTTATACATTAATATTACATGAGTAACAGCTGCAGGAAACAA-------------ACATTGCTTAACAT---AGTATCAAATTACCATCTAAGATTTT--------------CACATGGATATATCC----------GTTCTTCATCTGCAGCTTTTCTTACAATATGCATAACTTTTAAATAGTGATAAAAATTCATAAATACATATTTTAAAAT---GATTTTGAATGAATAATGATGTAAGACATAACTAAATGTATCAAGTTTATGTCCGAAATAATTAGTTAAAAATTTTTCAGGGAAAACATCT-------CTTTTCGCTAAACCCTAGGTAAAGCTTCTCATTTCTCCGGGGTTTCCATATACCTTGACAGTCAGTTTTTGGCATGG------CCACTC-------ATTTTCATACAAAT-----------------------------------------AAACTTTAAATTAAGCAATTTTA--AAGATTTAAATCAACAAAAATG
Nsilvestrii_Hellgate_N1108 AATGAATATACATATAATGATGCACATACGAATTTCGAATTATGAAATATACAGATAAATTCTTCATTCAACT--GGAAGCCTTAATGTATTTTACCCAGCATTGTCATTCATAAGAATAAAATGTACATTTCAATTAATTTTTTTATAAATTT--TCAAAATTCAATACGTTT--------TAATATAATATAACAAAATTTTAAAAGTTGTTTGTCACATAAATTACTTTTGTAAAATTTCTGATCATAATT---TTTTTCTCTTGTAGGTCTGAAATCAAGAGAAAAATTTATTGGCTGTTTAGTCAACTTTTATTTCAACGATAAAAATGTATTGCATGCCCTGTACTCTGGTGACAATGCAGCCAGATATTACAGCATGTTTGCAGCAGAATATGGTTGTCAGCCTACAAACGTGATACCAATGACTTTCCCTCTGCCAGAATCGAAATTAGTCCTTACCATGCCAAGTACCAAGAAATTGGAATTGTCATTGGAATTTAAAACCCTTCAAACAAATTGTGTACTGGCCTCAGGAGAGATTAAAACAGAAAGTGGAATTGGTGTCTGGGAGGTAAGATGTAAGTTTCTTGTTGCAATTCTCGTTCTAAAAATGAATGTTATCCAAAGTGCAGCTGGGCACCACCAAAAATTACTCTATAGATTTGTAAATTTAAAAGTAATAAACAATTATATTTAACTTT--TTACATCATATGTTATATGGTAGAACCTGTCTTAAAAATTTCTCAACTGTCTTTCTTTAATATTGGCTTATAATAATATAGCTTATGGCTTAATTCTTTACTTGATGTACTATAGTACAAAATATAAAGTACCTATTTAATATAAAGTTAAAGCATACAATGTATTTGCCTGCAATATAAATTACTCAGAATACCACAAATAATTAATTT-------TGTTTAAACAGATCTCGGGTGCATCTTTTGAAAATGCCAAAATATATTTCTCATTAAAAAATATTTTCCAAACATATTTTCCCCCCTTTCTATCCGACCTCCCCTCGAAATCCCGCTCGTTTCACAGCCTTGAATCAGCTGTGAATGATCGCTGTTAAAAATGAGTGT--------------TAATTCGGTAAAGTTA
Narcheri_MillShoalCreek_N727 ---------------------------------------------------------------------------------------------------------------------------------------------------------------------------------------------------------------------------------------------------------------------------------------------------------------------------------------------------------------TCGGGTGACAGTGCAGCTAGATATTATAGCATGTTTGCGGCAGAGTATGGCTGTCAGCCTACAAATGTGATACCAATGACTTTCCCCCTGCCTGAATCGAAATTAGTCCTTACTATGCCCAGCACCAAGAAGTTGGAGCTATCCCTAGAGTTCAAAACTCTTCAGACCAATTGCGTGCTGGCTTCTGGTGAGATTAGAACAGAAGGTGGAACTGGTGTCTGGGAGGTAAGATGTAAGTTTCTTACTGCAGTTCTCATTCCAAAGATGAATGTTATAAAAATTACATTTTGAGACAACAAAAAGCTGTACTTGCAATTTGTCAACTTGCAAGCATGTAACTATTATTTTGAGCTTCAAATGCCCTTTTACAAAATAAATTAATGCCACTGTTATAGTTTATATTCAATATATTTTTATGC-----------------------------------------------------------------------------------------------------------------------------------------------------------------------------------------------------------------------------------------------------------------------------------------------------------------------------------------------------------------
Nbarri_Bishop_N1072 AACAAATATATGTGTAGTGGAGTAAATATAGATACTGTATTTATTTAATTGGAGAGCATTTATTTATTTAATTTGTGGAGCATTAAAAAATTTTGTGCAGAATTTTTGTAATTAAGAGCAAAATTTCAATTTGAATTAATCATCATATGTATGTAATTGAAATTTA-------TGACATCAATCATATAATCTACAAAAACTGATAAAGTTCTTTGTCATTCAAATTATTTTCATAAAAATTCTAATCTCAGTCATTTTCCTCTACGATAGGTCTGAAATCAAGAGAAAAATTTATTGGCTGCCTGATCAATTTTTATTTCAACGATAAAAGTGTATTGCATGCTCTCTACTCTGGTGAGAGTGCAGCTAGATATTATAGCATGTTTGCAGCAGAGTATGGCTGTCAGCCTACAAATGTGATACCCATGACTTTCCCCCTGCCTGAATCAAAATTGGTCCTTACTATGCCAAGCACCAAGAAATTGGAGCTATCCCTGGAGTTCAAAACTCTTCAGACCAATTGTGTGCTGGCTTCTGGTGAGATCAGAACAGAAAGTGGAACTGGTGTCTGGGAGGTAAGATGTAAGTTTCTTACTG--GTTCTCACTCCAAAGATGAATGTTATAAAAATTACATTTTGAGACAACAAAAAGCTGTACTTGAAACTT--------GCAAGCAGGTAACTATCATTTTGAGCTTCAAATACACTTTA--AAAAAAAATTAATGTCATTGTTATAGTTTCTATTCAATATATTTTTAAGCAGTATTTATAAAAATAGAGTATATGAAAAGGTTCATTATTGGA--------------AATTATGAAAAAATTCCTCTGTATGCTTTTAGAAAATATGTAACATTTGCCTGCCAGATAATTTATCCTGCTTTCTACAAGCAGTAAAATTGATAATACATTTCACTATATTTCAAGTGCATTTTTTTGTTGTCTCTGAGTGCATTTATAGCACAATATTCTTTTTTTCACATAGTTTTCTCTTTTCCTTTGTTATCTTCGTAGAAGATATTGTTTTCAGCAGTAGGTTTGAGAAGCAGCCGGAGTTGGAAGTGTCAAAATGGTGTATTTTAGTATTGTCTAATTTGATAAGAACA
Nbarri_LostCoveCave_N0065 AACAAATATGTATGTAGTGGAGTAAATATAGATACTGTATTTATTTAATTGGAGAGCATTTATTTATTTAATTTGTGGAGCATTAAAAATTTTTGTGCAGAATTTTTGTAATTAAGAGCAAAATTTCAATTTGAATTAATCATCATATGTATGTAATTGAAATTTA-------TGACATCAATCATATAATCTACAAAAACTGATAAAGTTCTTTGTCATTCAAATTATTTTCATAAAAATTCTAATCTCAGTCATTTTCCTCTACGATAGGTCTGAAATCAAGAGAAAAATTTATTGGCTGCCTGATCAATTTTTATTTCAACGATAAAAGTGTATTGCATGCTCTCTACTCTGGTGAGAGTGCAGCTAGATATTATAGCATGTTTGCAGCAGAGTACGGCTGTCAGCCTACAAATGTGATACCCATGACTTTCCCCCTGCCTGAATCAAAATTGGTCCTTACTATGCCAAGCACCAAGAAATTGGAGCTATCCCTGGAGTTCAAAACTCTTCAGACCAATTGTGTGCTGGCTTCTGGTGAGATCAGAACAGAAAGTGGAACTGGTGTCTGGGAGGTAAGATGTAAGTTTCTTACTG--GTTCTCACTCCAAAGATGAATGTTATAAAAATTACATTTTGAGACAACAAAAAGCTGTACTTGAAATTTGTTAACTTGCAAGCAGGTAACTATCATTTTGAGCTTCAAATACACTTTT--AAAAAAAATTAATGTCATTGTTATAGTTTCTATTCAATATATTTTTAAGCAGTATTTATAAAAATAGAGTATATGAAAAGGTTCATTATTGGATATTCTGCAATATAAATTATGAAAAAATTCCTCTGTATGCTTTTAGAAAATATGTAACATTTGCCTGACAGATAATTTATCCTGCTTTCTACAAGCAGTAAAATTGATAATACATTTCACTATATTTCAAGTGCATTTTTTTGTTGTCTCTGAGTGCATTTATAGCACAATATTCTTTTTTTCACATAGTTTTCTCTTTTCCTTTGTTACCTTCGTAGAAGATATTGTTTTCAGCAGTAGGTTTGAGAAGCAGCCGGAGTTGGAAGTGTCAAAATGGTGTATTTTAGTATTGTCTAATTTGATAAGAACA
Nbarri_eyed_ClayCave_G2082 AACAAATATATATGTAATTGAGTATATATAGATATTGTATTTATTAATTTTTAGAGCATTTATTTAATTAATTTGAGGAGCATTAACAA-------------TTTTTGTAATTAATAGTAAAATTTCAATTTCAATTAATCATCATATGTATGTAATTAAGATTTATGATGTTTGGCATCAATCAAATAATCGACAAAACCTGATGAAGTTATTTGTCATCGAAATTATTTCCGTACAAATTCTAATCTCAGTCCTATTTT-CTCTGGCAGGTCTAAAATCAAGAGAAAAATTTATTGGCTGTCTGATCAATTTTTATTTCAATGATAAAAGTGTATTGCATGCTCTCTACTCCGGTGACAGTGCAGCTAGGTATTATAGCATGTTTGCAGCAGAGTATGGCTGTCAGCCTACAAATGTGATACCAATGACTTTCCCTCTGCCTGAATCAAAATTGGTCCTTACTATGCCAAGCACCAAGAAATTGGAGCTATCTCTGGAGTTCAAAACTCTTCAGACCAATTGTGTGCTGGCTTCCGGTGAGATTAGAACAGAAAGTGGAACTGGTGTCTGGGAGGTAAGATGTAAGTTTCTTACTGCAGTTCTCACTCCAAAGATGAATGTTATAAAAATTACATTTTGAGACAACAAAAAGCCGCACTTGCAATTTATTAACTTGCAAGCGGGAAATTATCATTTTGAGCTTGAAATGCATTCTTTAAAAACAAATTTATGTCATTGTTATAGTTTATATTCCATATA-TTTTAAACATCATTTATAGAAATATAATGTATGAAAAGGTTTATTATTGTATATTCTGCAATATAAGTCATGAAGAAATTCCTCTCTATGCTTTTAGAAAATATGTAACATTTGCCTGCCAGATAATTTATCCTGCTTTCTACAAGCAGTAAAATTGATATTATTTT-----------------------TTTGTTGTCTCTGAGTGTATTTATAGCGCAATATTCTTTTTTTCACATAGTTTTCTCTTTTCCTATAT-ATATATATATATATTAT-------------------------------------------------------------------------------------
Nbarrowsi_Gregorys_N270 ---------------------------------------------------------------------------------------------------------------------GCAAAATTTCAATTTGAATTAATCATCATATGTATGTAATTGAAGTTTA-------TGACATCAATCATATAATCTACAAAAACTGATGAAGTTTTTTGTCATTCAAATTATTTTCGTAAAAATTCTAATCTCAATCATTTTTTTCTCCCATAGGTCTGAAATCAAGAGAAAAATTTATCGGCTGCCTGATCAATTTTTATTTCAACGATAAAAGTGTACTGCAGGCTCTCTACTCTGGTGACAGTGCAGCTAGATATTACAGCATGTTTGCAGCAGAGTATGGCTGTCAGCCTACGAACGTGATACCAATGACATTCCCTCTGCCGGAATCGAAATTGGTCCTTACTATGCCGAGCACCAAGAAATTGGAGCTATCCCTGGAGTTCAAAACTCTTCAGACCAATTGCGTGCTGGCTTCTGGTGAGATTAGAACCGAAAGTGGAACGGGTGTCTGGGAGGTAAGATGTAAGTTTCTTGCTGCAGTTCTCACTCCGAGGAGGGAAGTTACAAAAATTACATTTTGGGACAACGGAAAGCTGTACTTACAATTTATTGACTTGCAAGTGGGAAATTATCATTTTGAGCTTCAAATGCATTCTTTAAAAACAAATTCATGTCATTGTTATAGTTTATATTCCATATATTTTTAAACATCATTTATAAAAATATAATGTATTAAAAGGTTTATTATTGTATATTCTGCAATATAAGTCGTGAAGAAATTCCTCTGTATGCTTTTAGAAAATATGTAACATTTGCCTGCCAGATAATTTATCCTGCTTTCTACAAGCAGTAAAATTGATAATATTTTTTACTAAATTTCAAGTACATTTTTTTGTTGTCTCTGAGTGTATTTAT---------------------------------------------------------------------------------------------------------------------------------------------------
Nbishopi_DryFalls_N150 ------------------------------------------------------------TATTTATTTAATTTGTGGAGCATTAACAATATTTGTGCTGAATTTTTGTAATTAAGAGCGAAATTTCAATTTGAATTAATCATCATATGTACGTAATTGAAATTTA-------TGACATCAATCATATAATCTACAAAAACTGATGAAGATCTTTGTCATTCAAATTATTTTCGTAAAAATGCTAATCTCAGTCATTTTTTTCTCTGGTAGGTCTGAAATCAAGAGAAAAATTTATTGGCTGCCTGATCAATTTTTATTTCAACGATAAAAGTGTATTGCATGCCCTCTACTCTGGTGACAGTGCAGCTAGATATTACAGCATGTTTGCAGCAGAGTACGGCTGTCAGCCTACAAATGTGATACCCATGACTTTCCCTCTGCCTGAATCAAAATTGGTCCTTACTATGCCAAGCACCAAGAAATTGGAGCTATCCCTGGAGTTCAAAACTCTTCAGACCAATTGTGTGCTGGCTTCTGGTGAGATTAGAACAGAAAGTGGAACTGGTGTCTGGGAGGTAAGATGTAAGTTTCTTACTGCAGTTCTCACTCCAAAGATGAATGTTATAAAAATTACATTTTGAGACAAC-AAAAGCTGTACTTGAAATTTGTTAACCTGCAAGCGGGAAATTATCATTTTGAGCTTCAAATGCATTCTTTAAAAACAAATTTATCTCGTTGTTATAGTTTCTATTCAATATATTTTTAAACAGCTTTTATAAAAATAGAATATATGCAAAGGTTCATTATTGGATATTCTGCAATATAAGTTATGAAAAAATTCCTCTGTATGCTTTTAGAAAATATGTAACATTTGCCTGCCAAATAATTTATCCTGCTTTCTACAAGCAGTAAAATTGATAATATTTTTCACTATATTTCAAGTGCATCTTTTTGTTGTCTCTGAGTGTATTTATAGCAC---ATTCTTTTTTTCACATAGTTTTCTCTTTTCCTTTCTTATCTTCGTAGAATATATTGTTTTCAGCAGTAGGTTTAAGAAACAGCCGGAATTGGAAGTGCCAAAATGGTGTATTTTAGTATTGTCTAATTTGTTAAGAACA
Nbishopi_PoleCr_Chattooga_N885 ---------------------------------------------------------------------------------------------------------------TTAAGAGCGAAATTTCAATTTGAATTAATCATCATATGTACGTAATTGAAATTTA-------TGACATCAATCATATAATCTACAAAAACTGATGAAGATCTTTGTCATTCAAATTATTTTCGTAAAAATGCTAATCTCAGTCATTTTTTTCTCTGGTAGGTCTGAAATCAAGAGAAAAATTTATTGGCTGCCTGATCAATTTTTATTTCAACGATAAAAGTGTATTGCATGCCCTCTACTCTGGTGACAGTGCAGCTAGATATTACAGCATGTTTGCAGCAGAGTACGGCTGTCAGCCTACAAATGTGATACCCATGACTTTCCCTCTGCCTGAATCAAAATTGGTCCTTACTATGCCAAGCACCAAGAAATTGGAGCTATCCCTGGAGTTCAAAACTCTTCAGACCAATTGTGTGCTGGCTTCTGGTGAGATTAGAACAGAAAGTGGAACTGGTGTCTGGGAGGTAAGATGTAAGTTTCTTACTGCAGTTCTCACTCCAAAGATGAATGTTATAAAAATTACATTTTGAGACAAC-AAAAGCTGTACTTGAAATTTGTTAACCTGCAAGCGGGAAATTATCATTTTGAGCTTCAAATGCATTCTTTAAAAACAAATTTATCTCGTTGTTATAGTTTCTATTCAATATATTTTTAAACAGCATTTATAAAAATAGAATATATGCAAAGGTTCATTATTGGATATTCTGCAATATAAGTTATGAAAAAATTCCTCTGTATGCTTTTAGAAAATATGTAACATTTGCCTGCCAAATAATTTATCCTGCTTTCTACAAGCAGTAAAATTGATAATATTTTTCACTATATTTCAAGTGCATCTTTTTGTTGTCTCTGAGTGTATTTATAGCAC---ATTCTTTTTTTCACATAGTTTTCTCTTTTCCTTTCTTATCTTCGTAGAATATATTGTTTTCAGCAGTAGGTTTAAGAAACAGCCGGAATTGGAAGTGCCAAA-------------------------------------
Nbishopi_StandingIndian_N131 AAGTGTTGTGTATAGTGTTGAGTAAATATAGATACTGTATTTATTTATTTGGAGAGCATTTATTTATTTAATTTGTGGATCATTAACAATATTTGTGCTGAATTTTTGTAATTAAGAGCGAAATTTCAATTTGAATTAATCATCATATGTACGTAATTGAAATTTA-------TGACATCAATCATATAATCTACAAAAACTGATGAAGATCTTTGTCATTCAAATTATTTTCGTAAAAATGCTAATCTCAGTCATTTTTTTCTCTGGTAGGTCTGAAATCAAGAGAAAAATTTATTGGCTGCCTGATCAATTTTTATTTCAACGATAAAAGTGTATTGCATGCCCTCTACTCTGGTGACAGTGCAGCTAGATATTACAGCATGTTTGCAGCAGAGTACGGTTGTCAGCCTACAAATGTGATACCCATGACTTTCCCTCTGCCTGAATCAAAATTGGTCCTTACTATGCCAAGCACCAAGAAATTGGAGCTATCCCTGGAGTTCAAAACTCTTCAGACCAATTGTGTGCTGGCTTCTGGTGAGATTAGAACAGAAAGTGGAACTGGTGTCTGGGAGGTAAGATGTAAGTTTCTTACTGCAGTTCTCACTCCAAAGATGAATGTTATAAAAATTACATTTTGAGACAAC-AAAAGCTGTATTTGAAATTTGTTAACCTGCAAGCGGGAAATTATCATTTTGAGCTTCAAATGCATTCTTTAATAACAAATTTATCTCGTTGTTATAGTTTCTATTCAATATATTTTTAAACAGCATTTATAAAAATAGAATATATGCAAAGGTTCATTATTGGATATTCTGCAATATAAGTTATGAAAAAATTCCTCTGTATGCTTTTAGAAAATATGTAACATTTGCCTGCCAAATAATTTATCCCGCTTTCTACAAGCAGTAAAATTGATAATATTTTTCACTATATTTCAAGTGCATCTTTTTGTTGTCTCTGAGTGTATTTATAGCAC---ATTCTTTTTTTCACATAGTTTTCTCTTTTCCTTTCTTATCTTCGTAGAATATATTGTTTTCAGCAGTAGGTTTAAGAAACAGCCGGAATTGGAAGTGCCAAAATGGTGTATTTTAGTATTGTCTAATTTGTTAAGAACA
Nbrimleyi_NewberryCr_N984 AATCAA-GCATATTTAATTGAGTGCACCTACATGTTTCAACATTTAATCATATATATA--TATATA-----------------------GTTTTATGAAAA----TCATA--------CGAATTTTCTGGCTACGCCATTGATCATATGTATGTAATTAAAATTTATAATGTTTGACATCAATCGTATAATCGACAAAAACTGATAAAGTTATTTGTCATCGAAATTATTTTCTTAAAAATTCTAATCCCAGTCATTTTTTACTCTGGCAGGTCTGAAATCAAGAGAAAAATTTATTGGCTGCCTGATCAATTTTTATTTCAACGATAAAAGTGTATTGCATGCTCTCTACTCTGGTGACAGTGCAGCTAGATATTACAGCATGTTTGCAGCAGAGTATGGCTGTCAGCCTACAAATGTGATACCAATGACTTTCCCTCTGCCTGAATCAAAATTGGTCCTTACTATGCCAAGCACCAAGAAATTGGAGCTATCCCTGGAGTTCAAAACTCTTCAGACCAACTGTGTGTTGGCTTCTGGCGAGATTAGAACAGAAAGTGGAACTGGTGTCTGGGAGGTAAGATGTAAGTTTCTTACTGCAGTTCTCACTCCAAAGATGAATGTTATAAAAATTACATTTTGAGACAACAAAAAACTGTACTTGCAATTTGTTAACTTGCAAGCAGGTAACTATCATTTTGAGCTTCAAATACAC--TTTTTAAAAAAATTGATGTCATTGTTATAGTTTCTATTCAATATATTTTTAAACATCATTTATAAAAAT---ATGTATGAAAAGGTTTATTATTGTATATTCTGCAATATAAGTCACAAAGAAATTTCTCTGTATGTTTTTAGAAAATATGTAACATTTGCCTGCCAGATAATTTATTCTGCTTTCTACAAGCAGTAAAATTGATAATATTTTTCACTAAATTTCAAGTACA-TTTTT-------------------------------------------------------------------------------------------------------------------------------------------------------------------------
Nbrimleyi_RumblingBald_N241 ---------------------------------------------------------------------------------------------TATGAAAA----TCGTA---------GAATTTTCTGGCTATGCCACTGATCATATGTATGTAATTAAAATTTATGATGTTTGACAACAATCATATAATCGACAAAAACTGATAAAGTTATTTGTCATCAAAATTATTTTCTTAAGAATTCTAATCCCAGTCATTTTTTTCTCTGGCAGGTCTGAAATCAAGAGAAAAATTTATCGGCTGCCTGATCAATTTTTATTTCAACGATAAAAGTGTCTTGCATGCTCTCTACTCTGGTGATAGTGCAGCTAGATATTACAGCATGTTTGCAGCAGAGTATGGCTGTCAGCCTACAAATGTGATACCAATGACTTTCCCTCTGCCTGAATCAAAATTGGTCCTTACTATGCCAAGCACCAAGAAATTGGAGCTATCCCTGGAGTTCAAAACTCTTCAGACCAATTGTGTGTTGGCTTCTGGTGAGATTAGAACAGAAAGTGGAACTGGTGTCTGGGAGGTAAGATGTAAGTTTCTTACTGCAGTTCTCACTCCAAAGATGAATGTTATAAAAATTACATTTTGAGACAACAAAAAGCTGTACTTACAATTTGTTAACTTGCAAGCAGGTAACTATCATTTTGAGCTTCAAATACAC---TTTAAAAAAAATTGATGTCATTGTTGTAGTTTCTATTCAACATATTTTTAAACATCATTTATAAAAATATAATGTATGAAAAGGTTTATTATTGTATATTCTGCAATATAAGTCATGAAGAAATTCCTCTATATGTTTTTAGAAAATATGTAACATTTGCCTGCCAGATAATTTATCCTGCTTTCTACAAGCAGTAAAATTGATAATATTTTTCACTAAATTTCAAGTACA--TTTTTTTTGTCTCTGAGTGTATTTATAGCACAATATT-CTTTTTTCACATAGTTTTCTCTTTTC--ATAT-ATATATATATATAATACTGCTT--------AGCTTTGAAAAATAGAGAAATTCCGATATGTTAAATCAATTTAATTTTCTACAAGTTGGTGTA---------
Ncanei_Egypt_N958 ------------------------CACCTACATGTTTCAACATTTAATTATATATATATATATATA-----------------------GTTTTATGAAAT----TCATAA--------GAATTTTCTGGCTATGCCACTGATCATATGTATGTAATTAAAATTTATGATGTTTGACATCAATCATATAATCGACAAAAACTGATAAAGTTATTTGTCATTGAAATTATTTTCTTAAAAATTCTAATCTCAGTCATTTTTCTCTCTGGCAGGTCTGAAATCAAGAGAAAAATTTATTGGCTGCCTGATCAATTTTTATTTCAACGATAAAAGTGTATTGCATGCTCTCTACTCTGGTGACAGTGCAGCTAGATATTATAGCATGTTTGCAGCAGAGTATGGCTGTCAACCTACAAATGTGATACCAATGACTTTCCCTCTGCCTGAATCAAAATTGGTCCTTACTATGCCAAGCACCAAGAAATTGGAGCTATCCCTGGAGTTCAAAACTCTTCAGACCAATTGTGTGTTGGCTTCTGGTGAGATTAGAACAGAAAGTGGAACTGGTGTCTGGGAGGTAAGATGTAAGTTTCTTACTGCAGTTCTCACTCCAAAGATGAATGTTATAAAAATTACATTTTGAGACAACAAAAAGCTGTACTTGCAATTTGTTAACTTGCAAGCAGGTAACTATCATTTTGAGCTTCAAATACAC---TTTTAAAAAAATTGATGTCATTGTTATAGTTTCTATTCAATATATTTTTAAACATCATTTATAAAAATATAATGTATGAAAAGGTTTATTATTGTATATTCTGCAATATAATCCATGAAGAAATTCCTCTGTATGTTTTTAGAAAATATGTAATATTTGCCTGCCAGATAATTTATCCTGCTTTCTACAAGCAGTAAAATTGATAATATTTTTCACTAAATTTCAAGTACA-TTTTTTTTTGTCTCTGAGTG----------------------------------------------------------------------------------------------------------------------------------------------------------
Ncarolinensis_Grandfather_N218 AACAATTATATATGTAATTGAGTATATATAGATATAGTATTTATTAAGTTTTAAAGCATTTATTTATTTAATTTGAGGAGCATTAACAATTTTTGTGCAAAATTTTTGTAATTAATAGCAAAATTTCAATTTCAATTAATCATCATATGTATGTAATTATGATTTATGATGTTTGGCATCAATCAAATAATCGACAAAAACTGATGAAGTTATTTGTCATCGAAATTATTTTCGTACAAATTCTAATCTCAGTCATATTTTCCTCTGGCAGGTCTGAAATCAAGAGAAAAATTTATTGGCTGTCTGATCAATTTTTATTTCAACGATAAAAGTGTATTGCATGCTCTCTACTCTGGTGACAGTGCAGCTAGGTATTATAGCATGTTTGCAGCAGAGTATGGCTGTCAGCCTACAAATGTGATACCAATTACTTTCCCTCTGCCTGAATCAAAATTGGTCCTTACTATGCCAAGCACCAAGAAATTGGAGCTATCCCTGGAGTTCAAAACTCTTCAGACCAATTGTGTGCTGGCTTCTGGTGAGATTAGAACAGAAAGTGGAACTGGTGTCTGGGAGGTAAGATGTAAGTTTCTTACTGCAGTTCTCACTCCAAAGATGAATGTTA------------------------------------------------------------------------------------------------------------------------------------------------------------------------------------------------------------------------------------------------------------------------------------------------------------------------------------------------------------------------------------------------------------------------------------------------------------------------------------------------------------------
Ncarolinensis_LinvilleCaverns_N227 ------------------------------------------------------------------------------------------------------------------------------------------------------------------------------------------------------------------------TCATCGAAATTATTTTCGTACAAATTCTAATCTCAGTCATATTTT-CTCTGGCAGGTCTAAAATCAAGAGAAAAATTTATTGGCTGTCTGATCAATTTTTATTTCAACGATAAAAGTGTATTGCATGCTCTCTACTCTGGTGACAGTGCAGCTAGGTATTATAGCATGTTTGCAGCAGAGTATGGCTGTCAGCCTACAAATGTGATACCAATGACTTTCCCTCTGCCTGAATCGAAATTGGTCCTTACTATGCCAAGCACCAAGAAATTGGAGCTATCCCTGGAGTTCAAAACTCTTCAGACCAATTGTGTGCTGGCTTCTGGTGAGATTAGAACAGAAAGTGGAACTGGTGTCTGGGAGGTAAGATGTAAGTTTCTTACTGCAGTTCTCACTCCAAAGATGAATGTTATAAAAATTACATTTTGAGACAACAAAAAGCTGTACTTGCAATTTATTAGCTTGCAAGCGGGAAATTATCATTTTGAGCTTCAAATGCATTCTTTAAAAACAAATTTATGTCATTGTTATAGTTTATATTCCATATA-TTTTAAACATCATTTATAAAAATATAATGTATGAAAAGGTTTATTAT--------------------------------------------------------------------------------------------------------------------------------------------------------------------------------------------------------------------------------------------------------------------------------------------------------------------------
Ncarteri_English_N031 --------------------------------------------------------------------TAATTTGTGGAGCATTAACAATATTTGTGCTGAATTTTTGTAATTAAGAGCAAAATTTCAATTTGAATTAATCATCATATGTATGTAATTGAAATTTA-------TGATATCAATCATATAATCTACAAAAACTGACGAAGTTTTTTGTCATTAAAATTATTTCCGTAAAAATTCTAATCTCAGTCATTTTCCTCTACAATAGGTCTGAAATCAAGAGAAAAATTTATTGGCTGCCTGATCAATTTTTATTTCAACGATAAAAGTGTATTGCATGCTCTCTACTCTGGTGACAGTGCAGCTAGATATTATAGCATGTTTGCAGCAGAGTATGGCTGTCAGCCTACAAACGTGATACCCATGACATTCCCTCTGCCTGAATCAAAATTAGTCCTTACTATGCCAAGCACCAAGAAATTGGAGCTATCCCTGGAGTTCAAAACTCTTCAGACCAATTGTGTGCTGGCTTCTGGTGAGATCAGAACAGAAAGTGGAACTGGTGTCTGGGAGGTAAGATGTAAGTTTCTTACTGCAGTTCTCACTTCAAAGATGAATGTTATAAAAATTACATTTTGAGAC-ACAAGAAGCTGTACTTGAAACTTGTTAACTTACAAGCAGGTAACTATCATTTTGAACTTCAAATACACTTT----AAAAAAATTGATGTCCTTGTTATAGTTTATATTAAATATATTTTTAAACAACATTTATAAAAATAGAATATATGAAAAGGTTCATTATTGGATATTCTGCAATATAAATTATGAAAAAATTCCTATGTATGCTTTTAGAAAATATGTAACATTTGCCTGTCAGATAATTTATCCTGCTCTCTACAAGCAGTAAAATTGATAATATTTTTCACTATACTTTAAGTGCATTTTTTTGTTGTCTCTGAGTGCATTTATAGCACAATATTCTTCGTTTCACA-------------------------TTCGTAGAAGA-GCAGTTTTCAGCAGTAGGTTTGAGAAGCTGCCGGAGTTGGAAGTGCCAAAATGGTGTATTTTAGTATTGGTTAATTTGAT-------
Ncarteri_LaurelCave_nearTYPE_N0296 -------ATGTATGTAGTTGAGTAAATATAAATACTATATTTATTT-TTTGGAGCACATTTATTTATTTAATTTGTGGAGCATTAACAATATTTGTGCTGCATTTTTGTAATTAAGAGCAAAATTTCAATTTGAATTAATCATCATATGTACGTAATTGAAATTTA-------TGATATCAATCATATAATCTACAAAAACTGATGAAGTTTTTTGTCATTCAAATAATTTTCGTAAGAATTCTAATCTCAGTCATTTTTCTCTACGATAGGTCTGAAATCAAGAGAAAAATTTATTGGCTGCCTGATCAATTTTTATTTCAACGATAAAAGTGTATTGCATGCCCTCTACTCTGGTGACAGTGCAGCTAGATATTATAGCATGTTTGCGGCAGAGTATGGCTGTCAGCCTACAAACGTGATACCCATGACATTCCCTCTGCCTGAATCAAAATTAGTCCTTACTATGCCAAGCACCAAGAAATTGGAGCTATCCCTGGAGTTCAAAACTCTTCAGACCAATTGTGTGCTGGCTTCTGGTGAGATCAGAACAGAAAGTGGAACTGGTGTCTGGGAGGTAAGATGTAAGTTTCTTACTGCAGTTCTCACTTCAAAGATGAATGTTATAAAAATTACATTTTGAGACAACAAGAAGCTGTACTTGAAACTTGTTAACTTACAAGCAGGTAACTATCATTTTGAACTTCAAATACACTTTT--AAAAAAAATTGATGTCATTGTTGTAGTTTCTATTTAATATATTTTTAAACAACATTTATAAAAATAGAATATATGAAAAGGTTCATTATCGGATATTCTGCAATATGAATTATGAAAAAATTCCTCTGTATGCTTTTAGAAAATATGTAACATTTGCCTGCCAGATAATTTATCGTGCTTTCTAAAAGCAGTAAAATTGATAATATTTTTCACTATATTTCAAGTGGATATTTTTGTTGTCTCTGAGTGCATTTAAAGCACAATATTCTTTGTTTATCATAG------CTTTTCCTTTCTTATCTTCGTAGAAGATGTTGTTTTCAGTAGTAGGTTTAAGAAGCAGCCAGAGTTGGAAGTGCCAAAATGGTGTATTTTAGTATTGTCTAATTTGATAAGAACA
Ncarteri_PilotMtn_G2185 AACAAATATATATGTAGTTGATTAAATATAAATACTATATTTATTTATTTGGAGCACATTTATTTATTTAATTTGTGGAGCATTAACAATATTTGTGCTGAATTTTTGTAATTAAGAGCAAAATTTCAATTTAAACTAATCAACATATGTACGTAATTGAAATTTA-------TGCCATCAATCATATAATCTACAAAAACTGATGAAGTTTTTTGTCATTAAAATTATTTTCGTAAAAATTTTAATCTCAGTCATTTTTCTCTACGATAGGTCTGAAATCAAGAGAAAAATTTATTGGCTGCCTGATCAATTTTTATTTCAATGATAAAAGTGTATTGCATGCTCTCTACTCTGGTGACAGTGCAGCTAGATATTATAGCATGTTTGCAGCGGAGTATGGCTGTCAGCCTACAAATGTGATACCCATGACATTCCCTCTGCCTGAATCAAAATTAGTCCTTACTATGCCAAGCACCAAGAAATTGGAGCTATCCCTGGAGTTCAAAACTCTTCAGACCAATTGTGTGCTGGCTTCTGGTGAGATCAGAACAGAAAGTGGAACTGGTGTCTGGGAGGTAAGATGTAAGTTCCTTACTGCAGTTCTCACTTCAAAGATGAATGTTATAAAAATTACATTTTGAGACAACAAGAAGCTGTACTTGAAACTTGTTAACTTACAAGCAGGTAACTATCATTTTGAACTTCAAATACACTTT----AAAAAAATTGATGTCCTTGTTATAGTTTCTATTAAATATATTTTTAAACAACATTTATAAAAATAGAATATATGAAAAGGTTCATTATTGGATATTCTGCAATATAAATTATGAAAAAATTCCTATGTATGCTTTTAGAAAATATGGAAAATACA---AATAGATAATTTATCCTGCTTTCTACAAGCAATAAAATTGATAATGTTTTTCACTATACTTCGAGTGCATTTTTTTGTTGTCTCTGAGTGCATTTATAGCACAATATTCTTCGTTTCACATAGTTTTCTCTTTTCCTTTCTTATCTTCGTAGAAGA-GTTGTTTTCAGAAGTAGGTTTGAGAAGCAGCCGGAGTTGGAAGTGCCAAAATGGTGTATTTTAGTATTGTTTAATTTGATAAGAACA
Ncarteri_Pitchfork_N363 -------ATATATGTAGTTGAGTAAATATAAATACTATATTTATTTATTTGGAGCACATTTATTTATTTAATTTGTGGAGCATTAACAATATTTGTGCTGAATTTTTGTAATTGAGAGCAAAATTTCAATTTGAATTAATCATCATATGTACGTAATTGAAATTTA-------TGGCATCAATCATATAATCTACAAAAACTGATGAAGTTTTTTGTCATTCAAATTATTTCTGTAAAAATTCTAATCTCAGTCATTTTCCTCTACGATAGGTCTGAAATCAAGAGAAAAATTTATTGGCTGCCTGACCAATTTTTATTTCAATGATAAAAGTGTATTGCATGCTCTCTACTCTGGTGACAGTGCAGCTCGATATTATAGCATGTTTGCAGCAGAGTACGGCTGTCAGCCTACAAACGTGATACCCATGACATTCCCCCTGCCTGAATCAAAATTAATCCTTACTATGCCAAGCACCAAGAAATTGGAGCTATCCCTGGAGTTCAAAACTCTTCAAACCAATTGTGTGCTGGCTTCTGGTGAGATCAGAACAGAAAGTGGAACTGGTGTCTGGGAGGTAAGATGTAAGTTTCTTACTGCAGTTCTCACTTCAAAGATGAGTGTTATAAAAATTACATTTTGGGACAACAAGAAGCTGTACTTGAAACTTGTTAACTTACAAGCAGGTAACTATCATTTTGAACTTCAAATACACTTT----AAAAAAATTGATGTCATTGTTATAGTTTCTATAAAATATATTTTTAAACAACATTCATAAAAATGGACTATATGAAAAGGTTCATTATTGGATATTTTGCAATATAAATTATTAAAAAATTCCTCTGTATGCTTTTAGAAAATATGTATCATTTGCCTGCCAGATAATTTATCCTGCTTTCTACATGCAGTAAAATTGATAATATATTTCACTATATTTCAAGTGCATTTTTTTGTTGTCTCTGAGTGCATTTATAGCACAATATTCTTTGTTTCACATAGTTTTCTCTTTTCCTTTCTTATCTTCATAGAAGATGTTGTTTTCAGCAGAAGGTTTGAGAAGCAGCCGGAGTTGGAAGTGCCAAAATGGTGTATTTTAGTATTGTCAAATTTGAT-------
Ncarteri_WeberCty_N1044 -------------GTAGTTGAGTAAATATAAATACTATATTTATTTATTTGGAGCACATTTATTTATTTAATTTGTGGAGCATTAACAATATTTGTGCTGAATTTTTGTAATTAAGAGCAAAATTTCAATTTGAATTAATCATCATATGTACGTAATTGAAATTTA-------TGTCATTAATCATATAATCTACAAAAACTGATGAAGTTTTTTGTCATTAAAATTATTTTCGTAAAAATTTTAATCTCAGTCATTTTTCTCTATGATAGGTCTGAAATCAAGAGAAAAATTTATTGGCTGCCTGATCAATTTTTATTTCAATGATAAAAGTGTATTGCATGCTCTCTACTCTGGTGACAGTGCAGCTAGATATTATAGCATGTTTGCAGCAGAGTATGGCTGTCAGCCTACAAACGTGATACCCATGACATTCCCTTTGCCTGAATCAAAATTAGTCCTTACTATGCCAAGCACCAAGAAATTGGAGCTATCCCTGGAGTTCAAAACTCTTCAGACCAATTGTGTGCTGGCTTCTGGTGAGATCAGAACAGAAAGTGGAACTGGTGTCTGGGAGGTAAGATGTAAGTTTCTTACTGCAGTTCTCACTTCAAAGATGAATGTTATAAAAATTACATTTTGAGACAACAAGAAGCTGTACTTGAAACTTGTTAACTTACAAGCAGGTAACTATCATTTTGAACTTCAAATACACTTT----AAAAAAATTGATGTCCTTGTTATAGTTTCTATTAAATACATTTTTAAACAACATTTATAAAAATAGAATATATGAAAAGGTTCATTATTGGATATTCTGCAATATAAATTATGAAAAAATTCCTATGTATGCTTTTAGAAAATATGTAACATTTGCCTGCCAGATAATTTATCCTGCTTTCTACAAGCAATAAAATTGATAATATTTTTCACTATACTTCAAGTGCA-TTTTTTGTTGTCTCTGAGTGCATTTATAGCACAATATTCTTCGTTTCACATAGTTTTCTCTTTTCCTTTCTTATCTTCGTAGAAGA-GTTGTTTTCAGCAGTAGGTTTGAGAAGCAGCCAGAGTTGGAAGTGCCAAAATGGTGTATTTTAGTATTGTTTAATTTGATAAGAACA
Ncarteri_div__RainbowCave_G2089 AAAAAATATGTATGTAGTTGAGTAAATATAGATACTATATTTATTTATCTGGAGAGCACTTGTTTATTTAATTTGTGGAGCATAAAACATTTTTGCGCAGAATTTTTTTAATTAAGAACGAAATTTCCATTTGAATTAATCATCACAGGTATGGAATTCAAATTTATGATGTTTGACATCAATCATATAATCTACAAAAACTGATGAAGTTATTCGTCATACAGATTATTTTCGTAAACATTCCAATCTCGATAATTTTTTTCTCCGGTAGGTCTGAAGTCGAGAGAGAAATTCATTGGCTGCCTGATCAATTTTTATTTCAATGATAAAAGTGTATTGCACGGTCTCTACTCGGGTGACAGTGCAGCCAGATATTATAGCATGTTTGCAGCTGAGTACGGCTGTCAGCCTACAAATGTGATACCAATGACTTTCCCTCTGCCTGAATCGAAATTAGTCCTTACTATGCCGAGCACCAAGAAACTGGAGCTATCCCTGGAGTTCAAAACTCTGCAGACCAATTGCGTGCTGGCCTCCGGTGAGATTAGAACAGAAAGCGGAACTGGTGTCTGGGAGGTAAGATGTAAGTTTCTTACTGCAGTTCTCACTCCATAGATGAAGGTTATAAAAATCACATTTTGAGACAACTAAAACCCGCACTTGCAATTTGTTAACTTCCAAGCAGGTAACTATAATTTTGAGCTTCAAATACCCTTT---AAAAAAAATT----CTACCGTTATAGTTTATATTCAATATATTTTTAAACAGAATGTATCAAAATAGAATATATGAAACA-----TTTTTGGCTATTCTTTAATATAAATTGTGAAGCAATTCCACTGTATGCTTTTAGTAAATATGTAACATTTGCCTGCCAAATAATTTATCTTGCTTTCTACAAGCAGTAAGATTGCTAATATTTTTCACTAAGTTTCAAGTGAATTTTTTTGTTGTCTCTGAGTGCATTTATAGCACAATATTCTTTTTTTAACATAGTTTTCTCTTTTTCTTTATTATTTTCATAGAAGATATTGTTTTCAGCAGTAGGTTTGAGAAGCAGCCAGAGTTGAAAGTGCTAAAA-GGTGCATTTTAGTATTGTCTAATTTCATAAGAACA
Ncherokee_BallhootScar_N193 AACAAATATATATGCAATTGAGTATATATAGATATTGTATTTATTAATTTTTAGAGCATTTATTTATTTCATTTGAGGAGCATTAACAATTTTTGTGCAAATTTTTTGTAATTAATAGCAAAATTTCAATTTAAATTAATCATCATATGTATGTAATTAAGATTTATGATGTTTGGCATCAATCAAATAATCGACAGAAACCGATGAAGTTATTTGTCATCGAAATTATTTTCGTACAAATTCTAATCTCGGTCGTATTTT-CTCTGGCAGGTCTGAAATCAAGAGAAAAATTTATTGGCTGTCTGATCAATTTTTATTTCAATGATAAAAGTGTGTTGCATGCTCTCTACTCTGGTGACAGTGCAGCTAGGTATTATAGCATGTTTGCAGCAGAGTATGGCTGTCAGCCTACAAATGTGATACCCATGACTTTCCCTCTGCCTGAATCAAAATTGGTCCTTACTATGCCAAGCACCAAGAAATTGGAGCTATCCCTGGAGTTCAAAACTCTTCAGACCAATTGTGTGCTGGCTTCTGGTGAGATTAGAACAGAAAGTGGAACTGGTGTCTGGGAGGTAAGATGTAAGTTTCTTACTGCAGTTCTCACTCCAAAGATGAATGTTATAAAAATTACATTTTGAGACAACAAAAAGCTGTACTTGCAATTTATTAACTTGCAAGCGGGAAATTATCATTTTGAGCTTCAAATGCATTCTTTAAAAACAAATTTATGTCATTGTTATAGTTTATATTCCATATATTTTTAAACATCATTTATAAAAATATAATGTATGAAAAGGTTTATTATTGTATATTCTGCAATATAAGTCATGAAGAAATTCCCCTGTATGCTTTTAGAAAATATGTAACATTTGCCTGCCAGATAATTTATCCTGATTTCCACAAGCAGTAAAATTGATAATATTTTTCGCTAAATTTCAAGTACATTTTTTTGTTGTCTCTGAGTGTATTTATAGCACAATATTCTTTTTTTCACATAGTTTTCTCTTTTTCTTTA--------------------------------------------------------------------------------------------------------
Ncherokee_BalsamMtn_N891 --------------------------------------------------------------------------------------------------------------------------------------------------------------------TATGATGTTTGGCATCAATCAAATAATCGACAAAAACTGATGAAGTTATTTGTCATCGAAATTATTTTTGTACTAATTCTAATCTCGGTAATTTTTTTCTCTGGCAGGTCTTAAATCAAGAGAAAAATTTATTGGCTGCCTGATCAATTTTTATTTCAACGATAAAAGCGTACTGCATGCTCTCTACTCTGGTGACAGTGCAGCCAGGTACTATAGCATGTTTGCAGCAGAGTATGGCTGTCAGCCTACAAATGTGATACCCATGACTTTCCCACTGCCTGAATCGAAATTGGTCCTCACTATGCCAAGCACCAAGAAATTGGAGCTATCCCTGGAGTTCAAAACTCTTCAGACCAATTGTGTGCTGGCTTCTGGTGAGATTAGAACAGAAAGTGGAACTGGTGTCTGGGAGGTAAGATGTAAGTTTCTTACTGCAGTTCTCACTCCAAAGATGAATGTTAAAAAAATTACATTTTGAGACAACAAAAAGCTGTACTTGCAATTTATTAACTTGCAAGCGGGAAATTATCATTTTGAGCTTCAAATGCATTCTTTAAAAACAAATTTATGTCATTGTTATAGTTTATATTCCATATATTTTTAAACATCATTTATAAAAATATAATGTATGAAAAGGTTTATTATTGTATATTCTGCAATATAAGTCATGAAGAAATTCCCCTGTATGCTTTTAGAAAATATGTAACAGTTGCCTGCCAGATAATTTATCCTGCTTTCTACAAGCAGTAAAATTGATAATATTTTGCGCTAAATTTCAAGTACATTTTTTTGTTGTCTCTGTGTGTATTTATAGCACAATATTCTTTTTTTCTCATAGTTTTCTCTTTTCCTTTAT-ATATATATATATATTACTGCTT--------ATCTTTGAAAAATAGAGAAATTCCGATATGTTAAATCAATTTAATTTTCTATAAGTTAGTGTAAT-------
Ncherokee_SIndianCrk_N681 --------------------------------------------------------------------------------------------------------------------------------------------------------------------------------------------------------------------------------------------------------------------------------------------------------------CCTGATCAATTTTTATTTCAACGATAAAAGTGTGTTGCATGCTCTCTACTCTGGTGACAGTGCAGCTAGGTACTATAGCATGTTTGCAGCAGAGTATGGCTGTCAGCCTACAAATGTGATACCCATGACTTTCCCTCTGCCTGAATCAAAATTGGTCCTCACTATGCCAAGCACCAAGAAATTGGAGCTATCCCTGGAGTTCAAAACTCTTCAGACCAATTGTGTGCTGGCTTCTGGTGAGATTAGAACAGAAAGTGGAACTGGTGTCTGGGAGGTAAGATGTAAGTTTCTTGCTGCAGTTCTCACTCCAAAGATGAATGTTATAAAAATTACATTTTGAGACGACAAAAAGCTGTACTTGCAATTTATTAACCTGCAAGCGGGAAATTATCATTTTGAGCTTCAAATGCATTCTTTGAAAACAAATTTATGTCATTTTTATAGTTTGTATTCCATATATTTTTAAACATTATTTATAAAAATATAATGTATGAAAAGGTTTATTATTGTATATTCTGCAATATAAGTCATGAAGAAATTCCTCTGTATGCTTTTAGAAAATATGTAACATTTGCCTGCCAGATAATTTATCCTGATTTCCACAAGCAGTA------------------------------------------------------------------------------------------------------------------------------------------------------------------------------------------------------------------
Ncooperi_BeaverCrk_N1002 AACAAATATATATGCAGTTAAGTAAATATAGATACTG-----------------------TATTTATTTAATTTGGGGAGCATTAACAATTTTTGAGCAGAATTTTTGTAATTAAGAGCAAAATTTCAATTTGAATTTATCATCATATGTATGTAATTGAAATTTA-------TGACATCAATCACATAATCTACAAAAACTGATGAAGTTTTTTGTCATTCAAATTATTTTCGTAAAAATTCTAATCTCGGTCATTTTCCTCTACGATAGGTCTGAAATCAAGAGAAAAATTTATTGGCTGCCTGATCAATTTTTATTTCAACGATAAAAGTGTATTGCATGCTCTCTACTCTGGTGACAGTGCAGCTAGATATTACAGCATGTTTGCAGCAGAGTACGGCTGTCAGCCTACAAACGTGATACCCATGACTTTCCCTCTGCCTGAATCAAAATTGGTCCTTACTATGCCAAGCACCAAGAAATTGGAGCTATCCCTGGAGTTCAAAACTCTTCAGACCAATTGTGTGCTGGCTTCTGGTGAGATTAGAACAGAAAGTGGAACTGGTGTCTGGGAGGTAAGATGTAAGTTTCTTACTGCAGTTCTCACTCCAAAGATGAATGTTATAAAAATTACATTTTGGGACAACAAAAAGCTGTACTTGAAATTTGTTAACCTGCAAGCGGGAAATTATCATTTTGAGCTTCAAATGCATTCTTTAAAAACAAATTTATCTCGTTGTTATAGTTTCTATTCAATATATTTTTAAACAGCATTTATAAAAATAGAATATATGCAAAGGTTCATTATTGGATATTCTGCAATATAAGTTAAGAAAAAATTCCTCTGTATGCTTTTAGAAAATATGTAACATTTGCCTGCCAAATAATTTATCCTGCTTTCTACAAGCAGTAAAATTGATAATATTTTTCACTCTATTTCAAGTGCATCTTTTTGTTGTCTCTGAGTGTATTTATAGCACAATATTCTTTTTTTCACATATTTTTCTCCTTTCCTTTCTTATCTTCGTAGAATATATTGTTTCCAGCAGTAGGTTTAAGAAACAGCCGGAATTGGAAGAGCCAAAATGGTGTATTTTAGT----------------------
Ncooperi_BrasstBald_N824 -----------------------------AGATACTG-----------------------TATTTATTTAATTTGTGGAGCATTAACAATTTTTGAGCAGAATTTTTGTAATTAAGAGCAAAATTTCAATTTGAATTTATCATCATATGTATGTAATTGAAATTTA-------TGACATCAATCACATAATCTACAAAAACTGATGAAGTTTTTTGTCATTCAAATTATTTTCGTAAAAATTCTAATCTCAGTCATTTTCCTCTACGATAGGTCTGAAATCAAGAGAAAAATTTATTGGCTGCCTGATCAATTTTTATTTCAACGATAAAAGTGTATTGCATGCTCTCTACTCTGGTGACAGTGCAGCTAGATATTACAGCATGTTTGCAGCAGAGTACGGCTGTCAGCCTACAAACGTGATACCCATGACTTTCCCTCTGCCTGAATCAAAATTGGTCCTTACTATGCCAAGCACCAAGAAATTGGAGCTATCCCTGGAGTTCAAAACTCTTCAGACCAATTGTGTGCTGGCTTCTGGTGAGATTAGAACAGAAAGTGGAACTGGTGTCTGGGAGGTAAGATGTAAGTTTCTTACTGCAGTTCTCACTCCAAAGATGAATGTTATAAAAATTACATTTTGGGACAACAAAAAGCTGTACTTGAAATTTGTTAACCTGCAAGCGGGAAATTATCATTTTGAGCTTCAAATGCATTCTTTAAAAACAAATTTATCTCGTTGTTATAGTGTCTATTCAATATATTTTTAAACAGCATTTATAAAAATAGAATATATGCAAAGGTTCATTATTGGATATTCTGCAATATAAATTAAGAAAAAATTCCTCTGTATGCTTTTAGAAAATATGTAACATTTGCCTGCCAAATAATTTATCCTGCTTTCTACAAGCAGTAAAATTGATAATATTTTTCACTCTATTTCAAGTGCATCTTTTTGTTGTCTCTGAGTGTATTTATAGCACAATATTCTTTTTTTCACATAGTTTTCTCCTTTCCTTTCTTATCTTCGTAGAATATATTGTTTCCAGCAGTAGGTTTAAGAAACAGCCGGAATTGGAAGTGCCAAAATGGTGTATTTTAGTATTGTCT---------------
Ncooperi_CheoahDam_N1122 ---AAATATATATGCAGTTAAGTAAATATAGATACTG-----------------------TATTTATTTAATTTGTAGTGCATTAACAATTTTTGAGCAGAATTTTCGTAATTAAGAGCAAAATTTCAATTTGAATTAATCATCATATGTATGTTATTGAAATTTA-------TGACAACAATCACATAATCTACAAAAACTGATGAAGTTTTTTGTCATTCAAATTATTTTCGTAAAAATTCTAATCTCAGTCATTTTCCTCTACGATAGGTCTCAAATCAAGAGAAAAATTTATTGGCTGCCTGATCAATTTTTATTTCAACGATAAAAGTGTATTGCATGCTCTCTACTCTGGTGACAGTGCAGCTAGATATTACAGCATGTTTGCAGCAGAGTACGGCTGTCAGCCTACAAACGTGATACCCATGACTTTCCCTCTGCCTGAATCAAAATTGGTCCTTACTATGCCAAGCACCAAGAAATTGGAGCTATCCCTGGAGTTCAAAACTCTTCAGACCAATTGTGTGCTGGCTTCTGGTGAGATTAGAACAGAAAGTGGAACTGGTGTCTGGGAGGTAAGATGTAAGTTTCTTACTGCAGTTCTCACTCCAAAGATGAATGTTATAAAAATTATATTTTGAGACAACAAAAAGCTGTACTTGAAATTTGTTAACCTGCAAGCGGGAAATTATCATTTTGAGCTTCAAATGCATTCTTTAAAAACAAATTTATCTCGTTGTTATAGTTTCTATTCAATATATTTTTAAACAGCAGTTATAAAAATAGAATATATGCAAAGGTTCATTATTGGATATTCTGCAATATAAGTTATGAAAAAATTCCTCTGTATGCTTTTAGAAAATATGTAACATTTGCCTGCCAAATAATTTATCCTGCTTTCTACAAGCAGTAAAATTGATAATATTTTTCGCTAAATTTCAAGTACGTTTTTTTGTTGTCTCTGAGTGTATTTATACCACAATATTCTTTTTTTCACATAGTTTTCTCTTTTCCTTTCTTATCTTCGTAGAATATATTGTTTCCAGCAGTAGGTTTAAGAAACAGCCGGAATTGGAAGTGCCAAAATGGTGGATTTTAGCATTGTCTAATTTGATAAGAACA
Ncooperi_NantRiverGorge_N682 --------TATATGCAGTTAAGTAAATATAGATACTG-----------------------TATTTATTTAATTTGTGGAGCATTAACAATTTTTGAGCAGAATTTTTGTAATTAAGAGCAAAATTTCAATTTGAATTTATCATCATATGTATGTAATTGAAATTTA-------TGACATCAATCACATAATCTACAAAAACTGATGAAGTTTTTTGTCATTCAAATTATTTTCGTAAAAATGCTAACCTCAGTCATTTTTTTCTCTGGTAGGTCTTAAATCAAGAGAAAAATTTATTGGCTGCCTGATCAATTTTTATTTCAACGATAAAAGTGTATTACATGCTCTCTACTCTGGTGAGAGTGCAGCTAGATATTACAGCATGTTTGCAGCAGAGTACGGCTGTCAGCCTACAAACGTGATACCCATGACTTTCCCTCTGCCTGAATCAAAATTGGTCCTTACTATGCCAAGCACCAAGAAATTGGAGCTATCCCTGGAGTTCAAAACTCTTCAGACCAATTGTGTGCTGGCTTCTGGTGAGATTAGAACAGAAAGTGGAACTGGTGTCTGGGAGGTAAGATGTAAGTTTCTTACTGCAGTTCTCACTCCAAAGATGAATGTTATAAAAATTACATTTTGAGACAACAAAAAGCTGTACTTGAAATTTGTTAACCTGCAAGCGGGAAATTATCATTTTGAGCTTCAAATGCATTCTTTAAAAACAAATTTATCTCGTTGTTATAGTTTCTATTCAATATATTTTTAAACAGCATTTATAAAAATAGAATATATGCAAAGGTTCATTATTGGATATTCTGCAATATAAGTTAAGAAAAAATTCCTCTGTATGCTTTTAGAAAATATGTAACATTTGCCTGCCAAATAATTTATCCTGCTTTCTACAAGCAGTAAAATTGATAATATTTTTCACTCTATTTCAAGTGCATCTTTTTGTTGTCTCTGAGTGTATTTATAGCACAATATTCTTTTTTTCACATAGTTTTCTCTTTTCCTTTCTTATCTTCGTAGAATATATTGTTTCCAGCAGTAGGTTTAAGAAACAGCCGGAATTGGAAGTGCCAAAATGGTGTATTTTAGTATTGTCTAATTTGATAAGAGCA
Ncooperi_RockCrRoad_N1160 AACAAATATATATGTAG---AGTAAATATAGATTTTGTAT---TTTATTTGGAGAGCATTTATTTATTTAATCTGGGGAGTATTAACAATTTTTGTG-CAAATTTTTGTAATTAAGAGCAAAATTTCAATTTGAATGAATCATCATATGTATGT-------------------------------------------AAG---------TTCTTTGTCATTCAAATTATTTTCATAAAAATTCTAATGTCAATCATTTTTCTCTCTGATAGGTCTGAAATCAAGAGAAAAATTTATTGGCTGCCTGATCAATTTTTATTTCAACGATAAAAGTGTATTGCATGCTCTCTACTCTGGTGAGAGTGCAGCTAGATATTACAGCATGTTTGCAGCAGAGTACGGCTGTCAGCCTACAAACGTGATACCCATGACTTTCCCTCTGCCTGAATCAAAATTGGTCCTTACTATGCCAAGCACCAAGAAATTGGAGCTATCCCTGGAGTTCAAAACTCTTCAGACCAATTGTGTGCTGGCTTCTGGTGAGATTAGAACAGAAAGTGGAACTGGTGTCTGGGAGGTAAGATGTAAGTTTCTTACTGCAGTTCTCACTCCAAAGATGAATGTTATAAAAATTAC-TTTTGAGACAACAAAAAGCTGTACTTGAAATTTGTTAACCTGCAAGCGGGAAATTATCATTTTGAGCTTCAAATGCATTCTTTAAAAACAAATTTATCTCGTTGTTATAGTTTCTATTCAATATATTTTTAAACAGCATTTATAAAAATAGAATATATGCAAAGGTTCATTATTGGATATTCTGCAATATAAGTTATGAAAAAATTCCTCTGTATGCTTTTAGAAAATATGTAACATTTGCCTGCCGAATAATTTATCCTGCCTTCTACAAGCAGTAAAATTGATAATATTTTTCACTATATTTAAAGTGCATCTTTTTGTTGTCTCTGAGTGTATTTATAGCACAATATTCTTTTTTTCACATAGTATTCTCTTTTCCTTTCTTATCTTCGTAGAATATATTGTTTCCAGCAGTAGGTGTAAGAAACAGCCGGAATTGG---TGCCAAAATGGTGTATTTTAGTATTGTCTAATTTGAT-------
Ncoylei_Apalachia_N1195 AACAAATATATATGTA---GAGTAAATATAGATATTGTAT---TTTATTTGGAGAGCATTTATTTATTTAATCTGGGGTGTATTAACAATTTTTGTGCAGAATTTTTGTAATTAAAAGCAAAATTTCAATTTGAATGAATCATCATATGTATGTAATTAAAATTGATGGTGTTTGACACCATTCATATAATCTACAAAAATTGATGAAGTTCTTTGTCAGTCAAATTATTTTCTTAAAAATTCTAATCTCAGTCATTTTATTCTCTGGTAGGTCTGAAATCAAGAGAGAAATTCATTGGCTGCCTGATCAATTTTTATTTCAACGATAAAAGTGTATTGCATGCTCTCTACTCTGGTGACAGTGCAGCTAGATATTACAGCATGTTTGCAGCAGAGTACGGCTGTCAGCCTACAAACGTGATACCAATGACTTTCCCTCTGCCTGAATCGAAATTGGTCCTTACTATGCCAAGCACCAAGAAGTTGGAGCTATCCCTGGAGTTCAAAACTCTTCAGACCAATTGTGTGCTGGCTTCTGGTGAGATCAGAACAGAAAGTGGAACTGGTGTCTGGGAGGTAAGATGTAAGTTTCTTACTGCAGTTCTCACTCCAAAGATGAATGTTATAAAAAATACATTTTGAGACAACAAAAAGCTGTACTTGTAATTTATTAACTTCCAAGCAGGTAACTATCATTTTGAGCTTCAAATACACTTT----AAAAAAATTGATGTTATAGTTATAGTTTCTATTCAATATATTTTTAAACAGCATTTATAAAAATAGAATATATGAAAAGGTGCATTATTGGATATTCTGCAATATAAGTTGTGGAGAAATTTCTCTATATGCTTTTAGAAAATATGTAACATTTGCCTGCCAGATAATTTATCCTGCTTTCTACAAGCAGTAAAATTGATAATATTTTTCACTATATTTCAAGTACATTTTTTTGTTGTCTCTGAGTGCATTTATAGCACAATATTCTTTTTTTCACATAGTTTTCTCTTTTCCTTTCTTATCTTCGTAGAAGATATTGTTTTCAGCA----GTTTGAGAAGCAGCCGGTGTTGGAAGTGCCAAAATGGTGTATTTTATTATTGTCTAACTTGATAAGAACA
Ncoylei_DinkinCove_N1118 -------ATATATGTAGTTGAGTAAATATAGATACTGTATTTATTTATTTGGAGAGCATTTATTTATTTAATTTGTGGAGCATTAACAATATTTGTGTTGGATTTTTGTAATTAAGAACAAAATTTCAATTTGAATTAATCATCATATGTACGTAATTGAAATTTA-------TGACATCAATCACATAATCTACAAAAACTGATGAAGTTCTTTGTCATTCAAATTATTTTCGTAAAAATGCTAATCTCAGTCATTTTTTTCTCTGGTAGGTCTGAAATCAAGAGAAAAATTTATTGGCTGCCTGATCAATTTTTATTTCAATGATAAAAGTGTATTGCATGCTCTCTACTCTGGTGACAGTGCAGCTAGATATTACAGCATGTTTGCTGCAGAGTATGGCTGTCAGCCTACAAATGTGATACCAATGACTTTCCCTCTGCCTGAATCAAAATTGGTCCTTACTATGCCAAGCACCAAGAAGTTGGAACTATCCCTGGAGTTCAAAACTCTTCAGACCAATTGCGTGCTGGCTTCTGGTGAGATCAGAACAGAAAGTGGAACTGGTGTCTGGGAGGTAAGATGTAAGTTTCTTACTGCAGTTCTCACTCCAAAGATGAATGTTATACAAATTACATTTTGAGACAACAAAAAGCTGTACTTGAAACTTGTTAACTTGCAAGCAAGTAACTATCATTTTGACCTTCAAATACACTTTTTAAAAAAAATTTGATGTCATTGTTATAGTTTCTATTCAATATATTTTTAAACAGGATTTATAAAAATAGAATATATGAAAAGGTTCATTATTGGATATTTTGCAATATAAGTTGTGGAGAAATTCCTCTATATGCTTTTAGAAAATATGTAACATTTGCCTGCCAGATAATTTATCCTGCTTTCTACAAGCAGTAAAATTGATAATATTTTTCACTCTATGTCAAGTGCATTTTTTTGTTGTCTCTGAGTGCATTTATAGCACAATATTCTTTTTTTCACATAGTTTTCTCTTTTCCTTTCTTATCTTCGTAGAAGATATTGTTTTCAGCA----GTTTGAGAAGCAGCCGGTGTTGGAAGTGCCAAAATGGTGTATTTTATTATTGTCTAATTGGATAAGAACA
Ncoylei_TiptonCreek_N837 ----------------------------------------------------------------------------------------------------------------------------TTCAATTTGAATTAATCATCATATGTACGTAATTGAAATTTA-------TGACATCAATCATATAATCTACAAAA-CTGATGAAGATCTCGGTCATTCAAATTATTTTCGTAAAAATTCTAATCTCAGTCATTTTATTCTCTGGTAGGTCTGAAATCAAGAGAGAAATTCATTGGCTGCCTGATCAATTTTTATTTCAACGATAAAAGTGTATTGCATGCTCTCTACTCTGGTGACAGTGCAGCTAGATATTACAGCATGTTTGCAGCAGAGTACGGCTGTCAGCCTACAAACGTGATACCCATGACTTTCCCTCTGCCTGAATCGAAATTGGTCCTTACTATGCCAAGCACCAAGAAGTTGGAGCTATCCCTGGAGTTCAAAACTCTTCAGACCAATTGCGTGCTGGCTTCTGGTGAGATCAGAACAGAAAGTGGAACTGGTGTCTGGGAGGTAAGATGTAAGTTTCTTACTGCAGTTCTCACTCCAAAGATGAATGTTATACAAATTACATTTTGAGACAACAAAAAGCTGTACTTGAAACTTGTTAACTTGCAAGCAAGTAACTATCATTTTGACCTTCAAATACACTTTTTAAAAAAAAATTGATGTCATTGTTATAGTTTCTATTCAATATATTTTTAAACAGCATTTATAAAAATAGAATATATGAAAAGGTTCATTATTGGATATTTTGCAATATAAGTTGTGGAGAAATTCCTCTATATGCTTTTAGAAAATATGTAACATTTGCCTGCCAGATAATTTATCCTGCTTTCTACAAGCAGTAAAATTGATAATATTTTTCACTCTATTTCAAGTGCATTTTTTTGTTGTCTCTGAGTGCATTTATAGCACAATATTCTTTTTTTCACATAGTTTTCTCTTTACCTTTCTTATCTTCGTAGAAGATATTATTTTCAGCA----GTTTGAGAAGTAGCCGGTGTTGGAAGTGCCAAAATGGTGTATTTTATTATTGTCTAACTTGATAAGAACA
Ncressleri_AndersonSpringCave_G2075 AACAAATATATATGTAGTTGAGTAAATATGGATATTG-----------------------TATTTATTTAATTTGGATAGGATTAACAATTTTTG--CAGAATTTTTGTAATTAATAGCAAAATTTCAATTTGAATTAATCATCATATGTATGTAATTAAAATGTATGATGTTTGACATCAATCATATAATCTACAAAAATTGACGAAGTTTTTTGTCATCCAAATTATTTTCGTAAATCTTCTAATCTCAATCATTTTTTTCTCCGGTAGGTCTGAAATCAAGAGAAAAATTTATTGGCTGCCTGATCAATTTTTATTTCAATGATAAAAGTGTATTGCATGCTCTATACTCTGGTGACAGTGCAGCTAGATATTATAGCATGTTTGCAGCAGAGTATGGCTGTCAGCCTACAAATGTGATACCAATGACTTTCCCCCTGCCTGAATCGAAATTAGTCCTTACTATGCCAAGCACCAAGAAATTGGAGCTATCCCTGGAATTCAAAACTCTTCAAACCAATTGCGTGCTGGCTTCTGGTGAAATTAGAACAGAAAGTGGAACTGGTGTCTGGGAGGTAAGATGTAAGTTTCTTACTGCAGTTCTCACTCCAAAGATGAATATTATAAAAATTACATTTTGAGACAACAAAAAGCCATACTTGCAATTTGTTAACTTTCAAGCAGGTAACTATCATTTGGAGCTTCAGATACACTATTAACAAAAAATTTAATGTCATTCTTACAGTTTATATTAAATATATTTTTAAATAGTATTTATAAGAATAGAATATATGAAAAG-----TTATTGGATATTCTGCAATATAAGTTGTGAAGAAATTCCTCTGTATGCTTTTAGAAAATATGTAACATTTGCCTGCCAGATAATTTATCCTTCTTTCTACAAGCAGTAAAACTGCTAATATTTTTCACTAAGTTTCAAGTGCATTTTTTTGTTGCCTCTGAGTGTATTTATAGTACGATATTCTTTTTTTGACATAGTTTTCTCTTTTCCTTTATTATCTTCGTAGAAGATATTTTTTTCAGCAGTAGGTTTGAGAAGCAGCCAGAGGTGAAAGTGCTAAAATTGTGT-----------------TTTCATAAGGATA
Ncressleri_PigeonCave_G2077 AACAAATATATATGTAGTTGAGTAAATATGGATATTG-----------------------TATTTATTTAATTTGGATAGGATTAACAATTTTTG--CAGAATTTTTGTAATTAATAGCAAAATTTCAATTTGAATTAATCATCATATGTATGTAATTAAAATGTATGATGTTTGACATCAATCATATAATCTACAAAAATTGACGAAGTTTTTTGTCATCCAAATTATTTTCGTAAATCTTCTAATCTCAATCATTTTTTTCTCCGGTAGGTCTGAAATCAAGAGAAAAATTTATTGGCTGCCTGATCAATTTTTATTTCAATGATAAAAGTGTATTGCATGCTCTATACTCTGGTGACAGTGCAGCTAGATATTATAGCATGTTTGCAGCAGAGTATGGCTGTCAGCCTACAAATGTGATACCAATGACTTTCCCCCTGCCTGAATCGAAATTAGTCCTTACTATGCCAAGCACCAAGAAATTGGAGCTATCCCTGGAATTCAAAACTCTTCAAACCAATTGCGTGCTGGCTTCTGGTGAAATTAGAACAGAAAGTGGAACTGGTGTCTGGGAGGTAAGATGTAAGTTTCTTACTGCAGTTCTCACTCCAAAGATGAATATTATAAAAATTACATTTTGAGACAACAAAAAGCCATACTTGCAATTTGTTAACTTTCAAGCAGGTAACTATCATTTGGAGCTTCAGATACACTATTAACAAAAAATTTAATGTCATTCTTACAGTTTATATTAAATATATTTTTAAATAGTATTTATAAGAATAGAATATATGAAAAG-----TTATTGGATATTCTGCAATATAAGTTGTGAAGAAATTCCTCTGTATGCTTTTAGAAAATATGTAACATTTGCCTGCCAGATAATTTATCCTTCTTTCTACAAGCAGTAAAACTGCTAATATTTTTCACTAAGTTTCAAGTGCATTTTTTTGTTGCCTCTGAGTGTATTTATAGTACGATATTCTTTTTTTGACATAGTTTTCTCTTTTCCTTTATTATCTTCGTAGAAGATATTTTTTTCAGCAGTAGGTTTGAGAAGCAGCCAGAGGTGAAAGTGCTAAAATTGTGT-----------------TTTCATAAGGATA
Ncrosbyi_MtMitchell_N210 AATCAA-GAATATTTAATTGAGTACACTTACATGTTTTAGCATATA--------------TATATA-----------------------TATATTTGAAAA----TCATAA-------CGAATTTTCTGGCTACGCCACTGATCATATGTATGTAATTAAAATTTATGATGTTTGACATCAATCATATAATCGACAAAAACTGATAAAGTTATTTGTCATCGAAATTATTTTCTTAAAAATTCTAATCCCAGTCATTTTTTTCTCTGGCAGGTCTGAAATCAAGAGAAAAATTTATCGGCTGCCTGATCAATTTTTATTTCAACGATAAAAGTGTATTGCATGCTCTCTACTCTGGTGACAGTGCAGCTAGATATTACAGCATGTTTGCAGCAGAGTATGGCTGTCAGCCTACAAATGTGATACCAATGACTTTCCCTCTGCCTGAATCAAAATTGGTCCTTACTATGCCAAGCACCAAGAAATTGGAGCTATCCCTGGAGTTCAAAACTCTTCAGACCAATTGTGTGTTGGCTTCTGGTGAGATTAGAACAGAAAGTGGAACTGGTGTCTGGGAGGTAAGATGTAAGTTTCTTACTGCAGTTCTCACTCCAAAGATGAATGTTATGAAAATTACATTTTGAGACAACAAAAAGCTGTACTTGCAATTTGTTAATTTGCAAGCAGGTAACTTTCATTTTGAGCTTCAAATACAC--TTTAAAAAAAAATTGATGTCATTGTTATAGTTTCTATTCAATATATTTTTAAACATCATTTATAAAAATATAATGTATGAAAAGGTTTATTATTGTATATTCTGCAATATAAGTCATGAAGAAATTCCTCTGTATGTTTTTAGAAAATATGTAACATTTGCCTGCCAGATAATTTATCCTGCTTTCTACAAGCAGTAAAATTGATAATATTTTTCACTAAATTTCAAGTACA-TTTTTTTTTGTCTCAGAGT-----------------------------------------------------------------------------------------------------------------------------------------------------------
Ncrosbyi_PricesCrk_N1143 -----------------------------------------------------------------------------------------------------------------------GAATTTTCTAGCTATGCCACTGATCATATGTATGTAATTAAAATTTATGATGTTTGACATCAATCATATAATCGACAAAAACTGATAAAGTTATTTGTCATCGAAATTATTTTCTTAAAAATTCTAATCTCAGTCATTTTCCTCTCTGGCAGGTCTGAAATCAAGAGAAAAATTTATTGGCTGCCTGATCAATTTTTATTTCAACGATAAAAGCGTATTGCATGCTCTCTACTCTGGTGACAGTGCAGCTAGATATTACAGCATGTTTGCAGCAGAGTATGGCTGTCAGCCTACAAATGTGATACCAATGACTTTCCCTCTGCCTGAATCAAAATTGGTCCTTACTATGCCAAGCACCAAGAAATTGGAGCTATCACTGGAGTTCAAAACTCTTCAGACCAATTGTGTGTTGGCTTCTGGTGAGATTAGAACAGAAAGTGGAACTGGTGTCTGGGAGGTAAGATGTAAGTTTCTTACTGCAGTTCTCACTCCAAAGATGAATGCTAT-AAAATTACATTTTGAGACAACAAAAAGCCGTACTTGCAATTTGTTAACTTGCAAGCAGGTAACTACCATTTTCAGCTTCAAATACATT-TTTTTAAAAAAATTGATGTCATTGACATAGTTTCTATTCAATATATTTTTAAACATCATTTATAAAAATATAATGTATGAAAAGGTTTATTATTGTATATTCTGCAATATAAGTCATGAAGAAATTCTTCTGTATGTTTTTAGAAAATATGTAACATTTGCCTGCCAGATAATTTATCCTGCTTTCTACAAGCAGTAAATTTGATAATATTTTTCACTAAATTTCAAGTACA--TTTTTTTTGTCTCGGAGTGTATTTATTGCACAATATTCTTTTTTTCACATAGTTTTCTCTTTTCATATAT-ATATATAT---------------------------------------------------------------------------------------ATTTAAA
Ncrosbyi_ShufordCrk_N1148 -----------------------------------------------------------------------------------------------------------------------GAATTTTCTGGCTATGCCACTGATCATATGTATGTAATTAAAATTTATGATGTTTGACATCAATCATATAATCGACAAAAACTGATAAAGTTATTTGTCATCGAAATTATTTTCTTAAAAATTCTAATCTCAGTCATTTTCCTCTCTGGCAGGTCTGAAATCAAGAGAAAAATTTATTGGCTGCCTGATCAATTTTTATTTCAACGATAAAAGCGTATTGCATGCTCTCTACTCTGGTGACAGTGCAGCTAGATATTACAGCATGTTTGCAGCAGAGTATGGCTGTCAGCCTACAAATGTGATACCAATGACTTTCCCTCTGCCTGAATCAAAATTGGTCCTTACTATGCCAAGCACCAAGAAATTGGAGCTATCCCTGGAGTTCAAAACTCTTCAGACCAATTGTGTGTTGGCTTCTGGTGAGATTAGAACAGAAAGTGGAACTGGTGTCTGGGAGGTAAGATGTAAGTTTCTTACTGCAGTTCTCACTCCAAAGATGAATGCTAT-AAAATTACATTTTGAGACAACAAAAAGCCGTACTTGCAATTTGTTAACTTGCAAGCAGGTAACTACCATTTTCAGCTTCAAATACATT-TTTTTAAAAAAATTGATGTCATAGACATAGTTTCTATTCAATATATTTTTAAACATCATTTATAAAAATATAATGTATGAAAAGGTTTATTATTGTATATTCTGCAATATAAGTCATGAAAAAATTCTTCTGTATGTTTTTAGAAAATATGTAACATTTGCCTGCCAGATAATTTATCCTGCTTTCTACAAGCAGTAAATTTGATAATATTTTTCACTAAATTTCAAGTACATTTTTTTTTTGTCTCAGAGTGTATTTATTGCACAATATTCTTTTTTTCACATAGTTTTCTCTTTTCATATAT-ATATATATA-----TACTGCTT--------AACTTTGAAAAATAGAGAAATTCCGATATGTTAAATCAATTTAATTTTCTATAAGTTGGCGTAATAACTCTA
Ndellingeri_BullpenBridge_N109 GGCATATATATATGCAGTTAAGTAAATATAGATACTGTATTTATTTATTTGAAGATCATTTATTTATTTAATTTGTGGAGCATTAACAATTTTTGTGCAGAATTTTTGTAATTAAGAGCAAAATTTCAATTTGATTTAATCGTCATATGTATGTAATTGAAATTTA-------TGACATCAATCACATAATCTACAAAAACTGATGAAGTTTTTTGACATTCAAATTATTTTCGTAAAAATTCTAATCTCAGTCATTTTCCTCTACGATAGGTCTGAAATCAAGAGAAAAATTTATTGGCTGCCTGATCAATTTTTATTTCAATGATAAAAGCGTATTGCATGCTCTCTACTCTGGTGACAGTGCAGCTAGATATTATAGCATGTTTGCAGCAGAGTATGGCTGTCAGCCTACAAACGTGATACCCATGACTTTCCCTCTGCCTGAATCCAAATTGGTCCTCACTATGCCAAGCACCAAGAAATTGGAGCTATCCCTGGAGTTCAAAACTCTTCAGACCAATTGTGTGCTGGCTTCTGGTGAGATTAGAACAGAAAGTGGAACTGGTGTCTGGGAGGTAAGATGTAAGTTTCTTACTGCAGTTCTCACTCCAAAGATGAATGTTATAAAAATTACATTTTGAGACAACAAAAAGCTGTACTTGAAATTTGTTAACCTGCTAGCGGGAAATTATCATTTTGAGCTTCAAATGCATTCTTTAAAAACAAATTTATCTCGTTGTTATAGTTTCTATTCAATATATTTTTAAACAGCATTTATAAAAATAGAATATATGCAAAGGTTCATTATTGGATATTCTGAAATATAAGTTATGAAAAAATTCCTCTGTATGCTTTTAGAAAATATGTAACATTTGCCTACCAAATAATTTATCCTGCTTTCTACAAGCAGTAAAATTGATAATATTTTTCACTATATTTCAAGTGCATCTTTTTGTTGTCTCTGAGTGTATTTATAGCACAATATTCTTTTTTTCACATAGTTTTCTCTTTTCCTTTCTTATCTTCGTAGAATATATTGTTTCCAGCAGTAGGTTTAAGAAACAGCCGGAATTGGAAGTGCCAAAATGGTGTATTTTAGTATTGTCTAATTTGATAAGAACA
Ndellingeri_WhitewFalls_N887 ----------------GTTAAGTAAATATAGATACTGTATTTATTTATTTGAAGATCATTTATTTATTTAATTTGTGGAGCATTAACAATTTTTGTGCAGAATTTTTGTAATTAAGAGCAAAATTTCAATTTGAATTAATCGTCATGTGTATGTAATTGAAATTTA-------TGACATCAATCACATAATCTACAAAAACTGATGAAGTTTTTTGACATTCAAATTATTTTCGTAAAAATTCTAATCTCAGTCATTTTCCTCTACGATAGGTCTGAAATCAAGAGAAAAATTTATTGGCTGCCTGATCAATTTTTATTTCAACGATAAAAGCGTATTGCATGCTCTCTACTCTGGTGACAGTGCAGCTAGATATTATAGCATGTTTGCAGCAGAGTATGGCTGTCAGCCTACAAACGTGATACCCATGACTTTCCCTCTGCCTGAATCCAAATTGGTCCTCACTATGCCAAGCACCAAGAAATTGGAGCTATCCCTGGAGTTCAAAACTCTTCAGACCAATTGTGTGCTGGCTTCTGGTGAGATTAGAACAGAAAGTGGAACTGGTGTCTGGGAGGTAAGATGTAAGTTTCTTACTGCAGTTCTCACTCCAAAGATGAATGTTATAAAAATTACATTTTGAGACAACAAAAAGCTGTACTTGAAATTTGTTAACCTGCAAGCGGGAAATTATCATTTTCAGCTTCAAATGCATTCTTTAAAAACAAAATTATCTCGTTGTTATAGTTTCTATTCAATATATTTTTAAACAGCATTTATAAAAATAGAATATATGCAAAGGTTCATTATTGGATATTCTGCAATATAAGTTATGAAAAAATTCCTCTGTATGCTTTTAGAAAATATGTAACATTTGCCTGCCAAATAATTTATCCTGCTTTCTACAAGCAGTAAAATTGATAATATTTTTCACTATATTTCAAGTGCATCTTTTTGTTGTCTCTGAGTGTATTTATAGCACAATATTC-TTTTTTTACATAGTTTTCTCTTTTCCTTTCTTATCTTCGTAGAATATATTGTTTCCAGCAGTAGGTTTAAGAAACAGCCGGAATTGGAAGTGCCAAAATGGTGTATTTTAGTATTGTCTAATTTGATAAGAACA
Ndilutus_GrassyCreek_N670 ----------------------------------------------------------------------------------------------------------------------------------------------------------------------------------------------------------------GTTATTTGTCATCGAAATTATTTTCGTACAAATTCTAATCTCAGTCATATTTT-CTCTGGCAGGTCTGAAATCAAGAGAAAAATTTATTGGCTGTCTGATCAATTTTTATTTCAATGATAAAAGTGTATTGCATGCTCTCTACTCTGGTGACAGTGCAGCTAGATATTATAGCATGTTTGCAGCAGAGTATGGCTGTCAGCCTACAAATGTGATACCAATGACTTTCCCTCTGCCTGAATCAAAATTGGTCCTTACTATGCCAAGCACCAAGAAATTGGAGCTATCCCTGGAGTTCAAAACTCTTCAGACCAATTGTGTGCTGGCTTCTGGTGAGATTAGAACAGAAAGTGGAACTGGTGTCTGGGAGGTAAGATGTAAGTTTCTTACTGCAGTTCTCACTCCAAAGATGAATGTTATAAAAATTACATTTTGAGACAACAAAAAGCTGTACTTGCAATTTATTAACTTGCAAGCGGGAAATTATCATTTTGACCTTCAAATGCATTCTTTAAAAACAAATTTATGTCATTGTTATAGTTTATATTCCATATA-TTTTAAAC-----------------------------------------------------------------------------------------------------------------------------------------------------------------------------------------------------------------------------------------------------------------------------------------------------------------------------------------------------------------
Ndilutus_StarveRockCave_G3174 AACAAATATATATGTAATTGAGTATATATAGATATTGTATTTATTAATTTTTAGAGCATTTATTCATTTAATTTGAGCTGCATTAACAATTTGTGTGCAAAATTTTTGTAATTAATAGCAAAATTTCAATTTAAATTAACCATCATATGTATGTAATTAAGATTTATGATGTTTGGCATCAATCAAATAATCGACAAAAACTGATGAAGTTATTTGTCATCGAAATTATTTTCGTACAAATTCTAATCTCAGTCATATTTT-CTCTGGCAGGTCTGAAATCAAGAGAAAAATTTATTGGCTGTCTGATCAATTTTTATTTCAATGATAAAAGTGTATTGCATGCTCTCTACTCTGGTGACAGTGCAGCTAGATATTATAGCATGTTTGCAGCAGAGTATGGCTGTCAGCCTACAAATGTGATACCAATGACTTTCCCTCTGCCTGAATCAAAATTGGTCCTTACTATGCCAAGCACCAAGAAATTGGAGCTATCCCTGGAGTTCAAAACTCTTCAGACCAATTGTGTGCTGGCTTCTGGTGAGATTAGAACAGAAAGTGGAACTGGTGTCTGGGAGGTAAGATGTAAGTTTCTTACTGCAGTTCTCACTCCAAAGATGAATGTTATAAAAATTACATTTTGAGACAACAAAAAGCTGTACTTGCAATTTATTAACTTGCAAGCGGGAAATTATCATTTTGACCTTCAAATGCATTCTTTAAAAACAAATTTATGTCATTGTTATAGTTTATATTCCATATA-TTTTAAACATCATTTATAAAAATATAATGTATGAAAAGGTTTATTATTGTATATTCTGCAATATAAGTCATGAAGAAATTCCTCTGTATGCTTTTAGAAAATATGTAACATTTGCCTGCCAGATAATTTATCCTGCTTTCTACAAGCAGTAAAATTGATAATATTTTTCGCTAAATTTCAAGTACATTTTTTTGTCGTCTCTGAGTGTATTTATAGCACAATATTCTTTTTTTCGCATAGTTTTCTCTTTTCCTTTAT-ATATATCTATATATTATATATG--------TGTGTGGGTGT-------------------------------------------------------------
Nesticus_nahaunus_Mexico_G2881 AGCAAATATATATGTAGTTGGGTAATTATAGATGCTG-----------------------TATTTGTTTATTTTGGGGAGCATTAACAA---TTGTGCAGAATTTTTTAAATTGAGAGCAAATTTTCAATTTGAATTAATCGTCTTATGTATGTAATTAAAATTTATGATGTTTGACATCAATCATATAATCTACAAAAACTGATAAATCTCTTTGTCATCCAAATTATTTTTGTTAAAATTCTAATCTCAATCCTTTTTTTCTCCTGTAGGTCTGAAATCAAGAGAAAAATTTATTGGCTGCCTGGTAAATTTTTATTTCAATGATAAAAGTGTATTGCATGCTCTATACTCTGGTGACAGTGCAGCTAGGTATTATAGCATGTTTGCAGCAGAATATGGCTGTCAGCCTACAAATGTGATACCAATGACTTTCCCTCTGCCTGAATCGAAATTAGTCCTTACTATGCCAAGCACTAAGAAATTGGAGCTATCCTTGGAATTCAAAACCCTTCAAACCAATTGCGTGCTGGCTTCTGGTGAGATTAGAACAGAAAGTGGAACTGGTGTCTGGGAGGTAAGATGTAAGTTTCTTAATGCAGTTCTCACTTCAAAGATGAATGTTATAAAAACTACATATTGAGACAACAAAAAGCTGTACTTGCAATTTATTAAATTGCAAGCAGGTAACTACAATTTTGAGCTTTAAATACATTTTTT------AATTTAGTGTCATT-TTATAGTTTATATTCAATATATTTTTAAACAGTGTTTATAAAAATAGAATGTATGAAAAGGTTTATTATTGGATATTCTGCAATATAAGTCATGAAGAAATTCCTCTGTATGCTTTTAGAAAATAAGTAACATTTGCCTGCCAGATAATTTATCCTGCTTTCGACAAGCAGTAAAACTAATGATATTTTTCACTAAATATCAAGTGCATTTTTTTGTTGTCCCCGAGTGTATTTATAGCACAATATTCTTTTTTTGACATAGTTTTATCTTTTCCTGTATGTTCCCCCCAAAAAATACTTCTT--------AGCTTAAAAAAATAAAGAAATTTCGGTATGTTAAATAAATTTAGGGTGGAACTTTTCAATTCTAT-------
Nfridelli_LittlePigeon_N262 -------ATATATGCAGTTAAGTAAATATAGATACTGTATTTATTTATTTGAAGATCATTTATTTATTTAATTTGTGGAGCATTAACAATTTTTGTGCAGAATTTTTGTAATTAAGAGCAAAATTTCAATTTGAAATAATCATCATATGTATGTAATTGAAATTTA-------TGACATCAATCACATAATCTACAAAAACTGAATAAGTTTTTTGTCATTCAAATTATTTTCGTAAAAATTCTAATCTCAGTCATTTTCCTCTACGATAGGTCTGAAATCAAGAGAAAAATTTATTGGCTGCCTGATCAATTTTTATTTCAACGATAAAAGTGTATTGCATGCTCTCTACTCTGGTGACAGTGCAGCTAGATATTATAGCATGTTTGCAGCAGAGTATGGCTGTCAGCCTACAAACGTGATACCCATGACTTTCCCCCTGCCTGAATCAAAATTGGTCCTTACTATGCCAAGCACTAAGAAATTGGAGCTATCCCTGGAGTTCAAAACTCTTCAGACCAATTGTGTGCTGGCTTCTGGTGAGATTAGAACAGAAAGTGGAACTGGTGTCTGGGAGGTAAGATGTAAGTTTCTTACTGCAGTTCTCACTCCAAAGATGAATATTATAAAAATTACATTTTGAGACAACAAAAAGCTGTACTTGAAATTTGTTAACCTGCAAATGGGAAATTATCATTTTGAGCTTCAAATGCATTCTTTAAAAACAAATTTATCTCGTTGTTATAGTTTCTATTCAATATATTTTTAAACAGCATTTATAAAAATGGAATATATGCAAAGGTTCATTATTGGATATTCTGCAATATAAGTTATGAAAAAATTCCTCTGTATGCTTTTAGAAAATATGTAACATTTGCCTGCCAAATAATTTATCCTGCTTTCTACAAGCAGTAAAATTGATAATATTTTTCACTATATTTAAAGTGCATCTTTTTGTTGTCTCTGAGTGTATTTATAGCACAATATTCTTTTTTTCACATAGTTTTCTCTTTTCCTTTCTTATCTTCGTAGAATATATTGTTTCCAGCAGTAGGTTTAAGAAACAGCCGGAATTGGAAGTGCCAAAATGGTGTATTTTAGTATTATCTAATTTGATAAGAACA
Nfurtivus_RaccoonMtn_N1026 AACAAATATATATGTAGTTGAGTAAATATAGATACCGCATTTATTTATTTGGAGAGCATTTATTTATTTAATTTGTGGAGCATTAACAATATTTGTGCTGAATTTTTGTAATTAAGAGCGAAATTTCAATTTGAATTAATCATCATATGTATTTAATTGAAATTTA-------TGGCATCAATGATG------------------GAAGTTTTAAGTCATTCAAAATATTTTCGTAAAAATTCTAATCTCAGTCATTTTTTTCTCTGTCAGGTCTGAAATCAAGAGAAAAATTTATTGGCTGCCTGATCAATTTTTATTTCAACGACAAAAGTGTATTGCATGCTCTCTACTCTGGTGACAGTGCAGCTAGATATTATAGCATGTTTGCAGCAGAGTATGGCTGTCAGCCTACAAACGTGATACCCATGACATTCCCCCTGCCTGAATCGAAATTGGTCCTTACTATGCCAAGCACCAAGAAATTGGAACTATCCCTGGAGTTCAAAACTCTTCAGACCAATTGTGTGCTGGTTTCTGGTGAGATTAGAACAGAAAGTGGAACTGGTGTCTGGGAGGTAAGATGTAAGTCTCTTACTGCAGTTCTCACTCCAAGGATGAATGTCATAAAAATTACATTTTGAGGCAACAAAAAGCTGTACTTGCAATTTATTAACTCGCAAGTGGGAAATTATCATTTTGAGCTTCAAATGCATTCTTTAAAAACAAATTTATGTCATTGTTATAGTTTATATTCCATATATTTTTAAACATCATTTATAAAAATATAAAGTATGAAAAGGTTTATTATTGTATATTCTGCAAT-TAAGTCATGAAGAAATTCCTCTGTATGCTTTTAGAAAATATGCAACATTTGCCCGCCAGATAATTTATCCTGCTTTCTACAAGCAGTAAAATTGATAATATTTTTCGCTAAATTTCAAGTACAATCTTTTGTTGTCTCTGAGTGTATTTATAGCACAATATTCTTTTTTTCACATAGTTTTCTCTTTCC---TAT-ATATATATATATATTATTGCTT--------AGCTT-------------------------------------------------------------------
Ngeorgia_Sittons_N073 AACAAATATATATGTAATTGAGTATATATAGCTATTGTATTTATTAATTTGGAGAGCATTTATTTATTTAATTTGAGGAGCATTAACAATTCTTGTGCAGAATTTTTGTAATTAATAGCAAAATTTCAATTTAAATGAATCATCATATGTATGTAATTAAAATTTATGATGTTTGACATTATTCATATAATCTACAAAAATTGATGAAGTTCTTTGTCA-----------TTCA-AAAAATTCTAATTTCAATCATTTTTTTCTCTGGTAGGTCTGAAATCAAGAGAAAAATTTATTGGCTGCCTGATCAATTTTTATTTCAACGATAAAAGTGTATTGCATGCTCTCTATTCTGGTGACAGTGCAGCTAGGTATTACAGCATGTTTGCCGCAGAATATGGCTGTCAGCCTACAAACGTGATACCAATGACTTTCCCCCTGCCTGAATCGAAATTGGTCCTTACTATGCCAAGCACCAAGAAGTTGGAACTATCCCTGGAGTTCAAAACTCTTCAGACCAATTGTGTGCTGGCTTCTGGCGAGATCAGAACAGAAAGTGGAACTGGTGTCTGGGAGGTAAGATGTAAGTTTCTTACTGCAGTTCTCACTTCAAAGATGAATGTTATAAAAATTACATTTTGAAACAACAAGAAGCTGTACTTGAAACTTGTTAACTTATAAGCAGGTAACTATCATTTTGAGCTTCAAATACACTTTA---AAAAAAATTGATGTCATTGTTATAGTTTCTATTCAATATATTTTTAAACAACATTTATAAAAATAGAATATATGAAAAGGTTCATTATTGGATATTCTGCAATATAAATTATGAAAAAATTCCTCTGTATGCTTTTAGAAAATATGTAACATTTGCCTGTCAGATAATTTATCCTGCTTTCTACAGGCAGTAAAATTGATAGTATTTTTCACTCTATTTCAAGTGCATTTTTTTGTTGTCTCTGAGTGCATTTATAGCACAATATTCTTTGTTTCACATGGTTTTCTCTTTTCCTTTCTTATCTTCGTAGAAGAGTTTTTTTTTAGCAGTAGGTTTGAGAAGCAGCCGGAGTTGGAAATGCCAAAATGGCGTATTTTAGTATTGTCTAATTTGATAAGAACA
Ngertschi_CedarCreek_N351 AAT-------------------CAAAACTGCATATTT-------------------------------------------------------AATTGAAAA----TCATA---------GAATTTTCTGGCTATGCCACTGATCATATGTATGTAATTAAAATTTATGATGTTTGACATCAATCATATAATCGACAAAAACTGATAAAGTTATTTGTCATTGAAATTATTTTCTTAAAAATTCTAATCTCAGTCATTTTTTTCTCTGGCAGGTCTGAAATCAAGAGAAAAATTTATTGGCTGCCTGATCAATTTTTATTTCAACGATAAAAGTGTATTGCATGCTCTCTACTCTGGTGACAGTGCAGCTAGATATTATAGCATGTTTGCAGCAGAGTATGGCTGTCAGCCTACAAATGTGATACCAATGACTTTCCCTCTGCCTGAATCAAAATTGGTCCTTACTATGCCAAGCACCAAGAAATTGGAGCTATCCCTGGAGTTCAAAACTCTTCAGACCAATTGTGTGTTGGCTTCTGGTGAGATTAGAACAGAAAGTGGAACTGGTGTCTGGGAGGTAAGATGTAAGTTTCTTACTGCAGTTCTCACTCCAAAGATGAATGTTATAAAATTTGCATTTTGAGACAACAAAAAGCTGTATTTGCAATTTGTTAATTTGCAAGCAGGTAACTATCATTTTGAGCTTCAAATACAC--TTTTAAAAAAAATTAATGTCATTGTTATAGTTTCTATTCAATATATTTTTAAACATCATTTATAAAAATATAATGTATGAAAAGGTTTATTATTGTATATTCTGCAATATAATCCATGAAGAACTTCCTCTATATGTTTTTAGAAAATATGTAATATTTGCCTGCCAGATAATTTATCCTGCTTTCTACAAGCAGTAAAATTGATAATATTTTTCACTAAATTTCAAGTACA-TTTTTTTTTGTCTCTGAGTGTATTTATAGCACAATATTGTTTTTTTCACATAGTTTTCTCTTTTCATTT---ATATATATATATAATACTGCTT--------AGCTTTGAAAAATAGAGAAATTCCGATATGTATATTCAATTTAATTTTCTACAAGTTGGTGTAATAACTCTA
Ngertschi_FrenchBroad_N968 AACAT----------------ATATATGGGCATATTTCAGGGCTAA---------------------------------------------AACCTGAAAAT-TTTCGCA---------GAATTTTCTGGCTACTCCACTGATCATATGTATGTAATTAAAATTTATGATGTTTGACATCAATGATATAATCGACAAAAACTGATAAAGTTATTTGTCATCGAAATTATTTTCTTAAAAATTCTAATCTCAGTCATTTTTTTCTCTGGCAGGTCTGAAATCAAGAGAAAAATTTATTGGCTGCCTGATCAATTTTTATTTCAACGATAAAAGTGTATTGCATGCTCTCTACTCTGGTGACAGTGCAGCTAGATATTATAGCATGTTTGCAGCAGAGTATGGCTGTCAGCCTACAAATGTGATACCAATGACTTTCCCTCTGCCTGAATCAAAATTGGTCCTTACTATGCCAAGCACCAAGAAATTGGAGCTATCCCTGGAGTTCAAAACTCTTCAGACCAATTGTGTGTTGGCTTCTGGTGAGATTAGAACAGAAAGTGGAACTGGTGTCTGGGAGGTAAGATGTAAGTTTCTTACTGCAGTTCTCACTCCAAAGATGAATGTTATAAAAATTGCATTTTGAGACAACAAAAAGCTGTACTTGCAATTTGTTAACTTGCAAGCAGGTAACTATCATTTTGAGCTTCAAATACAC---TTTTAAAAAAATTGATCTCATTGTTATAGTTTCTATTCAATATATTTTTAAACATCATTTATAAAAATATAATGTATGAAAAGGTTTATTATCGTATATTCTGCAATATAAGTCACGAAGAAATTCCTCTGTATGTTTTTAGAAAATATGTAATATTTGCCTGCCAGATAATTTATCCTGCTTTCTACAAGCAGTAAAATTGATAATATTTTTCACTAAATTTCAAGTACA--TTTTTTTTGTCTCTGAGTGTATTTATAGCACAATATTCTTTTTTTCACATAGTTTTCTCTTTTCATATAT-ATATATATATATAATACTGCTT--------AGCTTTGAAAAATAGAGAAATTCCGATATGTTAAATCAATTTAATTTTCTACAAGTTGGTGTAAT-------
Ngertschi_HickoryNutGap_N810 -------GCATATTTAATTGAGTACACCTACATGTTTCAACATTTAATTATATATA------TATA-----------------------GTTTTATGAAAA----TCATA---------GAATTTTCTGGCTACGTCACTGATCATATGTATGTAATTAAAATTTATGATGTTTGACATCAATCATATAATCGACAAAAATTGATAAAGTTATTTGTCATCGAAATTATTTTCTTAAAAATTCTAATCTCAGTCATTTTTTTCTCTGGCAGGTCTGAAATCAAGAGAAAAATTTATTGGCTGCCTGATCAATTTTTATTTCAACGATAAAAGTGTATTGCATGCTCTCTACTCTGGTGACAGTGCAGCTAGATATTATAGCATGTTTGCAGCAGAGTATGGCTGCCAGCCTACAAATGTGATACCAATGACTTTCCCTCTGCCTGAATCAAAATTGGTCCTTACTATGCCAAGCACCAAGAAATTGGAGCTATCCCTGGAGTTCAAAACTCTTCAGACCAATTGTGTGTTGGCTTCTGGTGAGATTAGAACAGAAAGTGGAACTGGTGTCTGGGAGGTAAGATGTAAGTTTCTTACTGCAGTTCTCACTCCAAAGATGAATGTTATAAAATTTGCATTTTGAGACAACAAAAAGCTGTACTTGCAATTTGTTAACTTGCAAGCAGGTAACTATCATTTTGAGCTTCAAATACAC--TTTAAAAAAAAATTGATGTCATTGTTATAGTTTCTATTCAATATATTTTTAAACATCATTTATAAAAATATAATGTATGAAAAGGTTTATTATTGTATATTCTGCAATATAATCCATGAAGAAATTCCTCTGTATGTTTTTAGAAAATATGTAATATTTGCCTGCCAGATAATTTATCCTGCTTTCTACAAGCAGTAAAATTGATAATATTTTTCACTAAATTTCAAGTACA-TTTTTTTTTGTCTCTGAGTGTATTTATAGCACAATATTGTTTTTTTCACATAGTTTTCTCTTTTCATTTTT-ATATATATATATAATACTGCTT--------AGCTTTGAAAAATAGAGAAATTCCGATATGTTTATTCAAT--------------------------------
Nholsingeri_BrumleyCrk_N916 AACAAATATATATGTAATTGAGTATATATAGATATTGTATTTATTAATTTTTAGAGCATTTATTTATTTAATTTGAGGAGCATTAACAATTTTTGTGCAAAATTTTTGTAATTAATAGCAAAATTTCAATTTAAATTCATCATCATATGCATGTAATTAAGATTTATGATGTTTGGCATCAATCAAATAATTGACAAAAACGGATGAAGTTATTTGTCATCGAAATTATTTTCGTACAAATTCTAATCTCGGTCATATTTT-CTCCGACAGGTCTGAAATCAAGAGAAAAATTTATTGGCTGTCTGATCAATTTTTATTTCAACGATAAAAGTGTATTGCATGCTCTCTACTCTGGTGACAGTGCAGCTAGATATTATAGCATGTTTGCAGCAGAGTATGGCTGTCAGCCTACAAATGTGATACCAATGACTTTCCCTCTGCCTGAATCAAAATTGGTCCTCACTATGCCAAGCACCAAGAAATTGGAGCTATCCCTGGAGTTCAAAACCCTTCAGACCAATTGTGTGCTGGCTTCTGGTGAGATTAGAACAGAAAGCGGAACTGGTGTCTGGGAGGTAAGATGTAAGTTTCTTACTGCAGTTCTCACTCCAAAGATGAATGTTACGAAAATTACAGTTTGAGACAACAAAAAGC-----TTG---------------AAAGCGGGAAATTATCATTTTGAGCTCCAAATGCATTCTTTAAAAACAAATTTATGTCATTGTTATAGTTTATATTCCATATA-TTTTAAACATCATTTATAAAAATATAATGTATGAAAAGGTTTATTATTGTATTTTCTGCAATATAAGTCATGAAGAAATTCCACTGTATGCTTTTAGAAAATATGTAACATTTGCCTGCCAGATAATTTATCCTGCTATCTACAAGCAGTAAAATTGATAATATTTTTCGCTAAATTTCAAATACATTTTTTTGTTGTCTCTGAGTGTATTTATAGCACAATATTCTTTTTTTTGCATAGTTTTCTCTTTTCCTTTAT-ATA---------------------------------------------------------------------------------------------------
Nholsingeri_PondCave_N541 AACAAATATATATGTAATTGAGTATATATAGATATTGTATTTATTAATTTTTAGAGCATTTATTTATTTAATTTGAGGAGCATTAAAAATTTTTGTGCAAAATTTTTGTAATTAATAGCAAAATTTCAATTTAAATTCATCATCATATGCATGTAATTAAGATTTATGATGTTTGGCATCAATCAAATAATCGACAAAAACGGATGAAGTTATTTGTCATTGAAATTATTTTCGTACAAATTCTAATCTCGGTCATATTTT-CTCCGGCAGGTCTGAAATCAAGAGAAAAATTTATTGGCTGTCTGATCAATTTTTATTTCAACGATAAAAGTGTATTGCATGCTCTCTACTCTGGTGACAGTGCAGCTAGATATTATAGCATGTTTGCAGCAGAGTATGGCTGTCAGCCTACAAATGTGATACCAATGACTTTCCCTCTGCCTGAATCAAAATTGGTCCTCACTATGCCAAGCACCAAGAAATTGGAGCTATCCCTGGAGTTCAAAACCCTTCAGACCAATTGTGTGCTGGCTTCTGGTGAGATTAGAACAGAAAGCGGAACTGGTGTCTGGGAGGTAAGATGTAAGTTTCTTACTGCAGTTCTCACTCCAAAGATGAATGTTACGAAAATTACATTTTGAGACAACAAAAAGCTGTACTTG---------------AAAGCGGGAAATTATCATTTTGAGCTCCAAATGCATTCTTTAAAAACAAATTTATGTCATTGTTATAGTTTATATTCCATATA-TTTTAAACATCATTTATAAAAATATAATGTATGAAAGGGTTTATTATTGTATTTTCTGCAATATAAGTCATGAAGAAATTCCACTGTATGCTTTTAGAAAATATATAACATTTGCCTGCCAGATAATTTATCCTGCTATCTACAAGCAGTAAAATTGATAATATTTTTCGCTAAATTTCAAATACATTTTTTTGTTGTCTCTGAGTGTATTTATAGCACAATATTCTTTTTTTTGCATAGTTTTCTCTTTTCCTTTAT-ATATATATATATAT----------------------------------------------------------------------------------------
Njonesi_CaveSpringCave_N390 --CAAATATATATGCAGTTAAGTAAATATAGATACTGTATTTATTTATTTGAAGAGCATTTATTTATTTAATTTGTGGAGCATTAACAATTTTTATGCAGAATTTTTGTAATTAAGAGCAAAATTTCAATTTGAATTAATCATCATATGTATGTAATTGAAATTTA-------TGACATCGATCACATAATCTATAAAAACTGATGAAGTTTTTTGACATTCAAATTATTTTCGTAAAAATTCTAATCCCAGTCATTTTCCTCTACGATAGGTCTGAAATCAAGAGAAAAATTTATTGGCTGCCTGATCAATTTTTATTTCAACGATAAAAGCGTATTGCATGCTCTCTACTCTGGTGACAGTGCAGCTAGATATTATAGCATGTTTGCAGCAGAGTATGGCTGTCAGCCTACAAACGTGATACCCATGACTTTCCCCCTGCCTGAATCAAAATTGGTCCTTACTATGCCAAGCACCAAGAAATTGGAGCTATCCCTGGAGTTCAAAACTCTTCAGACCAATTGTGTGCTGGCTTCTGGTGAGATTAGAACAGAAAGTGGAACTGGTGTCTGGGAGGTAAGATGTAAGTTTCTTACTGCAGTTCTCACTCCAAAGATGAATGTTATAAAAATTACATTTTGAGACAAAAAAAAGCTGTACTTGAAATTTGTTAACCTGCAAGCGGGAAATTATCATTTTGAGCTTCAAATGCATTCTTTAAAAACAAATTTATCTCGTTGTTATAGTTTCTATTCAATATATTTTTAAACAGCATTTATAAAAATAGAATATATGCAAAGGTTCATTATTGGATATTCTGCAATATAAGTTATGAAAAAATTCCTCTGTATGCTTTTAGAAAATATGTAACATTTGCCTGCCAAATAATTTATCCTGCTTTCTACAAGCAGTAAAATTGATAATATTTTTCACTATATTTCAAGTGCATCTTTTTGTTGTCTCTGAGTGTATTTATAGCACAATATTCTTTTTTTCACATAGTTTTCTCTTTTCCTTTCTTATCTTCGTAGGATATATTGTTTTCAGCAGTAGGTTTAAGAAACAGCTGGAATTGGAAGTGCCAAAATGGTGTATTTTAGTATTATCTAATTTGATAAGAACA
Nlowderi_ChestnutBranch_N731 ---------------------GCATATATAT-----------------------------AATTTATTTAATTTGTGGAGCATTAACAATATTTGTGCTGAATTTTTGTAATTAAGAGCAAAATTTCAATTTGAATTAATCATCATATGTACGTAATTGAAATTTA-------TGACATCAATCATATAATCTACAAAAACTGATGAAGTTTTAAGTCATTCAAAATATTTTCGTAAAAATTCTAATCTCAGTCATTTTTTTCTCTGGCAGGTCTGAAATCAAGAGAAAAATTTATTGGCTGCCTGATCAATTTTTATTTCAACGATAAAAGTGTATTGCATGCTCTCTACTCTGGTGACAGTGCAGCTAGATATTACAGCATGTTTGCAGCAGAGTATGGGTGTCAGCCTACGAACGTGATACCCATGACTTTCCCTCTGCCTGAATCGAAATTGGTTCTTACTATGCCAAGCACCAAGAAGTTGGAGCTGTCCCTGGAGTTCAAAACTCTTCAGACCAATTGTGTGCTGGCTTCTGGTGAGATCCGAACAGAAAGTGGAACTGGTGTCTGGGAGGTAAGATGTAAGTTTCTTACTGCAGTTCTCACTCCAAAGATGAATGTTATAAAAATTACATTTTGAGACAACGAGAAGCTGTACATGAAACTTGTTATCTTGCAAGCAGGCAACTATCATTTTAACCTTCAAATACACTTTTTAAAAAAAAATTGATGTCATTGTTATAGTTTCTATTCAATATATTTTTAAACACCATTTATAAAAATAGAATATATGAAAAGGTTCATTGTTGGATATTCTGCAATTTAAGTTATGAAAAAATTCCTCTGTATGCTTTTAGAAAATATGTAACATTTGCCCGCCAGGTAATTTATCCTGCTTTCTACAAGCAGTAAAATTGATCTGATTTTTCACTATATTTCAAGTGTATTTTTTTGTTGTCTCTGAGTGTATTTATAGCACAATATTCTTTTTTTCACATAGTTTTCTCTTTTCCTTTCTTATCTTCGTAGAAGATATTGTTTTCAGTAGTAGGTTTGAGAAGCAGCCGGAGTTGGATGTGCCAAAATGGTGTATTTTAGTATTGTCTATTTTGATAAGAACA
Nlowderi_upperFiresCreek_N820 ---------------------GCATATATAT-----------------------------AATTTATTTAATTTGTGGAGCATTAACAATATTTGTGCTGAATTTTTGTAATTAAGAGCCAAATTTCAATTTGAATTAATCATCATATGTATGTAATTGAAATTTA-------TGACATCCATCATATAATCTACAAAAACTGATGAAGTTTTAAGTCATTCAAATTATTTTCGTGAAAATGCTAATCTCAGTCGTTTTTTTCTCTGGCAGGTCTGAAATCAAGAGAGAAATTTATTGGCTGCCTGATCAATTTTTATTTCAACGATAAAAGTGTATTGCATGCCCTCTACTCTGGTGACAGTGCAGCTAGATATTACAGCATGTTTGCAGCAGAGTATGGGTGTCAGCCTACGAACGTGATACCCATGACTTTCCCTCTGCCTGAATCGAAATTGGTCCTTACTATGCCAAGCACCAAGAAGTTGGAGCTGTCCCTGGAGTTCAAAACTCTTCAGACCAATTGTGTGCTGGCTTCTGGTGAGATCCGAACAGAAAGTGGAACTGGTGTCTGGGAGGTAAGATGTAAGTTTCTTACTGCAGTTCTCACTCCAAAGATGAATG------------CATTTTGAGACAACGAAAAGCTGTACATGAAACTTGTTAACTTGCAAGCAGGCAACTATCATTTTGACCTTCAAATACACTTTTTAAAAAAAAATTGATGTCATTGTTATAGTTTCTATTCAATATATTTTTAAACACCATTTATAAAAATAGAATATATGAAAAGGTTCATTATTGGATATTCTGCAATTTAAGTTATGAAAAAATTCCTCTGTATGCTTTTAGAAAATATGTAACATTTGCCCGCCAGGTAATTTATCCTGCTTTCAACAAACAGTAAAATTGATAATATTTTTCACTATATTTCAAGTGTATTTTTTTGTTGTCTCTGAGTGTATTTATAGCACAATATTCTTTTTTTCACATAGTTTTCTCTTTTCCTTTCTTATCTTCGTAGAAGATATTGCTTTCAGTAGTAGGTTTGGGAAGCAGCCGGTGTTGGCTGTGCCAAAATGGTGTATTTTAGTATTGTCTAATTTGATAGGAACA
Nlula_BeeRockCave_G2091 AACAAATATATATGTTATTGAGTGTATATAGCTATTGTATTTATTAATTTGGAGAGCATTTATTTATTTAATTTGAGGAGCATTAACAATTTTTGTGCAGAATTTTTGTAATTAATAGCAAAATTTCAATTTAAATGAATCATCATAAGTATGTAATTAAAATTTATGATGTTTGACATCATTCATATAATCTACAAAAATTGATGAAGTTCTTAGTCATTCAAATTATTTTCATAAAAATTCTAATTTAAATCATTTTTTTCTCTGGTAGGTCTGAAATCAAGAGAAAAATTTATTGGCTGCCTGATCAATTTTTATTTCAACGATAAAAGTGTATTGCATGCTCTCTATTCTGGTGACAGTGCAGCTAGATATTACAGCATGTTTGCTGCAGAATATGGCTGTCAGCCTACAAACGTGATACCAATGACTTTCCCCCTGCCTGAATCGAAATTGGTCCTTACTATGCCAAGCACCAAGAAGTTGGAACTATCCCTGGAGTTCAAAACTCTTCAGACCAATTGTGTGCTGGCTTCTGGTGAAATCAGAACAGAAAGTGGAACTGGTGTCTGGGAGGTAAGATGTAAGTTTCTTACTGCAGTTCTCACTTCAAAGATGAATGTTATAAAAATTACATTTTGAAACAACAAGAAGCTGTACTTGAAACTTGTTACCTTATAAGCAGGTAACTATCATTTTGAGCTTCAAATACACTTTT---TAAAAAAATGATATCATTGTTATAGTTTCTATTCAATATATTTTTAAACAACATTTATAAAAATAGAATATATGAAAAGGTTCATTATTGGATATTCTGCAATATAAATTATGAAAAAATTCCTCTGTATGCTTTTAGAAAATATGTAACATTTGCCTGCCAGATAATTTATCCTGCTTTCTACAGGCAGTAAAATTGATAATATTTTTCACTCTATTTCAAGTGCATTTTTTTGTTGTCTCTGAGTGCATTTATAGCACAATATTCTTTGTTTCACATGGTTTTCTCTTTTCCTTTCTTATCTTCGTAGAAGATGTTTTTTTAAGCAGTAGGTTTGAGAAGCAGCCGGAGTTGGAAGTGTCAAAATGGCGTATTTTAGTATTGTCTAATTTGATAAGAACA
Nlula_LulaFallsCave_G2084 AACAAATATATATGTAATTGTGTGTATATAGCTATTGTATTTATTAATTTGGAGAGCATTTATTTATTTAATTTGGGGAGCATTAACAATTTTTGTGCAGAATTTTTGTAATTAATAGCAAAATTTCAATTTAAATGAATCATCATATGTATGTAATTAAAATTTATGATGTTTGACATCATTCATATAATCTACAAAAATTGATGAAGTTCTTTGTCATTCAAATTATTTTCATAAAAATTCTAATTTCAATCATTTTTTTCTCTGGTAGGTCTGAAATCAAGAGAAAAATTTATTGGCTGCCTGATCAATTTTTATTTCAACGATAAAAGTGTATTGCATGCTCTCTATTCTGGTGACAGTGCAGCTAGATATTACAGCATGTTTGCTGCAGAATATGGCTGTCAGCCTACAAACGTGATACCAATGACTTTCCCCCTACCTGAATCGAAATTGGTTCTTACTATGCCAAGCACCAAGAAGTTGGAACTATCCCTGGAGTTCAAAACTCTTCAGACCAATTGTGTGCTGGCTTCTGGTGAAATCAGAACAGAAAGTGGAACTGGTGTCTGGGAGGTAAGATGTAAGTTTCTTACTGCAGTTCTCACTTCAAAGATGAATGTTATAAAAATTACATTTTGAAACAACAGGAAGCTGTACTTGAAACTTGTTACCTTATAAGCAGGTAACTATCATTTTGAGCTTCAAATACACTTTT---AAAAAAATTGATATCATTGTTATAGTTTCTATTCAATATATTTTTAAACAACATTTATAAAAATAGAATATATGAAAAGGTTCATTATTGGATATTCTGCAATATAAATTATGAAAAAATTCCTCTGTATGCTTTTAGAAAATATGTTACATTTGCCTGCCAGATAATTTATCCTGCTTTCTACAGGCAGTAAAATTGATAATATTTTTCACTCTATTTCAAGTGCATTTTTTTGTTGTCTCTGAGTGCATTTATAGCACAATATTCTTTGTTTCACATGGTTTTCTCTTTTCCTTTCTGATCTTCGTAGAAGATGTTTTTTTAAGCAGTAGGTTTGAGAAGCAGCCGGAGTTGGAAGTGCCAAAATGGTGTATTTTAGTATTGTCTAATTTGATAAGAAC-
Nmimus_NealsSink_N329 AACAAATATATATGTAATTGAGGATATATAGATATTGTATTTATTAATTTTTAGAGCATTTATTTATTTAATTTGAGGAGAATTAACAATTTTTATGCAAAATTTTTGTAATTAACAGCAAAATTTCAATTTAAATTAATCATCATATGCATGTAATTAAGATTTATGATGTTTGGCATCAATCAAATAATCGACAAAAACTGATGAAGTTATTTGTCATCGAAATTATTTTCGTACAAATTCTGATCTCAGTCATATTTT-CTCTGGCAGGTCTGAAATCAAGAGAAAAATTTATTGGCTGTCTGATCAATTTTTATTTCAACGATAAAAGTGTATTGCATGCTCTCTACTCTGGTGACAGTGCAGCTAGATATTATAGCATGTTCGCAGCAGAGTATGGCTGTCAGCCCACAAATGTGATACCGATGACTTTCCCTCTGCCTGAATCAAAATTGGTCCTCACTATGCCAAGCACCAAGAAATTGGAGCTATCCCTGGAGTTCAAAACCCTTCAGACCAATTGTGTGCTGGCTTCTGGTGAGATTAGAACAGAAAGCGGAACTGGTGTCTGGGAGGTAAGATGTAAGTTTCTTACTGCAGTTCTCACTCCAAAGATGAATGTTACGAAAATTACATTTTGGGACAACAAAAAGCTGTACTTGCAATTTATGAACTTGCAAGCGGGAAATTATCATTTTGAGCTCCAAATGCATTCTTTAAAAACAAATTTATGTCATTGCTATAGTTTATATTCCATATA-TTTTAAACATCATTTATAAAAATACAATGTATGAAAAGGTTTATTATAGTATATTCTGCAATATAAGTCATGAAGAAATTCCTCTGTATGCTTTTAGAAAATATGTAACATTTGCCTGCCAGATAATTTATCCTGCTTTCTACAAGCAGTAAAATTGATAATATTTTTCACTAAATTTCAAGTACATTTTTTTGTTGTCTCTGAGTGTATTTATAGCACAATATTCTTTTTTTCGCATAGTTTTCTCTTTTCCTTTAT-ATATATATATATTCTACTGCTT--------AGCTTTGAAAAATAGAGAAATTCCGATATGTTAAATCAATTTAATTTTCTACAAGTTAGTGTAATAACT--A
Nmimus_Straleys_N625 AACAAATATATATGTAATTGAGTATATATAGATATTGTATTTATTAATTTTTAGAGCATTTATTTATTTAATTTGAGAAGCATTAACAATTTTTGTGCAAAATTTTTGTAATTAACAGCAAAATTTCAATTTAAATTGATCATCATATGTATGTAATTAAGATTTATGATGTTTGGCATCAATCAAATAATCGACAAAAACTGATGAAGTTATTTGTCATCGAAATTATTTTCGTACAAATTCTAATCTCAGTCATATTTT-CTCCGGCAGGTCTGAAATCAAGAGAAAAATTTATTGGCTGTCTGATCAATTTTTATTTCAACGATAAAAGTGTATTGCATGCTCTCTACTCTGGTGACAGTGCAGCTAGATATTATAGCATGTTTGCAGCAGAGTATGGCTGTCAGCCCACAAATGTGATACCGATGACTTTCCCTCTACCTGAATCAAAATTGGTCCTCACTATGCCAAGCACCAAGAAATTGGAGCTATCCCTGGAGTTCAAAACTCTTCAGACCAATTGTGTGCTGGCTTCTGGTGAGATTAGAACAGAAAGTGGAACTGGTGTCTGGGAGGTAAGATGTAAGTTTCTTACTGCAGTTCTCACTCCAAAGATGAATGTTACGAAAATTACATTTTGAGACAACAAAAAGCTGTACTTGCAATTTATTAACTTGCAAGCGGAAAATTATCATTTGGAGCTCCAAATGCATTCTTTAAAAACAAATTTATGTCATTGTTATAGTTTATATTCCATATA-TTTTAAACATCATTTATAAAAATACAATGTATGAAAAGGTTTATTATAGTATATTCTGCAATATAAGTCATGAAGAAATTCCTCTGTATGCTTTTAGAAAATATGTAACATTTGCCTGCCAGATAATTTATCCTGCTTTCTACAAGCAGTAAAATTGATAATATTTTTTGCTAAGTTTCAAGTGCATTTTTTTGTTGTCTCTGAGTGTATTTATAGCACAATATTCTTTTTTTCACATAGTTTTCTCTTTTCCTTTAT-ATA---------------------------------------------------------------------------------------------------
Nnasicus_CaneyFork_N171 AACAAATATA--------------TATATAGATATTGTATTTATTAATTTGGAGAGAAT-TATTTATTTAATTTGAGGAGCATTAACAATTTTTGTGCAGAATTTTTGC--TTAATAGCAAAATTTCAATTTAAATTAATCATCACATGTATGTAATTAAAATTTATGATGTTTGACATCAATCATATAATCGACAAAAACTGATGAAGTTATTTGTCATCGAAATTATTTTCGTAAAAATTCTAAT--CGGTCATTTTCCTCTCTGGCAGGTCTGCAATCAAGAGAAAAATTTATTGGCTGCCTGATCAATTTTTATTTCAACGATAAAAGTGTATTGCATGCTCTCTATTCTGGTGACAGTGCAGCTAGATATTATAGCATGTTTGCAGCAGAGTATGGCTGTCAGCCTACAAATGTGATACCCATGACTTTCCCTCTGCCGGAATCGAAATTGGTCCTCACTATGCCAAGCACCAAGAAATTGGAACTGTCCCTGGAGTTCAAAACTCTTCAGACCAATTGCGTGCTGGCTTCTGGCGAGATTAGAACAGAAAGCGGAACTGGTGTCTGGGAGGTAAGATGTAAGTTTCTTACTGCAGTTCTCACTCCAAAGATGAATGTTATAAAAATTACGTTTTGAGACAACAAAAAGCTGCACTTGCAATGTGTTAACTTGCAAGCAGGTAACTATCATTTTGAGCTTCAAATACACTTTT--AAAAAAAATTGATGTCATTGTTATAGTTTCTATTCAATATATTTTCAAACAGCATTTATAAAAATAGAATATATGAAAAGGTTCATTATTGGATATTCTGCAATATAAGTTATGAAAAAATTCCTCTGTATGCTTTTAGAAAATACGTAACATTTGCCTGCCAGATAATTTATTCTGCTTTCTACAAGCAGTAAAATTGATAATATTTTTCACTATATTTCAAGTGCATTTTTTTGTTGTCTCCGAGTGCATTTATAACACAATATTCTTTTTTTCACATAGTTTTCTCTTTTCCTTTCCTATCTTCGTCGAAGATATTGTTTTCGGCAGTAGGTTTGAGAGGCAGCCGAAGTCGGAAGTGCCAAAATGGTGTATTTTAGTATTGTCTAATTTGAT-------
Nnasicus_ConnosteeFalls_N696 -----------------------------------------------------------------------------GAGCATTGACAATTTTTGTGCAGAATATTTGTAATTAATAGCAAAATTTCAATTTAACTTAATCATCACATGTATGTAATTAAAATTTATGATGTTTGACATCAATCATATAATCGACAAAAACTGATGAAGTTATTTGTCATCAAAATTATTTTCGTAAAAATTCTAATCTCAGTCATTTCTCTCTCTGGTAGGTCTGAAATCAAGAGAAAAATTTATTGGCTGCCTGATCAATTTTTATTTCAACGATAAAAGTGTATTGCATGCTCTCTATTCTGGTGACAGTGCAGCTAGATATTATAGCATGTTTGCAGCAGAGTATGGCTGTCAGCCTACAAATGTGATACCCATGACTTTCCCTCTGCCTGAATCGAAATTGGTCCTAACTATGCCAAGCACCAAGAAATTGGAACTGTCCCTGGAGTTCAAAACTCTTCAGACCAATTGCGTGCTGGCTTCTGGCGAGATTAGAACAGAAAGCGGAACTGGTGTCTGGGAGGTAAGATGTAAGTTTCTTACTGCAGTTCTCACTCCAAAGATGAATGTTATAAAAATTACGTTTTGAGACAACAAAAATCTGTACTTGCAATTTGTTAACTTGCAAGCAGGTAACTATCGTTTTGAGCTTCAAATACAC---TTTAAAAAAAATTGATGTCATTGTTATAGTTTCTATTCAATATATTTTTAAACATCATTTATAAAAATATAATGTATGAAAAGGTTTATTATTGTATATTCTGCAATATAAGTCATGAAGAAATTCCTCTGTATGTTTTTAGGAAATATGTAACATTTGCCTGCCAGATAATTTATCCTGCTTTCTACAAA-AGTAAAATTGATAAT-TTTTTCACTAAATTTCAAGTACA--TTCTTTTTGTCTCTGAGTGTATTTATAGCACAATATTCTTTTTTTCACATAGTTTTCTCTTTTCATATAT-ATATATATATAACATACTGCTT--------AGCTTTGAAAAATAGAAAAATTCCGATATGTTAAATCAATTTAATTTTCAACAAGTTGGTGAAATAACTCTA
Nnasicus_CoweeTrain_N189 ----------------------------------------------------TGAGCAT-TATTTATTTAATTTGAGGAGCATTGACAATTTTTGTGCAGAATATTTGT--TTAATAGCAAAATTTCAATTTAAATTAATCATCACATGTATGTAATTAAAATTTATGATGTTTGAGATCAATCATATAATCGACAAAAACTGATGAAGTTATTTGTCATCGAAATTATTTTCGTAAAAATTCTAATCTCAGTCATTCCCCTCTCTGGCAGGTCTGAAATCAAGAGAAAAATTTATTGGCTGCCTGATCAATTTTTATTTCAACGATAAAAGTGTATTGCATGCTCTCTATTCTGGTGACAGTGCAGCTAGATATTATAGCATGTTTGCAGCAGAGTATGGCTGTCAGCCTACAAATGTGATACCCATGACTTTCCCTCTGCCTGAATCGAAATTGGTCCTCACTATGCCAAGCACCAAGAAATTGGAACTCTCCCTGGAGTTCAAAACTCTTCAGACCAATTGCGTGCTGGCTTCTGGCGAGATTAGAACAGAAAGCGGAACTGGTGTCTGGGAGGTAAGATGTAAGTTTCTTACTGCAGTTCTCACTCCAAAGATGAATGTTATAAAAATTATGTTTTGAGACAACAAAAAGCTGTACTTGCAATGTGTTAACCTGCAAGCAGGTAACGATCATTTTGAGCTTCAAATACACTTTT---AAAAAAATTGATGTCATTGTTATAGTTTCTATTCAATATATTTTTAAACAGCATTTATAAAAATAGAATATATGAAAAGGTTCATTATTGGATATTCTGCAATACAAGTTATGAAAAAATTCCTCTGTATGCTTTTAGAAAATACGTAACATTTGCCTGCCAGATAATTTATTCTGCTTTCTACAAGCAGTAAAATTGATAAT-TTTATCACTATATTTCAAGTGCATTTTTTTGTTGTCTCCGAGTGCATTTATAGCACAATATTCTTTTTTTCACATAGTTTTCTCTTTTCCTTTCCTATCTTTGTCGAAGATATTGTTTTCGGCAGTAGGTTTGAGCGGCAGCCGGAGTCGGAAGTGCCAAAATGGTGTATTTTAGTATTGTCTAATTTGATAAGAACA
Npaynei_Grindstaff_N646 AACAAATATATATGTAATTGAGTATATATAGATATTGTATTTATTAATTTTTAGAGCATTTATTTATTTAATTTGAGGAGCATTAACAA-------------TTTTTGTAATTAATAGCAAAATTTCAATTTAAATTAATCATCATATGTATGTAATTAAGATTTATGATGTTTGGCATCAATCAAATAATCGACAAAAACTGATGAAGTTATTTGTCATCGAAATTATTTTCGTACAAATTCTAATCTCAGTCCTATTTT-CTCTGGCAGGTCTAAAATCAAGAGAAAAATTTATTGGCTGTCTGATCAATTTTTATTTCAATGATAAAAGTGTATTGCATGCTCTCTACTCTGGTGACAGTGCAGCTAGGTATTATAGCATGTTTGCAGCAGAGTATGGCTGTCAGCCTACAAATGTGATACCAATGACTTTCCCTCTGCCTGAATCAAAATTGGTCCTTACTATGCCAAGCACCAAGAAATTGGAGCTATCCCTGGAGTTCAAAACTCTTCAGACCAATTGTGTGCTGGCTTCCGGTGAGATTAGAACAGAAAGTGGAACTGGTGTCTGGGAGGTAAGATGTAAGTTTCTTACTGCAATTCTCACTCCAAAGATGAATGTTATAAAAATTACATTTTGAGACAACAAAAAGCTGCACCTGCAATTTATTAACTTGCAAGCGGGAAATTATCATTTTGAGCTTCAAATGCGTTCTTTAAAAACAAATTTATGTCATTGTTATAGTTTATATTCCATATA-TTTTAAACATCATTTATAAAAATATAATGTATGAAAAGGTTTATTATTGTATATTCTGCAATATAAGTCATGAAGAAATTCCTCTGTATGCTTTTAGAAAATATGTAACATTTGCCTGCCAGATAATTTATCCTGCTTTCTACAAGCAGTAAAATTG---ATATTTT-----------------------TTTGTTGTCTCTGAGTGTATTTATAGCACAATATTCTTTTTTTCACATAGTTTTCTCTTTTCCTATAT-A-----------------------------------------------------------------------------------------------------
Npaynei_NorrisDamCave_N348 AACAAATATATATGTAATTGAGTATATATAGATATTGTATTTATTAATTTTTAGAGCATTTATTTATTTAATTTGAGGAGCATTAACAA-------------TTTTTGTAATTAATAGCAAAATTTCAATTTAAATTAATCATCATAT-TATGTAATTAAGATTTATGATGTTTGGCATCAATCAAATAATCGACAAAAACTGATGAAGTTATTTGTCATCGAAATTATTTTCGTACAAATTCTAATCTCAGTCCTATTTT-CTCTGGCAGGTCTAAAATCGAGAGAAAAATTTATTGGCTGTCTGATCAATTTTTATTTCAATGATAAAAGTGTATTGCATGCTCTCTACTCTGGTGACAGTGCAGCTAGGTATTATAGCATGTTTGCAGCAGAGTATGGCTGTCAGCCTACAAATGTGATACCAATGACTTTCCCTCTGCCTGAATCGAAATTGGTCCTTACTATGCCAAGCACCAAGAAATTGGAGCTATCCCTGGAGTTCAAAACTCTTCAGACCAATTGTGTGCTGGCTTCCGGTGAGATTAGAACAGAAAGTGGAACTGGTGTCTGGGAGGTAAGATGTAAGTTTCTTACTGCAGTTCTCACTCCAAAGATGAATGTTATAAAAATTACATTTTGAGACAACAAAAAGCTATACTTGCAATTTATTAACTTGCAAGCGGGAAATTATCATTTTGAGCTTCAAATGCATTCTTTAAAAACAAATTTATGTCATTGTTATAGTTTATATTCCATATA-TTTTAAACATCATTTATAAAAATATAATGTATGAAAAGGTTTATTATTGTATATTCTGCAATATAAGTTATGAAGAAATTCCTCTGTATGCTTTTAGAAAATATGTAACATTTGCCTGCCAGATAATTTATCCTGCTTTCTACAAGCAGTAAAATTGATAATATTTT-----------------------TTTGTTGTCTCTGAGTGTATTTATAGCACAATATTCTTTTTTTCACATAGTTT----------------------------------------------------------------------------------------------------------------------
Npaynei_UnakaMtns_N943 AACAAATATATATGTAATTGAGTATATATAGATATTGTATTTATTAATTTTTAGAGCATTTATTTATTTAATTTGAGGAGCATTAACAATTTTTGTGCAAAATTTTTGTAATTAATAGCAAAATTTAAATTTAAATTAATCATCATATGTATGTAATTAAGATTTATGATGTTTGGCATCAATGAAATAATCGACAAAAACTGATGAAGTTATTTGTCATCGAAATTATTTTCGTACAAATTCTAATCTCAGTCCTATTTT-CTCTGGCAGGTCTAAAATCAAGAGAAAAATTTATTGGCTGTCTGATCAATTTTTATTTCAATGATAAAAGTGTATTGCATGCTCTCTACTCTGGTGACAGTGCAGCTAGGTATTATAGCATGTTTGCAGCAGAGTATGGCTGTCAGCCTACAAATGTGATACCAATGACTTTCCCTCTGCCTGAATCAAAATTGGTCCTTACTATGCCGAGCACCAAGAAATTGGAGCTATCCCTGGAGTTCAAAACTCTTCAGACCAATTGTGTGCTGGCTTCCGGTGAGATTAGAACAGAAAGTGGAACTGGTGTCTGGGAGGTAAGATGTAAGTTTCTTACTGCAGTTCTCACTCCAAAGATGAATGTTATAAAAATTACATTTTGAGACAACAAAAAGCCGTACTTGCAATTTATTAACTTGCAAGCGGGAAATTATCATTTTGAGCTTCAAATGCATTCTTTAAAAACAAATTTATGTCATTGTTATAGTTTATATTCCATATA-TTTTAAACATCATTTATAAAAATATAATGTATGAAAAGGTTTATTATTGTATATTCTGCAATATAAGTCATGAAGAAATTCCTCTGTATGCTTTTAGAAAATATGTAACATTTGCCTGCCAGATAATTTATCCTGCTTTCTACAAGCAGTAAAATTGATAATATTTT-----------------------TTTGTTGTCTCTGAGTGTATTTATAGCACAATATTCTTTTTTTCACAT---------------------------------------------------------------------------------------------------------------------------
Npecki_HaskellSims_G3697 AATAAATATATATGTAGTTGAGTGAATATAGATATTG-----------------------TATTTATTTAATTTAGGGAGGATTAGCAATTTGGGTGCAGAATTTTTGTAA-TTAAAGCGAAATTTCAATTTGTATTACTCATCATATGTATGTAATTAAAATATA---TGTTTGACATCAATCGTATAATCTACGAAAATTGATGAAGTTTTTTGTGATCCGAATTATTTTCATAAACATTCTAATCTCAATAATTTTTTTCTCTGGTAGGTCTGAAATCGAGAGAAAAATTTATTGGCTGCCTGATCAATTTTTATTTCAATGATAAAAGTGTACTGCACGCTCTATACTCAGGTGAGAGTGCAGCCAGATATTATAGCATGTTTGCAGCAGAGTATGGCTGTCAGCCTACAAATGTGATACCAATGACTTTCCCCCTGCCTGAATCGAAATTAGTCCTTACTATGCCCAGCACCAAGAAATTGGAGCTATCTCTGGAGTTCAAAACTCTTCAGACCAATTGTGTGCTGGCTTCTGGTGAGATTAGAACAGAAAGTGGAACTGGTGTCTGGGAGGTAAGATGTAAGTTTCTTACTGCAGTTCTCATTTCAAAGATGAATGTTATAAAAATTACATTTTGAGACAACAAAAAGCTGTATTTGCAATTTGTTAACTTGCAAGCATGTAACTATTATTTTGAGCTCCAAATACCCTTTTACAAAATAAATTAATGCCACTGTTATAGTTTATATTCATTATATTTTTAAACAGAATGTAGCAAAATAGAACATATGAAGAG-----TTATTGGATATTCTTCAATATACGTTGTGAAGAAATTCCACTTTATGCCTTTTGAAAATATGTAATGTTTGCCTGCCAGATTGTTTATCCTGCTTTCTACAAGTAGTAAAATTGCTAATATTTTTCATTAAGTTTTAAGTGCATTTTTTTGTTGCCTCTGAGTGTATTTATAGTACAATATATTTTTTATCATATAATTCTCTCTCTTGCTTTATTATCTTCGTAGAAGATATTGTTTTCAGCAGTAGGTTTGAGGAGCAGCCAGAGTTGGAAGTGCTAAAATTGTGTATTTTAGTATTGTCTAATTTCAT--GAACA
Npecki_HurricaneMazeCave_G2100 AATAAATATATATGTAGTTGAGTGAATATAGATATCG-----------------------TATTTATTTAATTTGGGGAGGATTAGCAATTTGGGTGCAGAATTTTTGTAATTAATAGCGAAATTTCAATTTGTATTACTCATCATATGTATGTAATTAAAAAGTA---TGTTTGACATCAATCGTATAATCTACGAAAATTGATGAAGTTTTTTGTCATCCGAATTATTTTCATAAACATTCTAATCTCAATCATTTTTTTCTCTGGTAGGTCTGAAATCGAGAGAAAAATTTATTGGCTGCCTGATCAATTTTTATTTCAATGATAAAAGTGTACTGCACGCTCTATACTCGGGTGAGAGTGCAGCTAGATATTATAGCATGTTTGCAGCAGAGTATGGCTGTCAGCCTACAAATGTGATACCAATGACTTTCCCTCTGCCTGAATCGAAATTAGTCCTCACTATGCCCAGCACCAAGAAATTGGAGCTATCCCTGGAGTTCAAAACTCTTCAGACCAATTGCGTGCTGGCTTCTGGTGAGATTAGAACAGAAAGTGGAACTGGTGTCTGGGAGGTAAGATGTAAGTTTCTTACTGCAGTTCTCATTCCAAAGATGAATGTTATAAAAATTACATTTTGAGACAACAAAAAGCTGTACTTGCAATTTGTTAACTTGCAAGCATGTAACTATTATTTTGAGCTCCAAATACCCTTTTACAAAATAAATTAATGCCACTGTTATAGTTTATATTCAATATATTTTTAAACAGAATATAGCAAGATAGAACATATGAAAAG-----TTATTGGATATTCTTCAATATACGTTGTGAAGAAATTCCACTTTATGCCTTTAGAAAATATGTAACGTTTGTCTGCCAGATAGTTTATCCTGCTTTCTACAAATAGTAAAATTGCTAATATTTTTCATTAAGTTTCAAGTGCATTTTTTTGTTGCCTCCGAGTGTATTTATA-CACAATATATTTTGTTTCACATGGGTTTCTCTTTTCCTTTATTATCTTCGTAGAAGATATTGTTTTCAGCAGTAGGTTTGAGGAGCGGCCAGAGTTGGAAGTGCTAAAATAGTGTATTTTAGTATTGTCTAATTTCATAGGAACA
Npecki_Monteagle_N062 AATAAATATATATGTAGCTGAGTAAATATAGATATCG-----------------------TATTTATTTAATTTGAGGAGGATTAACAATTTTGGTGCAGAATTTTTGTAATTAATAGTGAAATTTCAATTTGTATTACTCATCATATGTATGTAATTAAAATGTAGGATGTTTGACATCAATCGTATAATTTACGAAAATTGATGAAGTTTTTTGTCATCCGAATTATTTTCGCAAACATTCTAATCTCAAACATTTTTTTCTCTGGTAGGTCTGAAATCAAGAGAAAAATTTATTGGCTGCCTGATCAATTTTTATTTCAATGATAAAAGTGTACTGCACGCTCTATACTCGGGTGAGAGTGCAGCTAGATATTATAGCATGTTTGCAGCAGAGTATGGCTGTCAGCCTACAAATGTGATACCAATGACTTTCCCCCTGCCTGAATCGAAATTAGTCCTTACTATGCCCAGCACCAAGAAATTGGAGCTATCCCTGGAGTTCAAAACTCTTCAGACCAATTGCGTGCTGGCTTCTGGTGAGATTAGAACAGAAAGTGGAACTGGTGTCTGGGAGGTAAGATGTAAGTTTCTTACTGCAGTTCTCATTCCAAAGATGAATGTTATAAAAATTACATTTTGAGTCAACAAAAAGCTGTACTTGCAATTTGTTAACTTGCAAGCATGTAACTATTATTTTGAGCTCCAAATACCCTTTTACAAAATAAATTAATGCCACTGTCATAGTTTATATTCAATATATTTTTAAACAGAATGTAGCAAGATAGAACATATGAATAG-----TTATTGGATATTCTTCAATATACGTTGTGAAGGAATTCCACTTTATGTCTTTAGAAAATATGTAACGTTTGCCTGCCAGATAGTTTATCCTGCTTTATACAAGTAGTAAAATTGCTAATATTTTTCATTAAGTTTCAAGTGCATTTTTTTGTTGCCTCCGAGTGTATTTATA-CACAATATATTTTGTTTCACATAGTTTTCTCTTTTCCTTTATTATCTTCGTAGAAGGTATTGTTTTCAGCAGTAGGTTTGAGGAGCAGCCTGAGTTGGAAGTGCTAAAATTGTGTATTTTAGTATTGTCTAATTTCATAAGAACA
Nperlakyi_SChimneys_N1079 AACAAATCTATATGCAGTTAAGTAAATATAGATACTGTATTTATTTATTTGAAGAGCATTTATTTATTTAATTTGTGGAGCATTAACAATTTTTGTGCAGAATTTTTGTAATTAAGAGCAAAATTTCAATTTGAATTAATCATCATATGTATGTAATTGAAATTTA-------TGACATCAATCACATAATCTACAAAAACCGATGAAGTTTTTTGTCATTCAAATTATTTTCGTAAAAATTCTAATCTCAGTCATTTTCCTCTACGATAGGTCTGAAATCAAGAGAAAAATTTATTGGCTGCCTGATCAATTTTTATTTCAACGATAAAAGCGTATTGCATGCTCTCTACTCTGGTGACAGTGCAGCTAGATATTATAGCATGTTTGCAGCAGAGTATGGCTGTCAGCCTACAAACGTGATACCCATGACTTTCCCCCTGCCTGAATCAAAATTGGTCCTTACTATGCCAAGCACCAAGAAATTGGAGCTATCCCTGGAGTTCAAAACTCTTCAGACCAATTGTGTGCTGGCTTCTGGTGAGATTAGAACAGAAAGTGGAACTGGTGTCTGGGAGGTAAGATGTAAGTTTCTTACTGCAGTTCTCACTCCAAAGATGAATGTTATAAAAATTACATTTTGAGACAACAAAGAGCTGTACTTGAA----------------------------------------------------------------------------------------------------TAAACAGCATTTATAAAAATAGAATATATGCAAAGGTTCATTATTGGATATTCTACAATATAAGTTATGAAAAAATTCCTCTGTATGCTTTTAGAAAATATGTAACATTTGCCTGCCAAATAATTTATCCTGCTTTCTACAAGCAGTAAAATTGATAATATTTTTCACTATATTTCAAGTGCATCTTTTTGTTGTCTCTGAGTGTATTTATAGCACAATATTCATTTTTTCACATAATTTTCTCTTTTCCTTTCTTATCTTCGTAGAATATATTGTTTCCAGCAGTAGGTTTAAGAAACAGGCGGAATTGGAAGTGCCAAAATGGTGTATTTTAGTATTGTCTAATTTGATAAGAACA
Nperlakyi_SChimneys_N1080 AACAAATATATATGCAGTTAAGTAAATATAGATACTGTATTTATTTATTTGAAGAGCATTTATTTATTTAATTTGTGGAGCATTAACAATTTTTGTGCAGAATTTTTGTAATTAAGAGCAAAATTTCAATTTGAATTAATCATCATATGTATGTAATTGAAATTTA-------TGACATCAATCACATAATCTACAAAAACCGATGAAGTTTTTTGTCATTCAAATTATTTTCGTAAAAATTCTAATCTCAGTCATTTTCCTCTACGATAGGTCTGAAATCAAGAGAAAAATTTATTGGCTGCCTGATCAATTTTTATTTCAACGATAAAAGCGTATTGCATGCTCTCTACTCTGGTGACAGTGCAGCTAGATATTATAGCATGTTTGCAGCAGAGTATGGCTGTCAGCCTACAAACGTGATACCCATGACTTTCCCCCTGCCTGAATCAAAATTGGTCCTTACTATGCCAAGCACCAAGAAATTGGAGCTATCCCTGGAGTTCAAAACTCTTCAGACCAATTGTGTGCTGGCTTCTGGTGAGATTAGAACAGAAAGTGGAACTGGTGTCTGGGAGGTAAGATGTAAGTTTCTTACTGCAGTTCTCACTCCAAAGATGAATGTTATAAAAATTACATTTTGAGACAACAAAGAGCTGTACTTGAA----------------------------------------------------------------------------------------------------TAAACAGCATTTATAAAAATAGAATATATGCAAAGGTTCATTATTGGATATTCTACAATATAAGTTATGAAAAAATTCCTCTGTATGCTTTTAGAAAATATGTAACATTTGCCTGCCAAATAATTTATCCTGCTTTCTACAAGCAGTAAAATTGATAATATTTTTCACTATATTTCAAGTGCATCTTTTTGTTGTCTCTGAGTGTATTTATAGCACAATATTCATTTTTTCACATAATTTTCTCTTTTCCTTTCTTATCTTCGTAGAATATATTGTTTCCAGCAGTAGGTTTAAGAAACAGGCGGAATTGGAAGTGCCAAAATGGTGTATTTTAGTATTGTCTAATTTGATAAGAACA
Nreclusus_Clingmans_N252 AACAAATATATATGCAGTTAAGTAAATATAGATACTG-----------------------TATTTATTTAATTTGTGGAGCATTAACAATTTTTGTGCAGAATTTTTGTAATTAAGAGCAAAATTTCAATTTGAATTAATCATCATATGTATGTAATTGAAATTTA-------TGACATCAATCACATAATCTACAAAAACTGATGAAGTTTTTTGTCATTCAAATTATTTTCGTAAAAATTCTAATCTCAGTCATTTTCCTCTACGATAGGTCTGAAATCAAGAGAAAAATTTATTGGCTGCCTGATCAATTTTTATTTCAACGATAAAAGTGTATTGCATGCTCTCTACTCTGGTGACAGTGCAGCTAGATATTACAGCATGTTTGCAGCAGAGTATGGCTGTCAGCCTACAAACGTGATACCCATGACTTTCCCTCTGCCTGAATCAAAATTGGTCCTTACTATGCCAAGCACCAAGAAATTAGAACTATCTCTGGAGTTCAAAACTCTTCAGACCAATTGTGTGCTGGCTTCTGGTGAGATTAGAACAGAAAGTGGAACTGGTGTCTGGGAGGTAAGATGTAAGTTTCTTACTGCAGTTCTCACTCCAAAGATGAATGTTATAAAAATTACACTTTGAGACAATCAAAAGCTGTACTTGCAATTTTTTAACTTGCAAGTGGGAAATTATCATTTTGAGCTTCAAATGCATTCTTTAAAAACAAATTTATCTCGTTGTTATAGTTTCTATTCAATATATTTTTAAACAGCAGTTATAAAAATAGAATATATGCAAAGGTTCATTATTGGATATTCTGCAATATAAGTTATGAAAAAATTCCTCTGTATGCTTTCAGAAAATATGTAACATTTGCCTGCCAAATAATTTATCCTGCTTTCTACAAGCAGTAAAATTGATAATATTTTTCACTATATTTCAAGTGCATCTTTTTGTTGTCTCTGAGTGTATTTATAGCACAATATTCTTTTTTTCACATAGTTTTCTCTTTTCCTTTCTTATCTTCGTAGAATATATTGTTTCCAGCAGTAGGTTTAAGAAACA----------------------------------------------------------
Nreclusus_Newfound_N259 -------ATATATGCAGTTAAGTAAATATAGATACTGTATTTATTTATTTGAAGATAATTTATTTATTTAATTTGTGGAGCATTAACAATTTTTGTGCAGAATTTTTGTAATTAAGAGCAAAATTTCAATTTGAATTAATCATCATATGTATGTAATTGAAATTTA-------TGACATCAATCACATAATCTATAAAAACTGATGAAGTTTTTTGACATTCAAATTATTTTCGTAAAAATTCTAATCTCAGTCATTTTCCTCTACGATAGGTCTGAAATCAAGAGAAAAATTTATTGGCTGCCTGATCAATTTTTATTTCAACGATAAAAGTGTATTGCATGCTCTCTACTCTGGTGAGAGTGCAGCTAGATATTACAGCATGTTCGCAGCAGAGTACGGCTGTCAGCCTACAAACGTGATACCCATGACTTTCCCTCTGCCTGAATCAAAATTGGTCCTTACTATGCCAAGCACCAAGAAATTAGAACTATCTCTGGAGTTCAAAACTCTTCAGACCAATTGTGTGCTGGCTTCTGGTGAGATTAGAACAGAAAGTGGAACTGGTGTCTGGGAGGTAAGATGTAAGTTTCTTACTGCAGTTCTCACTCCAAAGATGAATGTTATAAAAATTACATTTTGAGACAACAAAAAGCTGTACTTGAAATTTGTTAACCTGCAAACGGGAAATTATCATTTTGAGCTTCAAATGCATTCTTTAAAAACAAATTTATCTCGTTGTTATGGTTTCTATTCAATATATTTTTAAACAGCATTTATAAAAATAGAATATATGCAAAGGTTCATTATTGGATATTCTGCAGTATAAGTTATGAAAAAATTCCTCTGTATGCTTTTAGAAAATATGTAACATTTGCCTGCCAAATAATTTATCCTGCTTTCTACAAGCAGTAAAATTTATAATATTTTTCACTCTATTTCAAGTGCATCTTTTTGTTGTCTCTGAGTGTATTTATAGCACAATATTCTTTTTTTCACATAGTTTTCTCTTTTCCTTTCTTATCTTCGTAGAATATATTGTTTTCAGCAGTAGGTTTAAGAAACAGCCGGAATTGGAAGTGCCAAAATGGTGTATTTTAGTATTGTCTAATTTGATAAGAACA
Nreclusus_Noland_N1051 -------ATATATGCAGTTAAGTAAATATAGATACTGTATTTATTTATTTGAAGATAATTTATTTATTTAAATTGTGGAGCATTAACAATTTTTGTGCAGAATTTTTGTAATTAAGAGCAAAATTTCAATTTGAATTAATCATCATATGTATGTAATTGAAATTTA-------TGACATCAATCACATAATCTATAAAAACTGATGAAGTTTTTTGTCATTCAAATTATTTTCGTAAAAATTCTAATCTCAGTCATTTTCCTCTACGATAGGTCTGAAATCAAGAGAAAAATTTATTGGCTGCTTGATCAATTTTTATTTCAACGATAAAAGTGTATTGCATGCCCTCTACTCTGGTGACAGTGCAGCTAGATATTACAGCATGTTTGCAGCAGAGTACGGCTGTCAGCCTACAAACGTGATACCCATGACTTTCCCTCTGCCTGAATCAAAATTGGTCCTTACTATGCCAAGCACCAAGAAATTGGAGCTATCCCTGGAGTTCAAAACTCTTCAGACCAATTGTGTGCTGGCTTCTGGTGAGATTAGAACAGAAAGTGGAACTGGTGTCTGGGAGGTAAGATGTAAGTTTCTTACTGCAGTTCTCACTCCAAAGATGAATGTTATAAAAATTACATTTTGAGACAACAAAAAGCTGTATTTGAAATTTGTTAACCTGCAAGCGGGAAATTATCATTTTGAGCTTCAAATGCATTCTTTAAAAACAAATTTATCTCGTTGTTATAGTTTCTATTCAATATATTTTTAAACAGCATTTATAAAAATAGAATATATGCAAAGGTTCATTATTGGATATTCTGCAATATAAGTTATGAAAAAATTCCTCTGTATGCTTTTAGAAAATATGTAACATTTGCCTGCCAAATAATTTATCCTGCTTTCTACAAGCAGTAGAATTGATAATATTTTTCACTATATTTCAAGTGCATCTTTTTGTTGTCTCTGAGTGTATTTATAGCAC---ATTCTTTTTTTCACATAGTTTTCTCTTTTCCTTTCTTATCTTCGTAGAAT-----------------------------------------------------------------------------------------
Nreclusus_Smokemont_N1020 -------------------------------ATATTGTATTTATTTATTTGAAGATAATTTATTTATTTAATTTGTGGAGCATTAACAATTTTTGTGCAGAATTTTTGTAATTAAGAGCAAAATTTCAATTTGAATTAATCATCATATGTATGTAATTGAAATTTA-------TGACATCAATCACATAATCTATAAAAACTGATGAAGTTTTTTGAC---------------------ATTCTAATCTCAGTCATTTTCCTCTACGATAGGTCTGAAATCAAGAGAAAAATTTATTGGCTGCCTGATCAATTTTTATTTCAACGATAAAAGTGTATTGCATGCTCTCTACTCTGGTGAGAGTGCAGCTAGATATTATAGCATGTTTGCAGCAGAGTACGGATGTCAGCCTACAAACGTGATACCCATGACTTTCCCTCTGCCTGAATCAAAATTGGTCCTTACTATGCCAAGCACCAAGAAATTAGAACTATCTCTGGAGTTCAAAACTCTTCAGACCAATTGTGTGCTGGCTTCTGGTGAGATTAGAACAGAAAGTGGAACTGGTGTCTGGGAGGTAAGATGTAAGTTTCTTACTGCAGTTCTCACTCCAAAGATGAATGTTATAAAAATTCCATTTTCAGACAACAAAAAGCTGTACTTGAAATTTGTTAACCTGCAAGCGGGAAATTATCATTTTGAGCTTCAAATGCATTCTTTAAAAACAAATTTATCTCGTTGTTATAGTTTCTATTCAATATATTTTTAAACAGCATTTATAAAAATGGAATATATGGAAAGGTTCATTATTGGATATTCTGCAATATAAGTTATGAAAAAATTCCTCTGTATGCTTTTAGAAAATATGTAACATTTGCCTGCCAAATAATTTATCCTGCTTTCTACAAGCAGTAAAATTGATAATATTTTTCACTCTATTTCAAGTGCATCTTTTTGTTGTCTCTGAGTGTATTTATAGCACAATATTCTTTTTTTCACATAGTTTTCTCTTTTCCTTTCTTATCTTCGTAGAATATATTGTTTTCAGCAGTAGGTTTAAGAAACAGCCAAAATTGGAAGTGCCAAAATGGTGTATTTTAGTATTGTATAATTTGATAAGAACA
Nroanensis_IngramBranch_N926 AACAAATATATATGTAATTGAGTATATATTGATATTGTATTTATTAATTTTTAGAGCATTTATTTATTTACTTTGAGGAGCATTAACAATTTTTGTGCAAAATTTTTGTAATTAATAGCAAAATTTCAATTTAAATTAATCATCATATGTATGTAATTAAGATTTATGATGTTTGGCATCAATCAAATAAACGACAAAAACTGATGAAGTTATTTGTCATCAAAATTATTTTCGTACAAATTCTAACCTCAGTCCTATTTT-CTCTGGCAGGTCTGAAATCAAGAGAAAAATTTATTGGCTGTCTGATCAATTTTTATTTCAATGATAAAAGTGTATTGCATGCTCTCTACTCCGGTGACAGTGCAGCTAGGTATTATAGCATGTTTGCAGCAGAGTATGGCTGTCAGCCTACAAATGTGATACCAATGACTTTCCCTCTGCCTGAATCAAAATTGGTCCTTACTATGCCAAGCACCAAGAAATTGGAGCTATCCCTGGAGTTCAAAACTCTTCAGACCAATTGTGTGCTGGCTTCCGGTGAGATTAGAACAGAAAGTGGAACTGGTGTCTGGGAGGTAAGATGTAAGTTTCTTACTGCAGTTCTCACTCCAAAGATGAATGTTATAAAAATTACATTTTGAGACAACAAAAAGCTGCACTTGCAATTTATTAACTTGCAAGCGGGAAATTATCATTTTGAGCTTGAAATGCATTTTTTAAAAACAAATTTATGTCATTGTTATAGTTTATATTCCATATA-TTTTAAACATCATTTATAAAAATATAATGTATGAAAAGGTTTATTATTGTATATTCTGCAATATAAGTCATGAAGAAATTCCTCTGTATGCTTTTAGAAAATATGTAACATTTGCCTGCCAGATAATTTATCCTGCTTTCTACAAGCAGTAAAATTGATAATATTTT-----------------------TTTGTTGTCTCTGAGTGTATTTATAGCACAATATTCTTTTTTTCACATAGTTTTCTCATT---------------------------------------------------------------------------------------------------------------
Nroanensis_RoanHighBluff_N762 AACAAATATATATGTAATTGAGTATATATAGATATTGTATTTATTAATTTTTAGAGCATTTATTTATTTAATTTGAGGAGCATTAACAATTTTTGTGCAAAATTTTTGTAATTAATAGCAAAATTTCAATTTAAATTAATCATCATATGTATGTAATTAAGATTTATGATGTTTGGCATCAATCAAATAAACGACAAAAACTGATGAAGTTATTTGTCATCGAAATTATTTTCGTACAAATTCTAATCTCAGTCCTATTTT-CTCTGGCAGGTCTAAAATCAAGAGAAAAATTTATTGGCTGTCTGATCAATTTTTATTTCAATGATAAAAGTGTATTGCATGCTCTCTACTCCGGTGACAGTGCAGCTAGGTATTATAGCATGTTTGCAGCAGAGTATGGCTGTCAGCCTACAAATGTGATACCAATGACTTTCCCTCTGCCTGAATCAAAATTGGTCCTTACTATGCCAAGCACCAAGAAATTGGAGCTATCCCTGGAGTTCAAAACTCTTCAGACCAATTGTGTGCTGGCTTCTGGTGAGATTAGAACAGAAAGTGGAACTGGTGTCTGGGAGGTAAGATGTAAGTTTCTTACTGCAGTTCTCACTCCAAAGATGAATGTTATAAAAATTACATTTTGAGACAACAAAAAGCTGTATTTGCAATTTATTAACTTGCAAGCGGGAAATTATCATTTTGAGCTTCAAATGCATTCTTTTAAAACAAATTTATGTCATTGTTATAGTTCATATTCCATATA-TTTTAAACATCATTTATAAAAATATAATGTATGAAAAGGTTTATTATTGTATATTCTGCAATATAAGTTATGAAGAAATTCCTCTGTATGCTTTTAGAAAATATCTAACATTTGCCTGCCAGATAATTTGTCCTGCTTTCTACAAGCAGTAAAATTGATAATATTTT-----------------------TTTGTTGTCTCTGAGTGTATTTATAGCACAATATTCTT-------------------------------------------------------------------------------------------------------------------------------------
Nsheari_BaldRiver_N1168 AAGTGTTGTGTATAGTGTTGAGTAAATATAGATACTGTATTTATTTATTTGGAGAGCATTTATTTATTTAATTTGTGGATCATTAACAATATTTGTGCTGAATTTTTGTAATTAAGAGCGAAATTTCAATTTGAGTTAATCATCATATGTACGTAATTGAAATTTA-------TGACATCAATCATATAATCTACAAAAACTGATGAAGATCTTTGTCATTCAAATTATTTTCGTAAAAATGCTAATCTGAGTCATTTTCTTCTCTGGTAGGTCTGAAATCAAGAGAAAAATTTATTGGCTGCCTGATCAATTTTTATTTCAACGATAAAAGTGTATTGCATGCTCTCTACTCTGGTGAGAGTGCAGCTAGATATTATAGCATGTTTGCAGCAGAGTATGGCTGTCAGCCTACAAACGTGATACCCATGACTTTCCCTCTGCCTGAATCAAAATTGGTCCTTACTATGCCAAGCACCAAGAAATTGGAGCTATCCCTGGAGTTCAAAACTCTTCAGACCAATTGTGTGCTGGCTTCTGGTGAGATTAGAACAGAAAGTGGAACTGGTGTCTGGGAGGTAAGATGTAAGTTTCTTACTGCAGTTCTCACTCCAAAGATGAATGTTATAAAAATTACATTTTGGGACAACAAAAAGCTGTACTTGAAATTTGTTAACCTGCAAGTGGGAAATTATCATTTTGAGCTTCAAATGCATTCTTTAAAAACAAATTTATCTCGTTGTTGTAGTTTCTATTCAATATATTTTTAAACAGCATTTATAAAAATAGAATATATGCAAAGGTTCATTATTGGATATTCTGCAATATAAGTTATGAAAAAATTCCTCTGTATGCTTTTAGAAAATATGTAACATTTGCCTGCCAAATAATTTATCCTGCTTTCTACAAGCAGTAAAATTGATATTATTTTTCACTCTATTTCAAGTGCATCTTTTTGTTGTCTCTGAGTGTATTTATAGCACAATATTCTTCTTTTGACATAGTTTTCTCTTTTCCTTTCTTATCTTCGTAGAATATATTGTTTCCAGCAGTAGGTTTAAGAAACAGCCGGAATTGGAAGTGCCAAAATGGTGTATTTTAGTATTGTCTAATTTGATAAGAACA
Nsheari_Cohutta_N826 AAGTGTTGTGTATAGTGTTGAGTAAATATAGATACTGTATTTATTTATTTGGAGAGCATTTATTTATTTAATTTGTGGAGCATTAACAATATTTGTGCTTAATTTTTGTAATTAAGAGCGAAATTTCAATTTGAATTA---ATCATATGTACGTAATTGAAATTTA-------TGACATCAATCATATAATCTACAAAAACTGAGGAAGATCTTTGTCATTCAAATTATTTTCGTAAAAATGCTAATCTCAGTCATTTTTTTCTCTGGTAGGTCTGAAATCAAGAGAAAAATTTATTGGCTGCTTGATCAATTTTTATTTCAACGATAAAAGTGTATTGCATGCTCTCTACTCTGGTGAGAGTGCAGCTAGATATTATAGCATGTTTGCAGCAGAGTACGGCTGTCAGCCTACAAATGTGATACCCATGACTTTCCCTCTCCCTGAATCAAAATTGGTCCTTACTATGCCAAGCACCAAGAAATTGGAGCTATCCCTGGAGTTCAAAACTCTTCAGACCAATTGTGTGCTGGCTTCTGGTGAGATTAGAACAGAAAGTGGAACTGGTGTCTGGGAGGTAAGATGTAAGTTTCTTACTGCAGTTCTCACTCCAAAGATGAATGTTATAAAAATTACATTTTGAGACAACAAAAAGCTGTACTTGAAATTTGTTAACCTGCAAGTGGGAAATTATCATTTTGAGCTTCAAATGCATTCTTTAAAAACAAATTTATCTCGTTGTTATAGTTTCTATTCAATATATTTTTAAACAGCATTTATAAAAATAGAATATATGCAAAGGTTCATTATTGGATATTCTGCAATATAAGTTATGAAAAAATTCCTCTGTATGCTTTTAGAAAATATGTAACATTTGCCTGCCAAATAATTTATCCTGCTTTCTACAAGCAGTAAAATTGATATTATTTTTCACTCTATTTCAAGTGCATCTTTTTGTTGTCTCTGGGTGTATTTATAGCACAATATTCTTCTTTTGACATAGTTTTCTCTTTTCCTTTCTTATCTTCGTAGAATATATTGTTTCCAGCAGTAGGTTTAAGAAACAGCCGGAATTGGAAGTGCCAAAATGGTGTATTTTAGTATTGTCTAATTTTATAAGAACA
Nsheari_JoyceKilmer_N092 -------GTGTATAGTGTTGAGTAAATATAGATACTGTATTTATTTATTTGGAGAGCATTTATTTATTTAATTTGTGGAGCATTAACAATATTTGTGCTGAATTTTTGTAATTAAGAGCGAAATTTCTATTTGAATTAATCATCATATGTACGTAATTGAAATTTA-------TGACATCAATCATATAATCTACAAAAACTGATGAAAATCTTTGTCATCCAAAATATTTTCGTAAAAATGCTAATCTGAGTCATTTTT-TCTCTGGTAGGTCTGAAATCAAGAGAAAAATTTATTGGCTGCCTGATCAATTTTTATTTCAACGATAAAAGTGTATTGCATGCTCTCTACTCTGGTGAGAGTGCAGCTAGATATTATAGCATGTTTGCAGCAGAGTATGGCTGTCAGCCTACAAACGTGATACCCATGACTTTCCCTCTGCCTGAATCAAAATTGGTCCTTACTATGCCAAGCACCAAGAAATTGGAGCTATCCCTGGAGTTCAAAACTCTTCAGACCAATTGTGTGCTGGCTTCTGGTGAGATTAGAACAGAAAGTGGAACTGGTGTCTGGGAGGTAAGATGTAAGTTTCTTACTGCAGTTCTCACTCCAAAGATGAATGTTATAAAAATTACATTTTGAGACAACAAAAAGCTCTACTTGAAATTTGTTAACCTGCAAGTGGGAAATTATCATTTTGAGCTTCAAATGCATTCTTTAAAAACAAATTTATCTCATTGTTATAGTTTCTATTCAATATATTTTTAAACAGCATTTATGAAAATAGAATATATACAAAGGTTCATTATTGGATATTCTGCAATATAAGTTATGAAAAAATTCCTCTGTATGCATTTAGAAAATATGTAACATTTGCCTGCCAAATAATTTATCCTGCTTTCTACAAGCAGTAAAATTGATAATATTTTTCACTCTATTTCAAGTGCATCTTTTTGTCGTCTCTGAGTGTATTTATAGCACAATATTCTTTTTTTCACAGAGTTTTCTCTTTTCCTTTCTTATCTTCGTAGAATATATTGTTTCCAGCAGTAGGTTTAAGAAACAGCCGGAATTGGAAGTGTCAAAATGGTGTA-TTTAGTATTGTCTAATTTGATAAGAACA
Nsilvanus_Elijay_N395 AACAAATATATATGTAATTGAGTATATATAGATATTGTATTTATTAATTTTTAAACCATTTATTTATTTAATTTGAGGAGCATTAACAATTTTTGTGCAAATTTTTTGTAATTAATAGCAAAATTTAAATTTAAATTAGTCATCATATGTATGTAATTAAGATTTATGATGTTTGGCATCAATCAAATAATCGACAAAAATTGATGAAGTTATTTGTCATCGAAATTATTTTCGTACAAATTCTAATGTCAGTCATATTTT-CTCTGGCAGGTCTGAAATCAAGAGAAAAATTTATTGGCTGCCTGATCAATTTTTATTTCAACGATAAAAGTGTATTGCACGCTCTCTACTCTGGTGACAGTGCAGCTAGATATTATAGCATGTTTGCAGCAGAGTATGGCTGTCAGCCTACAAATGTGATACCCATGACTTTCCCTCTGCCTGAATCAAAATTGGTCCTTACTATGCCAAGCACCAAGAAATTGGAGCTATCCCTGGAGTTCAAAACTCTTCAGACCAATTGTGTGCTGGCTTCTGGTGAGATTAGAACAGAAAGTGGAACTGGTGTCTGGGAGGTAAGATGTAAGTTTCTTACTGCAGTTCTCACTCCAAAGATGAATGTTATAAAACTTACATTTTGAGACAACAAAAAGCTGTACTTGCAATTTATTAATTTGCAAGCGGGAAATTATCATTTTGAGCTTCAAATGCATTCTTTAAAAACAAATTTATATCATTGTTATAGTTTATATTCCATATA-TTTTAAACATCATTTATAAAAATATAATGTATGAAAAGGTTTATTATTGTATATTCTGCAATATAAGTCATGAAGAAATTCCTCTGTATGCTTTTAGAAAATATGTAACATTTGCCTGCCAGATAATTTATCCTGCTTTCTACAAGCAGTAAAATTGATAATATTTTTCGCTAAATTTCAAGTAAA--TTTTTTTTGTCTCTGAGTGTATTTATAGCACAATATTCTTTTTTTCACATAGCTTTCTCTTTTCCTTTAT-AT----------------------------------------------------------------------------------------------------
Nsilvanus_GermanyCove_N1017 ATCAAATATATATGTAATTGAATATATATAGATATTGTATTTATTAATTTTTAGAGCATTTATTTATTTAATTTGAAAAGCATTAACAATTTTTGTACAAAATTTTTGTAATTAATAGCAA------AATTTAAATTAATCATCATATGTATGTAATTAAGATTTATGATGTTTGGCATCAATCAAATAATCGACAAAAACTGATGAAGTTATTTGTCATCGAAATTATTTTCGTACAAATTCTAATCTCAGTCATATTTT-CTCTGGCAGGTCTGAAATCAAGAGAAAAATTTATTGGCTGTCTAAACAATTTTTATTTCAACGATAAAAGTGTATTGCATGATCTCTACTCTGGTGACAGTGCAGCTAGATATTATAGCATGTTTGCAGCAGAGTATGGCTGTCAGCCTACAAATGTGATACCCATGACTTTCCCTCTGCCTGAATCAAAATTGGTCCTTACTATGCCAAGCACCAAGAAATTGGAGCTATCCCTGGAGTTCAAAACTCTTCAGACCAATTGCGTGCTGGCTTCTGGTGAGATTAGAACAGAAAGTGGAACTGGTGTCTGGGAGGTAAGATGTAAGTTTCTTACTGCAGTTCTCACTCCAAAGATGAATGTTATAAAAATTACATTCTGAGACAACAAAAAGCTGTACTTGCAATTTATTAACTTGCAAGCGGGAAATTATCATTTTGAGCTTCAAATGCATTCTTTAAAAACAAATTTATGTCATTGTTATAGTTTATATTCCATATA-TTTTAAACATCATTTATAAAAATATAATGTATGAAAAGGTTTATTATTGTATATTCTGCAATATAAGTCACGAAGAAATTCCTCTGTATGCTTTTAGAAAATATGTAACATTTGCCTGCCAGATAATTTATCCTGTTTTCTACAAGCAGTAAAATTGATAATATTTTTCGCTAAATTTCAAGTAAATTTTTTTATTGTCTCTGAGTGTATTTATAGCACAATATTCTTTTTTTCTCATAGTTTTCTCTTTTCT------------------------------------------------------------------------------------------------------------
Nsilvanus_HeboMtn_N1029 ----------------------------------------------------AGACCATTTATTTATTTAATTTGAGGAGCATTAACAATTTTTGTGCAAATTTTTTGTAATTAATAGCA------AAATTTAAATTAGTCATCATATGTATGTAATTAAGATTTATGATGTTTGGCATCAATCAAATAATCGACAAAAACTGATGAAGTTATTTGTCATCGAAATTATTTTCGTACAAATTCTAATCTCAGTCATATTTT-CTCTGGCAGGTCTGAAATCAAGAGAAAAATTTATTGGCTGCCTGATCAATTTTTATTTCAATGATAAAAGTGTATTGCACGCTCTCTACTCTGGTGACAGTGCAGCTAGATATTATAGCATGTTTGCAGCAGAGTATGGCTGTCAGCCTACAAATGTGATACCCATGACTTTCCCTCTGCCTGAATCAAAATTGGTCCTTACTATGCCAAGCACCAAGAAATTGGAGCTATCCCTGGAGTTCAAAACTCTTCAGACCAATTGTGTGCTGGCTTCTGGTGAGATTAGAACAGAAAGTGGAACTGGTGTCTGGGAGGTAAGATGTAAGTTTCTTACTGCAGTTCTCACTCCAAAGATGAATATTATAAAACTTACATTTTGAGACAACAAAAAGCTGTACTTGCAATTTATTAATTTGCAAGCGGGAAATTATCATTTTGAGCTTCAAATGCATTCTTTAAAAACAAATTTATATCATTGTTATAGTTTATATCCCATATA-TTTTAAACATCATTTATAAAAATATAATGTATGAAAAGGTTTATTATTGTATATTCTGCAATATAAGTCATGAAGAAATTCCTCTGTATGCTTTTAGAAAATATGTAACATTTGCCTGCCAGATAATTTATCCTGTTTTCTACAAGCAGTAAAATTGATAATATTTTTCGCTAAATTTCAAGTAAA--TTTCTTTTGTCTCTGAGTGTATTTATAGCACAATATTCTTTTTTTCACATAGCTTTCTCTTTTCCTTTAT-AT----------------------------------------------------------------------------------------------------
Nstupkai_BlowholeWOS_N285 ---------GTATAGTGTTGAGTAAATATAGATACTGTATTTATTTATTTGGAGAGCATTTATTTATTTAATTTGTGGAGCATTAACAATATTTGTGCTGAATTTTTGTAATTAAGAGCGAAATTTTAATTTGAATTAATCATCATATGTACGTAATTGAAATTTA-------TGACATCAATCATATAATCTACAAAAACTGATGAAGATCTTTGGCATTCAATTTATTTTCGTGAAAATGCTAATCTCAGTCATTTTTTTCTCTGGTAGGTCTGAAATCAAGAGAAAAATTTATTGGCTGCCTGATCAATTTTTATTTCAACGATAAAAGTGTATTGCATGCTCTCTACTCTGGTGACAGTGCAGCTAGATATTACAGCATGTTTGCAGCAGAGTATGGCTGTCAGCCTACAAATGTGATACCCATGACTTTCCCTCTGCCTGAATCAAAATTGGTCCTTACTATGCCAAGCACCAAGAAATTGGAACTGTCCCTGGAGTTCAAAACTCTTCAGACCAATTGTGTGCTGGCTTCTGGTGAGATTAGAACAGAAAGTGGAACTGGTGTCTGGGAGGTAAGATGTAAGTTTCTTACTGCAGTTCTCACTCCAAAGATGAATGTTATAAAAATTACATTTTGAGACAACAAAAAGC-----TTGAA-----------------------------------------------------------------------------------------------------------------------------ATATGCAAAGGTTCATTATTGGATATTCTGCAATATAAATTATGAAAAAATTCCTCTGTATGCTTTTAGAAAATATGTAACATTTGCCTGCCAAATAATTTATCCTGCTTTCTACAAGCAGTAAAATTGATAATATTTTTCACTCTATTTCAAGTGCATCTTTTTGTTGTCTCTGAGTGTATTTATAGCACAATATTCTTTTTTTCACATAGTTTTCTCCTTTCCTTTCTTATCTTCGTGGAATATATTGTTTCCAGCAGTAGGTTTAAGAAACCTCCGGAATTGGAAGTGCCAAAATGGTGTATTTTAGTATTGTCTAATTTGATAAGAACA
Nstupkai_Blowing_N356 AAGTGTTGTGTATAGTGTTGAGTAAATATGGATACTGTATTTATTTATTTGGAGAGCATTTATTTATTTAATTCGTGGAGCATTAACAATATTTGTGCTGAATTTTTGTAATTAAGAGCAAAATTTCAATTTGAATTAATCATCATATGTACGTAATTGAAATTTA-------TGACATCAATCATATAATCTACAAAAACTGATGAAGATCTTTGGCATTCAATTTATTTTCGTAAAAATGCTAATCTCAGTCATTTTTTTCTCTGGTAGGTCTGAAATCAAGAGAAAAATTTATTGGCTGCCTGATCAATTTTTATTTCAACGATAAAAGTGTATTGCATGCTCTCTACTCTGGTGACAGTGCAGCTAGATATTACAGCATGTTTGCAGCAGAGTATGGCTGTCAGCCTACAAATGTGATACCCATGACTTTCCCTCTGCCTGAATCAAAATTGGTCCTTACTATGCCAAGCACCAAGAAATTGGAACTGTCCCTGGAGTTCAAAACTCTTCAAACCAATTGTGTGCTGGCTTCTGGTGAGATTAGAACAGAAAGTGGAACTGGTGTCTGGGAGGTAAGATGTAAGTTTCTTACTGCAGTTCTCACTCCAAAGATGAATGTTATAAAAATTACATTTTGTGACAACAAAAAGCTGTACTTGAA-----------------------------------------------------------------------------------------------------------------------------ATATGCAAAGGTTCATTATTGGATATTCTGCAATATAAATTATGAAAAAATTCCTCTGTATGCTTTTAGAAAATATGTAACATTTGCCTGCCAAATAATTTATCCTGCTTTCTACAAGCAGTAAAATTGATAATATTTTTCACTCTATTTCAAGTGCATCTTTTTGTTGTCTCTGAGTGTATTTATAGCACAATATTCTTTTTTTCACATAGTTTTCTCTTTTCCTTTCTTATCTTTGTGGAATATATTGTTTCCAGCAGTAGGTTTAAGAAACAGCCGGAATTGGAAGTGCCAAAATGGTGTATTTTAGTATTGTCTAATTTGATAAGAACA
Nstupkai_LittleRiver_N293 ----------------------------------------------------------TTTATTTATTTAATTTGTGGAGCATTAACAATATTTGTGCTGAATTTTTGTAATTAAGAGCGAAATTTCAATTTGAATTAATCATCATATGTACGTAATTGAAATTTA-------TGACATCAATCATATAATCTACAAAAACTGATGAAGATCTTTGTCATTCAAATTATTTTCGTAAAAATGCTAATCTCGGTCATTTTTTTCTCTGGTAGGTCTGAAATCAAGAGAAAAATTTATTGGCTGCCTGATCAATTTTTATTTCAACGATAAAAGTGTATTGCATGCTCTCTACTCTGGTGACAGTGCAGCTAGATATTACAGCATGTTTGCAGCAGAGTACGGCTGTCAGCCTACAAACGTGATACCCATGACTTTCCCTCTGCCTGAATCAAAATTGGTCCTTACTATGCCAAGCACCAAGAAATTGGAACTATCCCTGGAGTTCAAAACTCTTCAGACCAATTGTGTGCTGGCTTCTGGTGAGATTAGAACAGAAAGTGGAACTGGTGTCTGGGAGGTAAGATGTAAGTTTCTTACTGCAGTTCTCACTCCAAAGATGAATGTTATAAAAATTACATTTTGAGACAACAAAAAGCTGTACTTGAAATTTGTTGACCTGCAAACAGGAAATTATCATTTTGAGCTTCAAATGCATTCTTTAAAAACAAATTTATCTCGTTGTTATAGTTTCTATTCAATATA-------------TTTATAAAAATAGAATATATGCAAAGGTTCATTATTGGATATTCTGCAATATAAGTTATGAAAAAATTCCTCTGTATGCTTTTAGAAAATATGTAACATTTGCCTGCCAAATAATTTATCCTGCTTTCTACAAGCAGTAAAATTGATAATATTTTTCACTATATTTCAAGTGCATCTTTTTGTTGTCTCTGAGTGTATTTATAGCATAATATTCTTTTTTTCACATAGTTTTCTCTTTTCCTTTCTTATCTTCATAGAATATATTGTTTTCAGCAGTAGGTTTAAGAAACAGCCGGAATTGGAAGTGCCAAAATGGTGTATTTTAGTATTGTCTAATTTGATAAGAACA
Nstygius_ObeLee_N0656 AACAAATATATATATAGTTGAGTAAATATAAACACTG-----------------------TATTTATTTATTTTGGGGAGCATTAACATTTTTTATGCAGAATTTTTGTAATTGAGAGCAAAATTTCAAATTGAATCAATCATCATATGTATGTAATTGAAATTTATGATATTTGACATCAATCATATAATCTTTAAAAA---------TTTTTTGTCATCCAGATTATTTTCATAAAAATTCTAATCTCGGTCATTTTTCTCTCCGGTAGGTCTGAAATCAAGAGAAAAATTTATCGGCTGCCTGATCAATTTTTATTTCAATGATAAAAGCGTGTTGCATGCTCTATACTCTGGTGACAGTGCCGCTAGATATTATAGCATGTTTGCGGCAGAGTACAGCTGTCAGAATACAAATGTGATACCAATGACTTTCCCTCTGCCTGAATCAAAATTAGTCCTCACTATGCCAAGCACCAAGAAATTGGAGCTATCCCTGGAGTTCAAAACTCTTCAGACCAATTGTGTGCTGGCTTCCGGTGAGATTAGAACAGAAAGTGGAACTGGTGTCTGGGAGGTAAGATGTAAGTTTCTCACTGCAGTTCTCACTCCAAAGATGAATGT-------ATTACATTTTGAGACGACAAAACGCCATACTTGCAATTTGTTAACTTGCAAGCAAGTAACTATCATTTTGAGCTTCAAATACCCTTTTAAAAAAAAAATTAATGTCACTGTTATAGTTTATATTCAATATATTTTTAAACGAAATGTATCAAAATAGAGCACCTGGAAAACGGTATTGTCGGGGAACCTAAAAAGTCAGTCGGGAAAAAAATC----A-----------AAAATATTTCACATTTTCTGGAAAAAGAATTTTTTTTCACTTGCATATTCAATGAAATCAGTGATGCACTCAACCTTATTTTAAAAAAAACTTATGCTTTTTTTCGATTGAATTTAAAGTGAAGAGCAGATTTTTTAATATTTATTTCGCCTTTTCTAACTTATTTATGTATTGATAACTGACTTCTGAAGT-------------------------AGATATTAAGATATTCA--------ATTGTTGAATTGTACAAGAAAA
Nstygius_RavenB_N1022 AACAAATATATATATAGTTGAGTAAATATAAACACTG-----------------------TATTTATTTATTTTGGGGAGCATTAACATTTTTTATGCAGAATTTTTGTAATTCAGAGCAAAATTTCAAATTGAATCAATCATCATATGTATGTAATTGAAATTTATGATATTTGACATCAATCATATAATCTTTAAAGA---------TTTTTTGTCATCCAGATTATTTTCATAAAAATTCTAATCTCGGTCATTTTTCTCTCCGGTAGGTCTGAAATCAAGAGAAAAATTTATCGGCTGCCTGATCAATTTTTATTTCAATGATAAAAGTGTGTTGCATGCTCTATACTCTGGCGACAGTGCCGCTAGATATTATAGCATGTTTGCAGCAGAGTACAGCTGTCAGAATACAAATGTGATACCAATGACTTTCCCTCTGCCTGAATCAAAATTAGTCCTCACTATGCCAAGCACCAAGAAATTGGAGCTATCCCTGGAGTTCAAAACTCTTCAGACCAACTGTGTGCTGGCTTCCGGTGAGATTAGAACAGAAAGTGGAACTGGTGTCTGGGAGGTAAGATGTAAGTTTCTCACTGCAGTTCTCACTCCAAAGATGAATGT-------ATTACATTTTGAGACAACAAAACGCCATACTTGCAATTTGTTAACTTGCAAGCAAGTAACGATCATTTTGAGCTTCAAATACCCCTTTTAAAAAATAATTAATGTCACTGTTATAGTTTATATTCAATATATTTTTAAACGAAATGTATCAAAATAGAGCCCCTGGAAAATGGTATTGTCGGGGAACCTAAAAAGTCAGTCGGGAAAAAAATC----A-----------AAAATATTTCACATTTTCTGGAAAAAGAATTTTTTTTTTTTTCCATATTCAATGAAATCAGTGATGCACTCAACCTTATTTTAAAAAAACTTAATGCTTTTTTTCGATTGAATTTAAAGTGAAGAGCAGATTTTTTAATATTGATTTCGCCTTTTCTAACTTATTTATGTATTGATAACTGACTTCTGAAGT-------------------------AGATATTAAGATATTCA--------ATTGTTAAATTGTACAAGAAAA
Ntempletoni_BaldMtns_N950 --------------------------------------------------------------TATA-----------------------GTTTTATGAAAA----TCATA---------GAATTTTCTGGCTATGCCACTGATCATATGTATGTAATTAAAATTTATGATGTTTGACATCAAGCATATAATCGACAAAAACTGATAAAGTTATTTGTCATCGAAATTATTTTCTTAAAAATTCTAATCCCTGTCATTTTTTTCTCTGGCAGGTCTGAAATCAAGAGAGAAATTTATCGGCTGCCTGATCAATTTTTATTTCAACGATAAAAGTGTATTGCATGCTCTCTACTCTGGTGACAGTGCAGCTAGATATTACAGCATGTTTGCAGCAGAGTATGGCTGTCAGCCTACAAATGTGATACCAATGACTTTCCCTCTGCCTGAATCAAAATTGGTCCTTACTATGCCAAGCACCAAGAAATTGGAGCTATCCCTGGAGTTCAAAACTCTTCAGACAAATTGTGTGTTGGCTTCTGGTGAGATTAGAACAGAAAGTGGAACTGGTGTCTGGGAGGTAAGATGTAAGTTTCTTACTGCAGTTCTTACTCCAAAGATGAATGTTTTAAAAATTACATTTTGAGACAACAAAAAGCTGTACTTGCAATTTGTTAACTTGCAAGCAGGTAACTATCATTTTGAGCTTCAAATACAC---TTTTAAAAAAATTGATGTCATTGTTATAGTTTCTATTCAATATATTTTTAAACATCATTTATAAAAATATAATGTATGGAAAGGTTTATTATTGTATATTCTGCAATATAAGTCATGAAGAAATTCCTCTGTATGTTTTTAGAAAATATGTAACATTTGCCTGCCAGATAATTT----------------------------------------------------------------------------------------------------------------------------------------------------------------------------------------------------------------------------------------
Ntempletoni_ClarksCreek_N945 --------------------A---------------------------------------TATCTC------------------------------------CCCCCTTAA--------GAATTTTCTAGCTATGCCACTGATCATATGTATGTAATTAAAATTTATGATGTTTGACATCAATCATATAATCGACAAAAACTGATAAAGTTATTTGTCATCGAAATTATTTTCTTAAAAATTCTAATCTCAGTCATTTTTCTCTCTGGCAGGTCTGAAATCAAGAGAAAAATTTATTGGCTGCCTGATCAATTTTTATTTCAACGATAAAAGTGTATTGCATGCTCTCTACTCTGGTGACAGTGCAGCTAGATATTACAGCATGTTTGCAGCAGAGTATGGCTGTCAGCCTACAAATGTGATACCAATGACTTTCCCTCTGCCTGAATCAAAATTGGTCCTTACTATGCCAAGCACCAAGAAATTGGAGCTATCCCTGGAGTTCAAAACTCTTCAGACCAATTGTGTGTTGGCTTCTGGTGAGATTAGAACAGAAAGTGGAACTGGTGTCTGGGAGGTAAGATGTAAGTTTCTTACTGCAGTTCTCACTCCAAAGATGAATGTTTTAAAAATTACATTTTGAGACAACAAAAAGCTGTACTTGCAATTTGTTAACTTGCAAGCAGGTAACTATCGTTTTCAGCTTCAAATACACTTTTT--AAAAAATTTGATGTCATTGTTAGAGTTTCTATTCAATATATTTTTAAACATCATTTATTAAAATATAATGCATGAAAAGGTTTATTATTGTATATTCTGCAATATAAGTCATGAAGAAATTCCTCTGTATG----CAGGGACCCTGCTCCAATTGC--GCCAAATCGACTTTTCTGCTCCA----------------AATCATATTTTGCGCCAAAGTGCAAATGCGCTTACGCAATAATTTTGTGATTGGTCAAAGTAATATTTTCTCCTTTTCAATTGATTGGCTCATTTATTATATGGTCTTCGTCGAAATGAATGTTTGCGGAAGTAGTTTTAAAAAA---------------------------------------------AGTGAGAGAAGAACA
Ntempletoni_ScronceCreekRd_N1223 AATCAA-GCATATTTAATTGAGTACACCTACATGTTTCAACATTTAATTATAGATATATAGATATA-----------------------GTTTTATGAAAA----TCATA---------GAATTTTCTGGCTATGCCACTGATCATATGTATGTAATTAAAATTTATGATGTTTGACATCAATCACATAATCGACAAAAGCTGATAAAGTTATTTGTCATTGAAATGATTTTCTTAAAAATTCTAATCCCAGTCATTTTTTTCTCTGGCAGGTCTGAAATCAAGAGAAAAATTTATTGGCTGCCTGATCAATTTTTATTTTAACGATAAAAGTGTATTGCATGCTCTCTACTCTGGTGACAGTGCAGCGAGATATTACAGCATGTTTGCAGCAGAGTATGGCTGTCAGCCTACAAATGTGATACCAATGACTTTCCCTCTGCCTGAATCAAAATTGGTCCTTACTATGCCAAGCACCAAGAAATTGGAGCTATCCCTGGAGTTCAAAACTCTTCAGACCAATTGTGTGTTGGCTTCTGGTGAGATTAGAACAGAAAGTGGAACTGGTGTCTGGGAGGTAAGATGTAAGTTTCTTACTGCAGTTCTCACTCCAAAGATGAATGTTATAAAAATTACATTTTGAGACAACAAAAAGCTGTACTTGCAATTTGTTAACTTGCAAGCAGGTAACTATGATTTTGAGCTTCAAATACAC--TTTTAAAAAAAATTGATGTCATTGTTATAGTTTCTATTCAATATATTTTTGAACATCATTTATAAAAATATAATGTATGAAAAGGTTTATTATTGTATATTCTGCAATACAAGTCATGAAGAAATTCCTCTGTATGTTTTTAGAAAATATGTAACATTTGCCTGCCAGATAATTTATCCTGCTTTCTACAAGCAGTAAAATTGATAATATTTTTCGCTAAATTTCAAGTACA--TTTTTTTTGTCTCCGAGTGTATTTATAGCACAATATT-CTTTTTTCACATAATTTTCTCTTTTCA--TAT-ATATATATATATAATACTGCTT--------AGCTTTG-----------------------------------------------------------------
Ntennessensis_IndianCave_N052 -------------------------------------------------------------------TTAATTTGAGGAGCATTAACAATTTTTGTGCAAAATTTTTGTAATTAATAGCAAAATTTCAATTTAAATTAATCATCATATGTATGTAATTAAGATTTATGATGTTTGGCATCAATCAAATAATCGACAAAAACTGATGAAGTTATTTGTCATCGAAATTATTTTCGTATAAATTCTAATCTCAGTCATATTTT-CTCTGGCAGGTCTGAAATCAAGAGAAAAATTTATTGGCTGTCTGATCAATTTTTATTTCAATGATAAAAGTGTATTGCATGCTCTTTACTCTGGTGACAGTGCAGCTAGATATTATAGCATGTTTGCAGCAGAGTATGGCTGTCAGCCTACAAATGTGATACCAATGACTTTCCCTCTGCCTGAATCAAAATTGGTCCTTACTATGCCAAGCACCAAGAAATTGGAGCTATCCCTGGAGTTCAAAACTCTTCAGACCAATTGTGTGCTGGCTTCTGGTGAGATTAGAACAGAAAGTGGAACTGGTGTCTGGGAGGTAAGATGTAAGTTTCTTGCTGCAGTTCTCACTCCAAAGATGAATGTTATAAAAATTACACTTTGAGACAACAAAAAGCTGTACTTGCAATTTATTAACTTGCAAGCGGGAAATTATCATTTTGAGCTTCAAATGCATTTTTTAAAAACAAATTTATGTCATTGTGATAGTTTATATTTCATATA-TTTGAAACATCATTTATAAAAATATAATGTATGAAAAGGTTTATTATTGTATATTCTGCAATATAAGTCATGAAGAAATTCCTCTGTATGCTTTTAGAAAATATGTAACATTTGCCTGCCAGATAATTTATCCTGCTTTCTACAAGCAGTAAAATTGATAATATTTTTCGCTAAATTTCAAGTACATTTTTTTGTTGTCTCTGAGTGTATTTATAGCACGATATTCTTTTTTTCGCATAGTTTTCTCTTTTCTTATAT-ATATATATATAACCTACATTTT--------TGCCTCTGAATTTTAAGAGGTACTGACA-------------------------------------AGGT--A
Ntennessensis_LittleStony_N645 -------ATATATGTAATTGAGTATATATAGATATTGTATTTATTAATTTTTAGAGCATTTATTTATTTAATTTGAGGAGCATTAACAATTTTTGTGCAAAATTTTTGTAATTAATAGCAAAATTTCAATTTAAATTAATCATCATATGTATGTAATTAAGATTTATGATGTTTGGCATCAATCAAATAATCGACAAAAACTGATGAAGTTATTTGTCATCGAAATTATTTTCGTATAAATTCTAATCTCAGTCATATTTT-CTCTGGCAGGTCTGAAATCAAGAGAAAAATTTATTGGCTGTCTGATCAATTTTTATTTCAATGATAAAAGTGTATTGCATGCTCTTTACTCTGGTGACAGTGCAGCTAGATATTATAGCATGTTTGCAGCAGAGTATGGCTGTCAGCCTACAAATGTGATACCAATGACTTTCCCTCTGCCTGAATCAAAATTGGTCCTTACTATGCCAAGCACCAAGAAATTGGAGCTATCCCTGGAGTTCAAAACTCTTCAGACCAATTGTGTGCTGGCTTCTGGTGAGATTAGAACAGAAAGTGGAACTGGTGTCTGGGAGGTAAGATGTAAGTTTCTTGCTGCAGTTCTCACTCCAAAGATGAATGTTATAAAAATTACACTTTGAGACAACAAAAAGCTGTACTTGCAATTTATTAACTTGCAAGCGGGAAATTATCATTTTGAGCTTCAAATGCATTTTTTAAAAACAAATTTATGTCATTGTGATAGTTTATATTTCATATA-TTTGAAACATCATTTATAAAAATATAATGTATGAAAAGGTTTATTATTGTATATTCTGCAATATAAGTCATGAAGAAATTCCTCTGTATGCTTTTAGAAAATATGTAACATTTGCCTGCCAGATAATTTATCCTGCTTTCTACAAGCAGTAAAATTGATAATATTTTTCGCTAAATTTCAAGTACATTTTTTTGTTGCCTCTGAGTGT---------------------------------------------------------------------------------------------------------------------------------------------------------
Ntennessensis_Watauga_N1046 AACAAATACATATGTAATTGAGTATATATAGATATTGTATTTATTAATTTTTAGAGCATTTATTTATTTAATTTGAGGAGCATTAACAATTTTTGTGCAAAATTTTTGTAATTAATAGCAAAATTTCAATTTAAATTAATCATCATATGTATGTAATTAAGATTTATGATGTTTGGCATCAATCAAATAATCGACAAAAACTGATGAAGTTATTTGTCATCGAAATTATTTTCGTATAAATTCTAATCTCAGTCATATTTT-CTCTGGCAGGTCTGAAATCAAGAGAAAAATTTATTGGCTGTCTGATCAATTTTTATTTCAATGATAAAAGTGTATTGCATGCTCTTTACTCTGGTGACAGTGCAGCTAGATATTATAGCATGTTTGCAGCAGAGTATGGCTGTCAGCCTACAAATGTGATACCAATGACTTTCCCTCTGCCTGAATCAAAATTGGTCCTTACTATGCCAAGCACCAAGAAATTGGAGCTATCCCTGGAGTTCAAAACTCTTCAGACCAATTGTGTGCTGGCTTCTGGTGAGATTAGAACAGAAAGTGGAACTGGTGTCTGGGAGGTAAGATGTAAGTTTCTTGCTGCAGTTCTCACTCCAAAGATGAATGTTATAAAAATTACACTTTGAGACAACAAAAAGCTGTACTTGCAATTTATTAACTTGCAAGCGGGAAATTATCATTTTGAGCTTCAAATGCATTTTTTAAAAACAAATTTATGTCATTGTGATAGTTTATATTTCATATA-TTTGAAACATCATTTATAAAAATATAATGTATGAAAAGGTTTATTATTGTATATTCTGCAATATAAGTCATGAAGAAATTCCTCTGTATGCTTTTAGAAAATATGTAACATTTGCCTGCCAGATAATTTATCCTGCTTTCTACAAGCAGTAAAATTGATAATATTTTTTGCTAAATTTCAAGTACATTTTTTTGTTGTCTCTGAGTGTATTTATAGCACGATATTCTTTT-----------------------------------------------------------------------------------------------------------------------------------
