# Supplementary material for: ﻿New species in old mountains: integrative taxonomy reveals ten new species and extensive short-range endemism in Nesticus spiders (Araneae, Nesticidae) from the southern Appalachian Mountains
Source: Zookeys. 2023 Feb 3;1145:1–130. doi: 10.3897/zookeys.1145.96724 (PMC10208238; doi:10.3897/zookeys.1145.96724)
Supplement: Supplementary material 4 — Input alignments, analysis log files, and output tree files [file zookeys-1145-001_article-96724__-s004.zip › uce-2001483 (modified).phy]

 91 1049
Nesticus_Japan_G2153 GGTTCCCATTTAGTG---------------TGAATTTATCAAATCCTACGGAAACAAATAAGAATCTTCAAAAAAAAAAAAAATGGCAGAAATATAGGATTAACAAATACTGCAGAGAAAACATCTGCACTCA----GGGACTTGGTAGTAACATGGTAGCTTGGGATTAAGT-----TGAAAAATCAGATTTCATACACTAAAATCTATTTTATCGTTTTTGCATCATTAGTGTAAAACCTGTGATTTAGTGTGAAGGGTCCAAAACAAAAC------------------TGTTCTGTGCTAATGCAGTTTGGGAACATAAATCTATTTAATTACATAATTCGAGAAATATGAGAACTCATCCTACTTACTGGATCTGAAAACATTGTCCTGAGGTGAGAGGTTATAGCTAGGAATGCAAGAACTTGAAAGATAACAAAATTGACAGCACTATAGTAGAGATAGGGTGATGGTAACAGGATGACGAACACAACCACATACTCTGCATAGAGTACGAGAATCCATGTTAATACTGCACAGATGATCCCACAAATGTCCTGCACAAACCATAGCCTGTTCCAACAGCAGCGGTTGTTAGTGTCGGTGCCCAGCTCTGGTGGATTCAGTACAGATGCCTGCCGGGGGACTACTTGGCTATTTCTTCTACTACTAAAAAAAGATAATTTTAATGAATGCTAATGAAAACATAAACAAAACCTATCGAAAAGTTAGAATTAATGAGAAATATGTATTCTAACTGATAACAATAATTTAGATGTGAAATA------TTTCTATTGACTCTATAACTCAGGGTTTCAACTATGTAGTTAAAAAATATTGGCATTCCTAA------------------GTCTGTAGCAGTTAAATATTAATTGGATACATATTTCAAAATCTTCATAAACGTAGCCTCATCCAAAAAATAGGTATAGGGCTTCAAAGTTATTTTTAAAAAAAATATATTTTTTGGAAGGTTTTTGAAT------TTACATTATCTGAGTCATGTGGTCATTATTTATTATACATGG
Nsilvestrii_Hellgate_N1108 -------------------------------------------------------------------------------------------------------------ATATATAGAAGTAATTTTTGATAA----------------------------------------------------------TGAAACATCTAGAAAATATGCAC-----------CTATATGTGCTAA----------TAATATAAGCAATATAAAATTCAACGAACTTATATTTCTCATA-----------------------------AA----------------TCT-------------------AGACTACTTACTGGATCGGAGAACATCGTCCTGAGGTGTGAAGTAATAGCTAGGAATGCAAGCGATTGAAAGACAACAAAATTGACAGCACTATAATAAAGATAGGGTGATGGAAGTAGAATGACGAACACAACCACGTATTCTGCATACAACACGAGCATCCATGTTAATACTGCACAAATGATTCCGCAAATGTCTTGCACAAACCATAATGTATTCCAACAGCAACGGTTGTTAGTGTCAGTTCCCAGCTCTGGTGGATTCAAAACAGATGCCTGCCGCTGGACTACTTGGCTATTTCTTCTGCTACTAAAAAGAGATAAATTTAACAAATAGGAAAGAAAACA---------------------TGAACATCGGTTGAGAGAAAAAG----------------------AGGGTTAGACTTAAAAATCTACTACC---CCTTGACAGCAATTTTTAATCTCCCCATGTTGATAATTTCAATCTCGCTAATGTT--------------TTCTGACGATTTCACATGCCCCGT---GATGAAAGTTAAAATAGTCTTTTACGTTTTTTTATGC-----------------TTTTATGATCATCTTTGTCAAGTTTCCAATTATACGGGAGCTGTGAATCGAGATAAAAAAT------------------------------------
Narcheri_Cheaha_N023 ------------------------------------------------------------------------------------------------------------------------------------------------------------------------------------------------------------------------------------------------------------------------------------------------------------------------------------------------------------------------------CTTACTGGATCAGAGAACATTGTTCTGAGATGTGAAGTTATAGCTAGGAATGCAAGAGATTGAAAGATAACAAAATTGACAGCACTATAATAAGGGGAGGGAGATGGTAGTAAGATGACAACCACAACCACGTACTCCGCGTAGAGTACAAGCAGCCATGTTAATACTGCACAAATGATACCGCAAATGTCCTGCACGAACCATAGCCTGTTCCAGAAGCAGCGGTTGTTCGTATCGGTGCCCAGCTCTGGTGGATTCAATACAGATGCCTGCCGCTGAACTACTTGGC----------------------------------------------------------------------------------------------------------------------------------------------------------------------------------------------------------------------------------------------------------------------------------------------------------------------------------------------------------------------------------------------------------
Nbarri_Bishop_N1072 AATTGGTGTATTAATAAAAAAAAATGACATAGATTTTAATTAAATGTACAGTAAAAATTGTGTGTCATTAAATAAATAACAATTGTTATTTATTATTTCTTAACAATCTATAAGCAAATATAATGTTTATTAACCCAAATACCTAATTAAACCGAGAAAGTCTGGTTTTCCGGATTTTTTAAAATATAAACTGGATTACTTAACAACTCTGCTTCCTTTATTATACTATTTATAAGAAAAAATTAATATATTAAAAATTACACAAAACTAAACAAATGGATATTACTCGTATTCATTGTTTTAACACTAGTCGAAAGCATAAAATCGACATATTTCATATTTTTTGATAAATAATGTTCCAGAATACTTACTGGATCAGAGAACATTGTCCTGAGATGTGAAGTGATAGCTAGGAATGCAAGAGATTGAAAGATAACAAAATTGACAGCACTATAATAAGGGTAGGGAGACGGTAGCAAGATCACAACCACAACCACATACTCTGCATAGAGTACAAGCATCCATGTTAATACTGCACAAATGATACCGCAAATATCCTGCACGAACCATAGCCTGTTCCAGAAGCAGCGGTTGTTCGTGTCAGTGCCCAGCTCCGGAGGATTCAATACAGATGCCTGCCGCTGAACTACTTGGCTATTTCTTCTGCTGCTAAAAGGAGAGAATTTTAACAAGTGGGAATGAAAATAAAATTGGATATTGACTAAGAGTTAATATTAGTTAAAGCAATACAATATAACTAATAATTTTTCTTCAGAATTAATCTAAATAGCTTAAAATCGAATTTAAAAATCAAGCTTAAAACTGATAAAGTAAAAAAATTCAGTAATACCAATGGACAGGAGGAGGACGAGCTTGAGGCAGTAGCATATACGAGGAGGAGGGAAATCAGAACCTCCGCCCATGAATTTTTTTGCAAAAATTAAATATATATTTACACAATTATTTTAGGCAAAATTGTGTTTTTATGTGAATTTTGAGATGAAACAAAAAATCAAATGAATGATTTAATTATATTTTCTGAAAGAGAA
Nbarri_LostCoveCave_N0065 AATTGGTGTATTAATAAAAAAAAATGACATAGATTTTAATTAAATGTACAGTAAAAATTGTGTGTCATTAAATAAATAACAATTGTTATTTATTATTTCTTAACAATCTATAAGCAAATATAATGTTTATTAACCCAAATACCTAATTAAACCGAGAAAGTCTGGTTTTCCAGATTTTTTAAAATATAAACTGGATTACTTAACAACTCTGCTTCCTTTATTATACTATTTATAAGAAAAAATTAATATATTAAAAATTACACAAAACTAAACAAATGGATATTACTCGTATTCATTGTTTTAACACTAGTCGAAAGCATAAAATCGACATATTTCATATTTTTTGATAAATAATGTTCCAGAATACTTACTGGATCAGAGAACATTGTCCTGAGATGTGAAGTGATAGCTAGGAATGCAAGAGATTGAAAGATAACAAAATTGACAGCACTATAATAAGGGTAGGGAGACGGTAGCAAGATCACAACCACAACCACATACTCTGCATAGAGTACAAGCATCCATGTTAATACTGCACAAATGATACCGCAAATATCCTGCACGAACCATAGCCTGTTCCAGAAGCAGCGGTTGTTCGTGTCAGTACCCAGCTCCGGAGGATTCAATACAGATGCCTGCCGCTGAACTACTTGGCTATTTCTTCTGCTGCTAAAAGGAGAGAATTTTAACAAGTGGGAATGAAAATAAAATTGGATATTGACTAAGAGTTAATATTAGTTAAAGCAATACAATATAACTGATAATTTTTCTTCAGAATTAATCTAAATAGCTTAAAATCGAATTTAAAAATCAAGCTTAAAACTGATAAAGTAAAAAAATTCAGTAATACCAATGGACAGGAGGAGGACGAGCTTGAGGCAGTAGCATATACGAGGAGGAGGGAAATCAGAACCTCCGCCCATGACATTTTTTGCAAAAATTAAATATATATTTACACAATTATTTTAGGCAAAATTGTGTTTTTATGTGAACTTTGAGATGAAACAAAAAATCAAATGAATCATTTAATTATATTTTCTGAAAGAGAA
Nbarri_eyed_ClayCave_G2082 ------TATATTAATAAAAAAAAAAGACATAGATTTTAATTAATTCTACAGTAAAAATTGTGTGTCTTTAAATAAATAGCAATTGTTATTTATTATTTCTTAACAATATATAAGTACATATAATCTTTATTAACC--AATACCTAGTTAAACCCAAAAAGCCTGGTTTTGCGGTTTTTTAAAAAAATAAATTGGATTACTTAACAACTGTGCTT------TAAAACTATTTATAGGAAAAAATTAATATAATAAAAATTACACAAAACTAAACAAATGGATATTACTCGTGTTCATTGTTTTAACACTAGTCAAAAGCATAAAATCGCCATATTTTATATTTTTTGATAAATAATGTTCCAGAATACTTACTGGATCAGAGAACATTGTCCTGAGATGTGAAGTAATGGCCAGGAATGCGAGAGATTGAAAGATAACAAAATTGACAGCACTATAATAAGGATGGGGAGATGGTAGCAAGATGACAACCACAACCACATACTCTGCATAGAGTACAAGCATCCATGTTAATACTGCACAAATGATACCGCAGATATCCTGCACAAACCATAGCCTGTTCCAGAAGCAGCGGTTGTTCGTGTCGGTGCCCAGCTCCGGAGGATTCAATACAGATGCCTGCCGCTGAACTACTTGGCTATTTCTTCTGCTGCTAAAAGGAGAGAATTTTAACAAGTGGGAATGAAAATAAAATTGGATATTGACTACGAGTTAATATTAGTTAAGGTAATACAATATAACTGATAATTTTTCTTCAGAATTAATCTAAATAGCTTAAAATCGAATTTAAAAACCAAGCTTAAAACTGATAAAGTAAAAAAATGCAGTAATACCAATGGACAGGAGGAGGACGAGCTTGAGGTAGTAGCATATTCGAG------GGAAGTCAAAACCTCCGACAATGACATTTTTTGCAAAAATTAAATATATATTT-CACAATTATTTTTGGCAAAATTGTGTTTTTATGTGAATTTTGAGAGGAAACAAAAAATCAAATGAATCAATTAATTTTTTTTTCTGAAAGAGAA
Nbarrowsi_Gregorys_N270 AATTGGTGTATTAATAAAAAAAAATGACATAGATTTTAATTAAATCTACAGTAAAAATTGTGTGTCATTAAATAAATAGAAATTGTTATTTATTATTCCTTAACAATCTATAAGTAAATATAATCTTTATTAACCCAAATACCTAGTTAAACCGAGAAAGCCTGGTTTTGCGGTTTCTTAAAAAAATAAACTGGATTACTTAACAACTCTGCTTCCTTTATCATACTATTTATAGGAAAAAATTAATATAATAAAAATTACGCAAAACTAAACAAATGGCTAGTACTCGTGTTCATTGTTTTAACACTAATCAAAAGCATAAAATCGACATATTTTATATTTTTTGATAAATAATGTTCCACAATACTTACTGGATCAGAGAACATTGTCCTGAGATGTGATGTAATAGCTAGGAATGCAAGAGATTGAAAGATAACAAAATTGACAGCACTATAATAAGGGTAGGGAGACGGTAGCAAGATGACAACCACAACCACATACTCTGCATAGAGTACAAGCATCCATGTTAATACTGCACAAATGATACCGCAAATATCCTGCACGAACCATAGCCTGTTCCAGAAGCAGCGGTTGTTCGTGTCGGTGCCCAGCTCTGGAGGATTCAATACAGATGCCTGCCGCTGAACTACTTGGCTATTTCTCCTGCTGCTAAAAGGAGAGAATTTTAACAAGTGGGAATGAAAATAAAATTGGATATTGACTAAAAGTTAATATTAGTTAAAGCAATACAATATAACTGATAATTTTTTTTCAGAATTAATCTAAACAGCTTAAAATCGAATTTAAAAACCAAGCATAAAACTGATAAAGTAAAAAAATTCAGTAATACCAATGAACAGGAGGAGTACGAGCTTGAGGCAGTAGCATATTCGAGGAGGAGGGAAGTCAGAACCTCCGCCCATGATATATTTTGCAAAAATGAAATATATATTTACACAATTATTTTTGGCAAAATTGTGTTTTTATGTGAATTTTGAGATGAAA--------------------------------------------
Nbarrowsi_Tuckaleechee_N360 AATTGGTGTATTAATAAAAAAAAATGACATAGATTTTAATTAAATCTACAGTAAAAATTGTGTGTCATTAAATAAATAGAAATTGTTATTTATTATTCCTTAACAATCTATAAGTAAATATAATCTTTATTAACCCAAATACCTAGTTAAACCGAGAAAGCCTGGTTTTGCGGTTTCTTAAAAAAATAAACTGGATTACTTAACAACTCTGCTTCCTTTATCATACTATTTATAGGAAAAAATTAATATAATAAAAATTACGCAAAACTAAACAAATGACTATTACTCGTGTTCATTGTTTTAACACTAATCAAAAGCATAAAATCGACATATTTTATATTTTTTAATAAATAATGTTCCACAATACTTACTGGATCAGAGAACATTGTCCTGAGATGTGAAGTAATAGCTAGGAATGCAAGAGATTGAAAGATAACAAAATTGACAGCACTATAATAAGGGTAGGGAGAAGGTAGCAAGATGACAACCACAACCACATACTCTGCATAGAGTACAAGCATCCATGTTAATACTGCACAAATGATACCGCAAATATCCTGCACGAACCATAGCCTGTTCCAGAAGCAGCGGTTGTTCGTGTCGGTGCCCAGCTCTGGAGGATTCAATACAGATGCCTGCCGCTGAACTACTTGGCTATTTCTCCTGCTGCTAAAAGGAGAGAATTTTAACAAGTGGGAATGAAAATAAAATTGGATATTGACTAAAAGTTAATATTAGTTAAAGCAATACAATATAACTGATAATTTTTCTTCAGAATTAATCTAAACAGCTTAAAATCGAATTTAAAAACCAAGCATAAAACTGATAAAGTAAAAAAATTCAGTAATACCAATGAACAGGAGGAGAACGAGCTTGAGGCAGTAGCATATTCGAGGAGGAGGGAAGTCAGAACCTCCGCACATGATATATTTTGCAAAAATGAAATATATATTTACACAATTATTTTTGGCAAAATTGTGTTTTTATGTGAATTTTGAGATGAAACAAAAAATGAAATGAATCAATTAATTATATATTTTGAAACAGAA
Nbishopi_DryFalls_N150 AATTGGTGTATTAATAAAAAACAATGACATAGATTTTAATTAAATCTACAGTAAAAATTGTGTGTCATTAAATAAATAGCAATTGTTATTTATTATTTCTTAACAATAT----------ATAATCTTTATTAACCCAAATACCTAGTTAAACCCAGAAAGCCTGATTTTGCGTTTTTTTTAAAAAATAAATTGGATTA-TTAACAACTGTGCTTCCTTTATCATACTATTTATACGAAAAAATTAGTATAATAAAAATTACACAAAACTAAACAAATGGCTATTACTCATGTTCATTGTTTTAACACTAATCAAAAGCATAAAATCGACATATTTTATATTTTTTGATAAATAATGTACCACAATACTTACTGGATCAGAGAACATTGTCCTGAGATGTGAAGTAATAGCTAGGAATGCAAGAGATTGAAAGATAACAAAATTGACAGCACTATAATAAGGGTAGGGAGATGGTAGCAAGATGACAACCACAACCACATACTCTGCATAGAGTACAAGCATCCACGTTAATACTGCACAAATGATACCGCAAATATCCTGCACGAACCATAGCCTGTTCCAGAAGCAGCGGTTATTCGTGTCGGTGCCCAGCTCCGGAGGATTCAATACAGATGCCTGCCGCTGAACTACTTGGCTATTTCTTCTGCTGCTAAAAGGAGAGAAATTTAACAAGTGGAAATGAAAATAAAATTAGATATGGACCACGAGTTAATATTAGTTAAAGCAATACAATATAACTGATAATTTTTCTTCGGAATTAATCTAAGTAGCTTAAAATCGAATTTAAAAACTAAGCTTAAAACTGATAAAGT-AAAAAATTCAGTAATACCAATGGAC------AGGAAGAGCTTGAGGCAGTAGCATATTCGAGGAGGAGGGAAGTCAGAACCTCCACCCATGACAATTTTTGCAAAAATTAAATATATATTTACACAATTATTTTGGGCAAAATTGTGTTTTTTTGTGAATTTTGAGATGAAACAAAAAATCAAGTG--------TATTTTTTTTTCTGA-------
Nbishopi_PoleCr_Chattooga_N885 ----------------------------------------------------------------------------------------------------------------------------------TAACCCAAATACCTAGTTAAACCCAGAAAGCCTGATTTTGCGTTTTTTTTAAAAAATAAATTGGATTA-TTAACAACTGTGCTTCCTTTATCATACTATTTATACGAAAAAATTAGTATAATAAAAATTACACAAAACTAAACAAATGGCTATTACTCATGTTCATTGTTTTAACACTAATCAAAAGCATAAAATCGACATATTTTATATTTTTTGATAAATAATGTACCACAATACTTACTGGATCAGAGAACATTGTCCTGAGATGTGAAGTAATAGCTAGGAATGCAAGAGATTGAAAGATAACAAAATTGACAGCACTATAATAAGGGTAGGGAGATGGTAGCAAGATGACAACCACAACCACATACTCTGCATAGAGTACAAGCATCCACGTTAATACTGCACAAATGATACCGCAAATATCCTGCACGAACCATAGCCTGTTCCAGAAGCAGCGGTTATTCGTGTCGGTGCCCAGCTCCGGAGGATTCAATACAGATGCCTGCCGCTGAACTACTTGGCTATTTCTTCTGCTGCTAAAAGGAGAGAAATTTAACAAGTGGAAATGAAAATAAAATTAGATATGGACCACGAGTTAATATTAGTTAAAGCAATACAATATAACTGATAATTTTTCTTCGGAATTAATCTAAGTAGCTTAAAATCGAATTTAAAAACTAAGCTTAAAACTGATAAAGT-AAAAAATTCAGTAATACCAATGGAC------AGGAAGAGCTTGAGGCAGTAGCATATTCGAGGAGGAGGGAAGTCAGAACCTCCACCCATGACAATTTTTGCAAAAATTAAATATATATTTACACAATTA--------------------------------------------------------------------------------------
Nbishopi_StandingIndian_N131 -----------------------------------------------------AAAATTGTGTGTCATTAAATAAATAGCAATTGTTATTTATTATTTCTTAACAATAT----------ATAATCTTTATTAACCCAAATACCTAGTTAAACCCAGAAAGCCTGATTTTGCGTTTTTTTTAAAAAATAAATTGGATTA-TTAACAACTGTGCTTCCTTTATCATACTATTTATACGAAAAAATTAGTATAATAAAAATTACACAAAACTAAACAAATGGCTATTACTCATGTTCATTGTTTTAACACTAATCAAAAGCATAAAATCGACATATTTTATATTTTTTGATAAATAATGTACCACAATACTTACTGGATCAGAGAACATTGTCCTGAGATGTGAAGTAATAGCTAGGAATGCAAGAGATTGAAAGATAACAAAATTGACAGCACTATAATAAGGGTAGGGAGATGGTAGCAAGATGACAACCACAACCACATACTCTGCATAGAGTACAAGCATCCACGTTAATACTGCACAAATGATACCGCAAATATCCTGCACGAACCATAGCCTGTTCCAGAAGCAGCGGTTATTCGTGTCGGTGCCCAGCTCCGGAGGATTCAATACAGATGCCTGCCGCTGAACTACTTGGCTATTTCTTCTGCTGCTAAAAGGAGAGAAATTTAACAAGTGGAAATGAAAATAAAATTAGATATGGACCACGAGTTAATATTAGTTAAAGCAATACAATATAACTGATAATTTTTCTTCGGAATTAATCTAAGTAGCTTAAAATCGAATTTAAAAACTAAGCTTAAAACTGATAAAGT-AAAAAATTCAGTAATACCAATGGAC------AGGAAGAGCTTGAGGCAGTAGCATATTCGAGGAGGAGGGAAGTCAGAACCTCCACCCATGACAATTTTTGCAAAAATTAAATATATATTTACACAATTATTTTGGGCAAAATTGTGTTTTTATGTGAATTTTGAGATGAGACA------------------------------------------
Nbrimleyi_NewberryCr_N984 ------------------------------------------------------------------------------------------------TTTTTAACAATATATAAGTACATATAATCTTTATTAACCCAAATACCTAGTTAAACCCAGAAAACCTGGTTTTGTGG-TTTTTAAAAAAATAAATTGGATTACTTAACAACTGTGCTTCCTTTATCATACTATTTATAGGAAAAAATTAATATAATAAAAATTACACAAAACTGAACAAATGGATATTACTAGTGTTCATTGTTTTAACACTAGTCAAAAGCATAAAATCGACATATTTTATATTTTTTGATAAATAATGTTCCGGAATACTTACTGGATCAGAGAACATTGTCCTGAGATGTGAAGTGATAGCTAGGAATGCGAGAGATTGAAAGATAACAAAATTGACAGCACTATAATAAGGGTAGGGAGATGGTAGCAAGATGACAACCACAACCACATACTCTGCATAGAGTACAAGCATCCATGTTAATACTGCGCAAATGATACCGCAAATATCCTGCACGAACCATAGCCTGTTCCAGAAGCAGCGGTTGTTCGTGTCGGTGCCCAGCTCTGGAGGATTCAATACAGATGCCTGCCGCTGAACTACTTGGCTATTTCTTCTGCTGCTAAAAAGAGAGAATTTTAACAAGTGGGAATGAAAATAAAATTGGATATTGACTAAGAGCTAATGTTAGTTAAAGCAATACAATATAACTGATAGTTTTTCTTCAGAATTAATCTAAATAGCTTAAAATCGAATTTAAAAACCAAGCTTAAAACTGATAAAGTAAAAAAATTCAGTAATACCAATGGACAGGAGGAGGACGAGCTTGAGGCAGTAGCATATTCGAGGAGGAGAGAAGTCAGAACCTCCGGCAATAACATTTTTTGCAAAAATTAAATATAT----ATACAGTCCGCTTATCCGGCATTCAATTTTCCGGCAAC---------------------------------------------------------
Nbrimleyi_RumblingBald_N241 -------------------------------------------------------------------------------------------------------------------ACATATAATCTTTATTAACCCAAATACCTAGTTAAACCCAGAAAACCTGGTTTTGTGGCTTTTTAAAAAAATAAATTGGATTACTTAACAACTGTGCTTCCTTTATCATACTATTTATAGGAAAAAATTAATATAATAAAAATTACACAAAACTGAACAAATGTATATTACTAGTGTTCATTGTTTTAACACTAGTCAAAAGCATAAAATCGACACATTTTATATTTTTTGATAAATAATGTTTCGGAATACTTACTGGATCAGAGAACATTGTCCTGAGATGTGAAGTGATAGCTAGGAATGCAAGAGATTGAAAGATAACAAAATTGACAGCACTATAATAAGGGTAGGGAGATGGTAGCAAGATGACAACCACAACCACATACTCTGCATAGAGTACAAGCATCCATGTTAATACCGCGCAAATGATACCGCAGATATCCTGCACGAACCACAGCCTGTTCCAGAAGCAGCGGTTGTTCGTGTCGGTGCCCAGCTCTGGAGGATTCAATACAGATGCCTGCCGCTGAACTACTTGGCTATTTCTTCTGCTGCTAAAAGGAGAGAATTTTAACAAGTGGGAATGAAAATAAAATTGGATATTGACTAAGAGTTAATGTTAGTTAAAGCAATACAATATAACTGATAGTTTTTCTTCAGAATTAATCTAAATAGCTTAAAATCGAATATAAAAACCAAGCTTAAAACTGATAAAGTAAAAAAATTCAGCAATACCAATGGACAGGAGGAGGACAAGCTTGAGGCAGTAGCATATTCGAGGAGGAGGGAAGTCAGAACCTCCGCCAATGACA-TTTTTGCAAAAATTAAATATAT----ATACCGTCCGCTTATCCGGCATTCGATTTTCCTGCAACTTCAGTTTTGACATTGAAAATTAGTTCAGGTAT--------------------AAAA
Ncanei_Egypt_N958 ----GGTGTATAAATAAAAAAAAATGACATAGATTTTAATTAATTTTACAGTGAAAATTGTGTGTCATTAAATAAATAGCAA---TTATTTATTATTTTTTAACAATATATAAGTACATATAATCTTTATTAACCCAAATACCTAGTTAAACCCAGAAAACCTGGTTTTGTGGTTTTTAAAAAAAATAAATTGGATTACTTAACAACTGTGCTTCCTTTATCATACTATTTATAGGAAAAAATTAATATAATAAAAATTACACAAAACTGAACAAATGGATATTACTAGTGTTCATTGTTTTAACACTAGTCAAAAGCATAAAATCGACATATTTTATATTTTTTGATAAATAATGTTCCAGAATACTTACTGGATCAGAGAACATTGTCCTGAGATGTGAAGTGATAGCTAGGAATGCAAGAGATTGAAAGATAACAAAATTGACAGCACTATAATAAGGGTAGGGAGATGGTAGCAAGATGACAACCACAACCACATACTCTGCATAGAGTACAAGCATCCATGTTAATACTGCGCAAATGATACCGCAAATATCCTGCACGAACCATAGCCTGTTCCAGAAGCAGCGGTTGTTCGTGTCGGTGCCCAGCTCTGGAGGATTCAATACAGATGCCTGCCGCTGAACTACTTGGCTATTTCTTCTGCTGCTAAAAGGAGAGAATTTTAACAAGTGGGAATGAAAATAAAATTGGATATTGAAAAAGAGTTAATGTTAGTTAAAGCAATACAATATAACTGATAGTTTTTCTTCAGAATTAATCTAAATAGCTTAAAATCGAATTTAAAAACCAAGCTTAAAACTGATAAAGTAAAAAAATTCAGTAATACCAATGGACAGGAGGAGGACGAGCTTGAGGCAGTAGCATATTCGAGGAGGAGGGAAGTCAGAACCTCCGCCAATGACAA-------------------------------------------------------------------------------------------------------------------------
Ncarolinensis_Grandfather_N218 AATTGGTATAGTAATAAAAAAAAAAGACATAGATTTTAATTAATTCTACAGTAAAAATTATGCGTCTTTAAATAAATAGCAATTGTTATTTATTATTTCTTAACAATATATAAGTACATATAATCTTTATTAACCCAAATACCTAGTTAAACCCAGAAAGCCTGGTTTTGTGGTTTTTTAAAAAAATAAATTGGATTACTTAACAACTGTGCTTCCTTTATCATACTATTTATAGGAAAAAATTAATATAATAAAAAATACACAAAACTAAACAAATGGATATTACTCGTGTTCATTGTTTTAACACTAGTCAAAATCATAAAATCGACATATTTTATATTTTTTGATAAATAATGTTCCAGAATACTTACTGGATCAGAGAACATTGTCCTGAGATGTGAAGTAATAGCTAAGAATGCAAGAGATTGAAAGATAACAAAATTGACAGCACTATAATAAGGGTGGGGAGATGGTAGCAAGATGACAACCACAACCACATACTCTGCATAGAGTACAAGCATCCATGTTAATACTGCACAAATGATACCGCAGATATCCTGCACGAACCATAGCCTGTTCCAGAAGCAGCGGTTGTTCGTGTCGGTGCCCAGTTCCGGAGGATTCAATACAGATGCCTGCCGCTGAACTACTTGGCTATTTCTTCTGCTGCTAAAAGGAGAGAATTTTAACAAGTGGGAATGAAAATAAAATCGGATATTGACTACGAGTTAATATTAGTTAAGGTAATACAATATAACTGATAATTTTTCTTCAGAATTAATCTAAATAGCTTAAAATTGAATTTAAAAACCAAGCTTAAAACTGATAAAGTAAAAAAATGCAGTAATACCAAAGGACAGGAG---GACGAGCTTGAGGCAGTAGCATATTCGAG------GGAAATCAGAACCTCCGACAATGACATTTTTTGCAAAAATTAAATATATATTTACACAATTATTTTTGGCAAAATTGTGTTTTTATGTGAATTTTGAGATGAAACAAAAAATCAAATGAATCAATTAATTTTTTTTTCTGAAAGAGAA
Ncarolinensis_LinvilleCaverns_N227 -------------------------------------------------------------------------------------------------------------------------------------------------------------------------------------------------------------------------------------------------------------------------------------------------------------------------------------------------------------------------------------------------------------------------------------------------TAACAAAATTGACAGCACTATAATAAGGGTGGGGAGATGGTAGCAAGATGACAACCACAACCACATACTCTGCATAGAGTACCAGCATCCATGTTAATACTGCACAAATGATACCGCAGATATCCTGCACGAACCATAGCCTGTTCCAGAAGCAGCGGTTGTTCGTGTCGGTGCCCAGCTCCGGAGGATTCAATACAGATGCCTGCCGCTGAACTACTTGGCTATTTCTTCTGCTGCTAAAAGGAGAGAATTTTAACAAGTGGGAATGAAAATAAAATTGGATATTGACTACGAGTTAATATTAGTTAAGGTAATACA----------------------------------------------------------------------------------------------------------------------------------------------------------------------------------------------------------------------------------------------------------------------------------------------------------
Ncarteri_English_N031 AATTGGTATATTAATAAAAAAAAATGACATAGATTTTAATTAAATCTACAGTAAAAATTTTGTGTCATTAAATAAATAGCAATTGTTATTTATTATTTCTTAACAATCTATAAGTAAATATG---TTTATTAACCCAAATACCTAGTTAAACCGAGAAAGCCTGGTTTTCTGGGTTTTTAAAAATATAAACTGGATTACTTAACAACTCTGCTTCCTTTATTATACTATTTATAGGAAAAAATGAATATAATAAAAATTACACAAAACTAAACAAATGGATATCACTCGTGTTCATTGTTTTAACACTAGTCAAAAGCATAAAATCAACATATTTTATATTTTTTGATAAATAATGTTCCAGAATACTTACTGGATCAGAGAACATTGTCCTGAGATGTGAAGTGATAGCTAGGAATGCAAGAGATTGAAAGATAACAAAATTGACAGCACTATAATAAGGGTAGGGAGACGGTAGCAAGATGACAACCACAACCACATACTCTGCATAGAGTACAAGCATCCATGTTAATACTGCACAAATGATACCACAAATATCCTGCACGAACCATAGCCTGTTCCAGAAGCAGCGGTTGTTCGTGTCAGTGCCCAGCTCTGGAGGATTCAATACAGATGCCTGCCGCTGAACTACTTGGCTATTTCTTCTGCTGCTAAAAGGAGAGAATTTTAACAAGTGGGAATGAAAATAAAATTGGATATTGACTAAGAGTTAATATTAGTTAAAGCAATACAATATAACTGATAATTTTTCTTCAGAATTAATCTAAATAGCTTAAAATCAAATTTAAAAACCAAGCTTAAAACTGATAAAGTAAAAAAATTCAGTAATACCAATGGACAGGAGGAGGACGAGCTTGAGGCAGTAGCATATACGAGGAGGAGGGAAATCAGAACCTCCACCCATGAAATTTTTTGCAAAAATTAAATATATATTTACACAATTATTTTAGGCAAAATTGTGTTTTTATATGAATTTTGAGATGAAACAAAAAATCAAATGAATCATTTAATTATTTTTTCTGAAAGAGAA
Ncarteri_LaurelCave_nearTYPE_N0296 AATTGGTGTATTAATAAAAAAAAATAACATAGA--TTAATTAAATCTACAGTAAAAATTTTGTGTCATTAAATAAAAAGCAATTGTTATTTATTATTTCTTAACAATCTATAAGTAAATATG---TTTATTAACCCAAATACCTAGTTAAACCGAGAAAGCCCGGTTTTCCAGGTTTTTAAAAATATAAACTGGATTACTTAACAACTCTGCTTCCTTTATTATACTATTTACAGGAAAAAATGAATATAATAAAAATTACACAAAACTAAACAAATGGATATCACTCGTGTTCATTCTTTTAACACTAGTCAAAAGCATAAAATCGACATATTTTATATTTTTTGATAAATAATGTTCCAGAATACTTACTGGATCAGAGAACATTGTTCTGAGATGTGAAGTGATAGCAAGGAATGCAAGAGATTGAAAGATAACAAAATTGACAGCACTATAATAAGGGTAGGGAGACGGTAGCAAGATGACAACCACAACCACATACTCTGCATAGAGTACAAGCATCCATGTTAATACTGCACAAATGATACCGCAAATATCCTGCACGAACCATAGCCTGTTCCAGAAGCAGCGGTTGTTCGTGTCAGTGCCCAGCTCCGGAGGATTCAATACAGATGCCTGCCGCTGAACTACTTGGCTATTTCTTCTGCTGCTAAAAGGAGAGAATTTTAACAAGTGGGAATGAAAATAAAATTGGATATTGACTAAGAGTTAATATTAGTTAAAGCAATACAATATAACTGATAATTTTTCTTCAGAATTAATCTAAATAGCTTAAAATCGAATTTAAAAACCAAGCTTAAAACTGATAAAGTAAAAAAATTCAGTAATACCAATGGACAGGAGGAGGACGAACTTGAGGCAGTAGCATATACGAGGAGGAGGGAAATCAGAACCTCCGCCCATGACATTTTTTGCCAAAATTAAATATATATTTACACAATTATTTTAGGCAAAATTGTGTTTTTATGTGAATTTTGAGAT------------------------------------------------
Ncarteri_PilotMtn_G2185 AATTGGTGTATTAATAAAAAGAAATGACATAGATTTTAATTAAATCTACAGTAAAAATTTTGTGTCATTAAATAAATAGCAATTGTTATTTATTATTTCTTAACAATCTATAAGTAAATATG---TTTATTAACCCAAATACCTAGTTAAACCGAGAAAGCCTGGTTTTCCGGGTTTTTAAAAATATAAACTGGATTACTTAACAACTCTGCTTCCTTAATTATACTATTTATAGGAAAAAATGAATATAAGAAAAATTACACAAAACTAAACAAATGGATATCACTCGTGTTCATTGTTTTAACACTAGTCAAAAGCATAAAATTGACATATTTTATATTTTTTGATAAATAATGTTCCAGAATACTTACTGGATCAGAGAACATTGTCCTGAGATGTGAAGTGATAGCTAGGAATGCAAGAGATTGAAAGATAACAAAATTAACAGCACTATAATAAGGGTAGGGAGACGGTAGCAAGATGACAACCACAACCACATACTCTGCATAGAGTACAAGCATCCATGTTAATACTGCACAAATGATACCACAAATATCCTGCACGAACCATAGCCTGTTCCAGAAGCAGCGGTTGTTCGTGTCAGTGCCCAGCTCCGGAGGATTCAATACAGATGCCTGCCGCTGAACTACTTGGCTATTTCTTCTGCTGCTAAAAGGAGAGAATTTTAACAAGTGGGAATGAAAATAAAATTGGGTATTGACTAAGAGTTAATATTAGTTAAAGCAATACAATATAACTGATAATTTTTCTTCAGAATTAATCTAAATAGCTTAAAATCGAATTTAAAAACCAAGCTTAAAACCGATAAAGT-AAAAAATTCAGTAATACCAATGGACAGGAGGAGGACGAGCTTGAGGCAGTAGCATATACGAGGAGGAGGGAAATCAGAACCTCCGCCCATGACA-TTTTTACAAAAATTAAATATATATTTACACAATTATTTTAGGCAAAATTGTGTTTTTATGTGAATTTTGAGATGAAACAAAAAATCAAATGAATCATTTAATTATTTTTTCTGAAAGAGAA
Ncarteri_Pitchfork_N363 -------------------------------------------------------------------------------------------------------------------------------TATTAACCCAAATACCTAGTTAAACCGAGAAAGCCTGGTTTTCCGGTTTTT--AAAATATAAACTGGATTACTTAACAACTCTGCTTCCTTTATTATACTATTTATAGGAAAAAATGAATACAATAAAAATTACACAAAACTAAACAAATGGATATCACTCGTGTTCATTGTTTTAACACTAGTTGAAAGCATAAAATCGACATATTTTATATT-TTTGATAAATAATGTTCCAGAATACTTACTGGATCAGAGAACATTGTCCTGAGATGTGAAGTGATAGCTAGGAATGCAAGAGATTGAAAGATAACAAAATTGACAGCACTATAATAAGGGTAGGGAGACGGTAGCAAGATGACAACTACAACCACATACTCTGCATAGAGTACAAGCATCCATGTTAATACTGCACAAATGATACCGCAAATATCCTGCACGAACCATAGCCTGTTCCAGAAGCAGCGGTTGTTCGTGTCGGTGCCCAGCTCCGGAGGATTCAATACAGATGCCTGCCGCTGAACTACTTGGCTATTTCTTCTGCTGCTAAAAGGAGAGAAATTTAACAAGTGGAAATGAAAATAAAATTGGATATGGACTACGAGGTAATATTAGTTAAAGCAATACAATATAACTGATAATTTTTCTTCGGAATTAATCTAAGTAGCTTAAAATCGAATTTAAAAACTAAGCTTAAAACTGATAAAGT-AAAAAATTCAGTAATACCAATGGACAGGAAGA------GCTTGAGGCAGTAGCATATTCGAGGAGGAGGGAAGTCAGAACCTCCACCCATGACATTTTTTGCAAAAATTAAATATATGTTTACACAATTATTTTGGGCAAAATTGTGTTTTTATGTGAATTTTGAGATGAAACAAAAAATCAAGTGAATCATTTAATTATTTTTTCAGAAAGAGAA
Ncarteri_WeberCty_N1044 AATTGGGGTATTAATAAAAAAAAATGACATAGATTTTAATTAAATCTACAGTAAAAATTTTGTGTCATTAAATAAATAGCAATTGTTATTTATTATTTCTT---AATCTATAAGTAAATATAACGTTTATTAACCCAAATACCTAGTTAAACCGTGAAAGCCTGGTTTTCCGGGTTTTTAAAAATATAAACTGGATTACTTAACAACTCCGCTTCCTTTATTATACTAATTATAGGAAAAAATGAATATAAGAAAAATTACACAAAACTAAACAAATGGATATCACTCGTGTTCATTGTTTTAACACTAGTCAAAAGCATAAAATCGACATATGTTATATTTTTTGATAAATAATGTTCCAGAATACTTACTGGATCAGAGAACATTGTCCTGAGATGTGAAGTGATAGCTAGGAATGCAAGAGATTGAAAGATAACAAAATTGACAGCACTATAATAAGGGTAGGGAGACGGTAGCAAGATGACAACCACAACCACATACTCTGCATAGAGTACAAGCATCCATGTTAATACTGCACAAATGATACCACAAATATCCTGCACGAACCATAGCCTGTTCCAGAAGCAGCGATTGTTCGTGTCAGCGCCCAGCTCCGGAGGATTCAATACAGATGCCTGCCGCTGAACTACTTGGCTATTTCTTCTGCTGCTAAAAGGAGAGAATTTTAACAAGTGGGAATGAAAATAAAATTGGATATTGACTAAGAGTTAATATTAGTTAAAGCAATACAATATAACTGATAATTTTTCTTCAGAATTAATCTAAATAGCTTAAAATCGAATTTAAAAACCAAGCTTAAAACTGATAAAGTAAAAAAATTCAGTAATACCAATGGACAGGAGGAGGACGAGCTTGAGGCAGTA-CATATACGAGGAGGAGGGAAATCAGAACCTCCGCCCATGACATTTTTTGCAAAAATTAAATATATATTTACACAATTATTTTAGGCAAAATTGTG-TTTTATGTGAATTTTGAGATGAAACAAAAAATCAAATG-------TAATTTTTTTTTCTGAAAGAGAA
Ncarteri_div__RainbowCave_G2089 ---------------------------------------------------------------------------------------------------------------------------------------------------------------------------------------------------------------------------------CTATATATGGGCAAAAATTAATATAA-AAAAATTACACAAAACTAAACAAATGGATATTACTCATGTTCATTGTTGTAACACTAGTCAAAAGCATAAAATTTACATATTTTATATTTTTTGATAAATAATGTTCCAGAATACTTACCGGATCGGAGAACATTGTCCTGAGATGAGAAGTGATAGCTAGGAATGCAAGAGATTGAAAGATAACAAAATTGACAGCACTATAATAAGGGTAGGGAGATGGTAGCAAGATAACAACCACAACCACATACTCTGCATAGAGTACAAGCATCCATGTTAATACTGCACAAATGATACCGCAAATGTCCTGCACAAACCATAGCCTGTTCCAGAAGCAGCGGTTGTTCGGGTCGGTGCCCAGCTCTGGTGGATTCAATACAGATGCCTGCCGCTGAACTACTTGGCTATTTCTTCTGCTGCTAAAGGGAGAGAATTTTAACAAGTGGGAATGAAAATAAAATTGGATATTGACAAATAGTTAATATTAGTTGAAGCAATACAAAATAACTGATAATTTTTTTTTAGAATTAATCTAAATAGCTTAAAATAAAATTTAAAAACCAGGCTTGAAACTGAGTAAGT-AAAAAATTCAGTAATACAAATGGA------GAGGACGAGCTTG-GGACGTGGCAAACTCGAGGCGGAGAGAAGTCAGAATCTCCAGCCATCACATGATTTGCAAAAATTAAATATATATCTACAGAAC---------------------------------------------------------------------TTTTTTTTTTGGAAGAGAA
Ncherokee_BallhootScar_N193 -----------------------------------------------------------------------------------------------------------------------------------------------------------------------------TTTTT---AAAAATAAATTGGATTACTTAACAACTGTGCTTCCTTTATCATACTATTTATAGGAAAAAATTAATATAACAAAAATTACACAAAACTAAACAAATGGATATTACTCATGTTCATTGTTTTAACACTAGTCAAAAGTATAAAATCGACATATTTTATATTTTTTGATAAATAATGTTCCAGAATACTTACTGGATCAGAGAACATTGTCCTGAGATGTGAAGTAATAGCTAGGAATGCAAGAGATTGAAAGATAACAAAATTGACAGCACTATAATAAGGGTGGGGAGATGGTAGCAAGATGACAACCACAACCACATACTCTGCATAGAGTACAAGCATCCATGTTAATACTGCACAAATGATACCGCAGATATCCTGCACGAACCATAGCCTGTTCCAGAAGCAGCGGTTGTTCGTGTCGGTGCCCAGCTCCGGAGGATTCAATACAGATGCCTGCCTCTGAACTACTTGGCTATTTCTTCTGCTGCTAAAAGGAGAGAATTTTAACAAGTGGGAATGAAAATAAAATTGGATATTGACTAAGAGTTAATATTAGTTAAAGCAATACAATGTAACGGATAATTTTTCTTCAGAATTCATCTAAATAGCTTAAAATCGAATTTAAAAATCAAGCTTAAAACTTATAAAGTAAAA------GGCAGTA----------------------------GGCAGTAGCATATTCGAGGAGGAGGGAAGTCAGAACCTCCGTTCATGACATTTTTTGCGAAAATTAAATATATA-TTACACAATTATTTTTGGCAAAATTGTGTTTTTATGTGAATTTTGAGATGAAACAAAAAATCAAATGAATCAATTAATTTTTTTCTCTGAAAG----
Ncherokee_BalsamMtn_N891 --------TATTAAT-----AAAAGTACATAAATTTTTGT-------ACAGTAATAATTATTTGGCTATAAAT-TGTGTTAGTGGTTATTTATTATTTCTTAACAATCTATAAGTACATATAATCTTTATTAACCCAAATACTTAGTTACACCCAGAAAGCCTGTTTTTGCGTGTTTTTTAAAAAATAAATTGGATTATTTAACAACACTGCTTCCTTTATCATACTATTTATAGGAAAAAATTAATATAATAAAAATTACACAAAACTAAACAGATGGATATTACTCGTGTTCATTGTTTTAACACTAGTCAAAAGTATAAAATCGACATATTTTATATTTTTTGATAAATAATGTTCCAGAATACTTACTGGATCAGAGAACATTGTCCTGAGATGTGAAGTAATAGCTAGGAATGCAAGAGATTGAAAGATAACAAAATTGACAGCACTATAATAAGGGTGGGGAGATGGTAGCAAGATGACAACCACAACCACATACTCTGCATAGAGTACAAGCATCCATGTTAATACTGCACAAATGATACCGCAGATATCCTGCACGAACCATAGCCTGTTCCAGAAGCAGCGGTTGTTCGTGTCGGTGCCCAGCTCTGGAGGATTCAATACAGATGCCTGCCTCTGAACTACTTGGCTATTTCTTCTGCTGCTAAAAGGAGAGAATTTTAACAAGTGGGAATGAAAATAAAATTGGATATTGACTAAGAGTTAATATTAGTTAAAGCAATACAATGTAACGGATAATTTTTCTTCGGAATTAATCTAAATAGCTTAAAATCGAATTTAAAAATCAAGCTTAAAACTGATAAAGTAAAAAAATGCAGTAATACCAATGGACAGGAGGAGGACGAGCTTGAGGCAGTAGCATATTCGAGGAGGAGGGAAGTCAGAACCTCCGTCCATGACATTTTTTGCGAAAATTAAATATATATTTACACAATTATTTTTGGCAAAATTGTGTTTTTATGCGAATTTTGAGTTGAAACAAAAAATCAG--------------CCCCCCCCCTGAAAGAGAA
Ncherokee_SIndianCrk_N681 ----------------------------------------------------------------------------------------------------------------------------------------------------------------------------------------------------------------------------------------------------------------------------------------------------------------CACTAGTCAAAAGTATAAAATCGACATATTTTATATTTTTTGATAAATAATGTTCCAGAATACTTACCGGATCAGAGAACATTGTCCTGAGATGTGAAGTAATAGCTAGGAAGGCAAGAGATTGAAAGATAACAAAATTGACAGCACTATAATAAGGGTGGGGAGATGGTAGCAAGATGACAACCACAACCACATACTCTGCATAGAGTACAAGCATCCATGTTAATACTGCACAAATGATACCGCAGATATCCTGCACGAACCATAGCCTGTTCCAGAAGCAGCGGTTGTTCGTGTCGGTGCCCAGCTCCGGAGGATTCAATACAGATGCCTGCCTCTGAACTACTTGGCTATTTCTTCTGCTGCTAAAAGGAGAGAATTTTAACAAGTGGGAATGAAAATAAAATTGGATATTGACTAAGAGTTAATATTAGTTAAAGCAATACAATATAACGGATAATTTTTCTTCAGAATTAATCTAAATAGCTTAAAATCGAATTTAAAAACCAAGCTTAAAACTGATAAAATAAAAAAATGCAGTAATACCAATGGACAGG--------------------------------------------------------------------------------------------------------------------------------------------------------------------------------------------
Ncooperi_BeaverCrk_N1002 ---------------------------------------------------------------------------------------------------------------------------------------------------------------------------GGTTTTTTAAAAAAATAAATTGGATTACTTAACAACTGTGCTTCCTTTATCATACTATTTATACGAAAAAATTAATATAATAAAAATTACATAAAACTACACAAATGGCTATTACTCGTATTCATTGTTTTAACACTAATCAAAAGCATAAAATCAACATATTTTATATTTTTTGATAAATAATGTTCCACAATACTTACTGGATCAGAGAACATTGTCCTGAGATGTGAAGTGATAGCTAGGAATGCAAGAGATTGAAAGATAACAAAATTGACAGCACTATAATAAGGGTAGGGAGATGGTAGCAAGATGACAACCACAACCACATACTCTGCATAGAGTACAAGCATCCATGTTAATACTGCACAAATGATACCGCAAATATCCTGCACAAACCATAGCCTGTTCCAGAAGCAGCGGTTGTTCGTGTCGGTGCCCAGCTCCGGAGGATTCAACACAGATGCCTGCCGCTGAACTACTTGGCTATTTCTTCTGCTGCTAAAAGGAGAGAATTTTAACAAGTGGAAATGAAAATAAAATTGGATATTGACTGAAAGTTAATATTAGTTAAAGCAATACAATATAACTGATAATTTTTCTTTAGAATTAATCTAAATAGCTTAAAATCGAATTTAAAAACTAAGCTTAAAACTGATAAAGTAAAAAAATTCAGTAATACCAATGGACAGGAGGAGGAAGAGCTAGAGGCAGTAGCATAATCGAGGAGGAGGAAAGTCAGAACCTCCACCCATGACAT-------------------------------------------------------------------------------------------------------------------------
Ncooperi_BrasstBald_N824 AATTGGTGTATAAATAAAATAAAATGACTTAGATTTTAATCAATTCTACAGTGAAAATTGTGTGTCATTAAATAAATAGCAATTGTTATTTATTATTTCTTAACAATATATAAGAACATATAATCTTTATTAACCCAAATACCTAGTTAAACCCAGAAAGCCTGATTTTGCGGTTTTTTAAAAAAATAAATTGGATTACTTAACAACTGTGCTTCCTTTATCATACTATTTATACGAAAAAATTAATGTAATAAAAATTACACAAAACTACACAAATGGCTATTACTCGTGTTCATTGTTTTAACACTAATCAAAAGCATAAAATCGACATATTTTATATTTTTTGATAAATAATGTTCCACAATACTTACTGGATCAGAGAACATTGTCCTGAGATGTGAAGTGATAGCTAGGAATGCAAGAGATTGAAAGATAACAAAATTGACAGCACTATAATAAGGGTAGGGAGATGGTAGCAAGATGACAACCACAACCACATACTCTGCATAGAGTACAAGCATCCATGTTAATACTGCACAAATGATACCGCAAATATCCTGCACGAACCATAGCCTGTTCCAGAAGCAGCGGTTATTCGTGTCGGTGCCCAGCTCTGGAGGATTCAATACAGATGCCTGCCGCTGAACTACTTGGCTATTTCTTCTGCTGCTAAAAGGAGAGAAATTTAACAAGTGGAAATGAAAATAAAATTGGATATTGACTGAAAGTTAATATTAGTTAAAGCAATACAATATAACTGATAATTTTTCTTCAGAATTAATCTAAATAGCTTAAAATCGAATTTAAAAACTAAGCTTAAAACTGATAAAGT-AAAAAGTTCAGTAATACCAATGGAC------AGGAGGAGCTTGAGGCAGTAGCATATTCGAGGAGGAAGGAAGTCAGAACCTCCACCCAT-ACATTTTTTGCAAAAATTAAATATATATTTACACAATTATTTTAGGCAAAATTGTGTTTTTATGTGAATTTTAAGATGAAACAACAAATCAAATGAATCATTTAA--------------------
Ncooperi_NantRiverGorge_N682 AATTGGTGTATAAATAAAAAAAAATGGCATAGATTTTAATCAATTCTACAGTGAAAATTGTGTGTCATTAAATAAATAGCAATTGTTATTTATTATTTCTTAACAATATATAAGTACATATAATCTTTATTAACCCAAATACCTAGTTAAACCCAGAAAGCCTGATTTTGCGGTTTTTTAAAAAAATAAATTGGATTACTTAACAACTGTGCTTCCTTTATCATACTATTTATACGAAAAAATTTATATAATAAAAATTACATAAAACTACACAAATGGCTATTACTCATATTCATTGTTTTAACACTAATCAAAAGCATAAAATCAACATATTTTATATTTTTTGATAAATAATGTTCCACAATACTTACTGGATCAGAGAACATTGTCCTGAGATGTGAAGTGATAGCTAGGAATGCAAGAGATTGAAAGATAACAAAATTGACAGCACTATAATAAGGGTAGGGAGATGGTAGCAAGATGACAACCACAACCACATACTCTGCATAGAGTACAAGCATCCATGTTAATACTGCACAAATGATACCGCAAATATCCTGCACGAACCATAGCCTGTTCCAGAAGCAGCGGTTATTCGTGTCGGTGCCCAGCTCTGGAGGATTCAATACAGATGCCTGCCGCTGAACTACTTGGCTATTTCTTCTGCTGCTAAAAGGAGAGAAATTTAACAAGTGGAAATGAAAATAAAATTGGATATTGACTGAAAGTTAATATTAGTTAAAGCAATACAATATAACTGATAATTTTTCTTCAGAATTAATCTAAATAGCTTAAAATCGAATTTAAAAACTAAGCTTAAAACTGATAAAGT-AAAAAATTCAGTAATACCAATGGAC------AGGAAGAGCTTGAGGCAGTAGCATATTCGAGGAGGAAGGAAGTCAGAACCTCCACCCAT-ACATTTTTTGCAAAAATTAAATATATATTTACACAATTATTTTAGGCAAAATTGTGTTTTTATGTGAATTTTAAGATGAAACAACAAATCAAATGAATCATTT----------------------
Ncooperi_RockCrRoad_N1160 AATTGGTGTATTAATAAAAAAAAATGACATAGATTTTAATTAAATCTACAGTGAAAATTGTGTGTCATTAAATAAATAGCAATTGTTATTTATTATTTCTTAACAATCTATAAGTAAATATAATGTTTATTAACCCAAATACCTAGTTAAACCGAAAAAGCCTGGTTTTCCGGGTTTTTTAAAATATAAACTGGATTACTTAACAACTCTGCTTCCTTTATTATACTATTTATAGGAA---------------AAAATTACACAAAACTAAACAAATGGATATTACTCGTGTTCATTGTTTTAACACTAGTCAAAAGCATAAAATCGACATATTTTATATTTTTTGATAAATAATGTTCCAGAATACTTACTGGATCAGAGAACATTGTCCTGAGATGTGAAGTGATAGCTAGGAATGCAAGAGATTGAAAGATAACAAAATTGACAGCACTATAATAAGGGTAGGGAGATGGTAACAAGATGACAACCACAACCACATACTCTGCATAGAGTACAAGCATCCATGTTAATACTGCACAAATGATACCGCAAATATCCTGCACAAACCATAGCCTGTTCCAGAAGCAGCGGTTGTTTGTGTCGGTGCCCAGCTCCGGAGGATTCAATACAGATGCCTGCCGCTGAACTACTTGGCTATTTCTTCTGCTGCTAAAAGGAGAGAAATTTAACAAGTGGAAATGAAAATAAAATTGGATATTGACTATGAGTTAATATTAGTTGAGGTAACATAATATAACTGATAATTTTTCTTCAGAATTAATCTAAATAGCATAAAATCGAATTTAAAAACCAAGCTTAAAACTGATAAAGTAAAAAAATGCAGTAATACCAATGGACAGGAGGAGGACGAGCTTGAGGCAGTAGCATATTCGAG------GGAAGTCAGAACTTCCGACAATGACATTTTTTGCAAAAATTAAATATATATTTACACAATTGTTTTTGGCAAAATTGTGTTTTTATGTGAATTTTGAGATGAAACAAAAAATCAAATGAATCAATTAATTTTTTTTTCTGAAAGAGAA
Ncoylei_Apalachia_N1195 AATTGGTGTATTAATAAAAAAAAATAACATAGATTTTAATTAAATCTACAGTAAAAATTGTGTGTCATTAAATAAATAGAAATTGTTATTTATTATTCCTTAACAATCTATAAGTAAATATAATCTTTATTGACCCAAATACCTAGTTAAACCGAGAAAGCCTGGTTTTCCGGTTTTT---AAAATTAAACTGGATTACTTAACAACTCTGCTTCCTTTATTATACTATTTATAGGAAAAAATTAATATAATAAAAATTACACAAAACTAAACAAATGAATATTACTCGTGTTCATTGTTTTAACACTAGTC-AAAGCATAAAATCGACATATTTTATATTTTTTGATAAATAATGTTCCAGAATACTTACTGGATCAGAGAACATTGTCCTGAGATGTGAAGTGATAGCTAGGAATGCAAGAGATTGAAAGATAACAAAATTGACAGCACTATAATAAGGGTAGGGAGACGGTAGCAAGATGACAACCACAACCACATACTCTGCATAGAGTACAAGCATCCATGTTAATACTGCACAAATGATACCACAAATATCCTGCACGAACCATAGCCTGTTCCAGAAGCAGCGGTTGTTCGTGTCGGTGCCCAGCTCCGGAGGATTCAATACAGATGCCTGCCGCTGAACTACTTGGCTATTTCTCCTGCTGCTAAAAGGAGAGAATTTTAACAAGTGGGAATGAAAATAAAATTGGATATTGACTGAAAGTTAATATTAGTTAAAGCAATACAATATAACTGATAATTTTTCTTCAAAATTAATCTAAACAGCTTAAAATCGAATTTAAAAACCAAGCTTAAAACTGATAAAGTAAAAAAATTCAGTAATACCAATGGACAGGAGGAGGACGAGCTTGAGGCAGTAGCATATATGAGGAGGAGGGAAATCAGAACCTCCGCCCATGACATTTTTTGCA-----------------------------------------------------------------------------------------------------------------
Ncoylei_DinkinCove_N1118 -ATTGGTGTATTAATAAAAAAAAATAACATAGATTTTAATTAAATCTACAGTAAAAATTGTGTGTCATTAAATAAATAGAAATTGTTATTTATTATTCCTTAACAATCTATAAGTAAATATAATCTTTATTAACCCAAATACCTAGTTAAACCGAGAAAGACTGGTTTTCCGGGTTTTT--AAAATTAAACTGGATTACTTAACAACTCTGCTTCCTTTATTATACTATTTATAAGAAAAAATTAATATAATAAAAATTACACAAAACTAAACAAACGGATATTACTCGTGTTCATTGTTTTAACACTATTC-AAAGCATAAAATCGACATATTTTATATTTTTTGATAAATAATGTTCCAGAATACTTACTGGATCAGAGAACATTGTCCTGAGATGCGAAGTGATAGCTAGGAATGCAAGAGATTGAAAGATAACAAAATTGACAGCACTATAATAAGGGTAGGGAGACGGTAGCAAGATGACAACCACAACCACATACTCTGCATAGAGTACAAGCATCCATGTTAATACTGCACAAATGATACCGCAAATATCCTGCACAAACCATAGCCTGTTCCAGAAGCAGCGGTTGTTCGTGTCGGTGCCCAGCTCCGGAGGATTCAATACAGATGCCTGCCGCTGAACTACTTGGCTATTTCTCCTGCTGCTAAAAGGAGAGAATTTTAACAAGTGGGAATGAAAATAAAATTGGATATTGACTGAAAGTTAATATTAGTTAAAGCAATACAATATAACTGATAATTTTTCTTCAGAATAAATCTAAACAGCTTAAAATCGAATTTAAAAACCAAGCTTAAAACTGATAAAGTAAAAAAAATCAGTAATACCAATGGACAGGAGGAGGACGAGCTTGAGGCAGTAGCATATATGAGGAGGAGGGAAATCAGAACCTCCGCCCATGACATTTTTTGCAAAAATTAAATATATATTTACACAATTATTTTAGGCAAAATTGTGTTTTTATGTGAATTTTGAGATGAAACAAAAAATCAAATGAATCATTTAATTATTTTTTCTGAAAGAGAA
Ncoylei_TiptonCreek_N837 ---------------------------------------------------------------------------------------------------------ATCTATAAGTAAATATAATCTTTATTAACCCAAATACATAGTTAAACCGAGAAAGACTGGTTTTCCGGTTTTTT--AAAATTAAACTGGATTACTTAACAACTCTGCTTCCTTTATTATACTATTTATAGGAAAAAATTAATATAATAAAAATTACACA-----AAACAAATGGATATTACTCGTGTTCATTGTTTTAACACTAGTC-AAAGCATAAAATCGACATATTTTATATTTTTTGATAAACAATGTTCCAGAATACTTACTGGATCAGAGAACATTGTCCTGAGATGTGAAGTGATAGCTAGGAATGCAAGAGATTGAAAGATAACAAAATTGACAGCACTATAATAAGGGTAGGGAGACGGTAGCAAGATGACAACCACAACCACATACTCTGCATAGAGTACAAGCATCCATGTTAATACTGCACAAATGATACCACAAATATCCTGCACGAACCATAGCCTGTTCCAGAAGCAGCGGTTGTTCGTGTCGGTGCCCAGCTCCGGAGGATTCAATACAGATGCCTGCCGCTGAACTACTTGGCTATTTCTCCTGCTGCTAAAAGGAGAGAATTTTAACAAGTGGGAATGAAAATAAAATTGGATATTGACTGAAAGTTAATATTAGTTAAAGCAATACAATATAACTGATAATTTTTCTTCAGAATTAATCTAAACAGCTTAAAATCGAATTTAAAAACCAAGCTTAAAACTGATAAAGTAAAAAAATTCAGTAATACCAATGAACAGGAGGAGGACGAGCTTGAGGCAGTAGCATATGTGAGGATGAGGGAAATCAGAACCTCCGCCCATGACATTTTTTGCAAAAATTAAATATATATTTACACAATTATTTTAGGCAAAATTGTGATTTTATGTGAATTTTGAGATGAAACAAAAAATCAAATAAATCATTTAATTATTTTTTCTGGAAGAGAA
Ncressleri_AndersonSpringCave_G2075 AATTGGTGTATTAAT-AAAAAAAATGACATGGACTTTAATTAATTATACAGTAAAAATTGCATGTCTTTACATAAATAGCAATCGTCATTTATTATTTCTTAACAATCTATAAGTA---ACCATCTTTATTAACCCAAATACCTAGTTACACCGAGAAAGCCCGGTTTTACGATTTAAAAAATGAATAAACTGGATTATTTAATAACTTGGTTTCCTTCATCATACTATTTATAGGGAAAAATTAATATAATAAGAACTACACAAAACTAAACAAATGGATATTACTCTTGTTCATTGTTTTAACACTAGTCCAAAGCATAAAATCGTCCTATTTTATATTTTTGGATAAATAATGTTCCAGGACACTTACCGGATCAGAGAACATCGTCCTGAGATGTGAAGCGATAGCAAAGAATGCAAGAAATTGAAAGATAATAAAATTAACAGCACTATAATAAGGGGAGGGAGATGGTAGCAAGATGACAACCACAACCACATACTCTGCGTAGAGTACAAGCATCCATGTTAATACTGCACAAATGATACCGCAAATATCCTGCACGAACCACACACTGTTCCACAAACAGCGGTTGTTCGTGTCGGAGCCCAGCTCTGGTGGATTCAATACAGATGCCTGCCGCTGAACTACTTGGCTATTTCTTCTGCTGCTGAAAGGAGATAATTTTAACAAGTGGAAATGAAAATAAAATTGGATATTGAATAAAATTTAATATTAGTTAAAGCAATACAAAATAATTGATAATT-TTCTTTAGAATGAATTGAAATAGCATCAAATCAAATTTGAAAACCAGGCTTGAAACTGAGTAAGTAAAAAAATTGAGTAATACCAATGGA---GAGGAGGGCGAGCTTGAGGC-GTGGCATACTCGAGGAATTTTAAGGAAGGAATCCTTAATAAGGAC---------------------------------------------------------------------------------------------------------------------------
Ncressleri_PigeonCave_G2077 --------------------AAAATGACATGGACTTTAATTAATTATACAGTAAAAATTGCATGTCTTTACATAAATAGCAATCGTCATTTATTATTTCTTAACAATCTATAAGTA---ACCATCTTTATTAACCCAAATACCTAGTTACACCGAGAAAGCCCGGTTTTACGATTTAAAAAATGAATAAACTGGATTATTTAATAACTTGGTTTCCTTCATCATACTATTTATAGGGAAAAATTAATATAATAAGAACTACACAAAACTAAACAAATGGATATTACTCTTGTTCATTGTTTTAACACTAGTCCAAAGCATAAAATCGTCCTATTTTATATTTTTGGATAAATAATGTTCCAGGACACTTACCGGATCAGAGAACATCGTCCTGAGATGTGAAGCGATAGCAAAGAATGCAAGAAATTGAAAGATAATAAAATTAACAGCACTATAATAAGGGGAGGGAGATGGTAGCAAGATGACAACCACAACCACATACTCTGCGTAGAGTACAAGCATCCATGTTAATACTGCACAAATGATACCGCAAATATCCTGCACGAACCACACACTGTTCCACAAACAGCGGTTGTTCGTGTCGGAGCCCAGCTCTGGTGGATTCAATACAGATGCCTGCCGCTGAACTACTTGGCTATTTCTTCTGCTGCTGAAAGGAGATAATTTTAACAAGTGGAAATGAAAATAAAATTGGATATTGAATAAAATTTAATATTAGTTAAAGCAATACAAAATAATTGATAATT-TTCTTTAGAATGAATTGAAATAGCATCAAATCAAATTTGAAAACCAGGCTTGAAACTGAGTAAGTAAAAAAATTGAGTAATACCAATGGA---GAGGAGGGCGAGCTTGAGGC-GTGGCATACTCGAGGAATTTTAAGGAAGGAATCCTTAATAAGGACTC-------AAAAATTAAATATATATTTACACAATATTTTTTAGCAAAATTGTGTTTTTATGTGAATTTTGAGATGAAACAATATATCAAATGAATCAATCAATTATTTTT---GAAAGAGAA
Ncrosbyi_MtMitchell_N210 --------------------AAAATGACAGAGATTTTAATTAATTTTACAGTGAAAATTGTGTGTCATTAAATAAATAGCAA---TTATTTATTATTTTTTAACAATATATAAGTACATATAATCTTTATTAACCCAAATACCTAGTTAAACCCAGAAAACCTGGTTTTGTGGGTTTTTTTAAAAA-AAATTGGATTACTTAACAACTGTGCTTCCTTTATCATACTATTTATAGGAAAAAATTAATATAATAAAAATTACACAAAACTGAACAAATGGATATTACTAGTGTTCATTGTTTTAACACTAGTCAAAAGCATAAAATCGACATATTTTATATTTTTTGATAAATAATGTTCCAGAATACTTACTGGATCAGAGAACATTGTCCTGAGATGTGAAGTAATAGCTAGGAATGCAAGAGATTGAAAGATAACAAAATTGACAGCACTATAATAAGGGTAGGGAGATGGTAGCAAGATGACAACCACAACCACATACTCTGCATAGAGTACAAGCATCCATGTTAATACTGCGCAAATGATACCGCAAATATCCTGCACGAACCATAGCCTGTTCCAGAAGCAGCGGTTGTTCGTGTCGGTGCCCAGCTCTGGAGGATTCAATACAGATGCCTGCCGCTGAACTACTTGGCTATTTCTTCTGCTGCTAAAAGGAGAGAATTTTAACAAGTGGGAATGAAAATAAAATTGGATATTGACTAAGACCTAATGTTAGTTAAAGCAATACAATATAACTGATAGTTTTTCTTCAGAATTAATCTAAATAGCTTAAAATCGAATTTAAAAACCAAGCTTAAAACTGATAAAGTAAAAAAATTCAGTAATACCAATGGACAGGAGGAGGACAAGCTTGAGGCAGTAGCATATTCGAGGAGGAGGGAAGTCAGAACCTCCGCCAATGACATTTTTTGCAAAAATTAAATATAT----ATACAGTCCACTTATCCGGCATTCAATTTTCCAGCAACTTCAGT-------TTGAAAATTAGTTTAGGTA-TAAA-------------------A
Ncrosbyi_PricesCrk_N1143 -----------------------------------------------ACAGTGAAAATTGTGTGTCATTAAATAAATAGCAA---TTATTTATTATTTTTTAACAATATATAAGTACATATAATCTTTATTAACCCAAATACCTAGTTAAACCCAGAAAGCCTGGTTTTGCGGTTTTTAAAAAAAATAAATTGGATTACTTAACAACTATGCTTCCTTTATCATACTATTTATAGGAAAAAATTAATATAATAAAATTTACACAAAACTGAACAAATGGATATTACTCGTGTTCATTGTTTTAACACTAGTCAAAAGCATAAAATCAACATATTTTATATTTTTTGATAAATAATGTTCCAGAATACTTACTGGATCAGAGAACATTGTCCTGAGATGTGAAGTAATAGCTAGGAATGCAAGAGATTGAAAGATAACAAAATTGACAGCACTATAATAAGGGTAGGGAGATGGTAGCAAGATGACAACCACAACCACATACTCTGCATAGAGTACAAGCATCCATGTTAATACTGCACAAATGATACCGCAGATATCCTGCACAAACCATAGCCTATTCCAGAAGCAGCGGTTGTTCGTGTCGGTGCCCAGCTCTGGAGGATTCAATACTGATGCCTGCCGCTGAACTACTTGGCTATTTCTTCTGCTGCTAAAAGGAGAGAATTTTAACAAGTGGGAATGAAAATAAAATTGGATATTGACTAAGAGTTAATATTAGTTAAGGTAATACAATATAATTGATAATTTTTCTTCAGAATTAATCTAAATAGCTTAAAATCGAATTTAAAAACCACGCTTAAAACTGATAAAGTAAAAAAATTCAGTAATACCAATGGACAGGAGGAGGACGAGCTTGAGGCAGTAGCATATTCGAGGAGGAGGAAAGTCAGAACCTCCGCCCATGACATTTTTTGAGAAAATTAAATATATATTTACACAGTTATTTTTGGCAAAATTGTGTTTTTATGTGAATTTTGAGATGAAACAAAAAATCAATTGAATCAATTAGT-TTTTTTTCTGAAAGGGAA
Ncrosbyi_ShufordCrk_N1148 --------------------------------------------------------------------------------------TATTTATTATTTTTTAACAATATATAAGTACATATAATCTTTATTAACCCAAATACCTAGTTAAACCCAGAAAACCTGGTTTTGTGGTTTTTAAAAAAAATAAATTGGATTACTTAACAACTGTGCTTCCTTTATCATACTATTTATAGGAAAAAATTAATATAATAAAAATTACACAAAACTGAACAAATGGATATTACTCGTGTTCATTGTTTTAACACTAGTCAAAAGCATAAAATCGACATATTTTATATTTTTTGATAAATAATGTTCCAGAATACTTACTGGATCAGAGAACATTGTCCTGAGATGTGAAGTGATAGCTAGGAATGCAAGAGATTGAAAGATAACAAAATTGACAGCACTATAATAAGGGTAGGGAGATGGTAGCAAGATGACAACCACAACCACATACTCTGCATAGAGTACAAGCATCCATGTTAATACTGCGCAAATGATACCGCAAATATCCTGCACGAACCATAGCCTGTTCCAGAAGCAGCGGTTGTTCGTGTCGGTGCCCAGCTCTGGAGGATTCAATACAGATGCCTGCCGCTGAACTACTTGGCTATTTCTTCTGCTGCTAAAAGGAGAGAATTTTAACAAGTGGGAATGAAAATAAAATTGGATATTGACTAAGAGTTAATGTTAGTTAAAGCAATACAATATAACTGATAGTTTTTCTTCAGAATTAATCTAAATAGCTTAAAATCGAATTTAAAAACCAAGCTTAAAACTGATAAAGTAAAAAAATTCAGTAATACCAATGGACAGGAGGAAGACGAGCTTGAGGCAGTAGCATATTCGAGGAGGAGGGAAGTCAGAACCTCCGCGAATGACATTTTTTGCAAAAATTAAATATAT----ATACAGTCCGCTTATCCGGCATTCAATTTT-----------------------------------------------------------------
Ndellingeri_BullpenBridge_N109 ------------------------------------------------------------------------------------------------TTCTTAACAATATATAAGTAAATATAATCTTTATTAACCCAAATACCTAGTTAAACAGAGAAAGCCTGGTTTTGTGGTTTTTTAAAAAAATAAACTGGATTACTTAACAACTTTGCTCCCTTTATCATACTATTTATAGGAAAAAATTAATATAATAAAAATTACACAAAACTAAACAAATGGATATTGCTCGTGTTCATTG-TTTAACAATAGTCAAAGGCATAAAATCGACATATTTTATATTTTTTGATGATTAATGTTTCAGAATACTTACTGGATCAGAGAACATTGTCCTGAGATGTGAAGTGATAGCTAGGAATGCAAGAGATTGAAAGATAACAAAATTGACAGCACTATAATAAGGGTAGGGAGATGGTAGCAAGATGACAACCACAACCACATACTCTGCATAGAGTACAAGCATCCACGTTAATACTGCACAAATGATACCGCAAATATCCTGCACGAACCATAGCCTGTTCCAGAAGCAGCGGTTGTTCGTGTCAGTGCCCAGCTCCGGAGGATTCAATACAGATGCCTGCCGCTGAACTACTTGGCTATTTCTTCTGCTGCTAAAAGGAGATAATTTTAACAAGTGGGAATGAAAATAAAATTGGATATTGACTAAGAGTTAATATTAGTTAAGGTAATACAATATAACTGATAATTTTTCTTCAGAATTAATCTAAATAGCTTAAAATCAAATTTAAAAACCAAGCTTAAAACTGATAAAGTAAAAAAATGCAGTAATACCACTGGGCAGGAGGAGGACGAGCTGGAGGCAGTAGCATATTCGAG------GGAAGTCAGAACCTCCGACAATGACATTTTTTGCAAAAATTAAATATATATTTACACAATTGTTTTTGGCAAAATTGTGTTTTTATGTGAATTTTGAGATGAAACAAAAAATCA----------------------------------
Ndellingeri_WhitewFalls_N887 ------------------------------------------ATTCTACAGTAAAAATTGTGTGTCATGAAATAAATAGCAATTGTTATTTATTATTTCTTAACAATATATAAGTAAATATAATCTTTATTAACCCAAATACCTAGTTAAACAGAGAAAGCCTGGTTTTGTGGTTTTTTAAAAAAATAAACTGGATTACTTAACAACTTTGCTCCCTTTATCATACTATTTATAGGAAAAAATTAATATAATAAAAATTACACAAAACTAAACAAATGGATATTACTCGTGTTCATTGTTTTAACAATAGTCAAAAGCATAAAATCGACATATTTTATATTTTTTGATGATTAATGTTTCAGAATACTTACTGGATCAGAGAACATTGTCCTGAGATGTGAAGTGATAGCTAGGAATGCAAGAGATTGAAAGATAACAAAATTGACAGCACTATAATAAGGGTAGGGAGATGGTAGCAAGATGACAACCACAACCACATACTCTGCATAGAGTACAAGCATCCATGTTAATACTGCACAAATGATACCGCAAATATCCTGCACGAACCATAGCCTGTTCCAGAAACAGCGGTTGTTCGTGTCAGTGCCCAGCTCCGGAGGATTCAATACAGATGCCTGCCGCTGAACTACTTGGCTATTTCTTCTGCTGCTAAAAGGAGATAATTTTAACAAGTGGGAATGAAAATAAAATTGGATATTGACTAAGAGTTAATATTAGTTAAGGTAATACAATATAACTGATAATTTTTCTTCAGAATTAATCTAAATAGCTTAAAATCAAATTTAAAAACCAAGCTTAAAACTGATAAAGTAAAAAAATGCAGTAATACCACTGGGCAGGAGGAGGACGAGCTTGAGGCAGTAGCATATTCGAG------GGAAGTCAGAACCTCCGACAATGACA-TTTTTGCAAAAATTAAATATATATTTACACAATTGTTTTTGGTAAAATTG-----------------------------------------------------------------------
Ndilutus_GrassyCreek_N670 ----------------------------------------------------------------------------------------------------------------------------------------------------------------------------------------------------------------------------------------------------------------------------------------------------------------------------------------------------------------------------------------CAGAGAACATTGTCCTGAGATGTGAAGTAATAGCTAGGAATGCAAGAGATTGAAAGATAACAAAATTGACAGCACTATAATAAGGGTGGGGAGATGGTAGCAAGATGACAACCACAACCACATACTCTGCATAGAGTACAAGCATCCATGTTAATACTGCACAAATGATACCGCAGATATCCTGCACGAACCATAGCCTGTTCCAGAAGCAGCGGTTGTTTGTGTCGGTGCCCAGCTCCGGAGGA--------------------------------------------------------------------------------------------------------------------------------------------------------------------------------------------------------------------------------------------------------------------------------------------------------------------------------------------------------------------------------------------------------------------------------------------
Ndilutus_StarveRockCave_G3174 ----------------------------------------------------------------------------------------------------------------------------------------------------------------------------------------------------------------------------------------------AAAATTTATATAATAAAAATTACACAAAACTAAACAAATGGATATTAATCGTGTTCATTGTTTTAACACTAGTCAAAAGCATAAAATCGACATATTTTATATTTTTTGATAAATAATGTTCCAGAATACTTACTGGATCAGAGAACATTGTCCTGAGATGTGAAGTAATAGCTAGGAATGCAAGAGATTGAAAGATAACAAAATTGACAGCACTATAATAAGGGTGGGGAGATGGTAGCAAGATGACAACCACAACCACATACTCTGCATAGAGTACAAGCATCCATGTTAATACTGCACAAATGATACCGCAGATATCCTGCACGAACCATAGCCTGTTCCAGAAGCAGCGGTTGTTTGTGTCGGTGCCCAGCTCCGGAGGATTCAATACAGATGCCTGCCGCTGAACTACTTGGCTATTTCTTCTGCTGCTAAAAGGAGAGAATTTTAACAAGTGGGAATGAAAATAAAATTGGATATTGACTACGAGTTAATATTTCTTAAGGTAATACAATATAACTGATAATTTTTCTTCAGAATTAATCTAAATAGCTTAAAATCAAATTTAAAAACCAAGCTTAAAACTGATAAAGTAAAAAAATGCAGTAATACCAATGGACAGGAGGAGGACGAGCTTGAGGCAGTAGCATATTCGAG------GGAAGTCAGAACCTCCGACAATGACATTTTTTGCAAAAATTAAATATATATTTACACAATTATTTTGGGCAAAATTGTGTTTTTATGTGAATTTTGAGATGAAACAAAAAATCAAATGAATCAATTAAT-TTTTTTTCTGAAAGAGAA
Nesticus_nahaunus_Mexico_G2881 AATTGAAGTATTAAT-AAAAAAAATTACATAGATTTAAATTAATGCTACAGTAAAAATTTTGTGTCTTTAAATAAATAGCA--TGTTATTTATTATTTCTTAAC-----------------------------------------------------------------------------AAAAATAAACTGGATTTCTTAACAACTCTGCTTTCTTTTTCATACTATTAAAAGACAAAAATTAATATGACAACAATTACATAAAACTAAAAAAATGGATATTACTGGTGTTCATTGTTTTAAGACTTGTCAAAAGCATAAAATCAACATAATTTATATTTTTTGATGAATAATATTCCAGAATACTTACTGGATCAGAGAACATTGTCCTGAGGTGTGAAATGATGGCTAGGAATGCAAGAGATTGAAAAATAACAAAATTGACAGCACTATAATAGAGGTAGGGAGATGGTAGCAAGATGACAAATACAACCACATACTCTGCATAGAGCACAAGCATCCATGTTAATACTGCACAAATGATCCCGCAAATGTCCTGCACAAACCATAGCCTATTCCAGAAGCAACGGTTGTTCGTGTCTGTGCCCAGCTCTGGTGGATTCAATACAGATGCCTGCCGCTGCACTACGTGGCTATTCCGTCTGCTGCTAAAAGGAGAGAATTTTAACAAGTGGAAATGAAAG-AAAATTGGATATTGACTAATTGTT--TATTAGTTTAAA---------------------------TCAGCATTAATC---ATAGCTTAAAATTGAATTTAAAAACCAGGCATAAAATTGAATAAGTAAAAAAATTCGGTAAT-----------------------TTTTGAAGAAGTCGGAAGTTATAGAGAATGTGAGGTAATGGT----GCTAATAATACTCAGTATAAGGATAGAATCTATATTTTTATGATAATTTTTCATGAACTACTGTTTTCATGAGAATGACCTGTT------ATAAACCTACTAACATTTTTAATATTTATTTCAGGCTGATTA
Nfridelli_LittlePigeon_N262 AATTGGTATATTAATAAAAAAAAATGACATAGATTTTAATTAATTCTACAGTAAAAATTGTGTGTCATTAAATAAATAGCAATTGTTATTTATTATTTCTTAACAATATATAAGTAAATATAATCTTTATTAACCCAAATACCTAGTTAAACAGAGAAAGCCTGGTTTTGTGGTTTTTTAAAAAAATAAACTGGATTACTTAACAACTTTGCTCCCTTTATCATACTATTTATAGGAAAAAATTAATATAATAAAAATTACACAAAACTAAACAAATGGATATTACTCGTGTTCATTGTTTTAACACTAGTCAAAAGCATAAAATCGACATATTTTATATTTTTTGATGAATAATGTTTCAGAATACTTACTGGATCAGAGAACATTGTCCTGAGATGTGAAGTGATAGCTAGGAATGCAAGAGATTGAAAGATAACAAAATTGACAGCACTATAATAAGGGTAGGGAGATGGTAGCAATATGACAACCACAACCACATACTCTGCATAGAGTACAAGCATCCACGTTAATACTGCACAAATGATACCGCAAATATCCTGCACGAACCATAGCCTGTTCCAGAAGCAGCGGTTGTTCGTGTCAGTGCCCAGCTCCGGAGGATTCAATACAGATGCCTGCCGCTGAACTACTTGGCTATTTCTTCTGCTGCTAAAAGGAGATAATTTTAACAAGTGGGAATGAAAATAAAATTGGATATTGACTAAGAGTTAATATTAGTTAAGGTAATACAATATAACTGATAATTTTTCTTCAGAATTAATCTAAATAGCTTAAAATCGAATTTAAAAACCAAGCTTAAAACTGATAAAGTAAAAAAATGCAGTAATACCACTGGGCAGGAGGAGGAGGAGCTTGAGGCAGTAGCATATTCGAG------GGAAGTCAGAACTTCCGACAAAGACATTTTTTGCAAAAATTAAATATATATTTACAAAATTATTTTTTGCAAAATTGTGTTTTTATGTGAATTTTGAGATGAAACAAAAAATCAAATGAATCAATTAATTTTTTTTACTAAAAGAGAA
Nfurtivus_HugdenBranch_G3175 AATTGGTGTATTAATAAAAAAAAATGGCATAGATTTTAATTCATTCTACAGTAAAAATAGTGTGTCATTAAATAAATAACAATTGTTATTTATTATTTTGTAACAATCTGTAAGTAAATATAATCTTTATTAACCCAAATACCTATTTAAACCGAGAAGGCCTGGTTCTGCGGTTTTTTAAAAAAATAAACTGAATTACTTAAGAACTCAGCTTCCTTTACCATACTATTTATAGGGAAAAATTAAAATAATAAAAATTACACAAAACTAAACAAACAGATATTACTCATGTTCATTGTTTTAACACTAGTC-AAAGCATAAAATCGACATATTGTATATTTTTTGATAAATAATGTTCCAGAATACTTACTGGATCAGAGAACATTGTCCTGAGATGCGAAGTGATAGCTAGGAATGCAAGAGATTGAAAGATAACAAAATTGACAGCACTATAATAAGGGTAGGGAGACGGTAGCAAGATGACAACCACAACCACATACTCTGCATAGAGTACAAGCATCCATGTTAATACTGCACAAATGATACCGCAAATATCCTGCACAAACCATAGCCTGTTCCAGAAGCAGCGGTTGTTCGTGTCGGTGCCCAGCTCCGGAGGATTCAATACAGATGCCTGCCGCTGAACTACTTGGCTATTTCTCCTGCTGCTAAAAGGAGAGAATTTTAACAAGTGGGAATGAAAATAAAATTGAATATTGACTGAAAGTTAATATTAGTTAAAGCAATACAATATAACTGATAATCTTTCTTCAGAATTAATCTAAATGGCTTAAAATCGAATTTAAAAACCAAGCTTGAAACTGATAAAGTAAAAAAATTCAGTAATACCAATGGACAGGAGGAGGACGAGCTTGAGGCAGTAGCATATATGAGGAGGAGGGAAATCAGAACCTCAGCCCATGAACATTGTTTCAAAAATTAAATATGTATTTACACAATTATTTTAGCCAAAATTGTGCTTTTATGTGAATTTTGAGATGAAACAAAAAATCAAATGAGTCATTTAATTATTTTTTCTGAAAGAGAA
Nfurtivus_RaccoonMtn_N1026 AATTGGTGTATTAATAAAAAAAAATGGCATAGATTTTAATTCATTCTACAGTAAAAATAGTGTGTCATTAAATAAATAACAATTGTTATTTATTATTTTGTAACAATCTGTAAGTAAATATAATCTTTATTAACCCAAATACCTATTTAAACCGAGAAGGCCTGGTTCTGCGGTTTTTTAAAAAAATAAACTGAATTACTTAAGAACTCAGCTTCCTTTACCATACTATTTATAGGGAAAAATTTAAATAATAAAAATTACACAAAACTAAACAAACAGATATTACTCATGTTCATTGTTTTAACACTAGTC-AAAGCATAAAATCGACATATTGTATATTTTTTGATAAATAATGTTCCAGAATACTTACTGGATCAGAGAACATTGTCCTGAGATGCGAAGTGATAGCTAGGAATGCAAGAGATTGAAAGATAACAAAATTGACAGCACTATAATAAGGGTAGGGAGACGGTAGCAAGATGACAACCACAACCACATACTCTGCATAGAGTACAAGCATCCATGTTAATACTGCACAAATGATACCGCAAATATCCTGCACAAACCATAGCCTGTTCCAGAAGCAGCGGTTGTTCGTGTCGGTGCCCAGCTCCGGAGGATTCAATACAGATGCCTGCCGCTGAACTACTTGGCTATTTCTCCTGCTGCTAAAAGGAGAGAATTTTAACAAGTGGGAATGAAAATAAAATTGAATATTGACTGAAAGTTAATATTAGTTAAAGCAATACAATATAACTGATAATCTTTCTTCAGAATTAATCTAAATGGCTTAAAATCGAATTTAAAAACCAAGCTTGAAACTGATAAAGTAAAAAAATTCAGTAATACCAATGGACAGGAGGAGGACGAGCTTGAGGCAGTAGCATATATGAGGAGGAGGGAAATCAGAACCTCAGCCCATGAACTTTGTTTCAAAAATTAAATATGTATTTACACAATTATTTTAGCCAAAATTGTGCTTTTATGTGAATTTTGAGATGAAACAAAAAATCAAATGAGTCATTTAATTATTTTTTCTGAAAGAGAA
Ngeorgia_Sittons_N073 ---------------AAAAAAATTTAAAGTAGAAATT--TTGATTTTATGGTGTAAGTTGTTGATCTTTGAATAAAAAAAAATTGTTATTTATTATTTCTTAACAAT--ATAAGTAAATATAATCTTTATTAACCCAAATACCTAGTTAAACCGAGAAAGCCTGGTTTTGCGGTTTCTTAAAAAAATAAACTGGATTAGCTAACAACTCTGTTTCTTTTATTGTACAATTTATAGGAAAAAATTAATATAATAAAAATTCCACAGAACTAAACAAATGGATATTACTCATGTTCATTGTTTTAACACTAGTCGAAAGCATAAAATCAAAATATTTTATATATTTTGATAAAAAATGTTCCAGAATACTTACTGGATCAGAGAACATTGTTCTGAGATGTGAAGTGATAGCTAGGAATGCAAGAGATTGAAAGATAACAAAATTGACAGCACTATAATAAGGGTAGGGAGACGGCAGCAAGATCACAACCACAACCACATACTCTGCATAGAGTACAAGCATCCATGTTAATACCGCACAAATGATGCCGCAAATATCCTGCACGAACCACAGCCTGTTCCAGAAGCAGCGGTTGTTCGTGTCAGTGCCCAGCTCCGGAGGATTCAATACAGATGCCTGCCGCTGAACTACTTGGCTATTTCTTCTGCTGCTAAAAGGAGAGAATTTTAACAAGTCGGCATGAAAATAAAATTGGATATTGACTAAGAGTTAATATTAGTTAAAGCAATACAATATAACTAATAATTTTTCTTCAGGATTACTCTAAATAGCTTAAAATCA------------AAGCTTAAAACTGATGA--------------------TAAA----------------------------------------------------------------------------------------------------------------------------------------------------------------------------------------------------
Ngertschi_FrenchBroad_N968 AATTGGTGTATAAATAAAAAAAAATGACATAGATTTTAATTAATTTTACAGTGAAAATTGTGTGTCATTAAATAAATAGCAATTGTTATTTATTATTTCTTAACAATATATAAGTACATATAATCTTTATTAACCCAAATACCTAGTTAAACCCAGAAAGCCTGATTTTGTGGTTTTTTAAAAAAATAAATTGGATTACTTAACAACTGTGCTTCCTTTATCATACTATTTATAGGAAAAAATTAATGTAATAAAAATTACACAAAACTGAACAAATGGATATTACTCGTGTTCATTGTTTTAACACTAGTCAAAAGCATAAAATCAACATATTTTATATTTTTTGATAAATAATGTTCAGGAATACTTACTGGATCAGAGAACATTGTCCTGAGATGTGAAGTAATAGCTAGGAATGCAAGAGATTGAAAGATAACAAAATTGACAGCACTATAATAAGGGTAGGGAGATGGTAGCAAGATGACAACCACAACCACATACTCTGCATAGAGTACAAGCATCCATGTTAATACTGCACAAATGATACCGCAGATATCCTGCACGAACCATAGCCTGTTCCAGAAGCAGCGGTTGTTCGTGTCGGTGCACAGCTCTGGAGGATTCAATACAGATGCCTGCCGCTGAACTACTTGGCTATTTCTTCTGCTGCTAAAAGGAGAGAATTTTAACAAGTGGAAATAAAAATAAAATTGGATATTGACTAAGAGTTAATATTAGTTAAGGTAATATAATATAACTGATAATTTTTCTTCGGAATTAATCTAAATAGCTTAAAATCGAATTTAAAAACCA-GCTTAAAACTGATAAAGTAAAAAAATTCAGTAATACCAATGGACAGGAGGAGGAGGAGCTTGAGGCAGTAGCATATTCGAGGAGGAGGAAAGTCAGAACCTCCGCCCATGACATTTTTTCAGAAAATTAAATATATA--------------------AAAATTGTGTTTTTATGTGAATTTTGAGATGAAACAAAAAATCAATTGAATCAATTAGTTTTTTTTTCTGAAAGAGAA
Ngertschi_HickoryNutGap_N810 AATTGGTGTATAAATAAAAAAAAATGATATAGATTTTAATTAATTTTACAGTGAAAATTGTGTGTCATTAAATAAATAGCA---ATTATTTATTATTTTTTAACAATATATAAGTACATATAATCTTTATTAACCCAAATACCTAGTTAAACCCAGAAAGCCTGGTTTTGCGG-TTTTTTAAAAAATAAATTGGATTACTTAACAACTGTGCTTCCTTTATCATACTATTTATAGGAAAAAATTTATATAATAAAAATTACACAAAACTGAACAAATGGATATTACTCGTGTTCGTTGTTTTAACACTAGTCAAAAGCATAAAATCGACATATTTTATATTTTTTGATAAATAATGTTCCGGAATACTTACTGGATCAGAGAACATTGTCCTGAGATGTGAAGTAATAGCTAGGAATGCAAGAGATTGAAAGATAACAAAATTGACAGCACTATAATAAGGGTAGGGAGATGGTAGCAAGATGACAACCACAACCACATACTCTGCATAGAGTACAAGCATCCATGTTAATACTGCACAAATGATACCACAGATATCCTGCACAAACCATAGCCTGTTCCAGAAGCAGCGGTTGTTCGTGTCGGTGCCCAGCTCTGGAGGATTCAATACAGATGCCTGCCGCTGAACTACTTGGCTATTTCTTCTGCTGCTAAAAGGAGAGAATTTTAACAAGTGGGAATGAAAATAAAATTGGATATTGACTAAGAGTTAATATTAGTTAAGGTAATACAATATAACTCATAATTTTTTTTCAGAATTAATCTAAATAGCTTAAAATCGAATTTAAAAACCAAGCTTAAAACTGATAAAGTAAAAAAATTCAGTAATACCAATGGACAGGAGGAGGACGAGCTTGAAGCAGTAGCATATTTGAGGAGGAGGGAAGTCAGAACCTCCGCCCATGACATTTTTTGAGAAAATTAAATATATATTTAAATAGTTATTTTTGGCAAAATTGTGTTTTTATGTGAATTTTGAGATGAAACAAAAAATCAAATGAATCAATTAGTTTTTTTTTCTGAAAGAGAA
Nholsingeri_BrumleyCrk_N916 AATTGGTATATTAATAAAAAAAAAAGACATAGATTTTAATTAATTCTACAGTAAAAATTGTGTGTCTTTAAATAAATAGCAATTGTTATTTATTATTTCTTAACAATATATAAGTACATATAATCTTTATTAACCCAAATACCTAGTTAAACCTAGAAACCCTGGTTTTGCGGTTTTTTAAAAAAATAAATTGGATTACTTAACAACTGTGCTTCCTTTATCATACTATTTATAGGAAAAAATTAATATAATAAAAATTACACAAAACTAAACAAATGGATATTACTCGTGTTCATTGTTTTAACACTAGTCAAAAGCATAAAATCGACATATTTTATATTTTTTGATAAATAATGTCCCAGAATACTTACTGGATCAGAGAACATTGTCCTGAGATGTGAAGTAATAGCGAGGAATGCAAGAGATTGAAAGATAACAAAATTGACAGCACTATAATAAGGGTGGGGAGATGGTAGCAAGATGACAACCACAACCACATACTCTGCATAGAGTACAAGCATCCATGTTAATACTGCACAAATGATACCGCAGATATCCTGCACGAACCATAGCCTGTTCCAGAAGCAGCGGTTGTTCGTGTCGGTGCCCAGCTCCGGAGGATTCAATACAGATGCCTGCCGCTGAACTACTTGGCTATTTCTTCTGCTGCTAAAAGGAGAGAATTTTAACAAGTGGGAATGAAAATAAAATTGGATATTGATTACTAGTTAATATTAGTAAAGGTGATACAATATAACTGATAATTTTTCTTCAGAATTAATCTAAATAGCTTAAAATCGAATTTAAAAACCAAGCTTAAAACTGATAAAGTAAAAAAATGCAGTAATACCAATGGACAGGAG------GAGCTTGAGGCAGTAGCATATTCGAG------GGAAGTCAGAACCTCCGACAATGACATTTTTTGCAAAAATTAAATATATATTA-CACAATTATTTTTGGCAAAATTGTGTTTTTATGTGAATTTTGAGATGAAACAAAAAATAAAATGAATCAATTAATTTTTTTTTCTGAAAGAGAA
Nholsingeri_PondCave_N541 AATTGGTATATTAATAAAAAAAAAAGACATAGATTTTAATTAATTCTACAGTAAAAATTGTGTGTCTTTAAATAAATAGCAATTGTTATTTATTATTTCTTAACAATATATAAGTACATATAATCTTTATTAACCCAAATACCTAGTTAAACCTAGAAACCCTGGTTTTGCGGTTTTTAAAAAAAATAAATTGGATTACTTAACAACTGTGCTTCCTTTATCATACTATTTATAGGAAAAAATTAATATAATAAAAATTACACAAAACTAAACAAATGGATATTACTCGTGTTCATTGTTTTAACACTAGTCAAAAGTATAAAATCGACATATTTTATATTTTTTGATAAATAATGTTCCAGAATACTTACTGGATCAGAGAACATTGTCCTGAGATGTGAAGTAATAGCTAGGAATGCAAGAGATTGAAAGATAACAAAATTGACAGCACTATAATAAGGGTGGGGAGATGGTAGCAAGATGACAACCACAACCACATACTCTGCATAGAGTACAAGCATCCATGTTAACACTGCACAAATGATACCGCAGATATCCTGCACGAACCATAGCCTGTTCCAGAAGCAGCGGTTGTTCGTGTCGGTGCCCAGCTCCGGAGGATTCAATACAGATGCCTGCCGCTGAACTACTTGGCTATTTCTTCTGCTGCTAAAAGGAGAGAATTTTAACAAGTGGGAATGAAAATAAAATTGGATATTGACTACGAGTTAATATT----AAGGTAATACAATATAACTGATAATTTTTCTTCAGAATTAATCTAAATAGCTTAAAATCGAATTTAAAAACCAAGCTTAAAACTGATAAAGTAAAAAAATGCAGTAATACCAATGGACAGGAGGAG-----GCTTGAGGCAGTAGCATATTCGAG------GGAAGTCAGAACCTCCGACAATGACATTTTTTGCAAAAATTAAATATATATTTACACAATTATTTTTGG-------------------------------------------------------------------------------
Njonesi_CaveSpringCave_N390 ----------------------------ATAGATTTTAATTAATTCTACAGTAAAAATTGTGTGTCATTAAATAAATAGCAATTGTTATTTATTATTTCTTAACAATATATAAGTAAATATAATCTTTATTAACCCAAATACCTAGTTAAACAGAGAAAGCCTGGTTTTGAGGGTTTTTAAAAAAATAAACTGGATTACTTAACAACTTTGCTCCCTTTATCATACTATTTATAGGAAAAAATTAATATAATAAAAATTACACAAAACTAAACAAATGGATATTACTCATGTTCATTGCTTTAATACTAGTCGAAAGCATAAAATCGACATATTTTATATTTTTTGATGAATAATGTTTCAGAATACTTACTGGATCAGAGAACATTGTCCTGAGATGTGAAGTAATAGCTAGGAATGCAAGAGATTGAAAAATAACAAAATTGACAGCACTATAATAAGGGTAGGGAGACGGTAGCAAGATGACAACCACAACCACATACTCTGCATAGAGTACAAGCATCCACGTTAATACTGCACAAATGATACCGCAAATATCCTGCACAAACCATAGCCTGTTCCAGAAGCAGCGGTTGTTCGTGTCGGTGCCCAGCTCTGGAGGATTCAATACAGATGCCTGCCGCTGAACTACTTGGCTATTTCTTCTGCTGCTAAAAGGAGATAATTTTAACAAGTGGGAATGAAAATAAAATTGGATATTGACTAAGAGTTAATATTAGTTAAGGTAATACAATATAACTGA--------ACTCAGAATTAATCTAAATAGCTTAAAATCGAATTTAAAAACCAAGCTTAAAACTGATAAAGTAAAAAAATGCAATAATACCACTGGGCAGGAGGAGGACGA-GTTGAGGCAGTAGCATATTCGAG------GGAAGTCAGAACCTCCGACAATGACA-TTTTTGCAAAAATTAAATATATATTTACACAATTATTTTTGGCAAAATTGTGTTTTTATGTGATTTTTGAGATGAAACAAAAAATCAAATGAATCAATTAATTTTTTTTTCTGAAAGAGAA
Nlowderi_ChestnutBranch_N731 AATTGGTGT-TTAATAAAAAAAAATGACATAGATTTTAAATAAATCTACAGTAAAAATTGTGTGTCTTTAAATAAATAACAATTGGTATTTATTATTTCTTAACAAT--ATAAGTAAATATAATCTTTATTAACCCAAATACCTAGTTAAACCGAGAAAGCCTGGTTTGGCAGTTTCTTAAAAAAATAGACTGGACTACTTAACAACTCTGCTTCCTTTATTGTATTATTTATAGGAAAAAATTCATATAATAAAAAATATGCAAAACTAAACAAACGGATATTTCTCGTGTTCATTGTTTTAACACTAGTC-AAAGCATAAAATTGACATATTTTATATTTTTTGATAAATAATGTTTCAGAATACTTACTGGATCGGAGAACATTGTCCTGAGATGTGAAGTGATAGCTAGGAATGCAAGAGATTGAAAGATAACAAAATTGACAGCACTATAATAAGGGTAGGGAGACGGTAGCAAGATGACAACCACAACCACATACTCTGCATAGAGTACAAGCATCCATGTTAATACTGCACAAATGATACCGCAAATATCCTGCACGAACCATAGCCTGTTCCAGAAGCAGCGGTTGTTCGTGTCAGTGCCCAGCTCCGGAGGATTCAATACAGATGCCTGCCGCTGAACTACTTGGCTATTTCTTCTGCTGCTAAAAGGAGAGAATTTTAACAAGTGGGAATGAAAATAAAATTGGATATTGACTAAGAGTTAATATTAGTTAAGGCAATAGAATATAACTGATAATTTTTCTTCAGAATTAATCTAAACAGCTTAAAATCGAATTTGAAAACCAAGCTTAAAACTGATAAAGTAAAAAAATTCAGTAATACCAATGGACTGGAGGAGGACGAGCTTGAGGCAGTAGCATATACGAGGAGGAGGGAAATCAGAACCTCCACCCATGACATTTTTTGCAAAAATTA-ATATATATTTACACAATTATTTTAGGCAAAATTGTGTTTTTATGTGAATTTTCAGATGAAACAAAAAATCAAATGAATCATTTAATTATATATTCTGAAAGAGAA
Nlowderi_upperFiresCreek_N820 ------------------------------------------------------------------------------------------------------------------------------------------------------------------TGGTTTGGCGGTTTCTTAAAAAAATAAACTGGACTACTTAACAACTCTGCTTCCTTTATCGAACTATTTATAGGAAAAAATTCATATAATAAAAA--AAGCAAAACTAAACAAACGGATATTACTCGTGTTCATTGTTTTAACACTAGTC-AAAGCATAAAATTGACATATTTTATATTTTTTGATAAATAATGTTTCAGAATACTTACTGGATCAGAGAACATTGTCCTGAGATGTGAAGTGATAGCTAGGAATGCAAGAGATTGAAAGATAACAAAATTAACAGCACTATAATAAGGGTAGGGAGACGGTAGCAAGATGACAACCACAACCACATACTCTGCATAGAGTACAAGCATCCATGTTAATACTGCACAAATGATACCGCAAATATCCTGCACGAACCATAGCCTGTTCCAGAAGCAGCGGTTGTTCGTGTCAGTGCCCAGCTCCGGAGGATTCAATACAGATGCCTGCCGCTGAACTACTTGGCTATTTCTTCTGCTGCTAAAAGGAGAGAATTTTAACAAGTGGGAATGAAAATGAAATTGGATATTGACTAAGAGTTAATATTAGTTAAGGCAATACTATATAACTGATAATTTTTCTTCAGAATTAATCTAAACAGCTTAAAATCGAATTTGAAAACCAAGCTTAAAACTGATAAAGTAAAAAAATTCAGTAATACCAATGGACAGGAGGAGGACGAGCTTGAGGCAGTAGCATATACGAGGAGGAGGGAAATCAAAACCTCCGCCCATGACAT-------------------------------ATTTTTTTAGGCAAAATTGTGTTTTTATGTGAATTTTCAGATGAAACAAAAAATCAAATGAATCATTTAATTATTTTTTCTGAAAGAGAA
Nlula_BeeRockCave_G2091 AATTGGTGTATTAATAGAAAAAAATGACATAGATTTTAATTAAATCTACAGTAAAAATTGTGTGTCATTAAATAAATAGCAATTGTTATTTATTATTTCTTAACAATCTATAAGTAAATATG---TTTATTAACCCAAATATCTAGTTAAACCGAGAAAGCCTGGTTTTGCAGGTTTTTTAAAATATAAACTGGATTACTTAACAACTCTGCTTCCTTTATTATACTATTTATAGGAAAAAATTAATATAATAAAAATTACACAAAACTAAACAAATGGATATCACTCATGTTCGTTGTTTTAACACTAGTCGATAGCATAAAATGGACATATTTTATATTTTTTGATAAATAATGTTACAGAATACTTACTGGATCAGAGAACATTGTCCTGAGATGCGAAGTGATAGCTAGGAATGCAAGAGATTGAAAGATAACAAAATTGACAGCACTATAATAAGGATAGGGAGACGGTAGCAAGATGACAACCACAACCACATACTCTGCATAGAGTACAAGCATCCATGTTAATACTGCACAAATGATACCACAAATATCCTGCACGAACCATAGCCTGTTCCAGAAGCAGCGGTTGTTCGTGTCAGTGCCCAGCTCCGGAGGATTCAATACAGATGCCTGCCGCTGAACTACTTGGCTATTTCTTCTGCTGCTAAAAGGAGAGAATTTTAACAAGT-GGAATGAACATAAAATTGGATATTGACTAAGAGTTAATATTAGTTAAAGCAATACAATATAACTGATAATTTTTCTTCAGAATTAATCTAAATAGCTTAAAATCGAATTTAAAAACCAAGTTTAAAACTGATAAAGTAAAAAAATTCAATAATACCAATGGACAGGAGGAGGACGAGCTTGAGGCAGTAGCATATACGAGGAGGAGGGAAATCAGAACCTCCGCCCATGACATTTGTTGTAAAAATTAAATATATATTTACACAATTACTTTAGGCAAAATTGTGTTTTTATGTGAATTTTGAGATGAAACAAAAAATCAAATGAATCATTTAATTATTTTTTCTGAAAGAGAA
Nlula_LulaFallsCave_G2084 AATTGGTGTATTAATAGAAAAAAATGACATAGATTTTAATTAAATCTACAGTAAAAATTGTGTGTCATTAAATAAATAGCAATTGTTATTTATTATTTCTTAACAATCTATAAGTAAATATAATGTTTATTAACCCAAATATCTAGTTAAACCGAGAAAGCCTGGTTTTGCGGGTTTTTTAAAATATAAACTGGATTACTTAACAACTCTGCTTCCTTTATTATACTATTTATAGGAAAAAATTAATATAATAAAAATTACACAAAACTAAACAAATGGATATCACTCGTGTTCGTTGTTTTAACACTAGTCGATAGCATAAAATGGACATATTTTATATTTTTTGATAAATAATGTTACAGAATACTTACTGGATCAGAGAACATTGTCCTGAGATGCGAAGTGATAGCTAGGAATGCAAGAGATTGAAAGATAACAAAATTGACAGCACTATAATAAGGATAGGGAGACGGTAGCAAGATGACAACCACAACCACATACTCTGCATAGAGTACAAGCATCCATGTTAATACTGCACAAATGATACCACAAATATCCTGCACGAACCATAGCCTGTTCCAGAAGCAGCGGTTGTTCGTGTCAGTGCCCAGCTCCGGAGGATTCAATACAGATGCCTGCCGCTGAACTACTTGGCTATTTCTTCTGCTGCTAAAAGGAGAGAATTTTAACAAGT-GGAATGAACATAAAATTGGATATTGACTAAGAGTTAATATTAGTTAAAGCAATACAATATAACTGATAATTTTTCTTCAGAATTAATCTAAATAGCTTAAAATCGAATTTAAAAACCAAGTTTAAAACTGATAAAGTAAAAAAATTCAATAATACCAATGGACAGGAGGAGGACGAGCTTGAGGCAGTAGCATATACGAGGAGGAGGGAAATCAGAACCTCCGCCCATGACATTTTTTGCAAAAATTAAATATATATTTACACAATTACTTTAGGCAAAATTGTGTTTTTATGTGAATTTTGAGATGAAACAAAAAATCAAATGAATCATTTAATTATTTTTTCTGAAAGAGAA
Nmimus_NealsSink_N329 AATTGGTATATTAATAAGAAAAAAAGACATAGATTTTAATTAATTCTACAGTAATAATTGTGTGTCTTTAAATAAATAGCAATTGTTATTTATTATTTCTTAACAATATATAAGTACATATAATCTTTATTAACCCAAATACCTAGTTAAACCCAGAAAGCCTGGTTTTGCGGTTTTTTAAAAAAATAAATTGGATTACTTAACAACTGTGCTTCCTTTATCATACTATTTATAGGAAAAAATTAATATAATAAAAATTACACAAAACTAAACAAATGGATATTACTCGTGTTCATTGTTTTAACACTAGTCAAAAGCATAAAATCGACATATTTTATATTTTTTGATAAATAATGTTCCAGAATACTTACTGGATCAGAGAACATTGTCCTGAGATGTGAAGTAATAGCTAGGAATGCAAGAGATTGAAAGATAACAAAATTGACAGCACTATAATAAGGGTGGGGAGATGGTAGCAAGATGACAACCACAACCACATACTCTGCATAGAGTACAAGCATCCATGTTAATACTGCACAAATGATACCGCAGATATCCTGCACGAACCATAGCCTGTTCCAGAAGCAGCGGTTGTTCGTGTCGGTGCCCAGCTCCGGAGGATTCAATACAGATGCCTGCCGCTGAACTACTTGGCTATTTCTTCTGCTGCTAAAAGGAGAGAATTTTAACAAGTGGGAATGAAAATAAAATTGGATATTGACTACGAGTTAATATTAGTTAAGGTAATACAATATAACTGATAATTTTTCTTCAGAATTAATCTAAATAGCTTAAAATTGAATTTAAAAACCAAGCTTAAAACTGATAAAGTAAAAAAATGCAGTAATACCAATGGACAGGAGGAGGACGAGCTTGAGGCAGTAGCATATTCGAG------GGAAGTCAGAACTTCCGACAATGACATTTTTTGCAAAAATTAAATATATATTTGCACAATTATTTTTGGCAAGATTGTGTTTTTATGTGAATTTTGAGATGAAACAAAAAATCAAAAGAATCAATTAATTTTTTTTTCTGAAAGAGAA
Nmimus_Straleys_N625 AATTGGTATATTAATAAGAAAAAAAGACATAGATTTTAATTAATTCTACAGTAATAATTGTGTGTCTTTATATAAATAGCAATTGTTATTTATTATTTCTTAACAATATATAAGTACATATAATCTTTATTAACCCAAATACCTAGTTAAACCCAGAAAGCCTGCTTTTGCAGTTTTTTTAAAAAATAAATTGGATTACTTAACAACTGTGCTTCCTTTATCATACTATTTATAGGAAAAAATTAATATAATAAAAAATACACAAAACTAAACAAATGGATATTACTCGTGTTCATTGTTTTAACACTAGTCAAAAGCATAAAATCGACATATTTTATATTTTTTGATAAATAATGTTCCAGAATACTTACTGGATCAGAGAACATTGTCCTGAGATGTGAAGTAATAGCTAGGAATGCAAGAGATTGAAAGATAACAAAATTGACAGCACTATAATAAGGGTGGGGAGATGGTAGCAAGATGACAACCACAACCACATACTCTGCATAGAGTACAAGCATCCATGTTAATACTGCACAAATGATACCGCAGATATCCTGCACGAACCATAGCCTGTTCCAGAAGCAGCGGTTGTTCGTGTCGGTGCCTAGCTCCGGAGGATTCAATACAGATGCCTGCCGCTGAACTACTTGGCTATTTCTTCTGCTGCTAAAAGGAGATAATTTTAACAAGTGGGAATGAAAATAAAATTGGATATTGACTACGAGTTAATATTAGTTAAGATAATACAATATAACTGATAATTTTTCTTCAGAATTAATCTAAATAGTTTAAAATGGAATTTAAAAACCAAGCTTAAAACTGATAAAGTAAAAAAATGCAGTAATACCAATGGACAGGAGGAGGAGGAGCTTGAGGCAGTAGCATATTCGAG------GGAAGTCAGAACCTCCGACAATGACATTTTTTGCAAAAATTAAATATATATTTACACAATTATTTTTGGCAAAATTGTGTTTTTATGTGAATTTTGAGATGAAACAAAAAATCAAATGAATCAATTAATTTTTTTTTATGAAAGAGAA
Nnasicus_CaneyFork_N171 ------------AAT-----AAAATGACATAGATTTTAATTAATTCTACAGTGAAAATTGTGTGTCATTAAATAAATAGCAATCGTTATTTGTTATTTCTTAACAATATATAAGTACATATAATCTTTATTAACCGAAATACCTAGTTAAACCCAGAAGGCCTGATTTTGCAGTTTTTTAAAAAAATAAATTGGATTACTTA---ACTGTGCTTCCTTTATCATACTATTTATAGGAAAAAATTAATATAATAAAAATTACACAAAACTGAACAAATGGATAT------TGTTCATTGTTTTAACACTAGTCAAAAGCATAAAATGGACATATTTTATATTTTTTGATCAATAATGTTCCGGGATACTTACTGGATCAGAGAACATTGTCCTGAGATGTGAAGTGATAGCTAGGAATGCAAGAGATTGAAAGATAACAAAATTGAAAGCACTATAATAAGGGTGGGGGGATGGCAGCAAGATGACAACCACAACCACATACTCTGCATAGAGTACAAGCATCCATGTTAATACTGCACAAATGATACCGCAGATATCCTGCACGAACCATAGCCTGTTCCAGAAGCAGCGGTTGTTCGTGTCGGTGCCCAGCTCTGGAGGATTCAATACAGATGCCTGCCGCTGAACTACTTGGCTATTTCTTCTGCTGCTAAAAGGAAAGAATTTTAACAAGTGGGAATGAAAATAAAATTGGATATTGACTAAGAGTTAATATTAGTTAAGGTAATACAATATAACTGATGATTTTTCTTCAGAATTAATCTAAATAGCTTAAAATCGAATTTAAAGACCAAGTTTAAAACTGATAAAGTAAAAAAATTCAGTAATACCAATGGACA---GGAGGACGAGCTTGAGGCAGTAGCATATTCGAGGAGGAGGTAAGTCAGAACCTCCAACCATGACATTTTTTGCAAAAATTAAATATATATTTACACAATTCCTTTTGGCAAAATTGTGTTTTCATGTGAATTTTGAGATGAAACAAAAAATCAAATGAATCTATTAATTTTTTTTTCTG--------
Nnasicus_ConnosteeFalls_N696 -----------------------------------------------------------------------------------------------------------------------------------AACCGAAATACCTAGTTAAACCCAGAAAGCCTGGTTTTGCGGGTTTTTTAAAAAATAAATTTGATTATTTAACAACTGTGCTTCCTTTATCATACTATTTATAGGAAAAAATTAATATAATAAAAATTACACAAAACTGAACAAATGGATATTACCCATGTTCATTGTTTTAACACTAGTCAAAAGCATAAAATCGACATAATTTATATTTTTTGATAAATAATGTTCTGTAATACTTACTGGATCAGAGAACATTGTCCTGAGATGTGAAGTGATAGCTAGGAATGCAAGAGATTGAAAGATAACAAAATTGAAAGCACTATAATAAGGGTGGGGGGATGGCAGCAAGATGACAACCACAACCACATACTCTGCATAGAGTACAAGCATCCATGTTAATACTGCACAAATGATACCGCAGATATCCTGCACAAACCATAGCCTGTTCCAGAAGCAGCGGTTGTTCGTGTCGGTGCCCAGCTCTGGAGGATTCAATACAGATGCCTGCCGCTGAACTACTTGGCTATTTCTTCTGCTGCTAAAAGGAGAGAATTTTAACAAGTGGGAATGAAAATAAAATTGGATATTGACTAAGAGTTAATATTAGTTAAGGTAATACAATATAACTGATAATTTTTCTTCAGAATTAATCTAAATAGCTTAAAATCGAATTTAAAGACCAAGTTTAAAACTGATAAAGTAAAAAAATTCAGTAATACCAATGGAC---AGGAGGACGAGCTTGAGGCAGTAGCATATTCGAGGAGGAGGGAAGTCAGAACCTCCACCCATGACATTTTTTGCAAAAATTAAATATATATTTACAAAAT---TTTGTCCAAAATTGTGTTTTTGTACGAATTGTGAGAC------------------------------------------------
Nnasicus_CoweeTrain_N189 -----------------------------------------------ACAGTGAAAATTGTGTGTCATTAAATAAATAGCAATTGTTATTTATTATTTCTTAACAATATATAAGTACATATAATCTTTATTAACCCAAATACCTAGTTAAACCCAGAAAGCCTGATTTTGCAGTTTTTTAAAAAAATAAATTGGATTACTTA---ACTGTGCTTCCTTTATCATACTATTTATAGGAAAAAATTAATATAATAAAAATTACACAAAACTGAACAAATGGATATTACTCGTGTTCATTGTTTTAACACTAGTCAAAAGCATAAAATCGACATATTTTATATTTTTTGATAAATAATGGTCCGGAATACTTACTGGATCAGAGAACATTGTCCTGAGATGTGAAGTGATAGCTAGGAATGCAAGAGATTGAAAGATAACAAAATTGAAAGCACTATAATAAGGGTGGGGGGATGGCAGCAAGATGACAACCACAACCACATACTCTGCATAGAGTACAAGCATCCATGTTAATACTGCACAAATGATACCGCAGATATCCTGCACGAACCATAGCCTGTTCCAGAAGCAGCGGTTGTTCGTGTCGGTGCCCAGCTCTGGAGGATTCAATACAGATGCCTGCCGCTGAACTACTTGGCTATTTCTTCTGCTGCTAAAAGGAAAGAATTTTAACAAGTGGGAATGAAAATAAAATTGGATATTGACTAAGAGTTAATATTAGTTAAGGTAATACAATATAAGTGATAATTTTTCTTCAGAATTAATCTAAATAGCTTAAAATCGAATTTAAAGACCAAGTTTAAAACTGATAAAGTAAAAAAATTCAGTAATACCAATGGAC------AGGACGAGCTTGAGGCTGTAGCATATTCGAGGAGGAGGTAAGTCAGAACCTCCAACCATGACATTTTTTGCAAAAATTAAATATATATTTACACAATTCTTTTTGGCAAAATTGTGTTTTCATGTG-ATTTTGAGATGAAACAAAAAATCAAATGAATCAAT-----------------------
Npaynei_Grindstaff_N646 ----GGTATATTAATAAAAAAAAAAGACATAGATTTTAATTAATTCTACAGTAAAAATTGTGTGTCTTTAAATAAATAGCAATTGTTATTTATTATTTCTTAACAATATATAAGTACATATAATCTTCATTAACCCAAAAACCTAGTTAAACCCAAAAAGCCTGGTTTTGCGGCTTTTTAAAAAAATAAATTGGATTACTTAACAACTGTGCTTCTTTTATCATACTATTTATAGGAAAAAATTAATATAATAAAAATTACACAAAACTAAACAAATGGATATTACTCGTGTTCATTGTTTTAACACTAGTCAAAAGCATAAAATCGCCATATTTTATATTTTTTGATAAATAATGTTCCAGAATACTTACTGGATCAGAGAACATTGTCCTGAGATGTGAAGTAATAGCTAGGAATGCGAGAGATTGAAAGATAACAAAATTGACAGCACTATAATAAGGGTGGGGAGATGGTAGCAAGATGACAACCACAACCACATACTCTGCATAGAGTACAAGCATCCATGTTAATACTGCACAAATGATACCGCAGATATCCTGCACGAACCATAGCCTGTTCCAGAAGCAGCGGTTGTTTGTGTCGGTGCCCAGCTCCGGAGGATTCAATACAGATGCCTGCCGCTGAACTACTTGGCTATTTCTTCTGCTGCTAAAAGGAGAGAATTTTAACAAGTGGGAATGAAAATAAAATTGGATATTGACTACGAGTTAATATTAGTTAAGGTAATACAATATAACTGATAATTTTTCTTCAGAACTAATCTAAATAGCTTAAAATCGAATTTAAAAACCAAGCTTAAAACTGATAAAGTAAAAAAATGCAGTAATACCAATGGACAGGAGGAGGACGAGCTTGAGGCAGTAGCATATTCGAG------GGAAGTCAAAACCTCCGACAATGACATTTTTTGCAAAAATTAAATATATATTT-CACAATTATTTTTGACAAAATTGTGTGTTTATGTGAATTTTGAGATGAAACAAAAAAT--------GCTTATAATTTTTTTTTCTGAAAGAGAA
Npaynei_NorrisDamCave_N348 --------------------AACATTACATAGATTTTAATTAATTCCACATTGAAAATTGTTTGTCTTTAAATAAATAGCAATTGTTATTTATTATTTCTTAACAATATATAAGTACATGTAATCTTTATTAACCAAAATACCTAGTTAAACCCAGAAAGCCTGGTTTTGCGGTTTTTTAAAAAA------TGGATTACTTAACAACTGTGCTTCCTTTATCATAC----TATAAGAAAAAATTAATATAATAAAAATAACACAAAACTAAACAAATGGATATTACTCACATTCATTGTTTTAACACTAGTCAAAAGCATAAAATCGACATATTTTATATTTTTTGATAAATAATGTTCCAGAATACTTACTGGATCAGAGAACATTGTCCTGAGATGTGAAGTAATGGCTAGGAATGCAAGAGATTGAAAGATAACAAAATTGACAGCACTATAATAAGGGTGGGGAGATGGTAGCAAGATGACAACCACAACCACATACTCTGCATAGAGTACAAGCATCCATGTTAATACTGCACAAATGATACCGCAGATATCCTGCACGAACCATAGCCTGTTCCAGAAGCAGCGGTTGTTCGTGTCGGTGCCCAGCTCCGGAGGATTCAATACAGATGCCTGCCGCTGAACTACTTGGCTATTTCTTCTGCTGCTAAAAGGAGAGAATTTTAACAAGTGGGAATGAAAATAAAATTGGATATTGACTACGAGTTAATATTAGTTAAGGTAATACAATATAACTGATAATTTTTCTTCAGAATTAATCTAAATAGCTTAAAATCGAATTTAAAAACCAAGCTTAAAACTGATAAAGTAAAAAAATGCAGTAATACCAATGGACAGGAGGAGGACGAGCTTGAGGTAGTAGCATATTCGAG------GGAAGTCAAAACCTCCGACAATGACATTTTTTGCAAAAATTAAATATATATTT-CACAATTATTTTTGGCAAAATTGTGTTTTTATGTGAATTTTGAGATGAAACA------------------------------------------
Npaynei_UnakaMtns_N943 AATTGGTATATTAATAAAAAAAAAAGACATAGATGTTAATTAATTCTACAGTAAAAATTGTGTGTCTTTAAATAAATAGCAATTGTTATTTATTATTTCTTAACAATATATAAGTACATATAATCTTCATTAACCCAAATACCTAGTTAAACCCAAAAAGCCTGGTTTTGCGGTTTTTTAAAAAAATAAATTGGATTACTTAACAACTGTGCTTCCTTTATCATACTATTTATAGGAAAAAATTAATATAATAAAAATTACACAAAACTAAACAAATGGATATTACTCGTTTTCATTGTTTTAACATTAGTCAAAAGCATAAAATCGACATATTTTATATTTTTTGATAAATAATGTTCCAGAATACTTACTGGATCAGAGAACATTGTCCTGAGATGTGAAGTAATAGCTAGGAATGCGAGAGATTGAAAGATAACAAAATTGACAGCACTATAATAAGGATGGGGAGATGGTAGCAAGATGACAACCACAACCACATACTCTGCATAGAGTACAAGCATCCATGTTAATACTGCACAAATGATACCGCAGATATCCTGCACGAACCATAGCCTGTTCCAGAAGCAGCGGTTGTTTGTGTCGGTGCCCAGCTCCGGAGGATTCAATACAGATGCCTGCCGCTGAACTACTTGGCTATTTCTTCTGCTGCTAAAAGGAGAGAATTTTAACAAGTGGGAATGAAAATAAAATTGGATATTGACTACAAGTTAATATTAGTTAAGGTAATACAATATAACTGATAATTTTTCTTCAGAATTAATCTAAATAGCTTAAAATCGAATTTAAAAACCAAGCTTAAAACTGATAAAGTAAAAAAATGCAGTAATACCAATGGACAGGAGGAGGACGAGCTTGAGGCAGTAGCATATTCGAG------GGAAGTCAAAACCTCCGACAATGACATATTTTGCAAAAATTAAATATATATTT-CACAATTATTTTTGGCAAAATTGTGTTTTTATGTGAATTTTGAGATGAAACAAAAAATCAAATGAATCAATTAATTTTTTTTTCTGAAAGAGAA
Npecki_HaskellSims_G3697 --------------------------------------------------------------------------------------------------------------------------------------------------------------AAGTTTGTTGTGTGG-----CAGCAAA-----------------------------ACATTCTCCTTATGGTTGTAAGAAGCATTCTACATCAT------------------------TGGCGATTTTCCACTTGCGCCCGGCTAACGC-------------AAAAGTACCA-------------------AATAATGTTCCAGAATACTTACCGGATCGGAGAACATTGTCCTGAGATGTGAAGTGATAGCTAGGAATGCAAGAGATTGAAAGATAACAAAATTGACAGCACTATAATAAGGGTAGGGAGATGGTAGCAAGATGACAACCACAACCACGTACTCCGCGTAGAGTACAAGCATCCATGTTAATACTGCACAAATGATACCGCAAATGTCCTGCACAAACCATAGCCTGTTCCAGAAGCAGCGGTTGTTCGTATCAGTGCCCAGCTCTGGTGGATTCAATACAGATGCCTGCCGCTGAACTACTTGGCTATTTCTTCTGCTGCTAAAAAGAGATAATTTTAACAAGTGGGAATGAAAATAAAACTGGGTATTGAGTAAGAGTTAATATTAGTTAAAGCAATAGAAAATAATTGATGA---TTCTTTAGAATTAATCTAAATAGCTTAAAATCGAATTTAAAAACCAGGCTTAAAA---------------AATTCAGTAATATCAATGGACAGGAGGGAGACGAGCTTGCGGCAGTAGCATATTCGAG------GGAAGTCGGAACCTCAACCCATGACATTTTTTGCAAAAATTGAACATATATTTACACAATTATTTTTGGCAAAATTGTGCTTTTATGTGAATTTTGAGATGAAACAATAAATCAAATGAATCAATCAATTTATTTTTTAAAAAAAGAA
Npecki_HurricaneMazeCave_G2100 ------------------------------------------------------------------------------------------------------------------------------------------------------------AAAAGTTTGTTGTGTGG-----CAGCAAA-----------------------------ACATTCTCCTTATGGTTGTAAGAAGCATTCTACATCAT------------------------TGGCGATTTTTCGCTTGCGCCCGTCTAACGG-------------AAAAGTACCT-------------------AATAATGTTCCAGAATACTTACCGGATCGGAGAACATTGTCCTGAGATGTGAAGTGATAGCTAGGAATGCAAGAGATTGAAAGATAACAAAATTGACAGCACTATAATAAGGGTAGGGAGATGGTAGCAAGATGACAACCACAACCACGTACTCCGCGTAGAGTACAAGCATCCATGTTAATACTGCACAAATGATACCGCAAATGTCCTGCACGAACCATAGCCTGTTCCAGAAGCAGCGGTTGTTCGTATCGGTGCCCAGCTCTGGTGGATTCAATACAGATGCCTGCCGCTGAACTACTTGGCTATTTCTTCTGCTGCTAAAAAGAGATAATTTTAACAAGTGGGAATGAAAATAAAATTGGATATTGAGTAAGAGTTAATATTAGTTAAAGCAATAGAAAATAATTGATGA---TTCTTTAGAATTAATCTAAATAGCTTAAAATCGAATTTAAAAACCAGGCTTAAAA---------------AATTCAGTAATATCAATGGACAGGAGCAGGGTTGTTTGGTAACCACGGTGGTTTAAAC------CAAGGTTTAAACCTTAA--------GGTTTTTAAAAAAACCAAGTG---GTTTAAACCATT-TTTTTGAAAAATTGGTTTCTTAATTTCAAATTTTAGACAAAACAAAAACTATAAATTACTAACTGATCAAATTTCTTGTAAATAG-
Npecki_Monteagle_N062 --------------------------------------------------------------------------------------------------------------------------------------------------------------AAGTTTGTTGTGTGG-----CAGCAAA-----------------------------ACATTCTCCTTATGGTTGTAAGAAGCATTCTACATCAT------------------------TGGCGATTTTCCACTTGCGCCCGGCTAACGG-------------AAAAGTACCA-------------------AATAATGTTCCAGAATACTTACCGGATCAGAGAACATTGTCCTGAGATGTGAAGTGATAGCTAGGAATGCAAGAGATTGAAAGATAACAAAATTGACAGCACTATAATAAGGGTAGGGAGATGGTAGCAAGATGACAACCACAACCACGTACTCCGCGTAGAGTACAAGCATCCATGTTAATACTGCACAAATGATACCGCAAATGTCCTGCACAAACCATAGCCTGTTCCAGAAGCAGCGGTTGTTCGTATCAGTGCCCAGCTCTGGTGGATTCAATACAGATGCCTGCCGCTGAACTACTTGGCTATTTCTTCTGCTGCTAAAAAGAGATAATTTTAACAAGTGGGAATGAAAATAAAATTGGATATTGAGTAAGAGTTAATATTAGTTAAAGCAATAGAAAATAATTGATGA---TTCTTTAGAATTAATCTAAATAGCTTAAAATCGAATTTAAAGACCAGGCTTAAAA---------------AATTCAGTAATATCAATGGACAGGAGGGAGACGAGCTTGCGGCAGTAGCATATTCGAG------GGAAGTCGGAACCTTAACCCATGACATTTTTTGCAAAAATTGAACATATATTTACACAATTATTTTTGGCAAAATTGTGTTTTTATGTGAATTTTGAGATGAAACAATAAATCAAATGAATCAATCAATTTATT--------------
Nperlakyi_SChimneys_N1079 AATTGGTATATTAATAAAAAAAAATGACATAGATTTTAATTAATTCTACAGTAAAAATTGTGTGTCATTAAATAAATAGCAATTG-------TTATTTCTTAACAATATATAAGTAAATATAATCTTTATTAACCCAAATACCTAGTTAAACAGAGAAAGCCTGGTTTTGTGGTTTTTTAAAAAAATAAACTGGATTACTTAACAACTTTGCTCCCTTTATCATACTATTTATAGGAAAAAATTAATATAATAAAAATTACACAAAACTAAACAAATGGATATTACTCGTGTTCATTGTTTTAACACTAGTCAAAAGCATAAAATCGACATATTTTATATTTTTTGATGAATAATGTTTCAGAATACTTACTGGATCAGAGAACATTGTCCTGAGATGTGAAGTGATAGCTAGGAATGCAAGAGATTGAAAGATAACAAAATTGACAGCACTATAATAAGGGTAGGGAGACGGTAGCAAGATGACAACCACAACCACATACTCTGCATAGAGTACAAGCATCCACGTTAATACTGCACAAATGATACCGCAAATATCCTGCACGAACCATAGCCTGTTCCAGAAGCAGCGGTTGTTCGTGTCAGTGCCCAGCTCCGGAGGATTCAATACAGATGCCTGCCGCTGAACTACTTGGCTATTTCTTCTGCTGCTAAAAGGAGATAATTTTAACAAGTGGGAATGAAAATAAAATTGGATATTGACTAAGAGTTAATATTAGTTAAGGTAATACAATATAACTGATAATTTTTCTTCAGAATTAATCTAAATAGCTTAAAATCGAATTTAAAAACCAAGCTTAAAACTGATAAAGTAAAAAAATGCA-----A--------------------------------------------------------------------------------------------------------------------------------------------------------------------------------------------------------
Nperlakyi_SChimneys_N1080 AATTGGTATATTAATAAAAAAAAATGACATAGATTTTAATTAATTCTACAGTAAAAATTGTGTGTCATTAAATAAATAGCAATTG-------TTATTTCTTAACAATATATAAGTAAATATAATCTTTATTAACCCAAATACCTAGTTAAACAGAGAAAGCCTGGTTTTGTGGTTTTTTAAAAAAATAAACTGGATTACTTAACAACTTTGCTCCCTTTATCATACTATTTATAGGAAAAAATTAATATAT-AAAAATTACACAAAACTAAACAAATGGATATTACTCGTGTTCATTGTTTTAACACTAGTCAAAAGCATAAAATCGACATATTTTATATTTTTTGATGAATAATGTTTCAGAATACTTACTGGATCAGAGAACATTGTCCTGAGATGTGAAGTGATAGCTAGGAATGCAAGAGATTGAAAGATAACAAAATTGACAGCACTATAATAAGGGTAGGGAGACGGTAGCAAGATGACAACCACAACCACATACTCTGCATAGAGTACAAGCATCCACGTTAATACTGCACAAATGATACCGCAAATATCCTGCACGAACCATAGCCTGTTCCAGAAGCAGCGGTTGTTCGTGTCAGTGCCCAGCTCCGGAGGATTCAATACAGATGCCTGCCGCTGAACTACTTGGCTATTTCTTCTGCTGCTAAAAGGAGATAATTTTAACAAGTGGGAATGAAAATAAAATTGGATATTGACTAAGAGTTAATATTAGTTAAGGTAATACAATATAACTGA--------ACTCAGAATTAATCTAAATAGCTTAAAATCGAATTTAAAAACCAAGCTTAAAACTGATAAAGTAAAAAAATGCAATAATACCACTGGGCAGGAGAAGGACGA-GTTGAGGCAGTAGCATATTCGAG------GGAAGTCAGAACCTCCGACAATGACA-TTTTTGCAAAAATTAAATATATATTTACACAATTATTTTTGGCAAAATTGTGTTTTTATGTTAATTTTGAGATGAAACAAAAAATCAAATGAATCAATTAATTTATTTTTCTGAAAGAGAA
Nreclusus_Clingmans_N252 ------------------------TGACATAGATTTTAATCAATTCTACAGTGAAAATTGTGTGTCATTAAATAAATAGCAATTGTTATTTATTATTTCTTAACAATATATAAGAACATATAATCTTTATTAACCCAAATACCTAGTTAAACCCAGAAAGCCTGATTTTGTGGTTTTTTTAAAAAATAAATT-GATTACTTAACAACTGTGCTTCCTTTATCATACTATTTATAGGAAAAAATAAATATAATAAAAATTACACAAAACATAACAAATGGCTATTACACGTGTTCATTGTTTTAACACTAATCAAAAGCATAAAATCGACATATTTTATATTTTTTGATAAATAATGTTCCACAATACTTACTGGATCAGAGAACATTGTCCTGAGATGTGAAGTAATAGCTAGGAATGCAAGAGATTGAAAGATAACAAAATTGACAGCACTATAATAAGGGTAGGGAGATGGTAGCAAGATGACAACCACAACCACATACTCTGCATAGAGTACAAGCATCCATGTTAATACTGCACAAATGATACCGCAAATATCCTGCACGAACCATAGCCTGTTCCAGAAGCAGCGGTTATTCGTGTCGGTGCCCAGCTCCGGAGGATTCAATACAGATGCCTGCCGCTGAACTACTTGGCTATTTCTTCTGCTGCTAAAAGGAGAGAAATTTAACAAGTGGAAATGAAAATAAAATTGGATATGGACTATGAGTTAATATTAGTTAAAGCAATACAATATAACTGATAATTTTTCTTCGGAATTAATCTAAGTAGCTTAAAATCGAATTTAAAAACTAAGCTTAAAACTGATAAAGT-AAAAAATTCAGTAATACCAATGGAC------AGGAAGAGCTTGAGGCAGTAGCATATTTGAGGAGGAGGGAAGTCAGAACCTCCACCCATGACAA-------------------------------------------------------------------------------------------------------------------------
Nreclusus_Newfound_N259 AATTGGTGTATAAATAAAAAAAAATGGCATAGATTTTAATCAATTCTACAGTGAAAATTGTGTGTCATTAAATAAATAGCAATTGTTATTTATTATTTCTTAACAACAT----------ATAATCTTTATTAACCCAAATACCTAGTTAAACTTAGAAAGCCTGATTTTGCGGGTTTTTTTAAAAATAAATTGGATTACTTAACAACTGTGCTTCCTTTATCATACTATTTATACGAAAAAATTAATATAATAAAAATTACATAAAACTACACAAATGGCTATTACTCGTATTCATTGTTTTAACACTAATCAAAAGCATAAAATCGACATATTTTATATTTTTTGATAAATAATGTTCCACAATACTTACTGGATCAGAGAACATTGTCCTGAGATGTGAAGTAATAGCTAGGAATGCAAGAGATTGAAAGATAACAAAATTGACAGCACTATAATAAGGGTAGGGAGATGGTAGCAAGATGACAACCACAACCACATACTCTGCATAGAGTACAAGCATCCATGTTAATACTGCACAAATGATACCGCAAATATCCTGCACAAACCATAGCCTGTTCCAGAAGCAGCGGTTATTCGTGTCGGTGCCCAGCTCCGGAGGATTCAATACAGATGCCTGCCGCTGAACTACTTGGCTATTTCTTCTGCTGCTAAAAGGAGAGAAATTTAACAAGTGGAAATGAAAATAAAATTGGATATGGACTACGAGTTAATATTAGTTAAAGCAATACAATATAACTGATAATTTTTCTTCGGAATTAATCTAAGTAGCTTAAAATCGAATTTAAAAACTAAGCTTAAAACAGATAAAGT-AAAAAATTCAGTAATACCAATGGAC------AGGAAGAGCTTGAGGCAGTAGCATATTCGAGGAGGAGGGAAGTCAGAACCTCCACCCATGACAATTTTTGCAAAAATTAAATATATATTTACACAATTATTTTGGGCAAAATTGTGTTTTTATGTGAATTTTGAGATGAAACAAAAAATCAAATGAATCATTTAATTATTTTTTCTGAAAGAGAA
Nreclusus_Noland_N1051 AATTGGTGTATAAATAAAAAAAAATGACATAGATTTTAATCAATTCTACAGTGAAAATTGTGTGTCATTAAATAAATAGCAATTGTTATTTATTATTTCTTAACAATATATAAGAACATATAATCTTTATTAACCCAAATACTTAGTTAAACCCAGAAAGCCTGATTTTGTGGTTTTTAAAAAAAATAAATT-GATTACTTAACAACTGTGCTTCCTTTATCATACTATTTATACGAAAAAATTAATGTAATAAAAATTACACAAAACTACACAAATGGCTATTACACGTGTTCATTGTTTTAACACTAATCAAAAGCATAAAATCGACATATTTTATATTTTTTGATAAATAATGTACCACAATACTTACTGGATCAGAGAACATTGTCCTGAGATGTGAAGTAATAGCTAGGAATGCAAGAGATTGAAAGATAACAAAATTGACAGCACTATAATAAGGGTAGGGAGATGGTAGCAAGATGACAACCACAACCACATACTCTGCATAGAGTACAAGCATCCATGTTAATACTGCACAAATGATACCGCAAATATCCTGCACAAACCATAGCCTGTTCCAGAAGCAGCGGTTGTTCGTGTCGGTGCCCAGCTCCGGAGGATTCAATACAGATGCCTGCCGCTGAACTACTTGGCTATTTCTTCTGCTGCTAAAAGGAGAGAAATTTAACAAGTGGAAATGAAAATAAAATTGGATATGGACTACGAGTTAATATTAGTTAAAGTAATACAATATAATTGATAATTTTTCTTCGGAATTAATCTAAGTAGCTTAAAATCGAATTTAAAAACTAAGCTTAAAACTGATAAAGT-AAAAAATTCAGTAATACCAATGGAC------AGGAAGAGCTTGAGGCAGTAGCATATTCGAGGAGGAGAGAAGTCAGAACCTCCACCCATGACAATTTTTGCAAAAATTAAATATATATTTACACAATTATTTTGGGCAAAATTGTGTTTTTATGTGAATTTTGAGATGAAACAAAAAATCAAAAGAATCATTTAATTATATTTTCTGAAAGAGAA
Nreclusus_Smokemont_N1020 AATTGGTGTATTAATAAAAAAAAATGACATAGATTTTAATTAAATCTACAGTAAAAATTGTGTGTCATTAAATAAATAGCAATTGTTATTTATTATTTCTTAACAATAT----------ATAATCTTTATTAACCCAAATACCTAGTTAAACCTAGAAAGCCTGATTTTGCGGTTTTTTTAAAAAATAAATTGGATTACTTAACAACTGTGCTTCCTTTATCATACTATTTATACGAAAAAATTAATGTAATAAAAATTACACAAAACTACACAAATGGCTATTACTCGTGTTCATTGTTTTAACACTAATCAAAAGCATAAAATCGACATATTTTATATTTTTTGATAAATAATGTTCCACAATACTTACTGGATCAGAGAACATTGTCCTGAGATGTGAAGTGATAGCTAGGAATGCAAGAGATTGAAAGATAACAAAATTGACAGCACTATAATAAGGGTAGGGAGATGGTAGCAAGATGACAACCACAACCACATACTCTGCATAGAGTACAAGCATCCACGTTAATACTGCACAAATGATACCGCAAATATCCTGCACGAACCATAGCCTGTTCCAGAAGCAGCGGTTGTTCGTGTCGGTGCCCAGCTCCGGAGGATTCAATACAGATGCCTGCCGCTGAACTACTTGGCTATTTCTTCTGCTGCTAAAAGGAGAGAATTTTAACAAGTGGGAATGAAAATAAAATTGGATATGGACTACGAGTTAATATTAGTTAAAGCAATACAATATAACTGATAATTTTTCTTCGGAATTAATCTAAGTAGCTTAAAATCGAATTTAAAAACTAAGCTTAAAACTGATAAAGT-AAAAAATTCAG----ACCAATGGAC------AGGAAGAGCTTGAGGCAGTAGCATATTCGAGGAGGAGGGAAGTC---------------------------------------------------------------------------------------------------------------------------------------------
Nroanensis_IngramBranch_N926 -------------------------------------------------------------------------------------------------------------------------------------CCCAAATACCTAGTTAAACCCAAAAAGCCTGGTTTTGCGGTTTTTTAAAAAAATAAATTGGATTACTTAACAACTGTGCTTCCTTTATCATACTATTTATAGGAAAAAATTAATATAATAAAAATTACACAAAACTAAACAAATGGATATTACTCGTGTTCATTGTTTTAACACTAGTCAAAAGCATAAAATCGACATATTTTATATTTTTTGATAAATAATGTTCCAGAATACTTACTGGATCAGAGAACATTGTCCTGAGATGTGAAGTAATGGCCAGGAATGCGAGAGATTGAAAGATAACAAAATTGACAGCACTATAATAAGGATGGGGAGATGGTAGCAAGATGACAACCACAACCACATACTCTGCATAGAGTACAAGCATCCATGTTAATACTGCACAAATGATACCACAGATATCCTGCACGAACCATAGCCTGTTCCAAAAGCAGCGGTTGTTTGTGTCGGTGCCCAGCTCCGGAGGATTCAATACAGATGCCTGCCGCTGAACTACTTGGCTATTTCTTCTGCTGCTAAAAGGAGAGAATTTTAACAAGTGGGAATGAAAATAAAATTGGATATTGACTACGAGTTAATATTAGTTAAGGTAATACAATATAACTGATAATTTTTCTTCAGAATTAATCTAAATAGCTTAAAATCGAATTTAAAAACCAAGCTTAAAACTGATAAAGTAAAAAAATGCAGTAATACCAATGGACAGGAGGAGGACGAGCTTGAGGCAGTAGCATATTCGAG------AGAAGTCAAAACCTCCGACAATGACATTTTTTGCAAAAATTAAATATATA-TTTCACAATTATTTTTGGCAAAATTGTGTTTTTATGTGAATTTTGAGATGAAACAAAAAATCAAATGAATCAATTAATTTTTTTTTCTGACAGAGAA
Nroanensis_N_CarversGap_N928 AATTGGTATATTAATAAAAAAAAAAGACATAGATTTTAATTAATTCTACAGTAAAAATTGTGTGTCTTTAAATAAATAGCAATTGTTATTTATTATTTCTTAACAATATATAAGTACATATAATCTTCATTAACCCAAATACCTAGTTAAACCCAAAAAGCATGGTTTTGCGGTTTTTTAAAAAAATAAATTGGATTACTTAACAACTGTGCTTCCTTTATCATACTATTTATAGGAAAAAATTAATATAATAAAAAATACACAAAACTAAACAAATGGATATTACTCGTGTTCATTGTTTTAACACTAGTCAAAAGCATAAAATCGACATATTTTATATTTTTTGATAAATAATGTTCCAGAATACTTACTGGATCAGAGAACATTGTCCTGAGATGTGAAGTAATAGCTAGGAATGCGAGAGATTGAAAGATAACAAAATTGACAGCACTATAATAAGGATGGGGAGATGGTAGCAAGATGACAACCACAACCACATACTCTGCATAGAGTACAAGCATCCATGTTAATACTGCACAAATGATACCGCAGATATCCTGCACGAACCATAGCCTGTTCCAGAAGCAGCGGTTGTTTGTGTCGGTGCCCAGCTCCGGAGGATTCAATACAGATGCCTGCCGCTGAACTACTTGGCTATTTCTTCTGCTGCTAAAAGGAGAGAATTTTAACAAGTGGGAATGAAAATAAAATTGGATATTGACTACGAGTTAATATTAGTTAAGGTAATACAATATAACTGACAATTTTTCTTCAGAATTAATCTAAATAGCTTAAAATCGAATTTAAAAACCAAGCTTAAAACTGATAAAGTAAAAAAATGCAGTAATACCAATGGACAGGAGGAGGACGAGCTTGAGGTAGTAGCATATTCGAG------GGAAGTCAGAACCTCCGACAATGACAT-TTTTGCAAAAATTAAATATATATTT-CACAATTATTTTTGGCAAAATTGTGTTTTTATGTGAATTTTGAGATGAAAC-------------------------------------------
Nroanensis_RoanHighBluff_N762 AATTGGTATATTAATAAAAAAAAAAGACATAGATTTTAATTAATTCTACAGTAAAAATTGTGTGTCTTTAAATAAGTTGCAATTGTTATTTATTATTTCTTAACAATATACAAGTACATATAATCTTCATTAACCCAAATACCTAGTTAAACCCAAAAAGCCTGGTTTTGCGG-TTTTTTAAAAAATAAATTGGATTACTTAACAACTGTGCTTCCTTTATCATACTATTTATAGGAAAAAATTAATATAATAAAAATTACACAAAACTAAACAAATGGATATTACTCGTGTTCATTGTTTTAACACTAGTCAAAAGCATAAAATCGACATATTTTATATTTTTTGATAAATAATGTTCCAGAATACTTACTGGATCAGAGAACATTGTCCTGAGATGTGAAGTAATAGCTAGGAATGCGAGAGATTGAAAGATAACAAAATTGACAGCACTATAATAAGGATGGGGAGATGGTAGCAAGATGACAACCACAACCACATACTCTGCATAGAGTACAAGCATCCATGTTAATACTGCACAAATGATACCGCAGATATCCTGCACGAACCATAGCCTGTTCCAGAAGCAGCGGTTGTTTGTGTCGGTGCCCAGCTCCGGAGGATTCAATACAGATGCCTGCCGCTGAACTACTTGGCTATTTCTTCTGCTGCTAAAAGGAGAGAATTTTAACAAGTGGGAATGAAAATAAAATTGGATATTGACTACGAGTTAATATTAGTTAAGGTAATACAATATAACTGATAATTTTTCTTCAGAATTAATCTAAATAGCTTAAAATCGAATTTAAAAACCAAGCTTAAAACTGATAAAGTAAAAAAATGCAGTAATACCAATGGACAGGAGGAGGACGAGCTTGAGGCAGTAGCATATTCGAG------GGAAGTCAAAACCTCCGACAATGACATATTTTGCAAAAATTAAATATATATTT-CACAATTATTTTTGGCAAAATTGTGTTTTTATGTGAATTTTGAGATGAAACAAAAAATCAAATGAATCAATTAATTTTTTTTTCTGAAAGAGAA
Nsheari_BaldRiver_N1168 ---------------------------------------------------------------------------------------------------------------------------------------------------------------------------------------------------TGATCTAGTTACCATTCCTTTTTTGTTGTGCCCCCCATAGGAAAAAATTAATATGATAAAAATTACACAAAACTAAACAAACGGCTATTACTCGTGTTCATTGTTTTAACACCAATCAAAAGCATAAAATCGACATATTTTATATTTTTTGATAAATAATGTACCACAATACTTACTGGATCAGAGAACATTGTCCTGAGATGTGAAGTAATAGCTAGGAATGCGAGAGATTGAAAGATAACAAAATTAACAGCACTATAATAAGGGTAGGGGGATGGTAGCAGGATGACAACCACAACCACATACTCTGCATAGAGTACAAGCATCCATGTTAATACTGCACAAATGATACCGCAAATATCCTGCACAAACCATAGCCTGTTCCAGAAGCAGCGGTTGTTCGTGTCGGTGCCCAGCTCCGGAGGATTCAATACAGATGCCTGCCGCTGAACTACTTGGCTATTTCTTCTGCTGCTAAAAGGAGAGAATTTTAACAAGTGGAAATGAAAATAAAATTGGATATTGACTGAAAGTTAATATTAGTTAAAGCAATACAATATAACTGATAATTTTTCTTCAGAATTAATCTAAATAGCTTAAAATCGTATTTAAAAACTAAGCTTAAAACTGATAAAGT-AAAAAATTCAGTAATACCAATGGACAGGAGGAGGAGGAGCTAGAGGCAGTAGCATATTCGGAGAGGAGGGAAGTCAGAACCTCCACCCATGACATTTTTTGTAAATTCCTAGTGCACGGTTTCGAAATCACAGTTGGCGATGGCGTTTGTTTACCTGAATTCCAAGAT------------------------------------------------
Nsheari_Cohutta_N826 ------------------------------------------------------------------------------------------------------------------------------------------------------------------------------------------TAAATCGCCTGATCTAGTTACCATTCCTTTTTTGTTGTGCCCGCCATAGGAAAAAATTAATATGATAAAAATTACACAAAACTAAACAACAGGCTATTACTCGTGTTCATTGTTTTAACACTAATCAAAAGCATAAAATTGACATATTTTACATTTTTTGATAAATAATGTTCCACAATACTTACTGGATCAGAGAACATTGTCCTGAGATGTGAAGTAATAGCTAGGAATGCAAGAGATTGAAAGATAACAAAATTGACAGCACTATAATAAGGGTAGGGGGATGGTAGCAGGATGACAACCACAACCACATACTCTGCATAGAGTACAAGCATCCATGTTAATACTGCACAAATGATACCGCAAATATCCTGCACAAACCATAGCCTGTTCCAGAAGCAGCGGTTGTTCGTGTCAGTACCCAGCTCCGGAGGATTCAATACAGATGCCTGCCGCTGAACTACTTGGCTATTTCTTCTGCTGCTAAAAGGAGAGAATTTTAACAAGTGGAAATGAAAATAAAATTGGATATTGACTGAAAGTTAATATTAGTTAAAGCAATACAATATAACTGATAATTTTTCTTCAGAATTAATCTAAATAGCTTAAAATCGAATTTAAAAACTAAGCTTAAAACTGATAAAGT-AAAAAATTCAGTAATACCAATGGACAGGAGGAGGACGAGCTAGAGGCAGTAGCATATTCGGAGAGGAGGGAAGTCAGAACCTCCACCCATGACATTTTTTTTAAAAATTAAATATATATTTACACAATTATTTTAGGCAAAATTGTGTTTTTATGTGAATTTTGAGATGAAACAAAAAATCAAATAAATCATTTAATTATTTTTTCTGAAAGAGAA
Nsheari_JoyceKilmer_N092 --------------------------------------------------------------------------------------------------------------------AACGTTATCTTCGCCAA----------------------------ATAGGTTTGCCA-----AAAGGCGATAAATTCCCTGATCTAGTTACCATTGCATTTTTGTTGTGCCCCCCATAGGAAAAAATTAATATGATAAAAATTACACAAGACTAAACAAACGGCTATTACTCGTGTTCATTGTTTTAACACTAATCAAAAGCATAAAATCGACATATTTTATATTTTTTGATAAATAATGTACCACAATACTTACTGGATCAGAGAACATTGTCCTGAGATGTGAAGTAATAGCTAGGAATGCAAGAGATTGAAAGATAACAAAATTGACAGCACTATAATAAGGGTAGGGGGATGGTAGCAAGATGACAACCACAACCACATACTCTGCATAGAGTACAAGCATCCATGTTAATACTGCACAAATGATACCGCAAATATCCTGCACAAACCATAGCCTGTTCCAGAAGCAGCGGTTGTTCGTGTCGGTGCCCAGCTCCGGAGGATTCAATACAGATGCCTGCCGCTGAACTACTTGGCTATTTCTTCTGCTGCTAAAAGGAGAAAATTTTAACAAGTGGAAATGAAAATAAAATTGGATATTGACTGAAAGATAATATTAGTTAAAGCAATGCAATATAACTGATAATTTTTCTTCAGAATTAATCTAAATAGCTTAAAATCGAATTTAAAAACTAAGCTTAAAACTGATAAAGT-AAAAAATTCAGTAATACCAATGGACAGGAGGAGGAGGAGCTAGAGGCAGTAGCATATTCGGAGAGGAGGGAAGTCAGAACCTCCACCCATGACATTTTTTGCAAAAATTAAATATATATTTACACAATTATTTTAGGCAAAATTGTGTTTTTATGTGAAT--------------------------------------------------------
Nsilvanus_Elijay_N395 AATTGTTGCATAAATAAAAAAAAATGACATAGATTTTAATTAATTTTACAGTGAAAATTGTGTGTCATTAAATAAATAGCAATTGTTATTTATTATTTCTTAACAATATATAAGTAAATATAATCTTTATTAA----------------AACCCAGAAAGCCTGGTTTTGCGTTTTTTTTTTTAAATAAATAGGATTACTTAACAACTGTGCTTCATTTATCATACTATTTATAGGAAAAAATTAATATAATAAAAAATCCACAAAACTAAACAAATGGATATTACTCGTGT------------------TCAAAAGCATAAAATCGACATATTTTATATTTTTTGATAAATAATGTTCCAGAATACTTACTGGATCAGAGAACATTGTCCTGAGATGTGAAGTAATGGCTAGGAATGCAAGAGATTGAAAGATAACAAAATTGACAGCACTATAATAAGGGTGGGGAGATGGTAGCAAGATGACAACCACAACCACATACTCTGCATAGAGTACAAGCATCCATGTTAATACTGCACAAATGATGCCGCAGATATCCTGCACGAACCATAGCCTGTTCCAGAAGCAGCGGTTGTTCGTGTCGGTGCCCAGCTCTGGAGGATTCAATACAGATGCCTGCCGATGAACTACTTGGCTATTTCTTCTGCTGCTAAAAGGAGAGAATTTTAACAAGTGGGAATGAAAATAAAATTGGATATTGACTAAGAGTTAATATTAGTTAAAGCAATACAATATAACGGATAATTTTTCTTCAGAATTAATCTAAATAGCTTAAAATCGAATTTAAAAATCAAACTTAAAACTGATAAGTAAAAAAAATGCAGTAATACCAATGGACAGGAGGAGGACGGGCTTGAGGCAGTAGCATATTCGAGGAGGAGGGAAGTCAGAACCTCCGTCCATGACATTTTTTGCGAAAATTAAATATATATTTACACAATTATTTTTGGCAAAATTGTGTTTTTATGTGAATTTTGAGATGAAACAAAAAATCAAATGAATCAATTAATTTTTTTCTTTGAAAGAGAA
Nsilvanus_GermanyCove_N1017 AATTGTTGTATAAATAAAAAAAAATGGCATAGATTTTAATTAATTCTACAGTGAAAATTGTGTGTCATTAAATAAATAGCAATTGTTATTTATTATTTCTTAACAATATATAAGTACATATAATCTTTATTAACCCAAATACCTAGTTAAACCCAGAAAGCCTGG-TATGCGGTTTTTTTAAAAAATAAATTGGATTACTTAACAACTGTGCTTCCTTTATCATACTATTTATAGGAAAATAATTATATAACAAAAAATACACAAAACTAAACAAATGGATATTACTCATGTTCATTGTTTTAACACTAGTCAAAAGCATAAAATGGACATATTTTATATTTTTTGATAAATAATGTTCCAGAATACTTACTGGATCAGAGAACATTGTCCTGAGATGTGAAGTAATAGCTAGGAATGCAAGAGATTGAAAGATAACAAAATTGACAGCACTATAATAAGGGTGGGGAGATGGTAGCAAGATGACAACTACAACCACATACTCTGCATAGAGTACAAGCATCCATGTTAATACTGCACAAATGATACCGCAGATATCCTGCACGAACCATAGCCTGTTCCAGAAGCAGCGGTTGTTTGTGTCGGTGCCCAGCTCTGGAGGATTCAATACAGATGCCTGCCGCTGAACTACTTGGCTATTTCTTCTGCTGCTAAAAGGAGAGATTTTTAACAAGTGGGAATGAAAATAAAATTGGATATTGACTAAGAGTTAATATTAGTTAAAGCAATACAATATAACGGATAATTTTTCTTCAGAATTAATCTAAATAGCTTAAAATAGAATTTAAAAATCAAGCTTAAAACTGATAAAATAAAAAAATGCAGTAATACCAATGGACAGGAGGAGGACGAGCTTGAGGCAGTAGCATATTCGATGAGGAGGAAAATCAGAACCTCCGTCCATGACATTTTTTGCGAAAATGAAATATATATTTACACAATTATTTTTGGCAAAATTGTGTTTTTATGTGAATTTTGAAATGAAACAAAAAATCAAATGAATCAATTAATTGTTTTTTCTGAAAGAGAA
Nsilvanus_HeboMtn_N1029 AATTGTTGTATAAATAAAAAAAAATGACATAGATTTTAATTAATTTTACAGTGAAAATTGTGTGTCATTAAATAAATAGCAATTGTTATTTATTATTTCTTAACAATATATAAGTAAATATAATCTTTATTAACCCAAATACCTAGTTAAACCCAGAAAGCCTGGTTTTGCGGTTTTTTAAAAAAATAAATAGGATTACTTAACAACTGTGCTTCCTTTATCATACTATTTATAGGAAAAAATTAATATAATAAAAATTACACAAAACTAAACAAATGGATATTACTCGTGTTCATTGTTTTAACACTAGTCAAAAGCATAAAATCGACATATTTTATATTTTTTGATAAATAATGTTCCAGAATACTTACTGGATCAGAGAACATTGTCCTGAGATGTGAAGTAATAGCTAGGAATGCAAGAGATTGAAAGATAACAAAATTGACAGCACTATAATAAGGGTGGGGAGATGGTAGCAAGATGACAACCACAACCACATACTCTGCATAGAGTACAAGCATCCATGTTAATACTGCACAAATGATACCGCAGATATCCTGCACGAACCATAGCCTGTTCCAGAAGCAACGGTTATTCGTGTCGGTGCCCAGCTCTGGAGGATTCAATACAGATGCCTGCTGCTGAACTACTTGGCTATTTCTTCTGCTGCTAAAAGGAGAGAATTTTAACAAGTAGGAATGAAAATAAAATTGGATATTGACTAAGAGTTAATATTAGTTAAAGCAATACAATATAACAGATAATTTTTCTTCAGAATTAATCTAAATAGCTTAAAATCGAATTTAAAAATCAAGCTTAAAACTGATAAGTCAAAAAAATGCAGTAATACCAATGGACAGGAGGAGGACGGGCTTGAGGCAGTGGCATATTCGAGGAGGAGGGAAATCAGAAACTCCGTCCATGACATTTTTTGCGAAAATTAAATATATATTTACACAATTATTTTTGGCAAAATTGTGTTTTTATGTGAATTTTGAGATGAAACAAAAAATCAAATGAATCAATTAATTTTTTTTTCTGAAAGAGAA
Nstupkai_BlowholeWOS_N285 ------------------------------------------------------------------ATTAAATAAATAGCAATTGTTATTTATTATTTCTTAACAATATATAAGTACATATAATCTTTATTAACCCAAATACCTAGTTAAACCCAGAAAGCCTGATTTTGCGTTTTTTTAAAAAAATAAACTGGATTACTTAACAACTCTGCTTCCTTTATTATACTATTTATACGAAAAAATTAATATAATAAAAATTACACAAAACTACACAAATGGCTATTACTCGTGTTCATTGTTTTAACACTAATCAAAAGCATAAAATCGACATATTTTATATTTTTTGATAAATAATGTTCCACAATACTTACTGGATCAGAGAACATTGTCCTGAGATGTGAAGTAATAGCTAGGAATGCAAGAGATTGAAAGATAACAAAATTGACAGCACTATAATAAGGGTAGGGAGATGGTAGCAAGATGACAACCACAACCACATACTCTGCATAGAGTACAAGCATCCATGTTAATACTGCACAAATGATACCGCAAATATCCTGCACGAACCATAGCCTGTTCCAGAAGCAGCGGTTGTTCGTGTCGGTGCCCAGCTCCGGAGGATTCAATACAGATGCCTGCCGCTGAACTACTTGGCTATTTCTTCTGCTGCTAAAAGGAGAGAAATTTAACAAGTGGAAATGAAAATAAAATTGGATATGGACTACGAGTTAATATTAGTTAAAGCAATACAATATAACTGATAA-TTTTCTTCGGAATTAATCTAAGTAGCTTAAAATCGAATTTAAAAACTAAGCTTAAAACTGATAAAGT-AAAAAATTCAGTAATACCAATGGAC------AGGAAGAGCTTGAGGCAGTAGCATATTCGAGGAGGAGGGAAGTCAGAAC--------ATGACATTTTTTGTAAAAATTACATATATATTTACATAATTATTTTAAGCAAAATTGTGTTTTTATGTGAACTTTGAGATGAAACAAAAAATCAAATGAATCATTTAATTATATTTTCTGA-------
Nstupkai_Blowing_N356 AATTGGTGTATAAATAAAAAAAAATGGCATAGATTTTAATCAATTCTACAGTGAAAATTGTGTGTCATTAAATAAATAGCAATTGTTATTTATTATTTCTTAACAATATATAAGTACATATAATCTTTATTAACCCAAATACCTAGTTAAACCCAGAAAGCCTGATTTTGCATTTTTTTAAAAAAATAAATTGGTTTACTTAACAACTGTGCTTCCTTTATCATACTATTTATACGAAAAAATTAATGTAATAAAAATTACACAAAACTACACAAATGGCTATTACTCGTGTTCATTGTTTTAACACTAATCAAAAGCATAAAATCGACATATTTTATATTTTTTGATAAATAATGTTCCACAATACTTACTGGATCAGAGAACATTGTCCTGAGATGTGAAGTAATAGCTAGGAATGCAAGAGATTGAAAGATAACAAAATTGACAGCACTATAATAAGGGTAGGGAGATGGTAGCAAGATGACAACCACAACCACATACTCTGCATAGAGTACAAGCATCCATGTTAATACTGCACAAATGATACCGCAAATATCCTGCACGAACCATAGCCTGTTCCAGAAGCATCGGTTGTTCGTGTCGGTGCCCAGCTCCGGAGGATTCAATACAGATGCCTGCCGCTGAACTACTTGGCTATTTCTCCTGCTGCTAAAAGGAGAAAAATTTAACAAGTGGAAATGAAAATACAATTGGATATGGACTACGAGTTAATATTAGTTAAAGCAATACAATATAACTGATAATTTTTCTTCGGAATTAATCTAAGTAGCTTAAAATCGAATTTAAAAACTAAGCTTAAAACTGATAAAGT-AAAAAATTCAGTAATACCAATGGAC------AGGAAGAGCTTGAGGCAGTAGCATATTCGAGGAGGAGGGAAGTCAGAACCTCCACCCATGACAATTTTTGCAAAAATTAAATATATATTTACACAATTATTTTGGGCAAAATTGTGTTTTTATGTGAATTTTGAGATGAAACAAAAAATCAAATGAATCATTTAATTATATTTTCTGAAAGAGAA
Nstupkai_LittleRiver_N293 AATTGGTGTATACATAAAAAAAAATGACATAGATTTTAATCAATTCTACAGTGAAAATTGTGTGTCATTAAATAAATAGCAATTGTTATTTATTATTTCTTAACAATATATAAGTACATATAATCTTTATTAACCCAAATACCTAGTTAAACCCAGAAAACCTGATTTTGTGGTTTTTTAAAAAAATAAATT-GATTACTTAACAACTGTGCTTCCTTTATCATACTATTTATAGGAAAAAATAAATATAATAAAAATTACACAAAACATAACAAATGGCTATTACACGTGTTCATTGTTTTAACACTAATCAAAAGCATAAAATCGACATATTTTATATTTTTTGATAAATAATGTTCCACAATACTTACTGGATCAGAGAACATTGTCCTGAGATGTGAAGTAATAGCTAGGAATGCAAGAGATTGAAAGATAACAAAATTGACAGCACTATAATAAGGGTAGGGAGATGGTAGCAAGATGACAACCACAACCACATACTCTGCATAGAGTACAAGCATCCATGTTAATACTGCACAAATGATACCGCAAATATCCTGCACGAACCATAGCCTGTTCCAGAAGCAGCGGTTATTCGTGTCGGTGCCCAGCTCCGGAGGATTCAATACAGATGCCTGCCGCTGAACTACTTGGCTATTTCTTCTGCTGCTAAAAGGAGAGAAATTTAACAAGTGGAAATGAAAATAAAATTGGATATGGACTACGAGTTAATATTAGTTAAAGCAATACAATATAACTGATAA-TTTTCTTCGGAATTAATCTAAGTAGCTTAAAATCGAATTTAAAAACTAAGCTTAAAACTGATAAAGT-AAAAAATTCAGTAATACCAATGGAC------AGGAAGAGCTTGAGGCAGTAGCATATTCGAGGAGGAGGGAAGTCAGAACCTCCACCCATGACAATTTTTGCAAAAATTAAATATATATTTACACAATTATTTTGGGCAAAATTGTGTTTTTATGTGAATTTTGAGATGAAACAAAAAATCAAATGAATCATTTAATTATATTTTCTGAAAGAGAA
Nstygius_ObeLee_N0656 AATTGATGTATTAATAAAAAAAAATGCCATAGATTTTAATTAATTCTACAGTAAAAAATTTTTGTCTTTAAATAAACAGCAATTGTTGTTTATTATTTCTCAACAATCTATAAGTAATTATAACCTTTATTAATCCAAATACCTAGTTAAACCGAGAAAGTCTGGTTTTGCGGGTTTT--AAAAAATAAACTGGATTACTTAACAACTCTGCTTCCTTTATCATATTATTTATAGGCAAAACTTAATATAATAATAATTATACAAAATTAAACAAATGGATATTACTCGTGTCCATTATTTTAACACTAGTCAAAAGCATAAAATTGACATATTTTATATTTTTTGATAAATAATGTTCCAGAATACTTACCGGATCAGAGAACATTGTCCTGAGATGTGAAGTGATAGCTAGGAATGCAAGAGATTGAAAGATAACAAAATTGACAGCACTATAATAAGGGTAGGGAGATGGTAGCAAGATGACAACCACAACCACATACTCTGCGTAGAGTACAAGCATCCATGTTAATACTGCACAAATGATACCACAAATATCCTGCACGAACCATAGCCTGTTCCAGAAGCAGCGGTTGTTCGTGTCAGTGCCCAGCTCTGGTGGATTCAATACAGATGCCTGCCGCTGAACTACTTGGCTATTTCTTCTGCTGCTAAAAGGAGAGAATTTTAACAAGTGGAAATGAAAATAAAATTGGATATTGACTAAGAGTTAATATTAGTTGAAGCAATACAAAATAACTGATAATTTTTCTTTAGAATTAATTTAAATAGTTTAAAATCAAATTTAAAAACCAGCCTTGAAACTGAGTGAGTAAAAAAATTCAGTAATACTAATGGA---GAAGAGGGCGAGCTTGA----GTGGCATACTCGAAGAGGAGGTATGTCAGAACCTCCGTCCATGAAATTTTTTGCAAAAATTAGATATATATTTACACAATTATTTTTGGCAAAATTGTGTTTTTATGTGAATTTTAAGATGAAACAATAAATCAAATGA-TCAATCAATTATATATTTTGAAAGAGAA
Ntempletoni_BaldMtns_N950 ------------------------------------------------------------------------------------------------------------------TACATATAATCTTTATTAACCCAAATACCTAGTTAAACCCAGAAAACCTGGTTTTGCGGTTTTTTAAAAAAATAAATTGGATTACTTAACAACTGTGCTTCCTTTATCATACTATTTATAGGAAAAAATTAATATAATAAAAATTACACAAAACTGAACAAATGGATATTACTAGTGTTCATTGTTTTAACACTAGTCAAAAGCATAAAATCGACATATTTTATATTTTTTGATAAATAATGTTCCAGAATACTTACTGGATCAGAGAACATTGTCCTGAGATGTGAAGTGATAGCTAGGAATGCAAGAGATTGAAAGATAACAAAATTGACAGCACTATAATAAGGGTAGGGAGATGGTAGCAAGATGACGACCACAACCACATACTCTGCATAGAGTACAAGCATCCATGTTAATACTGCGCAAATGATACCGCAAATATCCTGCACGAACCATAGCCTGTTCCAGAAGCAGCGGTTGTTCGTGTCGGTGCCCAGCTCTGGAGGATTCAATACAGATGCCTGCCGCTGAACTACTTGGCTATTTCTTCTGCTGCTAAAAGGAGAGAATTTTAACAAGTGGGAATGAAAATAAAATTGGATATTGACTAAGAGTTAATGTTAGTTAAAGCAATACAATATAACTGATAGTTTTTCTTCAGAATTAATCTAAATAGCTTAAAATCGAATTTAAAAACCAAGCTTAAAATTGATAAAGTAAAAAAATTCAGTAATACCAATGGACAGGAGAAGGACGAGCTTGAGGCAGTAGCATATTCGAGGAGGAGGGAAGTCAGAACCTCCGCCAATGACATTTTTTGCAAAAATTAAATATAT----ATACAGTCCGCTTATGTGGCATTCAATTTTCCGGTAACTTCAGTTTTGACATTGAAAATTAGTTTAGGTAT--------------------AAAA
Ntempletoni_ClarksCreek_N945 AATTGGTGTATAAATAAAAAAAAGTGACATAGATTTTAATTAATTTTACAGTGAAAATTGTGTGTCATTAAATAAATAGCAA---TTATTTATTATTTTTTAACAATATATAAGTACATATAATCTTTATTAACCCAAATACCTAGTTAAACCCAGAAAACCCGGTTTTGTGGTTTTTTAAAAAAATAAATTGGATTACATAACAACTGTGCTTCCTTTATCATACTATTTATAGGAAAAAATTAATATAATAAAAATTACACAAAACTGAACAAATGGATATTACTAGTGTTCATTGTTTTAACACTAGTCAAAAGCATAAAATCGACATATTTTATATTTTTTGATAAATAATGTTCCAGAATACTTACTGGATCAGAGAACATTGTCCTGAGATGTGAAGTGATAGCTAGGAATGCAAGAGATTGAAAGATAACAAAATTGACAGCACTATAATAAGGGTAGGGAGATGGTAGCAAGATGACAACCACAACCACATACTCTGCATAGAGTACAAGCATCCATGTTAATACTGCGCAAATGATACCGCAAATATCCTGCACGAACCATAGCCTGTTCCAGAAGCAGCGGTTGTTCGTGTCGGTGCCCAGCTCTGGAGGATTCAATACAGATGCCTGCCGCTGAACTACTTGGCTATTTCTTCTGCTGCTAAAAGGAGAGAATTTTAACAAGTGGGAATGAAAATAAAATTGGATATTGACTAAGAGTTAATGTTAGTTAAAGCAATACAATATAACTGATAGTTTTTCTTCAGAATTAATCTAAATAGCTTAAAATCGAATTTAAAAACCAAGCTTAAAACTGATAAAGTAAAAAAATTCAGTAATACCAATGGACAGGAGGAGGACGAGCTTGAGGCAGTAGCATATTCGAGGAGGAGGGAAGTCAGAACCTCCGCCAATGACATTTTTTGCAAAAAATAAATATAT---------------------------------------------------------------------------------------------------
Ntempletoni_ScronceCreekRd_N1223 AATTGGTGTATAAATAAAAAAAAGTGACATAGATTTTAATTAATTTTACAGTGAAAATTGTGTGTCATTAAATAAATAGCAA---TTATTTATTATTTTTTAACAATATATAAGTACATATAATCTTTATTAACCCAAATACCTAGTTAAACCCAGAAAACCTGGTTTTGTGGTTTTTTAAAAAAATAAATTGGATTACATAACAACTGTGCTTCCTTTATCATACTATTTATAGGAAAAAATTAATATAATAAAAATTACACAAAACTGAACAAATGGATATTACTAGTGTTCATTGTTTTAACACTAGTCAAAAGCATAAAATCGACATATTTTATATTTTTTGATAAATAATGTTCCAGAATACTTACTGGATCAGAGAACATTGTCCTGAGATGTGAAGTGATAGCTAGGAATGCAAGAGATTGAAAGATAACAAAATTGACAGCACTATAATAAGGGTAGGGAGATGGTAGCAAGATGACAACCACAACCACATACTCTGCATAGAGTACAAGCATCCATGTTAATACCGCGCAAATGATACCGCAAATATCCTGCACGAACCATAGCCTGTTCCAGAAGCAGCGGTTGTTCGTGTCGGTGCCCAGCTCTGGAGGATTCAATACAGATGCCTGCCGCTGAACTACTTGGCTATTTCTTCTGCTGCTAAAAGGAGAGAATTTTAACAAGTGGGAATGAAAATAAAATTGGATATTGACTAAGAGTTAATGTTAGTTAAAGCAATACAATATAACTGATAGTTTTTCTTCAGAATTAATCTAAATAGCTTAAAATCGAATTTAAAAACCAAGCTTAAAACTGATAAAGTAAAAAAATTCAGTAATACCAATGGACAGGAGGAGGACGAGCTTGAGGCAGTAGCATATTCGAGGAGGAGGGAAGTCAGAACCTCCGCCAATGACATTTTTTGCAAAAAATAAATATATATATATACAGACCGCTTTTCCGGCATTCAATTTTCCGGCAACTTCAGTTATGACATTGAAAACTAGTTAAAAAATTTAA-------------------A
Ntennessensis_IndianCave_N052 AAT-----------------AATAATACATAAACTTTAATTTATTAT----CAATATTTTTGTGTCTTTG-----------------ATATTTCAGTTTT----------------------------------------------------CTGGAAATTTCAGATTTCCGG--CATCGGCAAGGTCCCGCCGATTCCGGATAAGCGGGGTTT-------TACTGTATTTATAGGAAAAAATTTATATAATAAAAATTACACAAAACTAAACAAATGGATATTACTCGTGTTCATTGTTTTAACACTAGTCAAAAGCATAAAATCGACATATTTTATATTTTTTGATAAATAATGTTCCAGAATACTTACTGGATCAGAGAACATTGTCCTGAGATGTGAAGTAATAGCTAGGAATGCAAGAGATTGAAAGATAACAAAATTGACAGCACTATAATAAGGGTGGGGAGATGGTAGCAAGATGACAACCACAACCACATACTCTGCATAGAGCACAAGCATCCATGTTAATACTGCACAAATGATACCGCAGATATCCTGCACGAACCATAGCCTGTTCCAGAAGCAGCGGTTGTTCGTGTCGGTGCCCAGCTCCGGAGGATTCAATACAGATGCCTGCCGCTGAACTACTTGGCTATTTCTTCTGCTGCTAAAAGGAGAGAATTTTAACAAGTGGGAATGAAAATAAAATTGGATATTGACTACGAGTTAATATTAGTTACAGTAATACAATATAACTGATAATTTTTCTTCAGAATTAATTTAAATAGCTTAAAATCAAATTTAAAAACCAAGCTTAAAACTGCTAAAGTAAAAAAATGCAGTAATACCAATGGACAGGAGGAGGACGAGCTTGAGGCAGTAGCATATTCGAG------AGAAGTCAGAACGTCCGACAATGACATTTTTTGCAAAAATTAAATATATATTTACACAATTATTTTGGGAAAGATTGTGTTTTTATGTGAACTTTGAGATGAAACAAAAAATCAAATGAATCAATTAATTTTTTTTTCTG--------
Ntennessensis_LittleStony_N645 ------------------------------------------------------------------------------------------------------------------------------------------------------TTCCGGAAATTTCAGATTTCCGG--CTTCGGCAAGGTCCCGCCGATTCCGGATAAGCAGGGTTT-------TACTGTATTTATAGGAAAAAATTTATATAATAAAAATTACACAAAACTAAACAAATGGATATTACTCGTGTTCATTGTTTTAACACTAGTCAAAAGCATAAAATCGACATATTTTATATTTTTTGATAAATAATGTTCCAGAATACTTACTGGATCAGAGAACATTGTCCTGAGATGTGAAGTAATAGCTAGGAATGCAAGAGATTGAAAGATAACAAAATTGACAGCACTATAATAAGGGTGGGGAGATGGTAGCAAGATGACAACCACAACCACATACTCTGCATAGAGCACAAGCATCCATGTTAATACTGCACAAATGATACCGCAGATATCCTGCACGAACCATAGCCTGTTCCAGAAGCAGCGGTTGTTCGTGTCGGTGCCCAGCTCCGGAGGATTCAATACAGATGCCTGCCGCTGAACTACTTGGCTATTTCTTCTGCTGCTAAAAGGAGAGAATTTTAACAAGTGGGAATGAAAAAAAAATTGGATATTGACTACGAGTTAATATTAGTTAAGGTAATACAATATAACTGATAATTTTTCTTCAGAATTAATCTAAATAGCTTAAAATTGAATTTAAAAACGAAGCTTAAAACTGATAAAGTAAAAAAATGCAGTAATACCAATGGACAGGAGGAGGACAAGCTTGAAGCAGTAGCATATTCGAG------GGAAGTCAGTACCTCCGACAATGACATTTTTTGCAAAAATTAAATATATATGTACACAATTATTTTGG--------------------------------------------------------------------------------
Ntennessensis_Watauga_N1046 ----------------------------------------------------------------------------------------------------------------------------------------------------------------------TTTCCGG--CTTCGGCAAGGTCCCGCCGATTCCGGATAAGCGGGGTTT-------TACTGTATTTATAGGAAAAAACTTATATAATAAAAATTACACAAAACTAAACAAATGGATATTAATCGTGTTCATTGTTTTAACACTAGTCAAAAGCATAAAATCGACATATTTTATATTTTTTGATAAATAATGTTCCAGAATACTTACTGGATCAGAGAACATTGTCCTGAGATGTGAAGTAATAGCTAGGAATGCAAGAGATTGAAAGATAACAAAATTGACAGCACTATAATAAGGGTGGGGAGATGGTAGCAAGATGACAACCACAACCACATACTCTGCATAGAGTACAAGCAGCCATGTTAATACTGCACAAATGATACCGCAGATATCCTGCACGAACCATAGCCTGTTCCAGAAGCAGCGGTTGTTCGTGTCGGCGCCCAGCTCCGGAGGATTCAATACAGATGCCTGCCGCTGAACTACTTGGCTATTTCTTCTGCTGCTAAAAGGAGAGAATTTTAACAAGTGGGAATGAAAATAAAATTGGATATTGACTACGAGTTAATATTAGTTAAGGTAATACAATATAACTGATAATTTTTCTTCAGAATTAATCTAAATAGCTTAAAATCAAATTTAAAAACCAAG------------------------------------------------------------------------------------------------------------------------------------------------------------------------------------------------------------------------------------------
