# Supplementary material for: ﻿New species in old mountains: integrative taxonomy reveals ten new species and extensive short-range endemism in Nesticus spiders (Araneae, Nesticidae) from the southern Appalachian Mountains
Source: Zookeys. 2023 Feb 3;1145:1–130. doi: 10.3897/zookeys.1145.96724 (PMC10208238; doi:10.3897/zookeys.1145.96724)
Supplement: Supplementary material 4 — Input alignments, analysis log files, and output tree files [file zookeys-1145-001_article-96724__-s004.zip › uce-2001492 (modified).phy]

 87 1158
Nesticus_nahaunus_Mexico_G2881 TCTTAGACACCATTAATCTACCACCAATGCTAAATCTGGAGTACAAAAACAAACAGTTATCCATAAAAGTTGTAGATATTTTTTCTTA----------TTTAAAGATTTATTAATTAGTATAATTTTATATCAAGCCTGTCTTTTTT---------TAAATATAATGCAAAGGAAAATATCTGCAACTTTTACA--------AATAAATAGCTGG-----CCATAGACTTAGTATTAGCAATGGTACAAGATGAAGAGTCTAAATTAGTGTTTTCGGAAAGATACAGTAAAACTGTACACGATTCTTTTGTTTGCAAATATATTCAATTAAATGTATCACCTTTTTCATAATTGTGTCATTTTGACTGGTATAGCACAATAAACTTTTTATTCCATCAGGGGGCCTGGACTTGTTGATTGTACCTGGTTTGGCATTCACTAAGAGAGGTCATCGTCTTGGAGGAGGCAAGGGCTATTATGACGCTTATATTCAGAACTGCTCCCACGATCCTCACGGACGTCCCTACACCATAGGCTTGGCATTTAAGGAGCAGATACTGCACAGCATCCCCTGCGATGTGCATGATTTCATGGTAGATGAGATTGTCTATCCAGACAATTAAAGTCTGTACGTGAAG-GACTGTTTCTTAAACATATTGGAATATTAATTTCTGTTTGGATATCCTCAAAAAAATGTAAAGCAAGATTATAGTTTATTTTTGTTGAATTATATTTCTGCTTCAAATGTTTTCAATGTATGTTAGCAATTCTGACATGTTTGCAAGGGATGTGTTAGCTTTTCGACTTATTTCCCCAAGATTGAATATATATATATAGGCTTTATTTTGTTATGCATTTGTAGATTTGTCTGATATTATAAAGGAGAACTTTTGCACCTTTGCTTGTTACTCAATTTTTAAAAAGAAGCTTTTATGTATTTTTTTACATAATAA--TTTTAAAACTATTTTTTACAGCATATCAAGATCCATGATTTTCTATTTAAAAATGAATGAAATATTCTTACAATTTTAATCAATCCTTTTGTAATAAATGAATTGATATATGTTATTATTCATGAAGGAAATTCTCCAAGAAATGCAACTTAATTAGTTTAAGCCATTTTTGAT----------------------------
Narcheri_Cheaha_N023 --------------------------------------------------------------------------------------------------------------------------------------------------------------------------------------GTAACTGTTACTGATAAATGAGTCAATAGCTTGTCCCTCCATAGATTTAGTATTAGCAATGGTCCAAGATAA-GAGACAGAAATAATTTTTTGATGAAGATAGAGAAAAACTACACAAAATTATTTTGTTTGCAAATGTATTCAGTAAAATATTTTCCCATTTTCATGATTACACCATTTTGACTGTCATGGCGCAATACATTTTTTATTCCATCAGGTGGCCTGGACTTGTTGATTGTGCCTGGTTTGGCGTTCACTAAGAGAGGTCATCGTCTTGGAGGAGGCAAAGGTTACTATGATGCTTATATTCAGAACTGTTCCCACGATCCTCACGGACGTCCTTACACCATAGGCTTGGCATTTAAGGAGCAGATACTGCACAGCATCCCCTGCGATGTGCACGATTTCATGGTAGATGAGATTGTCTATCCAGACAATTAAAGTTTACATGTGAAAAGATTGTTTCCATAACATATTGGAATAGTAATTTCAGTTTGGATATCTTCAACGAAATGTAAAGCAAGATTATAGTTTATTTTTGTTGAATTATATTTCTCCTTCAAACGTTCTTCATGTATGTTATCAATTGTGACATGTTTGCAAGGGATGTGTTAGCTTTTTGACTTATTTTCTCAAAATTGAATATATATATGATATGTATTTTTTATTATGCATTTGTAGATTTGTCTGATATTATAAAAGGGAACTTTTGCACCTTTTCTTGTTTATCAATTTTCAAAAGAAGGCATTTATGTATTTTTTTTCATAATAATTTTTTACTATAA-TGCTTTTATCATATCAAAATCCGTGATTTTCTATTTGAAAATGAATGAAATATTCTTACAATTTTAATCAACCCTTTTGTAATAAATGAATT---------GATTATTCATGGATGCAATTATCGGAGAAATGCAACTTAATTAGTTTAGGCCATTTTTGATACTTAGTAATTCTGTGTGCTTAGAACCA
Narcheri_MillShoalCreek_N727 -------------------------------------------------------------------------------------------------------------------------------------------------------------------------------------------------------------------------------------------------------------------------------------GAAGATAGAGAAAAACTACACAAAATTATTTTGTTTGTAAATGTATTCAGTTAAATATTTTCCCATTTTCATGATTACACCATTTTGACTGTCATGGCGCAATACATTTTTTATTCCATCAGGTGGCCTGGACTTGTTGATTGTGCCTGGTTTGGCGTTCACTAAGAGAGGTCATCGTCTTGGAGGAGGCAAAGGTTACTATGATGCTTATATTCAGAACTGTTCCCACGATCCTCACGGACGTCCTTACACCATAGGCTTGGCATTTAAGGAGCAGATACTGCACAGCATCCCCTGCGATGTGCACGATTTCATGGTAGATGAGATTGTCTATCCAGACAATTAAAGTTTACATGTGAAAAGATTGTTTCCATAACATATTGGAATAGTAATTTCAGTTTGGATATCTTCAGCGAAATGTAAAGCAAGATTATAGTTTATTTTTGTTGAATTATATTTCTCCTTCAAACGTTCTTC--------------------------------------------------------------------------------------------------------------------------------------------------------------------------------------------------------------------------------------------------------------------------------------------------------------------------------------------------------------------------------------------------------------------
Nbarri_Bishop_N1072 -----------------------------CTATGTCTGGACTACAAAAATGAATTTTTATCCATAAAAGTTGTAGATATTTTTTCTTATTTTTTATTTTT-----------------ATTTAATTTTGTATCACACATCTTTTTTTTTGTAATCAATAAATGCGGGGCAAAGGAAAATATCAGCAACTTTTACTGATAAATGAGTCAATAGCTTGTCCCCCCATAGATTTAGTATTAGCAATGGTCCAAGATGAAAAGACTAAATTAGTTTTTGGGTAGAGATAGCGAAAAACTACACAAGATTCTTTTGTTTGCACATGTATTCAATTAAATATTTTGCCGTTTTCATGATTACGTCATTTTGACTGATACAGTGCAATACATTTTTTATTCCATCAGGTGGCCTGGACTTGTTGATTGTGCCTGGTTTGGCATTCACTAAGAGAGGTCATCGTCTTGGAGGAGGCAAAGGCTACTATGATGCTTATATTCAAAACTGTTCCCACGATCCTCATGGACGTCCCTACACCATAGGCTTGGCATTTAAGGAGCAGATACTGCACAGCATCCCCTGCGATGTGCACGATTTCATGGTAGATGAGATTGTCTATCCAGACAATTAAAGTTTACACGTGAAAAAATAGTT-CCTTAACATATTGAAATATTAATTTCAGTTTCGATATCCTCAACAAAATTTAAATCAATATTATAGTTTATTTTTGTTGAATTATATTTCTGCTTCAAATGTTCTTCATGTATGTTACCAATTTTGACATGTTTACAAGGGATGTGTTAGCTTTTTGCCTTATTTTCTCAAGATTGAATATATATCTGTGGGCTTTATTTTATTATGCATTTGTAGATTTGT-TGATATTATAAAGGGGAATTTTTACACCTTTGCTTGTTACTCAATTTTTAAAAAGAAGCATTTATGTATTTTTTCTCATAATAATTTTTTACAATGATTTTTTGTAGCCTATCAAAATCATTGAAGTTCTATTTAAAAATGAATGAAATATTCTAACAATTTTAATCAACCCTTTTGTAATAAATGAATTGATATGTGTTATTATTCATGAATGAAATTCTCCGAGAAATGCAACTTAATTAGTTTAGGCCAATTTTGATACTTACTAATTTTGTATGCTTAAAACTA
Nbarri_LostCoveCave_N0065 TCTTGGACATCATTCATCTACCACCAATGCTATGTCTGGACTACAAAAATGAATTTTTATCCATAAAAGTTGAAGATATTTTTTCTTATTTTTTATTTTT-----------------ATTTAATTTTGTATCACACATCTTTTTTTTTGTAATCAATAAATGCGGGGCAAAGGAAAATATCAGCAACTTTTACTGATAAATGAGTCAATAGCTTGTCCCCCCATAGATTTAGTATTAGCAATGGTCCAAGATGAAGAGACTAAATTAGTTTTTGGGTAGAGATAGCGAAAAACTACACAAGATTCTTTTGTTTGCACATGTATTCAATTAAATATTTTGCCATTTTCATGATTACGTCGTTTTGACTGATACAGTGCAATACATTTTTTATTCCATCAGGTGGCCTGGACTTGTTGATTGTGCCTGGTTTGGCATTCACTAAGAGAGGTCATCGTCTTGGAGGAGGCAAAGGCTACTATGATGCTTATATTCAAAACTGTTCCCACGATCCTCATGGACGTCCCTACACCATAGGCTTGGCATTTAAGGAGCAGATACTGCACAGCATCCCCTGCGATGTGCACGATTTCATGGTAGATGAGATTGTCTATCCAGACAATTAAAGTTTACACGTGAAAAAATAGTT-CCTTAACATATTGAAATATTAATTTCAGTTTCGATATCCTCAACAAAATTTAAATCAAGATTATAGTTTATTTTTGTTGAATTATATTTCTGCTTCAAATGTTCTTCATTTATGTTACCAATTTTGACATGTTTACAAGGGATGTGTTAGCTTTTTGCCTTATTTTCTCAAGATTGAATATATATCTGTGGGCTTTATTTTATTATGCATTTGTAGATTTGTCTGATATTATAAAGGGGAATTTTTACACCTTTGCTTGTTACTCAATTTTTAAAAAGAAGCATTTATGTATTTTTTCTCATAATAATTTTTTACAATGATTTTTTGTAGCCTATCAAAATCATTGAAGTTCTATTTAAAAATGAATGAAATATTCTAACAATTTTAATCAACCCTTTTGTAATAAATGAATTGATATGTGTTATTATTCATGAATGAAATTCTCCGAGAAATGCAACTTAATTAGTTTAGGCCAATTTTGATACTTACTAATTTTGTATGCTTAAAACTA
Nbarri_eyed_ClayCave_G2082 ----------------------------------------------------------------------------------------------------------------------------------------------------------------------------------------------------------------------------------ATTTAGTATTAGCAATGGTCCAAGATAAAGAGACT----------------------------AAACTACACGAGCTTCTTTTGTTTGCAAGTATATTCAATTAAATATTTTGCCATTTT--------CGTCATTTTGACTGGTATAGCGCAATACATTTTTTACTCCATCAGGTGGCCTGGACTTGTTGATTGTACCTGGTTTGGCATTCACTAAGAGAGGTCATCGTCTTGGAGGGGGCAAAGGCTACTATGATGCCTACATTCAGAACTGTTCCCACGATCCTCACGGACGTCCCTACACCATAGGCTTGGCATTTAAGGAGCAGATACTGCACAGCATCCCCTGCGATGTGCACGATTTCATGGTAGATGAGATTGTCTATCCAGACAATTAAAGTTCACACGTGAAAAGATTGTTTCCTTAACATATTGGAATATTAATTTCAGTTTGGATATCCTCAACAAAATTTAAAGCAAGATTATAGTTTATTTTTGTTCAATTATATTTCTGCTTCAAATGTTTTTCATGTATGTTACCAATTTTGACATGTTTACAAGGGATGTGTTAGCTTTTTGACTTATTTTCTCAAGATTGAATATATATCTATGGGCTTTATTTTATTATGCATTTGTAGATTTGTCTGATATTATAAAGGGGAACTTTTACACCTTTGCTTGTTACTCAATTTTTAAAAAGAAGCATTTATGTATTTTTT-TCATAATAATTTTTTACAATGATTTTTTTCAGCCTATCAAAATCAATGAATTTCTATTTAAATATGAGTGAAATATTCTAACAATTTTAATCAACCCTTTTGTAATAAATGAATTGATACGTG--ATTATTCATGAACGAAATTCTCCGAGAAATGCAACTTAATTAGTTTAGGCCATTTTTGATACTTACTAATTTTGTATGCTTAAAAATA
Nbarrowsi_Gregorys_N270 ----------------------------------------CTACAAAAACGAATTTTTATCCATAAAAGTTGTAGATATTTTTTTCTTTTTGTTATTGTTTAAAAATTCATTAATAATTTTAATTATGTATCACACATATCTTTTTTTGTAATCAATAAATGAGGTGCAAAGGAAAATATCAGCAACTTTTACTGATAAATGAGTCAATAGCTTGTCCCCCCATGGATTTAGTATTAGCAATGGTCCAAAATGTAGAGACTAAATTAGATTTTTGGTAGAGATAGCAAAAAAAAACACAAAATTCATTTGTTTGCAAGTGTATTCAATTAAATATTTTGCCACTTTCATGATTACATCGTTTTGACTGGTATAGCGCAATACATTTTTTATTCCATCAGGTGGCCTGGACTTGTTGATTGTACCTGGTCTGGCATTCACCAAGAGAGGTCATCGTCTTGGAGGAGGCAAAGGCTACTATGATGCCTATATTCAGAACTGTTCCCATGATCCTCACGGACGTCCCTACACCATAGGCTTGGCATTTAAGGAGCAGATACTGCACAGCATCCCCTGTGACGTGCACGATTTCATGGTAGATGAGATTGTCTATCCAGACAATTAAAGTCTACATGTGAAAAGATTGTTTCCTTAACATATTGGAATATTAATTTCAGTTTGGATATAATCAACAAAATTTAAAGCAAGATCATAGTTTATTTTTGTTGAATTATATTTCTGCTTCAAATGTTTTTCATGTATGTTACCAATTTTGACATGTTTACAAAGGATATGTTAGCTTTTTGACTTATTTTCTCAAGATTGAATATATATCTATGGGCTTTATTTTATTATGCATTTGTAGATTTGTCTGATATCATAAAGGGGAACTTTTACACCTTTGCTTGTTACTCAATTTTTAAAAAGAAGCATTTATGTATTTTTTTTCATAATAATTTTTTACAATGA-TTTTTTTAGCCTATCAAAATCAATGAAATTCTATTTAAAAATGAGTGAAATATTCTAACAATTTTAATCAACCCTTTTGTAATAAATGAATTGATACGTG------------------------------------------------------------------------------------------
Nbarrowsi_Tuckaleechee_N360 TCTTGAACATCATTCATCT------TATGCTATGTCTGGACTACAAAAACGAATTTTTATCCATAAAAGTTGTAGATATTTTTTTCTTTTTGTTATTGTTTAAAAATTCATTAATAATTTTAATTATGTATCACACATATCTTTTTTTGTAATCAATAAATGAGGTGCAAAGGAAAATATCAGCAACTTTTACTGATAAATGAGTCAATAGCTTGT-CCCCCATGGATTTAGTATTAGCAATGGTCCAAAATGTAGAGACTAAATTAGTTTTTTGGTAGAGATAGCAAAAAAATACACAAAATTCATTTGTTTGCAAGTGTATTCAAATAAATATTTTGCCACTTTCATGATTACATCGTTTTGACTGGTATAGCGCAATACATTTTTTATTCCATCAGGTGGCCTGGACTTGTTGATTGTACCTGGTTTGGCATTCACCAAGAGAGGTCATCGTCTTGGAGGAGGCAAAGGCTACTATGATGCCTATATTCAGAACTGTTCCCATGATCCTCACGGACGTCCCTACACCATAGGCTTGGCATTTAAGGAGCAGATACTGCACAGCATCCCCTGTGACGTGCACGATTTCATGGTAGATGAGATTGTCTATCCAGACAATTAAAGTCTACATGTGAAAAGATTGTTTCCTTAACATATTGGAATATTAATTTCAGTTTGGATATAATCAAC-AAATTTAAAGCAAGATCATAGTTTATTTTTGTTGAATTATATTTCTGCTTCAAATGTTTTTCATGTATGTAACCAATTTTGACATGTTTACAAGGGATATGTTAGCTTTTTGACTTATTTTCTCAAGATTGAATATATATCTATGGGCTTTATTTTATTATGCATTTGTAGATTTGTCTGATATCATAAAGGGGAACTTTTACACCTTTGCTTGTTACTCAATTTTTAAAAAGAAGCATTTATGTA-TTTTTTTCATAATAATTTTTTACAATGA-TTTTTTTAGCTTATCAAAATCAACGAAATTCTATTTAAAAATGAGTGAAATATTCTAACAATTTTAATCAACCCTTTTGTAATAAATGAATTGATACGTGTTATTATACATGAATGAAATTCTCCGAGAAATGCAACTTAATTAGTTTACGCCATTTTTGATACTTACTAATTTTGTATGCTTAAAACTA
Nbishopi_DryFalls_N150 ------ACATCATTCATCTACCACCAATGCTATGTCTGGACTACAAAAATGAATTTTTATCCATAAAAGTTGTAGATATTTTTTCTTATTTTTTATTTTT-----------------ATTTAATTTTGTATCAGACGTATCTTTTTTTGTAATCAATAAATGCGGGGCAAAGGAAAATATCAGCAACTTTTACTGATAAATGAGTCAATAGCCTGTCCCCCCATAGATTTAGTATTAGCAATGGTCCAAGATGGAGAGACTAAATTAGTTTCTTGGTAGAGATAGCGAAAAACTACAC--GATTCTTTTGTTTGCACGTGTATTCAATTAAATATTTTGCCATTTTCATGATTACGTCGTTTTGACTGATACAGTGCAATACATTTTTTATTCCATCAGGTGGCCTGGACTTGTTGATTGTGCCTGGTTTGGCATTCACTAAGAGAGGTCATCGTCTTGGAGGAGGCAAAGGCTACTATGATGCTTATATTCAGAACTGTTCCCACGATCCTCATGGACGTCCCTACACCATAGGCTTGGCATTTAAGGAGCAGATACTGCACAGCATCCCCTGCGATGTGCACGATTTCATGGTAGATGAGATTGTCTATCCAGACAATTAAAGTTTACACGTGAAAAAATAGTT-CCTTAACATATTGAAATATTAATTTCAGTTTGGATATCCTCAACAAAATTTAAATCAAGATTATAGTTTATTTTTGTTGAATTATATTTCTGCTTCAAATGTTCTTCATGTATGTTACCAATTTTGACATGTTTACAAGGGATGTGTTAGCTTTTTGACTTATTTTCTCAAGATTGAATATATATCTGTGGGCTTTATTTTATTATGCATTTGTAGATTTGTCTGATATTATAAAGGGGAATTTTTACACCTTTGCTTGTTACTCAATTTTTAAAAAGAAGTATTTATGTATTTTTTCTCATAATAACTTTTTACAATAATTTTTTGTAGCCTATCAAAATCATTGAAGTTCTATTTAAAAATGAGTGAAATATTCTAACAATTTTAATCAACCCTTTTGTAATAAATGAATTGATATGTGTTATTATTCATGAATGAAATTCTCCGAGAAATGCAACTTAAT------------------------------------------------
Nbishopi_StandingIndian_N131 TCTTGGACATCATTCATCTACCACCAATGCTATGTCTGGACTACAAAAATGAATTTTTATCCATAAAAGTTGTAGATATTTTTTCTTATTTTTTATTTTT-----------------ATTTAATTTTGTATCACACATATCTTTTTTTGTAATCAATAAATGCGGGGCAAAGGAAAATATCATCAACTTTTACTGATAAATGAGTCAATAGCCTGTCCCCCCATAGATTTAGTATTAGCAATGGTCCAAGATGGAGAGACTAAATTAGTTTTTTGGTAGAGATAGCGAAAAACTACAC--GATTCTTTTGTTTGCATGTGTATTCAATTAAATATTTTGCCATTTTCATGATTACGTCGTTTTGACTGATACAGTGCAATACATTTTTTATTCCATCAGGTGGCCTGGACTTGTTGATTGTGCCTGGTTTGGCATTCACTAAGAGAGGTCATCGTCTTGGAGGAGGCAAAGGCTACTATGATGCTTATATTCAGAACTGTTCCCACGATCCTCATGGACGTCCCTACACCATAGGCTTGGCATTTAAGGAGCAGATACTGCACAGCATCCCCTGCGATGTGCACGATTTCATGGTAGATGAGATTGTCTATCCAGACAATTAAAGTTTACACGTGAAAAAATAGTT--CTTAACATATTGAAATATTAATTTCAGTTTGGATATCCTCAACAAAATTTAAATCAAGATTATAGTTTATTTTTGTTGAATTATATTTCTGCTTCAAATGTTCTTCATGTATGTTACCAATTTTGACATGTTTACAAGGGATGTGTTAGCTTTTTGACTTATTTTCTCAAGATTGAATATATATCTGTGGGCTTTATTTTATTATGCATTTGTAGATTTGTCTGATATTATAAAGGGGAATTTTTACACCTTTGCTTGTTACTCAATTTTTAAAAAGAAGCATTTATGTATTTTTTCTCATAATAACTTTTTACAATAATTTTTTGTAGCCTATCAAAATCATTGAAGTTCTATTTAAAAATGAGTGAAATATTCTAACAATTTTAATCAGCCCTTTTGTAATAAATGAATTGATACGTGTTATTATTCATGAATGAAATTCTCCGAGAAATGCAACTTAATTAGTTTAGGCCATTTTTGATACTTACTAATTTTGTATGCTTAATTCTA
Nbrimleyi_NewberryCr_N984 TCTTGGACATCATTCATCTACCACCAATGCTATGTCTGGACTACAAAAATGAATTTTTATCCATAAAAGTTGTAGATATTTTTTCTTATTTTTTATTGTTTAAAGATTCAGTA--AAATTTAATTTTCTATCACACATATCTTTTTTTGTAATCAATAAATGC-----AAAGGAAAATATCAGCAACTTTTACTGATAAATGAGTCAATAGCTTGCCCCCCCATAGATTTATTATTAGCAATGGTCCAAGATGAAGAGACTAAATTAGTTTTTTGGTAGAGATAGCGAAAAACTACACAAGATTCTTTTGTTTGCAAGTGTATTCAATTAAATATTTTGCCATTTTTATGATTACATCGTTTTGACTGGTATAGCGCAATAAATTTTTTAATCCATCAGGTGGCCTGGACTTGTTGATTGTACCTGGTTTGGCATTCACTAAGAGAGGTCATCGTCTTGGAGGAGGTAAAGGCTACTATGATGCTTACATTCAGAACTGTTCCCACGATCCTCACGGACGTCCCTACACCATAGGCTTGGCATTTAAGGAGCAGATACTGCACAGCATCCCCTGCGATGTGCACGATTTCATGGTAGATGAGATTGTCTATCCAGACAATTAAAGTTTACATGTGAAAAGATTCTTTCCTTAACATATTGAAATATTAATTTCAGTTTGGATATCCTCAATAAAATTTAAAGCAAGATTATA-TTTAATTTTGTTGAATTATATTTCTGCTTCAAATGTTTTTCATGTATGTTACCAATTTTGACATGTTTACAAGGGATGTGTTAGCTTTTTTACTTATTTTCTCAAGATTGAATATATATCTATGGGCTTTATTTTATTATGCATTTGTAGATTTGTCTGATATTATAAGGTGGAACTTTTACACCTTTGCCTGTTACTCAATTTTTAAAAAGAAGCATTTATGTATTTTTTTTCATAATAATTTTTTACAATGA-TTTTTTTAGCCTATTAAAATCAATGAATTTCTATTTAAAAATGAGTGAAATATTCTAACAATTTTAATCAACCCTTTTGTAATAAATGAATTGATACATGTTATTATTCAAGAATGAAATTCTCCGAGAAATGCAACTTAATTAGTTTAGGCCATTTTTGATACTTATTAATTTTGTATTCTTAAAACTA
Nbrimleyi_RumblingBald_N241 TCTTGGACATCATTCATCTACCACCAATGCTATGTCTGGACTACAAAAATGAATTTTTATCCATAAAAGTTGTAGATATTTTTTCTTATTTTTTATTGTTTAAAGATTCAGTAATAAATTTAATTTTCTATCACACATATCTTTTTTTGTAATCAATAAATGC-----AAAGGAAAATATCAGCAACTTTTACTGATAAATGAGTCAATAGCTTGTTCCCCCATAGATATATTATTAGCAATGGTCCAAGATGAAGAGACTAAATTAGTTTTTTGGTAGAGATAGCGAAAAACTACACAAGATTCTTTTGTTTGCAAGTGTATTCAATTAAATATTTTGCCATTTTTATGATTACATCGTTTTGACTGGTATAGCGTAATAAATTTTTTATTCCATCAGGTGGCCTGGACTTGTTGATTGTACCTGGTTTGGCATTCACTAAGAGAGGTCATCGTCTTGGAGGAGGTAAAGGCTACTATGATGCTTACATTCAGAACTGTTCCCACGATCCTCACGGACGTCCCTACACCATAGGTTTGGCATTTAAAGAGCAGATACTGCACAGCATCCCCTGCGATGTGCACGATTTCATGGTAGATGAGATTGTCTATCCAGACAATTAAAGTTTACATGTGAAAAGATTCTTTCCTTAACATATTGAAATATTAATTTCAGTTTGGATATCCTCAACAAAATTTAAAGCAAGATTATA-TTTAATTTTGTTGAATTATATTTCTGCTTCAAATGTTTTTCTTGTATGTTACCAATTTTGACATGTTTACAAGGGATGTGTTAGCTTTTTTACTTATTTTCTCAAGATTGAATATATATCTATGGGCTTTATTTTATTATGCATTTGTAGATTTGTCTGATATTATAAGGTGGAACTTTTACACCTTTGCCTGTTACTCAATTTTTAAAAAGAAGCATTTATGTATTTTTTTTCATAATAATTTTTTACAATGA-TTTTTTTAGCCTATTAAAATCAATGAATTTCTATTTAAAAATGAGTGAAATATTCTAACAATTTTAATCAACCCTTTTGTAATAAATGAATTGATACATGTTATTATTCAAGAATGA-------------------------------------------------------------------------
Ncanei_Egypt_N958 -----------------------------------------------------------------------------ATTTTTTCTTATTTTTTATTGTTTAAATATTCATTAAT-------------------ACATATCTTTTTTTGTAATCAATAAATGCGTTGCAAAGGAAAATATCAGCAACTTTTATTGATAAATGAGTCAATATCTTGTCCCCCCATAGATTTAGTATTAGCAATGGTCCAAGATGAAGAGACTAAATTAGTTTTTTGGTAGAGATAGCGAAAAACTACACGAGATTCTTTTGTTTGCAAGTGTATTCAATTAAATATTTTGCCATTTTCATGATTACGTCATTTTGACTGGTATAACGCAATAAATTTTTTACTCCATCAGGTGGCCTGGACTTGTTGATTGTACCTGGTTTGGCATTCACTAAGAGAGGTCATCGTCTTGGAGGAGGCAAAGGCTACTATGATGCTTACATTCAGAACTGTTCCCACGATCCTCACGGACGTCCCTACACCATAGGCTTGGCATTTAAGGAGCAGATACTGCACAGCATCCCCTGCGATGTGCACGATTTCATGGTAGATGAGATTGTCTATCCAGACAATTAAAGTTTACATGTGAAAAGATTGTTTCCTTAACATATTGGAATATTAATTTCAGTTTGGATATCCTCAACAAAATTTAAAGCAGGATTATAGTTTATTTTTGTTGAATTATATTTCTGCTTCAAATGTTTTTCATGTATGTTACAAATTTTGACATGTTTACAAGGGATGTGTTAGCTTTTTTACTTATTTTCTCAAGATTGAATATATATCTAAGGGCCTTATTTTATTATGCATTTGTAGATTTGTCTGATATTATAAAGGGGAACTTTTACACCTTTGCTTGTAACTCAATTTTTAAAAAGAAGCATCAATGTATTTTTTTTCATAATAATTTTTTACAATGA-TTTTTTTAGTCCATCAAAATCAGTGAATTTCTATTTAAAAATGAGTGAAATATTCTTACAATTTTAATCAACCCTTTTGTAATAAATGAATTGATACGTGTTATTATTCATGAATGAAATTCTCCGAGAAATGCAACATAATTAGTTTAGGCCATTTTTGGTACTTACTAATTTGGTATGCTTAAAACTA
Ncarolinensis_Grandfather_N218 ---------------------------------------------------------------------------------------------------------------------------------------------------------------------------------------------------------------------------------------------------------------------------------------------------------------------------------------TTAAATATTTTGCCATTTTCATGGTTACGTCATTTTGACTGGTATAGCGCAATACATTTTTTACTCCATCAGGTGGCCTGGACTTGTTGATTGTACCTGGTTTGGCATTCACTAAGAGAGGTCATCGTCTTGGAGGGGGCAAAGGCTACTATGATGCCTACATTCAGAACTGTTCCCACGATCCTCATGGACGTCCCTACACCATAGGCTTGGCATTTAAAGAGCAGATACTGCACAGCATCCCCTGCGATGTGCACGATTTCATGGTAGATGAGATTGTCTATCCAGACAATTAAAGTTCACATGTGAAAATATTGTTTCCTTAACATATTGGAATATTAATTTCAGTTTGGATATCCTCAACAAAATTTAAAGCAAGATTATAGTTTATTTTTGTTGAATTATATTTCTGCTTCAAATGTTTTTCATGTATGTTACCAATTTTGACATGTTTACAAGGGATGTGTTAGCTTTTTGACTTATTTTCTCAAGATTGAATATATATATATGGGCTTTATTTTATTATGCATTTGTAGATTTGTCTTATATTATAAAGGGGAACTTTTACACCTTTGCTTGTTACTCAATTTTTAAAAAGAAGCATTTATGTATTTTTTTTCATAATAATTTTTTACAATGATTTTTTTCAGCCTATCAAAATCAATGAATTCCTATTTAAAAATGAGTGAAATATTCTAACAATTTTAATCAACCCTTTTGTAATAAATGAATTGATACGCGTTATTATTCATGAATGAAATTCTCCGAGAAATGCAACTTAATTAGTTTAGGCCATTTTTGATACT-------------------------
Ncarolinensis_LinvilleCaverns_N227 ---------------------------------------------------------------------------------------------------------------------------------------------------------------------------------------------------------------------------------------------------------------------------------------------------------------------------------------------------------------------------GTCTGGTATAGCGCAATACATTTTTTACTCCATCAGGTGGCCTGGACTTGTTGATTGTACCTGGTTTGGCATTCACTAAGAGAGGTCATCGTCTTGGAGGGGGCAAAGGCTACTATGATGCCTACATTCAGAACTGTTCCCACGATCCTCATGGACGTCCCTACACCATAGGCTTGGCATTTAAAGAGCAGATACTGCACAGCATCCCCTGCGATGTGCACGATTTCATGGTAGATGAGATTGTCTATCCAGACAATTAAAGTTCACATGTGAAAAGATTGTTTCCTTAACATATTGGAATATTAATTTCAGTTTGGATATCCTCAACAAAA-------------------------------------------------------------------------------------------------------------------------------------------------------------------------------------------------------------------------------------------------------------------------------------------------------------------------------------------------------------------------------------------------------------------------------------------------------------------------------
Ncarteri_English_N031 ----------------------------------------------------------------------------------------------ATTTTTTAAAGATTCATTAATAAATTTACTTTTGTATCACACATATCTTTTTTTGTAATCAATAAATGCGGGGCAAAGGAAAATATCAGCAGTTTTTACTGATAAATGAGTCAATAGCTTGTCCC-CCATAGATTTAGTATTAGCAATGGTCTAAGATGAAGAGACTAAATTAGTTTTTTGGTAGAGATAAA-AAAAACTACACAAGATTCTTTTGTTTACAAGTGTATTCAATTAAATATTTTGCCATTTTCATGATTACA------TGACTGGTACA-CACAATACATTTTTTATTCCATCAGGTGGTCTGGACTTGTTGATTGTACCTGGCTTGGCATTCACTAAGAGAGGTCATCGTCTTGGAGGAGGCAAAGGCTACTATGATGCTTACATTCAGAACTGTTCCCACGATCCTCACGGACGTCCCTACACCATAGGCTTGGCATTTAAGGAGCAGATACTGCACAGCATCCCCTGCGATGTGCACGATTTCATGGTAGATGAGATTGTCTATCCAGACAATTAAAGTTTACATGTGAAAAAATAGTTTCCTTAACATATTGAAATTTTAATTTCAGTTTGGATATCCTCAACAAAATTTAAAGCAAGATTATAGTTTATTTTTGTTGAATTATATTTCTGCTTCAAATGTTCTTCATGTATGTTACCAATTTTGACATGTTTACAAGGGATGTGTTAGCTTTTTGACTTATTTTCTCAAGATAAAATATATATCTGTGGCCTTTATTTTATTATGCATTTGTAGATTTGTCTGATATTATAAAGGGGAACTTTTATACCTTTGCTTGTTACTCAATTTTTAAACAGAAGCATTTATGTG-TTTTTTTCATAATAATTTTTTACAATGA-TTTTTTTAGCCTATCAAAATCAATGAATTTCTATTTAAAAATGAGTGAAATATTCTAACAATTTTAATCAACCCTTTTGTAATAAATAAATTGATACGTGTTATTATTCATGTATGAAATTCTCCGAGAAATGCAACTTAATTAGTTTAGGCTATTTTTGATACTTACTAATTTTGTATGCTTAAAACTA
Ncarteri_LaurelCave_nearTYPE_N0296 TCTTGGAC-------------CACCAATGCTATGTCTGGACTACAAAAATGAGTTTTTATCCATAAAAGTTGTAGATATTTTTTCTTATTTTTTATTTTTTAAAGATTCATTAATAAATTTAATTTTGTATCACACATATCTTTTTTTGTAATCAATAAATGCGGGGCAAAGGAAAATAGCAGCAACTTTTGCTGATAAATGAGTCAATAGCTTGTCCC-CCATAGATTTAGTATTAGCAATGGGCCAAGATGAAGAGACTAAATTAGTTTTTTGGTAGAGATAA--AAAAACTACACAAGATTCTTTTGTTTACAAGTGTATTCAATTAAATATTTTGCCATTTTCATGATTACT------TGACTGGTACA-CACAATACATTTTTTATTCCATCAGGTGGTCTGGATTTGTTGATTGTACCTGGCTTGGCATTCACTAAGAGAGGTCATCGTCTTGGAGGAGGCAAAGGCTACTATGATGCTTACATTCAGAACTGCTCACACGATCCTCACGGACGTCCCTACACCATAGGCTTGGCATTTAAGGAGCAGATACTGCACAGCATCCCCTGCGATGTGCACGATTTCATGGTAGATGAGATTGTCTATCCAGACAATTAAAGTTTACATGTGAAAAAATAGTTTCCTTAACATATTGAAATTTTAATTTCAGTTTGGATATCCTCAACAAAATTTAAAGCAAGATTATAGTTTATTTTTGTTGAATTATATTTCTGCTTCAAATGTTCTTCATGTATGTTACCAATTTTGACATGTTTACAAGGGATGTGTTAGCTTTTTGACTTATTTTCTCAAGATAATATATATATCTGTGGCCTTTATTTTATTATGCATTTGTAGATTTGTCTGATATTATAAAGGGGAACTTTTATACCTTTGCTTGTTACTCAATTTTTAAACAGAAGCATTTATGTA-TTTTTTTCATAATAATTTTTTTCAACGA-TTTTTTTAGCCTATCAAAATCAATGAATTTCTATTTAAAAATGAGTGAACTATTCTAACAATTTTAATCAACCCTTTTGTAATAAATAAATTGATACGTGTTATTATTCATGTATGAAATTCTCCGAGAAATGCAACTTAATTAGTTTAGGCTATTTTTGATACTTGCTAATTTTGTATGCTTAAAACTA
Ncarteri_PilotMtn_G2185 TCTTGGAC-------------CACCAATGCTATGTCTGGACTACAAAAATGAGTTTTTATCCATAAAAGTTGTAGATATTTTTTCTTATTTTTTATTTTTTAAAGATTCATTAATAAATTTAATTTTGTATCACACA---ATTTTTTTGTAATCAATAAATGCGGGGCAATGGAAAATATCAGCAACTTTTACTGATAAATGAGTCAATAGCTTGTCCC-CCATAGATTTAGTATTAGCAATGGTCCAAGATGAAGAGACTAAATTAGTTTTTTGGTAGAGATAAAAAAAAACTACACAAGATTCTTTTGTTTACAAGTGTATTCAATTAAATATTTTGCCATTTTCATGATTAGG------TGACTGGTACA-CACAATACATTTTTTATTCCATCAGGTGGTCTGGACTTGTTGATTGTACCTGGTTTGGCATTCACTAAGAGAGGTCATCGTCTTGGAGGAGGCAAAGGCTACTATGATGCTTACATTCAGAACTGTTCCCACGATCCTCACGGACGTCCCTACACCATAGGCTTGGCATTTAAGGAGCAGATACTGCACAGCATCCCCTGCGATGTGCACGATTTCATGGTAGATGAGATTGTCTATCCAGACAATTAAAGTTTACATGTGAAAAAAATGTTTCCTTAACATATTGAAATTTTAATTTCAGTTTGGATATCCTCAACAAAATTTAAAGCAAGATTATAGTTTATTTTTGTTGAATTATATTTCTGCTTCAAATGTTCTTCATGTATCTTAACAATTTTGACATGTTTACAAGGGATGTGTTAGCTTTTTGACTTATTTTCTCAAGATAAAATATATATCTGTGGCCTTTATTTTATTATGCATTTGTAGATTTGTCTGATATTATAAAGGGGAACTTTTATACCTTTGCTTGTTACTCAATTTTTAAACAGAAGCATTTATGTA-TTTTTTTCATAATAATTTTTTACAATGA-TTTTTTTAGGCTATCAAAATCAATGAATTTCTATTTAAAAATGAGTGAAATATTCTAACAATTTTAATCAACCCTTTTGTAATAAATAAATTGATACGTGTTATTATTCATGTATGAAATTCTCCGAGAAATGCAACTTAATTAGTTTAGGCTATTTTTGATACTTACTAATTTTGTATGCTTAAAACTA
Ncarteri_Pitchfork_N363 --------------------------------------------------------------------------------------------------------GATTCATTAATAAATTTAATTTTGTATCACACATCTTTTTTTTTGTAATCAATAAATGCGGTGCAAAGGAAAATATCAGCAACTTTTACTTATAAATGAGTCAATAGCTTGCCCCCCCATAGATTTAGTATTAGCAATGGTACAAGATGAAGAGACTAAATTAGTTTTTTGGTTGAGATAGCGAAAAACTACACAAGGTTCTTTTGTTTGCAAGAGTATTAAAGTAAATATTTTGCCATTTTCATGATTGTGTCGTTTTGACTGGTACAGTGCAATACATTTTTTATTCCATCAGGTGGCCTGGACTTGTTGATTGTACCTGGTTTGGCATTCACTAAGAGAGGTCATCGTCTTGGGGGAGGCAAAGGCTACTATGATGCTTATATTCAAAACTGTTCCCACGATCCTCACGGACGTCCCTACACCATAGGCTTGGCATTTAAGGAGCAGATACTGCACAGCATCCCCTGTGATGTGCACGATTTCATGGTAGATGAGATTGTCTATCCAGACAATTAAAGTTTACATGTGAAAAAATAGTTCCCTTAACATATTGAAATATTAATTTCAGTTTGGATATCCTCAACAAAATTTAAAGTAAGATTATAGTTTATGTTTGTTGAATTATATTTCTGCTTCAAATGTTCTTCATGTATGTTACGAATTTTGACATGTTTACAAGGGATGTGTTAGCTTTTTGACTTACTTTCTCAAGATTGAATATATATCTGTGGGCTTTATTTTATTATGCATTTGTAGATTTGTCTGATATTATAAAGGGGAACTTTTACACCTTTGC-TGTTACTCAATTTTTAAAAAGAAGCATTTATGTATTATTT----------------------------------------------------------------------------------------------------------------------------------------------------------------------------------------------------------------------
Ncarteri_WeberCty_N1044 TCTTGGAC-------------CACCAATGCTATGTCTGGACTACAAAAATGAGTTTTTATCCATAAAAGTTGTAGATATTTTTTCTTATTTTTTATTTTTTAAAGATTCATCAATAAATTTAATTTTGTATCACACATATCTTTTTTTGTAATCAATAAATGCGGGGCAAAGGAAAATATCAGCAACTTTTACTGATAAATGAGTCAATTGCTTGTCCCCCCTTAGATTTAGTATTAGCAATGGTCCAAGATGAAGAGACTAAATTAGTTTTTTGGTAGAGATAA--GAAAATTACACAAGATTCTTTTATTTACAAGTGTATTCAATTAAATATTTTGCCATTTTCATGATTACA------TGACTGGTACA-CACAATACATTTTTTATTCCATCAGGTGGTCTGGACTTGTTGATTGTACCTGGTTTGGCATTCACTAAGAGAGGTCATCGTCTTGGAGGAGGCAAAGGCTACTATGATGCTTACATTCAGAACTGTTCCCACGATCCTCACGGACGTCCCTACACCATAGGCTTGGCATTTAAGGAGCAGATACTGCACAGCATCCCCTGCGATGTGCACGATTTCATGGTAGATGAGATTGTCTATCCAGACAATTAAAGTTTACATGTGAAAAAATAGTTTCCTTAACATATTGAAATTTTAATTTCAGTTTGGATATCCTCAACAAAATTTAAAGCAAGATTATAGTTTATTTTTGTTGAATTATATTTCTGCTTCAAATGTTCTTCATGTATGTTACCAATTTTGACATGTTTACAAGGGATGTGTTAGCTTTTTGACTTATTTTCTCAAGATAAAATATATATCTGTAGCCTTTATTTTATTATGCATTTGTAGATTTGTCTGATATTATAAAGGGGAACTTTTATACTTTTGCTTGTTACTCAATTTTTAAACAGAAGCATTTATGTA-TTTTTTTCATAATAATTTTTTACAATGA-TTTTTTTAGCCTATCAAAATCAATGAATTTCTATTTAAAAATGTGTGAAATATTCTAACTATTTTAATCAACCCTTTTGTAATAAATAAATTGATACGT-------------------------------------------------------------------------------------------
Ncarteri_div__RainbowCave_G2089 ------------------------------------------------------------------------------------------------------------------------------------------------------------------------------------------------------------------------------------------------------------------------------------------------------------------TTTGTTTGCAAATGTATTCAATTAAATATTTTGCAATTTTTGTGATTATGCCATTTTGATTTTTATGGCGTAGTAAATTTTTTATTCCATCAGGCGGCCTGGACTTGTTGATTGTACCTGGTTTGGCATTCACTAAGAGAGGTCATCGTCTCGGAGGAGGCAAAGGCTACTATGATGCTTATATTCAGAACTGTTCCCACGATCCTCATGGACGTCCTTACACCATAGGCCTGGCATTTAAGGAGCAGATACTGCACAGCATCCCCTGTGATGTGCACGATTTCATGGTAGATGAGATTGTATATCCAGATAATTAAAATCTATGTGTGAAAAGATTGTTTCCTTAACGTATTGGAATATTAATTTCAGTTTGGATTTCCTCAACGAAATGTAAAGCAAGATTATAGTTTATTTTTGTTCAATTATATTTCTGCTTCAAATATTTTTTATGTATGTTAACTATTTTGACATGTTTGCAAGGGATGTGTTAGCTTAGTGACTTATTTTCTCAAGATTGAATATATATATATTGGCTTTATTTTAGTATGCATTTGTAGATTTGTCTGATTTTATAAAGGGGAACTTTTGCACCTTTACTTGTTTCTCAATTTTTAAAAAGAAGCATTTATGTAATTTTTTCCATAATAATTTTTTACTATAA-TGTTTTTATCCTATCGAAATCCGTGA-TTTTTATTTAAAAATGAGTGAAATATTCCTTAAATTTTAATCGACCCTTTTGTAATAAATGAATTAATATGTATTATTATTCATGAATGAAATTCTCTGAGAAATGTAACTTAATTAG---------------------------------------------
Ncherokee_BallhootScar_N193 -------------------------------------------------------------------------------------------------------------------AAATTTAATTTTGTATCACACATATCTTTTTTTGTAATCAATAAATGCGGTGCAAAGTAAAATATCAGCAACTTTTACTGATAAATGAGTCAATAGCTTGCTCCCCCATAGATTTAGTATTAGCAATGGTCCAAGATGAAGAGACTAAATTAGTTTTTTGATAGAGATAGTGAAAAACTACACAAGATTCTTTTGTTTGCAAGTGTATTCAATTAAATATTTTGTCATTTTCATCATTATGTCGTTTTGACTGGTATAACACAATAAATTTTTTATTCCATCAGGTGGCCTGGACTTGTTGATTGTACCTGGTTTGGCATTCACTAAGAGAGGTCATCGTCTTGGAGGGGGCAAAGGCTACTATGATGCTTACATTCAGAACTGTTCCCACGATCCTCACGGACGTCCCTACACCATAGGCTTGGCATTTAAGGAGCAGATACTGCACAGCATCCCCTGCGATGTGCACGATTTCATGGTAGATGAGATTGTCTATCCAGACAATTAGAGTTTACATGTGAAAAGATTCTTTCCTTAACATGTTGAAATATTAATTTCAGTTTGGATATCCTCAGCAAAATTTAAAGCAAGATTATAGTTTATTTTTGTAGAATTATATTTCTGCTTCAAATGTTTTTCATGTATGTTACCAATTTTGACATGTTTACAAGGGATGTGTTAGCTTTTTGACTTATTTTCTCAAGATTGAATATATATCTATGGGCTTTATTTTATTATGCATTTGTAGATTTGTCTGATATTATAAAGGGGAACTTTTACACCTTTGCTTGTTACTCAATTTGTAAAAAGAAGCATTTATGTATTTTTT-TCATAATAATTTTTTACAGGGATTTTTTTTAGCCTATCAAAATCATTGAATTTTTATTTAAAAATGAGTGAAATATTCTAACAATTTTAATCAACCCTTTTGTAATAAATGAATTGATACGTGTTATTATTCATGAATGAAATTCTCCGAGAAATGCAACTT--TTGAT---GGCCATTTTTGATACTTGCTAAT------------------
Ncherokee_BalsamMtn_N891 ------------------------------------------------------------------------------------------------------------------------------------------------------------------------------------------------------------------------CCCCCCATAGATTTAGTATTAGCAATGGTCCAAGATGAAGAGATTCAATTAGTTTTTTGGTAGAGATGGTGAAAAACTACACAAGATTCTTTTGTTTGCAAGTGTATTCAATTAAATATTTTGCCATTTTCATGATTACGTCGTTTTGACTGGTATAGCACAATAAATTTTTTATTCCATCAGGTGGCCTGGACTTGTTGATTGTACCTGGTTTGGCATTCACTAAGAGAGGTCATCGTCTTGGAGGGGGCAAAGGCTACTATGATGCTTACATTCAGAACTGTTCCCACGATCCTCATGGACGTCCCTACACCATAGGCTTGGCATTTAAGGAGCAGATACTGCACAGCATCCCCTGCGATGTGCACGATTTCATGGTAGATGAGATTGTCTATCCAGACAATTAGAGTTTACATGTGAAAAGATTCTTTCCTTAACATGTTGAAATATTAATTTCAGTTTGGATATCCTCAGCAAAATTTAAAGCAAGATTATAGTTTATTTTTGTAGAATTATATTTCTGCTTCAAATGTTTTTCATGTATGTTACCAATTTTGACATGTTTACAAGGGATGTGTTAGCTTTTTGACTTATTTTCTCAAGATTGAATATATATCTATGGGCTTTATTTTATTATGCATTTGTAGATTTGTCTGATATTATAAAGGGGAACTTTTACACCTTTGCTTGTTACTCAATTTTTAAAAAGAAGCATTTATGTATTTTTT-TCATAATAATTTTTTACAGTGATTTTTTTTAGCCTATCAAAATCATTGAATTTCTATTTAAAAATGAGTGAAATATTCTAACAATTTTAATCAACCCTTTTGTAATAAATGAATTGATACGTGTTATTATTCATGAATGAAATTCTCCGAGAAATGCAACTTTTTTTGACAGGGCCATTTTTGATACTTACTAATTTTGTATGCTTAAAACTA
Ncherokee_SIndianCrk_N681 ---------------------------------------------------------------------------------------------------------------------------------------------------------------------------------------------------------------------------------------------------------GATAAAGAGACT--------------------------TGAAACTACACGAGATTCTTTTGTTTGCAAGTGTATTCAATTAAATATTTAGCCATTTTCATGATTACGTCATTTTGACTGGTATAGCGCAATAAATTTTTTATTCCATCAGGTGGCCTGGACTTGTTGATTGTACCTGGTTTGGCATTCACTAAGAGAGGTCATCGTCTTGGAGGGGGCAAAGGCTACTATGATGCCTACATTCAGAACTGTTCCCACGATCCTCACGGACGTCCCTACACCATAGGCTTGGCATTTAAGGAGCAGATACTGCACAGCATCCCCTGCGATGTGCACGATTTCATGGTAGATGAGATTGTCTATCCAGACAATTAAAGTTTACATGTGAAAAGATTCTTTCCTTAACATGTTGAAATATTAATTTCAGTTTGGATATCCTCAGCAAAATTTAAAGCAAGATTATAGTTTATTTTTGTAGAATTATATTTCTGCTTCAAATGTTTTTCATGTATGTTACCAATTTTGACATGTTTACAAGGGATGTGTTAGCTTTTTGACTTATTTTCCCAAGATTGAATATATATCTATGGGCTTTATTTTATTATGCATTTGTAGATTTGTCTGATATTATAAAGGGGAACTTTTACACCTTTGCTTGTTACTCAATTTTTAAAAAGAAGCATTTATGTATTTTTT-TCATAATAATTTTTTACAGTGA-TTTTTTTAGCCTATTAAAATCAATGAATTTCTATTTAAAAATGAGTGAAATATTCTAACAATTTTAATCAACCCTTTTGTAATAAATGAATTGATACGTGTTATTATTCATGAATGAAATTC--------------------------------------------------------------------
Ncooperi_BeaverCrk_N1002 TCTTGGACATCATTCATCTACCACCAATGCTATGTCTGGACTACAAAAATGAATTTTTATCCATAAAAGTTGTAGATATTTTTTCTTATTTTTTATTTTT-----------------ATTTAATTTTGTATCACACATATTTTTTTTTGTAATCAATAAATGCGGGGCAAAGGAAAATATCATCAACTTTTACTGATAAATGAGTCAATAGCCTGTCCCCCCATAGATTTAGTATTAGCAATGGTCCAAGATGGAGAGACTAAATTAGTTTTTTGGTAGAGACAGCGAAAAACTACAC--GATTCTTTTGTTTGCATGTGTATTCAATTAAATATTTTGCCATTTTCATGATTACGTCGTTTTGACTGATACAGTGCAATACATTTTTTATTCCATCAGGTGGCCTGGACTTGTTGATTGTGCCTGGTTTGGCATTCACTAAGAGAGGTCATCGTCTTGGAGGAGGCAAAGGCTACTATGATGCTTATATTCAGAACTGTTCCCACGATCCTCATGGACGTCCCTACACCATAGGTTTGGCATTTAAGGAGCAGATACTGCACAGCATCCCCTGCGATGTGCACGATTTCATGGTAGATGAGATTGTCTATCCAGACAATTAAAGTTTACACGTGAAAAAATAGTT-CCTTAACATATTGAAATATTAATTTCAGTTTGGATATCCTCAACAAAATTTAAATCAAGATTATAGTTTATTTTTGTTGAATTATATTTCTGCTTCAAATGTTCTTCATGTATGTTACCAATTTTGACATGTTTACAAGGGATGTGTTAGCTTTTTGACTTATTTTCTCAAGATTGAATATATATCTGTGGGCTTTATTTTATTATGCATTTGTAGATTTGTCTGATATTATAAAGGGGAATTTTTACACCTTTGCTTGTTACTCAATTTTTAAAAAGGAGCATTTATGTATTTTTTCTAATAAAAATTTTTCACAATACTTTTTTGTAGCCTATCAAAATCATTGAAGTTCTATTTAAAAATGAATGAAATATTCTAACAATTTTAATCAACCCTTTTGTAATAAATGAATTGATACGTGTTATTATTCATGAATGAAATTCTCCGAGAAATGCAACTTAATTAGTTTCGGCCATTTTTGATACTTACTAATTTTGTATGCTTAAAACTA
Ncooperi_CheoahDam_N1122 -------------------------------------------------------------------------------------------------------------------------------------------------------------------------------------------------------------------------CCCCCATAGATTTAGTATTAGCAATGGTCGAAGATGGAGAGACTAAATTAGTTTTTTGGTAGAGATAGCGAAAAACTACAC--GATTCTTTTGTTTGCATGTGTATTCAATTAAATATTTTGCCATTTTCATGATTACGTCGTTTTGACTGATACAGTGCAATACATTTTTTATTCCATCAGGTGGCCTGGACTTGTTGATTGTGCCTGGTTTGGCATTCACTAAGAGAGGTCATCGTCTTGGAGGAGGCAAAGGCTACTATGATGCTTATATTCAGAACTGTTCCCACGATCCTCATGGACGTCCCTACACCATAGGCTTGGCATTTAAGGAGCAGATACTGCACAGCATCCCCTGCGATGTGCACGATTTCATGGTAGATGAGATTGTCTATCCAGACAATTAAAGTTTACACGTGAAAAAATAGTT-CCTTAACATATTGAAATATTAATTTCAGTTTGGATATCCTCAACAAAATTTAAATCAAGATTATAGTTTATTTTTGTTGAATTATATTTCTGCTTCAAATGTTCTTCATGTATGTTACCAATTTTGACATGTTTACAAGGGATGTGTTAGCTTTTTGACTTATTTTCTCAAGATTGAATATATATCTGTGGGCTTTATTTTATTATGCATTTGTAGATTTGTCTGATATTATAAAGGGGAATTTTTACACCTTTGCTTGTTACTCAATTTTTAAAAAGAAGCATTTATGTATTTTTTCTCATAATAACTTTTTACAATAATTTTTTGTAGCCTATCAAAATCATTGAAGTTCTATTTAAAAATGAGTGAAATATTCTAACAATTTTAATCAACCCTTTTGTAATAAATGAATTGATACGTGTTATTATTCATGAATGAAATTCTCCGAGAAATGCAACTTAATTAGTTTAGGCCATTTTTGATACTTACTAATTTTGTATGCTTAAAACTA
Ncooperi_NantRiverGorge_N682 TCTTGGACATCATTCATCTACCACCAATGCTATGTCTGGACTACAAAAATGAATTTTTATCCATAAAAGTTGTAGATATTTTTTCTTATTTTTTATTTTT-----------------ATTTAATTTTGTATCACACATATCTTTTTTTGTAATCAATAAATGCGGGGCAAAGGAAAATATCATCAACTTTTACTGATAAATGAGTCAATAGCCTGTCCCCCCATAGATTTAGTATTAGCAATGGTCCAAGATGGAGAGACTAAATTAGTTTTTTGGTAGAGACAGCGAAAAACTACAC--GATTCTTTTGTTTGCACGTGTATTCAATTAAATATTTTGCCATTTTCATGATTACGTCGTTTTGACTGATACAGTGCAATACATTTTTTATTCCATCAGGTGGCCTGGACTTGTTGATTGTGCCTGGTTTGGCATTCACTAAGAGAGGTCATCGTCTTGGAGGAGGCAAAGGCTACTATGATGCTTATATTCAGAACTGTTCCCACGATCCTCATGGACGTCCCTACACCATAGGTTTGGCATTTAAGGAGCAGATACTGCACAGCATCCCCTGCGATGTGCACGATTTCATGGTAGATGAGATTGTCTATCCAGACAATTAAAGTTTACACGTGAAAAAATAGTT-CCTTAACATATTGAAATATTAATTTCAGTTTGGATATCCTCAACAAAATTTAAATCAAGATTATAGTTTATTTTTGTTGAATTATATTTCTGCTTCAAATGTTCTTCATGTATGTTTCCAATTTTGACATGTTTACAAGGGATGTGTTAGCTTTTTGACTTATTTTCTCAAGATTGAATATATATCTGTGGGCTTTATTTTATTATGCATTTGTAGATTTGTCTGATATTATAAAGGGGAATTTTTACACCTTTGCTTGTTACTCAATTTTTAAAAAGAAGCATTTATGTATTTTTTCTCATAATAATTTTTCACAATACTTTTTTGTAGCCTATCAAAATCATTGAAGTTCTATTTAAAAATGAATGAAATATTCTAACAATTTTAATCAACCCTTTTGTAATAAATGAATTGATACGTGTTATTATTCATGAATGAAATTCTCCGT---------------------------------------------------------------
Ncooperi_RockCrRoad_N1160 TCTTGGACATCATTCATCTACCAC------TATGTCTGGACTACAAAAATGAATTTTTATCCATAAAACTTGTAGATATTTTTTCTTATTTTTTATTTTT-----------------ATTTAATTTTGTATCACACATATCTTTTTTTGTAATCAATAAATGCGGGGCAAAGGAAAATATCAGCAACTTTTACTGATAAATGAGTCAATAGCCTG-----CCATAGATTTAGTATTAGCAATGGTCCAAGATGGAGAGACTAAATTAGTTTTTTGGTAGGGATAGCGAAAAACTACAC--GATTCTTTTGTTTGCA---------AATTAAATATTTTGCCATTTTCATGATTACGTCGGTTTGACTGATACAGTGCAATACATTTTTTATTCCATCAGGTGGTCTGGACTTGTTGATTGTGCCTGGTTTGGCATTCACTAAGAGAGGTCATCGTCTTGGAGGAGGCAAAGGCTACTATGATGCTTATATTCAGAACTGTTCCCATGATCCTCACGGACGTCCCTACACCATAGGTTTGGCATTTAAGGAGCAGATACTGCACAGCATCCCCTGCGATGTGCACGATTTCATGGTAGATGAGATTGTCTATCCAGACAATTAAAGTTTACACGTGAAAAAATAGTT-CCTTAACATATTGAAATATTAATTTCAGTTTGGATATCCTCAACAAAATTTAAATCAAGATTATAGTTTATTTTTGTTGAATTATATTTCTGCTTCAAATGTTCTTCCTGTATGTTACCAATTTTGACATGTTTACAAGGGATGTGTTAGCTTTTTGACTTATTTTCTCAAGATTGAATATATATCTGTGGGCTTTATTTTATTATGCATTTGTAGATTTGTCTGATATTATAAAGGGGAATTTTTACACCTTTGCTTGTTACTCAATTTTTAAAAAGAAGCATTTATGTATTTTTTCTCATAATAATTTTTTCCAATAATTTTTTGTAGCCTATCAAAATCATTGAAGTTCTATTTAAAAATGAGTGAA------------TTTTAATCAACCCTTTTGTAATAAATGAATTGATACGTGTTATTATTCATGAATGAAATTCTCCGAGAAATGCAACTTAATTAGTTTAGGCAATTTTTGATACTTACTAATTTTGTAGGC---------
Ncoylei_Apalachia_N1195 TCTCGGACATCATTCATCTACCACCAATGCTATGTCTGGACTACAAAAGTA--TTTTTATCCATAAAAGTTGTAGATATTTTTTCTTTTTTTTTATTTTTTAAAGATTCATTAATAAATTTAATTTTGTATCACACATATTTTTTTTTGTAATCAATAAATGCGGGGCAAAGGAAAATATCAGCAACTTGTACTGATAAATGAGTCAATAGCTTATCCCC------ATTTAGTATTAGCAATGGTCCAAGATGAAGAGACTAAATTAGTTTTTTGGTAGATATTGTGAAAAACTACACAAGATTCTTTTGTTTGCAAGTGTATTCAATTAAATATTTTGCCATTTTCATGATTACG------TGTTTTAGGCAGCGCAATACATTTTTTATTCCATCAGGTGGCCTGGACTTGTTGATTGTACCTGGTTTAGCATTCACTAAGAGAGGTCATCGCCTTGGAGGAGGCAAAGGCTACTATGATGCTTATATTCAGAACTGTTCTCACGATCCTCACGGACGTCCCTACACCATAGGCTTGGCATTTAAAGAGCAGATACTGCACAGCATCCCTTGCGATGTGCACGATTTCATGGTAGATGAGATTGTCTATCCAGACAATTAAAGTTTACATGTGAAAAAATAGTTTCCTTAACATATTGAAATATTAATTTCAGTTTGGATATCCTCAACAAAATTTAAAGCAAGATTATAGTTTATTTTTGTTGAATTATATTTCTGCTTCAAATGTTCTTCATGTATGTTACCAATTTTGACATGTTTACAAGGGATGTGTTAGCTTTTTGACTTATTTTCTCAAGATTGAATATATATCTGTGGGCTATATTTTATTATGCATTTGTAGATTTGTCTGATATTATAAAGGGGGACTTTTACACCTTTGCTTGTTACTCAATTTTTAAAAAGAAGCATTTATGTATTTTTTC-----ATAATTTTTTGCAATGA-TTTTTTTAGCCTATCAAAATCAATGAATTTCTATTTAAAAATGAGTGAAATATTCTAACAATTTTAATCAACCCTTTTGTAATAAATGAATTGATATGTGTTATTATTCATCAATGAAATTCTCCGAGAAATGCAACTTAATTAGTTTAGGCCATTTTTGATACTTACTAATTTTGTATGCTTAAAACTA
Ncoylei_DinkinCove_N1118 TCTCGGACATCATTCATCTACCACCAATGCTATGTCTGGACTACAAAAGTA--TTTTTATCCATAAAAGTTGTAGATATTTTTTCTTTTTTTTTATTTTTTAAAGATTCATTAATAAATTTAATTTTGTATCACACATATTTTTTTTTGTAATCAATAAATGCGGGGCAAAGGAAAATATCAGCAACTTGTACTGATAAATGAGTCAATAGCTTATCCCC------ATTTAGTATTAGCAACGGTCCAAGATGAAGAGACTAAATTAGTTTTTTGGTAGATATTGTGAAAAACTACACAAGATTCTTTTGTTTGCAAGTGTATTCAATTAAATATTTTGCCATTTTCATGATTACG------TGTTTTAGGCAGCGCAATACATTTTTTATTCCATCAGGTGGCCTGGACTTGTTGATTGTACCTGGTTTAGCATTCACTAAGAGAGGTCATCGCCTTGGAGGAGGCAAAGGCTACTATGATGCTTATATTCAGAACTGTTCTCACGATCCTCATGGACGTCCCTACACCATAGGCTTGGCATTTAAGGAGCAGATACTGCACAGCATCCCTTGCGATGTGCACGATTTCATGGTAGATGAGATTGTCTATCCAGACAATTAAAGTTTACATGTGAAAAAATAGTTTCCTTAACATATTGAAATATTAATTTCAGTTTGGATATCCTCAACAAAATTTAAAGCAAGATTATAGTTTATTTTTGTTGAATTATATTTCTGCTTCAAATGTTCTTCATGTATGTTACCAATTTTGACATGTTTACAAGGGATGTGTTAGCTTTTTGACTTATTTTCTCAAGATTGAATATATATCTGTGGGCTATATTTTATTATGCATTTGTAGATTTGTCTGATATTATAAAGGGGGACTTTTACACCTTTGCTTGTTACTCAATTTTTAAAAAGAAGCATTTATGTATTTTTTC-----ATAATTTTTTGCAATGA-TTTTTTTAGCCTATCAAAATCAATGAATTTCTATTTAAAAATGAGTGAAATATTCTAACAATTTTAATCAACCCTTTTGTAATAAATGAATTGATATGTGTTATTATTCATCAATGAAATTCTCCGAGGAATGCAACTTAATTAGTTTAGGCCATTTTTGATACTTACTAATTTTGTATGCTTAAAACTA
Ncoylei_TiptonCreek_N837 TCTCGGACATCATTCATCTACCACCAATGCTATGTCTGGACTACAAAAGTA--TTTTTATCCATAAAAGTTGTAGATATTTTTTCTTTTTTTTTATTTTTTAAAGATTCATTAATAAATTTAATTTTGTATCACACATATTTTTTTTTGTAATCAATAAATGCGGGGCAAAGGAAAATATCAGCAACTTGTACTGATAAATGAGTGAATAGCTTATCCCC------ATTTAGTATTAGCAACGATCCAAGATGAAGAGACTAAATTAGTTTTTTGGTAGATATTGTGAAAAACTACACAAGATTCTTTTGTTTGCAAGTGTATTCAATTAAATATTTTGCCATTTTCATGATTACG------TGTTTTAGGCAGCGCAATACATTTTTTATTCCATCAGGTGGCCTGGACTTGTTGATTGTACCTGGTTTAGCATTCACTAAGAGAGGTCATCGCCTTGGAGGAGGCAAAGGCTACTATGATGCTTATATTCAGAACTGTTCTCACGATCCTCACGGACGTCCCTACACCATAGGCTTGGCATTTAAGGAGCAGATACTGCACAGCATCCCTTGCGATGTGCACGATTTCATGGTAGATGAGATTGTCTATCCAGACAATTAAAGTTTACATGTGAAAAAATAGTTTCCTTAACATATTGAAATATTAATTTCAGTTTGGATATCCTCAACAAAATTTAAAGCAAGATTATAGTTTATTTTTGTTGAATTATATTTCTGCTTCAAATGTTCTTCATGTATGTTACCAATTTTGACATGTTTACAAGGGATGTGTTAGCTTTTTGACTTATTTTCTCAAGATTGAATATATATCTGTGGGCTATATTTTATTATGCATTTGTAGATTTGTCTGATATTATAAATGGGGACTTTTACACCTTTGCTTGTTACTCAATTTTTAAAAAGAAGCATTTATGTATTTTTTC-----ATAATTTTTTGCAATGA-TTTTTTTAGCCTATCAAAATCAATGAATTTCTATTTAAAAATGAGTGAAATATTCTAACAATTTTAATCAACCCTTTTGTAATAAATGAATTGATATGTGTTATTATTCATCAATGAAATTCTCCGAGAAATGCAACTTAATTAGTTTAGGCCATTTTTGATACTTACTGATTTTGTATGCTTAAAACTA
Ncressleri_AndersonSpringCave_G2075 TCTTGGACATCATTCATCTACCGGCAATCTTGCGACTT---TACAAAAATGACTTCTTA----------TTATTGATTTTTTTTTTCT------------TGAAGATCCATTAAT-----------------------------------------TAAATGCGGTGCAAAGGAAAATATCGGCAACTTTCACCGATAAATGAGTCGACAGCTTGTCCCCCCATAGATTTAGTATTGGCAATGGTCCAAGATGAAGGGACTAAAATAATTTTTTGGTAAAGATAAAGAAAAACTACACAAGATTATTTTGTTTGCAAATGTATTCAATTAAATATTTTGCCATTTGCGTGATTATGCCATTTTGACTGGTATGGCGCAATAAATTTTGTATTCCATCAGGTGGCCTGGACTTGTTGATTGTACCTGGTTTGGCATTCACTAAGAGAGGTCATCGTCTTGGAGGAGGAAAAGGCTACTATGATGCTTATATTCAGAACTGTTCCCACGATCCTCACGGACGTCCTTACACCATAGGCTTGGCATTTAAGGAGCAGATACTGCACAGCATCCCCTGCGATGTGCACGATTTCATGGTCGATGAGATTGTCTATCCAGACAATTAAAGTCTACGTGTGAAAATATTGTTTCTTT-ACATATTGGAATATTAATTTCAGTTTGGATATCCTCAACAAAATGTAAAGCTAAATTATAGTTTATTTTTGTTGAATTATATTTCTGCTTCAAATGTTTTTCATGTATGTTACCAATTTTGACATGTTTGCAAGGGATGTGTTAGTTTTTTGACTTATTTTCTCATGATTGA----ATATATATGGGCTTTTTTTTATTATGCATTTGTAGATTTGTCTGATATTATAAAGGGGAACTTTTGCACCTTTGCTTGTTTCTCAATTTTTAAAAAAAAGCATTTATGTATTTTTTTTCATAATGAT-TTTTTCTATAA-TGTTTTTATCATATCAAACTCAGTGATTTTCTATTTAAAAATGAGTGTAATATTCTTACAATTTTAATCAACCCTTTTGTAATAAATGAATTGATATGTATTATTATTCATGACTGAAATTCTTTGAGAAATGCAACTAAATTAGTTTAGGCCATTTTTGATACTTACTAATTTTGTGTGCTTAAAACTA
Ncressleri_PigeonCave_G2077 TCTTGGACATCATTCATCTACCGGCAATCTTGCGACTT---TACAAAAATGACTTCTTA----------TTATTGATTTTTTTTTTCT------------TGAAGATCCATTAAT-----------------------------------------TAAATGCGGTGCAAAGGAAAATATCGGCAACTTTCACCGATAAATGAGTCGACAGCTTGTCCCCCCATAGATTTAGTATTGGCAATGGTCCAAGATGAAGGGACTAAAATAATTTTTTGGTAAAGATAAAGAAAAACTACACAAGATTATTTTGTTTGCAAATGTATTCAATTAAATATTTTGCCATTTGCGTGATTATGCCATTTTGACTGGTATGGCGCAATAAATTTTGTATTCCATCAGGTGGCCTGGACTTGTTGATTGTACCTGGTTTGGCATTCACTAAGAGAGGTCATCGTCTTGGAGGGGGAAAAGGCTACTATGATGCTTATATTCAGAACTGTTCCCACGATCCTCACGGACGTCCTTACACCATAGGCTTGGCATTTAAGGAGCAGATACTGCACAGCATCCCCTGCGATGTGCACGATTTCATGGTCGATGAGATTGTCTATCCAGACAATTAAAGTCTACGTGTGAAAATATTGTTTCTTT-ACATATTGGAATATTAATTTCAGTTTGGATATCCTCAACAAAATGTAAAGCTAAATTATAGTTTATTTTTGTTGAATTATATTTCTGCTTCAAATGTTTTTCATGTATGTTACCAATTTTGACATGTTTGCAAGGGATGTGTTAGTTTTTTGACTTATTTTCTCATGATTGA----ATATATATGGGCTTTTTTTTATTATGCATTTGTAGATTTGTCTGATATTATAAAGGGGAACTTTTGCACCTTTGCTTGTTTCTCAATTTTTAAAAAAAAGCATTTATGTATTTTTTTTCATAATGAT-TTTTTCTATAA-TGTTTTTATCATATCAAACTCAGTGATTTTCTATTTAAAAATGAGTGTAATATTCTTACAATTTTAATCAACCCTTTTGTAATAAATGAATTGATATGTATTATTATTCATGACTGAAATTCTTTGAGAAATGCAACTAAATTAGTTTAGGCCATTTTTGATACTTACTAATTTTGTGTGCTTAAAACTA
Ncrosbyi_MtMitchell_N210 ----------------------------------------------------------------AAAAGTTGTAGATATTTTTTCTTATTTTTTATTGTTTAAATATTCATTAATAAATTTAATTTTGTATCACACATATCTTTTTTTGTAATCAATAAATGCGTTGCAAAGGAAAATATCAGCAACTTTTATTGATAAACGAGTCAATATCTTGCCCCCCCATAGATTTAGTATTAGCAATGGTCCAAGATGAAGAGACTAAATTAGTTTTTTGGTAGAGATAGCGAAAAACTACACGAGATTCTTTTGTTTGCAAGTGTATTCAATTAAATATTTTGCCATTTTCATGATTACGTCCTTTTGACTGGTATAACGCAATAAATTTTTTACTCCATCAGGTGGCCTGGACTTGTTGATTGTACCTGGTTTGGCATTCACTAAGAGAGGTCATCGTCTTGGAGGAGGCAAAGGCTACTATGATGCTTACATTCAGAACTGTTCCCACGATCCTCACGGACGTCCCTACACCATAGGCTTGGCATTTAAGGAGCAGATACTGCACAGCATCCCCTGCGATGTGCACGATTTCATGGTAGATGAGATTGTCTATCCAGACAATTAAAGTTTACATGTGAAAAGATTGTTTCCTTAACATATTGGAATATTAATTTCAGTTTGGATATCCTCAACAAAATTTAAAGCAAGATTATAGTTTATTTTTGTTGAATTATATTTCTGCTTCAAATGTTTTTCATGTATGTTACCAATTTTGACATGTTTACAAGGGATGTGTTAGCTTTTTTACTTATTTTCTCAAGATTGAATATATATCTAAGGGCCTTATTTTATTATGCATTTGTAGATTTGTCTGATATTATAAAGGGGAACTTTTACACCTTTGCTTGTAACTCAATTTTTAAAAAGAAGCGTCTATGTATTTTTTTTCATAATAATTTTTTACAATGATTTTTTTTAGTCCATCAAAATCAGTGAATTTCTATTTAAAAATGAGTGAAATATTCTAACAATTTTAATCAACCCTTTTGTAATAAATGAATTGATACGTGTTATTATTCATGAATGAAATTCTCCGAGAAATGCAACTTAATTAGTTTAGGCC-------------------------------------
Ncrosbyi_PricesCrk_N1143 TATTGGACATCATTCATCTACCACCAATGCTATGTCTGGACTACAAAAATGAATTTTTATCCATAAAAGTTGTAGATATTTTTTCTTATTTTTTATTGTTTAAATATTCATTAATAAATTTAATTTTGTATCACACATATCTTTTTTTGTAATCAATAAATGCGTTGCAAAGGAAAATATCAGCAACTTTTATTGATAAACGAGTCAATATCTTGTCCCCCCATAGATTTAGTATTAGCAATGGTCCAAGATGAAGAGACTAAATTAGTTTTTTGGTAGAGATAGCGAAAAACTACACGAGATTCTTTTGTTTGCAAGTGTATTCAATTAAATATTTTGCCATTTTCATGATTACGTCATTTTGACTGGTATAACGCAATAAATTTTTTACTCCATCAGGTGGCCTGGACTTGTTGATTGTACCTGGTTTGGCATTCACTAAGAGAGGTCATCGTCTTGGAGGAGGCAAAGGCTACTATGATGCTTACATTCAGAACTGTTCCCACGATCCTCACGGACGTCCCTACACCATAGGCTTGGCATTTAAGGAGCAGATACTGCACAGCATCCCCTGCGATGTGCACGATTTCATGGTAGATGAGATTGTCTATCCAGACAATTAAAGTTTACATGTGAAAAGATTGTTTCCTTAACATATTGGAATATTAATTTCAGTTTGGATATCCTCAACAAAATTTAAAGCAAGATTATAGTTTATTTTTGTTGAATTATATTTCTGCTTCAAATGTTTTTCATGTATGTTACCAATTTTGACATGTTTACAAGGGATGTGTTAGCTTTTTTACTTATTTTCTCAAGATTGAATATATATCTAAGGGCCTTATTTTATTATGCATTTGTAGATTTGTCTGATATTATAAAGGGGAACTTTTACACCTTTGCTTGTAACTCAATTTTTAAAAAGAAGCATCTATGTATTTTTTTTCATAATTATTTTTTACAATGATTTTTTTTAGTCCATCAAAATCAGTGAATTTCTATTTAAAAATGAGTGAAATATTCTAACAATTTTAATCAACCCTTTTGTAATAAATGAATTGATACGTGTTATTATTCATGAATGAAATTCTCCGAGAACTGCAACTTAATTAGTTTAGGCCATTTTTGGTACTTACTAATTTTGTATGCTTAAAACTA
Ncrosbyi_ShufordCrk_N1148 TATTGGACATCATTCATCTACCACCAATGCTATGTCTGGACTACAAAAATGAATTTTTATCCATAAAAGTTGTAGATATTTTTTCTTATTTTTTATTGTTTAAATATTCATTAATAAATTTAATTTTGTATCACACATATCTTTTTTTGTAATCAATAAATGCGTTGCAAAGGAAAATATCAGCAACTTTTATTGATAAACGAGTCAATATCTTGTCCCCCCATAGATTTAGTATTAGCAATGGTCCAAGATGAAGAGACTAAATTAGTTTTTTGGTAGAGATAGCGAAAAACTACACGAGATTCTTTTGTTTGCAAGTGTATTCAATTAAATATTTTGCCATTTTCATGATTACGTCATTTTGACTGGTATAACGCAATAAATTTTTTACTCCATCAGGTGGCCTGGACTTGTTGATTGTACCTGGTTTGGCATTCACTAAGAGAGGTCATCGTCTTGGAGGAGGCAAAGGCTACTATGATGCTTACATTCAGAACTGTTCCCACGATCCTCACGGACGTCCCTACACCATAGGCTTGGCATTTAAGGAGCAGATACTGCACAGCATCCCCTGCGATGTGCACGATTTCATGGTAGATGAGATTGTCTATCCAGACAATTAAAGTTTACATGTGAAAAGATTGTTTCCTTAACATATTGGAATATTAATTTCAGTTTGGATATCCTCAACAAAATTTAAAGCAAGATTATAGTTTATTTTTGTTGAATTATATTTCTGCTTCAAATGTTTTTCATGTATGTTACCAAATTTGACATGTTCACAAGGGATGTGTTAGCTTTTTTACTTATTTTCTCAAGATTGAATATATATCTAAGGGCCTTATTTTATTATGCATTTGTAGATTTGTCTGATATTATAAAGGGGAACTTTTACACCTTTGCTTGTAACTCAATTTTTAAAAAGAAGCGTCTATGTATTTTTTTTCATAATAATTTTTTACAATGATTTTTTTTAGTCCATCAAAATCAGTGAATTTCTATTTAAAAATGAGTGAAATATTCTAACAATTTTAATCAACCCTTTTGTAATAAATGAATTGATACGTGTTATTATTCATGAATGAAATTCTCCGAGAAATGCAACTTAATTAGTTTAGGCCATTTTTGGTACTTACTAATTTTGTATGCTTAAAACTA
Ndellingeri_WhitewFalls_N887 -------------------------------------------------------------------------------------------------------------------AAATTTAATTTTGTATCACACATATCTTTTTTTGTAATCAATAAATGCGGAACAAAGGAAAATATCAGCAACTTTTACTGATAAATGAGTCAATAGCTTGTCCCC-------------------------CCAAGATGAAGAGACTAAATTAGTTTTTTGGTAGAGATAACGAAAAACTACACAAGATTCTTTTGTTTGCAAGTGTATTCAATTAAATATTTTGCCATTTTCATGATTAAG------TGACTGGTACAGCGCAATACATTTTTTATTCCATCAGGTGGTCTGGACTTGTTGATTGTACCTGGTTTGGCATTCACTAAGAGAGGTCATCGTCTTGGAGGAGGCAAAGGCTACTATGATGCTTATATTCAGAACTGTTCCCACGATCCTCACGGACGTCCTTACACCATAGGCTTGGCATTTAAGGAGCAGATACTGCACAGTATCCCCTGCGATGTGCACGATTTCATGGTAGATGAGATTGTCTATCCAGACAATTAAAGTTTACATGTGAAAAAATAGTTTCCTTTACATATTGAAATATTAATTTCAGTTTGGATATCCTCAACAAAATTTAAAGCAAGATTATAGTTTATTTTTGTTGAATTATATTTCTGCTTCAAATGTTCTTCCTGTATGTTACCAATTTTGACATGTTTACAAGGGATGTGTTAGCTTTTTGACTTATTTTCTCAAGATTAAATATATATCTGTGGGCTTTATTTTATTATGCATTTGTAGATTTGTCTG-----ATAAAGGGAAACTTTTATACCTTTGCTTGTTACTCAATTTTTAAAAAGAAGCATTTATGTA-TTTTTTTCATAATAATTTTTTACAATGA-TTTTTTTAGCCTATCAAAATCAATGAATTTCTATTTAAAAATGAGTGAAATATTCTAACAATTTTAATCAACCCTTTTGTAATAAATAAATTGATACGTGTTATTATTCATGAATGAAATTCTCCGAGAAATGCAACTTAATTAGTTTAGGCCATTTTTGAT----------------------------
Ndilutus_GrassyCreek_N670 --------------------------------------------------------------------------------------------------------------------------------------------------------------------------------------------------------------------------------------------------------------------------------------------------------------------------------------ATTAAATATTTTGCCATTTTCATGATTACGTCATTTTGACTGGTATAGCGCAATAAATTTTTTACTCCATCAGGTGGCCTGGACTTGTTGATTGTACCTGGTTTGGCATTCACTAAGAGAGGTCATCGTCTTGGAGGGGGCAAAGGCTACTATGATGCCTACATTCAGAACTGTTCCCACGATCCTCACGGACGTCCCTACACCATAGGCTTGGCATTTAAGGAGCAGATACTGCACAGCATCCCCTGCGATGTGCACGATTTCATGGTAGATGAGATTGTCTATCCAGACAATTAAAGATCACCTGTGAAAAGATTGTTTCCTTAACATATTGGAATATTAATTTCAGTTTGGATATCCTCAACAAAATTTAATGCAGGATTATAGTTTATTTTTGTTGAATTATATTTCTGCTTC-------------------------------------------------------------------------------------------------------------------------------------------------------------------------------------------------------------------------------------------------------------------------------------------------------------------------------------------------------------------------------------------------------------------------------
Ndilutus_StarveRockCave_G3174 TATTGGACATCATTCATCTACCACCAATGCTATGTCTGGACTACAAAAATGAATTTTTATCCATAAAAGTTGTAGATATTTTTTCTTATTTTTTATTGTTTAAAGATTAATTAATAAATTTAATTTTGTATCACACATATCTTTTTTTGTAATCAATAAATGCGGTGCAAAGGAAAATATCAGCAGCTTTTACTGATAAATGAGTCAATAGCTT-TTCCCCCATAGATTTAGTATTAGCAATGGTCCAAGATAAAGAGACT----------------------------AAACTACACAAGATTCTTTTGTTTGCAAGTATATTCAATTAAATATTTTGCCATTTTCATGATTACGTCATTTTGACTGGTATAGCGCAATAAATTTTTTACTCCATCAGGTGGCCTGGACTTGTTGATTGTACCTGGTTTGGCATTCACTAAGAGAGGTCATCGTCTTGGAGGGGGCAAAGGCTACTATGATGCCTACATTCAGAACTGTTCCCACGATCCTCACGGACGTCCCTACACCATAGGCTTGGCATTTAAGGAGCAGATACTGCACAGCATCCCCTGCGATGTGCACGATTTCATGGTAGATGAGATTGTCTATCCAGACAATTAAAGATCACCTGTGAAAAGATTGTTTCCTTAACATATTGGAATATTAATTTCAGTTTGGATATCCTCAACAAAATTTAATGCAGGATTATAGTTTATTTTTGTTGAATTATATTTCTGCTTCAAATGTTTTTCATGTATGGTACCAATTTTGACATGTTTACAAGGGATGTGTTAGCTTTTTGACTTATTTTCTCAAGATTGAATATATATCTATGGGCTTTATTTTATTATGCATTTGTAGATTTGTCTGATATTATAAAGGGGAACTTTTACACCTTTGCTTGTTACTCAATTTTTAAAAAGAAGCATTTATGTATTTTTTTTCGTAATAATTTTTTACAATGATTTTTTTCAGCCTTTCAAAATCAATGAATTTCTATTTAAAAATGAGTGAAATATTCTAACAATTTTAATCAACCCTTTTGTAATAAATGAATTGATACGTATTATTATTCATGAATGAAATTCTCCGAGAAATGCAACTTAATTAGTTTAGGCCATTTTTGATACTTACTAATTTTGTATGCTTAAAACTA
Nfridelli_LittlePigeon_N262 ---------------------------TGCTCTGTCTGGACTACAAAAATGAATTTTTATCCATAAAAGTTGTAGATATTTTTTCTTATTTTTTATTTTTTAAAGATTCATTAATAAATTTAATTTTGTATCATACATATCTTTTTTTGTAATCAATAAATGCGGGGCAAAGGAAAATATCAGCAACTTATACTGATAAATGAGTCAATAGCTTGTCCTCCCATAGATTTAGTATTAGCAATGGTCCAAGATGAAGAGACTAAATTAGTTTTTTGGTAGAGATAACGAAAAACTACACAAGATTCTTTTGTTTGCAAGTGTATTCAATTAAATATTTTGCCATTTTCATGATTAAC------TGACTGGTGCAGCGCAATACATTTTTTATTCCATCAGGTGGCCTGGACTTGTTGATTGTACCTGGTTTGGCATTCACTAAGAGAGGTCATCGTCTTGGAGGAGGCAAAGGCTACTATGATGCTTATATTCAGAACTGTTCCCACGATCCTCACGGACGTCCTTACACCATAGGCTTGGCATTTAAGGAGCAGATACTGCACAGCATCCCCTGCGATGTGCACGATTTCATGGTAGATGAGATTGTCTATCCAGACAATTAAAGTTTACACGTGAAAAAATAGTTTCCTTAACATATTGAAATATTAATTTCAGTTCGGATATCCTCAACAAAATTTAAAGCAAGATTATAGTTTATTTGTGTTGAATTATATTTCTGCTTCAAATGTTCTTCATGTTGGTTACCAATTTTGACATGTTTACAAGGGATGTGTTAGCTTTTTGACTTATTTTCTCAAGATTAAATATATATCTGTGGGCTTTATTTTATTATGCATTTGTAGATTTGTCTGATATTATAAAGGGAAACTTTTACACCTTTGC---------AATTTTTAAAAAGAAGCATTTATGTA----------------TTTTTTACAATGA-TTTTTTTAGCCTATCAAAATCAATGAATTTCTATTTAAAAATGAGTGAAATATTATAACAATTTTAATCAACCCTTTTGTAATAAATAAATTGATATGTGTCATTATTCATGAATGAAATTCTCCGAGAAATGCAACTTAATTAGTTTAGGCCATTTTTGATACTTACTAATTTTGTATGCTTAAAACTA
Nfurtivus_HugdenBranch_G3175 TCTTGGACATCATTCATCTACCACCAATGCTATGTCTGGACTACAAAAACGAATTTTTATCCATAAAAGTTGTAGATATTTATCT---TACTTTTTTATTTAAAGATTCATTAATAAATTTAATTTTGTATCACACATATCTTTTTTTGTAATCAATAAATGCGGTGTAAAGGAAAATATCAGCAACTTTTACTGATAAATGAGTCAATAGCTTGTCCCC-------------------------CCAAGATGAAGAGACTAAATTAGTTTTTTGGTAGAGATAGCGAAAAACTACACAAGATTCTTTTGTTTGCAAGTGTATTCAATTAAATATTTTGCCATTTTCATGATTACA------TGACTGGTACAGCGCAATACATTTTTTATTCCATCAGGTGGTCTGGACTTGTTGATTGTACCTGGTTTGGCATTCACTAAGAGAGGTCATCGTCTTGGAGGAGGCAAAGGCTACTATGATGCTTATATTCAGAATTGTTCCCACGATCCTCACGGACGTCCCTACACCATAGGCTTGGCATTTAAGGAGCAGATACTGCACAGCATCCCCTGCGATGTGCACGATTTCATGGTAGATGAGATTGTCTATCCAGACAATTAAAGTTTACATGTGAAATAATAGTTTCCTTAACATATTGAAATATTAATTTCAGTTTGGATATCCTCAACAAAATTTAAAGCAAGATTATAGTTTATTTTTGTTGAATTATATTTCTGCTTCAAATGTTTTTCATGTATGTAACCAATTTTGACATGCTTACAAGGGATGTGTTAGCTTTTTGACTTATTTTCTTAAGATTGAATATATATATATGGGCTTTATTTTATTATGCATTTGTAGATTTGTCTGATATTATGAAGGGGAACTTTTACACCTTTGCTGGTTACTCAATTTTTAAAAAGAAGCATTTATGTATTTTTTTTCATAAT----TTTTACAATGATTTTTTTTAGCCTATCAAAATCAATGAATTTCTATTTAAAAATGAGTGAAATATTCTAACAATTTTAATCAACCCTTTTGTAATAAATGAATTGATACATGTTATTATTCATGAATGAAATTCTCCAAGATAT----------------------------------------------------------
Nfurtivus_RaccoonMtn_N1026 TCTTGGACATCATTCATCTACCACCAATGCTATGTCTGGACTACAAAAACGAATTTTTATCCATAAAAGTTGTAGATATTTATCT---TACTTTTTTATTTAAAGATTCATTAATAAATTTAATTTTGTATCACACATATCTTTTTTTGTAATCAATAAATGCGGTGTAAAGGAAAATATCAGCAACTTTTACTGATAAATGAGTCAATAGCTTGTCCCC-------------------------CCAAGATGAAGAGACTAAATTAGTTTTTTGGTAGAGATAGCGAAAAACTACACAAGATTCTTTTGTTTGCAAGTGTATTCAATTAAATATTTTGCCATTTTCATGATTACA------TGACTGGTACAGCGCAATACATTTTTTATTCCATCAGGTGGTCTGGACTTGTTGATTGTACCTGGTTTGGCATTCACTAAGAGAGGTCATCGTCTTGGAGGAGGCAAAGGCTACTATGATGCTTATATTCAGAATTGTTCCCACGATCCTCACGGACGTCCCTACACCATAGGCTTGGCATTTAAGGAGCAGATACTGCACAGCATCCCCTGCGATGTGCACGATTTCATGGTAGATGAGATTGTCTATCCAGACAATTAAAGTTTACATGTGAAATAATAGTTTCCTTAACATATTGAAATATTAATTTCAGTTTGGATATCCTCAACAAAATTTAAAGCAAGATTATAGTTTATTTTTGTTGAATTATATTTCTGCTTCAAATGTTTTTCATGTATGTAACCAATTTTGACATGCTTACAAGGGATGTGTTAGCTTTTTGACTTATTTTCTTAAGATTGAATATATATATATGGGCTTTATTTTATTATGCATTTGTAGATTTGTCTGATATTATGAAGGGGAACTTTTACACCTTTGCTGGTTACTCAATTTTTAAAAAGAAGCATTTATGTA-TTTTTTTTTTTCATAATTTTTACAATGATTTTTTTTAGCCTATCAAAATCAATGAATTTCTATTTAAAAATGAGTGAAATATTCTAACAATTTTAATCAACCCTTTTGTAATAAATGAATTGATACATGTTATTATTCATGAATGAAATTCTCCAAGAAATGCAACTTAATTAGTTTAGGCCATTTTTGATACTTACTAATTTTGTATGTTTAAAACTA
Ngeorgia_Sittons_N073 ------------------------------------------------------------------------------------------------------------------------------------------------------------------------------------------------------------------------CCCCCCATAGATTTAGTATTAGCAATGGTACAAGATGAAGAGACTAAATTAGTTTTTTGGTTGATATAGTGAAAAACTACACAAGATTCTTTTGTTTGCAAGTGTATTCAATTAAATATTTTGCCATTTTCATGATTGCGTCGTTTTGACTGGTACAGCGCAATACATTTTTTATTCCATCAGGTGGCCTGGACTTGTTGATTGTACCTGGTTTGGCATTCACTAAGAGAGGTCATCGTCTTGGAGGAGGCAAAGGCTACTATGATGCTTATATTCAGAACTGTTCCCACGATCCTCATGGACGTCCCTACACCATAGGCTTGGCATTTAAGGAGCAGATACTGCACAGCATCCCCTGTGATGTGCACGATTTCATGGTAGATGAGATTGTCTATCCAGACAATTAAATTTTACATGTGAAAATATAGTTTCCTTAACATATTGAAATATTAATTTCAGTTTGGATATCCTCAACAAAATTTAAAGCAAGTGTATAGTTTA---TTTTTAAATTATATTTCTGCTTCAAATGTTCTTCATGTATGTTACCAATTTTGACATGTTTACAAGGGATGTGTTAGCTTTTTGACTTACTTTCTCAAGATTGAATATGTATCTCTGGGCTTTATTTTATTATGCATTTGTAGATTTGTCTGATATTATAAAGGAGAACTTTTACACCTTTGCTTGTTACTCAATTTTTAAAAAAAAGCATTTATGTATTTTTTTTCATAATAATTTTTTACAATGATTTTTTTTAGCCTATCAAAATCAATGAATTTCTATTTAAAAATGAGTGAAATATTCTAACAATTTTAATCAACCCTTTTGTAATAAATGAATTGATACGTTTTATTATTCATGAATGAAATTCTCCGAGAAATGCAACTT---------------------------------------------------
Ngertschi_CedarCreek_N351 TATTGGACATCATTCATCTACCACCAATGCTATGTCTGGACTACAAAAATGAATTTTTATCCATAAAAGTTGTAGATATTTTTTCTTATTTTTTATTGTTTAAATATTCATTAAT----------------TATACATATC-TTTTTTGTAATCAATAAATGCGTTGCAAAGGAAAATATCAGCAACTTTTATTGATAAATGAGTCAATATCTTGTCCCCCCATAGATTTAGTATTAGCAATGGTCCAAGATGAAGAGACTAAATTAGTTTTTTGGTAGAGATAGCGAAAAACTACTCGAGATTCTTTTGTTTGCAAGTGTATTCAATTAAATATTTTGCCATTTTCATGATTACGTCATTTTGACTGGTATAATGCAATAAATTTTTTACTCCATCAGGTGGCCTGGACTTGTTGATTGTACCTGGTTTGGCATTCACTAAGAGAGGTCATCGTCTTGGAGGAGGCAAAGGCTACTATGATGCTTACATTCAGAACTGTTCCCACGATCCTCACGGACGTCCCTACACCATAGGCTTGGCATTTAAGGAGCAGATACTGCACAGCATCCCCTGCGATGTGCACGATTTCATGGTAGATGAGATTGTCTATCCAGACAATTAAAGTTCACATGTGAAAAGATTGTTTCCTTAACATATTGGAATATTAATTTCAGTTTGGATATCCTCAACAAAATTTAAAGCAAGATTATAGTTTATTTTTGTTGAATTATATTTCTGCTTCAAATGTTTTTCATGTATGTTACAAATTTTGACATGTTTACAAGGGATGTGTTAGCTTTTTTACTTATTTTCTCAAGATTGAATATATATCTAAGGGCCTTATTTTATTATGCATTTGTAGATTTGTCTGATATTATAAAGGGGAACTTTTACACCTTTGCTTGTAACTCAATTTTTAAAAAGAAGCATCAATGTATTTTTTTTCATAATAATTTTTTACAATGATTTTTTTTAGTCCATCAAAATCAGTGAATTTCTATTTAAAAATGAGTGAAATATTCTAACAATTTTAATCAACCCTTTTGTAAT-----------------------------------------------------------------------------------------------------------
Ngertschi_HickoryNutGap_N810 TATTGGACATCATTCATCTACCACCAATGCTATGTCTGTACTACAAAAATGAATTTTTATCCATAAAAGTTGTAGATATTTTTTCTTATTTTTTATTGTTTAAATATTCATTAAT-------------------ACATATCTTTTTTTGTAATCAATAAATGCGTTGCAAAGGAAAATATCAGCAACTTTTATTGATAAATGAGTCAATATCTTGTCCCCCCATAGATTTAGTATTAGCAATGGTCCAAGATGAAGAGACTAAATTAGTTTTTTGGTAGAGATAGCGAAAAACTACACGAGATTCTTTTGTTTGCAAGTGTATTCAATTAAATATTTTGCCATTTTCATGATTACGTCATTTTGACTGGTATAACGCAATACATTTTTTACTCCATCAGGTGGCCTGGACTTGTTGATTGTACCTGGTTTGGCATTCACTAAGAGAGGTCATCGTCTTGGAGGAGGCAAAGGCTACTATGATGCTTACATTCAGAACTGTTCCCACGATCCTCACGGACGTCCCTACACCATAGGCTTGGCATTTAAGGAGCAGATACTGCACAGCATCCCCTGCGATGTGCACGATTTCATGGTAGATGAGATTGTCTATCCAGACAATTAAAGTTTACATGTGAAAAGATTGTTTCCTTAACATATTGGAATATTAATTTCAGTTTGGATATCCTCAACAAAATTTAAAGCAAGATTATAGTTTATTTTTGTTGAATTATATTTCTGCTTCAAATGTTTTTCATGTATGTTACAAATTTTGACATGTTTACAAGGGATGTGTTAGCTTTTTTACTTATTTTCTCAAGATTGAATATATATCTAAGGGCCTTATTTTATTATGCATTTGTAGATTTGTCTGATATTATAAAGGGGAACTTTTACACCTTTGCTTGTAACTCAATTTTTAAAAAGAAGCATCAATGTATTTTTTTTCATAATAATTTTTTACAATGATTTTTTTTAGTCCATCCAAATCAGTGAATTTCTATTTAAAAATGAGTGCAATATTCTAACAATTTTAATCAACCCTTTTGTAATAAATGAATTGATACGTGTTATTATTCATGAATGAAATTCTCCGAGAAATGCAACTTAATTAGTTTAGGCCATTTTTGGTACTTACTAATTTGGTATGCTTAAAACTA
Nholsingeri_BrumleyCrk_N916 -----------------------------------------------------------------------------------------------------------------------------------------------------------------------------------------------------------------------CCCCCCCATAGATTTAGTATTAGCAATGGTCCAAGATAAAGAGACT----------------------------AAACTACACGAGATTCTTTTGTTTGCAAGTATATTCAATTAAATATTTTGCCATTTTCATGATTACGTCATTTTGACTGGTATAGCGCAATAAATTTTTTACTCCATCAGGTGGTCTGGACTTGTTGATTGTACCTGGTTTGGCATTCACTAAGAGAGGTCATCGTCTTGGAGGGGGCAAAGGCTACTATGATGCCTACATTCAGAACTGTTCCCACGATCCTCACGGACGTCCCTACACCATAGGCTTGGCATTTAAGGAGCAGATATTGCACAGCATCCCCTGCGATGTGCACGATTTCATGGTAGATGAGATTGTCTATCCAGACAATTAAAGTTCACATGTGAAAAGATTGTTTCCTTAACATATTGGAATATTAATTTCAGTTTGGATATCCTCAACAAAATTTAAAGCAAGATTATAGTTTATTTTTGTTGAATTATATTTCTGCTTCAAATGTTTTTCATGTATGTTACTAATTTTGACATGTTTACAAGGGATGTGTTAGCTTTTTGACTTATTTTCTCAAGATTGAATATATATCTATGGGCTTTATTTTATTGTGCATTTGTAGATTTGTCTGATATTATAAAGAGGAACTTTTACACCTTTGCTTGTTACTCAATTTTTAAAAAGAAGCAT-----------------------------------------------------------------------------------------------------------------------------------------------------------------------------------------------------------------------------------
Njonesi_CaveSpringCave_N390 -------------------------------------------------------------------------------------------------------AGATTCATTAATAAATTTAATTTTGTATCACACATATCTTTTTTTGTAATCAATAAATGCGGAGCAAAGGAAAATATCAGCAACTTATACTGATAAATGAGTCAATAGCTTGTCCCCCCATAGATTTAGTATTAGCAATGGTCCAAGATGAAGAGACTAAATTAGTTTTTTGGTAGAGATAACGAAAAACTACACAAGATTCTTTTGTTTGCAAGTGTATTCAATTAAATATTTTGCCATTTTCATGATTAAG------TGACTGGTACAGCGCAATACATTTTTTATTCCATCAGGTGGTCTGGACTTGTTGATTGTACCTGGCTTGGCATTCACTAAGAGAGGTCATCGTCTTGGAGGAGGCAAAGGCTACTATGATGCTTATATTCAGAACTGTTCCCACGATCCTCACGGACGTCCTTACACCATAGGCTTGGCATTTAAGGAGCAGATACTGCACAGCATCCCCTGCGATGTGCACGATTTCATGGTAGATGAGATTGTCTATCCAGACAATTAAAGTTTAAATGTGAAAAAATAGTTTCCTTAACATATTGAAATATTAATTTCAGTTTGGATATCCTCAACAAAATTTAAAGCAAGATTATAGTTTATTTTTGTTGAATTATATTTCTGCTTCAAATGTTCTTCATGTATGTTACCAATTTTGACATGTTTACAAGGGATGTGTTAGCTTTTTGACTTATTTTCTCAAGATTAAATATATATCTGTGGGCTTTATTTTATTATGCATTTGTAGATTTGTCTGATATTATAAAGGGAAACTTTTACACCTTTGCTTGTTCCTCAATTTTTAAAAAGAAGCATTTATGTA-TTTTTTTCATAATAATTTTTTACAATGA-TTTTTTTAGCCTATCAAAATCAATGAATTTCTATTTAAAAATGAGTGAAATATTCTAACAATTTTAATCAACCCTTTTATAATAAATAAATTGATACGTGTTATTATTCATGAATGAAATTCTCCGAGAAATTCAACTTAATTAGTTTAGGCCATTTTTGATACTTACTAATTTTGTATGCTTAAAACTA
Nlowderi_ChestnutBranch_N731 ---TGGACATCATTCATCTACCACCAATGCTATG------CTACAGAAACAAATTTTTATCCATAAAAGTGGTAGATATTTTTTCTTATTTTTTATTGTTTAAAGATTCATTAATAAATTTAATTTTGTATCACACATATCTTTTTTTGTAATCAATAAA-----TGCAAAGGAAAATATCAGCAACTTCTACTGATAAATGAGTCAATAGCTTG-TTCCCCATAGATTTAGTATTAGCAATGGTCCAAGGGGAAGAGACTAAATTTGTTTTTTGGTAGAGATAGTGAAAAACTACACAGGATTCTTTTGTTTGCAAGTGTATTAAATTAAATATTTTGCCATTTTCATGATTACGTCATTTTGACTGGTGTAGCGCAATAAATTTTTTATTCCATCAGGTGGCCTGGACTTGTTGATTGTACCTGGTTTGGCATTCACTAAGAGAGGTCATCGTCTTGGAGGAGGCAAAGGCTACTATGATGCCTACATTCAGAACTGTTCCCACGATCCTCACGGACGTCCCTACACCATAGGCTTGGCATTTAAGGAGCAGATACTGCACAGCATCCCCTGTGATGTGCACGATTTCATGGTAGATGAGATTGTCTATCCAGACAATTAAAGTTCACATGTGAAAAGATTGTTTCCTTAACATATTGAAATATTAATTTCAGTTCGGATATCCTCAACAAAATTTAAAGCAAGCTTATAGTTTATTTTTGTTGAATTATATTTCTGCTTCAAATGTTTTTCATGTATGTTACCAATTTTGACATGTTTACAAAGGATGTGTTAGCTTTTTGACTTATTTTCTCAAGAATGAATATATATCTATGGGCTTTATTTTATTATGCATTTGTAGATTTGTCTGATATTATAAAGGGGAACTTTTACACCTTTGCTTGATACTCAATTTTTAAAAAGAAGCATTTATGTATTTTT--TCATAATAATTTTTTACAATGATTTTTTTTAGCCTATCAAAATCAATGAATTTCTATTTAAAAATGAGGGAAATATTCTAACAATTTTAATCAACCCTTTTGTAA---ATGAATTGATATGTGTTATTATTCATGAATGAAATTCTCTGAAAAATGCAACTTAATTAGTTTAGGCCATTTTTGATACTTACTAATTTTGTATGCTTAAACCTA
Nlowderi_upperFiresCreek_N820 ----------------------------------------------------------------------------------------------------------------------------------------------------------------------------------------------------------------------------CCATAGATTTAGTATTAGCAATGGTCCAAGGGGAAGAGACTAAATTAGTTTTTTGGTAGAGATAGTGAAAAACTACACAGGATTCTTTTGTTTGCAAGTGTATTAAATTAAATATTTTGCCATTTTCATGATTACGTCATTTTGACTGGTGTAGAGCAATACATTTTTTATTCCATCAGGTGGCCTGGACTTGTTGATTGTACCTGGTTTGGCATTCACTAAGAGAGGTCATCGTCTTGGAGGAGGCAAAGGCTACTATGATGCCTACATTCAGAACTGTTCCCACGATCCTCACGGACGTCCCTACACCATAGGCTTGGCATTTAAGGAGCAGATACTGCACAGCATCCCCTGTGATGTGCACGATTTCATGGTAGATGAGATTGTCTATCCAGACAATTAAAGTTCACACGTGAAAAGATTGTTTCCTTAACATATTGAAATATTAATTTCAGTTCGGATATCCTCAACAAAATTTAAAGCAAGCTTATAGTTTATTTTTGTTGAATTATATTTCTGCTTCAAATGTTTTTCATGTATGTTACCAATTTTGACATGTTTACAAAGGATGTGTTAGCTTTTTGACTTATTTTCTCAAGAATGAATATATATCTATGGGCTTTATTTTATTATGCATTTGTAGATTTGTCTGATATTATAAAGGGGAACTTTTACACCTTTGCTTGATACTCAATTTTTAAAAAGAAGCATTTATGTATTTTT--TCATAATAATTTTTTACAATGATTTTTTTTAGCCTATCAAAGTCAATGAATTTCTATTTAAAAATGAGTGAAATATTCTAACAATTTTAATCAACCCTTTTGTAA---ATGAATTGATATGTGTTATTATTCATGAATGAAATTCTCTGAAAGATGCAACTTAATTAGTTTAGGCCATTTTTGATACTTACTAATTTTGTATGCTTAAACCTA
Nlula_BeeRockCave_G2091 TCCTGGACATCTTTCATCTACCTCCAATGCTATGTCTGGACTACAAAAATGAATTTTTATCCATAAAAGTTGTAAATATTTTTTCTTATTTTTTATTTTTTAAAGATTCATTA--AAATTTAATTTTGTATCACACATATCTTTTTTCGTAATCAATAAATGCGGTGCAAAGGAAAATATCAGCAACTTTTACTGATAAATGAGTCAATAGCTT-GTCCCCCATAGATTTAGTATTAGCAATGGTACAAGATGAAGAGACTAAATTAGTTTTTTGGTTGAGATAGCGAAAAACTACACAAGATTCTTTTGTTTGCGAGTGTATTCAATTAAATATTTTGCCATTTTCATGATTGCGTCGTTTTGACTGGTACAGCGCAATAAATTTTTTATTCCATCAGGTGGCCTGGACTTGTTGATTGTACCTGGTTTGGCATTCACTAAGAGAGGTCATCGTCTTGGAGGAGGCAAAGGCTACTATGATGCTTATATTCAGAACTGTTCCCACGATCCTCACGGACGTCCCTACACCATAGGCTTGGCATTTAAGGAGCAGATACTACACAGCATCCCCTGTGATGTGCACGATTTCATGGTAGATGAGATTGTCTATCCAGACAATTAAATTTTACATGTGAAAATATA---TAGTTAACATATTGAAATATTAATTTCAGTTTGGATATCCTCAACAAAATTTAAAGCAAAAGTATAGTTTA---TTTTTGAATTATATTTCTGCTTCAAATGTTCTTCATGTATGTTACCAATTTTGACATGTTTACAAGGGATGTGTTAGCTTTTTGACTTACTTTCTCAAGATTGAATATATATCTGTGGGCTTTATTTTATTATGCATTTGTAGATTTGTCTG---CTATAAAGGGGAACTTTTACACCTTTGCTTGTTACTCAATTTTTAAAAAGAAGCATTTATGTATTTTTTTTCATAATAATTTTTTACAATGATTTTTTTTAGCCTATCAAAATCAATGAATTTCTATTTAAAAATGAGTGAAATATTGTAACAATTTTAATCAACCCTTTTGTAATAAATGAATTGATACGTTTTATTATACATGAATGAAATTCTCCGAGAAATGCAACTTAATTAGTTTAGGCCATTTTTGACACTTACTAATTTTGTATGCTTAAAACTA
Nlula_LulaFallsCave_G2084 TCTTGGACATCATTCGTCTACCACCAATGCTATGTCTGGACTACAAAAGTGAATTTTTATCCATAAAAGTTGTAAATATT--------TTTTTTATTTTTTAAAGATTCATTA--AAATTTAATTTTGTATCACACATACCTTTTTTCGTAATCAATAAATGCGGTGCAAAGGAAAATATCGGCAACTTTTACTGATAAATGAGTCAATAGCTTGGTCCCCCATAGATTTAGTATTAGCAATGGTACAAGATGAAGAGACTAAATTAGTTTTTTGGTTGAGATAGCGAAAAACTACACAAGATTCTTTTGTTTGCGAGTGTATTCAATTAAATATTTTGTCATTTTCATGATTGCGTCGTTTTGACTGGTACAGCGCAATAATTTTTTTATTCCATCAGGTGGCCTGGACTTGTTGATTGTACCTGGTTTGGCATTCACTAAGAGAGGTCATCGTCTTGGAGGAGGCAAAGGCTACTATGATGCTTATATTCAGAACTGTTCCCACGATCCTCACGGACGTCCCTACACCATAGGCTTGGCATTTAAGGAGCAGATACTGCACAGCATCCCCTGTGATGTGCACGATTTCATGGTAGATGAGATTGTCTATCCAGACAATTAAATTTTACTTGTGAAAATATAGTTTCCTTAACATATTGGAATATTAATTTCAGTTTGGATATCCTCAACAAAATTTAAAGCAAAAGTATAGTTTA---TTTTTGAATTATATTTCTGCTTCAAATGTTCTTCATGTATGTTACCAATTTTGACATGTTTACAAGGGATGTGTTAGCTTTTTGACTTACTTTCTCAAGATTGAATATATATCTGTGGGCTTTATTTTATTATGCATTTGTAGATTTGTCTGA---TATAAAGGGGAACTTTTACACCTTTGCTTGTTACTCAATTTTTAAAAAGAAGCATTTATGTATTTTTTTTCATAATAATTTTTTACAATGATTTTTTTTAGCCTATCAAAATCAATGAATTTCTATTTAAAAATGAGTGAAATATTGTAACAATTTTAATCAACCCTTTTGTAATAAATGAATTGATACGTTTTATTGTACATGAATGAAATTCTCCGAGAAATGCAACTTAATTAGTTTAGGCCATTTTTGATACTTACTAATTTTGTATGCTTAAAACTA
Nmimus_NealsSink_N329 ----------------------------------------------------------------------------------------------------------------------------------------------------------------------------------------------------------------------GTCCCCCCATTGATTTAGTATTAGCAATGGTCCAAGATAAAGAGACT----------------------------AAACTACACGAGATTCTTTTGTTTGCAAGTATATTCAATTAAATATTTTGCCATTTTCATGATTACTTCATTTTGACTGGTATAGCGCAATAAATTTTTTACTCCATCAGGTGGTTTGGACTTGTTGATTGTACCTGGTTTGGCATTCACTAAGAGAGGTCATCGTCTTGGAGGGGGCAAAGGCTACTATGATGCCTACATTCAGAACTGTTCCCACGATCCTCATGGACGTCCCTACACCATAGGCTTGGCATTTAAGGAGCAGATACTGCACAGCATCCCTTGCGATGTGCACGATTTCATGGTAGATGAGATTGTCTATCCAGACAATTAAAGTTCACATGTGAAAAGATTATTTCCTTAACATATTGAAATATTAATTTCAGTTTGGATATCCTCAACAAAATATAAAGCAAGATTATAGTTTATTTTTGTTGAATTATATTTCTGCTTCAAATGTTTTTCATGTATGTTACCAATTTTGACATGTTTACAAGGGATGTGTTAGCTTTTTGACTTATTTTCTCAAGATTGAATATATATCTATGGGCTTTATTTTATTATGCATTTGTAGATTTGTCTGATATTATAAAGGGGAACTTTTACACCTTTGCTTGTTACTCAATTTTTAAAAAGAAGCATTTATGTATTTTTTTTCATAATAATTTTTTACAATGATTTTTTTCAGCCTATCAAAATCAATGAATTTCTATTTAAAAATGAGTGAAATATTC-AACAATTTTAATCAACCCTTTTGTAATAAATGAATTGATACGTGTTATTATTCATGAATGAAATTCTCCGAGAAATGCAACTTAATTAGTTTAGGCCATTTTTGATACTTACTAATTTTGTATGCTTAAAACTA
Nmimus_Straleys_N625 TATTGGACGTCATTCATCTACCACCAATGCTATGTCTGGACTACAAAAATGAATTTTTATCCATAAAAGTTGTAGATATTTT-TCTTATTTTTTATTGTTTAAAGATTCATTAATAAATTTAATTTTGTATCACACATATCTTTTTTTGTAATCAATAAATGCGGTGCAAAGGAAAATATCAGCAACTTTTACTGATAAATGAGTCAATAGCTTGTTCCCCCATAGATTTAGTATTAGCAATGGTCCAAGATAAAGAGACT----------------------------AAACTACACGAGATTCTTTTGTTTGCAAGTATATTCAATTAAATATTTTGCCATTTTCATGATTACGTCATTTTGACTGGTATAGCGCAATAAATTTTTTACTCCATCAGGTGGCCTGGACTTGTTGATTGTACCTGGTTTGGCATTCACTAAGAGAGGTCATCGTCTTGGAGGGGGCAAAGGCTACTATGATGCCTACATTCAGAACTGTTCCCACGATCCTCACGGACGTCCCTACACCATAGGCTTGGCATTTAAGGAGCAGATACTGCACAGCATCCCCTGCGATGTGCACGATTTCATGGTAGATGAGATTGTCTATCCAGACAATTAAAGTTCACATGTGAAAAGATTATTTCCTTAACATATTGAAATATTAATTTCAGTTTGGATATCCTCAACAAAATTTAAAGCAAGATTATAGTTTATTTTTGTTGAATTATATTTCTGCTTCAAATGTTTTTCATGTATGTTACCAATTTTGACATGTTTACAAGGGATGTGTTAGCTTTTTGACTTATTTTCTCAAGATTGAATATATATATATGGGCTTTATTTTATTATGCATTTGTAGATTTGTCTGATATTATAAAGGGGAACTTTTACACCTTTGCTTGTTACTCAATTTTTAAAAAGAAGCATTTATGTATTTTTTTTCATAATAATTTTTTACAATGATTTTTTTCCGCCTATCAAAATCAATGAATTTCTATTTAAAAATGAGTGAAATATTC-AACAATTTTAATCAACCCTTTTGTAA------------------------------------------------------------------------------------------------------------
Nnasicus_CaneyFork_N171 TCTTGGACATCATTCATCTACCACCAATGCTATGTCTGGACTACAAAAATGGATTTTTATCCATAAAAGTTGTACATATTTTTTCTTATTTTTTATTGTTTAAAGATTCATTAATAAATTTAATTTTGTATCACACATATCTTTTTTTGTAATCAGTAAATGCGGTGCAAAGGAAAATATCAGCAACTTTTACTGATAAATGAGTCAATAGCTTGTCCCCCCATAGATTTAGTATTAGCAATGGTCCAAGATAAAGAGACT-----------------------------AACTACATGAGATTCTTTTGTTTGTAAGTGTATTCAATTAAATATTTTGCCATTTTCATGATTACGTCATTTTGACTGGTATAGTAT------TTCTTTACTCTGTCAGGTGGCCTGGACTTGTTGATTGTACCTGGTTTGGCATTCACCAAGAGAGGCCATCGTCTTGGAGGAGGCAAAGGCTACTATGATGCTTATATTCAGAACTGTTCCCACGATCCTCACGGACGTCCTTACACCCTAGGCTTGGCATTTAAGGAGCAGATACTGCACAGCATCCCCTGCGATGTGCACGATTTCATGGTGGATGAGATTGTCTATCACGACAATTAAAGTTTACATGCGAAAAGATTGTTTCCTTAACATATTGTAATATTAATTTCAGTTTGGATATCCTCAACAAAATTTAAAGCAAGATTATAGTTTATTTTTGTTGAATTATATTTCTGCTTCAAATGTTTTTCATGTATGTTACCAATTTTGACATGTTTACAAGGGATGTGTTAGCTTTTTGACTTATTTTCTCAAGATTGAATATATATCTATGGGCTTTATTTTATTATGCATTTGTAGATTTGTTTGATATTATAAAGGGGAACTTTTACACCTTTGCTTGTTACTCAATTTTTAAAAAGAAGCATTTATGTATTTTTTTTCATAATAATTTTTTACAATGA-TTTTTTTAGCCCATCAAATTCAATGAATTTCTATTTAAAAATGAGTGAAATATTCTAACAATTTTAATCAACCCTTTTGTAATAAATGAATTGATACGTGT------TCACGATTGAAATTCTCCGAGAAATGCAACTTAATTAGT--------------------------------------------
Nnasicus_ConnosteeFalls_N696 ----------------------------------------CTACAAAAATGGATTTTTATCCATAAAAGTTGTAGATATTTTTTCTTATTTTTTATTGTTTAAAGATTCATTAATAAATTTAATTTTGTATCACTCATATCTTTTTTTGTAATCAATAAATGCGGTGCAAAGGAAAATATCAGCAACTTTTACTGATAAATGAGTCAATAGCTTGTCCCCCCATAGATTTAGTATTAGCAATGGTCCAAGATAAAGAGACT-----------------------------AACTACACGAGATTCTTTTGTTTGTAAGTGTATTCAATTAAATATTTTGCCATTTTCATGATTACGTCATTTTGACTGGTATAGCAT------TTCTTTACTCTGTCAGGTGGCCTGGACTTGTTAATTGTACCTGGTTTGGCATTCACCAAGAGAGGCCATCGTCTTGGAGGAGGCAAAGGCTACTATGATGCTTATATTCAGAACTGTTCCCACGATCCTCACGGACGTCCCTACACCCTAGGCTTGGCATTTAAGGAGCAGATACTGCACAGCATCCCCTGCGATGTGCACGATTTCATGGTGGATGAGATTGTCTATCACGACAATTAAAGTTTACATGCGAAAAGATTGTTTCCTTAACATATTGGAATATTAATTTCAGTTTGGATATCCTCAACAAAATTTAAAGCAAGATTATAGTTTATTTTTGTTGAATTATATTTCTGCTTCAAATGTTTTTCATGTATGTTACCAATTTTGACATGTTTACAAGGGATGTGTTAGCTTTTTGACTTA-TTTCTCAAGATTGAATATATATCTATGGGCTTTATTTTATTATGCATTTGTAGATTTGTTTGATATTATAAAGGGGAACTTTTACACTTTTGGTTGTTATTAAATTTTTAAAAAGAAGCATTTATGTATTTTTTTTCATAATAATTTTTTACAATGA-TTTTTTTAGCCCATCAAATTCAATGAATTTCTATTTAAAAATGAGTGAAATATTCTAACAATTTTAATCAACCCTTTTGTAATAAATGAATTGATACGTGT------TCACGATTGAAATTCTCCGAGAAATGCAACTTAATTAGTTTAGGCCATTTTTGATACTTACTAATTTTGTATGCTTAAAACTA
Nnasicus_CoweeTrain_N189 TCTTGGACATCATTCATCTACCACCAATGCTATGTCTGGACTACAAAAATGGATTTTTATCCATAAAAGTTGTAGATATTTTTTCTTATTTTCTATTGTTTAAAGATTCATTAATAAATTTAATTTTGTATCACACATATCTTTTTTTGTAATCAATAAATGCGGTGCAAAGGAAAATATCAGCAACTTTTACTGATAAATGAGTCAATAGCTTGTTCCCCCATGGATTTAGTATTAGCAGTGGTCCAAGATAAAGAGACT-----------------------------AACTACACGAGATTCTTTTGTTTGTAAGTGTATTCAATTAAATATTTTGCCATTTTCATGATTACGTCATTTTGACTGGTATAGCAT------TTCTTTACTGTGCCAGGTGGCCTGGACTTGTTGATTGTACCTGGTTTGGCATTCACCAAGAGAGGCCATCGTCTTGGAGGAGGCAAAGGCTACTATGATGCTTATATTCAGAACTGTTCCCACGATCCTCATGGACGTCCCTACACCCTAGGCTTGGCATTTAAGGAGCAGATACTGCACAGCATCCCCTGTGATGTGCACGATTTCATGGTGGATGAGATTGTCTATCACGACAATTAAAGTTTACATGCGAAAAGATTGTTTCCTTAACATATTGGAATATTAATTTCAGTTTGGATATCCTCAACAAAATTTAAAGCAAGATTATAGTTTATTTTTGTTGAATTATATTTCTGCTTCAAATGGTTTTCATGTATGTTACCAATTTTGACATGTTTACAAGGGATGTGTTAGCTTTTTGACTTATTTTCTCAAGATTGAATATATATCTATGGGCTTTATTTTATTATGCATTTGTAGATTTGTTTGATATTATAAAGGGGAACTTTTACACCTTTGCTTGTTACTCAATTTTTAAAAAGAAGCATTTATGTATTTTTTTTCATAATAATTTTTTACAATGA-----------------------------------------------------------------------------------------------------------------------------------------------------------------------------------------------
Npaynei_Grindstaff_N646 TATTGGACATCATTCATCTACCACCAATTCTATGCCTGTACTACAAAAATGAATTTTTATCCATAAAAGTTGTAGATATTTTTTCTTATTTTTTATTGTTTAAAGATTCATTAATAAATTTAATTTTGTATCACACATATCTTTTTTT-TAATCAATAAATGCGGTGCAAAGGAAAATACCAGCAACTTTTACTGATAAATGAGTCGAGAGCTTGT-CCCCTATAGATTTAGTATTAGCAATGGTCCGAGATAAAGAGACT----------------------------AAACTACACGAGCTTCTTTTGTTTGCAAGTATATTCAATTAAATATTTTGCCATTTA--------CGTCATTTTGACTGGTATAGCGCAATCCATTTTTTACTCCATCAGGTGGCCTGGACTTGTTGATTGTACCTGGTTTGGCATTCACTAAGAGAGGTCATCGTCTTGGAGGGGGCAAAGGCTACTATGATGCCTACATTCAGAACTGTTCCCACGATCCTCACGGACGTCCCTACACCATAGGTTTGGCATTTAAGGAGCAGATACTGCACAGCATCCCCTGCGATGTGCACGATTTCATGGTAGATGAGATTGTCTATCCAGACAATTAAAGTTCACATGTGAAAAGATTGTTTCCTTAACATATTGGAATATTAATTTCAGTTTGGATATCCTCCACAAAATTTAAAGCAAGATTATAGTTTATTTTTGTTGAATTATATTTCTGCTTCAAATGTTTTTCATGTATGTTACCAATTTTGACATGTTTACAAGGGATGTGTTAGCTTTTTGACTTATTTTCTCAAGATTGAATATATATCTATGGGCTTTATTTTATTATGCATTTGTAGATTTGTCTGATATTATAAAGGGGAACTTTTACACCTTTGCTTGTTACTCAATTTTTAAAAAGAAGCATTTATGTATTTTTT-TCATAATAAT-TTTTACAATGTTTTTTTTCAGCCTATCAAAATCAATGAATTTCTATTT----------------------------------------------------------------------------------------------------------------------------------------------------------
Npaynei_NorrisDamCave_N348 TATTGGACATCATTCATCTACCACCAATTCTATGCCTGGACTACAAAAATGAATTTTTATCCATAAAAGTTGTAGATATTTTTTCTTATTTTTTATTGTTTAAAGATTCATTAATAAATTTAATTTTGTATCACACATATCTTTTTTTGTAATCAATAAATGCGGTGTAAAGGAAAATACCAGCAACTTTTACTGATAAATGAGTCAAGAGCTTGTCCCCCTATAGATTTAGTATTAGCAATGGTCCAAGATAAAGAGACT----------------------------AAACTACACGAGCTTCTTTTGTTTGCAAGTATCTTCAATTAAATATTTTGCCATTTT--------CGTCATTTTGACTCGTATAGCGCAATACATTTTTTACTCCATCAGGTGGCCTGGACTTGTTGATTGTACCTGGTTTGGCATTCACTAAGAGAGGTCATCGTCTTGGAGGGGGCAAAGGCTACTATGATGCCTACATTCAGAACTGTTCCCACGATCCTCACGGACGTCCCTACACCATAGGCTTGGCATTTAAGGAGCAGATACTGCACAGCATCCCCTGCGATGTGCACGATTTCATGGTAGATGAGATTGTCTATCCAGACAATTAAAGTTCACATGTGAAAAGATTGTTTCCTTAAGATATTGGAATATTAATTTCAGTTTGGATATCCTCAACAAAATTTAAAGCAAGATTATAGTTTATTTTTGTTGAATTATATTTCTGCTTCAAATGTTTTTCATGTATGTTACCAATTTTGACATGTTTACAAGGGATGTGTTAGCTTTTTGACTTATTTTCTCAAGATTGAATATATATCTATGGGCTTTATTTTATTATGCATTTGTAGATTTGTCTGATATTATAAAGGGGAACTTTTACACCTTTGCTTGTTACTCAATTTTTAAAAAGAAGCATTTATGTATTTTTT-TCATAATAATTTTTTACAATGATTTTTTTCAGCCTATCAAAATCAATGAATTTCTATTTAAAAATGAGTGAAATATTCTAACAATTTTAATCAACCCTTTTGTAATAAATGAATTGATACGTGTTATTATTCATGAACGAAATTCTCCGAGAAATGCAACTTAATTAGTTTAGGCCATTTTTGATACTTACTAAT------------------
Npaynei_UnakaMtns_N943 ----------------------------------------------------------------------------------------------------------------------------------------------------------------------------------------------------------------------------CTATAGATTTAGTATTAGCAATGGTCCAAGATAAAGAGACT----------------------------AAACTACACGAGCTTCTTTTGTTTGCAAGTATATTCAATTAAATATTTTGCCATTTT--------CGTCATTTTGACTGGTATAGCGCAATACATTTTTTACTCCATCAGGTGGCCTGGACTTGTTGATTGTACCTGGTTTGGCATTCACTAAGAGAGGTCATCGTCTTGGAGGGGGCAAAGGCTACTATGATGCCTACATTCAGAACTGTTCCCACGATCCTCACGGACGTCCCTACACCATAGGCTTGGCATTTAAGGAGCAGATACTGCACAGCATCCCCTGCGATGTGCACGATTTCATGGTAGATGAGATTGTCTATCCAGACAATTAAAGTTCACACGTGAAAAGATTGTTTCCTTAACATATTGGAATATTAATTTCAGTTTGGATATCCTCAACAAAATTTAAAGCAAGATTATAGTTTATTTTTGTTCAATTATATTTCTGCTTCAAATGTTTTTCATGTATGTTACCAATTTTGACATGTTTACAAGGGATGTGTTAGCTTTTTGACTTATTTTCTCAAGATTGAATATATATCTATGGGCTTTATTTTATTATGCATTTGTAGATTTGTCTGATATTATAAAGGGGAACTTTTACACCTTTGCTTGTTACTCAATTTTTAAAAAGAAGCATTTATGTATTTTTTTTCATAATAATTTTTTACAATGATTTTTTTCAGCCTATCAAAATCAATGAATTTCTATTTAAATATGAGTGAAATATTCTAACAATTTTAATCAACCCTTTTGTAATAAATGAATTGATACGTG--ATTATTCATGAACGAAATTCTCCGAGAAATGCAACTTAAT------------------------------------------------
Npecki_HaskellSims_G3697 ---------------------------------------------------------------------------------------------------------------------------------------------------------------------------------------------------------------------------CCCTTAGATTTGATATTACCAATGGTCCAAGATGAAGAGACTAAAATAATTTTTTGGTGAAGATAGAGAAAAACTGCACA--------------------CTATTCAATAAAATATTTTGTCATTTTTGTGATTGTGCCATTTTGACTGGTGTGGCGGAATAAATTTTTTATTCCATCAGGTGGCCTGGACTTGTTGATTGTACCTGGTTTGGCGTTCACTAAGAGAGGTCATCGTCTTGGAGGAGGCAAAGGCTACTATGATGCTTATATTCAGAACTGTTCCCATGATCCTCACGGACGTCCCTACACCATAGGCTTGGCATTTAAGGAGCAGCTACTGCATAGCATCCCCTGCGATGTGCACGATTTCATGGTAGATGAGATTGTCTATCCAGACAATTAAAGTCTACATGTGAAAAGGTTGTTTCCTTAACATATTGGAATATTAATTTTAGTTTGGATATCCTCAATGAAATGTAAAGCAAGATTATAGTTTATTTTTGTTGAATTATATTTCTGCTTCAAATGTTTTTCATGTATGTTACTAATTTTGACATGTTTGCAAGGGATGTGTTAGCTTTTTGACTTATTTTCTCAAGATTGA----ATACATATGGGCTTTATTTTATTATGCATTTGTAGATTTGTCTGATATTATAAAGGGGAACTTTTGCACCTTTACTTGTTTCTCAATTTTTAAAAAGAAGCATTTATGTATTTTTTTTTGTGATGATATCTTACTATAA-TGTTTTTATCCTATCAAAATCCGTGATTTTCTATTTAAAAATGAGTGGAATATTCTTACAATTTTAATCAACCCTTTTGTAATAAATGAATTGATATGTATTATTATTCATAAATTAAATTCTCTGAGAAATGCAACTTAATTAGC------CATTAGTGATATTAACTAATTTTGTATGCTTAAAACTA
Npecki_HurricaneMazeCave_G2100 ACCGAAATAACACTTGTTTAGCACCAACACTGTGGTTGGCCTGAAGAGCCGGATTTTTGTCTATGAAACTCATTGTTTTTTTTCCTCGCATTCTGCCATTTATAGTTTCACTA--AAGTTTAATTATGGACACCCGGTATA---------------TATATATTGTGCAAAGGAAAATAACAGCAACTTTTACTGATAAATGAGTCAATAGCTTGCTCCCCCATAGATTTAGTATTAGCAATGGTCCAAGATGAAGAGACTAAAATAATTTTTTGGTGAAGATAGAGAAAAACTGCACA--------------------CTATTCAATAAAATATTTTGTCATTTTTGTGATTGTGCCATTTTGACT------GCAGAAATTTTTTTTTATTCCATCAGGTGGCCTGGACTTGTTGATTGTACCTGGTTTGGCGTTCACTAAGAGAGGTCATCGTCTTGGAGGAGGCAAAGGCTACTATGATGCTTATATTCAGAACTGTTCCCACGATCCTCACGGACGTCCCTACACCATAGGCTTGGCATTTAAGGAGCAGATACTGCATAGCATCCCCTGCGATGTGCACGACTTCATGGTAGATGAGATTGTCTATCCAGACAATTAAAGTCTACATGTGAAAAGGTTGTTTCCTTAACACATTGGAATATTAATTTCAGTTTGGATATCCTCAACGAAATGTAAAGCAAAATTATAGTTTATTTTTGTTGAATTATATTTCTGCTTCAAATGTTTTTCATGTATGTTACTAATTTTGACATGTTTGCAAGGGATATGTTAGCTTTTTGACTTATTTTCTCAAGATTGA----ATACATATGGGCTTTATTTTATTATGCATTTGTAGATTTGTCTGATATTATAAAGGGGAACTTTTGCACCTTTACTTGTTTCTCAATTTTTAAAAAGAAGCATTTATGCATTTTTTGTTGTGATAATATTTTACTATAA-TGTTTTTATTCTATCAAAATCCGTGATTTTCTATTTAAAAATGAGTGGAATATTCTTACAATTTTAATCAACCCTTTTGTAATAAATGAATTGACATGTATTATTATTCATGAATGAAATTCTCTGAGAAATGCAACTT----------AGCCATTTTTG------------------------------
Nperlakyi_SChimneys_N1079 ----------------------------------------------------------------------------------------------------------------------------------------------------------------------------------------------------------------------------CCATTGATTTAGTATTAGCAATGGTCCAAGATGAAGAGACTAAATTATTTTTTTGGTAGAGATAACGAAAAACTACACAAGATTCTTTTGTTTGCAAGTGTATTCAATTAAATATTTTGCCATTTTCATGATTAAG------TGACTGGTACAGCGCAATACATTTTTTATTCCATCAGGTGGCCTGGACTTGTTGATTGTACCTGGTTTGGCATTCACTAAGAGAGGTCATCGTCTTGGAGGAGGCAAAGGCTACTATGATGCTTATATTCAGAACTGTTCCCACGATCCTCACGGACGTCCTTACACCATAGGCTTGGCATTTAAGGAGCAGATACTGCACAGCATCCCCTGCGATGTGCACGATTTCATGGTAGATGAGATTGTCTATCCAGACAATTAAAGTTTACATGTGAAAAAATAGTTTCCTTAACATATTGAAATATTAATTTCAGTTTGGATATCCTCAACAAAATTTAAAGCAAGATTATAGTTTATTTTTGTTGAATTATATTTCTGCTTCAAAT-TTCTTCATGTTTGTTACCAATTTTGACATGTTTACAAGGGATGTGTTAGCTTTTTGACTTATTTTCTCAAGATTAAATATATATCTGTGGGCTTTATTTTATTATGCATTTGTAGATTTGTCTGATATTATAAAGGGAAACTTTTACACCTTTGCTTGTTACTCAATTTTTAAAAAGAAGCATTTATGTA-TTTTTTTCTTAATAATTTTTTACAATGA-TTTTTTTAGCCTATCAAAATCAATGAATTTCTATTTAAAAATGAGTGAAATATTCTAACAATTTTAATCAACCCTTTTGTAATAAATAAATTGATATGTGTCATTATTCATAAATGAAATTCTCCGAGAAATGCAACTTAATTAGTTTAGGCCATTTTTGATACTTACTAATTTTGTATG----------
Nperlakyi_SChimneys_N1080 ----------------------------------------------------------------------------------------------------------------------------------------------------------------------------------------------------------------------------CCATTGATTTAGTATTAGCAATGGTCCAAGATGAAGAGACTAAATTATTTTTTTGGTAGAGATAACGAAAAACTACACAAGATTCTTTTGTTTGCAAGTGTATTCAATTAAATATTTTGCCATTTTCATGATTAAG------TGACTGGTACAGCGCAATACATTTTTTATTCCATCAGGTGGCCTGGACTTGTTGATTGTACCTGGTTTGGCATTCACTAAGAGAGGTCATCGTCTTGGAGGAGGCAAAGGCTACTATGATGCTTATATTCAGAACTGTTCCCACGATCCTCACGGACGTCCTTACACCATAGGCTTGGCATTTAAGGAGCAGATACTGCACAGCATCCCCTGCGATGTGCACGATTTCATGGTAGATGAGATTGTCTATCCAGACAATTAAAGTTTACATGTGAAAAAATAGTTTCCTTAACATATTGAAATATTAATTTCAGTTTGGATATCCTCAACAAAATTTAAAGCAAGATTATAGTTTATTTTTGTTGAATTATATTTCTGCTTCAAATGTTCTTCATGTTTGTTACCAATTTTGACATGTTTACAAGGGATGTGTTAGCTTTTTGACTTATTTTCTCAAGATTAAATATATATCTGTGGGCTTTATTTTATTATGCATTTGTAGATTTGTCTGATATTATAAAGGGAAACTTTTACACCTTTGCTTGTTACTCAATTTTTAAAAAGAAGCATTTATGTA-TTTTTTTCTTAATAATTTTTTACAATGA-TTTTTTTAGCCTATCAAAATCAATGAATTTCTATTTAAAAATGAGTGAAATATTCTAACAATTTTAATCAACCCTTTTGTAATAAATAAATTTATATGTGTCATTATTCATAAATGAAATTCTCCGAGAAATGCAACTTAATTAGTTTAGGCCATTTTTGATACTTACTAATTTTGTATGCTTAAAACT-
Nreclusus_Clingmans_N252 TCTTGGACATCATTCATCTACCACCAATGCTATGTATGGACTACAAAAATGAATTTTTATCCATAAAAGTTGTAGATATTTTTTCTTATTTTTTATTTTT-----------------ATTTAATTTTGTATCACACATATCTTTTTTTGTAATCAATAAATGCGGGGCAAAGGAAAATATCATCAACTTTTACTGATAAATGAGTCAATAGCCTGTCCCCCCATAGATTTAGTATTAGCAATGGTCCAAGATGGAGAGACTAAATTAGTTTTTTGGTAGAGATAGCGAAAAACTACAC--GATTCTTTTGTTTGCACGTGTATTCAATTAAATATTTTGCCATTTTCATGATTACGTCGTTTTGACTGATACAGTGCAATACATTTTTTATTCCATCAGGTGGCCTGGACTTGTTGATTGTGCCTGGTTTGGCATTCACTAAGAGAGGTCATCGTCTTGGAGGAGGCAAAGGCTACTATGATGCTTATATTCAGAACTGTTCCCACGATCCTCATGGACGTCCCTACACCATAGGTTTGGCATTTAAGGAGCAGATACTGCACAGCATCCCCTGCGATGTGCACGATTTCATGGTAGATGAGATTGTCTATCCAGACAATTAAAGTTTACACGTGAAAAAATAGTT-CCTTAACATATTGAAATATTAATTTCAGTTTGGATATCCTCAACAAAATTTAAATCAAGATTATAGTTTATTTTTGTTGAATTATATTTCTGCTTCAAATGTTCTTCATGTATGTTACCAATTTTGACATGTTTACAAGGGATGTGTTAGCTTTTTGACTTATTTTCTCAAGATTGAATATATATCTGTGGGCTTTATTTTATTATGCATTTGTAGATTTGTCTGATATTATAAAGGGGAATTTTTACACCTTTGCTTGTTACTCAATTTTTAAAAAGAAGCATTTATGTATTTTTTCTCATAATAATTTTTTACAATAATTTTTTGTAGCCTATCAAAATCATTGAAGTTCTATTTAAAAATGAGTGAAATATTCTAACAATTTTAATCAACCCTTTTGTAATAAATGAATTGATACGTGTTATTATTCATGAATGAAATTCTCAGAGAAATGCAACTTAATTAGTTTAGGCCATTTTTG------------------------------
Nreclusus_Newfound_N259 ----------------------------------------------------------------------------------------------------------------------------------------------------------------------------------------------------------------------------CCATAGATTTAGTATCAGCAATGGTCCAAGATGGAGAGACTAAATTAGTTTTTTGGTAGAGATAGCGAAAAACTACAC--GGTTCTTTTGTTTGCACGTGTATTCAATTAAATATTTTGCCATTTTCATGATTACGTCGTTTTGACTGATACAGTGCAATACATTTTTTATTTCATCAGGTGGCCTGGACTTGTTGATTGTGCCTGGTTTGGCATTCACTAAGAGAGGTCATCGTCTTGGAGGAGGCAAAGGCTACTATGATGCTTATATTCAGAACTGTTCCCACGATCCTCATGGACGTCCCTACACCATAGGTTTGGCATTTAAGGAGCAGATACTGCACAGCATCCCCTGCGATGTGCACGATTTCATGGTAGATGAGATTGTCTATCCAGACAATTAAAGTTTACACATGAAAAAATAGTT-CCTTAACATATTGAAATATTAATTTCAGTTTGGATATCCTCAACAAAATTTAAATCAAGATTATAGTTTATTTTTGTTGAATTATATTTCTGCTTCAAATGTTCTTCATGTATGTTACCAATTTTGACATGTTTACAAGGGATGTGTTAGCTTTTTGACTTATTTTCTCAAGATTGAATATATATCTGTGGGCTTTATTTTATTATGCATTTGTAGATTTGTCTGATATTATAAAGGGGAATTTTTACACCTTTGCTTGTTACTCAATTTTTAGAAAGAAGCATTTATGTATTTTT------------TTCTCACAATAATTTTTTGTAGCCTATCAAAATCATTGAAGTTCTATTTAAAAATGAGTGAAATATTCTGACAATTTTAATCCACCCTTTTGTAATAAATGAATTGATACATGTTATTATTCATGAATGAAATTCTCCGAGAAATGCAACTTAATTAGTTTAGGCCATTTTTGATACTTACTAATTTTGTATGCTTAAAACTA
Nreclusus_Noland_N1051 TCTTGGACATCATTCATCTACCACCAATGCTATGTATGGACTACAAAAATGAATTTTTATCCATAAAAGTTGTAGATATTTTTTCTTATTTTTTATTTTT-----------------ATTTAATTTTGTATCACACATATCTTTTTTTGTAATCAATAAATGCGGGGCAAAGGAAAATATCAGCAACTTTTACTGATAAATGAGTCAATAGCCTGCCCCCCCATAGATTTAGTATTAGCAATGGTCCAAGATGGAGAGACTAAATTAGTTTTTTGGTAGAGATAGCGAAAAACTACAC--GATTCTTTTGTTTGCACGTGTATTCAATTAAATATTTTGCCATTTTCATGATTACGTCGTTTTGACTGATACAGTGCAATACATTTTTTATTCCATCAGGTGGCCTGGACTTGTTGATTGTGCCTGGTTTGGCATTCACTAAGAGAGGTCATCGTCTTGGAGGAGGCAAAGGCTACTATGATGCTTATATTCAGAACTGTTCCCACGATCCTCATGGACGTCCCTACACCATAGGTTTGGCATTTAAGGAGCAGATACTGCACAGCATCCCCTGCGATGTGCACGATTTCATGGTAGATGAGATTGTCTATCCAGACAATTAAAGTTTACACGTGAAAAAATAGTT-CCTTAACATATTGAAATATTAATTTCAGTTTGGATATCCTCAACAAAATTTAAATCAAGATTATAGTTTATTTTTGTTGAATTATATTTCTGCTTCAAATGTTCTTCATGTATGTTACCAATTTTGACATGTTTACAAGGGATGTGTTAGCTTTTTGACTTATTTTCTCAAGATTGAATATATATCTGTGGGCTTTATTTTATTATGCATTTGTAGATTTGTCTGATATTATAAAGGGGAATTTTTACACCTTTGCTTGTTACTCAATTTTTAAAAAGAAGCATTTATGTATTTTTTCTCATAATAATTTTTCACAATACTTTTTTGTAGCCTATCAAAATCATTGAAGTTCTATTTAAAAATGAATGAAATATTCTAACAATTTTAATCAACCCTTTTGTAATAAATGAATTGATACGTGTTATTATTCATGAATGAAATTCTCCGAGAAATGCAACTTAATTAGTTTAGGCCAT-----------------------------------
Nreclusus_Smokemont_N1020 TCTTGGACATCATTCATCTACCACCAATGCTATGTCTGGACTACAAAAATGAATTTTTA-----------------------------------------------------------TTTAATTTTGTATCACACATATCTTTTTTTGTAATCAATAAATGGGGGGCAAAGGAAAATATCAGCAACTTTTACTGATAAATGAGTCAATAGCCTGTCCCCCCATAGATTTAGTATTAACATTGGTCCAAGATAGAGAGACTAAATTAGTTTTTTGGTAGAGATAGCGAAAAACTACAC--GATTCTTTTGTTTGCACGTGTATTCAATTAAATATTTTGCCATTTTCATGATTACGTCGTTTTGACTGATACAGTGCAATACATTTTTTATTCCATCAGGTGGCCTGGACTTGTTGATTGTGCCTGGTTTGGCATTCACTAAGAGAGGTCATCGTCTTGGAGGAGGCAAAGGCTACTATGATGCTTATATTCAGAACTGTTCCCACGATCCTCACGGACGTCCCTACACCATAGGTTTGGCATTTAAGGAGCAGATACTGCACAGCATCCCCTGCGATGTGCACGATTTCATGGTAGATGAGATTGTCTATCCAGACAATTAAAGTTTACACGTGAAAAAATAGTT-CCTTAACATATTGAAATATTAATTTCAGTTTGGATATCGTCAACGAAATTTAAATCAAGATTATAGTTTATTTTTGTTGAATTATATTTCTGCTTCAAATGTTCTTCATGTATGTTACCAATTTTGACATGTTTACAAGGGATGTGTTAGCTTTTTGACTTATTTTCTCAAGATTGAATATATATCTGTGGGCTTTATTTTATTATGCATTTGTAGATTTGTCTGATATTATAAAGGGGAATTTTTACACCTTTGCTTGTTACTCAATTTTTAAAAAGAAGCATTTATGTATTTTTTCTCATAATAATTTTTCACAATATTTTTTTGTAGCCTATCAAAATCATTGAAGTTCTATTTAAAAATGAGTGAAATATTCTAACAATTTTAATCAACCCTTTTGTAATAAATGAATTGATACGTGTTATTATTCATGAATGAAATTCTCCGAGAAATGCAACTTAATTAGTTTAGGCCATTTTTGATGCTTACTAATTTTGTATGCTTAAAACTA
Nroanensis_IngramBranch_N926 TATTGGACATCATTCATCTACCACCAATTCTATGCCTGGACTACAAAAATGAATTTTTATCCATAAAAGATGTAGATATTTTTTCTTATTTTTTATTGTTTAAAGATTCATTAATAAATTTAATTTTGTATCACACATATCTTTTTTTGTAATCAATAAATGCGGTGCAAAGGAAAATACCAGCAACTTTTACTGATAAATGAGTCAAGAGCTTGTCCCCCTATAGATTTAGTATTAGCAATGGTCCAAGATAAAGAGACT----------------------------AAACTACACGAGCTTCTTTTGTTAGCAAGTATATTCAATTAAATAT-------------------CGTCATTTTGACTGGTATAGCGCAATCCATTTTTTCCTCCATCAGGTGGCCTGGACTTGTTGATTGTACCTGGTTTGGCATTCACTAAGAGAGGTCATCGTCTTGGAGGGGGCAAAGGCTACTATGATGCCTACATTCAGAACTGTTCCCACGATCCTCACGGACGTCCCTACACCATAGGCTTGGCATTTAAGGAGCAGATACTGCACAGCATCCCCTGCGATGTGCACGATTTCATGGTAGATGAGATTGTCTATCCAGACAATTAAAGTTCACATGTGAAAAGATTGTTTCCTTAACATATTGGAATATTAATTTCAGTTTGGATATCCTCAACAAAATTTAAAGCAAGATTATAGTTTATTTTTGTTGAATTATATTTCTGCTTCAAATGTCTTTCATGTATGTTACCAATTTTGACATGTTTACAAGGGATGTGTTAGCTTTTTGACTTATTTTCTCAAGATTGAATATATATCTATGGGCTTTATTTTATTATGCATTTGTAGATTTGTCTGATATTATAAAGGGGAACTTTTACACCTTTGCTTGTTACTCAATTTTTAAAAAGAAGCATTTATGTATTTTTT-TCATAATAATTTTTTACAATGATTTTTTTCAGCCTATCAAAATCAATGAATTTCTATTTAAATATGAGTGAAATATTCTAACAATTTTAATCAACCCTTTTGTAATAAATGAATTGATACGTGTTATTATTCATGAACGAAATTCTCCGAGAAATGCAACTTAATTAGTTTAGGCCATTTTTGATACTTACTAATTTTGTATGCTTAAAAATA
Nroanensis_N_CarversGap_N928 -------------------------------------------------------------------------------------------------------AGATTCATTAATAAATTTAATTTTGTATCACACATATCTTTTTTTGTAATCAATAAATGCGGTGCAAAGGAAAATACCAGCAACTTTTACTGATAAATGAGTCAAGAGCTTGCCCCCCTATAGATTTAGTATTAGCAATGGTCCAAGATAAAGAGACT----------------------------AAACTACACGAGATTCTTTTGTTTGCAAGTATATTCAATTAAATATTTTGTCATTTTCATGATTACGTCATTTTGACTGGTATAGGGCAATAAATTTTTTACTCCATCAGGTGGCCTGGACTTGTTGATTGTACCTGGTTTGGCATTCACTAAGAGAGGTCATCGTCTTGGAGGGGGCAAAGGCTACTATGATGCCTACATTCAGAACTGTTCCCACGATCCTCACGGACGTCCCTACACCATAGGCTTGGCATTTAAGGAGCAGATACTGCACAGCATCCCCTGCGATGTGCACGATTTCATGGTAGATGAGATTGTCTATCCAGACAATTAAAGTTCACATGTGAAAAGATTGTTTCCTTAACATATTGGAATATTAATTTCAGTTTGGATATCCTCAACAAAATTTAAAGCAAGATTATAGTTTATTTTTGTTGAATTATATTTCTGCTTCAAATGTTTTTCATGTATGTTACCAATTTTGACATGTTTACAAGGGATGTGTTAACTTTTTGACTTATTTTCTCAAGATTGAATATATATCTATGGGCTTTATTTTATTATGCATTTGTGGATTTGTCTAATATTATAAAGGAGAACTTTTACACCTTTGCTTGTTACTCAATTTTTAAAAAGAAGCATTTATGTATTTTTTTTCATAATAATTTTTTACAATGATTTTTTTCAACCTATCAAAATCAATGAATTTCTATTTAAAAATGAGTGAAAT---------ATTTTAATCAACCCTTTTGTAATAAATGAATTGATACGTGATATTATTCATGA-----------------------------------------------------------------------------
Nroanensis_RoanHighBluff_N762 TATTGGACATCATTCATCTACCACCAATGCTATGCCTGGACTACAAAAATGAATTTTTATCCATAAAAGTTGTAGATATTTTTTCTTATTTTTTATTGTTTAAAGATTCATTAATATATTTAATTTTGTATCACACATATCTTTTTTTGTAATCAATAAATGCGGTGCAAAGGAAAATATCAGCAACTTTTACTGATAAATGAGTCAATAGCTTGCCCCCCTATAGATTTAGTATTAGCAATGGTCCAAGATAAAGAGACT----------------------------AAACTACACGAGATTCTTTTGTTTGCAAGTATATTCAATTAAATATTTTGTCATTTTCATGATTACGTCATTTTGACTGGTATAGCGCAATAAATTTTTTGCTCCATCAGGTGGCCTGGACTTGTTGATTGTACCTGGTTTGGCATTCACTAAGAGAGGTCATCGTCTTGGAGGGGGCAAAGGCTACTATGATGCCTACATTCAGAACTGTTCCCACGATCCTCACGGACGTCCCTACACCATAGGCTTGGCATTTAAGGAGCAGATACTGCACAGCATCCCCTGCGATGTGCACGATTTCATGGTAGATGAGATTGTCTATCCAGACAATTAAAGTTCACATGTGAAAAGATTGTTTCCTTAACATATTGGAATATTAATTTCAGTTTGGATATCCTCAACAAAATTTAAAGCAAGATTATAGTTTATTTTTGTTGAATTATATTTCTGCTTCAAATGTTTTTCATGTATGTTACCAATTTTGACATGTTTACAAGGGATGTGTTAGCTTTTTGACTTATTTTCTCAAGATTGAATATATATCTATGGGCTTTATTTTATTATGCATTTGTGGATTTGTCTAATATTATAAAGGAGAACTTTTACACCTTTGCTTGTTACTCAATTTTTAAAAAGAAGCATTTATGTATTTTTTT-----------TTTCATAATAATTTTTTTCAACCTATCAAAACCAATGAATTTCTATTTAAAAATGAGTGAAAT---------ATTTTAATCAACCCTTTTGTAATAAATGAATTGATACGTGTTATTATTCATGAATGAAATTCTCCGAG--------------------------------------------------------------
Nsheari_BaldRiver_N1168 TCTTGGACATCATTCATCTACCACCAATGCTATGTCTGGACTACAAAAATGAATTTTTATTCATAAAAGTTGTAGATATTTTTTCTTATTTTTTATTTTT-----------------ATTTAATTTTGTATCACACATATCTTTTTTTGTAATCAATAAATGCGGGGCAAAGGAAAATATCAGCAACTTTTACTGATAAATGAGTCAATAGCCTCCCCCCTCATAGATTTAGTATTAGCAATGGCCCAAGATGAAGAGACTAAATTAGTTTTTTGGTAGAGATAGCGAAAAACTACAC--GATTCTTTTGTTTGCACGTGTATTCAATTAAATATTTTGCCATTTTCATGATTACGTCGTTTTGACTGATACAGTGCAATACATTTTTTATTCCCTCAGGTGGCCTGGACTTGTTGATTGTGCCTGGTTTGGCATTCACTAAGAGAGGTCATCGTCTTGGAGGAGGCAAAGGCTACTATGATGCTTATATTCAGAACTGTTCCCACGATCCTCACGGACGTCCCTACACCATAGGTTTGGCATTTAAGGAGCAGATACTGCACAGCATCCCCTGTGATGTGCACGATTTCATGGTAGATGAGATTGTCTATCCAGACAATTAAAGTTTACACGTGAAAAAAAAGTT-CCTTAACATATTGAAATATTAATTTCAGTTTGGATATCCTCAACAAAATTTAAATCAAGATTATAGTTTATTTTTGTTGAATTATATTTCTGCTTCAAATGTTCTTCATGTATGTTACCAATTTTGACATGTTTACAAGGGATGTGTTAGCTTTTTGACTTATTTTCTCAAGATTGAATATATATCTGTGGGCTTTATTTTATTATGCATTTGTAGATTTATCTGATATTATAAAGGGGAATTTTTACACCTTTGCATGTTACTCAATTTTTAAAAAGAAGCATTTATGTATTT--------------TTTTCTCAATAATTTTTTGTAGCCTATCAAAATCATTGAAGTTCTGTTTAAAAGTGAGTGAAATATTCTAACAATTTTAATCAACCCTTTTGTAATAAATGAATTGATATGTGTTATTATTCATGAATGAAATTCTCCGAGAAATGCAACTTAATTAGTTTAGGCCATTTTTGATACTTACTAATTTTG--------------
Nsheari_Cohutta_N826 TCTTGGACATCATTCATCTACCACCAATGCTATGTCTGGACTACAAAAATGAATTTTTATTCATAAAAGTTGTAGATATTTTTTCTTA------ATTTTT-----------------ATTTAATTTTGTATCACACATATCTTTTTTTGTAATCAATAAATGCGGGGCAAAGGAAAATATCAGCAACTTTTACTGATAAATGAGTCAATAGCCTTCCCCCTCATAGATTTAGTATTAGCAATGGTCCAAGATGAAGAGACTAAATTAGTTTTTTGGTAGAGATAGCGAAAAACTGCAC--GATTTTTTTGTTTGCACGTGTATTCAATTAAATATTTTGCCATTTTCATGATTACGTCGTTTTGACTGATACAGTGCAATACATTTTTTATTCCCTCAGGTGGCCTGGACTTGTTGATTGTGCCTGGTTTGGCATTCACTAAGAGAGGTCATCGTCTTGGAGGAGGCAAAGGCTACTATGATGCTTATATTCAGAACTGTTCCCACGATCCTCACGGACGTCCCTACACCATAGGTTTGGCATTTAAGGAGCAGATACTGCACAGCATCCCCTGTGATGTGCACGATTTCATGGTAGATGAGATTGTCTATCCAGACAATTAAAGTTTACACGTGAAAAAAAAGTT-CCTTAACATATTGAAATATTAATTTCAGTTTGGATATCCTCAACAAATTTTAAATCAAGATTATAGTTTATTTTTGTTGAATTATATTTCTGCTTCAAATGTTCTTCATGTATGTTACACATTTTGTCATGTTTACAAGGGATGTGTTAGCTTTTTGACTTATTTTCTCAAGATTGAATATATATCTGTGGGCTTTATTTTATTATGCATTTGTAGATTTATCTGATATTATAAAGGGGAATTTTTACACCTTTGCATGTTACTCAATTTTTAAAAAGAAGCATTTATGTATTT--------------TTTTCTCAATAATTTTTTGTAGCCTATCAAAATCATTGAAGTTCTGTTTAAAAATGAGTGAAATATTCTAACAATTTTAATCAACCCTTTTGTAATAAATGAATTGATATGTGTTATTATTCATGAATGAAATTCTCCGAGAAATGCAACTTAATTAGTTTAGGCCATTTTTGATACTTACTAATTTTGTATGCTTAAAACTA
Nsheari_JoyceKilmer_N092 ------------------------------------------------------------------------------TTTTTTTTTT------ATTTTT-----------------ATTTAATTTTGTATCACACATATCTTTTTTTGTAATCAATAAATGCGGGGCAAAGGAAAATATCAGCAACTTTTACTGATAAATGAGTCAATAGCCTTCCCTCTCATAGATTTAGTATTAGCAATGGTCCAAGATGAAGAGACTAAATTAGTTTTTTGGTAGAGATAGCGAAAAACTACAC--GATTCTTTTGTTTGCACGAGTATTCAATTAAATATTTTGCCATTTTCATGATTACGTCGTTTTGACTGATACAGTGCAATACATTTTTTATTCCCTCAGGTGGCCTGGACTTGTTGATTGTGCCTGGTTTGGCATTCACTAAGAGAGGTCATCGTCTTGGAGGAGGCAAAGGCTACTATGATGCTTATATTCAGAACTGTTCCCACGATCCTCACGGACGTCCCTACACCATAGGTCTGGCATTTAAGGAGCAGATACTGCACAGCATCCCCTGTGATGTGCACGATTTCATGGTAGATGAGATTGTCTATCCAGACAATTAAAGTTTACACGTGAAAAAAAAGTT-CCTTAACATATTGAAATATTAATTTCAGTTTGGATATCCTCAACAAAATTTAAATCAAGATTATAGTTTATTTTTGTTGAATTATATTTCTGCTTCAAATGTTCTTCATGTATGTTACCAATTTTGACATGTTTACAAGGGATGTGTTAGCTTTTTGACTTATTTTCTCAAGATTGAATATATATCTGTGGGCTTTATTTTATTATGCATTTGTAGATTTATCTGATATTATAAAGGGGAATTTTTACACCTTTGCATGTTACTCAATTTTTAAAAAGAAGCATTTATGTATTT--------------TTTTTTCAATAATTTTTTGTAGCCTATCAAAATCATTGAAGTTCTGTTTAAAAATGAGTGAAATATTCTAACAATTTTAATCAACCCTTTTGTAATAAATGAATTGATATGTGTTATTATTCATGAATGAAATTCTCCGAGAAATGCAACTTAATTAGTTTAGGCCATTTTTGATACTTACTAATTTTGTATGCTTAAAACTA
Nsilvanus_Elijay_N395 TCTTGGACATCATTCCTCTACCACCAATGCTATATCTGGACTACAAAAATGAATTTTTATCCATAAAAGTTGTAGATATTTTTTCTTA---TTTTTTGTTTAAAGATTCATTAATAAATTTAATTTTGTATCACACATATCTTTTTTTGTAATCAATAAATGCGGTGCAAAGGAAAATATCAGCAACTTTTACTGATAAATGAGTCAATAGCTTG-TCCCCCATAGATTTAGTATTAGCAATGGTCGAAGATAAAGAGACT----------------------------AAACTACACGAGATTCTTTTGTTTGCAAGTGTATTCAATTAAATATTTTGCCATATTCATGATTACGTCATTTTGACTGGTATAGCGCAATAAATTTTTTACTCCATCAGGTGGCCTGGACTTGTTGATTGTACCTGGTTTGGCATTCACTAAGAGAGGTCATCGTCTTGGAGGGGGCAAAGGCTACTATGATGCCTACATTCAGAACTGTTCCCACGATCCTCACGGACGTCCCTACACCATAGGCTTGGCATTTAAGGAGCAGATACTGCACAGCATCCCCTGCGATGTGCACGATTTCATGGTAGATGAGATTGTCTATCCAGACAATTAAAGTTCACATGTGAAAAGATTGTTTCCTTAACATATTGGAATATTAATTTCAGTTTGGATATCCTCAACAAAATTTAAAGCAAGATTATAGTTTATTTTTGTTGAATTATATTTCTGCTTCAAATGTATTTCATGTATGTTACCAATTTTGACATGTTTACAAGGGATGTGTTAGCTTTTTGACTTATTTTCTCAAGATTGAATAAATATCTATGGGCTTTATTTTATTATGCATTTGTAGATTTGTCTTATATTATAAACGGGAACTTTTACACCTTTGCTTGATACTCAATTTTTAAAAAGAAGCATTTATGTATTTTTTTTCATAATAATTTTTTACAATGATTTTTTTCAGCCTATCAAAATCAATGAATTTCTATTTAAAAATGAGTGAAATATTCTAACAATTTTAATCAACCC-TTTGTAATAAATGAATTGATACGTGTTATTATTCATGAATGAAATTCTCCGAGAAATGCAACTTAATTAGTTTAGGCCATTTTTGATACTTACTAATTTTGTATGCTTAAAACTA
Nsilvanus_GermanyCove_N1017 ---------------------------------------------------AATTTTTATCCATAAAAGTTGTAGATATTTTTTCTTA---TTTTTTGTTTAAAGATTCATTAATAAATTTAATTTTGTATCACACATATCTTTTTTTGTAATCAATAAATGCGGTGCAAAGGAAAATATCAGCAACTTTTACTGATAAATGAGTCAATAGCTTG--CCCCCCTAGATTTAGTATTAGCAATGGTCGAAGATAAAGAGACT----------------------------AAACTACACGAGATTCTTTTGTTTGCAAGTGTATTCAATTAAATATTTTGCCATTTTCATGATTACGTCATTTTGACTGGTATAGCGCAATAAATTTTTTACTCCATCAGGTGGCCTGGACTTGTTAATTGTACCTGGTTTGGCATTCACTAAGAGAGGTCATCGTCTTGGAGGGGGCAAAGGCTACTATGATGCCTACATTCAGAACTGTTCCCACGATCCTCACGGACGTCCCTACACCATAGGCTTGGCATTTAAGGAGCAGATACTGCACAGCATCCCCTGCGATGTGCACGATTTCATGGTAGATGAGATTGTCTATCCAGACAATTAAAGTTCACATGTGAAAAGATTGTTTCCTTAACATATTGGAATATTAATTTCAGTTTGGATATCCTCAACAAAATTTAAAGCAAGATTATAGTTTATTTTTGTTGAATTATATTTCTGCTTCAAATGTATTTCATGTATGTTACCAATTTTGACATGTTTACAAGGGATGTGTTAGCTTTTTGACTTATTTTCTCAAGATTGAATATATATCTATGGGCTTTATTTTATTATGCATTTGTAGATTTGTCTTATATTATAAACGGGAACTTTTACACCTTTGCTTGATACTCAATTTTTAAAAAGAAGCATTTATGTATTTTTTTTCATAATAATTTTTTACAATGATTTTTTTCAGCCTATCAAAATCAATGAATTTCTATTTAAAAATGAGTGAAATATTCTAACAATTTTAATCAACCC-TTTGTAATAAATGAATTGATACGTGTTATTATTCATGAATGAAATTCTCCGAGAAATGCAACTTAATTAGTTTAGGCCATTTTTGATACTTACTAATTTTGTATGCTTAAAACTA
Nsilvanus_HeboMtn_N1029 TCTTGGACATCATTCCTCTACCACCAATGCTATATCTGGACTACAAAAATGAATTTTTATCCATAAAAGTTGTAGATATTTTTTCTTA---TTTTTTGTTTAAAGATTCATTAATAAATTTAATTTTGTATCACACATATCTTTTTTTGTAATCAATAAATGCGGTGCAAAGGAAAATATCAGCAACTTTTACTGATAAATGAGTCAATAGCTTG-TCCCCCATAGATTTAGTATTAGCAATGGTCGAAGATAAAGAGACG----------------------------AAACTACACGAGATTTTTTTGTTTGCAAGTGTATTCAATTAAATATTTTGCCATTTTCATGATTACGTCATTTTGACTGGTATAGCGCAATAAATTTTTTACTCCATCAGGTGGCCTGGACTTGTTGATTGTACCTGGTTTGGCATTCACTAAGAGAGGTCATCGTCTTGGAGGGGGCAAAGGCTACTATGATGCCTACATTCAGAACTGTTCCCACGATCCTCACGGACGTCCCTACACCATAGGCTTGGCATTTAAGGAGCAGATACTGCACAGCATCCCCTGCGATGTGCACGATTTCATGGTAGATGAGATTGTCTATCCAGACAATTAAAGTTCACATGTGAAAAGATTGTTTCCTTAACATATTGGAATATTAATTTCAGTTTGGATATCCTCAACAAAATTTAAAGCAAGATTATAGTTTATTTTTGTTGAATTATATTTCTGCTTCAAATGTATTTCATGTATGTTACCAATTTTGACATGTTTACAAGGGATGTGTTAGCTTTTTGACTTATTTTCTCAAGATTGAATATATATCTATGGGCTTTATTTTATTATGCATTTGTAGATTTGTCTTATATTATAAACGGGAACTTTTACACCTTTGCTTGATACTCAATTTTTAAAAAGAAGCATTTATGTATTTTTTTTCATAATAATTTTTTACAATGATTTTTTTCAGCCTATCAAAATCAATGAATTTCTATTTAAAAATGAGTGAAATATTCTAACAATTTTAATCAACCC-TTTGTAATAAATGAATTGATGCGTGTTAT--------------------------------------------------------------------------------------
Nstupkai_BlowholeWOS_N285 TCTTGGACATCATTCATCTACCACCAATGCTATGTCTGGACTACAAAAATGAATTTTTATCCATAAAAGTTGTAGATATTTTATCTTATTTTTTATTTTT-----------------ATTTAATTTTGTATCACACATATCTTTTTTTGTAATCAATAAATGCGGGGCAAAGGAAAATATCATCAACTTTTACTGATAAATGAGTCAATAGCCTGTCCCCCCATAGATTTAGTATTAGCAATGGTCCAAGATGGAGAGACTAAATTAGTTTTTTGGTAGAGATAGCGAAAAACTACAC--GATTCTTTTGTTTGCACGTGTATTCAATTAAATATTTTGCCATTTTCATGATTACGTCGTTTTGACTGATACAGTGCAATACATTTTTTATTCCATCAGGTGGCCTGGACTTGTTGATTGTGCCTGGTTTGGCATTCACTAAGAGAGGTCATCGTCTTGGAGGAGGCAAAGGCTACTATGATGCTTATATTCAGAACTGTTCCCACGATCCTCATGGACGTCCCTACACCATAGGTTTGGCATTTAAGGAGCAGATACTGCACAGCATCCCCTGCGATGTGCACGATTTCATGGTAGATGAGATTGTCTATCCAGACAATTAAAGTTTGCATGTGAAAAAATAGTT-CCTTAACATATTGAAATATTAATTTCAGTTTGGATATCCTCAACAAAATTTAAATCAAGATTATAGTTTATTTTTGTTGAATTATATTTCTGCTTCAAATGTTCTTCATGTATGTTTCCAATTTTGACATGTTTACAAGGGATGTGTTAGCTTTTTGACTTATTTTCTCAAGATTGAATATATATCTGTGGGCTTTATTTTATTATGCATTTGTAGATTTGTCTGATATTATAAAGGGGAATTTTTACACCTTTGCTTGTTACTCAATTTTTAAAAAGAAGCATTTATGTATTTTTTCTCATAATAATTTTTCACAATACTTTTTTGTAGCCTATCAAAATCATTGAAGTTCTATTTAAAAATGAATGAAATATTCTAACAATTTTAATCAACCCTTTTGTAATAAATGAATTGATACGTGTTATTATTCATGAATGAAATTCTCCGAGAAATGCAACTTAATTAGTTTAGGCCATTTTTGATACTTACTAATTTTGTATGCTTAAAACTA
Nstupkai_Blowing_N356 TCTTGGACATCATTCAGCTACCACCAATGCTATGTATGGACTACAAAAATGAATTTTTATCCATAAAAGTTGTAGATATTTTTTCTTATTTTTTATTTTT-----------------ATTTAATTTTGTATCACACATATCTTTTTTTGTAATCAATAAATGCGGGGCAAAGGAAAATATCATCAACTTTTACTGATAAATGAGTCAATAGCCTGTCCCCCCATAGATTTAGTATTAGCAATGGTCCAAGATGGAGAGACTAAATTAGTTTTTTGGTAGAGATAGCGAAAAACTACAC--GATTCTTTTGTTTGCATGTGTATTCAATTAAATATTTTGCCATTTTCATGATTACGTCGTTTTGACTGATACAGTGCAATACATTTTTTATTCCATCAGGTGGCCTGGACTTGTTGATTGTGCCTGGTTTGGCATTCACTAAGAGAGGTCATCGTCTTGGAGGAGGCAAAGGCTACTATGATGCTTATATTCAGAACTGTTCCCACGATCCTCATGGACGTCCCTACACCATAGGCTTGGCATTTAAGGAGCAGATACTGCACAGCATCCCCTGCGATGTGCACGATTTCATGGTAGATGAGATTGTCTATCCAGACAATTAAAGTTTACACATGAAAAAATAGTT--CTTAACATATTGAAATATTAATTTCAGTTTGGATATCCTCAACAAAATTTAAATCAAGATTATAGTTTATTTTTGTTGAATTATATTTCTGCTTCAAATGTTCTTCATGTATGTTACCAATTTTGATATGTTTACAAGGGATGTGTTAGCTTTTTGACTTATTTTCTCAAGATTGAATATATATCTGTGGGCTTTATTTTATTATGCATTTGTAGATTTGTCTGATATTATAAAGGGGAATTTTTACACCTTTGCTTGTTACTCAATTTTTAAAAAGAAGCATTTATGTATTTTTTCTCATAATAACTTTTTACAATAATTTTTTGTAGCCTATCAAAATCATTGAAGTTCTATTTAAAAATGAGTGAAATATTCTAACAATTTTAATCAACCCTTTTGTAATAAATGAATTGATACGTGTTATTATTCATGAATGAAATTCTCCGAGAAATGCAACTTAATTGGTTTAGGCCATTTTTGATACTTACTAATTTTGTATGCTTAAAACTA
Nstupkai_LittleRiver_N293 TCTTGGACATCATTCATCTACCACCAATGCTATGTATGGACTACAAAAATGAATTTTTATCCATAAAAGTTGTAGATATTTTATCTTATTTTTTATTTTT-----------------ATTTAATTTTGTATCACACATATCTTTTTTTGTAATCAATAAATGCGGGGCAAAGGAAAATATCAGCAACTTTTACTGATAAATGAGTCAATAGCCTGTCCCCCCATAGATTTAGTATTAGCAATGGTCCAAGATGGAGAGACTAAATTAGTTTTTTGGTAGAGATAGCGAAAAACTACAC--GATTCTTTTGTTTGCACGTGTATTCAATTAAATATTTTGCCATTTTCATGATTACGTCGTTTTGACTGATACAGTGCAATACATTTTTTATTCCATCAGGTGGCCTGGACTTGTTGATTGTGCCTGGTTTGGCATTCACTAAGAGAGGTCATCGTCTTGGAGGAGGCAAAGGCTACTATGATGCTTATATTCAGAACTGTTCCCACGATCCTCACGGACGTCCCTACACCATAGGCTTGGCATTTAAGGAGCAGATACTGCACAGCATCCCCTGCGATGTGCACGATTTCATGGTAGATGAGATTGTCTATCCAGACAATTAAAGTTTACACGTGAAAAAATAGTT-CCTTAACATATTGAAATATTAATTTCAGTTTGGATATCCTCAACAAAATGTAAATCAAGATTATAGTTTATTTTTGTTGAATTATATTTCTGCTGCAAATGTTCTTCATGTATGTTACCAATTTTGACATGTTTATAAGGGATGTGTTAGCTTTTTGACTTATTTTCTCAAGATTGAATATATATCTGTGGGCTTTATTTTATTATGCATTTGTAGATTTGTCTGATATTATAAAGGGGAATTTTTACACCTTTGCTTGTTACTCAATTTTTAGAAAGAAGCATTTATGTATTTTTTCTC-------------ACAATAATTTTTTGTAGCCTATCAAAATCATTGAAGTTCTATTTAAAAATGAGTGAAATATTCTAACAATTTTAATCAACCCTTTTGTAATAAATAAATTGATACGTGTTATTATTCATGAATGAAATTCTCCGAGAAATGCAACTTAATTAGTTTAGGCCTTTTTTGATACTTACTAATTTTGTATGCTTAAAACTA
Nstygius_ObeLee_N0656 TATTGAATAGTATTCATATACAACTAATAATATATTTA---------------TCTTTATTCAAAAAATTTACAGTCAGCACTGGTTAATTTATAAAGTCTAAAGAATCTTTAATAAGTTAAGACATTTTTGGCATTCATTTGCTTTTAAAATTGATAGATTT----------------------ATTCTTAATTATAAAAATTCTATTAATCCTGTCCCACATAGATTTAGTATTAGCAATGGTCCAAGATAAG------AAAATAATTTTTTGGTAAAGATAGAGAAAAACTGCACAAGATTATTTTGTTTGCAAATGTATTCAATTAAATATTTTGCACTTTTCATGATTACATCATTTTGATTGGTATAGTACAGTAATTTTTTTATTCCATCAGGTGGCCTGGACTTGTTGATTGTTCCTGGTTTGGCATTCACTAAGAGAGGTCATCGTCTTGGAGGAGGCAAAGGCTACTATGATGCTTATATTCAGAACTGTTCCCACGATCCTCACGGACGTCCCTACACCATAGGCTTGGCATTTAAGGAACAGATACTGCACAGCATCCCCTGTGATGTGCATGATTTCATGGTAGATGAGATTGTCTATCCAGACAATTAAAGTCTATGTGAGAAAAGATTGTTTCCTTAACATATTGGAATATTAATTTCAGTTTGGATATCATCAACAAAATTTAAAGCAAGATTATAATTTATTTTTGTTGAATTATATTTCTGCTTCAAATGTTTGTCATGTGTGTTACCAATTTTGATATGTTTGCAAGGGATGTGTTAGCTTTTTGACTTATTTTCTCAAGATTGA--ATATATATATGGGCTTTATTTTATTATGCATTTGTAGATTTGTCTGATATTATAAAGGGGAACTTTTACACCTTTGCTTGTTACTCAATTTTTAAAAAGAAGCATTTATGTA---TTTTTAATAATAATTTTTTACAATAA-TGTTCTTATCATATCAAAATCTGTGATCTTCTATTTAAAAATGAGTGAAATATGCTTACAATTTTAATCAACCCTTCTGTAATAAATGAATCGATATGTATTATTATTCACGAACGAAATTCTTCGAGGAATCCAACTTAATTGGTTTAGGCCATTTTTGATACTTACTAATTTTGTATGCTTAAAACT-
Nstygius_RavenB_N1022 -------------------ACAACTAATAATATATTTA---------------TCTTTATTCAAAAAATTTACAGTCGGCACTGGTTAATTTATAAAGTCTAAAGAATCTTTAATAAGTTAAGACATTTTTGGCATTTATTTGCTTTTAAAATTGATAGATTT----------------------ATTCTTAATTATAAAAATTCTATTAATCCTGTCCCACATAGATTTAGTATTAGCAATGGTCCAAGATAAG------AAAATAATTTTTTGGTAAAGATAGAGAAAAACTGCACAAGATTATTTTGTTTGCAAATGTATTCAATTAAATATTTTGCCCTTTTCATGATTACATCATTTTGACTGGTATAGTACAGTAATTTTTTTATTCCATCAGGTGGCCTGGACTTGTTGATTGTTCCTGGTTTGGCATTCACTAAGGGAGGTCATCGTCTTGGAGGAGGCAAAGGCTACTATGATGCTTATATTCAGAACTGTTCCCACGATCCTCACGGACGTCCCTACACCATAGGCTTGGCATTTAAGGAACAGATACTGCACAGCATCCCCTGTGATGTGCATGATTTCATGGTAGATGAGATTGTCTATCCAGACAATTAAAGTCTATGTGAGAAAAGATTGTTTCCTTAACATATTGGAATATTAATTTCAGTTTGGATATCATCAACAAAATTTAAAGCAAGATTATAATTTATTTTTGTTGAATTATATTTCTGCTTCAAATGTTTGTCATGTGTGTTACCAATTTTGATATGTTTGCAAGGGATGTGTTAGCTTTTTGACTTATTTTCTCAAGATTGAATATATATATATGGGCTTTATTTTATTATGCATTTGTAGATTTGTCTGATATTATAAAGGGGAACTTTTACACCTTTGCTTGTTACTCAATTTTTAAAAAGAAGCATTTATGTA---TTTTTAATAATAATTTTTTACAATAA-TGTTCTTATCATATCAAAATCTGTGATCTTCTATTTAAAAATGAGTGAAATATGCTTACAGTTTTAATCAACCCTTCTGTAATAAA--------------------------------------------------------------------------------------------------------
Ntempletoni_BaldMtns_N950 -------------------------------------------------------------------ATTTGCATTTAAAATCTGTTAGTTTATCCTGCCTAAAGATTCAGTAATAAATTTAATTTTGTATCACACATATCTTTTTTTGTAATCAATAAATGC-----AAAGGAAAATATCAGCAACTTTTACTGATAAATGAGTCAATAGCTTG---CCCCATAGATTTAGTATTAGCAATGGTCCAAGATGAAGAGACTAAATTAGTTTTTTGGTAGAGATAGCGAAAAACTACACAAGATTCTTTTGTTTGCAAGTGTATTCAATTAAATATTTTGCCATTTTCATGATTACATCGTTTTGACTGGTATAGCGCAATAAATTTTTTATTCCATCAGGTGGTCTGGACTTGTTGATTGTACCTGGTTTGGCATTCACTAAGAGAGGTCATCGTCTTGGAGGAGGTAAAGGCTACTATGATGCTTACATTCAGAACTGTTCCCACGATCCTCACGGACGTCCCTACACCATAGGCTTGGCATTTAAGGAGCAGATACTGCACAGCATCCCCTGCGATGTGCACGATTTCATGGTAGATGAGATTGTCTATCCAGACAATTAAAGTTTACATGTGAAAAGATTCTTTCCTTAACATATTGAAATATTAATTTCAGTTTGGATATCCTCAACAAAATTTAAAGCAAGATTATA-TTTAATTTTGTTGAATTATATTTCTGCTTCAAATGTTTTTCATGTATGTTACCAATTTTGACATGTTTACAAGGGATGTGTTATCTTTTTTACTTATTTTCTCAAGATTGAATATATATCTATGGGCTTTATTTTATTATGCATTTGTAGATTTGTCTGATATTATAAGGTGGAACTTTTACACCTTTGCCTGTTACTCAATTTTTAAAAAGAAGCATTTATGTATTTTTTTTCATAATAATTTTTTACAATGATTTTTTTTAGCCTATTAAAATCAATGAATTTCTATTTAAAAATGAGTGAAATATTCTAACAATTTTAATCAACCCTTTTGTAATAAATGAATTGATACATGTTATTATTCAAGAATGAAATTTTCAGAGAAATGCAACTTAATTAGTTTAGGCCATTTTTGATACTTATTAATTTTGTATGCTTAAAACTA
Ntempletoni_ClarksCreek_N945 --------------------------------------------------------------------------------------------------------------------------------------------------------------------------------------------------------------------------------------------------------AGATGAAGAGACTAAATTAGTTTTTTGGTAGAGATAGCGAAAAACTACACAAGATTCTTTTGTTTGCAAGTGTATTCAATTAAATATTTTGCCATTTTCATGATTACATCGTTTTGACTGGTATAGCACAATAAATGTTTTATTCCATCAGGTGGCCTGGACTTGTTGATTGTACCTGGTTTGGCATTCACTAAGAGAGGTCATCGTCTTGGAGGAGGTAAAGGCTACTATGATGCTTACATTCAGAACTGTTCCCACGATCCTCACGGACGTCCCTACACCATAGGCTTGGCATTTAAGGAGCAGATACTGCACAGCATCCCCTGCGATGTGCACGATTTCATGGTAGATGAGATTGTCTATCCAGACAATTAAAGTTTACATGTGAAAAGATTCTTTCCTTAACATATTGAAATATTAATTTCAGTTTGGATATCCTCAACAAAATTTAAAGCAAGATTATA-TTTAATTTTGTTGAATTATATTTCTGCTTCAAATGTTTTTCATGTATGTTACCAATTTTGACATGTTTACAAGGGATGTGTTAGCTTTTTTACTTATTTTCTCAAGATTGAATATATATCTATGGGCTTTATTTTATTATGCATTTGTAGATTTGTCTGATATTATAAGGTGGAACTTTTACACCTTTGCCTGTTACTCAATTTTTAAAAAGAAGCATTTATGTATTTTTTTTCATAATAATTTTTTACAATGA-TTTTTTTAGCCTATTAAAATCAATGAATTTCTATTTAAAAATGAGTGAAATATTCTAACAATTTTAATCAACCCTTTTGTAATAAATGAATTGATACATGTTATTATTCAAGAATGAAATTCTCCGAGAATTGCAACTTAATTAGTTTAGGCCATTTTTGATACTTATTAATTTTGTATGC---------
Ntempletoni_ScronceCreekRd_N1223 ---------------------CAACAGTGCTATTTTTGGACTTTAAAAATGAATCTTAAATCAGAGGATTTGCATTTAAAATCTGTTAGTTTATCCTGCCTAAAGATTCAGTAATAAATTTAATTTTGTATCACACATATCTTTTTTTGTAATCAATAAATGCCAATAAATGGAAAATATCAGCAACTTTTACTGATAAATGAGTCAATAGCTTG--CCCCCATAGATTTAGTATTAGCAATGGTCCAAGATGAAGAGACTAAATTAGTTTTTTGGTAGAGATAGCGAAAAACTACACAAGATTCTTTTGTTTGCAAGTGTATTCAATTAAATATTTTGCCATTTTCATGATTACATCGTTTTGACTGGTATAGCGCAATACATTTTTTATTCCATCAGGTGGCCTGGACTTGTTGATTGTACCTGGTTTGGCATTCACTAAGAGAGGTCATCGTCTTGGAGGAGGTAAAGGCTACTATGATGCTTACATTCAGAACTGTTCCCACGATCCTCACGGACGTCCCTACACCATAGGCTTGGCATTTAAGGAGCAGATACTGCACAGCATCCCCTGCGATGTGCACGATTTCATGGTAGATGAGATTGTCTATCCAGACAATTAAAGTTTACATGTGAAAAGATTCTTTCCTTAACATATTGAAATATTAATTTCAGTTTGGATATCCTCAACAAAATTTAAAGCAAGATTATA-TTTAATTTTGTTGAATTATATTTCTGCTTCAAATGTTTTTCATGTATGTTACCAATTTTGACATGTTTACAAGGGATGTGTTAGCTTTTTTACTTATTTTCTCAAGATTGAATATATATCTATGGGCTTTATTTTATTATGCATTTGTAGATTTGTCTGATATTATAAGGTGGAACTTTTACACCTTTGCCTGTTACTCAATTTTTAAAAAGAAGCATTTATGTATTTTTTTTCATAATAATTTTTTACAATGATTTTTTTTAGCCTATTAAAATCAATGAATTTCTATTTAAAAATGAGTGAAATATTCTAACAATTTTAATCAACCCTTTTGTAATAAATGAATTTATACATGTTATTATTCAAGAATGAAATTATCCAAGAAATGCAACTTAATTAGTTTAGGCCATTTTTGATACTTATTAATTTTGTATGCTTAAAACTA
Ntennessensis_IndianCave_N052 ----------------------------------------------------------------------------------------------------------------------------------------------------------------------------------------------------------------------------CCATAGATTTAGTATTAGCAATGGTCCAAGATAAAGAGACT----------------------------AAACTACACGAGATTCTTTTGTTTGCAAGTATATTCAATTAAATATTTTGCCATTTTCATGATTACATCATTTTGACTGGTATAGCGCAATAAATTTTTTACTCCATCAGGTGGCCTGGACTTGTTGATTGTACCTGGTTTGGCATTCACTAAGAGAGGTCATCGTCTTGGAGGGGGCAAAGGCTACTATGATGCCTACATTCAGAACTGTTCCCATGATCCTCACGGACGTCCCTACACCATAGGCTTGGCATTTAAGGAGCAGATACTGCACAGCATCCCCTGCGATGTGCACGATTTCATGGTAGATGAGATTGTCTATCCAGACAATTAAAGTTCACATTTGAAAAGATTGTTTCCTTAACATATTGGAATATTAATTTCAGTTTGGATATCCTCAACAAAATTTAAAGCAGGATTATAGTTTATTTTTGTTGAATTATATTTCTGCTTCAAATGTTTTTCATGTATGTTACCAATTTTGACATGTTTACAAGGGATGTGTTAGCTTTTTGACTTATTTTTTCAAGATTGAATATATATCTATGGGCTTTATTTTATTATGCATTTGTAAATTTGTCCGATATTATAAAGGGGAACTTTTACACCTTTGCTTGTTACTCAATTTTTAAAAAGAAGCATTTATGTATTTTTT------------T---------------------------------------------------------------------------------------------------------------------------------------------------------------------------------------------------------
Ntennessensis_LittleStony_N645 ---------------------------------------------------------------------------------------------------------------------------------------------------------------------------------------------------------------------------CCCATAGATTTAGTATTAGCAATGGTCCAAGATAAAGAGACT----------------------------AAACTACACGAAATTCTTTTGTTTGCAAGTATATTCAATTAAATATTTTGCCATTTTCATGATTATGTCATTTTGACTGGTATAGAGCAATAAATTTTTCACTCCATCAGGTGGCCTGGACTTGTTGATTGTACCTGGTTTGGCATTCACTAAGAGAGGTCATCGTCTTGGAGGGGGCAAAGGCTACTATGATGCCTACATTCAGAACTGTTCCCACGATCCTCACGGACGTCCCTACACCATAGGCTTGGCATTTAAGGAGCAGATACTGCACAGCATCCCCTGCGATGTGCACGATTTCATGGTAGATGAGATTGTCTATCCAGACAATTAAAGTTCACATGTGAAAAGATTGTTTCCTTAACATATTGGAATATTAATTTCAGTTTGGATATCCTCAACAAAATTTAAAGCAGGATTATAGTTTATTTTTGTTGAATTATATTTCTGCTTCAAATGTTTTTCATGTATGTTACCAATTTTGACATGTTTACAAGGGATGTGTTAGCTTTTTGACTTATTTTTTCAAGATTGAATATATATCTATGGGCTTTATTTTATTATGCATTTGTAGATTTGTCTGATATTATAAAGGGAAACTTTTACACCTTTGCTTGTTACACAATTTTTAAAAAGAAGCATTTATGTATTTTTTTTCGTAATAATTTTTTACAATGATTTTTTTCAGCCTATCAAAATCAATGAATTTCTATTTAAAAATGAGTGA----------------------------------------------------------------------------------------------------------------------------------------------
Ntennessensis_Watauga_N1046 TATTGGACATCATTCATCTACAACCAATGCTATGTCTGGACTACAAAAATGAATTTTTATCCATAAAAGTTGTAGATATTTTTTCTTATTTTTTATTGTTTAAAGATTAATTAATAAATTTAATTTTGTATCACACATATCTTTTTTTGTAATCAATAAATGCGGTGCAAAGGAAAATATCAGCAGCTTTTACTGATAAATGAGTCAATAGCTTGTCCTCTCATAGATTTAGTATTAGCAATGGTCCAAGATAAAGAGACT----------------------------AAACTACACGAGATTCTTTTGTTTGCAAGTATATTCAATTAAATATTTTGCCATTTTCATGATTACGTCATTTTGACTGGTATAGCGCAATAAATTTTTTACTCCATCAGGTGGCCTGGACTTGTTGATTGTACCTGGTTTGGCATTCACTAAGAGAGGTCATCGTCTTGGAGGGGGCAAAGGCTACTATGATGCCTACATTCAGAACTGTTCCCACGATCCTCACGGACGTCCCTACACCATAGGCTTGGCATTTAAGGAGCAGATACTGCACAGCATCCCCTGCGATGTGCACGATTTCATGGTAGATGAAATTGTCTATCCAGACAATTAAAGTTCACATGTGAAAAGATTGTTTCCTTAACATATTGGAATATTAATTTCAGTTTGGATATCCTCAACAAAATTTAAAGCAGGATTATAGTTTATTTTTGTTGAATTATATTTCTGCTTCAAATGTTTTTCATGTATGTTACCAATTTTGACATGTTTACAAGGGATGTGTTAGCTTTTTGACTTATTTTCTCAAGATTGAATATATATCTATGGGCTTTATTTTATTATGCATTTGTAGATTTGTCTGATATTATAAAGGGGAACTTTTACGCCTTTGCTTGTTACTCAATTTTTAAAAAGAAGCATTTATGTATTTTTTTTCGTAATAATTTTTTATAATGATTTTTTTCAGCCTATCAAAATCAATGAATTTCTATTTAAAAATGAGTGAAATATTCTAACAATTTTCATCAACCCTTTTGTAATAAATGAATTGATACGTATTATTATTCATGAATGAAATTCTCCGAGAAATGCAACTTAATTAGTTTAGGAAATTTTTGATA---------------------------
