# Supplementary material for: ﻿New species in old mountains: integrative taxonomy reveals ten new species and extensive short-range endemism in Nesticus spiders (Araneae, Nesticidae) from the southern Appalachian Mountains
Source: Zookeys. 2023 Feb 3;1145:1–130. doi: 10.3897/zookeys.1145.96724 (PMC10208238; doi:10.3897/zookeys.1145.96724)
Supplement: Supplementary material 4 — Input alignments, analysis log files, and output tree files [file zookeys-1145-001_article-96724__-s004.zip › uce-2001496 (modified).phy]

 79 955
Nesticus_Japan_G2153 TTAACTTAATCACTTTAAATAGTATTAACTTATATAAAATATATTTTAAACTCCTCATCGTTTACTAAATTGGTCTTTACGTGAAGTTCAGA----AAAAATGTTTTTACTCAGA-ATCACCCCTGCATTTTATATATTTAAAAATAATGATAGATAACGTCAAG-TGCAAACAAATGATGTGCATGGTCATAGGAGTTATATGTATTTTACGACCACAGAGACAGAACGTGTCATACAAATAGAGGATTAAAAACATACATAAACAGCAGCACTAGAATTTATAGGTACCTATGAATTGCTCAGTGAACTCTGAAAATTAGTGATTGTTTTTGTAATTTATATAAAGAAATAAAA--------------CCTCTATTGCAGGCACAAATTTCCAATGCTGTTTGACGAGCCCATTCAGTTGATTGCAAATCGATGGTATGTGGCTTGGGCTAGAATATCCGGACCCAGCAGTGATTGTGGCTCTAGTGGACAGTCTGTAGTTACCACAGATGAACAGTATGTTTCCTGTATTTTTCTTTTTTAT---------ACTATTG-TTTCTGTG-TAGTTAGTGAAAAAATGCATAATTTAATTATTTACTTTTTTTTAATT-----TTGTAATTATTAGAGTCCAGATTAGACTTGGAATAATTCCAATAATTCGTTAGAATTTTTTTTGGCCCTGCTTAACCAATCTGCAG----GAAAAATTAACCTTTCAAGTAAAATTTGTATTAAGCCCTGTAACTTCCGGTATTTGCTATCAGAACTGTTATGTGAAAAACATGTTTAGTTAAAAATGTATTTCTAATTTTCTTGCAGAATATTTTTTATAATGCAGGTCAGATACCCCAGCTCTGTACTCGTTTTATTCCATATTATCCTTTCCTCATTTTTTTGAATAAAAAAAAATCTTATAGGACCATAACACCAGATAGTCAAGGCT
Nesticus_nahaunus_Mexico_G2881 TTCTCCTGGCAGTTCAAAATCAAGTTAGTTTTCCTGTAGGGTACTCTGCTGTGTTGCTTTTTCCTCAAGTTGTGATCAATATAAAATTGCAACTTCACAATTGTCCTTAACAAAATGTTAATTTGCCATTCTACCATGTTAAAATGGATTGTATAGAATATGAATCTGCAAAAAGA------AAAAAAATATGGGTTTTAAATATAATTAAGGGCAATTTTGAAGAAAAGTTTCAAATGTTTAGAGCAATGGGTTCATTTTCAAAAAGAGTTGTCACATTTCACAAGCTAAAATGAAACATATTGCTAACTTTGAAGATGTACCACATTCTTTATTCTTTAGATATGATATTTTAATACTTGATACAACTCTTCTATTTCAGGCACAAATTCCCCATGTTATTTGACGAGCCCATCCAATTGATTGCAAATCGCTGGTATGTAGCTTGGGCAAGAATATCTGGACCCAGCAGTGATTGTGGCTCCAGTGGACAATCGGTTGTTACTACAGAAGATCAGTATGTTTCCTCTATTTTGTTCTCTAATTATAAAGAGCATTTAGCTTCCTGTGCTTGTAAAAA-------------T------AAATAGATTTTTTAAAT-TTTTATTTCAATTTTTGTACTTTAAAAAAAATTTCAATTAATTGCATCAGCACT--TCAGCTTATTCCAATCTTCATCCAAAATTATATAA------------AATTGGTAAATATAATTTTTTTTTAGATTTCAATTCTTCTTGTTTTCTTTTGCAGATATTATTTTTGTAAGATAGAACAGGTTAT---TGTGCTTGTTAAGTATTTAAGAAAGGATTTTTATATTCTAGCTGATTTATTATTGCATTAGCT----------------------------------------ATATTTATATT-----------------------------AAC
Nsilvestrii_Hellgate_N1108 ----------------------------TTCTTTGATTGAAAAGTTTGTTC-----AAGTTCTTAAATGTTGGGAAATTATTGAGCCTAAGATTCAAAAGTTCATTTTCAGGTGTTTAAAACCTATGATGATATTG-TTTAAAATTGTTGTTATAAAAAGT------------------TATAAAATAACTCAGGCTTCACATGTCATTAGGTTTTATTTGAAAAAAAAGTGCAGAATATGGACAGCAATAAAATAGCACTTGTAAAAAGTTGAAACTTTTTAAAA--TATAATAAAAATTATTCATACATGCAAAAGTTTATCACAATCTTGAGCTATTGGATATTACTTTTTATTGTTTTATATCATTTTTTTTTTCCAGGCATAAATTCCCAATGTTATTTGATGAGCCCATCCAATTAACTGCAAATCGATGGTATGTAGCATGGGCAAGAATATCTGGACCCAGTAGTGATTGTGGCTCTAGTGGACAATCTGTAGTTACCACAGAAGATCAGTATGTTTTTCTTATGTTGTTCTATAGTCATTTATAGTGTATAGAGTCCTGTATTTGCTGTTG-------------TATAGTTGAGTAGATTTTGTAGATA-----------TTTTTGTGTTTAAATTCAACTGTCACTTAATTACATCAACTTTTGTGGGTGAGGTACAGTCTTCTTTCCACCAGGTCCAGGTTCGAA---TCCAGCATAAGGCATAGAAGTTTGATCGATATTGCCAATCATGTTATCATGGTTCAGAGTTCCACATTTAACCACCCCTCTGGTTTTTGGAGTCCTTTGGATTATATTGAGCAAGGTTACCCAAAACTCAAGC--CCTACTTCACTCTTGAACTTGGCATTACTTAGAATTAA-----------TTTTTAAATATAAAAACAGTTGCTAGCAAAATCAAAGTTATATATAAGGAAA
Narcheri_MillShoalCreek_N727 ------------------------------------------------------------------------------------------------------------------------------------------------------------------------------------------------------GAAATATAATTAAGGGCGATTGAGAAGAAAAGTTTCAAGTGTTTTGAGAAATGGGATCATTTTTTAGAAGTGTTGCCACATTTCACAAGCTATAATGAAAAATATTGCTGATTTTGAAGATGTACCACAGTCTTTATTTTTTAGATGTGAGATTTTAACGCTTCATACATCTCTACTATTTCAGGCACAAATTTCCCATGTTATTTGATGAGCCCATCCAATTGACTGCAAATCGATGGTATGTAGCTTGGGCAAGAATATCTGGGCCCAGCAGTGACTGTGGCTCTAGTGGACAATCTGTTGTGACTACAGAAGATCAGTATGTTTTCTTTATTTCATTCTTTAATTGTAAAGTGAATTTAGTTCCCTGTGGTCATTAAAGAAAAAATAATGATTGTCATTGAATAATTTTTTTAAAC--------------------------------------------------------------------------------------------------------------------------------------------------------------------------------------------------------------------------------------------------------------------------------------------------------------------------------------------------
Npecki_HaskellSims_G3697 CCCTCTTGGCAATCCAAAATTAAGTTAGTTTCCCTAAAGGATACTCTACCCTGTTGTTTCTCCCCTGTGTTGTGACCGGTGTGAAACTGAGATCTCAAAGTTGTCATTATCAAAATGTTAATTTGCCGTTCTACCAAGTTAAAATGGATTTTATCAAAAATGAAGCTGCAAAAAGATTTTTTACAAAAATATGGGTTTTAAATATAATTTAGGGTGATTGAGAAGAAAAGTTTCAAGTGTTTTGAGCAATGGGATCATTTTTGAGAAGTGTTGCCACATTTCACAAGCTATAATGAGAAATATTGCTAATTTCGAAGATGTACCACAGTCTTTATTTTTTAGATGTGAGATTTTAATGCTTGATACATCTCTACCATTTCAGGCACAAATTCCCCATGTTGTTTGATGAGCCCATCCAGTTGACTGCAAATCGATGGTATGTAGCTTGGGCAAGAATATCTGGACCCAGCAGTGACTGTGGCTCTAGTGGACAATCTGTTGTAACTACAGAAGATCAGTATGTTTTCTCTATTTCATTCTTTAATTGTAAAGGGAATTTAGTTTCCTCTGGTCATTAAAGAAAAAATATGCATTGTCATTGAATAAATTTTTTGAACATTGTATTCTAATTTTTGTACTTCCATGGAAAATTCAATTAATTGCCTTAACTCT--TGAGCTAGTTCTGAAATAGTTTTCAAAGCCTAGAG----AGAGAATTTCTTGAAACTTTCAGATATTTTCATAATTTTCATCATTCCTGCAAAATCTTCCAGACTTTTTAGGTCTTACAGAAATTCAAATGTGAAT-----TGTAGACTTTTTGGATGATATGTCTTGACTTGCATTTGATTGGATAATGCTATAAAGTACGCATTCTCTAGAAAAAC----------------------AATTACAAATTAGAGAGGAGAGGGA---GTTCATGAAATAT
Npecki_HurricaneMazeCave_G2100 CCCTCTTGGCAATCCAAAATTAAGTTAGTTTCCCTAAAGGATACTCTACTCTGTTGTCCCCCCCCTGTGTTGTGACCGGTGTGAAACTGAGATCTCACAGTTGTCATTATCAAAATGTTAATTTGCCGTTCTACCAAGTTAAAATGGATTTTATCAAAAATGAAGCTGCAAAAAGATTTTTTACAAAAATATGGGTTTTAAATATAATTTAGGGTGATTGAGAAGAAAAATTTCGAGTGTTTTGAGCAATGGGATCATTTTTGAGAAGTGTTGCCACATTTCACAAGCTATAATGAGAAATATTGCTAATTTTGAAGATGTACCACAGTCTTTATTTTTTAGATGTGAGATTTTAATGCTTGATACATCTCTACCATTTCAGGCACAAATTCCCCATGTTGTTTGATGAGCCCATCCAGTTGACTGCAAATCGATGGTATGTAGCTTGGGCAAGAATATCTGGACCCAGCAGTGACTGTGGCTCTAGTGGACAATCTGTTGTGACTACAGAAGATCAGTACGTTTTCTGTATTTCATTCTTTAATTGTAAAGGGAATTTAGTTTCCTGTGGTCATTAAAGAAAAAATATGCATTGTCATTGAATAAATTTTTTAAACATTGTATTTTAATTTTTGTACTTCAACGGAAAATTCAATTAATTGCCTTAACTCT--TGAGCTAGTTCTGAAATAGTTTTCAAAGCCCAGAG----AGAGAATTTCTTGAAACTTTCAGATATTTTCATAATTTTCATCATTCCTGCAAATTCTTCCAGACTTTTCAGGTCTTACAGAAATTCAAATATGAAT-----TGTAGACTTTTTGGATGACACGTCTTGACTTGCATTTGATTGGATAATGCTATAAAGTACGCATTCTCTAGAAAAAC----------------------AATTACAAATTAGAGAGGAGAGGGA---GTTCATGAAATAT
Npecki_Monteagle_N062 ----------------------------------------------------------------CTGTGTTGTGACCGGTGTGAAACTGAGATCTCACAGTTGTCATTATCAAAATGTTAATTTGCCGTTCTACCAAGTTAAAATGGATTTTATCAAAAATGAAGCTGCAAAAAGATTTTTTACAAAAATATGGGTTTTAAATGTAATTTAGGGTGATTGAGAAGAAAAGTTTCGAGTGTTTTGAGCAATGGGATCATTTTTGAGAAGTGTTGCCACATTTCATAAGCTATAATGAGAAATATTGCTAATTTTGAAGATGTACCACAGTCTTTATTTTTTAGATGTGAGATTTTAATGCTTGATACATCTCTACCATTTCAGGCACAAATTCCCCATGTTGTTTGATGAGCCCATCCAGTTGACTGCAAATCGATGGTATGTAGCTTGGGCAAGAATATCTGGACCTAGCAGTGACTGTGGCTCTAGTGGACAATCTGTTGTGACTACAGAAGATCAGTACGTTTTCTCTATTTCATTCTTTAATTGTAAAGGGAATTTAGTTTCCTGTGGTCATTAAAGAAAAAATATGCATTATCATTGAATAAATTTTTTAAACATTGTATTTTAATTTTTGTACTTCAACGGAAAATTCAATTAATTGCCTTAACTCT--TGAGCTAGTTCTGAAATAGTTTTCAAAGCCTAGAG----AGAGAATTTCTTGAAACTTTCAGATATTTTCATAATTTTCATCATTCCTGCAAATTCTTCCAGACTTTTCAGGTCTTACAGAAATTCAAATATGAAT-----TGTAGACTTTTTGGATGACATGTCTTGACTTGCATTTGATTGGATGATGCTATAAAGTACGCATTTTCTAGAAAAAC----------------------AATTACAAATTAGAGAGGAGAGGGA---GTTCATGAAATAT
Nstygius_ObeLee_N0656 TTCTCTTGGCAACCCAAAATTAGGTTAG----------------------------------------------------------------------------------------------TTTCCATTCTACGAAGTTAAAATGGA----------------GCTGTAAAAAGA------AAAAGGATATGGATTTTAAATATAATTATGGACAATTTGGAA-AAGAGTTTCAAGTGTTTTGAAGAATGGAATCATTTTTAAAAAGTGTTGCCACATTTCACAAGCTGTAATGAAAAGCATTGCTAATTTTGAAGATGTACCACAGTCATTATTTTTTAGATGTGAGATTTTAATGCTTGATACATCTCTTCCATTTCAGGCACAAATTCCCCATGTTGTTTGATGAGCCCATCCAATTGACTGCAAATCGATGGTATGTAGCTTGGGCAAGGATATCTGGACCCAGCAGCGATTGTGGCTCTAGTGGGCAATCTGTTGTGACTACAGAAGATCAGTACGTGTTCTCTATTTCATTCTCTAATTGTAAATTGAATTTAGTTTCCTGTAGTCCTTAAAGCAAAAAAATGCATT-------------TTTTTT-----TTAAATTTTAA--------------AGGAAATTTCAATTAATTGCCTTAACTCT--CGAGCTTATTTCAATCTTCCTCAAGCAATTTATAGTATTAAAGAATTAATTGTTAAATGCAAATATTTTTTAGTTTTTAATTTTTTTGGTTTTCTCTTGCAGATATTATTTTTGTAGTATGGAACTGGTTAT-----TACCTGTTAGGTATTTATGAAATATTTTTTAGATTCTAGCTGATTTATTATTGGATTGACT----------------------------------------GGAATTGTATTTATTATTAGATTTAGATGAAATAGTTAGATTC
Nstygius_RavenB_N1022 CTCTCTTGGCAACCCAAAATTAGGTTAG----------------------------------------------------------------------------------------------TTTCCATTCTACGAAGTTAAAATGGA----------------GCTGTAAAAAGA------AAAAGGATATGGATTTTAAATATAATTATGGGCAATTTGGAA-AAGAGTTTCAAGTGTTTTGAAGAATGGAATCATTTTTAAAAAGTGTTGCCACATTTCACAAGCTGTAATGAAAAGCATTGCTAATTTTGAAGATGTACCACAGTCATTATTTTTTAGATGTGAGATTTTAATGCTTGATACATCTCTTCCATTTCAGGCACAAATTCCCCATGTTGTTTGATGAGCCCATCCAATTGACTGCAAATCGATGGTATGTAGCTTGGGCAAGGATATCTGGACCCAGCAGCGATTGTGGCTCTAGTGGGCAATCTGTTGTGACTACAGAAGATCAGTACGTGTTCTCTATTTCATTCTCTAATTGTAAATTGAATTTAGTTTCCTGTAGTCCTTAAAGC-AAAAAATGCA-T-------------TTTTTT-----TTAAATTTTAA--------------AGGAAATTTCAATTAATTGCCTTAACTCT--CGAGCTTATTTCAATCTTCCTCAAGCAATTTATAGTATTAAAGAATTAATTGTTAAATGTAAATATTTTTTAGTTTTTAATTTTTTTGGTTTTCTCTTGCAGATATTATTTTTGTAGTATGGAACTGGTTAT-----TACCTGTTAGGTATTTATGAAATATTTTTTAGATTCTAGCTGATTTATTATTGGATTGGCT----------------------------------------GGAATTGTATTTATTATTAGATTTAGATGAAATAGTTAGATTC
Ncressleri_AndersonSpringCave_G2075 TCCTCTTCTCAATCCAAAATTAGGTTAATTTCTCTAAAGAATACTCTTCTCTGTTGTCTTTTCGCTGTGTTGTGACTGGTATGAAATTGAGACCTCACCGCTGTCATTAACAATATGGTAATTTGCCATCCTACCAAGTTAAAATGGATTTTATTGAAAATGAAGCTGCAAGGGAAAGAAATTAAAAAATTTAGGTTTTAAATTTAATTAAGGGCGATTGGGAAGACAAGTTTCGAGTGGTTTGAGAAATGGGATCATTTTTAAAAAGTGTTGCCACATTTCACAAGCTATTAACAAAAACATTGTTAATTTTGAAGTTGTACCAAATTCTTTATTTTTTAGATGTGAGATTTTAATGTTTGATACATCTCTTCTATTTCAGGCACAAATTCCCCATGTTGTTTGATGAGCCCATCCAATTGACTGCAAATCGATGGTATGTAGCTTGGGCAAGAATATCTGGACCCAGCAGTGATTGTGGCTCTAGTGGACAATCTGTTGTTACTACAGAAGATCAGTATGTTTTCTCTATTTTGTTCTCTAATTGTAAATGGATTTTAGTTTCCTGTGGTCATTGAAGGGGAAAAATGCATTGTTATTTTATAGATTTTTTTAACATTGTATTTTAATTTTTGTACTTTAAAGGGAATTTCATATAATTGCCTTAACTCT--CGAGCTTATTTCAATCTTCCTCCAAGAATTTATAGTATTAAAGAATTAATTGGTAAATGTAAATATTTTTTAGATAGTAATTTTTTTGGTATCGTCTTTTAGGATTTCTTTGTCTGTCACACATCC--------------------------------------------------------TACTTTTGTCTTAAATCCCCCCCCCCCCATAGTAACTTATGCCTATGCTGGTGTCGAAAATTATATTTAACAGCATGGATACAGTGATTCATCAAGAAC
Ncressleri_PigeonCave_G2077 TCCTCTTCTCAATCCAAAATTAGGTTAATTTCTCTAAAGAATACTCTTCTCTGTTGTCTTTTCGCTGTGTTGTGACTGGTATGAAATTGAGACCTCACCGCTGTCATTAACAATATGGTAATTTGCCATCCTACCAAGTTAAAATGGATTTTATTGAAAATGAAGCTGCAAGGGAAAGAAATTAAAAAATTTAGGTTTTAAATTTAATTAAGGGCGATTGGGAAGACAAGTTTCGAGTGGTTTGAGAAATGGGATCATTTTTAAAAAGTGTTGCCACATTTCACAAGCTATTAACAAAAACATTGTTAATTTTGAAGTTGTACCAAATTCTTTATTTTTTAGATGTGAGATTTTAATGTTTGATACATCTCTTCTATTTCAGGCACAAATTCCCCATGTTGTTTGATGAGCCCATCCAATTGACTGCAAATCGATGGTATGTAGCTTGGGCAAGAATATCTGGACCCAGCAGTGATTGTGGCTCTAGTGGACAATCTGTTGTTACTACAGAAGATCAGTATGTTTTCTCTATTTTGTTCTCTAATTGTAAATGGATTTTAGTTTCCTGTGGTCATTGAAGGGGAAAAATGCATTGTTATTTTATAGATTTTTTTAACATTGTATTTTAATTTTTGTACTTTAAAGGGAATTTCATATAATTGCCTTAACTCT--CGAGCTTATTTCAATCTTCCTCCAAGAATTTATAGTATTAAAGAATTAATTGGTAAATGTAAATATTTTTTAGATAGTAATTTTTTTGGTATCGTCTTTTAGGATTTCTTTGTCTGTCACACATCC--------------------------------------------------------TACTTTTGTCTTAAATCCCCCCCCCCCCATAGTAACTTATGCCTATGCTGGTGTCGAAAATTATATTTAACAGCATGGATACAGTGATTCATCAAGAAC
Nbarri_Bishop_N1072 TTCTCTTGGTAACCCAAAATTAGGTTAGTTTCCCTAAAGGGTACTCTGCTCTGTTGTCTTTTCTCTGTGTTGTGACCGGTGTGAAGTTGAGAAATCACAATTGTCATTAACAAAATGTTAATTTGTAATTCTACCAGGTTAAAATGGATTTTATCAAAAATGGAGCTGCAAAAAGAAAATATATGAAAATATGGGTTTTAAATATAATTAAGGGCGATTTGGAAGAAAAGTTTTAAGTGTTTTGAGCAATGGGATCATTTTTAAAAAGTGTTGCCTCATTTCACAAGCTATAATGAAAAACATTGCTAATTTTGAAGATGTACTTTAGTCTTTATTTTTTACATGTGAGATTTTAATGCTTGATACATCTCTTCTATTTCAGGCACAAATTCCCCATGTTGTTTGACGAGCCCATCCAATTGACTGCAAATCGATGGTATGTAGCTTGGGCAAGAATATCTGGACCCAGCAGTGATTGTGGCTCTAGTGGACAATCTGTTGTTACTACAGAAGATCAGTACGTTTTCTCTATTTTGTTCTCTAATTGTAAAGGGAATTTAGTTTCCTGTGATTATTAAAATAAAAAAATGCATTGTCATTGAATAGATTTTTTTTACATTGTATTTTAATTTTTGTACTTTAAAGGAAATTTCAGTTAATTGCCTTAACTCTCTTGAGCTTATTTCAATCTTCCTCCCAGAATTTATAGTATTAAAGTATAATTTGGTAAATGTAAATATTTTTTAAATTTAAATTTTTTTGGTATTTTCTTTCAGGATTTCTTTGTCTGTCACACATCCAATTATGTGTGTCTTTATAAACTTTTTAAGCAATATTTTTCAAATCGCATATCATCTACCTTTGCCTTAA--CCCCCCCTTCCCATAGTAACTTATGCCTATGCTGGTGTCTAAAATTATATTTACCAGTATGGATACACTGATTCATCAAGAAC
Nbarri_LostCoveCave_N0065 TTCTCTTGGTAACCCAAAATTAGGTTAGTTTCCCTAAAGGGTACTCTGCTCTGTTGTCTTTTCTCTGTGTTGTGACCGGTGTGAAGTTGAGAAATCACAGTTGTCATTAACAAAATGTTAATTTGTAATTCTACCAGGTTAAAATGGATTTTATCAAAAATGGAGCTGCAAAAAGAAAATATATGAAAATATGGGTTTTAAATATAATTAAGGGCGATTTGGAAGAAAAGTTTTAAGTGTTTTGAGCAATGGGATCATTTTT--TAAGTGTTGCCACATTTCACAAGCTATAATGAAAAACATTGTTAATTTTGAAGATGTACTTTAGTCTTTATTTTTTACATGTGAGATTTTAATGCTTGATACATCTCTTGTATTTCAGGCACAAATTCCCCATGTTGTTTGACGAGCCCATCCAATTGACTGCAAATCGATGGTATGTAGCTTGGGCAAGAATATCTGGACCCAGCAGTGATTGTGGCTCTAGTGGACAATCTGTTGTTACTACAGAAGATCAGTACGTTTTCTCTATTTTGTTCTCTAATTGTAAAGGGAATTTAGTTTCCTGTGATTATTAAAA-AAAAAAATGCATTGTCATTGAATAGATTTTTTTTACATTGTATTTTAATTTTTGTACTTTAAAGGAAATTTCAGTTAATTGCCTTAACTCTCTTGAGCTTATTTCAATCTTCCTCCCAGAATTTATAGTATTAAAGTATAATTTGGTAAATGTAAATATTTTTTAAATTTAAATTTTTTTGGTATTTTCTTTCAGGATTTCTTTGTCTGTCACACATCCAATTATGTGTGTCTTTATAAACTTTTTAAGCAATATTTTTCAAATCGCATATCATCTACCTTTGCCTTAA--CCCCCCCTTCCCATAGTAACTTATGCCTATGCTGGTGTCTAAAATTATATTTACCAGTATGGATACACTGATTCATCAAGAAC
Nbarri_eyed_ClayCave_G2082 --------------------------------------------------------------------------------------------------------------------------------------------------------------------------------------------------------------------------------------------------------ATGGGATCATTTTAAATAAGTGTTGCCACATTTCACAAGCTATAATGAAAAACATTGCTAATTTTGAAGATGTACCACAGTCTTTATTTTTTACATGTGAGATTTTAATGCTTGGTACATCTCTTCCATTTCAGGCACAAATTCCCCATGTTGTTTGACGAGCCCATCCAATTGACTGCAAATCGATGGTATGTAGCTTGGGCAAGAATATCTGGACCCAGCAGTGATTGTGGCTCTAGTGGACAATCTGTTGTTACTACAGAAGATCAGTATGTTTTCTCTATTTTGTTCTCTAAGTGTAAAGGGAATTTAGTTTCCTGTGGTCATTAAAGAAAAAA-ATGCATTGTCATTGAATAGATTTTTTTAACATTGTATTTTAATTTTTGTACTTTAAAGGAAATTTCAGTTAATCGCCTTAACTCTCTTGAGCTTGTTTCAATCTTCCTCCAAGAATTTATAGTATTAAAGAATTAATTGGTAAATGTAAATATTTTTTAGATTTTAATTTCTTTGGTATCTTCTTTCAGGATTTCTTTGTCTGCCACACATCCAATTATGTATGTCATTATAAACTTTTTAAGCAATATTTTTCAAATCGCAAATCATCTACCTTTGCCTTAAAT-CCCCCCCCCCCACAGTAACTTACGCCTAGGCTGGTGTCTAAAATTATATTTACCAGTATGGAAACACTGATTTATCAAGAAC
Nbarrowsi_Gregorys_N270 ---------------------------GTTTTCCTAAAGGGCACTCTGCTCTGTTGTTTTCCCCTTGTGTTGTGACCAGTGTGAAATTGAGACCTCACAGTTGTCATTAACAAAATGTTAATTTGCCATTCTACCAAGTTAAAATGGATTTTATCGAAAATGGAGCTACAAAAAGA--ATATATAAAAATATGGGTTTTAAATATTATTAAGGACGATTTGGAAGAAAAGTTTTAACTGTTTTGAGCAATGGGATCATTTTTAAAAAGTGTTGCCACATTTCACAAGCTATAGTAAAAAACATTGCTAATTTTAAAGATGTACCACAGTCTTTATTTTTTACATGTGAGATTTTAATGCTTGATACATCTCTTCCATTTCAGGCACAAATTCCCCATGTTGTTTGACGAGCCCATCCAATTGAATGCAAATCGATGGTATGTAGCTTGGGCAAGAATATCTGGACCCAGCAGTGATTGTGGCTCTAGTGGACAATCTGTTGTGACTACAGAAGATCAGTATGTTTTCTCTATTTTGTTCTCTCATTCTAAAGGGAATTTAGTTTCCTGTGGTCATTAAAGAAAAAAAATGCATTGTCATTGAATAGATTTTTTAAGCATTGTATTTTAATTTTTGTACTTTAAAGGAAATTTCAATTAATTGCCTTAACTCTCTTGAGCTTATTTCAATCTTCCTCCAAGAATTTATAGTATTAAAGAATTAATTGGTAAATGTAAATATTTTTTAGATTTTAATTTTTTTGGTGTCTTCTTTCAGGATTTCTTTGTCTGGCACACATCCAGTTATGTGTGTCTTCATAAACTTTTTGAGCAATATTTTTCAAATCTCAGATAATCTACCTTTGCCATAAATCTCCCCCCCCTCATTGAAACT--------------------------------------------------------------
Nbarrowsi_Tuckaleechee_N360 TTGTCTTGGCAACCCAAAATTAGGTTAGTTTCCCTAAAGGATACTCTGCTCTGTTGTCTTTTCTCTGTGTTGTGACCGGTATGAAATTGAGACCTCACAGTTGTCATTAACAAAAGGTTAATTTGCCATTCTACCAAGTTCAAATGGATTTTATCGAAAATGGAGCTGCAAAAGGAAAAAATATAAAAATATGGGTTTTAAATATAATTAAGGGTGATTTGGAAGAAACTTTTCAAGTGTTTTGAGCAATGGGATCGTTTTTAAAAAGTGTTGCCACATTTCACAAGCTATAATGAAAAACATTGCTAATTTTGAAGATGTACCACAGTCTTTATTTTTTACATGTGAGATTTTAATGCTTGATACATCTCTTCCATTTCAGGCACAAATTCCCCATGTTGTTTGACGAGCCCATCCAATTGAATGCAAATCGATGGTATGTAGCTTGGGCAAGAATATCTGGACCCAGCAGTGATTGTGGCTCTAGTGGACAATCTGTTGTGACCACAGAAGATCAGTATGTTTTCTCTATTTTGTTCTCTAATTCTAAAGGGAATTTAGTTTCCTGTGGTCATTAAAGAAAAAAAATGCATTGTCATTGAATAGATTTTTTAAGCATTGTATTTTAATTTTTGTACTTTAAAGGAAATTTCAATTAATTGCCTTAAATCTCTTGAGCTTATTTCAATCTTCCTCCAAGAATTTATAGTATTAAAGAATTAATTGGTAAATGTAAATATTTTTTAGATTTTAATTTTTTTGGTGTCTTCTTTCAGGATTTCTTTGTCTGGCACACATCCAGTTATGTGTGTCTTTATAAACTTTTTGAGCAATATTTTTCAAATCTCGGATAATCTACCTTTGCCATAAAT--CCCCCCCCTCATTGTAACTTACGCCTGTGCTGGTGTCTAAAATTATATTTACCAGTATGGAAACACTGATTCATCAAGAAC
Nbishopi_DryFalls_N150 --------------------------------------------------------------------------------------------------------------------------------------------------------------------------------ATATATATATATATATGGATTTTAAATATAATTAAGGACGATTTGGAAGAAAAGTTTTAAGTGGTTTGAGCAATGGGATCATTTTAAAAAAGTGTTGCCACATTTCACAAGCTTTAATGAAAAACATTGCTAATTTTGAAGATGTACCACAGCCTTTATTTTTTACATGTGAGATTTTAATGCTTGATACATCTCTTCCATTTCAGGCACAAATTCCCCATGTTGTTTGACGAGCCCATCCAATTGACTGCAAATCGATGGTATGTAGCTTGGGCAAGAATATCTGGACCCAGCAGTGATTGTGGCTCTAGTGGACAATCTGTTGTGACCACAGAAGATCAGTACGTTTTCTCTATTTTGTTCTCTAATTCTAAAGGGAATTTAGTTTCCTGTTGTCATTAAAGAAAAAAAATGCATTATCATTGAATATATTTTTTAAACATTGTATTTTAATTTTTGTACTTTAAAGGAAATTTCAATTAATTGCCTTAACTCTCTTGAGCTTATTTCAATCTTCCTCCAAGAATTTATAGTATTAAAGAATTAATTGGTAAATGTAAATATTTTTTAGATTTTAATTTTTTTGGTATCTTCTGTCAGGATTTCTTTGTCTGTCACACATCCAATTATGTATGTAATTATAAACTTTTTAAGCAATATTTTTCAAATCGCAAATCATCTACCTTTGCCTTAAATCCCCCCTCCCTCATAGTAACT------TATGCTGGTGTCTAAAATTATATTTACCAGTATGGAAACACTGATTCATCAAGAAC
Nbishopi_PoleCr_Chattooga_N885 --------------------------------------------------------------------------------------------------------------------------------------------------------------------------------------------ATATGGATTTTAAATATAATTAAGGACGATTTGGAAGAAAAGTTTTAAGTGGTTTGAGCAATGGGATCATTTTAAAAAAGTGTTGCCACATTTCACAAGCTTTAATGAAAAACATTGCTAATTTTGAAGATGTACCACAGCCTTTATTTTTTACATGTGAGATTTTAATGCTTGATACATCTCTTCCATTTCAGGCACAAATTCCCCATGTTGTTTGACGAGCCCATCCAATTGACTGCAAATCGATGGTATGTAGCTTGGGCAAGAATATCTGGACCCAGCAGTGATTGTGGCTCTAGTGGACAATCTGTTGTGACCACAGAAGATCAGTACGTTTTCTCTATTCTGTTCTCTAATTCTAAAGGGAATTTAGTTTCCTGTGGTCATTAAAGAAAAAAAATGCATTATCATTGAATATATTTTTTAAACATTGTATTTTAATTTTTGTACTTTAAAGGAAATTTCAATTAATTGCCTTAACTCTCTTGAGCTTATTTCAATCTTCCTCCAAGAATTTATAGTATTAAAGAATTAATTGGTAAATGTAAATATTTTTTAGATTTTAATTTTTTTGGTATCTTCTGTCAGGATTTCTTTGTCTGTCACA----------------------------------------------------------------------------------------------------------------------------------------------------------------
Nbishopi_StandingIndian_N131 TTCTCTTGGCAACCCAAAATTAGGTTAGTTTCCCTAAAGGATACTCTGCTCTGTTGTCTTTTCTCTGTGTTGTGACCGGTATGAAATTGAGACCTCATAGTTGTCATTAACAAACTGTTAATTTGCCATTCTACCAAGTTAAAATGGATTTTATCAAAAATGGAGCTGCAAAAAGAATATATATATATATATGGATTTTAAATATAATTAAGGACGATTTGGAAGAAAAGTTTTAAGTGGTTTGAGCAATGGGATCATTTTAAAAAAGTGTTGCCACATTTCACAAGCTATAATGAAAAACATTGCTAATTTTGCAGATGTTCCACAGCCTTTATTTTTTACATGTGAGATTTTAATGCTTGATACATCTCTTCTATTTCAGGCACAAATTCCCCATGTTGTTTGACGAGCCCATCCAATTGACTGCAAATCGATGGTATGTAGCTTGGGCAAGAATATCTGGACCCAGCAGTGATTGTGGCTCTAGTGGACAATCTGTTGTGACTACAGAAGATCAGTACGTTTTCTCTATTTTGTTCTCTAATTCTAAAGGGAATTTAGTTTTCTGTGGTCATTAAATAAAAAAAATGCATTATCATTGAATAG-----------ATTGTATTTTAGTTTTTGTACTTTAAAGGAAATTTCAATTAATTGCCTTAACTCTCTTGAGCTTATTTCAATCTTCCTCCAAGAATTTATAGTATTAAAGAATTAATTGGTAAATGTAAATATTTTTTAGATTTTAATGTTTTTGGTATCTTCTTTCAGGATTTCTTTGTCTGTCACACATCCAATTATGTATGTCATTATAAACTTTTTAAGCAATATTTTTCAAATCGCAAATCATCTACCTTTGCCTTAAATCCCCCCTCCCTCATAGTAACT------TATGCTGGTGTCTAA-----------------------------------------
Nbrimleyi_RumblingBald_N241 TTCTCTTGTCAACCCAAAATTAGGTTAGTTTCCCTAAAGGATACTCTGCTCTGTTGTGCCTTCTCTGTGTCGTGACCGGTATGAAATTGAGACCTAATAGTTGTCATTAACAAAATGTTAATTTGCCATTCTACCAAGTTAAAATGGATTTTATCAAAAATGGAGCTGCAAAAAGGAATTATATAAAAATATGGGTTTTAAATATAATTAAGGACGATTTGGAAGAAACGTTTTAAGTGTTTTGAGCAATGGGATCATTTTTAAAAAGTGTTGCCACATTTCACAAGCTATAATAAAAAACATTGCTAATTTTGAAGATGTACCACAGTCTTTATTTTTTACATGTGAGATTTTGATGCTTGATACATCTCTTCTATTTCAGGCACAAATTCCCCATGTTGTTTGATGAGCCCATCCAATTGGCTGCAAATCGATGGTATGTAGCCTGGGCAAGAATATCTGGACCCAGCAGTGATTGTGGGTCCAGTGGACAATCTGTTGTTACTACGGAAGATCAGTATGTTTTCTCTATTTTGTTCTCTAAGTGTAAAGGGAATTTAGTTTTCCGTGGTCATTAAAGAAAAAAAATGCATTGTCATTGAATAGATTTTTTTAACATTGTATTTTAATTTTTGTACTTTAAAGGAAATATCAGTTAATTGCCTTAACTCTCTTGAACTTATTTCAATCTTCCTCCAAGAATTTATAGTATCAAAGAATTAATTGGTAAATGTAAATATTTTTTAGATTTTAATTTTTTTGGTA---TCTTTCAGGATTTCTTTGTCTGGCACACATCCAGTTATGTGTGTCTTTAAAAACTTTTTAAGCAATATTTTTCAAATCGCAAATCATCTACCTTTATCTTAAATCCCCCCCCTCTCATAGTAACTTACACCAATGCTGGTGTCTAAAATTATATTTACCAGTATGGATACACCGATTCATCAAGAAC
Ncanei_Egypt_N958 TTCTCTTGTCAACCTAAAATTACGTTAGTTTCCCTAAAGGATACTCTGCTCTGTTGTGCCTTCTCTGTGTGGTGACCGGTATGAAATTGAGACCTAACAGTTGTCATTAACA----GTGAATTTGCCATTCTACCAAGTTAAAATGGATTTTATCGAAAATGGAGCTGCAAAAAGGAAATATATAAAAATATGGGTTTTAAATATAATTAAGGACGATTTGGAAGAAACGTTTTAAGTG------------------TTTTTAAAAAGTGTTGCCACATTTCACAAGCTATAATGA-----ATTGCTAATTTTGAAGATGTACCACAGCCTTTATTTTTTACATGTGAGATTTTGATGCTTGATACATCTCTTCTATTTCAGGCACAAATTCCCCATGTTGTTTGATGAGCCCATCCAATTGACTGCAAATCGATGGTACGTAGCCTGGGCAAGAATATCGGGACCCAGCAGTGATTGTGGCTCAAGTGGACAATCTGTCGTCACTACGGAAGATCAGTATGTTTTCTCTATTTTGTTCTCTAAGTGTAAAGGGAATTTAGTTTCCTGTGGTCATTAAAGAAAAAAAATGCATTGTCATTGAATAGATTTTTTGAACATTGTATTTTAATTTTTGTACTTTAAAGGAAATTTCAGTTAATTGCCTTAACTCTCTTGAACTTATTTCAATCGTCCTCCAAGAATTTATAGTATTAAAGAATTAATTGGTAAATGTAAATATTTTTTAGATTTTAATTTTTTAGGTATCTTCTTTCAGGATTTCTTTGTCTGGCACACATCCAGTTATGTGTGTCTCTATTAATTTTTTAAGCAATATTTTT-------------------------------------------------------------------------------------------------------------------
Ncarolinensis_Grandfather_N218 ----------AACCCAAAATTAGGTTAGTTTCCCTAACGGATACTCTGCTCTGTTGTCTTTTCTCTGCGTTGTGACCGGTATGAAATTGAGACCTCACAGTTGTCGTTAACAAAATGTTAATTTGCCATTCTACCAAGTTAAAATGGATTTTATCAAAAATGGAGCTGCAAAAAGAATATATATATATATATGGATTTTAAATATAATTAAGGACGATTTGGGAGAAAAGTTTTAAGTGGTTTGTGCAATGGGATCATTTTAAAAAAGTGTTGCCACATTTCACAAGCTATAATGAAAAACATTGCTAATTTTGAAGATGTACCACAGTCTTTATTTTTTACATGTGAGATTTTAATGCTTGGTACATCTCTTCCGTTTCAGGCACAAATTCCCCATGTTGTTTGACGAGCCCATCCAATTGACTGCAAATCGATGGTATGTAGCTTGGGCAAGAATATCTGGACCCAGCAGTGATTGTGGCTCTAGTGGACAATCTGTTGTTACTACAGAAGATCAGTATGTTTTCTCTATTTTGTTCTCTAAGTGTAAAGGGAATTTAGTTTCCTGTGGTCATTAAAGAAAAAAAATGCATTGTCATTGAATAGAATTTTTTTACATTGTATTTTAATTTTTGTACTTTAAAGGA--------------------------------------------------------------------------------------------------------------------------------------------------------------------------------------------------------------------------------------------------------------------------------------------------------------------
Ncarolinensis_LinvilleCaverns_N227 -------------------------------------------------------------------------------------------------------------------------------------------------------------------------------------------------------------------------------------------------------------------------------------------------------AAAAACATTGCTAATTTTGAAGATGTACCACAGTCTTTATTTTTTACATCTGAGATTTTAATGCTTGGCACATCTCTTCCATTTCAGGCACAAATTCCCCATGTTGTTTGACGAGCCCATCCAATTGACTGCAAATCGATGGTATGTAGCTTGGGCAAGAATATCTGGACCCAGCAGTGATTGTGGCTCTAGTGGACAATCTGTTGTTACTACAGAAGATCAGTATGTTTTCTCTATTTTGTTCTCTAGGTGTAAAGGGAATTTAGTTTCCTGTGGTCATTAAAGGAAAAAAATGCATTGTCATTGAATAGATTTTTTTAACATCGT---------------------------------------------------------------------------------------------------------------------------------------------------------------------------------------------------------------------------------------------------------------------------------------------------------------------------------------------
Ncarteri_English_N031 TTCTTTTGGTGACCCAAATTTTGGTTAGTTTTCCTAAAGAGCACTCTGCTCTGTTGTTCCCTCCCTGTGTTGTGACCGGTGTGAAATTGAGAGCTCACAGTTGTCATTAACAAAATGCTAATTTGCCATTCTACCAAGTTAAAATGGATTTTATCGAAAATGGACCTGCGAAAAGAATATATATAAAAATATGAGTTTTAAATATAATTAAAGACAATTTGGAAGAAAAGTTTTAAGTGTTTTGAACAATGGGATCATTTTAAAAAAGTGTTGCCACATTTCACAAGCTATAATGAAAAACATTGCTAATTTTGAAAATGTACCACAGTCTTTATTTTTTACATGTGAGATTTTAATGCTTGGTACATCTATTCCATTTCAGGCACAAATTCCCCATGTTGTTTGACGAGCCCATCCAATTGACTGCAAATCGATGGTATGTAGCTTGGGCAAGAATATCTGGACCCAGCAGTGATTGTGGCTCTAGTGGACAATCTGTTGTTACTACAGAAGATCAGTACGT-----------T-TTCTCTAATTGTAAAGGGAATTTAGTTTCCTGTGATTATTAAAGAAAAAAAATGCATTGTCATTGAATAGATTTTTTTAACGTTGTATTTTAATTTTTGTACTTTAAAGGAAATTTCAGTTAATTGCCTTAACTCTCTTGAGCTTATTTCAATCTTCCTCCAAGAATTTATAGTATTAAAGAATTAATTGGTAAATGTAAATATTTTTTAGATTTTAATTTTTTTGATATCTTCTTTCAGGATTTCTTTGTTTGCCACACATCCAATTATGTATGTCATTATACATTTTTTAAGCAATATTTTTCAAATTGCAAATTATCTACCTTTGCCTTAAATCCCCCCTCCCTCATAGTAACTTACACCTATGCTGGTGTCTAAAATTATATTTACCAGTATGGAAACACTGATTCATCAAGAAC
Ncarteri_LaurelCave_nearTYPE_N0296 TTCTTTTGGCGACCCAAATTTTGGTTAGTTTTCCTAAAGAGCACTCTGCTCTGTTGTTCCCTCCCTGTGTTGTGACCGGTGTGAAATTGAGAGCTCACAGTTGTCATTAACAAAATGCTAATTTGCCATTCTACCAAGTTAAAATGGATTTTATCGAAAATGGACCTGCAAAAAGAATATATATAAAAATATGGGTTTTAAATATAATTAAGGACAATTTGGAAGAAAAGTTTTAAGTGTTTTGAACAATGGGATCATTTTAAAAAAGTGTTGCCGCACTTCACAAGCTATAATGAAAAACATTGCTGATTTTGAAAATGTACCACAGTCTTTATTTTTTACATGTGAGATTTTAATGCTTGGTACATCTCTTCCATTTCAGGCACAAATTCCCCATGTTGTTTGACGAGCCCATCCAATTGACTGCAAATCGATGGTATGTAGCCTGGGCAAGAATATCTGGACCCAGCAGTGATTGTGGCTCTAGTGGACAATCTGTTGTTACTACAGAAGATCAGTACGTTTTCTCTAGTTTGTTCTCTAATTGTAAAGGGAATTTAGTTTCCTGTGATTATCAAAGGAAAAAAATGCATTGTCATTGAATAGATTTTTTTAACGTTGTATTTTAATTTTTGTACTTTGAAGGAAATTTCAGTTAATTGCCTTAACTCTCTTGAGCTTATTTCAATCTTCCTCCAAGAATTTATAGTATTAAAGAATTAATTGGTAAATGTAAATATTTTTTAGATTTTAATTTTTTTGATATCCTCTTTCAGGATTTCTTTGTCTGCCACACATCCAATTATGTATGTCATTATACATTTTTTAAGCAATATTTTTCAAATCGCAAATTATCTACCTTTGCCTTAAATCCCCCCTCCGTCATAGTAACTTACGCCTATGCTGGTGTTTAAAATTATATTTACCAGTATGGAAACACTGATTCATCAAGAAC
Ncarteri_PilotMtn_G2185 TTTTTTTGGTGACCCAAATTTGGGTTAGTTTTCTTAAAGGGCACTCTGCTCTGTTGTTTTTCCCCTGTGTTGTGACCGGTGTGAAATTGAGACCTCACAGTTGTCATTAACAAAATGTTAATTTGCCATCCTACCAAGTTAAAATGGATTTTATCGCAAATGGAGCTGCAAAAAGAGAAAATATAAAAATATGGTTTTTAAATGTAATTAAGAGTGATTGGGAA-AAAAGTTTCAAGTGTTTTGAGCAATGGGATTATTTTTAAAAAGTGTTGCCACATTTTATAAGCTAGAATGAAAAACATTGCTAATTTTAAAAATGTACCACAGCCTTTATTTTTTGCATGTGAGATTTTAATGCTTGATACGTCTCTTCCATTTCAGGCACAAATTCCCCATGTTGTTTGATGAGCCCATCCAATTGACTGCAAATCGATGGTATGTAGCTTGGGCAAGAATATCTGGACCCAGCAGTGATTGTGGCTCTAGTGGACAATCTGTTGTTACTACAGAAGATCAGTACGTTTTCTCTATTTTGTTCTCTAATTCTAAAGGAAATTTAGTTTCCTGTGGTCATTAAAGAAAAAAAATGCATTATCATTGAATAGATTTTTTAAACATTGTATTTGAATTTTTGCACTTTAAAGGAAATTTCAATTAATTGCATTAACTCTCTTGAGCTTATTTCAATCTTCCTCCAAAAATTTATAGTATTAAAGATTTAATTGGTAAATGTAAATATTTTTTAAATTTTAATTTTTTTGGTATTTTCTTTCAGGATTTCTTTGTCTGTCACACATCCATTTATGTGTGTCTTTACAAACTTTTTAAGCAATATTTTTCAAATCGCAAATCATCTACCTTTGCC------ACACCCCCCCCGCCAGTAACTTACGCCTGTGCCGGTGTCTAAAATTATATTTGCCAGTATGGAAACACTGATTCATCAAGAAC
Ncarteri_Pitchfork_N363 -----TTGGTGACCCAAA----------TTTTCCTAAAGAGTACTCTGCTCTGTTGTTCTCTCCCCGTGTTGTGACCGGTGTGAAATTGAGAGCTCGCAGTTGTCATTAACAAAATGCTAATTTGCCATTCTACCAAGTTAAAATGGATTTTATCGAAAATGGACCTGCAAAAAGAAAATATATATAAATATGGGTTTTAAATATAATTAAGGACAATTTGGAAGAAAAGTTTTAAGTGATTTGAACAATGGGATCATTTTAAAAAAGTGTTGCCACATTTCACAAGCTATAATGAAAAACATTGCTAATTTTGAAAATGTACCACAGTCTTTATTTTTTGCATGTAAGATTTTAATCCTTGGTACATCTCTTCCATTTCAGGCACAAATTCCCCATGTTGTTTGACGAGCCCATCCAATTGACTGCAAACCGATGGTATGTAGCTTGGGCAAGAATATCTGGACCCAGCAGTGATTGTGGCTCTAGTGGACAATCAGTTGTTACTACAGAAGATCAGTACGTTTTCCCTAGTTTGTTCTCTAATTGTAAAGGGAATTTAGTTTCCTGTGATTATTAAAGAAAAAAAATGCATTGTCATTGAATAGATTTTTTTAACGTTGTATTTTAATTTTTGTACTTTAAAGGAAATTTCAGTTAATTGC----------------------------------------------------------------------------------------------------------------------------------------------------------------------------------------------------------------------------------------------------------------------------------------------------
Ncarteri_WeberCty_N1044 TTCTTTTGGTGACCCAAATTTTGGTTAGTTTTCCTAAAGAGCACTCTGCTCTGTTGTTTCCTCCCTGTGTTGTGACCGGTGTGAAATTGAGAGCTCGCAGTTGTCATTAACAAAATGCTTATTTGCCATTCTACCAAGTTAAAATGGATTTTATCGAAAATGGACCTGCCCGAAATATATATATAAAAATATGGATTTTAAATATAATTAAGGACAATTTGGAAGAAAAGTTTTAAGTGTTTTGAACAATGGGATCATTTTAAAAAAGTGTTGCCACATTTTACAAGCTAGAATGAAAAACATTGCTAATTTTAAAAATGTACCACAGCCTTTATTTTTTACATGTGAGATTTTAATGCTTGGTACATCTCTTCCATTTCAGGCACAAATTCCCCATGTTGTTTGACGAGCCCATCCAATTGACTGCAAATCGATGGTATGTAGCTTGGGCAAGAATATCTGGACCCAGCAGTGATTGTGGCTCTAGTGGACAATCTGTTGTTACTACAGAAGATCAGTACGTTTTCTCTAGTTTGTTCTCTAATTCTAAAGGAAATTTAGTTTCCTGTGATTATTAAAGAAAAAAAATGCATTGTCATTGAATAGATTTTTTAAACATTGTATTTCAATTTTTGTACTTTAAAGGAAATTTCAATTAATTGCCTTAACTCTCTTGAACTTATTTCAATCTTCCTCCAAGAATTTATAGTATTAAAGAATTAATTGGTAAATGTAAATATTTTTTAAATTTTAATTTTTTTGGTATTTTTTTTCAGGATTTCTTTGTCTGTCACACATCTATTTATGTGTGTCTTTATAAACTTTTTAAGCAATATTTTTCAAATCGCAAATCATCTACCTTTGCCTTA---CCCCCCCCCCCCATAGTAACTTACGCCAGTGCTGGTGTCTAAAATTATATTTGCCAGTATGGAAATGCTGATTCATCAAGAAC
Ncarteri_div__RainbowCave_G2089 TTCTCTTGGCAATCCAAAATTAAGTTAGTTTCCCTAAAGAATACTCTACTCTGTTGTCTTTTCCCTGTGTTGTGACCGGTGTGAAATTGAGATCTCACAGTTGTCATGATCGAAATGTTAATTTGCCATTCTACCGAGTTAAAATGGATTTTATGAAAAATGAAGTTGCAAAAAGATTTTTAACAAAAATATGGGTTTTAAATATAATTAAGGGCGATCGAGAAGAAAAGTTTCAAGTGTTTTAAGCAATGAGATCATTTTTGAAAAGTGTTGCCACATTTCACAAGCTATAATGAAAAACATTGTTAATTTTGAAGATGTACCACAGTCTTGATTTTTTAGATGTGAGATCTTAATGCATGATACATTTCTCCCATTTCAGGCACAAATTCCCCATGTTGTTTGATGAGCCCATCCAATTGACTGCAAATCGATGGTATGTGGCTTGGGCAAGAATATCTGGACCCAGCAGTGACTGTGGCTCTAGTGGACAATCTGTTGTGACTACAGAAGATCAGTACGTTTTCTCTATTTTGTTCTCTAATTGTAAAGGGCATTTAGTTTCCCGTGGTCTTTAAAGAAAAAGTATGCATTGTCATTGAATAATTTTTTTTAACATTGTATTTTAATTTTTGTACTTTAAACGAAAATTCAATTAATTGCCT--------------------------------------------------------------------------------------------------------------------------------------------------------------------------------------------------------------------------------------------------------------------------------------------------
Ncherokee_BallhootScar_N193 -----------------------------------------------------------------------------------------------------------------------------------------------------------------------------------TATATATAAATATGGATTTTAAATATAATTAAGGACGATTTGGAAGAAAAGTTTTAAGTGGTTTGAGCAATGGGATCATTTTAAAAAAGTGTTGCCACATTTCACAAGCTATAATGAAAAACATTGCTAATTTTGGAGATGTACCACAGTCTTTATTTTTTACATGTGAGATTTTAATGCTTGATACATCTCTTCCATTTCAGGCACAAATTCCCCATGTTGTTTGACGAGCCCATCCAATTGACTGCAAATCGATGGTATGTAGCTTGGGCAAGAATATCTGGACCCAGCAGTGATTGTGGCTCTAGTGGACAATCTGTTGTGACTACAGAAGATCAGTATGTTTTCTCTATTTTGTTCTCTAAGTGTAAAGGGAATTTAGTTTCCTGTGGTCATTAAAGAAAAAAAATGCATTGTCATTGAATAGATTTTTTTAACATTGTATTTTAATTTTTGTACTTTAAAGGAAATTTCAGTTAATTGCATTAACTCTCTTGAGCTTATTTCAATCTTCCTCCAAGAATTTATAGTATTAAAGAATTAATTGGTAAATGTAAATATGTTTAAAATATTAATTTTTTTGGTATCTTCTTACAGGATTTCTTTGTCTGGCACACATCCAATTATGTTTGACTTTATAAACTTTTTAAGCAATATTTTTCAAATCGCAAATCATCTACCTTTACCTTAAATC----------------------------------------------------------------------------------
Ncherokee_BalsamMtn_N891 -------------------------------------------------------------------------------------------------------------------------------------------------------------------------------------TATATAAATATGGATTTTAAATATAATTAAGGACGATTTGGAAGAAAAGTTTTAAGTGGTTTGAGCAATGGGATCA-TTTAAAAAAGTGTTGCCACATTTCACAAGCTATAATGAAAAACATTGCTAATTTTGAAGATGTACCACAGGCTTTATTTTTTACATGTGAGATTTTAATGCTTGATACATCTCTTCCATTTCAGGCACAAATTCCCCATGTTGTTTGACGAGCCCATCCAATTGACTGCAAATCGATGGTATGTAGCTTGGGCAAGAATATCTGGACCCAGCAGTGATTGTGGCTCTAGTGGACAATCTGTTGTGACTACAGAAGATCAGTATGTTTTCTCTATTTTGTTCTCTAAGTGTAAAGGGAATTTAGTTTCCTGTGGTCATTAAAGGAAAAAAATGCATTGTCATTGAATAGATTCATTTAACATTGTATTTTAATTTTTGTACTTTAAAGGAAATTTCAGTTAATTGCCTTAACTCTCTTGAGCTTATTTCAATCTTCCTCCAAGAATTTATAGTATTAAAGAATTAATTGGTAAATGTAAATATTTTTTTAATTTTAATTTTTTTTTTGTTATCTTATAGGATTTCTTTGTTTGGCACACATCCAATTATGTTTGTCTTTATAAACTTTTTAAGCAATATTTTTCAAATCGCAAATCATCTACCTTTGCCTTAAAT-ATCCCCCCCCCCTAGTAACTTACGCCTATGCTGGTGCCTAAAATTATATTTACCAGTATGGAAACACTGATTCATCAAGAAC
Ncherokee_SIndianCrk_N681 ---------------------------------------------------------------------------------------------------GTTGTCATTAAGAAAATGTTAATTTTCCATTGTACCAAGTTAAAATGGATTTTATCGAAAATGGCGCTACCAAAAGAAGAAATATATAAATATGGGTTTTACATATATTTAAGGACGATTTGGAAGAAACGTTTCAAGTGTTTTGAGCAATGGGATCATTTTAAAAAAGTGTTGCCACATTTCACAAGCTATAGTAAAAAACATTGCTAATTTTGAAGATGTAC--CAGTCTTTATTTTTTACATGTGAGATTTTAATGCTTGATACATCTTTTCCATTTCAGGCACAAATTCCCCATGTTGTTTGACGAGCCCATCCAATTGACTGCAAATCGATGGTATGTAGCTTGGGCAAGAATATCTGGACCCAGCAGTGATTGTGGCTCTAGTGGACAATCTGTTGTGACTACAGAAGATCAGTACGTTTTCTCTATTTTGTTCTCTAATTCTAAAGGGAATTTAGTTTCCCGTGGTCATTAAAGAAAAAAAATGCATTGTCATTGAATAGTTTTTTTAAACATTGTAT---------------------------TCAGTTAATTGCCTTAACTCTCTTGAGCTTATTTCAATCTTCCTCCAAGAATTTTTAGTATTAAAGAATTAATTGGTAAATGTAAATATTTTTTAAATTTTAATTTTTTTGGTATCTTCTTACAGGATTTCTTTGTCTGGCACACATCCAATTATGTTTGTCTTTATAAACTTTTTAAGCAATATTTTTCAAATCGCAAAT---CAACCTTTGCCTTAAATCCCCCTCCCCTCATAGTAACTTACGCCTATGCTGGTGTCTCAAATT-------------------------------------
Ncooperi_BrasstBald_N824 TTCTCTTGGCAACCCAAAATTAGGTTAGTTTCCCTAAAGGATACTCTGCTCTGTTGTCTTTTCTCTGTGTTGTTACTGGTATGAAATTGAGACCTCATAGTTGTCATTAACAAACTGGTAATTTGCCATTCTACCAAGTTAAAATGGATTTTATCAAAAATGGAGCTGCAAAAGAGATATATATATATGTATGTGTGTTATGTGTGTTGTATGTATGTATGTATGTGTAGTTTTAAGTGGTTTGAGCGATGGGATCATTTTAAAAAAGTGTTGCCACATTTCACAAGCTATAATGAAAAACATTGCTAATTTTGAAGATGTACCACAGCCTTTATTTTTTCCATGTGAGATTTTAATGCTTGATACATCTCTTCCATTTCAGGCACAAATTCCCCATGTTGTTTGACGAGCCCATCCAATTGACTGCAAATCGATGGTATGTAGCTTGGGCAAGAATATCTGGACCCAGCAGTGATTGTGGCTCTAGTGGACAATCTGTTGTTACTACAGAAGATCAGTACGTTTTCTCTATTTTGTTCTCTAATTCTAAAGGGAATTTAGTTTCCTGTGGTCATTAAAGAAAAAAAATGCATTATCATTGAATAGATTTTTTAAACATTGTATTTTAATTTTTGTACTTTAAAGGAAATTTCAATTAATTGCCTTAACTCTCTTGAGCTTATTTCAATCTTCCTCCAAGAATTTATAGTATTAAAGAATTAATTGGTAAATGTAAATATTTTTTAGATTTTAATTTTTTTGGTATCTTCTTTCAGGATTTCTTTGTCTGTCACACATCCAATTATGTATGTCATTATAAACTTTTTAAGCAATATTTTTCAAATCGCAAATCATCTACCTTTGCCTTAAATCCCCCCTCCCTCATAGTAACTTATGCTGGTG----------------------------------------------------
Ncooperi_CheoahDam_N1122 --------------------------------------------------------------------------------------------------------------------------------------------------------------------------------ATATATATATATATATGGATTTTAAATATAATTAAGGACGATTTGGAAGAAAAGTTTTAAGTGGTTTGAGCAATGGGATCATTTTAAAAAAGTGTTGCCACATTTCACAAGCTATAATGAAAAACATTGCTAATTTTGAAGATGTACCACAGCCTTTATTTTTTACATGTGAGATTTTAATGCTTGATACATCTCTTCCATTTCAGGCACAAATTCCCCATGTTGTTTGACGAGCCCATCCAATTGACTGCAAATCGATGGTATGTAGCTTGGGCAAGAATATCTGGACCCAGCAGTGATTGTGGCTCTAGTGGACAATCTGTTGTGACCACAGAAGATCAGTACGTTTTCTCTATTTTGTTCTCTAATTCTAAAGGGAATTTAGTTTCCTGTGGTCATTAAAG-AAAAAAATGCATTATCATTGAATATATTTTTTAAACATTGTATTTTAATTTTTGTACTTTAAAGGAAAATTCAATTAATTGCCTTAACTCTCTTCAGCTTATTTCAATCTTCCTCCAAAAATTTATAGTATTAAAGAATTAATTGGTAAATGTAAATATTTTTTAGATTTTAATTTTTTTGGTATCTTCTGTCAGGATTTCTTTGTCTGTCACACATCCAATTATGTATGTCATTATAAACTTTTTAAGCAATATTTTTCAAATCGCAAATCATCTACCTTTGCCTTAAATCCCCCCTCCCTCATAGTAACT------TATGCTGGTGTCTAAAATTATATTTACCAGAATGGAAACACTGATTCATCAAGAAC
Ncooperi_NantRiverGorge_N682 ----------------------------------------------------------------------------------------------------------------------------------------------------------------------------------------ATAAATATGGATTTTAAATATAATTAAGAATGATTTGGAAGAAAAGTTTTAAGTGGTTTGAGCGATGGGATCATTTTAAAAAAGTGTTGCCACATTTCACAAGCTATAATGAAAAACATTGCTAATTTTGAAGATGTACCACAGCCTTTATTTTTTCCATGTGAGATTTTAATGCTTGATACATCTCTTCCATTTCAGGCACAAATTCCCCATGTTGTTTGACGAGCCCATCCAATTGACTGCAAATCGATGGTATGTAGCTTGGGCAAGAATATCTGGACCCAGCAGTGATTGTGGCTCTAGTGGACAATCTGTTGTTACTACAGAAGATCAGTACGTTTTCTCTATTTTGTTCTCTAATTCTAAAGGGAATTTAGTTTCCTGTGGTCATTAAAGAAAAAAAATGCATTATCATTGAATAGATTTTTTAAACATTGTATTTTAATTTTTGTACTTTAAAGGAAATTTCAATTAATTGCCTTAACTCTCTTGAGCTTATTTCAATCTTCCTCCAAGAATTTATAGTATTAAAGAATTAATTGGTAAATGTAAATATTTTTTAGATTTTAATTTTTTTGGTATCTTCTTTCAGGATTTCTTTGTCTGTCACACATCCAATTATGTATGTCATTATAAACTTTTTAAGCAATATTTTTCAAATCGCAAATCATCTACCTTTGCCTTAAATCCCCCCTCCCTCATAGTAACT------TATGCTGGTGTCTAAAATTATATTTACCAGTATGGAAACACTGATTCATCAAGAAC
Ncoylei_DinkinCove_N1118 TTCTCTTGTCAACCCAAAATTAGGTTAGTTTCCCTAAAGGATACTCTGCTCTGTTGTGCCGTCTTTATGTTGTGACCGGTATGAAATTGAGACCTAACAGTTGTCATCAACAAAATGTTGATTTGCCATTCTACCAGGTTAAAATGGATTTTATCGAAAATGAAGCTGCAAAAAGAATATATATAAAAGTATGGGTTTTAAATATAATTAAGGGCGATTTGGAAGAAACATTTCAAGTGTTTTGAGCAATGGGGTCATTTTTAAAAAGTGTTGCCACATTTCACAAGCTATAATAAAAAACATTGCTAATTTTGAAGATGTACCACAGTCTTTATTTTTTACATGTGAGATTTTAATGCTTGATACATCTCTTCCATTTCAGGCACAAATTCCCCATGTTGTTTGACGAGCCCGTCCAATTGACTGCAAATCGATGGTATGTAGCCTGGGCAAGAATATCTGGACCCAGCAGTGATTGTGGCTCTAGTGGACAATCTGTTGTTACCACAGAAGATCAGTACGTTTTCTCTATTTTGTTCTCTAATTCTAAAGGGAATTTAGTTTCCTGTGGTCATTAAAGAAAAAAAATGCATTGTCATTGAACAGATTTTTTAAACACTGTATTTTAATTTTTGTACTTTAAAGGAAATTTCAATTAATTGCCTTAACTCTCTTGAGCTTATTTCAATCTTCCTCCCAGAATTTATAGTATTAAAGAATTAATTGGTAAATGTTAATATTTTTTAAATTTTAATTTTTTTGGTGTCTTCTTTCAGGATTTTTTTGTCTGGCACACATCCAATTATGTGTGTCTTTATAAACTTTTTAAGCAATATTTTTCAAATCGCAGATCATCTGCCTTTGCCT-----CCCCCCCTTTCCATAGTAGCTTATGCCTCTGCTTGTGTCTAAAATTATATATACCAGTATGGATGCACTGATTCATCAAGAAC
Ncoylei_TiptonCreek_N837 TTCTTTCGGTGACCCAAATTTGAATTAGTTTTCCTAAAGAGCACTCTGCTCTGTTGTTTTTCCTCTGTCTTGTGACCAGTGTGAAATTGAGACCTCACAGTTGTCATTAACAAAATGTTAATTTGCCATTCTACCAAGTTAAAATGGATTTTATCGAAAATGGCGCTGCAAAAAGAATATATATAAAAATATGGGTTTTAAATATAATTAAGGATGATTTGGAAGAAAAGTTTTAATTGTTTTGAGCAATAGGATCATTTTTAAAAAGTGTTGCCACATTTCACAAGCTATAATCAAAAACATTGCTAATTTTGAAGATGTACCACAGTCTTTATGTTTTACATGTGAGATTTTAATGCTTGGTACATCTCTTCCATTTCAGGCACAAATTCCCCATGTTGTTTGACGAGCCCGTCCAATTGACTGCAAATCGATGGTATGTAGCCTGGGCAAGAATATCTGGACCCAGCAGTGATTGTGGCTCTAGTGGACAATCTGTTGTGACCACAGAAGATCAGTACGTTTTCTCTATTTTGATCTCTAATTCTGAAGGGAATTTAGTTTCCTGTGGTCATTAAAGAAAAAAAATGCATTATCATTGAATAGATTTTTTAAACATTGTATTGTAATTTTTGTACTTTAAAAGAAATTTCAATTAATTGCCTTAACTCTCTCGAGCTTATTTCAATTTTCCTCCAAGAATTTATAGTATTAAAGAATTAATTGGTAAATGTAAATATTTTTTAGATTTTAATTTCTTTGGTATCTTCTTTCAGGATTTCTTTGTCTGTCACACATCCA--CATGTGTGTCTTTATAAACTTTTTAAGCAATATTTTTCAAATCGCAGATCATCTACCTTTGCCTTAACACCCTTCCTTCCCATAGTAACTTATGCCTATGCTGGTGTCTAAAATTATATTTACCAGTATGGATACACTGATTCATCAAG---
Ncrosbyi_MtMitchell_N210 TTCTCTCGTCAACCCAAAATTAGGTTAGTTTCCCTAAAGGATACTCTGCTCTGTTGTGCCTTCTCTGTGTTGTGACCGGTATGAAATTGAGACCTAACAATTGTCATTAATAAAATGTTAATTTGCCGTTCTACTGAGTTAAAATGAATTTTATCGAAAATGGAGCTGCAAAAAGAAAATATATAAAAATATGGGTTTTAAATATAATTAAGGATGATTTGGAAGAA-------AAGTGTTTTGAGCAATGGGATCATTTTTAAAAAGTGTTGCCACATTTCACAAGCTATAATGTAAAACATTGCTAATTTTGAAGACGTACCATAGCCTTTATTTTTTACGTGTGAGATTTTGATGCTTGATACATCTCTTTTATTTCAGGCACAAATTCCCCATGCTGTTTGATGAGCCCATCCAACTGACTGCAAATCGATGGTATGTGGCTTGGGCAAGAATATCTGGACCCAGCAGTGATTGTGGCTCCAGTGGACAATCTGTCGTTACTACGGAAGATCAGTATGTTTTCTCTAGTTTGTTCTCCGAGTGAAAAGGGAATTCAGTTTCCTGCGGTCATCAAAGAAAAAAAATGCATTGTCATTGAATAGATTTTTTTAACATTGTATTTAAATTTTTGTACTTTGAAGGAAATTTCAGTTAATTGCCTTAACTCTCTTGAACTTATTTCAATCTTCCTCCAAGAATTTATAGTATTAAAGAATTAATTGGTAAATGTAAATATTTTTTAGATTTTAATTTTTTTGGTATCTTCTTTTAGGATTTCTTTGTCTGGCACACATCCAGTTATGTGTGTCTTTATAAACTTTTTAAGCAATATTTTTCAAATCGCAAGTTATCTACCTTTACCTTAAATCCCCCCCCCCTCATAGTAACTTACGCCTATGCTGGTGTCTAAAATTATATTTACCAGTATGGATACACTGATTCATCAAGAAC
Ncrosbyi_PricesCrk_N1143 TTCTCTTGTCAACCCAAAATTACGTTAGTTTCCCTGAAGGATACTCTGCTCTGTTGTGCCTTCTCTGTGTGGTGACCGGTATGAAATTGAGACCTAATAGTTGTCATTAACA----GTGAATTTGCCATTCTACCAAGTTAAAATGGATTTTATCGAAAATGGAGCTGCAAAAAGGAAATATATAAAAATATGGGTTTTAAATATAATTAAGGACGATTTGGAAGAAACGTTTTAAGTGTTTTGAGCGATGGGATCATTTTTAAAAAGTGTTGCCACATTTCACAAGCTATAATGAAAAATATTGCTAATTTTGAAGATGTACCACAGCCTTTATTTTTTACATGTGAGATTTTGATGCTTGATACATCTCTTCTATTTCAGGCACAAATTCCCCATGTTGTTTGATGAGCCCATCCAATTGACTGCAAATCGATGGTACGTAGCCTGGGCAAGAATATCGGGACCCAGCAGTGATTGTGGCTCAAGTGGACAATCTGTCGTCACTACGGAAGATCAGTATGTTTTCTCTATTTTGTTCTCTAAGTGTAAAGGGAATTTAGTTTCCTGTGGTCATTAAAGAAAAAAAATGCATTGTCATTGAATAGATTTTTTTAACATTGTATTTTAATTTTTGTACTTTAAAGGAAATTTCAGTTAATTGCCTTAACTCTCTTGAACTTATTTCAATCTTCCTCCAAGAATTTATAGTATTAAAGAATTAATTGGTAAATGTAAATATTTTTTAGATTTTAATTTTTTAGGTATCTTCTTTCAGGATTTCTTTGTCTGGCACACATCCAGTTATGTGTGTCTCTATTAATTTTTTAAGCAATATTTTTCAAATCGCAAATCATCTACCTTTACCTTAAATCCCCCCCCCCTCATAGTAACTTACGCCTATGCTGGTGTCTAAAATTATATTTACCAGTATGGATACACCGATTCATCAAGAAC
Ndilutus_GrassyCreek_N670 ----------------------------------------------------------------------------------------------------------------------------------------------------------------------------------------------------------------------CGATCTGGAAGAAAAGTTTCAAGCTTTTTGAGCAATGGGATCATTTTTAAAAAGTGTTGCCACATTTCACAAGCTATAATGAAAAACATTGCTAATTTTGAAGATGTACCACAGTCTTTATTTTTTACATCTGAGATTTTAATGCTTGGTACATCTCTTCCATTTCAGGCACAAATTCCCCATGTTGTTTGACGAGCCCATCCAATTGACTGCAAATCGATGGTATGTAGCTTGGGCAAGAATATCTGGACCCAGCAGTGATTGTGGCTCTAGTGGACAATCTGTTGTTACTACAGAAGATCAGTATGTTTTCTCTATTTTGTTCTCTAAGTGTAAAGGGAATTTAGTTTCCTGTGGTCATTAAAGAAAAAA-ATGCATTGTCATTGAATAT-------------------------------------------------------------------------------------------------------------------------------------------------------------------------------------------------------------------------------------------------------------------------------------------------------------------------------------------------------------
Nfridelli_LittlePigeon_N262 TTCTCTTGGTAACCCAAAATTAGGTTAGTTCCCCTAAAGGGTACTCTGCTCTGTTGTCTTTTCTCTGTGTTGTGACCGGTGTGAAGTTGGGAAATCACAGTTGTCATTAACAAAATGTTAATTTGTAATTCTACCAAGTTAAAATGGATTTTATCGAAAATGGAGCTGCAAAAAGAGAAAATATAAAAATATGGGTTTTAATTATAATTAAGAGTGATTGGGAAAAAAAGTTTCAAGTGTTTTGAGCAATGGGATCATTTTTAAAAAGTGTTGCCACATTTCATAAGCTATAATGAAAAACATTGCTAATTTTGAAAATGTACCACAGCCTTTATTTTTTACATGTGAGATTTTAATGCTTGATACATCTCTTCTATTTCAGACACAAATTCCCCATGTTGTTTGACGAGCCCATCCAATTGACTGCAAATCGATGGTATGTAGCTTGGGCAAGAATATCTGGACCCAGCAGTGATTGTGGCTCTAGTGGACAATCTGTTGTTACTACAGAAGATCAGTAGGTTTTCTCTAGTTTGTTCTCTAATTGT-------AATTAATTT-----------------------------T------------------------TGGTAATCTAA-----------------------------------------------------TTGTAA-------------------------------TTAATTAATA----------TTTTTTAAATTTAATTTTTTTTGGTATCTTCTTTCAGGA-TTTTTTGTCTGGCACATATACAGTTATGTGTGTCTTTATAAACTTTTTAAGCAATATTTTCAGAAAAGCAGATAATCTACCTTTGCCTTA---CCCCCCCCCCTCACAGTAACT--------------------------------------------------------------
Ncooperi_RockCrRoad_N1160 TTCTCTTGGTGACCCAAAATTAGGTTAGTTTCCCTAAAGGGTACTCTGCTCTGTTGTCTTCTTTCTGTGTTGTGACCGGTGTGAAGTTGGGAAATCACAGTTGTCATTAACAAAATGTTAATTTGTAATTCTACCAAGTTAAAATGGATTTTATCGAAAATGGAGCTGCAAAAAGAGAAAATATAAAAATATGGGTTTTAAATATAATTAAGAGTGATTGGGAAAAAAAGTTTCAAGTGTTTTGAGCAATGGGATCATTTTTAAAAAGTGTTGCCACATTTCATAAGCTATAATGAAAAACATTGCTAATTTTGAAAATGTACCGCAGCCTTTATTTTTTACATGTGAGATTTTAATGCTTGATACATCTCTTCTATTTCAGACACAAATTCCCCATGTTGTTTGACGAGCCCATCCAATTGACTGCAAATCGATGGTATGTAGCTTGGGCAAGAATATCTGGACCCAGCAGTGATTGTGGCTCTAGTGGACAATCTGTTGTTACTACAGAAGATCAGTAGGTTTTCTCTAGTTTTTTCTCTAATT---------AATTAATTT-----------------------------T------------------------TGGTAATCTAA-----------------------------------------------------TTGTAA-------------------------------TTAATTAATAT---------TTTTTTAAATTTTAATTCTTTTGGTATCTTCTTTCAGGA-TATTTTGTCTGGCACATATACAGTTATGTGTGTCTTTATAAACTTTTTAAGCAGTATTTTCAGAAAGGCAGATCATCTACCTTTGCCTTAACTCCCCCCTTCTTCACAGTAACTTACACCTATGCTGGTGTCTAAAATTATATTTACCAGTTTGGAAACACTGATTCATCAAGAAC
Njonesi_CaveSpringCave_N390 -------------------------------------------------------------------------------------------AATCCACAGTTGTCATTAACAAAATGTTAATTTGTAATTCTACCAAGTTAAAATGGATTTTATCAAAAATGGAGCTGCAAAAAGAGGAAATATATAAATATGGGTTTTAAATATAATTAAGAGTGATTGGGAAAAAAAGTTTCAAGTGTTTTGAGCAATGGGATCATTTTTAAAAAGTGTTGCCACATTTCATAAGCTATAATGAAAAACATTGCTAATTTTGAAAATGTACCACAGCCTTTATTTTTTACATGTGAGATTTTAATGCTTGATGCATCTCTTCTATTTCAGGCACAAATTCCCCATGTTGTTTGACGAGCCCATCCAATTGACTGCAAATCGATGGTATGTAGCTTGGGCAAGAATATCTGGACCCAGCAGTGATTGTGGCTCTAGTGGACAATCTGTTGTTACAACAGAAGATCAGTAGGTTTTCTCTAGTTTGTTCTCTAATTGT-------AATTAATTT-----------------------------T------------------------TGGTAATCTAA-----------------------------------------------------TTGTAA-------------------------------TTAATTAATA----------TTTTTTAAATTTTAATTTTTTTGGTATCTTCTTTCAGGA-TTTTTTGTCTGGCACATATACAGTTATGTGTGTCTTTATAACCTTTTTAAGCAATATTTTCAGAAAGGCAGATCATCTACCTTTGCCTTAA---CCCCCCCCCTCACAGTAACTTACACATATGCTGGTGTCTAAAATTATATTTACCAGTATGGAAACACTGATTCATCAAGAAC
Nsheari_BaldRiver_N1168 TTCTCTTGGTAACCCAAAATTAGGTTAGTTTCCCTAAAGGGTACTCTGCTCTGTTGTTTTTTCTCTGTGTTGTGATCGGTGTGAAGTTGAGAAATCACAGTTGTCATTAACGAAATGTTAATTTGTAATTCTACCAAGTTAAAATGGATTTTATCAAAAATGGAGCTGCAAAAAAAGGAAATATAAAAATATGGGTTTTAAATATAATTAAGAGTGATTGGGAAAAAAAGTTTCAAGTGTTTTGAGCAATGGGATCATTTTTAAAAAGTGTTGCCACATTTCATAAGCTATAATGAAAAACATTGCTAATTTTGAAAATGTACCATGGCCTTTATTTTTTACATGCGAGATTTTAATGCTTGATACATCTCTTCTATTTCAGACACAAATTCCCCATGTTGTTTGATGAGCCCATCCAATTGACTGCAAATCGATGGTATGTAGCTTGGGCAAGAATATCTGGACCCAGCAGTGATTGTGGCTCTAGTGGACAATCTGTTGTTACTACAGAAGATCAGTATGTTTTCTCTATTTTGTTCTCTAATTGTAATTGTAAATTAATTT-----------------------------T------------------------TGGTAATCTAA-----------------------------------------------------TTGTAA-------------------------------TTAATTAATA----------TTTTTTAAATTTTAATTTTTTTGGTATCTTCTTTCAGGATTTTTTTGTCTGGCACATATACAGTTATGTGTGTCTTTATAAA-CTTTTAAGCAATATTTTTCAAATCGCAGATCATCTACCTTTGCCTTA---CCCCCCCCCCTCACGTTAACTTACACCTATGCTGGTGTATAAAATTATATTTACCAGTATGGAAACACTGATTCATCAAGAAC
Nsheari_Cohutta_N826 TTCTCTTGGTAACCCAAAATTAGGTTAGTTTCCCTAAAGGGTACTCTGCTCTGTTGTCTTTTCTCTGTGTTGTGACCGGTGTGAAGTTGAGAAATCACAGTTGTCATTAACAAAATGTTAATTTGTAATTCTACCAAGTTAAAATGGATTTTATCAAAAATGGAGCTGCAAAAAAAGGAAATATAAAAATATAGGTTTTAAATATAATTAAGAGTGATTGGGAAAAAAAGTTTCAAGTGTTTTGAGCAATGGGATCATTTTTGAAAAGTGTTGCCACATTTCATAACCTATAATGAAAAACATTGCTAATTTTGAAAATGTACCATGGCCTTTATTTTTTACATGTGAGATTTTAATGCTTGATACATCTCTTCTATTTCAGACACAAATTCCCCATGTTGTTTGATGAGCCCATCCAATTGACTGCAAATCGATGGTATGTAGCTTGGGCAAGAATATCTGGACCCAGCAGTGATTGTGGCTCTAGTGGACAATCTGTTGTTACTACAGAAGATCAGTATGTTTTTTCTAGTTTCTTCTCTAATTGTAATTGTAAATTAATTT-----------------------------T------------------------TGGTAATCTAA-----------------------------------------------------TTGTAA-------------------------------TTAATTAATA----------TT-------TTTTAATTTTTTTGGTATTTTCTTTCAGGATTTTTTTGTCTGGCACATATACAGTTATGTGTGTCTTTATGAACTTTTTAAGCAATATTTTTCAAATCTCGGATCATCTACCTTTGCCTTA---CCCCCCCCCCTCACAGTAACTTACACC--------------------TATTTATCAGTATGGAAACACTGATTCATCAAGAAC
Nfurtivus_HugdenBranch_G3175 TTCTCTTGTCAACCCAGAATTAGGTTAGTTTCCCTAAAGGATACTCTGCTCTGTTGTGCCTTCTTTGTGTTGTGACCGGTATGAAATTGAGACCTAACAGTTGTCATTAACAAAATGTTAATTTCCCATTCTACCAGGTTAAAATGGATTTTATCGAAAATGAAGCTGCAAAAAGAATATATATAAAAGTATGGGTTTTAAATATAATTAAGGGCGAATGGGAAGAAACATTTCACGTGTTTTGAGCAGTGGGATCATTTTTAAAAAGTATTACCACATTTCACAAGCTATAATTAAAAACATTGCTAATTTTGAAGATGTACCACAGTCTTTATTTTTTAGATATGAGATTTTAATGCATGATACATCTCTTCCATTTCAGGCACAAATTCCCCATGTTGTTTGACGAGCCCATCCAATTGACTGCAAATCGATGGTATGTAGCTTGGGCAAGAATATCTGGACCCAGCAGTGATTGTGGCTCTAGTGGACAATCTGTTGTGACCACAGAAGATCAGTACGTTTTCTCTATTTTGTTCTCTAATTCTAAAGGGAATTTAGTTTCCTGTGGTCATTAAAGAAAAAAAATGCATTATCATTGAATAGATTTTTTAAACGTTGTATTTAAATTTTTCTACTTTAAAGGAAATTTCAATTAATTGCCTTAACTCTCTTGATCTTATTTCAATCTTCCTCCCAGAATTTATAGTATTAAAGAATTAATTGGTAAATGTAAATATTTTTTAAATTTTGA-TTTTTTGGTATCTTCTTTCAGGATTTCTTTGTCTGTCACACATCCAATTATGTGTATCTTTATAAACTTTTTAAGCAATATTTTTCAAATCGCAGATCATCTACCTTTTCCTTAA--CCCCCCCTTCCCATAGTAACTTATGCCTATGCTGGTGTCTAAAATTATATTTACCAGTATGGATACACTGATTCATCAAGAAC
Nfurtivus_RaccoonMtn_N1026 TTCTCTTGTCAACCCAGAATTAGGTTAGTTTCCCTAAAGGATACTCTGCTCTGTTGTGCCTTCTTTGTGTTGTGACCGGTATGAAATTGAGACCTAACAGTTGTCATTAACAAAATGTTAAATTGTCATTCTACAATGTTAAAATGGATTTTAACGAAAATGAATCCGCAAAAAGAATATATATAAAAGTATGGGTTTTAAATATAATTAAGGGCGAATGGGAAGAAACATTTCACGTGTTTTGAGCAGTGGGATCATTTTTAAAAAGTATTACCACATTTCACAAGCTATAATTAAAAACATTGCTAATTTTGAAGATGTACCACAGTCTTTATTTTTTAGATATGAGATTTTAATGCATGATACATCTCTTCCATTTCAGGCACAAATTCCCCATGTTGTTTGACGAGCCCATCCAATTGACTGCAAATCGATGGTATGTAGCTTGGGGAAGAATATCTGGACCCAGCAGTGATTGTGGCTCTAGTGGACAATCTGTTGTGACCACAGAAGATCAGTACGTTTTCTCTATTTTGTTCTCTAATTCTAAAGGGAATTTAGTTTCCTGTGGTCATTAAAGAAAAAAAATGCATTATCATTGAATAGATTTTTTAAACGTTGTATTTAAATTTTTCTACTTTAAAGGAAATTTCAATTAATTGCCTTAACTCTCTTGATCTTATTTCAATCTTCCTCCCAGAATTTATAGTATTAAAGAATTAATTGGTAAATGTAAATATTTTTTAAATTTTGA-TTTTTTGGTATCTTCTTTCAGGATTTCTTTGTCTGTCACACATCCAATTATGTGTATCTTTATAAACTTTTTAAGCAATATTTTTCAAATCGCAGATCATCTACCTTTTCCTTAA--CCCCCCCTTCCCATAGTAACTTATGCCTATGCTGGTGTCTAAAATTATATTTACCAGTATGGATACACTGATTCATCAAGAAC
Ngeorgia_Sittons_N073 TTCTCTTGGTAACCCAAAATTAGGTTAGTTTCCCTAACGGATACTCGGCTCTGTTGTCTTTTCTCTCTGTTGTGACCGGTGTGAAGTTGAGAAATCACAGTTGTCATTAACAAAATGTTAATTTGTAATTC----AAGTTAAAATGGATTTTATCGAAAATGGAGCTGCAAAAAGTGAAAATATAAAAATATGGGTTTTAAATAGAATTAAGAGTGATTGGGAAAAAAAATTTCAAGTGTTTTGAGCAATGGGATCATTTTTAAAAAGTGTTGCCACATTTCATAAGCTATAATGAAGAACATTGCTAATTTTGAAAATGTACCACAGCCTTTATTTTTTACATGTGAGATTTTAATGCTTGATACATCTCTTCTGTTTCAGGCACAAATTCCCGATGCTGTTTGATGAGCCTGTCCAATTGACTGCAAATCGATGGTACGTAGCTTGGGCAAGAATATCTGGACCCAGCAGTGATTGTGGCTCTAGTGGACAGTCTGTTGTGACCACAGAAGATCAGTATGTATTCTCTGTTTTGTTCTCTAAGTGTAAAGGGAATTTAGTTTCCTGTGGTCATTAAAGAAAAAAAATGCATTGTCATGGAATAGATTTTTTTAACATTGTATTTTAATTTTTGTACTTTAAAGGAAATTTCAGTTAATTGCCTTAACTCTCTTGAGCTTATTTCAATCTTCCTCCCAGAATTTATAGTATTAAAGAATTAATTGGTAAATGTAAATATTTTTAAAATTTTAATTTTTTTGATATCTTCTTTCAGGATTTCTTTGTCTGTCCCACATCCAATTATGTGTGTCTTTATAAACTTTTTAAGCAATATTTTTCAAATCGCTGATCATCTTCCTTTTCCTGAAATCCCCCTCCCTCC-----------------------------------------------------------------------
Ngertschi_FrenchBroad_N968 TTCTC--GTCAACCCAAAATTAGGTTAGTTTCCCTAAAGGATACTCTGCTCCGTTGTGCCTTCTCTGCGTGGTGACTGGTATGAAATTGAGACCTAACAGTTGTCATTAACAAAATGTTAATTTGCCATTCTACCAAGTTAAAATGGATTTTATCGAAAAGTGTGCTGCAAAAAGAAAATATATAAAAATATGGGTTTTAAATATAATTAAGGATGATTTGGAAGAAAAGTTTTAAGTGTTTTGAGCAATGGGATCATTTTTAAAAAGTGTTCCCACATTTCACAAGCTATAATGAAAAACATTGCTAATTTTGAAGATGTACCACAGCCTTTATTTTTTACATGTGAGATTTTGATGCTTGACACATCTCTTCTATTTCAGGCACAAATTCCCCATGCTGTTTGATGAGCCCATCCAATTGACTGCAAATCGATGGTACGTAGCCTGGGCAAGAATATCCGGACCCAGCAGTGATTGTGGCTCAAGCGGACAATCTGTCGTTACTACGGAGGATCAGTATGTTTTCTCTGTTTTGTTCTCTGAGTGTAAAGGGAATTTAGTCTCCTGTACTCATTGAAGAAAAAAAATGCATTGTCATCCAATAGATTTTTTTAACATTGTATTTTAATTTTTGTACTTTAAAGGAAATTTCAGTTAATTGCCTTAACTCTCTTGAACTTATTTCAATTTTCCTCCAAGAATTTATAGTATTAAAGAATTAATTGGTAAATGTAAATATTTTTTAGATTTTAATTTTTTTGGTA---TCTTTCAGGATTTCTTTGTCTGGCACACATCCAGTTATGTGTGTCTTTAT-----------------------------------------------------------------------------------------------------------------------------------------
Ngertschi_HickoryNutGap_N810 TTCTCTCGTCAACCCAAAATTAGGTTAGTTTCCCTAAAGGATACTCTGCTCTGTTGCGCCTTCTCTGTGTTGTGACCGGTATGAAATTGAGACCTAACAGTTGTCATTAACAAAATGTTAATTTGCCGTTCTACCGAGTTAAAATGTATTTTATCGAAAATGGAGCTGCAAAAAGAAAATATATAAAAATATGGGTTTTAAATATAATTAAGGACGATTTGGAAGAAATGTTTTAAGTGTTTTGAGCGATGGGATCATTTTTAAAAAGTGTTGCCACATTTCACAAGCTATAATGAAAAACATTGCTAATTTTGAAGATGTACCACAGCCTTTATTTTTTACATGTGAGATTTTGATGCTTGATACATCTCTTCTATTTCAGGCACAAATTCCCCATGTTGTTTGATGAGCCCATCCAATTGACTGCAAATCGGTGGTATGTGGCTTGGGCAAGAATATCTGGACCCAGCAGTGATTGTGGCTCTAGTGGACAATCTGTTGTTACTACGGAAGATCAGTATGTTTTCTCTATTTTGTTCTCCAAGTGTAAAGGGAATTTAGTTTCCTGTGGTCATCAAAGAAAAAAAATGCATTGTCATCGAATAGATTTTTTTAACATTGTATTTTAATTTTTGTACTTTAAAGGAAATTTCAGTTAATTGCCTTAACTCTCTTGAACTTATTTCAATCTTCCTCCAAGAATTTATAGTATTAAAGAATTAATCGGTAAATGTAAATATTTTTTAGATTTTAATTTTTTTGGTATCTTCTTTCAGGATTTCTTTGTCTGGCACACATCCAGTTATGTGTGTCTCTATTAATTTTTTAAGCATTATTTTTCAAATCGCAAATCATCTATCTTTA-------------------------------------------------------------------------------------------
Nholsingeri_BrumleyCrk_N916 --------------------------------------------------------------------------ACCGGTATGAAATCGAGACCTCACAGTTGTCATTAACGAAATGTTAATTTTCCATTCTACCGAGTTGAAATGGATTTTATCGAAAATGGAGCTACAAAAAGAATATATATAAAAATATGGGTTTTACATATAATTAAGGACGATCTGGAAGAAAAGTTTCAAGTGTTTTGAGCAATGGGATCATTTTTAAAAAGTGTTGCCACATTTCACAAGCTATAATGAAAAACATTGCTAATTTTGAAGATGTACCACAGTCTTTATTTTTTACATCTGAGATTTTAATGCTTGGTACATCTCTTCCATTTCAGGCACAAATTCCCCATGTTGTTTGACGAGCCCATCCAATTGACTGCAAATCGGTGGTATGTAGCTTGGGCAAGAATATCTGGACCCAGCAGCGATTGTGGCTCTAGTGGACAATCTGTTGTTACTACAGAAGATCAGTATGTTTTCTCTATTTTGTTCTCTAAGTGTGAAGGGAATTTAGTTTCCTGTGGTCATTAAAGAAAAAA-ATGCATTGTCATAGAATAGATTTTTTTAACATTGTATTTTAATTTTTGTACTTTAAGGGAAATTTCAGTTAATTGCCTTAACTTTCTTGAGCTTATTTCAATCTTCCTCCAAGAATTTATAGTATTAAAGAATTAATTGGTAAATGTAAATATTTTTTAGATTTTAATTTTTTTGGTATCTTCTTTCAGGATTTCTTTGTCTACCACACATCCAATTATGTATGTCATTATAAACTTTTTAAGCAATATTTTTCAAATCACAAATCATCTACCTTTGCCTTAAATCCCCCCCGCCTCATAGTAACTTACGCCTATGCTGGTGTCTAAAATTATATTTACCAGTA---------TTTTTTATT------
Nholsingeri_PondCave_N541 TTCTCTTGGCAACCCAAAATTAGGTTAGTTTCTCTAAAGGATACTCTGCTCTGTTGTCTTTTCTCTGTGCTGTGACCGGTATGAAATCGAGACCTCACAGTTGTCATTAACGAAATGTTAATTTTCCATTCTACCGAGTTGAAATGGATTTTATCGAAAATAGAGCTACAAAAAGAATATATATAAAAATATGGGTTTTACATATAATTAAGGACGATCTGGAAGAAAAGTTTCAAGTGTTTCGAGCAATGGGATCATTTTTAAAAAGTGTTGCCACATTTCACAAGCTATAATGAAAAACATTGCTAATTTTGAAGATGTACCACAGTTTTTATTTTTTACATCTGAGATTTTAATGCTTGGTACATCTCTTCCATTTCAGGCACAAATTCCCCATGTTGTTTGACGAGCCCATCCAATTGACTGCAAATCGATGGTATGTAGCTTGGGCAAGAATATCTGGACCCAGCAGCGATTGTGGCTCTAGTGGACAATCTGTTGTTACTACAGAAGATCAGTATGTTTTCTCTATTTTGTTCTCTAAGTCTGAAGGGAATTTAGTTTCCTGTGGTCATTAAAGAAAAAAAATGCATTGTCATAGAATAGATTTTTTTAACATTGTATTTTAATTTTTGTACTTTAAGGGAAATTTCAGTTAATTGCCTTAACTTTCTTGAGCTTATTTCAATCTTCCTCCAAGAATTTATAGTATTAAAGAATTAATTGGTAAATGTAAATATTTTTTAGATTTTAATTTTTTTGGTATCTTCTTTCAGGATTTCTTTGTCTACCACACATCCAATTATGTATGTCATTATAAACTTTTTAAGCAATATTTTTCAAATCACAAATCATCTACCTTTGCCTTAAATCCCCCCCGCCTCATAGTAACTTACGCCTATGCTGGTGTCTAAAATTATATTTACCAGTAT-----------------------
Nlowderi_ChestnutBranch_N731 --------------------------------------------------------------------------------------------------------------------------------------------------------------------------------ATATATATATAAATATGGGTTTTAAATATAATTAAGGGCGATTTGGAAGAAAAATTTTAAGTGTTTTGAGCAATGGGATCATTTTTAAAAAGTGTTGCCACATTTCACAAGCTATAATGAAAAACATTGCTAATTTTGAAGATGTACCACAGTCTTTATTTTTTACATGTGAGATTTTAAGGCTTGATACATCTCTTCCATTTCAGGCACAAATTCCCCATGTTGTTTGACGAGCCCATCCAATTGACTGCAAATCGATGGTATGTAGCTTGGGCAAGAATATCTGGACCCAGCAGTGATTGTGGCTCTAGTGGACAATCTGTTGTTACTACAGAAGATCAGTAGGTTTTCTCTATTTTGTTCTCTAATTGTAAATGAAATTTAGTTTCCTGTGATTATTTTTT-AAAAAAATGCATTGTCATTGAATAGATTTTTTTAACATTGTATTTTAATTTTGGTACTTTAAAGGAAATTTCAATTAATTGCCTTAACTCTCTTGAGCTTATTTAAATCTTCCTCCAAGTATTTATAGTATTAAAGAATTAATTGGTAAATGTAAATATTTTTTAAATTTTAATTTTTTTGGTATCTTCTTTCAGGATCTCTTTGTCTGGCACACATCCAATTATGTGTGTCTTTATAAACTTTTTAAGCAATATTTTTCAAATTGCAGATCATCTACCTTTGCCTTAAATCCCCCCCTTCTCATAGTAACTTATGCCTATGCTGGTGTCTAAAATTATATTTACCAGTATGGATACACTGATTCATCAAGAAC
Nlowderi_upperFiresCreek_N820 -----------------------------------------------------------------------------------------------------------------------AATTTGCCATTCTACCAAGTTAAAATGGATTTTATCAAAAATGGAGCTGCAAAAAGAATATATATAAAAATATGGGTTTAAAATATAATTAAGGGCGATTTGGAAGAAAAAGTTTAAGTGTATTGAGCAGTGGGATCATTTTTAAAAAGTGTTGCCACATTTCACAAGCTATAATGAAAAACATTGCTAATTTTGAAGATGTACCACAGTCTTTATTTTTTACATGTGAGATTTTAAGGCTTGATACATCTCTTCCATTTCAGGCACAAATTTCCCATGTTGTTTGACGAGCCCATCCAATTGACTGCAAATCGATGGTATGTAGCTTGGGCAAGAATATCTGGACCCAGCAGTGATTGTGGCTCTAGTGGACAATCTGTTGTTACTACAGAAGATCAGTACGTTTTCTCTATTTTGTTCTCTAATTGTAAAGGGAATTTAGTTTCCTGTGATTATTTTTT----AAAAAGCATTGTCATTGAATAGATTTTTTTAACATTGTATTTTAATTTTGGTACTTTAAAGGAAATTTCAATTAATTGCCTTAACTCTCTTGAGCTTATTTAAATCTTCCTCCAAGTATTTATAGTATTAAAGAATTAATTGGCAAATGTAAATATTTTTTAAATTTTAATTTTTTTGGTATCTTCTTTCAGGATCTCTTTGTCTGGCACACATCCAATTATGTGTGTCTTTATAAACTTTTTAAGCAATATTTTTCAAATCGCTGATCATCAACCTTTGCCTTAAATCCTCTCCTTCCCATAGTAACTTATGCCTATGCTGGTGGCTAAAATTATATTTACCAGTATGGATACACTGATTCAATAAGAAC
Nlula_LulaFallsCave_G2084 TTCTCTTGGTAACCCAAAATTAGATTAGTTTCCCTAACGGGTACTCTGCTCTGTTGTCTTTTCTCTGTGTTGTGACCGGTGTGAAGTTGAGAAATCACAGTTGTCATTAACAAAATGTTAATTTGTAATTC----AAGTTAAAATGGATTTTATCGAAAATGGAGCTGCAAAAAGCGAAAATATAAAAATATGGGTTTTAAATATAATTAAGAGTGATTGGTAAAAAAAATTTCAAGTGTTTTGAGCAATGGGATCATTTTTAAAAAGTGTTGCCACATTTCATAAGCTATAATGAAGAACATTGCTAATTTTGAAAATGTACCACAGCCTTTATTTTTTACATGTGAGATTTTAATGCTTGATACATCTCTTTCGTTTCAGGCACAAATTCCCGATGTTGTTTGATGAGCCTGTCCAATTGACTGCAAATCGATGGTACGTAGCTTGGGCAAGAATATCTGGACCCAGCAGTGATTGTGGCTCTAGTGGACAATCTGTTGTGACCACAGAAGATCAGTATGTATTCTCTGTTTTGTTCTCTAAGTGTAAAGGGAATTTAGTTTCCTGTGGTCATTAAAGAAAAAAAATGCGTTGTCATGTAATAGATTTTTTTAACATTGTATTTTAATTTTTGTACTTTAAAGGAAATTTCAATTAATTGCCTTAACTCTCTTGAGCTTATTTCAATCTTTCTCCCAGAATTTATAGTATTAAAGAATTAATTGGTAAATGTAAATATTTTTAAAATTTTAATTTTTTTGGTATCTTCTTTCAGGATTTCTTTGTCTGTCACACATCCAATTATGTGCGTCTTTATAAACTATTTAAGCAATATTTTTTAAATCGCAGATCATCTTCCTTTTCCTGAAATCCCCACACACACATAGTGACTTGCGCCTATGCTGGTATGTAAAATTATCTTTACAAGTATGGAAACACTGATTCATCAAGAAC
Nmimus_Straleys_N625 TTCTCTTGGCAACCCAAAATTAGGTTAGTTTCTCTAAAGGATACTCTGCTCTGTTGTCTTTTCTCTGTGTTGTGACCGGTATGAAATTGAGACTTCACAGTTGTCATTAACAAAATGTTAATTTTCCATTCTACCAAGTTAAAATGGATTTTATCGAAAATGGAGCTACAAAAAGGATATATATAAAAATATGGGTTTTACATATAATTAAGGACGATCTGGAAGAAAAGTTTCAAGTGTTTTGAGCAATGGGATCATTTTTAAAAAGTGTTGCCACATTTCACAAGCTATAATGAAAAACATTGCTGATTTTGAAGATGTACCACAGTCTTTATTTTTTACATCAGAGATTTTAATGCTTGGTACATCTCTTCCATTTCAGGCACAAATTCCCCATGTTGTTTGACGAGCCGATCCAATTGACTGCAAATCGATGGTATGTAGCTTGGGCAAGAATATCTGGACCCAGCAGTGATTGTGGCTCTAGTGGACAATCTGTTGTTACTACAGAAGATCAGTATGTTTTCTCTATTTTGTTCTC------TAAAGGGAATTTAGTTTTCTGTGGTCATTAAAGAAAAAAAATGCATTGTCATTGAATAGATTTTTTTAACATTGTATTTTAATTTTTGTACTTTAAAGGAAATTTCAGTTAATTGCCTTAACTTTCTTGAGCTTATTACAATCTTCCTCCAAGAATTTATAGTATTAAAGAATTAATTGGTAAATGTAAATATTTTTTAGATTTTAATTTTTTTGGTATCTTCTTTCAGGATTTCTTTGTCTGCCACACATCCAATTATGTATGTCATTATAAACTTTTTAAGCAATATTTTTCAAATCGTAAATCATCTACCATTGCCTTAAATCCCCCCCCCCTCATAGTAACTTACGCCTATGCTGGTGTCTAAAATTATATTTACCAGTAT-----------------------
Nnasicus_ConnosteeFalls_N696 ---------------------------------------------CTGCTCTGTTGTGCCTTCTTTGTGTTGTGACCGGTATGAAATTGAGATCCAACAGTTGTCATTAACAAAATGTTAATTTGCCATTCTACCAAGTTAAAATGGATTTTATCGAAAATTGAGTTGAAAAAAGAATATATATAAAAATATGGGTTTTAAATATAATTAAGGACGATTTGGAAGAAAAGTTTTAAGTGTTTTGAGCAATGAGATCATTTTTAAAAAGTGTTGCCACATTTCACAAGCTATAATGAAAAACATTGCTAATTTTGAAGATGTACCACAGTCTTTATTTTTTACATGTGAGATTTTAATGCTTGATACATCTCTTCTATTTCAGGCACAAATTCCCCATGTTGTTTGATGAGCCCATCCAATTGACTGCAAATCGATGGTATGTTGCTTGGGCAAGAATATCTGGACCCAGCAGTGATTGTGGCTCTAGTGGACAATCTGTTGTTACTACAGAAGATCAGTATGTTTTCTCTAGTTTGTTCTCTAAGTGTAAAGGGAATTTAGTTTCGTTTGGTCATTAAAGGAAAAAAATGCATTGTCGTGGAATAGATTTTTTTAACATTGTATTTTAATTTTTGTACTTTAAAGGAAATTTCAGTTAATTGCCTTAACTCTCTTGAACTTATTTCAATCTTCCTCCAAGAATTTATAGTATTAAAGAATTAATTGGTAGATGTAAATATTTTTTGGATTTTAATTTTTTTGGTATCTTCTTTCAGGATTTCTTTGTCTGGCACACATCCAGTTATGTGTGTCTTTATAAACTTTTTAAGCAATATTTTTCAAATCACAAATCATCTACCTTTACCTTAAAT-CTCCCCCCCCCATAGTAACTTATGCCTATGCTGGTGTCTAAAATTATATTTACCAGTATGGATACACTGATTCATCAAGAAC
Nnasicus_CoweeTrain_N189 --------------------------------------------------------------------------------------------------------------------------------------------------GATTTTATCGAAAATGGAGCTACAAAAAGAATATATATACAAATATGGGTTTTACATATAATTAAGGACGATTTGGAAGAAAAGTTTCAAGTGTTTTGAGCAATGGGATCATTTTAAAAAAGTGTTGCCACATTTCACAAACTATAATGAAAAACATTGCTAATTTTGAAGACGTACCACAGTCTTTATTTTTTACATGTGAGATTTTAATGCTTGATACATCTCTTCTATTTCAGGCACAAATTCCCCATGTTGTTTGACGAACCCATCCAATTGACTGCAAATCGATGGTATGTAGCTTGGGCAAGAATATCTGGACCCAGCAGTGATTGTGGCTCTAGTGGACAATCTGTTGTTACTACAGAAGATCAGTATGTTTTCTCTAGTTTGCTCTCTAAGTGTAAAGGGAATTTAGTTTCGTGTGGTCATTAAAG-AAAAAAATGCATTGTCATTGAATAGATTTTTTTAACATGGTATTTTAATTTTTGTACTTTAAAGAAAATTTCAGTTAATTGCCTTATCTCTCTTGAACTTATTTCAATCTTCCTCCAAGAATTTATAGTATTAAAGAATTAATTGGTAAATGTAAATATTTTTTAGATTTTAATTTTTTTGGTATCTTCTTTCAGGATTTCTTTGTCTGGCACACATCCAGTTATGCGTGTCTGTATAAACTTTTTAAGCAATATTTTTCAAATCACAAATCATCTACCTTTACCTTAAATCCCTCCCCCCTCATAGTAACCTACGCCTATGCTGGTGTCTAAAATTATATTTACCAGTATGGATACACTGATTCATCAAGAAC
Npaynei_Grindstaff_N646 ---------------------------------------------------------------------------------------------------------------------------------------------------------------------------------------------TATGGATTTTAAATTTAATTAAGGACGATTTGGAAG-AAAGTTTTAAGTGTTTTGAACAATGGGATCATTTTAAAAAAGTGTTGCCACATTTCAAAAGCTATAATGAAAAACATTGCTAATTTTGAAGATGTACCACAGTCTTTATTTTTTACATGTGAGATTTTAATGCTTGGTACATCTATTCCATTTCAGGCACAAATTCCCCATGTTGTTTGACGAGCCCATCCAATTGACTGCAAATCGATGGTATGTAGCTTGGGCAAGAATATCTGGACCCAGCAGTGATTGTGGCTCTAGTGGACAATCTGTTGTTACTACAGAAGATCAGTATGTTTTCTCTATTTTGTTCTCTAAGTGTAAAGGGAATTTAGTTTCCTGTGGTCATTAAAGAAAAAAAATGCATTGTCATTGAATATATTTTTTTAACATTGTATTTTAATTTTTGTACTTTAAAGGAAATTTCAGTTAATCGCCTTAACTTTCTTGAGCTTGTTTCGATCTTCCTCCAAGAATTTATAATATTAAAGAATTAATTGGTAAATGTAAATATTTTTTAGATTTTAATTTCTTTGGTATCTTGTTTCAGGATTTCTTTGTCTACGACACATCCAATTATGTATGTCATTATAAACTTTTTAAGCAATATTTTTCAAATCGCAAATCATCTACCTTTGCCTTAAATCCCCCCCCCCCCACAGTAACTTATGTCTATGCTGGTGTCTAAAATTATATTTACCAGTATGGAAACACTGATTCAT-------
Npaynei_NorrisDamCave_N348 TTCTCTTGGCAACCCAAAATTAGGTTAGTTTCCCTAAAGGATACTCTGCTCTGTTGTCTTTTCTCTGTGTT---------------------------------------------------------------------------------------------------------------------------------------------------------------------GTGTTTTGCGCAATGGGATCATTTTAAATAAGTGTTGCCACGTTTCACAAGCTATAATGAAAAACATTGCTAATTTTGAAGATGTACCACAGTCTTTATTTTTTACATGTGAGATTTTAATGCTTGGTACATCTCTTCCATTTCAGGCACAAATTCCCCATGTTGTTTGACGAGCCCATCCAATTGACTGCAAATCGATGGTATGTAGCTTGGGCAAGAATATCTGGACCCAGCAGTGATTGTGGCTCTAGTGGACAATCTGTTGTTACTACAGAAGATCAGTATGTTTTCTCTATTTTGTTCTCTAAGTGTAAAGGGAATTTAGTTTGCTGTGGTCATTAAAGAAAAAAAATGCATTGTCATTGAATAGATTTTTTTAACATTGTATTTTAATTTTTGTACTTTAAAGGAAATTTCAGTTAATTGCCTTAACTCTCTTGAGCTTGTTTCAATCTTCCTCCAAGAATTTATAGTATTAAAGAATTAATTGGTAAATGTAAATATTTTTTAGATTTTAATTTCTTTGGTATCTTCTTTCAGGATTTCTTTGTCTGCCACACATCCAATTATGTCTGTCATTATAAACTTTTTAAGCAATATTTTTCAAATCACAAATCATCTACCTTTGCCTTAAATCCCCCCCCCCTCACAGTAACTTATGCCTAGGCTGGTATCTAAAATTAGATTTACCAGTATGGAAACACTGATTCATCAAGAAC
Npaynei_UnakaMtns_N943 ---------------------------------------------------------------TCTGTGTTGTGACCGGTATGAAATTGAGACCTCACAGTTGTCATTAACAAA-TGTTAATTTGCCATTCTACGAAATTAAAATGGATTTTATCAAAAATGGAGCCGTAAAAAGGATATATATATAAATATGGATTTTAAATATAATTAAGGACGATTTGGAAGAAAAGTTTTAAGTGTTTTGAGCAATGGGATCATTTTAAAAAAGTGTTGCCACATTTCACAAGCTTTAATGAAAAACATTGCTAATTTTGAAGATGTACCACAGTCTTTATTTTTTACATGTGAGATTTTAATGCTTGGTACATCTCTTCCATTTCAGGCACAAATTCCCCATGTTGTTTGACGAGCCCATCCAATTGACTGCAAATCGATGGTATGTAGCTTGGGCAAGAATATCTGGACCCAGCAGTGATTGTGGCTCTAGTGGACAATCTGTTGTTACTACAGAAGATCAGTATGTTTTCTCTATTTTGTTCTCTAAGTGTAAAGGGAATTTAGTTTGCTGTGGTCATTAAAGAAAAAAAATGCATTGTCATTGAATAGATTTTTTTAACATTGTATTTTAATTTTTGTACTTTAAAGG-AATTTCAGTTAATTGCCTTAACTCTCTTGAGCTTGTTTCAATCTTCCTCCAAGAGTTTATAGTATTAAAGAATTAATTGGTAAATGTAAATATTTTTTAGATTTTAATTTCTTTGGTATCTTCTTTCGGGATTTCTTTGTCTGCCACACATCCAATTATGTATGTCATTATAAACTTTTTAAGCAATATTTTTCAAATCGCAAATCATCTACCTTTGCCTTAAATCCCCCCCCCCTCACAGTAACTTACGCCTAGGCTGGTGTCTAAAATTATATTTACCAGTATGGAA--ACTGATTCATCAAGAAC
Nperlakyi_SChimneys_N1079 TTCTCTTGGCAACCCAAAATTAGGTTAGTTTCCCTAAAGGTTACTCTGCTCTGTTGTCTTTTCTCTGTGTTGTGACCGGTATGAAATTAAGACCTCACATTTGTCCTTAACAAAATGTTAATTTGCCATTCTTCCAAGTTAAAATGGATTTTATCGAAAATGGAGCTATCGAATCCAAAAATATAAAAATATGGGTTTTAAATATAATTAAGGGCGATTTGGAAGAAATGTTTCAAGTGTTTTGAGCAATGGGATCATTTTTAAAAAGTGTTGCCACATTTCATAAGCTATAATGAAAAACATTGCTAATTTTGAAAATGTACCACAGCCTTTATTTTTTACATGTGAGATTTTAATGTTTGATACATCTCTTCTATTTCAGGCACAAATTCCCCATGTTGTTTGACGAGCCCATCCAATTAACTGCAAATCGATGGTATGTAGCTTGGGCAAGAATATCTGGACCCAGCAGTGATTGTGGCTCTAGTGGACAATCTGTTGTTACTACAGAAGATCAGTAGGTTTTCTCTAGTTTGTTCTCTAAGTGTAAAGGGAATTTAGTTTCCTGTGGTCATTAAAGAAAAAAAATGCATTGTCATTGAATATATTTTTTTAACATTGTATTTTAATTTTTGTACTTTAAGGGAAATTTCAGTTAATTGCCCTAACTCTCTTGAGCTTATTTCATTCTTCCTCCAAGAATTTATAGTATTACAGAATTAATTAGTAAATGTAATTATTTTTTAAGTTTTAATTTTTTTGGTATCTCCTTCGGGGATTTCTTTGTCTGGCACACGTCCAATTATGTGTGTCTTTATAAACTTTTTAAGCAATATTTTTTAAAACGCAAATCATCTACCTTTGCCTTAAAT--CCCCCCCCTCATAGTAACTTACGCCTATGCTGGTGTCTAAAATTATATTTACCAGTATGGAAACATTGATTCATCAGGAAC
Nperlakyi_SChimneys_N1080 TTCTCTTGGCAACCCAAAATTAGGTTAGTTTCCCTAAAGGTTACTCTGCTCTGTTGTCTTTTCTCTGTGTTGTGACCGGTATGAAATTAAGACCTCACATTTGTCCTTAACAAAATGTTAATTTGCCATTCTTCCAAGTTAAAATGGATTTTATCGAAAATGGAGCTATCGAATCCAAAAATATAAAAATATGGGTTTTAAATATAATTAAGGGCGATTTGGAAGAAATGTTTCAAGTGTTTTGAGCAATGGGATCATTTTTAAAAAGTGTTGCCACATTTCATAAGCTATAATGAAAAACATTGCTAATTTTGAAAATGTACCACAGCCTTTATTTTTTACATGTGAGATTTTAATGTTTGATACATCTCTTCTATTTCAGGCACAAATTCCCCATGTTGTTTGACGAGCCCATCCAATTAACTGCAAATCGATGGTATGTAGCTTGGGCAAGAATATCTGGACCCAGCAGTGATTGTGGCTCTAGTGGACAATCTGTTGTTACTACAGAAGATCAGTAGGTTTTCTCTAGTTTGTTCTCTAAGTGTAAAGGGAATTTAGTTTTCTGTGGTCATTAAAGAAAAAAAATGCATTGTCATTGAATATATTTTTTTAACATTGTATTTTAATTTTTGTACTTTAAGGGAAATTTCAGTTAATTGCCCTAACTCTCTTGAGCTTATTTCATTCTTCCTCCAAGAATTTATAGTATTACAGAATTAATTAGTAAATGTAATTATTTTTTAAGTTTTAATTTTTTTGGTATCTCCTTCGGGGATTTCTTTGTCTGGCACACGTCCAATTATGTGTGTCTTTATAAACTTTTTAAGCAATATTTTTTAAAACGCAAATCATCTACCTTTGCCTTAAAT-CCCCCCCCCTCATAGTAACTTACGCCTATGCTGGTGTCTAAAATTATATTTACCAGTATGGAAACATTGATTCATCAGGAAC
Nreclusus_Clingmans_N252 --------------------------------------------------------------------------------------------------------------------------------------------------------------------------------------------------------AATATAATTAAGGACGATTTGGAAGAAAAGTTTTAAGTGGTTTGAGCAATGGGATCATTTTAAAAAAGTGTTGCCACATTTCACAAGCTATAATGAAAAACATTGCTAATTTTGAAGATGTACCACAGCCTTTATTTTTTACATGTGAGATTTTAATGCTTGATACATCTCTTCCATTTCAGGCACAAATTCCCCATGTTGTTTGACGAGCCCATCCAATTGACTGCAAATCGATGGTATGTAGCTTGGGCAAGAATATCTGGACCCAGCAGTGATTGTGGCTCTAGTGGACAATCTGTTGTGACCACAGAAGATCAGTACGTTTTCTCTATTTTGTTCTCTAATTCTAAAGGGAATTTAGTTTCCTGTGGTCATTAAAGAAAAAAAATGCATTATCATTGAATATATTTTTTAAACATTGTATTTTAATTTTTGTACTTTAAAGGAAAATTCAATTAATTGCCTTAACTCTCTTGAGCTTATTTCAATCTTCCTCCAAGAATTTATAGTATTAAAGAATTAATTGGTAAATGTAAATATTTTTTAGATTTTAATTTTTTTGGTATCTTCTTTCAGGATTTCTTTGTTTGTCACACATCCAATTAT-----------------------------------------------------------------------------------------------------------------------------------------------------
Nreclusus_Newfound_N259 -----------------------------------------------------------------------------------------------------------------------------------------------------------------------------------------------------------------------------------------------------------------------------------------------------------ACATTGCTAATTTTGAAGATGTACCACAGCCTTTATTTTTTACATGTGAGATTTTAATGCTTGATACATCTCTTCCATTTCAGGCACAAATTCCCCATGTTGTTTGACGAGCCCATCCAATTGACTGCAAATCGATGGTATGTAGCTTGGGCAAGAATATCTGGACCCAGCAGTGATTGTGGCTCTAGTGGACAATCTGTTGTGACCACAGAAGATCAGTACGTTTTCTCTATTTTGTTCTCTAATTCTAAAGGGAATTTAGTTTCCTGTGGTCATTAAAGAAAAAAAATGCATTATCATTGAATATATTTTTTAAACATTGTATTTTAATTTTTGTACTTTAAAGGAAATTTCAATTAATTGCCTTAACTCTCTTGAGCTTATTTCAATCTTCCTCCAAGAATTTATAGTATTAAAGAATTAATTGGTAAATGTAAATATTTTTTAGATTTTAATTTTTTTGGTATCTTCTGTCAGGATTTCTTTGTCTGTCACACATCCAATTATGTATGTCATTATAAACTTTTTAAGCAATATTTTTCAAATCGCAAATCATCTACCTTTGCCTTAAATCCCCCCTCCCTCATAGTAACTTATGC---------------------------------------------------------
Nreclusus_Noland_N1051 --------------------------------------------------------------------------------------------------------------------------------------------------------------------------------ATATATATATATATATGGATTTTAAATATAATTAAGGACGATTTGGAAGAAAAGTTTTAAGTGGTTTGAGCAATGGGATCATTTTAAAAAAGTGTTGCCACATTTCACAAGCTATAATGAAAAACATTACTAATTTTGAAGATGTACCACAGCCTTTATTTTTTACATGTGAGATTTTAATGCTTGATACATCTCTTCCATTTCAGGCACAAATTCCCCATGTTGTTTGACGAGCCCATCCAATTGACTGCAAATCGATGGTATGTAGCTTGGGCAAGAATATCTGGACCCAGCAGTGATTGTGGCTCTAGTGGACAATCTGTTGTGACCACAGAAGATCAGTACGTTTTCTCTATTTTGTTCTCTAATTCTAAAGGGAATTTAGTTTCCTGTGGTCATTAAAGAAAAAAAATGCATTATCATTGAATATATTTTTTAAACATTGTATTTTAATTTTTGTACTTTAAAGGAAAATTCAATTAATTGCCTTAACTCTCTTGAGCTTATTTCAATCTTCCTCCAAGAATTTATAGTATTAAAGAATTAATTGGTAAATGTAAATATTTTTTAGATTTTAATTTTTTTGGTATCTTCTGTCAGGATTTCTTTGTCTGTCACACATCCAATTATGTATGTCATTATAAACTTTTTAAGCAATATTTTTCAAATCGCAGATCATCTACCTTTGCCTTAAATCCCTCCTCCCTCATAGTAATT------TATGCTGGTGTCTAAAATTATATTTACCAGTATGGAAACACTGATTCATCAAGAAC
Nreclusus_Smokemont_N1020 --------------------------------------------------------------------------------------------------------------------------------------------------------------------------------ATATATAAATAAATATGGATTTTAAATATAATTAAGGACGATTTGGAAGAAAAGTTTTAAGTGGTTTGAGCAATGGGATCATTTTAAAAAAGTGTTGCCACATTTCACAAGCTATAATGAAAAACATTGCTAATTTTGAAGATGTACCACAGCCTTTATTTTTTACATGTGAGATTTTAATGCTTGATACATCTCTTCCATTTCAGGCACAAATTCCCCATGTTGTTTGACGAGCCCATCCAATTGACTGCAAATCGATGGTATGTAGCTTGGGCAAGAATATCTGGACCCAGCAGTGATTGTGGCTCTAGTGGACAATCTGTTGTGACCACAGAAGATCAGTACGTTTTCTCTATTTTGTTCTCTAATTCTAAAGGGAATTTAGTTTCCTGTGGTCATTAAAGAAAAAAAATGCATTATCATTGAATATATTTTTTAAACATTGTATTTTAATTTTTGTACTTTAAAGGAAATTTCAATTAATTGCCTTAACTCTCTTGAGCTTATTTCAATCTTCCTCCAAGAATTTATAGTATTAAAGAATTAATTGGTAAATGTAAATATTTTTTAGATTTTAATTTTTTTGGTATCTTCTGTCAGGATTTCTTTGTCTGTCACACATCCAATTATGTATGTCATTATAAACTTTTTAAGCAATATTTTTCAAATCGCAAATCATCTACCTTTGCCTTAAAT-----------------------------------------------------------------------------------
Nroanensis_IngramBranch_N926 ---------------------------------------------------------------------------------------------------------------------------------------------------------------------------------------------------------------TTAAGGATGATTTGGAAGAAAAGTTTTAAGTGTTTTGCGCAATGGGATCATTTTAAATAAGTGTTGCCACATTTCACAAGCTATAATGAAAAACATTGCTAATTTTGAAGATGTACCACAGTCTTTATTTTTTACATGTGAGATTTTAATGCTTGGTACATCTCTTCCATTTCAGGCACAAATTCCCCATGTTGTTTGACGAGCCCATCCAATTGACTGCAAATCGATGGTATGTAGCTTGGGCAAGAATATCTGGACCCAGCAGTGATTGTGGCTCTAGTGGACAATCTGTTGTTACTACAGAAGATCAGTATGTTTTCTCTATTTTGTTCTCTAAGTGTAAAGGGAATTTAGTTTCCTGTGGTCATTAAAGAAAAAA-ATGCATTGTCATTGAATAGATTTTTTTAACATTGTATTTTAATTTTTGTACTTTAAAGGAAATTTCAGTTAATTGCCTTAACTCTCTTGAGCTTGTTTCAATCTTCCTCCAAGAATTTATAGTATTAAAGAATTAATTGGTAAATGTAAATATTTTTTAGATTTTAATTTCTTTGGTATCTTCTTTCAGGATTTCTTTGTCTACGACACATCCAATTATGTATGTCATTATAAACTTTTTAA------------------------------------------------------------------------------------------------------------------------------
Nroanensis_N_CarversGap_N928 --------------------------------------------------------------------------------------------------------------------------------------------------------------------------------ATATATATATAAATATGGATTTTAGATATAATTAAGGACGATTTGGAAGAAAAGTTTTAAGTGTTTTAAGCAATGGGATCATTTTAAAAAAGTGTTGCCACATTTCACAAGCTATAATGAAAAACATTGCTAATTTTGAAGATGTACCACAGTCTTTATTTTTTACATGTGAGATTTTAATGCTTGGTACATCTCTTCCATTTCAGGCACAAATTCCCCATGTTGTTTGATGAGCCCATCCAATTGACTGCAAATCGATGGTATGTAGCTTGGGCAAGAATATCTGGACCCAGCAGTGATTGTGGCTCTAGTGGACAATCTGTTGTTACTACAGAAGATCAGTATGTTTTCTCCATTTTGTTCTCTAAGTGTAAAGGGAATTTAGTTTCCTGTGGTCATTAAAGAAAAAATATGCATTGTCATTGAATAGATTTTTTTAACATTGTATTTTAATTTTTGTACTTTAAAGGAAATTTCAGTTAATTGCCTTAACTCTCTTGAGCTTGTTTCAATCTTCCTCCAAGAATTTATAGTATTAAAGAATTAATTGGTAAATGTAAATATTTTTTAGATTTTAATTTTTTTGGTATCTTCTTTCAGGATTTCTTTGTCTGCCACACATCCAATTATGTATGTCATTATAAACTTTTTAAGCAATATTTTTCAAATCGCAAATCATCTACCTTTGCCTTAACCCCCCCCCCCCTCATAGTAACTTATGCCTATGCTGGTGTCTAAAATTATATTTACCAGT--------ATTTTTTTAT-------
Nroanensis_RoanHighBluff_N762 -----------------------------------------TATTCTGCTTGGTTGTTGTTTTTTCATCTTATGACGAGTATAA-ATTGTGACTTAGCAATTGTCTTTAACAAAATGTTAATTTGCCATTCTACCAAGTTAAAATGGATTTTATTGAAAATGGAGCTGTAAAAAGAAAATATATATAAATATGGATTTTAAATATAATTAAGGACGATTTGGAAGAAAAGTTTTAAGTGTTTTGAGCAATGGGATCATTTTTAAAAAGCGTTGCCACATTTCACAAGCTATAATGAAAAACATTGCTAATTTTGAAGATGTACCACAGTCTTTATTTTTTACATGTGAGATTTTAATGCTTGGTACATCTCTTCCATTTCAGGCACAAATTCCCCATGTTGTTTGACGAGCCCATCCAATTGACTGCAAATCGATGGTATGTAGCTTGGGCAAGAATATCTGGACCCAGCAGTGATTGTGGCTCTAGTGGACAATCTGTTGTTACTACAGAAGATCAGTATGTTTTCTCTATTTTGTTCTCCAAGTGTAAAGGGAATTTAGTTTCCTGTGGTCATTAAAGAAACAAAATGCATTGTCATTGAATAGATTTTTTTAACATTGTATTTTAATTTTTGTACTTTAAAGGAAATTTCAGTTAATTGCCTTAACTCTCTTGAGCTTATTTCAATCTTCCTCCAAGAATTTATAGTATTAAAGAATTAATTGGTAAATGTAAATATTTTTTAGATTTTAATTTCTTTGGTATCTTCTTTCAGGATTTCTTTGTCTGCCACATATCCAATTATGTATGTCATTATAAACTTTTTAAGCATTATTTTTCAAATCGCAAATC------------------------------------------------------------------------------------------------------
Nsilvanus_Elijay_N395 TTCTCTTGGTAACCCAAAATTAGGTTAGTTTTCCCAAAGGGTACTCTGCTCTGTTGTCTTTTCTCTGTGTTGTGACCGGTGTGAAATTGAGAAATCACAGTTGTCATTAACAAAATGTTAATTTGTAATTCTACCAGGTTAAAATGGATTGTATTGAAAATGGAGCTACAAAAAGAAAATATATAAAAATATGGGTTTTACATATAATTAAGGACGATTTGGAAGAAACGTTTCAAGTGTTTTGAGCAATGGGATCATTTTTAAAAAGTGTTGCCACATTTCACAAGCTATAATGAAAAACATTGCTATTTTTGAAGATGTATCACAGTCTTTATTTTTTACATGTGAGATTTTAATGCTTGATACATCTCTTCTATTTCAGGCACAAATTCCCCATGTTGTTTGACGAGCCCATCCAATTGACTGCAAATCGATGGTATGTAGCTTGGGCAAGAATATCTGGACCCAGCAGTGATTGTGGCTCTAGTGGACAATCAGTTGTGACTACAGAAGATCAGTACGTTTTCTCTATTTTGTTCTCTAATTCTAAAGGGAATTTAGTTTCCTGTGGTCATTAAAG-AAAAAAATGCA-T--CATTGAATAGATTTTTTAAACATTGTATTTTAATTTTTGTACTTTAAAGGAAATTTCAGTTAATTGCCTTAACTCTCTTGAGCTTATTTCAATCTTCCTCCCAGAATTTATAGTATTAAAGAATTAATTGGTAAATGTAAATATTTTTAAAATTTTAATTTTTTTGGTATCTTCTTTCAGGATTTCTTTGTCTGTCACACATCCAATTATGTGTGTCTTTATAAACTTTTTAAGCAATATTTTTCAAATTGCAGATCATCTAACTTTGCCTTACCCCCCCTCCTTTCCATAGTAACTTA------------------------------------------------------------
Nsilvanus_HeboMtn_N1029 TTCTCTTGGTAACCCAAAATTAGGTTAGTTTCCCCAAAGGGTACTCTGCTCTGTTGTCTTTTCTCTGTGTTGGGACCGGTGTGAAATTGAGAAGTCACAGTTGTCATTAACAAAATGTTAATTTATAATTCTACCAGGTTAAAATGGATTTTATCGAAAATGGAGCTGCAAAAAGGATATATATAAAAATATGGGTTTTACATATAATTAAGGGCGATTTGGAAGAAACGATTCAAGTGTTTTGAGCAATGGGATCATTTTTAAAAAGTGTTGCCACATTTCACAAGCTATAATGAAAAACATTGCTAATTTTGAAGATGTACTACAGTCTTTATTTCTTACATGAGAGATTTTAATGCTTGGTACATCTCTTCCATTTCAGGCACAAATTCCCCATGTTGTTTGACGAGCCCATCCAATTGACTGCAAATCGATGGTATGTAGCTTGGGCAAGAATATCTGGACCCAGCAGTGATTGTGGCTCTAGTGGACAATCAGTTGTGACTACAGAAGATCAGTACGTTTTCTCTATTTTGTTCTCTAATTCTAAAGGGAATTTAGTTTCCTGTGGTCATTAAAGAAAAAAAATGCATCGTCATTGAATAGATTTTTTAAACATTGTATTTTAATTTTTGTACTCTAAAGGAAATTTCAGTTAATTGCCTTAACTCTCTTGAGCTTATTTCAATCTTCCTCCCAGAATTTATAGTATTAAAGAATTAATTGGTAAATGTAAATATTTTTTAAATTTTAATTTTTTTGGTATCTTCTTTCAGGATTTCTTTGTCTGTCACACATCCAATTATGTGTGTCTTTATAAACTTTTTAAGCAATATTTTTC------------------------------------------------------------------------------------------------------------------
Nstupkai_BlowholeWOS_N285 -------------------------------------------------------------------------------------------------------------------------------------------------------------------------------------TATATATATATGGATTTTAAATATAATTAAGGACGATTTGGAAGAAAAGTTTTAAGTGGTTTGAGCAATGGGATCATTTTAAAAAAGTGTTGCCACATTTCACAAGCTATAATGAAAAACATTGCTAATTTTGAAGATGTTCCACAGCCTTTATTTTTTACATGTGAGATTTTAATGCTTGATACATCTCTTCTATTTCAGGCACAAATTCCCCATGTTGTTTGACGAGCCCATCCAATTGACTGCAAATCGTTGGTATGTAGCTTGGGCAAGAATATCTGGACCCAGCAGTGATTGTGGCTCTAGTGGACAATCTGTTGTGACCACAGAAGATCAGTACGTTTTCTCTATTTTGTTCTCTAATTCTAAAGGGAATTTAGTTTTCTGTGGTCATTAAATAAAAAAAATGCATTATCATTGAATAGATTTTTTAAACATTGTATTTTAGTTTTTGTACTTTAAAGGAAATTTCAATTAATTGCCTTAACTCTCTTGAGCTTATTGCAATCTTCCTCCAAGAATTTATAGTATTAAAGAATTAATTGGTAAATGTAAATATTTTTTAGATTTTAATGTTTTTGGTATCTTCTTTCAGGATTTCTTTGTCTGTCACACATCCAATTATGTATGTAATTATAAACTTTTTAAGCAATATTTTTCAGATCGCAAATCATCTACCTTTGCCTTAAATCCTCCCTCCCTCATAGTAACT------TATGCTGGTGTCTAAAATTATATTTACCAGTATGGAAACACTGATTCATCAAGAAC
Nstupkai_Blowing_N356 -----------------------------------------------------------------------------------------------------------------------------------------------------------------------------------------------TGGATTTTAAATATAATTAAGGACGATTTGGAAGAAAAGTTTTGAGTGGTTTGAGCAATGGGATCATTTTAAAAAAGTGTTGCCGCATTTCACAAGCTATAATGAAAAACATTGCTAATTTTGAAGATGTACCACAGCCTTTATTTTTTACATGTGAGATTTTAATGCTTGTTACATCTCTTCCATTTCAGGCACAAATTCCCCATGTTGTTTGACGAGCCCATCCAATTGACTGCAAATCGATGGTATGTAGCTTGGGCAAGAATATCTGGACCCAGCAGTGATTGTGGCTCTAGTGGACAATCTGTTGTGACCACAGAAGATCAGTACGTTTTCTCTATTTTGTTCTCTAATTCTAAAGGAAATTTAGTTTCCTGTGGTCATTAAAGAAAAAAAATGCATTATCATTGAATATATTTTTTAAACATTGTATTTTAATTTTTGTACTTTAAAGGAAATTTCAATTAATTGCCTTAACTCTCTTGAGCTTATTTCAATCTTCCTCCAAGAATTTATAGTATTAAAGAATTAATTGGTAAATGTAAATATTTTTTAGATTTTAATTTTTTTGGTATCTTCTGTCAGGATTTCTTTGTCTGTCACACATCCAATTATGTATGTAATTATAAACT------------------------------------------------------------------------------------------------------------------------------------
Nstupkai_LittleRiver_N293 --------------------------------------------------------------------------------------------------------------------------------------------------------------------------------------ATATATATATGGATTTTAAATATAATTAAGGACGATTTGGAAGAAAAGTTTTAAGTGGTTTGAGCAATGGGATCATTTAAAAAAAGTGTTGCCACATTTCACAAACTATAATGAAAAACATTGCTAATTTTGAAGATGTTCCACAGCCTTTATTTTTTACATGTGAGATTTTAATGCTTGATACATCTCTTCTATTTCAGGCACAAATTCCCCATGTTGTTTGACGAGCCCATCCAATTGACTGCAAATCGATGGTATGTAGCTTGGGCAAGAATATCTGGACCCAGCAGTGATTGTGGCTCTAGTGGACAATCTGTTGTGACTACAGAAGATCAGTACGTTTTCTCTATTTTGTTCTCTAATTCTAAAGGGAATTTAGTTTTCTGTGGTCATTAAATAAAAAAAATGCATTATCATTGGATAG-----------ATTGTATTTTAATTTTTGTACTTTAAAGGAAATTTCAATTAATTGCCTTAACTCTCTTGAGCTTATTTCAATCTTCCTCCAAGAATTTATAGTATTAAAGAATTAATTGGTAAATGTAAATATTTTTTAAATTTTAATGTTTTTGGTATCTTCTTTCAGGATTTCTTTGTCTGTCACACATCCAATTATGTATGTCATTATAAACTTTTTAAGCAATATTTTTCAAATCGCAAATCATCTACCTTTGCCTTAAATCCCCCCTCCCTCATAGTAACT------TATGCTGGTGTCTAAAATTATATTTACCA---------------------------
Ntempletoni_BaldMtns_N950 TTCTCTTGTCAACCCAAAATTAGGTTCGTTTCCCTAAAGGATACTCTGCTCTGTTGTGCATTCTTTGTGTCGTGACCGGTATGAAATTGAGACCTAACAGTTGTCATTAACAAAATGTCAATTTGCCATTCTACCAAGTTAAAAAGGATTTTATCAAAAATGGAGCTGCAAAAAGAAAATATATAAAAATATGGGTTTTAAATATAATTAAGGACGATTTGGAAGAAACGTTTTAAGTGTTTTGAGCAATGGGATCATTTTTGAAAAGTGTTGCCACATTTCACAAGCTATAATGAAAAACATTGCTAATTTTGAAGATGTACCACAGCCTTTATTTTTTACATGTGAGATTTTGATGCTTGATGGATCTCTTCTATTTCAGGCACAAATTCCCCATGTTGTTTGATGAGCCCATCCAATTGGCTGCAAATCGATGGTATGTAGCCTGGGCAAGAATATCTGGACCCAGCAGTGATTGTGGCTCAAGTGGACAATCTGTTGTCACTACGGAAGATCAGTATGTTTTCTCTATTTTGTTCTCTAAGTGTAAAGGGAATTTAGTTTCCTGTGGTCATTAAAGAAAAAAAATGCATTGTCATTGAATAGATTTTTTTAACATTGTATTTTAATTTTTGTACTTTAAAGGAAATTTCAGTTAGTTGCCTTAACTCTCTTGAACTTATTTCAATCTTCCTCCAAGAATTTATAGTATCAAAGAATTAATTGGTAAATGTAAATATTTTTTAGATTTTAATTTTTTTGGTATCTTCTTTCATGATTTCTTTGTCTGGCACACATCCAGTTATGTGTGTCTTTATAAACTTTTTAAGCAATATTTTTCAAATCGCAAATCATCTACCTTTACCTTAAATCCCCCCCCCCTCATAGTAACTTACACCAATGCTGGTGTCTAAAATTATATTTACCAGTATGGATACACCGATTCATCTAGAAC
Ntempletoni_ScronceCreekRd_N1223 TTTTTTGGAAAATTAAAAATTAAAAAAA------AATAAAACATTTTTTTTTTTTTTTTTTTTTTCGTGTTGTGACGAGCGTAAAATTGAGACCTCACAATTGTT-TTAACAAAATATTAAATCGCCATTCTACCAAGTTAAAATGGATTTTATCGAAAATGGAGCTGCAAAAAGAAAATATATAAAAATATGAGTTTTAAATATAATTAGGGACGATTTGGAAGAAAAGTTTTAAGTGTTATGAGCAATGGGATCATTTTTAAAAAGTGTTGCCACATTTCGCAAGCTATAATGAAAAACATTGTTAATTTTGAAGATGTACCACAGTCTTTATTTTTTACATGTGAGATTTTGATGCTTGATACATCTCTTCTATTTCAGGCACAAATTCCCCATGTTGTTTGATGAGCCCATCCAATTGGCTGCAAATCGGTGGTACGTGGCTTGGGCAAGAATATCTGGACCCAGCAGTGATTGTGGCTCCAGTGGACAATCTGTTGTTACTACGGAAGATCAGTATGTATTCTCTATTTTGTTCGCTAAGTGTAAAGGGAATTTAGTTTTCTGTGGTCATTAAAGAAAAAAAATGCATTGTCATTGAATAGATTTTTTTAACATTGTATTTTAATTTTTGTACTTTAAAGGAAATTTCAGTTAATTGCCTTAACTCTCTTGAACTTATTTCAATCTTCCTCCAAGAATTTATAGTATCAAAGAATTAATTGGTAAATGTAAATATTTTTTAGATTTTAATTTTTTTGGTATCTTCTTTCAGGATTTCTTTGTCTGGCACACATCCGGTTATGTGTGTCTTT-------------------------------------------------------------------------------------------------------------------------------------------
Ntennessensis_IndianCave_N052 -----------------------------------------------------------------------------------------------------------------------------------------------------------------------------------------------TGGATTTTAAATATAATTAAGGACGATTTGGAAGAAAAGTTTTAAGTGGTTTGAGCAATGGGATCATTTTAAAAAAGTGTTGCCACATTTCACAAGCTATAATGAAAAACATTGCTAATTTTGAAGATGTACCACAGTCTTTATTTTTTACATGTGAGATTTTAATGCTTGGTACATCTCTTCCATTTCAGGCACAAATTCCCCATGTTGTTTGACGAGCCCATCCAATTGACTGCAAATCGATGGTATGTGGCTTGGGCAAGAATATCTGGACCCAGCAGTGATTGTGGCTCTAGTGGACAATCTGTTGTTACTACAGAAGATCAGTATGTTTTCTCTATTTTGTTCTCTAAGTGTATAGGGAATTTAGTTTCCCGTGGTCATTAAAGAAAAAA-ATGCATTGTCATTGAATAAATTTTTTTAACATTGTATTTTAATTTTTGTACTTTAAAGGAAATTTCAGTTAATTGCCTTAACTCTCTTGAGCTTATTTCGATCTTCCTCCAAGAATTTATAGTATTAAAGAATTAATTGGTAAATGTAAATATTTTTTAAATTTAAATTTTTTTGGTATCTTCTTACAGGATTTCTTTGTCTGGCACACATCCAATTATGTTTGTCTTTATACACTTTTTAAGCAATATTTTTCAAATCGCAAATCATCTACCTTTGCCTTAAATCCCCCCCCCCTCATAATAACTTACGCCTATGCTGGTGTCTAAAATTATATTTACCAGTATGGAAACACTGATTCATCAAGAAC
Ntennessensis_Watauga_N1046 TTCTCTTGGCAACCCAAAATTAGGTTAGTTTCCCTAAAGGATACTCTGCTCTGTTGTCTTTTCTCTGTGTTGTGACCGGTATGAAATTGAGACCTCACAGTTGTCATTAACAAAATGTTAATTTGCCATTCTACCAAGTTAAAATGGATTTTATCGAAAATGGAGCTGCAAAAAGAATATATATATATATATGGATTTTAAATATAATTAAGGACGATTTGGAAGAAAAGTTTCAAGTGTTTTGAGCAATGGGATCATTTTTAAAAAGTGTTGCCACATTTCACAAGCTATAATGAAAAACATTGCTAATTTTGAAGATGTACCACAGTCTTTATTTTTTACATGTGAGATTTTAATGCTTGGTACATCTCTTCCATTTCAGGCACAAATTCCCCATGTTGTTTGACGAGCCCATCCAATTGACTGCAAATCGATGGTATGTAGCTTGGGCAAGAATATCTGGACCCAGCAGTGATTGTGGCTCTAGTGGACAATCTGTTGTTACTACAGAAGATCAGTATGTTTTCTCTATTTTGTTCTCTAAGTGTAAAGGGAATTTAGTTTCCTGTGGTCATTAAAGAAAAAAAATGCATTGTCATTGAATAGATTTTTTTAACGTTGTATTTTAATTTTTGTACTTTAAAGGGAATTTCAGTTAATTGCCTTAACTTTCTTGAGCTTATTTCAATCTTCCTCCAAGAATTTATAGTATTAAAGAATTAATTGGTAAATGTAAATATTTTTTAGATTTTGATTTTTTTGGTATCTTCTTTTAGGATTTCTTTGTCTGCCACACATCCAATTATGTATGTCATTATAAACTTTTTAAGCAATATTTTTCAAATCGCAAATCATCTACCTTTGCCTTAAATCCCCCCCCCCTCGCAGTAACTTACGCCTATGCTGGTGTCTAAAATTATATTTACCAGTATGGAAACACT--------------
