# Supplementary material for: ﻿New species in old mountains: integrative taxonomy reveals ten new species and extensive short-range endemism in Nesticus spiders (Araneae, Nesticidae) from the southern Appalachian Mountains
Source: Zookeys. 2023 Feb 3;1145:1–130. doi: 10.3897/zookeys.1145.96724 (PMC10208238; doi:10.3897/zookeys.1145.96724)
Supplement: Supplementary material 4 — Input alignments, analysis log files, and output tree files [file zookeys-1145-001_article-96724__-s004.zip › uce-2001499 (modified).phy]

 82 1154
Narcheri_Cheaha_N023 -------------------------GTCCCTACTAGGAACTGGTATTGCAGTTTACCCTTTATGTAAGCCTTTTTCCTCCCTAGAGTGTGTTATGGTTTGGCGTGGAATGTGATTGATGTACAATTTACATTACAGGGATGCAGTGAATGAAAGCACATTTTATGGAAATTCAATTATATTTTTGTTTGAAATTTATTTAATTTTCTTTCCATATAGGAAGCCAACTGCATCACTGGTCCAAAATCAGTCACCCAGACCGGAACCCAAACTAGTCCAGATAGCATGAAGAGTCATTTCAGCATAGGCTCTGCCGGAAACAAAGAGGAGCCTACGAGGGTGTCTCCCAAACTCGCACGGAAAGAAAGGACGTCACGCCAGTTCCGCTCCAAAAGAGAGAGGGTCAAGTCCCCCGCCTCTGTTCGTGAGACTGGCGAGAAAGCCAAAGACAAGAACTTAGTCAAAGAGTTGGTGAAGGAGGCCATGACTCCGTCGGTGGCAGAGTGTCTGCGTGCCGTGTTTGCAGCATTCCTCTGGCAGGAGGGCATTGTGCACGATGCTATGGCTTGCGCTTCATTTCTAAAGTTTAATCCAACACTTCCAAAACAGATAACTAGTGTGCCACATGTAGCAGTACGCGAGAAAAGGGAACACTCTCCGCTGACAAAGGAACAGAAAGCCCGTTACAGGCATTCAGTTGAGGTAGCTAGTCCTAGTTTGCTCACATTTCAATATTTTGAATCATTTTCTCCCACGCCTTTCAATGCCAACATATACAAAAACAAACTCAGGAGGACATCTGTGGCTATCAAAGAGGATAGCGTCATCGAGGCTTCCAAGCAGGTGGACGGACTCAATGAGAAGAATGACAGTATTAACAACAGCCCTGGAAATGTTCCTAGTAGAAAAATTAGTTCCAATGATAAGTACCAGCTTCCCCTGTCCCTTCAGCACCTGGTGATACTGTGGGAGCAGATTTCTTCATCTAGTCAACGAATCATCTCACAGCAGCTCCTCTTGCCCAGTCCTGTCACCAGTTCCAAAGTTTGCCAGCGACGGGAGAAGGAGAGGAACAATCGAGACAACGAGAAGAA--------------------------------------------------------------
Narcheri_MillShoalCreek_N727 -------------------------------------------------------------------------------------------------------------------------------------------------------------------------------------------------------------------------------------------GGTCCAAAATCAGTCACCCAGACCGGAACCCAAACTAGTCCAGATAGCATGAAGAGTCATTTCAGCATAGGCTCTGCCGGAAACAAAGAGGAGCCTACGAGGGTGTCTCCCAAACTCGCGCGGAAAGAAAGGACGTCACGCCAGTTCCGCTCCAAAAGAGAGAGGGTCAAGTCCCCCGCCTCTGTCCGTGAGACTGGCGAGAAAGCCAAAGAGAAGAACTTAGTCAAAGAGTTGGTGAAGGAGGCCATGACTCCGTCGGTGGCAGAGTGTCTGCGTGCCGTGTTTGCAGCATTCCTCTGGCAGGAGGGCATTGTGCACGATGCCATGGCTTGCGCTTCATTTCTAAAGTTTAATCCAACGCTTCCAAAACAGATAACTAGTGTGCCACATGTAGCAGTACGCGAGAAAAGGGAACACTCTCCTCTGACAAAGGAACAGAAAGCCCGTTACAGGCATTCAGTTGAGGTAGCTAGTCCTAGTTTGCTCACATTTCAATATTTTGAATCATTTTCTCCCACGCCTTTCAATGCCAACATATACAAAAACAAACTCAGGAGGACATCTGTGGCTATCAAAGAGGATAGTGTCATCGAGGCTTCCAAGCAGGTGGACGGACTCAATGAGAAGAATGACAGTATTAACAACAGCCCTGGAAATGTTCCTAGTAGAAAAATTAGTTCCAATGATAAG-------------------------------------------------------------------------------------------------------------------------------------------------------------------------------------------------------------------------------------
Nbarri_Bishop_N1072 TTTTACTGTAATGTATATTTTGGTGGTCCCTATTAGAAAAGCTTATTGCATTTTACCCTTTATGTAAACCTTTTTTCTCCCTAGTTTGGGTTATTGTTTGGTGTGGAATAGGAATAATGTAAAATTTACATTACAGGAGTGCAGTGAATGAAGGGATATTTTATGGAAATTCTGTTATATTTTTGTTTGAAATTTATTTAATTTTCTTTCCATATAGGAAGCCAACTGCATCACTGGTCCAAAATCAGTCACCCAGACCGGAACCCAAACTAGTCCAGATAGCATGAAGAGCCATTTCAGCATAGGCTCTGCCGGAAACAAAGAAGAGCCTACGAGGGTGTCTCCCAAACTCGCACGGAAAGAAAGGACATCACGCCAGTTTCGCTCCAAAAGAGAGAGGGTAAAGTCGCCCGCCTCTGTCCGTGAGACTGGCGAGAAAGCCAAAGAGAAGAACTTAGTCAAAGAGTTGGTGAAGGAGGCCATGACGCCATCTGTGGCAGAGTGTCTGCGTGCCGTGTTTGCAGCATTCCTCTGGCAGGAGGGCATTGTGCATGATGCCATGGCTTGTGCTTCATTTCTAAAGTTTAATCCAACGCTTCCAAAACAGATAACCAGTGTGCCACATGTAGCTGTACGCGAGAAGAGGGAACACTCTCCTCTGACAAAGGAACAGAAAGCCCGTTACAGGCATTCAGTTGAGGTAGCTAGTCCTAGTTTGCTCACATTTCAATATTTTGAATCATTTTCTCCCACACCTTTCAATGCCAACATATACAAAAACAAACTCAGAAGGACATCTGTGGCTATCAAAGAGGATAGCGTCATCGAGGCTTCCAAGCAGGTGGACGGACTCAATGAGAAGAACGACAGTATTAACAACAGCCCTGGAAATGTTCCTAGTAGAAAAATTAGTTCCAACGAGAAGTACCAGCTTCCCCTGTCCCTTCAGCACTTGGTGATACTGTGGGAGCAGATTTCTTCATCTAGTCAACGAATCATCTCACAGCAGCTCCTCTTGCCCAGTCCTGTCACCAATTCCAAAGTTTGTCAGCGACTGGAGAAGGAGAGGAACAATCGTGACAAAGAGAAAAAAGTGAAGAAGGAGAAGGTGTATCGACTGGTGCCGTCGGTGAGAGGGAACTTTTTCGCCGAGG
Nbarri_LostCoveCave_N0065 TTTTACTGTAATGTATATTTTGGTGGTCCCTATTAGAAAAGT-TATTGCATTTTACCCTTTATGTAAACCTTTTTTCTCCCTAGTTTGGGTTATTGTTTGGTGTGGAATAGGAATAATGTAAAATTTACATTACAGGAGTGCAGTGAATGAAGGGATATTTTATGGAAATTCTGTTATATTTTTGTTTGAAATTTATTTAATTTTCTTTCCATATAGGAAGCCAACTGCATCACTGGTCCAAAATCAGTCACCCAGACCGGAACCCAAACTAGTCCAGATAGCATGAAGAGCCATTTCAGCATAGGCTCTGCCGGAAACAAAGAAGAGCCTACGAGGGTGTCTCCCAAACTCGCACGGAAAGAAAGGACATCACGCCAGTTTCGCTCCAAAAGAGAGAGGGTAAAGTCGCCCGCCTCTGTCCGTGAGACTGGCGAGAAAGCCAAAGAGAAGAACTTAGTCAAAGAGTTGGTGAAGGAGGCCATGACTCCATCTGTGGCAGAGTGTCTGCGTGCCGTGTTTGCAGCATTCCTCTGGCAGGAGGGCATTGTGCATGATGCCATGGCTTGTGCTTCATTTCTAAAGTTTAATCCAACGCTTCCAAAACAGATAACCAGTGTGCCACATGTAGCTGTACGCGAGAAGAGGGAACACTCTCCTCTGACAAAGGAACAGAAAGCCCGTTACAGGCATTCAGTTGAGGTAGCTAGTCCTAGTTTGCTCACATTTCAATATTTTGAATCATTTTCTCCCACACCTTTCAATGCCAACATATACAAAAACAAACTCAGAAGGACATCTGTGGCTATCAAAGAGGATAGCGTCATCGAGGCTTCCAAGCAGGTGGACGGACTCAATGAGAAGAACGACAGTATTAACAACAGCCCTGGAAATGTTCCTAGTAGAAAAATTAGTTCCAACGAGAAGTACCAGCTTCCCCTGTCCCTTCAGCACTTGGTGATACTGTGGGAGCAGATTTCTTCATCTAGTCAACGAATCATCTCACAGCAGCTCCTCTTGCCCAGTCCTGTCACCAATTCCAAAGTTTGTCAGCGACTGGAGAAGGAGAGGAACAATCGTGACAAAGAGAAAAAAGTGAAGAAGGAGAAGGTGTATCGACTGGTG-------------------------------
Nbarri_eyed_ClayCave_G2082 TTTTACTGCAATATATATTTTGGTGGTCCCTATTAGAAAAGCGTATTGCATTTTACCCTTTATGTAAACATTTTTTCTCCCTAGTTTGGGTTATTGTTTGGTGTGGAATATGAATAATGTAAAATTTACATTACACGACTGCAGTGAATGAAGGGATATTTTATGGAAATTCTGTTATATTTTTGTTTGAAATTTATTTAATTTTCTTTCCATATAGGAAGCCAACTGCATCACTGGTCCAAAATCAGTCACCCAGACCGGAACCCAAACTAGTCCAGATAGCATGAAGAGCCATTTCAGCATAGGCTCTGCCGGAAACAAAGAAGAGCCTACGAGGGTGTCTCCCAAACTCGCACGGAAAGAAAGGACATCACGCCAGTTCCGCTCCAAAAGAGAGAGGGTAAAGTCACCCGCCTCTGTGCGTGAGACTGGCGAGAAAGCCAAAGAGAAGAACTTAGTCAAAGAGTTGGTGAAGGAGGCCATGACTCCATCTGTGGCAGAGTGTCTGCGTGCCGTGTTTGCGGCATTCCTCTGGCAGGAGGGCATTGTGCATGATGCCATGGCTTGCGCTTCATTTCTAAAGTTTAATCCAACGCTTCCAAAACAGATAACCAGTGTGCCACATGTAGCTGTACGCGAGAAGAGGGAACACTCCCCTCTGACAAAGGAACAGAAAGCCCGTTATAGGCATTCAGTTGAGGTAGCTAGTCCTAGTTTGCTCACATTTCAATATTTTGAATCATTTTCTCCCACGCCTTTCAATGCCAACATATACAAAAACAAACTCAGAAGGACATCTGTGGCTATCAAAGAGGATAGTGTCATCGAGGCTTCCAAGCAGGTGGACGGACTCAATGAGAAGAACGACAGTATTAACAACAGCCCGGGAAATGTTCCTAGTAGAAAAATTAGTTCCAACGAGAAGTACCAGCTTCCCCTGTCCCTTCAGCACCTGGTGATACTGTGGGAACAGATTTCTTCATCTAGTCAACGAATCATCTCACAGCAGCTCCTCTTGCCAAGTCCTGTCACCAATTCCAAAGTTTGTCAGCGACTGGAGAAGGAGAGGAACAATCGTGACAAAGAGAAAAAAGTGAAGAAGGAGAAGGTGTATCGTCTGGTGCCGTCGGTGAGAGGGAACTTTTTTGCTGAGG
Nbarrowsi_Gregorys_N270 --------------------------------------------ATTGCATTTTACCCTTTATGTAAACCCTTTTTCTCCCTAGTTTGGGTTATTGTTTGGTGTGGAATATGAATAATGTATAATTTACATTACAGGAGTGCAGTGAATGAAGGGATATTTTATGGAAATTCTGTAATATTTTTGTTTGAAATTTATTTAATTTT-TTTCCATATAGGAAGCCAACTGCATCACTGGTCCAAAATCAGTCACCCAGACCGGAACCCAAACTAGTCCAGATAGCATGAAGAGCCATTTCAGCATAGGCTCTGCCGGAAACAAAGAAGAGCCTACGAGGGTGTCTCCCAAACTCGCACGGAAAGAAAGGACATCACGCCAGTTCCGCTCCAAAAGAGAGAGGGTAAAGTCGCCCGCCTCTGTCCGTGAGACTGGCGAGAAAGCCAAAGAGAAGAACTTAGTCAAAGAGTTGGTGAAGGAGGCCATGACTCCATCTGTGGCAGAGTGTCTGCGTGCCGTGTTTGCAGCATTCCTCTGGCAGGAGGGCATTGTGCACGATGCCATGGCTTGTGCTTCATTTCTAAAGTTTAATCCAACGCTTCCAAAACAGATAACCAGTGTGCCACATGTAGCTGTACGCGAGAAGAGGGAGCACTCCCCTCTGACAAAGGAACAGAAAGCCCGTTACAGGCATTCAGTTGAGGTAGCTAGTCCTAGTTTGCTCACATTTCAATATTTTGAATCATTTTCTCCCACGCCTTTCAATGCCAACATATACAAAAACAAACTCAGAAGGACATCTGTGGCTATCAAAGAGGATAGCGTCATCGATGCTTCCAAGCAGGTGGATGGACTCAATGAGAAGAACGACAGTATTAACAACAGCCCTGGAAATGTTCCTAGTAGAAAAATTAGTTCGAACGAGAAGTACCAGCTTCCCCTGTCCCTTCAGCACCTGGTGATACTGTGGGAGCAGATTTCTTCATCTAGTCAACGAATCATCTCTCAGCAGCTCCTCTTGCCCAGTCCTGTCACCAATTCCAAAGTTTGTCAGCGACTGGAGAAGGAGAGGAACAATCGTGACAAAGAGAAAAAAGTGAAAAAGGAGAAGGTGTATCGTCTGGTGCCGTCGGTGAGAGGGAACTTTT---------
Nbarrowsi_Tuckaleechee_N360 ---------------TATTTTGGTGGTCCCTATTAGAAAAGCATATTGCATTTTACCCTTTATGTAAACCTTTTTTCTCCCTAGTTTGGGTTATTGTTTGGTGTAGAATATGAATAATGTATAATTTACATTACAGGAGTGCAGTGAATGAAGGGATATTTTATGGAAATTCTGTAATATTTTTGTTTGAAATTTATTTAATTTTCTTTCCATATAGGAAGCCAACTGCATCACTGGTCCAAAATCAGTTACCCAGACCGGAACCCAAACTAGTCCAGATAGCATGAAGAGCCATTTCAGCATAGGCTCTGCCGGAAACAAAGAAGAGCCTACGAGGGTGTCTCCCAAACTCGCACGGAAAGAAAGGACATCACGCCAGTTCCGCTCCAAAAGAGAGAGGGTAAAGTCGCCTGCCTCTGTCCGTGAGACTGGCGAGAAAGCCAAAGAGAAGAACTTAGTCAAAGAGTTGGTGAAGGAGGCCATGACTCCATCTGTGGCAGAGTGTCTGCGTGCCGTGTTTGCAGCATTCCTCTGGCAGGAGGGCATTGTGCACGATGCCATGGCTTGTGCTTCATTTCTAAAGTTTAATCCAACGCTTCCAAAACAGATAACCAGTGTGCCACATGTAGCTGTACGCGAGAAGAGGGAGCACTCCCCTCTGACAAAGGAACAGAAAGCTCGTTACAGGCATTCAGTTGAGGTAGCTAGTCCTAGTTTGCTCACATTTCAATATTTTGAATCATTTTCTCCCACGCCTTTCAATGCCAACATATACAAAAACAAACTCAGAAGGACATCTGTGGCTATCAAAGAGGATAGCGTCATCGAGGCTTCCAAGCAGGTGGATGGACTCAATGAGAAGAATGACAGTATTAACAACAGCCCTGGAAATGTTCCTAGTAGAAAAATTAGTATGAACGAGAAGTACCAGCTTCCCCTGTCCCTTCAGCACCTGGTGATATTGTGGGAGCAGATTTCTTCATCTAGTCAACGAATCATCTCTCAGCAGCTCCTCTTGCCCAGTCCTGTCACCAATTCCAAAGTTTGTCAGCGACTGGAGAAGGAGAGGAACAATCG-----------------------------------------------------------------------------
Nbishopi_DryFalls_N150 -------------------------GTCCCTATTAGAAAATCATATTGCATTTTACCCTTTATGTAAACCTTTTTTCTCCCAAGTTTGGGTTATTGTTTGGTGTGGAATATGAATAATGTAAAATTTACATTACAGGAGTGCAGTGAATGAAGGGATATTTTATGGAAATTCTGTTATATTTTTGTTTGAAATTTATTTAATTTTCTTTCCATATAGGAAGCCAACTGCATCACAGGTCCAAAATCAGTCACCCAGACCGGAACCCAAACTAGTCCAGATAGCATGAAGAGCCATTTCAGCATAGGCTCTGCCGGAAACAAAGAAGAGCCTACGAGGGTATCTCCCAAACTCGCACGGAAAGAAAGGACATCACGCCAGTTCCGCTCCAAAAGAGAGAGGGTAAAGTCGCCCGCCTCTGTCCGTGAGACTGGCGAGAAAGCCAAAGAGAAGAACTTAGTCAAAGAGTTGGTGAAGGAGGCCATGACTCCATCTGTGGCAGAGTGTCTGCGTGCCGTGTTTGCAGCATTCCTCTGGCAGGAGGGTATTGTGCATGATGCCATGGCTTGTGCTTCATTTCTAAAGTTTAATCCAACGCTTCCAAAACAGATAACCAGTGTGCCACATGTAGCTGTACGCGAGAAGAGGGAACACTCCCCTCTGACAAAGGAGCAGAAAGCCCGTTACAGGCATTCAGTTGAAGTAGCTAGTCCTAGTTTGCTCACATTTCAATATTTTGAATCATTTTCTCCCACGCCTTTCAATGCCAACATATACAAAAACAAACTCAGAAGGACATCTGTGGCTATCAAAGAGGATAGCGTCATCGAGGCTTCCAAGCAGGTGGACGGACTCAATGAGAAGAACGACAGTATTAACAACAGCCCTGG--------------------------------------------------------------------------------------------------------------------------------------------------------------------------------------------------------------------------------------------------------------------------
Nbishopi_PoleCr_Chattooga_N885 ----------------------------------------------------------------------------------------------------------------------GTAAAATTTACATTACAGGAGTGCAGTGAATGAAGGGATATTTTATGGAAATTCTGTTATATTTTTGTTTGAAATTTATTTAATTTTCTTTCCATATAGGAAGCCAACTGCATCACAGGTCCAAAATCAGTCACCCAGACCGGAACCCAAACTAGTCCAGATAGCATGAAGAGCCATTTCAGCATAGGCTCTGCCGGAAACAAAGAAGAGCCTACGAGGGTATCTCCCAAACTCGCACGGAAAGAAAGGACATCACGCCAGTTCCGCTCCAAAAGAGAGAGGGTAAAGTCGCCCGCCTCTGTCCGTGAGACTGGCGAGAAAGCCAAAGAGAAGAACTTAGTCAAAGAGTTGGTGAAGGAGGCCATGACTCCATCTGTGGCAGAGTGTCTGCGTGCCGTGTTTGCAGCATTCCTCTGGCAGGAGGGTATTGTGCATGATGCCATGGCTTGTGCTTCATTTCTAAAGTTTAATCCAACGCTTCCAAAACAGATAACCAGTGTGCCACATGTAGCTGTACGCGAGAAGAGGGAACACTCCCCTCTGACAAAGGAGCAGAAAGCCCGTTACAGGCATTCAGTTGAAGTAGCTAGTCCTAGTTTGCTCACATTTCAATATTTTGAATCATTTTCTCCCACGCCTTTCAATGCCAACATATACAAAAACAAACTCAGAAGGACATCTGTGGCTATCAAAGAGGATAGCGTCATCGAGGCTTCCAAGCAGGTGGACGGACTCAATGAGAAGAACGACAGTATTAACAACAGCCCTGGAAATGTTCCTAGTAGAAAAATTAGTTCCAACGAGAAATACCAGCTTCCCCTGTCCCTTCAGCACCTGGTGATACTGTGGGAGCAGATTTCTTCATCTAGTCAACGAATCATCTCGCAGCAGCTCCTCTTGCCCAGTCCTGTCACCAATTCCAAAGTTTGTCAGCGACTGGAGAAGGAGAGGAACAATTGTGACAAAGAGAAAAAAGTGAAGAAG----------------------------------------------------
Nbishopi_StandingIndian_N131 --------------------------------------------------------------------------------------------------TGGTGTGGTATATGTATAATGTAAAATTTACATTACAGGAGTGCAGTGAATAAAGAGATATTTTATGGAAATTCTGTTATATTTTTGTTTGAAATTTATTTAATTTTCTTTCCATATAGGAAGCCAACTGCATCACTGGTCCAAAATCAGTCACCCAGACCGGAACCCAAACTAGTCCAGATAGCATGAAGAGCCATTTCAGCATAGGCTCTGCCGGAAACAAAGAAGAGCCTACGAGGGTGTCTCCCAAACTCGCACGGAAAGAAAGGACATCACGCCAGTTCCGCTCCAAAAGAGAGAGGGTAAAGTCGCCCGCCTCTGTCCGTGAGACTGGCGAGAAAGCCAAAGAGAAGAACTTAGTCAAAGAGTTGGTGAAGGAGGCCATGACTCCATCTGTGGCAGAGTGTCTGCGTGCCGTGTTTGCAGCATTCCTCTGGCAGGAGGGCATTGTGCATGATTCCATGGCTTGTGCTTCATTTCTAAAGTTTAATCCAACGCTTCCAAAACAGATAACCAGTGTGCCACATGTAGCTGTACGCGAGAAGAGGGAACACTCTCCTCTGACAAAGGAGCAGAAAGCCCGTTATAGGCATTCAGTTGAGGTAGCTAGTCCTAGTTTGCTCACATTTCAATATTTTGAATCATTTTCTCCCACGCCTTTCAATGCCAACATATACAAAAACAAACTCAGAAGGACATCTGTGGCTATCAAAGAGGATAGCGTCATCGAGGCTTCCAAGCAGGTGGACGGACTCAATGAGAAGAACGACAGTATTAACAACAGCCCTGGAAATGTTCCTAGTAGAAAAATTAGTTCCAACGAGAAATACCAGCTTCCCCTGTCCCTT----------------------------------------------------------------------------------------------------------------------------------------------------------------------------------------------------------------
Nbrimleyi_NewberryCr_N984 TTTTACTGTAATATATATTTTGATGGTCCCTATTAGAAAAGCGTATTGCATTTTAGCCTTTATGTAAACATTTTTTCTCCCTAGTTGGGGTTATTGTTTGGTGTGGAATATGAATAATGTAAAATTTACATTACAGGACTGCAGTGAATGAAGGTATATTTTATGGAAATTCTGTTATATTTTTGTTTGAAATTTATTTAATTTTCTTTCCATATAGGAAGCCAACTGCATCACTGGTCCAAAATCAGTCACCCAGACCGGAACCCAAACTAGTCCAGATAGCATGAAGAGCCATTTCAGCATAGGCTCTGCCGGAAACAAAGAAGAGCCTACGAGGGTGTCTCCCAAACTCGCACGGAAAGAAAGGACATCACGCCAGTTTCGCTCCAAAAGAGAGAGGGTAAAGTCGCCCGCCTCTGTCCGTGAACCTGGCGAGAAAGCCAAAGAGAAGAACTTAGTCAAAGAGTTGGTGAAGGAGGCCATGACTCCATCTGTGGCAGAGTGTCTGCGTGCCGTGTTTGCAGCATTCCTCTGGCAGGAGGGCATTGTGCACGATGCCATGGCTTGTGCTTCATTTCTAAAGTTTAATCCAACGCTTCCAAAACAGATAACCAGTGTGCCACATGTAGCTGTACGCGAGAAGAGGGAACACTCTCCTCTGACAAAGGAGCAGAAAGCCCGTTACAGGCATTCAGTTGAGGTAGCTAGTCCTAGTTTGCTCACATTTCAATATTTTGAATCATTCTCTCCCACTCCTTTCAATGCCAACATATACAAAAACAAACTCAGAAGGACATCTGTGGCTATCAAAGAGGATAGCGTCATCGAAGCTTCCAAGCAGGTGGACGGACTCAATGAGAAGAACGACAGTATTAACAACAGCCCTGGAAATGTTCCTAGTAGAAAAATTAGTTCCAACGAGAAGTACCAGCTTCCCCTGTCCCTTCAGCACCTGGTGATACTGTGGGAGCAGATTTCTTCATCTAGTCAACGAATCATCTCGCAGCAGCTCCTCTTGCCCAGTCCTGTCTCCAATTCTAAAGTTTGTCAGCGACTGGAGAAGGAGAGGAACAATCGTGACAAAGAGAAAAAAGTGAAGAAGGAGAAGGTGTATCGTCTGGTGCCTACGGTGAG--------------------
Nbrimleyi_RumblingBald_N241 ------------------------------------------------------------------------------CCCTAGTTGGGGTTATTGTTTGGTGTGGAATATGAATAATGTAAAATTTACATTACAGGACTGCAGTGAATGAAGGTATATTTTATGGAAATTCTGTTATATTTTTGTTTGAAATTTATTTAATTTTCTTTCCATATAGGAAGCCAACTGCATCACTGGTCCAAAATCAGTCACCCAGACCGGAACCCAAACTAGTCCAGATAGCATGAAGAGCCATTTCAGCATAGGCTCTGCCGGAAACAAAGAAGAGCCTACGAGGGTGTCTCCCAAGCTCGCACGGAAAGAAAGGACATCACGCCAGTTTCGCTCCAAAAGAGAGAGGGTAAAGTCGCCCGCCTCTGTCCGTGAACCTGGCGAGAAAGCCAAAGAGAAGAACTTAGTCAAAGAGTTGGTGAAGGAGGCCATGACTCCATCTGTGGCAGAGTGTCTGCGTGCCGTGTTTGCAGCATTCCTCTGGCAGGAGGGCATTGTGCACGATGCCATGGCTTGTGCTTCATTTCTAAAGTTTAATCCAACGCTTCCAAAACAGATAACCAGTGTGCCACATGTAGCTGTACGCGAGAAGAGGGAACACTCTCCTCTGACAAAGGAGCAGAAAGCCCGTTACAGGCATTCAGTTGAGGTAGCTAGTCCTAGTTTGCTCACATTTCAATATTTTGAATCATTCTCTCCCACGCCTTTCAATGCCAACATATACAAAAACAAACTCAGAAGGACATCTGTGGCTATCAAAGAAGATAGCGTAATCGAAGCTTCCAAGCAGGTGGACGGACTCAATGAGAAGAACGACAGTATTAACAACAGCCCTGGAAATGTTCCTAGTAGAAAAATTAGTTCCAACGAGAAGTACCAGCTTCCCCTGTCCCTTCAGCACCTGGTGATACTGTGGGAGCAGATTTCTTCATCTAGTCAACGAATCATCTCGCAGCAGCTCCTCTTGCCCAGTCCTGTCTCCAATTCTAAAGTTTGTCAGCGACTGGAGAAGGAGAGGAACAATCGTGACAAAGAGAAAAAAGTGAAGAAGGAGAAGGTGTATCGTCTG----------------------------------
Ncanei_Egypt_N958 -----------------------------------------------------------------------------------------------------------------------------------------------------------------------------------------TTTGAAATTTATTTAATTTTCTTTCCATATAGGAAGCCAACTGCATCACTGGTCCAAAATCAGTCACCCAGACCGGAACCCAAACTAGTCCAGATAGCATGAAGAGCCATTTCAGCATAGGCTCTGCCGGAAACAAAGAAGAGCCTACGAGGGTGTCTCCCAAACTCGCACGGAAAGAAAGGACATCACGCCAGTTCCGCTCCAAAAGAGAGAGGGTAAAGTCGCCCGCCTCTGTCCGTGAAACTGGCGAGAAAGCCAAAGAGAAGAACTTGGTCAAAGAGTTGGTGAAGGAGGCCATGACTCCATCTGTGGCAGAGTGTCTGCGTGCCGTGTTTGCAGCATTCCTCTGGCAGGAGGGCATTGTGCACGATGCCATGGCTTGTGCTTCATTTCTAAAGTTTAATCCAACGCTTCCAAAACAGATAACCAGTGTGCCACATGTAGCTGTACGTGAGAAGAGGGAACACTCTCCTCTGACAAAGGAGCAGAAAGCCCGTTACAGGCATTCAGTTGAGGTAGCTAGTCCTAGTTTGCTCACATTTCAATATTTTGAATCATTCTCTCCCACTCCTTTCAATGCCAACATATACAAAAACAAACTCAGAAGGACATCTGTGGCTATCAAAGAGGATAGCGTCATCGAGGCTTCCAAGCAGGTGGACGGACTCAATGAGAAGAACGACAGTATTAACAACAGCCCTGGAAATGTTCCTAGTAGAAAAATTAGTTCCAACGAGAAGTACCAGCTTCCCCTGTCCCTTCAGCACCTGGTGATACTGTGGGAGCAGATTTCTTCATCTAGTCAACGAATCATCTCGCAGCAGCTCCTCTTGCCCAGTCCTGTCACCAATTCCAAAGTTTGTCAGCGACTGGAGAAGGAGAGGAACAATCGTGACAAAGAGAAAAAAGTGAAGAAGGAGAAGGTGTATCGTCTGGTGCCGTCGGTGAGAGGGAACTTTTTT-------
Ncarolinensis_Grandfather_N218 TTTTACTGCAATATATATTTTGGTGGTCCCTATTAGAAAAGCGTATTGCATTTTACCCTTTATGTAAACATTTTTTCTCCCTAGTTTGGATTATTGTTTGGTGTGGAATATGAATAATGTAAAATTTACATTACAGGACTGCAGTGAATGAAGGGATATTTTATGGAAATTCTGTTATATTTTTGTTTGAAATTTATTTAATTTTCTTTCCATATAGGAAGCCAACTGCATCACTGGTCCAAAATCAGTCACCCAGACCGGAACCCAAACTAGTCCAGATAGCATGAAGAGCCATTTCAGCATAGGCTCTGCCGGAAACAAAGAAGAGCCTACGAGGGTGTCCCCCAAACTCGCACGGAAAGAAAGGACATCACGCCAGTTCCGCTCCAAAAGAGAGAGGGTAAAGTCGCCCGCCTCTGTGCGTGAGACTGGCGAGAAAGCCAAAGAGAAGAACTTAGTCAAAGAGTTGGTGAAGGAGGCCATGACTCCATCTGTGGCAGAGTGTCTGCGTGCCGTGTTTGCAGCATTCCTCTGGCAGGAGGGCATTGTGCACGATGCCATGGCTTGCGCTTCATTTCTAAAGTTTAATCCAACGCTTCCAAAACAGATAACCAGTGTGCCACATGTAGCTGTACGCGAGAAGAGGGAACACTCCCCTCTGACGAAGGAACAGAAAGCCCGTTATAGGCATTCAGTTGAGGTAGCTAGTCCTAGTTTGCTCACATTTCAATATTTTGAATCATTTTCTCCCACGCCTTTCAATGCCAACATATACAAAAACAAACTCAGAAGGACATCTGTGGCTATCAAAGAGGATAGCGTCATCGAAGCTTCCAAGCAGGTGGACGGACTCAATGAGAAGAACGACAGTATTAACAACAGCCCTGGAAATGTTCCTAGTAGAAAAATTAGTTCCAACGAGAAGTACCAGCTTCCCCTGTCCCTTCAGCACCTGGTGATACTGTGGGAGCAGATTTCTTCATCCAGTCAACGAATCATCTCGCAGCAGCTCCTCTTACCCAGTCCTGTCACCAATTCCAAAGTTTGTCAGCGACTGGAGAAGGAGAGGAACAATCGTGACAAAGAGAAAAAAGTGAAGAAGGAGAAGGTGTATCGTCTGGTGCCGTCGGTGAGAGGGAACTTTTTCGCCGAGG
Ncarteri_English_N031 -------ACTGTATATATTTTGGTGGTCCCTATTAGAAAAGTGTATTGCATTTTACCCTTTATGTAAACATTTTTTCTCCCTAGTTTGGGTTATTGTTTGGTGTGGAATATGAATAATGTAAAATTTACATTACAGGACTGCAGTGAATGAACGGATATTTTATGGAAATTCTGTTATATTTTTGTTTGAAATTTATTTAATTTTCTTTCCATATAGGAAGCCAACTGTATCACTGGTCCAAAATCAGTCACCCAGACCGGAACCCAAACTAGTCCAGATAGTATGAAGAGCCATTTCAGCATAGGCTCTGCCGGAAACAAAGAAGAGCCTACGAGGGTGTCTCCCAAACTTGCACGGAAAGAAAGGACATCACGCCAGTTCCGCTCCAAAAGAGAGAGGGTAAAGTCGCCCGCCTCTGTGCGTGAGACTGGTGAGAAAGCCAAAGAGAAGAACTTAGTCAAAGAGTTGGTGAAGGAGGCCATGACTCCATCTGTGGCAGAGTGTCTGCGTGCCGTGTTTGCAGCATTCCTCTGGCAGGAGGGCATTGTGCACGATGCCATGGCTTGTGCTTCATTTCTAAAGTTTAATCCGACGCTTCCAAAACAGATAACCAGTGTGCCACATGTAGCTGTACGTGAGAAGAGGGAACACTCTCCTCTGACAAAGGAGCAGAAAGCCCGTTACAGACATTCAGTTGAGGTAGCTAGTCCTAGTTTGCTCACATTTCAATATTTTGAATCATTTTCTCCCACGCCTTTCAATGCCAACATATACAAAAACAAACTCAGAAGGACATCTGTGGCTATCAAAGAGGATAGCGTCATCGAGGCTTCCAAGCAGGTGGACGGACTCAATGAGAAGAACGACAGTATTAACAACAGCCCTGGAAATGTTCCTAGTAGAAAAATTAGTTCCAACGAGAAGTACCAGCTTCCCCTGTCCCTTCAGCACTTGGTGATACTGTGGGAGCAGATTTCTTCATCTAGTCAACGAATCATCTCACAGCAGCTCCTCTTACCCAGTCCTGTCACCAATTCCAAAGTTTGTCAG-------------------------------------------------------------------------------------------------------
Ncarteri_LaurelCave_nearTYPE_N0296 TTTTACTGTAATATATATTTTGGTGGTCCCTATTAGAGAAGCGTATTGCATTTTGCCCTTTATGTAAACCTTTTTTCTCCCTAGTTTGGGTTATTGTTTGGTGTGGAATATGAATACTGTAAAATTTACATTACAGGAGTGCAGTGAATAAAGGGATAATTTATGGAAATTCTGTTATATTTTTGTTTGAAATTTATTTAATTTTCTTTCCATATAGGAAGCCAACTGTATCACTGGTCCAAAATCAGTCACCCAGACCGGAACCCAAACTAGTCCAGATAGCATGAAGAGCCATTTCAGCATAGGCTCTGCCGGAAACAAAGAAGAGCCTACGAGGGTGTCTCCCAAACTCGCACGGAAAGAAAGGACATCACGCCAGTTCCGCTCCAAAAGAGAGAGGGTAAAGTCGCCCGCCTCTGTCCGTGAGACTGGTGAGAAAGCCAAAGAGAAGAACTTAGTCAAAGAGTTGGTGAAGGAGGCCATGACTCCATCTGTGGCAGAGTGTCTGCGTGCCGTGTTTGCAGCATTCCTCTGGCAGGAGGGCATTGTGCATGATGCCATGGCTTGTGCTTCATTTCTAAAGTTTAATCCAACGCTTCCAAAACAGATAACCAGTGTGCCACATGTAGCTGTACGCGAGAAGAGGGAACACTCTCCTCTGACAAAGGAGCAGAAAGCCCGTTACAGGCATTCAGTTGAGGTAGCTAGTCCTAGTTTGCTCACATTTCAATATTTTGAATCATTTTCTCCCACACCTTTCAATGCCAACATATACAAAAACAAACTCAGAAGGACATCTGTGGCTATCAAAGAGGATAGCGTCATCGAGGCTTCCAAGCAGGTGGACGGACTCAATGAGAAGAACGACAGTATTAACAACAGCCCTGGAAATGTTCCTAGTAGAAAAATTAGTTCGAACGAGAAGTACCAGCTTCCCCTGTCCCTTCAGCACCTGGTGATACTGTGGGAGCAGATTTCTTCATCTAGTCAACGAATCATCTCGCAGCAGCTCCTCTTGCCCAGTCCTGTCACCAATTCCAAAGTTTGTCAGCGACTGGAGAAGGAGAGGAACAATCGTGACAAAGAGAAAAAAGTGAAGAAGGAGAAGGTGTATCGTCTGGTGCCGTCGGTGAGAGGGAACTTTTTCGCTGAGG
Ncarteri_PilotMtn_G2185 TTTTACTGTAATATATATTTTGGTGGTCCCTATTAGAAAAGTGTATTGCATTTTACCCTTTATGTAAACATTTTTTCTCTCTAGTTTGGGTTATTGTTTGGTGTGGAATATGAATAATGTAAAATTTACATTATAGGACTGCAGTGAATGAACAGATATTTTATGGAAATTCTGTTATATTTTTGCTTGAAATTTATTTAATTTTCTTTCCCTGTAGGAAGCCAACTGCATAACTGGTCCAAAATCAGTCACCCAGACCGGAACCCAAACTAGTCCAGATAGCATGAAGAGCCATTTCAGCATAGGCTCTGCCGGAAACAAAGAAGAGCCTACGAGGGTGTCTCCCAAACTCGCACGGAAAGAAAGGACATCACGCCAGTTCCGTTCCAAAAGAGAGAGGGTAAAGTCGCCCGCCTCTGTGCGTGAGACTGGTGAGAAAGCCAAAGAGAAGAACTTAGTCAAAGAGTTGGTGAAGGAGGCCATGACTCCATCTGTGGCAGAGTGTCTGCGTGCCGTGTTTGCAGCATTCCTCTGGCAGGAAGGCATTGTGCACGATGCCATGGCTTGTGCTTCATTTCTAAAGTTTAATCCAACGCTTCCAAAACAGATAACCAGTGTGCCACATGTAGCTGTACGTGAGAAGAGGGAACACTCTCCTCTGACAAAGGAGCAAAAAGCCCGTTACAGGCATTCAGTTGAGGTAGCTAGTCCTAGTTTGCTCACATTTCAATATTTTGAATCATTTTCTCCCACGCCTTTCAATGCCAACATATACAAAAACAAACTCAGAAGGACATCTGTGGCTATCAAAGAGGATAGCGTCATCGAGGCTTCCAAGCAGGTGGACGGACTCAATGAGAAGAACGACAGTATTAACAACAGCCCTGGAAATGTTCCTAGTAGAAAAATTAGTTCTAACGAGAAGTACCAGCTTCCCCTGTCCCTTCAGCACCTGGTGATACTGTGGGAGCAGATTTCTTCATCTAGTCAACGAATCATCTCGCAGCAGCTCCTCTTGCCCAGTCCTGTCACCAATTCCAAAGTTTGTCAGGGACTGGAGAAGGAGAGGAACAATCGTGACAAAGAGAAAAAAGTGAAGAAGGA--------------------------------------------------
Ncarteri_Pitchfork_N363 -----CTGTAATATATATTTTGGTGGTCCCTATTAGAAAAGCGTATTGCATTTTATCCTTTATGTAAACCTTTTTTCTCCCTAGTTTGGGTTTTTGTTTGGTGTTGAATATGAATAATGTAAAATTTACATTACAGGAGTGCAGTGAATAAAGGGATATTTTATGGAAATTCTGTTATATTTTTGTTTGAAATTTATTTAATTCTCTTTCCATATAGGAAGCCAACTGCATCACTGGTCCAAAATCAGTCACCCAAACCGGAACCCAAACTAGTCCAGATAGCATGAAGAGCCATTTCAGCATAGGCTCTGCTGGAAACAAAGAAGAGCCTACGAGGGTGTCTCCCAAACTCGCACGGAAAGAAAGGACATCACGCCAGTTCCGCTCCAAAAGAGAGAGGGTAAAGTCGCCCGCTTCTGTCCGTGAGACTGGCGAGAAAGCCAAAGAGAAGAACTTAGTCAAAGAGTTGGTGAAGGAGGCCATGACTCCATCTGTGGCAGAGTGTCTGCGTGCCGTGTTTGCAGCATTCCTCTGGCAGGAGGGCATTGTGCATGATGCCATGGCTTGTGCTTCATTTCTAAAGTTTAATCCAACGCTTCCAAAACAGATAACCAGTGTGCCGCATGTAGCTGTACGCGAGAGGAGGGAACACTCTCCTCTGACAAAGGAGCAGAAAGCCCGTTACAGGCATTCAGTTGAGGTAGCTAGTCCTAGTTTGCTCACATTTCAATATTTTGAATCATTTTCTCCCACGCCTTTCAATGCCAACATATACAAAAACAAACTCAGAAGGACATCTGTGGCTATCAAAGAGGATAGCGTCATCGAGGCTTCCAAGCAGGTGGACGGACTCAATGAGAAGAACGACAGTATTAACAACAGCCCTGGAAATGTTCCTAGTAGAAAAATTAGTTCCAACGAGAAGTACCAGCTTCCCCTGTCCCTGCAGCACCTGGTGATACTGTGGGAGCAGATTTCTTCATCTAGTCAACGAATAGTCTCGCAGCAGCTCCTCTTGCCCAG-----------------------------------------------------------------------------------------------------------------------------------
Ncarteri_WeberCty_N1044 TTTTACTGTAATATATATTTTGGTGGTCCCTATTAGAGAAGCGTATTGCATTTTACCCTTTATGTAAACCTTTTTTCTCCCTAGTTTGGGTTATTGTTTGGTGTGGAATATGAATACTGTAAAATTTACATTACAGGATTGCAGTGAATAAAGAGATATTTTATGGAAATTCTGTTATATTTTTGTTTGAAATTTATTTAATTTTCTTTCCATATAGGAAGCCAACTGTATCACTGGTCCAAAATCAGTCACCCAGACCGGAACCCAAACTAGTCCAGATAGCATGAAGAGCCATTTCAGCATAGGCTCTGCCGGAAACAAAGAAGAGCCTACGAGGGTGTCTCCCAAACTCGCACGGAAAGAAAGGACATCACGCCAGTTCCGCTCCAAAAGAGAGAGGGTAAAGTCGCCCGCCTCTGTCCGTGAGACTGGTGAGAAAGCCAAAGAGAAGAACTTAGTCAAAGAGTTGGTGAAGGAGGCCATGACTCCATCTGTGGCAGAGTGTCTGCGTGCCGTGTTTGCAGCATTCCTCTGGCAGGAGGGCATTGTGCATGATGCCATGGCTTGTGCTTCATTTCTAAAGTTTAATCCAACGCTTCCAAAACAGATAACCAGTGTGCCACATGTAGCTGTACGCGAGAAGAGGGAACACTCTCCTCTGACAAAGGAGCAGAAAGCCCGTTATAGGCATTCGGTTGAGGTAGCTAGTCCTAGTTTGCTCACATTTCAATATTTTGAATCATTTTCTCCCACACCTTTCAATGCCAACATATACAAAAACAAACTCAGAAGGACATCTGTGGCTATCAAAGAGGATAGTGTCATCGAGGCTTCCAAGCAGGTGGACGGACTCAATGAGAAGAACGACAGTATTAACAACAGCCCTGGAAATGTTCCTAGTAGAAAAATTAGTTCCAACGAGAAGTACCAGCTTCCCCTGTCCCTTCAGCACTTGGTGATACTGTGGGAGCAGATTTCTTCATCTAGTCAACGAATCATCTCACAGCAGCTCCTCTTGCCCAGTCCTGTCACCAATTCCAAAGTTTGTCAACGACTGGAGAAGGAGAGGAACAATCGTGACAAAGAGAAAAAAGTGAAGAAGGAGAAGGTGTATCGTCTGGTGCCGTCGGTGAGAGGGAACTTTTTCGCTGAGG
Ncarteri_div__RainbowCave_G2089 TTTTATTGTAATGTGTGTTTTGGTGATCCCTATTAGGAAAGGA-----CATTTTGCCCTTTATGCAAACCTTTTTCCTCCCTTGTGTGGGTTATTGTTTGGTGTG------GAATGATGTACAATTTATATTACAGGAGTGCTGTAAATGAAGGCATATTTTATAGAAATTCTGTTATACGTTTGTTTGAAATTTATTTAATTTTCTTTCCATATAGGAAGCCAACTGCATCACTGGTCCAAAATCAGTTACCCAGACCGGAACCCAAACTAGTCCAGATAGCATGAAGAGCCATTTCAGCATAGGCTCTGCTGGAAACAAAGAAGAGCCTACGAGGGTGTCTCCCAAACTCGCGCGGAAAGAAAGGACGTCACGCCAGTTCCGCTCCAAAAGAGAGAGGGTCAAGTCGCCCGCCTCTGTCCGCGAGACTGGCGAGAAAGCCAAAGAGAAGAACTTAGTCAAAGAATTGGTGAAGGAGGCCATGACTCCGTCGGTGGCAGAGTGTCTGCGTGCCGTGTTTGCAGCATTCCTCTGGCAGGAGGGCATTGTGCACGATGCCATGGCTTGTGCTTCATTTCTAAAGTTTAATCCAACGCTTCCAAAACAGATAACTAGTGTGCCACATGTAGCAGTACGCGAGAAGAGGGAACACTCTCCTCTGACAAAGGAGCAGAAAGCCCGTTACAGGCACTCAGTTGAGGTAGCTAGTCCTAGTTTGCTCACATTTCAATATTTTGAATCATTTTCTCCCACTCCCTTCAATGCCAACATATACAAAAACAAACTCAGGAGGACATCTGTTGCCATCAAAGAGGATAGCGTCATCGAGGCTTCCAAGCAGGTGGATGGACTCAATGAGAAGAACGACAGTATTAACAACAGCCCTGGAAATGTTCCTAGTAGAAAAATTAGTTCCAATGATAAGTACCAGCTTCCCCTCTCCCTTCAGCACCTGGTGATATTGTGGGAGCAGATTTCTTCATCTAGTCAACGAATCATCTCGCAGCAGCTCCTCTTGCCCAGTCCTGTCACCAGTTCCAAAGTTTGCCAGCGACTGGAGAAGGAGAGGAACAATCGTGACAAAGAGAAAAAGGTGAAGAAGGAGAAGGTGTATCGTCTGGTGCCGTCGGTGAGAGGGAACTTTTTCGCAGAGG
Ncherokee_BallhootScar_N193 TTTTACTGTAATATATATTTTGGT---------------AGCGTATTGCATTTTACCCTTTATGTAAACCTTTTTTCTCCCTAGTTTGGGTTATTGTTTGGTGTGGAATATGAATAATGTAAAATTTACATTACAGGAGTGCAGTGAATGAAGGGATATTTTATGGAAATTCTGTTACATTTTTGTTTGAAATTTATTTAATTTTCTTTCCATATAGGAAGCCAACTGCATCACTGGTCCAAAATCAGTCACCCAGACCGGAACCCAAACTAGTCCAGATAGCATGAAGAGCCATTTCAGCATAGGCTCTGCCGGAAATAAAGAAGAGCCTACGAGGGTGTCTCCCAAACTCGCACGGAAAGAAAGGACATCACGCCAGTTCCGCTCCAAAAGAGAAAGGGTAAAGTCGCCCGCCTCTGTCCGTGAGACTGGCGAGAAAGCCAAAGAGAAGAACTTAGTCAAAGAGTTGGTGAAAGAGGCCATGACTCCATCTGTGGCAGAGTGTCTGCGTGCCGTGTTTGCAGCATTCCTCTGGCAGGAGGGCATTGTGCATGATGCCATGGCTTGCGCTTCATTTCTAAAGTTTAATCCAACACTTCCAAAACAGATAACCAGTGTGCCACATGTAGCTGTACGCGAGAAGAGGGAACACTCCCCTCTGACAAAGGAACAGAAAGCCCGTTATAGGCATTCAGTTGAGGTAGCTAGTCCTAGTTTGCTCACATTTCAATATTTTGAATCATTTTCTCCCACGCCTTTCAATGCCAACATATACAAAAACAAACTCAGAAGGACATCTGTGGCTATCAAAGAGGATAGTGTCATCGAGGCTTCCAAGCAGGTGGATGGACTCAATGAGAAGAACGACAGTATTAACAACAGCCCTGGAAATGTTCCTAGTAGAAAAATTAGTTCCAACGAGAAGTACCAGCTTCCCCTGTCCCTTCAGCACCTAGTGATACTGTGGGAGCAGATTTCTTCATCTAGTCAACGAATCATCTCGCAGCAGCTCCTCTTGCCCAGTCCTGTCACC-------------------------------------------------------------------------------------------------------------------------
Ncherokee_SIndianCrk_N681 ----------------------------------------------------------------------------------------------------------------------------------------------------------------------------------------GTTTGAAATTTATTTAATTTTCTTTCCATATAGGAAGCCAACTGCATCACTGGTCCAAAATCAGTCACCCAGACCGGAACCCAAACTAGTCCAGATAGCATGAAGAGCCATTTCAGCATAGGCTCTGCCGGAAACAAAGAAGAGCCTACGAGGGTGTCTCCCAAACTCGCACGGAAAGAAAGGACATCACGCCAGTTCCGCTCCAAAAGAGAGAGGGTAAAGTCGCCTGCCTCTGTCCGTGAGACTGGCGAGAAAGCCAAAGAGAAGAACTTAGTCAAAGAGTTGGTGAAGGAGGCCATGACTCCATCTGTGGCAGAGTGTCTGCGTGCCGTGTTTGCAGCATTCCTCTGGCAGGAGGGCATTGTGCACGATGCCATGGCTTGCGCTTCATTTCTGAAGTTTAATCCAACGCTTCCAAAACAGATAACCAGTGTGCCACATGTAGCTGTACGCGAGAAGAGGGAACACTCCCCTCTGACAAAGGAACAGAAAGCCCGTTATAGGCATTCAGTTGAGGTAGCTAGTCCTAGTTTGCTCACATTTCAATATTTTGAATCATTTTCTCCCACGCCTTTCAATGCCAACATATACAAAAACAAACTCAGAAGGACATCTGTGGCTATCAAAGAGGATAGTGTCATCGAGGCTTCCAAGCAGGTGGACGGACTCAATGAGAAGAACGACAGTATTAACAACAGCCCTGGAAATGTTCCTAGTAGAAAAAT-----------------------------------------------------------------------------------------------------------------------------------------------------------------------------------------------------------------------------------------------------
Ncooperi_BeaverCrk_N1002 TTTTACTGTAATATATATTTTGGTAGTCCCTATTAGAAAAGCATATTGCATTTTACCCTTTATGTAAACCTTTTTTCTCCCTAGTTTGGGTTATTGTTTGGTGTGGAATATGAATAATGTAAAATTTACATTACAGGAGTGCAGTGAATGAAGGGATATTTTATGGAAATTCTGTTATATTTTTGTTTGAAATTTATTTAATTTTCTTTCCATACAGGAAGCCAACTGCATCACTGGTCCAAAATCAGTTACCCAGACCGGAACCCAAACTAGTCCAGATAGCATGAAGAGCCATTTCAGCATAGGCTCTGCCGGAAACAAAGAAGAGCCTACGAGGGTATCTCCCAAACTCGCACGGAAAGAAAGGACATCACGCCAGTTCCGCTCCAAAAGAGAGAGGGTAAAGTCGCCCGCCTCTGTCCGTGAGACTGGCGAGAAAGCCAAAGAGAAGAACTTAGTCAAAGAGTTGGTGAAGGAGGCCATGACTCCATCTGTGGCAGAGTGTCTGCGTGCCGTGTTTGCAGCATTCCTCTGGCAGGAGGGCATTGTGCATGATGCCATGGCTTGTGCTTCATTTCTAAAGTTTAATCCAACGCTTCCAAAACAGATAACCAGTGTGCCACATGTAGCTGTACGCGAGAAGAGGGAACACTCTCCTCTGACAAAGGAGCAGAAAGCCCGTTACAGGCATTCAGTTGAGGTAGCTAGTCCTAGTTTGCTCACATTTCAATATTTTGAATCATTTTCTCCCACGCCTTTCAATGCCAACATATACAAAAACAAACTCAGAAGGACATCTGTGGCTATCAAAGAGGATAGCGTCATCGAGGCTTCCAAGCAGGTGGACGGACTCAATGAGAAGAATGACAGTATTAACAACAGCCCTGGAAATGTTCCTAGTAGAAAAATTAGTTCCAACGAGAAGTATCAGCTTCCCCTGTCCCTTCAGCACCTGGTGATACTGTGGGAGCAGATTTCTTCATCTAGTCAACGAATCATCTCACAGCAGCTCCTCTTGCCCAGTCCTGTCACCAATTCCAAAGTTTGTCAGCGACTGGAGAAGGAGAGGAACAATCGTGACAAAGAGAAAAAAGTGAAGAAGGAGAAGGTGTATCGTCTGGTGCCGTC--------------------------
Ncooperi_BrasstBald_N824 ---------------------------------------------------------------------------TCTCCCTAGTTTGGGTTATTGTTTGGTGTGGAATATGAATAATGTAAAATTTACATTACAGGAGTGCAGTGAATGAAGGGATATTTTATGGAAATTCTGTTATATTTTTGTTTGAAATTTATTTAATTTTCTTTCCATATAGGAAGCCAACTGCATCACTGGTCCAAAATCAGTTACCCAGACCGGAACCCAAACTAGTCCAGATAGCATGAAGAGCCATTTCAGCATAGGCTCTGCCGGAAACAAAGAAGAGCCTACGAGGGTATCTCCCAAACTCGCACGGAAAGAAAGGACATCACGCCAGTTCCGCTCCAAAAGAGAGAGGGTAAAGTCGCCCGCCTCTGTCCGTGAGACTGGCGAGAAAGCCAAAGAGAAGAACTTAGTCAAAGAGTTGGTGAAGGAGGCCATGACTCCATCTGTGGCAGAGTGTCTGCGTGCCGTGTTTGCAGCATTCCTCTGGCAGGAGGGCATTGTGCATGATGCCATGGCTTGTGCTTCATTTCTAAAGTTTAATCCAACGCTTCCAAAACAGATAACCAGTGTGCCACATGTAGCTGTACGCGAGAAGAGGGAACACTCTCCTCTGACAAAGGAGCAGAAAGCCCGTTACAGGCATTCAGTTGAGGTAGCTAGTCCTAGTTTGCTCACATTTCAATATTTTGAATCATTTTCTCCCACGCCTTTCAATGCCAACATATACAAAAACAAACTCAGAAGGACATCTGTGGCTATCAAAGAGGATAGCGTCATCGAGGCTTCCAAGCAGGTGGACGGACTCAATGAGAAGAATGACAGTATTAACAACAGCCCTGGAAATGTTCCTAGTAGAAAAATTAGTTCCAACGAGAAGTATCAGCTTCCCCTGTCCCTTCAGCACCTGGTGATACTGTGGGAGCAGATTTCTTCATCTAGTCAACGAATCATCTCGCAGCAGCTCCTCTTGCCCAGTCCTGTCACCAATTCCAAAGTTTGTCAGCGACTGGAG----------------------------------------------------------------------------------------------
Ncooperi_CheoahDam_N1122 TTTTACTGTAATATATATTTTGGTAGTCCCTATTAGAAAAGCATATTGCATTTTACCCTTTATGTAAACCTTTTTTCTCCCTAGTTTGGGTTATTGTTTGGTGTGGAATATGAATAATGTAAAATTTACATTACAGGAGTGCAATGAATGAAGGGATATTTTATGGAAATTCTGTTATATTTTTGTTTGAAATTTATTTAATTTTCTTTCCATATAGGAAGCCAACTGCATCACAGGTCCAAAATCAGTTACCCAGACCGGAACCCAAACTAGTCCAGATAGCATGAAGAGCCATTTCAGCATAGGCTCTGCCGGAAACAAAGAAGAGCCTACGAGAGTGTCTCCCAAACTCGCACGGAAAGAAAGGACATCGCGCCAGTTCCGCTCCAAAAGAGAGAGGGTGAAGTCGCCCGCCTCTGTCCGTGAGACTGGTGAGAAAGCCAAAGAGAAGAACTTAGTCAAAGAGTTGGTGAAGGAGGCCATGACTCCATCTGTGGCAGAGTGTCTGCGTGCCGTGTTTGCAGCATTCCTCTGGCAGGAGGGCATTGTGCATGATGCCATGGCTTGTGCTTCATTTCTAAAGTTTAATCCAACGCTTCCAAAACAGATAACCAGTGTGCCACATGTAGCTGTACGCGAGAAGAGGGAACACTCTCCTCTGACAAAGGAGCAGAAAGCCCGTTACAGGCATTCAGTTGAGGTAGCTAGTCCTAGTTTGCTCACATTTCAATATTTTGAATCATTTTCTCCCACACCTTTCAATGCCAACATATACAAAAATAAACTCAGAAGGACATCTGTGGCTATCAAAGAGGATAGCGTCATCGAGGCTTCCAAGCAGGTGGACGGACTCAATGAGAAGAACGACAGTATTAACAACAGCCCTGGAAATGTTCCTAGTAGAAAAATTAGTTCCAACGAGAAGTACCAGCTTCCCCTGTCCCTTCAGCACCTGGTGATACTGTGGGAGCAGATTTCTTCATCTAGTCAACGGATCATCTCGCAGCAGCTCCTCTTGCCCAGTCCTGTCACCAATTCCAAAGTTTGTCAGCGACTGGAGAAGGAGAGGAACAATCGTGACAAAG---------------------------------------------------------------------
Ncooperi_NantRiverGorge_N682 ----------------------------------------------------------------------------------------------------------------------------------TTACAGGAGTGCAGTGAATGAAGGGATATTTTATGAAAATTCTGTTATATTTTTGTTTGAAATTTATTTAATTTTCTTTCCATATAGGAAGCCAACTGCATCACTGGTCCAAAATCAGTTACTCAGACCGGAACCCAAACTAGTCCAGATAGCATGAAGAGCCATTTCAGCATAGGCTCTGCCGGAAACAAAGAAGAGCCTACGAGGGTATCTCCCAAACTCGCACGGAAAGAAAGGACATCACGCCAGTTCCGCTCCAAAAGAGAGAGGGTAAAGTCGCCCGCCTCTGTCCGTGAGACTGGCGAGAAAGCCAAAGAGAAGAACTTAGTCAAAGAGTTGGTGAAGGAGGCCATGACTCCATCTGTGGCAGAGTGTCTGCGTGCCGTGTTTGCAGCATTCCTCTGGCAGGAGGGCATTGTGCATGATGCCATGGCTTGTGCTTCATTTCTAAAGTTTAATCCAACGCTTCCAAAACAGATAACCAGTGTGCCACATGTAGCTGTACGCGAGAAGAGGGAACACTCTCCTCTGACAAAGGAGCAGAAAGCCCGTTACAGGCATTCAGTTGAGGTAGCTAGTCCTAGTTTGCTCACATTTCAATATTTTGAATCATTTTCTCCCACGCCTTTCAATGCCAACATATACAAAAACAAACTCAGAAGGACATCTGTGGCTATCAAAGAGGATAGCGTCATCGAGGCTTCCAAGCAGGTGGACGGACTCAATGAGAAGAATGACAGTATTAACAACAGCCCTGGAAATGTTCCTAGTAGAAAAATTAGTTCCAACGAGAAGTATCAGCTTCCCCTGTCCCTTCAGCACCTGGTGATACTGTGGGAGCAGATTTCTTCATCTAGTCAACGAATCATCTCGCAGCAGCTCCTCTTGCCCAGTCCTGTCACCAATTCCAAAGTTTGTCAGCGACTGGAGAAGGAGAGGAACAATCGTGACAAAGAGAAAAAAGTGAAGAAGGAGAAGGTGTATCGTCTGGTGCCGTCAGTGAGAGGGAACTTTTTCGCAGAGG
Ncooperi_RockCrRoad_N1160 TTTTACTGTAATATATATTTTGGTGGTCCCTATTAGAAAAGCGTATTGAATTTTACCCTTTATGTAAACCTTTTTTCTCCCTAGTTTGGGTTATTGTTTGGTGTGGGATATGAATAATGTAAAATTTACATTACAGGAGTGCGGTGAATGAAGGGATATTTTAGGGAAATTCTGTTATATTTTTGTTCAAAATTTATTTAATTTTCTTTCCATATAGGAAGCCAACTGCATCACTGGTCCAAAATCAGTCACCCAGACCGGAACCCAAACTAGTCCAGATAGCATGAAGAGCCATTTCAGCATAGGCTCTGCCGGAAACAAAGAAGAGCCTACGAGAGTGTCTCCCAAACTCGCACGGAAAGAAAGGACATCGCGCCAGTTCCGCTCCAAAAGAGAGAGGGTGAAGTCGCCCGCCTCTGTCCGTGAGACTGGCGAGAAAGCCAAAGAGAAGAACTTAGTCAAAGAGTTGGTGAAGGAGGCCATGACTCCATCTGTGGCAGAGTGTCTGCGTGCCGTGTTTGCAGCATTCCTCTGGCAGGAGGGCATTGTGCATGATGCCATGGCTTGTGCTTCATTTCTAAAGTTTAATCCAACGCTTCCAAAACAGATAACCAGTGTGCCACATGTAGCTGTACGCGAGAAGAGGGAACACTCTCCTCTGACAAAGGAGCAGAAAGCCCGTTACAGGCATTCAGTTGAGGTAGCTAGTCCTAGTTTGCTCACATTTCAATATTTTGAATCATTTTCTCCCACGCCTTTCAATGCCAACATATACAAAAACAAACTCAGAAGGACATCTGTGGCTATCAAAGAGGATAGCGTCATCGAGGCTTCCAAGCAGGTGGACGGACTCAATGAGAAGAACGACAGTATTAACAACAGCCCTGGAAATGTTCCTAGTAGAAAAATTAGTTCCAACGAGAAGTACCAGCTTCCCCTGTCCCTTCAGCACCTGGTGATACTGTGGGAGCAGATTTCTTCATCTAGTCAACGAATCATCTCGCAGCAGCTCCTCTTGCCCAGTCCTGTCACCAATTCCAAAGTTTGTCAGCGACTGGAGAAGGAGAGGAACAATCGTGACAAAGAGAAAAAAGTGAAGAAGGAGAAGGTGTATCGTTTGGTGCCGTCAGTGAGAGGGAACTTTTTCGCAGAGG
Ncoylei_Apalachia_N1195 -------------------------------------------------------------------------------------------------------------------------------------------------GAATGAAGGGATATTTTATGGAAATTCTGTTATATTTTTGTTTGAAATTTATTTAATTTTCTTTCCATATAGGAAGCCAACTGCATCACTGGTCCAAAATCAGTCACCCAGACCGGAACCCAAACTAGTCCAGATAGCATGAAGAGCCATTTCAGCATAGGCTCTGCCGGAAACAAAGAAGAGCCTACGAGGGTGTCTCCCAAACTTGCACGGAAAGAAAGGACATCACGCCAGTTCCGCTCCAAAAGAGAGAGGGTAAAGTCGCCTGCCTCTGTCCGTGAGACTGGCGAGAAAGCCAAAGAGAAGAACTTAGTCAAAGAGTTGGTGAAGGAGGCCATGACTCCATCTGTGGCAGAGTGTCTGCGTGCCGTGTTTGCAGCATTCCTCTGGCAGGAGGGCATTGTGCACGATGCCATGGCTTGTGCTTCATTTCTAAAGTTTAATCCAACGCTTCCAAAACAGATAACCAGTGTGCCACATGTAGCTGTACGCGAGAAGAGGGAACACTCTCCTCTGACAAAGGAGCAGAAAGCCCGTTACAGACATTCAGTTGAGGTAGCTAGTCCTAGTTTGCTCACATTTCAATATTTTGAATCATTTTCTCCCACGCCTTTCAATGCCAACATATACAAAAACAAACTCAGAAGGACATCTGTGGCTATCAAAGAGGATAGCGTCATCGAGGCTTCCAAGCAGGTGGACGGACTCAATGAGAAGAACGACAGTATTAACAACAGCCCTGGAAATGTTCCTAGTAGAAAAATTAGTTCCAACGAGAAGTACCAGCTTCCCCTGTCCCTTCAGCATCTGGTGATACTGTGGGAGCAGATTTCTTCATCTAGTCAACGAATCATCTCGCAGCAGCTCCTCTTGCCCAGTCCTGTCACCAATTCCAAAGTTTGTCAGCGACTGGAGAAGGAGAGGAACAATCGTGACAAAGAGAAAAAAGTCAAAAAAGAGAAGGTGTATCGTCTGG---------------------------------
Ncoylei_DinkinCove_N1118 TTTTATTGTAATATATATTTTGGTGGTCCCTATTAGAAAAGCGTATTGCATTTTACCCTTTATGTAAACCTTTTTTCTCCCTAGTTTGGGTTATTGTTTGGTGTGGAATATGAATAATGTAAAATTTACATTACAAGAGTGCAGTGAATGAAGGCATATTTTATGGAAATTCTGTTATATTTTTGTTCGAAATTTATTTAATTTTCTTTCCATATAGGAAGCCAACTGCATCACTGGTCCAAAATCAGTCACCCAGACCGGAACCCAAACTAGTCCAGATAGCATGAAGAGCCATTTCAGCATAGGCTCTGCCGGAAACAAAGAAGAGCCTACGAGGGTGTCTCCCAAACTTGCACGGAAAGAAAGGACATCACGCCAGTTCCGCTCCAAAAGAGAGAGGGTAAAGTCGCCTGCCTCTGTCCGTGAGACTGGCGAGAAAGCCAAAGAGAAGAACTTAGTCAAAGAGTTGGTGAAGGAGGCCATGACTCCATCTGTGGCAGAGTGTCTGCGTGCCGTGTTTGCAGCATTCCTCTGGCAGGAGGGCATTGTGCACGATGCCATGGCTTGTGCTTCATTTCTAAAGTTTAATCCAACGCTTCCAAAACAGATAACCAGTGTGCCACATGTAGCTGTACGCGAGAAGAGGGAACACTCTCCTCTGACAAAGGAGCAGAAAGCCCGTTACAGACATTCAGTTGAGGTAGCTAGTCCTAGTTTGCTCACATTTCAATATTTTGAATCATTTTCTCCCACGCCTTTCAATGCCAACATATACAAAAACAAACTCAGAAGGACATCTGTGGCTATCAAAGAGGATAGCGTCATCGAGGCTTCCAAGCAGGTGGACGGACTCAATGAGAAGAACGACAGTATTAACAACAGCCCTGGAAATGTTCCTAGTAGAAAAATTAGTTCCAACGAGAAGTACCAGCTTCCCCTGTCCCTTCAGCATCTGGTGATACTGTGGGAGCAGATTTCTTCATCTAGTCAACGAATCATCTCGCAGCAGCTCCTCTTGCCCAGTCCTGTCACCAATTCCAAAGTTTGTCAGCGACTGGAGAAGGAGAGGAACAATCGTGACAAAGAGAAAAAAGTCAAAAAAGAGAAGGTGTATCGTCTGGTGCCGTCGGTGAGAGGGAACTTTTTCGCCGAGG
Ncoylei_TiptonCreek_N837 -------------------------------------------TATTGCATTTTACCCTTTATGTAAACCTTTTTTCTCCCTAGTTTGGGTTATTGTTTGGTGTGGAATATGAATAATGTAAAATTTACATTACAAGAGTGCAGTGAATGAAGGGATATTTTATGGAAATTCTGTTATATTTTTGTTTGAAATTTATTTAATATTCTTTCCATATAGGAAGCCAACTGCATCACTGGTCCAAAATCAGTCACCCAGACCGGAACCCAAACTAGTCCAGATAGCATGAAGAGCCATTTCAGCATAGGCTCTGCCGGAAACAAAGAAGAGCCTACGAGGGTGTCTCCCAAACTTGCACGGAAAGAAAGGACATCACGCCAGTTCCGCTCCAAAAGAGAGAGGGTAAAGTCGCCTGCCTCTGTCCGTGAGACTGGCGAGAAAGCCAAAGAGAAGAACTTAGTCAAAGAGTTGGTGAAGGAGGCCATGACTCCATCTGTGGCAGAGTGTCTGCGTGCCGTGTTTGCAGCATTCCTCTGGCAGGAGGGCATTGTGCACGATGCCATGGCTTGTGCTTCATTTCTAAAGTTTAATCCAACGCTTCCAAAACAGATAACCAGTGTGCCACATGTAGCTGTACGCGAGAAGAGGGAACACTCTCCTCTGACAAAGGAGCAGAAAGCCCGTTACAGACATTCAGTTGAGGTAGCTAGTCCTAGTTTGCTCACATTTCAATATTTTGAATCATTTTCTCCCACGCCTTTCAATGCCAACATATACAAAAACAAACTCAGAAGGACATCTGTGGCTATCAAAGAGGATAGCGTCATCGAGGCTTCCAAGCAGGTGGACGGACTCAATGAGAAGAACGACAGTATTAACAACAGCCCTGGAAATGTTCCTAGTAGAAAAATTAGTTCCAACGAGAAGTACCAGCTTCCCCTGTCCCTTCAGCATCTGGTGATACTGTGGGAGCAGATT----------------------------------------------------------------------------------------------------------------------------------------------------------------------------------
Ncressleri_AndersonSpringCave_G2075 TTTTACTGTAATATGTATTTTGGGAGTCCCTATTAGGAAAGGGTATTGCATTTTACTCTTTATGTAAACCTTTTTTCTCC--AGTATGGGTTATTGTTTGGTGTGGAATGTGAATGATGTACAATTTAAATTACAGGAGTGCAGTGATTGAAGGCATGTTTTATGAAAATTCTGCTATATTTTTGTTTGAAATTTATTTAATTTTCTTTCCATTTAGGAAGCCAACTGCATCACTGGTTCAAAATCAGTCACCCAAACCGGAACCCAAACTAGTCCAGATAGCATGAAGAGCCATTTCAGCATAGGCTCTGCCGGAAACAAAGAAGAGCCTACGAGGGTGTCTCCCAAACTCGCACGGAAAGAAAGGACGTCACGCCAGTTCCGCTCCAAAAGAGAGAGGGTCAAGTCACCCGCCTCTGTCCGTGAGACTGGCGAGAAAGCCAAAGAGAAGAACTTAGTCAAAGAGTTGGTGAAGGAGGCCATGACTCCGTCAGTGGCAGAGTGTCTGCGTGCCGTGTTTGCAGCATTCCTCTGGCAGGAGGGCATCGTGCATGATGCCATGGCTTGTGCTTCATTTCTAAAGTTTAATCCAACGCTTCCAAAACAGATAACTAGTGTGCCACATGTAGCAGTACGCGAGAAAAGGGAACACTCTCCTCTGACAAAGGAGCAGAAAGCCCGTTATAGGCATTCGGTTGAGGTAGCTAGTCCTAGTTTGCTCACGTTTCAATATTTTGAATCATTTTCTCCCACGCCTTTCAATGCCAACATATACAAAAACAAACTCAGGAGGACATCTGTGGCTATCAAAGAGGATAGCGTCATTGAGGCTTCCAAGCAGGTGGATGGACTCAATGAGAAAAATGACAGTATTAACAACAGCCCTGGAAATGTTCCTAGTAGAAAAATTAGTTCCAATGATAAGTACCAGCTTCCCCTGTCCCTTCAGCACCTGGTGATACTGTGGGAGCAGATTTCTTCATCTAGTCAACGAATCATCTCGCAGCAGCTCCTTTTGCCCAGTCCTGTCACCAATTCCAAGGTTTGCCAGCGGCTGGAGAAGGAGAGGAACAATCGTGACAAAGAGAAAAAAGTGAAGAAGGAGAAGGTGTATCGTCTGGTGCCATCGGTGAGAGGGAACTTTTTCGCCGAGG
Ncrosbyi_MtMitchell_N210 TTTTACTGTAATATATATTTTGGTGGTCCCTATTAGAAAAGCGTATTGCATTTTACCCTTTATGTAAACATTTTTTCTCCCTAGGTTGGGTTATTGTTTGGTGTGGAATATGAATAATGTAAAATTTACATTACAGGACTGCAGTGAATGAAGGCATATTTTATGGAAATTCTGTTATATTTTTGTTTGAAATTTATTTAATTTTCTTTCCATACAGGAAGCCAACTGCATCACTGGTCCAAAATCAGTCACCCAGACCGGAACCCAAACTAGTCCAGATAGCATGAAGAGCCATTTCAGCATAGGCTCTGCCGGAAACAAAGAAGAGCCTACGAGGGTGTCTCCCAAACTCGCACGGAAAGAAAGGACATCACGGCAGTTCCGCTCCAAAAGAGAGAGGGTAAAGTCGCCCGCCTCTGTCCGTGAAACTGGCGAGAAAGCCAAAGAGAAGAACTTAGTCAAAGAGTTGGTGAAGGAGGCCATGACTCCATCTGTGGCAGAGTGTCTGCGTGCCGTGTTTGCAGCATTCCTCTGGCAGGAGGGCATTGTGCACGATGCCATGGCTTGTGCTTCATTTCTAAAGTTTAATCCAACGCTTCCAAAACAGATAACCAGTGTGCCACATGTAGCTGTACGCGAGAAGAGGGAACACTCTCCTCTGACAAAGGAGCAGAAAGCCCGTTACAGGCATTCAGTTGAGGTAGCTAGTCCTAGTTTGCTCACATTTCAATATTTTGAATCATTCTCTCCCACGCCTTTCAATGCCAACATATACAAAAACAAACTCAGAAGGACATCTGTGGCTATCAAAGAGGATAGCGTCATCGAGGCTTCCAAGCAGGTGGACGGACTCAATGAGAAGAACGACAGTATTAACAACAGCCCTGGAAATGTTCCTAGTAGAAAAATTAGTTCCAACGAGAAGTACCAGCTTCCCCTGTCCCTTCAGCACCTGGTGATACTGTGGGAGCAGATTTCTTCATCTAGTCAACGAATCATCTCGCAGCAGCTCCTCTTGCCCAGTCCTATCTCCAATTCCAAAGTTTGTCAGCGACTGGAGAAGGAGAGGAACAATCGTGACAAAGAGAAAAAAGTGAAGAAGGAGAAGGTGTATCGTCTGGTG-------------------------------
Ncrosbyi_PricesCrk_N1143 ----------------------------------------------------------------------------------------------------------------------------------------------------TGAAGGCATATTTTATGGAAATTCTGTTATATTTTTGTTTGAAATTTATTTAATTTTCTTTCCATACAGGAAGCCAACTGCATCACTGGTCCAAAATCAGTCACCCAGACCGGAACCCAAACTAGTCCAGATAGCATGAAGAGCCATTTCAGCATAGGCTCTGCCGGAAACAAAGAAGAGCCTACGAGGGTGTCTCCCAAACTCGCACGGAAAGAAAGGACATCACGGCAGTTCCGCTCCAAAAGAGAGAGGGTAAAGTCGCCCGCCTCTGTCCGTGAAACTGGCGAGAAAGCCAAAGAGAAGAACTTAGTCAAAGAGTTGGTGAAGGAGGCCATGACTCCATCTGTGGCAGAGTGTCTGCGTGCCGTGTTTGCAGCATTCCTCTGGCAGGAGGGCATTGTGCACGATGCCATGGCTTGTGCTTCATTTCTAAAGTTTAATCCAACGCTTCCAAAACAGATAACCAGTGTGCCACATGTAGCTGTACGCGAGAAGAGGGAACACTCTCCTCTGACAAAGGAGCAGAAAGCCCGTTACAGGCATTCAGTTGAGGTAGCTAGTCCTAGTTTGCTCACATTTCAATATTTTGAATCATTCTCTCCCACGCCTTTCAATGCCAACATATACAAAAACAAACTCAGAAGGACATCTGTGGCTATCAAAGAGGATAGCGTCATCGAGGCTTCCAAGCAGGTGGACGGACTCAATGAGAAGAACGACAGTATTAACAACAGCCCTGGAAATGTTCCTAGTAGAAAAATTAGTTCCAACGAGAAGTACCAGCTTCCCCTGTCCCTTCAGCACCTGGTGATACTGTGGGAGCAGATTTCTTCATCTAGTCAACGAATCATCTCGCAGCAGCTCCTCTTGCCCAGTCCTGTCTCCAATTCCAAAGTTTGTCAGCGACTGGAGAAGGAGAGGAACAATCGTGACAAAGAGAAAAAAGTGAAGAAGGAGAAGGTGTATCGTCTGGTGCCGTCAGTGAGAGGGAACTTTTTCGCCGAGG
Ncrosbyi_ShufordCrk_N1148 TTTTACTGTAATATATATTTTGGTGGTCCCTATTAGAAAAGCGTATTGCATTTTACCCTTTATGTAAACATTTTTTCTCCCTAGGTTGGGTTATTGTTTGGTGTGGAATATGAATAATGTAAAATTTACATTACAGGACTGCAGTGAATGAAGGCATATTTTATGGAAATTCTGTTATATTTTTGTTTGAAATTTATTTAATTTTCTTTCCATACAGGAAGCCAACTGCATCACTGGTCCAAAATCAGTCACCCAGACCGGAACCCAAACTAGTCCAGATAGCATGAAGAGCCATTTCAGCATAGGCTCTGCCGGAAACAAAGAAGAACCTACGAGGGTGTCTCCCAAACTCGCACGGAAAGAAAGGACATCACGGCAGTTCCGCTCCAAAAGAGAGAGGGTAAAGTCGCCCGCCTCTGTCCGTGAAACTGGCGAGAAAGCCAAAGAGAAGAACTTAGTCAAAGAGTTGGTGAAGGAGGCCATGACTCCATCTGTGGCAGAGTGTCTGCGTGCCGTGTTTGCAGCATTCCTCTGGCAGGAGGGCATTGTGCACGATGCCATGGCTTGTGCTTCATTTCTAAAGTTTAATCCAACGCTTCCAAAACAGATAACCAGTGTGCCACATGTAGCTGTACGCGAGAAGAGGGAACACTCTCCTCTGACAAAGGAGCAGAAAGCCCGTTACAGGCATTCAGTTGAGGTAGCTAGTCCTAGTTTGCTCACATTTCAATATTTTGAATCATTCTCTCCCACGCCTTTCAATGCCAACATATACAAAAACAAACTCAGAAGGACATCTGTGGCTATCAAAGAGGATAGCGTCATCGAGGCTTCCAAGCAGGTGGACGGACTCAATGAGAAGAACGACAGTATTAACAACAGCCCTGGAAATGTTCCTAGTAGAAAAATTAGTTCCAACGAGAAGTACCAGCTTCCCCTGTCCCTTCAGCACCTGGTGATACTGTGGGAGCAGATTTCTTCATCTAGTCAACGAATCATCTCGCAGCAGCTCCTCTTGCCCAGTCCTGTCTCCAATTCCAAAGTTTGTCAGCGACTGGAGAAGGAGAGGAACAATCGTGACAAAGAGAAAAAAGTGAAGAAGGAGAAGGTGTATCGTCTGGTGCCGTCAGTGAGAGGGAACTTTTTCGCCGAGG
Ndellingeri_BullpenBridge_N109 TTTTACTGTAATATATATTTTGGTGGTCTCTATTAGAAAAGCGTATTGAATTTTACCCTTTATGTAAACCTTTTTTCTCCCTAGTTTGGGTTATTGTTTGGTATGGAATATGAATAATGTAAAATTTACATTACAGGAGTGCAGTGAATGAAGGGATATTTTATGGAAATTCTGTTATATTTTTGTTCGAAATTTATTTAATTTTCTTTCCATATAGGAAGCCAACTGCATCACTGGTCCAAAATCAGTCACCCAGACCGGAACCCAAACTAGTCCAGATAGCATGAAGAGCCATTTCAGCATAGGCTCTGCCGGAAACAAAGAAGAGCCTACGAGAGTGTCTCCCAAACTCGCACGGAAAGAAAGGACATCACGCCAGTTCCGCTCCAAAAGAGAGAGGGTAAAGTCCCCCGCTTCTGTCCGTGAGACTGGTGAGAAAGCCAAAGAGAAGAACTTAGTCAAAGAGTTGGTGAAGGAGGCCATGACTCCATCTGTGGCAGAGTGTCTGCGTGCCGTGTTTGCAGCATTCCTCTGGCAGGAGGGCATTGTGCATGATGCCATGGCTTGTGCTTCATTTCTAAAGTTTAATCCAACGCTTCCAAAACAGATAACCAGTGTGCCACATGTAGCTGTACGCGAGAAGAGGGAACACTCCCCTCTGACAAAGGAGCAGAAAGCCCGTTACAGGCATTCAGTTGAGGTAGCTAGTCCTAGTTTGCTCACATTTCAATATTTTGAATCATTTTCTCCCACGCCTTTCAATGCCAACATATACAAAAACAAACTCAGAAGGACATCTGTGGCTATCAAAGAGGATAGCGTCATCGAGGCTTCCAAGCAGGTGGACGGACTCAATGAGAAGAACGACAGTATTAACAACAGCCCTGGAAATGTTCCTAGTAGAAAAATTAGTTCCAACGAGAAGTACCAGCTTCCCCTGTCCCTTCAGCACCTGGTGATACTGTGGGAGCAGATTTCTTCATCTAGTCAACGAATCATCTCGCAGCAGCTCCTCTTGCCTAGTCCTGTCACCAATTCAAAAGTTTGTCAGCGACTGGAGAAGGAGAGGAACAATCGTGACAAAGAGAAAAAAGTGAAGAAGGAGAAGGTGTATCGTCTGGTGCCGTCGGTGAGAGGGAACTTTTTCGCCGAGG
Ndellingeri_WhitewFalls_N887 TTTTACTGTAATATATATTTTGGTGGTCCCTATTAGAAAAGCGTATTGAATTTTACCCTTTATGTAAACCTTTTTTCTCCCTAGTTTGGGTTATTGTTTGGTGTGGAATATGAATAATGTAAAATTTACATTACAGGAGTGCAGTGAATGAAGGGATATTTTATGGAAATTCTGTTATATTTTTGTTCGAAATTTATTTAATTTTCTTTCCATATAGGAAGCCAACTGCATCACTGGTCCAAAATCAGTCACCCAGACCGGAACCCAAACTAGTCCAGATAGCATGAAGAGCCATTTCAGCATAGGCTCTGCCGGAAACAAAGAAGAGCCTACGAGAGTGTCTCCCAAACTCGCACGGAAAGAAAGGACATCACGCCAGTTCCGCTCCAAAAGAGAGAGGGTAAAGTCGCCCGCTTCTGTCCGTGAGACTGGCGAGAAAGCCAAAGAGAAGAACTTAGTCAAAGAGTTGGTGAAGGAGGCCATGACTCCATCTGTGGCAGAGTGTCTGCGTGCTGTGTTTGCAGCATTCCTCTGGCAGGAGGGCATTGTGCATGATGCCATGGCTTGTGCTTCATTTCTAAAGTTTAATCCAACGCTTCCAAAACAGATAACCAGTGTGCCACATGTAGCTGTACGCGAGAAGAGGGAACACTCCCCTCTGACAAAGGAGCAGAAAGCCCGTTACAGGCATTCAGTTGAGGTAGCTAGTCCTAGTTTGCTCACATTTCAATATTTTGAATCATTTTCTCCCACGCCTTTCAATGCCAACATATACAAAAACAAACTCAGAAGGACATCTGTGGCTATCAAAGAGGATAGCATCATCGAGGCTTCCAAGCAGGTGGACGGACTCAATGAGAAGAACGACAGTATTAACAACAGCCCTGGAAATGTTCCTAGTAGAAAAATTAGTTCCAACGAGAAGTACCAGCTTCCCCTGTCCCTTCAGCACCTGGTGATACTGTGGGAGCAGATTTCTTCATCTAGTCAACGAATCATCTCGCAGCAGCTCCTCTTGCCCAGTCCTGTCACCAATTCCAAAGTTTGTCAGCGACTGGAGAAGGAGAGGAACAATCGTGACAAAGAGAAAAAAGTGAAGAAGGAGAAGGTGTATCGTCTGGTGCCGTCGGTGAGAGGGAACTTTTTCGCTGAGG
Ndilutus_StarveRockCave_G3174 --------------------------------------------------------------------------------------------------------------------------------------AGGACTGCAGTGAATGAAGGGATATTTTATGGAAATTCTGTTATATTTTTGATTGAAATTTATTTAATTTTCTTTCCATATAGGAAGCCAACTGCATCACTGGTCCAAAATCAGTTACCCAGACCGGAACCCAAACTAGTCCAGATAGCATGAAGAGCCATTTCAGCATAGGCTCTGCCGGAAACAAAGAAGAGGCTACGAGGGTGTCTCCCAAACTCGCACGGAAAGAAAGGACATCACGCCAGTTCCGCTCCAAAAGAGAGAGGGTAAAGTCGCCTGCCTCTGTGCGTGAGACAGGCGAGAAAGCCAAAGAGAAGAACTTAGTCAAAGAGTTGGTGAAGGAGGCCATGACTCCATCTGTGGCAGAGTGTCTGCGTGCCGTGTTTGCAGCATTCCTCTGGCAGGAGGGCATTGTGCACGATGCCATGGCTTGTGCTTCATTTCTAAAGTTTAATCCAACACTTCCAAAACAGATAACCAGTGTGCCACATGTAGCTGTACGCGAGAAGAGGGAACACTCCCCTCTGACAAAGGAACAGAAAGCCCGTTATAGGCATTCAGTTGAGGTAGCTAGTCCTAGTTTGCTCACATTTCAATATTTTGAATCATTTTCTCCCACGCCTTTCAATGCCAACATATACAAAAACAAACTCAGAAGGACATCCGTGGCTATCAAAGAGGATAGTGTCATCGAGGCTTCCAAGCAGGTGGACGGACTCAATGAGAAGAACGACAGTATTAACAACAGCCCTGGAAATGTTCCTAGTAGAAAAATTAGTTCCAACGAGAAGTACCAGCTTCCCCTGTCCCTTCAGCACCTGGTGATATTGTGGGAGCAGATTTCTTCATCTAGTCAACGAATCATCTCGCAACAGCTCCTCTTGCCCAGTCCTGTCACCAATTCCAAAGTTTGTCAGCGACTGGAGAAGGAGAGGAACAATCGTGACAAAGAGAAAAAAGTGAAGAAGGAGAAGGTGTATCGTCTGGTGCCGTCGGTGAGAGGGAACTTTTTCGCCGAGG
Nfridelli_LittlePigeon_N262 TTTTACTGTAATATATATTTTGGTGGTCCCTATTAGAAAAGCGTATTGAATTTTACCCTTTATGTAAACCTTTTTTCTCCCTAGTTTGGGTTATTGTTTGGTGTGGAATATGAATAATGTAAAATTTACATTACAGAAGTGCAGTGAATGAAGGGATATTTTATGGAAATTCTGTTATATTTTTGTTCGAAATTTATTTAATTTTCTTTCCATATAGGAAGCCAACTGCATCACTGGTCCAAAATCAGTCACCCAGACCGGAACCCAAACTAGTCCAGATAGCATGAAGAGCCATTTCAGCATAGGCTCTGCCGGAAACAAAGAAGAGCCTACGAGAGTGTCTCCCAAACTCGCACGGAAAGAAAGGACATCGCGCCAGTTCCGCTCCAAGAGAGAGAGGGTAAAGTCGCCCGCTTCTGTCCGTGAGACTGGTGAGAAAGCCAAAGAGAAGAACTTAGTCAAAGAGTTGGTGAAGGAGGCCATGACTCCATCTGTGGCAGAGTGTCTGCGTGCCGTGTTTGCAGCATTCCTCTGGCAGGAGGGCATTGTGCATGATGCCATGGCTTGTGCTTCATTTCTAAAGTTTAATCCAACGCTTCCAAAACAGATAACCAGTGTGCCACATGTAGCTGTACGCGAGAAGAGGGAACACTCCCCTCTGACAAAGGAGCAGAAAGCCCGTTACAGGCATTCAGTTGAGGTAGCTAGTCCTAGTTTGCTCACATTTCAATATTTTGAATCATTTTCTCCCACGCCGTTCAATGCCAACATATACAAAAACAAACTCAGAAGGACATCTGTGGCTATCAAAGAGGATAGCGTCATCGAGGCTTCCAAGCAGGTGGACGGACTCAATGAGAAGAACGACAGTATTAACAACAGCCCTGGAAATGTTCCTAGTAGAAAAATTAGTTCCAACGAGAAGTACCAGCTTCCCCTGTCCCTTCAGCACCTGGTGATACTGTGGGAGCAGATTTCTTCATCTAGTCAACGAATCATCTCGCAGCAGCTCCTCTTGCCTAGTCCTGTCACCAATTCCAAAGTTTGTCAGCGACTGGAGAAGGAGAGGAACAATCGTGACAAAGAGAAAAAAGTGAAGAAGGAGAAGGTGTATCGTCTGGTGCCTTGGTTGAGAGGGAACTTATTCGCTGAGG
Nfurtivus_HugdenBranch_G3175 TTTTACTGTAATATATATTTTGGTGGTCCTTATTAG--TAGCGTATTGCATTTTACCCTTTATGTAAACCTTTTTTCTCCCTAGTTT-GGTTATTGTTTGGTGTGGAATATGAATAATGTAAAATTTACATTACAGGAGTGCAGTGAATGAAGGGATATTTTATGGAAATTTTGTTATATATTTGTTTGAAATTTATTTAATTTTCTTTCCATATAGGAAGCCAACTGCATCACTGCTCCAAAATCAGTCACCCAGACCGGAACTCAAACTAGTCCAGATAGCATGAAGAGCCATTTCAGCATAGGCTCTGCCGGAAACAAAGAAGAGCCTACGAGGGTGTCTCCCAAACTCGCACGGAAAGAAAGGACATCACGTCAGTTCCGCTCCAAAAGAGAGAGGGTAAAGTCACCCGCCTCTGTCCGTGAGACTGGCGAGAAAGCCAAAGAGAAGAACTTAGTCAAAGAGTTGGTGAAGGAAGCCATGACTCCATCTGTGGCAGAGTGTCTGCGTGCCGTGTTTGCAGCATTCCTCTGGCAGGAGGGCATTGTGCACGATGCCATGGCTTGTGCTTCATTTCTAAAGTTTAATCCAACGCTTCCAAAACAGATAACCAGTGTGCCACATGTAGCTGTACGTGAGAAGAGGGAACACTCCCCTCTGACAAAGGAGCAGAAAGCCCGTTACAGGCATTCAGTTGAGGTAGCTAGTCCTAGTTTGCTCACATTTCAATATTTTGAATCATTTTCTCCCACTCCTTTCAATGCCAACATATACAAAAACAAACTCAGAAGGACATCTGTGGCTATCAAAGAGGATAGCGTCATCGAGGCTTCCAAGCAGGTGGACGGACTCAATGAGAAGAACGACAGTATTAACAACAGCCCTGGAAATGTTCCTAGTAGAAAAATTAGTTCCAACGAGAAGTACCAGCTTCCCCTGTCCCTTCAGCACCTGGTGATACTGTGGGAGCAGATTTCTTCATCTAGTCAACGAATCATCTCACAGCAGCTCCTTTTGCCCAGTCCTGTCTCCAATTCCAAAGTTTGTCAGCGACTGGAGAAGGAGAGGAACAATCGTGACAAAGAGAAAAAAGTGAAGAAGGAGAAGGTGTATCGTCTGGTGCCGTCGGTGAGAGGGAACTTTTTCGCCGAGG
Nfurtivus_RaccoonMtn_N1026 TTTTACTGTAATATATATTTTGGTGGTCCTTATTAG--TAGCGTATTGCATTTTACCCTTTATGTAAACCTTTTTTCTCCCTAGTTT-GGTTATTGTTGGGTGTGGAATATGAATAATGTAAAATTTACATTACAGGAGTGCAGTGAATGAAGGGATATTTTATGGAAATTCTGTTATATATTTGTTTGAAATTTATTTAATTTTCTTTCCATATAGGAAGCCAACTGCATCACTGCTCCAAAATCAGTCACCCAGACCGGAACTCAAACTAGTCCAGATAGCATGAAGAGCCATTTCAGCATAGGCTCTGCCGGAAACAAAGAAGAGCCTACGAGGGTGTCTCCCAAACTCGCACGGAAAGAAAGGACATCACGTCAGTTCCGCTCCAAAAGAGAGAGGGTAAAGTCACCCGCCTCTGTCCGTGAGACTGGCGAGAAAGCCAAAGAGAAGAACTTAGTCAAAGAGTTGGTGAAGGAAGCCATGACTCCATCTGTGGCAGAGTGTCTGCGTGCCGTGTTTGCAGCATTCCTCTGGCAGGAGGGCATTGTGCACGATGCCATGGCTTGTGCTTCATTTCTAAAGTTTAATCCAACGCTTCCAAAACAGATAACCAGTGTGCCACATGTAGCTGTACGTGAGAAGAGGGAACACTCCCCTCTGACAAAGGAGCAGAAAGCCCGTTACAGGCATTCAGTTGAGGTAGCTAGTCCTAGTTTGCTCACATTTCAATATTTTGAATCATTTTCTCCCACTCCTTTCAATGCCAACATATACAAAAACAAACTCAGAAGGACATCTGTGGCTATCAAAGAGGATAGCGTCATCGAGGCTTCCAAGCAGGTGGACGGACTCAATGAGAAGAACGACAGTATTAACAACAGCCCTGGAAATGTTCCTAGTAGAAAAATTAGTTCCAACGAGAAGTACCAGCTTCCCCTGTCCCTTCAGCACCTGGTGATACTGTGGGAGCAGATTTCTTCATCTAGTCAACGAATCATCTCACAGCAGCTCCTTTTGCCCAGTCCTGTCTCCAATTCCAAAGTTTGTCAGCGACTGGAGAAGGAGAGGAACAATCGTGACAACGAGAAAAAAGTGAAGAAGGAGAAGGTGTATCGTCTGGTGCCGTCGG------------------------
Ngertschi_CedarCreek_N351 TGTAA------------------------------------------ACACCTTAACCTTTAGCATAAAATATAGCTCCTTTAGCATAAAAGATAGTTTGGTGTGGAATATGAATAATGTAAAATTTACATTACAGGACTGCAGTGAATGAAGGCATGTTTTATGGAAATTCTGTTATATTTTTGTTTGAAATTTATTTAATTTTCTTTCCATATAGGAAGCCAACTGCATCACTGGTCCAAAATCAGTCACCCAGACCGGAACCCAAACTAGTCCAGATAGCATGAAGAGCCATTTCAGCATAGGCTCAGCCGGAAACAAAGAAGAGCCTACGAGGGTGTCTCCCAAACTCGCACGGAAAGAAAGGACATCACGCCAGTTCCGCTCCAAAAGAGAGAGGGTAAAGTCGCCCGCCTCTGTCCGTGAAACTGGCGAGAAAGCCAAAGAGAAGAACTTAGTCAAAGAGTTGGTGAAGGAGGCCATGACTCCATCTGTGGCAGAGTGTCTGCGTGCCGTGTTTGCAGCATTCCTCTGGCAGGAGGGCATTGTGCACGATGCCATGGCTTGTGCTTCATTTCTAAAGTTTAATCCAACGCTTCCAAAACAGATAACCAGTGTGCCACATGTAGCTGTACGTGAGAAGAGGGAACACTCTCCTCTGACAAAGGAGCAGAAAGCCCGATACAGGCATTCAGTTGAGGTAGCTAGTCCTAGTTTGCTCACATTTCAATATTTTGAATCATTCTCTCCCACGCCTTTCAATGCCAACATATACAAAAACAAACTCAGAAGGACATCTGTGGCTATCAAAGAGGATAGCGTCATCGAGGCTTCCAAGCAGGTGGACGGACTCAATGAGAAGAACGACAGTATTAACAACAGCCCTGGAAATGTTCCTAGTAGAAAAATTAGTTCCAACGAGAAGTACCAGCTTCCCCTGTCCCTTCAGCACCTGGTGATACTGTGGGAGCAGATTTCTTCATCTAGTCAACGAATCATCTCGCAGCAGCTCCTCTTGCCCAGTCCTGTCACCAATTCCAAAGTTTGTCAGCGACTGGAGAAGGAGAGGAACAATCGTGACAAAGAGAAAAAAGTGAAGAAGGAGAAGGTGTATCGTCTGGTGCCGTCGGTGAGAGGGAACTTTTTTGCCGAGG
Ngertschi_FrenchBroad_N968 --------------------------------------------------------------------------------------------------------------------------------------------------------GGCATGTTTTATGGAAATTCTGTTATATTTTTGTTTGAAATTTATTTAATTTTCTTTCCATATAGGAAGCCAACTGCATCACTGGTCCAAAATCAGTCACCCAGACCGGAACCCAAACTAGTCCAGATAGCATGAAGAGCCATTTCAGCATAGGCTCTGCCGGAAACAAAGAAGAGCCTACGAGGGTGTCTCCCAAACTCGCACGGAAAGAAAGGACATCACGCCAGTTCCGCTCCAAAAGAGAGAGGGTAAAGTCGCCCGCCTCTGTCCGTGAAACTGGCGAGAAAGCCAAAGAGAAGAACTTAGTCAAAGAGTTGGTGAAGGAGGCCATGACTCCATCTGTGGCAGAGTGTCTGCGTGCCGTGTTTGCAGCATTCCTCTGGCAGGAGGGCATTGTGCACGATGCCATGGCTTGTGCTTCATTTCTAAAGTTTAATCCAACGCTTCCAAAACAGATAACCAGTGTGCCACATGTAGCTGTACGTGAGAAGAGGGAACACTCTCCTCTGACAAAGGAGCAGAAAGCCCGATACAGGCATTCAGTTGAGGTAGCTAGTCCTAGTTTGCTCACATTTCAATATTTTGAATCATTCTCTCCCACGCCTTTCAATGCCAACATATACAAAAACAAACTCAGAAGGACATCTGTGGCTATCAAAGAGGATAGCGTCATCGAGGCTTCCAAGCAGGTGGACGGACTCAATGAGAAGAACGACAGTATTAACAACAGCCCTGGAAATGTTCCTAGTAGAAAAATTAGTTCCAACGAGAAGTACCAGCTTCCCCTGTCCCTTCAGCACCTGGTGATACTGTGGGAGCAGATTTCTTCATCTAGTCAACGAATCATCTCGCAGCAGCTCCTCTTGCCCAGTCCTGTCACCAATTCCAAAGTTTGTCAGCGACTGGAGAAGGAGAGGAACAATCGTGACAAAGAGAAAAAAGTGAAGAA-----------------------------------------------------
Ngertschi_HickoryNutGap_N810 --------------------------------------------------TTTTAACCTTTAGCATAAAAGATAGCTCCTTTAGCATAAAAGATAGTTTGGTGTGGAATATGAATAATGTAAAATTTACATTACAGGACTGCAGTGAATGAAGGCATGTTTTATGGAAATTCTGTTATATTTTTGTTTGAAATTTATTTAATTTTCTTTCCATATAGGAAGCCAACTGCATCACTGGTCCAAAATCAGTCACCCAGACCGGAACCCAAACTAGTCCAGATAGCATGAAGAGCCATTTCAGCATAGGCTCTGCCGGAAACAAAGAAGAGCCTACGAGGGTGTCTCCCAAACTTGCACGGAAAGAAAGGACATCACGCCAGTTCCGCTCCAAAAGAGAGAGGGTAAAGTCGCCCGCCTCTGTCCGTGAAACTGGCGAGAAAGCCAAAGAGAAGAACTTAGTCAAAGAGTTGGTGAAGGAGGCCATGACTCCATCTGTGGCAGAGTGTCTGCGTGCCGTGTTTGCAGCATTCCTCTGGCAGGAGGGCATTGTGCACGATGCCATGGCTTGTGCTTCATTTCTAAAGTTTAATCCAACGCTTCCAAAACAGATAACCAGTGTGCCACATGTAGCTGTACGTGAGAAGAGGGAACACTCTCCTCTGACAAAGGAGCAGAAAGCCCGTTACAGGCATTCAGTTGAGGTAGCTAGTCCTAGTTTGCTCACATTTCAATATTTTGAATCATTCTCTCCCACGCCTTTCAATGCCAACATATACAAAAACAAACTCAGAAGGACATCTGTGGCTATCAAAGAGGATAGCGTCATCGAGGCTTCCAAGCAGGTGGACGGACTCAATGAGAAGAACGACAGTATTAACAACAGCCCTGGAAATGTTCCTAGTAGAAAAATTAGTTCCAACGAGAAGTACCAGCTTCCCCTGTCCCTTCAGCACCTGGTGATACTGTGGGAGCAGATTTCTTCATCTAGTCAACGAATCATCTCGCAGCAGCTCCTCTTGCCCAGTCCTGTCACCAATTCCAAAGTTTGTCAGCGACTGGAGAAGGAGAGGAACAATCGTGACAAAGAGAAAAAAGTGAAGAAGGAGAAGGTGTATCGTCTGGTGCCGTCGGTGAGAGGGAACTTTTTTGCCGAGG
Nholsingeri_BrumleyCrk_N916 TTTTACTGTAATATATATTTTGGTGGTCCCTATTAGAAAAGTGTATTGCATTTTACCCTTTATTTAAACATTTTTTCTCCCTAGTTTGGGTTATTGTTTGGTGTGGAATATGAATAATGTAAAATTTACATTACAGGACTGCAGTGAATGAAGGGATATTTTATGGAAATTCTGTTATAATTTTGTTTGAAATTTATTTAATTTTCTTTCCATATAGGAAGCCAACTGCATCACTGGTCCAAAATCAGTCACCCAGACTGGAACCCAAACTAGTCCAGATAGCATGAAGAGCCATTTCAGCATAGGCTCTGCCGGAAACAAAGAAGAGCCTACGAGGGTGTCTCCCAAACTCGCACGGAAAGAAAGGACATCACGCCAGTTCCGCTCCAAAAGAGAGAGGGTAAAGTCGCCCGCCTCTGTGCGTGAGACTGGCGAGAAAGCCAAAGAGAAGAACTTAGTCAAAGAGTTGGTGAAGGAGGCCATGACTCCATCTGTGGCAGAGTGTCTGCGTGCTGTGTTTGCAGCATTCCTCTGGCAGGAGGGCATTGTGCACGATGCCATGGCTTGTGCTTCATTTCTAAAGTTTAATCCAACGCTTCCAAAACAGATAACCAGTGTGCCACATGTAGCTGTACGCGAGAAGAGGGAACACTCCCCTCTGACAAAGGAGCAGAAAGCCCGTTACAGGCATTCAGTTGAGGTAGCTAGTCCTAGTTTGCTCACATTTCAATATTTTGAATCATTTTCTCCCACGCCTTTCAATGCCAACATATACAAAAACAAACTCAGAAGGACATCTGTGGCTATCAAAGAGGATAGCGTCATCGAGGCTTCCAAGCAGGTGGACGGACTCAATGAGAAGAACGACAGTATTAACAACAGCCCTGGAAATGTTCCTAGTAGAAAAATTAGTTCCAACGAGAAGTACCAGCTTCCCCTGTCCCTTCAGCACCTGGTAATACTGTGGGAGCAGATTTCTTCATCTAGTCAACGAATCATCTCGCAGCAGCTGCTCTTGCCCAGTCCTGTCACCAATTCCAAAGTTTGTCAGCGACTGGAAAAGGAGAGGAACAATCGTGACAAAGAGAAAAAAGTGAAGAAGGAGAAGGTGTACCGTCTGGTGCCGTCGGTGAGAGGGAACTTTTTCGCCGAGG
Nholsingeri_PondCave_N541 -----------------------------------------------------------------------------TCCCTAGTTTGGGTTATTGTTTGGTGTGGAATATGAATAATGTAAAATTTACATTACAGGACTGCAGTGAATGAAGGGATATTTTATGGAAATTCTGTTATAATTTTGTTTGAAATTTATTTAATTTTCTTTCCATATAGGAAGCCAACTGCATCACTGGTCCAAAATCAGTCACCCAGACCGGAACCCAAACTAGTCCAGATAGCATGAAGAGCCATTTCAGCATAGGCTCTGCCGGAAATAAAGAAGAGCCTACGAGGGTGTCTCCCAAACTCGCACGGAAAGAAAGGACATCACGCCAGTTCCGCTCTAAAAGAGAGAGGGTAAAGTCGCCCGCCTCTGTCCGTGAGACTGGCGAGAAAGCTAAAGAGAAGAACTTAGTCAAAGAGTTGGTGAAGGAGGCCATGACTCCATCTGTGGCAGAGTGTCTGCGTGCCGTGTTTGCAGCATTCCTTTGGCAGGAGGGCATTGTGCACGATGCCATGGCTTGTGCTTCATTTCTAAAGTTTAATCCAACGCTTCCAAAACAGATAACCAGTGTGCCACATGTAGCTGTACGCGAGAAGAGGGAACACTCCCCTCTGACAAAGGAGCAGAAAGCCCGTTACAGGCATTCAGTTGAGGTAGCTAGTCCTAGTTTGCTCACATTTCAATATTTTGAATCATTTTCTCCCACGCCTTTCAATGCCAACATATACAAAAACAAACTCAGAAGGACATCTGTGGCTATCAAAGAGGATAGCGTCATCGAGGCTTCCAAGCAGGTGGACGGACTCAATGAGAAGAACGACAGTATTAACAACAGCCCTGGAAATGTTCCTAGTAGAAAAATTAGTTCGAACGAGAAGTACCAGCTTCCCCTGTCCCTTCAGCACCTGGTAATACTGTGGGAGCAGATTTCTTCATCTAGTCAACGAATCATCTCGCAGCAGCTGCTCTTGCCCAGTCCTGTCACCAATTCCAAAGTTTGTCAGCGACTGGAAAAGGAGAGGAACAATCGTGACAAAGAGAAAAAAGTGAAGAAGGAGAAGGTGTATCGTCTGGTGCCGTCGGTGAGAGGGAACTTTTTCGCCGAGG
Nlula_BeeRockCave_G2091 TTTTACTGTAATATATATTTTGGTGGTCCCTATTAGAAAAGCATATTGCATTTTACCCTTTATGTAAACCTTTTCCCCCCCTAGTTTGGGTTATTATTTGGTGTGGAATATGAATAATGTAAAATTTACATTACAAGAGTGCAGTGAATGAAGGGATATTTTATGGAAATTTTGTTATATTTTTGTTTGAAATTTATTTAATTTTCTTTCCATATAGGAAGCCAACTGCATCACTGGTCCAAAATCAGTTACCCAGACCGGAACCCAAACTAGTCCAGATAGCATGAAGAGCCATTTCAGCATAGGCTCTGCCGGAAGCAAAGAAGAGCCTACGAGGGTATCTCCCAAACTCGCACGGAAAGAAAGGACATCACGCCAGTTCCGCTCCAAAAGAGAGAGGGTAAAGTCGCCCGCTTCTGTCCGTGAGACTGGCGAGAAAGCCAAAGAGAAGAACTTAGTCAAAGAGTTGGTGAAGGAGGCCATGACTCCATCTGTGGCAGAGTGTCTGCGTGCCGTGTTTGCAGCATTCCTCTGGCAGGAGGGCATTGTGCATGATGCCATGGCTTGTGCTTCATTTCTAAAGTTTAATCCAACGCTTCCAAAACAGATAACCAGTGTGCCACATGTAGCTGTACGCGAGAAGAGGGAACACTCTCCTCTGACAAAGGAGCAGAAAGCCCGTTACAGGCATTCAGTTGAGGTAGCTAGTCCTAGTTTGCTCACATTTCAATATTTTGAATCATTTTCTCCCACGCCTTTCAATGCTAACATATACAAAAACAAACTCAGAAGGACATCTGTGGCTATCAAAGAGGATAGCGTCATCGAGGCTTCCAAGCAGGTGGACGGACTCAATGAGAAGAACGACAGTATTAACAACAGCCCTGGAAATGTTCCTAGTAGAAAAATTAGTTCCAATGAGAAGTACCAGCTTCCCCTGTCCCTTCAGCACCTGGTGATACTGTGGGAGCAGATTTCTTCATCTAGTCAACGAATCATCTCGCAGCAGCTCCTCTTGCCCAGTCCTGTCACCAATTCCAAAGTTTGTCAGCGACTGGAGAAGGAGAGAAACAATCGTGACAAAGAGAAGAAAGTGAAGAAAGAGAAGGTGTATCGTCTGGTGCCGTCAGTGAGAGGGAACTTTTTCGCAGAGG
Nlula_LulaFallsCave_G2084 TTTTACTGTAATATATATTTTGGTGGTCCCTATTAGAAAAGCATATTGCATTTTACCCTTTATGTAAACCTTCCCCCCCCCTAGTTTGGGGTATTATTTGGTGTGGAATATGAATAATGTAAAATTTACATTACAAGAGTGCAGTGAATGAAGGGATATTTTATGGAAATTTTGTTATATTTTTGTATGAAATTTATTTAATTTTCTTTCCATATAGGAAGCCAACTGCATCACTGGTCCAAAATCAGTTACCCAGACCGGAACCCAAACTAGTCCAGATAGCATGAAGAGCCATTTCAGCATAGGCTCTGCCGGAAACAAAGAAGAGCCTACGAGGGTATCTCCCAAACTCGCACGGAAAGAAAGGACATCACGCCAGTTCCGCTCCAAAAGAGAGAGGGTAAAGTCGCCCGCTTCTGTCCGTGAGACTGGCGAGAAAGCCAAAGAGAAGAACTTAGTCAAAGAGTTGGTGAAGGAGGCCATGACTCCATCTGTGGCAGAGTGTCTGCGTGCCGTGTTTGCAGCATTCCTCTGGCAGGAGGGCATTGTGCATGATGCCATGGCTTGTGCTTCATTTCTAAAGTTTAATCCAACGCTTCCAAAACAGATAACCAGTGTGCCACATGTAGCTGTACGCGAGAAGAGGGAACACTCTCCTCTGACAAAGGAGCAGAAAGCCCGTTACAGGCATTCAGTTGAGGTAGCTAGTCCTAGTTTGCTCACATTTCAATATTTTGAATCATTTTCTCCCACGCCTTTCAATGCTAACATATACAAAAACAAACTCAGAAGGACATCTGTGGCTATCAAAGAGGATAGCGTCATCGAGGCTTCCAAGCAGGTGGACGGACTCAATGAGAAGAACGACAGTATTAACAACAGCCCTGGAAATGTTCCTAGTAGAAAAATTAGTTCCAACGAGAAGTACCAGCTTCCCCTGTCCCTTCAGCACCTGGTGATACTGTGGGAGCAGATTTCTTCATCTAGTCAACGAATCATCTCGCAGCAGCTCCTTTTGCCCAGTCCTGTCACCAATTCCAAAGTTTGTCAGCGACTGGAGAAGGAGAGAAACAATCGTGACAAAGAGAAGAAAGTGAAGAAAGAGAAGGTGTATCGTCTGGTGCCGTCAGTGAGAGGGAACTTTTTCGCAGAGG
Nmimus_NealsSink_N329 -----------------------------------GAAAAGTGTATTGCATTTTACCCTTTATGTAAACATTTTTTCTCCCTAGTTTGGGTTATTGTTTGGTGTGGAATATGAATAATGTGAAATTTACATTACAGGACTGCAGTGAATGAAGGGATATTTTATGGAAATTCTGTTATATTTTTGTTTGAAATTTATTTAATTTTCTTTCCATATAGGAAGCCAACTGCATCACTGGTCCAAAATCAGTCACCCAGACCGGAACCCAAACTAGTCCAGATAGCATGAAGAGCCATTTCAGCATAGGCTCTGCCGGAAACAAAGAAGAGCCTACGAGGGTGTCTCCCAAACTCGCACGGAAAGAAAGGACATCACGCCAGTTCCGCTCTAAAAGAGAGAGGGTAAAGTCGCCCGCCTCTGTCCGTGAGACTGGCGAGAAAGCCAAAGAGAAGAACTCAGTCAAAGAGTTGGTGAAGGAGGCCATGACTCCGTCTGTGGCAGAGTGTCTGCGTGCCGTGTTTGCAGCATTCCTCTGGCAGGAGGGCATTGTGCACGATGCTATGGCTTGTGCTTCATTTTTAAAGTTTAATCCAACGCTTCCAAAACAGATAACCAGTGTGCCACATGTAGCTGTACGCGAGAAGAGGGAACACTCCCCTCTGACAAAGGAGCAGAAAGCCCGTTACAGGCATTCAGTTGAGGTAGCTAGTCCTAGTTTGCTCACATTTCAATATTTTGAATCATTTTCTCCCACGCCTTTCAATGCCAACATATACAAAAACAAACTCAGAAGGACGTCTGTGGCTATCAAAGAGGATAGCGTCATTGAGGCTTCCAAGCAGGTGGACGGACTCAATGAGAAGAACGACAGTATTAACAACAGCCCTGGAAATGTTCCTAGTAGAAAAATTAGTTCCAACGAGAAGTACCAGCTTCCCCTGTCCCTTCAGCACCTGGTGATACTGTGGGAGCAGATTTCTTCATCTAGTCAACGCATCATCTCGCAGCAGCTCCTCTTGCCCAGTCCTGTCACCAATTCCAAAGTTTGTCAGCGGCTGGAGAAGGAGAGGAACAATCGTGACAAAGAGAAGAAAGT-----------------------------------------------------------
Nmimus_Straleys_N625 TTTTACTGTAATATATATTTTGGT-GTCCCTATTAGAAAAGTGTATTGCATTTTACCCTTTATGTAAACATTTTTTCTCCCTAGTTTGGGTTATTGTTTGGTGTGGAATATGAATAATGTAAAATTTACATTACAGGACTGCAGTGAATGAAGGGATATTTTATGGAAATTGTGTTATATTTTTGTTTGAAATTTATTTAATTTTCTTTCCATATAGGAAGCCAACTGCATCACTGGTCCAAAATCAGTCACCCAGACCGGAACCCAAACTAGTCCAGATAGCATGAAGAGCCATTTCAGCATAGGCTCTGCCGGAAACAAAGAAGAGCCTACGAGGGTGTCTCCCAAACTCGCACGGAAAGAAAGGACATCACGCCAGTTCCGCTCTAAAAGAGAGAGGGTAAAGTCGCCCGCCTCTGTCCGTGAGACTGGCGAGAAAGCCAAAGAGAAGAATTTAGTCAAAGAGTTGGTGAAGGAGGCCATGACTCCGTCTGTGGCAGAGTGTCTGCGTGCCGTGTTTGCAGCATTCCTCTGGCAGGAGGGCATTGTGCACGATGCCATGGCTTGTGCTTCATTTCTAAAGTTTAATCCAACGCTTCCAAAACAGATAACCAGTGTGCCACATGTAGCTGTACGCGAGAAGAGGGAACACTCCCCTCTGACAAAGGAGCAGAAAGCCCGTTACAGGCATTCAGTTGAGGTAGCTAGTCCTAGTTTGCTCACATTTCAATATTTTGAATCATTTTCTCCCACGCCTTTCAATGCCAACATATACAAAAACAAACTCAGAAGGACATCTGTGGCTATCAAAGAGGATAGCGTCATCGAGGCTTCCAAGCAGGTGGACGGACTCAATGAGAAGAACGACAGTATTAACAACAGCCCTGGAAATGTTCCTAGTAGAAAAATTAGTTCCAACGAGAAGTACCAGCTTCCCCTGTCCCTTCAGCACCTGGTGATACTGTGGGAGCAGATTTCTTCATCTAGTCAACGCATCATCTCGCAGCAGCTCCTCTTGCCCAGTCCTGTCACCAATTCCAAAGTTTGTCAGCGGCTGGAGAAGGAGAGGAACAATCGTGACAA-----------------------------------------------------------------------
Nnasicus_CaneyFork_N171 ------------------------------------------------------AACCTTTATGTAAACATTTTTTCTCCCTAGTTTGGGTTATTGTTTGGTGTGGAATATGAATAATGTAAAATTTACATTACAGGACTGCAGTGAATAAAGGGATATTTTATGAAAATTCTGTTATGTTTGTGTGTGAAATTTATTTAATTTTCTTTCCATATAGGAAGCCAACTGCATCACTGGTCCAAAATCAGTCACCCAGACCGGAACCCAAACTAGTCCAGATAGTATGAAAAGCCATTTCAGCATAGGCTCTGCCGGAAACAAAGAAGAGCCTACGAGGGTGTCTCCCAAACTCGCACGGAAGGAAAGGACATCACGCCAGTTCCGCTCCAAAAGAGAGAGGGTAAAGTCGCCCGCCTCTGTTCGTGAGACTGGCGAGAAAGCCAAAGAGAAGAACTTAGTCAAAGAGTTGGTGAAGGAGGCCATGACTCCATCTGTGGCAGAGTGTCTGCGTGCTGTGTTTGCAGCATTCCTCTGGCAGGAGGGCATTGTGCACGATGCCATGGCTTGTGCTTCATTTCTAAAGTTTAATCCAACGCTTCCAAAACAGATAACCAGTGTGCCACATGTAGCTGTACGCGAGAAGAGGGAACACTCCCCTCTGACAAAGGAGCAGAAAGCCCGTTACAGGCATTCAGTTGAGGTAGCTAGTCCTAGTTTGCTCACATTTCAATATTTTGAATCATTTTCTCCCACGCCTTTCAATGCCAACATATACAAAAACAAACTCAGAAGGACATCTGTGGCTATCAAAGAGGATAGCGTCATCGAGGCTTCCAAGCAGGTGGACGGACTCAATGAGAAGAACGACAGTATTAACAACAGCCCTGGAAATGTTCCTAGTAGAAAAATTAGTTCCAACGAGAAGTACCAGCTTCCCCTGTCCCTTCAGCACCTGGTGATACTGTGGGAACAGATTTCTTCATCTAGTCAACGAATCATCTCGCAGCAGCTCCTCTTGCCCAGTCCTGTCACCAATTCCAAAGTTTGTCAGCGACTGGAGAAGGAGAGGAACAAT-------------------------------------------------------------------------------
Nnasicus_ConnosteeFalls_N696 ---------------------------------------------------------------------------------------------------------------------------------------------------------------------------------TGTTTTTGTGTGAAATTTATTTAATTTTCTTTCCATATAGGAAGCCAACTGCATCACTGGTCCAAAATCAGTCACCCAGACCGGAACCCAAACTAGTCCAGATAGTATGAAAAGCCATTTCAGCATAGGCTCTGCCGGAAACAAAGAAGAGCCTACGAGGGTGTCTCCCAAACTCGCACGGAAAGAAAGGACATCACGCCAGTTCCGCTCCAAAAGAGAGAGGGTAAAGTCGCCCGCCTCTGTCCGTGAGACTGGCGAGAAAGCCAAAGAGAAGAACTTAGTCAAAGAGTTGGTGAAGGAGGCCATGACTCCATCTGTGGCAGAGTGTCTGCGTGCCGTGTTTGCAGCATTCCTCTGGCAGGAGGGCATTGTGCACGATGCCATGGCTTGTGCTTCATTTCTAAAGTTTAATCCAACGCTTCCAAAACAGATAACCAGTGTGCCACATGTAGCTGTACGCGAGAAGAGGGAACACTCCCCTCTGACGAAGGAGCAGAAAGCCCGTTACAGGCATTCAGTTGAGGTAGCTAGTCCTAGTTTGCTCACATTTCAATATTTTGAATCATTCTCTCCCACGCCTTTCAATGCCAACATATACAAAAACAAACTCAGAAGGACATCTGTGGCTATCAAAGAGGATAGCGTCATCGAGGCTTCCAAGCAGGTGGACGGACTCAATGAGAAGAATGACAGTATTAACAACAGCCCTGGAAATGTTCCTAGTAGAAAAATTAGTTCCAACGAGAAGTACCAGCTTCCCCTGTCCCTTCAGCACCTGGTGATACTGTGGGAGCAGATTTCTTCATCTAGTCAACGAATCATCTCGCAGCAGCTCCTCTTGCCCAGTCCTGTCACCAAT----------------------------------------------------------------------------------------------------------------------
Nnasicus_CoweeTrain_N189 ------------------------------------------------------------------------------------------------------------------------------------ACAGGGCTGCAGTGATTGAAGGGATATTTTATGAAAATTCTGTTATGTTTTTGTTTAAAATTTATTTAATTTTCTTTCCACATAGGAAGCCAACTGCATCACTGGTCCAAAATCAGTCACCCAGACCGGAACCCAAACTAGTCCAGATAGCATGAAGAGCCATTTCAGCATAGGCTCTGCCGGAAACAAAGAAGAGCCTACGAGGGTGTCTCCCAAACTCGCACGGAAAGAAAGGACATCGCGCCAGTTCCGCTCCAAAAGAGAGAGAGTAAAGTCGCCCGCCTCTGTCCGTGAGACTGGCGAGAAAGCCAAAGAGAAGAACTTAGTCAAAGAGTTGGTGAAGGAGGCCATGACTCCATCTGTGGCAGAGTGTCTGCGTGCCGTGTTTGCAGCATTCCTCTGGCAGGAGGGCATTGTGCACGATGCCATGGCTTGTGCTTCGTTTCTAAAGTTTAATCCAACGCTTCCAAAACAGATAACCAGTGTGTCACATGTAGCTGTACGCGAGAAGAGGGAACACTCCCCTCTGACAAAGGAGCAGAAAGCCCGTTACAGGCATTCAGTTGAGGTAGCTAGTCCTAGTTTGCTCACATTTCAATATTTTGAATCATTCTCTCCCACGCCTTTCAATGCCAACATATACAAAAACAAACTCAGAAGGACATCTGTAGCTATCAAAGAGGATAGCGTCATCGAGGCTTCCAAGCAGGTGGACGGACTCAATGAGAAGAACGACAGTATTAACAACAGCCCTGGAAATGTTCCTAGTAGAAAAATTAGTTCCAACGAGAAGTACCAGCTTCCCCTGTCCCTTCAGCACCTGGTGATACTGTGGGAGCAGATTTCTTCATCTAGTCTACGAATCATCTCGCAGCAGCTCCTCTTGCCCAGTCCTGTCACCAATTCCAAAGTTTGT----------------------------------------------------------------------------------------------------------
Npaynei_Grindstaff_N646 TTTTACTGCAATATATATTTTGGTGGTCCCTATTAGAAAAGCGTATTGCATTTTACCCTTTATGTAAACATTTTTTCTCCCTAGTTTGGGTTATTGTTTGGTGTGGAATATGAATAATGTAAAATTTATATTACAGGACTGCAGTGAATGAAGGGATATTTTATGGAAATTCTGTTATATTTTTCTTTGAAATTTATTTAATTTTCTTTCCATATAGGAAGCCAACTGCATCACTGGTCCAAAATCAGTCACCCAGACCGGAACCCAAACTAGTCCAGATAGCATGAAGAGCCATTTCAGCATAGGCTCTGCCGGAAACAAAGAAGAGCCTACGAGGGTGTCTCCCAAACTCGCACGGAAAGAAAGGACATCACGCCAGTTCCGCTCCAAAAGAGAGAGGGTAAAGTCACCCGCCTCTGTGCGTGAGACTGGCGAGAAAGCCAAAGAGAAGAACTTAGTCAAAGAGTTGGTGAAGGAGGCCATGACTCCATCTGTGGCAGAGTGTCTGCGTGCCGTGTTTGCAGCATTCCTCTGGCAGGAGGGCATTGTGCATGATGCCATGGCTTGCGCTTCATTTCTAAAGTTTAATCCAACGCTTCCAAAACAGATAACCAGTGTGCCACATGTAGCTGTACGCGAGAAGAGGGAACACTCCCCTCTGACAAAGGAACAGAAAGCCCGTTATAGGCATTCAGTTGAGGTAGCTAGTCCTAGTTTGCTCACATTTCAATATTTTGAATCATTTTCTCCCACGCCTTTCAATGCCAACATATACAAAAACAAACTCAGAAGGACATCTGTGGCTATCAAAGAGGATAGTGTCATCGAGGCTTCCAAGCAGGTGGATGGACTCAATGAGAAGAACGACAGTATTAACAACAGCCCGGGAAATGTTCCTAGTAGAAAAATTAGTTCCAACGAGAAGTACCAGCTTCCCCTGTCCCTTCAGCACCTGGTGATACTGTGGGAACAGATTTCTTCATCTAGTCAACGAATCATCTCGCAGCAGCTCCTCTTGCCAAGTCCTGTCACCAATTCCAAAGTTTGTCAGCGACTGGAGAAGGAGAGGAACAATCGTGACAAAGAGAAAAAAGTGAAGAAGGAGAAGGTGTATCGTCTGGTGCCGTCGGTAAGAGGGAACTTTTTTGCCGAGG
Npaynei_NorrisDamCave_N348 -----CTGCAATATATATTTTGGTGGTCCCTATTAGAAAAGCGTATTGCATTTTACCCTTTATGTAAACATTTTTTCTCCCTAGTTTGGGTTATTGTTTGGTGTGGAATATGAATAATGTAAAATTTACATTACAGGACTGCAGTGAATCAAGGGATATTTTATGGAAATTCTGTTATATTTTTGTTTGAAATTTATTTAATTTTCTTTCCATATAGGAAGCCAACTGCATCACTGGTCCAAAATCAGTCACCCAGACCGGAACCCAAACTAGTCCAGATAGCATGAAGAGCCATTTCAGCATAGGCTCTGCCGGAAACAAAGAAGAGCCTACGAGGGTGTCCCCCAAACTCGCACGGAAAGAAAGGACATCACGCCAGTTCCGTTCCAAAAGAGAGAGGGTAAAGTCGCCCGCCTCTGTGCGTGAGACTGGCGAGAAAGCCAAAGAGAAGAACTTAGTCAAAGAGTTGGTGAAGGAGGCCATGACTCCATCTGTGGCAGAGTGTCTGCGTGCCGTGTTTGCAGCATTCCTCTGGCAGGAGGGCATTGTGCACGATGCCATGGCTTGTGCTTCATTTCTAAAGTTTAATCCAACGCTTCCAAAGCAGATAACCAGTGTGCCACATGTAGCTGTACGCGAGAAGAGGGAACACTCCCCTCTGACAAAGGAACAGAAAGCCCGTTATAGGCATTCAGTTGAGGTAGCTAGTCCTAGTTTGCTCACATTTCAATATTTTGAATCATTTTCTCCCACGCCTTTCAATGCCAACATATACAAAAACAAACTCAGAAGGACATCTGTGGCTATCAAAGAGGATAGTGTCATCGAGGCTTCCAAGCAGGTGGATGGACTCAATGAGAAGAACGACAGTATTAACAACAGCCCGGGAAATGTTCCTAGTAGAAAAATTAGTTCCAACGAGAAGTACCAGCTTCCCCTGTCCCTTCAGCACCTGGTGATAC------------------------------------------------------------------------------------------------------------------------------------------------------------------------------------------------
Npaynei_UnakaMtns_N943 TTTTACTGCAATATATATTTTGGTGGTCCCTATTAGAAAAGCGTATTGCATTTTACCCTTTATGTAAACATTTTTTCTCCCTAGTTTGGGTTATTGTTTGGTGTGGAATATGAATAATGTAAAATTTACATTACAGGACTGCAGTGAATGAAGGAATATTTTATGGAAATTCTGTTATATTTTTATTTGAAATTTATTTAATTTTCTTTCCATATAGGAAGCCAACTGCATCACTGGTCCAAAATCAGTCACCCAGACCGGAACCCAAACTAGTCCAGATAGCATGAAGAGCCATTTCAGCATAGGCTCTGCCGGAAACAAAGAAGAGCCTACGAGGGTGTCTCCCAAACTCGCACGGAAAGAAAGGACATCACGCCAGTTCCGCTCCAAAAGAGAGAGGGTAAAGTCACCCGCCTCTGTGCGTGAGACTGGCGAGAAAGCCAAAGAGAAGAACTTAGTCAAAGAGTTGGTGAAGGAGGCCATGACTCCATCTGTGGCAGAGTGTCTGCGTGCCGTGTTTGCAGCATTCCTCTGGCAGGAGGGCATTGTGCATGATGCCATGGCTTGCGCTTCATTTCTAAAGTTTAATCCAACGCTTCCAAAACAGATAACCAGTGTGCCACATGTAGCTGTACGCGAGAAGAGGGAACACTCCCCTCTGACAAAGGAACAGAAAGCTCGTTATAGGCATTCAGTTGAGGTAGCTAGTCCTAGTTTGCTCACATTTCAATATTTTGAATCATTTTCTCCCACGCCTTTCAATGCCAACATATACAAAAACAAACTCAGAAGGACATCTGTGGCTATCAAAGAGGATAGTGTCATCGAGGCTTCCAAGCAGGTGGACGGACTCAATGAGAAGAACGACAGTATTAACAACAGCCCTGGAAATGTTCCTAGTAGAAAAATTAGTTCCAACGAGAAGTACCAGCTTCCCCTGTCCCTTCAGCACCTAGTGATACTGTGGGAGCAGATTTCTTCATCTAGTCAACGAATCATCTCGCAGCAGCTCCTCTTGCCGAGTCCTGTCACCAATTCCAAAGTTTGTCAGCGACTGGAGAAGGAGAGGAACAATCGTGACAAAGAGAAAAAAGTGAAGAAGGAGAAGGTGTATCGTCTGGTGCCGTCGGTGAGAGGGAACTTTTTTGCTGAGG
Npecki_HaskellSims_G3697 TTTTACTGTAATATGTATTTTGGAGGTCCCTATTAGGAAATGGTAT---------CCCTTTATGCAAGCCTTTTTCCTCTCTAATGTGTGTTATTGTTTGATGTGAAATATGAATGATGCACAATTTACATTACAGGGATGTAATGAATGAAGGCATATTTTATGGAATTTCAATTATATTTTTGTTTGAAATTTATGTAATTTTCTTTCCATACAGGAAGCCAACTGCATCACTGGTCCAAAATCAGTCACCCAAACCGGAACCCAAACTAGTCCAGACAGCATGAAGAGCCATTTCAGCATAGGCTCTGCCGGAAACAAAGAAGAGCCTACGAGGGTGTCTCCCAAACTTGCACGGAAAGAAAGGACGTCACGCCAGTTCCGCTCCAAAAGAGAGAGGGTCAAGTCGCCCGCCTCTGTCCGTGAGACTGGCGAGAAAGCCAAAGAGAAGAACTTAGTCAAAGAGTTGGTGAAGGAGGCCATGACTCCGTCAGTGGCAGAGTGTCTGCGTGCCGTGTTTGCAGCATTCCTCTGGCAGGAGGGCATTGTGCACGATGCCATGGCTTGTGCTTCATTTCTAAAATTTAATCCAACGCTTCCAAAACAGATAACTAGTGTGCCGCATGTAGCCGTACGAGAGAAGAGGGAACACTCTCCTCTGACAAAGGAGCAGAAAGCCCGTTACAGGCATTCAGTTGAGGTAGCTAGTCCTAGTTTGCTCACATTTCAATATTTTGAATCCTTTTCTCCCACACCTTTCAATGCCAACATATACAAAAACAAACTCAGGAGGACATCTGTGGCTATCAAAGAGGATAGCGTCATCGAGGCTTCCAAGCAGGTGGACGGACTCAATAAGAAAAATGACAGTATTAACAACAGCCCTGGAAATGTTCCTAGTAGAAAAATTAGTTCCAATGATAAGTACCAGCTCCCCCTGTCCCTTCAGCACCTGGTGATACTGTGGGAGCAGATTTCTTCATCTAGTCAACGAATCATCTCGCAGCAGCTCCTCTTGCCCAGTCCTGTCACCAGTTCCAAAGTTTGCCAGCGACTGGAGAAGGAGAGGAACAATCGTGACAAGGAGAAAAAGGTGAAGAAGGAGAAGGTGTATCGTCTGGTGCCATCGGTGAGAGGGAACTTTTTTGCCGAGG
Npecki_HurricaneMazeCave_G2100 TTTTACTGTAATATGTATTTTGGTGGTCCCTATTAGGAAATGGTATTGCATTTTCCCCTTTATGTAAGCCTTTTCCCTCCCTAGTGTGTGTTATTGTTTGGTGTGAAATGTGAATGATGTACAATTTACATTACAGGGATGCAGTGAATGAAGGCATATTTTATGGAAATTCAATTATATTTTTGTTTGAAATTTATTTAATTTTCTTTCCATACAGGAAGCCAACTGCATCACTGGTCCAAAATCAGTCACCCAAACCGGAACCCAAACTAGTCCAGACAGCATGAAGAGCCATTTCAGCATAGGCTCTGCCGGAAACAAAGAAGAGCCTACGAGGGTGTCTCCCAAACTCGCACGGAAAGAAAGGACGTCACGGCAGTTCCGTTCCAAAAGGGAGAGGGTCAAGTCGCCCGCCTCTGTCCGTGAGACTGGCGAGAAAGCCAAAGAGAAGAACTTAGTCAAAGAGTTGGTGAAGGAGGCCATGACTCCGTCAGTGGCAGAGTGTCTGCGTGCCGTGTTTGCAGCATTCCTCTGGCAGGAGGGCATTGTGCACGATGCCATGGCTTGTGCTTCATTTCTGAAATTTAATCCAACGCTTCCAAAACAGATAACTAGTGTGCCGCATGTAGCAGTACGCGAGAAGAGGGAACACTCTCCTCTGACAAAGGAGCAGAAAGCCCGTTACAGGCATTCAGTTGAGGTAGCTAGTCCTAGTTTGCTCACATTTCAATATTTTGAATCATTTTCTCCCACTCCTTTCAATGCCAACATATACAAAAACAAACTCAGGAGGACATCTGTGGCTATCAAAGAGGATAGCGTCATCGAGGCTTCCAAGCAGGTGGATGGACTCAATGAGAAAAATGACAGTATTAACAATAGCCCTGGAAATGTTCCTAGTAGAAAAATTAGTTCCAATGATAAGTACCAGCTTCCCCTGTCCCTTCAGCACCTGGTGATACTGTGGGAGCAGATTTCTTCATCTAGTCAACGAATCATTTCGCAGCAGCTCCTCTTGCCCAGTCCTGTCACCAGTTCCAAAGTTTGCCAGCGACTCGAGAAGGAGAGGAACAATCGTGACAAAGAGAAAAAGGTGAAGAAGGAGAAGGTGTATCGTCTGGTGCCGTCGGTGAGAGGGAACTTTTTTGCCGAGG
Npecki_Monteagle_N062 TTTTACTGTAATATGTATTTTTGTGGTCCCTATTAGGAAATGGTATTGCATTTTACTCTTTATGTAACCTTTTTTCCTCCCTAGTGTGTGTTATTGTTTGGTGTGAAATGTGAATGATGTATAATTTACATTACAGGGATGCAGTGAATGAAGGCATATTTTATGGAAATTCAATTATATTTTTGTTTGAAATTTATTTAATTTTCTTTCCATACAGGAAGCCAACTGCATCACTGGTCCAAAATCAGTCACCCAAACCGGAACCCAAACTAGTCCCGACAGCATGAAGAGCCATTTCAGCATAGGCTCTGCCGGAAACAAAGAAGAGCCTACGAGGGTGTCTCCCAAACTCGCACGGAAAGAAAGGACGTCACGCCAGTTCCGCTCCAAAAGGGAGAGGGTCAAGTCACCCGCCTCTGTCCGTGAGACTGGCGAGAAAGCCAAAGAGAAGAACTTAGTCAAAGAGTTGGTGAAGGAGGCCATGACTCCGTCAGTGGCAGAGTGTCTGCGTGCCGTGTTTGCAGCATTCCTCTGGCAGGAGGGCATTGTGCACGATGCCATGGCTTGTGCTTCATTTCTAAAATTTAATCCAACGCTTCCAAAACAGATAACTAGTGTGCCACATGTAGCAGTACGCGAGAAGAGGGAACACTCTCCTCTGACAAAGGAGCAGAAAGCCCGTTACAGGCATTCAGTTGAGGTAGCTAGTCCTAGTTTGCTCACATTTCAATATTTTGAATCATTTTCTCCCACACCTTTCAATGCCAACATATACAAAAACAAACTCAGGAGGACATCTGTGGCTATCAAAGAGGATAGCGTCATTGAGGCTTCCAAGCAGGTGGACGGACTCAATGAGAAAAATGACAGTATTAACAACAGCCCGGGAAATGTTCCTAGTAGAAAAATTAGTTCCAATGATAAGTACCAGCTTCCCCTGTCCCTTCAGCACCTGGTGATACTGTGGGAGCAGATTTCTTCATCTAGTCAACGAATCATCTCGCAGCAGCTCCTCTTGCCCAGTCCTGTCAACAGTTCCAAAGTTTGCCAGCGACTGGAGAAGGAGAGGAACAATCGTGACAAAGAGAAAAAGGTGAAGAAGGAGAAGGTGTATCGCCTGGTGCCATCGGTGAGAGGGAACTTTTTTGCCGAGG
Nperlakyi_SChimneys_N1079 TTTTACTGTAATATATATTTTGGTGGTCCCTATTAGAAAAGCGTATTGAATTTTACCCTTTATGTAAACCTTTTTTCTCCCTAGTTTGGGTTATTGTTTGGTGTGGAATATGAATAATGTAAAATTTACATTACAGGAGTGCAGTGAATGAAGGGATATTTTATGGAAATTCTGTTATATTTTTGTTCGAAATTTATTTAATTTTCTTTCCATATAGGAAGCCAACTGCATCACTGGTCCAAAATCAGTCACCCAGACCGGAACCCAAACTAGTCCAGATAGCATGAAGAGCCATTTCAGCATAGGCTCTGCCGGAAACAAAGAAGAGCCTACGAGAGTGTCTCCCAAACTCGCACGGAAAGAAAGGACATCGCGCCAGTTCCGCTCCAAAAGAGAGAGGGTAAAGTCGCCCGCTTCTGTCCGTGAGACTGGTGAGAAAGCCAAAGAGAAGAACTTAGTCAAAGAGTTGGTGAAGGAGGCCATGACTCCATCTGTGGCAGAGTGTCTGCGTGCCGTGTTTGCAGCATTCCTCTGGCAGGAGGGCATTGTGCATGATGCCATGGCTTGTGCTTCATTTCTAAAGTTTAATCCAACGCTTCCAAAACAGATAACCAGTGTGCCACATGTAGCTGTACGCGAGAAGAGGGAACACTCCCCTCTGACAAAGGAGCAGAAAGCCCGTTACAGGCATTCAGTTGAGGTAGCTAGTCCTAGTTTGCTCACATTTCAATATTTTGAATCATTTTCTCCCACGCCTTTCAATGCCAACATATACAAAAACAAACTCAGAAGGACATCTGTGGCTATCAAAGAGGATAGCGTCATCGAGGCTTCCAAGCAGGTGGACGGACTCAATGAGAAGAACGACAGTATTAACAACAGCCCTGGAAATGTTCCTAGTAGAAAAATTAGTTCCAACGAGAAGTACCAGCTTCCCCTGTCCCTTCAGCACCTGGTGATACTGTGGGAGCAGATTTCTTCATCTAGTCAACGAATCATCTCACAGCAGCTCCTCTTGCCTAGTCCTGTCACCAATTCCAAAGTTTGTCAGCGACTGG------------------------------------------------------------------------------------------------
Nperlakyi_SChimneys_N1080 TTTTACTGTAATATATATTTTGGTGGTCCCTATTAGAAAAGCGTATTGAATTTTACCCTTTATGTAAACCTTTTTTCTCCCTAGTTTGGGTTATTGTTTGGTGTGGAATATGAATAATGTAAAATTTACATTACAGGAGTGCAGTGAATGAAGGGATATTTTATGGAAATTCTGTTATATTTTTGTTCGAAATTTATTTAATTTTCTTTCCATATAGGAAGCCAACTGCATCACTGGTCCAAAATCAGTCACCCAGACCGGAACCCAAACTAGTCCAGATAGCATGAAGAGCCATTTCAGCATAGGCTCTGCCGGAAACAAAGAAGAGCCTACGAGAGTGTCTCCCAAACTCGCACGGAAAGAAAGGACATCGCGCCAGTTCCGCTCCAAAAGAGAGAGGGTAAAGTCGCCCGCTTCTGTCCGTGAGACTGGTGAGAAAGCCAAAGAGAAGAACTTAGTCAAAGAGTTGGTGAAGGAGGCCATGACTCCATCTGTGGCAGAGTGTCTGCGTGCCGTGTTTGCAGCATTCCTCTGGCAGGAGGGCATTGTGCATGATGCCATGGCTTGTGCTTCATTTCTAAAGTTTAATCCAACGCTTCCAAAACAGATAACCAGTGTGCCACATGTAGCTGTACGCGAGAAGAGGGAACACTCCCCTCTGACAAAGGAGCAGAAAGCCCGTTACAGGCATTCAGTTGAGGTAGCTAGTCCTAGTTTGCTCACATTTCAATATTTTGAATCATTTTCTCCCACGCCTTTCAATGCCAACATATACAAAAACAAACTCAGAAGGACATCTGTGGCTATCAAAGAGGATAGCGTCATCGAGGCTTCCAAGCAGGTGGACGGACTCAATGAGAAGAACGACAGTATTAACAACAGCCCTGGAAATGTTCCTAGTAGAAAAATTAGTTCCAACGAGAAGTACCAGCTTCCCCTGTCCCTTCAGCACCTGGTGATACTGTGGGAGCAGATTTCTTCATCTAGTCAACGAATCATCTCACAGCAGCTCCTCTTGCCTAGTCCTGTCACCAATTCCAAAGTTTGTCAGCGACTGGAGAAGGAGAGGAACAATCGTGACAAAGAGAAAAAA-------------------------------------------------------------
Nreclusus_Clingmans_N252 ------------------------------------------------------------------------------------------------------GTGGAATATGAATAATGTAAAATTTACATTACAGGAGTGCAGTGAATGAAGGGATATTTTATGGAAATTCTGTTATATTTTTGTTTGAAATTTATTTAATTTTCTTTCCATATAGGAAGCCAACTGCATCACAGGTCCAAAATCAGTCACCCAGACCGGAACCCAAACTAGTCCAGATAGCATGAAGAGCCATTTCAGCATAGGCTCTGCCGGAAACAAAGAAGAGCCTACGAGGGTATCTCCCAAACTCGCACGGAAAGAAAGGACATCACGCCAGTTCCGCTCCAAAAGAGAGAGGGTAAAGTCGCCCGCCTCTGTCCGTGAGACTGGCGAGAAAGCCAAAGAGAAGAACTTAGTCAAAGAGTTGGTGAAGGAGGCCATGACTCCATCTGTGGCAGAGTGTCTGCGTGCCGTGTTTGCAGCATTCCTCTGGCAGGAGGGCATTGTGCATGATGCCATGGCTTGTGCTTCATTTCTAAAGTTTAATCCAACGCTTCCAAAACAGATAACCAGTGTGCCACATGTAGCTGTACGCGAGAAGAGGGAACACTCTCCTCTGACAAAGGAGCAGAAAGCCCGTTACAGGCATTCAGTTGAGGTAGCTAGTCCTAGTTTGCTCACATTTCAATATTTTGAATCATTTTCTCCCACGCCTTTCAATGCCAACATATACAAAAACAAACTCAGAAGGACATCTGTGGCTATCAAAGAGGATAGCGTCATCGAGGCTTCCAAGCAGGTGGACGGACTCAATGAGAAGAACGACAGTATTAACAACAGCCCTGGAAATGTTCCTAGTAGAAAAATTAGTTCCAACGAGAAGTACCAGCTTCCCCTGTCCCTTCAGCACCTGGTGATACTGTGGGAGCAGATTTCTTCATCTAGTCAACGAATCATCTCGCAGCAGCTCCTCTTGCCCAGTCCTGTCACCAATTCCAAAGTTTGTCAGCGACTGGAGAAGGAGAGGAACAATCGTGACAAAGAGAAAAAAGTGAAGAAGGAGAAGGTGTATCGTTTGGTGCCGTCAGTGAGAGGGAACTTTTTCGCAGAGG
Nreclusus_Newfound_N259 ----------------------------------------------------------CTTATGTAAACCTTTTTTCTCCCTAGTTTGGGTTATTGTTTGGTGTGGTATATGAATAATGTAAAATTTACATTACAGGAGTGCAGTGAATGAAGAGATATTTTATGGAAATTCTGTTATATTTTTGCTTGAAATTTATTTAATTTTCTTTCAATATAGGAAGCCAACTGCATCACTGGTCCAAAATCAGTCACCCAGACTGGAACCCAAACTAGTCCAGATAGCATGAAGAGCCATTTCAGCATAGGCTCTGCCGGAAACAAAGAAGAGCCTACGAGGGTGTCTCCCAAACTCGCACGGAAAGAAAGGACATCACGCCAGTTCCGCTCCAAAAGAGAGAGGGTAAAGTCGCCCGCCTCTGTCCGTGAGACTGGCGAGAAAGCCAAAGAGAAGAACTTAGTCAAAGAGTTGGTGAAGGAGGCCATGACTCCATCTGTGGCAGAGTGTCTGCGTGCCGTGTTTGCAGCATTCCTCTGGCAGGAGGGCATTGTGCATGATGCCATGGCTTGTGCTTCATTTCTAAAGTTTAATCCAACGCTTCCAAAACAGATAACCAGTGTGCCACATGTAGCTGTACGCGAGAAGAGGGAACACTCTCCTCTGACAAAGGAGCAGAAAGCCCGTTACAGGCATTCAGTTGAGGTAGCTAGTCCTAGTTTGCTCACATTTCAATATTTTGAATCATTTTCTCCCACGCCTTTCAATGCCAACATATACAAAAACAAACTCAGAAGGACATCTGTGGCTATCAAAGAGGATAGCGTCATCGAGGCTTCCAAGCAGGTGGACGGACTCAATGAGAAGAACGACAGTATTAACAACAGCCCTGGAAATGTTTCTAGTAGAAAAATTAGTTCCAACGAGAAGTACCAGCTTCCCCTGTCCCTTCAGCACCTGGTGATACTGTGGGAGCAGATTTCTTCATCTAGTCAACGAATCATCTCACAGCAGCTCCTCTTGCCCAGTCCTGTCACCAATTCCAAAGTTTGTCAGCGACTGGAGAAGGAGAGGAACAATCGTGACAAAGAGAAAAAAGTGAAGAAGGAGAAGGTGTATCGTTTGGTGCCGTCAGTGAGAGGGAACTTTTTCGCAGAGG
Nreclusus_Noland_N1051 ------------------------------------------------------------------------------------------------------------------------------------------------------------------------------TTATATTTTTGTTTGAAATTTATTTAATTTTCTTTCCATATAGGAAGCCAACTGCATCACAGGTCCAAAATCAGTTACCCAGACCGGAACCCAAACTAGTCCAGATAGCATGAAGAGCCATTTCAGCATAGGCTCTGCCGGAAACAAAGAAGAGCCTACGAGGGTATCTCCCAAACTCGCACGGAAAGAAAGGACGTCACGCCAGTTCCGCTCCAAAAGAGAGAGGGTAAAGTCGCCCGCCTCTGTCCGTGAGACTGGCGAGAAAGCCAAAGAGAAGAACTTAGTCAAAGAGTTGGTGAAGGAGGCCATGACTCCATCTGTGGCAGAGTGTCTGCGTGCCGTGTTTGCAGCATTCCTCTGGCAGGAGGGCATTGTGCATGATGCCATGGCTTGTGCTTCATTTCTAAAGTTTAATCCAACGCTTCCAAAACAGATAACCAGTGTGCCACATGTAGCTGTACGCGAGAAGAGGGAACACTCTCCTCTGACAAAGGAGCAGAAAGCCCGTTACAGGCATTCAGTTGAGGTAGCTAGTCCTAGTTTGCTCACATTTCAATATTTTGAATCATTTTCTCCCACGCCTTTCAATGCCAACATATACAAAAACAAACTCAGAAGGACATCTGTGGCTATCAAAGAGGATAGCGTCATCGAGGCTTCCAAGCAGGTGGACGGACTCAATGAGAAGAACGACAGTATTAACAACAGCCCTGGAAATGTTCCTAGTAGAAAAATTAGTTCCAACGAGAAGTACCAGCTTCCCCTGTCCCTTCAGCACCTGGTGATACTGTGGGAGCAGATTTCTTCATCTAGTCAACGAATCATCTCGCAGCAGCTCCTCTTGCCCAGTCCTGTCACCAATTCCAAAGTTTGTCAGCGACTGGAGAAGGAGAGGAACAATCGTGACAAAGAGAAAAAAGTGAAGAAGGAGAAG----------------------------------------------
Nreclusus_Smokemont_N1020 TTTTACTGTAATATATATTTTGGTGGTTCCTATTAGAAAAGCATATTGCATTTTACCCTTTATGTAAACCTTTTTTCTCCCTAGTTTGGGTTGTTATTTGGTGTGGTATATGAATAATGTAAAATTTACATTACAGGAGTGCAGTGAATGAAGGGATATTTTATGGAAATTCTGTTATATTTTTGCTTGAAATTTATTTAATTTTCTTTCCATATAGGAAGCCAACTGCATCACTGGTCCAAAATCAGTCACCCAGACTGGAACCCAAACTAGTCCAGATAGCATGAAGAGCCATTTCAGCATAGGCTCTGCCGGAAACAAAGAAGAGCCTACGAGGGTGTCTCCCAAACTCGCACGGAAAGAAAGGACATCACGCCAGTTCCGCTCCAAAAGAGAGAGGGTAAAGTCGCCCGCCTCTGTCCGTGAGACTGGCGAGAAAGCCAAAGAGAAGAACTTAGTCAAAGAGTTGGTGAAGGAGGCCATGACTCCATCTGTGGCAGAGTGTCTGCGTGCCGTGTTTGCAGCATTCCTCTGGCAGGAGGGCATTGTGCATGATGCCATGGCTTGTGCTTCATTTCTAAAGTTTAATCCAACGCTTCCAAAACAGATAACCAGTGTGCCACATGTAGCTGTACGCGAGAAGAGGGAACACTCTCCTCTGACAAAGGAGCAGAAAGCCCGTTACAGGCATTCAGTTGAGGTAGCTAGTCCTAGTTTGCTCACATTTCAATATTTTGAATCATTTTCTCCCACGCCTTTCAATGCCAACATATACAAAAACAAACTCAGAAGGACATCTGTGGCTATCAAAGAGGATAGCGTCATCGAGGCTTCCAAGCAGGTGGACGGACTCAATGAGAAGAACGACAGTATTAACAACAGCCCTGGAAATGTTCCTAGTAGAAAAATTAGTTCCAACGAGAAGTACCAGCTTCCCCTGTCCCTTCAGCACCTGGTGATACTGTGGGAGCAGATTTCTTCATCTAGTCAACGAATCATCTCGCAGCAGCTCCTCTTGCCCAGTCCTGTCACCAATTCCAAAGTTTGTCAGCGACTGGAGAAGGAGAGGAACAATCGTGACAAAGAGAAAAAAGTGAAGAAGGAGAAGGTGTATCGTTTGGTGCCGTCAGTGAG--------------------
Nroanensis_IngramBranch_N926 TTTTACTGCAATATATATTTTGGTGGTCCCTATTAGAAAAGCGTATTGCATTTTACCCTTTATGTAAACATTTTTTCTCCCTAGTTTGGGTTATTGTTTGGTGTGGAATATGAATAATGTAAAATTTACATTACAGGACTGCAGTGAATGAAGGGATATTTTATGGAAATTCTGTTATATTTTTGTTTGAAATTTATTTAATTTTCTTTCCATATAGGAAGCCAACTGCATCACTGGTCCAAAATCAGTCACCCAGACCGGAACCCAAACTAGTCCAGATAGCATGAAGAGCCATTTCAGCATAGGCTCTGCCGGAAACAAAGAAGAGCCTACGAGGGTGTCTCCCAAACTCGCACGTAAAGAAAGGACATCACGCCAGTTCCGTTCCAAAAGAGAGAGGGTAAAGTCGCCCGCCTCTGTGCGTGAGACTGGCGAGAAAGCCAAAGAGAAGAACTTAGTCAAAGAGTTGGTGAAGGAGGCCATGACTCCATCTGTGGCAGAGTGTCTGCGTGCTGTGTTTGCAGCATTCCTCTGGCAGGAGGGCATTGTGCATGATGCCATGGCTTGCGCTTCATTTCTAAAGTTTAATCCAACGCTTCCAAAACAGATAACCAGTGTGCCACATGTAGCTGTACGCGAGAAGAGGGAACACTCCCCTCTGACAAAGGAACAGAAAGCCCGTTATAGGCATTCAGTTGAGGTAGCTAGTCCTAGTTTGCTCACATTTCAATATTTTGAATCATTTTCTCCCACGCCTTTCAATGCCAACATATACAAAAACAAACTCAGAAGGACATCTGTGGCTATCAAAGAGGATAGTGTCATCGAGGCTTCCAAGCAGGTGGATGGACTCAATGAGAAGAACGACAGTATTAACAACAGCCCGGGAAATGTTCCTAGTAGAAAAATTAGTTCCAACGAGAAGTACCAGCTTCCCCTGTCCCTTCAGCACCTGGTGATACTGTGGGAACAGATTTCTTCATCTAGTCAACGAATCATCTCACAGCAGCTCCTCTTGCCAAGTCCTGTCACCAATTCCAAAGTTTGTCAGCGACTGGAGAAGGAGAGGAACAATCGTGACAAAGAGAAAAAAGTGAAGAAGGAGAAGGTGTATCGTCTGGTGC------------------------------
Nroanensis_N_CarversGap_N928 TTTTACTGCAATATATATTTTGGTAGTCCCTATTAGAAAAGCGTATTGCATTTTACCCTTTATGTAAACATTTTTTCTCCCTAGTTTGGGTTATTGTTTGGTGTGGAATATGAATAATGTAAAATTTACATTACAGGACTGCAGTGAATGAAGGGATATTTTATGGAAATTCTGTTATATTTTTGTTTGAAATTTATTTAATTTTCTTTCCATATAGGAAGCCAACTGCATCACTGGTCCAAAATCAGTCACCCAGACCGGAACCCAAACTAGTCCAGATAGCATGAAGAGCCATTTCAGCATAGGCTCTGCCGGAAACAAAGAAGAGCCTACGAGGGTGTCTCCCAAACTCGCACGGAAAGAAAGGACATCACGCCAGTTCCGCTCCAAAAGAGAGAGGGTAAAGTCACCCGCCTCTGTGCGTGAGACTGGCGAGAAAGCCAAAGAGAAGAACTTAGTCAAAGAGTTGGTGAAGGAGGCCATGACTCCATCGGTGGCAGAGTGTCTGCGTGCCGTGTTTGCAGCATTCCTCTGGCAGGAGGGCATTGTGCATGATGCCATGGCTTGCGCTTCATTTCTAAAGTTTAATCCAACGCTTCCAAAACAGATAACCAGTGTGCCACATGTAGCTGTACGCGAGAAGAGGGAACACTCCCCTCTGACAAAGGAACAGAAAGCCCGTTATAGGCATTCAGTTGAGGTAGCTAGTCCTAGTTTGCTCACATTTCAATATTTTGAATCATTTTCTCCCACGCCTTTCAATGCCAACATATACAAAAACAAACTCAGAAGGACATCTGTGGCTATCAAAGAGGATAGTGTCATCGAGGCTTCCAAGCAGGTGGACGGACTCAATGAGAAGAACGACAGTATTAACAACAGCCCGGGAAATGTTCCTAGTAGAAAAATTAGTTCCAACGAGAAGTACCAGCTTCCCCTGTCCCTTCAGCACCTGGTGATACTGTGGGAACAAATTTCTTCATCTAGTCAACGAATCATCTCACAGCAGCTCCTCTTGCCAAGTCCTGTCACCAATTCCAAAGTTTGTCA--------------------------------------------------------------------------------------------------------
Nroanensis_RoanHighBluff_N762 TTTTACTGCAATATATATTTTGGTGGTCCCTATTAGAAAAGCGTATTGCATTTTACCCTTTATGTAAACATTTTTTCTCCCTAGTTTGGGTTATTGTTTGGTGTGGAATATGAATAATGTAAAATTTACATTACAGGACTGCAGTGAATGAAGGGATATTTTATGGAAATTCTGTTATATTTTTGTTTGAAATTTATTTAATTTTCTTTCCATATAGGAAGCCAACTGCATCACTGGTCCAAAATCAGTCACCCAGACCGGAACCCAAACTAGTCCAGATAGCATGAAGAGCCATTTCAGCATAGGCTCTGCCGGAAACAAAGAAGAGCCTACGAGGGTGTCTCCCAAACTCGCACGGAAAGAAAGGACATCACGCCAGTTCCGCTCCAAAAGAGAGAGGGTAAAGTCACCCGCCTCTGTGCGTGAGACTGGCGAGAAAGCCAAAGAGAAGAACTTAGTCAAAGAGTTGGTGAAGGAGGCCATGACTCCATCTGTGGCAGAGTGTCTGCGTGCCGTGTTTGCAGCATTCCTCTGGCAGGAGGGCATTGTGCATGATGCCATGGCTTGCGCTTCATTTCTAAAGTTTAATCCAACGCTTCCAAAACAGATAACCAGTGTGCCACATGTAGCTGTACGCGAGAAGAGGGAACACTCCCCTCTGACAAAGGAACAGAAAGCCCGTTATAGGCATTCAGTTGAGGTAGCTAGTCCTAGTTTGCTCACATTTCAATATTTTGAATCATTTTCTCCCACGCCTTTCAATGCCAACATATACAAAAACAAACTCAGAAGGACATCTGTGGCTATCAAAGAGGATAGTGTCATCGAGGCTTCCAAGCAGGTGGACGGACTCAATGAGAAGAACGACAGTATTAACAACAGCCCGGGAAATGTTCCTAGTAGAAAAATTAGTTCCAACGAGAAGTACCAGCTTCCCCTGTCCCTTCAGCACCTGGTGATACTGTGGGAACAGATTTCTTCATCTAGTCAACGAATCATCTCACAGCAGCTCCTCTTGCCAAGTCCTGTCACCAATTCCAAAGTTTGTCAGCGACTGGAGAAGGAGAGGAACAATCGTGACAAAGAGAAAAAAGTGAAGAAGGAGAAGGTGTATCGTCTGGTGCCGTCGGTGAGAGGGAACTTTTTTGCTGAGG
Nsheari_BaldRiver_N1168 TTTTACTGTAATATATATTTTGGTGGTCCCTATTAGAAAAGCATATTGCATTTTACCTTTTATGTAAACCTTTTTTCT----------GGTTATTGTTTGGTGTGGAATATGAATAATGTAAAATTTATATTACAGGAGTGCAGTGAATGAAGAGATATTTTATGCAAATTCTGTTATATTTTTGTTTGAAATTTATTTAATTTTCTTTCCATATAGGAAGCCAACTGCATCACTGGTCCAAAATCAGTCACCCAGACCGGAACCCAAACTAGTCCAGATAGCATGAAGAGCCATTTCAGCATAGGCTCTGCCGGAAACAAAGAAGAGCCTACGAGGGTGTCTCCCAAACTCGCACGGAAAGAAAGGACATCACGCCAGTTCCGCTCCAAAAGAGAGAGGGTAAAGTCGCCCGCCTCTGTCCGTGAGACTGGCGAGAAAGCCAAAGAGAAGAACTTAGTCAAAGAGTTGGTGAAGGAGGCCATGACTCCATCTGTGGCAGAGTGTCTGCGTGCCGTGTTTGCAGCATTCCTCTGGCAGGAGGGCATTGTGCATGATGCCATGGCTTGTGCTTCATTTCTAAAGTTTAATCCAACGCTTCCAAAACAGATAACCAGTGTGCCACATGTAGCTGTACGCGAGAAGAGGGAACACTCTCCTCTGACAAAGGAGCAGAAAGCCCGTTACAGGCATTCAGTTGAGGTAGCTAGTCCTAGTTTGCTCACATTTCAATATTTTGAATCATTTTCTCCCACGCCTTTCAATGCCAACATATACAAAAACAAACTCAGAAGGACATCTGTGGCTATCAAAGAGGATAGCGTCATCGAGGCTTCCAAGCAGGTGGACGGACTCAATGAAAAGAACGACAGTATTAACAACAGCCCTGGAAATGTTCCTAGTAGAAAAATTAGTTCCAACGAGAAGTACCAGCTTCCCCTGTCCCTTCAGCACCTGGTGATACTGTGGGAGCAGATTTCTTCATCTAGTCAACGAATCATCTCGCAGCAGCTCCTCTTGCCCAGTCCTGTCACCAATTCCAAAGTTTGTCAGCGACTGGAGAAGGAGAGGAACAATCGTGACAAAGAGAAAAAAGTGAAGAAGGAGAAGGTGTATCGTCTGGTGCCGTCGGTGAGAGGGAACTTTTTCGCCGAGG
Nsheari_Cohutta_N826 TTTTACTGTAATATATATTTTGGTGGTCCCTATTAGAAAAGCATATTGCATTTTACCCTTTATGTAAATCATTTTTCT----------GGTTATTGTTTGGTGTGGAATATGAATAATGTAAAATTTACATTACAGGAGTGCAGTGAATGAAGGGATATTTTATGGAAATTCTGTTATATTTTTGTTTGAAATTTATTTAATTTTCTTTCCATATAGGAAGCCAACTGCATCACTGGTCCAAAATCAGTCACCCAGACCGGAACCCAAACTAGTCCAGATAGCATGAAGAGCCATTTCAGCATAGGCTCTGCCGGAAACAAAGAAGAGCCTACGAGGGTGTCTCCCAAACTCGCACGGAAAGAAAGGACATCACGCCAGTTCCGCTCCAAAAGAGAGAGGGTAAAGTCGCCCGCCTCTGTCCGTGAGACTGGCGAGAAAGCCAAAGAGAAGAACTTAGTCAAAGAGTTGGTGAAGGAGGCCATGACTCCATCTGTGGCAGAGTGTCTGCGTGCCGTGTTTGCAGCATTCCTCTGGCAGGAAGGCATTGTGCATGATGCCATGGCTTGTGCTTCATTTCTAAAGTTTAATCCAACGCTTCCAAAACAGATAACCAGTGTGCCACATGTAGCTGTACGCGAGAAGAGGGAACACTCTCCTCTGACAAAGGAGCAGAAAGCCCGTTACAGGCATTCAGTTGAAGTAGCTAGTCCTAGTTTGCTCACATTTCAATATTTTGAATCATTTTCTCCCACGCCTTTCAATGCCAACATATACAAAAACAAACTCAGAAGGACATCTGTGGCTATCAAAGAGGATAGCGTCATCGAGGCTTCCAAGCAGGTGGACGGACTCAATGAGAAGAACGACAGTATTAACAACAGCCCTGGAAATGTTCCTAGTAGAAAAATTAGTTCCAACGAGAAGTACCAGCTTCCCCTGTCCCTTCAGCACCTGGTGATACTGTGGGAGCAGATTTCTTCATCTAGTCAACGAATCATCTCGCAGCAGCTCCCCTTGCCCAGTCCTGTCACCAATTCCAAAGTTTGTCAGCGACTGGAGAAG-------------------------------------------------------------------------------------------
Nsheari_JoyceKilmer_N092 ----------------------------------------------------------------------------------------------------------------AATAATGTAAAATTTACATTACAGGAGTGCAGTGAATGAAGGGATATTTTATGGAAATTCTGTTATATTTTTGTTTGAAATTTATTTAATTTTCTTTCCATATAGGAAGCCAACTGCATCACTGGTCCAAAATCAGTCACCCAGACCGGAACCCAAACTAGTCCAGATAGCATGAAGAGCCATTTCAGCATAGGCTCTGCCGGAAACAAAGAAGAGCCTACGAGGGTGTCTCCCAAACTCGCACGGAAAGAAAGGACATCACGCCAGTTCCGCTCCAAAAGAGAGAGGGTAAAGTCGCCCGCCTCTGTCCGTGAGACTGGCGAGAAAGCCAAAGAGAAGAACTTAGTCAAAGAGTTGGTGAAGGAGGCCATGACTCCATCTGTGGCAGAGTGTCTGCGTGCCGTGTTTGCAGCATTCCTCTGGCAGGAGGGCATTGTGCATGATGCTATGGCTTGTGCTTCATTTCTAAAGTTTAATCCAACGCTTCCAAAACAGATAACCAGTGTGCCACATGTAGCTGTACGCGAGAAGAGGGAACACTCTCCTCTGACAAAGGAGCAGAAAGCCCGTTACAGGCATTCAGTTGAAGTAGCTAGTCCTAGTTTGCTCACATTTCAATATTTTGAATCATTTTCTCCCACGCCTTTCAATGCCAACATATATAAAAACAAACTCAGAAGGACATCTGTGGCTATCAAAGAGGATAGCGTCATCGAGGCTTCCAAGCAGGTGGACGGACTCAATGAGAAGAACGACAGTATTAACAACAGCCCTGGAAATGTTCCTAGTAGAAAAATTAGTTCCAACGAGAAGTACCAGCTTCCCCTGTCCCTTCAGCACCTGGTGATACTGTGGGAGCAGATTTCTTCATCTAGTCAACGAATCATCTCACAGCAGCTCCTCTTGCCCAGTCCTGTCACCAATTCCAAAGTTTGTCAGCGACTGGAGAAGGAGAGGAACAATCGTGACAAAGAGAAAAAAGTGAAGAAGGAGAAGGTGTATCGTCTGGTGCCGTCGGTGAGAGGGAACTTTTTCGCCGAGG
Nsilvanus_Elijay_N395 -------GTAATATATATTTTGGTGGTCCCTATTAGAAAAGCGTATTGCATTTTACCCTTTATATAAACCTTTTTTCTCCCTAGTTTGGGTTATTGTTTGGTGTGGAATATGAATAATGTAAAATATACATTGCGGGAGTGCAGTGAATGAAGGGATATTTTATGGAAATTCTGTTATATTTTTGTTTGAAATTTATTTAATTTTCTTTCTATATAGGAAGCCAACTGCATCACTGGTCCAAAATCAGTCACCCAGACCGGAACCCAAACTAGTCCAGATAGCATGAAGAGCCATTTCAGCATAGGCTCTGCCGGAAACAAAGAAGAGCCTACGAGGGTGTCTCCCAAACTCGCACGGAAAGAAAGGACATCACGCCAGTTCCGCTCCAAAAGAGAGAGGGTAAAGTCGCCCGCCTCTGTCCGTGAGACTGGTGAGAAAGCCAAAGAGAAGAACTTAGTCAAAGAGTTGGTGAAGGAGGCCATGACTCCATCTGTGGCAGAGTGTCTGCGTGCCGTGTTTGCAGCATTCCTCTGGCAGGAGGGCATTGTGCACGATGCCATGGCTTGTGCTTCATTTCTAAAGTTTAATCCAACGCTTCCAAAACAGATAACCAGTGTGCCACATGTAGCTGTACGCGAGAAGAGGGAACACTCCCCTCTGACAAAGGAACAGAAAGCCCGTTATAGGCATTCAGTTGAGGTAGCTAGTCCTAGTTTGCTCACATTTCAATATTTTGAATCATTTTCTCCCACGCCTTTCAATGCCAACATATACAAAAACAAACTCAGAAGGACGTCTGTGGCTATCAAAGAGGATAGTGTCATCGAGGCTTCCAAGCAGGTGGACGGACTCAATGAGAAGAACGACAGTATTAACAACAGCCCTGGAAATGTTCCTAGTAGAAAAATTAGTTCCAACGAGAAGTACCAGCTTCCCCTGTCCCTTCAGCACCTAGTGATATTGTGGGAGCAGATTTCTTCATCTAGTCAACGAATCATCTCGCAGCAGCTCCTCTTGCCCAGTCCTGTCACCAATTCCAAAGTTTGCCAGCGACTGGAGAAGGAGAGGAACAATCGTGACAAAGAGAAAAAAGTGAAGAAGGAGAAGGTGTATCGTCTGGTGCCGTCGGTGAGAGGGAACTTTTTTGCCGAGG
Nsilvanus_GermanyCove_N1017 TTTTACTGTAATATATATTTTGCTGGTCCCTATTAGAAAAGCGTATTGCATTTTACCCTTTATATAAACCTTTTTTCTCCCTAGTTTGGGTTATTGTTTGGTGTGGAATATGAATAATGTAAAATATACATTGCGGGAGTGCAGTGAATGAAGGGATATTTTATGGAAATTCTGTTATATTTTTGTTTGAAATTTATTTAATTTTCTTTCTATATAGGAAGCCAACTGCATCACTGGTCCAAAATCAGTCACCCAGACCGGAACCCAAACTAGTCCAGATAGCATGAAGAGCCATTTCAGCATAGGCTCTGCCGGAAACAAAGAAGAGCCTACGAGAGTGTCTCCCAAACTCGCACGGAAAGAAAGGACATCACGCCAGTTCCGCTCCAAAAGAGAGAGGGTAAAGTCGCCCGCCTCTGTCCGTGAGACTGGTGAGAAAGCCAAAGAGAAGAACTTAGTCAAAGAGTTGGTGAAGGAGGCCATGACTCCATCTGTGGCAGAGTGTCTGCGTGCCGTGTTTGCAGCATTCCTCTGGCAGGAGGGCATTGTGCACGATGCCATGGCTTGTGCTTCATTTCTAAAGTTTAATCCAACGCTTCCAAAACAGATAACCAGTGTGCCACATGTAGCTGTACGCGAGAAGAGGGAACACTCCCCTCTGACAAAGGAACAGAAAGCCCGTTATAGGCATTCAGTTGAGGTAGCTAGTCCTAGTTTGCTCACATTTCAATATTTTGAATCATTTTCTCCCACGCCTTTCAATGCCAACATATACAAAAACAAACTCAGAAGGACGTCTGTGGCTATCAAAGAGGATAGTGTCATCGAGGCTTCCAAGCAGGTGGACGGACTCAATGAGAAGAACGACAGTATTAACAACAGCCCTGGAAATGTTCCTAGTAGAAAAATTAGTTCCAACGAGAAGTACCAGCTTCCCCTGTCCCTTCAGCACCTAGTGATATTGTGGGAGCAGATTTCTTCATCTAGTCAACGAATCATCTCGCAGCAGCTCCTCTTGCCCAGTCCTGTCACCAATTCCAAAGTTTGCCAGCGACTGGAGAAGGAGAGGAACAATCGTGACAAAGAGAAAAAAGTGAAGAAGG---------------------------------------------------
Nsilvanus_HeboMtn_N1029 -----------------------------------------------------------------------------------------------------------------------------------------------------------------------------------------TTTGAAATTTATTTAATTTTCTTTCTATATAGGAAGCCAACTGCATCACTGGTCCAAAATCAGTCACCCAGACCGGAACCCAAACTAGTCCAGATAGCATGAAGAGCCATTTCAGCATAGGCTCTGCCGGAAACAAAGAAGAGCCTACGAGGGTGTCTCCCAAACTCGCACGGAAAGAAAGGACATCACGCCAGTTCCGCTCCAAAAGAGAGAGGGTAAAGTCGCCCGCCTCTGTCCGTGAGACTGGTGAGAAAGCCAAAGAGAAGAACTTAGTCAAAGAGTTGGTGAAGGAGGCCATGACTCCATCTGTGGCAGAGTGTCTGCGTGCCGTGTTTGCAGCATTCCTCTGGCAGGAGGGCATTGTGCACGATGCCATGGCTTGTGCTTCATTTCTAAAGTTTAATCCAACGCTTCCAAAACAGATAACCAGTGTGCCACATGTAGCTGTACGCGAGAAGAGGGAACACTCCCCTCTGACAAAGGAACAGAAAGCCCGTTATAGGCATTCAGTTGAGGTAGCTAGTCCTAGTTTGCTCACATTTCAATATTTTGAATCATTTTCTCCCACGCCTTTCAATGCCAACATATACAAAAACAAACTCAGAAGGACGTCTGTGGCTATCAAAGAGGATAGTGTCATCGAGGCTTCCAAGCAGGTGGACGGACTCAATGAGAAGAACGACAGTATTAACAACAGCCCTGGAAATGTTCCTAGTAGAAAAATTAGTTCCAATGAGAAGTACCAGCTTCCCCTGTCCCTTCAGCACCTAGTGATATTGTGGGAGCAGATTTCTTCATCTAGTCAACGAATCATCTCGCAGCAGCTCCTCTTGCCCAGTCCTGTCACCAATTCCAAAGTTTGCCAGCGACTGGAGAAGGAGAGGAACAATCGTGACAAAGAGAAAAAAGTGAAGAAGGAGAAGGTGTATCGTCTGGTGCCGTCGGTGAGAGGGAACTTTTTTGCCGAGG
Nstupkai_BlowholeWOS_N285 -------GTAATATATATTTTGGTAGTCCCTATTAGAAAAGCATATTGCATTTTACCCTTTATGTAAACCTTTTTTCTCCCTAGTTTGGGTTGTTATTTGGTATGGAATATGAATAATGTAAAATTTACATTACAGGAGTGCAGTGAATGAAGGGATATTTTATGGAAATTCTGTTATATTTTTGTTTGAAATTTATTTAATTTTCTTTCCATATAGGAAGCCAACTGCATCACAGGTCCAAAATCAGTTACCCAGACCGGAACCCAAACTAGTCCAGATAGCATGAAGAGCCATTTCAGCATAGGCTCTGCCGGAAACAAAGAAGAGCCTACGAGGGTATCTCCCAAACTCGCACGGAAAGAAAGGACATCACGCCAGTTCCGCTCCAAAAGAGAGAGGGTAAAGTCGCCCGCCTCTGTCCGTGAGACTGGCGAGAAAGCCAAAGAGAAGAACTTAGTCAAAGAGTTGGTGAAGGAGGCCATGACTCCATCTGTGGCAGAGTGTCTGCGTGCCGTGTTTGCAGCATTCCTCTGGCAGGAGGGCATTGTGCATGATGCCATGGCTTGTGCTTCATTTCTAAAGTTTAATCCAACGCTTCCAAAACAGATAACCAGTGTGCCACATGTAGCTGTACGCGAGAAGAGGGAACACTCTCCTCTGACAAAGGAGCAGAAAGCCCGTTACAGGCATTCAGTTGAGGTAGCTAGTCCTAGTTTGCTCACATTTCAATATTTTGAATCATTTTCTCCCACACCTTTCAATGCCAACATATACAAAAACAAACTCAGAAGGACATCTGTGGCTATCAAAGAGGATAGTGTCATCGAGGCTTCCAAGCAGGTGGACGGACTCAATGAGAAGAACGACAGTATTAACAACAGCCCTGGAAATGTTCCTAGTAGAAAAATTAGTTCCAACGAGAAGTATCAGCTTCCCCTGTCCCTTCAGCACCTGGTGATACTGTGGGAACAGATTTCTTCATCTAGTCAACGAATTATCTCGCAGCAGCTCCTTTTGCCCAGTCCTGTCACCAATTCCAAAGTTTGTCAGCGACTGGAGAAGGAGAGGAACAATCGTGACAAAGAGAAAAAAGTGAAGAAGGAGAAGGTGTATCGTCTGGTGCCGTCAGTGAGAGGGAACTTTTTCGCAGAGG
Nstupkai_Blowing_N356 TTTTACTGTAATATATATTTTGGTAGTCCCTATTAGAAAATCATATTGCATTTTACCCTTTATGTAAACCTTTTTTCTCCCTAGTTTGGGTTATTGTTTGGTGTGGAATATTAATAATGTAAAATTTACATTACAGGAGTGCAGTGAATGAAGGGATATTTTATGGAAATTCTGTTATATTTTTGTTCGAAATTTATTTAATTTTCTTTCCATATAGGAAGCCAACTGCATCACAGGTCCAAAATCAGTCACCCAGACCGGAACCCAAACTAGTCCAGATAGCATGAAGAGCCATTTCAGCATAGGCTCTGCCGGAAACAAAGAAGAGCCTACGAGGGTATCTCCCAAACTCGCACGGAAAGAAAGGACATCACGCCAGTTCCGCTCCAAAAGAGAGAGGGTAAAGTCGCCCGCCTCTGTCCGTGAGACTGGCGAGAAAGCCAAAGAGAAGAACTTAGTCAAAGAGTTGGTGAAGGAGGCCATGACTCCATCTGTGGCAGAGTGTCTGCGTGCCGTGTTTGCAGCATTCCTCTGGCAGGAGGGCATTGTGCATGATGCCATGGCTTGTGCTTCATTTCTAAAGTTTAATCCAACGCTTCCAAAACAGATAACCAGTGTGCCACATGTAGCTGTACGCGAGAAGAGGGAACACTCTCCTCTGACAAAGGAGCAGAAAGCCCGTTACAGGCATTCAGTTGAGGTAGCTAGTCCTAGTTTGCTCACATTTCAATATTTTGAATCATTTTCTCCCACGCCTTTCAATGCCAACATATACAAAAACAAACTCAGAAGGACATCTGTGGCTATCAAAGAGGATAGCGTCATCGAGGCTTCCAAGCAGGTGGACGGACTCAATGAGAAGAACGACAGTATTAACAACAGCCCTGGAAATGTTCCTAGTAGAAAAATTAGTTCCAACGAGAAGTACCAGCTTCCCCTGTCCCTTCAGCACCTGGTGATACTGTGGGAGCAGATTTCGTCATCTAGTCAACGAATCATCTCGCAGCAGCTCCTCTTGCCCAGTCCTGTCACCAATTCCAAAGTTTGTCAGCGACTGGAGAAGGAGAGGAACAATCGTGACAAAGAGAAAAAAGTGAAGAAGGAGAAGGTGTATCGTTTGGTGCCGTCGGTGAGAGGGAACTTTTTCGCAGAGG
Nstupkai_LittleRiver_N293 TTTT-CTGTAATATATATTTTGGTAGTCCCTATTAGAAAAGCATATTGCATTTTACCCTTTATGTAAACCTTTTTTCTCCCTAGTTTGGGTTATTGTTTGGTGTGGAATATGAATAATGTAAAATTTACATTACAGGAGTGCAGTGAATGAAGGGATATTTTATGGAAATTCTGTTATATTTTTGTTTGAAATTTATTTAATTTTCTTTCCATATAGGAAGCCAACTGCATCACAGGTCCAAAATCAGTTACCCAGACCGGAACCCAAACTAGTCCAGATAGCATGAAGAGCCATTTCAGCATAGGCTCTGCTGGAAACAAAGAAGAGCCTACGAGGGTATCTCCCAAACTCGCACGGAAAGAAAGGACATCACGCCAGTTCCGCTCCAAAAGAGAGAGGGTAAAGTCGCCCGCCTCTGTCCGTGAGACTGGCGAGAAAGCCAAAGAGAAGAACTTAGTCAAAGAGTTGGTGAAGGAGGCCATGACTCCATCTGTGGCAGAGTGTCTGCGTGCCGTGTTTGCAGCATTCCTCTGGCAGGAGGGCATTGTGCATGATGCCATGGCTTGTGCTTCATTTCTAAAGTTTAATCCAACGCTTCCAAAACAGATAACCAGTGTGCCACATGTAGCTGTACGCGAGAAGAGGGAACACTCTCCTCTGACAAAGGAGCAGAAAGCCCGTTACAGGCATTCAGTTGAGGTAGCTAGTCCTAGTTTGCTCACATTTCAATATTTTGAATCATTTTCTCCCACACCTTTCAATGCCAACATATACAAAAATAAACTCAGAAGGACATCTGTGGCTATCAAAGAGGATAGCGTCATCGAGGCTTCCAAGCAGGTGGACGGACTCAATGAGAAGAACGACAGTATTAACAACAGCCCTGGAAATGTTCCTAGTAGAAAAATTAGTTCCAACGAGAAGTACCAGCTTCCCCTGTCCCTTCAGCACCTGGTGATACTGTGGGAGCAGATTTCTTCATCTAGTCAACGAATCATCTCGCAGCAGCTCCTCTTGCCCAGTCCTGTCACCAATTCCAAAGTTTGTCAGCGACTGGAGAAGGAGAGGAACAATCGTGACAAAGAGAAAAAAGTGAAGAAGGAGAAGGTGTATCGTCTGGTGCCGTCGGTGAGAGGGAACTTTTTCGCTGAGG
Nstygius_ObeLee_N0656 TTTTACTGTAATATGTATTTTGGTGGTCCTTATTAGGAAAAGGTATTGCATTTTACCCTTTATGTAAACCTTTTTTCTCCCTAGTGTGGGTCATTGTTTGGTGTAGAATGTGAATGATGCACAATTTACATTACAAGAATTCAGTGAATGAAGGCATATTTTATGGAAATTCTGTTATATTTTTGTTTGAAATTCATTTAATATTCTTTCCATATAGGAAGCCAACTGCATCACTGGTCCAAAATCAGTCACCCAGACCGGAACCCAAACTAGTCCAGATAGCATGAAAAGCCATTTCAGCATAGGCTCTGCCGGAAACAAAGAAGAGCCTACGAGGGTGTCTCCCAAACTCGCACGGAAAGAAAGGACTTCACGCCAGTTCCGCTCCAAAAGAGAGAGGGTCAAGTCGCCCGCCTCTGTCCGTGAGACTGGCGAGAAAGCCAAAGAGAAGAACTTAGTAAAAGAGTTGGTGAAGGAGGCCATGACCCCGTCGGTGGCAGAGTGTCTGCGTGCCGTGTTTGCAGCGTTCCTCTGGCAGGAGGGCATTGTGCACGATGCCATGGCCTGTGCTTCGTTTCTAAAGTTTAATCCAACGCTTCCAAAACAGATAACTAGTGTGCCACATGTAGCAGTACGCGAGAAGAGGGAACACTCTCCTCTGACAAAGGAGCAAAAAGCCCGTTACAGGCATTCAGTTGAGGTAGCTAGTCCTAGTTTGCTCACATTTCAATATTTTGAATCATTTTCTCCCACACCTTTCAATGCCAACATATACAAAAACAAACTCAGGAGGACATCTGTGGCTATCAAAGAGGATAGCGTCATCGAGGCTTCTAAGCAGGTGGACGGACTCAATGAGAAGAATGACAGTATTAACAACAGCCCTGGAAATGTTCCTAGTAGAAAAATTAGTTCCAATGATAAGTATCAGCTTCCTCTGTCCCTTCAGCACCTGGTGATACTGTGGGAACAGATTTCTTCATCTAGTCAACGAATCATCTCGCAGCAGCTCCTCCTGCCCAGTCCTGCCACCAGTTCCAAAGTTTGCCAGCGACTGGAGAAGGAGAGGAACAATCGCGACAAAGAGAAAAAGGTGAAGAAGGAGAAAGTGTACCGTCCGGTGCCGTCCGTGAGAGGGAACTTTTTCGCCGAGG
Nstygius_RavenB_N1022 ----------------------------------------------------------------------------------AGTGTGGGTCATTGTTTGGTGTAGAATGTGAATGATGCACAATTTACATTACAAGAATTCAGTGAATGAAGGCATATTTTATGGAAATTCTGTTATATTTTTGTTTGAAATTCGTTTAATATTCTTTCCATATAGGAAGCCAACTGCATCACTGGTCCGAAATCAGTCACCCAGACCGGAACCCAAACTAGTCCAGATAGCATGAAAAGCCATTTCAGCATAGGCTCTGCCGGAAACAAAGAAGAGCCTACGAGGGTGTCTCCCAAACTCGCACGGAAAGAAAGGACTTCACGCCAGTTCCGCTCCAAAAGAGAGAGGGTCAAGTCGCCCGCCTCTGTCCGTGAGACTGGCGAGAAAGCCAAAGAGAAGAACTTAGTAAAAGAGTTGGTGAAGGAGGCCATGACCCCGTCGGTGGCAGAGTGTCTGCGTGCCGTGTTTGCAGCGTTCCTCTGGCAGGAGGGCATTGTGCACGATGCCATGGCCTGTGCTTCGTTTCTAAAGTTTAATCCAACGCTTCCAAAACAGATAACTAGTGTGCCACATGTAGCAGTACGCGAGAAGAGGGAACACTCTCCTCTGACAAAGGAGCAAAAAGCCCGTTACAGGCATTCAGTTGAGGTAGCTAGTCCTAGTTTGCTCACATTTCAATATTTTGAATCATTTTCTCCCACACCTTTCAATGCCAACATATACAAAAACAAACTCAGGAGGACATCTGTGGCTATCAAAGAGGATAGCGTCATCGAGGCTTCCAAGCAGGTGGACGGACTCAATGAGAAGAATGACAGTATTAACAACAGCCCTGGAAATGTTCCTAGTAGAAAAATTAGTTCCAATGATAAGTATCAGCTTCCCCTGTCCCTTCAGCACCTGGTGATACTGTGGGAACAGATTTCTTCATCTAGTCAACGAATCATCTCGCAGCAGCTCCTCCTGCCCAGTCCTGCCACCAGTTCCAAAGTTTGCCAGCGACTGGAGAAGGAGAGGAACAATCGCGACAAAGAGAAAAAGGTGAAGAAGGAGAAAGTGTACCGTCCGGTGCCGTCCGTGAGAGGGAACTTTTTCGCCGAGG
Ntempletoni_BaldMtns_N950 TTTTACTGTAATATATATTTTGATGGTCCCTATTAGAAAAGCGTATTGCATTTTACCCTTTATGTAAACATTTTTTCTCCCTAGTTGGGGTTATTGTTTGGTGTGGAATATGAATAATGTAAAATTTACATTACAGGACTGCAGTGAATGAAGGCATATTTTATGGAAATTCTGTTATATTTTTGTTTGAAATTTATTTAATTTTCTTTCCATATAGGAAGCCAACTGCATCACTGGTCCAAAATCAGTCACCCAGACCGGAACCCAAACTAGTCCAGATAGCATGAAGAGCCATTTCAGCATAGGCTCTGCCGGAAACAAAGAAGAGCCTACGAGGGTGTCTCCCAAACTTGCACGGAAAGAAAGGACATCACGCCAGTTTCGCTCCAAAAGAGAGAGGGTAAAGTCGCCCGCCTCTGTCCGTGAACCTGGCGAGAAAGCCAAAGAGAAGAACTTAGTCAAAGAGTTGGTGAAGGAGGCCATGACTCCATCTGTGGCAGAGTGTCTGCGTGCCGTGTTTGCAGCATTCCTCTGGCAGGAGGGCATTGTGCACGATGCCATGGCTTGTGCTTCATTTCTAAAGTTTAATCCAACGCTTCCAAAACAGATAACCAGTGTGCCACATGTAGCTGTACGCGAGAAGAGGGAACACTCTCCTCTGACAAAGGAGCAGAAAGCCCGTTACAGGCATTCAGTTGAGGTAGCTAGTCCTAGTTTGCTCACATTTCAATATTTTGAATCATTCTCTCCCACGCCTTTCAATGCCAACATATACAAAAACAAACTCAGAAGGACATCTGTGGCTATCAAAGAGGATAGCGTCATCGAAGCTTCCAAGCAGGTGGACGGACTCAATGAGAAGAACGACAGTATTAACAACAGCCCTGGAAATGTTCCTAGTAGAAAAATTAGTTCCAACGAGAAGTACCAGCTTCCCCTGTCCCTTCAGCACCTGGTGATACTGTGGGAGCAGATTTCTTCATCTAGTCAACGAATCATCTCGCAGCAGCTCCTCTTGCCCAGTCCTGTCTCCAATTCTAAAGTTTGTCAGCGACTGGAGAAGGAGAGGAACAATCGTGACAAAGAGAAAAAAGTGAAGAAGGAGAAGGTGTATCGTCTGGTGCCGTCGGTGAGAGGGAACTTTTTCGCCGAGG
Ntempletoni_ClarksCreek_N945 TTTTACTGTAATATATATTTTGATGGTCCCTATTAGAAAAGCATATTGCATTTTACCCTTTATGTAAACATTTTTTCTCCCTAGTTGGGGTTATTGTTTGGTGTGGAATATGAATAATGTAAAATTTACATTACAGGACTGCAGTGAATGAAGGCATATTTTATGGAAATTCTGTTATATTTTTGTTCGAAATTTATTTAATTTTCTTTCCATATAGGAAGCCAACTGCATCACTGGTCCAAAATCAGTCACCCAGACCGGAACCCAAACTAGTCCAGATAGCATGAAGAGCCATTTCAGCATAGGCTCTGCCGGAAACAAAGAAGAGCCTACGAGGGTGTCTCCCAAACTTGCACGGAAAGAAAGGACATCACGCCAGTTTCGCTCCAAAAGAGAGAGGGTAAAGTCACCCGCTTCTGTCCGTGAACCTGGCGAGAAAGCCAAAGAGAAGAACTTAGTCAAAGAGTTGGTGAAGGAGGCCATGACTCCATCTGTGGCAGAGTGTCTGCGTGCCGTGTTTGCAGCATTCCTCTGGCAGGAGGGCATTGTGCACGATGCCATGGCTTGTGCTTCATTTCTAAAGTTTAATCCAACGCTTCCAAAACAGATAACCAGTGTGCCACATGTAGCTGTACGCGAGAAGAGGGAACACTCTCCTCTGACAAAGGAGCAGAAAGCCCGTTACAGGCATTCAGTTGAGGTAGCTAGTCCTAGTTTGCTCACATTTCAATATTTTGAATCATTCTCTCCCACGCCTTTCAATGCCAACATATACAAAAACAAACTCAGAAGGACATCTGTGGCTATCAAAGAGGATAGCGTCATCGAAGCTTCCAAGCAGGTGGACGGACTCAATGAGAAGAACGACAGTATTAACAACAGCCCTGGAAATGTTCCTAGTAGAAAAATTAGTTCCAACGAGAAGTACCAGCTTCCCCTGTCCCTTCAGCACCTGGTGATACTGTGGGAGCAGATTTCTTCATCTAGTCAACGAATCATCTCGCAGCAGCTCCTCTTGCCCAGTCCTGTCTCCAATTCTAAAGTTTGTCAGCGACTGGAGAAGGAGAGGAACAATCGTGACAAAGAGAAAAAAGTGAAGAAGGAGAAGGTGTATCGGCGGGTGCCGTCGGTGAGAGGGAACTTTTTTGCCGAGG
Ntempletoni_ScronceCreekRd_N1223 -----------------------------------------------------------------------------------------------GTTTGGTGTGGAATATGAATAATGTAAAATTTACATTACAGGACTGCAGTGAATGAAGGCATATTTTATGGAAATTCTGTTATATTTTTGTTTGAAATTTATTTAATTTTCTTTCCATATAGGAAGCCAACTGCATCACTGGTCCAAAATCAGTCACCCAGACCGGAACCCAAACTAGTCCAGATAGCATGAAGAGCCATTTCAGCATAGGCTCTGCCGGAAACAAAGAAGAGCCTACGAGGGTGTCTCCCAAACTCGCACGGAAAGAAAGGACATCACGCCAGTTTCGCTCCAAAAGAGAGAGGGTAAAGTCACCCGCCTCTGTCCGTGAACCTGGCGAGAAAGCCAAAGAGAAGAACTTAGTCAAAGAGTTGGTGAAGGAGGCCATGACTCCATCTGTGGCAGAGTGTCTGCGTGCCGTGTTTGCAGCATTCCTCTGGCAGGAGGGCATTGTGCACGATGCCATGGCTTGTGCTTCATTTCTAAAGTTTAATCCAACGCTTCCAAAACAGATAACCAGTGTGCCACATGTAGCTGTACGCGAGAAGAGGGAACACTCTCCTCTGACAAAGGAGCAGAAAGCCCGTTACAGGCATTCAGTTGAGGTAGCTAGTCCTAGTTTGCTCACATTTCAATATTTTGAATCATTCTCTCCCACGCCTTTCAATGCCAACATATACAAAAACAAACTCAGAAGGACATCTGTGGCTATCAAAGAGGATAGCGTCATTGAGGCTTCCAAGCAGGTGGACGGACTCAATGAGAAGAACGACAGTATTAACAACAGCCCTGGAAATGTTCCTAGTAGAAAAATTAGTTCCAACGAGAAGTACCAGCTTCCCCTGTCCCTTCAGCACCTGGTGATACTCTGGGAGCAGATTTCTTCATCTAGTCAACGAATCATCTCGCAGCAGCTCCTCTTGCCCAGTCCTGTCTCCAATTCTAAAGTTTGTCAGCGACTGGAGAAGGAGAGGAACAATCGTGACAAAGAGA------------------------------------------------------------------
Ntennessensis_Watauga_N1046 -------------------------------------------------------------------------------CCTAGTTTGGGTTATTGTTTGGTGTGGAATATGAATAATGTAAAATTTACATTACAGGACTGCAGTGAATGAAGGGATATTTTATGCAAATTCTGTTATATTTTTGTTTGAAATTTATTTAATTTTCTTTCCATATAGGAAGCCAACTGCATCACTGGTCCAAAATCAGTCACCCAGACTGGAACCCAAACTAGTCCAGATAGCATGAAGAGCCATTTCAGCATAGGCTCTGCCGGAAACAAAGAAGAGCCTACGAGGGTGTCTCCCAAACTCGCACGGAAAGAAAGGACATCACGCCAGTTCCGCTCCAAAAGAGAGAGGGTAAAGTCGCCCGCCTCTGTGCGTGAGACTGGCGAGAAAGCCAAAGAGAAGAACTTAGTCAAAGAGTTGGTGAAGGAGGCCATGACTCCATCTGTGGCAGAGTGTCTGCGTGCCGTGTTTGCAGCATTCCTTTGGCAAGAGGGCATTGTGCACGATGCCATGGCTTGTGCTTCATTTCTAAAGTTTAATCCAACGCTTCCAAAACAGATAACCAGTGTGCCACATGTAGCTGTACGCGAGAAGAGGGAACACTCCCCTCTGACAAAGGAGCAGAAAGCCCGTTACAGGCATTCAGTTGAGGTAGCTAGTCCTAGTTTGCTCACATTTCAATATTTTGAATCATTTTCTCCCACGCCTTTCAATGCCAACATATACAAAAACAAACTCAGAAGGACATCTGTGGCTATCAAAGAGGATAGCGTCATCGAGGCTTCCAAGCAGGTGGACGGACTCAATGAGAAGAACGACAGTATTAACAACAGCCCTGGAAATGTTCCTAGTAGAAAAATTAGTTCCAATGAGAAGTACCAGCTTCCCCTGTCCCTTCAGCACCTGGTGATACTGTGGGAGCAGATTTCTTCATCTAGTCAACGAATCATCTCACAGCAGCTGCTCTTGCCCAGTCCTGTCACCAATTCCATAGTTTGTCAGCGACTGGAGAAGGAGAGGAACACTCGTGACAAAGAGAAAAATGTGAAGAAGGAGAAGGTGTATCGTCTGGTGCCGTCGGTGAGAGGGAACTTTTTCGCCGAGG
