# Supplementary material for: ﻿New species in old mountains: integrative taxonomy reveals ten new species and extensive short-range endemism in Nesticus spiders (Araneae, Nesticidae) from the southern Appalachian Mountains
Source: Zookeys. 2023 Feb 3;1145:1–130. doi: 10.3897/zookeys.1145.96724 (PMC10208238; doi:10.3897/zookeys.1145.96724)
Supplement: Supplementary material 4 — Input alignments, analysis log files, and output tree files [file zookeys-1145-001_article-96724__-s004.zip › uce-2001502 (modified).phy]

 77 966
Narcheri_Cheaha_N023 ---------------------------------------------------------------------------------------------------------------------------------TTAAAAGAAACCACCTAATTTTAAAAATGAGATATCCTGAAATAGTTATTGCATCTAATTAGGAGAGACACAAAGTTAAATACATACATAACCAATATTGAATGAATAATTTACAGTCTATACAGTCAAATTACAAATAAAGGGTAGCACACTAAAAATGCAAGTTTAACGAGAAATATAATAAACTTAAAAGAACAAATTTAAAATGTTTTTAATAATTTTGTACAATTTTCTCTAACAAGAATGCATTTATAAATCTGAACGAACTCCAAACCCTGGTCCCGTAGGTGGCTCCGTCAAAGAAGTTAGACCTCCTACAGGCTCACAGGCAAGCCTTCCATTACGAGGACCAGGTTTTGGCACTCTGCCAGCTTTCAAGTCATTCAAAATTTCATCTACATCTTCTAAAGATAAATCCTCATAATAATTGTCATTCACTTGGATCATGGGAGCATTGACACATGCCCCAAGGCACTCAACGATACTCAAGGTGAACATTCCATCGTTGCTTGTACCACCAGCCTCAATCCCAAGGTTCTTTTTGCACCGGGTGAAAACATCTTCTGCTCCCCGCAGCATACAAGGAGTTGTTGTACAAACCTGCACGTGGTACTTACCCGTTGGCTCCCTGTTGAACATGGTGTAAAATGTGGCAACTTCATACACTCTCATATAGGGCATCTTCAGCATATCTCCCACATAATGCATGGCAGATATCGGCAGCCACCCATACTGACGCTGGGCAAGGTCTAGAAGAGGTATGACTGCTGCTGCTTCGTGGCCCTCAGGATAGATTGCAATGATGGATTCAGCCCTCTTCAGGTTTTCAGATGTGAA
Narcheri_MillShoalCreek_N727 --------------------------------------------------------------------------------------------------------------------------------------------------------------------------------------------------------------------------------------------------------------------------------------------------------------------------------------------GAATGTTTTTAATAATTTTGTACAATTTTCTCTAACTAGAATGCATTTATAAATCTGAACGAACTCCAAACCCTGGTCCCGTAGGTGGCTCCGTCAGAGAAGTTAGACCTCCTACAGGCTCACAGGCAAGCCTTCCATTACGAGGACCAGGTTTTGGCACTCTGCCAGCTTTCAAGTCATTCAAAATTTCATCTACATCTTCTAAAGATAAATCCTCATAATAATTGTCATTCACTTGGATCATGGGAGCATTGACACATGCCCCAAGGCACTCAACGATACTCAAGGTGAACATTCCATCTTTGCTTGTACCACCAG----------------------------------------------------------------------------------------------------------------------------------------------------------------------------------------------------------------------------------------------------------------------------------------------------------------------------
Nbarri_Bishop_N1072 ACCAAACAATTTTTAATATATAATAGAAAAATAAAATACACAATATTCAAGAGTAGACAATTCCATTTAATAAATAACATTTATTGTATGGAAAATTCTTG-TTTGTACACATCTATGTAATTTTCTTATTAAAAGAACTCACCTTTTTTTAAAAATTAGATATCCTGAAATAGTTATTGCATCTAATTAAGAGAGACGCAAAATTAAATACGTACATAACCAATATTGAAGGAATAATTTACATTCTATATAATCAAATTACAAATAAAGGGCAGCTTACTAAAAATGCAAGTTTAAAGAAAAATATAATAAACTTAAAAGAACAAATTTAGAATTTTTTTAATAATTTTGTACAATTTTCTCTAACTAGAATGCACCTATAAATCTGAACGAACTCCGAACCCTGGACCCGTAGGTGGTTCCGTCAGAGAAGTTAAACCTCCTACAGGCTCACAGGCAAGCCTTCCATTACGAGGACCAGGTTTCGGCACTCTGCCAGCTTTCAAGTCATTCAAAATTTCATCTACATCTTCTAAAGATAAATCCTCATAATAATTGTCATTCACTTGGATCATTGGAGCATTGACGCATGCCCCAAGGCACTCAACGATACTCAAGGTAAACATCCCATCTTTGCTCGTATCACCAGCCTCAATCCCAAGGTTCTTTTTGCACTGGGTGAAAACCTCTTCTGCTCCCCGCAGCATACAAGGAGTTGTCGTGCAAACCTGCACATGGTACTTACCCGTTGGCTCACGGTTGAACATGGTGTAAAAAGTGGCAACTTCATACACTCTCATATAGGGCATCTTCAGCATATCTCCCACATAATGCATGGCAGATATGGGCAGCCACCCATACTGACGCTGGGCAAGGTCTAGAAGAGGTATGACTGCTGCTGCTTCGTGGCCCTCAGGATAGATTGCAATGATGGATTCAGCCCTCTTCAAGTTTTCAGATGAGAA
Nbarri_LostCoveCave_N0065 ACCAAACTATTTTTAATATGTAATAAAAAAATAAAATACACAATATTCAAGAGTAGACAATTCCATTTAATAAATAACATTTATTGTATGGAAAATTCTTGTTTTGTACACATCTATGTAATTTTCTTATTAAAAGAACTCACCTTTTTTTAAAAATTAGATATCCTAAAATAGTTATTGCATCTAATTAAGAGAGACGCAAAATTAAATACGTACATAACCAATATTGAAGGAATAATTTACATTCTATATAATCAAATTACAAATAAAGGGCAGCTTACTA-AAATGCAAGTTTAAAGAGAAATATAATAAACTTAAAAGAAGAAATTTAGAATGTTTTTAATAATTTTGTACAATTTTCTCTAACTAGAATGCACCTATAAATCTGAACGAACTCCGAACCCTGGACCCGTAGGGGGTTCCGTCAGAGAAGTTAAACCTCCTACAGGCTCACAGGCAAGCCTTCCATTACGAGGACCAGGTTTCGGCACTCTGCCAGCTTTCAAGTCATTCAAAATTTCATCTACATCTTCTAAAGATACATCCTCATAATAATTGTCATTCACTTGGATCATTGGAGCATTGACGCATGCCCCGAGGCACTCAACGATACTCAAGGTAAACATCCCATCTTTGCTCGTACCACCAGCCTCAATCCCAAGGTTCTTTTTGCACTGGGTGAAAACCTCTTCTGCTCCCCGCAGCATACAAGGAGTTGTCGTGCAAACCTGCACATGGTACTTACCCGTTGGCTCACGGTTGAACATGGTGTAAAAAGTGGCAACTTCATACACTCTCATATAGGGCATCTTCAGCATATCTCCCACATAATGCATGGCAGATATGGGCAGCCACCCATACTGACGCTGGGCAAGGTCTAGAAGAG-------------------------------------------------------------------------------
Nbarri_eyed_ClayCave_G2082 ACCAAACTATTTTTAATATGTAATAGAAAAATAAAATACACAATATTCAAAAGTAGACAATTCCATTTAATAAATAACATTTATTGTATGGAAAATTCTTGTTTTGTACACATCTATGTAATTTTCTTATTAAAAGAACTCACCTTTTTTAAAAAATTAGATATCCTGAAATAGTTATTGCATCTAATTAAGAGAGACGCAAAATTAAATACGTACATAACCAATATTGAATGAATAATTTACATTGTATATAATCAAATTACAAATAAAGGGTAGCACACTAAAAATGCAAGTTTAAAGAGAAATATAATAAACTTAAAAGAACAAATTTAGATTTTTTTAAATAATTTTGTACAATTTTCTCTAACTAGAATGCATCTATAAATCTGAACGAACTCCGAACCCTGGACCCGTAGGTGGTTCCGTCAGAGAAGTTAGACCTCCTACAGGCTCACAGGCAAGCCTTCCATTACGAGGACCAGGTTTTGGCACTCTGCCAGCTTTCAAGTCATTCAAAATTTCATCTACATCTTCTAAAGATAAATCCTCATAATAATTGTCATTCACTTGGATCATGGGAGCATTGACGCATGCCCCAAGGCACTCAACAATACTCAAGGTGAACATCCCATCTTTGCTCGTACCACCAGCCTCAATACCAAGGTTCTTTTTGCACTGGGTGAAAACATCTTCTGCTCCCCGCAGCATACAAGGAGTTGTGGTGCAGACCTGCACATGGTACTTACCCGTTGGCTCACGGTTGAACATGGTGTAAAAAGTGGCAACTTCATACACTCTCATATAGGGCATCTTCAGCATATCTCCCACATAATGCATGGCAGATATGGGCAGCCACCCATACTGACGCTGGGCAAGGTCTAGAAGAGGTATGACTGCTGCTGCTTCGTGGCCCTCAGGATAGATTGCAATGATGGACTCGGCCCTCTTCAGGTTCTCAGATGTGAA
Nbarrowsi_Gregorys_N270 ACCAAACTATTTTTAATATGTAATAGAAAAATAAAATACACAATATTCAAAAGTAGACAATTCCATTTAATAAATAACATTTATTGTATGGAAAATTATTGTTTTGTACACATCTATGTAATTTTCTTATTAAAAGAACACACCTTTTTTT-AAAATTAGATATCCTGAAATAGTTATTGCATCTAATTAAGAGAGACGCAACGTTAAATACGTACATAACCAATATTGAATGAATAATTTACATTCTATATAATCAAATTACAAATAAAGGGTAGCACACTAAAAATGCAAGTTTAAAGAAAAATATAATAAACTTAAAAGAACAAATTTAGAATGTTTTTAATAATTTTGTACAATTTTCTCTGACTAGAATGCATCTATAAATCTGAACGAACTCCGAACCCTGGACCCGTAGGTGGTTCCGTCAGAGAAGTTAGACCTCCTACAGGCTCACAGGCAAGCCTTCCATTACGAGGACCAGGTTTTGGCACTCTGCCAGCTTTCAAGTCATTCAAAATTTCATCTACATCTTCTAAAGATAAATCCTCATAATAATTGTCATTCACTTGGATCATGGGAGCATTGACACATGCCCCAAGGCACTCAACGATACTCAAGGTAAACATCATATCTTTGCTCGTACCACCAGCCTCAATCCCAAGGTTCTTTTTGCACTGGGTGAAAACCTCTTCTGCTCCCCGCAGCATACAAGGAGTTGTTGTGCAAACCTGCACATGGTACTTACCCGTTGGCTCACGGTTGAACATGGTGTAAAAAGTGGCAACTTCATACACTCTCATATAGGGCATCTTCAGCATATCTCCCACATAATGCATGGCAGAT--------------------------------------------------------------------------------------------------------------------------
Nbishopi_DryFalls_N150 -----------------ATGTAATAGAAAAATGAAATACACAATATTCAAAAGTAGACAATTCCATTTAATAAATAACATTTATTGTATGGAAAATTCTTGTTTTGTACACATCTATGTAATTTTCTTATTAAAAGAACTCACCTTTTTTTAAAAATTAGATATCCTGAAATAGTTATTGCATCTAATTAAGAGAGAAGCAAAATTAAATACGTACATAACCAATATTGAATGAATAATTTACATTCTATATAATCAAATTACAAATAAAGGGCAGCACACTAAAAATGCAAGTTTAAAGAGAAATATAATAAACTTAAAAGAACAAATTTAGAATGTTTTTAATAGTTTTGTACAATTTTCTCTAACTAGAATGCATCTATAAATCTGAACGAACTCCGAACCCTGGACCTGTAGGTGGTTCCGTCAGAGAAGTTAGACCTCCTACAGGCTCACAGGCAAGCCTTCCATTACGAGGACCAGGTTTTGGCACTCTGCCAGCTTTCAAGTCATTCAAAATTTCATCTACATCTTCTAAAGATAAATCCTCATAATAATTGTCATTCACTTGGATCATGGGAGCATTGACACATGCTCCAAGGCACTCAACGATACTCAAGGTAAACATCCCATCTTTGCTCGTACCACCAGCCTCAATCCCAAGGTTCTTTTTGCACTGGGTGAAAACCTCTTCTGCTCCCCGCAGCATACAAGGCGTTGTCGTGCAAACCTGCACATGGTACTTACCCGTTGGCTCACGGTTGAACATGGTGTAAAAAGTGGCAACTTCATACACTCTCATATAGGGCATCTTCAGCATATCTCCCACATAATGCATGGCAGATATGGGCAGCCACCCATACTGACGCTGGGCAAGGTCTAGAAGAGGTATGACTGCTGCTGCTTCGTGGCCCTCAGGATAGATTGCAATGATGGACTCAGCCCTCTTCAAGTTTTC---------
Nbishopi_StandingIndian_N131 -----------------ATGTAATAGAAAAATGAAATACACAATATTCAAAAGTAGACAATTCCATTTAATAAATAACATTTATTGTATGGAAAATTCTTGTTTTGTACACATCTATGTAATTTTCTTATTAAAAGAACTCACCTTTTTAAAAAAATTAGATATCCTGAAATAGTTATTGCATCTAATTAAGGGAGAAGCAAAATTAAATACGTACATAACCAATATTGAATGAATAATTTTCATTCTATATAATCAAATTACAAATAAAGGGCAGCACACTAAAAATGCAAGTTTAAAGAGAAATATAATAAACTTAAAAGAACAAATTTAGAATGTTTTTAATAGTTTTGTACAATTTCCTCTAACTAGAATGCATCTATAAATCTGAACGAACTCCGAACCCTGGACCCGTAGGTGGTTCCGTCAGAGAAGTTAGACCTCCTACAGGCTCACAGGCAAGCCTTCCATTACGAGGACCTGGTTTTGGCACTCTGCCAGCTTTCAAGTCATTCAAAATTTCATCTACATCTTCTAAAGATAAATCCTCATAATAATTGTCATTCACTTGGATCATGGGAGCATTGACACATGCTCCAAGGCACTCAACGATACTCAAGGTAAACATCCCATCTTTGCTCGTACCACCAGCCTCAATCCCAAGGTTCTTTTTGCACTGGGTGAAAACCTCTTCTGCTCCCCGCAGCATACAAGGCGTTGTCGTGCAAACCTGCACATGGTACTTACCCGTTGGCTCACGGTTGAACATGGTGTAAAAAGTGGCAACTTCATACACTCTCATATAGGGCATCTTCAGCATATCTCCCACATAATGCATGGCAGATATGGGCAGCCAGCCATACTGACGCTGGGCAAGGTCTAGAAGAGGTATGACTGCTGCTGCTTCGTGGCCCTCAGGATAGATTGCAATGATGGACTCAGCCCTCTTCAAGTTTTCAG-------
Nbrimleyi_NewberryCr_N984 ----------------------------------------------------------------------------------------------------------------------------------------------------------------------------------------------AGAGAGATGCAAAATTAAATACGTACATAACCAATATTGAATGAATAATTTACATTCTATATAATCAAATTACAAATAAAGGGTAGCACACTAAAAATGCAAGTTTAAAGAGAAACATAATAAACTTAAACTAACAAATTTAGAATGTTTTTAATAATTTTGTACAATTTTCTCTAACTAAAATGCATCTATAAATCTGAACGAACTCCGAACCCTGGACCCGTAGGTGGTTCCGTCAGAGAAGTTAGACCTCCTACAGGCTCACAGGCAAGCCTTCCATTACGAGGACCAGGTTTTGGCACTCTGCCAGCTTTCAAATCATTCAAAATTTCATCTACATCTTCTAAAGATAAATCCTCATAATAATTGTCATTCACTTGGATCATGGGAGCATTGACGCATGCCCCAAGACACTCAACAATACTCAAGGTAAACATCCCATCTTTGCTCGTACCACCAGCCTCAATCCCGAGGTTCTTTTTGCAGTGGCTGAAAACATCTTCTGCTCCCCGCAGCATACAAGGAGTTGTCGTGCAAACCTGCACATGGTACTTACCCGTTGGCTCACGGTTGAACATGGTGTAAAAAGTGGCAACTTCATACACTCTCATATAGGGCATCTTCAGCATATCTCCCACATAAT-------------------------------------------------------------------------------------------------------------------------------------
Nbrimleyi_RumblingBald_N241 ACCAAACTATTTTTAATATGTAATAGAAAAATAAAATACACAATATTCAAAAGTAGACAATTCCATTTAATAAATAACATTTATTGTATGGAAAATTCTTGTTTTGTACACATCTATGTAATTTTCTTATTAAAAGAACTCACCTTTTTTTTAAAATTAGATATCCTGAAATAGTTATTTCATCTAATTAAGAGAGATGCAAAATTAAATACGTACATAACCAATATTGAATGAATAATTTACATTCTATATAATCAAATTACAAATAAAGGGTAGCACACTAAAAATGCAAGTTTAAAGAGAAACATAATAAACTTAAACTAACAAATTTAGAATGTTTTTAATAATTTTGTACAATTTTCTCTAACTAAAATGCATCTATAAATCTGAACGAACTCCGAACCCTGGACCCGTAGGTGGTTCCGTCAGAGAAGTTAGACCTCCTACAGGCTCACAGGCAAGCCTTCCATTACGAGGACCAGGTTTTGGCACTCTGCCCGCTTTCAAGTCATTCAAAATTTCATCTACATCTTCTAAAGATAAATCCTCATAATAATTGTCATTCACTTGGATCATGGGAGCATTGACACATGCCCCAAGACACTCAACAATACTCAAGGTAAACATCCCATCTTTGCTCGTACCACCAGCCTCAATCCCGAGGTTCTTTTTGCACTGGCTGAAAACATCTTCTGCTCCCCGCAGCATACAAGGAGTTGTCGTGCAAACCTGCACATGGTACTTACCCGTTGGCTCACGGTTGAACATGGTGTAAAAAGTGGCTACTTCATACACTCTCATATAGGGCATCTTCAGCATATCTCCCACATAATGCATGGCAGATATGGGCAGCCACCCATACTGACGCTGGGCAAGGTCTAGAAGAGGTATTACTGCTGCTGCTTAGTGGCCCTCAGGATAGATTGCAATGATGGATTCAGCCCTCTTCAGGTTTTCAGATGTGAA
Ncanei_Egypt_N958 -----------------------------------------------------------ATTCCATTTAATAAATAACATTTATTGTATGGAAAATTCTTGTTTTGTACACATCTATGTAATTTTCTTATTAAAAGAACTCACCTTTTTTAAAAAATTAGATATCCTGAAATAGTTATTGCATCTAATTAAGAGAGACGCAAAATTAAATACATACATAACCAATATTGAATGAATAATTTACATTCTATATAATCAAATTACAAATAAAGGGTAGCACACTAAAAATGCAAGTTTAAAGAGAAACATAATAAACTTAAAATAACAAATTTAGAATGTTTTTAATAATTTTGTACAATTTTCTCTAACTAGAATGCATCTATAAATCTGAGCGAACTCCGAACCCTGGACCCGTAGGTGGTTCCGTCAGAGAAGTTAGACCTCCTACAGGCTCACAGGCAAGCCTTCCATTACGAGGACCAGGTTTTGGCACTCTGCCAGCTTTCAAGTCATTCAAAATTTCATCTACATCTTCTAAAGATAAATCCTCATAATAATTGTCATTCACTTGGATCATGGGAGCATTGACACATGCCCCAAGACACTCAACAATACTCAAGGTAAACATCCCATCTTTGCTCGTACCACCAGCCTCAATCCCGAGGTTCTTTTTGCACTGGCTGAAAACATCTTCTGCTCCCCGCAGCATACAAGGAGTTGTCGTGCAAACCTGCACATGGTACTTACCCGTTGGCTCACGGTTGAACATAGTGTAAAAAGTGGCAACTTCATACACTCTCATATACGGCATCTTCAGCATATCTC----------------------------------------------------------------------------------------------------------------------------------------------
Ncarolinensis_Grandfather_N218 ACCAAACTATTTTTAATATGTAATAGAAAAATAAAATACACAATATTCAAAAGTAGACAATCCCATTTAATAAAGAACATTTATTGTATGGAAAATTCTTGTTTCGTACACATCTATGTAATTTTCTTATTAAAAGAAATCACCTTTTTTTCAAAATTAGATATCCTGAAATAGTTATTGCATCTAATTAAGAGAGACGCAAAATTAAATACGTACATAACCAATATTGAATGAATAATTTACATTCTATATAATCAAATTACAAATAAAGGGTAGCACACTAAAAATGCAAGTTTACAGAGAAATATAATAAACTTAAAAGAACAAATTTAGAATGTTTTTAATAATTTTGTACAATTTTCTCTAACAAGAATGCATCTATAAATCTGAACGAACTCCGAACCCTGGACCCGTAGGTGGTTCCGTCAGAGAAGTTAGACCTCCTACAGGCTCACAGGCAAGCCTTCCATTACGAGGACCAGGTTTTGGCACTCTGCCAGCTTTCAGGTCATTCAAAATTTCATCTACATCTTCTAAAGATAAATCCTCATAATAATTGTCATTCACTTGGATCATGGGAGCATTGACACATGCCCCAAGGCACTCAACAATACTCAAGGTGAACATCCCATCTTTGCTCGTACCACCAGCCTCAATCCCAAGGTTCTTTTTGCACTGGGTGAAAACATCTTCTGCTCCCCGCAGCATACAAGGAGTTGTGGTACAAACCTGCACATGGTACTTACCCGTTGGCTCACGGTTGAACATGGTGTAAAAAGTGGCAACTTCATACACTCTCATATAGGGCATCTTCAGCATATCTCCCACATAATGCATGGCAGATATGGGCAGCCACCCATACTGACGCTGGGCAAGGTCTAGAAGAGGTATGACTGCTGCTGCTTCGTGGCCCTCAGGATAGATTGAAATGATGGATTCAGCTCTCTTCAGGTTCTCAGATGTGAA
Ncarolinensis_LinvilleCaverns_N227 -----------------------------------------------------------------------------------------------------------------------------------------------------------------------------------------------------------------------------------------------------------------------------------------------------------------------------------------------------------------ACAATTTTCTCTAACTAGAATGCATCTATAAATCTGAACGAACTCCGAACCCTGGACCCGTAGGTGGTTCCGTCAGAGAAGTTAGACCTCCTACAGGCTCACAGGCAAGCCTTCCATTACGAGGACCAGGTTTTGGCACTCTGCCAGCTTTCAAGTCATTCAAAATTTCATCTACATCTTCTAAAGATAAATCCTCATAATAATTGTCATTCACTTGG-----------------------------------------------------------------------------------------------------------------------------------------------------------------------------------------------------------------------------------------------------------------------------------------------------------------------------------------------------------------------------------------------------------
Ncarteri_English_N031 ACCAAACTATTTTTAATATGTAATAGAAAAATAAAATAAACATTATTCAAAAGTAGACAATTCCATTTAATAAATAACATTTATTGTATGGAAAGTTCTTGTTTTGTACACATCTATGTAATTTTCTTATTAAAAGAACACACCTTTTTTAAAAAATTAGATATCCTGAAATAGTTATTGCATCTAATTAAGAGAGACACAACATTAAATACATACATAACCAATATTGAATGAATAATTTACATTCTATATAATCAAATTACAAATAAAGGGTAGCACACTAAAAATGCAAGTTTAAAGAAAAATATAATAAACTTAAAAGAACAAATTTAGAATGTTTATAATAATTTTGTACAATTTTCTCTAACTAGAATGCATCTATAAATCTGAACGAACTCCGAACCCTGGACCTGTAGGTGGTTCCGTCAGAGAAGTTAGACCTCCTACAGGCTCACAGGCAAGCCTTCCATTACGAGGACCAGGTTTTGGCACTCTGCCAGCTTTCAAGTCATTCAAAATTTCATCTACATCTTCTAAAGATAAATCCTCATAATAATTGTCATTCACTTGGATCATGGGAGCATTGACGCATGCCCCAAGGCACTCAACGATACTCAAGGTAAACATCCCATCTTTGCTCGTACCACCAGCCTCAATCCCAAGGTTCTTTTTGCACTGGGTGAAAACCTCTTCTGCTCCCCGCAGCATACAAGGAGTTGTCGTGCATACCTGCACATGGTACTTACCCGTTGGCTCACGGTTGAACATGGTGTAAAAAGTGGCAACTTCATACACTCTCATATAGGGCATCTTCAGCATATCTCCCACATAATGCATGGCAGATATGGGCAGCCACCCATACTGACGCTGGGCAAGGTCTAGAAGTGGTATAACTGCTGCTGCTTCGTGGCCCTCAGGATAGATTGCAATAATGGATTCAGCCCTCTTCAAGTTTTCAGATGTGAA
Ncarteri_PilotMtn_G2185 ACCAAACTATTTTTAATATGTAATAGAAAAATAAAATATACAATATTCAAAAGTAGACAATTCCATTTAATAAATAACATTTATTGTATGGAAAATTCTTGTTTTGTACACATCTATGTAATTTGCTTATTAAAAGAACACACCTTTTTAT-AAAATTAGATATCCTGAAATAGTTATTGCATCTAATTAAGAGAGACGCAAAATTAAATACGTACATAACCAATATTGAATGAATAATTTACATTCTATATAATCAAATTCCAAATAAAGGGCAGCTCACTACAAATGCAAGTTTAAAGAGAAATATAATAAACTAAAAAGAACAAATTTAGAATGTTTTTAATAATTTTGTACAATTTTCTCTAACTAGAATGCACCTATAAATCTGAACGAACTCCGAACCCTGGACCCGTAGGTGGTTCCGTCAGAGAAGTTAGACCTCCTACAGGCTCACAGGCAAGCCTTCCATTACGAGGACCAGGTTTCGGCACTCTGCCAGCTTTCAAGTCATTCAAAATTTCATCTACATCTTCTAAAGATAAATCCTCATAATAATTGTCATTCACTTGGATCATGGGAGCATTGACACATGCCCCAAGGCACTCAACGATACTCAAGGTAAACATCCCATCTTTGCTCGTACCACCTGCCTCAATCCCAAGGTTCTTTTTGCACTGGGTGAAAACCTCTTCTGCTCCCCGCAGCATACAAGGAGTTGTCGTGCATACCTGCACATGGTACTTACCCGTTGGCTCACGGTTGAACATGGTGTAAAAAGTGGCAACCTCATACACTCTCATATAGGGCATCTTCAGCATATCTCCCACATAATGCATGGCAGATATGGGCAGCCACCCATACTGACGCTGGGCAAGGTCTAGAAGAGGTATGACTGCTGCTGCTTCGTGGCCCTCAGGATAGATTGCAATAATGGATTCAGCCCTCTTCAAGTTTTCAGATGTGAA
Ncarteri_Pitchfork_N363 TCCTACGCCGTTTTAATATGTAATAAAAAAATAAAATACAGAATATTCAAAAGTAGACAATTCCATTTAATAAATAACATTTATTGTATGGAAAATTCTTGTTTTGTACACATCTATGTAATTTGCTTATTAAAAGAACACACCTTCCTTT-AAAATTAGATATCCTGAAATAGTTATTGCATCTAATTAAGAGAGACGCAACATTAAATACGTACATAACCAATATTGAATGAATAATTTACATTCTATATAATCAAATTACAAATAAAGGGTAGCACACTAAAAATGCAAGTTAAAAGAAAAATATAATAAACTTAAAAGAATAAATTTTGAATGTTTTTAATAAATTTGTACAATTTTCTCTAACTAGAATGCATCTATAAATCTGAACGAACTCCGAACCCTGGACCCGTAGGTGGTTCCGTCAGAGAAGTTAGACCTCCTACAGGCTCACAAGCAAGCCTTCCATTACGAGGACCAGGTTTTGGCACTCTGCCAGCTTTCAAGTCATTCAAAATTTCATCTACATCTTCTAAAGATAAATCCTCATAATAATTGTCATTCACTTGGATCATGGGAGCATTGACGCATGCCCCAAGGCACTCAACGACACTCAACGTAAACATCCCATCTTTGCTCGTACCACCGGCCTCAATCCCAAGGTTCTTTTTGCACTGGGTGAAAACCTCTTCTGCTCCCCGCAGCATACAAGGAGTTGTCGTGCAAACCTGCACATGGTACTTACCCGTTGGCTCACGGTTGAACATGGTGTAAAAAGTGGCAACTTCATACACTCTCATATAGGGCATCTTCAGCATATCTCCCACATAATGCATGGCAGATATGGGCAGCCACCCATACTGACGCTGCGCAAGGTCTAGAAGAGGTATGACTGCTGCTGCTTCGTGGCCCTCAGGAGAGATAGCAATGATGGATTCAGCCCTCTTCAAGTTTTCAGA------
Ncarteri_WeberCty_N1044 ACCAAACTATTTTTAATATGTAATAGAAAAATAAAATATACAATATTCAAAAGTAGACAATTCCATTTAATAAATAACATTTATTGTATGGAAAATTCTTGTTTTGTACACATCTATGTAATTTGCTTATTAAAAGAACACACCTTTTTAT-AAAATTAGATATCCTGAAATAGTTATTGCATCTAATTAAGAGAGACGCAAAATTAAATACGTACATAACCAATGTTGAATGAATAATTTACATTCTATATAATCAAATTACAAATAAAGGGCAGCTCACTAAAAATGCAAGTTTAAAGAGAAATATAATAAACTAAAAAGAACAAATTTAGAATGTTTTTAATAATTTTGTACAATTTTCTCTAACTAGAATGCACCTATAAATCTGAACGAACTCCGAACCCTGGACCCGTAGGTGGTTCCGTCAGGGAAGTTAAACCTCCTACAGGCTCACAGGCAAGCCTTCCATTACGAGGACCAGGTTTCGGCACTCTGCCAGCTTTCAAGTCATTCAAAATTTCATCTACATCTTCTAAAGATAAATCCTCATAATAATTGTCATTCACTTGGATCATGGGAGCATTGACGCATGCCCCAAGGCACTCGACGATACTCAAGGTAAACATTCCATCTTTGCTCGTACCACCGGCCTCAATCCCGAGGTTCTTTTTGCACTGGGTGAAAACCTCTTCTGCTCCCCGCAGCATACAAGGAGTTGTCGTGCAAACCTGCACATGGTACTTACCCGTTGGCTCACGGTTGAACATGGTGTAAAAAGTGGCAACTTCATACACTCTCATATAGGGCATCTTCAGCATATCTCCCACATAATGCATGGCAGATATGGGCAGCCACCCATACTGACGCTGGGCAAGGTCTAGAAGAGGTATGACCGCTGCTGCTTCGTGGCCCTCAGGATAGATTGCAATAATGGATTCAGCCCTCTTCAAGTTTTCAGATGTGAA
Ncarteri_div__RainbowCave_G2089 ----------------------------------------------------------------------------------------------------------------------------------------------------------------------------AGTTATTGCATCTAATTAGGAGGGTCACAAAATTAAATACATACATAACCAATACTGAATGAATAATTTACATTCTATATAATAAAATTGCAAATAAAGAGTAGCACACTAAAAATGGAAGTTTAAAGAGAAATATAATAAACTTAAAAGAACAAATTTAGAACAATTTTAATAATTTTGTACAATTTTCTCTAACTAAAATGCATTTATAAATCTGAACGAACTCCAAACCCTGGCCCCGTAGGTGGCTCTGTCAGAGAAGTTAGTCCTCCTACAGGCTCACAGGCAAGCCTTCCATTACGAGGACCAGGCTTTGGCACTCTGCCAGCTTTTAAGTCATTCAAAATTTCATCTACATCTTCTAAAGATAAGTCCTCATAATAATTGTCATTCACTTGGATCATGGGAGCATTGACACATGCCCCAAGGCACTCAACGATACTCAAGGTGAACATTCCATCTTTGCTCGTACCACCAGCCTCAATCCCAAGGTTCTTTTTGCACCGGGTGAAAACATCTTCAGCTCCCCGCAGCATACAAGGAGTTGTTGTACAAACCTGCACGTGGTACTTACCCGTTGGCTCCCTGTTGAACATGGTGTAAAAAGTGGCAACTTCATACACTCTCATATAGGGCATCTTCAGCATATCTCCCACATAATGCATGGCAGATATGGGCAGCCACCCATACTGACGCTGCGCAAGGTCTAAA-----------------------------------------------------------------------------------
Ncherokee_BallhootScar_N193 --------------------------------------------------------------------------------------------------------TGTACACATCTATGTAATTTTCTTATTAAAAGAACTCACCTTTTTTAAAAAATTAGATATCCTGAAATAGTTATTACATCTAATTTAGAGAGACGCAAAATTAAATACGTACATAACCAATATTGAATGAATAATTTACATTCTATATAATCAAATTACAAATAAAGGGTAGCACACTAAAAATGCAAGTTTAAAGAGAAATATAATAAACTTAAAAGAACAAATTTAGAACGTTTTTAATAATTTTGTACAATTTTCTCTAACTAGAATGCATCTATAAATCTGAACGAACTCCGAACCCTGGACCCGTAGGTGGTTCCGTCAGAGAAGTTAGACCTCCTACAGGTTCACAGGCAAGCCTTCCATTACGAGGACCAGGTTTTGGCACTCTGCCAGCTTTCAAGTCATTCAAAATTTCATCTACATCTTCTAAAGATAAATCCTCATAATAATTGTCATTCACTTGGATCATGGGAGCATTGACGCATGCCCCAAGGCACTCAACGATACTCAAGGTAAACATCCCATCTTTGCTCGTACCACCAGCCTCAATACCAAGGTTCTTTTTGCACTGGGTGAAAACCTCTTCTGCTCCCCGCAGCATACAAGGAGTTGTGGTACAAACCTGCACATGGTACTTACCCGTTGGCTCACGGTTGAACATGGTGTAAAAAGTGGCAACTTCATACACTCTCATATAGGGCATCTTCAGCATATCTCCCACATAATGCATGGCAGATATGGGCAGCCACCCATACTGACGCTGGGCAAGGTCTAGAAGAGGTATGACTGCTGCTGCTTCGTGGCCCTCAGGATAGATTGCAATGATGGACTCAGCCCTCTTCAGGTTCTCAGATGTGAA
Ncooperi_BeaverCrk_N1002 -----------------------------------------------------------------------AAATAACATTTATTGTATGGAAAATTCTTGTTTTGCACACATCTATGTAATTTTCTTATTAAAAGAACTCACCTTTTTTTAAAAATTAGATATCCTGAAATAGTTATTGCATCTAATTAAGAGAGAAGCAAAATTAAATACGTACATAACCAATATTGAATGAATAATTTACATTCTATACAATCAAATTACAAATAAAGGGCAGCACACTAAAAATGCAAGTTTAAAGAGAAATATAATAAACTTA---GAACAAATTTAGAATGTTTTTAATAGTTTTGTACAATTTTCTCTAACTAGAATGCATCTATAAATCTGAACGAACTCCGAACCCTGGACCCGTAGGTGGTTCCGTCAGAGAAGTTAGACCTCCTACAGGCTCACAGGCAAGCCTTCCATTACGAGGACCAGGTTTTGGCACTCTGCCAGCTTTCAAGTCATTCAAAATTTCATCTACATCTTCTAAAGATAAATCCTCATAATAATTGTCATTCACTTGGATCATAGGAGCATTGACACATGCCCCAAGGCACTCAACGATACTCAAGGTAAACATCCCATCTTTGCTCGTACCACCAGCCTCAATCCCAAGGTTCTTTTTGCACTGGGTGAAAACCTCTTCTGCTCCCCGCAGCATACAAGGAGTTGTTGTGCAAACCTGCACATGGTACTTACCCGTTGGCTCACGGTTGAACATGGTGTAAAAAGTGGCAACTTCATACACTCTCATATAGCGCATCTTCAGCATATCTCCCACATAATGCATGGCAGATATGGGCAGCCACCCATACTGACGCTGGGCAAGGTC---------------------------------------------------------------------------------------
Ncooperi_CheoahDam_N1122 ACCAAACTATTTTTAATATGTAATAGAAAAATAAAATACAGAATATTCAAAAGTAGACAATTCCATTTAATAAATAACATTTATTGTATGGAAAATTCTTGTTTTGTACACATCTATGTAATTTTCTTATTTAAAGAACACACCTTTTTTT-AAAATTAGATATCCTGAAATAGTTATTGCATCTAATTAAGAGAAACGCAAAATTAAATACGTACATAACCAATATTGAATGATTAATTTACATTCTATATAATCAAATTACAAATAAAGGGTAGCACACTAAAAATGCAAGTTAAAAGAAAAATATAATAAACTTAAAAGAATAAATTTAGAATGTTTTTAATAAATTTGTACAATTTTCTCTAACTAGAATGCATCTATAAATCTGAACGAACTCCAAACCCTGGACCCGTAGGTGGTTCCGTCAGAGAAGTTAGACCTCCTACAGGCTCACAGGCAAGCCTTCCATTACGAGGACCAGGTTTCGGCACTCTACCAGCTTTCAAGTCATTCAAAATTTCATCTACATCTTCTAAAGATAAATCCTCATAATAATTGTCATTCACTTGGATCATGGGAGCATTGACACATGCCCCAAGGCACTCAACGATACTCAAGGTAAACATCCCATCTTTGCTCGTACCACCAGCCTCAATCCCAAGGTTCTTTTTGCACTGGGTGAAAACCTCTTCTGCTCCCCGCAGCATACAAGGAGTTGTCGTGCAAACCTGCACATGGTACTTACCCGTTGGCTCACGGTTGAACATGGTGTAAAAAGTGGCAACTTCATACACTCTCATATAGGGCATCTTCAGCATATCTCCCACATAATGCATGGCAGATATGGGCAGCCACCC------------------------------------------------------------------------------------------------------------
Ncooperi_NantRiverGorge_N682 ------------------------------------------------------------TTCCATTTAATAAATAACATTTATTGTATGGAAAATTCTTGTTTTGCACACATCTATGTAATTTTCTTATTAAAAGAACTCACCTTTTTTTAAAAATTAGATATCCTGAAATAGTTATTGCATCTAATTAAGAGAGAAGCAAAATTAAATACGTACATAACCAATATTGAATGAATAATTTACATTCTATACAATCAAATTACAAATAAAGGGCAGCACACTAAAAATGCAAGTTTAAAGAGAAATATAATAAACTTA---GAACAAATTTAGAATGTTTTTAATAGTTTTGTACAATTTTTTCTAACTAGAATGCATCTATAAATCTGAACGAACTCCGAACCCTGGACCCGTAGGTGGTTCCGTCAGAGAAGTTAGACCTCCTACAGGCTCACAGGCAAGCCTTCCATTACGAGGACCAGGTTTTGGCACTCTGCCAGCTTTCAAGTCATTCAAAATTTCATCTACATCTTCTAAAGATAAATCCTCATAATAATTGTCATTCACTTGGATCATAGGAGCATTGACACATGCCCCAAGGCACTCAACGATACTCAAGGTAAACATCCCATCTTTGCTCGTACCACCAGCCTCAATCCCAAGGTTCTTTTTGCACTGGGTGAAAACCTCTTCTGCTCCCCGCAGCATACAAGGAGTTGTTGTGCAAACCTGCACATGGTACTTACCCGTTGGCTCACGGTTGAACATGGTGTAAAAAGTGGCAACTTCATACACTCTCATATAGGGCATCTTCAGCATATCTCCCACATAATGCATGGCAGATATGGGCAGCCACCCATACTGACGCTGGGCAAGGTCTAGAAGAGGTATGACTGCTGCTGCTTCGTGGCCCTCAGGATAGATTGCAATGATGGACTCGGCCCTCTTCAAGTTTTCAGATGTGAA
Ncooperi_RockCrRoad_N1160 -------------------GTAATAGAAAAATGAAATACACAATATTCAAAAGTAGACAATTCCATTTAATAAATAACATTTATTGTATGGAAAATTCTTGTTTTGTACACATCTATGTAATTTTCTTATTAAAAGAACTCACCTTTTTTTAAAAATTAGATATCCTGAAATAGTTATTGCATCTAATTAAGAGAGAAGCAAAATTAAATACGTACATAACCAATATTGAATAAATAATTTACATTCTATATAATCAAATTACAAATAAAGGGTAGCACACTAAAAATGCAAGTTTAAAGAGAAATATAATAAACTTAAAAGAACAAATTTAGAATGTTTTTAATAGTTTTGTACAATTTTCTCTAACTAGAATGCATCTATAAATCTGAACGAACTCCGAACCCTGGACCCGTAGGTGGTTCCGTCAGAGAAGTTAGACCTCCTACAGGCTCACAGGCAAGCCTTCCATTACGAGGACCAGGTTTTGGCACTCTGCCAGCTTTCAAGTCATTCAAAATTTCATCTACATCTTCTAAAGATAAATCTTCATAATAATTGTCATTCACTTGGATCATGGGAGCATTGACACATGCCCCAAGGCACTCAACGATACTCAAGGTAAACATCCCATCTTTGCTCGTACCACCAGCCTCAATCCCAAGGTTCTTTTTGCACTGGGTGAAAACCTCTTCTGCTCCCCGCAGCATACAAGGAGTTGTCGTGCAAACCTGCACATGGTACTTACCCGTTGGCTCACGGTTGAACATGGTGTAAAAAGTAGCAACTTCATACACTCTCATATAGGGCATCTTCAGCATATCTCCCACATAATGCATGGCAGATATGGGCAGCCACCCATACTGACGCTGGGCAAGGTCTAGAAGAGGTATGACTGCTGCTGCTTCGTGGCCCTCAGGATAGATTGCAATGATGGACTCAGCCCTCTTCAAGTTTTCAGATGTGAA
Ncoylei_Apalachia_N1195 ACCAAACTATTTTTAATATGTAATAGAAAAATAAAATACACAATATTCAAGAGTAGACAATTCCATTTAATAAATAACATTTATTGTATGGAAAATTCTTGTTTTGTACACATCTATGTAATTTTCTTATTAAAAGAACTCACCTTTTTCAAAAAATTAGATATCCTGAAATAGTTATCGCATCTAATTAAGAGAGACGCAAAATTAAATACGTACATAACCAATATTGAATTCATAATTTACATTCTATATAATCAAATTACAAACAAAGGGCAGCACACTAAAAATGCAAGTTTAAAGAGAAATATAATAAACTTAAAAGGACAAATTTAAAATGTTTTTAATAATTTTGTACAATTTTCTCTAACTAGAATGCATCTATAAATCTGAGCGAACTCCGAACCCTGGACCCGTAGGTGGTTCTGTCAGAGAAGTTAGACCTCCTACAGGCTCACAGGCAAGCCTTCCATTACGAGGACCAGGTTTTGGCACTCTGCCAGCTTTCAAGTCATTCAAAATTTCATCTACATCGTCTAAAGATAAATCCTCATAATAATTGTCATTCACTTGGATCATGGGAGCATTGACACATGCCCCAAGGCACTCAACGATACTCAAGGTAAACAGTCCATCTTTGCTCGTACCACCAGCCTCAATCCCAAGGTTCTTTTTGCACTGGGTGAAAACCTCTTCTGCTCCTCGCAGCATGCAAGGAGTTGTCGTGCAAACCTGCACATGGTACTTACCCGTTGGCTCACGGTTGAACATGGTGTAAAAAGTGGCAACTTCGTACACTCTCATGTAGGGCATCTTCAGCATATCTCCCACATAATGCATGGCAGATATGGGCAGCCACCCATACTGACGCTGGGCAAGGTCTAGAAGAGGTATGACTGCAGCTGCTTCGTGGCCCTCAGGATAGATTGCAATGATGGATTCAGCCCTCTTCAAGTTTTCAGATGTGAA
Ncoylei_DinkinCove_N1118 ACCAAACTATTTTTAATATGTAATAGAAAAATAAAATACACAATATTCAAGAGTAGACAATTCCATTTAATAAATAACATTTATTGTATGGAAAATTCTTGTTTTGTACACATCTATGTAATTTTCTTATTAAAAGAACTCACCTTTTTCAAAAAATTAGATATCCTGAAATAGTTATCGCATCTAATTAAGAGAGACGCAAAATTAAATACGTACATAACCAATATTGAATTCATAATTTACATTCTATATAATCAAATTACAAACAAAGGGCAGCACACTAAAAATGCAAGTTTAAAGAGAAATATAATAAACTTAAAAGGACAAATTTAAAATGTTTTTAATAATTTTGTACAATTTTCTCTAACTAGAATGCATCTATAAATCTGAGCGAACTCCGAACCCTGGACCCGTAGGTGGTTCTGTCAGAGAAGTTAGACCTCCTACAGGCTCACAGGCAAGCCTTCCATTACGAGGACCAGGTTTTGGCACTCTGCCAGCTTTCAAGTCATTCAAAATTTCATCTACATCGTCTAAAGATAAATCCTCATAATAATTGTCATTCACTTGGATCATGGGAGCATTGACACATGCCCCAAGGCACTCAACGATACTCAAGGTAAACAGTCCATCTTTGCTCGTACCACCAGCCTCAATCCCAAGGTTCTTTTTGCACTGGGTGAAAACCTCTTCTGCTCCTCGCAGCATGCAAGGAGTTGTCGTGCAAACCTGCACATGGTACTTACCCGTTGGCTCACGGTTGAACATGGTGTAAAAAGTGGCAACTTCGTACACTCTCATGTAGGGCATCTTCAGCATATCTCCCACATAATGCATGGCAGATATGGGCAGCCACCCATACTGACGCTGGGCAAGGTCTAGAAGAGGTATGACTGCAGCTGCTTC------------------------------------------------------------
Ncoylei_TiptonCreek_N837 ACCAAACTATTTTTAATATGTAATAGAAAAATAAAATACACAATATTCAAGAGTAGACAATTCCATTTAATAAATAACATTTATTGTATGGAAAATTCTTGTTTTGTACACATCTATGTAATTTTCTTATTAAAAGAACTCACCTTTTTTTAAAAAATAGATATCCCGAAATAGTTATTGAATCTAATTAAGAGAGATGCAAAATTAATTACGTACATAACCAATATTGAATTCATAATTTACATTCTATATAATCAAATTACAAATAAAGGGCAGCACACTAAAAATGCAAGTTTAAAGAGAAATATAATAAACTTAAAAGGACAAATTTAGAATGTTTTTAATAATTTTGTACAATTTTCTCTAACTAGAATGCATCTATAAATCTGAACGAACTCCGAACCCTGGACCCGTAGGTGGTTCCGTCAGAGAAGTTAGACCTCCTACAGGCTCACAGGCAAGCCTTCCATTACGAGGACCAGGTTTTGGCACTCTGCCAGCTTTCAAGTCATTCAAAATTTCATCTACATCTTCTAAAGATAAATCCTCATAATAATTGTCATTCACTTGGATCATGGGAGCATTGACACACGCCCCAAGGCACTCAACGATACTCAAGGTAAACAGTCCATCTTTGCTCGTACCACCAGCCTCAATCCCAAGGTTCTTTTTGCACTGGGTGAAAACCTCTTCTGCTCCTCGCAGCATGCAAGGAGTCGTCGTGCAAACCTGCACATGGTACTTACCCGTTGGCTCACGGTTGAACATGGTGTAAAAAGTGGCAACTTCATACACTCTCATATAGGGCATCTTCAGCATATCTCCCACATAATGCATGGCAGATATGGGCAGCCACCCATACTGTCGCTGGGCAAGGTCCAGAAGAGGTATGAC------------------------------------------------------------------------
Ncressleri_AndersonSpringCave_G2075 ACCAAATTGTTTTTAATATGTAATAGAAGAATCAAATAAACAATATTCAAAAGTAGACAATTCCATTTAATAAATAACATTTATTATATGGAAAATTCTTTTTTTGTACACATCAATGTAATTTTTATATTAAAAGAACCCACCTTATTTT-----------------------------------------------------------------------------------------TACATTCTATATAATCAAATTACAAATAAAGGGTAGCACACTAAAAATGCAAGTTTAAAGAGATATATAATAAACTTAAAAGAACAAATTTAGAATGTTTTTAATAATTTTGTACAATTTTCTCTAACTAGAACGCATTTATAAATCTGAACGAACTCCAAACCCAGGTCCCGTAGGTGGCTCCGTCAGAGAAGTTAAACCTCCTACAGGCTCACAGGCAAGCCTTCCATTACGAGGACCAGCTTTTGGCACTCTGCCAGCTTTCAAGTCATTCAAAATTTCATCTACATCTTCTAAAGATAAATCCTCATAATAATTGTCATTCACTTGAATCATGGGAGCATTGACACATGCCCCAAGGCACTCAACTATACTCAAGGTGAACATACCATCTTTGCTCGTACCACCAGCCTCAATCCCAAGGTTCCTTTTGCACCGGGTGAAAACATCTTCTGCTCCCCGCAGCATACAAGGAGTTGTTGTACAAACCTGCACATGGTACTTACCCGTTGGCTCCCTGTTGAACATGGTGTAAAAAGTGGCAACTTCATACACTCTCATATAGGGCATCTTCAGCATATCTCCCACATAATGCATGGCAGATATGGGCAGCCATCCATACTGACGCTGGGCAAGGTCTAGAAGAGGTATGACTGCTGCTGCTTCATGGCCCTCAGGATAGATTGCAATGATGGATTCAGCCCTCTTCAGGTTTTCAGATGTGAA
Ncressleri_PigeonCave_G2077 ACCAAATTGTTTTTAATATGTAATAGAAGAATCAAATAAACAATATTCAAAAGTAGACAATTCCATTTAATAAATAACATTTATTATATGGAAAATTCTTTTTTTGTACACATCAATGTAATTTTTATATTAAAAGAACCCACCTTATTTT-----------------------------------------------------------------------------------------TACATTCTATATAATCAAATTACAAATAAAGGGTAGCACACTAAAAATGCAAGTTTAAAGAGATATATAATAAACTTAAAAGAACAAATTTAGAATGTTTTTAATAATTTTGTACAATTTTCTCTAACTAGAACGCATTTATAAATCTGAACGAACTCCAAACCCAGGTCCCGTAGGTGGCTCCGTCAGAGAAGTTAAACCTCCTACAGGCTCACAGGCAAGCCTTCCATTACGAGGACCAGCTTTTGGCACTCTGCCAGCTTTCAAGTCATTCAAAATTTCATCTACATCTTCTAAAGATAAATCCTCATAATAATTGTCATTCACTTGAATCATGGGAGCATTGACACATGCCCCAAGGCACTCAACTATACTCAAGGTGAACATACCATCTTTGCTCGTACCACCAGCCTCAATCCCAAGGTTCCTTTTGCACCGGGTGAAAACATCTTCTGCTCCCCGCAGCATACAAGGAGTTGTTGTACAAACCTGCACATGGTACTTACCCGTTGGCTCCCTGTTGAACATGGTGTAAAAAGTGGCAACTTCATACACTCTCATATAGGGCATCTTCAGCATATCTCCCACATAATGCATGGCAGATATGGGCAGCCATCCATACTGACGCTGGGCAAGGTCTAGAAGAGGTATGACTGCTGCTGCTTCATGGCCCTCAGGATAGATTGCAATGATGGATTCAGCCCTCTTCAGGTTTTCAGATGTGAA
Ncrosbyi_PricesCrk_N1143 ACCAAACTATTTTTAATATGTAATAGAAAAATAAAATACACAATATTCAAAAGTAGACAATTCCATTTAATAAATAACATTTATTGTGTGGAAAATTCTTGTTTTGTACACATCTATGTAATTTTCTTATTAAAAGAACTCACCTTTTTTTAAAAATTAGATATCCTGAAATAGTTATTGCATCTAATTAAGAGAGACGCAAAATTAAATACGTACATAATCAATATAGAATGAATAATTTACATTCTATATAATCAAATTACAAATAAAGGGTAGCACACTAAAAATGCAAGTTTAAAGAGAAACATAATAAACTTAAAATAACAAATTTAGAATGTTTTTAATAATTTTGTAAAATTTTCTCTAACTAGAATGCATCTATAAATCTGAACGAACTCCGAACCCTGGACCCGTAGGTGGTTCCGTCAGAGAAGTTAGTCCTCCTACAGGCTCACAGGCAAGCCTTCCATTACGAGGACCAGGTTTTGGCACTCTGCCAGCTTTCAAGTCATTCAAAATTTCATCTACATCTTCTAAAGATAAATCCTCATAATAATTGTCATTCACTTGGATCATGGGAGCATTGACGCATGCCCCAAGACACTCAACAATACTCAAGGTAAACATCCCATCTTTGCTCGTACCACCAGCCTCAATCCCGAGGTTCTTTTTGCACTGGCTGAAAACATCTTCTGCTCCCCGCAGCATACAAGGAGTTGTCGTGCAAACCTGCACATGGTACTTACCCGTTGGCTCACGGTTGAACATGGTGTAAAAAGTGGCAACTTCATACACTCTCATATAGGGCATCTTCAGCATATCTCCCACATAATGCATGGCAGATATGGGCAGCCATCCATACTGACGCTGGGCAAGGTCTAGAAGAGGTATTACTGCTGCTGCTTCGTGGCCCTCAGGATAGATTGCAATGATGGATTCGGCCCTCTTCAGGTTTTCAGATGTGAA
Ncrosbyi_ShufordCrk_N1148 ----------------TATGTAATAGAAAAATAAAATACACAATATTCAAAAGTAGACAATTCCATTTAATAAATAACATTTATTGTGTGGAAAATTCTTGTTTTGTACACATCTATGTAATTTTCTTATTAAAAGAACTCACCTTTTTTAAAAAATTAGATATCCTGAAATAGTTATTGCATCTAATTAAGAGAGACGCAAAATTAAATACGTACATAATCAATATAGAATGAATAATTTACATTCTATATAATCAAATTACAAATAAAGGGTAGCACACTAAAAATGCAAGTTTGAAGAGAAACATAATAAACTTAAAATAACAAATTTAGAATGTTTTTAATAATTTTGTACAATTTTCTCTAACTAGAATGCATCTATAAATCTGAACGAACTCCGAACCCTGGACCCGTAGGTGGTTCCGTCAGAGAAGTTAGACCTCCTACAGGCTCACAGGCAAGCCTTCCATTACGAGGACCAGGTTTTGGCACTCTGCCAGCTTTCAAGTCATTCAAAATTTCATCTACATCTTCTAAAGATAAATCCTCATAATAATTGTCATTCACTTGCATCATGGGAGCATTGACACATGCCCCAAGACACTCAACAATACTCAAGGTAAACATCCCATCTTTGCTCGTACCACCAGCCTCAATCCCGAGGTTCTTTTTGCACTGGCTGAAAACATCTTCTGCTCCCCGCAGCATACAAGGAGTTGTCGTGCAAACCTGCACATGGTACTTACCCGTTGGCTCACGGTTGAACATGGTGTAAAAAGTGGCAACTTCATACACTCTCATATACGGCATCTTCAGCATATCTCCCACATAATGCATGGCAGATATGGGCAGCCACCCATACTGACGCTGGGCAAGGTCTAGAAGAGGTATTACTGCTGCTGCTTCGTGGCCCTCAGGATAGATTGCAATGATGGATTCGGCCCTCTTCAGGTTTTCAGATGTGAA
Ndellingeri_WhitewFalls_N887 ACCAAACTATTTTTAATATGTAATAGAAAAATAAAATAAACATTATGCAAAAGTAGACAATTCTATTTAATAAATAAGATTTATTGTATGGAAAATTCTTGTTTTGTACACATCTATGTAATTTTCTTATTTAAAGAACACACCTTTTTTA--AAATTAGATATCCTGAAATAGTTATTGCATCTAATTAAGAGAGACGCAAAATTAAATACGTACATAACCAATATTGAATGAATAATTTACATTCTATATAATCAAATTAGAAATAAAGGGTAGCACACTAAAAATGCAAGTTTAAAGAAAAATATAATAAACTTAAAAGAACAAATATAGAATGTTTTTAATAGTTTTGTACAATTTTCTCCAACTAGAATGCATCTATAAATCTGAACGAACTCCGAACCCTGGACCCGTAGGTGGTTCCGTCAGAGAAGTTAGACCTCCTACAGGCTCACAGGCAAGCCTTCCATTACGAGGACCAGGTTTTGGCACTCTGCCAGCTTTCAAGTCATTCAAAATTTCATCTACATCTTCTAAAGATAAATCCTCATAATAATTGTCATTCACTTGGATCATGGGAGCATTGACACATGCCCCAAGGCACTCAACGATACTCAAGGTAAACATCCCATCTTTGCTCGTACCACCAGCCTCAATCCCAAGGTTCTTTTTGCACTGGGTGAAAACCTCTTCTGCTCCCCGCAGCATACAAGGAGTTGTCGTGCAAACCTGCACATGGTACTTACCCGTTGGCTCACGGTTGAACATGGTGTAAAAAGTGGCAACTTCATACACTCTCATATAGGGCATCTTCAGCATATCTCCAACGTAATGCATGGCAGATATAGGCAGCCACCCATACTGACGCTGGGCAAGGTCTAGAAGAGGTATGACTGCTGCTGCTTCGTGGCCCTCAGGATAGATTGCAATGATGGATTCAGCCCTCTTCAAATTTTCAGATGTGAA
Ndilutus_GrassyCreek_N670 ----------------------------------------------------------------------------------------------------------------------------------------------------------------------------------------------------------------------------------------------------------------------------------------------------GTTTAAAGAGAAATATAATAAACTTAAAAGAACAAATTTAGAATGTTTTTAATAATTTTGTACAATTTTCTCTAACTAGAATGCATCTATAAATCTGAACGAACTCCGAACCCTGGACCCGTAGGTGGTTCCGTCAGAGAAGTTAGACCTCCTACAGGCTCACAGGCAAGCCTTCCATTACGAGGACCAGGTTTTGGCACTCTGCCAGCTTTCAAGTCATTCAAAATTTCATCTACATCTTCTAAAGATAAATCCTCATAATAATTGTCATTCACTTGGATCATGGGAGCATTGACGCA---------------------------------------------------------------------------------------------------------------------------------------------------------------------------------------------------------------------------------------------------------------------------------------------------------------------------------------------------------------------------------------
Ndilutus_StarveRockCave_G3174 ACCAAACTATTTTTAATATGTAATAGAAAAATAAAATACACAATATTCAAAAGTAGACAATTCCATTTAATAAATAACATTTATTGTATGGAAAATTCTTGTTTTGTACACATCTATGTAATTTTCTTATTAAAAGAACTCACCTTTTTGTTAAAATTAGATATCCTGAAATAGTTATTGCATCTAATTAAGAGAGACGCAAAATTAAATACGTACATAACCAATATGGAATGAATAATTTACATTCT-TATAATCAAATTACAAATGAAGGGTAGCACACAAAAAATGCAAGTTTAAAGAGAAATATAATAAACTTAAAAGAACAAATTTAGAATGTTTTTAATAATTTTGTACAATTTTCTCTAACTAGAATGCATCTATAAATCTGAACGAACTCCGAACCCTGGACCCGTAGGTGGTTCCGTCAGAGAAGTTAGACCTCCTACAGGCTCACAGGCAAGCCTTCCATTACGAGGACCAGGTTTTGGCACTCTGCCAGCTTTCAAGTCATTCAAAATTTCATCTACATCTTCTAAAGATAAATCCTCATAATAATTGTCATTCACTTGGATCATGGGAGCATTGACGCATGCCCCAAGGCACTCAACAATACTCAAGGTGAACATCCCATCTTTGCTCGTACCACCAGCCTCAATCCCAAGGTTCTTTTTGCACTGGGTGAAAACATCTTCTGCTCCCCGCAGCATACAAGGAGTTGTGGTACAAACCTGCACATGGTACTTACCCGTTGGCTCACGGTTGAACATGGTGTAAAAAGTGGCAACTTCATACACTCTCATATAGGGCATCTTCAGCATATCTCCCACATAATGCATGGCAGATATGGGCAGCCACCCATACTGACGCTGGGCAAGGTCTAGAAGAGGTATAACTGCTGCTGCTTCGTGGCCCTCAGGATAGATTGCAATGATGGATTCAGCCCTCTTCAGGTTCTCAGATGTGAA
Nesticus_nahaunus_Mexico_G2881 ACCAAACAGTTTTTAATACATAATAAAAAAAACCAATAAACAAAATTCAAAAGTAGACAAACCTTTTTAACAAATAACATTTATTGTATGGAAAATTTCTGTTTTGTGCACATCTATGTAAATTTCTTATTAAAAGAACCCACCTTATTTTTAAAATGAGATATCCTGAAATAGTTATTGCATCTAATTAGAAGACA--CAAAATTAAATACATACATAACCAATATTGAATGAACAACTTACATTCTATATAATCAAATTACAAATAAAGGATAGCATACTAAAAATGTAAGTTTAAAGAGAAATATAATAAACTTAAAAGAACAGATTTAGAATGTTTTTAATAATTTTGTACAATTTTCTATAACTAGAATGCACTTATAAATCTGAACGAACTCCGAACCCTGGTCCCGTAGGTGGTTCTGTAAGAGAAGTTAGACCTCCTACAGGCTCACAGGCAAGCCTTCCATTACGAGGACCAGCTATTGGCACTCTGCCAGCTTTCAAGTCATTCAAAATTTCATCTACATCTTCTAAAGATAAATCCTCATAATAATTGTCATTCACTTGGATCATGGGAGCATTGACGCATGCCCCAAGGCATTCAACGATACCCAAGGTGAACATCCCATCTTTGCTCGTACCACCAGCCTCAATTCCAAGGTTCTTTTTGCACCGGGTGAGGACATCTTCCGCTCCCCTCAGCATACATGGAGTAGTGGTGCAAACCTGCACATGGTACTTACCCGTTGGCTCACGGTTGAACATGGTGTAAAAAGTGGCAACTTCATACACTCTCATATAGGGCATCTTCAGCATATCTCCCACATAATGCATCGCAGATATGGGAAGCCATCC------------------------------------------------------------------------------------------------------------
Nfridelli_LittlePigeon_N262 AAAAAACTAGTTTTAATATGCAATAGAAAAATAAAATAAACATTATTCAAAAGTAGACAATTCCATTTAATAAATAAGATTTATTGTATGTAAAATTCTTGTTTTGTACACATCTATGTAATTTTCTTATTTAAAGAACACACCTTTTTT--AAAATTAGATATCCTGAAATAGTTATTGCATCTAATTAAGAGAGACGCAAAATTAAATACGTACATAACCAATATTGAATGAATAATTTACATTCTATATAATCAAATTACAAATAAAGGGCAGCACACTAAAAATGCAAGTTTAAAGAAAAATATAATAAACTTAAAAGAACAAATTTAGAATGTTTTTAATAGTTTTGTACAATTTTCTCTAACTAGAATGCATCTATAAATCTGAACGAACTCCGAACCCTGGACCCGTAGGTGGTTCCGTCAGAGAAGTTAGACCTCCTACAGGCTCACAGGCAAGCCTTCCATTACGAGGACCAGGTTTTGGCACTCTGCCAGCTTTCAAGTCATTCAAAATTTCATCTACATCTTCTAAAGATAAATCCTCATAATAATTGTCATTCACTTGGATCATGGGAGCATTGACACATGCCCCAAGGCACTCAACGATACTCAAGGTAAACATCCCATCTTTGCTCGTACCACCAGCCTCAATCCCAAGGTTCTTTTTGCACTGGGTGAAAACCTCTTCTGCTCCCCGCAGCATACAAGGAGTTGTCGTGCAAACCTGCACATGGTACTTACCCGTTGGCTCACGGTTGAACATGGTGTAAAAAGTGGCAACTTCATACACTCTCATATAGGGCATCTTCAGCATATCTCCCACATAATGCATGGCAGATATAGGCAGCCACCCATACTGACGCTGGGCAAGGTCTAGAAGAGGTATGACTGCTGCTGCTTCGTGGCCCTCAGGATAGATTGCAATGATGGATTCAGCCCTCTTCAAGTTTTCAGATGTGAA
Nfurtivus_HugdenBranch_G3175 ACCAAACTATTTTTAATATGTAATAGAAAAATAAAATACACAATATTCAAGAGTAGACAATTCCATTTAATAAATAACATTTATTGTATGGAAAATTCTTGTTTTGTACACATCTATGGAATTTTCTTATTAAAAGAACTCACCTTTTTTTTAAAATTAGATATCCTGAAATAGTTATTGCATCTAATTAAGAGAGACGCAAAATTAAATACGTACATAACCAATATTGAATGAATAATTTACATTCTATATAATCAAATTACAAATAAAGGGCAGCTCACTAAAAATGCAAGTTTAAAGAGAAATATAATAAACTTAATAGAACAAATTTAGAATGTTTTTAAAAATTTTGTACAATTTTCTCTAACTAGAATGCACCTATAAATCTGAACGAACTCCGAACCCTGGACCTGTAGGTGGTTCCGTCAGAGAAGTTAAACCTCCTACAGGCTCACAGGCAAGCCTTCCATTACGAGGACCAGGTTTCGGCACTCTGCCAGCTTTCAAGTCATTCAAAATTTCATCTACATCTTCTAAAGATAAATCCTCATAATAATTGTCATTCACTTGGATCATGGGAGCATTGACGCATGCCCCAAGGCACTCAACGATACTCAAGGTAAACATCCCATCTTTGCTCGTACCACCAGCCTCAATCCCAAGGTTCTTTTTGCACTGGGTGAAAACCTCTTCTGCTCCCCGCAGCATACAAGGAGTTGTCGTGCAAACCTGCACATGGTACTTACCCGTTGGCTCACGGTTGAACATGGTGTAAAATGTGGCAACTTCATACACTCTCATATAGGGCATCTTCAGCATATCTCCCACATAATGCATGGCAGATATGGGCAGCCACCCATACTGACGCTGGGCAAGGTCTAGAAGAGGTATGACTGCTGCTGCTTCGTGGCCTTCAGGATAGATTGCAATGATGGATTCAGCCC----------------------
Nfurtivus_RaccoonMtn_N1026 -----------TTTAATATGTAATAGAAAAATAAAATACACAATATTCAAGAGTAGACAATTCCATTTAATAAATAACATTTATTGTATGGAAAATTCTTGTTTTGTACACATCTATGTAATTTTCTTATTAAAAGAACTCACCTTTTTTTTAAAATTAGATATCCTGAAATAGTTATTGCATCTAATTAAGAGAGACGCAAAATTAAATACGTACATAACCAATATTGAATGAATAATTTACATTCTATATAATCAAATTACAAATAAAGGGCAGCTCACTAAAAATGCATGTTTAAAGAGAAATATAATAAACTTAATAGAACAAATTTAGAATGTTTTTAAAAATTTTGTACAATTTTCTCTAACTAGAATGCACCTATAAATCTGAACGAACTCCGAACCCTGGACCTGTAGGTGGTTCCGTCAGAGAAGTTAAACCTCCTACAGGCTCACAGGCAAGCCTTCCATTACGAGGACCAGGTTTCGGCACTCTGCCAGCTTTCAAGTCATTCAAAATTTCATCTACATCTTCTAAAGATAAATCCTCATAATAATTGTCATTCACTTGGATCATGGGAGCATTGACGCATGCCCCAAGGCACTCAACGATACTCAAGGTAAACATCCCATCTTTGCTCGTACCACCAGCCTCAATCCCAAGGTTCTTTTTGCACTGGGTGAAAACCTCTTCTGCTCCCCGCAGCATACAAGGAGTTGTCGTGCAAACCTGCACATGGTACTTACCCGTTGGCTCACGGTTGAACATGGTGTAAAAAGTGGCAACTTCATACACTCTCATATAGGGCATCTTCAGCATATCTCCCACATAATGCATGGCAGATATGGGCAGCCACCCATACTGACGCTGGGCAAGGTCTAGAAGAGGTATGACTGCTGCTGCTTCGTGGCCTTCAGGATAGATTGCAAT------------------------------------
Ngeorgia_Sittons_N073 ACCAAACTATTTTTAATATGTAATAGAAAAATAAAATACAGAATATTCAAAAGTAGACAATTCCATTTAATAAATAACATTTATTGTATGGAAAATTCTGGTTTTGTACACATCTATGTAATTTGCTCATTAAAAGAACACACCTTTTTTT-AAAATTAGATATCCTGAAATAGTTATTGCATCTAATTAAGAGAGACGCAAAATTAAATACGTACATAACCAATATTGAATGAATAATTTACATTCTATATAATCAAATTACAAATAAAGGGTAGCACACTAAAAATGCAAGTTTAAAGAAAAATATAATAAACTTAAAAGAATAAATTTAGAATGTTTTTAATAAATTTGTACAATTTTCTCTAACTAGAATGCATCTATAAATCTGAACGAACTCCGAACCCTGGACCCATAGGTGGTTCTGTCAGAGAAGTTAGACCTCCTACAGGCTCACAGGCAAGCCTTCCATTACGAGGACCAGGTTTTGGCACTCTACCAGCTTTCAAATCATTCAAAATTTCATCTACATCTTCTAAAGATAAATCCTCATAATAATTGTCATTCACTTGGATCATGGGAGCATTGACGCATGCCCCAAGGCACTCAACGATACTCAAGGTAAACATCCCATCTTTGCTCGTACCACCAGCCTCAATCCCAAGGTTCTTTTTGCACTGGGTGAAAACCTCTTCTGCTCCCCGCAGCATACAAGGAGTTGTCGTGCAAACCTGCACATGGTACTTACCCGTTGGCTCACGGTTGAACATGGTGTAAAAAGTGGCAACTTCATATACTCTCATATAGGGCATCTTCAGCATATCTCCCACATAATGCATGGCAGATATGGGCAGCCACCCATACTGACGCTGGGCAAGGTCTAGAAGAGGTATGACTGCTGCTGCTTCGTGGCCCTCAGGATAGATTGCAATGATGGATTAAGCCCTCTTCAAGATTACAGCTGTGAA
Ngertschi_CedarCreek_N351 ACCAAACTATTTTTAATATGTAATAGAAAAATAAAATACACAATATTCAAAAGTAGACAATTCCATTTAATAAATAACATTTATTGTATGGAAAATTCTTGTTTTGTACACATCTATGTAATTTTCTTATTAAAAGAACTCACCTTTTTTTAAAAATTAGATATCCTGAAATAGTTATTGCATCTAATTAAGAGAGACGCAAAATTAAATACCTACATAACCAATATTGAATGAATAATTTACATTCTATATAATCAAATTACAAATAAAGGGTAGCACACTAAAAATGCAAGTTTAAAGAGAAACATAATAAACTTAAAATAACAAATTTAGAATGTTTTTAATAATTTTGTACAATTTTCTCTAACTAGAAGGCATCTATAAATCTGAACGAACTCCGAACCCTGGACCCGTAGGTGGTTCCGTCAGAGAAGTTAGACCTCCTACAGGCTCACAGGCAAGCCTTCCATTACGAGGACCAGGTTTTGGCACTCTGCCAGCTTTCAAGTCATTCAAAATTTCATCTACATCTTCTAAAGATAAATCCTCATAATAATTGTCATTCACTTGGATCATGGGAGCATTGACGCATGCCCCAAGACACTCAACAATACTCAAGGTAAACATCCCATCTTTGCTCGTACCACCAGCCTCAATCCCGAGGTTCTTTTTGCACTGGCTGAAAACATCTTCTGCTCCCCGCAGCATACAAGGAGTTGTCGTGCAAACCTGCACATGGTACTTACCCGTTGGCTCACGGTTGAACATGGTGTAAAAAGTGGCAACTTCATACACTCTCATATACGGCATCTTCAGCATATCTCCCACATAATGCATGGCAGATATGGGCAGCCACCCATACTGACGCTGGGCAAGGTCTAGAAGAGGTATTACTGCTGCTGCTTCGTGGCCCTCAGGATAGATTGCAATGATGGATTCAGCCCTCTTCAGGTTTTCAGATGTGAA
Ngertschi_FrenchBroad_N968 ACCAAACTATTTTTAATATGTAATAGAAAAATAAAATACACAATATTCAAAAGTAGACAATTCCATTTAATAAATAACATTTATTGTATGGAAAATTCTTGTTTTGTACACATCTATGTAATTTTCTTATTAAAAGAACTCACCTTTTTTTAAAAATTAGATATCCTGAAATAGTTATTGCATCTAATTAAGAGAGACGCAAAATTAAATACCTACATAACCAATATTGAATGAATAATTTACATTCTATATAATCAAATTACAAATAAAGGGTAGCACACTAAAAATGCAAGTTTAAAGAGAAACATAATAAACTTAAAATAACAAATTTAGAATGTTTTTAATAATTTTGTACAATTTTCTCTAACTAGAAGGCATCTATAAATCTGAACGAACTCCGAACCCTGGACCCGTAGGTGGTTCCGTCAGAGAAGTTAGACCTCCTACAGGCTCACAGGCAAGCCTTCCATTACGAGGACCAGGTTTTGGCACTCTGCCAGCTTTCAAGTCATTCAAAATTTCATCTACATCTTCTAAAGATAAATCCTCATAATAATTGTCATTCACTTGGATCATGGGAGCATTGACGCATGCCCCAAGACACTCAACAATACTCAAGGTAAACATCCCATCTTTGCTCGTACCACCAGCCTCAATCCCGAGGTTCTTTTTGCACTGGCTGAAAACATCTTCTGCTCCCCGCAGCATACAAGGAGTTGTCGTGCAAACCTGCACATGGTACTTACCCGTTGGCTCACGGTTGAACATGGTGTAAAAAGTGGCAACTTCATACACTCTCA----------------------------------------------------------------------------------------------------------------------------------------------------------------------
Ngertschi_HickoryNutGap_N810 ------------------------------------------------------------------TTAATAAATAACATTTATTGTATGGAAAATTTTTGTTTTGTACACATCTATGTAATTTTCTTATTAAAAGAACTCACCTTTTTTTAAAAATTAGATATCCTGAAATAGTTATTGCATCTAATTAAGAGAGACGCAAAATTAAATACGTACATAACCAATATTGAATGACTAATTTACATTCTATATAATCAAATTACAAATAAAGGGTAGCACACTAAAAATGCAAGTTTAAAGAGAAACATAATAAACTTAAAATAACAAATTTAGAATGTTTTTAATAATTTTGTACAATTTTCTCTAACTAGAATGCATCTATAAATCTGAACGAACTCCGAACCCTGGACCCGTAGGTGGTTCCGTCAGAGAAGTTAGACCTCCTACTGGCTCACAGGCAAGCCTTCCATTACGAGGACCAGGTTTTGGCACTCTGCCAGCTTTCAAGTCATTCAAAATTTCATCTACATCTTCTAAAGATAAATCCTCATAATAATTGTCATTCACTTGGATCATGGGAGCATTGACGCATGCCCCAAGACACTCAACAATACTCAAGGTAAACATCCCATCTTTGCTCGTACCACCAGCCTCAATCCCGAGGTTCTTTTTGCACTGGCTGAAAACATCTTCTGCTCCCCGCAGCATACAAGGAGTTGTCGTGCAAACCTGCACATGGTACTTACCCGTTGGCTCACGGTTGAACATGGTGTAAAAAGTGGCAACTTCATACACTCTCATATACGGCATCTTCAGCATATCTCCCACATAATGCATGGCAGATATGGGCAGCCACCCATACTGACGCTGGGCAAGGTCTAGAAGAGGTATTACTGCTGCTGCTTCGTGGCCCTCAGGA-----------------------------------------------
Nholsingeri_BrumleyCrk_N916 ATCAAACTATTTTTAATATGTAATAGAAAAATAAAATTCACAATATTCAAAAGTAGACAATTCCATTTAATAAATAACATTTATTGTATGGAAAATTCTTGTTTTGTACACATCTATGTAATTTTCTTATTAAAAGAATTCACCTTTTTAAAAAAATTAGATATCCTGAAATAGTTATTGCATCTAATTAAGAGAGACACAAAATTAAATCTGTACATAACCAATATTGAATGAATAATTTACATTCTATATAATCAAATTACAAATAAAGGGTAGCACACTAAAAATGCAAGTTTAAAGAGAAATATAATAAACTTAAAAGAACAAATTTAGATT-TTTTTAATAATTTTGTACAATTTTCTCTAACTAGAATGCATCTATAAATCTGAACGAACTCCGAACCCTGGACCCGTAGGTGGTTCCGTCAGAGAAGTTAAACCTCCTACAGGCTCACAGGCAAGCCTTCCATTACGAGGACCAGGTTTTGGCACTCTGCCAGCTTTTAAGTCATTCAAAATTTCATCTACATCTTCTAAAGATAAATCCTCATAATAATTGTCATTCACTTGCATCATGGGAGCATTGACGCATGCCCCAAGGCACTCAACAATACTCAAGGTGAACATCCCATCTTTGCTCGTACCACCAGCCTCAATACCAAGGTTCTTTTTGCACTGGGTGAAAACATCTTCTGCTCCCCGCAGCATACAAGGAGTTGTGGTGCAAACCTGCACATGGTACTTACCCGTTGGCTCACGGTTGAACATGGTGTAAAAAGTGGCAACTTCATACACTCTCATATAGGGCATCTTCAGCATATCTCCCACATAATGCATGGCAGATATGGGCAGCCACCCATACTGACGCTGGGCAAG------------------------------------------------------------------------------------------
Nholsingeri_PondCave_N541 ACCAAACTATTTTTAATATGTAATAGAAAAATAAAATACACAATATTCAAAAGTAGACAATTCCATTTAATAAATAACATTTATTGTATGGAAAATTCTTGTTTTGTACACATCTATGTAATTTTCTTATTAAAAGAACTCACTCTTTTTAAAAAATTAGATATCCTGAAATAGTTATTGCATCTAATTAAGAGAGACGCAAAATTAAATCTGTACATAACCAATATTGAATGAATAATTTACATTCTATATAATCAAATTACAAATAAAGGGTAGCACACTAAAAATGCAAGTTTAAAGAGAAATATAATAAACTGAAAAGAACAAATTTAAATTTTTTTAAATAATTTTGTACAATTTTCTCTAACTAGAATGCATCTATAAATCTGAACGAACTCCGAACCCTGGACCCGTAGGTGGTTCCGTCAGAGAAGTTAAACCTCCTACAGGCTCACAGGCAAGCCTTCCATTACGAGGACCAGGTTTTGGCACTCTGCCAGCTTTCAAGTCATTCAAAATTTCATCTACATCTTCTAAAGATAAATCCTCATAATAATTGTCATTCACTTGCATCATGGGAGCATTGACGCATGCCCCAAGGCACTCAACAATACTCAAGGTGAACATCCCATCTTTGCTCGTACCACCAGCCTCAATACCGAGGTTCTTTTTGCACTGGGTGAAAACATCTTCTGCTCCCCGCAGCATACAAGGAGTTGTGGTGCAAACCTGCACATGGTACTTACCCGTTGGCTCACGGTTGAACATGGTGTAAAAAGTGGCAACTTCATACACTCTCATATAGGGCATCTTCAGCATATCTCCCACATAATGCATGGCAGATATGGGCAGCCACCCATACTGACGCTGGGCAAGGTCTAGAAGAGGTATGACTGCTGCTGCTTCGTGGCCCTCAGGATAGATTGCAATGATGGACTCAGCCCTCTTCAGGTTTTCAGATGTGAA
Njonesi_CaveSpringCave_N390 ------------------------------------------------------------------------------------------------------------------------------------------------------------------------------------------------------ACAAAATTAAATACGTACATAACCAATATTGAATGAATAATTTACATTCTATATAATCAAATTACAAATAAAGAGTAGCACACTAAAAATGCAAGTTTAAAGAAAAATATAATAAACTTAAAAGAACAAATTTAGAATGTTTTTAATAGTTTTGTACAATTTTCTCTAACTAGAATGCATCTATAAATCTGAACGAACTCCGAACCCTGGACCCGTAGGTGGTTCCGTCAGAGAAGTTAGACCTCCTACAGGCTCACAGGCAAGCCTTCCATTACGAGGACCAGGTTTTGGCACTCTGCCAGCTTTCAAGTCATTCAAAATTTCATCTACATCTTCTAAAGATAAATCCTCATAATAATTGTCATTCACTTGGATCATGGGAGCATTGACACATGCCCCAAGGCACTCAACGATACTCAAGGTAAACATCCCATCTTTGCTCGTACCACCAGCCTCAATCCCAAGGTTCTTTTTGCACTGGGTGAAAACCTCTTCTGCTCCCCGCAGCATACAAGGAGTTGTTGTGCAAACCTGTACATGGTACTTACCCGTTGGCTCACGGTTGAACATGGTGTAAAAAGTGGCAACTTCATACACTCTCATATAGGGCATCTTCAGCATATCTCCCACATAATGCATGGCAGATATGGGCAGCCACCCATACTGACGCTGGGCAAGGTCTAGAAGAGGTAT---------------------------------------------------------------------------
Nlowderi_ChestnutBranch_N731 --CAAACTATTTTAAATATGTAATAGAAAAATAAAATACACAATATTCAAAAGTAGACAATTCCATTTAATAAATAACATTTATTGTATGGAAAATTATTCTTTTGTACACATCTATGTAATTTTCTTATTAAAAGAACACACCTTTTTT--AAAATTAGATATCCTGAAATAGTTATTGCATCTAATTAAGAGAGATGCAACATTAAATGCGTACATAACCAATATTGAATGAATAATTTACATTCTATATAATCAAATTACAAATAAAGGGTAGCACACTAAAAATGCAAGTTTAAAGAAAAATATAATAAACTTAAAAGAACAAATTTAGAATGTTTTTAATAATTTTGTACAATTTTCTCTAACTAGAATGCATCTATAAATCTGAACGAACTCCGAACCCTGGACCCGTAGGTGGTTCCGTCAGAGAAGTTAGACCTCCTACAGGCTCACAGGCAAGCCTTCCATTACGAGGACCAGGTTTTGGCACTCTGCCAGCTTTCAAGTCATTCAAAATTTCATCTACATCTTCTAAAGATAAATCCTCATAATAATTGTCATTCACTTGGATCATGGGAGCATTGACGCATGCCCCAAGGCACTCAACGATACTCAAGGTAAACATCCCATCTTTGCTCGTACCACCAGCCTCAATCCCAAGGTTCTTTTTGCACTGGGTGAAAACCTCTTCTGCTCCCCGCAGCATACAAGGAGTTGTTGTGCAAACCTGCACATGGTACTTACCCGTTGGCTCACGGTTGAACATGGTGTAAAAAGTGGCAACTTCATACACTCTCATATAGGGCATCTTCAGCATATCTCCCACATAATGCATGGCAGATATGGGCAGCCACCCATACTGACGCTGCGCAAGGTCTAGAAGAGGTATGACTGCTGCTGCTTCGTGGCCCTCAGGATAGATTGCAATGATGGATTCAGCCCTCTTCAAATTTTCAGATGTGAA
Nlula_BeeRockCave_G2091 ------------------------------------------ATATTCAAAAGTAGACAATTCCATTTAATAGATAACATTTATTGTATGGAAAATTCTGGTTTTGTACACATCTATGTTATTTGCTTATTAAAAGAACACACCTTTTTTA-AATATTAGATATCCTGAAATAGTTATTGCATCTAATTAAGAGAGAAGCAAAATTAAATACGTACATAACCAATATTGAATGAATAATTTACATTCTATATAATCAAATTACAAATAAAGGGTAGCAGACTAAAAATGCAAGTTTAAAGAAAAATATAATAAACTTGAAAGAATAAATTTAGAATGTTTTCAATAAATTTGTACAATTTTCTCTAACTAGAATGCATCTATAAATCTGAGCGAACTCCGAACCCTGGACCCGTAGGTGGTTCTGTCAGAGAAGTTAGACCTCCTACAGGCTCACAGGCGAGCCTTCCATTACGAGGACCAGGTTTTGGCGCTCTACCAGCTTTCAAGTCATTCAAAATTTCATCTACATCTTCTAAAGATAAGTCCTCATAATAATTGTCATTCACTTGGATCATGGGAGCATTGACGCATGCCCCAAGGCACTCAACGACACTCAAGGTAAACATCCGATCTTTGCTCGTACCACCAGCCTCGATGCCAAGGTTCTTTTTGCACTGGGTGAAAACCTCTTCTGCTCCCCGCAGCATACAAGGAGTTGTCGTGCAAACCTGGACGTGGTACTTACCCGTTGGCTCACGGTTGAACATGGTGTAAAAAGTGGCAACTTCATATACTCTCATATAGGGCATCTTCAGCATATCTCCCACATAATGCATGGCAGATATGGGCAGCCACCCATACTGACGCTGGGCAAGGTCTAGAAGAGGTATGACTGCTGCTGCTTCGTGGCCCTCAGGATAGATTGCAATGATGGATTCAGCCCTCTTCAAGTTTTCAGATGTGAA
Nlula_LulaFallsCave_G2084 ACCAAACTATTTTTAATATGCAATAGAAAAATAAAATACAGAATATTCAAAAGTAGACAATTCCATTTAATAAATAACATTTATTGTATGGAAAATTCTGGTTTTGTACACATCTATGTAATTTGCTTATTAAAAGAACACACCTTTTTTT-AAAATTAGATATCCTGAAATAGTTATTGCATCTAATTAAGAGAGACGCAAAATTAAATACGTACATAACCAATATTGAATGAATAATTTACATTCTATATAATCAAATTACAAATAAAGGGTAGCACACTAAAAATGCAAGTTTAAAGAAAAATATAATAAACTTAAAAGAATAAATTTAGGATGTTTTTAATAAATTTGTACAATTTTCTCTAACTAGAATGCGTCTATAAATCTGAACGAACTCCGAACCCTGGACCCGTAGGTGGTTCTGTCAGAGAAGTTAGACCTCCTACAGGCTCACAGGCAAGCCTTCCATTACGAGGACCAGGTTTTGGCACTCTACCAGCTTTCAAGTCATTCAAAATTTCATCTACATCTTCTAAAGATAAATCCTCATAATAATTGTCATTCACTTGGATCATGGGAGCATTGACGCATGCCCCAAGGCACTCAACGATACTCAAGGTAAACATCCGATCTTTGCTCGTACCACCAGCCTCAATCCCAAGATTCTTTTTGCACTGGGTGAAAACCTCTTCTGCTCCCCGCAGCATACAAGGAGTTGTCGTGCAAACCTGCACATGGTACTTACCCGTTGGCTCACGGTTGAACATGGTGTAAAAAGTGGCAACTTCATATACTCTCATATAGGGCATCTTCAGCATATCTCCCACATAATGCATGGCAGATATGGGCAGCCACCCATACTGACGCTGGGCAAGGTCTAGAAGAGGTATGACTGCTGCTGCTTCGTGGCCCTCAGGATAGATTGCAATGATGGATTCAGCCCTCTTCAAGTTTTCAGATGTGAA
Nmimus_Straleys_N625 ACCAAACTATTTTTAATATGTAATAGAAAAATAAAATACACAATATTCAAAAGTAGACAAATCCATTTAATAAATAACATTTATTGTATGGAAAATTCTTGTTTTGTACACATCTATGTAATTTTCTTATTGAAAGAACTCACCTTTTTTAAAAAATTAGATATTCTGAAATAGTTATTGCATCTAATTAAGAGAGATGCAAAATTAAATACGTACATAACCAATATTTAATGAATAATTTACATTCTATATAATCAAATTACAAATAAAGGGTAGCACACTAAAAATGCAAGTTGAAAGAGAACTATAATGAACTAAAAAGAACAAATTTAGAATTTTTTTAATAATTTTGTACAATTTTCTCTAACTAGAATGCATCTATAAATCTGAACGAACTCCGAACCCTGGACCCGTAGGTGGTTCCGTCAGAGAAGTTAAACCTCCTACAGGCTCACAAGCAAGCCTTCCATTACGAGGACCAGGTTTTGGCACTCTGCCAGCTTTCAAGTCATTCAAAATTTCATCTACATCTTCTAAAGATAAATCCTCATAATAATTGTCATTCACTTGGATCATGGGAGCATTGACGCATGCCCCGAGGCACTCAACAATACTCAAGGTGAACATCCCATCTTTGCTCGTACCACCAGCCTCAATACCAAGGTTCTTTTTGCACTGGGTGAAAACATCCTCTGCTCCCCGCAGCATACAAGGAGTTGTGGTGCAAACCTGCACATGGTACTTACCCGTTGGCTCACGGTTGAACATGGTGTAAAAAGTGGCAACTTCATACACTCTCATATAGGGCATCTTCAGCATATCTCCCACATAATGCATGGCAGATATGGGCAGCCACCCATACTGACGCTGGGCAAGGTCCAGAAGAGGTATGACTGCTGCTGCTTCATGGCCCTCAGGATAGATTGCAATGATGGACTCAGCCCTCTTCAGGTTTTCAGATGTGAA
Nnasicus_CaneyFork_N171 ACTAAACTATTTTGAATATGTAATAGAAAAATAAAATACACAATATTCAAAAGTAGACAAATCCATTTAATAAAAAACATATATTGTATGGAAAATTCTTGTTTTGTACACATCTATGTAATTTTTTTATTAAAAGAACCCACCTTATTTTTAAAATTAGATGTCCTGAAATAGTTATTGCATCTAATTAAGAGAGACGCAAAATTAAATACGTACATAACCAATATTGAATGAATAATTTACATTCTATATAATCAAATTACAAATAAAGAGTAGCACACTAAAAATGCAAGTTTAAAGAGAAATATAATAAACTTAAAAGAACAAATTTAGAATGTTTTCAATAATTTTGTACAATTTTCTCTAACTAGAATGCATCTATAAATCTGAACGAACTCCGAACCCTGGACCCGTAGGTGGTTCCGTCAGAGAAGTTAGACCTCCTACAGGCTCACAGGAAAGCCTTCCATTACGAGGACCAGGTTTTGGCACTCTGCCAGCTTTCAAGTCATTCAAAATTTCATCTACATCTTCTAAAGATAAATCCTCATAATAATTGTCATTCACTTGGATCATGGGAGCATTGACGCATGCCCCAAGGCACTCAACGATACTCAAGGTAAACATCCCATCTTTGCTCGTACCACCAGCCTCAATTCCAAGGTTCTTTTTGCACTGGGTGAAAACATCTTCTGCTCCCCGCAGCATACAGGGAGTTGTGGTGCAAACCTGCACATGGTACTTACCTGTTGGCTCACGGTTGAACATGGTGTAAAAAGTGGCAACTTCATACACTCTCATATAGGGCATCTTCAGCATATCTCCCACATAATGCATGGCAGATATAGGCAGCCACCCATACTGACGCTGGGCAAGGTCTAGAAGAGGTATGACTGCTGCTGCTTCGTGGCCCTCAGGATAGATTGCAATGATGGATTCAGCCCTCTTAAGGTTCTCAGATGTGAA
Nnasicus_ConnosteeFalls_N696 ---------------------------------------------TCAAAAGGAAGACAATTCCATTTAATAAATAACATTTATTGTATGGAAAATTCTTGTTTTGTACACATCTATGTAATTTTTTTATTAAAAGAACCCAGCTTATTTTTAAAATTAGATATCCTGAAATAGTTATTGCATCTAATTAAG--AGATGCAAAATTAAATACGTACATAACCAATATTGAATGAATAATTTACATTCTATATAATCAAATTACAAATAAAGGATAGCACACTAAAAATGCAAGTTTAAAGAGAAATATAATAAACTTAAAAGAACAAATTTAGAATGTTTTCAATAATTTTGTACAATTTTCTCTAACTAGAATGCATCTATAAATCTGAACGAACTCCGAACCCTGGACCCGTAGGTGGTTCCGTCAGAGAAGTTAGACCTCCTACAGGCTCACAGGCAAGCCTTCCATTACGAGGACCAGGTTTTGGCACTCTGCCAGCTTTCAAGTCATTCAAAATTTCATCTACATCTTCTAAAGATAAATCCTCATAATAATTGTCATTCACTTGGATCATGGGAGCATTGACGCATGCCCCAAGGCACTCAACGATACTCAAGGTAAACATCCCATCTTTGCTCGTACCACCAGCCTCAATTCCAAGGTTCTTTTTGCACTGGGTGAAAACATCTTCTGCTCCCCGCAGCATACAAGGAGTTGTGGTGCAAACCTGCACATGGTACTTACCCGTTGGCTCACGGTTGAACATGGTGTAAAAAGTGGCAACTTCATACACTCTCATATAGGGCATCTTCAGCATATCTCCCACATAATGCATGGCAGATATAGGCAGCCACCCATACTGACGCTGGGCAAGGTCTAGAAGAGGTATGACTGCTGCTGCTTCGTGGCCCTCAGGATAGATTGTAATGAT---------------------------------
Nnasicus_CoweeTrain_N189 ------CTATTTTGAATATGTAATAGAAAAATAAAATACACAATATTCAAAAGTAGACAAATCCATTTAATAAATAACATTTATTGTATGGAAAATTCTTGTTTTGTACACATCTATGTAATTTTTTTATTAAAAGAACCCAGCTTATTTTCAAAATTAGATGTCCTGAAATAGTTATTGCATCTAATTAAGAGAGACGCAAAATTAAATACGTACATAACCAATATTGAATGAATAATTTACATTCTATATAATCAAATTACAAATAAAGGATAGCACACTAAAAATGCAAGTTTAAAGAGAAATATAATAAACTTAAAAGAACAAATTTAGAATGTTTTCAATAATTTTGTACAATTTTCTCTAACTAGAATGCATCTATAAATCTGAACGAACTCCGAACCCTGGACCCGTAGGTGGTTCCGTCAAAGAAGTTAGACCTCCTACAGGCTCACAGGAAAGCCTTCCATTACGAGGACCAGGTTTTGGCACTCTGCCAGCTTTCAAGTCATTCAAAATTTCATCTACATCTTCTAAAGATAAATCCTCATAATAATTGTCATTCACTTGGATCATGGGAGCATTGACGCATGCCCCAAGGCACTCAACGATACTTAAGGTAAACATCCCATCTTTGCTCGTACCACCAGCCTCAATTCCAAGGTTCTTTTTGCACTGGGTGAAAACATCTTCTGCTCCCCGCAGCATACAAGGAGTTGTGGTGCAAACCTGCACATGGTACTTACCCGTTGGCTCACGGTTGAACATGGTGTAAAAAGTGGCAACTTCATACACTCTCATATAGGGCATCTTCAGCATATCTCCCACATAATGCATGGCCGATATAGGCAGCCACCCATACTGACGCTGGGCAAGGT----------------------------------------------------------------------------------------
Npaynei_NorrisDamCave_N348 -----------------------------------------------------------------------------------------------------------------CCATGTAATTTTTTTATTAAAAGAACTCACCTTTTTCAAAAAATTAGATATCCTGAAATAGTTATTGAATCTAATTAAGAGAGACGCAAAATTAAATACGTACATAACCAATATTGAATGAATAATTTACATTCTATATAATCAAATTACAAATAAAGGGTAGCACACTAAAAATGCAAGTTTAAAGAGAAATATAATAAACTTAAAAGAACAAATTTAGATTTTTTTTAATAATTTTGTACAATTTTCTCTAACTAGAATGCATCTATAAATCTGAACGAACTCCGAACCCTGGACCCGTAGGTGGTTCCGTCAGAGAAGTTAGACCTCCTACGGGCTCACAGGCAAGCCTTCCATTACGAGGACCAGGTTTTGGCACTCTGCCAGCTTTTAAGTCATTCAAAATTTCATCTACATCTTCTAAAGATAAATCCTCATAATAATTGTCATTCACTTGGATCATGGGAGCATTGACACATGCCCCAAGGCACTCAACAATACTCAAGGTGAACATCCCATCTTTGCTCGTACCACCAGCCTCAATACCAAGGTTCTTTTTGCACTGGGTGAAAACATCTTCTGCTCCCCGCAGCATACAAGGAGTTGTGGTGCAGACCTGCACATGGTACTTACCCGTTGGCTCACGGTTGAACATGGTGTAAAAAGTGGCAACTTCATACACTCTCATATAGGGCATCTTCAGC-----------------------------------------------------------------------------------------------------------------------------------------------------
Npaynei_UnakaMtns_N943 ACCCAACTATTTTTAATATGTAATAGAAAAATAAAATACACAATATTCAAAAGTAGACAATTCCATTTAATAAATAACATTTATTGTATGGAAAATTCTTGTTTTGTACACATCTATGTAATTTTCTTATTAAAAGAACTCCCCTTTTTAAAAAAATTAGATATCCTGAAATAATTATTGAATCTAATTAAGAGAGACGCAAAACTAAATACGTACATAACCAATATTGAATGAATAATTTACATTCTATATAATCAAATTACAAATAAAGGGTAGCACACTAAAAATGCAAGTTTAAAGAGAAATATAATAAACTTAAAAGAACAAATTTAGATTTTTTTAAATAATTTTGTACAATTTTCTCTAACTAGAATGAATCTATAAATCTGAACGAACTCCGAACCCTGGACCCGTAGGTGGTTCCGTCAGAGAAGTTAGACCTCCTACAGGCTCACAGGCAAGCCTTCCATTACGAGGACCAGGTTTTGGCACTCTGCCAGCTTTCAAGTCATTCAAAATTTCATCTACATCTTCTAAAGATAAATCCTCATAATAATTGTCATTCACTTGGATCATGGGAGCATTGACGCATGCCCCAAGGCACTCAACAATACTCAAGGTGAACATCCCATCTTTGCTCGTACCACCAGCCTCAATACCAAGGTTCTTTTTGCACTGGGTGAAAACATCTTCTGCTCCCCGCAGCATACAAGGAGTTGTGGTACAAACCTGCACATGGTACTTACCCGTTGGCTCACGGTTGAACATGGTGTAAAAAGTGGCAACTTCATACACTCTCATATAGGGCATCTTCAGCATATCTCCCACATAATGCATGGCAGATATGGGCAGCCACCCATACTGACGCTGGGCAAGGTCTAGAAGAGGTATGACTGCTGCTGCTTC------------------------------------------------------------
Npecki_HaskellSims_G3697 -------------------------------------------------AAAATAGACAATTCCATTTAATAAATAACATTTATTGTATGGAAATTTTTTGTTTTGTACACATCTATGTAATTTTCGTATTAAAAGAACCCACCTAATTTTAAAAATAAGATATCCTGAAATAGTTATTGCATCTAATTAGGAGGAACACAAAATTAAATACATACATAACCAACATTTAATGAATAATTTACAGTCTATATAATCAAATTACAAATAAAGGGTAGCACACTAAAAATGCAAGTTTAAAAAGAAATATAATAAACTTAAAAGAACAAATTTAGAATGTTTTTAATAATTTTGTACAATTTTCTCTAACTAGAATGCATTTATAAATCCGAACGAACTCCAAACCCTGGTCCCGTAGGTGGCTCCGTCAGTGAAGTTAGACCTCCTACAGGCTCACAGGCAAGCCTTCCATTACGAGGACCAGGTTTTGGCACCCTGCCAGCTTTCAAGTCATTCAAAATTTCATCTACATCTTCTAAAGATAAATCCTCATAATAATTGTCATTCACTTGGATCATGGGAGCATTGACACATGCCCCAAGGCACTCAACGATACTCAAGGTGAACATTCCATCTTTGCTCGTACCACCAGCCTCAATCCCAAGGTTCTTTTTGCACCGGGTGAAAACCTCTTCTGCTCCCCGCAGCATACAAGGAGTTGTTGTACAAACCTGCACATGGTACTTGCCCGTTGGCTCCCTGTTGAACATGGTGTAAAAAGTGGCAACTTCATACACTCTCATATAGGGCATCTTCAGCATATCTCCCACATAATGCATGGCAGATATGGGCAGCCACCCATACTGACGCTGGGCAAGGTCTAGAAGAGGTATGACTGCTGCTGCTTCGTGGCCCTCAGGATAGATTGCAATGATGGATTCAGCCCTCTTCAAGTTTTCAGATGAGAA
Npecki_HurricaneMazeCave_G2100 --------------------------------------------------------------------------------------------------------------CATCTATGTAATTTTCGTATTAAAAGAACCCACCTAATTTTAAAAATTAGATATCCTGAAATAGTTATTGCATCTAATTAAGAGAGACACAAAATTAAATACATACATAACCAATATTTAATGAATAATTTACAGTCTATATAATCAAATTACAAATAAAGGGTAGTACACTAAAAATGCAAGTTTAAAGAGAAATATAATATACTTAAAAGAACAAATTTAGAATGTTTATAATAATTTTGTACAATTTTCTCTAACTAGAATGCATTTATAAATCTGAACGAACTCCAAACCCTGGTCCCGTAGGTGGCTCTGTCAGAGAAGTTAGACCTCCTACAGGCTCACAGGCAAGCCTTCCATTACGAGGACCAGGTTTTGGCACTCTGCCAGCTTTCAAGTCAATCAAAATTTCATCTACATCTTCTAAAGATAAATCCTCATAATAATTGTCATTCACTTGGATCATGGGAGCATTGACACATGCCCCAAGGCACTCAACGATACTCAAGGTGAACATTCCATCTTTGCTCGTACCACCAGCCTCAATCCCAAGGTTCTTTTTGCACCGGGTGAAAACCTCTTCTGCTCCCCGCAGCATACAAGGAGTTGTTGTACAAACCTGCACGTGGTATTTACCCGTTGGCTCCCTGTTGAACATGGTGTAAAAAGTGGCAACTTCATACACTCTCATATAGGGCATCTTCAGCATATCTCCCACATAATGCATGGCAGATATGGGCAGCCACCCATACTGACGCTGGGCAAGGTCTAGAAGAGGTATGACTGCTGCTGCTTCGTGGCCCTCAGGATAGATTGCAATGATGGATTCAGCCCTCTTCAGGTTTTCAGATGTGAA
Nperlakyi_SChimneys_N1079 ACCAAACTATTTTTAATATGTAATAGAAAAATAAAATACACAATATTCAAAAGTAGACAATTCCATTTAATAAATAACATTTATTGTATGGAAAATTCTTGTTTTGTACACATCTATGTAATTTTCTTATTAAAAGAACTCACCTTTTTTTAAAAATTAGATATCCTGAAATAGTTATTGCATCTAATTAAGAGAGACGCAAAATTAAATACGTACATAACCAATAGTGAATGAATAATTTACATTCTATATAATCAAATTACAAATAAAGGGTAGCACACTAAAAATGCAAGTTTAAAGAGAAATATAATAAACTTAAAAGAACAAATTTAGAATGTTTTTAATAGTTTTGTACAATTTTCTCTAACTAGAATGCATCTATAAATCTGAACGAACTCCGAACCCTGGACCCGTAGGTGGTTCCGTCAGAGAAGTTAGACCTCCTACAGGCTCACAGGCAAGCCTTCCATTACGAGGACCAGGTTTTGGCACTCTGCCAGCTTTCAAGTCATTCAAAATTTCATCTACATCTTCTAAAGATAAATCCTCATAATAATTGTCATTCACTTGGATCATGGGAGCATTGACACATGCCCCAAGGCACTCAACGATACTCAAGGTAAACATCCCATCTTTGCTCGTACCACCAGCCTCAATCCCAAGGTTCTTTTTGCACTGGGTGAAAACCTCTTCTGCTCCCCGCAGCATACAAGGAGTTGTTGTGCAAACCTGCACATGGTACTTACCCGTTGGCTCACGGTTGAACATGGTGTAAAAAGTGGCAACTTCATACACTCTCATATAGGGCATCTTCAGCATATCTCCCACATAATGCATGGCAGATATGGGCAGCCACCCATACTGACGCTGAGCAAGGTCTAGAAGAGGTATGAC------------------------------------------------------------------------
Nperlakyi_SChimneys_N1080 ----------------------------------AATACACAATATTCAAAAGTAGACAATTCCATTTAATAAATAACATTTATTGTATGGAAAATTCTTGTTTTGTACACATCTATGTAATTTTCTTATTAAAAGAACTCACCTTTTTTTAAAAATTAGATATCCTGAAATAGTTATTGCATCTAATTAAGAGAGACGCAAAATTAAATACGTACATAACCAATATTAAATGAATAATTTACATTCTATATAATCAAATTACAAATAAAGGGTAGCACACTAAAAATGCAAGTTTAAAGAGAAATATAATAAACTTAAAAGAACAAATTTAGAATGTTTTTAATAGTTTTGTACAATTTTCTCTTACTAGAATGCATCTATAAATCTGAACGAACTCCGAACCCTGGACCCGTAGGTGGTTCCGTCAGAGAAGTTAGACCTCCTACAGGCTCACAGGCAAGCCTTCCATTACGAGGACCAGGTTTTGGCACTCTGCCAGCTTTCAAGTCATTCAAAATTTCATCTACATCTTCTAAAGATAAATCCTCATAATAATTGTCATTCACTTGGATCATGGGAGCATTGACACATGCCCCAAGGCACTCAACGATACTCAAGGTAAACATCCCATCTTTGCTCGTACCACCAGCCTCAATCCCAAGGTTCTTTTTGCACTGGGTGAAAACCTCTTCTGCTCCCCGCAGCATACAAGGAGTTGTTGTGCAAACCTGCACATGGTACTTACCCGTTGGCTCACGGTTGAACATGGTGTAAAAAGTGGCAACTTCATACACTCTCATATAGGGCATCTTCAGCATATCTCCCACATAATGCATGGCAGATATGGGCAGCCACCCATACTGACGCTGAGCAAGGTCTAGAAGAGGTATGACTGCTGCTGCTTCGTGGCCCTCAGGATAGATTGCAATG-----------------------------------
Nreclusus_Clingmans_N252 --------------------------------------------------AAGTAGACAATTCCATTTAATAAATAACATTTATTGTATGGAAAATTCTTGTTTTGTACACATCTATGTAATTTTCTTATTAAAAGAACTCACCTTTTTTTAAAAATTAGATATCCTGAAATAGTTATTGCATCTAATTAAGAGAGACGCAAAATTAAATACATACATAACCAATCTTGAATGAATAATTTACATTCTATATAATCAAATTACAAATAAAAGGCAGCACACTAAAAATGCAAGTTTAAAGAGAAATATAATAAACTTAAAAGAACAAATTTAGAATGTTTTTAATAGTTTTGTACAATTTTCTCTAACTAGAATGCATCTATAAATCTGAACGAACTCCGAACCCTGGACCCGTAGGTGGTTCCGTCAGAGAAGTTAGACCTCCTACAGGCTCACAGGCCAGCCTTCCATTACGAGGACCAGGTTTTGGCACTCTGCCAGCTTTCAAGTCATTCAAAATTTCATCTACATCTTCTAAAGATAAATCCTCATAATAATTGTCATTCACTTGGATCATGGGAGCATTGACACATGCCCCAAGGCACTCAACGATACTCAAGGTAAACATCCCATCTTTGCTCGTACCACCAGCCTCAATCCCAAGGTTCTTTTTGCACTGGGTGAAAACCTCTTCTGCTCCCCGCAGCATACAAGGAGTTGTCGTGCAAACCTGCACATGGTACTTACCCGTTGGCTCACGGTTGAACATGGTGTAAAAAGTGGCAACTTCATACACTCTCAT---------------------------------------------------------------------------------------------------------------------------------------------------------------------
Nreclusus_Noland_N1051 ---------------------------------------------------------------------------------------------------------------------------------------------------------------GATATCCTGAAATAGTTATTGCATCTAATTAAGAGAGACGCAAAATTAAATACATACATAACCAATCTTGAATGAATAATTTACATTCTATATAATCAAATTACAAATAAAAGGCAGCACACTAAAAATGCAAGTTTAAAGAGAAATATAATAAACTTAAAAGAACAAATTTAGAATGTTTTTAATAGTTTTGTACAATTTTCTCTAACTAGAATGCATCTATAAATCTGAACGAACTCCGAACCCTGGACCCGTAGGTGGTTCCGTCAGAGAAGTTAGACCTCCTACAGGCTCACAGGCAAGCCTTCCATTACGAGGACCAGGTTTTGGCACTCTGCCAGCTTTTAAGTCATTCAAAATTTCATCTACATCTTCTAAAGATAAATCCTCATAATAATTGTCATTCACTTGGATCATGGGAGCATTGACACATGCCCCAAGGCACTCAACGATACTCAAGGTAAACATCCCATCTTTGCTCGTACCACCAGCCTCAATCCCAAGGTTCTTTTTGCACTGGGTGAAAACCTCTTCTGCTCCCCGCAGCATACAAGGAGTTGTCGTGCAAACCTGCACATGGTACTTACCCGTTGGCTCACGGTTGAACATGGTGTAAAAAGTGGCAACTTCATACACTCTCATATAGGGCATCTTCAGCATATCTCCCACATAATGCATGGCAGATATGGGCAGCCACCCATACTGACGCTGGGCAAGGTCTAGAAGAGGTATGACTGCTGCTGCTTCGTGGCCCTCAGGATAGATTGCAATGATGGACTCAGCCCTCTTCAAGTTTTCAGATGTGAA
Nreclusus_Smokemont_N1020 ---------------------------------------ACAATATTCAAAAGTAGACAATTCCATTTAATAAATAACATTTATTGTATGGAAAATTCTTGTTTTGTACACATCTATGTAGTTTTCTTATTAAAAGAACTCACCTTTTTTTAAAAAATAGATATCCTGAAATAGTTATTGCATCTAATTAAGAGAGAAGCAAAATTAAATACGTACATAACTAATATTGAATGAATAATTTACATTCTATATAATCAAATTACAAATAAAGGGCAGCACACTAAAAATGCAAGTTTAAAGAGAAATATAATAAACTTAAAAGAACAAATTTAGAATGTTTTTAATAGTTTTGTACAATTTTCTCTAACTAGAATGCATCTATAAATCTGAACGAACTCCGAACCCTGGACCCGTAGGTGGTTCCGTCAGAGAAGTTAGACCTCCTACAGGCTCACAGGCAAGCCTTCCATTACGAGGACCAGGTTTTGGCACTCTGCCAGCTTTCAAGTCATTCAAAATTTCATCTACATCTTCTAAAGATAAATCCTCATAATAATTGTCATTCACTTGGATCATGGGAGCATTGACACATGCCCCAAGGCACTCAACGATACTCAAGGTAAACATCCCATCTTTGCTCGTACCACCAGCCTCAATCCCAAGGTTCTTTTTGCACTGGGTGAAAACCTCTTCTGCTCCCCGCAGCATACAAGGAGTTGTCGTGCAAACCTGCACGTGGTACTTACCCGTTGGCTCACGGTTGAACATGGTGTAAAAAGTGGCAACTTCATACACTCTCATATAGGGCATCTTCAGCATATCTCCCACATAATGCATGGCAGATATGGGCAGCCACCCATACTGACGCTGGGCAAGGTCTAGAAGAGGTATGACAGCTGCTGCTTCGTG---------------------------------------------------------
Nroanensis_IngramBranch_N926 ACCAAACTATTTTTAATATGTAATAGAAAAATAAAATACACAATATTCAAAAGTAGACAATTCCATTTAATAAATAACATTTATTGTATGGAAAATTCTTGTTTTGTACACATCTATGTAATTTTCTTATTAAAAGAACTCACCCTTTTTTAAAAATTAGATATCCTGAAATAGTTATTGCATCTAATTAAGAGAGACGCAAAATTAAATACGTACATAACCAATATTGAATGAATAATTTACATTGTATATAATCAAATTACAAATAAAGGGTAGCACACTAAAAATGCAAGTTTAAAGAGAAATATAATAAACTTAAAAGAACAAATTTAGATTTTTTTTAATAATTTTGTACAATTTTCTCTAACTAGAATGCATCTATAAATCTGAACGAACTCCGAACCCTGGACCCGTAGGTGGTTCCGTCAGAGAAGTTAGACCTCCTACAGGCTCACAGGCAAGCCTTCCATTACGAGGACCAGGTTTTGGCACTCTGCCAGCTTTCAAGTCATTCAAAATTTCATCTACATCTTCTAAAGATAAATCCTCATAATAATTGTCATTCACTTGGATCATGGGAGCATTGACGCATGCCCCAAGGCACTCAACAATACTCAAGGTGAACATCCCATCTTTGCTCGTACCACCAGCCTCAATACCAAGGTTCTTTTTGCACTGGGTGAAAACATCTTCTGCTCCCCGCAGCATACAAGGAGTTGTGGTGCAGACCTGCACATGGTACTTACCCGTTGGCTCACGGTTGAACATGGTGTAAAAAGTGGCAACTTCATACACTCTCATATAGGGCATCTTCAGCATATCTCCCACATAATGCATGGCAGATATGGGCAGCCACCCATACTGACGCTGGGCAAGGTCTAGAAGAGGTATGACTGCTGCTGCTTCGTGGCCCTCAGGATAGATTGCAATGATGGACTCGGCCCTCTTCAGGTTCTCAGATGTGAA
Nroanensis_N_CarversGap_N928 ACCAAACTATTTTTAATATGTCATAGAAAAATAAAATACACAATATTCAAAAGTAGACAATCCCATTTAATAAATAACATTTATTGTATGGAAAATTCTTGTTTTGTACACATCTATGTAATTTTCTTATTAAAAGAACTCACCTTTTTTAAAAAATTAGATATCCTGAAATAGTTATTGAATCTAATTAAGAGAGACGCAAAATTAAATACGTACATAACCAATATTGAATGAATAATTTACATTCTATATAATCAAATTACAAATAAAGGGTAGCACACTAAAAATGCAAGTTTAAAGAGAAATATAATAAACTTAAAAGAACAAATTTAGATTTTTTTAAATAATTTTGTACAATTTTCTCTAACTAGAATGCATCTATAAATCTGAACGAACTCCGAACCCTGGACCCGTAGGTGGTTCCGTCAGAGAAGTTAGACCTCCTACGGGCTCACAGGCAAGCCTTCCATTACGAGGACCAGGTTTTGGCACTCTGCCAGCTTTCAAGTCATTCAAAATTTTATCTACATCTTCTAAAGATAAATCCTCATAATAATTGTCATTCACTTGGATCATGGGAGCATTGACGCATGCCCCAAGGCACTCAACAATACTCAAGGTGAACATCCCATCTTTGCTCGTACCACCAGCCTCAATACCAAGGTTCTTTTTGCACTGGGTGAAAACATCTTCTGCTCCCCGCAGCATACAAGGAGTTGTGGTGCAGACCTGCACATGGTACTTACCCGTTGGCTCACGGTTGAACATGGTGTAAAAAGTGGCAACTTCATACACTCTCATATAGGGCATCTTCAGCATATCTCCCACATAATGCATGGCAGATATGGGCAGCCACCCATACTGGCGCTGGGCAAGGTCTAGAAGAGGTATGACTGCTGCTGCTTCGT----------------------------------------------------------
Nroanensis_RoanHighBluff_N762 -----ACTATTTTTAATATGTAATAGAAAAATAAAATACACAATATTCAAAAGTAGACAATTCCATTTAATAAATAACATTTATTGTATGGAAAATTCTTGTTTTGTACACATCTATGTAATTTTCTTATTAAAAGAACTCACCTTTTTTTAAAAATTAGATATCCTGAAATAGTTATTGAATCTAATTAAGAGAGACGCAAAATTAAATACGTACATAACCAATATTGAATGAATAATTTACATTCTATATAATCAAATTACAAATAAAGGGTAGCACACTAAAAATGCAAGTTTAAAGAAAAATATAATAAACTTAAAAGAACAAATTTAGATTTTTTTAAATAATTTTGTACAATTTTCTCTAACTAGAATGCATCTATAAATCTGAACGAACTCCGAACCCTGGACCCGTAGGTGGTTCCGTCAGAGAAGTTAGACCTCCTACGGGCTCACAGGCAAGCCTTCCATTACGAGGACCAGGTTTTGGCACTCTGCCAGCTTTCAAGTCATTCAAAATTTCATCTACATCTTCTAAAGATAAATCCTCATAATAATTGTCATTCACTTGGATCATGGGAGCATTGACGCATGCCCCAAGGCACTCAACAATACTCAAGGTGAACATCCCATCTTTGCTCGTACCACCAGCCTCAATACCAAGGTTCTTTTTGCACTGGGTGAAAACATCTTCTGCTCCCCGCAGCATACAAGGAGTTGTGGTGCAGACCTGCACATGGTACTTACCCGTTGGTTCACGGTTGAACATGGTGTAAAAAGTGGCAACTTCATACACTCTCATATAGGGCATCTTCAGCATATCTCCCACATAATGCATGGCAGATATGGGCAG------------------------------------------------------------------------------------------------------------------
Nsheari_Cohutta_N826 ACCAAACTATTTTTAATATGAAATAGAAAAATAAAATACACAATATTCAAAAGTAGACATTTCCATTTAATAAATAACATTTATTGTATGGAAAATTATTGTTTTGTACACATCTATGTAATTTTCTTATTAAAAGAACACACCTTTTTTTAAAAATTAGATATCCTGAAATAGCTATTGCATCTAATTAAGAGAGACACAACATTAAATACGTACATAACCAATATTGAATGAATAATTTACATTCTATATAATCAAATTACAAATAAAGGGTAGCACACTAAAAATGCAAGTTTAAAGAAAAATATAATAAACTTAAAAGAACAAATTTAGAATGTTTTTAATAGTTTTGTACAATTTTCTCTAACTAGAATGCATCTATAAATCTGAACGAACTCCGAACCCTGGACCCGTAGGTGGTTCCGTCAGAGAAGTTAGACCTCCTACAGGCTCACAGGCAAGCCTTCCATTACGAGGACCAGGTTTTGGCACTCTGCCAGCTTTCAAGTCATTCAAAATTTCATCTACATCTTCTAAAGATAAATCCTCATAATAATTGTCATTCACTTGGATCATGGGAGCATTGACGCACGCCCCAAGGCACTCAACGATACTCAAGGTAAACATCCCATCTTTGCTCGTACCACCAGCCTCAATCCCAAGGTTCTTTTTGCACTGGGTGAAAACCTCTTCTGCTCCCCGCAGCATACAAGGAGTTGTCGTGCAAACCTGCACATGGTACTTACCCGTTGGCTCACGGTTAAACATGGTATAAAAAGTAGCAACTTCATACACTCTCATATAGGGCATCTTCAGCATATCTCCCACATAATGCATGGCAGATATGGGCAGCCACCCATACTGACGCTGGGCAAGGTCTAGAAGAGGTATGACTGCAGCTGCTTCATGGCCCTCAGGATAGATTGCAATGATCGATTCAGCCCTCTTCAAGTTTTCAGATGTGAA
Nsheari_JoyceKilmer_N092 ---------------------------------------------------------------------------------TATTGTATGGAAAATTATTGTTTTGTACACATCTATGTAATTTTCTTATTAAAAGAACACACCTTTTTTTAAAAATTAGATATCCTGAAATAGTTATTGCATCTAATTAAGAGAGACACAACATTAAATACGTACATAACCAATATTGAATGAATAATTTACATTCTATATAATCAAATTACAAATAAAGGGTAGCACACTAAAAATGCAAGTTTAAAGAAAAATATAATAAACTTAAAAGAACAAATTTAGAACGTTTTTAATAGTTTTGTACAATTTTCTCTAACTAGAATGCATCTATAAATCTGAACGAACTCCGAACCCTGGACCCGTAGGTGGTTCCGTCAGAGAAGTTAGACCTCCTACAGGCTCACAGGCAAGCCTTCCATTACGAGGACCAGGTTTTGGCACTCTGCCAGCTTTCAAGTCATTCAAAATTTCATCTACATCTTCTAAAGATAAATCCTCATAATAATTGTCATTCACTTGGATCATGGGAGCATTGACGCACGCCCCAAGGCACTCAACGATACTCAAGGTAAACATCCCATCTTTGCTCGTACCACCAGCCTCAACCCCAAGGTTCTTTTTGCACTGGGTGAAAACCTCTTCTGCTCCCCGCAGCATACAAGGAGTTGTCGTGCAAACCTGCACATGGTACTTACCCGTTGGCTCACGGTTAAACATGGTGTAAAAAGTGGCAACTTCATACACTCTCATATAGGGCATCTTCAGCATATCTCCCACATAATGCATGGCAGATATGGGCAGCCACCCATACTGACGCTGGGCAAGGTCTAGAAGAGGTATGACTGCAGCTGCTTCGTGGCCCTCAGGATAGATTGCAATGATGGATTCAGCCCTCTTCAAGTTTTCAGATGTGAA
Nsilvanus_Elijay_N395 ------------------------AGAAAAATAAAATACACAATATTCAAAAGTAGACAATTCCATTTAATAAATAACATTTATTGTATGGAAAATTCTTGTTTTGCACACATCTATGTAATTTTCTTATTAAAAGAACTCACCTTTTTTAAAAAATTAGATATCCTGAAATAGTTATTGCATCTAATTAAGAGAGACGCAAAATTAAATACGTACATAACCAATATTGAATGAATAATTTACATTCTATATAATCAAATTACAAATAAAGGGTAGCACACTAAAAATGCAAGTTTAAAGAGAAATATAATAAACTTAAAAGAACAAATTTAGAATGTTTTTAATAATTTTGTACAATTTTCTCCAACTAGAATGCATCTATAAATCTGAACGAACTCCGAACCCTGGACCCGTAGGTGGTTCCGTCAGAGAAGTTAGACCTCCTACAGGCTCACAGGCAAGCCTTCCATTACGAGGACCAGGTTTTGGCACTCTGCCAGCTTTCAAGTCATTCAAAATTTCATCTACATCTTCTAAAGATAAATCCTCATAATAATTGTCATTCACTTGGATCATGGGAGCATTGACGCATGCCCCAAGGCACTCAACAATACTCAAGGTGAACATCCCATCTTTGCTCGTACCACCAGCCTCAATCCCAAGGTTCTTTTTGCACTGGGTGAAAACATCTTCTGCTCCCCGCAGCATACAAGGAGTTGTGGTGCAAACCTGCACATGGTACTTACCCGTTGGCTCACGGTTGAACATGGTGTAAAAAGTGGCAACTTCATACACTCTCATATAGGGCATCTTCAGCATATCTCCCACATAATGCATGGCAGATATGGGCAGCCACCCATACTGACGCTGGGCAAGGTCTAGAAGAGGTATGACTGCTGCTGCTTCGTGGCCCACAGGATAGATTGCAATGATGGATTCAGCCCTCTTCAGGTTTTCAGATGTGAA
Nsilvanus_HeboMtn_N1029 ACCGAACTATTTTTAATATGTAATAGAAAAATAAAATACACAATATTCAAAAGTAGACAATTCCATTTAATAAATAACATTTATTGTATGGAAAATTCTTGTTTTGTACACATCTATGTAATTTTCTTATTAAAAGAACTCACCTTTTTTAAAAAATTAGATATCCTGAAATAGTTATTGCATCTAATTAAGAGAGACACAAAATTAAATACGTACATAACCAATATTGAATGAATAATTTACATTCTATATAATCAAATTACAAATAAAGGGTAGCACACTAAAAATGCAAGTTTAAAGAGAAATATAATAAACTTAAAAGAACAAATTTAGAATGTTTTTAATAATTTTGTACAATTTTCTCCAACTAGAATGCATCTATAAATCTGAACGAACTCCGAACCCTGGACCTGTAGGTGGTTCCGTCAGAGAAGTTAGACCTCCTACAGGCTCACAGGCAAGCCTTCCATTACGAGGACCAGGTTTTGGCACTCTGCCAGCTTTCAAGTCATTCAAAATTTCATCTACATCTTCTAAAGATAAATCCTCATAATAATTGTCATTCACTTGGATCATGGGAGCATTGACGCATGCCCCAAGGCACTCAACAATACTCAAGGTGAACATCCCATCTTTGCTCGTACCACCAGCCTCAATCCCAAGGTTCTTTTTGCACTGGGTGAAAACATCTTCTGCTCCCCGCAGCATACAAGGAGTTGTGGTGCAAACTTGCACATGGTACTTACCCGTTGGCTCACGGTTGAACATGGTGTAAAAAGTGGCAACTTCATACACTCTCATATAGGGCATCTTCAGCATATCTCCCACATAATGCATGGCAGATATGGGCAGCCACCCATACTGACGCTGGGCAAGGTCTAGAAGAGGTATGACTGCTGCTGCTTCGTGGCCCACAGGATAGATTGCAATGATGGATTCAGCCCTCTTCAGGTTTTCAGATGTGAA
Nstupkai_BlowholeWOS_N285 ---------------------------------------------------AGTAGACAATTCCATTTAATAAATAACATTTATTGTATGGAAAATTCTTGTTTTGTACACATCTATGTAATTTTCTTATTAAAAGAACTCACCTTTTTTTAAAAATTAGATATCCTGAAATAGTTATTGCATCTAATTAAGAGAGAAGCAAAATTAAATACGTACATAACCAATATTGAATGAATAATTTACATTCTATATAATCAAATTACAAATAAAGGGCAGCACACTAAAAATGCAAGTTTAAAGAGAAATATAATAAACTTAAAAGAACAAATTTAGAATGTTTTTAATAGTTTTGTACAATTTTCTCTAACTAGAATGCATCTATAAATCTGAACGAACTCCGAACCCTGGACCTGTAGGTGGTTCCGTCAGAGAAGTTAGACCTCCTACAGGCTCACAGGCAAGCCTTCCATTACGAGGACCAGGTTTTGGCACTCTGCCAGCTTTCAAGTCATTCAAAATTTCATCTACATCTTCTAAAGATAAATCCTCATAATAATTGTCATTCACTTGGATCATGGGAGCATTGACACATGCTCCAAGGCACTCAACGATACTCAAGGTAAACATCCCATCTTTGCTCGTACCACCAGCCTCAATCCCAAGGTTCTTTTTGCACTGGGTGAAAACCTCTTCTGCTCCCCGCAGCATACAAGGAGTTGTCGTGCAAACCTGCACATGGTACTTACCCGTTGGCTCACGGTTGAACATGGTGTAAAAAGTGGCAACTTCATACACTCTCATATAGGGCATCTTCAGCATATCTCCCACATAATGCATGGCAGATATGGGCAGCCACCCATACTGACGCTGGGCAAGGTCTAGAAGAGGTATGACTGCTGCTGCTTCGTGGCCCTCAGGATAGATTGCAATGATGGACTCAGCCCTCTTCAAGTTTTCAGATGTGAA
Nstupkai_Blowing_N356 ACCAAACTATTTTTAATATGTAATAGAAAAATAAAATACAGAATATTCAAAAGTAGACAATTCCATTTAATAAATAACATTTATTGTATGGAAAATTCTTGTTTTGTACACATCTATGTAATTTTCTTATTTAAAGAACACACCTTTTTTA-AAAATTAGATATCCTGAAATAGTTATTGCATCTAATTAAGAGAAACGCAAAATTAAATACGTACATAACCAATATTGAATGAATAATTTACATTCTATATAATCAAATTACAAATAAAGGGTAGCACACTAAAAATGCAAGTTAAAAGAAAAATATAATAAACTTAAAAGAATAAATTTAGAATGTTTTTAATAAATTTGTACAATTTTCTCTAACTAGGATGCATCTATAAATCTGAACGAACTCCAAACCCTGGACCCGTAGGTGGTTCCGTCAGAGAAGTTAGACCTCCTACAGGCTCACAGGCAAGCCTTCCATTACGAGGACCAGGTTTCGGCACTCTACCAGCTTTCAAGTCATTCAAAATTTCATCTACATCTTCTAAAGATAAATCCTCATAATAATTGTCATTCACTTGGATCATGGGAGCATTGACGCATGCCCCAAGGCACTCAACGATACTCAAGGTAAACATCCCATCTTTGCTCGTACCACCAGCCTCAATCCCAAGGTTCTTTTTGCACTGGGTGAAAACCTCTTCTGCTCCCCGCAGCATACAAGGAGTTGTCGTGCAAACCTGCACATGGTACTTACCCGTTGGCTCACGGTTGAACATGGTGTAAAAAGTGGCAACTTCATACACTCTCATATAGGGCATCTTCAGCATATCTCCCACATAATGCATGGCAGATATGGGCAGCCACCCATACTGACGCTGGGCAAGATCTAGAAGAGGTATGACCGCTGCTGCTTCGTGGCCCTCAGGATAGATAGCAATGATGGATTCAGCCCTCTTCAAGTTTTCAGATGTGAA
Nstupkai_LittleRiver_N293 ACCAAACTATTTTTAATATGTAATAGAAAAATAAAATACAGAATATTCAAAAGTAGACAATTCCATTTAATAAATAACATTTATTGTATGGAAAATTCTTGTTTTGTACACATCTATGTAATTTTCTTATTTAAAGAACACACCTTTTTTT-AAAATTAGATATCCTGAAATAGTTATTGCATCTAATTAAGAGAAACGCAAAATTAAATACGTACATAACCAATATTGAATGAATAATTTACATTCTATATAATCAAATTACAAATAAAGGGTAGCACACTAAAAATGCAAGTTAAAAGAAAAATATAATAAACTTAAAAGAATAAATTTAGAATGTTTTTAATAAATTTGTACAATTTTCTCTAACTAGGATGCATCTATAAATCTGAACGAACTCCAAACCCTGGACCCGTAGGTGGTTCCGTCAGAGAAGTTAGACCTCCTACAGGCTCACAGGCAAGCCTTCCATTACGAGGACCAGGTTTCGGCACTCTACCAGCTTTCAAGTCATTCAAAATTTCATCTACATCTTCTAAAGATAAATCCTCATAATAATTGTCATTCACTTGGATCATGGGAGCATTGACGCATGCCCCAAGGCACTCAACGATACTCAAGGTAAACATCCCATCTTTGCTCGTACCACCAGCCTCAATCCCAAGGTTCTTTTTGCACTGGGTGAAAACCTCTTCCGCTCCCCGCAGCATACAAGGAGTTGTCGTGCAAACCTGCACATGGTACTTACCTGTTGGCTCACGGTTGAACATGGTGTAAAAAGTGGCAACTTCATACACTCTCATATAGGGCATCTTCAGCATATCTCCCACATAATGCATGGCAGATATGGGCAGCCACCCATACTGACGCTGGGCAAGGTCTAGAAGAGGTATGACTGCTGCTGCTTCGTGGCCCTCAGGATAGATAGCAATGATGGATTCAGCCCTCTTCAAGTTTTCAGATGTGAA
Nstygius_RavenB_N1022 ACCAAACTATTTTTAATATGTAATAGAAAAATCAAATAAACAATATTCAAAAGTAGGCAATTCCATTTAATAAATAACATTTATTGTATGGAAAATTCCCGTTTTGTACACATCTATGTAATTTTCGTATTAAAAGAACCCACCTTATTTTTAAAATTAAATATCCTGAAATAGTTATTGCATCTAATTAGGAGAGACACAAAATTAAATACATAC------TATATTGAATGAATAATTTACATTTTATATAATCAAATTACAAATAAAGGGTAACACACTAAAAATGCAAGTTTAAAGAGAAATACAATAAACTTAAAAGAACAAATTTATAATGTTTTTAATAATTTTGTACAATTTTCTTTAACTAGAATGCATTTATAAATCTGAACGAACTCCAAACCCTGGTCCTGTAGGTGGCTCCGTCAGAGAAGTTAGACCTCCTACAGGCTCACAGGCAAGCCTTCCATTACGAGGACCAGGTTTTGGCACTCTGCCAGCTTTCAAGTCATTCAAAATTTCATCTACATCTTCTAAAGATAAATCCTCATAATAATTGTCATTCACTTGGATCATGGGAGCATTGACACACGCTCCAAGGCACTCAACGATACTCAAGGTGAACATCCCATCTTTGCTCGTACCACCAGCCTCAATCCCAAGGTTCTTTTTGCACTGGGTGAAAACATCTTCTGCTCCCCGCAGCATACAAGGAGTTGTTGTACAAACCTGCACATGGTACTTACCCGTTGGCTCCCTGTTGAACATGGTGTAAAAAGTGGCAACTTCATACACTCTCATATAGGGCATCTTCAGCATATCTCCCACATAATGCATGGCAGATATGGGCAGCCACCCATACTGACGCTGGGCAAGGTCTAGAAGAGGTATGACTGCTGCTGCTTCATGGCCCTCAGGATAGATTTCAATGATGGATTCAGCTCTCTTCAGGTTTTCAGATGTGAA
Ntempletoni_BaldMtns_N950 ------------------------------------------------------------------------------ATTTATTGTATGGAAAATTCTTGTTTTGTACACATCTATGTAATTTTCTTATTAAAAGAACTCACCTTTTTTTAAAAATTAGATATCCTGAAATAGTTATTGCATCTAATTAAGAGAGACGCAAAATTAAATACGTACATAACCAATATTGAATGAATAATTTACATTCTATATAATCAAATTACAAATAAAGGGTACCACACTAAAAATGCAAGTTTAAAGAGAAACATAATAAACTTAAACTAACAAATTTAGAATGTTTTTAATAATTTTGTACAATTTTCTCTAACTAAAATGCATCTATAAATCTGAACGAACTCCGAACCCTGGACCCGTAGGTGGTTCCGTCAGAGAAGTTAGACCTCCTACAGGCTCACAGGCAAGCCTTCCATTACGAGGACCAGGTTTTGGCACTCTGCCCGCTTTCAAGTCATTCAAAATTTCATCTACATCTTCTAAAGATAAATCCTCATAATAATTGTCATTCACTTGGATCATGGGAGCATTGACACATGCCCCAAGACACTCAACAATACTCAAGGTAAACATCCCATCTTTGCTCGTACCACCAGCCTCAATCCCGAGGTTCTTTTTGCACTGGCTGAAAACATCTTCTGCTCCCCGCAGCATACAAGGAGTTGTCGTGCAAACCTGCACATGGTACTTACCCGTTGGCTCACGGTTGAACATGGTGTAAAAAGTGGCTACTTCATACACTCTCATATAGGGCATCTTCAGCATATCTCCCACATAATGCATGGCAGATATGGGCAGCCACCCATACTGACGCTGGGCAAGGTCTAGAAGA--------------------------------------------------------------------------------
Ntempletoni_ClarksCreek_N945 -------------------------------------------------------------------------------------------------------------------ATGTAATTTTCTTATTAAAAGAACTCACCTTTTTTTAAAAATTAGATATCCTGAAATAGTTATTGCATCTAATTAAGACAGACGCAAAATTAAATACGTACATAACCAATATTGAATGAATAATTTACATTCTATATAATCAAATTACAAATAAAGGGTAGCACACTAAAAATGCAAGTTTAAAGAGAAACATAATAAACTTAAAATAACAAATTTAAAATGTTTTTAATAATTTTGTACAATTTTCTCTAACTAGAATGCATCTATAAATCTGAACGAACTCCGAACCCGGGACCCGTAGGTGGTTCCGTCAGAGAAGTTAGACCTCCTACAGGCTCACAGGCAAGCCTTCCATTACGAGGACCAGGTTTTGGCACTCTGCCCGCTTTCAAGTCATTCAAAATTTCATCTACATCTTCTAAAGATAAATCCTCATAATAATTGTCATTCACTTGGATCATGGGAGCATTGACGCATGCCCCAAGACACTCAACAATACTCAAGGTAAACATCCCATCTTTGCTTGTACCACCAGCCTCAATCCCGAGGTTCTTTTTGCACTGGCTGAAAACATCTTCTGCTCCCCGCAGCATACAAGGAGTTGTCGTGCAAACCTGCACATGGTACTTACCCGTTGGTTCACGGTTGAACATGGTGTAAAAAGTGGCAACTTCATATACTCTCATATAGGGCATCTTCAGCATATCTCCCACATAATGCATGGCAGATATGGGCAGCCACCCATACTGACGCTGGGCAAG------------------------------------------------------------------------------------------
Ntempletoni_ScronceCreekRd_N1223 ACCAAACTATTTTTAATATGTAATAGAAAAATAAAATACACAATATTCAAAAGTAGACAATTCCATTTAATAAATAACATTTATTGTATGGAAAATTCTTGTTTTGTACACATCTATGTAATTTTCTTATTAAAAGAACTCACCTTTTTTTAAAAATTAGATATCCTGAAATAGTTATTGCATCTAATTAAGAGAGACGCAAAATTAAATACGTACATAACCAATATTGAATGAATAATTTACATTCTATATAATCAAATTACAAATAAAGGGTAGCTAACTAAAAATGCAAGTTTAAAGAGAAACATAATAAACTTAAAATAACAAATTTAAAATGTTTTTAATAATTTTGTACAATTTTCTCTAACTAGAATGCATCTATAAATCTGAACGAACTCCGAACCCGGGACCCGTAGGTGGTTCCGTCAGAGAAGTTAGACCTCCTACAGGCTCACAGGCAAGCCTTCCATTACGAGGACCCGGTTTTGGCACTCTGCCCGCTTTCAAGTCATTCAAAATTTCATCTACATCTTCTAAAGATAAATCCTCATAATAATTGTCATTCACTTGGATCATGGGAGCATTGACGCATGCCCCAAGACACTCAACAATACTCAAGGTAAACATCCCATCTTTGCTCGTACCACCAGCCTCAATCCCGAGGTTCTTTTTGCACTGGCTGAAAACATCTTCTGCTCCCCGCAGCATACAAGGAGTTGTCGTGCAAACCTGCACATGGTACTTACCCGTTGGCTCACGGTTGAACATGGTGTAAAAAGTGGCAACTTCATACACTCTCATATAGGGCATCTTCAGCATATCTCCCACATAATGCATGGCAGATATGGGCAGCCACCCATACTGACGCTGTGCAAGGTCTA-------------------------------------------------------------------------------------
Ntennessensis_IndianCave_N052 -------------------------------------------------------------------------------------------------------------------------------TATTAAAAGAACTCACCTTTTTTTAAAAATTAGATATCCTGAAATAGTTATTGCATCTAATTAAGAGAGACGCAAAATTAAATACGTACATAACCAATATGGAATGAATAATTTACATTCTATATAATCAAATTACAAATGAAGGGTAGCACACAAAAAATGCAAGTTTAAAGAGAAATATAATAAACTTAAAAGAACAAATTTAGAATATTTTTAATAATTTTGTGCAATTTTCTCTAACTAGAATGCATCTATAAATCTGAACGAACTCCGAACCCTGGACCCGTAGGTGGTTCCGTCAGAGAAGTTAGACCTCCTACAGGCTCACAGGCAAGCCTTCCATTACGAGGACCAGGTTTTGGCACTCTGCCAGCTTTCAAGTCATTCAAAATTTCATCTACATCTTCTAAAGATAAATCCTCATAATAATTGTCATTCACTTGGATCATGGGAGCATTGACGCATGCCCCAAGGCACTCAACAATACTCAAGGTGAACATCCCATCTTTGCTCGTACCACCAGCCTCAATCCCAAGGTTCTTTTTGCACTGGGTGAAAACATCTTCTGCTCCCCGCAACATACAAGGAGTTGTGGTACAAACCTGCACATGGTACTTACCCGTTGGCTCACGGTTGAACATGGTGTAAAAAGTGGCAACTTCATACACTCTCATATAGGGCATCTTCAGCATATCTCCCACATAATGCATGGCAGATATGGGCAGCCACCCATACTGACGCTGGGCAAGGTCTAGAAGAGGTATAACTGCTGCTGCTTCGTGGCCCTCAGGATATATTGCAATGATGGATTCAGCCCTCTTCAGGTTCTCAGATGTGAA
Ntennessensis_LittleStony_N645 --------------------------------------------ATTCAAAAGTAGACAATTCCATTTAATAAATAACATTTATTGTATGGAAAATTCTTGTTTTGTACACATCTATGTAATTTTCTTATTAAAAGAACTCACCTTTTTTAAAAAATTAGATATCCTGAAATAGTTATTGCATCTAATTAAGAGAGACGCAAAATTAAATACGTACATAACCAATATGGAATGAATAATTTACATTCTATATAATCAAATTACAAATGAAGGGTAGCACACAAAAAATGCAAGTTTAAAGAGAAATATAATAAACTTAAAAGAACAAATTTAGAATATTTTTAATAATTTTGTACAATTTTCTCTAACTAGAATGCATCTATAAATCTGAACGAACTCCGAACCCTGGACCCGTAGGTGGTTCCGTCAGAGAAGTTAGACCTCCTACAGGCTCACAGGCAAGCCTTCCATTACGAGGACCAGGTTTTGGCACTCTGCCAGCTTTCAAGTCATTCAAAATTTCATCTACATCTTCTAAAGATAAATCCTCATAATAATTGTCATTCACTTGGATCATGGGAGCATTGACGCATGCCCCAAGGCACTCAACAATACTCAAGGTGAACATCCCATCTTTGCTCGTACCACCAGCCTCAATCCCAAGGTTCTTTTTGCACTGGGTGAAAACATCTTCTGCTCCCCGCAGCATACAAGGAGTTGTGGTACAAACCTGCACATGGTACTTACCCGTTGGCTCACGGTTGAACATGGTGTAAAAAGTGGCAACTTCATACACTCTCATATAGGGCATCTTCAGCATATCTCCCACATAATGCATGGCAGATATGGGCAGCCACCCA-----------------------------------------------------------------------------------------------------------
Ntennessensis_Watauga_N1046 ACCAAACTATTTTTAATATGTAATAGAAA-----AATACACAATATTCAAAAGTAGACAATTCCATTTAATAAATAACATTTATTGTATGGAAAATTCTTGTTTTGTACACATCTATGTAATTTTCTTATTAAAAGAACTCACCTTTTTTTAAAAATTAGATATCCTGAAATAGTTATTGCATCTAATTAAGAGAGACGCAAAATTAAATACGTACATAACCAATATGGAATGAATAATTTACATTCTATATAATCAAATTACAAATGAAGGGTAGCACACAAAAAATGCAAGTTTAAAGAGAAATATAATAAACTTAAAAGAACAAATTTAGAATGTTTTTAATAATTTTGTACAATTTTCTCTAACTAGAATGCATCTATAAATCTGAACGAACTCCGAACCCTGGACCCGTAGGTGGTTCCGTCAGAGAAGTTAGACCTCCTACAGGCTCACAAGCAAGCCTTCCATTACGAGGACCAGGTTTTGGCACTCTGCCAGCTTTCAAGTCATTCAAAATTTCATCTACATCTTCTAAAGTTAAATCTTCATAATAATTGTCATTCACTTGGATCATGGGAGCATTGACGCATGCCCCAAGGCACTCAACAATACTCAAGGTGAACATCCCATCTTTGCTCGTACCACCAGCCTCAATCCCAAGGTTCTTTTTGCACTGGGTGAAAACATCTTCTGCTCCCCGCAGCATACAAGGAGTTGTGGTACAAACCTGCACATGGTACTTACCCGTTGGCTCACGGTTGAACATGGTGTAAAAAGTGGCAACTTCATACACTCTCATATAGGGCATCTTCAGCATATCTCCCACATAATGCATGGCAGATATGGGCAGCCACCCATACTGACGCTGGGC---------------------------------------------------------------------------------------------
