# Supplementary material for: ﻿New species in old mountains: integrative taxonomy reveals ten new species and extensive short-range endemism in Nesticus spiders (Araneae, Nesticidae) from the southern Appalachian Mountains
Source: Zookeys. 2023 Feb 3;1145:1–130. doi: 10.3897/zookeys.1145.96724 (PMC10208238; doi:10.3897/zookeys.1145.96724)
Supplement: Supplementary material 4 — Input alignments, analysis log files, and output tree files [file zookeys-1145-001_article-96724__-s004.zip › uce-2001526 (modified).phy]

 88 594
Nesticus_Japan_G2153 ATGTTCTAATATGGCAATTATTTTTTTGGATTTATCAAAATCTATAATAATATTTTTTATTAAAATATTGGTAGAACTAGCGACTTTTTTTTAAAAGTGAAACGATAAAAATTT----------TAAATAAAAATTTAA-----TTTTTAATTTTGGGCATATATATAATATTACTAAGATTTGGTAGTGTGAGGCCCCTCCGAAAAGT-------------------------------ACTTACATTTGGCGTGCTGGTCACAGAGTGCAGCTGCTCGCATATCACATAAACGAATGGTTCCTTTACTACTGCTATACACAAACACATTACACTGAGAGGGGTGGAACTCTGCAGCTGTGATCACTTCTGTCAACTCCTCCATGTTGGTGGGTTTGATGTCCACAATATCTGGGAGC--AAGGAGTCAAGGAACAAACACCATATTTATCTACATCTCCCCGCAGGGCAATGATATCTTGTTGGATA-------ACTAAAAACGAAACAATTAAGGATTATAAGGAG------TACATTCGAAGAGAAAATTTTATTTTTAAGAAACTGAAAAATAGAGCGCGAAAAGAGAT
Nesticus_nahaunus_Mexico_G2881 AATTTTAAAAATATAAGCGCATTTTTTAATATCATTTATAATGGTGATTTTGATTAGTCTAGAAAAGTGGACGAAGATATTGTTCATTGTTCTACAAGTCAAAAACAAATATTC----------GAAATTTGGTATTCACCGCATCCCTAGTATCGATTGAATATGCTGTATTCTTCAGACCTCCA------------CCCCAAAGACCGTGTTTTACTCGGAGGTGCAAAA--------ACTTACATTTGGCATGCTGGTCACAGAGTGCAGCTGCTCGCATATCACATAAGCGAATGGTGCCTTTACTACTGCTGTATACAAAGGTGTTACACTGAGAGGGGTGGAACTCTGCAGCAGTGATCACCTCCGTCAACTCCTCCATGTTGGTGGGCTTGATGTCCACAATATCTAGGAA-------GGTCAAGGGACAAGCAATTCGTTCAAGTGCAAGTAAGCAGGGAATGTTGAATCAAATTCATTTA-------ACTTTTAAGAAAGAATGGGGAGAGTTTAAGAAACATATCGACCCCAGAAACAGTGTCGC---------GACAGTGATAGGCTCTACTTGCAGAATAT-
Nsilvestrii_Hellgate_N1108 AATTTTTAATATATTTTTTTTTTTTTTAAACTTATATATATTATTTATCATGCTATGTATAAAAAAAGTTTTAAAGTTGTTATTTTTCCTCCAGCTATGTATAAATTGATGTTTCTCATTCGAGCAAGTTTAACTTTTTGAAAATCTCTACTGTTGGTCATCAACGCTGTACTTTTGAAATTTTTTAAGCATATTTAGTTCTGAAAAACGATCTTTAATTTCAGGAGTGGATACTAAATGGCTTACATTTGGCATGCTGGTCACATAGTGCAGCTGCTCGCATATCACATAAGCGAATGGTGCCTTTACTACTGCTGTACACAAACACATTACACTGGGAGGGATGGAACTCTGCCGCCGTGATCACCTCCGTCAACTCCTCCATGTTGGTGGGCTTGATGTCCACAATATCTAACAC---AATGGGTCAAGGAACAGATAATTCTATTAAGTACATTTTATTTTAGAACATTCCAGGTGCTTTATATGTTTTTGCACATAGTATGTCCTAAAGCTTGATTTCAAGTAACATAATCACATTGGGCAATATATTGT----TGTCAACCGCAAATAAATGCCATTTTCAGAGTAGT
Narcheri_Cheaha_N023 ----------------------------------------------------------------------------------------------------------------------CTTTAT-----TTAGTACTTA-----------GTATTGATTGTAAGGGCTGCATTCTTAAGACCTCCAAATAACACCCACATCTGAGGAGCGACTGTTGTTCTCAG-----AGGTCTCATCGACTTACATTTGGCATGCTGGTCACAGAGTGCAGCTGCTCGCATATCACATAAGCGAATGGTGCCTTTACTACTGCTGTACACAAAGGTGTTACACTGAGAGGGGTGGAACTCTGCTGCAGTGATTACTTCCGTCAGCTCCTCCATGTTAGTGGGCTTGATGTCCACAATGTCTAGGAAACAAAGGAGTCAAGGAACATACAATTCGTTCTAACGCAAATCACCGAGGAACACTAAA----TTTTA----TTTTTTTACTTGAAAGGAAGGAAATGGAGATTTTACGAA--ACATTCATATTAGA--AAAAGTTCTGTTATTACA------------------------------
Narcheri_MillShoalCreek_N727 -------------------------------------------------------------------------------------------------------------------------------------------------------------TTGTAAGGGCTGCATTCTTAAGACCTCCAAATAACAGCCACCTCTGAGGAGCGACTGTTGTTCTCAG-----AGGTCTCATCGACTTACGTTTGGCATGCTGGTCACAGAGTGCAGCTGCTCGCATATCACATAAGCGAATGGTGCCTTTACTACTGCTGTACACAAAGGTGTTACACTGAGAGGGGTGGAACTCTGCTGCAGTGATTACTTCCGTCAGCTCCTCCATGTTAGTGGGCTTGATGTCCACAATGTCTAGG----------------------------------------------------------------------------------------------------------------------------------------------------------------------------------
Nbarri_Bishop_N1072 --------------------------------------------------------------AAAAACTGTCAAAATTATGACCTACTGTTCGGCAATCGGCCGACTAATATTCGCTATTCCACCCAACTCGGTATTTAGTGCATCCCTAGTATTGATTGTAAATGCTGCATTCTTAAGATCTCCAAATGACAGCCACCTCTGAAGAGCGATCGTTATTCTGAGGAGAGAGGTCTCACTGACTTACATTTGGCATGCTGGTCACAGAGTGCAGCTGCTCGCATATCACATAAGCGAATGGTGCCTTTACTACTGCTGTACACAAAGGTGTTACACTGAGAGGGGTGGAACTCCGCTGCAGTGATCACCTCCGTCAGCTCCTCCATGTTGGTGGGCTTGATGTCCACAATATCTAGGGAACAAAGGAGTCAAGGAACAAACAATTCGTTCAAATGCAAATCACAGTGGAACACTAAAATCATTTTATTTATTTTTTTACTTGAAAGAAAGAAAATGGAGATTTTAAGAAACATATTTACATTTGAATATGAGTCTTCTAGTTTCAGACCCAGATAAGCTACTTTTGTAAATTATT
Nbarri_LostCoveCave_N0065 ----------------------------------------------------------ATAGAAAAACTGTCAAAATTATGACCTACTGTTCGGCAATCGGCCGACTAATATTCGCTATTCCACCCAACTCGGTATTTAGTGCATCCCTAGCATTGATTGTAAATGCTGCATTCTTAAGATCTCCAAATGACAGCCACCTCTGAAGAGCGATCGTTATTCTGAGGAGAGAGGTCTCACTGACTTACATTTGGCATGCTGGTCACAGAGTGCAGCTGCTCGCATATCACATAAGCGAATGGTGCCTTTACTACTGCTGTACACAAAGGTGTTACACTGAGAGGGGTGGAACTCCGCAGCAGTGATCACCTCCGTTAGCTCCTCCATGTTGGTGGGCTTGATGTCCACAATATCTAGGAAACAAAGGAGTCAAGGAACAAACAATTCGTTCAAATGCAAATCACAGTGGAACACTAAAATCATTTTATTTATTTTTTTACTTGAAAGAAAGAAAATGGAGATTTTAAGAAACATATTTACATTTGAATATGAGTCTTCTAGTTTCAGACCCAGATAAGCTACTTTTGTAAATTATT
Nbarri_eyed_ClayCave_G2082 ------------------------------------------------------------------ACTGTCAAAATTATGACCTACTGTTCGGCAATTGGCCGACAAATATTCGCTATTCCACCCAACTTGGTATTTAGTGCATCCCTAGTATTGATTGTAAATGCTGCATTCTTAAGACCTCCAAATAACAGCCACCTCTGAAGAGCGATCATTATTCTGAGGAGAGAG---------ACTTACATTTGGCATGCTGGTCACAGAGTGCAGCTGCTCGCATATCACATAAGCGAATGGTGCCTTTACTACTGCTGTACACAAAGGTGTTACACTGAGAGGGGTGGAACTCCGCTGCAGTGATCACCTCCGTCAGCTCCTCCATGTTGG------------------------------------------------------------------------------------------------------------------------------------------------------------------------------------------------------------
Nbarrowsi_Gregorys_N270 TATTTTTACTACATCAATCTATTTTTTAAATTTATTTATATTGATAATTATACTTCATATAGGAAAACTGTCAAAATTATGACCTACTGTTCGGCAATCTGCCGACAAATATTCGCTATTCCACCCGACTTGGTATTTAGTGCATCCCTAGTATTGATTGTAAATGCTGCATTCTTAAGACCTCCAAATGACAGCCACCTCTGAAGAGCGATCGTTATTCTGAG----GAGGTCTCACTGACTTACATTTGGCATGCTGGTCACAGAGTGCAGCTGCTCGCATATCACATAAGCGAATGGTGCCTTTACTACTGCTGTACACAAAGGTGTTACACTGAGAGGGGTGGAACTCCGCTGCAGTGATCACCTCCGTCAGCTCCTCCATGTTGGTGGGCTTGATGTCCACAATATCTAGGAAACAAAGGAGTCAAGGAACATACAATTCGTTCAAATGCAAATCACTGTGGAACACTAAAATCATCTGCCCTTTTCC---GCCAGAAAAATCCACCCTGCCCTTTTTAAAAAA-------ATAATTGGA------------------AAACACACACACTTTTTTTTTTTGTTTTTCT
Nbarrowsi_Tuckaleechee_N360 -----TTACTACATCAATCTATTTTTTAAATTTATTTATATTGATAATTATACTTCATATAGGAAAACTGTCAAAATTATGACCTACTGTTCGGCAATCGGCCGACAAATATTAGCTATTCCACCCGACTTGGTATTTAGTGCATCCCTAGTATTGATTGTAAATGCTGCATTCTTAAGACCTCCAAATGACAGCCACCTCTGAAGAGCGATCGTTATTCTGAG----GAGGTCTCACTGACTTACATTTGGCATGCTGGTCACAGAGTGCAGCTGCTCGCATATCACATAAGCGAATGGTGCCTTTACTACTGCTGTACACAAAGGTGTTACACTGAGAGGGGTGGAACTCCGCTGCAGTGATCACCTCCGTCAGCTCCTCCATGTTGGTGGGCTTGATGTCCACAATATCTAGGAAACAAAGGAGTCAAGGAACATACAATTCGTTCAAATGCAAATCACTGTGGAACACTAAAATCGTCTGCCCTTTTCC---GCCAGAAAAATCCACCCTGCCCTTTTTAAAAAA-------ATAATTGGA------------------AAACACACACACTTTT---------------
Nbishopi_DryFalls_N150 TATTTTTACTACATCAATCTATTCTTTAAATTTATTTATATTGATATAGATATTTCATATAGAAAAACTGTCAAAATTATGACCTACTGTTCGGCAATCGGCCGA----TATTCTCTATTCCACCCAACCCGGTATTTAGTGCATCCCTAGCATTGATTGTAAATGCTGCATTCTTAAGATCTCCAAATGACAGCCACCCCTGAAGAGCGATCGTTATTCTGAGGAGAGAGGTCCCACTGACTTACATTTGGCATGCTGGTCACAGAGTGCAGCTGCTCGCATATCACATAAGCGAATGGTGCCTTTACTACTGCTGTACACGAAGGTGTTACACTGGGAGGGGTGGAACTCCGCTGCAGTGATCACCTCCGTCAGCTCCTCCATGTTGGTGGGCTTGATGTCCACAATATCTAGGAAACAAAGGAGTCAAGGAACAAACATTTCGTTCAAATGCAAATCACAGTGGAACACTAAAATCATTTTATTTAGTTTTTTACTTGAAAGAAAGAAAATGGAGATTTTAAGAAACATATTTACATTTGAATACGAGTCTTCTAGTTTCAGACCCAGATAAGTTACTTTTGTAAATTGTT
Nbishopi_PoleCr_Chattooga_N885 TATTTTTACTACATCAATCTATTCTTTAAATTTATTTATATTGATATAGATATTTCATATAGAAAAACTGTCAAAATTATGACCTACTGTTCGGCAATCGGCCGA----TATTCTCTATTCCACCCAACCCGGTATTTAGTGCATCCCTAGCATTGATTGTAAATGCTGCATTCTTAAGATCTCCAAATGATAGCCACCCCTGAAGAGCGATCGTTATTCTGAGGAGAGAGGTCCCACTGACTTACATTTGGCATGCTGGTCACAGAGTGCAGCTGCTCGCATATCACATAAGCGAATGGTGCCTTTACTACTGCTGTACACGAAGGTGTTACACTGGGAGGGGTGGAACTCCGCTGCAGTGATCACCTCCGTCAGCTCCTCCATGTTGGTGGGCTTGATGTCCACAATATCTAGGAAACAAAGGAGTCAAGGAACAAACATTTCGTTCAAATGCAAATCACAGTGGAACACTAAAATCATTTTATTTAGTTTTTTACTTGAAAGAAAGAAAATGGAGATTTTAAGAAACATATTTACATTTGAATACGAGTCTTCTAGTTTCAGACCCAGATAAGTTACTTTTGTAAATTGTT
Nbishopi_StandingIndian_N131 -------------------TATTCTTTAAATTTATTTATATTGATATAGATATTTCATATAGAAAAACTGTCAAAATTATGACCTACTGTTCGGCAATCGGCCGA----TATTCTCTATTCCACCCAACCCGGTATTTAGTGCATCCCTAGCATTGATTGTAAATGCTGCATTCTTAAGATCTCCAAATGACAGCCACCCCTGAAGAGCGATCGTTATTCTGAGGAGAGAGGTCCCACTGACTTACATTTGGCATGCTGGTCACAGAGTGCAGCTGCTCGCATATCACATAAGCGAATGGTGCCTTTACTACTGCTGTACACGAAGGTGTTACACTGGGAGGGGTGGAACTCCGCTGCAGTGATCACCTCCGTCAGCTCCTCCATGTTGGTGGGCTTGATGTCCACAATATCTAGGAAACAAAGGAGTCAAGGAACAAACATTTCGTTCAAATGCAAATCACAGTAGAACACTAAAATCATTTTATTTAGTTTTTTACTTGAAAGAAAGAAAATGGAGATTTTAAGAAACATATTTACATTTGAATACGAGTCTTCTAGTTTCAGACCCAGATAAGTTACTTTTGTAAATTGTT
Nbrimleyi_NewberryCr_N984 ---------------------------------------------------------------------------------ACCTACTGTTCGGCAATCAGCCGACAAATATTTGCTATTCCACCCAACTTGGTATTTAGTGCATCCCTAGTATTGATTGTAAATGCTGCATTCTCAAGACCTCCAAATAACAGCCACCTCTGAAGAGTGATCGTTATTCTGAGGAGAGAGAT-TCACTGACTTACATTTGGCATGCTGGTCACAGAGTGCAGCTGCTCGCATATCACATAAGCGAATGGTGCCTTTACTACTGCTGTACACAAAGGTGTTACACTGAGAGGGGTGGAACTCTGCTGCAGTGATCACCTCCGTCAGCTCCTCCATGTTGGTGGGCTTGATGTCAACAATATCTAGGAAACAAAGGAGTCAAGGAACATACAATTCGTTCAAATGCAAATCACTGTAGAACACTAAAATCATATTATTTATTTTATTACTTGAAAGAAAGAAAACGGAGATTGGAAGAAACATATTTACATTTGAATATGAGTCGTCTAGTTTCAGACCCAGATAAGTTACTTTTGTAAACTGTT
Nbrimleyi_RumblingBald_N241 TATTTTACATACATCAATCTATTTTTTAAATTTATTTATATTGATCTTTATACTTCATATAGGAAAAGTGGAAAAATTATGACCTACTGTTCGGCAATCGGCCGACAAATATTTGTTATTCCACCCAACTTGGTATTTAGTGCATCCCTAGTATTGATTGTAAATGCTGCATTCTCAAGACTTTCAAATAACAGCCACCTCTGAAGAGTGATCGTTATTCTGAGGAGAGAGGT-TCACTGACTTACATTTGGCATGCTGGTCACAGAGTGCAGCTGCTCGCATATCACATAAGCGAATGGTGCCTTTACTACTGCTGTACACAAAGGTGTTACACTGAGAGGGGTGGAACTCTGCTGCAGTGATCACCTCCGTCAGCTCCTCCATGTTGGTGGGCTTGATGTCCACAATATCTAGGAAACAAAGGAGTCAAGGAACATACAATTCGTTCAAATGCAAATCACTGTAGAACACTAAAATCATATTATTTATTTTTTTACTTGAAA---AGAAAATGGAGATTGGAAGAAACATATTTACATTTGAATATGAGTCGTCTAGTTTCAGACCCAGATAAGTTACTTTTGTAAACTGTT
Ncanei_Egypt_N958 -------CATACATCAATCTATTTTTTAAATTTATTTATATTGACCTTTATACTTCATATAGAAAAACTGGAAAAATTATGACCTACTGTTCGGCAATCGGT---CGAATATTTGCTATTCCACCCAACTTGGTATTTAGCGCATCCCTAGTATTCATTGCAAATGCTGCATTCTTAAGACCTCCAAATAACAGCCACCTCTGAAGAGCGATCGTTATTCTGAGGAGAGAG---------ACTTACATTTGGCATGCTGGTCACAGAGTGCAGCTGCTCGCATATCACATAAGCGAATGGTGCCTTTACTACTGCTGTACACAAAGGTGTTACACTGAGAGGGGTGGAACTCCGCTGCAGTGATCACCTCCGTCAGCTCCTCCATGTTGGTGGGCTTGATGTCCACAATATCTAGGAAACAAAGGAGTCAAGGAACATACAATTCGTTCAAATGCAAATCACTGTGGAACACTAAAATCATATTATTTATTTTTTTACTTGAAAGAAAGAAAATGGAGATCTTAAGAAACATATTTACATTTGAATATGAGTCGTCTAGTTTCAGACCCAGATAAGTTACTTTCGTAAAC----
Ncarolinensis_Grandfather_N218 TATTTTTACTACA----TCTATTTTTTAAATTTATTTATATTGATAATTATACTTCATATAGGAAAACTGTCAAAATTATGACCTACTGTTCAGCAATCGGCCGACAAATATTCGCTATTCCACCCAACTTGGTATTTAGTGCATCCCTAGTATTGATTGTAAATGCTGCATTCTTAAGACCTCCAAATAACAGCCACCTCAGAAGAGCGATCGTTATTCTGAGGAGAGAG---------ACTTACATTTGGCATGCTGGTCACAGAGTGCAGCTGCTCGCATATCACATAAGCGAATGGTGCCTTTACTACTGCTGTACACAAAGGTGTTACACTGAGAGGGGTGGAACTCCGCTGCAGTGATCACCTCCGTCAGCTCCTCCATGTTGGTGGGCTTGATGTCCACAATATCTAGGAAACAAAGGAGTCAAGGAACAAACAATTCGTTCAAATGCAAATCACTGTGGAACACTAAAATCCTTTTATTTGTTTT---ACTTGAAAGAAAGAAAGTG-------------------------------------------------------------------------------
Ncarteri_English_N031 TATTTTTACAACATCAGTCTATTTTTTAAAATTATTTATATTGATAATTATACTTCATATAGAAAATCTGTCACTATTATTTCCTTCTGTTTGGCAATCTGCCGACAAATATTCGCTATTCCACCCAACTCGGTATTTAGTGCATCCCCAGCATTGATTGTAAATGCTGCTTTCTTAAGA-T-----------GTCACCTCTGAAGAGCGATCGTTATTCTGAGGAGAGAGGTCTCACTGACTTACATTTGGCATGCTGGTCACAGAGTGCAGCTGCTCGCATATCACATAAGCGAATGGTGCCTTTACTACTGCTGTACACAAAGGTGTTACACTGAGAGGGGTGGAACTCCGCTGCAGTGATCACCTCTGTCAGCTCCTCCATGTTGGTGGGCTTGATGTCCACAATATCTAGGAAACAAAGGAGTCAAGGAACAAACAATTCGTTCAAATGCAAATCACAGTGGAACACTAAAATCATTTTATTTATTTTTTTACTTGAAAGAAAGAAAATGGAGATTTTAAGAAACATATTTACATTTGAATATGAGTCTTCTAGTTTCAGACCCGGATAAGTTACTTTTGTAAATTGTT
Ncarteri_LaurelCave_nearTYPE_N0296 TATTTTTACTACATCACTCTATTTTTTAAAATTATTTATATTGATAATTATACTTCATATAGAAAATCTGTCACTATTATTTCCTTCTGTTTGGCAATCTGCCGACAAATATTCGCTATTCCACCCAACTCGGTATTTAGTGCATCCCTAGCATTGATTGTAAATGCTGCTTTCTTAAGATCT----------GTCACCTCTGAAGAGCGATCGTTATTCTGAGGAGAGAGGTCTCACTGACTTACATTTGGCATGCTGGTCACAGAGTGCAGCTGCTCGCATATCACATAAGCGAATGGTGCCTTTACTACTGCTGTACACAAAGGTGTTACACTGAGAGGGGTGGAACTCCGCTGCAGTGATCACCTCTGTCAGCTCCTCCATGTTGGTGGGCTTGATGTCCACAATATCTAGGAAACAAAGGGGTCAAGGAACAAACAATTCGTTCAAATGCAAATTACAGTGGAACACTAAAATCATTTTATTTATTTTTTTACTTGAAAGAAAGAAAATGGAGATTTTAAGAAACATATTTACATTTGAATATGAGTCTTCTAGTTTCAGACCCAGATAAGTTACTTTTGTAAATTGTT
Ncarteri_PilotMtn_G2185 TATTTT---TACATCAGTCTATTTTTTTAAATTATTTATATTGATAATTATACTTCATATAGAAAATCTGTCACTATTATTTCCTTCTGTTTGGCAATCTGCCGACAAATATTCGCTATTCCACCCAACTCGGTATTTAGTGCATCCCTAGCATTGATTGTAAATGCTGCTTTCTTAAGATCT----------GCCACCTCTGAAGAGCGATCGTTATTCTGAGAAGAGAGGTTTGACTGACTTACATTTGGCATGCTGGTCACAGAGTGCAGCTGCTCGCATATCACATAAGCGAATGGTGCCTTTACTACTGCTGTACACAAAGGTGTTACACTGAGAGGGGTGGAACTCCGCTGCAGTGATCACCTCTGTCAGCTCCTCCATGTTGGTGGGCTTGATGTCCACAATATCTAGGAAACAAAGGAGTCAAGGAACAAACAATTCGTTCAAATGCAAATCACAGTGGAACACTAAAATCATTTTATTTATTTTTTTACTTGAAAGAAAGAAAATGGAGATTTTAAGAAACATATTTACATTTGAATATGAGTCTTCTAGTTTCAGACCCAGATAAGTTACTTTTGTAAATTGTT
Ncarteri_Pitchfork_N363 TATTTTTACTACATCAATCTATTTTTCAAAATTATTTATATTGATAATTATATTTCATATGGAAAAACTGTCAAAATTATGACCTACTGTTTGGT----------CGACTATTTGCTATTCCACCCAACTCTGTATTTAGTGCATCCCTAGCATTGATTGTAAATGCTGCATTCTTAAGATCTCCAAATGACAGCCACCTCTGAAGAGTGATCATTATTCTGAGGAGAGAGGTCTCACTGACTTACATTTGGCATGCTGGTCACAGAGTGCAGCTGCTCGCATATCACATAAGCGAATGGTGCCCTTACTACTGCTGTACACAAAGGTGTTACACTGAGAGGGGTGGAACTCCGCTGCAGTGATCACCTCCGTCAGCTCCTCCATGTTGGTGGGCTTGATGTCCACAATATCTAGGAAACAAAGGAGTCAAGGAACAAACCATTCGGTAAAATGCAAATCACAGTGGAACACTAAAATCATTTTATTTATTTTTTTACTTGAAAGAAAGAAAATGGAGATTTTAAGAAACATATTTACATTTCAATATGAGTCT----------------------------------------
Ncarteri_WeberCty_N1044 TATTTTTACTACATCAGTCTATTTTTTAAAATTATTTATATTGATAATTATACTTCATATAGAAAATCTGTCACTATTATTTCCTTCTGTTTGGCAATCTGCCGACAAATATTCGCTATTCCACCCAACTCGGTATTCAGTGCATCCCTAGCATTGATTGTAAATAATGCT---TTAAGATCT----------GCCACCTCTGAAGAGCGATCGTTATTCTGAGGAGAGAGGTCTCACTGACTTACATTTGGCATGCTGGTCACAGAGTGCAGCTGCTCGCATATCACATAAGCGAATGGTGCCTTTACTACTGCTGTACACAAAGGTGTTACACTGAGAGGGGTGGAACTCCGCTGCAGTGATCACCTCTGTCAGCTCCTCCATGTTGGTGGGCTTGATGTCCACAATATCTAGGAAACAAAGGAGTCAAGGAACAAACAATTCGTTCAAATGCAAAT--CAGTGGAACACTAAAATCATTTCATTAATTTTTTTACTTGAAAGAAAGAAAATGGAGATTTTAAGAAACATATTTACATTTGAATATGAGTCTTCTAGTTTCAGACCCAGATAAGTTACTTTTGTAAATTGTT
Ncarteri_div__RainbowCave_G2089 -------------------------------------------------------------GGAAAACTTTTAAAATTATGACCTACTATTCGGCAATCGGCCG---ATTATTTGCCATTCCACCCAACTTGGTATTTAGTGCACCCCAAATGCTGATTGTAAATGCTGCATTCTT--------CAAATAATAGCCACCCCTGAGAAGCGACCGTTATTCTCTG-----AGGTCTCCCTGACTTACATTTGGCATGCTGGTCACAAAGTGCAGCTGCTCGCATATCACATAAGCGAATGGTGCCTTTACTACTGCTGTACACAAAGGTGTTACACTGAGAGGGGTGGAACTCGGCTGCAGTGATCACCTCAGTCAGCTCCTCCATGTTGGTGGGCTTGATGTCCACAATGTCTAGGAAACAAAGGAGTCAAGGAACATACAATTCGCTCTAATGCAAATCACTGTGGAACACTAAA----TTTAA----TTTTTTTGCTTGAAAGAAAGGAAGTGGAGATTTTAAGAAACATATTCATATAAAAATAAAAGTTCTGTTATTACA------------------------------
Ncherokee_BallhootScar_N193 TACTTTTACTACATCAATCTATTTTTTAAATTTATTTATATTGATCTTTATACTTCATATAGGAAAACCGGAAAAATTATGACCTCCTGTTCGGCAATCGGCCGA----TATTTGCCATTCCACCCAACTTGGTATTTAGTGCATCCCTAGTATTGATTGTAAATGCTGCAT--------TCTCCAAATAACAGCCACCTCTGAAGAGCTATGGTTATTCTGAGGAGAGAG---------ACTTACATTTGGCATGCTGGTCACAGAGTGCAGCTGCTCGCATATCACATAAGCGAATGGTGCCTTTACTACTGCTGTACACAAAGGTGTTACACTGAGAGGGGTGGAACTCTGCTGCAGTGATCACCTCCGTCAGCTCCTCCATGTTGGTGGGCTTGATGTCCACAATATCTAGGAAACAAAGGAGTCAAGGAACATACAATTCGTTCAAATGTAAATCAATGTGGAACATTAAAATCAT-----------------------------------------------------------------------------------------------------------------
Ncherokee_BalsamMtn_N891 TACTTTTACTACATCAATCTATTTTTTAAATTTATTTATATTGATCTTTATACTTCATATAGGAAAACCGGAAAAATTATGACCTCCTGTTCGGCAATCGGCCGA----TATTTGCCATTCCACCCAACTTGGTATTTAGTGCATTCCTAGTATTGATTGTAAATGATGCAT--------TCTCCAAATAACAGCCACCTCTGAAGAGCGATCGTTATTCTGAGGAGAGAG---------ACTTACATTTGGCATGCTGGTCACAGAGTGCAGCTGCTCGCATATCACATAAGCGAATGGTGCCTTTACTACTGCTGTACACAAAGGTGTTACACTGAGAGGGGTGGAACTCTGCTGCAGTGATCACCTCCGTCAGCTCCTCCATGTTGGTGGGCTTGATGTCCACAATATCTAGGAAACAAAGGAGTCAAGGAACATACAATTCGTTCAAATGTAAATCACTGTGGAACACTAAAATCATTTTATTTATTTT---ACTTGAAAGAAAGAAAGTGGAGATTTTAAAAAACATATTTACATTTGAATATGAGTCTTCTAGTTTCAGACCCAGATAAGTTACTTTTGTAAATTGTT
Ncooperi_BeaverCrk_N1002 --------------------------------------------------------------------------------------------------------------ATTCTCTATTCCACCCAACCCGGTATTTAGTGCATCCCTAGCATTGATTGTAAATACTGCATTCTTAAGATCTCCAAATGACAGTCACCCCTGAAGAGCGATCGTTATTCTGAGGAGAGAGGTCCCACTGACTTACATTTGGCATGCTGGTCACAGAGTGCAGCTGCTCGCATATCACATAAGCGAATGGTGCCTTTACTACTGCTGTACACGAAGGTGTTACACTGAGAGGGGTGGAACTCCGCTGCAGTGATCACCTCCGTCAGCTCCTCCATGTTGGTGGGCTTGATGTCCACAATATCTAGGAAACAAAGGAGTCAAGGAACAAACATTTCGTTCAAATGCAAATCACAGTGGAACACTAAAATCATTTTATTTATTTTTTTACTTGAAAGAAAGAAAAT--------------------------------------------------------------------------------
Ncooperi_BrasstBald_N824 ---------------------------------------------ATAGATATTTCATATAGAAAAACTGTCAAAATTATGACCTACTGTTCGGCAATCGGCCGA----TATTCTCTATTCCACCCAACCCGGTATTTAGTGCATCCCTAGCATTGATTGTAAATGCTGCATTCTTAAGATCTCCAAATGACAGTCACCCCTGAAGAGCGATCGTTATTCTGAGGAGAGAGGTCCCACTGACTTACATTTGGCATGCTGGTCACAGAGTGCAGCTGCTCGCATATCACATAAGCGAATGGTGCCTTTACTACTGCTGTACACGAAGGTGTTACACTGAGAGGGGTGGAACTCCGCTGCAGTGATCACCTCCGTCAGCTCCTCCATGTTGGTGGGCTTGATGTCCACAATATCTAGGAAACAAAGGA------------------------------------------------------------------------------------------------------------------------------------------------------------------------
Ncooperi_CheoahDam_N1122 ---------------------------------------------------------------------------------------------GCAATCGGCCGACAAATATTCTCTATTCCACCCAACTCAGTATTTAGTGTATCCCTAGCATTGATTGTAAATGCTGCATTCTTAAGATCTCCAAATGACAGCCACCTCTGAAGAGCGATCGTTATTCTGAGGAGAGAGATCTCACTGACTTACATTTGGCATGCTGGTCACAGAGTGCAGCTGCTCGCATATCACATAAGCGAATGGTGCCTTTACTACTGCTGTACACGAAGGTGTTACACTGAGAGGGGTGGAACTCCGCTGCAGTGATCACCTCCGTCAG--------------------------------------------------------------------------------------------------------------------------------------------------------------------------------------------------------------------------
Ncooperi_NantRiverGorge_N682 TATTTTTACTACATCAATCTATTCTTTAAAATTATTTATATTGATATAGATATGTCATATAGAAAAACTGTCAAAATTATGACCTACTGTTCGGCAATCGGCCGACAAATATTCTCTATTCCACCCAACTCAGTATTTAGTGTATCCCTAGCATTGATTGTAAATGCTGCATTCTTAAGATCTCCAAATGACAGCCACCTCTGAAGAGCGATCGCTATTCTGAGGAGAGAGATCTCACTGACTTACATTTGGCATGCTGGTCACAGAGTGCAGCTGCTCGCATATCACATAAGCGAATGGTGCCTTTACTACTGCTGTACACGAAGGTGTTACACTGAGAGGGGTGGAACTCCGCTGCAGTGATCACCTCCGTCAGCTCCTCCATGTTGGTGGGCTTGATGTCCACAATATCTAGGAAACAAAGGAGTCAAGGAACAAACATTTCGTTC------AAATCACAGTGGAACACAAAAATCATTTTATTTATTTTTTTACTTGAAAGAAAGAAATTGGAGATTTTAAGAAACATATTTACATTTGAATATGAGTCGTCTAGTTTCATAACCAGATAAGTTACTTTTGTAAATTGTT
Ncooperi_RockCrRoad_N1160 ------------------------------------------------------------------------------------TACTGTTCGGC-------CGACAAATATTCTCTATTTTACCCAACCCGGTATTTAGTGCATCCCTAGCATTGATTGTAAATGCTGCATTCTTAAGATCTCCAAATGACAGCCACCTCTGAAGAGCGATCGTTATTCTGAGGAGAGAGGTCTCACTGACTTACATTTGGCATGCTGGTCACAGAGTGCAGCTGCTCGCATATCACATAAGCGAATGGTGCCTTTACTACTGCTGTACACGAAGGTGTTACACTGAGAGGGGTGGAACTCCGCTGCAGTGATCACCTCCGTCAGCTCCTCCATGTTGGTGGGCTTGATGTCCACAATATCTAGG----------------------------------------------------------------------------------------------------------------------------------------------------------------------------------
Ncoylei_Apalachia_N1195 TATTTTTACTACATCAATCTATTTTTTAAATTTATTTATATTGATAATTATACTTCATATAGGAAAACTGTCAAAATCATGACCTACTGTTCGGCAATTGGCCGACAAATATTCGCTATTCCACCCAACTTGGTATTTAGTGCATCCCTAGTATTGATTGTAAATGCTGCATTCTTAAGACCTCCAAATGACAGCCACCTCCGAAGAGCGATCGTTATTCTGAG----GAGGTCTCACTGACTTACATTTGGCATGCTGGTCACAGAGTGCAGCTGCTCGCATATCACATAAGCGAATGGTGCCTTTACTACTGCTGTACACAAAGGTGTTACACTGAGAGGGGTGGAACTCTGCTGCAGTGATCACCTCTGTTAGCTCCTCCATGTTGGTGGGCTTGATGTCCACAATATCTAGGAAACAAAGGAGTCAAGGAGCATACAATTCGTTCAAATGCAAATCACTGTGGAACGCTAAAATCATTTGATTTGTTTT---ACTTGAAAGAAAGAAATTGTTGAT--------------------------------------------------------------------------
Ncoylei_DinkinCove_N1118 TA---TTACTATATCAATCTATTTTTTAAATTTATTTATATTGATAATTATACTTCATATAGGAAAACTGTCAAAATCATGACCTACTGTTCGGCAATTGGCCGACAAATATTCGCTATTCCACCCAACTTGGTATTTAGTGCATCCCTAGTATTGATTGTAAATGCTGCATTCTTAAGACCTCCAAATGACAGCCACCTCCGAAGAGCGATCGTTATTCTGAG----GAGGTCTCACTGACTTACATTTGGCATGCTGGTCACAGAGTGCAGCTGCTCGCATATCACATAAGCGAATGGTGCCTTTACTACTGCTGTACACAAAGGTGTTACACTGAGAGGGGTGGAACTCTGCTGCAGTGATCACCTCTGTTAGCTCCTCCATGTTGGTGGGCTTGATGTCCACAATATCTAGGAAACAAAGGAGTCAAGGAGCATACAATTCGTTCGTACAC------CTTTGGGAAAATGAAATTC------------------------------------------------------------------------------------------------------------------
Ncoylei_TiptonCreek_N837 TATTTTTACTACATCAATCTATTTTTTAAATTTATTTATATTGATAATTATACTTCATATAGGAAAACTGTCAAAATCATGACCAACTGTTCGGCAATTGGCCGACAAATATTCGCTATTCCACCCAACTTGGTATTTAGTGCATCCCTAGTATTGATTGTAAATGCTGCATTCTTAAGACCTCCAAATGACAGCCACCTCCGAAGAGCGATCGTTATTCTGAG----GAGGTCTCACTGACTTACATTTGGCATGCTGATCACAGAGTGCAGCTGCTCGCATATCACATAAGCGAATGGTGCCTTTACTACTGCTGTACACAAAGGTGTTACACTGAGAGGGGTGGAACTCTGCTGCAGTGATCACCTCTGTTAGCTCCTCCATGTTGGTGGGCTTGATGTCCACAATATCTAGGAAACAAAGGAGTCAAGGAGCATACAATTCGTTCAAATGCAAATCACTGTGGAACGCTAAAATCATTTGATTTGTTTT---ACTTGAAAGAAAGAAAATGGAGATTTTAAGAAACATATTTACATTTGAAT--GAGTCTTCTAATTTCAGACACAGATAAGTTACTTTTGTAAATTGTT
Ncressleri_AndersonSpringCave_G2075 TATTTTTACTACATCAATCCA-TTTCTAAATTTATTTATATTGATAATTATACTTCATATAGGAAAACTGTTAAAATTATGACATACTATTCTGCAATTGGCCGACAAATATTTGCTATTCCACCCAACTTGGTATTTAGTGCATCCCTAGTATTGATTGTAAAAGCTGCATTCTTAAGACCTCCAAATAACAGACAAATCTGAGAAGCGACCATTATTCTCTG-----AGGTCTCCCTGACTTACATTTGGCATGCTGGTCACAGAGTGCAGCTGCTCGCATATCACATAAGCGAATGGTGCCTTTACTACTGCTGTACACAAAGGTGTTACACTGAGAGGGGTGGAACTCTGCTGCAGTGATCACCTCCGTCAGCTCCTCCATGTTGGTGGGCTTGATGTCCACAATGTCTAGGAAACAAAGGAGTCAAGGAACATACAATT------------------------------------------------------------------------------------------------------------------------------------------------------
Ncressleri_PigeonCave_G2077 ----TTTACTACATCAATCCA-TTTCTAAATTTATTTATATTGATAATTATACTTCATATAGGAAAACTGTTAAAATTATGACATACTATTCTGCAATTGGCCGACAAATATTTGCTATTCCACCCAACTTGGTATTTAGTGCATCCCTAGTATTGATTGTAAAAGCTGCATTCTTAAGACCTCCAAATAACAGCCAAATCTGAGAAGCGACCATTATTCTCTG-----AGGTCTCCCTGACTTACATTTGGCATGCTGGTCACAGAGTGCAGCTGCTCGCATATCACATAAGCGAATGGTGCCTTTACTACTGCTGTACACAAAGGTGTTACACTGAGAGGGGTGGAACTCTGCTGCAGTGATCACCTCCGTCAGCTCCTCCATGTTGGTGGGCTTGATGTCCACAATGTCTAGGAAACAAAGGAGTCAAGGAACATACAATTCGTCCTAATGCAAATCACTGTGGAACACTAAA----TTTTATTTATTTCTTTACTTGAAAGAAAGAAAGTGAAGAT------------ATTTATATAAAA--AAAAGTTCTGTTATTACAGACATAGATAAGTAACTTTTTTAAATTGTT
Ncrosbyi_MtMitchell_N210 TATTTTACATACATCAATCTATTTTTTATATTTATTTATATTGACCTTTATACTTCATATAGAAAAACTGGAAAAATTATGACCTACTGTTCGGCAATCGGT---CGAATATTTGCTATTCCACCCAACTTGGTATTTAGCGCATCCCTAGTATTCATTGCAAATGCTGCATTCTTAAGACCTCCAAATAACAGCCACCTCTGAAGAGCGATCGTTATTCTGAGGAGAGAG---------ACTTACATTTGGCATGCTGGTCACAGAGTGCAGCTGCTCGCATATCACATAAGCGAATGGTGCCTTTACTACTGCTGTACACAAAGGTGTTACACTGAGAGGGGTGGAACTCCGCTGCAGTGATCACCTCCGTCAGCTCCTCCATGTTGGTGGGCTTGATGTCCACAATATCTAGGAAACAAAGGAGTCAAGGAACATACAATTCGTTCAAATGCAAATCACTGTGGAACACTAAAATCA---TATTTATTTTTTTACTTGAAAGAAAGAAAATGGAGATCTTTAGAAACATATTTACATTTGAATATGAGTCGTC--------------------------------------
Ncrosbyi_PricesCrk_N1143 TATTTTACATACATCAATCTATTTTTTAAATTTATTTATATTGACCTTTATACTTCATATAGAAAAACTGGAAAAATTATGACCTACTGTTCGGCAATCGGT---CGAATATTTGCTATTCCACCCAACTTGGTATTTAGCGCATCCCTAGTATTCATTGCAAATGCTGCATTCTTAAGACCTCCAAATAACAGCCACCTCTGAAGAGCGATCGTTATTCTGAGGAGAGAG---------ACTTACATTTGGCATGCTGGTCACAGAGTGCAGCTGCTCGCATATCACATAAGCGAATGGTGCCTTTACTACTGCTGTACACAAAGGTGTTACACTGAGAGGGGTGGAACTCCGCTGCAGTGATCACCTCCGTCAGCTCCTCCATGTTGGTGGGCTTGATGTCCACAATATCTAGGAAACAAAGGAGTCAAGGAACATACAATTCGTTCAAATGCAAATCACTGTGGAACACTAAAATCA---TATTTATTTTTTTACTTGAAAGAAAGAAAATGGAGATCTTAAGAAACATATTTACATTTGAATATGAGTCGTCTAGTTTCAGACCCAGATAAGTTACTTTCGTAAACTGTT
Ncrosbyi_ShufordCrk_N1148 TATTTTACATACATCAATCTATTTTTTAAATTTATTTATATTGACCTTTATACTTCATATAGAAAAACTGGAAAAATTATGACCTACTGTTCGGCAATCGGT---CGAATATTTGCTATTCCACCCAACTTGGTATTTAGCGCATCCCTAGTATTCATTGCAAATGCTGCATTCTTAAGACCTCCAAATAACAGCCACCTCTGAAGAGCGATCGTTATTCTGAGGAGAGAG---------ACTTACATTTGGCATGCTGGTCACAGAGTGCAGCTGCTCGCATATCACATAAGCGAATGGTGCCTTTACTACTGCTGTACACAAAGGTGTTACACTGAGAGGGGTGGAACTCCGCTGCAGTGATCACCTCCGTCAGCTCCTCCATGTTGGTGGGCTTGATGTCCACAATATCTAGGAAACAAAGGAGTCAAGGAACATACAATTCGTTCAAATGCAAATCACTGTGGAACACTAAAATCA---TATTTATTTTTTTACTTGAAAGAAAGAAAATGGAGATCTTTAGAAACATATTTACATTTGAATATGAGTCGTCTAGTTTCAGACCCAGATAAGTTACTTTCGTAAACTGTT
Ndellingeri_BullpenBridge_N109 -------------------------------------------------------------------------------------------------------------------------------------------------------------------------------------------------------------------------------------AGGTCTCACTGACTTACATTTGGCATGCTGGTCACAGAGTGCAGCTGCTCGCATATCACATAAGCGAATAGTGCCTTTACTACTGCTGTACACAAAGGTGTTACACTGAGAGGGGTGGAACTCTGCTGCAGTGATCACCTCCGTCAGCTCCTCCATGTTGGTGGGCTTGATGTCCACAATATCTAGGAAACAAAGGAGTCAAGGAACAAACAATTCGTTCAAATGCAAATCACAGTGGAACACTAAAATCATTTTATTTATTTTTTTACTTGAAAGAAAGAAAATGGAGATTTTAAGAAACATATTTACATTTGAATACGAGTCTTCTAGTTTCAGACCCAGATAAGTTACTTTTGTAAATTGTT
Ndellingeri_WhitewFalls_N887 TATTTTTACTACATCAATCTATTTTTTAAATTTATTTATATTGATAATTATACTTCATATAGAAAAACTGTCAAAATTATGACCTACTGTTCGGCAATCAGCCAACAAATATTCGCTATTCCACCCAACTCGGTATTTAGTGCTTCCCTAGCATTGATTGTAAATGCTGCATTCTTAAGATCTCCAAATGACAGCCACCTCTGAAGAGCGATCGTTATTCTGAGGAGAGAGGTCTCACTGACTTACATTTGGCATGCTGGTCACAGAGTGCAGCTGCTCGCATATCACATAAGCGAATAGTGCCTTTACTACTGCTGTACACAAAGGTGTTACACTGAGAGGGGTGGAACTCTGCTGCAGTGATCACCTCCGTCAGCTCCTCCATGTTGGTGGGCTTGATGTCCACAATATCTAGGAAACAAAGGAGTCAAGGAACAAACAATTCGTTCAAATGCAAATCACAGTGGAACACTAAAATCATTTTATTTATTATTTTACTTGAAAGAAAGAAAATGGAGATTTTAAGAAACATATTTACATTTGAATATGAGTCTTCTAGTTTCAGACCCAGATAAGTTACTTTTGTAAATTGTT
Ndilutus_StarveRockCave_G3174 TATTTTTACTACATCTATCTATTTTTTAAATTTATTTATATTGATAATTATACTTCATATAGGAAAACTGTCAAAATTATGACCTACTGTTCGGC----------CGAATATTTGCTATTCCACCCAACTTGGTATTTAGTGCATCCCTAGTATTGAGTGTAAATGCTGCATTCTTAAGACCTCCAAATAACAGCCACCTCTGAAGAGCGATCGTTATTCTGAGGAGAGAG---------ACTTACATTTGGCATGCTGGTCACAGAGTGCAGCTGCTCGCATATCACATAAGCGAATGGTGCCTTTACTACTGCTGTACACAAAGGTGTTACACTGAGAGGGGTGGAACTCCGCTGCAGTGATCACCTCCGTCAGCTCCTCCATGTTGGTGGGCTTTATGTCCACAATATCTAGGAAACAAAGGAGTCAAGGAACAAACAATTCGTTCAAATGCAAATCACTGTGGAACATTAAAATCATTTTATTTGTTTT---ACTTGAAAGGAAG-------------------------------------------------------------------------------------
Nfridelli_LittlePigeon_N262 TATTTTTACTACATCAATCTATTTTTTAAATTTATTTATATTGATAATTATACTTCATATAGAAAAACTGTCAAAATTATGACCTACTGTTCTGCAATCGGCCAA----TATTCGCTATTCCACCCAACTCGGTATTTAGTGCATCCCTAGCATTGATTGTAAATGCTGCATTCTCAAGATCTCCAAATGACAGAGAAACATTAAGATCGATCGTTATTCTGAGGAGAGAGGTCTCACTGACTTACATTTGGCATGCTGGTCACAGAGTGCAGCTGCTCGCATATCACATAAGCGAATGGTGCCTTTACTACTGCTGTACACAAAGGTGTTACACTGAGAGGGGTGGAACTCCGCTGCAGTGATCACCTCCGTCAGCTCCTCCATGTTGGTGGGCTTGATGTCCACAATATCTAGGAAACAAAGGAGTCAAGGAACAAACAATTCGTTCAAATC--------------ACAGTAAAATCATTTTATTTATTTTTTTACTTGAAAGAAAGAAAATGGAGATTTTAAGAAACATATTTACATTTGAATATGAGTCTTCTAGTTTCAGACCCAGATAAGTTACTTTTGTAAATTGTT
Nfurtivus_HugdenBranch_G3175 ---------------------------------------------------------------------------------------------------------CGAATATTCGCTATTCCACCCAACTTGGTATTTAGTGCATCCCTAGCATCGATTGTAAATGCTGCATTCTTAAGACCTCCAAATAACAGCCACCTCTGAAGAGCGATCGCTATTCTGAA----GAGGTCTCACTGACTTACATTTGGCATGCTGGTCACAGAGGGCAGCTGCTCGCATATCACATAAGCGAATGGTGCCTTTACTACTGCTGTACACAAAGGTGTTACACTGAGAGGGGTGGAACTCTGCTGCAGTGATCACCT---------------------------------------------------------------------------------------------------------------------------------------------------------------------------------------------------------------------------------
Ngeorgia_Sittons_N073 TATTTTTACTACATCAAT---CTTTTTAAATTTATTTATATTGATAATTATGCTTCATACGGAAA---------------------------------TGGCCGACAGATATTGTCTATTCCCCCCAAC-----------------------------------------------------TCCAAGTGACGGCCACCTCCGAAGAGC---------------GAGGGGGG--------ACTTACATTTGGCGTGCTGGTCACAGAGTGCAGCTGCTCGCATATCACATAAACGAATGGTGCCTTTACTACTGCTGTACACGAAGGTGTTACACTGAGAGGGGTGGAACTCCGCTGCAGTGATCACCTCCGTCAGCTCCTCCATGTTGGTGGGCTTGATGTCCACAATATCTAGGAAACAAAGGAGTCAAGGAACAAACAATTCGTTTCAAT----------------CACTAAAATCATTTTATTTATTTTTAGACTTGAAAGAAAGGAAATGCAGATTTTAAGAAATACATTTGCATTTGAATAGGAGTCGTCTAGTTTCAGAACCAGATAAGTCAATTTTGTAAATTTCT
Ngertschi_FrenchBroad_N968 TATTTTACATACATCAATCTATTTTTTAAATTTATTTATATTGATCTTTATACTTCATATAGAAAAACTGGAAAAATTATGACCTACTGTTCGGCAATCGGT---CGAATATTTGCTATTCCACCCAACTTGGTATTTAGCGCATCCCTAGTATTCATTGCAAATGCTGCATTCTTAAGACCTCCAACTAACAGCCACCTCTGAAGAGCGATCGTTATTCTGAGGAGAGAG---------ACTTACATTTGGCATGCTGGTCACAGAGTGCAGCTGCTCGCATATCACATAAGCGAATGGTGCCTTTACTACTGCTGTACACAAAGGTGTTACACTGAGAGGGGTGGAACTCCGCTGCAGTGATCACCTCCGTCAGCTCCTCCATGTTGGTGGGCTTGATGTCCACAATATCTAGGAAACAAAGGAGTCAAGGAACATACAATTCGTTCAAATGCAAATCACTGTGGAACACTAAAATCATATTATTTATTTTTTTACTTGAAAGAAAGAAAATGGAGATCTTAAGAAACATATTTACATTTGAATATGAGTCGTCTAGTTTCAGACC--------------------------
Ngertschi_HickoryNutGap_N810 TATTTTACATACATCAATCTATTTTTTAAATTTATTTATATTGATCTTTATACTTCATATAGAAAAACTGGAAAAATTATGACCTACTGTTCGGCAATCGGT---CGAATATTTGCTATTCCACCCAACTTGGTATTTAGCGCATCCCTAGTATTCATTGCAAATGCTGCATTCTTAAGACCTCCAACTAACAGCCACCTCTGAAGAGCGATCGTTATTCTGAGGAGAGAG---------ACTTACATTTGGCATGCTGGTCACAGAGTGCAGCTGCTCGCATATCACATAAGCGAATGGTGCCTTTACTACTGCTGTACACAAAGGTGTTACACTGAGAGGGGTGGAACTCCGCTGCAGTGATCACCTCCGTCAGCTCCTCCATGTTGGTGGGCTTGATGTCCACAATATCTAGGAAACAAAGGAGTCAAGGAACATACAATTCGTTCAAATGCAAATCACTGTGGAACACTAAAATCATATTATTTATTTTTTTACTTGAAAGAAAGAAAATGGAGATCTTAAGAAACATATTTACATTTGAATATGAGTCGTCTAGTTTCAGACCCAGATAAGTTACTTTCGTAAACTGTT
Nholsingeri_BrumleyCrk_N916 ------TACTACATCTATCTATTTTTTAAATTTATTTATATTGATAATTATACTTCATATAGGAAAACTGTCAAAATTATGACCTACTGTTCGGCAATCGGC---CGAATATTTGCCATTCCACCCAACTTGGTATTTAGTGCATCCCTAGTATTGATTGTAAATGCTGCATTCTTAAGACCTCCAAATAACAGCCACCTCTGAAGAGCGATCGTTATTCTGAGGAGAGAC---------ACTTACATTTGGCATGCTGGTCACAGAGTGCAGCTGCTCGCATATCACATAAGCGAATGGTGCCTTTACTACTGCTGTACACAAAGGTGTTACACTGAGAGGGGTGGAACTCCGCTGCAGTGATCACCTCCGTCAGCTCCTCCATGTTGGTGGGCTTGATGTCCACAATATCTAGGAAACAAAGGAGTCAAGGAACAAACAATTCGTTCAAATGCAAATCACTGTGGAACACTAAAATCATTTTATTTGTTTT---ACTTGAAAGAAAGAAAGTGGAGATTTTAAGAAACATATTTACATTTGAATACGAGTCTTCTAGTTTCAGACCCAGATAAGTAACTTTTGTATACTGTT
Nholsingeri_PondCave_N541 TATTTTTACTACATCTATCTATTTTTTAAATTTATTTATATTGATAATTATACTTCATATAGGAAAACTGTCAAAATTATGACCTACTGTTCGGCAATCGGC---CGAATATTTGCCATTCCACCCAACTTGGTATTTAGTGCATCCCTAGCATTGATTATAAATGCTGCATTCTTAAGACCTCCAAATAACAGCCACCTCTGAAGAGCGATCGTTATTCTGAGGAGAG-----------ACTTACATTTGGCATGCTGGTCACAGAGTGCAGCTGCTCGCATATCACATAAGCGAATGGTGCCTTTACTACTGCTGTACACAAAGGTGTTACACTGAGAGGGGTGGAACTCCGCAGCAGTGATCACCTCCGTCAGCTCCTCCATGTTGGTGGGCTTGATGTCCACAATATCTAGGAAACAAAGGAGTCAAGGAACAAACAATTCGTTCAAATGCAAATCACTGCGGAACACTAAAATCATTTTATTTGTTTT---ACTTGGAAGAAAG----TGGAGATTTTAAGAAACATATTTACATTTGAATATGAGTCTTCTAGTTTCAGACCCAGATAAGTAACTTTTGTATACTGTT
Njonesi_CaveSpringCave_N390 TATTTTTACTA---CAATCTATTTTTTAAATTTATTTATATTGATAATTATACTTCATATAGAAAAACTGTCAAAATTATGACCTACTGTTCTGCAATCGGCCAA----TATTCGCTATTCCACCCAACTCGGTATTTAGTGCATCCCTAGCATTGATTGTAAATGCTGCATTCTCCAAAT----------------------GAGAGCGATCGTTATTCTGAGGAGAGAGGCCTCACTGACTTACATTTGGCATGCTGGTCACAGAGTGCAGCTGCTCGCATATCACATAAGCGAATGGTGCCTTTACTACTGCTGTACACAAAGGTGTTACACTGAGAGGGGTGGAACTCCGCTGCAGTGATCACCTCCGTCAGCTCCTCCATGTTGGTGGGCTTGATGTCCACAATATCTAGGAAACAAAGGAGTCAAGGAACAAACAATTCGTTCAAATGCAAATCACAGTGGAACACTAAAATCATTTTATTTATTTTTTTACTTGAAAGAAAGAAAATGGAGATTTT---AAACATATTTAC------ATATGAGTCTTCTAGTTTCAGACCCAGATAAGTTACTTTTGTAAATTGTT
Nlowderi_ChestnutBranch_N731 -----------------------------------------------------------------AACTGTCAAAATTATGACCTACTGTTCGGCAATTGACCGACAAATATTCGCTATTCCACCCAACTTGGTATTTAGTGCATCCCTAGTATTGATTGTAAATGCTGCATTCTTAAGACGTCCAAATAACAGCCACCTCTGAAGAGTGATCGTTATTCTGAGG-------TCTCACTGACTTACATTTGGCATGCTGGTCACAGAGTGCAGCTGCTCGCATATCACATAAGCGAATGGTGCCTTTACTACTGCTGTACACAAAGGTGTTACACTGAGAGGGGTGGAATTCCGCTGCAGTGATCACCTCCGTCAGCTCCTCCATGTTGGTGGGCTAGATGTCCACAATATCTAGGAAACAAAGGAGTCAAGGAACATACAATTCGTTCAAATGGAAATCACTGCGGAACACTAAAATCATCTTATTTGTTTT---ACTTGAAAGAAAGAAAGCGGAGATATTAAGACACATATTTACATCTGAATA-GTTTCTTCTAGTTTCAGACCCAGATAAGTCAATTTTATAAATTGTT
Nlowderi_upperFiresCreek_N820 --------------------------------------------------------------------------------------------------------ACAAATATTCGCTATTCCACCCAACTTGGTATTTAGTGCATCCCTAGTATTGATTGTAAATGCTGC-------AGACGTCCAAATAACAGCCACCTCTGA-----GATTGTTATTCTGAAG-------TCTCACTGACTTACATTTGGCATGCTGGTCACAGAGTGCAGCTGCTCGCATATCACATAAGCGAATGGTGCCTTTACTACTGCTGTACACAAAGGTGTTACACTGAGAGGGGTGGAATTCTGCTGCAGTGATCACCTCCGTCAGCTCCTCCATGTTGGTGGGCTTGATGTCCACAATATCTAGGAAACAACGGAGTCAAGGAACATACAATTCGTTCAAATGGAAATCACTGTGGAACACTAAAATCATTTTATTTGTTTT---ACTTGAAAGAAAGAAAGCGGAGATTTTAAGACACATATTTACATCTGAATA-GTTTCTTCTAGTTTCAGACCCAGATAAGTTACTTTTGTAAATTGCT
Nlula_BeeRockCave_G2091 TATTTTTACTACATCAATCTTTTTTTTAAATTTATTTATATTGATAATTATGCTTCATATAGAAAAACTGTCAAAATTATGACCTACTGTTCGGCAATCGGCCGACAAATATTGGCTATTCCACCCAACTCAGTATTTAGTGCATCCCTAGCATTGATTGTAAATGCTGCAT----------TCCAAATGAGAGCCACCTCTGAAGAGCGATCGTTATTCTGAGGAGAGATG--------ACTTACATTTGGCATGCTGGTCACAGAGTGCAGCTGCTCGCATATCACATAAGCGAATGGTGCCTTTACTACTGCTGTACACGAAGGTGTTACACTGAGAGGGGTGGAACTCCGCTGCAGTGATCACCTCCGTCAGCTCCTCCATGTTGGTGGGCTTGATGTCCACAATATCTAGGAAACAAAGGAGTCAAGGAACAAACAATTCGTTTAAATGCAAATCACAGTGGAACACTAAAATCATTTTATTTATTTTTTTACTTGAAAGAAAGAAAATGGAGATTTTAAGAAACATATTTACATTTGAATATGAGTCTTCTAGTTTCAGACCCAGATAAGTTATTTTTGTAAATTGTT
Nlula_LulaFallsCave_G2084 TATTTTTACTACATCAATCTTTTTTTTAAATTTATTTATATTGATAATTATGCTTCATATAGAAAAACTGTCAAAATTATGACCTACTGTTCGGCAATCGGCCGACAAATATTGGCTATTCCACCCAACTCGGTATTTAGTGCATCCCTAGCATTGATTGTAAATGCTGCAT----------TCCAAATGACAGCCACCTCTGAAGAGCGATCGTTATTCTGAGGAGAGATG--------ACTTACATTTGGCATGCTGGTCACAGAGTGCAGCTGCTCGCATATCACATAAGCGAATGGTGCCTTTACTACTGCTGTACACGAAGGTGTTACACTGAGAGGGGTGGAACTCCGCTGCAGTGATCACCTCCGTCAGCTCCTCCATGTTGGTGGGCTTGAT--------------------------------------------------------------------------------------------------------------------------------------------------------------------------------------------------
Nmimus_NealsSink_N329 -----TTACTACATCTATCTATTTTTTAAATTTATTTATATTGAGAATTATACTTCATATAGGAAAACTGTCAAAATTATGACCTACTGTTCGGCAATCGGCCGA----TATTTGGTATTCCACCCAACTTGGTATTTAGTGCATCCCTAGTATTGATTGTAAATGCTGCATTCTTAAGACCTCCAAATAGCAGCCACCTCTGAAGAGCGATCGTTATTCTAAGGAGAGAG---------ACTTACATTTGGCATGCTGGTCACAGAGTGCAGCTGCTCGCATATCACATAAGCGAATGGTGCCTTTACTACTGCTGTACACAAAGGTGTTACACTGAGAGGGGTGGAACTCCGCTGCAGTGATCACCTCCGTCAGCTCCTCCATGTTGGTGGGCTTGATGTCCACAATATCTAGGAAACAAAGGAGTCAAGGAACAAA-----------------------------------------------------------------------------------------------------------------------------------------------------------
Nmimus_Straleys_N625 TATTTTTACTACATCTATCTATTTTTTAAATTTATTTATATTGAGAATTATACTTCATATAGGAAAACTGTCAAAATTATGACCTACTGTTCGGCAATCGGCCGA----TATTTGGTATTCCACCCAACTTGGTATTTAGTGCATCCCTAGTATTGATTGTAAATGCTGCATTCTTAAGACCTCCAAATAGCAGCCACCCCTGAAGAGCTATCGTTATTCTGAGGAGAG-----------ACTTACATTTGGCATGCTGGTCACAGAGTGCAGCTGCTCGCATATCACATAAGCGAATGGTGCCTTTACTACTGCTGTACACAAAGGTGTTACACTGAGAGGGGTGGAACTCCGCTGCAGTGATCACCTCCGTCAGCTCCTCCATGTTGGTGGGCTTGATGTCCACAATATCTAGGAAACAAAGGAGTCAAGGAACAAACAATTCGTTCAAATGCAAATCACTGTGGAACACTAAAATCATTTTATTTGTTTT---ACTTGAAAGAAAGAAAGTGGAGATTTTAAGAAACATATTTACATTTGAATATGAGTCTCCTAGTTTCAGACCCAGAT---------------------
Nnasicus_CaneyFork_N171 TATTTTTACTACATCAATCTATTTTTTAAATTTATTTATATTGATCTTTATACTTCATATAGGAAAACCGAAAAAATTATGACCTACTGTTCGGCAATCGGCCGACAAATATTTGCTATTCCACCCAACTTGGTATTTAATGCATCCCTAGTATTGATTGTAAATGCTGCATTCTCAAGACCTCCAAATAACAGCCAGGTCCAAAGAGCGATCGTTATTCTGAGGAGAGAGGT-TCACTGACTTACATTTGGCATGCTGGTCACAGAGTGCAGCTGCTCGCATATCACATAAGCGAATGGTGCCTTTACTACTGCTGTACACAAAGGTGTTACACTGAGAGGGGTGGAACTCCGCTGCAGTGATCACCTCCGTCAGCTCCTCCATGTTGGTGGGCTTGATGTCCACAATATCTAGGAAACAAAGGAGTCAAGGAACATACAATTCGTTCAAATGCAAATCACTGTGGAACACCAAAATCATTTTATTTATTTTCTTACTTGAAAGAAAGAAAATGGAGATTTTAAGAAACATATTTACATTTGAATATGAGTCATCTAGCTTCAGACCCAGATAAGTTACTTTTGTAAACTGTT
Nnasicus_CoweeTrain_N189 -----TTACTACATCAATCTATTTTTTAAATTTATTTATATTGATCTTTATACTTCATATAGGAAAATCGGAAAAATTATGACCTACTGTTCGGCAATCGGCCGA----TATTTGCTATTCCACCTAACTTGGTTTTTAGTGCATCCCTAGTATTGATTGTAAATGCTGCATTCTTAAGACCTCCAAATAACAGCCATCTCTGAAGAGCGATCGTTATTCTGAG--GAGAGGT-TCACTGACTTACATTTGGCATGCTGGTCACAGAGTGCAGCTGCTCGCATATCACATAAGCGAATGGTGCCTTTACTACTGCTGTACACAAAGGTGTTACACTGAGAGGGGTGGAACTCTGCTGCAGTGATCACCTCCGTCAGCTCCTCCATGTTGGTGGGCTTGATGTCCACAATATCTAAGAAACAAAGGAGTCAAGGAACATACAATTCGTTCAAATGCAAATCACTGTGGAACACCAAAATCATTTTATTTATTTTTTTACTTGAAAGAAAGAAAATGGAAATTTTAAGAAACATATTTACATTTGAATACGAGTCGTCTAGTTTCAGACCCAGATAAGTTACTTTTGTAAACTGTT
Npaynei_Grindstaff_N646 TATTGTTAGCGCAACTTCTGA--------ATTTATTTATATTGATAATTATACTTCATATAGGAAAACTGTCAAAATTATGCCCTACTGTTCGGCAATTGGCCGGCAAATATTCGCTATTCCACCCAACTTGGTATTTAGTGCATCCCTAGTATTGATTGTAAATGCTGCATTCTTAAGACCTCCAAATAACAGCCACCTCTGAAGAGCAATCATTATTCTGAGGAGAGAG---------ACTTACATTTGGCATGCTGGTCACAGAGTGCAGCTGCTCGCATATCACATAAGCGAATGGTGCCTTTACTACTGCTGTACACAAAGGTGTTACACTGAGAGGGGTGGAACTCCGCTGCAGTGATCACCTCCGTCAGCTCCTCCATGTTGGTGGGCTTGATGTCCACAATATCTAGGAAACAAAGGAGTCAAGGAACAAACAATTCGTTCAAATGCAAATCACTGTGGAACACTAAAATCATTTTATTTGTTTT---ACTTGAAAGAAAGAAAGTGGAGATTTTAAGAAACATATTTACATTTGAATATGAGTCC--TACTTTCAGACCCAGATAAGTCACTTTTGTATACTGTT
Npaynei_NorrisDamCave_N348 ----------------------------------------------------------------------------------------------------------------------------------------------------------------TAAATGCTGCATTCTTAAGACCTCCAAATAACAGCCACCTCTGAAGAGCGATCATTATTCTGAGGAGAGAG---------ACTTACATTTGGCATGCTGGTCACAGAGTGCAGCTGCTCGCATATCACATAAGCGAATGGTGCCTTTACTACTGCTGTACACAAAGGTGTTACACTGAGAGGGGTGGAACTCCGCTGCAGTGATCACCTCCGTCAGCTCCTCCATGTTGGTGGGCTTGATGTCCACAATATCTAGGAAACAAAGGAGTCAAGGAACAAACAATTCGTTCAAATGCAAATCACTGTGGAACACTAAAATCATTTTATTTGTTTT---ACTTGAAAGAAAGAAAGTGGAGATTTTAAGAAACATATTTACATTTGAATATGAGTCTTCTACTTTCAGACCCAGATAAGTCACTTTTGTATACTGTT
Npaynei_UnakaMtns_N943 -----------------------------ATTTATTTATATTGATAATTATACTTCATATAGGAAAACTGTCAAAATTATGACCTACTGTTCGGCAATTGGCCGACAAATATTCGCTATTCCACCCAACTTGGTATTTAGTGCATCCCTAGTATTGATTGTAAATGCTGCATTCTTAAGACCTCCAAATAACAGCCACCTCTGAAGAGCGATCATTATTCTGAGGAGAGAG---------ACTTACATTTGGCATGCTGGTCACAGAGTGCAGCTGCTCGCATATCACATAAGCGAATGGTGCCTTTACTACTGCTGTACACAAAAGTGTTACACTGAGAGGGGTGGAACTCCGCTGCAGTGATCACCTCCGTCAGCTCCTCCATGTTGGTGGGCTTGATGTCCACAATATCTAGGAAACAAAGGAGTCAAGGAACAAACAATTCGTTCAAATGCAAATCACTGTGGAACACTAAAATCATTTTATTCAGTC-----------------------------------------------------------TTC--TACTTTCAGACCCAGTC---------------------
Npecki_HaskellSims_G3697 ---------------------TTTATTAAATTTATTTATATTGA---TTATACATCATATAGGAAAACTGTTAAAATTATGACCTACTCTTCGGCAATCGGCCGA---------GCCATTCCACTCAATTTGGTATTCAGTGCATCCCTAGTATTTATTGTAAAGGTTGCATTCTTAAGACCTCCAACTAACAGTCAC-----AGAGATGACCAT-----------------------TGACTTACATTTGGCATGCTGGTCACAGAGTGCAGCTGCTCGCATATCACATAAGCGAATGGTGCCTTTACTACTGCTGTACACAAAGGTGTTACACTGAGAGGGGTGGAACTCTGCTGCAGTGATTACTTCCGTCAGCTCCTCCATGTTGGTGGGCTTGATGTCCACAATGTCTAGGAAACAAAGGAGTCAAGGAACATACGATTCGTAGTAACGCAATTCATCGGGGAACTCTAAA----TTTTA----TTTTTTTACTTGAAAGGAAGGAAGTGGAGATTTCGAGAAA--CATTCATATACAAAAAAAAGTTCTGTTATTACATGCGTTAAAGCACTATTTAGGTATGAAAGT
Npecki_HurricaneMazeCave_G2100 --------------------------------------------------------------------------AATTATGACCTACTCTTCGGCAATCGGCCGA---------GCCACTCCACTCAATTTGGTATTCAGTGCATCCCTAGTATTAATTGTAAAGGTTGCATTCTTAAGACCTCCAACTAACAGTCAC-----AGGAGG-------------------------------ACTTACATTTGGCATGCTGGTCACAGAGTGCAGCTGCTCGCATATCACATAAGCGAATGGTGCCTTTACTACTGCTGTACACAAAGGTGTTACACTGAGAGGGGTGGAACTCTGCTGCAGTGATTACTTCCGTCAGCTCCTCCATGTTGGTGGGCTTGATGTCCACAATGTCTAGGAAACAAAGGAGTCAAGGAACATACGATTCGTACTAACGCAATTCATTAGGGAACCCTAAA----TTTTA----TTTTTTTACTTGAAAGGAAGGAAGTGGAGATTTCGAGAAA--CATTCATATACAAAAAAAAGTTCTGTTATTACATGCATTAAAACACTATTTAGGTATGAAAGT
Npecki_Monteagle_N062 TATTTTTATTGCATCAATCCATTTATTAAATTTATTTATATTGA---TTATACATCATATAGGAAAACTGTTAAAATTATGACCTACTCTTCGGCAATCGGCCGACAAATATCCGCCATTCCACTCAATTTGGTATTCAGTGCATCCCTAGTATTGATTGTAAAGGTTGCATTCTTAAGACCTCCAACTAACAGTCAC-----AGAGCTGACCATTGC--------------TCTCACTGACTTACATTTGGCATGCTGGTCACAGAGTGCAGCTGCTCGCATATCACATAAGCGAATGGTGCCTTTACTACTGCTGTACACAAAGGTGTTACACTGAGAGGGGTGGAACTCTGCTGCAGTGATTACTTCCGTCAGCTCCTCCATGTTGGTGGGCTTGATGTCCACAATGTCTAGGAAACAAAGGAGTCAAGGAACATACGATTCGTACTAACGCAATTCATCGGGGAACTCTAAA----TTTTA----TCTTTTTACTTGAAAGGAAGGAAGTGGAGATTTCGAGAAA--CATTCATATACAAAAAAAAGTTCTGTTATTACATGTATTAAAACAC--TTTAGGTATGAAAGT
Nperlakyi_SChimneys_N1079 TATTTTTACTACATCAATCTATTTTTTAAATTTATTTATATTGATAATTATACTTCATATAGAAAAACTGTCAAAATTATGACCTACTGTTCGGCAATTGGCCAA----TATTCGCTATTCCACCCCACTCGGTATTTAGTGCATCCCTAGCATTGATTGTAAATGCTGCATTCTCCAAATG----------------ATCTGAAGGGCGATCGTTATTCTGAGGAGAGAGGCCTCACTGACTTACATTTGGCATGCTGGTCACAGAGTGCAGCTGCTCGCATATCACATAAGCGAATGGTGCCTTTACTACTGCTGTACACAAAGGTGTTACACTGAGAGGGGTGGAACTCCGCTGCAGTGATCACCTCCGTCAGCTCCTCCATGTTGGTGGGCTTGATGTCCACAATATCTAGGAAACAAAGGAGTCAAGGAACAAACAATTCGTTCAAATGCAAATCACAGTGGAACACT-------------------------------------------------------------------------------------------------------------------------
Nperlakyi_SChimneys_N1080 TATTTTTACTACATCAATCTATTTTTTAAATTTATTTATATTGATAATTATACTTCATATAGAAAAACTGTCAAAATTATGACCTACTGTTCGGCAATTGGCCAA----TATTCGCTATTCCACCCCACTCGGTATTTAGTGCATCCCTAGCATTGATTGTAAATGCTGCATTCTCCAAATG----------------ATCTGAAGGGCGATCGTTATTCTGAGGAGAGAGGCCTCACTGACTTACATTTGGCATGCTGGTCACAGAGTGCAGCTGCTCGCATATCACATAAGCGAATGGTGCCTTTACTACTGCTGTACACAAAGGTGTTACACTGAGAGGGGTGGAACTCCGCTGCAGTGATCACCTCCGTCAGCTCCTCCATGTTGGTGGGCTTGATGTCCACAATATCTAGGAAACAAAGGAGTCAAGGAACAAACAATTCGTTCAAATGCAAATCACAGTGGAACACTAAAATCATTTTATTTATTTTTTTACTTGAAAGAAAGAAAATGGAGATTTTAAGAAACATATTTACATTTGAATATGAGTCTTCTAGTTTCAGACCCAGATAAGTTACTTTTGTAAATTGTT
Nreclusus_Clingmans_N252 ------------------------------------------------------------------ACTGTCAAAATTATGACCTACTGTTCGGCAATCGGCCGA----TATTCTCTATTCCACCCAACCCGGTATTTAGTGCATCCCTAGCATTGATTGTAAATGCTGCATTCTTAAGATCTCCAAATGACAGCCACCCCTGAAGAGCGATCGTTATTCTGAGGAGAGAGGTCCCACTGACTTACATTTGGCATGCTGGTCACAGAGTGCAGCTGCTCGCATATCACATAAGCGAATGGTGCCTTTACTACTGCTGTACACGAAGGTGTTACACTGAGAGGGGTGGAACTCCGCTGCAGTGATCACCTCCGTCAGCTCCTCCATGTTGGTGGGCTTGATGTCCACAATATCTAGGAAACAAAGGAGTCAAGGAACAAACATTTCGTTCAAATGCAAATCACAGTGGAACACTAAAATCATTTTATTTATTTTTTTACTTGAAAGAAAGAAAATGGAGATTTTAAGAAACATATTTACA-------------------------------------------------------
Nreclusus_Newfound_N259 TATTTTTACTACATCAATCTATTCTTTAAATTTATTTATATTGATATAGATATTTCATATAGAAAAACTGTCAAAATTATGACCTACTGTTCGGCAATCGGCCGA----TATTCTCTATTCCACCCAACCCGGTATTTAGTGCATCCTTAGCATTGATTGTAAATGCTGCATTCTTAAGATCTCCAAATGACAGCCACCCCTGAAGAGCGATCGTTATTCTGAGGAGAGAGGTCCCACTGACTTACATTTGGCATGCTGGTCACAGAGTGCAGCTGCTCGCATATCACATAAGCGAATGGTGCCTTTACTACTGCTGTACACGAAGGTGTTACACTGAGAGGGGTGGAACTCCGCTGCAGTGATCACCTCCGTCAGCTCCTCCATGTTGGTGGGCTTGATGTCCACAATATCTAGGAAACAAAGGAGTCAAGGAACAAACATTTCGTTAAAATGCAAATCACAGTGGAACACTAAAATCATTTTATTTATTTTTTTACTTGAAAGAGAGAAAATGGAGATTTTAAGAAACATATTTACATTTGAATACGAGTCT----------------------------------------
Nreclusus_Noland_N1051 ------------------------------------------------GATATTTCATATAGAAAAACTGTCAAAATTATGACCTACTGTTCGGCAATCGGCCGA----TATTCTCTATTCCACCCAACCCGGTATTTAGTGCATCCCTAGCATTGATTGTAAATGCTGCATTCTTAAGATCTCCAAATGACAGCCACCCCTGAAGAGCGATCGTTATTCTGAGGAGAGAGGTCCCACTGACTTACATTTGGCATGCTGGTCACAGAGTGCAGCTGCTCGCATATCACATAAGCGAATGGTGCCTTTACTACTGCTGTACACGAAGGTGTTACACTGAGAGGGGTGGAACTC--------------------------------------------------------------------------------------------------------------------------------------------------------------------------------------------------------------------------------------------------
Nreclusus_Smokemont_N1020 TATTTTTACTACATCAATCTATTCTTTAAATTTATTTATATTGATATAGATATTTCATATAGAAAAACTGTCAAAATTATGACCTACTGTTCGGCAATCGGCCGA----TATTCTCTATTCCACCCAACCCGGTATTTAGTGCATCCCTAGCATTGATTGTAAATGCTGCATTCTTAAGATCTCCAAATGACAGCCACCCCTGAAGAGCGATCGTTATTCTGAGGAGAGAGGTCCCACTGACTTACATTTGGCATGCTGGTCACAGAGTGCAGCTGCTCGCATATCACATAAGCGAATGGTGCCTTTACTACTGCTGTACACGAAGGTGTTACACTGAGAGGGGTGGAACTCCGCTGCAGTGATCACCTCCGTCAGCTCCTCCATGTTGGTGGGCTTGATGTCCACAATATCTAGGAAACAAAGGAGTCAAGGAACAAACATTTCGTTCAAATGCAAATCACAGTGGAACACTAAAATCATTTTATTTATTTTTTTACTTGAAAGAAAGAGATTGAAGAAATTAG---------------------------------------------------------------------
Nroanensis_IngramBranch_N926 -------GGCGCAACTTCTGA--------ATTTATTTATATTGATAATTATACTTCATATAGGAAAACTGTCAAAATTATGACCTACTGTTCGGCAATTGGCCGACAAATATTCGCTATTCCACCCAACTTGGTATTTAGTGCATCCCTAGTATTGATTGTAAATGCTGCATTCTTAAGACCTCCAAATAACAGCCACCTCTGAAGAGCGATCATTATTCTGAGGAGAGAG---------ACTTACATTTGGCATGCTGGTCACAGAGTGCAGCTGCTCGCATATCACATAAGCGAATGGTGCCTTTACTACTGCTGTACACAAAGGTGTTACACTGAGAGGGGTGGAACTCCGCTGCAGTGATCACCTCCGTCAGCTCCTCCATGTTGGTGGGCTTGATGTCCACAATATC--------------------------------------------------------------------------------------------------------------------------------------------------------------------------------------
Nroanensis_N_CarversGap_N928 TATTGTTAGCGCAACTTCTGATGTGGTGGATTTATTTATATTGATAATTATACTTCATATAGGAAAACTGTCAAAATTATGACCTCCTGTTCGGCAATTGGCCGACAAATATTCGCTATTCCACCCAACTTGGTATTTAGTGCATCCCTAGTATTGATTGTAAATGCTGCATTCTTAAGACCTCCAAATAACAGCCACCTCTGAAGAGCGATCATTATTCTGAGGAGAGAG---------ACTTACATTTGGCATGCTGGTCACAGAGTGCAGCTGCTCGCATATCACATAAGCGAATGGTGCCTTTACTACTACTGTACACAAAGGTGTTACACTGAGAGGGGTGGAACTCCGCTGCAGTGATCACCTCCGTCAGCTCCTCCATGTTGGTGGGCTTGATGTCCACAATATCTAGGAAACAAAGGAGTCAAGGAACAAACAATTCGTTCAAATGCAAATCACTGTGGAACACTAAAATCATTTTATTTG------------AAAGAAAGAAAGTGGAGATTTTAAGAAACATATTTACATTTGAATCAGGGTT-----------GGTCGATATATATCACTTATATATATCGT-
Nroanensis_RoanHighBluff_N762 -------------------------------------------------------------------------------------------------------------------CTATTCCACCCAACTTGGTATTTAGTGCATCCCTAGTATTGATTGTAAATGCTGCATTCTTAAGACCTCCAAATAACAGCCACCTCTGAAGAGCGATCATTATTCTGAGGAGAGAG---------ACTTACATTTGGCATGCTGGTCACAGAGTGCAGCTGCTCGCATATCACATAAGCGAATGGTGCCTTTACTACTGCTGTACACAAAGGTGTTACACTGAGAGGGGTGGAACTCCGCTGCAGTGATCACCTCCGTCAGCTCCTCCATGTTGGTGGGCTTGATGTCCACAATATCTAGGAA--------------------------------------------------------------------------------------------------------------------------------------------------------------------------------
Nsheari_BaldRiver_N1168 -----TTACTAAATCAATCTGTTTTTTAAATTTATTTAAATTGATAATCATACTTCATATAGAAAAACTGTCAAAATTATGACCTACTGTTCGGCAATCGGCCGACAAATATTCGCTATTCCACCCAACTCGGTATTTAGTGCATCCCTAGCATTGATTGTAAATGCTGCATTCTTAAGATCTCGAAATGACAGCCACCTCTGAAGAGTGATAGTTATTCAGAGGAGAGAGGTTTCACTGACTTACATTTGGCATGCTGGTCACAGAGTGCAGCTGCTCGCATATCACATAAGCGAATGGTGCCTTTACTACTGCTGTACACAAAGGTGTTACACTGAGAGGGGTGGAACTCCGCTGCAGTGATCACCTCCGTCAGCTCCTCCATGTTGGTGGGCTTGATGTCCACAATATCTAGGAAACAAAGGAGTCAAGGAACAAACAATTCGTTCAAATGCAAATCATAGTGGAACACTAAAATCATTTTATTTATTTTTTTACTTGAAAGAAAGAAAATGGAGATTTTAAGAAACATATTTACATTTGAATATGAGTCTTCTAGTTTCAGACCCGGGTAAGTTACTTTTGTAAATTGTT
Nsheari_Cohutta_N826 ------------------------------------------------------------------------------------------------------------------------------------------------------------AT--------------GCTTAAGATCTCGAAATGACAGCCACCTCTGAAGAGTGATAGTTATTCAGAGGAGAGAGGTTTCACTGACTTACATTTGGCATGCTGGTCACAGAGTGCAGCTGCTCGCATATCACATAAGCGAATGGTGCCTTTACTACTGCTGTACACAAAGGTGTTACACTGAGAGGGGTGGAACTCCGCTGCAGTGATCACCTCCGTCAGCTCCTCCATGTTGGTGGGCTTGATGTCCACAATATCTAGGAAACAAAGGAGTCAAGGAACAAACAATTCGTCCAAATGCAAATCACAGTGGAACACTAAAATCATTTTATTTATTTTTTTACTTGAAAGAAAGAAAATGGAGATTTTAAGAAACATATTTACATTTGAATATGAGTCTTCTAGTTTCAGACCCAGGTAAGTTACTTTTGTAAATTGCT
Nsheari_JoyceKilmer_N092 -----------------------------------------------------------------------------------------------------------------CGCTATTCCACCCAACTCGGTATTTAGTGCATCCCTAGCATTGATTGTAAAT-------GCTTAAGATCTCGAAATGACAGCCACCTCTGAAGAGTGATAGTTATTCAGAGGAGAGAGGTTTCACTGACTTACATTTGGCATGCTGGTCACAGAGTGCAGCTGCTCGCATATCACATAAGCGAATGGTGCCTTTACTACTGCTGTACACAAAGGTGTTACACTGAGAGGGGTGGAACTCCGCTGCAGTGATCACCTCCGTCAGCTCCTCCATGTTGGTGGGCTTGATGTCCACAATATCTAGGAAACAAAGGAGTCAAGGAACAAACAATTCGTTCAAATGCAAATCACAGTGGAACACTAAAATCATTTTTTTTATTTTTTTACTTGAAAGAAAGAAAATGGAGATTTTAAGAAACATATTTACATTTGAATATGAGTCTTCTAGTTTCAGACACAGGTAAGTT----------------
Nsilvanus_Elijay_N395 TATTTTTACTACATAAATCTATTTTTTAAATTTATTTATATTGCTAATTATACTTCATATAGGAAAACTGTCAAAATTATGACCTACTGTTCGGCAATCGGCCGACAAATATTCGCTATTCCACCCAACATCGAAAAAAGTGCATCCCTAGCATTGATTGTAAATGCTGCATTCCTAAGACCTCCAAATAACAGCCACCCCTGAAGAGCGATCGTTATTCTGAAGAGAGAGAGTTCACTGACTTACATTTGGCATGCTGGTCACAGAGTGCAGCTGCTCGCATATCACATAAGCGAATGGTGCCTTTACTACTGCTGTACACAAAGGTGTTACACTGAGAGGGGTGGAACTCCGCTGCAGTGATCACCTCCGTCAGCTCCTCCATGTTGG------------------------------------------------------------------------------------------------------------------------------------------------------------------------------------------------------------
Nsilvanus_GermanyCove_N1017 ---------------------------------------------------------------AAAACTGTCAAAATTATGACCTACTGTTCGGCAATCGGCCGACAAATATTCGCTATTCCACCCAACTTGGTATTTAGTGCATCCCTAGCATTGATTGTAAATGCTGCATTCCTAAGACCTCCAAATAACAGCCACCCCTGAAGAGCGATCGTTATTCTGAAGAGAGAGAGTTCACTGACTTACATTTGGCATGCTGGTCACAGAGTGCAGCTGCTCGCATATCACATAAGCGAATGGTGCCTTTACTACTGCTGTACACAAAGGTGTTACACTGAGAGGGGTGGAACTCCGCTGCAGTGATCACCTCCGTCAGCTCCTCCATGTTGGTGGGCTTGATGTCCACAATATCTAAGAAACAAAGGAGTCAAGGAACATACAATTCGTTCAAATGCAAATCACTGTGGAACACTAAAATCATTTTATTTGTTTT---ACTTGAAAGGAAGAAAGTGGAGATTTTAAGAAACATATTTACATTTGAATACAAATCTTCTAGTTTCAGACCCAGATAAGTTACTTTTGTAAATTGTT
Nsilvanus_HeboMtn_N1029 TATTTTTACTACATCAATCTATTTTTTAAATTTATTTATATTGCTAATTATACTTCATATAGGAAAACTGTCAAAATTATGACCTACTGTTCGGCAATCGGCCGACAAATATTCGCTATTCCACCCAACTTGGTATTTAGTGCATCCCTAGCATTGATTGCAAATGCTGCATTCTTAAGACCTCCAAATAACAGCCACCCCTGAAGAGC------TGATCTGAAGAGAGAG---------ACTTACATTTGGCATGCTGGTCACAGAGTGCAGCTGCTCGCATATCACATAAGCGAATGGTGCCTTTACTACTGCTGTACACAAAGGTGTTACACTGAGAGGGGTGGAACTCCGCTGCAGTGATCACCTCCGTCAGCTCCTCCATGTTGGTGGGCTTGATGTCCACAATATCTAAGAAACAAAGGAGTCAAGGAACATACAATTCGTTCAAATGCAAATCACTGTGGAACACTAAAATCATTTTATTTGTTTT---ACTTGAAAG--------TGGAGATTTTAAGAAACAT--------TTGAATACAAGTCTTCTAGTTTCAGACCCAGATAAGTCACTTTTGTAAATTGTT
Nstupkai_BlowholeWOS_N285 TATTTTTACTACATCAATCTATTCTTTAAATGTATTTATATTGATATAGATATTTCATATAGAAAAACTGTCAAAATTATGACCTACTGTTCGGCAATCGGCCGA----TATTCTCTATTCCACCCAACCCGGTATTTAGTGCATCCCTAGCATTGATTGTAAATGCTGCATTCTTAAGATCTCCAAATGACAGCCACCCCTGAAGAGCGATCGTTATTCTGAGGAGAGAGGCCCCACTGACTTACATTTGGCATGCTGGTCACAGAGTGCAGCTGCTCGCATATCACATAAGCGAATGGTGCCTTTACTACTGCTGTACACGAAGGTGTTACACTGAGAGGGGTGGAACTCCGCTGCAGTGATCACCTCCGTCAGCTCCTCCATGTTGGTGGGCTTGATGTCCACAATATCTAGGAAACAAAGGAGTCAAGGAACAAACATTTCGTTCAAATGCAAATCACAGTGGAACACTAAAATCATTTTATTTATTTTTTTACTTGAAAGAAAGAAAATGGAGATTTTAAGAAACATATTTACATTTGAATACGAGTCTTCTAGTTTCAGACCCAGATAAGTAACTTTTGTAAATTGTT
Nstupkai_LittleRiver_N293 TATTTTTACTACATCAA-----TCCTTAAATTTATTTATATTGATATAGATATTTCATATAGAAAAACTGTCAAAATTATGACCTACTGTTCGGCAATCGGCCGA----TATTCTCTATTCCACCCAACCCGGTATTTAGTGCATCCCTAGCATTGATTGTAAATGCTGCATTCTTAAGATCTCCAAATGACAGCCACCCCTGAAGAGCGATCGTTATTCTGAGGAGAGAGGTCCCACTGACTTACATTTGGCATGCTGGTCACAGAGTGCAGCTGCTCGCATATCACATAAGCGAATGGTGCCTTTACTACTGCTGTACACGAAGGTGTTACACTGAGAGGGGTGGAACTCCGCTGCAGTGATCACCTCCGTCAGCTCCTCCATGTTGGTGGGCTTGATGTCCACAATATCTAGGAAACAAAGGAGTCAAGGAACAAACATTTCGTTCAAATGCAAATCACAGTGGAACACTAAAATCATTTTATTTATTTTTTTACTTGAAAGAAAGAAAATGGAGATTTTAAGAAACATATT-----------------------------------------------------------
Nstygius_ObeLee_N0656 --------------------------------------------------------------------------------------------------------------------------------------------------------------------------------AGACCCCTCAAATAACAGCCCCCTCTGAAAAGAGACC-----TCTGAG--------TCTCACTTACTTACATTTGGCATGCTGGTCACAGAGTGCAGCTGCTCGCATATCGCATAAGCGAATGGTGCCTTTACTGCTGCTGTACACGAAGGTGTTGCACTGAGAGGGGTGGAACTCTGCTGCAGTGATCACCTCCGTCAGCT------------------------------------------------------------------------------------------------------------------------------------------------------------------------------------------------------------------------
Nstygius_RavenB_N1022 -------------------------------------------------------------------------------------------------------------------------------------------------------------------------CATCTTAAGACCCCCCAAATAACAGCCCCCTCTGAAAAGAGACC-----TCTGAG--------TCTCACTTACTTACATTTGGCATGCTGGTCACAGAGTGCAGCTGCTCGCATATCGCATAAGCGAATGGTGCCTTTACTGCTGCTGTACACGAAGGTGTTGCACTGAGAGGGGTGGAACTCTGCTGCAGTGATCACCTCCGTCAGCTCCTCCATGTTGGTAGGCTTGATGTCCACAATATCTAGGAAACAAAGGAG-----------------------------------------------------------------------------------------------------------------------------------------------------------------------
Ntempletoni_BaldMtns_N950 --------------------------------------------------------------GAAAAGTGGGAAAATTATGACCTACTGTTCGGCAATCGCCCGACAAATATTTGCTATTCCACCCAACTTGGTATTTAGTGCATCCCTAGTATTGATTGTAAATGCTGCATTCTGAAGACCTCCAAATAACAGCCACCTCTGAAGAGTGATCGTTATTCTGAGGAGAGGGGT-TCACTGACTTACATTTGGCATGCTGGTCACAGAGTGCAGCTGCTCGCATATCACATAAGCGAATGGTGCCTTTACTACTGCTGTACACAAAGGTGTTACACTGAGAGGGGTGGAACTCTGCTGCAGTGATCACCTCCGTCAGCTCCTCCATGTTGGTGGGCTTGATGTCCACAATATCTAGGAAACAAAGGAGTCAAGGAACATACAATTCGTTCAAATGCAAATCACTGTAGAACACTGAAATCATATTATTTATTTTTTTACTTGAAAGAAAGAAAATGGAGATT-------------------------------------------------------------------------
Ntempletoni_ClarksCreek_N945 ---------------------------------ATTTATATTGATCTTTATACTTCATATAGGAAAAGTGGAAAAATTATGACCTACTGTTCGGCAATCGGCCGACAAATATTTGCTATTCTACCCAACTTGGTATTTAGTGCATCCCTAGTATTGATTGTAAATGCTGCATTCTCAAGACCTCCAAATAACAGCCACCTCTGAAGAGTGATCATTATTCTGAGGAGAGGGGT-TCACTGACTTACATTTGGCATGCTGGTCACAGAGTGCAGCTGCTCGCATATCACATAAGCGAATGGTGCCTTTACTACTGCTGTACACAAAGGTGTTACACTGAGAGGGGTGGAACTCTGCTGCAGTGATCACCTCCGTCAGCTCCTCCATGTTCGTGGGCTTGATGTCCACAATATCTAGGAAACAAAGGAGTCAAGGAACATACAATTCGTTCAAATGCAAATCACTGTAGAACACTGAAATCA---TATTTATTTTTTTACTTGAAAGAAAGAAAATGGAGATTGGAAGAAACATATTTACATTTGAATA-----------------------------------------------
Ntempletoni_ScronceCreekRd_N1223 TATTTTGCATACATCAATCTATTTTTTAAATTTATTTATATTGATCTTTATACTTCATATAGGAAAAGTGGAAAAATTATGACCTACTGTTCGGCAATCGGCCGACAAATATTTGCTATTCCACCCAACTTGGTATTTAGTGCATCCCTAGTATTGATTGTAAATGCTGCATTCTCAAGACCTCCAAATAACAGCCACCTCTGAAGAGTGATCGTTATTCTGAGGAGAGGGGT-TCACTGACTTACATTTGGCATGCTGGTCACAGAGTGCAGCTGCTCGCATATCACATAAGCGAATGGTGCCTTTACTACTGCTGTACACAAAGGTGTTACACTGAGAGGGGTGGAACTCTGCTGCAGTGATCACCTCCGTCAGCTCCTCCATGTTCGTGGGCTTGATGTCCACAATATCTAGGAAACAAAGGAGTCAAGGAACATACAATTCGTTCAAATGCAAATCACTGTAGAACACTGAAATCATATTATTTATTTTTTTACTTGAAAGAAAGAAAATGGAGATTGGAAGAAACATATTTACATTTGAATATGAGTCGTCTAGTTTCAGACCCAGATAAGCTACTTTTGTAAACTGTT
Ntennessensis_IndianCave_N052 ---------------------------------------------------------------------------------ACCTACTGTTCGGC----------CGAATATTTGCTATTCCACCAAACTTGGTATTTAGTGCATCCCTAGTATTGAGTGTAAATGCTGCATTCTTAAGACCTCCAAATAACAGCCACCTCTGAAGAGCGATCGTTATTCTGAGGAGAGAG---------ACTTACATTTGGCATGCTGGTCACAGAGTGCAGCTGCTCGCATATCACATAAGCGAATGGTGCCTTTACTACTGCTGTACACAAAGGTGTTACACTGAGAGGGGTGGAACTCCGCTGCAGTGATCACCTCCGTCAGCTCCTCCATGTTGGTGGGCTTGATGTCCACAATATCTAGGAAACAAAGGAGTCAAGGAACAAACAATTCGTTCAAATGCAAATCACTGTGGAACACTAAAATCATTTTATTTGTTTT---ACTTGAAAGAAAGAAAGTGGAGATTTTAAGAAACATATTTACATTTGAATACGAGTCTTCTAGTTTCAGACCCAGATAAGTTACTTTTGT--------
Ntennessensis_LittleStony_N645 TATTTTTACTACATCTATCTATTTTTTAAATTTATTTATATTGATAATTATACTTCATATAGGAAAACTGTCAAAATTATGACCTACTGTTCGGC----------CGAATATTTGCTATTCCACCCAACTTGGTATTTAGTGCATCCCTAGTATTGAGTGTAAATGCTGCATTCTTAAGA-CTCCAAATAACAGCCACCTCTGAAGAGCGATCGTTATTCTGAGGAGAGAG---------ACTTACATTTGGCATGCTGGTCACAGAGTGCAGCTGCTCGCATATCACATAAGCGAATGGTGCCTTTACTACTGCTGTACACAAAGGTGTTACACTGAGAGGGGTGGAACTCCGCTGCAGTGATCACCTCCGTCAGCTCCTCCATGTTGGTGGGCTTGATGTCCACAATATCTAGGAAACAAAGGAGTCAAGGAACAAACAATTCGTTCAAATGCAAATCACTGTGGAACACTAAAATCATTTTATTTGTTTT---ACTTGAAAGAAAGAAAGTGGAAATTTTAAGAAACATATTTACATTTGAATACGAGTCTTCTAGTTTCAGACCCAGATAAGTTACTTTTGTATACTGTT
Ntennessensis_Watauga_N1046 -----------------------------------------------------------------------------TATGACCTACTGTTCGGC----------CGAATATTTGCTATTCCACCCAACTTGGTATTTAGTGCATCCCTAGTATTGAGTGTAAATGCTGCATTCTTAAGACCTCCAAATAACAGCCACCTCTGAAGAGCGATCGTTATTCTGAGGAGAGAG---------ACTTACATTTGGCATGCTGGTCACAGAGTGCAGCTGCTCGCATATCACATAAGCGAATGGTGCCTTTACTACTGCTGTACACAAAGGTGTTACACTGAGAGGGGTGGAACTCCGCTGCAGTGATCACCTCCGTCAGCTCCTCCATGTTGGTGGGCTTGATGTCCACAATATCTAGGAAACAAAGGAGTCAAGGAACAAACAATTCGTTCAAATGCAAATCACTGTGGAACACTAAAATCATTTTATTTGTTTT---ACTTGAAAGAAAGAAAGTGGAGATTTTAAGAAACATATTTACATTTGAATACGAGTCTTCTAGTTTCAGACCCAGATAAGTTACTTTTGTATACTGTT
