# Supplementary material for: ﻿New species in old mountains: integrative taxonomy reveals ten new species and extensive short-range endemism in Nesticus spiders (Araneae, Nesticidae) from the southern Appalachian Mountains
Source: Zookeys. 2023 Feb 3;1145:1–130. doi: 10.3897/zookeys.1145.96724 (PMC10208238; doi:10.3897/zookeys.1145.96724)
Supplement: Supplementary material 4 — Input alignments, analysis log files, and output tree files [file zookeys-1145-001_article-96724__-s004.zip › uce-2001532 (modified).phy]

 83 1398
Nesticus_nahaunus_Mexico_G2881 TGTAAAACGTCACTTACCAAAATATGTCTTCTCAAAATCGAAATTCTGGTTATTATGATTGGAATCCTGGAAATGAAAACGTGGATCCATCGGGTGGGGCGTACAGATACGATTTTGGTACGCCGGAATTCGGAACTCAGCCCCAGTTCGGCCAATTCGACTACGATGTCTCTCAGAATATGAATGTAGCCTCTTCTGTACCACCATCGCAGGCTCTCTATCCACCACTGGGGGCTTATTCTGGTAGCATCCTAACTCCAGAAACCGCCGCTCCTTTCTCTGCACCATCGGACAACTTTGAAGATGAACCTCCACTCCTGGAAGAATTGGGCATCAATTTTGATCATATTTATCAAAAAACAATTGCTGTACTGAACCCATTCAAAGAACCGAATGCAGCGATCTTGCAGGAGACCGATCTCACTGGACCGCTAGTCTTTTGTTTATGTTTTGGGGCATTTTTGCTTCTCAGTGGAAAGGTTCACTTTGGATATATATATGGTATTGGTGTATTAGGTTGTTTCTCCATGTATTCGTTATTGAATTTGATGAGTGAACCGGGTGTGTCTGTGGGCTGTACTATCAGCGTACTGGGGTATTGTCTCCTGCCAATGGTGGTGTTGTCTGGACTCTCTGTGCTGCAACTAAGAGGAACTATATTCACTGCATTGACTTTTGTTGCTGTGTCCTGGTGTTCTTTTTCTGCTTCCAAGTTATTTGTGTCTGCTTTGGCTATGGATCATCAACAGCCACTTGTTGCATATCCTTGCGCAATGTTGTATGGTGTTTTTGCGCTGTTAACTATATTTTGAAGAGTGCAAATTTAATAAACTACTCATATAATGTGCTAAATTATCTCCTTATTGTGTGAGTTTGAAATTATGTACTGATATGTTACCAACTAATTTAAGTAAAAATAAAGTGTTTTTCCCCCCGTG---ACAGTCCATCTTTTATCCACTATAAATCCTCGTTATTTTATAATCTGTGGTTTGAATCAATTTGAGCAATGTTTTGATCTGTATTAGAATTAGGAAAGCCTTGATTACTTGGTTTTCTATTTAAATTAATATAGGCCTGAATTTAAATTGCTGTTATATTTATTAAAATTATCTTTTTTACTCAAATGCTTAAAGTATCACATTATATATGAAATTCCGATCTGTTCAACAAATCTTAAAG---TTTTTATAT---ATTGTTTAATCAAATATTTGTACTATTTTACTAAGAATAATGCATTGTTTTGCGGAATATATACAGTAGAACAGGACCTAATAAGAGGTTGG-----------------------TTTTTATATATAAAACTGTAAACATAAATGGATAGTTTATATGTGAAATCCACT--------------GAAAGTTTTTTCAGTGTT
Nsilvestrii_Hellgate_N1108 TGCAAAACACATCTTACCCAAACATGTCTTCGCAAAATCGGAATTCTGGTTATTACGATTGGAATCCTGGAAATGAAAATGTAGATCCATCGAGTGGAGCCTACAGATACGATTTTGGTACACCGGAATTCGGAACTCAGCCCCAGTTCGGTCAATTCGACTATGATTCATCCCAAAATATGAATGTACCGCCTTCTGTACCTCAAGCACAGGGACTATATCCTCAACTGGGTCCTTATTCTGGTAGCATCCTGACGCCAGAAACTGCTGCCCCGTTCACTGCTCCATCGGATAACTTCGAAGACGAACCACCACTGCTCGAAGAATTGGGCATCAATTTTGATCATATTTATCAAAAAACAATTGCCGTACTAAATCCATTTAAAGAACCGAATGCAACGATACTACAAGAGACGGATCTGACTGGCCCTCTAGTCTTTTGTTTATGTTTTGGGGCATTTTTGCTTCTCAGTGGGAAGGTTCACTTTGGCTATATATATGGCATCGGTGTGTTAGGTTGTTTCTCTATGTATTCTTTATTGAATTTGATGAGCGAATCCGGGGTGTCTGCGGGGTGCACCATCAGCGTCTTGGGGTATTGTCTTCTCCCAATGGTAGTGTTGTCGGGTCTTTCTGTGCTGCAACTGAGAGGAACTGTATGTACTGTATTGACTTTCATTGCTGTGTCTTGGTGTTCTTTTTCTGCTTCTAAGTTGTTTGTGTCAGCACTGGCTATGGATCATCAACAGCCGCTTGTTGCATATCCGTGTGCTATTTTATATGGGGTATTTGCTTTGTTAACTATATTTTGAAGGGTGCAAG----ACAAACTACCAATGTTCTGTACTAACTTAACTCCGTTTTGTGTGAGTGGGAAATTGTGTACTAAAGTGTTACCGATTATTCCAAGTAAAAATGACATGTTTTTT--------GCGACAATCCATCTTATATCCACAACAGTTTTCTGTTCTGTTATAATCTCTGTTTTAAATTGCTTTTTTTTATATCCAAACTTTGGTAAGACTTAAGGTAGCCCTTGGCGA--AATTTTTTACCTCACCAGAAATAAAACTAGA----AAATATGAATGC-------CAAATCATATTAGCTAAAAAAGTGCATAAACTGAAATATTTTACGAAAAAACTTGGCGTTGTCAACGAGCTTAAAAAGCCAAGGTGTACCAGATTGTCTAACCAAACATTCTTATCT--------------GTGGACTAAATTAAGGAATAAGTAACATGCAAAAATAACTTGCTAGAAGATAATTCCAATACTTATATTATGAAGTCTTTTATCTAAAGAGGTATGGACAAAACCCTGAAATTTAAGTTTACCATTTGTTCTGATTTTTAGTCAATATATGTTTTCGTTACT
Narcheri_Cheaha_N023 TGTAAAGCGTTACTTACCGAAATATGACTTCTCAAAACCGAAATTCCGGTTATTATGATTGGAATCCTGGGAATGAAAACGTGGATCCATCGGGTGGGGCGTACAGATACGATTTTGGTACTCCGGAATTCGGAACTCAGCCTCAGTTCGGCCAATTCGACTACGATGCATCGCAGAATATGAATGTACCCTCTTCTGTACCCCCAACACAGGCCCTCTATCCGCCGCTGGGAGCTTATTCTGGTAGTATCTTGACTCCAGAAACCGCCGCTCCTTTTGCTGCACCATCAGACAACTTTGAAGACGAGCCGCCACTCCTGGAGGAATTAGGCATTAATTTTGATCATATTTATCAAAAAACAGTTGCTGTACTGAACCCATTCAAAGAACCGAATGCAGCGATCTTACAGGAGACGGATCTCACTGGACCGCTAGTCTTTTGTTTATGTTTTGGGGCATTTTTGCTGCTCAGTGGAAAGGTTCATTTTGGATATATATATGGTATTGGTGTATTAGGTTGTTTCTCCATGTATTCGTTATTGAATTTGATGAGTGAACCGGGTGTTTCTGTGGGCTGTACTATCAGCGTATTGGGGTATTGTCTTCTGCCAATGGTGGTGTTGTCTGGACTCTCTGTGCTACAAATAAGAGGAACTATATTCACTGTATTGACTATTGTGGCTGTGTCCTGGTGTTCTTTTTCTGCATCCAAGTTATTTGTGTCAGCTTTGGCCATGGATCATCAACAGCCACTTGTTGCATATCCTTGTGCAATGTTGTATGGTGTTTTTGCGCTGTTAACTATATTTTGAAGGGTGCAAATCTAATAAACTACCTACATTCTGTACTAAGTTATCTCCGTATCGTGTGAGTTTGAAATTATGTACTGATGTGTTACTGTCTGCTCTAAGTAAAAATAAAGTGTTTTTTCCCTCGTGACAACAATCCCATTTTTATCCACTATAAATACCCGTTGTTTCATAATCTGTGATTTAAGGCAATTTAACCAACATTTTTATCTGCATTAAAATTAGCAAAGCCTTGATTGCTTGATTTTCTATTTAAACTGATA--------------------------A---------------TATTTT--------GCTTAAAATTTCACTTTATATACAGAATTTTGATCAATTCAACCAGCCTTAAAG--TTTTACATATCTGATTGTTTAATCAAATATTTGTAATATTTTACTGAGAATAATGTATTGTTTTGCTGAATATATACAGTAGAACAGGACCTGATAAGAGTTTGG--TTTATATATATACTACATG---GTTTATATATAAAATTTTATACATAAATAATTAGTTTATATATAAAACTCATCCTAATACATGACTTGTATATATTTTGA-----
Narcheri_MillShoalCreek_N727 --------------------------------------------------------------------------------------------------------------------------------------------------------------------------------------------------------------------------------------------------------------------------------------------------------------------------------------------------------------------------------------------------GAACCGAATGCAGCGATCTTACAGGAGACGGATCTCACTGGACCGCTAGTCTTTTGTTTATGTTTTGGGGCATTTTTGCTGCTCAGTGGAAAGGTTCATTTTGGATATATATATGGTATTGGTGTATTAGGTTGTTTCTCCATGTATTCGTTATTGAATTTGATGAGTGAACCGGGTGTTTCTGTGGGCTGTACTATCAGCGTACTGGGGTATTGTCTTCTGCCAATGGTGGTGTTGTCTGGACTCTCTGTGCTACAAATAAGAGGAACTATATTCACTGTATTGACTATTGTGGCTGTGTCCTGGTGTTCTTTTTCTGCATCCAAGTTATTTGTGTCAGCTTTGGCCATGGATCATCAACAGCCACTTGTTGCATATCCTTGTGCAATGTTGTATGGTGTTTTTGCGCTGTTAACTATATTTTGAAGGGTGCAAATCTAATAAACTACCTACATTCTGTACTAAGTTATCTCCGTATCGTGTGAGTTTGAAATTATGTACTGATGTGTTACTGTCTGCTCTAAGTAAAAATAAAGTGTTTTTTCCCTCGTGACAACAATCCCATTTTTATCCACTATAAATACCCGTTGTTTCATAATCTGTGATTTAAGGCAATTTAACCAACATTTTTATCTGCAT-------------------------------------------------------------------------------------------------------------------------------------------------------------------------------------------------------------------------------------------------------------------------------------------------------------------------------------------------------------------------------------
Nbarri_Bishop_N1072 TGTAAAACGTCACTTACCAAAATATGGCTTCTCAAAATCGAAATTCTGGTTATTATGATTGGAATCCTGGAAATGAAAACGTGGATCCATCGGGTAGGGCGTACAGATACGATTTTGGCACTCCGGAATTCGGAACACAGCCCCAGTTCGGTCAATTCGACTACGATGCATCTCAGAATATGAATGTACCCTC------------AACACAGGCCCTCTATCCGCCACTGGGGGCTTATTCTGGTAGCATCCTGACTCCAGAAACCGCCGCTCCTTTTGCTGCACCATCAGACAACTTTGAAGACGAACCGCCACTCCTGGAGGAATTGGGCATCAATTTTGATCATATTTATCAAAAAACAATTGCTGTACTGAACCCATTCAAAGAACCGAATGCAGCGATCTTGCAGGAGACCGATCTCACTGGACCGCTAGTCTTTTGTTTATGTTTTGGAGCATTTTTGCTGCTCAGTGGAAAGGTTCATTTTGGATATATATACGGTATTGGTGTATTAGGTTGTTTCTCCATGTATTCGTTATTGAATCTGATGAGTGAACCGGGTGTGTCTGCCGGCTGTACTATCAGCGTACTGGGGTATTGTCTTCTGCCAATGGTGGTGTTGTCTGGACTCTCTGTGCTGCAACTAAGAGGAACTTTATTCACCGTATTGACTTTTGTTGCTGTGTCCTGGTGTTCTTTTTCTGCTTCCAAGTTATTTGTGTCAGCTCTGGCTATGTATCATCAACAGCCACTTGTTGCATATCCTTGTGCAATGTTGTATGGTGTTTTTGCACTGTTAACTATATTTTGAAGGGTGAAAATCTAATAAACTACCTACGTTCTGTACTAAGTTATCTCCTTATTGTGCGAGTTTGAAATTATATACTGATGTGTTACTGTCTGCTGTAAGTAAAAATAAAGTGTTTTTTCCCTCGTGACAACAACCCATCTTTTATCCACTATAAATACCTGTTGTTTTAAAATTTGCGGTTTAAGTCAATTTAACCAATGTTTTGATCAGCATTAAAATTAGGAAAGCCTTCATTGCTTGGTTTTCTATTTAA---GATATAGCCCTGAATTGAAATTGCTGTTATATTTCTTAATATTATATTTTTTACTTAAATGCTTAAAATTTCACGTTATATAGAGAATTTTGATCTATTCAACCAACCTTAAAGGTTTTTTTATATCAGATTGTTTAATCAAATATGTGTAATATTTTACAAAGAATAATGCATTGTTTTGCTGAATATATAGAGTAGAACAGGACTTGATAAGAGGTTGGTTTATATATATATACCGCATGGTTGTTTATATATAAAACTGTATACATAAATAGTTAGTTTATATATAAAACTCATTCTAATACATGACTTGTATATATTTTGATTGCT
Nbarri_LostCoveCave_N0065 TGTAAAACGTCACTTACCAAAATATGGCTTCGAAAAATCGAAATTCTGGTTATTATGATTGGAATCCTGGAAATGAAAACGTGGATCCATCGGGTAGGGCGTACAGATACGATTTTGGCACTCCGGAATTCGGAACTCAGCCCCAGTTCGGTCAATTCGACTACGATGCATCTCAGAATATGAATGTACCCTC------------AACACAGGCCCTCTATCCGCCACTGGGGGCTTATTCTGGTAGCATCCTGACTCCAGAAACCGCCGCTCCTTTTGCTGCACCATCAGACAACTTTGAAGACGAACCGCCACTCCTGGAGGAATTGGGAATCAATTTTGATCATATTTATCAAAAAACAATTGCTGTACTGAACCCATTCAAAGAACCGAATGCAGCGATCTTGCAGGAGACCGATCTCACTGGACCGCTAGTCTTTTGTTTATGTTTTGGAGCATTTTTGCTGCTCAGTGGAAAGGTTCATTTTGGATATATATATGGTATTGGTGTATTAGGTTGTTTCTCCATGTATTCGTTATTGAATCTGATGAGTGAACCGGGTGTGTCTGCCGGCTGTACTATCAGCGTACTGGGGTATTGTCTTCTGCCAATGGTGGTGTTGTCTGGACTCTCTGTGCTGCAACTAAGAGGAACTTTATTCACCGTATTGACTTTTGTTGCTGTGTCCTGGTGTTCTTTTTCTGCTTCCAAGTTATTTGTGTCAGCTCTGGCTATGTATCATCAACAGCCACTTGTTGCATATCCTTGTGCAATGTTGTATGGTGTTTTTGCACTGTTAACTATATTTTGAAGGGTGAAAATCT----AACTACCTACATTCTGTACT--GTTATCTCCTTATTGTGCGAGTTTGAAATTATATACTGATGTGTTACTGTCTGCTGTAAGTAAAAATAAAGTGTTTTTTCCCTCGTGACAACAACCCATCTTTTATCCACTATAAATACCTGTTGTTTTATAATTTGCGGTTTAAGTCAATTTAACCAATGTTTTGATCAGCATTAAAATTAGGAAAGCCTTCATTGCTTGGTTTTCTATTTAA---GATATAGCCCTGAATTGAAATTGCTGTTATATTTCTTAATATTATATTTTTTACTTAAATGCTTAAAATTTCACGTTATATAGAGAATTTTGATCTATTCAACCAACCTTAAAGTTTTTTTTATATCAGATTGTTTAATCAAATATGTGTAATATTTTACAGAGAATAATGCATTGTTTTGCTGAATATATAGAGTAGAACAGGACTTGATAAGAGGTTGGTATATATATATATACCGCATGGTTGTTTATATATAAAACTGTATACATAAATAGTTAGTTTATATATAAAACTCATTCTAATACATGACTTGTATATATTTTGATTGCT
Nbarri_eyed_ClayCave_G2082 ----------------------------------------------------------------------------------------------------------------------------------------------------------------------------------------------------------------------------------------------------------CCTGACTCCAGAAACCGCCGCTCCTTTTGCTGCACCATCAGACAACTTTGAAGACGAACCGCCACTCCTGGAGGAATTGGGCATTAATTTTGATCATATTTATCAAAAAACAATTGCTGTACTGAACCCATTCAAAGAACCGAATGCAGCGATCTTGCAGGAGACCGATCTCACCGGACCGCTAGTCTTTTGTTTATGTTTTGGGGCATTTTTGCTGCTCAGTGGAAAGGTTCACTTTGGATATATATATGGTATTGGTGTATTAGGTTGTTTCTCCATGTATTCGTTATTGAATTTGATGAGTGAACCGGGTGTGTCTGCGGGCTGTACTATCAGCGTACTGGGGTATTGTCTTCTGCCAATGGTGGTGTTGTCTGGACTCTCTGTGCTGCAACTAAGAGGAACTATATTCACCGTATTGACTTTTGTTGCTGTGTCCTGGTGTTCTTTTTCTGCTTCCAAGTTATTTGTGTCAGCTCTGGCTATGGATCATCAACAGGCACTTGTTGCATATCCTTGTGCAATGTTGTATGGTGTTTTTGCGCTGTTAACTATATTTTAAAGGGTGCAAATCTAATAAACTACCTACATTCTGTACTAAGTTATCTCCTTATTGTGTTAGTTTGAAATTATGTACCAATGTGTTACTGTCTGCTGTAAGTAAAAATAAAGTGTTTTTCCCCTTGTGACAACAACCCATCTTTTATCCACTATAAATATCTGTTGTTTTATAATTTGTGGTTTAAGTCAATTTAACCAATGTTTTGATCTGCATTAAAAATAGGAAAGCCTTAATTGCTTGATTTTCTATTTAAACTGATATAGCCCTGAATTTAAATTGTGGTTATATTTCTTAAAATTATATTTTTTCCTTAAAGGCTGAAAATTTCACGTTATATACATAATTTCGATCTATTCAACCAATTTTAAAGTTTTATATATATCATATTGTTTAATAAAATATTTGTAATATTTTACCAAGAATAATGCATTGTTTTGCTGAATATATAGAGTATAACAGGACCTGATAAGAGGTTGGTTTATATATATATACCGCATGGTTGTTTATATATAAAACTGTATACATAAATAGTTAGTTTATATATAAAATTCATTCTATTACATGACTTGTATATAT----------
Nbarrowsi_Gregorys_N270 -------------------------------------------------------------------------------------------------GGCGTACAGATACGATTTTGGTACTCCGGAATTCGGGACTCAACCCCAGTTCGGTCAATTCGACTACGATGCATCTCAGAATATGAATGTACCCTCTTCTGTACCGCCAACGCAGGCCCTCTATCCTCCACTGGGGGCTTATTCTGGTAGCATCCTGACTCCAGAAACCGCCGCTCCTTTTGCTGCACCATCAGACAACTTTGAAGACGAACCGCCACTCCTGGAGGAATTGGGCATCAATTTTGATCATATTTATCAAAAAACAATTGCTGTACTCAACCCATTCAAAGAACCGAATGCAGCGATCTTGCAGGAGACTGATCTCACTGGACCGCTAGTCTTTTGTTTATGTTTTGGGGCATTTTTGCTGCTCAGTGGAAAGGTTCACTTTGGATATATATATGGTATTGGTGTATTAGGTTGTTTCTCCATGTATTCGTTATTGAATTTGATGAGTGAACCGGGTGTGTCTGCGGGCTGTACAATCAGCGTACTGGGGTATTGTCTTCTGCCAATGGTGGTGTTGTCTGGACTCTCAGTGCTGCAACTAAGAGGAACTATATTCACCGTATTGACTTTTGTTGCTGTGTCCTGGTGTTCTTTTTCTGCTTCCAAGTTATTTGTGTCAGCTCTGGCTATGGATCATCAACAGCCACTTGTTGCATATCCTTGCGCAATGTTGTATGGTGTTTTTGCGCTGTTAACTATATTTTGAAGGGTGAAAATCTAATAAACTACCTACATTCTGTACTAAGTTAACTCCTTATTGTGTGAGTTTGAAATTATATACTGATGTGTTACTGTCTGCTGTAAGTAAAAATAAAGTGTTTTTTCCCTCGTGACAACAACCGATCTTTGATCCACTATAAATACCTGTTGTTTTATAATTTGCGGTTTAAGTCAATTTAACCAATGCTTTCATCTGCATTAAAATTGGGAAAGCCTCGATTGCTTGGTTTTC-------------------------------TGCTATTACGTTTCTTCAAAATATATTTTTTACTTAAGTGCTTAAAATTTCACGTTATATAGAGAATTTCGATCTATTCAACCAACCTTAAAGTTTTTTTT----------------------------------------------------------------------------------------------------------------------------------------------------------------------------------------------------------------
Nbarrowsi_Tuckaleechee_N360 ------------------------------------------ATTCTGGTTATTATGATTGGAATCCTGGAAATGAAAACGTGGATCCATCGGGTAGGGCGTACAGATACGATTTTGGTACTCCGGAATTCGGGACTCAACCCCAGTTCGGTCAATTCGACTACGATGCATCTCAGAATATGAATGTACCCTCTTCTGTACCGCCAACGCAGGCCCTCTATCCGCCACTGGGGGCTTATTCTGGTAGCATCCTGACTCCAGAAACCGCCGCTCCTTTTGCTGCACCATCAGACAACTTTGAAGACGAACCGCCACTCCTGGAGGAATTGGGCATCAATTTTGATCATATTTATCAAAAAACAATTGCTGTACTCAACCCATTCAAAGAACCGAATGCAGCGATCTTGCAGGAGACTGATCTCACTGGACCGCTAGTCTTTTGTTTATGTTTTGGGGCATTTTTGCTGCTCAGTGGAAAGGTTCACTTTGGATATATATATGGTATTGGTGTATTAGGTTGTTTCTCCATGTATTCGTTATTGAATTTGATGAGTGAACCGGGTGTGTCTGCGGGCTGTACAATCAGCGTACTGGGGTATTGTCTTCTGCCAATGGTGGTGTTGTCTGGACTCTCAGTGCTGCAACTAAGAGGAACTATATTCACCGTATTGACTTTTGTTGCTGTGTCCTGGTGTTCTTTTTCTGCTTCCAAGTTATTTGTGTCAGCTCTGGCTATGGATCATCAACAGCCACTTGTTGCATATCCTTGCGCAATGTTGTATGGTGTTTTTGCGCTGTTAACTATATTTTGAAGGGTGAAAATCTAATAAACTACCTACATTCTGTACTAAGTTATCTCCTTATTGTGTGAGTTTGAAATTATATACTGATGTGTTACTGTCTGCTGTAAGTAAAAATAAAGTGTTTTTTCCCTCGTGACAACAAACCATCTTTGATCCACTATAAATACCTGTTGTTTTATAATTTGCGGTTTAAGTCAATTTAACCAATGCTTTGATCTGCATTAAAATTGGGAAAGCCTCGATTGCTTGATTTTC-------------------------------TGCTGTTACATTTCTTAAAATTACATTTTTTACTTAAGTGCTTAAAATTTCACGTTATATAGAGAATTTCGATCTATTCAACCAACCTTAAAGTATTTTTTATATCAGATTGTTTAATCAAATATTTGTAATATTTTACCAAAAATAATGCATTGTTTTGCTGAATATATACAGTAGAACAGGACTTGATAAGAGGTTGGTTTTTTTATATATACCACATGGTTGTTTATATATAAAACTGTCTCCATAACTAGTGAGTTTATATATAAAACTCATTCTAATACATGACTT------------------
Nbishopi_DryFalls_N150 TGTAAAACGTCACTTACCAAAATATGTCTTCTCAAAATCGAAATTCTGGTTATTATGATTGGAATCCTGGAAATGAAAACGTGGATCCATCGGGTAGGGCGTACAGATATGATTTTGGCACTCCGGAATTCGGAACTCAGCCCCAGTTCGGTCAATTCGACTACGATGCATCTCAGAATATGAATGTACCCTCTTCTGTACCCCCAACGCAGGCCCTCTATCCGCCACTGGGGGCTTATTCTGGTAGCATCCTGACTCCAGAAACCGCCGCTCCTTTTGCTGCACCATCAGACAACTTTGAAGACGAACCGCCACTCCTGGAGGAATTGGGCATCAATTTTGATCATATTTATCAAAAAACAATTGCTGTACTGAACCCATTCAAAGAACCGAATGCAGCGATCTTGCAGGAGACCGATCTCACCGGACCGCTAGTCTTTTGTTTATGTTTTGGGGCATTTTTGCTGCTCAGTGGAAAGGTTCACTTTGGATATATATATGGTATTGGTGTATTAGGTTGTTTCTCCATGTATTCGTTATTGAATCTGATGAGTGAACCGGGTGTGTCTGCGGGATGTACTATCAGCGTACTGGGGTATTGTCTTCTGCCAATGGTGGTGTTGTCCGGACTCTCTGTGCTGCAACTAAGAGGAACTTTATTCACCGCATTGACTTTTGTTGCTGTGTCCTGGTGTTCTTTTTCGGCTTCCAAGTTATTTGTGTCAGCTCTGGCTATGGATCATCAACAGCCACTTGTTGCATATCCTTGCGCAATGTTGTATGGTGTTTTTGCGCTGTTAACTATATTTTGAAGGGCGAAAATATAATAAACTACCTACATTCTGTACTAAGTTATCTCCTTATTGTGTGAGTTTGAAATTATATACTGATGTGT------CTGCTGTAAGTAAAAATAAAGTGTTTTTTCCCTCGTGACAACAACCCATCTTTTATCCAATATAAATATCTGTTGTTTTATAATTTGCAGTTTAAGTAAATTTAACCAATGTTTTGATCTGCATTAAAATTAGGAAAGCCTTGATTGCTTGGTAGTCTATTTAAACTGATATAGCTCTGAATTTAAATTGCTGTTATATTTCTTAAAATTATATTTTTTACTTAAATGCTTAAAATTTCACATTATATAGAAAATTTCGATCTATTCAACCAACCTTAAAGTTTTTTTTATATCAGATTGTTTAATCAAATATTTGTAATATTTTACCAAAAAAAATGCATTGTTTTGCTGAATATATACAGTAGAACAGGACTTGATAAGAGGTTGGTTTTTATATATAAACCGCCTGGTTGTTTATATATAAAACTGTTTCCATAAATAGTTAGTTTATATATAAAACTCATTCTAATACATGACTTGTATATAT----------
Nbishopi_StandingIndian_N131 TGTAAAACGTCACTTACCAAAATATGTCTTCTCAAAATCGAAATTCTGGTTATTATGATTGGAATCCTGGAAATGAAAACGTGGATCCATCGGGTAGGGCGTACAGATATGATTTTGGCACTCCGGAATTCGGAACTCAGCCCCAGTTCGGTCAATTCGACTACGATGCATCTCAGAATATGAATGTACCCTCTTCTGTACCCCCAACGCAGGCCCTCTATCCGCCACTGGGGGCTTATTCTGGTAGCATCCTGACTCCAGAAACCGCCGCTCCTTTTGCTGCACCATCAGACAACTTTGAAGACGAACCGCCACTCCTGGAGGAATTGGGCATCAATTTTGATCATATTTATCAAAAAACAATTGCTGTACTGAACCCATTCAAAGAACCGAATGCAGCGATCTTGCAGGAGACCGATCTCACCGGACCGCTAGTCTTTTGTTTATGTTTTGGGGCATTTTTGCTGCTCAGTGGAAAGGTTCACTTTGGATATATATATGGTATTGGTGTATTAGGTTGTTTCTCCATGTATTCGTTATTGAATCTGATGAGTGAACCGGGTGTGTCTGCGGGATGTACTATCAGCGTACTGGGGTATTGTCTTCTGCCAATGGTGGTGTTGTCCGGACTCTCTGTGCTGCAACTAAGAGGAACTTTATTCACCGCATTGACTTTTGTTGCTGTGTCCTGGTGTTCTTTTTCGGCTTCCAAGTTATTTGTGTCAGCTCTGGCTATGGATCATCAACAGCCACTTGTTGCATATCCTTGCGCAATGTTGTATGGTGTTTTTGCGCTGTTAACTATATTTTGAAGGGCGAAAATATAATAAACTACCTACATTCTGTACTAAGTTATCTCCTTATTGTGTGAGTTTGAAATTATATACTGATGTGT------CTGCTGTAAGTAAAAATAAAGTGTTTTTTCCCTCGTGACAACAACCCATCTTTTATCCAATATAAATATCTGTTGTTTTATAATTTGCAGTTTAAGTAAATTTAACCAATGTTTTGATCTGCATTAAAATTAGGAAAGCCTTGATTGCTTGGTAGTCTATTTAAACTGATATAGCTCTGAATTTAAATTGCTGTTATATTTCTTAAAATTATATTTTTTACTTAAATGCTTAAAATTTCACATTATATAGAAAATTTCGATCTATTCAACCAACCTTAAAGTTTTTTTTATATCAGATTGTTTAATCAAATATTTGTAATATTTTACCAAAAAAAATGCATTGTTTTGCTGAATATATACAGTAGAACAGGACTTGATAAGAGGTTGGTTTTTATATATAAACCGCCTGGTTGTTTATATATAAAACTGTTTACATAAATAGTTAGTTTATATATAAAACTCATTCTAATACATGACTTGTATATATTTTGATTGCT
Nbrimleyi_NewberryCr_N984 -------------------------------------------------------------------------------CGTGGATCCATCGGGTAGGGCGTACTGATACGAATTTGGCACTCCGGAATTCGGAACTCAGCCCCAGTTCGGTCAATTCGACTACGATGCATCTCAGAATATGAATGTACCCTCTTCTGTACCCCCAACGCAGGCCCTCTATCCGCCCCTGGGGGCTTATTCTGGTAGCATCCTGACTCCAGAAACCGCTGCCTCTTTTGCTGCACCCTCAGACAACTTTGAAGACGAACCGCCACTCCTGGAGGAACTGGGCATCAATTTTGATCATATTTATCAAAAAACAATTGCTGTACTGAACCCATTCAAAGAACCGAATGCAGCGATCTTGCAGGAGACCGATCTCACCGGACCGCTAGTCTTTTGTTTATGTTTTGGGGCATTTTTGCTGCTCAGTGGAAAGGTTCACTTTGGATATATATATGGTATTGGTGTATTAGGTTGTTTCTCCATGTATTCGTTATTGAATTTGATGAGTGAACCGGGTGTGTCTGCGGGCTGTACTATCAGCGTACTGGGGTATTGTCTTCTGCCAATGGTGGTGTTGTCTGGACTCTCTGTGCTGCAACTAAGAGGAACTATATTCACCGTATTGACTTTTGTTGCTGTGTCCTGGTGTTCTTTTTCTGCTTCCAAGTTATTTGTGTCAGCTCTGGCTATGGATCATCAACAGCCACTCGTTGCATATCCTTGCGCAATGTTGTATGGTGTTTTTGCGCTGTTAACTATATTTTGAAGGGTGCAAATCTAATAAACTAC-------CTGTACTAAGTTATCTCCTTATTTTGTGAGTTTGAAATTATGTACCGATGTGTTACCGTCTGCTGTAAGTGAAAATAAAGTGTTTCTCCCCTCGTGACAACAACCCATCTTTTATCCACTATAAATACCTGTTGTTTTATAATTTGTGGTTTAAGTCAATTTAACCAATGTTTTGATCTGCATTAAGATTAGGAAAGCCTCGATTGCTCGGTTTTCTATTTAAACTGATATAGCCCTGAATTTAAATTGCTGTTACATTTCTTAAATTTATATTTTTTTCTTCAAGGCTTAAAATTTCACGTTATATACATAATTTCGATCTATTCAACCAACTTCAAAGTTTTTTTTATATCGGATCGTTTAATAAAATATTGGTAATATTTTACCAAGAATAATGCATTGTTTTGCTGAATATGTAGAGTATAACAGGACGTGATAAGAGGTTGGTTTATATATATATACCGCATGGTTGTTTATATATATAAATGTATACATAAATAAATAGATTATATACAAAATTCATTTTAATACATGACTTGTATATATTTTGATTGCT
Nbrimleyi_RumblingBald_N241 TGTAAAACGTCACTTA--------------CCCAAAATCAAAATTCTGGTTATTATGATTGGAATCCTGGAAATGAAAACGTGGATCCATCGGGTAGGGCGTACAGATACGATTTTGGCACTCCGGAATTCGGAACTCAGCCCCAGTTCGGTCAATTCGACTACGATGCATCTCAGAATATGAATGTACCCTCTTCTGTACCCCCAACGCAGGCCCTCTATCCGCCACTGGGGTCTTATTCTGGTAGCATCCTGACTCCAGAAACCGCCGCTCCTTTTGCTGCACCCTCAGACAACTTTGAAGACGAACCGCCACTCCTGGAGGAATTGGGCATCAATTTTGATCATATTTATCAAAAAACAATTGCTGTACTGAACCCATTCAAAGAACCGAATGCAGCGATCTTGCAGGAGACCGATCTCACCGGACCGCTAGTCTTTTGTTTATGTTTTGGGGCATTTTTGCTGCTCAGTGGAAAGGTTCACTTTGGATATATATATGGTATTGGTGTATTAGGTTGTTTCTCCATGTATTCGTTATTGAATTTGATGAGTGAACCGGGTGTGTCTGCGGGCTGTACTATCAGCGTACTGGGGTATTGTCTTCTGCCAATGGTAGTGTTGTCTGGACTCTCTGTGCTGCAACTAAGAGGAACTATATTCACCGCATTGACTTTTGTTGCTGTGTCCTGGTGTTCTTTTTCTGCTTCCAAGTTATTTGTGTCAGCTCTGGCTATGGACCATCAACAGCCACTTGTTGCATATCCTTGCGCAATGTTGTATGGTGTTTTTGCACTGTTAACTATATTTTGAAGGGTGCAAATCTAATAAACTACCTACATTCTGTACTAAGTTATCTCCTTATTGTGTGAGTTTGAAATTATGTACCGATGTGTTACTGTCTGCTGTAAGTAAAAATAAAGTGTTTTTCCCCTCGTGACAACAACCCATCTTTTATCCACTATAAATACCTGTTGTTTTATAATTTGTGGTTTAAGTCAATTTAACCCATGTTTTGATCTGCATTAAGATTAGGAAAGCCTTGATTGCTTGGGTTTCTATTTAAACTGATATAGCCCTGAATTTAAATTGCTGTTACATTTCTTAAAATTATATTTTTTTCTTCAAGGCTTAAAATTTCACGTTATATACATAATTTCGATCTATTCAACCAACTTCAAAGTTTTTATTATATCGGATTGTTTAATAAAATATTGGTAATATTTTACGAAGAATAATGCATTGTTTTGCTGAATATGTAGAGTATAATAGGAACTGATAAGAGGTTGGTTTATATATATATACCACATGGTTGTTTATATATAAAACTGTATACATAAATAAT------------------------------------------------------
Ncanei_Egypt_N958 TGTAAAACGTCACTTACCAAAATATGTCTTCCCAAAATCAAAATTCTGGTTATTATGATTGGAATCCTGGAAATGAAAACGTGGATCCATCGGGTAGGGCGTACAGATACGATTTTGGCACTCCGGAATTCGGAACTCAGCCCCAGTTCGGTCAATTCGACTACGATGCATCTCAGAATATGAATGTACCCTCTTCTGTACCCCCAACGCAGGCCCTCTATCCGCCACTGGGGGCTTATTCTGGTAGCATCCTGACTCCAGAAACCGCCGCTCCTTTTGCTGCACCCTCAGACAACTTTGAAGACGAACCGCCACTCCTGGAGGAATTGGGCATCAATTTTGACCATATTTATCAAAAAACAATTGCTGTACTGAACCCATTCAAAGAACCGAATGCAGCGATCTTGCAGGAGACCGATCTCACCGGACCGCTAGTCTTTTGTTTATGTTTTGGGGCATTTTTGCTGCTCAGTGGAAAGGTTCACTTTGGATATATATATGGTATTGGTGTATTAGGTTGTTTCTCCATGTATTCGTTATTGAATTTGATGAGTGAACCGGGTGTGTCTGCGGGCTGTACTATCAGCGTACTGGGGTATTGTCTTCTGCCAATGGTGGTGTTGTCTGGACTCTCTGTGCTGCAACTAAGAGGAACTATATTCACCATATTGACTTTTGTTGCTGTGTCCTGGTGTTCTTTTTCTGCTTCCAAGTTATTTGTGTCAGCTCTGGCTATGGATCATCAACAGCCACTTGTTGCATATCCTTGCGCAATGTTGTATGGTGTTTTTGCGCTGTTAACTATATTTTGAAGAGTGCAAATCTAATAAACTACCTACATTCTGTACTAAGTTATCTCCTTATTGTGTGAGTTTGAAATTATGTACCGATGTGTTACTGTCTGCTGTAAGTAAAAATAAAGTGTTTTTCCCCTCGTGACAACAACCCATCTTTTATCCACTATAAATATCTGTTGTTTTATAATTTGTGGTTTAAGTCAATTTAACCAATGTTTTGATCTGCATTAAAATTAGGAAAGCCTTGATTGCTCAGTTTTCTATTTAAACTGATATAGCCCTGAATTTAAATTGCTGTTACATTTCTTAAAATTATATTTTTTTCTTAAAGGCTTAAAATTGCACATTATATACATAATTTCGATCTATTCAAGCAACTTCAAAGTTTTTTTAATATCAGATTGTTTAATAAAATATTTGTAATATTTTACCAAGAATAATGCATTGTTTTGCTGAATATATAGAGTATAATAGGACCTGATAAGAGGTTGGTTTATATATATATACCGCATGGTTGTTTATATATAAAACTGTATACATAAATAATTAGTTTATATACAAAATTCATTTTAATACATGACTTGTATATATTTTGATTGCT
Ncarolinensis_LinvilleCaverns_N227 --------------------------------------------------------------------------------------------------------------------------------------------------------------------------------------------------------------------------------------------------------------------------------------------------------------------------------------------------------------------------------------------------------------------------------------------------------------------------------------------------------------------------------------------------TATTCGTTATTGAATTTGATGAGTGAACCGGGTGTGTCTGCGGGCTGTACTATCAGCGTACTGGGGTATTGTCTTCTGCCAATGGTGGTGTTGTCTGGACTTTCTGTGCTGCAACTAAGAGGAACTATATTCACCATATTGACTTTTGTTGCTGTGTCCTGGTGTTCTTTTTCTGCTTCCAAGTTATTTGTGTCAGCTCTGGCTATGGATCATCAACAGCCACTTGTTGCATATCCTTGCGCAATGTTGTATGGTGTTTTTGCGCTGTTAACTATATTTTGAAGGGTGCAAATCTAATAAACTACCTACATTCTGTACTAAGTTATCTCCTTATTGTGCGAGTTTGAAATTATGTACCGATGTGTTACTGTCTGCTGTAAGTAAAAATAAAGTGTTTTTCCCCTCGTGACAACAACCCATCTTTTATCCACTATAAATATCTGTTGTTTTATAATTTGTGGTTTAAGTCAATTTAACGAATGTTTTGATCTGCTTTAAAATTAGGAAAGCCTTAATTGCTTGGTTTTCTATTTAAACT------------------------------------------------------------------------------------------------------------------------------------------------------------------------------------------------------------------------------------------------------------------------------------------------------------------------------------------
Ncarteri_English_N031 -----------------------------------------------------------------------------------------------------TACAGATACGAATTTGGTACTCCGGAATTCGGAACTCAACCCCAGTTCGGTCAATTCGACTATGATGCATCTCAGAATATGAATGTACCCTCTTCTGTACCCCCAACGCAGGCCCTCTATCCGCCACTTGGGGCTTATTCTGGTAGCATCCTGACTCCAGAAACCGCCGCTCCTTTTGCTGCACCAACAGACAACTTTGAAGACGAACCGCCACTCCTGGAGGAATTGGGCATCAATTTTGATCATATTTATCAAAAAACAATTGCTGTACTGAACCCATTCAAAGAACCGAATGCAGCGATCTTGCAGGAGACCGATCTCACCGGACCGCTAGTCTTTTGTTTATGTTTTGGGGCATTTTTGCTGCTCAGTGGAAAGGTTCATTTTGGATATATATATGGTATTGGTGTATTAGGTTGTTTCTCCATGTATTCGTTATTGAATCTGATGAGTGAACCGGGTGTGTCTGCCGGCTGTACTATCAGCGTACTGGGGTATTGTCTTCTGCCAATGGTGGTGTTGTCCGGACTCTCTGTGCTGCAACTAAGAGGAACTTTATTCACCGTATTGACTTTTGTTGCTGTGTCCTGGTGTTCTTTTTCTGCTTCCAAGTTATTTGTGTCCGCTCTGGCTATGGATCATCAACAGCCACTTGTTGCATATCCTTGCGCAATGTTGTATGGTGTTTTTGCGCTGTTAACTATATTTTGAAGGGCAAAAATCTAATAAACTACCTACATTCTGTACTAAGTTATCTCCTTATTGCGTGAGTTTGAAATTATATACTGATGTGTTACTGTCTGCTGTAAGTAAAAATAAAGTGTTTTTTCCCTCGTGACAACAACCCATCTTTTATCCACTACAAATATCTGCTGTTTTGTAACTTGCGGTTTAAGTCAATTTAACCGATGTTTTGATATGCATTAAAATTAGGAAAGCCTTGATTGCTTGCTATTCTATTTAAACTGATATAGCCCTGAATTTAAATTGTTGTTATATTTCTTAAAATTATATTTTTTACTTAAATGCTTAAAATTTCACGTTATATCGAGAATTTTGATCTATTCAACCAGCCTTAAA-TTTTTTTTATATCAGATTTTTTAATCAAATATTTGTAATATTTTACCAAGAATAATGCATTGTTTTACTGAATATATACAGTAGAACAGGACTTGATAAGA-----GTTTTTTTATATATACCGCATGGTTGTTTATATATA---------------------------------AAACTCATTCTAATACATGACTTGTATATATTTTGATTGCT
Ncarteri_PilotMtn_G2185 TGTAAAACGTCACTTACCAAAATATGTCTTCTCAAAATCGAAATTCTGGTTATTATGATTGGAATCCTGGAAATGAAAATGTGGATCCATCGGGTCGGGCGTACAGATACGATTTTGGTACTCCGGAATTCGGAACGCAACCCCAGTTCGGTCAATTCGACTATGATGCATCTCAGAATATGAATGTACCTTCTTCTGTACCCCCAACGCAGGCCCTCTATCCGCCACTTGGGGCTTATTCTGGTAGCATCCTGACTCCAGAAACCGCCGCTCCTTTTGCTGCACCATCAGACAACTTTGAAGACGAACCGCCACTCCTGGAGGAATTGGGCATCAATTTTGATCATATTTATCAAAAAACAATTGCTGTACTGAACCCATTCAAAGAACCGAATGCAGCGATCTTGCAGGAGACCGATCTCACCGGACCGCTAGTCTTTTGTTTATGTTTTGGGGCATTTTTGCTGCTCAGTGGAAAGGTTCATTTTGGATATATATATGGTATTGGTGTATTAGGTTGTTTCTCCATGTATTCGTTATTGAATCTGATGAGTGAACCGGGTGTGTCTGCCGGCTGTACTATCAGCGTACTGGGGTATTGTCTTCTGCCAATGGTGGTGTTGTCCGGACTCTCTGTGCTGCAACTAAGAGGAACTTTATTCACCGTATTGACTTTTGTTGCTGTGTCCTGGTGTTCTTTTTCTGCTTCCAAGTTATTTGTGTCAGCTCTGGCTATGGATCATCAACAGCCACTTGTTGCATATCCTTGTGCAATGTTGTATGGTGTTTTTGCGCTGTTAACTATATTTTGAAGGGTGAAAATCTAATAAACTACCTACATTCTGTACTAAGTTATCTCCTTATTGTGTGAGTTTGAAATTATATACTGATGTGTTACTGTCTACTGTAAGTAAAAATAAAGTGTTTTTTCCCTCGTGACAACAATCCATCTTTTATCCACTATAAATACCTGTTGTTTTATAATTTGTGGTTTAAGTCAATTTAACCAAAGTTTTGATCTACATTAAAATTAGGAATGCCTTGATTGCTTGGTTTTCTATTTAAACCGATATAGCCCTGAATTTAAATTGCTGTTATATTTCTTAAAATTATGTTTTTTACTTAAATGCTTAAAATTTCACATTATATAGAGAATTTCGATCTATTCAAACAACCTTAAAATTTTTTTTATATCAGATTGTTTAATCAAATATTTGTAATATTTTACCAAGAATAATGCATTGTTTTGCTGAAT-----------AATGGGACTTGATAAGAGGTTG-TTTTTTAATATATACCGCATGGTTGTTTATATATAAAACTGTTTACATAAATAGTTAGTTTATATATAAAACTCATTCTAATACATGACTTGTATATATTTTGATTGCT
Ncarteri_Pitchfork_N363 TGTAAAACGTCACTTACCAAAATATGTCTTCTCAAAATCGAAATTCTGGTTATTATGATTGGAATCCTGGAAATGAAAACGTGGATCCATCGGGTAGGACGTACAGATACGATTTTGGTACTCCGGAATTTGGAACTCAACCCCAATTCGGTCAATTCGACTATGATGCATCTCAAAATATGAATGTGCCCTCTTCTGTACCCCCAACGCAGGCTCTCTATCCACCACTGGGGGCTTATTCTGGTAGCATCCTGACTCCAGAAACCGCCGCTCCTTTTGCTGCACCATCAGACAACTTTGAAGACGAACCGCCACTCCTGGAGGAATTGGGCATCAATTTTGATCATATTTATCAAAAAACAATTGCTGTACTGAACCCATTCAAAGAACCGAATGCAGCGATCTTGCAGGAGACCGATCTCACCGGACCGCTCGTTTTTTGTTTATGTTTTGGGGCATTTTTGCTGCTCAGTGGAAAGGTTCATTTTGGATATATATATGGTATTGGTGTATTAGGTTGTTTCTCCATGTATTCGTTATTGAATTTGATGAGTGAACCGGGTGTGTCTGCCGGCTGTACTATCAGCGTACTGGGGTATTGTCTTCTGCCAATGGTGGTGTTGTCTGGACTCTCTGTGCTGCAACTAAGAGGAACTTTATTCACCGTATTGACTTTTGTTGCTGTGTCCTGGTGTTCTTTTTCTGCTTCCAAGTTATTTGTGTCAGCTCTGGCTATGGATCATCAACAGCCACTTGTTGCATATCCTTGCGCAATGTTGTATGGTGTTTTTGCGCTGTTAACTATATTTTGAAGGGTGAAAATCCAATAAACTACCTACATTCTGTACTAAGTTATCTCCTTATTGTGTGAGTTTGAAATTATATACTGATGTGTTACTGTCTGCTGTAAGTAAAAATAAAGTGTTTTTTCCCTCGTGACAACAACCCATCTTTTATCCACAATAAATACCTATTGATTTATAATTCACGGTATAAGTCAATTTAACAGATGTTTTGTTCTGCATTAAAATTAGGAAAGCCTTGATTGCTTGGTTTTCTATTTAA---GATATAGCCCTGAATTTAAATTGCTGTTATATTTCTTAAAATTATA---------------------ATTTCACGTTATATAGAGAATTTCGATCTATTCAACCAACCTTAAAGTTTTTTTTATATCAGATTGTTTAATCAAATATTTGTAATATTTTACCAAGAATAATGCATTGTTTTGCTGAATATATACAGTAGAACGGGACTTGATAAGAGGTTGGTTTTTATATATATACCACATGGTTGTTTATATATAAAACTGTTTACATAAATAGTTAGTTTATATATAAAACTCATTCTAATACATGACTTGTATATATTTTGATTGCT
Ncarteri_WeberCty_N1044 ------------------------------------------------------------------------------------------------------------------------------------------------------------------ATGATGCATCTCAGAATATGAATGTACCCTCTTCTGTACCCCCAACGCAGGCCCTGTATCCGCCACTTGGGGCTTATTCTGGTAGCATCCTGACTCCAGAAACCGCCGCTCCTTTTGCTGCACCATCAGACAACTTTGAAGACGAACCGCCACTCCTGGAGGAATTGGGCATCAATTTTGATCATATTTATCAAAAAACAATTGCTGTACTGAACCCATTCAAAGAACCGAATGCGGCGATCTTGCAGGAGACCGATCTCACCGGACCGCTAGTCTTTTGTTTATGTTTTGGGGCATTTTTGCTGCTCAGTGGAAAGGTTCATTTTGGATATATATATGGTATTGGTGTATTAGGTTGTTTCTCCATGTATTCGTTATTGAATCTGATGAGTGAACCGGGTGTGTCTGCCGGCTGTACTATCAGCGTACTGGGGTATTGTCTTCTGCCAATGGTGGTGTTGTCCGGACTCTCTGTGCTGCAACTAAGAGGAACTTTATTCACCGTATTGACTTTTGTTGCTGTGTCCTGGTGTTCTTTTTCTGCTTCCAAGTTATTTGTGTCAGCTCTGGCTATGGATCATCAACAACCACTTGTTGCGTATCCTTGCGCAATGTTGTATGGTGTTTTTGCGCTGTTAACTATATTTTGAATGGTGAAAATCTAATAAACTACCTACATTCTGTACTAAGTTATCTCCTTATTGTGTGAGTTTGAAATTATATACTGATGTGTTACTGTCTGCTGTAAGTAAAAATAAAGTGTTTTTTCCCTCGTGACAACAACCCATCTTTTATCCACTATAAATATCTGTTGTTTTGTAACTTGCGGTTTAAGTCAATTTAACCAATGTTTTGATATGCATTAAAATTAGGAAAGCCTTGATTGCTTGCTATTCTATTTAAACTGATATATCCCTGAATTTAAATTGCTGTTATATTTCTTAAAATTATATTTTTTACTTAAATGTTTAAAATTTCACGTTATATAGAGAATTTCAATCTATTCAACCAGCCTTAAA-------------------------------------------------------------------------------------------------------------------------------------------------------------------------------------------------------------------------
Ncarteri_div__RainbowCave_G2089 TGTAAAACGTTACTTACTGAAATATGTCTTCTCAAAATCGAAATTCCGGTTATTATGATTGGAATCCTGGAAATGAGAACGTAGATCCATCGGGTGGGGCGTACAGATACGATTTTGGTACTCCAGAATTCGGAACTCAGCCTCAGTTCGGCCAATTCGACTACGATGCATCTCAGAATATGAATGTACCCTCTTCTGTACCCCCAACACAGGCCCTCTATCCGCCGCTGGGAGCTTATTCTGGTAGTATCCTGACTCCAGAAACCGCCGCTCCTTTTGCTGCACCATCAGACAACTTTGAAGACGAACCGCCACTCCTGGAGGAATTAGGCATTAATTTTGATCATATTTATCAAAAAACAGTTGCTGTACTGAACCCATTCAAAGAACCGAATGCAGCAATCTTGCAGGAGACCGATCTCACTGGACCGCTAGTCTTTTGTTTATGTTTTGGGGCATTTTTGCTGCTCAGTGGAAAGGTTCATTTTGGATATATATATGGTATTGGTGTATTAGGTTGTTTCTCCATGTACTCGTTATTGAATTTGATGAGTGAACCGGGTGTTTCTGTGGGCTGTACTATCAGCGTACTGGGGTATTGTCTTCTGCCAATGGTAGTGTTGTCTGGACTCTCTGTGCTGCAAATAAGAGGAACTATATTCACCGTATTGACTATTGTGGCTGTGTCCTGGTGTTCTTTTTCTGCTTCCAAGTTATTTGTGTCAGCTTTGGCCATGGATCATCAACAGCCACTTGTTGCATATCCTTGTGCAATGTTGTATGGTGTTTTTGCGCTGTTAACTATATTTTGAAGGGTGCAAATCTAATAAACTACCTACATTCTGTACTGAGTTATCTCCGTATTGTGTGAGTTTGAAATTATTTACTGATGTGTTACTGTCTGCTCTAAGTAAAAATAAAATGTTTTTTCCCTCGTGACAACAATCCAGCTTTTATCCACTATAAATAT---TCGTTTCATAATTTGTGGTTTAAGTCAATTTAACCAATGTTTTTATCTGCATTAAAATTAGCAAAGCCTTGATTGCTTGGTATTCTATTTAAACTGATATAACCCAGAATTTAAATTGCTATTATATTTATTACAATTATATTTTTT--------GTTTAAAATTTCATGTTATCTACAGAATTTTGATCTATTCAACCAGACATAAAG--TTTTACGTATCAGATTGTGTAATCAAATATTTGTAATATTTTACCGAGAATAATGCATTGTTTTGCTAAATATATAGAGT--AACAGGACCTGATAAGATATTGG--TTTATATATATACTGCATGGTTGTTTATATATAAAACTGTATACATAAATAATTAGTTTATATATAAAATTCATTCTAATACATGCCTTGTATATATTTT-------
Ncherokee_BallhootScar_N193 --------------------------------------------------------------------------------------------------------------------------------------------------------CAATTCGACTATGATGCATCTCAGAATATGAATGTACCCTCTTCTGTACCCCCAACGCAGGCTCTCTATCCACCACTGGGGGCTTATTCTGGTAGCATCCTGACTCCAGAAACCGCCGCTCCTTTTGCTGCACCATCAGACAACTTTGAAGACGAACCGCCACTCCTGGAGGAATTGGGCATCAATTTTGATCATATTTATCAAAAAACAATTGCTGTACTGAACCCATTCAAAGAACCGAATGCAGCGATCTTGCAGGAGACTGATCTCACTGGACCGCTAGTCTTTTGTTTATGTTTTGGGGCATTTTTGCTGCTCAGTGGAAAGGTTCACTTTGGATATATATATGGTATTGGTGTATTAGGTTGTTTCTGCATGTATTCGTTATTGAATTTGATGAGTGAACCGGGTGTGTCTGCAGGCTGTACTATCAGCGTACTGGGGTATTGTCTTCTGCCAATGGTGGTGTTGTCTGGACTCTCTGTGCTGCAACTAAGAGGAACTATATTCACCGTATTGACTTTTGTTGCTGTGTCCTGGTGTTCTTTTTCTGCTTCCAAATTATTTGTGTCAGCTCTGGCTATGGATCATCAACAGCCACTTGTTGCATATCCTTGCGCAATGTTGTATGGTGTTTTTGCACTGTTAACTATATTTTGAAGGGTGCAAATCTAATAAACTACCTACATTCTGTACTAAGTTATCTCCTTATTGTGTGAGTTTGAAATTATGTACCGATGTGTTACTGTCTGCTGTAAGTAAAAATAAAGTGTTTTTCCCCTCGTGACAACAACCCATCTTTTATCCACTATAAATACCTGTTGTTTTATAATTTGTGGTTTAAGTCAATTTAACCAATGTTTTGATCTGCATTAAAATTAGGAAAGCCTTAATTGCTTGGTTTTCTATTTAAACTGATATAGCCCTGAATTTAAATT--------------------------------------------------------------------------------------------------------------------------------------------------------------------------------------------------------------------------------------------------------------------------------------------------------------------
Ncherokee_BalsamMtn_N891 TGTAAAACGTCACTTACCAAAATATGTCTTCTCAAAATCGGAATTCTGGTTATTATGATTGGAATCCTGGAAATGAAAACGTGGATCCATCGGGTAGGGCGTACAGATACGATTTTGGTACTCCGGAATTCGGAACTCAACCCCAGTTCGGTCAATTCGACTATGATGCATCTCAGAATATGAATGTACCCTCTTCTGTACCCCCAACGCAGGCTCTCTATCCACCACTGGGGGCTTATTCTGGTAGCATCCTGACTCCAGAAACCGCCGCTCCTTTTGCTGCACCATCAGACAACTTTGAAGACGAACCGCCACTCCTGGAGGAATTGGGCATCAATTTTGATCATATTTATCAAAAAACAATTGCTGTACTAAATCCATTCAAAGAACCGAATGCAGCGATCTTGCAGGAGACTGATCTCACTGGACCGCTAGTCTTTTGTTTATGTTTTGGGGCATTTTTGCTGCTCAGTGGAAAGGTTCACTTTGGATATATATATGGTATTGGTGTATTAGGTTGTTTCTCCATGTATTCGTTATTGAATTTGATGAGTGAACCGGGTGTGTCTGCGGGCTGTACTATCAGCGTACTGGGGTATTGTCTTCTGCCAATGGTGGTGTTGTCTGGACTCTCTGTGCTGCAACTAAGAGGAACTATATTCACCGTATTGACTTTTGTTGCTGTGTCCTGGTGTTCTTTTTCTGCTTCCAAGTTATTTGTGTCAGCTCTGGCTATGGATCATCAACAGCCACTTGTTGCATATCCTTGCGCAATGTTGTATGGTGTTTTTGCGCTGTTAACTATATTTTGAAGGGTGCAAATCTAATAAACTACCTACATTCTGTACTAAGTTATATCCTTATTGTGTGAGTTTGAAATTATGTACCGATGTGTTACTGTCTGCTGTAAGTAAAAATAAAGTGTTTTTCCCCTCGTGACAACAACCCATCTTTTATCCACTATAAATACCTGTTGTTTTATAATTTGTGGTTTAAGTCAATTTAACCAATGTTTTGATCTGCATTAAAATTAGGAAAGCCTTAATTGCTTGGTTTTCTATTTAAACTAATATAGCCCTGAATTTAAATTGTGGTTCTATTTCTTAAAATTATATTTTTTTCTTAAAGGTTTAAAATTTCACGTTATATTCATAATTTCGATCTATTCAACCAATTTTAAAGTTTTTTTTATATCAGATTGTTTAATAAAATATTTGTAATATTTTACCAAGAATAATGCATTGTTTTGCTGAATATATAGAG---------------------------------------------------------------------------------------------------------------------------------------
Ncherokee_SIndianCrk_N681 --------------------------------------------------------------------------------------------------------------------------------------------------------------------------------------------------------------------------------------------------------------------------------------------------------------------------------------------------------------------------------------------------------------------------------------------CCGCTAGTCTTTTGTTTATGTTTTGGGGCATTTTTGCTGCTCAGTGGAAAGGTTCACTTTGGATATATATATGGTATTGGTGTATTAGGTTGTTTCTCCATGTATTCGTTATTGAATTTGATGAGTGAACCGGGTGTGTCTGCGGGCTGTACTATCAGCGTACTGGGGTATTGTCTTCTGCCAATGGTGGTGTTGTCTGGACTCTCTGTGCTGCAACTAAGAGGAACTATATTCACCATATTGACTTTTGTTGCTGTGTCCTGGTGTTCTTTTTCTGCTTCCAAGTTATTTGTGTCAGCTCTGGCTATGGATCATCAACAGCCACTTGTTGCATATCCTTGCGCAATGTTGTATGGTGTTTTTGCGCTGTTAACTATATTTTGAAGGGTGCAAATCTAATAAACTACCTACATTCTGTACTAAGTTATCTCCTTATTGTGTGAGTTTGAAATTATGTACCGATGTGTTACTGTCTGCTGTAAGTAAAAATAAAGTGTTTTTCCCCTTGTGACAACAACCCATCTTTTATCCACTATAAATACCCGTTGTTTTCTAATCTGTGATTTAAATCAATTTAAGCAATGTTTTGATCTGCATTAAAATTAGGAAAGCCTTGATTGCTTGGTTTTCTATTTAAACTGTTATAGCCCTGAATTTAAATTGCTGTTATATTTCTTAAAATTATATTTTTTACTTAAATGCTTAAAATGTCATGTTATATAGAGAATTTCGATCTATT---------------------------------------------------------------------------------------------------------------------------------------------------------------------------------------------------------------------------------------
Ncooperi_BeaverCrk_N1002 -------------------------------------------------------------------------------------------------GGCGTACAGATATGATTTTGGCACTCCGGAATTCGGAACTCAGCCCCAGTTCGGTCAATTCGACTACGATGCATCTCAGAATATGAATGTACCCTCTTCTGTACCCCCAACGCAGGCCCTCTATCCGCCACTGGGGGCTTATTCTGGTAGCATCCTGACTCCAGAAACCGCCGCTCCTTTTGCTGCACCATCAGACAACTTTGAAGACGAACCGCCACTCCTGGAGGAATTGGGCATCAATTTTGATCATATTTATCAAAAAACAATTGCAGTACTGAACCCATTCAAAGAACCGAATGCAGCGATCTTGCAGGAGACCGATCTCACCGGACCGCTAGTCTTTTGTTTATGTTTTGGGGCATTTTTGCTGCTCAGTGGAAAGGTTCACTTTGGATATATATATGGTATTGGTGTATTAGGTTGTTTCTCCATGTATTCGTTATTGAATCTGATGAGTGAACCGGGTGTGTCTGCGGGCTGTACTATCAGCGTACTGGGGTATTGTCTTCTGCCAATGGTGGTGTTGTCCGGACTCTCTGTGCTGCAACTAAGAGGAACTTTATTCACCGTATTGACTTTTGTTGCTGTGTCCTGGTGTTCTTTTTCTGCTTCCAAGTTATTTGTGTCAGCTCTGGCTATGGATCATCAACAGCCACTTGTTGCATATCCTTGCGCAATGTTGTATGGTGTTTTTGCGCTGTTAACTATATTTTGAAGGGCGAAAATCTACTAAACT---TACATTCTGTACTAAGTTATCTCCTTATTGTGTGAGTTTGAAATTATATACTGATGTGTTACTGTCTGCTGTAAGTAAAAATAAAGTGTTTTTTCCTTAGTGACAACAACCCATCTTTTATCCACTATAAATACCTGTTGTTTTGTAATTTGCGGTTTAAGTCAATTTAACCAATGTTTTGATCTGCATTAAAATTAGGAAAGCCTTGATTGCTTGGTTTTCTATTTAAAATGATATAGCTCTGAATTTAAATTGCTGTTATATTTTTTAAAATTATATTTTTTACTTAAATGCTTAAAATTTCACGTTATATAGAGAATTTCGATCTATTCAACCAACCTTAAAGTTTTTTTTATATCAGATTGTTTAATCAAATATTTGTAATATTTTACCAAGAATAATGCATTATTTTGCTGAATATATA------------------------------------------------------------------------------------------------------------------------------------------
Ncooperi_CheoahDam_N1122 TGTAAAACGTCACTTACCAAAATATGTCTTCTCAAAATCGAAATTCTGGTTATTATGATTGGAATCCTGGAAATGAAAACGTGGATCCATCGGGTAGGGCGTACAGATACGATTTTGGTACTCCGGAATTCGGAACTCAACCCCAGTTCGGTCAATTCGACTACGATGCATCTCAGAATATGAATGTACCCTCTTCTGTACCCCCAACGCAGGCCCTCTATCCGCCACTGGGGGCTTATTCTGGTAGCATCCTGACTCCAGAAACCGCCGCTCCTTTTGCTGCACCATCAGACAACTTTGAAGACGAACCGCCACTCCTGGAGGAATTGGGCATCAATTTTGATCATATTTATCAAAAAACAATTGCTGTACTGAACCCATTCAAAGAACCGAATGCAGCGATCTTGCAGGAGACCGATCTCACCGGACCGCTAGTCTTTTGTTTATGTTTTGGGGCATTTTTGCTGCTCAGTGGAAAGGTTCATTTTGGATATATATATGGTATTGGTGTATTAGGTTGTTTCTCCATGTATTCGTTATTGAATCTGATGAGTGAACCGGGTGTGTCTGCCGGCTGTACTATCAGCGTACTGGGGTATTGTCTTCTGCCAATGGTGGTGTTGTCCGGACTCTCTGTGCTGCAACTAAGAGGAACTTTATTCACGGTATTGACTTTTGTTGCTGTGTCCTGGTGTTCTTTTTCTGCTTCCAAATTATTTGTGTCAGCTCTGGCTATGGATCATCAACAGCCACTTGTTGCATATCCTTGCGCAATGTTGTATGGTGTTTTTGCGCTGTTAACTATATTTTGAAGGGCGAAAAACTAATAAACTACCTACATTCTGTACTAAGTTATCTCCTTATTGTGTGAGTTTGAAATTATATACTGATGTGTTACTGTCTGCTGTAAGTAAAAATAAAGTGTTTTTTCCCTCGTGACAACAACCCATCTTTTATCCACTATAAATACCTGTTGTTTTGTAATTTGCGGTTTAAGTCAATTTAACCAATGTTTTGAACTACATTAAAATTAGGAAAGCCTTGATTGCTTGGTTTTCTATTTAAATTGCTTTTATTTTATTTTTAAATTGCTGTTATATTTCTTAAAATTATATTTTTTACTTAAATGCTTAAAATTTCACGTTATACAGAGAATTTCGATCTGTTCAACCAACTTTAAAGTTTTTTTTATATCGGATTGTTTAATCAAATATTTGTAATATTTTACCAAGAATAATGCATTGTTTTGCTGAATATATACAGTAGAACAGGACTTGATAAGAGGTTT-TTTTTTAATATATACCGCATGGTTGTTTATATATAAAACTGTTTGCATAAATAGTTGGTTTATATATAAAACTCATTCTAATACATGACTTGTATATATTTTGATTGCT
Ncooperi_NantRiverGorge_N682 --------------------------------------------------------------------------------GTGGATCCATCGGGTAGGGCGTACAGATACGATTTTGGCACTCCGGAATTCGGAACTCAGCCCCAGTTCGGTCAATTCGACTACGATGCATCTCAAAATATGAATGTACCCTCTTCTGTACCCCCAACGCAGGCCCTCTATCCGCCACTGGGGGCTTATTCTGGTAGCATCCTGACTCCAGAAACCGCCGCTCCGTTTGCTGCACCATCAGACAACTTTGAAGACGAGCCACCACTCCTGGAGGAATTGGGCATCAATTTTGATCATATTTATCAAAAAACAATTGCTGTACTCAACCCATTCAAAGAACCGAATGCAGCGATCTTGCAGGAGACCGATCTCACCGGACCGCTAGTCTTTTGTTTATGTTTTGGGGCATTTTTGCTGCTCAGTGGAAAGGTTCACTTTGGATATATATATGGTATTGGTGTATTAGGTTGTTTCTCCATGTATTCGTTATTGAATCTGATGAGTGAACCGGGTGTGTCTGCCGGCTGTACTATCAGCGTACTGGGGTATTGTCTTCTGCCAATGGTGGTGTTGTCCGGACTCTCTGTGCTGCAACTAAGAGGAACTTTATTCACCGTATTGACTTTTGTTGCTGTGTCCTGGTGTTCTTTTTCTGCTTCCAAGTTATTTGTGTCAGCTCTGGCTATGGATCATCAACAGCCACTTGTTGCATATCCTTGCGCAATGTTGTATGGTGTTTTTGCGCTGTTAACTATATTTTGAAGGGCGAAAATCTACTAAACTACCTACATTTTGTACTAAGTTATCTCCTTATTGTGTGAGTTTGAAATTATATACTGATGTGTTACTGTCTGCTGTAAGTAAAAATAAAGTGTTTTTTCCTTCGTGACAACAACCCATCTTTTATCCACTATAAATACCTGTTGTTTTGTAATTTGCGGTTTAAGTCAATTTAACCAATGTTTTGATCTGCATTAAAATTAGGAAAGCCTTAATTGCTTGGTAGTCTATTTAAACTGATATAGCCCTGAATTTAAATTGCTGTTATATTTCTTAAAATTATATTTTTTACTTAAATGCTTAAAATTTCACGTTACATAGAG-----------------------------------------------------------------------------------------------------------------------------------------------------------------------------------------------------------------------------------------------------
Ncooperi_RockCrRoad_N1160 TGTAAAACGTCACTTACCAAAATATGTCTTCCCAAAATCGAAATTCTGGTTATTATGATTGGAATCCTGGAAATGAAAACGTGGATCCATCGGGTAGGGCGTACAGATACGATTTTGGCACTCCGGAATTCGGAACTCAACCCCAGTTCGGTCAATTCGACTATGATGCATCTCAGAATATGAATGTACCCTCTTCTGTACCCCCAACGCAGGCCCTCTATCCGCCACTTGGGGCTTATTCTGGTAGCATCCTGACTCCAGAAACCGCCGCTCCTTTTGCTGCACCATCAGACAACTTTGAAGACGAACCGCCACTCCTGGAGGAATTGGGCATCAATTTTGATCATATTTATCAAAAAACAATTGCTGTACTCAACCCATTCAAAGAACCGAATGCAGCGATCTTGCAGGAGACCGATCTCACCGGACCGCTAGTCTTTTGTTTATGTTTTGGGGCATTTTTGCTGCTCAGTGGAAAGGTTCATTTTGGATATATATATGGGATTGGTGTATTAGGTTGTTTCTCCATGTATTCGTTATTGAATCTGATGAGTGAACCGGGTGTGTCTGCCGGCTGTACTATCAGCGTACTGGGGTATTGTCTTCTGCCAATGGTGGTGTTGTCCGGACTCTCTGTGCTGCAACTAAGAGGAACTTTATTCACCGTCTTGACTTTTGTTGCTGTGTCCTGGTGTTCTTTTTCTGCTTCCAAGTTATTTGTGTCAGCTCTGGCTATGGATCATCAACAGCCACTTGTTGCATATCCTTGCGCAATGTTGTATGGTGTTTTTGCGCTGTTAACTATATTTTGAAGGGTGAAAATCTACTAAACTACCTACATTCTGTACTAAGTTATCTCCTTATTGTGTGAGTTTGAAATTATATGCTGATGTGTTATTGTCTGCTGTAAGTAAAAATAAAGTGTTTTTTCCCTCGTGACACCAACCCATCTTTTATCCCCTATAAATACCTGTTGTTTTGTAATTTGCGGTTTAAGTCAATTCAACCAATGTTTTGATCTACATTAAAATTAGGAAAGCCTTGATTGCTTGGTTTTCTATTTAAACTGATATAGCCCTGAATTTAAATTGCTGTTATATTTCTTAAAATTATATTTTTTACTTAAATGCTTAAAATTTCACGTTATATAGAGAATTTCGATCTATTCAACCAACCTTAAAGTTTTTTTTATATCAGATTCTATAATCAAATATTTGTAATATTTTATCAAGAATAATGCATTGTTTTGCTGAATATATACAGTAGAACAGGAATTGATAACAGGTTGTTTTTTTTATATATACTGCATGATTGTTTATATATAAAACTGTTTACATAAATAGTTAGTTTATATATAAAACTCATTCTAATACATGACTTGTATATATTTTGATTGCT
Ncoylei_Apalachia_N1195 --------GTCACTTACCAAAATATGTCTTCTCAAAATCGAAATTCTGGTTATTATGATTGGAATCCTGGAAATGAAAACGTGGATCCATCGGGTAGGGCGTACAGATACGATTTTGGTACTCCGGAATTCGGAACTCAACCCCAGTTCGGCCAATTCGACTACGATGCATCTCAGAATATGAATGTACCCTCTTCTGTACCCCCAACGCAGGCCCTGTATCCTCCACTGGGGGCTTATTCTGGTAGCATCCTGACTCCAGAAACCGCCGCTCCTTTTGCTGCACCATCAGACAACTTTGAAGACGAACCGCCACTCCTGGAGGAATTGGGCATCAATTTTGATCATATTTATCAAAAAACAATTGCGGTACTCAACCCATTCAAAGAACCGAATGCAGCGATCTTGCAGGAGACTGATCTCACTGGACCGCTAGTCTTTTGTTTATGTTTTGGGGCATTTTTGTTGCTCAGTGGAAAGGTTCACTTTGGATATATTTATGGTATTGGTGTATTAGGTTGTTTCTCCATGTATTCGTTATTGAATTTGATGAGTGAACCGGGTGTGTCTGCGGGCTGTACAATCAGCGTACTGGGGTATTGTCTTCTGCCAATGGTGGTGTTGTCTGGACTCTCAGTGCTGCAAATAAGAGGAACTTTATTCACCGTATTGACTTTTGTTGCCGTGTCCTGGTGTTCTTTTTCTGCTTCCAAGTTATTTGTGTCAGCTCTGGCTATGGATCATCAACAGCCACTTGTTGCATATCCTTGCGCAATGTTGTATGGTGTTTTTGCCCTGTTAACTATATTTTGAAGGGTGAAAATCTAATAAACTACCTACATTTTGTACTAAGTTATCTCCTTATTGTGTAAGTTTGAAATTATATACTGATGTGTTACCGTCTGCTGTAAGTTAAAATAAAGTGTTTTTTCCCTCGTGACAACAACCCATCTTTTATCCACTATAAATACCTGTTGTTTTGTAATTTGCGGTTTAAGTCAATTTAACCAATGTTTTGATCTACATTATAATTAGGAAAGCCTTCATTGCTTGTTTTTCTATTTAAACTTATATAGCCCTGAATTTAAATTGCTGTTATATTTCTTAAAATTATATTTTTTACTTAAATGCTTAAAATTTCACGTTATATAGAGAATTTTGGTCTATTCAACCAACCTTAAAGTTTTTTTAATATCAGATTGTTTAATCCAATATTTTTAATATTTTACCAAGAATAATGCATTGTTTTGCTGAATATATACAGTAGAACAGGACTTGATAAGAGGTTGGTTTTTATATATATACCGCATAGTTGTTTATATATAAAACTGTATACATAAATAGTTAGTTTATATATAAAACTCATTCTAATACA--ACTTGTATATATTTT-------
Ncressleri_AndersonSpringCave_G2075 ----------------------------------------------------------------------------------------------TGGGACGTACAGATACGATTTTGGTACTCCGGAATTCGGAACTCAACCCCAGTTCGGCCAATTCGACTACGATGCATCTCAGAATATGAATGTACCCTCTTCTGTACCCCCAACACAGGCCCTCTATCCGCCGCTGGGGGCTTATTCTGGTAGCATCCTAACTCCAGAAACCGCCGCTCCTTTTGCTGCACCATCAGACAACTTTGAAGACGAACCGCCACTCCTGGAGGAATTAGGCATCAATTTTGATCATATTTATCAAAAAACAGTTGCTGTACTGAACCCATTCAAAGAACCAAATGCGGCTATCTTGCAGGAGACAGATCTCACTGGACCGCTAGTCTTTTGTTTATGTTTTGGGGCATTTTTGCTGCTCAGTGGAAAGGTTCATTTTGGATATATATATGGTATTGGTGTATTAGGTTGTTTCTCCATGTATTCGTTATTGAATTTGATGAGTGAACCGGGTGTCTCTGTGGGCTGTACTATCAGCGTACTGGGGTATTGTCTTCTGCCAATGGTAGTGTTGTCTGGACTTTCTGTGCTACAAATAAGAGGAACTATATTCACCGTATTGACTATTGTAGCTGTGTCCTGGTGTTCTTTTTCTGCTTCCAAGTTATTTGTATCAGCTTTGGCCATGGATCATCAACAGCCACTTGTTGCGTATCCTTGTGCAATGTTGTATGGTGTTTTTGCGCTGTTAACTATATTTTGAAGGGTGCAAATCTAATAAACTACCTACATTCTGTACTAAGTTATCTCCGTATTGTGTCAGTTTGAAATTATGTACTCATGTGTTACTGTCTGCTCTAAGTAAAAATAAAGTATTTTTTGCCTCATGACAACAATCCATCTTTTATCCACTATAAATACCCATTGTTTCATAATCTGTGGTTTAAGTCAATTTAACCAATGTTTTTATCTGCATTAAAATTAGCAAAGCCTTGATTGCTTGGTTTTCTATTTAAACTGAGA--GCCCTGAGTTTAAATTGCTGTTATATTTATTACAATTATATTTTTT--------GCTTAAAATTTCATGTTATATACAGAATTTTGATCTATTCAACCAGACTTAAAG--TTTTACATATCGGATTGTGTAATCAAATATTTGTAATATTTTACTGAGAATAATGCA-------------------------------------------------------------------------------------------------------------------------------------------------------------
Ncressleri_PigeonCave_G2077 TGTAAAACGTTACTTACCGAAATATGTCTTCTCAAAATCGAAATTCCGGTTATTATGATTGGAATCCTGGAAATGAAAACGTGGATCCATCGGGTGGGACGTACAGATACGATTTTGGTACTCCGGAATTCGGAACTCAACCCCAGTTCGGCCAATTCGACTACGATGCATCTCAGAATATGAATGTACCCTCTTCTGTACCCCCAACACAGGCCCTCTATCCGCCGCTGGGGGCTTATTCTGGTAGCATCCTAACTCCAGAAACCGCCGCTCCTTTTGCTGCACCATCAGACAACTTTGAAGACGAACCGCCACTCCTGGAGGAATTAGGCATCAATTTTGATCATATTTATCAAAAAACAGTTGCTGTACTGAACCCATTCAAAGAACCAAATGCGGCTATCTTGCAGGAGACAGATCTCACTGGACCGCTAGTCTTTTGTTTATGTTTTGGGGCATTTTTGCTGCTCAGTGGAAAGGTTCATTTTGGATATATATATGGTATTGGTGTATTAGGTTGTTTCTCCATGTATTCGTTATTGAATTTGATGAGTGAACCGGGTGTCTCTGTGGGCTGTACTATCAGCGTACTGGGGTATTGTCTTCTGCCAATGGTAGTGTTGTCTGGACTTTCTGTGCTACAAATAAGAGGAACTATATTCACCGTATTGACTATTGTAGCTGTGTCCTGGTGTTCTTTTTCTGCTTCCAAGTTATTTGTATCAGCTTTGGCCATGGATCATCAACAGCCACTTGTTGCGTATCCTTGTGCAATGTTGTATGGTGTTTTTGCGCTGTTAACTATATTTTGAAGGGTGCAAATCTAATAAACTACCTACATTCTGTACTAAGTTATCTCCGTATTGTGTCAGTTTGAAATTATGTACTCATGTGTTACTGTCTGCTCTAAGTAAAAATAAAGTATTTTTTGCCTCATGACAACAATCCATCTTTTATCCACTATAAATACCCATTGTTTCATAATCTGTGGTTTAAGTCAATTTAACCAATGTTTTTATCTGCATTAAAATTAGCAAAGCCTTGATTGCTTGGTTTTCTATTTAAACTGAGA--GCCCTGAGTTTAAATTGCTGTTATATTTATTACAATTATATTTTTT--------GCTTAAAATTTCATGTTATATACAGAATTTTGATCTATTCAACCAGACTTAAAG--TTTTACATATCGGATTGTGTAATCAAATATTTGTAATATTTTACTGAGAATAATGCATTGATTCACCGAATAAAATGACT--GAC-------TATAAATTATTAA--CCAATAGGCATATTTCTTGACTGTTTG-----AGAATTGTATAAATAAATTATGAATCAAAAGCAAAACTTTCAATTGATGTA------------------------
Ncrosbyi_PricesCrk_N1143 TGTAAAACGTCACTTACCAAAATATGTCTTCCCAAAATCAAAATTCTGGTTATTATGATTGGAATCCTGGAAATGAAAACGTGGATCCATCGGGTAGGGCGTACAGATACGATTTTGGCACTCCGGAATTCGGAACTCAGCCCCAGTTCGGTCAATTCGACTACGATGCATCTCAGAATATGAATGTACCCTCTTCTGTACCCCCAACGCAGGCCCTCTATCCGCCACTGGGGGCTTATTCTGGTAGCATCCTGACTCCAGAAACCGCCGCTCCTTTTGCTGCACCCTCAGACAACTTTGAAGACGAACCGCCACTCCTGGAGGAATTGGGCATCAATTTTGATCATATTTATCAAAAAACAATTGCTGTACTGAACCCATTCAAAGAACCGAATGCAGCGATCTTGCAGGAGACCGATCTCACCGGACCGCTAGTCTTTTGTTTATGTTTTGGGGCATTTTTGCTGCTCAGTGGAAAGGTTCACTTTGGATATATATATGGTATTGGTGTATTAGGTTGTTTCTCCATGTATTCGTTATTGAATTTGATGAGTGAACCGGGTGTGTCTGCGGGCTGTACTATCAGCGTACTGGGGTATTGTCTTCTGCCAATGGTGGTGTTGTCTGGACTCTCTGTGCTGCAACTAAGAGGAACTATATTCACCGTATTGACTTTTGTTGCTGTGTCCTGGTGTTCTTTTTCTGCTTCCAAGTTATTTGTGTCAGCTCTGGCTATGGATCATCAACAGCCACTTGTTGCATATCCTTGCGCAATGTTGTATGGTGTTTTTGCGCTGTTAACTATATTTTGAAGGGTGCAAATCTAATAAACTACCTACATTCTGTACTAAGTTATCTCCTTATTGTGTGAGTTTAAAATTATGTACCGATGTGTTACTGTCTGCTGTAAGTAAAAATAAAGTATTTTTCCCCTCGTGACAACAACCCATCTTTTATCCACTATAAATATCTGTTGTTTTATAATTTGTGGTTTAAGTCAATTTACACAATGTTTTGATCTGCATTAAAATTAGGAAAGCCTCGATTGCTCGGTTTTCTATTTAAACTGATATAGCCCTGAATTTAAATTGCTGTTACATTTCTTAAAATTATATTTTTTTCTTAAAGGCTTAAAATTTCACGTTATATACATAATTTCGATTTATTCAACCAACTTCAAAGTTTTTTTTATATCAGATTGTTTAATAAAATATTTGTAATATTTTACCAAGAATAATGCATTGTTTTGCTGAATATGTAGAGTATAATAGGACCTGATAAGAGGTTGGTTTATATATATATACCACATGGTTGTTTATATATAAAACTGTATACATAAATAATTAGTTTATATACAAAATTCATTTTAATACATGACTTGTATATATTTTGATTGCT
Ncrosbyi_ShufordCrk_N1148 --------------------AATATGTCTTCCCAAAATCAAAATTCGGGTTATTATGATTGGAATCCTGGAAATGAAAACGTGGATCCATCGGGTAGGGCGTACAGATACGATTTTGGCACTCCGGAATTCGGAACTCAGCCCCAGTTCGGTCAATTCGACTACGATGCATCTCAGAATATGAATGTACCCTCTTCTGTACCCCCAACGCAGGCCCTCTATCCGCCACTGGGGGCTTATTCTGGTAGCATCCTGACTCCAGAAACCGCCGCTCCTTTTGCTGCACCCTCAGACAACTTTGAAGACGAACCGCCACTCCTGGAGGAATTGGGCATCAATTTTGATCATATTTATCAAAAAACAATTGCTGTACTGAACCCATTCAAAGAACCGAATGCAGCGATCTTGCAGGAGACCGATCTCACCGGACCGCTAGTCTTTTGTTTATGTTTTGGGGCATTTTTGCTGCTCAGTGGAAAGGTTCACTTTGGATATATATATGGTATTGGTGTATTAGGTTGTTTCTCCATGTATTCGTTATTGAATTTGATGAGTGAACCGGGTGTGTCTGCGGGCTGTACTATCAGCGTACTGGGGTATTGTCTTCTGCCAATGGTGGTGTTGTCTGGACTCTCTGTGCTGCAACTAAGAGGAACTATATTCACCATATTGACTTTTGTTGCTGTGTCCTGGTGTTCTTTTTCTGCTTCCAAGTTATTTGTGTCAGCTCTGGCTATGGATCATCAACAGCCACTTGTTGCATATCCTTGCGCAATGTTGTATGGTGTTTTTGCACTGTTAACTATATTTTGAAGGGTGCAAATCTAATAAACTACCTACATTCTGTACTAAGTTATCTCCTTATTGTGTGAGTTTGAAATTATGTACCGATGTGTTACTGTCTGCTGTAAGTAAAAATAAAGTGTTTTTCCCCTCGTGACAAC---CCATCTTTTATCCACTATAAATATCTGTTGTTTTATAATTTGTGGTTTAAGTCAATTTACACAATGTTTTGATCTGCATTAAAATTAGGAAAGCCTCGATTGCTCGGTTTTCTATTTAAACTGATATAGCCCTGAATTTAAATTGCTGTTACATTTCTTAAAATTATATTTTTTTCTTAAAGGCTTAAAATTTCATGTTATATACATAATTTCGATCTATTCAACCAACTTCAAAGTTTTTTTTATATCAGATTGTTTAATAAAATATTTGTAATATTTTACCAAGAATAATGCATTGTTTTGCTGAATATGTAGAGTATAATAGGACCTGATAAGAGATTGGTTTATATATATATACCGCATGGTTGTTTATATATAAAACTGTATACATAAATAATTAGTTTATGTACAAAATTCATTTTAATACATGACTTGTATATATTTTGATTGCT
Ndellingeri_BullpenBridge_N109 -----------------------------------------------------------------------------------------------AGGGCGTACAGATACGATTTTGGTACTCCGGAATTCGGAACTCAACCCCAGTTCGGTCAATTCGACTATGATGCATCTCAGAATATGAATGTACCCTCTTCTGTACCCCCAACGCAGGCCCTCTATCCGCCACTTGGGGCTTATTCTGGTAGCATCCTGACTCCAGAAACCGCCGCTCCTTTTGCTGCACCATCAGACAACTTTGAAGACGAACCGCCACTCCTGGAGGAATTGGGCATCAATTTTGATCATATTTATCAAAAAACAATTGCTGTACTGAACCCATTCAAAGAACCGAATGCAGCGATCTTGCAGGAGACCGATCTCACCGGACCGCTAGTCTTTTGTTTATGTTTTGGGGCATTTTTGCTGCTCAGTGGAAAGGTTCATTTTGGATATATATATGGTATTGGTGTATTAGGTTGTTTCTCCATGTATTCGTTATTGAATCTGATGAGTGAACCGGGTGTGTCTGCCGGCTGTACTATCAGCGTACTGGGGTATTGTCTTCTGCCAATGGTGGTGTTGTCCGGACTCTCTGTGCTGCAACTAAGAGGAACTTTATTCACCGTATTGACTTTTGTTGCTGTGTCCTGGTGTTCTTTTTCTGCTTCCAAGTTATTTGTGTCAGCTCTGGCTATGGATCATCAACAGCCACTTGTTGCATATCCTTGCGCAATGTTGTATGGTGTTTTTGCGCTGTTAACTATATTTTGAAGGGTGAAAATCTAATAAACTACCTACATTCTGTACTAAGTTATCTCCTTATTGTGTGAGTTTGAAATTATATACTGATGTGTTACTGTCTGCTTTAAGTAAAAATAAAGTGTTTTTTCCCTCGTGACAACAACCCATCTTTTATCCACTATAAATATCTCTTGTTTTGTAATTTGCGGTTTAAGTCAATTTAACCAATGTTTTGATCTACATTAAAATTAGGAAAGCCTTGATTGCTTGGTTTTCTATTTAAACTGATATAGCCCTGAATTTAAATTGCTGTTATATTTTTTAAAATTATATTTTTTACTTAAATGCTTAAAATTTCACGTTATATAGAGAATTTCGATCTATTCAACCAACCTTAAAGTTTTTTTTATATCAGATTGTTTAATCAAATATTTGTAATATTTTACCAAGAATAATGCATTGTTTTACTGAATATATACAGTACAACGGGACTTGATAAGAGGTTGGTTTATATATATATACCACATGATTGTTTATATATAAA------------------------------------------------------------------------
Ndellingeri_WhitewFalls_N887 ---------------------------------------GAAATTCTGGTTATTATGATTGGAATCCTGGAAATGAAAACGTGGATCCATCGGGTAGGGCGTACAGATACGATTTTGGTACTCCGGAATTCGGAACTCAACCCCAGTTCGGTCAATTCGACTATGATGCATCTCAGAATATGAATGTACCCTCTTCTGTACCCCCAACGCAGGCCCTCTATCCGCCACTTGGGGCTTATTCTGGTAGCATCCTGACTCCAGAAACCGCCGCTCCTTTTGCTGCACCATCAGACAACTTTGAAGACGAACCGCCACTCCTGGAGGAATTGGGCATCAATTTTGATCATATTTATCAAAAAACAATTGCTGTACTGAACCCATTCAAAGAACCGAATGCAGCGATCTTGCAGGAGACCGATCTCACCGGACCGCTAGTCTTTTGTTTATGTTTTGGGGCATTTTTGCTGCTCAGTGGAAAGGTTCATTTTGGATATATATATGGTATTGGTGTATTGGGTTGTTTCTCCATGTATTCGTTATTGAATCTGATGAGTGAACCGGGTGTGTCTGCCGGCTGTACTATCAGCGTACTGGGGTATTGTCTTCTGCCAATGGTGGTGTTGTCCGGACTCTCTGTGCTGCAACTAAGAGGAACTTTATTCACCGTATTGACTTTTGTTGCTGTGTCCTGGTGTTCTTTTTCTGCTTCCAAGTTATTTGTGTCAGCTCTGGCTATGGATCATCAACAGCCACTTGTTGCATATCCTTGCGCAATGTTGTATGGTGTTTTTGCGCTGTTAACTATATTTTGAAGGGTGAAAATCTAATAAACTACCTACATTCTGTACTAAGTTATCTCCTTATTGTGTGAGTTTGAAATTATATACTGATGTGTTACTGTCTGCTTTAAGTAAAAATAAAGTGTTTTTTCCCTCGTGACAACAACCCATCTTTTATCCACTATAAATATCTCTTGTTTTGTAATTTGCGGTTTAAGTCAATTTAACCAATGTTTTGATCTACATTAAAATTAGGAAAGCCTTGGTTGCTTGGTTTTCTATTTAAACTGATATAGCCCTGAATTTAAATTGCTGTTATATTTTTTAAAATTATATTTTTTACTTAAATGCTTAAAATTTCACGTTATATAGAGAATTTCGATCTATTCAACCAACCTTAAAGTTTTTTTTATATCAGATTGTTTAATCAAATATTTGTAATATTTTACCAAGAATAATGCATTGTTTTACTGAATATATACAGTACAACGGGACTTGATAAGAGGTTGGTTTATATATATATACCACATGATTGTTTATATATAAAACTGTATACATAAATAGTTAGTTTATATATAAAACTCATTCTAATACATGACTTGTATATATTTTGATTGCT
Ndilutus_GrassyCreek_N670 -----------------------------------------------------------------------------------------------------------------------------------------------------------------------------------------------------------------------------------------------------------------------------------------------------------------------------------------------------------------------------------------------------------------------------------------------------------------------------------------------------------------------------------------------------------------------------------------------------------------------------------ATGGTGGTGTTGTCTGGACTCTCTGTGCTGCAACTAAGAGGAACTATATTCACCGTATTGACTTTTGTCGCTGTGTCCTGGTGTTCTTTTTCTGCTTCCAAGTTATTTGTGTCAGCTCTGGCTATGGATCATCAACAGGCACTTGTTGCATATCCTTGTGCAATGTTGTATGGTGTTTTTGCGCTGTTAACTATATTTTGAAGGGTGCAAATTTAATAAACTACCTACATTCTGTACTAAGTTATCTCCTTATTGTGTGAGTTTGAAATTATGTACCGATGTG------------------------------------------------------------------------------------------------------------------------------------------------------------------------------------------------------------------------------------------------------------------------------------------------------------------------------------------------------------------------------------------------------------------------------------------------------------------------------------------------------------------------
Ndilutus_StarveRockCave_G3174 ------------------------------------------------------------------------------------------------------------------------------------------------------------------------------------------------------------------------------------------------------------------------------------TTGCTGCACCATCAGACAACTTTGAAGACGAACCGCCACTCCTGGAGGAATTGGGCATCAATTTTGATCATATTTATCAAAAAACAATTGCCGTACTGAACCCATTCAAAGAACCGAATGCAGCGATCTTGCAGGAGACCGATCTCACCGGACCGCTAGTCTTTTGTTTATGTTTTGGGGCATTTTTGCTGCTCAGTGGAAAGGTTCACTTTGGATATATATATGGTATTGGTGTATTAGGTTGTTTCTCCATGTATTCGTTATTGAATTTGATGAGTGAACCGGGTGTGTCTGCGGGCTGTACTATCAGCGTACTGGGGTATTGTCTTCTGCCAATGGTGGTGTTGTCTGGACTCTCTGTGCTGCAACTAAGAGGAACTATATTCACCGTATTGACTTTTGTCGCTGTGTCCTGGTGTTCTTTTTCTGCTTCCAAGTTATTTGTGTCAGCTCTGGCTATGGATCATCAACAGGCACTTGTTGCATATCCTTGTGCAATGTTGTATGGTGTTTTTGCGCTGTTAACTATATTTTGAAGGGTGCAAATTTAATAAACTACCTACATTCTGTACTAAGTTATCTCCTTATTGTGTGAGTTTGAAATTATGTACCGATGTGTTACTGTCTGCTGTAAGTAAAAATAAAGTGTTTTTCCCCTCGCGACAACAATCCATCTTTTATCCACTATAAATATCTGTTGTTTTATAATTTGTGGTTTAAGTCAATTTAACCAATGTTTTGATCTGCATTAAAATTAGGAAAGCCTTAATTGCTTGGTTTTCTATTTAAACTGATATAGCCCTGAATTTAAATTGCTGTTATATTTCTTAAAATTATATTTTTTTCTTAAAGGCTGAAAATTTCACGTTATATACATAATTTCGATCTATTCAACCAATTTTAAAGTTTTTTATATATCAGATTGTTCAATAAAATATTTGTAATATTTTACCAAGAATAATGCATTGTTTTGCTGAATATATAGATTATAACAGGACCTGATAAGAGGTTGGTTTATATATATATACCGCATGGTTGTTTATATATAAAACTGTATACATAAATAGTTAGTTTATATATAAAATTCATTCTAT----------------------------
Nfridelli_LittlePigeon_N262 TGTAAAACGTCACTTACCAAAATATGTCTTCTCAAAATCGAAATTCTGGTTATTATGATTGGAATCCTGGAAATGAAAACGTGGATCCATCGGGTAGGGCGTACAGATACGATTTTGGTACTCCGGAATTCGGAACTCAACCCCAGTTCGGTCAATTCGACTATGATGCATCTCAGAATATGAATGTACCCTCTTCTGTACCTCCAACGCAGGCCCTCTATCCGCCACTTGGGGCTTATTCTGGTAGCATCCTGACTCCAGAAACCGCCGCTCCTTTTGCTGCACCATCAGACAACTTTGAAGACGAACCGCCACTCCTGGAGGAATTGGGCATCAATTTTGATCATATTTATCAAAAAACAATTGCTGTACTGAACCCATTCAAAGAACCGAATGCAGCGATCTTGCAGGAGACCGATCTCACCGGACCGCTAGTCTTTTGTTTATGTTTTGGGGCATTTTTGCTGCTCAGTGGAAAGGTTCATTTTGGATATATATATGGTATTGGTGTATTAGGTTGTTTCTCCATGTATTCCTTATTGAATCTGATGAGTGAACCGGGTGTGTCTGCCGGCTGTACTATCAGCGTACTGGGGTATTGTCTTCTGCCAATGGTGGTGTTGTCCGGACTCTCTGTACTACAACTAAGAGGAACTTTATTCACCGTATTGACTTTTGTTGCTGTGTCCTGGTGTTCTTTTTCTGCTTCCAAGTTATTTGTGTCAGCTCTGGCTATGGATCATCAACAGCCACTTGTTGCATATCCTTGCGCAATGTTGTATGGTGTTTTTGCGCTGTTAACTATATTTTGAAGGGTGAAAATCTAATAAACTACCTACATTCTGTACTAAGTTATCTCCTTATTGTGTGAGTTTGAAATTATATACTGATGTGTTACTGTCTGCTGTAAGTAAAAATAAAGTGTTTTTTCCCTCGTGACAACAACCCTGCTTTTATCCACTATAAATATCTGTTGTTTTGTAATTTGCGGTTTAAGTCAATTTAACCAATGTTTTGATCTACATTAAAATTAGGAAAGCCTTGATTGCTTGGTTTTCTATTTAAACTGATAGAGCCCTGAATTTAAATTGCTGTTATATTTTTTAAAATTATATTTTTTACTTAAATGCTTAAAATTTCACGTTATATAGAGAATTT------------------------------------------------------------------------------------------------------------------------------------------------------------------------------------------------------------------------------------------------
Nfurtivus_HugdenBranch_G3175 TGTAAAACGTCACTTACCAAAATATGTCTTCTCAAAATCGAAATTCTGGTTATTATGATTGGAATCCTGGAAATGAAAACGTGGATCCATCGGGTAGGGCGTACAGATACGATTTTGGCACTCCGGAATTCGGAACTCAGCCCCAGTTCGGTCAATTCGACTACGATGCATCTCAGAATATGAATGTACCCTCTTCTGTACCCCCAACGCAGGCCCTCTATCCACCACTGGGGGCTTATTCTGGTAGCATCCTGACTCCAGAAACCGCCGCTCCTTTTCCTGCACCATCAGACAACTTTGAAGACGAACCGCCACTCCTGGAGGAATTGGGCATCAATTTTGATCATATTTATCAAAAAACAATTGCTGTACTGAACCCATTCAAAGAACCGAATGCAGCTATCTTGCAGGAGACCGATCTCACCGGACCGCTAGTCTTTTGTTTATGTTTTGGGGCATTTTTGCTGCTCAGTGGAAAGGTTCACTTTGGATATATATATGGTATTGGTGTATTAGGTTGTTTCTCCATGTATTCGTTATTGAATTTGATGAGTGAACCGGGTGTGTCTGCGGGCTGTACTATCAGCGTACTGGGGTATTGTCTTCTGCCAATGGTGGTGTTGTCTGGACTTTCTGTGCTGCAACTAAGAGGAACTTTATTCACCGTATTGACTTTTGTTGCTGTGTCCTGGTGTTCTTTTTCTGCTTCCAAGTTATTTGTGTCAGCCCTGGCTATGGATCATCAACAGCCACTTGTTGCATATCCTTGTGCAATGTTGTATGGTGTTTTTGCACTGTTAACTATATTTTGAAGGCTGCAAATCTAATAAACTACCTACATTCTGTACTAAGTTATCTCCTTATTGTTTGAGTTTGAAATTATATACTGATGTGTTACTGTCTGCTGTAAGTAAAAATAAAGTGTTTTTTCCCTTGTGACAACAACCCATCTTTTATCCACTATAAATACCTGTTGTTTTATAATTTGCGATTTAAGTCAATTTAACCAATCTTTTAATCTGCATTAAAATTAGGAAAGCCTTGATTGCTTGGTATTCTATTTAAACTGATATAGCCCTGAATTTAAATTGCTGTTATATTTCTTAAAATTTTATTTTTTACTTAAATGCTTAAAATTTCACGTTATATAGAGAATTTCGATCTATTCAACCAACCTTAAAGTTTTTTTTATATCAGATTGTTTAATCAAATATTTGTAATATTTTACCAACAATAATGCATTGTTTTGCTGAATATATACAGTACAACAGGACTTGATAAGAGGTTGGTTTTTTTATATATACCACATGTTTGTTTATATATAAAACTGTACACATAAATAGTTAGTTTATATATAAAACTCATTCTAATACATGACTTGTATATATTTTGATTGCT
Nfurtivus_RaccoonMtn_N1026 ----------------------------------------AAATTCTGGTTATTATGATTGGAATCCTGGAAATGAAAACGTGGATCCATCGGGTAGGGCGTACAGATACGATTTTGGCACTCCGGAATTCGGAACTCAGCCCCAGTTCGGTCAATTCGACTACGATGCATCTCAGAATATGAATGTACCCTCTTCTGTACCCCCAACGCAGGCCCTCTATCCACCACTGGGGGCTTATTCTGGTAGCATCCTGACTCCAGAAACCGCCGCTCCTTTTCCTGCACCATCAGACAACTTTGAAGACGAACCGCCACTCCTGGAGGAATTGGGCATCAATTTTGATCATATTTATCAAAAAACAATTGCTGTACTGAACCCATTCAAAGAACCGAATGCAGCTATCTTGCAGGAGACCGATCTCACCGGACCGCTAGTCTTTTGTTTATGTTTTGGGGCATTTTTGCTGCTCAGTGGAAAGGTTCACTTTGGATATATATATGGTATTGGTGTATTAGGTTGTTTCTCCATGTATTCGTTATTGAATCTGATGAGTGAACCGGGTGTGTCTGCGGGCTGTACTATCAGCGTACTGGGGTATTGTCTTCTGCCAATGGTGGTGTTGTCTGGACTTTCTGTGCTGCAACTAAGAGGAACTTTATTCACCGTATTGACTTTTGTTGCTGTGTCCTGGTGTTCTTTTTCTGCTTCCAAGTTATTTGTGTCAGCCCTGGCTATGGATCATCAACAGCCACTTGTTGCATATCCTTGTGCAATGTTGTATGGTGTTTTTGCACTGTTAACTATATTTTGAAGGCTGCAAATCTAATAAACTACCTACATTCTGTACTAAGTTATCTCCTTATTGTTTGAGTTTGAAATTATATACTGATGTGTTACTGTCTGCTGTAAGTAAAAATAAAGTGTTTTTTCCCTTGTGACAACAACCCATCTTTTATCCACTATAAATACCTGTTGTTTTATAATTTGCGATTTAAGTCAATTTAACCAATCTTTTAATCTGCATTAAAATTAGGAAAGCCTTGATTGCTTGGTATTCTATTTAAACTGATATAGCCCTGAATTTAAATTGCTGTTATATTTCTTAAAATTTTATTTTTTACTTAAATGCTTAAAATTTCACGTTATATAGAGAATTTCGATCTATTCAACCAACCTTAAAGTTTTTTTTATATCAGATTGTTTAATCAAATATTTGTAATATTTTACCAACAATAATGCATTGTTTTGCTGAATATATACAGTACAACAGGACTTGATAAGAGGTTGGTTTTTTTATATATACCACATGTTTGTTTATATATAAAACTGTACACATAAATAGTTAGTTTATATATAAAACTCATTCTAATACATGACTTGTATATATTTTGATTGCT
Ngeorgia_Sittons_N073 TGTAAAACGTCACTTACCAAAATATGTCTTCTCAAAATCGAAATTCTGGTTATTATGATTGGAATCCTGGAAATGAAAACGTGGATCCATCGGGTAGGGCGTACAGATACGATTTTGGCACTCCGGAATTCGGAACTCAGCCCCAGTTCGGTCAATTCGACTACGATGCATCTCAGAATATGAATGTACCCTCTTCTGTACCTCCAACGCAGGCCCTCTATCCGCCACTGGGGGCTTATTCTGGTAGCATCCTGACTCCAGAAACCGCCGCTCCTTTTGCTGCACCATCAGACAACTTTGAAGACGAACCGCCACTCCTGGAGGAATTGGGCATCAATTTTGATCATATTTATCAAAAAACAATTGCTGTACTCAACCCATTCAAAGAACCGAATGCAGCGATCTTGCAGGAGACTGATCTCACTGGACCGCTAGTCTTTTGTTTATGTTTTGGGGCATTTTTGCTGCTCAGTGGAAAGGTTCATTTTGGATATATATATGGTATTGGTGTATTAGGTTGTTTCTCCATGTATTCGTTATTGAATTTGATGAGTGAACCGGGTGTGTCTGCGGGCTGTACTATCAGCGTACTGGGGTATTGTCTTCTGCCAATGGTGGTGTTGTCTGGACTCTCTGTGCTGCAACTAAGAGGAACTTTATTCACGGTATTGACTTTTGTTGCTGTGTCCTGGTGTTCTTTCTCTGCTTCCAAGTTATTTGTGTCAGCTCTGGCTATGGATCATCAACAGCCACTTGTTGCATATCCTTGCGCAATGTTGTATGGTGTTTTTGCGCTGTTAACTATATTTTGAAGGGCAAAAATCTAATAAACTACCTACATTCTGTACTAAGTTATCTCCTTATTGTGTGAGTTTGAAATTATATACTGATGTGTTATTGTCTGCTGTAAGTAAAAATAAAGTGTTTTTTCCCTCGTGACAACAACCCATCTTTTATCCACTATAAATACCTGTTGTTTTATAATTTGCGGTTAAAGTCAATTTAACCAATGTTTTGATCTGCATTAAAATTAGGAAAGCCTTGATTGCTTGGTATTCTATTTAAACTGATAAAGCCCTGAATTTAAATTGCTGTTATATTTCTTAAAATTATATTTTTTACTTAAATGCTTAAAATTTAACGTTATATAGAGAATTTCGATCTATTCAACCAACCTTAAAGTTTTTTTTATATCAGATTGTTTAATCAAATATTTGTAATATTTTACCAAGAATAATGCATTGTTTTGCTGATTATATACAGTAGAACAGAACTTGATAAGAGGTTGGTTTTTATATATATACCGCATGGTTGTTTATATATAAAACTGTATACATAAACAGTTAGTTTATATATAAAACTCATTCTAATACATGACTTTTATATATTTTGATTGCT
Ngertschi_CedarCreek_N351 TGTAAAACGTCACTTACAAAAATATGTCTTCCCAAAATCAAAATTCTGGTTATTATGATTGGAATCCTGGAAATGAAAACGTGGATCCATCGGGTAGGGCGTTCAGATACGATTTTGGCACTCCGGAATTCGGAACTCAGCCCCAGTTCGGTCAATTCGACTACGATGCATCTCAGAATATGAATGTACCCTCTTCTGTTCCACCAACGCAAGCCCTCTATCCGGCACTGGGGGCTTATTCTGGTAGCATCCTCACTCCAGAAACCGCCGCTCCTTTTGCTGCACCCTCAGACAACTTTGAAGACGAACCGCCACTCCTGGAGGAATTGGGCATCAATTTTGATCATATTTATCAAAAAACAATTGCTGTACTGAACCCATTCAAAGAACCGAATGCAGCGATCTTGCAGGAGACCGATCTCACCGGACCGCTAGTCTTTTGTTTATGTTTTGGGGCATTTTTGCTGCTCAGTGGAAAGGTTCACTTTGGATATATATATGGTATTGGTGTATTAGGTTGTTTCTCCATGTATTCGTTATTGAATTTGATGAGTGAACCGGGTGTGTCTGCGGGCTGTACTATCAGCGTACTGGGGTATTGTCTTCTGCCAATGGTGGTGTTGTCTGGACTCTCTGTGCTGCAACTAAGAGGAACTATATTCACCGTATTGACTTTTGTTGCTGTATCCTGGTGTTCTTTTTCTGCTTCCAAGTTATTTGTGTCAGCTCTGGCTATGGATCATCAACAGCCACTTGTTGCATATCCTTGCGCAATGTTGTATGGTGTTTTTGCACTGTTAACTATATTTTGAAGGGTGCAAATCTAATAAACTACCTACATTCTGTACTAAGTTATCTCCTTATTGTGTGAGTTTGAAATTATGTACCGATGTGTTACTGTCTGCTGTAAGTAAAAATAAAGTGTTTTTCCCCTCGTGACAACAACCTATCTTTTATCCACTATAAATACCTGTTGTTTTATAATTTGTGGTTTAAGTCAATTTAACCAATGTTTTGTTCTGCATTAAAATTAGGAAAGCCTTGATTGCTCGGTTTTCTATTTAAACTGATATAGCCCAGAATTTAAATTGCTGTTACATTTCTTAAAATTTTATTTTTTTCTTCAAGGCTTAAAATTTCACGTTATATACATAATTTCGATCTATTCAACCAACTTCAAAGTTTTTTTTATATCAGATTGTTTAATAAAATATTTGTAATATTTTAGCAAAAATAATGCATTGTTTTGCTGAATATATAGAGTATAATAGGACCTGATAAGAGGTTGGTTTATATATATATACCGCATGGTTGTTTATATATAAAACTGTATACATAAATAATTAGTTTATGTACAAAATTCATTTTAATACATGACTTGTATATATTTTGATTGCT
Ngertschi_FrenchBroad_N968 ----------------CAAAATTATGTCTTCCCAAAATCAAAATTCTGGTTATTATGATTGGAATCCTGGAAATGAAAACGTGGATCCATCGGGTAGGGCGTTCAGATACGATTTTGGCACTCCGGAATTCGGAACTCAGCCCCAGTTCGGTCAATTCGACTACGATGCATCTCAGAATATGAATGTACCCTCTTCTGTTCCACCAACGCAAGCCCTCTATCCGGCACTGGGGGCTTATTCTGGTAGCATCCTCACTCCAGAAACCGCCGCTCCTTTTGCTGCACCCTCAGACAACTTTGAAGACGAACCGCCACTCCTGGAGGAATTGGGCATCAATTTTGATCATATTTATCAAAAAACAATTGCTGTACTGAACCCATTCAAAGAACCGAATGCAGCGATCTTGCAGGAGACCGATCTCACCGGACCGCTAGTCTTTTGTTTATGTTTTGGGGCATTTTTGCTGCTCAGTGGAAAGGTTCACTTTGGATATATATATGGTATTGGTGTATTAGGTTGTTTCTCCATGTATTCGTTATTGAATTTGATGAGTGAACCGGGTGTGTCTGCGGGCTGTACTATCAGCGTACTGGGGTATTGTCTTCTGCCAATGGTGGTGTTGTCTGGACTCTCTGTGCTGCAACTAAGAGGAACTATATTCACCGTATTGACTTTTGTTGCTGTATCCTGGTGTTCTTTTTCTGCTTCCAAGTTATTTGTGTCAGCTCTGGCTATGGATCATCAACAGCCACTTGTTGCATATCCTTGCGCAATGTTGTATGGTGTTTTTGCACTGTTAACTATATTTTGAAGGGTGCAAATCTAATAAACTACCTACATTCTGTACTAAGTTATCTCCTTATTGTGTGAGTTTGAAATTATGTACCGATGTGTTACTGTCTGCTGTAAGTAAAAATAAAGTGTTTTTCCCCTCGTGACAACAACCTATCTTTTATCCACTATAAATACCTGTTGTTTTATAATTTGTGGTTTAAGTCAATTTAACCAATGTTTTGTTCTGCATTAAAATTAGGAAAGCCTTGATTGCTCGGTTTTCTATTTAAACTGATATAGCCCAGAATTTAAATTGCTGTTACATTTCTTAAAATTTTATTTTTTTCTTCAAGGCTTAAAATTTCACGTTATATACATAATTTCGATCTATTCAACCAACTTCAAAGTTTTTTTTATATCAGATTGTTTAATAAAATATTTGTAATATTTTAGCAAAAATAATGCATTGTTTTGCTGAATATATAGAGTATAATAGGACCTGATAAGAGGTTGGTTTATATATATATACCGCATGGTTGTTTATATATAAAACTGTATACATAAATAATTAGTTTATGTACAAAATTCATTTTAATACATGACTTGTATATATTTTGATTGCT
Ngertschi_HickoryNutGap_N810 TGTAAAACGTCACTTACAAAAATATGTCTTCCCAAAATCAAAATTCTGGTTATTATGATTGGAATCCTGGAAATGAAAACGTGGATCCATCGGGTAGGGCGTTCAGATACGATTTTGGCACTCCGGAATTCGGAACTCAGCCCCAGTTCGGTCAATTCGACTACGATGCATCTCAGAATATGAATGTACCCTCTTCTGT---TCCAACGCAGGCCCTCTATCCGCCACTGGGGGCTTATTCTGGTAGCATCCTCACTCCAGAAACCGCAGCTCCTTTTGCTGCACCCTCAGACAACTTTGAAGACGAACCGCCACTCCTGGAGGAATTGGGCATCAATTTTGATCATATTTATCAAAAAACAATTGCTGTACTGAACCCATTCAAAGAACCGAATGCAGCGATCTTGCAGGAGACCGATCTCACCGGACCGCTAGTCTTTTGTTTATGTTTTGGGGCATTTTTGCTGCTCAGTGGAAAGGTTCACTTTGGATATATATATGGTATTGGTGTATTAGGTTGTTTCTCCATGTATTCGTTATTGAATTTGATGAGTGAACCGGGTGTGTCTGCGGGCTGTACTATCAGCGTACTGGGGTATTGTCTTCTGCCAATGGTGGTGTTGTCTGGACTCTCTGTGCTGCAACTAAGAGGAACTATATTCACCATATTGACTTTTGTTGCTGTATCCTGGTGTTCTTTTTCTGCTTCCAAGTTATTTGTGTCAGCTCTGGCTATGGATCATCAACAGCCACTTGTTGCATATCCTTGCGCAATGTTGTATGGTGTTTTTGCACTGTTAACTATATTTTGAAGGGTGCAAATCTAATAAACTACCTACATTCTGTACTAAGTTATCTCCTTATTGTGTGAGTTTGAAATTATGTACCGATGTGTTACTGTCTGCTGTAAGTAAAAATAAAGTGTTTTTCCCCTCGTGACAACAACCTATCTTTTATCCACTATAAATATCTGTTGTTTTATAATTTGTGGTTTAAGTCAATTTAACCAATGTTTTGTTCTGCATTAAAATTAGGAAAGCCTTGATTGCTCGGTTTTCTATTTAAACTGATATAGCCCAGAATTTAAATTGCTGTTACATTTCTTAAAATTATATTTTTTTCTTCAAGGCTTAAAATTTCACGTTATATACATAATTTCAATCTATTCAACCAACTTCAAAGTTTTTTTTATATCAGATTGTTTAATAA-----TTGTAATATTTTAGCAAAAATAATGCATTGTTTTGCTGAATATATAGAGTATAATAGGACCTGATAAGAGGTTGGTTTATATATATATACCGCATGGTTGTTTATATATAAAACTGTATACATAAATAATTAGTTTATGTACAAAATTCATTTTAATACATGACTTGTATATATTTTGATTGCT
Nholsingeri_PondCave_N541 TGTAAAACGTCACTTACCAAAATATGTCTTCTCAAAATCGAAATTCTGGTTATTATGATTGGAATCCTGGAAATGAAAACGTGGATCCATCGGGTAGGGCGTACAGATACGATTTTGGCACTCCGGAATTCGGAACTCAGCCCCAGTTCGGTCAATTCGACTACGATGCATCTCAGAATATGAATGTACCCTCTTCTGTACCCCCAACGCAGGCCCTCTATCCGCCACTAGGGGCTTATTCTGGTAGCATCCTAACTCCAGAAACCGCCGCTCCTTTTGCTGCACCATCAGACAACTTTGAAGACGAACCGCCACTCCTGGAGGAATTGGGCATCAATTTTGATCATATTTATCAAAAAACAATTGCTGTACTGAACCCATTCAAAGAACCGAATGCAGCGATCTTGCAGGAGACCGATCTCACCGGACCGCTAGTCTTTTGTTTATGTTTTGGGGCATTTTTGCTGCTCAGTGGAAAGGTTCACTTTGGATATATATATGGTATTGGTGTATTAGGTTGTTTCTCCATGTATTCGTTATTGAATTTGATGAGTGAACCGGGTGTGTCTGCGGGCTGTACTATCAGCGTACTGGGGTATTGTCTTCTGCCAATGGTGGTGTTGTCTGGACTCTCTGTGCTGCAATTAAGAGGAACTATATTCACCGTATTGACTTTTGTTGCTGTGTCCTGGTGTTCTTTTTCTGCTTCCAAGTTATTTGTGTCAGCTCTGGCTATGGATCATCAACAGCCACTTGTTGCATATCCTTGCGCAATGTTGTATGGTGTTTTTGCGCTGTTAACTATATTTTGAAGGGTGCAAATCTAATAAACTACCTACATTCAGTACTAAGTTATCTCTTTATTGTGTGAGTTTGAAATTATGTACCGATGTGTTACTGTCTGCTGTAAGTAAAAATAAAGTGTTTTTCCCCTCGTGACAACAACCCATCTTTTATCCACTATAAATACCTGTTGTTTTATAATTTGTGGTTTAAGTCAATTCAACCAATGTTTTGATCAGCATTAAAATGAGGAAAGCTTTAATTGCTTGGTTTTCTATTTAAACTGATATAGCCCTGTATTTAAATTGTGGTTATATTTCTTAAAATTATATTTTTTTCTTAAAGGCTGAAAATTACACGTTATATACATAATTTCGATCTATTCAACCAATTTTAAAGTTTTATATATATCAGATTGTTTAATAAAATATTTGTAATATTTTACCAAGAATAATGCATTGTTTTGCTGAATATATAGAGTATAACAGGGCCTGATAAGATGTTGGTTTATATATATATACCGCATGGTTGTTTATATATAAAACTGTATACATAAATAGTTAGTTTATATATAAAATTCATTCTATTACATGACTTGTATATATTTTGATTGTT
Njonesi_CaveSpringCave_N390 -----------------------ATGTCTTCTCAAAATCGAAATTCTGGTTATTATGATTGGAATCCTGGAAATGAAAACGTGGATCCATCGGGTAGGGCGTACAGATACGATTTTGGTACTCCGGAATTCGGAACTCAACCCCAGTTCGGTCAATTCGACTATGATGCATCTCAGAATATGAATGTACCCTCTTCTGTACCCCCAACGCAGGCCCTCTATCCGCCACTTGGGGCTTATTCTGGTAGCATCCTGACTCCAGAAACCGCCGCTCCTTTTGCTGCACCATCAGACAACTTTGAAGACGAACCGCCACTCCTGGAGGAATTGGGCATCAATTTTGATCATATTTATCAAAAAACAATTGCTGTACTGAACCCATTCAAAGAACCGAATGCAGCGATCTTGCAGGAGACCGATCTCACCGGACCGCTAGTCTTTTGTTTATGTTTTGGGGCATTTTTGCTGCTCAGTGGAAAGGTTCAGTTTGGATATATATATGGTATTGGTGTATTAGGTTGTTTCTCCATGTATTCGTTATTGAATCTGATGAGTGAACCGGGTGTGTCTGCCGGCTGTACTATCAGCGTACTGGGGTATTGTCTTCTGCCAATGGTGGTGTTGTCCGGACTCTCTGTGCTGCAACTAAGAGGAACTTTATTCACCGCATTGACTTTTGTTGCTGTGTCCTGGTGTTCTTTTTCTGCTTCCAAGTTATTTGTGTCAGCTCTGGCTATGGATCATCAACAGCCACTTGTTGCATATCCTTGCGCAATGTTGTATGGTGTTTTTGCGCTGTTAACTATATTTTGAAGGGTGAAAATCTAATAAACTACCTACATTCTGTACTAAGTTATCTC---ATTGTGTGAGTTTGAAATTATATACTGATGTGTTACTGTCTGCTGTAAGTAAAAATAAAGTGTTTTTTCCTTCGTGACAACAACCCATCTTTTATCCACTATAAATATCTGTTGTTTTGTAATTTGCGGTTTAAGTCAATTTAACCAATGTTTTGATCTACATTAAAATTAGGAAAGCCTTGATTGCTTGGTTTTCTATTTAAACTGATATAGCCCTGAATTTAAATTGCTGTTATATTTCTTAAAATTAGATTTTTTACTTAAATGCTTAAAATTTCACGTTATATAGAGAATTTCGATCTATTCAACCAACCTTAAAGTTTTTTTTATATCAGATTGTTTAATCAAATATTTGTAATATTTTACCAAGAATAATGCATTGTTTTGCTGAATATATACAGTAGAACAAGACTTGATAAGAG-----TTTTTTTTTATATACTGCATGGTTGTTTATATATAAAACTGTTTACATAAATAGTTAGTTTATATATAAAACTCATTCTAATACATGACTTGTATATATTTTGATTGCT
Nlowderi_ChestnutBranch_N731 TGTAAAACGTCACTTACCAAAATATGTCTTCTCAAAATCGAAATTCTGGTTATTATGATTGGAATCCTGGAAATGAAAACGTGGATCCATCGGGTAGGGCGTACAGATACGATTTTGGTACTCCGGAATTCGGAACTCAACCCCAGTTCGGTCAATTCGACTACGATGCATCTCAGAATATGAATGTACCCTCTTCTGTACCCCCAACGCAGGCCCTCTATCCGCCACTGGGGGCTTATTCTGGTAGTATCCTGACTCCAGAAACCGCCGCTCCTTTTGCTGCACCATCAGACAACTTTGAAGACGAACCGCCACTCCTGGAGGAATTGGGCATCAATTTTGATCATATTTATCAAAAAACAATTGCTGTACTCAACCCATTCAAAGAACCGAATGCAGCGATCTTGCAGGAGACTGATCTCACTGGACCGCTAGTCTTTTGTTTATGTTTTGGGGCATTTTTGCTGCTCAGTGGAAAGGTTCACTTTGGATATATATATGGTATTGGTGTATTAGGTTGTTTCTCCATGTATTCGTTATTGAATTTGATGAGTGAACCGGGTGTGTCTGCAGGCTGTACAATCAGCGTACTGGGGTATTGTCTTCTGCCAATGGTGGTGTTGTCGGGACTCTCTGTGCTGCAACTAAGAGGAACTATATTCACCGTATTGACTTTTGTTGCTGTGTCCTGGTGTTCTTTTTCCGCTTCCAAGTTATTTGTGTCGGCTCTGGCTATGGATCATCAACAGCCACTTGTTGCATATCCTTGCGCAATGTTGTATGGTGTTTTTGCGCTGTTAACTATATTTTGAAGGGTGAAAATCTAATAAACTACCTACATTCTGTACTAAGTTTTCTCCTTATTGTGTGAGTTTGAAATTATATACTGATGTGTTACTGTCTGCTGTAAGAAAAAATAAAGTGTTTTTTCCCTCGTGACAACAACCCATCTTTTATCCACTATAAATACCTGTTGTTTTGTAATTTGCAGTTTAAGTCAATTTAACCAATGTTTTGATCTACATTAAAATTAGGAAAGCCTTGATTGCATGGTTTTCTATTTAAACTGATATAGCCCTGAATTTAAATTGCTGTTATATTTCTTAAAATTATATTTTTTACTTATATGCTTAAAATTTCACGTTATATAGAGAATTTCGATCTATTCAACCAACCTTAAAGTTTTTTTTATATCAGATTGTTTAATCAAATATTTCTAATATTTTACTAAGAATAATGTATTGTTTTGCTGAATACATACAGTAGAACAGGACTTGATAAGAGGTTGGTTTTTATATATATACCGCATGATTGTTTATATATAAAACTATATACATAAATAGTTAGTTTATATATAGAACTTATTCTAATACATGACTTGTATATATTTTGATTGCT
Nlowderi_upperFiresCreek_N820 TGTAAAACGTCACTTACCAAAATATGTCTTCTCAAAATCGAAATTCTGGTTATTATGATTGGAATCCTGGAAATGAAAACGTGGATCCATCGGGTAGGGCGTACAGATACGATTTTGGTACTCCGGAATTCGGAACTCAACCCCAGTTCGGTCAATTCGACTACGATGCATCTCAGAATATGAATGTACCCTCTTCTGTACCCCCAACGCAGGCCCTCTATCCGCCACTGGGGGCTTATTCTGGTAGCATCCTGACTCCAGAAACCGCCGCTCCTTTTGCTGCACCATCAGACAACTTTGAAGACGAACCGCCACTCCTGGAGGAATTGGGCATCAATTTTGATCATATTTATCAAAAAACAATTGCTGTACTCAACCCATTCAAAGAACCGAATGCAGCGATCTTGCAGGAGACTGATCTCACTGGACCGCTAGTCTTTTGTTTATGTTTTGGGGCATTTTTGCTGCTGAGTGGAAAGGTTCACTTTGGATATATATATGGTATTGGTGTATTAGGTTGTTTCTCCATGTATTCGTTATTGAATTTGATGAGTGAACCGGGTGTGTCTGCGGGCTGTACAATCAGCGTACTGGGGTATTGTCTTCTGCCAATGGTGGTGTTGTCTGGACTCTCTGTGCTGCAACTAAGAGGAACTATATTCACAGTATTGACTTTTGTTGCTGTGTCCTGGTGTTCTTTTTCCGCTTCCAAGTTATTTGTGTCGGCTCTGGCTATGGATCATCAACAGCCACTTGTTGCATATCCTTGCGCAATGTTGTATGGTGTTTTTGCGCTGTTAACTATATTTTGAAGGGTGAAAATCTAATAAACTACCTACATTCTGTACTAAGTTTTCTCCTTATTGTGTGCGTTTGAAATTATATACTGATGTGTTACTGTCTGCTGTAAGAAAAAATAAAGTGTTTTTTCCCTCGTGACAACAACCCATCTTTTATCCACTATAAATACCTGTTGTTTTGTAATTTGCGGTTTAAGTCAATTTAACCAATGTTTTGATCTACATTAAAATTAGGAAAGCCTTGATTGCTTGTTTTCCTATTTAAACTGATATAGCCCTGAATTTAAATTGCTGTTATATTTCTTAAAATTATATTTTTTACTTATATGCTTAAAATTTCACGTTATATAGAGAATTTCGATCTATTCAACCAACCTTAAAGTTTTTTTAATATCAGATTGTTTAATCAAATATTTCTAATATTTTACTAAGAATAATGCATTGTTTTGCTGAATATATACAGTAGATCAGGGCTTGATAAGAGGTTGGTTTTTATATATATACCGCATGATTGTTTATATATAAAACTGTATACATAAATAGTTAGTTTATATATAAAACTTATTCTAATACATGGCTTGTATATATTTTGATTGCT
Nlula_BeeRockCave_G2091 TGTAAAACGTCACTTACCAAAATATGTCTTCTCAAAATCGAAATTCTGGTTATTATGATTGGAATCCTGGAAATGAAAACGTGGATCCATCGGGTAGGGCGTACAGATACGATTTTGGCACTCCGGAATTCGGAACTCAGCCCCAGTTCGGTCAATTCGACTACGATGCATCTCAGAATATGAATGTACCCTCTTCTGTACCCCCAACGCAGGCCCTTTATCCGCCACTGGGGGCTTATTCTGGTAGCATCCTGACTCCAGAAACCTCCGCTCCTTTTGCTGCACCATCAGACAACTTTGAAGACGAACCGCCACTCCTGGAGGAATTGGGCATCAATTTTGATCATATTTATCAAAAAACAATTGCTGTACTCAACCCATTCAAAGAACCGAACGCAGCGATCTTACAGGAGACTGATCTCACTGGACCGCTAGTCTTTTGTTTATGTTTTGGGGCATTTTTGCTGCTCAGTGGAAAGGTTCATTTTGGATATATATATGGTATTGGTGTATTAGGTTGTTTCTCCATGTATTCGTTATTGAATTTGATGAGTGAACCGGGTGTGTCTGCGGGCTGTACTATCAGCGTACTGGGGTATTGTCTTCTGCCAATGGTGGTGTTGTCTGGACTCTCTGTGCTGCAACTAAGAGGAACTTTATTCACGGTATTGACTTTTGTTGCTGTGTCCTGGTGTTCTTTTTCTGCTTCCAAGTTATTTGTGTCAGCTCTGGCTATGGATCATCAACAGCCACTTGTTGCATATCCTTGCGCAATGTTGTATGGTGTTTTTGCGCTGTTAACTATCTTTTGAAGGGCGAAAATCTAATAAACTACCTACATTCTGTACTAAGTTATCTCCTTATTGTGTGAGTTTGAAATTATATACTGATGTGTTACTGTCTGCTGTAAGTAAAAATAAAGTGTTTTTTCCCTTGTGAGAACAACCCATCTTTTATCCACTATAAATACCTGTTGTTTTATAATTTGCGGTTTAAGTCAATTTAACCAATGTTTTGATCTGCATTAAAATTAGGAAAGCCTTAATTGCTTGGTTTTCTATTTAA---GATATAGCCCTGAATTTAAATTGCTGTTATATTTCTTAATATTATATTTTTTACTTAATTGCTTAAAATTTCACGTTATATAGGGAATTTTGATCTATTCAACCAACCTTAAATTTTTTTTTATATCAGATTGTTTAATCAAATATGTGCAATATTTTACAAAGAATAATGCATTGTTTTGCTGAATATATAGAGTAGAACAGGACTTGATAAGAGGTTGGTTGATATATATATACTGCATGGTTGTTTATATATAAAACTGTATGCATAAATAGTTAGTTTATATATAAAACTCATTCTAATACATGACTTGTATATATTTTGATTGCT
Nlula_LulaFallsCave_G2084 -------------------------------------------TTCTGGTTATTATGATTGGAATCCTGGAAATGAAAACGTGGATCCATCGGGTAGGGCGTACAGATACGATTTTGGCACTCCGGAATTCGGAACTCAGCCCCAGTTCGGTCAATTCGACTACGATGCATCTCAGAATATGAATGTACCCTCTTCTGTACCCCCAACGCAGGCCCTTTATCCGCCACTGGGGGCTTATTCTGGTAGCATCCTGACTCCAGAAACCTCCGCTCCTTTTGCTGCACCATCAGACAACTTTGAAGACGAACCGCCACTCCTGGAGGAATTGGGCATCAATTTTGATCATATTTATCAAAAAACAATTGCTGTACTCAACCCATTCAAAGAACCGAACGCAGCGATCTTACAGGAGACTGATCTCACTGGACCGCTAGTCTTTTGTTTATGTTTTGGGGCATTTTTGCTGCTCAGTGGAAAGGTTCATTTTGGATATATATATGGTATTGGTGTATTAGGTTGTTTCTCCATGTATTCGTTATTGAATTTGATGAGTGAACCGGGTGTGTCTGCGGGCTGTACTATCAGCGTACTGGGGTATTGTCTTCTGCCAATGGTGGTGTTGTCTGGACTCTCTGTGCTGCAACTAAGAGGAACTTTATTCACGGTATTGACTTTTGTTGCTGTGTCCTGGTGTTCTTTTTCTGCTTCCAAGTTATTTGTGTCAGCTCTGGCTATGGATCATCAACAGCCACTTGTTGCATATCCTTGCGCAATGTTGTATGGTGTTTTTGCGCTGTTAACTATCTTTTGAAGGGCGAAAATCTAATAAACTACCTACATTCTGTACTAAGTTATCTCCTTATTGTGTGAGTTTGAAATTATATACTGATGTGTTACTGTCTGCTGTAAGTAAAAATAAAGTGTTTTTTCCCTTGTGACAACAACCCATCTTTTATCCACTATAAATACCTGTTGTTTTATAATTTGCGGTTTAAGTCAATTTAACCAATGTTTTGATCTGCATTAAAATTAGGAAAGCCTTAATTGCTTGGTTTTCTATTTAA---GATATAGCCCTGAATTTAAATTGCTGTTATATTTCTTAATATTATATTTTTTACTTAATTGCTTAAAATTTCACGTTATATAGGGAATTTTGATCTATTCAACCAACCTTAAATTTTTTTTTATATCAGATTGTTTAATCAAATATGTGCAATATTTTACAAAGAATAATGCATTGTTTTGCTGAATATATAGAGTAGAACAGGACTTGATAAGAGGTTGGTTGATATATATATACTGCATGGTTGTTTATATATAAAACTGTATGCATAAATAGTTAGTTTATATATAAAACTCATTCTAATACATGACTTGTATATATTTTGATTGCT
Nmimus_NealsSink_N329 -----------------------------------------------------------------------------AACGTGGATCCATCGGGTAGGGCGTACAGATACGATTTTGGCACTCCGGAATTCGGAACTCAGCCCCAGTTCGGCCAATTCGACTACGATGCATCTCAGAATATGAATGTACCCTCTTCTGTACCCCCAACGCAGGCCCTCTATCCGCCACTGGGGGCTTATTCTGGTAGCATCCTAACTCCAGAAACCGCCGCTCCTTTTGCTGCACCATCAGACAACTTTGAAGACGAGCCGCCACTCCTGGAGGAATTGGGCATCAATTTTGATCATATTTATCAAAAAACAATTGCTGTACTGAACCCATTCAAAGAACCGAATGCAGCGATCTTGCAGGAGACCGATCTCACCGGACCACTAGTCTTTTGTTTATGTTTTGGGGCATTTTTGCTGCTCAGTGGAAAGGTTCACTTTGGATATATATATGGTATTGGTGTATTAGGTTGTTTCTCCATGTATTCGTTATTGAATTTGATGAGTGAACCGGGTGTGTCTGCGGGCTGTACTATCAGCGTACTGGGGTATTGTCTTCTGCCAATGGTGGTGTTGTCTGGACTATCTGTGCTGCAACTAAGAGGAACTATATTCACCGTATTGACTTTTGTTGCTGTGTCCTGGTGTTCTTTTTCTGCTTCCAAGTTATTTGTGTCAGCTCTGGCTATGGATCATCAACAGCCACTTGTTGCATATCCTTGCGCAATGTTGTATGGTGTTTTTGCGCTGTTAACTATATTTTGAAGGGTGCAAATCTAATAAACTACCTACATTCTGTACTAAGTTATCTCCTTATTGTGTGAGTTTGAAATTATATACCGATGTGTTACTGTCTGCTGTAAGTAAAAATAAAATGTTTTTCCCCTCGTGACAACAACCCATCTTTTATCCACTATAAATATCTGTTGTTTTATAATTTGTGGTTTAAGTCAATTTAACCAATGTTTTGATCTGCATTAAAATTAGGAAAGCCTTAATTGCTTGGTTTTCTATTTAAACTGATATGGCCCTGAATTTAAATTGTGGTTATATTTCTTAAAATTATATTTTTTTCTTAAAGGCTGAAAATTT-ACGTTATACACATAATTTCGATCTATTCAACCAATTTTAAAGTTTTTTATATATCAGATTGTTTAATCAAATATTTGTAATATTTTACCAAGAATAATGCATTGTTTTGCTGAATATATAGAGTATAACAGGACCTGATAAGAGGTTGGTTTATATATATATACCGCATGGTTGTTTATATATAAAACTGTATACATAAATAGTTAGTTTATATATAAAATTCATTCTATTACATGACTTGTATATATTTTGATTGCT
Nmimus_Straleys_N625 TGTAAAACGTCACTTACCAAAATATGTCTTCTCAAAATCGAAATTCTGGTTATTATGATTGGAATCCTGGAAATGAAAAGGTGGATCCATCGGGTAGGGCGTACAGATACGATTTTGGCACTCCGGAATTCGGAACTCAGCCCCAGTTCGGTCAATTCGACTACGATGCATCTCAGAATATGAATGTACCCTCTTCTGTACCCCCAACGCAGGCCCTCTATCCGCCACTGGGGGCTTATTCTGGTAGCATCCTAACTCCAGAAACCGCCGCTCCTTTTGCTGCACCATCAGACAACTTTGAAGACGAACCGCCACTCCTGGAGGAATTGGGCATCAATTTTGATCATATTTATCAAAAAACAATTGCTGTACTGAACCCATTCAAAGAACCGAATGCAGCGATCTTGCAGGAGACCGATCTCACCGGACCGCTAGTCTTTTGTTTATGTTTTGGGGCATTTTTGCTGCTCAGTGGAAAGGTTCACTTTGGATATATATATGGTATTGGTGTATTAGGTTGTTTCTCCATGTATTCGTTATTGAATTTGATGAGTGAACCGGGTGTGTCTGCGGGCTGTACTATCAGCGTACTGGGGTATTGTCTTCTGCCAATGGTGGTGTTGTCTGGACTCTCTGTGCTGCAACTAAGAGGAACTATATTCACCGTATTGACTTTTGTTGCTGTGTCCTGGTGTTCTTTTTCTGCTTCCAAGTTATTTGTGTCAGCTCTGGCTATGGATCATCAACAGCCACTTGTTGCATATCCTTGCGCAATGTTGTATGGTGTTTTTGCGCTGTTAACTATATTTTGAAGGGTGCAAATCTAATAAACTACCTACATTCTGTACTAAGTTACCTCCTTATTGTGCGAGTTTGAAATTATGTACCGATGTGTTACTGTCTGCTGTAAGTAAAAATAAAGTGTTTTTCCCCTCATGACAACAACCCATCTTTTATCCACTATAAATATCTGTTGTTTTATAATTTGTGGTTTAAGTCAATTTAATCAATGTTTTGATCTGCATTAAAATTAGGAAAGCCTCAA-TGCTTGGTTTTCTATTTAAACTGATATAGCCCTGAATTTAAATTGTGG-----TTTCTTAAAATTATATTTTTT--TTAAAGGCTGAAAATTTCACGTTATATACATAATTTCGATCTATTCAACCAATTTTAAAGTTTTATATATATCAGATTGTTCAATAAAATATTTGTAATATTTTACCAAGATTAATGCATTGTTTTGCTGAATATATAGAGTATAACAGGACCTGAT-AGAGGTTGGTTTATATATATATACCGCA---TTGTTTATATATAAAACTGTATACATAAATAGTTAGTTTATATATAAAATTCATTCTATTACATGACTTGTATATATTTTGATTGCT
Nnasicus_CaneyFork_N171 TGTAAAACGTCACTTACCAAAATATGTCTTCTCAAAATCAAAATTCTGGTTATTATGATTGGAATCCTGGAAATGAAAACGTGGATCCATCGGGTAGGGCGTACAGATACGATTTTGGCACTCCGGAATTCGGAACTCAGCCCCAGTTCGGTCAATTCGACTACGATGCATCTCAGAATATGAATGTACCCTCTTCTGTACCCCCAACGCAGGCCCTCTATCCGCCACTGGGGGCTTATTCTGGTAGCATCCTAACTCCAGAAACCGCCGCTCCTTTTGCTGCACCATCGGACAACTTTGAAGACGAACCGCCACTCCTGGAGGAATTGGGCATCAATTTTGATCATATTTATCAAAAAACAATTGCTGTACTGAACCCATTCAAAGAACCGAATGCAGCGATCTTGCAGGAGACCGATCTCACCGGACCGCTAGTCTTTTGTTTATGTTTTGGGGCATTTTTGCTGCTCAGTGGAAAGGTTCACTTTGGATATATATATGGTATTGGTGTATTAGGTTGTTTCTCCATGTATTCGTTATTGAATTTGATGAGTGAACCGGGTGTGTCTGCGGGCTGTACTATCAGCGTACTGGGGTATTGTCTTCTGCCAATGGTGGTGTTGTCTGGACTCTCTGTGCTGCAACTAAGAGGAACTATATTCACCGTATTGACTTTTGTTGCTGTGTCCTGGTGTTCTTTTTCTGCTTCCAAGTTATTTGTGTCAGCTCTGGCTATGGATCATCAACAGCCACTTGTTGCATATCCTTGTGCAATGTTGTATGGTGTTTTTGCGCTGTTAACTATATTTTGAAGGGTGCAAATCTAATAAACTACCTGCATTCTGTACTAAGTTATCTCCTTATTGTGCGAGTTTGAAATTATGTACCAATGTGTTACTGTCTGCTGTAAGTAAAAATAAAGTGTTTTTCCCCTCGTGACAACAACCCATCTTTTATCCACTATAAATACCTGTTGTTTTATAATTTGTGGTTTAAGTCAATTTAACCAATGTTTTGATCTGCATTAAAATTAGGAAAGCCTTGATTGCTTGGTTTTCTATTTAAACTGATATAGCCCCGAA--------------------------------TTTTTTTCTTAAAGGTTTAAAATTTCACGTTATATACATAATTTCGATCTATTCAACCAACTTTAAAGTTTTTTTAATATCAGATTGTTTAATAAAATATTTGTAACATTTTACCAAGAATAATGCATAGTTTTGCTGAATATAAAGAGTATAACAGGACCTGATAAGAGGTTGGTTTATATATATATCCCACATGGTTGTTTATATATAAAACTGTATACATAAATAATTAGTTTATATACAAAATTCATTTTAATACATGACTTGTACATATTTTGATTGCT
Nnasicus_ConnosteeFalls_N696 ---------------------------------------------------------------------------------------------GTAGGGCGTACAGATACGATTTTGGCACTCCGGAATTCGGAACTCAGCCCCAGTTCGGTCAATTCGACTACGATGCATCTCAGAATATGAATGTACCCTCTTCTGTACCCCCAACGCAGGCCCTCTATCCACCACTGGGGGCTTATTCTGGTAGCATCCTGACTCCAGAAACCGCCGCTCCTTTTGCTGCTCCATCGGACAACTTTGAAGACGAACCGCCACTCCTGGAGGAATTGGGCATCAATTTTGATCATATTTATCAAAAAACAATTGCCGTACTGAACCCATTCAAAGAACCGAATGCAGCGATCTTGCAGGAGACAGATCTCACCGGACCGCTAGTCTTTTGTTTATGTTTTGGGGCATTTTTGCTGCTCAGTGGAAAGGTTCACTTTGGATATATATATGGTATTGGTGTATTAGGTTGTTTCTCCATGTATTCGTTATTGAATTTGATGAGTGAACCGGGTGTGTCTGCGGGCTGTACTATCAGCGTACTGGGGTATTGTCTTCTGCCAATGGTGGTGTTGTCTGGACTCTCTGTGCTGCAACTAAGAGGAACTATATTCACCATATTGACTTTTGTTGCTGTATCCTGGTGTTCTTTTTCTGCTTCCAAGTTATTTGTGTCAGCTCTGGCTATGGATCATCAACAGCCACTTGTTGCATATCCTTGCGCAATGTTGTATGGTGTTTTTGCACTGTTAACTATATTTTGAAGGGTGCAAATCTAATAAACTACCTACATTCTGTACTAAGTTATCTCCTTATTGTGCGAGTTTGAAATTATGTACCGATGTGTTACTGTCTGCTGTAAGTAAAAATAAAGTGTTTTTCCCCTCGTGACAACAACCCATCTTTTATCCACTATAAATACCTGTTGTTTTATAATTTGTGGTTTAAGTCAATTTAACCAATGTTTTGATCTGCATTAGAATTAGGAAAGCCTTTATTGTTTGGTTTTCTATTTAAACTGATATAGCCCCGAA--------------------------------TTTTTTTCTTAAAGGTTTAAAATTTCACGTTATATACATAATTTCGATCTATTCAACCAACTTTATAGTTTTTTTAATATCAGATTGTTTAATCAAATATTTGTAACATTTTACCCAGAATAATGCATTGTTTTGCTGAATATATAGAGTATAACAGGACCTGATAAGAGGTTGGTTTATATATATATCCCGCATGGTTGTTTATATATAAAACTGTATACATAAATAATTAGTTTATATACAAAATTCATTTTAATACATGACTTGTATATATTTTGATTGCT
Npaynei_Grindstaff_N646 -------------------------------------------------------------------------------------------------------------------------------------------------------------------------------------------------------------------GGCCCTCTATCCGCCACTGGGGGCTTATTCTGGTAGCATCCTGACTCCAGAAACCGCCGCTCCTTTTGCTGCACCATCAGACAACTTTGAAGACGAGCCGCCACTCCTGGAGGAATTGGGCATCAATTTTGATCATATTTATCAAAAAACAATTGCTGTACTGAACCCATTCAAAGAACCGAATGCAGCGATCTTGCAGGAGACCGATCTCACCGGACCGCTAGTCTTTTGTTTATGTTTTGGGGCATTTTTGCTGCTCAGTGGAAAGGTTCACTTTGGATATATATATGGTATTGGTGTATTAGGTTGTTTCTCCATGTATTCGTTATTGAATTTGATGAGTGAACCGGGTGTGTCTGCGGGCTGTACTATCAGCGTACTGGGGTATTGTCTTCTGCCAATGGTGGTGTTGTCTGGACTGTCTGTGCTGCAACTAAGAGGAACTATATTCACCGTATTGACTTTTGTTGCTGTGTCCTGGTGTTCTTTTTCGGCTTCCAAGTTATTTGTGTCAGCTCTGGCTATGGATCATCAACAGGCACTTGTTGCATATCCTTGCGCAATGTTGTATGGTGTTTTTGCGCTGTTAACTATATTTTGAAGGGTGCAAATCTAATAAACTACCTACATTCTGTACTAAGTTATCTCCTTATTGTGTGAGTTTGAAATTATGTACCAATGTGTTACTGTCTGCTGTAAGTAAAAATAAAGTGTTTTTCCCCTCGTGACAACAACCCATCTTTTATCCACTATAAATATCTGTTGTTTTATAATTTGTGGTTTAAGTCAATTTAACCAATGTTTTGATTTGCATTAAAATTAGGAAAGCCTTAATTGCTTGGTTTTCTATTTAAACTGATGTAGCCCTGAATTTAAATTGTGGTTATATTTCTTAAAATT-----------------------------------------------------------------------------------------------------------------------------------------------------------------------------------------------------------------------------------------------------------------------------------------------
Npaynei_NorrisDamCave_N348 ---------------------------------------------------------------------------------------------------------------------------------------------------------------------------CTCAGAATATGAATGTACCCTCTTCTGTACCCCCAACGCAGGCCCTCTATCCGCCACTGGGGGCTTATTCTGGTAGCATCCTGACTCCAGAAACCGCCGCTCCTTTTGCTGCACCATCAGACAACTTTGAAGACGAACCGCCACTCCTGGAGGAATTGGGCATTAATTTTGATCATATTTATCAAAAAACAATTGCTGTACTGAACCCATTCAAAGAACCGAATGCAGCGATCTTGCAGGAGACCGATCTCACCGGACCGCTAGTCTTTTGTTTATGTTTTGGGGCATTTTTGCTGCTCAGTGGAAAGGTTCACTTTGGATATATATATGGTATTGGTGTATTAGGTTGTTTCTCCATGTATTCGTTATTGAATTTGATGAGTGAACCGGGTGTGTCTGCGGGCTGTACTATCAGCGTACTGGGGTATTGTCTTCTGCCAATGGTGGTGTTGTCTGGACTCTCTGTGCTGCAACTAAGAGGAACTATATTCACCGTATTGACTTTTGTTGCTGTGTCCTGGTGTTCTTTTTCTGCTTCCAAGTTATTTGTGTCAGCTCTGGCTATGGATCATCAACAGGCACTTGTTGCATATCCTTGTGCAATGTTGTATGGTGTTTTTGCGCTGTTAACTATATTTTAAAGGGTGCAAATCTAATAAACTACCTACATTCTGTACTAAGTTATCTCCTTATTGTGTGAGTTTGAAATTATGTACCAATGTGTTACTGTCTGCTGTAAGTAAAAATAAAGTTTTTTTCCCCTCGTGACAACAACCCATCTTTTATCCACTATAAATATCTGTTGTTTTATAATTTGTGGTTTAAGTCAATTTAACCAATGTTTTGATCTGCATTAAAAATAGGAAAGCCTTAATTGCTTGATTTTCTATGTAAACTGATATAGCCCTGAATTTAAATTGTGGTTATATTTCTTAAAATTATATTTTTTCCTTAAAGGCTGAAAATTTCACGTTATATACATAATTTCGATCTATTCAACCAATTTTAAAGTTTTATATATATCATATTGTTTAATAAAATATTTGTAATATTTTACCAAGAATAATGCATTGTTTTGC----------------------------------------------------------------------------------------------------------------------------------------------------
Npaynei_UnakaMtns_N943 --------------------------------------------------------------------------------------------------------------------GGCACTCCGGAATTCGGAACTCAACCCCAGTTCGGTCAATTCGACTACGATGCATCTCAGAATATGAATGTACCCTCTTCTGTACCCCCAACGCAGGCCCTCTATCCGCCACTGGGGGCTTATTCTGGTAGCATCCTGACTCCAGAAACCGCCGCTCCTTTTGCTGCACCATCAGACAACTTTGAAGACGAGCCGCCACTCCTGGAGGAATTGGGCATCAATTTTGATCATATTTATCAAAAAACAATTGCTGTACTGAACCCATTCAAAGAACCGAATGCAGCGATCTTGCAGGAGACCGATCTCACCGGACCGCTAGTCTTTTGTTTATGTTTTGGGGCATTTTTGCTGCTCAGTGGAAAGGTTCACTTTGGATATATATATGGTATTGGTGTATTAGGTTGTTTCTCCATGTATTCGTTATTGAATTTGATGAGTGAACCGGGTGTGTCTGCGGGCTGTACTATCAGCGTACTGGGGTATTGTCTTCTGCCAATGGTGGTGTTGTCTGGACTCTCTGTGCTGCAACTAAGAGGAACTATATTCACCGTATTGACTTTTGTTGCTGTGTCCTGGTGTTCTTTTTCTGCTTCCAAGTTATTTGTGTCAGCTCTGGCTATGGATCATCAACAGGCACTTGTTGCATATCCTTGTGCAATGTTGTATGGTGTTTTTGCGCTGTTAACTATATTTTGAAGGGTGCAAATCTAATAAACTACCTACATTCTGTACTAAGTTATCTCCTTATTGTGTGAGTTTGAAATTATGTACCAATGTGTTACTGTCTGCTGTAAGTAAAAATAAAGTGTTTTTCCCCTCGTGACAACAACCCATCTTTTATCCACTATAAATACCTGTTGTTTTATAATTTGTGGTTTAAGTCAATTTAACCAATGTTTTGATCTGCATTAAAATTAGGAAAGCCTTAATTGCTTGATTTTCTATTTAAACTGATATAGCCCTGAATTTAAATTGTGGTTATATTTCTTAAAATTATATTTTTTCCTTAAAGGCTGAAAATTTCACGTTATATACATAATTTCGATCTATTCAACCAATTTTAAAGTTTTATATATATCATATTGTTTAATAAAATATTTGTAATATTTTACCAAGAATAATGCATTGTTTTGCTGAATATATAGAGTATAACAGGACCTGATAAGAGGTTGGTTTATATATAT--------------------------------------------------------------------------------------------------
Npecki_HaskellSims_G3697 TGCAAAACGTTACTTACCGAAATATGTCTTCTCAAAACCGAAATTCCGGTTATTATGATTGGAATCCTGGAAATGAAAATGTGGATTCATCTGGTGGGGCGTTCAGATACGATTTTGGTACTCCGGAATTCGGAACTCAGCCCCAGTTCGGTCAATTCGACTACGATGCATCGCAGAATATGAATGTACCCTCTTCTGTACCCCCAACACAGGCCCTCTATCCGCCGCTGGGAGCTTATTCTGGTAGTATCCTGACTCCAGAAACCGCCGCTCCTTTTGCTGCACCATCGGACAACTTTGAAGACGAACCGCCGCTCCTGGAGGAGCTAGGCATTAATTTTGATCATATTTATCAAAAAACAGTTGCTGTACTGAACCCATTCAAAGAACCGAATGCAGCGATCTTGCAGGAGACCGATCTCACTGGACCGCTAGTCTTTTGTTTATGTTTTGGGGCATTTTTGCTGCTCAGTGGAAAGGTTCATTTTGGATATATATATGGTATTGGTGTATTAGGTTGTTTCTCCATGTATTCGTTATTGAATTTGATGAGTGAACCGGGAGTCTCTGTGGGCTGTACTATCAGCGTACTGGGGTATTGTCTTCTGCCAATGGTGGTGTTGTCTGGACTCTCTGTGCTACAAATAAGAGGAACTATATTCACCGCATTGACTATTGTGGCTGTGTCCTGGTGTTCTTTTTCTGCTTCCAAGTTATTTGTGTCAGCTTTGGCCATGGATCATCAACAGCCACTTGTTGCATATCCTTGTGCAATGTTGTATGGTGTTTTTGCACTGTTAACTATATTTTGAAGGGTGCAAATCTAATAAACTAACTACATTCTGTACTAAATTATCTCCGTATTGTGTGAGTTTGAAATTATGTACTGATGTGCTACTGTCTGCTCTGAGTAAAAATAAAGTTTTTTTTCCCTCGTGACAACAATCCCATTTTTATCCACTATAAATACCCGTTGTTTCATAATCTGTGGTTTAAGTCAATTTAACCAATGTTTTTATCTGCATTAAACTTAGCGAAGCCTTGATTGCTTCGTTTTCTATTTAAACTGATATAGTCCTGAATTTAAAGTACTGTTATATTTATTACAATTATATTTTTT---------CTTAAAATTTCACTTTATATACAGAATTTTGATCTATTCAACCAGCCTTAAAG--TTTTACATATGACATTGTTTAATCACATATTTGTAATATTTTACCGAGAATAATGCATTGTTTTGCTGAACATATAGAGTAGAACAGGACCTGATAAGAGGTTGA--TTTATATATATACTTCATG---GTTTATATATAAAACTTTAGACATAAATAATTAGTTTATATATAAAACTCATCCTAAGACATGACTTGTATATATTTTGATTGCT
Npecki_Monteagle_N062 TGCAAAACGTTACTTACCGAAATATGTCTTCTCAAAACCGAAATTCCGGTTATTATGATTGGAATCCTGGAAATGAAAATGTGGATTCATCTGGTGGGGCGTTCAGATACGATTTTGGTACTCCGGAATTCGGAACTCAGCCCCAGTTCGGCCAATTCGACTACGATGCATCGCAGAATATGAATGTACCCTCTTCTGTACCCCCAACACAGGCCCTCTATCCGCCGCTGGGAGCTTATTCTGGTAGTATCCTGACTCCAGAAACCGCCGCTCCTTTTGCTGCACCATCGGACAACTTTGAAGACGAACCGCCACTCCTGGAGGAGCTAGGCATTAATTTTGATCATATTTATCAAAAAACAGTTGCTGTACTGAACCCATTCAAAGAACCGAATGCAGCGATCTTGCAGGAGACCGATCTCACTGGACCGCTAGTCTTTTGTTTATGTTTTGGGGCATTTTTGCTGCTCAGTGGAAAGGTTCATTTTGGATATATATATGGTATTGGTGTATTAGGTTGTTTCTCCATGTATTCGTTATTGAATTTGATGAGTGAACCGGGAGTCTCTGTGGGCTGTACTATCAGCGTACTGGGGTATTGTCTTCTGCCAATGGTGGTGTTGTCTGGACTCTCTGTGCTACAAATAAGAGGAACTATATTCACCGCATTGACTATTGTGGCTGTGTCCTGGTGTTCTTTTTCTGCTTCCAAGTTATTTGTGTCAGCTTTGGCCATGGATCATCAACAGCCACTTGTTGCATATCCTTGTGCAATGTTGTATGGTGTTTTTGCACTGTTAACTATATTTTGAAGGGTGCAAATCTAATAAACTACCTACATTCTGTACTAAGTTATCTCCGCATTGTGTGAGTTTGAAATTATGTACTGATGTGTTTCTGTCTGCTCTGAGTAAAAATAAAGTTTTTTTTCCCTTGTGACAACAATCCCATTTTTATCCACTATAAATACCCGTTGTTCCATAATCTGTGGTTTAAGTCAATTTAACCAACATTTTTATCTGCATTAAACTTAGCGAAGCCTTGATTGCTTCGTTTTCTATTTAAACTGATATAGTTCTGAATTTAAAATACTGTTATATTTATTACAATTATATTTTTT---------CTTAAAATTTCATTTTATATACAGAATTTTGATCTATTCAACCAGCCTTAAAG--TTTTACATATGACATTTTTTAATCACATATTTGTAATATTTTACCGAGAATAATGCATTGTTTTGCTGAATATATAGAGTAGAACAGGACCTGATAAGAGGTTGA--TTTATATATATACTACATG---GTTTATATATAAAACTTTAGACATAAATAATTAGTTTATATATAAAACTCATCCCAATACATGACTTGTATATATTTTGATTGCT
Nperlakyi_SChimneys_N1079 TGTAAAACGTCACTTACCAAA--ATGTCTTCTCAAAATCGAAATTCTGGTTATTATGATTGGAATCCTGGAAATGAAAACGTGGATCCATCGGGTAGGGCGTACAGATACGATTTTGGTACTCCGGAATTCGGAACTCAACCCCAGTTCGGTCAATTCGACTATGATGCATCTCAGAATATGAATGTACCCTCTTCTGTACCTCCAACGCAGGCCCTCTATCCGCCACTTGGGGCTTATTCTGGTAGCATCCTGACTCCAGAAACCGCCGCTCCTTTTGCTGCACCATCAGACAACTTTGAAGACGAACCGCCACTCCTGGAGGAATTGGGCATCAATTTTGATCATATTTATCAAAAAACAATTGCTGTACTGAACCCATTCAAAGAACCGAATGCAGCGATCTTGCAGGAGACCGATCTCACCGGACCGCTAGTCTTTTGTTTATGTTTTGGGGCATTTTTGCTGCTCAGTGGAAAGGTTCATTTTGGATATATATATGGTATTGGTGTATTAGGTTGTTTCTCCATGTATTCGTTATTGAATCTGATGAGTGAACCGGGTGTGTCTGCCGGCTGTACTATCAGCGTACTGGGGTATTGTCTTCTGCCAATGGTGGTGTTGTCCGGACTCTCTGTGCTGCAACTAAGAGGAACTTTATTCACCGTATTGACTTTTGTTGCTGTGTCCTGGTGTTCTTTTTCTGCTTCCAAGTTATTTGTGTCGGCTCTGGCTATGGATCATCAACAGCCACTTGTTGCATATCCTTGCGCAATGTTGTATGGTGTTTTTGCGCTGTTAACTATATTTTGAAGGGTGAAAATCTAATAAACTACCTACATTCTGTACTAAGTTATCTCCTTATTGTGTGAGTTTGAAATTATATACTGATGTGTTACTGTCTGCTGTAAGTAAAAATAAAGTGTTTTTTCCCTCGTGACAACAACCCATCTTTTATCCACTATAAATATCTGTTGTTTTGTAATTTGCGGTTTAAGTCAATTTAACCAATGTTTTGATCTGCATTAAAATTAGGAAAGCCTTGATTGCTTGGTTTTCTATTTAAATTGCTTTAATTTTATTTTTAATTTGCTGTTATATTTTTTAAAATTATATTTTTTACTTAAATGCTTAAAATTTCACGTTATATAGAGAATTTCGATCTATTCAAACAACCTTAAAGTTTTTTTTATATCAGATTGTTTATTCAAATATTTGTAATATTTTACCAAGAATAATGCATTGTTTTGCTGAATATATACAGTAGAACAAGACTTGATAAGAGGTTGG----------------------TTTTTTATATATAAAACTGTTTACATAAATAGTTAGTTTATATATAAAACATCTCATTATTCATTGCACTTGTTTCTTCCAACTTTT
Nperlakyi_SChimneys_N1080 TGTAAAACGTCACTTACCAAA--ATGTCTTCTCAAAATCGAAATTCTGGTTATTATGATTGGAATCCTGGAAATGAAAACGTGGATCCATCGGGTAGGGCGTACAGATACGATTTTGGTACTCCGGAATTCGGAACTCAACCCCAGTTCGGTCAATTCGACTATGATGCATCTCAGAATATGAATGTACCCTCTTCTGTACCTCCAACGCAGGCCCTCTATCCGCCACTTGGGGCTTATTCTGGTAGCATCCTGACTCCAGAAACCGCCGCTCCTTTTGCTGCACCATCAGACAACTTTGAAGACGAACCGCCACTCCTGGAGGAATTGGGCATCAATTTTGATCATATTTATCAAAAAACAATTGCTGTACTGAACCCATTCAAAGAACCGAATGCAGCGATCTTGCAGGAGACCGATCTCACCGGACCGCTAGTCTTTTGTTTATGTTTTGGGGCATTTTTGCTGCTCAGTGGAAAGGTTCATTTTGGATATATATATGGTATTGGTGTATTAGGTTGTTTCTCCATGTATTCGTTATTGAATCTGATGAGTGAACCGGGTGTGTCTGCCGGCTGTACTATCAGCGTACTGGGGTATTGTCTTCTGCCAATGGTGGTGTTGTCCGGACTCTCTGTGCTGCAACTAAGAGGAACTTTATTCACCGTATTGACTTTTGTTGCTGTGTCCTGGTGTTCTTTTTCTGCTTCCAAGTTATTTGTGTCGGCTCTGGCTATGGATCATCAACAGCCACTTGTTGCATATCCTTGCGCAATGTTGTATGGTGTTTTTGCGCTGTTAACTATATTTTGAAGGGTGAAAATCTAATAAACTACCTACATTCTGTACTAAGTTATCTCCTTATTGTGTGAGTTTGAAATTATATACTGATGTGTTACTGTCTGCTGTAAGTAAAAATAAAGTGTTTTTTCCCTCGTGACAACAACCCATCTTTTATCCACTATAAATATCTGTTGTTTTGTAATTTGCGGTTTAAGTCAATTTAACCAATGTTTTGATCTGCATTAAAATTAGGAAAGCCTTGATTGCTTGGTTTTCTATTTAAATTGCTTTAATTTTATTTTTAATTTGCTGTTATATTTTTTAAAATTATATTTTTTACTTAAATGCTTAAAATTTCACGTTATATAGAGAATTTCGATCTATTCAAACAACCTTAAAGTTTTTTTTATATCAGATTGTTTATTCAAATATTTGTAATATTTTACCAAGAATAATGCATTGTTTTGCTGAATATATACAGTAGAACAAGACTTGATAAGAGGTTGG----------------------TTTTTTATATATAAAACTGTTTACATAAATAGTTAGTTTATATATAAAACATCTCATTATTCATTGCACTTGTTTCTTCCAACTTTT
Nreclusus_Clingmans_N252 ------------------------------------------------------------------------------------------CGGGTAGGGCGTACAGATACGATTTTGGAACTCCGGAATTCGGAACTCAGCCCCAGTTCGGTCAATTCGACTACGATGCATCTCAAAATATGAATGTACCCTCTTCTGTACCCCCAACGCAGGCCCTCTATCCGCCACTTGGGGCTTATTCTGGTAGCATCCTGACTCCAGAAACCGCCGCTCCTTTTGCTGCACCATCAGACAACTTTGAAGACGAACCGCCACTCCTGGAGGAATTGGGCATCAATTTTGATCATATTTATCAAAAAACAATTGCTGTACTCAACCCATTCAAAGAACCGAATGCAGCGATCTTGCAGGAGACCGATCTCACCGGACCACTAGTCTTTTGTTTATGTTTTGGGGCATTTTTGCTGCTCAGTGGAAAAGTTCATTTTGGATATATATATGGTATTGGTGTATTAGGTTGTTTCTCCATGTATTCGTTATTGAATCTGATGAGTGAACCGGGTGTGTCTGCCGGCTGTACTATCAGCGTACTGGGGTATTGTCTTCTGCCAATGGTGGTGTTGTCCGGACTCTCTGTTCTGCAACTAAGAGGAACTTTATTCACCGTATTGACTTTTGTTGCTGTGTCCTGGTGTTCTTTTTCTGCTTCCAAGTTATTTGTGTCAGCTCTGGCTATGGATCATCAACAGCCACTTGTTGCATATCCTTGCGCAATGTTGTATGGTGTTTTTGCGCTGTTAACTATATTTTGAAGGGCGAAAATCTAATAAACTACCTACATTCTGTACTAAGTTATCTCCTTATTGTGCGAGTTTGAAATTATATACTGATGTGTTACTGTCTGCTGTAAGTAAAAATAAAGTGTTTTTTCCCTCGTGACAACAACCCATCTTTTATCCACTATAAATACCTGTTGTTTTGTAATTTGCGGTTTAAGTCAATTTAACCAATGTTTTAATCTACATTAAAATTAGGAAAGCCTTGATTGCTTGGTTTTCTATTTAAACTGATATAGCCCTGAATTTAAATTGCTGTTATATTTCTTAAAATTATATTTTTTACTTAAATGCTT--------------------------------------------------------------------------------------------------------------------------------------------------------------------------------------------------------------------------------------------------------------------------
Nreclusus_Newfound_N259 TGTAAAACGTCACTTACCAAAATATGTCTTCTCAAAATCGAAATTCTGGTTATTATGATTGGAATCCTGGAAATGAAAACGTGGATCCATCGGGTAGGGCGTACAGATACGATTTTGGTACTCCGGAATTCGGAACTCAACCCCAGTTCGGTCAATTCGACTATGATGCATCTCAGAATATGAATGTACCCTCTTCTGTACCCCCAACGCAGGCCCTCTATCCGCCACTGGGGGCTTATTCTGGTAGCATCCTGACTCCAGAAACTGCCGCTCCTTTTGCTGCACCATCAGACAACTTTGAAGACGAACCGCCACTCCTGGAGGAATTGGGCATTAATTTTGATCATATTTATCAAAAAACAATTGCTGTACTGAACCCATTCAAAGAACCGAATGCAGCGATCTTGCAGGAGACCGATCTCACCGGACCGCTAGTCTTTTGTTTATGTTTTGGGGCATTTTTGCTGCTCAGTGGAAAGGTTCATTTTGGATATATATATGGTATTGGTGTATTAGGTTGTTTCTCCATGTATTCGTTATTGAATCTGATGAGTGAACCGGGTGTGTCTGCCGGCTGTACTATCAGCGTACTGGGGTATTGTCTTCTGCCAATGGTGGTGTTGTCCGGACTCTCTGTGCTGCAACTAAGAGGAACTTTATTCACCGTATTGACTTTTGTTGCTGTGTCCTGGTGTTCTTTTTCTGCTTCCAAGTTATTTGTGTCAGCTCTGGCTATGGATCATCAACAGCCACTTGTTGCATATCCTTGCGCAATGTTGTATGGTGTTTTTGCGCTGTTAACTATATTTTGAAGGGCGAAAATCTACTAAACT---TACATTCTGTACTAAGTTATCTCCTTACTGTGTGAGTTTGAAATTATATACTGATGTGTTACTGTCTGCTGTAAGTAAAAATAAAGTGTTTTTTCCTTCGTGACAACAACCCATCTTTTATCCACTATAAATACCTGTTGTTTTGTAATTTGCGGTTTAAGTCAATTTAACCAATGTTTTGAACTACATTAAAATTAGGAAAGCCTTGATTGCTTGGTTTTCTATTTAAACTGATATAGCCCTGAATTTAAATTGCTGTTATATTTCTTAAAATTATATTTTTTACTTAAATGCTTAAAATTTCACATTATATAGAAAATTTCGATCTATTCAACCAACCTTAAAGTTTTTTTTATATCAGATTGTTTAATCAAATATTTGTAATATTTTACCAAAAATAATGCATTGTTTTGCTGAATATATACAGTAGAACAGGACTTGATAAGAGGTTGGTTTTTATATATATACCGCATGGTTGTTTATATATAAAACTGTTTACATAAATAGTTAGTTTATATATAAAACTCATT--------------------------------
Nreclusus_Noland_N1051 TGTAAAACGTCACTTACCAAAATATGTCTTCTCAAAATCGAAATTCTGGTTATTATGATTGGAATCCTGGAAATGAAAACGTGGATCCATCGGGTAGGGCGTACAGATATGATTTTGGCACTCCGGAATTCGGAACTCAGCCCCAGTTCGGTCAATTCGACTACGATGCATCTCAGAATATGAATGTACCCTCTTCTGTACCCCCAACGCAGGCCCTCTATCCGCCACTTGGGGCTTATTCTGGTAGCATCCTGACTCCAGAAACCGCCGCTCCTTTTGCTGCACCATCAGACAACTTTGAAGACGAACCGCCACTCCTGGAGGAATTGGGCATCAATTTTGATCATATTTATCAAAAAACAATTGCTGTACTCAACCCATTCAAAGAACCGAATGCAGCGATCTTGCAGGAGACTGATCTCACCGGACCGCTAGTCTTTTGTTTATGTTTTGGGGCATTTTTGCTGCTCAGTGGAAAGGTTCATTTTGGATATATATATGGTATTGGTGTATTAGGTTGTTTCTCCATGTATTCGTTATTGAATCTGATGAGTGAACCGGGTGTGTCTGCCGGCTGTACTATCAGCGTACTGGGGTATTGTCTTCTGCCAATGGTGGTGTTGTCCGGACTCTCTGTGCTGCAACTAAGAGGAACTTTATTCACCGTATTGACTTTTGTTGCTGTGTCCTGGTGTTCTTTTTCTGCTTCCAAGTTATTTGTGTCAGCTCTGGCTATGGATCATCAACAGCCACTTGTTGCATATCCTTGCGCAATGTTGTATGGTGTTTTTGCGCTGTTAACTATATTTTGAAGAGCGAAAATCTACTAAACT---TACATTCTGTACTAAGTTATCTCCTTACTGTGTGAGTTTGAAATTATATACTGATGTGTTACTGTCTGCTGTAAGTAAAAATAAAGTGTTTTTTCCTTCGTGACAACAACCCATCTTTTATCCACTATAAATACCTGTTGTTTTGTAATTTGCGGTTTAAGTCAATTTAACCAATGTTTTGATCTGCATTAAAATTAGGAAAGCCTTGATTGCTTGGTAGTCTATTTAAACTGATATAGCCCTGAATTTAAATTGCTGTTATATTTCTTAAAATTATATTTTTTACTTAAATGCTTAAAATTTCACGTTACATAGAGAATTTCGATCTATTCAACCAACCTTAAAGTTTTTTTTATATCAGATTGTTTAATCAAATATTTGTAATATTTTACCAAGAACAATGCATTGTTTTGCTGAATATATACAGTAGAACAGAACTTGATAAGAGGTTGGTTTTTATACATATACCGCATGGTTGTTTATATATAAAACTGTATACATAAATAGTTAGTTTATATATAAAACTCATTCTAATACATGACTTGTATATATTTTGATTGCT
Nreclusus_Smokemont_N1020 -----------------------------------------------------------------------------------------------------------------------------------------CAACCCCAGTTCGGTCAATTCGACTACGATGCATCTCAGAATATGAATGTACCCTCTTCTGTACCCCCAACGCAGGCCCTCTATCCGCCACTGGGGGCTTATTCTGGTAGCATCCTGACTCCAGAAACCGCCGCTCCTTTTGCTGCACCATCAGACAACTTTGAAGACGAGCCACCACTCCTGGAGGAATTGGGCATCAATTTTGATCATATTTATCAAAAAACAATTGCTGTACTCAACCCATTCAAAGAACCGAATGCAGCGATCTTGCAGGAGACTGATCTCACTGGACCGCTAGTCTTTTGTTTATGTTTTGGGGCATTTTTGCTGCTCAGTGGAAAGGTTCATTTTGGATATATATATGGTATTGGTGTATTAGGTTGTTTCTCCATGTATTCGTTATTGAATCTGATGAGTGAACCGGGTGTGTCTGCCGGCTGTACTATCAGCGTACTGGGGTATTGTCTTCTGCCAATGGTGGTGTTGTCCGGACTCTCTGTGCTGCAACTAAGAGGAACTTTATTCACCGTATTGACTTTTGTTGCTGTGTCCTGGTGTTCTTTTTCTGCTTCCAAGTTATTTGTGTCAGCTCTGGCTATGGATCATCAACAGCCACTTGTTGCATATCCTTGCGCAATGTTGTATGGTGTTTTTGCGCTGTTAACTATATTTTGAAGGGCGAAAATCTACTAAACT---TACATTCTGTACTAAGTTATCTCCTTATTGTGCGAGTTTGAAATTATATACTGATGTGTTACTGTCTGCTGTAAGTAAAAATAAAGTGTTTTTTCCCTCGTGACAACAACCCATCTTTTATCCACTATAAATATCTGTTGTTTTGTAATTTGCGGTTTAAGTCAATTTAACCAATGTTTTGATCTACATAAAAATTAGGAAAGCCTTGATTGCTTGGTTTTCTATTTAAACTGATATAGCCCTGAATTTAAATTGCTGTTATATTTTTTAAAATTATATTTTTTACTTAAATGCTTAAAATTTCACGTTATGTAGAGAATTTCGATCTATTCAACCAACCTTAAAGTTTTTTTTATATCAGATGTTTTAATCAAATATTTGTAATATTTTACCAAGAACAATGCATTGTTTTGCTGAATATATACAGTAGAACAGAACTTGATAAGAGGTTGGTTTTTATACATATACCGCATGGTTGTTTATATATAAAACTGTATACATAAATAGTTAGT--------------------------------------------------
Nroanensis_IngramBranch_N926 --------------------------------------------------------------------------------------------------------------------------------------------------------------------------------------------------------------------------------------------------------------ACTCCAGAAACCGCCGCTCCTTTTGCTGCACCATCAGACAACTTTGAAGACGAGCCGCCACTCCTGGAGGAATTGGGCATCAATTTTGATCATATTTATCAAAAAACAATTGCTGTACTGAACCCATTCAAAGAACCGAATGCAGCGATCTTGCAGGAGACCGATCTCACCGGACCGCTAGTCTTTTGTTTATGTTTTGGGGCATTTTTGCTGCTCAGTGGAAAGGTTCACTTTGGATATATATATGGTATTGGTGTATTAGGTTGTTTCTCCATGTATTCGTTATTGAATTTGATGAGTGAACCGGGTGTGTCTGCGGGCTGTACTATCAGCGTACTGGGGTATTGTCTTCTGCCAATGGTGGTGTTGTCTGGACTGTCTGTGCTGCAACTAAGAGGAACTATATTCACCGTATTGACTTTTGTTGCTGTGTCCTGGTGTTCTTTTTCGGCTTCCAAGTTATTTGTGTCAGCTCTGGCTATGGATCATCAACAGGCACTTGTTGCATATCCTTGCGCAATGTTGTATGGTGTTTTTGCGCTGTTAACTATATTTTGAAGGGTGCAAATCTAATAAACTACCTACATTCTGTACTAAGTTATCTCCTTATTGTGTGAGTTTGAAATTATGTACCGATGTGTTACTGTCTGCTGTAAGTAAAAATAAAGTGTTTTTCCCCTCGTGACAACAACCCATCTTTTATCCACTATAAATACCTGTTGTTTTATAATTTGCGGTTTAAGTCAATTTAACCAATGTTTTGA--------------------------------------------------------------------------------------------------------------------------------------------------------------------------------------------------------------------------------------------------------------------------------------------------------------------------------------------------------------------------------------------
Nroanensis_N_CarversGap_N928 -----------------------------------------------------------------------------------------------------------------------------------------------------------------------------------------------------------------------------------------------------------------------------------------------------------------------------------------------------------------CAAAAAACAATTGCTGTACTGAACCCATTCAAAGAACCGAATGCAGCGATTTTGCAGGAGACCGATCTCACCGGACCGCTAGTCTTTTGTTTATGTTTTGGGGCATTTTTGCTGCTCAGTGGAAAGGTTCACTTTGGATATATATATGGCATTGGTGTATTAGGTTGTTTCTCCATGTATTCGTTATTGAATTTGATGAGTGAACCGGGTGTGTCTGCGGGCTGTACTATCAGCGTACTGGGGTATTGTCTTCTGCCAATGGTGGTGTTGTCTGGACTCTCTGTGCTGCAACTAAGAGGAACTATATTCACCGTATTGACTTTTGTTGCTGTGTCCTGGTGTTCTTTTTCTGCTTCCAAGTTATTTGTGTCAGCTCTGGCTATGGATCATCAACAGGCACTTGTTGCATATCCTTGTGCAATGTTGTATGGTGTTTTTGCACTGTTAACTATATTTTGAAGGGTGCAAATCTAATAAACTACCTACATTCTGTACTAAGTTATCTCCTTATTGTGTGAGTTTGAAATTATGTACCGATGTGTTACTGTCTGCTGTAAGTAAAAATAAAGTGTTTTTCCCCTCGTGACAAGTGTTTTTCTTTTATCCACTATAAATAACTGTTGTTTTATAATTTGTGGTTTAAGTCAATTTAACCAATGTTTTGATCTGCATTAAAATTAGGAAAGCCTTAATTGCTTGATTTTCTATTTAAACTGATATAGCCCTGAATTTAAATTGTGGTTATATTTCTTAAAATTATATTTTTTCCTTAAAGGCTGAAAATTTCACGTTATATACATAATTTCGATCTATTCAACCAATTTTAAAGTTTTATATATATCATATTGTTTAATAAAATATTTGAAATATTTTACCAAGAATAATGCATTGTTTTGCTGAATATATAGAGTATAACAGGACCTGATAA---------------------------------------------------------------------------------------------------------------------
Nroanensis_RoanHighBluff_N762 ------------------------------------------------------------------------------------------------------------------------------------------------------------------------------------------------------------------------------------------------------------------CAGAAACCGCCGCTCCTTTTGCTGCACCATCAGACAACTTTGAAGACGAGCCGCCACTCCTAGATGAATTGGGCATCAATTTTGATCATATTTATCAAAAAACAATTGCTGTACTGAACCCATTCAAAGAACCGAATGCAGCGATCTTGCAGGAGACCGATCTCACCGGACCGCTAGTCTTTTGTTTATGTTTTGGGGCATTTTTGCTGCTCAGTGGAAAGGTTCACTTTGGATATATATATGGCATTGGTGTATTAGGTTGTTTCTCCATGTATTCGTTATTAAATTTGATGAGTGAACCGGGTGTGTCTGCGGGCTGTACTATCAGCGTACTGGGGTATTGTCTTCTGCCAATGGTGGTGTTGTCTGGACTCTCTGTGCTGCAACTAAGAGGAACTATATTCACCGTATTGACTTTTGTTGCTGTGTCCTGGTGTTCTTTTTCTGCTTCCAAGTTATTTGTGTCAGCTCTGGCTATGGATCATCAACAGGCACTTGTTGCATATCCTTGTGCAATGTTGTATGGTGTTTTTGCGCTGTTAACTATATTTTGAAGGGTGCAAATCTAATAAACTACCTACATTCTGTACTAAGTTATCTCCTTATTGTGTGAGTTTGAAATTATGTACCGATGTGTTACTGTCTGCTGTAAGTAAAAATAAAGTGTTTTTCCCCTCGTGACAACAACCCATCTTTTATCCACTATAAATAACTGTTGTTTTATAATTTGTGGTTTAAGTCAATTTAATCAATGTTTTGATCTGCATTAAAATTAGGAAAGCCTTAATTGCTTGATTTTCTATTTAAACTGATATAGCCCTGAATTTAAATTGTGGTTATATTTCTTAAAATTATATTTTTTCCTTAAAGGCTGAAAATTTCACGTTATATACATAATTTCGATCTATTCAACCAATTTTAAAGTTTTTTATATATCATATTGTTTA-------------------------------------------------------------------------------------------------------------------------------------------------------------------------------------------------
Nsheari_BaldRiver_N1168 -------------------------GTCTTCTCAAAATCGAAATTCTGGTTATTATGATTGGAATCCTGGAAATGAAAACGTGGATCCATCGGGTAGGGCGTACAGATACGATTTTGGCACTCCGGAATTCGGAACTCAGCCCCAGTTCGGTCAATTCGACTACGATGCATCTCAGAATATGAATGTACCCTCTTCTGTACCCCCAACGCAGGCCCTCTATCCGCCACTGGGGGCTTATTCTGGTAGCATCCTGACTCCAGAAACCGCAGCTCCTTTTGCTGCACCATCTGACAACTTTGAAGACGAGCCGCCACTCCTGGAGGAATTGGGCATCAATTTTGATCATATTTATCAAAAAACAATTGCTGTACTCAACCCATTCAAAGAACCGAATGCAGCGATCTTGCAGGAGACCGATCTCACCGGACCGCTAGTCTTTTGTTTATGTTTTGGGGCATTTTTGCTGCTCAGTGGAAAGGTTCATTTTGGATATATATATGGTATTGGTGTATTAGGTTGTTTCTCCATGTATTCGTTATTGAACCTGATGAGTGAACCGGGTGTGTCTGCCGGCTGTACCATCAGCGTACTGGGGTATTGTCTTCTGCCAATGGTGGTGTTGTCCGGACTCTCTGTGCTGCAACTAAGAGGAACTTTATTCACCGTATTGACTTTTGTTGCTGTGTCCTGGTGTTCTTTTTCTGCTTCCAAGTTATTTGTGTCAGCTCTGGCTATGGATCATCAACAGCCACTTGTTGCATATCCTTGCGCAATGTTGTATGGTGTTTTTGCGCTGTTAACTATATTTTGAAGGGCGAAAATCTAATAAACTACCTACATTCTGTACTAAGTTATCTCCTTATTGTGTGAGTTTGAAATTATATACTGATGTGTTACTGTCTGCTGTAAGTAAAAATAAAGTGTTTTTTCCTTTGTGACAACAACCCATCTTTTATCCACTGTAAATACCTGTTGTTTTATAATTTGCGGTTTAAGTCAATTTAACCA--GTTTTAATCTGCATTAAAATTAGGAAAGCCTTGATTGCTTGGTTTTCTATTTAAACTGATAGTGGCCTGAATTTAAATTGCTGTTATATTTCTTAAAATTATATTTTTTTCTTAAATGCTTAAAATTTCACGTTACATGGAGAATTTCGATCTATTCAACCAACCTTAAATTTTTTTTTATATCAGATTGTTTAACCAAATATTTGTAATATTTTACCGAGAATAATGCATTGTTTTGCTGAATATATACAGTACAACAGGACTTGATAAGAGGTTGGTTTTTAAATATATACCACATGGTTGTTTATATATAAAACTGTATACATAAATAGTTAGTTTATATATAAAACTCATTCTAATACATGACTTGTATATATTTTGATTGCT
Nsheari_Cohutta_N826 TGTGAAACGTCACTTACCAAAATATGTCTTCTCAAAATCGAAATTCTGGTTATTATGATTGGAATCCTGGAAATGAAAACGTGGATCCATCGGGTAGGGCGTACAGATACGATTTTGGCACTCCGGAATTCGGAACTCAGCCCCAGTTCGGTCAATTCGACTACGATGCATCTCAGAATATGAATGTACCCTCTTCTGTACCCCCAACGCAGGCCCTCTATCCGCCACTGGGGGCTTATTCTGGTAGCATCCTGACTCCAGAAACCGCCGCTCCTTTTGCTGCACCATCTGACAACTTTGAAGACGAGCCGCCACTCCTGGAGGAATTGGGCATCAATTTTGATCATATTTATCAAAAAACAATTGCTGTACTCAACCCATTCAAAGAACCGAATGCAGCGATCTTGCAGGAGACTGATCTCACCGGACCGCTAGTCTTTTGTTTATGTTTTGGGGCATTTTTGCTGCTCAGTGGAAAGGTTCATTTTGGATATATATATGGTATTGGTGTATTAGGTTGTTTCTCCATGTATTCGTTATTGAATCTGATGAGTGAACCGGGTGTGTCTGCCGGCTGTACCATCAGCGTACTGGGGTATTGTCTTCTGCCAATGGTGGTGTTGTCCGGACTCTCTGTGCTGCAACTAAGAGGAACTTTATTCACCGTATTAACTTTTGTTGCTGTGTCCTGGTGTTCTTTTTCTGCTTCCAAGTTATTTGTGTCAGCTCTGGCTATGGATCATCAACAGCCACTTGTTGCATATCCTTGCGCAATGTTGTATGGTGTTTTTGCGCTGTTAACTATATTTTGAAGGGCGAAAATCTAATAAACTACCTACATTCTGTACTAAGTTATCTCCTTATTGTGTGAGTTTGAAATTATATACTGATGTGTTACTGTCTGCTGTAAGTAAAAATAAAGTGTTTTTTCCTTCGTGACAACAACCCATCTTTTATCCACTATAAATACC---TGTTTTATAATTTGCGGTTTAAGTCAATTTAACCAATGTTTTAATCTGCATTAAAATTAGGAAAGCCTTGATTGCTTGGTTTTCTATTTAAACTGATAGTGGCCTGAATTTAAATTGCTGTTATATTTCTTAAAGTTATATTTTTTACTTAAATGCTTAAAATTTAACGTTATATAGAGAATTTCGATCTATTCAACCAACCTTAAAGTTTTTTATATATCAGATTGTTTATCCAAATATTTGTAATATTTTACCGAGAATAATGCATTGTTTTGCTGAATATATACAGTTCAACAGGACTTGATAAGAGGTTGGTTTTTTAATATATACCAAATGGTTGTTTATATATAAAACTGTATACATAAATAGTTAGTTTATATATAAAACTCATTCTAATACATGACTTGTATATATTTTGATTGCT
Nsheari_JoyceKilmer_N092 -------------------------------------------TTCTGGTTATTATGATTGGAATCCTGGAAATGAAAACGTGGATCCATCGGGTAGGGCGTACAGATACGATTTTGGCACTCCGGAATTCGGAACTCAGCCCCAGTTCGGTCAATTCGACTACGATGCATCTCAGAATATGAATGTACCCTCTTCTGTACCCCCAACGCAGGCCCTCTATCCGCCACTGGGGGCTTATTCTGGTAGCATCCTGACTCCAGAAACCGCCGCTCCTTTTGCTGCACCATCAGACAACTTTGAAGACGAACCGCCACTCCTGGAGGAATTGGGCATCAATTTTGATCATATTTATCAAAAAACAATTGCTGTACTGAACCCATTCAAAGAACCGAATGCAGCGATCTTGCAGGAGACCGATCTCACCGGACCGCTAGTCTTTTGTTTATGTTTTGGGGCATTTTTGCTGCTCAGTGGAAAGGTTCATTTTGGATATATATATGGTATTGGTGTATTAGGTTGTTTCTCCATGTATTCGTTATTGAATCTGATGAGTGAACCGGGTGTGTCTGCCGGCTGTACTATCAGCGTACTGGGGTATTGTCTTCTGCCAATGGTGGTGTTGTCCGGACTCTCTGTGCTGCAACTAAGAGGAACTATATTCACCATATTGACTTTTGTTGCTGTGTCCTGGTGTTCTTTTTCTGCTTCCAAGTTATTTGTGTCCGCTCTGGCTATGGATCACCAACAGCCACTTGTTGCATATCCTTGCGCAATGTTGTATGGTGTTTTTGCACTGTTAACTATATTTTGAAGGGTGAAAATCTAATAAACTACCTACATTCTGTACTAAGTTATCTCCTTATTGTGTGAGTTTGAAATTATATACTGATGTGTTACTGTCTGCTGTAAGTAAAAATAAAGTGTTTTTTCCTTCGTGACAACAACCCATCTTTTATCCACTATAAATACCTGTTGTTTTGTAATTTGCGGTTTAAGTCAATTTGACCAATGTTTTGATCTGCATTAAAATTAGGAAAGCCTTGATTGCTTGGTATTCTATTTAAACTGACATAGCCCCGAATTTAAATTGCTGTTATATTTCTTAAAATTATATTTTTTACTTAAATGCTTAAAATTTCACGTTATATAGAGAATTTCGATCTATTCAACCAACCTTAAAGTTTTTTTTATATCAGATTGTTTAACCAAATATTTGTAATATTTTACCGAGAATAATGCATTGTTTTGCTGAATATATACAGTACAACAGTACTTGATAAGAGGTTGATTTTTAAATATATACCACATGGTTGTTTATATATAAAAC----------------------------------------------------------------------
Nsilvanus_Elijay_N395 TGTCAAACGTCACTTACCAAAATATGTCTTCTCAAAATCGAAATTCTGGTTATTATGATTGGAATCCTGGAAATGAAAACGTGGATCCATCGGGTAGGGCGTACAGATACGATTTTGGCACTCCGGAATTCGGAACTCAGCCCCAGTTCGGTCAATTCGACTATGATGCATCTCAGAATATGAATGTACCCTCTTCTGTACCCCCAACGCAGGCCCTCTATCCGCCACTGGGGGCTTATTCTGGTAGCATCCTGACTCCAGAAACCGCCGCTCCTTTTGCTGCACCATCAGACAACTTTGAAGACGAACCGCCACTCCTGGAGGAATTGGGCATCAATTTTGATCATATTTATCAAAAAACAATTGCTGTACTGAACCCATTCAAAGAACCGAATGCAGCGATCTTGCAGGAGACCGATCTCACCGGACCGCTAGTCTTTTGTTTATGTTTCGGGGCATTTTTGCTGCTCAGTGGAAAGGTTCACTTTGGATATATATATGGTATTGGTGTATTAGGTTGTTTCTCCATGTATTCGTTATTGAATTTGATGAGTGAACCGGGTGTGTCTGCGGGCTGTACTATCAGCGTACTGGGGTATTGTCTTCTGCCAATGGTGGTGTTGTCTGGACTCTCTGTGCTGCAACTAAGAGGAACTATATTCACCATATTGACTTTTGTTGCTGTGTCCTGGTGTTCTTTTTCTGCTTCCAAGTTATTTGTGTCAGCTCTGGCTATGGATCATCAACAGCCACTTGTTGCATATCCTTGTGCAATGTTGTATGGTGTTTTTGCGCTGTTAACTATATTTTGAAGGGTGCAAATCTAATAAACTACCAACATTCTGTACTAAGTTATCTCCTTATTGTGTGAGTTTGAAATTATGTACCGCTGTGTTACTGTCTGCTGTAAGTAAAAATAAAGTGTTTTTCCCCTCGTGACAACAACCCATCTTTTATCCACTATAAATATCTGTTGTTTTATAATTTGTGGTTTAAGTCAATTTAACCAATGTTTTGATCTGCATTAAAATTAGGAAAGCCTCGATTGCTTGGTTTTCTATTTAAACTGATATAGCCCTGAATTTAAATTGCTGTTATATTTCTTAAAATTATATTTTTTTCTTAAAGGCTTATAATTTCACGTTATATACATAATTTCGATCTATTCAACCAACTTTAAAGTTTTTTTTATATCAGATTGTTTAATAAAATATTTGTAATATTTTACCAAGAATACTGCATTGTTTTGCTGAATATATAGAGTATAACAGGATCCGATAAGAGGTTGGTTTATATATATACGCCACATGGTTGTTTATATATAAAACTGTATACATAAATAGTTAGTTTATATATAAAATTCATTCTATTACATGACTTGTATATATATTGATTGCT
Nsilvanus_GermanyCove_N1017 TGTCAAACGTCACTTACCAAAATATGTCTTCTCAAAATCGAAATTCTGGTTATTATGATTGGAATCCTGGAAATGAAAACGTGGATCCATCGGGTAGGGCGTACAGATACGATTTTGGCACTCCGGAATTCGGAACTCAGCCCCAGTTCGGTCAATTCGACTATGATGCATCTCAGAATATGAATGTACCCTCTTCTGTACCCCCAACGCAGGCCCTCTATCCGCCACTGGGGGCTTATTCTGGTAGCATCCTGACTCCAGAAACCGCCGCTCCTTTTGCTGCACCATCAGACAACTTTGAAGACGAACCGCCACTCCTGGAGGAATTGGGCATCAATTTTGATCATATTTATCAAAAAACAATTGCTGTACTGAACCCATTCAAAGAACCGAATGCAGCGATCTTGCAGGAGACCGATCTCACCGGACCGCTAGTCTTTTGTTTATGTTTCGGGGCATTTTTGCTGCTCAGTGGAAAGGTTCACTTTGGATATATATATGGTATTGGTGTATTAGGTTGTTTCTCCATGTATTCGTTATTGAATTTGATGAGTGAACCGGGTGTGTCTGCGGGCTGTACTATCAGCGTACTGGGGTATTGTCTTCTGCCAATGGTGGTGTTGTCTGGACTCTCTGTGCTGCAACTAAGAGGAACTATATTCACCATATTGACTTTTGTTGCTGTGTCCTGGTGTTCTTTTTCTGCTTCCAAGTTATTTGTGTCAGCTCTGGCTATGGATCATCAACAGCCACTTGTTGCATATCCTTGCGCAATGTTGTATGGTGTTTTTGCGCTGTTAACTATATTTTGAAGGGTGCAAATCTAATAAACTACCTACATTCTGTACTAAGTTATCTCCTTATTGTGTGAGTTTGAAATTATGTACTGCTGTGTTACTGTCTGCTGTAAGTAAAAATAAAGTGTTTTTCTCCTCGTGACAACAACCTATCTTTTATCCACTATAAATATCTGTTGTTTTATAATTTGTGGTTTAAGTCAATTTAACCAATGTTTTGATCTGCATTGAAATTAGGAAAGCTTTGATTGCTTGATTTTCTATTTAAACTGATATAGCCCTGAATTTAAATTGCTGTTGTATTTCTTAAAATTATATTTTTTTCTTAAAGGCTTATAATTTCACGTTATATACATAATTTCGATCTATTCAACCAACTTTAAAGTTTTTTTTATATCAGATTGTTTAATAAAATATTTGTAATATTTTACCAAGAATACTGCATTGTTTTGCTGAATATATAGAGTATAACAGGACCCGATAAGAGGTTGGTTTATATATATATACCGCATGGTTGTTTATATATAAAACTGTATACATAAATAGTTAGTTTATATATAAAATTCATTCTATTACATGACTTGTATATATTTTGATTGCT
Nsilvanus_HeboMtn_N1029 TGTCAAACGTCACTTACCAAAATATGTCTTCTCAAAATCGAAATTCTGGTTATTATGATTGGAATCCTGGAAATGAAAACGTGGATCCATCGGGTAGGGCGTACAGATACGATTTTGGCACTCCGGAATTCGGAACTCAGCCCCAGTTCGGTCAATTCGACTATGATGCATCTCAGAATATGAATGTACCCTCTTCTGTACCCCCAACGCAGGCCCTCTATCCGCCACTGGGGGCTTATTCTGGTAGCATCCTGACTCCAGAAACCGCCGCTCCTTTTGCTGCACCATCAGACAACTTTGAAGACGAACCGCCACTCCTGGAGGAATTGGGCATCAATTTTGATCATATTTATCAAAAAACAATTGCTGTACTGAACCCATTCAAAGAACCGAATGCAGCGATCTTGCAGGAGACCGATCTCACCGGACCGCTAGTCTTTTGTTTATGTTTCGGGGCATTTTTACTGCTCAGTGGAAAGGTTCACTTTGGATATATATATGGTATTGGTGTATTAGGTTGTTTCTCCATGTATTCGTTATTGAATTTGATGAGTGAACCGGGTGTGTCTGCGGGCTGTACTATCAGCGTACTGGGGTATTGTCTTCTGCCAATGGTGGTGTTGTCTGGACTCTCTGTGCTGCAACTAAGAGGAACTATATTCACCATATTGACTTTTGTTGCTGTGTCCTGGTGTTCTTTTTCTGCTTCCAAGTTATTTGTGTCAGCTCTGGCTATGGATCATCAACAGCCACTTGTTGCATATCCTTGTGCAATGTTGTATGGTGTTTTTGCGCTGTTAACTATATTTTGAAGGGTGCAAATCTAATAAACTACCTACATTCTGTACTAAGTTATCTCCTTATTGCGTGAGTTTGAAATTATGTACCAGTGTGTTACTGTCTGCTGTAAGTAAAAATAAAGTGTTTTTCCCCTCGTGACAACAACCCATCTTTTATCCACTATAAATATCTGTTGTTTTATAATTTGTGGTTTAAGTCAATTTAACCAATGTTTTGATCTGCATTAAAATTGGGAAAGCCTTGATTGCTTGGTTTTCTATTTAAACTGATATAGCCCTGAATTTAAATTGCTGTTATATTTCTTAAAATTATATTTTTTTCTTAAAGGCTTATAATTTCACGTTATATACATAATTTCGATCTATTCAACCAACTTTAAAGTTTTTTTTATATCAGATTGTTTAATAAAATATTTGTAATATTTTACCAAGAATACTGCATTGTTTTGCTGAATATATAGAGTATAACAGGACCCGATAAGAGGTTGGTTTATATATATACACCGCATGGTTGTTTATATATAAAACTGTATACATAAATAGTTAGTTTATATATAAAATTCATTCTTTTACATGACTTGTATATATT---------
Nstupkai_Blowing_N356 TGTAAAACGTCACTTACCAAAATATGTCTTCTCAAAATCGAAATTCTGGTTATTATGATTGGAATCCTGGAAATGAAAACGTGGATCCATCGGGTAGGGCGTACAGATATGATTTTGGCACTCCGGAATTCGGAACTCAGCCCCAGTTCGGTCAATTCGACTACGATGCATCTCAGAATATGAATGTACCCTCTTCTGTACCCCCAACGCAGGCCCTCTATCCGCCACTGGGGGCTTATTCTGGTAGCATCCTGACTCCAGAAACCGCCGCTCCTTTTGCTGCACCATCAGACAACTTTGAAGACGAACCGCCACTCCTGGAGGAATTGGGCATCAATTTTGATCATATTTATCAAAAAACAATTGCTGTACTGAACCCATTCAAAGAACCGAATGCAGCGATCTTGCAGGAGACCGATCTCACCGGACCGCTAGTCTTTTGTTTATGTTTTGGGGCATTTTTGCTGCTCAGTGGAAAGGTTCATTTTGGATATATATATGGTATTGGTGTGTTAGGTTGTTTCTCCATGTATTCGTTATTGAATCTGATGAGTGAACCGGGTGTGTCTGCCGGCTGTACTATCAGCGTACTGGGGTATTGTCTTCTGCCAATGGTGGTGTTGTCCGGACTCTCTGTGCTGCAACTAAGAGGAACTTTATTCACCGTATTGACTTTTGTTGCTGTGTCCTGGTGTTCTTTTTCTGCTTCCAAGTTATTTGTGTCAGCTCTGGCTATGGATCATCAACAGCCACTTGTTGCATATCCTTGCGCAATGTTGTATGGTGTTTTTGCGCTGTTAACTATATTTTGAAGGGCGAAAATCTAATAAACTACCTACATTCTGTACTAAGTTATCTCCTTATTGTGTGAGTTTGAAATTATATACTGATGTGT------CTGCTGTAAGTAAAAATAAAGTGTTTTTTCCCTCGTGACAACAACCCATCTTTTATCCAATATAAATATCTGTTGTTTTATAATTTGCAGTTTAAGTCAATTTAACCAATGTTTTGATCTGCATTAAAATTAGGAAAGCCTTGATTGCTTGGTAGTCTATTTAAACTGATATAGCCCTGAATTTAAATTGCTGTTATATTTCTCAAAATTATATTTTTTACTTAAATGCTTAAAATTTCACGTTATATAGAGAATTTCGATCTATTCAACCAACCTTAAAGTTTTTTTTATATCGGATTCTTTAATCAAATATTTGTAATATTTTACCAAGAATAATGCATTGTTTTGCTGAATATATACAGTAGAACAGGACTTGATAAGAGGTTGTTTTTTAAATATATACCGCATGGTTGTTTATATATAAAACTGTTTACATAAATAGTTAGTTTATATATAAAACTCATTCTAATACATGACTTGTATATATTTTGATTGCT
Nstupkai_LittleRiver_N293 TGTAAAACGTCACTTACCAAAATATGTCTTCTCAAAATCGAAATTCTGGTTATTATGATTGGAATCCTGGAAATGAAAACGTAGATCCATCGGGTAGGGCGTACAGATACGATTTTGGCACTCCGGAATTCGGAACTCAGCCCCAGTTCGGTCAATTCGACTACGATGCATCTCAGAATATGAATGTACCCTCTTCTGTACCCCCAACGCAGGCCCTCTATCCGCCACTGGGGGCTTATTCTGGTAGCATCCTGACTCCAGAAACCGCCGCTCCTTTTGCTGCACCATCAGACAACTTTGAAGACGAACCGCCACTCCTGGAGGAATTGGGCATCAATTTTGATCATATTTATCAAAAAACAATTGCTGTACTGAACCCATTCAAAGAACCGAATGCAGCGATCTTGCAGGAGACCGATCTCACGGGACCGCTAGTCTTTTGTTTATGTTTTGGGGCATTTTTGCTGCTCAGTGGAAAGGTTCATTTTGGATATATATATGGTATTGGTGTATTAGGTTGTTTCTCCATGTATTCGTTATTGAATCTGATGAGTGAACCGGGTGTGTCTGCCGGCTGTACTATCAGCGTACTGGGGTATTGTCTCTTGCCAATGGTGGTGTTGTCCGGACTCTCTGTGCTGCAACTAAGAGGAACTTTATTCACCGTATTGACTTTTGTTGCTGTGTCCTGGTGTTCTTTTTCTGCTTCCAAGTTATTTGTGTCAGCTCTGGCTATGGATCATCAACAGCCACTTGTTGCATATCCTTGCGCAATGTTGTATGGTGTTTTTGCGCTGTTAACTATATTTTGAAGGGTGAAAATCTAATAAACTACCTACATTCTGTACTAAGTTATCTCCTTATTGTGTGAGTTTGAAATTATATACTGATGTGTTACTGTCTGCTGTAAGTAAAAATAAAGTGTTTTTTCCCTCGTGACAACAACCCATCTTTTATCCACTATAAATA---------------TTTGCGGTTTAAGTCAATTTAACCAATGTTTTGAACTACATTAAAATTAGGAAAGCCTTGATTGCTTGGTTTTCTATTTAAACTGATATAGCCCTGAATTTAAATTGCTGTTATATTTCTTAAAATTATATTTTTTACTTAAATGCTTAAAATTTCACATTATATAGAAAA---------------------------------------------------------------------------------------------------------------------------------------------------------------------------------------------------------------------------------------------------
Nstygius_ObeLee_N0656 TGT-AAACGTCACTTACTAAAACATGTCTTCCCAAAATCGAAATTCTGGTTATTATGATTGGAATCCTGGAAATGAAAACGTGGATCCATCGGGTAGGGCGTACAGATACGATTTTGGTACTCCGGAATTCGGAACTCAGCCCCAGTTCGGCCAATTCGACTACGATGCATCTCAGAATGTGAATGTACCC------------CCAACGCAGGCCCTCTATCCGCCTCTGGGAGCTTATTCTGGTAGCATCCTGACTCCAGAAACCGCCGCTCCTTTTGCTGCACCATCAGACAACTTTGAAGACGAACCGCCACTCCTGGAAGAATTGGGCATTAATTTTGATCATATTTATCAAAAAACAATTGCTGTACTGAACCCATTCAAAGAACCGAATGCAGCGATCTTGCAGGAGACCGATCTCACTGGACCGCTAGTCTTTTGTTTATGTTTTGGGGCATTTTTGCTGCTCAGTGGAAAGGTTCACTTTGGATATATATATGGTATTGGTGTATTAGGTTGTTTCTCTATGTATTCGTTATTGAATTTGATGAGTGAACCGGGTGTATCTGTGGGCTGTACTATCAGCGTACTGGGGTATTGTCTTCTACCAATGGTGGTGTTGTCTGGACTTTCTGTACTGCAAATAAGAGGAACTATATTCACCGTATTGACTTTTGTTGCTGTGTCCTGGTGTTCTTTTTCTGCTTCCAAGTTATTTGTGTCAGCTTTGGCTATGGATCATCAACAGCCACTTGTTGCATATCCATGTGCAATGTTGTATGGTGTTTTTGCGCTATTAACTATATTTTGAAGGGTGCAAATCTAATAAACTACCTACATTCTGTACTAAGTTATCTCCTTATTGTGTGAGTTTGAAATTATGTACTGATGTGTTACTGTCTGCTTTAAGTAAAAATAAAGTGTTTTTCCCCTCGTGACAACAATTCATCTTTTATCCACTATAAATAC---TCGTTTCATAATCTGTGGTTCAAATGAGTTTAACCAATGTTTTGATCTGCATTAAAATTAGGAAAGCTTTGATTACTTGGTTTTCTATTTAAACTGATATAGCCCTAAATTTAAATTGCTGTTATATTTATTACAATTATATTTTTTATTTAAATGCTTAAAATTTCACGTTATATACAGAATTTTGATCTATTCAACCAACCTTAAAG--TTTTACATATCAGATTGTTTAATCAAATATTTGTAATATTTTACCGAGAATAATGCGTTGTTTTGTTGAATATATATAAATATATAGGACTTGATAAGAGGTTGGTTTATATATATATACCACATGGTTGTTTATATATAAAACTGTATATATAAATAATTAGTTTATATGTAAAATTCATTCTAAT---------------------------
Nstygius_RavenB_N1022 ---------------------------------------------------------------------------------------CATCGGGTAGGGCGTACAGATACGATTTTGGTACTCCGGAATTCGGAACTCAGCCCCAGTTCGGCCAATTCGACTACGATGCATCTCAGAATGTGAATGTACCC------------CCAACGCAGGCCCTCTATCCGCCTCTGGGAGCTTATTCTGGTAGCATCCTGACTCCAGAAACCGCCGCTCCTTTTGCTGCACCATCAGACAACTTTGAAGACGAACCGCCACTCCTGGAAGAATTGGGCATTAATTTTGATCATATTTATCAAAAAACAATTGCTGTACTGAACCCATTCAAAGAACCGAATGCAGCGATCTTGCAGGAGACCGATCTCACTGGACCGCTAGTCTTTTGTTTATGTTTTGGGGCATTTTTGCTGCTCAGTGGAAAGGTTCACTTTGGATATATATATGGTATTGGTGTATTAGGTTGTTTCTCTATGTATTCGTTATTGAATTTGATGAGTGAACCGGGTGTATCTGTGGGCTGTACTATCAGCGTACTGGGGTATTGTCTTCTACCAATGGTGGTGTTGTCTGGACTTTCTGTACTGCAAATAAGAGGAACTATATTCACCGTATTGACTTTTGTTGCTGTGTCCTGGTGTTCTTTTTCTGCTTCCAAGTTATTTGTGTCAGCTTTGGCTATGGATCATCAACAGCCACTTGTTGCATATCCATGTGCAATGTTGTATGGTGTTTTTGCGCTATTAACTATATTTTGAAGGGTGCAAATCTAATAAACTACCTACATTCTGTACTAAGTTATCTCCTTATTGTGTGAGTTTGAAATTATGTACTGATGTGTTACTGTCTGCTTTAAGTAAAAATAAAGTGTTTTTCCCCTCGTGACAACAATTCATCTTTTATCCACTATAAATAC---TCGTTTCATAATCTGTGGTTCAAATCGGTTTAACCAATGTTTTGATCTGCATTAAAATTAGGAAAGCTTTGATTACTTGGTTTTCTATTTAAACTGATATAGCCCTGAATTTAAATTGCTGTTATATTTATTACAATTATATTTTTTATTTAAATGCTTAAAATTTCACGTTATATACAGAATTTTGATCTATTCAACCAACCTTAAAG--TTTTACATATCAGATTGTTTAATCAAATATTTGTAATATTTTACCGAGAATAATGCGTTGTTTTGTTGAATATATATAAATATATAGGACTTGATAAGAGGTTGGTTTATATATATATACCACATGGTTGTTTATATATAAAACTGTATACATAAATAATTAG---------------------------------------------------
Ntempletoni_BaldMtns_N950 TGTAAGACGTCACTTACCAAAATATGTCTTCCCAAAATCAAAATTCTGGTTATTATGATTGGAATCCTGGAAATGAAAACGTGGATCCATCGGGTAGGGCGTACAGATACGATTTTGGCACTCCGGAATTCGGAACTCAGCCCCAGTTCGGTCAATTCGACTACGATGCATCTCAGAATATGAATGTACCCTCTTCTGTACCTCCAACGCAGGCCCTCTATCCGCCCCTGGGGGCTTATTCTGGTAGCATTCTGACTCCAGAAACCGCCGCTCCTTTTGCTGCACCCTCAGACAACTTTGAAGACGAACCGCCACTCCTGGAGGAATTGGGCATCAATTTTGATCATATTTATCAAAAAACAATTGCTGTACTGAACCCATTCAAAGAACCGAATGCAGGGATCTTGCAGGAGACCGATCTCACCGGACCGCTAGTCTTTTGTTTATGTTTTGGGGCATTTTTGCTGCTCAGTGGAAAGGTTCACTTTGGATATATATATGGTATTGGTGTATTAGGTTGTTTCTCCATGTATTCGTTATTGAATTTGATGAGTGAACCGGGTGTGTCTGCGGGCTGTACTATCAGCGTACTGGGGTATTGTCTTCTGCCAATGGTGGTGTTGTCTGGACTCTCTGTGCTGCAACTAAGAGGAACTATATTCACCGTATTGACTTTTGTTGCTGTGTCCTGGTGTTCTTTTTCTGCTTCCAAGTTATTTGTGTCAGCTCTGGCTATGGATCATCAACAGCCACTTGTTGCATATCCTTGCGCAATGTTGTATGGTGTTTTTGCGCTGTTAACTATATTTTGAAGGGTGCAAATCTAATAAACTACCTACATTCTGTACTAAGTTATCTCCTTATTGTGTGAGTTTGAAATTATGTACCGATGTGTTACTGTCTGCTGTAAGTAAAAATAAAGTGTTTTTCCCCTCGTGACAACAACCCATCTTTTATCCACTATAAATATCTGTTGTTTTATAATTTGTGGTTTAAGTCTATTTAACCAATGTTTTGATCTGCATTAAGATTAGGAAAGCCTTGCTTGCTCGGTTTTCTATTTAAACTGATATAGCCCTGAATTTAAATTGCTGTTACATTTCTTAAAATTATATTTTTTTCTTCATGGCTTAAAATTTCACGTTATATACATAATTTCGATCTATTCAACCAACTTCAAAGTTTTTTTTATATCAGATTGTTTAATAAAATATTGGTAATATTTTACCAAGAATAATGCATTGTTTTGCTGAATATGTAGAGTATAATAGGCCCTGATAAGAGGTTGGTTTATATATATATACCATGTGGTTGTTTATATATAAAACTGTATACATAAATTATTAGTTTATATACAAAATTCATTTTAATACATGACTTGTATATACTTTGATTGCT
Ntempletoni_ClarksCreek_N945 TGTAAAACGTCACTTACCAAAATATGTCTTCCCAAAATCAAAATTCTGGTTATTATGATTGGAAACCTGGAAATGAAAACGTGGATCCATCGGGTAGGGCGTACAGATACGATTTTGGCACTCCGGAATTCGGAACTCAGCCCCAGTTCGGTCAATTCGACTATGATGCATCTCAGAATATGAATGTACCCTCTTCTGTACCCCCAACTCAGGCCCTCTATCCGCCACTGGGGGCTTATTCTGGTAGCATCCTGACTCCAGAAACCGCCGCTCCTTTTGCTGCACCCTCAGACAACTTTGAAGACGAACCGCCACTCCTGGAGGAACTGGGCATCAATTTTGATCATATTTATCAAAAAACAATTGCTGTACTGAACCCATTCAAAGAACCGAATGCAGCGATCTTGCAGGAGACCGATCTCACCGGACCGCTAGTCTTTTGTTTATGTTTTGGGGCATTTTTGCTGCTCAGTGGAAAGGTTCACTTTGGATATATATATGGTATTGGTGTATTAGGTTGTTTCTCCATGTATTCGTTATTGAATTTGATGAGTGAACCGGGTGTGTCTGCGGGCTGTACTATCAGCGTACTGGGGTATTGTCTTCTGCCAATGGTGGTGTTGTCTGGACTCTCTGTGCTGCAACTAAGAGGAACTATATTCACCGTATTGACTTTTGTTGCTGTGTCCTGGTGTTCTTTTTCTGCTTCCAAGTTATTTGTGTCAGCTCTGGCTATGGATCATCAACAGCCACTTGTTGCATATCCTTGTGCAATGTTGTATGGTGTTTTTGCGCTGTTAACTATATTTTGAAGGTTGCAAATCTAATAAACTACCTACATTCTGTACTAAGTTATCTCCTTATTGTGTGAGTTTGAAATTATGTACCGATGTGTCACTGTCTGCTGTAAGTAAAAATAAAGTGTTTTTCCCCTCGTGACAACAACCCATCTTTTATCCACTATAAATACCTGTTGTTTTATAATTTGTGGTTTAAGTCAATTTAACCAATGTTTTGATCTGCATTAAGATTAGGAAAGCCTCGATTGCTCGGTTTTCTATTTAAACTGATATAGCCCTGAATTTAAATTGCTGTTATATTTCTTAAAATTATCTTTTTTTCTTCAAGGCTTAAAATTTCACGTTATATACATAATTTCGATCTATTCAACCAACTTCAAAGTTTTTTATATATCAGATTGTTTAATGAAATATTTGTAATATTTTACCAAGAATAATGCATTGTTTTGCTGAATATATAGAGTATAATAGGACCTGATAAGAGGTTGG-------------------------TTTATATATAAAACTGTATACATAAATAATTAGTTTATATACAAAATTCATTTTAATACATGACTTGTATATATTTTGATTGCT
Ntempletoni_ScronceCreekRd_N1223 ---------------------------------------------------CTTATGATTGGAAACCTGGAAATGAAAACGTGGATCCATCGGGTTGGGCGTACAGATACGATTTTGGCACTCCGGAATTCGGAACTCAGCCCCAGTTCGGTCAATTCGACTACGATGCATCTCAGAATATGAATGTACCCTCTTCTGTACCCCCAACGCAGGCCCTCTATCCGCCACTGGGGGCTTATTCTGGTAGCATCCTGACTCCAGAAACCGCCGCTCCTTTTGCTGCACCCTCAGACAACTTTGAAGACGAACCGCCACTCCTGGAGGAATTGGGCATCAATTTTGATCATATTTATCAAAAAACAATTGCTGTACTGAACCCATTCAAAGAACCGAATGCAGCGATCTTGCAGGAGACCGATCTCACCGGACCGCTAGTCTTTTGTTTATGTTTTGGGGCATTTTTGCTGCTCAGTGGAAAGGTTCACTTTGGATATATATATGGTATTGGTGTATTAGGTTGTTTCTCCATGTATTCGTTATTGAATTTGATGAGTGAACCGGGTGTGTCTGCGGGCTGTACTATCAGCGTACTGGGGTATTGTCTTCTGCCAATGGTGGTGTTGTCTGGACTCTCTGTGCTGCAACTAAGAGGAACTATATTCACCGTATTGACTTTTGTTGCTGTGTCCTGGTGTTCTTTTTCTGCTTCCAAGTTATTTGTGTCTGCTCTGGCTATGGATCATCAACAGCCACTTGTTGCATATCCTTGCGCAATGTTGTATGGTGTTTTTGCGCTGTTAACTATATTTTGAAGGGTGCAAATCTAATAAACTACCTACATTCTGTACTAAGTTATCTCCTTATTGTGTGAGTTTGAAATTATGTACCGATGTGTTACTGTCTGCTGTAAGTAAAAATAAAGTGTTTTTCCCCTCGTGACAACAAACCATCTTTTATCCAATATAAATACCTGTTGTTTTATAATTTGTGGTTTAAGTCAATTTAACCAATGTTTTGATCTGCATTAAGATTAGGAAAGCCTCGATTGCTCGGTTTTCTATTTAAACTGATATAGCCCTGAATTTAAATTGCTGTTATATTTCTTAAAATTATCTTTTTTTCTTCAAGGCTTAAAATTTCACGTTATATACATAATTTCGATTTATTCAACCAACTTCAAAGTTTTTTATATATCAGATTGTTTAATGAAATATTTGTAATATTTTTCCAAGAATAATGCATTGTTTTGCTGAATATATAGAGTATAATAGGACCTGATAAGAGGTTGG-------------------------TTTATATATAAAACTGTATACATAAATA--------------------------------------------------------
Ntennessensis_IndianCave_N052 ----------------------------------------------------------------------------------------------------------------------------------------------------------------------------------------------------------------------------------------------------------------------------------------------ATCAGACAACTTTGAAGACGAACCGCCACTCCTGGAGGAATTGGGCATCAATTTTGATCATATTTATCAAAAAACAATTGCTGTACTGAACCCATTCAAAGAACCGAATGCAGCGATCTTGCAGGAGACCGATCTCACCGGACCGCTAGTCTTTTGTTTATGTTTTGGAGCATTTTTGCTGCTCAGTGGAAAGGTTCACTTTGGATATATATATGGTATTGGTGTATTAGGTTGTTTCTCCATGTATTCGTTATTGAATTTGATGAGTGAACCGGGTGTGTCTGCGGGCTGTACTATCAGCGTACTGGGGTATTGTCTTCTGCCAATGGTGGTGTTGTCTGGACTCTCTGTGCTGCAACTAAGAGGAACTATATTCACCGTTTTGACTTTTGTTGCTGTGTCCTGGTGTTCTTTTTCTGCTTCCAAGTTATTTGTGTCAGCTCTGGCTATGGATCATCAACAGGCACTTGTTGCATATCCTTGCGCAATGTTGTATGGCGTTTTTGCGCTGTTAACTATATTTTGAAGGGTGCAAATCTAATAAACTACCTACATTCTGAACTAAGTTATCTCCTTATTGTGTGAGTTTGAAATTATGTACCGATGTGTTACTGTCTGCTGTAAGTAAAAATAAAGTGTTTTTCCCCTCGCGACAACAACCCATCTTTTATCCACTATAAATACCTGTTGTTTTATAATTTGTGGTTTAAGTCAATTTAACCAATGTTTTGATCTGCATTAAAATTAGGAAAGCCTTAATTGCTTGGTTTTCTATTTAAACTGATATAGCCCTGAATTTAAATTGCTGTTATATTTCTTAAAATTATATTTTTTTCTTAA--------------------------------------------------------------------------------------------------------------------------------------------------------------------------------------------------------------------------------------------------------------------------------
Ntennessensis_LittleStony_N645 ----------------------------------------------------------------------------------------------------------------------------------------------------------------------------------------------------------------------------------------------------------------------------------------------------------------------------------------------------------------------------------------------------------------------------------------------------------TTTATGTTTTGGAGCATTTTTGCTGCTCAGTGGAAAGGTTCACTTTGGATATATATATGGTATTGGTGTATTAGGTTGTTTCTCCATGTATTCGTTATTGAATTTGATGAGTGAACCGGGTGTGTCTGCGGGCTGTACTATCAGCGTACTGGGGTATTGTCTTCTGCCAATGGTGGTGTTGTCTGGACTCTCTGTGCTGCAACTAAGAGGAACTATATTCACCGTTTTGACTTTTGTTGCTGTGTCCTGGTGTTCTTTTTCTGCTTCCAAGTTATTTGTGTCAGCTCTGGCTATGGATCATCAACAGGCACTTGTTGCATATCCTTGCGCAATGTTGTATGGTGTTTTTGCGCTGTTAACTATATTTTGAAGGGTGCAAATCTAATAAACTACCTACATTCTGAACTAAGTTATCTCCTTATTGTGTGAGTTTGAAATTATGTACCGATGTGTTACTGTCTGCTGTAAGTAAAAATAAAGTGTTTTTCCCCTCGCGACAACAACCCATCTTTTATCCACTATAAATACCTGTTGTTTTATAATTTGTGGTTTA-------------------------------------------------------------------------------------------------------------------------------------------------------------------------------------------------------------------------------------------------------------------------------------------------------------------------------------------------------------------------------------------------------------------
Ntennessensis_Watauga_N1046 -------------------------------------------------------------------------------------------------------------------------------------------------------------------------ATCTCAGAATATGAATGTACCCTCTTCTGTACCCCCAACGCAGGCCCTCTATCCGCCACTGGGGGCTTATTCTGGTAGCATCCTAACTCCAGAAACCGCCGCTCCTTTTGCTGCACCATCAGACAACTTTGAAGACGAACCGCCACTCCTGGAGGAATTGGGCATAAATTTTGATCATATTTATCAAAAAACAATTGCCGTACTGAACCCATTCAAAGAACCGAATGCAGCGATCTTGCAGGAGACCGATCTCACCGGACCGCTAGTCTTTTGTTTATGTTTTGGGGCATTTTTGCTGCTCAGTGGAAAGGTTCACTTTGGATATATATATGGTATTGGTGTATTAGGTTGTTTCTCCATGTATTCGTTATTGAATTTGATGAGTGAACCGGGTGTGTCTGCGGGCTGTACTATCAGCGTACTGGGGTATTGTCTTCTGCCAATGGTGGTGTTGTCTGGACTCTCTGTGCTGCAACTAAGAGGAACTATATTCACCGTATTGACTTTTGTCGCTGTGTCCTGGTGTTCTTTTTCTGCTTCCAAGTTATTTGTGTCAGCTCTGGCTATGGATCATCAACAGGCACTTGTTGCATATCCTTGTGCAATGTTGTATGGTGTTTTTGCACTGTTAACTATATTTTGAAGGGTGCAAATTTAATAAACTACCTACATTCTGTACTAAGTTATCTCCTTATTGTGTGAGTTTGAAATTATGTACCGATGTGTTACTGTCTGCTGTAAGTAAAAATAAAGTGTTTTTCCCCTCGCGACAACAACCCATCTTTTATCCACTATAAATATCTGTTGTTTTATAATTTGTGGTTTAAGTCAATTTAACCAATGTTTTGATCTGCATTAAAATTAGGAAAGCCTTAATTGCTTGGTTTTCTATTTAAACTGATATAGCCCTGAATTTAAATTGCTGTTATATTTCTTAAAATTATATTTTTTTCTTAAAGGCTGAAAATTTCACGTTATATACATAATTTCGATCTATTCAACCAATTTTAAAGTTGTTTATATATCAGATTGTTTAATAAAATATTTGTAATATTTTACCAAGAATAATGCATTGTTTTGCTGAATATATAGATTATAACAGGATCTGATAAGAGGTTGGTTTATATATATATACCGCATCGTTGTTTATATATAAATCTGTATACATAAATAGTTAGTTTAAAT--------------------------------------------
