# Supplementary material for: ﻿New species in old mountains: integrative taxonomy reveals ten new species and extensive short-range endemism in Nesticus spiders (Araneae, Nesticidae) from the southern Appalachian Mountains
Source: Zookeys. 2023 Feb 3;1145:1–130. doi: 10.3897/zookeys.1145.96724 (PMC10208238; doi:10.3897/zookeys.1145.96724)
Supplement: Supplementary material 4 — Input alignments, analysis log files, and output tree files [file zookeys-1145-001_article-96724__-s004.zip › uce-2001548 (modified).phy]

 73 1044
Nbarri_Bishop_N1072 TTAATTTTAATGACTCAAAATTGAGTTCAAATATTTGCTTTCTGTTTTTAAAGGATTTATTTATATTAATAATTAAACTTCATGTAAATGCATTCGTACAGTACACAAAAAAATAACTTTTTTGTACTTAAAGTTAAATTCATTGGATAACATAAGAACATAATTTAAAATTATG---AATTATTCGGCATTCGGCCAAATTTGGTTTTCGGTGCATCCCTATTTACAACACTTAAAACCACAACGAATTTCAATAAATTTAAGAGATCTTCTATTTTTATCACACATAAAGAAATTCTAAGCAACAAAATCTCGACAAATCCCTTTT-AAAAAATGGATATATAAGTTCTTTTTACCGTTGCGTTTACGAAAGATCTCAGGTGTTAAATATCCAACATGTCCATTGGATTTGAGGAACTCTTCCACCAAGACTTCATATGGATCACGTATCAATAAAACAGCCTTCTGATATTTCCGCCTCATTTGTTTTCCCCATTCGTGTGTCTTGATGAGTATCACTGATCCGTTAGCAATACTTTCTGCTGAGAAACCCTCAACTTTGTCTTCATTGTACGCACTCCCTGTGAGAAAACCTGAAATTTAAAATTGTATTTATTTTTTATATTTTAACCCTATGGCATAACGTATGGAATAAGGGATACTTTAGACCCTGTTACACAGAGTTGAACCCACTTCAAAGAAGAAAGTTGTATTTCAATACCAAA-AAAATATTAACCAACACTCCATAGAATACATTTTTTATTACTAAAGCAAAAATACTAACTTTATGTTTCTTAACTTAAATTAAAGAAGTTATGATTTTTTAAT-ATAATAATTTATAATCTTTCAGAAAAAAATAAGTTGTATTCAAATGTTTCTACATATGGAAAATTGCATCTACGCCATGGGTCATTTGACCTAAGTAACGATTAAACCCTAGATTACTTTAAACAAAAAATGAATTATCTTTAACAATATGAAAGATTATAAGAATTTAAAAATATTTCGATTATAAAATATTTATAAGGAATGTGATGTTTT
Nbarri_LostCoveCave_N0065 ---------------------------------------------------------------------------------ATGTAAATGCATTCGTACAGTACACAAAAAAATAACTTTTTTGTACTTAAAGTTAAATTTATTGGATAACATAAGAACATAATTTAAAATTATG---AATTATTCGGCATTCGGCCAAATTTGGTTTTCGATGCATCCCTATTTACAACACTTAAAACCACAACGAATTTCAATAAATTTAAGAGATCTTCTATTTTTATCACACATAAAGAAATTCTAAGCAACAAAATCTCGACAAATCCCTTTT-AAAAAATGGATATGTAAGTTCTTTTTACCGTTGCGTTTACGAAAGATCTCAGGTGTTAAATATCCAACATGTCCATTGGATTTGAGGAACTCTTCCACCAAGACTTCATATGGATCACGTATCAATAAAACAGCCTTCTGATATTTCCGCCTCATTTGTTTTCCCCATTCGTGTGTCTTGATGAGTATCACTGATCCGTTAGCAATACTTTCTGCTGAGAAACCCTCAACTTTGTCTTCATTGTACGCACTCCCTGTGAGAAAACCTGAAATTTAAAATTGTATTTATTTTTTATATTTTAACCCTATGGCATAACGTATGGAATAAGGGATACTTTAGACCCTGTTACACAGAGTTGAACCCACTTCAAAGAAGAAAGTTGTATTTCAATACCAA--AAAATATTAACCAACACTCCATAGAATACATTTTTTATTACTAAAGCAAAAATACTAACTTTATGTTTCTTAACTTAAATTAAAGAAGTTATGATTTTTTAAT-ATAATAATTTATAATCTTTCAGAAAAAAATAAGTTGTATTCAAATGTTTCTACATATGGAAAATTGCATCTACACCATGGGTCATTTGACCTAAGTAACGATTAAACCCTAGATTACTTTAAACAAAAAATGAATTATCTTTAACAATATGAAAGATTATAAGAATTTAAAAATATTTCGATTATAAAATATTTATAAGGAATGTGATGTTTT
Nbarrowsi_Gregorys_N270 ------------------------------ACATTTGCTTTCTGTTTCTAAAGGATTTATTTATATTAATAATTAAACTTCATGTAAATGCATTCGTACAGTTCACAAAAAAATAACTTTTTTGTACTTAAAGTTAAATTCATTGGATAAAATAAGAACATGATTTAAAATTATGATCAACTACTCGGTATTCGGCCAAATTTGGTATTCGGTACATCCCTATTTACAACACTTAAAACCACAACGAATTTCAATAGATTTAATAGATCTTCTATTTTCATCACACATAAAGAAATTCTAAGCAACAAAATGTCGACAAATCGCTTT---AAAAAAAGATATATAAGTTCTTTTTACCGTTGCGTTTGCGAAAGATCTCAGGTGATAAATATCCAACATGTCCATTGGATTTGAGGAACCCTTCAACCAAGACTTCATATGGATCACGTATCAATAAAACAGCCTTCTGGTATTTCCGCCTCATTTGTTTTCCCCATTCGTGTGTCTTGATGAGTATCACTGATCCGTTAGCAATACTTTCTGCTGAGAAACCTTCAACTTTGTCTTCATTGTACGCACTCCCTGTGAGAAAACCTGAAATTTAAAATTGTATTTATTTTTTATATTTTAACCCTATGGCATAACGTATGGAATAAGCGATACTTTAGACCCTGCTACACAGGGTTGAACCCACTTCAAAGAAGAAAGTTGTATTTCAATACCAAAAAAAAAATTAACCAACACTACATAGAATACATATTTTATTACCAAAGCAAAAATACTAACTTGATGTTTCTTAACTTAAATTTCAGAAGTTATGA-TTTTTAATAATAATAATTTATAATTTTTCATTGAAAAATAAGTTGGATTCAAGTGTTTCTACATATGGAAAATTGTATCTACGCCATGGGTCATTTGACCTAAGTAACGATTAAATACTAGATTACT-----------------------------------------------------------------------------------------------
Nbarrowsi_Tuckaleechee_N360 TTAATTTTAATGACTCAAAATTGAGTTCAAACATTTGCTTTCTGTTTCTAAAGGATTTATTTATATTAATAATTAAACTTCATGTAAATGCATTCGTACAGTTCACAAAAAAATAACTTTTTTGTACTTAAAGTTAAATTCATTGGATAAAATAAGAACATGATTTAAAATTATGATCAACTACTCGGTATTCGGCCAAATTTGGTATTCGGTACATCCCTATTTACAACACTTAAAACCACAACGAATTTCAATAGATTTAATAGATCTTCTATTTTCATCACACATAAAGAAATTCTAAGCAACAAAATCTCGACAAATCGCTTT---AAAAAAAGATATATAAGTTCTTTTTACCGTTGCGTTTGCGAAAGATCTCAGGTGATAAATATCCAACATGTCCATTGGATTTGAGGAACTCTTCAACCAAGACTTCATACGGATCACGTATCAATAAAACAGCCTTCTGGTATTTCCGCCTCATTTGTTTTCCCCATTCGTGTGTCTTGATGAGTATCACTGATCCGTTAGCAATACTTTCTGCTGAGAAACCTTCAACTTTGTCTTCATTGTACGCACTCCCTGTGAGAAAACCTGAAATTTAAAATTGTATTTATTTTTTATATTTTAACCCTATGGCATAACGTATGGAATAAGCGATACTTTAGACCCTGCTACACAGGGTTGAACCCACTTCAAAGAAGAAAGTTGTATTTCAATACCAAAAAAAAAATTAACCAACACTACATAGAATACATATTTTATTACCAAAGCAAAAATACTAACTTGATGTTTCTTAACTTAAATTTCAGAAGTTATGA-TTTTTAATCATAATAATTTATAATTTTTCATTGAAAAATAAGTTGGATTCAAGTGTTTCTACATATGGAAAATTGTATCTACGCCATGGGTCATTTGACCTAAGTAACGATTAAATACTAGATTACTTTAAACAAAAAATGAGTTATCTTTAACAATTTGAAAGATTATAAGAATTTAAAAATAT-------------------------------------
Nbishopi_DryFalls_N150 -------------------------------------------------------------------------------------------------------------------------------------------------------ATAAGAACATAATTTAAAATTATGATCAATTATTCGATATTCGGCCAAATTTGGTTTTCGGCGCTTCCCTATTTACAACACTTAAAACCACAACGAATTTCAATAGATTTAATAGATCTTCTATTTTCATCAGACATAAGGAAATTCTAAGCAACAAAATCTCGACAAATCGCTTTTAAAAAAAAGGATATATAAGTTCTTTTTACCGTTGCGTTTACGAAAGATCTCAGGCGATAAATATCCAACATGTCCATTGGATTTGAGGAACTCTTCCACCAAGACTTCATATGGATCACGTATCAATAAAACAGCCTTCTGATATTTCCTCCTCATTTGTTTTCCCCATTCGTGTGTCTTGACGAGTATCACTGATCCGTTAGCAATACTTTCTGCTGAGAAACCCTCAACTTTGTCTTCATTGTACGCACTCCCTGTGAGAAAACCTGAAATTTAAAATTCTATTTATTTTTTATATTTTAACCCTATGGCATAACGTATGGAATAAGCGATACTTTAGACCCTGTTACACAGGGTTGAACCCACTTCAAAGAAGAAAGTTGTATTTCAATACCAAAAAGAAAAAAAACCAACGCTACATAGAATACATATTTTATTACCGAAGCAAAAATACTAACTTCATGTGTATTAACTTAAATTCTAGAAGTTATGATTTTTTAATAATAACAATTTATAATTTTTCATTGAAAAATAAGTAGGATTCAAGTGTTTCTACATATGGAAAATTGTATCTACGCCATGGGTCATTTGACCTAAGTAACAATTAAATACTAGATTACTTTAA-------------------------------------------------------------------------------------------
Nbishopi_PoleCr_Chattooga_N885 ------------------------------------------------------ATTTATTTAAATTAATAATTAAACTTCATGTAAATGCATTCGTACAGTACAC--AAAAAAAACTTTTTTGTAC------TTAAATTCATTGGATAACATAAGAACATAATTTAAAATTATGATCAATTATTCGATATTCGGCCAAATTTGGTTTTCGGCGCTTCCCTATTTACAACACTTAAAACCACAACGAATTTCAATAGATTTAATAGATCTTCTATTTTCATCAGACATAAGGAAATTCTAAGCAACAAAATCTCGACAAATCGCTTTTTAAAAAAAGGATATATAAGTTCTTTTTACCGTTGCGTTTACGAAAGATCTCAGGCGATAAATATCCAACATGTCCATTGGATTTGAGGAACTCTTCCACCAAGACTTCATATGGATCACGTATCAATAAAACAGCCTTCTGATATTTCCTCCTCATTTGTTTTCCCCATTCGTGTGTCTTGACGAGTATCACTGATCCGTTAGCAATACTTTCTGCTGAGAAACCCTCAACTTTGTCTTCATTGTACGCACTCCCTGTGAGAAAACCTGAAATTTAAAATTGTATTTATTTTTTATATTTTAACCCTATGGCATAACGTATGGAATAAGGGATACTTTAGACCCTGTTACACAGGGTTGAACCCACTTCAAAGAAGAAAGTTGTATTTCAATACCAAAAAGAAAAAAAACCAACGCTACATAGAATACATATTTTATTACCGAAGCAAAAATACTAACTTCATGTGTATTAACTTAAATTCTAGAAGTTATGATTTTTTAATAATAACAATTTATAATTT----------------------------------------------------------------------------------------------------------------------------------------------------------------------------------------------------
Nbishopi_StandingIndian_N131 TTCATTTTAATGACTCAAAATTGAGTTCAAACATTTGCTTTCTGTTTTTATAGGATTTATTTATATTAATAATTAAACTTCATGTAAATGCATTCGTACAGTACACAAAAAAAAA-CTTTTTTGTACTTAAAGTTAAATTCATTGGATAACATAAGAACATAATTTAAAATTATGATCAATTATTCGATATTCGGCCAAATTTGGTTTTCGGCGCTTCCCTATTTACAACACTTAAAACCACAACGAATTTCAATAGATTTAATAGATCTTCTATTTTCATCAGACATAAGGAAATTCTAAGCAACAAAATCTCGACAAATCGCTTTTTAAAAAAAGGATATATAAGTTCTTTTTACCGTTGCGTTTACGAAAGATCTCAGGCGATAAATATCCAACATGTCCATTGGATTTGAGGAACTCTTCCACCAAGACTTCATATGGATCACGTATCAATAAAACAGCCTTCTGATATTTCCTCCTCATTTGTTTTCCCCATTCGTGTGTCTTGATGAGTATCACTGATCCGTTAGCAATACTTTCTGCTGAGAAACCCTCAACTTTGTCTTCATTGTACGCACTCCCTGTGAGAAAACCTGAAATTTAAAATTGTATTTATTTTTTATATTTTAACCCTATGGCATAACGTATGGAATAAGGGATACTTTAGACCCTGTTACACAGGGTTGAACCCACTTCAAAGAAGAAAATTGTATTTCAATACCAAA-AAAATATTAACCAACACTCCATAGAATACATTTTTTATTACTAAGTCAAAAATACTAACTTTATGTTTCTTAACTTAAATTAAAGAAGTTATGATTTTTTAATAATAATAATTTATAATTTTTCAGAAAAAAATAAGTTGTATTCAAATGTTTCTACATATGGAAAATTTTATCTACGCCATGGGTCATTTGACCTAAGTAACGATTAAACACTAGATTACTTTAAACAAAAAATGAATTATCTTTAACAATATGAAAGATTATAAGAAAGTAAAAAT---------------------------------------
Nbrimleyi_NewberryCr_N984 TTAATTTTAATGACTCAAAATTTGCTTGCAACGTTTGTTTTCTGTTTTTACAGGATTTATTTATAATAATAATTAAACTTCATGTAAATGCATTCGTACAGTACACAAAAAATTAACTTTTTTGTACTTAAAGTTAAATTCATTGGATAAAATAAGAACATAATTTAAAATTATTATCAATTATTCGGTATTCGGCCAAATTTAG--------------------------CTTAAAACCACAACGAATTTCAATAGATTAAATAGAACTTCTATTTTCATCACGGATAAAGAAAATGTAAGCTACAAAATCCCGACAAATCGCTTATAAAAAAAAAGATATGCAAGTTCTTTTTACCGTTGCGTTTGCGAAAGATCTCAGGTGACAAATATCCAACATGTCCGTTGGATTTTAGGAACTCTTCCACCAAGACTTCATATGGATCACGTATCAATAAAACAGCCTTCTGATATTTTCGCCTCATTTGTTTTCCCCATTCGTGTGTCCTGATGAGTATCACTGATCCGTTAGCAATATTTTCTGCTGAGAAACCCTCAA------CTTCATTGTACGCACTCCCTGTGAGAAAACCTGAAATTTAAAATTGTATTTATTTTTTATATTTTAACCCTATAGCATAACGTATGGGATAAGGGATACTTTATATCCTGTTACACAGGGTTGAACCCACATCAAAGAAGAAAGTTGTATTTCAATACAAAAAAATT-TTTTACCAAAACTACATAGAATACATATTTTATTACCAAAGCAAAAATACTAACTTTATGTTTCTTAACTTAAATTAAAGAAGTTAGGATTTTTTAATA------ATTTAAAATTTTTAAGAAAAAAATAAGTGGTATTCAAATGTTTCTACATATGGAAAATTGAATCTACGCTATGGGGCGTTTGACCTAAGTAACGATTAAATACTAGATTCCTTTAAACAAAAAATGAATTATTCTTAACAATATGAAAGTTTAAAAGAATTTAAAAATATTTCGATTATAAAATATTTATAAGGAATGTGATGTTTT
Nbrimleyi_RumblingBald_N241 TTAATTTTAATGACTCAAAATTTGCTTGCAACGTTTGTTTTCTGTTTTTACAGGATTTATTTATAATAATAATTAAACTTCATGTAAATGCATTCGTACAGTACACAAAAAATTACATTTTTTGTACTTAAAGTTAAATTCATTGGATAAAATAAGAACATAATTTAAAATTATTATCAATTATTCGGTATTCGGCCAAATTTAG--------------------------CTTAAAACCACAACGAATTTCAATAGATTAAATAGAACTTCTAGTTTCATCACGGATAAAGAAAATGTAAGCTACAAAATCCCGACAAATCGCTTATAAAAAAAAAAATATGCAAGTTCTTTTTACCGTTGCGTTTCCGAAAGATCTCAGGTGACAAATATCCAACATGTCCGTTGGATTTTAGGAACTCTTCCACCAAGACTTCATATGGATCACGTATCAATAAAACAGCCTTCTGATATTTTCGCCTCATTTGTTTTCCCCATTCGTGTGTCCTGATGAGTATCACTGATCCGTTAGCAATATTTTCTGCTGAGAAACCCTCAACTTTGTCTTCATTGTACGCACTCCCTGTGAGAAAACCTGAAATTTAAAATTGTATTTATTTTTTATATTTTAACCCTATAGCATAACGTATGGAATAAGAGATACTTTATATCCTGTTACACAGGGGTGAACCCACTCCAAAGAAGAAAGTTGTATTTCAATACAAAAAAAA----TTACCAAAACTACATAGATTACATATCTTATTACCGAAGCAAAAATACTAACTTTACGTTTCTTAACTTAAATTAAAGAAGTTATGATTTTTTAATAATAATAATTTAAAATTTTTCAGAAAAAAATAAGTGGTATTCAAATGTTTCTACATATGGAAAATTGAATCTACGCTATGGGGCGTTTGACCTAAGTAACGATTAAATACTAGATTCCTTTAAACAAAAAATGAATTATTCTTAACAATATGAAAGATTAAAAGAATTTAAAAATATTTCGATTATAAAATATTTATAAGGAATGTGATTTTTT
Ncanei_Egypt_N958 ------------------------------------------------------------TTATATTAATAATTAAACTTCATGTAAATTTATTCGTACC---------------------TTGTACTTAAAGTTAAATTCATAGGATAAAATAAGAACATAATTTAAAATTATTATCAATTATTCGGTATTCGGCCAAATTTGG--------------------------CTTAAAACCGCAACGAATTTCAATAGATTAAATAGAACTTCTATTTTCATCACGGATAAAGAAAATGTAAGCTACAAAATCCCGACAAATCGCTTATAAAAAAAAAGATATGCA--TTCTTTTTACCGTTGCGTTTGCGAAAGATCTCAGGTGACAAATATCCAACATGTCCGTTGGATTTGAGGAACTCTTCCACCAAGACTTCATATGGATCACGTATCAATAAAACAGCCTTCTGATATTTCCGTCTCATTTGTTTTCCCCATTCGTGTGTCCTGATGAGTATCACTGATCCGTTAGCAATATTTTCTGCTGAGAAACCCTCAACTTTGTCTTCATTGTACGCACTCCCTGTGAGAAAACCTGAAATTTAAAATTGTATTTATTTTTTATATTTTAACCCTACAGCATAACGTATGGAATAAGGGATACTTTATATCCTGTTACACAGGGTTGAACCCCCTTCAAAGAAGAAAGTTGTATTTCAATACAAAAAATG----TAACCAAAACTACCTAGAATACATATTTTATTACCGAAGCAAAAATACTAACTTTATGTTTCTTAACTTAAATTAAAGAAGTTATGATTTTTTAATAATAATCATTTATAATTTTTCAGACAAAAATAAATTGTATTCAAATGTTTCAACATATGGAAAATTGAATCTACGCTATGGGGCGTTTGACCTAAGTAACGATTAAATACTAGAT---------------------------------------------------------------------------------------------------
Ncarolinensis_Grandfather_N218 -----------------------------------------------------------------------------------------------------------------------------------------------------------------AACTTAAAATTATTATCAATTATTCGGTATTCGGCCAAATTTGG--------------------------CTTAAAATCACAACGAGTTTCAATAGATTAAATAGAACTTCTATTTTCATCACGGATAAAGAAAAAGTAAGCTACAAAATTCCGTCAAATCGCTTATAAAAAAAAAGATATGTAAGTTCTTTTTACCATTGCGTTTGCGAAAGATATCAGGTGATAAATATCCAACATGACCATTGGATTTGAGGAACTCTTCCACCAAGACTTCATATGGATCACGTATCAATAACACAGCTTTCTGATATTTCCTCCTCATCTGTTTTCCCCATTCGTGTGTCTTGATGAGTATCACTGATCCGTTAGCAATACTTTCTGCTGAGAAACCCTCAACTTTGTCTTCATTGTACGCACTCCCCGTGAGAAAACCTGAAATTTAAAATTGTATTTATTTTTTATATTTTAACCCTATGG------------CATAAGGGACACTTTAGACCCTGTTACACAGGGTTGAACCCACTTCATAGAAGAAAGTTGTACTTCAATAATAAAAAAAAAAATAACCA-CACTACATAGAATACATATTTTATTACTAAAGCGAAAATACTAACTT--TGTTTCTTAACTTAAATT---------------------TAATAATAATTTATATTTTTTCATTGAAAAATAAGTTATATTCAAGTGTTTCTACAAATGGAAAATTGGAT-TACCCTATGGGGCGTATGACCTAAG---CGTTTAAATACTAGATTACTTTAAACAAAAAAATAACTATCTTTATCAATATGAAAGATTATAAGAATTTAGAAATATTTCGATTTTAAAATATTTATAAGGAATGTGATGTTTT
Ncarolinensis_LinvilleCaverns_N227 --------------------------------------------------------------------------------------------------------------------------------------------------------------------------------------------------------------------------------------------------------------------------------------CATCACGGATAAAGAAAATGTAAGCTACAAAATTCCGTCAAATCGCTTATATATATAAAGATATGTAAGTTCTTTTTACCATTGCGTTTGCGAAAGATATCAGGTGATAAATATCCAACATGACCATTGGATTTGAGGAACTCTTCCACCAAGACTTCATATGGATCACGTATCAATAACACAGCTTTCTGATATTTCCTCCTCATCTGTTTTCCCCATTCGTGTGTCTTGATGAGTATCACTGATCCGTTAGCAATACTTTCTGCTGAGAAACCTTCAATTTTGTCTTCATTGTATGCACTCCCTGTGAGAAAACCTGAAATTTAAAATTGTATTTATTTTTTATATTTTAACCCT-----------------------------------------A-------------------------------------------------------------------------------------------------------------------------------------------------------------------------------------------------------------------------------------------------------------------------------------------------------------------------------------------------------------------------------
Ncarteri_English_N031 TTAATTTTAATGACTCAAAATTGAGTTCAAACATTTGCTTTCTGTTTTTAAAGGATTTATTTATATTAATAATTAAACTTCGTGTAAATGCATTCGTACAGTACACAAAAAAATTACTTTTTTGTACTTAAAGTTAAATTCATTGGATAAAATAAGAACATGATTTAAAAGTATGATAAATTATTCGGTATTCGGCCAAATTTTGTATTCGGTGAATCCCTATTTACAACACTTAAAACCACAAGGAATTCCAAGAGATTAAATAAAACTTCTATTTTCACCACGCATAAAGAAATTCTTAGCAAAAAAATCTCGACAAATCGCTTTT-AAAAAAAAGATATATAAGTTCTTTTTACCGTTGCGTTTGCGAAAGATCTCAGGTGATAAATATCCAACATGTCCATTGGATTTGAGGAACTCTTCCACCAAGACCTCATATGGATCACGTATCAACAAAACAGCCTTCTGATATTTCCTCCTCATTTGTTTTCCCCATTCGTGTGTCTTGATGAGTATCACTGATCCGTTAGCAATACTTTCTGCTGAGAAACCCTCAACTTTGTCTTCGTTGTACGCACTCCCTGTGAGAAAACCTGAAATTTTAAATTGTATTTATTTTTTATATTTTAACCCTATGGCATAACGTATGGAATAAGGGATATTTTAGACTCTGTTACACAGGGTTGAACCCACTTCAAAGAAGAAAGTTGTATTTCAATACCAAAAAAAATAATAACCAACACTCCATAGAATACATATTTTATTACCGAAGCAAAAATACTAACTTGATGTGTCTTAACTTAAATTCTAGAAGTTATGATTTTTTAATAATAATAATTTATAATTTTTCATTGAAAAATAAGTTGGATTCAAGTGTTTCTACATATGGAAAATTGTATCTACGCCATGGGTCATTTGACCTAAGTAACGATTAAATACTAGATTACTTTAAACAAATCGTGAACTTGTTTTCACTGCACAAAAGTTTAAATGAATTTAAATAAGTTCTGGTCTTAAAACTTTAGTCATGGCTTTGACATTAT
Ncarteri_LaurelCave_nearTYPE_N0296 -----------------------------------------------------------------------------------GTAAATGCATTCGTACGGTACACAAAAAAATAACTTTTTTGTACTTAAAGTTAAATTCATTGGATAACATAAGAACATAATTTAAAATTATGATCAATTATTCGGTATTCGGCCAAATTTGGTTTTCAGTGCATTCCTATTTACAACACTTAAAACCACAACGAATTTCAACAGATTTAATAGATCTTCTATTTTCATCACACATAAAGAAATCCTAAGCAACAAAATCTCCACAAATCGCTTT--AAAAAAAGGATATATAAGTTCTCTTTACCGTTGCGTTTGCGAAAGATCTCAGGTGATAAATATCCAACATGTCCATTGGATTTGAGGAACTCTTCCACCAAGACCTCATATGGATCACGTATCAATAAGACAGCCTTCTGATATTTCCTCCTCATTTGTTTTCCCCATTCGTGTGTCTTGATGAGTATCACTGATCCGTTAGCAATACTTTCTCCTGAAAAACCCTCAACTTTGTCTTCATTGTACGCACTCCCTGTGAGAAAACCTGAAATTTAAAATTGTATTTATTCTTTATATTTTAACCCTATGGGATAACGTATGGAATAAGCGATACTTTAGACCCTGTTACACAGGGTTGAACCCACTTCAAAGAAGAAAGTTGTATTTCAATACAAAAA------------AACACTACATAGAATACATATTTTATTACCGAAGCAAAAATACTAACTTGATGTGTCTTAACTTAAATTCTAGAAATTATGATTTTTTAATAATAATAATTTATAATTTTTCATTGAAAAATAACTTGGATTCAAGTGTTTCTACATATGGAAAATTGTATCTACGCCATGGGTCATTTGACCTAAGTAACGATTAAATACTAGATTACTTTAAACAAATCGTAAACTTGTTTTCACTGCATAAAAGTTTAAATGAATT----------------------------------------------
Ncarteri_Pitchfork_N363 -----------------------AGTTCAAACATTTGCTTTCTGTTTTTATAGGATTTATTTATATTAATCAGTACACTTCATGTAAATGCATTCGTACAGTACACAAAAAAAAAACTTTTTGGTACTTAAAGTTAAATTCATTGGATAACATAAGAACATAATTTAAAATTATGATCAATTATTCGGTATTCGGCCAAATTTGGTTTTCGGTGCATCCCTATTTACAACACTTAAAACCACAACGAATTTCAATAGATTTAATAGATCTTCTATTTTCATCACACATAAAGAAATTCTAAGCAACAAAATCTCCACAAATCGCTTTAAAAAAAAAGGACATAGAAGTTCTCTTTACCGTTGCGTTTGCGAAAGATCTCAGGTGATAAATATCCAACATGTCCACTGGATTTGAGGAACTCTTCCATCAAGACCTCATATGGATCACGTATCAACAAAACAGCCCTCTGATATTTCCTCCTCATTTGTTTTCCCCATTCGTGTGTCTTGATGAGTATCACTGATCCGTTAGCAATACTTTCTGCTGAGAAACCCTCAACTTTGTCTTCGTTGTACGCACTCCCTGTGAGAAAACCTGAAATTTAAAATTGTATTTATTTTTTATATTTTAACCCTATGGCATAACGTATGGAATAAGGGATATTTTAGACTCTGTTACACAGGGTTGAACCCACTTCAAAGAAGAAAGTTGTATTTCAATACCCCAAAAAATAATAACCAACATTCCATAGAATACATATTTTATTACTAAAGCAAAAATACTAACTTGATGTGTCTTAACTTAAATTCTAGAAGTTATGATTTTTTAATAATAATAATTTATAATTTTTCATTGAAAAATAAGTTGGATTCAAGTGTTTCTACATATGGAAAATTGTATCTACGCCGTGG-------------------------------------------------------------------------------------------------------------------------------------
Ncherokee_BallhootScar_N193 ------------------AATTTGCTTGCAAGTTTTGTTTTCTGTGTTTAAAGGACTTATTTATATCAATAATTAAACTTCATGTAAATACATTCGTACAGCACACAAAAAATTAACTTTTTTGTATTTAAAGTTAAATTCATTGGATAAAATAAGAACATAATTTAAAATTATTATCAATTATTCGGTATTCGACTGAATTTAGTACTCGGTGCATCCCTACTTGCAACACTTAAAACCACAAGGAATTTCAATAGATTAAATAGAACTTCTATTTTCATCACGGATAAAGAAAATGTAAGCTACAAAATCCCGACAAATCGCTTATTTAAAAAAAGATATGTAAGTTCTTTTTACCGTTGCGTTTGCGAAAGATCTCGGGGGATAAATATCCAACATGTCCATTGGATTTGAGGAACTCTTCAACCAAGACTTCATATGGATCCCGTATCAATAACACAGCTTTCTGATATTTCCTCCTCATTTGTTTTCCCCATTCGTGTGTCTTGATGAGTATCACTGATCCGTTAGCAATATTTTCTGCTGAGAAACCCTCAACTTTGTCTTCATTGTACGCACTCCCTGTGCGAAAACCTGAAATTTAAAATTGTATTTATTATTCATATTTTAACCGTATGGCATAACGTATGACATAAGAGATACTTTAGACATTGTTACACAGGGTTGAACCCACTTCAAAGAAGAAAGTTGTACTTCAATACCAAA-AAAAAATTAACCAACACCACATAGAATACATATTTTATTAAAAAAGCAAAAATACTAACTTTATGTTTCTTAACTTAAATTAAAGAAGTTATGGTCTTTTAATAATAATAATTTATAATTTTTCATTGAAAAATAAGTTAGATTCAAGTGTTTCTACATATGGAAAATTGTATCTACGCCATGGGTCATTTGAGCAAAACCGGACTTGTCCATTAAATACTTTTTGATAAAAGGTCAA------------------AATTTAACATAAAC----------TCCAATTCTAAAAGGTTAACAATTACTTTGAGGAGTT
Ncherokee_BalsamMtn_N891 TTAATTTTAATGACTCAAAATTTGCTTGCAAGTTTTGTTTTCTGTGTTTAAAGGACTTATTTATATCAATAATTAAACTTCATGTAAATACATTCGTACAGCACACAAAAAATTAACTTTTTTGTATTTAAAGTTAAATTCATTGGATAAAATAAGAACATAATTTAAAATTATTATCAATTATTTCGTATTCGGCCGAATTTAGTACTCGGTGCATCCCTACTTGCAACACTTAAAACCACAAGGAATTTCAATGGCTTAAATAGAACTTCTATTTTCATCACGGATAAAGAAAATGTAAGCTACAAAATACCGACAAATCGCTTATTTAAAAAAAGATATGTAAGTTCTTTTTACCGTTGCGTTTGCGAAAGATCTCAGGGGATAAATATCCAACATGTCCATTGGATTTGAGGAACTCTTCAACCAAGACTTCATATGGATCCCGTATCAATAACACAGCTTTCTGATATTTCCTCCTCATTTGTTTTCCCCATTCGTGTGTCTTGATGAGTATCACTGATCCGTTAGCAATATTTTCTGCTGAGAAACCCTCAACTTTGTCTTCATTGTACGCACTCCCTGTGCGAAAACCTGAAATTTAAAATTGTATTTATTATTTATGTTTTAACCGTATGGCATAACGTATGACATAAGAGATACTTTAGACACTGTTACACAGGGTTGAACCCACTTCAAAGAAGAAAGTTGTACTTCAATACCAAAAAAAAAATTAACCAACACTACATAGAATACATATTTTATTACCAAAGCAAAAATACTAACTTTATGTTTCTTAACTTAAATTAAAGAAGTTATGGTCTTTTAATAATAATAGTTTATAATTTTTCATTGAAAAATAAGTTGGATTCAAGTGTTTCTACATATGGAAAATTGTATCTACGCCATGGGTCATTTGAGCAAAACCGGACTTGTCCATTAAATACTTTTTGATAAAAGGTCAA------------------AAGTTAACATAAAC----------TCCAATTCTAAAAGGTTAACAATTACTTTGAGGAGTT
Ncherokee_SIndianCrk_N681 ----------------------------------------------------------------------------------------------------------------------------------------------------------------------------------------------------------------------------------------------------CGAATTTCAATAGATTAAATAGAACTTCTATTTTCATCACGGATAAAGAAAATGTAAGCTACAAAATCCCGACAAATCGCTTA-TAAAAAAAAAATATGTAAGTTCTTTTTACCGTTGCGTTTGCGAAAAATCTCAGGGGATAAATATCCAACATGTCCATTGGATTTGAGGAACTCTTCCACCAAGACTTCATATGGATCACGTATCAATAACACAGCTTTCTGATATTTCCTCCTCATTTGTTTTCCCCATTCGTGTGTCTTGATGAGTATCACTGATCCGTTAGCAATATTTTCTGCTGAGAAACCCTCAACTTTGTCTTCATTGTACGCACTCCCTGTGCGAAAACCTGAAATTTAATATTGTATTTATTATTTATATTTTAACCGTATGGCATAACGTATGACATAAGAGATACTTTAGACCCTGTTACACAGGGTTGAACCCACTTCAAAGAAGAAAGTTGTACTTCAATACCAAA-AAAAATTTAACCAACACTACATAGAATACATATTTTATTACCAAAGCAAAAATAC----------------------------------------------------------------------------------------------------------------------------------------------------------------------------------------------------------------------------------------------------------------------
Ncooperi_BeaverCrk_N1002 ---------------CAAAATTGAGTTCAAACATTTGCTTTCTGTTTTTATAGGATTTATTTATATTAATAATTAAACTTCATGTAGATGCATTCGTACAGTACACAAAAAAAAACTTTTTTTGTACTTAAAGTTAAATTCATTGGATAACATAAGAACATAATTTAAAATTATGATCAATTATTCGATATTCGGCCAAATTTGGTTTTCGGTGCATCCCTATTTACAACACTTAAAACCACAACGAATTTCAATAGATTTAATAGATCTTCTATTTTCATCAGACATAAGGAAATTCTAAGCAACAAAATCTCGACAAATCGCTTT--AAAAAAAAGATATATAAGTTCTTTTTACCGTTGCGTTTACGAAAGATCTCAGGCGATAAATATCCAACATGTCCGTTGGATTTGAGGAACTCTTCCACCAAGACTTCATATGGATCACGTATCAATAAAACAGCCTTCTGATATTTCCTCCTCATTTGTTTTCCCCATTCGTGTGTCTTGATGAGTATCACTGATCCGTTAGCAATACTTTCTGCTGAGAAACCCTCAACTTTGTCTTCATTGTACGCACTCCCTGTGAGAAAACCTGAAATTTAAAATTCTATTTATTTTTTATATTTTAAGCCTATGGCATAACGTATGGAATAAGCGATACTTTAGACCCTGTTACACAGGGTTGAACCCACTTCAAAGAAGAAAGTTGTATTTCAATACCAAAAAAAAAAAAAACCAACGCTACATAG------------------------AAAATATTAACTTCATGTGTATTAACTTAAATTCTAGAAGTTATGATTTTTTAATAATAACAATTTATAATTTTTCATTGAAAAATAAGTTGGATTCAAGTGTTTCTACATATGGAAAATTGTATCTACGCCATGGGTCATTTGACCTAAGTAACGATTAAATACTAGATTACTTTAAACAAATCGTAAACTTGTTTTCCCTGCATGAAAGTTTAAATGAATTTAAATAAGTTCTGGTCTT----------------------------
Ncooperi_BrasstBald_N824 TTAATTTTAATGACTCAAAATTGAGTTCAAACATTTGCTTTCTGTTTTTATAGGATTTATTTATATTAATAATTAAACTTCATGTAGATGCATTCGTACAGTACACAAAAAAAAACTTTTTTTGTACTTAAAGTTAAATTCATTGGATAACATAAGAACATAATTTAAAATTATGATCAATTATTCGATATTCGGCCAAATTTGGTTTTCGGTGCATCCCTATTTACAACACTTAAAACCACAACGAATTTCAATAGATTTAATAGATCTTCTATTTTCATCAGACATAAGGAAATTCTAAGCAACAAAATCTCGACAAATCGCTTTTAAAAAAAAGGATATATAAGTTCTTTTTACCGTTGCGTTTACGAAAGATCTCAGGCGATAAATATCCAACATGTCCATAGGATTTGAGGAACTCTTCCACCAAGACTTCATATGGATCACGTATCAATAAAACAGCCTTCTGATATTTCCTCCTCATTTGTTTTCCCCATTCGTGTGTCTTGATGAGTATCACTGATCCGTTAGCAATACTTTCTGCTGAGAAACCCTCAACTTTGTCTTCATTGTACGCACTCCCTGTGAGAAAACCTGAAATTTAAAATTCTATTTATTTTTTATATTTTAAGCCTATGGCATAACGTATGGAATAAGCGATACTTTAGACCCTGTTACACAGGGTTGAACCCACTTCAAAGAAGAAAGTTGTATTTCAATACCTAAAAAAAAAATAACCAACGCTACATAG------------------------AAAATATTAACTTCATGTGTATTAACTTAAATTCTAGAAGTTATGATTTTTTAATAATAACAATTTATAATTTTTCATTGAAAAATAAGTTGGATTCAAGTGTTTCTACATATGGAAAATTGTATCTACGCCATGGGTCATTTGACCTAAGTAACGATTAAATACTAGATTACTTTAAACAAATCGTAAACTTGTTTTCCCTGCATGAAAGTTTAAATGAATTTA--------------------------------------------
Ncooperi_CheoahDam_N1122 ------------------------------------------------------------------------------------------------------------------------------------------------------------------------AATTATGATCAATTATTCGGTATTCGGCCAAATTTGGTTTTCGGTGCAACCCTACTTACAACACTTAAAACCACAACGAATTTCAATAGATTAAATAGAACTTCTATTTTCATCACGGATAAAGAAAGTCTAAGCAACAAAATCTCGACAAATCGCTTTT-AAAAAAGAGATATATAAGTTCTCTTTACCGTTGCGTTTGCGAAAGATCTCAGGTGATAAATATCCAACATGTCCATTGGATTTGAGGAACTCTTCCACCAAGACTTCATATGGATCACGTATCAATAAAACAGCCTTCTGATATTTCCGCCTCATTTGTTTTCCCCATTCGTGTGTCTTGATGAGTATGACTGATCCGTTAGCAATACTTTCTGCTGAGAGACCTTCAACTTTGTCTTCATTGTACGCACTCCCTGTGAGAAAACCTGAAATTTAAAATTGTATTTATTTTTTATATTTTAACCCTATGGCATAAGGTATGGAATAAGCGATACTTTAGACCCTGTTACACAGGGTTGAACCCACTTCAAGGAAGAAAGTTGTATTTCAATACCAAA-AAAAAATTAACCAACACTACATACAATACATATTTTATTACCAAAGCAAAAATACTAACGTGATGTGTCTTAACTTAAATTCT------------------------------------------------------------------------------------------------------------------------------------------------------------------------------------------------------------------------------------------
Ncooperi_NantRiverGorge_N682 -------------------------------------------------------------------------------------------------------------AAAATAACTTTTTTGTACTTAAAGTTAAATTCATTGGATAACATAAGAACATAATTTAAAATTATGATCAATTATTCGGTATTCGGCAAAATTTGGTTTTCGGTGCATCCCTATTTACAACACTTAAAGCCACAACGAATTTCAATAAATTTAATAGATCTTCTATTTTCCTCACACATAAAGAAATTCCAAGCAACAAAATCTCGACAAATCGTTTTT-AAAAAAGGGATATATAAGTTCTCTTTACCGTTGCGTTTGCGAAAGATCTCAGGTGATAAATATCCAACATGTCCATTGGATTTGAGGAACTCTTCCACCAAGACTTCATATGGATCACGTATCAATAAAACAGCCTTCTGATATTTCCGCCTCATTTGTTTTCCCCATTCGTGTGTCTTGATGAGTATGACTGATCCGTTAGCAATACTTTCTGCTGAGAAACCCTCAACTTTGTCTTCATTGTACGCACTCCCTGTGAGAAAACCTGAAATTTAAAATTGTATTTATTTTTTATATTTTAACCCTATGGCATAAGGTATGGAATAAGCGATACTTTAGACCCTGTTACACAGGGTTGAACCCACTTCAAGGAAGAAAGTTGTATTTCCATACCAA--AAAAATTTAACCAACACTACATACAATACATATTTTATTACCAAAGCAAAAATACTAACTTGATGTGTCTTAACTTAAATTCTAGAAGTTATGATTTTTTAATAATAATAATTTATAATTTTTCATTGAAAAATAAGTTGGATTCAAGTGTTTCTACATATGGAAAATTGTATCTACACCATGGGTCATTTGACCTAAGTAACGATTAAATACTAGATTACTTTAAACAAATCGTAAACTTGTTTTCACTGCATA--------------------------------------------------------------
Ncoylei_Apalachia_N1195 TTAATTTTAATGACTCAAAATTGAGTTCAAACATTTGCTTTCTGTTTCTAAAGGATTTATTTATATTAATAATTAAACTTCATGTAAATGCATTCGTACAGCACACAAAAAAATAACTTTTTTGTACTTAAAGTTAAATTCATTGGATAACATAAGAACATAATTTAAAATTATTATCAATTATTCGGTATTCGGCCAAATTTGGTTTTCGGTGCATCCCTATTTACAACACTTAAAACCACAACGAATTTTAATAGATTTAATAGA---TCTATTTTCATCACACATAAAGAAATTCTAAGCAACAAAATCTCGACAAATCGCTTTTAAAAAAAAGAATATATAAGTTTTTTTTACCGTTGCGTTTACGAAAGATCTCAGGTGATAAATATCCAACATGTCCATTGGATTTGAGGAACTCTTCCACCAAGACCTCATATGGATCACGTATCAATAAAACAGCCTTCTGATATTTCCTCCTCATTTGTTTTCCCCATTCGTGTGTCTTGATGAGTATCACTGATCCGTTAGCAATACTTTCTGCTGAAAAACCCTCAATTTTGTCTTCATTGTACGCACTCCCTGTGAGAAAACCTGAAATTTAAAATTGTATTTATTTTATATATTTTAACCCTATGGCATAACGTATTGTATAAGCGATACTTTAGACCCTGTTACACAGGGTTGAACCCACTTCAAAGAAGAAAGTTGTATTTCAATACC----------------AACACTACATAGAATACATATTTTATTACTGAAGCAAAAATACTAACTCGATGTGTCTTAAGTTAAATTCTGGAAGTTATGATTTTTTAATAATAATAATTTATAATTTTTCATTGAAAAATAAGTTGGATTCAAGTGTTTCTACATATGGAAAATTGCATCTACGCCATGGGTCATTT-ACCTAAGTAACGATTAAATACTAGATTACTTTAAACAAATCGTAAACTTGTTTTCACTGCATGAAAGTTTAAATGAATTTAAATAAGTT------------------------------------
Ncoylei_DinkinCove_N1118 TTAATTTTAATGACTCAAAATTGAGTTCAAACATTTGCTTTCTGTTTCTAAAGGATTTATTTATATTAATAATTAAACTTCATGTAAATGCATTCGTACAGCACACAAAAAAATAACTTTTTTGTACTTAAAGTTAAATTCATTGGATAACATAAGAACATAATTTAAAATTATTATCAATTATTCGGTATTCGGCCAAATTTGGTTTTCGGTGCATCCCTATTTACAACACTTAAAACCACAACGAATTTTAATAGATTTAATAGA---TCTATTTTCATCACACATAAAGAAATTCTAAGCAACAAAATCTCGACAAATCGCTTT-AAAAAAAAGGATATATAAGTTTTTTTTACCGTTGCGTTTACGAAAGATCTCAGGTGATAAATATCCAACATGTCCATTGGATTTGAGGAACTCTTCCACCAAGACCTCATATGGATCACGTATCAATAAAACAGCCTTCTGATATTTCCTCCTCATTTGTTTTCCCCATTCGTGTGTCTTGATGAGTATCACTGATCCGTTAGCAATACTTTCTGCTGAAAAACCCTCAATTTTGTCTTCATTGTACGCACTCCCTGTGAGAAAACCTGAAATTTAAAATTGTATTTATTTTATATATTTTAACCCTATGGCATAACGTATTGTATAAGCGATACTTTAGACCCTGTTACACAGGGTTGAACCCACTTCAAAGAAGAAAGTTGTATTTCAATACC----------------AACACTACATAGAATACATATTTTATTACTGAAGCAAAAATACTAACTCGATGTGTCTTAAGTTAAATTCTGGAAGTTATGATTTTTTAATAATAATAATTTATAATTTTTCATTGAAAAATAAGTTGGATTCAAGTGTTTCTACATATGGAAAATTGCATCTACGCCATGGGTCATTT-ACCTAAGTAACGATTAAATACTAGATTACTTTAAACAAATCGTAAACTTGTTTTCACTGCATGAAAGTTTAAATGAATTTAAATAAGTTCTGGTTTTAAAACTTTAGTCATGGCTTTGACATTAT
Ncoylei_TiptonCreek_N837 --------------------------------------------------------------------------------------------------------------------------------------------------------------------------------------------------------------------------------------------------------------------------------TATTTTCATCACACATAAAGAAATTCTAAGCAACAAAATCTCGACAAATCGCTTTGAAAAAAAAGGATATATAAGTTTTTTTTACCGTTGCGTTTACGAAAGATCTCAGGTGATAAATATCCAACATGTCCATTGGATTTGAGGAACTCTTCCACCAAGACCTCATATGGATCACGTATCAATAAAACAGCCTTCTGATATTTCCTCCTCATTTGTTTTCCCCATTCGTGTGTCTTGATGAGTATCACTGATCCGTTAGCAATACTTTCTGCTGAAAAACCCTCAATTTTGTCTTCATTGTACGCACTCCCTGTGAGAAAACCTGAAATTTAAAATTGTA--------------TT--------------------------------------------------------------------------------------------------------------------------------------------------------------------------------------------------------------------------------------------------------------------------------------------------------------------------------------------------------------------------------------------------------------------------------
Ncrosbyi_MtMitchell_N210 TTAATTTTAATGACTCAAAATTTGCTTGCAACATTTGTTTTCTGTTTTTACAGGATTTATTTATATTAATAAGTAAACTTCATGTAAATGCATTCGTACA---------------------TTGTACTTAAAGTTAAATTCATTGGATAAAATAAGAACATAATTTAAAATTATTATCAATTATTCGGTATTCGGCCAAATTTGG--------------------------CTTAAAACCACAACGAATTTCAATAGATTAAATAGAACTTCTATTTTCATCACGGATAAGGAAAATGTAAGCTACAAAATCCCGACAAATAGTTTATAAAAAAAAAGATATGCAAGTTCTTTTTACCGTTGCGTTTGCGAAAGATCTCAGGTGACAAATATCCAACATGTCCGTTGGATTTGAGGAACTCTTCCACCAAGACTTCATATGGATCACGTATCAATAAAACAGCCTTCTGATATTTCCGCCTCATTTGTTTTCCCCATTCGTGTGTCCTGATGAGTATCACTGATCCGTTAGCAATATTTTCTGCTGAGAAACCCTCAACTTTGTCTTCATTGTACGCACTCCCTGTGAGAAAACCTGAAATTTAAAATTGTATTTATTTTTTATATTTTAACCCTACAGCATAACGTATGGAATAAGAGATACTTTATATCCTGTTACACAGGGTTGAACCCACTTCAAAGAAGAAAGTTGTATTTCAATACAAAAAAAA----TAACCAAAACTACATAGAATACATATTTTATTACCGAAGCAAAAATACTAACTTTATGTTTCTTAACTTAAATTAAAGAAGTTATGATTTTTTAATAATAATAATTTATAATTTTTCAGAAAAAAATAAGTTGTATTCAAATGTTTCTACATATAGAAAATTGAATCTACGCTATGGGGCGTTTGACCTAAGTAACGATTAAATACTAGATTCCTTTAAACAAAAAATGAATTATTCTTAACAATATGAAAGATTATAAGAATTTAAAAATATTTCGATTATAAAATATTTATAAGGAATGAGATGTTTT
Ncrosbyi_PricesCrk_N1143 TTAATTTTAATGACTCAAAATTTGCTTGCAACATTTGTTTTCTGTTTTTACAGGATTTATATATATTAATAATTAAACTTCATGTAAATGCATTCGTACA---------------------TTGTACTTAAAGTTAAATTCATTGGATAAAATAAGAACATAATTTAAAATTATTATCAATTATTCGGTATTCGGCCAAATTTGG--------------------------CTTAAAACCACAACGAATTTCAATAGATTAAATAGAACTTCTATTTTCATCACGGATAAAGAAAAAGTAAGCTACAAAATCCCGACAAATCGCTTATAAAAAAAAAGATATGCAAGTTCTTTTTACCGTTGCGTTTGCGAAAGATCTCAGGTGACAAATATCCAACATGTCCGTTGGATTTGAGGAACTCTTCCACCAAGACTTCATATGGATCACGTATCAATAAAACAGCCTTCTGATATTTCCGTCTCATTTGTTTTCCCCATTCGTGTGTCCTGATGAGTATCACTGATCCGTTAGCAATATTTTCTGCTGAGAAACCCTCAACTTTGTCTTCATTGTACGCACTCCCTGTGAGAAAACCTGAAATTTAAAATTGTATTTATTTTTTATATTTTAACCCTATAGCATAACGTATGGAATAAGGGATACTTTATATCCTGTTACACAGGGTTGAACCCACTTCAAAGAAGAAAGTTGTATTTCAATACAAAAAAAAA-ATCAACCCAAACTACATAGAATACATATTTTATTACCGAAGCAAAAATACTAATTTTATGTTTCTTAACTTAAATTAAAGAAGTTATGATTTTTTAATAATAATAATTTATAATTTTTCAGAAAAAAATAAGTTGTATTCAAATGTTTCTACATATGGAAAATTGAATCTACGCTATGGGGCGTTTGACCTAAGTAACGTTTAAATA--AGATTCCTTTAAAC-AAAAAAAAATTATTCTTAACAAAATGAAAGATTATAAGAATTTAAAAATATTTCGATTATAAAATATTTATAAGGAATGCGATGTTTT
Ncrosbyi_ShufordCrk_N1148 TTAATTTTAATGACTCAAAATTTGCTTGCAACATTTGTTTTCTGTTTTTACAGGATTTATTTATATTAATAATTAAACTTCATGTAAATGCATTCGTACA---------------------TTGCACTTAAAGTTAAATTCATTGGATAAAATAAGAACATAATTTAAAATTATTATCAATTATTCGGTATTCATTCAAATTTGG--------------------------CTTAAAACCACAACGAATTTCAATACATTAAATAGAACTTCTATTTTCATCACGGATAAAGAAAATGTAAGCTACAAAATCCCGACAAATCGCTTATAAAAAAAAAGATATGCAAGTTCTTTTTACCGTTGCGTTTGCGAAAGATCTCAGGTGACAAATATCCAACATGTCCGTTGGATTTGAGGAACTCTTCCACCAAGACTTCATATGGATCACGTATCAATAAAACAGCCTTCTGATATTTCCGTCTCATTTGTTTTCCCCATTCGTGTGTCCTGATGAGTATCACTGATCCGTTAGCAATATTTTCTGTTGAGAAACCCTCAACTTTGTCTTCATTGTACGCACTCCCTGTGAGAAAACCTGAAATTTAAAATTGTATTTATTTTTTATATTTTAACCCTATAGCATAACGTAAGGAATAAGGGATACTTTATACCCTGTTACACAGGGTTGAACCCACTTCAAAGAAGAAAGTTGTATTTCAATACAAAAAAAA----TAACCAAAACTACCTAGAATACATATTTTATTACCGAAGCAAAAATACTAACTTTATGTTTCTTAACTTAAATTAAAGAAGTTATGATTTTTTAATAATAATCATTTATAATTTTTCAGACAAAAATAAATTGTATTCAAATGTTTCAACATATGGAAAATTGAATCTACGCTATGGGGCGTTTGACCTAAGTAACGATTAAATACTAGATTCCTTTAAACAAAAAATGAATTATTCTTAACAATATGAAAGATTATAAGAATTTAAAAATATTTCGATTATAAAATATTTATAAGGAATGTGATGTTTT
Ndellingeri_WhitewFalls_N887 TTAATTTTAATGACTCAAAATTGAGTTCAAACATTTGCTTTCTGTTTTTATAGGATTTATTTATATTAATAATTAAACTTCATGTAAATGCATTCGTACGGTACACAAAAAAATAACTTTTTTGTACTTTAAGTTAAATTCATTGGATAACATAGAAACATAATTTAAAATTATGATCAATTATTCGGTATTCGGCCAAATTTGGTTTTCGGTGCATCCCTATTTACAACATTTAAAGCCACAACGAATTTCAATAGATTTAATAGATCTTCTATTTTCCTCACACATAAAGAAATTCTAAGCAACAAAATCTCGACAAATCGCTTTTAAAAAAAAGGATATATAAGTTCTCTTTACCGTTGCGTTTGCGAAAGATATCAGGTGATAAATATCCAACATGTCCATTGGATTTGAGGAACTCTTCCACCAAGACTTCATATGGATCACGTATCAATAAAACAGCCTTCTGATATTTCCGCCTCATTTGTTTTCCCCATTCGTGTGTCTTGATGAGTATCACTGATCCGTTAGCAATACTTTCTGCTGAGAAACCCTCAACTTTGTCCTCATTGTACGCACTCCCTGTGAGAAAACCTGAAATTTAAAATTGTATTTATTTTTTATATTTTAACCCTATGGCATTACGTTTGGAATAAGGGATACTTTAGGTCCTGTTACATAGGGTTCAACCCACTTCAAAGAAGAAAGTAGTATTTCAATAACAAAAAAAAAAAAAACGAACACTACATAGAATACATATTTTATTACTAAAGCAAAAATACTAACTTGATGTGTCTTAACTTAAATTCTAGAAGTTATGATTTTTTAATAATAATAATTTATAATTTTTCATTTAAAAATAAGTTGGATTAAAGTGTTTCTACATATGGAAAATTGTATCTACACCATGGGTCATTTGACCTAAGTAACGATTAAATACTAGATTACTTTAAACAAATCGTAAACTTGTTTTCACTGCATGAAAGTTTAAATGCATTTAAATAAGTTCTGGTCTTAAAACTTTAGTCATGGCTTTGACATTAT
Ndilutus_StarveRockCave_G3174 -----------------------------------------------------------------------------------------------------------------------------------------------------------------------------------------------------------------------------------------------------------------------------------------------------------------------------------------------------------------------------------------------------------------CCATTGGATTTGAGAAACTCTTCCACCAAGACTTCATATGGATCACGTATCAATAACACAGCTTTCTGATATTTCCTCCTCATTTGTTTTCCCCATTCGTGTGTTTTGATGAGTATCACTGATCCGTTAGCAATACTTTCTGCTGAGAAACTCTCAACTTTGTCTTCATTGTACGCACTCCCTGTGAGAAAACCTGAAATTTAAAATTGTATTTATTTTTTATATTTTAACC---------------------------------------------------------------------------------------------------------------------------------------------------------------------------------------------------------------------------------------------------------------------------------------------------------------------------------------------------------------------------------------------------------------------------
Nesticus_nahaunus_Mexico_G2881 ----------------------------------------------------------------------------------------------------------------------------------------------------------------------------------------------------------------------------------------------------------------------------------------------------------------------------CAAATCGCTTATAAAAAAAAAGATATGCAAGTTCTTTTTACCGTTGCGTTTGCGAAAGATCTCAGGTGACAAATATCCAACATGTCCGTTGGATTTTAGGAACTCTTCCACCAAGACTTCATATGGATCACGTATCAATAAAACAGCCTTCTGATATTTTCGCCTCATTTGTTTTCCCCATTCGTGTGTCCTGATGAGTATCACTGATCCGTTAGCAATACTTTCTGCTGAGAAACCCTCAACTTTGTCTTCATTGTACGCACTCCCTGTGAGAAAACCTGAAATTT---------------------------------------------------------------------------------------------------------------------------------------------------------------------------------------------------------------------------------------------------------------------------------------------------------------------------------------------------------------------------------------------------------------------------------------------------------
Nfridelli_LittlePigeon_N262 ---------------------------------TTTGCTTTCTGTTTTTATAGGATTTATTTATATTAATAATTAAACTTCATGTAAATGCATTCGTACAATACACAAAAAAATAACTTTTTTGTACTTTAAGTTAAATTCATTGGATAAAATAAAAACATGACTTAAAATTTTGATCAATTATTCGGTATTCGGCCAAATTTGGTTTTCGGTGCATCCCTATTTACAACACTTAAAGCCACAACGAATTTCAATAGATTTAATAGATCTTCTATTTTCCTCACACATAAAGAAATTCTAAGCAACAAAATCTCGACAAATCGCTTTTTAAAAAAAGGATATATAAGTTCTCTTTACCGTTGCGTTTGCGAAAGATCTCAGGTGATAAATATCCAACATGTCCATTGGATTTGAGGAACTCTTCCACTAAGACTTCATATGGATCACGTATCAATAAAACAGCCTTCTGATATTTTCGCCTCATTTGTTTTCCCCATTCGTGTGTCTTGATGAGTATCACTGATTCGTTAGCAATACTTTCTGCTGAGAAACCCTCAACTTTGTCCTCATTGTACGCACTCCCTGTGAGAAAACCTGAAATTTAAAATTGTATTTATTTTTTATATTTTAACCCTATGGCATAACGTTTGGAATAAGGGATACTTTAGGTCCTGTTACATAGGGTTCAACCCACTTCAAAGAAGAAAGTTGTATTTCAATAACAAAAAAAAAAATAACGAACACTACAAAGAATACATATTTTATTACTAAAGCAAAAATACTAACTTGATGTGTCTTAACTTAAATTCTAGAAGTTATGATTTTTTAATAATAATAATTTATAATTTTTCATTGAAAAATAAGTTGGAT------------------------------------------------------------------------------------------------------------------------------------------------------------------------------
Nfurtivus_HugdenBranch_G3175 TTAATTTTAATGACTCAAAATTGAGTTCTACCACTTGCTTTCTGTTTTTAAAGGGTTTATTTATATTAATAATTAAATTTCATGTAAATGCATTCGTACAGTACACAAAAAAATAACTTTTTTGTACTTAAAGTTAAATTCATTGGATAACATAAGAACATAATTTAAAATTATGATCAATTATTCGGTATTCGGCCAAATTTGGTTTTCGGTGCATCCCTATTTACAACACTTAAAACCACAACGAATTTCAATAGATTTAATG-----TCTATTTTCATCACACATAAAGAAA-------CAACAAAATCTCGAGAAATAGCT---AAAAAAAGGGATATATAAGTTCTTTTTACCGTTGCGTTTGCGAAAGATCTCAGGTGATAAATATCCAACATGTCCATTGGATTTGAGGAACTCTTCCACCAAGACTTCATATGGATCACGTATCAATAAGACAGCCTTCTGATATTTCCTCCTCATTTGTTTTCCCCATTCGTGTGTCTTGATGAGTATCACTGATCCGTTAGCAATACTTTCTGCTGAGAAACCCTCAACTTTGTCTTCATTGTACGCACTCCCTGTGAGAAAACCTGAAATTTAAAATTGTATTTATTTTTTATATTTTAACCCTATGGCATAACGTATGGAATAAGCGATACTTTAGACCCTGTTACACAGGGCTAAACCCAATTCAAAGAAGAAAGTTGTATTTCAATACCAA----------------CACTACATAGAATACATATTTTATTACCGAAGCAAAAATACTAACTTGATGTGTATTAAGTTAAATTCTAGAAGTTATGATTTTTTAATAATAATAATTTATAATTTTTCACTGAAAAATAAGTTGGATTCAAGTGTTTCTACATATGGAAAATTGTATTTACGCCATGGGTCATTTGACCTAAGTAACGATTAAATACTAGATTACTTTAAACAAATCGTAAACTTGTTTTCACTGCATGAAAGTTTAAATGAATTTAAATAAGTTCTGGTTTTAAAACTTAAGTCATGACTTTGACATTAT
Nfurtivus_RaccoonMtn_N1026 TTAATTTTAATGACTCAAAATTGAGTTCAACCACTTGCTTTCTGTTTTTAAAGGATTTATTTAAATTAATAATTAAATTTCATGTAAATGCATTCGTACAGTACACAAAAAAATAACTTTTTTGTACTTAAAGTTAAATTCATTGGATAACATAAGAACATAATTTAAAATTATGATCAATTATTCGGTATTCGGCCAAATTTGGTTTTCGGTGCATCCCTATTTACAACACTTAAAACCACAACGAATTTCAATAGATTTAATG-----TCTATTTTCATCACACATAAAGAAA-------CAACAAAATCTCGAGAAATAGCT---AAAAAAAGGGATATATAAGTTCTTTTTACCGTTGCGTTTGCGAAAGATCTCAGGTGATAAATATCCAACATGTCCATTGGATTTGAGGAACTCTTCCACCAAGACTTCATATGGATCACGTATCAATAAGACAGCCTTCTGATATTTCCTCCTCATTTGTTTTCCCCATTCGTGTGTCTTGATGAGTATCACTGATCCGTTAGCAATACTTTCTGCTGAGAAACCCTCAACTTTGTCTTCATTGTACGCACTCCCTGTGAGAAAACCTGAAATTTAAAATTGTATTTATTTTTTATATTTTAACCCTATGGCATAACGTATGGAATAAGCGATACTTTAGACCCTGTTACACAGGGCTAAACCCAATTCAAAGAAGAAAGTTGTATTTCAATACCAA----------------CACTACATAGAATACATATTTTATTACCGAAGCAAAAATACTAACTTGATGTGTATTAAGTTAAATTCTAGAAGTTATGATTTTTTAATAATAATAATTTATAATTTTTCACTGAAAAATAAGTTGGATTCAAGTGTTTCTACATATGGAAAATTGTATTTACGCCATGGGTCATTTGACCTAAGTAACGATTAAATACTAGATTACTTTAAACAAATCGTAAACTTGTTTTCACTGCATGAAAGTTTAAATGAATTTAAATAAGTTCTGGTTTTAAAACTTAAGTCATGACTTTGACATTAT
Ngeorgia_Sittons_N073 TCAATTTTAATGACTCAAAATTGAGTTCAAACATTTGCTTTCTGTTTTTATAGGATTTATTTATATTAATAATTAAACTTCATGCAAATGCATTCGTACAGTACACAAAAAAATAATTTTTTTGTACTTAAAGTTAAATTCATTGGATAACATAAGAACATAATTTAAAATTATGATCAATTATTCGGTACTCGGCCATATTTGGTTTTCGGTGCATCCCTATTTACAACACTTAAAACCACAACGAATTTCAATAGATTTAATGGATCTTCTATTTTCATCACACATAAAGAAATTCTAAGAAACAAAATCTCGACAAATCGCTTT---AAAAAAAGATATATGAGTTCTTTTTACCGTTGCGTTTACGAAAGATCTCAGGTGATAAATATCCAACATGTCCATTGGATTTGAGGAACTCTTCCACCAAGATTTCATATGGATCACGTATCAATAAAACAGCCTTCTGATATTTCCTCCTCATTTGTTTTCCCCATTCGTGTGTCTTGATGAGTATCACTGATCCGTTAGCAATACTTTCTGCTGAGAAACCCTCAACTTTGCCTTCATTGTACGCACTCCCTGTCAGAAAACCTGAAATTTAAAATTGTATTTATTTTTTATATTTTAACCCTGTGGCATAACGTATGGAATAAGTGATACTTTAGACCCTGTTACACAGGGTTGAACCTACTTCAAAAAGGAAAGTTGTATTTCAATACCAAAAAAAAAATTAACCAACACTACATAGAATACATATTTTATTACCGAAGATAAAATACTAACTTGATGTGTCTTAACTTAAATTCTAGAAGTTACGATTTTTTAATAATAATAATTTATAATTTTTCATTGAAAAATAAGTTGGATTCAAGTGTTTCTACATATGGAAAATTGTATCTACGCCATGGGTCATTTGACCTAAGTAAC----AAATACTAGATTACTTTAAATAAATCGTAAAC-TGGTTTCACTGCATGAAAGTTTAAATGGATTTAAATAAGTTCTGGTCTTAAGACTTTAGTCATGGCTTTGACATTAT
Ngertschi_CedarCreek_N351 TTAATTTTAATGACTCAAAATTTGCTTGCAACATTTGTTTTCTGTTTTTACAGGATTTATTTATATTAATAATTAAACTTCATGTAAATTCATTCGTACA---------------------TTGTACTTAAAGTTAAATTCATTGGATAAAATAAGAACATTATTTAAAATTATTATCAATTATTCGGTATTCGGCCAAATTTGG--------------------------CTTAAAACCACAACGAATTTCAATAGATTAAATAGAACTTCTATTTTCATCACGCATAAAGAAAAAGTAAGCTACAAAATCCCGACAAATCGCTTATAAAAAAAAAGATATGCAAGTTCTTTTTACCGTTGCGTTTGCGAAAGATCTCAGGTGACAAATATCCAACATGTCCGTTGGATTTGAGGAACTCTTCCACCAAGACTTCATATGGATCACGTATCAATAAAACAGCCTTCTGATATTTCCGCCTCATTTGTTTTCCCCATTCGTGTGTCCTGATGAGTATCACTGATCCGTTAGCAATATTTTCTGCTGAGAAACCCTCAACTTTGTCTTCATTGTACGCACTCCCTGTGAGAAAACCTGAAATTTAAAATTGAATTTATTTTTTATATTTTAACCCTATAGCATAACGTATGGAATAAGGGATACTTTATATCCTGTTACACAGGGTTGAACCCACTTCAAAGAAGAAAGTTGTATTTCAATACAAAAAAAA---TCAACCCAAACTACATAGAATACATATTTTATTACCGAAGCAAAAATACTAACTTTATGTTTCTTAACTTAAATTAAAGAAGTTATGATTTTTTAATAATAATAATTTATAATTTTTCAGAAAAAAATAAGTTGTATTCAAATGTTTCTACATATGGAAAATTGAATCTACGCTATGGGGCATTTGACCTAAGTAACGTTTAAATACTAGATTCCTTTAAACAAACAATAAATTATTCTTAACAAAATGAAAGATTATAAGAATTTAAAAATATTTCGATTATAAAATATTTATAAGGAATGTGATGTTTT
Ngertschi_FrenchBroad_N968 TTCATTTTAATGACTCAAAATTTGCTTGCAACATTTGTTTTCTGTTTTTACAGGATTTATTTATATTAATAATTTAACTTCATGTAAATGCATTCGTACA---------------------TTGTACTTAAAGTTAAATTCATTGGATAAAATAAGAACATAATTTAAAATTATTATCAATTATTCGGTATTCGGCCAAATTTGG--------------------------CTTAAAACCACAACGAATTTCAATAGATTAAATAGAACTTCTATTTTCATCACGCATAAAGAAAAAGTAAGCTACAAAATCCCGACAAATCGCTTATAAAAAA----ATAAGCAAGTTCTTTTTACCGTTGCGTTTGCGAAATATCTCAGGTGACAAATATCCAACATGTCCGTTGGATTTGAGGAACTCTTCCACCAAGACTTCATATGGATCACGTATCAATAAAACAGCCTTCTGATATTTCCGCCTCATTTGTTTTCCCCATTCGTGTGTCCTGATGAGTATCACTGATCCGTTAGCAATATTTTCTGCTGAGAAACCCTCAACTTTGTCTTCATTGTACGCACTCCCTGTGAGAAAACCTGAAATTTAAAATTGTATTTATTTTTTATATTTTAACCCTATAGCATAACGTATGGAATAAGGGATACTTTATATCCTGTTACACAGGGTTGAACCCACTTCAAAGAAGAAAGTTGTATTTCAATACAAAAAAAA---TTAACCAAAACTACATAGAATACATATTTTATTACCGAAGCAAAAATATTAACTTTATGTTTCTTAACTTAAATTAAAGAAGTTATGATTTTTTAATAATAATAATTTATAATTTTTCAGAAAAAAATAAGTTGTATTCAAATGTTTCTACATATGGAAAATTTAATCTACGCTATGGGGCGTTTGACCTAAGTAACGATTAAATACTAGATTCCTTTAAACAAAAAATGAATTATTCTTAACAATATGAAAAATTATAAGAATTTAAAAA----------------------------------------
Ngertschi_HickoryNutGap_N810 TTAATTTTAATGACTCAAAATTTGCTTGCAACATTTGTTTCCTGTTTTTACAGGATTTATTTATATTAATAATTAAACTTCATGTAAATGCATTCGTACAGTACACAAAAAATTAACTTTTTTGTACTTAAAGTTAAATTCTTTGGATAAAATAAGAACATAATTTAAAATTATTATC------------------CAAATTTGG--------------------------CTTAAACCCACAAGGAATTTCAATAGATAAAATAAAACTTCTACTTTCATCACGGATAAAGAAAATGTAAGCTACAAAATCCCGACAAATCGCTTATAAAAAAAAAGATATGCGAGTTCTGTTTACCGTTGCGTTTGCGAAAGATCTCAGGTGACAAATATCCAACATGTCCGTTGGATTTGAGGAACTCTTCCACCAAGACTTCATATGGATCACGTATCAATAAAACAGCCTTCTGATATTTCCGCCTCATTTGCTTTCCCCATTCGTGTGTCCTGATGAGTATCACTGATCCGTTAGCAATATTTTCTGCTGAGAAACCCTCAACTTTGTCTTCATTGTACGCACTCCCTGTGAGAAAACCTGAAATTTAAAATTGTATTTATTTTTTATATTTTAACCCTATAGCATAACGTATGGAAAAAGGGATACATTATACCCTGTTACACAGGGTTGAACCCACTTCAAAGAAGAAAGTTGTATTTCAATACAAAAAAAAA---TAACCAAAACTACCTAGAATATATATTTTATTACCGAAGCAAAAATACTAACTTTATGTTTCTTAACTTAAATTAAAGAAGTTATGATTTTTTAATAATAATCATTTATAATTTTTCAGAAAAAAATAAATTGTATTCAAATGTTTCTACATATGGAAAATTGAATCTACGATATGGGGCGTTTTACCTAAGTAACGATTAAATACTAGATTCCTTTAAACAAAAAATGAATTATTCTTAACAATATGAAAGATTATAAGAATTTAAAAATATTTCGATTATAAAATATTTATAAGGAATGTGATGTTTT
Nholsingeri_BrumleyCrk_N916 TTAATTTTAATGACTCAAAATTTGCTTGCAACATTTGTT-TCTGTTTTTACAGG-TTTATTTAAATTAATAATTAAACTTCATGTAAATGCATTCGTACAGTACACAAAAAATTAACTATTTTGTACTTAAAGTTAAATTCATTGGATAAAATAAGATCATAATTTAAAATTATTATCAATTAATCGGTATTCGGCCAAATTTGG--------------------------CTTAAAACCACAACGAATTTCAATAGATTAAATAGAACTTCTATTTTCATCACGGATAAAGAAAATGTAAGCTACAAAATTCCGACAAATCGCTTATATAAAAAAAGATATGTAAGTTCTCTTTACCATTGCGTTTGCGAAAGATATCAGGTGATAAATATCCAACATGACCATTGGATTTGAGGAACTCTTCCACCAGGACTTCATATGGATCACGTATCAATAACACAGCTTTCTCATATTTCCTCCTCATTTGTTTTCCCCATTCGTGTGTCTTGATGAGTATCACTGATCCGTTAGCAATACTTTCTGCTGAGAAACCCTCAACTTTGTCTTCATTGTACGCACACCCTGTGAGAAAACCTGAAATTTAAAATTGTATTTATTTTTTATATTTTAACCCTATGG------------CATAAGGGATACTTTAGACCCTGTTACACAGGGTTGAACCCACTTCATAGAAGAAAGTTGGACTTCAATAACAAAAAAAAAAATAACCA-CACTACATAGAATACATATTTTATTACTAAAGCGAAAATACTAACTT--TGTTTCTTAACTTAAATT---------------------TAATAATAATTTATATTTTTTCATTGAAAAATAAGTTATATTCAAGTGTTTCTACAAATGGAAAATTGGAT-AACCCTATGGGGTGTATTACCTAAG---CGTTTAAATACTAGATTACTTTAAACAAAAAAAGAACTATCTTTAACAATATGAAAGATTATAAGAATTTAGAAATATTTCGATTTTAAAATATTTATAAGGAATGTGATGTTTT
Nholsingeri_PondCave_N541 -------------------------------------------------------------------------------------------------------------------------------------------------------------------------------------------GTATTCGGCCAAATTTGG--------------------------CTTAAAACCACAACGAATTTCAATAGATTAAATAGAACTTCTATTTTCATCACGGATAAAGGAAATGTAAGCTACAAAATTCCGGCAAATCGCTTATATATATAAAGATATGTAAGTTCTCTTTACCGTTGCGTTTTCGAAAGATATCAGGTGATAAATATCCAGCATGACCATTAGATTTGAGGAACTCTTCCACCAGGACTTCATATGGATCACGTATCAATAACACAGCTTTCTGATATTTCCTCCTCATTTGTTTTCCCCATTCGTGTGTCTTGATGAGTATCACTGATCCGTTAGCAATACTTTCTGCTGAGAAACCCTCAACTTTGTCTTCATTGTGCGCACACCCTGTGAGAAAACCTGAAATTTAAAATTGTATTTATTTTTTATATTTTAACCCTATGG------------CATAAGGGATACTTTAGACCCTGTTACACAGGGTTGAACCCACTTCATAGAAGAAAGTTGGACTTCAGTAACAAAAAAAAAAATAACCA-------------------------------------C-------------------------------------------------------------------------------------------------------------------------------------------TTACCTAAG---CGTTTAAATACTAGATTACTTTAAACAAAAAAAGAACTATCTTTAACAATATGACAGATTATAAGAATTTAGAAATATTTCGATTTTAAAATATTTATAAGGAATGTGATGTTTT
Njonesi_CaveSpringCave_N390 --------------------------------------TTTCTGTTTTTATAGGATTTATTTATATTAATAATTAAACTTCATGTAAATGCATTCGTACAGTACAC-AAAAAATAACTTTTTTGTACTTTAAGTTAAATTCATTGGATAACATAAGAACATAATTTAAAATTATGATAAATTATTCGGTATTCGGCCAAATTTGGTTTTTGGTGCATCCCTATTTACAACATTTAAAGCCACAACGAATTTCAATAGATTTAATAGATCTTCTATTTTCCTCACACATAAAGAAATTCTAAGCAACAAAATCTCGACAAATCGCTTT-AAAAAAAAGGATATACAAGTTCTCTTTACCGTTGCGTTTGCGAAAGATCTCAGGTGATAAATATCCAACATGTCCATTGGATTTGAGGAACTCTTCCACTAAGACTTCATATGGATCACGTATCAATAAAACAGCCTTCTGATATTTCCGCCTCATTTGTTTTCCCCATTCGTGTGTCTTGATGAGTATCACTGATTCGTTAGCAATACTTTCTGCTGAGAAACCCTCAACTTTGTCCTCATTGTACGCACTCCCTGTGAGAAAACCTGAAATTTAAAATTGTATTTATTTTTTATATTTTAACCCTATGGCATAACGTTTGGAATAAGGGATACATTAGGTCCTGTTACATAGGGTTCAACCCACTTCAAAGAAGAAAGTTGTATTTCAATAACAA--CAAAAAATAACGAACACTACATAGAATACATATTTTATTACTAAATCAAAAATACTAACTTGATGTGTCTTAACTTAAACTCAAGAAGTAATGATTTTTTAATAATAATAATTTATAATTTTTCATTGAAAAATAAGTTGGATTCAAGTGTTTCTACATATGGAAAATTGTATCTACACCATGGGTCATTTGACCTAAGTAACGATTAAATACTAGATTACTTTAAACAAATCGTAAACTTGTTTTCACTGCATGAAAGTTTAAATGCATTTAAATAAGTTCTGGTCTTAAAACTTTAGTCATGGCTTTGACATTAT
Nlowderi_ChestnutBranch_N731 TTAATTTTAATGACTCAAAATTGAGTTCAAACATTTGCTTTCTGTTTTTAAAGGATTTATTTATATTAATAATTAAATTTCATGTAAATGCATTCGTACAGTACACAAAAAATAACTTTTTTTGTACTTAAAGTTAAATTCATTCGATAACATAAGAACATAATTTAAAATTATGATCAATTATTCGGTATTCGGCCAAATATGGTTTTCGGTGCATCCCTATTTTCCACACTTAAAACCACAACTAATTTCAATAGATTTAATA-----TCTATTTTCATCACACATTAAGAAATTCTAAGCAACAAAATCTCGACAAATCGCTTTTAAAAAAAGGGATATATAAGTTCTCTTTACCGTTGCGTTTGCGAAAGATCTCAGGTGATAAATATCCAACATGTCCATTGGATTTGAGGAACTCTTCCACCAAAACTTCATATGGATCACGTATCAATAAGACAGCCTTCTGATATTTCCGCCTCATTTGTTTTCCCCATTCGTGTGTCTTGATGAGTATCACTGATCCGTTAGCAATGCTTTCTGCTGAGAAACCCTCAACTTTGTCTTCATTGTACGCACTCCCTGTGAGAAAACCTGAAATTTAAAATTGTATTTATTTTTTATGTTTTAACCCTATGGCATAACGTATGGAATAAGGGATACTTTAGATCCCGTTACACAGGGTTGAACCCACTTCAAAGAAGAAAGTTGTATTTCGATACCAA----------------CACTACATAGAATACATATTTTATTACCGAAGCAAAAATACTAACTTGATGTGTCTTAACTTAAATTCTAGAAGTTATGATTTTTTAATAATAATAATTTATAATTTTTCATCGAAAAATAAGTTGGATTCAAGTGTTTCGACATATGCAAAATTGTATCTACGCCATGGGTCATTTGACCTAAGTAACGATTAAATACTAGATTACTTCAAACAAATCGCAAACTTGTTTTCACTGCATGAAAGTTTAAATGAATTTAAATAAGTTCTGGTCTCAAAACTTTAGTCATGGCTTTGACATTAT
Nlowderi_upperFiresCreek_N820 TTAATTTTAATGACTCAAAATTGAGTTCAAACATTTGCTTTCTGTTTTTAAAGGATTTATTTATATTAATAATTAAATTTCATGTAAATGCATTCGTACAGTACACAGAAAATAACTTTTTTTGTACTTAAAGTTAAATTCATTCGATAACATAAGAACATAATTTAAAATTAGGATCAATTATTCGGTATTCGGCCAAATATGGTTTTCGGTGCATCCCTATTTTCAACACTTAAAACCACAACGAATTTCAATAGATTTAATA-----TCTATTTTCATCACGCATTAAGAAATTCTAAGCAACAAAATCTCGACAAATCGCTTT-AAAAAAAGGGATATATGAGTTCTCTTTACCGTTGCGTTTGCGAAAGATCTCAGGTGATAAATATCCAACATGTCCATTGGATTTGAGGAACTCTTCCACCAGGACTTCATATGGATCACGTATCAATAAGACAGCCTTCTGATATTTCCGCCTCATTTGTTTTCCCCATTCGTGTGTCTTGATGAGTATCACTGATCCGTTAGCAATACTTTCTGCTGAGAAACCCTCAACTCTGTCTTCATTGTACGCACTCCCTGTGAGAAAACCTGAAATTTAAAATTGTATTTATTTTTTATATTTTAACCCTATGGCATAAAGTATGGAATAAGGGATACTTTAGACCCCGTTACACAGGGTTGAACCCACTTCAAAGAAGAAAGTTGTATTTCGATACCAA----------------CACTACATAGAATACATATTTTATTACCGAAGCAAAAATACTGACTTGATGAGTCTTAACTTAAATTCTAGAAGTTATGATTTTTTAATAATAATAATTTATAATTTTTCATTGAAAAATAAGTTGGATTCAAGTGTTTCTACATATGTAAAATTGTATCTACGCCATCGGTCATTTGACCTAAGTAACGATTAAACACTAGTTTACTTCAAACAAATCGTAAACTTGTTTTCACTGCATGAAAGTTAAAATGAATTTAAATAAGTTCTGGTCTTAAAACTTTAGTCATGGCTTTGACATTAT
Nlula_BeeRockCave_G2091 TCAATTTTAATGACTCAAAATTGAGTTCAAACATTTGATTTCTGTTTTTATAGGATTTATTTATATTAATAATTAAACATCATGTAAATGCATTCATACAGTACACAAAAAAATAACTTTTTTGTACTTAAAGTTAAATTCATTGGATAACATAAGAACATAATTTAAAATTATGATCAATTATTCGGTATTCGGCCATAGTTGGTTTTCGGTGCATCCCTATTTACAACACTTAAAACCACAACGAATTTCAATAGATTTAATAGATCTTCTATTTTCATCACACATAAAGAAATTCTAAGCAACAAAATCTCGACAAATCGCTTT---AAAAAAAGATATATAAGTTCTTTTTACCGTTGCGTTTACGAAAGATCTCAGGTGATAAATATCCAACATGTCCATTGGATTTAAGGAACTCTTCCACCAAGACTTCATATGGATCACGTATCAATAAAACAGCCTTCTGATATTTCCTCCTCATTTGTTTTCCCCATTCGTGTGTCTTGATGAGTATCACTGATCCGTTAGCAATACTTTCTGCTGAGAAACCCTCAACTTTGCCTTCATTGTACGCACTCCCTGTCAGAAAACCTGAAATTTAAAATTGTATTTATTTTTTATATTTTAACCCTATGACATAACGTATGGAATAAGTGATACTTTAGATCCTGTTACACAGGGTTGAACCCACTTCAAAGAAGAAAGTTGTATTTCAATACCAAAAAAAAAATTAACCAACACTACATAGAATACATATTTTATTACCGAAGATAAAATACTAACTTGATGTGTCTTAATTTAAATTCTAGAAGTTACGATTTTTTAATAATAATAATTTATAATTTTTCATTGAAAAATAAGTTGGATTCAAGTGTTTCTACATATGGAAAATTGTATCTACGCCATGGGTCATTTGACCTTAGTAACGATTAAATACTAGATTACTTTAAATAAATCGTAAAC-TGGTTTCACTGCATGAAGGTTTAAAAGAATTTAAATAAGTTCTGGTCTTAAGACTTTAGTCATGGCTTTGACATTAT
Nlula_LulaFallsCave_G2084 TCAATTTTAATGACTCAAAATTGAGTTCAAACATTTGCTTTCTGTTTTTATAGGATTTATTTATATTAATAATTAAACATCATGTAAATGCATTCGTACAGTACGCAAAAAAATAACTTTTTTGTACTTAAAGTTAAATTCATTGGATAACATAAGAACATAATTTAAAATTATGATCAATTATTCGGTATTCGGCCATAGTTGGTTTTCGGTGCATCCCTATTTACAACACTTAAAACCACAACGAATTTCAATAGATTTAATAGATCTTCTATTTTCATCACACATAAAGAAATTCTAAGCAACAAAATCTCGACAAATCGCTTT---AAAAAAAGATATATAAGTTCTTTTTACCGTTGCGTTTACGAAAGATCTCAGGTGATAAATATCCAACATGTCCATTGGATTTAAGGAACTCTTCCACCAAGACTTCATATGGATCACGTATCAATAAAACAGCCTTCTGATATTTCCTCCTCATTTGTTTTCCCCATTCGTGTGTCTTGATGAGTATCACTGATCCGTTAGCAATACTTTCTGCTGAGAAACCCTCAACTTTGCCTTCATTGTACGCACTCCCTGTCAGAAAACCTGAAATTTAAAATTGTATTTATTTTTTATATTTTAACCCTATGACATAACGTATGGAATAAGTGATACTTTAGACCCTGTTACACAGGGTTGAACCCACTTCAAAGAAGAAAGTTGTATTTCAATACCAA--AAAAAATTAACCAACACTACATAGAATACATATTTTATTACCGAAGATAAAATGCAAACTTGATGTGTCTTAATTTAAATTCTAGAAGTTACGATTTTTTAATAATAATAATTTATAATTTTTCTTTGAAAAATAAGTTGGATTCAAGTGTTTCTACATATGGAAAATTGTATCTACGCCATGGGTCATTTGACCTAAGTAACGATTAAATACTAGATTACTTTAAATAAATCGTAAAC-TGGTTTCACTGCATGAAGGTTTAAAAGAATTTAAATAAGTTCTGGTCTTAAGACTTTAGTCATGGCTTTGACATTAT
Nmimus_Straleys_N625 ------------------AAGCGGGTTGAAACATTTACTTTCTCTTATTAAAATTTTTATTTAAATTAATAATTAAACTTTATGTAAATGCATTTGTACAGCACACAAAAAATTTACTTTTTTGTATTTAAAGTTAAATTCATTGGACAAAATAAGAACATAATTTAAAATTATTATCAATTATTCGGTATTCGACCGAATTTGGTACTCGGTGCATCCCTACTTGCAACACTTAAAACCACAACGAATTTCAATAGATTAAATAGAACTTCT-------------ATAAAAAAAATGTAAGCTACAAAATCCCGACAAATCGCTTA-TAAAAAAAAGATATGTAAGTTCTTTTTACCGTTGCGTTTGCGAAAGATCTCAGGGGATAAATATCCAACATGTCCATTGGATTTGAGGAACTCTTCCACCAAGACTTCATATGGATCACGTATCAATAACACAGCTTTCTGATATTTCCTCCTCATTTGTTTTCCCCATTCGTGTGTCTTGATGAGTATCACTGATCCGTTAGCAATTTTTTCTGCTGAGAAACCCTCAACTTTGTCTTCATTGTACGCACTCCCTGTGCGAAAACCTGCAATTTAAAATTGTATTTATTATTTATATTTTAACCGTATGGCATAACGTATGACATAAGAGATACTTTAGACCCTGTTACACAGGGTTGAACCCACTTCAAAGAAGAAAGTTGTACTTCAGTACCAAA-AAAAAATTAATCAACACTACATAGAATACATATTTTATTACCAAAGC-AAAATACTAACTTTATGTTTCTTAACTTAAATTAAAGAAGTTATGGTCTTTTAATAATAATAATTTATAATTTTTCATTGAAAAATAAGTTGGATCCAAGTGTTTCTACATATGGAAAATTGTATCTATGCCATGGGTCATTTGAGCAAAACTGGACTTGTCCATTAAATACTTTTTGATAAAAGGTCAA------------------AATTTAACATAA-------------------------------------------------
Nnasicus_CaneyFork_N171 ----------------------------------------------TTTACAGGATTTATTTATATTAATAATTAAACTTCATGTAAATGCATTCGTACAGTACACAAAAAATTCACTTTTTTGTGTTTAAAGTTAAATTCATTGGATAAAATGAGAACATAATTTAAAATTATTATCAATTATTCGGTATTCGGCCAAATTTGG--------------------------CTTGAAACCACAACGATTTTCAATAGATTAAATAGAACTTCTATTTTCATCACGGATAAAGAAAATGTAAGCTACAAAATCCCGACAAATCGTTTATAAAAAAAAAGATATGCAAGTTCTTTTTACCGTTGCGTTTGCGAAAGATCTCAGGTGATAAATATCCAACATGTCCGTTGGATTTGAGGAACTCTTCCACCAGGACTTCATATGGATCGCGTATCAATAAAACAGCCTTCTGATATTTCCGCCTCATTTGTTTTCCCCATTCGTGTGTCCTGATGAGTATCACTGATCCGTTAGCAATATTTTCTGCTGAGAAACCCTCATCTTTGTCTTCATTGTACGCACTCCCTGTGAGAAAACCTGAAATTTAAAATTGTATTTATTTTTTATATTTTAACCCTATAGCATAACGGATAAAATAACGGATACTTTATATCCTGCTACACAGGGTTGAACCCACTTCAAAGAAGAAAGTCGTATTTCAATACAAAAATTTTTTTTAACCAAAACTACATAGAATACATATCTTATTACCAAAGCAAAAATACTAACTTTATGTTTCTTAACTTAAATTAAAGAAGTTATGATTTTTTAATAATAATAATTTATAATTTTTCAGAAAAAAATAAGTTGTATTCAAATGTTTCTACATATGGAAAATTGAATCTACGCTATGGGGCGTTTGACCTAAGTAACGATTAAATACTAGATTCCTTTAAACAAAAAATGAATTATTCTTAACAGTATGAAAGATTATAAGAATTTAAAAATATTTCGATTATAAAATATTTATAAGGAATGTGATGTTTT
Nnasicus_ConnosteeFalls_N696 TTAATTTTAATGACTCAAAATTTGATTGCAACATTTGTTTTCTGTTTTTACAGGATTTATTTATATTAATAATTAAACTTCATGTAAATGCATTCGTACAGTACTAAAAAAAAAAACTTTTTTGTACTTAAAGTTAAATTCATTGGATAAAATAAGAACATAATTTAAAATTATTATCAATTATTCGGTATTCGGCCAAATTTGG--------------------------CTTGAAACTACAACGATTTTCAATAGATTAAATAGAACTTCTATTTTCATTACGGATAAAGAAAATGTGAGCTAAAAAATCCCGACAAATCGTTTATAAAAAAAAAGATATGCAAGTTCTTTTTACCGTTGCGTTTGCGAAAGATCTCAGGTGATAAATATCCAACATGTCCGTTGGATTTGAGGAACTCTTCCACCAGGACTTCATATGGATCACGTATCAATAAAACAGCCTTCTGATATTTCCGCCTCATTTGTTTTCCCCATTCGTGTGTCCTGATGAGTATCACTGATCCGTTAGCAATATTTTCTGCTGAGAAACCCTCATCTTTGTCTTCATTGTACGCACTCCCTGTGAGTAAACCTGAAATTTAAAATTGTATTTATTTTTTATATTTTAACCCTATAGCATAACGTATGGAATAACAGATACTTTATATCCTGTTACACAGGGTTGAACCCACTTCAAAGAAGAAAGTCGTATTTCAATACAAAAAAAAA--TTAACCAAAACTACATAGAATACATATTTTATTACCGAAGCAAAAATACTAACTTTATGTTTCTTAACTTAAATTAAAGAAGTTAAGATTTTTTAATAATAATAATTTATAATTTTTCAGAAAAAAATAAGTAGTATTCAAATGTTTCTACATATGGAAAATTGAATCTACGTTATGGGGCATTTGACCTAAGTAACGATTAAATACTAGATTCCTTTAAACAAAAAATGAATTATTCT------------------------------------------------------------------------
Npaynei_Grindstaff_N646 -------------------------------------------------------------------------------------------------------------------------------------------------------ATAAGAACATAATTTAAAATTATTATATTTTAAATTATGTTCGACCGAATTTGGTACTCGGTGCATCCCTACTTGCAACCCTTAAAACCACAGCGAATTTCAATAGATTAAATAGAACTTCTATTTTCATCACGGATAAAGAAAATGTAAGCTACAAAATCCCGACAAATCGCTTA-TAAAAAAAAGATATGTAAGTTCTTTTTACCGTTGCGTTTGCGAAAGATCTCAGGGGATAAATATCCAACATGTCCATTGGATTTGAGAAACTCTTCCACCAAGACTTCATATGGATCACGTATCAATAACACAGCTTTCTGATATTTCCTCCTCATTTGTTTTCCCCATTCGTGTGTCTTGACGAGTATCACTGATCCGTTAGCAATATTTTCTGCTGAGAAACCCTCAACTTTGTCTTCATTGTACGCACTCCCTGTGCGAAAACCTGCAATTTAAAATTGTATTTATTATTTATATTTTAACCATATGGCATAACGTATGACATAAGAGATACTTTAGACCCTGTTACACAGGGTTGAACCCACTTCAAAGAAGAAAGTTGTACTTCAATACCAA--AAAAAATTAACCAACACTACATAGAATACATATTTTATTACCAAAGCAAAAATACTAACTTTAT-TTTCTTAACTTAAATTAAAGATGTTATGGTCTTTTAATAATAATAATTTATAATTTTTCATTGAAAAATAAGTTGAATCCAAGTGTTTCTACATATGGAAAATTGTATCTACGCCATGGGTCATTTGAGCAAAACCGGACTTGTCCATTAAATACTTTTTGATAAGAGGTCAA------------------AATCCAACATAAGC----------TCCAATTCTAAAAGGTTAACAATTACTTTGAGGGCTT
Npaynei_NorrisDamCave_N348 CTAATGTTCATAGTTTAAATT---------ACCTTTG--------GGTTAAAAGATTCTTACACGAAAATGAATACATATCCCATTAA------------------------------CTTTACAACTAGGAGTGCACCGAATAGTGTAACATAAGAACATAATTTAAAATTATTATATTTTAAATTATGTTCGACCGAATTTGGTACTCGGTGCATCCCTACTTGCAACCCTTAAAACCACAACGAATTTCAATAGATTAAATAGAACTTCTATTTTCATCACGGATAAAGAAAATGTAAGTTACAAAATCCCGACAAATCGCTTA-TAAAAAAAAGATATGTAAGTTCTTTTTACCGTTGCGTTTGCGAAAGATCTCAGGGGATAAATATCCAACATGTCCATTGGATTTGAGGAACTCTTCCACCAAGACTTCATATGGATCACGTATCAATAACACAGCTTTCTGATATTTCCTCCTCATTTGTTTTCCCCATTCGTGTGTCTTGACGAGTATCACTGATCCGTTAGCAATATTTTCTGCTGAGAAACCCTCAACTTTGTCTTCATTGTACGCACTCCCTGTGCGAAAACCTGCAATTTAAAATTGTATTTATTATTTATATTTTAACCGTATGGCATAACGTATGACATAAGAGATACTTTAGACCCTGTTACACAGGGTTGAACCCACTTCAAAGAAGAAAGTTGTACTTCAATACCAA--AAAAAATTAACCAACACTACATAGAATACATATTTTATTACCAAAGCAAAAATACTAACTTTAT-TTTCTTAACTTAAATTAAAGATGTTATGGTCTTTTAATAATAATAATTTATAATTTTTCATTGAAAAATAAGTTGAATCCAAGTGTTTCTACATATGGAAAATTGTATCTACGCCATGGGTCATTTGAG---------------------------------------------------------------------------------------------------------------------------
Npaynei_UnakaMtns_N943 -------------------------------------------------------------------------------------------------------------------------------------------------------------------------------------------------------------------------------------------------------------------------GAACTTCTATTTTCATCACGGATAAAGAAAATGTAAGCTACAAAATCCCGACAAATCGCTTATTTAAAAAAAGATATGTAAGTTCTTTTTACCGTTGCGTTTGCGAAAGATCTCAGGGGATAAATATCCAACATGTCCATTGGATTTGAGGAACTCTTCCACCAAGACTTCATATGGATCACGTATCAATAACACAGCTTTCTGATATTTCCTCCTCATTTGTTTTCCCCATTCGTGTGTCTTGATGAGTATCACTGATCCGTTAGCAATACTTTCTGCTGAGAAACCCTCAACTTTGTCTTCATTGTACGCACTCCCTGTGAGAAAACCTGAAATTTAAAATTGTATTTATTTTTTATATTTTAAGCCTATGG------------CATAAGAGATACTTTAGACCCTGTTACACAGGGTTGAACCCACTTCAAAGAAGAAAGTTGTACTTCAATACCAAAAAAAAAAATAACCA-CACTACATAGAATACATATTTTATTACTAAAGCGAAAATACTAATTT--TGTTTCTTAACTTAAATT---------------------TAATAATAATTTATATTTTTTCATTGA----------------AAGTGTTTCTACAAATGGAAAATT---------------GGCCTATGACCTAAG---CGTTTAAGTACTAGATTACTTTAAACAAAAAAAGAACTATCTTTAACAATATGAAAGATTATAAGAATTTAGAAATATTTCGATTTTAAAATATTTATAAGGAATGTGATGCTTT
Nperlakyi_SChimneys_N1079 ------------------------------------------------------------------------------------------------------------------------------------------------------AATAAGAACATGATATAAAATTATGATCAACTACTCGGTATGCGGCCAAATTTGGTATTCGGTACATCCCTATTTACAACACTTAAAATCACAACGAATTTCAATAGATTAAATAGAACTTCTATTTTCATCACGCATAAAGAAATTCTAAGCAACAAAATCTCGACAAATCGTTTTT-AAAAAAGGGATATATAAGTTCTCTTTACCGTTGCGTTTGCGAAAGATCTCAGGTGATAAATATCCAACATGTCCATTGGATTTGAGGAACTCTTCCACCAAGACTTCATATGGATCACGTATCAATAAAACAGCCTTCTGATATTTCCGCCTCATTTGTTTTCCCCATTCGTGTGTCTTGATGAGTATGACTGATCCGTTAGCAATACTTTCTGCTGAGAAACCCTCAACTTTGTCTTCATTGTACGCACTCCCTGTGAGAAAACCTGAAATTTAAAATTGTATTTATTTTTTATATTTTAACCCTATGGAATAACGCATGGAATAAGCGATACTTTAGACCCTGTTACACAGGGTTGAACCCACTTCAAGGAAGAAAGTTGTATTTCATTACCAA--AAAAAATTAGCCAACACTACATACAATACATATTTTATTACCAAATCAAAAATACTAACTTGATGTGTCTTAACTTAAATTCTAGAAGTTATGATTTTTTAATAATAATAATTTATAATTTTTCATTGAAAAATAAGTTGGATTCAAGTGTT---------------------------------------------------------------------------------------------------------------------------------------------------------------------
Nreclusus_Clingmans_N252 ----------------------------------------------------------------------------------------------------------------------------TACTTAAAGTTAAATTCATTGGATAACATAAGAACATAATTTAAAATTATGATCAATTATTCGATATTCGGCCAAATTTGGTTTTCGGTGCATCCCTATTTACAACACTTAAAACCACAACGAATTTCAATAGATTTAATAGATCTTCTATTTTCATCAGACATAAGGAAATTCTAAGCAACAAAATCTCGACAAATCGCTTTTAAAAAAAAGGATATATAAGTTCTTTTTACCGTTGCGTTTACGAAAGATCTCAGGCGATAAATATCCAACATGTCCATTGGATTTGAGGAACTCTTCCACCAAGACTTCATATGGATCACGTACCAATAAAACAGCCTTCTGATATTTCCTCCTCATTTGTTTTCCCCATTCGTGTGTCTTGATGAGTATCACTGATCCGTTAGTAATACTTTCTGCTGAGAAACCCTCAACTTTGTCTTCATTGTACGCACTCCCTGTGAGAAAACCTGAAATTTAAAATTCTATTTATTTTTTATATTTTAACCCTATGGCATAACGTATGGAATAAGCGATACTTTAGACCCTGTTACACAGGGTTGAACCCACTTCAAAGAAGAAAGTTGTATTTCAATACAAAAAAAAGAAAAAAAAAACGCTACATAGAATACATATTTTATTACCGAAGCAAAAATACTAACTTCATGTGTATTAACTTAAATTCTAGAAGTTATGATTTTTTAATAATAACAATTTATAATTTTTCATTGAAAAATAAGTTGGATTCAAGTGTTTCTACATATGGAAAATTGTATCTACGCCATGGGTCATTTGACCTAAGTAACGATTAAATACTAGATTACTTTAAACAAATCGTAAACTTGTTTTCACTGCATGAAAGTTTAAATGAATTTAAATAAGTTCTGGTCTTAAAACTTTAGTCATGGCTTTGACATTAT
Nreclusus_Newfound_N259 ---------------------------------------------------------------------------------------------------------------------------------------------------------------------------------------------------------------------------------------------------------------------------------------------------------------------------------------------------------AGTTCTCTTTACCGTTGCGTTTACGAAAGATCTCAGGCGATAAATATCCAACATGTCCATTGGATTTGAGGAACTCTTCCACCAAGACTTCATATGGATCACGTATCAATAAAACAGCCTTCTGATATTTCCTCCTCATTTGTTTTCCCCATTCGTGTGTCTTGATGAGTATCACTGATCCGTTAGCAATACTTTCTGCTGAGAAACCCTCAACTTTGTCTTCATTGTACGCACTCCCTGTGAGAAATCCTGAAATTTAAAATTGTACTTATTTTTTATATTTTAACCCTATGGCATAACGTATGGAATAAGGGATACTTTAGACCCTGTTACACAGGGTTTAACCCACTTCAAAGAAGAAAGTTGTATTTCAATACA----AAAAAAAAACCCAACGCTACATAGAATACATATTTTATTACCGAAGCAAAAATATTAACTTCATGTGTATTAACTTAAATTCTAGAAGTTATGATTTTTTAATAATAACAATTTATAATTTTTCATTGAAAAATAAGTTGGATTCAAGTGT----------------------------------------------------------------------------------------------------------------------------------------------------------------------
Nreclusus_Noland_N1051 ----------------------------------------------------------ATTTATATTAATAATTAAACTTCATGTAAATGCATTCGTACAGTACAC-AAAAAAAAACTTTTTTGTACTTAAAGTTAAATTCATTGGATGACATAAGAACATAATTTAAAATTATGATCAATTATTCGATATTCGGCCAAATTTGGTTTTCAGCGCATCCCTATTTACAACACTTAAATCCACAACGAATTTCAATAGATTTAATAGATCTTCTATTTTCATCAGACATAAGGAAATTCTTATCAACAAAATCTCGACAAATCGCTTTTAAAAAAAAAGATATATAAGTTTTTTTTACCGTTGCGTTTACGAAAGATCTCAGGCGATAAATATCCAACATGTCCATTGGATTTGAGGAACTCTTCCACCAAGACTTCATATGGATCACGTATCAATAAAACAGCCTTCTGGTATTTCCGCCTCATTTGTTTTCCCCATTCGTGTGTCTTGATGAGTATCACTGATCCGTTAGCAATGTTTTCTGCTGAGAAACCCTCAACTTTGTCTTCATTGTACGCACTCCCTGTGAGAAATCCTGAAATTTAAAATTGTACTTATTTTTTATATTTTAACCCTATGGCATAACGTATGGAATAAGGGATACTTTAGACCCTGTTACACAGGGTTGAACCCACTTCAAAAAAGAAAGTTGTATTTCAATACCAA--AAAAATTTAACCAACACTACATATAATACATATTTTATTACCAAAGCAAAAAAACTAACTTGATGTGTCTTAACTTAAATTCTAGAAGTTATGATTGTTTAATAATAATAATTTATAATTTTTCATTGAAAAATAAGTTGGATTCAAGTGTTTCTACATATGGAAAATTGTATCTACACCATGGGTCATTTGACCTAAGTAACGATTAAATACTAGATTACTTTAAACAAATCATAAACTTGTTTTCACTGCATGAAAGTTTAAATGAATTTAAATAAGTTCTGTTCTTAAAATTTTAGTCATGGCTTTGACATTAT
Nreclusus_Smokemont_N1020 TTAATTTTAATGACTCAAATTTTAGTTCAAACATTTGCTTTCTGTTTTTAAAGGATTTATTTATATTAATATTTAAACTTCATGTAAATGCATTCGTACAGTACACAAAAAAATAACTTTTCTGTACTTAAAGTTAAATTCATTGGATAACATAAGAACATAATTTAAAATTATAATCAATTATTCGGTATTCGGCCAAATTTGGTTTTCGGTGCATCCCTATTTACAACACTTAAAACCACAACGAATTTCAATAGATTTAATAGATCTTCTATTTTCATCACACATAAAGAAATTCTGAGCAACAAAATTTCGACAAATCGCTTTT-AAAAAAAGGATATATGAGTTCTCTTTACCGTTGCGTTTGCGAAAGATCTCAGGTGATAAATATCCAACATGTCCATTGGATTTGAGGAACTCTTCCACCAAGACTTCATATGGATCACGTATCAATAAAACAGCCTTCTGATATTTCCGCCTCATTTGTTTTCCCCATTCGTGTGTCTTGATGAGTATCACTGATCCGTTAGCAATGTTTTCTGCTGAGAAACCCTCAACTTTGTCTTCATTGTACGCACTCCCTGTGAGAAATCCTGAAATTTAAAATTGTACTTATTTTTTATATTTTAACCCTATGGCATAACGTATGGAATAAGGGATACTTTAGACCCTGTTACACAGGGTTGAACCCACTTCAAAAAAGAAAGTTGTATTTCAATACCAA--AAAAATTTAACCAACACTACATATAATACATATTTTATTACCAAAGCAAAAATACTAACTTGATGTGTCTTAACTTAAGTTCTAGAAGTTATGATTTTTTAATAATAATAATTTATAATTTTTCATTGAAAAATAAGTTGGATTCAAGGGTTTCTACATATGGAAAATTGTATCTACACCATGGGTCATTTGACCTATGTAACGATTAAATACTAGATTACTTTAAACAAATCGTAAACTTGTTTTCACTGCATGAAAGTTTAAATGAATTTAAATAAGTTCTG---------------------------------
Nroanensis_IngramBranch_N926 -----------------------------------------------TTAAAAGATTCTTACACGAAAATGAATACATATCCCATTAA------------------------------CTTTACAACTAGGAGTGCACCGAATAGTGTAACATAAGAACATAATTTAAAATTATTATATTTTAAATTATGTTCGACCGAATTTGGTACTCGGTGCATCCCTACTTGCAACCCTTAAAACCACAACGAATTTCAATAGATTAAATAGAACTTCTATTTTCATCACGGATAAAGAAAATGTAAGCTACAAAATCCCGACAAATCGCTTA-TTAAAAAAAGATATGTAAGTTCTTTTTACCGTTGCGTTTTCGAAAGATCTCAGGGGATAAATATCCAACATGTCCATTGGATTTGAGGAACTCTTCCACCAAGACTTCATATGGATCACGTATCAATAACACAGCTTTCTGATATTTCCTCCTCATTTGTTTTCCCCATTCGTGTGTCTTGACGAGTATCACTGATCCGTTAGCAATATTTTCTGCTGAGAAACCCTCAACTTTGTCTTCATTGTACGCACTCCCTGTGCGAAAACCTGCAATTTAAAATTGTATTTATTATTTATATTTTAACCGTATGGCATAACGTATGACATAAGAGATACTTTAGACCCTGTTACACAGGGTTGAACCCACTTCAAAGAAGAAAGTTGTACTTCAATACCAA--AAAAAATTAACCAACACTACATAGAATACATATTTTATTACCAAAGCAAAAATACTAACTTTAT-TTTCTTAACTTAAATTAAAGATGTTATGGTCTTTTAATAATAATAATTTATAATTTTTCATTGAAAAATAAGTTGAATCCAAGTGTTTCTACATATGGAAAATTGTATCTACGTCATGGGTCATTTGAGCAAAACCGGACTTGTCCATTAAATACTTTTTGATAAAAGGTCAA------------------AATCTAACATAAGC----------TCCAATTCTAAAAGGTTAACAATTACTTTGAGGGGTT
Nroanensis_N_CarversGap_N928 CTAATGTTCATAGTTTAAATT---------ACCTTTG--------GGTTAAAAGATTCTTACACGAAAATGAATACATATCCCATTAA------------------------------CTTTACAACTAGGAGTGCACCGAATAGTGTAACATAAGAACATAATTTAAAATTATTATATTTTAAATTATGTTCGACCGAATTTGGTACTCGGTGCATCCCTACTTGCAACCCTTAAAACCACAACGAATTTCAATAGATTAAATAGAACTTCTATTTTCATCACGGATAAAGAAAATGTAAGCTACAAAATCCCGACAAATCGCTTA-TAAAAAAAAGATATGTAAGTTCTTTTTACCGTTGCGTTTGCGAAAGATCTCAGGGGATAAATATCCAACATGTCCATTGGATTTGAGGAACTCTTCCACCAAGACTTCATATGGATCACGTATCAATAACACAGCTTTCTGATATTTCCTCCTCATTTGTTTTCCCCATTCGTGTGTCTTGACGAGTATCACTGATCCGTTAGCAATATTTTCTGCTGAGAAACCCTCAACTTTGTCTTCATTGTACGCACTCCCTGTGCGAAAACCTGCAATTTAAAATTGTATTTATTATTTATATTTTAACCGTATGGCATAACGTATGACATAAGAGATACTTTAGACCCTGTTACACAGGGTTGAACCCACTTCAAAGAAGAAAGTTGTACTTCAATACCAA--AAAAAATTAACCAACACTACATAGAATACATATTTTATTACCAAAGCAAAAATACTAACTTTAT-TTTCTTAACTTAAATTAAAGATGTTATGGTCTTTTAATAATAATAATTTATAATTTTTCATTGAAAAATAAGTTGAATCCAAGTGTTTCTACATATGGAAAATTGTATCTACGCCATGGGTCATTTGAGCAAAACCGGACTTGTCCATTAAATACTTTTTGATAAGAGGTCAA------------------AATCCAACATAAGC----------TCTGATTCTAAAAGGTTAACAATTACTTTGAGGGGTT
Nroanensis_RoanHighBluff_N762 ------------------------------------------------------------------------------------------------------------------------------------------------GTGTAACATAAGAACATAATTTAAAATTATTATATTTTAAATTATGTTCGACCGAATTTGGTACTCGGTGCATCCCTACTTGCAACCCTTAAAACCACAACGAATTTCAATAGATTAAATAGAACTTCTATTTTCATCACGGATAAAGAAAAGGTAAGCTACAAAATCCCGACAAATCGCTTA-TAAAAAAAAGATATGTAAGTTCTTTTTACCGTTGCGTTTGCGAAAGATCTCAGGGGATAAATATCCAACATGTCCATTGGATTTGAGGAACTCTTCCACCAAGACTTCATATGGATCACGTATCAATAACACAGCTTTCTGATATTTCCTCCTCATTTGTTTTCCCCATTCGTGTGTCTTGACGAGTATCACTGATCCGTTAGCAATATTTTCTGCTGAGAAACCCTCAACTTTGTCTTCATTGTACGCACTCCCTGTGCGAAAACCTGCAATTTAAAATTATATTTATTATTTATATTTTAACCGTATGGCATAACGTATGACATAAGAGACACTTTAGACCCTGTTACACAGGGTTGAACCCACTTCAAAGAAGAAAGTTGTACTTCAATACCAA--AAAAATTTCACCAACACTACATAGAATACATATTTTATTACCAAAGCAAAAATACTAACTTTAT-TTTCTTAACTTAAATTAAAGATGTTATGGTCTTTTAATAATAATAATTTATAATTTTTCATTGAAAAATAAGTTGAATCCAAGTGTTTCTACATATGGAAAATTGTATCTACGCCATGGGTCATTTGAGCAA------------------------------------------------------------------------------------------------------------------------
Nsheari_BaldRiver_N1168 TTAATTTTAAAGACTCAAAATTGAGATCTAACATTTGCTTTCTGTTTTTATAGGATTTATTTATATTAATAATTAAACTTCATGTAAATGCATTCGTACAGTTCACAAAAAAATAACTTTTTTGTACTTAAAGTTAAATTCATTGGATAACATAAGCTCATAATTTAAAATTATGATCAATTATTCGGTATTCGGCCAAATTTGGTTTTCGGTGCATCCCTATTTACAACACTTAAAACCACAACGAATTTCAATAGATTAAATAGAACTTC------------GCATAAAGAAATTCTAAGCAACAAAATCTCGACAAATCGTTTTTTAAAAAAGGGATATATAAGTTCTCTTTACCGTTGCGTTTGCGAAAGATCTCAGGTGATAAATATCCAACATGTCCATTGGATTTGAGGAACTCTTCCACCAATACTTCATATGGATCACGTATCAATAAAACAGCCCTCTGATATTTCCTCCTCATTTGTTTTCCCCATTCGTGTGTCTTGATGAGTATCACTGATCCGTTAGCAATACTTTCTGCTGAGAAACCCTCAACTTTGTCTTCATTGTACGCACTCCCTGTGAGAAAACCTGAAATTTAAAATTGTATTTATTTTTTATATTTTAACCCTATGACATAACGTATGGAATAAGCGATACTTTAGACCCTGTTACACAGGGTTGAACCCACTTCAAGGAAGAAAGTTGTATTTCAATACCAAAAAAAATGTTAACCAACACTCCATATAATACATTTTTTATTACTAAAGCAAAAATACTAACTTTATGTTTCTTAACTTAAATTAAAGAAGTTATGATTTTTTAATAATAATAATTTATAATTTTTCAGAAAAAAATAGGATGTACTCAAATGTTTCTACATATGGAAATTTTTATCTAGGCCATGGGTCATTTGACCTAAGTAACGATTAAACACTAGATTACTTTAAACAAAAAAAGAATTATCTTTAACAATATGAAAGATTATAAGAATTTAAAAATATTTCGATTATAAAATATTTATAAGGAATTTGATGTTTT
Nsheari_Cohutta_N826 TTAATTTTAATGACTCAAAATTGAGATCAAACATTTGTTTTCTGTTTTTATAGGATTTATTTATATTAATAATTAAACTTCATGTAAATGCATTCGTACAGTTCACAAAAAAATAACTTTTTTGTACTTAAAGTTAAATTCATTGGATAACATAAGCTCATAATTAAAAATTATGATCAATTATTCGGTATTCGGCCAAATTTGGTTTTCGGTGCATCCCTATTTACAACACTTAAAACCACAACGAATTTCAATAGATTAAATAGAACTTCTCTTTTCATCACGCACAAAGAAATTCTAAGCAACAAAATCTCGACAAATCGGTTTAAAAAAAAGGGATATATAAGTTCTCTTTACCGTTGCGTTTGCGAAAGATCTCAGGTGATAAATATCCAACATGTCCATTGGATTTGAGGAACTCTTCCACCAAGACTTCATATGGATCACGTATCAATAAAACAGCCTTCTGATATTTCCTCCTCATTTGTTTTCCCCATTCGTGTGTCTTGATGAGTATCACTGATCCGTTAGCGATACTTTCTGCTGAGAAACCCTCAACTTTGTCTTCATTGTACGCACTCCCTGTGAGAAAACCTGAAATTTAAAATTGTATTTATTTTTTATATTTTAACCCTATGACATAACGTATGGAATAAGCGATACTTTAGACCCTGTTACACAGGGTCGAACCCACTTCAAGGAAGAAAGTTGTATTTCAATACCAAAAAAAATATTAACCAACACTCCATAGAATACATTTTTTATTACTAAAGCAAAAATACTAACTTTATATTTCTTAACTTAAATTAAAGAAGTTATGATTTTTTAATAATAATAATTTATAATTTTTCAGAAAAAAATAAGTTGTATTCAAATGTTTCTACATATGGAAAAATTTATCTAGGCCATGGGTCATTTGACCTAAGTAACGATTAAACACTAGATTACTTTAAACAAAAAATGAATTATCTTTAACAATATGAAAGATTATAAGAATTTAAAAATATTTCGATTATAAAATATTTATAAGGAATGTGATGTTTT
Nsheari_JoyceKilmer_N092 TTAATTTTAATGACTCAAAATTGAGATCTAACATTTGTTTTCTGTTTTTATAGGACAAATTTATATTAATAATTAAACTTCATGTAAATGCATTCGTACAGTACACAAAAAAATAACTTTTTTGTACTTAAAGTTAAATTCATTGGATAACATAAGCCCATAATTTAAAACTATGATCAATTATTCGGTATTCGGTCAAATTTGGTTTTCGGTGCATCCCTATTTACAACACCTAAAACCACAACGAATTTCAATAGATTAAATAGAACTTCTCTTTTCATCACGCATAAAGAAATTGTAAGCAACAAAATCTCGACAAATCGTTTTTAAAAAAAGGGATATATAAGTTCTCTTTACCGTTGCGTTTGCGAAAAATCTCAGGTGATAAATATCCAACATGTCCATTGGATTTGAGGAACTCTTCCACCAGGACTTCATATGGATCACGTATCAATAAAACAGCCTTCTGATATTTCCTCCTCATTTGTTTTCCCCATTCGTGTGTCTTGATGAGTATCACTGATCCGTTAGCAATACTTTCTGCTGAGAAACCCTCAACTTTGTCTTCATTGTACGCACTCCCTGTAAGAAAACCTGAAATTTAAAATTGTATTTATTTTTTATATTTTAACCCTATGACATAACGTATGGAATAAGCGATACTTTAGACCCTGTTACACAGGGTTGAACCCACTTCAAGGAAGAAAGTTGTATTTCAATACCAAAAAAAATATTAACCAACACTCCATAGAATACATTTTTTATTACTAAAGCAAAAATACTAACTTTATGTTTCTTAACTTAAATTAAAGAAGTTATGATTTTTTAATAATAATAATTTATAATTTTTCAGAAAAAAATAAGTTGTATTCAAATGTTTCTACATATGGAAAATTTTATCTAGGCCATGGGTCATTTGACCTAAGTAACGATTAAACACTAGATTACTTTAAACAAAAAATGAATTATCTTTAACAATATGAAAGATTATAAGAATTTAAAAATATTTCGATTATAAAATATTTATAAGGAATGTGATGTTTT
Nsilvanus_Elijay_N395 ----------------------------------------------------------------------AATTAAACTTCATGTAAATGCATTCGTACAGCACACAAAAAATTAACTTTTTTGTATTTAAAGTTAAATTCATCGGATAAAATAAGAACATAATTTAAAATTATTATCAATTATTCGGTATTCGACCGAATTTGGTACTCGGTGCATCCCTACTTGCAACACTTAAAACCACAACGAATTTCAATAGATTAAATAGAACTTCTATTTTCATCACGGATAAAGAAAATGTAAGCTACAAAATCCCGACAAATGGCTTA-AAAAAAAAAGATATGTAAGTTCTTTTTACCGTTGCGTTTGCGAAAGATCTCAGGGGATAAATATCCAACATGTCCATTGGATTTGAGGAACTCTTCCACCAAGACTTCATATGGATCACGTATCAATAAAACAGCCTTCTGATATTTCCGCCTCATTTGTTTTCCCCATTCGTGTGTCTTGATGAGTATCACTGATCCGTT------------TGCTGAGATACCCTCAACTTTGTCTTCATTGTACGCACTCCCTGTGAGAAAACCTGAAATTTAAAATTGTATTTATTATTTATATTTTAACCGTATGGCATAACGTATGACATAAGAGATACTTTAGACCCTGTTACACAGGGTTGAACCCACTTCAAAGAAGAAAGTTGTACTTCAATACCAAAAAAATAATTTACCAACACTACATAGAATACATATTTTATTACCAAAGCAAAAATACTAACTTTATGTGTCTTAACTTAAATTAAAGAAGTTATGGTCTTTTAATAATAATAATTTATAATTTTTCATTGAAAAATAAGTTGGATTCAAGTGTTTCTACATATGGAAAATTGTATCTACGCCATAGGTCATTTGAGCAAAACCGGACTTGTCCATTAAATACTTT----------------------------------------------------------------------------------------------
Nsilvanus_GermanyCove_N1017 TTAATTTTAATGACTCAAAATTTGCTTGTAAGTTTTGTTTTCTGTGTTTAAAGGACTTATTTATATCAATAATTAAACTTCATGTAAATGCATTCGTACAGCGCACAAAAAATTAACTTTTTTGTATTTAAAGTTAAATTCATTGGATAAAATAAGAACATAATTTAAAATTATTATCAATTATTCGGTATTCGACCGAATTTGGTACTCGGTGCATCCCTACTTGCAACACTTAAAACCACAACGAATTTCAATAGATTAAATAGAACTTCTATTTTCATCACGGATAAAGAAAATGTAAGCTACAAAATCCCGACAAATGGCTTATAAAAAAAAAGATATGTAAGTTCTTTTTACCGTTGCGTTTGCGAAAGATCTCAGGGGATAAATATCCAACATGTCCATTGGATTTGAGGAACTCTTCCACCAAGACTTCATATGGATCACGTATCAATAAAACAGCCTTCTGATATTTCCTCCTCATTTGTTTTCCCCATTCGTGTGTCTTGATGAGTATCACTGATCCGTTAGCAATATTTTCTGCTGAGAAACCCTCAACTTTGTCTTCATTGTACGCACTCCCTGTGAGAAAACCTGAAATTTAAAATTGTATTTATTATTTATATTTTAACCGTATGGCATAACGTATGACATAAGAGATACTTTAGACCCTGTTACACAGGGTTGAACCCACTTCAATGAAGAAAGTTGTACTTCAATACCAAAAAAAAAAATACCAACAACTACATAGAATACATATTTTATTACCAAAGCAAAAATACTAACTTTATGTTTCTTAACTTAAATTAAAGAAGTTATTGTCTTTTAATAATAATAATTTATAATTTTTCATTGAAAAATAAGTTGGATTCAAGTGTTTCTACATGTGGAAAATTGTATCTACGCCATAGGTCATTTGAGCAAAACCAGACTTGTCCATTAAATACTTTTTCATAAGAGGTCAA------------------AATCTAAAATAAGC----------TCCGATTCTAAAAGGTTAACAATTACTTTGAGGGGTT
Nsilvanus_HeboMtn_N1029 TTAATTTTAATGATTCAAAATTCGCTTGCAAGTTTTGTTTTCTGTGTTTAAAGGACTGATTTATATCAATAATTAAACTTTATGTAAATGCATTCGAACGGCACACAAAAAATTAACTTTTTTGTATTTAAAGTTAAATTCATTGGATAAAATAAGAACATAATTTAAAATTA---TCAATTATTCGGTATTCGACCGAATTTGGTACTCGGTGCATCCCTACTTGCAACACTTAAAACCACAACGAATTTCAATAGATTAAATAGAACTTCTATTTTCATCACGGATAAAGAAAATGTAAGCTACAAAATCCCGACAAATCGCTTATTTAAAAAAAGATATGTAAGTTCTTTTTACCGTTGCGTTTGCGAAAGATCTCAGGGGATAAATATCCAACATGTCCATTGGATTTGAGGAACTCTTCCACCAAGACTTCATATGGATCACGTATCAATAAAACAGCCTTCTGATATTTCCTCCTCATTTGTTTTCCCCATTCGTGTGTCTTGATGAGTATCACTGATCCGTTAGCAATATTTTCTGCTGAGAAACCCTCAACTTTGTCTTCATTGTACGCACTCCCTGTGAGAAAACCTGAAATTTAAAATTGTATTCATTATTTATATTTTAACCGTCTGGCATAACGTATGACATAAGAGATACTTTAGACCCTGTTACGCAGGGTTGAACCCACTTCAAAGAAGAAAGTTGTACTTCAATACCAAA-AAAAAAATTACCAACGCTACATAGAATACATATCTTATTACCAAAGCAAAAATACTAACTTTATGTTTCTTAACTTAAATTAAAGAAGTTATGGTCTTTTAATAATAATAATTTATAATTTTTCATTGAAAAATAAGTTGGATTCAAGTGTTTCTACATATGGAAAATTGTATCTAGGCCATGGGTCATTTGAGCAAAACCGGACTTGTCCATTAAATACTTTTTGATAAAAGGTCAA------------------AATCCAACATAAGC----------TCCGATTCTAAAAGGTTAACCATTACTTTGAGGGGTT
Nstupkai_BlowholeWOS_N285 TTAATTTTAATGACTCAAAATTGAGTTCAAACATTTGCTTTCTGTTTTTATAGGATTTATTTATATTAATAATTAAACTTCATGTAAACGCATTCGTACAGTACAC-AAAAAAAAACTTTTTTGTACTTAAAGTTAAATTCATTGGATAACATAAGAACATAATTTAAAATTATGATCAATTATTCGATATTCGGCCAAATTTGGTTTTCGGCGCTTCCCTATCTACAACACTTAAAACCACAACGAATTTCAATAGATTTAATAGATCTTCTATTTTCATCAGACATAAGGAAATTCTAAGCAACAAAATCTCGACAAATCGCTTTTTAAAAAAAGGATATATAAGTTCTTTTTACCGTTGCGCTTACGAAAGATCTCAGGCGATAAATATCCAACATGTCCATTGGATTTGAGGAACTCTTCCACCAAGACTTCATATGGATCACGTATCAATAAAACAGCCTTCTGATATTTCCTCCTCATTTGTTTTCCCCATTCGTGTGTCTTGATGAGTATCACTGATCCGTTAGCAATACTTTCTGCTGAGAAACCCTTAACTTTGTCTTCATTGTACGCACTCCCTGTGAGAAAACCTGAAATTTAAAATTGTATTTATTTTTTATATTTTAACCCTATGGCATAACGTATGGAATAAGGGATACTTTAGACCCTGTTACACAGGGTTGAACCCATTTCAAAGAAGAAAGTTGTATTTCAATACCAAA-AAAATATTAACCAACACTCC-----ATACATTTTTTATTACTAAAGCAAAAATACTAACTTTATGTTTCTTAACTTAAATTAAAGAAGTTATGACTTTTTAATAATAATAATTTATAATTTTTCAGAAAAAAATAAGTTGTATTCAAATGTTTCTACATATGGAAAATTTTATCTACGCCATGGGTCATTTGAC---------------------------------------------------------------------------------------------------------------------------
Nstupkai_Blowing_N356 TAATTTTTAATGACTCAAAATTGAGTTCAAACATTTGCTTTCTGTTTTTATAGGATTTATTTATATTAATAATTAAACTTCATGTAAATGCATTCGTACAGTACACAAAAAAAC--CTTTTTTGTACTTAAAGTTAAATTCATTGGATAACATAAGAACATAATTTAAAATT-TGATCAATTATTCGATATTCGGCCAAATTTGGTTTTCGGCGCTTCCCTATTTACAACACTTAAAACCACAACGAATTTCAATAGATTTAATAGATCTTCTATTTTCATCAGACATAAGGAAATTCTAAGCAACAAAATCTCGACAAATCGCTTTTAAAAAAAAGGATATATAAGTTCTTTTTACCGTTGCGTTTACGAAAGATCTCAGGCGATAAATATCCAATATGTCCATTGGATTTGAGGAACTCTTCCACCAAGACTTCATATGGATCACGTATCAATAAAACAGCCTTCTGATATTTCCTCCTCATTTGTTTTCCCCATTCGTGTGTCTTGATGAGTATCACTGATCCGTTAGCAATACTTTCTGCTGAGAAACCCTCAACTTTGTCTTCATTGTACGCACTCCCTGTGAGAAAACCTGAAATTTAAAATTGTATTTATTTTTTATATTTTAACCCTATGGCATAACGTATGGAATAAGTGATACTTTAGACCCTGTTACACAGGGTTGAACCCACTTCAAAGAAGAAAGTTGTATTTCAATACCAAA-AAAATATTAACCAACACTCCATACAT----TTTTTTATTACCGAAGCAAAAATACTAACTTCATGTGTATTAACTTAAATTCTAGAAGTTATGATTTTTTAATAATAACAATTTATAATTTTTCATTGAAAAATAAGTAGGATTCAAGTGTTTCTACATATGGAAAATTGTATCTACGCCATGGGTCATTTGACCTAAGTAACGATTAAATACTAGATTACTTTAAACCCATCGTAAAGTTGTTTTCACTGCATGAAAGTTTACATGAATTTAAATAAGTTCTGGTCTT----------------------------
Nstupkai_LittleRiver_N293 ------------------------------ACATTTGCTTTCTGTTTTAATAGGATTTATTTATATTAATAATTAAACTTCATGTAAATGCATTCGTACAGTACAA---AAAAAACCTTTTTTGTACTTAAAGTTAAATTCATTGGATAACATAAGAACATAATTTAAAATTATGATCAATTATTCGATATTCGTCCAAATTTGGTTTTCGGCGCTTCCCTATTTACAACACTTAAAACCACAACGAATTTCAATAGATTTAATAGATCTTCTATTTTCATCAGACATAAGGAAATTCTAATCAACAAAATCTCGACAAATCGCTTTTTAAAAAAAGGATATATAAGTTCTTTTTACCGTTGCGTTTACGAAAGATCTCAGGCGATAAATATCCAACATGTCCATTGGATTTGAGGAACTCTTCCACCAAGACTTCATATGGATCACGTATCAATAAAACAGCCTTCTGATATTTCCTCCTCATTTGTTTTCCCCATTCGTGTGTCTTGATGAGTATCACTGATCCGTTAGCAATACTTTCTGCTGAGAAACCCTCAACTTTGTCTTCATTGTACGCACTCCCTGTGAGAAAACCTGAAATTTAAAATTGTATTTATTTTTTATATTTTAACCCTATGGCATAACGTATGGAATAAGGGATACTTTAGACCCTGTTACACAGGGTTGAACCCACTTCAAAGAAGAAAGTTGTATTTCAATACCAAA-AAAATATTAACCAACACTCCATAGAATACATTTTTTATTACTAAAGCAAAAATACTAACTTTATGTTTCTTAACTTAAATTAAAGAAGTTATGATTTTTTAATAATAATAATTTATAATTTTTCAGAAAAAAATAAGTTGTATTCAAATGTTTCTACATATGGAAAATATTATCTACGCCATGGGTCATTTGACCTAAGTAACGATTAAACACTAGATTACTTTAAACAAAAAATGAATTATCTTTAACAATATGAAAGATTATAAGAATTTAAAAATATTTCGATTATAAAATATTTATAAGGAATGTGATGTTTT
Ntempletoni_BaldMtns_N950 TTAATTTTAATGACTCAAAATTTGCTTGCAATATTTGTTTTCTGTTTTCACAGGATTTATTTATATTATTAATTAAACTTCATGTAAATGCATTCGTAAAGTACACAAAAAATTAACTTTTTTGTACTTAAAGTTAAATTCATTGGATAAGATAAGAACATAATTTAAAATTATTATCAATTATTCGGTATTCGGCCAAATTTGG--------------------------CTCAAAACCACAACGAATTTCAATAGATTAAATAGAACTTCTATTTTCATCACGGATAAAGAAAATGTAAGCTACAAAATCCCGACAAATCGCTTATAAAAAAAAAGATATGCAAGTTCTTTTTACCGTTGCGTTTGCGAAAGATCTCAGGTGACAAATATCCAACATGTCCGTTGGATTTTAGGAACTCTTCCACCAAGACTTCATATGGATCACGTATCAATAAAACAGCCTTCTGATATTTCCGCCTCATTTGTTTTCCCCATTCGTGTGTCCTGATGAGTATCACTGATCCGTTAGCAATATTTTCTGCTGAGAAACCCTCAACTTTGTCTTCATTGTACGCACTCCCTGTGAGAAAACCTGAAATTTAAAATTGTATTTATTTTTTATATTTTAACCCTATAGCATAACGTATGGAATAAGGGATACTTTATATCCTGTTACACAGGGTTGAACCCACATCAAAGAAGAAAGTTGTATTTCAATACAAAAAAAA---TTTACCAAAACTACATAGAATACATATTTTATTACCGAAGCAAAAATACTAACTTGATGTTTCTTAACTTAAATTAAAGAAGTTATGATTTTTTAATAATAATAATTTAAAATTTTTCAGAAAAAAATAAGTTGTATTCAAATGTTTCTACATATGGAAAATTGAATCTACGCTATGGGGCGTTTGACCTAAGTAACGATTAAATACTAGATTCCTTTAAACAAAAAATGAATTATTCTTAACAATATGAAAGATTAAAAGAATTTAAAAATATTTCGATTATAAAATATTTATAAGGAATGTGATGTTTT
Ntempletoni_ClarksCreek_N945 TTAATTTTAATGACTCAAAATTTGCTTGCAACATTTGTTTTCTGTTTTCACAGGATTTATTTATATTAATAATTAAACTTCATGTAAATGCATTCGTACAGTACACAAAAAATTAACTTTTTTGTACTTAAAGTTAAATTCATTGG-----ATAAGAACATAATTTAAAATTATTATCAATTATTCGATATTCGGCCAAATTTGG--------------------------CTCAAAACCACAACGAATTTCAATAGATTAAATAGAACTTCTATTTTCATCACGGATAAAGAAAATGTAAGCTACAAAATCCCGACAAATCGCTTATAAAAAAAAATATATGCAAGTTCTTTTTACCGTTGCGTTTGCGAAAGATCTCAGGTGACAAATATCCAACATGTCCGTTGGATTTGAGGAACTCTTCCACCAAGACTTCATATGGATCACGTATCAATAAAACAGCCTTCTGATATTTTCGCCTCATTTGTTTTCCCCATTCGTGTGTCCTGATGAGTATCACTGATCCGTTAGCAATATTTTTTGCTGAGAAACCCTCAACTTTGTCTTCATTGTATGCACTCCCTGTGAGAAAACCTGAAATTTAAAATTGTATTTATTTTTTATATTTTAACCCTATAGCATAACGTATGGAATAAGGGATACTTTATATCCTGTTACACAGGGTTGAACCCACATCAAAGAAGAAAGTTGTATTTCAATACAAAAAAAA----TTACCAAAACTACATAGAATACATATTTTATTACCGAAGCAAAAATACTTACTTTATGTTTCTTAACTTAAATTAAAGAAGTTATGATTTTTTAATAATAATAATTTAAAATTTTTCAGAAAAAAATAAGTTGTATTCAAATGTTTCTACATATGGAAAATTGAATCTACGCTATGGGGCGTTTGACCTAAGTTACGATTAAATACTAGATTCCTTTAAACAAAAAATGAATTATTCTGAACAATATGAAAGATTAAAAGAATTTAAAAATATTTCGATTATAAAATATTTATAAGGAATGTGATGTT--
Ntempletoni_ScronceCreekRd_N1223 TTAATTTTAATGACTCAAAATTTGCTTGCAACATTTGTTTTCTGTTTTCACAGGATTTATTTATATTAATAATTAAATTTCATGTAAATGCATTCCTACAGTACACAAAAAATTAACTTTTTTGTACTTAAAGTTAAATTCATTGGATAAGATAAGAACATAATTTAAAATTATTATCAATTATTCGGTATTCGGTCAAATTTGG--------------------------CTCAAAACCACAACGA---------------------------------------------------------AAAAAATCCCGACAAATCGCTTATAAAAAAAAAGATATGCAA--TCTTTTTACCGTTGCGTTTGCGAAAGATCTCAGGTGACAAATATCCAACATGTCCGTTGGATTTTAGGAACTCTTCCACCAAGACTTCATATGGATCACGTATCAATAAAACAGCCTTCTGATATTTCTGCCTCATTTGTTTTCCCCATTCGTGTGTCCTGATGAGTATCACTGATCCGTTAGCAATATTTTCTGCTGAGAAACCCTCAACTTTGTCTTCATTGTACGCACTCAAAGTGAGAAAACCTGAAATTTAAAATTGTATTTATTTTTTATATTTCAACCCTATAGCATAACGTATGGAATAAGGGATACTTTATATCCTGTTACACAGGGTTGAACCCACATCAAAGAAGAAAGTTGTATTTCAATACAAAAAAAA---TTTACCAAAACTACATAGAATACATATTTTATTACCGAAGCAAAAATACTAACTTTATGTTTCTTAACTTAAATTAAAGAAGTTATGATTTTTTAATAATAATAATTTAAAATTTTTCAGAAAAAAATAAGTTGTACTCAAATGTTTCTACATATGTAAAATTGAATCTACGCTATGGGGCGTTTGACCTAAGTAACGATTAAATACTAGATTCCTTTAAACAAAAAATGAATTATTCTTAACAATATGAAAGATTAAAAGAATTTAAAAATATTTCGATTATAAAATATTTATAAGGAATGTGATGTTTT
Ntennessensis_LittleStony_N645 -----------------------------------------------------------------------------------------------------------------------------------------------------------------------------------------------------------------------------------------------------------------------------TTCTATTTTCATCACGGATAAAGAAAATGTAAGCTACAAAATTCCGACAAATCGCTTATAAAAA-AAAGATATGTAAGTTCTTTTTACCATTGCGTTTGCGAAAGATATCAGGTGATAAATATCCAACATGACCATTGGATTTGAGGAACTCTTCCACCAAGACTTCATATGGATCACGTATCAATAACACAGCTTTCTGATATTTCCTCCTCATTTGTTTTCCCCATTCGTGTGTCTTGATGAGTATCACTGATCCGTCAGCAATACTTTCTGCTGAGAAACCCTCAACTTTGTCTTCATTGTACGCACTCCCTGTGAGAAAACCTGAAATTTAAAATTGTATTTATTTTTCATATTTTAACCCTATGA------------CATAAGGAATACTTTAGAGCCTGTTACACAGGATTGAACCCACTTCATAGAAGAAAGTTGTACTTCAATAACAAAAAAAAAAATAACCA-CACTACATAGAATACATATTTTATTACTAAAGCGAAAATACTAACTT--TGTTTCTTA-----------------------------------------------------------------------------------------------------------------------------------------------------------------------------------------------------------------------------------------------------
Ntennessensis_Watauga_N1046 -----------------------------------------------------------------------------------------------------------------------------------------------------------------------------------------------------------------------------------------------------------------------------------------------------------------------------------------------------------------------------------AAGATATCAGGTGATAAATATCCAACATGACCATTGGATTTGAGGAACTCTTCCACCAAGACTTCATATGGATCACGTATCAATAACACAGCTTTCTGATATTTCCTCCTCATTTGTTTTCCCCATTCGTGTGTCTTGATGAGTATCACTGATCCGTCAGCAATACTTTCTGCTGAGAAACCCTCAACTTTGTCTTCATTGTACGCACTCCCTGTGAGAAAACCTGAAATTTAAAATTGTATTTATTTTTAATATTTTAACCCTATGG------------CATAAGGGATACTTTAGACCCTGTTACACAGGGTTGAACCCACTTCATAGAAGAAGGTTGTACGTCAATAACAAAAAAAAAAATAACCA-CACTACATAGAATACATATTTTATTACTAAAGCGAAAATACTAACTT--TGTTTCTTAACTTAAATT---------------------TAATAATAATTTATATTTTTTCATTGAAAAATAAGTTATATTCAAGTGTTTCTACAAATGGAAAATTGGAT-TACCTTATGGGGTGTATGACCTAAG---CGTTTAAATACTAGATTACTTTAAACAAAAAAAGAACTATCTTTAACAATATGAAAGCTTTTAAGAATTTAGAAATATTTCGATTTTAAAATATTTAGAAGGAATGTGATGTTTT
