# Supplementary material for: ﻿New species in old mountains: integrative taxonomy reveals ten new species and extensive short-range endemism in Nesticus spiders (Araneae, Nesticidae) from the southern Appalachian Mountains
Source: Zookeys. 2023 Feb 3;1145:1–130. doi: 10.3897/zookeys.1145.96724 (PMC10208238; doi:10.3897/zookeys.1145.96724)
Supplement: Supplementary material 4 — Input alignments, analysis log files, and output tree files [file zookeys-1145-001_article-96724__-s004.zip › uce-2001556 (modified).phy]

 91 1028
Nesticus_Japan_G2153 ATACTATAGCAAACATTACTCGCTGTAGTGTCTGCTGTTCTTTTGTATTTGTATCCGGAGAGTACATTAAGTAAAGTTTGTTAAAGTTCATAACACTACGCAATCTTATACAGGATATACTAATTCTTGACGAAATAACAATTTAT-----TACATACAGCATCGATTGCTATAAGCGTTCTGTGGAGATTTTTTTTTTGCAAATATTTATCTGCTAAATAATTCTCGAAGTAATGTGACAATTATTTTTGTTTTATTATACAATATTCTCATATATCCGAAGATAATATATATGTTTATAT-GTTTTTCTGTTATTTCTGCGCAATCGATAGTGT--------ATGAT------TATCAAACGATATATTACCTCATAATTGATAAATTTGGTGGCATCAGTCAAGTTCATTTCCTCAATTTTGGGTGGATTGTCAAGTGTAGCGAGAGCCAAGCATCGTAGAGTGTCTCGTCCAGTACCATAGACCTTGGTTGTTTCCATAATTTTGGACATCATGGCTGATGTCATGGGAACCTTGGTGTTTCCAACGCGAACGTGTGTGCACCTATCCAAAACACCTTCTGGAGCACCCTGTCAATGAAATATGCAAGAAATG----AATAAAATATATACACATATACATGACTCATACTTAAAACTTCAAAATTATAAAAAAGAAAT---------TTTATTTAAAATTATCTTACGTAT--ATAGCATAATTTCAATGCAAAATA----------TGCTCATTATATTTCTTTAAA---ATGTATCCTTAAGAGTTATAATTTTGTAACTTTAATAACA-------AATTAATAAT----------TACATCGATTATTATATTAATATTTAACTCATGAAAAAAATACTTTTATAGTTTGTAATGTTTTTAAATACGATTTATTTATATTTTCTGAAAATTAAATTATATTATTATATATTATCAATTGTAATAGAAATGAGAGATGGCTA-----AATACACATTAAAATGAATAGGAAGAA-------
Nesticus_nahaunus_Mexico_G2881 --------------------------------------------------------------------------------------------------------------------ATGCTTTTTCCAGTGAAAACAGAAGACTGACGTCATCGTGACGATAGCGATAATTTCCATTATTCGATGAAAATTTTTCATGTACTATTATTATTTTGCTTACTTATTCTTGACAGAAGAAAAAAGAACGATATATCGGAGTGTAGAATATTTTAAGAGCAATATATCTGATCTGTAGACTCAAAA-TTTTAAATGTGATTTCTCCAAAATAAATGGAATTTCTGTATGAAAC------TCAATTACTATATAATACCTCATAGTTAATAAATTTGGTGGAATCAGCCAGGTCCATTTCCTCAATTTTGGGTGGGTTGTCATATGTAGCAAGAGCTAAGCACCTGAGGGTATCTCGTCCAGTACCATAGATCTTGGTGGTATCCATAATTTTAGACATGATGGCTGACGTCATGGGAACTTTAGTGTTTCCAATTCGAACGTGTGTGCACCTATCCAAAACACCTTCTGGAGCACCCTGTGAACAAAAAATGTGAGTTAAGTCTCGGCAAAAAATCTGTGTAAATATATTTCTAAAATTAACAATTTTTAGATTATCCT-AAAAAGCAGATAAATTTAAAATAAGGAATAGTTTCAACATCGATAACATTAATTCAATTTTTTTGGCAACGTACCACAATTTTTTGATTGTTTACAAAGTATGTAAATTTCTGTATTTTAAAAA------TTGGATGT--TTTGGAAAAGGAATGTTTTTGCTTATATTATTCGCTTATAAATTCATTATATATTTTTTTAATTAAATTAATTCATAACATCTAAGCTTTATGTAAAG--------------GCTAAGAATATTGATTTTACTGCATTGGAGT------CGCAGTACAATTGTCCTAATGTTATTTTTATCTCATTTTTAG---------------------
Nsilvestrii_Hellgate_N1108 -----------------------GCTGGTA-------------------------------------TAATTTATTGTGGTTTGGACG---CGAAGTGCGTAAGCTGAAGCGTCGTAAAATCTAAC------AGACGTACAAGTGAAATAA----------ATTGGTGGTT--------------------------GTATTAATTATG------------------GGGAG-------------------------------------------------------TCTGTGAGTTTGAAC-TTTTAAATAGCGGTTCCTCTAAATTAGTGAAATGTGAGTATGGAAATAAATATATAATATTGTTCCTCACCTCATAGTTGATAAATTTGGTGGAGTCAGACAGGTTCATTTCTTCAATTTTGGGTGGGTTGTCAAGTGTAGCAAGTGCCAGGCATCTCAGTGTGTCACGTCCAGTTCCGTAGATCTTGGTTGTATCCAAAATCTTAGACATAATGGCAGAGGTCATGGGAACTTTAGTATTTCCAATTCGAACGTGTGTGCACCTGTCCAAAACACCTTCTGGAGCACCCTGTCAACGAAA--TGAGAGTTTAAGCCACTTAAAATATTTGTGAAAATAAAGTCGTAAAATGAAAATCTTGGAGGTTATCGAAAAAAATTGTATCAGTTACAAATCATATTTAAATTCAAAATTAAATACA---GACCAGGCTCTGGGACATGGCTGTATAAACGT-------------GAATATGTTGTCGTGTGATGATTGAATG----------------------GCATAAAGGGTTTAGAAATTACTAGACGGTGGTTTAATACATAGTCAGATTTGGCGCA-CTTAAATTTGTATCATTTAGGTTTC------------------TTTCACTTAAACTA-----TTTAATATTTTTAAAATTATGTTACAATGTTGTTAACATATTGGTA-----ATTTCACTTTCATGGCGGCGAGCGACATGGGACT
Narcheri_Cheaha_N023 ----------------------------------------------------------------------------------------CTCCGTATTACATTTTCGAAAGCAGTGTATGCTTTTTCCAGTGAAGTCAGACGATTGA-------CGGTCGACATCGATAATTTTCATCATTCAATTAGAATTTTTCATTTATTATTATTATTTTGCACACTTTTTCTTGAGGAAAGGAAACAGTGATACACATCCTAATGGAAGATATTTTAAAGGCGATATATCTGACTTGTAGATTTATAATTTTTTAATGCGGTTTCTCCAAAATAAATGGAATATCTATAAGAAACTAACG----------ATATAATACCTCATAGTTGATAAATTTGGTGGAATCAGCCAGGTCCATTTCTTCAATTTTGGGTGGGTTGTCATATGTAGCAAGAGCCAAGCACCTGAGGGTATCTCGTCCAGTACCATAGATCTTGGTGGTGTCCATAATTTTAGACATGATGGCTGAAGTCATGGGAACTTTGGTATTTCCAATTCGAACGTGTGTGCACCTATCCAAAACACCTTCTGGAGCACCCTGTTCATGAAAAATGAGAGTTGTGTCTTAGCGAAATATCAGTACAAATGCATGCCTAATGTTAATAACTTTGAGATTATTATAAAAAAGCAGATAACTGTTAAGTAAAAAATAGTTCCAATATCGGTAACATTAATTCAAAATAAGATGCATTGTTTTATACA-TTTCATTTTCTTAAAAATTACTTTACTTTGTTAATACTAATCGTGGTG------------------------------------------------------------------------ACAAAAAAAAATCGTGACTTTTAAGATATATGAGTAGAATCTGGATTATCTG-------------------------------------------------------------TTTTAAATTCATTCTGGCTGGTTTGGCGATATATAATT
Narcheri_MillShoalCreek_N727 ---------------------------------------------------------------------------------------------------------------------------------------------------------------------------------------------------------------------------------------------------------------------------------------ATATCTGACTTGTAGATTTATAATTTTTTAATGCGGTTTCTCCAAAATAAATGGAATATCTATAAGAAACTAACG----------ATATAATACCTCATAGTTGATAAATTTGGTGGAATCAGCCAGGTCCATTTCTTCAATTTTGGGTGGGTTGTCATATGTAGCAAGAGCCAAGCACCTGAGGGTATCTCGTCCAGTACCATAGATCTTGGTGGTGTCCATAATTTTAGACATGATGGCTGAAGTCATGGGAACTTTGGTATTTCCAATTCGAACGTGTGTGCACCTATCCAAAACACCTTCTGGAGCACCCTGTTCATGAAAAATGAGAGTTGTGTCTTAGCGAAATATCAGTAC-------------------------------------------------------------------------------------------------------------------------------------------------------------------------------------------------------------------------------------------------------------------------------------------------------------------------------------------------------------------------------------------------------
Nbarri_Bishop_N1072 --------------------------------------------------------------------------------------------------------------------------------------------------------------------------------------------------------------------------------------------------------------------------------------------------------------------------------------TAAATGGAATTTCTATAAGAAACTAACGATATAATACTCTATAATACCTCATAGTTGATAAATTTGGTGGAATCAGCCAGGTCCATTTCCTCAATTTTGGGTGGGTTGTCATATGTGGCAAGAGCCAAGCACCTGAGGGTATCTCGTCCAGTACCATAGACCTTGGTGGTTTCCATAATTTTAGACATGATGGCTGATGTCATGGGAACTTTAGTATTTCCAATTCGAACGTGTGTGCACCTATCCAAAACACCTTCTGGAGCACCCTGTTAATGAAAAATGAGAGTTGCATCTTAGCAAAATATATGTACAAATATATTTCTAA-ATTAATACATTTTAGATTATCATAAAAACGCAGATAAGTTCTAAATAAGGAATAGTTTCAAAATCGGTAACATTAATTCAAAATAAGATGCATTGTTTTATACATTTTTAATTTCTTTAAAATTATGGTACTTTGTTAATACTAATTGTGGTAATTTAGTACCGTTTAGAGCGGTAACAATGTTAATATTATTTGGCGATCGCCAAATCGATATTCAGTCCTAGAACGAAAAAAAATCGTGAC--TTAGGATTCACAAGTAGAACCCGGATTTTCTGTGTGGGCTATAGGTTGTATTGCTTTTGAATATTTCTTGCGGCAAGGTTTGCCGGTGGCCGTTTTTAAATTACTTCTGGCTGGTTTGGCGATATAT----
Nbarri_LostCoveCave_N0065 AAATTTTAATAGAACGCACTCCGATTGGTTTTCATATCCCGCCTGTATATCACTATGCATAATATCCAAATTCAATTTAGCTCATATGAAATGAGCTATTTTGTCTGAAGTGA-------------GAGTGAAAACAGAGGATTGACGTCACTCGGACGACATCGATCATTTTCATCATTCAATTAGAATTTTTCATTTATTATTATTATTTTGCTTACTTTTTCTTGGGAGAAGGAAACAATGATATACATCCGAATGAACGATATTTTAAAGGTGATATATGCTATCTGTGGATTTATAATTTTTTAATGTGATTTCCCCAAAATAAATGGAATTTCTATAAGAAACTAACGATATAATACTCTATAATACCTCATAGTTGATAAATTTGGTGGAATCAGCCAGGTCCATTTCCTCAATTTTGGGTGGGTTGTCATATGTGGCAAGAGCCAAGCACCTGAGGGTATCTCGTCCAGTACCATAGACCTTGGTGGTTTCCATAATTTTAGACATGATGGCTGATGTCATGGGAACTTTAGTATTTCCAATTCGAACGTGTGTGCACCTATCCAAAACACCTTCTGGAGCACCCTGTTAATGAAAAATGAGAGTTGCATCTTAGCAAAATATATGTACAAATATATTTCTAA-ATTAATACATTTTAGATTATCATAAAAACGCAGATAAGTTCTAAATAAGGAATAGTTTCAAAATCGGTAACATTAATTCAAAATAAGATGCATTGTTTTATACATTTTTAATTTCTTTAAAATTATGGTACTTTGTTAATACTAATTGTGGTAATTTAGTACCGTTTAGAGCGGTAACAATGTTAATATTATTTGGCGATCGCCAAATCGATATTCAGTCCTAGAACGAAAAAAAATCGTGACTTTTAGGATTCACGAGTAGAACCCGGATTTTCTGTGTGGGCTATAGGTTGTATTGCTTTTGAATATTTCTTGCGGCAAGGTTTGCCGGTGGCCGTTTTTAAATTACTTCTGGCTGGTTTGGCGATATATCTTT
Nbarri_eyed_ClayCave_G2082 ---------------------------------------CATTTACAATTAACT--------TTTATTAACTGAATTTCGGTTACATGCTCCGAATTACATTTTCTAAAGCAGTGTATGTTTTTTCCAGTGAAAACAGAGAATTGACGTCACTCGGACGACATCGATAATTTTCATCATTCACTTAGAATTTTTCATTTATTATTATTATTATGCTTAGTTTTTCTTGGGGGAAGAAAACAGTGATATACATCCGAATGGACGATATTTTAAAGGTGATATATACTATCTGAAGATTTATAATTTTTTAATGTGATTTCTCCAAAATAAATGGAATTTCTGTAGGAAACTAACGATATAATTCTATATAATACCTCATAGTTGATAAATTTGGTGGCATCTGCCAGGTCCATTTCCTCAATTTTGGGTGGGTTGTCATATGTAGCAAGAGCCAAGCACCTGAGAGTATCTCGTCCAGTACCATAGATCTTGGTGGTTTCCATAATTTTAGCCATGATGGCTGATGTCATGGGAACTTTAGTATTTCCAATTCGAACGTGTGTGCACCTATCCAAAACACCTTCTGGAGCACCCTGTTAATGAAAAATGAGAGTTTTGTCTTAGAAAAATATCTGTACAAATATATTTCTAAAATTAATACATTTTAGATTATCATAAAAAAGCAGATAAGTTTTAAATAAGTAATAGTTTCAATATCGGTAACATTAATTCAAAATAAGATGCATTGTTTTATACATTTTAATTTTCTTTAAAATTATGTTACTTTGTTAATACTAATTGTGGTACTTTAGTACCGTTTCGAGCGGTAACAATGTTAATATTATTTGGCGATCGCCAAATCGATATTCAGTCCTGGGACGAAAAAAAGTCGTGACTTTTAGGATTCACGAGTAGAACCCGGATTTTCTGTTTGGGCTATAGGTTGTATAACTTTTTAATATTTCTTGCGGCAAGGTTTGCCGGTGGCTGTTTTTAAATTACTTCTGGCTGGTTTGACGATATATAATT
Nbarrowsi_Gregorys_N270 -----------------------------------------------TATCACTATGCATAATATCCAAATTCAATTTAGCTCATATGAAATGAGCTATTTTGTCTGAAGTAA-------------GAGTGAAAACAGAGGATTGACGTCACTCGGACGACATCGATCATTTTCATCATTCAATTAGAATTTTTCATTTATTATTATTATTTTGCTTACTTTTTCTTGGGGGAAGGAAACAATGATATACATCCGAATGAACGATATTTTAAAGGTGATATATGCTATCTGTGGATTTATAATTTTTTAATGTGATTTCTCCAAAATAAATAGAATTTCTATAAGAAACTAACGATATAATACTCTATAATACCTCATAGTTGATAAATTTGGTGGAATCAGCCAGGTCCATTTCCTCAATTTTGGGAGGGTTGTCATATGTGGCAAGAGCCAAGCACCTGAGGGTATCTCGTCCAGTACCATAGATCTTGGTGGTTTCCATAATTTTAGACATGATGGCTGATGTCATGGGAACTTTAGTATTTCCAATTCGAACGTGTGTGCACCTATCCAAAACACCTTCTGGAGCACCCTGTTAATGAAAAATGAGAGTTGCATCTCAGCAAAATATATGTACAAATATATTTCTAAAATTAATACATTTTAGATTATCATAAGAAAGCAGATAAGTTTTAAATAAGGAATAGTTTCAAAATCGGTAACATAAATTCAAAATAAGATGCATTGTTTTATACATTTTAA-TTTCTTTAAAATTATGGTACTTTGTTAATACTAATTGTGGTAGTTTAGTACCGTTTAGAGCGGTAACAATGTTAATATTATTTGGCGATCGCCAAATCGATATTCACTCCTAGGACGAAAAAAAATCGTTACTTTTAGGATTCACGAGTAGAATCCGGATTTTCTGTTTGGGCTATTGGTTGTATTGCTTTTGAATATTTCTTGCGGC---------------------------------------------------------
Nbarrowsi_Tuckaleechee_N360 AAATTTTAATAGAACGCACTCCGATTGGTTTTCATATCCCGCCTGTATATCACTATGCATAATATCCAAATTCAATTTAGCTCATATGAAATGAGCTATTTTGTCTGAAGTGA-------------GAGTGAAAACAGAGGATTGACGTCACTCGGACGACATCGATCATTTTCATCATTCAATTAGAATTTTTCATTTATTATTATTATTTTGCTTACTTTTTCTTGGGGGAAGGAAACAATGATATACATCCGAATGAACGATATTTTAAAGGTGATATATGCTATCTGTGGATTTATAATTTTTTAATGTGATTTCTCCAAAATAAATAGAATTTCTATAAGAAACTAACGATATAATACTCTATAATACCTCATAGTTGATAAATTTGGTGGAATCAGCCAGGTCCATTTCCTCAATTTTGGGAGGGTTGTCATATGTGGCAAGAGCCAAGCACCTGAGGGTATCTCGTCCAGTACCATAGATCTTGGTGGTTTCCATAATTTTAGACATGATGGCTGATGTCATGGGAACTTTAGTATTTCCAATTCGAACGTGTGTGCACCTATCCAAAACACCTTCTGGAGCACCCTGTTAATGAAAAATGAGAGTTGCATCTCAGCAAAATATATGTACAAATATATTTCTAAAATTAATACATTTTAGATTATCATAAGAAAGCAGATAAGTTTTAAATAAGGAATAGTTTCAAAATCGGTAACATAAATTCAAAATAAGATGCATTGTTTTATACATTTTAA-TTTCTTTAAAATTATGGTACTTTGTTAATACTAATTGTGGTAGTTTAGTACCGTTTAGAGCGGTAACAATGTTAATATTATTTGGCGATCGCCAAATCGATATTCACTCCTAGGACGAAAAAAAATCGTTACTTTTAGGATTCACGAGTAGAATCCGGATTTTCTGTTTGGGCTATTGGTTGTATTGCTTT--------------------------------------------------------------------------
Nbishopi_DryFalls_N150 ---------------------------------------------------------------------------------------------------ATTTTCTAAAGCAGTGTATGTTTTTTCCAGTGAAAACAGAGAATTGACGTCACTCGGACGACATCGATAATTTTCATCATTCAATTAGAATTTTTCATTTATTATTATTATTTTACTTACTTTTTTTTGGGGGAAGGAAACAGTGATATACATCCGAATGGACGATATTTTAAAAGTGATATATCTTATCTGTAGATTTATAATTTTTTAATGTGATTTCTCCAAAATAAATGGAATTTCTATAAGAAACTAACGATATAATTCTATATAATACCTCATAGTTGATAAATTTGGTGGCATCAGCCAGGTCCATTTCCTCAATTTTGGGTGGGTTGTCATATGTAGCAAGAGCCAAGCATCTGAGGGTATCTCGTCCAGTACCATAGATCTTGGTGGTGTCCATAATTTTAGCCATGATGGCTGATGTCATGGGAACTTTAGTATTTCCAATTCGAACGTGTGTGCACCTATCCAAAACACCTTCTGGAGCACCCTGTTAATGAAATATGAGAGTTGTGTCTTAGCAAAATATCTGTACAAATATATTTCTAAAATTAATACATTTTAGATTATCATAAAAAAGCAGATAAGTTTTAAATAAGGAATAGTTTCAATATCGGTAACATTAATTCAAAATAAGATGCATTGTTTTATACATTTTAATTTTCTTTAAAATTATGTTACTTTGTTAATACTAATTGTGGTACTTTAGTACCGTTCAGAGCGGTAACAATGTTAATATTATTTGGCGATCACCAAATCGATATTCAGTCCTGGGACGAAAAAAAGTCGTGACTTTTAGGATTCACGAGTAGAACCCGGATTATCTGTTTGGGCTATAGGTTGTATAGCTTTTTAATATTTCTTGCGGCAAGGTTTGCCGGTGGCTGTTTTTAA--------------------------------
Nbishopi_PoleCr_Chattooga_N885 ----------------------------------------------------------------CAATAACTGAATTTCGGTTACATGCTCCAAATTACATTTTCTAAAGCAGTGTATGTTTTTTCCAGTGAAAACAGAGAATTGACGTCACTCGGACGACATCGATAATTTTCATCATTCAATTAGAATTTTTCATTTATTATTATTATTTTACTTACTTTTTTTTGGGGGAAGGAAACAGTGATATACATCCGAATGGACGATATTTTAAAAGTGATATATCTTATCTGTAGATTTATAATTTTTTAATGTGATTTCTTCAAAATAAATGGAATTTCTATAAGAAACTAACGATATAATTCTATATAATACCTCATAGTTGATAAATTTGGTGGCATCAGCCAGGTCCATTTCCTCAATTTTGGGTGGGTTGTCATATGTAGCAAGAGCCAAGCATCTGAGGGTATCTCGTCCAGTACCATAGATCTTGGTGGTGTCCATAATTTTAGCCATGATGGCTGATGTCATGGGAACTTTAGTATTTCCAATTCGAACGTGTGTGCACCTATCCAAAACACCTTCTGGAGCACCCTGTTAATGAAATATGAGAGTTGTGTCTTAGCAAAATATCTGTACAAATATATTTCTAAAATTAATACATTTTAGATTATCATAAAAAAGCAGATAAGTTTTAAATAAGGAATAGTTTCAATATCGGTAACATTAATTCAAAATAAGATGCATTGTTTTATACATTTTAATTTTCTTTAAAATTATGTTACTTTGTTAATACTAATTGTGGTACTTTAGTACCGTTCAGAGCGGTAACAATGTTAATATTATTTGGCGATCACCAAATCGATATTCAGTCCTGGGACGAAAAAAAGTCGTGACTTTTAGGATTCACGAGTAGAACCCGGATTATCTGTTTGGGCTATA----------------------------------------------------------------------------------------
Nbishopi_StandingIndian_N131 ACAATTTAGTAAACAGCTTTAATCTTAGTATTTTTTGTCCATTTGCAATTACTTTGAGAAAATGCACTAACTGAATTTCGGTTACATGCTCCGAATTACATTTTCTAAAGCAGTGTATGTTTTTTTCAGTGAAAACAGAGAATTGACGTCACTCGGACGACATCGATAATTTTCATCATTCAATTAGAATTTTTCATTTATTATTATTATTTTGATTACTTTTTTTTGGGGGAAGGAAACAGTGATATACATCCGAATGGACGATATTTTAAAAATGATATATCCTATCTGTAGATTTATAATTTTTTAATGTGATTTCTCCAAAATAAATGGAATTTCTATAAGAAACTAACGATATAATTCTATATAATACCTCATAGTTGATAAATTTGGTGGCATCAGCCAGGTCCATTTCCTCAATTTTGGGTGGGTTGTCATATGTAGCAAGAGCCAAGCATCTGAGGGTATCTCGTCCAGTACCATAGATCTTGGTGGTGTCCATAATTTTAGCCATGATGGCTGATGTCATGGGAACTTTAGTATTTCCAATTCGAACGTGTGTGCACCTATCCAAAACACCTTCTGGAGCACCCTGTTAATGAAATATGAGAGTTGTGTCTTAGCAAAATATCTGTACAAATATATTTCTAAAATTAATACATTTTAGATTATCATAAAAAAGCAGATAAGTTTTAAATAAGGAATAGTTTCAATATCGGTAACATTAATTCAAAATAAGATGCATTGTTTTATACATTTTAATTTTCTTTAAAATTATGTTACTTTGTTAATACTAATTGTGGTACTTTAGTACCGTTCAGAGCGGTAACAATGTTAATATTATTTGGCGATCACCAAATCGATATTCAGTCCTGGGACGAAAAAAAGTCGTGACTTTTAGGATTCACGAGTAGAACCCGGATTTTCTGTTTGGGCTATAGGTTGTATAGCTTTTTAATATTTCTTGCGGCAAGGTTTGCCGGTGGCTGTTTTTAAATTACTTCTGGCTGGTTTGG------------
Nbrimleyi_NewberryCr_N984 AAATTTTAGTTAATAGTTCTTCTCTTAGTATTTTTTGTCCATTTGCAATTACTTTGAGAAAATGCACTAACTGAATTTCGGTTATATGCTCCGAATTACATTTTCTAAAGCAGTGTATGCTTTTTCCAGTGAAAACAGGAGATTGACGTCACTCGGACGACATCGATAATTTTCATCATTCAATTAGAATTTTTCATTTGTTATTATTATTTTGCTTACTTTTT-TTGTGGGAAGGAAACATTGATATACATCCGAATGGGCGATATTTTAAAGGTGATATATCCTATCTGTAGATTTATAA-TTTTTAATATGATTTCTCCAAAATAAATGGAATTTCTATAGGAAACTAACGATATAATTCTATATAATACCTCATAGTTGATAAATTTGTTGGAATCAGCCAGGTCCATTTCCTCAATTTTGGGTGGGTTGTCATATGTAGCAAGAGCCAAGCACCTGAGGGTATCTCGTCCAGTACCATAGATCTTGGTGGTTTCCATAATTTTAGCCATGATGGCTGATGTCATGGGAACTTTAGTATTTCCAATTCGTACGTGTGTGCACCTATCCAAAACACCTTCTGGAGCACCCTGTTAATGAAAAATGAGAGTTGTGTCTTAGCAAAATATCTGTACAAATATATTTCTAAAATTAATACATTTTAGATTATCATAAAAAAGCAGATAAGTTTTAAATAAGGAATAGTTTCAATATCGGTAACATTAATTCAAAATAAGATGCATTGTTTTATACAATTTAATTTTCTTTCAAATTATGTTACTTTGTTAAAACTAATTGTGGTACTTTAGTACCGTTTCGAGCGGTAACAATGTTAATATTATTTGGCGATCGCCAAATCAATATTCAGTCCTGGGACGAAAAAAAGTCGTGACTTTTAGGATTCACGAGTAGAACCCGGATTTTCTGTTTGGGCTATAGGTTGTATAGCTTTTTAATATTTCTTGCGGCAAGGTTTGCCGGTGGCTGTTTTCAAATTACATCTGGCTGGTTTGGCGATATATAATT
Nbrimleyi_RumblingBald_N241 AAATTTTAGTTAATAGTTCTTCTCTTAGTATTTTTTGTCCATTTGCAATTACTTTGAGAAAATGCACTAACTGAATTTAGGTTATATGCTCCGAATTACATTTTCTAAAGCAGTGTATACTTTTTCCAGTGAAAACAGGAGATTAACGTCACTCGGACGACATCGATAATTTTCATCATTCAATTAGAATTTTTCATTTGTTGTTATTATTTTGCTTACTTTTTCTTGTGGGAAGGAAACATTGATATACATCCGAATGGATGATATTTTAAAGGTGATATATCCTATCTGTAGATTTATAA-TTTTTAATATGATTTCTCCAAAATAAATGGAATTTCTATAGGAAACTAACGATATAATTCTATATAATACCTCATAGTTGATAAATTTGTTGGAATCAGCCAGGTCCATTTCCTCAATTTTGGGTGGGTTGTCATATGTAGCAAGAGCCAAGCACCTGAGGGTATCTCGTCCAGTACCATAGATCTTGGTAGTTTCCATAATTTTAGCCATGATGGCTGATGTCATGGGAACTTTAGTATTTCCAATTCGTACGTGTGTGCACCTATCCAAAACACCTTCTGGAGCACCCTGTTAATGAAAAATGAGAGTTATGTCTTAGCAAAATATCTGTACAAATATATTTCTAAAATTAATACATTTTAGATTATCATAAAAAAGCAGATAAGTTTTAAATAAGGAATAGTTTCAATATCGGTAACATTAATTCAAAATAAGATGCATTGTTTTATACAATTTAATTTTCTTTCAAATTATGTTACTTTGTTAATACTAATTGTGGTACTTTAGTACCGTTTCGAGCGGTAACAATGTTAATATTATATGGCGATCTCCAAATCGATATTCAGTCCTGGGACGAAAAAAAGTCGTGACTTTTAGGA-----------------------------------------------------------------------------------------------------------------------------
Ncanei_Egypt_N958 AAATTTTAGTTAATAGTTCTTCTCTTAGTATTTTTTGTCCATTTGCAATTACTTTGAGAAAATGCACTAACTGAATTTCGGTTATATGCTCCGAATTACATTTTCCAAAGCAGTCTATGCTTTTTCCAGTGAAGACATGAGATTGACGTTGTTCGGACGACATCGATAATTTTCATCATTCAATTAGAATTTTTCATTTGTTATTATTATTTTGCTTACTTTTTCTTGGGGGAAGGAAACAGTGATGTACATCCGAATGGACGATATTTTAAAGGTGATATATCCTATCTGTAGATTTATAA-TTTTTAATGTGATTTCTCCAAAATAAATGTAATTTCTATAGGAAACTAACGATATAATTCTATATAATACCTCATAGTTGATAAATTTGTTGGAATCAGCCAGGTCCATTTCCTCAATTTTGGGTGGGTTGTCATATGTAGCAAGAGCCAAGCACCTGAGGGTATCTCGTCCAGTACCATAGATCTTGGTGGTTTCCATAATTTTAGCCATGATGGCTGATGTCATGGGAACTTTAGTATTTCCAATTCGAACGTGTGTGCACCTGTCCAAAACACCTTCTGGAGCACCCTGTTAATGAAAAATGAGAGTTGTGTCTTAGCAAAATATCTGTACAAATATATTTCTAAAATTAATACATTTTAGATTATCATAAAAAAGCAGATACGTTTTAAATAAGGAATAGTTTCAATATCGCTGAAATTAATTCAAATTAAGATGCATTGTTTTATACAATTTAATTTTCTTTCAAATTATGTTACT---TTAATACTAATTGTGGTACTTTAGTACCGTTTCGAGCGGTAACAATGTTAATATTATTTGGCGATCGCGAAATCGATATTCAGTCCTGGGACGAAAAAAAGTCGTGACTTTTAGGATTCACGAGTAGAACCCGGATTTTCTGTTTGGGCTATAGGTTGTATAGC-----------------------------------------------------------------------------
Ncarolinensis_Grandfather_N218 ---------------------------------------------------------------------ACTGAATTTCGGTTACGTGCTCCGAATTACATTTTCTAAAGCAGTGTATGTTTTTTCCACTGAAAACAAAGGATTGACGTCACTCGGACGACATCGATAATTTTCATCATTCAATTAGAATTTTTCATTTATTATTATTATTTTGCTTAGTTTTTCTTGGGGGAAGAAAACAGTGATATACATCCGAATGGACGATATTTTAAAGGTGATATATACTATCTGTAGATTTATAATTTTTTAATGTGATTTCTCCAAAATAAATGGAATTTCTGTAGGAAACTAACGATATAATTCTATATAATACCTCATAGTTGATAAATTTGGTGGCATCAGCCAGGTCCATTTCCTCAATTTTGGGTGGGTTGTCATATGTAGCAAGAGCCAAGCACCTGAGTGTATCTCGTCCAGTTCCATAGATCTTGGTGGTTTCCAGAATTTTAGCCATGATGGCTGATGTCATGGGAACTTTAGTATTTCCAATTCGAACGTGTGTGCACCTATCCAAAACACCTTCTGGAGCACCCTGTTAATGAAAAATGAGAGTTTTGTCTTAGAAAAGTATCTGTACAAATATATTTCTAAAATTAATACATTTTAGATTATCATAAAAAAGCAGATAAGTTTTAAATAAGGAATAGTTTCAATATCGGTAACATTAATTCAAAATAAGATGCATTGTTTTATACATTTTAATTTTCTTTAAAATTATGTTACTTTGTTAATACTAATCGTGGTACTTTAGTACCGTTTCGAGCGGTAACAATGTTAATATTATTTGGCGATCGCCAAATCGATATTCAGTCCTGGGACGAAAAAAAGTCGTGACTTTTAGGATTCACGAGTAGAACCCGGATTTTCTGTTTGGGCTATAGGTT------------------------------------------------------------------------------------
Ncarteri_English_N031 AAATTTGAATAGAACGCACTCCGATTGGTTTTCATATCCCGCCTGTATATCGCAATGCTTAATATCCAAATTCAATTTAGCCCATATGAAATGAGCTATTTTGTCTGAAGTGA-------------GAGTGAAAGCAGAGGATTGACGTCACTCGGACGACATCGATCATTTTCATCATTCATTTAGAATTTTTCATTTATTATTATTGTTTTGCTTACTTTTTCTTGGGGGAAGGAAACAATGATATACATCCGAATGAACGATATTTTAAAGGTGATATATGCTATCTGTTGATTTATAATTTTTTAATGTGATTTCTCCAAAATAAATGGAATTTCTATAAGAAACTAAAGATATAATACTCTATAATACCTCATAGTTGATAAATTTGGTGGCATCAGCCAGGTCCATTTCCTCAATTTTGGGTGGGTTGTCATATGTGGCAAGAGCCAAGCACCTGAGGGTATCTCGTCCAGTACCATAGACCTTGGTGGTTTCCATAATTTTAGACATGATGGCTGATGTCATGGGAACTTTAGTATTTCCAATTCGAACGTGTGTGCACCTATCCAAAACACCTTCTGGAGCACCCTGTTAATGAAAAATGAGAGTTGCATCTTAGGAAAATATATGTACAAATATATTTCTAAAATTAATACATTTTAAATTATCATAAAAAAGCAGAGAAATTTTAAATAAGGAATAGTTTCAATATCGGTAACATTAATTCGAAATAAGATACATTGTTTTATACATTTTAATTTTCTTTAAAATTATGTTACTTTGTTAATACTAATTGTGGTACGTTAGTACCTTTTAGAGCGGTAACAATGTTAACATTATTTGGCGATCGCCAAATCGATATTTAGTCCTGGGACGAAAAAAAGTCGTGACTTTTAGGATTCACGAGTAGAACCCGGATTTTCTGTTTGGGCTATAGGTTGTATAGTTTTTTAATATTTGTTGCGGCAAGGTTTGCCGGTGGCTGTTTTTAAATTACTTCTGGCTGGTTTGGCGATATATAATT
Ncarteri_LaurelCave_nearTYPE_N0296 AAATTTGAATAGAACGCACTCCGATTGGTTTTCATATCCCGCCTGTATATCGCTATGCATAATATCCAAATTCAATTTAGCCCATATGAAATGAGCTATTTTGTCTGAAGTGA-------------GAGTGAAAGCAGAGGATTGATGTCACTCGGACGACATCGATCATTTTCATCATTCATTTAGAATTTTTCATTTATTATTA---TTTTGCTTACTTTTTCTTGGGGGATTGATACAATGATATACATCCGAATGAACGATATTTTAAAGGTGATATATGCTATCTGTGGATTTATAATTTTTTAATGTGATTTCTCCAAAATAAATGGAATTTCTATAAGAAACTAACGATATAATACTCTATAATACCTCATAGTTGATAAATTTGGTGGCATCAGCCAGGTCCATTTCCTCAATTTTGGGTGGGTTGTCATATGTGGCAAGAGCCAAGCACCTGAGGGTATCTCGTCCAGTACCATAGACCTTGGTGGTATCCATAATTTTAGACATGATGGCTGATGTCATGGGAACTTTAGTATTTCCAATTCGAACGTGTGTGCATCTATCCAAAACACCTTCTGGAGCACCCTGTAAATGAAAAATGAGAGTTGCATCTTAGGAAAACATATGTATAACTATATTTCTAAAATTAATACATTTTAAATTATCATAAAAAAGCAGATAAATTTTAAATAAGGAATAGTTTCAATATCGGTAACATTAATTCGAAATAAGATACATTGTTTTATACATTTTAATTTTCTTTAAAATTATGTTACTTTGTTAATACTAATTGTGGTACGTTAGTACCGTTTAGAGCGGTAACAATGTTAATATTATTTGGCGATCGCCAAATCGATATTTAGTCCTGGGACGAAAAAAAGTCGGGACTTTTAGGATTCACGAGTAGAACCCGTATTTTCTGTTTGGGCTATAGGTTGTATAGCTTTTTAATATTTCTTGCGGCAAGGTTTGCCGGTGGCTGTTTTTAAATTACTTCTGGCTGGTTTGGCGATATATAATT
Ncarteri_PilotMtn_G2185 AAATTTGAATAGAACGCACTCCGATTGGTTTTCATATCCCGCCAGTATATCGCTATGCATAATATCGAAATTCAATTTAGTCCATATGAAATGAGCTGTTTTGTCTGAAGTGA-------------GAGTG-----------TTGACATCACTCGGACGACATCGATCATTTTCATCGTTCATTTAGAATTTTTCATTTATTATTATTATTTTGCTTACTTTTTCTTGGGGGAAGGAAACAATGATATACATCCGAATGAACGATATTTTAGTGGTGATATATGCTATCTGCGGATTTATAATTTTTTAATGTGATTTTTCCAAAATAAATGGAATTTCTATAAGAAACTAACGGTATAATACTCTATAATACCTCATAGTTGATAAATTTGGTGGCATCAGCCAGGTCCATTTCCTCAATTTTGGGTGGGTTGTCATATGTGGCAAGAGCCAAGCACCTGAGGGTATCTCGTCCAGTACCATAGATCTTGGTGGTTTCCATAATTTTAGACATGATGGCTGATGTCATGGGAACTTTAGTATTTCCAATTCGAACGTGTGTGCACCTATCCAAAACACCTTCTGGAGCACCCTGTTAATGAAAAATGAGAGTTGCATCTTAGGA------------AAATATATTTCGAAAATTAATACATTTTAAATTATCATAAAAAAGCAGATAAATTTTAAATAAGGAATAGTTTCAATATCGGTAACATTAATTCGAAAAAAGATACATTGTTTTATACATTTTAATTTTCTTTAAAATTATGTTACTTTGTTAATACTAATTGTGGTACGTTAGTACCGTTTAGAGCCGTAACAATGTTAATATTATTTGGCGATCGCCAAATCGATATTTAGTCCTGGGCTGAAAAAAAGTCGTGACTTTTAGGATTCACGAGTAGAACCCGGATTTTCTGTTTGGGCTATAGGTTGTATAGCTTTTTAATATTTGTTGCGGCAAGGTTTGCCGGTGGCTGTTTTTAAATTACTTCTGGCTGGTTTGGCGATATATAATT
Ncarteri_Pitchfork_N363 --------------------------------------------------------------TATCCAAATTCAGTTTAGCCCATATGAAATGAGCTATTTTGTCTGAAGTGA-------------GAGTGAAAGCAGAGGATTGAAGTCACTCGGACGACATCGATCATTTTCATCATTCATTTAGAATTTTTCATTTATTATTA---TTTTGCTTACTTTTTCTTGGGGAAAGGAAACAATGATATACATCCGAATGAACGATATTTTAAAGGTGATATATGCTATCTGTGGATTTATAATTTTTTAATGTGATTTCTCCAAAATAAATGGAATTTCCATAAGAAACTAACGATATAATACTATATAATACCTCATAGTTAATAAATTTGGTGGAATCAGCCAGGTCCATTTCCTCAATTTTGGGTGGGTTGTCATATGTGGCAAGAGCCAAGCACCTGAGGGTATCTCGTCCAGTACCATAGATCTTGGTGGTTTCCATAATTTTAGACATGATGGCTGATGTCATGGGAACTTTAGTATTTCCAATTCGGACGTGTGTGCACCTATCCAAAACACCTTCTGGAGCACCCTGTTAATGAAAAATGAGAGTTGCATCTTAGGAAAATTTATGTACAAATATATTTCTAAAATTAATACATTTTAGATTATCAT---AAAAAAGATAAGTTTTAAATAAGGAATAGTTTCAATATCGGTAACATTAATTCGAAATAAGATACATTGTTTTATACATTTTAATTTTCTTTAAAATTATGTTACTTTGTTAATACTAATTGTGGTACGTTAGTACCGTTTAGAGCGGTAACAATGTTAATATTATTTGGCGATCGCCAAATCGATATTTAGTCCTGGGACGAAAAAAAGTCGTGACTTTAAGGATTCACGAG---------------------------------------------------------------------------------------------------------------------
Ncarteri_WeberCty_N1044 AAATTTGAATAGAACGCACTCCGATTGGTTTTCATATCTCGCCAGTATATCGCTATGCATAATATCCAAATTCAATTTAGGCCATATGAAATGAGCCATTTTGTCTGAAGTGA-------------GAGTGAAAGCAGAGGATTGACGTCACTCGGACGACATCGATCATTTTCATCGTTCATTTAGAATTTTTCATTTATTATTATTATTTTGCTTACTTTTTCTTGGGGGAAGGAAACAATGATATACATCCGAATGAACGATATTTTAAAGGTGATATATGCTATCTGTGGATTTATAATTTTTTAATGTGATTTCTCCAAAATAAATGGAATTTCTATAAGAAACTAACGATATAATACTCTATAATACCTCATAGTTGATAAATTTGGTGGCATCAGCCAGGTCCATTTCCTCAATTTTGGGTGGGTTGTCATATGTGGCAAGAGCCAAGCACCTGAGGGTATCTCGTCCAGTACCATAGATCTTGGTGGTTTCCATAATTTTAGACATGATGGCTGATGTCATGGGAACTTTAGTATTTCCAATTCGAACGTGTGTGCACCTATCCAAAACACCTTCTGGAGCACCCTGTTAATGAAAAATGAGAGTTGCATCTTAGGA------------AAATATATTTCTAAAATTAATACATTTTAAATTATCATAAAAAAGCAGATAAATTTTAAATAAGGAATAGTTTCAATATCGGTAACATTAATTCGAAATAAGATACATTATTTTATACATTTTAATTTTCTTTAAAATTATGTTACTTTGTTAATACTAATTATGGTAGGTTAGTACCGTTTAGAGCGGTAACAATGCTAATATTATTTGGCGATCGCCAAATCGATATTTAGTCCTGGGACGAAAAAAAGTCGTGACTTTTAGGATTCACGAGTAGAACCCGGATTTTCTGTTTGGGCTATAGGTTGTATAG------------------------------------------------------------------------------
Ncarteri_div__RainbowCave_G2089 ----------AAATGGCGATATT-------TTCT---------------------------------TAATTGATT---------------CGAATCATGGTACCTAAAATTATGTCTA-------CAATGGAAATGCAGAACTTACAATT-----AAAAGCATGGTAATTTTCATCATTCAATTAGAATTTTTCATTTATTATTATTATTTTGCTTACTTTTTCATGGGGGAAGGAAACAGTGATATACACCCGAATGGGCGATATTTTAAAGGCGATATATCCGATCTGTACATTTATAGTATTTTAATTTGATTTCTCCAAAATAAATGGAATATCTATAAAAAACTAATGACTTAATATTATATAATACCTCATAGTTGACAAATTTGGTGGAATCAGCCAGGTCCATTTCTTCAATTTTGGGTGGGTTGTCATATGTAGCAAGAGCCAAGCACCTGAGAGTATCTCGTCCAGTACCATATATCTTGGTGGTGTCCATAATTTTAGACATGATGGCTGATGTCATGGGAACTTTAGTATTTCCAATTCGAACGTGTGTGCACCTATCCAAAACACCTTCTGGAGCACCCTGTTAGTGAAAAATGTGAGTTGTGTCTTATCA-AATATATGTACAAATGTATTTCCAAAATTAATAACTT-----TTATCATAAAAAAGCAGATAAGTGTTAAACGAGGAATAGTTTCAATATCGATAACATTAATTCAAAATAAGATGCAATGTTTTATACA-TTTCATTTTCTTAAAAATTACATCACTTTGTTAATATTAATTATGGTACTTTAGTACCGTTTCGAGCAGTAACAATTGTAATGTTATTTGGCGATCGCCAAGTCGATATTCAGTCCTGGCACG-AAAAAAGTCGCGACTTTTAAGATTCACGAGTAGAACTCCGATTTTCTGTTT-------AGGTTGTATTGCTTTTTAATATTTTTTGCGGCAAAGTTTGCCGGTGGCCGTTTTGAGGTTACTACTAGCTGGTTTGGCGATATATAATT
Ncherokee_BallhootScar_N193 ------------------------TTAGTATTTTTTGTCCATTTGCAATTACTTTGAGAAAATGCACTAACTGAATTTCGGTTACATGCTTCAAATTACATTTTCTAAAGCAGTGTATGTTTTTTCCAGTGAAAACAGAGGATTGACGTCACTCGGACGACATCGATAATTTTCATCATTCAATTAGAATTTTTCATTTATTATTATTATTTTGCTTACTTTTGATTGGGGGAAGGAAACGGTGATATACAGCCGAATGGACGATATTTTAAAGGTGATATATCCTATCTGTAGATTTATAATTTTTTAATGTGATTTCTCCAAAATAAATGGAATTTCTGTAAGAAACTAACGATATAATTCTATATAATACCTCATAGTTGATAAATTTGGTGGCATCAGCCAGGTCCATTTCCTCAATTTTGGGTGGGTTGTCATATGTAGCAAGAGCCAAGCACCGCAGAGTATCTCGTCCAGTACCATAGATCTTGGTGGTATCCATAATTTTAGCCATGATGGCTGATGTCATGGGAACTTTAGTATTTCCAATTCGTACGTGTGTGCACCTATCCAAAACACCTTCTGGAGCACCCTGTTAATGAAAAATGAGAGTTGTGTCTTAGCAAAATATCTGTACAAATATATTTCTAAAATTAATACATTTTAGATTATCATAAAAAAGCAGATGAGTTTTAAATAAGGAATAGTTTCAATATCGGTAACATTGATTCAAAATAAGATGCATTGTTTTATACATTTTAATTTTCTTTAAAATTATGTTACTTTGTTAATACTAATTGTGGTACTTTAGTACCGTTTCGAGCGGTAACAATGT---TATTATTTGGCGATCGCCAAATTGATATTCAGTCCTGGGACGAAAAAAAGTCGTGACTTTTAGGATTCACGAGTAGAACCCGGATTTTCTGTTTGGGCTATAGGTTGTATAGCTTTTTAATATTTTTTGCGGCAAGGTTTGCCGGTGGCTGTTTTTAAATTACTTCTGGCTGGTTTGGTGATATATAATT
Ncherokee_BalsamMtn_N891 ACAATCGAGTAAACAGCTTTACTCTTAGTATTTTTTGTCCATTTGCAATTACTTTGAGAAAATGCACTAACTGGATTTCGGTTACATGCTCCGAATTACATTTTCTAAAGCAGTGTATGTTTTTTCCAGTGAAAACAGAGGATTGACGTCACTCGGACGACATCGATAATTTTCATCATTCAATTATAATTTTTCATTTATTATTATTATTTTGCTTACTTTTTCTTGGGGGAAGGAAACAGTGATATACATCCGAATGGACGATATTTTAAAGGTGATATATCCTATCTGTAGATTTATAATTTTTTAATGTGATTTCTCCAAAATAAATGGAATTTCTGTAAGAAACTAACGATATAATTCTGTATAATACCTCATAGTTGATAAATTTGGTGGCATCAGCCAGGTCCATTTCCTCAATTTTGGGTGGGTTGTCATATGTAGCAAGAGCCAAGCACCGAAGAGTATCTCGTCCAGTACCATAGATCTTGGTGGTATCCATAATTTTAGCCATGATGGCTGATGTCATGGGAACTTTAGTATTTCCAATTCGAACGTGTGTGCACCTATCCAAAACACCTTCTGGAGCACCCTGTTAATGAAAAATGAGAGTTGTGTCTTAGCAAAATATCTGTACAAATATATTTCTAAAATTAATACTTTTTAGATTATCATAAAAAAGCAGAGAAGTTTTAAATAAGGAATAGTTTCAATATCGGTAACATTAATTCAAAATAAGATGCATTGTTTTATGCATTTTAATTTTCTTTAAAATTATGTTACTTTGTTAATACTAATTGTGGTACTTTAGTACCGTTTCGAGCGGTAACAATGTTAATATTATTTGGCGATCGCCAAATCGATATTCAGTCCTGGGACGAAAAAAAGTCGTGACTTTTAGGATTCACGAGTAGAACCCGGATTTTCTATTTGGGCTATAGGTTGTATAGCTTTTTAATATTTCTTGCGGCAAAGTTTGCCGGTGGCTGTTTTTAAATTACTTCTGGCTGGTTTGGCGATATATAATT
Ncherokee_SIndianCrk_N681 --------------------------------------------------------------------------------------------------------------------------------------------------------------------------------------------------------------------------------------------------------------------------------AGGTGATATATCCTATCTGTAGATTTATAATTTTTTAATGTGATTTCTCCAAAATAAATGGAATTTCTGTAAGAAACTAACGATATAATTCTATATAATACCTCATAGTTGATAAATTTGGTGGCATCAGCCAGGTCCATTTCCTCAATTTTGGGTGGGTTGTCATATGTAGCAAGAGCCAAGCACCGAAGAGTATCTCGTCCAGTACCATAGATCTTGGTGGTATCCATAATTTTAGCCATGATGGCTGATGTCATGGGAACTTTAGTATTTCCAATTCGAACGTGTGTGCACCTATCCAAAACACCTTCTGGAGCACCCTGTTAATGAAAAATGAGAGTTGTGTC-------------------------------------------------------------------------------------------------------------------------------------------------------------------------------------------------------------------------------------------------------------------------------------------------------------------------------------------------------------------------------------------------------------------------
Ncooperi_BeaverCrk_N1002 GCATTTTAGTAAACAGCTTTACTCTTAGTATTTTTTGTCCATTTGCAATTACTTTGAGAAAATGCACTAACTGAATTTCGGTTACATGCTCCGAATTACATTTTCTAAAGCAGTGTATGTTTTTTCCAGTGAAAACAGAGAATTGACGTCACTCGGACGACATCGATAATTTTCATCATTCAATTAGAATTTTTCATTTATTATTTTTATTTTGCTTACTTTTTTTTGGGGGAAGGAAACAGTGATATACATCCGAATGGACGATATTTTAAAAGTGATATATCCTATCTGTAGATTTATAATTTTTTAATGTGATTTCTCCAAAATAAATGGAATTTCTATAAGAAACTAACGATATAATTCTATATAATACCTCATAGTTGATAAATTTGGTGGCATCAGCCAGGTCCATTTCCTCAATTTTGGGTGGGTTGTCATATGTAGCAAGAGCCAAGCATCTGAGGGTATCTCGTCCAGTACCATAGATCTTGGTGGTGTCCATAATTTTAGCCATGATGGCTGATGTCATGGGAACTTTAGTATTTCCAATTCGAACATGTGTGCACCTATCCAAAACACCTTCTGGAGCACCCTGTTAATGAAATATGAGCGTTGTGTCTTAGCAAAATATCTGTACAAATATATTTCTAAAATTAATACATTTTAGATTATCATAAAAAAGCAGATAAGTTTTAAATAAGGAATAGTTTCAATATAGGTAACATTAATTCAAAATAAGATGCATTGTTTTATACATTTTAATTTTCTTTAAAATTATGTTACTTTGTTAATACTAATTATGGTACTTTAGTACCGTTCAGAGCGGTAACAATGTTAATATTATTTGGCGATCACCAAATCGATATTCAGTCCTGGGACGAAAAAAAGTCGTGACTTTTAGGATTCACGAGTAGAACCCGGATTTTCTGTTTGGGCTGTA-------TAGCTTTTTAATATTTCT---------------------------------------------------------------
Ncooperi_BrasstBald_N824 -----------------------CTTAGTATTTTTTGTCCATTTGCAATTACTTTGAGAAAATGCACTAACTGAATTTCGGTTACATGCTCCGAATTACATTTTCTAAAGCAGTGTATGTTTTTTCCAGTGAAAACAGAGAATTGACGTCACTCGGACGACATCGATAATTTTCATCATTCAATTAGAATTTTTCATTTATTATTATTATTTTGCTTACTTTTTTTTGGGGGAAGGAAACAGTGATATACATCCGAATGGACGATATTTTAAAAGTGATATATCCTATCTGTAGATTTAGAATTTTTTAATGTGATTTCTCCAAAATAAATGGAATTTCTATAAGAAACTAACGATATAATTCTATATAATACCTCATAGTTGATAAATTTGGTGGCATCAGCCAGGTCCATTTCCTCAATTTTGGGTGGGTTGTCATATGTAGCAAGAGCCAAGCATCTGAGGGTATCTCGTCCAGTACCATAGATCTTGGTGGTGTCCATAATTTTAGCCATGATGGCTGATGTCATGGGAACTTTAGTATTTCCAATTCGAACGTGTGTGCACCTATCCAAAACACCTTCTGGAGCACCCTGTTAATGAAATATGAGAGTTGTGTCTTAGCAAAATATCTGTACAAATATATTTCTAAAATTAATACATTTTAGATTATCATAAAAAAGCAGATAAGTTTTAAATAAGGAATAGTTTCAATATCGGTAACATTAATTCAAAATAAGATGCATTGTTTTATACATTTTAATTTTCTTTAAAATTATGTTACTTTGTTAATACTAATTGTGGTACTTTAGTACCGTTCAGAGCGGTAACAATGTTAATATTATTTGGCGATCACCAAATCGATATTCAGTCCTGGGACGAAAAAAAGTCGTGACTTTTAGGATTCACGAGTAGAATCCGTATTTTCTGTTTGGGCTATAGGTTGTATAGCTTTTTAATATTTCTTGCAGCAAGGTTTGCCGGTGGCTGTTTTTAAATTACTTCTGGCTGGTTTGGCGATATATAATT
Ncooperi_CheoahDam_N1122 ACAATTTAGTAAACAGCTTTAATCTTAGTATTTTTTGTCCATTTGCAATTACTTTGAGAAAATGCACTAACTGAATTTCGGTTACATGCTCCGAATTACATTTTCTAAAACAGTGTATGTTTTTTCCAGTGAAAACAGAGAATTGACGTCACTCGGACGACATCGATAATTTTCATCATTCAATTAGAATTTTTCATTTATTATTATTATTTTGCTTAC---TTTTTAGGGGAAGGAAACAGTGATATACATCCGAATGGACGATATTTTAAAGCTGATATATCCTATCTGTAGATTTATAATTTTTTAATGTGATTTCTCCAAAATAAATGGAATTTCTATAAGAAACTAACGATATAATTCTATATAATACCTCATAGTTGATAAATTTGGTGGCATCAGCCAGGTCCATTTCCTCAATTTTGGGTGGGTTGTCATATGTAGCAAGAGCCAAGCACCTGAGGGTATCTCGTCCAGTACCATAGATCTTGGTGGTGTCCATAATTTTAGCCATGATGGCTGATGTCATGGGAACTTTAGTATTTCCAATTCGAACGTGTGTGCACCTATCCAAAACACCTTCTGGAGCACCCTGTTAATGAAATATGAGAGTTGTGTCTTAGCAAAATATCTGTACAAATATATTTCTAAAATTAATACATTTTAGATTATCATAAAAAAGCAGATAAGTTTTAAATAAGGAATAGTTTCAATATCGGTAACATTAATTCAAAATAAGATGCATTGTTTTATACATTTTAATTTTCTTTAAAATTATGTTACTTTGTTAATACTAATTGTGGTACTTTAGTACCGTTTAGAGCGGTAACAATGTTAATATTATTTGGCGATCACCAAATCGATATTCAGTTCTGGGACGAAAAAAAGTCGTGACTTTTAGGATTCACGAGTAGTACCCGGATTTTCTGTTTGGGCTATAGGTTGTATAGCTTTTTAATATTTCTTGCGGCAAGGTTTGCCGGTGGCTGTTTTTAAATTACTTCTGGCTGGTTTGACGATATATAATT
Ncooperi_NantRiverGorge_N682 ACATTTTAGTAAACAGCTTTAATCTTAGTATTTTTTGTCCATTTGCAATTACTTTGAGAAAATGCACTAACTGAATTTCGGTTACATGCTCCGAATTACATTTTCTAAAGCAGTGTATGTTTTTTCCAGTGAAAACAGAGAATTGACGTCACTCAGACGACATCGATAATTTTCATCATTCAATTAGAATTTTTCATTTATTATTATTATTTTGCTTACTTTTTTTTGGGGGAAGGAAACAGTGATATACATCCGAATGGACGATATTTTAAAAGTGATATATCCTATCTGTAGATTTATAATTTTTTAATGTGATTTCTCCAAAATAAATGGAATTTCTATAAGAAACTAACGATATAATTCTATATAATACCTCATAGTTGATAAATTTGGTGGCATCAGCCAGGTCCATTTCCTCAATTTTGGGTGGGTTGTCATATGTAGCAAGAGCCAAGCATCTGAGGGTATCTCGTCCAGTACCATAGATCTTGGTGGTGTCCATAATTTTAGCCATGATGGCTGATGTCATGGGAACTTTAGTATTTCCAATTCGAACATGTGTGCACCTATCCAAAACACCTTCTGGAGCACCCTGTTAATGAAATATGAGCGTTGTGTCTTAGCAAAATATCTGTACAAATATATTTCTAAAATTAATACATTTTAGATTATCATAAAAAAGCAGATAAGTTTTAAATAAGGAATAGTTTCAATATAGGTAACATTAATTCAAAATAAGATGCATTGTTTTATACATTTTAATTTTCTTTAAAATTATGTTACTTTGTTAATACTAATTGTGGTACTTTAGTACCGTTCAGAGCGGTAACAATGTTAATATTATTTGGCGATCACCAAATCGATATTCAGTCCTGGGACGAAAAAAAGTCGTGACTTTTAGGATTCACGAGTAGAACCCGGATTTTCTGTTTGGGCTGTA-------TAGCT----------------------------------------------------------------------------
Ncooperi_RockCrRoad_N1160 ------TAGCAAACAGCTTTACTCTTAGTATTTTTTGTCCATTTGCAATTACTTTGAGAAAATGCACTAACCGAATTTCGGTTACATGCTCCGAATTACATTTTCTAAAGCAGTGAATGTTTTTTCCAGTAAAAACAGA--CT---CGTCACTCGAACGACATCGATAATTTTCATCATTCAATTAGAATTTATCATTTATTATTATTATTTTGCTTACTTTTTCTTGGGGGAAGGAGACAGTGATATACATCCGAATGGACGATATTTTAAAGGTGATATATCCAATTTGTAGATTTATAATTTTTTAATGTGATTTCTCCAAAATAAATGGAATTTCTATAAGAAACT-ACGATATAACTCTATATAATACCTCATAGTTGATAAATTTGGTGGCATCAGCCAGGTCCATTTCCTCAATTTTGGGTGGGTTGTCATATGTAGCAAGAGCCAAGCACCTGAGAGTATCTCGTCCAGTACCATAGATCTTGGTGGTTTCCATAATTTTAGCCATGATGGCTGATGTCATGGGAACTTTAGTATTTCCAATTCGAACGTGTGTGCACCTATCCAAAACACCTTCTGGAGCACCCTGTTAATGAAAAATGAGAGTTGTGTCTTAGCAAAATATCTGTACAAATATATTTCTAAAATTAATACATTTTAGATTATCATAAAAAAGCAGATAAGTTCTAAATAAGGAATAATTTCAATATCGGTAACATTAATTCAAAATAAGATGCATCGTTTTATACAATTTAATTTTCTTTCAAATTATGTTACTTTGTTAATACTAATTGTGGTACTTTAGTACCGTTTCGAGCGGTAACAATGTTAATATTATTTGGCGATCGCGAAATCGATATTCAGTCCTGGTACGTAAAAAAGTCGTGACTTTTAGGATTCACGAGTGGAACTCGGATTTTCTGTTTGGTCTATAGGTTGTATAGCTTTTTAATATTTCTTGCGGCAAGGTTTGCCGGTGGCCGTTTTTAAATTACTTCTGGCTGGTTTGGCGATATATAATT
Ncoylei_Apalachia_N1195 --------------------------AGTATTTTTTGAACATTTGCCATTACTTTGAGAAAATGCACTAACTGAATTTCGGTTACATGCTCCGAATTACATTTTCTAAAGCAGTGTATGTTTTTTCCAGTGAAATAAGAGGATTGACGTCTCTCGGACGACATCGATATTTTTCATCATTCAATTAGAATTTTTCATTTATTATTATTATTTTGCTTACTTTTTCTTGGGGGAAGGAAACAGTGATATACATCCGAATGGACGATATTTTAAAGGTGATATATCATCTCTGTAGATTTATAATTTTTTAATGTAATTTCTCCAAAATAAATGTAATTTCTATAAGAAACTAACGATATAATTCTATATAATACCTCATAGTTGATAAATTTGGTGGCATCAGCCAGGTCCATTTCCTCAATTTTGGGTGGGTTGTCATATGTAGCAAGAGCCAAGCACCTGAGGGTATCTCGTCCAGTACCATAGATCTTGGTGGTTTCCATAATTTTAGCCATGATGGCTGATGTCATGGGAACTTTAGTATTTCCAATTCGAACGTGTGTGCACCTATCCAAAACACCTTCTGGAGCACCCTGTTAATGAAAAATGAGAGTTGTGTCTTAGCAAAATATCTGTACAAATATATTTCTAAAATTAATACATTTTAGATTATCATAAAAAAGCAGATAAGTTTTAAATAAGGAATAATTTCAATATCGGTAACATTAATTCAAAATAAGATGCATTGTTTTATACATTTTAATTTTCTTTAAAATTATGTTACTTTGTTAATACTAATTGTGGTACTTCAGTACCGTTTAGAGCGATAACAATGTTAATATTATTTGGCGATCGCCAAATCGATATTCAGTCCTGGGACGAAAAAAAGTCGTGACTTTTAGGATTCACCAGTAGAACCCGGATTTTCTGTTTGGGCTATAGGCTGTATAGCTTTTTAATAT-------------------------------------------------------------------
Ncoylei_TiptonCreek_N837 ACAATTTAGTAAACA--------CTTAGTATTTTTTGAACATTTGCCATTACTTTGAGAAAATGCACTAACTGAATTTCGGTTACATGCTCTGAATTACATTTTCTAAAGCAGTGTATGTTTTTTCCAGTGAAATAAGAGGATTGACGTCTCTCGGACGACATCGATAATTTTCATCATTCAATTAGAATTTTTCATTTATTATTATTATTTTGCTTACTTTTTCTTGGGGGAAGGAAACAGTGATATACATCCGAATGGACGATATTTTAAAGGTGATATATCATATCTGTAGATTTATAATTTTTTAATGTAATTTCTCCAAAATAAATGGAATTTCTATAAGAAACTAACGATATAATTCTATATAATACCTCATAGTTGATAAATTTGGTGGCATCAGCCAGGTCCATTTCCTCAATTTTGGGTGGGTTGTCATATGTAGCAAGAGCCAAGCACCTGAGGGTATCTCGTCCAGTACCATAGATCTTGGTGGTTTCCATAATTTTAGCCATGATGGCTGATGTCATGGGAACTTTAGTATTTCCAATTCGAACGTGTGTGCACCTATCCAAAACACCTTCTGGAGCACCCTGTTAATGAAAAATGAGAGTTGTGTCTTAGCAAAATATCTGTACAAATATATTTCTAAAATTAATACATTTTAGATTATCATAAAAAAGCAGATAAGTTTTAAATAAGGAATAATTTCAATATCGGTAACATTAATTCAAAATAAGATGCATTGTTTTATACATTTTAATTTTCTTTAAAATTATGTTACTTTGTTAATACTAATTGTGGTACTTCAGTACCGTTTAGAGCGGTAACAATGTTAATATTATTTGGCGATCGCCAAATCGATATTCAGTCCTAGGACGAAAAAAAGTCGTGACTTTTAGGATTCACCAGTAGAACCCAGATTTTTTGTTTGGGCTATAGGCTGTATAGCTTTTTAATATTTCTTGCGGCAAGATTTGCCGGTGGCTGTTTTTAAATAACTTCTGGCAGG-----------------
Ncressleri_AndersonSpringCave_G2075 AAATTTTAGTTAATAGTTTTTATTTTAGTATTTTTTGTCCATTTGCAATTACGTTGAGAAAATGCACTAACTGA--TTCGGTTATATGCTCCGAATTATATTTTCTAAATCAGTGTATGCTTTTTCCAGTGAAAACAAAGGATTGACGTCACTCGGACTACATCTATAATTTTCATCATTAAATTAGAATTTTTCATTTATTATTATTATTATTATTACTTTTTCTTGGGGAAAGGAAACAATGATATACATCCGAATGGACGATATTTTAAAGGCGATATATCCGATCTGAAAATTTATAATTTTTTAATGTGATTTCCCCCAAATAAATGGAATATCTATAAGAAACTAACGATATAATACTATATAATACCTCATAGTTGATAAATTTGGAGGAATCAGCCAGGTCCATTTCTTCAATTTTGGGTGGGTTGTCATATGTAGCCAAAGCCAAGCACCTGAGAGTATCTCGTCCAGTACCATAGACCTTGGTGGTGTCCATAATTTTAGACATGATGGCTGACGTCATGGGAACTTTAGTATTTCCGATTCGAACGTGTGTGCACCTATCCAAAACACCTTCTGGAGCACCCTGTTAGTGAAA---AAGAGTTGTGTT----GAAAATATCTGTACATATGTATTTCTAAAATTAATAACTTTTAGATTATCAT---AAAACAGATAAGTTTTAAATGAGGAATAGTTTCAATATCGGTAACATTAATTCAAAATAAGATGCATTGTTTTATACA-TTTTATTTTCTTAAAAATTACGTTACTTTGTTAATACTAATTGTGGTACTTTAGTACCGTTTCGAGCGGTAACAATGTTAATATTATTTAACTGTCGTCAAGTCGATATTCAGCCCTGGGATG-GAAAAAGTCGTGACTTTTAGAATTCACAAGTAGAACCCTGATTTTCTGTTTGGGCTATAGGTTGTATTCCTTGCTG-------------------------GTGGCCGTTTTTAAATTACTACTGATTGGTTTGGCGATATATAATT
Ncressleri_PigeonCave_G2077 AAATTTTAGTTAATAGTTTTTATTTTAGTATTTTTTGTCCATTTGCAATTACGTTGAGAAAATGCACTAACTGA--TTCGGTTATATGCTCCGAATTATATTTTCTAAATCAGTGTATGCTTTTTCCAGTGAAAACAAAGGATTGACGTCACTCGGACTACATCTATAATTTTCATCATTAAATTAGAATTTTTCATTTATTATTATTATTATTATTACTTTTTCTTGGGGAAAGGAAACAATGATATACATCCGAATGGACGATATTTTAAAGGCGATATATCCGATCTGAAAATTTATAATTTTTTAATGTGATTTCCCCCAAATAAATGGAATATCTATAAGAAACTAACGATATAATACTATATAATACCTCATAGTTGATAAATTTGGAGGAATCAGCCAGGTCCATTTCTTCAATTTTGGGTGGGTTGTCATATGTAGCCAAAGCCAAGCACCTGAGAGTATCTCGTCCAGTACCATAGACCTTGGTGGTGTCCATAATTTTAGACATGATGGCTGACGTCATGGGAACTTTAGTATTTCCGATTCGAACGTGTGTGCACCTATCCAAAACACCTTCTGGAGCACCCTGTTAGTGAAA---AAGAGTTGTGTT----GAAAATATCTGTACATATGTATTTCTAAAATTAATAACTTTTAGATTATCAT---AAAACAGATAAGTTTTAAATGAGGAATAGTTTCAATATCGGTAACATTAATTCAAAATAAGATGCATTGTTTTATACA-TTTTATTTTCTTAAAAATTACGTTACTTTGTTAATACTAATTGTGGTACTTTAGTACCGTTTCGAGCGGTAACAATGTTAATATTATTTAACTGTCGTCAAGTCGATATTCAGCCCTGGGATG-GAAAAAGTCGTGACTTTTAGAATTCACAAGTAGAACCCTGATTTTCTGTTTGGGCTATAGGTTGTATTCCTTGCTG-------------------------GTGGCCGTTTTTAAATTACTACTGATTGGTTTGGCGATATATAATT
Ncrosbyi_MtMitchell_N210 ----------------------------------------------------------------------CTGAATTTCGGTTATATGCTCCGAATTACATTTTCTAAAGCAGTGTATGCTTTTTCCAGTGAAAACAGGAGATTGACGTCACTCGGACGACATCGATAATTTTCATCATTCAATTAGAATTTTTCATTTGTTATTATTATTTTGCTTACTTTTTCTTGTGGGAAGGAAACATTGATATACATCCGAATGGACGATATTTTAAAGGTGATATATCCTATCTGTAGATTTATAA-TTTTTAATGTGATTTCTCCAAAATAAATGGAATTTCTATAGGAAACTAACGATATAATTCTATATAATACCTCATAGTTGACAAATTTGTTGGCATCAGCCAGGTCCATTTCCTCAATTTTGGGTGGGTTGTCATATGTAGCAAGAGCCAAGCACCTGAGGGTATCTCGTCCAGTACCATAGATCTTGGTGGTTTCCATAATTTTAGCCATGATGGCTGATGTCATGGGAACTTTAGTATTTCCAATTCGAACGTGTGTGCACCTATCCAAAACACCTTCTGGAGCACCCTGTTAATGAAAAATGAAAGTTGTGTCTTAGCAAAATATCTGTACAAATATATTTCTAAAATTAATACATTTTAGATTATCATAAAAAAGCAGATAAGTTTTAAATAAGGAATAGTTTCAATATCGGTAACATTAATTCAAAACAAGATGCATTGTTTTATACAATTTAATTTTCTTTCAAATTATGTTACTTTGTTAATACTAATTGTGGTACTTTAGTACCGTTTCGAGCGGTAACAATGTTAATATTATTTGGCGATCGGCAAATCGATATTCAGTCCTGGGACGAAAAAAAGTCGTGACTTTTAGGATTCACGAGTAGAACCCGGATTTTCTGTTTGGGCTATAGGTTGTATAGCTTTTTAATATTTCTTGCGGCAAGGTTTGCCGGTGGCTGTTTTTAAATTACTTCTGGCTGGTTTGGCGATATATAATT
Ncrosbyi_PricesCrk_N1143 AAATTTTAGTTAATAGTTCTTCTCTTAGTATTTTTTGTCCATTTGCAATTACTTTGAGAAAATGCAATAACTGAATTTCGGTTATATGCTCCGAATTACATTTTCTAAAGCAGTGTATGCTTTTTCCAGTGAAAACAGGAGATTGACGTCACTCGGACGACATCGATAATTTTCATCATTCAATTAGAATTTTTCATTTGTTATTATTATTTTGCTTACTTTTTCTTGTGGGAAGGAAACATTGATATACATCCGAATGGACGATATTTTAAAGGTGATATATCCTATCTGTAGATTTATAA-TTTTTAATGTGATTTCTCCAAAATAAATGGAATTTCTATAGGAAACTAACGATATAATTCTATATAATACCTCATAGTTGATAAATTTGTTGGCATCAGCCAGGTCCATTTCCTCAATTTTGGGTGGGTTGTCATATGTAGCAAGAGCCAAGCACCTGAGGGTATCTCGTCCAGTACCATAGATCTTGGTGGTTTCCATAATTTTAGCCATGATGGCTGATGTCATGGGAACTTTAGTATTTCCAATTCGAACGTGTGTGCACCTATCCAAAACACCTTCTGGAGCACCCTGTTAATGAAAAATGAGAGTTGTGTCTTAGCAAAATATCTGTACAAATATATTTCTAAAATTAATACATTTTAGATTATCATAAAAAAGCAGATAAGTTTTAAATAAGGAATAGTTTCAATATCGGTAACATTAATTCAAAATAAGATGCATTGTTTTATACAATTTAATTTTCTTTCAAATTATGTTACTTTGTTAATACTAATTGTGGTACTTTAGTACCGTTTCGAGCGGTAACAATGTTAATATTATTTGGCGATCGGCAAATCGATATTCAGTCCTGGGACGAAAAAAAGTCGTGACTTTTAGGATTCACGAGTAGAACCCGGATTTTCTGTTTGGGCTATAGGTTGTATAGCTTTTTAATATTTCTTGCGGCAAGGTTTGCCGGTGGCTGTTTTT----------------------------------
Ncrosbyi_ShufordCrk_N1148 AAATTTTAGTTAATAGTTCTTCTCTTAGTATTTTTTGTCCATTTGCAATTACTTTGAGAAAATGCACTAACTGAATTTCGGTTATATGCTCCGAATTACATTTTCTAAAGCAGTGTATGCTTTTTCCAGTGAAAACAGGAGATTGACGTCACTCGGACGACATCGATAATTTTCATCATTCAATTAGAATTTTTCATTTGTTATTATTATTTTGCTTACTTTTTCTTGTGGGAAGGAAACATTGATATACATCCGAATGGACGATATTTTAAAGGTGATATATCCTATCTGTAGATTTATAA-TTTTTAATGTGATTTCTCCAAAATAAATGGAATTTCTATAGGAAACTAACGATATAATTCTATATAATACCTCATAGTTGATAAATTTGTTGGCATCAGCCAGGTCCATTTCCTCAATTTTGGGTGGGTTGTCATATGTAGCAAGAGCCAAGCACCTGAGGGTATCTCGTCCAGTACCATAGATCTTGGTGGTTTCCATAATTTTAGCCATGATGGCTGATGTCATGGGAACTTTAGTATTTCCAATTCGAACGTGTGTGCACCTATCCAAAACACCTTCTGGAGCACCCTGTTAATGAAAAATGAGAGTTGTGTCTTAGCAAAATATCTGTACAAATATATTTCTAAAATTAATACATTTTAGATTATCATAAAAAAGCAGATAAGTTTTAAATAAGGAATAGTTTCAATATCGGTAACATTAATTCAAAATAAGATGCATTGTTTTATACAATTTAATTTTCTTTCAAATTATGTTACTTTGTTAATACTAATTGTGGTACTTTAGTACCGTTTCGAGCGGTAACAATGTTAATATTATTTGGCGATCGGCAAATCGATATTCAGTCCTGGGACGAAAAAAAGTCGTGACTTTTAGGATTCACGAGTAGAACCCGGATTTTCT----------------------------------------------------------------------------------------------------
Ndellingeri_BullpenBridge_N109 TCTACTGAGTAAACAGCTTTACTCTTAGTATTTTTTGTCCATTTGCAATTACTTTGAGAAAATGCACTAACTGAATTTCGGTTACATGCTCCGAATTACATTTTCTAAAGCAGTGTATGTTTTTTCCAGTGAAAACAGAGGATTGACGTCTCTCGGACGACATCGATAATTTTCATCATTCAATTAGAATTTTTCATTTATTATTATTAGTTCGTTTACTTTTTCTTGGGGGAAGGAAACAGTGATATACATCCGAATGGACGATATTTTAAAGGTGATATATCCTATCTGTAGATTTATAATTTTTTAATGTGATTTCTCCAAAATAAATGAAATTTCTATAAGAAACTAACGATATAATTCTATATAATACCTCATAGTTGATAAATTTGGTGGCATCAGCCAGGTCCATTTCCTCAATTTTGGGTGGGTTGTCATATGTAGCAAGAGCCAAGCACCTGAGGGTATCTCGTCCAGTACCATAGATCTTGGTGGTTTCCATGATTTTAGCCATGATGGCTGATGTCATGGGAACTTTAGTATTTCCAATTCGAACGTGTGTGCACCTATCCAAAACACCTTCTGGAGCACCCTGTTAATGAAAAATGAGAGTTGTGTCTTAGCAAAATATCTGTACAAATATATTTCTAAAATTAATACATTTTAGATTATCATAAAAAAGCAGATAAGTTTTAAATAAGGAATAGTTTCAATATCGGTAACATTAATTCAAAATAAGATGCATTGTTTTATACATTTTAATTTTCTTTAAAATTATGTTACTTTGTTAATACTAATTGTGGTACTTTAGTACCGTTTAGAGCGCTAACATTGTTAATATTATTTGGCGATCGCCACATCGATATTCAGTCCTGGGACGAAAAAAAGTCGTGATTTTTAGGATTCACGAGTAGAACCCGGATTTTCTGTTTGAGCTATAGGTTGTATAGCTTTTTATTATTTCTTGCGGGAAGGTTTGCCGGTGGCTGTTTTTAAATTACTTCTGGCTGGTTTGGCGAAATAAAATT
Ndellingeri_WhitewFalls_N887 TCTACTGAGTAAACAGCTTTACTCTTAGTATTTTTTGTTCATTTGCAATTACTTTGAGAAAATGCACTAACTGAATTTCGGTTACATGCTCCGAATTACATTTTCTAAAGCAGTGTATGTTTTTTCCAGTGAAAACAGAGGATTGACGTCTCTCGGACGACATCGATAATTTTCATCATTCAATTAGAATTTTTCATTTATTATTATTAGTTTGTTTACTTTTTCTTGGGGGAAGGAAACAGTGATATACATCCGAATGGACGATATTTTAAAGGTGATATATCCTATCTGTAGATTTATAATTTTTTAATGTGATTTCTCCAAAATAAATGAAATTTCTATAAGAAACTAACGATATAATTCTATATAATACCTCATAGTTGATAAATTTGGTGGCATCAGCCAGGTCCATTTCCTCAATTTTGGGTGGGTTGTCATATGTAGCAAGAGCCAAGCACCTGAGGGTATCTCGTCCAGTACCATAGATCTTGGTGGTTTCCATAATTTTAGCCATGATGGCTGATGTCATGGGAACTTTAGTATTTCCAATTCGAACGTGTGTGCACCTATCCAAAACACCTTCTGGAGCACCCTGTTAATGAAAAATGAGAGTTGTGTCTTAACAAAATATCTGTACAAATATATTTCTAAAATTAATACATTTTAGATTATCATAAAAAAGCAGATAAGTTTTAAATAAGGAATAGTTTCAATATCGGTAACATTAATTCAAAATAAGATGCATTGTTTTATACATTTTAATTTTCTTTAAAATTATGTTACTTTGTTAATACTAATTGTGGTACTTTAGTACCGTTTAGAGCGCTAACATTGTTAATATTATTTGGCGATCGCCACATCGATATTCAGTCCTGGGACGAAAAAAAGTCGTGATTTTTAGGATTCACGAGTAGAACCCGGATTTTCTGTTTGAGCTATAG---------------------------------------------------------------------------------------
Ndilutus_GrassyCreek_N670 ------------------------------------------------------------------------------------------------------------------------------------------------------------------------ATTTTCATCATTCAGTTAGAATTTTTCATTTATTATAATTATTTTGCTTAGTTTTTCTTGGGGGAAGAAAACAGTGATATACATCCGAATGGACGATATTTTAAAGGTGATATATACTATCTGAAGATTTATAAATTTTTAATGCGATTTCTTCAAAATAAATGGAATTTCTGTAAGAAACTAACGATACAATTTTATATAATACCTCATAGTTGATAAATTTGGTGGCATCAGCCAGGTCCATTTCCTCAATTTTGGGCGGGTTGTCATATGTAGCAAGAGCCAAGCATCTGAGAGTATCTCGTCCAGTACCATAGATCTTGGTGGTTTCCATAATTTTAGCCATGATGGCAGATGTCATGGGAACTTTAGTATTTCCAATTCGAACGTGTGTGCATCTATCCAAAACACCTTCTGGAGCACCCTGTTAATGAAAAATGAGAGTTGTGTCTTAGCA------------AAATATATTTCTAAAATTAATACATTTTAGATTATCATAAAAAAGCAGATACGTTTTAAATAAGGAATAGTTTCAATATCG-----------------------G----------------------------------------------------------------------------------------------------------------------------------------------------------------------------------------------------------------------------------------------------------------------------------------------
Ndilutus_StarveRockCave_G3174 ACAATTTACTAAACAGCTTTACTCTTAGTATTTTTTGTCCATTTGTAATTACTTTGAGAAAATGCACTAACTGAATTTCGGTTACATGCTCCGAATTACATTTTCTAAAGCAGTGTATGTTTTTGCCAGTGAAGACAGAGTATTGACGTCACTCGGACGACATCGATAATTTTCATCATTCAGTTAGAATTTTTCATTTATTATAATTATTTTGCTTAGTTTTTCTTGGGGGAAGAAAACAGTGATATACATCCGAATGGACGATATTTTAAAGGTGATATATACTATCTGTAGATTTATAAATTTTTAATGCGATTTCTTCAAAATAAATGGAATTTCTGTAAGAAACTAACGATACAATTTTATATAATACCTCATAGTTGATAAATTTGGTGGCATCAGCCAGGTCCATTTCCTCAATTTTGGGCGGGTTGTCATATGTAGCAAGAGCCAAGCATCTGAGAGTATCTCGTCCAGTACCATAGATCTTGGTGGTTTCCATAATTTTAGCCATGATGGCAGATGTCATGGGAACTTTAGTATTTCCAATTCGAACGTGTGTGCATCTATCCAAAACACCTTCTGGAGCACCCTGTTAATGAAAAATGAGAGTTGTGTCTTAGCA------------AAATATATTTCTAAAATTAATACATTTTAGATTATCATAAAAAAGCAGATACGTTTTAAATAAGGAATAGTTTCAATATCGGTAACATTAATTCAAAATAAGATGCATTGTTTTATACATTTTAATTTTCTTTAAAATTATGTTACTTTGTTAATACTAATTGTGGTACTTTAGTACCGTTTCGAGCGGTAACAATGTTAATATTATTTGGCGATCGCCAAATCGATATTCAGTCCTGGGTCGAAAAAAAGTCGTGACTTTTAGGATTCACGAGTAGAACCCGGATTTTCTGTTTGGGCTATAGGTTGTATAGCTTTTTAATATTTCTTGCAACAAGGTTTGCCGGTGGCTGTTTTTAAATTACTTCTGGCTGGTTTGGCAATATATAATT
Nfridelli_LittlePigeon_N262 -----------------------------------------------------------------------------------------------------------------------------------------------------------------------------------------------------------------TTTTGCTTAC---TTTTTGGGGGAAGGAAACAGTGATATACATCCGAATGGACGATATTTTAAAGGTGATATATCCTATCTGTAGATTTATAATTTTTTAATGTGATTTCTCCAAAATAAATGGAATTTCTATAAGAAACTAACGATATAATTCTATATAATACCTCATAGTTGATAAATTTGGTGGCATCAGCCAGGTCCATTTCCTCAATTTTGGGTGGGTTGTCATATGTAGCAAGAGCCAAGCACCTGAGGGTATCTCGTCCAGTACCATAGATCTTGGTGGTGTCCATAATTTTAGCCATGATGGCTGATGTCATGGGAACTTTAGTATTTCCAATTCGAACGTGTGTGCACCTATCCAAAACACCTTCTGGAGCACCCTGTTAATGAAATATGAGAGTTGTGTCTTAGCAAAATATCTGTACAAATATATTTCTAAAATTAATGCATTTTAGATTATCATAAAAAAGCAGATAAGTTTTAAATAAGGAATAGTTTCAATATCGGTAACATTAATTCAAAATAAGATGCATTGTTTTATACATTTTAATTTTCTTTAAAATTATGTTACTTTGTTAATACTAATTGTGGTACTTTAGTACCGTTTAGAGCGG----------------------------------------------------------------------------------------------------------------------------------------------------------------------------------------------------------
Nfurtivus_HugdenBranch_G3175 GAATTTTAGTTAATAGTTTTTCTCTTAGTATTTTTCGTCGATTTGCAATTACATTGAGAAAATGCACTAACTGAATTTCGTTTATATGCTCCGAATTACATTTTCTAAAGCAGTGTATGTTTTTTCCAGTGAAAACAGAGGAATGACGTCACTCGAACGACATCGATAATTTTCATCATTCAATTAGAATTTTTCATTTATTATTATTATTTTGCTTACTTTTTCTTGGGGAAAAGAAACAGAGATATACATCCGAAAGGACGATATTTTAAAGGCAATATATCCGATCTGTAGATTTATAATTTTTTAATGTGATTTCTCCAAAATAAATGAAATTTTTATAAGAAACTAACGATATAATACTATATAATACCTCATAGTTGATAAATTTGGTGGCATCAGCCAGGTCCATTTCTTCAATTTTGGGTGGGTTGTCGTATGTAGCAAGAGCCAAGCACCTGAGGGTATCTCGTCCAGTACCATAGACCTTGGTGGTATCCATAATTTTAGACATGATGGCTGACGTCATGGGAACTTTAGTATTTCCAATTCGAACGTGTGTGCACCTATCCAATACACCTTCTGGAGCACCCTGGTAATGAAAAATGAGAGTTGTGTCTTAGAAAAATATCTGTATAAATATATTTCTAAAATTAATACATTTTAGATTGTCATAAAAAAGCAGATAAGTTCTAAATAAGGAATAGTTTCAATATCGGTAACATTAATTCAAAATAAGATGCATTGTTTTATACAATTCAATTTTCTTTAAAATTATGTTATTTTGTTAATACTAATTGTGGTACTTTAGTACCGTTTCGAGCGGTAACAATGTTAATATTATTTGACGATCGCCAAATCGATATTCAGTCCTGAGACGAAAAAAAGTCGTGACTTTTAGGATTCATGAGTAGAACCCGGATTTTCT----------------------------------------------------------------------------------------------------
Nfurtivus_RaccoonMtn_N1026 GAATTTTAGTTAATAGTTTTTCTCTTAGTATTTTTCGTCGATTTGCAATTACATTGAGAAAATGCACTAACTGAATTTCGTTTATATGCTCCGAATTACATTTTCTAAAGCAGTGTATGTTTTTTCCAGTGAAAACAGAGGAATGACGTCACTCGAACGACATCGATAATTTTCATCATTCAATTAGAATTTTTCATTTATTATTATTATTTTGCTTACTTTTTCTTGGGGAAAAGAAACAGAGATATACATCCGAAAGGACGATATTTTAAAGGCAATATATCCGATCTGTAGATTTATAATTTTTTAATGTGATTTCTCCAAAATAAATGAAATTTTTATAAGAAACTAACGATATAATACTATATAATACCTCATAGTTGATAAATTTGGTGGCATCAGCCAGGTCCATTTCTTCAATTTTGGGTGGGTTGTCGTATGTAGCAAGAGCCAAGCACCTGAGGGTATCTCGTCCAGTACCATAGACCTTGGTGGTATCCATAATTTTAGACATGATGGCTGACGTCATGGGAACTTTAGTATTTCCAATTCGAACGTGTGTGCACCTATCCAATACACCTTCTGGAGCACCCTGGTAATGAAAAATGAGAGTTGTGTCTTAGAAAAATATCTGTATAAATATATTTCTAAAATTAATACATTTTAGATTGTCATAAAAAAGCAGATAAGTTCTAAATAAGGAATAGTTTCAATATCGGTAACATTAATTCAAAATAAGATGCATTGTTTTATACAATTCAATTTTCTTTAAAATTATGTTATTTTGTTAATACTAATTGTGGTACTTTAGTACCGTTTCGAGCGGTAACAATGTTAATATTATTTGACGATCGCCAAATCGATATTCAGTCCTGAGACGAAAAAAAGTCGTGACTTTTAGGATTCATGAGTAGAACCCGGATTTTCTGTTTGAGCTATAGGTTGTATTGCTTTTTAATATTTCTTGCGGCAGGGTTTGCCTGTAGCCGTTTTTAAATTACTTCTGGCTGGTTTGGCGATATATCTTT
Ngeorgia_Sittons_N073 -----------------------ATTGGTTTTTATACTCCGCCTGTATATCACTATGCGTAATATCCAAATTCAATTTAGCCCATATGAAATGAGCTATTTTGTCTGAAGTGA-------------GAGTGAAAACAGAAGATTGACGTCACTCGGACGACATCGATCATTTTCATCAATCAATTAGAATTTTTCATTTATTATTATTATTTTGCTTACTTTTTCTTGGGGGAAGGAAACAATGATATACATCCGAATGAACGATATTTTAAAGGTGATATATGCTATCTGTGGATTTATAATTTTTTAATGTGATTTCTCCAAAATAAATGGAATTTCTATAAGAAACTAACGATATAATACTCTATAATACCTCATAGTTGATAAATTTGGTGGAATCAGCCAGGTCCATTTCCTCAATTTTGGGTGGGTTGTCATATGTGGCAAGAGCCAAGCACCTGAGGGTATCTCGTCCAGTACCATAGACCTTGGTGGTTTCCATAATTTTAGACATGATGGCTGATGTCATGGGAACTTTAGTATTTCCAATTCGAACGTGTGTGCACCTATCCAAAACACCTTCTGGAGCACCCTGTTAATGAAAAATGAGAGTTGCACCTTAGCAAAATATATGTACAAATATATTTCTAAAATTAATACATTTTAGATTATCATAAAAAAGCAGATAAGTTTTAAATAAGGAATGGTTTCAAAATCGGTAACATTAATTCAAAATAAGATGCATTGTTTTATACATTTTAA-TTTCTTTAAAATTATGGTACTCTGTTAATACTAATTGTGGTAATTTAGTACCGTTTAGAGCGTAAATAATGTTAATATTATTTGGCGATCGCCAAATCGATATTCAGTCCAAGGACAAAAAAAAATCGTGCC--TTAGGATTCACGAGTAGAACCCGGATTTTCTGTTTGGGCTATAGGTTGTATTGCTTTTGAATATTTCTTGCGGCAAGGTTTGCCGGTGGCCGTTTTTAAATTACTTCTGGCTGGTTTGGCGATATATGTTT
Ngertschi_CedarCreek_N351 -------AGTTAATAGTTATTCTCTTAGTATTTTTTGTCCATTTGCAATTACTTTGAGAAAATGCACTAACTGAATTTCGGTTATATGCTCCGAATGACATTTTCTAAAGCAGTGTATGCTTTTTCCAGTGAAAACAGGAGATTGATGTCACTCGGACGACATCGATAATTTTCATCATTCAATTAGAATTTTTCATTTGTTATTATTATTTTGCTTACTTTTTCTTATGGGAAGGAAACATTGATATACATCCGAATGGACGATATTTTAAAGGTGATATATCCTATCTGTAGATTTATAA-TTTTTAATATGATTTCTCCAAAATAAATGGAATTTCTATAGGAAACTAATGATATAATTCTATATAATACCTCATAGTTGATAAATTTGTTGGAATCAGCCAGGTCCATTTCCTCAATTTTGGGTGGGTTGTCATATGTAGCAAGAGCCAAGCACCTGAGGGTATCTCGTCCAGTACCATAGATCTTGGTGGTTTCCATAATTTTAGCCATGATGGCTGATGTCATGGGAACTTTAGTATTTCCAATTCGAACGTGTGTGCACCTATCCAAAACACCTTCTGGAGCACCCTGTTAATGAAAAATGAGAGTTGTGTCTTAGCAAAATATCTGTACAAATATATTTCTAAAATTAATACATTTTAGATTATCATAAAAAAGCAGATAAGTTTTAAATAAGGAATAGTTTCAATATCGGTAACATTAATTCAAAATAAGATGCATTGTTTTATACAATTTAATTTTCTTTCAAATTATGTTACTTTGTTAATACTAATTGTGGTACTTTAGTACCGTTTCGAGCGGTAACAATGTTAATATTATTTGGCGATCGCCAAATCGATATTCAGTCCTGGGACGAAAAAAAGTCGTGACTTTTAGGATTCACGAGTAGCACCCGGATTTTCTGTTTGGGCTATAGGTTGTATAGCTTTTTAATATTTCTTGCGGCAAGGTTTGCCGGTGGCTGTTTTTAAATTACTTCTGGCTGGTTTGGCGATATATAATT
Ngertschi_FrenchBroad_N968 -----------------------------------------------------------------------------------------TCTGAATGACATTTTCTAAAGCAGTGTATGCTTTTTCCAGTGAAAACAGGAGATTGATGTCACTCGGACGACATCGATAATTTTCATCATTCAATTAGAATTTTTCATTTGTTATTATTATTTTGCTTACTTTTTCTTATGGGAAGGAAACATTGATATACATCCGAATGGACGATATTTTAAAGGTGATATATCCTATCTGTAGATTTATAA-TTTTTAATATGATTTCTCCAAAACAAATGGAATTTCTATAGGAAACTAATGATATAATTCTATATAATACCTCATAGTTGATAAATTTGTTGGAATCAGCCAGGTCCATTTCCTCAATTTTGGGTGGGTTGTCATATGTAGCAAGAGCCAAGCACCTGAGGGTATCTCGTCCAGTACCATAGATCTTGGTGGTTTCCATAATTTTAGCCATGATGGCTGATGTCATGGGAACTTTAGTATTTCCAATTCGAACGTGTGTGCACCTATCCAAAACACCTTCTGGAGCACCCTGTTAATGAAAAATGAGAGTTGTGTCTTAGCAAAATATCTGTACAAATATATTTCTAAAATTAATACATTTTAGATTATCATAAAAAAGCAGATAAGTTTTAAATAAGGAATAGTTTCAATATCGGTAACATTAATTCAAAATAAGATGCATTGTTTTATACAATTTAATTTTCTTTCAAATTATGTTACTTTGTTAATACTAATTGTGGTACTTTAGTACCGTTTCGAGCGGTAACAATGTTAATATTATTTGGCGATCGCCAAATCGATATTCAGTCCTGGGACGAAAAAAAGTCGTGACTTTTAGGATTCACGAGTAGAACCCGGATTTTCTGTTTGGGCTATAGGTTGTATAGCTTTTTAATATTTCTTG-------------------------------------------------------------
Ngertschi_HickoryNutGap_N810 AAATTTTAGTTAATAGT-----TCTTAGTATTTTTTGTCCATTTGCAATTACTTTGAGAAAATGCACTAACTGAATTTCGGTTATATGCTCCGAATTACATTTTCTAAAGCAGTGTATGCTTTTTCCAGTGAAAACAGGAGATTGACGTCACTCGGACGACATCGATAATTTTCATCATTCATTTAGAATTTTTCATTTGTTATTATTATTTTGCTTACTTTTTCTTGTGGGAAGGAAACATTGATATACATCCGAATGGACGATATTTTAAAGGTGATATATCCTATCTGTAGATTTATAA-TTTTTAATATGATTTCTCCAAAATAAATGGAATTTCTATAGGAAACTAATGATATAATTCTATATAATACCTCATAGTTGATAAATTTGTTGGAATCAGCCAGGTCCATTTCCTCAATTTTGGGTGGGTTGTCATATGTAGCAAGAGCCAAGCACCTGAGGGTATCTCGTCCAGTACCATAGATCTTGGTGGTTTCCATAATTTTAGCCATGATGGCTGATGTCATGGGAACTTTAGTATTTCCAATTCGAACGTGTGTGCACCTATCCAAAACACCTTCTGGAGCACCCTGTTAATGAAAAATGAGAGTTGTGTCTTAGCAAAATATCTGTACAAATATATTTCTAAAATTAATACATTTTAGATTATCATAAAAAAGCAGATAAGTTTTAAATAAGGAATAGTTTCAATATCGGTAACATTAATTCAAAATAAGATGCATTGTTTTATACAATTTAATTTTCTTTCAAATTATGTTACTTTGTTAATACTAATTGTGGTACTTTAGTACCGTTTCGAGCGGTAACAATGTTAATATTATTTGGCGATCGCCAAATCGATATTCAGTCCTGGGACGAAAAAAAGTCGTGACTTTTAGGATTTACGAGTAGAACCCGGATTTTCTGTTTGGGCTATAGGTTGTATAG------------------------------------------------------------------------------
Nholsingeri_BrumleyCrk_N916 ACATTTTAGTAAACAGCTTTACTCTTAGTATTTTTTGTCTATTTGCAATTACTTTGAGAAAATGCACTAACTGAATTTCGGTTACATGCTCCGAATTACATTTTTTAAGGCAGTGTATGTTTTTTCCAGTGAAAACAGAGGATTGACGTCACTCGGACGACATCGATAATTTTCATCATTCAATTAGAATTTTTCATTTATTATTATTATTTTGCTTAGTTTTTCTTGGGGGAAGGAAACAGTGATATACATCCGAATGGACGATGTTTTAAAGGTGATATATACTATCTGTAGATTTATAATTTTTTAATGTGATTTCTCCAAAATAAATGGAATCTCTGTAAGAAACTAACGATATAATTCTATATAATACCTCATAGTTGATAAATTTGGTGGCATCAGCCAGGTCCATTTCCTCAATTTTGGGTGGGTTGTCATATGTAGCAAGAGCCAAGCACCTGAGAGTATCTCGTCCAGTACCATAGATCTTGGTGGTTTCCATAATTTTAGCCATGATGGCAGATGTCATGGGAACTTTAGTATTTCCAATTCGAACGTGTGTGCACCTGTCCAAAACACCTTCTGGAGCACCCTGTTGATGAAAAATGAGAGTTGTGTCTTAGCAAAATATCTGTACAAATATATTTCTAAAATTAATACATTTTAGATTATCATAAAAAAGCCGATAAGTTTTAAATAAGGAATAGTTTCAATATCGGTAACATTAATTCAAAATAAGATGCATTGTTTTATACATTTTAATTTTCTTTAAAATTATGTTACTTTGTTAATACTAATTGTGGTACTTTAGTACCGTTTCGAGCGGTAACAATGTTAATATTATTTGGCGATCGCCAAATCGATATTCAGTCCTGGGACGAAAAAAAGTCGTGACTTTTAGGATTCACGAGTAGAACCCGGATTTTCTGTTTGGGCTATAGGTTGTATAGCTTTTTAATATTTCTTGCGGCAAGGTTTGCCGGTGGCTGTTTTTAAATTATTTCTGGCTGGTTTGGCGATATATAATT
Nholsingeri_PondCave_N541 ACAATTTAGTAAACAGCTTTACTCTTAGTATTTTTTGTCTATTTGCAATGACTTTGAGAAAATGCACTAACTGAATTTCGGTTACATGCTCCGAATTACATTTTTTAAGGTAGTGTATGTTTTTTCCAGTGAAAACAGAGGATTGACGTCACTCGGACGACATCGATAATTTTCATCATTCAATTAGAATTTTTCATTTATTATTATTATTTTGCTTAGTTTTTCTTGGGGGAAGGAAACAGTGATATACATCCGAATGGACGATGTTTTAAAGGTGATATATACTATCTGTAGATTTATAATTTTTTAATGTGATTTCTCCAAAATAAATGGAATCTCTGTAAGAAACTAACGATATAATTCTATATAATACCTCATAGTTGATAAATTTGGTGGCATCAGCCAGATCCATTTCCTCAATTTTGGGTGGGTTGTCATATGTAGCAAGAGCCAAGCACCTGAGAGTATCTCGTCCAGTACCATAGATCTTGGTGGTTTCCATAATTTTAGCCATGATGGCAGATGTCATGGGAACTTTAGTATTTCCAATTCGAACGTGTGTGCACCTATCCAAAACACCTTCTGGAGCACCCTGTTAATGAAAAATGAGAGTTGTGTCTTAGCAAAATATCTGTACAAATATATTTCTAAAATTAATACATTTTAGATTATCATAAAAAAGCAGATAAGTTTTAAATAAGGAATAGTTTCAATATCGGTAACATTAATTCAAAATAAGATGCATTGTTTTATACATTTTAATTTTCTTTAAAATTATGTTACTTTGTTAATACTAATTGTGGTACTTTAGTACCGTTTCGAGCGGTAACAATGTTAATATTATTTGGCGATCGCCAAATCGATATTCAGTCCTGGGACGAAAAAAAGTCGTGACTTTTAGGATTCACGAGTAGAACCCGGATTTTCTGTTTGGGCTATAGGTTGTATAGCTTTTAAATATTTCTTGCGGCAAGGTTTACCGGTGGCTGTTTTTAAATTATTTCTGGCTGGTTTGGCGATATATAATT
Njonesi_CaveSpringCave_N390 ---------------------CTCTTAGTATTTTTTGTCCATTTGCAATTACTTTGAGAAAATGCACTTACTGAATTTCGGTTACATGCTCCGAATTACATTTTCTAAAGCAGTGTAT-TTTTTTCCAGTAAAAACAGAGGATTGATGTCACTCGAACGACATCGATAATTTTCATCATT----AA-------------ATTATTATTATTTTGCTTACTTTTTCTTGGGGGAAGAAAACAGTGATATACATCCGAATGGACGATATTTTAAAGGTGATATATCCAATCTGTAGATTTATAATTTTTTAATGTGATTTCTCCAAAATAAATGGAATTTCTATAAGAAACTAACGATATAATTCTATATAATACCTCATAGTTGATAAATTTGGTGGCATCAGCCAGGTCCATTTCCTCAATTTTGGGTGGGTTATCATATGTAGCAAGAGCCAAGCACCTGAGAGTATCTCGTCCAGTACCATAGATCTTGGTGGTTTCCATAATTTTAGCCATGATGGCTGATGTCATGGGAACTTTAGTATTTCCAATTCGAACGTGTGTGCACCTATCCAAAACACCTTCTGGAGCACCCTGTTAATGAAAAATGAGAGTTGTGTCTTAGCAAAATATCTGTACAGATATATTTCTAAAATTAATACATTTTAGGTTATCATAAAAAAGCAGATAAGTTTTAAATAAGGAATAGTTTCAATATCGGTAACATTAATTCAAAATAAGATGCATTGTTTTATACAATTTAATTTTCTTTCAAATTATGTTACTTT-TTAATACTAATTGTGGTACTTTAGTACCGTTTCGAGCGGTAACAATGTTAATATTATTTGGCGATCGCCAAATCGATATTCAGTCCTGGGACGAAAAAAAGTCGTGACTTTTAGGATTCACGAGTGGAACCCGGATTTTCTGTTTGGTCTATAGGTTGTATAGCTTTTTAATATTTCTTGCGGCAAGGTTTGCCGGTGGCTGTTTTTAAATTACTTCTGGCTGGTTTGGCGATATATAATT
Nlowderi_ChestnutBranch_N731 AGGATTTAGTAAACAGCTTTACTCTTAGTGTTTTTTGTCCATTTGCAATTACTTTGAGAAAATGCACTAACTGAATTTCGGTTATATGCTCCGAATTACATTTTCTAAAGCAGTGTATGTTTTTTCCAGTGAAAACAGAGGATTCACATCACTCGGACGACATCGATAATTTTCATCACTCAATTAGAATTTTTCATTTATTATTATTATTATGCTTACTTTTTCTTGGGGGAAGGAAACAGTGATATACATCCAAATGGACGATATTTTAAAGGTGATATATCCTATCTGTAGATTTATAATTTTTTAATGTGATTTCTCCAAAATAAATGGAATTTCTATAAAAAACTAACGATATAATTCTATATAATACCTCATAGTTGATAAATTTGGTGGCATCAGCCAGGTCCATTTCCTCAATTTTGGGTGGGTTGTCATATGTAGCCAGAGCCAAGCACCTGAGAGTATCTCGTCCAGTACCATAGATCTTGGTGGTGTCCATGATTTTAGCCATGATGGCTGATGTCATGGGAACTTTAGTATTTCCAATTCGAACGTGTGTGCACCTATCCAAAACACCTTCTGGAGCACCCTGTTAATGAAAAATGAGAGTTGTGTCTTAGCAAGATATCTGTACAAATATATTTCTAAAATTAATACATTTTAGATTATCATAAAAAAGCAGATACGTTTTAAATAAGGAATAGTTTCAATATGGGTAACATTAATTCAAAATAAGATGCATTGTTTTATGCAATTTAATTTTCTTTCAAATTATGTTACTTTGTTAATACTGACTGTAGTACTTTAGTACCGTTTCGAGCGGTAACAATGTTAATATTATTTGGCGATCGCCAAATCGATATTCAGTCCTGGGACGAAAAAAAGTCGTGACTTTTAAATTACCCGATTAGAACCCGGATTTTCTGTTTGGGCTATAGGTTGTATAGCTTTTTAATATTTCTTGCGGCAAGGATTGCCGGTGGCTGTTTTTAAATTACTTCTGGCTGGTTTGGCGATATATAATT
Nlowderi_upperFiresCreek_N820 AGGATTTAGTAAACAGCTTTACTCTTAGTGTTTTTTGTCCATTTGCAATTACTTTGAGAAAATGCACTAACTGAATTTCGGTTATATGCTCCGAATTACATTTTCTAAAGCAGTGTATGTTTTTTCCAGTGAAAACAGAGGGTTCACATCACTCGGACGACATCGATAATTTTCATCACTCAATTAGAATTTTTCATTTATTATTATTATTATGCTTACTTTTTCTTGGGGGAAGGAAACAGTGATATACATCCAAATGGACGATATTTTAAAGGTGATATATCCTATCTGTAGATTTATAATTTTTTAATGTGATTTCTCCAAAATAAATGGAATTTCTATAAAAAACTAACGATATAATTCTATATAATACCTCATAGTTGATAAATTTGTTGGCATCAGCCAGGTCCATTTCCTCAATTTTGGGTGGGTTGTCATATGTAGCCAGAGCCAAGCACCTGAGAGTATCTCGTCCAGTACCATAGATCTTGGTGGTTTCCATGATTTTAGCCATGATGGCTGATGTCATGGGAACTTTAGTATTTCCAATTCGAACGTGTGTGCACCTATCCAAAACACCTTCTGGAGCACCCTGTTAATGAAAAATGAGAGTTGTGTCTTAGCAAGATATCTGTACAAATATATTTCTAAAATTAATACATTTTAGATTATCATAAAAAAGCAGATAAGTTTTAAATAAGGAATAGTTTCAATATGGGTAACATTAATTCAAAATAAGATGCATTGTTTTATGCAATTTAATTTTCTTTCAAATTATGTTACTTTGTTAATACTGACTGTAGTACTTTAGTACCGTTTCGAGCGGTAACAATGTTAATATTATTTGGCGATCGCCAAATCGATATTCAGTCCTGGGACGAAAAAAAGTCGTGACTTTTAAATTACCCGATTAGAACCCGGATTTTCTGTTTGGGCTATAGGTTGTACAGCTTTTTAATATTTCTTGCGGCAAGGTTTGCCGGTGGCTGTTTTTAAAATACTTCTGGCTGGTTTGGCGATATATAATT
Nlula_BeeRockCave_G2091 AAATTTTAATAGAATGCACTCCGATTGGTTTTTATACCCCGCCTGTATATCACTATGCGTAATATCCAAATTCAATTTAGTCCATATGAAATGAGCTATTTTGTCTGAAGTGA-------------GAGTGAAAACAGAAGATTGACGTCACTCGGACGACATCGATCATTTTCATCAATCAATTAGAATTTTTCATTTATTATTATTATTTTGCTTACTTTTTCTTGGGGGAAGGAAACAATGATATACATCCGAATGAACGATATTTTAAAGGTGATATATGCTATCTGTGGATTTATAATTTTTTAATGTGATTTCTCCAAAATAAATGGAATTTCTATAAGAAACTAACGATATAATACTTTATAATACCTCATAGTTGATAAATTTGGTGGAATCAGCCAGGTCCATTTCCTCAATTTTGGGTGGGTTGTCATATGTGGCAAGAGCCAAGCACCTGAGGGTATCTCGTCCAGTACCATAGATCTTGGTGGTTTCCATAATTTTAGACATGATGGCTGATGTCATGGGAACTTTAGTATTTCCAATTCGAACGTGTGTGCACCTATCCAAAACACCTTCTGGAGCACCCTGTTAATGAAAAATGAGAGTTGCATCTTAGCAAAATATATGTACAAATATATTTCTAAAATTAATACATTTTAGTTTATCATAAAAAAGCAGATAAGTTTTAAATAAGGAATGGTTTCAAAATCGGTAACATTAATTCAAAATAAGATGCATTGTTTTATACATTTTAA-TTTCTTTAAAATTATGGTACTTTGTTAATACTAATTGTGGTAATTTAGTACCGTTTAGAGCGGTAACAATGTTAATATTATTTGGCGATCGCCAAATCGATATTCAGTCCAAGGACGAAAAAAAATCGTGAC--TTAGGATTCACGAGTAGAACCCGGATTTTCTGTTTGGGTTATAGGTTGTATTGCTTTTGAATATTTCTTGCGGCAAGGTTTGCCGGTGGCCGTTTTTAAATTACTTCTGGCTGGTTT--------------
Nlula_LulaFallsCave_G2084 AAATTTTAATAGAATGCACTCCGATTGGTTTTTATACCCCGCCTGTATATCACTATGCGTAATATCCAAATTCAATTTAGCCCATATGAAATGAGCTATTTTGTCTGAAGTGA-------------GAGTGAAAACAGAAGATTGACGTCACTCGGACGACATCCATCATTTTCATCAATCAATTAGAATTTTTCATTTATTATTATTATTTTGCTTACTTTTTCTTGGGGGAAGGAAACAATGATATACATCCGAATGAACGATATTTTAAAGGTGATATATGCTATCTGTGGATTTATAATTTTTTAATGTGATTTCTCCAAAATAAATGGAATTTCTATAAGAAACTAACGATATAATACTTTATAATACCTCATAGTTGATAAATTTGGTGGAATCAGCCAGGTCCATTTCCTCAATTTTGGGTGGGTTGTCATATGTGGCAAGAGCCAAGCACCTGAGGGTATCTCGTCCAGTACCATAGATCTTGGTGGTTTCCATAATTTTAGACATGATGGCTGATGTCATGGGAACTTTAGTATTTCCAATTCGAACGTGTGTGCACCTATCCAAAACACCTTCTGGAGCACCCTGTTAATGAAAAATGAGAGTTGCATCTTAGCAAAATATATGTACAAATATATTTCTAAAATTAATACATTTTAGTTTATCATAAAAAAGCAGATAAGTTTTAAATAAGGAATGGTTTCAAAATCGGTAACATTAATTCAAAATAAGATGCATTGTTTTATACATTTTAA-TTTCTTTAAAATTATGGTACTTTGTTAATACTAATTGTGGTAATTTAGTACCGTTTAGAGCGGTAACAATGTTAATATTATTTGGCGATCGCCAAATCGGTATTCAGTCCAAGGACGAAAAAAAATCGTGAC--TTAGGATTCACGAGTAGAACCCGGATTTTCTGTTTGGGTTATAGGTTGTATTGCTTTTGAATATTTCTTGCGGCAAGGTTTGCCGGTGGCCGTTTTTAAATTACTTCTGGCTGGTTGGGCGATATATCTTT
Nmimus_NealsSink_N329 ACAATTTAGTAAACAGCTTTACTCTTAGTATTTTTTGTCCATTTGCAATTACTTTGAGAAAATGCACTAACTGAATTTCGGTTACATGCTCCGAATTACATTTTCTAAAGCAGTGTATGTTTTTTCCAGTGAAAACAGAGGA-----GTCACTCGGACGTCATCGATAATTTTCATCATTCAATTAGAATTTTTCATTTATTATTATTATTTTGCTTAGTTTTTCTTGGGGGAAGGAAACAGTGATATACATCCGAATGGACGATATTTTAAAGGTGATATATACTATCTGTAGATTTATAATTTTTTAATGTGATTTCTCCAAAATAAATGGAATTTCTGTAAGAAACTAACGATATAATTCTATATAATACCTCATAGTTGATAAATTTGGTGGCATCAGCCAGGTCCATTTCCTCAATTTTGGGTGGGTTGTCATATGTAGCAAGAGCCAAGCACCTGAGAGTATCTCGTCCAGTACCATAGATCTTGGTGGTATCCATAATTTTAGCCATGATGGCAGATGTCATGGGAACTTTAGTATTTCCAATTCGAACGTGTGTGCACCTATCCAAAACACCTTCTGGAGCACCCTGTTAATGAAAAATGAGAGTTGTGTCTTAGCAAAATATCTGTACAAATATATTTCTAAAATTAACACATTTTAGATTATCATAAAAAAGCAGATAAGTTTTAAATAAGGAATAGTTTCAATATCGGTAACATTAATTCAAAATAAGATGCATTGTTTTATACATTTTAATTTTCTTTAAAATTATGTTACTTTGTTAATACTAATTGTGGTACTTTAGTACCGTTTCGAGCGGTAACAATGTTAATATTATTTGGAG------AAATCGATATTCAGTCCTGGGACGAAAAAAAGTCGTGACTTTTAGGATTCACGAGTAGAACCCGGATTTTCTGTTTGGGCTATAGGTTGTATAGCTTTTTAATATTTCTTGCGGCAAGGTTTGCCGGTGGCTGTTTTGAAATTACTTCTGGCTGGTTTGGCGATATATAATT
Nmimus_Straleys_N625 -------AGTAAACAGCTTTACTCTTAGTATTTTTTGTCCATTTGCAATTACTTTGAGAAAATGCACTAACTGAATTTCGGTTACATGCTCCGAATTACATTTTCTAAAGCATTGTATGTTTTTTCCAGTGAAAACAGAGGA-----GTCACTCGGACGACATCGATAATTTTCATCATTCAATTAGAATTTTTCATTTATTATTATTATTTTGCTTAGTTTTTCTTGGGGGAAGGAAACAGTGATATACATCCGAATGGACGATATTTTAAAGGTGATATATACTATCTGTAGATTTATAATTTTTTAATGTGATTTCTCCAAAATAAATGGAATTTCTGTAAGAAACTAACGATATAATTCTATATAATACCTCATAGTTGATAAATTTGGTGGCATCAGCCAGGTCCATTTCCTCAATTTTGGGTGGGTTGTCATATGTAGCAAGAGCCAAGCACCTGAGAGTATCTCGTCCAGTACCATAGATCTTGGTGGTGTCCATAATTTTAGCCATGATGGCAGATGTCATGGGAACTTTAGTATTTCCAATTCGAACGTGTGTGCACCTATCCAAAACACCTTCTGGAGCACCCTGTTAATGAAAAATGAGAGTTGTGTCTTAGCAAAATATCTGTACAAATATATTTCTAAAATTAACACATTTTAGATTATCATAAAAAAGCAGATAAGTTTTAAATAAGGAATAGTTTCAATATCGGTAACATTAATTCAAAATAAGATGCATTGTTTTATACATTTTAATTTTCTTTAAAATTATGTTACTTTGTTAATACTAATTGTGGTACTTTAGTACCGTTTCGAGCGGTAACAATGTTAATATTATTTGGAG------AAATCGATATTCAGTCCTGGGACG-AAAAAAGTCGTGACTTTTAGGATTCACGAGTAGAACCCGGATTTTCTGTTTGGGCTATAGGTTGTATAGCTTTTTAATATTTCTTGCGGCAAG------------------------------------------------------
Nnasicus_CaneyFork_N171 ACAATTTAGTAAACAGCTTTACTCTTAGTATTTTTTGTCCATTTGCAATTACTTTGAGAAAATGCACTAACTGAATTTCGGTTACATGCTCTGAATTACATTTTCTAAAGCAGTGTATGTTTTTTCCAGTAAAAACAGAGGATTGACGTCACTCGGACGACATCGATAATTTTCATCGTTCAATTAGAATTTTCCATTTATTATTATTATTTTGCTTACTTTTTCTTGGGGG-----------------------AAGGAACGATATTTTAAAGGTGATATAGCCTATCTGTAGATTTATAATTTTTTAATGTGATTTCTCCAAAATAAATGGAATTTCTATAAGAAACTAACGATATAATTCTATATAATACCTCATAGTTGACAAATTTGGTGGCATCAGCCAGGTCCATTTCCTCAATTTTGGGTGGGTTGTCATATGTAGCAAGAGCCAAGCACCTGAGAGTATCTCGTCCAGTACCATAGATCTTGGTGGTTTCCATAATTTTAGCCATGATGGCTGATGTCATGGGAACTTTAGTATTTCCAATTCGAACGTGTGTGCACCTATCCAAAACACCTTCTGGAGCACCCTGTTAATGAAAAATGAGAGTTGTGTCTTAGCAAAATATCTGTACAAATATATTTCTAAAATTAATACATTTTAGATTATCATAAAAAAGCAGATAAGTTTTAAATAAGGAATAGTTTCAATATTGGTAACATTAATTCAAAATAAGATGCATTGTTTTATACAATTTAATTTTCTTTCAAATTATGTTACTTTGTTAATACTAATTGTGATACTTTAGTACCGTTTCGAGCGGTAACAATGTTAATATTATTTGGCGATCGCCAAATCGATATTTAGTTCTGGGACGAAAAAAAGTCGTGACTTTTAGGATTCACGAGTAGAACCCGAATTTTCTGTTTGGGTTATAGGTTGCATAGCTTTTTAATATTTCTTGCGGCAAGGTTTGCCAGTGGCTGTTTTTAAAT------------------------------
Nnasicus_ConnosteeFalls_N696 -----------------------------------------------------------------------------------------------------------------------------------------------------------------------------------------------------------------------------------------------------TATATA------------------TATAAGCGATATATCCTATCGGTGGATTTATAATTTTTTAATGTGATTTCTCCAAAATAAATGGAATTTCTATACGAAATTAACGATATAATTCTATATAATACCTCATAGTTGATAAATTTGGTGGCATCAGCCAAGTCCATTTCCTCAATTTTGGGTGGGTTGTCATATGTAGCAAGAGCCAAGCACCTGAGAGTATCTCGTCCAGTACCATAGATCTTGGTGGTTTCCATAATTTTAGCCATGATGGCTGATGTCATGGGAACTTTAGTATTTCCAATTCGAACGTGTGTGCATCTATCCAAAACACCTTCTGGAGCACCCTGTTAATGAAAAATGAGAGTTGTGTCTTAGCAAAATATCTGTACAAATATATTTCTAAAATTAATACATTTTAGATTATCATAAAAAAGCAGATAAGTTTTAAATAAGGAATAGTTTCAATATCGGTAACATTAATTCAAAATAAGATGCATTGTTTTATACAATTTAATTTTCTTTCAAATTATGTTACTTTGTTAATACTAATTGTGATACTTTAGTACCGTTTCGAGCGGTAACAATGTTAATATTATTTGGCGATCGCCAAATCGATATTTAGTCCTGGGACGAAAAAAAGTCGCGACTTTTAGGATTCACGAGTAGAACCCGGATTTCCTGTTTGGGCTATAGGTTGTATAGCTTTTTAATATTTCTTGCGGCAAGGTTTGCCAGTGGCTGTTTTTAAATTACTTCTGGCTGGTTTAGCGATATATAATT
Npaynei_Grindstaff_N646 ---------------------------------------CATTTACAATTAACT--------TTTATTAACTGAATTTCGGTTACATGCTCCGAATTACATTTTCTAAAGCAGTGTATGTTTTTTCCAGTGAAAACAGAGGATTGACGTCACTCGGACGACATCGATAATTTTCATCATTCACTTAGAATTTTTCATTTATTATTATTATTATGCTTAGTTTTTCTTGGGGGAAGAAAACAGTGATATACATCCGAATGGACGATATTTTAAAGGTGATATATACTATCTGAAGATTTATAATTTTTTAATGTGATTTCTCCAAAATAAATGGAATTTCTGTAGGAAACTAACGATATAGTTCTATATAATACCTCATAGTTGATAAATTTGGTGGCATCAGCCAGGTCCATTTCCTCAATTTTGGGTGGGTTGTCATATGTAGCAAGAGCCAAGCACCTGAGAGTATCTCGTCCAGTACCATAGATCTTGGTGGTTTCCATAATTTTAGCCATGATGGCTGATGTCATGGGAACTTTAGTATTTCCAATTCGAACGTGTGTGCACCTATCCAAAACACCTTCTGGAGCACCCTGTTAATGAAAAATGAGAGTTTTGTCTTAGAAAAATAGATGTACAAATACATTTCTAAAATTAATACATTTTAGATTATCATAAAAAAGCAGATAAGTTTTAAATAAGGAATAGTTTCAATATCGCTAACATTAATTCAAAATAAGATGCATTGTTTTATACATTTTAATTTTCTTTAAAATTATGTTACTTTGTTAATACTAATTGTGGTACTTTAGTACCGTTTCGAGCGGTAACAATGTTAATATTATTTGGCGATCGCCAAATCGATATTCAGTCCTGGGACGAAAAAAAGTCGTGACTTTTAGGATTCACGAGTAGAACCCGGATTTTCTGTTTGGGCTATAGGTTGTATAACTTTTTAATATTTCTTGCGGCAAGGTT---------------------------------------------------
Npaynei_NorrisDamCave_N348 ACAATTTAGTAAACAGCTTTAATCTTAGTA------------------------------------------------------------------------------------------------------------AGGATTGACGTCACTCGGACAACATCGATAATTTTCATCATTCACTTAGAATTTTTCATTTATTATTATTATTATGCTTAGTTTTTCTTGGGGGAAGAAAACAGTGATATACATCCGAATGGACGATATTTTAAAGGTGATATATACTATCTGAAGATTTATAATTTTTTAATGTGATTTCTCCAAAATAAATGGAATTTCTGTAGGAAACTAACGATATAATTCTATATAATACCTCATAGTTGATAAATTTGGTGGCATCAGCCAGGTCCATTTCCTCAATTTTGGGTGGGTTGTCATATGTAGCAAGAGCCAAGCACCTGAGAGTATCTCGTCCAGTACCATAGATCTTGGTGGTTTCCATAATTTTAGCCATGATGGCTGATGTCATGGGAACTTTAGTATTTCCAATTCGAACGTGTGTGCACCTATCCAAAACACCTTCTGGAGCACCCTGTTAATGAAAAATGAGAGTTTTGTCTTAGAAAAATATCTGTACAAATATATTTCTAAAATTAATACATTTTAGATTATCATAAAAAAGCAGATAAGTTTTAAATAAGGGATAGTTTCAATATCGGTAACATTAATTCAAAATAAGATGCATTGTTTTATACATTTTAATTTTCTTTAAAATTATGTTACTTTGTTAATACTAATTGTGGTACTTTAGTACCGTTTCGAGCGGTAACAATGTTAATATTATTTGGCGATCGCCAAATCGATATTCAGTCCTGGGACGAAAAAAAGTCGTGACTTTTAGGATTCACGAGTAGAACCCGGATTTTCTGTTTGGGCTATAGGTTGTATAACTTTTTAATATTTCTTGCGGCAAGGTTTGCCGGTGGCTGTTTTTAAATTACTTCTGGCTGGTTTGACGATATATAATT
Npaynei_UnakaMtns_N943 ACAATTTAGTAAACAGCTTTAATCTTAGTATTTTTTGTCCATTTGCAATTACTTTGAGAAAATGCACTAACTGAATTTCGGTTACATGCTCCGAATTACATTTTCTAAAGCAGTGTATGTTTTTTCCAGTGAAAACAGAGGATTGACGTCACTCGGACGACATCGATAATTTTCATCATTCACTTAGAATTTTTCATTTATTATTATTATTATGCTTAGTTTTTCTTGGGGGAAGAAAACAGTGATATACATCCGAATGGACGATATTTTAAAGGTGATATATACTATCTGAAGATTTATAATTTTTTAATGTGATTTCTCCAAAATAAATGGAATTTCTGTAGGAAACTAACGATATAATTCTATATAATACCTCATAGTTGATAAATTTGGTGGCATCAGCCAGGTCCATTTCCTCAATTTTGGGTGGGTTGTCATATGTAGCAAGAGCCAAGCACCTGAGAGTATCTCGTCCAGTACCATAGATCTTGGTGGTTTCCATAATTTTAGCCATGATGGCTGATGTCATGGGAACTTTAGTATTTCCAATTCGAACGTGTGTGCACCTATCCAAAACACCTTCTGGAGCACCCTGTTAATGAAAAATGAGAGTTTTGTCTTAGAAAAATATCTGTACAAATATATTTCTAAAATTAATATATTTTAGATTATCATAAAAAAGCAGATAAGTTTTAAATAAGGAATAGTTTCAATATCGGTAACATTAATTCAAAATAAGATGCATTGTTTTATACATTTTAATTTTCTTTAAAATTATGTTACTTTGTTAATACTAATTGTGGTACTTTAGTACCGTTTCGAGCGGTAACAATGTTAATATTATTTGGCGATCGCCAAATCGATATTCAGTCCTGGGACGAAAAAAAGTCGTGACTTTTAGGATTCACGAGTAGAACCCGGATTTTCTGTTTGGGCTATAGGTTGTATAACTTTTTAATATTTCTTGCGGCAAGGTTTGCCGGTGGCTGTTTTTAAATTACTTCTGGCTGGTTTGACGATATATAATT
Npecki_HaskellSims_G3697 AAATTTTAGTTAATAGTTTTTCTTTTAATATTTTTTGTCCGTTTGCATTTATGTTGAGAAAATGCACTAACTGACTTGCGGTTATATACCTCGAATTACATTTTCGAAAGCAGTGTATGCTTTTTCCAGTGAAATCAGAGAATTGAGGTCACTCGGTCGACATCGATAATTTTCATCATTCAATTAGAATTTTTCATTTATTATTATTATTTCGCTTACTTTTTCTTAGGGGAAGGAAACAGTGATACACATCCAAATGGACGATATTTTAAAAGCGATATATCTGATCTGTTGATTTATAATTTTTTAATGTGATTTCTCCAAAATAAATGGAGTATCTATAAGAAACTAACGATATAATACTATATAATACCTCATAGTTGACAAATTTGTTGGAATCAGCCAGGTCCATTTCTTCAATTTTGGGTGGGTTGTCATATGTAGCAAGAGCCAAGCACCTGAGGGTATCTCGTCCAGTACCATAGATCTTGGTGGTTTCCATAATTTTAGACATGATGGCTGAAGTCATGGGAACTTTGGTATTTCCAATTCGAACGTGTGTGCACCTGTCCAAAACACCTTCTGGAGCACCCTGTTCATGAAAAATGGGAGTTGTGTCTTAGCAAAATATCAGTACAAATGCATGTCTAATATTAATAACTTTCAGATTATCAT------------AAGTGTTAAGTAAGAAATAGTTCCAGTATCGGTAACATTAATTCAAAATAAGATGCATTGTTTTATACA-TTTCATTTTCTTAAAAATTACGTTACTTTGTTAATACTAATTGTGGTGCTTTAGTGCAGTTTCGATCAGTAACAATTTTAATATTATTTGGCGATCGCCAAGTCGATAT-CAATCCTGGTGCGAAAAAAAGTCGTGATTTTTAGGATTCACGAGTAGAACCCG-ATTTTCTGTTTGGGTTATAGGTTGTTTTGCTTTTTAATATTTTTTGCAGAAAAGTTTGCCAGTGGCCGTTTTT----------------------------------
Npecki_HurricaneMazeCave_G2100 --ATTTTAGTTAATAGTTTTTCTTTTAATATTTTTTGTCCGTTTGCAATTACGTTGAGAAAATGCCCTAACTGA-------------------------ATTTTCGAAAGCAGTGTATGCTTTTTCCAGTGAAATCAGAGAATTGGAGTCACTCGGTCGATATCGATAATTTTCGTCATTCAATTAGAATTTTTCATTTATTATTATTATTTTGCTTCCTTTTTCTTGGGGGAAGGAAACAGTGATACACATCCAAATGGATGATATTTCAAAAGCGATATATCTGATCTGTAGATTTATAATTTTTTAATGTGATTTCTCCAAAATAAATGAAATATCTATAAGAAACTAACGATATATTGCTATATAATACCTCATAGTTGACAAATTTGGTGGCATCAGCCAGGTCCATTTCTTCAATTTTGGGTGGGTTGTCATATGTGGCAAGAGCCAAGCACCTGAGGGTATCTCGTCCAGTACCATAGATCTTGGTGGTGTCCATAATTTTAGACATGATGGCTGAAGTCATGGGAACTTTGGTATTTCCAATTCGAACGTGTGTGCACCTGTCCAAAACACCTTCTGGAGCACCCTGTTCATGAAAAATGAGAGCTGTGTCTTAGCAAAATATCAGTACAAATGCATGTCTAATATTAATAA--CTGAGATTATCATAAAAAAGCAGATAAGTGTTAAGTAAGAAATAGTTCCAATATCGGTAACATTAATTCAACATAAGATGCATTGTTTTATACA-TTTCATTTTCTTAAAATTTACGTTACTTTGTTAATACTAATTGTGGTGCTTTAGTACAGTTTCGATCGGTAACAATTTTAATATTATTTGGCGATCGCCAAGTCGATATTCAATCCTGGTGCG-AAAAAAATCGCGACTTTTAGGATTCACGAGTAGAACCCGGATTTTCTGTTTGGGTTATAGGTTGTATTGCTTTTTAATATTTTTAGGCAATAAATCTGCCAACCGTAGCTTCTACATTCATATTTCTTGGATGGAAAATGCATAATT
Npecki_Monteagle_N062 -------AGTTAATAGTTTTTCTTTTAATATTTTTTGTCCGTTTGCAATTATGTTGAGAAAATGCACTAACTGAATTGCGGTTATGTACTCCGAATTACATTTTCGAAAGCAGTGTATGCTTTTTCCAGTGAAATCAGAGAATTGAGGTCACTCGGTCGACATCGATAATTTTCATCATTCAATTAGAATTTTTCATTTATTATTATTATTTCGCTTACTTTTTCTTAGGGGAAGGAAACAGTGATACACATCCAAATGGACGATATTTTAAAAGCGATATATCTGATCTGTAGATTTATAATTTTTTAATGTGATTTCTCCAAAATAAATGGAGTATCTATAAGAAACTAACGATATAGTACTATATAATACCTCATAGTTGACAAATTTGGTGGAATCAGCCAGGTCCATTTCTTCAATTTTGGGTGGGTTGTCATATGTAGCAAGAGCCAAGCACCTGAGGGTATCTCGTCCAGTACCATAGATCTTGGTGGTGTCCATAATTTTAGACATGATGGCTGAAGTCATGGGAACTTTGGTATTTCCAATTCGAACGTGTGTGCACCTGTCCAAAACACCTTCTGGAGCACCCTGTTCATGAAAAATGAGATTTGTGTCTTAGCAAAATATCAGTACAAATGCATGTCTAATATTAATAACTTTGAGATTATCAT------------AAGTGTTAAGTAAGAAATAGTTCCAGTATCGGTAACATTAATTCAAAATAAGATGCATTGTTTTATACA-TTTCATTTTCTTAAAAATTACGTTACTTTGTTAATACTAATTGTGGTGCTTTAGTGCAGTTTCGATCGGTAACAATTTTAATATTATTTGGCGATCGCCAAGTCGATATTCAATCCTGGTGCGAAAAAAAGTCGTGA-TTTTAGGATTCACGAGTAGAACCCGGATTTTCCGTTTGGGTTATAGGTTGTTTTGCTTTTTAATATTTTTTGCAGAAAAGTTTGCCAGTGGCCGTTTTTAAGTTACTACTGCCTGGTTTGGCGATATATGATT
Nperlakyi_SChimneys_N1079 -----------------------CTTAGTATTTTTTGTCCATTTGCAATTACTTTGAGAAAATGCACTAACTGAATTTCGGTTACATGCTCCGAATTACATTTTCTAAAGCAGTGTATGTTTTTTCCAGTGAAAACAGAGAATTGACGTCACTCGGACGACATCGATAATTTTCATCATTCAATTAGAATTTTTCATTTATTATTATTATTTTGCTTACTTTTTTTTGGGGGAAGGAAACAGTGATATACATCCGAATGGACGATATTTTAAAGGTGATATATCCTAGCTGTAGATTTATAATTTTTTAATGTGATTTCTCCAAAATAAATGGAATTTCTATAAGAAACTAACGATATAATTCTATATAATACCTCATAGTTGATAAATTTGGTGGCATCAGCCAGGTCCATTTCCTCAATTTTGGGTGGGTTGTCATATGTAGCAAGAGCCAAGCACCTGAGGGTATCTCGTCCAGTACCATAGATCTTGGTGGTGTCCATAATTTTAGCCATGATGGCTGATGTCATGGGAACTTTAGTATTTCCAATTCGAACGTGTGTGCACCTATCCAAAACACCTTCTGGAGCACCCTGTTAATGAAATATGAGAGTTGTGTCTTAGCAAAATATCTGTACAAATATATTTCTAAAATTAATACATTTTAGATTATCATAAAAAAGCAGATAAGTTTTAAATAAGGAATAGTTTCAATATCGGTAACATTAATTCAAAATAAGATGCATTGTTTTATACATTTTAATTTTCTTTAAAATTATGTTACTTTGTTAATACTAATTGTGGTACTTTAGTACCGTTTAGAGCGGTAACAATGTTAATATTATTTGGCGATCGCCAAATCGATATTCAGTCCTGGG-------------------------------------------------------------------------------------------------------------------------------------------------------
Nperlakyi_SChimneys_N1080 ACATTTTAGTAAACAGCTTTAATCTTAGTATTTTTTGTCCATTTGCAATTACTTTGAGAAAATGCACTAACTGAATTTCGGTTACATGCTCCGAATTACATTTTCTAAAGCAGTGTATGTTTTTTCCAGTGAAAACAGAGAATTGACGTCACTCGGACGACATCGATAATTTTCATCATTCAATTAGAATTTTTCATTTATTATTATTATTTTGCTTAC-TTTTTTTGGGGGAAGGAAACAGTGATATACATCCGAATGGACGATATTTTAAAGGTGATATATCCTAGCTGTAGATTTATAATTTTTTAATGTGATTTCTCCAAAATAAATGGAATTTCTATAAGAAACTAACGATATAATTCTATATAATACCTCATAGTTGATAAATTTGGTGGCATCAGCCAGGTCCATTTCCTCAATTTTGGGTGGGTTGTCATATGTAGCAAGAGCCAAGCACCTGAGGGTATCTCGTCCAGTACCATAGATCTTGGTGGTGTCCATAATTTTAGCCATGATGGCTGATGTCATGGGAACTTTAGTATTTCCAATTCGAACGTGTGTGCACCTATCCAAAACACCTTCTGGAGCACCCTGTTAATGAAATATGAGAGTTGTGTCTTAGCAAAATATCTGTACAAATATATTTCTAAAATTAATACATTTTAGATTATCATAAAAAAGCAGATAAGTTTTAAATAAGGAATAGTTTCAATATCGGTAACATTAATTCAAAATAAGATGCATTGTTTTATACATTTTAATTTTCTTTAAAATTATGTTACTTTGTTAATACTAATTGTGGTACTTTAGTACCGTTTAGAGCGGTAACAATGTTAATATTATTTGGCGATCGCCAAATCGATATTCAGTCCTGGGAGGAAAAAAAGTCGTGACTTTTAGGATTCACGAGTAGAACCCGGATTTTCTGTTTGGGCTATAGGTTGTATAACTTTTTAATATTTCTTGCGGCAAGGTTTGCCGGTGGCTGTTTTTAAATTACTTCTGGCTGGTTTGGCGATATATAATT
Nreclusus_Clingmans_N252 ACAATTTAGTAAACAACTTTACTCTTAGTATTTTTTGTCCATTTGCAATTACTTTGAGAAAATGCACTAACTGAATTTCGGTTACATGCTCCGAATTACATTTTCTAAAGCAGTGTATGTTTTTTCCAGTGAAAACAGAGAATTGACGTCACTCGGACGACATCGATAATTTTCATCATTCAATTAGAATTTTTCATTTATTATTATTATTTTGCTTACTTTTTTTTGGGGGAAGGAAACAGTGATATACATCCGAATGGACGATATTTTAAAAGTGATATATCCTATCTGTAGATTTATAATTTTTTAATGTGATTTCGCCAAAATAAATGGAATTTCTATAAGAAACTAACGATATAATTCTATATAATACCTCATAGTTGATAAATTTGGTGGCATCAGCCAGGTCCATTTCCTCAATTTTGGGTGGGTTGTCATATGTAGCAAGAGCCAAGCATCTGAGGGTATCTCGTCCAGTACCATAGATCTTGGTGGTGTCCATAATTTTAGCCATGATGGCTGATGTCATGGGAACTTTAGTATTTCCAATTCGAACGTGTGTGCACCTATCCAAAACACCTTCTGGAGCACCCTGTTAATGAAATATGAGAGTTGTGTCTTAGCAAAATATCTGTACAAATATATTTCTAAAATTAATACATTTTAGATTATCATAAAAAAGCAGATAAGTTTTAAATAAGGAATAGTTTCAATATCGGTAACATTAATTCAAAATAAGATGCATTGTTTTATACATTTTAATTTTCTTTAAAATTATGTTACTTTGTTAATACTAATTGTGGTACTTTAGTACCGTTCAGAACGGTAACAATGTTAATATTATTTGGCGATCACCAAATCGATATTCAGTCCTGGGACGAAAAAAAGTCGTGACTTTTAAGATTCACGAGTAGAACCCGGATTTTCTGTTTGGGCTATAGGTTGTATAG------------------------------------------------------------------------------
Nreclusus_Newfound_N259 --------------------------------------------------------------------------------------------GAATTACATTTTCTAAAGCAGTGTATGTTTTTTCCTGTGAAAACAGAGAATTGACGTCACTCGGGCGACATCGATAATTTTCATCATTCAATTAGACTTTTTCATTTATTATTATTATTTTGCTTACTTTTTTTTGGGGGAAGGAAACAGTGATATACATCCGAATGGACGATATTTTAAAAGTGATATATCCTATCTGTAGATTTATAATTTTTTAATGTGATTTCTCCAAAATAAATGGAATTTCTATAAGAAACTAACGATATAATTCTATATAATACCTCATAGTTGATAAATTTGGTGGCATCAGCCAGGTCCATTTCCTCAATTTTGGGTGGGTTGTCATATGTAGCAAGAGCCAAGCATCTGAGGGTATCTCGTCCAGTACCATAGATCTTGGTGGTGTCCATAATTTTAGCCATGATGGCTGATGTCATGGGAACTTTAGTATTTCCAATTCGAACGTGTGTGCACCTATCCAAAACACCTTCTGGAGCACCCTGTTAATGAAATATGAGAGTTGTGTCTTAGCAAAATATCTGTACAAATATATTTCTAAAATTAATACATTTTAGATTATCATAAAAAAGCAGATAAGTTTTAAATAAGGAATAGTTTCAATATCGGTAACATTAATTCAAAATAAGATGCATTGTTTTATACATTTTAATTTTCTTTAAAATTATGTTACTTTGTTAATACTAATTGTGGTACTTTAGTACCGTTCAGAGCGGTAACAATGTTAATATTATTTGGCGATCGCCAAATCGATATTCAGTCCAGGGACGAAAAAAAGTCGTGACTTTTAGGATTCACGAGTAGACCCCGGATTTTCTGTTTGGGCTATAGGTTGTATAGCTTTTTAATATTTCTTGCGGCAAGGTTTGCCGGTGGCTGTTTTTAAATTACTTCTGGCTGGTTTGGCGATATATAATT
Nreclusus_Noland_N1051 ACAATTTAGTAAGCAGCTTTAATCTTAGTATTTTTTGTCCATTTACAATTACTTTGAGAAAATGCACTAACTGAATTTCGGTTACATGCTCCGAATTACATTTTCTAAAGCAGTGTATGTTTTTTCCTGTGAAAACAGAGAATTGACGTCACTCGGACGACATCGATAATTTTCATCATTCAATTAGACTTTTTCATTTATTATTATTATTTTGCTTACTTTTTTTTGGGGGAAGGAAACAGTGATATACATCCGAATGGACGATATTTTAAAAGTGATATATCCTATCTGTAGATTTATAATTTTTTAATGTGATTTCTCCAAAATAAATGGAATTTCTATAAGAAACTAACGATATAATTCTATATAATACCTCATAGTTGATAAATTTGGTGGCATCAGCCAGGTCCATTTCCTCAATTTTGGGTGGGTTGTCATATGTAGCAAGAGCCAAGCATCTGAGGGTATCTCGTCCAGTACCATAGATCTTGGTGGTGTCCATAATTTTAGCCATGATGGCTGATGTCATGGGAACTTTAGTATTTCCAATTCGAACGTGTGTGCACCTATCCAAAACACCTTCTGGAGCACCCTGTTAATGAAATATGAGAGTTGTGTCTTAGCAAAATATCTGTACAAATATATTTCTAAAATTAATACATTTTAGATTATCATAAAAAAGCAGATAAGTTTTAAATAAGGAATAGTTTCAATATCGGTAACATTAATTCAAAATAAGATGCATTGTTTTATACATTTTAATTTTCTTTAAAATTATGTTACTTTGTTAATACTAATTGTGGTACTTTAGTACCGTTCAGAGCGGTAACAATGTTAATATTATTTGGCGATCACCAAATCGATATTCAGTCCTGGGACGAAAAAAAGTCGCGACTTTTAGGATTCACGAGTAGAACCCGGATTTTCTGTTTGGGCTATAGGTTGTATAGCTTTTTAATATTTCTTGCGGCAAGGTTTGCCGGTGGCTGTTTTTAAATTACTTCTGGCTGGTTTGGCGATATATAATT
Nreclusus_Smokemont_N1020 ACACTTTAGTAAACAGCTTTAATCTTAGTATTTTTTGTCCATTTGCAATTACTTTGAGAAAATGCACTAACTGAATTTCGGTTGCATGCTCCGAATTACATTTTCTAAAGCAGTGTATGTTTTTTCCAGTG--AACAGAGAATTGACGTCACTCGGACGACATCGATAATTTTCATCATTCAATTAGAATTTTTCATTTATTATTATTATTTTGCTTACTTTTTTTTGGGGGAAGGAAACAGTGATATACGTCCGAATGGACGATATTTTAAAAGTGATATATCCTATCTGTAGATTTATAATTTTTTAATGTGATTTCTCCAAAATAAATGGAATTTCTATAAGAAACTAACGATATAATTCTATATAATACCTCATAGTTGATAAATTTGGTGGCATCAGCCAGGTCCATTTCCTCAATTTTGGGTGGGTTGTCATATGTAGCAAGAGCCAAGCATCTGAGGGTATCTCGTCCAGTACCATAGATCTTGGTGGTGTCCATAATTTTAGCCATGATGGCTGATGTCATGGGAACTTTAGTATTTCCAATTCGAACGTGTGTGCACCTATCCAAAACACCTTCTGGAGCACCCTGTTAATGAAATATGAGAGTTGTGTCTTAGCAAAATATCTGTACAAATATATTTCTAAAATTAATACATTTTAGATTATCATAAAAATGCAGATAAGTTTTAAATAAGGAATAGTTTCAATATCGGTAACATTTATTCAAAATAAGATGCATTGTTTTATACATTTTAATTTTCTTTAAAATTATGTTACTTTGTTAATACTAATTGTGGTACTTTAGTACCGTTTAGAGCGGTAACAATGTTAATATTATTTGGCGATCGCCAAATCGATATTCAGTCCAGGGACGAAAAAAAGTCGTGACTTTTAGGATTCACGAGTAGAA----------------------------------------------------------------------------------------------------------------
Nroanensis_IngramBranch_N926 ---ATTTAGTAAACAGCTTTAATCTTAGTATTTTTTGTCCATTTGCAATTACTTTGAGAAAATGCACTAACTGAATTTCGGTTACATGCTCCGAATTACATTTTCTGAAGCAGTGTATGTTTTTTCCAGTGAAAACAGAGGATTGACGTCACTCGGACGACATCGATAATTTTCATCATTCACTTAGGATTTTTCATTTATTATTATTATTATGCTTAGTTTTTCTTGGGGGAAGAAAACAGTGATATACATCCGAATGGACGATATTTTAAAGGTGATATATACTATCTGAAGATTTATAATTTTTTAATGTGATTTCTCCAAAATAAATGGAATTTCTGTAGGAAACTAACGATATAATTCTATATAATACCTCATAGTTGATAAATTTGGTGGCATCAGCCAGGTCCATTTCCTCAATTTTGGGTGGGTTGTCATATGTAGCAAGAGCCAAGCACCTGAGAGTATCTCGTCCAGTACCATAGATCTTGGTGGTTTCCATAATTTTAGCCATGATGGCTGATGTCATGGGAACTTTAGTATTTCCAATTCGAACGTGTGTGCACCTATCCAAAACACCTTCTGGAGCACCCTGTTAATGAAAAATGAGAGTTTTGTCTTAGAAAAATATCTGTACAAATACATTTCTAAAATTAATACATTTTAGATTATCATAAAAAAGCAGATAAGTTTTAAATAAGGAATAGTTTCAATATCGGTAACATTAATTCAAAATAAGATGCATTGTTTTATACATTTTAATTTTCTTTAAAATTATGCTACTTTGTTAATACTAATTGTGGTACTTTAGTACCGTTTCGAGCGGTAACAATGTTAATATTATTTGGCGATCGCCAAATCGATATTCAGTCCTGGGACGAAAAAAAGTCGTGACTTTTAGGATTCACGAGTAGAACCCGGATTTTCTGTTTGGGCTATAGGTTGTATAACTTTTTAATATTTCTTGCGGCAAGGTTTGCCGATGGCTGTTTTTAAATTACTTCTGGCTGGTTTGACGATATATAATT
Nroanensis_N_CarversGap_N928 ACAATTTAGTAAACAGCTTTAATCTTAGTATTTTTTGTCCATTTGCAATTACTTTGAGAAAATGCACTAACTGAATTTCGGTTACATGCTCCGAATTACATTTTCTAAAGCAGTGTATGTTTTTTCCAGTGAAAACAGAGGATTGACGTCACTCGGACGACATCGATAATTTTCATCATTCACTTAGAATTTTTCATTTATTATTATTATTATGCTTAGTTTTTCTTGGGGGAAGAAAACAGTGATATACATCCGAATGGACGATATTTTAAAGGTGATATATACTATCTGAAGATTTATAATTTTTTAATGTGATTTCTCCAAAATAAATGGAATTTCTGTAGGAAACTAACGATATAATTCTATATAATACCTCATAGTTGATAAATTTGGTGGCATCAGCCAGGTCCATTTCCTCAATTTTGGGTGGGTTGTCATATGTAGCAAGAGCCAAGCACCTGAGAGTATCTCGTCCAGTACCATAGATCTTGGTGGTTTCCATAATTTTAGCCATGATGGCTGATGTCATGGGAACTTTAGTATTTCCAATTCGAACGTGTGTGCACCTATCCAAAACACCTTCTGGAGCACCCTGTTAATGAAAAATGAGAGTTTTGTCTTAGAAAAATATCTGTACAAATATATTTCTAAAATTAATACATTTTAGATTATCATAAAAAAGCAGATAAGTTTTAAATAAGGAATAGTTTCAATATCGGTAACATTAATTCAAAATAAGATGCATTGTTTTATACATTTTAATTTTCTTTAAAATTATGTTACTTTGTTAATACTAATTGTGGTACTTTAGTACCGTTTCGAGCGGTAACAATGTTAATATTATTTGGCGATCGCCAAATCGATATTCAGTCCTGGGACGAAAAAAAGTCGTGACTTTTAGGATTCACGAGTAGAACCCGGATTTTCTGTTTGGGCTATAGGTTGTATAACTTTTTAATATTTCTTGCGGCAAGGTTTGCCGGTGGCTGTTTTTAAATTACTTCTGGCTGGTTTGACGATATATAATT
Nroanensis_RoanHighBluff_N762 ------------ACAGCTTTAATCTTAGTATTTTTTGTCCATTTGCAATTACTTTGAGAAAATGCACTAACTGAATTTCGGTTACATGCTCCGAATTACATTTTCTAAAGCAGTGTATGTTTTTTCCAGTGAAAACAGAGGATTGACGTCACTCGGACGACATCGATAATTTTCATCATTCACTTAGAATTTTTCATTTATTATTATTATTATGCTTAGTTTTTCTTGGGGGAAGAAAACAGTGATATACATCCGAATGGACGATATTTTAAAGGTGATATATACTATCTGAAGATTTATAATTTTTTAATGTGATTTCTCCAAAATAAATGGAATTTCTGTAGGAAACTAACGATATAATTCTATATAATACCTCATAGTTGATAAATTTGGTGGCATCAGCCAGGTCCATTTCCTCAATTTTGGGTGGGTTGTCATATGTAGCAAGAGCCAAGCACCTGAGAGTATCTCGTCCAGTACCATAGATCTTGGTGGTTTCCATAATTTTAGCCATGATGGCTGATGTCATGGGAACTTTAGTATTTCCAATTCGAACGTGTGTGCACCTATCCAAAACACCTTCTGGAGCACCCTGTTAATGAAAAATGAGAGTTTTGTCTTAGAAAAATATCTGTACAAATACATTTCTAAAATTAATACATTTTAGATTATCATAAAAAAGCAGATAAGTTTTAAATAAGGAATAGTTTCAATATCGGTAACATTAATTCAAAATAAGATGCATTGTTTTATACATTTTAATTTTCTTTAAAATTATGTTACTTTGTTAATACTAATTGTGGTACTTTAGTACCGTTTCGAGCGGTAACAATGTTAATATTATTTGGCGATCGCCAAATCGATATTCAGTCCTGGGACGAAAAAAAGTCGTGACTTTTAGGATTCACGAGTAGAACCCGGATTTTCTGTTTGGGCTATAGGTTGTATAACTTTTTAATATTTCTTGCGGCAAGGTTTGCCGGTGGCTGTTTTTAAATTA---CTGGCTGGTTTGACGATATATAATT
Nsheari_BaldRiver_N1168 ACAATTTAGTAAACAGCTTTACCCTTAGTATTTTTTGTCCATTTGCAATTACTTTGAGAAAATGCACTAACTGAATTTCGGTTACATGCTCCGAATTGCATTTTCTAAAGCAGTGTATGTTTTTTCCAGTAAAAACAGAGGATAGACGTCACTCGAACGACATCGATAATTTTCATCATTCAATTAGAATTTTTCATTTATTATTATTATTTTGCTTACTTTTTCTTGGGGGAAGGAAACAGTGATATACATCCGAATGGACGATATTTTAAAGGTGATATATCCTATCTATAGATTTATAATTTTTTAATGTGATTTCTTCAAAATAAATGGAATTTCTATAAGAAACTAACGATATAATTCTATATAATACCTCATAGTTGATAAATTTGGTGGCATCAGCCAGGTCCATTTCCTCAATTTTGGGTGGGTTGTCATATGTAGCAAGAGCCAAGCACCTGAGGGTATCTCGTCCAGTACCATAGATCTTGGTGGTTTCCAAAATTTTAGCCATGATGGCTGATGTCATGGGAACTTTAGTATTTCCAATTCGAACGTGTGTGCACCTATCCAAAACACCTTCTGGAGCACCCTGTTAATGAAAAATGAGAGTTGTGTCTTAGCAAAATATCTGTACAAATATATTTCTAAAATTAATACATTTTAGATTATCATAAAAAAGCAGATAAGTTTTAAATAAGGAATAGTTTCAATATCGGTAACATTAATTCAAAATAAGATGCATTGTTTTATACATTTTAATTTTCTTTAAAATTATGTTACTTTCTTAATACTAATTGTGGTACTTTAGTACCGTTTAGAGCGGTAACAATGTTAATATTATTTGTGGATCGCCAAATCGATATTCAGTCCTGGGACGAAAAAAAGTCGTGATTTTTAGGATTCACGAGTAGAACCCGGATCTTCTGTTTGAGCTACAGGTTGTATAGCTGTTTAATATTTCTTGCGGTAAGGTTTGCCGGTGGCTGTTTTTAAATTACTTCGGGCTGGTTTGGCGATATATAATT
Nsheari_Cohutta_N826 ACAATTTAGTAAACAGATTTACCCTTAGTATTTTTTGTCCATTTGCAATTACTTTGAGAAAATGCACTAACTGAATTTCGGTTACATGCTCCGAATTGCATTTTCTAAAGCAGTGTATGTTTCTTCCAGTAAAAACAGAGGATAGACGTCACTCGAACGACATCGATAATTTTCATCATTCAATTAGAATTTTTCATTTATTATTATTATTTTGCTTACTTTTTCTTGGGGGAAGGAAACAGTGATATACATCCGAATGGACGATATTTTAAAGGTGATATATCCTATCTATAGATTTATAATTTTTTAATGTGATTTCTTCAAAATAAATGGAATTTCTATAAGAAACTAACGATATAATTCTATATAATACCTCATAGTTGATAAATTTGGTGGCATCAGCCAGGTCCATTTCCTCAATTTTGGGTGGGTTGTCATATGTAGCAAGAGCCAAGCACCTGAGGGTATCTCGTCCAGTACCATAGATCTTGGTGGTTTCCAGAATTTTAGCCATGATGGCTGATGTCATGGGAACTTTAGTATTTCCAATTCGAACGTGTGTGCACCTATCCAAAACACCTTCTGGAGCACCCTGTTAATGAAAAATGAAAGTTGTGTCTTAGCAAAATATCTGTACAAATATATTTCTAAAATTAATACATTT----------------------------------------------------------------------------------------------------------------------------------------------------------------------------------------------------------------------------------------------------------------------------------------------------------------------------------------------------------------------------
Nsheari_JoyceKilmer_N092 ---------------------------------------------------------------------------------------------------------------------------------------------------GTCACTCGAACGACATCGATAATTTTCATCATTTAATTAAAATTTTTCATTTATTATTATTATTTTGCTTACTTTTTCTTGGGGGAAGGAAACAGTGATATACATCCGAATGGACGATATTTTAAAGGTGATATATCCTATCTATAGATTTATAATTTTTTAATGTGATTTCTTCAAAATAAATGGAATTTCTATAAGAAACTAACGATATAATTCTATATAATACCTCATAGTTGATAAATTTGGTGGCATCAGCCAGGTCCATTTCCTCAATTTTGGGTGGGTTGTCATATGTAGCAAGAGCCAAGCACCTGAGGGTATCTCGTCCAGTACCATAGATCTTGGTGGTTTCCAAAATTTTAGCCATGATGGCTGATGTCATGGGAACTTTAGTATTTCCAATTCGAACGTGTGTGCACCTATCCAAAACACCTTCTGGAGCACCCTGTTAATGAAAAATGAGAGTTGTGTCTTAGCAAAATATCTGTACAAATATATTTCTAAAATTAATACATTTTAGATTATCATAAAAAAGCAGATAAGTTTTAAATAAGGAATAGTTTCAATATCGGTAACATTAATTCAAAATAAGATGCATTGTTTTATACATTTTAATTTTCTTTAAAATTATGTTACTTTCTAAATACTAATTGTGGTACTTTAGTACCGTTTAGAGCGGTAACAATGTTAATATTATTTGGCGATCGCCAAATCGATATTCAGTCATGGGACGAAAAAAAGTCGTGATTTTTAGGATTCACGAGTAGAAC---------------------------------------------------------------------------------------------------------------
Nsilvanus_Elijay_N395 -----------------------CTTAGTATTTTTTGTCCATTTGCAATTGCTTTGAGAAAATGCACTAACTGAATTTCGGTTACATGCTCCGAATTACAGTTTCTAAAGCAGTGTATGTTTTTTCCAGTGAAAACAGAGGATTGACGTCACTCGGACGACATCGATAATTTTCATCATTCAATTAGAATTTTTCATTTATTATTATTATTTTGCTTACTTTTTCTTGGGGGAAGGAAACAGTGATATACATCCTAATGGACGATATTTTAAAGGTGATATATCCTATCTGTAGATTTATAAATTTTTAATGTGATTTCTCCAAAATAAAAGGAATTTCTGTAAGAAACTAACGATATAATTCTATATAATACCTCATAGTTGATAAATTTGGTGGCATCAGCCAGGTCCATTTCCTCAATTTTGGGTGGGTTGTCATATGTAGCAAGAGCCAAGCACCGGAGAGTATCTCGTCCAGTACCATAGATCTTGGTGGTATCCATAATTTTAGCCATGATGGCTGATGTCATGGGAACTTTAGTATTTCCAATTCGAACGTGTGTGCACCTATCCAAAACACCTTCTGGAGCACCCTGTTAATGAAAAATGAGAGTTGTGTCTTAGCAAAATATCTGTACAAATATATTTCTAAAATTAATACTTTTTAGATTATCATAAAAAAGCAGAGAAGTTTTAAATAAGGAATAGTTTCAATATCGGTAACATTGATTCAAAATAAGATGCATTGTTTTATACATTTTAATTTTCTTTAAAATTATGTTACTTTGTTAATACTAATTGTGGTACTTTAGTACCGTTTTGAGCGGTAACAATGTTAATATTATTTGGCGATCGCCAAATCCATATTCAGTCCTGGTACGAAAAAAAGTCGTGACTTTTAGGATTCACGAGTAAAACCCGGATTTTCTATTTGGGCTATAGGTTGTATAGCTTTTTAACATTTCTTGCGGAAAAGTTTGCCGGTGGCTGTTTTTAAATTACTTCTGGCTGGTTTGGCGATATATAATT
Nsilvanus_GermanyCove_N1017 ACAATCGAGTAAACAGCTTTACTCTTAGTATTTTTTGTCCATTTGCAATTGCTTTGAGAAAATGCACTAACCGAATTTCGGTTACATGCTCCGAATTACAGTTTCTAAAGCAGTGTATGTTTTTTCCAGTGAAAACAGAGGATTGACGTCACTCGGACGACATCGATAATTTTCATCATTCAATTAGAATTTTTCATTTATTATTATTATTTTGCTTACTTTTTCTTGGGGGAAGGAAACAGTGATATACATCCTAATGGACGATATTTTAAAGGTGATATATCCTATCTGTAGATTTATAAATTTTTAATGTGATTTCTCCAAAATAAAAGGAATTTCTGTAAGAAACTAACGATATAATTCTATATAATACCTCATAGTTGATAAATTTGGTGGCATCAGCAAGGTCCATTTCCTCAATTTTGGGTGGGTTGTCATATGTAGCAAGAGCCAAGCACCGGAGAGTATCTCGTCCAGTACCATAGATCTTGGTGGTATCCATAATTTTAGCCATGATGGCTGATGTCATGGGAACTTTAGTATTTCCAATTCGAACGTGTGTGCACCTATCCAAAACACCTTCTGGAGCACCCTGTTAATGAAAAATGAGAGTTGTGTCTTAGCAAAATATCTGTACAAATATATTTCTAAAATTAATACTTTTTAGATTATCATAAAAAAGCAGAGAAGTTTTAAATAAGGAATAGTTTCAATATCGGTAACATTGATTCAAAATAAGATGCATTGTTTTATACATTTTAATTTTCTTTAAAATTATATTACTTTGTTAATACTAACCGTAGTACTTTAGTACCGTTTTGAGCGGCAACAATGTTAATATTATTTGGCGATCGCCAAATCGATATTCAGTCCTGGTACGAAAAAAAGTCGCGACTTTTAGGATTCACGAGTAGAACCCGGATTTTCTATTTGGGCTATAGGTTGTACAGCTTTTTAACATTTCTTGCGGAAAAGTTTGCCGGTGGCTGTTTTTAAATTACTTCTGGCTGGTTTGGCGATATATAATT
Nsilvanus_HeboMtn_N1029 ACAATCGAGTAAACAGCTTTACTCTTAGTATTTTTTGTCCATTTGCAATTGCTTTGAGAAAATGCACTAACTGAATTTCGGTTACATGCTCCGAATTACAGTTTCTAAAGCAGTGTATGTTTTTTCCAGTGAAAACAGAGGATTGACGTCACTCGGACGACATCGATAATTTTCATCATTCAATTAGAATTTTTCATTTATTATTATTATTTTGCTTACTTTTTCTTGGCGGAAGGAAACAGTGATATACATCCTAATGGACGATATTTTAAAGGTGATATATCCTATCTGTAGATTTATAAATTTTTAATGTGATTTCTCCAAAATAAAAGGAATTTCTGTAAGAAACTAACGATATAATTCTATATAATACCTCATAGTTGATAAATTTGGTGGCATCAGCCAGGTCCATTTCCTCAATTTTGGGTGGGTTGTCATATGTAGCAAGAGCCAAGCACCGGAGAGTATCTCGTCCAGTACCATAGATCTTGGTGGTATCCATAATTTTAGCCATGATGGCTGATGTCATGGGAACTTTAGTATTTCCAATTCGAACGTGTGTGCACCTATCCAAAACACCTTCTGGAGCACCCTGTTAATGAAAAATGAGAGTTGTGTCTTAGCAAAATATCTGTACAAATATATTTCTAAAATTAATACTTCTTAGATTATCATAAAAAAGCAGAGAAGATTTAAATAAGGAATAGTTTCAATATCGGTAACATTGATTCAAAATAAGATGCATTGTTTTATACATTTTAATTTTCTTTAAAATTATGTTACTTTGTTAATACTAATTGTGGTACTTTAGTACCGTTTTGAGCGGCAACAATGTTAATATTATTTGGCGATCGCCAAATCGATATTCAGTCCTGGTACGATAAAAAGTCGTGACTTTTAGGATTCACGAGTAGAACCCGGATTTTCTATTTTGGCTATAGGTTGTATAGATTTTTAACATTTCTTGCGGAAAAGTTTGCCGGTGGCTGTTTTTAAA-------------------------------
Nstupkai_BlowholeWOS_N285 ACAATTTAGTAAACAGCTTTAATCTTAGTATTTTTTGTCCATTTGCAATTACTTTGAGAAAATGCACTAACTGAATTTCGGTTACATGCTCCGAATTACATTTTCTAAAGCAGTGTATGTTTTTTCCAGTGAAAACAGAGAATTGACGTCACTCGGACGACATCGATAATTTTCATCATTCAATTAGAATTTTTCATTTATTATTATTATTTTGCTTAC--TTTTTTGGGGGAAGGAAACAGTGATATACATCCGAATGGACGATATTTTAAAAATGATATATCCTATCTGTAGATTTATAATTTTTTAATGTGATTTCTCCAAAATAAATGGAATTTCTATAAGAAACTAACGATATAATTCTATATAATACCTCATAGTTGATAAATTTGGTGGCATCAGCCAGGTCCATTTCCTCAATTTTGGGTGGGTTGTCATATGTAGCAAGAGCCAAGCATCTGAGGGTATCTCGTCCAGTACCATAGATCTTGGTGGTGTCCATAATTTTAGCCATGATGGCTGATGTCATGGGAACTTTAGTATTTCCAATTCGAACGTGTGTGCACCTATCCAAAACACCTTCTGGAGCACCCTGTTAATGAAATATGAGAGTTGTGTCTTAGCAAAATATCTGTACAAATATATTTCTAAAATTAATACATTTTAGATTATCATAAAAAAGCAGATAAGTTTTAAATAAGGAATAGTTTCAATATCGGTAACATTAATTCAAAATAAGATGCATTGTTTTATACATTTTAATTTTCTTTAAAATTATGTTACTTTGTTAATACTAATTGTGGTACTTTAGTACCGTTTAGAGCGGTAACAATGTTGATATTATTTGGCGATCGCCAAATCGATATTCAGTCCAGGGACGAAAAAAAGTCGTGACTTTTAGGATTCACGAGTAGAACCCGGATTTTCTGTTTGGGCTATAGCTTGTATAGCTTTTTAATATTTCTTGCGGCAAGGTTTGCCGGTGGCTGTTTTTAAATTACTTCTGGCTGATTTGGCGATATATAATT
Nstupkai_LittleRiver_N293 ACAATTTAGTAAACAGATTTAATCTTAGTATTTTTTGTCCATTTGCAATTACTTTGAGAAAATGCACTAACTGAATTTCGGTTACATGCTCCGAATTACATTTTCTAAAGCAGTGTATGTGTTTTCCTGTGAAAACAGAGAATTGACGTCACTCGGGCGACATCGATAATTTTCATCATTCAATTAGACTTTTTCATTTATTATTATTATTTTGCTTACTTTTTTTTGGGGGAAGGAAACAGTGATATACATCCGAATGGACGATATTTTAAAAGTGATATATCCTATCTGTAGATTTATAATTTTTTAATGTGATTTCTCCAAAATAAATGGAATTTCTATAAGAAACTAACGATATAATTCTATATAATACCTCATAGTTGATGAATTTGGTGGCATCAGCCAGGTCCATTTCCTCAATTTTGGGTGGGTTGTCATATGTAGCAAGAGCCAAGCACCTGAGGGTATCTCGTCCAGTACCATAGATCTTGGTGGTGTCCATAATTTTAGCCATGATGGCTGATGTCATGGGAACTTTAGTATTTCCAATTCGAACGTGTGTGCACCTATCCAAAACACCTTCTGGAGCACCCTGTTAATGAAATATGAGAGTTGTGTCTTAGCAAAATATCTGTACAAATATATTTCTAAAATTAATACATTTTAGATTATCATAAGAAAGCAGATAAGTTTTAAATAAGGAATAGTTTCAATATCGGTAACATTAATTCAAAATAAGATGCATTGTTTTATACATTTTAATTTTCTTTAAAATTATGTTACTTTGTTAATACTAATTGTGGTACTTTAGTACCGTTCAGAGCGGTAACAATGTTAATATTATTTGGCGATCACCAAATCGATATTCAGTCCTGGGACGAAAAAAAGTCGTGACTTTTAGGATTCACGAGTAGAACCCGGATTTTCTGTTTGGGCTATAGGTTGTATAGCTTTTTAATATTTCTTGCGGCAAGGTTTGCCGGTGGCTGTTTTTAAATTACTTCTGGCTGGTTTGGCGATATATAATT
Nstygius_ObeLee_N0656 ATAATTGAATATAAAGGTTTAAGCTTAGTATTTTTTGTCAATTTGCAATTACTTTGAGAAAATACACTAAATGAATTTAGGTTATATGCTGCGAATTACATTTTCTAAAGCAGTGTATGCTTTTTTCAGTGAAAACAGAGGATTGAAATCACTCTGACGACATCGATAATTTTCATCATTCAATTAGGATTTTTCATTTATTATTATTATTTTGCTTACTTTTTATTGAGGGAAGGAAACAGTGATATACATCCAATTGGACGATATTTTAAAGGAGATATATTTGATCTGTAGATTTATAATTTTTTAATGTTATTTCTCCAAAATAAATGGAATATCTATAAAAAACTAACGCTATAACACTATATAATACCTCATAGTTGATAAATTTGGTGGAATCAGCTAGGTCCATTTCTTCAATTTTGGGTGGGTTGTCATATGTAGCAAGAGCCAAGCACCTGAGGGTATCTCGTCCAGTACCATAGACCTTGGTGGTGTCCATAATTTTAGACATGATGGCTGAAGTCATGGGAACTTTAGTATTTCCAATTCGGACGTGTGTGCACCTATCCAACACACCTTCTGGGGCACCCTGTTAATGAAA---GAGAGTTCTGTT----GAGAATATTTGTACAAATGTATTTCTAAAATTAATAACTTTTAGATTATCATAAAAAAACAGATAATTTTTAAATGAGGAATAGTTTCAATATCGGTAACATTAATTCAAAATAAGATGCATTGTTTTATACA-TTTCATTTTCTTTAAAATTACGTTACTTTGTTAATACTAATTGTGGTACTTTAGTACCGTTTCGAACGGTAAGAATTTTAATATTATTTGGCGATCGCCAAGTCGATATTCAGTCCTGGTACG-AAAAAAATCGTGACTTTAAGGATTCACTAGTAGAACCCGAATTTTCTGTTTGGGCTATAGGTTGTATTGCTTTTTAATATTTCTTGCGGCAAAGTTTGCCGGTGGCCGTTTTTAATTTACTTCTAGCTGGTTTGGCGATATATAATT
Nstygius_RavenB_N1022 ATAATTGAATATAAAGGTTTAAGCTTACTATTTTTTGTCCATTTGCAATTACTTTGAGAAAATGCACTAAATGAATTTAGGTTATATGCTGCGAATTACATTTTCTAAAGCAGTGTATGCTTTTTTCAGTGAAAACAGAGAATTGAAATCATTCTGACGACATCGATAATTTTCATCATTCAATTAGAATTTTTCATTTATTATTATTATTTTGCTTACTTTTTATTGAGGGAAGGAAACAGTGATATACATCCAGATGGACGATATTTTAAAGGAGATATATCCGATCTGTAGATTTATAATTTTTTAATGTTATTTCTCCAAAATAAATGGAATATCTATAAAAAACTAACGCTATAACACTATATAATACCTCATAGTTGATAAATTTGGTGGAATCAGCTAGGTCCATTTCTTCAATTTTGGGTGGGTTGTCATATGTAGCAAGAGCCAAGCACCTGAGGGTATCTCGTCCAGTACCATAGACCTTGGTGGTGTCCATAATTTTAGACATGATGGCTGAAGTCATGGGAACTTTAGTATTTCCAATTCGGACGTGTGTGCACCTATCCAACACACCTTCTGGGGCACCCTGTTAGTGAAA---GAGAGTTCTGTT----GAGAATATTTGTACAAATGTATTTCTAAAATTAATAACTTTTAGATTATCATAAAAAAACAGATAATTTTTAAATGAGGAATAGTTTCAATATCGGTACCATTAATTCAAAATAAGATGCACTGTT---TACA-TTTCATTTTCTTTAAAATTACGTTACTTTGTTAATACTAATTGTGGTACTTTAGTACCGTTTCGAACGGTAACAATTTTAATATTATTTGGCGATCGCCAAGTCGATATTCAGTCCTGGTACG-AAAAAAATCGTGACTTTAAGGATTCACGAGTAGAACCCGAATTTTCTGTTTGGGCTATAGGTTGTATTGCTTTTTAATATTTCTTGCGGCAAAGTTTGCCGGTGG------------------------------------------
Ntempletoni_BaldMtns_N950 AAATTTTAGTTAATAGTTCTTCTCTTAGTATTTTTTGTCCATTTGCAATTACTTTGAGAAAATGCACTAACTGAATTTCGGTTATATGCTTCGAATTACATTTTCTAAAGCAGTGTATGCTTTTTCCAGTGAAAACAGGAGATTGACGTCATTCGGACGACATCGATAATTTTCATCATTCAATTAGAATTTTTCATTTGTTATTATTATTTTGCTTACTTTTTCTTGTGGGAAGGAAACATTGATATACATCCGAATGGACGATATTTTAAAGGTTATATATCCTATCTGTAGATTTATAA-TTTTTAATATGATTTCTCCAAAATAAATGGAATTTCTATAGGAAACTAACGATATAATTCTATATAATACCTCATAGTTGATAAATTTGTTGGAATCAGCCAGGTCCATTTCCTCAATTTTGGGTGGGTTGTCATATGTAGCAAGAGCCAAGCACCTGAGGGTATCTCGTCCAGTACCATAGATCTTGGTGGTTTCCATAATTTTAGCCATGATGGCTGATGTCATGGGAACTTTAGTATTTCCAATTCGAACGTGTGTGCACCTATCCAAAACACCTTCTGGAGCACCCTGTTAATGAAAAATGAGAGTTGTGTCTTAACAAAATATCTGTACAAATATATTTCTAAAATTAATACATTTTAGATTATTATAAAAAAGCAGATAAGTTTTAAATAAGGAATAGTGTCAATATCGGTAACATTAATTCAAAATAAGATGCATTGTTTTATACAATTTAATTTTCTTTCAAATTATGTTACTTTGTTAATACTAATTGTGGTACTTTAGTACCGTTTCGAGCGGTAACAATGTTAATATTATTTGGCGATCGCCAAATCGATATTCAGTCCTGGGACGAAAAAAAGTCGTGACTTTTAGGATTCACGAGTAGAACCCGGATTT-------------------------------------------------------------------------------------------------------
Ntempletoni_ClarksCreek_N945 AAATTTTAGTTAATAGTTCTTCTCTTAGTATTTTTTGTCCATTTGCAATTACTTTGAGAAAATGCACTAACTGAATTTCGGTTATATGCTTCGAATTACATTTTCTAAAGCAGTGTATGCTTTTTCCAGTGAAAAACGGAGATTGACGTCACTCGGACGACATCGATAATTTTCATCATTCAATTAGAATTTTTCATTTGTTATTATTATTTTGCTTACTTTTTCTTGTGGGAAGGAAACATCGATATACATCCGAATGGACGATATTTTAAAGGTTATATAT-CTATCTGTAGATTTATAA-TTTTTAATATGATTTCTCCAAAATAAATGGAATTTCTATAGGAAACTAACGATATAATTCTATATAATACCTCATAGTTGATAAATTTGTTGGAATCTGCCAGGTCCATTTCCTCAATTTTGGGTGGGTTGTCATATGTAGCAAGAGCCAAGCACCTGAGGGTATCTCGTCCAGTACCATAGATCTTGGTGGTTTCCATAATTTTAGCCATGATGGCTGATGTCATGGGAACTTTAGTATTTCCAATTCGAACGTGTGTGCACCTATCCAAAACACCTTCTGGAGCACCCTGTTAATGAAAAATGAGAGTTGTGTCTTAGCAAAATATCTGTACAAATATATTTCTAAAATTAATACATTTTAGATTATCATAAAAAAGCAGATAAGTTTTAAATAAGGAATAGTTTCAATATCGGTAACATTAATTCAAAATAAGATGCATTGTTTTATACAATTTAATTTTCTTTCAAATTATGTTACTTTGTTAATACTAATTGTGGTACTTTAGTACCGTTTCGAGCGGTAACAATGTTAATATTATTTGGCGATCGCACAATCGATATTCAGTCCTGGGACGAAAAAAAGTCGTGACTTTTAGGATTCACGAGTAGAACCCGGATTTTCTGTTTGGGCTATAGGTTATATAGCTTTTTAATATTTCTTGCGGCAAGGTTTGCCGGTGGCTGTTTTTAAATTACTTCTGGCTGGTTTGGCGATATATAATT
Ntempletoni_ScronceCreekRd_N1223 AAATTTTAGTTAATAGTTCTTCTCTTAGTATTTTTTGTCCATTTGCAATTACTTTGAGAAAATGCACTAACTGAATTTCGGTTATATGCTCCGAATTACATTTTCTAAAGCAGTGTATGCTTTTTCCAGTGAAAACAGGAGATTGACGTCACTCGGACGACATCGATAATTTTCATCATTCAATTAGAATTTTTTATTTGTTATTATTATTTTGCTTACTTTTTCTTGTGGGAAGGAAACATTGATATACATCCGAATGGACGATATTTTAAAGGTGATATATCCTATCTGTAGATTTATTA-TTTTTAATATGATTTCTCCAAAATAAATGGAATTTCTATAGGAAACTAACGATATAATTCTATATAATACCTCATAGTTGATAAATTTGTTGGAATCAGCCAGGTCCATTTCCTCAATTTTGGGTGGGTTGTCATATGTAGCAAGAGCCAAGCACCTGAGGGTATCTCGTCCAGTACCATAGATCTTGGTGGTTTCCATAATTTTAGCCATGATGGCTGATGTCATGGGAACTTTAGTATTTCCAATTCGTACGTGTGTGCACCTATCCAAAACACCTTCTGGAGCACCCTGTTAATGAAAAATGAGAGTTGTGTCTTAGCAAAATATCTGTACAAATATATTTCTAAAATTAATACATTTTAGATTATCATAAAAAAGCAGATAAGTTTTAAATAAGGAATAGTTTCAATATCGGTAACATTAATTCAAAATAAGATGCATTGTTTTATACAATTTAATTTTATTTCAAATTATGTTACTTTGTTAATACTAATTGTGGTACTTTAGTACCGTTTCGAGCGGTAACAATGTTAATATTATTTGGCGATCGCCAAATCGATATTCAGTCCTGGGACGAAAAAAAATCGTGACATTTAGGATTCACGAGTAGAACCCGGATTTTCTGTTTGGGCTATAGGTTGTATAGCTTTTTTATATTTCTTGCGGCAAGGTTTGCCGGTGGCTGTTTTTAAATTACTTCTGGCTGGTTTGGCGATATATAATT
Ntennessensis_IndianCave_N052 -------ACTAAAGAGCTTTACTCTTAGTATTTTTTGTCCATTTGCAATTACTTTGAGAAAATGCACTAACTGAATTTCGGTTACATGCTCCGAATTACATTTTCTAAAGCAGTGTATGTTTTTTCCAGTGAAAACGGAGGATTGACGTCACTCGGACGACATCGATTATTTTCATCGTTCAATTAGAATTTTTCATTTATTATTATTATTCTGCTTAGTTTTTCTTGGGGGAAGGAAACGGTGATTTACATCCGAATGGACGATATTTTAAAGGTGATATATACTATCTGTAGATTTATAAATTTTTAATGTGATTTCTCCAAAATAAATGGAATTTCTGTAAGAAACTAACGATATAATTCTATATAATACCTCATAGTTGATAAATTTGGTGGCATCAGCCAGGTCCATTTCCTCAATTTTGGGTGGGTTGTCATATGTAGCAAGAGCCAAGCACCTGAGAGTATCTCGTCCAGTACCATAGATCTTGGTGGTTTCCATAATTTTAGCCATGATGGCAGATGTCATGGGAACTTTGGTATTTCCAATTCGAACGTGTGTGCACCTATCCAAAACACCTTCTGGAGCACCCTGTTAATGAAAAATGAGAGTTGTGTCTTAGCAAAATATCTGTACAGATATATTTCTAAAATTAATACATTTTAGATTATCATAAAAAAGCAGATAAGTTTTAAATAAGGAATAGTTTCAATATCGGTAACATTAATTCAAAATAAGATGCATTGTTTTATACATTTTAATTTTTTTTAAAATTATGTTACTTTGTTAATACTAATTGTGGTACTTTAGTACCGTTTCGAGCGGTAACAATGTTAATATTATTTGGCGATCGCCAAATCGATATTCAGTCCTGGGACAAAAAAAAGTCGTGACTTTTAGGATTCACGAGTAGAACCCGGATTTTCTGTTTGGGCTATAGGTTGTATAGCTTT--------------------------------------------------------------------------
Ntennessensis_LittleStony_N645 ACAATTTACTAAAGAGCTTTACTCTTAGTATTTTTTGTCCATTTGCAATTACTTTGAGAAAATGCACTAACTGAATTTCGGTTACATGCTCCGAATTACATTTTCAAAAGCAGTGCATGTTTTTTCCAGTGAAAACGGAGGATTGACGTCACTCGGACGACATCGATAATTTTCATCATTCAATTAGAATTTTTCATTTATTATTATTTTTTTGCTTAGTTTTTCTTGGGGGAAGGAAACAGTGATGTACATCCGAATGGACGATATTTTAAAGATGATATATACTATCTGTAGATTTATAAATTTTTAATGCGATTTCTCCAAAATAAATGGAATTTCTGTAAGAAACTAACGATACAATTCTATATAATACCTCATAGTTGATAAATTTGGTGGCATCAGCCAGGTCCATTTCCTCAATTTTGGGTGGGTTGTCATATGTAGCAAGAGCCAAGCACCTGAGAGTGTCTCGTCCAGTACCATAGATCTTGGTGGTTTCCATAATTTTAGCCATGATGGCAGATGTCATGGGAACTTTAGTATTTCCAATTCGAACGTGTGTGCACCTATCCAAAACACCTTCTGGAGCACCCTGTTAATGAAAAATGAGAGTTGTGTCTTAGCAAAATATCTGTACAAATATATTTCTAAAATTAATACATTTTAGATTATCATAAAAAAGCAGATAAGTTTTAAATAAGGAATACCTTCAATATCGGTAACATTAATTCAAAATAAGATGCATTGTTTTATACATTTTAATTTTCTTTAAAATTATGTTACTTTGTTAATACTACTTGTGGTACTTTAGTACCGTTTCGAGCGGTAACAGTGTTAATATTATTTGGCGATCGCCAAATCGATATTCAGTCCTGGGACGAAAAAAAGTCGTGACTTTTAAAATTCAC------------------------------------------------------------------------------------------------------------------------
Ntennessensis_Watauga_N1046 ACATTTTACTAAAGAGCTTTACTCTTAGTATTTTTTGTCCATTTGCAATTACTTTGAGAAAATGCACTAACTGAATTTCGGTTACATGCTCCGAATTACATTTTCTAAAGCAGTGTATGTTTTTTCCAGTGAAAACGGAGGATTGACGTCACTCGGACGACATCGATAATTTTCATCATTCAGTTAGAATTTTGCATTTATTATTATTATTTTGCTTAGTTTTTCTTGGGGGAAGAAAACAGTGATATACATCCGAATGGACGATATTTTAAAGGTGATATATACTATCTGTAGATTTATAAATTTTTAATGTGATTTCTCCAAAATAAATGGAATTTCTGTAAGAGACTAACGATATAATTCTATATAATACCTCATAGTTGATAAATTTGGTGGCATCAGCCAGGTCCATTTCCTCAATTTTGGGTGGGTTGTCATATGTAGCAAGAGCCAAGCACCTGAGAGTATCTCGTCCAGTACCATAGATCTTGGTGGTTTCCATAATTTTAGCCATGATGGCAGATGTCATGGGAACTTTAGTATTTCCAATTCGAACGTGTGTGCACCTATCCAAAACACCTTCTGGAGCACCCTGTTAATGAAAAATGAGAGTTGTGTCTTAGCAAAATGTCTGTACAAATATATTTCTAAAATTAATACATTTTAGATTATCATAAAAAAGCAGATAAGTTTTAAATAAGGAATAGTTTCAATATCGGTAACATTAATTCAAAATAAGATGCATTGTTTTATACATTTTAATTTTCTTTAAAATTATGTTACTTTGTTAATACTAATTGTGGTACTTTAGTACCGTTTCGAGCGGTAACAATGTTAATATTATTTGGCGATCGCCAAATCGATATTCAGTCCTGGGACGAAAAAAAGTCGTGACTTTTAGGATT----------ACCCGGATTTTCTGTTTGGGCTATAGGTTGTATAGCTTTTTAATATTTCTTGCGGCAAGGTTTGCCTGTGGCTGTTTTTAAATTACTTTTGGCTGGTTTGGCGATATATAATT
