# Supplementary material for: ﻿New species in old mountains: integrative taxonomy reveals ten new species and extensive short-range endemism in Nesticus spiders (Araneae, Nesticidae) from the southern Appalachian Mountains
Source: Zookeys. 2023 Feb 3;1145:1–130. doi: 10.3897/zookeys.1145.96724 (PMC10208238; doi:10.3897/zookeys.1145.96724)
Supplement: Supplementary material 4 — Input alignments, analysis log files, and output tree files [file zookeys-1145-001_article-96724__-s004.zip › uce-2001566.phy]

 95 1170
Nesticus_Japan_G2153 TGACAAGCAGAGTAGTGACAGGGTAGATATAAATCCTCATAATTTT--------ACAAACATACAGCAGATGGTTG----------------------ATATCGACCACTGAACCACAAAAAAATGAAAGGAAT-ATGTCAGAGACTAACATCAACATATTGCAAATTGTAAACTGCATGTGACT----------ATGTTTATGAAAT-----------GTGTAAAAACTTTTTGTAGTTATG--------------------------------------------AAACACATCAAGTTGTTTACATTAGGT---------------TACACTTGTTGCATACACAGTGCATAAAAATGATTAAATAATAATC-------TATTTGAGAAGAAGCTATAATTATTATTTTTACTATTGTCATGTTCAAAATAATTAAAAAATTAAATACAAACCATAATGGCTGAATCTTGGAAAATATTTACAGAATTGTACGAGATATTTGTTCCACTTGCTTCTACAGCAGATTCATAAATTAAGTCCAGTTGCTTGTCACCTTTGTTTAATCTGAATTTTGATTTTGTAAGATCTCTCCAGCCACCTTCTGGTACAGAAAAGTCCATAATCCATGGCATAACATAATGACAACGGGGATTATCTTTTTGTCTTCCAGCAAGCTAATATATAT-------------ACAAATACAAATATATAGTAAAACAATAAACATACACATTAAGTAAAAGGGATTTTTTTTATTATACTGTTAA--------G---------TATTAGT----------------TATTTAATACAAGCAAT-GGCATGAAATATTTGACAGTAATATCTCCA------AAAAGCAGACAGTTATGAAAA---------------------AGTTCTGTCCGTTATGAGGAGGTGTCCATTTGGACACCATATTTATAAAAGATTGCCCTTCTTTTG------ACATTTCATTGTTTTTAATTGGAAAGGACA---------------------------------AATTAATTAGGTAAGAATAATTACTACTTGTTTTATGTGTGCTA--------------------------TTAAATAATAAAATACATTGCATATAAGTAGCAAATTATTCAAATTCAAGCTGC
Nesticus_nahaunus_Mexico_G2881 -------------------------------------------------------------------------------------------------------------------------------------------------------------------------------------------------------------------------CCCACAAAGGAATTTTTGAAATCTTGCCACTGAACAGAAAACATGTAATTAAACACAATAATCACTAAACAAAAACAGTAAGTAGTTTGCAGTAATAAAAAAAA----GAAATATGCCACCTTCATATAAAATGCATAAAAA---TTTTAGAATAATCAGTAAATTATTTATCAAGAAAACATAATTGTAATTTATATTATACTCATGTTCTAAGCATTTTAAAGTTAAAATACCAACCGTGATTGCTGAATCTTGAAGTATATTTACAGAGTTGTACGAGATATTTGTTCCACTTGCTTCCACAGCAGATTCATAAATCAAGTCTAATTGTTTGTCCCCTTTGTTTAATCTGAATTTTGATTTTGTAAGATCTCTCCAACCACCTTCTGGTACAGAAAAATCCATAATCCATGGCATTACATAATGACAGCGGGGATTATCTTTTTGTCTTCCAGCGAGCTAAAATTTATTTATAACAATGAAACAAATAAAAATGGATGGAAAAAAAAAAATATCACATGAGAATTAAACCAATTTTTTTACATTAAATTGGTTGAACTGAAATGTATCTCTTTATGGATATCT----TGTGGTAATTTATAGTATAAAAACCTGATAAGAAATCTTTGAAAAAGATGTGTATGTTTTATTCAAACAAAAATTTAGGAAAAGCTGGAAACACAAAAATGTTAAATTATTCAATTATTATAATAACACTAAATTAAAAACTAAATTTAAAAATAAATTTTCTGGATTTAAAAAATAGAT--------ACAGAATTTAAAAATACAGTATTCAATTTTAATGGCTTACATATATGAAAC-----AGTGAAATAGAATATTGTATACTTATTTTTTTTATACTAATAATAACTCATTTTAATGCACATTTCTAAAAATTAACATTCATTTAAAGACAAAAACAATTTATTAGAATTTAAAGCAT
Nsilvestrii_Hellgate_N1108 --------CATACTTTATTAATTTAACTTGAGATCACCTCACTTAT------------AAGCCTAGTTGGTTCTCT--------------------------------------GTTGAGGAACAAAGTTTGAACAAATAATAAATAAAAAAATCATTAATGCAAACTGAATATTTAAAGCTATAATGTAGCAGA-------------ATAGTA-----ATCAAAAATAGTAATATAAT--------------------------TTAAATATGGTCATTACCAATGAAATTCAGTAAGTTGTGTGAAATAGTGGTAATAAT----AAATATACAAATTCTGTATAAAATGTATAAAAATTATTTTGAAGTATTCAATGAACTTCTTAAGAAAAAGCCATAATTATAAATTAGGTTACACTTCTGTTTTAAAAATTTTGCAGATAAAATACAAACCGTTATTGCTGAGTCTTGAAGTATGTTTGCAGAGTTGTAAGAAATATTAGTTCCCCTTGCTTCTAGAGCAGATTCATAAATTAAGTCCAACTGTTTGTCACCTTTGTTTAATCTGAATTTTGATTTTGTAAGATCTCTCCAACCACCTTCTAGTACAGAAAAATCCATGATCCATGGCATTACATAATGACAGCGGGGATTATCCTTACGTCTTCCAGAAAGCTAAAAAATATTTTTAATTTTA----AAA-ACAAACTAATA--------------TTCCTCAAGAAATTAAAAGACATTTTTAC-------------------------------AATGGTTACCT----TATGGTAATTCATAACACCAAAAACCGGTAAAAGATTTTTAAAAGATACAAGTTTTATTAAATAATTCAACAGTGATTTTAAAGCAGAGAAGACAAATATTTTAAATCTCTATGTTATTATAACAACACTAGATTTAAAATTTTACT---AGATAATTACTTAATATTTA---ACTAGATTAAATTTTTAGTTATGTAAAAAAACAGGGTTCAATTTTAAGGACCTATATAAAAAAAGTGATAGAATTCATCTGGATATCACCTAATTATTTTTTCTATACTAAAAAAAGTAAAATCTAAAACATGTGCTTAAATAATAAAACTTCATATATGTAAAAACTACCAAACCAAAAATAAATCTAT
Narcheri_Cheaha_N023 TAATTTATAAAACTGTGTTAAGATAATTTCAACTTATCTCAGTTTTATATCAATAAAAACATAGAATAAGGTGTTTAATATGTTATTTAATTTATTTTATGCTATTTTA----CTCCAATACTTTGTCATATATCGATAGATAATTTCATTTTTCGTTTTTAGTAAATTTGTATTTTAAATGACCCAAAATCCGGAATTTTCCGAAATCCGGAATTGCCTCCGGA------TTTGGGACTCTGCAC----------------------TGTACAATAATCACCAAACAAAAACAGTAAGTAGTTTGCAGTAATGGAAAAAAAATGGAAATATACCAATTTGATATAAAATGCATAAAAATATTTTAAAAATAATCAGTGAATCTTTGATTAAGAAAACAAAATTCTAATTCATACTATACTCATGTTTTAAGCATTTTAAAATTAAAATACTAACTGTGATTGCTGAATCTTGAAGCATATTTACAGAGTTGTAAGAGATATTTGTTCCACTTGCTTCTACAGCAGATTCATAAATCAGGTCTAATTGTTTGTCTCCTTTGTTTAATCTGAATTTTGATTTTGTAAGATCTCTCCAACCACCTTCTGGTACAGAAAAATCCATAATCCATGGCATTACATAATGGCAGCGGGGATTATCCTTCTGTCTTCCAGCGAGCTGAAATATATTTATAACAATGAAAGAAATAAAAATGGATGAAAAAAAAAAAAATTCCCATGAGAATTAAAGCAATTTTTTTATATTACATTGATTAACCCGAAATGTGTCTCTCTATGGATATCTTGTGTGTGGTAATTTCTAATATAAAAATCTGATAAGAAATCTTTGA-AGAGATGTGTATACTTTATTAAAGCAAAAGTTAATGAAAAGATGGAAACACAAAAATGTTAAATTATTCAATTATTATTATAACACTAAATTTAAAAATAAAAAAAAATA---------------------------GATGTGTCGTTAATCGACTTAAACTAGC--TT-ATGCAACCCACATAAGTAATTTATCTG--------------------TTTTAATTAACTTGTTTAAACTA---AAAAAAAACAACTATGTA-GTATGGACGAGATAGAGATCTGCTCTTATGATTAACAAGA---CCAGTTTAAGGGAAT
Narcheri_MillShoalCreek_N727 --------------------------------------------------------------------------------------------------------------------------------------------------------------------------------------------------------------------------------------------------------------------------------------------------------------------------------------------------------------------------------------------------GATTAAGAAAACAAAATTCTAATTCATACTATACTCATGTTTTAAGCATTTTAAAATTAAAATACTAACTGTGATTGCTGAATCTTGAAGCATATTTACAGAGTTGTAAGAGATATTTGTTCCACTTGCTTCTACAGCAGATTCATAAATCAGGTCTAATTGTTTGTCTCCTTTGTTTAATCTGAATTTTGATTTTGTAAGATCTCTCCAACCACCTTCTGGTACAGAAAAATCCATAATCCATGGCATCACATAATGGCAGCGGGGATTATCCTTCTGTCTTCCAGCGAGCTGAAATATATTTATAACAATGAAAGAAATAAAAATGGATGAAAAAAAAAAAAATTCCTATGAGAATTAAAGCAATTTTTTTATATTACATTGATTAACCCAAAATGTGTCTCTC------------------------------------------------------------------------------------------------------------------------------------------------------------------------------------------------------------------------------------------------------------------------------------------------------------------------------------------------------------------------------------------
Nbarri_Bishop_N1072 TTATTTATAAAACTGTGTTAAGATAATTTTAACTTATCTCAGTTTTATATCAATAGA------------------------------------------------------------------------------------------AACATTTAATTAATAATAATTTAAGGCTTTAAATAATTAATTATCAAAAGTCTCATAAAGTCTGGCCCAGCTCCCAAAGGAATTTTTGAAATCCTGCCGCTGAACAGAAGACATGTATTTAAATACAATAATAACCAAACAAAAACACTAAGTAGTTTGCAGCAATGATAAAAAAATGGAAATATACCAATTTCATATAAAATGCACAAAAATATTTTTAAAATAATCAGCAAATCTTTTATCAAGAAAACATAATTCTAATTCATATTATACTCATGTTTTAAACATTTTAAAATTTAAATACTAACTGTGATTGCTGAATCTTGAAGTATATTTACAGAGTTGTAAGAGATATTTGTTCCACTTGCTTCCACAGCAGATTCATAAATCAGGTCTAATTGTTTGTCCCCTTTGTTTAATCTGAATTTTGATTTCGTAAGATCTCTCCAACCACCTTCTGCTACAGAAAAATCCATAATCCATGGCATTACATAATGGCAGCGGGGATTATCTTTTTGTCTTCCAGCAAGCTGAAATATATTTATAACAATGAAACAAATAAAAATAGATGAAAAACAAAAAAATTCCCACGAGAATTAAAGCAATTTTTTTACATTAAATTGATTGACCTGAAATGTGTCTCTTTATGGCTATCTTGTATGTGGTAATTTATAATATAAAAATCTGATAAGAAATTTTTGAAAAAGATGTGTATATTTTATTAAAGCAAAAGTTAATGAAAAGCTGGAAACACAAAAATGTTAAATTATTCAATTATTATTATAACACTAAATTAAAAAATGGATTTAAAAATAAATTTTCTAGATTTTAAAAATAGATGACACTATACAGAATTTAAAAATACAGCATTCAATTTTAATGGGTTACATGTGTGAGATAATTAAATTTAGTAGAATATCATATACTTATTTTTTATATACTAATAGTAACAAATTTTAATGCACATTTTTAAAAAATAACATTTATTATCCACAAAAAACAATTTATTAGAATTTAATGCAT
Nbarri_LostCoveCave_N0065 -----------------------------------------------------------------------------------------------------------------------------------------------------------------------------------------------CAAAAGTCTCATAAAGTCTGGCCCAGCTCCCAAAGGAATTTTTGAAATCCTGCCGCTGAACAGAAGACATGTATTTAAATACAATAATAACCAAACAAAAACACTAAGTAGTTTGCAGTAATGATAAAAAAATGGAAATATACCAATTTCATATAAAATGCACAAAAATATTTTTAAAATAATCAGCAAATCTTTTATCAAGAAAACATAATTCTAATTCATATTATACTCATGTTTTAAACATTTTAAAATTTAAATACTAACCGTGATTGCTGAATCTTGAAGTATATTTACAGAGTTGTAAGAGATATTTGTTCCACTTGCTTCCACAGCAGATTCATAAATCAGGTCTAATTGTTTGTCCCCTTTGTTTAATCTGAATTTTGATTTCGTAAGATCTCTCCAACCACCTTCTGGTACAGAAAAATCCATAATCCATGGCATTACATAATGGCAGCGGGGATTATCTTTTTGTCTTCCAGCAAGCTGAAATATATTTATAACAATGAAACAAATAAAAATAGATGAAAAACAAAAAAATTCCCACGAGAATTAAAGCAATTTTTTTACATTAAATTGATTGACCTGAAATGTGTCTCTTTATGGCTATCTTGTATGTGGTAATTTATAATATAAAAATCTGACAAGAAATTTTTGAAAAAGATGTGTATATTTTATTAAAGCAAAAGTTAATGAAAAGCTGGAAACACAAAAATGTTAAATTATTCAATTATTATTATAACACTAAATTAAAAAATGGATTTAAAAATAAATTTTCTAGATTTTAAAAATAGATGACACTATACAGAATTTAAAAATACAGCATTCAATTTTAATGGGTTACATGTGTGAGATAATTAAATTTAGTAGAATATCATATACTTATTTTTTTTATACTAAGAGTAACAAATTTTAATGCACATTTTTAAAAAATAACATTTATTATCCACAAAAAACAATTTATTAGAATTTAATGCAT
Nbarri_eyed_ClayCave_G2082 ------------CTGTGTTAAGATAATTTTAACTTATCTCAGTTTTATATCAATAGAAACATTTAGTTAATTATTGAGAAATTAATTTTATTATTTTTAAACAAACTTGTAATCAACAATAAATTAAAATTCATTATATCATAAATTAAAATTTAAATAATAATAATTTAAGGCTTTAATTAATTAATTACCAAAAGTTTCTTAAAGTCTGGCCCAGCTCCCAAAAGAATTTTTGAAATCCTGCTGCTGAACAGAAGACATGTATTT-AATACAATAATCACCAAACAAAAACAGTAAGTAGTTTGCAGTAATGGAAAAAAAATGGAAATATATCAATTTCATATAAAATGCATAAAAATATTTTTAAAATAATCAGTAAATCTTTTATCAAGAAAACATAATTCTAATTCATATTATACTCATGTTTTAAGCATTTTAAAATTAAAATACTAACCATGATTGCTGAATCTTGAAGTATATTTACAGAGTTGTAAGATATATTTGTTCCACTTGCTTCCACAGCAGATTCATAAATCAGGTCTAATTGTTTGTCTCCTTTGTTTAATCTGAATTTTGATTTTGTAAGATCTCTCCAACCACCTTCTGGTACAGAAAAATCCATAATCCATGGCATTACATAATGGCAGCGGGGATTATCTTTTTGTCTTCCAGCGAGCTGAAATATATTTATAACAATGAAAGAAATAAAAATAGATGAAAAAAAAAAAATTTCCCACGAGAATTAAAGCAATTTTTTTACATTAAATTGATTGACCTGAAATGTGTCTCTTTATGGATATC--AGGGTTGGCAAATATTGACATAAATATT------AAAATATCTG------ATATTTATTATATATTATATCAAAAATTTGATATA-------ATCACATTTATGTTTAATTTTTAAAAATTTGGTATCATTTTAAA--CAGAATTATAATATGATACAAGTTTTTCA--TTTT------AGGTAATATTTTGTTCAGTTTTGCAAAATAGTATTT-ATCTAATTAAAGCATATATACTATATAATCAAATACAATTGAACATTTTATACTTATTTTTTTTTGAATAATTAAGGC-AACTTTAATAAACATATTGATGATATAAAACTTCTATTTCACAAAAAATAAAG----AAAATTAAAAGCGT
Nbarrowsi_Gregorys_N270 --------------------------------------------------------------------------------------------------------------------------------------------------------------------------------------ATTAAGTATCAAAAGTCTCATTAAGTCTGGCCCAGCTCCCAAAGGAATTTTTGAAATCCTGCCGCTGAACAGAAGATATGTATTTTAATATATTAATAACCAAACGAAAACACTAAGTAGTTTGCAGTAATAAAAAAAAAATGGAAATATACCAATTTCATATAAAATGCATAAAAATATTTTTAAAATAATCAGTAAATCTTTTATCAAGAAAACGTAATTCTAATTCATATTATACTCATGCTTTAAACATTTTAAAATTTAAATACTAACCGTGATTGCTGAATCTTGAAGTATATTTACAGAGTTATAAGAGATATTTGTTCCACTTGCTTCCACAGCAGATTCATAAATCAGGTCTAATTGTTTGTCCCCTTTGTTTAATCTGAATTTTGATTTTGTAAGATCTCTCCAACCACCTTCTGGTACAGAAAAATCCATAATCCATGGCATTACATAATGGCAGCGGGGATTATCTTTTTGTCTTCCAGCAAGCTGAAATATATTTATAACAATGAAACAAATAAAAATAGATGGAAAAAAAAAAAAATCCCACGAGAATTAAAGCAATTTTTTTACATTAAATTGATTGACCTGAAATGTGTCTCTTTATGGCTATCTTGTGTGTGGTAATTTATAATATAAAAATGTGATAAGAAATTTTTGAAAAAGATGTGTATATTTTATTAAAGCAAAAGTTAATGAAAAGCTGGAAACACAAAAATGTTAAATTATTCAATTATTATTATAACACTAAATTAAAAACTAGATTTAAAAATAAATTTTCTAGATTTTAAAAATAGATGACACTATACAGAATTTAAAAATACAGCATTCAATTTTAATGGGTTACATGTGTGAGATAATTAAATTTAGTAGAATATCATATACTTATTTTTTTTATACTAATAGTAACAAATTTTAATGCAGATTTTTAAAAAATAACATTTATTATCCAC-AAAAACAATTTATTAGAATTTAATGCAT
Nbarrowsi_Tuckaleechee_N360 ---------AAACTGTGTTAAGATAATTTTAACTTGTCTCAGTTTTATATCAATAGAAACATTTAGTTAATTATTGAAAAATTAATTTTATTATTTTTAAACAAACTTGTAATCAACAATAAATTAAAATTAATTAAATCATAAATTAACATTTAATCAATAATAATTTAAGGATTTAATTAATTAATTATCAAAAGTCTCATTAAGTCTGGCCCAGCTCCCAAAGGAATTTTTGAAATCCTGCAGCTGAAAAGAAGATATGCATTTAAATATAATAATAACCAAACGAAAACACTAAGTAGTTTGCAGTAATGAAAAAAAAATGGAAATATACCAATTTCATATAAAATGCATAAAAATATTTTAAAAATAATCAGTAAATCTTTTATCAAGAAAACATAATTCTAATTCATATTATACTCATGCTTTAAACATTTTAAAATTTAAATACTAACCATGATTGCTGAATCTTGAAGTATATTTACAGAGTTATAAGAGATATTTGTTCCACTTGCTTCCACAGCAGATTCATAAATCAGGTCTAATTGTTTGTCCCCTTTGTTTAATCTGAATTTTGATTTTGTAAGATCTCTCCAACCACCTTCTGGTACAGAAAAATCCATAATCCATGGCATTACATAATGGCAGCGGGGATTATCTTTTTGTCTTCCAGCAAGCTGAAATATATTTATAACAAGGAAACAAATAAAAATAGATGGA----AAAAAAAATCCCACGAGAATTAAAGCAATTTTTTTACATTAAATTGATTGACCTGAAATGTGTCTCTTTATGGCTATCTTGTGTGTGGTAATTTATAATATAAAAATGTGATAAGAAATTTTTTAAAAAGATGTGTATATTTTATTGAAGCAAAAGTTAATGAAAAGCTGGAAACACAAAAATGTTAAATTATTCAATTATTATTATAACACTAAATTAAAAACTAGATTTAAAAATAAATTTTCTAGATTTAAAAAATAGATGACACTATACAGAATTTAAAAATACAGCATTCAATTTTAATGGGTTACATGTGTGAGATAATTAAATTTAGTAGAATATCATATACTTATTTTTTTTATACTAATAGTAACAAATTTTAATGCAGATTTTTAAAAAATAACATTTATTATCCAC-AAAAACAATTTATTAGAATTTAATGCAT
Nbishopi_DryFalls_N150 -----------------------------------------------------------------------------AAAATTAATTTTATTATTTTTAAACAAACTTGTAATCAACAATAAATTAAAATTAATTAAATCATAAATTAACATTTAATTAATAATAATTTAAGGCTTTAAATAATTAATTATCAAAAGTCTCATAAAGTCTGGCCCAGCTCGCAAAGGAATTTTTGAAATCCTGCTGCTGAACAGAAGACATGTATTTAAATACAATAATAACCAAACAAAAACACTAAGTAGTTTTCAGTAATGAAAAAAAAATGGAAATATACCAATTTCATATAAAATGCACAAAAATATTTTTAAAATAATCAGCAAATCTTTTATCAAGAAAATATAATTCTAATTCATATTATACTCATGTTTTAAACATTTTAGAATTTAAATACTAACCGTGATTGCTGAATCTTGAAGTATATTTACAGAGTTGTAAGAGATATTTGTTCCACTTGCTTCCACAGCAGATTCATAAATCAGGTCTAATTGTTTGTCCCCTTTGTTTAATCTGAATTTTGATTTCGTAAGATCTCTCCAACCACCTTCTGGTACAGAAAAATCCATAATCCATGGCATTACATAATGGCAGCGGGGATTATCTTTTTGTCTTCCAGCAAGCTGAAATATATTTATAACAATGAAACAAATAAAAATAGATGAAAAACAAAAAAAATCCCACGAGAATTAAAGCAATTTTTTTACATTAAATTGATTGACCTGAAATGTGTCTCTTTATGGCTATCTTGTATGTGGTAATTTATAATATAAAAATCTGATAAGAAATTTTTGAAAAATATGTGTATATTTTATTAAAGCAAAAGTTAATGAAAAGCTGGAAACACAAAAATGTTAAATTATTCAATTATTATTATAACACTAAATTAAAAAATGGATTTAAAAATAATTTTTCTAGATTTTAAAAATAGATGACACTATACAGAATTTAAAAATACAGCATTCAATTTTAATGGGTTACATGTGTGAGATAATTAAATTTAGTAGAATATCATATACTTATTTTTTTTATACTAATAGTAACAAATTTTAATGCACATTTTTAAAAAATAACATTTATTATCCACAAAAAATAATTTATTAGAATTTAATGCAT
Nbishopi_PoleCr_Chattooga_N885 ------------------------------------------------------------------------------------------------------------------------------------------------------------------------------------------------AAAAGTCTCATAAAGTCTGGCCCAGCTCGCAAAGGAATTTTTGAAATCCTGCTGCTGAACAGAAGACATGTATTTAAATACAATAATAACCAAACAAAAACACTAAGTAGTTTTCAGTAATGAAAAAAAAATGGAAATATACCAATTTCATATAAAATGCACAAAAATATTTTTAAAATAATCAGCAAATCTTTTATCAAGAAAATATAATTCTAATTCATATTATACTCATGTTTTAAACATTTTAGAATTTAAATACTAACCGTGATTGCTGAATCTTGAAGTATATTTACAGAGTTGTAAGAGATATTTGTTCCACTTGCTTCCACAGCAGATTCATAAATCAGGTCTAATTGTTTGTCCCCTTTGTTTAATCTGAATTTTGATTTCGTAAGATCTCTCCAACCACCTTCTGGTACAGAAAAATCCATAATCCATGGCATTACATAATGGCAGCGGGGATTATCTTTTTGTCTTCCAGCAAGCTGAAATATATTTATAACAATGAAACAAATAAAAATAGATGAAAAACAAAAAAAATCCCACGAGAATTAAAGCAATTTTTTTACATTAAATTGATTGACCTGAAATGTGTCTCTTTATGGCTATCTTGTATGTGGTAATTTATAATATAAAAATCTGATAAGAAATTTTTGAAAAATATGTGTATATTTTATTAAAGCAAAAGTTAATGAAAAGCTGGAAACACAAAAATGTTAAATTATTCAATTATTATTATAACACTAAATTAAAAAATGGATTTAAAAATAATTTTTCTAGATTT--------------------------------------------------------------------------------------------------------------------------------------------------------------------------------------------------
Nbishopi_StandingIndian_N131 TTATTTATAAAACTGTGTTAAGATAATTTTAACTTATCTCAGTTTTATATCAATAGAAACATTTAATTAATTATTGAAAAATTAATTTTATTATTTTTAAACAAACTTGTAATCAACAATAAATTAAAATTAATTAAATCATAAATTAACATTTAATTAATAATAATTTAAGGCTTTAAATAATTAATTATCAAAAGTCTCATAAAGTCTGGCCCAGCTCGCAAAGGAATTTTTGAAATCCTGCTGCTGAACAGAAGACATGTATTTAAATACAATAATAACCAAACAAAAACACTAAGTAGTTTTCAGTAATGAAAAAAAAATGGAAATATACCAATTTCATATAAAATGCACAAAAATATTTTTAAAATAATCAGCAAATCTTTTATCAAGAAAATATAATTCTAATTCATATTATACTCATGTTTTAAACATTTTAGAATTTAAATACTAACCGTGATTGCTGAATCTTGAAGTATATTTACAGAGTTGTAAGAGATATTTGTTCCACTTGCTTCCACAGCAGATTCATAAATCAGGTCTAATTGTTTGTCCCCTTTGTTTAATCTGAATTTTGATTTCGTAAGATCTCTCCAACCACCTTCTGGTACAGAAAAATCCATAATCCATGGCATTACATAATGGCAGCGGGGATTATCTTTTTGTCTTCCAGCAAGCTGAAATATATTTATAACAATGAAACAAATAAAAATAGATGAAAAACAAAAAAAATCCCACGAGAATTAAAGCAATTTTTTTACATTAAATTGATTGACCTGAAATGTGTCTCTTTATGGCTATCTTGTATGTGGTAATTTATAATATAAAAATCTGATAAGAAATTTTTGAAAAATATGTGTATATTTTATTAAAGCAAAAGTTAATGAAAAGCTCGAAACACAAAAATGTTAAATTATTCAATTATTATTATAACACTAAATTAAAAAATGGATTTAAAAATAATTTTTCTAGATTTTAAAAATAGATGACACTATACAGAATTTAAAAATACAGCATTCAATTTTAATGGGTTACATGTGTGAGATAATTAAATTTAGTAGAATATCATATACTTATT--------------------------------------------------------------------------------------------
Nbrimleyi_NewberryCr_N984 TGATTTGGTAAAATAAGGGAAGATAATTTTAACTTATCTCAATTTTATATCAATAGAAACATTTAGTTAATTATTGAATTTTTTTTATTATTATTTTTAAACAAGCTTGTAATCCACAATAAATTAAAATTCATTAAATCATAAATTAAAATTTAATTAATAACAATTTAAGGCTTTAATTAATTAATTACCAAAAGTCTCATAAAGTCTAGCCCAGCTTCCAAAGGAATTTTTGAAATCCTGCCGCTGAACAGAAAACATGTATTTAAATACAATAATCACCAAACAAAAACAGTAAGTAGTTTGCAGTAATGAAAAAAAAATGGAAATATACCAATTTCATATAAAATGCATAAAAATATTTTTAAAATAATCAGTAAATCTTTTATCAAGAAAACATAATTCTAATTCATATTATACTCATGTTTTAAGCATTTTAAAATTAAAATACTAACCGTGATTGCTGAATCTTGAAGTATATTTACAGAGTTGTAAGAGATATTTGTTCCACTTGCTTCCACAGCAGATTCATAAATCAGGTCTAATTGTTTGTCTCCTTTGTTTAATCTGAATTTTGATTTTGTAAGATCTCTCCAACCACCTTCTGGTACAGAAAAATCCATAATCCATGGCATTACATAATGGCAGCGGGGATTATCTTTTTGTCTTCCAGCGAGCTGAAATATATTTATAACAATGAAACAAATGAAAATAGATGAAAAAAGAAACAAATTCCACGAGAATTAAAGCAATTTTTTTATATTAAATTGATTGACCTGAAATGTGTCTCTTTATGGATATC--AGGGTTGGCAAATATTGATATAAATATC------AAAATATCCG------ATATTTGT-------TATATCAAAAATTTTATATA-------ATCACACCTATGTTAAATTTTTAAAAATGTGGTATCATTTTAAA--CAGAATTATAATATGATACAAGTTTTTCA--TTTT------AGGTAATATTTTGTTCAATTTTGCAAAATAGTATTT-ATTTAATT------------------AATCAAATACAATTGAACATGTTATACTTATTTTTTTTTGAATAATTAAGGCAAACTTTAATAAACATATTAACGAGATAAAACTTTTATTTCACAAAAGATATTGAATTAAAATTAAAAGCGT
Nbrimleyi_RumblingBald_N241 TGATTTGGTAAAATAAGGGAAGATAATTTTAACTTATCTCAATTTTATATCAATAGAAACATTTAGTTAATTATTGAAAAATTAATTTTATTATTTTTAAACAAGCTTGTAATCCACAATAAATTAAAATTCATTAAATCATAAATTAAAATTTAATTAATAACAATTTAAGGCTTTAATTAATTAATTACCAAAAGTCTCATAAAGTCTGGCCCAGCTCCCAAAGGAATTTTTGAAATCCTGCCGCTGAACAGAAGACATGTATTTAAATACAATAATCACCAAACAAAAACAGTAAGTAGTTTGCAGTAATGAAAAAAAAATGGAAATATACCAATTTCATATAAAATGCATAAAAATATTTTTAAAATAATCAGTAAATCTTTTATCAAGAAAACATAATTCTAATTGATATTATACTCATGTTTTAAGCATTTTAAAATTAAAATACTAACCGTGATTGCTGAATCTTGAAGTATATTTACAGAGTTGTAAGAGATATTTGTTCCACTTGCTTCCACAGCAGATTCATAAATCAGGTCTAATTGTTTGTCTCCTTTGTTTAATCTGAATTTTGATTTTGTAAGATCTCTCCAACCACCTTCTGGTACAGAAAAATCCATAATCCATGGCATTACATAATGGCAGCGGGGATTATCTTTTTGTCTTCCAGCGAGCTGAAATATATTTATAACAATGAAACAAATGAAAATAGATGAAAAAAGAAACAAATTCCACGAGAATTAAAGCAATTTTTTTATTTTAAATTGATTGACCGGAAATGTGTCTCTTTATGGATATC--AGAGTTGGCAAATATTGATATAAATATC------AAAATATCCG------ATATTTGT-------TATATCAAAAATTTTATATA-------ATCACACCTATGTTAAATTTTTAAAAATGTGGTATCATTTTAAA--CAGAATTATAATATGATACAAGTTTTTCA--TTTT------AGGTAATATTTCGTTCAATTTTGCAAAATAGTATTT-ATTTAATT------------------AATCAAATACAATTGAACATTTTATACTTATTTTTTTTTGAATAATTAAGGCAAACTTTAATAAACATATTGACGAGATAAAACTTTTATTTCACAAAAAATAATGAATTAAAATTAAAAGCGT
Ncanei_Egypt_N958 -----------------------------------------------------------------------------------------------------------------------TAAATTAAAATCCATTAAATCATAAATTAAAATTTAATTAATAATAATTTAAGGCTTTAATTAATTAATTACCAAAAGTCTTATAAAGTCTGGCCCAGCTCCCAAAGGAATTTTTGAAATCCTGCCGCTGAACAGAAGACATGTATTTAAATACAATAATCACCAAACAGAAACAGTAAGTAGTTTGCAGTAATGAAAAAAAAATGGAAATATACCAATTTCATATAAAATGCATAAAAATATTTTTAAAATAATCAGTAAATATTTTATCAAGGAAACATAATTCTAATTCATATTATACTCATGTTTTAAGCATTTTAAAATTAAAATACTAACCGTGATTGCTGAATCTTGAAGTATATTTACAGAGTTGTAAGAGATATTTGTTCCACTTGCTTCCACAGCAGATTCATAAATCAGGTCTAATTGTTTGTCTCCTTTGTTTAATCTGAATTTTGATTTTGTAAGATCTCTCCAACCACCTTCTGGTACAGAAAAATCCATAATCCATGGCATTACATAATGGCAGCGGGGATTATCTTTTTGTCTTCCAGCGAGCTGAAATATATTTATAACAATGAAACAAATAAAAATAGATGAAAAAA--------TTCCACGAGAATTAAAGCAATTTTTTTACATTAAATTGATTGACTTGAAATGTGT-TCTTTATGGATATC--AGGGTTGGCAAATATTGATATAAATATC------CAAATATCCG------ATATTTGTGATATATTATATCAAAAATTTGATATA-------ATCACACCTATGTTTAATTTTTAAAAATTTGGTATCATTTTAAA--CAGAATTATAATATGATACAAGTTTTTCA--TTTT------AGGTAATATTTCGTTCAATTTT-CAAAATAGTATTT-ATTTAATTAAAGCAAATATACTATATAATCAAATACAATTGAACATTTTATACTTATTTCTTTTTGAGTAATTAATGAAAAATTTAATAAACATATTTAAGAGAA---------------------------------------------
Ncarolinensis_Grandfather_N218 TAATTTATAAAACTGTGTTAAGATAATTTTAACATAACTCAGTTTTATATCAATAGAAACATTTAGTTAATTATTGAAAAATTAATTTTATTATTTTTAAACAAACTTGTAATCAACAATAAATTAAAATTCATTACATCATAAATTAAAATTTAAATAATAATAATTTAAGGCTTTAATTAATTAATTACCAAAAGTTTCATAAAGTCTGGCCCAGCTCCCAAAAGAATTTTTGAAATCCTGTCGCTGAGCAGAAGACATGTATTT-AATACAATAATCACCAAACAAAAACAGTAAGTAGTTTGCAGTAATGGAAAAAAAATGGAAATATACCAATTTCATATAAAATGCATAAAAATATTTTTTAAATAATCAGTAAATCTTTTATCAAGAAAACATAATTCTAATTCATATTATACTCATGTTTTAAGCATTTCAAAATTAAAATACTAACCGTGATTGCTGAATCTTGAAGTATATTTACAGAGTTGTAAGATATATTTGTTCCACTTGCTTCCACAGCAGATTCATAAATCAGGTCTAATTGTTTGTCTCCTTTGTTTAATCTGAATTTTGATTTTGTAAGATCTCTCCAACCACCTTCTGGTACAGAAAAATCCATAATCCACGGCATTACATAATGGCAGCGGGGATTATCTTTTTGTCTTCCAGCGAGCTGAAATATATTTATAACAATGAAACAAATAAAAATAGATGAAAAAAAAAAAAT-TCCCACAAGAATTAAAGCAATTTTTTTACATTAAATTGATTGACCTGAAATGTGTCTCTTTATGGATATC--AGGGTTGGCAAATATTGATATTAATATC------AAAATATCTG------ATATTTATTATATATTATATCAAAAATTTGATATA-------ATCACACCTATGTTTAATTTTTAAAAATTTGGTATCATTTTAAA--CCGAATTATAATATGATACAAGTTTTTCA--TTTT------AGGTAATATTTTGTTCAGTTTTAAAAAATAGTATTT-ATCTAATTAAAGCATATATACTATATAATCAAATACAATTGAACATTTTATACTTATTTTTTTTTGAATAATTAAGGCAAACTTTAATAAACATATTGACAAGATTAAATTTTTATTTTGCAAAAAATAATGAATTAAAATTAAAAGCGT
Ncarolinensis_LinvilleCaverns_N227 ----------------------------------------------------------------------------------------------------------------------------------------------------------------------------------------T-----------------------CTGGCCCAGCTCCCAAAAGAATTTTTGAAATCCTGACGCTGAGCAGAAGACATGTATTT-AATACAATAATCACCAAACAAAAACAGTAAGTAGTTTGCAGTAATGGAAAAAAAATGGAAATATACCAATGTCATATAAAATGCATAAAAATATTTTTTAAATAATCAGTAAATCTTTTATCAAGAAAACATAATTCTAATTCATATTATACTCATGTTTTAAGCATTTCAAAATTAAAATACTAACCGTGATTGCTGAATCTTGAAGTATATTTACAGAGTTGTAAGATATATTTGTTCCACTTGCTTCCACAGCAGATTCATAAATCAGGTCTAATTGTTTGTCTCCTTTGTTTAATCTGAATTTTGATTTTGTAAGATCTCTCCAACCACCTTCTGGTACAGAAAAATCCATAATCCATGGCATTACATAATGGCAGCGGGGATTATCTTTTTGTCTTCCAGCGAGCTGAAATATATTTATTAGAATGAAACAAATAAAAATAGATGAAAAAAAAAAAATTTCCCACAAGAATTAAAGCAATTTTTTTACATTAAATTGATTGACCTGAAATGTGTCTCTTTATGGATATC--AGGGTTGGCAAATATTGATATAAATATC------AAAATATCTG------ATATTTATTATATATTATATCAAAAATTTGATATA-------ATCACACCTATGTTTAATTTTTAAAAATTTGGTGTCATTTTAAA--CCGAATTATAATATGATACAAGTTTTTCA--TTTT------AGGTAATATTTTGTTCAGTTTTGCAAAATAGTATTT-ATCTAATTAATGCATATATACTAT------------------------------------------------------------------------------------------------------------------------------
Ncarteri_English_N031 TTATTTATAAAACTGTGTTAAGATAATTTTAACTTATCTCAGTTTTATATCAATAGAAACATTTAGTTAATTATTGAAAAATTAATTTTATTATTTTTAAACAAACTTGTAATCAACAATAAATTAAAATTAATTAAATCATAAATTAACATTTAATTAATAAAAATCTAAGGCTTTAATTAATTAATTATCA----------AAAGTCTGGCCCAGCTCCCAAAGGAATTTTTGAAATCCTGCCACTGAACAGAAGACATGTAGTTAAATACAATAATAACCAAACAAAAACACTAAGTAGTTCACAGTAATG-AAAAAAAATGAAAATATACCAATTTCATACAAAATGCACAAAGATATTTTTAAAATAATCAGCAAACTTTTTATCAAGAAAACATAATTTTAATTCATATTATACTCATGTTTTAAACATTTTAAAATTTAAATACTAACCGTGATTGCTGAATCTTGAAGTATATTTACAGAGTTGTAAGAGATATTTGTTCCACTTGCTTCCACAGCAGATTCATAAATTAGGTCTAATTGTTTGTCCCCTTTGTTCAATCTGAATTTTGATTTCGTAAGATCTCTCCAACCACCTTCTGGTACAGAAAAATCCATAATCCATGGCATTACATAATGGCAGCGGGGATTATCTCTTTGTCTTCCAGCAAGCTGAAATATATTTATAACAATGAAACAAATAAAAATAGATGAAAAACAAAAAAAATCCCACGAGAATTAAAGCAATTTTTTTACATTAAATTGATTGACCTGAAATGTGTCTCTTTGTGGCTATCTTGTGTGTGGTAATTTATAATATAAAAATCTGATAAGAAATTTTTGAAAAAGATGTGTATATTTTAATAAAGCAAAAGTTAATGACAAGCTGGAAACACAAAAATGTTAAATTATTCAATTATTATTATAACACTAAATTAAAAAATGGATTTAAAAATAAATTTTCTAGATTTTAAAAATAGATGACACTATACAGAATTTAAAAATACAGCATTCAATTTTAATGGGTTACATGTGTGAGATAATTAAATTTAGTAGAATATCATACACTTATTTTTTTTATACTAATACAGTACAACCTTATCC-------------------------------------------------------------
Ncarteri_LaurelCave_nearTYPE_N0296 TTATTTATAAAACTGAGTTAAGATAATTTTAACTTATCTCAGTTTTATATCAATAGAAACATTTAGTTAATTATTGAAAAATTAATTTTATTATTTTTAAACAAACTTGTAATCAACAATAAATTAAAATTAATTAAATCATAAATTAACATTTAATTAATAAAAATCTAAGGTTTTAATTAATTAATTATCA----------AAAGTCTGGCCCAGCTCCCAAAGGAATTTTTGAAATCCTGCCGCTGAACAGAAGACATGTAGTTAAATACAATAATAACCAAACAAAAACACTAAGTAGTTCACAGTAATT-AAAAAAAATGAAAATATACCAATTTCATACAAAATGCACAAAGATATTTTTAAAATAATCAGCAAACCTTTTATCAAGAAAACATAATTCTAATTCATATTATACTCATGTTTTAAACATTTTAAAATTTAAATACTAACCGTGATTGCTGAATCTTGTAATATATTTACAGAGTTGTAAGAGATATTTGTTCCACTTGCTTCCACAGCAGATTCATAAATCAGGTCTAATTGTTTGTCCCCTTTGTTCAATCTGAATTTTGATTTCGTAAGATCTCTCCAACCACCTTCTGGTACAGAAAAATCCATAATCCATGGCATTACATAATGGCAGCGGGGATTATCTTTTTGTCTTCCAGCAAGCTGAAATATATTTATAACAATGAAACAAATAAAAATAGATGAAAAAAAAAAAAATTCCCACGAGAATTAAAGCAATTTTTTTACATTAAATTGATTGACCTGAAATGTGTCTCTTTATGGTTATCTTGTGTGTGGTAATTTATAATATAAAAATCTGATAAGAAATTTTTGAAAAAGATGTGTATATTTTAATAAAGCAAAAGTTAATGACAAGCTGGAAACACACAAATGTTAAATTATTCAATTATTATTATAACAC--------------------------AATTTTTTAGATTTTAAAAATAGATGACACTATACAGAATTTAAAAATACAGCATTCAATTTTAATGGGTTACATGTGTGAGATAATTAAATTTAGTAGAATATCATATACTTATTTTTTTTATACTAATACAGTACAACCTTATCCGGCATTCTTCCGGCACAAAATTAGTTAGGTATAAAAATCGGAATAGTGAAATCGGAATCGG
Ncarteri_PilotMtn_G2185 TTATTTATAAAACTGTGTTAAGATAATTTTAACTTATCTCAGTTTTATATCAATAGAAACATTTAGTTAATTATTGAAAAATTAATTTTATTATTTTTAAACAAACTTGTAATCAACAATAAATTAAAATTAATTAAATCATAAATTAACATTTAATTAATAAAAATCTAAGGCTTTAATTAATTAATTATCA----------AAAGTCTGGCCTAGCTCCCAAAGGAATTTTTGAAATCCTGCCGCTGAACAGAAGACATGTAGTTAAATACAATAATAACCAAACAAAAACACTAAGTAGTTAACAGTAATG-AAAAAAAATGAAAATATACCAATTTCATACAAAATGCACAAATATATTTTTAAAATAATCACCAAACCTTTTATCAAGAAAACATAATTCTAATTCATATTATACTCATGTTTTAAACATTTTAAAATTTAAATACTAACCGTGATTGCTGAATCTTGAAGTATATTTACAGAGTTGTAAGAGATATTTGTTCCACTTGCTTCCACAGCAGATTCATAAATCAGGTCTAATTGTTTGTCCCCTTTGTTCAATCTGAATTTTGATTTCGTAAGATCTCTCCAACCACCTTCTGGTACAGAAAAATCCATAATCCATGGCATTACATAATGGCAGCGGGGATTATCTTTTTGTCTTCCAGCAAGCTGAAATATATTTATAACAATGAAACAAATAAAAATAGATGAAAAAAAAAAAAATTCCCACGAGAATTAAAGCAATTTTTTAAAATTAAATTCATTGACCTGAAATGTGTCTCTTTATGGCTATCTTGTGTGTGGTAATTTATAATATAAAAATCTGATAAGAAATTTTTGAAAAAGATGTGTATATTTTAATAAAGCAAAAGTTAATGACAAGTTGGAAACACAAAAATGTTAAATTATTCAATTATTATTATAACACTAAATTAAAAAATGGATTTAAAAATAAATTTTCTAGATTTTAAAAATAGATGACACTATACAGAATTTAAAAATACAGCATTCAATTTTAATGGGTTACATGTGTGAGATAATTAAATTTAGTAGAATATCATATACTTATTTTTTTTATACTAATACAGTACAACCTTATCCTGCATTCTTCCGGA--AAAATTAGTTAGGTATAAAAATCGGACTAGTGAAATTGGAATCGG
Ncarteri_Pitchfork_N363 TCTACAGCACAACAGTGTAAAAGCTACTTTAATGTCTAGCACATTTATATCAATAGAAACATTTAGTTAATTATTGAAAAATTAATTTTATTATTTTTAAACAAACTTGTAATCAACAATAAATTAAAATTAATTAAATCATAAATTAACATTTAATTAGTAAAAATCTAAGGCTTTAATTAATTAATTATCA----------AAAGTCTGGCCCAGCTCCCAAAGGAATTTTTGAAATCCTGCCGCTGAACAGAAGACATGTATTTAAATACAATAATAACCAAACAAAAACACTAAGTAGTTCACGGTAATG-AAAAAAAATGAAAATATACCAATTTCATATAAAATGCAC--AGATATTTTTAAAATAATCAGCAAACCTTTTATCAAGAAAACATAATTCTAATTCATATTATACTCATGTTTTAAACATTTTAAAATTTAAATACTAACCGTGATTGCTGAATCTTGAAGTATATTTACAGAGTTGTAAGAGATATTTGTTCCACTTGCTTCCACAGCAGATTCATAAATCAGGTCTAATTGTTTGTCCCCTTTGTTTAATCTGAATTTTGATTTCGTAAGATCTCTCCAACCACCTTCTGGTACAGAAAAATCCATAATCCATGGCATTACATAATGGCAGCGGGGATTATCTTTTTGTCTTCCAGCAAGCTGAAATATATTTATAACAATGAAACAAATAAAAATAGATGAAAAAAAAAAAAATTCCCACGAGAATTAAAGTAATTTTATTACATTAAATTGATTGACCTGAAATGTGTCTCTTTATGGCTATCTTGTGTGTGGTAATTTATAATATAAAAATCTGATAAGAAATTTTTGAAAAAGATGTGTATATTTTAATAAAGCAAAAGTTAATGACAAGCTGGAAACACAAAAATGTTAAATTATTCAATTATTATTATAACACTAAATTAAAAAATGGATTTAAAAATAAATTTTCTAGATTTTAAAAATAGATGACACTATACAGAATTTAAAAATACAGCATTCAATTTTAATGGGTTACATGTGTGAGATAATTAAATTTAGTAGAATATCATATACTTAGTTTTTTTATACTAATACAGTACAACCTTATCCGGCATTCTTCCGGCACAAAATTAGTAAGGTATAAAAATCGGACTAGTGAAATCGGAATCGG
Ncarteri_WeberCty_N1044 -------------TGTGTTAAGATAATTTTAACTTATCTCAGTTTTATATCAATAGAAACATTTAGTTAATTATTGAAAAATTAATTTTATTATTTTTAAACAAACTTGTAATCAACAATAAATTAAAATTAATTAAATCATAAATTAACATTTAATTTTTAAAAATCTAAGGCTTTAATTAATTAATTATCA----------AAAGTCTGGCCCAGCTCGCAAAGGAATTTTTGAAATCCTGCCGCTGAACAGAAGACATGTAGTTAAATACAATAATAACCAAACAAAAACACTAAGTAGTTCACAGTAATG---GAAAAATGAAAATATACCAATTTCATACAAAATGCACAAAGATATTTTTAAAATAATCAGCAAACCTTTTATCAAGAAAACATAATTCTAATTCATATTATACTCATGTTTTAAACATTTTAAAATTTAAATACTAACCGTGATCGCTGAATCTTGAAGTATATTTACAGAGTTGTAAGAGATATTTGTTCCACTTGCTTCCACAGCAGATTCATAAATCAGGTCTAATTGTTTGTCCCCTTTGTTCAATCTAAATTTTGATTTCGTAAGATCTCTCCAACCACCTTCTGGTACAGAAAAATCCATAATCCATGGCATTACATAATGGCAGCGGGGATTATCTTTTTGTCTCCCAGCAAGCTGAAATATATTTATAACAATGAAACAAATAAAATAGATGAAAAAAAAAAAAAATTCCCACGAGAATTAAAGCAATTTTTTTACATTAAATTGATTGACCTGAAATGTGTCTCTTTATGGCTATCTTGTGTGTGGTAATTTATAATATAAAAATCTGATAAGAAATTTTTGAAAAAGATGTGTATATTTTAATAAAGTAAAAGTTAATGACAAGCTGGAAACACAAAAATGTTAAATTATTCAATTATTATTATAACACTAAATTAAAAAATGGATTTAAAAATAAATTTTCTACGTTTTAAAAATAGATGACACTATACAGAATTTAAAAATACAGCATTCAATTTTAATGGGTTACATGTGTGAGATAATTAAATTTAGTAGAATATCATATACTTATTTTTTTTATACTAATACAGTACAACCTTATCCGGCATTCTTCCGG------------------------------------------------
Ncarteri_div__RainbowCave_G2089 TAATTTATAAAACTGTGTTAAGATAATTTTAACTAATCTCAGTTTTATATCAATAGGAACATTTAGTTAATTATTGAAAAATTAATTTTATTATTTTTAAGCAAACTTGTAATCAACAATAAATTAAAATTAATTAAATCATAATG-------TAATTAATAATAATATAAGGTTTTAATTAATTAATTATCAAATATTTCGTAAAGTCTGGTCCAGCTCCCA--GGAATTTCTGAAATCCTGCTGCTGAG-AGAAAACATGCATTTAAATACAATAATCACCAAACAAAAACAATAAGTAGTTTGCAGTAATG-AAAAAAAATGGAAATATACCAATCTCATATAAAATGCATAAAAATATTTTTAAACTAATCAGTAAATCTTTTATCAAGAAAACATAATTCTAATTCATACTGTACTCATGTCTTAAGCATTTTAAAATTAAAATACTAACCGTGATTGCTGAATCTTGAAGCATATTTACAGAGTTGTAAGAGATATTTGTTCCACTTGCTTCTACAGCAGATTCATAAATCAGGTCTAATTGTTTGTCTCCTTTGTTTAATCTGAATTTTGATTTTGTGAGATCTCTCCAACCACCTTCTGGTACAGAAAAATCCATAATCCATGGCATTACATAATGACAGCGGGGATTATCTTTTTGTCTTCCAGCAAGCTGAAATATATTTATAACAATGAAAGAAATAAAAATAGATAAAAA--AAAAAATTTGCTACAAGAATTAAAGCAATATTTTTACATTAAATTGATTAACCTGAAATGTGTCTCTTTATGGACATCTTGTGTGTGGTAATTTATAATATAAAAATGTGATAAGAAATTTTTGAAAAAGATGTGTATATGTTATTAAATCAAAAGTTAATGAAAAGATGGAAACACAAAAATGTTAAATTATTCAATTATTATTATAACACTAAATTAAAAACTAGATTTAAAAATAAATTTTCGAGATTTTAAAAATAGATGAGACTATACAGAATTTAAAAATACAGTATTCAATTTTAATGGGTTACATATGTGAAATAATTAAATTTAGTAGAATATCGTATACTTATTTTTTTTATATAAATTAGCATAAATG--------------------------------------AAAAA------------------AAGTAT
Ncherokee_BallhootScar_N193 ----------------------ATAATTTTAACTTATCTCAGTTTTATATCAATAGAAACATTTAGTTAATTATTGAAAAATTAATTTTATTATTTTTAAACAAACTTGTAATCAACAATAAATTAAAATTCATTACATCATAAATTAAAAT------AATAATAATTTAAGGCTTTAATTAATTAATTACCAAAAGTTTCATAAAGTCTGGCCCAGCTCCCAAAAGAATTTTTGAAATCCTGCCGCTGAACAGAAGACATGTATTT-AATACAATAATCACCAAACAAAAACAGTAAGTAGTTTGCAGTAATGAAAAAAAAATGAAAATATACCAATTTCATATAAAATGCATAAAAATATTTTTAAAATAATCAGTAAATCTTTTATCAAGAAAACATAATTCTAATTCATATTATACTCATGTTTTAAGCATTTTAAAATTAAAATACTAACCGTGATTGCTGAATCTTGAAGTATATTTACAGAGTTGTAAGAGATATTTGTTCCACTTGCTTCCACAGCAGATTCATAAATCAGGTCTAATTGTTTGTCTCCTTTGTTTAATCTGAATTTTGATTTTGTAAGATCTCTCCAACCACCTTCTGGTACAGAAAAATCCATAATCCATGGCATTACATAATGGCAGCGGGGATTATCTTTTTGTCTTCCAGCGAGCTGAAATATATTTATAACAATGAAACAAATAAAAAGAGATGAAAAAAAAAAAATTTCCCACTAGAATTAAAGCAATTTTTTTACATTAAATTGATTGACCTGAAA--TGTCTCTTTATGGATATC--AGGCTTGGCAAATATTGATATAAATATC------AAAATATCTG------ATATTTATTATATATTATATCAAAAATTTTATATA-------ATCACACCTATGTTTAAGTTTTAAAAATTTGGTATCATTTTAAA--CAGAATTATAATATGAT-------------------------------------------------------------------------------------------------------------------------------------------------------------------------------------------------------------------
Ncherokee_BalsamMtn_N891 TAATTTATAAAACTGTGTTAAGATAATTTTAACTTATCTCAGTTTTATATCAATAGAAACATTTAGTTAATTATTGAAAAATTAATTTTATTATTTTTAAACAAACTTGTAATCAACAATAAATAAAAATTCATTACATCATAAATTAAAATTAA---AATAATAATTTAAGGCTTTAATTAATTAATTACCAAAAGTTTCATAAAGTCTGGCCCAACTCCCAAAAGAATTTTTGAAATCCTGCCGCTGAACAGAAGACACGTATTT-AATACAATAATCACCAAACA-AAACAGTAAGTAGATCGCAGTAATGAAAAAAAAATGAAAATATACCAATTTCATATAAAATGCATAAAAATATTTTTAAAAAAATCAGTAAATCTTTTATCAAGAAAACATAATTCTAATTCATATTATACTCATGTTTTAAGCATTTTAAAATTAAAATACTAACCGTGATTGCTGAATCTTGAAGTATATTTACAGAGTTGTAAGAGATATTTGTTCCACTTGCTTCCACAGCAGATTCATAAATCAGGTCTAATTGTTTGTCTCCTTTGTTTAATCTGAATTTTGATTTTGTAAGATCTCTCCAACCACCTTCTGGTACAGAAAAATCCATAATCCATGGCATTACATAATGGCAGCGGGGATTATCTTTTTGTCTTCCAGCGAGCTGAAATATATTTATAACAATGAAACAAATAAAAAGAGATGAAAAAAAAAAAAATTCCCAATAGAATTAAAGCAATTTTTTTACATTAAATTGATTGACCTGAAA--TGTCTCTTTATGGATATC--AGGGTTGGCAAATATTGATATAAATATC------AAAATATCTG------ATATTTATTATATATTATATCAAAAATTTGATATA-------ATCACACTTATGTTTAATTTTTAAAAATTTGGTATCATTTTAAA--CAGAATTATAATATGATACAAGTTTTTCA--TTTT------AGGTAATATTTCGTTCAGTTTTGCAAAATAGTATTT-ATTTAATTAAAGCATATATACTATATAATCAAATACAATTTAACATTTTATACTTATTTTTTTTTGAATAATTAAGGCAAACTTTAATAAACATATTGACGAGATAAAG-TTTTATTTCACAAAAAATAAAG----AAAATTAAAAGCGT
Ncherokee_SIndianCrk_N681 ----------------------------------------------------------------------------------------------------------------------------------------------------------------------------------------------------------------------------------------------------------------------------------------------------------GTAGTTTGTAGTAATG-AAAAAAAATGAAAATATACCAATTTCATATAAAATGCATAAAAATATTTTTAAAATAATCAGTAAATCTTTTATCAAGAAAACATAATTCTAATTCATATTATACTCATGTTTTAAGCATTTTAAAATTAAAATACTAACCGTGATTGCTGAATCTTGAAGTATATTTACAGAGTTGTAAGAGATATTTGTTCCACTTGCTTCCACAGCAGATTCATAAATCAGGTCTAATTGTTTGTCTCCTTTGTTTAATCTGAATTTTGATTTTGTAAGATCTCTCCAACCACCTTCTGGTACAGAAAAATCCATAATCCATGGCATTACATAATGACAGCGGGGATTATCTTTTTGTCTTCCAGCGAGCTGAAATATATTTATAACAGTGAAACAAATAAAAATTGATGAAAAAAAAAAAATTTCCCACGAGAACTAAAGCAATTTTTTTACATTAAATTGATTGACCTGAAATGTGTCTCTTTATGGATATC--AGGGTTGGCAAATATTGATATAAATATC------AAAATATCTG------ATATTTATTATATATTATATCAAAAATTTGATATA-------ATCACACCTATGTTT-------------------------------------------------------------------------------------------------------------------------------------------------------------------------------------------------------------------------------------------------------------------
Ncooperi_BeaverCrk_N1002 ------------------------------------------------------------------------------------------------------------------------------AAATTAATTAAATCATAAATTAACATTTAATTAATAATAATTTAAGGCTTTAAATAATTAATTATCAAAAGTCTCATAAAGTCTGGCCCAGCTCCCAAAGGAATTTTTGAAATCCTGCTGCTGAACAGAAGACATGTATTTAAATACAATAATAACCAAACAAAAACACTAAGTAGTTTGCAGTAATGAAAAAAAAATGGAAATATACCAATTTCATATAAAATGCACAAAAATATTTTTAAAATAATCAGCAAATCTTTTATCAAGAAAATATAATTCTAATTCATATTATGCTCATGTTTTAAACATTTTAAAATTTAAATACTAACCGTGATTGCTGAATCTTGAAGTATATTTACAGAGTTGTAAGAGATATTTGTTCCACTTGCTTCCACAGCAGATTCATAAATCAGGTCTAATTGTTTGTCCCCTTTGTTTAATCTGAATTTTGATTTCGTAAGATCTCTCCAACCACCTTCTGGTACAGAAAAATCCATAATCCATGGCATTACATAATGGCAGCGGGGATTATCTTTTTGTCTTCCAGCAAGCTGAAATATATTTATAACAATGAAACAAATAAAAATATATGAAAAACAAAAAAATTCCCACGAGAAATAAAGCAATTTTTTTACATTAAATTGATTGACCTGAAATGTGTCCCTTTATGGCTATCTTGTATGTGGTAATTTATAATATAAAAATCTGATAAGAAATTTTTGAAAAAGATGTGTATATTTTATTAAAGCAAAAGTTAATGAAAAGCTGGAAACACAAAAATGTTAAATTATTCAATTATTATTATAACACTAAATTAAAAAATGGATTTAAAAATAAATTTTCTAGATTTTAAAAATAGATGACACTATACAGAATTTAAAAACACAGCATTCAATTTTAATG---------------------------------------------------------------------------------------------------------------------------------------------
Ncooperi_BrasstBald_N824 --------------------------------------------------------------------------------ATTATTTTCATTAATTTTGAAAAAAAATGTAATCAACAATCAATTTAAATTAATTAAATCATAAATTAAAATTAAATTAATAATAATTTAAGGCTTTAAATAATTAATTATCAAAAGTCTCATAAAGTCTGGCCCAGCTCCCAAAGGAATTTTTGAAATCCTGCTGCT-----GAAGACATGTATTTAAATACAATAATAACCAAACAAAAACACTAAGTAGTTTGCAGTAATGAAAAAAAAATGGAAATATACCAATTTCATATAAAATGCACAAAAATATTTTTAAAATAATCAGCAAATCTTTTATCAAGAAAATATAATTCTAATTCATATTATGCTCATGTTTTAAACATTTTAGAATTTAAATACTAACCGTGATTGCTGAATCTTGAAGTATATTTACAGAGTTGTAAGAGATATTTGTTCCACTTGCTTCCACAGCAGATTCATAAATCAGGTCTAATTGTTTGTCCCCTTTGTTTAATCTGAATTTTGATTTCGTAAGATCTCTCCAACCACCTTCTGGTACAGAAAAATCCATAATCCATGGCATTACATAATGGCAGCGGGGATTATCTTTTTGTCTTCCAGCAAGCTGAAATATATTTATAACAATGAAACAAATAAAAATATATGAAAAACAAAAAAATTCCCACGAGAAATAAAGCAATTTTTTTACATTAAATTGATTGACCTGAAATGTGTCTCTTTATGGCTATCTTGTATGTGGTAATTTATAATATAAAAATCTGATAAGAAATTTTTGAAAAAGATGTGTATATTTTATTAAAGCAAAAGTTAATGAAAAGCTGGAAACACAAAAATGTTAAATTATTCAATTATTATTATAACACTAAATTAAAAAATGGATTTAAAAATAAATTTTCTAGATTTTAAAAATAGATGACACTATACAGAATTTAAAAATACAGCATTCAATTTTAATGGGTTACATGTGTGAGATAATTAAATTTAGTAGAATATCATATACTTATTTTTTTTATACTAATAGTAACAAATTTTAATGCACATTTTTAAAAAATAACATTTATTATCCACAAAAAATAAT-------------------
Ncooperi_CheoahDam_N1122 TTATTTATAAAACTGTGTTAAGATAATTTTAACTTATCTCAGTTTTATATCAATAGAAACATTTAATTAATTATTGAAAAATTAATTTTATTATTTTTAAACAAACTTGTAATCAACAATAA----AAATTAATTAAATCATAAATTAACATTTAATTAATAATAATTTAAGGCTTTAAATAATTAATTATCAAAAGTCTCATGAA-----GCCCAGCTCCCAAAGGAATTTTTGAAATCCTGCTGCTGAACAGAAGACATGTATTTAAATACAATAATAACCAAACAAAAACACTAAGTAGTTTGCAGTAATGAAAAAAAAATGGAAATATACCAATTTCATATAAAATGCACAAAAATATTTT-AAAATAATCAGCAAATCTTTTATCAAGAAAATATAATTCTAATTCATATTATGCTCATGTTTTAAACATTTTAAAATTTAAATACTAACCGTGATTGCTGAATCTTGAAGTATATTTACAGAGTTGTAAGAGATATTTGTTCCACTTGCTTCCACAGCAGATTCATAAATCAGGTCTAATTGTTTGTCCCCTTTGTTTAATCTGAATTTTGATTTCGTAAGATCTCTCCAACCACCTTCTGGTACAGAAAAATCCATAATCCATGGCATTACATAATGGCAGCGGGGATTATCTTTTTGTCTTCCAGCAAGCTGAAATATATTTATAACAATGAAACAAATAAAAATATATGAAAAACAAAAAAATTCCCACGAGAATTAAAGCAATTTTTTTACATTAAATTGATTGACCTGAAATGTGTCTCTTTATGGCTATCTTGTATGTGGTAATTTATAATATAAAAATCTGATAAGAAATTTTTGAAAAAGATGTGTATATTTTATTAAAGCAAAAGTTAATGAAAAGCTGGAAACACAAAAATGTTAAATTATTCAATTATTATTATAACACTAAATTAAAAAATGGATTTAAAAATAAATTTTCTAGATTTTAAAAATAGATGACACTATACAGAATTTAAAAATACAGCATTCAATTTTAATGGGTTACATGTGTGAGATAATTAAATTTAGTAGAATATCATATACTTATTTTTTTTATACTAATAGTAACAAATTTTAATGCACATTTTTAAAAAATAACATTTATTATCCACAAAAAATAATTTATTAGAATTTAATGCAT
Ncooperi_NantRiverGorge_N682 -----------ACTGTGTTAAGATAATTTTAACTTATCTCGGTTTTATATCAATAGAAACATTTAATTAATTATTGAAAAATTAATTTTATTATTTTTAAACAAACTTGTAATCAACAATAAATTAAAATTGATTAAATCATAAATTAACATTTAATTAATAATAATTTAAGGCTTTAAATAATTAATTATCAAAAGTCTCATAAAGTCTGGCCCAGCTCGCAAAGGAATTTTTGAAATCCTGCTGCTGAACAGAAGACATGTATTTAAATACAATAATAACCAAACAAAAACACTAAGTAGTTTGCAGTAATGAAAAAAAAATGGAAATATACCAATTTCATATAAAATGCACAAAAATATTTTTAAAATAATCAGCAAATCTTTTATCAAGAAAATATAATTCTAATTCATATTATACTCATGTTTTAAACATTTTAAAATTTAAATACTAACCGTGATTGCTGAATCTTGAAGTATATTTACAGAGTTATAAGAGATATTTGTTCCACTTGCTTCCACAGCAGATTCATAAATCAGGTCTAATTGTTTGTCCCCTTTGTTTAATCTGAATTTTGATTTCGTAAGATCTCTCCAACCACCTTCTGGTACAGAAAAATCCATAATCCATGGCATTACATAATGGCAGCGGGGATTATCTTTTTGTCTTCCAGCAAGCTGAAATATATTTATAACAATGAAACAAATAAAAATAGATGGAAAACAAAAAAATTCCCACGAGAATTAAAGCAATTTTTTTACATTAAATTGATTGACCTGAAATGTGTCTCTTTATGGCTATCTTGTATGTGGTAATTTATAATATAAAAATCTGATAAGAAATTTTTGAAAAAGATGTGTATATTTTATTAAAGCAAAAGTTAATGAAAAGCTGGAAACACATAAATGTTAAATTATTCAATTATTATTATAACACTAAATTAAAAAATGGATTTAAAAATAAATTTTCTAGATTTTAAAAATACATGACACTATACAGAATTTAAAAATACAGCATTCAATTTTAATGGGTTACATGTGTGAGATAATTAAATTTAGTAGAATATCATATACTTATTTTTTTTATACTAATAGAAACAAATTTTAATGCACATTTT-----------------------------------------------------
Ncooperi_RockCrRoad_N1160 -----------------------------TAACTTATCTCAGTTTTATATCAATAGAGACTTTTAGTTAATTATTGAAAAATTAATTTTATTATTTTTAAACAAACTTGTAATCAACAATAAATTAAAATTAATTAAATCATAAATTAACATTTAATTTATAATAATTTAAGGCTTTAAATAATTAATTATCAAAAGTCTCATAAAGTCTGGCCCAGCTCGCAAAGGAATTTTTGAAATCCTGCTGCTGAACAGAAGACATGTATTTAAATACAATAATAACCAAACAAAAACACTAAGTAGTTTGCAGTAATGAAAAAAAATTGGAAATATACCAATTTCATATAAAATGCACAAAAATATTTTAAAAATAATCAGCAAATCTTTTATCAAGAAAATATAATTCTAATTCATATTATACTCATGTTTTAAACATTTTAAAATTTAAATACTAACCGTGATTGCTGAATCTTGAAGTATATTTACAGAGTTGTAAGAGATATTTGTTCCACTTGCTTCCACAGCAGATTCATAAATCAGGTCTAATTGTTTGTCCCCTTTGTTTAATCTGAATTTTGATTTCGTAAGATCTCTCCAACCACCTTCTGGTACAGAAAAATCCATAATCCATGGCATTACATAATGACAGCGGGGATTATCTTTTTGTCTTCCAGCAAGCTGAAATATATTTATAACAATGAAACAAAT-AAAATAGATGAAAAACAAAAAAATTCCCACGAGAATTAAAGCAATTTTTTTACATTACATTGATTGACCTGAAATGTGTCTCTTTATGGCTATCTTGTATGTGGTAATTTATAATATAAAAATCTGATAAGAAATTTTTGAAAAAGATGTGTATATTTCATTAAAGCAAAAGTTAATGAAAAGCTGAAAACACAAAAATGTTAAATTATTCAATTATTATTATAACACTAAATTAAAAAATGGATTTAAAAATAAATTTTCTAGATTTTAAAAATAGATGACACTATACAGAATTTAAAAATACAGCATTCAATTTTAATGGGTTACATGTGTGAGATAATTAAATTTAGTAGAATATCATATACTTATTTTTTTTATACAAATAGTAACAAATTTTAATGCACATTTTTAAAAAATAACATTTATTATCCACAAAAAATAATTTATTAGAATTTAATACAT
Ncoylei_Apalachia_N1195 TTATTTATAAAACTGTGTTAAGATAATTTTAACTTATCTCAGTTTCATATCAATAGAAACATTTAGTTAATTCTTGAAAAATTAATTTTATTATTTTTAAACAAACTTGTAATCAACAATAAATTAAAATTAATTAAATCATAAATTAACATTTAATTAATAATAATTTAAGGCTTTAAATAATTAATTATCA----------AAAGTCTGGCCCAGCTCCCAAAGGAATTTTTGAAATCCTGCCACTGAACAGTAGACATGTATTTAAATACAATAATAACCAAACAAAAACACTAGGTAGTTTGCAGTAATGAAAAAAAAATGGAAATATACCAATTTCATATAAAATGCACAAAAATATTTTTAAAATAATCAGCAAATCTTTTATCAAGAAAACATAATTCTAATTCATATTATACTCATGTTTTAAACATTTTAAAATTTAAATACTAACCGTGATTGCTGAATCTTGAAGTATATTTACAGAGTTGTAAGAGATATTTGTTCCACTTGCTTCCACAGCAGATTCATAAATCAGGTCTAATTGTTTGTCACCTTTGTTTAATCTGAATTTTGATTTTGTAAGATCTCTCCAACCACCTTCTGGTACAGTAAAATCCATAATCCATGGCATTACATAATGGCAGCGGGGATTATCTTTTTGTCTTCCAGCAAGCTGAAATATATTTATAACAATGAAACAAATAAAAATAGATGAAAAAAAAAAAAATTCCCACGAGAATTAAAGCA-TTTTTTTACATTAAATTAATTGACCTGAAATGTGTCTCTTTATGGCTATCTTGTGTGTGGTAATTTATAATATACAAATCTGATAAGAAATTTTTGAAAAATATGTGTATATTTTATTAAAGCAAAAGTTAATGAAAAGCTGGAAACACAAAAATGTTAAATTATTCAATTATTATTATAACACTAAATTAAAAAATACATTTAAAAATAAATTTTCTAGATTTTAAAAATAGATGACACTATACATAATTTAAAAATACAGAATTCAATTTTAATGGGTTACATGTGTGAGATAATTAAATTTAGTAGAATATCATATACTTATTTTTTTTATACTAATAGTAACAAATTTTAATGCACATTTTTAAAAAATAATATTTATTATCCACAAAAAACAATTTATTAGAA----------
Ncoylei_DinkinCove_N1118 TTATTTATAAAACTGTGTTAAGATAATTTTAACTTATCTCAGTTTCATATCAATAGAAACATTTAGTTAATTCTTTAAAAATTAGTTTCATTAATTTTGAACAAATTTGTAATCAACAATAAATTTAAATTAATTAAATCATAAATTAACATTTAATTAATAATAATTTAAGGCTTTAAATAATTAATTATCA----------AAAGTCTGGCCCAGCTCCCAAAGGAATTTTTGAAATCCTGCCACTGAACAGTAGACATGTATTTAAATACAATAATAACCAAACAAAAACACTAGGTAGTTTGCAGTAATGAAAAATAAATGGAAATATACCAATTTCATATAAAATGCACAAAAATATTTTTAAAATAATCAGCAAATCTTTTATCAAGAAAACATAATTCTAATTCATATTATACTCATGTTTTAAACATTTTAAAATTTAAATACTAACCGTGATTGCTGAATCTTGAAGTATATTTACAGAGTTGTAAGAGATATTTGTTCCACTTGCTTCCACAGCAGATTCATAAATCAGGTCTAATTGTTTGTCCCCTTTGTTTAATCTGAATTTTGATTTTGTAAGATCTCTCCAACCACCTTCTGGTACAGTAAAATCCATAATCCATGGCATTACATAATGGCAGCGGGGATTATCTTTTTGTCTTCCAGCAAGCTGAAATATATTTATAACAATGAAACAAATAAAAATAGATGAAAAAAAAAAAAATTCCCACGAGAATTAAAGCA-TTTTTTTACATTAAATTAATTGACCTGAAATGTGTCTCTTTATGGCTATCTTGTGTGTGGTAATTTATAATATACAAATCTGATAAGAAATTTTTGAAAAATATGTGTATATTTTATTAAAGCAAAAGTTAATGAAAAGCTGGAAACACAAAAATGTTAAATTATTCAATTATTATTATAACACTAAATTAAAAAATACATTTAAAAATAAATTTTCTAGATTTTAAAAATAGATGACACTATACATAATTTAAAAATACAGAATTCAATTTTAATGGGTTACATGTGTGAGATAATTAAATTTAGTAGAATATCATATACTTATTT-------------------------------------------------------------------------------------------
Ncoylei_TiptonCreek_N837 ----------------------ATAATTTTAACTTATCTCAGTTTCATATCAATAGAAACATTTAGTTAATTCTTGAAAAATTAATTTTATTATTTTTAAACAAACTTGTAATCAACAATAAATTAAAATTAATTAAATCATAAATTAACATTTAATTAATAATAATTTAAGGCTTTAAATAATTAATTATCA----------AAAGTCTGGCCCAGCTCCCAAAGGAATTTTTGAAATCCTGCCACTGAACAGTAGACATGTATTTAAATACAATAATAACCAAACAAAAACACTAGGTAGTTTGCAGTAATGAAAAAAAAATGGAAATATACCAATTTCATATAAAATGCACAAAAATATTTTCAAAATAATCAGCAAATCTTTTATCAAGAAAACATAATTCTAATTCATATTATACTCATGTTTTAAACATTTTAAAATTTAAATACTAACCGTGATTGCTGAATCTTGAAGTATATTTACAGAGTTGTAAGAGATATTTGTTCCACTTGCTTCCACAGCAGATTCATAAATCAGGTCTAATTGTTTGTCCCCTTTGTTTAATCTGAATTTTGATTTTGTAAGATCTCTCCAACCACCTTCTGGTACAGTAAAATCCATAATCCATGGCATTACATAATGGCAGCGGGGATTATCTTTTTGTCTTCCAGCAAGCTGAAATATATTTATAACAATGAAACAAATAAAAATAGATGAAAAACAAAAAAATTCCCACGAGAATTAAAGCA-TTTTTTTACATTAAATTAATTGACCTGAAATGTGTCTCTTTATGGCTATCTTGTGTGTGGTAATTTATAATATACAAATCTGATAAGAAATTTTTGAAAAATATGTGTATATTTTATTAAAGCAAAAGTTAATGAAAAGCTGGAAACACAAAAATGTTAAATTATTCAATTATTATTATAACACTAAATTAAAAAATAGATTTAAAAATAAATTTTCTAGATTTTAAAAATAGATGACACTATACATAATTTAAAAATACAGAATTCAATTTTAATGGGTTACATGTGTGAGATAATTAAATTTAGTAGAATACCATATACTTATTTTTTTTATACTAATAGTAACAAATTTTAATGCACATTTTTAAAAAATAATATTTATTATCC-------------------------------
Ncressleri_AndersonSpringCave_G2075 TAGTTTAAAAAACTGTGTTAAGATAATTTTA----ATCTCAGTTTTATATCAATAAAAACATTTAGTTAATTATTGAAAAAATAATTTTATTATTTTTAAACAAT--------------------------------------AATAATAATTTAATTAATAATAATTTAAGGCTTGA----ATTAATTATCAAAAGTCTCATAAAGTCTGGGCCAGCTTCCAAAGGAATTTTTGAAATCCTGCCGCTGAACAGAAGACATGTATTTAAATACAATAATCACCAAACAAAAACAGTAAGTAGTTTGCAGTAATGACAAAAAAATGGAAATATACTAATTTCATATAAAATGCATAAAAATATTTTGAAAATAAACAGTAAATATTTAATCAAGAAAACATAATTCTAATTCATACTCTACTCATATTTTAAGCATTTTAAAATTAAAATACTAACCGTGATTGCTGAATCTTGAAGTATATTTACAGAGTTGTAAGAGATATTTGTTCCACTTGCTTCCACAGCAGATTCATAAATCAGGTCTAATTGTTTGTCCCCTTTGTTTAATCTGAATTTTGATTTTGTAAGATCTCTCCAACCACCTTCTGGTACAGAAAAATCCATAATCCATGGCATTACATAATGGCAGCGGGGATTATCTTTTTGTCGTCCAGCAAGCTTAAATATATTTATAACAATGAAAGAAATAAAAATAGATGAAAAAAAAAAAATTTCTCACAAGAATTAAAGCAATTTTTTTACATTAAATTGATGGACCTGAAATGTGTCTCTTTATGGATATCTTGTGTG------TTCATAATATAAA-ATCTGATAAAAAAAATTTGAAAGAGATGTGTATATTTTATTAAAGCAAAAGTTAATGAAAAGCTGGAAACACAAAAATGTTAAATTATTCAATTATTATTA--ATACTAAATTAAAAACTAGATTTAAAAATAAATTTTCTAGATTTTAAAAATAGATAAGACTATACAGAATTTAAAAATACAGGGTTCAATTTTAATGGGTTACATATGTGAAATAATTAAATTTAGTAGAATATCGTATACTTATTTTTTTTATACTAATAGTAACGAATTTTAATGCACATTTCTAAAATATAACATTTATTTAAAGACAAAAACAATTTATTAGAATTTAATGCAT
Ncressleri_PigeonCave_G2077 ---------------------------------------------------------------------ATTATTGAAAAAATAATTTTATTATTTTTAAACAAT--------------------------------------AATAATAATTTAATTAATAATAATTTAAGGCTTGA----ATTAATTATCAAAAGTCTCATAAAGTCTGGGCCAGCTTCCAAAGGAATTTTTGAAATCCTGCCGCTGAACAGAAGACATGTATTTAAATACAATAATCACCAAACAAAAACAGTAAGTAGTTTGCAGTAATGACAAAAAAATGGAAATATACTAATTTCATATAAAATGCATAAAAATATTTTGAAAATAAACAGTAAATATTTAATCAAGAAAACATAATTCTAATTCATACTCTACTCATATTTTAAGCATTTTAAAATTAAAATACTAACCGTGATTGCTGAATCTTGAAGTATATTTACAGAGTTGTAAGAGATATTTGTTCCACTTGCTTCCACAGCAGATTCATAAATCAGGTCTAATTGTTTGTCCCCTTTGTTTAATCTGAATTTTGATTTTGTAAGATCTCTCCAACCACCTTCTGGTACAGAAAAATCCATAATCCATGGCATTACATAATGGCAGCGGGGATTATCTTTTTGTCGTCCAGCAAGCTTAAATATATTTATAACAATGAAAGAAATAAAAATAGATGAAAAAAAAAAAATTTCTCACAAGAATTAAAGCAATTTTTTTACATTAAATTGATGGACCTGAAATGTGTCTCTTTATGGATATCTTGTGTG------TTCATAATATAAA-ATCTGATAAAAAAAATTTGAAAGAGATGTGTATATTTTATTAAAGCAAAAGTTAATGAAAAGCTGGAAACACAAAAATGTTAAATTATTCAATTATTATTA--ATACTAAATTAAAAACTAGATTTAAAAATAAATTTTCTAGATTTTAAAAATAGATAAGACTATACAGAATTTAAAAATACAGGGTTCAATTTTAATGGGTTACATATGTGAAATAATTAAATTTAGTAGAATATCGTATACTTATTTTTTTTATACTAATAGTAACGAATTTTAATGCACATTTCTAAAATATAACATTTATTTAAAGACAAAAACAATTTATTAGAATTTAATGCAT
Ncrosbyi_MtMitchell_N210 TAATTTATAAAACTGTGTTAAGATAATTTTAACTTATCTCAGTGTTATATCAATAGAAACATTTAGTTAATTATTGAAAAATTAATTTTATTATTTTTAAACAAGCTTGTAATCCACAATAAATTAAAATTCATTAAATCATAAATTAAAATTTAATTAATAACAATTTAAGGCTTTAATTAATTAATTACCAAAAGTCTC--AAAGTCTGGCCCAGCTCCCAAAGGAATTTTTGAAATCCTGCCGCTGAACAGAAGACATGTATTTAAATACAATAATCACCAAACAAAAACAGTAAGTAGTTTGCAGTAATGAAAAAAAAATGGAAATATACCAATTTCATATAAAATGCATAAAAATATTTTTAAAATAATCAGTAAATCTTTTATCAAGAAAACATATTTCTAATTCATATTATACTCATGTTTTAAGCATTTTAAAATTAAAATACTAACCGTGATTGCTGAATCTTGAAGTATATTTACAGAGTTGTAAGAGATATTTGTTCCACTTGCTTCCACAGCAGATTCATAAATCAGGTCTAATTGTTTGTCTCCTTTGTTTAATCTGAATTTTGATTTTGTAAGATCTCTCCAACCACCTTCTGGTACAGAAAAATCCATAATCCATGGCATTACATAATGGCAGCGGGGATTATCTTTTTGTCTTCCAGCGAGCTGAAATATATTTATAACAATGAAACAAATAAAAATAGATGAAAAAAGAAACAAATTCCACGAGAATTAAAGCAATTTTTTAACATAAAATTGATTGACCTGAAATGTGTCTCTTTATGGATATC--AGGGTTGGCAAATATTGATATAAATATC------AAAATATCCA------ATATTTGT-------TATATCAAAAATTTTATATA-------ATCACACCTATGTTAAATTTTTAAAAATGTGGTATCATTTTAAA--CAGAATTATAATATGATACAAGTTTTTCA--TTTT------AGGTAATATTTCATTCAATTTTGCAAAATAGTATTT-ATTTAATT------------------AATCAAATACAATTGAACATTTTATACTTATTTTTTTTTGAATAATTAAGGCAAACTTTAATAAACATATTGACGAGATAAAACTTTTATTTCACAAAAAATAATGAATTAAAATTAAAAGCGT
Ncrosbyi_PricesCrk_N1143 TAATTTATAAAACTGTGTTAAGATAATTTTAACTTATCTCAGTTTTATATCAATAGAAACATTTAGTTAATTATTGAAAAATTAATTTTATTATTTTTAAACAAGCTTGTAATCCACAATAAATTAAAATTCTTTAAATTATAAATTAAAATTTAATTAATAACAATTTAAGGCTTTAATTAATTAATTACCAAAAGTCTC--AAAGTCTGGCCCAGCTCCCAAAGGAATTTTTGAAATCCTGCCGCTGAACAGAAGACATGTATTTAAATACAATAATCACCAAACAAAAACAGTAAGTAGTTTGCAGTAATGAAAAAAAAATGGAAATATACCAATTTCATATAAAATGCATAAAAATATTTTTAAAATAATCAGTAAATCTTTTATCAAGAAAACATAATTCTAATTCATATTATACTCATGTTTTAAGCATTTTAAAATTAAAATACTAACCGTGATTGCTGAATCTTGAAGTATATTTACAGAGTTGTAAGAGATATTTGTTCCACTTGCTTCCACAGCAGATTCATAAATCAGGTCTAATTGTTTGTCTCCTTTGTTTAATCTGAATTTTGATTTTGTAAGATCTCTCCAACCACCTTCTGGTACAGAAAAATCCATAATCCATGGCATTACATAATGGCAGCGGGGATTATCTTTTTGTCTTCCAGCGAGCTGAAATATATTTATAACAATGAAACAAATAAAAATAGATGAAAAAAGAAACAAATTCCACGAGAATTAAAGCAATTTTTTAACATTAAATTGATTGACCTGAAATGTGTCTCTTTATGGATATC--AGGGTTGGCAAATATTGATATAAATATC------AAAATATCCA------ATATTTGTGATATATTATATCAAAAATTTTATATA-------ATCACACCTATGTTAAATTTTTAAAAATGTGGTATCATTTTAAA--CAGAATTATAATATGATACAAGTTTTTCA--TTTT------AGGTAATATTTCGTTCAATTTTGCAAAATAGTATTT-ATTTAATT------------------AATCAAATACAATTGAACATTTTATACTTATTTTTTTTTGAATAATTAAGGCAAACTTTAATAAACATATTGACGAGATAAAACTTTTATTTCACAAAAGATAATGAATTAAAATTAAAAGCGT
Ncrosbyi_ShufordCrk_N1148 -----------------------------------------GTTTTATATCAATAGAAACATTTAGTTAATTATTGAAAAATTAATTTTATTATTTTTAAACAAACTTGTAATCCACAATAAATTAAAATTCATTAAATCATAAATTAAAATTTAATTAATAACAATTTAAGGCTTTAATTAATTAATTACCAAAAGTCTC--AAAGTCTGGCCCAGCTCCCAAAGGAATTTTTGAAATCCTGCCGCTGAACAGAAGACATGTATTTAAATACAATAATCACCAAACAAAAACAGTAAGTAGTTTGCAGTAATGAAAAAAAAATGGAAATATACCAATTTCATATAAAATGCATAAAAATATTTTTAAAATAATCAGTAAATCTTTTATCAAGAAAACATAATTCTAATTCATATTATACTCATGTTTTAAGCATTTTAAAATTAAAATACTAACCGTGATTGCTGAATCTTGAAGTATATTTACAGAGTTGTAAGAGATATTTGTTCCACTTGCTTCCACAGCAGATTCATAAATCAGGTCTAATTGTTTGTCTCCTTTGTTTAATCTGAATTTTGATTTTGTAAGATCTCTCCAACCACCTTCTGGTACAGAAAAATCCATAATCCATGGCATTACATAATGGCAGCGGGGATTATCTTTTTGTCTTCCAGCGAGCTGAAATATATTTATAACAATGAAACAAATAAAAATAGATGAAAAAAGAAACAAATTCCACGAGAATTAAAGCAATTTTTTAACATTAAATTGATTGACCTGAAATGTGTCTCTTTATGGATATC--AGGGTTGGCAAATATTGATATAAATATC------AAAATATCCA------ATATTTGT-------TATATCAAAAAATTTATATA-------ATCACACCTATGTTAAATTTTTAAAAATGTGGTATCATTTTAAA--CAGAATTATAATATGATACAAGTTTTTCA--TTTT------AAGTAATATTTCGTTCAATTTTGCAAAATAGTATTT-ATTTAATT------------------AATCAAATACAATTGAACATTTTATACTTATTTTTTTTTGAATAATTAAGGCAAACTTTAATAAACATATTGACGAGATAAAACTTTTATTTCACAAAAGATAATG------------------
Ndellingeri_BullpenBridge_N109 TGGTTCATAAAGGTATGCTAAATAATTTTTAGCTTGCCTTAGTTGTATATCAATAGAAACATTTAGTTAATTATTGAAAAATTAATTTTATTATTTTTAAACAAACTTGTAATCAACAATAAACTAAAATTAATTAAATCATAAATTAACATTTAAT---TAATAATTTAAGGCTTTAATTAATTAATTATCAAAAGTCTCATAAAGTCTGGCCCAGCTCCCAAAGGAATTTTTTAAATCCTGCCGCTGAACAGAAGACATGTATTTAAATACAATAAT-ACCAAACAAAAATACTAAGTAGTTTGTAGTAATGAAAAAAAAATGGAAATATACGAATTACATATAAAATACACAAAAATATTTTAAAAATAATCAGCAAATCTTTTATCAAGAAAACATAATTCTAATTCATATTATACTCATGTTTTAAACATTTT-ACATTTAAATACTAACCGTGATTGCTGAATCTTGAAGTATATTTACAGAGTTGTAAGAGATATTTGTTCCACTTGCTTCCACAGCAGATTCATAAATCAGGTCTAATTGTTTGTCCCCTTTGTTTAATCTGAATTTTGATTTTGTAAGATCTCTCCAACCACCTTCTGGTACAGAAAAATCCATAATCCATGGCATTACATAATGGCAGCGGGGATTATCCTTTTGTCTTCCAGCAAGCTGAAATATATTTATAACAATGAAACAAATAAAAATAGATGAAAAAAAAAAAAATTCCCACGAGAATTAAAGCAATTTTTTTACATTAAATTGATTGACCTGAAATGTGTCTTTTTATGGCTATCTTGTGTGTGGTAATTTATAATACAAAAATCTGATAAGAAATTTATGAAAAAGATGTGTATATTTTATCAAAGCAAAAGTTAATGAAAAGCTGGAAACACAAAAATGTTAAATTATTCAATTATTATTATAACACTAAATTAAAAAATGAATTTAAAGATAAATTTTCTGGATTTAAAAAGTAGATGACACTATACAGAATTTAAAAATACAGCATTCAATTTTAATGGGTTACATGTGTGAGATAATTAAATTTAGTAGAATTTCATATACTTATTTTTTTTATACTAATAGTAACAAATTTTAATGCACATTTTTAAAAAATAACATTTATTATCCACAAAAAACAATTTATTAGAATTTAATGCAT
Ndellingeri_WhitewFalls_N887 TTATTTATAAAACTGTGTTAAGATAATTTTACCTTATCTCAGTTGTATATCAATAGAAACATTTAGTTAATTATTGAAAAATTAATTTTATTATTTTTAAACAAACTTGTAATCAACAATAAACTAAAACTAATTAAATCATAAATTAACATTTAAT---TAATAATTTAAGGCTTTAATTAATTAATTATCAAAAGTCTCATAAAGTCTGGCCCATCTCCCAAAGGAATTTTTTAAATCCTGCCGCTGAACAGAAGACATGTATTTAAATACAATAAT-ACCAAACAAAAATACTAAGTAGTTTGTAGTAATGAAAAAAAAATGGAAATATACGAATTACATATAAAATGCACAAAAATATTTTAAAAATAATCAGCAAATCTTTTATCAAGAAAACATAATTCTAATTCATATTATACTCATGTTTTAAACATTTT-ACATTTAAATACTAACCGTGATTGCTGAATCTTGAAGTATATTTACAGAGTTGTAAGAGATATTTGTTCCACTTGCTTCCACAGCAGATTCATAAATCAGGTCTAATTGTTTGTCCCCTTTGTTTAATCTGAATTTTGATTTTGTAAGATCTCTCCAACCACCTTCTGGTACAGAAAAATCCATAATCCATGGCATTACATAATGGCAGCGGGGATTATCCTTTTGTCTTCCAGCAAGCTGAAATATATTTATAACAATGAAACAAATAAAAATAGATGAAAAAAAAAAAAAATCCCACGAGAATTAAAGCAATTTTTTTACATTAAATTGATTGACCTGAAATGTGTCTTTTTATGGCTATCTTATGTGTGGTAATTTATAATACAAAAATCTGATAAGAAATTTATGAAAAAGATGTGTATATTTTATCAAAGCAAAAGTTAATGAAAAGCTGGAAACACAAAAATGTTAAATTATTCAATTATTATTATAACACTAAATTAAAAAATGAATTTAAAGATAAATTTTCTGGATTTTAAAAGTAGATGACACTATACAGAATTTAAAAATACAGCATTCAATTTTAATGGGTTACATGTGTGAGATAATTAAATTTAGTAGAATTTCATATACTTATTTTTTTTATACTAATAGTAACAAATTTTAATGCACATTTTTAAAAAATAACATTTATTATCCACAAAAAACAATTTATTAGAATTTAATGCAT
Ndilutus_GrassyCreek_N670 -------------------------------------------------------------------------------------------------------------------------------------------------------------------------------------------------------------------------------------------------------------------------------------------------------------------------------------------------------------------------------------------------------------------------------------CATGTTTTAAGCATTTTAAAATTAAAATACTAACCGTGACTGCTGAATCTTGAAGTATATTTACGGAGTTGTAAGATATATTTGTTCCACTTGCTTCCACAGCAGATTCATAAATCAGGTCTAATTGTTTGTCTCCTTTGTTTAATCTGAATTTTGATTTTGTAAGATCTCTCCAACCACCTTCTGGTACAGAAAAATCCATAATCCATGGCATTACATAATGGCAGCGGGGATTATCTTTTTGTCTTCCAGCGAGCTAAAATATATTTATAACAATGAAACAAATAAAAATAGATGAAAAAAAAAAAAATTCCCACGAGAATTAAAGCAATTTTTTTACATTAAATTGATTGACCTGAAATGTGTCTCTTTATGGATATC--AGGGTTGGCAAATATTGATATAAATATC------AAAATATCTG------ATATTTATTATATATTATATCAAAAATTTGATA-------------------------------------------------------------------------------------------------------------------------------------------------------------------------------------------------------------------------------------------------------------------------------------------
Ndilutus_StarveRockCave_G3174 TAATTTATAAAACTGTGTTAAGATAATTTTAACTTATCTCAATTTTATATCAATAGCAATTTATAGTTAATTATTTAAAAA-TAATTTCATTCTTTTTGAACAAATTTGTAATCAACAATAAATTAAAATTCATTACATCATAAATTAAAATTTAAATAATAATAATTTAAGGCTTTAATTAATTAATTACCAAAAGTTTCATAAAGTGTGGCCCAGC-CCCAAAAGAATTTTTGAAATCCTGCCGCTGAACAGAAGACATGTATTT-AATACAATAATCACCAAACAAAAACAGTAAGTAGTTTGCAGTAATGGGAAAAAAATGGAAATATACCAATTTCATACAAAATGCATAAAAATGTTTTTAAAATAATCAGTAAATCTTTTACCAAGAAAACATAATTCTAATTCATATTATACTCATGTTTTAAGCATTTTAAAATTAAAATACTAACCGTGACTGCTGAATCTTGAAGTATATTTACGGAGTTGTAAGATATATTTGTTCCACTTGCTTCCACAGCAGATTCATAAATCAGGTCTAATTGTTTGTCTCCTTTGTTTAATCTGAATTTTGATTTTGTAAGATCTCTCCAACCACCTTCTGGTACAGAAAAATCCATAATCCATGGCATTACATAATGGCAGCGGGGATTATCTTTTTGTCTTCCAGCGAGCTAAAATATATTTATAACAATGAAACAAATAAAAATAGATGAAAAAAAAAAAAATTCCCACGAGAATTAAAGCAATTTTTTTACATTAAATTGATTGACCTGAAATGTGTCTCTTTATGGATATC--AGGGTTGGCAAATATTGATATAAATATC------AAAATATCTG------ATATTTATTATATATTATATCAAAAATTTGATATA-------ATCACACCTATGTTTAATTTTTAAAAATTTGGTATCATTTTAAA--CAGAATTATAATATGATACAAGTTTTTCA--TTTT------AGGTAATATTTTGTTCAGTTTTGCAAAATAGTATTT-ATCTAATTAAAGCATATATATTATATAATCAAATACAATTGAACATTTTATACTTATTTTTTTTTGAATAATTAAGGCAAACTTTAATAAATATATTGACGATATAAATTTTATTTCACAAAAAAAATAAAG----AAAATTAAAAGTGT
Nfridelli_LittlePigeon_N262 TTATTTATAAAACTGTGTTAAGATAATTTTAACTTATCTCAGTTTTATATCAATAGAAACATTTAGTTAATTATTGAAAAATTAATTTTATTATTTTTAAACAAACTTGTAATCAACAATAAACTAAAATTAATTAAATCATAAATTAACATTTAATTAATAATAATTTAAGGCTTTAATTAATTAATTATCAAAAGTCTCATAAAGTCTGGCCCAGCTCCCAAAGGAATTTTTGAAATCCTGCCGCTGAACAGAAGACATGTATTTAAATACAATAAT-ACCAAACAAAAATACTAAGTAGTTTGCAGTAATGAAAAAAAAATGGAAATATACGAATTACATATAAAATGCACAAAAATATTTTAAAAATAATCAGCAAATCTTTTATCAAGAAAACATAATTGTAATTCATATTATACTCATGTTTTAAACATTTT-ACATTTAAATACTAACCGTGATTGCTGAATCTTGAAGTATATTTACAGAGTTGTAAGAGATATTTGTTCCACTTGCTTCCACAGCAGATTCATAAATCAGGTCTAATTGTTTGTCCCCTTTGTTTAATCTGAATTTTGATTTTGTAAGATCTCTCCAACCACCTTCTGGTACAGAAAAATCCATAATCCATGGCATTACATAATGGCAGCGGGGATTATCCTTTTGTCTTCCAGCAAGCTGAAATATATTTATAACAATGAAACAAATAAAAATAGATGAAAAAAAAAAAAATTCCCACGAGAATTAAAGCAATTTTTTTACATTAAATTGATTGACCTGAAATGTGTCTTTTTATGGCTATCTTGTGTGTGGTAATTTATAATATAAAAATCTGATAAGAAATTTATGAAAAAGATGTGTATATTTTATCAAAGCAAAAGTTAATGAAAAGCTGGAAACACAAAAATGTTAAATTATTCAATTATTATTATAACACTAAATTAAAAAATGAATTTAAAGATAAATTTTCTGGATTTTAAAAATAGATGACACTATACAGAATTTAAAAATACAGCATTCAATTTTAATGGGTTACATGTGTGAGATAATTAAATTTAGTAGAATTTCATACACTTATTTTTTTTATACTAATAGTAACAAATTTTAACGCACATTTTTAAAAAATAACATTTATTATCCACAAAAAACAATTTATTAGAATTTAATGCAT
Nfurtivus_HugdenBranch_G3175 TTATTTATCAAACTGTGTTAAGATAATTTTAACTTATCTCAGTTTTATATCAATAGAAACATTTAGTTAATTATTGAAAAATTAATTTTATTATTTTTAAACAAACTTATAATCAACAATAAATTAAAATTAATTAAATCATAAATTAACATTTAATTAATAATAATTTAAGACTTTAAATAATTAATTATCAAAAGTCTC--AAAGTCTGGCCCAGCTCCCAAAGGAATTTTTGAAATCCTGCCGCTGAACAGAAGACATGTATTTAAATACAATAATAACCAAACAAAAACACTAAGTAGTTTGCAGTAATGAAAAAAAAATGGAAATATACCAATTTCATATAAAATGCACAAAAATATTTTTAAAATAATCAGCAAATCTTTTATCAAGAAAACATAATTCTAATTCATATTATACTCATGTTTTAAACATTTTAAAATTTAAATACTAACCGTGATTGCTGAATCTTGAAGTATATTTACAGAGTTGTAAGAGATATTTGTTCCACTTGCTTCCACAGCAGATTCATAAATCAGGTCTAATTGTTTGTCCCCTTTGTTTAATCTGAATTTTGATTTCGTAAGATCTCTCCAACCACCTTCTGGTACAGAAAAATCCATAATCCATGGCATTACATAATGGCAGCGGGGATTATCTTTTTGTCTTCCAGCAAGCTGAAATATATTTATAACAATGAAACAAATAAAAATAGATGAAAAACAAAAAAATTCCCAAGAGAATTAAAGCAATTTTTTTACATTAAATTGATTGACCTGAAATGTG--------------TCTTGTATGTGGTAATTTATAATATAAAAATCTAATAAGAAATTTTTAAAAAAGATGTGTATATTTTATTAAAGCAAAAGTTAATGAAAAGCTGGAAACACAAAAATGTTAAATTATTCAATTATTATTATAACACTAAATTAAAAAAAGGATTTAAAAATAAATTTTCTAGATTTTAAAAATAGATGACACTATACAGAATTTAAAAATACAGCATTCAATTTTAATGGGTTACATGTGTGAGATAATTAAATTTAGTAGAATATCATATACTTATTTTTTTTATACTAATAGCAACAAATTTTAATGCACATTTTTAAAAAATAACATTTATTATCCACAAAAAACAATTTATTAGAATTTAATGCAT
Nfurtivus_RaccoonMtn_N1026 TTATTTATCAAACTGTGTTAAGATAATTTTAACTTATCTCAGTTTTATATCAATAGAAACATTTAGTTAATTATTGAAAAATTAATTTTATTATTTTTAAACAAACTTATAATCAACAATAAATTAAAATTAATTAAATCATAAATTAACATTTAATTAATAATAATTTAAGACTTTAAATAATTAATTATCAAAAGTCTC--AAAGTCTGGCCCAGCTCCCAAAGGAATTTTTGAAATCCTGCCGCTGAACAGAAGACATGTATTTAAATACAATAATAACCAAACAAAAACACTAAGTAGTTTGCAGTAATGAAAAAAAAATGGAAATATACCAATTTCATATAAAATGCACAAAAATATTTTTAAAATAATCAGCAAATCTTTTATCAAGAAAACATAATTCTAATTCATATTATACTCATGTTTTAAACATTTTAAAATTTAAATACTAACCGTGATTGCTGAATCTTGAAGTATATTTACAGAGTTGTAAGAGATATTTGTTCCACTTGCTTCCACAGCAGATTCATAAATCAGGTCTAATTGTTTGTCCCCTTTGTTTAATCTGAATTTTGATTTCGTAAGATCTCTCCAACCACCTTCTGGTACAGAAAAATCCATAATCCATGGCATTACATAATGGCAGCGGGGATTATCTTTTTGTCTTCCAGCAAGCTGAAATATATTTATAACAATGAAACAAATAAAAATAGATGAAAAACAAAAAAATTCCCAAGAGAATTAAAGCAATTTTTTTACATTAAATTGATTGACCTGAAATGTG--------------TCTTGTATGTGGTAATTTATAATATAAAAATCTAATAAGAAATTTTTAAAAAAGATGTGTATATTTTATTAAAGCAAAAGTTAATGAAAAGCTGGAAACACAAAAATGTTAAATTATTCAATTATTATTATAACACTAAATTAAAAAAAGGATTTAAAAATAAATTTTCTAGATTTTAAAAATAGATGACACTATACAGAATTTAAAAATACAGCATTCAATTTTAATGGGTTACATGTGTGAGATAATTAAATTTAGTAGAATATCATATACTTATTTTTTTTATACTAATAGCAACAAATTTTAATGCACATTTTTAAAAAATAACATTTATTATCCACAAAAAACAATTTATTAGAATTTAATGCAT
Ngeorgia_Sittons_N073 TTATTTATAAAACTGTGTTAAGATAATTTTAACTTATCTCAGTTTTATATCAATAGAAACATTTAGTTAATTATTGAAAATTTAATTTTATTATTTTTAAACAAACTTGTAATCAACAATAAATTAAAATGAATTAAATCATAAATTAACATTTAATTTATAAAAATTTAAGGCTTTAATTAATTAATTATCA----------AAAGTCTGGCCCAGCTCCCAAAGGAATTTTTGAAATCCTGCCGCTGAACAGAAGACATGTATTTAAATACAATAATAACCAAACAAAAACACTAAGTAGTTCACAGTAATG-AAAAAAAATGGAAATATACATATTTCATATAAAATGCACAAAAATATTTTTAAAATAATCAGCAAATCTTTTATCAAGAAAACATAATTCTAATTCATATTATACTCATGTTTTAAACTTTTTAAAATTTAAATACTAACCGTGATTGCTGAATCTTGAAGTATATTTACAGAGTTGTAAGAGATATTTGTTCCACTTGCTTCCACAGCAGATTCATAAATCAGGTCTAATTGTTTGTCCCCTTTGTTCAATCTGAATTTTGATTTTGTAAGATCTCTCCAACCACCTTCTGGTACAGAAAAATCCATAATCCATGGCATTACATAATGGCAGCGGGGATTATCTTTTTGTCTTCCTGCAAGCTGAAATATATTTATAACAATGAAACAAATAAAAATAGATGAAAAAAAAAAAAATTCCCATGAGAATTAAAGCTATTTTTTTGCATTAAATTGATTGACCTGAAATGTGTCTCTTTATGGCTATCTTGTGTGTGGTAATTTATAATATAAAAATCTGATAAGAAATTTTTGAAAAAGATGTGTATATTTTAATAAAGCAAAAATTAATGACAAGCTGGAAACACAAAAATGTTAAATTATTCAATTATTATTATAACACTAAATTAAAAAATGGATTTAAAAATAAATTTTCTAGATTTAAAAAATAGATGACACTATACAGAATTTAAAAATACAGCATTCAATTTTAATGGGTTACATGTGTGAGATAATTAAATTTAGTAGAATATCATATACTTATTTTTTTTATACTTATAGTAACAAATTTTAATGCACATTTTTAAAAAATAACATTTATTATCCGCAAAAAACAATTTATTAGAATTTAATGCAT
Ngertschi_CedarCreek_N351 TAATTTATAAAACTGTGTTAAGATAATTTTAACTTATCTCAGTTTTATATGAATAGAAACATTTAGTTAATTATTGAAAAATTAATTTTATTATTTTTAAACAAACTTGTAATCCACAATAAATTAAAATCCATTAAATCATAAATTAAAATTTAATTAATAATAATTTAAGGCTTTAATTAATTAATTACCAAAAGTCTCATAAAGTCTGGCCCAGCTCCCAAAGGAATTTTTGAAATCCTGCCGCTGAACAGAAGACATGTATTTAAACACAATAATCACCAAACAAAAACAGTAAGTAGTTTGCAGTAATGAAAAAAAAATGGAAATATACCAATTTCATATAAAATGCATAAAAATATTTTTAAAATAATCAGTAAATATTTTATCAAGGAAACATAATTCTAATTCATATTATACTCATGTTTTAAGCATTTTAAAATTAAAATACTAACCGTGATTGCTGAATCTTGAAGTATATTTACAGAGTTGTAAGAGATATTTGTTCCACTTGCTTCCACAGCAGATTCATAAATCAGGTCTAATTGTTTGTCTCCTTTGTTTAATCTGAATTTTGATTTTGTAAGATCTCTCCAACCACCTTCTGGTACAGAAAAATCCATAATCCATGGCATTACATAATGGCAGCGGGGATTATCTTTTTGTCTTCCAGCGAGCTGAAATATATTTATAACAATGAAACAAATAAAAATAGATGAAAAAA--------TTCCACGAGAATTAAAGCAATTTTTTTACATTAAATTGATTGACTTGAAATGTGT-TCTTTATAGATATC--AGGGTTGGCAAATATTGATATAAATATC------AAAATATCCG------ATATTTGT-------TATATCAAAAATTTGATATA-------ATCACACCTATGTTTAATTTTTAAAAATTTGGTATCATTTTAAA--CAGAATTATAATATGATACAAGTTTTTCA--TTTT------AGGTAATATTTCGTTCAATTTTGCAAAATAGTATTT-ATTTAATTAAAGCATATATACTATATAATCAAATACAATTGAACATTTTATACTTATTTTTTTTCGAATAATTAAGGCAAACTTTAATAAACATATTGGCGAGATAAAACTTTTATTTCACAAAAGATAATGAATTAAAACTAAAAGCGC
Ngertschi_FrenchBroad_N968 ---------------------------------------------------------------------------------------------------------CTTGTAATCCACAATAAATTAAAATCCATTAAATCATAAATTAAAATTTAATTAATAATAATTTAAGGCTTTAATTAATTAATTACCAAAAGTCTCATAAAGTCTGGCCCAGCTCCCAAAGGAATTTTTGAAATCCTGCCGCTGAACAGAAGACATGTATTTAAACACAATAATCACCAAACAAAAACAGTAAGTAGTTTGCAGTAATGAAAAAAAAATGGAAATATACCAATTTCATATAAAATGCATAAAAATATTTTTAAAATAATCAGTAAATATTTTATCAAGGAAACATAATTCTAATTCATATTATACTCATGTTTTAAGCATTTTAAAATTAAAATACTAACCGTGATTGCTGAATCTTGAAGTATATTTACAGAGTTGTAAGAGATATTTGTTCCACTTGCTTCCACAGCAGATTCATAAATCAGGTCTAATTGTTTGTCTCCTTTGTTTAATCTGAATTTTGATTTTGTAAGATCTCTCCAACCACCTTCTGGTACAGAAAAATCCATAATCCATGGCATTACATAATGGCAGCGGGGATTATCTTTTTGTCTTCCAGCGAGCTGAAATATATTTATAACAATGAAACAAATAAAAATAGATGAAAAAA--------TTCCACGAGAATTAAAGCAATTTTTTTACATTAAATTGATTGACTTGAAATGTGT-TCTTTATAGATATC--AGGGTTGGCAAATATTGATATAAATATC------AAAATATCCG------ATATTTAT-------TATATCAAAAATTTGATATA-------ATCACACTTACGTTTAATTTTTTAAAATTTGATGTCGTTTTAAG--CAGAATCATAATCTGATACAAGTTTTTCA--TTTT------AGATAATTTTTCGTTCATTTTTGCAAAATAGTATTT-ATTTAATTAAAGCATATATACTATATAATCAAATACAATTGAACATTTTATACTTATT--------------------------------------------------------------------------------------------
Ngertschi_HickoryNutGap_N810 -----------------TTAAGATAATTTTAACTTATCTCAGTTTTATATGAATAGAAACATTTAGTTAATTATTGAAAAATTAATTCTATTATTTTTAAACAAACTTGTAATCCACAATAAATTAAAATCCATTAAATCATAAATTAAAATTTAATTAATAATAATTTAAGGCTTTAATTAATTAATTACCAAAAGTCTCATAAAGTCTGGCCCAGCTCCCAAAGGAATTTTTGAAATCCTGCCGCTGAACAGAAGACATGTATTTAAATACAATAATCACCAAACAAAAACAGTAAGTAGTTTGCAGT-----------AATGGAAATATACCAATTTCATATAAAATGCATAAAAATATTTTTAAATTAATCAGTAAATATTTTATCAAGGAAACATAATTCTAATTCATATTATACTCATGTTCTAAGCATTTTAAAATTAAAATACTAACCGTGATTGCTGAATCTTGAAGTATATTTACAGAGTTGTAAGAGATATTTGTTCCACTTGCTTCCACAGCAGATTCATAAATCAGGTCTAATTGTTTGTCTCCTTTGTTTAATCTGAATTTTGATTTTGTAAGATCTCTCCAACCACCTTCTGGTACAGAAAAATCCATAATCCATGGCATTACATAATGGCAGCGGGGATTATCTTTTTGTCTTCCAGCGAGCTGAAATATATTTATAACAATGAAACAAATAAAAATAGATGAAAAAA--------TTCCACGAGAATTAAAGCAATTTTTTTACATTAAATTGATTGACTTGAAATGTGT-TCTTTATGGATATC--AGGGTTGGCAAATATTGATATAAATATC------AAAATATCCG------ATATTTGTGATATATTATATCAAAAATTTGATATA-------ATCACACCTATGTTTAATTTTTAAAAATTTGGTATCATTTTAAA--CAGAATTATAATATGATACAAGTTTTTCA--TTTT------AGATAATATTTCGTTCAATTTTGCAAAATAGTATTT-ATTTAATTAAAGCATATATACTATAAAATCAAATACAATTGAACATTTTATACTTATTTTT-----------------------------------------------------------------------------------------
Nholsingeri_BrumleyCrk_N916 TAATTTATAAAACAGTGTTAAAATAATTTTAACTTATCTCAGTTTTATATCAATAGAAACATTTAGTTAATTATTGAAAAATAAATTTTATTATTTTTAAACAA-----------ACAATAAATTAAAATTCATTACATCATAAATTAAAATTTAAATAATAATAATTTAAGGCTTTAATTAATTAATTACCAAAAGTTTCATAAAGTCTGGCCCAGCTCCCAAAAGAATTTTTGAAATCCTGCCGCTGAACAGAAAACATGTATTT-AATACAATAATAACCAAACAAAAACAGTAAGTAGTTTGCAGTAAAGGAAAAAAAATAGAAATATACCAATTTCATATAAAATGCATAAAAATATTTTTAAAATAATCAGTAAATCTTTTATCAAGAAAACATAATTCTAATTCATATTATACTCATGTTTTAAGCATTTTAAAATTAAAATACTAACCGTGATTGCTGAATCTTGAAGTATATTTACAGAGTTGTAAGATATATTTGTTCCACTTGCTTCCACAGCAGATTCATAAATCAGGTCTAATTGTTTGTCTCCTTTGTTTAATCTGAATTTTGATTTTGTAAGATCTCTCCAACCACCTTCTGGTACAGAAAAATCCATAATCCATGGCATTACATAATGGCAGCGGGGATTATCTTTTTGTCTTCCAGCGAGCTGAAATATATTTATAACAATGAAACAAATAAAAATAGATGAAAAAAAAAAAATTTCCCACGAGAATTAAAGCAATTTTTTTACATTAAATTGATTGACCTGAAATGTGTCTCTTTATGGATATC--AGGGTTGGCAAATATTGATATAAATATC------AAAATATATG------GTATTTATTATATATTATATCAAAAATTTGATATA-------ATCACACCTATGTTTAATTTTTAAAAATTTGGTATCATTTTAAA--CTGAATTATAATATGATACAAGTTTTTCA--TTTT------AGGTAATATTTTGTTCAGTTTTGCAAAATAGTATTT-ATCTAATTAAAGCATATAT-----------------------------------------------------------------------------------------------------------------------------------
Nholsingeri_PondCave_N541 TAATTTATAAAACAGTGTTAAGATAATTTTAACTTATCTCAGTTTTATATCAATAGAAACATTTAGTTAATTATTGAAAAATAAATTTTATTATTTTTAAACAAACTTGTAATCAACAATAAATTAAAATTCATTACATCATAAATTAAAATTTAAATAATAATAATTTAAGGCTTTAATTAATTATTTACCAAAAGTTTCATAAAGTCTGGCCCAGCTCCCAAAAGAATTTTTGAAATCCTGCCGCAGAACAGAAAGCATGTATTT-AATACAATA---ACCTAACAAAAACAGTAAGTAGTTTGCAGTAATG-GAAAAAAATGGAAATATACCAATTTCATATAAAATGCATAAAAATATTTTTAAAATAATCAGTAAATCTTTTATAAAGAAAACATAATTCTAATTCATATTATACTCATGTTTTAAGCATTTTAAAATTAAAATACTAACCGTGATTGCTGAATCTTGAAGTATATTTACAGAGTTGTAAGATATATTTGTTCCACTTGCTTCCACAGCAGATTCATAAATCAGGTCTAATTGTTTGTCTCCTTTGTTTAATCTGAATTTTGATTTTGTAAGATCTCTCCAACCACCTTCTGGTACAGAAAAATCCATAATCCATGGCATTACATAATGGCAGCGGGGATTATCTTTTTGTCTTCCAGCGAGCTGAAATATATTTATAACAATGAAACAAATAAAAATAGATGAAAGAAAAAAAATTTCCCACGAGAATTAAAGCAATTTTTTTACATTAAATTGATTGACCTGAAATGTGTCTCTTTATGGATATC--AGGGTTGGCAAATATTGATATAAATATC------AAAATATCTG------ATATTTATTATATATTATATCAAAAATTTGATATA-------ATCACACCTATGTTTAATTTTTAAAAATTTGATATCATTTTAAA--TTGAATTATAATATGATACAAGTTTTTCA--TTTT------AGGTAATATTTTGTTCAGTTTTGCAAAATAGCATTT-ATCTAATTAAAGCATATATACTATATAATCAAATACAATTGAACATTTTATACTTATTTTTTTTTGAATAATTAAGGCAAACTTTAATAAACATATTGACGATA-AAAACTTTTATTTCACAAAAAATAAAG----AA------------
Njonesi_CaveSpringCave_N390 TTATTTATAAAACTGTGTTAAGATAATTTTAACTTATCTCAGTTTTATATCAATAGAAACATTTAGTTAATTATTTAAAAATTAATTTTATTATTTTTAAACAAACTTGTAATCAACAGTAAACTAAAATTAATTAAATCATAAATTAACATTTAATTAATAATAATTTAAGGCTTTAATTAATTAATTATCAAAACTCTCATAAAGTCTGGCCCAGCTCCCAAAGGAATTTTTGAAATCCTGCCGCTGAACAGAAGACATGTATTTAAATACAATAAT-ACCAAACAAAAATACTAAGTAGTTTGCAGTAATGAAAAAAAAATGGAAATATACGAATTACATATAAAATGCACAAAAATATTTTTAAAATAATCAGCAAATCTTTTATCAAGAAAACATAATTCTAATTCATATTATACTCATGTTTTAAACATTTT-ACATTTAAATACTAACCGTGATTGCTGAATCTTGAAGTATATTTACAGAGTTGTCAGATATATTTGTTCCACTTGCTTCCACAGCAGATTCATAAATCAGGTCTAATTGTTTGTCCCCTTTGTTTAATCTGAATTTTGATTTTGTAAGATCTCTCCAACCACCTTCTGGTACAGAAAAATCCATAATCCATGGCATTACATAATGGCAGCGGGGATTATCCTTTTGTCTTCCAGCAAGCTGAAATATATTTATAACAATGAAACAAATAAAAATAGATGAAAAAAAAAAAAATTCCCACGAGAATTAAAGCAATTTTTTTACATTAAATTGATTGACCTGAAATGTGTCTTTTTATGGCTATCTTGTGTGTGGTAATTTATAATATAAAAATCTGATAAGAAATTTTTGAAAAAGATGTGTATATTTTATCAAAGCAAAAGTTAATGAAAAGCTGGAAACACAAAAATGTTAAATTATTCAATTATTATTATAACACTAAATTAAAAAATGAATTTAAAGATAAATTTTCTAGATTT-AAAAATAGATGACACTATACAGAATTTAAAAATACAGCATTAAATTTTAATGGGTTACATGTGTGAGATAATTAAATTTAGTAGAATTTCATATACTTATTTTTTTTATACTAATAGTAACAAATTTTAATGCACATTTTTAAAAAATAACATTTATTATCCACAAAAAACAATTTATTAGAATTTAATGCAT
Nlowderi_ChestnutBranch_N731 TTATTTATAAAACTGTGTTAAGATATTTTTAATTTATTTCAGTTTTATATCAATAGAAACATTTAGTTAATTATTGAAAAATTAATTTTATTATTTTTAAACAAACTTGTAAACAACAATAAATTAAAATTAATCAAATCATAAATTAACATTTAATTAATAATAATTTAAGGCTTTAATTAATTAATTATCAAAAGTCTCATAAAGTCTGGCCTAGCTCCCAAAGGAATGTTTAAAATCCTGCTGCTGAACAGAAGACATGTATTTAAATATAATAATAACCAAACAAAAACACTAAGTAGTTTGCAGTAATG-AAAAAAAATGAAAATATACCAATTTCATATAAAATGCACAAAAATATTTTTAAAATAATCAGCAAATCTTTTATCAAGAAAACATAATTCTAATTCATATTATACTCATGTTTTAAACATTTTAAAATTTAAATACTAACCGTGATTGCTGAATCTTGAAGTATATTTACAGAGTTGTAAGAGATATTTGTTCCACTAGCTTCCACAGCAGATTCATAAATCAGGTCTAATTGTTTGTCCCCTTTGTTTAATCTGAATTTTGATTTTGTAAGATCTCTCCAACCACCTTCTGGTACAGAAAAATCCATAATCCATGGCATTACATAATGGCAGCGGGGATTATCTTTTTGTCTTCCAGCAAGCTGAAATATATTTATAACAATGAAATAAATAAAAATAGATGAAAAAAAAAAAAATTCCCACGAGAATTAAAGCAATTGTTTTACATTAAATTGATTAACCTGAAATGTGTCTCTTTATGGCTATCTTGAGTGTGGTAATTTATAATATAAAAATCTGATAAGAAATTTTTGAAAAAGATGTGTATATTTTATTAAAGCAAAAGTTAATGAAAAGCTGGAAACACAAAAATGTTAAATTATTCAATTATTATTATAACACTAAATTAAAAAATGAATTTAAAAATAATTTTTCTAGATTTAAAAAATAGATGATACTATACAGAATTTAAAAATACAGCATTCAATTTTAATGGGTTACATGTGTGAGATAATTAAATTTAGTAGAATATCATATACTTATTTTTTTTATACTAATAGTAACAAATTTTAATGCACATTTTTAAAAAATAACATTTATTATCCACAAAAAACAATTTATTAGAATTTAATGCAT
Nlowderi_upperFiresCreek_N820 TAGTTTATAAAACTGTGTTAAAATATTTTTAACTTTTCTTATTTTTATATCAATAGAGACTTTTAGTTAATTATTGAAAAATTAATTTTATTATTTTTAAACAAACTTGTAAACAACAATAAATTAAAATTAATCAAATCATAAATTAACATTTAATTAATAATAATTTAAGGCTTTAATTAATTAATTATCAAAAGTCTCATAAAGTCTGGCCTAGCTCCCAAAGGAATTTTTAAAATCCTGCTGCTGAACAGAAGACATGTATTTAAATATAATAATAACCAAACAAAAACACTAAGTAGTTTGCAGTAATGAAAAAAAAATGAAAATATACCAATTTCATATAAAATGCACAAAAATATTTTTAAAATAATCAGCAAATCTTTTATCAAGAAAACATAATTCTAATTCATATTATACTCATGTTTTAAACATTTTAAAATTTAAATACTAACCGTGATTGCTGAATCTTGAAGTATATTTACAGAGTTGTAAGAGATATTTGTTCCACTAGCTTCCACAGCAGATTCATAAATCAGGTCTAATTGTTTGTCCCCTTTGTTTAATCTGAATTTTGATTTTGTAAGATCTCTCCAACCACCTTCTGGTACAGAAAAATCCATAATCCATGGCATTACATAATGGCAGCGGGGATTATCTTTTTGTCTTCCAGCAAGCTGAAATATATTTATAACAATGAAATAAATAAAAATAGATGAAAAAAAAAAAAATTCCCACGAGAATTAAAGCAATTGTTTTACATTAAATTGATTAACCTGAAATGTGTCTCTTTATGGCTATCTTGAGTGTGGTAATTTATAATATAAAAATCTGATAAGAAATTTTGGAAAAAGATGTGTATATTTTATTAAAGCAAAAGTTAATGAAAAGCTGGAAACACAAAAATGTTAAATTATTCAATTATTATTATAACACTAAATTAAAAAATGGATTTAAAAATAATTTTTCTAGATTTAAAAAATAGATGATACTATACAGAATTTAAAAATACAGCATTCAATTTTAATGGGTTACATGTGTGAGATAATTAAATTTAGTAGAATATCATATACTTATTTTTTTTATACTAATAGTAACAAATTTTAATGCACATTTTTAAAAAATAACATTTATTATCCACAAAAAACAATTTATTAGAATTTAATGCAT
Nlula_BeeRockCave_G2091 TTATTTATAAAACTGTGTTAAGATAATTTTAACTTATCTCAGTTTTATATCAATAGAAACATTCAGTTAATTATTGAAAATTTAATTTTATTATTTTGAAACAAACTTGTAATCAACAATAAATTAAAATGAATTAAATCATAAATTAACATTTAATTTATAAAAATTTAAGGCTTTAATTAATTAATTATCA----------AAAGTCTGGCCCAGCTCCCAAAGGAATTTTTGAAATCCTGCCGCTGAACAGAAGACATGTATTTAAATACAATAATAACCAAACAAAAACACTAAGTAGTTCGCAGTAATG-AAAAAAAATGGAGATATACCAATTTCATATAAAATGCACAAAAATATTTTTAAAATAATCAGCAAATCTTTTATCAAGAAAACATAATTCTAATTCATATTATACTCATGTTTTAAATATTTTAAAATTTAAATGCTAACCGTGATTGCTGAATCTTGAAGTATATTTACAGAGTTGTAAGAGATATTTGTTCCACTTGCTTCCACAGCAGATTCATAAATCAGGTCTAATTGTTTGTCCCCTTTGTTCAATCTGAATTTTGATTTTGTAAGATCTCTCCAACCACCTTCTGGTACAGAAAAATCCATAATCCATGGCATTACATAATGGCAGCGGGGATTATCTTTTTGTCTTCCTGCAAGCTGAAATATATTTATAACAATGAAACAAATAAAAATAGATGAAAAAACAAAAAATTCCCACGAGAATTAAAGCAATTTTTTTACATTAAATTGATTGACCTGAAATGTGTCTCTTTATGGCTATCTTGTGTGTGGTAATTTATAATATAAAAATCCGATAAGAAATTTTTGAAAAAGATGTGCATATTTTAATAAAGCAAAAATTAATGACAAGTTGGAAACACAAAAATGTTAAATTATTCAATTATTATTATAACACTAAATTAAAAAATGGATTTAAAAATAAATTTTCTAAATTTTAAAAATAGATGACACTATACAGAATTTAAAAATACAGCATTCAATTTTAATGGGTTACATGTGTGAGATAATTAAATTTAGTAGAATATCATATACTTATTTTTTTTATACTAATAGTAACAAATTTTAATGCACATTTTTAAAAAATAACATTTATTATCCGCAAAAAACAATTTATTAGAATTTAATGCAT
Nlula_LulaFallsCave_G2084 TTATTTATAAAACTGTGTTAAGATAATTTTAACTTATCTCAGTTTTATATCAATAGAAACATTCAGTTAATTATTGAAAATTTAATTTTATTATTTTGAAACAAACTTGTAATCAACAATAAATTAAAATGAATTAAATCATAAATTAACATTTAATTTATAAAAATTTAAGGCTTTAATTAATTAATTATCA----------AAAGTCTGGCCCAGCTCCCAAAGGAATTTTTGAAATCCTGCCGCTGAACAGAAGACATGTATTTAAATACAATAATAACCAAACAAAAACACTAAGTAGTTCGCAGTAATG-AAAAAAAATGGAGATATACCAATTTCATATAAAATGCACAAAAATATTTTTAAAATAATCAGCAAATCTTTTATCAAGAAAACATAATTCTAATTCATATTATACTCATGTTTTAAATATTTTAAAATTTAAATGCTAACCGTGATTGCTGAATCTTGAAGTATATTTACAGAGTTGTAAGAGATATTTGTTCCACTTGCTTCCACAGCAGATTCATAAATCAGATCTAATTGTTTGTCCCCTTTGTTCAATCTGAATTTTGATTTTGTAAGATCTCTCCAACCACCTTCTGGTACAGAAAAATCCATAATCCATGGCATTACATAATGGCAGCGGGGATTATCTTTTTGTCTTCCTGCAAGCTGAAATATATTTATAACAATGAAACAAATAAAAATAGATGAAAAAACAAAAAATTCCCACGAGAATTAAAGCAATTTTTTTACATTAAATTGATTGACCTGAAATGTGTCTCTTTATGGCTATCTTGTGTGTGGTAATTTATAATATAAAAATCCGATAAGAAATTTTTGAAAAAGATGTGCATATTTTAATAAAGCAAAAATTAATGACAAGTTGGAAACACAAAAATGTTAAATTATTCAATTATTATTATAACACTAAATTAAAAAATGGATTTAAAAATAAATTTTCTAAATTTTAAAAATAGATGACACTATACAGAATTTAAAAATACAGCATTCAATTTTAATGGGTTACATGTGTGAGATAATTAAATTTAGTAGAATATCATATACTTATTTTTTTTATACTAATAGTAACAAATTTTAATGCACATTTTTAAAAAATAACATTTATTATCCGCAAAAAACAATTTATT--------------
Nmimus_NealsSink_N329 -------------------------ATTTTAACTTATCTCAGTTTTATATCAATAGAAACATTTAGTTAATTATTGAAAAATTAATTTTATTATTTTTAAACAAACTTGTAATCAACAATAAATTAAAATGCATTACATCATAAATTAAAATTTAAATAATAATAATTTAAGGCTTTAATTAATTAATTACCAAAAGTTTCATAAAGTCTGGCCCAGCTCCCAAAAGAATTTTTGAAATCCTGCCACTGAACAGAAGACATGTATTT-AATACAATAATCACCAAACAAAAACAGTAAGTAGTTTACAGTAATGAAAAAAAAATGGAAATATACCAATTTCATATAAAATGCATAAAAAAAAATTAAAAATAATCAGTAAATCTTTTATCAAGAAAACATAATTCTAATTCATATTAAACTCATGTTTTAAGCATTTTAAAATTAAAATACTAACCGTGATTGCTGAATCTTGAAGTATATTTACAGAGTTGTAAGATATATTTGTTCCACTTGCTTCCACAGCAGATTCATAAATCAGGTCTAATTGTTTGTCTCCTTTGTTTAATCTGAATTTTGATTTTGTAAGATCTCTCCAACCACCTTCTGGTACAGAAAAATCCATAATCCATGGCATTACATAATGGCAGCGGGGATTATCTTTTTGTCTTCCAGCGAGCTGAAATATATTTATAACAATGAAACAAATAAAAATAGATGAAAAAAAAAAAATTTCCCACGAGAATTAAAGCAATTTTTTTACATTAAATTGATTGACCTGAAATGTGTCTCTTTATGGATATC--AGGGTTGGCAAATATTGATATAAATATC------AAAATATCTG------ATATTTATTATATATTATATCAAAAATTTGATATA-------ATCACACCTATGTTTAATTTTTAAAAATTTGGTATCATTTTAAA--AAGAATTATAATATGATACAAGTTTTTCA--TTTT------AGGTAATATTTTATTCAGTTTTGCAAAATAGTATTT-ATCTAATTAAAGCATATATACTATATAATCAAATACAATTGAACATTTTATACTTATTTTTTTTTGAATAATTAAGGCAAACTTTAATAAACATAT------------------------------------------------------
Nmimus_Straleys_N625 ----------------------------------------------------------------AGTTAATTATTGAAAAATTAATTTTATTATTTTTAAACAAACTTGTAATCAACAATAAATTAAAATGCATTACATCATAAATTAAAATTTAAATAATAATAATTTAAGGCTTTGATTAATTAATTACCAAAAGTTTCATAAAGTCTGGCCCAGCTCCCAAAAGAATTTTTGAAATCCTGCCACTGAACAGAAGACATGTATTT-AATACAATAATCACCAAACAAAAACAGTAAGTAGTTTGCAGTAATG-AAAAAAAATGGAAATATACCAATTTCATATAAAATGCATAAAAAAAAAATTAAAATAATCAGTAAATCTTTTATCAAGAAAACATAATTCTAATTCATATTAAACTCATGTTTTAAGCATTTTAAAATTAAAATACTAACCGTGATTGCTGAATCTTGAAGTATATTTACAGAGTTGTAAGATATATTTGTTCCACTTGCTTCCACAGCAGATTCATAAATCAGGTCTAATTGTTTGTCTCCTTTGTTTAATCTGAATTTTGATTTTGTAAGATCTCTCCAACCACCTTCTGGTACAGAAAAATCCATAATCCATGGCATTACATAATGGCAGCGGGGATTATCTTTTTGTCTTCCAGCGAGCTGAAATATATTTATAACAATGAAACAAATAAAAATAGATGAAAAAAAAAAAATTTCCCACGAGAATTAAAGCAATTTTTTTACATTAAATTGATTGACCTGAAATGTGTCTCTTTATGGATATC--AGGGTTGGCAAATATTGATATAAATATC------AAAATATCTG------ATATTTATTATATATTATATCAAAAATTTGATATA-------ATCACACCTATGTTTAATTTTTAAAAATTTGGTATCATTTTAAA--AAGAATTATAATATGATACAAGTTTTTTA--TTTT------AGGTAATATTTTGTTCAGTTTTGCAAAATAGTATTT-ATTTAATTACAGCATATATACTATATAATCAAATACAATTTAATATTTTATGCTTATTTGTTTTTGAGTAATAAAGGAAAACTTTAATAAACATATTTGCTAGATAAAACTTTTATTTCACAAAAAATAA--------------------
Nnasicus_CaneyFork_N171 --------------------------TTTTAACTTAACTCAGTTTTATATCAATAGAAACATTTAGTTAATTATTGAAAAAATAATTTTATTATTTTTAAACAAACTTGTAATCCACAATAAATTAAAATTCATTAAATCATAAATTAAAATTTAATTAATAATAATTTAAGGCTTTAATTAATTAATTACCAAAAGTATC--AAAGTCTGGCCCAGCTCCCCAAGGAATTTTTGAAATCCTGCCGCTGAACAGAAGACATGTATTTAAATACAATAATCACCAAACAAAAACAGTAAG---TATACAGTAATGAAAAAAATATGGAAATATACCAATTTCATATAAAATGCATACAAATATTTTTAAAATAATCAGTAAATCTTTTATCAAG-AAACATAATTCTAATTCATATTATACTCATGTTTTAAGCATTTTAAAATTAAAATACTAACTGTGATTGCTGAATCTTGAAGTATATTTACAGAGTTGTAAGAGATATTTGTTCCACTTGCTTCCACAGCCGATTCATAAATCAGGTCTAATTGTTTGTCTCCTTTGTTTAATCTGAATTTTGATTTTGTAAGATCTCTCCAACCACCTTCTGGTACAGAAAAATCCATAATCCATGGCATTACATAATGGCAGCGGGGATTATCTTTTTGTCTTCCAGCGAGCTGAAATATATTTATAACAATGAAACAAATAAAAATAGATGGAAAAA--------TTCCACGAGAATTAAAGAAAATTTTTTACATTAAATTGATTGACCTGAAATGTGTCTCTTTATGAATATC--AGGGTTGGCAAATATTGATATAAATATC------AAAATATCTG------ATATTTGTGATATATTATATCAAAAATTTGATATA---------CACACCTATGTTTAATTTTTAAAAATTTGGTATCATTTTAAA--CAGAATTATAATATGATACAAGTTTTTCA--TTTT------AGGTAATATTTCGTTCAATTTTGCAAAACAGTATTT-ATTTTATTAAAGCATATATACTATATAATCAAATACAATGGAACATTTTATACTTATTTTTTTTTGAATAATTAAGGAAAACTTTAATAAACAAATTTACGAGATAAAAAATTTCCTTTACAAAAATTAATGAATTAAAATTAAAAGCAT
Nnasicus_ConnosteeFalls_N696 --ATTTATAAAACTGTGTTAAGATAATTTTAACTTATCTCAGTTTTATATCAATAGAAACATTTAGTTAATTATTGAAAAATTAATTTTATTATTTTTAAACAAACTTGTAATCCACAATAAATTAAAATTCATTAAATCATAAATTAAAATTTAAT---TAATAATTTAAGGCTTTAATTAATTAATTACCAAAAGTCTC--AAAGTCTGGCCCAGCTCCCAAAGGAATTTTTGAAATCCTGCCGCTGAACAGAAGACATGTATTTAAATACAATAATCACCAAACAAAAACAGTAAG---TATACAGTAATGAAAAAAAAATGGAAATATACCAATTTCATATAAAATGCATACAAATATTTTTAAAATAATCAGTAAATCTTTTATCAAGAAAACATAATTCTAATTCATATTATACTCATGTTTTAAGCATTTTAAAATTAAAATACTAACTGTGATTGCTGAATCTTGAAGTATATTTACAGAGTTGTAAGAGATATTTGTTCCACTTGCTTCCACAGCCGATTCATAAATCAGGTCTAATTGTTTGTCTCCTTTGTTTAATCTGAATTTTGATTTTGTAAGATCTCTCCAACCACCTTCTGGTACAGAAAAATCCATAATCCATGGCATTACATAATGGCAGCGGGGATTATCTTTTTGTCTTCCAGCGAGCTGAAATATATTTATAACAATGAAACAAATAAAAATAGATGGAAAAA--------TTCCACGAGAATTAAAGAAAATTTTTTACATTAAATTGATTGACCTGAAATGTGTCTCTTTATGAATATC--AGGGTTGGCAAATATTGATATAAATATC------AAAATATCCG------ATATTTGTGATATATTATATCAAAAATATGATATA---------CACACCTATGTTTAATTTTTAAAAATTTGGTATCATTTTAAA--CAGAATTATAATATGATACAAGTTTTTCA--TTTT------AGGTAATATTTCGTTCAATTTTGCAAAACAGTATTT-ATTTTATTAAAGCATATATACTATATAATCAAATACAATTTAATATTTTATACTTATCTGTTTTTGAATAATTAAGGCAAACTTTAATAAACATATTGACAAGATAAAACTTTTATTTTGCAAAAAAAAATGAATTAAAATTAAAAGTAT
Nnasicus_CoweeTrain_N189 ---------------------------------------------------------------------GTCATTGAAAATTTTTTTTTATTATTTTTAAACAAACTTGTAATCCACAATAAATTAAAATTCATTAAATCATAAATTAAAATTTAATTAATAATAATTTAAGGCTTTAATTAATTAATTACCA----------AAAGTCTGGCCCAGCTCCCAAAGGAATTTTTGAAATCCTGCCGCTGAACAGAAGACAATGATTTAAATACAATAATCACCAAACAAAAACAGTAAG---TATGCAGTAATGAAAAAAAAATGGAAATATACCAATTTCATATAAAATGCATAAAAATATTTTTAAAATAATCAGTAAATCTTTTATTAAGAAAACATAATTCTAATTCATATTATACTCATGTTTTAAGCATTTTAAAATTAAAATACTAACCGTGATTGCTGAATCTTGAAGTATATTTACAGAGTTGTAAGAGATATTTGTTCCACTTGCTTCCACAGCCGATTCATAAATCAGGTCTAATTGTTTGTCTCCTTTGTTTAATCTGAATTTTGATTTTGTAAGATCTCTCCAACCACCTTCTGGTACAGAAAAATCCATAATCCATGGCATTACATAATGGCAGCGGGGATTATCTTTTTGTCTTCCAGCGAGCTGAAATATATTTATAACAATGAAACAAATAAAAATAGATGAAAAAA--------TTCCACGAGAATTAAAGAAAATTTTTTACATTAAATTTATTGACCTGAAATGTGTCTCTTTATGAATATC--AGGGTTGGCAAATATTGATATAAATATC------AAAATATCCG------ATATTTGT-------TATATCAAAAATTTGATATA--------TCACACCTATGTTTAATTTTTAAAAATTTGGTATCATTTTAAA--CAGAATTATAATATGATAAAAAAATTTCA--TTTT------AGGTAATATTTCGTTCAATTTTGCAAAACAGTATTT-ATTTTATTAAAGCTTATATACTATATAATCAAATACAATGGAATATTTTATACTTATTTTTTTTTGAATAATTAAGGCAAACTTTAATAAACATATTGACAAGATCAAACTTTTATTTCACAAAAGATAATGAATTAAAATTAAAAGCAT
Npaynei_Grindstaff_N646 TAATTTATAAAACTGTGTTAAGATAATTTTAACTTATCTCAGTTTTATATCAATAGAAACATTTAGTTGATCATTGAAAAATTAATTTTATTATTTTTAAACAAACTTGTAATCAACAATAAATTAAAATTCATTACATCATAAATTAAAATTAAAATAATAATAATTTAAGGCTTTAATTAATTAATTACCAAAAGTTTCTTAAAGTCTGGTCCAGCTCCCAAAAGAATTTTTGAAATCCTGCTGCTGAACAGAAGACATGTATTT-AATACAATAATCACCAAACAAAAACAGTAAGTAGTTTGCAGTAATGGAAAAAAAATGGATATATACCAATTTCATATAAAATGCATAAAAATATTTTTAAAATAATCAGTAAATCTTTTATCAAGAAAACATAATTCTAATTCATATTATACTCATGTTTTAAGCATTTTAAAATTAAAATACTAACCGTGATTGCTGAATCTTGAAGTATATTTACAGAGTTGTAAGATATATTTGTTCCACTTGCTTCCACAGCAGATTCATAAATCAGGTCTAATTGTTTGTCTCCTTTGTTTAATCTGAATTTTGATTTTGTAAGATCTCTCCAACCACCTTCTGGTACAGAAAAATCCATAATCCATGGCATTACATAATGGCAGCGGGGATTATCTTTTTGTCTTCCAGCGAGCTGAAATATATTTATAACAATGAAACAAATAAAAATAGATGAAAAAAAAAAAATTTCCCACGAGAATTAAAGCAATTTTTTTACATTAAATTGATTGACCTGAAATGTGTCTCTTTATGGATATC--AGGGTTGGCAAATATTGATATAAATATC------AAAATATCTG------ATATTTATTATATATTATATCAAAAATTTGATATA-------ATCACATTTATGTTTAATTTTTAAAAATTTGGTATCATTTTAAA--CAGAATTATAATACGATACAAGTTTTTCA--TTTT------AAGTAATATTTTGTTCAGTTTTGCAAAATAGTATTT-ATCTAATTAAAGCATATATACTATATAATCAAATACAATTGAATATTTTATACTTATTTGTTTTTGAATAATTAAGGCAAACTTTAATAAACATATTTAGAAGATAAAACTTTTATTTCATAAAAAATAAAG----AAAATTAAAAGCGT
Npaynei_NorrisDamCave_N348 TAATTTATAAAACTGTGTTAAGATAATTTTAACTTATCTCAGTTTTATATCAATAGAAACATTTAGTTAATTATTGAGAAATTAATTTTATTATTTTTAAACAAACTTGTAATCAACAATAAATTAAAATTCATTACATCATAAATTAAAATTTAAATAATAATAATTTAAGGCTTTAATTAATTAATTACCAAAAGTTTCTTAAAGTCTGGCCCAGCTCCCAAAAGAATTTTTGAAATCCTGCTGCTGAACAGAAGACATGTATTT-AATACAATAATCACCAAACAAAAACAGTAAGTAGTTTGCAGTAATGGAAAAAAAATGGAAATATATCAATTTCATATAAAATGCATAAAAATATTTTTAAAATAATCAGTAAATCTTTTATCAATAAAACATAATTCTAATTCATATTATACTCATGTTTTAAGCATTTTAAAATTAAAATACTAACCATGATTGCTGAATCTTGAAGTATATTTACAGAGTTGTAAGATATATTTGTTCCACTTGCTTCCACAGCAGATTCATAAATCAGGTCTAATTGTTTGTCTCCTTTGTTTAATCTGAATTTTGATTTTGTAAGATCTCTCCAACCACCTTCTGGTACAGAAAAATCCATAATCCATGGCATTACATAATGGCAGCGGGGATTATCTTTTTGTCTTCCAGCGAGCTGAAATATATTTATAACAATGAAACAAATAAAAATAGATGAAAAAAAAAAAATTTCCCACGAGAATTAAAGCAATTTTTTAACATTAAATTGATTGACCTGAAATGTGTCTCTTTATGGATATC--AGGGTTGGGAAATATTGATATAAATATC------AAAATATCTG------ATATTTATTATATATTATATCAAAAATTTGATATA-------ATCACATTTATGTTT-------------------------------------------------------------------------------------------------------------------------------------------------------------------------------------------------------------------------------------------------------------------
Npaynei_UnakaMtns_N943 -----------------------------------------------------------------------TATTGAAAAATTAATTTTATTATTTTTAAACAAACTTGTAATCAACAATAAATTAAAATTCATTACATCATAAATTAAAATTTAAATCATAATAATTTAAGGCTTTAATTAATTAATTACCAAAAGTTTCTTAAAGTCTGGCCCAGCTCCCAAAAGAATTTTTGAAATCCTGCTGCTGAACAGAAGACATGTATTT-AATACAATAATCACCAAACAAAAATAGTAAGTAGTTTGCAGTAATGGAAAAAAAATGGAAATATATCAATTTCATATAAAATGCATAAAAATATTTTTAAAATAATCAGTAAATCTTTTATCAAGAAAACATAATTCTAATTCATATTATACTCATGTTTTAAGCATTTTAAAATTAAAATACTAACCGTGATTGCTGAATCTTGAAGTATATTTACAGAGTTGTAAGATATATTTGTTCCACTTGCTTCCACAGCAGATTCATAAATCAGGTCTAATTGTTTGTCTCCTTTGTTTAATCTGAATTTTGATTTTGTAAGATCTCTCCAACCACCTTCTGGTACAGAAAAATCCATAATCCATGGCATTACATAATGGCAGCGGGGATTATCTTTTTGTCTTCCAGCGAGCTGAAATATATTTATAACAATGAAACAAATAAAAATAGATGAAAAAAAAAAAATTTCCCACGAGAATTAAAGCAATTTTTTTACATTAAATTGATTGACCTGAAATGTGTCTCTTTATGGATATC--AGGGTTGGCAAATATTGATATAAATATC------AAAATATCTG------ATATTTATTATATATTATATCAAAAATTTGATATAA-------TCACATTTATGTTTAATTTTTAAAAATTTGGTATCATTTTAAA--CAGAATTATAATATGATACAAGTTTTTCA--TTTT------AGGTAATATTTT-------TCTGAAGCATAGAAATG-ACATACACGCAGTGTA----------AAAAACCTATAATTCTATATTTTATTTCTGCTTTTTTTTGAAAAATCAAAATAAAATTTAATAGAATCTTTGATAAAATATCACTTTTATCTAACAGATAAAATTAAAGAAAAAATAAAAGTAT
Npecki_HaskellSims_G3697 TAAAGTATAAGAAGGTACTAATATTATTTTTAATTATTTGTTTTTTGTACCAATGCAGGGACTCGGTTAATTATTGGCAGATTTAATAAATTAAAATAGAATATTTCTTT------------TTTAAATTTAAAGATGTTGTAAAT----ATTTTATTTCAGTTATTTTATGCTTTTACTCAATACTTTGTCATA--TTTTTTGTAAATTTGTACACCTTCCAAAGGAATTGTCGAAGTCCCGACGATGATTTGGGACTCTGCACT---GTACAATAATCACCAAACAAAAACAGTAAGTAGTTTGCAGTAATG-TAAAAAAATAGAAATATACCAATTTGATATAAAATGCATAAAAATATTTTTAAAATAATCAGTAAATCTTTTATCAAGAAAACTTAATTCTAATTCATACTATACTCA-----------TTTTAAAATTAAAATACTAACTGTGATTGCTGAATCTTGAAGCATATTTACAGAGTTGTAAGAGATATTTGTTCCACTTGCTTCTACAGCAGATTCATAAATCAGGTCTAATTGTTTGTCTCCTTTATTTAATCTGAATTTTGATTTTGTAAGATCTCTCCAACCACCTTCTGGTACAGAAAAATCCATAATCCATGGCATTACATAATGACAGCGGGGATTATCTTTTTGCCTTCCAGCGAGCTGAAATATATTTATAACAATGAAAGAAATAAAAATAGATGGAAAAAAAAAAATTAATAAAGAGAATTAAAGCAATTTTTATATATTAAATTGACTAACCCGAAAGTTGTTTCTTCATGAATATCTTGTGTGTGGTAATTTCTAATATAAAAATCTGATAAAAAATCTTTGAAAAAGATGCGTATATTTTATTAAAGCAAAAGTTAATGAAAAGATGGAAACACAAAAATGTTAAATTATTGAATTATTATCCTAACACTAAATTAAAAACTAGATTTAAATATAAATTTTCTGGTTTTTAAACATAGATGAAACTGCTTTAAACTCAAAAAAACAAACTGCAGTATGGACAAAACATGGACAGCACATAATCACATCTTACAGGCTATTCCAGAGATCTCTTATTAATCCCAGTGGGAGTTGATTCCACTCCAGTTTTTTCCAACATGATTATTGTACCTGGATAAAA----------AAAACACAATGTAT
Npecki_HurricaneMazeCave_G2100 TAAAGTATAAGAAAGTACTAATATTATTTTTAATTATTTGTTTTTTATACCGATGCAGGGACTCGGTTAATTATTGGCAGATTTAATAAATTAAAATAGAATATTTCTTT------------TTTAAATTTAAAGATGTTTTAAAT----ATTTTATTTCAGTTATTTTATGCTTTTACTCAATACTTTGTCATAGTTTTTTTGTAAATTTGTACACCTCCCAAAGGAATTGTCGAAGTCCCGACGATGATTTGGGACTCTGCACT---GTACAATAACCACCAAACAAAAATAGTAAGTAGTTTGCAGTAATGTAAAAAAAATAGAAATATACCAATTTGATATAAAATGCATAAAAATATTTTTAAAATAATCAGTAAATCTTTTATCAAGAAAACATAATTCTAATTCATACTATACTCA-----------TTTTAAAATTCAAATACTAACTGTGATTGCTGAATCTTGAAGCATATTTACAGAGTTGTAAGAGATATTTGTTCCACTTGCTTCTACAGCAGATTCATAAATCAGGTCTAATTGCTTGTCTCCTTTATTTAATCTGAATTTTGATTTTGTAAGATCTCTCCAACCACCTTCTGGTACAGAAAAATCCATAATCCATGGCATTACATAATGACAGCGGGGATTATCTTTTTGCCTTCCAGCGAGCTGAAATATATTTATAACAATGAAAGAAATAAAAATAGATGGAAAAAAAAAAATTAATAAAGAGAATTAAAGCAATTTTTATATATTAAATTGATTAACCCGAAATGTGTCTCTTTATGAATATCTTGTGTGTGGCAAGTTCTAATATAAAAATCTGATAAGAAATCTTTGAAAAAGATGTGTATATTTTATTAAAGCAAAAGTTAATGAAAAGATGGAAACACAAAAATGTTAAATTATTGAATTATTATCCTAACACTAAATTAAAAACTAGATTTAAAAATAAATTTTCTGGATTTTAAACATAGATGAAACTGCTTTAAACTCAAAAAAACAAACTGCAGTATGGACAAAACATGAACAGCACATAATCACATCTTACAGGCTATTCCAGAGATCTCTTATTAATCCCAATGGGAGTTGATTCCACTCCAGTTTTTTCCAAC-----------------------------------------------
Npecki_Monteagle_N062 TAAAGTATAAGAAAGTACTAATATTTTTTTTAATTATTTGTTTTTTATACTGATGCAGGGACTCGGTTAATTATTGGCAGATTTAATAAATTAAAATGGAATATTTCTTT-------------TTAAATTTAAAGATGTTTTAAAT----ATTTTATTTCACTTATTTTATGCTTTTACTCAATACTTTGTCATAGTTTTTTTGTAAATTTGTACACCTCCCAAAGGAAATGTCTAAGTCCCGACGATGATTTGGGACTCTGCACT---GTACAATAACCACCAAACAAAAACAGTAAGTAGTTTGCAGTAATGTAAAAAAAATAGAAATATACCAATTTGATATAAAATGCATAAAAATATTTTTAAAATAATCAGTAAATCTTTTATCAAAAAAACATAATTCTAATTCATACTATACTCA-----------TTTTAAAATTAAAATACTAACTGTGATTGCTGAATCTTGAAGCATATTTACAGAGTTGTAAGAGATATTTGTTCCACTTGCTTCTACAGCAGATTCATAAATCAGGTCCAATTGCTTGTCTCCTTTATTTAATCTGAATTTTGATTTTGTAAGATCTCTCCAACCACCTTCTGGTACAGAAAAATCCATAATCCATGGCATTACATAATGACAGCGGGGATTATCTTTTTGCCTTCCAGCGAGCTGAAATATATTTATAACAATGAAAGAAATAAAAATAGATGGAAAAAAAAAAATTAATAAAGAGAATTAAAGCAATTTTTATATATTAAATTGATTAACCCGAAATGTGTCTCTTTATGAATATCTTGTGTGTGGTAAGTTTTAATATAAAAATCTGATAACAAATCTTTGAAAAAGATGTGTATATTTTATTAAAGCAAAAGTTAATGAAAAGATGGAAACACAAAAATGTTAAATTATTGAATTATTATCCTAACACTAAATTAAAAACTAGATTTAAAAATAAATTTTCTGGATTTTAAACATAGATGAAACTGCTTTAAACTCAAAAAAACAAACTGTAGTATGGGCAAAACATGGACAGCACATAATCACATCTTACAGGGTATTCCAGAGATCTCTTATTAATCCCAATGAGAGTTGATTCCACTCCAGTTTTTTCCAACATGATTATTGTACCTGGACAAAA----------AAAACACAATGCAC
Nperlakyi_SChimneys_N1079 ----------------GTTAAGATAATTTTAACTTATCTCAGTTTTATATCAATAGAAACATTTAGTTAATTATTGAAAAATTAATTTTATTATTTTTAAACAAACTTGTAATCAACAATAAACTAAAATTAATTAAATCATAAATTAACATTTAATTAATAATAATTTAAGGCTTTAATTAATTAATTATCAAAACTCTCATAAAGTCTGGCCCAGCTCCCAAAGGAATTTTTGAAATCCTGCCGCTGAACAGAAGACATGTATTTAAATACAATAAT-ACCAAACAAAAATACTAAGTAGTTTGCAGTAATGAAAAAAAAATGGAAATATACGAATTACATATAAAATGCACAAAAATATTTTTAAAATAATCAGCAAATCTTTTATCAAGAAAACATAATTCTAATTCATATTATACTCATGTTTTAAACATTTT-ACATTTAAATACTAACCGTGATTGCTGAATCTTGAAGTATATTTACAGAGTTGTAAGATATATTTGTTCCACTTGCTTCCACAGCAGATTCATAAATCAGGTCTAATTGTTTGTCCCCTTTGTTTAATCTGAATTTTGATTTTGTAAGATCTCTCCAACCACCTTCTGGTACAGAAAAATCCATAATCCATGGCATTACATAATGGCAGCGGGGATTATCCTTTTGTCTTCCAGCAAGCTGAAATATATTTATAACAATGAAACAAATAAAAATAGATGAAAAAAAAAAAAATTCCCACGAGAATTAAAGCAATTTTTTTACATTAAATTGATTGACCTGAAATGTGTCTTTTTATGGCTATCTTGTGTGTGGTAATTTATAATATAAAAATCTGATAAGAAAATTTTGAAAAAGATGTGTATATTTTATCAAAGCAAAAGTTAATGAAAAGCTGGAAACACAAAAATGTTAAATTATTCAATTATTATTATAACACTAAATTAAAAAATGAATTTAAAGATAAATTTTCTAGATTTAAAAAATAGATGACACTATACAGAATTTAAAAATACAGCATTCAATTTTAATGGGTTACATGTGTGAGATAATTAAATTTAGTAGAATTTCATATACTTATTTTTTTTATACTAATAGTAACAAATTTTAATGCACATTTTTAAAAAATAACATTTATTATCCACAAAAAACAATTTATTAGAATTTAATGCAT
Nperlakyi_SChimneys_N1080 TTATTTATAAAACTGTGTTAAGATAATTTTAACTTATCTCAGTTTTATATCAATAGAAACATTTAGTTAATTATTGAAAAATTAATTTTATTATTTTTAAACAAACTTGTAATCAACAATAAACTAAAATTAATTAAATCATAAATTAACATTTAATTAATAATAATTTAAGGCTTTAATTAATTAATTATCAAAACTCTCATAAAGTCTGGCCCAGCTCCCAAAGGAATTTTTGAAATCCTGCCGCTGAACAGAAGACATGTATTTAAATACAATAAT-ACCAAACAAAAATACTAAGTAGTTTGCAGTAATG-AAAAAAAATGGAAATATACGAATTACATATAAAATGCACAAAAATATTTTTAAAATAATCAGCAAATCTTTTATCAAGAAAACATAATTCTAATTCATATTATACTCATGTTTTAAACATTTT-ACATTTAAATACTAACCGTGATTGCTGAATCTTGAAGTATATTTACAGAGTTGTAAGATATATTTGTTCCACTTGCTTCCACAGCAGATTCATAAATCAGGTCTAATTGTTTGTCCCCTTTGTTTAATCTGAATTTTGATTTTGTAAGATCTCTCCAACCACCTTCTGGTACAGAAAAATCCATAATCCATGGCATTACATAATGGCAGCGGGGATTATCCTTTTGTCTTCCAGCAAGCTGAAATATATTTATAACAATGAAACAAATAAAAATAGATGAAAAAAAAAAAAATTCCCACGAGAATTAAAGCAATTTTTTTACATTAAATTGATTGACCTGAAATGTGTCTTTTTATGGCTATCTTGTGTGTGGTAATTTATAATATAAAAATCTGATAAGAAATTTTTGAAAAAGATGTGTATATTTTATCAAAGCAAAAGTTAATGAAAAGCTGGAAACACAAAAATGTTAAATTATTCAATTATTATTATAACACTAAATTAAAAAATGAATTTAAAGATAAATTTTCTAGATTT-AAAAATAGATGACACTATACAGAATTTAAAAATACAGCATTCAATTTTAATGGGTTACATGTGTGAGATAATTAAATTTAGTAGAATTTCATATACTTATTTTTTTTATACTAATAGTAACAAATTTTAATGCACATTTTTAAAAAATAACATTTATTATCCACAAAAAACAATTTATTAGAATTTAATGCAT
Nreclusus_Clingmans_N252 --------------------------------CTTATCTCAGTTTTATATCAATAGAAACATTTAATTAATTATTGAAAAATTAATTTTATTATGTTTAAACAAACTTGTAATCAACAATAAATTAAAATTAATTAAATCATAAATTAACATTTAATTAATAATAATTTAAGGCTTTAAATAATTAATTATCAAAAGTCTCATAAAGTCTGGCCCAGCTCGCAAAGGAATTTTTGAAATCCTG-TGCTGAACAGAAGACATGTATTTAAATACAATAATAACCAAACAAAAACACTAAGTAGTTTGCAGTAATGAAAAAAAAATGGAAATATACCAATTTCATATAAAATGCACAAAAATATTTTTAAAATAATCAGCAAATCTTTTATCAAGAAAATATAATTCTAATTCATATTATACTCATGTTTTAAACATTTTAAAATTTAAATACTAACCGTGATTGCTGAATCTTGAAGTATATTTACAGAGTTGTAAGAGATATTTGTTCCACTTGCTTCCACAGCAGATTCATAAATCAGGTCTAATTGTTTGTCCCCTTTGTTTAATCTGAATTTTGATTTCGTAAGATCTCTCCAACCACCTTCTGGTACAGAAAAATCCATAATCCATGGCATTACATAATGGTAGCGGGGATTATCTTTTTGTCTTCCAGCAAGCTGAAATATATTTATAACAATGAAACAAATAAAAATAGATGAAAAACAAAAAAATTCCCACGAGAATTAAAGCAATTTTTTAACATTAAATTGATTGACCTGAAATGTGTCTCTTTATGGCTATCTTGTATGTGGTAATTTATAATATAAAAATCTGATAAGAAATTTTTGAAAAAGATGTGTATATTTTATTAAAGCAAAAGTTAATGAAAAGCTGGAAACACAAAAATGTTAAATTATTCAATTATTATTATAACACTAAATTAAAAAATGGATTTAAAAATAATTTTTCTAGATTTTAAAAATAGATGACACTATACAGAATTTAAAAATACAGCATTCAATTTTAATGGGTTACATGTGTGAGATAATTAAATTTAGTAGAATATCATATACTTATTTTTTTTATACTAATACAGTACAACCTTATCCGGCATTCTTCCGG---AATTTCAGTTTTCCGGA----------CATTAAAA----------
Nreclusus_Newfound_N259 TTATTTATAAAACTATGTTAAGATAATTTTAACTTATCTCAGTTTTATATCAATAGAAACATTTAATTAATTATTGAAAAATTAATTTTATTATTTTTAAACAAACTTGTAATCAACAATAAATTAAAATTAATTAAATCATAAATTAACATTTAATTAATAATAATTTAAGGCTTTAAATAATTAATTATCAAAAGTCTCATAAAGTCTGGCCCAGCTCGCAAAGGAATTTTTGAAATCCTG-TGCTGAACAGAAGACATGTATTTAAATACAATAATAACCAAACAAAAACACTAAGTAGTTTGCAGTAATGAAAAAAAAATGGAAATATACCAATTTCATATAAAATGCACAAAAATATTTTTAAAATAATCAGCAAATCTTTTATCAAGAAAATATAATTCTAATTCATATTATACTCATGTTTTAAACATTTTAAAATTTAAATACTAACCGTGATTGCTGAATCTTGAAGTATATTTACAGAGTTGTAAGAGATATTTGTTCCACTTGCTTCCACAGCAGATTCATAAATCAGGTCTAATTGTTTGTCCCCTTTGTTTAATCTGAATTTTGATTTCGTAAGATCTCTCCAACCACCTTCTGGTACAGAAAAATCCATAATCCATGGCATTACATAATGGCAGCGGGGATTATCTTTTTGTCTTCCAGCAAGCTGAAATATATTTATAACAATGAAACAAATAAAAGTAGATGAAAAACAAAAAAATTCCCACGAGAATTAAAGCAATTTTTTAACATTAAATTGATTGACCTGAAATGTGTCTCTTTATGGCTATCTTGTATGTGGTAATTTATAATATAAAAATCTGATAAGAAATTTTTGAAAAAGATGTGTATATTTTATTAAAGCAAAAGTTAATGAAAAGCTGGAAACACAAAAATGTTAAATTATTCAATTATTATTATAACACTAAATT-AAAAATGGATTTAAAAATAAATTTTCTAGATTTTAAAAATAGATGACACTATACAGAATTTAAAAATACAGCATTCAATTTTAATGGGTAACATGTGTGAGATAATTAAATTTAGTAGAATATCATATACTTATTTTTTTTATACTAATACAGTACAACCTTATCCGGCATTCTTCCGG---AACTTCAGTTTTCCGGA----------CATTAAAA----------
Nreclusus_Noland_N1051 TTATTTATAAAACTGTGTTAAGATAATTTTAACTTATCTCGGTTTTATATCAATAGAAACATTTAATTAATTATTGAAAAATTAATTTTATTATTTTTAAACAAACTTGTAATCAACAATAAATTAAAATTAATTAAATCATAAATTAACATTTAATTAATAATAATTTAAGGCTTTAAATAATTAATTATCAAAAGTCTCATAAAGACTGGCCCAGCTCGCAAAGGAATTTTTGAAATCCTGCTGCTGAACAGAAGACATGTATTTAAATACAATAATAACCAAACAAAAACACTAAGTAGTTTGCAGTAATGAAAAAAAAATGGAAATATACCAATTTCATATAAAATGCACAAAAATATTTTTAAAATAATCAGCAAATCTTTTATCAAGAAAATATAATTCTAATTCATATTATACTCATGTTTTAAACATTTTAAAATTTAAATACTAACCGTGATTGCTGAATCTTGAAGTATATTTACAGAGTTATAAGAGATATTTGTTCCACTTGCTTCCACAGCAGATTCATAAATCAGGTCTAATTGTTTGTCCCCTTTGTTTAATCTGAATTTTGATTTCGTAAGATCTCTCCAACCACCTTCTGGTACAGAAAAATCCATAATCCATGGCATTACATAATGGCAGCGGGGATTATCTTTTTGTCTTCCAGCAAGCTGAAATATATTTATAACAATGAAACAAATAAAAATAGATGAAAAACAAAAAAATTCCCACGAGAATTAAAGCAATTTTTTTACATTAAATTGATTGACCTGAAATGTGTCTCTTTATGGCTATCTTGTATGTGGTAATTTATAATATAAAAATCTGATAAGAAATTTTTGAAAAAGATGTGTATATTTTATTAAAGCAAAAGTTAATGAAAAGCTGGAAACACATAAATGTTAAATTATTCAATTATTATTATAACACTAAATTAAAAAATGGATTTAAAAATAAATTTTCTAGATTTTAAAAATAGATGACACTATACAGAATTTAAAAATACAGCATTCAATTTTACTGGGTTACATGTGTGAGATAATTAAATTTAGTAGAATATCATATACTTATTTTTTTTATACTAATAGTAACAAATTTTAATGCACATTTTTAAAAAATAACATTTATTATCCACAAGAAATAATTTATTAGAATTTAATGCAT
Nreclusus_Smokemont_N1020 TTATTTATAAAACTGTGTTAAGATAATTTTAACTTATCTCAGTTTTATATCAATAGAAACATTTAATTAATTATTGAATAATTAATTTTATTATTTTTAAACAAACTTGTAATCAACAATAAATTAAAATTAATTAAATCATAAATTAACATTTAATTAATAATAATTTAAGGCTTTAAATAATTAATTATCAAAAGTCTC--AAAGTCTGGCCCAGCTCCCAAAGGAATTTTTGAAATCCTGCTGCTGAACAGAAGACATGTATTTAAATACAATAATAACCAAACAAAAACATTAAGTAGTTTGCAGTAATGAAAAAAAAATGGAAATATACCAATTTCATATAAAATGCACAAAAATATTTTTAAAATAATCAGCAAATCTTTTATCAAGAAAACATAATTCTAATTCATATTATACTCATGTTTTAAACATTTTAAAATTTAAATACTAACCGTGATTGCTGAATCTTGAAGTATATTTACAGAGTTGTAAGAGATATTTGTTCCACTTGCTTCCACAGCAGATTCATAAATCAGGTCTAATTGTTTGTCCCCTTTGTTTAATCTGAATTTTGATTTCGTAAGATCTCTCCAACCACCTTCTGGTACAGAAAAATCCATAATCCATGGCATTACATAATGGCAGCGGGGATTATCTTTTTGTCTTCCAGCAAGCTGAAATATATTTATAACAATGAAACAAATAAAAATAGATGAAAAACAAAAAAATTCCCACGAGAATTAAAGCATTTTTTTTACCTTAAATTGATTGACCTGAAATGTGTCTCCTTATGGCTATCTTGTATGTGGTAATTTATAATATAAAAATCTGATAAGAAATATTTGAAAAAGATGTGTATATTTTATTAAAGCAAAAGTTAATGAAAAGCTGGAAACACAAAAATGTTAAATTATTCAATTATTATTATAACACTAAATTAAAAAATGGATTTAAAAATAAATTTTCTAGATTTTAAAAATAGATGACACTATACAGAATTTAAAAATACAGCATTCAATTTTAATGGGTTACATGTGTGAGATAATTAAATTTAGTAGAATATGATATACTTATTTTTTTTATACTAATACAGTACAACCTTATCCGGCATTCTTCCGG---AACTTCAGTTTTCCGGA----------CATTAAAATTTAATATAA
Nroanensis_IngramBranch_N926 TAATTTATAAAACTGTGTTAAGATAATTTTAACTTATCTCAGTTTTATATCAATAGAAACATTTAGTTAATTATTGAGAAATTAATTTTATTATTTTTAAACAAACTTGTAATCAACAATAAATTAAAATTCATTATATCATAAATTAAAATTTAAATAATAATAATTTAAGGCTTTAATTAATTAATTACCAAAAGTTTCTTAAAGTCTGGCCCAGCTCCCAAAAGAATTTTTGAAATCCTGCTGCTGAACAGAAGACATGTATTT-AATACAATAATCACCAAACAAAAACAGTAAGTAGTTTGCAGTAATGGAAAAAAAATGGAAATATATCAATTTCATATAAAATGCATAAAAATATTTTTAAAATAATCAGTAAATCTTTTATCAAGAAAACATAATTCTAATTCATATTATACTCATGTTTTAAGCATTTTAAAATTAAAATACTAACCATGATTGCTGAATCTTGAAGTATATTTACAGAGTTGTAAGATATATTTGTTCCACTTGCTTCCACAGCAGATTCATAAATCAGGTCTAATTGTTTGTCTCCTTTGTTTAATCTGAATTTTGATTTTGTAAGATCTCTCCAACCACCTTCTGGTACAGAAAAATCCATAATCCATGGCATTACATAATGGCAGCGGGGATTATCTTTTTGTCTTCCAGCGAGCTGAAATATATTTATAACAATGAAACAAATAAAAATAGATGAAAAAAAAAAAATTTCCCACGAGAATTAAAGCAATTTTTTTACATTAAATTGATTGACCTGAAATGTGTCTCTTTATGGATATC--AGGGTTGGCAAATATTGATATAAATATC------A--------G------ATATTTATTATATATTATATCAAAAATTTGATATA-------ATCACATTTATGTTTAATTTTTAAAAATTTGGTATCATTTTAAA--CAGAATTATAATATGATACAAGTTTTTCA--TTTT------AGGTAATATTTTGTTCAGTTTTGCAAAATAGTATTT-ATTTAATTATCGCATATATACTATATAATCAAATACAATTGAACATTTTATACTTATTTTTTTTTGAATAATTAAGGC-AACTTTAATAAACATAT------------------------------------------------------
Nroanensis_N_CarversGap_N928 TAATTTATAAAACTGTGTTAAGATAATTTTAACTTATCTCAGTTTTATATGAATAGAAACATTTAGTTAATTATTGAAAAATTAATTTTATTATTTTTAAACAAAATTGTAATCAAC---AAATTAAAATTCATTACATCATAAATTAAAATTTAAATAATAATAATTT-AGGCTTTAATTAATTAATTACCAAAAGTTTCATAAAGTCTGGCCCAGCTCCCAAAAGAATTTTTGAAATCCTGCCGCTGAACAGAAGACATGTATTT-AATACAATAATCACCAAACAAAAACAGTAAGTAGTTTGCAGTAATG-GAAAAAAATGGAAATATACCAATTTCATATAAAATGCATAAAAATATTTTTAAAATAATCAGTAAATCTTTTATCAAGAAAACATAATTCTAATTCATATTATACTCATGTTTTAAGCATTTTAAAATTAAAATACTAACCGTGATTGCTGAATCTTGAAGTATATTTACAGAGTTGTAAGATATATTTGTTCCACTTGCTTCCACAGCAGATTCATAAATCAGGTCTAATTGTTTGTCTCCTTTGTTTAATCTGAATTTTGATTTTGTAAGATCTCTCCAACCACCTTCTGGTACAGAAAAATCCATAATCCATGGCATTACATAATGGCAGCGGGGATTATCTTTTTGTCTTCCAGCGAGCTGAAATATATTTATAACAATGAAACAAATAAAAATAGATGAAAAAAAAAAAAATTCCCACGGGAATTAAAGCAATTTTTTTACATTAAATTGATTGACCTGAAATGTGTCTCTTTATGGATATC--AGGGTTGGCAAATATTGATATAAATATC------AAAATATCTG------ATATTTAT-------TATATCAAAAATTTGATATA-------ATCACACCTATGTTTAATTTTTAAAAATTTGGTATCATTTTAAA--CAGAATTATAAT--GATACAAGTTTTTCA--TTTT------AGGTAATATTTTGTTCAGTTTTGCAAAATAGTATTT-ATCTAATTAAAGCATATATACTATATAATCAAATACAATTGAACATTTTATACTTATTTTTTTTTGAATAATTAAGGCAAACTTTAATAAACATAT---------AAAACTTTTATTT------------------AAAATTAAAAGCGT
Nroanensis_RoanHighBluff_N762 TAATTTATAAAACTGTGTTAAGATAATTTTAACTTATCTCAGTTTTATATGAATAGAAACATTTAGTTAATTATTGAAAAATTAATTTTATTATTTTTAAACAAACTTGTAATCAAC---AAATTAAAATTCATTACATCATAAATTAAAATTTAAATAATAATAATTT-AGGCTTTAATTAATTAATTACCAAAAGTTTCATAAAGTCTGGCCCAGCTCCCAAAAGAATTTTTGAAATCCTGCCGCTGAACAGAAGACATGTATTT-AATACAATAATCACCAAACAAAAACAGTAAGTAGTTTGCAGTAATGGAAAAAAATTGGAAATATACCAATTTCATATAAAATGCATAAAAATATTTTTAAAATAATCAGTAAATCTTTTATCAAGAAAACATAATTCTAATTCATATTATACTCATGTTTTAAGCATTTTAAAATTAAAATACTAACCGTGATTGCTGAATCTTGAAGTATATTTACAGAGTTGTAAGATATATTTGTTCCACTTGCTTCCACAGCAGATTCATAAATCAGGTCTAATTGTTTGTCTCCTTTGTTTAATCTGAATTTTGATTTTGTAAGATCTCTCCAACCACCTTCTGGTACAGAAAAATCCATAATCCATGGCATTACATAATGGCAGCGGGGATTATCTTTTTGTCTTCCAGCGAGCTGAAATATATTTATAACAATGAAACAAATAAAAATAGATGAAAAAAAAAAAATTTCCCACGAGAATTAAAGCAATTTTTTTACATTAAATTGATTGACCTGAAATGTGTCTCTTTATGGATATC--AGGGTTGGCAAATATTGATATAAATATC------AAAATATCTG------ATATTTATTATATAT---------------------------ATCACACCTACGTTTAATTTTTAAAAATTTGGTATAATTTTAAA--CAGAATTATAATATGATACAAGTTTTTCA--TTTT------AGGTAATATTTTGTTCAGTTTTGCAAAATAGTATTT-ATCTAATTAAAGCATATATACTATATAATCAAATACAATTGAACATTTTATACTTATTTTTTTTTGAATAATTAAGGCAAACTTTAATAAACATATTTACGAGATAAAACTTTTATTTCACAAAAAATAATGAATTAAAATTAAAAGCAT
Nsheari_BaldRiver_N1168 TTATTTATAAAACTGTGTTAAGATAATTATAACTTATCTCAGTTTTATATCAATAGAAACATTTAATTAATTATTGGAAAATTAATTTTATTATTTTTAAACAAACTTGTAATCAACAATAAATTAAAATTAATTAAATCATAAAATAACATTTAACTAATAATAATTTAAGGCTTTAAATAATTAATTATCAAAAGTTTC--AAAGTATGGCCCAGCTCCCAAAGGAATTTTTGAAATCCTGCCACTGAACAGAAGACATGTATTTAAATACAATAATAACCAAACAAAAACACTAATTAGTTTGCAGTAACG-AAAAAAAATGGAAATATACCAATTTCATATAAAATGCACAAAAATATTTTTAAAATAATCAGCAAATCTTTTACCAAGAAAACATAATTCTAATTCATATTATACTCATGTTTTAAACATTATAAAATTTTAATACTAACCGTGATTGCTGAATCTTGAAGTATATTTACAGAGTTGTACGAGATATTTGTTCCACTTGCTTCCACAGCAGATTCATAAATCAGGTCTAATTGTTTGTCCCCTTTGTTTAATCTGAATTTTGATTTCGTAAGATCTCTCCAACCACCTTCTGGTACAGAAAAATCCATAATCCATGGCATTACATAATGGCAGCGGGGATTATCTTTTTGTCTTCCAGCAAGCTGAAATATATTTATAACAATGAAACAAATAAAAATAGATGAAAAACAAAAATATTCCCACGAGAATTAAAGCAATTTTTTTACATTAAATTGATTGACCTGAAATGTGTCTCTTTATGGCTATCTTGTATGTGGTAATTTATAATATAAAAATCTGATAAGAAATTTTTGAAAAAGATGTGTATATTTTATTAAAGCAAAAGTTAATGAAAAGCTGGAAACACAAAAATGTTAAATTATTCAATTATTATTATAACACTAAATTAAAAAATGGATTTAAAATTAA-TTTTCTAGATTTTAAAAATAGATGACACTATACAGAATTTAAAAATACAGCATTCAATTTTAATGGGTTACATGTGTGAGATAATTAAATTTAGTAGAATATCATATACTTATTTTTTTTATACTAATAGTAACAAATTTTAATGCACATTTTTAAAAAATAACATTTATTATCCACAAAAAATAATTTATTAAAATTTAATGCAT
Nsheari_Cohutta_N826 TTATTTATAAAACTGTGTTAAGATAATTATAACTTATCTCAGTTTTATATCAATAGAAACATTTAATTAATTATTAAAAAATTAATTTTATTATTTTTAAACAAACTTGTAATCAACAATAAATTAAAATTAATTAAATCATAAAATAACATTTAATTAATAATAATTTAAGGCTTTAAATAATTAATTATCAAAAGTCTC--AAAGTATGGCCCAGCTCCCAAAGGAATTTTTGAAATCCTGCCACTGAACAGAAGACATGTATTTAAATACAATAATAACCAAACAAAAACACTAAGTAGTTTGCAGTAATG-AAAAAAAATGGAAATATACCAATTTCATATAAAATGCACAAAAATATTTTTAAAATAATCAGCATATATTTTACCAAGAAAACATAATTCTAATTCATATTATACTCATGTTTTAAACATTTTAAAATTTTAATACTAACCGTGATTGCTGAATCTTGAAGTATATTTACAGAGTTGTATGAGATATTTGTTCCACTTGCTTCCACAGCAGATTCATAAATCAGGTCTAATTGTTTGTCCCCTTTGTTTAATCTGAATTTTGATTTCGTAAGATCTCTCCAACCACCTTCTGGTACAGAAAAATCCATAATCCATGGCATTACATAATGGCAGCGGGGATTATCTTTTTGTCTTCCAGCAAGCTGAAATATATTTATAACAATGAAACAAATAAAAATAGATGAAAAACAAAGAAATTCCCACGAGAATTAAAGCAATTTTTTTACATTAAATTGATTGACCTGAAATGTGTCTCTTTATGGCTATCTTGTATGTGGTAATTTATAATATAAAAATCTGATAAGAAATTTTTGAAAAAGATGTGTATATTTTATTAAAGCAAAAGTTAATGAAAAGCTGGAGACACAAAAATGTTAAATTATTCAATTATTATTATAACACTAAATTAAAAAATGGATTTAAAAATAAATTTTCTAGATTTTAAAAATAGATGACACTATACAGAATTTAAAAATACAGCATTCAATTTTAATGGGTTACATGTGTGAGATAATTAAATTTAGTAGAATATCATATACTTATTTTTTTTATACTAATAGTAACAAATTTTAATGCACATTTTTAAAAAATAACATTTATTATCCACAAAAAATAATTTATTAAAATTTAATGCAT
Nsheari_JoyceKilmer_N092 TTATTTATAAAACTGTGTTAAGATAATTATAACTTATCTCAGTTTTATATCAATAGAAACATTTAATTAATTATTGAAAAATTAATTTTATTATTTTTAAACAAACTTGTAATCAACAATAAATTAAAATTAATTAAATCATAAAATAACATTTAATTAATAATAATTTAAGGCTTCAAATAATTAATTATCAAAAGTCTC--AAAGTATGGCCCAGCTCCCAAAGGAATTTTTGAAATCCTGCCACTGAACAGAAGACATGCATTTAAATACAATAATAACCAAACAAAAACACTAAGTAGTTTGCAGTAATG-AAAAAAAATGGAAATATACCAATTTCATATAAAATGCACAAAAATATTTTAAAAATAATCAGCAAATCTTTTACCAAGAAAACATAATTCTAATTCATATTATACTCATGTTTTAAACATTTTAAAATTTTAATACTAACCGTGATTGCTGAATCTTGAAGTATATTTACAGAGTTGTACGAGATATTTGTTCCACTTGCTTCCACAGCAGATTCATAAATCAGGTCTAATTGTTTGTCCCCTTTGTTTAATCTGAATTTTGATTTCGTAAGATCTCTCCAACCACCTTCTGGTACAGAAAAATCCATAATCCATGGCATTACATAATGGCAGCGGGGATTATCTTTTTGTCTTCCAGCAAGCTGAAATATATTTATAACAATGAAACAAATAAAAATAGATGAAAAACAAAAAAATTCCCACGAGAATTAAAGCAATTTTTTTACATTAAATTGATTGACCTGAAATGTGTCTCTTTATGGCTATCTTGTATGCGGTAATTTATAATATAAAAATCTGATAAGAAATTTTTGAAAAAGATGTGTATATTTTATTAAAGCAAAAGTTAATGAAAAGCTGGAAACACAAAAATGTTAAATTATTCAATTATTATTATAACACTAAATTAAAAAATGGATTTAAAAATAAATTTTTTAGATTTTAAAAATAGATGACACTATACAGAATTTAAAAATACAGCATTCAATTTTAATGGGTTACATGTGTGAGATAATTAAATTTAGTAGAATATCATATACTTATTTTTTTTATACTAATAGTAACAAATTTTAATGC------------------------------------------------------------
Nsilvanus_Elijay_N395 TAATTTATAAAACTGTGTTAAGATAATTTTAGCTTATCTCAGTTTTATATCAATAGAAACATTTAGTTAATTATTGAAAAA-TAATTTCATTCTTTTTAAACAAACTTGTAATCAACAATAAATTAAAATTCATTACATCATAAATTAAAATTTAAATAATAATAATTTAAGGCTTTAATTAATTAATTACCAAAAGTTTTATAAAGCCTGGCCCAGCTCCCCAAATAATTTTTGAAATCCTGCCGCTGAACAGAAGACATGTATTT-AATACAATAATCACCAAACAAAAACAGTAAGTAGTTTGAAGTAATGAAAAAAAAATGGAAATATACCAATTTCATATAAAATGCATAAAAATATTTTTAAAATAATCAGTAAATCTTTTATCAAGAAAACATAAGTCTAATTCACATTATACTCATGTTTTAAGCATTTTAAAATTAAAATACTAACCGTGATTGCTGAATCTTGAAGTATATTTACAGAGTTGTAAGAGATATTTGTTCCACTTGCTTCCACAGCAGATTCATAAATCAGGTCTAATTGTTTGTCTCCTTTGTTTAATCTGAATTTTGATTTTGTAAGATCTCTCCAACCGCCTTCTGGTACAGAAAAATCCATAATCCATGGCATTACATAATGGCAGCGGGGATTATCTTTTTGTCTTCCAGCGAGCTGAAATATATTTATAACAATGAAACAAATAAAAATAGATGAAAAAAAAAAAAATTTCCACGAGAATTAAAGTAATTTTTTTACATTAAATTGATTGACCTGAAATGTCTCTCTTTATGGATATC--AGGGTTGGCAAATATTGATATAAATATC------AAAATATCTG------ATATTT---------------------TTTATATA-------ATCACACCTATGTTTAATTTTTAAAAATTTGATATCATTTTAAA--CAGAATTATAATATGATACAAGTTTTTCA--TTTT------AGGTAATATTTCGTTCAGTTTTTCAAAATAGTATTT-ATTTAATTAAAGGATATATACTATATAATCAAATACAATTGAAAATTTTATACTTATTTTTTTTTGAATAATTAAGGCAAAATTTAATAAACATATTGACGAGA-AAAACTTTTATTTCACAAAAAATAAAG----AAAATTAAAAGTGT
Nsilvanus_GermanyCove_N1017 -------------------------------ACTTATCTCAGTTTTATATCAATAGAAACATTTAGTTAATTATTGAAAAATTAATTTTATTATTTTTAAACAAACTTGTAATCAACAATAAATTAAAATTCATTACATCATAAATTAAAATTTAAATAATAATAATTTAAGGCTTTAATTAATTAATTACCAAAAGTTTTATAAAGTCTGGCCCATCTCCCCAAAGAATTTTTGAAATCCTGCCGCTGAACAGAAGACATGTATTT-AATACAATAATCACCAAACAAAAACAGTAAGTAGTTTGAAGTAATGAAAAAAAAATGGAAATATACCAATTTCATATAAAATGCATAAAAATATTTTTAAAATAATCAGTAAATCTTTTATCAAGAAAACATAAGTCTAATTCACATTATACTCATGTTTTAAGCATTTTAAAATTAAAATACTAACCGTGATTGCTGAATCTTGAAGTATATTTACAGAGTTGTAAGAGATATTTGTTCCACTTGCTTCCACAGCAGATTCATAAATCAGGTCTAATTGTTTGTCTCCTTTGTTTAATCTGAATTTTGATTTTGTAAGATCTCTCCAACCCCCTTCTGGTACAGAAAAATCCATAATCCATGGCATTACATAATGGCAGCGGGGATTATCTTTTTGTCTTCCAGCGAGCTGAAATATATTTATAACAATGAAACAAATAAAAATAGATGAAAAAAAAAAAATTTCCCACGAGAATTAAAGTAATTTGTTTACATTAAATTGATTGACCTGAAATGTCTCTCTTTATGGATATC--AGGGTTGGCAAATATTGATATAAATATC------AAAATATCTG------ATATTT---------------------TTTATATA-------ATCACACCTATGTTTAATTTTTAAAAATTTGGTATCATTTTAAA--CAGAATTATAATATGATACAAGTTTTTCA--TTTT------AGGTAATATTTCGTTCAGTTTTGCAAAATAGTATTT-ATTTAATTAAAGGATATATACTATATAATCAAATACAATTTAAAATTTTATACTTATTTTTTTTTGAATAATTAAGGCAAACTTTAATAAACATATTGACAAGA-AAAACTTTTATTTGACAAAAAATAAAG----AAAATTAAAAGCGT
Nsilvanus_HeboMtn_N1029 TAAT-----------TGTTA--ATAATTTAAAACTTTCAAAGTTTTATTTTTATATAATTATTAAACTAATTATTGAAAAATTAATTTTATTATTTTTAAACAAACTTGTAATCAACAATAAATTAAAATTCATTACATCATAAATTAAAATTTAAATAATAATAATTTAAGGCTTTAATTAATTATTTACCAAAAGTTTTATAAAGTCTGGCCCAGCTCCCCAAAGAATTTTTGAAATCCTGCCGCTGAACAGAAGACATGTATTT-AATACAATAATCACCAAACAAAAACAGTAAGTAGTTTGAAGTAATGAAAAAAAAATGGAAATATACCAATTTCATATAAAATGCATAAAAATATTTTTAAAATAATCAGTAAATCTTTTATCAAGAAAACATAAGTCTAATTCACATTATACTCATGTTTTAAGCATTTTAAAATTAAAATACTAACCGTGATTGCTGAATCTTGAAGTATATTTACAGAGTTGTAAGAGATATTTGTTCCACTTGCTTCCACAGCAGATTCATAAATCAGGTCTAATTGTTTGTCTCCTTTGTTTAATCTGAATTTTGATTTTGTAAGATCTCTCCAACCCCCTTCTGGTACAGAAAAATCCATAATCCATGGCATTACATAATGGCAGCGGGGATTATCTTTTTGTCTTCCAGCGAGCTGAAATATATTTATAACAATGAAACAAATAAAAATAGATGAAAAAAAAAAAATTTCCCACGAGAATGAAAGTAATTTTTTTACATTAAATTGATTGACCTGAAATGTCTCTCTTTATGGATATC--AGGGTTGGCAAATATTGATATAAATATC------AAAATATCTG------ATATTT---------------------TTTATATA-------ATCACACCTATATTTAATTTTTAAAAATTTGGTATCATTTTAAA--CAGAATCATAATATGATACAAGTTTTTCA--TTTT------AGATAATTTTTCGTTCAGTTTTGCAAAATAGTATTT-ATTTAATTATAGCATATATACTATATAATCAAATACAATTTAATATTTTATACTTATTTGTATTTGAATAATTAAGGCAAACTTTAATAAACATATTTACAAGA-AAAACTTTTATTTCACAAAAAAGAATGAATTAAAATTAAAAGCAT
Nstupkai_BlowholeWOS_N285 --------------------------------CTTATCTCAGTTTTATATCAATAGAAACATTTAATTAATTATTGAAAAATTAATTTTATTATTTTTAAACAAACTTGTAATCAACAATAAATTAAAATTAATTAAATCATAAATTAACATTTAATTAATAATAATTTAAGGCTTTAAGTAATTAATTATCAAAAGTCTCATAAAGTCTGGCCCAGCTCGCGAGGGAATTTTTGAAATCCTGCTGCTGAACAGAAGACATGTATTTAAATACAATAATAACCAAACAAAAACACTAAGTAGTTTTCAGTAATGAAAAAAAAATGGAAATATACCAATTTCATATAAAATGCACAAAAATATTTTTAAAATAATCAGCAAATCTTTTATCAAGAAAATATAATTCTAATTCATATTATACTCATGTTTTAAACATTTTAAAATTTAAATACTAACCGTGATTGCTGAATCTTGAAGTATATTTACAGAGTTGTAAGAGATATTTGTTCCACTTGCTTCCACAGCAGATTCATAAATCAGGTCTAATTGTTTGTCCCCTTTGTTTAATCTGAATTTTGATTTCGTAAGATCTCTCCAACCACCTTCTGGTACAGAAAAATCCATAATCCATGGCATTACATAATGGCAGCGGGGATTATCTTTTTGTCTTCCAGCAAGCTGAAATATATTTATAACAATGAAACAAATAAAAATAGATGAAAAACAAAAAAATTCCCACGAGAATTAAAGCAATTTTTTTACATTAAATTGATTGACCTGAAATGTGTCTCTTTATGGCTATCTTGTATGTGGTAATTTATAATATAAAAATCTGATAAGAAATTTTTGAAAAATATGTGTATATTTTATTAAAGCAAAAGTTAATGAAAAGCTGGAAACACAAAAATGTTAAATTATTCAATTATTATTATAACACTAAATTAAAAAATGGATTTAAAAATAATTTTTCTAGATTTTAAAAATAGATGACACTATACAGAATTTAAAAATACAGCATTCAATTTTAATGGGTTACATGTGTGAGATAATTAAATTTAGTAGAATATCATATACTTATTTTTTTTATACTAATAGTAACAAATTTTAATGCACATTTTTAAAAAATAACATTTATTATCCACAAAAAAT----------------------
Nstupkai_Blowing_N356 -----------------------------------------------------------------------------------AATTTTATTATTTTAAAACAAACTTGTAATCAACAATAAATTAAAATTAATTAAATCATAAATTAACATTTAATTCATAATAATTTAAGGCTTTAAATAATTAATTATCA----------AAAGTCTGGCCCAGCTCGCAAAGGAATTTTTGAAATCCTGCTGCTGAACAGAAGACATGTATTTAAATACAATAATAACCAAACAAAAACACTAAGTAGTTTGCAGTAATGAAAAAAAAATGGAAATATACCAATTTCATATAAAATGCACAAAAATATTTTTAAAATAATCAGCAAATCTTTTATCAAGAAAATATAATTCTAATTCATATTATACTCATGTTTTAAACATTTTAAAATTTAAATACTAACCGTGATTGCTGAATCTTGAAGTATATTTACAGAGTTGTAAGAGATATTTGTTCCACTTGCTTCCACAGCAGATTCATAAATCAGGTCTAATTGTTTGTCCCCTTTGTTTAATCTGAATTTTGATTTCGTAAGATCTCTCCAACCACCTTCTGGTACAGAAAAATCCATAATCCATGGCATTACATAATGGCAGCGGGGATTATCTTTTTGTCTTCCAGCAAGCTGAAATATATTTATAACAATGAAACAAAT-AAAATAGATGAAAAACAAAAAAATTCCCACGAGAATTAAAGCAATTTTTTTACATTAAATTGATTGACCTGAAATGTGTCTCTTCATGGCTATCTTGTATGTGGTAATTTATAATATAAAAATCTGATAAGAAATTTTTGAAAAAGATGTGTATATTTTATTAAAGCAAAAGTTAATGAAAAGATGGAAACACAAAAATGTTAAATTATTCAATTATTATTATAACACTAAATTAAAAAATGGATTTAAAAATAAATTTTCTAGATTTTAAAAATAGATGACACTATACAGAATTTAAAAATACAGCATTCAATTTTAATGGGTTACATGTGTGAGATAATTAAATTTAGTAGAATATCATATACTTATTTTTTTTATACTAATAGTAACAAATTTTAATGCACATTCTTAAAAAATAACATTTATTATCCACAAAAAATACAGTAAAAAGCTTAAGTCTGC
Nstupkai_LittleRiver_N293 -----------------------------TAACTTATCTCAGTTTTATATCAATAGAAACATTTAATTAATTATTGAAAAATTAATTTTATTATTTTTAAACAAACTTGTAATCAACAATAAATTAAAATTAATTAAATCATAAATTAACATTTAATTAATAATAATTTAAGGCTTTAAATAATTCATTATCAAAAGTCTC--AAAGTCTGGCCCAGCTCGCAAAGGAATTTTTGAAATCCTGCTGCTGAACAGAAGACATGTATTTAAATACAATAATAACCAAACAAAAACACTAAGTAGTTTTCAGTAATGAAAAAAAAATGGAAATATACCAATTTCATATAAAATGCACAAAAATATTTTTAAAATAATCAGCAAATCTTTTATCAAGAAAATATAATTCTAATTCATATTATACTCATGTTTTAAACATTTTAAAATTTAAATACTAACCGTGATTGCTGAATCTTGAAGTATATTTACAGAGTTGTAAGAGATATTTGTTCCACTTGCTTCCACAGCAGATTCATAAATCAGGTCTAATTGTTTGTCCCCTTTGTTTAATCTGAATTTTGATTTCGTAAGATCTCTCCAACCACCTTCTGGTACAGAAAAATCCATAATCCATGGCATTACATAATGGCAGCGGGGATTATCTTTTTGTCTTCCAGCAAGCTGAAATATATTTATAACAATGAAACAAATAAAAATAGATGAAAAACAAAAAAATTCCCACGAGAATTAAAGCAATTTTTTTACATTAAATTGATTGACCTGAAATGTGTCTCTTTATGGCTATCTTGTATGTGGTAATTTATAATATAAAAATCTGATAAGAAATTTTTGAAAAATATGTGTATATTTTATTAAAGCAAAAGTTAATGAAAAGCTGGAAACACAAAAATGTTAAATTATTCAATTATTATTATAACACTAAATTAAAAAATGGATTTAAAAATAATTTTTCTAGATTTTAAAAATAGATGACACTATACAGAATTTAAAAATACAGCATTCAATTTTAATGGGTTACATGTGTGAGATAATTAAATTTAGTAGAATATCATATGCTTATTTTTTTTATACTAATAGTAACAAATTTTAATGCACATTTTTAAAAAATAACATTTATTATCCACAAAAAATAATTTATTAGAATTTAATGCAT
Nstygius_ObeLee_N0656 -----------------------------------------------------------------GTTAATTATTGAAAAAAAA-AAATATTATTTTTAAACAAACTTGTAATCAAAAATAAATTAAAATTAATTAAATCATA-------ATTTAATTAATAATAATTTAAGGCTTTAATTAATTAATTATCAAAAGTCTCATACAGTCTGGCCCAGCTCCCGAAGGAATTTTTGAAATCCTGCCGCTGAACAGAAGACATGTATTTAAATACAATAATCACCAAATGAAAAACATAAGT--------------ATGGAAAAATGGAAATATACCAATTTCATATAAAATGCATAAAAATATTTTTAAAATAATCAGCAAATCTTTTATCAAGAAAACATAATTCTAATTCATACTATATTCATGTTTTAAGCATTTTAAAATTAAAATACTAACCGTGATTGCTGAATCTTGAAGTATATTTACAGAGTTGTAAGAGATATTTGTTCCACTTGCTTCCACAGCAGATTCATAAATCAGGTCTAATTGTTTGTCCCCTTTGTTTAATCTGAATTTTGATTTTGTAAGATCTCTCCAACCACCTTCTGGTACAGAAAAATCCATAATCCATGGCATTACATAATGGCAGCGGGGATTATCTTTTTGTCTTCCAGCGAGCTGAAATGTATTTATAACAATGAAAGAAATAAAAATAGATGAAAAAAAAAAAATTTCTCACGAGAATTAAAGCATTTTTTTTACATTAAATTGATTGACCTGAAATGTATCTCTTTATGGATATCTTGAGTGTGGTAATTTATAATATAAA-ATCTGATAAGAAATTTTTGAGAAATATGTGTATATTTTATTAAAGCAAAAGTTAGTGAAAAGCTGGAAACACAAAAATGTTAAATTATTCAATTATTATCATAACACTAAATTAAAAACTAGATTTAAAAATATAT--------------AAATACATGAGTATATACAGACTTTAAAAATACAGTATTCAATTTTAATGGGTTACATATATGAAATAATTAAATTTAGTAGAATATCGTATACTTATTTTTTTTATACTAATAGTAATAAATTTTAATGCACATTTCTAAAAAAT-------------------------------ACAATCAA------
Nstygius_RavenB_N1022 -------------------------------------CTCAGTTTTATATCAATAGAAACATTTAGTTAATTATTGAAAAAAAATTTTTATTATTTTTAAACAAACTTGTAATCAAAAATAAATTAAAATTAATTAAATCATA-------ATTTAATTAATAATAATTTAAGGCTTTAATTAATTAATTATCAAAAGTCTCATACAGTCTGGCCCAGCTCCCGAAGGAATTTTTGGAATCCTGCCGCTGAACAGAAGACATGTATTTAAATACAATAATCACCAAATGAAAAACATAAGT--------------ATGGAAAAATGGAAATATACCAATTTCATATAAAATGCATAAAAATATTTTTAAAATAATCAGCAAATCTTTTATCAAGAAAACATAATTCTAATTCATACTATATTCATGTTTTAAGCATTTTAAAATTAAAATACTAACCGTGATTGCTGAATCTTGAAGTATATTTACAGAGTTGTAAGAGATATTTGTTCCACTTGCTTCCACAGCAGATTCATAAATCAGGTCTAATTGTTTGTCCCCTTTGTTTAATCTGAATTTTGATTTTGTAAGATCTCTCCAACCACCTTCTGGTACAGAAAAATCCATAATCCATGGCATTACATAATGGCAGCGGGGATTATCTTTTTGTCTTCCAGCGAGCTGAAATGTATTTATAACAATGAAAGAAATAAAAATAGATGAAAAAAAAAAAATTTCTCACGAGAATTAAAGCATTTTTTTTACATTAAATTGATTGACCTGAAATGTATCTCTTTATGGATATCTTGAGTGTGGTAATTTATAATATAAA-ATCTGATAAGAAATTTTTGAGAAATATGTGTATATTTTATTAAAGCAAAAGTTAGTGAAAAGCTGGAAACACAAAAATGTTAAATTATTCAATTATTATCATAACACTAAATTAAAAACTAGATTTAAAAATATAT--------------AAATACATGAGTATATACAGACTTTAAAAATACAGTATTCAATTTTAATGGGTTACATATGTGAAATAATTAAATTTAGTAGAATATCGTATACTTATTTTTTTTATACTAATAGTAATAAATTTTAATGCACATTTCTAAAAAATAACATTTATTTAAAGACAAAAACAATTTATTAGAATTTAATGGAT
Ntempletoni_BaldMtns_N950 TGATTTGGTAAAATAAGGGAAGATAATTTTAACTTATCTCAATTTTATATCAATAGAAACATTTAGTTAATTATTGAAAAATTAATTTTATTATTTTTAAACAAGGTTGTAATCCACAATAAATTAAAATTCATTAAATCATAAATTAAAATTTAATTAATAACAATTTAAGGCTTTAATTAATTAATTACCAAAAGTCTCATAAAGTCTGGCCCAGCTCCCAAAGGAATTTTTGAAATCCTGCCGCTGAACAGAAGACATGTATTTAAATACAATAATCACCAAACAAAAACAGTAAGTAGTTTGCAGTAATGAAAAAAATATGGAAATATACCAATTTCATATAAAATGCATAAAAATATTTTTAAAATAATCAGTAAATCTTTTATCAAGAAAACATAATTCTAATTCATATTATACTCATGTTTTAAGCATTTTAAAATTAAAATACTAACCGTGATTGCTGAATCTTGAAGTATATTTACAGAGTTGTATGAGATATTTGTTCCACTTGCTTCCACAGCAGATTCATAAATCAGGTCTAATTGTTTGTCTCCTTTGTTTAATCTGAATTTAGATTTTGTAAGATCTCTCCAACCACCTTCTGGTACAGAAAAATCCATAATCCATGGCATTACATAATGGCAGCGGGGATTATCTTTTTGTCTTCCAGCGAGCTGAAATATATTTATAACAATGAAACAAATGAAAATAGATGAAAAAAGAAACAAATTCCACGAGAATTAAAGCAATTTTTTTATATTAAATTGATTGACCTGAAATGTGTCTCTTTATGGATATC--AGGGTTGGCAAATATTGATATAAATATC------AAAATATCCG----ATATATTTGT-------TATATC-AAAATTTTATATA-------ATCACACCTATGTTAAATTTTTAAAAATGTGGTATCATTTTAAA--CAGAATTATAATATGATACAAGTTTTTCA--TTTT------AGGTAATATTTCGTTCAATTTTGCAAAATAGTATTT-ATTTAATT------------------AATCAAATACAATTGAACATTTTATACTTATTTTTTTTTGAATAATTAAGGCAAACTTTAATAAACATATTGACGAGATAAAAATTTTATTTCACAAAAGATATTGAATTAAAATTAAAAGCGT
Ntempletoni_ClarksCreek_N945 TAATTTATAAAACTGTGTTAAGATAATTTTAACTTATCTCAATTTTATATCAATAGAAACATTTAGTTAATTATTGAAAAATTAATTTTATTATTTTTAAACAAGCTTGTAATCCACAATAAATTAAAATTCATTAAATCATAAATTAAAATTTAATTAATAACAATTTAAGGCTTTAATTAATTAATTACCAAAAGTCTCATAAATTCTGGCCCAGCTCCCAAAGGAATTTTTGAAATCCTGCCGCTGAACAGAAGACATGTATTTAAATACAATAATCACCAAACAAAAACAGTAAGTAGTTTGCAGTAATG-AAAAAAAATGGAAATATACCAATTTCATATAAAATGCATAAAAATATTTTTAAAATAATCAGTAAATCTCTTATCAAGAAAACATAATTCTAATTCATATTATACTCATGTTTTAAGCATTTTAAAATTAAAAAACTAACCGTGATTGCTGAATCTTGAAGTATATTTACAGAGTTGTAAGAGATATTTGTTCCACTTGCTTCCACAGCAGATTCATAAATCAGGTCTAATTGTTTGTCTCCTTTGTTTAATCTGAATTTTGATTTTGTAAGATCTCTCCAACCACCTTCTGGTACAGAAAAATCCATAATCCATGGCATTACATAATGGCAGCGGGGATTATCTTTCTGTCTTCCAGCAAGCTGAAATATATTTATAACAATGAAACAAATAAATATAGATGAAAAAAGAAACAAATTCCACGAGAATTAAAGCAATTTTTTTACATTAAATTGATTGACCTAAAATGTGTCTCTTTATGGATATC--AGGGTTGGCAAATATTGATATAAATATC------AAAATATCCG------ATATTTGTGATATATTATATCAAAAATTTTATATA-------ATCACACCTATGTTAAATTTTTAAAAATGTGGTATCATTTTAAA--CAGAATTATAATATGATACAAGTTTTTCA--TTTT------AGGTAATATTTCATTCAATTTTGCAAAATAGTATTT-ATTTAATT------------------AATCAAATACGATTGAACATTTTATACTTATTTTTTTTTGAATAATTAAGGCAAACTTTAATAAACATATTGACGAGATAAAACTTTTATTTCACAAAAG------------------------
Ntempletoni_ScronceCreekRd_N1223 TAATTTATAAAACTGTGTTAAGTTAATTTTAACTTATCTCAATTTTATATCAATAGAAACATTTAGTTAATTATTGAAAAATTAATTTTATTATTTTTAAACAAGCTTGTAATCCACAATAAATTAAAATTCATTAAATCATAAATTAAAATTTAATTAATAACAATTTAAGGCTTTAATTAATTAATTACCAAAAGTCTCATAAATTCTGGCCCAGCTCCCAAAGGAATTTTTGAAATCCTGCCACTGAACAGAAGACATGTATTTAAATACAATAATCACCAAACAAAAACAGTAAGTAGTTTGCAGTAATGAAAAAAAAATGGAAATATACCAATTTCATATAAAATGGATAAAAATATTTTTAAAATAATCAGTAAATCTCTTATCAAGAAAACATAATTCTAATTCATATTATACTCATGTTTTAAGCATTTTAAAATTAAAAAACTAACCGTGATTGCTGAATCTTGAAGTATATTTACAGAGTTGTAAGAGATATTTGTTCCACTTGCTTCCACAGCAGATTCATAAATCAGGTCTAATTGTTTGTCTCCTTTGTTTAATCTGAATTTTGATTTTGTAAGATCTCTCCAACCACCTTCTGGTACAGAAAAATCCATAATCCATGGCATTACATAATGGCAGCGGGGATTATCTTTCTGTCTTCCAGCAAGCTGAAATATATTTATAATAATGAAACAAATAAATATAGATGAAAAAAGAAACAAATTCCACGAGAATTAAAGCAATTTTTTTACATTAAATTGATTGACCTAAAATGTGTCTCTTTATGGATATC--AGGGTTGGCAAATATTGATATAAATATC------AAAATATCC----------------------TATATCAAAAATTTTATATA-------ATCACACCTATGTTAAATTTTTAAAAATGTGGTATCATTTTAAA--CAGAATTATAATATGATACAAGTTTTTCA--TTTT------AGGTAATATTTCATTCAATTTTGCAAAATAGTATTT-ATTTAATT------------------AATCAAATACGATTGAACATTTTATACTTATTTTTTTTTGAATAATTAAGGCAAACTTTAATAAACATATTGACGAGATAAAACTTTTATTTCACAAAAGATAATGAATTAAAATTAAAAGCGT
Ntennessensis_IndianCave_N052 ----------------------------------------------------------------------------GAAAATTAATTTTATTATTTTTAAACAAACTTGTAATCAACAATAAATTAAAATTCATTACATCATAAATTAAAATTTAAATAATAATAATTTAAGGCTTTAATTAATTAATTACCAAAAGTTTCATAAAGTGTGG-CCAGC-CCCAAAAGAATTTTTGAAATCCTGCCGCTGAACAGAAGACATGTATTT-AATACAATAATCACCAAACAAAAACAGTAAGTAGTTTGCAGTAATGGAAAAAAAATGGAAATATACCAATTTCATACAAAATGCATAAAAATATTTTTAAAATGATCAGTAAATCTTTTACCAACAAAACATAATTCTAATTCATATTATACTCATGTTTTAAGCATTTTAAAATTAAAATACTAACCGTGACTGCTGAATCTTGAAGTATATTTACGGAGTTGTAAGATATATTTGTTCCACTTGCTTCCACAGCAGATTCATAAATCAGGTCTAATTGTTTGTCTCCTTTGTTTAATCTGAATTTTGATTTTGTAAGATCTCTCCAACCACCTTCTGGTACAGAAAAATCCATAATCCATGGCATTACATAATGGCAGCGGGGATTATCTTTTTGTCTTCCAGCGAGCTGAAATATATTTATAACAATGAAACAAATAAAAATAGATGAAAAAAAAAAAAA-TCCCACGAGAATTAAAGCAATTTTTTTACATTAAATTGATTGACCTGAAATGTGTCTCTTTATGGATATC--AGGGTTGGCAAATATTGATATAAATATC------AAAATATCTG------ATATTTATTATATATTATATCAAAAATTTGATATA-------ATCACACCTATGTTTAATTTTTAAAAATTTGGTATCATTTTAAA--CTGAATTATAATATGATACAAGTTTTTCA--TTTT------AGGTAATATTT--------------------------------------------------------------------------------------------------------------------------------------------------------------------------------
Ntennessensis_LittleStony_N645 -------------------------------------------------------------------------------------------------------------------------------------------CATAAATTAAAATTTAAATAATAATAATTTAAGGCTTTAATTAATTAATTACCAAAAGTTTCATAAAGTGTGGCCCAGC-CCCAAAAGAATTTTTGAAATCCTGCCGCTGAACAGAAGACATGTATTT-AATACAATAATCACCAAACAAAAACAGTAAGTAGTTTGCAGTAATGAAAAAAAAATGGAAATATACCAATTTCATACAAAATGCATAAAAATATTTTTAAAATGATCAGTAAATCTTTTACCAAGAAAACATAATTCTATTTCATATTATACTCATGTTTTAAGCATTTTAAAATTAAAATACTAACCGTGACTGCTGAATCTTGAAGTATATTTACGGAGTTGTAAGATATATTTGTTCCACTTGCTTCCACAGCAGATTCATAAATCAGGTCTAATTGTTTGTCTCCTTTGTTTAATCTGAATTTTGATTTTGTAAGATCTCTCCAACCACCTTCTGGTACAGAAAAATCCATAATCCATGGCATTACATAATGGCAGCGGGGATTATCTTTTTGTCTTCCAGCGAGCTGAAATATATTTATAACAATGAAACAAATAAAAATAGATGAAAAAAAAAAAAA-TCCCACGAGAATTAAAGCAATTTTTTTACATTAAATTGATTGACCTGAAATGTGTCTCTTTATGGATATC--AGGGTTGGCAAATATTGATATAAATATC------AAAATATCTG------ATATTTATTATATATTATATCAAAAATGTGATATA-------ATCACACCTATGTTTAATTTTTAAAAATTTGGTATCATTTTAAA--CAGAATTATAATATGATACAAGTTTTTCA--TTTT------AGATAATATTTTGTTCAGTTTTGCAAAAT--------------------------------------------------------------------------------------------------------------------------------------------------------------
Ntennessensis_Watauga_N1046 ------ATAAAACTGTGTTAAGATAATTTTAACTTATCTCAGTTTTATATCAATAGAAACATTTAGTTAATTATTGAAAAATTAATTTTATTCTTTTTAAACAAACTTGTAATCAACAATAAATTAAAATTCATTACATCATAAATTAAAATTTAAATAATAATAATTTAAGACTTTAATTAATTAATTACCAAAAGTTTCATAAAGTGTGGCCCAGC-CCCAAAAGAATTTTTGAAATCCTGCTGCTGAACAGAAGACATGTATTT-AATACAATAATCACCAAACAAAAACAGTAAGTAGTTTGCAGTAATGGAAAAAAAATGGAAATATACCAATTTCATACAAAATGCATAAAAATATTTTTAAAATGATCAGTAAATTTTTTACCAAGAAAACATAATTCTAATTCATATTATACTCATGTTTTAAGCATTTTAAAATTAAAATACTAACCGTGACTGCTGAATCTTGAAGTATATTTACGGAGTTGTAAGATATATTTGTTCCACTTGCTTCCACAGCAGATTCATAAATCAGGTCTAATTGTTTGTCTCCTTTGTTTAATCTGAATTTTGATTTTGTAAGATCTCTCCAACCACCTTCTGGTACAGAAAAATCCATAATCCATGGCATTACATAATGGCAGCGGGGATTATCTTTTTGTCTTCCAGCGAGCTGAAATATATTTATAACAATGAAACAAATAAAAATAGATGAAAAAAAAAAAAA-TCCCACGAGAATTAAAGCAATTTTTTTACATTAAATTGATTGACCTGAAATGTGTCTCTTTATGGATATC--AGGGTTGGCAAATATTGATATAAATATC------AAAATATCTG------ATATTTATTATATATTATATCAAAAATTTGATATA-------ATCACACCTATGTTTAATTTTTAAAAATTTGGTATCATTTTAAA--CAGAATTATAATATGATACAAGTTTTTCA--TTTT------AGGTAATATTTTGTTCAGTTTTGCAAAATAGTATTT-ATCTAATTAAAGCATATATACTATATAATCAAATACAATTGAACATTTTATACTTATTTTTTTTTGAATAATTAAGGCAAACTTTAATAAACATATTGACGAGATAAAACTTTTATTTCACAAAAAATAATG----AAAATTAAAAGCG-
