# Supplementary material for: ﻿New species in old mountains: integrative taxonomy reveals ten new species and extensive short-range endemism in Nesticus spiders (Araneae, Nesticidae) from the southern Appalachian Mountains
Source: Zookeys. 2023 Feb 3;1145:1–130. doi: 10.3897/zookeys.1145.96724 (PMC10208238; doi:10.3897/zookeys.1145.96724)
Supplement: Supplementary material 4 — Input alignments, analysis log files, and output tree files [file zookeys-1145-001_article-96724__-s004.zip › uce-2001582 (modified).phy]

 86 757
Nesticus_nahaunus_Mexico_G2881 ----------------GATGAGATTGTAAAATGTGCCCAGTAATTGATA----------------AAGGTGGTTTTACAGCGTTTCTTCTAGTTAAGAAATAAAAAATAATCCCTACGGGAATTTAACACTGTCTGCAAAAATGTACCGGAAATTGGATTCGGGACAGTGTGCTAAATTCCCATTTCTTAATAAAAGCGTTGTGTTCGCCAA----GTGAACCTTTTGCCAAAAA---------------------TAAGTTTCCTAA-------TCCAGCTACCATGCGTTTGTTTTTGTTGTGGGTGAAGGACACCCTCATTATTAGAAAG-----ACAGCTGTAAAAACCCTATTTC--------ATATTGTTGCATGTTTTATCTCTCAAGATATTTCGTTTCTAATTCCGCGGAGCTCTTGGTTCTCTCCTTAGCTGACATC--------GATCGGTTTTTTTTCCTC-----------------AATGAGCGCCCTGTAGTTTGTTT--------AAAGAAGAAGATGTATCAATTTTGTCTTTGCAGGCACTTCCACTGCCTGTCCACCAAGTACATGTGCCAAGGGGTGCCAGCTGTGATGAGTACCCTGCTCGCCAACATCAACGCCTACTACGCCCACACGGCTGCCTCCTCCGCCGTCTCCGCTAGTGATAGATTCGCTGCCTCCAATTTCGGCGTAAGTACTTCTCTCTCCGTGGAAGTACGCCAAAAATAAATACGCGTTTGTT
Nsilvestrii_Hellgate_N1108 TAAATGAAGTTCAATGTGTCACGACGGAAAATATTTTAATTTTT-----TCTTCTTCTTTCCTCC--------TGCACGCTATTTAATTCCTTCAAGGCAAGGACATAAATGTTTAT-----ATTAAAAAATTCGAAAAAAAAGAGAAATTTATGACATTTATTTTCTTCTTCAGTAATTTAATCTTTAATTAAAGGGATTTCAGTTATTCAACATATAAGCGTTTTTTAAATTA-TGTTACATTATTTTCATTTATATTAAAACTCAAGTGGTGTTCAAATGTTTTGTAATAAGTGTTAAAAC----------------TGTTTGAAAAGGAAAATTAAATATACAAA--------------------------------------TTGTTAAAATGTATTATACAAGTTCCTGTA----------TTTTTTTT------------TGGTAGCAAATTACGTCAAATTTCTTTCCTGAGATAAACATGT----CGCGCCCCGTAAACGGTCC---TTATCAGAAGAGAAGATGTGTTTGGCCTGTTTTTTCAGGCACTTTCACTGCCTGTCCACCAAGTACATGTGCCAAGGGGTGCCAGCCGTGATGAGCACCCTGCTCGCCAACATCAACGCCTACTATGCACACACGGCCGCGTCATCCGCCGTCTCCGCTAGTGATAGATTCGCTGCCTCCAATTTCGGCGTAAGTATTCCCGTCTCC-AACATTTCAATGCATAATGTGTATGTGT-----
Narcheri_Cheaha_N023 CAAAACGGGTCTTAAAACATATAATTTCGGAAATTTTTATGAAAAATACTTTCTCTCTACTATATAGTATAGTATAGTATCTTATATGTACTATAAGAAAGTAAATATACTTATGATCGTGGAATAATGGCGTCAGTAATCGTGG--------------------CTTTCTTCCGTATTTCTAATTACACTCGAAAGTATGATAGGTCTCGG-------AATACCCTTTCGTCACCGTTTGGCGCATTCTTACGTT----------AATGAGGTC--------TCCCGGGATCCCTTTCAAAGTGACTATACGCTGTAGTTATTCTCCAAGAACATTTACATTTGGGGAGAGTTCG------------------------------------------CGTTACATGCGATTCC-----GCTAAGGATT---------------AACGAGTA-----TTAAATCTCATTCCACCGGTGTGAGAAGCATTCTTTCTG--------------------TCTCTGAAGAAGGCGATGTGTTTGTG-----TTTCCAGGCACTTCCACTGCCTGTCCACCAAGTACATGTGCCAAGGGGTGCCGGCTGTGATGAGCACCCTGCTCGCCAACATCAATGCCTACTACGCCCACACGGCTGCCTCCTCCGCCGTCTCCGCTAGTGATAGATTCGCTGCCTCCAATTTCGGCGTAAGTAT--AACCCTTC-----------TATAGA-----------------
Narcheri_MillShoalCreek_N727 ---------------------------------------------------------------------------------------------------------------------------------------------------------------------------------------------------------------------------------------------------------------------------ATGAGGTC--------TCCCGGGATCCCTTTCAAAGTGACTATACGCCGTAGTTATTCTCCAAGAACATTTACATTTGGGGAGAGCTCG------------------------------------------CGTTACATGCGATTCC-----GCTAAGGATT---------------AACGAGTA-----TTAAATCTCATTCCACCGGTGTGAGAAGCATTCTTTCTG--------------------TCTCTGAAGAAGGCGATGTGTTTGTG-----TTTCCAGGCACTTCCACTGCCTGTCCACCAAGTACATGTGCCAAGGGGTGCCGGCTGTGATGAGCACCCTGCTCGCCAACATCAATGCCTACTACGCCCACACGGCTGCCTCCTCCGCCGTCTCCGCTAGTGATAGATTCGCTGCCTCCAATTTCGGCGTAAGTAT--AACCCTTC-----------TATAGA-----------------
Nbarri_Bishop_N1072 ----------------------------------------------------------------------------------------CTTTTCAAGAAAGAAAATAAAATGTCACTGAAGGATTAATACAGCCAGTAAAGGAGAACAATACGTA----------TAGTGTTCTATACTTCGATTTTCAAGTAAAGCTGTCGCGGTTTCCTAAAGTGTAAATGTTCTTTTAATAATTTTTGGCGCATCCTTACTCTTAAAGTGATCAAAGAGGTCTCCCTTTCTCCTGGGATCACTTTAAAAGTGAATATACGCCGTAGTTATTCTCAAAGAACATTTACATTTGGGGAAACAGCGACCTCGGCGTAAACAGCTTTCTATGTTCTTACCCTTACAGTGCTTTCTATGCGATTCCATAGAA-------TTTTTTCTTAAGATGGAACCGAAAATAGGGTTAAATCTTATTTCAACGGTGTGAAAAACATCATTTGTGCACCTTGTAATTTGTT-TTTTTTCTGAAGAATAAGATGTATTTGTGTTGTCTTTTCAGGCACTTCCACTGCCTGTCCACCAAGTACATGTGCCAAGGGGTGCCAGCTGTGATGAGCACCCTGCTCGCCAACATCAACGCCTACTATGCCCACACGGCTGCCTCCTCCGCCGTCTCCGCTAGTGATAGATTCGCTGCCTCCAATTTCGGCGTAAGTACTACCCCCCCC-------CATATATATAATATAC-----------
Ncressleri_AndersonSpringCave_G2075 ------------------------------------TATATAAATTTCTCTACTTGTTGCAAAGTTATT------------------ATTACAGAAAAATCACCGAAAAATTTCTCTTTCAGGATGATGCAACCCGCTCAAGACAATACGGCATCGAATCCATCTTCTTCTCCTCTGCTCTCAATCTTACGTAGAACTATGATTAGTTTTTGAAATAATAATGTAATTTTAATAATTTTTAACCCCTATGCGATCTTAGAACTCCTCGAGAGGTCCCCCTTTCTCCTGGGATCACTT----------------CCGTAGTTATTCTCAAAGAACTTTTACATTTGGGGAAACCGCGACCTCGACGTAAACAGCTTTTAGGGTTCTTACCCTTACAGTGCTTTATATGCGATTCCATAGGGCTAATGATTTTTTCTTAAGGTGGAACCGAGTATAGGGTTGAATTTTATTTCAACTGTGTGAAAAACATTCTTTGTGCACC-------------TTCTTTTT---GAAGACGATGTATTTGTGTTGTCTTTTCAGGCACTTCCACTGCCTGTCCACCAAGTACATGTGCCAAGGGGTGCCAGCTGTGATGAGCACCCTGCTCGCCAACATCAACGCCTACTATGCCCACACGGCTGCCTCCTCCGCCGTCTCCGCTAGTGATAGATTCGCTGCCTCCAATTTCGGCGTAAGTATTACCTCCTTCA------TATATATATA-----------------
Nbarri_LostCoveCave_N0065 ------AAGTCATAGAGGTCAGTTTGTCGAATATTTTTAACTATTATTTCAGATCTCTGGGAAGTAATTTGGGTGCATGCCATTTTTTTTTTTCACGAAAGAAAATAAAATGTCACTGAAGGATTAATACAGCCAGTGAGGGAGAACAATACGTAAGACACACGTCGGTGTTCTATACTTCGATTTTCAAGTAAAGCTGTCGCGGTTTCCTAAAGTGTAAATGTTCTTTTAATAATTTTTGGCGCATCCTTACTCTTAAAGTGATCAAAGAGGTCTCCCTTTCTCCTGGGATCACTTTAAAAGTGAATATACGCCGTAGTTATTCTCAAAGAACATTTACATTTGGGGAAACAGCGACCTCGGCGTAAACAGCTTTCTATGTTCTCACCCTTACAGTGCTTTCTATGCGATTCCATAGAAAT---------TTCTTAAGATGGAACCGAAAATAGGGTTAAATCTTATTTCAACGGTGTGAAAAACATCATTTGTGCACCTTGTAATTTGTTTTTTTTTCTGAAGAATAAGATGTATTTGTGTTGTCTTTTCAGGCACTTCCACTGCCTGTCCACCAAGTACATGTGCCAAGGGGTGCCAGCTGTGATGAGCACCCTGCTCGCCAACATCAACGCCTACTATGCCCACACGGCTGCCTCCTCCGCCGTCTCCGCTAGTGATAGATTCGCTGCCTCCAATTTCGGCGTAAGTACTACCCCCCCCATATATATATATATATAATATATATATATATATA
Nbarri_eyed_ClayCave_G2082 TAAGAGAAGTCATAGAGGTCAGGTTGTCGAATATTTTTAACTATT-------ATCTCTGGGATGGAAGTTGGGTGCACACCATTTTTTCTTTTCAAGAAAGAAAAGGAAATGTCACTGAAGGATTAATACGGCTAGTAAAGGAGAACAATGCGTAAGACATACGTTAGTGTTCTATACTTCGATTTTCAAGTAACATA--------TTCCCAAAATGTAAATGTTCTTTGAATAATTTTTGGCGCATTCTTACTCTTAAAGT-------GAGGTCTCCCTTTCTCCTGGGATCACTTTAAAAGTGAATATACGCCGTAGTTATTCGCAAAGAACATTTACATTTGGGGAAACAGCGACCTCGGCGTAAACAGCTTTCTATGTTCTTACCCTTACAGTGCTTTCTATGCGATTCCACAGGGCTAATGGTTTTTTCTTAAGATGGAACCGAGTATAGGGTTAAATCTTATTTCAACCGTGTGAAAAACATTATTTGTGCACCTTGTAGTTTTTT----TTTCTGAAGAATAAGATGTATTTGTGTTGTCTTTGCAGGCACTTCCACTGCCTGTCCACCAAGTACATGTGCCAAGGGGTGCCAGCTGTGATGAGCACCCTGCTCGCCAACATCAACGCCTACTATGCCCACACGGCTGCCTCCTCCGCCGTCTCCGCTAGTGATAGATTCGCTGCCTCCAATTTCGGCGTAAGTACTACTCCCCATATATAGATAGATAGATAATATAG-----------
Nbarrowsi_Gregorys_N270 ---GAGAAGTCATAGAGGTCAGGTCGTCGAATATTTTTAACTATTATTTCAGATCTCTGGGAAGTAATTTGGATGCACACCATTTTTTCTTTTCAAGAAAGAAAAGGAAATTGCACTGAAGGATTAATACAGCCAGTAAAAGAGAACAAT-------ACATACGTTAGTGTTCTATACTTCG----------------GTCGCGGTTTCCCAAAATGTAAATGTTCTTTGAATAATATTTGGCGCATTCTTACT---------CTCAAAGAGGTCTCCCTTTCTCCTGGGATCACTTTAGAAGTGAATATACGCCGTAGTTATTCTCAAAGAACATTTACATTTGGGGAAACCGCGATCTCGGCGTAAAGAGCTTTCTATGTTCTTATCCTTACAGTGCTTTACATGCGATTCCACAGGGCTAATGGTTTTTTCTTAAGGTGGAACCGAGTATAAGGTTAAATCTTATTTCAATAATGTGAAAAACATTATTTGTGCACCTTGTAATTTGTTTTTTCTCCTGAAGAATAAGATGTATTTGTGTTGTCTTTGCAGGCACTTCCACTGCCTGTCCACCAAGTACATGTGCCAAGGGGTGCCAGCTGTGATGAGCACCCTGCTCGCCAACATCAACGCCTACTATGCCCACACGGCTGCCTCCTCCGCCGTCTCCGCTAGTGATAGATTCGCTGCCTCCAATTTCGGCGTAAGTACTACCCCCTTCATATATATATA-----------------------
Nbarrowsi_Tuckaleechee_N360 TAAGAGAAGTCATAGAGGTCAGGTTGTCGAATATTTTTAACTATTATTTCAGATCTCTGGGAAGTAATTTGGATGCACACCATTTTTTCTTTTCAAGAAAGAAAAGGAAATTGCACTGAAGGATTAATACAGCCAGTAAAAGAGAACAAT-------ACATACGTTAGTGTTCTATACTTCG----------------GTCGCGGTTTCCCAAAATGTAAATGTTATTTGAATAATATTTGGCGCATTCTTACT---------CTCAAAGAGGTCTCCC-TTCTCCTGGGATCACTTTAGAAGTGAATATACGCCGTAGTTATTCTCAAAGAACATTTACATTTGGGGAAACCGCGATCTCGGCGTAAAGAGCTTTCTATGTTCTTATCCTTACAGTGCTTTACATGCGATTCCACAGGGCTAATGGTTTTTTCTTAAGGTGGAACCGAGTATAAGGTTAAATCTTATTTCAATAATGTGAAAAACATTATTTGTGCACCTTGTAATTTGTTTTTTCTCCTGAAGAATAAGATGTATTTGTGTTGTCTTTGCAGGCACTTCCACTGCCTGTCCACCAAGTACATGTGCCAAGGGGTGCCAGCTGTGATGAGCACCCTGCTCGCCAACATCAACGCCTACTATGCCCACACGGCTGCCTCCTCCGCCGTCTCCGCTAGTGATAGATTCGCTGCCTCCAATTTCGGCGTAAGTACTACCCCCTTCATATATA---------------------------
Nbishopi_DryFalls_N150 TAAGAGAAGTCATAGAGGTCAGGTTGTCGAATATTTTTAACTATTATTTCAGATCCCTGGGAAGTAATTTGGGTGCACACCATTTTTTCTTTTCAAGAAAGAAAAGGAAATTGCACTGAAGGATTAATACAGCCAGTAAAAGAGA------CGTAAGACATACGTTAGTGTTCTATACTTCG----------------GCCGCGGTTTCCCAAAATGTAAATGTTCTTTGAATAATTTTTGGCGCATCCTTACTCTTAAAGTGCTCAAAGAGGTCTCCCTTTCTCCTGGGATCACTTTAGAAGTGAATATACGCCGTAGTTATTCTCAAAGAACATTTGCATTTGGGGAAACCGCGACCTCGGCGTAAACAGCTTTCTATATTCTTACCCTTACAGTGCTTTACATGCGATTCCACAGGGCTAATGGTTTTTTCTTAAGGTGGAACCGAGTATAAGGTTAAATCTTATTTCAATAATGTGAAAAACACTATTTGTGCACCTTGTAGTTTGTTTTTTTTTCTGAAGAACAAAATGTATTTGTGTTGTCTTTTCAGGCACTTCCACTGCCTGTCCACCAAGTACATGTGCCAAGGGGTGCCAGCTGTGATGAGCACCCTGCTCGCCAACATCAACGCCTACTATGCCCACACGGCTGCCTCCTCCGCCGTCTCCGCTAGTGATAGATTCGCTGCCTCCAATTTCGGCGTAAGTACTACCCCCTTCATATATTTATATATATAATATATATATATA----
Nbishopi_StandingIndian_N131 TAAGAGAAGTCATAGAGGTCAGGTTGTCGAATATTTTTAACTATTATTTCAGATCCCTGGGAAGTAATTTGGGTGCACACCATTTTTTCTTTTCAAGAAAGAAAAGGAAATTGCACTGAAGGATTAATACAGCCAGTAAAAGAGA------CGTAAGACATACGTTAGTGTTCTATACTTCG----------------GCCGCGGTTTCCCAAAATGTAAATGTTCTTTGAATAATTTTTGGCGCATCCTTACTCTTAAAGTGCTCAAAGAGGTCTCCCTTTCTCCTGGGATCACTTTAGAAGTGAATATACGCCGTAGTTATTCTCAAAGAACATTTGCATTTGGGGAAACCGCGACCTCGGCGTAAACAGCTTTCTATATTCTTACCCTTACAGTGCTTTACATGCGATTCCACAGGGCTAATGGTTTTTTCTTAAGGTGGAACCGAGTATAAGGTTAAATCTTATTTCAATAATGTGAAAAACACTATTTGTGCACCTTGTAGTTTGTTTTTTTTTCTGAAGAACAAAATGTATTTGTGTTGTCTTTTCAGGCACTTCCACTGCCTGTCCACCAAGTACATGTGCCAAGGGGTGCCAGCTGTGATGAGCACCCTGCTCGCCAACATCAACGCCTACTATGCCCACACGGCTGCCTCCTCCGCCGTCTCCGCTAGTGATAGATTCGCTGCCTCCAATTTCGGCGTAAGTACTACCCCCTTCATATATTTATATATATAATATATATATATATATA
Nbrimleyi_NewberryCr_N984 TAAGAGAAGTC--AGAGGTCAGGTTGTCGAATATTTTTAACTATTATTTCAGATCTCTGGGAAGTAAGTTGGGTGCACACCATTTTTTCTTTTCAAGAAAGAAAAGGAAATGTCACTGAAGGATTAATACAGCCAGTAAAGGAGAACAATACGTA----------TAGTGTTCTATACTTCGATTTTCAAGTAAAGCTGTCGCGGTTTCCCA------AAATGTTCTTTGAATAATTTTTGGCGCATCCTTACTCTTAAAGTGATCAAAGAGGTC--------TCCTGGGATCACTTTAAGAGTGAATATACGCCGTAGTTATTCTCAAAGA------ACATTTGGAGAAACAGCGACCTCGGCGTAAACAGCTTTCTATGTTCTTACCCTTACAGTGCTTTCTATGCGATTCCATACAGCTAATGGTTTTTTCTTGAGATGGAACAGAGTATAGGGTTAAATCTTATTTCAACGGTGTGAAAAACATTATTTGTGCACCTTGTAGTTTGTT----TTTTTGAAGAATAAGATGTATTTGTGTTGTCTTTGCAGGCACTTCCACTGCCTGTCCACCAAGTACATGTGCCAAGGGGTGCCAGCTGTGATGAGCACCCTGCTCGCCAACATCAACGCCTACTATGCCCACACGGCTGCCTCCTCCGCCGTCTCCGCTAGTGATAGATTCGCTGCCTCCAATTTCGGCGTAAGTACTACCCCC---ATATATATATATATATAATATATATATATATATA
Nbrimleyi_RumblingBald_N241 TAAGAGAAGTC--AGAGGTCAGGTTGTCGAATATTTTTAACTATTATTTCAGATCTTTGGGAAGTAACTTGGGTGCACACCATTTTTTCTTTTCAAGAAAGAAAAGGAAATGTCACTGAAGGATTAATACAGCCAGTAAAGGAGAACAATACGTA----------TAGTGTTCTATACTTCGATTTTCAGGTAAAGCTGTCGCGGTTTCCCA------AAATGTTCTTTGAATAATTTTTGGCGCATCCTTACTCTTAAAGTGATCAAAGAGGTC--------TCCTGGGATCACTTTAAGAGTGAATATACGCCGTAGTTATTCTCAAAGA------ACATTTGGAGAAACAGCGACCTCGGCTTAAACAGCTTTCTATGTTCTTACCCTTACAGTGCTTTCTATGCGATTCCATACAGCTAATGGTTTTTTCTAGAGATGGAACAGAGTATAGGGTTAAATCTTATTTCAACGGTGTGAAAAACATTATTTGTGCACCTTGTAGTTCGTT----TTTTTGAAGAATAAGATG-----GAGTTGTCTTTGCAGGCACTTCCACTGCCTGTCCACCAAGTACATGTGCCAAGGGGTGCCAGCTGTGATGAGCACCCTGCTCGCCAACATCAACGCCTACTATGCCCACACGGCTGCCTCCTCCGCCGTCTCCGCTAGTGATAGATTCGCTGCCTCCAATTTCGGCGTAAGTACTACCCCC---ATATATATATATATATAATATA------------
Ncanei_Egypt_N958 ---------------------------------------ACTATTATTTCAGATCTCTGGGAAGT------GGTGCACACCATTTTTTCTTTTCAAGAAAGAAAAGGAAATGTCAATGAAGGATTAATACAACCAGTAAAGGAGAACAATACGTA----------AAGTGTTCTACACTTCGATTTTCAAGTAAGGCTGTCTTGGTTTCCCAAAATGTAAATGTTCTTTGAATAATTTTTGGCGCATTCTTACTCTAAAAGTGATCAAAGAGGTC-------TCCCTGGGATCACTTTAAGAGTGAATATACGCCGTAGTTATTCTCAAAGA------ACACTTGGAGAAACAGCGACCTCGGCGTAAACAGCTCTCTATGTTCTTACCCTTACAGTGCTTTCTATGCGATTCCATAGAGATAATGGTTTTTTCTTAAGATGGAACCGAGTATAGGGTTAAATCTCATTTCAACGGTGTGAAAAACATTATTTTTGCACCTTGTAGTTTGT------TTGTGAAGAATAAGA------TGTGTTGTCTTTGCAGGCACTTCCACTGCCTGTCCACCAAGTACATGTGCCAAGGGGTGCCAGCTGTGATGAGCACCCTGCTCGCCAACATCAATGCCTACTATGCCCACACGGCTGCCTCCTCCGCCGTCTCCGCTAGTGATAGATTCGCTGCCTCCAATTTCGGCGTAAGTACTACCCACCCCATATATATATATATATAATATATATATATATATA
Ncarolinensis_LinvilleCaverns_N227 ---------------------------------------------------------------------------------------------------------------------------------------------------------------------------------------------AGAAAAGCTGTCGCGGTTTCCCAAAATGTAAATGTTCTGTTAATAATTTTTGGCGCATTCTTACTCTTAAAGTGATCAAAGAGGTCTCCCTTTCTCCTGGGATCACTTTAA-AGTGAATATACGCCGTAGTTATTCTCAAAGAACATTTACATTTGGGGAAACGGCGATCTCGGCGTAAACAGCTTTCTATGTTCTTTCCCTTACAGTACTTCACATGTGATTCCATAGAGCTAATAGTTTTTTCTTTAGATGGAACCGAGTATAGGGTTAAATCTTATTTCAACGGTGTGAAAAACATTATTTGTGCACCTTGTAGGTTTTTGTTTTTTCTGGAGAATAAGATGTATTTGTGTTGTCTTTGCAGGCACTTCCACTGCCTGTCCACCAAGTACATGTGCCAAGGGGTGCCAGCTGTGATGAGCACCCTGCTCGCCAACATCAACGCCTACTATGCCCACACGGCTGCCTCCTCCGCCGTCTCCGCTAGTGATAGATTCGCTGCCTCCAATTTCGGCGTAAGTACTACCCCCC-------------------ATATA------------
Ncarteri_English_N031 TAAGAGAAGTCATAGAGGC-AGGTTGTCGAATATTTTTAACTATTATTTCAGATCTCTGGGAAGTAATTTGGGTGCAGACCATTTTTTCTTTTCAAGAAAGAGAAGGAAATTGCACCGGAGGATTAATACTGCCAGTAAAGGAGAACAATACGTAAGACATACGTTAGTGTTCTATACTTCG----------------GTCGCGGTTTCCCAAAATGTAAATGTTCTTTGAATAATTTTTA-CGCATTCTTACT---------CTTAAAGTGGTCTCCCTTTTTCCTGGGATCACTTTAGAAGTGAATATACGCCGTAGTTATTCTCAAAGAACATTTACATTTGGGGAAACCGCGACCTCGGCGTAAACAGCTTTCTGTGTTCTTACCCCTACAGTGCTTTACATGCGATTCTACAGGGCTAATGGTTTTTTCTTAAGATGGAACCGAGTATAGGGTTAAATCTTATTTCAACAATGTGAAAAACATTATTTGTGCACCTTGTAGTTTGTTTTTTTTCTTGAAGAATAAGATGTATTTGTGTTGTCTTTTCAGGCACTTCCACTGCCTGTCCACCAAGTACATGTGCCAAGGGGTGCCAGCTGTGATGAGCACCCTGCTCGCCAACATCAACGCCTACTATGCCCACACGGCTGCCTCCTCCGCCGTCTCCGCTAGTGATAGATTCGCTGCCTCCAATTTCGGCGTAAGTACTACCCCCCCC-------TCCGTAAAGAATATAAACTATGATATA
Ncarteri_PilotMtn_G2185 TAAGAGAAGTCATAGAGGT-AGGTTGTCGAATATTTTTAACTATTATTTCAGATCTCTGGGAAGTAATTTGGGTGCACACCATTTTTTCTTTTCAAGAAAGAGAAGGAAATTGCACTGAAGGATTAATACAGCCAGTAAAGGAGAACAATACGTAAGACATACGTTAGTGTTCTATACTTCG----------------GTCGCGGTTTCCCAAAATGTAAATGTTCTTTGAATAATTTTTAGCGCGTTCTTACT---------CTTAAAGTGGTCTCCCTTTTTCCTGGGATCACTTTAGAAGTGAATATACGCCGTAGTTATTCTCAAAGAACATTTACATTTGGGGAAACCGCGACCTCGGCGTAAACAGCTTTCTATGTTCTTACCCCTACAGTGCTTTACATGCGATTCTACAGGGCTAATGGTTTTTTCTTAAGATGGAACCGAGTATAGGGTTAAATCTTATTTCAATAATGTGAAAAACATTATTTGTGCACCTTGTAGTTTGTTTTTTTTCTTGAAGAATAAGATGTATTTGTGTTGTCTTTTCAGGCACTTCCACTGCCTGTCCACCAAGTACATGTGCCAAGGGGTGCCAGCTGTGATGAGCACCCTGCTCGCCAACATCAACGCCTACTATGCCCACACGGCTGCCTCCTCCGCCGTCTCCGCTAGTGATAGATTCGCTGCCTCCAATTTCGGCGTAAGTACTAACCCCCTC-------TCCGTAAAGAATATAAACTATGATATA
Ncarteri_Pitchfork_N363 TAAGAGAAGTCATAGAGGT-AGGTTGTCGAATTTTTTTAACTATTATTTCAGATCTCTGGGAAGTAATTTGGGTGCACACCATTTTTTCTTTTCAAGAAAGAGAAGGAAATTGCACTGAAGGATTAATACAGCCAGTAAAGGAGAACAATAAGTAAGACATACGTTAGTGTTCTATACTTCG----------------GTCGCGGTTTCCCAAAATGTAAATGTTCTTTGAATAATTTTTAGCGCATTCTCACT---------CTTAAAGTGGTCTCCCTTTCTCCTGGGATCACTTTAGAAGTGAATATACGCCGTAGTTATTCTCAAAGAACATTTACATTTGGGGAAACCGCGACGTCGGCGTAAACAGCTTTCTATGTTCTTACCCCTACAGTGCTTTACATGCGATTCTACAGGGCTAATGGTTTCTTCTTGAGATGGAACCGAGTATAGGGTTCAATCTCATTTCAATAACGTGAAAAACATTATTTGTGCACCTTGTAGTTTGTTTTTTCTTCTGAAGAGTGAGATGTATTTGTGTTGTCTTTTCAGGCACTTCCACTGCCTGTCCACCAAGTACATGTGCCAAGGGGTGCCAGCTGTGATGAGTACCCTGCTCGCCAACATCAACGCCTACTACGCCCACACGGCTGCCTCCTCCGCCGTCTCCGCTAGTGATAGATTCGCTGCCTCCAATTTCGGCGTAAGTACCACCCCCCCC-------TCCGTAAAGAATATAAACTATGATATA
Ncarteri_WeberCty_N1044 TAAGAGAAGTCATAGAGGT-AGGTTATCGAATATTTTTAACTATTATTTCAGATCTCTGAGAAGTAATTTGGGTGCACACCATTTTTTCTTTTCAAGAAAGAGGTAGAAATTGCACTGAAGGATTAATACAGCCAGTAAAGGAGAACAATACGTAAGACATACGTTCGTGTTCTATACTTTG----------------GTCGCGGTTTCCCAAAATGTAAATGTTCTTTGAATAATTTTTAGCGCATTCTTACT---------CTTAAAGTGGTCTCCCTTTTTCCTGGGATCACTTTAGAAGTGAATATACGCCGTAGTTATTCCCAAAGAACATTTACATTTGGGGAAACCGCAACCTCGGCGTCAACAGCTTCCTATGCTCTTACCCCTACAGTGCTTTACATGCGATTCTACAGGGCTAATGGTTTTTTCTTAAGATGGAACCGAGTATAGGGTTAAATCTTATTTCAATAATGTGAAAAACATTATTTGTGCACCTTGTAGTTTGTTTTTTTTCTTGAAGAATAAGATGTATTTGTGTTGTCTTTTCAGGCACTTCCACTGCCTGTCCACCAAGTACATGTGCCAAGGGGTGCCAGCTGTGATGAGCACCCTGCTCGCCAACATCAACGCCTACTATGCCCACACGGCTGCCTCCTCCGCCGTCTCCGCTAGTGATAGATTCGCTGCCTCCAATTTCGGCGTAAGTACTACCTCCCTC-------TCCGTAAAGAATATCAACTATGATATA
Ncarteri_div__RainbowCave_G2089 ----------------------------------------------------------------------------------------GCCCTGTGGAATCACATGTAAAGTTCACACTAAGGGTAA-------------------------------------------------------AACCCT-AGTAGAGCTGTCGCAGTTTCCCAAAATGTAAATGTTCTTTGAATAATTTTTGGCGCATTATTACTCTTAAAGTGATCCAAGAGGTCTCCCTTCTTCCTAGAATCACTTTAAAAGTAAATATATTCCTTAGTTATTCTCAAAGAACATTTACATTTGGGGAAACCGCGACCTCGAC------------TAGGGTTCTTACCCTTACAGTGCTTTACATGTGATTCCACAGGGCTAATTCTTTTTTCTTAAGGTGGAACCGAGTATAGGGTTACATCTTGTTTCAACGATGTGAAAAGCATTCTTTGTGCACC-------------TTCTTTTT---GAAGACGATGTATTTGTGTTGTCTTTTCAGGCACTTCCACTGCCTGTCCACCAAGTACATGTGCCAAGGGGTGCCAGCTGTGATGAGCACCCTGCTCGCCAACATCAACGCCTACTATGCCCACACGGCTGCCTCCTCCGCCGTCTCCGCTAGTGATAGATTCGCTGCCTCCAATTTCGGCGTAAGTACTACTTCCTTC-------TATGTATATA-----------------
Ncherokee_BallhootScar_N193 -----------------------------------------------------TCTCTGGGAAGTAATTTGGGTGCACACCATCGTTTCTTTTCAAGAAAGAAAAGGAAATCTCACTGAAGGATTAATACAGCCAGTAAAGGAGAACAATACGTAAGACATACTGTAGTGTCCTATACTTCGATTTTCAAGTAAAGCTGTCGCGGTTTCCCAAAATGTAAATGTTCTTTTAATAA-TTTTGGCGCATTCTTACTCTTAAAGTGATCAAAGAGGTC------TCTCCTGGGATCACTTTAAAAGTGAATATACGCCGTAGTTATTCTCAAAGAACATTTACATTTGGGGAAACAGCG------GCGTTAACAGCTTTCTATGTTCTTACCCTTACTGAGCTTTCTATGCGATTCCATAGAGCTAATGGTTTTTTCTTAAGCTGGAACCGAGTATAGGGTTAAATCTTATTTCAACGGTGTGAAAAACATTATTTGTGCACCTTGTAGTTT------------GAAGAATAAGA------TGTGTTGTCTTTGCAGGCACTTCCACTGCCTGTCCACCAAGTACATGTGCCAAGGGGTGCCAGCTGTGATGAGCACCCTGCTCGCCAACATCAACGCCTACTATGCCCACACGGCTGCCTCCTCCGCCGTCTCCGCTAGTGATAGATTCGCTGCCTCCAATTTCGGCGTAAGTACTACCC----------------------ATATATATA--------
Ncherokee_BalsamMtn_N891 -----------------------------------------------------------------------------------------------------------------------------AATCCCGCC----------------------------TATTAGTGTTCTATACTTCGATTTTCAAGTAAAGCTGTCGGGGTTTCCCAAAATGTAAATGTTCTTTTGGTAGTTTTTGGCGCATTCTTACTCTTAAAGTGATCAAAGAGGTCTCCCTTTCTCCTGGGATCACTTTAAAGGTGAATATACGCCGTAGTTATGCTCAAAGAACATTTACATTTGGAGAAACAGCGA------CGTTAACAGCTTTCTATGTTCTTACCCTTAACCTACTTTACAAGTGATTCCACAGGGCTAATGGTTTTTTCTTAAGATGGAACCGAGTATAGGGTTAAATCTTATTTCAACGGTGTGAAAAACATTATTTGTGCACCTTGTAGTTTTTT-TTTCTTTTGAAGAATAAGA------TGTGTTGTCTTTTCAGGCACTTCCACTGCCTGTCCACCAAGTACATGTGCCAAGGGGTGCCAGCTGTGATGAGCACCCTGCTCGCCAACATCAACGCCTACTATGCCCACACGGCTGCCTCCTCCGCCGTCTCCGCTAGTGATAGATTCGCTGCCTCCAATTTCGGCGTAAGTACTACACCCCCCATATATATATATATATAATATATATATATATATA
Ncherokee_SIndianCrk_N681 ---------------------------------------------------------------------------------------------------------------------------------------------------------------------------------------------AGTAAAGTTG--------TCCCAAAATGTAAATGTTCTTTTAATAATTTTCGGCGCATTCTTACTCTTAAAGTGATCAAAGAGGTT------TCTCCTGGGATCACTTTAAAAGTGAATATACGCCGTAGTTATGCTCAAAGAACATTTCCATTTGGGGAAACAGCG------GCGTAAACAGCTTTCTATGTTCTTACCCTTACAGTACTTTACATGCGATTCCACAGGGCTGATGGTTTTTTCTGAAGATGGAACCGAGTATAGGGTTAAATCTTATTTCAACGGTGTGAAAAACATTATTTGTGCACCTTGTAGTTTTCT---------GAAGACTAAGATGTGTT-----TGTGTTTGCAGGCACTTCCACTGCCTGTCCACCAAGTACATGTGCCAAGGGGTGCCAGCTGTGATGAGCACCCTGCTCGCCAACATCAACGCCTACTATGCCCACACGGCTGCCTCCTCCGCCGTCTCCGCTAGTGATAGATTCGCTGCCTCCAATTTCGGCGTAAGTACTACCCCCCCC-------TATATATATAATATATATAGATAGATA
Ncooperi_BeaverCrk_N1002 TAAGAGAAGTCATAGAGGTCAGGTTGTCGAATATTTTTAACTATTATTTCAGATCCCTGGGAAGTAATTTGAGTGCACACCATTTTTTCTTTTCAAGAAAGAAAAGGAAATTGCACTGAAGGATTAATAGAGCCAGTAAAAGAGAACAATACGTAAGACATACGT-----------------------------------------------------------------------------------------------------------------------------------------------------------------------------------------ACCGCGACCTCGGCGTAAACAGCTTTCTATGTTCTTACCCTTACAGTGCTTTACATGCGATTCCACAGGGCTAATGGTTTTTTCTTAAGGTGGAACCGAGTATAAGGTTAAATCTTATTTCAATAATGTGAAAAACACTATTTGTGCACCTTGTAGTTTGTTTTTTTTTCTGAAGAACAAAATGTATTTGTGTTGTCTTTTCAGGCACTTCCACTGCCTGTCCACCAAGTACATGTGCCAAGGGGTGCCAGCTGTGATGAGCACCCTGCTCGCCAACATCAACGCCTACTATGCCCACACGGCTGCCTCCTCCGCCGTCTCCGCTAGTGATAGATTCGCTGCCTCCAATTTCGGCGTAAGTACTACCCCCTTCATATATTTATATATATAATATATATTTATATATA
Ncooperi_BrasstBald_N824 TAAGAGAAGTCATAGAGGTCAGGTTGTCGAATATTTTTAACTATTATTTCAGATCCCTGGGAAGTAATTTGGGTGCACACCATTTTTTCTTTTCAAGAAAGAAAAGGAAATTGCACTGAAGGATTAATAGAGCCAGTAAAAGAGAACAATACGTAAGACATACGT-----------------------------------------------------------------------------------------------------------------------------------------------------------------------------------------ACCGCGACCTCGGCGTAAACAGCTTTCTATGTTCTTACCCTTACAGTGCTTTACATGCGATTCCACAGGGCTAATGGTTTTTTCTTAAGGTGGAACCGAGTATAAGGTTAAATCTTATTTCAATAATGTGAAAAACACTATTTGTGCACCTTGTAGTTTGTTTTTTTTTCTGAAGAACAAAATGTATTTGTGTTGTCTTTTCAGGCACTTCCACTGCCTGTCCACCAAGTACATGTGCCAAGGGGTGCCAGCTGTGATGAGCACCCTGCTCGCCAACATCAACGCATACTATGCCCACACGGCTGCCTCCTCCGCCGTCTCCGCTAGTGATAGATTCGCTGCCTCCAATTTCGGCGTAAGTACTACCCCCTTCATATATTTATATATATAATATATATTTATATATA
Ncooperi_CheoahDam_N1122 TAAGAGAAGTCATAGAGGTCAGGTTGTCGAATATTTTTAACTATTATTTCAGATCCCTGGGAAGTAATTTGGGTGCACACCATTTTTTCTTTTCAAGAAAGAAAAGGAAATTGCACTGAAGGATTAATACAGCCAGTAAAAGAGA------CGTAAGATATACGTTAGTGTTCTATACTTCG----------------GCCGCGGTTTCCCAAAATGTAAATGTTCTTTGAATAATTTTTGGCGCATCCTTACTCTTAAAGTGCTCATAGAGGTCTCCCTTTCTCCTGGGATCACTTTAGAAGTGAATATACGCCGTAGTTATTCTCAAAGAACATTTGCATTTGGGGAAACCGCGACCTCGGCGTAAACAGCTTTCTATGTTCTTACCCTTACAGTGCTTTACATGCGATTCCACAGGGCTAATGGTTTTTTCTTAAGGTGGAACCGAGTATAAGGTTAAATCTTATTTCAATAATGTGAAAAACAGTATTTGTGCACCTTGTAGTTTGTTTTTTTTTCTGAAGAACAAAATGTATTTGTGTTGTCTTTTCAGGCACTTCCACTGCCTGTCCACCAAGTACATGTGCCAAGGGGTGCCAGCTGTGATGAGCACTCTGCTCGCCAACATCAACGCCTACTATGCCCACACGGCTGCCTCCTCCGCCGTCTCCGCTAGTGATAGATTCGCTGCCTCCAATTTCGGCGTAAGTACTACCCCCTTCATATATTTATATATATAACATATATATATATA--
Ncooperi_NantRiverGorge_N682 TAAGAGAAGTCATAGAGGTCAGGTTGTCGAATATTTTTAACTATTATTTCAGATCCCTGGGTAGTAATTTGGGTGCACGCCATTTTTTCTTTTCAAGAAAGAAAAGGAAATTGCACTGAAGGATTAATAGAGCCAGTAAAAGAGAACAATACGTAAGACATACGT-----------------------------------------------------------------------------------------------------------------------------------------------------------------------------------------ACCGCGACCTCGGCGTAAACAGCTTTCTATGTTCTTACCCTTACAGTGCTTTACATGCGATTCCACAGGGCTAATGGTTTTTTCTTAAGGTGGAACCGAGTATAAGGTTAAATCTTATTTCAATAATGTGAAAAACACTATTTGTGCACCTTGTAGTTTGTTTTTTTTTCTGAAGAACAAAATGTATTTGTGTTGTCTTTTCAGGCACTTCCACTGCCTGTCCACCAAGTACATGTGCCAAGGGGTGCCAGCTGTGATGAGCACCCTGCTCGCCAACATCAACGCCTACTATGCCCACACGGCTGCCTCCTCCGCCGTCTCCGCTAGTGATAGATTCGCTGCCTCCAATTTCGGCGTAAGTACTACCCCCTTCATATATTTATATATATAATATATATTTATATATA
Ncooperi_RockCrRoad_N1160 TAAGAGAAGTCATAGAGGTCAGGTTGTCGAATATTTTTAACTATTATTTCAGATCCCTGGGAAGTAATTTGGGTGCACAGCATTTTTTCTCTTCAAGAAAGAGAAGGAAATTGCACTGAGGGATTCATACAGCCAGTAAAAGAGAACAATACGTAAGACATGCGTCGGTGTTCTATACTT--------------------CGAGGTCTCCCAAAATGTAAATGTTCTTTGAATAATTTTTGGCGCAT------TCTTAAAGTGCTCAAAGAGGTCTCCCTTTCTCCTGGGATCACTTTAGAAGTGAATATACGCCGTAGTTATTCTCAAAGAACATTTACATTTGGGGAAACCGCGACCTCGGCGTAAACAGCTTTCTATGTTCTTACCCTTACAGTGCTCTACATGCGATTCCACAGGGCTAATGGTTTTTTCTTAAGGCGGAACCGAGTATAAGGTTAAATCTTATTTCAATAATGTGAAAAACACTATTTGTGCACCTTGTAGTTTGTTTTTTTTTCTGAAGAACAAAATGTATTTGTGTTGTATTTTCAGGCACTTCCACTGCCTGTCCACCAAGTACATGTGCCAAGGGGTGCCAGCTGTGATGAGCACCCTGCTCGCCAACATCAACGCCTACTATGCCCACACGGCTGCCTCCTCCGCCGTCTCCGCTAGTGATAGATTCGCTGCCTCCAATTTCGGCGTAAGTACCCCCCCCTTCATATATTTATATATATAATATATATATATATATA
Ncoylei_Apalachia_N1195 ----------------------------------------------------------------------------------------------------------------------------------------------------ATACGTAAGACATACGTTAGTGTTCTATACTTCGATTTTCAAGTAAAGCTGTGGCGATTTCCCAAAATGTAAATGTTCTTTCAATAATTTTTGGCGCATTCTTACTCTAAAAGTGATCGAAGAGGTCTCCCTTTCTCCTGAAATCACTTTAAAAGTGAATATACGCCTTAGTTATTCTCAAAGAACATTTAGATTTGGGGAAACAGCGACCTCGGCGTAAACAGCTTTCTATGTTCTAACCCTTACAGTGCTTTCTATGCGATTCCACAGGGCTAATGG--------TAAGATGGAACCGAGTATAGGGTTAAATCTTATTTCAACGGTGTGAAAAACATTATTTGTGCACCTTGTAGTTTTTT----CTTCTGAAGAATGAGATGTATTTGTGTTGTCTTTGCAGGCACTTCCACTGCCTGTCCACCAAGTACATGTGTCAAGGGGTGCCAGCTGTGATGAGCACCCTGCTCGCCAACATCAACGCCTACTATGCCCACACGGCTGCCTCCTCCGCCGTCTCCGCTAGTGATAGATTCGCTGCCTCCAATTTCGGCGTAAGTACTACCCCATATATATATATATATATATAATATATATATATATATA
Ncoylei_DinkinCove_N1118 ------------TAGAGGTCAGGTTGTCGAATATTTTGAACTATTCTTTCGGATCTCTGGGACGTAATTTGGGTGTACACCATTTTT---TTTCAAGAAAGAAAAGGAAATGTCACTGAAGGATTAATACAGCCAGTAAAGGAGAACAATACGTAAGACATACGTTAGTGTTCTATACTTCGATTTTCAAGTAAAGCTGTGGCGATTTCCCAAAATGTAAATGTTCTTTCAATAATTTTTGGCGCATTCTTACTCTAAAAGTGATCGAAGAGGTCTCCCTTTCTCCTGAAATCACTTTAAAAGTGAATATACGCCTTAGTTATTCTCAAAGAACATTTAGATTTGGGGAAACAGCGACCTCGGCGTAAACAGCTTTCTATGTTCTAACCCTTACAGTGCTTTCTATGCGATTCCACAGGGCTAATGG--------TAAGATGGAACCGAGTATAGGGTTAAATCTTATTTCAACGGTGTGAAAAACATTATTTGTGCACCTTGTAGTTTTTT----CTTCTGAAGAATGAGATGTATTTGTGTTGTCTTTGCAGGCACTTCCACTGCCTGTCCACCAAGTACATGTGCCAAGGGGTGCCAGCTGTGATGAGCACCCTGCTCGCCAACATCAACGCCTACTATGCCCACACGGCTGCCTCCTCCGCCGTCTCCGCTAGTGATAGATTCGCTGCCTCCAATTTCGGCGTAAGTACTACCCCC---ATATATATATATATATAATATATATATATAT---
Ncrosbyi_MtMitchell_N210 TAAGAGAAGTCATAGAGGTCAGGTTGTCGAATATTTTTAACTATTATTTCAGATCTCTGGGAAGT------GGTGCACACCATTTTTTCTTTTCAAGAAAGAAAAGGAAATGTCAATGAAGGATTAATACAACCAGTAAAGGAGAACAATACGTA----------TAGTGTTCTACACTTCGATTTTCAAGTAAAGCTGTCGCGGTTTCCCAAAATGTAAATGTTCTTTGAATAATTTTTGGCGCATTCTTACTCTAAAAGTGATCAAAGAGGTC-------TCCCTGGGATCATTTTAAGAGTGAATATACGCCGTAGTTATTCTCAAAGA------ACACTTGGAGAAACAGCGACCTCGGCGTAAACAGCTCTCTATGTTCTTACCCTTACAGTGCTTTCTATGCGATTCCATAGAGATAATGGTTTTTTCTTAAGATGGAACCGAGTATGGGGCTAAATCTCATTTCAACGGTGTGAAAAACATTATTTGTTCACCTTGTAGTTTGTTT--GTTTGTGAAGAATAAGAT------GTGTTGTCTTTGCAGGCACTTCCACTGCCTGTCCACCAAGTACATGTGCCAAGGGGTGCCAGCTGTGATGAGCACCCTGCTCGCCAACATCAACGCCTACTATGCCCACACGGCTGCCTCCTCCGCCGTCTCCGCTAGTGATAGATTCGCTGCCTCCAATTTCGGCGTAAGTACTACCCCCCCT-------CATATATAGAAGATAGATATA------
Ncrosbyi_PricesCrk_N1143 TAAGAGAAGTCATAGAGGTCAGGTTGTCGAATATTTTTAACTATTATTTCAGATCTCTGGGAAGT------GGTGCACACCATTTTTTCTTTTCAAGAAAGAAAAGGAAATGGCAATGAAGGATTAATACAACCAGTAAAGGAGAACAATACGTA----------AAGTGTTCTACACTTCGATTTTCAAGTAAAGCTGTCTTGGTTTCCCAAAATGTAAATGTTCTTTGAATAATTTTTGGCGCATTCTTACTCTAAAAGTGATCAAAGAGGTC-------TCCCTGGGATCACTTTAAGAGTGAATATACGCCGTAGTTATTCTCAAAGA------ACACTTGGAGAAACAGCGACCTCGGCGTAAACAGCTCTCTATGTTCTTACCCTTACAGTGCTTTCTATGCGATTCCATAGAGATAATGGTTTTTTCTTAAGATGGAACCGAGTATAGGGTTAAATCTCATTTCAACGGTGTGAAAAACATTATTTTTGCACCTTGTAGTTTGT------TTGTGAAGAATAAGA------TGTGTTGTCTTTGCAGGCACTTCCACTGCCTGTCCACCAAGTACATGTGCCAAGGGGTGCCAGCTGTGATGAGCACCCTGCTCGCCAACATCAACGCCTACTATGCCCACACGGCTGCCTCCTCCGCCGTCTCCGCTAGTGATAGATTCGCTGCCTCCAATTTCGGCGTAAGTACTACCCACCCCATATATATATATATATAATATATATATATATATA
Ncrosbyi_ShufordCrk_N1148 TAAGAGAAGTCATAGAGGTCAGGTTGTCGAATATTTTTAACTATTATTTCAGATCTCTGGGAAGT------GGTGCACACCATTTTTTCTTTTCAAGAAAGAAAAGGAAATGTCAATGAAGGATTAATACAACCAGTAAAGGAGAACAATACTTA----------TAGTGTTCTACACTTCGATTTTCAAGTAAAGCTGTCGCGGTTTCCCAAAATGTAAATGTTCTTTGAATAATTTTTGGCGCATTCTTACTCTAAAAGTGATCAAAGAGGTC-------TCCCTGGGATCATTTTAAGAGTGAATATACGCCGTAGTTATTCTCAAAGA------ACACTTGGAGGAACAGCGACCTCGGCGTAAACAGCTCTCTATGTTCTTACCCTTACAGTGCTTTCTATGCGATTCCATAGAGATAATGGTTTTTTCTTAAGATGGAACCGAGTATGGGGTTAAATCTCATTTCAACGGTGTGAAAAACATTATTTGTTCACCTTGTAGTTTGTTT--GTTTGTGAAGAATAAGAT------GTGTTGTCTTTGCAGGCACTTCCACTGCCTGTCCACCAAGTACATGTGCCAAGGGGTGCCAGCTGTGATGAGCACCCTGCTCGCCAACATCAACGCCTACTATGCCCACACGGCTGCCTCCTCCGCCGTCTCCGCTAGTGATAGATTCGCTGCCTCCAATTTCGGCGTAAGTACTACCCCCCT--------CATATATAGAAGATAGATATA------
Ndellingeri_BullpenBridge_N109 TAAGAGAAGTTATAGAGGT-AGGTTGTCGAATATTTTTAACTATTATTTCAGATCTTTGGGAAGTAATTTGGGTGCAGGCCATTTTCTCTTTTCAAGAAAGAAAAGGAAATTGCACTGAAGGATTAATACAGCCAGTAAAAGAGAACAATACGTAAGACATACGTTAGTGTTCTATACTTCG----------------GTCGCGGTTTTCCAAAATGTAAATGTTCTTTGAATAATTTTTAGCGCATTCTTAGTCTTAAAGTGCTCAAAGAGGTCTCCCTTTCTCTTGGAATCCCTTGAGAAGTGAATATACGCCGTAGTTATTCTCAAAGGACATTTACATTTGGGGAAACTTCGACCTCGTCGTAAACAGCTTTCTATGTTCTTACCCTTACAATGCTTTACATGCAATTCTACAGGGCTAATGGTTTTTTCTTAAGATGGAACCGAGTATAGGGTTAAATCTTATTTCAATAATGTGAAAAACATTATTTGTGCACCTTGTAATTTGTTTTTTTTTCTGAAGAATAAGATGTATTTGTGTTGTCTCTGCAGGCACTTCCACTGCCTGTCCACCAAGTACATGTGCCAAGGGGTGCCAGCTGTGATGAGCACCCTGCTCGCCAACATCAACGCCTACTATGCCCACACGGCTGCCTCCTCCGCCGTCTCCGCTAGTGATAGATTCGCTGCCTCCAATTTCGGCGTAAGTACTACCCCCTTCATATATATATATATA-------------------
Ndellingeri_WhitewFalls_N887 TAAGAGAAGTCATAGAGGT-AGGTTGTCGAATATTTTTAACTATTATTTCAGATCTTTGGGAAGTAATTTGGGTGCAGGCCATTTTCTCTTTTCAAGAAAGAAAAGGAAATTGCACTGAAGGATTAATACAGCCAGTAAAAGAGAACAATGCGTAAGACATACGTTAGTGTTCTATACTTCG----------------GTCGCGGTTTCCCAAAATGTAAATGTTCTTTGAATAATTTTTAGCGCATTCTTAGTCTTAAAGTGCTCAAAGAGGTCTCCCTTTCTCTTGGGATCCCTTGAGAAGTGAATATACGCCGTAGTTATTCTCAAAGGACATTTACATTTGGGGAAACTTCGACCTCGTCGTAAACAGCTTTCTATGTTCTTACCCTTACAATGCTTTACATGCAATTCTACAGGGCTAATGGTTTTTTCTTAAGATGGAACCGAGTATAGGGTTAAATCTTATTTCAATAATGTGAAAAACATTATTTGTGCACCTTGTAATTTGTTTTTTTTTCTGAAGAATAAGATGTATTTGTGTTGTCTCTGCAGGCACTTCCACTGCCTGTCCACCAAGTACATGTGCCAAGGGGTGCCAGCTGTGATGAGCACCCTGCTCGCCAACATCAACGCCTACTATGCCCACACGGCTGCCTCCTCCGCCGTCTCCGCTAGTGATAGATTCGCTGCCTCCAATTTCGGCGTAAGTACTACCCCCTTCATATATATATATATA-------------------
Ndilutus_GrassyCreek_N670 ----------------------------------------------------------------------------------------------------------------------------------------------------------------------------------------------------------------------------------------------------------------------------------------------------------------------------------------------------------------------------GTAAACAGCTTTCTATGTTCTTACCCTTACAGTGCTTTCTATGCGATTCCATAGAGCTAATGTTTTTTTCTTAAGATGGAACCGAGTATAGGGTTAAATCTTATTTCAACGGTGTGAAAAACATTATTTGTGCACCTTGTAGTTTTTTTTTTTTTTTGAAGAACAAGATGTATTTGTGTTGTCTTTGCAGGCACTTCCACTGCCTGTCCACCAAGTACATGTGCCAAGGGGTGCCAGCTGTGATGAGCACCCTGCTCGCCAACATCAACGCCTACTATGCCCACACGGCTGCCTCATCCGCCGTCTCCGCTAGTGATAGATTCGCTGCCTCCAATTTCGGCGTAAGTACTACCCCCCATATATATATATATATATAATATATATATATATATA
Ndilutus_StarveRockCave_G3174 ----------------------------------TTTTAACTATTATTTCAGATCTCTGGGAAGTAATTTGGGTGCACACCATTTTTTCTTTTCAAGAAAGAAAAGGAAATGTCACTGAAGGATTAATACAGCCAGTAAAGGAGAACAATACGTGAGACATACTTTAGTGTTCTATACTTCGATTTTCAAGTAAAGCTGTCGCGGTTTCCCAAAATGTAAATGATCTTTTAATAATTTTTGGCGCATTCTTACTCTTAAAGTGATCAAAGAGGTCTCCCTTTCTCCTGGGATCATTTTAAAAGTGAATATACG-AACATTTACATTCAAAGAACATTTACATTTGGGGAAACGGCGACGTCGGCGTAAACAGCTTTCTATGTTCTTACCCTTACAGTGCTTTCTATGCGATTCCATAGAGCTAATGTTTTTTTCTTAAGATGGAACCGAGTATAGGGTTAAATCTTATTTCAACGGTGTGAAAAACATTATTTGTGCACCTTGTAGTTTTTTTTTTTTTTTGAAGAACAAGATGTATTTGTGTTGTCTTTGCAGGCACTTCCACTGCCTGTCCACCAAGTACATGTGCCAAGGGGTGCCAGCTGTGATGAGCACCCTGCTCGCCAACATCAACGCCTACTATGCCCACACGGCTGCCTCATCCGCCGTCTCCGCTAGTGATAGATTCGCTGCCTCCAATTTCGGCGTAAGTACTACCCCCCATATATATATATATATATAATATATATATATAGAAA
Nesticus_gertschi_N806_gr_nasicus TAAGAGAAGTCATAGAGGTCAGGTTGTCGAATATTTTTAACTATTATTTCAGATCTCTGGGAAGT------GGTGCACACCATTTTTTCTTTTCAAGAAAGAAAAGGAAATGTCAATGAAGGATTAAT-CAACCAGTAAAGGAGAACAATACGTA----------AAGTGTTCTACACTTCGATTTTCAAGTAAAGCTGTCTTGGTTTCCCAAAATGTAAATGTTCTTTGAATAATTTTTGGCGCATTCTTACTCTAAAAGTGATCAAAGAGGTC-------TCCCTGGGATCACTTTAAGGGTGAATATACGCCGTAGTTATTCTCAAAGA------ACACTTGGAGAAACATCGACCTCGGCGTAAACAGCTCTCTATGTTCTTACCCTTACAGTGCTTTCTATGCGATTCCATAGAGATAATGGTTTTTTCTTAAGATGGAACCGAGTATAGGGTTAAATCTCATTTCAACGGTGTGAAAAACATTATTTTTGCACCTTGTAGTTTGT------TTGTGAAGAATAAGA------TGTGTTGTCTTTGCAGGCACTTCCACTGCCTGTCCACCAAGTACATGTGCCAAGGGGTGCCAGCTGTGATGAGCACCCTGCTCGCCAACATCAACGCCTACTATGCCCACACGGCTGCCTCCTCCGCCGTCTCCGCTAGTGATAGATTCGCTGCCTCCAATTTCGGCGTAAGTACTACCCCCCCCATATTTATATAAATATAATAAATA----------
Nfridelli_LittlePigeon_N262 -------AGTCATAGAGGT-AGGTTGTCGAAAATTTTTAACTATTATTTCAGATCTTTGGGAAGTAATTTGGGTGCACGCCATTTTCTCTTTTCAAGAAAGAAAAGGAAATTGCACTGAAGGATTAATACAGCCAGTAAAAGAGAACAATACGTAAGACATACGTTAGTGTTCTATACTTCG----------------GTCGCGGTTTCCCAAAATGTAAATGTTCTTTGAATAATTTTTAGCGCATTCTTACTCTTAAAGTGCTCAAAGAGGTCTCCCTTTCTCCTGGGATCACTTTAGAAGTGAATATACGCCGTAGTTATTCTCAAAGGACATTTACATTTGGGGAAACTTCGACCTCGTCGTAAACAGCTTTCTATGTTCTTACCCTTACAGTGCTTTACATGCGATTCTACAGGGCTAATGGTTTTTTCTTAAGATGGAACCGAGTATAGGGTTAAATCTTATTTCAATAATGTGAAAAACCTTATTTGTGCACCTTGTAATTTGTTTTTTTTTCTGAAGAATAAGATGTATTTGTGTTGTCTTTGCAGGCACTTCCACTGCCTGTCCACCAAGTACATGTGCCAAGGGGTGCCAGCTGTGATGAGCACCCTGCTCGCCAACATCAACGCCTACTATGCCCACACGGCTGCCTCCTCCGCCGTCTCCGCTAGTGATAGATTCGCTGCCTCCAATTTCGGCGTAAGTACTACCCCCTTCATATATATA-------------------------
Nfurtivus_RaccoonMtn_N1026 -----------------------------------------------TTCAGATCTCTGGGAAGTAATTTGGGTGCACACCATTTTTTCTTTTCAAGAAAGAAAAGG------CACTGAAGGATTAATACAGCCAGTAAAAGAGAACAATACGTAAGACATACGTTAGTGTTCTGTACTTCG----------------G-CGCGGTTTCCCAAAATGTAAATGTTCTTTGAATAATTTTTGGCTCATTCTTACTCTTAAAGTGATCAAAGAGGTCTCCCTTTCTCCTGCGATCACTTTAGAAGTGAATATACGCCGTAGTTATTCTCAAAGAACATTTACATTTGGGGAAATCGCGACCTCGTCGTAAACAGCTTTCTATGTTCTTACCCTTACAGTGCTTTACATGCGATTCCACAGGGCTAATGGTTTTTTCTTAAGGTGGAACCGAGTATAAGGTTAAATCTTATTTCAATAATGTGAAAAACATTATTTGTGCACCTTGTAATTTGTTT-TTTTTCTGAAGAAGAAGATGTATTTGTGTTGTCTTTTCAGGCACTTCCACTGCCTGTCCACCAAGTACATGTGCCAAGGGGTGCCAGCTGTGATGAGCACCCTGCTCGCCAACATCAACGCCTACTATGCCCACACGGCTGCCTCCTCCGCCGTCTCCGCTAGTGATAGATTCGCTGCCTCCAATTTCGGCGTAAGTACTACCACCTTCATATATATATATATATAATATATATATATATATA
Ngeorgia_Sittons_N073 TAAAAGA------AGACGTCAGGTTGTCGAATATTTTTAACTATTAGTTCAGATCTCTGGGAAGTAATTTGGATGCACGCCATTTTCACATTACAATACAGTAAAAGAGAT----ACAGAGGATTAATACAGCCAGTAAAAGAGAAGAAT-------ATGTACGTTAGTGTTC--------G----------------ATCGCGGTTTCCCAAAATGTAAATGTTCTTTGAATAGTTTTTGGCGCATTCTTACTCTTAAAGTGATCAAAGAGGTCTCCCTTTCTCCTGGGATCACTTTAGAAGTGAATATACGCCGTAGTTATTCTCAAAGAACATTTACATTTAGGGAAACCGCGACCTCGCAGTAAACAGCTTTCTATGTTCTTACCCTTACAGTGCTTTACCTGCGATTCCACAGGGCTAATGGTTTTTTCTTAAGGTGGAACCGAGTATAAGGTCAAATCTTATTTCAATAATGTGAAAAACAT------TGCACCTTGTAGTTTGTTTTTTTTCCTGAAGAACAAGATGTATTTGTGTTGTCTTTTCAGGCACTTCCACTGCCTGTCCACCAAGTACATGTGCCAAGGGGTGCCAGCTGTGATGAGCACCCTGCTCGCCAACATCAACGCCTACTATGCCCACACGGCTGCCTCCTCCGCCGTCTCTGCTAGTGATAGATTCGCTGCCTCCAATTTCGGCGTAAGTACTACCCAACTC-------TCCGTAAAGAATATAAACTATGATATA
Ngertschi_CedarCreek_N351 -----------------GTCAGGTTGTCGAATATTTTTAACTATTATTTCAGATCTCTGGGAAGT------GGTGCACACCATTTTTTCTTTTCAAGAAAGAAAAGGAAATGTCAATGAAGGATTAATACAACCAGTAAAGGAGAACAATACGTA----------AAGTGTTCTACACTTCGATTTTCAAGTAAAGCTGTCTTGGTTTCCCAAAATGTAAATGTTCTTTGAATAATTTTTGGCGCATTCTTACTCTAAAAGTGATCAAAGAGGTC-------TCCCTGGGATCACTTTAAGAGTGAATATACGCCGTAGTTATTCTCAAAGA------ACACTTGGAGAAACAGCGACCTCGGCGTAAACAGCTCTCTATGTTCTTACCCTTACAGTGCTTTCTATGCGATTCCATAGAGATAATGGTTTTTTCTTAAGATGGAACCGAGTATAGGGTTAAATCTCATTTCAACGGTGTGAAAAACATTATTTTTGCACCTTGTAGTTTGT------TTGTGAAGAATAAGA------TGTGTTGTCTTTGCAGGCACTTCCACTGCCTGTCCACCAAGTACATGTGCCAAGGGGTGCCAGCTGTGATGAGCACCCTGCTCGCCAACATCAACGCCTACTATGCCCACACGGCTGCCTCCTCCGCCGTCTCCGCTAGTGATAGATTCGCTGCCTCCAATTTCGGCGTAAGTACTACCCACCCCATATATATATATATATAATAT-------------
Ngertschi_FrenchBroad_N968 ---------------AGGACAGGTTGTCGAATATTTTTAACTATTATTTCAGATCTCTGGGAAGT------GGTGCACACCATTTTTTCTTTTCAAGAAAGAAAAGGAAATGTCAATGAAGGATTAAT-CAACCAGTAAAGGAGAACAATACGTA----------AAGTGTTCTACACTTCGATTTTCAAGTAAAGCTGTCTTGGTTTCCCAAAATGTAAATGTTCTTTGAATAATTTTTGGCGCATTCTTACTCTAAAAGTGATCAAAGAGGTC-------TCCCTGGGATCACTTTAAGGGTGAATATACGCCGTAGTTATTCTCAAAGA------ACACTTGGAGAAACATCGACCTCGGCGTAAACAGCTCTCTATGTTCTTACCCTTACAGTGCTTTCTATGCGATTCCATAGAGATAATGGTTTTTTCTTAAGATGGAACCGAGTATAGGGTTAAATCTCATTTCAACGGTGTGAAAAACATTATTTTTGCACCTTGTAGTTTGT------TTGTGAAGAATAAGA------TGTGTTGTCTTTGCAGGCACTTCCACTGCCTGTCCACCAAGTACATGTGCCAAGGGGTGCCAGCTGTGATGAGCACCCTGCTCGCCAACATCAACGCCTACTATGCCCACACGGCTGCCTCCTCCGCCGTCTCCGCTAGTGATAGATTCGCTGCCTCCAATTTCGGCGTAAGTACTACCCACCCCATATATATATATATATAATATATATATATATATA
Ngertschi_HickoryNutGap_N810 ---------------------------------------------------------------------------------------------------------------------------------------------------------------------------------------------------------------------------------------------------------------------------------------------------------------------------------------------------------------------------------------------------------------------------------------------------------------------------------------------------------------------------------------------------------------TCTCTTTGCAGGCACTTCCACTGCCTGTCCACCAAGTACATGTGCCAAGGGGTGCCAGCTGTGATGAGCACCCTGCTCGCCAACATCAACGCCTACTATGCCCACACGGCTGCCTCCTCCGCCGTCTCCGCTAGTGATAGATTCGCTGCCTCCAATTTCGGCGTAAGTACTACCCACCCCATATATATATATATATAATATATATATATATATA
Nholsingeri_BrumleyCrk_N916 TAAGAGAAGTCATAGAGGTCAGGTTGTCGAATATTTTTTACTATTATTTCAGATCTCTGGGAAGTAATTTGGGTGCACACCATTTTTTCTTTTCAAGAAAGAAAAGGAAATATCACTGAAGGATTAATACAGCCAGTAAAGGAGAACAATACGTAAGACATACTT--------TATACTTCGATTTTCAAGTAAAACTGTCGCGGTTTCCCAAAATGTAAATGTTCCTTTAATAATTTTTGGCGCATTCTTACTCTTAAAGTGATCAAAGAGGTCTCCCTTTCTCCTGGGATCACTTTAAAAGTGAATATACCCCGTAGTTATGCTCAAAGAACATTTACATTTGGGGAAACAGCGACGTCGGCGAAATCAGCTTTCTATGTCCTTACCCTTACAGTGCTTTCTATGCGATTCCATGGAGCTAATGGTTTTTTCTTAAGATGGAATCGAGTATAGGGTTAAATCTTATTTCAACGGTGTGAAAAACATTATTTGTGCACCTTGTAGGGTGTT----TTTTTGAAGAATAAGATGTATTTGTGTTGTCTCTGCAGGCACTTCCACTGCCTGTCCACCAAGTACATGTGCCAAGGGGTGCCAGCTGTGATGAGCACCCTGCTCGCCAACATCAACGCCTACTATGCCCACACGGCTGCCTCCTCCGCCGTCTCCGCTAGTGATAGATTCGCTGCCTCCAATTTCGGCGTAAGTACTACCCCCCTCATATATATATATATATAATATATATATATATATA
Nholsingeri_PondCave_N541 GGAAGGAGCTTACAAGGGTCAGGTTGTCGAATATTTTTTACTATTATTTCAGATCTCTGGGAAGTAATTTGGGTGCACACCATTTTTTCTTTTCAAGAAAGAAAAGGAAATATCACTGAAGGATTAATACAGCCAGTAAAGGAGAACAATACGCAAGACATACTT--------TATACTTCGATTTTCAAGTAAAGCTGTCGCGGTTTCCCAAAATGTAAATGTTCATTTAATAATTTTTCGCGCATTCTTACTCTTAAAGTGATCAAAGAGGTCTCCCTTTCTCCTGGGATCACTTTAAAAGTGAATATACCCCGTAGTTATGCTCAAAGAACATTTACATTTGGGGAAACAGCGACGTCGGCGAAATCAGCTTTCTATGTCCTTACCCTTACAGTGCTTTCTATGCGATTCCATGGAGCTAATGGTATTTTCTTAAGATGGAATCGAGTATAGGGTTAAATCTTATTTCAACGGTGTGAAAAACATTATTTGTGCACCTTGTAGGTTTTT-----TTTCGAACAATAAGATGTATTTGTGTTGTCTTTGCAGGCACTTCCACTGCCTGTCCACCAAGTACATGTGCCAAGGGGTGCCAGCTGTGATGAGCACCCTGCTCGCCAACATCAACGCCTACTATGCCCACACGGCTGCCTCCTCCGCCGTCTCCGCTAGTGATAGATTCGCTGCCTCCAATTTCGGCGTAAGTACTACCCCCCTCATATATATATATATATAATATATATATATAGATA
Njonesi_CaveSpringCave_N390 TAAGAGAAGTCATAGAGGT-AGGTTGTCGAATATTTTTAACTATTATTTCAGATCTTTGGAAAGTAATTTGGGTGCACGCCATTTTTTCTTTTCAAGAAAGAAAAGGAAATTGCACTGAAGGATTAAAACAGCCAGTAAAAGAGAACAATACGTAAGACATACGTTAGTGTTCTATACTTCC----------------GTCGCGGTTTCCCAAAATGTAAACGTTCTTTGAATAATTTTTAGCGCATTCTTACTCTTAAAGTGCTCAAAGAGGTCTCCCTTTCTCCTGGGATCACTTTAGAAGTGAATATACGCCGTAGTTATTCTCAAAGAACATTTACATTTGAGGAAACTTCGACCTCGTCGTAAACAGCTTTCTATGTTCTTACCCTTACAGTGCTTTACATGCGATTCTACAGGGCGAATGGTTTTTTCTTAAGATGGAACCGAGTATAGGGTTAAATCTTATTTCAATAATGTGAAAAACATTATTTGTGCACCTTGTAATTTGTTTTTTTTTCTGAAGAATAAGATATATTTGTGTTGTCTTTGCAGGCACTTCCACTGCCTGTCCACCAAGTACATGTGCCAAGGGGTGCCAGCTGTGATGAGCACCCTGCTCGCCAACATCAACGCCTACTATGCCCACACGGCTGCCTCCTCCGCCGTCTCCGCTAGTGATAGATTCGCTGCCTCCAATTTCGGCGTAAGTACTACCCTCTTCATATATATATATATATAATATATATATATATATA
Nlowderi_ChestnutBranch_N731 ---------------------------------------------------------------------------------------------------------------------------------CAGCCAGTAAAGGAGAACACTACGTAAGACATGCGTTAGTGTTTTGTACTTCGATTTTCAAGTAAAGCTGTCGAGGTTTCCCACATTTTAAATGTTCTTTTAATAATTTTTGGCGCATTCTTACTCTTAAAGCGATCGAAGAGGTCTCCCTTTTTCCTGGGATCACTTTAAAAGTGAATATACGCTTTGGTTATTCTCAAAGGACATTTACATTTGGGGAAACAGCGACCTCGGCGTAAACAGCTTTCTATGTTCTTACCCTTACAGTGCTTTCTATGCGATTCCACAGGGCTAATGGTTT-TTCTTAAGATGGAACCGAGTATAGGGTTAAATCTTATTTCAACGGTGTGAAAAACATTATTTGTGCACCTTGTAGTTTTTC---------GAAGAATAAGATGTATTTGTGTTGTCTTTGCAGGCACTTCCACTGCCTGTCCACCAAGTACATGTGCCAAGGGGTGCCAGCTGTGATGAGCACCCTGCTCGCCAACATCAACGCCTACTATGCCCACACGGCTGCCTCCTCCGCCGTCTCCGCTAGTGATAGATTCGCTGCCTCCAATTTCGGCGTAAGTACTACCCCCCTCATATATATATATATATAATATATATATATATATG
Nlowderi_upperFiresCreek_N820 TAAGAGAAGTCATAGAGGTCAGGTTGTCGAATATTTTTAACTATTATTTCAGATCTCTGAGAAGTAATTTGGGTGCACACCATTTTTTCTTTTCAAGAAAGAAAAGGAAGTGTCACTGAAGGATTAATGCAGCCAGTAAAGGAGAACACTACGTAAGACATGCGTTAGTGTTCTGTACTTCGATTTTCA----------------------------------------------------------------------------------------------------------------------------------------GGAAAAAACGATTAGCCCTGTGGAAT-------------------------ACATGTTCTTACCCTTACAGTGCTTTCTATGCGGATCCACGGGGCTAATGGTTCT----TAAGATGGAACCGAGTATAGGGTTAAATCTTATTTCAACGGTGTGAAAGACATTATTTGTGCACCTTGTAGGTTTTC----CTTCTGAAGAATAAGATGTATTTGTGTTGTCTTTGCAGGCACTTCCACTGCCTGTCCACCAAGTACATGTGCCAAGGGGTGCCAGCTGTGATGAGCACCCTGCTCGCCAACATCAACGCCTACTATGCCCACACGGCTGCCTCCTCCGCCGTCTCCGCTAGTGATAGATTCGCTGCCTCCAATTTCGGCGTAAGTACTACCCCCCTC-TATATATATATATATAATATATATATATATATA
Nlula_BeeRockCave_G2091 TAAGAGA------AGAGGTCAGGTTGTCGAATATTTTTAACTATTAGTTCAGATC------------------------------CCACATTACAATACAGTAAAAGGGAT----ACAGAGGATTAATACAGCCAGTAAAAGAGAAGAAT-------ATGTACGTTAGTGTTC--------G----------------GTCGCGATTTCCCAAAATG---------------TAGTTTTTGGCGCATTCTTACTCTTAAAGTGATCAAAGAGATCTCCCTTTCTCCTGGGATCACTTTAGAAGTGAATATACGCCGTAGTTATTCTCAAAGAACATTTACATTTGGGGAAACCGCGACCTCGGCGTAAACAGCTTTCTATGTTCTTACCCTTACAGTGCTTTACATGCGATTCCACAGGGCTAATGGTTTTTTCTTAAGGTGGAACCGAGTATAAGGTCAAATCTTATTTCAATAATGTGAAAAACAT------TGCACCTTGTAGGTTTTTT---TTCCTGAAGAACAAGATGTATTTGTGTTGTCTTTTCAGGCACTTCCACTGCCTGTCCACCAAGTACATGTGCCAAGGGGTGCCAGCTGTGATGAGCACCCTGCTCGCCAACATCAACGCCTACTATGCCCACACGGCTGCCTCCTCCGCCGTCTCCGCTAGTGATAGATTCGCTGCCTCCAATTTCGGCGTAAGTACTACCCACCTC-------TCCGTAAAGAATATAAACTATGATATA
Nlula_LulaFallsCave_G2084 TAAGAGA------AGAGGTCAGGTTGTCGAATATTTTTAACTATTAGTTCAGATC------------------------------TCACATTACAATACAGTAAAAGAGAT----ACAGAGGATTAATACAGCCAGTAAAAGAGAAGAAT-------ATGTACGTTAGTGTTC--------G----------------GTCGCGATTTCCCAAAATG---------------TAGTTTTTGGCGCATTCTTACTCTTAAAGTGATCAAAGAGATCTCCCTTTCTCCTGGGATCACTTTAGAAGTGAATATACGCCGTAGTTATTCTCAAAGAACATTTACATTTGGGGAAACCGCGACCTCGGCGTAAACAGCTTTCTATGTTCTTACCCTTACAGTGCTTTACATGCGATTCCACAGGGCTAATGGTTTTTTCTTAAGGTGGAACCGAGTATAAGGTCAAATCTTATTTCAATAATGTGAAAAACAT------TGCACCTTGTATGTTTTTT---TTCCTGAAGAACAAGATGTATTTGTGTTGTCTTTTCAGGCACTTCCACTGCCTGTCCACCAAGTACATGTGCCAAGGGGTGCCAGCTGTGATGAGCACCCTGCTCGCCAACATCAACGCCTACTATGCCCACACGGCTGCCTCCTCCGCCGTCTCCGCTAGTGATAGATTCGCTGCCTCCAATTTCGGCGTAAGTACTACCCACCTC-------TCCGTAAAGAATATAAACTATGATATA
Nmimus_NealsSink_N329 TAAGAGAAGTCATAGAGGTCAGGTTGTCGAATATTTTTAACTATTATTTCAGATCTCTGGGAAGTAATTTGGGTGCACACCATTTTTTCTTTTCAAGAAAGAAAAGGAAATGTCACTGAAGGATTAATACAGCCAGTAAAGGAGAACAATACGTAAGACATACTTTAGTGTTCTATACTTCGATTTTCAAGTAAAGCTGTCGCGGTTTCCCAAAATGTAAATGTTCTTTTAATAATTTTTGGCGCATTCTTACTCTTAAAGTGATCAAAGATCCCTCCCTTTCTCCTGGGATCACTTTAAAAGTGAATATACGCCGTAGTTATGCTCAAAGAACATTTACATTTGGGGAAACAGCGACGTCGGCGTAAACAGCTTCCTATGCTCTTACCCTTACAGTGCTTTCTATGCGATTCCATAGAGCTAATGGTTTTTTCTTAAGATGGAACCGAGTATAGGGTTAAATCTTATTTCAACGGTATGAAAAACATTATTTGTGCACCTTGTAGTTTTTTTTTTCTTTTGAAGAATAAGATGTATTTGTGTTCTCTTTGCAGGCACTTCCACTGCCTGTCCACCAAGTACATGTGCCAAGGGGTGCCAGCTGTGATGAGCACCCTGCTCGCCAACATCAACGCCTACTATGCCCACACGGCTGCCTCCTCCGCCGTCTCCGCTAGTGATAGATTCGCTGCCTCCAATTTCGGCGTAAGTACTATCCCCCCC-------CATATACATAATATATATATATAGAGA
Nmimus_Straleys_N625 --------------------------------------------------------------------------------------------------------------TGTCACTGGAGGATTAATACAGCCAGTAAAGGAGAACAATACATAAGGCACACTTTAGTGTTCTATACTTCGATATTCAAGTAAAGCTGTCGCGGTTTCCCAAAATGTAAATGTTCTTTTAATAATTTTTGGCGCATTCTTACTCTTAAACTGATCAAAGAGGTCTCCCTTTCTCCTGGGATCACTTTAAAAGTGAATATACGCCGTAGTTATGCTCGAAAAACATTTACATTTGGGGAAACAGCGACGTCGGCGTAAACAGCTTCCTATGTTCTTACCCTTACAGTGCTTTCTATGCGATTCCATAGAGCTAATGGTTTTTTCTTAAGATGGAACCGAGTATAGGGTTAAATCTTATTTCAACGGTGTGAAAAACATTATTTGTGCACCTTGTAGTTTTTTTTTTCTTTTTAAGAATAAGATGTATTTGTGTTGTCTTTGCAGGCACTTCCACTGCCTGTCCACCAAGTACATGTGCCAAGGGGTGCCAGCTGTGATGAGCACCCTGCTCGCCAACATCAACGCCTACTATGCCCACACGGCTGCCTCCTCCGCCGTCTCCGCTAGTGATAGATTCGCTGCCTCCAATTTCGGCGTAAGTACTATTCCCCTCATATATATATATATATAATATATATATATAGATA
Nnasicus_CaneyFork_N171 -------AGTCATAGAGGTCAGGTTGTTGAATATTTTTAACTATTATTTCAGATCTCTGGGAAGTAATTTGGGTGCACACCATTTTTTCTTTTCAAGAATGAAAAGGAAATGTCACTGAAGTATTAATACAGCAGGTAAAGGAGAGCAATACGTAAGACAGACGTTAGTGTTCTGTACTTCGATTTTCAAGTAAAGCTGTCGCGGTTTCCCAAAATGTAAATGTTCTTTTAATAATTTTTCGCGCATTCTTACTCTTAAAGTGATCAAAGAGGTCTCCCTTTCTCCTGGAATCACTTTAAAAATGAATATACGCCGTAGTTATTCTCAAAGAACATTAACATTTGGGGAAACAGCGACCTCGGCGTAAACAGCTTTTTATGTTCTTACTCTTACAGTGCTTTCTATGCGATTCCATAGAGCTAATGGTTTTTTCTTAAGATGGAACCGAGTATAGGGTTAAATCTTATTTCAACGGTGTGAAAAACATTATTTGTGCACCTTGTAGTTTTTTT--TTTTTTGAAGAATAAGATGTATTTGTGTTGTCTTTGCAGGCACTTCCACTGCCTGTCCACCAAGTACATGTGCCAAGGGGTGCCAGCTGTGATGAGTACCCTGCTCGCCAACATCAACGCCTACTATGCCCACACGGCTGCCTCCTCTGCCGTCTCCGCTAGTGATAGATTCGCTGCCTCCAATTTCGGCGTAAGTACTACCCCCCCCACACACACACACACACAACACACATATATATATA
Nnasicus_ConnosteeFalls_N696 ---------------------------------------------------------------------------------------------CAAGAATGAAAAGGAAATGTCACTGAAGGAATAATACAGCAGGTAAAGGAGAGCAATACGTAAGACAGACGTTAGTGTTCTGTACTTCGATTTTCAAGTAAAGCTGTCGCGGTTTCCCAAAATGAATATGTTCTTTTAATAATTTTTGGCGCATTCTTACTCTTAAAGTGATCAAAGAGGTCTCCCTTTCTCCTGGGATCACTTTAAAAGTGAATATACGCCGTAGTTATTCTCAAAGAACATTAACATTTGGGGAAACAGCGACCTCGGCGTAAACAGC-TTTTATGTTCTTACCCTTACAGTGCTTTCTATGCGATTCCATAGAGCTAATGGTTTTTTCTTAAGATGGAACCGAGTATAGGGTTAAATCTTATTTCAACGGTGTGAAAAACATTATTTGTGCACCTTGTAGTTTGTT-TGTTTTTTGAAGAATAAGATGTATTTGTGTTGTCTTTGCAGGCACTTCCACTGCCTGTCCACCAAGTACATGTGCCAAGGGGTGCCAGCTGTGATGAGCACCCTGCTCGCCAACATCAACGCCTACTATGCCCACACGGCTGCCTCCTCCGCCGTCTCCGCTAGTGATAGATTCGCTGCCTCCAATTTCGGCGTAAGTACTACCCCCCC-ATACACACACACACACAATATATATATATATATA
Nnasicus_CoweeTrain_N189 TAAGAGAAGTCATAGAGGTCAGGTTGTTGAATATTTTTAATTATTATTTCAGATCTCTGGGAAGTAATTTGGGTGCACACCATTTTTTCTTTTCAAGAATGAAAAGGAAATGTCACTGAAGTATTAATACAGCAGGTAAAGGAGAGCAATACGTAAGA-------TAGTGTTCTGTACTTCGATTTTCAAGTAAAGCTGTCGCGGTTTCCCAAAATGTAAATGTTCTTTTAATAATTTTTCGCGCATTCTTACTCTTAAAGTGATCAAAGAGGTCTCCCTTTCTCCTGGAATCACTTTAAAAATGAATATACGCCGTAGTTATTCTCAAAGAACATTAACATTTGGGGAAACAGCGACCTCGGCGTAAACAGCTTTTTATGTTCTTACTCTTACAGTGCTTTCTATGCGATTCCATAGAGCTAATGGTTTTTTCTTAAGATGGAACAGAGTATAGGGTTAAATCTTATTTCAACGGTGTGAAAAACATTATTTGTGCACCTTGTAGTTTGTT-TGTTTTTTGAAGAATAAGAAGTATTTGTGTTGTCTTTGCAGGCACTTCCACTGCCTGTCCACCAAGTACATGTGCCAAGGGGTGCCAGCTGTGATGAGTACCCTGCTCGCCAACATCAACGCCTACTATGCCCACACGGCTGCCTCCTCCGCCGTCTCCGCTAGTGATAGATTCGCTGCCTCCAATTTCGGCGTAAGTACTACCCCCCCCACACACACACACACACAATATATATATATATATA
Npaynei_Grindstaff_N646 TAAGAGAAGTCATAGAGGTCAGGTTCTCGAATATTTTTAACTAT--------ATCTCTGGGAAGTAATTTGGGTGCACACCATTTTTTCTTTTCAAGAAAGAAAAGGAAATGTCACTGAAGGATTAATACGGCCAGTAAAGGAGACCAATGCGTAAGACATACGTTAGTGTTCTATACTTCGATTTTCAAGTAAAGCT--CGCGGCTTCCCAAAATGTAAGTGTTCTTTGAATAATTTTTGGCGCATTCTTACTCTTAAAGT-------GAGGTC------TCTCCTGGGATCACTTTAAAAGTGAATATACGCCGTAGTTATTCGCAAAGA------ACATTTGGGGAAAC------------------AGCTTTCTATGTTCTTACCCTTACAGTG-------TGCGATTCCATAGAGCTAATGGTTTTTTCTTAAGATGGAACCGAGT-------TAAATCTTATTTCAACGGTGTGAAAAACATTATTTGTA------------------------GGAAGAATAAGATGTATTTGTGTTGTCTTTGCAGGCACTTCCACTGCCTGTCCACCAAGTACATGTGCCAAGGGGTGCCAGCTGTGATGAGCACCCTGCTCGCCAACATCAACGCCTACTATGCCCACACGGCTGCCTCCTCCGCCGTCTCCGCTAGTGATAGATTCGCTGCCTCCAATTTCGGCGTAAGTACTACTCCCC--------ATAGATAGATAATATAG-----------
Npaynei_NorrisDamCave_N348 -----------------------------------------------------------------------------CACCATTTTTTCTTTTCAAGAAAGAAAAGGAAATGTCACTGAAGGATTAATACGGCTAGTAAAGGAGAACAATGCGTAAGACATACGTTAGTGTTCTATACTTCGATTTTCAAGTAACATA--------TTCCCAAAATGTAAATGTTCTTTGAATAATTTTTGGCGCATTCTTACTCTTAAAGT-------GAGGTCTCCCTTTCTCCTGGGATCACTTTAAAAGTGAATATACGCCGTAGTTATTCGCAAAGAACATTTACATTTGGGGAAACAGCGACCTCGGCGTAAACAGCTTTCTATGTTCTTACCCTTACAGTGCTTTCTATGCGATTCCACAGGGCTAATGGTTTTTTCTTAAGATGGAACCGAGTATAGGGTTAAATCTTATTTCAACCGTGTGAAAAACATTATTTGTGCACCTTGTAGTTTTTT----TTTCTGAAGAATAAGATGTATTTGTGTTGTCTTTGCAGGCACTTCCACTGCCTGTCCACCAAGTACATGTGCCAAGGGGTGCCAGCTGTGATGAGCACCCTGCTCGCCAACATCAACGCCTACTATGCCCACACGGCTGCCTCCTCCGCCGTCTCCGCTAGTGATAGATTCGCTGCCTCCAATTTCGGCGTAAGTACTACTCCCCATATATAGATAGATAGATAATATAG-----------
Npaynei_UnakaMtns_N943 TAAGAGAAGTCATAGAGGTCAGGTTGTCGAATATTTTTAACTATTATTTCAGATCTCTGGGAAGTAATTTGGGTGCACGCCATTTTTTCTTTTCAAGAAAGAAAAGGAAATGTCACTGAAGGATTAATACGGCCAGTAAAGGAGAACAATGCGTAAGACATACGTTAGTGTTCTATACTTCGATTTTCAAGTAAAGCT------GCTTCCCAAAATGTAAATGTTCTTTGAATAGTTTTTGGCGCATTCTTACTCTTAAAGT-------GAGGTC--------TCCTGGGATCACTTTAAAAGTGAATATACGCCGTAGTTATTCGCAAAGA------ACATTTGGGGAAAC------------------AGCTCTCTATGTTCTTACCCTTACAGTG-------TGCGATTCCATAGAGCTAATGG-----------------------------GTTAAATCTTATTTCAACGGTGTGAAAAACATTATTTGTGCACCTTGTAGTTT------------GAAGAATAAGATGTGTTTGTGTTGTCTTTGCAGGCACTTCCACTGCCTGTCCACCAAGTACATGTGCCAAGGGGTGCCAGCTGTGATGAGCACCCTGCTCGCCAACATCAACGCCTACTATGCCCACACGGCTGCCTCCTCCGCCGTCTCCGCTAGTGATAGATTCGCTGCCTCCAATTTCGGCGTAAGTACTACTCCCCATATATAGATAGATAGATAATATAG-----------
Npecki_HaskellSims_G3697 TAATAAGAATTACGGGGCTTATAGTCTTTCGAATCGTTAATTCTTGTTTCACATTTATTGCCCACACTATAGGAGGAAATCATTTACTCGCCATA-------AAAAAAAATTATGTTCGTGGAATAATTGCGTCAGTAATCGTGG--------------------CTTTCTTCCATATTTCTAATTACATATAAAAGTATGATAGGTCTCAGAATACCCCCAATTCTTTCGAAACCGTTTGGCGCATTCTTACGCTTAAAGTGACCAAAGAGGTCTCCCTTCCCCCCGGAATCACTTTAAAAGTGACTATACGCCGTAGTTATTCTCAAAGAACATTTACATTTGGGGAAACCGCG------ACGTAAAAAGCTTTCTATGTTCTCACCCTTACAGTGCTTTACATGCGATTCCAAAGGGCTAATGATTTTTTTTGAAGTTGGAACCGAGTATAGGGTTCAATCTCATTTCAACGGTGTGAAAACCATTC-----------------------TTTTTTTCGAAGAA------GTCTTTGTG-----TTTTCAGGCACTTCCACTGCCTGTCCACCAAGTACATGTGCCAAGGGGTGCCAGCTGTGATGAGCACCCTGCTCGCCAACATCAACGCCTACTACGCCCACACGGCTGCCTCCTCCGCCGTCTCCGCTAGTGATAGATTCGCTGCCTCCAATTTCGGCGTAAGTAT--CCCCCCTCC------TATATAGATA-----------------
Npecki_HurricaneMazeCave_G2100 TAATAAGAATTACAGGGCTTAGAGTCTTTCGAATCGTTAATTCTTGTTTCACATTTATTGCCCACACTCTAGGAGGAAATAATTTACTCGCCATA------AAAAAAAAATTCTGTTCGTGGAATAATTGCGTCAGTAATCGTGG--------------------CTTTCTTC-------------GCATCTAAAAGTATGATAGGTCTCAG---------AATTCTTTCGAAG-CGTTTGGCGCATTCTCACGCTTAAAGTGACCAG-----------TCTCCCCCGGAATCACTTTAAAAGTGACTA-------TAGTTATTCTCAAAGAACATTTACATTTGGGGAAACCGCG------ACGTAAAAAGCTTTCTATGTTCTCACCCTTACAGTGCTTTACATGCGATTCCAAAGGGCTAATGATTTTTTCTGAAGTTGGAACCGAGTATAGGGTTCAATCTCATTTCAACGGTGTGAAAACCATTCTTT--------------------TTTTTTTCGAAGAA------GTCTTTGTG-----TTTTCAGGCACTTCCACTGCCTGTCCACCAAGTACATGTGCCAAGGGGTGCCAGCTGTGATGAGCACCCTGCTCGCCAACATCAACGCCTACTACGCCCACACGGCTGCCTCCTCCGCCGTCTCCGCTAGTGATAGATTCGCTGCCTCCAATTTCGGCGTAAGTAT--TCTCCCTCC------TATATAGATA-----------------
Npecki_Monteagle_N062 TAATAAGAATTACGGGGCTTATAGTCTTTCGAATCGTTAATTCTTGTTTCACATTTATTGCCCACACTATAGGAGGAAATAATTTACTCGCCCTA-------AAAAAAAATTATGTTCGTGGAATAATTGCGTCAGTAATCGTGG--------------------CTTTTTTCCATATTTCTAATTACA--TAAAAGTATGATAGGTCTCAG---------AATTCTTTCGAAACCGTTTGGCGCATTCTTACGCTTAAAGTGACCAAAGAGGTCTTTCTTTCCCCCGGAATCCCTTTAAAAGTGACTATACGCCGTAGTTATTCTCAAAGAACATTTACATTTGGGGAAACCGCG------ACGTAAAAAGCTTTCTATGTTCTCACCCTTACAGTGCTTTACATGCGATTCCAAAGGGATAATGATTTTTTCTGAAATGGGAAACGAGTATAGGGTTCAATCTCATTTCAACGGTGTGAAAACCATTCTT---------------------TTTTTTTCGAAGAA------GTCTTTGTG-----TTTTCAGGCACTTCCACTGCCTGTCCACCAAGTACATGTGCCAAGGGGTGCCAGCTGTGATGAGCACCCTGCTCGCCAACATCAACGCCTACTACGCCCACACGGCTGCCTCCTCCGCCGTCTCCGCTAGTGATAGATTCGCTGCCTCCAATTTCGGCGTAAGTATTCCCCCCCTCC------TATATAGATA-----------------
Nperlakyi_SChimneys_N1079 -------AATTACAATTGTAATTGTAATCTGTCTTTCCAATTATAATTACAATT--------------------------------------------------------------------GTAATTGAAGCCAGTCTTAGATTATAAT------TACAATTGTT-GTAATCTGTCTTTCC--------------------------------------------TTATAATTAATTGTA-----------------------------------------------------------------------ATTGTAATTGTTGATGTAATTTGATTACATTTTGCCCAACTCTG--------------------------------CCTTACAGTGCTTTACATGCGATTCTACAGGGCTAATGGTTTTTTCTTAAGATGGAACCGAGTATAGGGTTAAATCTTATTTCAATAATGTGAAAAACGTTATTTGTGCACCTTGTAATTTGTTTTTTTTTCTGAAGAATAAGATGTATTTGTGTTGTCTTTTCAGGCACTTCCACTGCCTGTCCACCAAGTACATGTGCCAAGGGGTGCCAGCTGTGATGAGCACCCTGCTCGCCAACATCAACGCCTACTATGCCCACACGGCTGCCTCCTCCGCCGTCTCCGCTAGTGATAGATTCGCTGCCTCCAATTTCGGCGTAAGTACTACCCCCTTCATATATATATATATATAATATATATATAT-----
Nperlakyi_SChimneys_N1080 ------------------------------------------------------------------------------------------------------------------------------------------------------------------------------------------------------------------------------------------AATTGTA-----------------------------------------------------------------------ATTGTAATTGTTGATGTAATTTGATTACATTTTGCCCAACTCTG--------------------------------CCTTACAGTGCTTTACATGCGATTCTACAGGGCTAATGGTTTTTTCTTAAGATGGAACCGAGTATAGGGTTAAATCTTATTTCAATAATGTGAAAAACGTTATTTGTGCACCTTGTAATTTGTTTTTTTTTCTGAAGAATAAGATGTATTTGTGTTGTCTTTTCAGGCACTTCCACTGCCTGTCCACCAAGTACATGTGCCAAGGGGTGCCAGCTGTGATGAGCACCCTGCTCGCCAACATCAACGCCTACTATGCCCACACGGCTGCCTCCTCCGCCGTCTCCGCTAGTGATAGATTCGCTGCCTCCAATTTCGGCGTAAGTACTACCCCCTTCATATATATATATATATAATATATATATATATATA
Nreclusus_Newfound_N259 ----AGAAGTC--AGAGGTCAGGTTGTTGAATATTTTTAACTATTATTTCAGATCCCTGGGAAGTAATTTGGGTGCACACCA-------TTTTCAAGAAAGAAAAGGAAATTGCACTGAAGGATTAATAGAGCCAGTAAAAGAGA------CGTAAGACAT------GTGTTCTATACTT--------------------CGCGGTTCCCCAAAATGTAAATGTTTTAAAAATAATTTTTGGCGCATTCTTACTCTTAAAGTGCTCAAAGAGG--------TCTCCTGGGATCACTTTAGAAGTGAATATACGCCGTAGTTATTCTCAAAGAACATTTACATTTGGGGAAACCGCGACCTCGGCGTAAACAGCTTTCTATCTTCTTACCCTTACAGTGCTTTACATGCGATTCCACAGGGCTAATGGTTTTTTCTTAAGGTGGAACCGAGTATAAGGTTAAATCTTATTTCAATAATGTGAAAAACACTATTTGTGCACCTTGTAGTTTGTTTTTTTTTCTGAAGAACAAAATGTATTTGTGTTGTCTTTTCAGGCACTTCCACTGCCTGTCCACCAAGTACATGTGCCAAGGGGTGCCAGCTGTGATGAGCACCCTGCTCGCCAACATCAACGCCTACTATGCCCACACGGCTGCCTCCTCCGCCGTCTCCGCTAGTGATAGATTCGCTGCCTCCAATTTCGGCGTAAGTACTATCCCCTTCATATATATATATATATAATATATATATATATATT
Nreclusus_Noland_N1051 TAAGAGAAGTCATAGAGGTCAGGTTGTCGAATATTTTTAACTATTATTTCAGATCCCTGGGAAGTAATTTGGGTG-ACACCATTTTTTCTTTTCAAGAAAGAAAAGGAAATTGCACTGAAGGATTAATAGAGCCAGTAAAAGAGAACAATACGTAAGACATACGT-----------------------------------------------------------------------------------------------------------------------------------------------------------------------------------------ACCGCGACCTCGGCGTAAACAGCTTTCTATGTTCTTACCCTTACAGTGCTTTACATGCGATTCCACAGGGCTAATGGTTTTTTCTTAAGGTGGAACCGAGTATAAGGTTAAATCTTATTTCAATAATGTGAAAAACACTATTTGTGCACCTTGTAGTTTGTTTTTTTTTCTGAAGAACAAAATGTATTTGTGTTGTCTTTTCAGGCACTTCCACTGCCTGTCCACCAAGTACATGTGCCAAGGGGTGCCAGCTGTGATGAGCACCCTGCTCGCCAACATCAACGCCTACTATGCCCACACGGCTGCCTCCTCCGCCGTCTCCGCTAGTGATAGATTCGCTGCCTCCAATTTCGGCGTAAGTACTACCCCCTTCATATATTTATATATATAATATATATATATATATA
Nreclusus_Smokemont_N1020 TAACAGAAGTCATAGAGGTCAGGTTGTCGAATATTTTTAACTATTATTTCAGATCCCTGGGAAGTAATTTGGGTGCACACCA-------TTTTCAAGAAAGAAAAGGAAATTGCACTGAAGGATTAATAGAGCCAGTAAAAGAGA------CGTAAGACAT------GTGTTCTATACTT--------------------CGAGGTTTCCCAAAATGTAAATGTTCTTTGAATAATTTTTGGCGCATTCTTACTCTTAAAGTGCTCAAAGAGG--------TATCCTGGGATCACTTTAGAAGTGAATATACGCCGTAGTTATTCTCAAAGAACATTTACATTTGGGGAAACCGCGACCTCGGCGTAAACAGCTTTCTATCTTCTTACCCTTACAGTGCTTTACATGCGATTCCACAGGGCTAATGGTTTTTTCTTAAGGTGGAACCGAGTATAAGGTTGAATCTTATTTCAATAATGTGAAAAACACTATTTGTGCACCTTGTAGTTTGTTTTTTTTTCTGAAGAACAAAATGTATTTGTGTTGTCTTTTCAGGCACTTCCACTGCCTGTCCACCAAGTACATGTGCCAAGGGGTGCCAGCTGTGATGAGCACCCTGCTTGCCAACATCAACGCCTACTATGCCCACACGGCTGCCTCCTCCGCCGTCTCCGCTAGTGATAGATTCGCTGCCTCCAATTTCGGCGTAAGTACTACCCCCTTCATATATATATATATATAATATATATATATATATA
Nroanensis_N_CarversGap_N928 TAAGAGAAGTCATAGAGGTCAGGTTGTCGAATATTTTTAACTATTATTTCAGATCTCTGGTAAGTAATTTGGGTGCACACCATTTTTTCTTTTCAAGAAAGAAAAGGAAATGTCACTGAAGGATTAATACGGCCAGTAAAGGAGAACAATGCGTAAGACATACGTTAGTGTTCTATACTTCGATTTTCAAGTAAAGCT--CGCGGCTTCCCAAAATGTAAATGTTCTTTGAATAATTTTTGGCGCATTCTTACTCTTAAAGT-------GAGGTCTCCCTTTCTCCTGGGATCACTTTAAAAGTGAATATACGCCGTAGTTATTCGCAAAGAACATTTACATTTGGGGAAACAGCGACCTCGGCGTAAACAGCTTTCTATGTTCTTACCCTTACAGTGCTTTCTGTGCGATTCCATAGGGCTAATGGTTTTTTCTTAAGATGGAACCGAGTATAGGG-------TTATTTCAACGGTGTGAAAAACATTATTTGTGCACC-------TTTCT----TTTCTGAAGAATAAGATGTGTTTGTGTTGTCTTTGCAGGCACTTCCACTGCCTGTCCACCAAGTACATGTGCCAAGGGGTGCCAGCTGTGATGAGCACCCTGCTCGCCAACATCAACGCCTACTATGCCCACACGGCTGCCTCCTCCGCCGTCTCCGCTAGTGATAGATTCGCTGCCTCCAATTTCGGCGTAAGTACTACTCCCCATATATAGATAGATAGATAATATAG-----------
Nroanensis_RoanHighBluff_N762 TAAGAGA--------GAGTCAGGTTGTCGAATATTTTTAACTAT--------ATCTCTGGGAAGTAATTTGGGTGCACACCATTTTTTCTTTTCA------AGAAAGAAATGTCACTGAAGGATTAATACGGCCAGTAAAGGAGAACAATGCGTAAGACATACGTTAGTGTTC--------GATTTTTAAGTAAAGCT---------TCCCAAAATGTAAATGTTCTTTGAATAATTTTTGGCTCATTCTTACTCTTAAAGTGATCAAAGAGGTCTCCCTTTCTCCTGGGATCACTTTCAAAGTGAATATACGCCGTAGTTATTCGCAAAGAACATTTACATTTGGGGAAACAGCGACCTCGGCGTAAACAGCTTTCTATGTTCTTACCCTTACAGTGCTTTCTGTGCGATTCCATAGAGCTAATGGTTTTTTCTTAAGATGGAACCGAGT-------TAAATCTTATTTCAA----------AACATTATTTGTGCACCTTGTAGTTTTTC-----TTCTGAAGAATAAGATGTGTTTGTGTTGTCTTTGCAGGCACTTCCACTGCCTGTCCACCAAGTACATGTGCCAAGGGGTGCCAGCTGTGATGAGCACCCTGCTCGCCAACATCAACGCCTACTATGCCCACACGGCTGCCTCCTCCGCCGTCTCCGCTAGTGATAGATTCGCTGCCTCCAATTTCGGCGTAAGTACTACTCCCC--------ATAGATAGATAATATAG-----------
Nsheari_BaldRiver_N1168 TAAGAGAAGTCATAGAGGA-AGGTTGTCGAATATTTTTAACTATTATTTCAGATCTCTGGGAAGTAATTTGGGTGCATACCATTTTTTCTTTTCAAGAAAGAGAAGGAAATTGCACTGAGGGATTAATACAGCCAGTAAAGGAGAACAATACGTAAGACATGCGTTAGTGTTCTATACTTCG----------------GTCGCGGTTTCCCAAAATGTAAATGTTCTTTGAATAATTTTTAGCGCATTCCTACT---------CTTAAAGTGGTCTCGCTTTCTCCTGGGATCACTTTAGAAGTGAATATACGCCGTAGTTATTCTCAAAGAACATTTACATTTGGGGAAACCGCAACCTCGGCG------------TATGTTCTTACCCTTACAGTGCTTTACATGCGATTCTACAGAGCTAATAGTTCTTTCTTAAGATGGAACCGAGTATAGGGTTAAATCTTATTTCAATAATGTGAAAAACATTATTTGTACACCTTGTAGTTTGTTTTTTTTCTTGAAGAATAAGATGTATTTGTGTTGTCTTTTCAGGCACTTCCACTGCCTGTCCACCAAGTACATGTGCCAAGGGGTGCCAGCTGTGATGAGCACCCTGCTCGCCAACATCAACGCCTACTATGCCCACACGGCTGCCTCCTCCGCCGTCTCCGCTAGTGATAGATTCGCTGCCTCCAATTTCGGCGTAAGTACTACCCCCCTC-------TCCGTAAAGAATATAAACTACGATATA
Nsheari_Cohutta_N826 TAAGAGAAGTCATAGAGGA-AGGTTGTCGAATATTTTTAACTATTATTTCAGATCTCTGGGAAGTAATTTGGGTGCACACCATTTTTTCTTTTCAAGAAAGAGAATGAAATTGCACTGAGGGATTAATACAGCCAGTTAAGGAGAACAATACGTAAGACATGCGTTAGTGTTCTATACTTCG----------------GTCGCGGTTTCCCAAAATGTAAATGTTCTTTGAATAATTTTTAGCGCATTCCTACT---------CTTAAAGTGGTCTCGCTTTCTCCTGGGATCACTTTAGAAGTGACTATACGCCGTAGTTATTCTCAAAGAACATTTACATTTGGGGGAACCGCGACCTCGGCGTAAACAGCTTTCTATGTTCTTACCCTTACAGTGCTTTACATGCGATTCTACAGGGCTAATGGTTTTTTCTTAAGATGGAACCGAGTATAGGGTTCAATCTTATTTCAATAATGTGAAAAACATTATTCGTACACCTTGTAGTTTGTTTTTTTTCTTGAAGAATAAGATGTATTTGTGTTGTCTTTTCAGGCACTTCCACTGCCTGTCCACCAAGTACATGTGCCAAGGGGTGCCAGCTGTGATGAGCACCCTGCTCGCCAACATCAACGCCTACTATGCCCACACGGCTGCCTCCTCCGCCGTCTCCGCTAGTGATAGATTCGCTGCCTCCAATTTCGGCGTAAGTACTACCCCCCTC-------TCCGTAAAGAATATAAACTATGATATA
Nsheari_JoyceKilmer_N092 TAAGAGAAGTCATAGAGGA-AGGTTGTCGAATATTTTTAACTATTATTTGAGATCTCTGGGAAGTAATTTGGGTGCACACCATTTTTTCTTTTCAAGAAAGAGAAGGAAATTGCACTGAGGGATTAATACAGCCAATAAAGGAGAACAATACGTAAGACATGCGTTAGTGTTCTATACTTCG----------------GTCGCGGTTTCCCAAAATGTAAATGTTCTTTGAATAATTTTTAGCTCATTCCTACT---------CTTAAAGTGGTCTCGCTTTCTCCTGGGATCACTTTAGAAGTGACTATACGCCGTAGTTATTCTCAAAGAACATTTACATTTGGGGAAACCGCGACCTCGGCGTAAACAGCTTTCTATGTTCTTACCCTTACAGTGCTTTACATGCGATTCTACAGGGCTAATGGTTTTTTCTTAAGATGGAACCGAGTATAGGGTTAAATCTTATTTCAATAATGTGAAAAACATTATTTGTACACCTTGTAGTTTGTTTTTTTTCTTGAAGAATAAGATGTATTTGTGTTGTCTTTTCAGGCACTTCCACTGCCTGTCCACCAAGTACATGTGCCAAGGGGTGCCAGCTGTGATGAGCACCCTGCTCGCCAACATCAACGCCTACTATGCCCACACGGCTGCCTCCTCCGCCGTCTCCGCTAGTGATAGATTCGCTGCCTCCAATTTCGGCGTAAGTACTACCCCCCTC-------TCCATAAAGAATATATACTATGATATA
Nsilvanus_Elijay_N395 ----------------------------------------------------------GGGAAGTAATTTGGGTGTACACCATTTTTTCTTTTCAAGAAAGAAAAGGAAATGCCACCGAAGGATTAATACAGCCAGTAAAGGAGAACAATACTTA----------TCGTGTTCTATACTTTGATTTTCAAGTAAAGCTGTCGCTGTTTCCCAAAATGTAAATGTTCTTTTAATAATTTTTGGCGCATTCTTACTCTTAAAGTGATCAAAGAGGTCTCCCTTTCTCCTGGGATCACTTTAAAAGTGAATATACGCCGTAGTTATTCTCAAAGAACATTTACATTTGGGGAAACAGTGACCTCGGCGTAAACAGCTTTCTATGTTCTTACCCTTACAGTGCTTTCTATGCGATTCCATAGAGCTAATGGTTTTTTCTTAAGATGGAGCCGAGTATAGGGTTAAATCTTATTTCAACGGTGTGAAAAACATTATTTGTGCCCCTTGTAGGGTTTTTTTTTCTTCGAAGAATTAGATGTATTTGTGTTGTCTTCGCAGGCACTTCCACTGCCTGTCCACCAAGTACATGTGCCAAGGGGTGCCAGCTGTGATGAGTACTCTGCTCGCCAACATCAACGCCTACTACGCCCACACGGCTGCCTCCTCCGCCGTCTCCGCTAGTGATAGATTCGCTGCCTCCAATTTCGGCGTAAGTACTACTCCCCATATATATATATAGATAGAAGATAGATAGATAGATA
Nsilvanus_GermanyCove_N1017 ----------------------------------------------------------------------------------------------------------------------------------------------------------------------------------TTCGATTTTCAAGTAAAGCTGTCGCGGTTTCCCAAAATGTAAATGTTCTTCTAATAATTCTTGGCGCATTCTTACTCTTAAAGTGATCAAAGAGGTCTCCCTTTCTCCTGGGATCACTTTAAAAGTGAATATACGCCGTAGTTATTCTCAAAGAACATTTACATTTGGGGAAACAGTGACCTCGGCGTAAACAGCTTTCTATGTTCTCACCCTTACAGTGCTTTCTATGCGATTCCATAGAGCTAATGGTTTTTTCTTAAGATGGAGCCGAGTATAGGGTTAAATCTTATTTCAACGGTGTGAAAAACATTATTTGTGCACCTTGTAGGGTTTTTTTTCTTTCGAAGAATTCGATGTATTTGTGTTGTCTTTGCAGGCACTTCCACTGCCTGTCCACCAAGTACATGTGCCAAGGGGTGCCAGCTGTGATGAGTACTCTGCTCGCCAACATCAACGCCTACTACGCCCACACGGCTGCCTCCTCCGCCGTCTCCGCTAGTGATAGATTCGCTGCCTCCAATTTCGGCGTAAGTACTACTCCCCATATATATATATATATATAATATATATA--------
Nsilvanus_HeboMtn_N1029 ----------------------------------------------------------------------------------------------------------------------------TAATACAGCCAGTAAAGGAGAACAATACGTAAGACATACTTTCGTGTTCTATACTTCGATTTTCAAGTAAAGCTGTCGCGGTTTCCCAAAATGTAAATGTTCTTCTAATAATTTTTGGCGCATTCTTACTCTTAAAGTGATCAAAGAGGTCTCCCTTTCTCCTGGGATCACTTTAAAAGTGAATATACGCCGTAGTTATTCTCAAAGAACATTTACATTTGGGGAAACAGTGACCTCGGCGTAAACAGCTTTCTATGTTCTTACCCTTACAGTGCTTTCTATGCGATTCCATAGAGCTAATGGTTTTTTCTTAAGATGGAGCCGAGTATAGGGTTAAATCTTATTTCAACGGTGTGAAAAACATTATTTGTGCACCTTGTAGGTTTTTT--TTCTTCGAAGAATTCGATGTATTTGTGTTGTCTTTGCAGGCACTTCCACTGCCTGTCCACCAAGTACATGTGCCAAGGGGTGCCAGCTGTGATGAGTACTCTGCTCGCCAACATCAACGCCTACTACGCCCACACGGCTGCCTCCTCCGCCGTCTCCGCTAGTGATAGATTCGCTGCCTCCAATTTCGGCGTAAGTACTACTCCCCATATATATATATATATATAATATATATATATATATA
Nstupkai_Blowing_N356 TAAGAGAAGTCATAGAGGTCAGGTTGTCGAATATTTTTAACTATTATTTCAGATCCCTGGGAAGTAATTTGGGTGCACACCATTTTTTCTTTTCAAGAAAGAAAAGGAAATTGCACTGAAGGATTAATAGAGCCAGTAAAAGAGAACAATACGCAAGACATACGT-----------------------------------------------------------------------------------------------------------------------------------------------------------------------------------------ACCGCGACCTCGGCGTAAACAGCTTTCTATGTTCTTACCCTTACAGTGCTTTACATGCGATTCCACAGGGCTAATGGTTTTTTCTTAAGGTGGAACCGAGTATAAGGTTAAATCTTATTTCAATAATGTGAAAAACACTATTTGTGCACCTTGTAGTTTGTTTTTTTTTCTGAAGAACAAAATGTATTTGTGTTGTCTTTTCAGGCACTTCCACTGCCTGTCCACCAAGTACATGTGCCAAGGGGTGCCAGCTGTGATGAGCACCCTGCTCGCCAACATCAACGCCTATTATGCCCACACGGCTGCCTCCTCCGCCGTCTCCGCTAGTGATAGATTCGCTGCCTCCAATTTCGGCGTAAGTACTACCCCCTTCATATATTTATATATATAATATATATTTAAATATA
Nstupkai_LittleRiver_N293 -------------------------------------------------------------------------------------------------------------------------------------------------------------------------------------------------------------------------------------------------------------------------------------------------------------------------------------------------------------------------------------------------------------------------------------------TTTTTTCTTAAGGTGGAACCGAGTATAAGGTTAAATCTTATTTCAATAATGTGAAAAACACTATTTGTGCACCTTGTAGTTTGTTTTTTTTTCTGAAGAACAAAATGTATTTGTGTTGTCTTTTCAGGCACTTCCACTGCCTGTCCACCAAGTACATGTGCCAAGGGGTGCCAGCTGTGATGAGCACCCTGCTCGCCAACATCAACGCCTACTATGCCCACACGGCTGCCTCCTCCGCCGTCTCCGCTAGTGATAGATTCGCTGCCTCCAATTTCGGCGTAAGTACTACCCCCTTCATATATTTATATATATAATATATATATATATATA
Nstygius_ObeLee_N0656 -------------------------------------------------------------------------------------------------------------------------------------------------------------------------------------------------AAGCTATCACGGTTTCCCAAAATGTAAATGTTCTTTGAATAATTTTTGGCGCATTCGTACTCTTAAAGTAATCAAAGAGGTCTCCCTTTCACCTGAGAGCACTTTAAAAGTGAATCTACGCCGTAGTTATTCTCAAAGAACATTTATA-TTAGAGGAACTGCGACCTCGACGTCAAAAGCTTTCTATGTTCTTACCCTTACAGTGTTTTACTTGCGATTCCACAGGGCTAATGGTTTTTTCTTAAGTTGGAACCGAGTATAGGGTTAAATCTTATTCCAACGGTGTGAAAAACATTCTATATGCACC-------------TTCTTTTT---GAAGAGGATGTATTTGTGTTGTCTTTTCAGGCACTTCCACTGCCTGTCCACCAAGTACATGTGCCAAGGGGTGCCAGCTGTGATGAGCACCCTGCTCGCCAACATCAACGCCTACTATGCCCACACGGCCGCCTCCTCCGCCGTCTCCGCTAGTGATAGATTCGCTGCCTCCAATTTCGGCGTAAGTACTACCCTCTTC-------TTGATAGATAATATAG-----------
Nstygius_RavenB_N1022 ---------------------------------------------------------------------------------------------------------------------------------------------------------------------------------------------------------------------------------------------------------------------------------------------------------------------------------------------------------------------------------------------------------------TTTACTTGCGATTCCACAGGGCTAATGGTTTTTTCTTAAGTTGGAACCGAGTATAGGGTTAAATCTTATTCCAACGGTGTGAAAAACATTCTTTATGCACC-------------TTCTTTTT---GAAGAGGATGTATTTGTGTTGTCTTTTCAGGCACTTCCACTGCCTGTCCACCAAGTACATGTGCCAAGGGGTGCCAGCTGTGATGAGCACCCTGCTCGCCAACATCAACGCCTACTATGCCCACACGGCCGCCTCCTCCGCCGTCTCCGCTAGTGATAGATTCGCTGCCTCCAATTTCGGCGTAAGTACTACCCTCTTC-------TTGATAGATAATATAG-----------
Ntempletoni_BaldMtns_N950 TAAGAGAAGTC--AGAGGTCAGGTTGTCGAATATTTTTAACTATTATTTTAGATCTCTGGGAAGTAACTTAGGTGCCCACCATTTTTTCTTTTCAAGAAAGAAAAGGAAATGTCACTGAAGGATTAATACAGCCAGTAAAGGAGAACAATACGTA----------TAGTGTTCTATACTTCGATTTTCAAGTAAAGCTGTCGCGGTTTCCCA------AAATGTTCTTTGAATAATTTTTGGCGCATCCTTACTCTTAAAGTGATCAAAGAGGTC--------TCCTGGGATTACTTTAAGAGTGAATATACGCCGTAGTTATTCTCAAAGA------ACATTTGGAGAAACAGCGACCTCGGCGTAAACAGCTTTCTATGTTCTTACCCTTACAGTGCTTTCTATGCGATTCCATACAGCTAATGGTTTTTTCTTGAGATGGAACCGAGTATAGGGTTAAATCTTATTTCAACGGTGTGAAAAACATTATTTGTGCACCTTGTAGTTTGTT----TTTTTGAAGAATAAGATG-----GTGTTGTCTTTGCAGGCACTTCCACTGCCTGTCCACCAAGTACATGTGCCAAGGGGTGCCAGCTGTGATGAGCACCCTGCTCGCCAACATCAACGCCTACTATGCCCACACGGCTGCCTCCTCCGCCGTCTCCGCTAGTGATAGATTCGCTGCCTCCAATTTCGGCGTAAGTACTAGCCCC---ATATATATATATATAGAAGATAGATAGATAGATA
Ntempletoni_ClarksCreek_N945 TAAGAGAAGTC--AGAGGTCAGGTTGTCGAATATTTTTAACTATTATTTCAGATCTCTGGGAAGTAACTTGGGTGCACACCATTTTTTCTTTTCAAGAAAGAAAAGGAAATGTCACTGAAGGATTAATACAGCC------GGAGAACAATACGTA----------TGGTGTTCTATACTTCGATTTTCAAGTAAAGCT---GCGGTTTCCCA------AAATGTTCTTGGAATAATTTTTGGCGCATCCTTACTCTTAAAGTGATCGAAGAGGTC--------TCCTGGGATCACTTTAAGAGTGAATATACGCCGTAGTTATTCTCAAAGA------ACATTTGGAGAAACAGCGACCTCGGCGTAAACAGCTTTCGATGTTCTTACCCTTACAGTGCTTTCTATGCGATTCCATACAGCTAATGGTTTTTTCTTGAGATGGAACCGAGTATAGGGTTAAATCTTATTTCAACGGTGTGAAAAACATTATTTGTGCACCTTGTAGTTTGTT----TTTTTGAAGAATAAGATGTATTTGTGTTGTCTTTGCAGGCACTTCCACTGCCTGTCCACCAAGTACATGTGCCAAGGGGTGCCAGCTGTGATGAGCACCCTGCTCGCCAACATCAACGCCTACTATGCCCACACGGCTGCCTCCTCCGCCGTCTCCGCTAGTGATAGATTCGCTGCCTCCAATTTCGGCGTAAGTACTAGCCCC---ATATATATATATATATAAGATAGATAGATAGATA
Ntempletoni_ScronceCreekRd_N1223 TAAGAGAAGTC--AGAGGTCAGGTTGTCGAATATTTTTAACTATTATTTCAGATCTCTGGGAAGTAACTTGGGTGCACACCATTTTTTCTTTTCAAGAAAGAAAAGGAAATGTCACTGAAGGATTAATACAGCCAGTAAAGGAGAACAATACGTA----------TAGTGTTCTATACTTCGATTTTCAAGTAAAGCTGTCGCGGTTTCCCA------AAATGTTCTTTGAATAATTTTTGGCGCATCCTTACTCTTAAAGTGATCAAAGAGGTC--------TCCTGGGATCACTTTAAGAGTGAATATACGCCGTAGTTATTCTCAAAGA------ACATTTGGAGAAACAGCGACCTCGGCGTAAACAGCTTTCTATGTTCTTACCCTTACAGTGCTTTCTATGCGATTTCATACAGCTAATGGTTTTTTCTTGAGATGGAACCGAGTATAGGGTTAAATCTTATTTCAACGGTGTGAAAAACATTATTTGTGCACCTTGTAGTTTGTT----TTTTTGAAGAATAAGATGTATTTGTGTTGTCTTTGCAGGCACTTCCACTGCCTGTCCACCAAGTACATGTGCCAAGGGGTGCCAGCTGTGATGAGCACCCTGCTCGCCAACATCAACGCCTACTATGCCCACACGGCTGCCTCCTCCGCCGTCTCCGCTAGTGATAGATTCGCTGCCTCCAATTTCGGCGTAAGTACTAGCCCC---ATATATATATATATATAATATATATATATATATA
Ntennessensis_IndianCave_N052 ---------------------------------------------------------------------------------------------------------------------------------------------------------------------------------------------AGTAAAGCTGTCGCGGTTTCCCAAAATGTAAATGATCTTTTAATAATTTTTGGCGCATTCTTACTCTTAAAGTGATCAAAGAGGTCTCCCTTTCTCCTGGGATCATTTTAAAAGTGAATATACG-AACATTTACATTCAAAGAACATTTACATTTGGGGAAACGGCGACGTCGGCGTAAACAGCTTTCTGTGTTCTTACCCTTACAGTGCTTTCTATGCGATTCCATAGAGCTAATGGTTTTTTCTTAAGATGGAACCGAGTATAGGGTTAAATCTTATTTCAACGGTGTGAAAAACATTATTTGTGCACCTTGTAGTTTTTTTTTTTTTTTGAAGAACAAGATGTATTTGTGTTGTCTTTGCAGGCACTTCCACTGCCTGTCCACCAAGTACATGTGCCAAGGGGTGCCAGCTGTGATGAGCACCCTGCTCGCCAACATCAACGCCTACTATGCCCACACGGCTGCCTCATCCGCCGTCTCCGCTAGTGATAGATTCGCTGCCTCCAATTTCGGCGTAAGTACTACCCCCCCCATATATATATATCTATCATCTATATCTATCGATC
Ntennessensis_LittleStony_N645 --------------------------------------------------------------------------------------------------------------------------------------------------------------------------------------------AAGTAAAGCTGTCGCGGTTTCCCAAAATGTAAATGATCTTTTAATAATTTTTGGCGCATTCTTACTCTTAAAGTGATCAAAGAGGTCTCCCTTTCTCCTGGGATCATTTTAAAAGTGAATATACG-AACATTTACATTCAAAGAACATCTACATTTGGGGAAACGGCGACGTCGGCGTAAACAGCTTTCTGTGTTCTTACCCTTACAGTGCTTTCTATGCGATTCCATAGAGCTAATGGTTTTTTCTTAAGATGGGACCGAGTATAGGGTTAAATCTTATTTCAACGGTGTGAAAAACATTATTTGTGCACCTTGTAGTTTTTTTGTTTTTTTGAAGAACAAGATGTATTTGTGTTGTCTTTGCAGGCACTTCCACTGCCTGTCCACCAAGTACATGTGCCAAGGGGTGCCAGCTGTGATGAGCACCCTGCTCGCCAACATCAACGCCTACTATGCCCACACGGCTGCCTCATCCGCCGTCTCCGCTAGTGATAGATTCGCTGCCTCCAATTTCGGCGTAAGTACTATCCCCCCCATATATATATCTATCTACTATCGATCGATCGATC
Ntennessensis_Watauga_N1046 -----------------------------------------------------------------------------------------------------------------------------------------------GAACAATAAGTGAGAAATACTTTAGTGTTCTATACTTAGATTTTCAAGTAAAGCTGTCGCGGTTCCCCAAAATGTAAATGATCTTTTAATAATTTTTGGCGCATTCTTACTCTTAAAGTGATCAAAGAGGTCTCCCTTTCTCCTGGGATCATTTTAAAAGTGAATATACG-AACATTTACATTCAAAGAACATTTACATTTGGGGAAACGGCGACGTCGGCGTAAACAGCTTTCTGTGTTCTTACCCTTACAGTACTTTACATGCGATTCCACAGGGCTAATGATTTTTTCTTAAGATGGAACCGAGTATAGGGTTAAATCTTATTTCAACGGTGTGAAAAACATTATTTGTGCACCTTGTAGTTTTTTTTTTTTTTTGAAGAACAAGATGTATTTGTGTTGTCTTTGCAGGCACTTCCACTGCCTGTCCACCAAGTACATGTGCCAAGGGGTGCCAGCTGTGATGAGCACCCTGCTCGCCAACATCAACGCCTACTATGCCCACACGGCTGCCTCATCCGCCGTCTCCGCTAGTGATAGATTCGCTGCCTCCAATTTCGGCGTAAGTACTACCCCCCCC--------ATATATATAATATATATATATA----
