# Supplementary material for: ﻿New species in old mountains: integrative taxonomy reveals ten new species and extensive short-range endemism in Nesticus spiders (Araneae, Nesticidae) from the southern Appalachian Mountains
Source: Zookeys. 2023 Feb 3;1145:1–130. doi: 10.3897/zookeys.1145.96724 (PMC10208238; doi:10.3897/zookeys.1145.96724)
Supplement: Supplementary material 4 — Input alignments, analysis log files, and output tree files [file zookeys-1145-001_article-96724__-s004.zip › uce-2001589 (modified).phy]

 72 878
Nesticus_Japan_G2153 -----------------------------------------------------------------------------------------------------------------------------------------------------------------------------------------------------------------------------------------------------------------------------------------------TGAGAATAAAATTTTTATTATCTTCTTTATTTTTTGCCACATTCTCACCAATTTGAAGTCTTCGACTATGTGCTCGACTTTTAGATTCATTAGCCAATTTATATACTTTATTTCTAAGGGTCGAACGAGGAATGCCATATATCACGGCTGCTCTCCTAGTACCCAATTTACCACTTTGGATATCTCTTAATGCAGCTTGCAGTTCATCTTCAGTATATGAACGCTTAGAGTTAGCATCTAATTTCCTACGGTGGCTGCAAAA-----------------------------------------------------------------------------------------------------------------------------------------------------------------------------------------------------------------------------------------------------------------------------------------------------------------------------------------
Nesticus_nahaunus_Mexico_G2881 ---------------------------------------------------AAGAGTCTGACTGTATTCTAAGCTACCAAATACTTGTAGTTCATCCATTGCATCAACTTCTGACATAGGTGAGATATGAACACTATTATCACTATTTAGTTTATTCTCAGAAACTTTAGAAGCACTTTGAACTTTCTGAGTAATAGTGTGTTTCAATAGTTGACGAAGTGATTCACTTGCAGAGGACACATTTTTAGTGATCTCACTGTCATAAATTGGAATTTCTAACTCAGTGTTTAGGTTAAAATTTTTATTATCTTCTTTGTTTTTTGCTGTATTCTCACCAGTTTGTAGTCTTCGACTATGTGCTCGACTTTTAGATTCATTAGCCAATTTATATACTTTATTTCTAAGGGTCGAGCGAGGAATGCCATATATCACGGCTGCTCTCCTAGTACCCAATTTACCACTTTGGATATCTCTTAGTGCAGCTTGAAGTTCATCTTCAGTATATGAGCGCTTAGAGTTAGCATCTAATTTTCTACGATTGCTGCAAAACAAAATAAAAATAAATATTATAAGGTGTTCATTTTATTAAATTAAAAAATCATGCATGGTAATAAATACTGCATTAAACAGAAATTTTTCATTTAATTTTCTTTTAGCCCTTAATTCAAGTTTGAGTCTGAGTAAGGGTTTACTCAGGATAGAAACTAGAAAGGGGCAATTGGTTCCCATGCCCGAGTGCAGACTTTGGGGGGGGGG-----CGGATTGAAGGTACAGATCAACGG--AGAGATGAATTAGTTGCTACCTTAAGAAAAAAAATATGATTAAAAATTAAAAACTGGAGTCCACATCTCCACAAATTAAACATGCTACAAT
Narcheri_Cheaha_N023 GCTT-AAAAATAAATGATATGTAAACAACTTACATGTGAAAGAACCGGTGCAAGAGTCTGACTGTATTCTAAGCTACCAAATACTTGTAGTTCATCCATCGCATCAACTTCTGGCATAGGTGAGATATGAACACTATTATCACTATTTAGTTTATTCTCAGAAACTTTAGAAGCACTTTGAACTTTCTGAGTAATAGTGTGCTTCAAGAGTTGACGAAGTGATTCACTTGCAGAGGACACATTTTTAGTGATTTCACTGTCATAAATTGGAATTTCTAACTCAGAGTTGAGGCTAAAATTTTTATTATCTTCTTTGTTTTTTGCTGAATTCTCACCAGTTTGTAGTCTTCGACTATGTGCTCGACTTTTAGATTCATTGGCCAATTTGTATACTTTATTTCTAAGGGTCGAGCGAGGAATGCCATATATCACAGCTGCTCTCCTAGTACCCAATTTACCACTTTGGATATCTCTTAGTGCAGCTTGAAGTTCATCTTCAGTATATGAGCGCTTAGAGTTAGCATCTAATTTTCTACGATGGCTGCAAAATAAAATAAAA------GTTGCAAGGTGTTCATTTTATTAAATTAAAAAATCATGCATTGTAATAAATACTGCACTAAACAGAAACTTATCATTTAATATTCTTTTAGCCCTTAATTCAAATTTGAGCCTAAGTAAAGGTTTACTCAGGACTGAAACTAGAAGGGAGCAATAGGTTCCCATGCCTGAGTGCAAATTCTAAAGGA------------TTTGAACTTTCTGAGTAATATAACTGACTGTCATAA---------------AATGATCATTGTCATAAATTGGAATTTCTAATGCAGAGTTGAGGCTAAAATTTTTATTATCTT
Narcheri_MillShoalCreek_N727 --------------------------------------------------------------------------------------------------------------------------------------------------------------------------------------------------------------------------------------------------------------------------------------------------GGCTAAAATTTTTATTATCTTCTTTGTTTTTTGCTGAATTCTCACCAGTTTGTAGTCTTCGACTATGTGCTCGACTTTTAGATTCATTGGCCAATTTGTATACTTTATTTCTAAGGGTCGAGCGAGGAATGCCATATATCACAGCTGCTCTCCTAGTACCCAATTTACCACTTTGGATATCTCTTAGTGCAGCTTGAAGTTCATCTTCAGTATATGAGCGCTTAGAGTTAGCATCTAATTTTCTACGATGGCTGCAAAATAAAATAAAA------ATTGCAAGGTGTTCATTTTATTAAATTAAAAAATCATGCATTG------------------------------------------------------------------------------------------------------------------------------------------------------------------------------------------------------------------------------------------------------------------------------
Nbarri_Bishop_N1072 -------------------------------------------------------------------------------------------TCATCCATTGCATCAACTTCTGACATAGGTGAGATATGAACACTATTATCACTATTTAGTTTATTCTCAGAAACTTTAGAAGCACTTTGAACTTTCTGAGTAATAGTGTGTTTCAAGAGTTGACGAAGTGATTCACTTGCAGAGGACACATTTTTAGTAATCTCACTGTCATAAATTGGAATTTCTAACTCAGAGCCGAGGTTAAAATTTTTATTATCTTCTTTGTTTTTTGCTGAATTCTCACCAGTTTGTAGTCTTCGACTATGTGCTCGACTTTTAGATTCATTGGCCAATTTGTATACTTTATTTCTAAGGGTCGAGCGAGGAATGCCATATATCACGGCTGCTCTCCTAGTACCCAATTTACCACTTTGGATATCTCTTAGTGCAGCTTGAAGTTCATCTTCAGTATATGAGCGCTTAGAATTAGCATCTAATTTTCTACGATGGCTGCAAAATAAAATAAAAATAAATATTGCAAAGTGTTTATTTTATTAAATTAACAAATCATGCATTGTAATAAATACTGCACTAAACAGAAAATTATCATTTAATTTTCTTTTAGCCCTTAATTCAAGTTTGAGTCTAAGTAAGGGTTTACTGAGGACTGAAACTAGAAGGGAGC------------------------------------------------------------------------------------------------------------------------------------------------------------------
Nbarri_LostCoveCave_N0065 GTTTAAAAGATAAATGATATACAAACAACTTACATGTGAAAGAACTGGTGCAAGAGTCTGACTGTATTCTAAGCTACCAAATACTTGTAGTTCATCCATTGTATCAACTTCTGACATAGGTGAGATATGAACACTATTATCACTATTTAGTTTATTCTCAGAAACTTTAGAAGCACTTTGAACTTTCTGAGTAATAGTGTGTTTCAAGAGTTGACGAAGTGATTCACTTGCAGAGGACACATTTTTAGTAATCTCACTGTCATAAATTGGAATTTCTAACTCAGAGCCGAGGTTAAAATTTTTATTATCTTCTTTGTTTTTTGCTGAATTCTCACCAGTTTGTAGTCTTCGACTATGTGCTCGACTTTTAGATTCATTGGCCAATTTGTATACTTTATTTCTAAGGGTCGAGCGAGGAATGCCATATATCACGGCTGCTCTCCTAGTACCCAATTTACCACTTTGGATATCTCTTAGTGCAGCTTGAAGTTCATCTTCAGTATATGAGCGCTTAGAATTAGCATCTAATTTTCTACGATGGCTGCAAAATAAAATAAAAATAAATATTGCAAAGTGTTTATTTTATTAAATTAACAAATCATGCATTGTAATAAATACTGCACTAAACAGAAAATTATCATTTAATTTTCTTTTAGCCCTTAATTCAAGTTTGAGTCTAAGTAAGGGTTTACTGAGGACTGAAACTAGAAGGGAGCAATCGGTTCCCATGCCTGAGTGCAGATTTTAGGAGAGGGAGATGCAAGATTGAAGGTTTAGATCAATGGAGAGAGATGAACTAGTTGCTACCTTAAGAAAACAAA---------------------------------------------------------
Nbarri_eyed_ClayCave_G2082 GTTTAAAAGATAAATGATATACAAACAACTTACATGTGAAAGAACTGGTGCAAGAGTCTGACTGTATTCTAAGCTACCAAATACTTGTAGTTCATCCATTGCATCAACTTCTGACATAGGTGAGATATGAACACTATTATCACTATTTAGTTTATTCTCAGAAACTTTAGAAGCACTTTGAACTTTCTGAGTAATAGTGTGTTTCAAGAGTTGACGAAGTGATTCACTTGCAGAGGACACATTTTTAGTAATCTCACTGTCATAAATTGGAATTTCTAACTCAGAGTTGAGGCTAAAATTTTTATTATCTTCTTTGTTTTTTGCTGAATTCTCACCAGTTTGTAGTCTTCGACTATGTGCTCGACTTTTAGATTCATTGGCCAATTTGTATACTTTATTTCTAAGGGTCGAGCGAGGAATGCCATATATCACGGCTGCTCTCCTAGTACCCAATTTACCACTTTGGATATCTCTTAGTGCAGCTTGAAGTTCATCTTCAGTATATGATCGCTTAGAGTTAGCATCTAATTTTCTACGATGGCTGAAAAATAAAATAAAAATAAATATTGCAAGGTGTTTATTTTATTAAATTAACAAATCATGCATTGTTATAAATACTGCACTAAACAGAAAATTATCATTT-ATTTTCTTTTAGACCTTAATTCAAGTTTGAGTCTAAGTAAGGGTTTACTGAGAATTGAAACTAGAAGGGAGCAATCGGTTCCCATGCCTGAGTGCACATTTTAGGAGAGGGGGATGCCGGATTGAAGGTTTAGATCAATGGAGAGAGATGAATTAGTTACTACCTTAAG-AAAAACATATGATTAAAAATTAAAAACTGGAATCCACATCTCTGCAAATAAATCTTGCTACAAT
Nbarrowsi_Gregorys_N270 ------------------------------------------------------AGTCTGACTGTATTCTAAGCTACCAAATACTTGTAGTTCATCCATTGCATCAACTTCTGACATAGGTGAGATATGAACACTATTATCACTATTTAGTTTATTCTCAGAAACTTTAGAAGCACTTTGAACTTTCTGAGTAATAGTGTGTTTCAAGAGTTGACGAAGTGATTCACTTGCAGAGGACACATTTTTAGTAATCTCACTGTCATACATTGGAATTTCTAACTCAGAGCTGAGGCTAAAATTTTTATTATCTTCTTTGTTTTTTGCTGAATTCTCACCAGTTTGTAGTCTTCGACTATGTGCTCGACTTTTAGATTCATTGGCCAATTTGTATACTTTATTTCTAAGGGTCGAGCGAGGAATGCCATATATCACGGCTGCTCTCCTAGTACCCAATTTACCACTTTGGATATCTCTTAGTGCAGCTTGAAGTTCATCTTCAGTATATGAGCGCTTAGAATTAGCATCTAATTTTCTACGATGGCTGCAAAATAAAATAAAAACAAATATTGCAAAGTGTTTATTTTATTAAATTAACAAATCATGCATTGTAATAAATACTGCACTAAACAGAAAATTATCATTTAATTTTCTTTTAGCCCTTAATTCAAGTTTGAGTCTAAGTAAGGGTTTACTGAGGACTGAAACTAGAAGGGAGCAATCGGTTCCCAT-----------------------------------------------------------------------------------------------------------------------------------------------------
Nbarrowsi_Tuckaleechee_N360 ----AAAAGATAAATGATATACACACAACTTACATGTGAAAGAACTGGTGCAAGAGTCTGACTGTATTCTAAGCTACCAAATACTTGTAGTTCATCCATTGCATCAACTTCTGACATAGGTGAGATATGAACACTATTATCACTATTTAGTTTATTCTCAGAAACTTTAGAAGCACTTTGAACTTTCTGAGTAATAGTGTGTTTCAAGAGTTGACGAAGTGATTCACTTGCAGAGGACACATTTTTAGTAATCTCACTGTCATAAATTGGAATTTCTAACTCAGAGCTGAGGCTAAAATTTTTATTATCTTCTTTGTTTTTTGCTGAATTCTCACCAGTTTGTAGTCTTCGACTATGTGCTCGACTTTTAGATTCATTGGCCAATTTGTATACTTTATTTCTAAGGGTCGAGCGAGGAATGCCATATATCACGGCTGCTCTCCTAGTACCCAATTTACCACTTTGGATATCTCTTAGTGCAGCTTGAAGTTCATCTTCAGTATATGAGCGCTTAGAATTAGCATCTAATTTTCTACGATGGCTGCAAAATAAAATAAAAACAAATATTGCAAAGTGTTTATTTTATTAAATTAACAAATCATGCATTGTAATAAATACTGCACTAAACAGAAAATTATCATTTAATTTTCTTTTAGCCCTTAATTCAAGTTTGAGTCTAAGTAAGGGTTTACTGAGGACTGAAACTAGAAGGGAGCAATCGGTTCCCATGCCTGAGTGCAGATTTTAGGGGAGGGAGATGCCAGATTGAAGGTTTAGATCAATGGAGAGAGATGAATTAGTTGCTACCTTAAGAAAACAAATATGCTTA-------------------------------------------------
Nbishopi_PoleCr_Chattooga_N885 -----------------------------TTACATGTGAAAGAACTGGTGCAAGAGTCTGACTGTATTCTAAGCTACCAAATACTTGTAGTTCATCCATTGCATCAACTTCTGACATAGGTGAGATATGAACACTATTATCACTATTTAGTTTATTCTCAGAAACTTTAGAAGCACTTTGAACTTTCTGAGTAATAGTGTGTTTCAAGAGTTGACGAAGTGATTCACTCGCAGAGGACACATTTTTAGTAATCTCACTGTCATAAATTGGAATTTCTAACTCAGAGCTGAGGCTAAAATTTTTATTATCTTCTTTGTTTTTTGCTGAATTCTCACCAGTTTGTAGTCTTCGACTATGTGCTCGACTTTTAGATTCATTGGCCAATTTGTATACTTTATTTCTAAGGGTCGAGCGAGGAATGCCATATATCACGGCTGCTCTCCTAGTACCCAATTTACCACTTTGGATATCTCTTAGTGCAGCTTGAAGTTCATCTTCAGTATATGAGCGCTTAGAATTAGCATCTAATTTTCTACGATGGCTGCAAAATAAAATAAAAATAAATATTGCAAAGTGTTTATTTTATTAAATTAACAAATCATGCATTGTAATAAATACTGCACTAAACAGAAAATTATCATTTAATTTTCTTTTCGCCCTTAATTCAAGTTTGAGTCTAAGTAAGGGTTTACTGAGGACTGAAACTAGAAGGGAGCAATCGGTTCCCATGCCCGAGTGCAGATTTTAGGGGAGGGAGATGCCAGATTGAAGGTTTAGATCAATGAAGAGAGATGAATTAGTTGCTATCTTCAGA----------------------------------------------------------------
Nbishopi_StandingIndian_N131 -------------------------------------------------------GTCTGACTGTATTCTAAGGTACCATTTACTTGTAGTTCATCCTTTGCTTCAACTTCTGAGATAGGTGAGATATGAACACTATTATCACTATTTAGTTTATTCTCAGAAACTTTAGAAGCACTTTGAACTTTCTGAGTAATAGTGTGTTTCAAGAGTTGACGAAGTGATTCACTCGCAGAGGACACATTTTTAGTAATCTCACTGTCATAAATTGGAATTTCTAACTCAGAGCTGAGGCTAAAATTTTTATTATCTTCTTTGTTTTTTGCTGAATTCTCACCAGTTTGTAGTCTTCGACTATGTGCTCGACTTTTAGATTCATTGGCCAATTTGTATACTTTATTTCTAAGGGTCGAGCGAGGAATGCCATATATCACGGCTGCTCTCCTAGTACCCAATTTACCACTTTGGATATCTCTTAGTGCAGCTTGAAGTTCATCTTCAGTATATGAGCGCTTAGAATTAGCATCTAATTTTCTACGATGGCTGCAAAATAAAATAAAAATAAATATTGCAAAGTGTTTATTTTATTAAATTAACAAATCATGCATTGTAATAAATACTGCACTAAACAGAAAATTATCATTTAATTTTCTTTTCGCCCTTAATTCAAGTTTGAGTCTAAGTAAGGGTTTACTGAGGACTGAAACTAGAAGGGAGCAATCGGTTCCCATGCCCGAGTGCAGATTTTAGGGGAGGGAGATGCCAGATTGAAGGTTTAGATCAATGAAGAGAGATGAATTAGTTGCTATCT---------------------------------------------------------------------
Nbrimleyi_NewberryCr_N984 ---------------------------------------------------------------------------------------------ATCCATTGCATCAACTTCTGACATAGGTGAGATATGAACACTATTATCACTATTTAGTTTATTCTCAGAAACTTTAGAAGCACTTTGAACTTTCTGAGTAATAGTGTGTTTCAAGAGTTGACGAAGTGATTCACTTGCAGAGGACACATTTTTAGTGATCTCACTGTCATAAATTGGAATTTCTAACTCAGAGTTGAGGCTAAAATTTTTATTATCTTCTTTGTTTTTTGCTGAATTCTCACCAGTTTGTAGTCTTCGACTATGTGCTCGACTTTTAGATTCATTGGCCAATTTGTATACTTTATTTCTAAGGGTCGAGCGAGGAATGCCATATATCACGGCTGCTCTCCTAGTACCCAATTTACCACTTTGGATATCTCTTAGTGCAGCTTGAAGTTCATCTTCAGTATATGAACGCTTAGAGTTAGCATCTAATTTTCTACGATGGCTGCAAAAT------AAAATAAATATTGCAAGGTGTTCATTTTATTAAATTAAAAAATCATGCATTGTAATAAATATTGTACTAAACAGAATGTTATCATTTAATTTTCTTTCAGCCCTTAATTCAAGTTTGAGTCTAAGTAAGGGTTTACTGAGGACTGAAACTAGAAGGGAGCAATCAGTTCCCATGCCTGAGCGCAGATTTTAGGGGAGGGGGATGCCAGATTGAAGGTTTAGATCAATGGAGAGAGATGAATTAGTTGCTACCTTAAGAGGAAAAATATGATTAAAAATTAAAAACTGGAATCCACATCTCTGCAAATAAATCTTGCTACAAT
Nbrimleyi_RumblingBald_N241 -----------------------------------GTGAAAGAACTGGTGCAAGAGTCTGACTGTATTCTAAGCTACCAAATACTTGTAGTTCATCCATTGCATCAACTTCTGACATAGGTGAGATATGAACACTATTATCACTATTTAGTTTATTCTCAGAAACTTTAGAAGCACTTTGAACTTTCTGAGTAATAGTGTGTTTCAAGAGTTGACGAAGTGATTCACTTGCAGAGGACACATTTTTAGTGATCTCACTGTCATAAATTGGAATTTCTAACTCAGAGTTGAGGCTAAAATTTTTATTATCTTCTTTGTTTTTTGCTGAATTCTCACCAGTTTGTAGTCTTCGACTATGTGCTCGACTTTTAGATTCATTGGCCAATTTGTATACTTTATTTCTAAGGGTCGAGCGAGGAATGCCATATATCACGGCTGCTCTCCTAGTACCCAATTTACCACTTTGGATATCTCTTAGTGCAGCTTGAAGTTCATCTTCAGTATATGAACGCTTAGAGTTAGCATCTAATTTTCTACGATGGCTGCAAAAT------AAAATAAATATTGCAAGGTGTTCATTTTATTAAATTAAAAAATCATGCATTGTAATAAATATTGCACTAAACAGAATATTATCATTTAATTTTCTTTCAGCCCTTAATTCAATTTTGAGTCTAAGTAAGGGTTCACTGAGGACTGAAACTAGAAGGGAGCAATCAGTTCCCATGCCTGAGTGCAGATTTTAGGGGAGGGGGATGCCAGATTGTAGGTATAGATCAATGGAGAGAGATGAATTAGTCGCTACCTTAAGAAAAAAAATATGATTAAAAATTAAAAACTGGAATCCACATCTCTGCAAATAAATCTTGCTACAAT
Ncarolinensis_Grandfather_N218 GTTTAAAAGATAAATGATATACAAACAACTTACATGTGAAAGAACTGGTGCAAGAGTCTGACTGTATTCTAAGCTACCAAATACTTGTAGTTCATCCATTGCATCAACTTCTGACATAGGTGAGATATGAACACTATTATCACTATTTAGTTTATTCTCAGAAACTTTAGAAGCACTTTGAACTTTCTGAGTAATAGTGTGTTTCAAGAGTTGACGAAGTGATTCACTTGCAGAGGACACATTTTTAGTAATCTCACTGTCATAAATTGGAATTTCTAACTCAGAGTTGAGGCTAAAATTTTTATTATCTTCTTTGTTTTTTGCTGAATTCTCACCAGTTTGTAGTCTTCGACTATGTGCTCGACTTTTAGATTCATTGGCCAATTTGTATACTTTATTTCTAAGGGTCGAGCGAGGAATGCCATATATCACGGCTGCTCTCCTAGTACCCAATTTACCACTTTGGATATCTCTTAGTGCAGCTTGAAGTTCATCTTCAGTATATGATCGCTTAGAGTTAGCATCTAATTTTCTACGATGGCTGCAAAATAAAATATAAATAAATATTGCAAAGTGTTTATTTTATTAAATTAACAAATCATGCATTGTTATAAATACTGCACTAAACAGAAAATGATCATTT-ATTTTCTTTTAGACCTTAATTCAAGTTTGAGTCTAAGTAAGGGTTTACTGAGAATTGAAACTAGAAGGGAGCAATCGGTTCCCATGCCTGAGTGCACATTTTAGGGGAGGGGGATGCCGGATTGAAGGTTTAGATCAATGGAGAGAGATGAATTAGTTGCTACCTTAAG-AAAAAAATATGATTAAAAATTAAAAACTGG----------------------------------
Ncarolinensis_LinvilleCaverns_N227 ----------------------------------------------------------------------------------------------------------------------------------------------------------------------------------------------------------------------------------------------------------------------------------------------------------------------------------------------------------------------------------GATTCATTGGCCAATTTGTATACTTTATTTCTAAGGGTCGAGCGAGGAATGCCATATATCACGGCTGCTCTCCTAGTACCCAATTTACCACTTTGGATATCTCTTAGTGCAGCTTGAAGTTCATCTTCAGTATATGATCGCTTAGAGTTAGCATCTAATTTTCTACGATGGCTGCAAAATAAAATATAAATAAATATTGCAAAGTGTTTATTTTA-----------------------------------------------------------------------------------------------------------------------------------------------------------------------------------------------------------------------------------------------------------------------------------------------------
Ncarteri_PilotMtn_G2185 GTTTAAAAGATAAATGATATACAAACAACTTACATGTGAAAGAACTGGTGCAAGAGTCTGACTGTATTCTAAGCTACCAAATACTTGTAGTTCATCCATTGCATCAACTTCTGACATAGGTGAGATATGAACACTATTATCACTATTTAGTTTATTCTCAGAAACTTTAGAAGCACTTTGAACTTTCTGAGTAATAGTGTGTTTCAAGAGTTGACGAAGTGATTCACTTGCAGAGGACACATTTTTAGTAATCTCACTGTCATAAATTGGAATTTCTAACTCAGAGCTGAGGCTAAAATTTTTATTATCTTCTTTGTTTTTTGCTGAATTCTCACCAGTTTGTAGTCTTCGACTATGTGCTCGACTTTTAGATTCATTGGCCAGTTTGTATACTTTATTTCTAAGGGTCGAGCGAGGAATGCCATATATCACAGCTGCTCTCCTAGTACCCAATTTACCACTTTGGATATCTCTTAGTGCAGCTTGAAGTTCATCTTCAGTATATGAGCGCTTAGAATTAGCATCTAATTTTCTACGATGGCTGCAAAAT------AAAATAAAAATTGCAAAGTGTTTATTTTATTAAATTAACAAATCATGCATTGCAATAAATGCTGCATTAAACAGAAAATTATCATTTATTTTTCTTTTAGTCCTTAATTCAAGTTGGAGTCTAAGTAAGGGTTTACTGAGGACTGAAACAAGAAGGGAGCAATCGGTTCCCATGCCCGAGTGCAGATTTTAGGGGAGGGAGATGCCAGATTGAAAGTTTAGATCAATGGAGAGAGATGAATTAGTTGCTACCTTAAGAAAACAAATATGATTAAAAATTAAAAACTGGAATCCACATCTCTGCAAATAAATCTTGCTACAAT
Ncarteri_WeberCty_N1044 ------------------------------------------------------------------------------------------------CATTGCATCAACTTCTGACATAGGTGAGATATGAACACTATTATCACTATTTAGTTTATTCTCAGAAACTTTAGAAGCACTTTGAACTTTCTGAGTAATAGTGTGTTTCAAGAGTTGACGAAGTGATTCACTTGCAGAGGACACATTTTTAGTAATCTCACTGTCATAAATTGGAATTTCTAACTCAGAGCTGAGGCTAAAATTTTTATTATCTTCTTTGTTTTTTGCTGAATTCTCACCAGTTTGTAGTCTTCGACTATGTGCTCGACTTTTAGATTCATTGGCCAGTTTGTATACTTTATTTCTAAGGGTCGAGCGAGGAATGCCATATATCACAGCTGCTCTCCTAGTACCCAATTTACCACTTTGGATATCTCTTAGTGCAGCTTGAAGTTCATCTTCAGTATATGAGCGCTTAGAATTAGCATCTAATTTTCTACGATGGCTGCAAAAT------AAAATAAAAATTGCAAAGTGTTTATTTTATTAAATTAACAAATCATGCATTACAATAAATACTGCATTAAACAGAAAATTATCATTTAATTTTCTTTTAGCCCATAATTCAAGTTGGAGTCTAAGTAAGGGTTTACTGAGGACTGAAACAAGAAGGGAGCAATCGGTTCCCATGCCCGAGTGCAAATTTTAGGGGAGGGAGATGCCAGATTGAAGGTTTAGATCAATGGAGAGAGATGAATTAGTTGCTACCTTAAGAAAACAAATATGATTAAAAATTAAAAACTGGAATCCACATCTCTGCAAATAAATCTTGCTACAAT
Ncarteri_div__RainbowCave_G2089 GCCTAAAAGATAAATGATATACAAACAACTTACATGTGAAAGAACTGGTGCAAGAGTCTGACTGTATTCTAAGCTACCAAATACTTGTAGTTCATCCATTGCATCAACTTCTGACATAGGTGAGATATGAACACTATTATCACTATTTAGTTTATTCTCAGAAACTTTAGAAGCACTTTGAACTTTCTGAGTAATAGTGTGTTTCAAGAGTTGACGAAGTGATTCACTTGCAGAGGACACATTTTTAGTGATCTCACTGTCATAAATTGGAATTTCTAAGTCAGAGTTGAGGCTAAAATTTTTATTATCTTCTTTGTTTTTCGCTGAACTCTCACCAGTTTGTAGTCTTCGACTATGTGCTCGACTTTTAGATTCATTGGCCAATTTGTATACTTTATTTCTAAGGGTCGAGCGAGGAATGCCATATATCACGGCTGCTCTCCTAGTACCCAATTTACCACTTTGGATATCTCTTAGTGCAGCTTGAAGTTCATCTTCAGTATATGAGCGCTTAGAGTTAGCATCTAATTTTCTACGATGGCTGCAAAATAAAATAAAAATAAATATTGCAAGGTATTCATTTTATTAAATTAAAAAATCATGCATTGTCATAAATACTGCACTAAACAAAAAATTATTATTTAATATTCTTTTAGCCATTAATTCAAGTTTGAGTCTAAGTAAAAGTTTACACAGGACCAAAACTAGAAGGGAGCAATAGGTTCTCATACCTAAGTGCAAATTCGAAGAGTTGACGATGACGGATTGAAGGTTTAAATCAATGGAGAGAGATGAATTAGTTGCTACCTTAAGAAAAAAAATATGATTAAAAATTAAACATTGGAATCCACATCTCTGCA------------------
Ncherokee_BallhootScar_N193 GTTTAAAAGATAAATGATATACAAACAACTTACATGTGAAAGAACTGGTGCAAGAGTCTGACTGTATTCTAAGCTACCAAATACTTGTAGTTCATCCATTGCATCAACTTCTGACATAGGTGAGATATGAACACTATTATCACTATTTAGTTTATTCTCAGAAACTTTAGAAGCACTTTGAACTTTCTGAGTAATAGTGTGTTTCAAGAGTTGACGAAGTGATTCACTTGCAGAGGACACATTTTTAGTAATCTCACTGTCATAAATTGGAATTTCTAACTCAGAGTTGAGGCTAAAATTTTTATTATCTTCTTTGTTTTTTGCTGAATTCTCACCAGTTTGTAGTCTTCGACTATGTGCTCGACTTTTAGATTCATTGGCCAATTTGTATACTTTATTTCTAAGGGTCGAGCGAGGAATGCCATATATCACGGCTGCTCTCCTAGTACCCAATTTACCACTTTGGATATCTCTTAGTGCAGCTTGAAGTTCATCTTCAGTATATGATCGCTTAGAGTTAGCATCTAATTTTCTACGATGGCTGCAAAATAAAATAAAAATAAATATTGCAAGGTGTTTATATTATTAAATTAACAAATCATGCATTGTAATAAATACTGCACTAAACAGAAAATTATCATTT-ATTTTCTTTTAGCCCTTAATTCAAGTTTGAGTCTAAGTAAGGGTTTACTGAGAACTGAAACTAGAAGGGAGCAATCAGTTCCCATGCCTGAGTGCACATTTTAGGGGAGGGGGATGCCGGATTGAAGGTTTAGATCAATGGAGAGAGATGAATTAGTTGCTACCTTAAG-AAAAAAATATGATTAAAAATTAAAAACTGGAATCCACATCTATGCAAATAAATCTTGCTACAAT
Ncherokee_BalsamMtn_N891 GTTTAAAAGATAAATGATATACAAACAACTTACATGTGAAAGAACTGGTGCAAGAGTCTGACTGTATTCTAAGCTACCAAATACTTGTAGTTCATCTATTGCATCAACTTCTGACATAGGTGAGATATGAACACTATTATCACTATTTAGTTTATTCTCAGAAACTTTAGAAGCACTTTGAACTTTCTGAGTAATAGTGTGTTTCAAGAGTTGACGAAGTGATTCACTTGCAGAGGACACATTTTTAGTAATCTCACTGTCATAAATTGGAATTTCTAACTCAGAGTTGAGGGTAAAATTTTTATTATCTTCTTTGTTTTTTGCTGAATTCTCACCAGTTTGTAGTCTTCGACTATGTGCTCGACTTTTAGATTCATTGGCCAATTTGTATACTTTATTTCTAAGGGTCGAGCGAGGAATGCCATATATCACGGCTGCTCTCCTAGTACCCAATTTACCACTTTGGATATCTCTTAGTGCAGCTTGAAGTTCATCTTCAGTATATGATCGCTTAGAGTTAGCATCTAATTTTCTACGATGGCTGCAAAAT------AAAATAAATATTGCAAGGTGTTTATTTTATTAAATTAACAAATCATGCATTGTAATAAATACTGCACTAAACAGAAAATTATCATTT-ACTTTCTTTTAGCCCTTAATTCAAGTTTGAGTCTAAGTAAGGGTTTACTGAGAACTGAAACTAGAAGGGAGCAATCGGTTCCCATGCCTGAGTGCACATTTTAGGGGAGGGGGATGCCGGATTGAAGGTTTAGATCAATGGAGAGAGATGAATTAGTTGCTACCTTAAGAAAAA------------------------------------------------------------
Ncherokee_SIndianCrk_N681 --------------------------------------------------------------------------------------------------------------------------------------------------------------------------------------------------------------------------------------------------------------------------------------------------------AATTTTTATTATCTTCTTTGTTTTTTGCTGAATTCTCACCAGTTTGTAGTCTTCGACTATGTGCTCGACTTTTAGATTCATTGGCCAATTTGTATACTTTATTTCTAAGGGTCGAGCGAGGAATGCCATATATCACGGCTGCTCTCCTAGTACCCAATTTACCACTTTGGATATCTCTTAGTGCAGCTTGAAGTTCATCTTCAGTATATGATCGCTTAGAGTTAGCATCTAATTTTCTACGATGGCTGCAAAATAAAATAAAAATAAATATTGCAAGGTGTTTATTTTATTAAATTAACAAATCATGCATTGTAATAAATACTGCAC---------------------------------------------------------------------------------------------------------------------------------------------------------------------------------------------------------------------------------------------------------------
Ncooperi_CheoahDam_N1122 GTTTAAAAAATAAATGATATACAAACAACTTACATGTGAAAGAACTGGTGCAAGAGTCTGACTGTATTCTAAGCTACCAAATACTTGTAGTTCATCCATTGCATCAACTTCTGACATAGGTGAGATATGAACACTATTATCACTATTTAGTTTATTCTCAGAAACTTTAGAAGCACTTTGAACTTTCTGAGTAATAGTGTGTTTCAAGAGTTGACGAAGTGATTCACTCGCAGAGGACACATTTTTAGTAATCTCACTGTCATAAATTGGAATTTCTAACTCAGAGCTGAGGCTAAAATTTTTATTATCTTCTTTGTTTTTTGCTGAATTCTCACCAGTTTGTAGTCTTCGACTATGTGCTCGACTTTTAGATTCATTGGCCAATTTGTATACTTTATTTCTAAGGGTCGAGCGAGGAATGCCATATATCACGGCTGCTCTCCTAGTACCCAATTTACCACTTTGGATATCTCTTAGTGCAGCTTGAAGTTCATCTTCAGTATATGAGCGCTTAGAATTAGCATCTAATTTTCTACGATGGCTGCAAAATAAAATAAAA------ATTGCAAAGTGTTTATTTTATTAAATTCACAAATCATGCATTGTAATAAATACTGCACTAAACAGAAAATTATCATTTAATTTTCTTTTCGCCCTTAATTCAAGTTTGAGTCTAAGTAAGGGTTTACTGAGGACTGAAACTAGAAGGGAGCAATCGGTTCCCATGCCCGAGTGCAGATTTTAGGGGAGGGAGATGCCAGATTGAAGGTTTAGATCAATGGAGAGAGATGAATTAGTTGCTATCTTAAGAAAACAAATTTAATCAAATACTAAAATCTGGATGACATTATTT----------------------
Ncooperi_RockCrRoad_N1160 GTTTAAAAGATAAATGATATACAAACAACTTACATGTGAAAGAACTGGTGCAAGAGTCTGACTGTATTCTAAGCTACCAAATACTTGTAGTTCATCCATTGCATCAACTTCTGACATAGGTGAGATATGAACACTATTATCACTATTTAGTTTATTCTCAGAAACTTTAGAAGCACTTTGAACTTTCTGAGTAATAGTGTGTTTCAAGAGTTGACGAAGTGATTCACTCGCAGAGGACACATTTTTAGTAATCTCACTGTCATAAATTGGAATTTCTAACTCAGAGCTGAGGCTAAAATTTTTATTATCTTCTTTGTTTTTTGCTGAATTCTCACCAGTTTGTAGTCTTCGACTATGTGCTCGACTTTTAGATTCATTGGCCAATTTGTATACTTTATTTCTAAGGGTCGAGCGAGGAATGCCATATATCACGGCTGCTCTCCTAGTACCCAATTTACCACTTTGGATATCTCTTAGTGCAGCTTGAAGTTCATCTTCAGTATATGAGCGCTTAGAATTAGCATCTAATTTTCTACGATGGCTGCAAAATAAAATAAAAATAAATATTGCAAAGTGTTTATTTTATTAAATTAACAAATCATGCATTGTAATAAATACTGCACTAAACAGAAAATTATCATTTAATTTTCTTTTAGCCCTTAATTCAAGTTTGAGTCTAAGTAAGGGTTTACTGAGGACTGAAACTAGAAGGGAGCAATCGGTTCTCATGCCCGAGTGCAGATTTTAGGGGAGGGAGATGCCAGATTGAAGGTTTAGATCAATGGAGAGAGATGAATTAGTTGCTTTCTTAAGAGAACAAATTTAATCAAACACGAAAATCCGGATGACATTGTTTAAAAGAAAATATATTCTATAGT
Ncoylei_Apalachia_N1195 GTTTAAAAGATAAATGATATACAAACAACTTACATGTGAAAGAACTGGTGCAAGAGTCTGACTGTATTCTAAGCTACCAAATACTTGTAGTTCATCCATTGCATCAACTTCTGACATAGGTGAGATATGAACACTATTATCACTATTTAGTTTATTCTCAGAAACTTTAGAAGCACTTTGAACTTTCTGAGTAATAGTGTGTTTCAAGAGTTGACGAAGTGATTCACTTGCAGAGGACACATTTTTAGTAATCTCACTGTCATAAATTGGAATTTCTAACTCAGAGCTGAGGCTAAAATTTTTATTATCTTCTTTGTTTTTTGCTGAATTCTCAACAGTTTGTAGTCTTCGACTATGTGCTCGACTTTTAGATTCATTGGCCAATTTGTATACTTTATTTCTAAGGGTCGAGCGAGGAATGCCATATATCACGGCTGCTCTCCTAGTACCCAATTTACCACTTTGGATATCTCTTAGTGCAGCTTGAAGTTCATCTTCAGTATATGAGCGCTTAGAATTAGCATCTAATTTTCTACGATGGCTGCAAAATAAAATAAAAATAAATT------AGTGTTTATTTTATTAAATTAACAAATCATGCATTGTAATAAATACTGCACTAAACAGAAAATTATCATTTAATTTTCTTTTAGCCCTTAATTCAAGTTTGAGTCTAAGTAAGGGTTTACTGAGAACTGAAACTAGAAGGGAGCAATCAGTTCCCATGCCTGAGTGCAGATTTTAGGGGAGGGAGATGCCAGATTGAAGGTTTAGATCAATGGAGAGAGATGAATTAGTTGTTACTTTAAGAAAACAAATATGATTAAAAATTAAAAACTGGAATCCACATCTCTGCAAATAAATCTTGCTACAAT
Ncoylei_DinkinCove_N1118 GTTTAAAAGATAAATGATATACAAACAACTTACATGTGAAAGAACTGGTGCAAGAGTCTGACTGTATTCTAAGCTACCAAATACTTGTAGTTCATCCATTGCATCAACTTCTGACATAGGTGAGATATGAACACTATTATCACTATTTAGTTTATTCTCAGAAACTTTAGAAGCACTTTGAACTTTCTGAGTAATAGTGTGTTTCAAGAGTTGACGAAGTGATTCACTTGCAGAGGACACATTTTTAGTAATCTCACTGTCATAAATTGGAATTTCTAACTCAGAGCTGAGGCTAAAATTTTTATTATCTTCTTTGTTTTTTGCTGAATTCTCACCAGTTTGTAGTCTTCGACTATGTGCTCGACTTTTAGATTCATTGGCCAATTTGTATACTTTATTTCTAAGGGTCGAGCGAGGAATGCCATATATCACGGCTGCTCTCCTAGTACCCAATTTACCACTTTGGATATCTCTTAGTGCAGCTTGAAGTTCATCTTCAGTATATGAGCGCTTAGAATTAGCATCTAATTTTCTACGATGGCTGCAAAATAAAATAAAAATAAATT------AGTGTTTATTTTATTAAATTAACAAATCATGCATTGTAATAAATACTGCACTAAACAGAAAATTATCATTTAATTTTCTTTTAGCCCTTAATTCAAGTTTGAGTCTAAGTAAGGGTTTACTGAGAACTGAAACTAGAAGGGAGCAATCAGTTCCCATGCCTGAGTGCAGATTTTAGGGGAGGGAGATGCCAGATTGAAGGTTTAGATCAATGGAGAGAGATGAATTAGTTGTTACTTTAAGAAAACAAATATGATTAAAAATTAAAAACTGGAATTCACATCTCTGCAAATAAATCTTGCTACAAT
Ncoylei_TiptonCreek_N837 GTTTAAAAGATAAATGATATACAAACAACTTACATGTGAAAGAACTGGTGCAAGAGTCTGACTGTATTCTAAGCTACCAAATACTTGTAGTTCATCCATTGCATCAACTTCTGACATAGGTGAGATATGAACACTATTATCACTATTTAGTTTATTCTCAGAAACTTTAGAAGCACTTTGAACTTTCTGAGTAATAGTGTGTTTCAAGAGTTGACGAAGTGATTCACTTGCAGAGGACACATTTTTAGTAATCTCACTGTCATAAATTGGAATTTCTAACTCAGAGCTGAGGCTAAAATTTTTATTATCTTCTTTGTTTTTTGCTGAATTCTCACCAGTTTGTAGTCTTCGACTATGTGCTCGACTTTTAGATTCATTGGCCAATTTGTATACTTTATTTCTAAGGGTCGAGCGAGGAATGCCATATATCACGGCTGCTCTCCTAGTACCCAATTTACCACTTTGGATATCTCTTAGTGCAGCTTGAAGTTCATCTTCAGTATATGAGCGCTTAGAATTAGCATCTAATTTTCTACGATGGCTGCAAAATAAAATAAAAATAAATT------AGTGTTTATTTTATTAAATTAACAAATCATGCATTGTAATAAATACTGCACTAAACAGAAAATTATCATTTAATTTTCTTTTAGCCCTTAATTCAAGTTTGAGTCTAAGTAAGGGTTTACTGAGAACTGAAACTAGAAGGGAGCAATCAGTTCCCATGCCTGAGTGCAGATTTTAGGGGAGGGAGATGCCAGATTGAAGGTTTAGATCAATGGAGAGAGATGAATTAGTTGCTACTTTAAGAAAACAAATATGATTAAAAATTAAAAACTGGAATCCACATCTCTGCAAATAAATCTTGCTACAAT
Ncressleri_AndersonSpringCave_G2075 GCTTAAAAGATAAATGATATACAAACAACTTACATGTGAAAGAACTGGTGCAAGAGTCTGACTGTATTCTAAGCTACCAAATACTTGTAGTTCATCCATTGCATCAACTTCTGACATAGGTGAGATATGAACACTATTATCACTACTTAGTTTATTCTCAGAAACTTTAGAAGCACTTTGAACTTTCTGAGTAATAGTGTGTTTCAAGAGTTGACGAAGTGATTCACTTGCAGAGGACACATTTTTAGTGATCTCACTGTCATAAATTGGAATTTCTAACTCAGAGTTGAGGCTAAAATTTTTATTATCTTCTTTGTTTTTTGCTGAATTCTCACCAGTTTGTAGTCTTCGACTATGTGCTCGACTTTTAGATTCATTGGCCAATTTGTATACTTTATTTCTAAGGGTCGAGCGAGGAATGCCATATATCACGGCTGCTCTCCTAGTACCCAATTTACCACTTTGGATATCTCTTAGTGCAGCTTGAAGTTCATCTTCAGTATATGAGCGCTTAGAGTTAGCATCTAATTTTCTACGATGGCTGCAAAATAAAATAAAAATAAATATTGCAAGGTGTTCATTTTATTAAATTAAAAAATCATGCATTGTAATAAATACTGCACTAAACAGAAAATTATCATTTAATATTCTTTTAATTCTTAATTCAAGTTTGAGTCTAAGTAAAGGTTTACTCAGGACCGAAATTAGAAGGGAGCAATAGGTTTCCATGTCTGAGTGCAAATTCTAGAGGA------------TTTGAATTTTCTGAGTAATAGCAAGAGTTGACGAAGTGATTTACTTGCAGAAGTGATCACTGTCATAAATTGGAATTTCTAATGCAGAGTTGAGGCTAAAATTTTTATTACCTT
Ncressleri_PigeonCave_G2077 -------------------------------------------------------------------------------------------------------------------------------------------------------------------------------------------------------------------------------------------------------------------------------------------------------------------------------TTTGCTGAATTCTCACCAGTTTGTAGTCTTCGACTATGTGCTCGACTTTTAGATTCATTGGCCAATTTGTATACTTTATTTCTAAGGGTCGAGCGAGGAATGCCATATATCACGGCTGCTCTCCTAGTACCCAATTTACCACTTTGGATATCTCTTAGTGCAGCTTGAAGTTCATCTTCAGTATATGAGCGCTTAGAGTTAGCATCTAATTTTCTACGATGGCTGCAAAATAAAATAAAAATAAATATTGCAAGGTGTTCATTTTATTAAATTAAAAAATCATGCATTGTAATAAATACTGCACTAAACAGAAAATTATCATTTAATATTCTTTTAATTCTTAATTCAAGTTTGAGTCTAAGTAAAGGTTTACTCAGGACCGAAATTAGAAGGGAGCAATAGGTTTCCATGTCTGAGTGCAAATTCTAGAGGA------------TTTGAATTTTCTGAGTAATAGCAAGAGTTGACGAAGTGATTTACTTGCAGAAGTGATCACTGTCATAAATTGGAATTTCTAATGCAGAGTTGAGGCTAAAATTTTTATTACC--
Ncrosbyi_PricesCrk_N1143 GTTTAAAAGATAAATGATATACAAACAACTTACATGTGAAAGAACTGGTGCAAGAGTCTGACTGTATTCTAAGCTACCAAATACTTGTAGTTCGTCCATTGCATCAACTTCTGACATAGGTGAGATATGAACACTATTATCACTATTTAGTTTATTCTCAGAAACTTTAGAAGCACTTTGAACTTTCTGAGTAATAGTGTGTTTCAAGAGTTGACGAAGTGATTCACTTGCAGAGGACACATTTTTAGTGATCTCACTGTCATAAATTGGAATTTCTAACTCAGAGTTGAGGCTAAAATTTTTATTATCTTCTTTGTTTTTTGCTGAATTCTCACCAGTTTGTAGTCTTCGACTATGTGCTCGACTTTTAGATTCATTGGCCAATTTGTATACTTTATTTCTAAGGGTCGAGCGAGGAATGCCATATATCACGGCTGCTCTCCTAGTACCCAATTTACCACTTTGGATATCTCTTAGTGCAGCTTGAAGTTCATCTTCAGTATATGAACGCTTAGAGTTAGCATCTAATTTTCTACGATGGCTGCAAAATAAAATAAAAATAAATATTGCTAGGTGTTCATTTTATTAAATTAAAAAATCATGCATTGTAATAAATACTGCACTAAACAGAAAATTATCATTTAATTTTCTTTCAGCCCTTAATTCAAGTTTGAGTCTAAGTAAGGGTTTACTGAGGACTGAAACT-----------------------------------------------------------------GTTTAGATCAATGGAGAGAGATGAATTAGTTGCTACCTTAAGAAAAAAAATATGATTAAAAATTAAAAACTGGAATCCACATCTCTGCAAATAAATCTTGCTACAAT
Ncrosbyi_ShufordCrk_N1148 -------------------------------------GAAAGAACTGGTGCAAGAGTCTGACTGTATTCTAAGCTACCAAATACTTGTAGTTCGTCCATTGCATCAACTTCTGACATAGGTGAGATATGAACACTATTATCACTATTTAGTTTATTCTCAGAAACTTTAGAAGCACTTTGAACTTTCTGAGTAATAGTGTGTTTCAAGAGTTGACGAAGTGATTCACTTGCAGAGGACACATTTTTAGTGATCTCACTGTCATAAATTGGAATTTCTAACTCAGAGTTGAGGCTAAAATTTTTATTATCTTCTTTGTTTTTTGCTGAATTCTCACCAGTTTGTAGTCTTCGACTATGTGCTCGACTTTTAGATTCATTGGCCAATTTGTATACTTTATTTCTAAGGGTCGAGCGAGGAATGCCATATATCACGGCTGCTCTCCTAGTACCCAATTTACCACTTTGGATATCTCTTAGTGCAGCTTGAAGTTCATCTTCAGTATATGAACGCTTAGAGTTAGCATCTAATTTTCTACGATGGCTGCAAAATAAAATAAAAATAAATATTGCTAGGTGTTCATTTTATTAAATTAAAAAATCATGCATTGTAATAAATACTGCACGAAACAGAAAATTATCATTTAATTTTCTTTCAGCCCTTAATTCAAGTTTGAGTCTAAGTAAGGGTTTACTGAGGACTGAAACT-----------------------------------------------------------------GTTTAGATCAATGGAGAGAGATGAATTAGTTGCTACCTTAAGAAAAAAAATATGATTAAAAATTAAAAACTGGAATCCACATCTCTGCAAATAAATCTTGCTACAAT
Ndellingeri_WhitewFalls_N887 ------------------------------------------------------------------------------------------------------------------------------------------------------------------------------------------------------------CAAGAGTTGACGAAGTGATTCACTTGCAGAGGACACATTTTTAGTAATCTCACTGTCATAAATTGGAATTTCTAACTCAGAGCTGAGGCTAAAATTTTTAT---CTTCTTTGTTTTTTGCTGAATTCTCACCAGTTTGTAGTCTTCGACTATGTGCTCGACTTTTAGATTCATTGGCCAATTTGTATACTTTATTTCTAAGGGTCGAGCGAGGAATGCCATATATCACGGCTGCTCTCCTAGTACCCAATTTACCACTTTGGATATCCCTCAGTGCAGCTTGAAGTTCATCTTCAGTATATGAGCGCTTAGAATTAGCATCTAATTTTCTACGATGGCTGCAAAATAAAATAAA--------------------------------------------------------------------------------------------------------------------------------------------------------------------------------------------------------------------------------------------------------------------------------------------------------------------------------
Ndilutus_GrassyCreek_N670 ---------------------------------------------------------------------------------------------------------------------------------------------------------------------------------------------------------------------------------------------CACATTTTTAGTAATCTCACTGTCATAAATTGGAATTTCTAACTCAGAGTTGAGGCTAAAATTTTTATTATCTTCTTTGTTTTTTGCTGAATTCTCACCAGTTTGTAGTCTTCGACTATGTGCTCGACTTTTAGATTCATTGGCCAATTTGTATACTTTATTTCTAAGGGTCGAGCGAGGAATGCCATATATCACGGCTGCTCTCCTAGTACCCAATTTACCACTTTGGATATCTCTTAGTGCAGCTTGAAGTTCATCTTCAGTATATGATCGCTTAGAGTTAGCATCTAATTTTCTACGATGGCTGCAAAATAAAATAAAAATAAATATTGCAAG-----------------------------------------------------------------------------------------------------------------------------------------------------------------------------------------------------------------------------------------------------------------------------------------------------------------
Ndilutus_StarveRockCave_G3174 GTTTAAAAGATAAATGATATACAAACAACTTACATGTGAAAGAACTGGTGCAAGAGTCTGACTGTATTCTAAGCTACCAAATACTTGTAGTTCATCCATTGCATCAACTTCTGACATAGGTGAGATATGAACACTATTATCACTATTTAGTTTATTCTCAGAAACTTTAGAAGCACTTTGAACTTTCTGAGTAATAGTGTGTTTCAAGAGTTGACGAAGTGATTCACTTGCAGAGGACACATTTTTAGTAATCTCACTGTCATAAATTGGAATTTCTAACTCAGAGTTGAGGCTAAAATTTTTATTATCTTCTTTGTTTTTTGCTGAATTCTCACCAGTTTGTAGTCTTCGACTATGTGCTCGACTTTTAGATTCATTGGCCAATTTGTATACTTTATTTCTAAGGGTCGAGCGAGGAATGCCATATATCACGGCTGCTCTCCTAGTACCCAATTTACCACTTTGGATATCTCTTAGTGCAGCTTGAAGTTCATCTTCAGTATATGATCGCTTAGAGTTAGCATCTAATTTTCTACGATGGCTGCAAAATAAAATAAAAATAAATATTGCAAGGTGTTTATTTTATTAAATTAACAAATCATGGATTGTTATAAATACTGCACTAAACAGAAAATTATCATTT-ATTTTCTTTTAGACCTTAATTCAAGTTTGAGTCTAAGTAAGGGTTTACTGAGAATTGAAACTAGAAGGGAGCAATCGGTTCCCATGCTTGAGTACACATTTTAGGGGAGGGGGATGCCGGATTGAAGGTTTAGATCAATGGAGAGAGATGAATTAGTTGCTACCTTAAGAAAAAAAATATGATTAAAAATTAAAAACTGGAATCCACATCTCTGCAAATAAATCTTGCTACAAT
Nfridelli_LittlePigeon_N262 GTTTAAAAGATAAATGATATACAAACAACTTACATGTGAAAGAACTGGTGCAAGAGTCTGACTGTATTCTAAGCTACCAAATACTTGTAGTTCATCCATTGCATCAACTTCTGACATAGGTGAGATATGAACACTATTATCACTATTTAGTTTATTCTCAGAAACTTTAGAAGCACTTTGAACTTTCTGAGTAATAGTGTGTTTCAAGAGTTGACGAAGTGATTCACTTGCAGAGGACACATTTTTAGTAATCTCACTGTCATAAATTGGAATTTCTAACTCAGAGCTGAGGCTAAAATTTTTATTATCTTCTTTGTTTTTTGCAGAATTCTCACCAGTTTGTAGTCTTCGACTATGTGCTCGACTTTTAGATTCATTGGCCAATTTGTATACTTTATTTCTAAGGGTCGAGCGAGGAATGCCATATATCACGGCTGCTCTCCTAGTACCCAATTTACCACTTTGGATATCTCTTAGTGCAGCTTGAAGTTCATCTTCAGTATATGAGCGCTTAGAATTAGCATCTAATTTTCTACGATGGCTGCAAAATAAAATAAAAATAAATATTGCAAAGTGTTTATTTTATTAAATTAACAAATCATGCATTGTAATAAATACTGCACTAAACAGAAAATTATCCTTTAATTTTCTTTCAGTCCTTAATTCAAGTTTGAGTCTCAGTAAGGGTTTACTGAGGACTGAAACTAGAAGGGAGCAATCGGTTCCCATGCCCGAGTGCAGATTTTAGGGGAGGGAGATGCCAGATTGAAGGTTTAGATCAATGGAGAGAGATGAATTAGTTGCTACCTTAAGAA---------------------------------------------------------------
Nfurtivus_HugdenBranch_G3175 GTTTAAAAGATAAATGATATACAAACAACTTACATGTGAAAGAACTGGTGCAAGAGTCTGACTGTATTCTAAGCTACCAAATACTTGTAGTTCATCCATTGCATCAACTTCTGACATAGGTGAGATATGAACACTATTATCACTATTTAGTTTATTCTCAGAAACTTTAGAAGCACTTTGAACTTTCTGAGTAATAGTGTGTTTCAAGAGTTGACGAAGTGATTCACTTGCAGAGGACACATTTTTAGTAATCTCACTGTCATAAATTGGAATTTCTAACTCAGAGCTGAGGCTAAAATTTTTATTATCTTCTTTGTTTTTTGCTGAATTCTCACCAGTTTGTAGTCTTCGACTATGTGCTCGACTTTTAGATTCATTGGCCAATTTGTATACTTTATTTCTAAGGGTCGAGCGAGGAATGCCATATATCACGGCTGCTCTCCTAGTACCCAATTTACCACTTTGGATATCTCTTAGTGCAGCTTGAAGTTCATCTTCAGTATATGAGCGCTTAGAATTAGCATCTAATTTTCTACGATGGCTGCAAAATAAAATAAAAATAAATATTGCAAAGTGTTTATTTTATTAAATTAACAAATCATGCATTGTAATAAATACTGCACTAAACAGAAAATTATCATTTAATTTTCTTTTAGCCCTTAATTCAAGTTTGAGTCTAAGTAAGGGTTTACTGAGGACTGAAACTAGAAGGGAGCAATCGGTTCCCATGCCTGAGTGCAGATTTTAGGGGAGGGAGATGCCAGATTGAAGGTTTAGATCAATGGAGAGAGATGAATTAGTTGCTACCTTAAGAAAACAAATATGATTAAAAATTAAAAATTGGAATCCACATCTCTGCAAATAAATCTTGCTACAAT
Nfurtivus_RaccoonMtn_N1026 GTTTAAAAGATAAATGATATACAAACAACTTACATGTGAAAGAACTGGTGCAAGAGTCTGACTGTATTCTAAGCTACCAAATACTTGTAGTTCATCCATTGCATCAACTTCTGACATAGGTGAGATATGAACACTATTATCACTATTTAGTTTATTCTCAGAAACTTTAGAAGCACTTTGAACTTTCTGAGTAATAGTGTGTTTCAAGAGTTGACGAAGTGATTCACTTGCAGAGGACACATTTTTAGTAATCTCACTGTCATAAATTGGAATTTCTAACTCAGAGCTGAGGCTAAAATTTTTATTATCTTCTTTGTTTTTTGCTGAATTCTCACCAGTTTGTAGTCTTCGACTATGTGCTCGACTTTTAGATTCATTGGCCAATTTGTATACTTTATTTCTAAGGGTCGAGCGAGGAATGCCATATATCACGGCTGCTCTCCTAGTACCCAATTTACCACTTTGGATATCTCTTAGTGCAGCTTGAAGTTCATCTTCAGTATATGAGCGCTTAGAATTAGCATCTAATTTTCTACGATGGCTGCAAAATAAAATAAAAATAAATATTGCAAAGTGTTTATTTTATTAAATTAACAAATCATGCATTGTAATAAATACTGCACTAAACAGAAAATTATCATTTAATTTTCTTTTAGCCCTTAATTCAAGTTTGAGTCTAAGTAAGGGTTTACTGAGGACTGAAACTAGAAGGGAGCAATCGGTTCCCATGCCTGAGTGCAGATTTTAGGGGAGGGAGATGCCAGATTGAAGGTTTAGATCAATGGAGAGAGATGAATTAGTTGCTACCTTAAGAAAACAAATATGATTAAAAATTAAAAATTGGAATCCACATCTCTGCAAATAAATCTTGCTACAAT
Ngeorgia_Sittons_N073 --------------------------------------------CTGGTGCAAGAGTCTGACTGTATTCTAAGCTACCAAATACTTGTAGTTCATCCATTGCATCAACTTCTGACATAGGTGAGATATGAACACTATTATCACTATTTAGTTTATTCTCAGAAACTTTAGAAGCACTTTGAACTTTCTGAGTAATAGTGTGTTTCAAGAGTTGACGAAGTGATTCACTTGCAGAGGACACATTTTTAGTAATCTCACTGTCATAAATTGGAATTTCTAACTCAGAGCTGAGGCTAAAATTTTTATTATCTTCTTTGTTTTTTGCTGAATTCTCACCAGTTTGTAGTCTTCGACTATGTGCTCGACTTTTAGATTCATTGGCCAATTTGTATACTTTATTTCTAAGGGTCGAGCGAGGAATGCCATATATCACGGCTGCCCTCCTAGTACCCAATTTACCACTTTGGATATCTCTTAGTGCAGCTTGAAGTTCATCTTCAGTATATGAGCGCTTAGAATTAGCATCTAATTTTCTACGATGGCTGCAAAAT------AAAATAAATATTGCAAAGTGTTTATTTTATTAAATTATTAAATCATGCATTGCAATAAATACTGCACTAAACAGAAAATTATCATTTAATTTTCTTTTAGCTCTTAATACAAGTTGGAGTCTAAGTAAGGGTTTACTGAGGACTGAAACAAGAAGGGAGCAATCGGTTCCCATGCCCGAGTGCAGATTTTAGGGGGGGGAGATGCCAGATTGAAGGTTTAGATCAATGGAGAGAGATGAATTAGTTGCTACCTTAAGAAAACAAATATGATTAAAAATTAAAAACTGGAATCCAGATCTCTGCAAATAAATCTTGCTACAAT
Ngertschi_CedarCreek_N351 GTTTAAAAGATAAATGATATACAAACAACTTACATGTGAAAGAACTGGTGCAAGAGTCTGACTGTATTCTAAGCTACCAAATACTTGTAGTTCGTCCATTGCATCAACTTCTGACATAGGTGAGATATGAACACTATTATCACTATTTAGTTTATTCTCAGAAACTTTAGAAGCACTTTGAACTTTCTGAGTAATAGTGTGTTTCAAGAGTTGACGAAGTGATTCACTTGCAGAGGACACATTTTTAGTGATCTCACTGTCATAAATTGGAATTTCTAACTCAGAGTTGAGGCTAAAATTTTTATTATCTTCTTTGTTTTTTGCTGAATTCTCACCAGTTTGTAGTCTTCGACTATGTGCTCGACTTTTAGATTCATTGGCCAATTTGTATACTTTATTTCTAAGGGTCGAGCGAGGAATGCCATATATCACGGCTGCTCTCCTAGTACCCAATTTACCACTTTGGATATCTCTTAGTGCAGCTTGAAGTTCATCTTCAGTATATGAACGCTTAGAGTTAGCATCTAATTTTCTACGATGGCTGCAAAATAAAATAAAAATAAATATTGCTAGGTGTTCATTTTATTAAATTAAAAAATCATGTATTGTAATAAATACTGCACGAAACAGAAAATTATCATTTAATTTTCTTTCAGCCCTTAATTCAAGTTTGAGTCTAAGTAAGGGTTTACTGAGGACTGAAACCAGAAGGGAGCAATCAGTTCCCATGCCTGAGTGCAGATTTTAGGGGAGGGGGATGCCAGATTGAAGGTTTAGATCAATGGAGAGAGATGAATTAGTTGCTAGCT---------------------------------------------------------------------
Ngertschi_FrenchBroad_N968 ---------------------------------------------------------------------------------------------------------------------------------------------------------------------------AGCACTTTGAACTTTCTGAGTAATAGTGTGTTTCAAGAGTTGACGAAGTGATTCACTTGCAGAGGACACATTTTTAGTGATCTCACTGTCATAAATTGGAATTTCTAACTCAGAGTTGAGGCTAAAATTTTTATTA---TCTTTGTTTTTTGCTGAATTCTCACCAGTTTGTAGTCTTCGACTATGTGCTCGACTTTTAGATTCATTGGCCAATTTGTATACTTTATTTCTAAGGGTCGAGCGAGGAATGCCATATATCACGGCTGCTCTCCTAGTACCCAATTTACCACTTTGGATATCTCTTAGTGCAGCTTGAAGTTCATCTTCAGTATATGAACGCTTAGAGTTAGCATCTAATTTTCTACGATGGCTGCAAAATAAAATAAAAATAAATATTGCTAGGTGTTCATTTTATTAAATTAAAAAATCATGTATTGTAATAAATACTGCACTAAACAGAAAATTATCATTTAATTTTCTTTCAGCCCTTAATTCAAGTTTGAGTCTAAGTAAGGGTTTACTGAGGACTGAAACCAGAAGGGAGCAATCAGTTCCCATGCCTGAGTGCAGATTTTAGGGGAGGGGGATGCCAGATTGAAGGTTTAGATCAATGGAGAGAGATGAATTAGTTGCTAGCTTAAGAAAAAAAATATGATTAAAAATTAAAAACTGGAATCCACATCTCTGCAAATAAATCTTGCTACAAT
Ngertschi_HickoryNutGap_N810 ----------------------------------------------------------------------------------------------------------------------GGTGAGATATGAACACTATTATCACTATTTAGTTTATTCTCAGAAACTTTAGAAGCACTTTGAACTTTCTGAGTAATAGTGTGTTTCAAGAGTTGACGAAGTGATTCACTTGCAGAGGACACATTTTTAGTGATCTCACTGTCATAAATTGGAATTTCTAACTCAGAGTTGAGGCTAAAATTTTTATTATCTTCTTTGTTTTTTGCTGAATTCTCACCAGTTTGTAGTCTTCGACTATGTGCTCGACTTTTAGATTCATTGGCCAATTTGTATACTTTATTTCTAAGGGTCGAGCGAGGAATGCCATATATCACGGCTGCTCTCCTAGTACCCAATTTACCACTTTGGATATCTCTTAGTGCAGCTTGAAGTTCATCTTCAGTATATGAACGCTTAGAGTTAGCATCTAATTTTCTACGATGGCTGCAAAATAAAATAAAAATAAATATTGCTAGGTGTTCATTTTATTAAATTAAAAAACCATGCATTGTAATAAATACTGCACTAAACAGAAAATTATCATTTAATTTTCTTTCAGCCCTTAATTCAAGTTTGAGTCTAAGTAAGGGTTTACTGAGGACTGACACTAGAAGGGAGCAATCAGTTCCCATGCCGGAGTGCAGATTTTAGGGGAGGGAGATGCCAGATTGAAGGTTTAGATCAATGGAGAGAGATAAATTAGTTGCTACCTTAAGAAAAAAAATATGATTAAAAATTAAAAAATGGAATCCACATCTCTGCAAATAAATCTTGCTACAAT
Nholsingeri_BrumleyCrk_N916 GTTTAAAAGATAAATGATATACAAACAACTTACATGTGAAAGAACTGGTGCAAGAGTCTGACTGTATTCTAAGCTACCAAATACTTGTAGTTCATCCATTGCATCAACTTCTGACATAGGTGAGATATGAACACTATTATCACTATTTAGTTTATTCTCAGAAACTTTAGAAGCACTTTGAACTTTCTGAGTAATAGTGTGTTTCAAGAGTTGACGAAGTGATTCACTTGCAGAGGACACATTTTTAGTAATCTCACTGTCATAAATTGGAATTTCTAACTCAGAGTTGAGGCTAAAATTTTTATTATCTTCTTTGTTTTTTGCTGAATTCTCACCAGTTTGTAGTCTTCGACTATGTGCTCGACTTTTAGATTCATTGGCCAATTTGTATACTTTATTTCTAAGGGTCGAGCGAGGAATGCCATATATCACGGCTGCTCTCCTAGTACCCAATTTACCACTTTGGATATCTCTTAGTGCAGCTTGAAGTTCATCTTCAGTATATGATCGCTTAGAGTTAGCATCTAATTTTCTACGATGGCTGCAAAATAAAATAAAAATAAATATTGCAAGGTGTTTATTTTATTAAATTAACAAATCATGCATTGTTATAAATACTGCACTAAACAGAAAATTATCATTT-ATTTTCTTTTAGACCGTAATTCAAGTTTGAGTCTAAGTAAGGGTTTACTGAGAATTGAAACAAGAAGGGAGCAATCGGTTCCCATGTCTGAGTGCACATTTTAGGGGAGGGGGATGCCGGATTGAAGGTTTAGATCAATGGAGAGAGATGAATTAGTTGCTACCTTAA--AAAAGAATATGATAAAAAATTAAAAACTGGAATCCACATCTCTGCAAATA--------------
Nholsingeri_PondCave_N541 GTTTAAAAGATAAATGATATACAAACAACTTACATGTGAAAGAACTGGTGCAAGAGTCTGACTGTATTCTAAGCTACCAAATACTTGTAGTTCATCCATTGCATCAACTTCTGACATAGGTGAGATATGAACACTATTATCACTATTTAGTTTATTCTCAGAAACTTTAGAAGCACTTTGAACTTTCTGAGTAATAGTGTGTTTCAAGAGTTGACGAAGTGATTCACTTGCAGAGGACACATTTTTAGTAATCTCACTGTCATAAATTGGAATTTCTAACTCAGAGTTGAGGCTAAAATTTTTATTATCTTCTTTGTTTTTTGCTGAATTCTCACCAGTTTGTAGTCTTCGACTATGTGCTCGACTTTTAGATTCATTGGCCAATTTGTATACTTTATTTCTAAGGGTCGAGCGAGGAATGCCATATATCACGGCTGCTCTCCTAGTACCCAATTTACCACTTTGGATATCTCTTAGTGCAGCTTGAAGTTCATCTTCAGTATATGATCGCTTAGAGTTAGCATCTAATTTTCTACGATGGCTGCAAAATAAAATAAAAATAAATATTGCAAGGTGTTTATTTTATTAAATTAACAAATCATGCATTGTTATAAATACTGCACTAAACAGAAAATTATCATTT-ATTTTCTTTTAGACTTTAATTCAAGTTTGAGTCTAAGTAAGGGTTTACTGAGAATTGAAACTAGAAGGGAGCAATCGGTTCCCATGTCTGAGTGCACATTTTAGGGGAGGGGGATGCCGGATTGAAGGTTTAGATCAATGGAGAGAGATGAATTAGTTGTTACCTTAA--AAAAGAATATGATTAAAAATTAAAAACTGGAATCCACATCTCTGCAAATAAATCTTGTTACAAT
Njonesi_CaveSpringCave_N390 -----------AAATGATATACAAACAACTTACATGTGAAAGAACTGGTGCAAGAGTCTGACTGTATTCTAAGCTACCAAATACTTGTAGTTCATCCATTGCATCAACTTCTGACATAGGTGAGATATGAACACTATTATCACTATTTAGTTTATTCTCAGAAACTTTAGAAGCACTTTGAACTTTCTGAGTAATAGTGTGTTTCAAGAGTTGACGAAGTGATTCACTTGCAGAGGACACATTTTTAGTAATCTCACTGTCATAAATTGGAATTTCTAACTCAGAGCTGAGGCTAAAATTTTTATTATCTTCTTTGTTTTTTGCTGAATTCTCACCAGTTTGTAGTCTTCGACTATGTGCTCGACTTTTAGATTCATTGGCCAATTTGTATACTTTATTTCTAAGGGTCGAGCGAGGAATGCCATATATCACGGCTGCTCTCCTAGTACCCAATTTACCACTTTGGATATCTCTTAGTGCAGCTTGAAGTTCATCTTCAGTATATGAGCGCTTAGAATTAGCATCTAATTTTCTACGATGGCTGCAAAATAAAATAAAAATAAATATTGCAAAGTGTTTATTTTATTAAATTAACAAATCATGCATTGTAATAAATACTGCACTAAACAGAAAATTATCATTTAATTTTCTTTTAGCCCTTAATTCAAGTTTGAGTCTAAGTAAGGGTTTACTGAGGACTGAAACTAGAAGGGAGCAATCGGTTCCCATGCCCGAGTGCAGATTTTAGGGGAGGGAGATGCCAGATTGAAGGTTTAGATCAATGGAGAGAGATGAATTAGTTGCTACCTTAAGAAAGCAAAT--------------------------------------------------------
Nlowderi_ChestnutBranch_N731 GTTTAAAAGATAAATGATATACAAACAACTTACATGTGAAAGAACTGGTGCAAGAGTCTGACTGTATTCTAAGCTACCAAATACTTGTAGTTCATCCATTGCATCAACTTCTGACATAGGTGAGATATGAACACTATTATCACTATTTAGTTTATTCTCAGAAACTTTAGAAGCACTTTGAACTTTCTGAGTAATAGTGTGTTTCAAGAGTTGACGAAGTGATTCACTTGCAGAGGACACATTTTTAGTAATCTCACTGTCATAAATTGGAATTTCTAACTCAGAGCTGAGGCTAAAATTTTTATCATCTTCTTTGTTTTTTGCTGAATTCTCACCAGTTTGTAGTCTTCGACTATGTGCTCGACTTTTAGATTCATTGGCCAATTTGTATACTTTATTTCTAAGGGTCGAGCGAGGAATGCCATATATCACGGCTGCTCTCCTAGTACCCAATTTACCACTTTGGATATCTCTTAGTGCAGCTTGAAGTTCATCTTCAGTATATGAGCGCTTAGAATTAGCATCTAATTTTCTACGATGGCTGCAAAATAAAATAAAAATAAATATTGCAAAGTGTTTATTTTATTAAATTAACAAATCATGCATTGTAATAAATACTGCACTAAACAGAAAATTATCATTTAATTTTCTTTTAGCCCTTAATTCAAGTTTGAGTCTAAGTAAGGGTTTACTGAGGACTGAAACTAGAAGGGAGCAATCGGTTCCCATGCCTGAGTGCAGATTTTAGGGGAGGGAGATGCCAGATTGAAGGTTTAGATCAATGGAGAGAGACGAATTAGTTGCTACCTTAAGAAAACAAATATGCTTAAAAATTAAAAACTGGAAACCACATCTCAGCAAATAAATCTTGCTACAAT
Nlowderi_upperFiresCreek_N820 -------------------------CAACTTACATGTGAAAGAACTGGTGCAAGAGTCTGACTGTATTCTAAGCTACCAAATACTTGTAGTTCATCCATTGCATCAACTTCTGACATAGGTGAGATATGAACACTATTATCACTATTTAGTTTATTCTCAGAAACTTTAGAAGCACTTTGAACTTTCTGAGTAATAGTGTGTTTCAAGAGTTGACGAAGTGATTCACTTGCAGAGGACACATTTTTAGTAATCTCACTGTCATAAATTGGAATTTCTAACTCAGAGCTGAGGCTAAAATTTTTATTATCTTCTTTGTTTTTTGCTGAATTCTCACCAGTTTGTAGTCTTCGACTATGGGCTCGACTTTTAGATTCATTGGCCAATTTGTATACTTTATTTCTAAGGGTCGAGCGAGGAATGCCATATATCACGGCTGCTCTCCTAGTACCCAATTTACCACTTTGGATATCTCTTAGTGCAGCTTGAAGTTCATCTTCAGTATATGAGCGCTTAGAATTAGCATCTAATTTTCTACGATGGCTGCAAAATAAAATAAAAATAAATATTGCAAAGTGTTTATTTTATTAA-----CAAATCATGCATTGTAATAAATACTGCACTAAACAGAAAATTATCATTTAATTTTCTTTTAGCCCTTAATTCAAGTTTGAGTCTAAGTAATGGTTTACTGAGGACTGAAACTAGAAGGGAGCAATCGGTTCCCATGCCTGAGTGCAGATTTTAGGGGAGGGAAATGCCAGATTGAAGGTTTAGATCAATGGAGAGAGACGAATTAGTTGCTACCTTAAGAAAACAAATATGCTTAAAAATTAAAAACTGGAAACCACATCTCTGCCA------CATGCTACAAT
Nlula_LulaFallsCave_G2084 ----------------ATATACAAACAACTTACATGTGAAAGAACTGGTGCAAGAGTCTGACTGTATTCTAAGCTACCAAATACTTGTAGTTCATCCATTGCATCAACTTCTGACATAGGTGAGATATGAACACTATTATCACTATTTAGTTTATTCTCAGAAACTTTAGAAGCACTTTGAACTTTCTGAGTAATAGTGTGTTTCAAGAGTTGACGAAGTGATTCACTTGCAGAGGACACATTTTTAGTAATCTCACTGTCATAAATTGGAATTTCTAACTCAGAGCTGAGGCTAAAATTTTTATTATCTTCTTTGTTTTTTGCTGAATTCTCACCAGTTTGTAGTCTTCGACTATGTGCTCGACTTTTAGATTCATTGGCCAATTTGTATACTTTATTTCTAAGGGTCGAGCGAGGAATGCCATATATCACGGCTGCTCTCCTAGTACCCAATTTACCACTTTGGATATCTCTTAGTGCAGCTTGAAGTTCATCTTCAGTATATGAGCGCTTAGAATTAGCATCTAATTTTCTACGATGGCTGCAAAATAAAATAAAAATAAATATTGCAAAGTGTTTATTTTATTAAATTATCAAATCATGCATTGCAATAAATACTGCACTAAACAGAAAATTATCATTTCATTTTCTTTTAGCCTTTAATTCAAGTTGGAGTCTAAG-AAGGGTTTACTGAGGACTGAAACAAGAAGGGAGCAATTGGTTCCCATGCCCGAGTGCAGATTTTAGGGGAGGGGGATGCCAGATTGAAGGTTTAGATCAATGGAGAGAGATGAATTAGTTGTTACCTTAAGAAAACAAATATGATTAAAAATT-------------------------------------------
Nmimus_Straleys_N625 GTTTAAAAGATAAATGATATACAAACAACTTACATGTGAAAGAACTGGTGCAAGAGTCTGACTGTATTCTAAGCTACCAAATACTTGTAGTTCATCCATTGCATCAACTTCTGACATAGGTGAGATATGAACACTATTATCACTATTTAGTTTATTCTCAGAAACTTTAGAAGCACTTTGAACTTTCTGAGTAATAGTGTGTTTCAAGAGTTGACGAAGTGATTCACTTGCAGAGGACACATTTTTAGTAATCTCACTGTCATAAATTGGAATTTCTAACTCAGAGTTGAGGCTAAAATTTTTATTATCTTCTTTGTTTTTTGCTGAATTCTCACCAGTTTGTAGTCTTCGACTATGTGCTCGACTTTTAGATTCATTGGCCAATTTGTATACTTTATTTCTAAGGGTCGAGCGAGGAATGCCATATATCACGGCTGCTCTCCTAGTACCCAATTTACCACTTTGGATATCTCTTAGTGCAGCTTGAAGTTCATCTTCAGTATATGATCGCTTAGAGTTAGCATCTAATTTTCTACGATGGCTGCAAAATAAAATAAAA------ATTGCAAGGTGTTTATTTTATTAAATTAACAAATCATGCATTGTTATAAATACTGCACTAAACAGAAAATTATCATTT-ATTTTCTTTTAGACTTTAATTCAAGTTTGAGTCTAAGTAAGGGTTTACTGAGAATTGAAACTAGAAGGGAGAAATCGGTTCCCATGCCTGAGTGCACATTTTAGGAGAGGGGGATGCCGGATTGAAGGTTTAGATCAATGGAGAGAGATGAATTAGTTGCT-------------------------------------------------------------------------
Nnasicus_CaneyFork_N171 ------------------------------------------------------------------TTCTAAGCTACCAAATACTTGTAGTTCATCCATTGCATCAACTTCTGACATAGGTGAGATATGAACACTATTATCACTATTTAGTTTATTCTCAGAAACTTTAGAAGCACTTTGAACTTTCTGAGTAATAGTGTGTTTCAAGAGTTGACGAAGTGATTCACTTGCAGAGGACACATTTTTAGTGATCTCACTGTCATAAATTGGAATTTCTAACTCAGAGTTGAGGCTAAAATTTTTATTATCTTCTTTGTTTTTTGCTGAATTCTCACCAGTTTGTAGTCTTCGACTATGTGCTCGACTTTTAGATTCATTGGCCAATTTGTATACTTTATTTCTAAGGGTCGAGCGAGGAATGCCATATATCACGGCTGCTCTCCTAGTACCCAATTTACCACTTTGGATATCTCTTAGTGCAGCTTGAAGTTCATCTTCAGTATATGAGCGCTTAGAGTTAGCATCTAATTTTCTACGATGGCTGCAAAATAAAATAAAAATAAATATTGCAAGGTGTTCATTTTATTAAATTAAAAAATCATGCATTGTAATAAATACTGCACTAAACAGAAAATTATCATTTAATTTTCTTTTAGCCCTTAATTCAAGTTTGAGTCTAAGTAAGGGTTTACTGAGGACTGAAACTAGAAGGGAGCAATCAGTTCCTATGCCTGAGTGCAGATTTTAGGGGAGGGGGATGCCGGATTGAAGGTTTAGATCAATGGAGAGAGATGAATTAGTTGCTACCGTAAGAAAAAAAATACGATTTTAAATTAAAAACTGGAATCCACATCTCTGCAAATAAATCTTGCTACAAT
Nnasicus_ConnosteeFalls_N696 GTTTAAAAGATAAATGATATACAAACAACTTACATGTGAAAGAACTGGTGCAAGAGTCTGACTGTATTCTAAGCTACCAAATACTTGTAGTTCATCCATTGCATCAACTTCTGACATAGGTGAGATATGAACACTATTATCACTATTTAGTTTATTCTCAGAAACTTTAGAAGCACTTTGAACTTTCTGAGTAATAGTGTGTTTCAAGAGTTGACGAAGTGATTCACTTGCAGAGGACACATTTTTAGTGATCTCACTGTCATAAATTGGAATTTCTAACTCAGAGTTGAGGCTAAAATTTTTATTATCTTCTTTGTTTTTTGCTGAATTCTCACCAGTTTGTAGTCTTCGACTATGTGCTCGACTTTTAGATTCATTGGCCAATTTGTATACTTTATTTCTAAGGGTTGAGCGAGGAATGCCATATATCACGGCTGCTCTCCTAGTACCCAATTTACCACTTTGGATATCTCTTAGTGCAGCTTGAAGTTCATCTTCAGTATATGAGCGCTTAGAGTTAGCATCTAATTTTCTACGATGGCTGCAAAATAAAATAAAAATAAATATTGCAAGGTGTTCATTTTATTAAATTAAAAAATCATGCATTGTAATAAATACTGCACTAAACAGAAAATTATCATTTAATTTTCTTTTAGCCCTTAATTCAAGTTTGAGTCTAAGTAAGGGTTTACTGAGGACTGAAACTAGAAGGAAGCAATCAGTTCCCATGCCTGAGTGCAGATTTTAGGGGAGGGGGATGCCGGATTGAAGGTTTAGATCAATGGAGAGAGATGAATTAGTTGCTACCGTAAGAAAAAAAATACGATTTTAAATTAAAAACTGGAAT-------------------------------
Nnasicus_CoweeTrain_N189 -----------------------------------GTGAAAGAACTGGTGCAAGAGTCTGACTGTATTCTAAGCTACCAAATACTTGTAGTTCATCCATTGCATCAACTTCTGACATAGGTGAGATATGAACACTATTATCACTATTTAGTTTATTCTCAGAAACTTTAGAAGCACTTTGAACTTTCTGAGTAATAGTGTGTTTCAAGAGTTGACGAAGTGATTCACTTGCAGAGGACACATTTTTAGTGATCTCACTGTCATAAATTGGAATTTCTAACTCAGAGTTGAGGCCAAAATTTTTATTATCTTCTTTGTTTTTTGCTGAATTCTCACCAGTTTGTAGTCTTCGACTATGTGCTCGACTTTTAGATTCATTGGCCAATTTGTATACTTTATTTCTAAGGGTCGAGCGAGGAATGCCATATATCACGGCTGCTCTCCTAGTACCCAATTTACCACTTTGGATATCTCTTAGTGCAGCTTGAAGTTCATCTTCAGTATATGAGCGCTTAGAGTTAGCATCTAATTTTCTACGATGGCTGCAAAATAAAATAAAAATAAATATTGCAAGGTGTTCATTTTATTAAATTAAAAAAACATACATTGTAATAAATACTGCACTAAACAGAAAATTATCATTTAATTTTCTTTTAGCCCTTAATTCAAGTTTGAGTCTAAGTAAGGGTTTACTGAGGACTGAAACTAGAAGGGAGCAATCAGTTCCTATGCCTGAGTGCAGATTTTAGGGGAGGGGGATGCCGGATTGAAGGTTTAGATCAATGGAGAGAGATGAATTAGTTGCTACCGTAAGAAAAAAAATACGATTTTAAATTAAAAACTGGAATCCACATCTCTGCAAATAAATCTTGCTACA--
Npaynei_NorrisDamCave_N348 GTTTAAAAGATAAATGATATACAAACAACTTACATGTGAAAGAACTGGTGCAAGAGTCTGACTGTATTCTAAGCTACCAAATACTTGTAGTTCATCCATTGCATCAACTTCTGACATAGGTGAGATATGAACACTATTATCACTATTTAGTTTATTCTCAGAAACTTTAGAAGCACTTTGAACTTTCTGAGTAATAGTGTGTTTCAAGAGTTGACGAAGTGATTCACTTGCAGAGGACACATTTTTAGTAATCTCACTGTCATAAATTGGAATTTCTAACTCAGAGTTGAGGCTAAAATTTTTATTATCTTCTTTGTTTTTTGCTGAATTCTCACCAGTTTGTAGTCTTCGACTATGTGCTCGACTTTTAGATTCATTGGCCAATTTGTATACTTTATTTCTAAGGGTCGAGCGAGGAATGCCATATATCACGGCTGCTCTCCTAGTACCCAATTTACCACTTTGGATATCTCTTAGTGCAGCTTGAAGTTCATCTTCAGTATATGATCGCTTAGAGTTAGCATCTAATTTTCTACGATGGCTGAAAAATAAAATAAAAATAAATATTGCAAGGTGTTTATTTTATTAAATTAACAAATCATGCATTGTTATAAATACTGCACTAAACAGAAAATTATCATTT-ATTTTCTTTTAGACCTTAATTCAAGTTTGAGTCTAAGTAAGGGTTTACTGAGAATTGAAACTAGAAGGGAGCAATCGGTTCCCATGCCTGAGTGCACATTTTAGGAGAGGGGGATGCCGGATTGAAGGTTTAGATCAATGGAGAGAGATGAATTAGTTACTACCTTAAG-AAAAACATATGATTAAAAATTAAAAACTGGAATCCACATCTCTGCAAATAAATCTTGCTACAAT
Npecki_HaskellSims_G3697 GCTTAAAAAATAAATGATATACAAACAACTTACATGTGAAAGAACTGGTGCAAGAGTCTGACTGTATTCTAAGCTACCAAATACTTGTAGTTCATCCATCGCATCAACTTCTGACATAGGTGAGATATGAACACTATTATCATTATTTAGTTTATTCTCAGAAACTTTAGAAGAACTTTGAACTTTCTGAGTAATAGTGTGTTTCAAGAGTTGACGAAGTGATTCACTTGCAGAGGACACATTTTTAGTGATCTCACTGTCATAAATTGGAATTTCTAACTCAGAGTTGAGGCTAAAATTTTTATTATCTTCTTTGTTTTTTGCTGAATTCTCACCAGTTTGTAGTCTTCGACTATGTGCTCGACTTTTAGATTCATTGGCCAATTTGTATACTTTATTTCTAAGGGTCGAGCGAGGAATGCCATATATCACAGCTGCTCTCCTAGTACCCAATTTACCACTTTGGATATCTCTTAGTGCAGCTTGAAGTTCATCTTCAGTATATGAGCGCTTAGAGTTAGCATCTAATTTTCTACGATGACTGCAAAATAAAATAAAA------ATTGCAAAGTGTTCATTTTATTAAATTAAAAAATCATGCATTGTAATAAATACTGCACTAAACATAAAATTATCATTTAATATTCTTTTAGCTCTTAATTCAAGTTTGAGTCTAAGTAAAGATTTACTCAGGACTGAAACTAGAAGGGAGCAATAGGTTCCCATGCCTGAGTACAAATCCTAAAGGA------------TTTGAACTTTCTGAGTAATAGAAGTTGACGAAGTGATT--TACTTGCAGAGAGTGATCACTGTCATAAATTAGAATTTCTAATGCAGAGTTGAGGCTAAAATTTTCATTATTTT
Npecki_HurricaneMazeCave_G2100 GCTTAAAAAATAAATGATATACAAACAACTTACATGTGAAAGAACTGGTGCAAGAGTCTGACTGTATTCTAAGCTACCAAATACTTGTAGTTCATCCATCGCATCAACTTCTGACATAGGTGAGATATGAACACTATTATCATTATTTAGTTTATTCTCAGAAACTTTAGAAGAACTTTGAACTTTCTGAGTAATAGTGTGTTTCAAGAGTTGACGAAGTGATTCACTTGCAGAGGACACATTTTTAGTGATCTCACTGTCATAAATTGGAATTTCTAACTCAGAGTTGAGGCTAAAATTTTTATTATCTTCTTTGTTTTTTGCTGAATTCTCACCAGTTTGTAGTCTTCGACTATGTGCTCGACTTTTAGATTCATTGGCCAATTTGTATACTTTATTTCTAAGGGTCGAGCGAGGAATGCCATATATCACAGCTGCTCTCCTAGTACCCAATTTACCACTTTGGATATCTCTTAGTGCAGCTTGAAGTTCATCTTCAGTATATGAGCGCTTAGAGTTAGCATCTAATTTTCTACGATGGCTGCAAAATAAAATAAAA------ATTGCAAAGTGTTCATTTTATTAAATTAAAAAATCATGCATTGTAATAAATACTGCACTAAACATAAAATTATCATTTAATATTCTTTTAGCTCTTAATTCAAGTTTGAGTCTAAGTAAAGGTTTACTCAGGACTGAAACTAGAAGGGAGCAATAGGTTCCCATGCCTGAGTACAAATCCTAAAGGA------------TTTGAACTTTCTGAGTAATAGAAGTTGACGAAGTGATT--TACTTGCAGAGAGTGATCACTGTCATAAATTAGAATTTCTAATGCAGAGTTGAGGCTAAAATTTTCATTATTTT
Npecki_Monteagle_N062 --------------------------------------------CTGGTGCAAGAGTCTGACTGTATTCTAAGCTACCAAATACTTGTAGTTCATCCATCGCATCAACTTCTGACATAGGTGAGATATGAACACTATTATCACTATTTAGTTTATTCTCAGAAACTTTAGAAGAACTTTGAACTTTCTGAGTAATAGTGTGTTTCAAGAGTTGACGAAGTGATTCACTTGCAGAGGACACATTTTTAGTGATCTCACTGTCATAAATTGGAATTTCTAACTCAGAGTTGAGGCTAAAATTTTTATTATCTTCTTTGTTTTTTGCTGAATTCTCACCAGTTTGTAGTCTTCGACTATGTGCTCGACTTTTAGATTCATTGGCCAATTTGTATACTTTATTTCTAAGGGTCGAGCGAGGAATGCCATATATCACAGCTGCTCTCCTAGTACCCAATTTACCGCTTTGGATATCTCTTAGTGCAGCTTGAAGTTCATCTTCAGTATATGAGCGCTTAGAGTTAGCATCTAATTTTCTACGATGGCTGCAAAATAAAATAAAA------ATTGCAAGGTGTTCATTTTATTAAATTAAAAAATCATGCATTGTAATAAATACTGCACTAAACATAAAATTATCATTTAATATTCTTTTAGCTCTTAATTCAAGTTTGAGTCTAAGTAAAGGTTTACTCAGGACTGAAACTAGAAGGGAGCAATAGGTTCCCATGCCTGAGTACAAATCCTAAAGGA------------TTTGAACTTTCTGAGTAATAGAAGTTGACGAAGTGAT-----------------------------------------------------------------------------
Nperlakyi_SChimneys_N1079 GTTTAAAAGATAAATGATATACAAACAACTTACATGTGAAAGAACTGGTGCAAGAGTCTGACTGTATTCTAAGCTACCAAATACTTGTAGTTCATCCATTGCATCAACTTCTGACATAGGTGAGATATGAACACTATTATCACTATTTAGTTTATTCTCAGAAACTTTAGAAGCACTTTGAACTTTCTGAGTAATAGTGTGTTTCAAGAGTTGACGAAGTGATTCACTTGCAGAGGACACATTTTTAGTAATCTCACTGTCATAAATTGGAATTTCTAACTCAGAGCTGAGGCTAAAATTTTTATTATCTTCTTTGTTTTTTGCTGAATTCTCACCAGTTTGTAGTCTTCGACTATGTGCTCGACTTTTAGATTCATTGGCCAATTTGTATACTTTATTTCTAAGGGTCGAGCGAGGAATGCCATATATCACGGCTGCTCTCCTAGTACCCAATTTACCACTTTGGATATCTCTTAGTGCAGCTTGAAGTTCATCTTCCGTATATGAGCGCTTAGAATTAGCATCTAATTTTCTACGATGGCTGCAAAATAAAATAAAAATAAATATTGC--AGTGTTTATTTTATTAAATTAACAAATCATGCATTGTAATAAATACTGCACTAAACAGAAAATTATCATTTAATTTTCTTTTAGCCCTTAATTCAAGTTTGAGTCTAAGTAAGGGTTTACTGAGGACTGAAACTAGAAGGGAGCAATCGGTTCCCATGCCCGAGTGCAAATTTTAGGGGAGGGAGTTGCCAGATTGAAGGTTTAGATCAATGGAGAGAGATGAATTAGTTGCTACCTTAAGAAAACAAATTTAAACAAATACTAAAATCCGGATGACATTATTTAAAGAAATATATATGAAAAAGT
Nperlakyi_SChimneys_N1080 --------------------------------------------------------------------------------------------------------------------------------------------------------------CAGAAACTTTAGAAGCACTTTGAACTTTCTGAGTAATAGTGTGTTTCAAGAGTTGACGAAGTGATTCACTTGCAGAGGACACATTTTTAGTAATCTCACTGTCATAAATTGGAATTTCTAACTCAGAGCTGAGGCTAAAATTTTTATTATCTTCTTTGTTTTTTGCTGAATTCTCACCAGTTTGTAGTCTTCGACTATGTGCTCGACTTTTAGATTCATTGGCCAATTTGTATACTTTATTTCTAAGGGTCGAGCGAGGAATGCCATATATCACGGCTGCTCTCCTAGTACCCAATTTACCACTTTGGATATCTCTTAGTGCAGCTTGAAGTTCATCTTCCGTATATGAGCGCTTAGAATTAGCATCTAATTTTCTACGATGGCTGCAAAATAAAATAAAAATAAATATTGC--AGTGTTTATTTTATTAAATTAACAAATCATGCATTGTAATAAATACTGCACTAAACAGAAAATTATCATTTAATTTTCTTTTAGCCCTTAATTCAAGTTTGAGTCTAAGTAAGGGTTTACTGAGGACTGAAACTAGAAGGGAGCAATCGGTTCCCATGCCCGAGTGCAAATTTTAGGGGAGGGAGTTGCCAGATTGAAGGTTTAGATCAATGGAGAGAGATGAATTAGTTGCTACCTTAAGAA---------------------------------------------------------------
Nreclusus_Clingmans_N252 ---------------------CAAACAACTTACATGTGAAAGAACTGGTGCAAGAGTCTGACTGTATTCTAAGCTACCAAATACTTGTAGTTCATCCATTGCATCAACTTCTGACATAGGTGAGATATGAACACTATTATCACTATTTAGTTTATTCTCAGAAACTTTAGAAGCACTTTGAACTTTCTGAGTAATAGTGTGTTTCAAGAGTTGACGAAGTGATTCACTCGCAGAGGACACATTTTTAGTAATCTCACTGTCATAAATTGGAATTTCTAACTCAGAGCTGAGGCTAAAATTTTTATTATCTTCTTTGTTTTTTGCTGAATTCTCACCAGTTTGTAGTCTTCGACTATGTGCTCGACTTTTAGATTCATTGGCCAATTTGTATACTTTATTTCTAAGGGTCGAGCGAGGAATGCCATATATCACGGCTGCTCTCCTAGTACCCAATTTACCACTTTGGATATCTCTTAGTGCAGCTTGAAGTTCATCTTCAGTATATGAGCGCTTAGAATTAGCATCTAATTTTCTACGATGGCTGCAAAATAAAATAAAAATAAATATTGCAAAGTGTTTATTTTATTAAATTAACAAATCATGCATTGTAATAAATACTGCACTAAACAGAAAATTATCATTTAATTTTCTTTTCGCCCTTAATTCAAGTTTGAGTCTAAGTAAGGGTTTACTGAGGACTGAAACTAGAAGGGAGCAATCGGTTCCCATGCCCGAGTGCAGATTTTAGGGGAGGGAGATGCCAGATTGAAGGTTTAGATCAATGGAGAGAGATGAATTAGTTGCTATCTTAAGAAAACAAATTTAATCAAATACTAAAATCTGGATGACATTATTTAAAGAAATATATATGAAAAGAT
Nreclusus_Newfound_N259 GTTTAAAAGATAAATGATATACAAACAACTTACATGTGAAAGAACTGGTGCAAGAGTCTGACTGTATTCTAAGCTACCAAATACTTGTAGTTCATCCATTGCATCAACTTCCGACATAGGTGAGATATGAACACTATTATCACTATTTAGTTTATTCTCAGAAACTTTAGAAGCACTTTGAACTTTCTGAGTAATAGTGTGTTTCAAGAGTTGACGAAGTGATTCACTCGCAGAGGACACATTTTTAGTAATCTCACTGTCATAAATTGGAATTTCTAACTCAGAGCTGAGGCTAAAATTTTTATTATCTTCTTTGTTTTTTGCTGAATTCTCACCAGTTTGTAGTCTTCGACTATGTGCTCGACTTTTAGATTCATTGGCCAATTTGTATACTTTATTTCTAAGGGTCGAGCGAGGAATGCCATATATCACGGCTGCTCTCCTAGTACCCAATTTACCACTTTGGATATCTCTTAGTGCAGCTTGAAGTTCATCTTCAGTATATGAGCGCTTAGAATTAGCATCTAATTTTCTACGATGGCTGCAAAATAAAATAAAAATAAATATTGCAAAGTGTTTATTTTATTAAATTAACAAATCATGCATTGTAATAAATACTGCACTAAACAGAAAATTATCATTTAATTTTCTTTTAGCCCTTAATTCAAGTTTGAGTCTAGGTAAGGGTTTACTGAGGACTGAAAGTAGAAGGGAGCAATCGGTTCCAATGCCCGAGTGCAGATTTTAGGGGAGGGAGATGCCAAAT----------------------------------------------------------------------------------------------------------------
Nreclusus_Smokemont_N1020 ------------------------------TACATGTGAAAGAACTGGTGCAAGAGTCTGACTGTATTCTAAGCTACCAAATACTTGTAGTTCATCCATTGCATCAACTTCCGACATAGGTGAGATATGAACACTATTATCACTATTTAGTTTATTCTCAGAAACTTTAGAAGCACTTTGAACTTTCTGAGTAATAGTGTGTTTCAAGAGTTGACGAAGTGATTCACTCGCAGAGGACACATTTTTAGTAATCTCACTGTCATAAATTGGAATTTCTAACTCAGAGCTGAGGCTAAAATTTTTATTATCTTCTTTGTTTTTTGCTGAATTCTCACCAGTTTGTAGTCTTCGACTATGTGCTCGACTTTTAGATTCATTGGCCAATTTGTATACTTTATTTCTAAGGGTCGAGCGAGGAATGCCATATATCACGGCTGCTCTCCTAGTACCCAATTTACCACTTTGGATATCTCTTAGTGCAGCTTGAAGTTCATCTTCAGTATATGAGCGCTTAGAATTAGCATCTAATTTTCTACGATGGCTGCAAAATAAAATTAAAATAAATATTGCAAAGTGTTTATTTTATTAAATTAACAAATCATGCATTGTAATAAATACTGCACTAAACAGAAAATTATCATTTAATTTTCTTTTAGCCCTTAATTCAAGTTTGAGTCTAGGTAAGGGTTTACTGAGGACTGAAAGTAGAAGGGAGCAATCGGTTCCCATGCCCGAGTGCAGATTTTAGGGGAGGGAGATGCCAGATTGAAGGTTTAGATCAATGGAGAGAGATGAATTAGTTGCTATCTTAAGAAAACAAATTTAATCAAATACTAAAATCCGGATGACATTATTTAAAGAAATA-------TATAGA
Nroanensis_IngramBranch_N926 -----AAAGATAAATGATATACAAACAACTTACATGTGAAAGAACTGGTGCAAGAGTCTGACTGTATTCTAAGCTACCAAATACTTGTAGTTCATCCATTGCATCAACTTCTGACATAGGTGAGATATGAACACTATTATCACTATTTAGTTTATTCTCAGAAACTTTAGAAGCACTTTGAACTTTCTGAGTAATAGTGTGTTTCAAGAGTTGACGAAGTGATTCACTTGCAGAGGACACATTTTTAGTAATCTCACTGTCATAAATTGGAATTTCTAACTCAGAGTTGAGGCTAAAATTTTTATTATCTTCTTTGTTTTTTGCTGAATTCTCACCAGTTTGTAGTCTTCGACTATGTGCTCGACTTTTCGATTCATTGGCCAATTTGTATACTTTATTTCTAAGGGTCGAGCGAGGAATGCCATATATCACGGCTGCTCTCCTAGTACCCAATTTACCACTTTGGATATCTCTTAGTGCAGCTTGAAGTTCATCTTCAGTATATGATCGCTTAGAGTTAGCATCTAATTTTCTACGATGGCTGAAAAATAAAATAAAAATAAATATTGCAAGGTGTTTATTTTATTAAATTAACAAATCATGCATTGTTATAAATACTGCACTAAACAGAAAATTATCATTT-ATTTTCTTTTAGACCTTAATTCAAGTTTGAGTCTAAGTAAGGGTTTACTGAGAATTGAAACTAGAAGGGAGCAATCGGTTCCCATGCCTGAGTGCACATTTTAGGAGAGAGGGATGCCGGATTGAAGGTTTAGATCAATGGAGAGAGATGAATTAGTTACTACCTTAAG-AAAAACATATGATTAAAAATTAAAAACTGGAATC------------------------------
Nroanensis_N_CarversGap_N928 GTTTAAAAGATAAATGATATACAAACAACTTACATGTGAAAGAACTGGTGCAAGAGTCTGACTGTATTCTAAGCTACCAAATACTTGTAGTTCATCCATTGCATCAACTTCTGACATAGGTGAGATATGAACACTATTATCACTATTTAGTTTATTCTCAGAAACTTTAGAAGCACTTTGAACTTTCTGAGTAATAGTGTGTTTCAAGAGTTGACGAAGTGATTCACTTGCAGAGGACACATTTTTAGTAATCTCACTGTCATAAATTGGAATTTCTAACTCAGAGTTGAGGCTAAAATTTTTATTATCTTCTTTGTTTTTTGCCGAATTCTCACCAGTTTGTAGTCTTCGACTATGTGCTCGACTTTTAGATTCATTGGCCAATTTGTATACTTTATTTCTAAGGGTCGAGCGAGGAATGCCATATATCACGGCTGCTCTCCTAGTACCCAATTTACCACTTTGGATATCTCTTAGTGCAGCTTGAAGTTCATCTTCAGTATATGATCGCTTAGAGTTAGCATCTAATTTTCTACGATGGCTGCAAAATAAAATAAAAATAAATATTGCAAGGTGTTTATTTTATTAAATTAACAAATCATGCAATGTTATAAATTCTGCACTAAACAGAAAATTATCATTT-ATTTTCTTTTAGACCTTAATTCAAGTTTGAGTCTAAGTAAGGGTTTACTGAGAATTGAAACTAGAAGGGAGCAATCGGTTCCCATG--CGAGTGCACATTTTAGGGGAGGGGGATGCCGGATTGAAGGTTTAGATCAATGGAGAGAGATGAATTAGTTGCTACTTTAAG-AAAAAAATATGATTAAAAATTAAAAACTGGAATCCACATCTCTGCAAATAAATCTTGCTACAAT
Nroanensis_RoanHighBluff_N762 ------------------------------------------------------------ACTGTATTCTAAGCTACCAAATACTTGTAGTTCATCCATTGCATCAACTTCTGACATAGGTGAGATATGAACACTATTATCACTATTTAGTTTATTCTCAGAAACTTTAGAAGCACTTTGAACTTTCTGAGTAATAGTGTGTTTCAAGAGTTGACGAAGTGATTCACTTGCAGAGGACACATTTTTAGTAATCTCACTGTCATAAATTGGAATTTCTAACTCAGAGTTGAGGCTAAAATTTTTATTATCTTCTTTGTTTTTTGCTGAATTCTCACCAGTTTGTAGTCTTCGACTATGTGCTCGACTTTTAGATTCATTGGCCAATTTGTATACTTTATTTCTAAGGGTCGAGCGAGGAATGCCATATATCACGGCTGCTCTCCTAGTACCCAATTTACCACTTTGGATATCTCTTAGTGCAGCTTGAAGTTCATCTTCAGTATATGATCGCTTAGAGTTAGCATCTAATTTTCTACGATGGCTGCAAAAT------AAAATAAATATTGCAAGGTGTTTATTTTATTAAATTAACAAATTATGCATTGTCATAAATTCTGCACTAAACAGAAAATTATAATTT-ATTTTCTTTTAGACCTTAATTTAAGTTTGAGTCTAAGTAAGGGTTTACTGAGAATTGAAACTAGAAGGGAGCAATCGGTTCCCATGCCTGAGTGCACATTTTAGGGGAGGGGGATGCCGGATTGAAGGTTTAGATCAATGGAGAGAGATGAATTAGTTGCTACCTTAAGAAAAAAAATATGATTAAAAATGAAAAACTGGAATCCACATCTCTGCAAATAAATCTTGCTACAAT
Nsheari_Cohutta_N826 GTTTAAAAGATAAATGATATACAAACAACTTACATGTGAAAGAACTGGTGCAAGAGTCTGACTGTATTCTAAGCTACCAAATACTTGTAGTTCATCCATTGCATCAACTTCTGATATAGGTGAGATATGAACACTATTATCACTATTTAGTTTATTCTCAGAAACTTTAGAAGCACTTTGAACTTTCTGAGTAATAGTGTGTTTCAAGAGTTGACGAAGTGATTCACTTGCAGAGGACACATTTTTAGTAATCTCACTGTCATAAATTGGAATTTCTATCTCAGAGCTGAGGCTAAAATTTTTATTATCTTCTTTGTTTTTTGCTGAATTCTCACCAGTTTGTAGTCTTCGACTATGTGCTCGACTTTTAGATTCATTGGCCAATTTGTATACTTTATTTCTAAGGGTCGAGCGAGGAATGCCATATATCACGGCTGCTCTCCTAGTACCCAATTTACCACTTTGGATATCTCTTAGTGCAGCTTGAAGTTCATCTTCAGTATATGAGCGCTTAGAATTAGCATCTAATTTTCTACGATGGCTGCAAAAT------AAAATAAATATTGCAAAGTGCTTATTTTATTAAACTAACAAATCATGCATTGTAATAAATACTGCACTAAACAGAAAATTATCATTTAATTTTCTTTTAGCCCTTAATTCAAGTTTGAGTCTAAGTAAGGGTTTACTGAGGACTGAAACTAGAAGGGAGC-------TCCCATGCCCGAGTGCATATTTTAGGGGAGGGAGATGCCAGATTGAAGGTTTAGATCAATGGAGAGAGATGAATTAGTTGCTATCTTAAGAAAACAAATTTAATCAAATACTAAAATCCGGATGACATAATTTAAAGAAATATATATGAAAAGAT
Nsheari_JoyceKilmer_N092 --------------------------------------------------------------------------------------------------------------------------------------------------------TATTCTCAGAAACTTTAGAAGCACTTTGAACTTTCTGAGTAATAGTGTGTTTCAAGAGTTGACGAAGTGATTCACTTGCAGAGGACACATTTTTAGTAATCTCACTGTCATAAATTGGAATTTCTATCTCAGAGCTGAGGCTAAAATTTTTATTATCTTCTTTGTTTTTTGCTGAATTCTCACCAGTTTGTAGTCTTCGACTATGTGCTCGACTTTTAGATTCATTGGCCAATTTGTATACTTTATTTCTAAGGGTCGAGCGAGGAATGCCATATATCACGGCTGCTCTCCTAGTACCCAATTTACCACTTTGGATATCTCTTAGTGCAGCTTGAAGTTCATCTTCAGTATATGAGCGCTTAGAATTAGCATCTAATTTTCTACGATGGCTGCAAAATAAAATAAAAATAAATATTGCAAAGTGTTTATTTTATTAAATTAACAAATCATGCATTGTAATAAATACTGCACTAAACAGAAAATTATCATTTAATTTTCTTTTAGCCCTTAATTCAAGTTTGAGTCTAAGTAAGGGTTCACTGAGGACTGAAACTAGAAGGGAGCAATCGGTTCCCATGCCCGAGTGCAGATTTTAGGGGAGGGAGATGCCAGATTGAAGGTTTAGATCAATGGAGAGAGATGAATTAGTTGCTATCTTAAGAA---------------------------------------------------------------
Nsilvanus_Elijay_N395 GTTTAAAAGATAAATGATATACAAACAACTTACATGTGAAAGAACTGGTGCAAGAGTCTGACTGTATTCTAAGCTACCAAATACTTGTAGTTCATCCATTGCATCAACTTCTGACATAGGTGAGAAATGAACACTATTATCATTATTTAGTTTATTCTCAGAAACTTTAGAAGCACTTTGAACTTTTTGAGTAATAGTGTGTTTCAAGAGTTGACGAAGTGATTCACTTGCAGAGGACACATTTTTAGTAATCTCACTGTCATAAATTGGAATTTCTAACTCAGAGTTGAGGCTAAAATTTTTATTATCTTCTTTGTTTTTTGCTGAATTCTCACCAGTTTGAAGTCTTCGACTATGTGCTCGACTTTTAGATTCATTGGCCAATTTGTATACTTTATTTCTAAGGGTCGAGCGAGGAATGCCATATATCACAGCTGCTCTCCTAGTACCCAATTTACCACTTTGGATATCTCTTAGTGCAGCTTGAAGTTCATCTTCAGTATATGATCGCTTAGAGTTAGCATCTAATTTTCTACGATGGCTGCAAAATAAAATAAAAATAAATATTGCAAGGTGTTTATTTTATTAAATTAACAAATCACGCATTGTAATAAATACTGCACTAAACAGAAAATTATCATTT-ATTTTCTTTTAGCCCTTAATTCAAGTTTGAGTCTAAGTAAGGATTTACTGCGAACTGAAACTAGAAAGGAGCAATCGATTCCCATGCCTGAGTGCACATTTTAGGGGAGGGGGATGCCAGATTGAAGGTTTAGATCAATAGAAAGAGATGAATTAGTTGCTACCTTAAA----AAAATATGATTAAAAATTAAAAACTGGAATCCACATCTCTGCAAATAAATCTTGCTACAAT
Nsilvanus_GermanyCove_N1017 ----------------ATATACAAACAACTTACATGTGAAAGAACTGGTGCAAGAGTCTGACTGTATTCTAAGCTACCAAATACTTGTAGTTCATCCATTGTATCAACTTCTGACATAGGTGAGATATGAACACTATTATCATTATTTAGTTTATTCTCAGAAACTTTAGAAGCACTTTGAACTTTCTGAGTAATAGTGTGTTTCAAGAGTTGACGAAGTGATTCACTTGCAGAGGACACATTTTTAGTAATCTCACTGTCATAAATTGGAATTTCTAACTCAGAGTTGAGGCTAAAATTTTTATTATCTTCTTTGTTTTTTGCTGAATTCTCACCAGTTTGAAGTCTTCGACTATGTGCTCGACTTTTAGATTCATTGGCCAATTTGTATACTTTATTTCTAAGGGTCGAGCGAGGAATGCCATATATCACAGCTGCTCTCCTAGTACCCAATTTACCACTTTGGATATCTCTTAGTGCAGCTTGAAGTTCATCTTCAGTATATGATCGCTTAGAGTTAGCATCTAATTTTCTACGATGGCTGCAAAATAAAATAAAAAAAAATATTGCAAGGTGTTTATTTTATTAAATTAACAAATCACGCATTGTAATAAATACTGCACTAAACAGAAAATTATCATTT-ATTTTCTTTTAGCCCTTAATTCAAGTTTGAGTCTAAGTAAGGATTTACTGCGAACTGAAACTAGAAAGGAGCAATCGATTCCCATGCCTGAGTGCACATTTTAGGAGAGGGGGATGCCGGATTGAAGGTTTA------------------------------------------------------------------------------------------------------
Nstupkai_BlowholeWOS_N285 --------------------------------CATGTGAAAGAACTGGTGCAAGAGTCTGACTGTATTCTAAGCTACCAAATACTTGTAGTTCATCCATTGCATCAACTTCTGACATAGGTGAGATATGAACACTATTATCACTATTTAGTTTATTCTCAGAAACTTTAGAAGCACTTTGAACTTTCTGAGTAATAGTGTGTTTCAAGAGTTGACGAAGTGATTCACTCGCAGAGGACACATTTTTAGTAATCTCACTGTCATAAATTGGAATTTCTAACTCAGAGCTGAGGCTAAAATTTTTATTATCTTCTTTGTTTTTTGCTGAATTCTCACCAGTTTGTAGTCTTCGACTATGTGCTCGACTTTTAGATTCATTGGCCAATTTGTATACTTTATTTCTAAGGGTCGAGCGAGGAATGCCATATATCACGGCTGCTCTCCTAGTACCCAATTTACCACTTTGGATATCTCTTAGTGCAGCTTGAAGTTCATCTTCAGTATATGAGCGCTTAGAATTAGCATCTAATTTTCTACGATGGCTGCAAAATAAAATAAA------TATTGCAAAGTGTTTATTTTATTAAATTAACAAATTATGCATTGTAATAAATACTGCACTAAACAGAAAATTATCATTTAATTTTCTTTTCGCCCTTAATTCAAGTTTGAGTCCAAGTAAGGGTTTACTGAGGACTGAAACTAGAAGGGAGCAATCGGTTCCCATGCCCGAGTGCAGATTTTAGGGGAGGGAGATGCCAGATTGAAGGTTTAGATCAATGGAGAGAGATGAATTAGTTGCTATCTTCAAAA---------------------------------------------------------------
Nstupkai_LittleRiver_N293 GTTTAAAAGATAAATGATATACAAACAACTTACATGTGAAAGAACTGGTGCAAGAGTCTGACTGTATTCTAAGCTACCAAATACTTGTAGTTCATCCATTGCATCAACTTCTGACATAGGTGAGATATGAACACTATTATCACTATTTAGTTTATTCTCAGAAACTTTAGAAGCACTTTGAACTTTCTGAGTAATAGTGTGTTTCAAGAGTTGACGAAGTGATTCACTCGCAGAGGACACATTTTTAGTAATCTCACTGTCATAAATTGGAATTTCTAACTCAGAGCTGAGGCTAAAATTTTTATTATCTTCTTTGTTTTTTGCTGAATTCTCACCAGTTTGTAGTCTTCGACTATGTGCTCGACTTTTAGATTCATTGGCCAATTTGTATACTTTATTTCTAAGGGTCGAGCGAGGAATGCCATATATCACGGCTGCTCTCCTAGTACCCAATTTACCACTTTGGATATCTCTTAGTGCAGCTTGAAGTTCATCTTCAGTATATGAGCGCTTAGAATTAGCATCTAATTTTCTACGATGGCTGCAAAATAAAATAAAAATAAATATTGCAAAGTGTTTATTTTATTAAATTAACAAATCATGCATTGTAATAAATACTGCACTAAACAGAAAATTATCATTTAATTTTCTTTTCGCCCTTAATTCAAGTTTGAGTCTAAGTAAGGGTTTACTGAGGACTGAAACTAGAAGGGAGCAATCGGTTCCCATGCCCGAGTGCAGATTTTAGGGGAGGGAGATGCCAGATTGAAGGTTTAGATCAATG----------------------------------------------------------------------------------------------
Nstygius_ObeLee_N0656 GTTTAAAAGATAAATGATATACAAACAACTTACATGTGAAAGAACTGGTGCAAGAGTCTGACTGTATTCTAAGCTACCAAATACTTGTAGTTCATCCATTGCATCAACTTCTGACATAGGTGAGATATGAACACTATTATCACTATTTAGTTTATTCTCAGACACTTTAGAAGCACTTTGAACTTTCTGAGTAATAGTGTGTTTCAAGAGTTGACGAAGTGATTCACTTGCAGAGGACACATTTTTAGTGATCTCACTGTCATAAATTGGAATTTCTAACTCAGAGTTGAGGCTAAAATTTTTATTATCTTCTTTGTTTTTTGCTGAATTCTCACCAGTCTGTAGTCTTCGACTATGTGCTCGACTTTTAGATTCATTGGCCAATTTGTATACTTTATTTCTAAGGGTCGAGCGAGGAATGCCATATATCACGGCTGCTCTCCTAGTACCCAATTTACCACTTTGGATATCTCTTAGTGCAGCTTGAAGTTCATCTTCAGTATATGAGCGCTTAGAGTTAGCATCTAATTTTCTACGATGGCTGCAAAATAAAATAAAA------ATTGCAAGGTGTTCATTTTATTAAATTAAAAAATCATGCATTGTAATAAATACTGCACTAAACAGAAAATT-TCATTTAATTTTCTTTTAGCCCTTAATTCAAGTTTAAGTCTAAGTAAGGGTTTACTCAGGACCGAAACTAGAAGGTAGCAATAGGTTCCTATGCCTGAGTGCAGATTTTAGGGGGGGGGGATGACGGATTGAAGGTTTAGATCAATGGAGAGAGATGAAT-------TACCTTAAGGAAAAAAATATGATTAAAAATTAAAAACTGGAATATACATCTCTGCAAATAAATCTTACTACAAT
Nstygius_RavenB_N1022 ---------ATAAATGATATACAAACAACTTACATGTGAAAGAACTGGTGCAAGAGTCTGACTGTATTCTAAGCTACCAAATACTTGTAGTTCATCCATTGCATCAACTTCTGACATAGGTGAGATATGAACACTATTATCACTATTTAGTTTATTCTCAGACACTTTAGAAGCACTTTGAACTTTCTGAGTAATAGTGTGTTTCAAGAGTTGACGAAGTGATTCACTTGCAGAGGACACATTTTTAGTGATCTCACTGTCATAAATTGGAATTTCTAACTCAGAGTTGAGGCTAAAATTTTTATTATCTTCTTTGTTTTTTGCTGAATTCTCACCAGTCTGTAGTCTTCGACTATGTGCTCGACTTTTAGATTCATTGGCCAATTTGTATACTTTATTTCTAAGGGTCGAGCGAGGAATGCCATATATCACGGCTGCTCTCCTAGTACCCAATTTACCACTTTGGATATCTCTTAGTGCAGCTTGAAGTTCATCTTCAGTATATGAGCGCTTAGAGTTAGCATCTAATTTTCTACGATGGCTGCAAAATAAAATAAAAATAAATATTGCAAGGTGTTCATTTTATTAAATTAAAAAATCATGCATTGTAATAAATACTGCACTAAACAGAAAATT-TCATTTAATTTTCTTTTAGCCCTTAATTCAAGTTTAAGTCTAAGTAAGGGTTTACTCAGGACCGAAACTAGAAGGTAGCAATAGGTTCCTATGCCCGAGTGCAGATTTTAGGGGGGGGGGATGACGG------------------------------------------------------------------------------------------------------------------
Ntempletoni_ClarksCreek_N945 GTTTAAAAGATAAAAGATATACAAACAACTTACATGTGAAAGAACTGGTGCAAGAGTCTGACTGTATTCTAAGCTACCAAATACTTGTAGTTCATCCATTGCATCAACTTCTGACATAGGTGAGATATGAACACTATTATCACTATTTAGTTTATTCTCAGAAACTTTAGAAGCACTTTGAACTTTCTGAGTAATAGTGTGTTTCAAGAGTTGACGAAGTGATTCACTTGCAGAGGACACATTTTTAGTGATCTCACTGTCATAAATTGGAATTTCTAACTCAGAGTTGAGGCTAAAATTTTTATTATCTTCTTTGTTTTTTGCTGAATTCTCACCAGTTTGTAGTCTTCGACTATGTGCTCGACTTTTAGATTCATTGGCCAATTTGTATACTTTATTTCTAAGGGTCGAGCGAGGAATGCCATATATCACGGCTGCTCTCCTAGTACCCAATTTACCACTTTGGATATCTCTTAGTGCAGCTTGAAGTTCATCTTCAGTATATGAACGCTTAGAGTTAGCATCTAATTTTCTACGATGGCTGCAAAAT------AAAATAAATATTGCAAGGTGTTCATTTTATTAAATTAAAAAATCATGCATTGTAATAAATACTGCACTAAACAGAATATTATCATTTAATTTTCTTTCAGCCCTTAATTCAAGTTTGAGTCTAAGTAAGGGTTTACTGAGGACTGAAACTAGAAGGGAGCAATCAGTTCCCATGCCTGAGTGCAGATTTTAGGGGAGGGGGATGCCAGATTGAAGGTTTAGATCAATGGAGAGAGATGAATTAGTTGCTACCTTAAGAAAAAAAATATGATTAAAAATTAAAAACTGGAATCCACATCTCTGCAAATAAATCTTGCTACAAT
Ntennessensis_Watauga_N1046 GTTTAAAAGATAAATGATATACAAACAACTTACATGTGAAAGAACTGGTGCAAGAGTCTGACTGTATTCTAAGCTACCAAATACTTGTAGTTCATCCATTGCATCAACTTCTGACATAGGTGAGATATGAACACTATTATCACTATTTAGTTTATTCTCAGGAACTTTAGAAGCACTTTGAACTTTCTGAGTAATAGTGTGTTTCAAGAGTTGACGAAGTGATTCACTTGCAGAGGACACATTTTTAGTAATCTCACTGTCATAAATTGGAATTTCTAACTCAGAGTTGAGGCTAAAATTTTTATTATCTTCTTTGTTTTTTGCTGAATTCTCACCAGTTTGTAGTCTTCGACTATGTGCTCGACTTTTAGATTCATTGGCCAATTTGTATACTTTATTTCTAAGGGTCGAGCGAGGAATGCCATATATCACGGCTGCTCTCCTAGTACCCAATTTACCACTTTGGATATCTCTTAGTGCAGCTTGAAGTTCATCTTCAGTATATGATCGCTTAGAGTTAGCATCTAATTTTCTACGATGGCTGCAAAATAAAATAAAAATAAATATTGCAAGGTGTTTATTTTATTAAATTAACAAATCATGGATTGTTATAAATACTGCACTAAACAGAAAATTATCATTT-ATTTTCTTTTAGACCTTAATTCAAGTTTGAGTCTAAGTAAGGGTTTACTGAGAATTGAAACTAGAAGGGAGCAATCGGTTCCCATGCTTGAGTGCACATTTTAGGGGAGGGGGATGCCGGATTGAAGGTTTAGATCAATGGAGAGAGATGAATTAGTTGCTACCTTAAGAAAAAAAATATGATTAAAAATTAAAAACTGGAATCCACATCTCTGCAAATAAATCTTGCTACAAT
