# Supplementary material for: ﻿New species in old mountains: integrative taxonomy reveals ten new species and extensive short-range endemism in Nesticus spiders (Araneae, Nesticidae) from the southern Appalachian Mountains
Source: Zookeys. 2023 Feb 3;1145:1–130. doi: 10.3897/zookeys.1145.96724 (PMC10208238; doi:10.3897/zookeys.1145.96724)
Supplement: Supplementary material 4 — Input alignments, analysis log files, and output tree files [file zookeys-1145-001_article-96724__-s004.zip › uce-2001597 (modified).phy]

 88 821
Nesticus_Japan_G2153 A--------AGAAAATCATCATTCGAACAAGATGCTTGATTGCGACCTCGTTCGCAGAAGTGACCTCTTTTGATATTTAGCTTTTCCAAATGGTCAGTCAAATGCAGCCCGGTAGTTTTGTAAATGGGAGGAACGATGGCTTCAGGACTTGCCAACGACCGTCTGTTAACAGCCAGTGGTCTGTATGGTACTGTGTATTTGCATTGGCTCTCCAGATCTACATTATGGCCACCAGCATTCAAAGGTTTACTCGCTATGTCTCGTTACCTTGGCCTCCACAAGGACAACCTTATTTCGAGCTCAATGCGTATGTGGCCTTTATAGGAGCTGCAGTTGTTCTAATGCCATTTTTTGTCATCGTGTCGCTCATGAAAGTAGGAAATTATGCAAATGACGGACACAAAATGGGAAACGAGGAACCTGATATGGTGGTCTATCAAAACCTGCGGAAGAAAAAATATTGCCGCTGGTTGAAATCGTTCTGGAAACATGGCGGGCCTCTCGCGCCTCTTATTCATCTAGCAGCAGCTGTGTGCCTTCTACTTCCCAAGCTGCTAGTGGAAGCCCAGTTGATAAAACACGGATTTCTGGGAAAAGGT---AAGTCTCTTCATAAAACCAGAATTTGTTG--CATTTTTTTGTTGCTTATGTTACTTATT--------AATCTAAAT-----------------------------------------------------------------------------------------------------------------------------------------------
Nsilvestrii_Hellgate_N1108 ------------------------------------------------------------------------------------------------CTCCGATGCAGTCGGCCAGTTTCGTCAAAAGACGGAACGATGGCTTCACTACATGTCAACGACCGTCAGTGAACAGCCAATGGTCTGTGTGGTACTGTGTGTTCGCTTTGGCACTTCAGATCTACATTATGGCTACAAGCATTCAAAGGTTTACCCGCTACGTTTCACTTCCATGGCCACCTCAAGGACAACCTTATTTTGAGCTCAATGCCTATGTGGCCTTTATAGGAGCTGCCGTTGTTTTGATGCCATTTTTTGTCATAGTATCTCTCATGAAAGTAGGAAATTATGCCAACGACGGGCACAAAATTGGAAACGAGGAGCCAGACATGGTGGTCTATCAGAATTTACGGAAGAAGAAATATTGTCGATGGATGAAATCTTTATGGAAACATGGTGGCCCACTTGCGCCATTGATTCATTTAGCAGCAGCTGTGTGCCTTCTTTTTCCCAAGCTGCTAGTGGAAGCCCAGTTAATAAAACATGGATTTCTTGGTAAAGGTAAGAATTTCAACAATAAATTTAAAA----------------ATATAAATGTTGATAACGATTT--ATTATAGATAACATTATTAACTAATAACTTGTTGCTTGTCACATGATCTTTCTACTGTTTCTCATTGCATATTACAGACGA---ACGAAAATGTTATGCAT-----GAAAGGAAATTTT------CTCTGCAGAGATTTTAATGTTTCTCTAAACCA
Narcheri_Cheaha_N023 ---------------------------------------------------------AATTAACCTATTTTGTTCTTAAAGTGTTCCAAATGGTCACTCCAATGCAATCGGCTACTTTTGTGAAAGGACGGAACGATGGCTTCACGGCGTGCCAACGACCGTCGGTCAACAGCCAATGGTCAGTGTGGTATTGTGTTTTTGCGTTAGCACTTCAGATATACATTATGGCTACAAGTATCCAAAGGTTTACACGCTATGTTTCTCTACCATGGCCTCCTCAAGGACAACCTTATTTCGAGCTCAATGCCTATGTGGCCTTTATAGGAGCTGCCGTTGTGTTGATGCCGTTTTTTGTCATTGTATCTCTTATGAAAGTAGGAAACTATGCCAACGACGGTCACAAAATTGGAAACGAGGAGCCAGACATGGTGGTCTATCAGAATTTGCGGAAGAAGAAATACTGTCGTTGGATGAAGTCGTTATGGAAGCATGGTGGTCCTCTTGCGCCTCTGATTCATCTAGCAGCAGCTGTGTGCCTTCTGCTTCCCAAGCTGCTAGTGGAAGCCCAGTTGATAAAACATGGATTTCTTGGAAAAGGT---AAGTCTCTCTGCAAATCTGGAATTTCTTGAGTGTTTTTTTGTCAATTGTGCTAAACATTTTAAATACAGTTTGAATTAGATCTTGTTATCCGGAAATTTGAGTTATACCCTATATACCCTTTGCCTTTAACTACTGTGAATTGCCGACGGTAATGTTAAGTCTATGGAGGAATGAAATTCCGATTTATTATGCATATTTTCTTGAGTTTTAAAAAATTA
Nbarri_Bishop_N1072 -----------------------------------------------------------------------------------------------------------TCGGCTACTTTTGTGAAAGGACGGAACGATGGCTTCACGACGTGCCAACGACCGTCGGTCAACAGCCAATGGTCAGGGTGGTATTGTGTGTTTGCGTTAGCACTTCAGATATACATTATGGCTACAAGTATACAAAGGTTTACACGCTATGTTTCTCTACCATGGCCTCCTCAAGGACAACCCTATTTCGAGCTCAATGCCTATGTGGCCTTTATAGGAGCTGCCGTTGTGTTGATGCCGTTTTTTGTCATTGTATCTCTTATGAAAGTAGGAAACTATGCCAACGACGGTCACAAAATTGGAAACGAGGAGCCAGACATGGTGGTCTATCAGAATTTGCGGAAGAAGAAATACTGTCGTTGGTTGAAATCGTTATGGAAACATGGTGGTCCTCTTGCGCCTCTGATTCATCTAGCAGCAGCTGTGTGCCTTCTACTTCCCAAGCTGCTAGTGGAAGCCCAGTTGATAAAACATGGATTTCTTGGAAAAGGTAAGAAGTCTCTTTGCAAATCTAGAATTTCTTGCTTTTTTTTGTGTCAATTATGCTAAACATTTGAAATACAGTTTAAATTAGATCTTGTTATCCGGTATTTTGCATTATACCCTCTATACCCTTTGCCTTTAACTACTGTGAATGGCTGACGCTAATGTTAAGTCTACGGGGAGATGAAATTCTGACTCATTAAGCATATTTTTTGGCGTTTTTTTAAATTA
Nbarri_LostCoveCave_N0065 -------------------------------------------------------------------------------------------------TCCAATGCAATCGGCTACTTTTGTGAAAGGACGGAACGATGGCTTCACGACGTGCCAACGACCGTCGGTCAACAGCCAATGGTCAGTGTGGTATTGTGTGTTTGCGTTAGCACTTCAGATATACATTATGGCTACAAGTATCCAAAGGTTTACACGCTATGTTTCTCTACCATGGCCTCCTCAAGGACAACCCTATTTCGAGCTCAATGCCTATGTGGCCTTTATAGGAGCTGCCGTTGTGTTGATGCCGTTTTTTGTCATTGTATCTCTTATGAAAGTAGGAAACTATGCCAACGACGGTCACAAAATTGGAAACGAGGAGCCAGACATGGTGGTCTATCAGAATTTGCGGAAGAAGAAATACTGTCGTTGGTTGAAATCGTTATGGAAACATGGTGGTCCTCTTGCGCCTCTGATTCATCTAGCAGCAGCTGTGTGCCTTCTACTTCCCAAGCTGCTAGTGGAAGCCCAGTTGATAAAACATGGATTTCTTGGAAAAGGTAAGAAGTCTCTTTGCAAATCTAGAATTTCTTGCTTTTTTTTCTGTCAATTATGCTAAACATTTGAAATACAGTTTAAATTAGATCTTGTTATCCGGTATTTTGCATTATACCCTCTATACCCTTTGCCTTTAACTACTGTGAATGGCTGACGCTAATGTTAAGTCTACGGGGAGATGAAATTCTGACTCATTAAGCATATTT--------------------
Nbarri_eyed_ClayCave_G2082 ACTTGCCTTGTTGAAACAGGATTCCAACAAGATCCAGCACTATCCTATGTCTTGCAGAATTGACCTCTTTTGTTCTTAAAGTGTTCCAAATGGTCACTCCAATGCAATCGGCTACTTTTGTGAAAGGACGGAACGATGGCTTCACGACGTGCCAACGACCGTCGGTCAACAGCCAATGGTCAGTGTGGTATTGTGTGTTTGCGTTAGCACTTCAGATATACATTATGGCTACAAGTATCCAAAGGTTTACACGCTATGTTTCTCTACCATGGCCTCCTCAAGGACAACCTTATTTCGAGCTCAATGCCTATGTGGCCTTTATAGGAGCTGCCGTTGTGTTGATGCCGTTTTTTGTCATTGTATCTCTTATGAAAGTAGGAAACTATGCCAACGACGGTCACAAAATTGGAAACGAGGAGCCAGACATGGTGGTCTATCAGAATTTGCGGAAGAAGAAATACTGTCGTTGGTTGAAATCGTTATGGAAACATGGTGGTCCTCTTGCGCCTCTGATTCATCTAGCAGCAGCTGTGTGCCTTCTACTTCCCAAGCTGCTAGTGGAAGCCCAGTTGATAAAACATGGATTTCTTGGAAAAGGTAAGAAGTCTCTTTGCATATCTAGACTTTCTTGCTTTTTTGTGTGTCAATTATGTTAAACATTTTAAATACAGTTTAAATTAGATCTTGTTATCCGGTAATTTGCATTATACCCTCTTTATCCTTTG------------------------------------------------------------------------------------------------
Nbarrowsi_Gregorys_N270 -----------------------CCAACAAGATCCAGTACTACCCTATGTCTTGCAGAATTGACCTCTTTTGTTTTTAAAGTGTTCCAAATGGTCACCCCAATGCAATCGGCTACTTTTGTGAAAGGACGGAACGATGGCTTCACGACGTGCCAACGACCTTCGGTCAACAGCCAATGGTCAGTGTGGTATTGTGTGTTTGCGTTAGCACTTCAGATATACATTATGGCTACAAGTATCCAAAGGTTTACACGCTATGTTTCTCTACCATGGCCTCCTCAAGGACAACCTTATTTTGAGCTCAATGCCTATGTGGCCTTTATAGGAGCTGCCGTTGTGTTGATGCCGTTTTTTGTCATTGTATCTCTTATGAAAGTAGGAAACTATGCTAACGACGGTCACAAAATTGGAAACGAGGAGCCAGACATGGTGGTCTATCAGAATTTGCGGAAGAAGAAATACTGTCGTTGGTTGAAATCGTTATGGAAACATGGTGGTCCTCTTGCGCCTCTGATTCATCTAGCAGCAGCTGTGTGCCTTCTACTTCCCAAGCTGCTAGTGGAAGCCCAGTTGATAAAACATGGATTTCTTGGAAAAGGTAAGAAGTCTCTTTGCAAATCTAGAATTTTTTGCTTTTTTGTGTGTCAATTATGCTAATCATTTGAAATACAGTTTAAATTAGATCTTGTTATCCGGTGATTTGCATTATACCCTCTATACCCTTTGCTTTTAAGTACTGTGAATGGCCGACGCTAATGTTAAGTCTATGGGGAGATGAAATTCTGACTCATTAAGCATATTTTTTGTCGTTTTTTTAAA---
Nbarrowsi_Tuckaleechee_N360 ---------------------------------------------------------------------------------------------------------AATCGGCTACTTTTGTGAAAGGACGGAACGATGGCTTCACGACGTGCCAACGACCTTCGGTCAACAGCCAATGGTCAGTGTGGTATTGTGTGTTTGCGTTAGCACTTCAGATATACATTATGGCTACAAGTATCCAAAGGTTTACACGCTATGTTTCTCTACCATGGCCTCCTCAAGGACAACCTTATTTTGAGCTCAATGCCTATGTGGCCTTTATAGGAGCTGCCGTTGTGTTGATGCCGTTTTTTGTCATTGTATCTCTTATGAAAGTAGGAAACTATGCTAACGACGGTCACAAAATTGGAAACGAGGAGCCAGACATGGTGGTCTATCAGAATTTGCGGAAGAAGAAATACTGTCGTTGGTTGAAATCGTTATGGAAACATGGTGGTCCTCTTGCGCCTCTGATTCATCTAGCAGCAGCTGTGTGCCTTCTACTTCCCAAGCTGCTAGTGGAAGCCCAGTTGATAAAACATGGATTTCTTGGAAAAGGTAAGAAGTCTCTTTGCAAATCTAGAATTTTTTGCTTTTTTTTGTGTCAATTATGCTAATCATTTGAAATACAGTTTAAATTAGATCTTGTTATCCGGTGATTTGCATTATACCCTCTATACCCTTTTCTTTTAAGTACTGTGAATGGCCGACGCTAATGTTAAGTCTATGGGGAGATGAAATTCTGACTCATTAAGCATATTTTTTGTCG-TTTTTTAAATTA
Nbishopi_DryFalls_N150 ------CTTGTTGAAATAGGATTCCAACAAGATCCAGCACTACCCTATGTCTTGCAGAATTGACCTCTTTTGTTTTTAAAGTGTTCCAAATGGTCACTCCAATGCAATCGGCTACTTTTGTGAAAGGACGGAACGATGGCTTCACGACGTGCCAACGACCGTCGGTCAACAGCCAATGGTCAGTGTGGTATTGTGTGTTTGCGTTAGCACTTCAGATATACATTATGGCTACAAGTATCCAAAGGTTTACACGCTATGTTTCTCTACCATGGCCTCCTCAAGGACAACCTTATTTCGAGCTCAATGCCTATGTGGCCTTTATAGGAGCTGCCGTTGTGTTGATGCCGTTTTTTGTCATTGTATCTCTTATGAAAGTAGGAAACTATGCCAACGACGGTCACAAAATTGGAAACGAGGAGCCAGACATGGTGGTCTATCAGAATTTGCGGAAGAAGAAATACTGTCGTTGGTTGAAATCGTTATGGAAACATGGTGGTCCTCTTGCGCCTCTGATTCATCTAGCAGCAGCTGTGTGCCTTCTACTTCCCAAGCTGCTAGTGGAAGCCCAGTTGATAAAACATGGATTTCTTGGAAAAGGTAAGAAGTCTTTTTGCAAATCTAGAATTTCTTGC-------TGTGTCAATTATGCTAAACATTTGAAATACAGTATAAATTAGATCTTGTTATCCGGTAATTTGCATTATACCCTCTAT--------------------------------------------------------------------------------------------------------
Nbishopi_PoleCr_Chattooga_N885 -----------------------------------------------TGTCTTGCAGAATTGACCTCTTTTGTTTTTAAAGTGTTCCAAATGGTCACTCCAATGCAATCGGCTACTTTTGTGAAAGGACGGAACGATGGCTTCACGACGTGCCAACGACCGTCGGTCAACAGCCAATGGTCAGTGTGGTATTGTGTGTTTGCGTTAGCACTTCAGATATACATTATGGCTACAAGTATCCAAAGGTTTACACGCTATGTTTCTCTACCATGGCCTCCTCAAGGACAACCTTATTTCGAGCTCAATGCCTATGTGGCCTTTATAGGAGCTGCCGTTGTGTTGATGCCGTTTTTTGTCATTGTATCTCTTATGAAAGTAGGAAACTATGCCAACGACGGTCACAAAATTGGAAACGAGGAGCCAGACATGGTGGTCTATCAGAATTTGCGGAAGAAGAAATACTGTCGTTGGTTGAAATCGTTATGGAAACATGGTGGTCCTCTTGCGCCTCTGATTCATCTAGCAGCAGCTGTGTGCCTTCTACTTCCCAAGCTGCTAGTGGAAGCCCAGTTGATAAAACATGGATTTCTTGGAAAAGGTAAGAAGTCTTTTTGCAAATCTAGAATTTCTTGC-------TGTGTCAATTATGCTAAACATTTGAAATACAGTATGAATTAGATCTTGTTATCCGGTAATTTGCATTATACCCTCTATACCCTTTGCCTTTAACTACTGTGAATGGCCGACGCTAATGTTAAGTCTATGGGGAGATGAAATTCTGACGCATTAAGCATATTTTCTGGCGTTTTTATAAATTA
Nbishopi_StandingIndian_N131 ACTTGCCTTGTTGAAATAGGATTCCAACAAGATCCAGCACTACCCTATGTCTTGCAGAATTGACCTCTTTTGTTTTTAAAGTGTTCCAAATGGTCACTCCAATGCAATCGGCTACTTTTGTGAAAGGACGGAACGATGGCTTCACGACGTGCCAACGACCGTCGGTCAACAGCCAATGGTCAGTGTGGTATTGTGTGTTTGCGTTAGCACTTCAGATATACATTATGGCTACAAGTATCCAAAGGTTTACACGCTATGTTTCTCTACCATGGCCTCCTCAAGGACAACCTTATTTCGAGCTCAATGCCTATGTGGCCTTTATAGGAGCTGCCGTTGTGTTGATGCCGTTTTTTGTCATTGTATCTCTTATGAAAGTAGGAAACTATGCCAACGACGGTCACAAAATTGGAAACGAGGAGCCAGACATGGTGGTCTATCAGAATTTGCGGAAGAAGAAATACTGTCGTTGGTTGAAATCGTTATGGAAACATGGTGGTCCTCTTGCGCCTCTGATTCATCTAGCAGCAGCTGTGTGCCTTCTACTTCCCAAGCTGCTAGTGGAAGCCCAGTTGATAAAACATGGATTTCTTGGAAAAGGTAAGAAGTCTTTTTGCAAATCTAGAATTTCTTGC-------TGTGTCAATTATGCTAAACATTTGAAATACAGTATAAATTAGATCTTGTTATCCGGTAATTTGCATTATACCCTCTATACCCTTTGCCTTTAACTACTGTGAATGGCCGACGCTAATGTTAAGTCTATGGGGAGATGAAATTCTGACGCATTAAGCATATTTTCTGGCGTTTTTATAAATTA
Nbrimleyi_NewberryCr_N984 -----------------------------------------------------------------------------------------------------ATGCAATCGGCTACTTTTGTGAAAGGACGGAACGATGGCTTCTCGACGTGCCAACGACCGTCGGTCAACAGCCAATGGTCAGTGTGGGATTGTGTGTTTGCGCTAGCACTTCAGATATACATTATGGCTACAAGTATCCAAAGGTTTACACGCTATGTTTCTCTACCATGGCCTCCTCAAGGACAACCTTATTTTGAGCTCAATGCCTATGTGGCCTTTATAGGAGCTGCCGTTGTGTTGATGCCGTTTTTTGTCATTGTATCTCTTATGAAAGTAGGAAACTATGCCAACGACGGCCACAAAATTGGTAACGAGGAGCCAGACATGGTGGTCTATCAGAATTTGCGGAAGAAGAAATACTGTCGTTGGTTGAAATCGTTATGGAAACATGGTGGTCCTCTTGCGCCTCTGATTCATCTAGCAGCAGCTGTGTGCCTTCTACTTCCCAAGCTGCTAGTGGAAGCCCAGTTGATAAAACATGGATTTCTTGGAAAAGGTAAGAAGTCTCTTTGCAAATCTAGAATTTCTTGCTTTTTTGTGTGTCAATTATGCTAAACATTTGAAATGCAGTTTAAATTAGATCTTGTTATCAGGTAATTTGCATTATACCCTCTATACCCTTTGCCTTTAACTACTGTGAATGGCCGACGCTAATGTTAACTCTATGAGGGGATGAAATTCTGACTCATTAAGCATATTTTCTGGCGTTTTTTTAAATTA
Nbrimleyi_RumblingBald_N241 ACTTGCCTTGTTGAAACAGGATTCCAACAAGATCCAGCACTACCCTATGTCTTGCAGAATTGACCACTTTTGTTCTTAAAGTTCTCCAAATGGTCACTCCAATGCAATCGGCTACTTTTGTGAAAGGACGGAACGATGGCTTCTCGACGTGCCAACGACCGTCGGTCAACAGCCAATGGTCAGTGTGGTATTGTGTGTTTGCGCTAGCACTTCAGATATACATTATGGCTACAAGTATCCAAAGGTTTACACGCTATGTTTCTCTACCATGGCCTCCTCAAGGACAACCTTATTTTGAGCTCAATGCCTATGTGGCCTTTATAGGAGCTGCCGTTGTGTTGATGCCGTTTTTTGTCATTGTATCTCTTATGAAAGTAGGAAACTATGCCAACGACGGCCACAAAATTGGTAACGAGGAGCCAGACATGGTGGTCTATCAGAATTTGCGGAAGAAGAAATACTGTCGTTGGTTGAAATCGTTATGGAAACATGGTGGTCCTCTTGCGCCTCTGATTCATCTAGCAGCAGCTGTGTGCCTTCTACTTCCCAAGCTGCTAGTGGAAGCCCAGTTGATAAAACATGGATTTCTTGGAAAAGGTAAGAAGTCTCTTTGCAAATCTAGAATTTCTTGCTTTTTTGTGTGTCAATTATGCTAAACATTTG-----------AAATTAGATCTTGTTATCAGATAATTTGCATTATACCCTCTATACCCTTTGCCTTTAACTACTGTGAATGGCCGACGCTAATGTTAACTCTATGAGGGGATGAAATTCTGACTCATTAAGCATATCTTCTGGCGTTTTTTAAAATTA
Ncanei_Egypt_N958 -----------------------------------------------------------------------------------------------ACTCCAATGCAATCGGCTACTTTTGTGAAAGGACGGAACGATGGCTTCACGACGTGCCAACGACCGTCGGTCAACAGCCAATGGTCAGTGTGGTATTGTGTATTTGCGCTAGCACTTCAGATATACATTATGGCTACAAGTATCCAAAGGTTTACACGCTATGTTTCCCTACCATGGCCTCCTCAAGGACAACCTTATTTTGAGCTCAATGCCTATGTGGCCTTTATAGGAGCTGCCGTTGTGTTGATGCCGTTTTTTGTCATTGTATCCCTTATGAAAGTAGGAAACTATGCCAACGACGGCCACAAAATTGGCAACGAGGAGCCAGACATGGTGGTCTATCAGAATTTGCGGAAGAAGAAATACTGTCGTTGGTTGAAATCGTTATGGAAACATGGCGGCCCTCTTGCGCCTTTGATTCATCTAGCAGCAGCTGTGTGCCTTCTACTTCCCAAGCTGCTAGTGGAAGCCCAGTTGATAAAACATGGATTTCTTGGAAAAGGTAAGAAGTCTCTTTGCAAATCTAAAATTTCTCGCTTTTTTGTGTGTCAATTATGCTAAACATTTGAAATGC--------------------------------------------------------------------------------------------------------------------------------------------------------
Ncarolinensis_Grandfather_N218 ACTTGCCTTGTTGAAACAGGATTCCAACAAGATCCAGCACTACCCCATGTCTTGCAGAATTGACCTCTTTTGTTCTTAAAGTGTTCCAAATGGTCACTCCAATGCAATCGGCTACTTTTGTGAAAGGACGGAACGATGGCTTCACGACGTGCCAACGACCGTCGGTCAACAGCCAATGGTCAGTGTGGTATTGTGTGTTTGCGTTAGCACTTCAGATATACATTATGGCTACAAGTATCCAAAGGTTTACACGCTATGTTTCTCTACCATGGCCTCCTCAAGGACAACCTTATTTCGAGCTCAATGCCTATGTGGCCTTTATAGGAGCTGCCGTTGTGTTGATGCCGTTTTTTGTCATTGTATCTCTTATGAAAGTAGGAAACTATGCCAACGACGGTCACAAAATTGGAAACGAGGAGCCAGACATGGTGGTCTATCAGAATTTGCGGAAGAAAAAATACTGTCGTTGGTTGAAATCGTTATGGAAACATGGGGGCCCTCTTGCGCCTCTGATTCATCTAGCAGCAGCTGTGTGCCTTCTACTTCCCAAGCTGCTAGTGGAAGCCCAGTTGATAAAACATGGATTTCTTGGAAAAGGTAAGAAGTCTCTTTGCATATCTAGACTTTCTTGCTTTTTTGTGTGTCAATTATGTTAAACATTTTAAATACAGTTTAAATTAGATCTTGTTATCCGGTAATTTGCATTATACCCTCTATACCCTTTGCCTTTAGCTACTGTGAATGGCC--------------------------------------------------------------------------
Ncarteri_English_N031 -----------------------TCAACAAGATCCAGCACTATCCCATGTCTTGCAGAATTGACCTCTTTTGTTTTTAAAGTGTTCCAAATGGTCACTCCAATGCAATCGGCTACTTTTGTGAAAGGACGGAACGATGGCTTCACGACGTGCCAACGACCGTCGGTCAATAGCCAATGGTCAGTGTGGTATTGTGTGTTTGCGTTAGCACTTCAGATATACATTATGGCTACAAGTATCCAAAGGTTTACACGCTATGTTTCTCTACCATGGCCTCCTCAAGGACAACCTTATTTCGAGCTCAATGCCTATGTGGCCTTTATAGGAGCTGCCGTTGTGTTGATGCCGTTTTTTGTCATTGTATCTCTTATGAAAGTAGGAAACTATGCCAACGACGGTCACAAAATTGGAAACGAGGAGCCAGACATGGTGGTCTATCAGAATTTGCGGAAGAAGAAGTACTGTCGTTGGTTGAAATCGTTATGGAAACATGGTGGTCCTCTTGCGCCTCTGATTCATCTAGCAGCAGCTGTGTGCCTTCTACTTCCCAAGCTGCTAGTGGAAGCCCAGTTGATAAAACATGGATTTCTTGGAAAAGGTAACAAGTCTTTTTGCAAATCTAGAATTTCTTGCTTTTTTTTGTGTCAATTATGCTAAACATTTGAAATACAGTATAAATTAGATCTTGTTATCCGGTAATTTGCACTATACCCTCTATACCCTTTGCCTTTAACTACTGTGAATGGCCGACGCTAATGTTAAGTGTATGGGGAGATGAAATTCTGACT----------------------------------
Ncarteri_LaurelCave_nearTYPE_N0296 ACTTGCCTTGTTGAAATAGGATTCCAACAAGATCCAGCACTACCTTATGTCTTGCAGAATTGACCTCTTTTGTTTTTAAAGTGTTCCAAATGGTCACTCCAATGCAATCGGCTACTTTTGTGAAAGGACGGAACGATGGCTTCACGACGTGCCAACGACCGTCGGTCAACAGCCAATGGTCAGTGTGGTATTGTGTGTTTGCGTTAGCACTTCAGATATACATTATGGCTACAAGTATCCAAAGGTTTACACGCTATGTTTCTCTACCATGGCCTCCTCAAGGGCAACCTTATTTCGAGCTCAATGCCTATGTGGCCTTTATAGGAGCTGCCGTTGTGTTGATGCCGTTTTTTGTCATTGTATCTCTTATGAAAGTAGGAAACTATGCCAACGACGGTCACAAAATTGGAAACGAGGAGCCAGACATGGTGGTCTATCAGAATTTGCGGAAGAAGAAATACTGTCGTTGGTTGAAATCGTTATGGAAACATGGTGGTCCTCTTGCGCCTCTGATTCATCTAGCAGCAGCTGTGTGCCTTCTACTTCCCAAGCTGCTAGTGGAAGCCCAGTTGATAAAACATGGATTTCTTGGAAAAGGTAAGAAGTCGCTTTGCAAATCTAGAATTTCTTGCTTTTTTTTGTGTCAATTATGCTAAACATTTGAAATACAGTATAAATTAGATCTTGTTATCTGGTAATTTGCACTATACCCTCTATACCCTTTGCCTTTAACTACTGGGAATGGCCGACGCTAATGTTAAGTCTATGGGGAGATGAAATTCTGACTCATTAAGCATAGTTTCTGGCGTTTTTATAAATTA
Ncarteri_PilotMtn_G2185 ACTTGCCTTGTTGAAATAGGATTCCAACAAGATCCAGCACTACCCTATGTCTTGCAGAATTGACCTCTTTTGTTTTTAAAGTGTTCCAAATGGTCACTCCAATGCAATCGGCTACTTTTGTGAAAGGACGGAACGATGGCTTCACGACGTGCCAACGACCGTCGGTCAACAGCCAATGGTCAGTGTGGTATTGTGTGTTTGCGTTAGCTCTTCAGATATACATTATGGCTACAAGTATCCAAAGGTTTACACGCTATGTTTCTCTACCATGGCCTCCTCAAGGGCAACCTTATTTCGAGCTCAATGCCTATGTGGCCTTTATAGGAGCTGCCGTTGTGTTGATGCCGTTTTTTGTCATTGTATCTCTTATGAAAGTAGGAAACTATGCCAACGACGGTCACAAAATTGGAAACGAGGAGCCAGACATGGTGGTCTATCAGAATTTGCGGAAGAAGAAATACTGTCGTTGGTTGAAATCGTTATGGAAACATGGTGGTCCTCTTGCGCCTCTGATTCATCTAGCAGCAGCTGTGTGCCTTCTACTTCCCAAGCTGCTAGTGGAAGCCCAGTTGATAAAACATGGATTTCTTGGAAAAGGTAAGAAATCGCTTTGCAAATCTGGAATTTCTTGCTTTTTTTTGTGTCAATTATGCTAAACATTTGAAATACAGTATAAATTAGATCTTGTTATCTGGTAATTTGCACTATACCCTCTATACCCTTTGCCTTTAACTACTGGGAATGGCCGATGCTAATGTTAAATCTATGGGGAGATGAAATTCTGACTCATTAAGCATATTTTCTGGCGTTTTTATAAATTA
Ncarteri_Pitchfork_N363 ACTTGCCTTGTTGAAATAGGATTCCAACAAGATCCAGCACTACCCTATGTCTTGCAGAATTGACCTCTTTTGTTTTTAAAGTGTTCCAAATGGTCACTCCAATGCAATCGGCTACTTTTGTGAAAGGACGGAACGATGGCTTCACGACGTGTCAACGACCGTCGGTCAACAGCCAATGGTCAGTGTGGTATTGTGTGTTTGCGTTAGCACTTCAGATATACATTATGGCTACAAGTATCCAAAGGTTTACACGCTATGTTTCTCTACCATGGCCACCTCAAGGACAACCTTATTTCGAGCTCAATGCCTATGTGGCCTTTATAGGAGCTGCCGTTGTGTTGATGCCGTTTTTTGTCATTGTATCTCTTATGAAAGTAGGGAACTATGCCAACGACGGTCACAAAATTGGAAACGAGGAGCCAGACATGGTGGTCTATCAGAATTTGCGGAAGAAGAAATACTGTCGTTGGTTGAAATCGTTATGGAAACATGGTGGTCCTCTTGCGCCTCTAATTCATCTAGCAGCAGCTGTGTGCCTTCTACTTCCCAAGCTGCTAGTGGAAGCCCAGTTGATAAAACATGGATTTCTTGGAAAAGGTAAGAAGTCTCCTTGCAAATCTAGAATTTCTTGCTTTTTTTTGTGTCAATTATGCTAAACATTTGAAATACAGTATAAATTAGATCTTGTTATCCGGTAATTTGCACTATA---------CCCTTTGCCTCTAACTACTGTGAATAGCCGACGCTAATGTTAAGTCTATGGGGAGATGAAATTCTGACTCATTAAGCATATTTTCTGGCGTTTTCATAAATTA
Ncarteri_WeberCty_N1044 ACTTGCCTTG-TGAAATAGGATTCCAACAAGATCCAGCACTACCCTATGTCTTGCAGAATTGACCTCTTTTGTTTTTAAAGTGTTCCAAATGGTCACTCCAATGCAATCGGCTACTTTTGTGAAAGGACGGAACGATGGCTTCACGACGTGCCAACGACCGTCGGTCAACAGCCAATGGTCAGTGTGGTATTGTGTGTTTGCGTTAGCACTTCAGATATACATTATGGCTACAAGTATCCAAAGGTTTACACGCTATGTTTCTCTACCATGGCCTCCTCAAGGGCAACCTTATTTCGAGCTCAATGCCTATGTGGCCTTTATAGGAGCTGCCGTTGTGTTGATGCCGTTTTTTGTCATTGTATCTCTTATGAAAGTAGGAAACTATGCCAACGACGGTCACAAAATTGGAAACGAGGAGCCAGACATGGTGGTCTATCAGAATTTGCGGAAGAAGAAATACTGTCGTTGGTTGAAATCGTTATGGAAACATGGTGGTCCTCTTGCGCCTCTGATTCATCTAGCAGCAGCTGTGTGCCTTCTACTTCCCAAGCTGCTAGTGGAAGCCCAGTTGATAAAACATGGATTTCTTGGAAAAGGTAAGAAGTCGCTTTGCAAATCTAGAATTTCTTGCTTTTTTTTGTGTCAATTATGCTAAACATTTGAAATACAGTATAAATTAGATCTTGTTATCTGGTAATTTGCACTATACCCTCTATACCCTTTGCCTTTAACTACTGGGAATGGCCGACGCTAATGTTAAGTCTATGGGGAGATGAAATTCTGACTCATTAAGCATATTTTCTGGCGTTTTTATAAATTA
Ncarteri_div__RainbowCave_G2089 ---------------------------------------------------------------------------------------AAATGGTCACCCCAATGCAATCGGCTACTTTTGTGAAAGGACGGAACGATGGCTTCACGGCGTGCCAACGACCATCGGTCAACAGCCAATGGTCAGTGTGGTATTGTGTGTTTGCGTTAGCACTTCAGATATACATTATGGCTACAAGTATCCAAAGGTTTACACGCTATGTTTCTCTACCATGGCCTCCTCAAGGACAACCTTATTTCGAGCTCAATGCCTATGTGGCCTTTATAGGTGCTGCCGTTGTGTTGATGCCGTTTTTTGTCATTGTATCTCTTATGAAAGTAGGGAACTATGCCAACGACGGTCACAAAATTGGAAACGAGGAGCCAGACATGGTGGTCTATCAGAATTTGCGGAAGAAGAAATACTGTCGTTGGTTGAAGTC-------------------------------------------------------------------------------------------------------------------------------------------------------------------------------------------------------------------------------------------------------------------------------------------------------------------------------------------------------
Ncherokee_BallhootScar_N193 ACTTGCCTTGTTGAAACAGGATTCCAACAAGATCCAGCACTACCCTATGTCTTGCAGAATTGACCTCTTTTGTTCTTAAAGTGTTCCAAATGGTCACTCCAATGCAATCGGCTACTTTTGTGAAAGGACGGAACGATGGCTTCACGACGTGCCAACGACCGTCGGTCAACAGCCAATGGTCAGTGTGGTATTGTGTGTTTGCGTTAGCACTTCAGATATACATTATGGCTACAAGTATCCAAAGGTTTACACGCTATGTTTCTCTACCATGGCCTCCTCAAGGACAACCTTATTTCGAGCTCAATGCCTATGTGGCCTTTATAGGAGCTGCCGTTGTGTTGATGCCGTTTTTTGTCATTGTATCTCTTATGAAAGTAGGAAACTATGCCAACGACGGTCACAAAATTGGAAACGAGGAGCCAGACATGGTGGTCTATCAGAATTTGCGGAAGAAGAAATACTGTCGTTGGGTGAAATCGTTATGGAAACATGGTGGTCCTCTTGCGCCTCTGATTCATCTAGCAGCAGCTGTGTGCCTTCTACTTCCCAAGCTGCTAGTGGAAGCCCAGTTGATAAAACATGGATTTCTTGGAAAAGGTAAGAAGTCTCTATGCATATCTAGACTTTCTTGCTTCTTTGTGTGTCAATTATGCTAAACATTTTAAATACAGTTTAAATTAGATCTTGTTATCCGGTAATTTGCATTGTACACTCTATA-------------------------------------------------------------------------------------------------------
Ncherokee_BalsamMtn_N891 ----------------------------------------------------------------------------------------------------------------------------------------------------------------------------------------------------------------------GATCTACATTATGGCTACAAGTATCCAAAGGTTTACACGCTATGTTTCCCTACCATGGCCTCCTCAAGGACAACCTTATTTCGAGCTCAATGCCTATGTGGCCTTTATAGGAGCTGCCGTTGTGTTGATGCCGTTTTTTGTCATTGTATCTCTTATGAAAGTAGGAAACTATGCCAACGACGGTCACAAAATTGGAAACGAGGAGCCAGACATGGTGGTCTATCAGAATTTGCGGAAGAAGAAATACTGTCGTTGGATGAAATCGTTATGGAAACATGGTGGTCCTCTTGCGCCTCTGATTCATCTAGCAGCAGCTGTGTGCCTTCTACTTCCCAAGCTGCTAGTGGAAGCCCAGTTGATAAAACATGGATTTCTTGGAAAAGGTAAGAAGTCTCTTTGCATATCTAGACTTTCTTGCT--------------------------------------------------------------------------------------------------------------------------------------------------------------------------------------------
Ncherokee_SIndianCrk_N681 ------------------------------------------------------------------------------------------------------------------------------------------------------------------------------------------------------------------------------------CTACAAGTATCCAAAGGTTTACACGCTATGTTTCTCTACCATGGCCTCCTCAAGGACAACCTTATTTTGAGCTCAATGCCTATGTGGCCTTTATAGGAGCTGCCGTTGTGTTGATGCCGTTTTTTGTCATTGTATCTCTTATGAAAGTAGGAAACTATGCCAACGACGGTCACAAAATTGGAAACGAGGAGCCAGACATGGTGGTCTATCAGAATTTGCGGAAGAAGAAATACTGTCGTTGGTTGAAATCGTTATGGAAACATGGTGGTCCTCTTGCGCCTCTGATTCATCTAGCAGCAGCTGTGTGCCTTCTACTTCCCAAGCTGCTAGTGGAAGCCCAGTTGATAAAACATGGATTTCTTGGAAAAGGTAAGAAGTCTCTTTGCATATCTAGACTTTCTTGCTTTTGTGTGTGTCAATTATGCTAAACATTTTAAATACAGTTTAAAT-----------------------------------------------------------------------------------------------------------------------------------------------
Ncooperi_BeaverCrk_N1002 -------------------------------------------CCTATGTCTTGCAGAATTGACCTCTTTTGTTTTTAAAGTGTTCCAAATGGTCACTCCAATGCAATCGGCTACTTTTGTGAAAGGACGGAACGATGGCTTCACGACGTGCCAACGACCGTCGGTCAACAGCCAATGGTCAGTGTGGTATTGTGTGTTTGCGTTAGCACTTCAGATATACATTATGGCTACAAGTATCCAAAGGTTTACACGCTATGTTTCTCTACCATGGCCTCCTCAAGGACAACCTTATTTCGAGCTCAATGCCTATGTGGCCTTTATAGGAGCTGCCGTTGTGTTGATGCCGTTTTTTGTCATTGTATCTCTTATGAAAGTAGGAAACTATGCCAACGACGGTCACAAAATTGGAAACGAGGAGCCAGACATGGTGGTCTATCAGAATTTGCGGAAGAAGAAATACTGTCGTTGGTTGAAATCGTTATGGAAACATGGTGGTCCTCTTGCGCCTCTGATTCATCTAGCAGCAGCTGTGTGCCTTCTACTTCCCAAGCTGCTAGTGGAAGCCCAGTTGATAAAACATGGATTTCTTGGAAAAGGTAAGAAGTCTTTTTGCAAATC------TTCTTGC-------TGTGTCAATTATGCATAACATTTGAAATACAGTATAAATTAGATCTTGTTATCCGGTAATTTGCATTATACCCTCTATACCC------TTTAACTACTGTGAATGGCCGACGCTAATGTTAAGTCTATGGGGAGATGAAATTCTGACGCATTAAGCATATTTTCTGGCGTTTATAGAAATTA
Ncooperi_BrasstBald_N824 --------------------------------------------------------------------------------------------------------------------------------------------------------------------------------------------------------GCGTTAGCACTTCAGATATACATTATGGCTACAAGTATCCAAAGGTTTACACGCTATGTTTCTCTACCATGGCCTCCTCAAGGACAACCTTATTTCGAGCTCAATGCCTATGTGGCCTTTATAGGAGCTGCCGTTGTGTTGATGCCGTTTTTTGTCATTGTATCTCTTATGAAAGTAGGAAACTATGCCAACGACGGTCACAAAATTGGAAACGAGGAGCCAGACATGGTGGTCTATCAGAATTTGCGGAAGAAGAAATACTGTCGTTGGTTGAAATCGTTATGGAAACATGGTGGTCCTCTTGCGCCTCTGATTCATCTAGCAGCAGCTGTGTGCCTTCTACTTCCCAAGCTGCTAGTGGAAGCCCAGTTGATAAAACATGGATTTCTTGGAAAAGGTAAGAAGTCTTTTTGCAAATCTAGAATTTCTTGC-------TGTGTCAATTATGCATAACATTTGAAATACAGTATAAATTAGATCTTGTTATCCGGTAATTTGCATTATACCCTCTATACCCTTTGCCTTTAACTACTGTGAATGGCCGACGCTAATGTTAAGTCTATGGGGAGATGAAATTCTGA------------------------------------
Ncooperi_CheoahDam_N1122 --------------------------------------------------------------------------------------------------------------------------------------------------------------------GTCAACAGCCAATGGTCAGTGTGGTATTGTGTGTTTGCGTTAGCACTTCAGATATACATTATGGCTACAAGTATCCAAAGGTTTACACGCTATGTTTCTCTACCATGGCCTCCTCAAGGACAACCTTATTTCGAGCTCAATGCCTATGTGGCCTTTATAGGAGCTGCCGTTGTGTTGATGCCGTTTTTTGTCATTGTATCTCTTATGAAAGTAGGAAACTATGCCAACGACGGTCACAAAATTGGAAACGAGGAGCCAGACATGGTGGTCTATCAGAATTTGCGGAAGAAGAAATACTGTCGTTGGTTGAAATCATTATGGAAACATGGTGGTCCTCTTGCGCCTCTGATTCATCTAGCAGCAGCTGTGTGCCTTCTACTTCCCAAGCTGCTAGTGGAAGCCCAGTTGATAAAACATGGATTTCTTGGAAAAGGTAAGAAGTCTCTTTGCAAATCTAAAATTTCTTGC-------TGTGTCAATTATGCTAAACATTTGAAATACAGTATAAATTAGATCTTGTTATCCGGTAATTTGCATTATAGCCTCTATACCCTTTGCCTTTAATTACTGTGAATGGCCGACGCTAATGTTAAGTCTATGGGGAGATGAAATTCTGACTCATTAAGCATATTTTCTGGCGTTTTTATAAATTA
Ncooperi_NantRiverGorge_N682 ACTTGCCTTGTTGAAATAGGATTCCAACAATATCCAGCACTACCCTATGTCTTGCAGAATTGACCTCTTTTGTTTTTAAAGTGTTCCAAATGGTCACTCCAATGCAATCGGCTACTTTTGTGAAAGGACGGAACGATGGCTTCACGACGTGCCAACGACCGTCGGTCAACAGCCAATGGTCAGTGTGGTATTGTGTGTTTGCGTTAGCACTTCAGATATACATTATGGCTACAAGTATCCAAAGGTTTACACGCTATGTTTCTCTACCATGGCCTCCTCAAGGACAACCTTATTTCGAGCTCAATGCCTATGTGGCCTTTATAGGAGCTGCCGTTGTGTTGATGCCGTTTTTTGTCATTGTATCTCTTATGAAAGTAGGAAACTATGCCAACGACGGTCACAAAATTGGAAACGAGGAGCCAGACATGGTGGTCTATCAGAATTTGCGGAAGAAGAAATACTGTCGTTGGTTGAAATCGTTATGGAAACATGGTGGTCCTCTTGCGCCTCTGATTCATCTAGCAGCAGCTGTGTGCCTTCTACTTCCCAAGCTGCTAGTGGAAGCCCAGTTGATAAAACATGGATTTCTTGGAAAAGGTAAGAAGTCTTTTTGCAAATCTAGAATTTCTTGC-------TGTGTCAATTATGCATAACATTTGAAATACAGTATAAATTAAATCTTGTTATCCGGTAATTTGCATTATACCCTCTATACCCTTTGCCTTTAACTACTGTGAATGGCCGACGCTAATGTTAAGTCTATGGGGAGATGAAATTCTGACGCATTAAGCATATTTTCTGGCGTTTATATAAATTA
Ncooperi_RockCrRoad_N1160 --------------------------------------------------------------------------------------------------------------------------------------------------------------------------------------------------GTGTTTGCGTTAGCACTTCAGATATACATTATGGCTACAAGTATCCAAAGGTTTACACGCTATGTTTCTCTACCATGGCCTCCTCAAGGACAACCTTATTTCGAGCTCAATGCCTATGTGGCCTTTATAGGAGCTGCCGTTGTGTTGATGCCGTTTTTTGTCATTGTATCTCTTATGAAAGTAGGAAACTATGCCAACGACGGTCACAAAATTGGAAACGAGGAGCCAGATATGGTGGTCTATCAGAATTTGCGGAAGAAGAAATACTGTCGTTGGTTGAAATCGTTATGGAAACATGGTGGTCCTCTTGCGCCTCTGATTCATCTAGCAGCAGCTGTGTGCCTTCTACTTCCCAAGCTGCTAGTGGAAGCCCAGTTGATAAAACATGGATTTCTTGGAAAAGGTAAGAAGTCTCTTTGCAAATCTAGAATTTCTTGC-------TGTGTCAATTATGCTAAACATTTGAAATACAGTATAAATTAGATC-----------------------------------------------------------------------------------------------------------------------------------------
Ncoylei_Apalachia_N1195 ACTTGCCTTGTTGAAACAGGATTCCAACAAGATCCAGCACTACCCTATGTCTTGCAGAATTGACCTCTTTTGTTTTTAAAGTGTTCCAAATGGTCACTCCAATGCAATCGGCTACTTTTGTGAAAGGACGGAACGATGGCTTCACGACGTGCCAACGACCGTCGGTCAACAGCCAATGGTCAGTGTGGTATTGTGTGTTTGCGTTAGCACTTCAGATATACATCATGGCTACAAGTATCCAAAGGTTTACACGCTATGTTTCTCTGCCATGGCCTCCTCAAGGACAACCTTATTTCGAGCTCAATGCCTATGTGGCCTTTATAGGAGCTGCCGTTGTGTTGATGCCGTTTTTTGTCATTGTATCTCTTATGAAAGTAGGAAACTATGCCAACGACGGTCACAAAATTGGAAACGAGGAGCCAGACATGGTGGTCTATCAGAATTTACGGAAGAAGAAATACTGTCGTTGGTTGAAATCGTTATGGAAACATGGTGGTCCTCTTGCGCCTCTGATTCATCTAGCAGCAGCTGTGTGCCTTCTACTTCCTAAGCTGCTAGTGGAAGCCCAGTTGATAAAACATGGATTTCTTGGAAAAGGTAAGAAGTCTCTTTGCAAATATAGAATTTCTTGCTTTTTTGTGTGTCAATTATGCTAAACATTTGAAATACAGTTTAAATTAGATCTTGTTATCCGGTAATTTGCAGTATACCCTCTATACCCTTTGCCTTTAACTACTGTGAATGGCCGACGCTAATGTTAAGTCTAAAGCCTG------------------------------------------------
Ncoylei_DinkinCove_N1118 ACTTGCCTTGTTGAAACAGGATTCCAACAAGATCCAGCACTACCCTATGTCTTGCAGAATTGACCTCTTTTGTTTTTAAAGTGTTCCAAATGGTCACTCCAATGCAATCGGCTACTTTTGTGAAAGGACGGAACGATGGCTTCACGACGTGCCAACGACCGTCGGTCAACAGCCAATGGTCAGTGTGGTATTGTGTGTTTGCGTTAGCACTTCAGATATACATCATGGCTACAAGTATCCAAAGGTTTACACGCTATGTTTCTCTACCATGGCCTCCTCAAGGACAACCTTATTTTGAGCTCAATGCCTATGTGGCCTTTATAGGAGCTGCCGTTGTGTTGATGCCGTTTTTTGTCATTGTATCTCTTATGAAAGTAGGAAACTATGCCAACGACGGTCACAAAATTGGAAACGAGGAGCCAGACATGGTGGTCTATCAGAATTTGCGGAAGAAGAAATACTGTCGTTGGTTGAAATCGTTATGGAAACATGGTGGTCCTCTTGCGCCTCTGATTCATCTAGCAGCAGCTGTGTGCCTTCTACTTCCTAAGCTGCTAGTGGAAGCCCAGTTGATAAAACATGGATTTCTTGGAAAAGGTAAGAAGTCTCTTTGCAAATCTAGAATTTCTTGCTTTTTTGTGTGTCAATTATGCTAAACATTTGAAATACAGTTTAAATTAGATCTTGTTATCCGGTAATTTGCAGTATACCATCTATACCCTTTGCCTTTAACTACTGTAAATGGCCGACGCTAATGTTAAGTCTAAAGCCTG---------------------------TTTACACGTTCCAGTAAACGG
Ncoylei_TiptonCreek_N837 ACTTGCCTTGTTGAAACAGGATTCCAACAAGATCCAGCACTACCCTATATCTTGCAGAATTGACCTCTTTTGTTTTTAAAGTGTTCCAAATGGTCACTCCAATGCAATCGGCTACTTTTGTGAAAGGACGGAACGATGGCTTCACGACGTGCCAACGACCGTCGGTCAACAGCCAATGGTCAGTGTGGTATTGTGTGTTTGCGTTAGCACTTCAGATATACATCATGGCTACAAGTATCCAAAGGTTTACACGCTATGTTTCTCTACCATGGCCTCCTCAAGGACAACCTTATTTCGAGCTCAATGCCTATGTGGCCTTTATAGGAGCTGCCGTTGTGTTGATGCCGTTTTTTGTCATTGTATCTCTTATGAAAGTAGGAAACTATGCCAACGACGGTCACAAAATTGGAAACGAGGAGCCAGACATGGTGGTCTATCAGAATTTGCGGAAGAAGAAATACTGTCGTTGGTTGAAATCGTTATGGAAACATGGTGGTCCTCTTGCGCCTCTGATTCATCTAGCAGCAGCTGTGTGCCTTCTACTTCCTAAGCTGCTAGTGGAAGCCCAGTTGATAAAACATGGATTTCTTGGAAAAGGTAAGAAGTCTCTTTGCAAATCTAGAATTTCTTGCTTTTGTGTGTGTCAATTATGCTAAACATTTGAAATACAGTTTAAATTAGATCTTGTTATCCGGTAATTTGCAGTATACCCTCTATACCCTTTGCCTTTAACTACTGTGAATGGCCGACGCTAATGTTAAGTCTAAAGACTG---------------------------TTTTCACGTTCCATTAAACGG
Ncressleri_AndersonSpringCave_G2075 ACTTGCCTTGTTGAAACAGGATTCCAACAAGATCCAGCGTTACCCTATGTCTTGCAGAATTAACCTCTTTTGTTCTTAAAGTGTTCCAAATGGTCACTCCAATGCAATCAGCTACTTTTGTGAAAGGACGGAACGATGGCTTCACGGCGTGCCAACGACCGTCGGTCAACAGCCAATGGTCAGTGTGGTATTGTGTGTTTGCGTTAGCACTTCAGATATACATTATGGCTACAAGTATCCAAAGGTTTACACGCTATGTTTCTCTACCATGGCCTCCTCAAGGACAACCTTACTTCGAGCTCAATGCCTATGTGGCCTTTATAGGAGCTGCCGTTGTGTTGATGCCGTTTTTTGTCATTGTATCACTTATGAAAGTAGGAAACTATGCCAACGACGGTCACAAAATTGGAAACGAGGAGCCAGACATGGTGGTCTATCAGAATTTGCGGAAGAAGAAATACTGTCGTTGGTTGAAGTCGTTATGGAAACATGGTGGTCCTCTTGCGCCTCTGATTCATCTAGCAGCAGCTGTGTGCCTTCTACTTCCCAAGCTGCTAGTGGAAGCCCAGTTGATAAAACATGGATTTCTTGGAAAAGGT---AAGTCTCTCTGCAAATCTAGAATTTCTTGCTTGTTTTTTTGTCAATTATGCTAAATATTTGAAACACAGTTTGAATTAGATCTCGTTATCCGGTAATTTGCATTATACCCTCTATACCCTGTGCCTCTAACTACTGTGAATGGCCGACGGTAATGTTAAGTATATGTAGGAATGAAATTCTGACTGATTATGCATATTTTCTTGAGTTTTTAAAAATTA
Ncressleri_PigeonCave_G2077 -------------------------------------------------------------------------TCTTAAAGTGTTCCAAATGGTCACTCCAATGCAATCAGCTACTTTTGTGAAAGGACGGAACGATGGCTTCACGGCGTGCCAACGACCGTCGGTCAACAGCCAATGGTCAGTGTGGTATTGTGTGTTTGCGTTAGCACTTCAGATATACATTATGGCTACAAGTATCCAAAGGTTTACACGCTATGTTTCTCTACCATGGCCTCCTCAAGGACAACCTTACTTCGAGCTCAATGCCTATGTGGCCTTTATAGGAGCTGCCGTTGTGTTGATGCCGTTTTTTGTCATTGTATCACTTATGAAAGTAGGAAACTATGCCAACGACGGTCACAAAATTGGAAACGAGGAGCCAGACATGGTGGTCTATCAGAATTTGCGGAAGAAGAAATACTGTCGTTGGTTGAAGTCGTTATGGAAACATGGTGGTCCTCTTGCGCCTCTGATTCATCTAGCAGCAGCTGTGTGCCTTCTACTTCCCAAGCTGCTAGTGGAAGCCCAGTTGATAAAACATGGATTTCTTGGAAAAGGT---AAGTCTCTCTGCAAATCTAGAATTTCTTGCTTGTTTTTTTGTCAATTATGCTAAATATTTGAAACACAGTTTGAATTAGATCTCGTTATCCGGTAATTTGCATTATACCCTCTATACCCTGTGCCTCTAACTACTGTGAATGGCCGACGGTAATGTTAAGTATATGTAGGAATGAAATTCTGACTGATTATGCATATTTTCTTGAGTTTTTAAAAATTA
Ncrosbyi_MtMitchell_N210 ACTGGCCTTGTTGAAACAGGATTCCAACAAGATCCAGCACTACCCTATGTCTTGCAGAATTGACCTCTTTTGTTCTTAAAGTGCTCCAAATGGTCACTCCAATGCAATCGGCTACTTTTGTGAAAGGACGGAACGATGGCTTCACGACGTGCCAACGACCGTCGGTCAACAGCCAATGGTCAGTGTGGTATTGTGTGTTTGCGCTAGCACTTCAGATATACATTATGGCTACAAGTATCCAAAGGTTTACACGCTATGTTTCTCTACCATGGCCTCCTCAAGGACAACCTTATTTTGAGCTCAATGCCTATGTGGCCTTTATAGGAGCTGCCGTTGTGTTGATGCCGTTTTTTGTCATTGTATCTCTTATGAAAGTAGGAAACTATGCCAACGACGGCCACAAAATTGGCAACGAGGAGCCAGACATGGTGGTCTATCAGAATTTGCGGAAGAAGAAATACTGTCGTTGGTTGAAATCGTTATGGAAACATGGTGGTCCTCTTGCGCCTCTGATTCATCTAGCAGCAGCTGTGTGCCTTCTACTTCCCAAGCTGCTAGTGGAAGCCCAGTTGATAAAACATGGATTTCTTGGAAAAGGTAAGAAGTCTCTTTGCAAATCTAAAATTTCTTGCTTTTTTGTGTGTCAATTATGCTAAACATTTGAAATGCAGTTTAAATTAGATCTTGTTATCCGGTAATTTGCACTATACCCTCTG----CCTTG-------------------------------------TCTATGGGGGG------------------------------------------------
Ncrosbyi_PricesCrk_N1143 -----------------------------------------------------------------------------------------------ACTCCAATGCAATCGGCTACTTTTGTGAAAGGACGGAACGATGGCTTCACGACGTGCCAACGACCGTCGGTCAACAGCCAATGGTCAGTGTGGTATTGTGTGTTTGCGCTAGCACTTCAGATATACATTATGGCTACAAGTATCCAAAGGTTTACACGCTATGTTTCTCTACCATGGCCTCCTCAAGGACAACCTTATTTTGAGCTCAATGCCTATGTGGCCTTTATAGGAGCTGCCGTTGTGTTGATGCCGTTTTTTGTCATTGTATCTCTTATGAAAGTAGGAAACTATGCCAACGACGGCCACAAAATTGGCAACGAGGAGCCAGACATGGTGGTCTATCAGAATTTGCGGAAGAAGAAATACTGCCGTTGGTTGAAATCGTTATGGAAACATGGTGGTCCTCTTGCGCCTCTGATTCATCTAGCAGCAGCTGTGTGCCTTCTACTTCCCAAGCTGCTAGTGGAAGACCAGTTGATAAAACATGGATTTCTTGGAAAAGGTAAGAAGTCTCTTTGCAAATCTAAAATTTCTTGCTTTTTTGTGTGTCAATTATGCTAAACATTTGAAATGCAGTTTAAATTAGATCTTGTTAACCGGTAATTTGCATTATACCCTCTATACCGTTTGCCTTTAACTACTGTGAATGGCCGACGCTAATGTTAAGTCTATGGGGGG-TGAAATTCTGACTCATTAAGCATATTTTCTGGCGTTTTTAAAAATTA
Ncrosbyi_ShufordCrk_N1148 ACTTGCCTTGTTGAAACAGGATTCCAACAAGATCCAGCACTACCCTATGTCTTGCAGAATTGACCTCTTTTGTTCTTAAAGTGCTCCAAATGGTCACTCCAATGCAATCGGCTACTTTTGTGAAAGGACGGAACGATGGCTTCACGACGTGCCAACGACCGTCGGTCAACAGCCAATGGTCAGTGTGGTATTGTGTGTTTGCGCTAGCACTTCAGATATACATTATGGCTACAAGTATCCAAAGGTTTACACGCTATGTTTCTCTACCATGGCCTCCTCAAGGACAACCTTATTTTGAGCTCAATGCCTATGTGGCCTTTATAGGAGCTGCCGTTGTGTTGATGCCGTTTTTTGTCATTGTATCTCTTATGAAAGTAGGAAACTATGCCAACGACGGCCACAAAATTGGCAACGAGGAGCCAGACATGGTGGTCTATCAGAATTTGCGGAAGAAGAAATACTGTCGTTGGTTGAAATCGTTATGGAAACATGGTGGTCCTCTTGCGCCTCTGATTCATCTAGCAGCAGCTGTGTGCCTTCTACTTCCCAAGCTGCTAGTGGAAGCCCAGTTGATAAAACATGGATTTCTTGGAAAAGGTAAGAAGTCTCTTTGCAAATCTAAAATTTCTTGCTTTTTTGTGTGTCAAT-----------------------------------------------------------------------------------------------------------------------------------------------------------------------------
Ndellingeri_BullpenBridge_N109 --------------------------------------------------------------------------------------------------------------------------------------------------------------------------------TGGTCAGTGTGGTATTGTGTGTTTGCGTTAGCACTTCAGATATACATTATGGCTACAAGTATCCAAAGGTTTACACGCTATGTTTCTCTACCATGGCCTCCTCAAGGACAACCTTATTTCGAGCTCAATGCCTATGTGGCCTTTATAGGAGCTGCCGTTGTGTTGATGCCGTTTTTTGTCATTGTATCTCTTATGAAAGTAGGAAACTATGCCAACGACGGTCACAAAATTGGAAACGAGGAGCCAGACATGGTGGTCTATCAGAATTTGCGGAAGAAGAAATACTGTCGTTGGTTGAAATCGTTATGGAAACATGGTGGTCCTCTTGCGCCTCTGATTCATCTAGCAGCAGCTGTGTGCCTTCTACTTCCCAAGCTGCTAGTGGAAGCCCAGTTGATAAAACATGGATTTCTTGGAAAAGGTAAGAAGTCTCATTGCAAATCTAGAATTTCTTGC-------TGTGTGAATTATGCTAAACATTTGAAATACAGTATGAATTAGATCTTGTTATCCGGTAATTTGCATTATACCCTCTATACCCTTTG------------------------------------------------------------------------------------------------
Ndellingeri_WhitewFalls_N887 ACTTGCCTTGTTGAAATAGGATTCCAACAAGATCCAGCACTACCCTATGTCTTGCAGAATTGACCTCTTTTGTTTTTAAAGTGTTCCAAATGGTCACTCCAATGCAATCGGCTACTTTTGTGAAAGGACGGAACGATGGCTTCACGACGTGCCAACGACCGTCGGTCAACAGCCAATGGTCAGTGTGGTATTGTGTGTTTGCGTTAGCACTTCAGATATACATTATGGCTACAAGTATCCAAAGGTTTACACGCTATGTTTCTCTACCATGGCCTCCTCAAGGACAACCTTATTTCGAGCTCAATGCCTATGTGGCCTTTATAGGAGCTGCCGTTGTGTTGATGCCGTTTTTTGTCATTGTATCTCTTATGAAAGTAGGAAACTATGCCAACGACGGTCACAAAATTGGAAACGAGGAGCCAGACATGGTGGTCTATCAGAATTTGCGGAAGAAGAAATACTGTCGTTGGTTGAAATCGTTATGGAAACATGGTGGTCCTCTTGCGCCTCTGATTCATCTAGCAGCAGCTGTGTGCCTTCTACTTCCCAAGCTGCTAGTGGAAGCCCAGTTGATAAAACATGGATTTCTTGGAAAAGGTAAGAAGTCTCATTGCAAATCTAGAATTTCTTGC-------TGTGTGAATTATGCTAAACATTTGAAATACAGTATGAATTAGATCTTGTTATCCGGTAATTTGCATTATACCCTCTATACCCTTTGCCTTTAACTACTATGAATGGCCGACGCTATTGTTAAGTCTATGGGGAGATGAAATTCTGACTCATTAGGCATATTTTTTGGCGTTTTTTTAAATTA
Ndilutus_StarveRockCave_G3174 --------------------------------------------------------------------------------------------------------------------------------------------------------------------------------------------------------------------------------------------------------------------------------------------------------GAGCTCAATGCCTATGTGGCCTTTATAGGAGCTGCCGTTGTGTTGATGCCGTTTTTTGTCATTGTATCTCTTATGAAAGTAGGAAACTATGCCAACGACGGTCACAAAATTGGAAACGAGGAGCCAGATATGGTGGTCTATCAGAATTTGCGGAAGAAGAAATACTGTCGTTGGTTGAAATCGTTATGGAAACATGGTGGTCCTCTTGCGCCTCTGATTCATCTAGCAGCAGCTGTGTGCCTTCTACTTCCCAAGCTGCTAGTGGAAGCCCAGTTGATAAAACATGGATTTCTTGGAAAAGGTAAGAAGTCTCTTTGCATATCTAGACTTTCTTGCTTTTTTGTGTGTCAATTATGTTAAACATTT---------------------------------------------------------------------------------------------------------------------------------------------------------------
Nfridelli_LittlePigeon_N262 ------------GAAATAGGATTCCAACAAGATCCAGCACTACCCTATGTCTTGCAGAATTGACCTCTTTTGTTTTTAAAGTGTTCCAAATGGTCACTCCAATGCAATCGGCTACTTTTGTGAAAGGACGGAACGATGGCTTCACGACGTGCCAACGACCGTCGGTCAACAGCCAATGGTCAGTGTGGTATTGTGTGTTTGCGTTAGCACTTCAGATATACATTATGGCTACAAGTATCCAAAGGTTTACACGCTATGTTTCTCTACCATGGCCTCCTCAAGGACAACCTTATTTCGAGCTCAATGCCTATGTGGCCTTTATAGGAGCTGCCGTTGTGTTGATGCCGTTTTTTGTCATTGTATCTCTTATGAAAGTAGGAAACTATGCCAACGACGGTCACAAAATTGGAAACGAGGAGCCAGACATGGTGGTCTATCAGAATTTGCGGAAGAAGAAATACTGTCGTTGGTTGAAATCGTTATGGAAACATGGTGGTCCTCTTGCGCCTCTGATTCATCTAGCAGCAGCTGTGTGCCTTCTACTTCCCAAGCTGCTAGTGGAAGCCCAGTTGATAAAACATGGATTTCTTGGAAAAGGTAAGAAGTCTCTTTGCAAATCTAGAATTTCTTGCTTTTTTTTGTGTCAATTATGCTAAACATTTGAAATACAGTATAAATTAGATCTTGTTATCCGGTAATTTGCATTATACCCTC-----------------------------------------------------------------------------------------------------------
Nfurtivus_HugdenBranch_G3175 ACTTGCCTTGTTGAAACAGGATTCCAACAAGATCCAGTACTACCCTATGTCTTGCATAATTGACCTCTTTTGTTTTTAAAGTGTTCCAAATGGTCACTCCAATGCAATCGGCTACTTTTGTGAAAGGACGGAACGATGGCTTCACGACGTGCCAACGACCGTCGGTCAACAGCCAATGGTCAGTGTGGTATTGTGTGTTTGCGTTAGCACTTCAGATATACATTATGGCTACAAGTATCCAAAGGTTTACACGCTATGTTTCTCTACCATGGCCTCCTCAAGGACAACCTTATTTCGAGCTCAATGCCTATGTGGCCTTCATAGGAGCTGCCGTTGTGTTGATGCCGTTTTTTGTCATTGTATCTCTTATGAAAGTAGGAAACTATGCCAACGACGGTCACAAAATTGGAAACGAGGAGCCAGACATGGTGGTCTATCAGAATTTGCGGAAGAAGAAATACTGTCGTTGGTTGAAATCGTTATGGAAACATGGTGGTCCTCTTGCGCCTCTGATTCATCTAGCAGCAGCTGTGTGCCTTCTACTTCCCAAGCTGCTAGTGGAAGCCCAGTTGATAAAACATGGATTTCTTGGAAAAGGTAAGAAGTCTCATTGCAAATCTAGAATTTCTTGCTTTTTTTTGTGTCAATTATGCTAAACATTTGAAATACAGTTTAAATTAGATCTTGTTATCCGGTAATTTGCATTATACCCTCTACACCCTTTGCCTTTAACTACTGTGAATGGCCGACGCTAATGTTAAGTCTATGGGGAGATGAAATTCTGACTCATTAAGCATATTTTTTGGCGTTTTTTTAAATTA
Nfurtivus_RaccoonMtn_N1026 ACTTGCCTTGTTGAAACAGGATTCCAACAAGATCCAGTACTACCCTATGTCTTGCATAATTGACCTCTTTTGTTTTTAAAGTGTTCCAAATGGTCACTCCAATGCAATCGGCTACTTTTGTGAAAGGACGGAACGATGGCTTCACGACGTGCCAACGACCGTCGGTCAACAGCCAATGGTCAGTGTGGTATTGTGTGTTTGCGTTAGCACTTCAGATATACATTATGGCTACAAGTATCCAAAGGTTTACACGCTATGTTTCTCTACCATGGCCTCCTCAAGGACAACCTTATTTCGAGCTCAATGCCTATGTGGCCTTCATAGGAGCTGCCGTTGTGTTGATGCCGTTTTTTGTCATTGTATCTCTTATGAAAGTAGGAAACTATGCCAACGACGGTCACAAAATTGGAAACGAGGAGCCAGACATGGTGGTCTATCAGAATTTGCGGAAGAAGAAATACTGTCGTTGGTTGAAATCGTTATGGAAACATGGTGGTCCTCTTGCGCCTCTGATTCATCTAGCAGCAGCTGTGTGCCTTCTACTTCCCAAGCTGCTAGTGGAAGCCCAGTTGATAAAACATGGATTTCTTGGAAAAGGTAAGAAGTCTCATTGCAAATCTAGAATTTCTTGCTTTTTTTTGTGTCAATTATGCTAAACATTTGAAATACAGTTTAAATTAGATCTTGTTATCCGGTAATTTGCATTATACCCTCTACACCCTTTGCCTTTAACTACTGTGAATGGCCGACGCTAATGTTAAGTCTATGGGGAGATGAAATTCTGACTCATTAAGCATATTTTTTGGCGTTTTTTTAAATTA
Ngeorgia_Sittons_N073 ACTTGTCTTGTTGAAACAGGATTCCAACAAGATCCAGTACTACCCTAAGTCTTGCAGAATTGACCTCTTTTGTTTTTAAAGTGTTCCAAATGGTCACTCCAATGCAATCGGCTACTTTTGTGAAAGGACGGAACGATGGCTTCACGACGTGCCAACGACCGTCGGTCAACAGCCAATGGTCAGTGTGGTATTGTGTGTTTGCGTTAGTACTTCAGATATACATTATGGCTACAAGTATCCAAAGGTTTACACGCTATGTTTCTCTACCATGGCCTCCTCAAGGACAACCTTATTTCGAGCTCAATGCCTATGTGGCTTTTATAGGAGCTGCCGTTGTGTTGATGCCGTTTTTTGTTATTGTATCTCTTATGAAAGTAGGAAACTATGCCAACGACGGTCACAAAATTGGAAACGAGGAGCCAGACATGGTGGTCTATCAGAATTTGCGGAAGAAGAAATACTGTCGTTGGTTGAAATCGTTATGGAAACATGGTGGTCCTCTTGCGCCTCTGATTCATCTAGCAGCAGCTGTGTGCCTTCTACTTCCCAAGCTGCTAGTGGAAGCCCAGTTGATAAAACATGGATTTCTTGGAAAAGGTAAGAAGTCTCTTTGCAAATCTAGAATTTCTTGCTTTTTTTTGTGTCAATTATGCTAAACATTTGAAATACAGTTTAAATTAGATCTTGTTATCCGGTAATTTGCATTATACCCTCTATACCCTTTGCCTTTAACTACTGTGAATGGCCGACGCTAATGTTAAGCCTACGGGGAGATGAAATTCTGACTCATTAAGCATATTTTTGGGCGTTTTTTAAAATTA
Ngertschi_FrenchBroad_N968 -------------------------------------------------------------------------------------------------------------------------------------------------------------------------------------------------------------------------------------TACAAGTATCCAAAGGTTTACACGCTATGTTTCCCTACCATGGCCTCCTCAAGGACAACCTTATTTTGAGCTCAATGCCTATGTGGCCTTTATAGGAGCTGCCGTCGTGTTGATGCCGTTTTTTGTCATTGTATCTCTTATGAAAGTAGGAAACTATGCCAACGACGGCCACAAAATTGGCAACGAGGAGCCAGACATGGTGGTCTATCAGAATTTGCGGAAGAAGAAATACTGTCGTTGGTTGAAATCGT-----------------------------------------------------------------------------------------------------------------------------------------------------------------------------------------------------------------------------------------------------------------------------------------------------------------------------------------------------
Ngertschi_HickoryNutGap_N810 -------------------------------------------------------------------------------------------------------------------------------------------------------------------GGTCAACAGCCAATGGTCAGTGTGGTATTGTGTGTTTGCGCTAGCACTTCAGATATACATTATGGCTACAAGTATCCAAAGGTTTACACGCTATGTTTCCCTACCATGGCCTCCTCAAGGACAACCTTATTTTGAGCTCAATGCCTATGTGGCCTTTATAGGAGCTGCCGTTGTGTTGATGCCGTTTTTTGTCATTGTATCCCTTATGAAAGTAGGAAACTATGCCAACGACGGCCACAAAATTGGCAACGAGGAGCCAGACATGGTGGTCTATCAGAATTTGCGGAAGAAGAAATACTGTCGTTGGTTGAAATCGTTATGGAAACATGGCGGTCCTCTTGCGCCTCTGATTCATCTAGCAGCAGCTGTGTGCCTTCTACTTCCCAAGCTGCTAGTGGAAGCCCAGTTGATAAAACATGGATTTCTTGGAAAAGGTAAGAAGTCTCTTTGCAAATCTAAAATTTCTCGCTTTTTTGTGTGTCAATTATGCTAAACATTTGAAATGCAGTTTAAATTAGATCTTGTTATCCGGTAATTTGCACTATACCCTCCAGACCCTTTGCC----------------------------------GTCTATGGGGGG------------------------------------------------
Nholsingeri_BrumleyCrk_N916 ACTTGCCTTGTTGAAACAAGATTCCAACAAGATCCAGCACTACCCTATGTCTTGCAGAATTGACCTCTTTTGTTCTTAAAGTGTTCCAAATGGTCACTCCAATGCAATCGGCTACTTTTGTGAAAGGACGGAACGATGGCTTCACGACGTGCCAACGACCGTCGGTCAACAGCCAATGGTCAGTGTGGTATTGTGTGTTTGCGTTAGCACTTCAGATATACATTATGGCTACAAGTATCCAAAGGTTTACACGCTATGTTTCTCTACCATGGCCTCCTCAAGGACAACCTTATTTCGAGCTCAATGCCTATGTGGCCTTTATAGGAGCTGCCGTTGTGTTGATGCCGTTTTTTGTCATTGTATCTCTTATGAAAGTAGGAAACTATGCCAACGACGGTCACAAAATTGGAAACGAGGAGCCAGACATGGTGGTCTATCAGAATTTGCGGAAGAAGAAATACTGTCGTTGGTTGAAATCGTTATGGAAACATGGTGGTCCTCTTGCGCCTCTGATTCATCTAGCAGCAGCTGTGTGCCTTCTACTTCCCAAGCTGCTAGTGGAAGCCCAGTTGATAAAACATGGATTTCTTGGAAAAGGTAAGAAGTCTCTTTGCATATCTAGACTTTCTTGCTCTTTTGTGTGTCAATTATGCTAAACATTTTAAATACAGTTGAAATTAGATCTTGTTATCCGGTAATTTGCATTATACCCTCTATACCCTTTGCCTTTAACTACTGTGAATGGCCGACGCTAATGTTAAGTCTATGGGGGGATGAAATTCTGACTCATTAAGCATATTTTCTGGCGTTTTTTTAAATTA
Nholsingeri_PondCave_N541 ACTTGCCTTGTTGAAACAAGATTCCAACAAGATCCAGCACTACCCTATGTCTTGCAGAATTGACCTCTTTTGTTCTTAAAGTGTTCCAAATGGTCACTCCAATGCAATCGGCTACTTTTGTGAAAGGACGGAACGATGGCTTCACGACGTGCCAACGACCGTCGGTCAACAGCCAATGGTCAGTGTGGTATTGTGTGTTTGCGTTAGCACTTCAGATATACATTATGGCTACAAGTATCCAAAGGTTTACACGCTATGTTTCTCTACCATGGCCTCCTCAAGGACAACCTTATTTCGAGCTCAATGCCTATGTGGCCTTTATAGGAGCTGCCGTTGTGTTGATGCCGTTTTTTGTCATTGTATCTCTTATGAAAGTAGGAAACTATGCCAACGACGGTCACAAAATTGGAAACGAGGAGCCAGACATGGTGGTCTATCAGAATTTGCGGAAGAAGAAATACTGTCGTTGGTTGAAATCGTTATGGAAACATGGTGGTCCTCTTGCGCCTCTGATTCATCTAGCAGCAGCTGTGTGCCTTCTACTTCCCAAGCTGCTAGTGGAAGCCCAGTTGATAAAACATGGATTTCTTGGAAAAGGTAAGAAGTCTCTTTGCATATCTAGACTTTCTTGCTCTTTTGTGTGTCAATTATGCTAAACATTTTAAATACAGTTGAAATTAGATCTTGTTATCCGGTAATTTGCATTATACCCTCTATACCCTTTGCCTTTAACTACTGTGAATGGCCGACGCTAATGTTAAGTCTATGGGGGGATGAAATTCTGACTCATTAAGCATATTTTCTG----------------
Njonesi_CaveSpringCave_N390 ACTTGCCTTGTTGAAATAGGATTCCAACAAGATCCAGCACTACCCTATGTCTTGCAGAATTGACCTCTTTTGTTTTTAAAGTGTTCCAAATGGTCACTCCAATGCAATCGGCTACTTTTGTGAAAGGACGGAACGATGGCTTCACGACGTGCCAACGACCGTCGGTCAACAGCCAATGGTCAGTGTGGTATTGTGTGTTTGCGTTAGCACTTCAGATATACATTATGGCTACAAGTATCCAAAGGTTTACACGCTATGTTTCTCTACCATGGCCTCCTCAAGGACAACCTTATTTCGAGCTCAATGCCTATGTGGCCTTTATAGGAGCTGCCGTTGTGTTGATGCCGTTTTTTGTCATTGTATCTCTTATGAAAGTAGGAAACTATGCCAACGACGGTCACAAAATTGGAAACGAGGAGCCAGACATGGTGGTCTATCAGAATTTGCGGAAGAAGAAATACTGTCGTTGGTTGAAATCGTTATGGAAACATGGTGGTCCTCTTGCGCCTCTGATTCATCTAGCAGCAGCTGTGTGCCTTCTACTTCCCAAGCTGCTAGTGGAAGCCCAGTTGATAAAACATGGATTTCTTGGAAAAGGTAAGAAGTCTCTTTGCAAATCTAGAATTTCTTGCTTTTTTTTGTGTCAATTATGCTAAACATTTGAAATACAGTATAAATTAGATCTTGTTATCCGGTAATTTGCATTATACCCTCTATACCCTTTGCCTTTAACTACTG-----------------------------------------------------------------------------------
Nlowderi_ChestnutBranch_N731 ACTTGCCTTGTTGAAACAGGATTCCAACAAGATCCAGTACTACCCTATGTCTTGCAGAATTGACCTCTTTTGTTTTTAAAGTGTTCCAAATGGTCACTCCAATGCAATCGGCTACTTTTGTGAAAGGACGGAATGATGGCTTCACGACGTGCCAACGACCGTCGGTCAACAGCCAATGGTCAGTGTGGTATTGTGTGTTTGCGTTAGCACTTCAGATATACATTATGGCTACAAGTATCCAAAGGTTTACACGCTATGTTTCTCTACCATGGCCTCCTCAAGGACAACCTTATTTCGAGCTCAATGCCTATGTGGCCTTTATAGGAGCTGCCGTTGTATTGATGCCGTTTTTTGTCATTGTATCTCTTATGAAAGTAGGAAACTATGCCAACGACGGTCACAAAATTGGAAACGAGGAGCCAGACATGGTGGTCTATCAAAATTTGCGGAAAAAGAAATACTGTCGTTGGTTGAAATCGATATGGAAACATGGTGGTCCTCTTGCGCCTCTGATTCATCTAGCAGCAGCTGTGTGCCTTCTACTTCCCAAGCTGCTAGTGGAAGCCCAGTTGATAAAACATGGATTTCTTGGAAAAGGTAAGAAGTC-TCTTGCAAATCTAGAATTTCTTGCTTTTTTTTGGGTCAATTATGCTAAACATTTGAAATACAGTTTAAATTAGATCTTGTTATCCGGTAATTTGCATTATACCC-CTATACTCTTTGCCTTTAACTACTGTGAATGGCCGACGCTAATGTTAAGTCTATGGGGAGATGAAATTCTGACTCATTAAGCATATTTTTTGGCGTTTTTTTAAATTA
Nlowderi_upperFiresCreek_N820 ----------------------------------------------------------------------------------------------------------------------------------------------CACGACGTGCCAACGACCGTCGGTCAACAGCCAATGGTCAGTGTGGTATTGTGTGTTTGCGTTAGCACTTCAGATATACATTATGGCTACAAGTATCCAAAGGTTTACACGCTATGTTTCTCTACCATGGCCTCCTCAAGGACAACCTTATTTCGAGCTCAATGCCTATGTGGCCTTTATAGGAGCTGCCGTTGTATTGATGCCGTTTTTTGTCATTGTATCTCTTATGAAAGTAGGAAACTATGCCAATGACGGTCACAAAATTGGAAACGAGGAGCCAGACATGGTGGTCTATCAAAATTTGCGGAAAAAGAAATACTGTCGTTGGTTGAAATCGATATGGAAACATGGTGGTCCTCTTGCGCCTCTGATTCATCTAGCAGCAGCTGTGTGCCTTCTACTTCCCAAGCTGCTAGTGGAAGCCCAGTTGATAAAACATGGATTTCTTGGAAAAGGTAAGAAGTATCTTTGCAAATCTAGAATTTCTTGCTTTTTTTTGTGTCAATTATGCTAAACATTTGAAATACAGTTTAAATTAGATCTTGTTATCCGGTAATTTGCATTATACCCCT-ATACTCTTTGCCTTTAACTACTGTGAATGGCCGACGCTAATGTTAAGTCTATGGGGAGATAAAATTCTGAC----------TATTTTTTGGCGTTTTTTTAAATTA
Nlula_BeeRockCave_G2091 ACTTGTCTTGTTGAAACAGGATTCCAACAAGATCCAGTACCACCCTATGTCTTGCAGAATTGACCTCTTTTGTTTTTAAAGTGTTCCAAATGGTCACTCCAATGCAATCGGCTACTTTTGTGAAAGGACGGAACGATGGCTTCACGACGTGCCAACGACCGTCGGTCAACAGCCAATGGTCAGTGTGGTATTGTGTGTTTGCGTTAGCACTTCAGATATACATTATGGCTACAAGTATCCAAAGGTTTACACGCTATGTTTCTCTACCATGGCCTCCTCAAGGACAACCTTATTTCGAGCTCAATGCCTATGTGGCCTTTATAGGAGCTGCCGTTGTGTTGATGCCGTTTTTTGTCATTGTATCTCTTATGAAAGTAGGAAACTATGCCAACGACGGTCACAAAATTGGAAACGAGGAGCCAGACATGGTGGTCTATCAGAATTTGCGGAAGAAGAAATACTGTCGTTGGTTGAAATCGTTATGGAAACATGGTGGTCCTCTTGCGCCTCTGATTCATCTAGCAGCAGCTGTGTGCCTTCTACTTCCCAAGCTGCTAGTGGAAGCCCAGTTGATAAAACATGGATTTCTTGGAAAAGGTAAGAAGTCTCTCTGCAAATCTAGAATTTCTTGCTTTTTTTTGTGTCAATTATGCTAAACATTTGAAATACAGTTTAAATTAGATCTTGTTATCCGGTAATTTGCATTATACCCTCTATACCCTTTGCCTTTAACTACTGTGAATGGCCGACGCTCATGTTAAGCCTACGGGGAGATGAAATTCTGACTCATTAAGCATATGTTTTGGCGTTTTTTAAAATTA
Nlula_LulaFallsCave_G2084 ACTTGTCTTGTTGAAACAGGATTCCAATAAGATCCAATACCACCCTATGTCTTGCAGAATTGACCTCTTTTGTTTTTAAAGTGTTCCAAATGGTCACTCCAATGCAATCGGCTACTTTTGTGAAAGGACGGAACGATGGCTTCACGACGTGCCAACGACCGTCGGTCAACAGCCAATGGTCAGTGTGGTATTGTGTGTTTGCGTTAGCACTTCAGATATACATTATGGCTACAAGTATCCAAAGGTTTACACGCTATGTTTCTCTACCATGGCCTCCTCAAGGACAACCTTATTTCGAGCTCAATGCCTATGTGGCCTTTATAGGAGCTGCCGTTGTGTTGATGCCGTTTTTTGTCATTGTATCTCTTATGAAAGTAGGAAACTATGCCAACGACGGTCACAAAATTGGAAACGAGGAGCCAGACATGGTGGTCTATCAGAATTTGCGGAAGAAGAAATACTGTCGTTGGTTGAAATCGTTATGGAAACATGGTGGTCCTCTTGCGCCTCTGATTCATCTAGCAGCAGCTGTGTGCCTTCTACTTCCCAAGCTGCTAGTGGAAGCCCAGTTGATAAAACATGGATTTCTTGGAAAAGGTAAGAAGTCTCTTTGCAAATCTAGAATTTCTTGCTTTTTTTTGTGTCAATTATGCTAAACATTTGAAATACAGTTTAAATTAGATCTTGTTATCCAGTAATTTGCATTATACCCTCTATACCCTTTGCCTTTAACTACTGTGAATGGCCGACGCTAATGTTAAGCCTACGGGG--------------------------------------------------
Nmimus_NealsSink_N329 ----------------------------------------------------------------------------------GTTCCAAATGGTCACTCCAATGCAATCGGCTACTTTTGTGAAAGGACGGAACGATGGCTTCACGACGTGCCAACGACCGTCGGTCAACAGCCAATGGTCAGTGTGGTATTGCGTGTTTGCGTTAGCACTTCAGATATACATTATGGCTACAAGTATCCAAAGGTTTACACGCTATGTTTCTCTACCATGGCCTCCTCAAGGACAACCTTATTTCGAGCTCAATGCCTATGTGGCCTTTATAGGAGCTGCCGTTGTGTTGATGCCGTTTTTTGTCATTGTATCTCTTATGAAAGTAGGAAACTATGCCAACGACGGTCACAAAATTGGAAACGAGGAGCCAGACATGGTGGTCTATCAGAATTTGCGGAAGAAGAAATACTGTCGTTGGTTGAAATCGTTATGGAAACATGGTGGTCCTCTTGCGCCTCTGATTCATCTAGCAGCAGCTGTGTGCCTTCTACTTCCCAAGCTGCTAGTGGAAGCCCAGTTGATAAAACATGGATTTCTTGGAAAAGGTAAGAAGTCTCTTTGCATATCTAGACTTTCTTGCTCTTTTGTGTGTCAATTATGCTAAACATTTTAAATACAGTTGAAATTAGATCTTGTTATCCGGTAATTTGCATTATACCCTCTATACCCTTTGCCTTTAACTACTGTGAATGGCCGACGCTAATGTTAAGTCTATGGGGAATACAAAATTTGAGC----------------------------------
Nmimus_Straleys_N625 ACTTGTCTTGTTGAAACAGGATTCCAGCAAGATCCAGCACTACCCTATGTCTTGCAGAATTGACCTCTTCTGTTCTT--AGTGTTCCAAATGGTCACTCCAATGCAATCGGCTACTTTTGTGAAAGGACGGAACGATGGCTTCACGACGTGCCAACGACCGTCGGTCAACAGCCAATGGTCAGTGTGGTATTGCGTGTTTGCGTTAGCACTTCAGATATACATTATGGCTACAAGTATCCAAAGGTTTACACGCTATGTTTCTCTACCATGGCCTCCTCAAGGACAACCTTATTTCGAGCTCAATGCCTATGTGGCCTTTATAGGAGCTGCCGTTGTGTTGATGCCGTTTTTTGTCATTGTATCTCTTATGAAAGTAGGAAACTATGCCAACGACGGTCACAAAATTGGAAACGAGGAGCCAGACATGGTGGTCTATCAGAATTTGCGGAAGAAGAAATACTGTCGTTGGTTGAAATCGTTATGGAAACATGGTGGTCCTCTTGCGCCTCTGATTCATCTAGCAGCAGCTGTGTGCCTTCTACTTCCCAAGCTGCTAGTGGAAGCCCAGTTGATAAAACATGGATTTCTTGGAAAAGGTAAGAAGTCTCTTTGCATATCTAGACTTTCTTGCTCTTTTGTGTGTCAATTATGCTAAACATTTTAAATACAGTTGAAATTAGATCTTGTTATCCGGTAATTTGCATTATACCCTCTATACCCTTTGCCTTTAACTACTGTGAATGGCCGACGCTAATGTTAAGTCTATGGGGGGATGAAATTCTGACTCATTAAGCATATTTTCTGGCGTTTTTTTAAATTA
Nnasicus_CaneyFork_N171 ACTTGCCTTGTTGAAACAGGATTCCAACAAGATACAGCACTACCCTATGTCTTGCAGAATTGACCTCTTTTGTTCTTAAAGTGTTCCAAATGGTCACTCCAATGCAATCGGCTACTTTTGTGAAAGGACGGAACGATGGCTTCACGACGTGCCAACGACCGTCGGTCAACAGCCAATGGTCAGTGTGGTATTGTGTGTTTGCGTTAGCACTTCAGATATACATTATGGCTACAAGTATCCAAAGGTTTACACGCTATGTTTCTCTACCATGGCCTCCTCAAGGACAACCTTATTTCGAGCTCAATGCCTATGTGGCCTTTATAGGAGCTGCCGTTGTGTTGATGCCGTTTTTTGTCATTGTATCTCTTATGAAAGTAGGAAACTATGCCAACGACGGTCACAAAATTGGTAACGAGGAGCCAGACATGGTGGTCTATCAGAATTTGCGGAAGAAGAAATACTGTCGTTGGTTGAAATCGTTATGGAAACATGGTGGTCCTCTTGCGCCTCTGATTCATCTAGCAGCAGCTGTGTGCCTTCTACTTCCCAAGCTGCTAGTGGAAGCCCAGTTGATAAAACATGGATTTCTTGGAAAAGGTAAGAAGTCTCTTTGCATATCTAGAATTTCTTGCTTTTGTGTGTGTCAATTATGCTAAACATTTTAAATACAGTTTAAATTAGATCTTGTTATC---------------------------------------------------------------------------------------------------------------------------------
Nnasicus_ConnosteeFalls_N696 ACTTGCCTTGTTGAAACAGGATTCCAACAAGATCAAGCACTACCCTATGTCTTGCAGAATTGACCTCTTTTGTTCTTAAAGTGTTCCAAATGGTCACTCCAATGCAATCGGCTACTTTTGTGAAAGGACGGAACGATGGCTTCACGACGTGCCAACGACCGTCGGTCAACAGCCAATGGTCAGTGTGGTATTGTGTGTTTGCGTTAGCACTTCAGATATACATTATGGCTACAAGTATCCAAAGGTTTACACGCTATGTTTCTCTACCATGGCCTCCTCAAGGACAACCTTATTTCGAGCTCAATGCCTATGTGGCCTTTATAGGAGCTGCGGTTGTGTTGATGCCGTTTTTTGTCATTGTATCTCTTATGAAAGTAGGAAACTATGCCAACGACGGTCACAAAATTGGTAACGAGGAACCAGACATGGTGGTCTATCAGAATTTGCGGAAGAAGAAATACTGTCGTTGGTTGAAATCGTTATGGAAACATGGTGGTCCTCTTGCGCCTCTGATTCATCTAGCAGCAGCTGTGTGCCTTCTACTTCCCAAGCTGCTAGTGGAAGCCCAGTTGATAAAACACGGATTTCTTGGAAAAGGTAAGAAGTCTCTTTGCATATCTAGAAGTTCTTGCTTTTGTGTGTGTCAATTATGCTAAACATTTTAAATACAGTTTAAATTAGATCTTGTTATCCGGTAATTTGCATTATACTCTCTATACCCTTTGCCTTTAACTACTGTGAATGGCCGACGCTAATGTTAAGTCTATGGGGAAATGAAATTCTGACTCATTAAGCATATTTTCTGGCGTTTTTTTAAATTA
Npaynei_Grindstaff_N646 --------------------------------------------------------GAATTGACCTCTTTTGTTCTTAAAGTGTTCCAAATGGTCACTCCAATGCAATCGGCTACTTTTGTGAAAGGACGGAACGATGGCTTCACGACGTGCCAACGACCGTCGGTCAACAGCCAATGGTCAGTGTGGTATTGTGTGTTTGCGTTAGCACTTCAGATATACATTATGGCTACAAGTATCCAAAGGTTTACACGCTATGTTTCTCTACCATGGCCTCCTCAAGGACAACCTTATTTCGAGCTCAATGCCTATGTGGCCTTTATAGGAGCTGCCGTTGTGTTGATGCCATTTTTTGTCATTGTATCTCTTATGAAAGTAGGAAACTATGCCAACGACGGTCACAAAATTGGAAACGAGGAGCCAGACATGGTGGTCTATCAGAATTTGCGGAAGAAGAAATACTGTCGTTGGTTGAAATCGTTATGGAAACATGGTGGTCCTCTTGCGCCTCTGATTCATCTAGCAGCAGCTGTGTGCCTTCTACTTCCCAAGCTGCTAGTGGAAGCCCAGTTGATAAAACATGGATTTCTTGGAAAAGGTAAGAAGTCTCTTTGCATATCTAGACTTTCTTGCTTTTTTGTGTGTCAATTATGTTAAACATTTT-----------AAATTAGATCTTGTTATCCGGTAATTTGCATTATACCCTCTTTATCCTTTGCCTTTAACTACTGTGAATGGGCGA------------------------------------------------------------------------
Npaynei_NorrisDamCave_N348 ACTTGCCTTGTTGAAACAGGATTCCAACAAGATCCAGCACTATCCTATGTCTTGCAGAATTGACCTCTTTTGTTCTTAAAGTGTTCCAAATGGTCACTCCAATGCAATCGGCTACTTTTGTGAAAGGACGGAACGATGGCTTCACGACGTGCCAACGACCGTCGGTCAACAGCCAATGGTCAGTGTGGTATTGTGTGTTTGCGTTAGCACTTCAGATATACATTATGGCTACAAGTATCCAAAGGTTTACACGCTATGTTTCTCTACCATGGCCTCCTCAAGGACAACCTTATTTCGAGCTCAATGCCTATGTGGCCTTTATAGGAGCTGCCGTTGTGTTGATGCCGTTTTTTGTCATTGTATCTCTTATGAAAGTAGGAAACTATGCCAACGACGGTCACAAAATTGGAAACGAGGAGCCAGACATGGTGGTCTATCAGAATTTGCGGAAGAAGAAATACTGTCGTTGGTTGAAATCGTTATGGAAACATGGTGGTCCTCTTGCGCCTCTGATTCATCTAGCAGCAGCTGTGTGCCTTCTACTTCCCAAGCTGCTAGTGGAAGCCCAGTTGATAAAACATGGATTTCTTGGAAAAGGTAAGAAGTCTCTTTGCATATCTAGACT----------------------------------------------------------------------------------------------------------------------------------------------------------------------------------------------------
Npaynei_UnakaMtns_N943 ACTTGCCTTGTTGAAACAGGATTCCAACAAGATCCAGCACTATCCTATGTCTTGCAGAATTGACCTCTTTTGTTCTTAAAGTGTTCCAAATGGTCACTCCAATGCAATCGGCTACTTTTGTGAAAGGACGGAACGATGGCTTCACGACGTGCCAACGACCGTCGGTCAACAGCCAATGGTCAGTGTGGTATTGTGTGTTTGCGTTAGCACTTCAGATATACATTATGGCTACAAGTATCCAAAGGTTTACACGCTATGTTTCTCTACCATGGCCTCCTCAAGGACAACCTTATTTCGAGCTCAATGCCTATGTGGCCTTTATAGGAGCTGCCGTTGTGTTGATGCCGTTTTTTGTCATTGTATCTCTTATGAAAGTAGGAAACTATGCCAACGACGGTCACAAAATTGGAAACGAGGAGCCAGACATGGTGGTCTATCAGAATTTGCGGAAGAAGAAATACTGTCGTTGGTTGAAATCGTTATGGAAACATGGTGGTCCTCTTGCGCCTCTGATTCATCTAGCAGCAGCTGTGTGCCTTCTACTTCCCAAGCTGCTAGTGGAAGCCCAGTTGATAAAACATGGATTTCTTGGAAAAGGTTAGAAGTCTCTTTGCGTATCTAGACTTTCTTGCTCTTTTGTGTGTCAATTATGTTAAACATTTTAAATACAGTTTAAATTAGATCTTGTTATCCGGTAATTTGCATTATACCCTCTTTATCCTTTGCCTTTAACTACTGTGAATGGCC--------------------------------------------------------------------------
Npecki_HaskellSims_G3697 -------------------------------------------------------------------------------------------------------------------------------------------------------------------------------------------------TGTGTTTGCGTTAGCACTTCAGATATACATTATGGCGACAAGTATCCAAAGGTTTACACGCTATGTTTCTCTACCATGGCCTCCTCAAGGACAACCTTATTTCGAGCTCAATGCCTATGTGGCCTTTATAGGAGCTGCCGTTGTGTTGATGCCGTTTTTTGTCATTGTATCTCTTATGAAAGTAGGAAACTATGCCAACGACGGTCACAAAATTGGAAACGAGGAGCCGGACATGGTGGTCTATCAGAATTTGCGGAAGAAGAAATACTGTCGTTGGTTGAAGTCGTTATGGAAACATGGTAGCCCTCTTGCGCCTCTGATTCATCTAGCGGCAGCTGTGTGCCTTCTACTTCCCAAGCTGCTGGTGGAAGCCCAGTTGATAAAACATGGATTTCTTGGAAAAGGT---AAGTCTCTCTGCAAATCTAGAATTTCTTG----------------------------------------------------------------------------------------------------------------------------------------------------------------------------------------------
Npecki_HurricaneMazeCave_G2100 ACTTGCCTTGTTGAAACAGGATTCCAACAAGATCCAGCATTAACCTATGCCTTGCAGAATTAACCTCTTTTGTTCTTAAAGTGTTTCAAATGGTCACTCCAATGCAATCGGCTACTTTTGTGAAAGGACGGAACGATGGCTTTACGGCCTGCCAACGACCGTCGGTCAACAGCCAATGGTCAGTGTGGTATTGTGTGTTTGCGTTAGCACTTCAGATATACATTATGGCTACAAGTATCCAAAGGTTTACACGCTATGTTTCTCTACCATGGCCTCCTCAAGGACAACCTTATTTCGAGCTCAATGCCTATGTGGCCTTTATAGGAGCCGCCGTTGTGTTGATGCCGTTTTTTGTCATTGTATCTCTTATGAAAGTAGGAAACTATGCCAACGACGGTCACAAAATTGGAAACGAGGAGCCAGACATGGTGGTTTATCAGAATTTGCGGAAGAAGAAATACTGTAGTTGGTTGAAGTCGTTATGGAAACATGGTGGTCCTCTTGCGCCTCTGATTCATCTAGCGGCAGCTGTGTGCCTTCTACTTCCCAAGCTGCTGGTGGAAGCCCAGTTGATAAAACATGGATTTCTTGGAAAAGGT---AAGTCTCTCTGCAAATCTGGAATTTCTTGATTTTTTTTCTGTGAATTATGCTAAACCTTTGAAATACAGTTTGAATTAGATCTTGTTATCCGAGAATTTGCGTTATACCTTCTATACCCTTCGCCTTTAACTACTGTGAATGGCCGACGGTAATGTTAAGTCTATGGAGCAATGAAATTCTGATTCATTATGCATTTATTGTAAAGTGTACGCACACGA
Npecki_Monteagle_N062 ACTTGCCTTGTTGAAACAGGATTCCAACAAGATCCAGCATTAACCTATGTCTTGCAGAATTAACTTCTTTTGTTCTTAAAGTGTTCCAAATGGTCACTCCAATGCAATCGGCTACTTTTGTGAAAGGACGGAACGATGGCTTCACGGCGTGCCAACGACCATCGGTCAACAGCCAATGGTCAGTGTGGTATTGTGTGTTTGCGTTAGCACTTCAGATATACATTATGGCTACAAGTATCCAAAGGTTTACACGCTATGTTTCTCTACCATGGCCTCCTCAAGGACAACCTTATTTCGAGCTCAATGCCTATGTGGCCTTTATAGGAGCTGCCGTTGTGTTGATGCCGTTTTTTGTCATTGTATCTCTTATGAAAGTAGGAAACTATGCCAATGACGGTCACAAAATTGGAAACGAGGAGCCAGACATGGTGGTCTATCAGAATTTGCGGAAGAAGAAATACTGTCGTTGGTTGAAGTCGTTATGGAAACATGGTGGTCCTCTTGCGCCTCTGATTCATCTAGCTGCAGCTGTGTGCCTTCTACTTCCCAAGCTGCTGGTGGAAGCCCAGTTGATAAAACATGGATTTCTTGGAAAAGGT---AAGTCTCTCTGCAAATCTAGAATTTCTTGATTTTTTTTCTGTCAATTATGCTAAACATTTGAAATACAGTTTGAATTAGATCTTGTTATCCGAGAATTTGCATTATACCTTCTATACCCTTATCCTTTAACTACTGTGAATGGCCGACGGTAATGTTAAGTCTATGGAGGAATGAAATTCTGATTCATTATGCATTTATTGTAAAGTGTACGCACACGA
Nperlakyi_SChimneys_N1079 ACTTGCCTTGTTGAAATAGGATTCCAACAAGATCCAGCACTACCCTATGTCTTGCAGAATTGACCTCTTTTGTTTTTAAAGTGTTCCAAATGGTCACTCCAATGCAATCGGCTACTTTTGTGAAAGGACGGAACGATGGCTTCACGACGTGCCAACGACCGTCGGTCAACAGCCAATGGTCAGTGTGGTATTGTGTGTTTGCGTTAGCACTTCAGATATACATTATGGCTACAAGTATCCAAAGGTTTACACGCTATGTTTCTCTACCATGGCCTCCTCAAGGACAACCTTATTTCGAGCTCAATGCCTATGTGGCCTTTATAGGAGCTGCCGTTGTGTTGATGCCGTTTTTTGTCATTGTATCTCTTATGAAAGTAGGAAACTATGCCAACGACGGTCACAAAATTGGAAACGAGGAGCCAGACATGGTGGTCTATCAGAATTTGCGGAAGAAGAAATACTGTCGTTGGTTGAAATCGTTATGGAAACATGGTGGTCCTCTTGCGCCTCTGATTCATCTAGCAGCAGCTGTGTGCCTTCTACTTCCCAAGCTGCTAGTGGAAGCCCAGTTGATAAAACATGGATTTCTTGGAAAAGGTAAGAAGTCTCTTTGCAAATCTAGAATTTCTTGC-------TGTGTCAATTATGCTAAACATTTGAAATACAGTATAAATTAGATCTTGTTATCCGGTAATTT------------------------------------------------------------------------------------------------------------------------
Nperlakyi_SChimneys_N1080 ----------------------------------------------------------------------------------------------------------------------------------------------------------------------------------------------------------------------------------------------------------------------------------------------------------------TGCCTATGTGGCCTTTATAGGAGCTGCCGTTGTGTTGATGCCGTTTTTTGTCATTGTATCTCTTATGAAAGTAGGAAACTATGCCAACGACGGTCACAAAATTGGAAACGAGGAGCCAGACATGGTGGTCTATCAGAATTTGCGGAAGAAGAAATACTGTCGTTGGTTGAAATCGTTATGGAAACATGGTGGTCCTCTTGCGCCTCTGATTCATCTAGCAGCAGCTGTGTGCCTTCTACTTCCCAAGCTGCTAGTGGAAGCCCAGTTGATAAAACATGGATTTCTTGGAAAAGGTAAGAAGTCTCTTTGCAAATCTAGAATTTCTTGC-------TGTGTCAATTATGCTAAACATTTGAAATACAGTATAAATTAGATCTTGTTATCCGGTAATTTGCATTATACCCTCTATACCCTTTGCCTTTAACTACTGTGAATGGCCGACGCTAATGTTAAGTCTATGGGGAGATGAAATTCTGACTCATTAAGCATATTTTTTGGCGTTTTTTTAAATTA
Nreclusus_Clingmans_N252 ACTTGCCTTGTTGAAATAGGATTCCAACAAGATCCAGCACTACCCTATGTCTTGCAGAATTGACCTCTTTTGTTTTTAAAGTGTTCCAAATGGTCACTCCAATGCAATCGGCTACTTTTGTGAAAGGACGGAACGATGGCTTCACGACGTGCCAACGACCGTCGGTCAACAGCCAATGGTCAGTGTGGTATTGTGTGTTTGCGTTAGCACTTCAGATATACATTATGGCTACAAGTATCCAAAGGTTTACACGCTATGTTTCTCTACCATGGCCTCCTCAAGGACAACCTTATTTCGAGCTCAATGCCTATGTGGCCTTTATAGGAGCTGCCGTTGTGTTGATGCCGTTTTTTGTCATTGTATCTCTTATGAAAGTAGGAAACTATGCCAACGACGGTCACAAAATTGGAAACGAGGAGCCAGACATGGTGGTCTATCAGAATTTGCGGAAGAAGAAATACTGTCGTTGGTTGAAATCGTTATGGAAACATGGTGGTCCTCTTGCGCCTCTGATTCATCTAGCAGCAGCTGTGTGCCTTCTACTTCCCAAGCTGCTAGTGGAAGCCCAGTTGATAAAACATGGATTTCTTGGAAAAGGTAAGAAGTCTTTTTGCAAATCTAGAATTTCTTGC-------TGTGTCAATTATGCTAAACATTTGAAATACAGTATAAATTAGATCTTGTTATCCGGTAATTTGCATTATACCCTCTATACCCTTTGCCTTTAACTACTGTGAATGGCCGACGCTAATGTTAAGTCTATGGGGAGATGAAATACTGACGCATTAAGCATATTTTCTGGCGTTTTT--------
Nreclusus_Newfound_N259 ---------------------------------------------------------------------TTGTTTTTAAAGTGTTCCAAATGGTCACTCCAATGCAATCGGCTACTTTTGTGAAAGGACGGAACGATGGCTTCACGACGTGCCAACGACCGTCGGTCAACAGCCAATGGTCAGTGTGGTATTGTGTGTTTGCGTTAGCACTTCAGATATACATTATGGCTACAAGTATCCAAAGGTTTACACGCTATGTTTCTCTACCATGGCCTCCTCAAGGACAACCTTATTTCGAGCTCAATGCCTATGTGGCCTTTATAGGAGCTGCCGTTGTGTTGATGCCGTTTTTTGTCATTGTATCTCTTATGAAAGTAGGAAACTATGCCAACGACGGTCACAAAATTGGAAACGAGGAGCCAGACATGGTGGTCTATCAGAATTTGCGGAAGAAGAAATACTGTCGTTGGTTGAAATCGTTATGGAAACATGGTGGTCCTCTTGCGCCTCTGATTCATCTAGCAGCAGCTGTGTGCCTTCTACTTCCCAAGCTGCTAGTGGAAGCCCAGTTGATAAAACATGGATTTCTTGGAAAAGGTAAGAAGTCTCTTTGCAAATCTAGAATTTCTTGC-------TGTGTCAATTATGCTAAACATTTGAAATACAGTATAAATTAGATCTTGTTATCCGGTAATTTGCATTATACCCTCTATACCCTTTGCCTTTAACTACTGTGAATGGCTGACG----------------------------------------------------------------------
Nreclusus_Noland_N1051 ACTTGCCTTGTTGAAATAGGATTCCAACAAGATCCAGCACTACCCTATGTCTTGCAGAATTGACCTCTTTTGTTTTTAAAGTGTTCCAAATGGTCACTCCAATGCAATCGGCTACTTTTGTGAAAGGACGGAACGATGGCTTCACGACGTGCCAACGACCGTCGGTCAACAGCCAATGGTCAGTGTGGTATTGTGTGTTTGCGTTAGCACTTCAGATATACATTATGGCTACAAGTATCCAAAGGTTTACACGCTATGTTTCTCTACCATGGCCTCCTCAAGGACAACCTTATTTCGAGCTCAATGCCTATGTGGCCTTTATAGGAGCTGCCGTTGTGTTGATGCCGTTTTTTGTCATTGTATCTCTTATGAAAGTAGGAAACTATGCCAACGACGGTCACAAAATTGGAAACGAGGAGCCAGACATGGTGGTCTATCAGAATTTGCGGAAGAAGAAATACTGTCGTTGGTTGAAATCGTTATGGAAACATGGTGGTCCTCTTGCGCCTCTGATTCATCTAGCAGCAGCTGTGTGCCTTCTACTTCCCAAGCTGCTAGTGGAAGCCCAGTTGATAAAACATGGATTTCTTGGAAAAGGTAAGAAGTCTTTTTGCAAATCTAGAATTTCTTGC-------TGTGTCAATTATGCTAAACATTTGAAATACAGTATAAATTAGATCTTGTTATCCGGTAATTTGCATTATACCCTCTATACCCTTTGCCTTTAACTACTGTGAATGGCCGACGCTAATGTTAAGCCTATGGGGAGATGAAATTCTGACGCATTAAGCATATTTTCTGGCGTTTTTATAAATTA
Nreclusus_Smokemont_N1020 ACTTGCCTTGTTGAAATAGGATTCCAACAAGATCCAGCACTACCCTATGTC---------TGACCTCTTTTGTTTTTAAAGTGTTCCAAATGGTCACTCCAATGCAATCGGCTACTTTTGTGAAAGGACGGAACGATGGCTTCACGACGTGCCAACGACCGTCGGTCAACAGCCAATGGTCAGTGTGGTATTGTGTGTTTGCGTTAGCACTTCAGATATACATTATGGCCACAAGTATCCAAAGGTTTACACGCTATGTTTCTCTACCATGGCCTCCTCAAGGACAACCTTATTTCGAGCTCAATGCCTATGTGGCCTTTATAGGAGCTGCCGTTGTGTTGATGCCGTTTTTTGTCATTGTATCTCTTATGAAAGTAGGAAACTATGCCAACGACGGTCACAAAATTGGAAACGAGGAGCCAGACATGGTGGTCTATCAGAATTTGCGGAAGAAGAAATACTGTCGTTGGTTGAAATCGTTATGGAAACATGGTGGTCCTCTTGCGCCTCTGATTCATCTAGCAGCAGCTGTGTGCCTTCTACTTCCCAAGCTGCTAGTGGAAGCCCAGTTGATAAAACATGGATTTCTTGGAAAAGGTAAAAAGTCTCTTTGCAAATCTAGAATTTCTTGC-------TGTGTCAATTATGCTAAACATTTGAAATACAGTATAAATTAGATCTTGTTATCCGGTAATTTGCATTATACCCTCTATACCCTTTGCCTTTAACTACTGTGAATGGCTGACGCTAATGTTAAGTCTATGGGGAGATGAAATTCTGACTCATTAAGCATATTTTCTGGCGTTTTTATAAATTA
Nroanensis_IngramBranch_N926 -------------------------------------------------------------------------------------------------------------------------------------------------------------------------------------------------------------------------------------------------------------------------------GCCTCCTCAAGGACAACCTTATTTCGAGCTCAATGCCTATGTGGCCTTTATAGGAGCTGCCGTTGTGTTGATGCCGTTTTTTGTCATTGTATCTCTTATGAAAGTAGGAAACTATGCCAACGACGGTCACAAAATTGGAAACGAGGAGCCAGACATGGTGGTCTATCAGAATTTGCGGAAGAAGAAATACTGTCGTTGGTTGAAATCGTTATGGAAACATGGTGGTCCTCTTGCGCCTCTGATTCATCTAGCAGCAGCTGTGTGCCTTCTACTTCCCAAGCTGCTAGTGGAAGCCCAGTTGATAAAACATGGATTTCTTGGAAAAGGTAAGAAGTCTTTTTGCATATCTAGACTTTCTTGCTTTTGTGTGTGTCAATTATGTTAAACATTTTAAATACAGTTTAAATTAGATCTTGTTATCCGGTAATTTGCATTATACCCTCTTTACCCTTTGCCTTTAACTACTGTGAATGGCCGACGCTAATGTTAAGTCTATGGGGGGATGAAATTCTGACTCATTAAGCATATTTTCTGGCGTTTTTTTAATTTA
Nroanensis_N_CarversGap_N928 ---------GTTGAAACAGGATTCCAACAAGATCCAGCACTATCCTATGTCTTGCAGAATTGACCTCTTTTGTTCTTAAAGTGTTCCAAATGGTCACTCCAATGCAATCGGCTACTTTTGTGAAAGGACGGAACGATGGCTTCACGACGTGCCAACGACCGTCGGTCAACAGCCAATGGTCAGTGTGGTATTGTGTGTTTGCGTTAGCACTTCAGATATACATTATGGCTACAAGTATCCAAAGGTTTACACGCTATGTTTCTCTACCATGGCCTCCTCAAGGACAACCTTATTTCGAGCTCAATGCCTATGTGGCCTTTATAGGAGCTGCCGTTGTGTTGATGCCGTTTTTTGTCATTGTATCTCTTATGAAAGTAGGAAACTATGCCAACGACGGTCACAAAATTGGAAACGAGGAGCCAGACATGGTTGTCTATCAGAATTTGCGGAAGAAGAAATACTGTCGTTGGTTGAAATCGTTATGGAAACATGGTGGTCCTCTTGCGCCTCTGATTCATCTCGCAGCAGCTGTGTGCCTTCTACTTCCCAAGCTGCTAGTGGAAGCCCAGTTGATAAAACATGGATTTCTTGGAAAAG--------------------------------------------------------------------------------------------------------------------------------------------------------------------------------------------------------------------------------
Nroanensis_RoanHighBluff_N762 --------------------------------------------------------------------------------------CAAATGGTCACTCCAATGCAATCGTCTACTTTTGTGAAAGGACGGAACGATGGCTTCACGACGTGCCAACGACCGTCGGTCAACAGCCAATGGTCAGTGTGGTATTGTGTGTTTGCGTTAGCACTTCAGATATACATTATGGCTACAAGTATCCAAAGGTTTACACGCTATGTTTCTCTACCGTGGCCTCCTCAAGGACAACCTTATTTCGAGCTCAATGCCTATGTGGCCTTTATAGGAGCTGCCGTTGTGTTGATGCCGTTTTTTGTCATTGTATCTCTTATGAAAGTAGGAAACTATGCCAACGACGGTCACAAAATTGGAAACGAGGAGCCAGACATGGTGGTCTATCAGAATTTGCGGAAGAAGAAATACTGTCGTTGGTTGAAATCGTTATGGAAACATGGTGGTCCTCTTGCGCCTCTGATTCATCTGGCAGCAGCTGTGTGCCTTCTACTTCCCAAGCTGCTAGTGGAAGCCCAGTTGATAAAACATGGATTTCTTGGAAAAGGTAAGAAGTCTCTTTGCATATCTAGACTTTCTTGCTTTTTTGTGTGTCAATTATGTTAAACATTTTAAATACAGTTTAAATTAGATCTTGTTATCCGGTAATTTGCATTATACCCTCTTTACCCTTTGCCTTTAACTACTGTGAATGGCCGACGCTAATGTTAAGTCCATGGGGGGATGAAATTCTGACTCATTAAGCATATTTTCTGGCGTTTTTTTAAATTA
Nsheari_BaldRiver_N1168 ACTTGCCTTGTTGAAATAGGATTCCAACAAGATCCAGCACTACCCTATGTCTTGCAGAATTGACCTCTTTTGTTTATAAAGTGTTCCAAATGGTCACTCCAATGCAATCGGCTACTTTTGTGAAAGGACGGAACGATGGCTTCATGACGTGCCAACGACCTTCGGTCAACAGTCAATGGTCAGTGTGGTATTGTGTCTTTGCGTTAGCACTTCAGATATACATTATGGCTACAAGTATCCAAAGGTTTACACGTTATGTTTCTCTACCATGGCCTCCTCAAGGACAACCTTATTTCGAGCTCAATGCCTATGTGGCCTTTATAGGAGCTGCCGTTGTGTTGATGCCGTTTTTTGTCATAGTATCTCTTATGAAAGTAGGAAACTATGCCAACGACGGTCACAAAATTGGAAACGAGGAACCAGACATGGTGGTCTATCAGAATTTGCGGAAGAAGAAATACTGTCGTTGGTTGAAATCGTTATGGAAACATGGTGGTCCTCTTGCGCCTCTGATTCATCTAGCAGCAGCTGTGTGCCTTCTACTTCCCAAGCTGCTAGTGGAAGCCCAGTTGATAAAACATGGATTTCTTGGAAAAGGTAACAAGTCTCTTTGCAAATCTAGAATTTCTTGC-------TGCGTCAATTATGCTAAACATTTGAAATACAGTATAAATTAGATCTTGTTATCCAGTAATTTGCATTATACCCTCTATACCCTTTGCCTTTAACTACTGTGAATGGCCGACGCTAATGTTAAGTCTATGGGGAGATGAAATTCTGACTCATTAAGCATATTTTCTGGCGTTTTTTTAAATTA
Nsheari_Cohutta_N826 ACTTGCCTTGTTGAAATAGGATTCCAACAAGATCCAGCACTACCCTATGTCTTGCAGAATTGACCTCTTTTGTTTTTAAAGTGTTCCAAATGGTCACTCCAATGCAATCGGCTACTTTTGTGAAAGGACGGAACGATGGCTTCACGACGTGCCAACGACCTTCGGTCAACAGTCAATGGTCAGTGTGGTATTGTGTCTTTGCGTTAGCACTTCAGATATACATTATGGCTACAAGTATCCAAAGGTTTACACGTTATGTTTCTCTACCATGGCCTCCTCAAGGACAACCTTATTTCGAGCTCAATGCCTATGTGGCCTTTATAGGAGCTGCCGTTGTGTTGATGCCGTTTTTTGTCATAGTATCTCTTATGAAAGTAGGAAACTATGCCAACGACGGTCACAAAATTGGAAACGAGGAACCAGACATGGTGGTCTATCAGAATTTGCGGAAGAAGAAATACTGTCGTTGGTTGAAATCGTTATGGAAACATGGTGGTCCTCTTGCGCCTCTGATTCATCTAGCAGCAGCTGTGTGCCTTCTACTTCCCAAGCTGCTAGTGGAAGCCCAGTTGATAAAACATGGATTTCTTGGAAAAGGTAAAAAGTCTCTTTGCAAATCTAGAATTTCTTGC-------TGCGTCAATTATGCTAAACATTTGAAATACAGTATAAATTAGATCTTGTTATCCAGTAATTTGCATTATACCCTCTATACCCTTTGCCTTTAACTACTGTGAATGGCCGACGCTAATGTTAAGTCTATGGGGAGATGAAATTCTGACTCATTAAGCATATTTTCTGGCGTTTTTTTAAATTA
Nsheari_JoyceKilmer_N092 ACTTGCCTTGTTGAAATAGGATTCCAACAAGATCCAGCACTACCCTATGTCTTGCAGAATTGACCTCTTTTGTTTTTAAAGTGTTCCAAATGGTCACTCCAATGCAATCGGCTACTTTTGTGAAAGGACGGAACGATGGCTTCACGACGTGCCAACGACCTTCGGTCAACAGTCAATGGTCAGTGTGGTATTGTGTCTTTGCGTTAGCACTTCAGATATACATTATGGCTACAAGTATCCAAAGGTTTACACGTTATGTTTCTCTACCATGGCCTCCTCAAGGACAACCTTATTTCGAGCTCAATGCCTATGTGGCCTTTATAGGAGCTGCCGTTGTGTTGATGCCGTTTTTTGTCATAGTATCTCTTATGAAAGTAGGAAACTATGCCAACGACGGTCACAAAATTGGAAACGAGGAACCAGACATGGTGGTCTATCAGAATTTGCGGAAGAAGAAATACTGTCGTTGGTTGAAATCGTTATGGAAACATGGTGGTCCTCTTGCGCCTCTGATTCATCTAGCAGCAGCTGTGTGCCTTCTACTTCCCAAGCTGCTAGTGGAAGCCCAGTTGATAAAACATG-----------------------------------------------------------------------------------------------------------------------------------------------------------------------------------------------------------------------------------------------
Nsilvanus_Elijay_N395 ATTTGCCTTGTTGAAACAGGATTCCAACAAGATCCAGCACTACCCTATGTCTTGCAGAATTGACCTCTTTTGTTCTTAAAGTGTTCCAAATGGTCACTCCAATGCAATCGGCTACTTTTGTGAAAGGACGGAACGATGGCTTCACGACGTGCCAACGACCGTCGGTCAACAGCCAATGGTCAGTGTGGTATTGTGTGTTTGCGTTAGCACTTCAGATATACATTATGGCTACAAGTATCCAAAGGTTTACACGCTATGTTTCTCTACCATGGCCTCCTCAAGGACAACCTTATTTCGAGCTCAATGCCTATGTGGCCTTTATAGGAGCTGCCGTTGTGTTGATGCCGTTTTTTGTCATTGTATCTCTTATGAAAGTAGGAAACTATGCCAACGACGGTCACAAAATTGGAAACGAGGAGCCAGACATGGTGGTCTATCAGAATTTGCGGAAGAAGAAATACTGTCGTTGGTTGAAATCGTTATGGAAACATGGTGGTCCTCTTGCGCCTCTGATTCATCTAACAGCAGCTGTGTGCCTTCTACTTCCCAAGCTGCTAGTGGAAGCCCAGTTGATAAAACATGGATTTCTTGGAAAAGGTAAGAAGTCTCTTTGCATATCTAGACTTTCTTGCTTTTTTGTCTGTCAATTATGCTAAACATTTTAAATACAGTTTAAATTAGATCTTGTCATCCGGTAATTTGCATTATACCCTCTATATCCTATACCTTTAAAAACGCAGAATTATAAACGAAAACAAGAAATATCTTAAGAGATGAAATT----------------------------------------
Nsilvanus_GermanyCove_N1017 -------------------------AACAAGATCCAGCACTACCCTATGTCTTGCAGAATTGACCTCTTTTGTTCTTAAAGTGTTCCAAATGGTCACTCCAATGCAATCGGCTACTTTTGTGAAAGGACGGAACGATGGCTTCACGACGTGCCAACGACCGTCGGTCAACAGCCAATGGTCAGTGTGGTATTGTGTGTTTGCGTTAGCACTTCAGATATACATTATGGCTACAAGTATCCAAAGGTTTACACGCTATGTTTCTCTACCATGGCCTCCTCAAGGACAACCTTATTTCGAGCTCAATGCCTATGTGGCCTTTATAGGAGCTGCCGTTGTGTTGATGCCGTTTTTTGTCATTGTATCTCTTATGAAAGTAGGAAACTATGCCAACGACGGTCACAAAATTGGAAACGAGGAGCCAGACATGGTGGTCTATCAGAATTTGCGGAAGAAGAAATACTGTCGTTGGTTGAAATCGTTATGGAAACATGGTGGTCCTCTTGCGCCTCTGATTCATCTAACAGCAGCTGTGTGCCTTCTACTTCCCAAGCTGCTAGTGGAAGCCCAGTTGATAAAACATGGATTTCTTGGAAAAGGTAAGAAGTCTCTTTGCATATCTAGACTTTCTTGCTTTTTTGTCTGTCAATTATGCTAAACATTTTAAATACAGTTTAAATTAGATCTTGTTATTCGGTAATTTGTATTATACCCTCTATATCCTATACCTTAAAAAACGCAGAATTATAAACGAAAACAAGAAATATCTTAAGAGATGAAATTTAGAAGCATTAAATAGA----------GTATTCTAAATAA
Nsilvanus_HeboMtn_N1029 ACTTGCCTTGTTGAAACAGGATTCCAACAAGATCCAGCACTACCCTATGTCTTGCAGAATTGACCTCTTTTGTTCTTAAAGTGTTCCAAATGGTCACTCCAATGCAATCGGCTACTTTTGTGAAAGGACGGAACGATGGCTTCACGACGTGCCAACGACCGTCGGTCAACAGCCAATGGTCAGTGTGGTATTGTGTGTTTGCGTTAGCACTTCAGATATACATTATGGCTACAAGTATCCAAAGGTTTACACGCTATGTTTCTCTACCATGGCCTCCTCAAGGACAACCTTATTTCGAGCTCAATGCCTATGTGGCCTTTATAGGAGCTGCCGTTGTGTTGATGCCGTTTTTTGTCATTGTATCTCTTATGAAAGTAGGAAACTATGCCAACGACGGTCACAAAATTGGAAACGAGGAGCCAGACATGGTGGTCTATCAGAATTTGCGGAAGAAGAAATACTGTCGTTGGTTGAAATCGTTATGGAAACATGGTGGTCCTCTTGCGCCTCTGATTCATCTAACAGCAGCTGTGTGCCTTCTACTTCCCAAGCTGCTAGTGGAAGCCCAGTTGATAAAACATGGATTTCTTGGAAAAGGTAGGAAGTCTCTTTGCATATCTAGACTTTCTTGCTTTTTTGTCTGTCAATTATGCTAAACATTTTAAATACAGTTTAAATTAGATCTTGTTATCCGGTAATCTGCATTATACCCTCTATA-------------------------------------------------------------------------------------------------------
Nstupkai_BlowholeWOS_N285 --------TGTTGAAATAGGATTCCAACAAGATCCAGCACTACCCTATGTCTTGCAGAATTGACCTCTTTTGTTTTTAAAGTGTTTCAAATGGTCACTCCAATGCAATCGGCTACTTTTGTGAAAGGACGGAACGATGGCTTCACGACGTGCCAACGACCGTCGGTCAACAGCCAATGGTCAGTGTGGTATTGTGTGTTTGCGTTAGCACTTCAGATATACATTATGGCTACAAGTATCCAAAGGTTTACACGCTATGTTTCTCTACCATGGCCTCCTCAAGGACAACCTTATTTCGAGCTCAATGCCTATGTGGCCTTTATAGGAGCTGCCGTTGTGTTGATGCCGTTTTTTGTCATTGTATCTCTTATGAAAGTAGGAAACTATGCCAACGACGGTCACAAAATTGGAAACGAGGAGCCAGACATGGTGGTCTATCAGAATTTGCGGAAGAAGAAATACTGTCGTTGGTTGAAATCGTTATGGAAACATGGTGGTCCTCTTGCGCCTCTGATTCATCTAGCAGCAGCTGTGTGCCTTCTACTTCCCAAGCTGCTAGTGGAAGCCCAGTTGATAAAACATGGATTTCTTGGAAAAGGTAAGAAGTCTCTTTGCAAATCTAGAATTTCTTGC-------TGTGTCAATTATGCTAAACATTTGAAATACAGTATAAATTAGATCTTGTTATCCGGTAATTTGCATTATACCCTCTATACCCTTTGCCTTTAACTACTGTGAATGGCCGACGCTAATGTTAAGTCTATGGGGAGATGAAATTCTGACTCATTAAGCATATTTTCTGTCGTTTTTATAAATTA
Nstupkai_Blowing_N356 ----------------------------------------------------------------------TGTTTTTAAAGTGTTTCAAATGGTCACTCCAATGCAATCGGCTACTTTTGTGAAAGGACGGAACGATGGCTTCAGGACGTGCCAACGACCGTCGGTCAACAGCCAATGGTCAGTGTGGTATTGTGTGTTTGCGTTAGCACTTCAGATATACATTATGGCTACAAGTATCCAAAGGTTTACACGCTATGTTTCTCTACCATGGCCTCCTCAAGGACAACCTTATTTCGAGCTCAATGCCTATGTGGCCTTTATAGGAGCTGCCGTTGTGTTGATGCCGTTTTTTGTCATTGTATCTCTTATGAAAGTAGGAAACTATGCCAACGACGGTCACAAAATTGGAAACGAGGAGCCAGACATGGTGGTCTATCAGAATTTGCGGAAGAAGAAATACTGTCGTTGGTTGAAATCGTTATGGAAACATGGTGGTCCTCTTGCGCCTCTGATTCATCTAGCAGCAGCTGTGTGCCTTCTACTTCCCAAGCTGCTAGTGGAAGCCCAGTTGATAAAACATGGATTTCTTGGAAAAGGTAAGAAGTCTCTTTGCAAATCTAGAATTTCTTGC-------TGTGTCAATTATGCTAAACATTTGAAATACAGTATAAATTAGATCTTGTTATCCGGTAATTTGCATTATACCCTCTATACCCTTTGCCTTTAACTACTGTGAATGGCCGACGCTAATGTTAAGTCTATGGGGAGATGAAATTCTGACTCATTAAGCATATTTTCTGTCGTTTTTATAAATTA
Nstupkai_LittleRiver_N293 ACTTGCCTTGTTGAAATAGGATTCCAACAAGATCCAGCACTATCCTATGTCTTGCAGAATTGACCTCTTTTGTTTTTAAAGTGTTTCAAATGGTCACTCCAATGCAATCGGCTACTTTTGTGAAAGGACGGAACGATGGCTTCACGACGTGCCAACGACCGTCGGTCAACAGCCAATGGTCAGTGTGGTATTGTGTGTTTGCGTTAGCACTTCAGATATACATTATGGCTACAAGTATCCAAAGGTTTACACGCTATGTTTCTCTACCATGGCCTCCTCAAGGACAACCTTATTTCGAGCTCAATGCCTATGTGGCCTTTATAGGAGCTGCCGTTGTGTTGATGCCGTTTTTTGTCATTGTATCTCTTATGAAAGTAGGAAACTATGCCAACGACGGTCACAAAATTGGAAACGAGGAGCCAGACATGGTGGTCTATCAGAATTTGCGGAAGAAGAAATACTGTCGTTGGTTGAAATCGTTATGGAAACATGGTGGTCCTCTTGCGCCTCTGATTCATCTAGCAGCAGCTGTGTGCCTTCTACTTCCCAAGCTGCTAGTGGAAGCCCAGTTGATAAAACATGGATTTCTTGGAAAAGGTAAGAAGTCTCTTTGCAAATCTAGAATTTCTTGC-------TGTGTCAATTATGCTAAACATTTGAAATACAGTATAAATTAGATCTTGTTATCCGGTAATTTGCATTATACCCTCTATACCCTTTGCCTTTAACTACTGTGAATGGCCGACGCTAATGTTAAGTCTATGGGGAGATGAAATTCTGACTCATTAAGCATATTTTCTGTCGTTTTTATAAATTA
Nstygius_ObeLee_N0656 ACTTGCCTTGTTGAAACAGGATTCCTACAAAATCCAGCATTACCCTATGTCTTGCAGAATTAACCTCTTTTGTTCTTAAAGTGTTCCAAATGGTCACTCCAATGCAATCGGCTACTTTTGTGAAAGGACGGAACGATGGCTTCACGACGTGCCAACGACCGTCGGTCAACAGCCAATGGTCAGTGTGGTATTGTGTGTTTGCGTTAGCACTTCAGATATACATTATGGCTACAAGTATCCAAAGGTTTACACGCTATGTTTCTCTACCATGGCCTCCTCAAGGACAACCTTATTTCGAGCTCAATGCCTATGTGGCCTTTATAGGAGCTGCCGTTGTGCTGATGCCGTTTTTTGTCATTGTATCTCTTATGAAAGTAGGAAACTATGCCAACGACGGTCACAAAATTGGAAACGAGGAGCCAGACATGGTGGTCTATCAAAATTTGCGGAAGAAGAAATATTGTCGTTGGTTGAAATCGTTATGGAAACATGGTGGTCCTCTTGCGCCTCTGATTCATCTAGCAGCAGCTGTGTGCCTTCTACTTCCCAAGCTGCTAGTGGAAGCCCAGTTGATAAAACATGGATTTCTTGGAAAAGGT---AAGTTTCTCTGCAAATCTAGAAATTCTTGCTTTTTTTTTTGTCAAATATGCTTAACATTTGAAATATAGTTTAAATTAGATCTTGTTATCCGGTAATTTGCGTTATACCCTCTATACCCTTTGCCTTTAACTACTGTGAATGGCCGACACTAATGTTAAGTCTATGGGAGGATGAAATTC------ATTATGCATATTTTCTTGCATTTTTAAAAATTA
Nstygius_RavenB_N1022 ACTTGCCTTGTTGAAACAGGATTCCTACAAAATCCAGCATTACCCTATGTCTTGCAGAATTAACCTCTTTTGTTCTTAAAGTGTTCCAAATGGTCACTCCAATGCAATCGGCTACTTTTGTGAAAGGACGGAACGATGGCTTCACGACGTGCCAACGACCGTCGGTCAACAGCCAATGGTCAGTGTGGTATTGTGTGTTTGCGTTAGCACTTCAGATATACATTATGGCTACAAGTATCCAAAGGTTTACACGCTATGTTTCTCTACCATGGCCTCCTCAAGGACAACCTTATTTCGAGCTCAATGCCTATGTGGCCTTTATAGGAGCTGCCGTTGTGCTGATGCCGTTTTTTGTCATTGTATCTCTTATGAAAGTAGGAAACTATGCCAACGACGGTCACAAAATTGGAAACGAGGAGCCAGACATGGTGGTCTATCAAAATTTGCGGAAGAAGAAATACTGTCGTTGGTTGAAATCGTTATGGAAACATGGTGGTCCTCTTGCGCCTCTGATTCATCTAGCAGCAGCTGTGTGCCTTCTACTTCCCAAGCTGCTAGTGGAAGCCCAGTTGATAAAACATGGATTTCTTGGAAAAGGT---AAGTTTCTCTGCAAATCTAGAAATTCTTGCTGTTTTTTTTGTCAAATATGCTTAACATTTGAAATATAGTTTAAATTAGATCTTGTTATCCGGTAATTTGCGTTATACCCTCTATACCCTTTGCCTTT-------------------------------------------------------------------------------------------
Ntempletoni_BaldMtns_N950 ---------GTTGAAACAGGATTCCAACAAGATCCAGCACTACCCTATGTCTTGCAGAATTGACCTCTTTTGTTCTTAAAGTTCTCCAAATGGTCACTCCAATGCAATCGGCTACTTTTGTGAAAGGACGGAACGATGGCTTCTCGACGTGCCAACGACCGTCGGTCAACAGCCAATGGTCAGTGTGGTATTGTGTGTTTGCGCTAGCACTTCAGATATACATTATGGCTACAAGTATCCAAAGGTTTACACGCTATGTTTCTCTACCATGGCCTCCTCAAGGACAACCTTATTTTGAGCTCAATGCCTATGTGGCCTTTATAGGAGCTGCCGTCGTGTTGATGCCGTTTTTTGTCATTGTATCTCTTATGAAAGTAGGAAACTATGCCAACGACGGCCACAAAATTGGTAACGAGGAGCCAGACATGGTGGTCTATCAGAATTTGCGGAAGAAGAAATACTGTCGTTGGTTGAAATCGTTATGGAAACATGGTGGTCCTCTTGCACCTCTGATTCATCTAGCAGCAGCTGTGTGCCTTCTACTTCCCAAGCTGCTAGTGGAAGCCCAGTTGATAAAACATGGATTTCTTGGAAAAGGTAAGAAGTCTCTTTGCAAATCTAGAATTTCTTGCTTTTTTGTGTGTCAATTATGCTAAACATTTGAAATGCAGTTTAAATTAGATCTTGTTATCCGGTAATTTGCATTATACCCTCTATACCCTTTGCCTTTAACTACTGTGAATGGCCGACGCTAATGTTAAGTCTATGGGGGG-TGAAATTCTGACTCATTAAGCATATTTTCTGGCGTTTTTTTAAATTA
Ntempletoni_ClarksCreek_N945 -----------------------------------------------TGTCTTGCAGAATTGACCTCTTTTGTTCTTAAAGTTCTCCAAATGGTCACTCCAATGCAATCGGCTACTTTTGTGAAAGGACGGAACGATGGCTTCTCGACGTGCCAACGACCGTCGGTCAACAGCCAATGGTCAGTGTGGTATTGTGTGTTTGCGCTAGCACTTCAGATATACATTATGGCTACAAGTATCCAAAGGTTTACACGCTATGTTTCTCTACCATGGCCTCCTCAAGGACAACCTTATTTTGAGCTCAATGCCTATGTGGCCTTTATAGGAGCTGCCGTTGTGTTGATGCCGTTTTTTGTCATTGTATCTCTTATGAAAGTAGGAAACTATGCCAACGACGGCCACAAAATTGGTAACGAGGAGCCAGACATGGTGGTCTATCAGAATTTGCGAAAGAAGAAATACTGTCGTTGGTTGAAATCGTTATGGAAACATGGTGGTCCTCTTGCACCTCTGATTCATCTAGCAGCAGCTGTGTGCCTTCTACTTCCGAAGCTGCTAGTGGAAGCCCAGTTGATAAAACATGGATTTCTTGGAAAAGGTAAGAAGTCTCTTTGCAAATCTAGAATTTCTTGCTTTTTTATGTGTCAATTATGCTAAACATTTGAAATGCAGTTTAAATTAGATCTTGTTATCCGGTAATTTGCATTATACCCTCTATACCCTTTGCCTTT-------------------------------------------------------------------------------------------
Ntempletoni_ScronceCreekRd_N1223 ------------------------------------------------------------------------TTCTTAAAGTTCTCCAAATGGTCACTCCAATGCAATCGGCTACTTTTGTGAAAGGACGGAACGATGGCTTCTCGACGTGCCAACGACCGTCGGTCAACAGCCAATGGTCAGTGTGGTATTGCGTGTTTGCGCTAGCACTTCAGATATACATTATGGCTACAAGTATCCAAAGGTTTACACGCTATGTTTCTCTACCATGGCCCCCTCAAGGACAACCTTATTTTGAGCTCAATGCCTATGTGGCCTTTATAGGAGCTGCCGTTGTGCTGATGCCGTTTTTTGTCATTGTATCTCTTATGAAAGTAGGAAACTATGCCAACGACGGCCACAAAATTGGTAACGAGGAGCCAGACATGGTGGTCTATCAGAATTTGCGGAAGAAGAAATACTGTCGTTGGTTGAAATCGTTATGGAAACATGGTGGTCCTCTTGCGCCTCTGATTCATCTAGCAGCAGCTGTGTGCCTTCTACTTCCCAAGCTGCTAGTGGAAGCCCAGTTGATAAAACATGGATTTCTTGGAAAAGGTAAGAAGTC--TCTGCAAATCTAGAATTTCTTGCTTTTTTGTGTGTCAATTATGCTAAACATTTGAAATGCAGTTTAAATTAGATCTTGTTATCCGGTAATTTGCATTATACCCTCTATACCCTTTGCCTTTAACTACTGTGAATGGCCGACGCTAATGTTAAGTCTATGGGGAAACAAAATTTGAAAAACTTACATGTATTTTTTGGGGTTGTTTTTAA---
Ntennessensis_LittleStony_N645 ------------------------------------------------------------------------------------------------------------------------------------------------------------------------------------------------------------------------------------------GTATCCAAAGGTTTACACGCTATGTTTCTCTACCATGGCCTCCTCAAGGACAACCTTATTTCGAGCTCAATGCCTATGTGGCCTTTATAGGAGCTGCCGTTGTGTTGATGCCGTTTTTTGTCATTGTATCTCTTATGAAAGTAGGAAACTATGCCAACGACGGTCACAAAATTGGAAACGAGGAGCCAGATATGGTGGTCTATCAGAATTTGCGGAAGAAGAAATACTGTCGTTGGTTGAAATCGTTATGGAAACATGGTGGTCCTCTTG-----------------------------------------------------------------------------------------------------------------------------------------------------------------------------------------------------------------------------------------------------------------------------------------------------------------------------
Ntennessensis_Watauga_N1046 ----------------------------------------------------------------------------------------------------------------------TGTGAAAGGACGGAACGATGGCTTCACGACGTGCCAACGACCGTCGGTCAACAGCCAATGGTCAGTGTGGTATTGTGTGTTTGCGTTAGCACTTCAGATATACATTATGGCTACAAGTATCCAAAGGTTTACACGCTATGTTTCTCTACCATGGCCTCCTCAAGGACAACCTTATTTCGAGCTCAATGCCTATGTGGCCTTTATAGGAGCTGCCGTTGTGTTGATGCCGTTTTTTGTCATTGTATCTCTTATGAAAGTAGGAAACTATGCCAACGACGGTCACAAAATTGGAAACGAGGAGCCAGATATGGTGGTCTATCAGAATTTGCGGAAGAAGAAATACTGTCGTTGGTTGAAATCGTTATGGAAACATGGTGGTCCTCT-------------------------------------------------------------------------------------------------------------------------------------------------------------------------------------------------------------------------------------------------------------------------------------------------------------------------------
