# Supplementary material for: ﻿New species in old mountains: integrative taxonomy reveals ten new species and extensive short-range endemism in Nesticus spiders (Araneae, Nesticidae) from the southern Appalachian Mountains
Source: Zookeys. 2023 Feb 3;1145:1–130. doi: 10.3897/zookeys.1145.96724 (PMC10208238; doi:10.3897/zookeys.1145.96724)
Supplement: Supplementary material 4 — Input alignments, analysis log files, and output tree files [file zookeys-1145-001_article-96724__-s004.zip › uce-2001601 (modified).phy]

 81 765
Nesticus_Japan_G2153 GTCAGAAGATATTTTGAA---------------------------------ATTTTTCGTACTTTTTACCCTCTGGGGTCTACAGAGGGAAGTTTAATTATGATCTTTATTGCTGGCACATATTTATAATGCTGTAACATATTTTAAACAAGACCCTGTATA-------------TATATAATTTTCTGATTGAACTGCAGTATATAAACCCCCTCAAAAATATAACATTATTGAAACAATT-----------CATCAAGAGT----TATGTCTAATTACCTTCAAAAACTATATAAAAGCGATTTTTCCATTCTTCAGGAGTTCTACGATGCAATTCTCTAAATGAGTCCTCAAACACGTGTTCTCTTCTCACATGAACAGCCAAATCTTCTCGTCGAGAACCCTCATCCATTCTTTCAAGTTCTTGCCTGAAATACCTACGTTTTACATCAAAATCTAGAACTCTAGTGTGATCAACAAGAACAGAAAATGGTCCATCTGCTAAGGGAGTGGTGGATTGCCTTAAGATTTGATTCAAAACAGTCCGATGAGTTTCT----AGATAAAATAAATGTTAATGAATATACAATGGCTTGAGAT--AATTAATGTCTTTAT---------TCTAAATTGCTTTAACAACAAGCAAAAAATGCAAAGCAGTCTTTAATATAAATGCAAAACAATTCATTATGTATTT---AATCTATCTTCATTATAATATTAA--------------------------TATGTTAT
Nesticus_nahaunus_Mexico_G2881 ATGAGAAATTTTCATTAATGCTAATCTAACC--TATCAATTTTGAAGAAGTATTATTTATATAACTAATCCCTTATAAATGCCTAGGGCATTTGAAATCATAAGC--------------------ACAATACAAGATTGAATAT-AAAAAGGCTTGGGTTTTAAGACATATGGAACAAATATTTTGCTATTTAAATAGTATTATAATTCTATTTCAAAAACTATAACAAAATTCAAACAATTATAAACGTCAATTTTATACATAAAAAAAATTCAATTACCCTCAAAGACTATATAAAATCGATTTTTCCATTCTTCAGGAGTTCTGCGATGCAATTCTCTAAATGAATCCTCAAAAACATGTTCCCGTCTAACATGAACAGCCAAATCTTCTCGACGAGAGCCTTCATCCATCCTTTCAAGTTCTTGTCTAAAATACCTACGTTTTACATCAAAATCGAGAACTCTAGTGTGGTCAACAAGAACGGAAAATGGTCCATCTGCTAAAGGAGTGGTGGATTGCCTTAAGATTTGATTCAATACAGTCCGATGAGTTTCTAGGAGAAAAATATAAAGTTAAAAAATTCAAATAGGAAAAAAAAATTCAGTTAAAATTCAGTAATTAAATC---AAATCGCCTCAGAAATTGGCAAAACAAAGG-----------AAGATAACACAAAAAAATGAAGTCAAAGAAAATAGAAACTATTTTTAAAACAAGAATGAAAATAACGCAAACAAATGCTAAACTTAGCAATTT
Nsilvestrii_Hellgate_N1108 --------------TGACGGCTAATC-------GGCCGGATCCGAAGGA---------------------CCCCAAGGACCAGGGGGACATTCCGAACCACGACGTCTGAAGGAGAGTGCAATACATCACACAAAATCCATTCCTATTCGAACCCGGGCCCAGAGGACAGTGCCCTGCCCACTATGCCATCCGGGAGGTCTTATG---------CAGAAAATAGAACAAAATTCAAACAATTACAAGTATGTGCTTTAAAAATATAATATATAAAGTTACCTTCAAAAACTATATAGAATCTATTTTTCCATTCCTCAGGAGTTCTACGATGTAATTCTCGAAATGAATCCTCAAAAACATGTTCTCTTCTAACATGAACAGCCAAATCTTCACGACGAGAGCCCTCATCCATCCTTTCGAGTTCTTGTCTAAAATACCTACGTTTTACATCAAAATCTAGAACTCTGGTATGGTCAACAAGAACTGAAAATGGTCCATCTGCCAAAGGAGTAGTGGATTGCCTTAGAATTTGATTCAATACAGTTCGATGAGTTTCTAGGAGGAAAATCGAAAGTTAAATAATCCTATTTAAGATATAGATTATGTGAATACTTATATGAAAAAGAATAAAAACTATGTTATAAACTAACAAAAAGTAAAAAATAATTATTTAGAAGATAGAATCAAAGTTCATCACACATTCAAAAATACATTTTTATAATCACCAAGAATAAACTTAAAACGGATTACTTGATTAACTTCAC
Narcheri_Cheaha_N023 ATGAGAGATTTTCCTTAATGCTAATCTAATCACCATCAAGTTTGTAGAATTATTATTAATATAACTAGTCCCTTAAAAACTGGTAGAGCATTCGAAATTAAAGCTTATACAATACACATACATTAACAATACAACATTGAATTTAAAATAAGGTTGGGTTTGAAGAATTATGGAACAAATATTTTGCTATTTAAATAGTATTATGCACTTATTCCCAAAACTATAATGGAAGTAAAACAATCATAAGTGCCAATTTTATAAATAAAAAAAA-TCAATTACCCTCAAAGACAATGTAAAACCGATTTTTCCATTCTTCAGGAGTTCTGCGATGCAATTCTCTAAATGAATCCTCAAAAACATGTTCTCGTCTAACATGAACAGCCAAATCTTCTCGTCGAGAGCCCTCATCCATCCTTTCAAGTTCTTGTCTAAAATACCTACGTTTTACATCAAAATCTAGAACTCTAGTGTGATCAACAAGAACGGAAAAGGGTCCATCTGCTAAGGGAGTGGTAGATTGCCTTAATATTTGATTCAAAACAGTCCGATGAGTTTCTAAAAGAAAAATATAAAATTCAA---TTTAAATATGGACAAAAATTGAGTTGAATTTTCGATAAACAAAGACAGGGATCGCTCCAGAATTTGCCAAAAAGTACAGTCTAATTTTTGAAATAACTTTAAAAAAAATAATTATGTGTATAAGAATTTATGTTTAGAACAACCAACAAAATTTTCAAAGCAGATCATTTGATTAATACATT
Narcheri_MillShoalCreek_N727 -----------------------------------------------------------------------------------------------------------------------------------------------------------------------------------------------------------------------------------------------------AGTGCCAATTTTATCAATAAAAAAAA-TCAATTACCCTCAAAGACAATGTAAAACCGATTTTTCCATTCTTCAGGAGTTCTGCGATGCAATTCTCTAAATGAATCCTCAAAAACATGTTCTCGTCTAACATGAACAGCCAAATCTTCTCGGCGAGAGCCCTCATCCATCCTTTCAAGTTCTTGTCTAAAATACCTACGTTTTACATCAAAATCTAGAACTCTAGT-------------------------------------------------------------------------------------------------------------------------------------------------------------------------------------------------------------------------------------------------------------------------------------------------------
Nbarri_eyed_ClayCave_G2082 ATGAGAGATTTTCATTAATGCTAATCTAACCCCTATCAATTTTGAAGAAGTATTATTAATATAACTAG--TCTTAAAAACTCGTAGAGCATTTGAAATCAAAGCTTATAC---------AAATTCACAATATAACATTGAATTTAAAAACAGGTTGGGTTTTAAGGATTATGGAACAAACATTTTGCTATTTAAATAGTATTATGCATTTATTTCAAAAACTATAACAAAAGTTAAACAATTATAAGTTTCAATTTTAAACATAAAAAAAAATCAATTACCCTCAAAGACTATATAAAACCGATTTTTCCATTCTTCAGGAGTTCTGCGATGCAATTCTCTAAATGAATCCTCAAAGACATGTTCCCGTCTAACATGAACAGCCAAATCTTCTCGACGAGAGCCCTCATCCATCCTTTCAAGTTCTTGTCTAAAATACCTACGTTTTACATCAAAATCTAGAACTCTAGTATGATCAACAAGAACAGAAAATGGTCCATCTGCTAACGGAGTGGTGGATTGCCTTAATATTTGATTCAAAACAGTCCGATGAGTTTCTAGGAGAAAAATATAAAGTTTAATCATTTAAATATGGACAAAAATTAAGTTGACATTTCTAAAAACAAAGAC--AGATTGTTTCAGGATTTGTCAAAAAGTACAGTCTAATTTTTGACATAATTTAAGAAAAAGTAATTAAGTGTGTAAGAATTT-----------------------------------------------------
Nbarrowsi_Gregorys_N270 --------------------------------------------------------------------------------------------------------------AATACACATAAATTCACAATATAACATTGAATTTTAAAAAAGGTTAGGTTTTAAGAATTATGAAACAAATATTTTGCTATTTAAATAGTATTATGCATTTATTCCAAAAACTATAACAAAAGTTAAACAATTATAAGTTTCAATTTTAAACATAAAAAAAATTCAATTACCCTCAAAGACTATATAAAACCGATTTTTCCATTCTTCAGGAGTTCTGCGATGCAATTCTCTAAATGAATCCTCAAAAACATGTTCCCGTCTAACATGAACAGCCAAATCTTCTCGACGAGAGCCCTCATCCATCCTTTCAAGTTCTTGTCTAAAATACCTACGTTTTACATCAAAATCTAGAACTCTAGTGTGATCAACAAGAACAGAAAATGGTCCATCTGCTAACGGAGTGGTGGATTGCCTTAATATTTGATTCAAAACGGTCCGATGAGTTTCTAGGAGAAAAATATAAAGTTTAATCATTTAAATACGGATAAAAATTAAGTTAACATTTCTAAAAACTAAGACAGGGATCGTTCCAGGA-TTGTCAAAAAGTACAGTCTAATTTTTGACATAATTTAAGAAAAGGTAATTAAGTGTGTAAGAATTTATGTTTAGAACAACCAACAAAATGCCCAAAGCAGATCATTTGATTAATACCTT
Nbarrowsi_Tuckaleechee_N360 -------------------------------------------------------------TAACTAGTCTCTTAAAAACTCGTAGCGCATTTGAAATCAAAGCTTATACAATACACATAAATTCACAATATAACATTGAATTTTAAAAAAGGTTAGGTTTTAAGAATTATGAAACAAATATTTTGCTATTTAAATAGTATTATGCATTTATTCAAAAAACTATAACAAAAGTTAAACAATTATAAGTTTCAATTTTAAACATAAAAAAAATTCAATTACCCTCAAAGACTATATAAAACCGATTTTTCCATTCTTCAGGAGTTCTGCGATGCAATTCTCTAAATGAATCCTCAAAAACATGTTCCCGTCTAACATGAACAGCCAAATCTTCTCGACGAGAGCCCTCATCCATCCTTTCAAGTTCTTGTCTAAAATACCTACGTTTTACATCAAAATCTAGAACTCTAGTGTGATCAACAAGAACAGAAAATGGTCCATCTGCTAACGGAGTGGTGGATTGCCTTAATATTTGATTCAAAACGGTCCGATGAGTTTCTAGGAGAAAAATATAAAGTTTAATCATTTAAATATGGATAAAAATTAAGTTAACATTTCTAAAAACTAAGACAGGGATCGTTCCAGGATTTGTCAAAAAGTACAGTCTAATTTTTGACATAATTTAAGAAAAGGTAATTAAGTGTGTAAGAATTTATGTTTAGAACAACCAACAAAATGCCCAAAGCAGATCATTTGATTAATACCTT
Nbishopi_DryFalls_N150 ATGAGAGATTTTCATTTATGCTAATCTAACCCCTATCAATTTTGTACAAGTATTATTAATATAACTAATATCTTAAAAACTCGTAGCGCATTTGAAATCAAAGCCTATACAATACACATAAATTCATAATATAACATTGAATTTTAAAAAAGGTTAGGTTTTAAGAATTATGGAACAAATATTTTGCTATTTAAATAGTATTATGCATTTATTTCAAAAACTATAACAAAAGTTAAACAATTATAAGTTTCAATTTTAAACAT-AAAAAAATTCAATTACCCTCAAAGACTATATAAAACCGATTTTTCCATTCTTCAGGAGTTCTGCGATGCAATTCTCTAAATGAATCCTCAAAAACATGTTCCCGTCTAACATGAACAGCCAAATCTTCTCGACGAGAGCCCTCATCCATCCTTTCAAGTTCTTGTCTAAAATACCTACGTTTTACATCAAAATCTAGAACTCTAGTGTGATCAACAAGAACGGAAAATGGTCCATCTGCTAACGGAGTGGTGGATTGCCTTAATATTTGATTCAAAACTGTCCGATGAGTTTCTACGAGAAAAATATAAAGTTTAATCATTTAAATATGGACAAAAATTAAGTTGACATTTCTAAAAACAAAGACAGGGATCGTTCTAGAATTTGTCAAAAAGTACAGTCTAATTTTTGAAAAAA-------------------GTGTGTAAGAATTTATGTTTAGAACAACCAACAAAGTGCCCAAAGCAGATCATTTGATTAATACCTT
Nbishopi_PoleCr_Chattooga_N885 ------------------------------------------------------------------------------------------------------------------CACATAAATTCACAATATAACATTGAATTTTAAAAAAGGTTAGGTTTTAAGAATTATGGAACAAATATTTTGCTATTTAAATAGTATTATGCATTTATTTCAAAAACTATAACAAAAGTTAAACAATTATAAGTTTCAATTTTAAACAT-AAAAAAATTCAATTACCCTCAAAGACTATATAAAACCGATTTTTCCATTCTTCAGGAGTTCTGCGATGCAATTCTCTAAATGAATCCTCAAAAACATGTTCCCGTCTAACATGAACAGCCAAATCTTCTCGACGAGAGCCCTCATCCATCCTTTCAAGTTCTTGTCTAAAATACCTACGTTTTACATCAAAATCTAGAACTCTAGTGTGATCAACAAGAACGGAAAATGGTCCATCTGCTAACGGAGTGGTGGATTGCCTTAATATTTGATTCAAAACTGTCCGATGAGTTTCTACGAGAAAAATATAAAGTTTAATCATTTAAATATGGACAAAAATTAAGTTGACATTTCTAAAAACAAAGACAGGGATCGTTCTAGAATTTGTCAAAAAGTACAGTCTAATTTTTGAAAAAAT-------------------------------------------------------------------------------------
Nbishopi_StandingIndian_N131 ---------------------------------------------------------------------------------------GCATTTGAAATCAAAGCCTATACAATACACATAAATTCACAATATAACATTGAATTTTAAAAAAGGTTAGGTTTTAAGAATTATGGAACAAATATTTTGCTATTTAAATAGTATCATGCATTTATTTCAAAAACTATAACAAAAGTTAAACAATTATAAGTTTCAATTTTAAACAT-AAAAAAATTCAATTACCCTCAAAGACTATATAAAACCGATTTTTCCATTCTTCAGGAGTTCTGCGATGCAATTCTCTAAATGAATCCTCAAAAACATGTTCCCGTCTAACATGAACAGCCAAATCTTCTCGACGAGAGCCCTCATCCATCCTTTCAAGTTCTTGTCTAAAATACCTACGTTTTACATCAAAATCTAGAACTCTAGTGTGATCAACAAGAACGGAAAATGGTCCATCTGCTAACGGAGTGGTGGATTGCCTTAATATTTGATTCAAAACTGTCCGATGAGTTTCTACGAGAAAAATATAAAGTTTAATCATTTAAATATGGACAAAAATTAAGTTGACATTTCTAAAAACAAAGACAGGGATCGTTCTAGAATTTGTCAAAAAGTACAGTCTAATTTTTGACATAATTT-----------------------------------------------------------------------------------
Nbrimleyi_NewberryCr_N984 ATGAGAGATTTTCATTAATACTAATCTAACCCCTATCAATTTTGAAGAAGTATTATTAATATAACTAGTCTCTTAAAAATTCGTAGAGCATTTGAAATCAAAGCGTATACAATACACATAAATTCACAATATAACATTGAATTTTAAAAAAAGTCTGG-TTTAAGAATTATGGAACAAATATTTTGCTATTTAAATAGTATTATGCATTTATTCCAAAAACTATAACAAAAGTTAAACAATTATAAGTTTCAATTTTAAAC--AAAAAAAATTCAATTACCCTCAAAGACTATATAAAACCGATTTTTCCATTCTTCAGGAGTTCTGCGATGCAATTCTCTAAATGAATCCTCAAAAACATGTTCCCGTCTAACATGAACAGCCAAATCTTCTCGACGAGAGCCCTCATCCATCCTTTCAAGTTCTTGTCTAAAATATCTACGTTTTACATCAAAATCTAGAACTCTAGTGTGATCAACAAGAACGGAAAATGGTCCATCTGCTAACGGAGTGGTGGATTGCCTTAATATTTGATTCAAAACAGTCCGATGAGTTTCTAGAAGAAAAATATAAAGTTTAATCATTCAAATATGGAAAAAAATTAAGTTGACATTTCTAAAAACAAAGACAGGGATCATTCCAGGATTTGTCAAAAATTAC---------------------------------------------------------------------------------------------------------
Nbrimleyi_RumblingBald_N241 --------TTTTCATTAATATTAATCTAACTCCTATCAATTTTGAAGAAGTATTATTAATATAACTAGTCTCTTAAAAACTCGTAGAGCATTTGAAATCAAAGCGTATACAATACACATAAATTCACAATATAACATTGAATTTAAAAAAAAGTCGGG-TTTAAGAATTATGGAACAAATATTTTGCTATTTAAATAGTATTATGCATTTATTCCAAAAACTATAACAAAAGTTAAACAATTATAAGTTTCAATTTTAAACATAAAAAAAATTCAATTACCCTCAAAGACTATATAAAACCGATTTTTCCATTCTTCAGGAGTTCTGCGATGCAATTCTCTAAATGAATCCTCAAAAACATGTTCCCGTCTAACATGAACAGCCAAATCTTCTCGACGAGAGCCCTCATCCATCCTTTCAAGTTCTTGTCTAAAATATCTACGTTTTACATCAAAATCTAGAACTCTAGTGTGATCAACAAGAACGGAAAATGGTCCATCTGCTAACGGAGTGGTGGATTGCCTTAATATTTGATTCAAAACAGTCCGATGAGTTTCTAGAAGAAAAATATAAAGTTTAATCATTCAAATATGGAAAAAAATTAAGTTGACATTTCTAAAAACAAAGACAGGGATCATTCCAGGATTTGTCAAAAATTACAGTCTAATTTTTGACATAATTTAAGAAAAAGTAATTAAGTGTGTAAGAATTTATGTTTAGAACAACCAACAAAATGCCCAAGGCAGATCATTTGATTAATACCTT
Ncarolinensis_Grandfather_N218 -------------------GCTAATCTAATCCCTATCAATTTTGAAGAAGTATTATTAATATAACTAGTCTCTTAAAAACTCGTAGAGCATTTGAAATCAAAGCTTATA------ACATAAATTCACAATATAACATTGAATTTTAAAAAAGGTTGGGTTTTAAGGATTATGGAACAAACATTTTGCTATTTAAATAGTATTATGCATTTATTTCAAAAACTATAACAAAAGTTAAACAATTATAAGTTTCAATTTTAAACATAAAAAAAATTCAATTACCCTCAAAGACTATATAAAACCGATTTTTCCATTCTTCAGGAGTTCTGCGATGCAATTCTCTAAATGAATCCTCAAAAACATGTTCCCGTCTAACATGAACAGCCAAATCTTCTCGACGAGAGCCCTCATCCATCCTTTCAAGTTCTTGTCTAAAATACCTACGTTTTACATCAAAATCTAGAACTCTAGTGTGATCAACAAGAACGGAAAATGGTCCATCTGCTAACGGAGTGGTGGATTGCCTTAATATTTGATTCAAAACAGTCCGATGAGTTTCTAGGAGAAAAATATAAAGTTTAATCATTTAAATATGGACAAAAATTAAGTTGACATTTCTAAAAACAAAGACAGAGATTGTTTCAGGATTTGTCAAAAAGTACAATTTAATTTTTGACATAATTTAAGAAAAAGTAATTAAGTGTGTAAGAATTTATGTTTAGAACAACCAACAAAATGCCCAAAGCAGATCATTTGATTAATACCTT
Ncarteri_English_N031 ATGAGAGATTTTCATTAATGCTAATCTAACCCCTATCAATTTTGAAGAAGTATTATTAATATAACTACTCTCTTAAAAACTCGTAGCACATTTGAAATCAAAGCTTACACAATACACATAAATTCATAATATAACATTGAATTTTAAAAAAGGTTAAGTTTTAAGAATTATGGAACAAATATTTTGCTATTTAAATAGAATTATGCATTTATTCCAAAAACTACAACAAAAATTAAACAATTATAACTTTCAATTTTAAACATAAAAAAAATTCAATTACCCTCAAAGACTATATAAAACCGATTTTTCCATTCTTCAGGAGTTCTGCGATGCAATTCTCTAAATGAATCCTCAAAAACATGTTCCCGTCTAACATGAACAGCCAAATCTTCTCGACGAGAGCCCTCATCCATCCTTTCAAGTTCTTGTCTAAAATACCTACGTTTTACATCAAAATCTAGAACTCTAGTGTGATCAACAAGAACAGAAAATGGTCCGTCTGCTAACGGAGTGGTGGATTGCCTTAATATTTGATTCAAAACGGTCCGATGAGTTTCTAGGAGAAAAATACAAAGTTTAATCATTTAAATATGGATAAAAATTAAGTTGACATTTCTAAAAACAAAGACAGGGATCGTTCCAGGATTTGTCAAAAAGTACAGTCTAATTTTTGACATAATTTAAGAAAAGGTAATAAAGTGTGTAAAAATTTATGTTTAGAACAACCAACAAAATGCTCAAAGCAGATCATTTGATTAATACCTT
Ncarteri_LaurelCave_nearTYPE_N0296 AAGAGAGATTTTCATTAATGCTAATCTAACCCCTATCAATTTTGAAGAAGTATTATTAATATAACTAATCTCTTAAAAACTCGTAGCACATTTGAAATCAAAGCTTACACAATACACATAAATTCACAATATAACATTGAATTTTAAAAAAGGTTAAG--TTAAGAATTATGGAACAAATATTTTGCTATTTAAATAGAATTATGCATTTATTCCAAAAACTATAACAAAAGTTAAACAATTATAACTTTCAATTTTAAACATAAAAAAAATTCAATTACCCTCAAAGACTATATAAAACCGATTTTTCCATTCTTCAGGAGTTCTGCGATGCAATTCTCTAAATGAATCCTCAAAAACATGTTCCCGTCTAACATGAACAGCCAAATCTTCTCGACGAGAGCCCTCATCCATCCTTTCAAGTTCTTGTCTAAAATACCTACGTTTTACATCAAAATCTAGGACTCTAGTGTGATCAACAAGAACGGAAAATGGTCCGTCTGCTAACGGAGTGGTGGATTGCCTTAATATTTGATTCAAAACAGTCCGATGAGTTTCTAGGAGAAAAATACAAAGTTTCATCATTTAAATATGGATAAAAATTAAGTTGACATTTCTAAAAACAAAGACAGGGATTGTTCCAGGATTTGTCAAAAAGTACAGTCTAATTTTTGACATAATTTAAGAAAAGGTAATTAAGTGTGTAAAAATTTATGTTTAGAACAACCAACAAAATGCTCAAAGCAGATCATTTGATTAATACCTT
Ncarteri_PilotMtn_G2185 ---------------------------------------------------------AATATAACTAATCTCTTAAAAACTCGTAGCACATTTGAAATCAAAGCTTACACAATACACATAAATTCACAATATAACATTGAATTTTAAAAAAGGTTAAGTTTTAAGAATTATGGAACAAATAGTTTGCTATTTAAATAGAATTATGCATTTATTCCAAAAACTATAACAAAAGTTAAACAATTATAACTTTCAATTTTAAACAT-AAAAAAATTCAATTACCCTCAAAGACTATATAAAACCGATTTTTCCATTCTTCAGGAGTTCTGCGATGCAATTCTCTAAATGAATCCTCAAAAACATGTTCCCGTCTAACATGAACAGCCAAATCTTCTCGACGAGAGCCCTCATCCATCCTTTCAAGTTCTTGTCTAAAATACCTACGTTTTACATCAAAATCTAGAACTCTAGTGTGATCAACAAGAACGGAAAATGGTCCGTCTGCTAACGGAGTGGTGGATTGCCTTAATATTTGATTCAAAACAGTCCGATGAGTTTCTAGGAGAAAAATACAAAGTTTAATCATTTAAATATGGATAAAAATTAAGTTGACATTTCTAAAAACAAAGACAGGGATCGTTCCAGGATTTGTCAAAAAGGACAGTCCAATTTTTGACATAATTTAAGAAAAGGTAATTAAGTGTGTAAAAATTTATGTTTAGAACAACCAACAAAATGCTCAAAGCAGATCATTTGATTAATACCTT
Ncarteri_Pitchfork_N363 ----------------------------------------------------------------CTAATCTTTTAAACACTCGTAGCGCATTTGAAATCAAAGCTTACACAATACACATAAATTCACAATATAACATTGAATTTTAAAAAAGGTTAAGTTTTAAGAATTATGGAACAAATATTTTGCTATTTAAATAGTATTATGCATTTATTCCAAAAACTATAACAAAAGTTAAACAATTATAACTTTCAATTTTAAACATAAAAAAAATTCAATTACCCTCAAAGACTATATAAAACCGATTTTTCCATTCTTCAGGAGTTCTGCGATGCAATTCTCTAAATGAATCCTCAAAAACATGTTCCCGTCTAACATGAACAGCCAAATCTTCTCGACGAGAGCCCTCATCCATCCTTTCAAGTTCTTGTCTAAAATACCTACGTTTTACATCAAAATCTAGAACTCTAGTGTGATCAACAAGAACGGAAAATGGTCCGTCTGCTAACGGAGTGGTGGATTGCCTTAATATTTGATTCAAAACTGTCCGATGAGTTTCTAGGAGAAAAATACAAAGTTTAATCATTTAAATATGGATAAAAATTAAGTTGACATTTCTAAAAACAAAAACAGGGA-----------------------------------------------------------------------------------------------------------------------------------
Ncarteri_WeberCty_N1044 ATGAGAGATTTTCATTAATGCTAATCTAACCCCTATCAATTTTGAAGAAGTATTATTAATATAACTAATCTCTTAAAAACTCGTAGCGCATTTGAAATCAAAGCTTACACAATACACATAAATCCACAATATAACATTGAATTTTAAAAAAGGTTAAGTTTTAAGAATTATGGAACAAATATTTTGCTATTTAAATAGTATTATGCATTTATTCCAAAAACTATAACAAAAGTTAAACAATTATAACTTTCAATTTTAAACATAAAAAAAATTCAATTACCCTCAAAGACTATATAAAACCGATTTTTCCATTCTTCAGGAGTTCTGCGATGCAATTCTCTAAATGAATCCTCAAAAACATGTTCCCGTCTAACATGAACAGCCAAATCTTCTCGACGAGAGCCCTCATCCATCCTTTCAAGTTCTTGTCTAAAATACCTACGTTTTACATCAAAATCTAGAACTCTAGTGTGATCAACAAGAACGGAAAATGGTCCGTCTGCTAACGGAGTGGTGGATTGCCTTAATATTTGATTCAAAACAGTCCGATGAGTTTCTAGGAGAAAAATACAAAGTTTAATCATTTAAATATGGATACAAA--------------------------------------------------------------------------------------------------------------------------------------------------------------------
Ncarteri_div__RainbowCave_G2089 ATGAGAGATTTTCATTAATGCCAATCTAACCCTCATCAATTTTGAAGAATTATTATTAATATAATTAGCCCCTTAAAAATTGGTAGAGCATTAGAAATCAAATGTTATACAATACATATAAATTCACAATACAACATTGAATTTTAAAAAAGGTTGTGTTTTAAGAATTATGGAACAAATATTTTGCTATTTACAT---ATTATGCAGTTATTCCAAAAACTATAACAGAAGGAAAACAATTATGAGAGCAAATTTTATACATAAAAAAAA-TCAATTACCCTCAAAGACTATATAAAACCGATTTTTCCATTCTTCAGGAGTTCTGCGATGCAATTCTCTAAATGAATCCTCAAAAACATGTTCTCGTCTAACATGAACAGCTAAATCTTCTCGACGAGAGCCCTCATCCATCCTTTCAAGTTCTTGTCTAAAATACCTACGTTTTACATCAAAATCTAGAACTCTAGTGTGATCAACAAGAACGGAAAATGGTCCATCTGCTAAGGGAGTGGTAGATTGCCTTAATATTTGATTCAAAACAGTCCGATGAGTTTCTAGATGAAAAATAAAAAATTCAATAATTTAAATATGGACAAAAATTAAATTGAAATTTCTAAAAACAGAGACAGGGATCGCTCAGGGATTTGTCAAAAAATACAGTATAATTTTTGAAATAA----AGAAAAAGTAATTAAGTGCGTAAGAATATATGTTTAGAACAACCAACAAAATGTCCAAAGAAGATCATTTGATTAATACAGT
Ncherokee_BallhootScar_N193 ATGAGAGATTTTCATTAATGCTAATCTAACCCCTATCAATTTTGAAGAAGTATTATTAATATAACTAGTCTCTTAAAAAATCGTAGAGCATTTGAAATCAAAGCTTATACAATACACATAAATTCACAATATAACATTGAATTTAAAAAAAGGTCGGGTTTTAAGAATTATGGAACAAACATTTTGCTATTTAAATAGTATTACGCATTTATTCCAAAAACTATAACAAAAGTTTAACAATTATAAGTTTCAATTTTAAACATAAAAAAACCTCAATTACCCTCAAAGACTATATAAAACCGATTTTTCCATTCTTCAGGAGTTCTGCGATGCAATTCTCTAAATGAATCCTCAAAAACATGTTCCCGTCTAACATGAACAGCCAAATCTTCTCGACGAGAGCCCTCATCCATCCTTTCAAGTTCTTGTCTAAAATACCTACGTTTTACATCAAAATCTAGAACTCTAGTGTGATCAACAAGAACGGAAAATGGTCCATCTGCTAACGGAGTGGTGGATTGCCTTAATATTTGATTCAAAACAGTCCGATGAGTTTCTAGGAGAAAAATATAAAGTTTAATCATTTAAATACGGATAAAAATTAAGTTGACATTTCTAAAAACAAAGACAGAGATTTTTCGAGGATTTGTCAAAAAATACAGTCTAATTTTTGGCATAATTTAAGAAAAAGTAATTAAGTGTGTAAGAATTTATGTTTAGAACAACCAACAAAATGCCCAAAGCAGATCATTTGATTAATACCTT
Ncherokee_BalsamMtn_N891 ATGAGAGATTTTCATTAATGCTAATCTAACCCCTATCAATTTTGAAGAAGTATTATTAATATAACTAGTCTCTTAAAAACTCGTAGAGCATTTGAAATCAAAGCTTATACAATACACATAAATTCACAATATAACATTGAATTTAAAAAAAGGTTGGGTTTTAAGAATTATGGAACAAACATTTTGCTATTTAAATAGTATTATGCATTTATTCCAAAAACTATAACAAAAGTTAAACAATTATAAGTTTCAATTTTAAACATAAAAAAAACTCAATTACCCTCAAAGACTATATAAAACCGATTTTTCCATTCTTCAGGAGTTCTGCGATGCAATTCTCTAAATGAATCCTCAAAAACATGTTCCCGTCTAACATGAACAGCCAAATCTTCTCGACGAGAGCCCTCATCCATCCTTTCAAGTTCTTGTCTAAAATACCTACGTTTTACATCAAAATCTAGAACTCTAGTGTGATCAACAAGAACGGAAAATGGTCCATCTGCTAACGGAGTGGTGGATTGCCTTAATATTTGATTCAAAACAGTCCGATGAGTTTCTAGGAGAAAAATATAAAGTTTAATCATTTAAATATGGATAAAAATTAAGTTGACATTTCTAAAAACAAAGACACAGATTGTTCCAGGATTTGTCAAAAAGTACAGTCTAATTTCTGGCATAATTTAAGAAAAAGTAATTAAGTGTGTAAGAATTTATGTTTAGAACAACCAACAGAACAACCAAAGCAGATCATTTGAGTAATACCTT
Ncherokee_SIndianCrk_N681 -----------------------------------------------------------------------------------------TTCACAATATAAAGCTTATACAATACATATAAATTCACAATATAACATTGAATTTAAAAAAACGTTGGGTTTTAAGAATTATGGAACAAACATTTTGCTATTTAAATAGTATTATGCATTTATTCCAAAAAC--TAACAAAAGTTAAACAATTATAAGTTTCAATTTTAAACATAAAAAAAACTCACTTACCCTCAAAGACTATATAAAACCGATTTTTCCATTCTTCAGGAGTTCTGCGATGCAATTCTCTAAATGAATCCTCAAAAACATGTTCCCGTCTAACATGAACAGCCAAATCTTCTCGACGAGAGCCCTCATCCATCCTTTCAAGTTCTTGTCTAAAATACCTACGTTTTACATCAAAATCTAGAACTCTAGTGTGATCAACAAGAACGGAAAATGGTCCATCTGCTAACGGAGTGG-----------------------------------------------------------------------------------------------------------------------------------------------------------------------------------------------------------------------------------------------------------
Ncooperi_BeaverCrk_N1002 -----------------------------------------------------------------------CTTAAAAACTCGTAGCACATTTGAAATCAAAGCTTATACAATACACATAAATTCACAATATAACATTGAATTTTAAAAAAGGTTAGGTTTTAAAAATTATGGAACAAATATTTTGCTATTTAAATAGTATTATGCATTTATTCCAAAAACTATAACAAAAGTTAAACAATTATAAGTTTCAA-TTTAAACATAAAAAAAATTCAATTACCCTCAAAGACTATATAAAACCGATTTTTCCATTCTTCAGGAGTTCTGCGATGCAATTCTCTAAATGAATCCTCAAAAACATGTTCCCGTCTAACATGAACAGCCAAATCTTCTCGACGAGAGCCCTCATCCATCCTTTCAAGTTCTTGTCTAAAATACCTACGTTTTACATCAAAATCTAGAACTCTAGTGTGATCAACAAGAACGGAAAATGGTCCATCTGCCAACGGAGTGGTGGATTGCCTTAATATTTGATTCAAAACGGTCCGATGAGTTTCTACGAGAAAAATATAAAGTTTAATCATT------------------------------------------------------------------------------------------------------------------------------------------------------------------------------------
Ncooperi_BrasstBald_N824 ------------------------------------------------------------------------------------------------------------ACAATACACATAAATTCACAATATAACATTGAATTTTAAAAAAGGTTAGGTTTTAAAAATTATGGAACAAATATTTTGCTATTTAAATAGTATTATGCATTTATTCCAAAAACTATAACAAAAGTTAAACAATTATAAGTTTCAA-TTTAAACATAAAAAAAATTCAATTACCCTCAAAGACTATATAAAACCGATTTTTCCATTCTTCAGGAGTTCTGCGATGCAATTCTCTAAATGAATCCTCAAAAACATGTTCCCGTCTAACATGAACAGCCAAATCTTCTCGACGAGAGCCCTCATCCATCCTTTCAAGTTCTTGTCTAAAATACCTACGTTTTACATCAAAATCTAGAACTCTAGTGTGATCAACAAGAACGGAAAATGGTCCATCTGCCAACGGAGTGGTGGATTGCCTTAATATTTGATTCAAAACGGTCCGATGAGTTTCTACGAGAAAAATATAAAGTTTAATCATTTAAATATGGACAAAAATTAAGTTGACATTTCTAAAAACAAAGACAGGGATCGTTCCAGGATTTGTCAAAAAGTACAGTCTAATTTTTGACATAATTTAAGAAAAGGTAATTAAGTGTGTAAGAAGTTATGTTTAGAACAACCAACAA---------------------------------
Ncooperi_NantRiverGorge_N682 ATGAGAGATTTTCATTAATGCTAATCTAACCCCAATCAATTTTGAAGAAGTATTATTAATATAACTAATCCCTTAAAAACTCGTAGCGCATTTGAAATCAAAGCTTATACAATACACATAAATTCACAATATAACATTGAATTTTAAAAAAGGTTAGGTTTTAAAAATTATGGAACAAATATTTTGCTATTTAAATAGTATTATGCATTTATTCCAAAAACTATAACAAAAGTTAAACAATTATAAGTTTCAA-TTTAAACATAAAAAAAATTCACTTACCCTCAAAGACTATATAAAACCGATTTTTCCATTCTTCAGGAGTTCTGCGATGCAATTCTCTAAATGAATCCTCAAAAACATGTTCCCGTCTAACATGAACAGCCAAATCTTCTCGACGAGAGCCCTCATCCATCCTTTCAAGTTCTTGTCTAAAATACCTACGTTTTACATCAAAATCTAGAACTCTAGTGTGATCAACAAGAACGGAAAATGGTCCATCTGCCAACGGAGTGGTGGATTGCCTTAATATTTGATTCAAAACGGTCCGATGAGTTTCTACGAGAAAAATATAAAGTTTAATCATTTAAATATGGACAAAAATTAAATTGACATTTCTAAAAACAAACACAGGGATCGTTCCAGGATTTGTCAAAAAGTACAGTCTAATTTTTGACATAATTTAAGAAAAGGTAATTAAGTGTGT-------------------------------------------------------------
Ncoylei_Apalachia_N1195 ------------------------------------------------------------------------------------------------------------------------------------------------------------------------------------------------------------------------------ATAACAAAAGTTAAACAATTATAAGTTTCAATTTTAAACAT-AAAAAAATTCAATTACCCTCAAAGACTATATAAAACCGATTTTTCCATTCTTCAGGAGTTCTGCGATGCAATTCTCTAAATGAATCCTCAAAAACATGTTCCCGTCTAACATGAACAGCCAAATCTTCTCGACGAGAGCCCTCATCCATCCTTTCAAGTTCTTGTCTAAAATACCTACGTTTTACATCAAAATCAAGAACTCTAGTGTGATCAACAAGAACAGAAAATGGTCCATCTGCTAATGGAGTGGTGGATTGCCTTAATATTTGATTCAAAACGGTCCGATGAGTTTCTAGGAGAAAAATATAAAGTTTAATCATTTAAA-ATGGACAAAAATTAAGTTGACATTTCTAAAAACAAAGACAGGGATCGTTCCAGGATTTGTCAAAAAGTACAGT-GAATTTTTGACATAATTTAAGAAAAGGTAATTAAGCGTGTAAGAATTTATGTTTAGAATAACCAACAAAATGCCTAAACCAGATCTTTTGATTAATACCTT
Ncoylei_DinkinCove_N1118 ---AAGGTGTTTTAT-----------------------ATTTTATTTAAGTTATTTTACTCCAA-TACTTTGTCATATATTGATAGATTATT----GTCATATTTTTTTTAATAAATTTGTATTC---------CTTTTAATTTTACAAAATCCGGAATTTTCGGAATCGTGGAGTCCGAATTTGGGACTTTGCACTGTATTATGCATTTATTCCAAAAACTATAACAAAAGTTAAACAATTATAAGTTTCAATTTTAAACAT-AAAAAAATTCAATTACCCTCAAAGACTATATAAAACCGATTTTTCCATTCTTCAGGAGTTCTGCGATGCAATTCTCTAAATGAATCCTCAAAAACATGTTCCCGTCTAACATGAACAGCCAAATCTTCTCGACGAGAGCCCTCATCCATCCTTTCAAGTTCTTGTCTAAAATACCTACGTTTTACATCAAAATCAAGAACTCTAGTGTGATCAACAAGAACAGAAAATGGTCCATCTGCTAATGGAGTGGTGGATTGCCTTAATATTTGATTCAAAACGGTCCGATGAGTTTCTAGGAGAAAAATATAAAGTTTAATCATTTAAA-ATGGACAAAAATTAAGTTGA-----------------------------------------------------------------------------------------------------------------------------------------------------------
Ncoylei_TiptonCreek_N837 ATAAAGGTGTTTTAT-----------------------ATTTTATTTAAGTTATTTTACTCCAA-TACTTTGTCATATATTGATAGATTATT----GTCATATTTTTTTTAATAAATTTGTATTC---------CTTTTAATTTTACAAAATCCGGAATTTTCGGAATCGTGGAGTCCGAATTTGGGACTTTGCACTGTATTATGCATTTATTCCAAAAACTATAACAAAAGTTAAACAATTATAAGTTTCAATTTTAAACAT-AAAAAAATTCAATTACCCTCAAAGACTATATAAAACCGATTTTTCCATTCTTCAGGAGTTCTGCGATGCAATTCTCTAAATGAATCCTCAAAAACATGTTCCCGTCTAACATGAACAGCCAAATCTTCTCGACGAGAGCCCTCATCCATCCTTTCAAGTTCTTGTCTAAAATACCTACGTTTTACATCAAAATCAAGAACTCTAGTGTGATCAACAAGAACAGAAAATGGTCCATCTGCTAATGGAGTGGTGGATTGCCTTAATATTTGATTCAAAACGGTCCGATGAGTTTCTAGGAGAAAAATATAAAGTTTAATCATTTAAA-ATGGACAAAAATTAAGTTGACATTTCTAAAAACAAAGACAGGGATCGTTCCAGGATTTGTCAAAAAGTACAGTCTAATTTTTGACATAATTTAAGTAAAGGTAATTAAGCGTGTAAGAATTTATGTTTAGAATAACCAACAAAATGCCTAAACCAGATCATTTGATTAATACCTT
Nlowderi_ChestnutBranch_N731 GTAGAAAAAT---------------------------GACCTTGGATTAAAAGTTTCGGTTTTGTTTGAAATTTCCGTGCTATTACGTCACTTGAGAACAGGAGTTTCCCGAGACACTCCGATGCAAGCTAT---TTTAAGTTTTGAATCACACGTGGTTGTTAAAATTATGGAAGAACTATTCCGATTTTTAAAAAGTATTATGCATTTATTCCAAAAACTATAACAAAAGTTAAACAATTATAAGTTTCAATTTTAAACATAAAAAAAATTCAATTACCCTCAAAGACTATATAAAACCGATTTTTCCATTCTTCAGGAGTTCTGCGATGCAATTCTCTAAATGAATCCTCAAAAACATGTTCCCGTCTAACATGAACAGCCAAATCTTCTCGACGAGAGCCCTCATCCATCCTTTCAAGTTCTTGTCTAAAATACCTACGTTTTACATCAAAATCTAGAACTCTAGTGTGATCTACAAGAACAGAAAATGGTCCATCTGCTAACGGAGTGGTGGATTGCCTTAATATTTGATTCAAAACGGTCCGATGAGTTTCTAGGAGAAAAATATAAAGTTTAATCATTTAAATATGGACAAAAATTAAGTTGACATTTCTAAAAACAAAGACAGGGATCGTTCCAGGATTTGTCAAAAAGTACAGTCTAATTTTTGACATAATTTAAGAAAAGGTAATTAAGCGTGTAAGAATTTATGTTTAGAACAATCAACAAAATGCCCAAAGCAGATCATTTGATTAATACCTT
Ncressleri_AndersonSpringCave_G2075 ATGAGAGATTTTCATTAATACTAATCTAACCCCCATTAATTTTGAAGAATTATTATTAATATAACTAGTCCCTTAAAAACTGGTAGAGCATTTGAAATCAAAGCTTATGCAATACACATAAATTCACAATACAACATTGAATTTTAAAAAAGGTTGGGTTTTAAGAATTATGGAACAAATATTTTACTATTTAAATAATATTATGCACTTATTCCAAAAACTATAATAGAAGTAAAACAATTATAAGTGCCAATTTTATACATAAACAAAA-TCTATTACCCTCAAAGACTATATAAAACCGATTTTTCCATTCTTCAGGAGTTCTGCGATGCAATTCTCTAAATGAATCCTCAAAAACATGTTCCCGTCTAACATGAACAGCCAAATCTTCTCGACGAGAGCCCTCATCCATCCTTTCAAGTTCTTGTCTAAAATACCTACGTTTTACATCAAAATCTAGAACTCTAGTGTGATCAACAAGAACGGAAAATGGTCCATCTGCTAAGGGAGTGGTAGATTGCCTTAATATTTGATTCAAAACAGTCCGATGAGTTTCTAGAAGAAAAATATAAAATTCAATAATTTAAATAAGGACAAAAATTAAGTTGAAATTTCTAAAAACAAAAACAGGGATCTCTCCAGGATTTGTCAAATAGTACAGTCTAATTTTTGAAATAACTTAAGAAAAAGTAATTAAGCGTGTAAGAATTTATGTTTAGAAGAACCAGCAAAATGCCCAAAGCAGGTCATTTGATTAATACATT
Ncrosbyi_MtMitchell_N210 ATGAGAGATTTTCATTAATGCTAATCTAACTCCTATCAATTTTGAAGAAGTATTATTAATATAACTAGTCTCTTAAAAACTCGTAGAGCATTTGAAATCAAAGTTTATACAATACACATAAATTCACAATATAACATTGAATTTTAAAAAAGGTTGGGTTTTAAGAATTATGGAACAAATATTTTGCTATTTAAATAGTATTATGCATTTATTCCAAAAACTATAACAAAAGTTAAACAATTATAAGTTTCAATTTTAAACATAAAAAAAATTCAATTACCCTCAAAGACTATATAAAACCGATTTTTCCATTCTTCAGGAGTTCTGCGATGCAATTCTCTAAATGAATCCTCAAAAACATGTTCCCGTCTAACATGAACAGCCAAATCTTCTCGACGAGAGCCCTCATCCATCCTTTCAAGTTCTTGTCTAAAATACCTACGTTTTACATCAAAATCTAGAACTCTAGTGTGATCAACAAGAACGGAAAATGGTCCATCTGCTAACGGAGTGGTGGATTGCCTTAATATTTGATTCAAAACAGTCCGATGAGTTTCTAGAAAAAAAATATAAAGTTTAACCATTTAAATATGGAAAAAAATTAAGTTGACATTTCTAAAAACAAAGACAGCGATC---------------------------------------------------------------------------------------------------------------------------------
Ncrosbyi_PricesCrk_N1143 ATGAGAGATTTTCATTAATGCTAATCTAACTCCTATCAATTTTGAAGAAGTATTATTAATATAACTAGTCTCTTAAAAACTCGTAGAGCATTTGGAATCAAAGCTTATACAATACACATAAATTCACAATATAACATTGAATTTTAAAAAAGGTTAGGTTTTAAGAATTATGGAACAAATATTTTGCTATTTAAATAGTATTATGCATTTATTCCAAAAACTATAACAAAAGTTAAACAATTATAAGTTTCAATTTTAAACATAAAAAAAATTCAATTACCCTCAAAGACTATATAAAACCGATTTTTCCATTCTTCAGGAGTTCTGCGATGCAATTCTCTAAATGAATCCTCAAAAACATGTTCCCGTCTAACATGAACAGCCAAATCTTCTCGACGAGAGCCCTCATCCATCCTTTCAAGTTCTTGTCTAAAATACCTACGTTTTACATCAAAATCTAGAACTCTAGTGTGATCAACAAGAACGGAAAATGGTCCATCTGCTAACGGAGTGGTGGATTGCCTTAATATTTGATTCAAAACAGTCCGATGAGTTTCTAGAAGAAAAATATAAAGTTTAATCATTTAAATATGGAAAAAAATTAAGTTGAC-------------------------------------GTCAAAAAGTACAGTCTAATTTTTGACATAATTTAAGAAAAAGTAATTAAGTGTGTAAGAATTTATGTTTAGAACAACCAACAAAATGCCCAAAGCAGATAATTTGATTAATACCTT
Ncrosbyi_ShufordCrk_N1148 -----AGATTTTCATTAATGCTAATCTAACTCCTATCAATTTTGAAGAAGTATTATTAATATAACTAGTCTCTTAAAAACTCGTAGAGCATTTGAAATCAAAGTTTATACAATACACATAAATTCACAATATAACATTGAATTTTAAAAAAGGTTGGGTTTTAAGAATTATGGAACAAATATTTTGCTATTTAAATAGTATTATGCATTTATTCCAAAAACTATAACAAAAGTTAAACAATTATAAGTTTCAATTTTAAACATAAAAAAAATTCAATTACCCTCAAAGACTATATAAAACCGATTTTTCCATTCTTCAGGAGTTCTGCGATGCAATTCTCTAAATGAATCCTCAAAAACATGTTCCCGTCTAACATGAACAGCCAAATCTTCTCGACGAGAGCCCTCATCCATCCTTTCAAGTTCTTGTCTAAAATACCTACGTTTTACATCAAAATCTAGAACTCTAGTGTGATCAACAAGAACGGAAAATGGTCCATCTGCTAACGGAGTGGTGGATTGCCTTAATATTTGATTCAAAACAGTCCGATGAGTTTCTAGAAAAAAAATATAAAGTTTAACCATTTAAATATGGAAAAAAATTAAGTTGACATTTCTAAAAACAAAGACAGCGATCGTTCCAGGATTTGTCAAAAAGTACAGTCTAATTTTTGACATAATTTAAGAAAAAGTAATTAAGTGTGTAAGAATTTATGTTCAGAACAACCAAAAAAACGTCCAAAGCAGATAATTTGATTAATACCTT
Ndellingeri_BullpenBridge_N109 ---------------------------------------------------------------------------------------------------------------------ATAAATTCACAATATAACATTGAATTTTAAAAAAGGTTAGGTTTTCAGAATTATGGAACAAATATTTTGCTATTTAAATAGTATTATGCATTTATTCCAAAAACTATAACAAAAGTTAAACAATTATAAGTTTCAATTTTAAACATAAAAAAAATTCAATTACCCTCAAAGACTATATAAAACCGATTTTTCCATTCTTCAGGAGTTCTGCGATGCAATTCTCTAAATGAATCCTCAAAAACATGTTCCCGTCTAACATGAACAGCCAAATCTTCTCGACGAGAGCCCTCATCCATCCTTTCAAGTTCTTGTCTAAAATACCTACGTTTTACATCAAAATCTAGAACTCTAGTGTGATCAACAAGAACGGAAAATGGTCCATCTGCTAACGGAGTGGTGGATTGCCTTAATATTTGATTCAAAACGGTCCGATGAGTTTCTACGAGAAAAATATAAAGTTTAATCATTTAAATATGGACAAAAATTAAGTTGACATTTCTAAAAACAAAGACAGGTATCGTTCCAGGATTTGTCAAAAAGTACAGTTTAATTTT-GACATAATTTAAGAAAA-GTAATTAAGTGTGTAAGAATTTATGTTTAGAACAACCAACAAAACACCCAAAGCAGATCATTTGATTAATACCTT
Ndellingeri_WhitewFalls_N887 --------------------------------------------------------------------------AAAAACTCGTAGCGCATTTGAAATCAAAGCTTATACAATACACATAAATTCACAATATAACATTGAATTTTAAAAAAGGTTAGGTTTTCAGAATTATGGAACAAATATTTTGCTATTTAAATAGTATTATGCATTTATTCCAAAAACTATAACAAAAGTTAAACAATTATAAGTTTCAATTTTAAACATAAAAAAAATTCAATTACCCTCAAAGACTATATAAAACCGATTTTTCCATTCTTCAGGAGTTCTGCGATGCAATTCTCTAAATGAATCCTCAAAAACATGTTCCCGTCTAACATGAACAGCCAAATCTTCTCGACGAGAGCCCTCATCCATCCTTTCAAGTTCTTGTCTAAAATACCTACGTTTTACATCAAAATCTAGAACTCTAGTGTGATCAACAAGAACGGAAAATGGTCCATCTGCTAACGGAGTGGTGGATTGCCTTAATATTTGATTCAAAACGGTCCGATGAGTTTCTACGAGAAAAATATAAAGTTTAATCATTTAAATATGGACAAAAATTAAGTTGACATTTCTAAAAACAAAGACAGGTATCGTTCCAGGATTTGTCAAAAAGTACAGTTTAATTTT-GACATA---------------------------------------------------------------------------------------
Ndilutus_StarveRockCave_G3174 ---------------------------------------------------------------------------------------------TTGATAGGGGTTGATTAGATACACATAAATTCACAATATAACATTGAATTTTAAAAAAGGTTAGGTTTTAAGAATTATGGAACAAACATTTTGCTATTTAAACAGTATTATGCATTTATTCCAAAAACTATAACAAAAGTTAAACAATTATAAGTTTCAATTTTAAACATAAAAAAAATTCAATTACCCTCAAAGACTATATAAAACCGATTTTTCCATTCTTCAGGAGTTCTGCGATGCAATTCTCTAAATGAATCCTCAAAAACATGTTCCCGTCTAACATGAACAGCCAAATCTTCTCGACGAGAGCCCTCATCCATCCTTTCAAGTTCTTGTCTAAAATACCTACGTTTTACATCAAAATCTAGAACTCTAGTGTGATCAACAAGAACGGAAAATGGTCCATCTGCTAAAGGAGTGGTGGATTGCCTTAATATTTGATTCAAAACAGTCCGATGAGTTTCTAGGAGAAAAATATAAAGTTTAATCATTTAAATATGGACCAAAATTAAGTTGACATTTCTAAAAACAAAGACAGAGATTGTTCCAGGATTTGTCAAAAAGTACAGTCTAATTTTAGAAATAATTTGAGAAAAAGTAATTAAGTGTGTAAGAATTCATGTTTAGAACAACCAACAAAATGCCCAAAGCAGATCATTTGATTAATACCTT
Nfridelli_LittlePigeon_N262 ATGAGAGATTTTCATTAATGCTAATCTAACCCCTATCAATTTTGAAGAAGTATTATTAATATAACTAATCTCTTAAAAACGTGTAGCGCATTTGAAATCAAAGCTTATACAATACACATAAATTCACAGTATAACATTGAATTTTAAAAAAGGTTAGGTTTTCAGAATTATGGAACAAATATTTTGCTATTTAAATAGTATTATGCATTTATTCCAAAAACTATAACAAAAGTTAAACAATTATAAGTTTCAATTTTAAACATAAAAAAAATTCAATTACCCTCAAAGACTATATAAAACCGATTTTTCCATTCTTCAGGAGTTCTGCGATGCAATTCTCTAAATGAATCCTCAAAAACATGTTCCCGTCTAACATGAACAGCCAAATCTTCTCGACGAGAGCACTCATCCATCCTTTCAAGTTCTTGTCTAAAATACCTACGTTTTACATCAAAATCTAGAACTCTAGTGTGATCAACAAGAACGGAAAATGGTCCATCTGCTAACGGAGTGGTGGATTGCCTTAATATTTGATTCAAAACGGTCCGATGAGTTTCTACGAGAAAAATATAAAGTTTAATCATTTAAATATGGACAAAAATTAAGTTGACATTTCTAAAAACAAAGACAGGTATCGTTCCAGGATTTGTCAAAAAGTACAGTCTAATTTT-GCCATAATTTACGAAAAGGTAATTAAGTGTGTAAGAATTTATGTTTAGAACAACCAACAAAGTGCCCAAAACAGATCATTTGATTAATACCTT
Nfurtivus_HugdenBranch_G3175 -----------------------------------------------------------------------------AACTCATAGCGCATTTGAAATCAAAGCTTATACAATACACATAAATATACAATATAACATTGAATTTTAAAAAAGGTTAGGTTTTAAGAATTATGGAACAAATATTTTGCTATTTAAATAGTATTATGCATTTATTCCAAAAACTATAACAAAAGTTAAACAATTATAAGTTTCAATTTTAAACATAAAAAAAATTAAATTACCCTCAAAGACTATATAAAACCGATTTTTCCATTCTTCAGGAGTTCTGCGATGCAATTCTCTAAATGAATCCTCAAAAACATGTTCCCGTCTAACATGAACAGCCAAATCTTCTCGACGAGAGCCCTCATCCATCCTTTCAAGTTCTTGTCTAAAATACCTACGTTTTACATCAAAATCTAGAACTCTAGTGTGATCAACAAGAACGGAAAATGGTCCATCTGCTAACGGAGTGGTGGATTGCCTTAATATTTGATTCAAAACAGTCCGATGAGTTTCTAGGAGAAAAATATAAAGTTTAATCATTTAAATATGGACAAAAATTAAGTTGACATTTCTAAAAACAAAGACAGGGATCGTTCCAGGATTTGTCAAAAAGTACAGTCTAATTTTTGACATAATTTAAGAGAAGGTAATTAAGTGTGTAAGAATTTATGTTTAGAACAACCAACAAAATGCCCAAAGCAGATAATTTGATTAATACCTT
Nfurtivus_RaccoonMtn_N1026 ATGAGCGATTTTCATTAATGCTAATCTATCCCCTATCAATTTTGAAGAAGTATTATTAATATAACTAAGCTCTTAAAAACTCATAGCGCATTTGAAATCAAAGCTTATACAATACACATAAATATACAATATAACATTGAATTTTAAAAAAGGTTAGGTTTTAAGAATTATGGAACAAATATTTTGCTATTTAAATAGTATTATGCATTTATTCCAAAAACTATAACAAAAGTTAAACAATTATAAGTTTCAATTTTAAACATAAAAAAAATTAAATTACCCTCAAAGACTATATAAAACCGATTTTTCCATTCTTCAGGAGTTCTGCGATGCAATTCTCTAAATGAATCCTCAAAAACATGTTCCCGTCTAACATGAACAGCCAAATCTTCTCGACGAGAGCCCTCATCCATCCTTTCAAGTTCTTGTCTAAAATACCTACGTTTTACATCAAAATCTAGAACTCTAGTGTGATCAACAAGAACGGAAAATGGTCCATCTGCTAACGGAGTGGTGGATTGCCTTAATATTTGATTCAAAACAGTCCGATGAGTTTCTAGGAGAAAAATATAAAGTTTAATCATTTAAATATGGACAAAAATTAAGTTGACATTTCTAAAAACAAAGACAGGGAT----------------------------------------------------------------------------------------------------------------------------------
Ngeorgia_Sittons_N073 ---------------------------------------------------------------------------------------------------------------------------------------------------------------------------------------TTGCTATTTAAATAGTATTATGCATTTATCCCAAAAACTATAACAAAAGTTAAACAATTATAAGTTTCAATTTTAAACATAAAAAAGATTCAATTACCCTCAAAGACTATATAAAACCGATTTTTCCATTCTTCTGGAGTTCTGCGATGCAATTCTCTAAATGAATCCTCAAAAACATGTTCCCGTCTAACATGAACAGCCAAATCTTCTCGACGAGAGCCCTCATCCATCCTTTCAAGTTCTTGTCTAAAATACCTACGTTTTACATCAAAATCTAGAACTCTAGTGTGATCAACAAGAACGGAAAATGGTCCGTCTGCTAACGGAGTGGTGGATTGCCTTAATATTTGATTCAAAACGGTCCGATGAGTTTCTAGGAGAAAAATATAAAGTTTAATCATTTAAATATGGATAAAAATTAAGTTGACATTTCTAAAAACAAAGACAGGGATCGTTCCAGGATTT---------------------------------------------------------------------------------------------------------------------
Ngertschi_CedarCreek_N351 ATGACAGATTTTCATTAATGCTAATCTAATCCCTATCAATTTTGAAGAAGTATTATTAATATAACTAGTCTCTTAAAAACTTGTAGAGCATTCGAAATCAAAGCTTATACAATACACATAAATTCACAATATAACATTGAATTTTAAAAAAGGTTGGGTTTTAAGAATTATGGAACAAATATTTTGCTATTTAAATAGTATTATGCATTTATTCCAAAAACTATAACAAAAGTTAAACAATTATAAGTTTCAATTTTAAACAT---AAAAATTCAATTACCCTCAAAGACTATATAAAACCGATTTTTCCATTCTTCAGGAGTTCTGCGGTGCAATTCTCTAAATGAATCTTCAAAAACATGTTCCCGTCTAACATGAACAGCCAAATCTTCTCGACGAGAGCCCTCATCCATCCTTTCAAGTTCTTGTCTAAAATACCTACGTTTTACATCAAAATCTAGAACTCTAGTGTGATCAACAAGAACGGAAAATGGTCCATCTGCTAACGGAGTGGTGGATTGCCTTAATATTTGATTCAAAACAGTCCGATGAGTTTCTAGAAGAAAAATATAAGGTTTAATCAATTAAATATGTAAAAAAATTAAGTTGACATTTCTAAAAACAAAGACAGGGATCGTTCCAGGATTTGTCAAAAAGTACAGTCTAATTTTTGACATAATTTAAGAAAAAGTAATTAAGTGTGTAAGTATTTATGTTTAGAACAACCAACAAAATGCCCAAAGTAGATCATTTGATTAATACCTT
Ngertschi_FrenchBroad_N968 --------------------------------------------------------------------------------------------------------------------------------------------------------------------------------------------------------------------------------------------------ATAAGTTTCAATTTTAAACAT---AAAAATTCAATTACCCTCAAAGACTATATAAAACCGATTTTTCCATTCTTCAGGAGTTCTGCGGTGCAATTCTCTAAATGAATCTTCAAAAACATGTTCCCGTCTAACATGAACAGCCAAATCTTCTCGACGAGAGCCCTCATCCATCCTTTCAAGTTCTTGTCTAAAATACCTACGTTTTACATCAAAATCTAGAACTCTAGTGTGATCAACAAGAACGGAAAATGGTCCATCTGCTAACGGAGTGGTGGATTGCCTTAATATTTGATTCAAAACAGTCCGATGAGTTTCTAGAAGAAAAATATAAGGTTTAATCA-----------------ATTA-----------------------------------------------------------------------------------------------------------------------------------------------------------------
Ngertschi_HickoryNutGap_N810 ATGACAGATTTTCATTAATGCTAATCTAATCCCTATCAATTTTGAAGAAGTATTATTAATATAACTAGTCTCTTAAAAACTTGTAGAGCATTCGAAATCAAAGCTTATACAATACACATAAATTCACAATATAACATTGAATTTTAAAAAAGGTTGGGTTTTAAGAATTATGGAACAAATATTTTGCTATTTAAATAGTATTATGCATTTATTCCAAAAACTATAACAAAAGTTAAACAATTATAAGTTTCAATTTTAAACAT---AAAAATTCAATTACCCTCAAAGACTATATAAAACCGATTTTTCCATTCTTCAGGAGTTCTGCGGTGCAATTCTCTAAATGAATCTTCAAAAACATGTTCCCGTCTAACATGAACAGCCAAATCTTCTCGACGAGAGCCCTCATCCATCCTTTCAAGTTCTTGTCTAAAATACCTACGTTTTACATCAAAATCTAGAACTCTAGTGTGATCAACAAGAACGG-AAATGGTCCATCTGCTAACGGAGTGGTGGATTGCCTTAATATTTGATTCAAAACAGTCCGATGAGTTTCTAGAAGAAAAATATAAGGTTTAATCAATTAAATATGTAAAAAAATTAAGTTGACATTTCTAAAAACAAAGACAGGGATCGTTCCAGGATTTGTCAAAAAGTACAGTCTAATTTTTGACATAATTTAAGAAAAAGTAATTAAG--TGTAAGAATTTATGTTTAGAACAACCAACAAAATGCCCAAAGTAGATCATTTGATTAATACCTT
Nholsingeri_BrumleyCrk_N916 ATGAGAAATTTTCATTAATGCTAATCTAACCCCTATCAATTTTGAAGAAGTATTATTAATATAACTAG--TCTTAAAAACTCGTAGAGCATTTGAAATCAAAGTTTATACAATACACATAAATTCACAATATAACATTGAATTTTAAAAAAGGTTGTGTTTTAAGGATTTTGGAACAAACATTTTGCTATTTAAATAGTATTATGCATTTATTTCAAAAACTATAACAGAAGTTAAACAATTATAAGTTTCAATTTTAAACATAAAAAAAATTCAATTACCCTCAAAGACTATATAAAACCGATTTTTCCATTCTTCAGGAGTTCTGCGATGCAATTCTCTAAATGAATCCTCAAAAACATGTTCCCGTCTAACATGAACTGCCAAATCTTCTCGACGTGAGCCCTCATCCATCCTTTCAAGTTCTTGTCTAAAATACCTACGTTTTACATCAAAATCTAGAACTCTAGTGTGATCTACAAGAACGGAAAATGGTCCATCTGCTAACGGAGTGGTGGATTGCCTTAATATTTGATTCAAAACAGTCCGATGAGTTTCTAGGAGAAAAATATAAAGTTTAATCATTTAAATATGGACAAAAATTAAGTTGACATTTCTAAAAACAAAGAC--CGATTGTTTCAGGATTTGTCAAAAAGTACAGTCTAATTTTTGACATAATTTAAAAAATAGTAATTAAGTGTGTAATAATTCATGTTTAGAACAACCAACAAAATGC----------------------------
Nholsingeri_PondCave_N541 -------------------------------------AATTTTGAAGAAGTATTATTAATATAACTAG--TCTTAAAAACTCGTAGAGCATTTGAAATCAAAGTTTATACAATACACATAAATTCACAATATAACATTGAATTTTAAAAAAGGTTGTGTTTTAAGGATTTTGGAACAAACATTTTGCTATTTAAATAGTATTATGCATTTATTTCAAAAACTATAACAGAAGTTAAACAATTATAAGTTTCAATTTTAAACATAAAAAAAATTCAATTACCCTCAAAGACTATATAAAACCGATTTTTCCATTCTTCAGGAGTTCTGCGATGCAATTCTCTAAATGAATCCTCAAAAACATGTTCCCGTCTAACATGAACTGCCAAATCTTCTCGACGTGAGCCCTCATCCATCCTTTCAAGTTCTTGTCTAAAATACCTACGTTTTACATCAAAATCTAGAACTCTAGTGTGATCTACAAGAACGGAAAATGGTCCATCTGCTAACGGAGTGGTGGATTGCCTTAATATTTGATTCAAAACAGTCCGATGAGTTTCTAGGAGAAAAATATAAAGTTTAATCATTTAAATATGGACAAAAATTAAGTTGACATTTCTAAAAACAAAGAC--CGATTGTTTCAGGATTTGTCAAAAAGTACAGTCTAATTTTTGACATAATTTAAGAAAAAGTAATTAAGTGTGTAAGAATTTATGTTTAGAACAACCAACAAAATGCCCAAAGCAG---ATTTGATTAATACCTT
Njonesi_CaveSpringCave_N390 ATGAGAGATTTTA-TTAATGCTAATCTAACCCCTATCAATTTTGAAGAAGTATTATTAATATAACTAATCTCTTAAAAAATCGTAGCACATTTGAAATCAAAGCTTATACAATACACATAAATTCACAATATAACATTGAATTTTAAAAAAGGTTAGGTTTTCAGAATTATGGAACAAATATTTTGCTATTTAAATAGTATTATGCATTTATTCAAAAAACTATAACAAAAGTTAAACAATTATAAGTTTCAAGTTTAAACAT-AAAAAAATTCAATTACCCTCAAAGACTATATAAAACCGATTTTTCCATTCTTCAGGAGTTCTGCGATGCAATTCTCTAAATGAATCCTCAAAAACATGTTCCCGTCTAACATGAACAGCCAAATCTTCTCGACGAGAGCCCTCATCCATCCTTTCAAGTTCTTGTCTAAAATACCGACGTTTTACATCAAAATCTAGAACTCTAGTGTGATCAACAAGAACGGAAAATGGTCCATCTGCTAACGGAGTGGTGGATTGCCTTAATATTTGATTCAAAACAGTCCGATGAGTTTCTACGAGAAAAATATAAAGTTTAATCATTTAAATATGGACAAAAATTAAGTTGACATTTCTAAAAACAAAGACAGGCATCATTCCAGGATTTGTCAAAAAGTACAGTCTAATTTT-GACATAAATTACGAAAAGGTAATTAAGTGTGTAAGAATTTATGTTTAGAACAACCAACAAAGTGCCCAAAGCAGATAATTTGATTAATACCTT
Nlula_BeeRockCave_G2091 ATGAGAGATTTTCATTAATGCTAATCTAATCCCTATCAATTTTGAAGAAGTATTATTAATATAACTAATCTCTTAAAAACTCGTAGCGCATTTCAAATCAAAACTTACACAATACACATAAATTCACAATATAACATTGAATTTTAAAAAAAGTTAGGTTTTAAGAATTATGGAACAAATATTTTGCTATTTAAATAGTATTATGCATTTATCCCAAAAACTATAACAAAAGTTAAACAATTATGAGTTTCAATTTTAAACATAAAAAAAATTCAATTACCCTCAAAGACTATATAAAACCGATTTTTCCATTCTTCAGGAGTTCTGCGATGCAATTCTCTAAATGAATCCTCAAAAACATGTTCCCGTCTAACATGAACAGCCAAATCTTCACGACGAGAGCCCTCATCCATCCTTTCAAGTTCTTGTCTAAAATACCTACGTTTTACATCAAAATCTAGAACTCTAGTGTGATCAACAAGAACGGAAAATGGTCCGTCTGCTAACGGAGTGGTGGATTGCCTTAATATTTGATTCAAAACGGTCCGATGAGTTTCTAGGAGAAAAATATAAAGTTTAATCATTTAAATATGGATAAAAATTAAGTTGACATTTCTAAAAACAAAGACAGGGATCGTTCCAGGATTTGTCAAAAAGTACAGTCTAATTTTTGGCATAATTTAAGAAAAAGTAATTAAGTGTGTAAAAATTTATGTTTAGAACAACCAACAAAATGCTCAAAGCTGATCATTTGATTAATACCTT
Nlula_LulaFallsCave_G2084 AGGAGAGATTTTCATTAATGCTAATCTAACCCCTATCAATTTTGAAGAAGTATTATTAATATAACTAATCTCTTAAAAACTCGTAGCGCATTTCAAATCAAAACTTACACAATACACATAAATTCACAATATAACATTGAATTTTAAAAAAAGTTAGGTTTTAAGAATTATGGAACAAATATTTTGCTATTTAAATAGTATTATGCATTTATCCCAAAAACTATAACAAAAGTTAAACAATTATGAGTTTCAATTTTAAACATAAAAAAAATTCAATTACCCTCAAAGACTATATAAAACCGATTTTTCCATTCTTCAGGAGTTCTGCGATGCAATTCTCTAAATGAATCCTCAAAAACATGTTCCCGTCTAACATGAACAGCCAAATCTTCACGACGAGAGCCCTCATCCATCCTTTCAAGTTCTTGTCTAAAATACCTACGTTTTACATCAAAATCTAGAACTCTAGTGTGATCAACAAGAACGGAAAATGGTCCGTCTGCTAACGGAGTGGTGGATTGCCTTAATATTTGATTCAAAACGGTCCGATGAGTTTCTAGGAGAAAAATATAAAGTTTAATCATTTAAATATGGATAAAAATTAAGTTGACATTTCTAAAAACAAAGACAGGGATCGTTCCAGGATTTGTCAAAAAGTACAGTCTAATTTTTGACATAATTTAAGAAAAGGTAATTAAGTATGTAAAAATTTATGTTTAGAACAACCAACAAAATGCTCAAAGCAGATCATTTGATTAATACCTT
Nmimus_NealsSink_N329 ATGAGAAATTTTCATTAATGCTAATCTAACCCCTATCAATTTTGAAGAAGTATTGTTAATATAACTAGTCTCTTAAAAATTCTTAGAGCATTTGAAATCAAAGCTTATACAATACACATAAATTCACAATATAACATTGAATTTTAAAAAAGGTTGAATTTTAAAGATTATGGAACAAACATTTTGCTATTTAAATAGTATTATGCATTTATTTCAAAAACTATAACAAAAGTTAAACAATTATAAGTTTCAATTTTAAACATAAAAAAAATTCAATTACCCTCAAAGACTATATAAAACCGATTTTTCCATTCTTCAGGAGTTCTGCGATGCAATTCTCTAAATGAATCCTCAAAAACATGTTCCCGTCTAACATGAACTGCCAAATCTTCTCGACGAGAGCCCTCATCCATCCTTTCAAGTTCTTGTCTAAAATACCTACGTTTTACATCAAAATCTAGAACTCTAGTGTGATCAACAAGAACGGAAAATGGTCCATCTGCTAACGGAGTGGTGGATTGCCTTAATATTTGATTCAAAACAGTCCGATGAGTTTCTAGGAGAAAAATATAAAGTTTAATCATTTAAATATGGACAAAAACTAAGTTGACATTTCTAAAAACAAAGAC--AGATTGTTTCAGGATTTGTCAAAAAGTACAGTCTAATTTTTGACATAATTTAAGAAATAGTAAT----------------------------------------------------------------------
Nmimus_Straleys_N625 ATGAGAAATTTTCATTAATGCTAATCTAACCCCTATCAATTTTGAAGAAGTATTATTAATATAACTAGTCTCTTAAAAATTCTTAGAGCATTTGAAATCAAAGCTTATACAATACACATAAATTCACAATATAACATTGAATTTTAAAAAAGGTTGGGTTTTAAGGATTATGGAACAAACATTTTGCTATTTAAATAGTATTATGCATTTATCTCAAAAACTATAACAAAAGTTAAACAATTATAAGTTTCAATTTTAAACATAAAAAAAATTCAATTACCCTCAAAGACTATATAAAACCGATTTTTCCATTCTTCAGGAGTTCTGCGATGCAATTCTCTAAATGAATCCTCAAAAACATGTTCCCGTCTAACATGAACTGCCAAATCTTCTCGACGAGAGCCCTCATCCATCCTTTCAAGTTCTTGTCTAAAATACCTACGTTTTACATCAAAATCTAGAACTCTAGTGTGATCAACAAGAACGGAAAATGGTCCATCTGCTAACGGAGTGGTGGATTGCCTTAATATTTGATTCAAAACAGTCCGATGAGTTTCTAGGAGAAAAATATAAAGTTTAATCATTTAAATAGGGACAAAAACTAAGTTGACATTTCTAAAAACAAAGAC--AGATTGTTTCAGGATTTGTCAAAAAGTACAGTCTAATTTTTGACATAATTTAAGAAATAGTAATTAAGTGTGTAAGAATTTATGTTTAGAACAACCAACAAAATGCCCAGAGCAGATCATTTGATTAATACCTT
Nnasicus_CaneyFork_N171 ATGAGAGATTTTCATTAATGCTAATCTAACCCCTATCAATTTTGAAGAAGTATTATTAATATAACTAGTCTCTCAAAAACTC--AGAGCATTTGAAATCAAAGCTTATACAATACACATAAATTCACAATATAACATTGAATTTTAAAAAAGGTTGGGTTTTAAGAATTATGGAACAAATATTTTGCTATTTAAATAGTATTATGCATTTATTCCAAAAACTATAACAGAAGTTAAACAATTATAAGTTTCAATTTTAAACAT-AAAAAAATTCAATTACCCTCAAAGACTATATAAAACCGATTTTTCCATTCTTCAGGAGTTCTGCGATGCAATTCTCTAAATGAATCCTCAAAAACATGTTCCCGTCTAACATGAACAGCCAAATCTTCTCGACGAGAGCCCTCATCCATCCTTTCAAGTTCTTGTCTAAAATACCTACGTTTTACATCAAAATCTAGAACTCTAGTGTGATCAACAAGAACGGAAAATGGTCCATCTGCTAACGGAGTGGTGGATTGCCTTAATATTTGATTCAAAACAGTCCGATGAGTTTCTAGAAGAAAAATATAAAGTTTAATCATTTAAATATGGAAAAAAACTAAGTTGACATTTCTAAAAACAAAGACAGGGATCGTTCCAGGATTTGCCAAAAAGTACAGTTTAATTTTTGACATAATTTAAGAAAAAGTAATTAAGTGTGT-------------------------------------------------------------
Nnasicus_ConnosteeFalls_N696 ATGAGAGATTTTCATTAATGCTAATCTAACCCCTATCAATTTTGAAGAAGTATTATTAATATAACTAGTCTCTCAAAAACTC--AGAGCATTTGAAATCAAAGCTTATACAATACACATAAATTCACAATATAACATTGAATTTTAAAAAAGGTTGGGTTTTAAGAATTATGGAACAAATATTTTGCTATTTAAATAGTATTATGCATTTATTCCAAAAACTATAACAAAAGTTAAACAATTATAAGTTTCAATTTTAAACAT-AAAAAAATTCAATTACCCTCAAAGACTATATAAAATCGATTTTTCCATTCTTCAGGAGTTCTGCGATGCAATTCTCTAAATGAATCCTCAAAAACATGTTCCCGTCTAACATGAACAGCCAAATCTTCTCGACGAGAGCCCTCATCCATCCTTTCAAGTTCTTGTCTAAAATACCTACGTTTTACATCAAAATCTAGAACTCTAGTGTGATCAACAAGAACGGAAAATGGTCCATCTGCTAACGGAGTGGTGGATTGCCTTAATATTTGATTCAAAACAGTCCGATGAGTTTCTAGAAGAAAAATATAAAGTTTAATCATTTAAATATGGAAAAAAACTAAGTTGACATTTCTAAAAACA---------------------------------------------------------------------------------------------------------------------------------------------
Nnasicus_CoweeTrain_N189 -----------------------------------------TTGAAGAAGTATTATTAATATAACTAGTCTCTCAAAAACTC--AGAGCATTTGAAATCAAAGCTTATACAATACACATAAATTCACAATATAACATTGAATTTTAAAAAAGGTTGGGTTTTAAGAATTATGGAACAAATATTTTGCTATTTAAATAGTATTATGCATTTATTCCAAAAACTATAACAAAAGTTAAACAATTATAAGTTTCAATTTTAAACAT-AAAAAAATTCAATTACCCTCAAAGACTATATAAAACCGATTTTTCCATTCTTCAGGAGTTCTGCGATGCAATTCTCTAAATGAATCCTCAAAAACATGTTCCCGTCTAACATGAACAGCCAAATCTTCTCGACGAGAGCCCTCATCCATCCTTTCAAGTTCTTGTCTAAAATACCTACGTTTTACATCAAAATCTAGAACTCTAGTGTGATCAACAAGAACGGAAAATGGTCCATCTGCTAACGGAGTGGTGGATTGCCTTAATATTTGATTCAAAACAGTCCGATGAGTTTCTAGAAGAAAAATATAAAGTTTAATCATTTAAATATGGAAAAAAACTAAGTTGACATTTCTAAAAACAAAGACAGGGATCATTCCAGGATTTGCCAAAAAGTACAGTTTAATTTTTGACATAATTTAAGAAAAAGTAATTAAGTGTGTAAGAATTTATGTTTAGAACAACCAACAAAATGCCCAAAGCAGATCATTTGATTAATACCTT
Npaynei_Grindstaff_N646 ATGAGAGATTTTCATTAATGCTAATCTAACCCCTATCAATTTTGAAGAAGTATTATTAATATAACTAGTCTCTTAAAAACTCGTAGAGCATTTGAAATCAAAGCTTATACAACACACATAAATTCACAATATAACATTGAATTTAAAAACAGGTTGGGTTTTAAGGATTATGGAACAAACATTTTGCTATTTAAATAGTATTATGCATTTATTTCAAAAACTATAACAAAAGTTAAACAATTATAAGTTTCAATTTTAAACATAAAAAAAAATCAATTACCCTCAAAGACTATATAAAACCGATTTTTCCATTCTTCAGGAGTTCTGCGATGCAATTCTCTAAATGAATCCTCAAAGACATGTTCCCGTCTAACATGAACAGCCAAATCTTCTCGACGAGAGCCCTCATCCATCCTTTCAAGTTCTTGTCTAAAATACCTACGTTTTACATCAAAATCTAGAACTCTAGTGTGATAAAAAAGAACAGAAAATGGTCCATCTGCTAACGGAGTGGTGGATTGCCTTAATATTTGATTCAAAACAGTCCGATGAGTTTCTAGGAGAAAAATATAAAG----------------------------------------------------------------------------------------------------------------------------------------------------------------------------------------------
Npaynei_NorrisDamCave_N348 ATGAGAGATTTTCATTAATGCTAATCTAACCCCTATCAATTTTGAAGAAGTATTATTAATATAACTAGTCTCTTAAAAACTCGTAGAGCATTTGAAATCAAAGCTTATAC---------AAATTCACAATATAACATTGAATTTAAAAACAGGTTGGGTTTTAAGGATTATGGAACAAACATTTTGCTATTTAAATAGTATTATGCATTTATTTCAAAAACTATAACAAAAGTTAAACAATTATAAGTTTCAATTTTAAACATAAAAAAAAATCAATTACCCTCAAAGACTATATAAAACCGATTTTTCCATTCTTCAGGAGTTCTGCGATGCAATTCTCTAAATGAATCCTCAAAGACATGTTCCCGTCTAACATGAACAGCCAAATCTTCTCGACGAGAGCCCTCATCCATCCTTTCAAGTTCTTGTCTAAAATACCTACGTTTTACATCAAAATCTAGAACTCTAGTGTGATCAACAAGAACAGAAAATGGTCCATCTGCTAACGGAGTGGTGGATTGCCTTAATATTTGATTCAAAACAGTCCGATGAGTTTCTAGGAGAAAAATATAAAGTTTAATCATTTAAATATGGACAAAAATTAAGTTGACATTTCTAAAAACAAAGACATAGATTGTTTCAGGATTTGTCAAAAAGTACAGTCTAATTTTTGACATAATTTAAGAAAAAGTAATTAAGTGTGTAAGAATTTATGTTTAAAACAACCAACAAAATGCCCAAAGCAGATCATTTGATTAATACCTT
Npaynei_UnakaMtns_N943 -------------------------------------------------------------TAACTAGTCTCTTAAAAACTCGTAGAGCATTTGAAATCAAAGCTTATACAACACACATAAATTCACAATATAACATTGAATTTAAAAACAGGTTGGGTTTTAAGGATTATGGAACAAACATTTTGCTATTTAAATAGTATTATGCATTTATTTCAAAAACTATAACAAAAGTTAAACAATTATAAGTTTCAATTTTAAACATAAAAAAAAATCAATTACCCTCAAAGACTATATAAAACCGATTTTTCCATTCTTCAGGAGTTCTGCGATGCAATTCTCTAAATGAATCCTCAAAAACATGTTCCCGTCTAACATGAACAGCCAAATCTTCTCGACGAGAGCCCTCATCCATCCTTTCAAGTTCTTGTCTAAAATACCTACGTTTTACATCAAAATCTAGAACTCTAGTGTGATCAACAAGAACAGAAAATGGTCCATCTGCTAACGGAGTGGTGGATTGCCTTAATATTTGATTCAAAACAGTCCGATGAGTTTCTAGGAGAAAAATATAAAGTTTAATCATTTAAATATGGACAAAAATTAAGTTGACATTTCTAAAAACAAAGAC--AGATTGTTTCAGGATTTGTCAAAAAGTACAGTCTAATTTTTGACATAATTTAAGAAAAAGTAATTAAGTGTGTAAGAATTTATGTTTAAAACAACCAACAAAATGCCCAAAGCA--------------------
Npecki_HaskellSims_G3697 ------------------------------------------------------------------------------------AGAGCATTTGAAATTAAAGCTCATGCAATACAC--ACAATCACAATACAACATTGAATTAAAAAAAAGGTTTGGTTTTAAGAATTATGGAACAAATATTTTGCTATTTAAATAGTATTATGCATTTATTCCAAAAACTATAACAGAAGTAAAACAATAATAAGTACCAATTTTATAAATAAAAAAAAATCAATTACCCTCAAAGACTATGTAAAACCGATTTTTCCATTCTTCAGGAGTTCTGCGATGCAATTCTCTAAATGAATCCTCAAAAACATGTTCTCGTCTAACATGAACAGCCAAATCTTCTCGACGAGAACCCTCATCCATCCTTTCAAGTTCTTGTCTAAAATACCTACGTTTTACATCAAAATCTAGAACTCTAGTGTGATCAACAAGAACGGAAAAGGGTCCATCTGCTAAGGGAGTGGTAGATTGCCTTAATATTTGATTCAAAACAGTCCGATGAGTTTCTAGAAGAAAAATATAAAATTCAATAATTTAAAAATGGATAAAAATTGAGTTGAAA---------------------------------------------------------------------------------------------------------------------------------------------------------
Npecki_HurricaneMazeCave_G2100 ATAAGAGATTTTCATAAATGCTAATCTAACCCCCATCAATTTTGAAGAATTATTATTAATATAACTATTCCCTTAAAAACTGGTAGAGCATTTGAAATTAAAGCTCATGCAATACAC--ACAATCACAATACAACATTGAATTAAAAAAAAGGTTTGGTTTTAAGAATTATGGAACAAATATTTTGCTATTTAAATAGTATTATGCATTTATTCCAAAAACTATAACAGAAATAAAACAATAATAAGTACCAATTTTATAAATAAAAAAAAATCAATTACCCTCAAAGACTATGTAAAACCGATTTTTCCATTCTTCAGGAGTTCTGCGATGCAATTCTCTAAATGAATCCTCAAAAACATGTTCTCGTCTAACATGAACAGCCAAATCTTCTCGACGAGAGCCCTCATCCATCCTTTCAAGTTCTTGTCTAAAATACCTACGTTTTACATCAAAATCTAGAACTCTAGTGTGATCCACAAGAACGGAAAAGGGTCCATCTGCTAAGGGAGTGGTAGATTGCCTTAATATTTGATTCAAAACAGTCCGATGAGTTTCTAGAAGAAAAATATAAAATTCAATAATTTAAAAATGGATAAAAATTGAGTTGAAATTTC-AAAAACAAAGACAGGGATCGCTCCAGGATTTGTCAAAAAGTACAGTCTA-----------------------------------------------------------CCGACAAAAAGCCCAAAGCAGATCATTTGATTAATACATT
Npecki_Monteagle_N062 ATGAGAGATTTTCATTAATGCTAATCTAACCCCCATCAATTTTGAAGAATTATTATTAATATAACTATTCCCTTAAAAACTAGTAGAGCATTTGAAATTAAAGCTCATGCAATACAC--ACAATCACAATACAACATTGAATT-AAAAAAAGGTTTGGTTTTAAGAATGATGGAACAAATATTTTGCTATTTAAATAGTATTATGCATTTATTCCAAAAACTATAACAGAAGTAAAACAATAATAAGTACCAATTTTATAAATAAAAAAAAATCAATTACCCTCAAAGACTATGTAAAACCGATTTTTCCATTCTTCAGGAGTTCTGCGATGCAATTCTCTAAATGAATCCTCAAAAACATGTTCTCGTCTAACATGAACAGCCAAATCTTCTCGACGAGAGCCCTCATCCATCCTTTCAAGTTCTTGTCTAAAATACCTACGTTTTACATCAAAATCTAGAACTCTAGTGTGATCAACAAGAACGGAAAAGGGTCCATCTGCTAAGGGAGTGGTAGATTGCCTTAATATTTGATTCAAAACAGTCCGATGAGTTTCTAGAAGAAAAATATAAAATTCAATAATTTAAAAATGGATAAAAATTGAGTTGAAATTTC-AAAAACAAAGACAGGGATCGCTCCAGGATTTGTCAAAAAGTACAGTCTAATTTCTGAAATAACTTAAGAAAAAGTAATTAAGTGTATAAGAATTTATATTTAGAACAACGGACAAAATGCCCAAAGCAGATCATTTGATTAATACATT
Nperlakyi_SChimneys_N1079 -------------------------------------------------------------------------------------------------------------------------------------------------------------GTTTTCAGAATTATGGAACAAATATTTTGCTATTTAAATAGTATTATGCATTTATTCCAAAAACTATAACAAAAGTTAAACAATTATAAGTTTCAATTTTAAACATAAAAAAAATTCAATTACCCTCAAAGACTATATAAAACCGATTTTTCCATTCTTCAGGAGTTCTGCGATGCAATTCTCTAAATGAATCCTCAAAAACATGTTCCCGTCTAACATGAACAGCCAAATCTTCTCGACGAGAGCCCTCATCCATCCTTTCAAGTTCTTGTCTAAAATACCTACGTTTTACATCAAAATCTAGAACTCTAGTGTGATCAACAAGAACGGAAAATGGTCCATCTGCTAACGGAGTGGTGGATTGCCTTAATATTTGATTCAAAAC-------------------------------------------------------------------------------------------------------------------------------------------------------------------------------------------------------------------------------
Nperlakyi_SChimneys_N1080 -------------------------------------------------------------------------------------------------------------------------------------------------------------------------------------------------------------------------------------------------------------------------------TTCAATTACCCTCAAAGACTATATAAAACCGATTTTTCCATTCTTCAGGAGTTCTGCGATGCAATTCTCTAAATGAATCCTCAAAAACATGTTCCCGTCTAACATGAACAGCCAAATCTTCTCGACGAGAGCCCTCATCCATCCTTTCAAGTTCTTGTCTAAAATACCTACGTTTTACATCAAAATCTAGAACTCTAGTGTGATCAACAAGAACGGAAAATGGTCCATCTGCTAACGGAGTGGTGGATTGCCTTAATATTTGATTC------------------------------------------------------------------------------------------------------------------------------------------------------------------------------------------------------------------------------------
Nreclusus_Newfound_N259 ATGAGAGATTTTCATTAATGCTAATCTAACCCCTATCAATTTTGAAGAAGTATTATTAATATAACTAATCCCTTAAAAACTCGTAGCGCATTTGAAATCAAAGCTTATACAATACACATAAATTCACAATATAACATTGAATTTTAAAAAAGGTTAGGTTTTAAAAATTATGGAACAAATATTTTGCTATTTAAATAGTATTATGCGTTTATTCCAAAAACTATAACAAAAGTTAAACAATTATAAGTTTCAA-TTTAAACATAAAAAAAATTCAATTACCCTCAAAGACTATATAAAACCGATTTTTCCATTCTTCAGGAGTTCTGCGATGCAATTCTCTAAATGAATCCTCAAAAACATGTTCCCGTCTAACATGAACAGCCAAATCTTCTCGACGAGAGCCCTCATCCATCCTTTCAAGTTCTTGTCTAAAATACCTACGTTTTACATCAAAATCTAGAACTCTAGTGTGATCAACAAGAACGGAAAATGGTCCATCTGCTAACGGAGTGGTGGATTGCCTTAATATTTGATTCAAAACGGTCCGATGAGTTTCTACGAGAAAAATATAAAGTTTAATCATTTAAATATGGACAAAAATTAAGTTGACATTTCTAAAAACAAA------GATCGTTCCAGGATTTGTCAAAAAGTACAGTCTAATTTTTGACATAATTTAAGAAAAGGTAATTAAGTGTGTAAGAATTTATGTTTA----------------------------------------------
Nreclusus_Smokemont_N1020 ATGAGAGATTTTCATTAATGCTAATCTAACCCCTATCAATTTTGAAGAAGTATTATTAATATAACTAATCCCTTAAAAACTCGTAGCGCATTTGAAATCAAAGCTTATACAATACACATAAATTCACAATATAACATTGAATTTTAAAAAAGGTTAGGTTTTAAAAATTATGGAACAAATATTTTGCTATTTAAATAGTATTATGCATTTATTCCAAAAACTATAACAAAAGTTAAACAATTATAAGTTTCAA-TTTAAACATAAAAAAAATTCAATTACCCTCAAAGACTATATAAAACCGATTTTTCCATTCTTCAGGAGTTCTGCGATGCAATTCTCTAAATGAATCCTCAAAAACATGTTCCCGTCTAACATGAACAGCCAAATCTTCTCGACGAGAGCCCTCATCCATCCTTTCAAGTTCTTGTCTAAAATACCTACGTTTTACATCAAAATCTAGAACTCTAGTGTGATCAACAAGAACGGAAAATGGTCCATCTGCTAACGGAGTGGTGGATTGCCTTAATATTTGATTCAAAACGGTCCGATGAGTTTCTACGAGAAAAATATAAAGTTTAATCATTTAAATATGGACAAAAATTAAGTTGACATTTCTAAAAACAAAGACAGGGATCGTTCCAGGATTTGTCAAAAAGTACAGTCTAATTTTTGAAATAATTTAAGAAAAAGTAATTAAGTATGTAAAAATTTATGTTTAGAACAACCAACAAAACGTCCAAAGCAGATCATTCGGCTAATACATT
Nroanensis_IngramBranch_N926 -------------------------------------------------------------------------------------------------------------------ATACAAATTCACAATATAACATTGAATTTAAAAACAGGTTGGGTTTTAAGGATTATGGAACAAACATTTTGCTATTTAAATAGTATTATGCATTTATTTCAAAAACTATAACAAAAGTTAAACAATTATAAGTTTCAATTTTAAACATAAAAAAAAATCAATTACCCTCAAAGACTATATAAAACCGATTTTTCCATTCTTCAGGAGTTCTGCGATGCAATTCTCTAAATGAATCCTCAAAGACATGTTCCCGTCTAACATGAACAGCCAAATCTTCTCGACGAGAGCCCTCATCCATCCTTTCAAGTTCTTGTCTAAAATACCTACGTTTTACATCAAAATCTAGAACTCTAGTGTGATCAACAAGAACAGAAAATGGTCCATCTGCTAACGGAGTGGTGGATTGCCTTAATATTTGATTCAAAACAGTCCGATGAGTTTCTAGGAGAAAAATATAAAGTTTAATCATTTAAATAT----------TAAGTTGACATTTCTAAAAACAAAGACATAGATTGTTTCAGGATTTG--------------------------------------------------------------------------------------------------------------------
Nroanensis_N_CarversGap_N928 ATGAGAGATTTTCATTAATGCTAATCTAACCCCTATCAATTTTGAAGAAGTATTATTAATATAACTAGTCTCTTAAAAACTCGTAGAGCATTTGAAATCAAAGCTTATACAACACACATAAATTCACAATATAACATTGAATTTAAAAACAGGTTGGGTTTTAAGGATTATGGAACAAACATTTTGCTATTTAAATAGTATTATGCATTTATTTCAAAAACTATAACAAAAGTTAAACAATTATAAGTTTCAATTTTAAACATAAAAAAAA-TCAATTACCCTCAAAGACTATATAAAACCGATTTTTCCATTCTTCAGGAGTTCTGCGATGCAATTCTCTAAATGAATCCTCAAAAACATGTTCCCGTCTAACATGAACAGCCAAATCTTCTCGACGAGAGCCCTCATCCATCCTTTCAAGTTCTTGTCTAAAATACCTACGTTTTACATCAAAATCTAGAACTCTAGTGTGATCAACAAGAACAGAAAATGGTCCATCTGCTAACGGAGTGGTGGATTGCCTTAATATTTGATTCAAAACAGTCCGATGAGTTTCTAGGAGAAAAATATAAAGTTTAATCATTTAAATATGGACAAAAATTAAGTTGACATTTCTAAAAACAAAGACAGAGATTGTTTCAGGATTTGTCAAAAACTACAGTCTAATTTTTGACATAATTTAAGAAAAAGTAATTAAGTGTGTAAGAATTTTTGTTTAAAACAAACAG--AAATGCCCAAAGCAGATCAT--------------
Nroanensis_RoanHighBluff_N762 ------------------------------CCCTATCAATTTTGAAGAAGTATTATTAATATAACTAGTCTCTTAAAAACTCGTAGAGCATTTGAAATCAAAGCTTATACAATACACATAAATTCACAATATAACATTGAATTTAAAAAAAGGTTGGGTTTTAAGGATTATGGAACAAACATTTTGCTATTTAAATAGTATTATGCATTTATTTCAAAAACTATAACAAAAGTTAAACAATTATAAGTTTCAATTTTAAACATAAAAAAAATTCAATTACCCTCAAAGACTATATAAAACCGATTTTTCCATTCTTCAGGAGTTCTGCGATGCAATTCTCTAAATGAATCTTCAAAAACATGTTCCCGTCTAACATGAACAGCCAAATCTTCTCGACGAGAGCCCTCATCCATCCTTTCAAGTTCTTGTCTAAAATACCTACGTTTTACATCAAAATCTAGAACTCTAGTGTGATCAACAAGAACAGAAAATGGTCCATCTGCTAACGGAGTGGTGGATTGCCTTAATATTTGATTCAAAACAGTCCGATGAGTTTCTAGGAGAAAAATATAAAGTTTAATCATTTAAATATGGACAAAAATTAAGTTGACATTTCTAAAAACAAAGAC--AGATTGTTTCAGGATTTGTCAAAAAGTACAGTCTAATTTTTGACATAATTTAAGAAAAAGTAATTAAGTGTGTAAGAATTTATGTTTAGAACAACCAACAAAATGCCCAAAGCAGATCATTTGAATAATACCTT
Nsheari_BaldRiver_N1168 ATGAGAGATTTTCATTTATGCTAATCTAACCCCTATCAATTTTGTAGAAGTATTATTAATATAACTAATCTCTTAAAAACTCGTAGCGCATTTGGAATCAAAGCCTATACAATACACATAAATTCACAATATAACATTGAATTTT-AAAAAGGTTAGGTTTTAAGAATTATGGAACAAATATTTTGCTATTTAAATAGTATTATGCATTTATTCTAAAAACTATAACAAAAGTTAAACAATTATAAGTTTCAATTTTAAACATAAAAAAAATTCAATTACCCTCAAAGACTATATAAAACCGATTTTTCCATTCTTCAGGAGTTCTGCGATGCAATTCTCTAAATGAATCCTCAAAAACATGTTCCCGTCTAACATGAACAGCCAAATCTTCTCGACGAGAGCCCTCATCCATCCTTTCAAGTTCTTGTCTAAAATACCTACGTTTTACATCAAAATCTAGAACTCTAGTGTGATCAACAAGAACGGAAAATGGTCCATCTGCTAACGGAGTGGTGGATTGCCTTAATATTTGATTCAAAACTGTCCGATGAGTTTCTACGAGAAAAATATAAAGTTTAATCATTTAAATATGGACAAAAATTAAGTTGACATTTCTAAAAACAAAGACAGGGATCGTTCCAGGATTTGTCAAAAAGTACAGCCTAATTTTTGACATAATTTACGAAAAGGTAATTAAGTGTGTAAGAATTTATGTTTAGAACAAGC--------------------------------------
Nsheari_Cohutta_N826 --------------------------------------------------------------------------------------------------------------------------------------CATTGAATTTT-AAAAAGGTTAGGTTTTAAGAATTATGGAACAAATATTTTGCTATTTAAATAGCATTATGCATTTATTCTAAAAACTATAACAAAAGTTAAACAATTATAAGTTTCAATTTTAAACATAAAAAAAATTCAATTACCCTCAAAGACTATATAAAACCGATTTTTCCATTCTTCAGGAGTTCTGCGATGCAATTCTCTAAATGAATCCTCAAAAACATGTTCCCGTCTAACATGAACAGCCAAATCTTCTCGACGAGAGCCCTCATCCATCCTTTCAAGTTCTTGTCTAAAATACCTACGTTTTACATCAAAATCTAGAACTCTAGTGTGATCAACAAGAACGGAAAATGGTCCATCTGCTAACGGAGTGGTGGATTGCCTTAATATTTGATTCAAAACTGTCCGATGAGTTTCTACGAGAAAAATATAAAGTTTAATCATTTAAATATGGACAAAAATTAAGTTGACATTTCTAAAAACAAAGACAGGGATCATTCCAGGATTTGTCAAAAAGTACAGTCTAATTTTTGACATAATTTACGAAAAGGTA------------------------------------------------------------------------
Nsheari_JoyceKilmer_N092 ----------------------------------------------------------------------------------------------------------------------------------------------------------------------------------------------------------------------TAAAAACTATAACAAAAGTTAAACAATTATAAGTTTCAATTTTAAACATAAAAAAAATTCAATTACCCTCAAAGACTATATAAAACCGATTTTTCCATTCTTCAGGAGTTCTGCGATGCAATTCTCTAAATGAATCCTCAAAAACATGTTCCCGTCTAACATGAACAGCCAAATCTTCTCGACGAGAGCCCTCATCCATCCTTTCAAGTTCTTGTCTAAAATACCTACGTTTTACATCAAAATCTAGAACTCTAGTGTGATCAACAAGAACGGAAAATGGTCCATCTGCTAATGGAGTGGTGGATTGCCTT------------------------------------------------------------------------------------------------------------------------------------------------------------------------------------------------------------------------------------------------
Nsilvanus_Elijay_N395 ATGAGAGATTTTCATTAATGCTAATCTAACCCCTATCAATTTTG---AAGTATTATTAATATAACTAGTCTCTTAAAAACTCGTAGAGCATTTGAAATCAAAGCTTATACAATACACATAAATTCACAATATAACATTGAATTTTAAAAAAGGTTGGGTTTTAAGAATTATGGAACAAACATTTTGCTATTTAAATAGTATTATGCATTTATTCCAAAAACTATAACAAAAGTTAAACAATTATAAGTTTCAATTTTAAATATAAAAAAAATTCAATTACCCTCAAAGACTATATAAAACCGATTTTTCCATTCTTCAGGAGTTCTACGATGCAATTCTCTAAATGAATCCTCAAAAACATGTTCCCGTCTAACATGAACAGCCAAATCTTCTCTACGAGAGCCCTCATCCATCCTTTCAAGTTCTTGTCTAAAATACCTACGTTTTACATCAAAATCTAGAACTCTAGTGTGATCAACAAGAACGGAAAATGGTCCATCTGCTAACGGAGTGGTGGATTGCCTTAATATTTGATTCAAAACAGTCCGATGAGTTTCTAGGAGAAAAATATAA-GTTTAATCATTTAAATATGGACAAAAATTAAGTTGACATTTCTAAAAACAGACA----GATTGTTCCAGGATTTGTCAAAAAGTACT-TCTAATTTTTGACATAATTTAAGAAAAAGTAATCAAGTGTGTAAGAATTTATGTTTAGAACAACCAACAAAATGCCCAAAGCAGATCATTTGATTAATACCTT
Nsilvanus_GermanyCove_N1017 ATGAGAGATTTTCATTAATGCTAATCTAACCCCTATCAATTTTGAAAAAGTATTATTAATATAACTAGTCTCTTAAAAACTCGTAGAGTGTTTGAAATCAAAGCTTATACAATACACATAAATTCACAATATAACATTGAATTTAAAAAAAGGTTGGATTTTAAGAATTATGAAACAAACATTTTGCTATTTAAATAGTATTATGCATTTATTCCAAAAACTATAACAAAAGTTAAACAATTATAAGTTTCAATTTTAAACATAAAAAAAATTCAATTACCCTCAAAGACTATATAAAACCGATTTTTCCATTCTTCAGGAGTTCTGCGATGCAATTCTCTAAATGAATCCTCAAAAACATGTTCCCGTCTAACATGAACAGCCAAATCTTCTCGACGAGAGCCCTCATCCATCCTTTCAAGTTCTTGTCTAAAATACCTACGTTTTACATCAAAATCTAGAACTCTAGTGTGATCAACAAGAACGGAAAATGGTCCATCTGCTAACGGAGTGGTGGATTGCCTTA-----------------------------------------------------------------------------------------------------------------------------------------------------------------------------------------------------------------------------------------------
Nsilvanus_HeboMtn_N1029 ATGAGAGATTTTCATTAATGCTAATCTAACCCCTATCAATTTTGAAGAAGTATTATTAATATAACTAGTCTCTTAAAAACTCGTAGAGCATTTGAAATCAAAGCTTATACAATACACATAAATTCACAATATAACATTGAATTTTAAAAAAGGTTGGGTTTTAAGAATTATGGAACAAACATTTTGCTATTTAAATAGTATTATGCATTTATTCCAAAAACTATAACAAAAGTTAAACAATTATAAGTTTCAATTTTAAATATAAAAAAAATTCAATTACCCTCAAAGACTATATAAAACCGATTTTTCCATTCTTCAGGAGTTCTACGATGCAATTCTCTAAATGAATCCTCAAAAACATGTTCCCGTCTAACATGAACAGCCAAATCTTCTCGACGAGAGCCCTCATCCATCCTTTCAAGTTCTTGTCTAAAATACCTACGTTTTACATCAAAATCTAGAACTCTAGTGTGATCAACAAGAACGGAAAATGGTCCATCTGCTAACGGAGTGGTGGATTGCCTTAATATTTGATTCAAAACAGTCCGATGAGTTTCTAGGAGAAAAATATAA-GTTTAATCATTTAAATATGGACAAAAATTAAGTTGACATTTCTAAAAACAGACA----GATTGTTCCAGGATTTGTCAAAAAGTACT-TCTAATTTTTGACATAATTTAAGAAAAAGTAATCAAGTGTGTAAGAATTTATGTTTAGAACAACCAACAAAATGCCCAAAGCAGATCATTTGATTAATACCTT
Nstupkai_BlowholeWOS_N285 ATGAGAGATTTTCATTTATGCTAATCTAACCCCTATCAATTTTGTAGAAGTATTATTAATATAACTAATATCTTAAAAACACGTAGCGCATTTGAAATCAAAGCCTATACAATACACATAAATTCACAATATAACATTGAATTTTAAAAAAGGTTAGGTTTTAAGAATTATGGAACAAATATTTTGCTATTTAAATAGTATTATGCATTTATTTCAAAAACTATAACAAAAGTTAAACAATTATAAGTTTCAATTTTAAACAT-AAAAAAATTCAATTACCCTCAAAGACTATATAAAACCGATTTTTCCATTCTTCAGGAGTTCTGCGATGCAATTCTCTAAATGAATCCTCAAAAACATGTTCCCGTCTAACATGAACAGCCAAATCTTCTCGACGAGAGCCCTCATCCATCCTTTCAAGTTCTTGTCTAAAATACCTACGTTTTACATCAAAATCTAGAACTCTAGTGTGATCAACAAGAACGGAAAATGGTCCATCTGCTAACGGAGTGGTGGATTGCCTTAATATTTGATTCAAAACTGTCCGATGAGTTTCTACGAGAAAAATATAAAGTTTAATCATTTAAATATGGACAAAAATTAAGTTGACATTTCTAAAAACAAAGACAGGGATCGTTCTAGAATTTGTCAAAAAGTACAGTCTAATTTTTGACATAA--------------------------------------------------------------------------------------
Nstupkai_Blowing_N356 ----------------------------------------------------------ATATAACTAATATCTTAAAAACTCGTAGCGCATTTGAAATCAAAGCCTATACAATACACATAAATTCACAATATAACATTGAATTTTAAAAAAGGTTAGGTTTTAAGAATTATGGAACAAATATTTTGCTATTTAAATAGTATTATGCATTTATTTCAAAAACTATAACAAAAGTTAAACAATTATAAGTTTCAATTTTAAACAT-AAAAAAATTCAATTACCCTCAAAGACTATATAAAACCGATTTTTCCATTCTTCAGGAGTTCTGCGATGCAATTCTCTAAATGAATCCTCAAAAACATGTTCCCGTCTAACATGAACAGCCAAATCTTCTCGACGAGAGCCCTCATCCATCCTTTCAAGTTCTTGTCTAAAATACCTACGTTTTACATCAAAATCTAGAACTCTAGTGTGATCAACAAGAACGGAAAATGGTCCATCTGCTAACGGAGTGGTGGATTGCCTTAATATTTGATTCAAAACTGTCCGATGAGTTTCTACGAGAAAAATATAAAGTTTAATCATTTAAATATGGACAAAAATTAAGTTGACATTTCTAAAAACAAAGACAGGGATCGTTCTAGAATTTGTCAAAAAGTACAGTCTAATTTTTGACATAATTTACAAAAAGGTAATTAAGTGTGTAAGAATTTATGTTTAGAACAACCAACAAAGTGCCCAAAGCAGATCATTTG-----------
Nstupkai_LittleRiver_N293 ------------------------------------------------------------------------------------------------------------------------------------------------------------------------------------------------------------------------------------AAAGTTAAACAATTATAAGTTTCAATTTTAAACATAAAAAAAATTCAATTACCCTCAAAGACTATATAAAACCGATTTTTCCATTCTTCAGGAGTTCTGCGATGCAATTCTCTAAATGAATCCTCAAAAACATGTTCCCGTCTAACATGAACAGCCAAATCTTCTCGACGAGAGCCCTCATCCATCCTTTCAAGTTCTTGTCTAAAATACCTACGTTTTACATCAAAATCTAGAACTCTAGTGTGATCAACAAGAACGGAAAATGGTCCATCTGCTAACGGAGTGGTGGATTGCCTCAATATTTGATTCAAAACTGTCCGATGAGTTTCTACGAGAAAAATATAAAGTTTAATCATTTAAATATGGACAAAAATTAAGTTGACATTTCTAAAAACAAAGACAGGGATCGTTCTAGAATTTGTCAAAAAGTACAGTCTAATTTTTGACATAATTTACGAAAAGGTAATTAAGT-----------------------------------------------------------------
Ntempletoni_BaldMtns_N950 ATGAGAGATTTTCATTAATACTAATGTAACCCCTATCAATTTTGAAGAAGTATTATTAATATAACTAGTCTCTTAAAAACTCGTAGAGCATTTGAAATCAAAGCGTATACAATACACATAAATTCACAATATAACATTGAATTTTAAAAAAGGTCGGG-TTTAAGAATTATGGAACAAATATTTTGCTATTTAAATAGTATTATGCATTTATTCCAAAAACTATAACAAAAGTTTAACAATTATAAGTTCCAATTTTAAACATAAAAAAAATTCAATTACCCTCAAAGACTATGTAAAACCTATTTTTCCATTCTTCAGGAGTTCTGCGATGCAATTCTCTAAATGAATCCTCAAAAACATGTTCCCGTCTAACATGAACAGCCAAATCTTCTCGACGAGAGCCCTCATCCATCCTTTCAAGTTCTTGTCTAAAATATCTACGTTTTACATCAAAATCTAGAACTCTAGTGTGATCAACAAGAACGGAAAATGGTCCATCTGCTAACGGAGTGGTGGATTGCCTTAATATTTGATTCAAAACAGTCCGATGAGTTTCTAGAAGAAAAATATAAAGTTTAATCATTCAAATATGGAAAAAAATTAAGTTGACATTTCTAAAAACAAAGACAGGGATCATTCCAGGATTTGTCAAAAATTACAGTCTAATTTTTGACATAATTTAAGAAAAAGTAATTAAGTGTGTAAG----------------------------------------------------------
Ntempletoni_ClarksCreek_N945 ATGAGAGATTTTCATTAATACTAATCTAACCCCTATCAATTTTGAAGAAGTATTATTAATATAACTAGTCTCTTAAAAACTCGTAGAGCATTTGAAATCAAAGCGTATACAATACACATAAATTCACAATATAACATTGAATTTTAAAAAAGGTCGGG-TTTAAGAATTATGGATCAAATATTTTGCTATTTAAATAGTATTATGCATTTATTCCAAAAACTATAACAAAAGTTAAACAATTATAAGTTTCAATTTTAAACATAAAAAAAATTCAATTACCCTCAAAGACTATATAAAACCGATTTTTCCATTCTTCAGGAGTTCTGCGATGCAATTCTCTAAATGAATCCTCAAAAACATGTTCCCGTCTAACATGAACAGCCAAATCTTCTCGACGAGAGCCCTCATCCATCCTTTCAAGTTCTTGTCTAAAATATCTACGTTTTACATCAAAATCTAGAACTCTAGTGTGATCAACAAGAACGGAAAATGGTCCATCTGCTAACGGAGTGGTGGATTGCCTTAATATTTGATTCAAAACAGTCCGATGAGTTTCTAGAAGAAAAATATAAAGTTTAATCATTCAAATATGGAAAAAAATTAAGTTGACATTTCTAAAAACAAAGACAGGGATCATTCCAGGATTTGTCAAAAATTACAGTCTAATTTTTGACATAATTTAAGAAAAAGTAATTAAGTGTGTAAGAATTTATGTTTAGAACAACCAACAAAATGCCCAAGGCAGATCATTTGATTAATACCTT
Ntennessensis_IndianCave_N052 ------------------------------------------------------------------------------------------------------------------------------------------------------------------------------------------------------------------------------------------------------------ATTTTAAACATAAAAAAAATTCAATTACCCTCAAAGACTATATAAAACCGATTTTTCCATTCTTCAGGAGTTCTGCGATGCAATTCTCTAAATGAATCCTCAAAAACATGTTCCCGTCTAACATGAACAGCCAAATCTTCTCGACGAGAGCCCTCATCCATCCTTTCAAGTTCTTGTCTAAAATACCTACGTTTTACATCGAAATCTAGAACTCTAGTGTGATCAACAAGAACGGAAAATGGTCCATCTGCTAAAGGAGTGGTGGATTGCCTTAATATTTGATTCAAAACAGTCCGATGAGTTTCTAGGAGAAAAATATAAAGTTTAATCATTTAAATATGGACAAAAATTAAGTTGACATTTCTAAAAACAAAGAC--AGATTG--------------------------------------------------------------------------------------------------------------------------------
Ntennessensis_LittleStony_N645 -----------------------------------------------------------------TAGTCTCTTAAAAACTCGTAGAGCATTTGAAATCAAAGCTTCTACAATACACATAAATTCACAATATAACATTGAATTTTAAAAAAGGTTAGGTTTTAAGAATTATGGAACAAACATTTTGCTATTTAAACAGTATTATGCATTTATTCCAAAAACTATAACAAAAGTTAAACAATTATAAGTTTCAATTTTAAATATAAAAAAAATTCAATTACCCTCAAAGACTATATAAAACCGATTTTTCCATTCTTCAGGAGTTCTGCGATGCAATTCTCTAAATGAATCCTCAAAAACATGTTCCCGTCTAACATGAACAGCCAAATCTTCTCGACGAGAGCCCTCATCCATCCTTTCAAGTTCTTGTCTAAAATACCTACGTTTTACATCAAAATCTAGAACTCTAGTGTGATCAACAAGAACGGAAAATGGTCCATCTGCTAAAGGAGTGGTGGATTGCCTTAATATTTGATTCAAAACAGTCCGATGAGTTTCTAGGAGAAAAATATAAAGTTTAATCATTTAAATATGGACAAAAATTAAGTTGACATTTCTAAAAACAAAGAC--AGATTGTTCCAGGATTTGTCAAAAAGTACAGTCTAATTTTTGAAATAATTTAAGAAAAAGTAATTAAGTGTGTAAGAATGTATGTGCAGAACAACCAACGAAATGCCCAAAGCAGATCATTTGATTAATACCTT
Ntennessensis_Watauga_N1046 ATGAGAGATTTTCATTAATGCTAATCTAACCCCTATCAATTTTGAAGAAGTATTATTAATATAACTAGTCTCTTAAAAACTCGTAGAGCATTTGAAATCAAAGCTTCTACAATACACATAAATTCACAATATAACATTGAATTTTAAAAAAGGTTAGGTTTTAAGAATTATGGAACAAACATTTTGCTATTTAAACAGTATTATGCATTTATTCCAAAAACTATAACAAAAGTTAAACAATTATAAGTTTCAATTTTAAACATAAAAAAAATTCAATTACCCTCAAAGACTATATAAAACCGATTTTTCCATTCTTCAGGAGTTCTGCGATGCAATTCTCTAAATGAATCCTCAAAAACATGTTCCCGTCTAACATGAACAGCCAAATCTTCTCGACGAGAGCCCTCATCCATCCTTTCAAGTTCTTGTCTAAAATACCTACGTTTTACATCAAAATCTAGAACTCTAGTGTGATCAACAAGAACGGAAAATGGTCCATCTGCTAAAGGAGTGGTGGATTGCCTTAATATTTGATTCAAAACAGTCCGATGAGTTTCTAGGAGAAAAATATAAAGTTTAATCATTTAAATATGGACAAAAATTAAGTTGACATTTCTAAAAACAAAGACAGAGATTGTTCCAGGATTTGTCAAAAAGTACAGTCTAATTTTTGACATAATTTAAGAAAAAGTAATTAAGTGTGTAAGAATTTATGTTTAGAACAACCAACAAAATGCCCAAAGCAGATCATTTGATTAATACCTT
