# Supplementary material for: ﻿New species in old mountains: integrative taxonomy reveals ten new species and extensive short-range endemism in Nesticus spiders (Araneae, Nesticidae) from the southern Appalachian Mountains
Source: Zookeys. 2023 Feb 3;1145:1–130. doi: 10.3897/zookeys.1145.96724 (PMC10208238; doi:10.3897/zookeys.1145.96724)
Supplement: Supplementary material 4 — Input alignments, analysis log files, and output tree files [file zookeys-1145-001_article-96724__-s004.zip › uce-2001630 (modified).phy]

 81 1288
Nesticus_Japan_G2153 ------------------------------------------------CCGA------------------------------------------------TCAGTGA-----------------------ACTTGGACCATCTAAATC--------TTCAGCACCATCTATCAAACAAATCAGAAT--------TTTTTAATTTATACCTTCCCCTTGCTT----------------CAATTATAAATTTGAAGTAATTCTGTTTCTTT---------------TATAGCGTTTG----------------------CTTTTGCTTTAATTATAATCATC----------------CTGTATATTATTTTTTAGAACTTTGAAATATATAACATTGCAGATGATGGAAAAGTAAAGAACTAGTTCATCATATTTTTATCC-GCGGTT----CCGAAATATATCAAGAGAGTGAGTAGATGTGCAATATTTGAAAGGAGAAAATTCTCACCCCCAGGTACATTCCACGTAGACACCAAAGTTTGTAGAATGAGCTGTGCAACAGAGTCTGCAATGAAATGAAAATGCAAGGGATTTTTGCGATAGAAAAGAATGCTTTTGATAAGGGTAACGACGGATCGGCTGGAATTGTATCCTGCACATACAATGGCTATGTGAATCACTTCACACTTGGGCACTTCAGGTTCTTGGTTGACACAAACAATTGTCTTTTGGCTGCTCTCTTCCTCCTTCGTACCGTAGGTCTGAGAATCGTTCTGATTCTCAGACATTACACTCAGAAGGTGGTTCTGAGAGATGCTAAAGGGAGAGAAACATCAT------------------CATAAGAGGTGTAATAC-----------ATA-----------------------------------------------------------------------------------------------------------------------------------------------------------------------------------------------------------------------------------------------------------------------------------------------------------------------------------------------------------------------------------------------------------------
Nesticus_nahaunus_Mexico_G2881 -----ATTCATGAATAAAAATAT-----------------------------TAAATTCTATTTGAATCTTTTTC-------------------------TCACTGGACTTTCGGTTGCATTAAATATATCCTTCAGCAATTTA----AAGTATTGATGAAAAAAATCTTCAAAGAGGTTTTTAACAAAAATGATCATGGATTTTTGAATTTCTTTATTAAAAAAATAAATATTTTGTAGTTATATATTTGGAATTTTGAGATTTTTTTAGAATGACCAAAATCTCTATTATATCCACAAAGACAGAGAT-------ATTTTCTCTCACGGAGGTCATTTAACAAGCTCAAAATTAATGTGCATTACTTTTTAAAATAAAGGTGTTTTAAACTTTAAAAGCTATGTAGACCTTAATAAAAACTCATAAGTATTATAACCCCAAAACATCCT------TATTTCATGATTTGAACCAAAGATAAAATAGTTATAAAAAAAT--TTCTCACCCCCAGGTACATTCCAAGTAGACACCAAAGTTTGTAAAATGAGCTGTGCAACAGAGTCTGCAATGAAATGAAAGTGCAAGGGATTTTTGCGATAAAAAAGAATGCTTTTGATGAGGGTAACGACGGATCGACTGGAATTGTATCCCGCGCACACAATGGCTATGTGAATCACTTCACACTTGGGCACTTCAGGTTCTTGGTTGACACACACAACGCTTTTTTGGCTGCTCTCCTCCTCTTTCGTACCGAAGGTCTGGGAGTCATTCTGGTTCTCAGACATCACACTCAGCAGGTGGTTCTGGGAGATGCTAAATAGAATAGAACAAAATCCCAAGTCAACAGACATTAAAAAAATGAATAGTGCAATAAGTAAAAGTTAT-ATTAAAGGTACTTTTCTAGAATAGGGTTATTGACAGGACCTACTTAATTTTTTTTGTTTTGATTAAAATTTTTGATTTTTTAAAA------AAATTTGATTTTTTAATTTTTTTTTTTA------TTTTTGA--TTCTTAATTATTAAGTTTTTTTAAAAAATTATCTTTTAAACATTTTAATTTTTTTAATTTTTGATTTGGAAAAATTTGTTTT---------------TTTCGTTTGTAAAGAATGT---TTCCCATTTTATTTATGTTTTTAGTTACTTTTTTAAAACAGAGAATGACCAAGTACATAAATATCTGTTTTCAAGACATAAACTCATTAGATGTAGTATTATTTAGTAAAAGCGTTTACCTAAGCTGTTCTTAAGAGTTGATTTT
Nsilvestrii_Hellgate_N1108 TAAAAAATGTTAATACTTAAAGCCCAAAGGTTTAAGTTTCTTGGTCCTTTTAAAAACTTGAGCACAATCACTTATGAAAAACACAACATTC---------TCATTTACACTTCTATCCCACAACCAAAATGCTTTTGATATTGAATTTAAATGTGAATCTACAGAGTCTGAAATCAATTTCAAGACACAATCTGTGTTAAAGAACTGGCTTTCGGATTCAT---TAAGAATATTTTCTAACTATATTTTTTAGCTCTATGATTTGCTCC------CATTGGACTTACATCCTGTTAATCATGGCAACAGT-------GCTTTACATGGTTGCTCACAGCTAGAAG------AATTACTGTGAAAGTTTTT-----------AAGTATAAGATTCTGAATA----------TTTAAGTGCG-----ACTAGATTTTC-----ATGACCTTTTTCATTATTCTTTAGTGACTGACCTGTAGACAAAATATTTTTAAAAAAATCGTTCTCACCCCCAGGTACATTCCAAGTGGACACCAAAGTCTGTAAAATGAGCTGTGCAACAGAGTCTGCAATGAAATGAAAATGCAGGGGATTTTTGCGATAGAAAAGAATACTTTTGATGAGAGTAACGACGGATCGGCTGGAATTGTATCCCGCACATACAATGGCTATGTGAATCACTTCACATTTGGGCACTTCAGGTTCTTGGTTGACACACACAACTGTCTTCTGGCTGCTCTCCTCCTCCTTGGTACCATAGGTCTGGGAATCATTCTGACTCTCAGACATCACACTCAGCAGGTGGTTCTGGGAAATACTAGATGGAGGAGAACA----TCCAATTTAACACATATTCGAAAAAATAATAATACGATAAATGAGAATAAT-----------TTAATTTAGAATAGGTTTATTGCCAGGAACTACTTGAACATTCGATTT----TATCACATTTTGAGCCTCACGAATTTT--GCAATGAGTTGTTATCGCGGTTTTATTT---------------TTATAAAGATGAAATCCATTTTATGGGTTTTAGTATCCTGTTTACTTATCTCCATAAAATATAATGTGATGAGAATTCATTT--------------------TTGTTAAGAAATTTTGGTATTTAATTTCTTTAAGTTTTTATGTGTGTCTTTAAAATAAAAATTGTTTGTGAACATAAAT---TGTTCTTGGGCAGTGGTCATTTATGGGATGGGATTTCTATAAAGCTGCGCTTGTCTAAGTTTTGCCAGAAGTCAGACCTT
Narcheri_Cheaha_N023 AAATAAATCGCAGAAGTAATAGTAAAAAT---AAAAATTCAATGATTTTTGAAAAATCCTATGACAATTTTTTTTCAGAACTATAAAATTCCCTGAGACATCCATGATTTCTCGGTTCTGTTACCACTCTGCTTGGAATACACAGATCAAATCTTAATTGATACAGTTTTTAAACAATTTCATAACAAAAAAATCTTTAAGTAGGTAGTTTTTTTTTCCATGATCAACAGTATTTTGCAATTATGTATATATAATA--------ATTTTAAATCATACAAAATTTTCAACATATTAAAATTGACAAAAATATGCCCTTTTTCATAATATTGATGATTTTTAAAA-------AGATAATGTTCATTTTTATTTTAAACAATAATGTATAAAACACTGAAAATCATGTGGAGTTTAAGGATGAATCAAATGCATTTCAAACCAGTGACGCTCTCTAAACTGCATCAAGATTTAAAATGAAAATGACCTAATTATAAAAATATCCTTCTCACCCCCAGGTACATTCCAAGTAGACACCAAAGTTTGTAAAATGAGCTGCGCAACAGAGTCTGCAATGAAATGAAAGTGCAAGGGATTTTTGCGATAAAAAAGAATGCTTTTGATGAGGGTAACGACGGATCGACTGGAATTGTATCCCGCACATACAATGGCTATGTGAATCACTTCACACTTGGGCACTTCAGGTTCTTGGTTGACACACACGACGGTTTTTTGGCTGCTTTCCTCCTCTTTCGTACCGAAGGTCTGGGAGTCATTCTGATTCTCAGACATCACACTCAGCAGGTGATTCTGGGAGATGCTAAATAGAATGGAACAAAACCCCAAGTTAACAGACATTCAAGAGATAACTAGTATAATAAGCAAAAGTTAC-AAAAAGGGGAT-ATTCGAGAGTAGGTTTATCGACAGAACCTACTTGATTTTTTAAATTTTGATTAAAACTTTTTACTCTTTTTAATTTTTAAAATTTGAATTTTATTTTTCTTTTTATT-AAATT---------TTTAAAATTTTTAATTTTTTTT------------------TATTTA--CTTTTTTATTTTTTAATTTTTTAAAATTTGATTTTTATTTCCCTAATTCCTGTTTTAAGAAAATATTATGATTTTTAATTTTTTTGAAGTCTTATTTAAGCTTTTTTAATAAAAAATGACCAACTACATAAATATATGTTTTCAAGCCATAAACATCTTAGATGTAGCACTCTTAGGAAAATGCATTTACCTAAGCTGTTCTTAGGAGTTGATTTT
Narcheri_MillShoalCreek_N727 -----------------------------------------------------------------------------------------------------------------------------------------------------------------------------------------------------------------------------------------------------------------------------------------------------------------------------CTTTCATAATATTGATGATTTTTTTAA-------AGATACTATTTATTTTTATTTTAAACAAGAATGTATAAAACACTGAAAATCATGAGGAGTTTAAGGATGAGTCAAATGCATTTCAAACCAGTGGCACTCTCTAAAATGCATCAGGATTTAAAATGAAGATGAAGTAGTTATAAAAATATCTTTCTCACCCCCAGGTACATTCCAAGTAGACACCAAAGTTTGTAAAATGAGCTGTGCAACAGAGTCCGCAATGAAATGAAAGTGCAAGGGATTTTTGCGATAAAAAAGAATGCTTTTGATGAGGGTAACGACGGATCGACTGGAATTGTATCCCGCACATACAATGGCTATGTGAATCACTTCACACTTGGGCACTTCAGGTTCTTGGTTGACACACACGACGGTTTTTTGGCTGCTTTCCTCCTCTTTCGTACCGAAGGTCTGGGAGTCATTCTGATTCTCAGACATCACACTCAGCAGGTGGTTCTGGGAGATGCTAAATAGAATGGAACAAAACCCCAAGTTAACAGACATTCAAGAGATAACTAGTATAATAAGCAAAAGTTAC-AAAAAGGGGAT-ATTCGAGAGTAGGTTTATCGACAGGACCTACTTGATTTTTTTAATTTTGATTTTAAACTTTTTATTTTTTAAATTTTT--------------------------------------------------------------------------------------------------------------------------------------------------------------------------------------------------------------------------------------------------------------------------------------------------------------------
Nbarri_Bishop_N1072 AAAGAAATCGCGGAAGTAAAAGTAAAAAATGAAAAAAA-TTCTGATTTTTGAAAAATTCCAT---AACTTTTTTCCAGAACTACAAAATTCCCCTAGAAATCCCTGATTTTTCGGTTCTGTTACCACTCTGCTTGAGATACACAGATCAAATCTTAATCGATACCGTTTTAAAGATATTTCAGGACAAAAAAGGTTTTAAGTAGGTAGTTTTCCTTTTCATGGTCAACAGTATTTTGTAATTATGTATATAAAATGTTTCATTTACTTTAAATCATACAAAATTTTCAACATTTTAAAATTGACAAAAATATGGACTACTTTACAATATTGAGGACTTTTAAAAGTTTTCTAGATACTGTTTACTCTTTT-TTAAACAAGAATATATAAAACACTGAAAATCATGAGGAGTTTAAGAATGAGTCAATTGCATTTCAAACCAGTGGCACTCTCTAAGATGCATCAAGGTTTAAAATGAAGATGAAATAATTATAAAAATATCCTTCTCACCCCCAGGTACATTCCAAGTAGACACCAAAGTTTGTAAAATGAGCTGTGCAACAGAGTCCGCAATGAAATGAAAGTGCAAGGGATTTTTGCGATAAAAAAGAATGCTTTTGATGAGGGTAACGACGGATCGACTGGAATTGTATCCCGCACATACAATGGCTATGTGAATCACTTCACACTTGGGCACTTCAGGTTCTTGGTTGACACACACAACAGTTTTTTGGCTGCTTTCCTCCTCTTTCGTGCCAAAGGTCTGGGAATCATTCTGATTCTCAGACATCACACTCAGCAGGTGGTTCTGGGAGATGCTAAATAGAATAGAACAAAATCCCAAGTTAACAGACATTCGAAAGATGAATAGTGTAATAAGTAAAAGTTACAAAAAAGTGCATTATTCAAGAGTAGGTTTATTGACAGGACCTACTTGATTTTTTAAATTTTAATTTAAAATTTTGATTCTTTTTAATTTTTTAAAATTAAATTTTATTTTTTTTTTTTTTAAAAAATTTTTAATTTTATAATTTTTTGA--TTTTTTAAAAATTTGA-TTTTGCATTTTTTGATTTTTTA----TTTTTTTT-------TTTGATTTTTATTTTTTTATAATTTTTTTTATTAAAACATTTTGATTTTTAATTTTTTTAAAGTTTTATTTACTTTTCT--AATAGAGAATAGCCAAGTACATAAATATCTGTTTTCAAGACATAAACA--------------TTCTTAGGAAAACGCGTTTACCTAA----------------------
Nbarri_LostCoveCave_N0065 AAAGAAATCGCGGAAGTAAAAATAAAAAATGAAAAAAT-TTCTGATTTTTGAAAAATTCCATGACAACTTTTTTCCAGAACTACAAAATTCTCCTAGAAATCCCTGATTTTTCGGTTCTGTTACCACTCTGCTTGAGATACACAGATCAAATCTTAATCGATACCGTTTTAAAGATATTTCAGGACAAAAAAGGTTTTAAGTAGGTAGTTTTCCTTTTCATGGACAACAGTATTTTGTAATTATGTATATAAAATGTTTCATTTACTTTAAATCATACAAAATTTTCAACATTTTAAAATTGACAAAAATATGGACTACTTTAAAATATTGAGGACTTTTAAAAGTTTTCTAGATACTGTTTACTCTTTT-TTAAACAAGAATATATAAAACACTGAAAATCATGAGGAGTTTAAGAATGAGTCAATTGCATTTCAAACCAGTGGCACTCTCTAAGATGCATCAAGGTTTAAAATGAAGATGAAATAATTATAAAAATATCCTTCTCACCCCCAGGTACATTCCAAGTAGACACCAAAGTTTGTAAAATGAGCTGTGCAACAGAGTCCGCAATGAAATGAAAGTGCAAGGGATTTTTGCGATAAAAAAGAATGCTTTTGATGAGGGTAACGACGGATCGACTGGAATTGTATCCCGCACATACAATGGCTATGTGAATCACTTCACACTTGGGCACTTCAGGTTCTTGGTTGACACACACAACAGTTTTTTGGCTGCTTTCCTCCTCTTTCGTGCCAAAGGTCTGGGAATCATTCTGATTCTCAGACATCACACTCAGCAGGTGGTTCTGGGAGATGCTAAATAGAATAGAACAAAATCCCAAGTTAACAGACATTCGAAAGATGAATAGTGTAATAAGTAAAAGTTACAAAAAAGTGCATTATTCAAGAGTAGGTTTATTGACAGGACCTACTTGATTTTTTAAATTTTAATTTAAAATTTTGATTCTTTTTAATTTTTTAAAATTAAATTTTATTTTTTTTTTTTTTAAAATTTTTTTTAATTTATAATTTTTTGATTTTTTTTAAAAATTTGATTTTTGCATTTTTTGATTTTTTT----TTTGATTTTTTAAAATTTGATTTTTATTTTTTTATAATTTTTTTTATTAAAACATTTTGATTTTTAATTTTTTAAAAGTTTTATTTACTTTTCT--AATAGAGAATAGCCAAGTACATAAATATCTGTTTTCAAGACATAAACA--------------TTCTTAGGAAAACGCGTTTACCTAAGCTGTTCTTAAGAGTTGATTTT
Nbarri_eyed_ClayCave_G2082 AAATAAATCAGAACAGAATAGGCAAGAATAGGAAAAGTTCCCTAACTCTCGACATATATTATCGCAGCC----TCGGAAATTGTCGATTCCTATAAACAATTTTCGTTGTTGCAGATATATAATTTTTTTTTTTGCAATGTAAAAAGCTATTCCTGATGGATGAAAATTTGCAGATTTCTACTAACAATGAAAGTTATTAGGCGGTAACATGACGTCATGCGGAGGAAAACTATCTA----TAGAGGGATCGGAGATTCCTTCCACTTTATGCCATCAGAGGCCTTTGTCATCT-AAAGATGGCGGAAAT-------------CACAATTACAAAATTCCAGAAACTCTGTAGATACTGTATACTATTTT-TTAAACAACAATGTATAAAACACTGAAAATCATGAGGAGTTTAAGAATGAGTCAATGGCATTTCAAACCAGTGACACCCTCTAAAATGCATCAAAGTTTAAAATGAAGATGAAATAGTTATAAAAATATCCTTCTCACCCCCAGGTACATTCCAAGTAGACACCAAAGTTTGTAAAATGAGCTGTGCAACAGAGTCCGCAATGAAATGAAAGTGCAGGGGATTTTTGCGATAAAAAAGAATGCTTTTGATGAGGGTAACGACGGATCGACTGGAATTGTATCCCGCACATACAATGGCTATGTGAATCACTTCACACTTGGGCACTTCAGGTTCTTGGTTGACACATACAACCGTTTTTTGGCTGCTTTCCTCCTCTTTCGTACCGAAGGTCTGGGAATCATTCTGATTCTCAGACATGACACTCAGCAGGTGGTTCTGGGAGATGCTAAATAGAATAGAACAAAATCCCAAGTTAATAGACATTCAAAAGATGAATAGTGTAATAAGTAAAAGTTACAAAAAAGGGCATTATTCAAGATTAGGTTTATTGACAAGACCTACTTGATTTTTAAAATTTTAATTTAAAATTTTGATTCTTTTAAATTTTTTTAAATTAAATTTTATTTTTTTTTTTTTT---ATTTTTTTAATCTTATACTTTTTTGATTTTTTTTAAAAATTTGATTTTTGAATTTTTTGATTTTTTTAAAATTTGATTTTTTAAAATTTGATTTTTATTTTTTATAATTTTTTTTTATTAAAATATT--GATTTTTAATTTTTTTAAAGTCTTATTTACTTTTTTAAAATAGAGAATGACCAAGTACATAAATATCTGTTTTCAAGACATAAACATCTTAGATGTAGCGTTCTTAGGAAAACTTATTTATTTGTATAGTTTGCAAGTAATTAACTT
Nbarrowsi_Gregorys_N270 AAAAAAGTCGCGAATCGGAATATAAATAAATGTAAACCGTCCATTCCTACGAGAAATTAGAGGATTTCT-----------------AACTCCGAAAACAATCAAAGGTTATTAGGCGCTACTGACGCCATGCTGCCACTACCCAGAGCGACTGTTGGTGGAAAGAG----TCAAAGATTTCATGACAAAAAAGGTTTTAAGTCGGTAGTTTTCCTTTTCATGGTCAACAGTATTTTGTAATTATATATATAAAATATTTCATTTACTTT-AAACATACAAAATTTTCAACATAAG-----------------------------------------------------------------------TTTTTTTT-ACAAAAATATGGAAAACACTGAAAATCATGAGGAGTTTAAGAATGAGTCAATATCATTTCAAACCAGTGGCACTCTCAAAAATGCATCAAGGTTTAAAATGAAGATGAAACAGTTATAAAAATATCCTTCTCACCCCCAGGTACATTCCAAGTAGACACCAAAGTTTGTAAAATGAGCTGTGCAACAGAGTCCGCAATGAAATGAAAGTGCAAGGGATTTTTGCGATAAAAAAGAATGCTTTTGATGAGGGTAACGACGGATCGACTGGAATTGTATCCCGCACATACAATGGCTATGTGAATCACTTCACACTTGGGCACTTCAGGTTCTTGGTTGACACACACAACAGTTTTTTGGCTGCTTTCCTCCTCTTTCGTACCGAAGGTCTGGGAATCATTCTGATTCTCAGACATCACACTCAGCAGGTGGTTCTGGGAGATGCTAAATAGAATAGAACAAAATCCCAAGTTAACAGACATTCAAAAGATGAATAGTGTAATAAGTAAAAATTAC-AAAAAGGGCATTATTCTAGAGTAGATTTATTGACAAGGCCACTTGAATTTTAAAATTTTGATTTTGAACTTTTGATTCTTTTAATTTTTTTAATTTTGAATTTTATTTGTTTTTTTTTTAAAAAA---------TTTTTAATTTTTGATTTTTTTT-------------TTATTTTTTTTTTTAATTTTACATT-----------------------------------TTTTTTATTATTAAAACATTTTGATTTTTAATTTTTTAAAAGTTTTATTTACTTTTCT--AATAGAGAACCACCAAGTACATAAATATCTGTTTTCAAGACATAAA--------------CATTCTTAGGAAAACGTGTTTACCTAAGCTGTTCTTAAGAGTTGATTTT
Nbarrowsi_Tuckaleechee_N360 AAAAAAGTCGCGAATCGGAATATAAATAAATGTAAACCGTCCATTCCTACGAGAAATTAGAGGATTTCT-----------------AACTCCGAAAACAATCAGAGGTTATTAGGCACTACTGACGCCATGCTGCAACTACCCAGAGCGACTGTTGGTGGAAAGAG----TCAAAGATTTCATGACAAAAAAGGTTTTAAGTCGGTAGTTTTCCTTTTCATGGTCAACAGTATTTTGTAATTATATATATAAAATATTTCATTTACTTT-AAACATACAAAATTTTCAACGTAAG-----------------------------------------------------------------------TTTTTTTT-ACAAAAATATGGAAAACACTGAAAATCATGAGGAGTTTAAGAATGAGTCAATTGCATTTCAAACCAGTGGCACTCTCAAAAATGCATCAAGGTTTAAAATGAAGATGAAACAGTTATAAAAATATCCTTCTCACCCCCAGGTACATTCCAAGTAGACACCAAAGTTTGTAAAATGAGCTGTGCAACAGAGTCCGCAATGAAATGAAAGTGCAAGGGATTTTTGCGATAAAAAAGAATGCTTTTGATGAGGGTAACGACGGATCGACTGGAATTGTATCCCGCACATACAATGGCTATGTGAATCACTTCACACTTGGGCACTTCAGGTTCTTGGTTGACACACACAACAGTTTTTTGGCTGCTTTCCTCCTCTTTCGTACCGAAGGTCTGGGAATCATTCTGATTCTCAGACATCACACTCAGCAGGTGGTTCTGGGAGATGCTAAATAGAATAGAACAAAATCCCAAGTTAACAGACATTCAAAAGATGAATAGTGTAATAAGTAAAAATTAC-AAAAAGGACATTATTCTAGAGTAGATTTATTGACAAGGCCACTTGAATTTTAAAATTTTGATTTTGAACTTTTGATTCTTTTAATTTTTTTAATTTTGAATTTTATTTGTTTTTTTTTTAAAAAA---------TTTTTAATTTTTGA-TTTTTTT-------------TTATTTTTTTTTTTAATTTTACATT-----------------------------------TTTTTTATTATTAAAACATTTTGATTTTTAATTTTTTAAAAGTTTTATTTACTTTTCT--AATAGAGAACCACCAAGTACATAAATATCTGTTTTCAAGATATAAA--------------CATTCTTAGGAAAACGTGTTTACCTAAGCTGTTCTTAAGAGTTGATTTT
Nbishopi_DryFalls_N150 -----------------------AAAAAATG-AAAATTTCTCTGATTTTTGATAAATACCATGACAATTTTTTTCC------------------------------------CGCTCCTGTTACCACTCTGCTTGAGATACACAGATCAAACCTTAATCGTTACAGTTTTAAAAAAAATTTACGACAAAAAAGGTTTTAAGTAGGTAGTTTTCCTTTTCATGGTCAACAGTATTTTGTAATTATATATATAAAATATTTCATTTACTTTAAATCGTACAAAGTATTCAACATATTAAAATTGACAAAAATATGCACTATTTTACAATATTGATAACTTTTAAAAGTTTTCTAGATACTGTTTACTATTTTTTTGAACAATA---TATAAAACACTGAAAATCATGAGGAGTTTAAGAATGAGTCAAATGCATTTCAAACCAGTGACACGCTCTAAGATGCATCAAAGTTTAAAATGAAGATGAAATAATTATAAAAATATCCTTCTCACCCCCAGGTACATTCCAAGTAGACACCAAAGTTTGTAAAATGAGCTGTGCAACAGAGTCCGCAATGAAATGAAAGTGCAAGGGATTTTTGCGATAAAAAAGAATGCTTTTGATGAGGGTAACGACGGATCGACTGGAATTGTATCCCGCACATACAATGGCTATGTGAATCACTTCACACTTGGGCACTTCAGGTTCTTGGTTGACACACACAACAGTTTTTTGGCTGCTTTCCTCCTCTTTCGTACCAAAGGTCTGGGAATCATTTTGATTCTCAGACATCACACTCAGCAGGTGGTTCTGGGAGATGCTAAATAGAATAGAATAAAATCCCAAGTTAACAGACATTCGAAAGATGAATAGTGTAATAAGTAAAAATTAC-AAAAAGGGCATTATTCAAGAGTAGGTTTATTGACAGGACCTACTTGATTTTTAAAA---------AAACTTTTGATTCTTTTTAATTTTATAAAATTGAATTTTATTTTTTTTTTTTTTAAAATTTTTTTGACT--TTAAATTTGTGATTTTTTTTTAATTTTTGATTTTTTTATTTTGTAATTTTTTAAAATTTGATTTTTTTAAAAGTTGATTTTTATTTTTTTTAA--TTTTTTTATTAAAATATTTTGATTTTTAATTTTTTTAAAGTCTTATTAACT--------------------------------------------------------------------------------------------------------------------
Nbishopi_StandingIndian_N131 AAAGAAGTCGCGGAAGTAAAAGTAAAAAATG-AAAATTTCTCTGATTTTTGATAAATACCATGACAATTTTTTTCC------------------------------------CGCTCCTGTTACCACTCTGCTTGAGATACACAGATCAAACCTTAATCGTTACAGTTTTAAAAAAAATTTACGACAAAAAAGGTTTTAAGTAGGTAGTTTTCCTTTTCATGGTCAACAGTATTTTGTAATTATATATATAAAATATTTCATTTACTTTAAATCGTACAAAGTATTCAACATATTAAAATTGACAAAAATATGCACTATTTTACAATATTGATAACTTTTAAAAGTTTTCTAGATACTGTTTACTATTTTTTTGAACAATA---TATAAAACACTGAAAATCATGAGGAGTTTAAGAATGAGTCAAATGCATTTCAAACCAGTGACACGCTCTAAGATGCATCAAAGTTTAAAATGAAGATGAAATAATTATAAAAATATCCTTCTCACCCCCAGGTACATTCCAAGTAGACACCAAAGTTTGTAAAATGAGCTGTGCAACAGAGTCCGCAATGAAATGAAAGTGCAAGGGATTTTTGCGATAAAAAAGAATGCTTTTGATGAGGGTAACGACGGATCGACTGGAATTGTATCCCGCACATACAATGGCTATGTGAATCACTTCACACTTGGGCACTTCAGGTTCTTGGTTGACACACACAACAGTTTTTTGGCTGCTTTCCTCCTCTTTCGTACCAAAGGTCTGGGAATCATTTTGATTCTCAGACATCACACTCAGCAGGTGGTTCTGGGAGATGCTAAATAGAATAGAATAAAATCCCAAGTTAACAGACATTCGAAAGATGAATAGTGTAATAAGTAAAAATTAC-AAAAAGGGCATTATTCAAGAGTAGGTTTATTGACAGGACCTACTTGATTTTTAAAA---------AAACTTTTGATTCTTTTTAATTTTATAAAATTGAATTTTATTTTTTTTTTTTTTAAAATTTTTTTGACT--TAAAATTTGTGATTTTTTTTAAATTTTTGATTTTTTTATTTTGTAATTTTTT-AAATTTGATTTTTTTAAAATTTGATTTTTATTTTTTTAAA--TTTTTTTATTAAAATATTTTGATTTTTAATTTTTTTAAAGTCTTATTAACTTTTTTAAAATAGAGAATG-----GTACATAAATATCTTTTTTCAAGACATAAACATCTTAGATGTAGCATTCTTAGGAAAACGTGTTTACCTAAGCTGTTCTTAAGAGTTGATTTT
Nbrimleyi_NewberryCr_N984 ---------------------------------------------------------------------------------------------------------------------------------------------------------------------------------------------------------------------------------------------------------------------TTTACTTTAAATCGTACAAAATTTACAACATAT-AAATTTGACAAAAATATGCCCTATTTTGCAATATTGATGACTTTTAAAAGTTTTCTAGATACTGT-------------------------------------------------------------------------------------------CTAAGATGCATCAAGATTTAAATTGAAGATGAACTAGTTATAAAAATATCCTTCTCACCCCCAGGTACATTCCAAGTAGACACCAAAGTTTGTAAAATGAGCTGCGCAACAGAGTCCGCAATGAAATGAAAGTGCAGGGGATTTTTGCGATAAAAAAGAATGCTTTTGATGAGGGTAACGACGGATCGACTGGAATTGTATCCCGCACATACAATGGCTATGTGAATCACTTCACACTTGGGCACTTCAGGTTCTTGGTTGACACACACAACAGTTTTTTGGCTGCTTTCCTCCTCTTTCGTACCAAAGGTCTGGGTATCATTCTGATTCTCAGACATCACACTCAGCAGGTGGTTCTGGGAGATGCTAAATACAATAGAACAGAACCAAAAGTTAACAGACATTCAAAAGATGAATAATGTAATAAGTAACAGATAC-AAAAAGGCCATTATTCAAGAGTAGTTTTACTGATAGGACATACTTGATTTTTTTAATTTTGATTTAAACTTTTGATTCTTTTTAATTTTTTAAATTTGAATTATATTTTTTTTTTTTTTAGAAATTTTTTAAATTTAAAAATGTTTTATTTTTTTA---AATTTAATTTTTAAATTTTTTTGATTTTTTAAATTTAAATTTTTTAAAATTA--TTTTTATTTTTTCTAATTTTT--TTATTAAAATATTTTGATTTTTTATTTTTTTAAAGTCTTATTTACTTATTTAAAA------TAGACCAAGTACATAAATATCTCTTTTC-------------------------------------------------------------------------
Nbrimleyi_RumblingBald_N241 AAAGAAAACGCGGAAGTAAAAGTAAAAAAATGAAAAAATTTCTGATTTTTGAAAAATTCCATGACAACTTTTTTCCAGAACTACAAAATTCCCCGAGAAATCCCTGATTTCTCGGTTCTGTTACCACTCTGCTTGAGATACTCATATCAAATCTTAATCGATACCGTTTTAAAAATATTTCAGGACAAAAAAGGTTTTAAGTAGGTAGTTTTCCTTTTCATGGTAAACAGTATTTTGTAATTATATATATAAAATATTTCATTTACTTTAAATCGTACAAAATTTACAACATAT-AAATTTGACAAAAATATGCCCTATTTTGCAATATTGATGACTTTTAAAAGTTTTCTAGATACTGT-------------------------------------------------------------------------------------------CTAAGATGCATCAAGATTTAAATTGAAGATGAACTAGTTATAAAAATATCCTTCTCACCCCCAGGTACATTCCAAGTAGACACCAAAGTTTGTAAAATGAGCTGTGCAACAGAGTCCGCAATGAAATGAAAGTGCAGGGGATTTTTGCGATAAAAAAGAATGCTTTTGATGAGGGTAACGACGGATCGACTGGAATTGTATCCCGCACATACAATGGCTATGTGAATCACTTCACACTTGGGCACTTCAGGTTCTTGGTTGACACACACAACAGTTTTTTGGCTGCTTTCCTCCTCTTTCGTACCAAAGGTCTGGGAATCATTCTGATTCTCAGACATCACACTCAGCAGGTGGTTCTGGGAGATGCTAAATGGAATAGAACAAAATCCCAAGTTAACAGACATTCAAAAGATGAATAGTGTAATAAGCGAAAATTAC-AAAAAGGACATTACTCTAGAGTCAATTAATTGATAGGACATACTTGATTTTTTTAATTTGGATTTGAACTTTTGATTCTTTTTAATATTTTAAATTAGAATTTTATTTTTTTTTTTTTTAAAAATTTTTAAAATTTTTAAATGTTTGATTTTTTTA---AATTTTTTTTTTAAATTTTTCAATTTTTTTAATTTTTGATTTTCT-AAATTTGATTTTTATTTTTTCTAATTTTTTTTTATTAAAATATCTTGATTTTTAATTTTTTTAAAGTACAATTTATTTATTTGGGGTGGGAAGTGCCCAGGGATATTAATTTTTTCATTATTATTAGAGTTAGAGCAGATTTACCAATCCTATGAGCAAGGGGCACCTAAAGCCT------------------
Ncanei_Egypt_N958 AAAGAAATCGCGGAAGTAAAAGTAAAAAAATGAAAAAATTTCTGATTTTTGAAAAATTCCATGACAACTTTTTTCCAGAACAACAAAATTCCCCGAGAAATCCCTGATTTCTCGGTTCGGTTACCACTCTGCTTGAGATACTCAGATCAAATCTTAATCGATACCGTTTTAAAATTATTTCAGGACAAAAAAGGTTTTAAGTAGGTAGTCTTCCTTTCCATGGTAAACAGTATTTTGTAATTATATATATAAAATATTTCATTTACTTTAAATCGTACAAAATTTACAACATAT-AAATTTCAGAAAAATATGCACTATTTTACAATATTGATGACTTTTAAAAGTTTTCTAGATACTGTATACTATTTTTTTA---AACAATGTATAAAACACTGAAAATCATGAGGAGTTTAAGAATGAGTCAATTGCATTTCAAAAT-GCATCAATCTCTAAAATGCATCAAGGTTTAAATTGAAGATGAACTAGTTATAAAAATATCCTTCTCACCCCCAGGTACATTCCAAGTAGACACCAAAGTTTGTAAAATGAGCTGTGCAACAGAGTCCGCAATGAAATGAAAGTGCAGGGGATTTTTGCGATAAAAAAGAATGCTTTTGATGAGGGTAACGACGGATCGACTGGAATTGTATCCCGCACATACAATGGCTATGTGAATCACTTCACACTTGGGCACTTCAGGTTCTTGGTTGACACACACAACAGTTTTTTGGCTGCTTTCCTCCTCTTTCGTACCAAAGGTCTGGGAATCATTCTGATTCTCAGACATCACACTCAGCAGGTGGTTCTGGGAGATGCTAAATAGAATAGAACAAAATCCCAAGTTAACGGACATTCAAAGGATGAATAGTGTAATAAGCAAAAGATAC-AAAAAAGCCTTTATTCAAGAGTAGTTTTATTGGTAGGACATACTTGATTTTTTTAATTTTGATTTAAACTTTTGATTCTTTTTGATTTTTTAAATTTGA--TTTATTTTTTTTTTTTTT-AAAATTTTTAAAATTTTTAAATGTTTGATTTTTTTT---AATTTAATTTTTTTATTTTTCGATTTTTTTAAATTTAATTTTTTTAAAATTTGATTTTTATTTTTTCTAATTTTTT-TTATTAAAATATTTTGATTTTTAATTTTTAAAAAATCTTATTTATTTATTTAAAATAGGGTTAGATCAAGTACATAAATATCTGTTTTCAAGACATAAACATCTTAGATGTAGCATTCTTAGAAAAACGTGTTTACC-------------------------
Ncarteri_English_N031 -----------------------------------------------------------------------------------------------------------------------GTTACCACCCTGCTTGAGACACACAGATCAAATCTTAATCGTTACAGTTTTAAAATTTTTTCATTACAAAAAAGGTTTTAAGTAGGTAGTTTTCCTTTTCATGGTAAACAGTATTTTGTAATTATATATATATATTATTTCATTTACTTAAAATCGTACAAAATTTACAACATAT-AAATTTGACAAAAATATGCACCATTTTACAATATTGATGATTTTTAAAAAAATTCTAGATACTGTTTACTCTTTT-TTAAACAAGAATGTATAAAACACTGAAAATCATGAAGAGTTTAAGAATGAGTCAATTGCATTTCAAAAT-GCATCAATCTCTAAAATGCATCAAGGTTTAAATTGAAGATGAAATAGTTCCAAAAATATCCTTCTCACCCCCAGGTACATTCCAAGTAGACACCAAAGTTTGTAAAATGAGCTGTGCAACAGAGTCCGCAATGAAATGAAAGTGCAAGGGATTTTTGCGATAAAAAAGAATGCTTTTGATGAGGGTAACGACGGATCGACTGGAATTGTATCCCGCACATACAATGGCTATGTGAATCACTTCACACTTGGGCACTTCAGGTTCTTGGTTGACACACACAACAGTTTTTTGGCTGCTCTCCTCCTCTTTCGTACCAAAGGTCTGGGAATCATTCTGATTCTCAGACATCACACTCAGCAGGTGATTTTGGGAGATGCTAAATAGAATAGAACAAAATCCCAAGTTAACAGACATTAGAAAGATGAATAATGTAATAAGTAAAAGTTACAAAAAAGTGCATTATTCAAGAGTAGGTTTATTGACATGACCTACTTGATTTTTTAAA---------AAA-----------------------AAATTTGAATTTTATTTTTTTTTTCTTT-AAATTTTTTTGATTTTTTAAAATTTTAATTTTTTTTAAAAATTTGATTTTTAAATTTTTTGATTTTTTT---TTTTTTTTTTTT----TTTGATTTTTATTTTATCTAAT-TTTTTTTATTAAAATATTTAGATTT----TTTTTTTAAAGTCTTATTTACTTTTTTAAAATAGATAATG---CAGTACATAAGTATCTTTTTTTAAGAC--AAACATCTTGGAT-----------------------------------------------------
Ncarteri_Pitchfork_N363 ----------------------------------------------------------------------------AGAACTACAAAATTCCCCGTGAAATCCTTGATTTATCGGTTCTGTTACCATTCTGCTTGAGATACACAGATCAAATCTTAACTGATACCGTTT--AAAAAATTTCAAGACAAAAAAAGTTTTAACTAAGTAGTTTTCCTTTTCAAGGTCAACAGTATTTTGTAATTATATATATAAAATATTTCATTTACTTTAAATCATACAAAATTTTCAACATTTTAAATTTGACTAAAATATGGACTAATTTACAATATTGGTGACTTTTAAAAGTTTTCTAGATGATGTTTACTATTTTTTTAAACAAGAATGTATAAAACACTGAAAATCATGAGGAGTTTAAGAATGAGTCAATTGCATTTCAAACCA------TTTTCTCAGATGCATCAATGTTCAAAATGAAGATGAAATAGCTATAAAAATATCCTTCTCACCCCCAGGTACATTCCAAGTAGACACCAAAGTTTGTAAAATGAGCTGTGCAACAGAGTCCGCAATGAAATGAAAGTGCAAGGGATTTTTGCGATAAAAAAGAATGCTTTTGATGAGGGTAACGACGGATCGACTGGAATTGTATCCCGCACATACAATGGCTATGTGAATCACTTCACACTTGGGCACTTCAGGTTCTTGGTTGACACACACAACAGTTTTTTGGCTGCTTTCCTCCTCTTTCGTACCAAAGGTCTGGGAATCATTCTGATTCTCAGACATCACACTCAGCAGGTGATTTTGGGAGATGCTAAATAGAATAGAACAAAATCCCAAGTTAACAGACATTCAAAAGATGAATAGTGTAATAAGTAAAAGTTACTAAAAAGTGCATTATTCTAGAGTAGATTTATTG------------------------------------------------------------------------------------------------------------------------------------------------------------------------------------------------------------------------------------------------------------------------------------------------------------------------------------------------------------------------------
Ncarteri_WeberCty_N1044 AAAGAAATCACGGAAATAAAAATAAAAAT----------TTCTGGTTTTTGAAAAATTCCATGAGAATTTTTTTCCAGAACTACAAAATTCCCCGAGAAATCCTTGATTTATCGGTTCTGTTACCATTCTGCTTGAGATACACAGATCAAATCTTAACCGATACCGTTT--AAAAAATTTCAAGACAAAAAAGGTTTTAACTAAGTAGTTTCCCTTTTCAAGGTCAACAGTATTTTGTAATTATGTATATAAAATATTTCTTTTACTTTAAATCATACAAAATTTTCAATATTTTAAATTTGACTAAAATATGGACTAATTTACAATATTGATGACTTTTAAAAGTTTTCTAGATGATGTTTACTATTTT-TTAAACAAGAATGTATAAAACACTGAAAATCATGAGGAGTTAAAAAATGAGTCAATTGCATTTTAAACCAGTGGCATTTTCTCAGATGCATCGAAGTTTAAAATGAAGATGAAATAGCTATAAAAATATCCTTCTCACCCCCAGGTACATTCCAAGTAGACACCAAAGTTTGTAAAATGAGCTGTGCAACAGAGTCCGCAATGAAATGAAAGTGCAAGGGATTTTTGCGATAAAAAAGAATGCTTTTGATGAGGGTAACGACGGATCGACTGGAATTGTATCCCGCACATACAATGGCTATGTGAATCACTTCACACTTGGGCACTTCAGGTTCTTGGTTGACACACACAACAGTTTTTTGGCTGCTTTCCTCCTCTTTCGTACCAAAGGTCTGGGAATCATTCTGATTCTCAGACATCACACTCAGCAGGTGATTTTGGGAGATGCTAAATAGAATAGAACAAAATCCCAAGTTAACAGACATTCAAAAGATGAATAGTGTAATAAGTAAAAGTTACTAAAAAGTGCACTATTCTAGAGTAGATTTATTGACAG-GCCTACTTGATTTTTTAAATTAAA----AAA---------------------------------TTTATTTTTTTATTT-----------------------------TTAAAAAAATTAAAATTTTGTAT------TTTTTCGATTTTTTTAAAAAATGATT-------------TTTTAATTTTTTAAGTACTTTTATTATTAAAACATTTAGATTTTTAATTTTTTTAAAGTCTTATTTACTTTTTTTAAGTAGAGAATGACCAAGTACATAAATGTCTGTTTTTAAGATACAGTAATCTTTAATCCGGCATTC---AGTAATCGGCTTAATCCGGACAGTTTTTACAAATTGCCGTT
Ncarteri_div__RainbowCave_G2089 AAAGAAATCGCGGAAGTAAAAAT----AAAAAAAAAATTCCCTGATTTTTGAAAAATTCCATTCTTTTT--TTTCCAGAATTACAAAAT-----------TTCCCGATTTTTCGATTCTGTTACCTCTCTGCTTGAGATATCCATTTCAAATCTTAATCAATAAAATTTTAAAAAAAATTCACGACAAAAAAGGTTTTAAATAGGTAGCTTTCCTTTTCATGCTCAACATTTTTTTTTAATTATATATATAAAATATTTCATTTACTCTAAATCATACAAAATTTTCAACATATTAAAATTGACAAAAATATGCCCTCTTTTACAATATTGAAA-----------TTTTCTAGCTACTGTTTATTATTTCTTTAAACAAGAATGCATAAAACAC------TGATGAGGAATTTAAGAATGAGCCAATCGGATTTTAAAAT-GCGTCAAGTTCTAAAATGCATCAAGGTTTAAAATGAAGATGAACTAATTATAAAAATATCCTTCTCACCCCCAGGTACATTCCAAGTAGACACCAAAGTTTGTAAAATGAGCTGTGCAACAGAGTCCGCAATGAAATGAAAGTGCAAGGGATTTTTGCGATAAAAAAGAATGCTTTTGATGAGGGTAACGACGGATCGACTGGAATTGTATCCCGCACATACAATGGCTATGTGAATCACTTCACACTTGGGCACTTCAGGTTCTTGGTTCACACACACGACTGTTTTTTGGCTGCTTTCCTCCTCCTTCGTACCGAAGGTCTGTGAGTCATTCTGATTCTCAGACATCACACTCAGCAGATGGTTCTGGGAGATGCTAAATAGAATAGAACAAAATCCCGAATTAACAGACTTCCAAAAGATCAATAGTGTAATAAGTAAAAGTTACAAAAAAGGGCATTATTCTAGAGTAGAGT--------------------AATTTTGAATTTTAATTTCTATTTTTGATTTTTTTCAATTTTTC--------------------TTTTTTTAAAAATTTTTTTAAAT------------------CTTT-------------------------------------------------------------------------------------------------TCTTTGATTTTTTTTAAGTCCTATTTATTTTTTTAGAATAGAGAATGATTAAGTACATAAATATCTGTTTTCAAGACATAAACATCTTAGATGTAGCATTCTTAGGAAAACGCGTTTACCTAAGCTGTTCGTAAGAGTTGATTTT
Ncherokee_BalsamMtn_N891 AAATAACTTTACTATGTATATGTAAGAAAACAAAAATTACAAAGTACTATAAAAAACATTGGTGCAATCTTATTTCATGACTTTAAGA--ATTAAAGATATCGCCACCGTTCAGATTTTATT-TTGCCTTGCCTGAGGTACACAGATAAATTAATCATCGATACAGTTTTAAAAAAA--TCACGACGAAAAAGGTTTTAAGTAGGTAGTTTTCTTTTTCGGGGTCAACAGTATTTTGTATATATATATAAAAAATATTTCATTTACTTTAAATCATACAAAATTTTCAACATATTAAATTTGATAAAAATGTGCACAACTTTACTATATTGATGACTTTTAAAAGTTTTCTAGATACTGTTTACAATTTTTTTAAACAATAATGTATAGAACACTGAAAATCATGAGGAGTTTAAGAATGAGTTAAATGCATTTCAAACCAGTGACACCCTCTAAAATGCATCAAAGTTTAAAATGAAGATGAAATAGTTATAAAAATATCCTTCTCACCCCCAGGTACATTCCAAGTAGACACCAAAGTTTGTAAAATGAGCTGTGCGACCGAGTCTGCAATGAAATGAAAGTGCAAGGGATTTTTGCGATAAAAAAGAATGCTTTTGATGAGGGTAACGACGGATCGACTGGAATTGTATCCCGCACATACAATGGCTATGTGAATCACTTCACACTTGGGCACTTCAGGTTCTTGGTTGACACACACAACAGTTTTTTGGCTGCTTTCCTCCTCTTTCGTACCAAAGGTCTGGGAATCATTCTGATTCTCAGACATCACACTCAGCAGGTGGTTCTGGGAGATGCTAAATAGAATAGAACAAAATCCCAAGTTAACAGACATTCAAAAGATGAATAGTGTAATAAGTAAAAATTAC-AAAAAGGGCATTATTCTAGAGTAGGTTTATTGACAGGACCTACTTGATTTTTAAAATTTTAATTTAAAATTTTGATTCTTTTTAATTTCTT-AAATTAAATTTTATTTTTTTTTTTTTTTAAATTTTTTTAATTTTATAATTTTTTGATTTTTTT-AAGTTTTTGATTTTTTTTTTTTTTGATTTTTTTATTTTTTGATTTTTTTCAA----ATTTGTATTTTTTATAATTTTTTTTTATTAAAACATTTTGATTTTTAATTTTTTTAAAGTCTTATTGACTTTTTTTAAATAGAGAATGACCAAGTACATAAATATCTGTTTCTAAGACATAAACATCTTAGATGTAGCGTTCTTAGGAAAC--TGTTTACCTAAGCTGTTCTTAAGAGTTGATTTT
Ncherokee_SIndianCrk_N681 --------------------------------------------------------------------------------------------------------------------------------------------------------------------------------------------------------------------------------CAACAGTATTTTGTAATTATATATATAAAATATTTCATTTACTCTAAATCGTACAAAATTTTCAATATATTAAAATCGACAAAAATATGCACTATTTTACAATATTTATGAC--TTAAAAA-ATTCTAGATACTGTATACTATTTTATTAAACAACAATGTATAAAACACTGAAAATCATGAGGGGTTTAAGAATGAGTTAAATGCATTTCAAACCAGTGACACCCTCTAAAATGCATCAAAGTTTAAAATGAAGATGAAATAGTTATAAAAATATCCTTCTCACCCCCAGGTACATTCCAAGTAGACACCAAAGTTTGTAAAATGAGCTGTGCGACAGAGTCCGCTATGAAATGAAAGTGCAGGGGATTTTTGCGATAAAAAAGAATGCTTTTGATGAGGGTAACGACGGATCGACTGGAATTGTATCCCGCACATACAATGGCTATGTGAATCACTTCACACTTGGGCACTTCAGGTTCTTGGTTGACACACACAACAGTTTTTTGGCTGCTTTCCTCCTCTTTCGTACCGAAGGTCTGGGAATCATTCTGATTCTCAGACATCACACTCAGCAGGTGGTTCTGGGAGATGCTAAAGAGAATAGAACAAAATCCCAAGTTAACAGACATTCAAAAGATGAATAGTGTAATAAGTAAAAGTTACAAAAAAGTGCATTATTCAAGAGTAGGTTTATTGACAGGACCTACTTGATTTTTTAAATTTTAATTTAAAATTTTGATTCTTTTTAATTTTTTAAAATTAAATTTTATTTTTTTTTTTTT-------TTTTAAATT-----------------------------------------------------------------------------------------------------------------------TTTTTAATT----------------------------------------------------------------------------------------------------------------------------------------
Ncooperi_BeaverCrk_N1002 AAAGAAATCGCGGAAGTAAAAGTAAAAAA----------TTCTGATTTTTGAAAAATTCCATGACAACTTTTTTCCAGAACTACAAAATTCCCCTAGGAATCCCTGATTTTTCGGTTCTGTTACCACTCTGCTTGAGATACACAGATCAAATCTTAATCGATACCGTTTTAAAAATATTTCAGGACAAAAAGGGTTTTAAGTAGGTAGTTTTCCTTTTCATGGTCAACAGTATTTTGTAATTATGTATATAAAATATTTCATTTACTTTAAATCATACAAAATTTTCAACATTTTAAAATTGA--------------------------------------------TTCTAGATACTGCTTACTCTTTT-TTCAACAAGAATGTATAAAACACTGAAAATCATGAGGAGTTTAAGAATGAGTCAATTGCATATCAAACCAGTGGCAAACCGTAAGATGCATCAAGGTTTAAAATGAAGATGAAATAATTATAAAAATATCTTTCTCACCCCCAGGTACATTCCAAGTAGACACCAAAGTTTGTAAAATGAGCTGTGCAACAGAGTCCGCAATGAAATGAAAGTGCAAGGGATTTTTGCGATAAAAAAGAATGCTTTTGATGAGGGTAACGACGGATCGACTGGAATTGTATCCCGCACATACAATGGCTATGTGAATCACTTCACACTTGGGCACTTCAGGTTCTTGGTTGACACACACAACAGTTTTTTGGCTGCTTTCCTCCTCTTTCGTACCGAAGGTCTGGGAATCATTCTGATTCTCAGACATCACACTCAGCAGGTGATTCTGGGAGATGCTAAATAGAATAGAACAAAATCCCAAGTTAACAGACATTCAAAAGATGAATAGTGTAATAAGTAAAAGTTACAAAAAAGTGCATTATTCTAGAGTAGATTTATTGA-------CACTTGATTTTTTAACTTTAA----AAA---------------------------------TTTATTTTTTTTTTT-----------------------------TAAATTTTTTTAAAAATTTGTATTTT---TTTTTCGA---TTTTAAAAAATGATTTTTAAA---TTTATTTTTAATTTTTAAGTACTTTTATTATTAAAACATTTTGATTTTTAATTTTTTTA--GTCTTATTTACTTTTTTAAAATAGAGAATGACCAAGTACATAAATATCTGTTTTTAAGATACAGTAATCTTTAATCCGGCATTC---AGTAATCGGCTTAATCC------------------------
Ncooperi_BrasstBald_N824 AAAGAAATCGCGGAGGTAAAAGTAAAAAA----------TTCTGATTTTTGAAAAATTCCATGACAACTTTTTTCCAGAACTACAAAATTCCCCTAGGAATCCCTGATTTTTCGGTTCTGTTACCACTCTGCTTGAGATACACAGATCAAATCTTAATCGATACCGTTTTAAAAATATTTCAGGACAAAAAGGGTTTTAAGTAGGTAGTTTTCCTTTTCATGGTCAACAGTATTTTGTAATTATGTTTATAAAATATTTCATTTACTTTAAATCATACAAAATTTTCAACATTTTAAAATTGA--------------------------------------------TTCTAGATACTGCTTACTCTTTT-TTCAACAAGAATGTATAAAACACTGAAAATCATGAGGAGTTTAAGAATGAGTCAATTGCATATCAAACCAGTGGCACTCTGTAAGATGCATCAAGGTTTAAAATGAAGATGAAATAATTATAAAAATATCTTTCTCACCCCCAGGTACATTCCAAGTAGACACCAAAGTTTGTAAAATGAGCTGTGCAACAGAGTCCGCAATGAAATGAAAGTGCAAGGGATTTTTGCGATAAAAAAGAATGCTTTTGATGAGGGTAACGACGGATCGACTGGAATTGTATCCCGCACATACAATGGCTATGTGAATCACTTCACACTTGGGCACTTCAGGTTCTTGGTTGACACACACAACAGTTTTTTGGCTGCTTTCCTCCTCTTTCGTACCGAAGGTCTGGGAATCATTCTGATTCTCAGACATCACACTCAGCAGGTGATTCTGGGAGATGCTAAATAGAATAGAACAAAATCCCAAGTTAACAGACATTCAAAAGATGAATAGTGTAATAAGTAAAAGTTACAAAAAAGTGCATTATTCTAGAGTAGATTTATTGA-------CACTTGATTTTTTAACTTTAA----AAA---------------------------------TTTATTTTTTTTTTT-----------------------------AAAATTTTTTTAAAAATTTGTATTTT---TTTTTCGA---TTTTAAAAAATGATTTTTAAA---TTTATTTTTAATTTTTAAGTACTTTTATTATTAAAACATTTTGATTTTTAATTTTTTTA--GTCTTATTTACTTTTTTAAAATAGAGAATGACCAAGTACATAAATATCTGTTTTTAAGATACAGTAATCTTTAATCCGGCATTC---AGTAATCGGCTTAATCC------------------------
Ncooperi_CheoahDam_N1122 AAAGAAATCGC-GAAGTAAAAATAAAAAATGAAAAAAA-TTCTGATTTTTGAAAAATTCCATGATAACTTTTTTCCAGAACTACAAAATTCCCCTAGGAATCCCTGATTTTTCGGTTCTGTTACCACTCTGCTTGAGATACACAGATCAAATCTTAATCGATACCGTTTTAAAAATATTTCTGGACGAAAAGGGTTTTAAGTAGGTAGTTTTCCTTTTCATGGTCAACAGTATTTTGTAATTATGTATATAAAATATTTCATTTACTTTAAATCATACAAAATTTTCAACATTTTAAAATTGACAAAAATATGGACTACTTTACAATATTGAGGACTTTTAAAAGTTTTCTAGATACTGTTTACTCTTTT-TTAAACAAGAATGTATAAAACACTGAAAATCATGAGGAGTTTAAGAATGAGTCAATTGCATTTCAAACCAGTGTCACTTTGTAAGATGCATCAAGGTTTAAAATGAAGATGAAATAATTATAAAAATATCTTTCTCACCCCCAGGTACATTCCAAGTAGACACCAAAGTTTGTAAAATGAGCTGTGCAACAGAGTCCGCAATGAAATGAAAGTGCAAGGGATTTTTGCGATAAAAAAGAATGCTTTTGATGAGGGTAACGACGGATCGACTGGAATTGTATCCCGCACATACAATGGCTATGTGAATCACTTCACACTTGGGCACTTCAGGTTCTTGGTTGACACACACAACAGTTTTTTGGCTGCTTTCCTCCTCTTTCGTACCGAAGGTCTGGGAATCATTCTGATTCTCAGACATCACACTCAGCAGGTGATTCTGAGAGATGCTAAATAGAATAGAACAAAATCCCAAATTAACAGACATTCAAAAGATGAATAGTGTAATAAGTAAAAGTTACAAAAAAGTGCATTATTCTAGAGTAGATTTATTGA-------CACTTAATTTTTTAAATTTAA----AAA---------------------------------TTTATTTTTTTTTTT-----------------------------TAAAATTTTT-AAAATTTTGTATTTT---TTTTTCGAT-TTTTTAAAAAATGATTTTTAAA---TTTATTTTTAATTTTTAAGAACTTTTATTATTGAAACATTTTGATTTTAAATTTTTTTAAGGTCTTATTTACTTTTTTTAAATAGAGAATGACCAAGTACATAAATATCTGTTTTTAAGATACAGTAATCTTTAATCCGGCATTC---AGTAATCGACTTAATTCGGACAGTTTTTACAAATTGCCGTT
Ncooperi_NantRiverGorge_N682 ------------------------------------------------------------------------------------------------------------------------------------------------------------------------------------------------------------------------------------------------------------------------------------------------------------------------------------------------------------------------------------------------------ACACTGAAAATCATGAGGAGTTTAAGAATGAGTCAATTGCATATCAAACCAG---------GTAAGATGCATCAAGGTTTAAAATGAAGATGAAATAATTATAAAAATATCTTTCTCACCCCCAGGTACATTCCAAGTAGACACCAAAGTTTGTAAAATGAGCTGTGCAACAGAGTCCGCAATGAAATGAAAGTGCAAGGGATTTTTGCGATAAAAAAGAATGCTTTTGATGAGGGTAACGACGGATCGACTGGAATTGTATCCCGCACATACAATGGCTATGTGAATCACTTCACACTTGGGCACTTCAGGTTCTTGGTTGACACACACAACAGTTTTTTGGCTGCTTTCCTCCTCTTTCGTACCGAAGGTCTGGGAATCATTCTGATTCTCAGACATCACACTCAGCAGGTGATTCTGGGAGATGCTAAATAGAATAGAACAAAATCCCAAGTTAACAGACATTCAAAAGATGAATAGTGTAATAAGTAAAAGTTACAAAAAAGTGCATTATTCTAGAGTAGATTTATTGA-------CACTTGATTTTTTAACTTTAA----AAA---------------------------------TTTATTTTTTTTTTT-----------------------------TAAATTTTTTTAAAAATTTGTATTTT---TTTTTCGA---TTTTAAAAAATGATTTTTAAA---TTTATTTTTAATTTTTAAGTACTTTTATTATTAAAACATTTTGATTTTTAATTTTTTTA--GTCTTATTTACTTTTTTAAAATAGAGAATGACCAAGTACATAAATATCTGTTCTTAAGATACAGTAATCTTTAATCCGGCATTC---AGTAATCGGCTTAATCC------------------------
Ncooperi_RockCrRoad_N1160 AAAGAAATCGCGGAAGTAAAAGTAAAAAAATGGAAAAATTTCTGATTTTTGAAAAAT-----------TTTTTTCCAGAACTACAAAATTCCCCTAGGAATCCCTGATTTTTCGGTCCTGTTACCACTCTGCTTGAGATACACAGATCAAATCTTAATCGATACCGTTCTAAAAATATTTCAGGACAAGAAGGGTTTTAAGTAGGTAGTTTTCCTTTTCATTGTCAACAGTATTTTGTAATTATGTATATAAAATATTTCATTTACTTTAAATCATACAAAATTTTCAACATTTTAAAATCGACAAAAACATGGACTACTTAACAATATTGAGGACTTTTAAAAGTTTTCTAGATACTGTTTACTCTTTT-TTAAACAAGAATGTATAAAACACTGAAAATCATGAGGAGTTTAAGAATGAGTCAATTGCATTTCAAACCAGTGGCACTCTCCAAGATGCATCGAGGTTTAAAATGAAGATGAAATAATTATAAAAATATCCTTCTCACCCCCAGGTACATTCCAAGTAGACACCAAAGTTTGTAAAATGAGCTGTGCAACAGAGTCCGCAATGAAATGAAAGTGCAAGGGATTTTTGCGATAAAAAAGAATGCTTTTGATGAGGGTAACGACGGATCGACTGGAATTGTATCCCGCACATACAATGGCTATGTGAATCACTTCACACTTGGGCACTTCAGGTTCTTGGTTGACACACACAACAGTTTTTTGGCTGCTTTCCTCCTCTTTCGTACCGAAGGTCTGTGAATCATTCTGGTTCTCAGACATCACACTCAGCAGGTGATTCTGGGAGATGCTAAATGGAATAGAACAAAATCCCAAGTTAACAGACATTCAAAAGATGAATAGTGTAATAAGTAAAAGTTACAAAAAAGTGCATTATTCTAGAGTAGATTTATTGACAGAACCTACTTGATTTTTTAAATTTAA----AAAA-------------------------------TTTATTTTTTTTTTTT-----------------------------TAAATTTTTTTAAAAATTTGTAT-----------------TTTTTAAAAATGATTTTTAAA---TTTATTTTTAATTTTTAAGTACTTTTATTATTAAAACATTTTGATTTTCAATTTTTTTAATGTCTTATTTACTTTTTT-AAATAGAGAATGACCAAGTACATAAATATCTGTTTTTAAGATACAGTAATCTTTAATCCGGTATTC---AGTAATCGGCTTAATCCGGACAGTTTTTACAAATTGCCGTT
Ncoylei_Apalachia_N1195 -------TCGCGAATCGGAATATAAATAAATGTAAAACGCGCATTCCTGCGAGAAATTAGAGGCTTTCT-----------------AACTCCGAAAACAATCAGAGGTTATTAGGCGCTACTGACCCCGTGCTGGAACTAACCACAGCGAGTGTCGGTGGAAAGAG----TCAAAGATTTCATGACAAAAAAGGTCTTGAGTAGGTAGTTTTCTTTTTCATGGTCAACAGTATTTTGTAATTATATATATAAAATATTTCATTTACATT-AAACATACAAAGTTTTCAACATAAT-----------------------------------------------------------------------TTTTTTT--ACAAAAATATGGAAAACACTGAAAATCATGAGGAGTTTAAGAATGAGTCAATTGCATTTCAAACCAGTGGCATTCTCAAAAATGCATCAAGGTTTAAAATGAAGATGAAACAGTTATAAAAATATCCTTCTCACCCCCAGGTACATTCCAAGTAGACACCAAAGTTTGTAAAATGAGCTGCGCAACAGAGTCCGCAATGAAATGAAAGTGCAAGGGATTTTTGCGATAAAAAAGAATGCTTTTGATGAGGGTAACGACGGATCGACTGGAATTGTATCCCGCACATACAATGGCTATGTGAATCACTTCACACTTGGGCACTTCAGGTTCTTGGTTGACACACACAACAGTTTTTTGGCTGCTTTCCTCCTCTTTCGTACCGAAGGTCTGGGAATCATTCTGATTCTCAGACATCACACTCAGCAGGTGGTTCTGGGAGATGCTAAATAGAATAGAATAAAATCCCAAGTTAACAGACATTCAAAAGATGAATAGTGTAATAAGTAAAAGTTACAAAAAAGTGCATTATTCAAGAGTAGATTTATTGACAGGATCTATTTGAATTTTT-----------TAAACTTTTGATTCTTTTTAT---TTTAAATTTGAATATTATTTTTATTTTTTTTAAAATTTTTTTGATTTTTTTAATTTTTGATTTTTTTAAAAAACTTTAATTTTGTATTTTTTGATTTTTTTAAATTTGA------------------------------------TTTTTATTAAAATATTTTGATTTTTAATTTTTTTGAAGTCTTACTTACTTTTTTTAAATAGAGA---ATTTAGTACATAAATATCTGTTTTCAAGACATGAA--------------CATTCTTAGGAAAACGCGTTTACCTCAGCTGTTCTTAAGAGTTGATTTT
Ncoylei_DinkinCove_N1118 ACAAAAGTCGCGAATCTGAATATAAATAAATGTAAAACGCAGATTCCTACGAGAAATTAGAGGATTTCT-----------------AACTCCGAAAACAATCAGAGGTTATTAGGCGCTACTGACCTCATGCTGGAACTAACCACAGCGAGTGTCGGTGGAAGAAG----TCAAAGATTTCACGACAAAAAAGGTTTTAAGTAGGTAGTTTTCCTTTTCATGGTCAACAGTATTTTGTAATTATATATATAGAATATTTCATTTACTTA-AAACATACAAAATTTTCAACAGAAG-----------------------------------------------------------------------TTTTTTTT-ACAAAAATATGGAAAACACTGAAAATCATGAGGAGTTTAAGAATGAGTCAATTGCATTTCAAACCAGTGGAATTCTCAAAAATGCATCAAGGTTTAAAATGAAGATGAAACAGTTATAAAAATATCCTTCTCACCCCCAGGTACATTCCAAGTAGACACCAAAGTTTGTAAAATGAGTTGCGCAACAGAGTCCGCAATGAAATGAAAGTGCAAGGGATTTTTGCGATAAAAAAGAATGCTTTTGATGAGGGTAACGACGGATCGACTGGAATTGTATCCCGCACATACAATGGCTATGTGAATCACTTCACACTTGGGCACTTCAGGTTCTTGGTTGACACACACAACAGTTTTTTGGCTGCTTTCCTCCTCTTTCGTACCGAAGGTCTGGGAATCATTCTGATTCTCAGACATCACACTCAGCAGGTGGTTCTGGGAGATGCTAAATAGAATAGAATAAAATCCCAAGTTAACAGACATTCAAAAGATGAATAGTGTAATAAGTAAAAGTTACAAAAAAGTGCATTATTCAAGAGTAGATTTATTGACAGGATCTATTTGAATTTTT-----------TAAACTTTTGATTCTTTTTAA---TTTAAATGTGAATATTATTTTTATTTTTTTTAAAATTTTTTTGATTTTTTTAATTTTTGATTTTTTTAAAAAACTTTAATTTTGTATTTTTTGATTTTTTTAAAT------------------------------------TTGATTTTTATTAAAATATTTTGATTTTTAATTTTTTTGAAGTCTTACTTACTTTTTTAAAATAGAGA---ATTCAGTACATAAATATCTGTTTTCAAGACATGAA--------------CATTCTTAGGAAAACGCGTTTACCTCAGCTGTTCTTAAGAGTTGATTTT
Ncoylei_TiptonCreek_N837 ACAAAAGTCGTGAATCGGAATATAAATAAATGTAAAACGCGGATTCCTACGAGAAATTAGAGGATTTCT-----------------AACTCCGAAAACAATCAGAGGTTATTAGGCGCTACTGACCCCATGCTGGAACTAACCACAGCGAGTGTCGGTGGAAGAAG----TCAAAGATTTCACGACAAAAAAGGTTTTAAGTAGGTAGTTTTCCTTTTCATGGTCAACAGTATTTTGTAATTATATATATAGAATATTTCATTTACTTCAATACATACAAAATTTTCAACAGAAG-----------------------------------------------------------------------TTTTTTT--ACAAAAATGTGGAAAACACTGAAAATCATGAGGAGTTTAAGAATGAGTCAATTTCATTTCAAACCTGTGGCATTCTCAAAAATGCATCAAGGTTTAAAATGAAGATGAAACAGTTAT-AAAATATCCTTCTCACCCCCAGGTACATTCCAAGTAGACACCAAAGTTTGTAAAATGAGCTGTGCAACAGAGTCCGCAATGAAATGAAAGTGCAAGGGATTTTTGCGATAAAAAAGAATGCTTTTGATGAGGGTAACGACGGATCGACTGGAATTGTATCCCGCACATACAATGGCTATGTGAATCACTTCACACTTGGGCACTTCAGGTTCTTGGTTGACACACACAACAGTTTTTTGGCTGCTTTCCTCCTCTTTCGTACCGAAGGTCTGGGAATCATTCTGATTCTCAGACATCACACTCAGCAGGTGGTTCTGGGAGATGCTAAATAGAATAGAATAAAATCCCAAGTTAACAGACATTCAAAAGATGAATAGTGTAATAAGTAAAAGTTACAAAAAAGTGCATTATTCAAGAGTAGATTTATTGACAGGATCTATTTGAATTTTT-----------TAAACTTTTGATTCTTTTTAA---TTTAAATTTGAATATTATTTTTATATTTTTTAAAATTTTTTTGA--TTTTTAATTTTTGA-TTTTTTAAAAAACTTTAATTTTGTATTTTTTGATTTTTTTATTTG----------------------------------ATTTTTTTTTATTAAAATACTTTGATTTTTAATTTTTTTGAAGTCTTATTTAC-TTTTTAAAATAGAGA---ATGCAGTACATAAATATCTGTTTTCAAGACATGAACATCTTAGATGTAGCATTCTTAGGAAAACGCGTTTACCTAAGCTGTTCTTAAGAGTTGATTTT
Ncressleri_AndersonSpringCave_G2075 AAAGAAATCGCGGAAGTAAAAGTAAAAAAATAAAAGTTTCCTTGATTTTTGAAAAATCTCATGTCAATTTTTTTCCTGAACTACAAAATTCCCCGAGAAATCCCTGATTTCTCGGTTC------------GTTTGAGATACACAGATCGAATCTTAATCGATA---GTTTTTAAATATTTCATGACAAAAAAGGTTTTATGTAGGTAATTTTCCTTTTCATGGTCAATAGTATTTTGTAATTATATATATAAAATATTTAATGTGCTTTAAATCATACAAAATTTTTAACATATTCAATTTGACAAAAA-ATGTCTTACTTTACAATATTGACGACTTTTAAAAAAATTCTAGATACTAT------TTTTTTAAAACAAGAATCTATAAAACATTGAAAATCATGAGGTGTTTAAGAATGAGTCAAATGCATTTCAAACAAGTGGCACTCTCTAAAATGCACTAAGGTTTAAAATGAAGATGAACTAATTATAAAAATATCCTTCTCACCCCCAGGTACATTCCAAGTAGACACCAAAGTTTGTAAAATGAGCTGTGCAACAGAGTCCGCAATGAAATGAAAGTGCAAGGGATTTTTGCGATAAAAAAGAATGCTTTTGATGAGCGTAACGACGGATCGACTGGAATTGTATCCCGCACATACAATGGCTATGTGAATCACTTCACACTTGGGCACTTCAGGTTCTTGGTTGACACATACAACGGTTTTTTGGCTGCTTTCCTCCTCTTTCGTACCGAAGGTCTGGGAATCATTCTGATTCTCAGACATCACACTCAGCAGGTGGTTCTGGGAGATGCTAAATAGAAATCAACAAAACCGCAAGTTAACAAACATTCAAGAGACGACTAGTAT---AAGTAAAAGTTAC-AAAAAGGGCATTATTAAAGAGTAGGTTTATTGACAGGACCTACTTGA-TTTTTTAATTTTGATTAAAACTTTTGATTATTTAAAATTTAAAAATTTTGAATTTTACTTTTTTTTTTTTTAAAATT---------TTTTTAATTTTTGATTTTTT--------------------TGTTTTGATTTTTTTATTTGTTGATTTTTT-AAATTTCATTTTCATTTTCCTAATTCTTTTTTTAATAAAATATTTTGA---------TTTTTAAAGTCTTATTTACTTTTTTTAAATAAAGAATGACCAAGTACATAAATATCTTTTTTCAAGACATAAACATCCTAGATGTAACATTCTTAGGAAAACGCATTTACCTAAGCTGTTCTTAAGAGTTGATTTT
Ncressleri_PigeonCave_G2077 AAAGAAATCGCGGAAGTAAAAGTAAAAAAATAAAAGTTTCCTTGATTTTTGAAAAATCTCATGTCAATTTTTTTCCTGAACTACAAAATTCCCCGAGAAATCCCTGATTTCTCGGTTC------------GTTTGAGATACACAGATCGAATCTTAATCGATA---GTTTTTAAATATTTCATGACAAAAAAGGTTTTATGTAGGTAATTTTCCTTTTCATGGTCAATAGTATTTTGTAATTATATATATAAAATATTTAATGTGCTTTAAATCATACAAAATTTTTAACATATTCAATTTGACAAAAA-ATGTCTTACTTTACAATATTGACGACTTTTAAAAAAATTCTAGATACTAT------TTTTTTAAAACAAGAATCTATAAAACATTGAAAATCATGAGGTGTTTAAGAATGAGTCAAATGCATTTCAAACAAGTGGCACTCTCTAAAATGCACTAAGGTTTAAAATGAAGATGAACTAATTATAAAAATATCCTTCTCACCCCCAGGTACATTCCAAGTAGACACCAAAGTTTGTAAAATGAGCTGTGCAACAGAGTCCGCAATGAAATGAAAGTGCAAGGGATTTTTGCGATAAAAAAGAATGCTTTTGATGAGCGTAACGACGGATCGACTGGAATTGTATCCCGCACATACAATGGCTATGTGAATCACTTCACACTTGGGCACTTCAGGTTCTTGGTTGACACATACAACGGTTTTTTGGCTGCTTTCCTCCTCTTTCGTACCGAAGGTCTGGGAATCATTCTGATTCTCAGACATCACACTCAGCAGGTGGTTCTGGGAGATGCTAAATAGAAATCAACAAAACCGCAAGTTAACAAACATTCAAGAGACGACTAGTAT---AAGTAAAAGTTAC-AAAAAGGGCATTATTAAAGAGTAGGTTTATTGACAGGACCTACTTGA-TTTTTTAATTTTGATTAAAACTTTTGATTATTTAAAATTTAAAAATTTTGAATTTTACTTTTTTTTTTTTTAAAATT---------TTTTTAATTTTTGATTTTTT--------------------TGTTTTGATTTTTTTATTTGTTGATTTTTT-AAATTTCATTTTCATTTTCCTAATTCTTTTTTTAATAAAATATTTTGA---------TTTTTAAAGTCTTATTTACTTTTTTTAAATAAAGAATGACCAAGTACATAAATATCTTTTTTCAAGACATAAACATCCTAGATGTAACATTCTTAGGAAAACGCATTTACCTAAGCTGTTCTTAAGAGTTGATTTT
Ncrosbyi_MtMitchell_N210 ---------------------------------------------------------------------------------------------------------------------------------------------------------------------------------------------------------------------------------------------------TATATATAAAATATTTCATTTACTTTAAATCGTACAAAATTTACAACATAT-AAATTTCACAAAAATATGCACTATTTTACAATATTCATGACTTTTAAAAGTTTTCTAGATACTGTATACTATTTTTTTA---AACAATGTATAAAAGACTGAAAATCATGAGGAGTTTAAGAATGAGTCAATTGCATTTCAAAAT-GCATCAATCTCTAAAATGCATCAAGGTTTAAATTGAAGATGAACTAGTTATAAAAATATCCTTCTCACCCCCAGGTACATTCCAAGTAGACACCAAAGTTTGTAAAATGAGCTGTGCAACAGAGTCTGCAATGAAATGAAAGTGCAAGGGATTTTTGCGATAAAAAAGAATGCTTTTGATGAGGGTAACGACGGATCGACTGGAATTGTATCCCGCACATACAATGGCTATGTGAATCACTTCACACTTGGGCACTTCAGGTTCTTGGTTGACACACACAACAGTTTTTTGGCTGCTTTCCTCCTCTTTCGTACCAAAGGTCTGGGAATCATTCTGATTCTCAGACATCACACTCAGCAGGTGGTTCTGGGAGATGCTAAATAGAATAGAACAAAATCCCAAGTTAACAGACATTCAAAGGATGAATAGTGTAATAAGCAAAAGATAC-AAAAAGGCCATTATTCAAGAGTCGATTTATTGATAGGACATACTTGATTTTTTTAATTTTGATTTAAACTTTTGATTCTTTTTGATTTTTT-------------------------------------------------------------------------------------------------------------------------------------------------------------------------------------------------------------------------------------------------------------------------------------------------------------------
Ncrosbyi_PricesCrk_N1143 AAAGTAATCGCGGAAGTAACAGTAAAAAAATGAAAAATTTTCTGATTTTTGAAAAATTCCATGACAACTTTTTTCCAGAACAACAAAATTCCCCGAGAAATCCCTGATTTCTCGGTTCGGTTACCACTCTGCTTGAGATACTCAGATCACATCTTAATCGATACCGTTTTAAAAATATTTCAGGACAAAAAAGGTTTTAAGTAGGTAGTTTTCCTTTTCATGGTAAACAGTATTTTGTAATTATATATATAAAATATTTCATTTACTTTAAATCGTACAAAATTTACAACATAT-AAATTTGACAAAAATATGCCCTATTTTACAATATTGATGACTTTTAAAAGTTTTCTAGATACTGTATACTATTTTTTTA---AACAATGTATAAAACGCTGAAAATCATGAGGAGTTTAAGAATGAGTCAATTGCATTTCAAAAT-GCATCAATCTCTAAAATGCATCAAGGTTAAAATTGAAGATGAACTAGTTATAAAAATATCCTTCTCACCCCCAGGTACATTCCAAGTAGACACCAAAGTTTGTAAAATGAGCTGTGCAACAGAGTCCGCAATGAAATGAAAGTGCAAGGGATTTTTGCGATAAAAAAGAATGCTTTTGATGAGGGTAACGACGGATCGACTGGAATTGTATCCCGCACATACAATGGCTATGTGAATCACTTCACACTTGGGCACTTCAGGTTCTTGGTTGACACACACAACAGTTTTTTGGCTGCTTTCCTCGTCTTTCGTACCAAAGGTCTGGGAATCATTCTGATTCTCAGACATCACACTCAGCAGGTGGTTCTGGGAGATGCTAAATAAAATAGAACAAAATCCCAAGTTAACAGACATTCAAAAGATGAATAGTGTAATAAGCAAAAGATAC-AAAAAGGCCATTATTCAAGAGTAGTTTTATTGATAGGACATACTTGATTTGTTTAATTTAGA--------TTTGATTCTTTTTGATTTTTTAAATTTGAATTTTATTTTCTTTTTTTTTAAAAATTTTTTAAATTTTTAAATGTTTGATTTTTTTT--AAATTTAATTTTTTAAATTTTCGATTTTTTTAAATTTAATTTTTTTAAAATTTGATTTTTATTTTTTTTAATTTTTTTTTATTAAAATAATTTAA-------TTTTTTTAAAGTCTTATTTACTTATTTAAAATAGGGTTAGATCAAGTACATAAATATCTGTTTTCCAGACATAAACATCTTAGATGTAGCATTCTTAGGAAAACGTGTTTACCTGAGCTGTTCTTAAGAGTTGATTCT
Ncrosbyi_ShufordCrk_N1148 AGAAACATTGAGGAGGTCATTGTTAAAATATAGGTGTTTCTTCCAAACTTTAAAAAATATGGTCTAACTTCTCCTTAAGAAAACAAAACTTATAAAGTAATTCGTGACTTTTAGAATCTATTGCCACTGTTCTTGAGATACACAGATAAAATCTTAATCGATACAGTTTTAAAAA-ATTTCATGACGAAAGAGGTTTTAAGTAGGTAGTTTTCTTTTTCGGGGTCAACAGTATTTTGTAATTATAGATATAAAATATTTCATTTACTTTAAACCATACAAAATTTTCAACATAT-AAATTTGACAAAAATGTGCACAACTTTACCATATTGATGACTTTTAAAAGTTTTCTAGATACTGTATACTATTTTTTAAA-CAACAATGTATAAAACACTGAAAATCATGAGGAATTTAAGAATGAGTCAATTGCATTTCAAACCAGTGACACTCTCTAAGATGCATCAAGGTTTAAAATGAAGATGAACTAGTTATAAAAATATCCTTCTCACCCCCAGGTACATTCCAAGTAGACACCAAAGTTTGTAAAATGAGCTGTGCAACAGAGTCCGCAATGAAATGAAAGTGCAAGGGATTTTTGCGATAAAAAAGAATGCTTTTGATGAGGGTAACGACGGATCGACTGGAATTGTATCCCGCACATACAATGGCTATGTGAATCACTTCACACTTGGGCACTTCAGGTTCTTGGTTGACACACACAACAGTTTTTTGGCTGCTTTCCTCCTCTTTCGTACCAAAGGTCTGGGAATCATTCTGATTCTCAGACATCACACTCAGCAGGTGGTTCTGGGAGATGCTAAATGGAATAGAACAAAATCCCAAGTTAACAGACATTCAAAAGATGAATAGTGTAATAAGCAAAAGATAC-AAAAAGGCCATTATTCAAGAGTAGTTTTATTGATAGGACATACTTGATTTTTTTAATTTTGATGTAAACTTTTGATTCTTTTTAA------AAATTTGAATTTTATTTTTTTTTTTTTTAAAAATTTTTAAAATTTTTAAATGTTTGATTTTTTTT--AAATTTAAATTTTAAATTTTTCGATTTTTTTAAATTTTTTTTCTTCAAAATTTGATTTTTATTTTTTCTAATTTTTTTTTATTAAAATATTTTGATTTTTAATTTTTTTAAAGTCTTATTTACTTATTTAAAATAGGGTTAGACCAAGTACATAAATATCTGTTTTCAAGACATAAACATCTTAGATGTAGCGTTCTTAGGAAAACGTGTTTACCTGAGCTGTTCTTAAGAGTTGATTTT
Ndellingeri_BullpenBridge_N109 -----------------------------------GCGCCTAATATTGACGCCATGCTCCATGACAACTTTTTTCCAGAACTACAAAATTCCTCGAGAAATCCCTGATTTCTCGGTTCTGTTACCACTCTGCTTGAGATACTCAGATCAAATCTTAATCGATACCGTTTTAAAGATATTTCAGGACAAAAAAGGTTTTAAGTAGGTAGTTTTCCTTTTCATGGTAAACAGTATTAATTAAAATAAAATGTAAAATATTTCATTTACTTTAAATCGTACAAAATTTACAACATAT-AAATTTGACAAAAATATGCACTATTTTACAATATTGATGACTTTTAAAAGTTTTCTAGATACTGTATACTATTTTTTTA---AACAATGCATAAAACACTGAAAATCATGAGGAGTTTAAGAATGAGTCAATTGCATTTCAAAAT-GCATCAATCTCTAAAATGCATCAAGGTTTAAATTGAAGATGAAATAGTTATAAAAATATCCTTCTTACCCCCAGGTACATTCCAAGTAGACACCAAAGTTTGTAAAATGAGCTGTGCAACAGAGTCCGCAATGAAATGAAAGTGCAAGGGATTTTTGCGATAAAAAAGAATGCTTTTGATGAGGGTAACGACGGATCGACTGGAATTGTATCCCGCACATACAATGGCTATGTGAATCACTTCACACTTGGGCACTTCAGGTTCTTGGTTGACACACACAACGGTTTTTTGGCTGCTTTCCTCCTCTTTCGTACCGAAGGTCTGGGAATCATTCTGATTATCAGACATCACACTCAGCAGGTGGTTCTGCGAGATGCTAAATAGAATAGGACAAAATCCAAAGTTAACAGACATTCGAAAGATGAATAGTGTAATAAGTAAAAGTTACAAAAAAGTGCATTATTCAAGACTAGGTTTATTGACAGGACC------------------TTGTTTTAAACTTTTGATTCTTTTTAA--TTTATAATTTGAATTTAATTTTTTTTTTTTTTAAAATGTTTTTGA--TTTTTAATTTTTGA-TTTTTTTAAAAACTTTAATTTTCTATTTTTTGA--------------TTTTTTTTAAAATTTGATTTTTATTTTTTCTAAT-TTTTTTTATTAAAATATTTTGATTTTTAATTTTTTTAAAGTC---TTTACTTTTTTCAAATAGAGAATG---CAGTACATAAATATCTTTTTTCAAGACATAAACATCTTAGATGTAGCATTCTTAGAAAAACGTGTTTACCTAAGCTGTTCTTAAGAGTTGATTTT
Ndellingeri_WhitewFalls_N887 --------------------------------------------------------------------------------------------------AATCCCTGATTTCTCGGATCTGTTACCACTCTGCTTGAGATACTCAGATCAAATCTTAATCGATACCGTTTTAAAGATATTTCAGGACAAAAAAGGTTTTAAGTAGGTAGTTTTCCTTTTCATGGTAAACAGTATTAATTAAAATAAAATGTAAAATATTTCATTTACTTTAAATCGTACAAAATTTACAACATAT-AAATTTGACAAAAATATGCACTATTTTACAATATTGATGACTTTTAGAAGTTTTCTAGATACTGTATACTATTTTTTTA---AACAATGCATAAAACACTGAAAATCATGAGGAGTTTAAGAATGAGTCAATTGCATTTCAAAAT-GCATCAATCTCTAAAATGCATCAAGGTTTAAATTGAAGATGAAATAGTTATAAAAATATCCTTCTTACCCCCAGGTACATTCCAAGTAGACACCAAAGTTTGTAAAATGAGCTGTGCAACAGAGTCCGCAATGAAATGAAAGTGCAAGGGATTTTTGCGATAAAAAAGAATGCTTTTGATGAGGGTAACGACGGATCGACTGGAATTGTATCCCGCACATACAATGGCTATGTGAATCACTTCACACTTGGGCACTTCAGGTTCTTGGTTGACACACACAACGGTTTTTTGGCTGCTTTCCTCCTCTTTCGTACCGAAGGTCTGGGAATCATTCTGATTCTCAGACATCACACTCAGCAGGTGGTTCTGCGAGATGCTAAATAGAATAGGACAAAATCCAAAGTTAACAGACATTCGAAAGATGAATAGTGTAATAAGTAAAAGTTACAAAAAAGTGCATTATTCAAGACTAGGTTTATTGACAGGACC------------------TTGATTAAAACTTTTGATTCTTTTTAA--TTTATAATTTGAATTTAATTTTTTTTTTTTTTAAAATGTTTTTGAT-TTTTTAATTTTTGATTTTTTTTAAAAACTTTAATTTTGTATTTTTTGA-------------TTTTTTTTAAAAATTTGATTTTTATTTTTTCTAAT-TTTTTTTATTAAAATATTTTGATTTTTAATTTTTTTAAAGTC---TTTACTTTTTTAAAATAGAGAATG---CAGTACATAAATATATTTTTTCAAGACATAAACATCTTAGATGTAGCATTCTTAGAAAAACGTGTTTACCTAAGCTGTTCTTAAGAGTTGATTTT
Ndilutus_GrassyCreek_N670 ----------------------------------------------------------------------------------------------------------------------------------------------------------------------------------------------------------------------------------------------------------------------------------------------------------------------------------------------------------------------------------------------------------------------------------------------------------------------------------------------------ATAGTTATAAAAACATCCTTCTCACCCCCAGGTACATTCCAAGTAGACACCAAAGTTTGTAAAATGAGCTGTGCAACAGAGTCCGCAATGAAATGAAAGTGCAGGGGATTTTTGCGATAAAAAAGAATGCTTTTGATGAGGGTAACGACGGATCGACTGGAATTGTATCCCGCACATACAATGGCTATGTGAATCACTTCACACTTGGGCACTTCAGGTTCTTGGTTGACACACGCAACCGTTTTTTGGCTGCTTTCCTCCTCTTTCGTACCAAAGGTCTGGGAATCATTCTGATTCTCAGACATCACACTCAACAGGTGGTTCTGGGAGATGCTAAACAGAATAGAACAAAAT----CATTAACATACATTCAAAAGATGAATAGTGTAATAAGTAAAAGTTACAAAAAAGTGCATTATTCAAGAGTAGGTTTATTGAC------TACTTGAATTTTTAAATTTTAA------------------------------------------------------------------------------------------------------------------------------------------------------------------------------------------------------------------------------------------------------------------------------------------------------------------------------------------------
Ndilutus_StarveRockCave_G3174 AAAGAAATCGTAGAAGTAAAAGTAAAAAATG-AAAATTTCTCTGACTTTTGAAAAATTCCATTAT----TTTTTCCAGAACTACAAAATTCTCCGAGAAATCCTTGATTTCTCGGTTCTGTTACCACTCTGCTTGAGATACACAGATCAAATCTTAATCGTTACAGTTTTAAAAAAATTTCATGACAAAAAAGGTTTTAAGTAGGTAGTTTTCTTTTTCATGGTCAACAGTATTTTGTAATTATATATATAAAATATTTCATTTACTTTAAATCGTAGAAAATTTTCAATATATTAAAATTGACAAAGATATGCACTATTTTACAATATTTATGTCTTTTAAAAA-ATTCTAGGTACTGTATACTATTTT-TTAAACAACAATGTATAAAACCTTGAAAATCATGAGGAGTTTAAGAATGAGTCAAATGCATTTCAAACCAGTGACACCCTCTAAAATGCATCAAAGTTTAAAATGAAGATGAAATAGTTATAAAAACATCCTTCTCACCCCCAGGTACATTCCAAGTAGACACCAAAGTTTGTAAAATGAGCTGTGCAACAGAGTCCGCAATGAAATGAAAGTGCAGGGGATTTTTGCGATAAAAAAGAATGCTTTTGATGAGGGTAACGACGGATCGACTGGAATTGTATCCCGCACATACAATGGCTATGTGAATCACTTCACACTTGGGCACTTCAGGTTCTTGGTTGACACACACAACCGTTTTTTGGCTGCTTTCCTCCTCTTTCGTACCGAAGGTCTGGGAATCATTCTGATTCTCAGACATCACACTCAGCAGGTGGTTCTGGGAGATGCTAAATAGAATAGAACAAAATCC---ATTAACAGACATTCAAAAGATGAATAGGGTAATAAGTAAAAGTTACAAAAAAGTGCATTATTCAAGAGTAGGTTTATTGA-----CCTACTTGAATTTTTAAATTTTAATTTAAAATTTTGATTCTTTTTAATTTTTTAAAATTAAATTTAATTTTTTTTTTTTTTAATTATTTTTTAATTTTATAATTTTTTGATTTTTTTTAAAATTTTGATTTTTGCATTTTTTGATTTTTTTATTTTTTGATTTTTTAAAATTTGATTTTTATTTTTTATAATTTTTTTTTATTAAAATATTTGGATTTTTAAT-----------------------------------------------------------------------------------------------------------------------------------------
Nfridelli_LittlePigeon_N262 --------------------AGG-------TAGGCGCGCCTAATATTGACGCCATGCTCCATGACAACTTTTTTCCAGAACTACAAAATTCCTCGAGAAATCCCTGATTTCTCGGTTCTGTTACCACTCTGCTTGAGATACTCAGATCAAATCTTAATCGATACCGTTTTAAAGATATTTCAGGACAAAAAAGGTTTTAAGTAGGTAGTTTTCCTTTTCATGGTAAACAGTATTAATTAAAATAAAATGTAAAATATTTCATTTACTTTAAATCGTACAAAATTTACAACATATAAAATTTGACAAAAATATGCACTATTTTACAATATTGATGACTTTTAGAAGTTTTCTAGATACTGTATACTATTTTTTTA---AACAATGTATAAAACACTGAAAATCATGAGGAGTTTAAGAATGAGTCAATTGCTTTTCAAAAT-GCATCAATCTCTAAAATGCATCAAGGTTTAAATTGAAGATGAAATAGTTATAAAAATATCCTTCTTACCCCCAGGTACATTCCAAGTAGACACCAAAGTTTGTAAAATGAGCTGTGCAACAGAGTCCGCAATGAAATGAAAGTGCAAGGGATTTTTGCGATAAAAAAGAATGCTTTTGATGAGGGTAACGACGGATCGACTGGAATTGTATCCCGCACATACAATGGCTATGTGAATCACTTCACACTTGGGCACTTCAGGTTCTTGGTTGACACACACAACAGTTTTTTGGCTGCTTTCCTCCTCTTTCGTACCGAAGGTCTGGGAATCATTCTGATTCTCAGACATCACACTCAGCAGGTGGTTCTGGGAGATGCTAAATAGAATAGGACAAAATCCCAAGTTAACAGACATTCGAAAGATGAATAGTGTAATAAGTAAAAGTTACAAAAAAGTGCATTATTCAAGAGTTGGTTTATTGACAGGTCC------------------TTGATTAAAATTTTTGATTCTTTTTAA--TTTATAATTTGAATTTAATTTTTTTTTTTTTTAAAATTTTTTTGA--TTTTAAATTTTTGA--TTTTTTAAAAACTTTAATTTTGAATTTTAAAA-------TTTTTTTGATTTTTTAAAATTTGATTTTTATTTTTTCTAAT-TTTTTTTATTAAAATATTTTGATTTTTAATTTTTTTAAAGTCTTATTTACTTTTTTAAAATAGAGAATG---CAGTACATAAATATCTTTTTTCAAGACATAAA--------------CATTCTTAGGAAAACGTGTTTACCTAAGCTGTTCTTAAGAGTTGATTTT
Nfurtivus_HugdenBranch_G3175 AAAGATATCGCGGAAGTAAAAGTAAAAAATGAAAAATT-TTCTGATTTTTGAAAAATTCCGTGACAACTTTTTTCCAGAACTACAAAATTCCCGGAGAAATCCCTGATTTCTCGGTTCTGTTACCACTCTGCTTGAGATACACAGATTAAGTCTTAATCGATACCGTTTTAAAAATATTTCAGGGCAAAAAAGGTTTTAAGTAGGTAGTTTTCCTTTTCATGGTCAACAGTATTTTGTAATTATGTATATAAAATATTTCATTTACTTTAAATCATACAAAATGTTCAACATTTTAAAATTGACAAAAATATGGACTACTTTACAATATTGATGACTTTTAAAAGTTTTCTAGATACTGTTTACTCTTTT-TTAAACAAGAATGTATAAAACACTGAAAATCATGAGGAGTTTAAGAATGAGTCAATTGCATTTCAAAAT-GCATCAATCTCTAAAATGCATCAAGGTATAAATTGAAGATGAAATAGTTATAAAAATATTCTTCTCACCTCCAGGTACATTCCAAGTAGACACCAAAGTTTGTAAAATGAGCTGTGCAACAGAGTCCGCAATGAAATGAAAGTGCAAGGGATTTTTGCGATAAAAAAGAATGCTTTTGATGAGGGTAACGACGGATCGACTGGAATTGTATCCCGCACATACAATGGCTATGTGAATAACTTCACACTTGGGCACTTCAGGTTCTTGGTTGACACAAACAATGGTTTTTTGGCTGCTTTCCTCCTCTTTCGTACCAAAGGTCTGGGAATCATTCTGATTCTCAGACATCACACTCAGTAGGTGGTTCTGCGAGATGCTAAATAGAATAGAACAAAATCCCAAGTTAACAGACATTTGAAAGATGAATAGTGTAGTAAGTAAAAGTTACAAAAAAGTGCTTTATTCAAGAGTAGGTTTATTGACAGGACCTACTTGATTTATTAAATTTTAATTTAAAATTTTGATTCTTTTAAATTTTTT-AAATTGAATTTTATTTAAGTTTTTTTTAAAAATTTTTTTTTATTATAATTTTTTGATTTTTTTTAAGATTTTGATTTTTGAATTTTTTGATTTTTTTAATGTTTGATTTCTTAAAATTTGATTTTTATTTTTTATATATTTTTTTAATTAAAATATTTTGA-TTTTAATTTTTTTAAAGTCTTATTTACTTTTTTAAAATGGAGAATGACCAAGTAGATAAATATCTTTTTTCAAGACATAAACATCTTGGATGTAGCATTCTTAGGAAAACGCGTTTACCTAAGCTGTTCTTAAGAGTTGATTTT
Nfurtivus_RaccoonMtn_N1026 AAAGATATCGCGGAAGTAAAAGTAAAAAATCAAAATTT-TTCTGATTTTTGAAAAATTCCGTGACAACTTTTTCCCAGAACTACAAAATTCCCGGAGAAATCCCTGATTTCTCGGTTCTGTTACCACTCTTCTTGAGATACACAGATTAAGTCTTAATCGATACCGTTTTAAAAATATTTCAGGACAAAAAAGGTTTTAAGTAGGTAGTTTTCCTTTTCATGGTCAACAGTATTTTGTAATTATGTATATAAAATATTTCATTTACTTTAAATCATACAAAATGTTCAACATTTTAAAATTGACAAAAATATGGACTACTTTACAATATTGATGACTTTTAAAAGTTTTCTAGATACTGTTTACTCTTTT-TTAAACAAGAATGTATAAAACACTGAAAATCATGAGGAGTTTAAGAATGAGTCAATTGCATTTCAAAAT-GCATCAATCTCTAAAATGCATCAAGGTATAAATTGAAGATGAAATAGTTATAAAAATATTCTTCTCACCTCCAGGTACATTCCAAGTAGACACCAAAGTTTGTAAAATGAGCTGTGCAACAGAGTCCGCAATGAAATGAAAGTGCAAGGGATTTTTGCGATAAAAAAGAATGCTTTTGATGAGGGTAACGACGGATCGACTGGAATTGTATCCCGCACATACAATGGCTATGTGAATAACTTCACACTTGGGCACTTCAGGTTCTTGGTTGACACAAACAATGGTTTTTTGGCTGCTTTCCTCCTCTTTCGTACCAAAGGTCTGGGAATCATTCTGATTCTCAGACATCACACTCAGCAGGTGGTTCTGCGAGATGCTAAATAGAATAGAACAAAATCCCAAGTTAACAGACATTTGAAAGATGAATAGTGTAGTAAGTAAAAGTTACAAAAAAGTGCTTTATTCAAGAGTAGGTTTATTGACAGGACCTACTTGATTTATTAAATTTTAATTTAAAATTTTGATTCTTTTAAATTTTTT-AAATTGAATTTTATTTAAGTTTTTTTAAAAAAATTTTTTTCATTATAATTTTTTGATTTTTTTAAAGATTTTGATTTTTGAATTTTTTGATTTTTTTAATGTTTGATTTCTTAAAATTTGATTTTTATTTTTTATATATTTTTTTAATTAAAATATTTTGGTTTTTAATTTTTTTAAAGTCTTATTTACTTTTTTAAAATGGAGAATGACCAAGTAGATAAATATCTTTTTTCAAGACATAAACATCTTGGATGTAGCATTCTTAGGAAAACGCGATTACCTAAGCTGTTCTTAAGAGTTGATTTT
Ngeorgia_Sittons_N073 AAAGAAATCGCGGAAGTAAAAGTAAAAAATGAAAAAAT-TTCTGATTTTTGAAAATTTCCATGACAACTTTTTTCCAGAACTACAAAATTGCCC--GAAATCCCTGATTTTTCGGTTCTGTTACCACTCTGCTTGAGATACACAGATCAAATCTTAATCGATACCGTTTTAAAGATATTTCAGGACAAAAAAGGTTTTAAGTAAGTAGTTTTCCTTTTCATGGTCAACAGTATTTTGTAATTATGTATATAAAATATTTCATTTACTTTAAATCATACAAAATTTTCAACATTTTAAAATTGACAAAAATATGGACTACTTTACAATATTGAGGACTTTTAAAAGTTTTCTAGATACTGTTTACTCTTTT-TTAAACAAGAATGTATAAAACACTGAAAATCATGAGGAGTTTAAGAATGAGTCAATTGCATTTCAAACCAGTGGCACTCTCTAAGATGCATCAAGGTTTAAAATGAAGATGAAATAATTATAAAAATATCCTTCTCACCCCCAGGTACATTCCAAGTAGACACCAAAGTTTGTAAAATGAGCTGTGCAACAGAGTCCGCAATGAAATGAAAGTGCAAGGGATTTTTGCGATAAAAAAGAATGCTTTTGATGAGGGTAACGACGGATCGACTGGAATTGTATCCGGCACATACAATGGCTATGTGAATCACTTCACACTTGGGCACTTCAGGTTCTTGGTTGACACACACAACAGTTTTTTGGCTGCTTTCCTCCTCTTTCGTACCAAAGGTCTGGGAATCATTCTGATTCTCAGACATCACACTCAGTAGGTGGTTCTGCGAGATGCTAAATAGAATAGAACAAAATCCCAAGTTAACAGACATTCAAAAGATGAATAGTGTAATAAGTAAAAGTTACAAAAAAGTGCTTTATTCAAGAGTAGGTTTATTGACAGGACCTACTTGATTTTT----------TTAAAACTTTTGATTCTTTTTAATTA---AAATTTGAATTTTATTTTTTTTTTTTTTAAAA-------------TATAATTTTTGATTTTTTT-AAATTTTTGATTTTTT--ATTTTTGATTTTTTTAATTTTTGATTTTTT----TTTAATTTTTGATTTTTT---------------------TTTTAATTTTTGATTTTTTTTAATTTTTGA-------------------------------------------------------------------------------------------------------------------------
Ngertschi_CedarCreek_N351 AAAGAAATCGCGGAAGTAACAGTAAAAAAATGAAAAAAATTCTGATTTTTGAAAAATTCCATGACAACTTTTTTCCAGAACAACAAAATTCCCCGAGAAATCCCTGATTTCTCGGTTCGGTTACCACTCTGCTTGAGATACTCAGATCAAATCTTAATCGATACCGTTTCAAAAATATTTCAGGACAAAAAAGGTTTGAAGTAGGTAGTTTTCCTTTTCATGGTAAACAGTATTTTGTAATTATATATATAAAATATTTCATTTACTTTAAATCGTACAAAATTTACAACATAT-AAATTTGACAAAAATATGTACTATTTTACAATATTGTTGACTTTTAAAAGTTTTCTAGATACTGTATACTATTTTTTTA---AACAATGTATAAAACACTGAAAATCATGAGGAGTTTAAGAATGAGTCAATTGCATTTC------------------AAAATGCATCAAGGTTTAAATTGAACATGAACTAGTTATAAAAATATCCTTCTCACCCCCAGGTACATTCCAAGTAGACACCAAAGTTTGTAAAATGAGCTGTGCAACAGAGTCCGCAATGAAATGAAAATGCAAGGGATTTTTGCGATAAAAAAGAATGCTTTTGATGAGGGTAACGACGGATCGACTGGAATTGTATCCCGCACATACAATGGCTATGTGAATCACTTCACACTTGGGCACTTCAGGTTCTTGGTTGACACACACAACAGTTTTTTGGCTGCTTTCCTCCTCTTTCGTACCAAAGGTCTGGGAATCATTCTGATTCTCAGACATCACACTCAGCAGGTGGTTCTGGGAGATGCTAAATAGAATACAACAAAATCCCAAGTTAACAGACATTCAAAAGATGAATAGTGTAATAAGCAAAAGATAC-AAAAAGGCCATTATTCAAGAGTAGTTTTATTGATAGGACATACTTGATTTTTTTAATTTTGATTTAAACTTTTGATTCTTTTTGATTTTTTAAATTTTGAATTTTTTTTTTTTTTTTTTAAAAATTTTTTAAATTTTTAAATGTTTGATTTTTTTA---AATTTAATTCTC---ATTTTTGATTTTTT-----------------AAATTTGATTTTTATTTTTTCTAATTTTT--TTATTAAAATATTTTGATTTTTAATTTTTTTAAAGTCTTATTTACTTATTTAAAATAGGGTTAGACCAAGTACATAAATATCTGTTTTCAAGACATAAACATCTTAGATGTAGCGTTCTTAGGAAAACGTGTTTACCTGAGCTGTTCTTAAGAGTTGATTTT
Ngertschi_HickoryNutGap_N810 AAAGAAATCGCGAAAGTAAAAGTAAAAAAATGAAAAAAATTCTGATTTTTTAAAAATTCCATGACAACTATTTTCCAGAACTACAAAATTCCCCGAGAAATCCCTGATTTCTCGGTTCTGTTACCACTCTGCTTGAGATACTCAAATCAAATCTTAATCGATACCGTTTTAAAAATATTTCAGGACGGAAAAGGTTTTAAGTAGGTAGTTTTCCTTCTCATGGTAAACAGTATTTTGTAATTATATATATAAAATATTTCATTTACTTCAAATCGTACAAAATTTACGACATAT-AAATTTGACAAAAATATGCCCTATTTTGCAATATTGATGACATTTAAAAGTTTTCTAGATACTGTATACTATTTTTTTA---AACAATATATAAAACACTGAAAATCATGAGGAGTTTAAGAATGAGTCAATTGCATTTCAAAAT-GCATCAATCTCTAAAATGCATCAAGGTTTAAATTGAAGATGAACTAGTTATAAAAATATCCTTCTCACCCCCAGGTACATTCCAAGTAGACACCAAAGTTTGTAAAATGAGCTGTGCAACAGAGTCCGCAATGAAATGAAAGTGCAGGGGATTTTTGCGATAAAAAAGAATGCTTTTGATGAGGGTAACGACGGATCGACTGGAATTGTATCCCGCACATACAATGGCTATGTGAATCACTTCACACTTGGGCACTTCAGGTTCTTGGTTGACACACAAAACAGTTTTTTGGCTGCTTTCCTCCTCTTTCGTACCAAAGGTCTGGGAATCATTCTGATTCTCAGACATCACACTCAGCAGGTGGTTCTGGGAGATGCTAAATAAAATAGAACAAAATCCCAAGTTAACAGACATTCAAAAGATGAATAGTGTAATAAGCAAAAGATAC-AAAAAGGCCATTATTCAAGAGTAGTTTTATTGATAGGACATACTTGATATGTTTAATTTAGG--------TTTGATTCTTTTTGATTTTTTAAATTTGAATTTTATTTTTTGTTTTTTTAAAAATTTTTAAAATTTTTAAATGTTTGATTTTTTTT---AATTTAATTTTTTAAATTTTCGATTTTTTTAAATTTAATTTTTTTAAAATTTGATTTTGATTTTTTCTAATTTTTT-TTATTAAAATATTTTAA-------TTTTTTTAAAGTCTTATTTACTTATTTAAAATAGGGTTAGATCAAGTACATAAATATCTGTTTTCCAGACATAAACATCTTAGATGTAGCATTCTTAGGAAAACGTGTTTACCTGAGCTGTTCTTAAGAGTTGATTTT
Nholsingeri_BrumleyCrk_N916 -----------------------------------------------------------------------------------------------------------------------------------------------------------------------------------------------------------------------TTTCATGGTCAACAGTATTTTGTAATTATATATATAAAATATTTCATTTACTTTAAATCGTACAAAATTTTCAATATATTAAAATTGACAAAAATATGCACTATTTTGCAATATTTATGTCTTTTAAAAA-ATTCTAGATACTGTATACTATTT--TTAAACAACAATGTATAAAACAGTGAAAATCATGAGGAGCTTAAGAATAAGTCAAATGCATTTCAAACCAGTGACACCCTCTAAAATGCATCAAAGTTTAAAATGAAGATGAAATAGTTATAAAAATATCCTTCTCACCCCCAGGTACATTCCAAGTAGACACCAAAGTTTGTAAAATGAGCTGTGCAACAGAGTCCGCAATGAAATGAAAGTGCAGGGGATTTTTGCGATAAAAAAGAATGCTTTTGATGAGGGTAACGACGGATCGACTGGAATTGTATCCCGCACATACAATGGCTATGTGAATCACTTCACACTTGGGCACTTCAGGTTCTTGGTTGACACACACAACCGTTTTTTGGCTGCTTTCCTCCTCTTTCGTACCGAAGGTCTGGGAATCATTCTGATTCTCAGACATCACACTCAGCAGGTGGTTCTGGGAGATGCTAAATAGAATAGAACAAAATCC---ATTAACAGACATTCAAAAGATGAATAGTGTAATAAGTAAAAGTTTCAAAAAAGTGCATTATTCAAGAGTAGGTTTATTGACAGGACCTACTTGATTTTTAAAATTTTAATTTAAAATTTTGATTCTTTTTAATTTTTTAAAATTAAATTTGATTTTTTTTTTTTTTCAAATTTTTTTAATTTTATAATTTTTTGATTTTTTAAAAAATTTTGATTTTTGCATTTTTTGATTTTTTT---------------TAAATTTGATTTTTATTTTTTATAATTTTTTTTTATTAAAATACTTTGATTTTTAATTTTTTTAAAGTCTTAATTTTTTTTTTAAAATAGAGAATAACCAAGTACATAAATATCTGTTTTCAATACAT-----TCTTAGATGTAGCGTTCTTAGGAAAACGTGTTTACCTCAGCTG------------------
Nholsingeri_PondCave_N541 AAAGAAATCGTAGAAGTAAAAGTAAAAAATG-AAAATTTCTCTGACTTTTGAAAAATTCCATTA-----TTTTTCCAGAACTACAAAATTCTCCGAGAAATCCTTGATTTC-------------------TCTTGAGATACACAGATCAAATCTTAATCGTTACAGTTTTAAAAAAATTTCATGACAAAAAAGGTTTTAAGTAGGTAGTTTTCCTTTTCATGGTCAACAGTTTTTTGTAATTATATATATAAAATATTTCATTTACTTTAAATCGTACAAAATTTTCAATATATTAAAATTGACAAAAATATGCACTATTTTACAATATTTATGTCTTTCAAAAA-ATTCTAGATACTGTATACTATTTT-TTAAACAACAATGTAAAAAACACTGAAAATCATGAGGAGTTTAAGAATGAGTCAAATGCATTTCAAACCAGTGACACCCTCTAAAATGCATCAAAGTTTAAAATGAAGATGAAATAATTATAAAAATATCCTTCTCACCCCCAGGTACATTCCAAGTAGACACCAAAGTTTGTAAAATGAGCTGTGCAACAGAGTCCGCAATGAAATGAAAGTGCAGGGGATTTTTGCGATAAAAAAGAATGCTTTTGATGAGGGTAACGACGGATCGACTGGAATTGTATCCCGCACATACAATGGCTATGTGAATCACTTCACACTTGGGCACTTCAGGTTCTTGGTTGACACACACAACCGTTTTTTGGCTGCTTTCCTCCTCTTTCGTACCGAAGGTCTGGGAATCATTCTGATTCTCAGACATCACACTCAGCAGGTGGTTCTGGGAGATGCTAAATAGAATAGAAAAAAAACC---ATTAACAGA----CAAAAGATGAATAGTGTAATAAGTAAAAGTTACAAAAAAGTGCATTATTCAAGAGTAGGTTTATTGACAGGACCTACTTGATTTTTTAAATTTTAATTTAAAATTTTGATTCTTTTTAATTTTTTAAAATTAAATTTGATTTTTTTTTTTTTTAAATTACTTTTAATTTTATGATTTTTTGATTTTTTTAAAAATTTTGATTTTTGCATTTTTTGATTTTTTT------TGATTTTTTTAAATTTGATTTTTATTTTTTATAATTTTTTTTTATTAAAATACTTTGATTTTTAATTTTTTTAAAGTCTTATTTACTTTTTTAAAATAGAGAATA--------------------------------------------------------------------------------------------------
Njonesi_CaveSpringCave_N390 -----------------------------------------------------------------------------------------------------CCCTGATTTCTCGGTTCTGTTACCACTCTGCTTCAGATACTCAGATCAAATCTTAATCGATACCATTTTAAAGATATTTCAGGACAAAAAAGGTTTTAAGTAGGTAGTTTTCCTTTTCATGGTAAACAGTATTAATTAAAATAAAATGTAAAATATTTCATTTACTTTAAATCGTACAAAATTTACAACATAT-AAATTTGACAAAAATATGCACTATTTTACAATATTGATGACTTTTAGAAGTTTTCTAGATACTGTATACTA-TTTTTTA---AACAATGTATAAAACACTGAAAATCATGAGGAGTTTAAGAATGAGTCAATTGCATTTCAAAAT-GCATCAATCTCTAAAATGCATCAAGGTTTAAATTGAAGATGAAATAGTTATAAAAATATCCTTCTTACCCCCAGGTACATTCCAAGTAGACACCAAAGTTTGTAAAATGAGCTGTGCAACAGAGTCCGCAATGAAATGAAAGTGCAAGGGATTTTTGCGATAAAAAAGAATGCTTTTGATGAGGGTAACGACGGATCGACTGGAATTGTATCCCGCACATACAATGGCTATGTGAATCACTTCACACTTGGGCACTTCAGGTTCTTGGTTGACACACACAACAGTTTTTTGGCTGCTTTCCTCCTCTTTCGTACCGAAGGTCTGGGAATCATTCTGATTCTCAGACATCACACTCAGCAGGTGGTTCTGCGAGATGCTAAATAGAATAGGACAAAATCCCAAGTTAACAGACATTCGAAAGATGAATAGTGTAATAAGTAAAAGTTACAAAAAAGTGCATTATTCAAGAGTAGGTTTATTGACAGGACC------------------TTGATTTAAACTTTTGATTCTTTTTAA--TTTATAATTTGAATTTAATTTTTTTTTTTTTTAAAATTTTTTTGA--TTTTTAATTTTTGA--TTTTTTAAAAACTTTAATTTTGTATTTTTTAAA------AAATTTTGATTTTTTAAAATTTGATTTTTATTTTTTCTAAT-TTTTTTTATTAAAATATTTTGATTTTTAATTTTTTTAAAGTC---TTATTTTTTTTTAAATAGAGAATG---CAGTACATAAATATCTTTTTTCAAGACATAAACATCTTAGATGTAGCATTCTTAGGAAAACGTGTTTACCTAAGCTGTTCTTAAGAGTTGATTTT
Nlowderi_ChestnutBranch_N731 ACAAAAGTCGCGAATCGGAATATAAATAAATGTAAAATTCGCATTCCTACGAGAAATTTGAGGATTTCT-----------------AACTCCGAAAACAATCAGAGGTTATTAGGCGCTACTGACGCCATGCTGGAACTAGCCACAGCGAGTGTCGGTGGAAAGAG----TCAAAGATTTCATGACAAAAAAGGTTTTAAGTAGGTAGTTTTCCTTTTCATGGTCAACAGTATTTTCTAATTATATATATAAAATATTTCATTTACTTT-AAACATACAAAATTTTCAACATAAG-----------------------------------------------------------------------TTTTTTTTAACAAAAATATGGAAAACACTGAAAATCATGAGGAGTTTAAGAATGAGTCAATTGCATTTCAAACCAGTGGCACTCTCAAAAATGCATCAAGGTTTAAAATGAAGATGAAACAGTTACAAAAATATCCTTCTCACCCCCAGGTACATTCCAAGTAGACACCAAAGTTTGTAAAATGAGCTGTGCAACAGAGTCCGCAATGAAATGAAAGTGCAAGGGATTTTTGCGATAAAAAAGAATGCTTTTGATGAGGGTAACGACGGATCGACTGGAATTGTATCCCGCACATACAATGGCTATGTGAATCACTTCACACTTGGGCACTTCAGGTTCTTGGTTGACACACACAACAGTTTTTTGGCTGCTTTCCTCCTCTTTCGTACCAAATGTCTGGGAATCATTCTGATTCTCAGACATCACACTCAGCAGGTGGTTCTGCGAGATGCTAAATAGAATAAAACAAAATCCCAAGTTAACAGACATTCGAAAGATGAATAGTGTAATAAGTAAAAGTTAC-AAAAAGTGCATTATTCAAGAGTAGGTTTATTGACAGGACCTACTTGATTTTTTAA--------AAAAACTTTTGATTCTTTTTAA---TCAAAATTTGAATTTTATTTTTTTTTTTTTTAAAATGTTTTAGAT-TTTTAAATTTTAGATTTTTTTTAAAAACTTTAATTTTGTATTTTTTGATTCTTTTAAATTTTGATTTTTT--AATTTGATTTTTATTTTTTATAATTTTTTTTGATTAAAATATTTTGATTTTTAATTTTTTTAAAGTCTTATTTACTTTTTTAAAATAGAGG---ATGCAGTATATAAATATCTTTTTTCAAGGCATAAACATCTTAGATGTAGCATTCTTAGGAAAACGCGTTTAC--------------------------
Nlowderi_upperFiresCreek_N820 ACAAAAGTCGCGAATCGGAATATAAATAAATATAAAACGCGCATTCCTACGAGAAATTTGAGGATTTCT-----------------AACTCCGAAAACAATCAGGGGTTATTAGGCGCTACTGACGCCATGCTGGAACTAGCCACAGCGAGTGTCGGTGGAAAGAG----TCAAAGATTTCATGACAAAAAAGGTTTTAAGTAGGTAGTTTTCCTTTTCATAGTCAACAGTATTTTGTAATTATATATATAAAATATTTCATTTACTTT-AAACATACAAAATTTTCAACATAAG-----------------------------------------------------------------------TTTTTTTT-ACAAAAATATGGAAAACACTGAAAATCATGAGGAGTTTAAGAATGAGTCAATTGCATTTCAAACCAGTGGCACTCTCAAAAATGCATCAAGGTTTAAAATGAAGATGAAACAGTTATAAAAATATCCTTCTCACCCCCAGGTACATTCCAAGTAGACACCAAAGTTTGTAAAATGAGCTGTGCAACAGAGTCCGCAATGAAATGAAAGTGCAAGGGATTTTTGCGATAAAAAAGAATGCTTTTGATGAGGGTAACGACGGATCGACTGGAATTGTATCCCGCACATACAATGGCTATGTGAATCACTTCACACTTGGGCACTTCAGGTTCTTGGTTGACACACACAACAGTTTTTTGGCTGCTTTCCTCCTCTTTCGTACCAAAGGTCTGGGAATCATTCTGATTCTCAGACATCACACTCAGCAGGTGGTTCTGCGAGATGCTAAATAGAATAGAACAAAATCCCAAGTTAACAGACATTCCAAAGATGAATAGTATAATAAGTAAAAGTTACAAAAAAGTGCATTAATCAAGAGTAGGTTTATTGACAGGACCTACTTGATTTTTT-A--------AAAAACTTTTGATTCCTTTTA-----------------------------------AAAATGTTTTAGATTTTTTTAATTTTAGATTTTTTTTAAAAACTTTGATTTTGTATTTTCTGATTTTTTTAAATTTTGATTTTTTAAAATTTGATTTTTATTTTTTCTAATTTTTTTTTATTAAAATATTTTGATTTTTAATTTTTTTAAAGTCTTATTTACTTTTTTTAAATAGAGA---ATGCAGTACAT-AATATTTTTTTTCAAGACATAAAGATCTTAGATGTAGCATTCTTAGGAAAACGCGTTTACCTAAGCTGTTCTTAAGAGTTGATTTT
Nlula_BeeRockCave_G2091 --AGAAATCGCGGAAGTAAAACTAAAAAATGAAAAAAT-TTCTGATTTTTGAAAAATTCCATGACAACTTTTTCCCAGAACTACAAAATTACCCTAGAAATCCCTGATTTTTCGGTTCTGTTACCACTCTGCTTGAGATACACAGATCAAATCTTAATCGATATCGTTTTAAAGATATTTCAGGACAAAAAAGGTTTTAAGTAGGTAGTTTTCCTTTTCATGGTCAACAGTATTTTGTAATTATGCATATAAAATATTTTATTTACTTTAAATCATACAAAATTTTCAACATTTTAAAATTGATAAAAATATGGACTATTTTACAATATTGAGGACTTTTAACAGTTTTCTAGATACTGTTTACTCTTTTTTTAAACAAGAATGTATAAAACACTGAAAATCATGAGGAGTTTAAGAATGAGTCAATTGCATTTCAAATCAGTGGCACTCTCTAAGATGCATCAAGATTTAAAATGAAGATGAAATAATTATAAAAATATCCTTCTCACCCCCAGGTACATTCCAAGTAGACACCAAAGTTTGTAAAATGAGCTGTGCAACAGAGTCCGCAATGAAATGAAAGTGCAAGGGATTTTTGCGATAAAAAAGAATGCTTTTGATGAGGGTAACGACGGATCGACTGGAATTGTATCCCGCACATACAATGGCTATGTGAATCACTTCACACTTGGGCACTTCAGGTTCTTGGTTGACACACACAACAGTTTTTTGGCTGCTTTCCTCCTCTTTCGTACCAAAGGTCTGGGAATCATTCTGATTCTCAGACATCACACTCAGCAGGTGGTTCTGCGAGATGCTATATAGAACAGAACAAAATCCCAAGTTAACAAGCATTCAAAAGATGAATAGTGCAATAAGTAAAAGTTACAAAAAAGTTCTTTATTCAAGAGTAGGTTTATTGACAGGACCTACTTGATTTTT----------TTAAAACTTTTGATTCTTTTTAATT----AAAATTGAATTTTATTTTTTTTTTTTTT------------------AAAATTTTTGATTTTTTTAAAAACTTTGATTTTGTAATTTTTTGATTTTTTTAAAATTTGATTTTTTAAAATTTAGTTTTTAATTTTTC-AAATTTTTTTTATTAAAATATTTTGATTTTTAATTTTTTTAAAGTCTTATTTACTTTTTTAAAATAGAGAATG----AGTACATAAATATCTGTTTTCAAGACATAAACATCTTAGATGTAGCATTCTTAGGAAAACGCGTTTACCTAAGCTGTTCTTAAGAGTTGATTTT
Nlula_LulaFallsCave_G2084 AAAGAAATCGCGGAAGTAAAACTAAAAAATGAAAAAAT-TTCTGATTTTTGAAAAATTCCATGACAACTTTTTTCCAGAACTACAAAATTGCCCTAGAAATCCCTGATTTTTCGGTTCTGTTACCACTCTGCTTGAGATACACAGATCAAATCTTAATCGATATCGTTTTAAAGATATTTCAGGACAAAAAAGGTTTTAAGTAGGTAGTTTTCCTTTTCATGGTCAACAGTATTTTGTAATTATGTATATAAAATATTTTATTTACTTTAAATCATACAAAATTTTCAACATTTTAAAATTGATAAAAATATGGACTACTTTACAATATTGAGGACTTTTAAAAGTTTTCTAGATACTGTTTACTCTTTTTTTAAACAAGAATGTATAAAACACTGAAAATCATGAGGAGTTTAAGAATGAGTCAATTGCATTTCAAATCAGTGGCACTCTCTAAGATGCATCAAGGTTTAAAATGAAGATGAAATAATTATAAAAATATCCTTCTCACCCCCAGGTACATTCCAAGTAGACACCAAAGTTTGTAAAATGAGCTGTGCAACAGAGTCCGCAATGAAATGAAAGTGCAAGGGATTTTTGCGATAAAAAAGAATGCTTTTGATGAGGGTAACGACGGATCGACTGGAATTGTATCCCGCACATACAATGGCTATGTGAATCACTTCACACTTGGGCACTTCAGGTTCTTGGTTGACACACACAACAGTTTTTTGGCTGCTTTCCTCCTCTTTCGTACCAAAGGTCTGGGAATCATTCTGATTCTCAGACATCACACTCAGCAGGTGGTTCTGCGAGATGCTATATAGAATAGAACAAAATCCCAAGTTAACAGGCATTCAAAAGATGAATAGTGCAATAAGTAAAAGTTACAAAAAAGTGCTTTATTCAAGAGTAGGTTTATTGACAGGACCTACTTGATTTTT----------TTAAAACTTTTGATTCTTTTTAATT----AAATTTGAATTTTATTTTTTTTTTTTTT-------------------AAATTTCTGATTTTTTTAAAAACTTTGATTTTG---TTTTTAAAAATTTTT----TTTGATTTTTTAAAATTTAGTTTTTATTTTTTCTAATTTTTTTTTATTAAAATATTTTGATTTTTAATTTTTTTAAAGTCTTATTTACTTTTTTAAAATAGAGAATG----AGTACATAAATATCTTTTTTCAAGACATAAACATCTTAGATGTAGCATTCTTAGGAAAACGCGTTTACCTAAGCTGTTCTTAAGAGTTGATTTT
Nmimus_NealsSink_N329 AAAGAAATCGCGGAAGTGAAAGTAAAAAAATCAAAATTTCCCTGATTTTTGAAAAATTCCAGGACAATTTTTTTCCAGAACTACAAAATTCTCCGAGAAATCCTTGATTTCTCGGTTCTGTTACCACTCTGCTTGAGATACACAGATCAAATCTTAATCGTTACAGTTTTAAAAAAATTTCATGACAAAAAAGGTTTTAAGTAGGTAGTTTTCCTTTTCATTG-CAACAGTATTTTGTAATTATATATATAAAATATTTCATTTACTTTAAATCGTACAAAATTTTCAATATATTAAATTTGACAAAAATATGCACTATTTTACAATATTTATGTCTTTTAAAAA-ATTCTAGATACTGTATACTATTTT-TTAAACAACAATGTATAAAACACTGAAAATCATGAGG------AGAATGAGTCAAATGCATTTCAAACCAGTGACACCCTCTAAAATGCATCAAAGTTTAAAATGAAGATGAAATAGTTATAAAAATATCCTTCTCACCCCCAGGTACATTCCAAGTAGACACCAAAGTTTGTAAAATGAGCTGTGCAACAGAGTCCGCAATGAAATGAAAGTGCAGGGGATTTTTGCGATAAAAAAGAATGCTTTTGATGAGGGTAACGACGGATCGACTGGAATTGTATCCCGCACATACAATGGCTATGTGAATCACTTCACACTTGGGCACTTCAGGTTCTTGGTTGACACACACAACCGTTTTTTGGCTGCTTTCCTCCTCTTTCGTACCGAAGGTCTGGGAATCATTCTGATTCTCAGACATCACACTCAGCAGGTGGTTCTGGGAGATGCTAAATAGAATAAAACCAAATCC---ATTAACAGACATTCAAAAGATGAATAGTGTAATAAGTAAAAGTTACAAAAAAGTGCATCATTCAAGAGTAGGTTTATTGACAGGACCTACTTGATTTTTAAAATTTTAATTTAAAATTTTGATTCTTTTTAATTTTTTAAAATAAAATTTTATTTTTATTTTTTTTAAATTATTTTTAAT-----------------------AAAATTTTGATTTTTGCATTTTTTGATTTTT---------------TTTAAATTTGATTTTTATTTTTTATAATTTTTTTTTAATGAAATATTTTGATTT----------------------------------------------------------------------------------------------------------------------------------------------
Nmimus_Straleys_N625 -----------------AAAAAAAAAAAATC-AAAATTTCCTCGATTTTTGAAAAATTCTATGACAATTTTTTTCCAGAACTACAAAATTCTCCGAGAAATCCTTGATTTCTCGGTTCTGTTACCACTCTGCTTGAGATACACAGATCAAATCTTAATCGTTACAGTTTTAAAAAAAATTCACGACGAAAAAGGTTTTAAGTAGGTAGCTTTCCTTTTCATGGTCAACAGTATTTTGTAATTATATATATAAAATATTTCATTTGCTTTAAATCGTACAAAATTTTCAATATATTAAAATTGACAAAAATATGCACTATTTTACAATATTTATGTCTTTTAAAAA-ATTCTAGATACTGTATACTATTTT-TTAAACAACAATGTATAAAACACTGAAAATCATGGGG------AGAATGAGTCAAGTGCATTTCAAACCAGTGACACCCTCTAAAATGCATCAAAGTTTAAAATGAAGATGAAATAATTATAAAAATATCCTTCTCACCCCCAGGTACATTCCAAGTAGACACCAAAGTTTGTAAAATGAGCTGTGCAACAGAGTCCGCAATGAAATGAAAGTGCAGGGGATTTTTGCGATAAAAAAGAATGCTTTTGATGAGGGTAACGACGGATCGACTGGAATTGTATCCCGCACATACAATGGCTATGTGAATCACTTCACACTTGGGCACTTCAGGTTCTTGGTTGACACACACAACCGTTTTTTGGCTGCTTTCCTCCTCTTTCGTACCGAAGGTCTGGGAATCATTCTGATTCTCAGACATCACACTCAGCAGGTGGTTCTGGGAGATGCTAAATAGAATAGAACAAAATCCCAAGTTAACAGACATTCAAAAGATGAATAGTGTAATAAGTAAAAGTTACAAAAAAGGGCATTATTCAAGAGTAGGTTTATTGACAGGACCTACTTGATTTTTTAAATTTTAATTTAAAATTTTGATTCTTTTTAATTTTTTAAAATTAAATTTTATTTTTTTTTTTTTTAAATATTCTTTAAT-----------------------AAAATTTTGATTTTTGCATTTTTTGATTTTTTT----------------AAAATTTATTTTTATTTTTTATAATTTTTTTTTATTAAAATATTTTGATTTTTAATT----------------------------------------------------------------------------------------------------------------------------------------
Nnasicus_CaneyFork_N171 -----------------------------------------------------------------AACTTTTTTCCAGAACTACAAAATTCCCTGAGAAATCCCTGATTTCCCGGTTCTGTTACCACTCTGCTTGAGATACTCAGATCAAATCTTAATCCATACCGTTTTAAAAATATTTCAGGACAAAAAAGGTTTTAAGTAGGTATTTTTCCTTTTCATATTAAACAATATTTTGTAATTATATATATAAAATATTTCATTTACTTTAAATCGTACAAAATTTACAACATAT-AAATGTGACAAAAATATGCACTATTTTACAATATTGATGACTTTTAAAAGTTTTCTAGATACTGTATACTATTTTTTTA---AACAATGTATAAAACACTGAAAATCATGAGGAGTCTAAGAATGAGTCAATTGCATTTCAAAAT-GCATCAATCTCTAAAATGCATCAAGGTTTAAATTGAAGATGAACTAGTTATAAAAATATCCTTCTCACCCCCAGGTACATTCCAAGTAGACACCAAAGTTTGTAAAATGAGCTGTGCAACAGAGTCCGCAATGAAATGAAAGTGCAGGGGATTTTTGCGATAAAAAAGAATGCTTTTGATGAGGGTAACGACGGATCGACTGGAATTGTATCCCGCACATACAATGGCTATGTGAATCACTTCACACTTGGGCACTTCAGGTTCTTGGTTGACACACACAACAGTTTTTTGGCTGCTTTCCTCCTCTTTCGTACCGAAAGTCTGGGAATCATTCTGATTCTCAGACATCACACTCAGCAGGTGGTTCTGGGAAATGCTAAATAGAATAGAACAAAATCCCAAGTTAACAGAGATTCAAAAGATGAATAGTGTAATAAGTAAAAGATAC-AAAAAGGCCATTATTCAAGAGTAGTTTTATTGATAGGACATACTTGATTTTTTTAATTTTGATTCAAACTTTTGATTCTTTTTAAATTTTTAAATTTCA------------ATTTCTTTAAAAATTTTTAAAATTTTGAAATGTTTGATTTTTTTT---AATTTAATTTTTTAATTTTTCGATTTTTTTAATTTTTGATTTTTT----TTTTTTTATTACTTTTTCTAATTTTTT-TTATTAAAATATTTTGATTTTTACTTTTT-TAAAGTCTTATTTACTTATTTATAA-----------------------------------------------------------------------------------------------------------
Nnasicus_ConnosteeFalls_N696 ACAAACTTTTTGTAGGATAAAGTAAGTAAAGAAGTAGTACTAGTATTATTTA------------------------------------------------TTTATGTATTTGCAACTCAATTAAAACCTGTTTTAAGATAGTAATAATAAGTAATAATAAATAGTA----AGTAATGAAACAGAATACAAAAAGTTTTCAAAAATTTGTCAACACGTACATGGTATAGCACAGAATACAAATATATATGTCCAGTAATTCATTAGCTGTTTGTAAAGGAAGGTTTGACACATATA---------AAAAATGTGCACAACTTTACCATATTGATGACTTTTAAAAGTCTTCTAGATACTGTTTACAATTTTTTTAAACAACAATGTATAAAACACTGAAAATCATGAGGAATTTAAGAATGAGTCAATTGCATTTTCACCA-GTGGCACTCTCTAAGATGCATCAAGGTTTAAAATGAAGATGAAATAATTATAAAAATATCCTTCTCACCCCCAGGTACATTCCAAGTAGACACCAAAGTTTGTAAAATGAGCTGTGCAACAGAGTCCGCAATGAAATGAAAGTGCAGGGGATTTTTGCGATAAAAAAGAATGCTTTTGATGAGGGTAACGACGGATCGACTGGAATTGTATCCAGCACATACAATGGCTATGTGAATCACTTCACACTTGGGCACTTCAGGTTCTTGGTTGACACACACAACAGTTTTTTGGCTGCTTTCCTCCTCTTTCGTACCGAAGGTCTGGGAATCATTCTGACTCTCAGACATCACACTCAGCAGGTGGTTCTGGGAGATGCTAAATAGAATAGAACAAAATCCCAAGTTAACAGACATTCAAAAGATGAATAGTGTAATAAGTAAAAGATAC-AGAAAGGCCATTATTCGAAAGCAGTTTTATTGATAGGATATACTTGATTTTTTAAATTTTGATGTAAACTTTTGAT---------TCTTTTAAATTTGAATTTTATTTTTTTTATTTTTAAAAATTTTTTAAATTTAGAAATTTTAGATTTTTTTT-AAAATTTGATTTTTTAA---------------AATGTTTGATTTTTTAA--TTTAATT---------------------------------------------------------------------------------------------------------------------------------------------------------------------------------------
Nnasicus_CoweeTrain_N189 --AAACTTTATGTAGGATAAAGTAAGTAAATAAGTAGTACTAGTATTATTTA------------------------------------------------TTTATGTATTTGCAACTCAATTAAAACCTGTTTTAAGATAGTAATAATAAGTAATAATAAATAGTA----AGTAATGAAACAGAATACAAAAAGTTTTCAAAAATTTGTCAACACGTACATGGTATAGCACAGAATACAAATATATATGTCCAGTAATTCATTAGCTGTTTGTAAAGGAAGGTTTGACACATATAATGGTTACAAAAAATGTGCACAACTGTACCAAATTGATGACTTTTAAAAGTTTTCTAGATACTGTTTACAATTTTTTTAAACAACAATGTATAAAACACTGAAAAACATGAGGAATTTAAGAATGAATCAATTGCATTTCAAACCAGGGGCACTCTCTAAGATGCATCAAGGTTTAAAATGAAGATGAAATAATTGTAAAAATATCCTTCTCACCCCCAGGTACATTCCAAGTAGACACCAAAGTTTGTAAAATGAGCTGTGCAACAGAGTCCGCAATGAAATGAAAGTGCAAGGGATTTTTGCGATAAAAAAGAATGCTTTTGATGAGGGTAACGACGGATCGACTGGAATTGTATCCCGCACATACAATGGCTATGTGAATCACTTCACACTTGGGCACTTCAGGTTCTTGGTTGACACACACAACAGTTTTTTGGCTGCTTTCCTCCTCTTTCGTACCAAAGGTCTGAGAATCATTCTGATTCTCAGACATCACACTCAGCAGGTGGTTCTGGGAGATGCTAAATAAAATAGAACAAAATCCCAAGTTAACAGACATTCAAAAGATGAACAGTGTAATAAGTAAAAGATAC-AAAAAGGTCATTATTCAAGAGTAGTTTTATTGATAGGACATACTTGATTTTTTTAATTTTGATTTAAACTTTTGATTTTTTCAAATTTTTTAAATTCGAATTTTTTTTTATTTTTTTTTAAAAA-TTTTCAACTTTAGCAATTTTTTATTTTTTTT-AAAATTTAATTTTTTAAGTTTTCGATTTTTTTAATTTTTGATTTTTTAA--TTTTTTTTTTACTTTTTCTAATTTTTTTTTATTAAAATATTTTTA-------TTTTTTTAAAGTCTTATTTACTTATTTATAATAGAGTTAGACCAAGTACATAAATATCTGTTTTCAAGACATTAATGTCTTAGATGTAGCATTCT-------------------------------------------
Npaynei_Grindstaff_N646 -----AATCGCAGATGTAAAAGTAAAAAATGAAAAATTTCTCTGACTTTTGAAAAATTCCATTC-----TTTTTCCAGAACTACAAAATTCTCCGAGAAATCCTTGATTTCTCGGTTCTGTTACCACTCTGCTTGAGATACACAGATCAAATCTTAATCGTTACAGTTTCAAAAAAATTTCATGACAAAAAAGGTTTTAAGTAGGTAGTTTTCCTTTCCATGGTCAACAGTATTTTGTAATTATATATATAAAATATTTCATTTACTTTAAATCGTACAAAATTTTCAATATATTAAAATTGACAAAAATATGCACTATTTTACAATATATATATCTTTTAAAAA-ATTCTAGATACTGCATACTATTTT-TTAAACAACAATGTATAAAACACTGAAAATCATGAGGAGTTTAAGAATGAGTCAATCGCATTTCAAACCAGTGACACCCTCTAAGATGCATCAAGGTTTAAAATGAAGATAAAATAGTTATATAAATATCCTTCTCACCCCCAGGTACATTCCAAGTAGACACCAAAGTTTGTAAAATGAGCTGTGCAACAGAGTCCGCAATGAAATGAAAGTGCAGGGGATTTTTGCGATAAAAAAGAATGCTTTTGATGAGGGTAACGACGGATCGACTGGAATTGTATCCCGCACATACAATGGCTATGTGAATCACTTCACACTTGGGCACTTCAGGTTCTTGGTTGACACACACAACCGTTTTTTGGCTGCTTTCCTCCTCTTTCGTACCGAAGGTCTGGGAATCATTCTGATTCTCAGACATCACACTCAGCAGGTGGTTCTGGGAGATGCTAAATAGAATAGAACAAAATCCCAAGTTAACAGACATTCAAAAGATGAATAGTGTAATAAGTAAAAGTTACAAAAAAGGGCATTATTCAAGAGTAGGTTTATTGACAGGACCTACTTGATTTTTAAAATTTTAATTTAAAATTTTGATTCCTTTTAAATTTTT-AAAATAAATTTTTATTTTTTTTTTTTAAAAATTTTTTTAATTTTATAATTTTTTGATTTTTTTTAAAAATTTGATTTTTGCATTTTTTGATTTTTTTAAATTTTTGATTTTTTAAATTTGATTTTTATTTTTTATAATTTTTTTTTATTAAAATATTTTGATTTTTAATTTTTTTAAAGTCTTATTTACTTTTTTAAAATAGAGAATGACCACGTACATAAATATCTGTTTTCAAGACTTAAACATCTTAGATGTAGCGTTCTTAGGAAAACGTGTTTACCTAAGCTGTTCTTAAGAGTTGATTTT
Npaynei_NorrisDamCave_N348 ------------------------------------------------------------------------------------------------------------------------------------------------------------------------------------------------------------------------------------------------------------------------------------------------------------------------------------------------------------------TACTGTATACTATTTT-TTAAACAACAATGTATAAAACACTGAAAATCATGAGGAGTTTAAGAATGAGTCAATGGCATTTCAAACCAGTGACACCCTCTAAAATGCATCAAAGTTTAAAATGAAGATGAAATAGTTATAAAAATATCCTTCTCACCCCCAGGTACATTCCAAGTAGACACCAAAGTTTGTAAAATGAGCTGTGCAACAGAGTCCGCAATGAAATGAAAGTGCAGGGGATTTTTGCGATAAAAAAGAATGCTTTTGATGAGGGTAACGACGGATCGACTGGAATTGTATCCCGCACATACAATGGCTATGTGAATCACTTCACACTTGGGCACTTCAGGTTCTTGGTTGACACATACAACCGTTTTTTGGCTGCTTTCCTCCTCTTTCGTACCGAAGGTCTGGGAATCATTCTGATTCTCAGACATGACACTCAGCAGGTGGTTCTGGGAGATGCTAAATAGAATAGAACAAAATCCCAAGTTAATAGACATTCAAAAGATGAATAGTGTAATAAGTAAAAGTTACAAAAAAGGGCATTATTCAAGATTAGGTTTATTGACAAGACCTACTTGATTTTTAAAATTTTAATTTAAAATTTTGATTCTTTTAAATTTTTTTAAATTAAATTTTATTTTTTTTTTTTTT---ATTTTTTTAATCTTATACTTTTTTGATTTTTTTTAAAAATTTGATTTTTGAATTTTTTGATTTTTTTAAAATTTGATTTTTTAAAATTTGATTTTTATTTTTTATAA-TTTTTTTTATTAAAATATT--GATTTTTTAT-----------------------------------------------------------------------------------------------------------------------------------------
Npaynei_UnakaMtns_N943 AAAGAAATCGCAGATGTAAAAGTAAAAAATGAAAAATTTCTCTGACTTTTGAAAAATTCCATTC-----TTTTTCCAGAACTACAAAATTCTCCGAGAAATCCTTGATTTCTCGGTTCTGTTACCACTCTGCTTGAGATACACAGATCAAATCTTAATCGTTACAGTTTTAAAAAAATTCCATGACAAAAAAGGTTTTAAGTAGGTAGTTTTCCTTTCCATGGTCAACAGTATTTTGTAATTATATATATAAAATATTTCATTTACTTTAAATCGTACAAAATTTTCAATATATTAAAATTGACAAAAATATGCACTATTTTACAATATTTTTGTCTTTTAAAAA-ATTCTAGATACTGTATACTATTTT-TTAAACAACAATGTATAAAACACTGAAAATCATGAGGAGTTTAAGAATGAGTCAATTGCATTTCAAACCAGTGACACCCTCTAAGATGCATCAAAGTTTAAAATGAAGATGAAATAGTTATAAAAATATCCTTCTCACCCCCAGGTACATTCCAAGTAGACACCAAAGTTTGTAAAATGAGCTGTGCAACAGAGTCCGCAATGAAATGAAAGTGCAGGGGATTTTTGCGATAAAAAAGAATGCTTTTGATGAGGGTAACGACGGATCGACTGGAATTGTATCCCGCACATACAATGGCTATGTGAATCACTTCACACTTGGGCACTTCAGGTTCTTGGTTGACACACACAACCGTTTTTTGGCTGCTTTCCTCCTCTTTCGTACCGAAGGTCTGGGAATCATTCTGATTCTCAGACATCACACTCAGCAGGTGGTTCTGGGAGATGCTAAATAGAATAGAACAAAATCCCAAGTTAACAGACATTCAAAAGATGAATAGTGTAATAAGTAAAAGTTACAAAAAAGGGCATTATTCAAGAGTAGGTTTATTGACAGGACCTACTTGATTTTTAAAATTTTAATTTAAAATTTTGATTCTTTTTAATTTTTT-AAATTAAATTTTATTTTTTTTTTTTT-AAAATTTTTTTAATTTTATAATTT------------------TTTGATTTTTGCATTTTTTGATTTTTTTAAAATTTGATTTTTTTAAATTTGATTTTTATTTTTTATAATTTTTTTTTATTAAAATATTTTGATTTTTAATTTTTTTAAAATCTTATTTACTTTTTTAAAATAGAGAATGACCAAGTACATAGATATCTGTTTTCAAGACATAAACA-------------------------------------------------------------
Npecki_HaskellSims_G3697 AAAGAAATCGCAGAAGTAATAGTAAAAAT-------------------------------------------------------AAAATTCCATGAGAAATCCACGAGTTCTCGGTTCTGTTACCACTCTGCTTGGAATACACAGATCAAATTTTAATCAATACAATTTAAAAAAAAATTCATGACAAAAAAAGTTTGAAGTAGGTAGTTTTTTTTTTCATGATCAACAGTATTTTGCAATTATGTATATATAATATTTCATTTACTTTAAATCATACAAAATTTTCAACATATTAAATTTGACAAAAATATGCCCTCTTTCAAAATATTGATGATTTTTAAAAGTTTTCTAGATACTGTTTATTATTTTTTAAAACAAGAATCTATAAAACATTGAAAATCATGAGGAATTTAAGGATGAATCAAATGCATTTCAAACCAGTGGCATTCTGTAACATGAATCAAGGTTTAAACTGAAGATGAAGTAGTTATAAAAATATCCTTCTCACCCCCAGGTACATTCCAAGTAGACACCAAAGTTTGTAAAATGAGTTGTGCAACAGAGTCCGCAATGAAATGAAAGTGCAAGGGATTTTTGCGATAAAAAAGAATGCTTTTTATGAGGGTAACGACGGATCGACTGGAATTGTATCCCGCACATACAATGGCTATGTGAATCACTTCACATTTGGGCACTTCAGGTTCTTGGTTGACACACACGACGGTTTTTTGGCTGCTTTCCTCCTCTTTCGTACCGAAGGTCTGGGAATCATTCTGATTCTCAGACATCACACTCAGTAGGTGATTCTGGGAGATGCTAAATAGAATAGAACAAAATCAGAAATTAACAGACATTCGAAAGATGAATAGTGTAATAAGTAAAAGTTAC-AAAAAGGGCATTATTCAAGAGTAGGTTTATTGACAGGACCTACTTGATTTTTGAAATTTTGAATAAAACTTTTGATTCTTTTAAATTTTTTAAATTTGAATTTTATTTTTATTTTTTTTAAAAATTTTAAAAATTTTTCATTTTTCAAATTTTTTTAAATCTTTAATTGTTTTATATTTCGATTTTTTTAATCTTTAATTTTTTAAAAATTGATCTTCATTTTCCTAATTTTTTTTTTAATAAAATATTTTGATTTTTAATTTTTTTAAAGTCTTATTTACTTTTTTTTAATAAAGAATGACCAAGTTAATAAATATCTGTTTTAAAGA---------------------------------------------------------------------
Npecki_HurricaneMazeCave_G2100 AAAGAAATCGCAGAAGTAATAGTAAAAAT---AAAAATTCCCTGATTTTTGAAAAATCCCATGACAATTTTTTTCCAGAACTATAAAATTCCCTGAGAAATCCACGATTTCTCGGTTCTGTTACCACTCTGCTTGGAACACACAGATCAAATTTTAATCGATACAGTTTAAAAAAAATTTCATAACAAAAAAAGTTTTAAGTAGGTAGTTTTTTTTTTCATGATCAACAGTATTTTGCAATTATGTATATATAATATTTCATTTACTTTAAATCATACAAAATTTTCAACATATTAAATTTGACAAAAATATGCCCTCTTTCATAATATTGATGATTTTTAAAAGTTTTCTAGATACTGTTTATTATTTTTTAAAACAAGAATCTATAAAACATTGAAAATCATGAAGAATTTAAGGATGAATCAAATGCATTTCAAACCAGTGGCATTCTGTAACATGAATCAAGGTTTAAACTGAAGATGAAGTAGTTATAAAAATATCCTTCTCACCCCCAGGTACATTCCAAGTAGACACCAAAGTTTGTAAAATGAGCTGTGCAACAGAGTCCGCAATGAAATGAAAGTGCAAGGGATTTTTGCGATAAAAAAGAATGCTTTTGATGAGGGTAACGACGGATCGACTGGAATTGTATCCCGCACATACAATGGCTATGTGAATCACTTCACACTTGGGCACTTCAGGTTCTTGGTTGACACACACGACGGTTTTTTGGCTGCTTTCCTCCTCTTTCGTACCGAAGGTCTGGGAATCATTCTGATTCTCAGACATCACACTGAGTAGGTGGTTCTGGGAGATGCTAAAGAGAATAGAACAAAATCCCCAGTTAACAGACATTCAAGAGATGACTAGTATAATAAGCAAAAGTTAC-AAAAAGGGAATTATTCAAGAGTCGGTTTATTGACAGGACTTACTTGA-TTTTTTAATTTTGTTTAAAACTTTTCATTCTTTTCAAATTTT-AATCTTGAATTTAATTTTTTAATTTTTT-AAAATTTTAAAATT----------TCGATTTTTTTT-------------------TTTTTGATTTTTTT---------TTTTTAAA---TTGATTTTTATTTCCCTAATTCTTTTTTTAAGAAAATATTTTGATTTTTAATTTTTTTGAAGTTTTATTTACTCTTTTTTAATAAAGAATGACCAAATA-ATAAATATCTGTTTTCAAGACATAAACATCTTAGATGTAGCACTCTTAGGAAAACGCGTTTACCTAAGCTGTTCTTAAGAGTTGATTTT
Npecki_Monteagle_N062 AAAGAAATCGCGGAAGTAATAGTAAAAAT---AAAAATTTCCTGATTTTTGAAAAATCCCATGACAATTTTTTTCCAAAACTATAAAATTACCTGAGAAATCCACGATTTCTCGGTTC------------GCTTGAAATACACAGATCAAATTTTAATCGATACAGTTTTTAAAAAATTTCATAACAAAAAAAGTTTTAAGTAGGTAGTTTTTTTTTTCATGATCAACAGTATTTTGCAATTATGTATATA---TATTTTATTTACATTAAATCATACAAAATTTTCAACATACTAAATTTGACAAAAATATGCCCTCTTTCATAATATTGATGATTTTTAAAAGTTTTCCAGATACTGTTTATTATTTTTTTAAACAAGAATCTATAAAACATTAGAAATCATGAGGAATTTAAGGATGAATCAAATGCATTTCAAACCAGTGGCACTCTCTAACATGCA-------------TGAAGATGAACTAGTTATAAAAATATCCTTCTCACCCCCAGGTACATTCCAAGTAGACACCAAAGTTTGTAAAATGAGCTGTGCAACAGAGTCCGCAATGAAATGAAAGTGCAAGGGATTTTTGCGATAAAAAAGAATGCTTTTGATGAGGGTAACGACGGATCGACTGGAATTGTATCCCGCACATACAATGGCTATGTGAATCACTTCACACTTGGGCACTTCAGGTTCTTGGTTGACACACACGACGGTTTTTTGGCTGCTTTCCTCCTCTTTCGTACCGAAGGTCTGGGAATCATTCTGATTCTCGGACATCACACTCAGCAGGTGGTTCTGGGAGATGCT-----GAATAGAACAAAATCAGAAATTAACAGACATTCGAAAGATGAATAGTGTAATAAGTAAAAGTTAC-AAAAAGGGCATTATTCAAGAGTAGGTTTATTGACAAGACCTACTTGATTTTTTAAATTTTGATAAAAAATTTTTATCT---------------------------------TTTTTTTT------TTTTTGATT------ATTTGTGATTTTTTTT---------------------------------AATCTTTAATTTTTTAAAAATTGATCTTCATTTTCCTAATTTTTTTTTTAATAAAATATTTTGATTTTTAATTTTTTTAAAGTCTTATTTACTTTTTTTTAATAAAGAATGACCAAGTTCAT---------------------------------------------------------------------------------------
Nperlakyi_SChimneys_N1079 -------------CAATCAGAGG-------TAGGCCCGCCTAATATTGACGCCATGCTCCATGACAACTTTTTTCCAGAACTACAAAATTCCTCGAGAAATCCCTGATTTCTCGGTTCTGTTACCACTCTGCTTGAGATACTCAGATCAAATCTTAATCGATACCGTTTTAAAGATATTTCAGGACAAAAAAGGTTTTAAGTAGGTAGTTTTCCTTTTCATCGTAAACAGTATTAATTAAAATAAAATGTAAAATATTTCATTTACTTTAAATCGTACAAAATTTACAACATAT-AAATTTGACAAAAATATGCACTATTTTACAATATTGATGACTTTTAGAAGTTTTCTAGATACTGTATACTATTTTTTTA---AACAATGTATTCAACACTGAAAATCATGAGGAGTTTAAGAATGAGTCAATTGCATTTCAAAAT-GCATCAATCACTAAAATGCATCAAGGTTTAAATTGAAGATGAAATAGTTTTAAAAATATCCTTCTTACCCCCAGGTACATTCCAAGTAGACACCAAAGTTTGTAAAATGAGCTGTGCAACAGAGTCCGCAATGAAATGAAAGTGCAAGGGATTTTTGCGATAAAAAAGAATGCTTTTGATGAGGGTAACGACGGATCGACTGGAATTGTATCCCGCACATACAATGGCTATGTGAATCACTTCACACTTGGGCACTTCAGGTTCTTGGTTGACACACACAACAGTTTTTTGGCTGCTTTCCTCCTCTTTCGTACCGAAGGTCTGGGAATCATTCTGATTCTCAGACATCACACTCAGCAGGTGGTTCTGCGAGATGCTAAATAGAATAGGACAAAATCCCAAGTTAACAGACATTCGAAAGATGAATAGTGTAATAAGTAAAAGTTACAAAAAAGTGCATTATTCAAGAGTAGGTTTATTGACAGGACCTACTTGA---------------TTAAAATTTTTGATTCTTTTTAA--TTTAAAATGTGAATTTTATTTTGTTTTTTTTTAAAATT--TTTAATTTTTTTAATTTTTGATTTTTTTTAAAAAAATCGATTTTGTATTTTTTGATTTTGTTAAATTTTGATTTTTT----TTTGATTTTTATTTTTTTTAATTTTTTTTTATTAAAATATTTTGATTTTTAATTTTTTTGAAGTCTTATTCACTTTTTTAAAATAGAGAATG---CAGTACATAAATATCTTTTTTCAAGACATAAACATCTTAGATGTAGCATTCTTAGGAAAACGTGTTTACCTAAGCTGTTCTTAAGAGTTGATTTT
Nreclusus_Clingmans_N252 AAAGAAATCGCGGAAGTAAAAGTAAAAAATGAAAAAAATTTCTGATTTTTGAAAAATTCCATGACAACTTTTTTCCAGAACTACAAAATTCCCCTAGGAATCCCTGATTTTTCGGTTCTGTTACCACTCTGCTTGAGATACACAGATCAAATCTTAATCGATACCGTTTTAAAAATATTTCAGGACAAAAATGGTTTTAAGTAGGTAGTTTTCCTTTTCATGGTCAACAGTATTTTGTAATTATGTATATAAAATATTTCATTTACTTTAAATCATACAAAATTTTCAACATTTTAAAATTTACAAAAATATGGACTACTTTACAATACTGAGGACTTTTAAAAGTTTTCTAGATACTGTTTACTCTTTT-TTAAACAAGAATGTATAAAACACTGAAAATCATGAGGAGTTTAGGAATGAGTCAATTGCATTTCAAACCAGTGCCACTCTCTAAGATGCATCAAGGTTTAAAATGAAGATGAAATAATTATAAAAATATCTTTCTCACCCCCAGGTACATTCCAAGTAGACACCAAAGTTTGTAAAATGAGCTGTGCAACAGAGTCCGCAATGAAATGAAAGTGCAAGGGATTTTTGCGATAAAAAAGAATGCTTTTGATGAGGGTAACGACGGATCGACTGGAATTGTATCCCGCACATACAATGGCTATGTGAATCACTTCACACTTGGGCACTTCAGGTTCTTGGTTGACACACACAACAGTTTTTTGGCTGCTTTCCTCCTCTTTCGTACCGAAGGTCTGGGAATCATTCTGATTCTCAGACATCACACTCAGCAGGTGATTCTGGGAGATGCTAAATGGAATAGAACAAAATCCCGAGTTAACAGACATTCGAAAGATGAATAGTGTAATAAGTAAAAGTTACAAAAAAGTGCATTATTCTAGAGTAGATTTATTGACAGGGCCTACTTGATTTTTTAAATGTAA----AAG---------------------------------TTTATTTTTTTTTTT-----------------------------TAATTTTTTTAAAAAATTTGTATTTT---TTTTTCGA---TTTTAAAAAATGATTTTAAAA---TTTATTTTTAATTTTTAAGTACTTTTATTATTAAAACATTTTGATTTTTAATTTTTTTAAAGTTTTATTTACTTTTTTAAAATAGAGAATGACCAAGTACATAAATATCTGTTTTTAAGATACAGTAATCTTTAATCCGGCATTC---GGTAATCGGCTTAATCCGGACATTTTTTACAAATTGCCCCT
Nreclusus_Newfound_N259 AAAGAAATAGCTGAAGTAAGAGTACAAAATGAAAAAAA-TTCTGATTTTTGAAAAATTCCATGACAACTTTTTTCCAGAACTACAAAATTCCCCTAGGAATCCCTGATTTTTCGGTTCTGTTACCACTCTGCTTGAGATACACAGATCAAATCTTAATCGATACCGTTTTAAAAATATTTCAGGACAAAAAGGGTGTTAAGTAGGTAGTTTTCTTTTTCATGGTCAACAGTATTTTGTAATTATGTATATAAAATATTTCATTTACTTTAAATCATACAAAATGTTCAACATTTTAAAATTGACAAAAATATGGACTACTTTACAATATTGAGGACTTTTAAAAGTTTTCTAGATACTGTTTACTCTTTT-TTAAACAAGAATGTATAAAACACTGAAAATCATGAGGAGTTTAAGAATGAGTCAATTGCATTTCAAACCAGTGGCACTCTCTAAGATGCATCAAGGTTAAAAATGAAGATGAAATAGCTATAAAAATATCCTTCTCACCCCCAGGTACATTCCAAGTAGACACCAAAGTTTGTAAAATGAGCTGTGCAACAGAGTCCGCAATGAAATGAAAGTGCAAGGGATTTTTGCGATAAAAAAGAATGCTTTTGATGAGGGTAACGACGGATCGACTGGAATTGTATCCCGCACATACAATGGCTATGTGAATCACTTCACACTTGGGCACTTCAGGTTCTTGGTTGACACACACAACAGTTTTTTGGCTGCTTTCCTCCTCTTTCGTACCGAAGGTCTGGGAATCATTCTGATTCTCAGACATCACACTCAGCAGGTGATTCTGGGAGATGCTAAATAGAATAGAACAAAATCCCAAGTTAACAGACATTCAAAAGATGAATAGTGTAATAAGTAAAAGTTACAAAAAAGAGCATTATTCTAGAGTAGATTTATTGA---------CTTGATTTTTTAAATTTAA----AAA---------------------------------TTTATTTTTTTTTTT-------------------------------------------------------------------------AAAAAATGATTTTTAAA---TTTATTTTTAATTTTTAAGTACTTTTATTATTAAAACATTTTGATTTTTAATTTTTTTAAAGTCTTATTTACTTTTTTAAAATAGAGAATGACCAAGTACATAAATATCTGTTTTTAAGATACAGTAATCTTTAATCCGGCATTC---ATTAATCGGCTTAATCCGGACAGTTTTTACAAATTGCTGTT
Nreclusus_Noland_N1051 ---------------------------------------------------------------------------------------------------------------------------------------------------------------------------------------------------------------------------------------ATTTTGTAATTATGTATATAAAATATTTCATTTACTTTAAATCATACAAAATTTTCAACATTTTAAAATTGACAAAAATATGGACTACTTTACAATATTGAGGACTTTTAAAAGTTTTCTAGATACTGTTTACTCTTTT-TTAAACAAGAATGTATAAAACACTGAAAATCATGAGGAGTTTAAGAATGACTCAATTGCATTTCAAACCAGTGGCACTCTCTAAGATGCATCAAGGTTTAAAATGAAGATGAAATAATTATAAAAATATCTTTCTCACCCCCAGGTACATTCCAAGTAGACACCAAAGTTTGTAAAATGAGCTGTGCAACAGAGTCCGCAATGAAATGAAAGTGCAAGGGATTTTTGCGATAAAAAAGAATGCTTTTGATGAGGGTAACGACGGATCGACTGGAATTGTATCCCGCACATACAATGGCTATGTGAATCACTTCACACTTGGGCACTTCAGGTTCTTGGTTGACACACACAACAGTTTTTTGGCTGCTTTCCTCCTCTTTCGTACCAAAGGTCTGGGAATCATTCTGATTCTCAGACATCACACTCAGCAGGTGATTCTGGGAGATGCTAAATGGAATAGAACAAAATCCCGAGTTAACAGACATTCGAAAGATGAATAGTGTAATAAGTAAAAGTTACAAAAAAGTGCATTATTCTAGAGTAGATTTATTGACAGGGCCTACTTGATTTTTTAAATTTAA-------------------------------------------------------------------------------------AATTTTTTTAAAAAATTTGTA-TTT---TTTTTCGA---TTTTAAAAAATGATTTTTAAA---TTTATTTTTAATTTTTAAGTACTTTTATTATTAAAACATTTTGATTTTTAATTTTTTTAAAGTCTTATTTACTTTTTTAAAATAGAGAATGACCAAGTACATAAATATATGTTTTTAAGATACAGTAATCTTTAATCCGGCATT---------------TAATCCGGACAGTTTTTACAAATTGCCGTT
Nreclusus_Smokemont_N1020 ------------------------------------------------------------------------------------------------------------------------------------------------------------------------------------------------------------------------------------------------------------------------------------------------------------------------------------------------------------------------------------------------------------------------------------------------------------------------------------------------------------AAAAATATCCTTCTCACCCCCAGGTACATTCCAAGTAGACACCAAAGTTTGTAAAATGAGCTGTGCAACAGAGTCCGCAATGAAATGAAAGTGCAAGGGATTTTTGCGATAAAAAAGAATGCTTTTGATGAGGGTAACGACGGATCGACTGGAATTGTATCCCGCACATACAATGGCTATGTGAATCACTTCACACTTGGGCACTTCAGGTTCTTGGTTGACACACACAACAGTTTTTTGGCTGCTTTCCTCCTCTTTCGTACCGAAGGTCTGGGAATCATTCTGATTCTCAGACATCACACTCAGCAGGTGATTCTGGGAGATGCTAAATAGAATAGAACAAAATCCCAAGTTAACAGACATTCAAAAGATGAATAGTGTAATAAGTAAAAGTTACAAAAAAGTGCATTATTCTAGAGTAGATTTATTGACAGGGCCTACTTGATTTTTTAAATT-------------------------------------TAAAAATTTATTTTTTTTTTTTT-AAAATG----------------TTTAAAATTTATTTT------------------TTTTTA----------------------------GTACATTT---------------TTTTATTATTAAAACATTTTGATTTTTAATTTTTTTAG--TCTTATTTACTTTTTTAAAATAGAGAATGACCC-GTACATAAATATCTGTTTTTAAGATACAGTAATCTTTAATCCGGCATTCAG------------------------------------------
Nroanensis_IngramBranch_N926 ------------------------------------------------------------------------------------------------------------------------------------------------------------------------------------------------------------------------------------------------------------------------------------------------------------------------------TTTTACAATATTTATGTCTTTTAAAAA-ATTCTAGATACTGTATACTATTTT-TTAAACAACAATGTATAAAACACTGAAAATCATGAGGAGTTTAAGAATGAGTCAAATGCATTTCAATCCAGTGACACCCTTTAAGATGCATCAAGGTTTAAAATGAAGATGAAATAGTTATAAAAATATCCTTCTCACCCCCAGGTACATTCCAAGTAGACACCAAAGTTTGTAAAATGAGCTGTGCAACAGAGTCCGCAATGAAATGAAAGTGCAGGGGATTTTTGCGATAAAAAAGAATGCTTTTGATGAGGGTAACGACGGATCGACTGGAATTGTATCCCGCACATACAATGGCTATGTGAATCACTTCACACTTGGGCACTTCAGGTTCTTGGTTGACACACACAACCGTTTTTTGGCTGCTTTCCTCCTCTTTCGTACCGAAGGTCTGGGAATCATTCTGATTCTCAGACATCACACTCAGCAGGTGGTTCTGGGAGATGCTAAATAGAATAGAACAAAATCCCAAGTTAACAGAGATTCAAAAGATGAATAGTGCAATAAGTAAAAGTTACAAAAAAGTGCATTATTCAAGATTAGGTTTATTGACAGGACCTACTTGATTTTTTAAATTTTAATTTAAAATTTTGATTCTTTTTAATTTTTTTCAATTAAATTTTATTTTTTTTTTTTTT-AAATTTTTCTAATT------------GATTTTTTTTAAAAAATTATTTTTTTAATTTTTTGATTTTTTTATTTTTTGATTTGTTAAAATTTGATTTTTATTTTTTATAATTTTTTTTTATTAAAATATTTTGATTTTTAATTTTTTTAAAGTCTTATTTACTTTTTTAAAATAGAGAATGACCAAGTACATAAATATCTGTTTTCAAGACATAAACATCTTAGATGTAGCGTTCTTAGGAAAACGTGTTTACCTAAGCTGTTCTTAAGAGTTGATTTT
Nroanensis_N_CarversGap_N928 ---------------GTAAAAGTAAAAAATGAAAAACTTCTCTGACTTTTGAAAAATTTCATTA-----TTTTTCCAGAACTACAAAATTCTCCGAGAAATCCTTGATTTCTCGGTTCTGTTACTACTCTGCTTGAGATACACAGATCAAATCTTAATCGTCACAGTTTTAAAAAAATTTCATGACAAAAAAGAGTTTAAGTAGGTAGTTTTCCTTTTCATGGTCAACAGTATTTTGTAATTATATATATAAAAAATTTCATTTACTTTAAATCGCACAAAATTTTCAATATATTAACATTGACAAAAATATGCACTATTTTACAATATTTATGTCTTTTAAAAA-ATTCTAGATACTGTATACTATTTC-TTAAACAACAATGTATAAAACACTGAAAATCATGAGGAGTTTAAGAATGAGTCAATTGCATTTCAAACCAGTGACACCCTCTAAAATGCATCAAAGTTTAAAATGAAGATGAAATAGTTATAAAAATATCCTTCTCACCCCCAGGTACATTCCAAGTAGACACCAAAGTTTGTAAAATGAGCTGTGCAACAGAGTCCGCAATGAAATGAAAGTGCAGGGGATTTTTGCGATAAAAAAGAATGCTTTTGATGAGGGTAACGACGGATCGACTGGAATTGTATCCCGCACATACAATGGCTATGTGAATCACTTCACACTTGGGCACTTCAGGTTCTTGGTTGACACACACAACCGTTTTTTGGCTGCTTTCCTCCTCTTTCGTACCGAAGGTCTGGGAATCATTCTGATTCTCAGACATCACACTCAGCAGGTGGTTCTGGGAGATGCTAAATAGAAGAGAACAAAATCCCAAGTTAACAGACATTCAAAAGATGAATAGTGTAATAAGTAAAAGTTACAAAAAAGGGCATTATTCAAGAGTAGGTTTATTGACAGGACCTACTTGATTTTTAAAATTTTAATTTAAAATTTTGATTCTTTTTAATTTTTT-AAATTAAATTTTATTTTTTTTTTTTT-AAAATTTTTTTAATTTTATAATTTTTTGATTTTTTTTAAAAATTTGATTTTTGCATTTTTTGATTTCTTTAAATTTTGATTTGTTAAAATTTGATTTTTATTTTTTATAATTTTTTTTTATTAAAATATTTTGATTTTTAATTTTTTTAAAGTCTTATTTACTTTTTTAAAATAGAGAATGACCAAGTACATAAATATCTGTTTTCAAGACATAAACATCTTAGATGTAGCGTTCTTAGGAAAACGTGTTTACCTAAGCTGTTCTTAAGAGTTGATTTT
Nroanensis_RoanHighBluff_N762 --------------------------------------------------------------------------------------------------------------------------------------------------------------------------------------------------------------------------------------------------------------------------------------AAAATTTTCAATATATTAAAATTGACAAAAATATGCACTATTTTACAATATTTATGTCTTTTAAAAA-ATTCTAGATACTGTATACTATTTT-TTAAACAACAATGTATAAAACACTGAAAATCATGAGGAGTTTAAGAACGAGTCAATTGCATTTCAAACCAGTGACACCCTCTAAGATGCATCAAGGTTTAAAATGAAGATGAAATAGTTATATAAATATCCTTCTCACCCCCAGGTACATTCCAAGTAGACACCAAAGTTTGTAAAATGAGCTGTGCAACAGAGTCCGCAATGAAATGAAAGTGCAGGGGATTTTTGCGATAAAAAAGAATGCTTTTGATGAGGGTAACGACGGATCGACTGGAATTGTATCCCGCACATACAATGGCTATGTGAATCACTTCACACTTGGGCACTTCAGGTTCTTGGTTGACACACACAACCGTTTTTTGGCTGCTTTCCTCCTCTTTCGTACCGAAGGTCTGGGAATCATTCTGATTCTCAGACATCACACTCAGCAGGTGGTTCTGGGAGATGCTAAATAGAATAGAACAAAATCCCAAGTTAACAGACATTCAAAAGATGAATAGTGCAATAAGTAAAAGTTACAAAAAAGGGCATTATTCAAGAGTAGGTTTATTGA-----------------------------------------------------------------------------------------------------------------------------------------------------------------------------------------------------------------------------------------------------------------------------------------------------------------------------------------------------------------------------
Nsheari_BaldRiver_N1168 ---------------GTAAAAGTAAAAAATGAAAAAAT-TTCTGATTTTTGAAAAATTCCATGACAACTTTTTTCCAGAACTACAAAATTCCCCGAGAAATCCCACATTTCTCGGTTCTGTTACCACTCTGCTTGAGATACACACATCAAATCTTAATCGATACAGTTTTTAAAAAAAATCACGACGAAAAAGGTTTTAAGTAGGTAGTTTTCCTTTTCATGGTCAACAGTATTTTGTAATTATATATATAAACAATTTCATTTACTTTAAATCGTACAAAATTTTCAACGTGTTATTTTTTACTAA-ATATGCACTATTTTACAATATTGAGGACTTTTAAAAGTTTAATAGATACTGTATACTATTTTTTTAAACAA---TGTATAAAACACTGAAAATCATGAGGAATTTAAGAATGAGTCAATTGCATTTCAAACCAGTGGCATTTTCTAAGATGCATCAATGTTTAAAATGAAGATGAAATAGCTATAAAAATATCCTTCTCACCCCCAGGTACATTCCAAGTAGACACCAAAGTTTGTAAAATGAGCTGTGCAACAGAGTCCGCAATGAAATGAAAGTGCAAGGGATTTTTGCGATAAAAAAGAATGCTTTTGATGAGGGTAACGACGGATCGACTGGAATTGTATCCCGCACATACAATGGCTATGTGAATCACTTCACACTTGGGCACTTCAGGTTCTTGGTTGACACACACAACAGTTTTTTGGCTGCTTTCCTCCTCTTTCGTACCAAAGGTCTGGGAATCATTTTGATTCTCAGACATCACACTCAGCAGGTGGTTCTGGGAGATGCTAAATAGAATAGAACAAAATCCCGAGTTAACAAGCATTCGAAAGATGAATTGTGTAATAAGTAAAAATTACAAAAAAGTGCTTAATTCAAGAGTAGGTTTATTGACTGTAACTACTTGATTTTTAAAAA--------AAACTTTTGATTCTTTTGAATTTTTTAAAATTAAATTTTATTTTTTTTTTTTTTAAAATTTTTTTGACT--TTTAATTTTTGATTATTTTTAAAAATTTGATTTTGTAATTTTTTATTTTTTTTAAATTCTGATTTTTTAAAATTTGATTTGTATTTTTTCTAA--TTTTTTTATTAAAATATTTTGATTTTTAATTTTT-------------------------------------------------------------------------------------------------------------------------------------
Nsheari_Cohutta_N826 AAAGAAATCGCGGAAGTAAAAGTAAAAAATGAAAAAAA-TTCTGATTTTTGAAAAATTCCATGACAACTTTTTTCCAGAACTACAAAATTCCCCGAGAAATCCCACATTTCTCGGTTCTGTTACCACTCTGCTTGAGATACACACATCAAATCTTAATCGATACAGTTTTAAAAAAAATTCACGACTAAAAAGGTTTTAAGTAGGTAGTTTTCCTTTTCATGGTCAACAGTATTTTGTAATTATATATATAAACTATTTCATTTACTTTAAATCGTACAAAATTTTCAACATGTTAAATTTGACTAA-ATATGCACTATTTTACAATATTGAGGACTTTTAAAAGTTTTCTAGATACTGTATGCTATTTTTTTAAACAA---TGTATAAAACACTGAAAATCATGAGGAGTTTAAGAACGAGTCAATTGCATTTCAAACCAGTGGCATTTTCTAAGATGCATCAATGTTTAAAATGAAGATGAAATAGCTATAAAAATATCCTTCTCACCCCCAGGTACATTCCAAGTAGACACCAAAGTTTGTAAAATGAGCTGTGCAACAGAGTCCGCAATGAAATGAAAGTGCAAGGGATTTTTGCGATAAAAAAGAATGCTTTTGATGAGGGTAACGACGGATCGACTGGAATTGTATCCCGCACATACAATGGCTATGTGAATCACTTCACACTTGGGCACTTCAGGTTCTTGGTTGACACACACAACAGTTTTTTGGCTGCTTTCCTCCTCTTTCGTACCAAAGGTCTGGGAATCATTTTGATTCTCAGACATCACACTCAGCAGGTGGTTCTGGGAGATGCTAAATAGAATAGATCAAAATCCCGAGTTAACAAACAATCGAAAGATGAATTGTGTAATAAGTAAAAATTACAAAAAAGTGCTTAATTCAAGAGTAGGTTTATTGACTGTAACTACTTGATTTTTTAAAA--------AAACTTTTGAGTCTTTTTATTTTTTTAAAATTGAATTTTATTTTTTTTTTTTTTAAAAATTTTTTGACT--TTTAATTTTAGATTTTTTTTAAAAATTTGGTTTTGTAATTTTTTGATTTTTTTAAATTCTGATTTTTTAAAATTTGATTTGTATTTTTTCTAA--TTTTTTTATTAAAATATTTTGATTTTTAATTTTTTTAAAGTCTTAACT---TTTTTAAAATAGAGAATG----AGTACATAAATATACTTTTTCAAGGCATAAACATCTTAGATGTAGCATTCTTTGGAAAACGTGTTTACCTAAGCTGTTCTTAAGAGTTGATTTT
Nsilvanus_Elijay_N395 ------------------------------------------------------------------------------------------------------------------------------------------------------------------------------------------------------------------------------------------------------------------------------------------------------------------------------------------------------------------------------TTTTTTTAAACAATAATGTATAAAACACTGAAAATCATGAGGAATTCAAGAATGAGTCAATTGCATTTCAAACCAGTGGCACTCTCTAAGATGCATCAAGGTTTAAAATGAAGATGAAATAATTATAAAAATATCCTTCTCACCCCCAGGTACATTCCAAGTAGACACCAAAGTTTGTAAAATGAGCTGTGCAACAGAGTCTGCAATGAAATGAAAGTGCAAGGGATTTTTGCGATAAAAAAGAATGCTTTTGATGAGGGTAACGACGGATCGACTGGAATTGTATCCCGCACATACAATGGCTATGTGAATCACTTCACACTTGGGCACTTCAGGTTCTTGGTTGACACACACAACAGTTTTTTGGCTGCTTTCCTCCTCTTTCGTACCAAAGGTCTGGGAATCGTTCTGATTCTCAGACATCACACTCAGCAGGTGGTTCTGGGAGATGCTAAATAGAATAGAACAAAATCAAAAGTTAACAGACATTCAGAAGATGAATAGTGTAATAAGTAAAAGTTAC-AAAAAGGGCATTATTCTAGAGTAGATTCATGGACAGGGCCTGCTTGATTTTTAAAATTTTAATTTAAACTTTTGATTTTTTAAAA------AATTTTGAATTTTATTTTTTTTTTTTTTAAAATGTTTTAAAAT----AAATTTTTTATTATTATTAAAGAATAACATTTCGAACTTCGTGGTTTCATCAGGTTTTAATCTGTCAAAAGTTCAGTTTTTCTTTTTATACTA-----TCCCAAAAATAAGAAGCTTCTAGATTTCCTTAAAATGTCACTTACCCCATTTGGCTAGAGATTG------------------CACTTCCAAGAAAAAATCGTTTCGGAAATGACGCAATTAGACACAC----------------CGATTAAACTTTCAACT-
Nstupkai_Blowing_N356 AAAGAAGTCGCGGAAGAAAAAGTAAAAAATG-AAAATTTCTCTGATTTTTGATAAATACCATGACAATTTTTTTCC------------------------------------CGCTCCTGTTACCACTCTGCTTGAGATACACAGATCAAACCTTAATCGTTACAGTTTTTAAAAAAAATTACGACAAAAAAGGTTTTAAGTAGGTAGTTTTCCTTTTCATGGTCAACAGTATTTTGTAATTATATATATAAAATATTTCATTTACTTTAAATCGTACAAAGTATTCAACATATTAAAATTGACAAAAATATGCACTATTTTACAATATTGATAACTTTTAAAAGTTTTCTAGATACTGTTTACTATTTTTTTGAACAATA---TATAAAACACTGAAAATCATGAGGAGTTTAAGAATGAGTCAAATGCATTTCAAACCAGTGACACGCTCTAAGATGCATCAAAGTTTAAAATGAAGATGAAATAATTATAAAAATATCCTTCTCACCCCCAGGTACATTCCAAGTAGACACCAAAGTTTGTAAAATGAGCTGTGCAACAGAGTCCGCAATGAAATGAAAGTGCAAGGGATTTTTGCGATAAAAAAGAATGCTTTTGATGAGGGTAACGACGGATCGACTGGAATTGTATCCCGCACATACAATGGCTATGTGAATCACTTCACACTTGGGCACTTCAGGTTCTTGGTTGACACACACAACAGTTTTTTGGCTGCTTTCCTCCTCTTTCGTACCAAAGGTCTGGGAATCATTTTGATTCTCAGACATCACACTCAGCAGGTGGTTCTGGGAGATGCTAAATAGAATAGAATAAAATCCCAAGTTAACAGACATTCGAAAGATGAATAGTGTAATAAGTAAAAATTAC-AAAAAGGGCATTATTCAAGAGTAGGTTTATTGACAGGACCTACTTGATTTTTAAAA---------AAACTTTTGATTCTTTTTAATTTTATAAAATTGAATTTTATTTTTTTTTTTTTTAAAATTTTTTTGACT--TTAAATTTGTGATTTTTTTT-AATTTTTGATTTTTTTATTTTGTAATTTTTTATTTTTTGATTTTTTTAAGATTTGATTTTTATTTTTTCT-A--TTTTTTTATTAAAATATTTTGATTTTTAATTTTTTTAAAGTCTTATTAACTTTTTAAAAATAGAGAATG-----GTA------------------------------------------------------------------------------------------
Nstygius_ObeLee_N0656 -----------------------------------------------------------------------------------------------------------------------GTTACCACTCTGCTTGAGATACACAGATCAAGTCTTAATCAATACAATTTTTAAAAAAATTCATGACAAAAAAGGTTTTAAATAGGTAGTTTTCCTTTTCATGCTCAACAGTTTTTTGTAATTATATACATAAAATATTTCATTTACTTTAAATCATACAAAATTTTCAACATATTAGAATTAACAAAAATATGCCCTCTTTTACAATATTGATGATTTTTAAAAGTTCTATAGATACTGTTTACTATTTTTTAAAACAAGAAAGTATAAAACATTGAAAGTCACGAGGAATTTAAGAATGAGTCAATTGAATT------------------TTAAAATGCATCAAGATTTAAAATGGAGATGAATTAATTATACAAATATCCTTCTCACCCCCAGGTACATTCCAAGTAGACACCAAAGTTTGTAAAATGAGCTGTGCAACAGAGTCCGCAATGAAATGAAAGTGCAAGGGATTTTTGCGATAAAAAAGAATGCTTTTGATGAGGGTAACGACGGATCGACTGGAATTGTATCCCGCACATACGATGGCTATGTGAATCACTTCACACTTGGGCACTTCAGGTTCTTGGTTCACACACACGACGGTTTTTTGGCTGCTTTCCTCCTCCTTCGTACCGAAGGTCTGGGAATCATTCTGATTCTCAGACATCACACTCAGCAGGTGGTTCTGAGAGATGCTAAATAGAATAAAACAAAATCCCAAGTTAACAGACATACGAGAGATGAATAGTG----AAGTAAAAGTTACAAAAAAGGACATTATTCTAGAGTAGGTTTATTGACAGGACCTACTTGATTTTTTACAATTTAATTAAAACTTTTGATTTTTTTAATTTTTTTAAATTTGAATTTTATTTTTCTTTTTTTT-AAATTTATTTTAAT-------TTTTTAATTTTTTTT---AATTTTTTTTCCGATTTTTTAAATTTTTTTATTTTTTTAATTTTTAAAACTTGATTTTAATTTTTTCTAATTTTTTTTTATTCAAATATTTTGGTTTTTAATTTTTTTAAAGTCTTATTTACTTTTTTAAAATAAATAATGACCAAGTAC-----------------------------------------------------------------------------------------
Nstygius_RavenB_N1022 -----------------------------------------------------------------------------------------------------------------------------------------------------------------------------------------------------------------------TTTTGTATTATATATATATATATATATATATACATAAAATATTTCATTTACTTTAAATCATACAAAATTTTCAACATATTAGAATTAACAAAAATATGCCCTCTTTTACAATATTGATGATTTTTAAAAGTTCTATAGATACTGTTTACTATTTTTTAAAACAAGAAAGTATAAAACATTGAAAATCACGAGGAATTTAAGAATGAGTCAATTGAATT------------------TTAAAATGCATCAAGATTTAAAATGGAGATGAATTAATTATACAAATATCCTTCTCACCCCCAGGTACATTCCAAGTAGACACCAAAGTTTGTAAAATGAGCTGTGCAACAGAGTCCGCAATGAAATGAAAGTGCAAGGGATTTTTGCGATAAAAAAGAATGCTTTTGATGAGGGTAACGACGGATCGACTGGAATTGTATCCCGCACATACGATGGCTATGTGAATCACTTCACACTTGGGCACTTCAGGTTCTTGGTTCACACACACGACGGTTTTTTGGCTGCTTTCCTCCTCCTTCGTACCGAAGGTCTGGGAATCATTCTGATTCTCAGACATCACACTCAGCAGGTGGTTCTGAGAGATGCTAAATAGAATAAAACAAAATCCCAAGTTAACAGACATAAGAGATATGAATAGTG----AAGTAAAAGTTACAAAAAAGGACATTATTCTAGAGTAGGTTTATTGACAGGACCTACTTGATTTTTTACAATTTAATTAAAACTTTTGATTTTTTTAATTTTTTTAAATTTGAATTTTATTTTTCTTTTTTTTAAAATTTATTTTAAT-------TTTTTAAATTTTTTT---AATTTTTTTTTTTGATTTTTTAATTTTTTT-------GATTTTTTAAAACTTGATTTTAATTTTTTCTAATTTTTTTTTATTCAAATATTTTGGTTTTTAATTTTTTTAAAGTCTTATTTACTTTTTTAAAATAAATAATGACCAAGTACATAACTATCTGTTTTCAAGACATAGACTATGTTGATGTAGTATTTTTAGGAAAACGTGTTTACCTAAGCTGTTCTTAAGAGTTGATTTT
Ntempletoni_BaldMtns_N950 AACTAAAACGCGGAAGTAAAAGTAAAAAAATGAAAAAATTTCTGATTTTTGAAAAATTCCATGACAACTTTTTTCCAGAACTACAAAATTCCCCGAGAAATCCCTGATTTCTCGGTTCGGTTACCACTCTGCTTGAGATACTCATATCAAATCTTAATCGATACCGTTTTAAAAATATTTCAGGACAAAATAGGTTTTAAGTAGGTAGTTTTCGTTTCCATGGTAAACAGTATTTTGTAATTATATATATAAAATATTTCATTTACTTTAAATCGTACAAAATTTACAACAAAC-AAATTTGACAAAAATATGCATTATTTCACAATATTGATGACTTTTAAAAGTTCTCTAGATACTGTATACTATTTTTTTA---AACAATGTATAAAACACTTAAAATCATGAGGAATTTAAGAATGAGTCAATTGCATTTCAAAAT-GCATCAATCTCTAAAATGCATCAAGGTTAAAATTGAAGATGAACTAGTTATAAAAATATCCTTCTCACCCCCAGGTACATTCCAAGTAGACACCAAAGTTTGTAAAATGAGCTGCGCAACAGAGTCCGCAATGAAATGAAAGTGCAAGGGATTTTTGCGATAAAAAAGAATGCTTTTGATGAGGGTAACGACGGATCGACTGGAATTGTATCCCGCACATACAATGGCTATGTGAATCACTTCACACTTGGGCACTTCAGGTTCTTGGTTGACACACACAACAGTTTTTTGGCTGCTTTCCTCCTCTTTCGCACCAAAGGTCTGGGAATCATTCTGATTCTCAGACATCACACTCAGCAGGTGGTTCTGGGAGATGCTAAATGGAATAGAACAAAATCCCAAGTTAACAGACATTCAAAAGATGAATAGTGTAATAAGCGAAAATTAC-AAAAAGGACATTACTCTAGAGTCGATTAATTGATAGGACATACTTGATTTTTTTAATTTTGATTTGAACTTTTGATTCTTTTTAATATTTTAAATTGGAATTTTATTTTTTTTTTTTTT-TAAATTTTTAAAATTTTTAAATGTGTGATTTTTTTA---ATTTTTTTTTTTTTATTTTTCAATTTTTTTAATTTTTGATTTTCT-AAATTTGATTTTTATTTTTTCTAATTTTT--TTATTAAAATATTTTGATTTTTAATTTTTTTAAAGTCCTATTTACTTATTTAAAATAGAGTTAGACCAAGTACATAAATATCTCTTTTCAAGAGATAAACATCTTAGATGTAGCGTTCTTAGCAAAACGTGTTTACCTGAGCTGTTCTTAAGAGTTGATTTT
Ntempletoni_ClarksCreek_N945 ------------------------------------AATTTCTGATTTTTGAAAAATTCCATGACAACTTTTTTCCAGAACTACAAAATTCCCTGAGAAATCCCCGATTTCTCGGTTCTGTTACCACTCTGCTTGAGATACTCATATCAAATCTTAATTGATACCGTTTTAAAAATATTTCAGAACAAAAAAGGTTTTAAGTAGGTAGTTTTCCTTTCCATGGTAAACAGTATTTTGTAATTATATATATAAAATATTTCATTTACTTTAAATCGTACAAAATTTACAACAAAC-AAATTTGACAAAAATATGCATTATTTCACAATATTGATGACTTTTAAAAGTTCTCTAGATACTGTATACTATTTTTTTA---AACAATGTATAAAACACTTAAAATCATGAGGAATTTAAGAATGAGTCAATTGCATTTCAAAAT-GCATCAATCTCTAAAATGCATCAAGGTTAAAATTGAAGATGAACTAGTTATAAAAATATCCTTCTCACCCCCAGGTACATTCCAAGTAGACACCAAAGTTTGTAAAATGAGCTGCGCAACAGAGTCCGCAATGAAATGAAAGTGCAAGGGATTTTTGCGATAAAAAAGAATGCTTTTGATGAGGGTAACGACGGATCGACTGGAATTGTATCCCGCACATACAATGGCTATGTGAATCACTTCACACTTGGGCACTTCAGGTTCTTGGTTGACACACACAACAGTTTTTTGGCTGCTTTCCTCCTCTTTCGTACCAAAGGTCTGGGAATCATTCTGATTCTCAGACATCACACTGAGCAGGTGGTTCTGGGAGATGCTAAATGGAATAGAACAAAATCCCAAGTTAACAGACATTCAAAAGATGAATAGTGTAATAAGCGAAAATTAC-AAAAAGGACATTACTCTAAAGTCGATTAATTGATAGGACATACTTGATTTTTTTAATTTTGATTTGAACTTTTGATTCTTTTTAATATTTTAAATTGGAATTTTATTTTTTTTTTTT--------TTTTAAAATTTTTAAATGTTTGATTTTTTTA-----------------ATTTTTCAATTTTTTTAATTTTTGATGTTTT-AAATTTGATTTTTATTTTTTCTAATTTTTT-TTATTAAAATATTTTGATTTTTAATTTTTTTAAAGTCTTATTTACTTATTTATAATAGAGTTAGACCAAGTACATAAATATCTCTTTTCAAGACATAAACATCTTAGATGTAGCGTTCTTAGCAAAACGTGTTTACCTGAGCTGTTCTTAAGAGTTG-----
Ntempletoni_ScronceCreekRd_N1223 ------------------AAAGTAAAAAAATGAAAAAATTTCTGATTTTTGAAAAATTCCATGACAACTTTTTTCCAGAACTACAAAATTCCCCGAGAAATCCCTGATTTCTCGGTTCTGTTACCACTCTGCTTGAGATACTCATATCAAATCTTAATCGATACCGTTTTAAAAATATTTCAGGACAAAAAAGGTTTTAAGTAGGTAGTTTTCCTTTTCATGGTAAACAGTATTTTGTAATTATATATATAAAATATTTCATTTACTTTAAATCGTACAAAATTTACAACATAT-AAATTTGACAAAAATATGCCCTATTTTGCAATATTGATGACTTTTAAAAGTTTTCTAGATACTGT-------------------------------------------------------------------------------------------CTAAGATGCATCAAGATTTAAATTGAAGATGAACTAGTTATAAAAATATCCTTCTCACCCCCAGGTACATTCCAAGTAGACACCAAAGTTTGTAAAATGAGCTGCGCAACAGAGTCCGCAATGAAATGAAAGTGCAAGGGATTTTTGCGATAAAAAAGAATGCTTTTGATGAGGGTAACGACGGATCGACTGGAATTGTATCCCGCACATACAATGGCTATGTGAATCACTTCACACTTGGGCACTTCAGGTTCTTGGTTGACACACACAACAGTTTTTTGGCTGCTTTCCTCCTCTTTCGCACCAAAGGTCTGGGAATCATTCTGATTCTCAGACATCACACTCAGTAGGTGGTTCTGGGAGATGCTAAATAAAATAGAACAGAACCAAAAGTTAACAGACATTCAAAAGATGAATAATGTAATAAGTAACA------------------ATTCAGGAGTAGTTTTACTAATAGGACATACTTGATTTTTTTAATTTTGATTTAAAC-TTTGATTCTTTTTAATTTTTTAAATTTGAATTATATTTTTTTTTTTTTTAAAAATTTTTTAAATTTTAAAATGTTTGATTTTTTTA---AATTTATTTTTTAATTTTTTTTGATTTTTTAAATTTAAATTTTTTAAAATTGATTTTTATTTTTTTTTAATTTTT--TTATTAAAATATTTAG--------TTTTTTTAAAGTCTTATTTACTTATTTAAAATAGAGTTAGACCAAGTACATAAATATCTGTTTTCAAGAC--------------------------------------------------------------------
Ntennessensis_LittleStony_N645 ----------------------------------------------------------------------TTTTCCAGAACTACAAAATTCTCCGAGAAATCCTTGATTTCTCGGTTCTGCTACCACTCTGCTTGAGATACACAGATCAAATCTTAATCGTTACAGTATTAAAAAAATTTCATGACAAAAAAGGTTTTAAGTAGGTAGTTTTCCTTTTCATGGTCAACAGTATTTTGTATTTATATATATAAAATGTTTCAATTACTTTAAATCGTACAAAATTTTCAATATATTAAAATTGACAAAAATATGCAC-ATTTTACAATATTTATGTCTTTTAAAAA-AATCTAGATACTGTATACTATTTT-TTAAACAACAATGTATAAACCACTGAAAATCAAGAGGAGTTTAAGAATGAGTCAAATGTATTTCAAACCAGTGACACCCTCTAAGATGCATCAAGGTTTAAAATGAAGATGAAATAGTTATAAAAATATCCTTCTCACCCCCAGGTACATTCCAAGTAGACACCAAAGTTTGTAAAATGAGCTGTGCAACAGAGTCCGCAATGAAATGAAAGTGCAGGGGATTTTTGCGATAAAAAAGAATGCTTTTGATGAGGGTAACGACGGATCGACTGGAATTGTATCCCGCACATACAATGGCTATGTGAATCACTTCACACTTGGGCACTTCAGGTTCTTGGTTGACACACACAACCGTTTTTTGGCTGCTTTCCTCCTCTTTCGTACCGAAGGTCTGGGAATCATTCTGATTTTCAGACATCACACTCAGCAGGTGGTTCTGGGAGATGCTAAATAGAATAGAACAAAATCC---ATTAACAGACATTCAAAAGATGAATAGTGTAATAAGTAAAAGTTACAAAAAAGTGCATTATTCAAGAATAGGTTTATTGACAGGACCTACTTGATTTTTTAAATTTTAATTTAAAATTTTGATTCTTTTTAATTTTTTAAAATTAAATTTTATTTTTTTTTTTTTTATTTTTTTTTTAATTTTATAATTTTTTGATTTTTTTTAAAATTTTGATTTTTGCATTTTTTGATTTTTTA---TTTTGATTTTTTAAAATTTGATTTTTATTTTTTATAATTTTTTTTTATTAAAATATTTTGATTTTTAATTTTTTTAAAGTCTTATTTACTTTTTAAAAATAGAGAATGACCAAGTACATAAATATCTGTTTTCAAAACATAAACATCTTAGATGTAGCG-----------------------------------------------
Ntennessensis_Watauga_N1046 ----------------------------------------------------------------------------------------------------------------------------------------------------------------------------------------------------------------------------------------------------------------------------------------------------------------------------------------------------------------------------------------------------------------------------------------------------------------------------------------------------ATAGTTATAAAAATATCCTTCTCACCCCCAGGTACATTCCAAGTAGACACCAAAGTTTGTAAAATGAGCTATGCAACAGAGTCCGCAATGAAATGAAAGTGCAGGGGATTTTTGCGATAAAAAAGAATGCTTTTGATGAGGGTAACGACGGATCGACTGGAATTGTATCCCGCACATACAATGGCTATGTGAATCACTTCACACTTGGGCACTTCAGGTTCTTGGTTGACACACGCAACCGTTTTTTGGCTGCTTTCCTCCTCTTTCGTACCAAAGGTCTGGGAATCATTCTGATTCTCAGACATCACACTCAACAGGTGGTTCTGGGAGATGCTAAACAGAATAGAACAAAAT----CATTAACATACATTCAAAAGATGAATAGTGTAATAAGTAAAAGTT-----------------------------------------------------------------------------------------------------------------------------------------------------------------------------------------------------------------------------------------------------------------------------------------------------------------------------------------------------------------------------------------------------------------
