# Supplementary material for: ﻿New species in old mountains: integrative taxonomy reveals ten new species and extensive short-range endemism in Nesticus spiders (Araneae, Nesticidae) from the southern Appalachian Mountains
Source: Zookeys. 2023 Feb 3;1145:1–130. doi: 10.3897/zookeys.1145.96724 (PMC10208238; doi:10.3897/zookeys.1145.96724)
Supplement: Supplementary material 4 — Input alignments, analysis log files, and output tree files [file zookeys-1145-001_article-96724__-s004.zip › uce-2001647 (modified).phy]

 86 1271
Nesticus_nahaunus_Mexico_G2881 CCAAAAATGTATAGTAAA---------------------------TAATTCTTAAATATAA----------------AAAGCAATGAAAACAGGCAATA----------------------TCAACTTCTTGGATAATGTATTAGAAATAATCTCTTTACCTTCAAAATGTTTTGTGAGAGGCAATATTGACATATTTGGCTACGAATTATTGTGGCAAAAATGGAATTTAATGAGGACTCTAATTAAGATAATTTGTCCCCTACAATAATACGGAATCGTTTGTTTGAAAATTTATCGCAGGTATTTCAGACAGTAAATGAAAATTTAAAAAATGGTAAACTTTTTGGGTGGGTTTGTAAGGTATTGTGTTTATTTAATATATAATT------CTTATATTATATAAGAATGTGTGCTCATCTTTATGTATGTA----TGTGTATAGAAATACAAAGATCAATTTCTTTATAGAGCTTTGGTCGACCCGAGACGCAAGAGTAAGAAAATTGCAATCAGAGGCATATTCCCCGGAGCTAGAGTTGTGCGTGGTGTTGATTGGCAGTGGGAGGACCAGGATGGAGGCAATGGTCGACGTGGAAAAGTTACTGAAATACAAGATTGGAGTGCAGCAAGTCCCAGGAGTGCCGCTTATGTCATGTGGGATAATGGTGCGAAGAATCTTTACCGTGTTGGTTTTGAAGGAATGGTATGCATTTTTCATCAATTGTTACAATGCTATGTTTAATTTGGATGACTAGAAGATTTGAATGCAAT-----------GTATCTCAATCCTATTGGCTGCAGGTAGTATTCTGGATTTCCTACCTTGCAATACTAAATATGGACCAGCTCCTTCTAAAAGTCGTACCAGAAGGCGTCGACTTCTTCGTAGGAATTCACGTAGTGTTGGACTATGCTCTTAATTCGTATTTCTCACTCTCTGTGTACTTGTTTATAAGCATGTGACTTTTTACACCTTTTCTTTTATTTTACATCAAATTTATTTCATAGAATGCCAATCGTATAAAAAAAAATGTTTTTATTGTTATTTTTATTTATAGTTCATTTTTTCTATTATAAAAATTTGCTTCTATGATGAGATTATTTATTTCAATCTACAAACTTTTGAGTATAAACTCAAAAAAAA--------------------------------------------------------------------------------------------------------------------
Nsilvestrii_Hellgate_N1108 TCAAATCGGCTTACT------------TTT----------GTACTTGAAACATAAATATCA----------ATTTAACTGCC----------------------------GGAATTTAGCATTGACTTCCCCAAGACCAAAACATACCCTAAATAGCTGTGAACATTTTTTCGCATGGGAATAAATATCCGGATATCAATCAATAAATGTAAATATTAGTAATGTAATTATTTGTAAATATAACATATTTGTTTTCA---------------------------TTCCAAAACT-ATCACAAACTGTATGAATTTGAAATAGTTGTCTAATAGACATTACAGCTGCAATAAGGAATACAAACAAAGA---------AAATGTCAAGTAACATGGGTTTTGTTCTGTCAGTATGTATATGTATATTTGTGTATGTGACTATGTA-ATGAGAATCTAAAGATAAATTTCTTTATAGATCTTTGGTGGATCCGAGGCGCAAAACCAAAAAAATTGCAATCCGAGGAATATTCCCTGGAGCTAGAGTTGTCCGCGGTGTTGATTGGCAGTGGGAAGATCAGGATGGAGGCAATGGCCGCCGTGGAAAAGTGACTGAAATACAAGATTGGAGTGCAGCAAGTCCGCGTAGTGCCGCTTATGTAATGTGGGATAATGGTGCTAAGAATCTTTACCGTGTTGGTTTCGAAGGAATGGTATGAATTTGTCATCTATACTTATGAT-----------------------CAGGGTTCGAAATTAGCTGTCGTTAGTCGCACCTAAA-------------------------AAATTTATTT----------------------------------------------------------------------------------ACGACCACGATTTTTAACGCCTAACTTTAAAACTTTTTTTACTTGTATGACGAAAATTTGCTTTTTCAAACCAATCAGCGGATTTCTCCTAACATCTAACCGACAGATGTCGATCCTCAGAAGAAATACACTTA------------AAATTAAAATTTCCCTTATATTGCATAATCTTCCATTTCTTTAAC---TTTACATATTCTAATGGACAGGGTTTCCG-----ACCTGGAAAGTCAGGGAAAGTCATGGAT----------CAGGGGTCAAATTTGGTCATGAAAAGTCATGATTTTGAGAAAAAAATGCATAAAAGTCGGAAAAT---------------------GGAAT
Narcheri_Cheaha_N023 AGAAACGTATCTGTTGATGGTCGATAATATATAGTATTAAATTCTTAATATGTAAAAGAACAGCTCAAAATTTATGCATAGT---------------GAAATAATTCTTAAATATAAT---CCGAAGCTCCAATGAATGTAACAGAAAAGATGCTTTTACCTTCAAAATGTTTTATAAGGGACAATCTTAGGATATTTAGCAATGAATTGTGTTGGCAAAAATGGAATTTAATGGGCATAGAAGAGACCTCTAATTATTATTTGATACAAAATTTATTGACATATTTCTAAAATCAGCACACACCTTTTAGATTAATAATGGCAATTTAAAAAACGAAAGATCCAAAAAATGGATTACTGGTGGA---------------GCCGGATTAAAGAGGTTTTAGTGTATAATATTGTGTGCTCATCTTTGTGCATGGAAATGTGTATATGAAAATACAAAGTTGAATTTCTTTATAGAGCTTTGGTTGACCCGAGACGCAAGAGTAAGAAAATTGCAATTAGAGGTATATTCCCTGGAGCCAGAGTTGTGCGTGGTGTTGATTGGCAGTGGGAGGACCAGGATGGAGGCAATGGTCGACGTGGAAAAGTTACTGAAATACAAGATTGGAGCGCAGCAAGTCCCCGGAGTGCCGCTTATGTCATGTGGGATAATGGTGCAAAGAATCTTTACCGTGTTGGTTTCGAAGGAATGGTATGGATTTTTCATCTACTGTTACAATGCTATTGGTAATTTTGATGACTGGGAAATTTGAATGCAATTGAGGTTGATCGTATCTCAATCCA-----------GTAATTTTCCGGGTTTCTTACCTTGCAATACTAAATATAGCCCAGCTCTTTCTAAATGTCCTACAGGAAGGTATCAACTC---CGTAGGAGTTCACATTGGCATGGACTAAGCTCTTAATTCATATTTCACACTCTCTTTGTACTTGTTTATAGACATGGGACTTTTTA-------------------CACCAGGATTGTTTTGTGGAATGTCAATAATAGAAAAATATATCTTTATATGGTTAATTTCATTTACGGTTATTTTTCTTTAGGACGAAAA-TTGCTTCTGTAATATAATTATTTATTTCAATATACGAACTTTTAAGTATAATCTAAAAATAAAACTTACTCCATGGATTTTGTGCGTTCGTATTTTGAACTTCACAAATGGTCCTCGCATTTCTAGTAAATTAATCTTTAGTAATTGGGATATGAATTTCTTAACCTTTTCTTTAGAAT
Narcheri_MillShoalCreek_N727 ------------------------------------------------------------------------------------------------------------------------------------------------------------------------------------------------------------------------------------------------------------------------------------------------------------------------------------------------------------------------------------------------------AGAGGTTTTAGTGTATAATATTGTGTGCTCATCTTTGTGCATGGAAATGTGTATATGAAAATACAAAGTTGAATTTCTTTATAGAGCTTTGGTTGACCCGAGACGCAAGAGTAAGAAAATTGCAATTAGAGGTATATTCCCTGGAGCCAGAGTTGTGCGTGGTGTTGATTGGCAGTGGGAGGACCAGGATGGAGGCAATGGTCGACGTGGAAAAGTTACTGAAATACAAGATTGGAGCGCAGCAAGTCCCCGGAGTGCCGCTTATGTCATGTGGGATAATGGTGCAAAGAATCTTTACCGTGTTGGTTTCGAAGGAATGGTAGGGATTTTTCATCTACTGTTACAATGCTATTGGTAATTTTGATGACTGGGAAATTTGAATGCAATTGAGGTTGATCGTATCTCAATCCA-----------GTAATTTTCCGGGTTTCTTACCTTGCAATACTAAATATAGCCCAGCTCTTTCTAAATGTCCTACAGGAAGGTATCGACTC---CGTAGGAGTTCACATTGGC---------------------------------------------------------------------------------------------------------------------------------------------------------------------------------------------------------------------------------------------------------------------------------------------------------------------------------------------------------------------
Nbarri_Bishop_N1072 ACAGACATATTTACTGGAATATGAGCATTTGCAAGATGGTACACTTAACATGGAGAAATAAGGGGCGGAGGGTTTAGATAGCAGTGAAAAGAGGTAGGAAAGGGCTCAGGAAAATGGAAAACTAATTTTCCAAACAGTGGAACAGAAAGGAAATAACAATCAGCTGTGGATCACATCTAGGGAG-TGGCAGGGTATCCAATAGTGAAGAGAGTTGAAAGGAATGGGGTTTGCTGGGAATTGGAAGCAAGTGTTTCCATTTCCTTATGTATTATTGATTGACACGTTTCTAAAGACACCACACATCTTTTAGATGGAAAATGGCAATTTAAAAAATGAAAAATTCGGAAAATGGATTACCGGTGGAGCTGGATTACTGAATGCCGGTTTAAAGAGGTTTTACTGTATAAGAATGTGTGCTCATCTTTATGCATGTAACTGTGTATATAGAAATACAAAGATTAATTTCTTTATAGAGCTTTGGTTGACCCGAGACGCAAGAGTAAGAAAATTGCAATTAGAGGTATATTCCCTGGAGCCAGAGTAGTGCGTGGTGTTGATTGGCAGTGGGAGGACCAGGATGGAGGCAATGGTCGACGTGGAAAAGTTACTGAAATACAAGATTGGAGTGCAGCAAGTCCCCGTAGTGCCGCTTATGTTATGTGGGATAATGGTGCAAAGAATCTTTACCGTGTTGGTTTTGAAGGAATGGTATGAATTTTTCATCTACTGTTACAATGCTGTGTTTAATTTTGATGACTGGGAGATTTGAATACAATTGACGATTATCGTATCACAATCCAGTTGGCTGTAGGTAGTTTTCTAGGTTTCCTACCTTGCAATACTGAATATGGACCAGCTCCTTCTAAACGTCCTATAGGAAGGCATCAACTCCTTCATATGAGTTCAAACTGCCATGGACTATGCTATTAATTCGTATTTCTCACTCTCTCTGTACTTGTTTATAGACATGTGACTTTTTGTACCTTGTCTTTGGTTTTACACCAGAATTGTTTCGTAGAATGTCAATGATATAAATATATATGTTTATATTGTTAATTTCATTTATGGTTCATTTTTTCTAGGATGAAAATTTGCTTCTGTAATGAAATTATTTATTTCAACATACAAACTTTTAAGTATAATCTAAAAATAAAACCTACGGCATGCATTTTGTTCATTCAGATTTTGAACTTCACAAAAGGTCCTCACATTTCTAGTAAATTAATTGTTAGTCTTTGGGAAATGAATTTCTTAACCCTTTCTTTAGAAT
Nbarri_LostCoveCave_N0065 ACAGCCATATTTACTGGACTAAGAGCATCTGCAAGATGGTACACTTAACATGGAGAAATAAGGGGTGGAGGGTTTAGATAGCAGTGAAAAGAGGTAGGAAAGGGCTCAGGAAAATGGAAAACTAATTTTCCAAACAGTGGAACAGAAAGGAAATAACAATCAGCTGTGGATCACATCTAGGGAG-TGGCAGGGTATCCAATAGTGAAGAGAGTTGAAAGGAATGGGGTTTGCTGGGAATTGGAAGCAAGTGTTTCCATTCCCTTATGTATTATTGATTGACACGTTTCTAAAGACACCACACATCTTTTAGATGGAAAATGGCAATTTAAAAAATGAAAAATTCGGAAAATGGATTACCGGTGGAGCTGGATTACTGAATGCCGGTTTAAAGAGGTTTTACTGTATAAGAATGTGTGCTCATCTTTATGCATGTAACTGTGTATATAGAAATACAAAGATCAATTTCTTTATAGAGCTTTGGTTGACCCGAGACGCAAGAGTAAGAAAATTGCAATTAGAGGTATATTCCCTGGAGCCAGAGTAGTGCGTGGTGTTGATTGGCAGTGGGAGGACCAGGATGGAGGCAATGGTCGACGTGGAAAAGTTACTGAAATACAAGATTGGAGTGCAGCAAGTCCCCGTAGTGCCGCTTATGTCATGTGGGATAATGGTGCAAAGAATCTTTACCGTGTTGGTTTTGAAGGAATGGTATGAATTTTTCATCTACTGTTACAATGCTGTGTTTAATTTTGATGACTGGGAGATTTGAATACAATTGACGATTATCGTATCACAATCCAGTTGGCTGTAGGTAGTTTTCTAGGTTTCCTACCTTGCAATACTGAATATGGACCAGCTCCTTCTAAACGTCCTATAGGAAGGCATCAACTCCTTCATATGAGTTCAAACTGCCATGGACTATGCTATTAATTCGTATTTCTCACTCTCTCTGTACTTGTTTATAGACATGTGACTTTTTGTACCTTGTCTTTGGTTTTACACCAGAATTGTTTCGTAGAATGTCAATGATATAAATATATATGTTTATATTGTTAATTTCATTTATGGTTCATTTTTTCTAGGATGAAAATTTGCTTCTGTAATGAAATTATTTATTTCAACATACAAACTTTTAAGTATAATCTAAAAATAAAACCTACGGCATGCATTTTGTTCATTCAGATTTTGAACTTCACAAAAGGTCCTCACATTTCTAGTAAATTAATTGTTAGTCTTTGGGAAATGAATTTCTTAACCCTTTCTTTAGAAT
Nbarri_eyed_ClayCave_G2082 ACAGACATATTTACTGGAATATGAGCATTTGCAAGATGGTACACTTAACACGGAGAAAGAAGGAGCGGAGGGTTTAAATAGCAGTGAAAATTGGTAGGAAAGGGCTCGGGAAAATGGAAAACTAATGCCTCAAACAGTGGAACAAAAAGGGAATAACAATCAGCTGTGGATAGCATCTGGGAGGGTGGCAGGGTATCCA-TAGTGAAGAGAGTTGAAAAGAATGGAGTTTGCTGGGAATTGGAAGCAAGTGTTTTCATTCCCTTATGTATTATTGATTAACACGTTTCTAAAGTCACCACACTCCTTTTAGATGGAAAATGGCAATTTAAAAAACGAAAAATCCGAAAAATGGATTACCGGTGAAGCCGGATTACCGAATGTCAGATTAAAGAGGTTTTACTGTATAAGAATGTGTGCTCATCTTTATTCATGTAACTGTGTATATAGAAATACAAAGATCAATTTCTTTATAGAGCTTTGGTTGACCCGAGACGCAAGAGTAAGAAAATTGCAATTAGAGGTATATTCCCTGGAGCCAGAGTAGTGCGTGGTGTTGATTGGCAGTGGGAGGACCAGGATGGAGGCAATGGTCGACGTGGAAAAGTTACTGAAATACAAGATTGGAGTGCAGCAAGTCCCCGGAGTGCAGCTTATGTCATGTGGGATAATGGTGCAAAGAATCTTTACCGTGTTGGTTTTGAAGGAATGGTATGGATTTTTCATCTACTGTTACAATGCTATGTTAATTTTTGATTACTGGAAGATTTGAATGCAATTGACGATTATCGTATCTCAATCCAGTTGGTTGCAGGTAATTTTCCAGGTTTCCTACCTTGCAGTA-------------------------------------------------TCTTCGTAGGAGTCCACACTGTTATGGACTAAGCTCTTAATTCATATTTCTCACTCGCTCTGTACTTGTTTATAGACGTGTGACGTTTTACACCTTGTCTCTGATTTTACATCAGAATTGTTTCATAGAATGTCAAAGATATAAAAAAATATGTTTATATTGATAATTTTATTTATGGTTCATTTTTTCTAGGATGAAAATTTGTTTCTGTAATAAAATTATTTATTTCAACATACAAACTTTTAAGTATAATCAAAAAATAAAAACTATGCTATGGATTTTGTGTATTCAGATTTTGGACTTCACAAATGGTCCTCATATTTCTAGTAAATTAATTTTTAGTCCTTGGGAAATGAATTTTTTAACTCTTTCTTTAG---
Nbarrowsi_Gregorys_N270 --------------------------------------------------------------------------------GCAGTGAAAAGAGGTAGGAAAGGGCTCAGGAAAATGGAAAACTAATGCTCCAAACAGTGGAACAGAAAGGGAATAACAATCAGCTGTGGATCACATCTAGGGGGGTGGCAGGGTATCCAGTAGTGAAGAGAGTTGAAAAGAATGGAGTTTGCTGGGAATTGGAAGCAAGTGTTTTCATTCCCTTATGTATTATTGATTGACACGTTTCTAAAGTCACCACACGCCTTTTAGATGGAAAATAGCAATTTTAAAAACGAAAAATCCGAAAAATGGATCACCGGTGGAGCCGGATTACTGAATGCCGGATTAAAGAGGTTTTACTGTGTAAGAATGTGTGCTCATCTTTCTGCATGTAACTGTGTATATAGAAATACAAAGATCAATTTCTTTATAGAGCTTTGGTTGACCCGAGACGCAAGAGTAAGAAAATTGCAATTAGAGGTATATTCCCTGGAGCCAGAGTAGTGCGTGGTGTTGATTGGCAGTGGGAGGACCAGGATGGAGGCAATGGTCGACGTGGAAAAGTTACTGAAATACAAGATTGGAGTGCAGCAAGTCCCCGGAGTGCCGCTTATGTCATGTGGGATAATGGTGCAAAGAATCTTTACCGTGTTGGTTTTGAAGGAATGGTATGGATTTTTCATCTACTGTTACAATGCTGTGTTTAATTTTGATGACTGGGAGATTTGAATGCAATTGACGATTATCGCATCTCAATCCAGTTGGCAGTAGGTAGTTTTCTAGGTTTCCTACCTTGCAATACTAAATATGAACTAGCTCCTTCTAAACGTCCTACAGGAAGGCATCAACTCCTTCATAGGAGTTCAAACTGCCATGGACTATTCTATTAATTCGTATTTCTCACTCTCTCTGTACTTGTTTATAGACATGTGACTTTTTATACCTTGTCTTTGATTTTACACCAGAATTGTTTCGTAGAATGTCAATGATATAAATATATATGTTTATATTGTTAATTTCATTTATGGTTCATTTTTTCTAGGATGAAAATTTGCTTCTGTAATGAAATTATTTATTTCAACATACAAACTTTTAAGTATAAGCTAAAAATAAAACCTGTGCCATGTTCTTTGTTCATTCAGATTTTGAACTTCACAAAAGGTCCTC---------------------------------------------------------------
Nbarrowsi_Tuckaleechee_N360 ACAGACATATTTACTGGAATATGAGCATTTGCAAGATGGTACACTTAACACGGAGAAATAAGGGGCGGAGGGTTTAGATAGCAGTGAAAAGAGGTAGGAAAGGGCTCAGGAAAATGGAAAACTAATGCTCCAAACAGTGGAACAGAAAGGGAATAACAATCAGCTGTGGATCACATCTAGGGGGGTGGCAGGGTATCCAGTAGTGAAGAGAGTTGAAAAGAATGGAGTTTGCTGGGAATTGGAAGCAAGTGTTTTCATTCCCTTATGTATTATTGATTGACACGTTTCTAAAGTCACCACACACCTTTTAGATGGAAAATAGCAATTTAAAAAATGAAAAATCCGAAAAATGGATCACCGGTGGAGCCAGATTACTGAATGCCGGATTAAAGAGGTTTTACTGTGTAAGAATGTGTGCTCATCTTTCTGCATGTAACTGTGTATATAGAAATACAAAGATCAATTTCTTTATAGAGCTTTGGTTGACCCGAGACGCAAGAGCAAGAAAATTGCAATTAGAGGTATATTCCCTGGAGCCAGAGTAGTGCGTGGTGTTGATTGGCAGTGGGAGGACCAGGATGGAGGCAATGGTCGACGTGGAAAAGTTACTGAAATACAAGATTGGAGTGCAGCAAGTCCCCGGAGTGCCGCTTATGTCATGTGGGATAATGGTGCAAAGAATCTTTACCGTGTTGGTTTTGAAGGAATGGTATGTATTTTTCATCTACTGTTACAATGCTGTGTTTAATTTTGATGACTGGGAGATTTGAATGTAATTGACAATTATCGCATCTCAATCCAGTTGGCTGTAGGTAGTTTTCTAGGTTTCCTACCTTGCAATACTAAATATGAACCAGCTCCTTCTAAACGTCCTACAGGAAGGCATCAACTCCTTCATAGGAGTTCAAACTGCCATGGACTATGCTATTAATTCATATTTCTCACTCACTCTGTACTTGTTTATAGACATGTGACTTTTTATACCTTGTC--TGATTTTACACCAGAATTGTTTCGTAGAATGTCAATGATATAAATATATATGTTTATATTGTTAATTTCATTTATGGTTCATTTTTTCTAGGATGAAAATTTGCTTCTGTAATGAAATTATTTATTTCAACATACAAACTTTTAAGTATAAGCTAAAAATAAAACCTGCGCCATGTTCTTTGTTCATTCAGATTTTGAACTTCACAAAAGGTCCTCACATTTCTAGTAAATTAATTTTTAGTCTTTGGGAAATGAATTTCTTAAC--------------
Nbishopi_DryFalls_N150 ACAGACATATTTACTGGAATATGAGCATTTGCAAGATGGTACACTTAACACGGAGAAATAAGGGGCAGAGGGTTTAGATAGCAGTGAAAAGAGGTAGGAAAGGGCTCAGGAAAATGGAAAACTAATGCTCCAAACAGTGGAACAGAAAGGGAATAACAATCAGCTGTGGATCACATCTAGGGGGGTGGCAGGGTATCCAATAGTGAAGAGAGTTGAAAAGAATGGAGTTTGCTGGGAATTGGAAGCAAGTGTTTTCATTCCCTTATCTATTGTTGATTGACACGTTTCTAAAGTCACCACACGCCTTTTAGATGGAAAATGGCAATTTAAAAAA---------CGAAAAATGGATTACCGGTGGAGCCGGATTACTGAATGCCGGATTAAAGAGGTTTTACTGCATAAGAATATGTGCTCGTCTTTATGCATGTAACTGTGTATATAGAAATACAGAGATCAATTTCTTTATAGAGCTTTGGTTGACCCGAGACGCAAGAGTAAGAAAATTGCAATTAGAGGTATATTCCCTGGAGCCAGAGTAGTGCGTGGTGTTGATTGGCAGTGGGAGGACCAGGATGGAGGCAATGGCCGCCGTGGAAAAGTTACTGAAATACAAGATTGGAGTGCAGCAAGTCCCCGGAGTGCCGCTTATGTCATGTGGGATAATGGTGCAAAGAATCTTTACCGTGTTGGTTTTGAAGGAATGGTATGGATTTTTCATCTACTGTTACAATGCTGTGTTTAATTTTGATGACTGGGAGATTTGAATGCAAATGACGATTATTGTATCTCAATCCAGTTGGCTGTAGGAAGTTTTCTAGGTTTCCTACCTTGCAATACTAAATATGGACCAGCTCCTTCTAAACGTCCTACAGGAAGGCATCAACTCTTTCATAGCAGTTCACACTGCCATGGACTATGCTATTAATTCGTATTTCTCACTCTCTCTGTACTTGTTTATAGACATGTGACTTTTTATACCTTGTCTTTGATTTTACACCAGAATTGTTTCGTAGAATGTCAATGATATAAATATATATGTTTATATTGTTAATTTCATTTATGGTTCATTTTTTCTAGGATGAAAATTTGCTTCTGTAATGAAATTATTTATTTCAACATACAAACTTTTAAGTATAATCTAAAAATAAAACCTACGCCATG--------------------------------------------------------------------------------------------------------
Nbishopi_PoleCr_Chattooga_N885 -----------------------------------------------------------------------------------GTGAAAAGAGGTAGGAAAGGGCTCAGGAAAATGGAAAACTAATGCTCCAAACAGTGGAACAGAAAGGGAATAACAATCAGCTGTGGATCACATCTAGGGGGGTGGCAGGGTATCCAATAGTGAAGAGAGTTGAAAAGAATGGAGTTTTCTGGGAATTGGAAGCAAGTGTTTTCATTCCCTTATCTATTGTTGATTGACACGTTTCTAAAGTCACCACACGCCTTTTAGATGGAAAATGGCAATTTAAAAAA---------CGAAAAATGGATTACCGGTGGAGCCGGATTACTGAATGCCGGATTAAAGAGGTTTTACTGCATAAGAATATGTGCTCGTCTTTATGCATGTAACTGTGTATATAGAAATACAGAGATCAATTTCTTTATAGAGCTTTGGTTGACCCGAGACGCAAGAGTAAGAAAATTGCAATTAGAGGTATATTCCCTGGAGCCAGAGTAGTGCGTGGTGTTGATTGGCAGTGGGAGGACCAGGATGGAGGCAATGGCCGCCGTGGAAAAGTTACTGAAATACAAGATTGGAGTGCAGCAAGTCCCCGGAGTGCCGCTTATGTCATGTGGGATAATGGTGCAAAGAATCTTTACCGTGTTGGTTTTGAAGGAATGGTATGGATTTTTCATCTACTGTTACAATGCTGTGTTTAATTTTGATGACTGGGAGATTTGAATGCAAATGACGATTATTGTATCTCAATCCAGTTGGCTGTAGGAAGTTTTCTAGGTTTCCTACCTTGCAATACTAAATATGGACCAGCTCCTTCTAAACGTCCTACAGGAAGGCATCAACTCTTTCATAGCAGTTCACACTGCCATGGACTATGCTATTAATTCGTATTTCTCACTCTCTCTGTACTTGTTTATAGACATGTGACTTTTTATACCTTGTCTTTGATTTTACACCAGAATTGTTTCGTAGAATGTCAATGATATAAATATATATGTTTATATTGTTAATTTCATTTATGGTTCATTTTTT------------------------------------------------------------------------------------------------------------------------------------------------------------------------------------------------
Nbishopi_StandingIndian_N131 ACAGACATATTTACTGGAATATGAGCATTTGCAAGATGGTACACTTAATACGGAGAAATAAGGGATGGAGGGTTTAGATAGCAGTGGAAAGAGGTAGGAAAGGGCTCAGGAAAATGGAAAACTGATGCCCCAAACAGTGGAACAGAAAGGAAATAACAATCAGCTGTGGATCACATCTAGAGGGGTGGCAGGGTATCCAATAGTGAAGAGATTTGAAAAGAATGGAGTTTGCTGGGAATTGGAAGCAAGTGTTTTCATTCCCTTATGTATTATTGATTGACATGTTTCTAAAGTCACCACATGCCTTTTAGATGGAAAATGGCAATTTAAAAAA---------CGAAAAATTGATTACCGCCGGAGCCGGATTACTGAATGCCGGATTAAAGAGGTTTTACTGTATAAGAATGTGTGCTCATCTTTATGCATGTAACTGTGTATATAGAAATACAAAGATCAATTTCTTTATAGAGCTTTGGTTGACCCGAGACGCAAGAGTAAGAAAATTGCAATTAGAGGTATATTCCCTGGAGCCAGAGTAGTGCGTGGTGTTGATTGGCAGTGGGAGGACCAGGATGGAGGCAATGGCCGACGTGGAAAAGTTACTGAAATACAAGATTGGAGTGCAGCAAGTCCCCGGAGTGCCGCTTATGTCATGTGGGATAATGGTGCAAAGAATCTTTACCGTGTTGGTTTTGAAGGAATGGTATGGATTTTTCATCTACTGTTACAATGCTGTGTTTAATTTTGATGACTGGGAGATTTGAATGCAAATGACGATTATTGTATCTCAATCCAGTTGGCTGTAGGTAGTTTTCTAGGTTTCCTACCTTGCAATACTAAATATGGACCAGCTCCTTCTAAACGTCCTACAGGAAGGCATCAACTCTTTCATAGGAGTTCAAACTGCCATGGACTATGCTATTAATTCGTATTTCTCACTCTCTCTGTACTTGTTTATAGACATGTGACTTTTTATACCTTGTCTTTGATTTTACACCAGAATTGTTCCGTAGAATGTCAATGATATTAATATATATGTTTATGTTGTTAATTTTATTTACGGTTCATTTTTTCTAGGATGAAAATTTGCTTCTGTAATGAAATTATTTATTTCAACATACAAACTTTTAAGTAT----------------------------------------------------------------------------------------------------------------------------------
Nbrimleyi_NewberryCr_N984 ---------------------------------------------------------------------------------------------------------------------------------------------------------------------------------------------------------------------------GAATGGAGTTTGCTGGGAATAGGAAGCAAGTGTTTTCATTCCCTTATGTAT---TGATTGACACGTTTCTAAGGTCACCACACGCCTTTTAGAATGAAAATGGCAATTTAAAAAACGAAAAATCCAAAAAATGGATTACCGGTGGAGCTGGATTACTGAATGCCGGATTAAAGAGATTTTACTGTATAAGAATGTGTGCTCATCTTTATGCATGTAACTGTGTATATAGAAATACAAAGATCAATTTCTTTATAGAGCTTTGGTTGACCCGAGACGCAAGAGTAAGAAAATTGCAATTAGAGGTATATTCCCTGGAGCCAGAGTAGTGCGTGGTGTTGATTGGCAGTGGGAGGACCAGGATGGAGGCAATGGTCGACGTGGAAAAGTTACTGAAATACAAGATTGGAGTGCAGCAAGTCCCCGGAGTGCTGCTTATGTCATGTGGGATAATGGTGCAAAGAATCTTTACCGTGTTGGTTTTGAAGGAATGGTATGGATTTTTCATCTACTGTTAGAATGCTGTGTTTAATTTTGATGACTGGGAGATTTGAATGCAATTGACGATTATCGTATCTCAATCCAGTTGGCTGTAGGTGG-TTTCTAGGTTTCCTACCTTGCAATACTAAGTATGGACCAGCTC---CTAAACGTCCTACAGGAAGGCATCAACTCCTTCATAGGAGTTCACACTGCCATGGACTATGCTATTAATTCGCATTTCTCACTCTCTCTGTACTTGTTTATAGACATGTGACTTTTTATACCTTGTCTTTGATTTTACACTAGAATTGTTTCTTAGAATGTCAATGATATAAAAATATATGTTTATATTGTTAATTTTATTTATGGTTCATTTTTTCTCGCATGAAAATTTGCTTCTCTAATGAAATTATGTATTTCAATATACAAACTTTTAATAATAATCTAAAGATAAAACTTATTTCATGGATTTTGTGCTTACAGATTTTTATTTTTTTTTTTGGTCCTCACATTTCTAGTAAATTAATTTTTAGTCCTTGGGAAATGAGTTTCTTAACTCTTTCTTTAGAAT
Nbrimleyi_RumblingBald_N241 -------------------------------------------------------------------------------------------------------------------------------------------------------------------------------------------------------------------GTTGAAAAGAATGGAGTTTGCTGTGAATTGGAAGCGAGTGTTTTCATTCCCTTATGTATTATTGATTGACACATTTCTAAAGTCACCACACGCCTTTTAGATGGAAAATGGCAATTTAAAAAACGAAA--------------A------------------TACTGAATGCCGGATTAAAGAGGTTTTACTGTATAAGAATATGTGCTCATCTTTATGCATGTAACTATGTATATAGAAATACAAAGATCAATTTCTTTATAGAGCTTTGGTTGACCCGAGACGCAAGAGTAAGAAAATTGCAATTAGAGGTATATTCCCTGGAGCCAGAGTAGTGCGTGGTGTTGATTGGCAGTGGGAGGACCAGGATGGAGGCAATGGTCGACGTGGAAAAGTTACTGAAATACAAGATTGGAGTGCAGCAAGTCCCCGGAGTGCCGCTTATGTCATGTGGGATAATGGTGCAAAGAATCTTTACCGTGTTGGTTTTGAAGGAATGGTATGGATTTTTCATCTACTGTTACAATGCTGTGTTTAATTTTGATGACTGGGAGATTTGAATGCAATTGACGATTATCGTATCTCAATCCAGTTGGCTGTAGGTAGTTTTCTAGGTTTCCTACCTTGCAATACTAAGTATGGACCAGCTCCTTCTAAACGTCCTACAGGAAGGTATCATCTCGTTCATAGGAGTTCACACTGCCATGGACTATGCTATTAATTCATATTTCTCA--CTCTCTGTACTTGTTTATAGACATGTGACTTTTTATACTTTATCTTTGATTTTACACCAGAATTGTTGCGTAGAATGTCAGTGATATAAAAATATATGTTTATATTGTTAAT-TTATTTATGGTTCATCTTCTCTCGTATGAAAATTTGCTTCTCTAATGAAATTGTGTATTTCAATATACAAACTTTTAATAATAATTTATAGATAAAACTTATTCCATGGATTTTGTGCATTCAGATTTTGAGATTTTTTTTTGGTCCTCACATTTCTAGTAAATTAATTTTTAGTCTTTGGGAAATGAATTTCTTAACCCTTTCTTT-----
Ncanei_Egypt_N958 -----------------------------------------------------------------------------------------------------------------------------------------------------------------------------------------------------CAATAGTGAAGAGAGTTGAAAAGAATGGAGTTTGCTGGGAATTGGAAGCAAGTGTTTTCATTCCCTTATGTATTATTGATTGACACGTTTCTAAAGTCACCACACGCCTTTTAGATGAAAAATGGCAATTTAAAAAACGAAAAATCCAAAAAATGGATTCCCGGTGGAGCCGGATTAATGAATGCCGGATTAAAGAGCTTTTACTGTATAAGAATGTGTGCTCATCTTTATGCATGTAACTGTGTATATAGAAATACAAAGATCAATTTCTTTATAGAGCTTTGGTTGACCCAAGACGCAAGAGTAAGAAAATTGCAATTAGAGGTATATTCCCTGGAGCCAGAGTAGTGCGTGGTGTTGATTGGCAGTGGGAGGACCAGGATGGAGGCAATGGTCGACGTGGAAAAGTTACTGAAATACAAGATTGGAGTGCAGCAAGTCCCCGGAGTGCTGCTTATGTCATGTGGGATAATGGTGCAAAGAATCTTTACCGTGTTGGTTTTGAAGGAATGGTATGGATTTTTCATCTACTGTTACAATGCTGTGTTTAATTTTGATGACTGGGAGATTTGAATGCAATTGACGATTATCGTATCTCAATCCAGTTGGCTGTAGGTAGTTTTCTAGGTTTCCTACCTTGCAATACTAAATATGGACCAGTTCCTTCTAAATGTCCTACAGGAAGGCATCAACTCCTTCATAGGAGTTCACACTGTCATGGACTATGCTATTAATTCATATTTCTCACTCTCTCTGTACTTGTTTATAGACATGTGATTTTTTATACTTTGTCTTTGATTTTACACCAGAATTGTTTCG---------------------------------------------------------------------------------------------------------------------------------------------------------------------------------------------------------------------------------------------------------------
Ncarolinensis_Grandfather_N218 ACAGACATATTTACTGGAATATGAGCATTTGCAAGATGGTACACTTAACACGGAGAAATAA----------GTATAGATAGCAGTGAAAATTGGTAGGATAGGGCTCGGCAGAATGGAAAACTAATGCCCCAAACAGTGGAACAAAAAGGGAATAACAATCAGCTGTGGATCGCATCTGGGAGGGTGGCAGGGTATCCATT-GTGAAGAGAGTTGAAAAGAATGGAGTTTGCTGGGAATTGGAAGCAAATGTTTTCA----------------------------------------------------------------------------------------------------------------------------------------------------TAAGAATGTGTGCTCATCTTTATGCA----ACTGTGTATATAGAAATACAAAGATCAATTTCTTTATAGAGCTTTGGTTGACCCGAGACGCAAGAGTAAGAAAATTGCGATTAGAGGTATATTCCCTGGAGCCAGAGTAGTGCGTGGTGTTGATTGGCAGTGGGAGGACCAGGATGGAGGCAATGGTCGACGTGGAAAAGTTACTGAAATACAAGATTGGAGTGCAGCAAGTCCCCGGAGTGCAGCTTATGTCATGTGGGATAATGGTGCAAAGAATCTTTACCGTGTTGGTTTTGAAGGAATGGTATGGATTTTTCATCTACTGTTACAATGCTATGTTAATTTTTGATGACTGGGAGATTTGAATGCAATTGACGATTATCGTATCTCAATCCAGTTGGTTGCAGGTAATTTTCCAGGTTTCCTACCTTGCAGTA-------------------------------------------------TCTTCGTAGGAGTCCACACTGTTATGGACTAAGCTCTTAATTCGTATTTCTCACTCGCTCTGTACTTGTTTATAGACGTGTGACTTTTTACACCTTGTCTTTGATTTTACACCAGAATTGTTTCATAGAATGTCAAAGATATAAGAATATATGTTTATATTGATAATTTTATTTATGGTTCATTTTTTCTAGGATGAAAATTTGCTTCTGTAATAAAATTATTTATTTCAACATACAAACTTTTAAGTATAATCTAAAAATAAAAACTACACCATGGATTTTGTGTATTCAGATGTTGAACTTCACAAATGGTCCACACATTTCTAGTAAATTAATTTTTAGTCC-----------------------------------
Ncarolinensis_LinvilleCaverns_N227 ACAGACATATTTACTGGAATATGAGCATTTGCAAGATGGTACACTTAACACGGAGAAATAA----------GTATAGATAGCAGTGAAAATTGGTAGGATAGGGCTAGGCAAAATGGAAAACTAATGCCCCAAACAGTGGAACAAAAAGGGAATAACAATCAGCTGTGGATCGCATCTGGGAGAGTGGCAGGGTATTCATT-GTGAAGAGAGTTGAAAAGAATGGAGTTTGCTGGAAATTGGAAGCAAATGTTTTCA----------------------------------------------------------------------------------------------------------------------------------------------------TAAGAATGTGTGCTCATCTTTATGCA----ACTGTGTATATAGAAATACAAAGATCAATTTCTTTATAGAGCTTTGGTTGACCCGAGACGCAAGAGTAAGAAAATTGCGATTAGAGGTATATTCCCTGGAGCCAGAGTAGTGCGTGGTGTTGATTGGCAGTGGGAGGACCAGGATGGAGGCAATGGTCGACGTGGAAAAGTTACGGAAATACAAGATTGGAGTGCAGCAAGTCCCCGGAGTGCAGCTTATGTCATGTGGGATAATGGTGCAAAGAATCTTTACCGTGTTGGTTTTGAAGGAATGGTATGGATTTTTCATCTACTGTTACAATGCTATGTTAATTTTTGGTGACTGGGAGATTTGAATGCAATTGACGATTATCGTATCTCAATCCAGTTGGTTGCAGGTAATTTTCCAGGTTTCCTATCTTGCAGTA-------------------------------------------------TCTTCGTAGGAGTCCACACTGTTATGGACTAAGCTCTTAATTCGTATTTCTCACTCGCTCTGTACTTGTT--------------------CCTTTTTTTTTTGATATTGT----------T---------------------------GTATGTTAATATTGTTGACT------------------------------------------------------------------------------------------------------------------------------------------------------------------GATACTTTTCGGC-------------------------------------
Ncarteri_English_N031 --------------------------ATTTGCACAATGCTACATTTAACACCGAGAAATAAGGGGGGGAGGGTTTGGATAGCAGTGAAAATTGGTAGGAAAGGGCTCGGGAAAATGGAAAACTAGTGCCCCAAACAATGAAACAAAAAGGGAATAACAATCAGATGTGGATAGCATCTGGGAG---GGTGGGGTATCCAGCATCGAAGAGAGTTGAAAAGAATGGAGTTTGCTGGAAATTGGAAGGGAGTGTTTTCATTCTCTTATGTATTATTGATTGATGCGTTTCTAAAATCACCACACGCCTTTTAGATGGAAAATGGCAATTTGAAAAGCGAAAAATCCAAAAAATGGAGTGCCGGTGGA---------------GCCGGATTAAAGAGGTTTTACTATATAAGAATGTGTGGTCATCTTTATGCATGTAACTGTGTATATAGAAATACAAAGATCAATTTCTTTATAGAGCTTTGGTTGACCCGAGACGCAAGAGTAAGAAAATTGCAATTAGGGGTATATTCCCTGGAGCCAGAGTAGTGCGCGGTGTTGATTGGCAGTGGGAGGACCAGGATGGAGGCAATGGTCGACGTGGAAAAGTTACTGAAATACAAGATTGGAGTGCAGCAAGTCCCCGGAGTGCCGCTTATGTCATGTGGGATAATGGTGCAAAGAATCTTTACCGTGTTGGTTTTGAAGGAATGGTATGTATTTTTCATCTACTGTTACAATGCTATGTTTATTTTTGATGATTAGGAGATTTGAACGCAATTGACGATTGTCGTATCTCAATCCAGTTCGCTGCAGGTAGTTTTTCAGGTTTCCTACCTTGCAATA-------------------------------------------------TCTTTGTAGGAGTCCACACTGTTATGGACTAATCTCTTAATTCATATTTCTCACTTGCTCTGTACTTGTTTATAAACGTGTGACTTTTTACACCTTGTCTTTGATTTTACACCAGAATTGTTTCATAGAATGTCAAAGATATAAAAATATATGTTTATATTGTTAATTTTATTTATGGTTCATTTTTTCTAGAATGAAAATTTGCTTCTGTAATAAAATTATTTATTTCAACATACAAACATTTAAGTATAATCTAAAAATAAAAACTATGCCATGGATTTTGTGTATTCAGTTTTTGAACTTCACAAATGGTCCTCACATTTCTAGTAAATTAATTTTTAGTCCTTGGGAAATTAATTTTTTAACCCTTTCTTTAGACT
Ncarteri_LaurelCave_nearTYPE_N0296 ACAGACATATATACTGCAATATGAGCATTTGCAAGATGCTACATTTAACACGGAGAAATAAGGGGGGGAGGGTTTGGATAGCAGTGAAAATTGGTAGGAAAGGGCTCGGGAAAATGGAAAACTAATGCCCCAAACAATGAAACAAAAAAAGAATAACAATCAGATGTGGATAGCATCTGGGAG---GGTGGGGTATCCATTAGTGAAGAGAGTTGAAAAGAATGGAGTTTGCTGGAAATTGGAAGCGAGTGTTTTCATTCTCTTATGTATTATTGATTGACATGTTTCTAAAATCACCACACGCCTTTTAGATGGAAAATGGCAATTTAAAAAGCGAAAAATCCAAAAAATGGAGTGCCGGTGGAGCCGGATTACTGAATGCCGGATTAAAGAGGTTTTACTGTATAAGAATGTGTGGTCATCTTTATGCATGTAACTGTGTATATAGAAATACAAAGATCAATTTCTTTATAGAGCTTTGGTTGACCCGAGACGCAAGAGCAAGAAAATTGCAATTAGGGGTATATTCCCTGGAGCCAGAGTAGTGCGTGGTGTTGATTGGCAGTGGGAGGACCAGGATGGAGGCAATGGTCGACGTGGAAAAGTTACTGAAATACAAGATTGGAGTGCAGCAAGTCCCCGGAGTGCCGCTTATGTCATGTGGGATAATGGTGCAAAGAATCTTTACCGTGTTGGTTTTGAAGGAATGGTATGTATTTTTCATCTACTGTTACAATGCTATGTTTATTTTTGATGATTAGGAGATTTGAACGCAATTGACGATTGTCGTATCTCCATCCAGTTCGCTGCAGGTAGTTTTTCAGGTTTCCTACCTTGCAATA-------------------------------------------------TCTTTGTAGGAGTCCACACTGTTACGGACTAAACTCGTAATTCATATTTCTCACTCGCTCTGTGCTTGTTTATAAACGTGTGACTTTTTACACCTTGTCTTTGATTTTACACCAGAATTGTTTCATAGAATGTCAAAGATATAAAAATATATGTTTATATTGTTAATTTTATTTATGGTTCATTTTTTCTAGGATGAAAATTTGCTTCTGTAATAAAATTATTTATTTCAACATACAAACTTTTAAGTATAATCTAAAAATAAAAACTATGCCATGGATTTTGTGTATTCAGATTTTGAACTTCACAAATGGTCCTCACATTTCTAGTAAATTAATTTT-----------------------------------------
Ncarteri_Pitchfork_N363 ACAGACATATTTACTGGAATATGAGCATTTGCTAGGTGGTACATTTAACACGGAGAAATAAGGGATGGAGGGTTTAGATAGCATTGAAAAGAGGTAGGAAAGGGCTCAGGAAAATGGAAAACTAATGCTCCAAACAGTGGAACAGAAAGGGAATAACAATCAGCTGTGGATCACATCTAGGGGGGTGGCAGGGTATCCAATAGTGAAGAGAGTTGAAAAGAATGGAGTTTGCTGGGAATTGGAAGCAAATGTTTTCATTCCCTTATGTATTATTGATTGACATGTTTCTAAAGTCACCACACGCCTTTTAGATGGGAAATGGCAATTTAAAAAA---------CGAAAAATGGATTACCGGTGGAGCCGGATTACTGAATGTTGGATTAAAGAGGTTTTACTGTATAAGAATGTATAAGAATCTTTATGCATGTAACTGTGTATATAGAAATACAAAGATGAATTTCTTTATAGAGCTTTGGTTGACCCGAGACGCAAGAGTAAGAAAATTGCAATTAGAGGCATATTCCCTGGAGCCAGAGTAGTGCGTGGTGTTGATTGGCAGTGGGAAGACCAGGATGGAGGCAATGGTCGACGTGGAAAAGTTACTGAAATACAAGATTGGAGTGCAGCAAGTCCCCGGAGTGCCGCTTATGTCATGTGGGATAATGGTGCAAAGAATCTTTACCGTGTTGGTTTTGAAGGAATGGTATGGATTTTTCATCTACTGTTACAATGCTGTGTTTAATTTTGATGACTGGGAGATTTGAATGCAATTGACGATTATTGTATCTCAATCCAGTTGGCTGTAGGTAGTTCTCTAGGTTTCTTACCTTGCAATACTAAATATGAACCAGCTCCTTCTAAATGTCTTACAAGAAGGCATCAACTCTTTCATAGGAGTTCAAACTGCCATGGACTATGCTATTAATTCATATTTCTCACTCTCTCTGTACTTGTTTATAGACATGTGACTTTTTAAACCTTGTCTTTGATTTTACACCAGAATTGTTTTGTAGAATGTCAATGATATAAATATATATGTTTATATTGTTAATTTTATTTGTGGTTCATTTTTTCTAGGATGAAAATTTGCTTCCGTAATGAAATTATTTATTTCAACATACAAACTTTTAATTATAATCTAAAAATAAAACCTACGCCAGGCATTTTGTTCACTCAGATTTTGATCTTCACAAAAGGTCCTCACATTTCTAGTAAATTAATTTTTAGTTTTTGGAAAATGAATTTCTTGACCCTTTCTTTAGAAT
Ncarteri_WeberCty_N1044 -------TATATACTGCAATATGAGCATTTGCAAGATACTACATTTAACACGGAAAAATAAGGGGGGGGGGGTTTGGATAGTAGTGAAAATTGGTAGGAAAGGGCTCGAGAAAATGGAAAGCTAATGCCCCAAACAATGAAACAAAAAGGGAATAACAATCAGATGTGGATAGCATCTGGGAG---GGTGGGGTATCCATTAGTGAAGAGAGTTGAAAAGAATGGAGTTTGCTGGAAATTGGAAGCAAGTGTTTTCATTCTCTTTTGTATTATTGATTGACATGTTTCTAAAATCACCACACGCCTTTTAGATGGAAAATGGCAATTTAAAAAGCGAAAAATCCAAAAAATGGAGTGCCGGTGGA---------------GCCGGATTAAAGAGGTTTTACTATATAAGAATGTGTAATCATCTTTATGCATGTAACTGTGTATATAGAAATACAAAGATCAATTTCTTTATAGAGCTTTGGTTGACCCGAGACGCAAGAGTAAGAAAATTGCAATTAGGGGTATATTCCCTGGAGCCAGAGTAGTGCGTGGTGTTGATTGGCAGTGGGAGGACCAGGATGGAGGCAATGGTCGACGTGGAAAAGTTACTGAAATACAAGATTGGAGTGCAGCAAGTCCCCGGAGTGCCGCTTATGTCATGTGGGATAATGGTGCGAAGAATCTTTACCGTGTTGGTTTCGAAGGAATGGTATGTATTTTTCATCTACTGTTACAATGCTATGTTTATTTTTGATGATTAGGAGATTTGAACGCAATTGACGATTGTCGTATCTCAATCCAGTTCGCTGCAGGTAGTTTTTCAGGTTTCCTACCTTGCAATA-------------------------------------------------TCTTTGTAGGAGTCCACACTGTTATGGACTAAGCTCTTAATTCATATTTCTCACTCGCTCTGTACTTGTTTATAAACGTGTGACTTTTTACACCTTGTCTTTGATTTTACACCAGAATTGTTTCGTAGAATGTCAAAGATATAAAAATATATGTTTATATTGTTAATTTTATTTATGGTTCATTTTTTCTAGGATGAAAATTTGCTTCTGTAATAAAATTATTTATTTTAACATACAAACTTTTCAGTATAATTTAGAAATAAAAACTATGCCATGGATTTTGTGTATTCAGATTTTGAACTTCACAAATGGTCCTCACATTTCTAGTAAATTAATTTTTAGTCCTTGGGAAATTAATTTTTTAACCCTTTCTTTAGACT
Ncarteri_div__RainbowCave_G2089 ACAAACATATGTACTGGAATATGAGCATTTGCAAGATGCTACACTTAACAAGGAGAAATAA-GGGAGAAGGGTTTGAATAGCAATAAAAAGAGGTAAGAAAGGGCTCAGGAAAATGGAAAACTAATACTCCAAACAGTGAAGAAGAAAGAGAATAATAATCAGCTGTGGATTGCAACTGGAGGAGTGGCAGGGTATCCATTAGTGAAGAGAGTTGAAAAGAATGAAGTTTGAGGGGAATTGGAAGCAAGTGTTTTCTATCCCTTATGTGTTATTGTTTGACACATTTCTAAACTCATCACAC-------AGATGGAAAATGACAATTTGAAAAACGAAAAATCCTAAAAATGGATTACCCG---------------TGATGTCGGATTAAAGAGGTTTTTTTGTATAAGAATGTGTGCTCATCTTTATGCATGTAACTGTGTATATAGAAATACAAAGCTCAATTTCTTTATAGAGCTTTGGTTGATCCGAGACGCAAGAGTAAGAAAATTGCAGTTAGAGGTATATTCCCTGGAGCCAGAGTGGTGCGTGGCGTTGATTGGCAGTGGGAGGACCAGGATGGAGGCAATGGTCGACGTGGCAAAGTTACTGAAATACAAGATTGGAGTGCAGCAAGTCCCCGGAGTGCTGCCTATGTCATGTGGGATAATGGTGCAAAGAATCTTTATCGTGTTGGTTTTGAAGGAATGGTATGGATTTTTCAT---CTGTTACAATGCTATTGTTGATTTTCATGACTGGGAGATTTGAATGCAATTGAGAACTATCGTATCTCAATCCACCTGGCTGTAGGTAGTTTTCCAGGTTTCTTACCTTACAATACTAAATATGGGCCAGCACCTTTTAAATTTCCTACAGGACGGCATCAACTCCTTCGTAGGAGTTCATACTGTCATGGACTAAGCTCTTAATTCATATTTCTCA--CACTCTCTACTTGTTTATAAGCATGTGACTTTTTACATCTTGCCTTTGATTTTACAACAGAATTATTTCGTAGAATATCAATGATATATAATTGTATCTTGATATTGTTAATTTTATTTACGGTTCATTTTTTCTAGGACAGAAATTTGCTTCTGTAATGAAATTATTGATTTCAATATACAAATTTCTAAATTTAATCTAAAAATAAGACTTACTCCATGGAT---------------TTTGAACTTCACAAAGGGTCCTCACATTTCTACTAAATTAATTTTTAATAGTTGAGAAATGAATTTCTTAACTCTTTCTTTAAAAT
Ncherokee_BallhootScar_N193 -CAGACATATATACTGGAATATGAGCATTTGCAAGATGCTACATTTGACACGGAGAAATAAGGGGGGGAGGGTTTGGATAGCAGTGAAAAGTGGTAGGAAAGGGCTCGGGAAAATGGAAAACTAATGCCACAAACAGTGGAACAAAAAGGGAATAACAATCAGCTGTGGATAGCATCTGGGAGGGTGGCAGGGTATCCATTAGTGAAGAGAGTTGAAAAGAATGGAGTATGCTGGGAATTGGAAGCAAGTGTTTTCATTCCCTTATGTATTATTGATTGACACATTTCTAAAGTCACCACACACCTTTTAGATGGAAAATGGCAATTTAAAAAACGAAAAATCCCAAAAATGGATTACCGGTGGAGCCGCATTACTGAATGCCGGATTAAAGAGGTTTTACTGTATAAGAATGTGTGCTCATCTTTATGCATGTAACTGTGTATATAGAAGTACAAAGATCAATTTCTTTATAGAGCTTTGGTTGACCCGAGACGCAAGAGTAAGAAAATTGCAATTAGAGGTATATTCCCTGGAGCCAGAGTAGTGCGTGGTGTTGATTGGCAGTGGGAGGACCAGGATGGAGGCAATGGTCGACGTGGAAAAGTTACTGAAATACAAGATTGGAGTGCAGCAAGTCCCCGGAGTGCCGCTTATGTCATGTGGGATAATGGTGCAAAGAATCTTTACCGTGTTGGTTTTGAAGGAATGGTATGGATTTTTCATCTACTGTTACAATGCTGTGTTTAATTTTGATGACTGGGAGATTTGAATGCAATTGACAAATATCGTATCTCAATCCAGTTGGCTGCAGGTAGTTTTCCAGGTTTCCTACCTTGCAATA-------------------------------------------------TCTTCGTAGCAGTCCACACTGTTATGGACTAAGCTCTTCATTTGTATTTCTCACTCGCTCTGTACTTGTTTATAGACATGTGACT-------------------TTTTACACCAGAATTGTTTCGTAGAATGTCAAAGATATAAAAATATATGTTTATATTGTTAATTTTATTTATGGTTTATTTTCTCTAGGATTAAAATTTGCTTCTATAATGGAATTATTTATTTTAATGT--------------ATAATGTAAA-------------------ATTTTGTTCATTCAGAATTTGAACTTCACAAATGGTCCTCACATTTCTAGTAAAATAATTTTTAGTCTTTGGGAAATGAATTTCTTAACCCTTCCTTTAGAAT
Ncherokee_BalsamMtn_N891 ACAAACATATATACTGGAATATGAGCATTTGCAAGATGCTACATTTGACACGGAGAAATAAGGGGTGGAGGGTTTGGATAGCAGTGAAAAGTGGTAGGAAAGGGCTCGGGAAAATGGAAAACTAATGCCACAAACAGTGGAACAAAAAGGGAATAACAATCAGCTGTGGATAGCATCTGGGAG-GTGGCAGGATATCCATTAGTGAAGAGAGTTGAAAAGAATGGAGTATGCTGGGAATTGGAAGCAAGTGTTTTCATTCCCTTATGTATTATTGATTGACACGTTTCTAAAGTCACCACACGGCTTTTAGATGGAAAATGGCAATTTAAAAAACGAAAAATCCCAAAAATGGATTACCGGTGGAGCCGGATTACTGAATGCCGGATTAAAGAGGTTTTACTGTATAAGAATGTGTGCTCATCTTTATGCATGTAACTGTGTATATAGAAATACAAAGATCAATTTCTTTATAGAGCTTTGGTTGACCCGAGACGCAAGAGTAAGAAAATTGCAATTAGAGGTATATTCCCTGGAGCCAGAGTAGTGCGTGGTGTTGATTGGCAGTGGGAGGACCAGGATGGAGGCAATGGTCGACGTGGAAAAGTTACTGAAATACAAGATTGGAGTGCAGCAAGTCCCCGGAGTGCCGCTTATGTCATGTGGGATAATGGTGCAAAGAATCTTTACCGTGTTGGTTTTGAAGGAATGGTATGGATTTTTCATCTACTGTTACAATGCTGTGTTTAATTTTGATGACTGGGAGATTTGAATGCAATTGACAAAT------------------------------------------------------------------------------------------------------------------------------------------------------------------------------------------------------------------------------------------------------------------------------------------------------------------------------------------------------------------------------------------------------------------------------------------------------------------------------------------------------
Ncherokee_SIndianCrk_N681 -------------------------------------------------------------------------------------------------------------------------------------------------------------------------------------------------------------------------------------------------------------------------------------------------GAAGTCACCACATGTCTTTTAGATGGAAAATGGCAATTTAAAAAACGAAAAATCCCAAAAATAGATTACCGGTGGAGCCGGATTACTGAATGCCGGATTAAAGAGGTTTTACTGTATAAGAATGTGTGCTCATCTTTATGCATGTAACTGTGTATATAGAAATACAAAGATCAATTTCTTTATAGAGCTTTGGTTGACCCGAGACGCAAGAGTAAGAAAATTGCAATTAGAGGTATATTCCCTGGAGCCAGAGTAGTGCGTGGTGTTGATTGGCAGTGGGAGGACCAGGATGGAGGCAATGGTCGACGTGGAAAAGTTACTGAAATACAAGATTGGAGTGCAGCAAGTCCCCGGAGTGCCGCTTATGTCATGTGGGATAATGGTGCAAAGAATCTTTACCGTGTTGGTTTTGAAGGAATGGTATGGATTTTTCATCTACTGTTACAATGCTGTGTTTAATTTTGATGACTGGGAGATTTGAATGCAATTGACAAATATCGTATCTCAATCCAGTTGGCTGCAGGTAGTTTTCCAGGTTTCCTACCTTGCAATA-------------------------------------------------TCTTCGTAGCAGTTCACACTGTTATGGACTAAGCTCTTAATTTGTATTTCTCACTCGCTCTGTACTTGTTTATAGACATGTGACT-------------------TTTTACACCAGAATTGTTTCATAGAATGTCAAAGATATAAAAATATATGTTTATATTGTTAATTTTATTTATGATTTATTTTCTCTAGGATTAAAATTTGCTTCTATAATGGAATTATTTATTTTAATG---------------------------------------------------------------------------------------------------------------------------------------------------
Ncooperi_BeaverCrk_N1002 ACAGACATATTTACTGGAATATGGGCATTTGCAAGATGGTACACTTAACACGGAGAAATAAGGGGCGGAGGGTTTAGATAGCAGTGAAAAGAGGTAGGAAAGAGCTCAGGAAAATGGAAAACTAATGCTCCAAACAGTGGAACAGAAAGGGAATAACAATCAGCTGTGGATCACATCTAGGGGGGTGGCAGGGTATCCAATAGTGAAGAGAGTTGAAAAGAATGGAGTTTGCTGGGAATTGGAAGCAAGTGTTTTCATTCCCTTATGTATTATTGATTGACACGTTTCTAAAGTCACCACACGCCTTTTAGATGGAAAATGGCAATTTAAAAAA---------CGAAAAATGGATTACCGGTGGAGCCGGATTACTGAATGCCGGATTAAAGAGGTTTTACTGTATAAGAATATGTGCTCGTCTTTATGCATGTAACTGTGTATATAGAAATACAAAGATCAATTTCTTTATAGAGCTTTGGTTGACCCAAGACGCAAGAGTAAGAAAATTGCAATTAGAGGTATATTCCCTGGAGCCAGGGTAGTGCGTGGTGTTGATTGGCAGTGGGAGGACCAGGATGGAGGCAATGGTCGACGTGGAAAAGTTACTGAAATACAAGATTGGAGTGCAGCAAGTCCCCGGAGTGCCGCTTATGTCATGTGGGATAATGGTGCAAAGAATCTTTACCGTGTTGGTTTTGAAGGAATGGTATGGATTGTTCATCTACTGTTACAATGCTGTGTTTAATTTTGATGACTGGGAGATTTGAATGCAATTGACGATTATCGTATCTCAATCCA-TTGGCTGTAGGTAGTTTTCTAGGTTTCTTACCTTGCAATACTAAATATGGACCAGCTCTTTCTGAACGTCCTACAGGAAGGCATCAACTCTTTCATAGGAGTTCAAACTGCCATGGACTATGCTATTAATTCGTATTTCTCACTCTCTCTGTACTTGTTTATAGACATGTGACTTTTTATACCTTGTCTTTGATTTTACACCAGAATTGTTTCGTAGAAAGTCAATGATATAAATATATATGTTTATATTGTTAATTTCATTTATGGTTCATTTTTTCTAGGATGAAAATTTGCTTCTGTGATGAAATTATTTATTTCAACATACAAACTTTTAAGTATAATC------------------------------------------------------------------------------------------------------------------------------
Ncooperi_CheoahDam_N1122 ACAAAAAAATTTAATGGATAGAGAAGGACTCTAATTAAGATGATTTAATGC----AAATAAGGGATGGAGGGTTTAGAGAGCAGTGGAAAGAGGTAGGAAAGGGCTCAGGAAAATGGAAAACTAATGCCCCAAACAGTGGAACAGAAAAGGAATAA----------------------------------------------------AGATATGAAAAGAATGGAGTTTGCTGGGAATTGGAAGCAAGTGTTTTCATTCCCTTATGTATTATTGATTGACATGTTTCTAAAGTTACCACACGCCTTTTAGATGGAAAATGGCAATTTAAAAAA---------AGAAAAATGGATTTCCGGTGGAGCCGGATTACTGAATGCCGGATTAAATAGGTTTTACTGTATAAGAATGTGTGCTCATCTTTATGCATGTAACTGTGTATATAGAAATACAAAGATCAATTTCTTTATAGAGCTTTGGTTGACCCGAGACGCAAGAGTAAGAAAATTGCAATTAGAGGTATATTCCCTGGAGCCAGAGTAGTGCGTGGTGTTGATTGGCAGTGGGAGGACCAGGATGGAGGCAATGGTCGACGTGGAAAAGTTACTGAAATACAAGATTGGAGTGCAGCAAGTCCCCGGAGTGCCGCTTATGTCATGTGGGATAATGGTGCAAAGAATCTTTACCGTGTTGGTTTTGAAGGAATGGTATGGATTTTTCATCTACTGTTACAATGCTGTCTTTAATTTTGATGACTGGGAGATTTGAATGCAATTGTCAATTATTGTATCTCAATCCAGTTGGCTGTAGGTAGTTTTCTAGGTTTCCTACCTTGCAATACTAAATATGGACCAGCTCCTTCTAAACGTCCTACAGGAAGGCATCAACTCTTTCATAGGGGTTCAAACTGCCATGGACTATGCTATTAATTTGTATTTCTCACTCTCTCTGTACTTGTTTATAGACATGTGACTTTTTATACCTTGTCTTTGATTTTACACCAGATTTGTTTCGTAGAAGGTCAATGATATAAATATATATGTTTATATTGTTAATTTCATTTATGGTTCATTTTTTCTAGGATGAAAATTTGCTTCTGTAATGAAATTATTTATTTCAACATACGAACCT--------------------------ACGCCATGCATTTTGTTCACTCAGATTTTGAACTTCACAAAAGGTCCTCACATTTCTAGTAAATTAATTTTTAGTCTTTGGGAAACGAATTTCTTAACCCTTTCTTTAGAAT
Ncooperi_NantRiverGorge_N682 -------TATTTACTGGAATATGGGCATTTGCAAGATGGTACACTTAACACGGAGAAATAAGGGGCAGAGGGTTTAGATAGCAGTGAAAAGAGGTAGGAAAGGGCTCAGGAAAATGGAAAACTAATGCTCCAAACAGTGGAACAGAAAGGGAATAACAATCAGCTGTGGATCACATCTAGGGGGGTGGCAGGGTATCCAATAGTGAAGAGAGTTGAAAAGAATGGAGTTTGCTGGGAATTGGAAGCAAGTGTTTTCATTCCCTTATGTATTATTGATTGACACGTTTCTAAAGTCACCACACGCCTTTTAGATGGAAAATGGCAATTTAAAAAA---------CGAAAAATGGATTACCGGTGGAGCCGGATTACTGAATGCCGGATTAAAGAGGTTTTACTGTATAAGAATATGTGCTCGTCTTTATGCATGTAACTGTGTATATAGAAATACAAAGATCAATTTCTTTATAGAGCTTTGGTTGACCCAAGACGCAAGAGTAAGAAAATTGCAATTAGAGGTATATTCCCTGGAGCCAGGGTAGTGCGTGGTGTTGATTGGCAGTGGGAGGACCAGGATGGAGGCAATGGTCGACGTGGAAAAGTTACTGAAATACAAGATTGGAGTGCAGCAAGTCCCCGGAGTGCCGCTTATGTCATGTGGGATAATGGTGCAAAGAATCTTTACCGTGTTGGTTTTGAAGGAATGGTATGGATTGTTCATCTACTGTTACAATGCTGTGTTTAATTTTGATGACTGGGAGATTTGAATGCAATTGACGATTATCGTATCTCAATCCA-TTGGCTGTAGGTAGTTTTCTAGGTTTCTTACCTTGCAATACTAAATATGGACCAGCTCTTTCTGAACGTCCTACAGGAAGGCATCAACTCTTTCATAGGAGTTCAAACTGCCATGGACTATGCTATTAATTCGTATTTCTCACTCTCTCTGTACTTGTTTATAGACATGTGACTTTTTATACCTTGTCTTTGATTTTACACCAGAATTGTTTCGTAGAAAGTCAATGATATAAATATATATGTTTATATTGTTAATTTCATTTATGGTTAATTTTTTCTAGGATGAAAATTTGCTTCTGTGATGAAATTATTTATTTCAACATACAAACTTTTAAGTATAATCTAAAAATAAAACCTACGCCATGCTTTTTGTTCACTCAGATTTTGAACTTCACAAAAGGTCCTCACATTTCTAGTAAATTAATTTTTAGTCTTTGGGA-----------------------------
Ncooperi_RockCrRoad_N1160 ACAAAAAAATTTAATGGATAGAGAAGGACTCTAATTAAGATGATTTAATGC----AAATAAGGGATGGAGGGTTTAGAGAGCAGTGGTTAGAGGTAAGAAAGGGCTCAGGAAAATGGAAAACTAATGCCCCAAACAGTGGAACAGAAAAGGAATAA----------------------------------------------------AGATATGAAAAGAATGGAGTTTGCTGGGAATTGGAAGCAAGTGTTTTCATTCCCTTATGTATTATTGATTGACATGTTTCTAAAGTCACCACACGCCTTTTAGATGGAAAATGGCAATTTAAAAAA---------CGAAAAATGGATTACCGGTGGAGTCGGATTACTGAATGCCGGATTAAAGAGGTTTTACTGTATAAGAATGTGTGCTCATCTTTATGCATGTAACTGTGTACATAGAAATACAAAGATCAATTTCTTTATAGAGCTTTGGTTGACCCGAGACGCAAGAGTAAGAAAATTGCAATTAGAGGTATATTCCCTGGAGCCAGAGTAGTGCGTGGTGTTGATTGGCAGTGGGAGGACCAGGATGGAGGCAATGGTCGACGTGGAAAAGTTACTGAAATACAAGATTGGAGTGCAGCAAGTCCCCGGAGTGCCGCTTATGTCATGTGGGATAATGGTGCAAAGAATCTTTACCGTGTTGGTTTTGAAGGAATGGTATGGATTTTTCATCTACTGTTACAATGCTGTGTTTAATTTTGATGACTGGGAGATTTGAATGCAATTGACCATTATTGTATCTCAATCCAGTTGGCTGTAGGTAGTTTTCTAGGTTTCCTACCTTGCAATACTAAATATGGACCAGCTCTTTCTGAACGTCCTACAGGAAGGCATCAACTCTTTCATAAGAGTTCAAACTGCCATGGACTATGCTATTAATTCGTATTTCTCACTCTCTCTGTACTTGTTTATAGACATGTGACTTTTTATACCTTGTCTTTGATTTTACACCAGAATTGTTTCGTAGAAAGTCAATGATATAGATATATATGTTTATATTGTTAATTTCATTTATGGTTCATTTTTTCTAGGATGAAAATTTGCTTCTGTAATGAAATTATTTATTTCAACATACGAACCT--------------------------ACGCCACGCATTTTGTTCACTCAGATTTTGAACTTCACAAAAGGTCCTCACATTTCTAGTAAATTAATTTTTAGTCTTTGGGAAACGAATTTCTTAACCCTTTCTTTAGAAT
Ncoylei_Apalachia_N1195 ACAGACATA-TAATTGGAATATGAGCATTTGCAAGATGGTACACTTAATACGGAGAAATAAGGGGCGGCGGGTTTAGATAGCAGTGAAAAGAGGTAGGAAAGGGCTCAGGAAAATGGAAAACTAATGCCCCAAACAGTGGAACAGAAAGGGAATAACAATCAGCTGTGGATCGCATCTAGGAGGGTGGCAGGGTATCCAATAGTGAAGAGAGTTGAAAAGAATGAAGATTGCTGGGAATTGGAAGCATGTGTTTTCATTCCCTTATGTATTAATGATTGACACGTTTCTAAAGTCACCACACGCCTTTTAAATGGAAAATGGCAATTTAGAAAATGAAAAATAAAAAAAATGAATTACCGGTGGAGACGGATTACTGAATGCCGGATTAAAGAGGTTTTACTGTATAAGAATGTGTGCTCATTTTTATGCATATAACTGTGTGTATAAAAATACAAAGATCAATTTCTTTATAGAGCTTTGGTTGACCCGAGACGCAAGAGTAAGAAAATTGCAATTAGAGGTATATTCCCTGGAGCCAGAGTAGTGCGTGGTGTTGATTGGCAGTGGGAGGACCAGGATGGAGGCAATGGTCGACGTGGAAAAGTTACTGAAATACAAGATTGGAGTGCAGCAAGTCCACGGAGTGCCGCTTATGTCATGTGGGATAATGGTGCAAAGAATCTTTACCGTGTTGGTTTTGAAGGAATGGTATGAAATTTTCATCTACTGTTACAATGCTGTGTTTAATTTTGATGACTGGGAGATTTGAATGCAATTGACGATTATCGTATCTTAATCCAGTTGGCTGTAGGTAGTTTTCTAGGTTTCCTACCTTGCAATACTAAATATGGACCAGCTCCTTCTAAACGTCCTACAGGAAGGCATCAACTCCTTCGTAGGAGTTCACACTGCCATGGACTATGCTATTAATTCGTATTTCTCACTCTCTCTGTACTTGTTTATAGAC--GTGACTTTTTATACCTTGTCTTTGATTTTACACCAAAATTATTTCGTAGAATGTCAATGATATAAAAATATATGTTTATATTGTTAATTTTATTTATGGTTCATTTTCTCTCGTATGAAAATTTGCTTCTCTAATGAAATTATGTATTTCAATTTACAAACTTTTAATAATAATCTAAAAATAAAACTTATTGCATGGATTTTGTGCATTCAGATTTTGATTTTTTTTTTTGGTCCTCACATTTCTAGTAAATTAATTTTTAGTCTTTGGGAAATGAATTTCTTAACCCTTTCTTTCGAAT
Ncoylei_DinkinCove_N1118 ACAGATGTATTTACTGGGATATGAGCATCTGCAAGATGGTACACTTAATACGGAGAAATAAGGGGTGGAGGGTTTAAATAGCAGTGAAAAGAGGTAGGAAAGGGCTCAGGAAAATGGAAAACTAATGCCCCAAACAGTGGAACAGAAAGGGAATAACAATCAGCTGTGGATCGCATCTAGGAGGGTGGCAGGGTATCCAATAGTGA--AGAGTTGAAAAGAATGAAGATTGCTGGGAATTGGAAGCATGTGTTTTCATTCCCTTATGTATTAATGATTGACACGTTTCTAAAGTCACCACACGCCTTTTAGATGGAAAATGGCAATTTAGAAAATGAAAAATCCAAAAAATGGATTACCGATGGAGCCGGATTACTGAATGCCAGATTAAAGAGGTTTTACTGTATAAGAATGTGTGCTCATTTTTATGCATATAACTGTGTGTATAAAAATACAAAGATCAATTTCTTTATAGAGCTTTGGTTGACCCGAGACGCAAGAGTAAGAAAATTGCAATTAGAGGTATATTCCCTGGAGCCAGAGTAGTGCGTGGTGTTGATTGGCAGTGGGAGGACCAGGATGGAGGCAATGGTCGACGTGGAAAAGTTACTGAAATACAAGATTGGAGTGCAGCAAGTCCCCGGAGTGCCGCTTATGTCATGTGGGATAATGGTGCAAAGAATCTTTACCGTGTTGGTTTTGAAGGAATGGTATGGATTTTTCATCTACTGTTACAATGCTGTGTTTAATTTTGATGACTGGGAGATTTGAATGCAATTGATGATTATCGTATCTTAATCCAGTTGGCAATAGGTAGTTTTCTAGGTTTAGTACCTTGCAATACTAAATATGGACCAGCTCCTTCTAAACGTCCTACAGGAAGGCATCAACTCCTTCGTAGGAGTTCACACTGCCATGGACTATGCTATTAATTCGTATTTCTCACTCTCTCTGTACTTGTTTATAGAC--GTGACTTTTTATACCTTGTCTTTGATTTTACACCAAAATTATTTCGTAGAATGTCAATGATATAAAAATATATGTTTATATTGTTAATTTTATTTATG-----------------------------------------------------------------------------------------------------------------------------------------------------------------------------------------------------------
Ncoylei_TiptonCreek_N837 -----------------------------------------------------------------------------------------------------GGGCTCAGGAAAATGAAAAACTAATGCCCCAAACAGTGGAACAGAAAGGGAATAACAATCAGCTGTGGATCGCATCTAGGAGGGTGACAGGGTATCCAATAGTGAAGAGAGTTGAAAAGGATGAAGTTTGCTGGGAATTGGAAGCATGTGTTTTCATTCCCTTATGTATTAATGATTGACGCGTTTCTAAAGTCACCACACGCCTTTTAGATAGAAAATGGCAATTTAGAAAATGAAAAATCCATAAAATGGATTACCGGTGGAGCCGGATTACTGAATGCCGGATTAAAGAGGTTTTACTGTGAAAGAATGTGTGCTCGTTTTTATGCATATAACTGTGTATATAAAAATACAAAGATCAATTTCTTTATAGAGCTTTGGTTGACCCGAGACGCAAGAGTAAGAAAATTGCAATTAGAGGTATATTCCCTGGAGCCAGAGTAGTGCGTGGTGTTGATTGGCAGTGGGAGGACCAGGATGGAGGCAATGGTCGACGTGGAAAAGTTACTGAAATACAAGATTGGAGTGCAGCAAGTCCCCGGAGTGCCGCTTATGTCATGTGGGATAATGGTGCAAAGAATCTTTACCGTGTTGGTTTTGAAGGAATGGTATGGATTTTTCATCTACTGTTACAATGCTGTGTTTAATTTTGATGACTGGGAGATTTGAATGCAATTGACGATTATCGTATCTTAATCCAGTTGGCTGTAGGTAGTTTTCTAGGTTTCCTACCTTGCAATACTAAATATGGACCAGCTCCCTCTAAACGTCCTACAGGAAGACATCAACTCCTTCGTAGGAGTTCACACTGCCATGGACTATGCTATTAATTCGTATTTCTCACTCTCTCTGTACTTGTTTATAGACATGTGACTTTTTATACCTTGTCTTTGATTTTACACCAAAATTGTTTCGTAGAATGTCAATGATATAAAAATATATGTTTATATTGTTAATTTTATTTATGGTTCATTTTCTCTCGTATGAAAATTTGCTTCTCTAATGAAATAATGTATTTCAATTTACAAACTTTTAATAATAATCTAAAAATAAAGCTTATTCCATGGATTTTGTGCATTCAGATTTTGAATTTTTTTTTTGGTCCTCACATTTCTAGGAAATTAATTTTTAGTCTTTGGGA-----------------------------
Ncressleri_AndersonSpringCave_G2075 ACAGACATATTTACTGGAATATGAGCATTTTCAAGATGCTACACTTAACACTGAGAAATAAAGGGGGAAGGGTTTGGATAGCAGTGAAAGGAGGTAGGAAAGGGCTCGGGAAAATTGTAAACCGATGCCTCAAACAGTGGAAGAGAAAGGGAATAACAATTGGCTGTGGATCGCATCGGGGGGGGCGGCAGGATATCTATTAGTGAAGAGGGTTGAAAGGAATGGAGTTTGCTGGGAATTGGAAGCAAGTGTATTCATTCCCTTAT-------TCATTGACACATTTCTAAAGTAACCACATGCCTGTTAGATGGAAAATGACAATTTAAAAAATGAAAAATCCAAAAAATGGATTACTGGTGGAGCCGGATTATTGAATGTCGAATTAAAGAGATTTTAGTGTATAATAATGTGTGCTCATATTTATGCATGTAAATGTGTAGATAGAAATACAAAGGTCAATTTCTTTATAGAGCTTTGGTTGACCCGAGACGGAAGAGTAAAAAAATCGCAATTCGAGGTATATTCCCTGGAGCCAGGGTTGTGCGTGGTGTGGATTGGCAATGGGAGGACCAGGACGGAGGCAACGGTCGACGTGGAAAAGTTACTGAAATACAAGACTGGAGTGCAGCAAGTCCCCGGAGTGCTGCTTATGTCATGTGGGATAATGGTGCAAAGAATCTTTACCGTGTTGGTTTTGAAGGAATGGTATGGATTTTTCATCTACTGTTACAGTGCTATTGTTAATTACGATAACTGGGAGATTTGAATGCAAGTGACGATTATCACATCTCAATCCAGTTGGCTGTAGGTAGTTTTCCAAGTTCCCTTCCTTTCAATACTGAATATGGGCCAGCACCTTCTAAATGTCGTACAGGATGGTATTGACTCCTTCATAGGAGTCCACACCGTCACAAACTAAGCTCTTAATTCGTATTTATCCCCCTCCCTGTAACTGTTTATAGCCATGTGACTTTCTGCACCTTGTCTTTTATTTTACACTAGAATTGTTTCGTAGAATATCAATGATATAAAAATATATGTTTTTATTGTTAATTTCATTTATGGTTCATTTTTTCTAGAATGAAAATTGGCTTCTGTAATGAAATTATTTATTTCAACATACAAACTTTTAAGTATAATCTAAAAATAAAACCTACACCATGGATTTGGTGCATTCAGATTTTGAATTTCACAAATGGTTCTCACATTTCTAGTAAATTAATTTTTAGTCCTTGGGAAATGAATTTCTTAAACTTTTTTTTAGAAT
Ncressleri_PigeonCave_G2077 ACAGACATATTTACTGGAATATGAGCATTTTCAAGATGCTACACTTAACACTGAGAAATAAAGGGGGAAGGGTTTGGATAGCAGTGAAAGGAGGTAGGAAAGGGCTCGGGAAAATTGTAAACCGATGCCTCAAACAGTGGAAGAGAAAGGGAATAACAATTGGCTGTGGATCGCATCGGGGGGGGGGGCAGGATATCTATTAGTGAAGAGGGTTGAAAGGAATGGAGTTTGCTGGGAATTGGAAGCAAGTGTATTCATTCCCTTAT-------TCATTGACACATTTCTAAAGTAACCACATGCCTGTTAGATGGAAAATGACAATTTAAAAAATGAAAAATCCAAAAAATGGATTACTGGTGGAGCCGGATTATTGAATGTCGAATTAAAGAGATTTTAGTGTATAATAATGTGTGCTCATATTTATGCATGTAAATGTGTAGATAGAAATACAAAGGTCAATTTCTTTATAGAGCTTTGGTTGACCCGAGACGGAAGAGTAAAAAAATCGCAATTCGAGGTATATTCCCTGGAGCCAGGGTTGTGCGTGGTGTGGATTGGCAATGGGAGGACCAGGACGGAGGCAACGGTCGACGTGGAAAAGTTACTGAAATACAAGACTGGAGTGCAGCAAGTCCCCGGAGTGCTGCTTATGTCATGTGGGATAATGGTGCAAAGAATCTTTACCGTGTTGGTTTTGAAGGAATGGTATGGATTTTTCATCTACTGTTACAGTGCTATTGTTAATTACGATAACTGGGAGATTTGAATGCAAGTGACGATTATCACATCTCAATCCAGTTGGCTGTAGGTAGTTTTCCAAGTTCCCTTCCTTTCAATACTGAATATGGGCCAGCACCTTCTAAATGTCGTACAGGATGGTATTGACTCCTTCATAGGAGTCCACACCGTCACAAACTAAGCTCTTAATTCGTATTTATCCCCCTCCCTGTAACTGTTTATAGCCATGTGACTTTCTGCACCTTGTCTTTTATTTTACACTAGAATTGTTTCGTAGAATATCAATGATATAAAAATATATGTTTTTATTGTTAATTTCATTTATGGTTCATTTTTTCTAGAATGAAAATTGGCTTCTGTAATGAAATTATTTATTTCAACATACAAACTTTTAAGTATAATCTAAAAATAAAACCTACACCATGGATTTGGTGCATTCAGATTTTGAATTTCACAAATGGTTCTCACATTTCTAGTAAATTAATTTTTAGTCCTTGGGAAATGAATTTCTTAAACTTTTTTTTAGAAT
Ncrosbyi_MtMitchell_N210 -----------------------------------------------------------------------------------------------------------------------------------------------------------------------------------------------------------------------------------------------------------------------------------------------------------------------ATGGAAAATGGCAATTTAAAAAACGAAAAATCCAAAAAATGGATTACCGGAGG---------------TGCCGGATTAAAGAGGTTTTACTGTATAAGA--GTGTGCTCATCTTTATGCATGTAACTGTGTATATAGAAATACAAAGATCAATTTCTTTATAGAGCTTTGGTTGACCCGAGACGCAAGAGTAAGAAAATCGCAATCAGAGGTATATTCCCTGGAGCCAGAGTAGTGCGTGGTGTTGATTGGCAGTGGGAGGACCAGGATGGAGGCAATGGTCGACGTGGAAAAGTTACTGAAATACAAGATTGGAGTGCAGCAAGTCCCCGGAGTGCCGCTTATGTCATGTGGGATAATGGTGCAAAGAATCTTTACCGTGTTGGTTTTGAAGGAATGGTATGGATTTTTCATCTACTGTTAGAATGCTGTGTTTAATTTTGATGACTGGGAGATTTGAATGCAATTGACGATTATCGTATCTCAATCCAGTTGGCTGTAGGTAGTTTTCTAGGTTTCCTACCTTGCAATACTAAATATGGACCAGCTCCTTCTAAACGTCCTACAGGAAGGCATCAACTCCTTCATAGGAGTTCACACTGCCATGGACTATGCTATTAATTCGTATTTCTCACTCTCTCTGTACTTGTTTATACACATGTGACTTTTTATACCTTGTCTTTGATTTTACACCAGAATTGTTTCGTAGAATGTCAATGATATAAAAATATATGTTTATATTGTTAATTTTATTTATGGTTCATTTTTTCTCGTATGAAAGCTTGCTTCTCTAATGAAATTATGTATTTCAATATACAAACTTTTAATAATAATCTAAAAATAAAACTTTTTCCATGGATTTTGTGCATTCAGGTTATGA----------------------------------------CAGATTTT-----------TATTCAGATTTTTTTTT-----
Ncrosbyi_PricesCrk_N1143 ACACACATTGTTCATCCAAAAAGAATATTTGCAGCACCATGTAATTGTAATTAGTAAATAAGACTTGCAGGTGTTACACAGATGTATGTATACAGAAAGGCGTGTGTGGTAAAATTACCTACTGAAGTTTCATGCAGGTCAATAATACATTTTTAAGTAGAAGCCATACATATTATTTGTGGCAGTGGCAGGGTATCCAATAGTGAAGAGAGTTGAAAAGAATGGAGTTTGCTGGGAATTGGAAGCAAGTGTTTTCATTCCCTTATGTATTATTGATTGACACGTTTCTAAAGTCACCACACGCCTTTTAGATGAAAAATGGCAATTTAAAAAACGAAAAATCCAAAAAATGGATTCCCGGTGGAGCCGGATTACTGAATGCCGGATTAAAGAGCTTTTACTGTATAAGAATGTGTGCTCATCTTTATGCATGTAACTGTGTATATAGAAATACAAAGATCAATTTCTTTATAGAGCTTTGGTTGACCCAAGACGCAAGAGTAAGAAAATTGCAATTAGAGGTATATTCCCTGGAGCCAGAGTAGTGCGTGGTGTTGATTGGCAGTGGGAGGACCAGGATGGAGGCAATGGTCGACGTGGAAAAGTTACTGAAATACAAGATTGGAGTGCAGCAAGTCCCCGGAGTGCTGCTTATGTCATGTGGGATAATGGTGCAAAGAATCTTTACCGTGTTGGTTTTGAAGGAATGGTATGGATTTTTCATCTACTGTTACAATGCTGTGTTTAATTTTGATGACTGGGAGATTTGAATGCAATTGACGATTATCGTATCTCAATCCAGTTGGCTGTAGGTAGTTTTCTAGGTTTCCTACCTTGCAATACTAAATATGGACCAGTTCCTTCTAAACGTCCTACAGGAAGGCATCAACTCCTTCATAGGAGTTCACACTGTCATGGACTATGCTATTAATTCATATTTCTCACTCTCTCTGTACTTGTTTATAGACATGTGACTTTTTATACTTTGTCTTTGATTTTACACCAGAATTGTTTCG----------------------------------------AC---------------------CCAGAA--------------------------------------------------------------------GAACTTATTCCATGGATTTTGTGCATCCAGATTTTGATTTTTTGCTTTGGTCCTCACATTTCTAGTAAATTAATTTTTAGTCTTGGAGAAATGAATTTTTTAACTCTTTCTTTAGAAT
Ncrosbyi_ShufordCrk_N1148 ACAGACGTATTTACTGGAATATGAGCATTTGCAAGATGGTACACTTAACACGGAGAAATAAGGGGCAGAGGGTTTAGA-----------------------------------------------TGCCCCAAACAGTGGAACAGAAAGGGAATAACAATCGGCTGTGGATCGCATCTAGGGGGGTGGCAGGGTATCCAATAGTGAAGAGAGTTGAAAAGAATGGAGTTTGCTGGGAATTGGAAGCAAGTGTTTTCATTCCCTTATGTATTATTGATTGACACGTTTCTAAAGTCACCACATGCCTTTTAGATGGAAAATGGCAATTTAAAAAACGAAAAATCCGAAAAATGGATTACCGGTGGAGCTGGATTACTGAATGCCGGATTAAAGAGGTTTTACTGTATAAGAGTGTGTGCTCATCTTTATGCATGTAACTGTGTATATAGAAATACAAAGATCAATTTCTTTATAGAGCTTTGGTTGACCCGAGACGCAAGAGTAAGAAAATCGCAATTAGAGGTATATTCCCTGGAGCCAGAGTAGTGCGTGGTGTTGATTGGCAGTGGGAGGACCAGGATGGAGGCAATGGTCGACGTGGAAAAGTTACTGAAATACAAGATTGGAGTGCAGCAAGTCCCCGGAGTGCCGCTTATGTCATGTGGGATAATGGTGCAAAGAATCTTTACCGTGTTGGTTTTGAAGGAATGGTATGGATTTTTCATCTACTGTTAGAATGCTGTGTTTAATTTTGATGACTGGGAGATTTGAATGCAATTGACGATTATCGTATCTCAATCCAGTTGGCTGTAGGTAGTTTTCTAGGTTTCCTACCTTGCAATACTAAGTATGGACCAGCTCCTTCTAAACGTCCTACAGGAAGGCATCCACTCCTTCATAGGAGTTCACACTGCCATGGACTATGCTATTAATTCACATTTCTCACTCTCTCTGTACTTGTTTATAGACATGTAACTTTTTGTACCTTGTCTTTGATT-TACACTAGAATTGTTTCGTAGAATGTCAATGATATAAAAATATATGTTTATATTATTGTT---------------------------------------------------------------------------------------------------------------------------------------------------------------------------------------------------------------------
Ndellingeri_BullpenBridge_N109 ACAGACATAATTACTGGAATATGAGCATTTGCAAGATTGTACACTTAACACGGAGAAATAGGGGGCGGAGTGTTTAGATAGCAGTGGAAAGAGGTAGGAAAGGGCTCAGGAAAATGGAAAACTAATGCCCCAAACAGTGGAACAGAAAGAGAATAACAATCAGCTGTGGATAACATCTAGGGGAGTGGCAGGGTATCCAGTAGTGAAGAGAGTTGAAAAGAATGGAGTTTGCTGGGAATTGGAAGCAAGTGTTTTCATTCCCTTATGTATTATTGATTGACACATTTCTAAAGTCACCACACACCTTTTAGATGGAAAATCGCAATTTAAAAAATGAAAAATCCGAAAAATGGATTACCGATGGAGCCGGATTACTGAATGCCGGATTAAAGAGATTTTACTGTATAAGAATGTGTGCTCATCTTTATGCATGTAACTGTGTATATAGAAATACAAAGATCAATTTCTTTATAGAGCTTTGGTTGATCCGAGACGCAAGAGTAAGAAAATTGCAATTAGAGGTATATTCCCTGGAGCCAGAGTAGTGCGTGGTGTTGATTGGCAGTGGGAGGATCAGGATGGAGGCAATGGTCGACGTGGAAAAGTTACTGAAATACAAGATTGGAGTGCAGCAAGTCCCCGGAGTGCCGCTTATGTCATGTGGGATAATGGTGCAAAGAATCTTTACCGTGTTGGTTTTGAAGGAATGGTATGGATTTTTCATTTACTGTTACAATGCTGTG------TTTGATGACTGGGAAATTTGAATGCAATTGACTATTATCGTATCTCAATCCAGTTGGTTGCAGGTAGTTTTCCAGGTTTCCTACCTTGCAATA-------------------------------------------------TCTTCTTAGGAGTCCGCACTGTTATGGACTAAGCTCTTAATTCGTATTTCTCACTCGCTCTGAACTTGTTTATAGATGTGTTACT-------------------TTTTACACCAGAATTGTTTTATAGAATGTCAAAGATATAAAAATATATGTTTACATTGATAATTTTATTTATGGTTCATTTTTTCTAGGATGAAAATTTGCTTCTGTAATAAAATTATTTACTTCAACATACAAACTATTAAGTATAATCTAAAAATAAAAACTATGCCATGGATTTTGTGTATTCCGATTTTGAACTTCACAAATGGTCCTCACATTTCTAGTAAATTAATTTTTAGCCCTCGGGAAATGAATTTTTAAACCC------------
Ndellingeri_WhitewFalls_N887 --------------------------------------------------------------------AGGGTTTAGATAGCAGTGGAAAGAGGTAGGAAAGGGCTCAGGAAAATGGAAAACTAATGCCCCAAACAGTGGAACAGAAAGAGAATAACAATCAGCTGTGGATCACATCTGGGGGGGTGGCAGGGTATCCAGTAGTGAAGAGAGTTGAAAAGAATGGAGTTTGCTGGGAATTGGAAGCAAGTGTTTTCATTCCCTTATGTATTATTGATTGACACATTTCTAAAGTCACCACACACCTTTTAGATGGAAAATCGCAATTTAAAAAATGAAAAATCCGAAAAATGGATTACCGATGGA---------------GCCGGATTAAAGAGATTTTACTGTATAAGAATGTGTGCTCATCTTTATGCATGTAACTGTGTATATAGAAATACAAAGATCAATTTCTTTATAGAGCTTTGGTTGACCCGAGACGCAAGAGTAAGAAAATTGCAATTAGAGGTATATTCCCTGGAGCCAGAGTAGTGCGTGGTGTTGATTGGCAGTGGGAGGATCAGGATGGAGGCAATGGTCGACGTGGAAAAGTTACTGAAATACAAGATTGGAGTGCAGCAAGTCCCCGGAGTGCCGCTTATGTCATGTGGGATAATGGTGCAAAGAATCTTTACCGTGTTGGTTTTGAAGGAATGGTATGGATTTTTCATTTACTGTTACAATGCTGTG------TTTGATGACTGGGAAATTTGAATGCAATTGACTATTATCGTATCTCAATCCCGTTGGTTGCAGGTAGTTTTCCAGGTTTCCTACCTTGCAATA-------------------------------------------------TCTTCTTAGGAGTCCGCACTGTTATGGACTAAGCTCTTAATTCGTATTTCTCACTCACTCTGTACTTGTTTATAGATGTGTTACT-------------------TTTTACACCAGAATTGTTTTATAGAATGTCAAAGATATAAAAATATATGTTTACATTGATAATTTTATTTATGGTTCATTTTTTCTAGGATGAAAATTTGCTTCTGTAATAAAATTATTTACTTCAACATACAAACTATTAAGTATAATCTAAAAATAAAAACTATGCCATGGATTTTGTGTATTCCGATTTTGAACTTCACAAATGGTCCTCACATTTCTAGTAAATTAATTTTTAGCCCTCGGGAAATGAATTTTTAAACCCTTTCATTAGAAT
Ndilutus_GrassyCreek_N670 --------------------------------------------------------------------------------------------------------------------------------------------------------------------------------------------------------------------------------------------------------------------------------------------------------------------------------------------------------------------------------------------------------------------------------------CTTTATGCATGTAACTGTGTATATAGAAATACAAAGATCAATTTCTGTATAGAGCTTTGGTTGACCCGAGACGCAAGAGTAAGAAAATTGCAATTAGAGGTATATTCCCTGGAGCCAGAGTAGTGCGTGGTGTTGATTGGCAGTGGGAGGACCAGGATGGAGGCAATGGTCGACGTGGAAAAGTTACCGAAATACAAGATTGGAGTGCAGCAAGTCCCCGGAGTGCAGCTTATGTCATGTGGGATAATGGTGCAAAGAATCTTTACCGTGTTGGTTTTGAAGGAATGGTATGGATTTTTCATCTACTGTTACAATGCTATGTTAATTTTTGATGACTGGGATATTTGAATGCAATTGACGATTATCGTATCTCAATCCAGTTGGTTGTAGGTAATTTTCCAGGTTTCCTACCTTGCAGTA-------------------------------------------------TCTTCGTAGGAGTCCACACTGTTATGGACTAAGCTCTTAATTCGTATTTCTCACTCGCTCTGTACTTGTTTATAGACGTGTGACTTTTTACACCTTGTCTTTGA------------------------------------------------------------------------------------------------------------------------------------------------------------------------------------------------------------------------------------------------------------------------------------
Ndilutus_StarveRockCave_G3174 ACAGACATATTTACTAGAATATGAGCATTTGCAAGATGGTACACTTAACACGGAGAAATAAGGAGCAGAGAGTTTAGATAGCAGTGAAAATTGGTAGGAAAGGGCTCGGGAAAATGGAAAACTAATGCCCCAAACAGTGGAACAAAAAGGGAATAACAATCAGCTGTGGATAGCATCTGGGAGGGTGGCAGGGTATCCA-TAGTGAAGAGAGTTGAAAAGAATGGAGTTTGCTGGGAATTGGAAGGAAGTGTTTTCATTCCCTTATGTGTTATAGATTGACACGTTTCTAAAGTCACCACACTCCTTTTAGATGGAAAAGGGCAATTTAAAAAACGAAAAGTCCCAAAAATGGATTACCGGTGGAGCCGGATTACCGAATGTCAGATTAAAGAGGTTTTACTGTATAAGAATGTGTGCTCATCTTTATGCATGTAACTGTGTATATAGAAATACAAAGATCAATTTCTGTATAGAGCTTTGGTTGACCCGAGACGCAAGAGTAAGAAAATTGCAATTAGAGGTATATTCCCTGGAGCCAGAGTAGTGCGTGGTGTTGATTGGCAGTGGGAGGACCAGGATGGAGGCAATGGTCGACGTGGAAAAGTTACCGAAATACAAGATTGGAGTGCAGCAAGTCCCCGGAGTGCAGCTTATGTCATGTGGGATAATGGTGCAAAGAATCTTTACCGTGTTGGTTTTGAAGGAATGGTATGGATTTTTCATCTACTGTTACAATGCTATGTTAATTTTTGATGACTGGGATATTTGAATGCAATTGACGATTATCGTATCTCAATCCAGTTGGTTGTAGGTAATTTTCCAGGTTTCCTACCTTGCAGTA-------------------------------------------------TCTTCGTAGGAGTCCACACTGTTATGGACTAAGCTCTTAATTCGTATTTCTCACTCGCTCTGTACTTGTTTATAGACGTGTGACTTTTTACACCTTGTCTTTGATTTTCCACCAGAATTGTTTCATAGAATGTCAAAGATATAAAAATATATGTTTATATTGATAATTTTATTTATGGTTCATTTTTTCTAGGATGAAAATTTGCTCCTGTAATAAAATTATTTATTTCAACATACAAACTTTTAAGTATAATCTAAAAATAAAAACTTCGCCATGGATTTTGTGTATTCAGATTTTGAACTTCACAAATGGTCCTCACATTTCTAGTAAATTAATTTTTAGTCCTTGGGAAATGAATTTTTTAACCCTTTCTTTAG---
Nfridelli_LittlePigeon_N262 ACAGACATATTTACTGGAATATGAGCATTTGCAAGATGGTACATTTAACACGGAGAAATAAGAGATGGAGGATTTAGATAGCAGTGGAAAGAGGTAGGAAAGAGCTCAGGAAAATGGAAAACTAATGCCCCAAACAGTGGAACAGAAAGGGAATAACAATCAGCTGTGGATCACATCTAGGGGG-TGGCAGGGTATCCAATAGTGAAGAGAGTTGAAAAGAATGGAGTTTGCTGGGAATTGGAAGCAAGTGTTTTCATTCCCTTATGTATTATTGATTGACACGTTTCTAAAGTCACCACACGCCTTTTAGATGGAAAATGGCAATTTAAAAAA---------CGAAAAATGGATTACCGGTGGAGCCGGATTACTGAATGCCAGATTAAAGAGGTTTTACTGTATAAGAATGTGTGCTCATCTTTATGCATGTAACTGTGTATATAGAAATACAAAGATCAATTTCTTTATAGAGCTTTGGTTGACCCGAGACGCAAGAGTAAGAAAATTGCAATTAGAGGTATATTCCCTGGAGCCAGGGTAGTGCGTGGTGTTGATTGGCAGTGGGAGGACCAGGATGGAGGCAATGGTCGACGTGGAAAAGTTACTGAAATACAAGATTGGAGTGCAGCAAGTCCCCGGAGTGCCGCTTATGTCATGTGGGATAATGGTGCAAAGAATCTTTACCGTGTTGGTTTTGAAGGAATGGTATGGATTTTTCATCTACTGTTACAATGCTGTGTTTAATTTTGATGACTGGGAGATTTGAATGCAATTGACAATTATTGTATCTCAATCCAGTTGGCTGTAGGTAGTTTTCTAGGTTTCCTACCTTGCAATACTAAATATGGACCAGCTCCTTCTAAACGTCCTACAGGAAGGCATCAACTCTTTCATAGGAGTTCAAACTGCCATGGACTATGCTATTAATTCGTATTTCTCACTCTCTCTGTACTTGTTTATAGACATGTGACTTTTTATACCTTGTC--------------AGAATTGTTTCGTAGAATGTCAATGATATAAATATATATGTTTATATTGTTAATTTCATTTATGGTTCATTTTTTCTAGGATGAAAATTTGCTTCTGTAATGAAATTATTTATTTCAACA-ACAAACTTTTAAGTATATTCTAAAAATAAAACCTACGCCATGCATTTTGTTCACTCAGATTTTGAACTTCACAAAAGATCCTCACATTTCTAGTAAATAAATTTTTAGTCTTTGGGAAATGAATTTCTTAACCCTTTCTTTAGAAT
Nfurtivus_RaccoonMtn_N1026 ACAGACATATTTACTGGAATATGAGCATTTGCAAGATGGTACACTTAACATGGAGAAAGAAGGGGTAGAGGGTTTAGATAGCAGTGAAAAGAGGTAGGAAAGGGCTCAGGAAAATGGGAAATGAATACCCCAAACAGTGGAACAGAAAGGGAATAACAATCAGCTGTGGATCACATCTAGGGGGGTGGCAGGGTATCCAGTAGTAAAGAGAGTTGAAAAGAATGGAGTTTTCTG------GGAAGCAAGTGTTTTCATTCCCTTATGTATTATTGATTGACACATTTCTAAAGTCACCACACACCTTTTAGATGGAAAATGGCAATTTAAAAAACGAAAAATCCGAAAAATGAATTACCGGTGGAGCCGGATTACTGAATGCCGGATTAAAGAGGTTTTACTGTATAAGAATGTGTGCTCATCTTTATGCATGTAACTGTGTATATAGAAATACAAAAATCAATTTCTTTATAGAGCTTTGGTTGACCCGAGACGAAAGAGTAAGAAAATTGCAATTAGAGGTATATTCCCTGGAGCCAGAGTAGTACGTGGTGTTGATTGGCAGTGGGAGGACCAGGATGGAGGCAATGGTCGACGTGGAAAAGTTACTGAAATACAAGATTGGAGTGCTGCAAGTCCCCGGAGTGCCGCTTATGTCATGTGGGATAATGGTGCAAAGAATCTTTACCGTGTTGGTTTTGAAGGAATGGTATGAATTTTTCATCTACTGTTACAATGCTGTGTTTAATTTTGATGACTGGGAGATTTGAATGCAATTGACGATTATCGTATCTCAATCCAGTTGGCTGTAGGTAGTTTTCTAGGTTTACTACCTTGCAATTCTGAATATGGACCAGCTCCTTCTAAACATCCTACAGGAAGGCATCAACTCCTTCATAGGAGTTCAAACTGCCATGGACTATGCTATTAATTCGTATTTTTCACTCTCTCTGTACTTGTTTATAGACATGTGACTCTTTGTACCTTGTCTTTGGTTTTACACCAGAATTGTTTCGTAGAATGTCAATGATATAAATATATATGTTTATATTGTTAATTTCATTTATGGTTCATTTTTTCTAGGATGAAAATTTGCTTCTGTAATGAAATTATTTATTTCAACATACAAACTTTTAAGTATAATCTAAAAATAAAACCTACACCATGCATTTTGTTCATTCAGATTTTGAACTTCACAAAAGGTCCTCACATTTCTAGTAAATTAATTGTTAGTCTTTGGGAAATGAATTTCTTAACCCTTTCTTTAGAAT
Ngeorgia_Sittons_N073 ------ATATTTACTGGAATATGAGCATTTGCAAGACGGTACACTTAACATGGAGATGTAAGGTGCGGAGGGTTTAGATAGCAGTGAAGAGAGGTAGGAAAGGGCTCTGGAAAATGGAAAACTAATGCCTCAAACAGTGGAACAGAAAGGGAATAACAATCAGCTGTGGATCACATCTAGGGGGATGGCAGGGTATCCAATAGTGAAGAGAGTTTAAAAGAATGGAGTTTGCTGGGAATTGGAAGCAAGTGTTTTCATTCCTTTATGTGTTATTAATTGACACGTTTCTCAAGTCACCACATGCCTTTTATATGGAAAATGGCAATTTAAAAAACAAAAAATCCAAAAAATG-----------------AATTACTGAATGCCGGATTTAAGAGGTTTTACTGTATAAGAATGTGTGCTCATCTTTATGCATGTAACTGTGTATATAGAAATACAAAGATCAATTTCTTTATAGAGCTTTGGTTGACCCGAGACGCAAGAGTAAGAAAATTGCAGTTAGAGGTATATTCCCTGGAGCCAGAGTAGTGCGTGGTGTTGATTGGCAGTGGGAGGACCAGGATGGAGGCAATGGTCGACGTGGAAAAGTTACTGAAATACAAGATTGGAGTGCAGCAAGTCCCCGGAGTGCCGCTTATGTCATGTGGGATAATGGTGCAAAGAATCTTTACCGTGTTGGTTTTGAAGGAATGGTATGGATTTTTCATCTACTGTTACAATGCTGTGTTTAATTTTGATGACTGGGAGATTTGAATGCAATTGACGATTATCGTATCTCAATCCAGTTGGCTGTAGGTAGTTTTTTAGGTTTCCTACCTTGCAATACTGAATATGGACCAGCTCCTTCTAAATGTCCTACAGGAGGGCATCAACTCCTTCA------T-CAAACTGCCATGGATTATGTTATTAATTCATATTTCTCACTCTCTCTGTACTTGTTTATAGACATGTGACTTTTTATACCTTGTCTTTGATTTTACACCAGAATTGTTTCATAGAATGTCAATGATATAAATATATATGTTTATATTGTTAATTTCATTTATGGTTCATTTTTTCTAGGATGAAAATTTGCTTCTGTAATGAAATTATTTATTTCAACATACAAACTTTTGAGTATAATCTAAAAATAAAAACTTCACCATGCATTTTGTTCACTCAGATTTTGAGTTTCACAAAAGGTCTTCACATTTCTAGTAAATTAATTTTTAGTCTTTGGGAAATTAATTTCTTAACCCTTTCTTTAGAAT
Ngertschi_CedarCreek_N351 ----------------------------------------------------------------------------------------------------------------------------------CATGCAGGTCAATAATACATTTTTAAGTAGAAGCCATACATATTATTTGTGGCAGTGGCACGGTATCCAATAGTGAAGAGAGTTGAAAAGAATGGAGTTTGCTGGGAATTGGAAGCAAGTGTTTTCATTCCCTTATGTATTATTGATTGACACGTTTCTAAAGTCACCACACGCCTTTTAGATGAAAAATGGCAATTTAAAAAACGAAAAATCCAAAAAATGGATTCCCGGTGGAGCCGGATTACTGAATGCCGGATTAAAGAGCTTTTACTGTATAAGAATGTGTGCTCATCTTTATGCATGTAACTGTGTATATAGAAATACAAAGATCAATTTCTTTATAGAGCTTTGGTTGACCCAAGACGCAAGAGTAAGAAAATTGCAATTAGAGGTATATTCCCTGGAGCCAGAGTAGTGCGTGGTGTTGATTGGCAGTGGGAGGACCAGGATGGAGGCAATGGTCGACGTGGAAAAGTTACTGAAATACAAGATTGGAGTGCAGCAAGTCCCCGGAGTGCTGCTTATGTCATGTGGGATAATGGTGCAAAGAATCTTTACCGTGTTGGTTTTGAAGGAATGGTATGGATTTTTCATCTACTGTTACAATGCTGTGTTTAATTTTGATGACTGGGAGATTTGAATGCAATTGACGATTATCGTATCTCAATCCAGTTGGCTGTAGGTAGTTTTCTAGGTTTCCTACCTTGCAATACTAAATATGGACCAGTTCCTTCTAAACGTCCTACAGGAAGGCATCAACTCCTTCATAGGAGTTCACACTGTCATGGACTATGCTATTAATTCATATTTCTCACTCTCTCTGTACTTGTTTATAGACATGTGACTTTTTATACTTTGTCTTTGATTTTACACCAGAATTGTTTCA----------------------------------------AC---------------------CCAGAA--------------------------------------------------------------------GAACTTATTCCATGGATTTTGTGCATCCAGATTTTGATTTTTTGTTTTGGTCCTCACATTTTTAGTAAATTAATTTTTAGTCTTGGAGAAATGAATTTTTTAACTCTTTCTTTAGAAT
Ngertschi_HickoryNutGap_N810 ACACACATTGTTCATTCATAAAGAATATTTGCAGCGCCATGTAATTGTAATTAGTAAATAAGACTTGCAGGTGTTACACGGATGTATGTATACAGAAAGGCGTGTGTGGTAAAATTACCTACTGAAGTTTCATGCAGGTCAATAATACATTTTTAAGTAGAAGCCATACATATTATTTGTGGCAGTGGCAGGGTATCCAATAGTGAAGAGAGTTGAAAAGAATGGAGTTTGCTGGGAATTGGAAGCAAGTGTTTTCATTCCCTTGTGTATTATTGATTGACACGTTTCTAAAGTCACCACACGCCTTTTAGATGAAAAATGGCAATTTAAAAAACGAAAAATCCAAAAAATGGATTCCCGGTGGAGCCGGATTACTGAATGCCGGATTAAAGAGCTTTTACTGTATAAGAATGTGTACTCATCTTTATGCATGTAACTGTGTATATAGAAATACAAAGATCAATTTCTTTATAGAGCTTTGGTTGACCCAAGACGCAAGAGTAAGAAAATTGCAATTAGAGGTATATTCCCTGGAGCCAGAGTAGTGCGTGGTGTTGATTGGCAGTGGGAGGACCAGGATGGAGGCAATGGTCGACGTGGAAAAGTTACTGAAATACAAGATTGGAGTGCAGCAAGTCCCCGGAGTGCTGCTTATGTCATGTGGGATAATGGTGCAAAGAATCTTTACCGCGTTGGTTTTGAAGGAATGGTATGGATTTTTCATCTACTGTTACAATGCTGTGTTTAATTTTGATGACTGGGAGATTTGAATGCAATTGACGATTATCGTATCTCAATCCAGTTGGCTGTAGGTAGTTTTCTAGGTTTCCTACCTTGCAATACTAAATATGGACCAGTTCCTTCTAAACGTCCTACAGGAAGGCATCAACTCCTTCATAGGAGTTCACACTGTCATGGACTATGCTATTAATTCATATTTCTCACTCTCTCTGTACTTGTTTATAGACATGTGACTTTTTATACTTTGTCTTTGATTTTACACCAGAATTGTTTCA----------------------------------------AC---------------------CCAGAA--------------------------------------------------------------------TAACTTATTCCATGGATTTTGTGCATTCAGATTTTGATTTTTTTTTTTGGTCCTCACATTTCTAGTAAATTAATTTTTAGTCTTGGAGAAATGAATTTTTTAACTCTTTCTTTAGAAT
Nholsingeri_BrumleyCrk_N916 ACAGACATATTTACTGGAATATGAGCATTTGCAAGGTGATACACTTAACATAGAGAAATAAGGAGCGGAGGGTTTAGATAGCAGTGAAAATTGGTAGGAAAGGGCTCGGGAAAATGGAAAACTAATGCCCCAAACAGTGGAACAAAAAGGGAATAACAATCAGCTGTGGATAGCATCTGGGAGGGTGGCAGGGTATCCA-TAGTGAAGAGAGTTGAAAAGAATGGAGTTTGCTGGAAATTGGAAGCAAGTGTTTTCATTCCCTTATGTATTATTGATTGACATGTTTCTAAAGTCACCACACTCCTTTTA---GGAAAATAGCAATTTAAAAAACAAAAAATTCAAAAAATGGATTACCGGTGAAGCTGGATTACCGAATGTCAGATTAAAGAGGTTTTACTGTATAAGAATGTGTGCTCATCTTTATGCATGTAACTGTGTATATAGAAATACAAAGATAAATTTCTTTATAGAGCTTTAGTTGACCCGAGACGCAAGAGTAAGAAAATTGCAATTAGAGGTATATTCCCTGGAGCCAGAGTAGTTCGTGGTGTTGATTGGCAGTGGGAGGACCAGGATGGAGGCAATGGTCGACGTGGAAAAGTTACTGAAATACAAGATTGGAGTGCAGCAAGTCCCCGGAGTGCAGCTTATGTCATGTGGGATAATGGTGCAAAGAATCTTTACCGTGTTGGTTTTGAAGGAATGGTATGGATTTTTCATCTACTGTTACAATGCTATGTTAATTTTTGATGACAGGGAGATTTGAATGCAATTGACGATTATCGTATCTCAATCCAGTTGGTTGCAGGTAATTTTCCAGGTTTCCTACCTTGCAGTA-------------------------------------------------TCTTCGTAGGAGTCCACACTGTTATGGACTAAGCTCTTAATTCGTATTTCTCACTCGCTCTTTACTTGTTTATAGACTTGTGACT-------------------TTTTACACCAGAATTGTTTCATAGAATATCAAAGATATAAATATATATGTTTATATTGATAATTTTATTTATGGTTCATTTTTTCTAGGATGAAAATTTGCTTCTGTAATAAAATTATTTATTTCAACATACAAACTTTTAAGTATAATCTAAAAATAAAAACCATGCCATGGATTTTGTGTATTCAGATTTTGAACTTCACAAATGGTCCTCACATTTCTAGTAAATTAATTTTTAGTCCTTGGGAAATGAATTT-TTAACCCTTTCTTTAGAAT
Nholsingeri_PondCave_N541 GCAGACATATTTACTGGAATATGAGCATTTGCAAGATGGTACACTTAACACAGAGAAATAAGGAGCGGAGGGTTTAGATACCAGTGATAATTGGTAGGAAAGGGCTCGGGAAAATGGAAAACTAATGCCCCAAACAGTGGAACAAAAAGGGAATAACAATCAGCTGTGGATAGCATCTGGTAGGGTGGCAGGGTATCCA-TAGTGAAGAGAGTTGAAAAGAATGGAGTTTGCTGGGAATTGGAAGCAAGTGTTTTCATTCTCTTATGTATTATTGATTGACACGTTTCTAAAGTCACCACACTCCTTTTAGATGGAAAATGGCAATTTAAAAAACGAAAAATCCAAAAAATGGATTACCGGTGGAGCCGGATTACCGAACGTCAGATTAAAGAGATTTTATTGTATAAGAATGTGTGCTCATCTTTATGCATGTAACTGTGTATATAGAAATACAAAGATCAATTTCTTTATAGAGCTTTGGTTGACCCGAGACGCAAGAGTAAGAAAATTGCAATTAGAGGTATATTCCCTGGAGCCAGAGTAGTGCGTGGTGTTGATTGGCAGTGGGAGGACCAGGATGGAGGCAATGGTCGACGTGGAAAAGTTACTGAAATTCAAGATTGGAGTGCAGCAAGTCCCCGGAGTGCAGCTTATGTCATGTGGGATAATGGTGCAAAGAATCTTTACCGTGTTGGTTTTGAAGGAATGGTATGGATTTTTCATCTACTGTTACAATGCTATGTTAATTTTTGATGTCTGGGAGATTTGAATGCAATTGACGATTATCGTATCTCAATCCAGTTGGTTGCAGGTAATTTTCCAGGTTTCCTACCTTGCAGTA-------------------------------------------------TCTTCGTAGGAGTCCACACTGTTATGGACTAAGCTCTTAATTCATATTTCTCACTCACTCTGTACTTGTTTATAGACGTGTGACT-------------------TTTTACACCAGAATTGTTTCATAGAATGTCAAAGATATAAATATATATGTTTATATTGATAATTTTATTTATGGTTCATTTATTTTAGGATGAAAATTTGCTTCTGTAATAAAATTATTTATTTCAACATACAAACTTTTAAGTATAATCTAAAAATAAAAACTACGCCATGGATTTTGTGTATTCAGATTTTGAACTTCACAAATGGTCCTCACATTTCTAGTAAATTAATTTTTAGTCCTTGGGAAATGAATTTTTTAACCCTTTCT-------
Njonesi_CaveSpringCave_N390 ACAAAAAAATTTAATGGATAGAGAAGGACTCTAATTAAGATGATTTAATGC----AAATAAGGGATGGAGGGTTTAGATAGCAGTGGAAAGAGGTAGGAAAGGGCTCAGGAAAATGAAAAACTAATGCCCCAAACAGTGGAACAGAAAAGGAATAA----------------------------------------------------AGATATAAAAAGAATGGAGTTTGCTGGGAATTGGAAGCAAGTGTTTTCATTCCCTTATGTATTATTGATTGACATGTTTCTAAAGTCACCACACACCTTTTAGATGGAAAAT-----------------------------------------------CGGATTACTGAATGCTGGATTAAAAAGGTTTTACTGTATAAGAATGTGTGCTCATCTTTATGCATGTAACTGTGTATATAGAAATACAAAGATCAATTTCTTTATAGAGCTTTGGTTGACCCGAGACGCAAGAGTAAGAAAATTGCAATTAGAGGTATATTCCCTGGAGCCAGAGTAGTGCGTGGTGTTGATTGGCAGTGGGAGGACCAGGATGGAGGCAATGGTCGACGTGGAAAAGTTACTGAAATACAAGATTGGAGTGCAGCAAGTCCCCGGAGTGCCGCTTATGTCATGTGGGATAATGGTGCAAAGAATCTTTACCGTGTTGGTTTTGAAGGAATGGTATGGATTTTTCATCTACTGTTACAATGCTGTCTTTAATTTTGATGACTGGGAGATTTGAATGCAATTGACAATTATTGTATCTCAATCCAGTTGGCTGTAGGTAGTTTTCTAGGTTTCCTACCTTGCAATACTAAATATGGACCAGTTCCTTCTAAACGTCCTACAGGAAGGCATCAACTCTTTCATAGGAGTTCAAACTGCCATGGACTATGCTGTTAATTCATATTTCTCACTCTCTCTGTACTTGTTTATAGAC--GTGACTTTTTATACCTTGTCTTTGATTTTACACCAGAATTGTTTCGTAGAAAGTCAATGATATAAATATATATGTTTATATTATTAATTTCATTTATGGTTCATTTTTTCTAGGATGAAAATTTGCTTCTGTAATAAAATTATTTATTTCAACATACAAACTTTTAAGTATAATCTAAAAATAAAACCTACGCCATGCATTTTGTTCACTCAGATTTTGAACTTCACAAAAGGTCCTCACATTTCTAGTAAATTAATTTTTAGTCTTTGGGACATGAATTTCTTAACCCTTTCTTTAGAAT
Nlowderi_ChestnutBranch_N731 ACAGACATATTTACCAGAATATGAGCATTTGCAAGATAGTACACTTAACACGGAGAAATAAGGGGTGGAGAGTTTAGATAGCAGTGAAAAGAGGTAGGAAAGGGCTCAGGAAAATGGAAAACTGATGCCCCAAACAGTGGAACAGAAAGGGAATAACAATCAGCTGTGGATCACATCTAGGGGGATGGCAGGGTATCCAATAGTGAAGAGAGTTGAAAAGAATGGGGTTTGCTGGGAATTGGAAGCAAGTGTTTCCATTCCCTTATGTATTATTGATTGACATGTTTTTAAAGTCACCACACGCCTTTTAGATGGAAAATGGCAATTTAAAAAACGAAAAATCCCAAAAATGGATTACCGGTGGAGCCCGATTACTGAATAACGGATTAAAGAGGTTTTACTGTATAAGAATGTGTGCTCATCTTTATGCATGTAACTGTGTATATAGAAATACAAAGATCAATTTCTTTATAGAGCTTTGGTTGACCCGAGACGCAAGAGTAAGAAAATTGCAATTAGAGGCATATTCCCTGGAGCCAGAGTAGTGCGTGGTGTTGATTGGCAGTGGGAGGACCAGGATGGAGGCAATGGTCGACGTGGAAAAGTTACTGAAATACAAGATTGGAGTGCAGCAAGTCCCCGGAGTGCCGCTTATGTCATGTGGGATAATGGTGCAAAGAATCTTTACCGTGTTGGTTTTGAAGGAATGGTATGGATTTTTCATCTACTGTTACAATGCTGTGTTTAATTTTGATGACTGGGAGATTTGAATGCACTTGACGATTATCGTATCTGAATCCAGTTGGCTGTAGGTAATTTTCTAGGTTTCCTATCTTGCAATACTAAATATGGACCTGCTCCTTCTAAACGTCCTACAGGAAGGCATCAACTCCTTCATAGGAGTTCAAACTGCCATGGACTATGCTGTTAATTCGTATTTCTCACTCTCTCTGTACTTGTTTATAGACATGTGACTTTTTATACCTTGTCTTTGATTTTACACCAGAATTGTTTCATAGAATGTCAATGATATAAAAATATATGTTTATATTGTTAATTTTATTTATGGTTCATTTTTTCTAGGATGAAAATTTGCTTCTATAATGAAATTATTTATTTTAATATACAAACTTTTAAGTATAATACAAAAATAAAACCTATGCCAGCCATTTTGTGCATTCAGATTTTGAACT---CAAATGGTCCTCACATTTCTGGTAAATTAATTTTTAGTTCTTGGGAAATGAATTTCTTAACCCTTTCTTTAGAAT
Nlula_BeeRockCave_G2091 ACAGGCATATTTACTGGAATATGAACATTTGCAAGATGGTACACTTAACATGGAGAAATAAAGGGTGGAGGGTTTAGATAGCAGTGAAAAGAGGTAGGAAAGGGCTCAGGAAAATGTAAAACTAATGCCCTACACAGTGGAACAGAAAGGGAATAACAATCAGCTGTGGATCACATCTAGGGGGGTGGCAGGGTATCCAATAGTGAAGAGAGTTGAAAAGAATGGAGTTTGCTGGGAATTAGAAGCAAGTGTTTTCATTCCCTTATGTATTATTAATTGACATGTTTCTCAAGTCACCACACGCCTTTTAGATGGAAAATGGCAATTTAAAAAACAAAAAATCCAAAAAATGAATTACCGGTGGAGCCCAATTACCGATTGCCGGATTTAAGAGGTTTTACTGTATAAGAATGTGTGCTCATCTTTATGCATGTAACTGTGTATATAGAAATACAAAGATCAATTTCTTTATAGAGCTTTGGTTGACCCGAGACGCAAGAGTAAGAAAATTGCAGTTAGAGGTATATTCCCTGGAGCCAGAGTAGTGCGTGGTGTTGATTGGCAGTGGGAGGACCAGGATGGAGGCAATGGTCGACGTGGAAAAGTTACTGAAATACAAGATTGGAGTGCAGCAAGTCCCCGGAGTGCCGCTTATGTCATGTGGGATAATGGTGCAAAGAATCTTTACCGTGTTGGTTTTGAAGGAATGGTATGGATTTTTCATCTACTGTTACAATGCTGTGTTTAATTTTGATGACTGGGAGACTTGAATGCAATTGACGATTATCGTATCTCAATCCAGTTGGCTGTAGGTAGTTTTCTAGGTTTCCTACCTTGCAATACTGAATATAGACCAGATCCTTCTAAATGTCCTACAGGAAGGCATCAACTCCTTCATAGGAGTTCAAACTGCCATGGATTATGTTATTGATTCATATTTTTCA--CTCTCTGTTCTTGTTTATAGACATGTGACTTTTTATACCTTGTCTTTGATTATACACCAGAATTGTTTCGTAGAATGTCAATGATATAAATATATATGTTTATATTGTTAATTTCATTTATGGTTCATTTTTTCTAGGATGAAAATTTACTTCTGTAATGAAATTATTTATTTCAACATACAAACTTTTAAGTATAATCTAAAAATAAAACCTACACCATGCATTTTGTTCACTCAGATTTTGAGTTTCACAAAAGGTCCTCACATTTCTAGTAAATTAATTTTTAGTCTTTGGGAAATTAATTTCTTAACCCTTTCTTTAGAAT
Nlula_LulaFallsCave_G2084 ACAGACATATTTACTGGAATATGAACATTTGCAAGATGGTACACTTAACATGGAGAAATAAAGGGTGGAGGGTTTAGATAGCAGTGAAAAGAGGTAGGAAAGGGCTCAGGAAAATGTAAAACTAATGCCCCACACAGTGGAACAGAAAGGGAATAACAATCAGCTGTGGATCGCATCTAGGGGGGTGGCAGGGTATCCAATAGTGAAGAGAGTTGAAAAGAATGGAGTTTGCTGGGAATTAGAAGCAAGTGTTTTCATTCCCTTATGTATTATTAATTGACATGTTTCTCAAGTCACCACATGCCTTTTAGATGGAAAATGGCAATTTAAAAAACAAAAAATCCAAAAAATGAATTACCGGTGGAGCCCAATTACCGATTGCCGGATTTAAGAGGTTTTACTGTATAAGAATGTGTGCTCATCTTTATGCATGTAACTGTGTATATAGAAATACAAAGATCAATTTCTTTATAGAGCTTTGGTTGACCCGAGACGCAAGAGTAAGAAAATTGCAGTTAGAGGTATATTTCCTGGAGCCAGAGTAGTGCGTGGTGTTGATTGGCAGTGGGAGGACCAGGATGGAGGCAATGGTCGACGTGGAAAAGTTACTGAAATACAAGATTGGAGTGCAGCAAGTCCCCGGAGTGCCGCTTATGTCATGTGGGATAATGGTGCAAAGAATCTTTACCGTGTTGGTTTTGAAGGAATGGTATGGATTTTTCATCTACTGTTACAATGCTGTGTTTAATTTTGATGACTGGGAGACTTGAATGCAATTGACGATTATCGTATCTCAATCCAGTTGGCTGTAGGTAGTTTTCTAGGTTTCCTACCTTGCAATACTGAATATAGACCAGATCCTTCTAAATGTCCTACAGGAAGGCATCAACTCCTTCATAGGAGTTCAAACTGCCATGGATTATGTTATTGATTCATATTTTTCA--CTCTCTGTACTTGTTTATAGACATGTGACTTTTTATACCTTGTCTTTGATTTTACACCAGAATTGTTTCGTAGAATGTCAATGATATAAATATATATGTTTATATTGTTAATTTCATTTATGGTTCATTTTTTCTAGGATGAAAATTTACTTCTGTAATGAAATTATTTATTTCAACATACAAACTTTTAAGTATAATCTAAAAATAAAACCTACACCATGCATTTTGTTCACTCATATTTTGAGTTTCACAAAAGGTCCTCACATTTCTAGTAAATTAATTTTTAGTCTTTGGGAAATTAATTTCTTAACCCTTTCTTTAGAAT
Nmimus_Straleys_N625 ----------------------------TTGCAAGATGGTACACTTAACACGGAGAAATAAGGAGCGGAGTGTTTAGATAGCAGTGAAAATTGGTAGAAAAGGGCACGGGAAAATGGAAAACTAATGCCCCAAACAGTGGAACAAAAAGGGAATAACAATCAGCGGTGGATAGCATCTGGGAGGGTGGCATTGTATCCA-TAGTGAAGAAAGTTGAAAAGTATGGAGTTTGCTGGGAATTGGAAGCAAGTGTTTTCATTCCCTTATGTATTATTGATTGACACGTTTCTAAAGTCACCACACTCCTTTTAGATGGAAAATGGCAATTTATAAAACGAAAAATCCAAAAAATGGATTACCGGTGGAGCCGGATTACCGAATGTCAGATTAAAGTGGTTTTACTGTATAAGAATGTGTGCTCATCTTTATGCGTGTAACTGTGTATATAGAAATACAAAGATCAATTTCTTTATAGAGCTTTGGTTGACCCGAGACGCAAGAGTAAGAAAATTGCAATTAGAGGTATATTCCCTGGAGCCAGAGTAGTGCGTGGTGTTGATTGGCAGTGGGAGGACCAGGATGGAGGCAATGGTCGACGTGGAAAAGTTACTGAAATACAAGATTGGAGTGCAGCAAGTCCCCGGAGTGCAGCTTATGTCATGTGGGATAATGGTGCAAAGAATCTTTACCGTGTTGGTTTTGAAGGAATGGTATGGATTTTTCATCTACTGTTACAACGCTATGTTAATTTTTGATGACTGGGAGATTTGAATGCAATTGACGATTATCGTATCTCAATCCAGTTGGTTGCATGTAATTTTCCAGGTTTCCTACCTTGCAGTA-------------------------------------------------TCTTCGTAGGAGTCCACACTGTTATGGACTAAGCTCTTAATTCGTATTTCTCACTCGCTCTGTACTTGTTTATAGACGTGTGACTTTTTACACCTTGTCTTTGATTTTACACCAGAATTGTTACATAGAATGTCAAAGATATATATATATATGTTTATATTGATAATTTTATTTATGGTTCATTTTTTCTAGGATGAAAATTTGCTTCTGTAATAAAATTATTTATTTCAACATACAAACTTTTAAGTATAATCTAAAAATAAAAACTACGCCATGGATTTTGTGTATTCAGATTTTGAACTTCACAAATGGTCCTCACATTTCTAGTAAATTAATTT------------------------------------------
Nnasicus_CaneyFork_N171 ACAGACATATTTTTGGAA----GAGCATTTGCAAGTTGGTACACTTAACACGGAGAAATAAGGGGCAGAGTGTTTAGATAGCAGTGAAAATTGATGGGAAAGGGCTTGGGAAAATGGAAAATTAATGCCCCAAACAGTGGAACAAAAAGGGAATAACAATCAGCTGTGGATAACATCTGGGAGGGTGGCAGGGTATCCATTAATGAAGAGAGTTGAAAAGAATGGAGTTTGCTGGGAATTGGAAGCAAGTGTTTTCATTCCCTTATGTATTATTGATTGACATGTTTCTAAAGT---CACACACCTTTTAGATGGAAAATGGCAATTTAAAAAACGAAAAATCCAAAAAATGGATTACCGGTGGAGCCGAATTACCGAATGCCAGATTAAAGAGGTTTTACTGTATAAGAATGTGTGCTCATCTTTATGCA--------TGTATATAGAAATACAAAGATCAATTTCTTTCTAGAGCTTTGGTTGACCCGAGACGCAAGAGTAAGAAAATTGCAATTAGAGGTATATTCCCTGGAGCCAGAGTAGTGCGTGGTGTTGATTGGCAGTGGGAGGACCAGGATGGAGGCAATGGTCGACGTGGAAAAGTTACTGAAATACAAGATTGGAGTGCAGCAAGTCCCCGGAGTGCAGCTTATGTCATGTGGGATAATGGTGCAAAGAATCTTTACCGTGTTGGTTTTGAAGGAATGGTATGGATTTTTCATCTACTGTTACAATGCTGTGTTAATTTTTGATGACTGGGAGATTTGAATGCAATTGACGATTATCGTATCTCAATCCAGTTGGTTGCAGGTAATTTTCCAGGTTTCCTACCTTGCAATA-------------------------------------------------TCTCCGTAGGAGTCCACACTATTATGGACTAAGCTCTTAATTCGTATTTCTCACTCACTCTGTACTTGTTTATAGATGTGTGACTTTTTACACCTTGTCTTGGATTTTACACCAGAATTGTCTCATAGAATCTCAAAGATATAAAAATATATGTTTATATTGTTAATTTTATTTATGGTTCATTTTTTCTAGGATGAAAATTTGCTTCTGTAATGAAATTATTTTTTTCAACATACAAACTTTTAAGTATAATCTAAAAATAAAAACTACGCCATGGATTCATT--------ATTTTGAACTTCACACTGGGTCCTCACATTTCTAGTAAATTAATTTTTAGTCCTTGGGAAATGAATTTCTTAACCCTTTCATTGGAAT
Nnasicus_ConnosteeFalls_N696 --------------------------------------------------------------------------------------------------------------------------TAATGCCCCAAACAGTGGAACAAAAAGGGAATAACAATCAGCTGTGGATAACATCTGGGAGGGTGGTAGGGTATCCATTAGTGAAGAGAGTTGAAAAGAATGGAGTTTGCTGGGAATTGGAAGCAAGTGTTTTCATTCCCTTATGTATTATTGATTGCCATGTTTCTAAAGTCACCACACACCTTTTAGATGGAAAATGGCAATTTAAAAAACGAAAAATCCAAAAAATGGATTACCGGTGGAGCCGGATTACTGAATGCCGGATTAAAGAGGTTTTACTGTATAAGAATGTGTGCTCATCTTTATGCATGTAACTGTGTATATAGAAATACAAAGATCAATTTCTTTCCAGAGCTTTGGTTGACCCGAGACGCAAGAGTAAGAAAATTGCAATTAGAGGTATATTCCCTGGAGCCAGAGTAGTGCGTGGTGTTGATTGGCAGTGGGAGGACCAGGATGGAGGCAATGGTCGACGTGGAAAAGTTACTGAAATACAAGATTGGAGTGCAGCAAGTCCCCGGAGTGCAGCTTATGTCATGTGGGATAATGGTGCAAAGAATCTTTACCGTGTTGGTTTCGAAGGAATGGTATGGATTTTTCATCTACTGTTACAATGCTATGTTAATTTTTGATGACTGGGAGATTTGAATGCAATTGACGATTATCGTATCTCAATCCAGTTGGTTGCAGGTAATTTTCCAGGTTTCCTACCTTGCAATA-------------------------------------------------TCTCCGTAGGAGTCCACACTATCATGGACTAAGCTCTTAATTCGTATTTGTCACTCGCTCTGTACTTGTTTATAGATGTGTGACCTTTTACACCTTGTCTTGGATTTTACTCCAGAATTGTCTCATAGAATCTCAAAGATATAAAAATGTATGTTTATATTGTTAATTTTATTTATGATTCATTTT--------------------------------------------------------------------------------------------------------------------------------------------------------------------------------------------------
Nnasicus_CoweeTrain_N189 -------TCTTTTTTGCTTTGTAAAGTTTT---------------TGCCAAAGAAATGTAT---------------------ATTGAA------------------------------------------TAATTAGTCAAATATGGAGATAAAAAAAGCCATCAATCTATAATACTTGCTGT---------TTTTCCAACAGTGGGGGGGCTCAAAATATTTTCAGTCTT--GGTCATTTTCAAAACTTGCACCCATTCCTGTATGTATTATTGATTGCCATGTTTCTAAAGTCACCACACACCTTTTAGATGGAAAATGGCAATGTAAAAAAAGAAAAATCCAAAAAATGGATTACCAGTGGA---------------GCCGGATTAAAGAGGTTTTACTGTATAAGAATGTGTGCTCATCTTTATGCATGTAACTGTGTATATAGAAATGCAAAGATCAATTTCTTTCTAGAGCTTTGGTTGATCCGAGACGCAAGAGTAAGAAAATTGCAATTAGAGGTATATTCCCTGGAGCCAGAGTTGTGCGGGGTGTTGATTGGCAGTGGGAGGACCAGGATGGAGGCAATGGTCGACGTGGAAAAGTTACTGAAATACAAGATTGGAGTGCAGCAAGTCCCCGGAGTGCAGCTTATGTCATGTGGGATAATGGTGCAAAGAATCTTTACCGTGTTGGTTTCGAAGGAATGGTATGGATTTTTCATCTACTGTTACAATGCTATGTTAATTTTTGATGACTGGGAGATTTGAATGCAATTGACGATTATCGTATCTCAATCCAGTTGGTTGCAGGTAATTTTCCAGGTTTCCTACCTTGCAATA-------------------------------------------------TCTCCGTAGGAGTCCACACTATTATGGACTAAGCTCTTAATTCGTATTTGTCACTCGCTCTGTACTTGTTTATAGATGTGTGACTTTTTACACCTTGTCTTGGATTTTACACCAGAATTGTCTCATAGAATCTCAAAGATATAAAAATATATGTTTATATTGTTAATTTTATTTATGGTTCATTTTTTCTAGGATGAAAATTTGCTTCTGTAATGAAATTATTTATTTCAACATACAAACTTTTAAGTATAATCTAAAAATAAAAACTATGCCATGGAT------CATT---ATTTTGAACTTCACACTGGGTCCTCACATTTCTAGTAAATTAATTTTTAGTCCTTGGGAAATGAATTTCTTAACCCTTTCATTGGAAT
Npaynei_Grindstaff_N646 -------------------------------------------------------------------------------------------------------------------------------------ACAGTGGAACAAAAAGGGAATAACAATCAGCTGTGGATAGCATCTGGGAGGGTGGGAGGATATCGA-TAGTGAAGAGAGTTGAAAAGGATGGAGTTTGCTGGGAATTGGAAGCAAGTGTTTTCATTCCCTTATGTATTATTGATTGACACGTTTCTAAAGTCACCACACTCCTTTTAGATGGAAAATGGCAATTTAAAAAACGAAAAATCCAAAAAATGGATTACCGGTGGAGCCGGATTACCGAATGTCAGATTGAAGAGGTTTTACTGTATAAGAATGTGTGCTCATCTTTATGCATGTAACTGTGTATATAGAAATACAAAGATCAATTTCTTTATAGAGCTTTGGTTGACCCGAGACGCAAGAGTAAGAAAATTGCAATTAGAGGTATATTCCCTGGAGCCAGAGTAGTGCGTGGTGTTGATTGGCAGTGGGAGGACCAGGATGGAGGCAATGGTCGACGTGGAAAAGTTACTGAAATACAAGATTGGAGTGCAGCAAGTCCCCGGAGTGCAGCTTATGTCATGTGGGATAATGGTGCAAAGAATCTTTACCGTGTTGGTTTTGAAGGAATGGTATGGATTTTTCATCTACTGTTACAATGCTATGTTAATTTTTGATGACTGGGAGATTTGAATGCAATTGATGATTATCGTATCTCAATCCAGTTGGTTGCAGGTAATTTTCCAGGTTTCCTACCTTGAAGTA-------------------------------------------------TCTTCGTAGGAGTCCACACTGTTATGGACTAAGCTCTTAATTCGTATTTCTCACTCGCTCTGTACTTGTTTATAGACGTGTGACTTTTTTCACCTTGTCTTTGATTTTACACCAAAATTGTTTCGTAGAATGTCAAAGATATAAAAATATATGTTTATATTGATAATTTTATTTATGGTTCATTTTTTCTAGGATGAAAATTTGTTTCTGTAATAAAATTATTTATTTCAACATACAAACTTCTAAGTATAATCTAAAAATAAAAACTACGCCATGGATTTTGTGTATTTAGATTTTGAACTTCTCAAATGGTCCTCACATTTCTAGTAAATTAATTTTTAGTCCTTGGGAAATGAATTTTTTAACCCTTTCTTTAGAAT
Npaynei_NorrisDamCave_N348 ACAGACA-ATTTACTGGAATATGAGCATTTGCAAGATGATACACTTAACACAGAGAAATAAGGAGTGGAGGGTTTAGATAGCAGTGAAAATTGGTAGGAAAGGGCTCGGGAAAATGGAAAACTAATGCCCCAAACAGTGGAACAAAAAGGGAATAACAATCAGCTGTGGATAGCATCTGGGAGGGTGGGAGGATATCGA-TAGTGAAGAGAGTTGAAAAGAATGGAGTTTGCTGGGAATTGGAAGCAACTGTTTTCATTCCCTTATGTATTATTGATTGACACGTTTCTAAAGTCACCACACTCCTTTTAGATGGAAAATGGCAATTTAAAAAACGAAAAATCCAAAAAATGGATTACCGGTGGAGCTGGATTACCGAATGTCAGATTAAAGAGGTTTTACTGTATAAGAATGTGTGCTCGTCTTTATGCATGTAACTGTGTATATAGAAATACAAAGATCAATTTCTTTATAGAGCTTTGGTTGACCCGAGACGCAAGAGTAAGAAAATTGCAATTAGAGGTATATTCCCTGGAGCCAGAGTAGTGCGTGGTGTTGATTGGCAGTGGGAGGACCAGGATGGAGGCAATGGTCGACGTGGAAAAGTTACTGAAATACAAGATTGGAGTGCAGCAAGTCCCCGGAGTGCAGCTTATGTCATGTGGGATAATGGTGCAAAGAATCTTTACCGTGTTGGTTTTGAAGGAATGGTATGGATTTTTCATCTACTGTTACAATGCTATGTTAATTTTTGATGACTGGGAGATTTGAATGCAATTGACGATTATCGTATCTCAATCCAGTTGGTTGCAGGTAATTTTCCAGGTTTCCTACCTTGCAGTA-------------------------------------------------TCTTCGTAGGAGTTCACACTGTTATGGACTAAGCTCTTAATTCGTATTTCTCACTCGCTCTGTACTTGTTTATAGACGTGTGACTTTTTTCACCTTGTCTTTGATTTTACACCAAAATTGTTTCGTAGAATGTCAAAGATATAAAAATATATGTTTATATTGATAATTTTATTTATGGTTCATTTTTTCTAGGATGAAAATTTGTTTCTGTAATAAAATTATTTATTTCAACATACAAACTTCTAAGTATAATCTAAAAATAAAAACTACGCCATGGATTTTGTGTATTCAGATTTTGAACTTCTCAAATGGTCCTCACATTTCTAGTAAATTAATTTTTAGTCCTTGGGAAATGAATTTTTTAACCCTTTCTTTAGAAT
Npaynei_UnakaMtns_N943 ---------------------------------------------------------------------------------------------------------------------------------------AGTGGAACAAAAAGGGAATAACAATCAGCTGTGGATAGCATCTGGGAGGGTGGCAGGGTATCCA-TAGTGAAGAGAGTTGAAAAGAATGGAGTTTGCTGGGAATTGGAAGCAAGTGTTTTCATTCCCTTATGTATTATTGATTAACACGTTTCTAAAGTCACCACACTCCTTTTAGATGGAAAATGGCAATTTAAAAAACGAAAAATCCAAAAAATGGATTACCGGTGGAGCCAGATTACCGAATGTTAGATTAAAGAGGTTTTACTCTATAAGAATGTGTGCTCATCTTTATGCATGTAACTGTGTATATAGAAATACAAAGATCAATTTCTTTATAGAGCTTTGGTTGACCCGAGACGCAAGAGTAAGAAAATTGCAATTAGAGGTATATTCCCTGGAGCCAGAGTAGTGCGTGGTGTTGATTGGCAGTGGGAGGACCAGGATGGAGGCAATGGTCGACGTGGAAAAGTTACTGAAATACAAGATTGGAGTGCAGCAAGTCCCCGGAGTGCAGCTTATGTCATGTGGGATAATGGTGCAAAGAATCTTTACCGTGTTGGTTTTGAAGGAATGGTATGGATTTTTCATCTACTGTTACAATGCTATGTTAATTTTTGATTACTGGAAGATTTGAATGCAATTGATGATTATCGTATCTCAATCCAGTTGGTTGCAGGTAATTTTCCAGGTTTCCTACCTTGCAGTA-------------------------------------------------TCTTCGTAGGAGTCCACACTGTTATGGACTAAGCTCTTAATTCGTATTTCTCACTCGCTCTGTACTTGTTTATAGACGTGTGACTTTTTACACCTTGTCTTTGATTTCACACCAGAATTGTTTCATAGAATGTCAAAGATATAAAAATATATGTTTATATTGATAATTTTATTTATGGTTCATTTTTTCTAGGATGAAAATTTGCTTCTGTAATAAAATTATTTATTTCAACATACAAACTTTTAAGTATAATCTAAAAATAAAAACTACGCCGTGGATTTTGTGTATTCAGATTTTGAACTTCACAAATGGTCCTCGCATTTCTAGTAAACTAATTTTT-GTCCTTGGGAAATGAATTTTTTAACCCTTTCTTTAGAAT
Npecki_HaskellSims_G3697 ---AATTTATTTTTTGATGTTCGATAATATATTAGATTAAATTTTTAGTATGTGACAGAACGGCTCAAAAATTATGTATAGT---------------GAAATAATTCTTAAATATAAT---CTGAAGCTCCAATGAATGTAACAGAAAAGATGCTTTTACCTTCAAAATGTTTTACAGGGGCCAATCTTAGGATATTTAGCAGCGAATTGTGTTGACAA-AATGCAATTTAATGGGCATAGAAGAGGCC---------------------------------------------CACCACATGTCTTTTAGATGGAAAATGGCAATTTAAAAAACGAAATATCGAAAAAATGGATTACCGGTGGAACCGGATTACTGAATGCCGGATTAAAGAGGTTTTAGTGTATAATATTGTGTGCTCATCTTTGTGCATGTAAATGTGTATGTGGAAATACAAAGTTCAATTTCTTTATAGAGCTTTAGTTGACCCGAGACGCAAGAGTAAGAAAATTGCAATTAGAGGTATATTCCCTGGAGCCAGAGTTGTGCGTGGTGTTGATTGGCAGTGGGAGGACCAGGATGGAGGCAATGGTCGACGTGGAAAAGTTACTGAAATACAAGATTGGAGTGCAGCAAGTCCCCGGAGTGCCGCTTATGTCATGTGGGATAATGGTGCAAAGAATCTTTACCGTGTTGGTTTTGAAGGAATGGTATGGATTTTTCACCTACTGTTGCAATGCTATTGTTAATTTTGATGACTGGGAGATTTGAATGCAATTGAGGTCGAACGTATCTCAATCCA-----------GTAGTTTTACAGGTTTCTTACCTTGCAATACTAAGTATAGCCCAGCCCTTCCTAAATGTCCTACAGGATGGTATCAACTC---CGTAGGAGTTCACATTGGCATGGACTAAGCCCATAATTCGTATTTCTCACTCTCTCTGTTCTTGTTTATAGACATGTGACGTTTTGCACCTTGTCTTTTAATTTGCACCAGAATTGTTTCGTGGAATGTCAGTGATATTAAAATATATCTTTACACTGTTAATTTTATTTACGGTTCATTTTTTCTAGGATGAAAATTTGCTTCTGTAATGAAATTA-----TTCAATATAGGAACTTTTAAGTATAATCTAAAGATAAAACTTACTCCATGGATTCTGTGCATTCGGATTTCGAACTTCCCAAATGGTCCTCACATTTCTAGTAAATTAATTTTTAGTAATTGGGAAATGAGTTTCTTAACCCTTTGTTTAGAAT
Npecki_HurricaneMazeCave_G2100 ACAAACGTACTT-TTGTTGTTCGATAATATATAATATTAAATTTTTAATATGCGAAAGAACAGCTAAAAAATTATGCATAGT---------------GAAATAATTCTTAAATATAAT---CCAAAGCCCCAATGAATGTAACAGAAAAGATGCTTTTACCTTCAAAATGTTTTATAAGGG-CAATCTT--GATATTTAGCAATGAATTGTGTTGATAATAATGGACTTTAAAGGGCATAGAAGAGGCCTCTAATTATTATTTGATGCAAAATTTATTGACATATTTCTAAAATCACAACACACCTTTTAGATGAATAATGGCAATTTAAAAAACGAAATATCCAAAAAATGGATTACTGGTGAAGCCGGATTACTAAATGCCGGATTAAAGAGGTTTAAGTGTATAATATTGTGTGCTCATCTTTGTGCATGTAAATGTGTATGTAGAAATACAAAGTTCAATTTCTTTATAGAGCTTTGGTTGACCCGAGACGCAAGAGTAAGAAAATTGCAATTAGAGGTATATTCCCTGGAGCCAGAGTTGTGCGTGGTGTTGATTGGCAGTGGGAGGACCAGGATGGAGGCAATGGTCGACGTGGAAAAGTTACTGAAATACAAGATTGGAGTGCAGCAAGTCCCCGGAGTGCCGCTTATGTCATGTGGGATAATGGTGCAAAGAATCTTTACCGTGTTGGTTTTGAAGGAATGGTATGGATTTTTCACCTACTGTTGCAATGCTATTGTTAATTTTGATGACTGGGAGATTTGAATGCAATTGAGGTCGAACGTATCTCAATCCA-----------GTAGTTTTACAGGTTTCTTACCTTGCAATACTAAGTATAGCCCAGCCCTTTCTAAATGTCCTACAGGATGGTATCAACTC---CGTAGGAGTTCACATTGGCATGGGCTAAGCCCATAATTCGTATTTCTCACTCTCTCTGTTCTTGTTTATAGACATGTGACTTTTTACACCTTGTCTTTTATTTTGCACCAGAATTGTTTCATGGAATGTCAGTGATATAAAAATATATCTTTACACTGTTAATTTCATTTACGGTTCATTTTTTCTAGGACGAAAATTTGCTTCTGTAATGAAATTA-----TTCAATATAGGAACTTTTAAGTATAATCTAAAGATAAAACTTACTCCATGGATTCTGTGCATTCGGATTTCGAACTTCCCAAATGGTCCTCACATTTCTAGTAAATTAATTTTTAATAATTGGGAAATGAGTTTCTTAACCCTTTGTTTAGAAT
Npecki_Monteagle_N062 ACAAACTTACTT-TTGATGTTCGATAATATATAATATTAAATTCTTAATATGCGAAAGAACAGCTCAAAAATTATGCATAGT---------------GAAATAATTCTTAAATATAAT---CCAAAGCCCCAATGAATGTAATAGAAAAGATGCTTTTACCTTCAAAATGTTTTATAAGGA-CAATCTTAGGATATTTAGCAATGAATTGTGTTGACAATAATGGACTTTAAAGGGCATAGAAGAGGCCTCTAATTATTATTTGATGCAAAATTTATTG-CACATTTCTAAAATCACAACACACCTTTTAGATGAATAATGGCAATTTAAAAAACGAAATATCCAAAAAATGGATTACTGGTGGAGCCTGATTACTAAATGCCGGATTAAAGAGGTTTAAGTGTATAATATTGTGTGCTCATCTTTGTGCATGGAAATGTGTATGTAGAAATACAAAGTTCAATTTTTTTATAGAGCTTTGGTTGACCCGAGACGCAAGAGTAAGAAAATTGCAATTAGAGGTATATTCCCTGGAGCCAGAGTTGTGCGTGGTGTTGATTGGCAGTGGGAGGACCAGGATGGAGGCAATGGTCGACGTGGAAAAGTTACTGAAATACAAGATTGGAGTGCAGCAAGTCCCCGGAGTGCCGCTTATGTCATGTGGGATAATGGTGCAAAGAATCTTTACCGTGTTGGTTTTGAAGGAATGGTATGGATTTTTCACCTACTGTTGCAACACTATTGTTAATTTGGATGACTGGGAGATTTGAATGCAATTGAGGTCGATCGTATCTCAATCCG-----------CTAGTTTTCCAGGTTTCTTACCTT-----------------CCAGCCCTTTCTAAATGTCCTGCAGGATGGTATCAACTC---CGTAGGAGTTCACATTGACATGGACTAAGCCCATAATTCGTATTTCTCACTCTCTCTGTTCTTGTTTATAGACATGTGACTTTTTACACCTTGTCTTTTATTTTGCCCCAGAATTGTTTCGTAGAGTGCCAGTGACATAAAAATATATCTTTACACTGTTAATTTTATTTACGGTTCATTTCTTCTAGGACGAAAAGTTGCTTCTGTTATGAAGTAATTCATTTCAATATACAAACTTTTAAGTATAATCTAAACATAAAACTTACTCCGTGGATTTTGTGCATTCGGATTTTGAACTTCCCAAATGGTCCTCACATTTCTAGTAAGTTAATTTTTAGTAATTGGGAAATGAG-----------------------
Nperlakyi_SChimneys_N1079 ACAGACGTATTTACTGGAATATGAGCATTTGCAAGATGGTACATTTAACACAGAGAAATAAGGGGCGGAGGATTTAGATAGCAGTGGAAAGAGGTA------------GGAAAATGGTAAACTAATGCGCCAAACAGTGGAACAGAAAAGGAATAACAATCAGCTGTGGATCACATCTAGGGGG-TGGCAGGGTATCCAATAGTGAAGAGAGTTGAAAAGAATGGAGTTTGCTGGGAATTGGAAGCAAGTGTTTTCATTCCCTTATGTATTATTGATTGACACGTTTCTAAAGTCACCACACGCCTTTTAGATGGAAAATGGCAATTTAAAAAA---------CGAAAAATGGATTACCGGTGGAGCCGGATTACTGAATGCCGGATTAAAGAGGTTTTACTGTATAAGAATGTGTGCTCATCTTTATGCATGTAACTGTGTATATAGAAATACAAAGATCAATTTCTTTATAGAGCTTTGGTTGACCCGAGACGCAAGAGTAAGAAAATTGCAATTAGAGGTATATTCCCTGGAGCCAGAGTAGTGCGTGGTGTTGATTGGCAGTGGGAGGACCAGGATGGAGGCAATGGTCGACGTGGAAAAGTTACCGAAATACAAGATTGGAGTGCAGCAAGTCCCCGGAGTGCCGCTTATGTCATGTGGGATAATGGTGCAAAGAATCTTTACCGTGTTGGTTTTGAAGGAATGGTATGGATTTTTCATCTACTGTTACAATGCTGTGTTTAATTTTGATGACTGGGAGATTTGAATGCAATTGACGATTATTGTATCTCAATCCAGTTGGCTGTAGGTAGTTTTCTAGGTTTCCTACCTTGCAATACTAAATATGGACCAGCTCCTTCTAAACGTCCTACAGGAAGGCATCAACTCTTTCATAGGAGTTCAAACTGCCATGGACTATGCTATTAATTCGTATTTCTCACTCTCTCTGTACTTGTTTATAGACATGTGACTTTTTATACCTTGTCTTTGATTTTACACCAGAATTGTTTCGTAGAAAGTCAATGATACAAATATATATGTTTATATTGTTAATTTCATTTATGGTTCATTTTTTCTAGGATGAAAATTTGCTTCTCTAATGAAATTATTTATTTCAACATACAAACTTTTAAGTATAATCTAAAAATAAAACCTACGCCATGCATTTTGTTCACTCAGATTTTGAACTTCACAAAAGGTCCTCACATTTCTAGTAAATTAATTTTTAGTCTTTGGGAAATGAATTTTTTAACCCTTTCTTTAGAAT
Nperlakyi_SChimneys_N1080 ACAAAAAAATTTAATGGATAGAGAAGGACTCTAATTAAGATGATTTAATGC----AAATAAGGGATGGAGGGTTTAGAGAGCAGTGGAAAGAGGTAGGAAAGGGCTCAGGAAAATGGAAAACTAATGCCCCAAACAGTGGAACAGAAAAGGAATAA----------------------------------------------------AGATATGAAAAGAATGGAGTTTGCTGGGAATTGGAAGCAAGTGTTTTCATTCCCTTATGTATTATTGATTGACATGTTTCTAAAGTCACCACACGCCTTTTAGATGGAAAATGGCAATTTAAAAAA---------CGAAAAATGGATTACCGGTGGTGTCGGATTACTGAATGCCGGATTAAAGAGGTTTTACTGTATAAGAATGTGTGCTCCTCTTTATGCATGTAACTGTGTATATAGAAATACAAAGATCAATTTCTTTATAGAGCTTTGGTTGACCCGAGACGCAAGAGTAAGAAAATTGCAATTAGAGGTATATTCCCTGGAGCCAGAGTAGTGCGTGGTGTTGATTGGCAGTGGGAGGACCAGGATGGAGGCAATGGTCGACGTGGAAAAGTTACCGAAATACAAGATTGGAGTGCAGCAAGTCCCCGGAGTGCCGCTTATGTCATGTGGGATAATGGTGCAAAGAATCTTTACCGTGTTGGTTTTGAAGGAATGGTATGGATTTTTCATCTACTGTTACAATGCTGTGTTTAATTTTGATGACTGGGAGATTTGAATGCAATTGACAAATATTGTATCTCAATCCAGTTGGCTGTAGGTAGTTTTCTAGGTTTCCTACCTTGCAATACTAAATATGGACCAGCTCCTTCTAAACGTCCTACAGGAAGGCATCAACTCTTTCATAGGAGTTCAAACTGCCATGGACTATGCTATTAATTCGTATTTCTCACTCTCTCTGTACTTGTTTATAGACATGTGACTTTTTATACCTTGTCTTTGATTTTACACCAGAATTGTTTCGTAGAATGTCAATGATATAAATATATATGTTTATGTTGTTAATTTCATTTATGGTTCATTTTTTCTAGGATGAAAATTTGCTTCTGTAATGAAATTATTTATTTCAACATACGAACCT--------------------------ACGCCATGCATTTTGTTCACTCAGATTTTGAACTTCACAAAAGGTCCTCA--------------------------------------------------------------
Nreclusus_Clingmans_N252 ACAAAAAAATTTAATGGATAGAGAAGGGCTCTAATTAAGATGATTTAATGC----AAATAAGGGACGGAGGGTTTAGATAGCAGTGGAAAGAGGTAGGAAAGGGCTCAGGAAAATGGAAAACTAATGCCCCAAACAGTGGAACAGAAAAGGAATAA----------------------------------------------------AGATATAAAAAGAATGGAGTTTGCTGGGAATTGGAAGCAAGTGTTTTCATTCCCTTATGTATTATTGATTGACACGTTTCTAAAGTCACCACACGCCTTTTAGATGGAAAATGGCAATTTAAAAAA---------CGAAAAATGGATTACCGGTGGA---------------GCCGGATTAAAGAGGTTTTACTGTATAAGAATGTGTGCTCATCTTTATGCATGTAACTGTGTATATAGAAATACAAAGATCAATTTCTTTATAGAGCTTTGGTTGACCCGAGACGCAAGAGTAAGAAAATTGCAATTAGAGGTATATTCCCTGGAGCCAGAGTAGTGCGTGGTGTTGATTGGCAGTGGGAGGACCAGGATGGAGGCAATGGTCGACGTGGAAAAGTTACTGAAATACAAGATTGGAGTGCAGCAAGTCCCCGGAGTGCTGCTTATGTCATGTGGGATAATGGTGCAAAGAATCTTTACCGTGTTGGTTTTGAAGGAATGGTATGGATTTTTCATCTACTGTTACAATGCTGTGTTTAATTTTGATGATTGGGAGATTTGAATGCAAATGACGATTATTGTATCTCAATCCAGTTGGCTGTAGGTAGTTTTCTAGGTTTCCTACCTTGCAATACTAAATATGGACCAGCTCTTTCTGAACGTCCTACAGGAAGGCATCAACTCTTTCATAGGAGTTCAAACTGCCATGGACTATGCTATTAATTCGTATTTCTCACTCTCTCTGTACTTGTTTATAGACATGTGACTTTTTATACCTTGTCTTTGATTTTACACCAGAATTGTTTCGTAGAAAGTCAATGATATAAATATGTATGTTTATATTGTTAATTTCATTTATGGTTCATTTTTTCTAGGATGAAAATTTGCTTCTGTAATGAAATTATTTATTTCAACACACGAACCT--------------------------AAGCCATGCATTTTGTTCACTCAGATTTTGGACTTCGCAAAAGGTCCTCACATTTCTAGTAAATTAATTT------------------------------------------
Nreclusus_Newfound_N259 ACAAAAAAATTTAATGGATAGAGAAGGACTCTAATTAAGATGATTTAATGC----AAATAAGGGATGGAGGGTTTAGAGAGCAGTGGAAAGAGATAGGAAAGGGCCCAGGAAAATGGAAAACTAATGCCCCAAACAGTGGAACAGAAAAGGAATAA----------------------------------------------------AGATATGAAAAGAATGGAGTTTGCTGGGAATTGGAAGCAAGTGTTTTCATTCCCTTATGT----------------TTCTATAAGTCACCACACGCCTTTTAGATGGAAAATGGCAATTTAAAAAA---------CGAAAAATGGATTACCGGTGGAGCCGGATTACTGAATGCCGGATTAAAGAGGTTTTACTGTATAAGAATGTGTGCTCATCTTTATGCATGTAACTGTGTATATAGAAATACAAAGATCAATTTCTTTATAGAGCTTTGGTTGACCCGAGACGCAAGAGTAAGAAAATTGCAATTAGAGGTATATTCCCTGGAGCCAGAGTAGTGCGTGGTGTTGATTGGCAGTGGGAGGACCAGGATGGAGGCAATGGTCGACGTGGAAAAGTTACTGAAATCCAAGATTGGAGTGCAGCAAGTCCCCGGAGTGCCGCTTATGTCATGTGGGATAATGGTGCAAAGAATCTTTACCGTGTTGGTTTTGAAGGAATGGTATGGATTTTTCATCTACTGTTACAATGCTGTGTTTAATTTTGATGACTGGGAGATTTGAATGCAATTGACAATTATTGTATCTCAATCCAGTTGGCTGTAGGTAGTTTTCTAGGTTTCCTACCTTGCAATACTAAATATAGACCAGCTCCTTCTAAACCTCCTACAGGAAGGCATCAACTCTTTCATAGGAGTTCAAACTGCCATGGACTATGCTATTAATTCGTATTTCTCACTCTCTCTGTACTTGTTTATAGACATGTGACTTTTTATACCTTGTCTTTGATTTTACTCCAGAATTGTTTCGTAGAAAGTCAATGATATAAATATATATGTTTATATTGTTAATTTCATTTATGGTTCATTTTTTCTAGGATGAAAATTTGCTTCTGTAATGAAATTATTTATTTCAACATACAAACTTTTAAGTATAATC------------------------------------------------------------------------------------------------------------------------------
Nreclusus_Smokemont_N1020 ----------------------------------GATGGTACACTTAACACGGATAAATAAGGGATGGAGGGTTTAGATAGCAGTGGAAAGAGGTAGGAAAGGGCTCAGGAAAATGGAAAAGTAATGCCCCAAACAGTGGAACAGAAAGGGAATAACAATCAGCTGTGGATCACATCTAGGGGGGTGGCAGGGTATCCAATAG----------TGAAAAGAATGGAGTTTGCTGGGAATTGGAAGCAAGTGTTTTCATTCCCTTATGTATTATTGATTGACACGTTTCTAAAGTCACCACACGCCTTTTAGATGGAAAATGGCAATTTAATAAA---------CGAAAAATGGATTACTGGTGGA---------------GCCGGATTAAAGAGGTTTTACTGTATAAGAATGTGTGCTCGTCTTTATGCATGTAACTGTGTATATAGAAATACAAAGATCAATTTCTTTATAGAGCTTTGGTTGACCCGAGACGCAAGAGTAAGAAAATTGCAATTAGAGGTATATTCCCTGGAGCCAGAGTAGTGCGTGGTGTTGATTGGCAGTGGGAGGACCAGGATGGAGGCAATGGTCGACGTGGAAAAGTTACTGAAATACAAGATTGGAGTGCAGCAAGTCCCCGGAGTGCCGCTTATGTCATGTGGGATAATGGCGCAAAGAATCTTTACCGTGTTGGTTTTGAAGGAATGGTATGGATTTTTCATCTACTGTTACAATGCTGTGTTTAATTTTGATGACTGGGAGATTTGAATGCAAATGACGATTATCGTGTCTCAATCCAGTTGGCTGTAGGTAGTTTTTTAGGTTTCCTACCTTGCAATACTAAATATGGACCAGCTCCTTCTAAACGTCCTACAGGAAGGCATCAACTCTTTCATAGGAGTTCAAACTGCCATGGACTATGCTATTAATTCGTATTTCTCACTCTCTCTGTACTTGTTTATAGACA--TGACTTTTTATACCTTGTCTTTGATTTTACACCAGAATTGTTTCGTAGAATGTCAATGATATAAATATATATGTTTATATTGTTAATTTCATTTATGGTTCATTTTTTCTAAGATGAAAATTTGCTTCTGTAATGAAATTATTTATTTCAACATACGAACCT--------------------------ACGCCACACATTTTGTTCACTCAGATTTTGAACT------------------------------------------------------------------------------
Nroanensis_IngramBranch_N926 --------------------------------------------------------------------------------------------------------------------------TAATGCTCCAAACAGTGGAACAAAAAGGGAATAACAGTCAGCTGTGGATAGCATCTGGGAGGGTGGCAAGATGTCCA-TAGTGAAGAGAGTTGAAAAGAATGGAGTTTTTCGGGAATTGGACGCAAGCGTTTTCATTCCCTTATGTATTATTGATTGACACGTTTCTAAAGTCACCACAATCCTTTTAGATGAAAAATGGCAATTTAAAAAACGAAGAATCCAAAAAATGGATTACCGGTGGAGCCAGATTACCGAATGTTAGATTAAAGAGGTTTTACTGTATAAGAATGTGTGCTCATCTTTATGCATGTAACTGTGTATATAGAAATACAAAGATCAATTTCTTTATAGAGCTTTGGTTGACCCGAGACGCAAGAGTAAGAAAATTGCAATTAGGGGTATATTCCCTGGAGCCAGAGTAGTGCGAGGTGTTGATTGGCAGTGGGAGGACCAGGATGGAGGCAATGGTAGACGTGGAAAAGTTACTGAAATACAAGATTGGAGTGCAGCAAGTCCTCGGAGTGCAGCTTATGTCATGTGGGATAATGGTGCAAAGAATCTTTACCGTGTTGGTTTTGAAGGAATGGTATGGATTTTTCATTTATTGTTACAATGCTATGTTAATTTTTGATGACTGGGAGATTTGAATGCAATTGATGATTATCGTATCTCAATCTAGTTGGTTGCAGGTAATTTTCCAGGTTTCCTACCTTGCAGTA-------------------------------------------------TCTTCGTAGGAGTCCACACTGTTATGGACTAAGCTCTTAATTCGTATTTCTCACTCGCTCTGTACTTGTTTATAGACGTGTGACTTTTTACACCTTGTCTTTGATTTCACACCAGAATTGTTTCATAGAATGTCAAAGATATAAAAATATATGTTTATATTCATAATTTTATTTATGGTTCATTTTTTCTAGGATGAAAATTTGCTTCTGTAATAAAATTATTTATTTCAACATACAAACTTTTAAGTATAATCTAAAAATAAAAACTATGCCATGGATTTTGTGTACTCAGATTTTGAACTTCTCAAATGGTCCTTACATTTCTAGTAAATTAATTTTTAGTCCTTGGGAAATGAATTTTTTGACCCTTTCTTTAGAAT
Nroanensis_N_CarversGap_N928 ---------------GGAATATGAGCATTTGCAAGATGGTACACTTAACACGGAGAAAGAAGGAGCGGAGGGTTTAAATAGCAGTGAAAATTGGTAGGAAAGGGCTCGGGAAAATGGAAAACTAATGCCTCAAACAGTGGAACAAAAAGGGAATAACAATCAGCTGTGGATAGCATCTGGGAGGGTGGCAGGGTATCCA-TAGTGAAGAGAGTTGAAAAGAATGGAGTTTGCTGGGAATTGGAAGCAAGTGTTTTCATTCCCTTATGTATTATTGATTAACACGTTTCTAAAGTCACCACACTCCTTTTAGATGGAAAATGGCAATTTAAAAAACGAAAAATCCGAAAAATGGATTACCGGTGAAGCCGGATTACCGAATGTCAGATTAAAGAGGTTTTACTGTATAAGAATGTGTGCTCATCTTTATGCATGTAACTGTGTATATAGAAATACAAAGATCAATTTCTTTATAGAGCTTTGGTTGACCCGAGACGCAAGAGTAAGAAAATTGCAATTAGAGGTATATTCCCTGGAGCCAGAGTAGTGCGTGGTGTTGATTGGCAGTGGGAGGACCAGGATGGAGGCAATGGTCGACGTGGAAAAGTTACTGAAATACAAGATTGGAGTGCAGCAAGTCCCCGGAGTGCAGCTTATGTCATGTGGGATAATGGTGCAAAGAATCTTTACCGTGTTGGTTTTGAAGGAATGGTATGGATTTTTCATCTACTGTTACAATGCTATGTTAATTTTTGATTACTGGAAGATTTGAATGCAATTGACGATTATCGTATCTCAATCCAGTTGGTTGCAGGTAATTTTCCAGGTTTCCTACCTTGCAGTA-------------------------------------------------TCTTCGTAGGAGTCCACACTGTTATGGACTAAGCTCTTAATTCATATTTCTCACTCGCTCTGTACTTGTTTATAGACGTGTGACTTTTTACACCTTGTCTTTGATTTTACACCAGAATTGTTTCATAGA-TGTCAAAGATATAAAAAAATATGCTTATATTGATAATTTTATTTACGGTTCATTTTTTCTAGGATGAAAATTTGTTTCTGTAATAAAATTATTTATTTCAGCATACAAACTTTTAAGTATAATCAAAAAATAAAAACTATGGTATGGATTTTGTGTATTCAGATTTTGGACTTCACAAATGGTCCTCACATTTCTAGTAAATTAATTTTTAGTCCTTGG-------------------------------
Nroanensis_RoanHighBluff_N762 -----------------------------------------------------------------------GTTTAGATAGCAGTGAAAATTGGTAGGAAAGGGCTCGGGAAAATGGAAAACTAATGCCCCAAACAGTGGAACAAAAAGGGAATAACAATCAGCTGTGGATAGCATCTGGGAGGGTGGCAGGGTATCCA-TAGTGAAGAGAGTTGAAAAGAATGGAGTTTGCTGGGAATTGGAAGCAAGTGTTTTCATTCCCTTATGTATTATTGATTGACACGTTTCTAAAGTCACCACACTCCTTTTAGGTGGAAAATGGCAATTTAAAAAAGGAAAAATCCAAAAAATGGATTACCGGTTTAGCCGGATTACCGAATGTCAGATTGAAGAGGTTTTACTGTATAAGAATGTGTGCTCATCTTTATGCATGTAACTGTGTATATAGAAATACAAAGATCAATTTCTTCATAGAGCTTTGGTTGACCCGAGACGCAAGAGTAAGAAAATTGCAATTAGAGGTATATTCCCTGGAGCCAGAGTAGTGCGTGGTGTTGATTGGCAGTGGGAGGACCAGGATGGAGGCAATGGTCGACGTGGAAAAGTTACTGAAATACAAGATTGGAGTGCAGCAAGTCCCCGGAGTGCAGCTTATGTCATGTGGGATAATGGTGCAAAGAATCTTTACCGTGTTGGTTTTGAAGGAATGGTATGGATTTTTCATCTACTATTACAATGCTATGTTAATTTTTGATGACTGGGAGATTTGAATGCAATTGACGATTATCGTATCTCAATCCAGTTGGTTACAGGTAATTTTCCAGGTTTCCTACCTTGCAGTA-------------------------------------------------TCTTCGTAGGAGTCCACACTGTTATGGACTAAGCTCTTAATTCATATTTCTCACTCGCTCTGTACTTGTTTATAGACGTGTGACTTTTTACACCTTGTCTTTGATTTTACACCAGAATTGTTTCATAGAATGTCAAAGATATAAAAATATATGTTTATATTGATAATTTTATTTATGGTTCATTTTTTCTAGGATGAAAATTTGCTTCTGTAATAAAATTATTTATTTCAACATACAAACTTTTAAGTATAATCTAAAAATAAAAACTACGCCATGGATTTTGTGTATTTAGATTTTGAACTTCTCAAATGGTCCTCACATTTCTAGTAAATTAATTTTTAGTCCTTGGGAAATGAATTTTTTAACCCTTTCTTTAGAAT
Nsheari_BaldRiver_N1168 ---------------------------------------------------------ACAAAAGGTGAAAAATGGAAGGTGTAAAAAACGGAGGTGAAAAATGGAGGAGAAAAATGGAAAATAATTTTCTCAAACAGTGGAACAGAAAGGGAAAAACAATCAGCTGTGGATCACATCTGGGGGGAAGAGAGGGTATCCAATAGTTAAGAGAGTTGAAAAGAATGGGGTTTGCTGGGAATTGGAAGCAAGTGTTTCCATTCCCTTATGTATTATCGATTGACACGTTTCTAAAGACACCACACGCCTTTTAGATGGAAAATGGCAATTTAAAAAACTAAAAATTCGGAAAATGGATTACCGGTGG---------------TGCCGGACTAAAGAGGTTTTACTGTATAAGAATGTGTGCTCATCTTTATGCATGTAACTGTGTAAACAGAAATACAAAGATCAATTTCTTTATAGAGCTTTGGTTGACCCGAGACGCAAGAGTAAAAAAATTGCAATTAGAGGTATATTCCCTGGAGCCAGAGTAGTGCGTGGTGTTGATTGGCAGTGGGAGGACCAGGATGGAGGCAATGGTCGACGTGGAAAAGTTACTGAAATACAAGATTGGAGTGCAGCAAGTCCCCGGAGTGCCGCTTATGTCATGTGGGATAATGGTGCAAAAAATCTTTATCGTGTTGGTTTTGAAGGAATGGTATGGATTTTTCATCTACTGTTACAATGCTGTGTTTAATTTTGTTGACTGTGAGATTTGAATGCACTTGACGATTATCGTATCTGAATCCAGTTGGCTGTAGGTAGTTTTCTAGGTTTCCTACCTTGCAATAGTAAATATGGACCAGCTCCTTCTAAATGTCCTACAGGAAGGCATCAACTCCTTCATAGGAGTTCAAACTGCCATGGACTATGCTATTAATTCATATTTCTCACTCTCTCTGTACTTGTTTATAAACATGTGACTTTTTATACCTTGTCTTTGATTTTACACCAGAATTGTTTCGTAGA-----------------------------------------------------------------------------------------------------------------------------------------------------------------------------------------------------------------------------------------------------------
Nsheari_Cohutta_N826 ACAGACATATTTACTGGAATATGAGCATTTGCAAGATGGTACACTTAACACGGAGAAATGAGGGGCGGAGGGTTTAGATAGCAGTGAAAAGAGGTAGGAAAGGGCTTAGGAAAATGGAAAACTAATGCCCCAATCAGTGGAACAGAAAGGGAATAACAATCAGCTGTGGATCACATCTAGGGGGGGGGCAGGGTATCCAATAGTGAAGAGAGAAGAAAAGAATGGAGTTTGCTGGGAATTGGAAGCAAGTGTTTTCATTCCCTTATGTATTATTGATTGACACGTTTCTAAAGTCACCACGCGCCTTTTAGATGGAAAATGGCAATTTAAAAAACGAAA-ATTCAAAAAATGGATTACCAGTGGAGCCCAATTACTGAATGCCAGATTAAAGAGGTTTTACTGTATAAGAATGTGTGCTCATCTTTATGCATGTAAATGTGTATATAGAAATACAAAGATCAATTTCTTTATAGAGCTTTGGTTGACCCGAGACGCAAGAGTAAGAAAATTGCAATTAGAGGTATATTCCCTGGAGCCAGAGTAGTGCGTGGTGTTGATTGGCAGTGGGAGGACCAGGATGGAGGCAATGGTCGCCGTGGAAAAGTTACTGAAATACAAGATTGGAGTGCAGCAAGTCCCCGGAGTGCCGCATATGTCATGTGGGATAATGGTGCAAAGAATCTTTACCGTGTTGGTTTTGAAGGAATGGTATGGATTTTTCAT---CTGTTACAATGCTGTGTTTAATTTTGATGACTGGGAGATTTGAATGCACTTGACGATTATCGTATCACAATTCAGTTGGCTGTAGGTAGTTTTCTAGGTTTCCTACCTTGCAATACTGAATATGGACTAGCTCCTTCTAAACGTCCTACAGAAAGGCATCAACTCCTTCATAGGAGTTCAAACTGCCATGGACTATGCTATTAATTCGTAGTTCTCACTCTCTCTGTACTTGTTTATAGACATGTGACTTTTTATACCTTATCTTTGATTTTACACCAGAATTGTTTCATAGAATGTCAATGATATAAATATATATGTTTATATTGTTAATTTCATTTATGGTTCATTTTTTCTAGGATGAAAATTTGCTTCTGTAATGAAATTATTTATTTCAACATACAAACTTTTAAGTATAATCTAAAAATAAAACCTACGCCATGCATTTTGTTTACTCAGATTTTGAACTTCACAAAAGGTCCTCACATTCCTAGTAAAGTAATTTTTAATCTTTGGGAAATGAATTTCTTTACCCTTTCTTTAGAAT
Nsilvanus_Elijay_N395 ACAGACATATTTACTGGAATATGAGCATTTGCAAGATGGTACACTTAACACGGAGAAATAAGGAGCGGAGGGTTTAGATAGCAGTGAAAATTGGTAGGAAAGGGCTCAGGAAAATGGAAAACTAATGCCCTAAACAGTGGAACAAAAAGGGAATAACAATCTTCCGTGGATAGGATCTGGGAGGGTGGCAGGGTATCCA-TAGTGAAGAGAGTTGAAAAGAATGGAGTTCGCTGGGAATTGGAAGCAAGTGTTTTCATTCCCTTATGTATTATTGATTGACACGTTTCTAAAGTCACCACACTCCTTTTAGATGGAAAATGGCAATTTAAAAAACGAAAAATCCAAAAAATGGATTACCGGTGGAGCCGGATTACCGAATGCCAGATTAAAGAGGTTTTACTGTATAAGAATGTGTACTCATCTTTATGCATGTAACTGTGTATATAGAAATACAAAGATCAATTTCTTTATAGAGCTTTGGTTGACCCGAGACGCAAGAGTAAGAAAATTGCAATTAGAGGTATATTCCCTGGAGCCAGAGTAGTGCGTGGTGTTGACTGGCAGTGGGAGGACCAAGATGGAGGCAATGGCCGACGTGGAAAAGTTACTGAAATACAAGATTGGAGTGCAGCAAGTCCCCGGAGTGCAGCTTATGTCATGTGGGATAATGGTGCAAAGAATCTTTACCGTGTTGGTTTTGAAGGAATGGTATGGATTTTTCATCTACTGTTACAATGCTATGTTAATTTTTGATGACTGGGAGATTTGAATGCAATTGACGATTATCGTATCTCAATCCAGTTGGTTGCAGGTAATTTTCCAGGTTTCCTACCTTGCAATA-------------------------------------------------TCTTCGTAGGAGTCCACACTGTTATGGACTAAGCTCTTAATTCGTATTTCTCACTCGCTCTGTACTTGTATATAGACGTGTGACTTTTTACACCTTGTCTTTGATTTTACACCAGAATTGTTTCATAGAATGTCAAAGATATAAAAATATATGTTTATATTGATAATTTTATTTATGGTTCATTTTTTCTAGGATGAAAATTCGCTTCTGTAATAAAATTATTTATTTCAACATACAAACTTTTAAGTATAATCTAAAAATAAAAACTACGCCATGGATTTTGTGTATTCAGATTTTGAACTTCACAAATGGTCCTCACATTTCTAGTAAAGTAATTTTTAGTCCTTGGGAAATGAATTTTTTAACCCTTTC---AGAAT
Nsilvanus_GermanyCove_N1017 ACAGACATATTTACTGGAATATGAACATTTGCAAGATGGTACACTTAACACGGAGAAATAAGGAGCGGAGAGTTTAGATAGCAGTGAAAATTGGTAGGAAAGGGCTCGGGAAAATGGAAAACTAATGCCCTAAACAGTGGAACAAAAAGGGAATAACAATCTTTCGTGGATAGCATCTGGGAGGGTGGCAGGGTATCCA-TAGTGAAGAGAGTTGAAAAGAATGGAGTTCGCTGGGAATTGGAAGCAAGTGTTTTCATTCCCTTATGTATTATTGATTGACACGTTTCTAAAGTCACCACACTCCTTTTAGATGGAAAATGGCAATTTAAAAAACGAAAAATCCAAAAAATGGATTACCGGTGGAGCCGGATTACCGAATGCCAGATTAAAGAGGTTTTACTGTATAAGAATGTGTGCTCATCTTTATGCACGTAACTGTGTATATAGAAATACAAAGATCAATTTCTTTATAGAGCTTTGGTTGACCCGAGACGCAAGAGTAAGAAAATTGCAATTAGAGGTATATTCCCTGGAGCCAGAGTAGTGCGTGGTGTTGACTGGCAGTGGGAGGACCAAGATGGAGGCAATGGTCGACGTGGAAAAGTTACTGAAATACAAGATTGGAGTGCAGCAAGTCCCCGGAGTGCAGCTTATGTCATGTGGGATAATGGTGCAAAGAATCTTTACCGTGTTGGTTTTGAAGGAATGGTATGGATTTTTCATCTACTGTTACAATGCTATGTTAATTTTTGATGACTGCGAGATTTGAATGCAATTGACGATTATCGTATCTCAATCCAGTTGGTTGCAGGTAATTTTCCAGGTTTCCTACCTTGCAATA-------------------------------------------------TCTTCGTAGGAGTCCACACTGTTATGGACTAAGCTCTTAATTCGTATTTCTCACTCGCTCTGTACTTGTTTATAGACGTGTGATTTTTTACACCTTGTCTTTGATTTTACACCAGAATTGTTTCATAGAATGTCAAAGATATAAAAATATATGTTTATATTGATAATTTTATTTATGATTCATTTTTTCTAGGATAAAAATTGGCTTCTGTAATAAAATTATTTATTTCAACATACAAACTTTTAAGTATAATCTAAAAATAAAAACTACGCCATGGATTTTGTGTATTCAGATTTTGAACTTCACAAATGGTCCTCACATTTCTAGTAAAGTAATTTTTAGTCCTTGGGAAATGAATTTTTTAACCCTTTC---AGAAT
Nsilvanus_HeboMtn_N1029 -------------------------------------------------------------------GAGGGTTTAGATAGCAGTGAAAATTGGTAGGAAAGGGCTCGGGAAAATGGAAAACTAATGCCCTAAACAGTGGAACAAAAAGGGAATAACAATCTTCCGTGGATAGCATCTGGGAGGGTGGCAGGGTATCCA-TAGTGAAGAGAGTTGAAAAGAATGGAGTTCGCTGGGAATTGGAAGCAAATGTTTTCATTCCCCTATGTATTATTGATTGACATGTTTCTAAAGTCACCACACTCCTTTTAGATGGAAACTGGCAATTTAAAAAA---------CAAAAAATGGATTACCGGTGGAGCCGGATTACCGAATGCCAGATTAAAGAGGTTTTACTGTATAAGAATGTGTGCTCATCTTTATGCATGTAACTGTGTATATAGAAATACAGAGATCAATTTCTTTATAGAGCTTTGGTTGACCCGAGACGCAAGAGTAAGAAAATTGCAATTAGAGGTATATTCCCTGGAGCCAGAGTAGTGCGTGGAGTTGACTGGCAGTGGGAGGACCAAGATGGAGGCAATGGTCGACGTGGAAAAGTTACTGAAATACAAGATTGGAGTGCAGCAAGTCCCCGGAGTGCAGCTTATGTCATGTGGGATAATGGTGCAAAGAATCTTTACCGTGTTGGTTTTGAAGGAATGGTATGGATTTTTCATCTACTGTTACAATGCTATGTTAATTTTTGATGACTGGGAGATTTGAATGCAATTGACGATTATCGTATCTCAATCCAGTTGGTTGCAGGTAATTTTCCAGGTTTCCTACCTTGCAATA-------------------------------------------------TCTTCGTAGGAGTCCACATTGTTATGGACTAAGCTCTTAATTCGTATTTCTCACTCGCTCTGTACTTGTTTATAGACATGTGACTTTTTACACTTTGTCTTTGATTTTACACCAGAATTGTTACATAGAATGTCAAAGATATAAAAATATATGTTTATATTGATAATTTTATTTATGGTTCATTTTTTCTAGGATGAAAATTCGCTTCTGTAATAAAATTATTTATTTCAACATACAAACTTTTAAGTATAATCTAAAAATAAAAACTACGCCATGGATTTTGTGTATTCAGATTTTGAACTTCACAAATGGTCCTCACATTTCTAGTAAAGTAATTTTTAGTCCTTGGGAAATGAATTTTTTAACCCTTTC---AGAAT
Nstupkai_BlowholeWOS_N285 --------------------------------------------------------------GGGCGGAGGGTTTAGATAGCAGTGAAAAGAGGTAGGAAAGGGCTCAGGAAAATGGAAAACTAATGCTCCAAACAGTGGAACAGAAAGGGAATAACAAACAGCTGTGGATCACATCTAGGAGGGTGGCAGGGTATCCAATAGTGAAGAGAGTTGAAAAGAATGGAGTTTGCTGGGAATTGGAAGCAAGTGTTTTCATTCCCTTATGTATTATTGATTGACATGTTTCTAAAGTCACCACACGCCTTTTAGATGGAAAATGGCAATTGAAAAAA---------CGAAAAATGGA---------------AAAAACTGAATGCCGGATTAAAGAGGTTTTACTGTATAAGAATGTGTGCTCATCTTTATGCATGTAACTGTGTATATAGAAATACAAAGATCAATTTCTTTATAGAGCTTTGGTTGACCCGAGACGCAAGAGTAAGAAAATTGCAATTAGAGGTATATTCCCTGGAGCCAGAGTAGTGCGTGGTGTTGATTGGCAGTGGGAGGACCAGGATGGAGGCAATGGTCGACGTGGAAAAGTTACTGAAATACAAGATTGGAGTGCAGCAAGTCCCCGGAGTGCCGCTTATGTCATGTGGGATAATGGTGCAAAGAATCTTTACCGTGTTGGTTTTGAAGGAATGGTATGGATTTTTCAT---CTGTTACAATGCTGTGTTTAATTTTGATGACTGGGAGATTTGAATGCAATTGACGATTATCGTATTTCAATCCAGTTGGCTGTAGGTAGTTTTCTAGGTTTCCTACCTTGCAATACTAAATATGGACCAGCTCCTTCTAAAC------------------------------------------------------------------------------------------------------------------------------------------------------------------------------------------------------------------------------------------------------------------------------------------------------------------------------------------------------------------------------------------------------------------
Nstupkai_Blowing_N356 ACAGTCATATTTACTGGAATATGAGCATTTGCAAGATGGTACACTTAACACGGAGAAATAAGGGATGGAGGGCTTAGATAGCAGTGGAAAGAGGTAGGAAAGGGCTCAGGAAAATGGAAAAGTAATGCCCCAAACAGTGGAACAGAAAGGGAATAACAATCAGCTGTGGATCACATCTAGGGGGGTGGCAGGGTATCCAATAGTGAAGAGAGTTGAAAAGAATGGAGTTTGCTGGGAATTGGAAGCAAGTGTTTTCATTCCCTTATGTATTATTGATTGACACGTTTCTAAAGTCACCACACGCCTTTTAGATGGAAAATGGCAATTTAAAAAA---------CGAAAAATGGATTACCGGTGGAGCCGGATTACTGAATGCCGGATTAAAGAGGTTTTACTGTATAAGAATGTGTGCTCATCTTTATGCATGTAACTGTGTATATAGAAATACAAAGATCAATTTCTTTATAGAGCTTTGGTTGACCCGAGACGCAAGAGTAAGAAAATTGCAATTAGAGGTATATTCCCTGGAGCCAGAGTAGTGCGTGGTGTTGATTGGCAGTGGGAGGACCAGGATGGAGGCAATGGCCGACGTGGAAAAGTTACTGAAATACAAGATTGGAGTGCAGCAAGTCCCCGGAGTGCCGCTTATGTCATGTGGGATAATGGTGCAAAGAATCTTTACCGTGTTGGTTTTGAAGGAATGGTATGGATTTTTCATCTACTGTTACAATGCTGTGTTTAATTTTGATGACTGGGAGATTTGAATGCAATTGACGATTATCGTATCTCAATCCAGTTGGCTGTAGGTAGTTTTCTAGGTTTCCTACCTTGCAATACTAAATATGGACCAGCTCCTTCTAAACGTCCTACAGGAAGGCATCAACTCTATCATAGGAGTTCAAACTGCGATGGACTATGCTATTAATTTGTATTTATCACTCTCTCTGTACTTGTTTATAGACATGTGACTTTTTATACCTTGTCTTTGATTTTACACCAGAATTGTTTCGTAGAATGTCAATGATATATATATATATATTTATATTGTTAATTTCATTTATGGTTCATTTTTTCTAGGATGAAAATTTGCTTCTGTAATGAAATTATTTATTTCAACATACAAACTTTTAAGTATAATCTAAAAATAAAA-------------------------------------------------------------------------------------------------------------------
Nstupkai_LittleRiver_N293 ACAGACATATTTACTGGAATATGAGCATTTGCAAGATGGTACACTTAACACGGAGAAATAAGGGATGGAGGGCTTAGATAGCAGTGGAAAGAGGTAGGAAAGGGCTCAGGAAAATGGAAAACTAATGCCCCAAACAGTGGAACAGAAGGGGAATAACAATCAGCTGTGGATCACATCTAGGGGGGTGGCAGGGTATCCAATAGTGAAGAGAGTTGAAAAGAATGGAGTTTGCTGGGAATTGGAAGCAAGTGTTTTCATTCCCTTATGTATTATTGATTGACACGTTTCTAAAGTCACCACACGCCTTTTAGATGGAAAATGGCAATTTAAAAAC---------CGAAAAATGGATTACCGGTGGAGCCGGATTACTGAATGCCGGATTAAAGAGGTTTTACTGTATAAGAATGTGTGCTCATCTTTATGCATGTAACTGTGTATATAGAAATACAAAGATCAATTTCTTTATAGAGCTTTGGTTGACCCGAGACGCAAGAGTAAGAAAATTGCAATTAGAGGTATATTCCCTGGAGCCAGAGTAGTGCGTGGTGTTGATTGGCAGTGGGAGGACCAGGATGGAGGCAATGGCCGACGTGGAAAAGTTACTGAAATACAAGATTGGAGTGCAGCAAGTCCCCGGAGTGCCGCTTATGTCATGTGGGATAATGGTGCAAAGAATCTTTACCGTGTTGGTTTTGAAGGAATGGTATGGATTTTTCATCTACTGTTACAATGCTGTGTTTAATTTTGATGACTGGGAGATTTGAATGCAATTGACGATTATCGTATCTCAATCCAGTTGGCTGTAGGTAGTTTTCTAGGTTTCCTACCTTGCAATACTAAATATGGACCAGCTCCTTCTAAACGTCCTACAGGAAGGCATCAACTCTATCATAGGAGTTCAAACTGCCATGGACTATGCTATTAATTTGTATTTCTCACTCTCTCTGTACTTGTTTATAGACATGTGACTTTTTATACCTTGTCTTTGATTTTACACCAGAATTGTTTCGTAGAATGTCAATGATATATATATATATATTTATATTGTTAATTTCATTTATGGTTCATTTTTTCTAGGATGAAAATTTGCTTCTGTAATGAAATTATTTATTTCAACATACGAACCTACGCATGCATTTT-----------------------------------------------------------------------------------------------------------------------------
Nstygius_ObeLee_N0656 ----------------------------------------------------------------------------------------------------------------------------------------------------------------------------------------ATCTTAGGATATTTAGCAACGAATTGTGTTGACAAAAATGGAATTTAATGGGCATAGAAGAGGCCTCTAATTATTATTTAATGCAAAATTTTTCAACAAATCACAGGAATCAATCCATATATTTTGAATGAAAAATTGAAACTCAAAACCTGATACATCCAAAAAATGGATTACTGGTGGAGCCGGATTACTGAATGCCGGATTAAAGGGGTTTTAGTGTATAATAATGTGTGCTCATCTTTATGCATGTAAATGTGTATATAGAAATACAAAGATCAATTTCTTTATAGAGCTTTGGTTGACCCGAGACGCAAGAGTAAGAAAATTGCAATTAGAGGTATATTCCCTGGAGCCAGAGTTGTGCGTGGTGTTGATTGGCAGTGGGAGGATCAGGATGGAGGCAATGGTCGACGTGGAAAAGTTACTGAAATACAAGATTGGAGTGCAGCAAGTCCCCGGAGTGCCGCTTATGTCATGTGGGATAATGGTGCAAAGAATCTTTACCGTGTTGGTTTTGAAGGAATGGTATGGATTTTTCATCTACTGTTACAATGCTATAATTAATTTCGATGACTAGGAGATTTGAATGCAATTGAGGACTATCGTATCTCAATCCAGATGACTGTAGGTAGTTTTCCAGGTTTCTTACCTTGCAATACTAAATATGAGCCAGCTCCTTCTAAATGTCCTACAGGAAGACATCAACTCCTTCGTAGAAGTTCACACTGGCGTGGACTAAGCTCTTAATTCGTATTTCTCACTCTCTCTGTACTTGTTTATAGAC--GTGACTTTTTACATCTTGCTTTTGATTTTACATTAGAATTGTTTCGTAGAATGTCAATGATATAAAAATATATCTTTATATTGTTAATTTTATTTATGGTGCATTTTTTCTAGGCCGAAAATTTGCTTCTGTAATGAAATTATTTATTTCAATATATAAACTTTTGAGTATAAGCTAAAAATAAAACTTACTCCATGGATTTTGTGCATTCAGATTTTGACCATCACGATTGGTCCTCACATTTCTAGTAAATTAATTTTTAGTAATTGGGGAATGAGTTTCTTAACCGTTT----AGAAT
Nstygius_RavenB_N1022 ---------------------------------------------------------------------------------------------------------------------------------------------------------------------------------------------AGGATATTTAGCAACGAATTGTGTTGACAAAAATGGAATTTAATGGGCATAGAAGAGGCCTCTAATTATTATTTAATGCAAAATTTTTCAACAAATCACAGGAATCAATCGATCTATTTTGAATGAAAAATTGAAACTCAAAACCTGATACATCCAAAAAATGGATTACTGGTGGAGCCGGATTACTGAATGCCGGATTAAAGGGGTTTTAGTGTATAATAATGTGTGCTCATCTTTATGCATGTAAATGTGTATATAGAAATACAAAGATCAATTTCTTTATAGAGCTTTGGTTGACCCGAGACGCAAGAGTAAGAAAATTGCAATTAGAGGTATATTCCCTGGAGCCAGAGTTGTGCGTGGTGTTGATTGGCAGTGGGAGGATCAGGATGGAGGCAATGGTCGACGTGGAAAAGTTACTGAAATACAAGATTGGAGTGCAGCAAGTCCCCGGAGTGCCGCTTATGTCATGTGGGATAATGGTGCAAAGAATCTTTACCGTGTTGGTTTTGAAGGAATGGTATGGATTTTTCATCTACTGTTACAATGCTATAATTAATTTCGATGACTAGGAGATTTGAATGCAATTGAGGACTATCGTATCTCAATCCAGATGACTGTAGGTAGTTTTCCAGGTTTCTTACCTTGCAATACTAAATATGAGCCAGCTCCTTCTAAATGTCCTACAGGAAGACATCAACTCCTTCGTAGAAGTTCACACTGGCGTGGACTAAGCTCTTAATTCGTATTTCTCACTCTCTCTGTACTTGTTTATAGAC--GTGACTTTTTACATCTTGCTTTTGATTTTACATTAGAATTGTTTCGTAGAATGTCAATGATATAAAAATATATCTTTATATTGTTAATTTTATTTATGGTGCATTTTTTCTAGGCCGAAAATTTGCTTCTGTAATGAAATTATTTATTTCAATATATAAACTTTTGAGTATAAGCTAAAAATAAAACTTACTCCATGGATTTTGTGCATTCAGATTTTGACCATCACGATTGGTCCTCACATTTCTAGTAAATTAATTTTTAG--------------------------------------
Ntempletoni_BaldMtns_N950 ACACACATTATTCATCCAAAAAGAATATTTGCAGCGGAATGTAATTGTAATTAGTAAATAAGACTTACAGGTGTTACACGGATGTATGTATAGAGAAAGGCGTGTGTGGTAAAATTACCTGCTGAAGTTTCATGCAGGTCAGTAAGACATTTTTAAGTAGAAGCCATACATATTATTT------GTGGCAGAGTATCCAATAGTGAGGAGAGTTGAAAAGAATGGAGTTTGCTGGGAATTGAAAGCAAGTGTTTTCATTCCCTTATGTATTATTGATTGACAGGTTTCTAAAGTCACCACACGCCTTTTAGATGAAAAATGACAATATAAAAAATGAAAAATCCAAAAAATGGATTCCCGGTGGAGCCGGATTACTGAATGCCGGATTAAAGAACTTTTACTGTATAAGAATGTGTGCTCATCTTTATGCATGTAACTATGTATATAGAAATACAAAGATCAATTTCTTTATAGAGCTTTGGTTGACCCAAGACGCAAGAGTAAGAAAATTGCAATTAGAGGTATATTCCCTGGAGCCAGAGTAGTGCGTGGTGTTGATTGGCAGTGGGAGGACCAGGATGGAGGCAATGGTCGACGTGGAAAAGTTACTGAAATACAAGATTGGAGTGCAGCAAGTCCCCGGAGTGCTGCTTATGTCATGTGGGATAATGGTGCAAAGAATCTTTACCGTGTTGGTTTTGAAGGAATGGTATGGATTTTTCATCTACTATTACAATGCTGTGTTTAATTTTGATGACTGGGAGATTTGAATGCAATTGACGATTATCGTATCTTAATTCAGTTGGCTGTAGGTAGTTTTCTAGGTTTCCTACCTTGCAATACTAAATATGGACCAGTTCCTTCTAAACGTCCTACAGGAAGGTATCAACTCCTTCATAGGAGTTCACACTGTCATGGACTATGCTATTCATTCATATTTCTCACTCTCTCTGTACTTGTTTATAGACATGTGACTTTTTATACTTTGTCTTTGATTTTACACCAGAATTGTTTCG----------------------------------------AC---------------------CCAGAA--------------------------------------------------------------------GAACTTATTCCATGGATTTTGTGCATCCAGATTTTGATTTTTTTTTTTGGTCCTCACATTTCTAGTAAATAAATTTTTAGTCATGGAGAAATGAATTTTTTAACGCTTTCTTTAGAAT
Ntempletoni_ClarksCreek_N945 ACAGGCATATTTACTGGAATATGAGCATTTGCAAGATGGTACACTTAACACGGAGAAATAAGGGGCAGAGGGTTTAGATAGCAGTGAAAAGTGGTAGGAAAGGGCTCAGGAAAATGGAAAACTAGTGTCCCAAACAGTGGAACAGAAAGGGAATAACGATCGGCTATGGATCGCATCTAGGGGGATGGCAGGGTATCCAATAGTGAAGAGAGTTGAATAGAATGGAGTTTGCTGGGAATTGGAAGCAAGTGTTTTCATTCCCTTATGTAT---TGATTGACACGTTTCTAAGGTCACCACACGCCTTTTAGATGGAAAATGGCAATTTAAAAAACGAAAAATCCAAAAAATGGATTACCGGCGGAGCCGGATTACTGAATGCCGGATTAAAGAGGTTTTACTGTATAAGAATGTGTGCTCATCTTTATGCATGTAACTGTGTATATAGAAATACAAAGATCAATTTCTTTATAGAGCTTTGGTTGACCCGAGACGCAAGAGTAAGAAAATTGCAATTAGAGGTATATTCCCTGGAGCCAGAGTAGTGCGTGGTGTTGATTGGCAGTGGGAGGACCAGGATGGAGGCAATGGTCGACGTGGAAAAGTTACTGAAATACAAGATTGGAGTGCAGCAAGTCCCCGGAGTGCTGCTTATGTCATGTGGGATAATGGTGCAAAGAATCTTTACCGTGTTGGTTTTGAAGGAATGGTATGGATTTTTCATGTACTGTTACAATGCTGTGTTTAATTTTGATGACTAGGAGATTTGAATGCAATTGATGATTATCGTATCTCAATCCAGTTGGCTGTAGGTAATTTTCTAGGTTTCCTACCTTGCAATACTAAATATGCACCAGCTCCTTCTAAACGTCCTACAGGAAGGCATCAACTCCTTCATAGGAGTTCACACTGCCATGGACTATGCTATTAATTCGTATTTCTCACTCTCT-TGTACTTGTTTATAGACATGTGCCTTTTTATACTTTATCTTTGATTTTACACCAGAATTGTTTCATAGAATGTCAATGATATAAAAATATATGTTTATATTGTTAATTTTATTTATGGTTCATTTTCTCTCGTATGAAAATTTGCTTCTCTAATGAAATTATGTATTTCAATATACAAACTTTTAATAATAATCTAAAGATAAAAC-------------CTTTTCCGTTCAAATGTAGAATTTCGCCAAATTTCTTACAACCATTGGTAGGTTTATTTTTAATGTTTGAGAAGTGAATTATTTAATTTTGTCACTAGAAT
Ntempletoni_ScronceCreekRd_N1223 --------------------------------------------------------------------------------GCAGTGAAAAGTGGTAGGAAAGGGCTCAGGAAAATGGAAAACTAGTGTCCCAAACAGTGGAACAGAAAGGGAATAACGATCGGCTATGGATCGCATCTAGGGGGATGGCAGGGTATCCAATAGTGAAGAGAGTTGAAAAGAATGGAGTTTGCTGGGAATTGGAAGCAAGTGTTTTCATTCCCTTATGTAT---TGATTGACACGTTTCTAAGGTCACCACACGCCTTTTAGATGGAAAATGGCAATTTAAAAAACGAAA-ATCCAAAAAATGGATTACCGGCGGAGCCGGATTACTGAATGCCGGATTAAAGAGGTTTTACTGTATAAGAATGTGTGCTCATCTTTATGCATGTAACTGTGTATATAGAAATACAAAGATCAATTTCTTTATAGAGCTTTGGTTGACCCGAGACGCAAGAGTAAGAAAATTGCAATTAGAGGTATATTCCCTGGAGCCAGAGTAGTGCGTGGTGTTGATTGGCAGTGGGAGGACCAGGATGGAGGCAATGGTCGACGTGGAAAAGTTACTGAAATACAAGATTGGAGTGCAGCAAGTCCCCGGAGTGCTGCTTATGTCATGTGGGATAATGGTGCAAAGAATCTTTACCGTGTTGGTTTTGAAGGAATGGTATGGATTTTTCATGTACTGTTACAATGCGGTGTTTAATTTTGATGACTAGGAGATTTGAATGCAATTGATGATTATCGTATCTCAATCCAGTTGGCTGTAGGTAGTTTTCTAGGTTTCCTACCTTGCAATACTAAATATGCACCAGCTCCTTCTAAACGTCCTACAGGAAGGCATCAACTCCTTCATAGGAGTTCACACTGCCATGGACTATGCTATTAATTCGTATTTCTCACTCTCT-TGTACTTGTTTATAGACATGTGCCTTTTTATACTTTATCTTTGATTTTACACCAGAATTGTTTCATAGAATGTCAATGATATAAAAATATATGTTTATATTGTTAATTTTATTTATGGTTCATTTTCTCTCGTATGAAAATTTGCTTCTCTAATGAAATTATGTATTTCAATATACAAACTTTTAATAATAATCTAAAGATAAAAC-------------CTTTTCCCTTCAAATGTAGAATTTCGCCAAATTTCTTACAACCA---------------------------------------------------------
Ntennessensis_IndianCave_N052 --------------------------------AAGATGGTACACATAACACGGAGAAATAAGGAGCGGAGAGTTTAGATAGCAGTGAAAATTGGTAGGAAAGGGCTCGGGAAAATGGAAAACTAATGCC-CAAACAGTGGAACAAAAAGGGAATAACAATCAGCTGTGGATAGCATCTAGGAGGGTGGCAGGGTATCCA-TAGTGAAGAGAGTTGAAAAGAATGGAGTTTGATGGGAATTGGAAACAAGTGTTTTCATTCCCTTGTGTATTATTGATTGACACGTTTCTAAAGTCACCACACTCCTTTTAGATGGAAAATGGCAATTTAAAAAACGAAAAATCTAAAAAATGGATTACCGTTGGAGCCAGATTACCGAACGTCAGATTAAAGAGGTTTTACTGTATAAGAATGTGTGCTCATCTTTATGCATGTAACTGTGTATATAGAAATACAAAGATCAATTTCTTTATAGAGCTTTGGTTGACCCGAGACGCAAGAGTAAGAAAATTGCAATTAGAGGTATATTCCCTGGAGCCAGAGTAGTGCGTGGTGTTGATTGGCAGTGGGAGGACCAGGATGGAGGCAATGGTCGACGTGGAAAAGTTACTGAAATACAAGATTGGAGTGCAGCAAGTCCCCGGAGTGCAGCTTATGTCATGTGGGATAATGGTGCAAAGAATCTTTACCGTGTTGGTTTTGAAGGAATGGTATGGATTTTTCATCTACTGTTACAATGCTATGTTAATTTTTGATGACTGGGAGATTTGAATGCAATTGACGATTATCGTATCTCAATCCAGTTGGTTACAGGTAATTTTTCAGGTTTCCTACCTTGCAGTA-------------------------------------------------TCTTCGTAGGAGTCCACACTGTTATGGACTAAGCTCTTAATTCGTATTTCTCACTCGCTCTGTACTTGTTTATGGAC--GTGACTTTTTACACCTTGTCTTTGATTTTCCACCAGAATTGTTTCATAGAATGTCAAAGATATAAAAATATATGTTTATATTGATAATTTTATTTATGGTTCATTTTTTCTAGGATGAAAATTTGTTTCTGTAATAAAATTATTTATTTCAACATACAAACTTTTAAGTATAATCTAAAAATACAAACTACGCCATGGATTTTGTGTATTCAGATTTTGAACTTCACAAATGGTCCTCACATTTCTAGTAAATTAATTTTTAGTCCTTGGGAAATGAATTTTTTAACCCTTCCTTTAGAAT
Ntennessensis_LittleStony_N645 -------------------------------------------------------------------------------------------------------------------------------------------------------------------------------------AGGGTGGCAGGGTATCCA-TAGTGAAGAGAGTTGAAAAGAACGGAGTTTGCTGGGAATTGGAAGGAAGTGTTTTCATTCCCTTATGTATTATTGATTGACACGTTTCTAAAGTCACCACACTCCTTTTAGATGGAAAATGGCAATTTAAAAAACGAAAAATCAAAAAAATGGATTACCGGTGGAGCCGGATTACCAAACGTCAGATTAAAGAGGTTTTACTGTATAAGAATGTGCGCTCATCTTTATGCCTGTAACTGTGTACATAGAAATGCAAAGATCAATTTCTTTATAGAGCTTTGGTTGACCCGAGACGCAAGAGTAAGAAAATTGCAATTAGAGGTATTTTCCCTGGAGCCCGAGTAGTGCGTGGTGTTGATTGGCAGTGGGAGGACCAGGATGGAGGCAATGGTCGACGTGGAAAAGTTACCGAAATACAAGATTGGAGTGCAGCAAGTCCCCGGAGTGCAGCTTATGTCATGTGGGATAATGGTGCAAAGAATCTTTACCGTGTTGGTTTTGAAGGAATGGTATGGATTTTTCATCTACTGTTACAATGCTATGTTAATTTTTAATGACTGGGAGATTTGAATGCAATTGACGATTATCGTATCTCAATCCAGTTGGTTGCAGGTAATTTTCCAGGTTTCCTACCTTGCAGTA-------------------------------------------------TCTTCGTAGGAGTCCACACTGTTATGGACTGAGCTCTTAATTCGTATTTCTCACTCGCTCTGTACTTGTTTATAGACGTGTGACTTTTTACACCTCGTCTTTGATTTTACACCAAAATTGTTTCATAGAATGTCAAAGATATAAAAATATATGTTTATATTGATAATTTTATTTAGGGTTCATTTTTTCTAGGATGAAAATTTGCTTCTGTAATAAAATTATTTATTTCAACATACAAACTTTTAAGTATAATCTAAAAATAAAAACTTCGCCATGGATTTTGTGTATTCAGATTTTGAACTTCACAAATG---------------------------------------------------------------------
Ntennessensis_Watauga_N1046 ACAGACATATTTACTGGAATATGAGCATTTGCAAGATGGTACACTTAACACGGAGAAATAAGGAGCGGAGGATTTAGATAGCAGTGAAAATTGGTAGGAAAGGGCTCGGGAAAATGAAAAACTAATGCCCCAAACAGTGGAACAAAAAGGGAATAACAATCAGCTGTGGATAACATCTGGGAGAGTGGCAGGATATCCA-TAGTGAAGAGAGTTGAAAAGAATGGAGTTTGCTGGGAATTGGAAGCAAGTGTTTTCATTCTCCTATGTATTATTGATTGACACGTTTCTAAAGTCACCACACTCCTTTTAGATGGAAAATGGCAATTTAAAAAATGAAAAATCCCAAAAATGGATTACCGGTGGATCCGGATTACCGAATGTCAGATTAAAGAGG---TACTGTATAAGAATGTGTGCTTGTCTTTATGCATGTAACTGTGTATATAGAAATACAAAGATCAATTTCTTTATAGAGCTTTGGTTGACCCGAGACGCAAGAGTAAGAAAATTGCAATTAGAGGTATATTCCCCGGAGCCAGAGTAGTGCGTGGTGTTGATTGGCAGTGGGAGGATCAGGATGGAGGCAATGGTCGACGTGGAAAAGTTACTGAAATACAAGATTGGAGTGCAGCAAGTCCCCGGAGTGCAGCTTATGTCATGTGGGATAATGGTGCAAAGAATCTTTACCGTGTTGGTTTTGAAGGAATGGTATGGATTTTTCATCTACTGTTACAATGCTATGTTAATTTTTGATGACTGGGAGATTTGAATGCAATTGACGATTATCGTATCTCAATCCAGTTGGTTGCAGGTAATTTTCCAGGTTTCCTACCTTGCAGTA-------------------------------------------------TCTTCGTAGGAGTCCACACTGTTATGGACTAAGCTCTTAATTCGTATTTCTCACTCGCTCTGTACTTGTTTATAGACGTGTGACTTTTTACACCTTGTCTTTGATTTTCCACCAGAATTGTTTCATAGAATGTCAAAGATATAAAAATATATGTTTATATTGATAATTTTATTTATGGTTCATTTTTTCTAGGATGAAAATTTGCTCCTGTAATAAAATTATTTATTTCAACATACAAACTTTTAAGTATAATCTAAAAATACAAACTACGCCATGGATTTTGTGTATTCAGATTTTGAACTTCACAAATGGTCCTCACATTTCTAGTAAATTAATTTTTAGTCCTTGGGAAATGAATTTTTTAACCCTTTCTTTAGAAT
