# Supplementary material for: ﻿New species in old mountains: integrative taxonomy reveals ten new species and extensive short-range endemism in Nesticus spiders (Araneae, Nesticidae) from the southern Appalachian Mountains
Source: Zookeys. 2023 Feb 3;1145:1–130. doi: 10.3897/zookeys.1145.96724 (PMC10208238; doi:10.3897/zookeys.1145.96724)
Supplement: Supplementary material 4 — Input alignments, analysis log files, and output tree files [file zookeys-1145-001_article-96724__-s004.zip › uce-2001656 (modified).phy]

 95 1349
Nesticella_sp_GH1210 ------------------------------------------------------------------------------------------------------------------------------------------------------------------------------------------------------------------------------------------------------------------------------------------------------------------------------------------------------------------------------------------------------------------------------------------------------------------------------AAATAACTTTATT--------------------------------TTTATCCC---CTCATCTTTCAGGGTATATGTGGGCAGTATTAGTTTTGAATTAAAAGAAGACACAATACGACAAGCTTTCATTCCTTTTGGACCTATTAAGTCCATTAATATGAGTTGGGATCCAGTTACGCAGAAACACAAGGGATTTGCATTTGTGGAATATGAACTTCCTGAAGCTGCGCAATTGGCACTCGATCAGATGAATGGAGTTATGATAGGTGGAAGGAATATTAAGGTAAATATAAATTTAAAAAAAAGATTGAATTTATTATTCTTTAAAATG---------TTTTCTGTATAT---------ATAGTA-----------------------------------------------------------------------------------------------------------------------------------------------------------------------------------------------------------------------------------------------------------------------------------------------------------------------------------------------------------------------------------------------------------------------------------------------------------------------------------------------------------------------------------------
Nesticus_Japan_G2153 AACACACATTAAAAGCACAA-----ATCGTCTTGCCGG---------AGCAAAAAAAATGTTT----------TTCTTTAACACAGTT------------------------------------------------------------------------------------------------------------------------------CGTATAGTCTTTCTTT-------------------------TTATAATTGTCGAACAGATGAACCGCCAGCTGTCTATAATCGAGATCG-AGTGTCGCGATGACTCACTCTCTTACATCAGTTGCCAATCTGCATACGTGAAGTGTATATAAGT-----TTGAGATTTCATGCATGAGATATATTGATAAAAAAAT----ACTTTGTTCTTTGTCATTGTGGTTTCTATAGTCTTGTTTTGTGCACTAAACTTACTGTTTT--------------------------------TTTCTCCC---CTCATCTTTCAGTGTATATGTGGGCAGTATTAGTTTTGAATTAAAAGAAGACACAATACGACAAGCTTTCATTCCTTTTGGACCTATTAAGTCCATTAATATGAGTTGGGATCCAGTTACGCAGAAACACAAGGGATTTGCATTTGTGGAATATGAACTTCCTGAAGCTGCGCAATTGGCACTCGATCAGATGAATGGAGTTATGATAGGTGGAAGGAATATTAAGGTAAATACATTTTTAAACTTAAAATTGAATTTGTTATTCATTAAAATGTC--------------TACATAGTGAG---------------------------------------------------------------------------------------------TTGGGTATGATTAAATTCATAGTATTGAATATTTTTCTGAATGT---------------------------------------------------------GTATTAAG------------------CACTATTGCTTAGAAATTTCAACCAGTTACATATGAAATTTTTTA------ATTTTCGTTGTAGCTGCCAGTCTTG---CGATTT------CATGTTTTGAATTAACCTT---GTTCCTATAAACG---TTTGGAAATCATCACA----------------TCACCTCCCATTTTTCTTTTC----ACTG------------GCTTCACTCAGCCTTGAAAG--------------------CCTGGAATGATTTCAAGGCCAAAGC----------CTGGAAAACACAAA-------------------
Nesticus_nahaunus_Mexico_G2881 AAAAAATATTGAACAGATAA-----ATTAAATGCAAAG--CACAATTAATTATAAAGA-----CCCAAAAAAAGTCTTTTAAAAGCTTGTTGTGATAAAAGAAAATATCT--------------------------------------------------------------GAATTTAGAGAATTGGGAAAAATC-----------------------TTGATTTTTTTAAATTCTA---------GAAAAATGGAGGGGGAGGGTTAAAACTCTTCCAATAAACAGCTTTTCTCATGTTAAGGTAATATAGG-AATTCATTCCATAATGCCTGTTTTAACTCCTTGTGCATAATCCTGACCTTACTGATAATTTAATTTTTGTCTACATGAGCTTTTGATCATGAGGCTAATTTCTTGTTTCCGTAGCATTTGATATTAATGCTGGTCTGTTACGTTGAAAATAAATTCATGTTTAATATATTGAGT--TATATTTTATATATAATTGTAATTATTTTTCTCCTTTAGTGTATATGTTGGCAGTATTAGCTTTGAATTGAAAGAAGACACAATACGACAAGCTTTCATTCCTTTTGGACCTATTAAGTCCATTAATATGAGTTGGGATCCAGTTACGCAGAAACACAAAGGATTTGCATTTGTGGAATATGAACTTCCTGAAGCTGCGCAATTGGCACTCGATCAGATGAATGGAGTTATGATAGGTGGAAGGAATATTAAGGTATTAAGGACTTTTCTGTTCAAATTGAATTTATTTTAGGTTGAAACTCTATAAATCTTGTGAAATCATTGCAACTGTATGATACTTGTTCAGTAA-------------------------ATTGTTAATTGAT--------------TAACAGTTGATGGACTGTTACTAATCAATCAACTGTACCAAGGATTGTGGACTATACTTTACTTATAG----ATTTGGCCTACGCTAAAGGTGGTTTTTTTTTTTTAAATAAAAACTGTTATTGGCCTAATTCATTGTTTTTGCAAGGAATAAATTTCACCAGAAACAATCGCATAT-----GTACTTTT----------AAATATTTTTTTTTATGCATATAAAATATTTT------AACTTTTGTTAATCTTATT-----------------------GTGAAATCTTGAA----------------AAATTCTTAGTTTTTGTGAC---------------------------------------------TGGGAGT-----TTTATTTATGTTTTCTGGCCTACAAGGTG---------TTTTAAAATTCACCTGTT---------------
Nsilvestrii_Hellgate_N1108 AGCAGTTATTATG-------------------------TTAATGACTTAAAATAGAAATGTTCATTTGAATGAATTGCCAAAATGTTAACTAAGTTAAAATTTAATATCTCGA----TCGAAATTGTGAAATTTATTAATGCTCAAACCTCTCTTATTTCCTGTGAA------------------AAGAATAGATTATTTTTGTGGTGTATTTTGGTAAATTCTTACTTT-----------------GATAAACCAGCCGAGTGTATAAAGTCGGATGCGTTAATTACTCTTAGTTTAAATTGTGTCTCCAAGGCATTTGGGACCTCATTGTCCATTCAACTGACTTTCCTTTAAAGGAGAAGCCACTGTATATTTAATTTTTTTCAGTGTTCAATTTAAACTGAAAGACTAGAATTTTGCTCCTGTTATGGCGTGTTATTACGCTAGCTTAAAATAATGAAAAAAAATTTATCATACTCATGTTGAACCATATATATTGTATATAATTATTTTACTATTTGTTTTTTAGTGTATATGTTGGCAGTATTAGCTTTGAATTGAAAGAAGACACAATACGACAAGCTTTCATTCCTTTTGGACCTATTAAGTCCATTAATATGAGTTGGGATCCAGTTACGCAGAAACACAAAGGATTTGCATTTGTGGAATATGAACTTCCTGAAGCTGCGCAATTGGCACTCGATCAGATGAATGGAGTTATGATAGGTGGAAGGAATATTAAGGTGAAAAAAATTCTTATCCTTAATCCAAATTAATTTCAATTTAGGTTACTTCCAAGTTTGTGGATATATAGCGGTCGTGTCGTATTTTGCACCTACCGGTCGTCATTTTTGACGACTAACTTTTTGCGACTGATTCAGATATTTTTTTAGAAAAGGCTGCAACTGTCATTGGAGAAAACAGTGGACTATAAGTAGGCGAGATGTCTAAAGTCGCCGTGCGAGCGTGCTCGTTCTTGCAGCAAACCTTTCTTCGAGTGCGGGTTACTTCGATGTTCTGTTTTAAGACATTGGCCGTTGTCCTATTTTATTTGGAGAAACAGTGCGTCGGGACCGAATTTCAGAAAAT---------------TTTGGATTTTAGATAATCGTGAAAGAACCGATTTCGCTCTCGTTTCGAAAGCGATAGCTT------------------------------------------------TCCATTCT---------------------------------------------TAGAAAACAAACCTTCCTAATA-------------ATAAACAAGCGATACTCAAAAAATAAGCAAATCAAATGTGTAGCACTT
Narcheri_Cheaha_N023 ---------------------------------------------------------------------------------------------------------------------------------------------------------------------------------------------------------------------------------------------------------------------------------------------------------------------------------------------------------------------------------------------------------------GATCAAGACACTAA---CTTATTTTTGGAGCATTCCATATTAATGCCTGTCTGCTGCATTGAAAATAA---------------ATTTATTCCTGTGTGTTATGTATAATTGTTATG---TTTCTCCTTTAGTGTATACGTTGGCAGTATTAGCTTTGAATTGAAAGAAGACACAATACGACAAGCTTTCATTCCTTTTGGACCTATTAAGTCCATTAATATGAGTTGGGATCCAGTTACGCAGAAACACAAAGGATTTGCATTTGTGGAATATGAACTTCCTGAAGCTGCGCAATTGGCACTCGATCAGATGAATGGAGTTATGATAGGTGGAAGGAATATTAAGGTGAGAAGGGATTTTCTATTCAAATGGAATTTATTTCAGGTTAAAACACCTCAAATTTTCTTAATATACGGTGAAAACTCGATA---CAACGCTGT-------------------------TCTGCGAACCCATGAAATTATTGTAATAAAGGAATATAT---------TGAGGAGCACCATAAATACAATTTTAGAGGTTTGTTTAAACTTCT--------------------------------------ATTTACAGACTATGTTGGTGTTCAAA--------ATTTAACCTTGTCACGGTTTGCAAAAGAAAATTATTCGCACATAACATTTATGG-AATATATTTTTGTTTACTTTTTAAATTTTGATGGGGTTA------AATGTGTGGAATTCATTTTTT-ATGCTTGTGAG--------AAGGAAAGTTCTG----------------TAGACACTGAATTTTCTTGG------ATG-----AATGAAGGCTTTTCTGAATGTCAAGAAATAAATAAAAATTAGATTTTCCTGGAATTGCTTCGTGAACAAAAATAATGGGGTATTGAAAAGCATCATTGTAGAGAATATTGTAGAA
Narcheri_MillShoalCreek_N727 -------------------------------------------------------------------------------------------------------------------------------------------------------------------------------------------------------------------------------------------------------------------AAGTGTGTAAAGAATGATTCAGCAGTTATAATGAATCAAGGTA--ATAGTTCAGGGAATTTAATCCGTAATACCTGTTTTAGTTCCTTGTGCATAACTCGTACCTCAATGGCAATTTAATTTCGGTCTATATGAACTTCTGATCAAGAAACTAA---CTTATTTTTGGAGCATTCCATATTAATGTCTATCTGCTGTGTTGAAAATAAATTGATCTTTGCCCTATTGATTCCTGTGTGTTATGTATAATTGTTATG---TTTCTCCTTTAGTGTATACGTTGGCAGTATTAGCTTTGAATTGAAAGAAGACACAATACGACAAGCTTTCATTCCTTTTGGACCTATTAAGTCCATTAATATGAGTTGGGATCCAGTTACGCAGAAACACAAAGGATTTGCATTTGTGGAATATGAACTTCCTGAAGCTGCGCAATTGGCACTCGATCAGATGAATGGAGTTATGATAGGTGGAAGGAATATTAAGGTGAGAAGGGATTTTCTATTCAAATGGAATTTATTTCAGGTTAAAACACCTCAAATTTTCTTAATATACGGTGAAAACTCGATA---CAACGCTAT-------------------------TCTCCGAACCCATGAAATTATTGTAATAAAGGGATATAT---------TGAGGAGCACCATAAATACAATCTTAGAGGTTTGTTTAAACTTCT--------------------------------------ATTTACAGACTATTTTGGTGTTCAAA--------ATTTAACCTTGTCACGGT-------------------------------------------------------------------------------------------------------------------------------------------------------------------------------------------------------------------------------------------------------------------------------------------------------------
Npecki_HaskellSims_G3697 AGTACACACTAAGGGAATAATCGCTATTGTCTACTGAGTCCATGATCAATTAAAAAAATATTT---AAAAAAACGCCTTAAAATGCTTACTCATTTAAAGTACAGCATTTTTACATT---------------TTATAATGTGTCCAACAATTTATGACCATCCTGCATAT-GTGGCTTGTGAAACTATAGTGAATCATTCCTCAGAAATG------TCTATTTTTTCTTTAAATTCAAGTTTGAAGTAATGCATGTTGTAAGTG---AAAGAATGATTCAGTAGTTATAATTAATCAAGGTAATATACTTTAGGGAATTTAATCCATAATACCTGTTTTAGTTCCTTGTGCATAACTCGTACTTCAATGGCAATTTAATTTTGGTCTCTATGAACTTTTGATCAAGAAACTAACTTCTTGTTTTTGGTGCCTTTCATATTAATGCCTGCCTGCTGTGTTGAAAATAAATTGTTCT-------ATTGAGTCCTGTGTGTTATGTATAATTGTCATG---TTTCTCCTTTAGTGTATACGTTGGCAGTATTAGCTTTGAATTGAAAGAAGACACAATACGACAAGCTTTCATTCCTTTTGGACCTATTAAGTCCATTAATATGAGTTGGGATCCAGTTACGCAGAAACACAAAGGATTTGCATTTGTGGAATATGAACTTCCTGAAGCTGCGCAATTGGCACTCGATCAGATGAATGGAGTTATGATAGGTGGAAGGAATATTAAGGTGAGAAGGACTTTTCTATTTAAATTGAATTTATTTCAGGTTGAAACACCTCAAAATTTCTTAATATATACGG---------------------------------------------------------------------------CGAGGGATATAT---------TGAGGGGTACCATAAATACAATTTTAGAGATTTGTTTAAACTTTT--------------------------------------ATGTACAGACTTTGTTGATGTTCAAA--------ATTTAAGCTTGTCACAGTTTGCAAAAGAAAATTATTCACACATAACATTTATGG-AAAAAATTTTTGTTTACTTTTTCAATTTTGAGGTGTTTA------AATGTGTGGAATTCATCTTTTAATGCCTGTAAG--------AAGAAAAGTTCTG----------------TAGACACTGGATTTTCTTGG------ATG-----AATGAAGG-TTTTCTGAGTATCAAGAAACAAATAGCAATTAGATTTTCCTGGAATTGCTCCCTGAGCAAGAA-AATGGGGTATTGAAAAGCATCATTGTAAAGAATATTGTAAAA
Npecki_HurricaneMazeCave_G2100 AGTACACACTAAGGGAATAATCGCTATTGTCTACTGAGTCCATGATCAATTAAAAAAATATTT---AAAAAAACTCCTTAAAATGCCTACTCATTTAAAGTACAGCGTTTTTACATT---------------TTATAATGTGTCCAACAATTTATGACCATCCTGCATAT-GTGGCTTGTGAAACTATAGTGAATCATTCCTCAGAAATG----TCTCTATTCTTTCTTTAAATTCAAGTTCGAAGTAATGCATGTTGTAAGTGTGTAAAGAATGATTCAGTAGTTATAATTAATCAAGGTAATATAGTTTAGGGAATTTAATCCATAATACCTGTTTTAGTTCCTTGTGCATAAGTCGTACCTCAATGGCAATTTAATTTTGGTCTCTATGAACTTTTGATCAAGAAACTAACTTCTTGTTTTTGGTGCCTTTCATATTAATGCCTGTCTGCTGTGTTGAAAATAAATTGCTCT-------ATTCAGTCCTGTGTGTTATGTATAATTGTCATG---TTTCTCCTTTAGTGTATACGTTGGCAGTATTAGCTTTGAATTGAAAGAAGACACAATACGACAAGCTTTCATTCCTTTTGGACCTATTAAGTCCATTAATATGAGTTGGGATCCAGTTACGCAGAAACACAAAGGATTTGCATTTGTGGAATATGAACTTCCTGAAGCTGCGCAATTGGCACTCGATCAGATGAATGGAGTTATGATAGGTGGAAGGAATATTAAGGTGAGAAGGACTTTTCTATTCAAATTGAATTTATTTCAGGTTGAAACACCTCAAAATTTCTTAATATATAGAGAA---TCGATA---CAACACTAT-------------------------TCTGTGAACCCAGAAAGTTATTGTAATAAAGGGATATATTG-------TGGGGGGTACCATAAATGCAATTTTAGAGATTTATTTAAACTTTT--------------------------------------ATGTACAGACTTTGTTGATGTTCAAA--------ATTTAAGCTTGTCACAGTTTGCAAAAGAAAATTATTCACACATAACATTTATGGAAAAAAATTTTTGTTTACTTTTTCAATTTTGATGTGGTTA------AATGTGTGGAATTCATCTTTTAATGCCTGTAAG--------AAGAAAAGTTCTG----------------TAGACACTGGATTTTCTTCG------ATG-----AATGAAGGTTTTTCTGAGTGTCAAGAAATAAATAGCAATTAGATTTTCCTGGAATTGCCCCCTGAGCAAGAA-AATGGGGTATTGAAAAGCATTATTGTAAAGAATATTGTAAAA
Npecki_Monteagle_N062 AGTGAACACTAAGGGAATAATCGCTATTGTCTACTGAGTCCATGATCAATTTAAAAAATATTT--AAAAAAAACTCCTTAAAATGCTTACTCATTTAAAGTACAGCGTTTTTACATT---------------TTATAATGTGTCCAACAATTTATGACCATCCTGCATAT-GTGGTTCATGAAACTATAGTGAATCATTCCTCAGAAATG----TCTCTATTCTTTCTTTAAATTCAAGTTTGAAGTAA-------TGTAAGTGTGTAAAGAATGATTCAGTAGTTATAATTAATCAAGGTAATATAGTTTAGGGAATTTAATCCATAATACCTGCTTTAGTTCCTTGTGCATAACTCGTACCTCAATGGCAATTTAATTTTGGTCTCTATGAACTTTTGATCAATAAACTAACTTCTTGTTTTTGGTGCCTTTCATATTAATGCCTGTCTGCTGTGTTAAAAATAAACTACTCT-------ATTGAATCCTGTGTGTTATGTATAATTGTCATG---TTTCTCCATTAGTGTATACGTTGGCAGTATTAGCTTTGAATTGAAAGAAGACACAATACGACAAGCTTTCATTCCTTTTGGACCTATTAAGTCCATTAATATGAGTTGGGATCCAGTTACGCAGAAACACAAAGGATTTGCATTTGTGGAATATGAACTTCCTGAAGCTGCGCAATTGGCACTCGATCAGATGAATGGAGTTATGATAGGTGGAAGGAATATTAAGGTGAGAAAGACTTTTCTATTCAAATTGAATTTATTTCAGGTTGAAACACCTCAAAATTTCTTAATATACGGCGAGAACTCTATA------CACTAT-------------------------TCTGTGAACCCAAAAAGTTTTTGTAATAAAGGGATATAT---------TGAGGGGTACCATAAATACAATTTTAGAGGTTTTTTTAAACTTTT--------------------------------------ATGTACAGACTTTGTTGATGTTCAAA--------ATTTAAGCTTGTCACAGTTTGCAAAAGAAAATTATTCACACATAACATTTATGG-GAAAAATTTTTGTTTACTTTTTCAAATTTGATGTGATTA------AATGTGTGGAATTCATCTTTTAATGCCTGTAAG--------AAAAAAAGTTCTG----------------TAGACACTGAATTTTCTTGGAATGAAATG-----AATGAAGGCTTTTCTGAGTGTCAAGAAATAAATAAAAATTAGATTTTCCTGGAATTACTCTCTGAGCAAGAA-AATGGGGTCTTGAAAAACATAATTGTAAAGAATATTGTAAAA
Nstygius_ObeLee_N0656 ----------------------------------------------------------------------------------ATGCCTACTCACTTAAAGTATGGCGTTTCTACACTTTGTTTTATTGAACTTTGTAATGTGTCCAACAATTTATGACCCTCCC--------TAGCTTGCAAAACTGGGGTGGATCATTCCTCAGGAATGTCCTCGTCTGTTCTTCCTTTAAATTCAAGTT------GCTGCTTGTTGCAAGTGTGTAAAGAATGATTCAGTAATTGTAATTCATCATCATAATATAGTTCAGGTAATTTAATCCATAATACCTGTTCTAGCTCCCTG---------TGCACCTTAACGCCAGTTTAGTTTTTGTCCATGTGAATTTTCGATCAAA--------TTCTTGTTCCTGTGGGAGTTCCTATTCGTGCTAGTCTGCTGTGTTGAAAATGAATCGATCTTTGCTTTACCGAGTCCTGTGTGTTATATAAAAGTGTCGTT--GTTTTTCCTTTAGTGTATACGTTGGCAGTATTAGCTTTGAATTGAAAGAAGACACGATACGACAAGCTTTCATTCCTTTTGGACCTATTAAGTCCATTAATATGAGTTGGGATCCAGTTACGCAGAAACACAAAGGATTTGCATTCGTGGAATATGAACTTCCTGAAGCTGCGCAATTGGCACTCGATCAGATGAATGGAGTTATGATAGGTGGAAGGAATATTAAGGTAAATAGGACTTTTCTATTCAAGTTGAATTTATTTCAGGTCAAAACACCTCAAAAGTTCTTAATCTACAGTGATTGCGCCACACCTGGGTAATAGAGGCAAACGTTTCTTGCAGAAGACC-------------TAATATACTTCTATAAATAG-------------GCTAAAACTCAATATAAATTAAAAGTTTAGAACCTAACTAAAAAAAAAGCGCGATTCGCTATTAACAAAATTCGGACATGATCTCCCGTGTGAAATCCCTCGATGTTCAATTGAAGTTTAATTACGAGGATGATATTTGAAGTGGAAATTTTTTAGTTGTAAACTAGCTATTCAAATAATGAAGTCTTTAACTGCTCGTCTCAAATATAGGTTCTCAAAAACCAGTTTAATCCGAGCTTCAGCGCTAGCGTA--GGTTTCTAGAGAAAACCGGAGATACGAGA-------------------TCCGTGTCATAATTTATCCTTCCTCGGGACCTAATTAAATTCTATCAAGCAAGTTAAAATTGAAT----------TTACACATTTAATGTAGCT---------------GATTCTATCACCA--------------
Nstygius_RavenB_N1022 TATTAATATTGAACAGACCGTCATCGACGATTCCAGAAGTGGTGTGTATATATATATATATGTACTAAAAAAATTCCTTGAAATGCCTACTCATTTAAAGTATGGCATTTCTACACTTTGTTTTATTGAACTTTGTAATGTGTCCAACAATTTATGACCCTCCC--------TAGCTTGCAAAACTGGGGTGGATCATTCCTCAGGAATGTCCTCGTCTGTTCTTCCTTTAAATTCAAGTT------GCTGCTTGTTGCAAGTGTGTAAAGAATGATTCAGTAATTGTAATTCATCATCATAATATAGTTCAGGGAATTTAATCCATAATACCTGTTCTAGCTCCCTG---------TGCACCTTAACGCCAGTTTAGTTTTTGTCCATGTGAATTTTTGATCAAA--------TTCTTGTTCCTGTGGGAGTTCCTATTCGTGCTAGTCTGCTGTGTTGAAAATGAATCGATCTTTGCTTTACCGAGTCCTGTGTGTTATATAAAAGTGTCGTT--GTTTTTCCTTTAGTGTATACGTTGGCAGTATTAGCTTTGAATTGAAAGAAGACACGATACGACAAGCTTTCATTCCTTTTGGACCTATTAAGTCCATTAATATGAGTTGGGATCCAGTTACGCAGAAACACAAAGGATTTGCATTCGTGGAATATGAACTTCCTGAAGCTGCGCAATTGGCACTCGATCAGATGAATGGAGTTATGATAGGTGGAAGGAATATTAAGGTAAATAGGACTTTTCTATTCAAGTTGAATTTATTTCAGGTCAAAACACCTCAAAAGTTCTTAATCTACAGTGATTGCGCCACACCTGGGTAATAGAGGCAAACGTTTCTTGCAGAAGACC-------------TAATATACTTCTATAAATAA-------------GCTAAAACTCAATATAAATTAAAAGTTTAGAACCTAACTAAAAAAAAAGCGCGATTCGCTATTAACAAAATTCGGACATGATCGCCCGTGTGAAATCCCTCGATATTCAATTGAAGTTTAATTACGAGGATGATATTTGAAGTGGAAATTTTTTAGGTGTAAACTAGCTATTCAAATAATGAAGTCTTTAACTGCTCGTCTCAAATATAGGTTCTCAAAAACCAGTTTAATCCGAGCTTCAGCGCTAGCGTA--GGTTTCTAGAGAAAACCGGAGA--------------------------TCCGTGTCATAATTTATCCTTCCTCGGGACCTAATTAAATTCTATCAAGCAAGTTAAAATTGAAT----------TTACACATTTAATGTAGCT---------------GATTCTATCACCA--------------
Nbarri_Bishop_N1072 ACGAAATACTGGGGAAGCAATTCTAAGCAACCGCCCAGTTGCTGAGCGACAGTGAACATATATACTAAAAAAAGTCTTTAAAATGCTTACTCATATAAAGTATAGCGTTTCTACACTTTTTTTTATTTAACATTGAAATGTGTCCACCAATTTATCACCACCCTGTATATTATAACTCGCAAAACTATAGTGAATCATTCTTCAGGAATGTCCTTGTCTATTCTTTCTTTAAATTCAAGTTTGGAATAATGCATGTTGCAAGTGTGTAAAGAATGATTCAGTAGTTGTAATTAATC--------ATAGTTTAGGAAATTTAATCCATAATACCTGTTTTAGCTCCTTGTGCATAACTCGTACTTCAATGCCAATTTAATTTGGGTCTGTTTGAACTTTTGATCCAGAAACTGACTTCTTGTTTCTGTAGCAGTTCATATTAATGCTAGTCTGGTGTGTTGAAAATGAATTGATCTTTGTTCTATTGAGTCCTGTGTGTTATGTATAATTATTATT---TTTCTCCTTTAGTGTATATGTTGGCAGTATTAGCTTTGAATTGAAAGAAGACACAATACGACAAGCTTTCATTCCTTTTGGACCTATTAAGTCCATTAATATGAGTTGGGATCCAGTTACGCAGAAACACAAAGGATTTGCATTTGTGGAATATGAACTTCCTGAAGCTGCGCAATTGGCACTCGATCAGATGAATGGAGTTATGATAGGTGGAAGGAATATTAAGGTAAAAAATGACTTTCTATTAAAATTGAATTTATTTTAGGTTAAAACACCTCAATGATTCTTAATATACAGTGATTGCGCTATATCTGGATAATATAGGCAAACATCGTCCATACTAAATTTTTGGGAATGAATAAAAATATTTCCATAAAAAGATGAAGATTTATTGCTAAAGCATATTTTAAGTTAAAAATAGCGGACGTAACTAGATTTACAATAACACCCATCATACATCGGTTGCAGCGCTGATTTTACGTACAAGATATGTTGATATTCCTATTTAGTGTATTCATGATGGACACAGTTCATGGGAAAAAACCGTAAATAGGCAGCAATTTTTGCAGGAAACAAGCATTAAACCTTCTGTATTTACAATAAATAAGGAAGAATCCTTATAAATTACATTTCAACAATAATGAAATAGTGTGAGGAAAAATTTCAGATGG------------AAATTGTGTACTTTTAAATCAGATTATG-------------------------TAATAAATTAATTATAAAATATGTTTTTGTTATCTTTCACCAACAACGTTATC---------TTGGAAAGTTTAGGTATAAAAATTGGACTAGTT
Nbarri_LostCoveCave_N0065 ACGAAACACTGGGGAAGCGA-----AGCAACCGCCCAGTTGGTGAGCGGCAGCGAACATATATACTAA-AAAAGTCTTTAAAATGCTTACTCATATAAAGTATAGCGTTTCTACACTTTTTTTTATTTAACTTTGAAATGTGTCCTCCAATTTATGACCACCCTGTATATTATAACTCGCAAAACTATAGTGAATCATTCTTCAGGAATGTCCTTGTCTATTCTTTCTTTAAATTCAAGTTTGGAATAATGCATGTTGCAAGTGTGTAAAGAATGATTCAGTAGTTGTAATTAATC--------ATAGTTTAGGAAATTTAATCCATAATACCTGTTTTAGCTCCTTGTGCATAACTCGTACTTCAATGCCAATTTAATTTGGGTCTGTTTGAACTTTTGATCCAGAAACTGACTTCTTGTTTCTGTAGCAGTTCATATTAATGCTAGTCTGGTGTGTTGAAAATGAATTGATCTTTGTTCTATTGAGTCCTGTGTGTTATGTATAATTATTATT---TTTCTCCTTTAGTGTATATGTTGGCAGTATTAGCTTTGAATTGAAAGAAGACACAATACGACAAGCTTTCATTCCTTTTGGACCTATTAAGTCCATTAATATGAGTTGGGATCCAGTTACGCAGAAACACAAAGGATTTGCATTTGTGGAATATGAACTTCCTGAAGCTGCGCAATTGGCACTCGATCAGATGAATGGAGTTATGATAGGTGGAAGGAATATTAAGGTAAAAAATGACTTTCTATTAAAATTGAATTTATTTTAGGTTAAAACACCTCAATGATTCTTAATATACAGTGATTGCGCTATATCTGGATAATATAGGCAAACATCGTCCATACTAAATTTTTGGGAATGAATAAAAATATTTCCATAAAAAGATGAAGATTTATTGCTAAAGCATATTTTAAGTTAAAAATAGCGGACGTAACTAGATTTACAATAACACCCATCATACATCAGTTGCAGCGCTGATTTTACGTACAAGATATGTTGATATTCCGATTTAGTGTATTCATGGTGGACACAATTTGTGGAAAAAAACCGTAAATAGGCAGCAATTTTTGCAGGAAACAAGCATTAAACCTCCTGTATTTACAATAAATAAGGAAGAATCCTTATAAATTACATTTCAACAATAATGAAATAGTGTGAGGAAAAATTTCAGATGG------------AAATTGTATACTTTTAAATCAGATTATG-------------------------TAATAAATTAATTATAAAATA---TTTTGTTATATTTCACCAACAACGTTATC---------TTGGAAAGTTTAGGTTTAAAAATCGGAATCTGA
Nbarri_eyed_ClayCave_G2082 AATTAGCACAACGGAAGAAA--------------AAAATTGATACATAAATGTACAAATATATATCAAAGA------TTTATTTATTTATTTAAAAAAAATAGAACGTCTATAAATTTTTTTT--TTTCCTTTTGTAACTATTTTAGCTACTAA----------------------TTTTGATGTTTGAGGAGACTATTTT----------------GGCTACTATTTTTACACTTGAGGCTAAAG------ATACTAT-----TTCAGTCTACAACCCAGTGGCAGCCCT--------GTAATATAGTTGAGGGAGTTTAATTCATAATACTTGTCTTAGCTCCTTGTGCATAGCTCGTAGCTCAATGCCAATTTAATTCTGGTCTATACGTACTTTTGATCAAGAAACTGACTTCTTGTTTCTGTAGCAGTTCCTATTAATGCTAGTCTTTTGTGTTGAAAATGAATTGATCTTTGATTTATTGAGTCCTGTGTATTATGTATAATTGTTATTATGTTTCTCCTCCAGTGTATATGTTGGCAGTATTAGCTTTGAATTGAAAGAAGACACAATACGACAAGCTTTCATTCCTTTTGGACCTATTAAGTCCATTAATATGAGTTGGGATCCAGTTACGCAGAAACACAAAGGATTTGCATTTGTGGAATATGAACTTCCTGAAGCTGCGCAATTGGCACTCGATCAGATGAATGGAGTTATGATAGGTGGAAGGAATATTAAGGTAAAAATGACTTTTCTATTCAATTTGAATTTATTTTAGGTTAAAACACCACAAAGATTCTTGATATATAGTGATTACGCCATACCTGGATAATATAGGCAAACATCGTCCACAGTAAATTTAAGGGAAATAATAAAAATATTCCTGT-AAAAAATGAAGATTTATTGCTAAGGAATATTTTAAGTTAGAAATAGCAGACGTAACTAGATTTACAATAACACCCATCATACATCAGATGC----------------------------------------------ATTCACAGTGGACGCAGTTCGTG-AAAAAAATCGTAAATAGACAGCAATTCCATCAGGAAACAAGTGTTAAACCTTCTGTATTTACAATAAATAAGGAAGAATCAACATAAATTACATTTCAACAATAACGAATTAGTGTGAGAAAAAATTTCAGAAACTGAGAAGCAAATAAGTTTAAAATGTTCGTAGCATAA------CACAATATGTGCATAATCGCCCACCA--------------------------------------------------AAGCAATTCTTATAAAATTCAATTTTAAATAGTGTGACGTTT
Nbarrowsi_Gregorys_N270 --------GTGGCAGCGCAATTTTTAACTATTATTACTTGGCAAGTCAAC--------CGTTTGTTAAGCTTGGCACTTAAAACAATTTTTTGTAAGAAAAAAGTTGATTTTTCGGTATGTTTTCCCATTTTTAGT--------CCTCAATTTATGACCACCTTG--TAGTGTAGCTTGCAAAACTATAGTGGATCATTCCTCAGGAATGTCCTCGTCTCTTATTTCTTTAAATTCAAGTTTGGAGTAATGCATGTTGC---------AAGAATGATTCAGTAGTTGTAATTAATCAAGGTAATATAGTTTAGGGAATTTAATCAATAATACCTGTTTTAGCTCCTTGTGCATAACTCGTACCTCAACACCAATTTAATTTTGGTCTATATGAACTTTTGATCCAGAAACTG--------TTCCTGTAGCAGTTCATATTGATGCTTGTCTGCTGTGTTGAAAATAAATTGATCTTTACTTTACTGAATCCTGTGTGTTATGTATAATTGTTATTATTTTTCTCCTTTAGTGTATATGTTGGCAGTATTAGCTTTGAACTGAAAGAAGACACAATACGACAAGCTTTCATTCCTTTTGGACCTATTAAGTCCATTAATATGAGTTGGGATCCAGTTACGCAGAAACACAAAGGATTTGCATTTGTGGAATATGAACTTCCTGAAGCTGCGCAATTGGCACTCGATCAGATGAATGGAGTTATGATAGGTGGAAGGAATATTAAGGTACAAAGGACTTTTTTATTCAAATTGAATTTATTTTAGGTTAAAACACCTCAAAGATCTTTAATATATAGTGATTACGCCATACCTGGATAATATAGGCAAACATCGTCCACAGTAAATTTTTGGGAATTAATAAAAATATTCCCGTAAAAAAAAGAAGATTTATTGCTAAAGCATATTTTAAGTTAAAAATAGAGGACATAACTAGATTTACAATAACACCCATCATACATAGGATGCAGCGTTGATTTTACGTACAAAATATGTTGATATTCCGATTTAGTGTATTCATGATGGACACAGTTCGTGAAAAAAAATCGTAAATAGGCAGCAATTTTTGCAGGAAACAAGCATTAAACCTTCTGTATTTACAATAAATAAGGAAGAATCCATATGAATTACATTTCAACAATAATGAATTAGTGTGAAGAAAAATTTCAAAAACAGACAAGCAAATAAGTTTTAAATGTTCGTAGCATAGTCTGATCTCAATGCGGGCTTAATCACACACAGAAAATTAAATGGAAATTAAATTTTCGTAGCATTTCACGATTAACACAATTAAGTGATTCTTATAAAATTCAATTTTTAATAGTGGGACGTTT
Nbarrowsi_Tuckaleechee_N360 ------------------AATTTTTAACTATTATTACTTGGCACGTCAAC--------CGTTTGTTAAGCTTGGCACTTAAAACAATTTTTTGTAAGAAAAAAGTTGATTTTTCGGTATGTTTTCCCATTTTTAGT--------CCTCAATTTATGACCACCTTG--TAGTGTAGCTTGCAAAACTATAGTGGATCATTCCTCAGGAATGTCCTCGTCTCTTCTTTCTTTAAATTCAAGTTTGGAGTAATGCATGTTGC---------AAGAATGATTCAGTAGTTGTAATTAATCAAGGTAATATAGTTTAGGGAATTTAATCAATAATACCTGTTTTAGCTCCTTGTGTATAACTCGTACCTCAACACCAATTTAATTTTGGTCTATATGAACTTTTGATCCAGAAACTG--------TTCCTGTAGCAGTTCATATTGATGCTTGTCTGCTGTGTTGAAAATAAATTGATCTTTACTTTACTGAATCCTGTGTGTTATGTATAATTGTTATTATTTTTCTCCTTTAGTGTATATGTTGGCAGTATTAGCTTTGAACTGAAAGAAGACACAATACGACAAGCTTTCATTCCTTTTGGACCTATTAAGTCCATTAATATGAGTTGGGATCCAGTTACGCAGAAACACAAAGGATTTGCATTTGTGGAATATGAACTTCCTGAAGCTGCGCAATTGGCACTCGATCAGATGAATGGAGTTATGATAGGTGGAAGGAATATTAAGGTACAAAGGACTTTTTTATTCAAATTGAATTTATTTTAGGTTAAAACACCTCAAAGATCTTTAATATATAGTGATTACGCCATACCTGGATAATATAGGCAAACATCGTCCACAGTAAATTTTTGGGAATTAATAAAAATATTCCCGTAAAAAAATTAAGATTTATTGCTAAAGCATATTTTAAGTTAAAAATAGAGGACATAACTAGATTTACAATAACACCCATCATACATAGGATGCAGCGTTGATTTTACGTACAAAATATGTTGATATTCCGATTTAGTGTATTCATGATGGACACAGTTCGTGAAAAAAAATCGTAAATAGGCAGCAATTTTTGCAGGAAACAAGCATTAAACCTTCTGTATTTACAATAAATAAGGAAGAATCCATATAAATTACCTTTCAACAATAATGAATTAGTGTGAGGAAAAATTTCAAAAACAGACAAGCAAATAAGTTTTAAATGTTCGTAGCATAGTCTGATCTCAATGCGGGCTTAATCACACACAGAAAATTAAATGGAAATTAAATTTTCGTAGCATTTCACGATTAACACAATT------------------------------------------
Nbishopi_DryFalls_N150 TCCAATTATTGTAAGATTAGTATATAACTTGA--------------------------TATATATC-GGATATATA----------TCATAAATATCGGATATTTTTTTATATAAATTTTGCCAACCCTGCTTTGTAATGTGTCCAACAATTTATGACCACCCTGTATATTGTAACTCCCAAAACTATAGTGAATCATTCTTCGGGAATGTCCTTATCTATTCTTTCTTTAAATTCAAGTTGGGAATAATACATGTTGCAAATGTGTGAAGAATGATTCGGTAGTTGTAATTAATCAAAGTAACATAGTTTAGGAAATTTAATCCATAATACCTGTTTTAGCTCCTTGTGCATAACTCGGACTTCAATGCCAATTTAATTTTGGTCTGTATGAACTTTTGATCCAGAAACTGACTTCTTGTTTCTGTAGCAGTTCATATTAATGCTAATCTGGTGTGTTGAAAATGAATTGATCTTTGCTCTATTGAGTCCTGTGTGTTATGTATAATTGTTATTATTTTTCTCCTTTAGTGTATATGTTGGCAGTATTAGCTTTGAATTGAAAGAAGATACAATACGACAAGCTTTCATTCCTTTTGGACCTATTAAGTCCATTAATATGAGTTGGGATCCAGTTACGCAGAAACACAAAGGATTTGCATTTGTGGAATATGAACTTCCTGAAGCTGCGCAATTGGCACTCGATCAGATGAATGGAGTTATGATAGGTGGAAGGAATATTAAGGTACAAAGAACTTTTCTATTCAAATTGGATTTATTTTAGGTTAAAACACCTCAAAGATCTTTAATATATAGTGATTACGCCATACCTGGATAATATAAGCAAACATCGTCCACAGTAAATTTTCTGGAATTAATAAAAATATTCCTGTAAAAAAATGAAGATTTATTGCTAAAGCATATTTTAAGTTAAAAATAGCGGACATAACTGGATTTACAATAACACCCATCATACATCGGATGCAGCGCTGATTTTACGTACAAAATATGTCGATATTCAGATTAAGTGTATTCACGATGGACACAGTTCATGAAAAAAAATCGTAAATAGGCAGCAATGTTTGCAGGAAACAAGCATTAAAC---CCGTATTTACATTAAATAAGGAAGAATCCATATAAATTACATTTCAACAATAATGAATTTGAGTG-GGAAAAATTTCAAAAGCCGAGAAGCAAATAAGTTTTAAATGTTCGTAGCATAGTCTGATCTCAACGCGGGCTTAATCACACACTGAAAATTAAATGGAAATTAAATTTTCGTAGCATTTCACGATTAACACAATTAAGCGATTCTTGTAAAATTCAATTTTTAATAGTGGGACATTT
Nbishopi_PoleCr_Chattooga_N885 ------------------------------------------------------------------------------------------------------------------AATTTTGCCAACCCTGCTTTGTAATGTGTCCAACAATTTATGACCACCCTGTATATTGTAACTCCCAAAACTATAGTGAATCATTCTTCGGGAATGTCCTTATCTATTCTTTCTTTAAATTCAAGTTGGGAATAATACATGTTGCAAATGTGTGAAGAATGATTCGGTAGTTGTAATTAATCAAAGTAACATAGTTTAGGAAATTTAATCCATAATACCTGTTTTAGCTCCTTGTGCATAACTCGGACTTCAATGCCAATTTAATTTTGGTCTGTATGAACTTTTGATCCAGAAACTGACTTCTTGTTTCTGTAGCAGTTCATATTAATGCTAATCTGGTGTGTTGAAAATGAATTGATCTTTGCTCTATTGAGTCCTGTGTGTTATGTATAATTGTTATTATTTTTCTCCTTTAGTGTATATGTTGGCAGTATTAGCTTTGAATTGAAAGAAGATACAATACGACAAGCTTTCATTCCTTTTGGACCTATTAAGTCCATTAATATGAGTTGGGATCCAGTTACGCAGAAACACAAAGGATTTGCATTTGTGGAATATGAACTTCCTGAAGCTGCGCAATTGGCACTCGATCAGATGAATGGAGTTATGATAGGTGGAAGGAATATTAAGGTACAAAGAACTTTTCTATTCAAATTGGATTTATTTTAGGTTAAAACACCTCAAAGATCTTTAATATATAGTGATTACGCCATACCTGGATAATATAAGCAAACATCGTCCACAGTAAATTTTCTGGAATTAATAAAAATATTCCTGTAAAAAAATGAAGATTTATTGCTAAAGCATATTTTAAGTTAAAAATAGCGGACATAACTGGATTTACAATAACACCCATCATACATCGGATGCAGCGCTGATTTTACGTACAAAATATGTCGATATTCAGATTAAGTGTATTCACGATGGACACAGTTCATGAAAAAAAATCGTAAATAGGCAGCAATGTTTGCAGGAAACAAGCATTAAAC---CCGTATTTACATTAAATAAGGAAGAATCAATATAAATTACATTTCAACAATAATGAATTTGAGTG-GGAAAAATTTCAAAAGCCGAGAAGCAAATAAGTTTTAAATGTTCGTAGCAT------------------------------------------------------------------------------------------------------------------------------
Nbishopi_StandingIndian_N131 -----------------------------------------------------------ATATATC-GGATATATA----------TCATAAATATCGGATATTTTTTTATATAAATTTTGCCAACCCTGCTTTGTAATGTGTCCAACAATTTATGACCACCCTGTATATTGTAACTCCCAAAACTATAGTGAATCATTCTTCGGGAATGTCCTTATCTATTCTTTCTTTAAATTCAAGTTGGGAATAATACATGTTGCAAATGTGTGAAGAATGATTCGGTAGTTGTAATTAATCAAAGTAACATAGTTTAGGAAATTTAATCCATAATACCTGTTTTAGCTCCTTGTGCATAACTCGGACTTCAATGCCAATTTAATTTTGGTCTGTATGAACTTTTGATCCAGAAACTGACTTCTTGTTTCTGTAGCAGTTCATATTAATGCTAATCTGGTGTGTTGAAAATGAATTGATCTTTGCTCTATTGAGTCCTGTGTGTTATGTATAATTGTTATTATTTTTCTCCTTTAGTGTATATGTTGGCAGTATTAGCTTTGAATTGAAAGAAGATACAATACGACAAGCTTTCATTCCTTTTGGACCTATTAAGTCCATTAATATGAGTTGGGATCCAGTTACGCAGAAACACAAAGGATTTGCATTTGTGGAATATGAACTTCCTGAAGCTGCGCAATTGGCACTCGATCAGATGAATGGAGTTATGATAGGTGGAAGGAATATTAAGGTACAAAGAACTTTTCTATTCAAATTGGATTTATTTTAGGTTAAAACACCTCAAAGATCTTTAATATATAGTGATTACGCCATACCTGGATAATATAAGCAAACATCGTCCACAGTAAATTTTCTGGAATTAATAAAAATATTCCTGTAAAAAAATGAAGATTTATTGCTAAAGCATATTTTAAGTTAAAAATAGCGGACATAACTGGATTTACAATAACACCCATCATACATCGGATGCAGCGCTGATTTTACGTACAAAATATGTCGATATTCAGATTAAGTGTATTCACGATGGACACAGTTCATGAAAAAAAATCGTAAATAGGCAGCAATGTTTGCAGGAAACAAGCATTAAAC---CCGTATTTACATTAAATAAGGAAGAATCCATATAAATTACATTTCAACAATAATGAATTTGAGTG-GGAAAAATTTCAAAAGCCGAGAAGCAAATAAGTTTTAAATGTTCGTAGCATAGTCTGATCTCAACGCGGGCTTAATCACACACAGAAAATTAAATGGAAATTAAATTTTCGTAGCATTTCACGATTAACACAATTAAGCGATTCTTGTAAAATTCAATTTTTAATAGTGGGACATTT
Nbrimleyi_NewberryCr_N984 -----------------------------------------------------------------------------------------------------------------------------------------------------------------------------------------------------------GGGAATGACCTCGTCTATTCTTTCTTTAAATTCAAGTTTGGAGTAATGCATGTTGCAAGTGTGTTAAGACTGTTTCAGTAGTTGTAATTCATGAAGGTAATATAGTTTAAGGAATTTAATCCATAATACCTGTTTTAGCTCCTGGTGCATAACTCGTAGCTCAGTGCCGATTTAATTTTGGTCTATACGAACTTTTGATCAAGAAACTGACTTCTTGTTTCTGTAGCAGATCCCATTAATGCTAGTCTGGTGTGTTGAAAATGAATCGATCTTTGCCCTATTGAATCC--CGTTTTGTGTATAATTGTTATTGTGTTTCTCCTCTAGTGTATATGTTGGCAGTATTAGCTTTGAATTGAAAGAAGACACAATACGACAAGCTTTCATTCCTTTTGGACCTATTAAGTCCATTAATATGAGTTGGGATCCAGTTACGCAGAAACACAAAGGATTTGCATTTGTGGAATATGAACTTCCTGAAGCTGCGCAATTGGCACTCGATCAGATGAATGGAGTTATGATAGGTGGAAGGAATATTAAGGTAAAAAGGACT--TCTATTCAAATTGAATTTATTTTATGTTAAAACACCTCAAAGATTCTTAATATATAGTGATTCCGGCATG----GGAAATCT--------------------------------------GCTACAATTTCAGT------------ACATTCTGCTACGAAAACCTCAAAATT---------------------------------------------------------CTGATTTTCTGCGCCAAAA------TTTTTCT-----------------------------------------------------------------------------------------------------------------------------------------------------------------------------------------------------------------------------------------------------------------------------------------------------------------------------------------
Nbrimleyi_RumblingBald_N241 AGCAAACACTAAGGGAATAATCACTATTATCTACAGAGTCCATAACCAACCACA-AAATATGTACTAAAAAAAGTCCTTAAAATGCTTGCTCATATAAAGTATAGCGTTTCTACACTTTGTTTTATTGAACTTTGTAAGGTGTCCAACAATTTATGACCACCCTGTATAGTGTAGCTTGGAAGACTAGAGCGAATCATTCCTCGGGAATGACCTCGTCTATTCTTTCTTTAAATTCAAGTTTGGAGTAATGCATGTTGCAAGTGTGTTAAGACTGTTTCAGTAGTTGTAATTCATGAAGGTAATATAGTTTAAGGAATTTAATCCATAATACCTGTTTTAGCTCCTTGTGCATAACTCGTAGCTCAATGCCAATTTAATTTCGGTCTATACGAACTTTTGATCAAGAAACTGACTTCTTGTTTCTGTAGCAGTTCCCATTAATGCTAGTCTGGTGCGTTGAAAATGAATCGATCTTTGCCCTATTGAATCC--CGTTTTGTGTGTAATTGTTATTGTGTTTCTCCTCTAGTGTATATGTTGGCAGTATTAGCTTTGAATTGAAAGAAGACACAATACGACAAGCTTTCATTCCTTTTGGACCTATTAAGTCCATTAATATGAGTTGGGATCCAGTTACGCAGAAACACAAAGGATTTGCATTTGTGGAATATGAACTTCCTGAAGCTGCGCAATTGGCACTCGATCAGATGAATGGAGTTATGATAGGTGGAAGGAATATTAAGGTAAAAAGGACTTTTCTATTCAAATTGAATTTATTTTATGTTAAAACACCTCAAAGATTCTTAATATATAGTGATTGCGGGATG----GGAAATCT--------------------------------------GCTACAATTTCAGT-----------------CTGCTACGAAAACCTCAATATT---------------------------------------------------------CTGATTTT-TGCGCCAAAA------TTTTTCTAA----------------TGGAGGAAAT-----ACCAAAAAC-GC-----------AATTTTTCTGGACCGTAATTGAATATTTTTCGAACCTCGTAATTGAAAAGAAGAAATTAATTTGGAGAAAACCAGAAAATAGATAAATT-------GCCAACATTTCAAACCGTAAGAAA-----CGATTTTAAAA-TCCATTGCGTAATGTGAATCTACTTCGAAATTGATCGCGCATAGCCGATT---------------TTTCGTCTTAGTTTGTGAAGCGCAGCACTAAGAGATTCGCCTAAGATTCCATTTTGAAAAATGAAACATAT
Ncanei_Egypt_N958 --------------------------------------TCCATGACCAAACATAAAAATATGTACTAGAAAAAGTCCTTAAAATGCTTATTCATATAAAGTATAGCGTTTCTACACTTTGTTTTATTGAACTTTGTAAGGTGTCCAACAATTTATGA-CACCCTGTA-----TAGCTTGCAAGACTAGAGTGAATCATTCCTCGGGAATG-CCTCGTCTATTCTTTCTTTAAATTCAAGTTTGGCGTAATGCATATTGCAAGTGTGTGAAGACTGTTTCAGTAGTTGTAATTCATCAAGGTCATTAAGTTTAAGGAATTTAATCCATAATACCTGTTTTAGCTCCTTGTGCATAACTCGTAGCTCAATGCCAATTTAATTTCGGTCTGTACGAACTTTTGATCCAGAAACTAACTTCTTGTTTCTGTAGCAGTTCCTGTTAATGCTAGTCTGGTGTGTTGAAAATGAATCGATCTTTGCCCAGTTGAGTCC--TGTTTTGTGTATAATTGTTATTGTGTTTCTCTTCTAGTGTATATGTTGGCAGTATTAGCTTTGAATTGAAAGAAGACACAATACGACAAGCTTTCATTCCTTTTGGACCTATTAAGTCCATTAATATGAGTTGGGATCCAGTTACGCAGAAACACAAAGGATTTGCATTTGTGGAATATGAACTTCCTGAAGCTGCGCAATTGGCACTCGATCAGATGAATGGAGTTATGATAGGTGGAAGGAATATTAAGGTAAAAAGGACTTTTTTATTCAAATTGAATTTATTTTAGATTAAAACACCTCAAAGATTCTTAATATATAGTGATTGCGGGATG----GGAAATCT------GCTACAACTGCGCCAAACT-------------GCTACAAATTCAGT-----------------CTGCTACAAAAACCTCAAAATT---------------------------------------------------------CTGATTTT-TGCGCCAAAA------TTTTTCTGA----------------TGAAGAGAAT-----TCCAAAAACGAC----------------------------------AATTTTTCTGGATTTAAG-----------GAAAATCACAAAA----------AAAATGGATAAATC-------GTCAACATTTCAAACCGTAAGAAA-----CTATTTTAAAA-TCCATTGCGTAATGTGAATCTACTTCGGAATTGATCGCACATAGCCGATT---------------TTTCGTCTTAGTTTGTGAAGCGCAGCACTAAGAGATTCTTCTGAGATTCCATTTTGAAAAATGAAACGTAT
Ncarteri_English_N031 ACGAAATACTGGGGAAGCAATTCTTAACTACCACCCAGTTGCTGAGCGGCAGCGAACATATATACTAACAAAAGTCTTTAAAATGCTTACTCATATAAAGTATAGCGTTTCTACACTTTGTTTTATTGAACTTTGTAATGTGTCCAACAATGTATGACCACCCTGTATATTGTAACTCGCAAAACTATAGTGAATCATTCTTCAGGAATGTCCTTGTCTGTTGTTTCTTTAAATTCAAGTTTGGAATA-------------GTGTGTAAAGAATGATTCAGTAGCTGTAATTAATCAAGGTAACATAGTTTAGGAAATTTGATCCATAATACCTGTTTTAAC------TGCATAACTCGTACCTCAAT---------------------ATGAACTTTTGATCCAGAAACTGACTTCTTGTTTCTGTAGCAGTTCATATGAATGCTAG-----TGTGTTGAAAATGAATTGATCTTTGCTC----------TGTGTGTTATGTATAATTGTCGTTATTTTTCTCCTTTAGTGTATACGTTGGCAGTATTAGCTTTGAACTGAAAGAAGACACAATACGACAAGCTTTCGTTCCTTTTGGACCTATTAAGTCCATTAATATGAGTTGGGATCCAGTTACGCAGAAACACAAAGGATTTGCATTTGTGGAATATGAACTTCCTGAAGCTGCGCAATTGGCACTCGATCAGATGAATGGAGTTATGATAGGTGGAAGGAATATTAAGGTACAAAGGACT-----ATTCAAATTGAATTTATTTTAGGTTGAAACA---------TCCTCAATGCATAGTGATTACGACATACCTGGATAATATAGGCAAACAATA--------------------------AAAAATATTCCTGTAAACAAATGAAGATTTATTGCTAAAGCATATTTTAAGTTAAAAATAGCGGACGTAACTAGATTTACAATAACACCCATCATACATCGGATGCAGCGCTGATTTTATGTACAAACTATGTCGATATTTCGATTTAGTGTATTCACGATGGACACAGTTCGTGAAAAAAAATCGTAAATAGGCAGCGATTTTTGCAGGAAACAAACATTAAACCTTCTGTATTTACAATAAATAAGGAAGAATCCATATAAATTACATTTCAACAATAATGAACTAGTGTGAGGAAAAATTTCAAAAGCCGAGAAGCGAA-AAAGTTTTAATGTTCATAGCATAGTCTGATCTCAACGTGGGCTTAATCACACACAGAAAATTAAATGGAAATTAAATTTTCGTGGCATTTCACGATTAACACAATTAAGCGATTCTTATAAAATTCAATTTTTAATAGTGGGACGTTT
Ncarteri_LaurelCave_nearTYPE_N0296 -------------------------AACTACCACCCAGTTGCTGAGCGGCAGCGAACATATATACTAACAAAAGTCTTTTAAATGCTTACTCATATAAAGTATAGCGTTTATACA--TTGTTTTATCGAACTTTGTAATGTGTCCAACAATTTATGACCACCCTGTATATTGTAACTCGCAAAACTATAGTGAATCATTCTTCAGGAATGTCCTTGTCTGTT----------------GTTTGGAATAATGAATGTTGCAAGTGTGTAAAGAATGATTCAGTAGCTGTAATTAATCAAGGTAACATAGTTTAGGAAATTTGATCCATAATACCTGTTTTAGCTTCTTGTGCATAACTCGTACCTCAATGCCAATTTAATTTTGGTCAATATGAACTTTTGATCCAGAAACCGACTTCTTGTTTCTGTAGCAGTTCATGTTAATGCTAGTCCGGTGTGTTGAAAATGAATTGATCTTTGCTCTATTGAGTCCTGTGTGTTATGTATAATTGTTATTTTTTTTCTCCTTTAGTGTATATGTTGGCAGTATTAGCTTTGAACTGAAAGAAGACACAATACGACAAGCTTTCATTCCTTTTGGACCTATTAAGTCCATTAATATGAGTTGGGATCCAGTTACGCAGAAACACAAAGGATTTGCATTTGTGGAATATGAACTTCCCGAAGCTGCGCAATTGGCACTCGATCAGATGAATGGAGTTATGATAGGTGGAAGGAATATTAAGGTACAAAGGACTTTTCTATTCAAATTGAATTTATTTTAGGTTAAAACACCTCAAAGATTTTTAATGCATAGTGATTACGACATACCTGGATAATATAGGCAAACATCGTCAACAGTAATTTTTTGGAAATTAATAAAAATATTCCTGTAAACAAATGAAGATTTATTGCTAAAG-ATATTTTAAGTTAAAAATAGCGGACGTAACTAGATTTACAATAACACCCGTCATACATCGGATGCAGCGCTGATTTTATGTACAAACTATGTCGATATTTCGATTTAGTGTATTCACGATGGACACAGTTCGTGAAAAAAAATCATAAATAGGCAGCGATTTTTGCAGGAAACAATCATTAAACCTTCTGTATTTACAATAAATAAGGAAGAAGCCGTATAAATTACATTTCAACAATAATGAATTAGTGTGAGGAAAAATTTCAAAAACCGAGAAGCAAA-AAAGTTTTAATGTTCATAGCATAGTCTGATCTCAATGTGGGCTGAATCACACACAGAAAATTAAATAAAAATTA--------------------------------------------------------------------------
Ncarteri_PilotMtn_G2185 ACGAAATACTGGGGAAGCAATTCTTAACTACCACCCAGTTGCTGAGCGGCAGCGAACATATATACTAACAAAAGTCTTTAAAATGCTTACTCATATAAAGTATAGCGTTTCTACACTTTGTTTTATTGAACTTTGTAATGTGTCCAACAATTTATGACCGCCCTGTATATTGTAACTCACAAAACTATAGTGAATCGTTCTTCAGGAATGTCCTTGTCTGTTGTTTCTTTAAATTCAAGTTTGGAATAATGAATGTTGCAAGTGTGTAAAGAATGATCCAGTAGCTGTAATTAATCAAGGTAACATAGTTTAGGAAATTTGATCCATAATACCTGTTTTAGCTTCTTGTGTGTAACTCGTACCTCAATGCCAATTTA-----------------------ATCCAGAAACTGACTTCTTGTTTCTGTAGCAGTTCATATTAATGCTAGTCCGGTGTGTTGAAAATGAATTGATCTTTGCTCTATTGAGTCCTGTGTGTTATGTATAATTGTTATTATTTTTCTCCTTTAGTGTATATGTTGGCAGTATTAGCTTTGAACTGAAAGAAGACACAATACGACAAGCTTTCATTCCTTTTGGACCTATTAAGTCCATTAATATGAGTTGGGATCCAGTTACGCAGAAACACAAAGGATTTGCATTTGTGGAATATGAACTTCCTGAAGCTGCGCAATTGGCACTCGATCAGATGAATGGAGTTATGATAGGTGGAAGGAATATTAAGGTACAAAGGACTTTTCTATTCAAATTGAATTTATTTTAGGTTAAAACACCTCAAAGATCTTTAATGCATAGTGATTGCGACATACCTGGATAATATAGGCAAACATCGTCCACAGTAATTTTTTGGAAATTAATAAAAATATTCCTGTAAACAAATGAAGATTTATTGCTAAAACATATTTTAAGTTAAAAATAGCGGACGTAACTAGATTTACAATAACACCCATCATACATCGGATGCAGCGCTGATTTTATGTACAAACTATGTCGATATTTCGATTTAGTGTATTCACGATGGACACAGTTCGTGAAAAAAAATCGTAAATAGGCAGTGATTTTTGCAGGAAACAAACATTAAACCTTCTGTATTTACAATAAATAAGGAAGAATCCATATAAATTACATTTCAACAATAATGAATTAGTGTGAGGAAAAATTTCAAAAGCCGAGAAGCAAA-AAAGTTTTAATGTTCGTAGCATAGTCTGATCTCAACGTGGGCTTAATCACACACAGAAAATTAAATGGAAATTAAATTTTCGTGGCATTTCACGATTAACACAATTAAGCGATTCTTATAAAATTCAATTTTTAATAGTGGTACGTTT
Ncarteri_Pitchfork_N363 ---------------------------------------------------------------ACTAAAAAAAGTCTTTTAAATGCTTACTCATATAAAGTATAGCGTTTCTACACTTTGTTTTATTGAACTTTGTAATGTGTCCAACAATTTATGACCACCCTGTATATTGTAACTAGCACAACTATAGTGAATCATTCTTCAGGAATGTCCTTGCCTGTTATTTCTTTAAATTCAAGTTTGGAATAATGAATGTTACAAGTGTGTAGAGGATGATTCTGTAGCTGTAATTAATCAAGGTAACATAGTTTAGGAAATTTGATCCATAATACCTGTTTTACCTTCTTGTGCATAACTTGTACCTCAATGCCAATTTAATTTTGGTCAATATGAACTTTTGATCCAGAAACTGACTTCTTGTTTCTGTAGCAGTTCATATTAATGCTAGTCCGGTGTCTTGAAAATGAATTGATCTTTGCTCTATTGAGTCCTGTGTGTTATGTATAATTGTTATTATTTTTC-----TAGTGTATATGTTGGCAGTATTAGCTTTGAACTGAAAGAAGACACAATACGACAAGCTTTCATTCCTTTTGGACCTATTAAGTCCATTAATATGAGTTGGGATCCAGTTACGCAGAAACACAAAGGATTTGCATTTGTGGAATATGAACTTCCTGAAGCTGCGCAATTGGCACTCGATCAGATGAATGGAGTTATGATAGGTGGAAGGAATATTAAGGTACAAAGGACTTTTCTATTTCAACTGAATTTATTTTAGGTTAAAACACCTCAAAGATCTTTAATATATAGTGATTACGGCATACCTGGATAATATAGGCAAACATTGTCCACAGTAAATTTTGGGAAATTAATAAAAATATTCCTGTAAAAAAATGAAGATTTATTGATAAAGCACATTTTAAGTTAAAAATAGCAGACGCAACTAGATTTACAATTACACCCATCATACATCGGATGCAGCGCTGATTTTATGTGCAAAATATGTCGATATTCCGATTTAGTGTATTCACGATGGACGCAGTTCGTGAAAAAAAATTGTAAGTAGGCAGCAATTTTTGCAGGAAACAAACATT----------------------------------------------------------------------------------------------------------------------------------------------------------------------------------------------------------------------------------------------------------
Ncarteri_WeberCty_N1044 ----------------------------------------------------------------------------------------------------------------------------------------------------------------------------------------------------------------------------------------------------------------------------------------------------------------------------------------------------------------------------------------------------------------------------------------------AGTTCATATTAATGCTAGTCCGGTGTGTTGAAAATGAA-------TTGCTCTATTGAGTCCTGTGTGTTATGTATAATTGTTATTTTTTTTCTCCTTTAGTGTGTATGTTGGCAGTATTAGCTTTGAACTGAAAGAAGACACAATACGACAAGCTTTCATTCCTTTTGGACCTATTAAGTCCATTAATATGAGTTGGGATCCAGTTACGCAGAAACACAAAGGATTTGCATTTGTGGAATATGAACTTCCTGAAGCTGCGCAATTGGCACTCGATCAGATGAATGGAGTTATGATAGGTGGAAGGAATATTAAGGTAC------TTTTTCTATTCAAATTGAATTTATTTTAGGTTAAAACACCTCAAAGATCGTTAATGCATAGTGAT-------TACCTGGATAATATAGGCAAACATCGTCCACAGTAATTTTTTGGAAATTAATAAAAAAATTCCTGTAAACAAATGAAGATTTATTGCTAAAGCATATTTTAAGTTAAAAATGGCGGACGTAACTAGATTTACAATAACACCCATCGTACCTCGGATGCAGCGCTGATTTTATGTACAAACTATGTCGATATTTCGATTTAGTGTATTCACGATGGACACAGTTCGTGAAAAAAAATCGTAAGTAGGCAGCGATTTTTGCAGGAAACAAACATTAAACCTTCTGTATTTACAATAAATAAGGAAGAATCCATATAAATTACATTTCAACAGTAATGAATTAGTGTGAGGAAAAATTTCAAAAGCCGAGAAGCAAA-AAGGTTTTAATGTTCGTAGCATAGTCTGATCTCAACGTGGGCTTAATCACACACAGAAAATTGAATGGAAATTAAATTTTCGTGGCATTTCACGGTTAACACAATTTAACGATTC-------------------------------TT
Ncooperi_BeaverCrk_N1002 -------------GAAGTGATTCTTAGCAACCGCCCAGTTACTGAGCGGCAGCGAACATATATACTAAAAAAAGTCTTTAAAATGCTTACTCATATAATGTATAGCGTTCTTACACTTTGTTTTATTGAACTTTGTAATGTGTCCAACAATTTATGACCACCCTGTATATTGTAACTTCCAAAACTAT-GTGAATCATTCTTCAGGAATGTCCTTATCTATTCTTTCTTTAAATTCAAGTTTGGAATAATACATGTTGCAAGTGTGTAAAGAATGATTCGGTAGTTGTAATTAATCAAAGTAACATAGTTCAGGAAATTTAATCCATAATACCTGTTTTAGCTCCTTGTGCATAACTCGGACTTCAATGCCAATTTAATTTTGGTCTGTATGAACTTTTCATCCAGAAACTGACTTCTTGTTTCTGTAGCAGTTCATATTAATGCTAATCTGGTGTGTTGAAAATGAATTGATCTCTGCTCTATTGACTCCTGTTTGTTATGTGTAATTGTTATTATTTTTCTCCTTTAGTGTATATGTTGGCAGTATTAGCTTTGAATTGAAAGAAGACACAATACGACAAGCTTTCATTCCTTTTGGACCTATTAAGTCCATTAATATGAGTTGGGATCCAGTTACGCAGAAACACAAAGGATTTGCATTTGTGGAATATGAACTTCCTGAAGCTGCGCAATTGGCACTCGATCAGATGAATGGAGTTATGATAGGTGGAAGGAATATTAAGGTACAAAAGACTTTTCTATTCAAATTGAATTTATTTTAGGTTAAAACACCTCCAAGATCTTTAATATATAGTGATTACGCCATACCTGGATAATATAGGCAAGCATCGTCCACAGTAAATTTTTGGGAATTAATAAAAATATTCCTGTAAAAAAATGAAGATTTACTGCTAAAGCATATTTTAAGTTAAAAATAGCGGACGTAACTGGATTTACAATAACACCCATCATACATCAGATGCAGCGCTGATTTTACGTACAAAATATGTCAATATTCCGATTTAGTGTATTCACGATGGACACAGTTCATGAAAAAAAATCGTAAATAGGCAGCAATTTTTGCAGGAAACAAGCATTAAACCTTCTGTATTTACAATAAATAAGGAAGAATCCATATAAATGACATTTCAGCAATAATGAATTAGTGTGAGAAAAAG-TTCAAAAACCGAGAAGCAAATAAGTTCTAAATGTTCGTAGCATAATCTGATCTCAACGCGGGCTTAATCACATACAGAAAATT--------------------------------------------------------------------------------------
Ncooperi_BrasstBald_N824 --------------------TTCTTAGCAACCGCCCAGTTACTGAGCGGCAGCGAACATATATACTAAAAAAAGTCTTTAAAATGCTTACTCATATAATGTATAGCGTTCCTACACTTTGTTTTATTGAACTTTGTAATGTGTCCAACAATTTATGACCACCCTGTATATTGTAACTTCCAAAACTAT-GTGAATCATTCTTCAGGAATGTCCTTATCTATTCTTTCTTTAAATTCAAGTTTGGAATAATACATGTTGCAAGTGTGTAAAGAATGATTCGGTAGTTGTAATTAATCAAAGTAACATAGTTCAGGAAATTTAATCCATAATACCTGTTTTAGCTCCTTGTGCATAACTTGGACTTCAATGCCAATTTAATTTTGGTCTGTATGAACTTTTCATCCAGAAACTGACTTCTTGTTTCTGTAGCAGTTCATATTAATGCTAATCTGGTGTGTTGAAAATGAATTGATCTTTGCTCTATTGACTCCTGTTTGTTATGTATAATTGTTATTATTTTTCTCCTTTAGTGTATATGTTGGCAGTATTAGCTTTGAATTGAAAGAAGACACAATACGACAAGCTTTCATTCCTTTTGGACCTATTAAGTCCATTAATATGAGTTGGGATCCAGTTACGCAGAAACACAAAGGATTTGCATTTGTGGAATATGAACTTCCTGAAGCTGCGCAATTGGCACTCGATCAGATGAATGGAGTTATGATAGGTGGAAGGAATATTAAGGTACAAAAGACTTTTCTATTCAAATTGAATTTATTTTAGGTTAAAACACCTCAAAGATCTTTAATATATAGTGATTACGCCATACCTGGATAATATAGGCAAGCATCGTCCACAGTAAATTTTTGGGAATTAATAAAAATATTCCTGTAAAAAAATGACGATTTACTGCTAAAGCATATTTTAAGTTAAAAATAGCGGACGTAACTGGATTTACAATAACACCCATCATACATCAGATGCAGCGCTGATTTTACGTACAAAATATGTCAATATTCCGATTTAGTGTATTCACGATGGACACAGTTCATGAAAAAAAATCGTAAATAGGCAGCAATTTTTGCAGGAAACAAGCATTAAACCTTCTGTATTTACAATAAATAAGGAAGAATCCATATAAATGACATTTCAGCAATAATGAATTAGTGTGAGAAAAAG-TTCAAAAACCGAGAAGCAAA-AAGTTCTAAATGTTCGTAGCATAATCTGATCTCAACGCAGGCTTAATCACATACAGAAACTTAAATGGAAATTAAATTTTCGTAGCATTTCATG------ACAATTAAGCAATTCTTATAAAATTCAATTTTTAATAGTGGGACGTTT
Ncooperi_CheoahDam_N1122 -------------------------------------------------------------------------------------------------------------------------------------------------------------------------------------------------------------------------------------------------------------------------------------------------------------------------------------------------------------------------------TGCCAATTTAATTTTGGTCTGTATGAACTTTTGATCCAGAAACTGACTTCTTGTTTCTGTAGCAGTTCATATTAATGCTAATCTGGTGTGTTGAAAATGAATTGATCTTTGCTCTATTGA-TCCTGTGTGTTATGTATAATTGTTATTATTTTTCTCCTTTAGTGTATATGTTGGCAGTATTAGCTTTGAATTGAAAGAAGACACAATACGACAAGCTTTCATTCCTTTTGGACCTATTAAGTCCATTAATATGAGTTGGGATCCAGTTACGCAGAAACACAAAGGATTTGCATTTGTGGAATATGAACTTCCTGAAGCTGCGCAATTGGCACTCGATCAGATGAATGGAGTTATGATAGGTGGAAGGAATATTAAGGTACAAAGGACTTTTCTATTCAAATTGAATTTATTTTAGATTAAAACACCTCAAAGACCTTTAATAGATAGTGATTACGCCATACCTGGATAATATAGGCAAGCATCGTCCACAGTAAATTATTGGGAATTAATAAAAATATTCCTGTAAAAAAATGAAGATTTACTGCTAAAGCATATTTTAAGTTAAAAATAGCGGACATAACTAGATTTACAATAACACCCATCATACATCGGATGCAGCGCTGATTTTACGTACAAAATATGTCGATATTCCGATTTAGTCTATTCACGATGGACACAGTTCGTGAAATAAAATCGTAAATAGGCAGCAATTTTTGCAGGAAACAAGCATTAAACCTTCTGTATTTACAATAAATAAGGAAGAATCCATATAAATTACATTTCAGCTATAA----------------------------------------------------------------------------------------------------------------------------------------------------------------------------------------------
Ncooperi_NantRiverGorge_N682 --------------------------------------------------------------------------------------------------------------------------TTATTGAACTTTGTAATGTGTCCAACAATTTATGACCACCCTGTATATTGTAACTTCCAAAACTAT-GTGAATCATTCTTCAGGAATGTCCTTATCTATTCTTTCTTTAAATTCAAGTTTGGAATAATACATGTTGCAAGTGTGTAAAGAATGATTCGGTAGTTGTAATTAATCAAAGTAACATAGTTTAGGAAATTTAATCCATAATACCTGTTTTAGCTCCTTGTGCATAACTCGGACTTCAATGCCAATTTAATTTTGGTCTGTATGAACTTTTCATCCAGAAACTGACTTCTTGTTTCTGTAGCAGTTCATATTAATGCTAATCTGGTGTGTTGAAAATGAATTGATCTTTGCTCTATTGACTCCTGTTTGTTATGTATAATTGTTATTATTTTTCTCCTTTAGTGTATATGTTGGCAGTATTAGCTTTGAATTGAAAGAAGACACAATACGACAAGCTTTCATTCCTTTTGGACCTATTAAGTCCATTAATATGAGTTGGGATCCAGTTACGCAGAAACACAAAGGATTTGCATTTGTGGAATATGAACTTCCTGAAGCTGCGCAATTGGCACTCGATCAGATGAATGGAGTTATGATAGGTGGAAGGAATATTAAGGTACAAAAGACTTTTCTATTCAAATTGAATTTATTTTAGGTTAAAACACCTCAAAGATCTTTAATATATAGTGATTACGCCATACCTGGATAATATAGGCAAGCATCGTCCACAGTAAATTTTTGGGAATTAATAAAAATATTCCTGTAAAAAAATGAAGATTTACTGCTAAAGCATATTTTAAGTTAAAAATAGCGGACGTAACTGGATTTACAATAACACCCATCATACATCAGATGCAGCGCTGATTTTACGTACAAAATATGTCAATATTCCGATTTAGTGTATTCACGATGGACACAGTTCATGAAAAAAAATCGTAAATAGGCAGCAATTTTTGCAGGAAACAAGCATTAAACCTTCTGTATTTACAATAAATAAGGAAGAATCCATATAAATGACATTTCAGCAATAATGAATTAGTGTGAGAAAAAG-TTCAAAAACCGAGAAGCAAATAAGTTCTAAATGTTCGTAGCATAATCTGATCTCAACACGGGCT---------------------------------------------------------------------------------------------------------
Ncooperi_RockCrRoad_N1160 ACGAAATACTGGGGAAGCAATTCTTAGCAACCGCCCAGTTGCTGAGCGGCAGCAAACATATATACTAAAAAAAGTCTTTAAAATGCTTACTCATATAATGTATAGCGTTCCTACACTTTGTTTTATCGAACTTTGTAATGTGTCCAACAATTTATGACCACCCTGTATATTGTAACTCCCAAAACTATAGTGAATCATTCTTCAGGAATGTCCTTATCTATTCTTTCTTTAAATTCAAGTTTGGAATAATACATGTTGCAAGTGTGTAAAGAATGATTCAGTAATTGTAATTAATCAAAGTAACATAGTTTAGGAAATTTAATCCATAATACCTGTTTTAGCTCCTTGTGCATAACTCTTACTTCAACGCCAATTTAATTTTGGTCTGTATGAACTTTTGATCCAGAAACTGACTTCTTGTTTCTGTAGCAGTTCATATTAATGCTAATCTGGTGTGTTGAAAATGAATTGATCTTTGCTCTATTGAGTCCTGTGTGTTATGTATAATTGTTATTATTTTTCTCCTTTAGTGTATATGTTGGCAGTATTAGCTTTGAATTGAAAGAAGACACAATACGACAAGCTTTCATTCCTTTTGGACCTATTAAGTCCATTAATATGAGTTGGGATCCAGTTACGCAGAAACACAAAGGATTTGCATTTGTGGAGTATGAACTTCCTGAAGCTGCGCAATTGGCACTCGATCAGATGAATGGAGTTATGATAGGTGGAAGGAATATTAAGGTACAAAGGACTTTTCTATTCAAATTGGATTTATTTTAGGTTAAAA-ACCTCAAAAATCTTTAATATATAGTGATTACGCCATACCTGGATAATATAGGCAAACATCGTCCACAGTAAATTTTTGGGAATTAATAAAAATATTCCTGTAAAAAAATGAAGATTTACTGCTAAAGCATATTTTAAGTTAAAAATAGCGGACGTAACTGGATTTACAATAACACTCATCATACATCGGATGCAGCGCTGATTTTACGTACAAAATATGTCGATATTCTGATTTAGTGTATTCACGATGGACACAGTTCGTGAAAAAAAATCGTAAATAGGCAGCAATTTTTGCAGGAAACAAGCATTAAACCTTCTGTATTTACAATAAATAAGGAAGAATCCATATAAATGACATTTCAGCAATAATGAATTAGTGTGAGGAAAAATTTCAAATACCGAGAAGCAAATAAGTTTTAAATGTTCTTAGCATAATCTGATCTCAACGCGGGCTTAATCACACACAGAAAATTAAATGGAAATTAAATTTTCGTAGCGTTTCACGGTTAACACAATTACGCGATTCTTATAAAATTCAATTTTTAATAGTGGGACGTTT
Ncoylei_Apalachia_N1195 -----------------------------------------------------------------------------------------------------------TTTCTACACTTTGTTTTGTTTGACTTTGTAATGTGTCCAACAATTTATGACCACCCTGTATATTGTAACTCGCAAAACTATAGTGAATCATTCTTC--------------------TTTCTTTAAATTCAAGTTTGGAATAGTACATGTTGCAAGTGTGTAAAGAATGATTCAGTAGTTGTAATTAATCAAAGTAACATAGTTTACGAAATTTAATCCATAATACCTGTTTTAGCTCCTTGTGCATAACTCGTACCTCAATGCCAATTTAATTTTGGTTTGTATGAACTTTTGATCCAGGAACTGACTTCTTGTTTCTGTAGCAGCTCATATGAATGCTAGTCCGGTGTGTTGAAAATGAATTGATCTCTGCTCTATTGAGTCCTGTGTGTTATGTGTAATTGTTATTATTTTTCTCCTTTAGTGTATATGTTGGCAGTATTAGCTTTGAATTGAAAGAAGACACAATACGACAAGCTTTCATTCCTTTTGGACCTATTAAGTCCATTAATATGAGTTGGGATCCAGTTACGCAGAAACACAAAGGATTTGCATTTGTGGAATATGAACTTCCTGAAGCTGCGCAATTGGCACTCGATCAGATGAATGGAGTTATGATAGGTGGAAGGAATATTAAGGTACCAAGGACTTTTCTATTCAAATTGAATTCATTTTAGGTTAAAACACCTCAAAGATCTTTAATATATAGTGATCACGCCATACCTGGATAATATAAACAAACATCATCCACAGTAAATTTTTGGGAATTAATAAAAATATTCCCGTAAAAAAATGAAGATTTATTGCTAAAGCATATTTTAAGTTAAAAATAGCAGACGTAACTAGATTTACAGTAACACCCATCATACATCGGATGCAGCGCTGATTTTACGTACAAAATGTCG--------------------------------------------------------------------------------------------------------------------------------------------------------------------------------------------------------------------------------------------------------------------------------------------------------------------------------------------------
Ncoylei_DinkinCove_N1118 ACGAAATACTGGGGAAGTGATTCTTAGCAACCGCCCAGTTGCTGAGCGGCAGCGAACATATATACTAAAAAAAGTCTTTAAAATGCTTACTCATATAATGTATAGCGTTTCTACACTTTGTTTTGTTTGACTTTGTAATGTGTCCAACAATTTATGACCACCCTGTATATTGTAACTCGCAAAACTATAGTGAATCATTCTTCATGAATGTCCTTGTCTATTCTTTCTTTAAATTCAAGTTTGGAATAATACATGTTGCAAGTGTGTAAAGAATGATTCAGTAGTTGTAATTAATCAAAGTAACATAGTTTAGGAAATTTAATCCATAATACCTGTTTTAGCTCCTTGTGCATAACTTGTACCTCAATGCCAATTTAATTTTGTTCTGTATGAACTTTTGATCCAGGAACTGACTTCTTCTTTCTGTAGCAGTTCATATGAATGCCAGTCTGGTGTGTTGAAAATGAATTGATCTTTGCTCTATTGAGTCCTGTGTGTTATGTATAATGGTTATTATTTTTCTCCTTTAGTGTATATGTTGGCAGTATTAGCTTTGAATTGAAAGAAGACACAATACGACAAGCTTTCATTCCTTTTGGACCTATTAAGTCCATTAATATGAGTTGGGATCCAGTTACGCAGAAACACAAAGGATTTGCATTTGTGGAATATGAACTTCCTGAAGCTGCGCAATTGGCACTCGATCAGATGAATGGAGTTATGATAGGTGGAAGGAATATTAAGGTACAAAGGACTTTTCTATTCAAATTGAATTTATTTTAGGTTAAAACACCTCAAAGATCTTTAATATATAGTGATTACGCCATAACTGGATAATATAAACAAACATCGTCCACAGTAAATTTTTGGGAATTAATAAAAATATTCCCGTGAAAAAATGAAGATTTATTGCTAAAGCATATTTTAAGTTAAAAATAGCAGACGTAAGCGGATTTCCAA-AAAAATTAAGATACTTAAAATGTGTCGCCAATTTCATATATGGAATATTTTGATATTCCGATTCAGTGTACTTGTGATTGCCACGATTCGTG--AAAAGATTATAAATAGACA-CATTTCTTGCAGAAAAGCAACAATAATAATTCT---------ATAAATAGCTCAAACTGAATATAAATTCCACTTCAGCAATAATGAATTAGTGTAAAGAAAACTT------------------------------------------------------------------------------------------------------------------------------------------------------------------------
Ncoylei_TiptonCreek_N837 ACGAAATAAAGGGGAAGCAATTCTTAGCAACCGCCCAGTTGGTGAGCGGCAGCGAACATATATACTAAAAAAAGTCTTTAAAATGCTTACTCATATAATGTATTGCGTTTCTACA--TTGTTTTGTTTGACTTTGTAATGTGTCCAACAATTTATGACAATGT-----------GTCCAACAATCTATAGTGAATCATTCTTCATGAATGTCCTTGTCTATTCTTTCTTTAAATTCAAGTTTGGAATAATACATGTTGCAAGTGTGTAAAGAATGATTCAGTAGTTGTAATTAATCAAAGTAACATAGTTTAGGAAATTTAATCCATAATACCTGTTTTAGCTCCTTGTGCATAACTCGTACCTCAATGCCAATTTAATTTTGGTCTGTATGAACTTTTGATCCAGGAACTGACTTCCTGTTTCTGTAGCAGTTCATATTAATGCTAGTCCGGTGTGTTGAAAATGAATTGATCTTTGCTCTATTGAGTCCTGTGTGTTATGTATAATTGTTATTATTTTTCTCCTTTAGTGTATATGTTGGCAGTATTAGCTTTGAATTGAAAGAAGACACAATACGACAAGCTTTCATTCCTTTTGGACCTATTAAGTCCATTAATATGAGTTGGGATCCAGTTACGCAGAAACACAAAGGATTTGCATTTGTGGAATATGAACTTCCTGAAGCTGCGCAATTGGCACTCGATCAGATGAATGGAGTTATGATAGGTGGAAGGAATATTAAGGTACAAAGGACTTTTCTATTCAAATTGAATTTATTTTAGGTTAAAACACCTGAAAGATCTTTAATATATAGTGATTACGCCATACCTGGATAA--------------------------------------------------------------------------------------------------------------------------------------------------------------------------------------------------------------------------------------------------------------------------------------------------------------------------------------------------------------------------------------------------------------------------------------------------------------------------------------------------------------------------------
Ncressleri_AndersonSpringCave_G2075 AGTAAACACTGAGGGAATAATCATTATTGTCTACAGTGTCCATGACCGATCAGATAAATATATACTAAAAA-----TTTAAAATGCTTACTCATCTAAACTATAGCGTTTCTACGCTTTGTTTTATTGAACTTTGTAGTGTTTT---------------------------------------------------------------------------------------------------------------------------------------------AGTAATTAATCAAAATAATATAGTTTAGGGAATTTAATCGATAATACCTGTTTCAGCTCCTTGTGCGTAATTC-TGACTTAATGTCAATTTAATTTTTGTCTATATGAACTTCTGATTGAGAAACCGA---CTTGTTTCTGTAGCTGTTCATGTTGATGCTAGTCTGCTGTGTTGAAAATAAATTGATCTTTGCTTTACTGAGTTCTGTGTGTTATGTATAATTATTATT---CTTCTCCTTTAGTGTATATGTTGGCAGTATTAGCTTTGAATTGAAGGAAGACACAATACGACAAGCTTTCATTCCTTTTGGACCTATTAAGTCCATTAATATGAGTTGGGATCCAGTTACGCAGAAACACAAAGGATTTGCATTTGTGGAATATGAACTTCCTGAAGCTGCGCAATTGGCACTCGATCAGATGAATGGAGTTATGATAGGTGGAAGGAATATTAAGGTGAAAAGGATTTTTCTATTCAAATTGAATTTATTTTAGGTTAAAACACCTCAAAAATTCTTAATATACGGTGAAAACTTGATA---CAATAATAT-------------------------TCTGTGAACCCAGAAAATTATTGTAATGAAGGGATATATTGTTA-TATTGAGGGGCAACATAAATACAAATTTAGAGGTTTGTTTAAACTTTT--------------------------------------ATGTACAGACTATGTTGATGTTCAAA--------ATTTAAGTGTGTCACAGTTCGCAAGAGAAAATTATTCACACATAATATTTATGG-AAAATATTTTTGTTTCCTTTTTAAATTTTGATATGGTTAATAAAGAATGTGTGGAATTCAGCTTTT-ATTCTTGTGAG--------AAAAAAAGTTCTG----------------TAGACACTGAATTTTCCTTGG-------------AATGAA-----------ACTTCAAGAAATGAATAAAAATTAGATTTTCCTGGAAGTGCTTCCTGAGCAAGAATAATGGGGTACTGAAAAGTATCATTGTAGAGAATATCGTTATA
Ncressleri_PigeonCave_G2077 AGTAAACACTGAGGGAATAATCATTATTGTCTACAGTGTCCATGACCGATCAGATAAATATATACTAAAAA-----TTTAAAATGCTTACTCATCTAAACTATAGCGTTTCTACGCTTTGTTTTATTGAACTTTGTAGTGTTTT---------------------------------------------------------------------------------------------------------------------------------------------AGTAATTAATCAAAATAATATAGTTTAGGGAATTTAATCGATAATACCTGTTTCAGCTCCTTGTGCGTAATTC-TGACTTAATGTCAATTTAATTTTTGTCTATATGAACTTCTGATTGAGAAACCGA---CTTGTTTCTGTAGCTGTTCATGTTGATGCTAGTCTGCTGTGTTGAAAATAAATTGATCTTTGCTTTACTGAGTTCTGTGTGTTATGTATAATTATTATT---CTTCTCCTTTAGTGTATATGTTGGCAGTATTAGCTTTGAATTGAAGGAAGACACAATACGACAAGCTTTCATTCCTTTTGGACCTATTAAGTCCATTAATATGAGTTGGGATCCAGTTACGCAGAAACACAAAGGATTTGCATTTGTGGAATATGAACTTCCTGAAGCTGCGCAATTGGCACTCGATCAGATGAATGGAGTTATGATAGGTGGAAGGAATATTAAGGTGAAAAGGATTTTTCTATTCAAATTGAATTTATTTTAGGTTAAAACACCTCAAAAATTCTTAATATACGGTGAAAACTTGATA---CAATAATAT-------------------------TCTGTGAACCCAGAAAATTATTGTAATGAAGGGATATATTGTTA-TATTGAGGGGCAACATAAATACAAATTTAGAGGTTTGTTTAAACTTTT--------------------------------------ATGTACAGACTATGTTGATGTTCAAA--------ATTTAAGTGTGTCACAGTTCGCAAGAGAAAATTATTCACACATAATATTTATGG-AAAATATTTTTGTTTCCTTTTTAAATTTTGATATGGTTAATAAAGAATGTGTGGAATTCAGCTTTT-ATTCTTGTGAG--------AAAAAAAGTTCTG----------------TAGACACTGAATTTTCCTTGG-------------AATGAA-----------ACTTCAAGAAATGAATAAAAATTAGATTTTCCTGGAAGTGCTTCCTGAGCAAGAATAATGGGGTACTGAAAAGTATCATTGTAGAGAATATCATTATA
Ncrosbyi_MtMitchell_N210 ---------------------------------------------------------------------------------------------------------------------------------------------------------------------------------TGGAAGACTAGAGTGAATCATTCCTCGGGAATGACCTCGTCTATTCTTTCTTTAAATTCAAGTTTGGGGTAATGCATGTTGCAAGTGTGTAAAGACTGTTTCAGTAGTTGTAATTCATGAAGGTAATATAGTTTAAGGAATTTAATCCATAATACCTGTTTTAGCTCCTTGTGCATAACTCGTTGCTCAATGCCAATTTAATTTTGGTCTATACGACCTTTTGATCAAGAAACTGACTTCTTGTTTCTGTAGCAGTTCCTATTAATGCTAGTCTGGTGTGTTAAAAATGAATCGATCTTTGCCCTATTGAATCC--CGTTTTGTGTATAATTGTTATTGTGTTTCTCCTCTAGTGTATATGTTGGCAGTATTAGCTTTGAATTGAAAGAAGACACAATACGACAAGCTTTCATTCCTTTTGGACCTATTAAGTCCATTAATATGAGTTGGGATCCAGTTACGCAGAAACACAAAGGATTTGCATTTGTGGAATATGAACTTCCTGAAGCTGCGCAATTGGCACTCGATCAGATGAATGGAGTTATGATAGGTGGAAGGAATATTAAGGTAAAAAGGACTTTTCTATTCAAATTGAATTTATTTTAGGTTAAAACACCTCAAAGATTCTTAATATATAGTGATTGCGGGATG----GGCAATCTGAATTTTCTGCATTCGTGATAGAAA-------------GTAACTGTTCACGC-----------------GTTTTGAGGAAATT------------------------------------------------------------------------------------------------------------------------------------------------------------------------------------------------------------------------------------------------------------------------------------------------------------------------------------------------------------------------------------------------------------------------------------------
Ncrosbyi_PricesCrk_N1143 AGTAAACACTAAGGGAATAATCAGTATTATGTACAGAGTCCATGACCAAACATAAAAATATGTACTAAAAAAAGTTCTTAAAATGCTTACTCATATAAAGTATAGCGTTTCTACACTTTGTTTTATTGAACTTTGTAAGGTGTCCAACAATTTATGACCACCCTGTATAGTGTAGCTTGCAAGACTAGAGTGAATCATTCCTCGGGAATGACCTCGTCTATTCTTTCTTTAAATTCAAGTTTGGAGTAATGCATGTTGCAAGTGTGTAAAGACTGTTTCAGTAGTTGTAATTCATCAAGGTAATATAGTTTAAGGAATTTAATCCATAATACCTGTTTTAGCTCCTTGTGCATAACTCGTAGCTCAATGCCAATTTAATTTTGGTCTATACGAACTTTTGATCAAGAAACTGACTTCTTGTTTCTGTAGCAGTTCCTATTAATGCTAGTCTGGTGTGTTAAAAATGAATCGATCTTTGCCCTATTGAATCC--CGTTTTGTGTATAATTGTTATTGTGTTTCTCTTCTAGTGTATATGTTGGCAGTATTAGCTTTGAATTGAAAGAAGACACAATACGACAAGCTTTCATTCCTTTTGGACCTATTAAGTCCATTAATATGAGTTGGGATCCAGTTACGCAGAAACACAAAGGATTTGCATTTGTGGAATATGAACTTCCTGAAGCTGCGCAATTGGCACTCGATCAGATGAATGGAGTTATGATAGGTGGAAGGAATATTAAGGTAAAAAGGACTTTTCTATTCAAATTGAATTTATTTTAGGTTAAAACACCTCCAAGATTCTTAATATATAGTGATTGCGGGATG----GGCAA---------TCTGCATTCGTGATAGAAA-------------GTAACTGTTCACGC-----------------GTTTTGAGGAAATTT---AATT---------------------------------------------------------CTAAATTT--GCGCGAAACACCTGGTTTTTTTAATGATGTATATTCCTGATAAAGGATATTCCTGACTGATGGC-GCCGATCGGTAATGATATTTCACGGATTTAATTCGAAATTTTTCGGCGCCCGAA------------------ATCGGA--GAATTTTTTAAAAAAATATTTT-------TCGAGCCTCGTAATTGAAAAAAAA----TCCTTTTGAGAAGTCCGGATTAAAGGAAGCACCGATGTCGCGT---ATCGCATTTCGCGAATT---------------TTTAATTTGATTTTTCGGCAC--GTAACCAAAATTTCC-----------------------------ATAT
Ncrosbyi_ShufordCrk_N1148 AGTAAACTCTAAGGGAATAATCACTATTATCTACAGATTCCATGACCAACCAT--AAATATGTACTAAAAAAAGTCCTTAAAATGCTTACTCATATAAAGTATAGCGTTTCTACACTTTGTTTTATTGAACTTTGTAAGGTGTCCAACAATTTATGACCACCCTGTATAGTGTAGCTTGGAAGACTAGAGTGAATCATTCCTCGGGAATGACCTCGTCTATTCTTTCTTTAAATTCAAGTTTGGAG-------TGTTGCAAGTGTGTAAAGACTGTTTCAGTAGTTGTAATTCATCAAGGTAATATAGTTTAAGGAATTTAATCCATAATACCTGTTTTAGCTCCTTGTGCATAACTCGTAGCTCAATGCCAATTTAATTTTAGTCTATACGAACTTTTGATCAAGAAACTGACTTCTTGTTTCTGTAGCAGTTCCTATTGATGCTAGTCTGGTGTGTTGAAAATGAATCGATCTTTGCTCTATTGAATCC--TGTTGTGTGTATAATTGTTATTGTGTTTCTCCTCTAGTGTATATGTTGGCAGTATTAGCTTTGAATTGAAAGAAGACACAATACGACAAGCTTTCATTCCTTTTGGACCTATTAAGTCCATTAATATGAGTTGGGATCCAGTTACGCAGAAACACAAAGGATTTGCATTTGTGGAATATGAACTTCCTGAAGCTGCGCAATTGGCACTCGATCAGATGAATGGAGTTATGATAGGTGGAAGGAATATTAAGGTAAAAAGGACTTTTCTATTCAAATTGAATTTATTTTAGGTTAAAACACCTCAAAGATTCTTAATATAAAGTGATTACGGGATG----GGAAATCT------GCTACAACTGCGCCAAACT-------------GCTACAATTTCGGT------------ACATTCTGCTAAAAAAACCTCAAAATT---------------------------------------------------------CTGATTTTCTGCGCTAAAA------TTTTTCTCA----------------TGGAGAAAATT----ACAAAA-------------------------------------CAAAATTTTTTTGGACTTAAA-----------GAAAATCACCAAA----------AAAATGGATAAGTT-------GTCTACATTTCAAACCGTAAGAAA-----CTATTTAAAA--TCCATTGCATAATGTGAATCTACTTCGGAATTGATCGCACATAACCGATT---------------TTTCGTCTTAGTTTGTGAAGC-----ACTAAAAGATTCGCCTAAGATTCCATTTTGAAAAAT---------
Ndellingeri_BullpenBridge_N109 ACGAAATACTGGGGAAGCAATTCTTAGCAACCGCCCAGTTTCTGAGTGGCAGCGAACATATATACTAAAAAAAGTCTTTAAAATGCTTACTCCTATAAAGTATAGCGTTTCTACA--TTGTTTTATTGAATTTTGTAATGTGTCCAAAAATTTATGACCACCCTGTATACTGTAACTCGCAAAACTATAGTGAATCATTCTTCAGGAATGTCCTTGTCTATTCTTTCTTTAAATTCAAGTTTGGAATAATGCATGTTGCAAGTGTGTAAAGAATGATTCAGTAGTAGTAATTAATCAAGGTAACATAGTTTAGGAAATTTGATCCATAATACCTGTTTTAGCTCCTTGTGCATAACTTGTACCTCAATGCCAATTTAATTTTGGTCAATATGAACTTTTGATCCAGGAACTGA---CTTGTTTCTGTAACAGTTAATATTAATGCTAGTGCGGTGTGTTGAAAATGAATGGATCTTTGCTCTATTGAGTCCTGTGTGTTATGTATAATTGTTATTATTTTTCTCCTCTAGTGTATATGTTGGCAGTATTAGCTTTGAATTGAAAGAAGACACAATACGACAAGCTTTCATTCCTTTTGGACCTATTAAGTCCATTAATATGAGTTGGGATCCAGTTACGCAGAAACACAAAGGATTTGCATTTGTGGAATATGAACTTCCTGAAGCTGCGCAATTGGCACTCGATCAGATGAATGGAGTTATGATAGGTGGAAGGAATATTAAGGTACAAAGGACTTTTTTATTCGAATTGAATTTATTTTAGGTTAAAACACCTCAAGGATCTTTAATATATAGTGATTACGCCATACCTGGATAATATAGACAAACATCGTCCACAGTAAATTTTTGGGAATTAATAAAAATATTCCTGTAAAAAAATAAAGATTTATTGCTAAAGCATATTTTAAGTTAAAAATAGCGGACATAACTAGATTTACAATGACACCCATCATACATCGGATGCAGTGCTGATTTTACGTACAAAATATGTCAATATTCCGATTTAGTGTATTCACGATGGACACAGTTCGTGAAAAAAAATCGTAACTAAGCAGCAATTTTTGCAGGAAACAAGCATTAAAC---CTGTATTTACAATAAATAAGGAAGAATCCATATAAATTACATTTCAACAATAATGAATTAGTGTGAGGAAAAATTTCAAAAGCCGAGAAGCAAATAAGTTTTAAATGTTCGTAGCATAGTCTGATCTCAACGCGGGCTTAATCACACACAGAAAATTAAATGGAAATTAAATTTTCGTAGCATTTCACGATTAACACAATTAAGCAATTCTTGTAAAATTCAATTTTTAATAATGGGACGTTT
Ndellingeri_WhitewFalls_N887 --------------------TTCTTAGCATCCGCCCAGTTGCTGAGCAGCAGCGAACATATATACTAAAAAAAGTCTTTAAAATGCTTACTCATATAAAGTATAGCGTTTCTACACTTTGTTTTATTGAATTTTGTAATGTGTCCAAAAATTTATGACCACCCTGTATATTGTAACTCGCAAAACTATAGTGAATCGTTCTTCAGGAATGTCCTTGTCTATTCTTTCTTTAAATGCAAGTTTGGAATAATGCATGTTGCAAGTGTGTAAAGAATGATTCAGTAGTTGTAATTAATCAAGGTAACATAATTTAG--AATTTGATCTATAATACCTGTTTTAGCTCCTTGTGCATAACTCGTACCTCAATGTGAATTTAATTTTGGTCGATATGAACTTTTGATCCAGAAACTGACTTCTTGTTTCTGTAACAGTTCATATTAATGCTAGTCTGGTGTGTTGAAAATGAATTGATCTCTGCTCTATTGAGTCCTGTGTGTTATGTATAATTGTTATTATTTTTCTCCTTTAGCGTATATGTTGGCAGTATTAGCTTTGAATTGAAAGAAGACACAATACGACAAGCTTTCATTCCTTTTGGACCTATTAAGTCCATTAATATGAGTTGGGATCCAGTTACGCAGAAACACAAAGGATTTGCATTTGTGGAATATGAACTTCCTGAAGCTGCGCAATTGGCACTCGATCAGATGAATGGAGTTATGATAGGTGGAAGGAATATTAAGGTACAAAGGACTTTTCTATTCAAATTGAATTTATTTTAGGTTAAAACACCTCAAAGATATTTAATATATAGTGATTACGCCATACCTGGATAATATAGGCAAACATTGTCCACAGTAAATTTTTGGGAATTAATAAAAATATTCCTGTAAAAAAATGAAGATTTATTGCTAAAGCATATTTTAAGTTAAAAATAACGGACATAACTAGATTTACGATAACACCCATCATACATCGGATGCAGCGCTGATTTTATGTACAAAATATGTCAATATTCCGATTTAGTGTATTCACGATGGACACAGTTCATGAAAAAAAATCGTGAATAGGCAGCAATTTTTGCAGGAAACAAGCATTAAAC---CTGTATTTACAATAAATAAGGAAGAATCCATATAAATTACATTTGAACAATAATGAATTAGTGTGAGGAAAAATTTCAAAAGCCGAGAAGCAAATAAGTTTTAAATGTTCGTAGCATAGTCTGATCTCAATGCGGGCTTAATCACACACAGAAAATTAAATGGAAATTAAATTTTCGTAGCACTTCACCATTAACACAATTAAGCGATTCTTGAAAAATTCAATTTTTAATAGTGGGACGTTT
Nesticus_gertschi_N806_gr_nasicus AGTTAACTCTAAGGGAACAATCACTATTGTGTACTGAGTCCATGACCAACCATAAAAATATGTACTAGAAAAAGTCCTTAAAATGCTTACTCATATAAAGTATAGCGTTTCTACACTTTGTTTTATTGAACTTTGTAAGGTATCCAACAATTTATGA-CACCCTGTA-----TAGCTTGCAAGACTAGAGTGAATCATTCCTCAGGAATG-CCTCGTCTATTCTTTCTTTAAATTCAAGTTTGGCGTAATGCATATTGCAAGTGTGTGAAGACTGTTTCAGTAGTTGTAATTCATCAAGGTCATTAAGTTTAAGGAATTTAATCCATAATACCTGTTTTAGCTCCTTGTGCATAACTCGTAGCTCAATGCCAATTTAATTTCGGTCTGTACGAACTTTTGATCCAGA----AACTTCTTGTTTCTGTAGCAGTTCCTGTTAATGCTAGTCTGGTGTGTTGAAAATGAATCGATCTTTGCCTAGTTGAGTCC--TGTTTTGTGTATAATTGTTATTGTGTTTCTCCTCTAGTGTATATGTTGGCAGTATTAGCTTTGAATTGAAAGAAGACACAATACGACAAGCTTTCATTCCTTTTGGACCTATTAAGTCCATTAATATGAGTTGGGATCCAGTTACGCAGAAACACAAAGGATTTGCATTTGTGGAATATGAACTTCCTGAAGCTGCGCAATTGGCACTCGATCAGATGAATGGAGTTATGATAGGTGGAAGGAATATTAAGGTAAAAAGGACTTTTTTATTCAAATTGAATTTATTTTAGGTTAAAACACCTCAAAGATTCTTAATATATAGTGATTGCGGGATG----GGAAATCT------GCTACAACTGCGCCAAACT-------------GCTACAAATTCAGT-----------------CTGCTACAAAAACCTCAAAAAT---------------------------------------------------------CTGATTTT-CGCACCAAAA------TTTTTCTGA----------------TGAAGAGAAT-----TCCAAAAAC-GC----------------------------------AATTTTTCTGGATTTAAG-----------GAAAATCACCAAA----------AAAATGGATAAATC-------GTCAACATTTCAAACCGTAAGAAA-----CTATTTTAAAA-TCCATTGCGTAATGTGAATCTACTTCGGAATTGATCTCACATAGCCGATT---------------TTTCGTCTTAGTTTGTGAAGCGCAGCACTAAGAGATTCTTCTGAGATTCCATTTTGAAAAATGAAACGTAT
Nfridelli_LittlePigeon_N262 ACGAAATACTGGGGAAGCAATTCTTAGCAACCACCCAGTTGCTGAGCGGCGGCGAACATATATACTAAAAAAAGTCTTTAAAATGCTTACACATATAAAGTATAGCGTTTCTACACTTTGTTTTATTGAATTTTGTAATGTGTCCAAAAAATTATGGCCACCCTGTATATTGTAACTTGCAAAACTATAGTGAATCATTCTTCAGGAATGTCCTTGTCTATTCTTTCTTTAAATTCAAGTTTGGAATAATGCATGTTGCAGGTGTGTAAAGAATGATTCAGTAGTTGTAATTAATCAAGGTAACATACTTTAGGAAATTTGATCCATAATACCTGTTTTAGCTCCTTTTGCATAACTCGTACCTCAATGCCAATTTAATTTTGGTCAATATGAACTTTTGATCCAGAAACTGACTTCTTGTTTCTGTAACAGTTTATATTAATGCTAGTCCGGTGTGTTGAAAATGAATTGATCTCTGCTCTATTGAGTCCTGTGTGTTATGTATAATTGTTATTATTTTTCTCCTCTAGTGTATATGTTGGCAGTATTAGCTTTGAATTGAAAGAAGACACAATACGACAAGCTTTCATTCCTTTTGGACCTATTAAGTCCATTAATATGAGTTGGGATCCAGTTACGCAGAAACACAAAGGATTTGCATTTGTGGAATATGAACTTCCTGAAGCTGCGCAATTGGCACTCGATCAGATGAATGGAGTTATGATAGGTGGAAGGAATATTAAGGTACAAAGGACTTTTCTATTCGAATTGAATTTATTTTAGGTTAAAACACCTCAAAGATCTTTAATATATAGTGATTACGCCATACCTGGATAATATAGACAAACATCGTCCACAGTAAATTTTTGGGAATTAATAAAAATATTCCTGT-AAAAAATGAAGATTTATTGCTAAAGCATATTTTAAGTTAAAAATAGCGGACATAACTAGATTTACAATAACACCCATCATACATCAGATGCAGCGCTGATTTTACGTACAAAATATGTCGATATTCCGATTTAGTGTATTCACGATGGACACAGTTCGTGAAAAAAAATTGGAAATAGGCAGCAATTTTTGCAGGAAACAAGCATTAAAC---CTGTATTTACAATAAATAAGGAAGAATCAATATAAATTACATTTCAACAATAATGAATTAGTGTGAGGAAAAATTTCAAAAGCAGAGAAGCAAATAAGTTTTAAATGCTTGTAGCATAGTCTGATCTCAACGTGGGCTTAATCACACACAGAAAATTAAATAGAAATTAAATTTTAGTAGCATTTCACGATTAACACAATTAAGCGATTCTTGTAAAATTCAATTTTTAATAGTGGGACGTTT
Nfurtivus_HugdenBranch_G3175 --------------AAGCAATTCTTAGCAACTGCCCTGTTGCTGAGCGGCAGCGAACATATATACT-AAAAAAGTCTTTAAAATGCTTGCTCATATAATGTATAGCGTTTCTACACTTTGTTTTATTGAACTTTGTAATGTGTCCAACAATTTATGACCACCCTGTATATTGTAACTCGCAAAACTATCGTGAATCATTCTTCAGGAATGTCCTTGTCTATTCTTTCTTTAAATTCAAGTTTGGAATAATACATGTTGCAAGTGTGTAAAGAATGATTCAGTAGTTGTAATTAGTCAAAGTAACATAGTTTAGGAAATTTAATCCATAATACCTGTTTTAGCTCCTTGTGCATAACTCGTACCTCAATGCCAATTTAATTTTGGTCTGTATGAACTTTTGATCCAGAAACTGACTTCTTGTTTCTGTAGCAGTTCATATTAATGCTACTCCGGTGTGTTGGAAATGAGTTGATCTTTTCTCTATTGAGTCCTGTGTGTTATGTATAATTGTTATTATTTTTCTCCTTTAGTGTATATGTTGGCAGTATTAGCTTTGAATTGAAAGAAGACACAATACGACAAGCTTTCATTCCTTTTGGACCTATTAAGTCCATTAATATGAGTTGGGATCCAGTTACGCAGAAACACAAAGGATTTGCATTTGTGGAATATGAACTTCCTGAAGCTGCGCAATTGGCACTCGATCAGATGAATGGAGTTATGATAGGTGGAAGGAATATTAAGGTAAAAAGGACTTTTATATTCAAATTGAATTTATTTTAGGTTAAAACACCTCAAAGATCTTTAATATATAGTGATTACGCCATACCTGGATAATATAGGCAAACATCATTCACAGTAAATTTTTGGGAATTAATAAAAATATTCCTGTAAAAAAATGAAGATTTATTGCTAAAGCACATTTTAAGTTAAAAATAGCGG-CCTAACTAGATTTACGATAACACCCATCATACATCGGATGCAGCGCTGATTTTACGTACAAAATATGTCGATATTCCGATTTAGTGTATTCACGATGGACACAATTCGTGAAAAAAAATCGTAAATTGGCAGCAATTTTTGCAGGAAACAGGCATTAAACCTTCTGTATTTACAATAAATAAGGAAGAATCCATATAAATTACATTTCAACAATAATGAATTAGTGTGAGGAAAATTTTCAAAAGCCGAGAAGCAAATAAGTTTTAAATGTTCTTAGCATAGTCTGATCTCAACGCGGGCTTAATAACATACAGAAAATGAAATGGAAATTAAATTTTCGTGGCATTTCACGATTAACACAATTAAGCGATTCTCATGAAATTCAATTTTTAATAGTTGGATGTTT
Nfurtivus_RaccoonMtn_N1026 ATGAAATACTGGGGAAGCAATTCTTAGCAACTGCCCTGTTGGTGAGCGGCAGCGAACATATATACT-AAAAAAGTCTTTAAAATGCTTGCTCATATAATGTATAGCGTTTCTACACTTTGTTTTATTGAACTTTGTAATGTGTCCAACAATTTATGACCACCCTGTATATTGTAACTCGCAAAACTATCGTGAATCATTCTTCAGGAATGTCCTTGTCTATTCTTTCTTTAAATTCAAGTTTGGAATAATACATGTTGCAAGTGTGTAAAGAATGATTCAGTAGTTGTAATTAGTCAAAGTAACATAGTTTAGGAAATTTAATCCATAATACCTGTTTTAGCTCCTTGTGCATAACTCGTACCTCAATGCCAATTTAATTTTGGTCTGTATGAACTTTTGATCCAGAAACTGACTTCTTGTTTCTGTAGCAGTTCATATTAATGCTACTCCGGTGTGTTGGAAATGAGTTGATCTTTTCTCTATTGAGTCCTGTGTGTTATGTATAATTGTTATTATTTTTCTCCTTTAGTGTATATGTTGGCAGTATTAGCTTTGAATTGAAAGAAGACACAATACGACAAGCTTTCATTCCTTTTGGACCTATTAAGTCCATTAATATGAGTTGGGATCCAGTTACGCAGAAACACAAAGGATTTGCATTTGTGGAATATGAACTTCCTGAAGCTGCGCAATTGGCACTCGATCAGATGAATGGAGTTATGATAGGTGGAAGGAATATTAAGGTAAAAAGGACTTTTATATTCAAATTGAATTTATTTTAGGTTAAAACACCTCAAAGATCTTTAATATATAGTGATTACGCCATACCTGGATAATATAGGCAAACATCATTCACAGTAAATTTTTGGGAATTAATAAAAATATTCCTGTAAAAAAATGAAGATTTATTGCTAAAGCACATTTTAAGTTAAAAATAGCGG-CCTAACTAGATTTACGATAACACCCATCATACATCGGATGCAGCGCTGATTTTACGTACAAAATATGTCGATATTCCGATTTAGTGTATTCACGATGGACACAGTTCGTGAAAAAAAATCGTAAATTGGCAGCAATTTTTGCAGGAAACAGGCATTAAACCTTCTGTATTTACAATAAATAAGGAAGAATCCATATAAATTACATTTCAACAATAATGAATTAGTGTGAGGAAAATTTTCAAAAGCCGAGAAGCAAATAAGTTTTAAATGTTCTTAGCATAGTCTGATCTCAACGCGGGCTTAATAACATACAGAAAATGAAATGGAAATTAAATTTTCGTGGCATTTCACGATTAACACAATTAAGCGATTCTCATAAAATTCAATTTTTAATAGTGGGATGTTT
Ngertschi_CedarCreek_N351 --------CTAAGGGAATAATCACT-TTATCTACAAAGTCCATGACCAACCATAAAAATATGTACTAAAAAAA-TTCTTAAAATGCTTACTCATATAAAGTATAGCGTTTCTACACTTTGTTTTATTGAACTTTGTAAGGCGTCCAACAATTTATGACCTTCCTGTATGGTGTAGCCTGCAAGACTAGAGTGAATCATTCCTCGGGAATGACCTCGTCTATTCTTTCTTTAAATTCGAGTTTGAGT-AATGCATGTTGTAAGTGTGTAAAGACTGTTTCAGTAATTGTAATTCATCAAGGTAATATAGTTTAAGGAATTTAATCCATAATACCTGTTTTAGCTCCTTGTGCATAACTCGTAGATCAATGCCAATTTAATTTCGGCCTATACGAATTTTTGATCAAAAAACTGACTTCTTGTTTCTGTAGCAGTTCCTATTAATACTAGTCTGCTGTGTTGAAAATGAATCGATCTTTGCCCTGTTGAGTCC--TGTTTTGTGTATAATTGTTATTGTGTTTCTCCTCTAGTGTATATGTTGGCAGTATTAGCTTTGAATTGAAAGAAGACACAATTCGACAAGCTTTCATTCCTTTTGGACCTATTAAGTCCATTAATATGAGTTGGGATCCAGTTACGCAGAAACACAAAGGATTTGCATTTGTGGAATATGAACTTCCTGAAGCTGCGCAATTGGCACTCGATCAGATGAATGGAGTTATGATAGGTGGAAGGAATATTAAGGTAAAAAGGACTTTTCTATTCAAATTGAATTTATTTTAGGTT--AACACCTCAAAGATTCCTAATATATAGTGATTGAACAACT----GGAAATCT---------------GCGCCAAACT-------------GCTACAATTTCAGT------------ACATTCTGCTACAAAAACCTCAAAATT---------------------------------------------------------CTGATTTT-TGTGCCAAAA------TTTTTCTGA----------------TGGAGAAAAT-----TCCAAAAAC-GC----------------------------------AATTTTTCTAGACTTAAA-----------GAGAATGACCAAG----------AAAATGGATAAATT-------GGCAACATTTT--------------------------------------------------------------------ATATAGCCGATT---------------TTTCGTTTTAGTTTGTGAAGAGCAGCACTAAAAGATTCTTCTAAGATTCCATTTTGAGAAATGAAACATAT
Ngertschi_FrenchBroad_N968 --------------------TCACT-TTATCTACAAAGTCCATGACCAACCATAAAAATATGTACTAAAAAAAGTTCTTAAAATGCTTACTCATATAAAGTATAGCGTTTCTACACTTTGTTTTATTGAACTTTGTAAGGCGTCCAACAATTTATGACCTTCCTGTATGGTGTAGCCTGCAAGACTAGAGTGAATCATTCCTCGGGAATGACCTCGTCTATTCTTTCTTTAAATTCGAGTTTGAGT-AATGCATGTTGTAAGTGTGTAAAGACTGTTTCAGTAATTGTAATTCATCAAGGTAATATAGTTTAAGGAATTTAATCCATAATACCTGTTTTAGCTCCTTGTGCATAACTCGTAGATCAATGCCAATTTAATTTCGGCCTATACGAATTTTTGATCAAAAAACTGACTTCTTGTTTCTGTAGCAGTTCCTATTAATACTAGTCTGCTGTGTTGAAAATGAATCGATCTTTGCCCTGTTGAGTCC--TGTTTTGTGTATAATTGTTATTGTGTTTCTCCTCTAGTGTATATGTTGGCAGTATTAGCTTTGAATTGAAAGAAGACACAATACGACAAGCTTTCATTCCTTTTGGACCTATTAAGTCCATTAATATGAGTTGGGATCCAGTTACGCAGAAACACAAAGGATTTGCATTTGTGGAATATGAACTTCCTGAAGCTGCGCAATTGGCACTCGATCAGATGAATGGAGTTATGATAGGTGGAAGGAATATTAAGGTAAAAAGGACTTTTCTATTCAAATTGAATTTATTTTAGGTT--AACACCTCAAAGATTCCTAATATATAGTGATTGAACAACT----GGAAATCT---------------GCGCCAAACT-------------GCTACAATTTCAGT------------ACATTCTGCTACAAAAACCTCAAAATT---------------------------------------------------------CTGATTTT-TGTGCCAAAA------TTTTTCTGA----------------TGGAGAAAAT-----TCCAAAAAC-GC----------------------------------AATTTTTCTAGACTTAAA-----------GAAAATGACCAAG----------AAAATGGATAAATT-------GGCAACATTTT--------------------------------------------------------------------ATATAGCCGATT---------------TTTCGTTTTAGTTTGTGAAGAGCAGCACTAAAAGATTCTTCTAAGATTCCATTTTGAGAAATGAAACATAT
Ngertschi_HickoryNutGap_N810 -----------------------------------------------------------------------------------------------------------------------------------------------------------------------------AGCTTGCAAGACTAGAGTGAATCATTCCTCGGGAATG-CCTCGTCTATTCTTTCTTTAAATTCAAGTTTGGCGTAATGCATATTGCAAGTGTGTGAAGACTGTTTCAGTAGTTGTAATTCATCAAGGTCATTAAGTTTAAGGAATTTAATCCATAATACCTGTTTTAGCTCCTTGTGCATAACTCGTAGCTCAATGCCAATTTAATTTCGGTCTGTACGAACTTTTGATCCAGAAACTAACTTCTTGTTTCTGTAGCAGTTCCTGTTAATGCTAGTCTGGTGTGTTGAAAATGAATCGATCTTTGCCCAGTTGAGTCC--TGTTTTGTGTATAATTGTTATTGTGTTTCTCCTCTAGTGTATATGTTGGCAGTATTAGCTTTGAATTGAAAGAAGACACAATACGACAAGCTTTCATTCCTTTTGGACCTATTAAGTCCATTAATATGAGTTGGGATCCAGTTACGCAGAAACACAAAGGATTTGCATTTGTGGAATATGAACTTCCTGAAGCTGCGCAATTGGCACTCGATCAGATGAATGGAGTTATGATAGGTGGAAGGAATATTAAGGTAAAAAGGACTTTCCTATTCAAATTGAATTTATTTTAGGTTAAAACACCTTTAAGATTCTTAATATATAGTGATTGCGGGATG----GCAAATCT------GCTACAACTGCGCCAAACT-------------GCTACAAATTCAGT-----------------CTGCTA---------CAAAATT---------------------------------------------------------CTGATTTT-TGTGCCAAAA------TTTTTCTGA----------------TGAAGATAAT-----TCCAAAAAC-AC----------------------------------AATTTTTCGCAA---AAC-----------AAATTTCACCCAA----------AAAATGGATAAATC-------ATCAACATTTT-----------AA-----CGATTTTAAAA-TCCATTGCGTAATGTGAA------TCGGAATTGATCGCACATAGCCGATT---------------TTTCGTCTTAGTTTTTGAAGCGCAGCACTAAAAGGTTCTTCTGAGATTTCATTTTGAAAAATGAAACGTAT
Njonesi_CaveSpringCave_N390 --------------------TTCTTAGCGACCGCCCAGTTGCTGAGCGGCAGCGAACATATATACTAAAAAAAGTCTTTAAAATGCTTACTCATATAATGTATAGCGTTCCTACACTTTGTTTTAGTGAACTTTGTAAGGTGTCCAACAATTTATGACCACCCTGTATATTGTAACTCCCAAAACTATAGTGAATCATTCTTCAGGGATGTCCTTATCTATTCTTTCTTTAAATTCAAGTTTGGAATAATACATGTTGCAAGTGTGTAAAGAATGATTCAGTAGTTGTAATTAATCAAAGTAACATAGTTTAGGAAATTTAATCCATAATACCTGTTTTAGCTCCTTGTGCATAACTCGTACTTCAATGCCAATTTAATTTTGGTCTGTATGAACTTTTGATCCAGAAACTGATTTCTTGTTTCTGTAGCAGTTCATATTAATGCTAATCTGGTGTGTTGAAAATGAATTGATCTTTGCTCTATTGAGTCCTGTGTGTTATGTATAATTGTTATTATTTTTCTCCTTTAGTGTATATGTTGGCAGTATTAGCTTTGAATTGAAAGAAGACACAATACGACAAGCTTTCATTCCTTTTGGACCTATTAAGTCCATTAATATGAGTTGGGATCCAGTTACGCAGAAACACAAAGGATTTGCATTTGTGGAATATGAACTTCCTGAAGCTGCGCAATTGGCACTCGATCAGATGAATGGAGTTATGATAGGTGGAAGGAATATTAAGGTACAAAGGACTTTTCTATTCAAATTGAATTTATTTTAGGTTAAAACACCTCAAAGATCTTGAATATATAGTGATTACGCCATACCTGGATAATATAGGCAAGCATCGTCCACAGTAAATTTTTGGGAATTAATAAAAATATTCCTGTAAAAAAAT---GATTTACTGCTAAAGCATATTTTAAATTAAAAATAGCGGACATAACTAGATTTACAATAACACCCATCATACATCAGATGCAGCGCTGATTTTACGTACAAAATATGTCGATATTCTGATTTAGTATATTCACGATGGACACAGTTCATGAAAAAAAATCGTAAATAGGCAGCAATTTTTGCAGGAAACAAGCATTAAACCTTCTGTATTTACAATAAATAAGGAAGAATCCATATAAATGACATTTCAGCAATAATGAATTAGTGTGAGGAAAAATTTCAAAAACCGAGAAGCAAATAAGTTTTAAATGTTCGTAGCATAATCTGATCTCAACGCAGGCTTAATCACACACAGAAAATTAAATGGAAATTAAATTTTCGTAGCATTTCACGATTAACACAATT------------------------------------------
Nlowderi_ChestnutBranch_N731 ACAAAATATTGGGGAAGCAATTCTTAGCAACCGCCCAGTTGCTGAGCGGCAGCGAACATATATACTAAAAAAAGTCTTTAAAATGCTTACTCATATAAAATATAGCCTTTCTACACTTTGCTTTATTGAACTTTGTAATGTGTCCAACAATTTATGACCACCCTGTATATTGTAACTCGCAAAACTA--GTGAATCATTCTTCAGGAATGTCCTTGTCTATCCTTTCTTTAAATTCAAGTTTGGAATAATGCATGTTGCAAGTGTGTAAAGAATGATTCAGTAGTTGTAATTAATCAAAGTAACATAGTTTAGGAAATTTAATCCATAATACCTGTTTTAGCTCCTTGTGCATAACTCGTACCTCAATGCCAATTTAATTTTGGTCTGTATGAACTTTTGATCCAGAAACTGAATTCTTGTTTCTGTAGCAGTTTATATTAATGCTAGTCCGGTGTGTTGAAAACGAATTGATCTTTGCTCTATTGAGTCCTGTGTGTTACGTATAA---TTATTATTTTTCTCCTTTAGTGTATATGTTGGCAGTATTAGCTTTGAATTGAAAGAAGACACAATACGACAAGCTTTCATTCCTTTTGGACCTATTAAGTCCATTAATATGAGTTGGGATCCAGTTACGCAGAAACACAAAGGATTTGCATTTGTGGAATATGAACTTCCTGAAGCTGCGCAATTGGCACTCGATCAGATGAATGGAGTTATGATAGGTGGAAGGAATATTAAGGTATAAAGGACTTTTCTATTCAAATTGAATTTATTTTAGGTTAAAACATCTCAAAGATCTTTAATATATAGTGATTACGCGATACTTGGATAATATAGGCAAACAACGTCCACAGTAAATTTTTGGGAATTAATAAAAATATTCCTGTAAAAAAATGAAAATTTATTGCTAAAGCATATTCTAAGTTAAAAATAGCAGACGTAACTAGATTTACAATCACACCCATCATACATCGGATGCAGCGCTGATTTTACGTACAAAAT-TGTCGATATTCCGATTTAGTGTATTCACAATGGACACAGTTCGTGAAAAAAAATCATAAAT-------------------------------------CTGTATTTACAATAAATAAGGAAGAATCCATATAAATTACATTTCAACAATAATGAATTAGTGTGAGGAAAAATTTCAAAGGCCGAGAAGCAAATAAGTTTTAAATGTTCGTAGCATAGTCTGATCTCAACGTGGGCTTAATCACACACAGAAAATTAAATGGAAATTAAATTTTCGTAGCATTTCACGATTAACACACTTAAGCGATTCCCATAAGATTCCTTCTCCT--------------
Nlowderi_upperFiresCreek_N820 --------CTGGGGAAGCAATTCTTAGCAACCGCCCAGTTGCTGAGCGGCAGCGAACATATATACTAAAAAAAGTCTTTAAAATGCTTACTCATATAAAGTATAGCGTTTCTACACTTTGCTTTATTGAACTTTGTAATGTGTCCAACAATTTATGACCACCCTGTATATTGTAACTCGCAAAACTATAGTGAATCATTCTTCAGGAATGTCCTTGTCTATCCTTTCTTTAAATTCAAGTTTGGAATAATGCATGTTGCAAGTGTGTAAAGAATGATTCAGTAATTGTAATTAATCAAAGTAACATAGTTTAGGAAATTTAATCCATAATACCTGTTTTAGCTCCTTGTGTATAACTCGTACCTCAATGCCAATTTAATTTTGGTCTGTATGAACTTTTGATCCAGAAACTGAATTCTTGTTTCTGTAGCAGTTTATATTAATGCTAGTCCGGTGTGTTGGAAACGAATGGATCTTTGCTCTATTGAGTCCTGTGTGTTATGTATAA---TTATTATTTTTCTCCTTTAGTGTATATGTTGGCAGTATTAGCTTTGAATTGAAAGAAGACACAATACGACAAGCTTTCATTCCTTTTGGACCTATTAAGTCCATTAATATGAGTTGGGATCCAGTTACGCAGAAACACAAAGGATTTGCATTTGTGGAATATGAACTTCCTGAAGCTGCGCAATTGGCACTCGATCAGATGAATGGAGTTATGATAGGTGGAAGGAATATTAAGGTACAAAGGACTTTTCTATTCAAATTGAATTTATTTTAGGTTAAAACATCTCAAAGATCTTTAATATATAGTGATTACGCGATACTTGGATAATATAGGCAAACAACGTCCACAGTAAATTTTTGGGAATTAATAAAAATATTCCTGTAAAAAAATGAAGATTTATTGCTAAAGCATATTCTAAGTTAAAAATAGCAGACGTAACTAGATTTACAATAACACCCATCATACATCGGATGTAGCGCTGATTTTACGTACAAAAT-TGTCGATATTCCGATTTAGTGTATTCACAATGGACACAGTTCGTGAAAAAAAATCATAAAT-------------------------------------CTGTATTTACAATAAATAAGGAAGAATCCATATAAATTACATTTCAACAATAATGAATTAGTGTGAGGAAAAATTTCAAAAGCCGAGAAGCAAATAAGTTTTAAATGTTCGTAGCATAGTCTGATCTCAACGCGGGCTTAATCACACACAGAAAATTAAATGGAAATTAAATTTTCGTAGCATTTCACGATTAACACACTTAAGCGATTCTTATAAAATTCAATTTTTAATAGTGGGACCGTT
Ngeorgia_Sittons_N073 ------------------------------------------------------------------------------------------------------------------------------------------------------------------------------------------------------------------------------------------------------------------------------------------------------------------------------------------------------------------------------------------------------------------------------------------------------------CTAGTCCGGTGTGTTGAAAATGAATTGATCTTTGCTCTATTGAGTCCTGTGTGTTATGTATAATTGTTATTATTTTTCTCCTTTAGTGTATATGTTGGCAGTATTAGCTTTGAACTGAAAGAAGACACAATACGACAAGCTTTCATTCCTTTTGGACCTATTAAGTCCATTAATATGAGTTGGGATCCAGTTACGCAGAAACACAAAGGATTTGCATTTGTGGAATATGAACTTCCTGAAGCTGCGCAATTGGCACTCGATCAGATGAATGGAGTTATGATAGGTGGAAGGAATATTAAGGTACAAAGGACTTTTCTATTCAAATTGAATTTATTTTCAATCAAATTG----------------------------------------------------------------------------------------------------------------------------------------------------------AATT------------------------------------------------------------------------------------------------------------------------------------------------------------------------------------------------------------------------------ATTAAAATTTCAAAAGCCGAGAAGCAAA-AAAGTTTTAATGTTCGTAGCATAGTCTGATCTCAACGTGGG-TTCATCACAAACAGCAAATTAAATGGAAATTAAATTTTCGTGGCATTTCACGATTAACACAATTAAGCGATTTTTATAAAATTCAATTTTTAATAGTGGGACATTT
Nlula_BeeRockCave_G2091 ACGAAATACTGGGGAAGCAATTCTTAACTACCGCCCAGTTGCTGAGCGGCA-------TATGTACTAAAAAAAGTTTTCAAAATGCTT---CATATAAAGTATAGCGTTTCTACACTTTGTTTTATTGAACTTTGTAATGTGTCCAACAATTTATGACCACCCTGTATATTGTAACTTGCAAAACTATAGTGAATCATTCTTCAGGAATGTCCTTGTCTGTTGTTTCTTTAAATTCAAGTTTGGAATAATGAATGTTGCAAGTGTGTAAAGACTGATTCAGTAGCTGTAATTAATCAAGGTAACATAGTTTAGGAAACTTGATCCATAATACCTGTTTTAGCTTCTTGTGCATAACTCGTACCGCAATGCCAATTTAATTTTGGTCAATATGAACTTTTGATCCAGAAACTGACTTCTTGTTTCTGTAGCAGTTCATATTAATGCTAGTCCGGTGTGTTGAAAATGAATTG--CTTTGCTCTATTGGGTCCTGTGTGTCATGTATAATTGTTATTATTTTTCTCCTTTAGTGTATATGTTGGCAGTATTAGCTTTGAACTGAAAGAAGACACAATACGACAAGCTTTCATTCCTTTTGGACCTATTAAGTCCATTAATATGAGTTGGGATCCAGTTACGCAGAAGCACAAAGGATTTGCATTTGTGGAATATGAACTTCCTGAAGCTGCGCAATTGGCACTCGATCAGATGAATGGAGTTATGATAGGTGGAAGGAATATTAAGGTATAAAGGACTTTTCTATTCAAATTGAATTTATTTTAGGTTAAAACACCTCAAAGATCTTTAATATATAGTGATTAGGACATACCTGGATAATATAGGCAAACATCGTCCACAGTAAATTTTTGGAAATTAATAAAAATATTTCTGTAAAAAAATGAAGATTTATTGCTAAAGCATATTTTAAGTTAAAAATAGCGAACGTAACTAGATTTACAATAACACCCATCATACATCGGATGCAGCGCTGATTTTATGTACAAAATATGTCGATATTCCGGTTTAGCGTATTCATGATGCACACAGTTCGTGAAAACAAATCGTAATTAGGCAGCGATTTTTGCAGGAA-------------------------------ATAAGGAAAAATCCATATAAATTACATTTCAACAATAATGAATTAGTGTGAGGAAAAATTTCAAAAGCCGAGAAGCAAA-AAAGTTTTAATGTTCGTAGCATAGTCTGATCTCAACGTGGGCTTAATCACAAACAGCAAATTAAA-----------TTTTCGTGGCATTTCACGATTAACACAATTAAGCGATTCTTATAAAATTCAATTTTTAATAGTGGGACGTTT
Nlula_LulaFallsCave_G2084 ACGAAATACTGGGGAAGCAATTCTTAACTACCGCCCAGTTGTTGAGCGGCA-------TATGTACT-AAAAAAGTTTTTAAAATGCTTATTCATATAAAGTATAGCGTTTCTACACTTTGTTTTATTGAACTTTGTAATGTGTCCAACAATTTATGACCACCCTGTATATTGTAACTTGCAAAACTATAGTGAATCATTCTTCAGGAATGTCCTTGTCTGTTGTTTCTTTAAATTCAAGTTTGGAATAATGAATGTTGCAAGTGTGTAAAGACTGATTCAGTAGCTGTAATTAATCAAGGTAACATAGTTTAAGAAATTTGATCCATAATACCTGTTTTAGCTTCTTGTGCATAACTCTTACCGCAATGCCAATTTAATTTTGGTCAATATGAACTTTTGATCCAGAAACTGACTTCTTGTTTCTGTAGCAGTTCATATTAATGCTAGTCCGGTGTGTTGAAAATGAATTGATCTTTGCTCTATTGGGTCCTGTGTGTTATGTATAATTGTTATTATTTTTCTCCTTTAGTGTATATGTTGGCAGTATTAGCTTTGAACTGAAAGAAGACACAATACGACAAGCTTTCATTCCTTTTGGACCTATTAAGTCCATTAATATGAGTTGGGATCCAGTTACGCAGAAACACAAAGGATTTGCATTTGTGGAATATGAACTTCCTGAAGCTGCGCAATTGGCACTCGATCAGATGAATGGAGTTATGATAGGTGGAAGGAATATTAAGGTACAAAGGACTTTTCTATTCAAATTGAATTTATTTTAGGTTAAAACACCTCAAAGATCTTTAATATATAGTGATTAGGACATACCTGGATAATATAGGCAAACATCGTCCACAGTAAATTTTTGGAAATTAATAAAAATATTCCTGTAAAAAAATGAAGATTTATTGCTAAAGCATATTTTAAGTTAAAAATAGCAGACGTAACTAGATTTACAATAACACCCATCATACATCGGATGCAGCGCTGATTTTATGTACAAAATATGTCGATATTCCGGTTTAGCGTATTCACGATGCACACAGTTCGTGAAAACAAATCGTAATTAGGCAGCGATTTTTGCAGGAAACAAACATTAAACCTTCTGTATTTACAATAAATAAGGAAAAATCCATATAAATTACATTTCAACAATAATGAATTAGTGTGAGGAAAAATTTCAAAAGCCGAGAAGCAAA-AAAGTTTTAATGTTCGTAGCATAGTCTGATCTCAACGTGGGCTTAATCACAAACAGCAAATTAAA-----------TTTTCGTGGCATTTCACGATTAACACAATTAAGCGATTCTTATAAAATTCAATTTTTAATAGTGGGACGTTT
Nnasicus_CaneyFork_N171 ----------------------------------------------------------------------------------------------------AATAGCGTTTCTACACTTTGTTTTATTGAACTTTGTAAGGTGTCCAACAATTTATGACCACCCTGTGTAGTGTAGCTTGCTAAACTAGAGCGAATCATTCCTCGGGAATGTTCTTGTCTATTCTTTCTTTAAATTCAAGTTTGGAGTAATGCATGTTGCAAGTGTGTAAAGAATGTTTCAGTAGTTGTAATTCATCAAGGTTACATAGTTTAGGAAATTTAATCCATAATACCTGTTTTAGCTCCTTGTGCATAACTCTTACCTCAATGCCAATTTAATTCTGGTCTATATGAACTTTTGAT----AAACTGACTTCTTGTTTCTGTAGCAGTTCCTATTAATGCTAGTCTGGTGCGTTGAAAATGAATCGATCTTTGCCCTATTGAGTCC--TGTTTTGTGTATAATTGTTATTGTGTTTCTCCTCTAGTGTATATGTTGGCAGTATTAGCTTTGAATTGAAAGAAGACACAATACGACAAGCTTTCATTCCTTTTGGACCTATTAAGTCCATTAATATGAGTTGGGATCCAGTTACGCAGAAACACAAAGGATTTGCATTTGTGGAATATGAACTTCCTGAAGCTGCGCAATTGGCACTCGATCAGATGAATGGAGTTATGATAGGTGGAAGGAATATTAAGGTAAAAAGGACTTTTCTATTCAAATTGAATTTATTT---ATAGGTACACCTCAAAGATTCTTAATATATAGTGATTGCGCCATACCTGGATAATATAGGCAAACATCGTCCACAGTAAATTTTGGAGAATTAATAAAAATATTCCTGT-AAAAAATGAAGATTTATTGTTAAAGCATATTTTAAGTTAGAAATAGCGGACGTAACTAGATTTGCAATAACACCCATCATACATCAGATGCAGCGCTGATTTTACATACAAAGTATGTCGATATTCCGATTTAGTGTATTCGTGATGGCCACAGTTCGTGAAAAAAAAAAGTAAATAGACAGCAATTCTTGAAGGAAACAAGTGTTAAACCTTCTGTAGTTACAATAAGTAAGGAAGAATCGATATAAATTACATTTCAACAATGACCAATTAGTGTGAGGGAAAATTTCAAAACTAGAGAAGCAAATAAGTTTTAAATGTTCGTAGGATAGTTGA--------------------------------------------------CTCAATGCAGACCTTGATTACCACAATT---------TTATAAAATTTGCCC------------------
Nnasicus_ConnosteeFalls_N696 ----------GAG-------CATCCAATACCCACACAA--------------------TTAGTACTAAAAAAAGTCCTTAAAATGCTTACTCATATAAAGAATAGCGTTTCTACACTTTGTTTTATTGAACTTTGTAAGGTGTCCAACAATTTATGTTCACCCTGTATAGTGTAGCTTGCAAAACTAGAGTGAATCATTCCTCG---------------------TCTTTAAATTCAAGTTTGGAGTAATGCATGTTGCAAGTGTGTAAAGAATGTTTCAGTAGTTGTAATTCATCAAGGTTACATAGTTTAGGAAATTTAATCCATAATACCTGTTTTAGCTACTTGTGCATAACTCTTACCTCAACGCCAATTTAATTCTGGTCTATATGAACTTTTGATCAAGAAACTGACTTCTTGTTTCTGTAGCAGTTCCTATTAATGCTAGTCTGGTGCGTTGAAAATGAATCGATCTTTGCCCTATTGAGTCC--TGTTTTGTGTATAATTGTTATTGTGTTTCTCCTCTAGTGTATATGTTGGCAGTATTAGCTTTGAATTGAAAGAAGACACAATACGACAAGCTTTCATTCCTTTTGGACCTATTAAGTCCATTAATATGAGTTGGGATCCAGTTACGCAGAAACACAAAGGATTTGCATTTGTGGAATATGAACTTCCTGAAGCTGCGCAATTGGCACTCGATCAGATGAATGGAGTTATGATAGGTGGAAGGAATATTAAGGTAAAAAGGACTTTTCTATTCAAATTGAATTTATTTTAGGGTAAAACACCTCAAAGATTCTTAATATATAGTGATTGCGCCATACCTGGATAATATAGGCAAACATCATCCACAGTAAATTTTGGAGAATTAATATAAATATTCCTGT-AAAAAATGAAGATATATTGCTAAAGCATATTTTAAGTTAGAAATAGCGGACGTAACTAGATTTGCAATAACACCCATCGTACATCAGATGCAGCGCTGATTTTATGTACAAACTACATTAATTTTTTG----------------------AAAATCTGAATAGTAGGATGATGTTTAGATA-----------AAAAA---------AAAATTTTTAGATGTAAAATAGCTA------------------TTAATTGTAAATTATAATCAGTT-------------ATTTCAGATGG------------AAATTGTGCACTTTTAAATCAGATTATGACTTTAATAAATATTTATT---ACTTAATAAATTAATTAATAAATATTTTTTTGTTATATTTAACCAGCAACGTTATC---------TCGAAAAGTTTGGGTATAAGGAATCAAACCAGT
Nnasicus_CoweeTrain_N189 GACAGACTCTGTG-------CATCCAATACCCACACAA--------------------TTAGTACTAAAAAAAATCCTTAAAATGCTTACTCATATAAAGAATAGCGTTTCTACACTTTGTTTTATTGAACTTTGTAAGGTGTCCAACAATTTATGACCACCCTGTGTAGTGTAGCTTGCAAAACTAGAGCGAATCATTCCTCGGGAATGTTCTTGTCTATTCTTTCTTTAAATTCAAGTTTGGAGTAATGCATGTTGCAAGTGTGTAAAGAATGTTTCAGTAGTTGTAATTCATCAAGGTTACATAGTTTAGGAAATTTAATCCATAATACCTGTTTTAGCTCCTTGTGCATAACTCTTACCTCAATGCCAATTTAATTCTGGTCTATACGAAGTTTTGATCAAAA----GACTTCTTGTTTCTGTAGCAGTTTTTATTAATGCTAGTCTGGTGCGTTGAAAATGAATCGATCTTTGCCCTATTGAGTCC--TGTTTTGTGTATAATTGTTATTGTGTTTCTCCTCTAGTGTATATGTTGGCAGTATTAGCTTTGAATTGAAAGAAGACACAATACGACAAGCTTTCATTCCTTTTGGACCTATTAAGTCCATTAATATGAGTTGGGATCCAGTTACGCAGAAACACAAAGGATTTGCATTTGTGGAATATGAACTTCCTGAAGCTGCGCAATTGGCACTCGATCAGATGAATGGAGTTATGATAGGTGGAAGGAATATTAAGGTAAAAAGGACTTTTCTATTCAAATTGAATTTATTT-ATATTT--ACACCTCAAAGATTCTTAATATATAGTGATTGCGCCATACCTGGATAATATAGGCAAACATCGTCCACAGTAAATTTTGGAGAATTAATACAAATATTCCTGTAAAAAAATGAAGATTTAATGCTAAAGCATATTTTAAGTTAGAAATAGCGGACGTAACTAGATTTGCAATAACGCCCATCGTACATCAGATGCAGCGCTGATTTTACGTACAAACTACATTAATTTTTTG----------------------AAAATCTGAATAGTAGGATGATGTTTAGATA-----------AAAAA---------AAATTTTTTAGATGTAAAATAGCTA------------------TTAATTGTAAATTATAGTCAGTT-------------ATTTCAGATGG------------AAATTGTGCACTTTTAAATCAGATTATGACTTTAATAAATATTTTT----------------------AAAATATTTTTTTGTTATATTTAACCAGCAACGTTATC---------TCGAAAAGTTTGGGTATAAGGAATCAAACCAGT
Nperlakyi_SChimneys_N1079 ACGAAATACTGGAGAAGCAATTCTTAGCATCCGCTCAGTTGCTGAGCGGCAGCGAACATATATACTAAAAAAAGTCTTTAAAATGCTTACTCATATAATGTATAGCGTTCCTACACTTTGTTTTATTGAACTTTGTAATGTGTCCAACAATTTATGACCACCCTGTATATTGTAACTCCCAAAACTATAGTGAATCATTCTTCAGGAATGTCCTTATCTATTCTTCCTTTAAATTCAAGTTTGTAATAATACATGTTGCAAGTGTGTAAAGAATGATTCAGTAGTTGTAATTAATCAAAGTAACATAGTTTAGAAAATTTAATCCATAATACTTTTTTTAGCTCCTTGTGCAT-ATTCGTACTTCAATGCCAATTTAATTTTGGTCTGTATGAACTTTTGATCCAGAAACTGACTTCTTGTTTCTGTAGCAGTTCATATTAATGCTAATCTTGTGTGTTGAAAATGAATTGATCTTTGCTCTATTGAGTCCTGTGTGTTATGTATAATTGTTATTATTTTTCTCCTTTAGTGTATATGTTGGCAGTATTAGCTTTGAATTGAAAGAAGACACAATACGACAAGCTTTCATTCCTTTTGGACCTATTAAGTCCATTAATATGAGTTGGGATCCAGTTACGCAGAAACACAAAGGATTTGCATTTGTGGAATATGAACTTCCTGAAGCTGCGCAATTGGCACTCGATCAGATGAATGGAGTTATGATAGGTGGAAGGAATATTAAGGTACAAAGGACTTTTCTATTCGAATTGAATTTATTTTAGGTTAAAACACCTCAAAGATCTTTAATATATAGTGATAACGCCATACCTGGATAATATAGACAAACATCGTCCACAGTAAAATTTTGGGAATTAATAAAAATATTCCTGTAAAAAAATGAAGATTTATTGCTAAAGCATATTTTAAGTTAAAAATAGCGGACATAACTAGATTTACAATAACACCCATCATACATCGGATGCAGCGCTGATTTTACGTACAAAATATGTCGATATTCCGATTTAGTGTATTCACGATGGACACAGTTCGTGAAAAAAAATCGTAAATAGGCAGCAATTTTTGCAGGAAACAAGCATTAAAC---CTGTATTTACAATAAATAAGGAAGAAGCCATATAAATTACATTTCAACAATAATGAATTTGAGTG-GGGAAAATTTCAAAAGCCGAGAAGCAAATAAGTTTTAAATGTTCGTAGCATAGTCTGATCTCAATGCGGGCTTAATCACACACAGAAAATTAAATGGAAATTAAATTTTCGTAGCATTTCACGATTAACACAATTAAGCAATTCTTGTAAAATTCAATTTTTAATAGTGGGACGTTT
Nperlakyi_SChimneys_N1080 ACGAAATACTGGAGAAGCAATTCTTAGCATCCGCTCAGTTGCTGAGCGGCAGCGAACATATATACTAAAAAAAGTCTTTAAAATGCTTACTCATATAATGTATAGCGTTCCTACACTTTGTTTTATTGAACTTTGTAATGTGTCCAACAATTTATGACCACCCTGTATATTGTAACTCCCAAAACTATAGTGAATCATTCTTCAGGAATGTCCTTATCTATTCTTCCTTTAAATTCAAGTTTGTAATAATACATGTTGCAAGTGTGTAAAGAATGATTCAGTAGTTGTAATTAATCAAAGTAACATAGTTTAGAAAATTTAATCCATAATACTTTTTTTAGCTCCTTGTGCAT-ATTCGTACTTCAATGCCAATTTAATTTTGGTCTGTATGAACTTTTGATCCAGAAACTGACTTCTTGTTTCTGTAGCAGTTCATATTAATGCTAATCTTGTGTGTTGAAAATGAATTGATCTTTGCTCTATTGAGTCCTGTGTGTTATGTATAATTGTTATTATTTTTCTCCTTTAGTGTATATGTTGGCAGTATTAGCTTTGAATTGAAAGAAGACACAATACGACAAGCTTTCATTCCTTTTGGACCTATTAAGTCCATTAATATGAGTTGGGATCCAGTTACGCAGAAACACAAAGGATTTGCATTTGTGGAATATGAACTTCCTGAAGCTGCGCAATTGGCACTCGATCAGATGAATGGAGTTATGATAGGTGGAAGGAATATTAAGGTACAAAGGACTTTTCTATTCGAATTGAATTTATTTTAGGTTAAAACACCTCAAAGATCTTTAATATATAGTGATAACGCCATACCTGGATAATATAGACAAACATCGTCCACAGTAAAATTTTGGGAATTAATAAAAATATTCCTGTAAAAAAATGAAGATTTATTGCTAAAGCATATTTTAAGTTAAAAATAGCGGACATAACTAGATTTACAATAACACCCATCATACATCGGATGCAGCGCTGATTTTACGTACAAAATATGTCGATATTCCGATTTAGTGTATTCACGATGGACACAGTTCGTGAAAAAAAATCGTAAATAGGCAGCAATTTTTGCAGGAAACAAGCATTAAAC---CTGTATTTACAATAAATAAGGAAGAAGCCATATAAATTACATTTCAACAATAATGAATTTGAGTG-GGGAAAATTTCAAAAGCCGAGAAGCAAATAAGTTTTAAATGTTCGTAGCATAGTCTGATCTCAATGCGGGCTTAATCACACACAGAAAATTAAATGGAAATTAAATTTTCGTAGCATTTCACGATTAACACAATTAAGCAATTCTTGTAAAATTCAATTTTTAATAGTGGGACGTTT
Nreclusus_Clingmans_N252 --------CTGGGGAAGCAATTCTTAGCAACCGCCCAGTTGCTGAGCGGTAGTGAACATATATACTAAAAAAAGTCTTTAAAATGCTTACTCATATAATGTATAGCGTTCCTACACTTTGTTTTATTGAACTTTGGAATGTGTCCAACAATTTAGGACCACCCTGTATATTGTAACTCCCAAAACTATAGTGAATCATTCTTCAGGAATGTCCTTATCTATTCTTTCTTTAAATTCAAGTTTGGAATAATACATGTTGCAAGTGTGTAAAGAATGATTCAGTAGTTGTAATTAATCAAAGTAACATAGTTTAGGAAATTTAATCCATAATACCTGTTTTAGCTCCTTGTGCATAACTCGGACTTCAATGCCAATTTAATTTTGGTCTGTATGAACTTTTGATCCAGAAACTGACTTCTTGTTTCTGTAGCAGTTCATATTAATGCTAATCTGGTGTGTTGAAAATGAATTGATCTTTGCTTTATTGAATCCTGTGTGTTATGTATAATTGTTATTATTTTTCTCCATTAGTGTATATGTTGGCAGTATTAGCTTTGAATTGAAAGAAGACACAATACGACAAGCTTTCATTCCTTTTGGACCTATTAAGTCCATTAATATGAGTTGGGATCCAGTTACGCAGAAACACAAAGGATTTGCATTTGTGGAATATGAACTTCCTGAAGCTGCGCAATTGGCACTCGATCAGATGAATGGAGTTATGATAGGTGGAAGGAATATTAAGGTACAAAGGACTTTTCTATTCGAATTGAATTTATTTTAGGTTAAAATACCTCATAGATCTTTAATATATAGTGATTACGCCATACCTGGATAATATAGGCAAGCATCGTCCACAGTAAATTTTTGGGAATTAATAAAAATATTCCTGTAAAAAAATGAAGATTTACTGCTAAAGCATATTTTAAGTTAAAAATAGCGGACGTAACTGGATTTACAATAACACCCATCATACATCGGATGCAGTGCTGATTTTACGTACAAAATATGTCGATATTCCGATTTAGTGTATTCACGATGGACACAGTTCATGAAAAAAAATCGTAAATAGGCAGCAATTTTTGCAGGAAACAAGCATTAAACCTTCTGTATTTACA----------------------------------------------------------------------------------------------------------------------------------------------------------------------------------------------------------------------------------------
Nreclusus_Newfound_N259 ACGAAATACTGGGGAAGCAATTCTTAGCAACCGCCCAGGTGCT----------GAACATATATACTAAAAAAAGTCTTTAAAATGCTTACTCATATAATGTATAGCGTTCCTACACTTTGTTTTATTGAACTTTGTAATGTGTCCAACAATTTATGACCACCCTGTATATTGTAACTCTCAAAACTATAGTGAAGCATTCTTCAGGAATGTCCTTATCTATTCTTTCTTTAAATTCAAGTTTGGAATAATACATGTTGCAAGTGTGTAAAGAATGATTCAGTAGTTGTAATTAATCAGAGTAACATAGTTTAGGAAATTTAATCCATAATACCTGTTTTAGCTCCTTGTGCATAACTCGTACTTCAATGCCAATTTAATTTTGGTCTGTATGAACTTTTGATCCAGAAACTGACTTCTTGTTTCTGTAGCAGTTCATATTAATGCTAATCTGGTGTGTTGAAAATGAATTGATCTTTGCTCTATTGAGTCCTGTGTGTTATGTATAATTGTTATTATTTTTCTCCTTTAGTGTATATGTTGGCAGTATTAGCTTTGAATTGAAAGAAGACACAATACGACAAGCTTTCATTCCTTTTGGACCTATTAAGTCCATTAATATGAGTTGGGATCCAGTTACGCAGAAACACAAAGGATTTGCATTTGTGGAATATGAACTTCCTGAAGCTGCGCAATTGGCACTCGATCAGATGAATGGAGTTATGATAGGTGGAAGGAATATTAAGGTACAAAGGACTTTTCCATTCAAATTGAATTTATTTTAGGTTAAAACACCTCAAAGATCTTTAATATATAGTGATTTCGCCATACCTGGATAATATAGGCAAACATCGTCCACAGTAAATTTTTGGGAATTAATTAAAATATTCCTGTAAAAAAATGAAGATTTATTGCTAAAGCATATTTTAAGTTAAAAATAGCGGACATAACTAGATTTACAATAACACCCATCATACATCGGATGCAGCGCTGATTTTACGTACAAAATATGTCGATATTCCGATTTAGTGTATTCACGATGGACACAGTTCATGAAAAAAAATCGTAAATAGGCAGCAATTTTTGTAGGAAACAAGCATTAAACCTTCTGTATTTACAATAAATAAGGAAGAATCCATATAAATGACATTTCAGCAATAATGAATTAGTGTGAGGAAAAG-TTCAAAAACCGAGAAGCAAATAAGTTTTAAATGTTCGTAGCATAATCTGATCTCAACGCGGGCTTAATCACACACAGAAAATTAAATGGAAATTAAATTTTCGTAGCATTTCACGATTAACACAATTAAGCGATTCTTATAAAATTCAATTTTTAATAGTGGGACATTT
Nreclusus_Noland_N1051 ----------------------------------------------------------------------------------------------------------------------------------------------------------------------------------------------------------------------------------------------------------------------------------------------------------------------TAGGAAATTTAATCCATAATACCTGTTTTAGCTCCTTGTGCATAACTCGTACTTCAATGCCAATTTAATTTTGGTCTGTATGAACTTTTCATCCAGAAACTGACTTCTTGTTTCTGTAGCAGTTCATATTAATGCTAATCTGGTGTGTTGAAAATGAATTGATCTTTGCTC--TTGAATCCTGTGTGTTATGTATAATTGTTATTATTTTTCTCCTTTAGTGTATATGTTGGCAGTATTAGCTTTGAATTGAAAGAAGACACAATACGACAAGCTTTCATTCCTTTTGGACCTATTAAGTCCATTAATATGAGTTGGGATCCAGTTACGCAGAAACACAAAGGATTTGCATTTGTGGAATATGAACTTCCTGAAGCTGCGCAATTGGCACTCGATCAGATGAATGGAGTTATGATAGGTGGAAGGAATATTAAGGTACAAAGGACTTTTCTATTCAAATTGAATTTATTTTAGGTTAAAACAC----------------------------------------------------------------------------------------------------------------------------------------------------------------------------------------------------------------------------------------------------------------------------------------------------------------------------------------------------------------------------------------------------------------------------------------------------------------------------------------------------------------------------------------------------------------------------
Nreclusus_Smokemont_N1020 ----------------------------------------------------------TATATACTAAAAAAAGTCTTTAAAATGCTTACTCATATAATGTATAGCGTTCCTACACTTTGTTTTATTGAACTTTGTAATGTGTCCAACAATTTATGACCACCCTGTATATTGTAACTCCCAAAACTATAGTGAATCATTCTTCAGGAATGTCCTTATCTATTCTTTCTTTAAATTCAAGTTTGGAATAATACATGTTGCAAGTGTGTAAATAATAATTCAGTAGTTGTAATTAATCAGAGTAACATAGTTTAGGAAATTTAATCCATAATACCTGTTTTAGCTCCTTGTGCATAACTCATACTTCAATGCCAATTTAATTTTGGTCTGTATGAACTTTTGATCCAGAAACTGACTTCTTGTTTCTGTAGCAATTCATATTAATGCTAATCTGGTGTGTTGAAAATGAATTGATCTTTGCTCTATTGAGTCCTGTGTGTTATGTATAATTGTTATTATTTTTCTCCTTTAGTGTATATGTTGGCAGTATTAGCTTTGAATTGAAAGAAGACACAATACGACAAGCTTTCATTCCTTTTGGACCTATTAAGTCCATTAATATGAGTTGGGATCCAGTTACGCAGAAACACAAAGGATTTGCATTTGTGGAATATGAACTTCCTGAAGCTGCGCAATTGGCACTCGATCAGATGAATGGAGTTATGATAGGTGGAAGGAATATTAAGGTACAAAGGACTTTTCTATTCGAATTGGGTTTATTTTAAGTTAAAACACCTCATAGATCTTTAATATATAGTGATTACGCCATACCTGGATAATATAGGCAAGCATCGTCCACAGTAAATTTTTGGGAATT---AAAAATATTCCTGTAAAAAAATGAAGATTTATTGCTAAAGCATATTTTAAGTTAAAAATAGCGGACATAACTAGATTTACAATAACACCCATCATACATCGGATGCAGCGCTGATTTTACGTACAAAATATGTCGATATTCAGATTTAGTGTATTCACGATGGACACAGTTCGTGAAAAAAAATCGTAAATAGGCAGCAATTTTTGCAGGAAACAAGCATTAAAC---CCGTATTTACAATAAATAAGGAAGAATCCATATAAATTACATTTCAACAATAATGAATTTGAGTG-GGAAAAATTTCAAAAGCCGAAAAGCAAATAAGTTTTAAATGTTCGTAGCATA-----------------------------------------------------------------------------------------------------------------------------
Nsheari_BaldRiver_N1168 ACGAAATACTGGGGAAGCAATTCTTAGCTATCGCCCAGTTGCTGAGCGGCAGCGAACATATATACTAAAAAAAGTCTTTAAAATGCTTACTCCTATAATGTATAGCGTTCCTACACTTTGTTTTATTGAACTTTGTAATGTGTCCAACAATTTATGACCACCCTGTATATTGTAACTCCCAAAACTATAGTGAATCATTCTTCAGGAATGTCCTTATCTATTCTTTTTTTAAATTCAAGTTTGGAATAATACATGTTGCAAGTGTGTAAAGAATGATTCAGTAGTTGTAATTAATCAAAGTAACATAGTTTAGGAAATTTAATCCATAATACCTGTTTTAGCTCCTTGT-CATAACTCGTACTTCAATGCCAATTTAATTTTGGTCTGTATGAACTTTTGATACAGAAACTGACTTCTTGTTTCTGCAGCAGTTCATATTAATGCTAATCTGGTGTGTTGAAAATGAATTGATCTTTGCCCTATTGAGTCCTGTGTGTTATGTATAATTGTTATTATTTTTCTCCTTTAGTGTATATGTTGGCAGTATTAGCTTTGAATTGAAAGAAGACACAATACGACAAGCTTTCATTCCTTTTGGACCTATTAAGTCCATTAATATGAGTTGGGATCCAGTTACGCAGAAACACAAAGGATTTGCATTTGTGGAATATGAACTTCCTGAAGCTGCGCAATTGGCACTCGATCAGATGAATGGAGTTATGATAGGTGGAAGGAATATTAAGGTACAAAGGACTTTTCTATTCAAATTGGATTTATTTTAGGTTAAAACACCTCAAAGATATTTAATATATAGTGATTACGCCATACCTGGATAATAGAGGCAAGCATCGTCCACAGTAAATTTTTGGAAATTAATAAAAATATTCCTGTAAAAAAATGAAGATTTACTGCTAAAGCATATTTTAAGTTAGAAATAGCGGACGTAACTAGATTTACAATAACACCCATCATACATCGGATGCAGCGCTGATTTTATGTACAAAATATGTCGATATTCCGATTTAGTGTATTCACGATGGACACAGTTCATGAAAAAAAATCATAAATAGGCAGCAATTTTTGCAGGAAACAAGCATTAAACCTTCTGTATTTACAATAAATAAGGAAGAATCCATATAAATTACATTTCAGCAATAATGAATTAGTGTGAGGAAAAATTTCAAAAACCGAGAAGCAAATAAGTTTTAAATGTTCGTAGTATAATCTGATCTCAACGCGGGCTTAATCACACACAGAAAATTAAATGGAAATTAAAT--TCGTAGCATTTCACGATTAACACAATTAAGTGATTCTTATAAAATTCAATTTTTAATAGTGGGACATTT
Nsheari_Cohutta_N826 ACGAAATACTGGGGAAGCAATTCTTAGCTATCGCCCAGTTGCTGAGCGGCAGCGACCATATATACTAAAAAAAGTCTTTAAAATGCTTACTCCTATAATGTATAGCGTTCCTACACTTTGTTTTATTGAACTTTGTAATGTGTCCAACAATTTATGACCACCCTGTATATTGTAACTCCCAAAACTATAGTGAATCATTCTTCAGGAATGTCCTTATCTATTCTTTTTTTAAATTCAAGTTTGGAATAATACATGTTGCAAGTGTGTAAAGAATGATTCAGTAGTTGTAATTAATCAAAGTAACATAGTTTAGGAAATTTAATCCATAATACCTGTTTTAGCTCCTTGT-CATAACTCGTACTTCAATGCCAATTTAATCTTGGTCTGTATGAACTTTTGATACAGAAACTGACTTCTTGTTTCTGTAGCAGTTCATATTAATGCTAATCTGGTGTGTTGAAAATGAATTGATCTTTGCTCTATTGAGTCCTGTGTGTTATGTATAATTGTTATTATTTTTCTCCTTTAGTGTGTATGTTGGCAGTATTAGCTTTGAATTGAAAGAAGACACAATACGACAAGCTTTCATTCCTTTTGGACCTATTAAGTCCATTAATATGAGTTGGGATCCAGTTACGCAGAAACACAAAGGATTTGCATTTGTGGAATATGAACTTCCTGAAGCTGCGCAATTGGCACTCGATCAGATGAATGGAGTTATGATAGGTGGAAGGAATATTAAGGTACAAAGGACTTTTCTATTCAAATTGGATTTATTTTAGGTTAAAACACCTCAAAGATATTTAATATTTAGTGATTACGCCATACCTGGATAATATAGGCAAGCATCGTCCACAGTAAATTTTTGGAAATTAATGAAAATATTCCTGTAAAAAAATGAAGATTTACTGCTAAAGCAT--------------------------------------------------------------------------------------------------------------------------------------------------------------------------------------------------------------------------------------------------------------------------------------------------------------------------------------------------------------------------------------------------------------------------------------------
Nsheari_JoyceKilmer_N092 ---AAATACTGGGGAAGCAATTCTTAGCTATCGCTCAGTTGCTGAGCGGCAGCGAACATATATACTAAAAAAAGTCTTTAAAATGCTTACTCCTATAATGTATAGCGTTCCTACACTTTGTTTTATTGAACTTTGTAATGTGTCCAACAATTTATGACCACCCTGTATATTGTAACTCCCAAAACTATAGTGAATCATTCTTCAGGAATGTCCTTATCTATTCTTTTTTTAAATTCAAGTTTGGAATAATACATGTTGCGAGTGTGTAAAGAATGATTCAGTAGTTGTAATTAATCAAAGTAACATAGTTTAGGAAATTTAATCCATAATACCTGTTTTAGCTCCTTGT-CATAACTCGTACTTCAATGCCAATTTAATTTTGGTCTGTATGAACTTTTGATACAGAAACTGACTTCTTGTTTCTGCAGCAGTTCATATTAATGCTAATCTGGTGTGTTGGAAATGAATTGATCTTTGCTCTATTGAGTCCTGTGTGTTATGTATAATTGTTATTATTTTTCTCCTTTAGCGTGTATGTCGGCAGTATTAGCTTTGAATTGAAAGAAGACACAATACGACAAGCTTTCATTCCTTTTGGACCTATTAAGTCCATTAATATGAGTTGGGATCCAGTTACGCAGAAACACAAAGGATTTGCATTTGTGGAATATGAACTTCCTGAAGCTGCGCAATTGGCACTCGATCAGATGAATGGAGTTATGATAGGTGGAAGGAATATTAAGGTACAAAGGACTTTTCTATTCAAATTCGATTTATTTTAGGTTAAAACACCTCAAAGATATTTAATATATAGTGATTACGCCATACCTGGATAATATAGGCAAGCATCGTCCACAGTAAATTTTTGGAAATTAATAAAAATATTCCTGTAAAA-----AAGATTTACTGCTAAAGCATATTTTAAGTTAAAAATAGCGGACGTAACTAGATTTACAATAACACCCATCATACATCGGATGCAGCGCTGATTTTATGTACAAAATATGTCGATATTCCGATTTAGTGTATTCACGATGGACACAGTTCGTGAAAAAAAATCGTAAATAGGCAGCAATTTTTGCAGGAAACAAGCTTTAAACCTTCTGTATTTACAATAAATAAGGAAGAATCCATATAAATTACATTTCAGCAATAATGAATTAGTGTGAGGAAAAATTTCAAAAACCGAGAAGCAAATAAGTTTTAAATCTTCGTAGTATAATCTGATCTCAACGCGGGCTTAATCACACACAGAAAATTAAATGGAAATTAAAT-----------------------------------------------------------------------
Nsilvanus_Elijay_N395 AGTAAACACTAAAGGAATAATCAGTATTGTCTACTGAGTCCATGACCAACCATAAAAATATGTACTAAAAATGGTCCTTAAAATGCTTATTCATATAAAGTATAGCGTTTCTACACTTGTTTTTATTGAACTTTGTAAGGTGTCCAACAATTTATGACCACCCTGTATAGTGTAGCTTGCAAAACTAGAGTGAATCATTCCTCATAAATGCCCTTGTCTATTCTTTCTTTAAATTCAAGTCTGAAGCAATGCATGTTGCAAGGGTGTAAGGAATGATTCAGTAGTTGTAGTTAATCAAGGTAATATAGTTTAGGGAGTTTAATCCATAATACCTGTTTTAGCTCCTTGTGAATAATCCGTACCTCAATGCCAATTTAAT----------------TTTTGATCAAGAAACTAACTTCTTGTTTCTGTAGCAGTTCCTATTAATGCTAGTCCGGTGTGTTGAAAATGAATTGATCTTTGCTCTATTGGGTCG--TGTTTTATGTATAATTGTTATTGTGTTTCTCCTCTAGTGTATATGTTGGCAGTATTAGCTTTGAATTGAAAGAAGACACAATACGACAAGCTTTCATTCCTTTTGGACCTATTAAGTCCATTAATATGAGTTGGGATCCAGTTACGCAGAAACACAAAGGATTTGCATTTGTGGAATATGAACTTCCTGAAGCTGCGCAATTGGCACTCGATCAGATGAATGGAGTTATGATAGGTGGAAGGAATATTAAGGTAAAAAGAACTTTTCTATTCAAATTGAATTTATTTTAGG--G------------------------------------------------------------------------------TTTGGGAATTAATAAAAATATTCCCGTAAAAAAATGAAGATTTATTGCTAAAGCATATTTTAAGTTAGAAATAGCGGACGTAACTAGATTTACAATAACATCCATCATACATCAGATGCAGCGCTGATTTTACGTACAAAATATATCGATATTCCGATTTAGTGTAATCACGATGGGCACAGTTCGTGAAAAAAAATCGTAAATAGACAGCGATTCTTGCAGAAAACAAGTGTTAAATCTTCTGTATTTGCAATAAATAAGGAAGAATCCATATAAATTACATTTCAACAATGACGAATTAGTGCGAGAAAAAATTTCAAAACCCGAGAAGCAAATAAGTTTTAAATGTTCGTAGCATAGTTTGACCTCGCTGCGGGCTTAATCACACACAGAAAATTAAATGGAAATTAAATTTTCGTAGCATTTCGCGATTAACACAATTAAGCAATTCTTATAAAATTCAATTTTAAATAGTGTGACGTTT
Nsilvanus_GermanyCove_N1017 AGTAAACACTAAGGGAATAATCAGTATTGTCTACTGAGTCCATGACCAACCATAAAAATATGTACTAAAAAAGTTCCTTAAAATGCTTATTCATATGAAGTATAGCGTTTCAACACTTGTTTTTATTGAACTTTGTAAGGTGTCCAACAATTTATGACCACCCTGTATATTGTAGCTTGCAAAACTAGAGTGAATCATTCCTCATAAATGCCCTTGTCTATTCTTTCTTTAAATTCAAGTCTGAAGTAATGCATGTTGCAAGGGTGTAAGGAATGATTCAGTAGTTGCAGTTAATCAAGGTAATATAGTTTAGGGAGTTTAATCCATAATACCTGTTTTAGCTCCTTGTGCATAATCCGTACCTCAATGCCAATTTAAT----------------TTTTGATCAAGAAACTAACTTCTTGTTTCTGTAGCAGTTCCTATTAATGCTAGTCCGGTGTGTTGAAAATGAATTGATCTTTGCTCTATTGAGTCC--TGTTTTATGTATAATTGTTATTGTGTTTCTCCTCTAGTGTATATGTTGGCAGTATTAGCTTTGAATTGAAAGAAGACACAATACGACAAGCTTTCATTCCTTTTGGACCTATTAAGTCCATTAATATGAGTTGGGATCCAGTTACGCAGAAACACAAAGGATTTGCATTTGTGGAATATGAACTTCCTGAAGCTGCGCAATTGGCACTCGATCAGATGAATGGAGTTATGATAGGTGGAAGGAATATTAAGGTAAAAAGGACTTTTCTATTCAAATTGAATTTATTTTAGGGAAAAACTCCTGAAAGATTCTTAATATATAGTATTTGCGCCATACCTGGATAATATA-TCAAACGTCGTCCGCAGAAAATTTTTGGGAATTAATAAAAATATTCCCGTAAAAAAATGAAGATTTATTACTAAAGCATATTTTAAGTTAGAAATAGTGGACGTAACTAGATTTACAATAACATCCATCATACACCAGATGCAGCGCTGATTTTATGTACAAAATATATCGATATTCCGATTTAGTGTAATCACGATGGACACAGTTCGTGAAAAAAAAACGTAAATAGACAGCAATTCTTGCAGAAAACAAGTGTTAAATCTTCTGTATTTGCAATAAATAAGGAAGAATCCATATAAGTTACATTTCAACAATGACGAATTAGTGCGAGAAAAAATTTGAAAACCCGAGAAGCAAATAAGTTTTAAATGTTCGTAGCATAGTTTGACCTCGCTGCGGGCTTAATCACACACAGAAAATTAAATGGAAATTAAATTTTCGTAGCATTTCGCAATTAACACAATTAAGCAATTCTTATAAAATTCAATTTTAAATAGTGTGACGTTT
Nsilvanus_HeboMtn_N1029 AGTAAACACTAAGGGAATAATCAGTATTGTCTACTGAGTCCATGACCAACCATAAAAATATGTACTAAAAAAGGTCCTTAAAATGCTTATTCATATAAAGTATAGCGTTTCTACACTTGTTTTTATTGAACTTTGTAAGGTGTCCAACAATGTATGACCACCCT----------GCTTGCAAAACTAGACTGAATCATTCCTCATAAATGCCCTTGTCTATTCTTTCTTTAAATTCCAGTCTGAAGTAATGCATGTTGCAAGGGTGTAAGGAATGATTCAGTAGTTGTAGTTAATCAAGGTAATATAGTTTAGGGAGTTTAATCCGTACTACCTGTTTTAGCTCCTTGTGAATAATCCGTACCTCAATGCCAATTTAAT----------------TTTTGATCAAGAAACTAACTTCTTGTTTCTGTAGCAGTTCCTATTAATGCTAGTCCGGTGTGTTGAAAATGAATTGATCTTTGCTCTATTGAGTCC--TGTTTTATGTATAATTGTTATTGTGTTTCTCCTCTAGTGTATATGTCGGCAGTATTAGCTTTGAATTGAAAGAAGACACAATACGACAAGCTTTCATTCCTTTTGGACCTATTAAGTCCATTAATATGAGTTGGGATCCAGTTACGCAGAAACACAAAGGATTTGCATTTGTGGAATATGAACTTCCTGAAGCTGCGCAATTGGCACTCGATCAGATGAATGGAGTTATGATAGGTGGAAGGAATATTAAGGTAAAAAGGACTTTTCTATTCAAATTGAATTTATTTTAGGGAAAAACATCTGAAAGATTCTTAATATATAGTGATTGCGTCATACCTGGATAATATA-TCAAACGTCGTCCGCAGAAAATTTTTGGGAATTAATAAAAATATTCCCGTAAAAAAATGAAGATTTATTGCTAAAGCATATTTTAAGTTAGAAATAGCGGACGTAACTAGATTTACAATAACATCCATCATACATCAGATGCAGCGCTGATTTCATGTACAAAATATATCGATATTCCGATTTAGTGTAATCACGATGGGAACGGTTCGTGAAAAAAAATCGTAAATAGACAGCGATTCTTGCAGAAAACAAATGTTAAATCTTCTGTATTTGCAATAAATAAGGAAGAATCCATATAAATTACATCTCAACAATGACGAATTAGTGCGAGAAGAAATTTCAAAACCCGAGAAGCAAATAAGTTTTAAATGTTCGTAGCATAGTTTGACCTCGCTGCGGGCTTAAT--CACACAGAAAATTAAATGGAAATTAAATTTTCGTAGCATTTCGCGATTAACACAATTAAGCAATTCTTATAAAATTCAATTTTAAATAGTGTGACGTTT
Nstupkai_BlowholeWOS_N285 TCGAAATA-----AAAAAAA-----AACAACT--------------------------TATACTCC-AAAAAACTATTTAACCTTCTTACTCATTTAAACGACATCGTTCCTAAATTTTGTTTTATTGAACTTTGTAATGTGTCCAACAATTTATGACCACCCTGTATATTGTAACTCCCAAAACTATAGTGAATCATTCTTCGGGAATGTCCTTATCTATTCTTTCTTTAAATTCAAGTTGGGAATAATACATGTTGCAAATGTGTGAAGAATGATTCGGTAGTTGTAATTAATCAAAGTAACATAGTTTAGGAAATTTAATCCATAATACCTGTTTTAGCTCCTTGTGCATAACTCGGACTTCAATGCCAATTTAATTTTGGTTTGTATGAACTTTTGATCCAGAAACTGACTTCTTGTTTCTGTAGCAGTTCATATTAATGCTAATCTGGTGTGTTGAAAATGAATTGATCGTTGCTCTATTGA-TCCTGTGTGTTATGTATAATTGTTATTATTTTTCTCCTTTAGTGTATATGTTGGCAGTATTAGCTTTGAATTGAAAGAAGACACAATACGACAAGCTTTCATTCCTTTTGGACCTATTAAGTCCATTAATATGAGTTGGGATCCAGTTACGCAGAAACACAAAGGATTTGCATTTGTGGAATATGAACTTCCTGAAGCTGCGCAATTGGCACTCGATCAGATGAATGGAGTTATGATAGGTGGAAGGAATATTAAGGTACAAAGAACTTTTCTATTCAAATTGGATTTATTTTAGGTTAAAACACCTCAAAGATCTTTAATATATAGTGATTACGCCATACCTGGATAATATAGGCAAGCATCGTACACAGTAAATTTTTGGGAATTAATAAAAATATTCCTGTAAAAAAATGAAGATTTACTGCTAAAGCATATTTTAAGTTAAAAATAGCGGACATAACTGGATTTACAATAACACCCATCATACATTGGATGCAGCGCTGATTTTACGTACAAAATATGTCGATATTCAGATTAAGTGTATTCACGATGGACACAGTTCATGAAAAAAAATCGTAAATAGGCAGTAATGTTTGCAGGAAACAAGCATTAAAC---CCGTATTTACATTAAATAAGGAAGAATCCATATAAATTACATTTCAACAATAATGAATTTGAGTG-GGAAAAATTTCAAAAGCCGAGAAGCAAATAAGTTTTAAATGTTCGTAGCATAGTCTGATCTCAACGCGGGCTTAATCACACACAGAAAATTAAA-----------------------------------------------------------------------------------
Nstupkai_Blowing_N356 --------------------TTCTTAGCAACTGCCAAGTTGCTGAGCGGCAGCGAACATATATACTAAAAAAAGTCTTTAAAATGCTTACTCATATAATGTATAGCGTTCCTACACTTTGTTTTATTGAACTTTGTAATGTGTCCAACAATTTATGACCACCCTGTATATTGTAACTCCCAAAACTATAGTGAATCATTCTTCAGGAATGTCCTTATCTATTCTTTCTTTAAATTCAATTTTGGAATAATACATGTTGCAAGTGT-TAAAGAATGATTCAGTAGTTGTAATTAATCAAAGTAACATAGTTTAGGAAATTTAATCCATAATACCTGTTTTAGCTCCTTGTGCATAACTCGGACTTCAATGCCAATTTAATTTTGGTCTGTATGAACTTTTGATCCAGAAACTGACTTCTTGTTTCTGTAGCAGTTCATATTAATGCTAATCTGGTGTGTTGAAAATGAATTGATCTTTGCTCTATTGAGTCCTGTGTGTTATGTATAATTGTTATTATTTTTCTCCTTTAGTGTATATGTTGGCAGTATTAGCTTTGAATTGAAAGAAGACACAATACGACAAGCTTTCATTCCTTTTGGACCTATTAAGTCCATTAATATGAGTTGGGATCCAGTTACGCAGAAACACAAAGGATTTGCATTTGTGGAATATGAACTTCCTGAAGCTGCGCAATTGGCACTCGATCAGATGAATGGAGTTATGATAGGTGGAAGGAATATTAAGGTACAAAGGACTTTTATATTCAAATTGAATTTATTTTAGGTTAAAACACCTCAAAGATCTTTAATATATAGTGATTACGCCATACCTGGATAATATAGGCAAGCATTGTCCACAGTAAATTTTTGGGAATTAATAAAAATATTCCTGTAAAAAAATGAAGATTTACTGCTAAAGCATATTTTAAGTTAAAAATAGCGGACGTAACTGGATTTACAATAAC-CCCATCATACATCAGATGCAGCGCTGATTTTACGTACAAAATATGTCGATATTCTGATTTAGTGTATTCACGATGGACACAGTTCGTGAAAAAAAATCGTAAATAGGCAGCAATTTTTGCAGGAAACAAGCATTAAACCTTCTGTATTTACAGTAAATTAGGAAGAATCCATATAAATGACATTTCAGCAATAATGAATTAGTGTGAGGAAAAATTTCAAAAACTGAGAAGCAAATAAGTTTTAAATGTTCGTAGCATAATCTGATCTCAACGCGGGCTTAATCACACACAGAAAATTAAATGGAAATTAAATTTTCGTAGCATTTCACGATTAACACAATTAAGCGATTCTTATAAAATTCAATTTTTAATAGTGGGACGTTT
Nstupkai_LittleRiver_N293 ACGAAATACTGGGGAAGCAATTCTTAGCAACCGCCCAGTTGCTGAGCGGCAGCGAAAATATATACTAAAAAAAGTCTTTCAAATGCTTACTCATATAATGTATAGCGTTCCTACACTTTGTTTTATTGAACTTTGTAATGTGTCCAACAATTTATGACCACCCTGTATATTGTAACTCCCAAAACTATAGTGAATCATTCTTCGGGAATGTCCTTATCTATTCTTTCTTTAAATTCAAGTTGGGAATAATACATGTTGCAAATGTGTAAAGAATGATTCGGTAGTTGTAATTAATCAAAGTAACATAGTTTAGGAAATTTAATCCATAATACCTGTTTTAGCTCCTTGTGCATAACTCGGACTTCAATGCCAATTTAATTTTGGTCTGTATGAACTTTTGATCCAGAAACTGATTTCTTGTTTCTGTAGCAGTACATATTAATGCTAATCTGGTGTGTTGAAAATGAATTGATCTTTGCTCTATTGAGTCCTGTGTGTTATGAATAATTGTTATTATTTTTCTCCTTTAGTGTATATGTTGGCAGTATTAGCTTTGAATTGAAAGAAGACACAATACGACAAGCTTTCATTCCTTTTGGACCTATTAAGTCCATTAATATGAGTTGGGATCCAGTTACGCAGAAACACAAAGGATTTGCATTTGTGGAATATGAACTTCCTGAAGCTGCGCAATTGGCACTCGATCAGATGAATGGAGTTATGATAGGTGGAAGGAATATTAAGGTACAAAGGACTTTTTTATTCAAATTGTATTTATTTTAGGTTAAAACACCTCATAGATCTTTAATATATAGTGATTACGCCATACCTGGATAATATAGGCAAGCATCGTACACAGTAAATTTTTGGGAATTAATAAAAATATTCCTGTAAAAAAATGAAGATTT---------------------------------------------------------------------------------------------------------------------------------------------------------------------------------------------------------------------------------------------------------------------------------------------------------------------------------------------------------------------------------------------------------------------------------------------------------
Ntempletoni_BaldMtns_N950 AGTAAACACTAAGGGAATAATCACTATTATCTACAGAGTCCATGACCAACCAT--AAATATGTACTAAAAAAAGTCCTTAAAATGCTTGCTCATATAAAGTATAGCGTTTCTACACTTTGTTTTATTGAACTTTGTAAAGTGTCCAACAATTTATGACCACCCTGTATAGTGTAGCTTGGAAGACTAGAGTGAATCATTCCTCGGGAATGACCTCGTCTCTTCTTTCTTTAAATTCAAGTTTGGAGTAATGCATGTTGCAAGAGTGTAAAGACTCTTTCAGTAGTTGTAATTCATGAAGGTAATATAGTTTAAGGAATTTAATCCATAATACCTGTTTTAGCTCCTTGTGCATAACTCGTAGATCAATGCCAATTTAATTTTGGTCTATACGAACTTTTGATCAAGAAACTGACTTCTTGTTTCTGTAGCAGTTCCCATTAATGCTAGTCTGGTGTGTTGAAAATGAATTGATCTTTGCCCTATTGAATCC--CGTTTTGTGTATAATTGCTATTGTGTTTCTCCTCTAGTGTATATGTTGGCAGTATTAGCTTTGAATTGAAAGAAGACACAATACGACAAGCTTTCATTCCTTTTGGACCTATTAAGTCCATTAATATGAGTTGGGATCCAGTTACGCAGAAACACAAAGGATTTGCATTTGTGGAATATGAACTTCCTGAAGCTGCGCAATTGGCACTCGATCAGATGAATGGAGTTATGATAGGTGGAAGGAATATTAAGGTAAAAAGGACTTTTCTATTCAAATTGAATTTATTTTAGGTTAAAACACCTCAAAGATTCTTAATATATAGTGATTGCGGGATG----GGAAATCT--------------------------------------GCTACAATTTCAGT------------ACATTCGGCTACGAAAACCTCAAAATT---------------------------------------------------------CTGATTTTCTGCGCCAAAA------TTTTTCTGA----------------TGGAGGAAAT-----ACCAAAAGC-GC----------------------------------AATTTTTCTGGACTTAAA-----------GAAAATAACCAGA-----------AAATAGATAAATC-------GCCAACATTTCAAACCGTAAGAAA-----CGATTTTAAAA-TCCATTGCGTAATGTGAATCTACTTCGAACTTGATCGCACATAGCCGATT---------------TTTGGTCTTAGTTTCTGAAG---GCCACAAAGATTC--GCGTAAGATTCCATTTTGAAAAATGAAACATAC
Ntempletoni_ClarksCreek_N945 AGTAAACTCTAAGAGAATAATCACTATTATCTACAGAGTCCATGACCAACCAT--AAATATGTACTAAAAAAAGTCCTTAAAATGCTTGCTCATATAAAGTATAGCGTTTCTACACTTTGTTTTATTGAACTTTGTAAGGTGTCCAACAATTTATGACCACCCTGTATAGTGTAGCTTGGAAGACTAGAGTGAATCATTCCTCGGGAATGACCTCGTCTATTCTTTCTTTAAATTCAAGTTTGGAGTAATGCATGTTGCAAGTGTGTAAAGACTGTTTCAGTAGTTGTAATTCATGAAGGTAATATAGTTTAAGGAATTTAATCCATAATACCTGTTTTAGCTCCTTGTGCATAACTCGTAGCTCAATGCCAATTTAATTTTGGTCTATACAAACTTTTGATCAAGAAACAGACTTCTTGTTTCTGTAGCAGTTCCCATTAATGCTAGTCTGGTGTGTTGAAAATGAATCGATCTTTGCCCTATTGAATCC--CGTTTTGTGTATAATTGTTATTGTGTTTCTCCTCTAGTGTATATGTTGGCAGTATTAGCTTTGAATTGAAAGAAGACACAATACGACAAGCTTTCATTCCTTTTGGACCTATTAAGTCCATTAATATGAGTTGGGATCCAGTTACGCAGAAACACAAAGGATTTGCATTTGTGGAATATGAACTTCCTGAAGCTGCGCAATTGGCACTCGATCAGATGAATGGAGTTATGATAGGTGGAAGGAATATTAAGGTAAAAAGGACTTTTCTATTCAAATTGAATTTATTTTAGGTTAAAACACCTCAAAGATTCTTAATATATAGTGATTGCGGGATG----GGAAATCT--------------------------------------GCTACAATTTCAGT-----------------CTGCTACGAAAACGTCAAAATT---------------------------------------------------------CTGATTTTCTGCGCCAAAA------TTTTTCTGACCTAGTATATTCCTGATAAAGGATATTCCTGACCGATGGC-GCCGATCGGTAATGATATTTCGCGGATTTAATTCAAAAATTTTCGGCGCCCGA------------------AATCGGA--GAATTTTTTAAAAAAATATTTT-------TCGAACCTCGTAATTGAAAAAAAAAA--CCTTTTGTGGA--TCCGGAGTAAAGGAAGCACCAATGTCGCAT---ATCGCATTTCGCGGATT---------------TTTAATTTGATTTTTCAGCAT-TGTAACCGAAATTTCCTTTTAGAAAATAATTTTGAACAAAGGAA-----
Ntempletoni_ScronceCreekRd_N1223 AGTAAACACTAAGGGAATAATCACTATTATCTACAGAGTCCATGACCAACCAT--AAATATGTACTAAAAAAAGTCCTTAAAATGCTTGCTCATATAAAGTATAGCGTTTCTACACTTTGTTTTATTGAACTTTGTAAGGTGTCCAACAATTTATGACCACCCTGTATAGTGTAGCTTGGAAGACTAGAGTGAATCATTCCTCGGGAATGACCTCGTCTATTCTTTCTTTAAATTCAAGTTTGGAGTAATGCATGTTGCAAGTGTGTAAAGACTGTTTCAGTAGTTGTAATTCATGAAGGTAATATAGTTTAAGGAATTTAATCCATAATACCTGTTTTAGCTCCTTGTGCATAACTCGTAGCTCAATGCCAATTTAATTTTGGTCTATACGAACTTTTGATCAAGAAACTGACTTCTTGTTTCTGTAGCAGTTCCCATTAATGCTAGTCTGGTGTGCTGAAAATGAATCGATCTTTGCCCTATTGAATCC--CGTTTTTTGTATAATTGTTATTGTGTTTCTCCTCTAGTGTATATGTTGGCAGTATTAGCTTTGAATTGAAAGAAGACACAATACGACAAGCTTTCATTCCTTTTGGACCTATTAAGTCCATTAATATGAGTTGGGATCCAGTTACGCAGAAACACAAAGGATTTGCATTTGTGGAATATGAACTTCCTGAAGCTGCGCAATTGGCACTCGATCAGATGAATGGAGTTATGATAGGTGGAAGGAATATTAAGGTAAAAAGGACTTTTCTATTCAAATTGAATTTATTTTAGGTTAAAACACCTCAAAGATTCTTAATATATAGTGATTGCGGGATG----GGAAATCT--------------------------------------GCTACAATTTCAGT------------ACATTCTGCTACGAAAACCTCAAAATT---------------------------------------------------------CTGATTTTCTGCACCAAAA------TTTTTCTGACCTAGTATATTCCTGATAAAGGATATTCCTCACCGATGGT-GCCGATCGGTAATGATATTTCGCGGATTTAATTCAAAATTTTTCAGCACCCGA------------------AATCGGA--GAATTTTTTAAAAAAATAATTT-------TCGAACCTCGTAATTGAAAAAAAAAA--CCTTTTCTGGAT-TCCGGAGTAAAGGAAGCACCGATGTCGCGT---ATCGCATTTCGCTGATT---------------TTTAATTTGATTTTCCGGCAC-TGTAACCAAAATTTCCTTTTAGAAAATAATTTTTAACAAAGGAA-----
Ncarolinensis_Grandfather_N218 AATTAGCACAACGGAAGAAA-----------CAACAAATTGATACATAAATGTACAAATATATATCAAAG----------ATATATTTATTTAAAAAAAATAGAACGTCTATAAATTTTTTTTT-TTTCCTTTTGTAACTATTTTAGCTACTAA----------------------TTTTGATGTTTGAGGAGACTATTTT----------------GGCTACTATTTTTACACTTGAGACTAGAG------ATACTAT-----TTCAGTCTACAACCCAGTGGCAGCCCT--------GTAATATAGTTTAGGGAGTTTAATTCATAATAATTGTCTTAGCTCCTTGTGCATAGCTCGTAGCTCAATGCCAATTTAATTCTGGTCTATATGAACTTTTGATCAAGAAACTGACTTCTTGTTTCTGTAGCAGTTCCTATTAATGCTAG-GTGGTGTGTTGAAAATGAATTGATCTTTGATTTATTGAGTCCTGTGTATTATGTATAATTGTTATTATGTTTCTCCTCCAGTGTATATGTTGGCAGTATTAGCTTTGAATTGAAAGAAGACACAATACGACAAGCTTTCATTCCTTTTGGACCTATTAAGTCCATTAATATGAGTTGGGATCCAGTTACGCAGAAACACAAAGGATTTGCATTTGTGGAATATGAACTTCCTGAAGCTGCGCAATTGGCACTCGATCAGATGAATGGAGTTATGATAGGTGGAAGGAATATTAAGGTAAAAAGGACTTTTCTATTCAAATTGAATTTATTTTAGATTAAAACACTTCAAAGATTCTTAATATATAGTGATTACGCCAT---------------------------------------------------------------------------------------------------------------------------------------------------------------------------------------------------------------------------------------------------------------------------------------------------------------------------------------TAAAGCGAATTAGTGTGAGAAAAAATTTCAAAAACCGAGAAGCAAATAAGTT--AAATGTTCGTAGCATAGTTCGATCTCAATGCGGGCTTAATCACACACAAAAAATTAAATGGAAATTAAATTTTCGTAGCATTTCGCGATTAACACAATT------------------------------------------
Ncarolinensis_LinvilleCaverns_N227 ---------------------------------------------------------------------------------------------------------------------TTTTTT--TTTCCTTTTGTAACTA----AGCTATTAA----------------------TTTTGATGTTTAAGGAGACTATTTT----------------GGCTACTATTTTTACACTTGAGACTAGAG------ATACTAT-----TTCAGTCTACAACCCAGTGGCAGCCCT--------GTAATATAGTTTAGGGAGTTTAATTCATAATACTTGTCTTAGCTCCTTGTGCATAGCTCGTAGCTCAATGCCAATTTAATTCTGGTCTATACGCACTTTTGATCAAGAAACTGACTTCTTGTTTCTGTAGCAGTTCCTATTAGTGCTAGTCTGGTGTGTTGAAAATGAATTGATCTTTGATTTATTGAGTCCTGTGTATTATGTATAATTGTTATTATGTTTCTCCTCCAGTGTATATGTTGGCAGTATTAGCTTTGAATTGAAAGAAGACACAATACGACAAGCTTTCATTCCTTTTGGACCTATTAAGTCCATTAATATGAGTTGGGATCCAGTTACGCAGAAACACAAAGGATTTGCATTTGTGGAATATGAACTTCCTGAAGCTGCGCAATTGGCACTCGATCAGATGAATGGAGTTATGATAGGTGGAAGGAATATTAAGGTAAAAATGACTTTTCTATTCAAATTGAATTTATTTTAGGTTAAAACACCGCAAAG---------------------------------------------------------------------------------------------------------------------------------------------------------------------------------------------------------------------------------------------------------------------------------------------------------------------------------------------------------------------------------------------------------------------------------------------------------------------------------------------------------------------------------------------------------------------
Ncherokee_BallhootScar_N193 AGTAAACACTAAGGGAATAATCACTATTATCTACAGAGTCCATGACAAACATAAAAAATATGTACTAAAAAAGGTCCTTAAAATGCTTACTCATATAAAGTAAAGTGTTCCTACACTTTGTGTTATTAAACTTTGTAAGGTGTCCAACAATTTATGACCACCCTGTATAGTGTAGCTTGCAAAACTAGAGTGAATCATTCCTCAGGAATG---------ATTCTTTCTTTAAATTCAAGTTTGGAGTAAAGCATGTTGCAAGTGTGTGAAGAATGGTTCAGTAGTTGTAATTGATCAAGGTAATATAGTTTAGGGAGTTTAATCCATAATACCTGTCTTAGCTCCTTGTGCATAACTCGTAGCTCAATGCCAATTTAATCCTGGTCTATATGAACTTTTGATCAAGAAACTGACTTCTTGTTTCTGTAGCAGTTCATATTAATGCTAGTCTGGTGTGTTGGAAATAAATTGATCTTTGAATTATTGAGTCCTGTGTATTATCTATAATTGTTATG---TTTCTCCTCTAGTGTATATGTTGGCAGTATTAGCTTTGAATTGAAAGAAGACACAATACGACAAGCTTTCATTCCTTTTGGACCTATTAAGTCCATTAATATGAGTTGGGATCCAGTTACGCAGAAACACAAAGGATTTGCATTTGTGGAATATGAACTTCCTGAAGCTGCGCAATTGGCACTCGATCAGATGAATGGAGTTATGATAGGTGGAAGGAATATTAAGGTAAAAAGGACTTTTCTATTCAAATTGAATTTATTTTAGGTTAAAACACCGCAAAGAATCTTAATATATAGTGATTACGCCATACCTGAATAATACAGGCAAACGTCGTCTGCAGAAAATTTTTTAATAAAAATAAAAATATTATCGTAAAAGGATAAAGATTTATTGCTAAAGCATATTTTAAGTTAGAAATAACGGACGTAACTAGATTTACAATAACGCCCATCATACATCAGATGCAGCGCTGATTTTACGTACAAAATATGTCGTTATTCCCATTTAGTGTATTCGCGATGGACACAGTTCGTG-AAAAAGATCGTAAATAGACAGCAATTCTTGCAGGAAACAAGTGTTAAACTTTCTGTATTTACAATAAATAGGGAAAAATCCATATAAATTACATTTCAACAATGACTAATTAGTGAGAAAAAAAAATTCAAAACCCGAGAAGCAAATAAGTTTTAAATGTTCGTAGCATAGTTTGACCTAACTATGGGCTTAATCACACACAGAAAATTAAATGGAAATTAAATTTTCGTAGCATTTCGCGATTAACACAATTAAGCGATTCTTATAAAATTCAATTTTAAATAGTGTGACGTTT
Ncherokee_BalsamMtn_N891 AGTAAACACTAAGGGAATAATCACTATTATCTACAGAGTCCATGACCAACCATAAAAATGTGTACTAAAAAAAGTCCTTAAAATGATTACTCATATAAAGTATAGCGTTTCTACACTTTGTTTTATTGAACTTTGTAAGGTGTCCAACAATTTATGACCACCCTGTATAGTGTAGCTTGCAAAAATAGAGTGAATCATTCCTCAGGAATG---------ATTCTTTCTTCAAATTCAAGTTTGGAGTAATGCATGTTGCAAGTGTGTAAAGAATGATTCAGTAGTTGTAATTAATCAAGGTGATATAGTTTAGGGAGTTTAATACATAATACCTGTCTTAGCTCCTTGTGCATAACTCGTAGCTCAATGCCAATTTAATTCTGGTCTATACGAACTTTTGATCAAGAAACTGACTTCTTGTTTCTGTAGCAGTTCCTATTAATGCTAG------------AAAATGAATTGATCTTTGATTTATTGAGTCCTGTGTATTATGTATAACTG---TTATGTTTCTCCTCCAGTGTATATGTTGGCAGTATTAGCTTTGAATTGAAAGAAGACACAATACGACAAGCTTTCATTCCTTTTGGACCTATTAAGTCCATTAATATGAGTTGGGATCCAGTTACGCAGAAACACAAAGGATTTGCATTTGTGGAATATGAACTTCCTGAAGCTGCGCAATTGGCACTCGATCAGATGAATGGAGTTATGATAGGTGGAAGGAATATTAAGGTAAAAAGGACTTTTCTATTCAGATTGAATTTATTTTAGGTTAAAACACCGCAAAGATTCTTAATATATAGCGATTACGCCATACCTGGATAAT-TAGGCAAACATTGTCCACAGTAAATTTAAGGGAATTAATAAAAAAATTCCCGT-AAAAAATGAAGATTTATTGCTAAAGAATATTTTAAGTTTGAAATAGCGGACGTAACTAGATTTACAATAACACTCATCACACATCAGATGC----------------------------------------------ATTCACAGTGGACACAGTTTGTAAAAAAAAATCGTAAATAAACAGCAATTCCATCAGGAAACAAGTGTTAAACCTTCTGTATTTACAATAAATAAGGAAGAATCCATATAAATTACATTTCAACAATAACGAATTAGTGTGAGAATAAATTTCAAAAACCGAGAAGCAAATAAGTTTTAAATGTTTGTAGCATAGTTTGACCTCAATGCGGGCTTAATCACACACAGAAAATTAAATGGAAATTAAATTTTCGTAGCATATC-------GCACAATTAAGCAATTCTTATAAAATTCAATTTTAAATAGTGTGACGTTT
Ncherokee_SIndianCrk_N681 -------------------------------------------------------------------------------------------------------------------------------------------------------------------------------------------------------------------------------------------------------------------------------------------------------------------------------------------------------------------------------------------------------------TTGATCAAGAAACTGACTTCTTGTTTCTGTAGCAGTTCCTATTAATGCTAGTCTGATGTGTTGAAAATGAATTGATCTTTGATTTATTGAGTCCTGTGTATTATGTATAATTGTTATTATGTTTCTCCTCCAGTGTATATGTTGGCAGTATTAGCTTTGAATTGAAAGAAGACACAATACGACAAGCTTTCATTCCTTTTGGACCTATTAAGTCCATTAATATGAGTTGGGATCCAGTTACGCAGAAACACAAAGGATTTGCATTTGTGGAATATGAACTTCCTGAAGCTGCGCAATTGGCACTCGATCAGATGAATGGAGTTATGATAGGTGGAAGGAATATTAAGGTAAAAAGGACTTTTCTATTCAAATTGAATTTATTTTAGGTTAAAACACCGCAAAGATTCTTAATATATAGTGATTACGCCATACCTGGATAATATAGGCAAACATCGTCCACAGTAAATTTAAGGGAATTAATAAAAATATTCCCGT------------ATTTATTGCTAAAGAATAT------------------------------------------------------------------------------------------------------------------------------------------------------------------------------------------------------------------------------------------------------------------------------------------------------------------------------------------------------------------------------------------------------------------------------------------
Ndilutus_GrassyCreek_N670 --------------------------------------------------------------------------------------------------------------------------------------------------------------------------------------TGTTTGAGGAAACTATTTT----------------GGCCACTATTTTTACACTTGAGGCTAAAG------ATACTAT-----TTCAGTCTACAACCCAGTGGCAGCCCT--------GTAATATAGTTTAGGGAGTTTAATTCATAATACTTGTCTTAGCTCCTTGCGCATAACTCGTAAATCAATGCCAATTTAATTCTGGTCTATACG-----TTGATCAAGAAACTGACTTCTTGTTTCTGTAGCAGTTCCTATTAATGCTAGTCTGGTGTGTTGAAAATGAGTTAATCTTTGATTTATTGAGTCCTGTGTATTATGTATAATTGTAATTATGTTTCTCCTCCAGTGTATATGTTGGCAGTATTAGCTTTGAATTGAAAGAAGACACAATACGACAAGCTTTCATTCCTTTTGGACCTATTAAGTCCATTAATATGAGTTGGGATCCAGTTACGCAGAAACACAAAGGATTTGCATTTGTGGAATATGAACTTCCTGAAGCTGCGCAATTGGCACTCGATCAGATGAATGGAGTTATGATAGGTGGAAGGAATATTAAGGTAAAAAGGACTTTTCCATTCAAATTGAATTTATTTTAGGTTAAAACACCGCAAAGATTCTTAATATATAGCGATTACGCCATACCTGGATAATATAGGAAAACGTTGTCCATAGTAAATTTAAGGGGATTAATAAAAATATTCCTGTAAAAAAATGAAGATTTATTGCTAAAGAATATTTTAAGTTAGAAATTGCAGAAGCAACTAGATTT------ACACCCATCATACATCAGATGC----------------------------------------------ATTCGCAGTGGACACAGTTCGTGAAAAAAAATCGTAAGTAGACGGCAATTGCATCAGGAAACAAGTGCTAATTC-----------------------------------------------------------------------------------------------------------------------------------------------------------------------------------------------------------------------------------------------------
Ndilutus_StarveRockCave_G3174 AATTAGCACAACGGAAGAAA-------------AAAAATTGATACATAAATGTACAAATATATATCAAAGATA--TATTTATTTATTTATTT-AAAAAACTAGAACGTCTATAAATTTTTTTT--TTCCCCTTTGTAACTATTTTAGCTACTAA----------------------TTTTAATGTTTGAGGAAACTATTTT----------------GGCCACTATTTTTACACTTGAGGCTAAAG------ATACTAT-----TTCAGTCTACAACCCAGTGGCAGCCCT--------GTAATATAGTTTAGGGAGTTTAATTCATAATACTTGTCTTAGCTCCTTGCGCATAACTCGTAAATCAATGCCAATTTAATTCTGGTCTATACG-----TTGATCAAGAAACTGACTTCTTGTTTCTGTAGCAGTTCCTATTAATGCTAGTCTGGTGTGTTGAAAATGAGTTAATCTTTGATTTATTGAGTCCTGTGTATTATGTATAATTGTAATTATGTTTCTCCTCCAGTGTATATGTTGGCAGTATTAGCTTTGAATTGAAAGAAGACACAATACGACAAGCTTTCATTCCTTTTGGACCTATTAAGTCCATTAATATGAGTTGGGATCCAGTTACGCAGAAACACAAAGGATTTGCATTTGTGGAATATGAACTTCCTGAAGCTGCGCAATTGGCACTCGATCAGATGAATGGAGTTATGATAGGTGGAAGGAATATTAAGGTAAAAAGGACTTTTCCATTCAAATTGAATTTATTTTAGGTTAAAACACCGCAAAGATTCTTAATATATAGCGATTACGCCATACCTGGATAATATAGGAAAACGTTGTCCATAGTAAATTTAAGGGGATTAATAAAAATATTCCTGTAAAAAAATGAAGATTTATTGCTAAAGAATATTTTAAGTTAGAAATTGCAGAAGCAACTAGATTT------ACACCCATCATACATCAGATGC----------------------------------------------ATTCGCAGTGGACACAGTTCGTGAAAAAAAATCGTAAGTAGACGGCAATTGCATCAGGAAACAAGTGCTAATTCTCCTGCGTTTACAATAAATAAGGAAGAATCCCTATAAATTGCATTTCAACAATAACGAATTAGTGCGAG-AAAAATTTCAGAAACCGAG-----------------ATGTCCGTAGCCTAGTTTGACCTCAATGCAGGCTTAATCACACACAGAAAATTAAATGGAAATTAAATTTTCGTAGCATTTCGCGATTAACACAATTAAGCATTTCTTCTAAAATTCCATTTTAAATAGTGTGACGTTT
Nholsingeri_PondCave_N541 AATTAGCACAACGGAAGAAA----------------AATTGATACATAAATGTACAAATATATATCAAAGATA--TATTTATTTACTTATTT-AAAAAACTAGAACGTCTATAAATTTTCTTT--TTTCCTTTTGTAACTATTTTAGCTACTAA----------------------TTTTGA---TTGAGGAGACTATTTT----------------GGCTACTATTTTTATACTTGAGGCTAAAG------AAACTAT-----TTCAGTCTACAACCCAACGGCAGCCCT--------GTAATATAGTTTAGGGAGTTTAATTCATTATACTTGTCTTGGCTCCTTGTGCATAACTTGTAGCTCAATGCCAATTTAATTCTGGTCTATACGAACTTTTGATCAAGAAACTGACTTCTTGTTTCTGTAGCAATTCCTATTAATGCTAGTCTGCTGTGTTGAAAATGAATTGATCTTTGATTTATTGAGTCCTGTGTATTATGTATAATTGTTATTATGTTTCTCCTCCAGTGTATATGTTGGCAGTATTAGCTTTGAATTGAAAGAAGACACAATACGACAAGCTTTCATTCCTTTTGGACCTATTAAGTCCATTAATATGAGTTGGGATCCAGTTACGCAGAAACACAAAGGATTTGCATTTGTGGAATATGAACTTCCTGAAGCTGCGCAATTGGCACTCGATCAGATGAATGGAGTTATGATAGGTGGAAGGAATATTAAGGTAAAAAGGACTTTTCTATTCAAATTGAATTTATTTTAGGTTAAAACATCGCAAAGATTCTTAATATATAGTGATTACGCCATACCTGGATAATATAGGCAAACGTCGTCCACAGTAAATTTAAGGGAATTAATAAAAATATTCCTGTAAAAAAATGAAGATTTATTGCTATAGAATATTTTAAGTTAGAAGTAGCAGACGTAACTAGATTTACAATAACACCCATCATACATCAGATGC----------------------------------------------ATTCATAGTGAACACAGTTCGTA-AGAAAAATCGTAAATAGACAGCAATTCCATCAGGAAACAAGTGTTAAACCTTCTGTATTTACAATAAATAAGGAAGAATCCATATAAATTAAATTTCAACAATAACGAATTAGTGTGAG-AAAAATTTGAAAAACCGCGAAGCAAATAAGTTTTAAATGTTCGTAGCATAGTTTGACCTCAATGCGGGCTTAATCA--CACAGAAAATTAAATGGAAATTAAATTTTCGTAGTATTTCGCGATTAACACAATTAAGCAATTCTTATAAAATTCAATTTTAAATAGTGTGACGTTT
Nmimus_NealsSink_N329 AATTAGCACAACGGAAGAAA------------ACAAAATTGATACATAAATGTACAAATATATAT-AAAGA------TATATTTATTTATTT-AAAAAACTAGAACGTCTATAAATTTTTTTTTTTTCCCTTTTGTAACTATTTTAACTACTAA----------------------TTTTGATGTTTGAGGAGATTATTTT----------------GGCTACTATTTTTACACTTGAGGCTAAAG------AGTCAGTCTACATTCAGTCTACAACCCAGTGGCAGCCCA--------GTAATATAGTGTAGGGAGTTTAATTCATAATACTTGTCTTAGCTCCTTGTGCATAACTCGTAACTCAATGCCAATTTATATCTGGTCTACACGAACTTTTGATCAAGAAACTGACTTCTTGTTTCTGTAGCAGTTCCTATTAATACTAGTCTGGTGTGTTGAAAATGAATTTATCTTTGATTTATTGAGTCC-------TGTGTATAATTGTTATTATGTTTCCCCTCCAGTGTATATGTTGGCAGTATTAGCTTTGAATTGAAAGAAGACACAATACGACAAGCTTTCATTCCTTTTGGACCTATTAAGTCCATTAATATGAGTTGGGATCCAGTTACGCAGAAACACAAAGGATTTGCATTTGTGGAATATGAACTTCCTGAAGCTGCGCAATTGGCACTCGATCAGATGAATGGAGTTATGATAGGTGGAAGGAATATTAAGGTAAAAAGGACTTTTCTATTCAAATTGAATTTATTTTAGGT----------------------------------------------------------------------------------AACGAATTTATTTAGGTATTT------------------------------------------------TAGCAGACGTAACTAGATTTACAATAACACCCGTCATACATCAGATGC----------------------------------------------ATTCACAGTGAACACAGTTTGTG-AAAAAAATCGTAAATAGACAGCAATTCCATCAGGAAACAAGTGTTAAACCTTCTGTATTTACAATTAATAAGGAAGAATCCATATAAATTACAATTCAACAATAACGAATTAGTGTGAG-AAAAATTTCAAAAACCGAGAAGCAAATAAGTTTTAACTGTTTGTAGCATAGTTTGACCTCAATGCGGGCTTAATCACACACAGAAAATTAAATGGAAATTAAATTTTTGTAGCATTTCGCGATTAACACAATTAAGCAATTCTTATAAAATTCAATTTTAAATAGTGTGACGTTT
Nmimus_Straleys_N625 -----------------------------------------------------ACAAATATATATAAAAGA------TATATTTATTTATTT-AAAAAACTAGAACGTCTATAAACTTTTTTTTTTTCCCTTTTGTAACTATTTTAACTACTAA----------------------TTTTGATGTTTGAGGAGATTATTTT----------------GGCTACTATTTTTACACTTGAGGCTAAAG------ATACTAT-----TTCAGTCTACAACCCAGTGGCAGCCCT--------GTAATATAGTGTAGGGAGTTTAATTCATAATACTTGTCTTAGCTCCTTGTGCATAACTCGTAACTCAATGCCAATTTATATCTGGTCTATACGAACTTTTGATCAAGAAACTGACTTCTTGTTTCTGTAGCAGTTCCTATTAATACTAGTCTGGTGTGTTGAAAATGAATTTATCTTTGATTTATTGAGTTCTGTGTATTATGTGTAATTGTTATTATGTTCCTCCTCCAGTGTATATGTTGGCAGTATTAGCTTTGAATTGAAAGAAGACACAATACGACAAGCTTTCATTCCTTTTGGACCTATTAAGTCCATTAATATGAGTTGGGATCCAGTTACGCAGAAACACAAAGGATTTGCATTTGTGGAATATGAACTTCCTGAAGCTGCGCAATTGGCACTCGATCAGATGAATGGAGTTATGATAGGTGGAAGGAATATTAAGGTAAAAAGGACTTTTTTATTCAAATTGAATTTATTTTAGGT----------------------------------------------------------------------------------AACGAATTTATTTAGGTATTT------------------------------------------------TAGCAGACGTAACTAGATTTACAATAACACCCGTCATACATCAGATGC----------------------------------------------ATTCACAGTGAACACAGTTCGTG-AAAAAAATCGTAAATAGACAGCAATTCCATCAGGAAACAAGTGTTAAACCTTCTGTATTTACAATTAATAAGGAAGAATCCATATAAATTACATTTCAACAATAACGAATTAGTGTGAG-AAAAATTTCAAAAATCGAGAAGCAAATAAGTTTTAAATGTTCGTAGCATAGTTTGACCTCAATGCGGGCTTAATCACACACAGAAAATTAAATGGAAATTAAATTTTCGTAGCATTTCACGATTAACACAATTAAGCAATTCTTATAAAATTCAATTTTAAATAGTGTGACGTTT
Npaynei_Grindstaff_N646 AATTAGCACAATGGAAGAAA--------------AAAATCGATACATAAATGTACAAATATATATCAAAG----------ATATATTTATTTTAAAAAAATACAACGTCTATAAATTTTTTTT--TTTCCTTTTGTAATTATTTTAGCTACTAA----------------------TTTTGATGTTTGAGGAGACTATTTT----------------GGCTACTATTTTTATACTTGAGGCTAAAG------ATACTAT-----TTCAGTCTACAACCCAGTGGCAGCCCT--------GTAATCTAGTTTAGGGAGTTTAATTCATAATACTTGTCTTAGGTCCTTGTGCATAGCGCGTAGCTCAATTCCAATTTAATTCTGGTCTATACGAACTTTTGATCAAGAAACTGACTTCTTGTTTCTGTAGCAGTTCCTATTAATGCTAGTCTTTTGTGTTGAAAATGAATTGATCTTTGATTTATTGAGTCCTGTGTATTATGTATAATTGTTATTATGTTTCTCCTCCAGTGTATATGTTGGCAGTATTAGCTTTGAATTGAAAGAAGACACAATACGACAAGCTTTCATTCCTTTTGGACCTATTAAGTCCATTAATATGAGTTGGGATCCAGTTACGCAGAAACACAAAGGATTTGCATTTGTGGAATATGAACTTCCTGAAGCTGCGCAATTGGCACTCGATCAGATGAATGGAGTTATGATAGGTGGAAGGAATATTAAGGTAAAAATGACTTTTCTATTCAAATTGAATTTATTTTAGGTTAAAACACCACAAAGATTCTTGATATATAGTGATTACGCCATACCTGGATAATATAGGCAAACATCGTCCACAGTAAATTTAAGGGAAATAATAAAAATATTCCCGTAAAAAAATGAAGATTTATTGCTAGAGAATATTTTAAGTTAGAAATAGCAGACGTAACTAGGTTTACAATAACACCCATCATACATCAGATGC----------------------------------------------ATTCACAGTGGACACAGTTCGTG-AAAAAAATCGTAAATAGACAGCAATTCCATCAGGAAACAAGTGTTAAACCTTCTGTATTTACAATAAATAAGGAAGAATCCACATAAATTACATTTCAACAATAACGAATTAGTGTGAGAAAAAATTTCAGAAACCGAGAAGCAAATAAGTTTTAAATGTTCGTAGCAT-----------AGTTTGCGCATAATCGCCCGCAA--------------------------------------------------AAGCAATTCTTATAAAATTCAATTTTAAATAGTGTGACGTTT
Npaynei_NorrisDamCave_N348 AA-----AATGAGGATAAGG------TCTTTTTTAAAGTCTAT---CAAAGGTATAAATATATATCAAAGA------TTTATTTATTTATTT-AAAAAAATAGAACGTCCATAAATTTTTTTT--TTTCCTTTTGTAACTATTTTAGCTACTAA----------------------TTTTGATGTTTGAGGAGACTATTTT----------------GGCTACTATTTTTACACTTGAGGCTAAAG------ATACTAT-----TTCAGTCTACAACCCAGTGGCAGCCCT--------GTAATATAGTTGAGGGAGTTTAATTCATAATACTTGTCTTAGCTCCTTGTGCATAGCTCGTAGCTCAATGCCAATTTAATTCTGGTCTATACGAACTTTTGATCAAGAAACTGACTTCTTGTTTCTGTAGCAGTTCCTATTAATGCTAGTCTTTTGTGTTGAAAATGAATTGATCTTTGATTTATTGAGTCCTGTGTATTATGTATAATTGTTATTATGTTTCTCCTCCAGTGTATATGTTGGCAGTATTAGCTTTGAATTGAAAGAAGACACAATACGACAAGCTTTCATTCCTTTTGGACCTATTAAGTCCATTAATATGAGTTGGGATCCAGTTACGCAGAAACACAAAGGATTTGCATTTGTGGAATATGAACTTCCTGAAGCTGCGCAATTGGCACTCGATCAGATGAATGGAGTTATGATAGGTGGAAGGAATATTAAGGTAAAAATGACTTTTCTATTCAAATTGAATTTATTTTAGGTAAAAACACCGCGAAGATTCTTAATATATAGTGATTACGCCATACCTGGATAATATAGGCAAACATCGTCCACAGTAAATTTAAGGAAATTAATAAAAATATTCCCGTAAAAAAATTAAGTTTTATTGCTAAAGAATATTTTAAGTTAGAAATAGCAGACGTAACTAGATTTACAATAACACCCATCATACATCAGATGC----------------------------------------------ATTCACAGTGGACGCAGTTCGTG-AAAAAAATCGTAAATAGACAGCAATTCCATCAGGAAACAAGTGTTAAACCTTCTGTATTTACAATAAATAAGGAAGAATCCACATAAATTACATTTCAACAATAACGAATTAGTGTGAGAAAAAATTTCA---------------------------------------------------------------------------------------------------------------------------------------------------------------------
Npaynei_UnakaMtns_N943 ------------GGAAGAAA--------------AAAATTGATACATAAATGTACAAATATATATCAAAG----------ATATATTTATTTTAAAAAAATAGAACGTCTATAAATTTTTTTT--TTTCCTTTTGTAACTATTTTAGCTACTAA----------------------TTTTGATGTTTGAGGAGACTATTTT----------------GGCTACTATTTTTACACTTGAGGCTAAAA------ATACTAT-----TTCAGTCTACAACCCAGTGGCAGCCCT--------GTAATATAGTTGAGGGAGTTTAATTCATAATACTTGTCTTAGCTCCTTGTGCATAGCTCGTAGCTCAATGCCAATTTAATTCTGGTCTATACGAACTTTTGATCAAGAAACTGACTTCTTGTTTCTGTAGCAGTTCCTATTAATGCTAGTCTGGTGTGTTGAAAATGAATTGATCTTTGATTTATTGAGTCCTGTGTATTATGTATAATTGTTATTATGTTTCTCCTCCAGTGTATATGTTGGCAGTATTAGCTTTGAATTGAAAGAAGACACAATACGACAAGCTTTCATTCCTTTTGGACCTATTAAGTCCATTAATATGAGTTGGGATCCAGTTACGCAGAAACACAAAGGATTTGCATTTGTGGAATATGAACTTCCTGAAGCTGCGCAATTGGCACTCGATCAGATGAATGGAGTTATGATAGGTGGAAGGAATATTAAGGTAAAAAGGACTTTTCTATTCAAATTGAATTTATTTTAGGTTAAAACACCGCGAAGATTCTTAATATATAGTGATTACGCCATACCTGGATAATATAGGCAAACATCGTCCACAGTAAATTTAAGGGAATTATTAAAAATATTCCCGTAAAAAAATGAAGATTTATTGCTAAAGAATATTTTAAGTTAGAAATAGCAGACGTAACTAGATTTACAATAACACCCATCATACATCAGATGC----------------------------------------------ATTCACAGTGGACGCAGTTCGTG-AAAAAAATCGTAAATAGACAGCAATTCCATCAGGAAACAAGTGTTAAACCTTCTGTATTTACAATAAATAAGGAAGAATCCACATAAATTACATTTCAACAATAACAAATTAGTGTGAGAAAAAATTTCAAAAACTGAGAAGCAAATAAATTTTAAATGTTCGTAGCATAGTTTGACCTCAATGCGGGCTTAATCACACACAAAAAATTGAATGGAAATTAAAT-----------------------------AAACAATTCTTATAAAATTCAATTTTAAATAGTGTGACGTTT
Nroanensis_IngramBranch_N926 AATTAGCACAACGGAAGAAA--------------AAAATTGATACATAAATGTACAAAT---------------------ATTTATTTATTT-AAAAAAATAGAACGTCTATAAATTTTTTTT--TTTCCTTTTGTAACTATTTTAGCTACTAA----------------------TTTTGATGTTTGAGGAG----------------------------ACTATTTTTACACTTGAGGCTAAAG------ATACTAT-----TTCAGTCTACAACCCAGTGGCAGCCCT--------GTAATATAGTTTAGGGAGTTTAATTCATAATACTTGTCTTAGCTCCTTGTGCATAGCTCGTAGCTCAATGCCAATTTAATTCTGGTCTATACGAACTTTTGATCGAGAAACTGACTTCTTGTTTCTGTAGCAGTTCCTATTAATGCTAGTCTGGTGTGTTGAAAATGAATTGATCTTTGATTTATTGAGTCCTGTGTATTATGTATAATTGTTATTATGTTTCTCCTCCAGTGTATATGTTGGCAGTATTAGCTTTGAATTGAAAGAAGACACAATACGACAAGCTTTCATTCCTTTTGGACCTATTAAGTCCATTAATATGAGTTGGGATCCAGTTACGCAGAAACACAAAGGATTTGCATTTGTGGAATATGAACTTCCTGAAGCTGCGCAATTGGCACTCGATCAGATGAATGGAGTTATGATAGGTGGAAGGAATATTAAGGTAAAAAAGACTTTTCTATTCAAATTGAATTTATTTTAGGTTAAAACACCACAAAGATTCTTGATATATAGTGATTACGCCATACCTGGATAATATAGGCAAACATCGTCCACAGTAAATTTAAGGGAAATAATAAAAATATTCCCATAAAAAAATGAAGATTTATTGCTAAGGAATATTTTAAGTTAGAAATAGCAGACATAACTAGATTTACA---ACACCCATCATACATCAGATGC----------------------------------------------ATTAACAGTGGACACAGTTCGTG-AAAAAAATCGTAAATAGACAGCAATTCCATCAGGAAACAAGTGTTAAACCTTCTGTATTTACAATAAATAAGGAAGAATCAACATAAATTACATTTCAACAATAACGAATTAGTGTGAGAAAAAATTTCAAAAACTGAGAAGCAAATAAGTTTTAAATGTTCCTAGCATAGTTTGACCTCAATGCGGGCTTAATCACACACAAAAAATTAAATGGAAATTAAAT-----------------------------AAACAATTTTTATAAAATTCAATTTTAAATAGTGTGACGTTT
Nroanensis_N_CarversGap_N928 ----------------------------------------------------------------------------------------------------------------------------------------------------------------------------------------------GAGACTATTTT----------------GGCTACTATTTTTACACTTGAGGCTAAAG------ATACTAT-----TTCAGTCTACAATCCAGTGGCAGCCCT--------GTAATATAGTTGAGGGAGTTTAATTCATAATACTTGTCATAGCTCCTTGTGCATAGCTCGTAGCTCAATGCCAATTTAATTCTGGTCTATACGAACTTTTGATCAAGAAACTGACTTCTTGTTTCTGTAGCAGTTCCTATTAATTCTAGTCTTTTGTGTTGAAAATGAATTGATCTTCGATTTATTGAGTCCTGTGTATTATGTATAATTGTTATTATGTTTCTCCTCCAGTGTATATGTTGGCAGTATTAGCTTTGAATTGAAAGAAGACACAATACGACAAGCTTTCATTCCTTTTGGACCTATTAAGTCCATTAATATGAGTTGGGATCCAGTTACGCAGAAACACAAAGGATTTGCATTTGTGGAATATGAACTTCCTGAAGCTGCGCAATTGGCACTCGATCAGATGAATGGAGTTATGATAGGTGGAAGGAATATTAAGGTAAAAATGACTTTTCTATTCAATTTGAATTTATTTTAGGTTAAAACACCACAAAGATTCTTGATATATAGTGATTACGCCATACCTGGATAATATAGGCAAACATCGTCCACAGTAAATTTAAGGGAAATAATAAAAATATTCCCGTAAAAAAATGAAGATTTATTGCTAAGGAATATTTTAAGTTAGAAATAGCAGACGTAACTAGATTTACAATAACACCCATCATACATCAGATGC----------------------------------------------ATTCACAGTGGACACAGTTCGTG-GAAAAAATCGTAAATAGACAGCAATTTCATCAGGAAACAAGTGTTAAACCTTCTGTATTTACAATAAATAAGGAAGAATCCACATAAATTACATTTCAACAATAACGGATTAGTGTGAGAAAAAATTTCAGAAACCGAGAAACAAATAAGTTTTAAATGTTCGTAGCATA---------------------------------------------------------------------------ACACAATAAAGCAATTCTTATAAAATTCAATTTTAAATAGTGTGACGTTT
Nroanensis_RoanHighBluff_N762 -------------------------------------------------------------------------------------------------------------------------------------------------------TAA----------------------TTTTGATGTTTGAGGAGACTATTTT----------------GGCTACTATTTTTACACTTGAGGCTAAAG------ATACTAT-----TTCAGTCTACAACCCAGTGGCAGCCCT--------GTAATATAGTTGAGGGAGTTTAATTCATAATACTTGTCTTAGCTCCTTGTGCATAACTCGTAGCTCAATGCCAATTTAATTCTGGTCTATACGAACTTTTGATCAAGAAACTGACTTCTTGTTTCTGTAGCAGTTCCTATTAATGCTAGTCTGGTGTGTTGAAAATGAATTGATCTTTGATTTATTGAGTCCTGTGTATTATGTATAATTGTTATTATGTTTCTCCTCCAGTGTATATGTTGGCAGTATTAGCTTTGAATTGAAAGAAGACACAATACGACAAGCTTTCATTCCTTTTGGACCTATTAAGTCCATTAATATGAGTTGGGATCCAGTTACGCAGAAACACAAAGGATTTGCATTTGTGGAATATGAACTTCCTGAAGCTGCGCAATTGGCACTCGATCAGATGAATGGAGTTATGATAGGTGGAAGGAATATTAAGGTAAAAAGGACTTTTCTATTCAAATTGAATTTATTTTAGGTTAAAACACCGCAAAGATTCTTAATATATAGTGATTACGCCATACCTGGATAATATAGGCAAACATCGTCCACAGTAAATTTAAGGGAAATAATAAAAATATTCCCGTAAAAAAATGAAGATTTATTGCTAAGGAATATTTTAAGTTAGAAATAGCAGACGTAACTAGATTTACAATAACACCCATCATACATCAGATGC----------------------------------------------ATTCACAGTGGACGCAGTTCGTG-AAAAAAATCGTAAATAGACAGCAATTCCATCAGGAAACAAGT-------------------------------------------------------------------------------------------------------------------------------------------------------------------------------------------------------------------------------------------------------------
Ntennessensis_IndianCave_N052 AATTAGCACAACGGAAGAAA---------------AAATTGATACATAAATGTACACATATATATCAAAG--------------ATTTATTT-AAAAAACTAGAACGTCTATAAATTTTTTTT-----CCCTTTGTAACTATTTTAGCTACTAA----------------------TTTTGATGTTTGAGGAGACTATTTT----------------GGCCACTATTTTTACACTTGAGGCTAAAG------ATACTAT-----TTCAGTCTACAACCCAATGGCAGCCCT--------GTAATATAGTTTAGGGAGTTTAATTCATAATACTTGTCTTGGCTCCTTGTGCATAACTCGTAGCTCAATGCCAATTTAATTCTGGTCTATACGAACTTTTGATCAAGAAACTTACTTCTTGTTTCTGTAGCAGTTCCTATTAATGCTAGTCTGGTGTGTTGAAAATGAATTGATCTTTGATTTATTGAGTCCTGTGTATTATGTATAATTGTTATTATGTTTCTCCTCCAGTGTATATGTTGGCAGTATTAGCTTTGAATTGAAAGAAGACACAATACGACAAGCTTTCATTCCTTTTGGACCTATTAAGTCCATTAATATGAGTTGGGATCCAGTTACGCAGAAACACAAAGGATTTGCATTTGTGGAATATGAACTTCCTGAAGCTGCGCAATTGGCACTCGATCAGATGAATGGAGTTATGATAGGTGGAAGGAATATTAAGGTAAAAAGGACTTTTCTATTCAAATTGAATTTATTTTAGGTTAAAACACCGCAAAGATTCTTAATATATAGTGATTACGCCATACCTGGATAAAATAGGCAAACGTCGTCCATAGTAAATTTAAGGGAATTAATAAAAATATTCCTGTAAAAAAATGAAGATTTATTGCTAAAGAATATTTTAAGTTAGAAATAGTAGACTCAACTAGATTTACAATAGTCGCC---------------------------------------------------------------------------------------------------------------------------------------------------------------------------------------------------------------------------------------------------------------------------------------------------------------------------------------------------------------------------------------------
Ntennessensis_LittleStony_N645 --TTAACA-------------------------------------------------------------------------------------------------------------TTTTTT---CCCCCTTTGTAACTATTTTAGCTACTAA----------------------TTTTGATGTTTGAGGAGACTATTTT----------------GGCCACTATTTTTACACTTGAGGCTAAAA------ATACTAT-----TTCAGTCTACAACCCGGTGGCAGCCCT--------GTAATATAGTTTAGGGAGTTTAATTCATAATACTTGTCTTAGCTCCTTGTGCATAACTCTTAGCTCAATGCCAATTTAATTCTGGTCTATACGAACTTTTGATCAAGAAACTGACTTCTTGTTTCTGTAGCAGTTTCTATTAATGCTAGTCTGGTGTGTTGAAAATGAATTGATCTTTGATTTATTGAGTCCTGTGTATTATGTATAATTGTTATTATGTTTCTCCTCCAGTGTATATGTTGGCAGTATTAGCTTTGAATTGAAAGAAGACACAATACGACAAGCTTTCATTCCTTTTGGACCTATTAAGTCCATTAATATGAGTTGGGATCCAGTTACGCAGAAACACAAAGGATTTGCATTTGTGGAATATGAACTTCCTGAAGCTGCGCAATTGGCACTCGATCAGATGAATGGAGTTATGATAGGTGGAAGGAATATTAAGGTAAAAAGGACTTTTCTATTCAAATGTAATTTATTTTAGGTTAAAACACTGCAAAGATTCTTAATATATAGTGATTACGCCATACCTGGATAAAATAGGCAAACGTCGTCCATAGTAAATTTAAGGGAATTAATAAAAATATTCCTGTAAAAAAATGAAGATTTATTGCTAAAGAATATTTTAAGTTAGAAATTGCAGAAGCAACTAGATTTACAATAACACCCATCATACATCAGATGC----------------------------------------------ATTCACAGTGGACACAGTTCGTG-AAAAAAATCGTAAGTAGACAGCAATTCCATCAGGAAACAAGTGTTAAATCTCCTGTATTTACAATAAATAAGGAAGAATCCATATAAATTACATTTCAACAATTACGAATTAGTGTGAG-AAAAATTTCAAAAACCGAGAAGCAAATAAGTTTTAAATGTTCGTAGCATAGTTTGACCTCAATGCGGGCTTAATCACACACAGAAAATTAAATGGAAATTAAATTTTCGTAGCATTGCGCGATTAACACAATTAAGCAATTCTTATAAAATTCAATTTTAAATAGTGTGAC----
Ntennessensis_Watauga_N1046 AATTAGCACAACGGAAGAAA---------------AAATTGATACATAAATGTACACATATATATCAAAG----------ATTTATTTATTT-AAAAAACTAGAACGTCTATAAATTTTTTTT-----CCCTTTGCAACTATTTTAGCTACTAA----------------------TTTTGATGTTTGAGGAGACTATTTT----------------GGCCACTATTTTTACACTTGAGGCTAAAG------ATACTAT-----TTCAGTCTACAACCCAGTGGCAGCCCT--------GTAATATAGTTTAGGGAGTTTAATTCATAATACTTGTCTTGGCTCCTTGTGCATAACTCGTAGCTCAATGCCAATTTAATTCTGGTCTATACGAACTTTTGATCAAGAAACTGACTTCTTGTTTCTGTAGCAGTTCCTATTAATGCTAGTCTGGTGTGTTGAAAATGAATTGATCTTTGATTTATTGAGTCCTGTGTATTATGTATAATTGTTATTATGTTTCTCCTCCAGTGTATATGTTGGCAGTATTAGCTTTGAATTGAAAGAAGACACAATACGACAAGCTTTCATTCCTTTTGGACCTATTAAGTCCATTAATATGAGTTGGGATCCAGTTACGCAGAAACACAAAGGATTTGCATTTGTGGAATATGAACTTCCTGAAGCTGCGCAATTGGCACTCGATCAGATGAATGGAGTTATGATAGGTGGAAGGAATATTAAGGTAAAAAGGACTTTTCTATTCAAATTGAATTTATTTTAGGTTAAAACACCGCAAAGATTCTTAATATATAGTGATTACGCCATACCTGGATAATATAGGAAAACGTTGTCCATAGTAAATTTAAGGGGATTAATAAAAATATTCCTGTAAAAAAATGAAGATTTATTGCTAAAGAATATTTTAAGTTAGAAATTGCAGAAGCAACTAGATTTACAATAACACCCATCATACATCAGATGC----------------------------------------------ATTCACAGTGGACACAGTTCGTG-AAAAAAATCGTAAGTAGACAGCAATTCCATCAGGAAACAAGTGTTAATTCTCCTGTATTTACAATAAATAAGGAAGAATCCATATAAATTACATTTCAACAATAACGAATTAGTGTGAG-AAAAATTTCAAAAACCGAGAAGCAAATAAGTTTTAAATGTCCGTAGCATAGTTTGACCTCAATGCGGGCTTAATCACACACAGAAAATTAAATGGAAATTAAATTTTCATAGCATTTCGCGATTAACACAATTAAGCATTTCTTATAAAATTCCATTTAAAATAGTGTGACGTTT
