# Supplementary material for: ﻿New species in old mountains: integrative taxonomy reveals ten new species and extensive short-range endemism in Nesticus spiders (Araneae, Nesticidae) from the southern Appalachian Mountains
Source: Zookeys. 2023 Feb 3;1145:1–130. doi: 10.3897/zookeys.1145.96724 (PMC10208238; doi:10.3897/zookeys.1145.96724)
Supplement: Supplementary material 4 — Input alignments, analysis log files, and output tree files [file zookeys-1145-001_article-96724__-s004.zip › uce-2001674 (modified).phy]

 76 1116
Nesticus_nahaunus_Mexico_G2881 AACGCTTGAAAAGAATTCAACCTTTTGACTTAATTGAACATAAGTTTGAATTTTTCACTAAGACTTGGCGCTAACAGAA---------AAAAAAACAGTGTGGACGGTATTTGTCGCTCCTCCCCTAGTTAGTTTG--GCAATATAGTCTCCTTTG--------------TCTCTTGTGTTTT-ACTTTATAAAATTGGGTTAATATAC-AAAAAAATTTTAAAATTATATATACTAATTCAATCAATTTTCCCT-CCATAATTAATAATTATTCTTGTTCCC-TTTTTTGATATTTGACATGTCTGTTTTAAATGTTACATTGCTTTTTGAGGCATAAGATAAGTTGCTTTTCATTGCCAAACTCATGTTTGAAATCTTACTTTTGCAGGTCCACGCATACATCATCAGCTCTTTGCGCAGCAGCATGCCCTCGATGTTCGGCAAGGACAGCAAGAAGAAGGAACTCATCAAGAACCTCCGCAGCGTGTATGAGGACATCCAGCGAGAACATCATCTGCCCCCAGGGGATTTCCCCGATCTCAGGGAGATGCAAGAGAAGCTGATGGACATGGACTTCACCAAGTTCCAGCCTCTGAAACCCAAGCTCCTGGAGACAGTGGACAAGATGCTGGCTGAAGATATCGCCCGCCTGATGGCACAGATCCCACAGGAACAGCATATGCAGACCAAGGAAGAGTCCAACGTCAAGGGAGGTGCCTTTGATGGTGTCCAGCAAAGTCCATTCACTTATGGCAGAGGTGAGGGTGTCGATGCTGGATCCATGGATTCGGAGTGGATCGTGGGCAAAGAAAGGTACAAGTACGACGACATCTTCCAGAGCCTCAATCCAGTGGATGGCAAAATCACAGGGGCCAGTGCTAAGCAGGAGATGGTCAAGTCCAAACTTCCCAACAGTGTTCTTGGCAAAGTGTGGAAGCTGTCCGATCTGGACAAGGATGGTATGTTGGATTCTGATGAATTTGCACTCGCGATGCATTTGATTAGCATTAAACTACAAGGGCACGATTTGCCATTAGATTTACCGGAACATTTAGTACCGCCATCGAAGAAGATATTCGTACGTTAAGCAGGCTTTAGATAGATTATATTCCAC
Nsilvestrii_Hellgate_N1108 ---------------------------------TAAATCTCAACGTTTAATTGTTATCTTGTACTATGAATATACGGCA-------------------------------------------CCCAAATCCGGGCGAAGCCGGGTA-------------------------------------------GTAAGACTTGTTTTATACGTATATATATATGTATATATATATATAAAAGTCATATCAAAG------CCCACCCCTTAAGATTTT----------GGTTATAAACATCTGGTAAAATCATCTTAAGGGTGACATGGGGTTTGCGGACATAAGATGGATTTTTTGCTCTTGCCATACTTAATTTCGATGTCTTTCTTCTTCAGGTCCACGCATACATCATCAGCTCGTTACGAAGCAGCATGCCCGCGATGTTCGGCAAGGACAGCAAGAAGAAAGAACTCATCAAGAATCTTCGCAATGTGTACGAGGAGATCCAGCGTGAGCACCACTTGCCGCCAGGTGACTTCCCCGACCTCAAGGATATGCAGGAGAAGCTGATGGACATGGATTTCACCAAGTTCCAGCCTCTGAAACCCAGACTTCTGGAGACCGTGGACAAGATGCTGGCAGAGGACATCGCCCGTCTCATGGCCCAGATTCCGCAAGAGCAGCACATGCAGACCAAGGAAGAATCCAATGTGAAAGGCGGTGCTTTTGACGGTGTCCAGCAGAGTCCATTCACTTTCGGAAGGGGAGAGGGCGTCGATGCCGGTTCCATGGATTCGGAGTGGATTGTGGGCAAGGAACGGTACAAGTACGACGACATCTTCCAGAGCCTCAATCCAGTGGATGGCAAGATTACTGGAGCCAGTGCCAAACAGGAGATGGTTAAGTCCAAGCTTCCCAACACTGTCCTCGGCAAAGTGTGGAAGCTGTCCGATCTGGACAAGGATGGCATGTTGGATTCGGACGAGTTTGCTCTTGCCATGCATCTGATTAGCATCAAACTACAAGGACACGATTTGCCGTTAGATTTACCCGAACACTTGGTGCCGCCATCGAAGAAGATTTTCGTTCGTTAAAAGGGTTTTCGCTGATTTT--------
Narcheri_Cheaha_N023 AACGCT---------TGTAACTTTTTGACTTAATGGAACACAAC-----------------------GTGCTAACAGAAGAAAGAAAAAAGAAATCGGGATGGACAGTATTTGCCCCCTTTTTCTTAATTAGTTTGGTGCAATATAACCTTCTTTA--------------TCTCTTGTGTTTTTCCTTTATAATATTGACGTAATATAC---AAATAGTTTCCAATTATATATACTAATTCAATCAAATTTGTTTCCCAT-------AATTATCATTGTTTCC-TTTTTTGATCTTTGATAAATTTGTTTTAAATGTTACATTGCTTTTTGAAGCATAAGATGAATTGCTTCTCCTTGCCGAACCCATGTTTGAAATCTTTCTCTTGTAGGTCCATGCGTACATCATCAGCTCTTTGCGCAGCAGCATGCCTTCGATGTTCGGCAAGGACAGCAAAAAGAAGGAACTCATCAAGAACCTCCGCAGCGTGTACGAGGATATCCAACGAGAGCATCATCTGCCCCCAGGGGACTTCCCGGATCTCAGGGAGATGCAGGAGAAGTTGATGGACATGGACTTCACCAAGTTCCAGCCTCTGAAGCCCAAACTATTGGAGACCGTGGACAAGATGCTGGCTGAAGACATCGCCCGCCTGATGGCGCAGATCCCACAGGAACAGCATATGCAGACCAAGGAGGAGTCCAACGTCAAGGGAGGTGCTTTTGATGGTGTCCAGCAAAGTCCGTTCACTTACGGCAGAGGCGAAGGTGTCGATGCTGGATCCATGGATTCAGAGTGGATCGTGGGCAAAGAAAGGTACAAATACGACGACGTTTTCCAGAGCCTCAATCCAGTGGATGGCAAGATAACAGGGGCCAGTGCTAAGCAGGAGATGGTCAAGTCCAAACTTCCCAACAGCGTTCTCGGCAAAGTGTGGAAGTTGTCCGACCTGGACAAGGATGGTATGTTGGATTCTGATGAATTTGCACTCGCGATGCATTTGATAAGCATTAAACTACAAGGACACGATTTGCCATTAGATTTACCGGAACATTTAGTGCCGCCATCGAAGAAGATATTCGTTCGTTAA---------------------------
Narcheri_MillShoalCreek_N727 ------------------------------------------------------------------------------------------------------------------------------------------------------------------------------------------------------------------------------------------------------------------------------------------------------------------------AATGTTACATTGCTTTTTGAAGCATAAGATGAATTGCTTTTCTTTGCCAAACCCATGTTTGAAATCTTTCTCTTGTAGGTCCATGCATACATCATCAGCTCTTTGCGCAGCAGCATGCCTTCGATGTTCGGCAAGGACAGCAAAAAGAAGGAACTCATCAAGAACCTCCGCAGCGTGTACGAGGATATCCAACGAGAGCATCATCTGCCCCCAGGGGACTTCCCGGATCTCAGGGAGATGCAGGAGAAGTTGATGGACATGGACTTCACCAAGTTCCAGCCTCTGAAGCCCAAACTCTTGGAGACCGTGGACAAGATGCTGGCTGAAGACATCGCCCGCCTGATGGCGCAGATCCCACAGGAACAGCATATGCAGACCAAGGAGGAGTCCAACGTCAAGGGAGGTGCTTTTGATGGTGTCCAGCAAAGTCCGTTCACTTACGGCAGAGGTGAAGGTGTCGATGCTGGATCCATGGATTCAGAGTGGATCGTGGGCAAAGAAAGGTACAAATACGACGACGTCTTCCAGAGCCTCAATCCAGTGGATGGCAAGATAACAGGGGCCAGTGCTAAGCAGGAGATGGTCAAGTCCAAACTTCCCAACAGCGTTCTCG-----------------------------------------------------------------------------------------------------------------------------------------------------------------------------------------------
Nbarri_Bishop_N1072 -------------------------------------------------------------------------------------------------------------------------------ATTAGTTTGACGCAATATAACCTTCTTTATCTCTTGTTTCTCTTCTCTTGTGTTTTTCCTTCATGAAATTGGCTTAATATACAAAAAAAAGTTTCGAGTTATACATACTAATTCAATCAAATTTGTTTCCCATAATTCAGAATTATCCTTGTTCCC-TTTTTTGATGTTTGACATATTTGTTTTAAATGTTACATTGCTTTTTGAAGCATGAGGTGAATTGCTCTTCTTTGCCAAACCCATGTTTGAAATCTTTCTCTTGTAGGTCCACGCATACATCATCAGCTCTTTGCGCAGCAGCATGCCTTCGATGTTCGGCAAGGACAGCAAGAAGAAGGAACTCATCAAGAACCTCCGCAACGTGTACGAGGATATCCAACGAGAGCACCATCTGCCCCCAGGGGACTTCCCGGACCTCAGGGAGATGCAGGAGAAGTTGATGGACATGGACTTTACCAAGTTCCAACCTCTGAAGCCCAAACTCTTGGAGACCGTGGACAAGATGCTGGCTGAAGACATCGCCCGTCTGATGGCACAGATCCCACAGGAACAGCATATGCAGACCAAGGAAGAGTCCAACGTCAAGGGAGGTGCCTTTGATGGTGTCCAGCAAAGTCCGTTCACTTATGGCAGAGGTGAGGGTGTCGATGCTGGATCCATGGATTCAGAGTGGATCGTGGGCAAAGAAAGGTACAAGTACGACGACGTCTTCCAGAGCCTCAATCCAGTGGATGGCAAGATCACAGGGGCCAGTGCTAAGCAGGAGATGGTCAAGTCCAAACTTCCCAACAGTGTTCTTGGCAAAGTGTGGAAGTTGTCCGATCTGGACAAGGATGGTATGTTGGATTCCGATGAATTTGCACTCGCGATGCATTTGATTAGCATTAAACTACAAGGACACGATTTGCCATTAGATTTACCGGAACATTTAGTGCCACCATCGAAGAAGATATTCGTTCGTTAAGGAGTCTTGAGATATATTATATTCCAC
Nbarri_LostCoveCave_N0065 -----------------------------------------------GAATTTTCCGCCTACACTTTGAGCCAACAGAA--------GAAGAAATCAGGATGGACAGTATTTACCCCCTCTCTCCTAATTAGTTTGACGCAATATAACCTTCTTTATCTCTTGTTTCTCTTCTCTTGTGTTTTTCCTTCATGAAATTGGCTTAATATACAAAAAAAAGTTTCGAGTTATACATACTGATTCAATCAAATTTGTTTCCCATAATTCAGAATTATCCTTGTTCCC-TTTTTTGATGTTTGACATATTTGTTTTAAATGTTACATTGCTTTTTGAAGCATGAGATGAATTGCTCTTCTTTGCCAAACCCATGTTTGAAATCTTTCTCTTGTAGGTCCACGCATACATCATCAGCTCTTTGCGCAGCAGCATGCCTTCGATGTTCGGCAAGGACAGCAAGAAGAAGGAACTCATCAAGAACCTCCGCAACGTGTACGAGGATATCCAACGAGAGCACCATCTGCCCCCAGGGGACTTCCCGGACCTCAAGGAGATGCAGGAGAAGTTGATGGACATGGACTTCACCAAGTTCCAACCTCTGAAGCCCAAACTCTTGGAGACCGTGGACAAGATGCTGGCTGAAGACATCGCCCGTCTGATGGCACAGATCCCACAGGAACAGCATATGCAGACCAAGGAAGAGTCCAACGTCAAGGGAGGTGCCTTTGATGGTGTCCAGCAAAGTCCGTTCACTTATGGCAGAGGTGAGGGTGTCGATGCTGGATCCATGGATTCAGAGTGGATCGTGGGCAAAGAAAGGTACAAGTACGACGACGTCTTCCAGAGCCTCAATCCAGTGGATGGCAAGATCACAGGGGCCAGTGCTAAGCAGGAGATGGTCAAGTCCAAACTTCCCAACAGTGTTCTTGGCAAAGTGTGGAAGTTGTCCGATCTGGACAAGGATGGTATGTTGGATTCCGATGAATTTGCACTCGCGATGCATTTGATTAGCATTAAACTACAAGGACACGATTTGCCATTAGATTTACCGGAACATTTAGTGCCACCATCGAAGAAGATATTCGTTCGTTAAGGAGTCTTGAGATATATTATATTCCAC
Nbarri_eyed_ClayCave_G2082 ---------AAAGAATGTAACTTTTTGACTTAATTGAACACAACTTTGAATTTTCCGCCTACACTTTGTGCTAACAGAAGGAAAAAAGAAGAAATCAGGATGTACAGTATTTACCCCCTCTCTCCTAATTAGTTTGACGCAATATAACCTTCTTTATCTCTTGTTTCTCTTCTCTTGTGTTTTTCCTTCATGAAATTGGCTTAATATAC-AAAAAAAGTTTCCAATTATATATACTAATTCGATCAAATTTGTTTCCCATAATTCAGAATTATCCTTGTTCCCTTTTTTTGATGTTTGACATGTTTGTTTTAAGTGTTACATTGCTTTTTGAAGAATGAGATGAATTGCTCTTCTTTGCCAAACCCATGTTTGAAATCTTTCTCTTGTAGGTCCACGCATACATCATCAGCTCTTTGCGCAGCAGCATGCCTTCGATGTTCGGCAAGGACAGCAAGAAGAAGGAACTAATCAAGAACCTCCGCAACGTGTACGAGGATATCCAACGAGAGCATCATCTGCCCCCAGGGGACTTCCCGGACCTCAAGGAGATGCAGGAGAAGTTGATGGACATGGACTTCACCAAGTTCCAACCTCTGAAGCCCAAACTCTTGGAGACAGTGGACAAGATGCTGGCCGAAGACATCGCCCGCCTGATGGCACAGATCCCACAGGAACAGCATATGCAGACCAAGGAAGAGTCCAACGTCAAGGGAGGTGCCTTTGATGGTGTCCAGCAAAGTCCGTTCACTTATGGCAGAGGTGAAGGTGTCGATGCTGGATCCATGGATTCAGAATGGATCGTGGGCAAAGAAAGGTACAAGTACGACGACGTCTTCCAGAGCCTCAATCCAGTGGATGGCAAGATCACAGGAGCCAGTGCTAAACAGGAGATGGTCAAGTCCAAACTTCCCAACAGTGTTCTTGGCAAAGTGTGGAAGTTGTCCGATCTGGACAAGGATGGTATGTTGGATTCCGATGAATTTGCACTCGCGATGCATTTGATTAGCATTAAACTACAAGGACACGATTTGCCATTAGATTTACCGGAACATTTAGTGCCACCGTCGAAGAAGATATTCGTTCGTTAAGGAGTCTTGAGATATATTATATTCCAC
Nbishopi_DryFalls_N150 ----------------------------------------------------------------------------------------------------------GTAAATACCCCCTCTCTCCTAATTAGTTTGACGCAATATAACCTTCTTTATCTCTTGTTTATCTTCTCTTGTGTTTTTCCTTCATGAAATTGGCTTAATATACAAAAAAATGTTTCCAATTATATATACTAAATCAATCAAATTTGTTTCCCATAATTCAGAATTATCCTTGTCCTTTTATTTTGATGTTTGACATATTTGTTTTAAATGTTACATTGCTTTTTGAAGCATGAGATGAATTGCTCTTCTTTGCCAAACCCATGTTTGAAATCTTTTTCCTGTAGGTCCACGCATACATCATCAGCTCTTTGCGCAGCAGCATGCCTTCGATGTTCGGCAAGGACAGCAAGAAGAAGGAACTCATCAAGAACCTCCGCAACGTGTACGAGGATATCCAACGAGAGCACCATCTGCCCCCAGGGGACTTCCCGGACCTCAAGGAGATGCAGGAGAAGTTGATGGACATGGACTTCACCAAGTTCCAACCACTGAAGCCCAAACTCTTGGAGACCGTGGACAAGATGCTGGCTGAAGACATCGCCCGCCTGATGGCGCAGATCCCACAGGAACAGCATATGCAGACCAAGGAAGAGTCCAACGTCAAGGGAGGTGCCTTTGATGGTGTCCAGCAAAGTCCGTTCACTTTTGGCAGAGGTGAAGGTGTCGATGCTGGATCCATGGATTCAGAATGGATTGTGGGCAAAGAAAGGTACAAGTACGACGACGTCTTCCAGAGCCTCAATCCAGTGGATGGCAAGATCACAGGGGCCAGTGCTAAGCAGGAGATGGTCAAGTCCAAACTTCCCAACAGTGTTCTCGGCAAAGTATGGAAGTTGTCCGATCTGGACAAGGATGGTATGTTGGATTCCGATGAATTTGCACTCGCGATGCATTTGATTAGCATTAAACTACAAGGACACGATCTGCCATCAGATTTACCGGAACATTTAGTGCCACCATCGAAGAAGATATTCGTTCGTTAAGGAGTCTTGAGATATATTATATTCCAC
Nbishopi_PoleCr_Chattooga_N885 AACGCTGGAAAAGAATGTAACTTTTTGACTTAATTGAACACAACTTTGAATTTTCCTCCTACACTTTGTGCCAACAGAAGGGGGGGCGAAGAAATCAGGATGGACAGTATTTACCCCCTCTCTCCTAATTAGTTTGACGCAATATAACCTTCTTTATCTCTTGTTTATCTTCTCTTGTGTTTTTCCTTCATGAAATTGGCTTAATATACAAAAAAATGTTTCCAATTATATATACTAAATCAATCAAATTTGTTTCCCATAATTCAGAATTATCCTTGTCCTTTTATTTTGATGTTTGACATATTTGTTTTAAATGTTACATTGCTTTTTGAAGCATGAGATGAATTGCTCTTCTTTGCCAAACCGATGTTTGAAATCTTTTTCCTGTAGGTCCACGCATACATCATCAGCTCTTTGCGCAGCAGCATGCCTTCGATGTTCGGCAAGGACAGCAAGAAGAAGGAACTCATCAAGAACCTCCGCAACGTGTACGAGGATATCCAACGAGAGCACCATCTGCCCCCAGGGGACTTCCCGGACCTCAAGGAGATGCAGGAGAAGTTGATGGACATGGACTTCACCAAGTTCCAACCACTGAAGCCCAAACTCTTGGAGACCGTGGACAAGATGCTGGCTGAAGACATCGCCCGCCTGATGGCGCAGATCCCACAGGAACAGCATATGCAGACCAAGGAAGAGTCCAACGTCAAGGGAGGTGCCTTTGATGGTGTCCAGCAAAGTCCGTTCACTTTTGGCAGAGGTGAAGGTGTCGATGCTGGATCCATGGATTCAGAATGGATTGTGGGCAAAGAAAGGTACAAGTACGACGACGTCTTCCAGAGCCTCAATCCAGTGGATGGCAAGATCACAGGGGCCAGTGCTAAGCAGGAGATGGTCAAGTCCAAACTTCCCAACAGTGTTCTCGGCAAAGTATGGAAGTTGTCCGATCTGGACAAGGATGGTATGTTGGATTCCGATGAATTTGCACTCGCGATGCATTTGATTAGCATTAAACTACAAGGACACGATCTGCCATCAGATTTACCGGAACATTTAGTGCCACCATCGAAGAAGATATTCGTTCGTTAAGGAGTCTTG------------------
Nbishopi_StandingIndian_N131 AACGCTGGAAAAGAATGTAACTTTTTGACTTAATTGAACACAACTTTGAATTTTCCTCCTACACTTTGTGCCAACAGAAGGGGGGGAGAAGAAATCAGGATGGACAGTATTTACCCCCTCTCTCCTAATTAGTTTGACGCAATATAACCTTCTTTATCTCTTGTTTATCTTCTCTTGTGTTTTTCCTTCATGAAATTGGCTTAATATACAAAAAAATGTTTCCAATTATATATACTAAATCAATCAAATTTGTTTCCCATAATTCAGAATTATCCTTGTCCTTTTATTTTGATGTTTGACATATTTGTTTTAAATGTTACATTGCTTTTTGAAGCATGAGATGAATTGCTCTTCTTTGCTAAACCCATGTTTGAAATCTTTTTCCTGTAGGTCCACGCATACATCATCAGCTCTTTGCGCAGCAGCATGCCTTCGATGTTCGGCAAGGACAGCAAGAAGAAGGAACTCATCAAGAACCTCCGCAACGTGTACGAGGATATCCAACGAGAGCACCATCTGCCCCCAGGGGACTTCCCGGACCTCAAGGAGATGCAGGAGAAGTTGATGGACATGGACTTCACCAAGTTCCAACCACTGAAGCCCAAACTCTTGGAGACCGTGGACAAGATGCTGGCTGAAGACATCGCCCGCCTGATGGCGCAGATCCCACAGGAACAGCATATGCAGACCAAGGAAGAGTCCAACGTCAAGGGAGGTGCCTTTGATGGTGTCCAGCAAAGTCCGTTCACTTTTGGCAGAGGTGAAGGTGTCGATGCTGGATCCATGGATTCAGAATGGATTGTGGGCAAAGAAAGGTACAAGTACGACGACGTCTTCCAGAGCCTCAATCCAGTGGATGGCAAGATCACAGGGGCCAGTGCTAAGCAGGAGATGGTCAAGTCCAAACTTCCCAACAGTGTTCTCGGCAAAGTATGGAAGTTGTCCGATCTGGACAAGGATGGTATGTTGGATTCCGATGAATTTGCACTCGCGATGCATTTGATTAGCATTAAACTACAAGGACACGATCTGCCATCAGATTTACCGGAACATTTAGTGCCACCATCGAAGAAGATATTCGTTCGTTAAGGAGTCTTGAGATAT------------
Ncarolinensis_Grandfather_N218 AACGCTTGAAAAGAATGTAACTTTTTGACTTAATTGAACACAACTTTGAATTTTCCGCCTATACTTTGTGCTAACAGAAGGGGGAGAGAAGAAATCAGGATGGACAGTATTTACCCCCTCTCTCCTAATTAGTTTGACGCAATATAACCTTCTTTATCTCTTGTTTCTCTTCTCTTGTGTTTTTCCTTCATGAAATTGGCTTAATATACAAAAAAAAGTTTCCAATTATATATACTAATTCAATCAAATTTGTTTCCCATAATTCAGAATTATCCTTGTTCCCTTTTTTTGATGTTTGACATATTTGTTTTAAATGTTACATTGCTTTTTGAAGCATGAGATGAATTGCTCTTCTTTGCCACACCCATGTTTGAAATCTTTCTCTTGTAGGTCCACGCATACATCATCAGCTCTTTGCGCAGCAGCATGCCTTCGATGTTCGGCAAGGACAGCAAGAAGAAGGAACTCATCAAGAACCTCCGCAACGTGTACGAGGATATCCAACGAGAGCATCATCTGCCCCCAGGGGACTTCCCGGACCTCAAGGAGATGCAGGAGAAGTTGATGGACATGGACTTCACCAAGTTCCAACCTCTGAAGCCCAAACTCTTGGAGACAGTGGACAAGATGCTGGCTGAAGACATCGCCCGCCTGATGGCACAGATCCCACAGGAACAGCATATGCAGACCAAGGAAGAGTCCAACGTCAAGGGAGGTGCCTTTGATGGTGTCCAGCAAAGTCCGTTCACTTATGGCAGAGGTGAAGGTGTCGATGCTGGATCCATGGATTCAGAATGGATCGTGGGCAAAGAAAGGTACAAGTACGACGACGTCTTCCAGAGCCTCAATCCAGTGGATGGCAAGATCACAGGAGCCAGTGCTAAGCAGGAGATGGTCAAGTCCAAACTTCCCAACAGTGTTCTTGGCAAAGTGTGGAAGTTGTCCGATCTGGACAAGGATGGTATGTTGGATTCCGATGAATTTGCACTCGCGATGCATTTGATTAGCATTAAACTACAAGGACACGATTTGCCATTAGATTTGCCGGAACATTTAGTGCCACCGTCGAAGAAGATATTCGTTCGTTAAGGAGTCTTGAGATATATTATATTCCAC
Ncarolinensis_LinvilleCaverns_N227 --------------------------------------------------------------------------------------------------------------------------------------------------------------------------------------------------------------------------------------------------------------------------------------------------------------------------------------------------AGATGAATTGCTCTTCTTTGCCACACCCATGTTTGAAATCTTTCTCTTGTAGGTCCACGCATACATCATCAGCTCTTTGCGCAGCAGCATGCCTTCGATGTTCGGCAAGGACAGCAAGAAGAAGGAACTCATCAAGAACCTCCGCAACGTGTACGAGGATATCCAACGAGAGCATCATCTGCCCCCAGGGGACTTCCCGGACCTCAAGGAGATGCAGGAGAAGTTGATGGACATGGACTTCACCAAATTCCAACCTCTGAAGCCCAAACTCTTGGAGACAGTGGACAAGATGCTGGCTGAAGACATCGCCCGCCTGATGGCACAGATCCCACAGGAACAGCATATGCAGACCAAGGAAGAGTCCAACGTCAAGGGAGGTGCCTTTGATGGTGTC------------------------------------------------------------------------------------------------------------------------------------------------------------------------------------------------------------------------------------------------------------------------------------------------------------------------------------------------------------------------------------------------
Ncarteri_English_N031 AACGCTTGAAAAGAATGTAACTTTTTGACTTAATTGAACACAACTTTGAATTTTACGCCTACACTTTGTGCCAACAGAAGGGGGGGAAAGGAAATCAGAATGGACAGTATTTACCCCCTCTCTCCTAATTAGTTTGGCGTAATATAACCTTCTTTA--------------TCTCTTGCGTTTTTCCTTCAGGAAATTGGCTTAATATACAAAAAAAAGTTTCCAATTATACATACTAATTCAATCAAATTTGTTTCCCATAATTCAGAATTATCCTTGTTCCCTTTTTTTGATGTTTGACGTATTTGTTTTAAATGTGACATTGCTTTTTGAAGCATGAGATGAATTGCTCTTCTTTGCCAAACCCATGTTTGAAATCTTTCTCTTGTAGGTCCACGCATACATCATCAGCTCTTTGCGCAGCAGCATGCCTTCGATGTTCGGCAAGGACAGCAAGAAGAAGGAACTCATCAAGAACCTCCGCAACGTGTACGAGGATATCCAACGAGAGCACCATCTGCCCCCAGGGGACTTCCCGGATCTCAGGGAGATGCAGGAGAAGTTGATGGACATGGACTTCACCAAGTTCCAACCTCTGAAGCCCAAACTCTTGGAGACCGTGGACAAGATGCTGGCTGAAGACATCGCCCGCCTGATGGCACAGATCCCACAGGAACAGCATATGCAGACCAAGGAAGAGTCCAACGTCAAGGGAGGTGCCTTTGATGGTGTCCAGCAAAGTCCGTTCACTTTTGGGAGAGGTGAGGGTGTCGATGCTGGGTCCATGGATTCAGAGTGGATCGTGGGCAAAGAAAGGTACAAGTACGACGACGTCTTCCAGAGCCTCAATCCAGTGGATGGCAAGATCACAGGGGCCAGTGCTAAGCAGGAGATGGTCAAGTCCAAACTTCCCAACAGTGTTCTCGGCAAAGTGTGGAAGTTGTCCGATCTGGACAAGGATGGTATGTTGGATTCCGATGAATTTGCACTCGCGATGCATTTGATTAGCATTAAACTACAAGGACACGATTTGCCATTAGATTTACCGGAACATTTAGTGC--------------------------------------------------------
Ncarteri_LaurelCave_nearTYPE_N0296 ---------------------------------------------------------------------GCCAACAGAAAAAAGAAAAAGGAAATCAGAATGGACAGTATTTACCCCCTCTCTCCTAATTAGTTTGGCGTAATATAACCTTCTTTA--------------TCTCTTGTGTTTTTCCTTCATGAAATTGGCTTAATATACAAAAAAAAGTTTCCAATTATACATACTAATTCAATCAAATTTGTTTCCCATAATTCAGAATTATCCTTGTTCCCTTTTTTTTATGTTTGACGTATTTGTTTTAAATGTGACATTGCTTTTTGAAGAATGAGATGAATTGCTCTTCTTTGCCAAACCCGTGTTTGAAATCTTTCTCTTGTAGGTCCACGCATACATCATCAGCTCTTTGCGCAGCAACATGCCTTCGATGTTCGGCAAGGACAGCAAGAAGAAGGAACTCATCAAGAACCTCCGCAACGTGTACGAGGATATCCAACGAGAGCACCATCTGCCCCCAGGGGACTTCCCGGAACTCAGGGAGATGCAGGAGAAGTTGATGGACATGGACTTCACCAAGTTCCAACCTCTGAAGCCCAAACTCTTGGAGACCGTAGACAAGATGCTGGCCGAAGACATCGCCCGCTTGATGGCACAGATCCCACAGGAACAGCATATGCAGACCAAGGAGGAGTCCAACGTCAAGGGAGGTGCCTTTGATGGTGTCCAGCAAAGTCCGTTCACTTTTGGGAGAGGTGAGGGTGTCGATGCTGGATCCATGGATTCAGAGTGGATCGTGGGCAAAGAAAGGTACAAGTACGACGACGTCTTCCAGAGCCTCAATCCAGTGGATGGCAAGATCACAGGGGCCAGTGCTAAGCAGGAGATGGTCAAGTCCAAACTTCCCAACAGTGTTCTTGGCAAAGTGTGGAAGTTGTCCGATCTGGACAAGGATGGTATGTTGGATTCCGATGAATTTGCACTCGCGATGCATTTGATTAGCATTAAACTACAAGGACACGATTTGCCATTAGATTTACCGGAACATTT-------------------------------------------------------------
Ncarteri_PilotMtn_G2185 --------------------------GACTTAATTGAGCAGAACTTTGAATTTTACGCCTACACTTTGTGCCAACAGAAGAAGAAAAGAAGAA---------GACAGTATTTACCCCCTCTCTCCTAATTAGTTTGACGCAATATAACCGTCTTTA--------------TCTCTTGTGTTTTTCCTTCATGAAATTGGCTTAATATAC-AAAAAAAGTTTCCAATTATACATACTAATTCAATCAAATTTGTTTCCCATAATTCAGAATTATCCTTGTTCCCTTTTTTTGATGTTTGACGTATTTGTTTTAAATGTGACATTGCTTTTTGAAGCCTGAGATGAATTGCTCTCCTTTGCCAAACCCATGTTTGAAATCTTTCTCTTGTAGGTCCACGCATACATCATCAGCTCTTTGCGCAGCAGCATGCCTTCGATGTTCGGCAAGGACAGCAAGAAGAAGGAACTCATCAAGAACCTCCGCAACGTGTACGAGGATATCCAACGAGAGCACCATCTGCCCCCAGGGGACTTCCCGGACCTCAGGGAGATGCAGGAGAAGTTGATGGACATGGACTTCACCAAGTTCCAACCTCTGAAGCCCAAACTCTTGGAGACCGTGGACAAGATGCTGGCTGAAGACATCGCCCGTCTGATGGCACAGATCCCACAGGAACAGCATATGCAGACCAAGGAAGAGTCCAACGTCAAGGGAGGTGCCTTTGATGGTGTCCAGCAAAGTCCGTTCACTTTTGGGAGAGGTGAGGGTGTCGATGCTGGATCCATGGATTCAGAGTGGATCGTGGGCAAAGAAAGGTACAAGTACGACGACGTCTTCCAGAGCCTCAATCCAGTAGATGGCAAGATCACAGGGGCCAGTGCTAAGCAGGAGATGGTCAAGTCCAAACTTCCCAACAGTGTTCTTGGCAAAGTGTGGAAGTTGTCCGATCTGGACAAGGATGGTATGTTGGATTCCGATGAATTTGCACTCGCGATGCATTTGATTAGCATTAAACTACAAGGACACGATTTGCCATTAGATTTACCGGAACATTTAGTGCCACCATCGAAGAAGATATTCGTTCGTTAAGGAGTCTTTAGATATATTATATTCCAC
Ncarteri_Pitchfork_N363 ---TCTTGAAAAGAATGTAACTTTTTGACTTAATTGAACACAACTTTGAATTTTACGCCTACACTTTGTGCCAACAGAAGAAGAAAAAAGGAAACCAGAATGGACAGTATTTACCCCCTCTCTCCTAATTAGTTTGGCGCAATATAACCTTCTTTA--------------TCTCTTGTGTTTTTCCTTCGTGAAATTGGCTTAATATACAAAAAAAAGTTTCCAACTATACATACTAATTCAGTCAAATTTGTTTCCCATAATTCAGAATTATCCTTGTTCCCTTTTTTTGATGTTTGACATATCTGTTTTAAATGTGACATTGCTTTTTGAAGCACGAGATGAATTGCTCTTCTTTGCCAAACCCATGTTTGAAATCTTTCTCTTGTAGGTCCACGCATACATCATCAGCTCTTTGCGCAGCAGCATGCCTTCGATGTTCGGCAAGGACAGCAAGAAGAAGGAACTCATCAAGAACCTCCGCAACGTGTACGAGGATATCCAACGAGAGCACCATCTGCCCCCAGGGGACTTCCCGGACCTCAGGGAGATGCAGGAGAAGTTGATGGACATGGACTTCACCAAGTTCCAACCTCTGAAGCCCAAACTCTTGGAGACCGTGGACAAGATGCTGGCTGAAGACATCGCCCGTCTGATGGCACAGATCCCACAGGAACAGCATATGCAGACTAAGGAAGAGTCCAACGTCAAGGGAGGTGCCTTTGATGGTGTCCAGCAAAGTCCGTTCACTTATGGGAGAGGTGAGGGTGTCGATGCTGGGTCCATGGATTCAGAGTGGATCGTGGGCAAAGAAAGGTACAAGTACGATGACGTCTTCCAGAGCCTCAATCCAGTGGATGGCAAGATCACAGGGGCCAGTGCTAAGCAGGAGATGGTCAAGTCCAAACTTCCCAACAGTGTTCTTGGCAAAGTGTGGAAGTTGTCCGATCTGGACAAGGATGGTATGTTGGATTCCGATGAATTTGCACTCGCGATGCATTTGATTAGCATTAAACTACAAGGACACGATTTGCCATTAGATTTACCGGAACATTTAGTGCCACCATCGAAGAAGATATTCGTTCATT-----------------------------
Ncarteri_WeberCty_N1044 ----------------------------------------------------------------------------------------------------------------------TCTCTCCTAATTAGTTTTGCGCAATATAACCTTCTTTA--------------TCTCTTGTGTTTTTCCTTCATGAAATTGGCTTAATATACAAAAAAAAGTTTCCAATTATACATACTAATTCAATCAAATTTGTTTCCCATAATTCAGAATTATCCTTGTTCCCTTTTTTTGATGTTTGACGTATTTGTTTTAAATGTGACATTGCTTTTCGAAGCATGAGATGAATTGCTCTTCTTTGCCAAACCCATGTTTGAAATCTTTCTCTTGTAGGTCCACGCATACATCATCAGCTCTTTGCGCAGCAACATGCCTTCGATGTTCGGCAAGGACAGCAAGAAGAAGGAACTCATCAAGAACCTCCGCAACGTGTACGAGGATATCCAACGAGAGCACCATCTGCCCCCAGGGGACTTCCCGGACCTCAGGGAGATGCAGGAGAAGTTGATGGACATGGACTTCACCAAATTCCAACCTCTGAAGCCCAAACTCTTGGAGACCGTGGACAAGATGCTGGCTGAAGACATCGCCCGTCTGATGGCACAGATCCCACAGGAACAGCATATGCAGACCAAGGAAGAGTCCAACGTCAAGGGAGGTGCCTTTGATGGTGTCCAGCAAAGTCCGTTCACTTTTGGGAGAGGTGAGGGTGTCGATGCTGGATCTATGGATTCAGAGTGGATCGTGGGCAAAGAAAGGTACAAGTACGACGACGTCTTCCAGAGCCTCAATCCAGTGGATGGCAAGATCACAGGGGCCAGTGCTAAGCAGGAGATGGTCAAGTCCAAACTTCCCAACAGTGTTCTTGGCAAAGTGTGGAAGTTGTCCGATCTGGACAAGGATGGTATGTTAGATTCCGATGAATTTGCACTCGCGATGCATTTGATTAGCATTAAACTACAAGGACACGATTTGCCATTAGATTTACCGGAACATTTAGTGCCACCATCGAAGAAGATATTCGTTC--------------------------------
Ncherokee_BallhootScar_N193 AACGCTGGAACAGAATGTAACTTTTTGACTTAATTGAACACAACTTTGAATTTTCCTCCTGCACTTTGTGCCAACAGAAGGGAAAAAGAAGAAATCAGGATGGACAGTATTTACCCCCTCTCTCCTAATTAGTTTGACGCAATATAACCTTCTTTATCTCTTGTTTCTCTTCTCTTGTGTTTTTCCTTCATGAAATTGGCTTAATATTCAAAAAAAAGTTTCCAATTATATATACTAAATCAATCAAATTTGTTTCCCATGATTCAGAATTATCCTTGTCCTTTTATTTGGATGTTTGACATATTTGTTTTAAATGTTACATTGCTTTTTGAAGCATGAGATGAATTGCTTTTCATTGCCAAACCCATGTTTGAAATCTTTCTCTTGTAGGTCCACGCATACATCATCAGCTCTTTGCGCAGCAGCATGCCTTCGATGTTCGGCAAGGACAGCAAGAAGAAGGAACTCATCAAGAACCTCCGCAACGTGTACGAGGATATCCAACGAGAGCACCATCTTCCCCCAGGGGACTTCCCGGACCTCAAGGAGATGCAGGAGAAGTTGATGGACATGGACTTCACCAAGTTCCAACCTCTGAAGCCCAAACTATTGGAGACAGTGGACAAGATGCTGGCTGAAGACATCGCCCGCCTGATGGCACAGATCCCACAGGAACAGCATATGCAGACGAAGGAAGAGTCCAACGTCAAGGGAGGTGCCTTTGATGGTGTCCAGCAAAGTCCGTTCACTTATGGCAGAGGTGAGGGTGTCGATGCTGGATCCATGGATTCAGAGTGGATCGTGGGCAAAGAAAGGTACAAGTACGACGATGTCTTCCAGAGCCTCAATCCAGTGGATGGCAAGATCACAGGGGCCAGTGCTAAGCAGGAGATGGTCAAGTCCAAACTTCCCAACAGTGTTCTTGGCAAAGTGTGGAAGTTGTCCGATCTGGACAAGGATGGTATGTTGGATTCCGATGAATTTGCACTCGCGATGCATTTGATTAGTATTAAACTACAAGGACACGATTTGCCATTAGATTTACCGGAACATTTAATACCACCATCCAAGAAGATATTCGTTCGTTAAGGAGTCTTGAGATATATTATATTCCAC
Ncherokee_BalsamMtn_N891 ---------------------------------------------------------------------------------------------------------------------------------------------------------------------------------------------A---AATTGGCTTAATATTCAAAAAAAAGTTTCCAATTATATGTACTAAATCAATCAAATTTGTTTCCCATGATTCAGAATTATCCTTGTCCTTTTATTTTGATGTTTGACATATTTGTTTTAAATGTTACATTGCTTTTTGAAGCATGAGATGAATTGCTTTTCTTTGCCAAACCCATGTTTGAAATCTTTCTATTGTAGGTCCACGCATACATCATCAGCTCTTTGCGCAGCAGCATGCCTTCGATGTTCGGCAAGGACAGCAAGAAGAAGGAACTCATCAAGAACCTCCGCAACGTGTACGAGGATATCCAACGAGAGCACCATCTTCCCCCAGGGGACTTCCCGGACCTCAAGGAGATGCAGGAGAAGTTGATGGACATGGACTTCACCAAGTTCCAACCTCTGAAGCCCAAACTATTGGAGACAGTGGACAAGATGCTGGCTGAAGACATCGCCCGCCTGATGGCACAGATCCCACAGGAACAGCATATGCAGACGAAGGAAGAGTCCAACGTCAAGGGAGGTGCCTTTGATGGTGTCCAGCAAAGTCCGTTCACTTTTGGCAGAGGTGAGGGTGTCGATGCTGGATCCATGGATTCAGAGTGGATCGTGGGCAAAGAAAGGTACAAGTACGACGACGTCTTCCAGAGCCTCAATCCAGTGGATGGCAAGATCACAGGGGCCAGTGCTAAGCAGGAGATGGTCAAGTCCAAACTTCCCAACAGTGTTCTTGGCAAAGTGTGGAAATTGTCCGATCTGGACAAGGATGGTATGTTGGATTCCGATGAATTTGCACTCGCGATGCATTTGATTAGTATTAAACTACAAGGACACGATTTGCCATTAGATTTACCGGAACATTTAGTACCACCATCGAAGAAGATATTCGTTCGTTAAGGAGTCTTGAGATATATTATATTCCAC
Ncherokee_SIndianCrk_N681 ---------------------------------------------------------------------------------------------------------------------------------------------------------------------------------TGTTTTTCCTTCATGAAAATGGCTTAATATTCAAAAAAAAGTTTCCAATTATATGTACTAAATCAATCAAATTTGTTTCCCATGATTCTGAATTATCCTTGTCCTTTTATTTTGATGTTTGACATATTTGTTTTAAATGTTACATTGCTTTTTGAAGCATGAGATGAATTGCTTTTCTTTGCCAAACCCATGTTTGAAATCTTTCTCTTGTAGGTCCACGCATACATCATCAGCTCTTTGCGCAGCAGCATGCCTTCGATGTTCGGCAAGGACAGCAAGAAGAAGGAACTCATCAAGAACCTCCGCAACGTGTACGAGGATATCCAACGAGAGCACCATCTTCCCCCGGGGGACTTCCCGGACCTCAAGGAGATGCAGGAGAAGTTGATGGACATGGACTTCACCAAGTTCCAACCTCTGAAGCCCAAACTATTGGAGACAGTGGACAAGATGCTGGCTGAAGACATCGCCCGCCTGATGGCACAGATCCCACAGGAACAGCATATGCAGACGAAGGAAGAGTCCAACGTCAAGGGAGGTGCCTTTGATGGTGTCCAGCAAAGTCCGTTCACTTATGGCAGAGGTGAGGGTGTCGATGCTGGATCCATGGATTCAGAGTGGATCGTGGGCAAAGAAAGGTACAAGTACGACGACGTCTTCCAGAGCCTCAATCCAGTGGATGGCAAGATCACAGGGGCCAG----------------------------------------------------------------------------------------------------------------------------------------------------------------------------------------------------------------------------------------------
Ncooperi_BeaverCrk_N1002 --------------------------------------------------------------------------------------------------------------------------------------------------CTCT--------------------TCTCTTGTGTTTTTCCTTCATGAAATTGGCTTAATATACAAAAAAATGTTTCCAATTATATATACTAAATCAATCAAATTTGTTTCCCATAATTCAGAATTATCCTTGTCCTTTTATTTTGATGTTTGACATATTTGTTTTAAATGTTACATTGCTTTTTGAAGCATGAGATGAATTGCTCTTCTTTGCCAAACCCATGTTTGAAATCTTCTTCCTGTAGGTCCACGCATACATCATCAGCTCTTTGCGCAGCAGCATGCCTTCGATGTTCGGCAAGGACAGCAAGAAGAAGGAACTCATCAAGAACCTCCGCAACGTGTACGAGGATATCCAACGAGAGCACCATCTGCCCCCAGGGGACTTCCCGGACCTCAAAGAGATGCAGGAGAAGTTGATGGACATGGACTTCACCAAGTTCCAACCTCTGAAGCCCAAACTCTTGGAGACCGTGGACAAGATGCTGGCTGAAGACATCGCCCGTCTGATGGCACAGATCCCACAGGAACAGCATATGCAGACCAAGGAAGAGTCCAACGTCAAGGGAGGTGCCTTTGATGGTGTCCAGCAAAGTCCGTTCACTTTTGGCAGAGGTGAAGGTGTCGATGCTGGATCCATGGATTCAGAGTGGATCGTGGGCAAAGAAAGGTACAAGTACGACGACGTCTTTCAGAGCCTCAATCCAGTGGATGGCAAGATCACAGGGGCCAGTGCTAAGCAGGAGATGGTCAAGTCCAAACTTCCCAACAGTGTTCTTGGCAAAGTATGGAAGTTGTCCGATCTGGACAAGGATGGAATGTTGGATTCCGATGAATTTGCACTCGCGATGCATTTGATTAGCATTAAACTACAAGGACACGATTTGCCATTAGATTTACCGGAACATTTAGTGCCACCATCGAAGAAGATATTCGTTCGTTAAGGAGTCTTGAGATATATTATATTCCAC
Ncooperi_BrasstBald_N824 -----------------------------------------------------TCCTCCTACACTTTGTGCCAACAGAAGAAAAAAAGAAGAAATCAGGATGGACAGTATTTACCCCCTCTCCCCTAATTAGTTTGACGCAATATAACCTTCTTTATCTCTTGTTTATCTTCTCTTGTGTTTTTCCTTCATGAAATTGGCTTAATATAC-AAAAAAAGTTTCCAATTATATATACTAAATCAATCAAATTTGTTTCCCATAATTCAGAATTATCCTTGTCCTTTTATTTTGATGTTTGACATATTTGTTTTAAATGTTACATTGCTTTTTGAAGCATGAGATGAATTGCTCTTCTTTGCCAAACCCATGTTTGAAATCTTTTTTCTGTAGGTCCACGCATACATCATCAGCTCTTTGCGCAGCAGCATGCCTTCGATGTTCGGCAAGGACAGCAAGAAGAAGGAACTCATCAAGAACCTCCGCAACGTGTACGAGGATATCCAACGAGAGCACCATCTGCCCCCAGGGGACTTCCCGGACCTCAAGGAGATGCAGGAGAAGTTGATGGACATGGACTTCACCAAGTTCCAACCTCTGAAGCCCAAACTCTTGGAGACCGTGGACAAGATGCTGGCTGAAGACATCGCCCGCCTGATGGCACAGATCCCACAGGAACAGCATATGCAGACCAAGGAAGAGTCCAACGTCAAGGGAGGTGCCTTTGATGGTGTCCAGCAAAGTCCGTTCACTTTTGGCAGAGGTGAGGGTGTCGATGCTGGATCCATGGATTCAGAGTGGATCGTGGGCAAAGAAAGGTACAAGTACGACGACGTCTTCCAGAGCCTCAATCCAGTGGATGGCAAGATCACAGGGGCCAGTGCTAAGCAGGAGATGGTCAAGTCCAAACTTCCCAACAGTGTTCTTGGCAAAGTATGGAAGTTGTCCGATCTGGACAAGGATGGAATGTTGGATTCCGATGAATTTGCACTCGCGATGCATTTGATTAGCATTAAACTACAAGGACACGATTTGCCATTAGATTTACCGGAACATTTAGTGCCGCCATCGAAGAAGATATTCGTTCGTTAAGGAGTCTTGAGATATATTATATTCCAC
Ncooperi_CheoahDam_N1122 AACGCTGGAAAAGAATGTAACTTTTTGACTTAATTGAACACAACTTTGAATTTTCCTCCTACACTTTGTGCCAACAGAAGGGGGGGAGAAGAAATCAGGATGGACAGTATTTACCCCCTCTCTCCTAATTAGTTTGACGCAATATAACCTTCTTTATCTCTTGTTTCTCTTCTCTTGTGTTTTTCCTTCATGAAATTGGCTTAATATACAAAAAAATGTTTCCAATTATATATACTAAATCAATCAAATTTGTTTCCCATAATTCAGAATTATCCTTGTCCTTTTATTTTGATGTTTGACATATTTGTTTTAAATGTTACATTGCTTTTTGAAGCATGAGATGAATTGCTCTTCTTTGCCAAACCCATGTTTGAAATCTTTTCCCTGTAGGTCCACGCATACATCATCAGCTCTTTGCGCAGCAGTATGCCTTCGATGTTCGGCAAGGACAGCAAGAAGAAGGAACTCATCAAGAACCTCCGCAACGTGTACGAGGATATCCAACGAGAGCACCATCTGCCCCCAGGGGACTTCCCGGACCTCAAGGAGATGCAGGAGAAGTTGATGGACATGGACTTCACCAAGTTCCAACCTCTGAAGCCCAAACTCTTGGAGACCGTGGACAAGATGCTGGCTGAGGACATCGCCCGCCTGATGGCACAGATCCCACAGGAACAGCATATGCAGACCAAGGAGGAGTCCAACGTCAAGGGAGGTGCCTTTGATGGTGTCCAGCAAAGTCCGTTCACTTTTGGCAGAGGTGAAGGTGTCGATGCTGGATCCATGGATTCAGAGTGGATCGTGGGCAAAGAAAGGTACAAGTACGACGACGTCTTCCAGAGCCTCAATCCAGTGGATGGCAAGATCACAGGGGCCAGTGCTAAACAGGAGATGGTCAAGTCCAAACTTCCCAACAGTGTTCTTGGCAAAGTATGGAAGTTGTCCGATCTGGACAAGGATGGTATGTTGGATTCCGATGAATTTGCTCTCGCGATGCATTTGATTAGCATTAAACTACAAGGACACGATT--------------------------------------------------------------------------------------
Ncooperi_NantRiverGorge_N682 AACGCTGGAAGAAAATGTAACTTTTTGACTTAATTGAACACAACTTTGAATTTTCCTCCTACACTTTGTGCCAACAGAAGGAAAAAAGAAGAAATCAGGATGGACAGTATTTACCCCCTCTCCCCTAATTAGTTTGACGCAATATAACCTTCTTTATCTCTTCTTTCTCTTCTCTTGTGTTTTTCCTTCATGAAATTGGCTTAATATACAAAAAAATGTTTCCAATTATATATACTAAATCAATCAAATTTGTTTCCCATAATTCAGAATTATCCTTGTCCTTTTATTTTGATGTTTGACATATTTGTTTTAAATGTTACATTGCTTTTTGAAGCATGAGATGAATTGTTCTTCTTTGCCAAACCCATGTTTGAAATCTTCTTTCTGTAGGTCCACGCATACATCATCAGCTCTTTGCGCAGCAGCATGCCTTCGATGTTCGGCAAGGACAGCAAGAAGAAGGAACTCATCAAGAACCTCCGCAACGTGTACGAGGATATCCAACGAGAGCACCATCTGCCCCCAGGGGACTTCCCGGACCTCAAGGAGATGCAGGAGAAGTTGATGGACATGGACTTCACCAAGTTCCAACCTCTGAAGCCCAAACTCTTGGAGACCGTGGACAAGATGCTGGCTGAAGACATCGCCCGCCTGATGGCACAGATCCCACAGGAACAGCATATGCAGACCAAGGAAGAGTCCAACGTCAAGGGAGGTGCCTTTGATGGTGTCCAGCAAAGTCCGTTCACTTTTGGCAGAGGTGAGGGTGTCGATGCTGGATCCATGGATTCAGAGTGGATCGTGGGCAAAGAAAGGTACAAGTACGACGACGTCTTCCAGAGCCTCAATCCAGTGGATGGCAAGATCACAGGGGCCAGTGCTAAGCAGGAGATGGTCAAGTCCAAACTTCCCAACAGTGTTCTTGGCAAAGTATGGAAGTTGTCCGATCTGGACAAGGATGGAATGTTGGATTCCGATGAATTTGCACTCGCGATGCATTTGATTAGCATTAAACTACAAGGACACGATTTGCCATTAGATTTACCGGAACATTTAGTGCCACCATCGAAG---------------------------------------------
Ncooperi_RockCrRoad_N1160 AACGCTGGAAAAGAATGTAACTTTTTGATTTAATTGAACACAACTTTGAATTTTCCTTCTACACTTTGTGCCAACAGAAGGGAAAAAGAAGAAATCAGGATGGACAGTATTTACCCCCTCTCTTCTAATTAGTTTGACGCAATATAACCTTCTTTATCTCTTGTTTATCTTCTCTTGTGTTTTTCCTTCATGAAATTGGCTTAATATACAAAAAAAAGTTTCCAATTATATATACTAAATCAATCAAATTTGTTTCCCATAATTCAGAATTATCCTTGTCCTTTTATTTTGATGTTTGACATATTTGTTTTAAATGTTACATTGCTTTTTGGAGCATGAGATGAATTGC---TCTTTGCCAAACCCATGTTTGAAATCTTTTTCCTGTAGGTCCACGCATACATCATCAGCTCTTTGCGCAGCAGCATGCCTTCGATGTTCGGCAAGGACAGCAAGAAGAAGGAACTCATCAAGAACCTCCGCAACGTGTACGAGGATATCCAACGAGAGCACCATCTGCCCCCAGGGGACTTCCCGGACCTCAAGGAGATGCAGGAGAAGTTGATGGACATGGACTTCACCAAGTTCCAACCTCTGAAGCCCAAACTCTTGGAGACCGTGGACAAGATGCTGGCTGAAGACATCGCCCGTCTGATGGCACAGATCCCACAGGAACAGCATATGCAGACGAAGGAAGAGTCCAACGTCAAGGGAGGTGCCTTTGATGGTGTCCAGCAAAGTCCGTTCACTTTTGGCAGAGGTGAAGGTGTCGATGCTGGATCCATGGATTCAGAATGGATCGTGGGCAAGGAAAGGTACAAGTACGACGACGTCTTCCAGAGCCTCAATCCAGTGGATGGCAAGATCACAGGGGCCAGTGCTAAGCAGGAGATGGTCAAGTCCAAACTTCCCAACAGTGTTCTTGGCAAAGTATGGAAGTTGTCCGATCTGGACAAGGATGGTATGTTGGATTCCGATGAATTTGCACTCGCGATGCATTTGATTAGCATTAAACTACAAGGACACGATTTGCCATTAGATTTACCGGAACATTTAGTGCCACCATCGAAGAAGATATTCGTTCGTTAAGGAGTCTTGAGATATATTATATTCCAC
Ncoylei_Apalachia_N1195 ---------------------------------------ACAACTTTGAATTTTCCGCCTACACTTTGTACCAACAGAAGAAAAAAAGAGGAAATCAGGATGGACAGTATTTACCCCCTCTCTCCTAATTAGTTTGGCGCAATATAACCTTCTGTA--------------TCTCTTGTGTTTTTCCTTCATGAAATTGGCTTAATATACCAAAAAAAGTTTCCAATTATGCATACTAATTCAATCAAATTTGTTTCCCATAATTCAGAATTATCCTTGTTCCCTTTTTTTGATGTTTGACATATTTGTTTTAAATGTGACATTACTTTTTGAAGCATGAGATGAAGTGCTCTTCTTTGCCAAACCCATGTTTGAAATTTTTCTCTTGTAGGTCCACGCATACATCATCAGCTCCTTGCGCAGCAGCATGCCTTCGATGTTCGGCAAGGACAGTAAGAAGAAGGAACTCATCAAGAACCTCCGCAATGTGTACGAGGATATCCAGCGAGAGCACCATCTGCCCCCAGGGGACTTCCCGGACCTCAGGGAGATGCAGGAGAAGTTGATGGACATGGACTTCACCAAGTTCCAACCTCTGAAGCCCAAACTCTTGGAGACCGTGGACAAGATGCTGGCTGAAGACATCGCCCGTCTGATGGCACAGATCCCACAGGAACAGCATATGCAGACCAAGGAAGAGTCCAACGTCAAGGGAGGTGCCTTTGATGGTGTCCAGCAAAGTCCGTTCACTTTTGGCAGGGGTGAGGGTGTCGATGCTGGATCCATGGATTCAGAGTGGATCGTGGGCAAAGAAAGGTACAAGTACGACGACGTCTTCCAGAGCCTCAATCCAGTGGATGGCAAGATCACAGGGGCCAGTGCTAAGCAGGAGATGGTCAAGTCCAAACTTCCCAACAGTGTTCTTGGCAAAGTGTGGAAGTTGTCCGATCTGGACAAGGATGGTATGTTGGATTCCGATGAATTTGCTCTCGCGATGCATTTGATTAGCATTAAACTACAAGGACACGATTTGCCATTAGATTTACC----------------------------------------------------------------------
Ncoylei_DinkinCove_N1118 ---------------TGTAACTTTTTGACTTAATTGAACACAACTTTGAATTTTCCGCCTACACTTTGTACCAACCGAAAGATTAAAGAGGAAATCAGGATGGACAGTATTTACCCCCTCTCTCCTAATTAGTTTGACGCAATATAACCTTCTTTA--------------TCTCTTGTGTTTTTCCTTCATGAAATTGGCTTAATATACAAAAAAAAGTTTCCAATTATACATACTAATTCAATCAAATTTGTTTCCCATAATTCAGAATTATCCTTGTTCCCTTTTTTTTATGTTTGACATATTTGTTTTAAATGTGACATTACTTTTTGAAGCATGAGATGAAGTGCTCTTCTTTGCCAAACCCATGTTTGAAATTTTTCTCTTGTAGGTCCACGCATACATCATCAGCTCCTTGCGCAGCAGCATGCCTTCGATGTTCGGCAAGGACAGCAAGAAGAAGGAACTCATCAAGAACCTCCGCAACGTGTACGAGGATATCCAGCGAGAGCACCATCTGCCCCCAGGTGACTTCCCGGACCTCAGGGAGATGCAGGAGAAGTTGATGGACATGGACTTCACCAAGTTCCAACCTCTGAAGCCCAAACTCTTGGAGACCGTGGACAAGATGCTGGCTGAAGACATCGCCCGTCTGATGGCACAGATCCCACAGGAACAGCATATGCAGACCAAGGAAGAGTCCAACGTCAAGGGAGGTGCCTTTGATGGTGTCCAGCAAAGTCCGTTCACTTTTGGCAGGGGTGAGGGTGTCGATGCTGGATCCATGGATTCAGAGTGGATCGTGGGCAAAGAAAGGTACAAGTACGACGACGTCTTCCAGAGCCTCAATCCAGTGGATGGCAAGATCACAGGGGCCAGTGCTAAGCAGGAGATGGTCAAGTCCAAACTTCCCAACAGTGTTCTTGGCAAAGTGTGGAAGTTGTCCGATCTGGACAAGGATGGTATGTTGGATTCCGATGAATTTGCTCTCGCGATGCATTTGATTAGCATTAAACTACAAGGACACGATTTGCCATTAGATTTACCGGAACATTTAGTGCCGCCATCGAAGAAGATATTCGTTCGTTAAGGAGTCTTTAGATATATTATATTCCAC
Ncoylei_TiptonCreek_N837 AACGCTTGAAAAGAATGTAACTTTTTGACTTAATTGAACACAACTTTGAATTTTCCGCCTACACTTTGTACCAACCGAAAGATTAAAGAGGAAATCAGGATGGACAGTATTTACCCCCGCTCTCCTAATTAGTTTGACGCAATATAACCTTCTTTA--------------TCTCTTGTGTTTTTCCTTCATGAAATTGGCTTAATATACAAAAAAAAGTTTCCAATTATACATACTAATTCAATCAAATTTGTTTCCCATAATTCAGAATTATCCTTGTTCCC-TTTTTTTATGTTTGACATATTTGTTTTAAATGTGACATTACTTTTTGAAGCATGAGATGAAGTGCTCTTCTTTGCCAAACCCATGTTTGAAATTTTTCTCTTGTAGGTCCACGCATACATCATCAGCTCCTTGCGCAGCAGCATGCCTTCGATGTTCGGCAAGGACAGCAAGAAGAAGGAACTCATCAAGAACCTCCGCAACGTGTACGAGGATATCCAGCGAGAGCACCATCTGCCCCCAGGTGACTTCCCGGACCTCAGGGAGATGCAGGAGAAGTTGATGGACATGGACTTCACCAAGTTCCAACCTCTGAAGCCCAAACTCTTGGAGACCGTGGACAAGATGCTGGCTGAAGACATCGCCCGTCTGATGGCACAGATCCCACAGGAACAGCATATGCAGACCAAGGAAGAGTCCAACGTCAAGGGAGGTGCCTTTGATGGTGTCCAGCAAAGTCCGTTCACTTTTGGCAGGGGTGAGGGTGTCGATGCTGGATCCATGGATTCAGAGTGGATCGTGGGCAAAGAAAGGTACAAGTACGACGACGTCTTCCAGAGCCTCAATCCAGTGGATGGCAAGATCACAGGGGCCAGTGCTAAGCAGGAGATGGTCAAGTCCAAACTTCCCAACAGTGTTCTTGGCAAAGTGTGGAAGTTGTCCGATCTGGACAAGGATGGTATGTTGGATTCCGATGAATTTGCTCTCGCGATGCATTTGATTAGCATTAAACTACAAGGACACGATTTGCCATTAGATTTACCGGAACATTTAGTGCCGCCATCGAAGAAGATATTCGTTCGTTAAGGAGTCTTTAGATATATTATATTCCAC
Ncressleri_AndersonSpringCave_G2075 --------AAAATAATGTAACTTTTTGACTTAATTGAACCCAATTTTGAATTTTCCGCATACACTTTGTGGCAACAGAAAAGAATAAGAAGAAATCAGGATGGACAGTATTTGCCAATTCGCTCCTAATTAGTTTGGCGCAATACAACCTTCTTTA--------------TTTCTTGTGTTTTTCCTTTGAAAAATTGGTTTAATATACAAAAAAAAGTTTCCAATTATATATATTAATTCAATCAAATTTTTTTCCCATAATTAGGAATTAT---TGTTCCTTTTTTTTTATGTTCGACATATTTGTTTTAAATGTTACATTGCTTTTTGAAGCATAAGATGAATTGCTTTTCTTTGCCAAATCCATGTTTGAAATCTTTCTCTTGTAGGTCCACGCATACATCATCAGCTCTTTGCGCAGCAGCATGCCTTCGATGTTCGGCAAGGACAGCAAGAAGAAGGAACTCATCAAGAACCTCCGCAACGTGTACGAGGATATCCAACGAGAGTACCATCTGCCCCCAGGAGACTTTCCGGACCTCAGAGAGATGCAGGAGAAGTTGATGGACATGGACTTCACCAAGTTCCAGCCTCTGAAGCCCAAACTCTTGGAGACCGTGGACAAGATGCTGGCTGAAGACATCGCCCGCCTGATGGCGCAGATCCCACAGGAACAGCATATGCAGACCAAGGAGGAGTCCAACGTCAAGGGAGGTGCCTTTGATGGTGTCCAGCAAAGTCCTTTCACTTATGGCAGAGGTGAAGGTGTCGATGCTGGATCCATGGATTCAGAGTGGATCGTAGGCAAAGAAAGGTACAAGTACGACGACGTCTTCCAGAGCCTCAATCCAGTGGATGGCAAGATCACAGGGGCCAGTGCTAAGCAGGAGATGGTCAAGTCTAAACTTCCCAACAGCGTTCTTGGCAAAGTGTGGAAGTTGTCCGACCTGGACAAGGATGGTATGTTGGATTCTGATGAATTTGCACTCGCGATGCATTTGATTAGCATTAAACTACAAGGACACGATTTGCCATTAGATTTACCGGAACATTTAGTGCCGCCATCGAAGAAGATATTCGTTCGTTAAGGAGTCTTTAAATATATTATATTCCAC
Ncressleri_PigeonCave_G2077 AACGCTTGAAAATAATGTAACTTTTTGACTTAATTGAACCCAATTTTGAATTTTCCGCATACACTTTGTGGCAACAGAAAAGAATAAGAAGAAATCAGGATGGACAGTATTTGCCAATTCGCTCCTAATTAGTTTGGCGCAATACAACCTTCTTTA--------------TTTCTTGTGTTTTTCCTTTGAAAAATTGGTTTAATATACAAAAAAAAGTTTCCAATTATATATATTAATTCAATCAAATTTTTTTCCCATAATTAGGAATTAT---TGTTCCTTTTTTTTTATGTTCGACATATTTGTTTTAAATGTTACATTGCTTTTTGAAGCATAAGATGAATTGCTTTTCTTTGCCAAATCCATGTTTGAAATCTTTCTCTTGTAGGTCCACGCATACATCATCAGCTCTTTGCGCAGCAGCATGCCTTCGATGTTCGGCAAGGACAGCAAGAAGAAGGAACTCATCAAGAACCTCCGCAACGTGTACGAGGATATCCAACGAGAGTACCATCTGCCCCCAGGAGACTTTCCGGACCTCAGAGAGATGCAGGAGAAGTTGATGGACATGGACTTCACCAAGTTCCAGCCTCTGAAGCCCAAACTCTTGGAGACCGTGGACAAGATGCTGGCTGAAGACATCGCCCGCCTGATGGCGCAGATCCCACAGGAACAGCATATGCAGACCAAGGAGGAGTCCAACGTCAAGGGAGGTGCCTTTGATGGTGTCCAGCAAAGTCCTTTCACTTATGGCAGAGGTGAAGGTGTCGATGCTGGATCCATGGATTCAGAGTGGATCGTAGGCAAAGAAAGGTACAAGTACGACGACGTCTTCCAGAGCCTCAATCCAGTGGATGGCAAGATCACAGGGGCCAGTGCTAAGCAGGAGATGGTCAAGTCTAAACTTCCCAACAGCGTTCTTGGCAAAGTGTGGAAGTTGTCCGACCTGGACAAGGATGGTATGTTGGATTCTGATGAATTTGCACTCGCGATGCATTTGATT---------------------------------------------------------------------------------------------------------------
Ndellingeri_BullpenBridge_N109 AATGTCTAAAGCGAACCTAGATCTTTGGTAT----GAATCCAGCTT-------------TACACTTTGTGCCAACTGAAGGGGGAAAAAAGAAATCAGGATGGACAGTATTTACCCCCTCTCTCCTAATTAGTTTGACACATTATAACCTTTTTTATCTCTTGTTTCTCTTCTCTTGTGTTTTTCCTTCATGAAATTGGCTTAATATACAAAGAATAGTTTCGAGTTATACATACTAATTCAATCAAATTTGTTTCCCATAATTAAGAATTATCCTTGTTCCC-TTTTTTGATGTTTGACATATTTGTTTTAAATGTTACATTGCTTTTTGAAGCATGAGATGAATTGCTCTTCTTTGCCAAACCCATGTTTGAAATCTTTTTCTTGTAGGTCCACGCATACATCATCAGCTCTTTGCGCAGCAGCATGCCTTCGATGTTCGGCAAGGACAGCAAGAAGAAGGAACTCATCAAGAACCTCCGCAACGTGTACGAGGATATTCAACGAGAGCACCATCTGCCCCCAGGGGACTTCCCGGACCTCAAGGAGATGCAGGAGAAGTTGATGGACATGGACTTCACCAAGTTCCAACCTCTGAAGCCCAAACTCTTGGAGACCGTGGACAAGATGCTGGCTGAAGACATCGCCCGCCTGATGGCACAGATCCCACAGGAACAGCATATGCAGACCAAGGAAGAGTCCAACGTCAAGGGAGGTGCCTTTGATGGTGTCCAGCAAAGTCCGTTCACTTTTGGCAGAGGTGAGGGTGTCGATGCTGGATCCATGGATTCAGAGTGGATCGTGGGCAAAGAAAGGTACAAGTACGACGACGTCTTCCAGAGCCTCAATCCAGTGGATGGCAAGATCACAGGGGCCAGTGCTAAGCAGGAGATGGTCAAATCCAAACTTCCCAACAGTGTTCTTGGAAAAGTGTGGAAGTTGTCCGATCTGGACAAGGATGGTATGTTGGATTCCGATGAATTTGCACTCGCGATGCATTTGATTAGCATTAAACTGCAAGGACACGATTTGCCACTAGATTTACCGGAACATTTAGTGCCACCGTCGAAGA--------------------------------------------
Ndellingeri_WhitewFalls_N887 AATGTCTAAAGCGAACCTAGATCTTTGGTAT----GAATCCAGCTT-------------TACACTTTGTGCCAACTGAAGGGGGGAAAAAGAAATCAGGATGGACAGTATTTACCCCCTCTCTCCTAATTAGTTTGACACATTATAACCTTTTTTATCTCTTGTTTCTCTTCTCTTGTGTTTTTCCTTCATGAAATTGGCTTAATATACAAAGAATAGTTTTGAGTTATACATACTAATTCAATCAAATTTGTTTCCCATAATTAAGAATTATCCTTGTTCCC-TTTTTTGATGTTTGACATATTTGTTTTAAATGTTACATTGCTTTTTGAAGCATGAGATGAATTGCTCTTCTTTGCCAAACCCATGTTTGAAATCTTTTTCTTGTAGGTCCACGCATACATCATCAGCTCTTTGCGCAGCAGCATGCCTTCGATGTTCGGCAAGGACAGCAAGAAGAAGGAACTCATCAAGAACCTCCGCAACGTGTACGAGGATATTCAACGAGAGCACCATCTGCCCCCAGGGGACTTCCCGGACCTCAAGGAGATGCAGGAGAAGTTGATGGACATGGACTTCACCAAGTTCCAACCTCTGAAGCCCAAACTCTTGGAGACCGTGGACAAGATGCTGGCTGAAGACATCGCCCGCCTGATGGCACAGATCCCACAGGAACAGCATATGCAGACCAAGGAAGAGTCCAACGTCAAGGGAGGTGCCTTTGATGGTGTCCAGCAAAGTCCGTTCACTTTTGGCAGAGGTGAGGGTGTCGATGCTGGATCCATGGATTCAGAGTGGATCGTGGGCAAAGAAAGGTACAAGTACGACGACGTCTTCCAGAGCCTCAATCCAGTGGATGGCAAGATCACAGGGGCCAGTGCTAAGCAGGAGATGGTCAAGTCCAAACTTCCCAACAGTGTTCTTGGAAAAGTGTGGAAGTTGTCCGATCTGGACAAGGATGGTATGTTGGATTCCGATGAATTTGCACTCGCGATGCATTTGATTAGCATTAAACTGCAAGGACACGATTTGCCACTAGATTTACCGGAACATTTAGTGCCACCGTCGAAGAAAATATTCGTTCGTTGAG----------ATATATTATATTCCAC
Ndilutus_GrassyCreek_N670 ---------------------------------------------------------------------------------------------------------------------------------------------------------------------------------------------------------------------------------------------------------------------------------------------------------------------------------------------------GATGAATTGCTCTTCTTTGCCAAACCCATGTTTGAAATCTTTCTCTTGTAGGTCCACGCATACATTATCAGCTCTTTGCGCAGCAGCATGCCTTCGATGTTCGGCAAGGACAGCAAGAAGAAGGAACTCATCAAGAACCTCCGCAACGTGTACGAGGATATCCAACGAGAGCATCATCTGCCCCCAGGGGACTTCCCGGACCTCAAGGAGATGCAGGAGAAGTTGATGGACATGGACTTCACCAAGTTCCAACCTCTGAAGCCCAAACTCTTGGAGACAGTGGACAAGATGCTGGCTGAAGACATCGCCCGCCTGATGGCACAGATCCCACAGGAACAGCATATGCAGACCAAGGAAGAGTCCAACGTCAAGGGAGGTGCCTTTGATGGTGTCCAGCAAAGTCCGTTCACTTATGGCAG----------------------------------------------------------------------------------------------------------------------------------------------------------------------------------------------------------------------------------------------------------------------------------------------------------------------------------------------------------------------
Ndilutus_StarveRockCave_G3174 AACGCTTGAAAAGAATGTAACTTTTTGACTTAATTGAACACAACTTTGAATTTTCCGCCTACACTTTGTGCTAACAGAAGGGGGGGAGAAGAAATCAGGATGGACAGTATTTACGCCCTCTCTCCTAATTAGTTTGACGCAATATAACCTTCTTTATCTCTTGTTTCTCTTCTCTTGTGTTTTTCCTTCATGAAATTGGCTTAATATACAAAAAAAAGTTTCCAATTACATATACTAATTCAATCAAATTTGTTTCCCATAATTCAGAATTATCCCTGTTCTCTTTTTTTGATGTTTGACATATTTGTTTTAAGTGTTACATTGCTTTTTGAAGCATGAGATGAATTGCTCTTCTTTGCCAAACCCATGTTTGAAATCTTTCTCTTGTAGGTCCACGCATACATTATCAGCTCTTTGCGCAGCAGCATGCCTTCGATGTTCGGCAAGGACAGCAAGAAGAAGGAACTCATCAAGAACCTCCGCAACGTGTACGAGGATATCCAACGAGAGCATCATCTGCCCCCAGGGGACTTCCCGGACCTCAAGGAGATGCAGGAGAAGTTGATGGACATGGACTTCACCAAGTTCCAACCTCTGAAGCCCAAACTCTTGGAGACAGTGGACAAGATGCTGGCTGAAGACATCGCCCGCCTGATGGCACAGATCCCACAGGAACAGCATATGCAGACCAAGGAAGAGTCCAACGTCAAGGGAGGTGCCTTTGATGGTGTCCAGCAAAGTCCGTTCACTTATGGCAGAGGTGAAGGTGTCGATGCTGGATCCATGGATTCAGAATGGATCGTGGGCAAAGAAAGGTACAAGTACGACGACGTCTTCCAGAGCCTCAATCCAGTGGATGGCAAGATCACAGGAGCCAGTGCTAAGCAGGAGATGGTCAAGTCCAAACTTCCCAACAGTGTTCTTGGCAAAGTGTGGAAGTTGTCCGATCTGGACAAGGATGGTATGTTGGATTCCGATGAATTTGCACTCGCGATGCATTTGATTAGCATTAAACTACAAGGACACGATTTGCCATTAGATTTACCGGAACATTTAGTGCCACCGTCGAAGAAGATATTCGTTCGTTAAGGAGTCTTGAGA---------------
Nfridelli_LittlePigeon_N262 ----------------------------------------------------------------------------------------------------------------------------------------------------------------------------CCATCAACTTCTCCTTCATGAAATTGGCTTAATATAC-AAAAAAAGTTTCCAATTATATATACTAAATCAATCAAATTTGTTTCCCATGATTCAGAATTATCCTTGTCCTTTTATTTTGTTGTTTGACATATTTGTTTTAAATGTTACATTGCTTTTTGAAGCATGAGATGAATTGCTTTTGTTTGCCAAACCCATCTTTGAAATCTTTCTCCTGTAGGTCCACGCATACATCATCAGCTCTTTGCGCAGCAGCATGCCTTCGATGTTCGGCAAGGACAGCAAGAAGAAGGAACTCATCAAGAACCTCCGCAACGTGTACGAGGATATCCAACGAGAGCACCATCTGCCCCCGGGGGACTTCCCGGACCTCAAGGATATGCAGGAGAAGTTGATGGACATGGACTTCACCAAGTTCCAACCTCTGAAGCCCAAACTCTTGGAGACCGTGGACAAGATGCTGGCTGAAGACATCGCCCGCCTGATGGCACAGATCCCACAGGAACAGCATATGCAGACCAAGGAAGAGTCCAACGTCAAGGGAGGTGCCTTTGATGGTGTCCAGCAAAGTCCGTTCACTTTTGGCAGAGGTGAGGGTGTCGATGCTGGATCCATGGATTCAGAATGGATCGTGGGCAAAGAAAGGTACAAGTACGACGACGTCTTCCAGAGCCTCAATCCAGTGGATGGCAAGATCACAGGGGCCAGTGCTAAGCAGGAGATGGTCAAGTCCAAACTTCCCAACAGTGTTCTTGGCAAAGTATGGAAGTTGTCCGATCTGGACAAGGATGGAATGTTGGATTCCGATGAATTTGCACTCGCGATGCATTTGATTAGCATTAAACTACAAGGACACGATTCGCCATTAGATGTACCGGAACATTTAGTGCCACCATCGAAGAAGATATTAGTTCGTTAAGGAGTCTTGAGATATCTTATATTCCAC
Nfurtivus_HugdenBranch_G3175 AACGCTTGAAAAGAATGTAACTTTTTGACTTAATTGAACACAACTTTGAATTTTCCGCCTACACTTTGTGCCAACAGAAGAAGAAAAAAAGAAATCAGGATGGACAGTATTTACTACCTCTCTCCTAATTAGTTTGACGCAATATAACCTTCTTTATCTCTTGTTTCTCTTCTCTTGTGTTTTTCCTTCATGAAATTGGCTTAATATAGAAAAAAAAGTTTCCAATTATATATACTAATTCAATCAAATTTGTTTCCCATAATTCAGAATTATCCTTGTTCCC-TTTTTTGATGTTTGACATATTTGTTTTGAATGTTACATTGCTTTTTGAAGCATGAGATGAATTGCTTTTCTTTGCCAAACCCATGTTTGAAATCTGTCTCTTGTAGGTTCACGCATACATCATCAGCTCTTTGCGCAGCAGCATGCCTTCGATGTTCGGCAAGGAAAGCAAGAAGAAGGAACTCATCAAGAACCTCCGTAACGTGTACGAGGATATCCAACGAGAGCACCATCTTCCCCCAGGGGACTTCCCGGACCTCAGGGAGATGCAGGAGAAGTTGATGGACATGGACTTCACCAAGTTCCAACCTCTGAAGCCCAAACTCTTGGAGACCGTGGACAAGATGCTGGCTGAAGACATCGCCCGTCTGATGGCACAGATCCCACAGGAACAGCATATGCAGACCAAGGAAGAATCCAACGTCAAGGGAGGTGCCTTTGATGGTGTCCAGCAAAGTCCGTTCACTTATGGCAGAGGTGAGGGTGTCGATGCTGGATCCATGGATTCAGAGTGGATCGTGGGCAAAGAAAGGTACAAGTACGACGACGTCTTCCAGAGCCTCAATCCAGTGGATGGCAAGATCACAGGGGCCAGTGCTAAGCAGGAGATGGTCAAGTCCAAACTTCCCAACAGTGTTCTTGGCAAAGTGTGGAAGTTGTCCGATCTGGACAAGGATGGTATGTTGGATTCCGATGAATTTGCTCTCGCGATGCATTTGATTAGCATTAAACTACAAGGACACGATTTGCCATTAGATTTACCGGAACATTTAGTGCCACCATCGAAGAAGATATTCGTTCGTTAAGGAGTCTTGAGATATATTATATTCCAC
Nfurtivus_RaccoonMtn_N1026 --------------------------------------------------------------------------------------------------------------------------TCCTAATTAGTTTGACGCAATATAACCTTCTTTATCTCTTGTTTCTCTTCTCTTGTGTTTTTCCTTCATGAAATTGGCTTAATATAGAAAAAAAAGTTTCCAATTATATATACTAATTCAATCAAATTTGTTTCCCATAATTCAGAATTATCCTTGTTCCC-TTTTTTGATGTTTGACATATTTGTTTTGAATGTTACATTGCTTTTTGAAGCATGAGATGAATTGCTTTTCTTTGCCAAACCCATGTTTGAAATCTGTCTCTTGTAGGTTCACGCATACATCATCAGCTCTTTGCGCAGCAGCATGCCTTCGATGTTCGGCAAGGAAAGCAAGAAGAAGGAACTCATCAAGAACCTCCGTAACGTGTACGAGGATATCCAACGAGAGCACCATCTTCCCCCAGGGGACTTCCCGGACCTCAGGGAGATGCAGGAGAAGTTGATGGACATGGACTTCACCAAGTTCCAACCTCTGAAGCCCAAACTCTTGGAGACCGTGGACAAGATGCTGGCTGAAGACATCGCCCGTCTGATGGCACAGATCCCACAGGAACAGCATATGCAGACCAAGGAAGAATCCAACGTCAAGGGAGGTGCCTTTGATGGTGTCCAGCAAAGTCCGTTCACTTATGGCAGAGGTGAGGGTGTCGATGCTGGATCCATGGATTCAGAGTGGATCGTGGGCAAAGAAAGGTACAAGTACGACGACGTCTTCCAGAGCCTCAATCCAGTGGATGGCAAGATCACAGGGGCCAGTGCTAAGCAGGAGATGGTCAAGTCCAAACTTCCCAACAGTGTTCTTGGCAAAGTGTGGAAGTTGTCCGATCTGGACAAGGATGGTATGTTGGATTCCGATGAATTTGCTCTCGCGATGCATTTGATTAGCAT----------------------------------------------------------------------------------------------------------
Ngeorgia_Sittons_N073 AACGCTTGAAAAGAATGTAACTTTTTGACTTAATTGAACACAACTTTGAATTTTCCGCCTACACTTTGTGCCAACAGAAAGAAAGAAGAAGAAATCAGAATGGACAGTATTTACCCCCTCTCTCCTAATTAGTTTGACGCAATATAACCTTCTTTA----------------TCTTGTGTTTTTCCTTCATGAAATTGGCTTAATATAC-AAAAAAAGTTTCCAATTATATACACTAATTCAATCAAATTTGTTTCCCATAATTCAGAATTATCTTTGTTCCC-TTTTTTGATGTTTGACATATTTGTTTTAAATGTTACATTGCTTTTTGAAGCATGAGATGAATTGCTTTTCTTTGCCAAACCCATGTTTGAAATCTTTCTCTTGTAGGTCCACGCATACATCATCAGCTCTTTGCGCAGCAGCATGCCTTCGATGTTCGGCAAGGACAGCAAGAAGAAGGAACTCATCAAGAACCTCCGCAACGTGTACGAGGATATCCAACGAGAGCACCATCTGCCCCCAGGGGACTTCCCGGACCTCAGGGAGATGCAGGAAAAGTTGATGGACATGGACTTCACCAAGTTCCAACCTCTGAAGCCCAAACTCTTGGAGACCGTGGACAAGATGCTGGCTGAAGACATCGCCCGTCTGATGGCACAAATCCCACAGGAACAGCATATGCAGACCAAGGAAGAGTCCAACGTCAAGGGAGGTGCCTTTGATGGTGTCCAGCAAAGTCCGTTCACTTATGGGAGAGGTGAGGGTGTCGATGCTGGATCCATGGATTCAGAGTGGATCGTGGGCAAAGAAAGGTACAAGTACGACGACGTCTTCCAGAGCCTCAATCCAGTGGATGGCAAGATCACAGGGGCCAGTGCTAAGCAGGAGATGGTTAAGTCCAAACTTCCCAACAGTGTTCTTGGCAAAGTGTGGAAGTTGTCCGATTTGGACAAGGATGGTATGTTGGATTCCGATGAATTTGCACTCGCGATGCATTTGATTAGCATTAAACTACAAGGACACGATTTGCCATTAGATTTACCGGAACATTTAGTGCCACCATCGAAGAAGATATTCGTTCGTTAAGGAGTCTTTAGATATATTATATTACAC
Nholsingeri_BrumleyCrk_N916 AACGCTTGAGAAGAATGTAAGTTTTTGACTTAATTGAACACAACTTTGAATTTTCCGCCTACACTTTGTGCTAACAGAAGGGGGGGGGAAGAAATCAGGATGGACAGTATTTACCCTCTCTCTCCTAATTAGTTTGACGCAATATAACCTTCTTTATCTCTTGTTTCTCTTCTCTTGTGTTTTTCCTTCATGAAATTGGCTTAATATACAAAAAAAAGTTTCCAATTATATCTACTAATTCAATCAAATTTGTTTCCCATAATTCAGAATTATCCTTGTTCCCTTTTTTTGATGTTTGACATATTTGTTTTAAATGTTACATTGCTTTTTGAAGCATGAGATGAATTGCTCTTATTTGCCAAACCCATGCTTGAAATCTTTCTCTTGTAGGTCCACGCATACATCATCAGCTCTTTGCGCAGCAGCATGCCTTCGATGTTCGGCAAGGACAGCAAGAAGAAGGAACTCATCAAGAACCTCCGCAACGTGTACGAGGATATCCAACGAGAGCATCATCTGCCCCCAGGGGACTTCCCGGACCTCAAGGAGATGCAGGAGAAGTTGATGGACATGGACTTCACCAAGTTCCAACCTCTGAAGCCCAAACTCTTGGAGACAGTGGACAAGATGCTGGCTGAAGACATCGCCCGCCTGATGGCACAGATCCCACAGGAACAGCATATGCAGACCAAGGAAGAGTCCAACGTCAAGGGAGGTGCCTTTGATGGTGTCCAGCAAAGTCCGTTTACTTATGGCAGAGGTGAAGGTGTCGATGCTGGATCCATGGATTCAGAATGGATCGTGGGCAAAGAAAGGTACAAGTACGACGACGTCTTCCAGAGCCTCAATCCAGTGGATGGCAAGATCACAGGAGCCAGTGCTAAGCAGGAGATGGTCAAGTCCAAACTTCCCAACAGTGTTCTTGGCAAAGTGTGGAAGTTGTCCGATCTGGACAAGGATGGTATGTTGGATTCCGATGAATTTGCACTCGCGATGCATTTGATTAGCATTAAACTACAAGGACACGATTTGCCATTAGATTTACCGGAACATTT-------------------------------------------------------------
Nholsingeri_PondCave_N541 --------------------------------------------------------------------------------GGGGGGAGAAGAAATCAGGATGGACAGTATTTACCTCCTCTCTCCTAATTAGTTTGACGCAATATAACCTTCTTTATCTCTTGTTTCTCTTCTCTTGTGTTTTTCCTTCAAGAAATTGGCTTAATATACAAAAAAAAGTTTCCAATTATATATACTAATTCAATCAAATTTGTTTCCCATAATTCAAGATTATCCTTGTTCCCTTTTTTTGATGTTTGACATATTTGTTTTAAATGTTACATTGCTTTTTGAAGCATGAGATGAATTGCTCTTATTTGCCAAACCCATGCTTGAAATCTTTCTCTTGTAGGTCCACGCATACATCATCAGCTCTTTGCGCAGCAGCATGCCTTCGATGTTCGGCAAGGACAGCAAGAAGAAGGAACTCATCAAGAACCTCCGCAACGTGTACGAGGATATCCAACGAGAGCATCATCTGCCCCCAGGGGACTTCCCGGACCTCAAGGAGATGCAGGAGAAGTTGATGGACATGGACTTCACCAAGTTCCAACCTCTGAAGCCCAAACTCTTGGAGACAGTGGACAAGATGCTGGCTGAAGACATCGCCCGCCTGATGGCACAGATCCCACAGGAACAGCATATGCAGACCAAGGAAGAGTCCAACGTCAAGGGAGGTGCCTTTGATGGTGTCCAGCAAAGTCCGTTCACTTATGGCAGAGGTGAAGGTGTCGATGCTGGATCCATGGATTCAGAATGGATCGTGGGCAAAGAAAGGTACAAGTACGACGACGTCTTCCAGAGCCTCAATCCAGTGGATGGCAAGATCACAGGAGCCAGTGCTAAGCAGGAGATGGTCAAGTCCAAACTTCCCAACAGTGTTCTTGGCAAAGTGTGGAAGTTGTCCGATCTGGACAAGGATGGTATGTTGGATTCCGATGAATTTGCACTCGCGATGCATTTGATTAGCATTAAACTACAAGGACACGATTTGCCATTAGATTTACCGGAACATTTAGTGCCACCGTCGAAGAAGATATTCGTTCGTTAAGGAGTCTTGAGATATATTATATTCCAC
Njonesi_CaveSpringCave_N390 CACGCTGGAAAAGAATGTAACTTTTTGACTTAATTGAACACAACTTTGAATTTTCCTCCTACACTTTGTGCCAACAGAAGGGGGGGGGAAGAAATCAGGATGGACAGTATTTACCCCCTCTCTCCTAATTAGTTTGACGCAATATAACCTTCTTGATCTCTTGTTTATCTTCTCTTGTTTTTTTCCTTCATGAAATTGGCTTAATATAC-AAAAAAAGTTTCCAATTATATATACTAAATCAATCAAATTTGTTTCCCATGATTCAGAATTATCGTTGTCCTTTTATTTTGATGTTTGACATATTTGTTTTAAATGTTACATTGCTTTTTGAAGCATGAGATGAATTTCTCTTCTTTGCCAAACCCATGTTTGAAATCTTTTTCCTGTAGGTCCACGCATACATCATCAGCTCTTTGCGCAGCAGCATGCCTTCGATGTTCGGCAAGGACAGCAAGAAGAAGGAACTCATCAAGAACCTCCGCAACGTGTACGAGGATATCCAACGAGAGCACCATCTGCCCCCAGGGGACTTCCCGGACCTCAAGGAGATGCAGGAGAAGTTGATGGACATGGACTTCACCAAGTTCCAACCTCTGAAGCCCAAACTCTTGGAGACCGTGGACAAGATGCTGGCTGAAGACATCGCCCGTCTGATGGCACAGATCCCACAGGAACAGCATATGCAGACCAAGGAAGAGTCCAACGTCAAGGGAGGTGCCTTTGATGGTGTCCAGCAAAGTCCGTTCACTTTTGGCAGAGGTGAAGGTGTCGATGCTGGATCCATGGATTCAGAATGGATCGTGGGCAAAGAAAGGTACAAGTACGACGACGTCTTCCAGAGCCTCAATCCAGTGGATGGCAAGATCACAGGGGCCAGTGCTAAGCAGGAGATGGTCAAGTCCAAACTTCCCAACAGTGTTCTTGGCAAAGTATGGAAGTTGTCCGATCTGGACAAGGATGGTATGTTGGATTCAGATGAATTTGCACTCGCGATGCATTTGATTAGCATTAAACTACAAGGACACGATTTGCCATTAGATTTACCGGAACATTTAGTGCCACCATCGAAGAAGATATTCGTTCGTTAAGGAGTCTTGAGATATATTATATTCCAC
Nlowderi_ChestnutBranch_N731 AACGCTTGAAAAGAAAGTAACTTTTTGACTTAATTGAACACAACTTTGAATTTTCCGCTTACACTTTGTGCCAACAGAA--GGGGGGGAAGAAATCAGGATGGACAGTATTTA-CCCCTCTCTCCTAATTAGTTTGACGCATTATAACCTTCTTTATCTCATGTTTCTCTTCTCTTGTGTTTTTCCTTCATGAAATTGGCTTAATATACAAAAAAAAGTTTCGAGTTATACATACTATTTCCATCAAATTTGTTTCCCATAATTAAGAATTATCCTTGTTCCCTTTTTTTGATGTGTGACATATTTGTTTTAAATGTTACATTGCTTTTGGAAGCATAAGACGAATTGCTCTTCTTTTCCAAATCCATGTTTGAAATCTTTCTGTTGTAGGTCCACGCATACATCATCAGCTCTTTGCGCAGCAGCATGCCTTCGATGTTCGGCAAGGACAGCAAGAAGAAGGAACTCATCAAGAACCTCCGCAACGTGTACGAGGATATCCAACGAGAGCACCATCTGCCCCCAGGGGACTTCCCGGACCTCAAGGAGATGCAGGAGAAGTTGATGGACATGGACTTCACCAAGTTCCAGCCTCTGAAACCCAAACTCTTGGAGACCGTGGACAAGATGCTGGCCGAAGACATCGCCCGCCTGATGGCACAGATCCCACAGGAACAGCATATGCAGACCAAGGAAGAGTCCAACGTCAAGGGAGGTGCCTTTGATGGTGTCCAGCAAAGTCCGTTCACTTTTGGTAGAGGTGAAGGTGTCGATGCTGGATCCATGGATTCAGAATGGATCGTGGGCAAAGAAAGGTACAAGTACGACGACGTCTTCCAGAGCCTCAATCCAGTGGATGGCAAGATCACAGGGGCCAGTGCTAAGCAGGAGATGGTCAAGTCCAAACTTCCCAACAGTGTTCTTGGCAAAGTGTGGAAGTTGTCCGATCTGGACAAGGATGGTATGTTGGATTCCGATGAATTTGCACTAGCGATGCATTTAATTAGCATTAAACTACAAGGACACGATTTGCCATTAGATT--------------------------------------------------------------------------
Nlowderi_upperFiresCreek_N820 AACGCTTGAAAAGAATGTAACTTTTTGACTTAATTGAACACAACTTTGAATTTTCCGTTTACATTTTGTGCCAACAGAAGGGGGGGGGAAGAAATTAGGATGGACAGTATTTACCCCCTCTCTCCTAATTAGTTTGACGCATTATAACCTTCTTTATCTCATGTTTCTCTTCTCTTGTGTTTTTCTTTCATGAAATTGGCTTAATATACAAAAAAAAGTTTCGAGTTATGCATACTAATTCCATCAAATTTGTTTCCCATAATTAAGAATTATCCTTGTTCCCTTTTTTTGATGTTTGACATATTTGTTTTAAATGTTACATTGCTTTTGGAAGCATAAGACGAATTGCTCTTCTTTTCCAAATCCATGTTTGAAATCTTTCTGTTGTAGGTCCACGCATACATCATCAGCTCTTTGCGCAGCAGCATGCCTTCGATGTTCGGCAAGGACAGCAAGAAGAAGGAACTCATCAAGAACCTCCGCAACGTGTACGAGGATATCCAACGAGAGCACCATCTGCCCCCAGGGGACTTCCCGGACCTCAAGGAGATGCAGGAGAAGTTGATGGACATGGACTTCACCAAGTTCCAGCCTCTGAAGCCCAAACTCTTGGAGACCGTGGACAAGATGCTGGCCGAAGACATCGCCCGCCTGATGGCACAGATCCCACAGGAACAGCATATGCAGACCAAGGAAGAGTCCAACGTCAAGGGAGGTGCCTTTGATGGTGTCCAGCAAAGTCCGTTCACTTTTGGTAGAGGTGAAGGTGTCGATGCTGGATCCATGGATTCAGAGTGGATCGTGGGCAAAGAAAGGTACAAGTACGACGACGTCTTCCAGAGCCTCAATCCAGTGGATGGCAAGATCACAGGGGCCAGTGCTAAGCAGGAGATGGTCAAGTCCAAACTTCCCAACAGTGTTCTTGGCAAAGTGTGGAAGTTGTCCGATCTGGACAAGGATGGTATGTTGGATTCCGATGAATTTGCACTTGCGATGCATTTAATTAGCATTAAACTACAAGGACACGATTTGCCATTAGATTTACCGGAACATTTAGTGCCACCATCGAAGAAGATATTCGTTCGTTAAGGAGTCTTGAGATATATTATATTCCAC
Nlula_BeeRockCave_G2091 AACGCTTGAAAAGAATGTAACTTTTTGACTTAATTGAACACAACTTTGAATTTTCCGCATACACTTTGTGCCAATAGAAAACAAAAAGAAGAAATCAGTATGGACAGTATTTACCTCCTCTCTCCTAATTAGTTTGACGCAATATAACCTTCTTTATCTCTTGTTTCTCTTCCCTTGTGTTTTTCCTTCATGAAATTGGCTTAATATACAAAAAAGAGTTTCGAGTTATACATACTAATTCAATCAGATTTGTTTCCCATAATTCAGAATTATCCTTGTTCTCTTTTTTTGATGTTTGGCATATTTGTTTTAAATGTTACATTGCTTTTTGAAGCATGAGATGAATTGCTCTTCTTTGCCAAACCCATGTTTGAAATCTTTCTCTTTTAGGTTCACGCATACATCATCAGCTCTTTGCGCAGCAGCATGCCTTCGATGTTCGGCAAGGACAGCAAGAAGAAGGAACTCATCAAGAACCTCCGCAACGTGTACGAGGATATCCAACGAGAGCACCATCTTCCCCCAGGGGACTTCCCGGACCTCAGGGAGATGCAGGAAAAGTTGATGGACATGGACTTCACCAAGTTCCAACCTCTGAAGCCCAAACTCTTGGAGACCGTGGACAAGATGCTGGCTGAAGACATCGCCCGCCTGATGGCACAGATCCCACAGGAACAGCATATGCAGACCAAGGAAGAGTCCAACGTCAAGGGAGGTGCCTTTGATGGTGTCCAGCAAAGTCCGTTCACTTATGGCAGGGGTGAGGGTGTCGATGCTGGATCCATGGATTCAGAATGGATCGTGGGCAAAGAAAGGTACAAGTACGACGACGTCTTCCAGAGCCTCAATCCAGTGGATGGTAAGATCACAGGAGCCAGTGCTAAGCAGGAGATGGTCAAGTCCAAACTTCCCAACAGTGTTCTTGGCAAAGTGTGGAAGTTGTCCGATCTGGACAAGGATGGTATGTTGGATTCCGATGAATTTGCACTCGCGATGCATTTGATTAGCATTAAACTACAAGGACACGATTTGCCATTAGATTTACCGGAACATTTAGTGCCACCATCGAAGAAGATATTCGTTCGTTAAAGAGTC--GAGATATATTATATTCCAC
Nlula_LulaFallsCave_G2084 AACGCTTGAAAAGAATGTAACTTTTTGACTTAATTGAACACAACTTTGAATTTTCCGCATACACTTTGTGCCAATAGAAAAAGAGAAGAAGAAATCAGTATGGACAGTATTTACCCCCTCTCTCCTAATTAGTTTGACGCAATAAAACCTTCTTTATCTCTTGTTTCTCTTCCCTTGTGTTTTTCCTTCATGAAATTGGCTTAATATACAAAAAAGAGTTTCGAGTTATACATACTAATTCAATCAGATTTGTTTCCCATAATTCAGAATTATCCTTGTTCCCTTTTTTTGATGTTTGACATATTTGTTTTAAATGTTACATTGCTTTTTGAAGCATGAGATGAATTGCTCTTCTTTGCCGAACCCATGTTTGAAATCTTTCTCTTTTAGGTCCACGCATACATCATCAGCTCTTTGCGCAGCAGCATGCCTTCGATGTTCGGCAAGGACAGCAAGAAGAAGGAACTCATCAAGAACCTCCGCAACGTGTACGAGGATATCCAAAGAGAGCACCATCTTCCCCCAGGGGACTTCCCGGACCTCAGGGAGATGCAGGAAAAGTTGATGGACATGGACTTCACCAAGTTCCAACCTCTGAAGCCCAAACTCTTGGAGACCGTGGACAAGATGCTGGCTGAAGACATCGCCCGCCTGATGGCACAGATCCCACAGGAACAGCATATGCAGACCAAGGAAGAGTCCAACGTCAAGGGAGGTGCCTTTGATGGTGTCCAGCAAAGCCCGTTCACTTATGGCAGGGGTGAGGGTGTCGATGCTGGATCCATGGATTCAGAATGGATCGTGGGCAAAGAAAGGTACAAGTACGACGACGTCTTCCAGAGCCTCAATCCAGTGGATGGTAAGATCACAGGAGCCAGTGCTAAGCAGGAGATGGTCAAGTCCAAACTTCCCAACAGTGTTCTTGGCAAAGTGTGGAAGTTGTCCGATCTGGACAAGGATGGTATGTTGGATTCCGATGAATTTGCACTCGCGATGCATTTGATTAGCATTAAACTACAAGGACACGATTTGCCATTAGATTTACCGGAACATTTAGTGCCACCATCGAAGAAGATATTCGTTCGTTAAAGAGTCTTGAG----------------
Nmimus_NealsSink_N329 AACGCTTGAGAAGAATGTAACTTTTTGACTTAATTGAACACAACTTTGAATTTTCCGCCAACACTTTGTGCTAACAGAGGGGGGAGAGAAGAAATCAGGATGGACAGTATTTACCCCCTCTCTCCTAATTAGTTTGACGCAATATAACCTTCTTTATCTCTTGTTTCTCTTCTCTTGTGTTTTTCCTTCATGAAATTGGCTTAATGTACAAAAAAAAGTTTCCAATTATATATACTAATTCAATCAAATTTGTTTCCCATAATTCAGAATTATCCTTGTTCCCTTTTTTTGATGTTTGACATATTTGTTTTAAATGTTACATTGCTTTTTGAAGCATGAGATGAATTGCTCTTCTTTGCCGAACCCATGCTTGAAATCTTTCTCTTGTAGGTCCACGCATACATCATCAGCTCTTTGCGCAGCAGCATGCCTTCGATGTTCGGCAAGGACAGCAAGAAGAAGGAACTCATCAAGAACCTCCGCAACGTGTACGAGGATATCCAACGAGAGCATCATCTGCCCCCAGGGGACTTCCCGGACCTCAAGGAGATGCAGGAGAAGTTGATGGACATGGACTTCACGAAGTTCCAACCTCTGAAGCCCAAACTCTTGGAGACAGTAGACAAGATGCTGGCTGAAGACATCGCCCGCCTGATGGCACAGATCCCACAGGAACAGCATATGCAGACCAAGGAAGAGTCCAACGTCAAGGGAGGTGCCTTTGATGGTGTCCAGCAAAGTCCGTTCACTTATGGCAGAGGTGAAGGTGTCGATGCTGGATCCATGGATTCAGAATGGATCGTGGGCAAAGAAAGGTACAAGTACGACGACGTCTTTCAGAGCCTCAATCCAGTGGATGGCAAGATCACAGGAGCCAGTGCTAAGCAGGAGATGGTCAAGTCCAAACTTCCCAACAGTGTTCTTGGCAAAGTGTGGAAGTTGTCCGATCTGGACAAGGATGGTATGTTGGATTCCGATGAATTTGCACTCGCGATGCATTTGATTAGCATTAAACTACAAGGACACGATTTGCCATTAGATTTACCGGAACATTTAGTGCCACCGTCGAAGAAGATATTCGT----------------------------------
Nmimus_Straleys_N625 -------------------------------------------------------------------------------GGGGGGGAGAAGAAATCAGGATGGACAGTATTTACCCCCTCTCTCCTAATTAGTTTGACGCAATATAACCTTCTTTA--------------TCTCTTGTGTTTTTCCTTCATGAAATTGGCTTAATATACAAAAAAAAGTTTCCAATTGTATATACTAATTCAATCAAATTTGTTTCCCATAATTCAGAATTATCCTTGTTCCCTTTTTTTGATGTTTGACATATTTGTTTTAAATGTTACATTGCTTTTTGAAGCATGAGATGAATTGCTCTTCTTTGCCAAACCCATGCTTGAAATCTTTCTCTTGTAGGTCCACGCATACATCATCAGCTCTTTGCGCAGCAGCATGCCTTCGATGTTCGGCAAGGACAGCAAGAAGAAGGAACTCATCAAGAACCTCCGCAACGTGTACGAGGATATCCAACGAGAGCATCATCTGCCCCCAGGGGACTTCCCGGACCTCAAGGAGATGCAGGAGAAGTTGATGGACATGGACTTCACCAAGTTCCAACCTCTGAAGCCCAAACTCTTGGAGACAGTGGACAAGATGCTGGCTGAAGACATCGCCCGCCTGATGGCACAGATCCCACAGGAACAGCATATGCAGACCAAGGAAGAGTCCAACGTCAAGGGGGGTGCCTTTGATGGTGTCCAGCAAAGTCCGTTCACTTATGGCAGAGGTGAAGGTGTCGATGCTGGATCCATGGATTCAGAATGGATCGTGGGCAAAGAAAGGTACAAGTACGACGACGTCTTTCAGAGCCTCAATCCAGTGGATGGCAAGATCACAGGAGCCAGTGCTAAGCAGGAGATGGTCAAGTCCAAACTTCCCAACAGTGTTCTTGGCAAAGTGTGGAAGTTGTCCGATCTGGACAAGGATGGTATGTTGGATTCCGATGAATTTGCACTCGCGATGCATTTGATTAGCATTAAACTACAAGGACACGATTTGCCATTAGATTTACCGGAACATTTAGTGCCACCGTCGAAGAAGATATTCGTTCGTTAAGGAGTCTTGAG----------------
Nnasicus_CaneyFork_N171 AACGCTTGAAAAGAATGTAACTTTTGGACTTGAT-GAACACAACTTTGAATTTTCCTCCTACACTTTGTACTAACAGAGGGAAAGAAGAAGAAATCAGGATGGACAGTATTTACCCCCTCTCTCCTAATTAGTTTGACGCAATATAACCTTCTTTATCTCTTGTTTCTCTTCTCTTGTGTTTTTCCTTCATGAAAAATAACAAATATACCAAAAAAAGTTTCCAATTACATATACTAATTCAATCAAATTTGTTTCCCATAATTCAGAATTATCTTTGTTCCC-TTTTTTGATGTTTGACATATTTGTTTTAAATGTTACATTGCTTTTTGAAGCATGAGATGAATTGCTTTTCTTTGCCAAACCCATGTTTGAAATCTCTCTCTTGTAGGTCCACGCATACATCATCAGCTCTTTGCGCAGCAGCATGCCTTCGATGTTCGGCAAGGACAGCAAGAAGAAGGAACTCATCAAGAACCTCCGCAACGTGTACGAGGATATCCAACGAGAGCACCATCTGCCCCCAGGGGACTTCCCGGACCTCAAGGAGATGCAGGAGAAGTTGATGGACATGGACTTCACCAAGTTCCAACCTCTGAAGCCCAAACTCTTGGAGACTGTGGACAAGATGCTGGCTGAAGACATCGCCCGCCTGATGGCACAGATCCCACAGGAACAGCATATGCAGACCAAGGAAGAGTCCAACGTCAAGGGAGGTGCCTTTGATGGTGTCCAGCAAAGTCCGTTCACTTTTGGCAGAGGTGAAGGTGTCGATGCTGGATCGATGGATTCAGAATGGATCGTGGGCAAAGAAAGGTACAAGTACGACGACGTCTTCCAGAGCCTCAATCCGGTGGATGGCAAGATCACAGGAGCCAGTGCTAAGCAGGAGATGGTCAAGTCCAAACTTCCCAACAGTGTTCTTGGCAAAGTGTGGAAGTTGTCCGATCTGGACAAGGATGGTATGTTGGATTCCGATGAATTTGCACTCGCGATGCATTTGATTAGCATTAAATTACAAGGACACGATT--------------------------------------------------------------------------------------
Nnasicus_ConnosteeFalls_N696 AACGCTTGAAAAG-----AACTTTTTGACTTGATTTAACACAACTTTGAATTTTCTTCCTACACTTTGT----ACAGAAGGAAAAAAGAAGAAATCACGATGGACAGTATTTACCCCCTCTCTCCTAATTAGTTTGACGCAATATAACCTTCTTTATCTTTTGTTTCTCTTCTTTTGTGTTTTTCCTTCATGAAAAATAACAAATATACCAAAAAAAGTTTCCAATTACATATACTAATTCAATCAAATTTGTTTCTCATAATTCAGAATTATCTTTGTTCCC-TTTTTTGATGTTTGACATATTTGTTTTAAATCTTACATTGCTTTTTGAAGCATGAGATTAATTGCTTTTCTTTGCCAAACCCATGTTTGAAATCTTTCTCTTGTAGGTCCACGCATACATCATCAGCTCTTTGCGCAGCAGCATGCCTTCGATGTTCGGCAAGGACAGCAAGAAGAAGGAACTCATCAAGAACCTCCGCAACGTGTACGAGGATATCCAACGAGAGCACCATCTGCCCCCAGGGGACTTCCCGGACCTCAAGGAGATGCAGGAGAAGTTGATGGACATGGACTTCACCAAGTTCCAACCTCTGAAGCCCAAACTCTTGGAGACCGTGGACAAGATGCTGGCTGAAGACATCGCCCGCCTGATGGCACAGATACCACAGGAACAGCATATGCAGACCAAGGAAGAGTCCAACGTCAAGGGAGGTGCCTTTGATGGTGTCCAGCAAAGTCCGTTCACTTTTGGCAGAGGTGAAGGTGTCGATGCTGGATCCATGGATTCAGAATGGATCGTGGGCAAAGAAAGGTACAAGTACGACGACGTCTTCCAGAGCCTCAATCCAGTGGATGGCAAGATCACAGGAGCCAGTGCTAAGCAGGAGATGGTCAAGTCCAAACTTCCCAACAGTGTTCTTGGCAAAGTGTGGAAGTTGTCCGATCTGGACAAGGATGGTATGTTGGATTCCGATGAATTTGCACTCGCGATGCATTTGATTAGCATTAAATTACAAGGACACGATTTACCATTAGATTTACCGGAACATTTAGTG---------------------------------------------------------
Npaynei_Grindstaff_N646 AACGCTTGAAAAGAATGTAACTTTTTGACTTAATTGAACACAACTTTGAATTTTCCGCCTACACTTTGTGCTAACAGAAGGAAAAAAGAAGAAATCAGGATGGACAGTATTTACCCCCTCTCTCCTAATTAGTTTGACGCAATATAACCTTCTTTATCTCTTGTTTCTCTTCTCTTGTGTTTTTCCTTCATGAAATTGGCTTAATATAC-AAAAAAAGTTTCCAATTATATATACTAATTCGATCAAATTTGTTTCCCATAATTCAGAATTATCCTTGTTCCCTTTTTTTGATGTTTGACATATTTGTTTTAAGTGTTACATTGCTTTTTGAAGAATGAGATGAATTGCTCTTCTTTGCCAAACCCATGTTTGAAATCTTTCTCTTGTAGGTCCATGCATACATCATCAGCTCTTTGCGCAGCAGCATGCCTTCGATGTTCGGCAAGGACAGCAAGAAGAAGGAACTCATCAAGAACCTCCGCAACGTGTACGAGGATATCCAACGAGAGCATCATCTGCCCCCAGGGGACTTCCCGGACCTCAAGGAGATGCAGGAGAAGTTGATGGACATGGACTTCACCAAGTTCCAACCTCTGAAGCCCAAACTTTTGGAGACAGTGGACAAGATGCTGGCTGAAGACATCGCCCGCCTGATGGCACAGATCCCACAGGAACAGCATATGCAGACCAAGGAAGAGTCCAACGTCAAGGGAGGTGCCTTTGATGGTGTCCAGCAAAGTCCGTTCACTTATGGCAGAGGTGAAGGTGTCGATGCTGGATCCATGGATTCAGAATGGATCGTGGGCAAAGAAAGGTACAAGTACGACGACGTCTTCCAGAGCCTCAATCCAGTGGATGGCAAGATCACAGGAGCCAGTGCTAAGCAGGAGATGGTCAAGTCCAAACTTCCCAACAGTGTTCTTGGCAAAGTGTGGAAGTTGTCCGATCTGGACAAGGATGGTATGTTGGATTCCGATGAATTTGCACTCGCGATGCATTTGATTAGCATTAAACTACAAGGACACGATTTGCCATTAGATTTACCGGAACATTTAGTGCCACCGTCGAAGAAGATATTCGTTCGTTGAGGAGTCTTGAGATATATTATATTCCAC
Npaynei_NorrisDamCave_N348 AACGCTTGAAAAGAATGTAACTTTTTGACTTAATTGAACACAACTTTGAATTTTCCGCCTACACTTTGTGCTAACAGAAGGAAAAAAGAAGAAATCAGGATGGACAGTATTTACCCCCTCTCTCCTAATTAGTTTGACGCAATATAACCTTCTTTATCTCTTGTTTCTCTTCTCTTGTGTTTTTCCTTCATGAAATTGGCTTAATATAC-AAAAAAAGTTTCCAATTATATATACTAATTCGATCAAATTTGTTTCCCATAATTCAGAATTATCCTTGTTCCCTTTTTTTGATGTTTGACATATTTGTTTTAAGTGTTACATTGCTTTTTGACGAATGAGATGAATTGCTCTTCTTTGCCAAACCCATGTTTGAAATCTTTCTCTTGTAGGTCCACGCATACATCATCAGCTCTTTGCGCAGCAGCATGCCTTCGATGTTCGGCAAGGACAGCAAGAAGAAGGAACTCATCAAGAACCTCCGCAACGTGTACGAGGATATCCAACGAGAGCATCATCTGCCCCCAGGGGACTTCCCGGACCTCAAGGAGATGCAGGAGAAGTTGATGGACATGGACTTCACCAAGTTCCAACCTCTGAAGCCCAAACTCTTGGAGACAGTGGACAAGATGCTGGCCGAAGACATCGCCCGCCTGATGGCACAGATCCCACAGGAACAGCATATGCAGACCAAGGAAGAGTCCAACGTCAAGGGAGGTGCCTTTGATGGTGTCCAGCAAAGTCCGTTCACTTATGGCAGAGGTGAAGGTGTCGATGCTGGATCCATGGATTCAGAATGGATCGTGGGCAAAGAAAGGTACAAGTACGACGACGTCTTCCAGAGCCTCAATCCAGTGGATGGCAAGATCACAGGAGCCAGTGCTAAACAGGAGATGGTCAAGTCCAAACTTCCCAACAGTGTTCTTGGCAAAGTGTGGAAGTTGTCCGATCTGGACAAGGATGGTATGTTGGATTCCGATGAATTTGCACTCGCGATGCATTTGATTAGCATTAAACTACAAGGACACGATTTGCCATTAGATTTACCGGAACATTTAGTGCCACCGTCGAAGAAGATATTCGTTCGTTAAGGAGTCTTGAGATATATTATATTCCAC
Npaynei_UnakaMtns_N943 -----------------------------------------------------------------------------------------------------------------------------------------------------------------------------------------------GAAATTGGCTTAATATAC-AAAAAAAGTTTCCAATTATATATACTAATTCAATCAAATTTGTTTCCCATAATTCAGAATTATCCTTGTTCCCTTTTTTTGATGTTTGACATATTTGTTTTAAATGTTACATTGCTTTTTGAAGCATGAGATGAATTGCTCTTCTTTGCCACACCCATGTTTGAAATCTTTCTCTTGTAGGTCCATGCATACATCATCAGCTCTTTGCGCAGCAGCATGCCTTCGATGTTCGGCAAGGACAGCAAGAAGAAGGAACTCATCAAGAACCTCCGCAACGTGTACGAGGATATCCAACGAGAGCATCATCTGCCCCCAGGGGACTTCCCGGACCTCAAGGAGATGCAGGAGAAGTTGATGGACATGGACTTCACCAAGTTCCAACCTCTGAAGCCCAAACTCTTGGAGACAGTGGACAAGATGCTGGCCGAAGACATCGCCCGCCTGATGGCACAGATCCCACAGGAACAGCATATGCAGACCAAGGAAGAGTCCAACGTCAAGGGAGGTGCCTTTGATGGTGTCCAGCAAAGTCCGTTCACTTATGGCAGAGGTGAAGGTGTCGATGCTGGATCCATGGATTCAGAATGGATCGTGGGCAAAGAAAGGTACAAGTACGACGACGTCTTCCAGAGCCTCAATCCAGTGGATGGCAAGATCACAGGAGCCAGTGCTAAACAGGAGATGGTCAAGTCCAAACTTCCCAACAGTGTTCTTGGCAAAGTGTGGAAGTTGTCCGATCTGGACAAGGATGGTATGTTGGATTCCGATGAATTTGCACTCGCGATGCATTTGATTAGCATTAAACTACAAGGACACGATTTGCCATTAGATTTACCGGAACATTTAGTGCCACCGTCGAAGAAGATATTCGTTCGTTGAGGAGTCTTGAGATATATTATATTCCAC
Npecki_HurricaneMazeCave_G2100 AACGCTTGAAAAGAATGTAACTTTTTGACTTAATGGAACACAACTTTGAATTTTTCACATACACTTTGTGCTAACAGAA------GAAAAGAAATCAGGATGGACAGTATTTGCCCTCTCTCTCTTAATTAGTTTGGTGCAATATAACCTTCTTTA--------------TCTCTTGTGTTTTTCCTTTATAAAATTGACTTAATATAC-AAAAAAAGTTTCCAATTATATATACTCATTCAATCAAATTTGTTTCCCATAATTAGGAATTATCATTGCTCCCTTTTTTGTATCTTTGACATATTTGTTTTAAATGTTACATTGCTTTTTGAAGCATAAGATGAATTGCTTTTCTTTGCCAAACCCATGTTTGAACTCTTTCTCTTGTAGGTCCACGCATACATCATCAGCTCTTTGCGCAACAGCATGCCTTCGATGTTCGGCAAGGACAGCAAGAAGAAGGAACTCATCAAGAACCTCCGCAGCGTCTACGAGGATATCCAACGAGAACATCATCTGCCCCCAGGGGACTTCCCGGACCTCAGGGAGATGCAGGAGAAGTTGATGGACATGGACTTCACCAAGTTCCAGCCTCTGAAGCCCAAACTCTTGGAGACCGTGGACAAGATGCTGGCCGAGGACATCGCCCGCCTGATGGCGCAGATCCCACAGGAACAGCATATGCAGACCAAGGAAGAGTCCAACGTCAAGGGAGGTGCCTTTGATGGTGTCCAGCAAAGTCCGTTCACTTTCGGCAGAGGTGAGGGTGTCGATGCTGGATCCATGGATTCAGAGTGGATCGTGGGCAAGGAAAGGTACAAGTACGACGACGTCTTCCAGAGCCTCAATCCAGTGGATGGCAAGATAACAGGGGCCAGTGCTAAGCAGGAGATGGTCAAGTCCAAACTTCCCAACAGCGTTCTTGGCAAAGTGTGGAAGTTGTCCGACCTGGACAAGGATGGCATGTTGGATTCTGATGAATTTGCACTCGCGATGCATTTGATTAGCTTTATACTACAAGGACACGATTTGCCTTTAGATTTACCGGAACATTTAGTGCCGCCATCGAAGAAGATATTCGTTCGTTAAGGAGTCTT-------------------
Npecki_Monteagle_N062 AACGCTTGAAAAGAATGTAACATTTTGACTTAATGAAACACAACTTTGAATTTTTCACATACACTTTGTGCTAACAGAA------GAAAAGAAATCAGTATGGACAGTATTTGCTCTCTCTCTCTTAATTAGTTTGGTGCAATATAACCTTCTTTA--------------TCTCTTGTGTTTTTCCTTTATAAAATTGACTTAATATAC--AAAAAAGTTTCCAATTATATATACTCATTCAATCAAATTTGTTTCCCATAATTAGGAATTATCATTGCTCCC-CTTTTTGATCTTTGACATGTTTGTTTTAAATGTTACATTGCTTTTTGAAGCATAAGATGAAGTGCTTTTCTTTGCCAAACCCATGTTTGAAATCTTTCTTTTGTAGGTGCACGCATACATCATCAGCTCTTTGCGCAGCAGCATGCCTTCGATGTTCGGCAAGGACAGCAAGAAGAAGGAACTCATCAAGAACCTCCGCAGCGTCTACGAGGATATCCAACGAGAGCATCATCTGCCCCCAGGGGACTTCCCGGACCTCAGGGAGATGCAGGAGAAGTTGATGGACATGGACTTCACCAAGTTCCAGCCTCTGAAGCCCAAACTCTTGGAGACAGTGGACAAGATGCTGGCTGAAGACATCGCCCGCCTGATGGCGCAGATCCCTCAGGAACAGCATATGCAGACCAAGGAAGAGTCCAACGTCAAGGGAGGTGCCTTTGATGGTGTCCAGCAAAGTCCGTTCACTTACGGAAGAGGTGAGGGTGTCGATGCTGGATCCATGGATTCAGAGTGGATCGTGGGCAAAGAAAGGTACAAGTACGACGACGTCTTCCAGAGCCTCAATCCAGTGGATGGCAAGATAACAGGGGCCAGTGCTAAGCAGGAGATGGTCAAGTCCAAACTTCCCAACAGCGTTCTTGGCAAAGTGTGGAAGTTGTCCGACCTGGACAAGGATGGTATGTTGGATTCTGATGAATTTGCACTCGCGATGCATTTGATAAGCATTAAACTACAAGGACACGATTTGCCATTAGATTTACCGGAACATTTAGTGCCGCCATCGAAGAAGATATTCGTTCGTTA----------------------------
Nperlakyi_SChimneys_N1079 ---------------------------------------------------------------------------------------------ATCAGGATGGACAGTATTTACCCCCTCTCTCCTAATTAGTTTGACGCAATATAACATTCTTTA---------TCTCTTCTCTTGTGTTTTCCCTTCATGAAATTGGCTTAATATACAAAAAAAAGTTTTCAATTATATACACTAAATCAATCAAATTTGTTTCCCATAATTCAGAATTATCCTTGTTACC-TTTTTTGATGTTTGACATATTTGTTTTAAATGTTACATTGCTTTTTGGAGCATGAGATGAATTGCTTTTGTTTGCCAAACCCATCTTTGAAATCTTTCTCCTGTAGGTCCACGCATACATCATCAGCTCTTTACGCAGCAGCATGCCTTCGATGTTCGGCAAGGACAGCAAGAAGAAGGAACTCATCAAGAACCTCCGCAACGTGTACGAGGATATCCAACGAGAGCACCATCTGCCCCCAGGGGACTTCCCGGACCTCAAGGATATGCAGGAGAAGTTGATGGACATGGACTTCACCAAGTTCCAACCTCTGAAGCCCAAACTCCTGGAGACCGTGGACAAGATGCTGGCTGAAGACATCGCCCGTCTGATGGCACAGATCCCACAGGAACAGCATATGCAGACCAAGGAAGAGTCCAACGTCAAGGGAGGTGCCTTTGATGGTGTCCAGCAAAGTCCGTTCACTTTTGGCAGAGGTGAGGGTGTCGATGCTGGATCCATGGATTCAGAATGGATCGTGGGCAAAGAAAGGTACAAGTACGACGACGTCTTCCAGAGCCTCAATCCAGTGGATGGCAAGATCACAGGGGCCAGTGCTAAGCAGGAGATGGTCAAGTCCAAACTTCCCAACAGTGTTCTTGGCAAAGTATGGAAGTTGTCCGATCTGGACAAGGATGGAATGTTGGATTCCGATGAATTTGCACTCGCGATGCATTTGATTAGCATTAAACTACAAGGACACGATTTGCCATTAGATTTACCGGAACATTTAGTGCCACCATCGAAGAAGATATTCGTTCGTTAAGGAGTCTTGAGATATATTATATTCCAC
Nperlakyi_SChimneys_N1080 AACGCCTAAAGCGAACCTAGATCTTTGGTAT----GAATCCAGCTT-------------TACACTTTGTGCCAACAGAAGGGGGGGGGGAGAAATCAGGATGGACAGTATTTACCCCCTCTCTCCTAATTAGTTTGACGCAATATAACATTCTTTA---------TCTCTTCTCTTGTGTTTTCCCTTCATGAAATTGGCTTAATATACAAAAAAAAGTTTTCAATTATATACACTAAATCAATCAAATTTGTTTCCCATAATTCAGAATTATCCTTGTTACC-TTTTTTGATGTTTGACATATTTGTTTTAAATGTTACATTGCTTTTTGGAGCATGAGATGAATTGCTTTTGTTTGCCAAACCCATCTTTGAAATCTTTCTCCTGTAGGTCCACGCATACATCATCAGCTCTTTGCGCAGCAGCATGCCTTCGATGTTCGGCAAGGACAGCAAGAAGAAGGAACTCATCAAGAACCTCCGCAACGTGTACGAGGATATCCAACGAGAGCACCATCTGCCCCCGGGGGACTTCCCGGACCTCAAGGATATGCAGGAGAAGTTGATGGACATGGACTTCACCAAGTTCCAACCTCTGAAGCCCAAACTCTTGGAGACCGTGGACAAGATGCTGGCTGAAGACATCGCCCGTCTGATGGCACAGATCCCACAGGAACAGCATATGCAGACCAAGGAAGAGTCCAACGTCAAGGGAGGTGCCTTTGATGGTGTCCAGCAAAGTCCGTTCACTTTTGGCAGAGGTGAAGGTGTCGATGCTGGATCCATGGATTCAGAATGGATCGTGGGCAAAGAAAGGTACAAGTACGACGACGTCTTCCAGAGCCTCAATCCAGTGGATGGCAAGATCACAGGGGCCAGTGCTAAGCAGGAGATGGTCAAGTCCAAACTTCCCAACAGTGTTCTTGGCAAAGTATGGAAGTTGTCCGATCTGGACAAGGATGGTATGTTGGATTCCGATGAATTTGCACTCGCGATGCATTTGATTAGCATTAAACTACAAGGACACGATTTGCCATTAGATTTACCGGAACATTTAGTGCCACCATCGAAGAAGATATTCGTTCGTTAAGGAGTCTTGAGATATATTATATTCCAC
Nreclusus_Clingmans_N252 AACGCTGGAAAAAAATGTAACTTTTTGACTTAATTGAACACAACTTTGAATTTTCCTCCTACACTTTGTGCCAACAGAAGGGGGGGGAGAGAAATCAGGATGGACAGTATTTACCCCCTCTCTCCTAATTAGTTTGACGCAATATAACCTTCTTTATCTCTTGTTTATCTTCTCTTGTGTTTTTCCTTCATGAAATTGGCTTAATATACAAAAAAAAGTTTCCAATTATATATACTAAATTAATCAAATTTGTTTCCCATGATTCAGAATTATCGTTGTCCTTTTATTTTGATGTTTGACATATTTGTTTTAAATGTTACATTGCTTTTTGAAGCATGAGATGAATTGCTCTTCTTTGCCAAACCCATGTTTGAAATCTTTTTCCTGTAGGTCCACGCATACATCATCAGCTCTTTGCGCAGCAGCATGCCTTCGATGTTCGGCAAGGACAGCAAGAAGAAGGAACTCATCAAGAACCTCCGCAACGTGTACGAGGATATCCAACGAGAGCACCATCTGCCCCCAGGGGACTTCCCGGACCTCAAGGAGATGCAGGAGAAGTTGATGGACATGGACTTCACCAAGTTCCAACCACTGAAGCCCAAACTCTTGGAGACCGTGGACAAGATGCTGGCTGAAGACATCGCCCGTCTGATGGCGCAGATCCCACAGGAACAGCATATGCAGACCAAGGAAGAGTCCAACGTCAAGGGAGGTGCCTTTGATGGTGTCCAGCAAAGTCCGTTCACTTTTGGCAGAGGTGAGGGTGTCGATGCTGGATCCATGGATTCAGAGTGGATCGTGGGCAAAGAAAGGTACAAGTACGACGACGTCTTCCAGAGCCTCAATCCAGTGGATGGCAAGATCACAGGGGCCAGTGCTAAGCAGGAGATGGTCAAGTCCAAACTTCCCAACAGTGTTCTCGGCAAAGTATGGAAGTTGTCCGATCTGGACAAGGATGGAATGTTGGATTCCGATGAATTTGCACTCGCGATGCATTTGATTAGCATTAAACTACAAGGACACGATCTGCCATCAGATTTACCGGAACATTTAGTGCCACCATCGAAGAAGATATTCGTTCGTTAAGGAGTCTTGAGATATATTAT-------
Nreclusus_Newfound_N259 ----------------------------------------------------------------------------------------AAGAAATCAGGATGGACAGTATTTACCCCCTCTCTCCTAATTAGTTTGACGCAATATAACCTTCTTTATCTCTTGTTTATCTTCTCTTGTGTTTTTCCTTCATGAAATTGGCTTAATATACAAAAAAAAGTTTCCAATTATATATACTAAATCAATCAAATTTGTTTCCCATGATTCAGAATTATCCTTGTCCTTTTATTTTGATGTTTGACATATTTGTTTTAAATGTTACATTGCTTTTTGAAGCATGAGATGAATTGCTCTTCTTTGCCAAACCCATGTTTGAAATCTTTTTCCTGTAGGTCCACGCATACATCATCAGCTCTTTGCGCAGCAGCATGCCTTCGATGTTCGGCAAGGACAGCAAGAAGAAGGAACTCATCAAGAACCTCCGCAACGTGTACGAGGATATCCAACGAGAGCACCATCTGCCCCCAGGGGACTTCCCGGACCTCAAGGAGATGCAGGAGAAGTTGATGGACATGGACTTCACCAAGTTCCAACCACTGAAGCCCAAACTCTTGGAGACCGTGGACAAGATGCTGGCTGAAGACATCGCCCGCCTGATGGCGCAGATCCCACAGGAACAGCATATGCAGACCAAGGAAGAGTCCAACGTCAAGGGAGGTGCCTTTGATGGTGTCCAGCAAAGTCCGTTCACTTTTGGCAGAGGTGAAGGTGTCGATGCTGGATCCATGGATTCAGAATGGATCGTGGGCAAAGAAAGGTACAAGTACGACGACGTCTTCCAGAGCCTCAATCCAGTGGATGGCAAGATCACAGGGGCCAGTGCTAAGCAGGAGATGGTCAAGTCCAAACTTCCCAACAGTGTTCTCGGCAAAGTATGGAAGTTGTCCGATCTGGACAAGGATGGTATGTTGGATTCCGATGAATTTGCACTCGCGATGCATTTGATTAGCATTAAACTACAAGGACACGATCTGCCATCAGATTTA------------------------------------------------------------------------
Nreclusus_Noland_N1051 AACGCTGGAAAAGAATGTAACTTTTTGACTTAATTGAACACAACTTTGAATTTTCCTCCTACACTTTGTGCCAACAGAAGGGGGGGAGAAGAAATCAGGATGGACAGTATTTACCCCCTCTCTCCTAATTAGTTTGACGCAATATAACCTTCTTTATCTCTTGTTTCTCTTCTCTTGTGTTTTTCCTTCATGAAATTGGCTTAATATACAAAAAAAAGTTTCCAATTATATATACTAAATCAATCAAATTTGTTTCCCATGATTCAGAATTATCCTTGTCCTTTTATTTTGATGTTTGACATATTTGTTTTAAATGTTACATTGCTTTTTGAAGCATGAGATGAATTGCTCTTCTTTGCCAAACCCATGTTTGAAATCTTTTTCCTGTAGGTCCACGCATACATCATCAGCTCTTTGCGCAGCAGCATGCCTTCGATGTTCGGCAAGGACAGCAAGAAGAAGGAACTCATCAAGAACCTCCGCAACGTGTACGAGGATATCCAACGAGAGCACCATCTGCCCCCAGGGGACTTCCCGGACCTCAAGGAGATGCAGGAGAAGTTGATGGACATGGACTTCACCAAGTTCCAACCACTGAAACCCAAACTCTTGGAGACCGTGGACAAGATGCTGGCTGAAGACATCGCCCGTCTGATGGCGCAGATCCCACAGGAACAGCATATGCAGACCAAGGAAGAGTCCAACGTCAAGGGAGGTGCCTTTGATGGTGTCCAGCAAAGTCCGTTCACTTTTGGCAGAGGTGAGGGTGTCGATGCTGGATCCATGGATTCAGAGTGGATCGTGGGCAAAGAAAGGTACAAGTACGACGACGTCTTCCAGAGCCTCAATCCAGTGGATGGCAAGATCACAGGGGCCAGTGCTAAGCAGGAGATGGTCAAGTCCAAACTTCCCAACAGTGTTCTCGGCAAAGTATGGAAGTTGTCCGATCTGGACAAGGATGGAATGTTGGATTCCGATGAATTTGCACTCGCGATGCATTTGATTAGCATTAAACTACAAGGACACGATCTGCCATCAGATTTACCGGAACATTTAGTGCCACCATCGAAGAAGATATTCGTTCGTTAAGGAGTCTTGAGATATATTATATTCCAC
Nreclusus_Smokemont_N1020 --CGCTGGAAAAGAATGTAACTTTTTGACTTAATTGAACACAACTTTGAATTTTCCTCCTGCACTTTGTGCCAACAGAAGGGGGGGAGAAGAAATCAGGATGGACAGTATTTACCCCCTCTCTCCTAATTAGTTTGACGCAATATAACCTTCTTTATCTCTTGTTTATCTTCTCTTGTGTTTTTCCTTCATGAAATTGGCTTAATATAC-AAAAAAAGTTTCCAATTATATATACTAAATCAATCAAATTTGTTTCCCATGATTCAGAATTATCCTTGTCCTTTTATTTTGATGTTTGACATATTTGTTTTAAATGTTACATTGCTTTTTGAAGCATGAGATGAATTGCTCTTCTTTGCCAAACCCATGTTTGAAATCTTCTTCCTGTAGGTCCACGCATACATCATCAGCTCTTTGCGCAGCAGCATGCCTTCGATGTTCGGCAAGGACAGCAAGAAGAAGGAACTCATCAAGAACCTCCGCAACGTGTACGAGGATATCCAACGAGAGCACCATCTGCCCCCAGGGGACTTCCCGGACCTCAAGGAGATGCAGGAGAAGTTGATGGACATGGACTTCACCAAGTTCCAACCTCTGAAGCCCAAACTCTTGGAGACCGTGGACAAGATGCTGGCTGAAGACATCGCCCGCCTGATGGCGCAGATCCCACAGGAACAGCATATGCAGACCAAGGAAGAGTCCAACGTCAAGGGAGGTGCCTTTGATGGTGTCCAGCAAAGTCCGTTCACTTTTGGCAGAGGTGAAGGTGTCGATGCTGGATCCATGGATTCAGAATGGATCGTGGGCAAAGAAAGGTACAAGTACGACGACGTCTTCCAGAGCCTCAATCCAGTGGATGGCAAGATCACAGGGGCCAGTGCTAAGCAGGAGATGGTCAAGTCCAAACTTCCCAACAGTGTTCTCGGCAAAGTATGGAAGTTGTCCGATCTGGACAAGGATGGTATGTTGGATTCCGATGAATTTGCACTCGCGATGCATTTGATTAGCATTAAACTACAAGGACACGATCTGCCATCAGATTTACCGGAACATTTAGTGCCACCATCGAAGAAGATATTCGTTCGTTAAGGAGTCTTGAGATATATTATATTCCAC
Nroanensis_IngramBranch_N926 AACGCTTGAAAAGAATGTAACTTTTTGACTTAATTGAACACAACTTTGAATTTTCCGCCTACACTTTGTGCTAACAGAAGGAAAAAAGAAGAAATCAGGATGGACAGTATTTACCCCCTCTCTCCTAATTAGTTTGACGCAATATAAC---CTTTATCTCTTGTTTCTCTTCTCTTGTGTTTTTCCTTCATGAAATTGGCTTAATATAC-AAAAAAAGTTTCCAATTATATATACTAATTCGATCAAATTTGTTTCCCATAATTCAGAATTATCCTTGTTCCCTTTTTTTGATGTTTGACATATTTGTTTTAAGTGTTACATTGCTTTTTGAAGAATGAGATGAATTGCTCTTCTTTGCCAAACCCATGTTTGAAATCTTTCTCTTGTAGGTCCACGCATACATCATCAGCTCTTTGCGCAGCAGCATGCCTTCGATGTTCGGCAAGGACAGCAAGAAGAAGGAACTCATCAAGAACCTCCGCAACGTGTACGAGGATATCCAACGAGAGCATCATCTGCCCCCAGGGGACTTCCCGGACCTCAAGGAGATGCAGGAGAAGTTGATGGACATGGACTTCACCAAGTTCCAACCTCTGAAGCCCAAACTCTTGGAGACAGTGGACAAGATGCTGGCCGAAGACATCGCCCGCCTGATGGCACAGATCCCACAGGAACAGCATATGCAGACCAAGGAAGAGTCCAACGTCAAGGGAGGTGCCTTTGATGGTGTCCAGCAAAGTCCGTTCACTTATGGCAGAGGTGAAGGTGTCGATGCTGGATCCATGGATTCAGAATGGATCGTGGGCAAAGAAAGGTACAAGTACGACGACGTCTTCCAGAGCCTCAATCCAGTGGATGGCAAGATCACAGGAGCCAGTGCTAAACAGGAGATGGTCAAGTCCAAACTTCCCAACAGTGTTCTTGGCAAAGTGTGGAAGTTGTCCGATCTGGACAAGGATGGTATGTTGGATTCCGATGAATTTGCACTCGCGATGCATTTGATTAGCATTAAACTTCAAGGACACGATTTGCCATTAGATTTACCGGAACATTTAGTGCCACCGTCGAAGAAGATATTCGTTCGTTAAGGAGTCTTGAGATATATTATATTCCAC
Nroanensis_N_CarversGap_N928 --------------------------------------------TTTGAATTTTCCGCCTACACTTTGTGCTAACAGAAGGAAAAAAGAAGAAATCAGGATGGACAGTATTTACCCCCTCTCTCCTAATTAGTTTGACGCAATATAACCTTCTTTATCTCTTGTTTCTCTTCTCTTGTGTTTTTCCTTCATGAAATTGGCTTAATATACAAAAAAAAGTTTCCAATTATATATACTAATGCGATCAAATTTGTTTCCCATAATTCAGAATTATCCTTGTTCCCTTTTTTTGATGTTTGACATATTTGTTTTAAGTGTTACATTGCTTTTTGAAGCATGAGATGAATTGCTCTTCTTTGTCAAACCCATGTTTGAAATCTTTCTCTTGTAGGTCCACGCATACATCATCAGCTCTTTGCGCAGCAGCATGCCTTCGATGTTCGGCAAGGACAGCAAGAAGAAGGAACTCATCAAGAACCTCCGCAACGTGTACGAGGATATCCAACGAGAGCATCATCTGCCCCCAGGGGACTTCCCGGACCTCAAGGACATGCAGGAGAAGTTGATGGACATGGACTTCACCAAGTTCCAACCTCTGAAGCCCAAACTTTTGGAGACAGTGGACAAGATGCTGGCTGAAGACATCGCCCGCCTGATGGCACAGATCCCACAGGAACAGCATATGCAGACCAAGGAAGAGTCCAACGTCAAGGGAGGTGCCTTTGATGGTGTCCAGCAAAGTCCGTTCACTTATGGCAGAGGTGAAGGTGTCGATGCTGGATCCATGGATTCAGAATGGATCGTGGGCAAAGAAAGGTACAAGTACGACGACGTCTTCCAGAGCCTCAATCCAGTGGATGGCAAGATCACAGGAGCCAGTGCTAAGCAGGAGATGGTCAAGTCCAAACTTCCCAACAGTGTTCTTGGCAAAGTGTGGAAGTTGTCCGATCTGGACAAGGATGGTATGTTGGATTCCGATGAATTTGCACTCGCGATGCATTTGATTAGCATTAAACTACAAGGACACGATTTGCCATTGGATTTACCGGAACATTTAGTGCCACCGTCGAAGAAGATATTCGTTCGTTAAGGAGTCTTGAGATATATTATATTCCAC
Nroanensis_RoanHighBluff_N762 AACGCTTGAAAAGAATGTAACTTTTTGACTTAATTGAACACAACTTTGAATTTTCCGCCTACACTTTGTGCTAACAGAAGGAAAAAAGAAGAAATCAGGATGGACAGTATTTACCCCCTCTCTCCTAATTAGTTTGACGCAATATAACCTTCTTTATCTCTTGTTTCTCTTCTCTTGTGTTTTTCCTTCATGAAATTGGCTTAATATACAAAAAAAAGTTTCCAATTATATATCCTAATGCGATCAAATTTGTTTCCCATAATTCAGAATTATCCTTGTTCCCTTTTTTTGATGTTTGACATATTTGTTTTAAATGTTACATTGCTTTTTGAAGCATGGGATGAATTGCTCTTCTTTGTCAAACCCATGTTTGAAATCTTTCTCTTGTAGGTCCACGCATACATCATCAGCTCTTTGCGCAGCAGCATGCCTTCGATGTTCGGCAAGGACAGCAAGAAGAAGGAACTCATCAAGAACCTCCGCAACGTGTACGAGGATATCCAACGAGAGCATCATCTGCCCCCAGGGGACTTCCCGGACCTCAAGGACATGCAGGAGAAGTTGATGGACATGGACTTCACCAAGTTCCAACCTCTGAAGCCCAAACTTTTGGAGACAGTGGACAAGATGCTGGCTGAAGACATCGCCCGCCTGATGGCACAGATCCCACAGGAACAGCATATGCAGACCAAGGAAGAGTCCAACGTCAAGGGAGGTGCCTTTGATGGTGTCCAGCAAAGTCCGTTCACTTATGGCAGAGGTGAAGGTGTCGATGCTGGATCCATGGATTCAGAATGGATCGTGGGCAAAGAAAGGTACAAGTACGACGACGTCTTCCAGAGCCTCAATCCAGTGGATGGCAAGATCACAGGAGCCAGTGCTAAGCAGGAGATGGTCAAGTCCAAACTTCCCAACAGTGTTCTTGGCAAAGTGTGGAAGTTGTCCGATCTGGACAAGGATGGTATGTTGGATTCCGATGAATTTGCACTCGCGATGCATTTGATTAGCATTAAACTACAAGGACACGATTTGCCATTGGATTTACCGGAACATTTAGTGCCACCGTCGAAGAAGATATTCGTTCGTTGAGGAGTCTT-------------------
Nsheari_BaldRiver_N1168 AACGCCTAAAACGAACCTGGATCTTTGGTAT----GAATCCAGCTT-------------TACACTTTGTGCCAACAGAAGGGGGAGGAAAGAAATCAGGATGGACAGTATTTACCCCCTCTCTCCTAATTAGTT------AATATAACCTTCTTTATCTCTTGTTTCTGTTCTCTTGTGTTTTCCCTTCATGAAATTGGGTTAATATACAAAAAAAAGTTTCCAATTATATACACTAAATCAATCAAATTTGTTTCCCATAATTCAGAATTATCCTTGTTACC-TTTTTTGATGTTTGACATATTTGTTTTAAATGTTAATTTGCTTTTTG-AGCATGAGATGAATTGCTTTTCTTTGCCAAACCCATCTTTGAAATCTTTCTCTTGTAGGTCCACGCATACATCATCAGCTCTTTGCGTAGCAGCATGCCTTCGATGTTCGGCAAGGACAGCAAAAAGAAGGAACTCATCAAGAACCTACGCAACGTGTACGAGGATATCCAACGAGAGCACCATCTGCCCCCAGGGGATTTCCCGGACCTCAAGGAGATGCAGGAGAAGTTGATGGACATGGACTTCACCAAGTTCCAACCTCTGAAGCCCAAACTCTTGGAGACCGTGGACAAGATGCTGGCTGAAGACATCGCCCGCCTGATGGCACAGATCCCACAGGAACAGCATATGCAGACCAAGGAAGAGTCCAACGTCAAGGGAGGTGCCTTTGATGGTGTCCAGCAAAGTCCGTTCACTTTTGGCAGGGGTGAGGGTGTCGATGCTGGATCCATGGATTCAGAGTGGATCGTGGGCAAAGAAAGGTACAAGTACGACGACGTCTTCCAGAGCCTCAATCCAGTGGATGGCAAGATCACAGGGGCCAGTGCTAAGCAGGAGATGGTCAAGTCCAAACTTCCCAACAGTGTTCTCGGCAAAGTGTGGAAGTTATCCGATCTGGACAAGGATGGTATGTTGGATTCCGATGAATTTGCTCTCGCGATGCATTTGATTAGCATTAAACTACAAGGACACGATTTGCCATTAGATTTACCGGAACATTTAGTGCCACCATCGAAGAAGATATTCGTTCGTTAAGGAGTCTTGAGATATATTATATTCCAC
Nsheari_Cohutta_N826 ------------------GGATCTTTGGTAT----GAATCCAGCTT-------------TACACTTTGTGCCAACAGAAGGGGGAGGAAAGAAATCAGGATGGACAGTATTTACCCCCTCTCTCCTAATTAGTTTGACCCAATATAACCTTCTTTATCTCTTGTTTCTGTTCTCTTGTGTTTTCCCTTCATGAAATTGGGTTAATATACAAAAAAAAGTTTCCAATTATATACACTAAATCAATCAAATTTGTTTCCCATAATTCAGAATTATCCTTGTTACC-TTTTTTGATGTTTGACATATTTGTTTTAAATGTTAATTTGCTTTTTG-AGCATGAGATGAATTGCTTTTCTTTGCCAAACCCATCTTTGACATCTTTCTCTTGTAGGTCCACGCATACATCATCAGCTCTTTGCGTAGCAGCATGCCTTCGATGTTCGGCAAGGACAGCAAGAAGAAGGAACTCATCAAGAACCTCCGCAACGTGTACGAGGATATCCAACGAGAGCACCATCTGCCCCCAGGGGATTTCCCGGACCTCAAGGAGATGCAGGAGAAGTTGATGGACATGGACTTCACCAAGTTCCAACCTCTGAAGCCCAAACTCTTGGAGACCGTGGACAAGATGCTGGCTGAAGACATCGCCCGCCTGATGGCACAGATCCCACAGGAACAGCATATGCAGACCAAGGAAGAGTCCAACGTCAAGGGAGGTGCCTTTGATGGTGTCCAGCAAAGTCCGTTCACTTTTGGCAGGGGTGAGGGTGTCGATGCTGGATCCATGGATTCAGAGTGGATCGTGGGCAAAGAAAGGTACAAGTACGACGACGTCTTCCAGAGCCTCAATCCAGTGGATGGCAAGATCACAGGGGCCAGTGCTAAGCAGGAGATGGTCAAGTCCAAACTTCCCAACAGTGTTCTTGGCAAAGTGTGGAAGTTGTCCGATCTGGACAAGGATGGTATGTTGGATTCCGATGAATTTGCTCTCGCGATGCATTTGATTAGCATTAAACTACAAGGACACGATTTGCCATTAGATTTACCGGAACATTTAGTGCCACCATCGAAGAAGATATTCGTTCGTTAAGGAGTCTTGAGATATATTATATTCCAC
Nsheari_JoyceKilmer_N092 AACGCCTAAAACGAACCTGGATCTTTGGTAT----GAATCCAGCTT-------------TACACTTTGTGCCAACAGAAGGGGGAGGAAAGAAATCAGGATGGACAGTATTTACCCCCTCTCTCCTAATTAGTTTGACCCAATATAACCTTCTTTATCTCTTGTTTCTCTTCTCTTGTGTTTTCCCTTCATGAAATTGGGTTAATATACAAAAAAAAGTTTCCAATTATATACACTAAATCAATCAAATTTGTTTCACATAATTCAGAATTATCCTTGTTACC-TTTTTTGATGTTTGACATATTTGTTTTAAATGTTAATTTGCTTTTTG-AGCATGAGATGTATTGCTTTTCTTTGCCAAACCCATCTTTGAAATCTTTCTCTTGTAGGTCCACGCATACATCATCAGCTCTTTGCGTAGCAGCATGCCTTCGATGTTCGGCAAGGACAGCAAGAAGAAGGAACTCATCAAGAACCTCCGCAACGTGTACGAGGATATCCAACGAGAGCACCATCTGCCCCCAGGGGACTTCCCGGACCTCAAGGAGATGCAGGAGAAGTTGATGGACATGGACTTCACCAAGTTCCAACCTCTGAAGCCCAAACTCTTGGAGACCGTGGACAAGATGCTGGCTGAAGACATCGCCCGCCTGATGGCACAGATCCCACAGGAACAGCATATGCAGACCAAGGAAGAATCCAACGTCAAGGGAGGTGCCTTTGATGGTGTCCAGCAAAGTCCGTTCACTTTTGGCAGGGGTGAGGGTGTCGATGCTGGATCCATGGATTCAGAGTGGATCGTGGGCAAAGAAAGGTACAAGTACGACGACGTCTTCCAGAGCCTCAATCCAGTGGATGGCAAGATCACAGGGGCCAGTGCTAAGCAGGAGATGGTCAAGTCCAAACTTCCCAACAGTGTTCTTGGCAAAGTGTGGAAGTTGTCCGATCTGGACAAGGATGGTATGTTGGATTCCGATGAATTTGCTCTCGCGATGCATTTGATTAGCATTAAACTACAAGGACACGATTTGCCATTAGATTTACCGGAACATTTAGTGCCACCATCGAAGAAGATATTCGTTCGTTAAGGAGTCTTGAGATATATTATATTCCAC
Nsilvanus_Elijay_N395 AACGCTTGAAAAGAATGTAACTTTTTGACTTAATTGAACACAACTTTGAATTTTCCTCCTACACTTTGTGCCAACAGAAGGGGGGGAGAAGAAATCAGGATGGACAGTATTTATCCCCTCTCTCCTAATTAGTTTGACGCAATATAACCTTCTTTATCTCTTGTTTCTCTTCTCTTGTGTTTTTCCTTCATGAAATTGGCTTAATATACAAAAAAAAGTTTCCAATTATATACACTAATTCAATCAAATTTGTTTCCCATAATTCAGAATTATCCGTGTTCCCTTTTTTTGATGTTTGACATATTTGTTTTAAATGTTACATTGCTTTTTGAAGCATGAGATGAATTGCTTTTCTTTGCCAAACCCATGTTTGAAATCTTTCTCTTGTAGGTCCACGCATACATCATCAGCTCTCTGCGCAGCAGCATGCCTTCGATGTTCGGCAAGGACAGCAAGAAGAAGGAACTCATCAAGAACCTCCGCAACGTGTACGAGGATATCCAACGAGAACACCATCTGCCACCAGGGGACTTCCCGGACCTCAAGGAGATGCAGGAGAAGTTGATGGACATGGACTTCACCAAGTTCCAACCTCTGAAGCCCAAACTATTGGAGACCGTGGACAAGATGCTGGCTGAAGACATCGCCCGCCTGATGGCACAGATCCCACAGGAACAGCATATGCAGACCAAGGAAGAGTCCAACGTCAAGGGAGGTGCCTTTGATGGTGTCCAGCAAAGTCCGTTCACTTATGGCAGAGGTGAAGGTGTCGATGCTGGATCCATGGATTCAGAATGGATCGTGGGCAAAGAAAGGTACAAGTACGACGACGTCTTCCAGAGCCTCAATCCAGTGGATGGCAAGATCACAGGAGCCAGTGCTAAGCAGGAGATGGTCAAGTCCAAACTTCCCAACAGTGTTCTT------------------------------------------------------------------------------------------------------------------------------------------------------------------------------------------------
Nsilvanus_GermanyCove_N1017 AATGCTTGAAAAGAATGCAACTTTTTGACTTAATTGAACACAACTTTGAATTTTCCTCCTACAATTTGTGCCAACAGAAGGGGGGGGAGAGAAATCAGGATTGACAGTATTTACTCCCTCTCTCCTAATTAGTTTGACGCAATATAACCTTCTTTA--------------TCTCTTGTGTTTTTTCTTCATGAAATTGGCTTAATATACAAAAAAAAGTTTCCAATTATATACACTAATTCAATCAAATTTGTTTCCCATAATTCAGAATTATCCGTGTTCCC-TTTTTTGATGTTTGACATATTTGTTTTAAATGTTACATGGCTTTTTGAAGGATGAGATGAATTGCTTTTCTTTGCCAAACCCATGTTTGAAATCTTTCTCTTGTAGGTCCACGCATACATCATCAGCTCTTTGCGCAGCAGCATGCCTTCGATGTTCGGCAAGGACAGCAAGAAGAAGGAACTCATCAAGAACCTCCGCAACGTGTACGAGGATATCCAACGAGAACACCATCTGCCCCCAGGGGACTTCCCGGACCTCAAGGAGATGCAAGAGAAGTTGATGGACATGGACTTCACCAAGTTCCAACCTCTGAAGCCCAAACTATTGGAGACCGTGGACAAGATGCTGGCTGAAGACATCGCCCGCCTGATGGCACAGATTCCACAGGAACAGCATATGCAGACCAAGGAAGAGTCCAACGTCAAGGGAGGTGCCTTTGATGGTGTCCAGCAAAGTCCGTTCACTTTTGGCAGAGGTGAAGGTGTCGATGCTGGATCCATGGATTCAGAATGGATCGTGGGCAAAGAAAGGTACAAGTACGACGACGTCTTCCAGAGCCTCAATCCAGTGGATGGCAAGATCACAGGAGCCAGTGCTAAGCAGGAGATGGTCAAGTCCAAACTTCCCAACAGTGTTCTTGGCAAAGTGTGGAAGTTGTCCGATCTGGACAAGGATGGTATGTTAGATTCCGATGAATTTGCACTCGCGATGCATTTGATTAGCATTAAACTACAAGGACACGATTTGCCATTAGATTTACCGGAACATTTAGTGCCGCCATCGAAGAAGATATTCGTTCGTTAAGGAGTCTTGAGATATATTATATTCCAC
Nsilvanus_HeboMtn_N1029 --------------------------GACTTAATTGAACACAACTTTGAATTTTCCTCCTACACTTTGTGCCAACAGAAGGGGGGGAGAAGAAATCAGAATGGACAGTATTTACCCCCTCTCTTCTAATTAGTTTGGCGCAATATAACCTTCTTTATCTCTTGTTTCTCTTCTCTTGTGTTTTTCCTTCATGAAATTGGCTTAATATACAAAAAAAAAATTCCAATTATATACACTAATTCAATCAAATTTGTTTCCCATAATTCAGAATTATCCGTGTTCCCTTTTTTATGTTTAAAATATATTTGTTTTGAATGTTACATTGCTTTTTGAAGCATGAGATGAATTACTTTTCTTTGCAAAACCCATGTTTGAAATCTTTCTCTTGTAGGTCCACGCATACATCATCAGCTCTTTGCGCAGCAGCATGCCTTCGATGTTCGGCAAGGACAGCAAGAAGAAGGAACTTATCAAGAATCTCCGCAACGTGTACGAGGATATCCAACGAGAACACCATCTGCCCCCAGGGGACTTCCCGGACCTCAAGGAGATGCAGGAGAAGTTGATGGACATGGACTTCACCAAGTTCCAACCTCTGAAGCCCAAACTATTGGAGACCGTGGACAAGATGCTGGCTGAAGACATCGCCCGCCTGATGGCACAGATTCCACAGGAACAGCATATGCAGACCAAGGAAGAGTCCAACGTCAAGGGAGGTGCCTTTGATGGTGTCCAGCAAAGTCCGTTCACTTATGGCAGAGGTGAAGGTGTCGATGCTGGATCCATGGATTCAGAATGGATCGTGGGCAAAGAAAGGTACAAGTACGACGACGTCTTCCAGAGCCTCAATCCAGTGGATGGCAAGATCACAGGAGCCAGTGCTAAGCAGGAGATGGTCAAGTCCAAACTTCCCAACAGTGTTCTTGGCAAAGTGTGGAAGTTGTCCGATCTGGACAAGGATGGTATGTTGGATTCCGATGAATTTGCACTCGCGATGCATTTGATTAGCATTAAACTACAAGGACACGATTTGCCATTAGATTTACCGGAACATTTAGTGCCGCCATCGAAGAAGATATTCGTTCGTTAAGGAGTCTTGAGATATATTATATTCCAC
Nstupkai_BlowholeWOS_N285 AACGCTGGAAAAGAATGTAACTTTTTGACTTAATTGAACATAACTTTGAATTTTCCTCCTACACTTTGTGCCAACAGAAGGGGGGGAGAAGAAATCAGGATGGACAGTATTTACCCCCTCTCTCCTAATTAGTTTGACGCAATATAACCTTCTTTATCTCTTGTTTATCTTCTCTTGTGTTTTTCCTTCATGAAATTGGCTTAATATAC-AAAAAAAGTTTCCAATTATATATACTAAATCAATCAAATTTGTTTCCCATGATTCAGAATTATCCTTGTCCTTTTATTTTGATGTTTGACATATTTGTTTTAAATGTTACATTGCTTTTTGAAGCATGAGATGAATTGCTCTTCTTTGCCAAACCCATGTTTGAAATCTTTTCCCTGTAGGTCCACGCATACATCATCAGCTCTTTGCGCAGCAGCATGCCTTCGATGTTCGGCAAGGACAGCAAGAAGAAGGAACTCATCAAGAACCTCCGCAACGTGTACGAGGATATCCAACGAGAGCACCATCTGCCCCCAGGGGACTTCCCGGACCTCAAGGAGATGCAGGAGAAGTTGATGGACATGGACTTCACCAAGTTCCAACCTCTGAAGCCCAAACTCTTGGAGACCGTGGACAAGATGCTGGCTGAAGACATCGCCCGCCTGATGGCGCAGATCCCACAGGAACAGCATATGCAGACCAAGGAAGAGTCCAACGTCAAGGGAGGTGCCTTTGATGGTGTCCAGCAAAGTCCGTTCACTTTTGGCAGAGGTGAAGGTGTCGATGCTGGATCCATGGATTCAGAATGGATCGTGGGCAAAGAAAGGTACAAGTACGACGACGTCTTCCAGAGCCTCAATCCAGTGGATGGCAAGATCACAGGGGCCAGTGCTAAGCAGGAGATGGTCAAGTCCAAACTTCCCAACAGTGTTCTCGGCAAAGTATGGAAGTTGTCCGATCTGGACAAGGATGGTATGTTGGATTCCGATGAATTTGCACTCGCGATGCATTTGATTAGCATTAAACTACAAGGACACGATCTGCCATCAGATTTACCGGAACATTTAGTGCCACCATCGAAGAAGATATTCGTTCGTTAAGGA------------------------
Nstupkai_Blowing_N356 --------------------------------------------------------------------------------------------------------CAGTATTTACCCCCTCTCCCCTAATTAGTTTGACGCAATATAACCTTCTTTATCTCTTGTTTATCTTCTCTTGTGTTTTTCCTTCATGAAATTGGCTTAATATAC-AAAAAAAGTTTCCAATTATATATACTAAATCAATCAAATTTGTTTCCCATAATTCAGAATTATCCTTGTCCTTTTATTTTGATGTTTGACATATTTGTTTTAAATGTTACATTGCTTTTTGAAGCATGAGATGAATTGCTCTTCTTTGCCAAACCCATGTTTGAAATCTTTTTTCTGTAGGTCCACGCATACATCATCAGCTCTTTGCGCAGCAGCATGCCTTCGATGTTCGGCAAGGACAGCAAGAAGAAGGAACTCATCAAGAACCTCCGCAACGTGTACGAGGATATCCAACGAGAGCACCATCTGCCCCCAGGGGACTTCCCGGACCTCAAGGAGATGCAGGAGAAGTTGATGGACATGGACTTCACCAAGTTCCAACCTCTGAAGCCCAAACTCTTGGAGACCGTGGACAAGATGCTGGCTGAAGACATCGCCCGCCTGATGGCGCAGATCCCACAGGAACAGCATATGCAGACCAAGGAAGAGTCCAACGTCAAGGGAGGTGCCTTTGATGGTGTCCAGCAAAGTCCGTTCACTTTTGGCAGAGGTGAAGGTGTCGATGCTGGATCCATGGATTCAGAATGGATCGTGGGCAAAGAAAGGTACAAGTACGACGACGTCTTCCAGAGCCTCAATCCAGTGGATGGCAAGATCACAGGGGCCAGTGCTAAGCAGGAGATGGTCAAGTCCAAACTTCCCAACAGTGTTCTCGGCAAAGTATGGAAGTTGTCCGATCTGGACAAGGATGGTATGTTGGATTCCGATGAATTTGCACTCGCGATGCATTTGATTAGCATTAAACTACAAGGA---------------------------------------------------------------------------------------------
Nstupkai_LittleRiver_N293 --CGCTGGAAAAGAATGTAACTTTTTGACTTAATTGAACACAACTTTGAATTTTCCTCCTACACTTTGTGCCAACAGAAGGGGGGGAGAAGAAATCAGGATGGACAGTATTTACCCCCTCTCTCCTAATTAGTTTGACGCAATATAACCTTCTTTATCTCTTGTTTATCTTCTCTTGTGTTTTTCCTTCATGAAATTGGCTTAATATACAAAAAAAAGTTTCCAATTATATATACTAAATCAATCAAATTTGTTTCCCATGATTCAGAATTATCCTTGTCCTTTTATTTTGATGTTTGACATATTTGTTTTAAATGTTACATTGCTTTTTGAAGCATGAGATGAATTGCTCTTCTTTGCCAAACCCATGTTTGAAATCTTTTTCCTGTAGGTCCACGCATACATCATCAGCTCTTTGCGCAGCAGCATGCCTTCGATGTTCGGCAAGGACAGCAAGAAGAAGGAACTCATCAAGAACCTCCGCAACGTGTACGAGGATATCCAACGAGAGCACCATCTGCCCCCAGGGGACTTCCCGGATCTCAAGGAGATGCAGGAGAAGTTGATGGACATGGACTTCACCAAGTTCCAACCACTGAAGCCCAAACTCTTGGAGACCGTGGACAAGATGCTGGCTGAAGACATCGCCCGCCTGATGGCGCAGATCCCACAGGAACAGCATATGCAGACCAAGGAAGAGTCCAACGTCAAGGGAGGTGCCTTTGATGGTGTCCAGCAAAGTCCGTTCACTTTTGGCAGAGGTGAAGGTGTCGATGCTGGATCCATGGATTCAGAATGGATTGTGGGCAAAGAAAGGTACAAGTACGACGACGTCTTCCAGAGCCTCAATCCAGTGGATGGCAAGATCACAGGGGCCAGTGCTAAGCAGGAGATGGTCAAGTCCAAACTTCCCAACAGTGTTCTCGGCAAAGTATGGAAGTTGTCCGATCTGGACAAGGATGGTATGTTGGATTCCGATGAATTTGCACTCGCGATGCATTTGATTAGCATTAAACTACAAGGACACGATCTGCCATCAGATTTACCGGAACATTTAGTGCCACCATCGAAGAAGATATTCGTTCGTTAAGGAGTCTTGAGATATATTATATTCCAC
Ntempletoni_BaldMtns_N950 ------------GAATGTAACTTTTTGTCTTAATTGAACACAACTTTGAATTTTTTGCATACACTTTGTGCCAACAGAA-----------GAAATCAGTTTGGACAGTATTTACCCCCCCTCTCCTAATTAGTTTGACGCAATATAACCTTATTTG--------------TCTCTTGTGTTTTTCCTTCATGAAATTGGCTTATTATAG-AAAAAAAGTTTCCAATTATACATACTAATTCAATCAAATTCGTTTCCCATAATTAAGAATTATCCTTGTTCCC-TTTTTTGATGTTTGACACATTTGTTTTAAATGTTACATTGCTGTTTGAAGCATGAGATAAATTGCTTTTCTTTGCCAAACCCATGTTTGAAATTTCTCTCTTGTAGGTCCACGCATACATCATCAGCTCCTTGCGTAGCAGTATGCCTTCGATGTTCGGCAAGGACAGCAAGAAGAAGGAACTCATCAAGAACCTCCGCAACGTGTACGAGGATATCCAACGAGAGCACCATCTGCCCCCAGGGGACTTCCCGGACCTCAAGGAGATGCAGGAGAAGTTGATGGACATGGACTTCACCAAGTTCCAACCTCTGAAGCCCAAACTCTTGGAGACCGTGGACAAGATGCTGGCTGAAGACATCGCCCGCCTGATGGCACAGATCCCACAGGAACAGCATATGCAGACCAAGGAAGAGTCCAACGTCAAGGGAGGTGCCTTTGATGGTGTCCAGCAAAGTCCGTTCACTTATGGCAGAGGTGAAGGTGTCGATGCTGGATCCATGGATTCGGAGTGGATCGTGGGCAAAGAAAGGTACAAGTACGACGACGTCTTCCAGAGCCTCAATCCAGTGGATGGCAAGATCACAGGGGCCAGTGCTAAGCAGGAGATGGTCAAGTCCAAACTTCCCAACAGTGTTCTTGGCAAAGTGTGGAAGTTGTCCGATTTGGACAAGGATGGTATGTTGGATTCCGATGAATTTGCACTCGCGATGCATTTGATTAGCATTAAACTACAAGGACACGATTTGCCATTAGATTTACCGGAACATTTAGTGCCACCATCGAAGAAGATATTCGTTCGTTAAGGAGTCTTTAGATATATTATATTCCAC
Ntennessensis_IndianCave_N052 ------------------------------------------------------CCGCCTACACTTTGTGCTAACAGAAGGGGGGGAGAAGAAATCAGGATGGACAGTATTTACCCCCTCTCTCCTAATTAGTTTGACGCAATATAACCTTCTTTATCTCTTGTTTCTCTTCTTTTGTGTTTTTCCTTCATGAAATTGGCTTAATATACAAAAAAAAGTTTCCAATTATATATACTAATTCAATCAAATTTGTTTCCCATAATTCAGAATTATCCCTGTTCCCTTTTTTTGATGTTTGACATATTTGTTTTAAGTGTTACATTGCTTTTTGAAGCATGAGATGAAGTGCTCTTCTTTGCCAAACCCATGTTTGAAATCTTTCTCTTGTAGGTCCACGCATACATCATCAGCTCTTTGCGCAGCAGCATGCCTTCGATGTTCGGCAAAGACAGCAAGAAGAAGGAACTCATCAAGAACCTCCGCAACGTGTACGAGGATATCCAACGAGAGCATCATCTGCCCCCAGGGGACTTCCCGGACCTCAAGGAGATGCAGGAGAAGTTGATGGACATGGACTTCACCAAGTTCCAACCTCTGAAGCCCAAACTCTTGGAGACAGTGGACAAGATGCTGGCCGAAGACATCGCCCGCCTGATGGCACAGATCCCACAGGAACAGCATATGCAGACCAAGGAAGAGTCCAACGTCAAGGGAGGTGCCTTTGATGGTGTCCAGCAAAGTCCGTTCACTTATGGCAGAGGTGAAGGTGTCGATGCTGGTTCCATGGATTCAGAATGGATCGTGGGCAAAGAAAGGTACAAGTACGACGACGTCTTCCAGAGCCTCAATCCAGTGGATGGCAAGATCACAGGAGCCAGTGCTAAGCAGGAGATGGTCAAGTCCAAACTTCCCAACAGTGTTCTTGGCAAAGTGTGGAAGTTGTCCGATCTGGACAAGGATGGTATGTTGGATTCCGATGAATTTGCACTCGCGATGCATTTGATTAGCATTAAACTACAAGGACACGATTTGCCATTAGATTTACCGGAACATTTAGTGCCACCGTCGAAGAAGATATTCGTTCGTTAAGGAGTCCTGAGATAT------------
Ntennessensis_LittleStony_N645 ---------------------------------TTGAACACAACTTTGAATTTTCCGCCTACACTTTGTGCTAACAGAAGGAAAAAAGAAGAAATCAGGATGGACAGTATTTACCCCCTCTCTCCTAATTAGTTTGACGCAATATAACCTTCTTTATCTCTTGTTTCTCTTCTCTTGTGTTTTTCCTTCATGAAATTGGCTTAATATAC-AAGAAAAGTTTCCAATTATATATACTAATTCGATCAAATTTGTTTCCCATAATTCAGAATTATCCTTGTTCCCTTTTTTTGATGTTTGACATATTTGTTTTAAATGTTACATTGCTTTTTGAAGCATGAAATGAATTGCTTTTCTTTGCCAAACCCATGTTTGAAATCTTTCTCTTGTAGGTCCACGCATACATCATCAGCTCATTGCGCAGCAGCATGCCTTCGATGTTCGGCAAGGACAGCAAGAAGAAGGAACTCATCAAGAACCTCCGCAACGTGTACGAGGATATCCAACGAGAGCATCATCTGCCCCCAGGGGACTTCCCGGACCTCAAGGAAATGCAGGAGAAGTTGATGGACATGGACTTCACCAAGTTCCAACCTCTGAAGCCGAAACTCTTGGAGACAGTGGACAAGATGCTGGCCGAAGACATCGCCCGCCTGATGGCACAGATCCCACAGGAACAGCATATGCAGACCAAGGAAGAGTCCAACGTCAAGGGAGGTGCCTTTGATGGTGTCCAGCAAAGTCCGTTCACTTATGGCAGAGGTGAAGGTGTCGATGCTGGATCCATGGATTCAGAATGGATCGTGGGCAAAGAAAGGTACAAGTACGACGACGTCTTCCAGAGCCTCAATCCAGTGGATGGCAAGATCACAGGAGCCAGTGCTAAGCAGGAGATGGTCAAGTCCAAACTTCCCAACAGTGTTCTTGGCAAAGTGTGGAAGTTGTCCGATCTGGACAAGGATGGTATGTTGGATTCCGATGAATTTGCACTCGCGATGCATTTGATTAGCATTAAACTACAAGGACACGATTTGCCATTAGATTTACCGGAACATTTAGTGCCACCGTCGAAGAAGATATTCGTTCGTTAAGGAGTCTTGAGATATATTATATTCCAC
Ntennessensis_Watauga_N1046 ---------------------------------------------------------------------------------------GAAGAAATCAGGATGGGCAGTATTTACCCCCTCTCTCCTAATTAGTTTGACGCAATATAACCTTCTTTATCTCTTGTTTCTCTTCTTTTGTGTTTTTCCTTCATGAAATTGGCTTAATATACAAAAAAAAGTTTCCAATTATATATACTAATTCAATCAAATTTGTTTCCCATAATTCAGAATTATCCCTGTTCCCTTTTTTTGATGTTTGACATATTTGTTTTAAGTGTTACATTGCTTTTTGAAGCATGAGATGAAGTGCTCTTCTTTGCCAAACCCATGTTTGAAATCTTTCTCTTGTAGGTCCACGCATACATCATCAGCTCTTTGCGCAGCAGCATGCCTTCGATGTTCGGCAAGGACAGCAAGAAGAAGGAACTCATCAAGAACCTCCGCAACGTGTACGAGGATATCCAACGAGAGCATCATCTGCCCCCAGGGGACTTCCCGGACCTCAAGGAGATGCAGGAGAAGTTGATGGACATGGACTTCACCAAGTTCCAACCTCTGAAGCCCAAACTCTTGGAGACAGTGGACAAGATGCTGGCCGAAGACATCGCCCGCCTGATGGCACAGATCCCACAGGAACAGCATATGCAGACCAAGGAAGAGTCCAACGTCAAGGGAGGTGCCTTTGATGGTGTCCAGCAAAGTCCGTTCACTTATGGCAGAGGTGAAGGTGTCGATGCTGGATCCATGGATTCAGAATGGATCGTGGGCAAAGAAAGGTACAAGTACGACGACGTCTTCCAGAGCCTCAATCCAGTGGATGGCAAGATCACGGGAGCCAGTGCTAAGCAGGAGATGGTCAAGTCCAAACTTCCCAACAGTGTTCTTGGCAAAGTGTGGAAGTTGTCCGATCTGGACAAGGATGGTATGTTGGATTCCGATGAATTTGCACTCGCGATGCATTTGATTAGCATTAAACTACAAGG----------------------------------------------------------------------------------------------
