# Supplementary material for: ﻿New species in old mountains: integrative taxonomy reveals ten new species and extensive short-range endemism in Nesticus spiders (Araneae, Nesticidae) from the southern Appalachian Mountains
Source: Zookeys. 2023 Feb 3;1145:1–130. doi: 10.3897/zookeys.1145.96724 (PMC10208238; doi:10.3897/zookeys.1145.96724)
Supplement: Supplementary material 4 — Input alignments, analysis log files, and output tree files [file zookeys-1145-001_article-96724__-s004.zip › uce-2001692 (modified).phy]

 79 1248
Nesticus_Japan_G2153 ATCA---------------------------------TATCGCCTTTGCTAATAGTCAAGATTTAATACCTGAAAGTAA-----------------------------------------ACATGATTTGTTGCCTTATGCA--------AATTATATTTCTGTTATAT-GGACAAAAATGCAAGTATGTATTCTTCCTTAGTCATAATATTTGACTAATCTAA------TGTGTATAATATAGTTTAAAAATAGCTTATA---------------TATATATATTTACTA--------TGTGCAGGTTCTATGTCATCTTAGGAAAAAACAAAGTTTTTT---TTTAAATTATAATAAATTATTATTAACCA-----------------TGTGAA-------------TGAAATAAAAA-------------TAATGAAAATGATTTTAACAAAAAACTGAGTACATT---TAAATAGTATTCAGGTAGATGACTAGATAAACCTTTCGGTTGTGTAACAAATGTCAGGA-TTTTTACAAGTGCTTCACACTGTGAAAAAACCAGTCTAGTTTTGTAGTCCAAGCACCCCCATATGCTTCAAAAAACTGGTTTTGGAAGTACTCTAAAGCTTCTTCTTCCGTCTTTTCTACTTGCAAAGTTTTGCGCAAGTATCCGATATCATTCATAGATTGCAGTTCTGGTATGCCTGTGGATAACATCATGATAAATAATGTGATGAGTAAGTTAGCATGCCGTCTTAACATAAGATACGCTTTTCCACAGAGCTGCATGAATCTAGTTTAGAAAGAAAATGCAGTTATGTGTAATTAATATAAAAT-TTTGTGTA------ATTAATAAATTTTGTGTAATTAA-----------------------------TATAAAATAAAGGAAAAGTGTCACAAAAT-------------------TATGTTTTTACTGTAAAAGATAAAG-----------------------AACAAGGTACT----CGAGTTGTTATTCTATATGCCTTG---------GTTGAATTGCTT--------------------------------------------------------------TCGGTTGTGACT--AAAAATAATAAA------------------------------------------------------------------------------------------------
Nesticus_nahaunus_Mexico_G2881 --------------------------------------------------------------------------------------------------------ACGAA-----------AAGAAATTAGTTTTTCAGTGTGCCAAACTGTAATAATTTTATGATAATTGGAGCAACAACACAATTGTATGTTATTTCATAGTCAGACAATGTGATTTGTCAGTTGTTGT--------ATATAATATATATATTAGATTCAGAAAATGTTCTAAAGAACGTCATTTTAGCATGAAATTTAAGGCAGATTTTTTTT----------GAAGACAAAGTTCTATAAACTTAGTTTACATTGGCTTAACACTGACCATTTATCCACTTCTCTCTCACAAATTGAAACCTTACAAGAAATGATGGCCACAACATTCATTAATGAAAACAATTTTAAAAAAAAACTGAATGCATTACTCAAATAGCATTCAGATAAATGACTAGGTAAACTTTTCGGTTGTATAAAAAATGTCAAGATTTTTTACAAGTGCTTTACACTGTGAAAAAACCAGTCTAGTTTTGTAGTCCAAGCACCTCCATAAGCTTCAAAAAATTGATTTTGGAAGTACTCTAAAGCTTCTTCTTCTGTTTTTTCTACTTGCAAAGTCTTGCGCAAGTATCCAATATCGTTCATGGATTGTAGTTCTGGTATGCCAGTGGATAACATCATGATAAATAATGTAATGAGTAAGTTAGCATGCCGCCTTAACATAAGATACGCTTTTCCACACAGCTGCATGAATCTAG-----AAAGGAAACATAATAATATATATATAGCACAAATTATTTGAATGCATTAAGCCAGCAAGAAACATTTGATTGATTTAACCTACTTTTGCTTTTACTCTTCATTGCAAATCAAAAATAAAACATC-AAAAACTTTGCATTTGAAATTTCTGTGTATTTTTATTAAAAAAGGTGAATTAATCTTTATTTTAAACTTATTTCACAATATTTTCTTT--GCTTATAAATCAATATCTTTTAGTTATAGATATTGTGTTCAGCAAATCAAGCTGGCT--------------------------------------------------------------------------------------------------------------------------------------------------------------------------
Nsilvestrii_Hellgate_N1108 ---------------------TTTTCATGTGCTTTAA----------------AAATCATAATAGCAATGCATGTATAATATGAAAACCATTTTCAAGGAATAGGGAAA-----------AAAGAAATATTTTA--------TTTAGAAGAATTTTTCATTTCAAACATTGAGAAAAAAAA--ATCAAGCATTGTTTTTGTTTTAAATGAACTACAAGGTGTTATGTAATTTTTTAAAATGCATCAGAGCTTTTAGCTATTGAAGTTGCTATATGTACCATAGATTTCCCATGCACATATAAAAATACTTGTTTTAACTATTTATGAAAATAAATTTTGTTAAA-----------------------------TCACATCTCTTTTTACATCTAAAATAAAATATTACAGCAAATAATA------------------GAAAACGGTTTTTAAAAAAATTGAAATGCATTATTTAAATGCCATCTAGGTAAATGACTAGGTAAACCTTTCGGTTGTATAATGAACATCAAAAATTTTTACAAGTGTTTTACACTATGAAAAAACCAGTCTAGTTTTGTAGTCCAAGCACCTCCATAAGCTTCAAAAAATTGGTTTTGGAAGTACTCTAAAGCTTCTTCTTCTGTTTTCTCTACTTGCAGAGTTTTACGTAAGTATCCAATATCATTCATGGATTGAAGTTCTGGTATGCCAGTGGATAACATCATGATAAACAATGTAATGAGTAAGTTAGCATGCCGTCTTAACATAAGATACGCTTTTCCACATAGCTGCATGAATCTAGTTAAGAAAAAAAATATAACTATAAACATAAAAAATAAGTTATTTGAATATACTAAACTAGAAAAAAAGATTTATGAGATTCAACCAATGTATGCTTTTACTGTTCATTGCGAATAATTAAAAAAATAATAATAAGCTTACTACTTGAAATTTCTGTATATTTTTATAACACAATATG--ACAAAATCTATTTCAG--TTTCCTCACAAGTTTGTTACT--ATTTACAAGAAAAAACCTGTTA---------GTTG--------------AGTAATTTATAGAACAA---GTTCAAATCAAGACATTATGTCTAA--------------GAGATAAATTAAAGGGTATTTATTTTTACTTGAACTTCAGGAGAAATAGAAGGATAGGGTGAAATAGAAGCACAT-GATTAATAACATAAAAATGACATTAAATAGT-ATAGTATACAT
Narcheri_Cheaha_N023 ATCGTTTGAACTGAAATAGATTGTGCAGCTAG-----CATGAGAGT-------AAATAAGTTA--AGATATTGTTGTTGATTGAATATCCACCACACAAACAGTATTGAACAATTGGTACAAAAAATTTATTCGAAAATGCAGTAATACG-------------ATGGGTAAGTAAATAATACAGAGGTATGGTATGAGAAAATCGGAAATAGCAGCCAAAGTTTGGGCAGTCCGCTAGATATAGTATAAATATTAG-TTCAGAAATTGTTCCAAAG-ACATTAATTTAATTTGAAATTTAAAGCAGCCTTTT----------AAAAAAGACTAAGTTTTTTAAACTAAGTTCACTTTGGTTTAACACTGACCATTTATCCACTCCTCTCTCACAAATCGAAACCTTACAACAAATAATGACCACAAAATTCGTTAATAAAAACAATTTTAAAAAAAAATTGAATGTATTACGTAAATAGCATTCAGATAAATGACTAGGTAAACCTTTCGTTTGTATAAAAAATGTCAAGATTTTTTACAAGTGTTTTACACTGTGAAAAAACCAGTCTAGTTTTGTAGTCCAAGCACCTCCATAAGCTTCAAAAAATTGATTTTGAAAATACTCTAAAGCTTCTTCTTCTGTTTTTTCAACTTGCAAAGTCTTGCGTAAGTATCCAATATCATTCATGGATTGTAGTTCTGGTATGCCCGTGGATAACATCATGATAAATAATGTAATAAGTAAGTTGGCATGCCGCCTTAACATAAGATACGCTTTTCCACACAGCTGCATGAATCTAGTTTAGAAAGAAAACATAAT--TATACATATAGCACAAATTATTTGAATGCATTAAGCCAGAAAACCACATTTGATTGAAGCAGCCTATTTATGTCTTTACTTTTCATTGCAAATCAAAAATAAAATATCTAAAAATTTT---TTTAAAATTTCTGCGTATTTTTATTGTAAAATGTGAAATAATCTTTATTTTAG--TTTTTTTACAATATTTTCA--TAGCTTATAAATCAATATATTTTCCATATACATGTTGCATTTATAAAATAAAGCAGGCTATGGAATATAGTGTTTGTATTTGTACACAGTATTCAATGATTGAGTCTTCTGATGCAAGTCAAAAAGCATTAAATTTTAGCTTTAATTTTATAAGTGTTTAAAAACAAATTAATTCAACC----------------------AATTAGATCAAATAGAAAAAGAATATAT
Nbarri_Bishop_N1072 -------------GCCCAGTTTCTGGGTCTAGTCAAACATGAATCTTCTCTGTAAGTCGGACTAAGGATCCAAATTTAACAAGGGT-CCATTATTGGAAGCCGCACCAAATCATTGGTCTAAAAAATTGATTCTTGTGTGTGCTGAGGTGAGTTTCTTCCCCCTCAGGAGAAATAACAACACAACAACATATTATTTCATAGTCAGATAAAGTCACCAATGTGATGTCAGTTTATAAAATATAGTATGGATATTAGTTTCAGAAACTGTTCCAAAGAACATTAATCTAATAAGAAATTTAAGGCAGCCTTTTTTTAATAATAAAAAAAGACAAAGTTTTTTAAACTTAGTTCACTTTGGAATAACACTAACCATTTATCCACTTCTCTCTCACAAATTAAAACCTTACGAGAAATAAGGGCCACAAAATTCATTAATGAAAACAATTTTAAAAAAAAATTGAATGTATTACTCAAATAGCATTCAGATAAATGACTAGGTAAACCTTTCGATTGTATAAAAAATGTCAAGATTTTTTACAAGTGTTTTACACTGTGAAAAAACCAGTCTAGTTTCGTAGTCCAAGCACCCCCATAAGCTTCAAAAAATTGGTTTTGAAAGTACTCTAAAGCTTCTTCTTCTGTTTTTTCTACTTGCAAAGTCTTGCGTAAGTATCCAATATCATTCATGGATTGTAGTTCCGGTATGCCGGTGGATAACATCATGATAAATAATGTAATGAGTAAGTTGGCATGCCGCCTTAACATAAGGTACGCCTTTCCACACAGCTGCATGAATCTAGTTTAGAAAGAAAACATAAT--TATGCATACAGCACAAGTTATTTGAATGCATTAAGCCAGCAAAAAACATTTGCTTGAATTTCATTACTTATGTCTTTACTCTTCATTACAAATCAAAAATAAAACATCAAAAAACTTCACATTTGAAATTTTGACATATTTTTATTGTAAAAGGTGAAATAATCTTTATTTTAGTTTTTTTTTACAATATTTTCTCTTAGCTTATAAATCAATATCTTTTACATATAGATGTTGTGTTTAGCAAATCCCACAAGCTATGGAATAT----TATGTATTTGTACACAGTATTCAATGATTGAGTCTTCTGATACAAGTCAAAAAGTATTAAATTTTAGCTTTATTCCTATCAGTGTGTAAATATAAATTAATTCAAACCAAGATAGGCCAAAAACTTTAAAATTAGACC-------------------
Nbarri_LostCoveCave_N0065 ATTGTTTCGTGTCGCCCAGTTTCTGGGTCTGCTCGAACACGAATCTTCTCTGCGAGTCGGACTAAGGATCCAAATTTAACAAGGGT-CCATTATTGGAAGCCGCACCAAATCGTTGGTCTAAAAAATTGATTCTTGTGTGTGCTGAGGTGAGTTTCTTCCCCCTCAGGAGAAATAACAACACAACAACATATTATTTCATAGTCAGATAAAGTCACCAATGTGATGTCAGTTTATAAAATATAGTATGGATATTAGTTTCAGAAACTGTTCCAAAGAACATTAATCTAATATGAAATTTAAGGCAGCCTTTTTTTAATAATAAAAAAAGACAAAGTTTTTTAAACTTAGTTCACTTTGGAATAACACTAACCATTTATCCACTTCTCTCTCACAAATTAAAACCTTACGAGAAATAAGGGCCACAAAATTCATTAATGAAAACAATTTTAAAAAAAAATTGAATGTATTACTCAAATAGCATTCAGATAAATGACTAGGTAAACCTTTCAATTGTATAAAAAATGTCAAGCTTTTTTACAAGTGTTTTACACTGTGAAAAAACCAGTCTAGTTTCGTAGTCCAAGCACCCCCATAAGCTTCAAAAAATTGGTTTTGAAAGTACTCTAAAGCTTCTTCTTCTGTTTTTTCTACTTGCAAAGTCTTGCGTAAGTATCCAATATCATTCATGGATTGTAGTTCTGGTATGCCGGTGGATAACATCATGATAAATAATGTAATGAGTAAGTTGGCATGCCGCCTTAACATAAGGTACGCCTTTCCACACAGCTGCATGAATCTAGTTTAGAAAGAAAACATAAT--TATGCATACAGCACAAGTTATTTGAATGCATTAAGCCAGCAAAAAACATTTGATTGAATTTCATTACTTATGTCTTTACTCTTCATTACAAATCAAAAATAAAACATCAAAAAACTTCACATTTGAAATTTTGACATATTTTTATTGTAAAAGGTGAAATAATCTTTATTTTAGTTTTTTTTTACAATATTTTCTCTTAGCTTATAAATCAATATCTTTTACATATAGATGTTGTGTTTAGCAAATCCCACAAGCTATGGAATAT----TATGTATTTGTACACAGTATTCAATGATTGAGTCTTCTGATACAAGTCAAAAAGTATTAAATTTTAGCTTTATTCCTATCAGTGTGTAAATATAAATTAATTCAAACCAAGATAGGCCAAGAACTTTAAAATTAGA---------------------
Nbarri_eyed_ClayCave_G2082 ATTGTTCTAAAGCACTTAAATTTTTTATCTAGTAAAACATAGCTGAACCTAATACATAAGACAAAAAATGTAGAAATCGCATATATAAGAATCTTAAGAGCCATAAGAAAATATTAGTTGAAAGAATTAGTTTTTCAGTGTGCCAAAGTGAAATAATTTTATGATAATTAGAGCAACAACACAATTGTACGTTATTTCATAGTCAGATAAAGTCACCAATGTGATGTCAGTTTTTGTAATATAGTATAGATATTAGTTTCAGAAACTGTTCCAAAGAACATTAATTTAATATGAAATTTAAGGCAGCCTTTTTTTTTTTAAAAAAAAAGATGAAGTTTTTTAAATTTTGTTCACTTTGGTTTAACACTAACCATTTATCCACTTCTCTCTCACAAATTAAAACCTTACGAGAAATAATGGCCACAAAATTCATTAATGAAAACAATTTTAAAAAAAAATTGAATGTATTACTTAAATAGCATTCAAATAAATGACTAGGGAAACCTTTCGATTGTATAAAAAATGTCAAGATTTTTTACAAGTGTTTTACACTGTGAAAAAACCAGTCTAGTTTTGTAGTCCAAGCACCCCCATAAGCTTCAAAAAATTGGTTTTGAAAGTACTCTAAAGCTTCTTCTTCTGTTTTTTCTACTTGCAAAGTCTTGCGTAAGTATCCAATATCGTTCATGGATTGTAGTTCCGGTATGCCGGTGGATAACATCATGATAAATAATGTAATGAGTAAGTTGGCATGCCGCCTTAACATAAGGTATGCCTTTCCACACAGCTGCATGAATCTAGTTTAGAAAGAAAACATAATTATATGCATACAGCACAAATTATTTGAATGTATTAAGCCAGCAAAAAACATTTGATTGAAGCAACCTACTTATGTTTTTACTTTTCATTACAAATCAAAAATAAAACATCAAAAAACTTCACATTTGAAATTTCTGCATATTTTTATTGTAAAAGGTGAAATAATCTTTATTTTAGTGTTTTTTTACAATACTTTCTCTTAGCTTATAAATCAATATATTTCACATATAGATGTTGTGTTTAGCAAATCAAGCTGGCAATGGAATATAGTGTTTGTATTTGTACACACTATTCAATTATGGAGTCCTCTGATACGAGCCAAAAAGTATTGCATTTTAGCTTTATTTCTATCAGTGTGTAAATATAAATTAATTTAAACCAAGATAGGCTAAAAACTTTAAAATTAAACCAAATAGAAAAATAATATGT
Nbarrowsi_Tuckaleechee_N360 ATTGTTTCATGTCGCCCAGTTCTGGGGTCTAGTCAAACATGGATGTTCTTCGTAAGTCGAACTAAGGGTCCAAATTGAACAAGGGT-CCATTATTGTAAGCTGCACCAAATCGTTGGTCTAAAAAATTGATTCTCGTGTGTGCTGAGGTAAGTTTCTTCCCTCTCAGGAGAAATAACAAC---ACAACATGTTATTTCGTAGTCAGATAAAGTCACCAGTGTGATGTCAGTTTATAAAATATAGTACGGATATTAGTTTCAGAAACTGTTCCAAAGAACATTAATCTAATATGAAATTTAAGGCAGCC-TTTTTTAATAATAAAAAAAGACAAAGTTTTTTAAACTTAGTTCACTTTGGTTTAACACTGACCATTTATCCACTTCTCTCTCACAAATTAAAACCTTACGAGAAATAATGGCCACAAAATTCATTAATGAAAACAATTTTAAAAAAAATTTGAATGTATTACTTAAATAGCATTCAGATAAATGACTAGGTAAACCTTTCGATTGTATAAAAAATGTCAAGATTTTTTACAAGTGTTTTACACTGTGAAAAAACCAGTCTAGTTTTGTAGTCCAAGCTCCCCCATAAGCTTCAAAAAATTGGTTTTGAAAGTACTCTAAAGCTTCTTCTTCTGTCTTTTCTACCTGCAAAGTCTTGCGTAAGTATCCAATATCATTCATGGATTGTAGTTCCGGTATGCCGGTGGATAACATCATGATAAATAACGTAATGAGTAAGTTGGCATGACGCCTTAACATAAGGTACGCCTTTCCACACAGCTGCATGAATCTAGTTTAGAAAGAAAACATAATTATATGCATACAGCACAAATTATTTGAATGTATTAAGCCAGCAAACAACATTTGATTGAAGCAACCTACTTATGTTTTTACTCTTCGTTACAAATCAGAAATAAAACATCAAAAAACTTCACATTTGAAATTTTTGCATATTTTTATTGTAAAAGGTGAAATAATCTTTATTTTAGTTTTTTTTTACAATATTTTCTCTTAGCTTATTAATCAATATCTTTTACACGTAGATGTTGTGTTTAGCAAACCAAGCTGGCTATGGAATATAGTGTTTGTATTTGTACACACTATTCAGTGATTGAGTCTTCTGATGCATGTCAAAAAATATTGCATTTTAGCTTTATTTCTATCAGTGTGTAAATATAAA-------------------------------------------------------------
Nbishopi_DryFalls_N150 ATTGTTCTAAAGCACTTAAATTTTTTATCTAGTGAAACATAGCAGAACATAATACATAAGACTAAAAATGTAGAAGTCACATATATAAGAATCTTAAGAGCCATAAAAA------------AAGAATCAGTTTTTCAGTGTGCCAAAGTGAAATAATTTTATGATAATTGGAGCAACAACACAATTGTACATTATTTCAAAGTCAGATAAAGTCACCAATGTGATGTCAGTTTTTGTAATATAGTATAGATATTAGTTTCAGAAACTGTTCCAAAGAACATTAATTTAATATGAAATGTAAAGCAGCCTTTTTTTTTTTTTTAAAAAAGACGAAGTCTTTTAAACTTAGTTCACTTTAGTTTAACACTAACCATTTATCCGCTTCTCTCTCACAAATTAAAACCTTACGAGAAATAATGGCCACAAAATTCATTAATGAAAACAATTTTAAAAAAAAATTGAATGTATTACTTAAATAGCATTCAGATAAATGACTAGGTAGATGTTTCGATTGTATAAAAAATGTCAAGATTTTTTACAAGTGTTTTACACTGTGAAAAAACCAGTCTAGTTTTGTAGTCCAAGCACCCCCATAAGCTTCAAAAAATTGGTTTTGAAAGTACTCTAAAGCTTCTTCTTCTGTCTTTTCTACTTGCAAAGTCTTGCGTAAGTATCCAATATCATTCATGGATTGTAGTTCCGGTATGCCGGTGGATAACATCATAATAAATAATGTAATGAGTAAGTTGGCATGCCGCCTTAACATAAGGTACGCCTTTCCACACAGCTGCATGAATCTAGTTTAGAAAGAAAACATAATTATATGCATACAGCACATTTTATTTAAATGCATTAAGCCAGCAAACAACATTTGATTGAAGCAAGCTACTTATGTTTTTACTCTTCATTACAAATCAAAAATAAAACATCAAAAAACTTTACATTTGAAATTTCTGCGTAATTTTATTGTAAAAGGTGGAATAATCTTTATTTTAG--TTTTTTTACAATATTTTCTCTTAGCTTATAAATCAATATCTTTTACATATAGATGTTGTGTCAAGC---------TGGCTATGGAATATAGTGTTTGTATTTGTACACACTATTCAATGCTTGAGTCTTCTGATACAAGTCAAAAAGTATTAAATTTTAGTTTTATTCCTATCCGTGTGTAAAT-----------------------------------------------------------AATATAT
Nbishopi_StandingIndian_N131 ATTGTTCTAAAGCACCTAAATTTTTTATCTAGTAAAACATAGATGAACCTAATAAATAAGACTAAAAATGTAAAAGTCCCATATATAAGTATCTTAAGAGACATAGGAAAATATTGGTATAAATCAGCAGTTTTTCCATGTGCCAAAGTGAAATAATTTTATGATAATTGGAGCAACAACACAATTGTACATTATTTCAAAGTCAGATAAAGTCACCAATGTGATGTCAGTTTTTGTAATATAGTATAGATATTAGTTTCAGAAACTGTTCCAAAGAACATTAATTTAATATGAAATTTAAAGCAGCCTTTTTTTAAAAAAAAAAAAAGACAAAGTTTTTTAAACTTAGTTCACTTTGGTTTAACACTAACCATTTATCCGCTTCTCTCTCACAAATTAAAACCTTACGAGAAATAATGGCCACAAAATTCATTAATGAAAACAATTTTAAAAAAAAATTGAATGTATTACTTAAATAGCATTCAGATAAATGACTAGGTAAATGTTTCAATTGTATAAAAAATGTCAAGATTTTTTACAAGTGTTTTACACTGTGAAAAAACCAGTCTAGTTTTGTAGTCCAAGCACCCCCATAAGCTTCAAAAAATTGGTTTTGAAAGTACTCTAAAGCTTCTTCTTCTGTCTTTTCTACTTGCAAAGTCTTGCGTAAGTATCCAATATCATTCATGGATTGTAGTTCCGGTATGCCGGTGGATAACATCATAATAAATAATGTAATGAGTAAGTTGGCATGCCGCCTTAACATAAGGTACGCCTTTCCACACAGCTGCATGAATCTAGTTTAGAAAGAAAACATAATTATATGCATATAGCACATTTTATTTAAATGCATTAAGCCAGCAAACAACATTTGATTGAAGCAAGCTACTTATGTTTTTACTCTTCATTACAAATCAAAAATAAAACATCAAAAAACTTTACATTTGAAATTTCTGCGTATTTTTATTGTAAAAGGTGGAATAATCTTTATTTTAG--TTTTTTTACAATACTTTCTCTTAGCTTATAAATCAATATCTTTTACATATAGATGTTGTGTTTAGCGAATCAAGCTGGCTATGGAATATAGTGTTTGTATTTGTACACACTATTCAATGCTTGAGTCTTCTGATACAAGTCAAAAAGTATTAAATTTTAGTTTTATTCCTATCCGTGTGTAAATATAAATTAATTCAAACCAAGATAGGCCAAAAATTTCAAAATTAGACCAAATAGAAAAATAATATAT
Ncanei_Egypt_N958 -------------------------------------CATGAATGTTCTTCGCAAGTCAGACTAAGGATCCAAATTTAATAAGGGT-CCAGTATTGGAAGCTGCACCAAATCATTGTTCTAAAAAATTGATTCTTGTGTGTGCTGAGGTGAGTTTCTCCCCCCTCAGGAGAAGTAACACAACA------TGTTATTTCGTAGTCAGATAAAGTCACCAATGTGATGTCAGTT--AAAAATATAGTATAGATATTAGTTTCAGAAACTGTTCCAAAGATCATTAATCTAATACAAAATTTAAGGCAGC-TTTTTTTAATAAT-AAAAAAAAGACAGTTTTTTACATTTAGTTCACTATGGTTTAACAGTGACCATTTATCCGCTCCTCTCTCACAAATTAAAACCTTACGAGAAATGATGGCCACAAAATTCATTAATGAAAACAATTTTAAAAAAAAATTGAATGTATTACTTAAATAGCATTCAGATAAATGACTAGGTAAACCTTTCGATTGTATAAAAAATGTCAAGATTTTTTACAAGTGTTTCACACTGTGAAAAAACCAGTCCAGTTTTGTAGTCCAAGCACCCCCGTAAGCTTCAAAAAATTGGTTTTGAAAGTACTCTAAGGCTTCTTCTTCGGTCTTCTCTACTTGCAAAGTCTTGCGTAAGTATCCAATATCATTCATGGACTGCAGTTCCGGTATGCCGGTGGATAACATCATGATAAATAATGTAATGAGTAAGTTGGCATGCCGCCTTAACATAAGGTACGCCTTTCCACACAGCTGCATGAATCTAGTTCAGAAAGAAAACATAAT--TACGCATACAGCACAAATTATTTGAATGCATTAAGCCGGCAACCT-----------CAACA------------------TTTTCATTACAAATCAAAATTAAAACATCAAAAAAA-------------------AATTTTTT----------------------------------------TACATAATTTTCTTT--GCTTATAAATCAATATCTTTTACATATGCATTTTGTGTTTATAAAATAAAGCAGGCTATGGAATATAATGTTTGTATTTGTACATAGTATTCAATGATTGAGTCTTCTGATACAAGTCAAAAAGTATTAAATTTTAGCTTTATTCCTATCAGTGCTTAAATATAAATTAATTCAAACCAAGATAGGCCAAAAACTTTAAAATTAGACCAAATAGAAAAACAATAAAT
Ncarolinensis_Grandfather_N218 ----------------------------------------------------------------------------------------------------------------------------------------------------------------------------------------------------------------------------------------------------------------------------------------------------------------------------------------------------------------------GTTTAACACTAACCATTTATCCACTTCTCTCTCACAAATTAAAACCTTACGAGAAATAATGGCCACAAAATTCATTAATGAAAACAATTTTAAAAAAAAATTGAATGTATTACTTAAATAGCATTCAGATAAATGACTAGGGAAACCTTTCGATTGTATAAAAAATGTCAAGATTTTTTACAAGTGTTTTACACTGTGAAAAAACCAGTCTAGTTTTGTAGTCCAAGCACCCCCATAAGCTTCAAAAAATTGGTTTTGAAAGTACTCTAAAGCTTCTTCTTCTGTTTTTTCTACTTGCAAAGTCTTGCGTAAGTATCCAATATCATTCATGGATTGTAGTTCCGGTATGCCAGTGGATAACATCATGATAAATAATGTAATGAGTAAGTTGGCATGCCGCCTTAACATAAGGTACGCCTTTCCACACAGCTGCATGAATCTAGTTTAGAAAGAAAACATAATTATATGCATACAGCACAAATTATTTGAATGCATTAAGCCAGCAAAAAACATTTAATTGAAGCAACCTACTTATGTTTTTACTCTTCATTACAAATCAAAAATAAAACATCAAAAAACTTCACATTTGAAATTTCTGCGTATTTTTATTGTAAAAGGTGAAATAATCTTTATTTTAGTTTTTTTTAACAATACTTTCTCTTAGCTTATAAATCAATATATTTTACATATAGATGTTGTGTTTAGCAAATCAAGCTGGCTATGGAATATAGTGTTTGTATTTGTACACACTATTCAATGATGGAGTCTTCTG----------------------------------------------------------------------------------------------------------------------
Ncarolinensis_LinvilleCaverns_N227 ------------------------------------------------------------------------------------------------------------------------------------------------------------------------------------------------------------------------------------------------------------------------------------------------------------------------------------------------------------------------------------------------------CACAAATTAAAACCTTACGAGAAATAATGGACACAAAATTCATTAATGAAAACAATTTTAAAAAAAAATTGAATGTATTACTTAAATAGCATTCAGATAAATGACTAGGTAAACCTTTCGATTGTATAAAAAATGTCAAGATTTTTTACAAGTGTTTTACACTGTGAAAAAACCAGTCTAGTTTTGTAGTCCAAGCACCCCCATAAGCTTCAAAAAATTGGTTTTGAAAGTACTCTAAAGCTTCTTCTTCTGTTTTTTCTACTTGCAAAGTCTTGCGTAAGTATCCAATATCATTCATGGATTGTAGTTCCG------------------------------------------------------------------------------------------------------------------------------------------------------------------------------------------------------------------------------------------------------------------------------------------------------------------------------------------------------------------------------------------------------------------------------------------------------------------------------------------------------------------------------------------------------------------
Ncarteri_English_N031 ATTGTTTCATGTCGCCCAGTTTCTGGTTCTAGTCAAACATGGATGTTCTTCGTAAGTCGGACTAAGGATCCAAATTTAACAAAGGGTCCATTATTGGAAGCTGCTCCAAATCGTTGGTCTAAAAAATTGATTCTTGTGTGTGCTGAGGTGAGTTTCTTCCCCCTCAGGAGAAGTAACAAC------ACATGTTATTTTGTAGTCAGATAAAGTTACCAATGTGATGTCAGTATAAAAAATATAGTATGGATATTAGTTTCAAAAACTGTTCCAAACAACATTAATCTAATATGAAATGTAAGGC----------------------------AAGTTTTTTAAATTTAGTTCACTTTGGTTTAACACTGACCATCTATCCACTTCTCCCGCACAAATAAAAACCTTACGAGAAATAATGGCCACAAAATTCATTAATGAAAACAATTTTAAAAAAAAATTGAATGTATTACTTAAATAGCATTCAGATAAATGACTAGGTAAACCTTTCGATTGTATAAAAAATGTCAAGATTTTTTACAAGTGTTTTACACTGTGAAAAAACCAGTCCAGTTTTGTAGTCCAAGCACCCCCATAAGCTTCAAAAAATTGGTTTTGAAAGTACTCTAAAGCTTCTTCTTCTGTTTTTTCTACTTGCAAAGTCTTGCGTAAGTATCCAATATCATTCATGGATTGTAGTTCTGGAATGCCGGTGGATAACATCATGATAAATAATGTAATGAGTAAGTTGGCATGCCGCCTTAACATAAGGTACGCCTTTCCACACAGCTGCATGAATCTAGTTTAGAAAGAAAACATAATTATATGCATACAGCACAAATTATTTGAATGCATTAAGCCAGCAAACAACATTTGATTGAAGCAACCTACTTATGTTTTTATTCTTCATTACAAATCAAAAAGAAAACATCAAAAAACTTCACATTTGAAATTTCTGCGTATTTTTATTGTAAATGGTGAAATA---TTTATTTTAGTTTTTTTTTACAATATTTTCTCTTAGCTTATAAATCAATATCTTTTACATATAGATGTTGTGTTTAGCAAATCCCACAGGCTATGGAATAT----TATGTATTTGTACACAGTATTCAATGATTGAGTCTTCTGATACAAGTCAAAAAGTATTAAATTTTAGCTTTATTTCTATCAGTGTGTAAATATAACTTAATTCAAACCAAAATAGGCCAAAAACTTTAAAATTAGACCAAATAGAAAAATAATATAT
Ncarteri_LaurelCave_nearTYPE_N0296 ---GTTTCGTGTCACCCAGTTTCTGGGTCTAGTCAAACATGAATGTTCTTCGTAAGTCGCACTAAGGATCCGAATTTAACAAAGGGTTCATTATTGGAAGCCGCACCAAATCATTGGTCTAAAAAATTGATTCTTGTGTGTGCTGAGGTGAGTTTCTTCCCCCTCAGGAGAAGTAACAAC------ACATATTATTTTGCAGTCAGATAAAGTTACCAATGTGATGTCAGTTAAAAAAATATAACATGGATATTAGTTTCAGAAACTGTTCCAAACAACATTAATTTAATATGAAATTTAAGGCAGCT-TTTTTTAATAATAAAAAAAGACAAAGTTTTTTAAATTTAGTTCACTTTGGTTTAACACTGACCATCTATCCACTTCTCCCGCACAAATAAAAACCTTACGAGAAATAATGGCCACAAAATTCATTAATGAAAACAATTTTAAAAAAAAATTGAATGTATTACTTAAATAGCATTCAGATAAATGACTAGGTAAACCTTTCGATTGTATAAAAAATGTCAAGATTTTTTACAAGTGTTTTACACTGTGAAAAAACCAGTCCAGTTTTGTAGTCCAAGCACCCCCATAAGCTTCAAAAAATTGGTTTTGAAAGTACTCTAAAGCTTCTTCTTCTGTTTTTTCTACTTGCAAAGTCTTGCGTAAGTATCCAATATCATTCATGGATTGTAGTTCTGGAATGCCGGTGGATAACATCATGATAAATAATGTAATGAGTAAGTTGGCATGCCGCCTTAACATAAGGTACGCCTTTCCACACAGCTGCATGAATCTAGTTTAGAAAGAAAACATAATTA--TGCATACAGCACAAATTATTTGAATGCATTAAGCCAGCAAACAACATTTGATTGAAGCAACTTATTTATGATTTTACTTTTCATTACAAATCAAAAAGAAAACATCAAAAAACTTCACATTTGAAATTTCTGCGTATTTTTATTGTAAATGGTGAAATA---TTTATTTTAGTTTTTTTTTACAATATTTTCTCTTAAATTATAAATCAATATCTTTTACATATAGATGTTGTATTTAGCAAATCTCACAGGCTATGGAATAT----TATGTATTTGTACACAGTATTCAATGATTGAGTCTTCTGATACAAGTCAAAAAGTATTAAATTTTTGCTTTATTTCTATTAGTGTGTAAATATAACTTAATTCAAACCAAAATAGGCCAAAAACTTTAAAATTAGACCAAATAGAAAAATAATATAT
Ncarteri_PilotMtn_G2185 ATTGTTTCGTGTCGCCCAGTTTCTGGGTCTAGTCAAACATGAATGTTCTTCGTAAGTCGGACTAAGGATCCAAATTTAACAAAGGGTCCATTATTGGAAGCTGCACCAAATCATTGGTCTAAAAAATTGATTCTTGTGTGTGCTGAGGTGAGTTTCTTCCCCCTCAGGAGAAGTAACAAC------ACATGTTATTTTGTAGTCAGATAAAGTTACCAATGTGATGTCAGTTAAAAAAATATAGTATGTATATTAGTTTCAGAAACTGTTCCAAACAACATTAATCTAATATGAAATTTAAGGCAGCTTTTTTTTAATAATAAAAGAAGACAAAGTTTTTTAAATTTAGTTCACTTTGGTTTAACACTGGCCATCTATCCACTTCTCCCGCACAAATAAAAACCTTACGAGAAATAATGGCCACAAAATTTATTAATGAAAACAATTTTAAAAAAAAATTGAATGTATTACTTAAATAGCATTCAGATAAATGACTAGGTAAACCTTTCGATTGTATAAAAAATGTCAAGATTTTTTACAAGTGTTTTACACTGTGAAAAAACCAGTCTAGTTTTGTAGTCCAAGCACCCCCATAAGCTTCAAAAAATTGGTTTTGAAAGTACTCTAAAGCTTCTTCTTCTGTTTTTTCTACTTGCAAAGTTTTGCGTAAGTATCCAATATCATTCATGGATTGTAGTTCTGGAATGCCGGTGGATAACATCATGATAAATAATGTAATGAGTAAGTTGGCATGCCGCCTTAACATAAGGTACGCCTTTCCACACAGCTGCATGAATCTAGTTTAGAAAGAAAACATAATTA----------------------TGAATGCATTAAGCCAGCAAACAACATTTGATTGAAGCAACCTACTTATGTCTTTACTCTTCATTACAAATCAAAAAGAAAACATCAAAAAACTTCACATTTGAAATTTCAGTGTATTTTTATTGTAAATGGTGAAATA---TTTATTTTAGTTTTTTTTTACAATATTTTCTCTTAGCTTATAAATCAATATCTTTTACATATAGATGTTGTGTTTAGCAAATCCCACAGGCTATGGAATAT----TATGTATTTGTACACAGTATTCAATGATTGAGTCTTCTGATACAAGTCAAAAAGTATTAAATTTTAGCTTTATTTCTATCAGTGTGTAAATATAACTTAATTCAAACCAAAATAGGCCAAAAACTTTAAAATTAGACCAAATACAAAAATAATATAT
Ncarteri_Pitchfork_N363 -----------------------------------------------------------------------------------------------------------------------------------------------------------------------------------------------------------------------------------------TTAAAATATAGTATGGATATTAGTTTCAGAAACTGTTTCAAAGAACATTAATCTAATATGAAATTTAAGTCAGCTTTTTTTTAATAATAAAAAAAGACAAAGTTTTTTAAATTTAGTTCACTTTGGTTTAACACTGACCATCTATCCACTTCTCTCTCACAAATAAAAACCTTACGAGAAATAATGGCCACAAAATTCATTAATGAAAACAATTTTAAAAAAAAATTGAATGTATTACTTAAATAGCATTCAGATAAATGACTAGGTAAACCTTTCGATTGTATAAAAAATGTCAAGGTTTTTTACAAGTGTTTTACACTGTGAAAAAACCAGTCTAGTTTTGTAGTCCAAGCACCCCCATAAGCTTCAAAAAATTGGTTTTGAAAGTACTCTAAAGCTTCTTCTTCTGTTTTTTCAACTTGCAAAGTCTTGCGTAAGTATCCAATATCATTCATGGATTGTAGTTCTGGAATGCCGGTGGATAACATCATGATAAATAATGTAATGAGTAAGTTGGCATGCCGCCTTAACATAAGGTACGCCTTCCCACACAGCTGCATGAATCTAGTTTAGAAAGAAAACATAAT--TATGCATACAGCACAAATTATTTGAATGCATTAAGCCAGCAAACAACATTTGATTGAAGCAACCTACTAATGTTTTTATTCTTCATTACAAATCAAAAAGAAAACATCAAAAAACTTCACATTTGAAATTTCCACGTATTTTTATTGTAAATGGTGAAATA---TTTATTACAGTTTTTTTTAACAATATTTTCTCTTAGCTTATAAATCAATATCTTTTACATATAGATGTTGTGTTTAGCAAATCCCACAGGCTATGGAATAT----TATGTATTTGTATACAGTATTCAATGATTGAGTCTTCTGATACAGG---------------------------------------------------------------------------------------------------------------
Ncarteri_WeberCty_N1044 ATTGTTTCGTGTCGCCCAGTTTCTGGATCTGGTCGAACATGGGTGTTCTTCGTAAGTCGGACTAAGGATCCTAATTTAACAAAGGGTCCATTATTGGAAGCCGCACCAAATCGTTGGTCTAAAAAATTGATTCTTGTGTGTGCTGAGGTGAGTTTCTTCCCCCTCAGGAGAAGTAACAAC---ACAACATGTTATTTTGTAGTCAGATAAAGTCACCAATGTGATGTCGGTTTTTTAAATATAGTATGGATATTAGTTTCAGAAACTGTTCCAAAGAACATTAATCTAATATGAAATTTAAGGCAGCTTTTTTTTAATAATAAAAAAAGACAAAGTTTTTTAAATTTAGTTCACTTTGGTTTAACACTGACCATCTATCCACTTCTCCCGCACAAATAAAAACCTTACGAGAAATAATGGCCACAAAATTCATTAATGAAAACAATTTTAAAAAAAATTTGAATGTATTACTTAAATAGCATTCAGATAAATGACTAGGTAAACCTTTCGATTGTATAAAAAATGTCAAGATTTTTTACAAATGTTTTACACTGTGAAAAAACCAGTCTAGTTTTGTAGTCCAAGCACCCCCATAAGCTTCAAAAAATTGATTTTGAAAGTACTCTAAAGCTTCTTCTTCTGTTTTTTCTACTTGCAAAGTTTTACGTAAGTATCCAATATCATTCATGGATTGTAGTTCTGGAATGCCGGTGGATAACATCATGATAAATAATGTAATGAGTAAGTTGGCATGCCGCCTTAACATAAGGTACGCCTTTCCACACAGCTGCATGAATCTAGTTTAGAAAGAAAACATAATTATATGCATACAGCACAAATTATTTGAATGCATTAAGCCAGCAAACAACATTTGATTGAAGCAACCTACTTATGATTTTACTTTTCATTACAAATCAAAAAGAAAACATCAAAAAACTTTACATTTGAAATTTCTGTGGATTTTTATTGTAAATGGTGAAATA---TTTATTTTAGTTTTTTTTTACAATATTTTCTCTTAGCTTATAAATCAATATCTTTTACATATAGATGTTGTGTTTAGCCAATCCCACAGGCTATGGAATAT----TATGTATTTGTACACAGTATTCAATGATTGAATCTTCTGATACAAGTCAAAAAGTATTAAATTTTAGCTTTATTTCTATCAGTGTGTAAATATAACTTAATTCAAACCAAAATAGGCCAAAAACTTTAAAAT-------------------------
Ncarteri_div__RainbowCave_G2089 ATTGTTCTAAAGCACTTAAATTTTTTATCTAGCGAAACATAGCTGCACCTTTTAGATAAGACTAAAAATGTAAAAGTCTCATATATAAGAATCTTAAGAGCAATAAGAAAATATTACTATAAATAATCAGTTTTTCAGTGTGTCAAAGTGAAATAATTTTATGATAACTGGAGCAACAACACA-----------------------------------------------------------------------------A------------------------------TGAAATTCAAAGCAGCCTTTTT---------AAAAAAGACTAAGTTTTTTGAACTTAATTCACTTTGGTTTAACACTGACCATTTATCCATTTCTCTCCCACAAATCAAAACCCTACAAGAAATAATGACCACAAAATTTGTTAATGAAAACAATTTTAAAAAAAAATTGAATGTATTACTTAAATAGCATTCAAATAAATGACTAGGTAAACCTTTCGTTTGTATAAAAAATGTCAAGATTTTTCACAAGTGTTTTACACTGTGAAAAAACCAGTCTAGTTTTGTAGTCCAAGCACCCCCATAAGCTTCAAAAAATTGATTTTGAAAGTACTCTAAAGCTTCTTCTTCTGTTTTTTCTACTTGCAAAGTCTTGCGTAAGTATCCAATATCATTCATGGATTGCAGTTCCGGTATGCCAGTGGATAACATCATGATAAATAACGTAATGAGTAAGTTGGCATGCCGCCTTAACATAAGGTACGCCTTTCCACACAGCTGCATGAATCTAGTTTAGAAAGAAAACATAAT--TATGCATGTAGCACAAATTATTTGAATGCATTAAGCCAGC-----ACATTTGATTGAAGCAGCCTACTTATGTCTTTACTCTTCATTACAAATCAAAAATAAAACATCAAAAAACTTCGCATTTGAAATGTATTTTTATTTTTATTGTAAAAAGTGAAATAATCTTTATTTCAGTTTTTTTTTACAATATTTTCT--TAGCTTATAAATGAATATCTTGTA---------GTTGCAGTTATAAAATAAAGCAGGCGATGGAATTTAGTGTTCATATTTGTACACAGTATTCAATGATTGAGTCTTCTGATGCAAGTCAAAGAGCATTAAATTTTATCTTTAATTATATCGGTGAGTAAATATAAATTAATTCA-------------------------------ACCAATTAGAAAAAGAATATAT
Ncherokee_BallhootScar_N193 ATTGTTTCGTGTCGCCCAGTTTCTGGGTCGAGTCAACCATGGATGTTCTTCATAAGTCGAACTAAGGCTCCAAATTTAACAAGGGT-CCATTATTGTAAGCCGCACCAAATCGTTGGTCTAAAAAATTGATTCTCATATGTGCTGAGGTGAGTTTCTTCACCCTCAGGAGAAGTAACAACAGAACAACATGTTATTTCATAGTCAGATAAAGTCACCAATGTGATGCCAGTTTTAAAAATATAGTATGGATATTAGTTTCAGAAACTGTTCCAAAGAACATTAATCTAATATGAAATTAAAGACAACCTTTTTTTATTAATAAAAAAAGACAAAGTTTTTTAAACTTAGTTCACTTTGGTTTAACACTGACCATCTGTCCACTTCTCTCTCACAAATAAAAACCTTACGAGAAATAATGGCCACAAAATTCATTAATGAAAACAATTTTAAAAAAAAATTGAATGTATTACTTAAATAGCATTCAGATAAATGACTAGGTAAACCTTTCGATTGTATAAAAAATGTCAAGATTTTTTACAAGTGTTTTACACTGTGAAAAAACCAGTCTAGTTTTGTAGTCCAAGCACCCCCATAAGCTTCAAAAAATTGGTTTTGAAAGTACTCTAAAGCTTCTTCTTCTGTCTTTTCTACTTGCAAAGTCTTACGTAAGTATCCAATATCATTCATGGATTGTAGTTCCGGAATGCCGGTGGATAACATCATGATAAATAATGTAATGAGTAAGTTGGCATGCCGCCTTAACATAAGGTACGCTTTTCCACACAGCTGCATGAACCTAGTTTAGAAAGAAAACATAAT--TATGCATACAGCACAAATTATTTGAATGCATTAAGCCAGCAAAAAACATTTGATTGAATTTGATTACTTATGTCTTTACTCTTCATTACAAATCAAAAATAAAACATCAAAAAAC-------------------CGTATTTTTATTGTAAAAGGTGAAATAATCTTTATTTTGGTTTTTTTTTATAATATTTTCTCTTAGCTTATAAATCAATATCTTTTACGTATAGATGTTGTGTTTAGCAAATCCTGC-AGCTATGGAATATAGTGTTTGTATTTGTACACAATATTCAATGATTGAGTCTTCTGATACAAGTCAAAAAGTATTAAATTTTAGCTTTATTTCTATCAGTGTGTAAATATAAATTAATTCACACCAAGATAGGCCAAAAACTTTAAAATTAGACCAAATAGAAAAATAATATAT
Ncherokee_BalsamMtn_N891 ATTGTTTCGTGTCGCCCAGTTTCTGGGTCTAGTCAAACATGGATGTTCTTCGTAAGTCGAACTAAGGCTCCAAATTTAACAAGGGT-CCATTATTGTAAGTCGCACCAAATCGTTGGTCTAAAAAATTGATTCTCATGTGTGCTGAGGTGAGTTTCTTCCCCCTCAGGAGAAGTAACAACAGAACAACATGTTATTTCATAGTCAGATAAAGTCACCAATGTGATGTCAGTTTATTAAATATAGTATGGATATTAGTTTCAGAAATTGTTCCAAAGAGCATTAATCTAATATGAAATTTAAGGCAGCTTTTTTTTAATAATAAAAAAAGACAAAGTTTTTTAAACTTAGTTCACTTTGGTTTAACACTGACCATTTATCCACTTCTCTCTCACAAATTAAAACCTTACGAGAAATAATGGCCACAAAATTCATTAATGAAAACAATTTTATAAAAAAATTGAATGTATTACTTAAATAGCATTCAGATAAATGACTAGGTAAACCTTTCGATTGTATAAAAAATGTCAAGATTTTTTACAAGTGTTTTACACTGTGAAAAAACCAGTCTAGTTTTGTAGTCCAAGCACCCCCATAAGCTTCAAAAAATTGGTTTTGAAAGTACTCTAAAGCTTCTTCTTCTGTCTTTTCTACTTGCAAAGTCTTACGTAAGTATCCAATATCATTCATGGATTGTAGTTCCGGAATGCCAGTGGATAACATCATGATAAATAATGTAATGAGTAAGTTGGCATGCCGCCTTAACATAAGGTACGCTTTTCCACACAGCTGCATGAACCTAGTTTAGAAAGAAAACATAAT--TATGCATACAGCACAAATTATTTGAATGCATTAAGCCAGCAAAAAACATTTGATTGAATTTGATTACTTATGTCTTTACTCTTCATTACAAATCAAAAATAAAACATCAAAAAAC-------------------CGTATTTTTATTGTAAAAGGTGAAATAATCTTTATTTTAGGTTTTTTTTATAATATTTTCTCTTAGCTTATAAATCAATATCTTTTACGTATAGATGTTGTGTTTAGCAAATCCCGC-AGCTATGGAATATAGTGTTTGTATTTGTACATAATATTCAATGATTGAGTCTTCTGATACAAGTCAAAAAGTATTAAATTTTAGCTTTATTTCTATCAGTGTGTAAATATAAATTAATTCACACCAAGATAGACCAAAAACTTTAAAATTAGACCAAATAGAAAAATAATATAT
Ncherokee_SIndianCrk_N681 --------------------------GTCTGATCGAACATGGATGTTCTTCGTAAGTCGGACTAAGGGTCCAAAATTAA--------------GTGGAAGCCGCACCAAATCGTTGGTCTTAAAAATTGATTCT--TGTGTGCTGAGGTGAGTTTCTTCCCCCTCAGGAGAAGTAACAACAGAACAACATGTTATTTCGTAGTCAGATAAAGTCACCAATGTGATGTCAGTTTTTAATATATAGTATGGATATTAGTTTCAGAAACTGTTCCAAAGAACATTAATCTAATATGAAATTAAAGGCAGCTTTTTTTTAATAATAAAAAAAGACAAAGTTTTTTAAACTT-GTTCACTTTGGTTTAACACTGACCATCTATCCACTTCTCTCTCACAAATAAAAACCTTACGAGAAATAATGGCCACAAAATTCATTAATGAAAACAATTTTAAAAAAAAATTGAATGTATTACTTAAATAGCATTCAGATAAATGACTAGGTAAATCTTTCGATTGTATAAAAAATGTCAGGATTTTTTACAAGTGTTTTACACTGTGAAAAAACCAGTCTAGTTTTGTAGTCCAAGCACCCCCATAAGCTTCAAAAAATTGGTTTTGAAAGTACTCTAAAGCTTCTTCTTCTGTCTTTTCTACTTGCAAAGTCTTGCGTAAGTATCCAATATCATTCATGGATTGTAGTTCCGGTATGCCGGTGGATAACATCATGATAAATAATGTAATGAGTAAGTTGGCATGCCGCCTTAACATAAGGTACGCCTTTCCACACAGCTGCATGAATCTAGTTTAGAAAGAAAGCATAATTATATGCATACAGCACAAATTATTTGAATGCATTAAGCCAGCAAAAC-CATTTGATTGAATTTGATTACTTATGTCTTTATTCTTCATTACAAATCAAAAATAAAACATCAAAAAAC-----------------------------------------------------------------------------------------------------------------------------------------------------------------------------------------------------------------------------------------------------------------------------------------------------------------------
Ncooperi_BeaverCrk_N1002 ---------------------TTTTTATCTAGTAAAACATAGCTGAACCTAATAAATAAGACTAAAAATGTAAAAGTCACATATATAAGTATCTTAAGAGCCATAAGAAAATATTGGTATAAATCAGCAGTTTTTCCATGTGCCAAAGTGAAATAATTTTATGATAATTG----AACAACACAGTTGTACGTTATTTCATAGTCAGATAAAGTCACCAATGTGATCTCAGTTTTTGTAATATAGTATAGATATTAGTTTCAGAAACTGTTCCAAAGAACATTAATTTAATATGAAATTTAAAGCAGCCTTTTTTTTTAAAAAAAAAAAGACGAATTTTTTTAAACTTAGTTCATTTTAGTTTAACACTAACCATTTATCCGCTTCTCTCTCACAAATTAAAACCTTACGAGAAATAATGGCCACAAAATTCATTAATGAAAACAATTTTAAAAAAAAATTGAATGTATTACTTAAATAGCATTCAGATAAATGACTAGGTGAACCTTTCGATCGTATAAAAAATGTCAAGATTTTTTACAAGTGTTTTACACTGTGAAAAAACCAGTCTAATTTTGTAGTCCAAGCACCCCCATAAGCTTCAAAAAATTGGTTTTGAAAGTACTCTAAAGCTTCTTCTTCTGTTTTTTCTACTTGCAAAGTCTTGCGTAAGTATCCGATATCATTCATGGATTGTAGTTCCGGTATGCCGGTGGATAACATCATGATAAATAGTGTAATGAGTAAGTTGGCATGTCGCCTTAACATAAGGTACGCCTTTCCACACAGCTGCATGAATCTAGTTTAGAAAGAACACATAAT--TATGCATACAGCACACATTATTTGAATGCATTAAGCCAGCAAACAACATTTGATTGAAGCAACCTACTTATGTTTTTACTCTTCCTTACAAATCAAAAATAAGACATCAAAAAACTTCACATTTGAAATTTCTGCGTATTTTTATTGTAAAAGAGGAAATAATATTTATTTTAGTTTTTTTTTACAATATTTTCTCTTACCTTATAAATCAATATC---TACATATAGATGTTGTGTTTAGCAAATCAAACTGGCTATGGAATATAGTG------TTTGTACACACTATTCAATGATTGAGTCTTCTGATACAAGTCAAAAAGTATTGCATTTTAGCTTTATATTTATCAGTGTGTAAATATAAATTAATTCAAACCAAGATAGGTTAAAAACT--------------------------------
Ncooperi_BrasstBald_N824 ATTGTTCTAAAGCACTTAAATTTTTTATCTAGTAAAACATAGCTGAACCTAATAAATAAGACTAAAAATGTAAAAGTCACATATATAAGTATCTTAAGAGCCATAAGAAAATATTGGTATAAATCAGCAGTTTTTCCATGTGCCAAAGTGAAATAATTTTATGATAATTGGAGCAACAACACAATTGTACGTTATTTCATAGTCAGATAAAGTCACCAATGTGATGTCAGTTTTTGTAATATAGTATAGATATTAGTTTCAGAAACTGTTCCAAAGAACATTAATTTAATATAAAATTTAAAGCAGCCTTTTTTTAAAAAAAAAAAAAGACGAAGTTTTTTAAACTTAGTTCACTTTAGTTTAACACTAACCATTTATCCGCTTCTCTCTCACAAATTAAAACCTTACGAGAAATAATGGCCACAAAATTCATTAATGAAAACAATTTTAAAAAAAAATTGAATGTATTACTTAAATAGCATTCAGATAAATGACTAGGTGAACCTTTCGATTGTATAAAAAATGTCAAGATTTTTTACAAGTGTTTTACACTGTGAAAAAACCAGTCTAATTTTGTAGTCCAAGCACCCCCATAAGCTTCAAAAAATTGGTTTTGAAAGTACTCTAAAGCTTCTTCTTCTGTTTTTTCTACTTGCAAAGTCTTGCGTAAATATCCAATATCATTCATGGATTGTAGTTCCGGTATGCCGGTGGATAACATCATGATAAATAGTGTAATGAGTAAGTTGGCATGCCGCCTTAACATAAGGTACGCCTTTCCACACAGCTGCATGAATCTAGTTTAGAAAGAAAACATAAT--TATGCATACAGCACAAATTATTTAAATGCATTAAGCCAGCAAACAACATTTGATTAAAGAAACCTACTTATGTTTTTACTCTTCATTACAAATCAAAAATAAGACATCAAAAAACTTCACATTTGAAATTTCTGCGTATTTTTATTGTAAAAGAGGAAATAATATTTATTTTAGTTTTTTTTTACAATATTTTCTCTTACCTTATAAATCAATATCTTTTACATATAGA---TGTGTTTAGCAAATCAAACTGGCTATGGAATATAGTG------TTTGTACACACTATTCAATGATTGAGTCTTCTGATACAAGTCAAAAAGTATTGCATTTTAGCTTTATATTTATCAGTGTGTAAATATAAATTAATTCAAACCAAGATAGGTTAAAAACTTCAAAATTAGATCAAATAGAAAAATAATATGT
Ncooperi_CheoahDam_N1122 ATTGTTCTAAAGCACTTAAATTTTTTATCTAGTAAAATATAGCTGAACCTAATAAATAAGACTAAAAATGTAAAAGTCACATATATAAGTATCTTAAGAGCCATAAGAAAATATTGGTATAAATCAGCAGTTTTTCCATGTGCTAAAGTGAAATAATTTTATGATAATTGGAGCAACAACACAATTGTACGTTATTTCATAATCAGATAAAGTCACCAA-----------------------------------------G--------------------------------------------------------------------------TTTTTTAAACTTAGTTCACTTTAGTTTAACACTAACCATTTATCCGCTTCTCTCTCACAAATTAAAACCTTACGAGAAATAATGGCCACAAAATTCATTAATGAAAACAATTTAAAAAAAAAATTGAATGTATTACTTAAATAGCATTCAGATAAATGACTAGGTAAACCTTTCGGTTGTATAAAAAATGTCAAGATTTTTTACAAGTGTTTTACACTGTGAAAAAACCAGTCTAATTTTGTAGTCCAAGCACCCCCATAAGCTTCAAAGAATTGGTTTTGAAAGTACTCTAAAGCTTCTTCTTCTGTTTTTTCTACTTGCAAAGTCTTGCGTAAGTATCCAATGTCATTCATGGATTGTAGTTCCGGTATGCCGGTGGATAACATCATGATAAATAATGTAATGAGTAAGTTGGCATGCCGCCTTAACATAAGGTACGCCTTTCCACACAGCTGCATGAATCTAGTTTAGAAAGAAAACATAATTATATGCATACAGCACAAATTATTTGAATGCATTAAGCTAGCAAAAAACATTTGATTGAAGCAACCTACTTATGTTTTTACTCTTCATTACAAATCAAAAATAAAACATCAAAAAACTTCACATTTGAAATTTCTGCATATTTTTATCGTAAAAGGTGAAATAATATTTATTTAAGTTTTTTTTTACAATATTTTCTCTTAGCTTATAAATCAATATCTTTTACATACAGATGTTGTGTTTAGCAAATCAAACTGGCTATGGAATATAGTGTTTGTATTTGTACACACTATTCAATGATGGAGTCTTCTGATACAAGTCAAAAAGTATTGCATTTTAGCTTTATTTCTATCAGTGTGTAAAT------TAATTCAAACCAAGATAGGCTAAAAACTTTAAAATTAAACCAAGTAGAAAAATAATATGT
Ncooperi_RockCrRoad_N1160 ATTGTTCTAAAGCACTTAAATTTTTTATCTAGTAAAACATAGCTGAACCTAATAAATAAGACTAAAAATGCAAAAGTCACATATATAAGTATCTTAAGAGCCATAAGAAAATATTGGTATAAATCAGCAGTTTTTCCATGTGCCAAAGTGAAATAATTTTATGATAATTGGAGCAACAACACAATTGTACGTTATTTCATAGTCAGATAAAGTCACCAATGTGATGTCAGTTTTTGTAATATAGTATAGATATTAGTTTCAGAAACTGTTCCAAAGAACATTAATTTAATATGAAATTTAAAGCAGCCTTTTTTTAAAAAAAAAAAAAGACGAAGTGTTTTAAACTTAGTTCACTTTAGTTTAACACTAACCATTTATCCGCTTCTCTCCCACAAATTAAAACCTTACGAGAAATAATGGCCACAAAATTCATTAATGAAAACAATTTTATAAAAAAATTGAATGTATTACTTAAATAGCATTCAGATAAATGACTAGGTAAACCTTTCGATTGTATAAAAAATGTCAAGATTTTTTACAAGTGTTTTACACTGTGAAAAAACCAGTCTAATTTTGTAGTCCAAGCACCCCCGTAAGCTTCAAAAAATTGGTTTTGAAAGTACTCTAAAGCTTCTTCTTCTGTTTTTTCTACTTGCAAAGTCTTGCGTAAGTATCCAATATCATTCATGGATTGTAGTTCCGGTATGCCGGTGGATAACATCATGATAAATAATGTAATGAGTAAGTTGGCATGCCGCCTTAACATAAGGTACGCCTTTCCACACAGCTGCATGAATCTAGTTTAGAAAGAAAACATAATTATATGCATACAGCACAAATTATTTAAATGCATTAATCCAGCAAACAACATTTGATTGAAGCAACCTACTTATGTTTTTACTCTTCATTACAAATCAAAAATAAGACATCAAAAAACTTCACATTTGAAATTTCTGCATATTTTTATTGCAAAAGAGGAAATAATATTTATTTTAGGTTTTTTTTACAATATTTTCTCTTACCTTATAAATCAATATCTTTTACATATAGATGTTGTGTTTAGCAAATCAAACTGGCTATGGAATATAGTGTTTGTATTTGTACACACTATTCAATGATTGAGTCTTCTGATACAAGTCAAAAGGTATTGCATTTTAGCTTTATATTTATCAGTGTGTAAATATAAATTAATTCAAACCAAGATAGGCTAAAAACTTTAAAATTAGATCAAATAGAAAAATAATATGT
Ncoylei_Apalachia_N1195 ATGGACTTTTAGCACTCTATTTCTTCGTTCATCCAGACACTGCACATCTTGGTAAATGAGATTGAGAAACGAAAAAGCGTTTTTCAAATCGGATTGCGAAGCAATCCAAATGATAGGTGT-----AACGGCTCT------------------------------------GAGCGGCAGCGAAAGGGGGTGGCGCCCCCTAGTGT---------------------------------ATATAATATATATATTAGTTTCAGAAATTGTTCCAAAGAACATTAATTTAATATGGAATTTAAAGCAGCCTTTTTTT----------AAAGACAAATTTTTTAAAACTTAGTTCACTTTGGTTTAACACTGACCATTTATCCACTTCTCTCTCACAAATTAAAACCTTACGAGAAATAATGGCCACAAACTTCATTAATGAAAACAATTTTAAAAAAAAATTGAATGTATTACTTAAATAGCATTCAGATAAATGACTAGGTAAACCTTTCGATTGTATAAAAAATGTCAAGATTTTTTACAAGTGTTTTACACTGTGAAAAAACCAGTCTAGTTTTGTAGTCCAAGCACCCCCATAAGCTTCAAAAAATTGGTTTTGAAAGTACTCTAAAGCTTCTTCTTCTGTCTTTTCTACTTGCAAAGTCTTGCGTAAGTATCCAATATCATTCATGGATTGTAGTTCTGGAATGCCAGTGGATAACATCATGATAAATAATGTAATGAGTAAGTTGGCATGCCGCCTTAACATAAGGTACGCCTTTCCACACAGCTGCATGAATCTAGTTTAGAAAGAAAACATAAT--TATGCATACAGCACAAATTATTTGAATGCATTAAGCCAGCAAACAACATTTGATTAAAGCAACCTACTTATGTTTTTACTCTTCATTACAAATCAAAAATAAAACATCAAAAAACTTCACATTTGAAATTTCTGTGTATTTTTATTGTAAAAGAGGAAATAATATTTGTTTTAGTTTTTTTCCTCAATATTTTCTCTTAGTTTATAAATCAATATCTTTTACATATAGA---TGTGTTTAGCAAATCAAGATGGCTATGGAATATAGTGTTTGTATTTGTACACACTATTCAATGATTGAGTCTTCTGAAACAAGTCAAAAAGTATTGCATTTTAGCTTAATATTTATCAGTGTGTAAATATAAATTAATTCAAACCAAGATAGGCTAAAAACTTTACACTTAGACCAAATAGAAAAATAATATGT
Ncoylei_DinkinCove_N1118 ATTGTGCGAAGCAATCCAAATTTGT--------------------------------------------------------------------------------------------------GAAGCGGCTCTGCGGC-------AGCG--------------------GGGTAGCGCCCCCGT---------------------------------------------TATATATATATATATATATATATTAGTTTCAGAAATTGTTCCAAAGAACATTAATTTAATATGGAATTTAAAGCAGCCTTTTTT-----------AAAGACAAATTTTTTTAAACTTAGTTCACTTTGGTTTAACACTGACCATTTATCCACTTCTCTCTCACAAATTAAAACCTTACGAGAAATAATGGCCACAAACTTCATTAATGAAAACAATTTTAAAAAAAAATTGAATGTATTACTTAAATAGCATTCAGATAAATGACTAGGTAAACCTTTCGATTGTATAAAAAATGTCAAGATTTTTTACAAGTGTTTTACACTGTGAAAAAACCAGTCTAGTTTTGTAGTCCAAGCACCCCCATAAGCTTCAAAAAATTGGTTTTGAAAGTACTCTAAAGCTTCTTCTTCTGTCTTTTCTACTTGCAAAGTCTTGCGTAAGTATCCAATATCATTCATGGATTGTAGTTCTGGAATGCCAGTGGATAACATCATGATAAATAATGTAATGAGTAAGTTGGCATGCCGCCTTAACATAAGGTACGCCTTTCCACACAGCTGCATGAATCTAGTTTAGAAAGAAAACATAATTA--TGCATACAGCACAAATTATTTGAATGTATTAAGCCAGCAAACAACATTTGATTAAAGCAACCTACTTATGTTTTTACTCTTCATTACAAATCAAAAATAAAACATCAAAAAACTTCACATTTGAAATTTCTGTGTATTTTTATTGTAAAAGAGGAAATAATATTTGTTTTAGTTTTCTTCCTCAATATTTTCTCTTAGTTTATAAATCAATATCTTTTACATATAGA---TGTGTTTAGCAAATCAAGATGGCTATGGAATATAGTGTTTGTATTTGTACACACTATTCAATGATTGAGTCTTCTGAAACAAGTCAAAAAGTATTGCATTTTAGCTTAATATTTATCAGTGTGTAAATATAAATTAATTCAAACCAAGATAGGCTAAAAACTTTACACTTAGACCAAATAGAAAAATAATATGT
Ncoylei_TiptonCreek_N837 ---------------------TCTTCATTCATCCAGACACTGCACATCTTGGT------------GAAACGAAAAAGCGTTTTTCAAATCGGATTGCGAAGCAATCCAAATGATAGGTGT-----AACGGCTCT------------------------------------GAGCGGCAGCAAAAGGGTGTGGCGCCCCCTAGTG-----------------------------------TATAATATATATATTAGTTTCAGAAATTGTTCCAAAGAACATTAATTTAATATGGAATTTAAAGCAGCCTTTTTTT----------AAAGACAAATTTTTTTAAACTTAGTTCACTTTGGTTTAACACTGACCATTTATCCACTTCTCTCTCACAAATTAAAACCTTACGAGAAATAATGGCCACAGAATTCATTAATGAAAACAATTTTAAAAAAAAATTGAATGTATTACTTAAATAGCATTCAGATAAATGACTAGGTAAACCTTTCGATTGTATAAAAAATGTCAAGATTTTTTACAAGTGTTTTACACTGTGAAAAAACCAGTCTAGTTTTGTAGTCCAAGCACCCCCATAAGCTTCAAAAAATTGGTTTTGAAAGTACTCTAAAGCTTCTTCTTCTGTCTTTTCTACTTGCAAAGTCTTGCGTAAGTATCCAATATCATTCATGGATTGTAGTTCTGGAATGCCAGTGGATAACATCATGATAAATAATGTAATGAGTAAGTTGGCATGCCGCCTTAACATAAGGTACGCCTTTCCACACAGCTGCATGAATCTAGTTTAGAAAGAAAACATAAT--TATGCATACAGCACAAATTATTTGAATGCATTAAGCCAGCAAACAACATTTGATTAAAGCAACCTACTTATGTTTTTACTCTTC------------------------------------------------------------------------------------------------------------------------------------------------------------------------------------------------------------------------------------------------------------------------------------------------------------------------------------------------------
Ncressleri_AndersonSpringCave_G2075 ---------------------TTTTTATCTAGTAAAACATAGCCGAACCTTTT-GATAAGACTAAAAATGTAAAAGTCCCATATATAAGAATCTTAAGAGCCATAAAAAAATATTAGTATAAATAATCA-----TCAGTGTGCCAAAAGATAATAATTTTATGATAACTGGAGCAACAACACAATTGTATGTTATCTCATAGTCAGATAAAATCACCAATGTTGTGTTGATTTAAATAATATAGTATAGATATTAGTTTCAGAAACTGTTCCAAAGAACATTAATTTAATATGAAATATAAAGCAGCCTTTTTTTA---------AAAGACTAAATTTTTTAAACTTAATTCACTTTGGATTAACACTAACCATTTGTACACTTCTCTCTCACAAATCAAAACCAAATG----------ACCACAAAATTCGTTAATGAAAACAATTTTAAAAAAAAA-TGAATGTATTACTTAAATAGCATTCAGATAAATGACTAGGTAAACCTTTCGATTGTATAAAAAATGTCAAGATTTTTTACAAGTGTTTTACACTGTGAAAAAACCAGTCTAGTTTTGTAGTCCAAGCGCCCCCATAGGCTTCAAAAAATTGATTTTGAAAGTACTCTAAAGCTTCTTCTTCTGTTTTTTCTACTTGCAAAGTCTTACGTAAGTATCCAATATCATTCATGGATTGTAGTTCCGGTATGCCAGTGGATAACATCATGATAAATAATGTAATGAGTAAGTTGGCATGCCGCCTTAACATAAGGTACGCCTTTCCACACAGCTGCATGAATCTAGTTTAGAAAGAAAACATAAT--TATGCATATAGCACAAATTATTTGAATGCATTAAGCCAGCAAAAAACATTTGATTGTAGCAGCCTACTTATGTCTTTACTCTTCATTGCAAAT--------AAACATC-AAAAACTTCGCATTTGAAATTT---AGTATTTTTATTGTAAAAGGTGAAATAATCTTTATTTTAGTTTTTTTTTACAATATTTTCT--TAGCTTATAAATCAATATCTTTTACATATACATGTTATGTTTATAAAAT------------------------------------------------------------------------------------------------------------------------------------------------------------------------------------
Ncressleri_PigeonCave_G2077 ATTGTTCTAAAGCACTTAAATTTTTTATCTAGTAAAACATAGCCGAACCTTTT-GATAAGACTAAAAATGTAAAAGTCCCATATATAAGAATCTTAAGAGCCATAAAAAAATATTAGTATAAATAATCA-----TCAGTGTGCCAAAAGATAATAATTTTATGATAACTGGAGCAACAACACAATTGTATGTTATCTCATAGTCAGATAAAATCACCAATGTTGTGTTGATTTAAATAATATAGTATAGATATTAGTTTCAGAAACTGTTCCAAAGAACATTAATTTAATATGAAATATAAAGCAGCCTTTTTTTA---------AAAGACTAAATTTTTTAAACTTAATTCACTTTGGATTAACACTAACCATTTGTACACTTCTCTCTCACAAATCAAAACCAAATG----------ACCACAAAATTCGTTAATGAAAACAATTTTAAAAAAAAA-TGAATGTATTACTTAAATAGCATTCAGATAAATGACTAGGTAAACCTTTCGATTGTATAAAAAATGTCAAGATTTTTTACAAGTGTTTTACACTGTGAAAAAACCAGTCTAGTTTTGTAGTCCAAGCGCCCCCATAGGCTTCAAAAAATTGATTTTGAAAGTACTCTAAAGCTTCTTCTTCTGTTTTTTCTACTTGCAAAGTCTTACGTAAGTATCCAATATCATTCATGGATTGTAGTTCCGGTATGCCAGTGGATAACATCATGATAAATAATGTAATGAGTAAGTTGGCATGCCGCCTTAACATAAGGTACGCCTTTCCACACAGCTGCATGAATCTAGTTTAGAAAGAAAACATAAT--TATGCATATAGCACAAATTATTTGAATGCATTAAGCCAGCAAAAAACATTTGATTGTAGCAGCCTACTTATGTCTTTACTCTTCATTGCAAAT--------AAACATC-AAAAACTTCGCATTTGAAATTT---AGTATTTTTATTGTAAAAGGTGAAATAATCTTTATTTTAGTTTTTTTTTACAATATTTTCT--TAGCTTATAAATCAATATCTTTTACATATACATGTTATGTTTATAAAATAAAGCAGGCTATGGAATAAAGTATTTGTATTTGTACACACTATTCAATGACCGAGTCTTCTGATGAAAGTCAACAAATATTAAATTTT--------------------------------------------------------------------------------------------
Ncrosbyi_MtMitchell_N210 -----------------------------------------------------------------------------------------------------------------GTGGTCTTAAAAATTGATTATTGTGTGTGCTGAGGTGAGTTTCCTCCCCCTCAGGAGAAGTAACACAACA---ACGTGTTATTTCGTAGTCAGATAAAGTCACCAATGTGATGTCAGTTT-GGTAATATAGTATGGATATTAGTTTCAGAAACTGTTCCAGAGAACATTAATCTAATATGAAATTTAAGGCAGCCTCTTTTTAATAATAAAAAAAGACGAAGTTTTTTAAACTTAGTTCACTTTGGTTTAACACTGACCATTTATCCGCTCCTCTCTCACAAATTAAAACCTTACGAGAAATGATGGACACAAAATTCATTAATGAAAACAATTTTAAAAAAAAATTGAATGTATTACTTAAATAGCATTCAGATAAATGACTAGGTAAACCTTTCGATTGTATAAAAAATGTCAAGATTTTTTACAAGTGTTTCACACTGTGAAAAAACCAGTCTAGTTTTGTAGTCCAAGCACCGCCGTAAGCTTCAAAAAACTGGTTTTGAAAGTACTCTAAGGCTTCTTCTTCGGTCTTTTCTACTTGCAAAGTCTTGCGTAAGTATCCAATATCATTCATGGATTGTAGTTCCGGTATGCCGGTGGATAACATCATGATAAATAATGTAATGAGTAAGTTGGCATGCCGCCTTAACATAAGGTACGCCTTTCCACACAGCTGCATGAATCTAGTTCAGAAAGAAAATATAAT--TATGCATATAGCACAAATTATTTAAATGCATTAAGCCGGCAAAACACATTTGATGATAACA------------------TTTTCATTACAAATCAAAATTAAAACATCAAAAAGT-------------------TTTTTTTTA-------------------------------TTTTTTTTTACATAATTTTCTTT--GCTTATGAATCAATATCTTTTACATATACATGTTGTG----------------------------------------------------------------------------------------------------------------------------------------------------------------------------------------------
Ncrosbyi_PricesCrk_N1143 -------------------------------------------------------------------------------------------------------------------------------------------------------------------------------ACACAACA------TGTTATTTCGTAGTCAGATAAAGTCACCAATGTGATGTCAGTT--AAAAATATAGTATAGATTTTAGTTTCAGAAACTGTTCCAAAGATCATTAATCTAATACAAAATTTAAGGCAGCTTTTTTTTAATAATAAAAAAAAAGACAGTTTTTTACACTTAGTTCACTATGGTTTAACACTGACCATTTATCCGCTCCTCTCTCACAAATTAAAACCTTACGAGAAATGATGGCCACAAAATTCATTAATGAAAACAATTTTAAAAAAAAATTGAATGTATTACTTAAATAGCATTCAGATAAATGACTAGGTAAACCTTTCGATTGTATAAAAAATGTCAAGATTTTTTACAAGTGTTTCACACTGTGAAAAAACCAGTCCAGTTTTGTAGTCCAAGCACCCCCGTAAGCTTCAAAAAATTGGTTTTGAAAGTACTCTAAGGCTTCTTCTTCGGTCTTCTCTACTTGCAAAGTCTTGCGTAAGTATCCAATATCATTCATGGACTGCAGTTCCGGTATGCCGGTGGATAACATCATGATAAATAATGTAATGAGTAAGTTGGCATGCCGCCTTAACATAAGGTATGCCTTTCCACACAGCTGCATGAATCTAGTTCAGAAACAAAACATAAT--TATGCATACAGCAC-AATTATTTGAATGCATTAAGCCGGCAACCC-----------CAACA------------------TTTTCATTACAAATCAAAATTAAAAAAACAAAAAAA-------------------AATTTTTT----------------------------------------TACATAATTTTCTTT--GCTTATAAATCAATATCTTTTACATATGCATTTTGTGTTTATAAAATAAAGCAGGCTATGGAATATAGTGTTTGTATTTGTACATAGTATTCAATGATTGAGTCTTCTGATACAAGTCAAAAAGTATTAAATTTTAGCTTTATTCCTATCAGTGCGTAAATATAAATTAATTCAAACCAAGATAGGCCAAAAACTTTAAAATTAGACCAAATAGAAAAACAA-----
Ncrosbyi_ShufordCrk_N1148 ------------------------------------------------------------------------------------------------------------------------AAAAAATTGATTCTTGTGTGTGCTGAGGTGAGTTTCTCCCCCCTCAGGAGAAGTAACACAACA------TGTTATTTCGTAGTCAGATAAAGTCACCAATGTGATGTCAGTT--AAAAATATAGTATAGATATTAGTTTCAGAAACTGTTCCAAAGATCATTAATCTAATACAAAATTTAAGTCAGC-TTTTTTTAATAAT-AAAAAAAAGACAGTTTTTTACACTTAGTTCACTATGGTTTAACACTGACCATTTATTCGCTCCTCTCTCACAAATTAAAACCTTACGAGAAATGATGGCCACAAAATTCATTAATGAAAACAATTTTAAAAAAAAATTGAATGTATTACTTAAATAGCATTCAGATAAATGACTAGGTAAACCTTTCGATTGTATAAAAAATGTCAAGATTTTTTACAAGTGTTTCACACTGTGAAAAAACCAGTCCAGTTTTGTAGTCCAAGCACCCCCGTAAGCTTCAAAAAATTGGTTTTGAAAGTACTCTAAGGCTTCTTCTTCGGTCTTCTCTACTTGCAAAGTCTTGCGTAAGTATCCAATATCATTCATGGACTGCAGTTCCGGTATGCCGGTGGATAACATCATGATAAATAATGTAATGAGTAAGTTGGCATGCCGCCTTAACATAAGGTATGCCTTTCCACACAGCTGCATGAATCTAGTTCAGAAAGAAAACATAAT--TACGCATACAGCACAAATTATTTAAATGCATTAAGCCGGCAACCC-----------CAACA------------------TTTTCATTACAAATCAAAATTAAAACATC-AAAAAA-------------------AAAAAAAT----------------------------------------TACATAATTTTCTTT--GCTTATAAATCAATATCTTTTACATATGCATTTTGTGTTTATAAAATAAAGCAGGCTATGGAATATAGTGTTTGTATTTGTACATAGTATTCAATGATTGAGTCTTCTGATACAAGTCAAAAAGTATTAAATTTTAGCTTTATTCCTATCAGTGCGTAAATATAAATTAATTCAAACCAAGAGAGGCCAAAAACTTTAAAATTAGACCAAATAGAAAAACAATAAAT
Ndellingeri_WhitewFalls_N887 ATTGTTTTGTGTCGCCCAGTTTCTGGGTCTGGTCGAACATAAATGTTCTTCGTAAGTCGAACCAAGGATCCAAATTTAACAAAGGGTCCATTATTGGAAGCCGAACCAAATCATTGGTCTAAAAAATTGATTCTTGTGTGTGCTGAGGTGAGTTTCTTGCCCCTCAGGAGAAGGAACAACA--ACAACATGTTATTTTGTAGTCAGAGAAAGTCACCAATGTGATGTCAGTTTTTTAAATATAGTATGGATATTAGTTTCAGAAACTGTTCCAAAGAACATTAATCTAATAGGAAATTTAAGGCAGCTTTTTTTTAATAATAAAAAAACACAATTTTTTTAAAATTTAGTTCACTTTGGTGTAACACTGACCATCTATCCACTTCTCTCTCACAAATAAAAACCTTACGAGAAATAATGGCCACAAAATTCATTAATGAAAACAATTTTAAAAAAAAATTGAATGTATTACTTAAATAACATTCAGATAAATGACTAGGTAAACCTTTCGATTGTATAAAAAATGTCAAGATTTTTTACAAGTGTTTTACACTGTGAAAAAACCAGTCTAGTTTTGTAGTCCAAGCACCCCCATAAGCTTCAAAAAATTGGTTTTGAAAGTACTCTAAAGCTTCTTCTTCTGTTTTTTCTACTTGCAGAGTCTTGCGTAAGTATCCAATATCATTCATGGATTGTAGTTCTGGAATGCCGGTGGATAACATCATGATGAATAATGTAATGAGTAAGTTAGCATGCCGCCTTAACATAAGGTACGCCTTTCCACACAGCTGCATGAATCTAGTTTAGAAAGAAAACATATTTATATGCATACAGCACAAATTATTTGAATGCATTAAGCCAGCAAACAACATTTGATTGAAGCAACCTACTTATGTTTTTACTCTTCATTACAAATCAAAAAGAAAACATCAAAAAACTTTACATCTGAAATTTCTGCGTATTTTTATTGTAAAAGGTGAAATAATTTTCATTTTAGTTTTTTTTTACAATATTTTCTCTTAGCTTATAAATCAATATCTTTTACATATAGATGTTGTGTTTAGCAAATCCCACAGGCTATGGAATAT----TATGTATTTGCACACAGTATTCAATGATTGAGTCTTCGGATACAAGTCAAAAAGTATTAAATTTTAGCTTTATTTCTATCAGTGTGTAAATATAACTTAATTCAAACCAAAATAGGCCAAAAACTTTAAAATTAGACCAAATAGAAAAATAATATAT
Ndilutus_GrassyCreek_N670 -----------------------------------------------------------------------------------------------------------------------------------------------------------------------------------------------------------------------------------------------------------------------------------------------------------------------------------------------------------------------------------------------------------------ACCTTACGAGAAATAATGGCCACAAAATTCATTAATGAAAACAATTTTAAAAAAAATTTGAATGTATCACTTAAATAGCATTCAGATAAATGACTAGGTAAACCTTTCGATTGTATAAAAAATGTCAAGATTTTTTACAAGTGTTTTACACTGTGAAAAAACCAGTCTAGTTTTGTAGTCCAAGCACCCCCGTAAGCTTCAAAAAATTGGTTTTGAAAGTACTCTAAAGCTTCTTCCTCTGTTTTTTCTACTTGCAAAGTCTTGCGTAAGTATCCAATATCATTCATGGATTGTAGTTCCGGTATGCCAGTGGATAACATCATGATAAACAATGTAATGAGTAAGTTGGCATGCCGCCTTAACATAAGGTACGCCTTTCCACAC-------------------------------------------------------------------------------------------------------------------------------------------------------------------------------------------------------------------------------------------------------------------------------------------------------------------------------------------------------------------------------------------------------------------------------------------------------------------------------
Ndilutus_StarveRockCave_G3174 ATTGTTCTAAAGCACTTAAATTTTTTATCTAGTAAAACATAGCTGAACCTAATACATAAGACAAAAAATGTAGAAGTCGCATATATAAGAATCTTAAGAGCCATAAGAAAATATTAGTATAAAGAATTAGTTTTTCAGTGTGCCAAAGTGAAATAATTTTATGATAAGTAGAGCAACAACACAATTGTACGTTATTTCATAGTCAGATAAAGTCACCAATGTGATGTCAGTTTTTGTAATATAGTACAGATATTAGTTTCAGAAACTGTTCCAAAGAACATTAATTTAATATGAAATTTAAGGCAGCC---TTTTTTTTAAAAAAAAAGACGAAGTTTTTTAAATTTAGTTCACTTTGGTTTAACTCTAACCATTTATCCACTTCTCTCTCACAAATTAAAACCTTACGAGAAATAATGGCCACAAAATTCATTAATGAAAACAATTTTAAAAAAAATTTGAATGTATCACTTAAATAGCATTCAGATAAATGACTAGGTAAACCTTTCGATTGTATAAAAAATGTCAAGATTTTTTACAAGTGTTTTACACTGTGAAAAAACCAGTCTAGTTTTGTAGTCCAAGCACCCCCGTAAGCTTCAAAAAATTGGTTTTGAAAGTACTCTAAAGCTTCTTCCTCTGTTTTTTCTACTTGCAAAGTCTTGCGTAAGTATCCAATATCATTCATGGATTGTAGTTCCGGTATGCCAGTGGATAACATCATGATAAACAATGTAATGAGTAAGTTGGCATGCCGCCTTAACATAAGGTACGCCTTTCCACACAGCTGCATGAATCTAGTTTAGAAAGAAAATATAATTAGATGCATACAGCACAAATTATTTGAATGCATTAAGCCAGCAAAAACCATTTGATTGAAGCAACCTACTTATG-TTTTACTCTTCATTACAAATCAAAAATAAAACATCAAAAAATTTCACATTTGAAATTTCTGCATTTTTTTATTGTAAAAGGTGAAATAATCTTTATTTTAGTTTTTTTTTACAATACTTTCTCTTAGCTTATAAATCAATCTATTTTACATATAGATGTTGTGTTTAGCAAATCAAGCTGGCTATGGAATATAGTGTTTGTATTTGTACACACTATTCAATGATGGAGTCTTCT-----------------------------------------------------------------------------------------------------------------------
Nesticus_gertschi_N806_gr_nasicus ATGATTATGGAAGACTTAAAATATTAACTTAGTAAAAAAGATAAGTTCTTCGTAAGTCGGACTAAGGGTCCAAATTTAA--------------GTGGAAGCCGCACCAAATCGTTGGTCTTAAAAATTGATTCTTGTGTGTGCTGAGGTGAGTTTCTTCCCCCTCAGGAGAAGTAACACAACA---ACATGTTATTTCTAAGTCAGATAAAGTCACCAATGTGACGTCAGTTTAAAAAACATAGTACGGATATTAGTTTTGGAAACTGTCCCAAAGAACATTAATCTAATACAAAATTTAAGGCAGT-TTCTTTTAATAATAAAAAAAGACAAAGTTTTTTAAACTTGGTTCACTTTGGTTTAACACTGACCATTTATCCGCTCCTCTCTCACAAATTAAAACCTTACGAGAAATGATGGCCACAAAATTTGTTAATGAAAACAATTTTAAAAAAAAATTGAATGTATTACTTAAATAGCATTCAGATAAATGACTAGGTAAACCTTTCGATTGTATAAAAAATGTCAAGATTTTTTACAAGTGTTTCACACTGTGAAAAAACCAGTCTAGTTTTGTAGTCCAAGCACCCCCATAAGCTTCAAAAAATTGGTTCTGAAAGTACTCTAAAGCTTCTTCTTCGGTCTTTTCCACTTGCAAAGTCTTGCGTAAGTATCCAATATCATTCATGGATTGCAGTTCCGGTATGCCGGTGGATAACATCATGATAAATAATGTAATGAGTAAGTTGGCATGCCGCCTTAACATAAGGTACGCCTTTCCACACAGCTGCATGAATCTAGTTCAGAAAGAAAACATAAT--TATGCATACAGCACAAATTATTTGAATGCATTAAGCCGGCAAACCACATTTGATTGTAACA------------------TTTTCATTACAAATCAAAATTAAAACATCAAAAAGG-------------------TTTTTTTTA-------------------------------TTTTTTTTTACATAATTTTCTTT--GCTTATAAATCAATATCTTCTACATATACAT-TTGTGTTT-------------------------------------------------------------------------------------------------------------------------------------------------------------------------------------------
Nfridelli_LittlePigeon_N262 ----TTTCGTGTCGCCCAGTTTCTGGGTCTAGTCAAACATGAATGTTCTTCGTAAGTCGGACTAAGGATCCAAATTTAACAAAGGGTCCATTATTGGAAGCC-CACCAAATCGTTGGTCTAAAAAATTGATTCTTGTGTGTGCTGAGGTGAGTTTCTTGCCCCTCAGGAGAAGGAACAACA--ACAACATGTTATTTTGTAGTCAGAGAAAGTCACCAATGTGATGTCAGTTTTTTAAATATAGTATGGATATTAGTTTCAGAAACTGTTCCAAAGAACATTAATCTAATATGAAATTTAAGGCAGC--TTTTTTAATAAGAAGAAAAGACAATTTTTTTTAAATTTAGTTCACTTTGGTTTAACACTGACCATCTATCCACTTCTCTCCCACAAATAAAAACCTTACTAGAAATAATGGCCACAAAATTCATTAATGAAAACAATTTTAAAAAAAAATTGAATGTATTACTTAAATAGCATTCAGATAAATGACTAGGTAAACCTTTCGATTGTATAAAAAATGTCAAGATTTTTTACAAGTGTTTTACACTGTGAAAAAACCAGTCTAGTTTTGTAGTCCAAGCACCCCCATAAGCTTCAAAAAATTGGTTTTGAAAGTACTCTAAAGCTTCTTCTTCTGTTTTTTCTACTTGCAGAGTCTTGCGTAAGTATCCAATATCATTCATGGATTGTAGTTCTGGAATGCCGGTGGATAACATCATGATAAATAATGTAATGAGTAAGTTGGCATGCCGCCTTAACATAAGGTACGCCTTTCCACACAGCTGCATGAATCTAGTTTAGAAAGAAAACATAATTATATGCATACAGCACAAATTATTTAAATGCATTAAGCCAGCAAACAACATTTGATTGAAGCAACCTACTTATGTTTTTACTCTTCATTACAAATCAAAAAGAAAACATCTAAAAACTTCACATTTGAAATTCCTGCGTATTTTTATTGTAAAAGGTGAAATAATATTTATTTTAGTTTTTTTTTGCAATATTTTCTCTTAGCTTATAAATCAATATCTTTTACATATAGGTGTTGTGTTTAGCAAATTCCACAGGCTATGGAATAT----TATGTATTTGTACACAGTATTCAATGATTGAGTCTTCTGATACAAGTCAAAAAGTATTAAATTTTAGCTTTATTTCTATCGGTGTGTGAATATAACTTAATTCAAACCAAAATAGGCCAAAAACTTTAAAATTAGACCAAATAGAAAAATAATATAT
Nfurtivus_HugdenBranch_G3175 ATTGGAATTAAGTACTTAAATTTTTTATCTAGTAAAACATAGCTGAACCTAATACATAAGACTAAAAATGTAGAAGTCACATATATAATAATCTTAAGAGCCATAAGAAAATATTAGCATAAAGAATTAGTTTTTCAGTGTGCCAAAGTGAAATAATTTTATGATAATTGGAGCAACAACAC-ATTGTACGTTATTTCATAGTCAGATAAATTCATCAATGTGATGTTAGTTTTTGTAATATAGTATAGATATTAGTTTCAGAAACTGTTCCAAAGAACATTAATTTAATATGAAATTTAAGGCAGCTTTTTTTTTTTAAAAAAAAAAGACGAAGTTTTTTAAATTTAGTTCACTTTGGTTTAACACTAACCATTTATCCACTTCTCTCTCACAAATTAAAACCTTACGAGAAATAATGGCCACAAAATTCATTAATGAAAACAATTTTAAAAAAAAATTGAATGTATTACTTAAATAGCATTCAGATAAATGACTAGGTAAACCTTTCGATTGTATAAAAAATGTCAAGATTTTTTACAAGTGTTTTACACTGTGAAAAAACCAGTCTAGTTTTGTAGTCCAAGCACCCCCATAAGCTTCAAAAAATTGGTTTTGAAAGTACTCTAAAGCTTCTTCTTCTGTTTTTTCTACTTGCAAAGTCTTGCGTAAGTATCCAATATCATTCATGGATTGTAGTTCTGGAATGCCGGTGGATAACATCATGATAAATAATGTAATGAGTAAGTTGGCATGCCGCCTTAACATAAGGTAAGCCTTTCCACACAGCTGCATGAATCTAGTTTAGAAAGAAAACATAATTATATGCATACAGCACAAATTATTTGAATGCATTAAGCCAGCAAACAACATTTGATTGAAGCAACCTACTTATGTTTTTACTCTTCATTACAAATCAAAAAGAAAACATCAAAAAACTTCACATTTGAAATTTCTGCATATTTTTATTGTAAAAGGTGAAATAATATTTATTTTAGTTCTTTTTTACAATATTTTCTCTTAGCTTATAAATCAATATCTTTTACATATAGATGTTGTGTTCAGCAAATCCCACAGGCTATGGAATAT----TATGTATTTATACACAGTATTCAATGATTGAGTCTTCTGATACAAGTCAAAAAGTATTAAATTTTAGCTTTATTTCTATCAGTGTGTAAATATAACTTAATTCAAACCAAAATAGGCCAAAAACTTTAAAATTAGACCAAATAGAAATGT--TATAT
Nfurtivus_RaccoonMtn_N1026 ATTGGAATTAAGTACTTAAATTTTTTATCTAGTAAAACATAGCTGAACCTAATACATAAGACTAAAAATGTAGAAGTCACATATATAATAATCTTAAGAGCCATAAGAAAATATTAGCATAAAGAATTAGTTTTTCAGTGTGCCAAAGTGAAATAATTTTATGATAATTGGAGCAACAACAC-ATTGTACGTTATTTCATAGTCAGATAAAGTCATCAATGTGATGTCAGTTTTTGTAATATAGTATAGATATTAGTTTCAGAAACTGTTCCAAAGAACATTAATTTAATATGAAATTTAAGGCAGCTTTTTTTTTTAAAAAAAAAAAGACGAAGTTTTTTAAATTTAGTTCACTTTGGTTTAACACTAACCATTTATCCACTTCTCTCTCACAAATTAAAACCTTACGAGAAATAATGGCCACAAAATTCATTAATGAAAACAATTTTAAAAAAAAATTGAATGTATTACTTAAATAGCATTCAGATAAATGACTAGGTAAACCTTTCGATTGTATAAAAAATGTCAAGATTTTTTACAAGTGTTTTACACTGTGAAAAAACCAGTCTAGTTTTGTAGTCCAAGCACCCCCATAAGCTTCAAAAAATTGGTTTTGAAAGTACTCTAAAGCTTCTTCTTCTGTTTTTTCTACTTGCAAAGTCTTGCGTAAGTATCCAATATCATTCATGGATTGTAGTTCTGGAATGCCGGTGGATAACATCATGATAAATAATGTAATGAGTAAGTTGGCATGCCGCCTTAACATAAGGTAAGCCTTTCCACACAGCTGCATGAATCTAGTTTAGAAAGAAAACATAATTATATGCATACAGCACAAATTATTTGAATGCATTAAGCCAGCAAACAACATTTGATTGAAGCAACCTACTTATGTTTTTACTCTTCATTACAAATCAAAAAGAAAACATCAAAAAACTTCACATTTGAAATTTCTGCATATTTTTATTGTAAAAGGTGAAATAATATTTATTTTAGTTCTTTTTTACAATATTTTCTCTTAGCTTATAAATCAATATCTTTTACATATAGATGTTGTGTTCAGCAAATCCCACAGGCTATGGAATAT----TATGTATTTATACACAGTATTCAATGATTGAGTCTTCTGATACAAGTCAAAAAGTATTAAATTTTAGCTTTATTTCTATCAGTGTGTAAATATAACTTAATTCAAACCAAAATAGGCCAAAAACTTTAAAATTAGACCAAATAGAAATGT--TATAT
Ngertschi_CedarCreek_N351 -------------------------------------------------------------------------------------------------------------ATCATTGTTCTAAAAAATTGATTCTTGTGTGTGCTGAGGTGAGTTTCTCCCCCCTCAGGAGAAGTAACACAACA------TGTTATTTCGTAGTCAGATAAAGTCACCAATGTGATGTCAGTT--AAAAATATAGTATAGATATTAGTTTCAGAAACTGTTTCAAAGATCATTAATCTAATACAAAATTTAAGGCAGCTTTTTTTTAATAAT-AAAAAAAAGACAGTTTTTTACACTTAGTTCATTATGGTTTAACACTGACCATTTATCCGCTCCTCTCTCACAAATTAAAACCTTACGAGAAATGATGGCCACAAAATTCATTAATGAAAACAATTTTAAAAAAAAATTGAATGTATTACTTCAATAGCATTCAGATAAATGACTAGGTAAACCTTTCGATTGTATAAAAAATGTCAAGATTTTTTACAAGTGTTTCACACTGTGAAAAAACCAGTCCAGTTTTGTAGTCCAAGCACCCCCGTAAGCTTCAAAAAATTGGTTTTGAAAGTACTCTAAGGCTTCTTCTTCGGTCTTCTCTACTTGCAAAGTCTTGCGTAAGTATCCAATATCATTCATGGACTGCAGTTCCGGTATGCCGGTGGATAACATCATGATAAATAATGTAATGAGTAAGTTGGCATGCCGCCTTAACATAAGGTACGCCTTTCCACACAGCTGCATGAATCTAGTTCAGAAAGAAAACATAAT--TACGCATACAGCACAAATTATTTGAATGCATTAAGCCGGCAACCC-----------CAACA------------------TTTTCATTACAAATCAAAATTAAAACATC-AAAAAA-------------------TTTTTTTT----------------------------------------TACATAATTTTCTTT--GCTTATAAATCAATATCTTTTACA-------TTTGTGTTTATAAAATAAAGTAGGCTATGGAATATAGTGTTTGTATTTGTACATAGTATTCAATGATTGAGTCTTCTGATACAAGTCAAAAAGTATTAAATTTTAGCTTTATTCCTATCAGTGCGTAAATATAAATTAATTCAAACCAAGATAGGC-AAAAACTTTAAAATTAGACCAAATAGAAAAACAATAAAT
Ngertschi_FrenchBroad_N968 ATTGTTCTAAAGCACTTAAATTTTTTATCTAGCAAAACATAACCGAACCTAATAGATAAGACTAAAAATGTAAAAGTCACATATATAAGAATCTTAAGAGCCATAAGAATCTATTGTGTGT----ATTGATTCTTGTGTGTGCTGAGGTAAGTTTCTTCCCCCTCAGGAGAAGTAACACAACA---ACATGTTATTTCTAAGTCAGATAAAGTCACCAATGTGACGTCAGTTTAAAAAACATAGTACGGATATTAGTTTTGGAAACTGTTCCAAAGAACATTAATCTAATACGAAATTTAAGGCAGG-TTTTTTTAATAATAAAAAAAGACAAAGTTTTTTAAACTTGGTTCACTATGGTTTAACACTGACCATTTATCCGCTCCTCTCTCACAAATTAAAACCTTACGAGAAATGATGGCCACAAAATTTGTTAATGAAAACAATTTTAAAAAAAAATTGAATGTATTACTTAAATAGCATTCAGATAAATGACTAGGTAAACCTTTCGATTGTATAAAAAATGTCAAGATTTTTTACAAGTGTTTCACACTGTGAAAAAACCAGTCTAGTTTTGTAGTCCAAGCACCCCCATAAGCTTCAAAAAATTGGTTCTGAAAGTACTCTAAAGCTTCTTCTTCGGTCTTTTCCACTTGCAAAGTCTTGCGTAAGTATCCAATATCATTCATGGATTGCAGTTCCGGTATGCCGGTGGATAACATCATGATAAATAATGTAATGAGTAAGTTGGCATGCCGCCTTAACATAAGGTACGCCTTTCCACACAGCTGCATGAATCTAGTTCAGAAAGAAAACATAAT--TATGCATACAGCACAAATTATTTGAATGCATTAAGCCGGCAAACCACATTTGATTGTAACA------------------TTTTCATTACAAATCAAAATTAAAACATCAAAAAGG-------------------TTTTTTTTC-------------------------------TTTTTTTTTACATAATTTTCTTT--GCTTATAAATCAATATCTTCTACATATACAT-TTGTGTTTATAAAACAAAGCAGGCTATGGAATATAGTG------TTTGTACATAGTATTCAATGATTGAGTCTTCCGATACAAGTCAAAAAGTATTAAATTTTAGCTTTATTCCTATCAGCGTGTAAATATAAATTAATTCACACCAAGATAGGCC---------------------------------------
Ngertschi_HickoryNutGap_N810 -------------------------------------------------------------------------------------------------------------ATCATTGTTCTAAAAAATTGATTCTTGTGTGTGCTGAGGTGAGTTTCTCCCCCCTCAGGAGAAGTAACACAACA------TGTTATTTCGTAGTCAGATAAAGTCACCAATGTGATGTCAGTT--AAAAATATAGTATAGATATTAGTTTCAGAAACTGTTTCAAAGATCATTAATCTAATACAAAATTTAAGGCAGCTTTTTTTTAATAAT-AAAAAAAAGACAGTTTTTTACATTTAGTTCATTATGGTTTAACACTGACCATTTATCCGCTCCTCTCTCACAAATTAAAACCTTACGAGAAATGATGGCCACAAAATTCATTAATGAAAACAATTTTAAAAAAAAATTGAATGTATTACTTAAATAGCATTCAGATAAATGACTAGGTAAACCTTTCGATTGTATAAATAATGTCAAGATTTTTTACAAGTGTTTCACACTGTGAAAAAACCAGTCCAGTTTTGTAGTCCAAGCACCCCCGTAAGCTTCAAAAAATTGGTTTTGAAAGTACTCTAAGGCTTCTTCTTCGGTCTTCTCTACTTGCAAAGTCTTGCGTAAGTATCCAATATCATTCATGGACTGCAGTTCCGGTATGCCGGTGGATAACATCATGATAAATAATGTAATGAGTAAGTTGGCATGCCGCCTTAACATAAGGTACGCCTTTCCACACAGCTGCATGAATCTAGTTCAGAAAGAAAACATAAT--CACGCATACAGCACAAATTATTTGAATGCATTAAGCCGGCAACCC-----------CAACA------------------TTTTCATTACAAATCAAAATTAAAACATC-AAAAAA-------------------AAAAATTT----------------------------------------TACATAATTTTCTTT--GCTTATAAATCAATATCTTTTACA-------TTTGTGTTTATAAAATAAAGCAGGCTATGGAATATAGTGTTTGTATTTGTACATAGTATTCAATGATTGAGTCTTCTGATACAAGTCAAAAAGTATTAAATTTTAGCTTTATTCCTA-------------------------------------------------------------------------------
Nholsingeri_BrumleyCrk_N916 --------------------------------------------------------------------------------------------------------------------------------------TCAGTGTGCCAAAGTGAAATAATTTTATGATAATTAGAGCAACAACACAATTGTATGTTATTTCATAGTCAGATAAAGTCACCAATGTGATGTCAGTTTTTGTAATATAGTATAGATATTAGTTTCAGAAACTGTTCCAAAGAACATTAATTTAATATGAAATTTAAGGCAGCCTTTTTTTTTTTAAAAAAAAAGACGAAGTTTTTTAAATTTAGTTCACATTGGTTTAACACTAACCATTTATCCACTTCTCTCTCACAAATTAAAACCTTACGAGAAATAATGGCCAAAAAATTCATTAATGAAAACAATTTTAAAAAAAAATTGAATGTATTACTTAAATAGCATTCAGATAAATGACTAGGTAAACCTTTCGATTGTATAAAAAATGTCAAGATTTTTTACAAGTGTTTTACACTGTGAAAAAACCAGTCTAGTTTTGTAGTCCAAGCACCCCCATAAGCTTCAAAAAATTGGTTTTGAAAGTACTCTAAAGCTTCTTCTTCTGTTTTTTCTACTTGCAAAGTCTTGCGTAAGTATCCAATATCATTCATGGATTGTAGTTCCGGTATGCCAGTGGATAACATCATGATAAATAATGTAATGAGTAAGTTGGCATGCCGCCTTAACATAAGGTACGCCTTTCCACACAGCTGCATGAATCTAGTTTAGAAAGAAAACATAATTATATGCATACAGCACAAATTATTTGAATGCATTAAGCCAGCAAAAAACATTTGATTGAAGCAACCTACTTATGTTTTTACTCTTCATTACAAA----------------------------------------------------------------------------------------------------------------------------------------------------------------------------------------------------------------------------------------------------------------------------------------------------------------------------------------------
Nholsingeri_PondCave_N541 ATTGTTCTAAAGCACTTAAATTTTTTATCTAGTAAAACATAGCTGAACCTAATACATAAGACTAAAAATATAGGAGTCGCATATACAATAATCTTAAGAGCCATAAGAAAATATTAGTATAAAGAATTAGTTTTTCAGTGTGCCAAAGTGAAATAATTTTATGATAATTGGAGCAACAACACAATTGTACGTTATTTCATAGTCAGATAAAGTCACCAATGTGATGTCAGTTTTTGTAATATAGTATAGATATTAGTTTCAGAAACTGTTCCAAAGAACATTAATTTAATATGAAATTTAAGGCAGCCTTTTTTTTTTTAAAAAAAAAGACGAAGTTTTTTAAATTTAGTTCACTTTGGTTTAACACTAATCATTTATCCACTTCTCTCTCACAAATTAAAACCTTACAAGAAATAATGGCCACAAAATTCATTAATGAAAACAATTTTA-AAAAAAATTGAATGTATTACTTAAATAGCATTCAGATAAATGACTAGGTAAACCTTTCGATTGTATAAAAAATGTCAAGATTTTTTACAAGTGTTTTACACTGTGAAAAAACCAGTCTAGTTTTGTAGTCCAAGCACCCCCATAAGCTTCAAAAAATTGGTTTTGAAAGTACTCTAAAGCTTCTTCTTCTGTTTTTTCTACTTGCAAAGTCTTGCGTAAGTATCCAATATCATTCATGGATTGTAGTTCCGGTATGCCAGTGGATAACATCATGATAAATAATGTAATGAGTAAGTTGGCATGCCGCCTTAACATAAGGTACGCCTTTCCACACAGCTGCATGAATCTAGTTTAGAAAGAAAACATAATTA--TGCATACAGCACAAATTATTTGAATGCATTAAGCCAGA-----ACATTTGATTGAAGCAACCTACTTATGTTTTTACTCTTCATTACAAATCAAAAATAAAACATCAAAAAACTTCACATTTGAAATTTCTGCATATTTTTATTGTAAAAGGTGAAATAATCTTTATTTTA-------TTTACAATACTTTCTCTTAGCTTATAAATCAATATCTTTTACATATAGATGTTGTGTTTAGCAAATCAAGATGGCTATGGAATATAGTGTTTGTATTTGTACACACTATTCAATGATGGAGTCTTCTGATACAAGTCAAAAAGTATTGCATTTTAGCTTTATTTCTATCAGTGTGTAAAT------TAATTCAAACAAAGATAGGCTAAAAACTTTAAAATTAAACCAAATAGAAAAATGATATGT
Njonesi_CaveSpringCave_N390 -------------------------------------------------------------------------AAGTCACATATATAAGTATCTTAAGAGCCATAAGAAAATATTGGTATAAATCAGCAGTATTTCCATGTGCCAAAGTGAAAAAATTTTATGATAATCGGAGCAACAACACAATTGTACGTTATTTCATAGTCAGATAAAGTCACCAATGTGATGTCAGTTTTTGTAATATAGTATAGATATTAGTTTCAGAAACTGTTCCAAAGAACATTAATTTAATATGAAATTTAAAGCAGCC-TTTTTTTTTAAAAAAAAAAGACGAAGTTTTTTAAACTTAGTTCACTTTAGTTTAACACTAACCATTTATCTGCTTCTCTCTCACAAATTAAAACCTTACGAGAAATAATGGCCACAAAATTCATTAATGAAAACAATTTTAAAAAAAAATTGAATGTATTACTTAAATAGCATTCAGATAAATGACTAGGTAAATATTTCGATTGTATAAAAAATGTCAAGATTTTTTACAAGTGTTTTACACTGTGAAAAAACCAGTCTAATTTTGTAGTCCAAGCACCGCCATAAGCTTCAAAAAATTGGTTTTGAAAGTACTCTAAAGCTTCTTCTTCTGTTTTTTCTACTTGCAAAGTCTTGCGTAAGTATCCAATATCATTCATGGATTGCAGTTCCGGTATGCCGGTGGATAACATCATGATAAATAATGTAATGAGTAAGTTGGCATGCCGCCTTAACATAAGGTACGCCTTTCCACACAGCTGCATGAATCTAGTTTAGAAAGAAAACATAAT--TATGCATACAGCACAAATTATTTAAATGCATTAAGCCAGCAAACAACATTTGATTGAAGCAACCTACTCATGTTTTTACTCTTCATTACAAATCAAAAATAAGACATCAAAAAACTTCACATTTGAAATTTCTGCGTATTTTTATTGTAAAAGAGGAAATAATATTTATTTTAGTTTTTTTTAACAATATTTTCTCTTACCTTATAAATCAATATCTTTTACATATAGATGTTGTGTTTAGCAAATCAAACTGGCTATGGAATATCTGGTTTGTATTTGTACACACTATTCAATGATTGAGTCTTCTGATACAAGTCAAAAAGTATTGCATTTTAGCTTTATATTTATCAGTGTGTAAATATAAATTAATTCAAACCAAGATAGGCTAAAAACTTTAAAATTAGATCAAATAGAAAAATAATATGT
Nlowderi_ChestnutBranch_N731 ATTGTTTCATGTCCCCCAGTTTCTGGGTCTGGTCGAACATGGATGTTCTTCGAAATTCGAACTAAGGGTCCAAATTTAACAAGGGT-CCATTATTGTACGCTGCACCAAATCGTTGGTCTTAAAAATTGATTCTTGTGTGTGCTGAGGTGAGTTTCTTCCCCCTCGGGAGAAATAACAAC---ACAACATGTTATTTCGTAGTCAGATAAAGTCACCAATGGGATGTCAGTTTGTAAAATATAATATGGATATTAGTTTCAGAAACTGTTCCAAAGAACATTAATCTAATATGAAATTTAAGGCAGCC-TTTTTTAATAAT-AAAAAAGACAAAGTTTTT-AAACTTAGTTCACTTTGGTTTAACACTGACCATTTATCCACTTCTTTCTCACAAATTAAAACCTTACGAGAAATAATGC------AATTCATTAATGAAAACAATTTTAAAAAAAAATTGAATGTATTACTTAAATAGCATTCAGATAAATGACTAGGTAAACCTTTCGATTGTATAAAAAATGTCAAGATTTTTTACAAGTGTTTTACACTGTGAAAAAACCAGTCTAGTTTTGTAGTCCAAGCACCCCCATAAGCTTCAAAAAATTGGTTTTGAAAGTACTCTAAAGCTTCTTCTTCTGTCTTTTCTACTTGCAAAGTCTTGCGTAAGTATCCAATATCATTCATGGATTGTAGTTCCGGTATGCCGGTGGATAACATCATGATAAATAATGTAATGAGTAAGTTGGCATGCCGCCTTAACATAAGGTACGCCTTTCCACACAGCTGCATGAATCTAGTTTAGAAAGAAAACATAATTATATGCATACAGCACAAATTATTTGAATGTATTAAGCCAGCAAACAACATTTGATTGAAGCAACCTACTTATGTTTTTACTCTTCATTACAAATCAAAAATAAAACATCAAAAAAC-----TTTTAAAATTTCAGCGTATTTTTATTGTAAAAGGTGAAATAATCTTTATTTTAG--TTTTTTTACAATATTTTCTCTTAGCTTATTAATCAATATCTTTTACATATAGATGTTGTGTTTAGCAAATCAAGCCGGCTATGGAATATAGTGTTTGTATTTGTACACACTATTCAATGATTGAGTCTTCTGATACAAGTCAAAAAGTATTGCATTTTAGCTTTATTTCTATCAGCGTGTAAAT------TAATACAAACCAAGATAGGCTAAAAACTTTAAAATTAGACCAAATAGAAAAATAATATGT
Nlula_BeeRockCave_G2091 ATAGTTTCGTGTCGCCCAGTTTGTGTGTCTAGTCAAACATGAACGTTCTTCGTAAGTGAGACTAAGGATCCAAATTTAACAAAGGTTCCATTATTGGAAGCCGCACCAAATCATTGGTCTAAAAAATTGATTCTTGTGTGTGCTGAGGTGAGTTTCTTCCTCCTCAGGAGAAGTAACAACACA---ACATGTTATTTTGTAGTCAGATAAAGTTACCAATGTGATGTCAGTATTTAAAATATAGTATGGATATTAGTTTCAGAAACTGTTCCAAAGAACATTAATCTAATATGAAATTTAAGGCAGCTTTTTTTTAATAATAAAAAAAGACAAAGTTTTTTAAATTTAGTTCACTTTGGTTTAACACTGACCATCTATCCACTTCTCTCTCACAAATAAACACCTTACGAGAAATAATGGCCACAAAATTCATTAATGAAAACAATTTTAAAAAAAAATTGAATGTATTACTTAAATAGCATTCCGATAAATGACTAGGTAAACCTTTCGATTGTATAAAAAATGTCAAGATTTTTTACAAGTGTTTTACACTGTGAAAAAACCAGTCTAGTTTTGTAGTCCAAGCACCCCCATAAGCTTCAAAAAATTGGTTTTGAAAGTACTCTAAAGCTTCTTCTTCTGTTTTTTCTACTTGCAAAGTCTTGCGTAAGTATCCAATATCATTCATGGATTGTAGTTCTGGAATGCCGGTGGATAACATCATGATAAATAATGTAATGAGTAAGTTGGCATGCCGCCTTAACATAAGGTACGCCTTTCCACACAGCTGCATGAATCTAGTTTAGAAAGAAAACATAAT--TATGCATACAGCGCAAATTATTTGAATGCATTAAGCCAGCAAACAACATTTGATTGAATTTGATTACTTATGTCTTTACTCTTCATTACAAATCAAAAAGAAAACACCAAAAAACTTCACATTTGAAATTTCTGCGTATTTTTATTGTGAAAGGTGAAATAATATTTATTTTAGTTTTTTTTTACAATATTTTCTCCTAGCTTATAAATCAATATCTTTTACATATAGATGTTGTGTTCAGCAAATCCCACAGGCTATGGAATAT----TATGTATTAGTACACAGTATTCAAGGATTGAGTCTTCTGATACAAGTCAAAAAGTATTAAATTTTAGCTTTATTTCTATCAGTGTGTAAATATAACTTAATTCAAACCAAAATAGGCCAAAAACTTTAAAATTAGACCAAATAGAAAAATAATATAT
Nlula_LulaFallsCave_G2084 ATTGTTTCGTGTCGCCCAGTTTCTGGATCTGGTCAAACATGAATGTTCTTCATAAGTCGGACTAAGGATCCATATTTAACAAAGGGTCCATTATTGGAAGCCGCACCAAATCATTGGTCTAAAAAATTGATTCTTGTGTGTGCTGAGGTGAGTTTCTTCCTCCTCAGGAGAAGTAACAACACA---ACATGTTATTTTGTAGTCAGATAAAGTTACCAATGTGATGTCAGTTTTTAAAATATAGTATGGATATTAGTTTCAGAAACTGTTCCAAAGAACATTAATCTAATATGAAATTTAAGGCAGCTTTTTTTTAATAATAAAAAAAGACAAAGTTTTTTAAATTTAGTTCACTTTGGTTTAACACTGACCATCTATCCACTTCTCTCTCACAAATAAAAACCTTACGAGAAATAATGGCCACAAAATTCATTAATGAAAACAATTTTAAAAAAAATTTGAATGTATTACTTAAATAGCATTCAGATAAATGACTAGGTAAACCTTTCGATTGTATAAAAAATGTCAAGATTTTTTACAAGTGTTTTACACTGTGAAAAAACCAGTCTAGTTTTGTAGTCCAAGCACCCCCATAAGCTTCAAAAAATTGGTTTTGAAAGTACTCTAAAGCTTCTTCTTCTGTTTTTTCTACTTGCAAAGTCTTGCGTAAGTATCCAATATCATTCATGGATTGTAGTTCTGGAATGCCGGTGGATAACATCATGATAAATAATGTAATGAGTAAGTTGGCATGCCGCCTTAACATAAGGTACGCCTTTCCACACAGCTGCATGAATCTAGTTTAGAAAGAAAACATAAT--TATGCATACAGAACAAATTATTTGAATGCA------------------------------------------------------------------------------------------------------------------------------------------------------------------------------------------------------------------------------------------------------------------------------------------------------------------------------------------------------------------------------------------------------------
Nnasicus_CaneyFork_N171 ----------AATGCTTATCTTTTAAATCTAGTAAACCATAGCTGAACCTAATAAATAAGACTAAAAATGTGAAAGTCACATATATAAGAATCTTAAGAGCCATAAGAAAATATTAGTATAAATAAGCAGTTTTTCAGTGTGCCAAAGTGAAATACTTTTATGATAATTGGAGCAACAACACAATTATACGTTATTTCATAGTCAGATAAAGTCACCAATGTGATGTCAGTTTTTGTAATATAGTATAGATATTAGTTTCAGAAACTGTTGCAAAGAACATTAATTTAACATAAAATTTAAGGCAGCCTTTTTTTTAAAAAAAAAAAAGACGAAGTTTTTTAAACTTAGTTCACTTTGGTTTAACACTAACCATTTATCCACTTCTCTTTCACAAATTAAAACCTTACGAGAAATGATGGCCACAAAATTCATTAATGAAAACAATTTTAAAAAAAATTTGAATGTATCACTTAAATAGCATTCAGATAAATGACTAGGTAAACCTTTCGATTGTATAAAAAATGTCAAGATTTTTTACAAGTGTTTTACACTGTGAAAAAACCAGTCCAGTTTTGTAGTCCAAGCACCCCCATAAGCTTCAAAAAATTGGTTTTGAAAGTACTCTAAGGCTTCTTCTTCTGTCTTTTCTACTTGCAAAGTCTTGCGTAAGTATCCAATATCATTCATGGATTGTAGTTCCGGTATGCCGGTGGATAACATCATGATAAATAATGTAATGAGTAAGTTGGCATGCCGCCTTAACATAAGGTACGCCTTTCCACACAGCTGCATGAATCTAGTTCAGAAAGAAAACATAAT--TATGCATATAGCACAAATTATTTAAATGCATTAAGCCGGCA----ACATTTGATTGTAACA------------------TTTTCATTACAAATCAAAATTAAAACATCAAAAAGT-------------------ATTTTTTTTATTG---------------------------TTTTTTTTTACTGAATTTTCTTT--GTTTACAAATCAATATCTTTTGCATATACATGTTGTGTTTATAAAATAAAGCAGGCTATGGAATATAGTGTTTGTATTTGTACACAGTATTCAATGATTAAGTCTTCTGATACAAGTCAAAAAGTATTAAATTTTAGCTTTATTCCTATCAGTGT------------------------------------------------------------------------
Nnasicus_CoweeTrain_N189 ------------------------------------------------------------------------------------------------------------------------------------------------------------------------------------------------------------------------------------------ATAAATATA-TATATATATTAGTTTCAGAAATTGTTCCAAAGAACATTAATTTAATATGAAATTTAAAGCAGCCTTTTTTAAA-----AAAAAAGACAAAGTTTTTTAAACTTAGTTCATTTTGGTTTAACACTGACCATTTATCCGCTCCCCTCTCACAAATTAAAACCTTACGAGAAATGATGGCCACAAAATTCATTAATGAAAACAATTTTAAAAAAAAATTGAATGTATTACTTAAATAGCATTCAGATAAATGACTAGGTAAACCTTTCGATTGTATAAAAAATGTCAAGATTTTTTACAAGTGTTTTACACTGTGAAAAAACCAGTCTAGTTTTGTAGTCCAAGCACCTCCATAAGCTTCAAAAAATTGGTTTTGAAAGTACTCTAAAGCCTCTTCTTCTGTCTTTTCTACTTGCAAAGTCTTGCGTAAGTATCCAATATCATTCATGGATTGCAGTTCCGGTATGCCGGTGGATAACATCATGATAAATAATGTAATGAGTAAGTTGGCATGCCGCCTTAACATAAGGTACGCCTTTCCACACAGCTGCATGAATCTAGTTCAGAAAGAAAACATAAT--TATGCATATAGCACAAATTATTTAAATGCATTAAGCCGGCAACAA-----TGATTGTAACA-----------------TTTTTCATTACAAATC------AAAACATCAAAAAGT-------------------TTTTTTTT----------------------------------------TACAATATTTTCTTT--GCTTATAAATCAATATCTTTTACATATACATGTTGTGTTTATAAAATAAAGCAGGCTATGGAATATAGTGTTTGTATTTGTACATAATATTCAATGATTGAGTCTTCTGATACAAGTCAAAAAGTATTAAATTTTAGCTTTATTCCTATCAGTGTGTAAATATAAATTAATTCAAACCAAGATAGGCCAAAAACTTTAAAATTAGACCGAATAGAAAAATAATATAT
Npaynei_Grindstaff_N646 --------------------------------------------------------------------------------------------------------------------------------------------------------------------------------------------------------------------------------------------------------------------------------------------------------------------------------------------------------------------------------------------------------------------------------------------------------------------------------------------------------------------------------------------------------------------------------AACCAGTCTAGTTTTGTAGTCCAAGCACCCCCATAAGCTTCAAAAAATTGGTTTTGAAAGTACTCTAAAGCTTCTTCTTCTGTTTTTTCTACTTGCAAAGTCTTGCGTAAGTATCCAATATCGTTCATGGATTGTAGTTCCGGTATGCCGGTGGATAACATCATGATAAATAGTGTAATGAGTAAGTTGGCATGCCGCCTTAACATAAGGTATGCCTTTCCACACAGCTGCATGAATCTAGTTTAGAAAGAAAACATAATTATATGCATACAGCACAAATTATTTGAATGCATTAAGCCAGCAAAAAACATTTGATTGAAGCAACCTACTTATGTTTTTACACTTCATTACAAATCAAAAATAAAACATCAAAAAACTTCACATTTGAAATTTCTGCATATTTTTATTGTAAAAGGTGAAATAATCTTTATTTTAGT-TTTTTTTACAATACTTTCTCTTAGCTTATAAATCAATATATTTTACATATAGATGTTGTGTTTAGCAAATCAAGCTGACTATGGAATATCGTGTTTGTATTTGTACACACTATTCAATGACAGAGTCTTCTGATA-------------------------------------------------------------------------------------------------------------------
Npaynei_NorrisDamCave_N348 ATTGTTCTAAAGCATTTAAATTTTTTATCTAGTAAAACATAGCTGAACCTAATACATAAGACAAAAAATGTAGAAGTCGCATATATAAGAATCTTAAGAGCCATAAGAAAATATTAGTATAAAGAATTAGTTTTTCAGCGTGCCAAAGTGAAATAATTTTATGATAATTAGAGCAACAACACAATTGTACGTTATTTCATAGTCAGATAAAGTCACCAATGTGATGTCAGTTTTTGTAATATAGTATAGATATTAGTTTCAGAAACTGTTCCAAAGAACATTAATTTAATATGAAATTTAAGGCAGCCTTTTTTTAAAAAAAAAAAAAGATGATGTTTTTTAAATTTAGTTCACTTTGGTTTAACACTAACCATTTATCCACTTCTCTCTCACAAATTAAAACCTTACGAGAAATAATGGCCACAAAATTCATTAATGAAAACAATTTTAAAAAAAAATTGAATGTATTACTTAAATAGCATTCAAATAAATGACTAGGGAAACCTTTCGATTGTATAAAAAATGTCAAGATTTTTTACAAGTGTTTTACACTGTGAAAAAACCAGTCTAGTTTTGTAGTCCAAGCACCCCCATAAGCTTCAAAAAATTGGTTTTGAAAGTACTCTAAAGCTTCTTCTTCTGTTTTTTCTACTTGCAAAGTCTTGCGTAAGTATCCAATATCGTTCATGGATTGTAGTTCCGGTATGCCGGTGGATAACATCATGATAAATAGTGTAATGAGTAAGTTGGCATGCCGCCTTAACATAAGGTATGCCTTTCCACACAGCTGCATGAATCTAGTTTAGAAAGAAAACATAATTATATGCATACAGCACAAATTATTTGAA-ACATTAAGCCAGCAAAAAACATTTGATTGAAGCAACCTACTTATGTTTTTACTCTTCATTACAAATCAAAAATAAAAAATCAAACAACTTCACATTTGAAATTTCTGCATATTTTTATTGTAAAAGGTGAAATAATC------------TTTTTTTACAATACTTTCTCTTAGCTTATAAACCAATATATTTCACATATAGATGTTGTGTTTAGCAAATCAAGCTGGCTATGGAATATAGTGTTTGTATTTGTACACACTATTCAATGATGGAGTCTTCTGATACAAGTCAAAAAGTACTGCATTTTAGCTTTATTTCTATCAGTGTGTAAATATAAATTAATTCAAACCGAGATAGGCTAAAAATTTTAAAATTAAACCAAATAGAAAAATAATATGT
Npaynei_UnakaMtns_N943 ATTGTTCTAAAGCACTTAAATTTTTTATCTAGTAAAACATAGCTGAACCT-----ATAAGACAAAAAATGTAGAAGTCGCATATATAAGAATCTTAAGAGCCGTAAGAA---ATTAGTATAAAGAATTATTTTTTCAGTGTGCCAAAGTGAAATAATTTTATGATAATTAGAGCAACAACACAATTGTATGTTATTTCATAGTCAGATAAAGTCACCAATGTGATGTCAGTTTTTGTAATATAGTATAGATATTAGTTTGATAAGATGGAATATAGGATATTAGTTTGATAAG-------------------TTATAGTATAGATAAGATGGAAGTTTTTTAAATTTAGTTCACTTTGGTTTAACACTAGCCATTTATCCACTTCTCTCTCACAAATTAAAACCTTACAAGAAAGAATGGCCACAAAATTCATTAATGAAAACAATTTTAAAAAAAAATTGAATGTATTACTTAAATAGCATTCAAATAAATGACTAGGGAAACCTTTCGATTGTATAAAAAATGTCAAGATTTTTTACAAGTGTTTTACACTGTGAAAAAACCAGTCTAGTTTTGTAGTCCAAGCACCCCCATAAGCTTCAAAAAATTGGTTTTGAAAGTACTCTAAAGCTTCTTCTTCTGTTTTTTCTACTTGCAAAGTCTTGCGTAAGTATCCAATATCGTTCATGGATTGTAGTTCCGGTATGCCGGTGGATAACATCATGATAAATAACGTAATGAGTAAGTTGGCATGCCGCCTTAACATAAGGTATGCCTTTCCACACAGCTGCATGAATCTAGTTCAGAAAGAAAACATAATTATATGCATACAACACAAATTATTTGAATGCATTAAGCCAGCAAAA-ACATTTGATTGAAGCAACCTACTTATGTTTTTACTCTTCATTACAAATCAAAAATAAAACATCAAAAAACTTCACATTTGAAATTTCTGCATATTTTTATTGTAAAAGGTGAAATAATCT-----------TTTTTTTACAATACTTTCTCTTAGCTTATAAATCAACATATTTCGCATATAGATGTTCTGTTTAGCAAATCAAGCTGGCTATGGAATATAGTGTTTGTATTTGTACACACTATTCAATGATGGAGTCTTCTGATACAAGTCAAAAAGTATTGCATTTTAGCTTTATTTCTATCAGTGTGTAAAT------TAATTCAAACCAAGATAGGCTAAAAACTTTAAAATTAAACCAAATAGAAAAATAATATGT
Npecki_HaskellSims_G3697 TTTGTTCTAAAGCACTTAAATTTTTTATCTAGTAA----------AACCTTTTAGATTAGACTAAAAATGTAAAAGTCTCATATATAAGAATCTTAAGAGCCATAGGAAAATATTAGTATAAATAATCAGTTTTTCAGTGTGCCAAAATGAAATAATTTCATGATAACTGGAGCAACAACAC-ATTGTATGTTATCTCATAGTCAGATAAAGTCACCAATGTTGTATCGATTTATATA-TATAGTATAGATATTAATTTCAGAAATTGTTCCAAAGAACATTAATTTAATATGAAATTAAGAGCAGCATTTTTTAA------AAAAAATACTAAGTTTTTTAAATTTAGTTCACGTTGGTTTAACTTTGACCATTTATTCACTTCTCTTTCACAAATCAAAACCTTACAAGAAATAATGACCACAAAATTCGTTAATGAAAACAATTTTAAAAAAAA-TTGAATGCATTACTTAAATAGCATTCAGATAAATGACTAGGTAAACCTTTCGTTTGTATAAAAAATGTCAAGATTTTTTACAAGTGTTTTACACTGTGAAAAAACCAGTCTAGTTTTGTAGTCCAAGCACCTCCATAAGCTTCAAAAAATTGATTTTGAAAGTACTCTAAAGCTTCTTCTTCCGTTTTTTCTACTTGCAAAGTCTTGCGTAAGTATCCAATATCGTTCATGGATTGTAGTTCCGGTATGCCGGTGGATAACATCATGATAAATAATGTAATGAGTAAGTTGGCATGCCGCCTTAACATAAGGTACGCTTTTCCACACAGCTGCATGAATCTAGTTTAGAAAGAAAACATAAT--TATACATATAGCACAAATTATTTGTGTGCATTAAGCCAGAAAAC-ACATTTGATTGAAACAGCCTACTTATCTCTTTACTTTTCATTGCAAATCCAAAATAAAACATCAAAAAACTTCGCGTTTGAAATTTCTGCGTATTTTTATTGTAAAAAGTGAAATAATCTTTATTTTAGTTTTTTTTTACAATATTTTCT--TAGCTTATAAATCAATATCTTTTACATATACATATTGCGTTTATAAAATAAAGCAGGCTATGGAATATAGTGTTTGTATTTGTACACTGTATTCAATGAATGAGTCTTCTGATGCAAGTGAAAAAGTATTAAATTTTAGCTTTAATTTTATCAGTGTGTAAATATAAATTAATTCAACC----------------------AATTAGACCAAATAGAAAAAGAATATAT
Npecki_HurricaneMazeCave_G2100 ATTGTTCTAAAGCACTTAAATTTTTTATCTAGTAA----------AACCTTTTAGATTTGACTAAAACTTTAAAAGTCTCATATATAAGAATCTTAAGAGCCATACGAAAATATTAGTATAAATAATCAGTTTTTCAGTGTGCCAAAATGAAATAATTTTATGATAACTGGAGCAACAACACAATTGTATGTTATCTCATAGTCAGATAAAGTCACCAATGTTGTGTCGATATATATAGTATAGTATAGATATTAGTTTCAGAAATTATTCGAAAGAACATTAATTTAATATGAAAGTTAAAGCAGCGTTTTTTAA------AAAAAAGACTAAGTTTTTTAAACTTAGTTCACGATGGTTTAACATTGACCATTTATCCACTTCTCTTTCACAAATCAAAACCTTACAAGAAATAATGACCACAAAATTCGTTAATGAAAACAATTTTAAAAAAAAATTGAATGTATTACTTAAATAGCATTCAGATAAATGACTAGGTAAACCTTTCGTTTGTATAAAAAATGTCAAGATTTTTTACAAGTGTTTTACACTGTGAAAAAACCAGTCTAGTTTTGTAGTCCAAGCACCTCCATAAGCTTCAAAAAATTGATTTTGAAAGTACTCTAAAGCTTCTTCTTCTGTTTTTTCAACTTGCAAAGTCTTGCGTAAGTATCCAATATCATTCATGGATTGTAGTTCCGGTATGCCGGTGGATAACATCATGATAAATAATGTAATGAGTAAGTTGGCATGCCGCCTTAACATAAGGTACGCTTTTCCACACAGCTGCATGAATCTAGTTTAGAAAGAAAACATAAT--TATACATATAGCACAAATTATCTGTGTGCATTTAGCCAGAAAAC-ACATTTGATTGAAACAGCCTACTTATCTCTTTACTTTTCATTGCAAATCCAAAATGAAACATCAAAAAACTTCGCATTTGAAATTTCTGCGTATTTTTATTGTAAAAAGTGAAATAATCTTTATTTTAGTTTTTTTTTACAATATTTTCT--TAGCTTATAAATCAATAACTTTTACATATACATATTGCATTTATAAAATAAAGCAGGCTATGGAATATAGTGTTTGTATTTGTACACTGTATTCAATGATTGAGTCTTCTGATGCAAGTGAAAAAGTATTAAATTTTAGCTTTAATTTTATTAGTGTGTAAATATAAATTAATTCAACC----------------------AATTAGACCAAAT---------------
Npecki_Monteagle_N062 ATTGTTCTAAAACACTTAAATTTTTTATCTAGTAA----------AACCTTTTAGATTAGATTAAAAATGTAAAAGTCTCATATATAAGAATCTTAAGAGCCGTACGAAAATACTAGTATAAATAATCAGTTTTTCAGTGTGCCAAAATGAAATAATTTTATGATAACCGGAGCAACAACAC-ATTGTATATTATCTCATAGTCAGATAAAGTCACCAATGTTGTGTCGATTTATATA-TATAGTATAGATATTAATTTCAGAAATTGTTCCAAAGAACATCAATTTAATATGAAATTTAAAGCAGCGTTTTTTAA------AAAAAAGATTAAGTTTTTCAAACTTAGTTCACGTTGGTTTAACACTGACCATTTATCCGCTTCTCTCTCATAAATCAAAACCTTACAAGAAATAATGACCACAAAATTCGTTAATGAAAACAATTTTAAAAAAAAATTGAATGTATTACTTAAATAGCATTCAGATAAATGACTAGGTAAACCTTTCGTTTGTATAAAAAATGTCAAGATTTTTTACAAGTGTTTTACACTGTGAAAAAACCAGTCTAGTTTTGTAGTCCAAGCACCTCCATAAGCCTCAAAAAATTGATTTTGAAAGTACTCTAAAGCTTCTTCTTCCGTTTTTTCTACTTGCAAAGTCTTGCGTAAGTATCCAATATCATTCATGGATTGTAGTTCCGGTATGCCGGTGGATAACATCATGATAAATAATGTAATGAGTAAGTTGGCATGCCGCCTTAACATAAGGTACGCTTTTCCACACAGCTGCATGAATCTAGTTTAGAAAGAAAACATAAT--TATACATATAGCACAAATTATTTGTGCGC------------------------------------------------------------------------------------ACTTCACATTTGAAATTTCTGCGTACTTTTATTGTAAAAAGTGAAATAATC----TTTTAGGTTTTTTTTACAACATTTTCT--TAGCTTATAAATCAATATCTTTTACATATACATATTGTGTTTATTAAATAAAGCTGGCTATGGAATATAGTGTTTGTGTCTGTACACAGTATTCAATGATTGAGTCTTCTGATGCAAGTGAAAAAGTATTAAATTTTAGCTTTAATTTTATCAGTGTGTAAATATAAATTAATTCAATG----------------------AATCAGACCAAATAGAAAAAGAATATAT
Nperlakyi_SChimneys_N1079 ATTGTTCTAAAGCACTTAAATTTTTTATCTAGTAAAACATAGCTGAACCTAATAAATAAGACTAAAAATGTAAAAGTCACATATATAAGTATCTTAAGAGCCATAAGAAAATATTGGTATAAATCAGCAGTTTTTCCATGTGCCAAA-TGAAATAATTTTATGATAATTGGAGCAACAACACAATTGTACGTTATTTCATAGTCAGATAAAGTCACCAATGTGATGTCAGTTTTTGTAATATAGTATAGATATTAGTTTCAGAAACTGTTCCAAAGAACATTAATTTAATATGAAATTTAAAGCAGCCTTTTTTTTTTAAAAAAAAAAGACAAAGTTTTTTAAACTTAGTTCACTTTAGTTTAACACTAACCATTTATCCGCTTCTCTCTCACAAATTAAAACCTTACGAGAAATAATGGCCACAAAATTCATTAATGAAAACAATTTTAAAAAAAAATTGAATGTATTACTTAAATAGCATTCAGATAAATGACTAGGTAAACCTTTCGATTGTATAAAAAATGTCAAGATTTTTTACAAGTGTTTTACACTGTGAAAAAACCAGTCTAGTTTTGTAGTCCAAGCACCCCCATAAGCTTCAAAAAATTGGTTTTGAAAGTACTCTAAAGCTTCTTCTTCTGTTTTTTCTACTTGCAGAGTCTTGCGTAAGTATCCAATATCATTCATGGATTGTAGTTCCGGTATGCCGGTGGATAACATCATGATAAATAATGTAATGAGTAAGTTGGCATGCCGCCTTAACATCAGGTACGCCTTTCCACACAGCTGCATGAATCTAGTTTAAAAAGAAAACATATT--TATGCATACAGCACAAATTATTTGAATGCATTAAGCCAGCAAACAACATTTGATTGAAGCAACCTACTTATGTTTTTACTCTTCATTACAAATAAAAAATAATACATCAAAAAACTTCACATTTGAAATTTCTGCGTATTTTTATTGTAAAAGAGGAAATCATATTTATTTTAGTTTTTTTTTACAATATTTTCTCTTACCTTATAAATCAATATCTTTTACATATAGATGTTGTGTTTAGCAAATCAAACTGGCTATGGAATATAGTGTTTGTATTTGTACACACTATTCAATGATTGAGTCTTCTGATACAAGTCAAAAAGTATTGCATTTTAGCTTTATATTTATCAGTGTGTAAAT------TAATTCAAACCAAGATAGGCTAAAAACTTTAAA---------------------------
Nreclusus_Newfound_N259 ----------------------------------------------------------------------------------------------------------------------------------------------------------------------------------------------------------------------------------------------------------------------------------------------------------------------------------------------------------------------------------------------------------------------------------------------CATTAATGAAAACAATTTTAAAAAAAAATTGAATGTATTACTTAAATAGCATTCAGATAAATGACTAGGTAAATGTTTCGATTGTATAAAAAATGTCAAGATTTTTTACAAGTGTTTTACACTGTGAAAAAACCAGTCTAGTTTTGTAGTCCAAGCACCCCCATAAGCTTCAAAAAATTGGTTTTGAAAGTACTCTAAAGCTTCTTCTTCTGTCTTTTCTACTTGCAAAGTCTTGCGTAAGTATCCGATATCATTCATGGATTGTAGTTCCGGTATGCCAGTGGATAACATCATGATAAATAATGTAATGAGTAAGTTGGCATGCCGCCTTAACATAAGGTACGCCTTTCCACACAGCTGCATGAATCTAGTTTAGAAAGAAAACATAATTA--TGCATACAGCACAAATTATTTGAATGCATTAAGCCAGCAAA--ACATTTGATTGAAGCAACCTACTTATGTTTTTACTCTTCATTACAAATCAAAAATAA------------------------------------------------------------------------------------------------------------------------------------------------------------------------------------------------------------------------------------------------------------------------------------------------------------------------------------
Nreclusus_Noland_N1051 ATTGTTCTAAAGCACTTAAATTTTTTATCTAGTAAAACATAGCTGAACCTAATAAATAAGACTAAAAATGTAAAAGTCACATATATAAGTATCTTAAGAGCCATAAGAAAATATTGGTATAAATCAGCAGTTTTTCCATGTGCCAAAGTGAAATAATTTTATGATAATTG----AACAACACAGTTGTACGTTATTTCATAGTCAGATAAAGTCACCAATGTGATGTCAGTTTTTGTAATATAGTATGGATATTAGTTTCAGAAACTGTTCCAAAGAACATTAATTTAATATGAAATTTAAAGCAGCCTTTTTTTTTAAAAAAAAAAAGACGAAGTTTTTTAAACTTAGTTCATTTTAGTTTAACACTAACCATTTATCCGCTTCTCTCTCACAAATTAAAACCTTACGAGAAATAATGGCCACAAAATTCATTAATGAAAACAATTTTAAAAAAAAATTGAATGTATTACTTAAATAGCATTCAGATAAATGACTAGGTGAACCTTTCGGTTGTATAAAAAATGTCAAGATTTTTTACAAGTGTTTTACACTGTGAAAAAACCAGTCTAATTTTGTAGTCCAAGCACCCCCATAAGCTTCAAAAAATTGGTTTTGAAAGTACTCTAAAGCTTCTTCTTCTGTTTTTTCTACTTGCAAAGTCTTGCGTAAGTATCCAATATCATTCATGGATTGTAGTTCCGGTATGCCGGTGGATAACATCATGATAAATAGTGTAATGAGTAAGTTGGCATGCCGCCTTAACATAAGGTACGCCTTTCCACACAGCTGCATGAATCTAGTTTAGAAAGAAAACATAATTATATGCATACAGCACAAATTATTTAAATGCATTAAGCCAGCAAACAACATTTGATTGAAGCAACCTACTTATGTTTTTACTCCTCATTACAAATCAAAAATAAGACATCAAAAAACTTCACATTTGAAATTTCTGCGTATTTTTATTGTAAAAGAGGAAATAATATTTATTTTAGTTTTTTTTTACAATATTTTCTCTTACCTTATAAATCAATATCTTTTACATATAGATGTTGTGTTTAGCAAATCAAACTGGCTATGGAATATAGTGTTTGTATTTGTACACACTATTCAATGATTGAGTCTTCTGATACAAGTCAAAAAGTATTGCATTTTAGCTTTATATTTATCAGTATGTAAATATAAATTAATTCAAACGAAGATAGGCTAAAAATTTTAAAATTAGATCAAATAGAAAAATAATATGT
Nreclusus_Smokemont_N1020 ------------------------------------------ATGTTCTTCGTAAGGCGGACTAAGGATCCAAATTTAACAAGGGT-CCATTATTGGAAGCCGCACTAAAGCATTGGTCTAAAAAATAGATTCTTGTGTGTGCTGAGGTGAGTTTCTTCCCCCTCAGGAGAAGCAACAAT---ACAACATGTTATTTCTTAGTCAGATATAGTCACCCATGTGATGTCAGTTTATAAAATATAGTATGGATATTAGTTTCAAAAAGTGTTCCAAAGAACATTAATCTAATATGAAATTTAGGGCAGCCTTTTTTTAATAATAAAAAAAGACAAAGTTTTTTAAACTTAGTTCACTTTGGTTTAACAATGACCATTTATCCGCTTCTCTCTCACGAATTAAAACCTTACGAGAAATAATGGCCACAAAATTCATTAATGAAAACAATTTTAAAAAAAAATTGAATGTATTACTCAAATAGCATTCAGATAAATGACTAGGTAAACCTTTCGATTGTATAAAAAATGTCAAGATTTTTTACAAGTGTTTTACACTGTGAAAAAACCAGTCTAATTTTGTAGTCCAAGCACCCCCATAAGCTTCAAAAAATTGGTTTTGAAAGTACTCTAAAGCTTCTTCTTCTGTTTTTTCTACTTGCAAAGTCTTGCGTAAGTATCCAATATCATTCATGGATTGTAGTTCCGGTATGCCGGTGGATAACATCATGATAAATAATGTAATGAGTAAGTTGGCATGCCGCCTTAACATAAGGTACGCCTTTCCACACAGCTGCATGAATCTAGTTTAGAAAGAAAACATAATTATATGCATACAGCACAAATTATTTAAATGCATTAAGCCAGCAAACAACATTTGATTGAAGCAACCTACTTGTGTTTTTACTCTTCATTACAAATCAAAAATAAGACATCAAAAAACTTCACATTTGAAATTTCTGCGTATTTTTATTGTAAAAGAGGAAATAATATTTATTTTAGTTTTTTTTTACAATATTTTCTCTTACCTTATAAATCAATATCTTTTACATATAGATGTTGTGTTTAGCAAATCAAACTGTCTATGGAATATAGTGTTTGTATTTGTACACACTATTCAATGATTGAGTCTTCTGATAGAAGTCAAAAAGTATTGCATTTTAGCTTTATATTTATCAGTGTGTAAATATAAATTAATTCAAACCAAGATAGGCTAAAAACTTTAAAATTAGATCAAATAGA------------
Nroanensis_N_CarversGap_N928 ------------------------------------------------------------------------------------------------------------------------------------------------------------------------------------------------------------------------------------------------------------------------------------------------------------------------------------------------------------GTTCACTTTGGTTTAACACTAACCATTTATCCACTTCTCTCTCACAAATTAAAACCTTACGAGAAATAATGGCCACAAAATTCATTAATGAAAACAATTTTAAAAAAAAATTGAATGTATTACTTAAATAGCATTCAAATAAATGACTAGGGAAACCTTTCGATTGTATAAAAAATGTCAAGATTTTTTACAAGTGTTTTACACTGTGAAAAAACCAGTCTAGTTTTGTAGTCCAAGCACCCCCATAAGCTTCAAAAAATTGGTTTTGAAAGTACTCTAAAGCTTCTTCTTCCGTTTTTTCTACTTGCAAAGTCTTGCGTAAGTATCCAATATCGTTCATGGATTGTAGTTCCGGTATGCCGGTGGATAACATCATGATAAATAACGTAATGAGTAAGTTGGCATGCCGCCTTAACATAAGGTATGCCTTTCCACACAGCTGCATGAATCTAGTTTAGAAAGAAAACATGATTATATGCATACAGCACA---CATTTGAATGCATTAAGCCAGCAAAAAACATTTGATTGGAGCAACCTACTTATGTTTTTACTCTTCATTACAAATCAAAAATAAAACATCAAAAAACTTCACATTTGAAATTTCTGCATATTTTTATC----------------------------------------------------------------------------------------------------------------------------------------------------------------------------------------------------------------------------------------------------------------------------------------
Nroanensis_RoanHighBluff_N762 ATTGTTCTAAAGCACTTAAATTTTTTATCTAGTAAAACATAGCTGAACCTAATACATAAGACCAAAAATGTAGAAGTCGCATATATAAGAATCTTAAGAGCCATAAGAAAATAATAGTATAAAGAATTAGTTTTTCAGTGTGCCAAAGTGAAATAATTTTATGATAATTAGAGTAACAACACAATTGTATGTTATTTCATAGTCAGATAAAGTCACCAATGTGATGTCAGTTTTTGTAATATAGTATAGATATTAGTTTCAGAAACTGTTCCAAAGAACATTAATTTAATATGAAATTTAAGGCAGCCTTTTTTTTAAAAAAAAAAAAGATGAAG-----------------ACTTTGGTTTAACACTAACCATTTATCCACTTCTCTCTCACAAATTAAAACCTTACGAGAAATAATGGCCACAAAATTCATTAATGAAAACAATTTTAAAAAAAAATTGAATGTATTACTTAAATAGCATTCAAATAAATGACTAGGGAAACCTTTCGATTGTATAAAAAATGTCAAGATTTTTTACAAGTGTTTTACACTGTGAAAAAACCAGTCTAGTTTTGTAGTCCAAGCACCCCCATAAGCTTCAAAAAATTGGTTTTGAAAGTACTCTAAAGCTTCTTCTTCTGTTTTTTCTACTTGCAAAGTCTTGCGTAAGTATCCAATATCATTCATGGATTGTAGTTCCGGTATGCCGGTGGATAACATCATGATAAATAATGTAATGAGTAAGTTGGCATGCCGCCTTAACATAAGGTATGCCTTTCCACACAGCTGCATGAATCTAGTTTAGAAAGAAAACATAATTATATGCATACAGCACAAATTATTTGAATGCATTAAGCCAGCAAAAAACATTTGATTGAAGCAACCTAGTTATGTTTTTACTCTTCATTACAAATCAAAAATAAAAAATCAAAAAACTTCATATTTGAAATTTCTGCATATTTTTATTGTAAAAGGTGAAATAATCTTTATTTTAGT-TTTTTTTACAATACTTTCTCTTAGCTTATAAATCAATATATTTCACATATAGATGTTGTGTTTAGCAAATCAAGCTGGCTATGGAATATAGTGTTTGTATTTGTACACACTATTCAATGATGGAGTCTTCTGATACAAGTCAAAAAGTTTTGCATTTTAGCTTTTTTTCTATCAGTGTGTAAATATAAATTAATTCAAACCGAGATAGGCTAAAAATTTTAAAATTAAACCAAATAGAAAAATAATATGT
Nsheari_BaldRiver_N1168 ATTTTTCTAAAGCACTTAAATTTTTTATCTAGTAAAACATAGCTGAACCTAATAAATAAGACTAAGAATGTAAAAGTCACATATATAAGTATCTTAAAAGCCATAAGAAAATATTGGTATAAATCAGCAGCTTTTCCATGTGCCAAAGTGAAATAATTTTATGATAATTGGAGCAACAACACAATTGTACGTTATTTCATAGTCAGATAAAGTCACCAATGTGATGCCAGTTTTTGTAATATAGTATAGATATTAGTTTCAGAAACTGTTCCAAAGAACATTAATTTAATATGAAATTTAAAGCAGACTTTTTTTTTTTTTAAAAAAAA--GAAGTTTTTTAAACTTAGTTCACTTTAGTTTAACACTAACCATTTATCCGCTTCTCTCTCACAAATTAAAACCTTACGAGAAATAATGGCCACAAAATTCATTAATGAAAACAATTTTAAAAAAAAATTGAATGTATTACTTAAATAGCATTCAGATAAATGACTAGGTAAACCTTTCGATAGTATAAAAAATGTCCAGATTTTTTACAAGTGTTTTACACTGTGAAAAAACCAGTCTAATTTTGTAGTCCAAGCACCCCCATAAGCTTCAAAAAACTGATTTTGAAAGTACTCTAAAGCTTCTTCTTCTGTTTTTTCTACTTGCAAAGTCTTGCGTAAGTATCCAATATCATTCATGGATTGTAGTTCCGGTATGCCGGTGGATAACATCATGATAAATAATGTAATGAGTAAGTTGGCATGCCGCCTTAACATAAGGTACGCCTTTCCACACAGCTGCATGAATCTAGTTTAGAAAGAAAACATAAT--TATGCATACAG--CAAATTATTTAAATGCATTAAGCCAGCAAACAACATTTGATTGAAGCAACCTACTTATGTTTTTACTCTTCATTACAAATAAAAAAAAAGACATCTAAAAACTTCACATTTGAAATTTCTGCGTATTTTTATTGTAAAAGTGGAAATAATATTTATTTTAGTTTTTTTTTACAATATTTTCTCTTACCTTATAAATCAATATCTTTTACATATAGATGTTGTGTTTAGCAAATCAAACTGGCTATGGAATATAGTGTTTGTATTTGTACACACTATTCAATGATTGAGTCTTCTGATACAAGTCAAAAAGTATTGCATTTTAGCTTTATATTTATCAGTGTGTAAATATAAATTAATTCAAACCAAGATAGGCTAAAAACTTTAAAATTAGATCAAATAGAAAAATAATATGT
Nsheari_Cohutta_N826 ATTGTTCTAAAGCACTTAAATTTTTTATCTAGTAAAACATAGCTGAACCTAATAAATAAGACTAAAAATGTAAAAGTCACATATATAAGTATCTTAAGAGCCATAAGAAAATATTGGTATAAATCAGCAGTTTTTCCATGTGCCAAAGTGAAATAATTTTATGATAATTGGAGAAACAACACAATTGTACGTTATTTCATAGTCAGATAAAGTCACCAATGGGATGCAAGTTTTTGTAATATAGTATAGATATTAGTTTCGGAAACTGTTCCAAAGAACATTAATTTAATATGAAATTTAAAGCAGACTTTTTTTTTTAAAAAAAAAAGACGAAGTTTTTTAAACTTAGTTCACTTTAGTTTAACACTAACCATTTATCCGCTTCTCTCTCACAAATTAAAACCTTACGAGAAATAATGGCCACAAAACTCATTAATGAAAACAATTTTAAAAAAAAATTGAATGTATTACTTAAATAGCATTCAGATAAATGACTAGGTAAACCTTTCGATAGTATAAAAAATGTCAAGATTTTTTACAAGTGTTTTACACTGTGAAAAAACCAGTCTAATTTTGTAGTCCAAGCACCCCCATAAGCTTCAAAAAACTGGTTTTGAAAGTACTCTAAAGCTTCTTCTTCTGTTTTTTCTACTTGCAAAGTTTTGCGTAAGTATCCAATATCATTCATGGATTGTAGTTCCGGTATGCCGGTGGATAACATCATGATAAATAATGTAATGAGTAAGTTGGCATGCCGCCTTAACATAAGGTACGCCTTTCCACACAGCTGCATGAATCTAGTTTAGAAAGAAAACATAATTATATGCATACAG--CAAATTATTTAAATGCATTAAGCCAGCAAACAACATTTGATTGAAGCAACCTACTTATGTTTTTACTCTTCATTACAAATTAAAAAAAAGACATCAAAAAACTTCACATTTGAAATTTCTGCGTATTTTTATTGTAAAAGAGGAAATAATATTTATTTTAGTTTTTTTTTACAATATTTTCTCTTACCTTATAAATCAATATCTTTTACATATAGATGTTGTGTTTAGCAAATCAAACTGGCTATGGAATATAGCGTTTGTATTTGTATACACTATTTAATGATTGAGTCTTCTGATACAAGTCAAAAAGTATTGCATTTTAGCTTTATATTTATCAGTGTGTAAATATAAATTAATTCAAACCAAGATAGGCTAAAAACTTTAAAATTAGATCAAATACAAAAATAATATGT
Nsilvanus_Elijay_N395 ----------------------------------------------------------------------------------------------------------------------ATAAAGAATTAGTTTTTCAGTGTGCCAAAGTGAGATAATTTTATGATAATTGGAGCAACAACATA--------------------------AAGTCACCAATGGGATGTCAGTTTTGGTAATATAGTATAGATATTAGTTTCAGAAACTGTTCCAAAGAACATTAATTTAACATGAAATTTATGGCAGCCTTTTTTTTTTTTAAAAAAAAGACAG--TTTTTTAAATTTAGTTCACTTTGGTTTAACACTAACCATTTATCCACTTCTCTCTCACAAATAAAAACCTTACGAGAAATAATGGCCGCAAAATTCATTAATGAAAACAATTTTAAAAAAAAATTGAATGTATTACTTAAATAGCATTCAGATAAATGACTAGGTAAACCTTTCGATTGTATAAAAAATGTCAAGATTTTTTACAAGTGTTTTACACTGTGAAAAAACCAGTCTAGTTTTGTAGTCCAAGCACCTCCATAAGCTTCAAAAAATTGGTTTTGAAAGTACTCTAAAGCTTCTTCTTCTGTTTTTTCTACTTGCAAAGTCTTGCGTAAGTATCCAATATCATTCATGGATTGTAGTTCCGGTATGCCGGTGGATAACATCATGATAAATAATGTAATGAGTAAGTTGGCATGCCGCCTTAACATAAGGTACGCCTTTCCACACAGCTGCATGAACCTAGTTTAGAAAGAAAACATAATTATATGCATACAGTACAAATTATTTGAATGCATTAAGCCAGCAAAAAACATTTGATTGAATTTGATTACTTATGTCTTTACTCTTCATTACAAATCAAAAATAAAACATC-AAAAATTTCACATTTGAAATTTCTGTGTATTTTTATTGTAAAAGGTGAAATAATCTTTATTTT----TTTTTTAACAATATTTTCTCTTAGCTTATAAATCAATATCTTTTACATATAGATGTTGTGTTTAGCAAATCCCACAGGCTATGGAATAT----TATGTATTTTTACACAGTATTCAATGATTGAGTCTTCCGATAC---TCAAAAAGTATTCAATTTTTGCTTTATTTATATCAGTGTGTAAATATAAATTAATTCACACCAAGATAGGCCAACAACTTTAAAATTAGACCAAATAGAAAAATAA-----
Nsilvanus_GermanyCove_N1017 ATTGTTCTAAAGCACTTAAATTTGTTATCTAGTAAAACATAGCTGAACCTAATACATAAGACTAAAAATGTAGAAGTTGCTTATATAAGAATCTTAAGAGCCATAAGAAAATATTAGTATAAAGAATTTGTTTTTCAGTGTGCCAAAGTGAAATAATTTTATGATAATTGGAGCAACAACACAATTGTACTTTATTTCATAGTCAGATAAAGTCACCAATGTGATGTCAGTTTTTGTAATATAGTATAGATATTAGTTTCAGAAACTGTTCCAAAGAACATTAATTTAATATAAAATTTAAGGCAGCCTTTTTTTTTTAAAAAAAAAAGACGAAGTTTTTTAAATTTAGTTCACTTTTGTTTAACACTAACCATTTATCCACTTCTCTCTCACAAATTAAAACCTTACGAGAAATAATGGCCACAAAATTCATTAATGAAAACAATTTTAAAAAAAAATTGAATGTATTACTTAAATAGCATTCAGATAAATGACTAGGTAAACCTTTCGATTGTATAAAAAATGTCAAGATTTTTTACAAGTGTTTTACACTGTGAAAAAACCAGTCTAGTTTTGTAGTCCAAGCACCTCCATAAGCTTCAAAAAATTGGTTTTGAAAGTACTCTAAAGCTTCTTCTTCTGTTTTTTCTACTTGCAAAGTCTTGCGTAAGTATCCAATATCATTCATGGATTGTAGTTCTGGTATGCCAGTGGATAACATCATGATAAATAACGTAATGAGTAAGTTGGCATGCCGCCTTAACATAAGGTACGCCTTTCCACACAGCTGCATGAATCTAGTTTAGAAAGAAAACATAATTATTTGCATACAGCACAAATTATTTGAATGCATTAAGCCAGCAAAACACATTTGATTGAAGCAACCTACTTATGTTTTTACTCTTCATTACAAATCAAAAATAAAACTTCAAAAAACTTCACATTTGAAATTTCTGCGTATTTTCATTGTAAAAGGTGAAATAATCTTTATTTTAGTTTTTTTTTACAATACTTTATCGTAGCTTATAAATCAATATATTTTACATATAGATGTTGTGTTTAGCAAATTAAGCTGGCTACGGAATATAGTGTTTGGATTTGTACACAC-------------AGTGTTTGTACGCAC----------------------------------------------------------------------------------------------------------------
Nsilvanus_HeboMtn_N1029 --------------------------------------------------AATACATAAGACTAAAAATGTAGAAGTCGCATATATAAGAATCTTAAGAGCCATAAGAAAATATTAGTATAAAGAATTAGTTTTTCAGTGCTCCAAAGTGAAATAAT-----------TGGAGCAACAACACAATTGTACGTTATTTCATAGTCAGATAAAGTCACCAATGTGATGTCAATTTTTGTAATATAGTATAGATATTAGTTTCAGAAACTGTTCCAAAGAACATTAATTTAATATGAAATTTAAGGCAGCC---TTTAAAAAAAAAAAAAAGACGAAGTTTTTTAAATTTAGTTCACTTTTGTTTAACACTAACCATTTATCCACTTCTCTCTCACAAATAAAAACCTTACGAGAAATAATGGCCACAAAATTCATTAATGAAAACAATTTTAAAAAAAAATTGAATGTATTACTTAAATAGCATTCAGATAAATGACTAGGTAAACCTTTCGATTGTATAAAAAATGTCAAGATTTTTTACAAGTGTTTCACACTGTGAAAAAACCAGTCTAGTTTTGTAGTCCAAGCACCCCCATAAGCTTCAAAAAATTGATTTTGAAAGTACTCTAAAGCTTCTTCTTCTGTTTTTTCTACTTGCAAAGTCTTGCGTAAGTATCCAATATCATTCATGGATTGCAGTTCCGGTATGCCGGTGGATAACATCATGATAAATAACGTAATGAGTAAGTTGGCATGCCGCCTTAACATAAGGTACGCCTTTCCACACAGCTGCATGAATCTAGATTAAAAAGAAAACATAATTATATGCATACAGCACAAATTATTTGAATGCATTAAGCCAGCAAAACACATTTGATTGAAGCAACCTACTTATGTTTTTACTCGTCATTACGAATCAAAAATAAAACATCAAAAAACTTCACATTTGAAATTTCTGCGTATTTTTATTGTAAAAGGTGAAATAATCTTTATTTTAG--TTTTTTTATAATCTT-------------------------------------------------------------------------------------------------------------------------------------------------------------------------------------------------------------------------------------------
Nstupkai_Blowing_N356 ATTGTTCTAAAGCACTTAAATTTTTTATCTAGTAAAACATAGCTGAACCTAATAAATAAGACTAAAAATGTAAAAGTCACATATATAAGTATCTTAAGAACCATAAGAAAATATTGGTATAAATCAGCAGTTTTTCCATGTGCCAAAGTGAAATAATTTTATGATAATCGGAGCAACAACACAATTGTACGTTATTTCATAGTCAGATAAAGTCACCAATGTGATGTCAGTTTTTGTAATATAGTATAGATATTAGTTTCAGAAACTGTTCCAAAGAACATTAATTTAATATAAAATTTAAAGCAGCCTTTTTTTTTTTAAAAAAAAAGACGAAGTTTTTTAAACTTAGTTCACTTTAGTTTAACACTAACCATTTATCCGCTTCTCTCTCACAAATTAAAACCTTACGAGAAATAATGGCCACAAAATTCATTAATGAAAACAATTTTAAAAAAAAATTGAATGTATTACTTAAATAGCATTCAGATAAATGACTAGGTAAATGTTTCGATTGTATAAAAAATTTCAAGATTTTTTACAAGTGTTTTACACTGTGAAAAAACCAGTCTAGTTTTGTAGTCCAAGCACCCCCATAAGCTTCAAAAAATTGGTTTTGAAAGTACTCTAAAGCTTCTTCTTCTGTCTTTTCTACTTGCAAAGTCTTGCGTAAGTATCCAATATCATTCATGGATTGTAGTTCCGGTATGCCGGTGGATAACATCATAATAAATAATGTAATGAGTAAGTTGGCATGCCGCCTTAACATAAGGTACGCCTTTCCACACAGCTGCATGAATCTAGTTTAGAAAGAAAACATAATTATATGCATACATCACAAATTATTTAAATGCATTAAGCCAACAAACAACATTTGATAGAAGCAACCTACTTATGTTTTTACTCTTCATTACAAATCAAAAATAAAACATCAAAAAACTTCACATTTGAAATTTCTGCATATTTTTATTGTAAAAGGTGAAATAATCTTTATTTTAGTTTTTTTTTACAATACTTTCTCTTAGCTTATAAATCAATATCTTTTACATATAGATGTTGTGTTTAGCAAATCAAGCTGGCTATGGAATAT-GTGTTTGTATTTGTACACACTATTCAATGCTTGAGTCTTCTGATACAAGTCAAAAAGTATTAAATTTTAGTTTTATTCCTATCCGTGTGTAAATATAAATTAATTCAAACCAAGATAGGCCAAAAATTTCAAAATTAGACCAAATAGAAAAATAATATAT
Nstupkai_LittleRiver_N293 ATTGTTCTAAAGCACTTAAATTTTTTATCTAGTAAAACATAGCTGAACCTAATAAATAAGACTAAAAATGTAAAAGTCACATATATAAGTATCTTAAGAGCCATAAGAAAATATTGGTATAAATCAGCAGTTTTTCCATGTGCCAAAGTGAAATAATTTTATGATAATCGGAGTAACAACACAATTGTACGTTATTTCATAGTCAGATAAAGTCACCAATGTGATGTCAGTTTTTGTAATATAGTATAGATATTAGTTTCAGAAACTGTTCCAAAGAACATTAATTTAATATAAAATTTAAAGCAGCCTTTTTTTTAAAAAAAAAAAAGACGAAGTTTTTTAAACTTAGTTCACTTTAGTTTAACACTAACCATTTATCCGCTTCTCTCCCACAAATTAAAACCTTACGAGAAATAATGGCCACAAAATTCATTAATGAAAATAATTTTAAAAAAAAATTGAATGTATTACTTAAATAGCATTCAGATAAATGACTAGGTAAATGTTTCGATTGTATAAAAAATGTCAAGATTTTTTACAAGTGTTTTACACTGTGAAAAAACCAGTCTAATTTTGTAGTCCAAGCACCCCCATAAGCTTCAAAAAATTGGTTTTGAAAGTACTCTAAAGCTTCTTCTTCTGTTTTTTCTACTTGCAAAGTCTTGCGTAAGTATCCAATATCATTCATGGATTGTAGTTCCGGTATGCCGGTGGATAACATCATGATAAATAATGTAATGAGTAAGTTGGCATGCCGCCTTAACATAAGGTACGCCTTTCCACACAGCTGCATGAATCTAGTTTAGAAAGAAAACATAATTATATGCATACATCACAAATTATTTAAATGCATTAAGCCAACAAACAACATTTGATAGAAGCAACCTACTTATGTTTTTACTCTTCATTACAAATCAAAAATAAAACATCAAAAAACTTCACATTTGAAATTTCTGCATATTTTTATTGTAAAAGGTGAAATAATCTTTATTTTA--------------------------------------------------------------GTTTAGCAAATCAAGCTGGCTATGGAATAT-GTGTTTGTATTTGTACACACTATTCAATGCTTGAGTCTTCTGATACAAGTCAAAAAGTATTAAATTTTAGTTTTATTCCTATCCGTGTGTAAATATAAATTAATTCAAACCAAGATAGGCCAAAAATTTCAAAATTAGACCAAATAGAAAAATAATATAT
Nstygius_ObeLee_N0656 ------------------------------------------------------GATAAGACTAAAAATGTAAAAATCCCATATATAAGAATTTTAAGAGCCATAAGAAAATATTAAAATAAATAATCAGTTTTTCAGTGTGCCAAAGTGAAATAATTTTATGATAACTGGAGCAACAACACAATTGTACGTTATCTCATAGTCATATAAAGTCACCAATGTTGTGTCGATATATATAATATAGTATAGATATTAATTTCAGAAACTGTTCCAAAGAACATTAATTTAATATGAAATTTAAAGCAGCCTTTTTTT----------AAAGACCAAGTTTTTTAAACTTAGTTCAGTTTGATTTAACACTGATCATTTATCCACTTCTCTCCCACAAATCAAAACCTTACGAGA---AATGACGACAAAATTCGTTAATGAAAACAATTTTAAAAAAAATTTGAACGTATTACTTAAATAGCATTCAGATAAATGACTAGGTAAATCTTTCGTTTGTATAAAAAATGTCAAGATTTTTTACAGGTGTTTTACACTGTGAAAAAACCAGTCTAATTTTGTAGTCCAAGCACCCCCATAAGCTTCAAAAAATTGATTTTGAAAGTACTCTAAAGCTTCTTCTTCTGTTTTTTCTACTTGCAAAGTCTTGCGTAAGTATCCAATATCATTCATGGATTGTAGTTCCGGTATGCCAGTGGATAACATCATGATAAATAATGTAATGAGTAAGTTGGCATGCCGCCTTAACATAAGGTATGCCTTTCCACACAGCTGCATGAATCTGGTTTAGAAAGAAAACATAAT--TATGCATATAGCACAAATTATTTGAATGTATTAAGCCAGCAAAAAACATTTGATTGC------------ATGTCTTTATTCTTCATTGCAAATCAAAAATAAAACATCAAAAAACTTCGCATTCGAAATTTCTGTGTATTTTTATTGTAAAAGGTGAAATAATCTTTATTTTAGTTTTTTTTTACAATATTTTCT--TAGCTTATAAATCTATATCTTTTACATATACATGTTGTGTCTATAAAATAAAGCCTGCTATGGAATATAGTGTTTGTATTTGTACACGGTATTCAATGATT--GTCTTCTGATGCAAGTCAAAAAGTATTAAATTTTAGCTTTAATGCTATCAGTGTGTAAATATAAATTAATTCAAACCATGACAGACCAA-AACTTTAAAATTAGACCAAATAGAAAAAGAATATAT
Nstygius_RavenB_N1022 ATTGTTCTAAAGCACTTAAATTTTTTATCTAGTAAAACATAGCTGAACCTTTTAGATAAGACTAAAAATGTAAAAATCCCATATATAAGAATTTTAAGAGCCATAAGAAAATATTAAAATAAATAATCAGTTTTTCAGTGTGCCAAAGTGAAATAATTTTATGATAACTGGAGCAACAACACAATTGTACGTTATCTCATAGTCATATAAAGTCACCAATGTTGTGTCGATTTTTATAATATAGTATAGATATTAATTTCAAAAAATGTTCCAAAGAACATTAATTTAATATGAAATTTAAAGTAGCCTTTTTTT----------AAAGACTAAGTTTTTTAAACTTAGTTCAGTTTGGTTTAACACTGACCATTTATCCACTTCTCTCTCACAAATCAAAACCTTACGAGA---AATGACCACAAAATTCGTTAATGAAAACAATTTTAAAAAAAATTTGAACGTATTACTTAAATAGCATTCAGATAAATGACTAGGTAAATCTTTCGTTTGTATAAAAATTTCAAGATTTTTTTACAGGTGTTTTACACTGTGAAAAAACCAGTCTAATTTTGTAGTCCAAGCACCCCCATAAGCTTCAAAAAATTGATTTTGAAAGTACTCTAAAGCTTCTTCTTCTGTTTTTTCTACTTGCAAAGTCTTGCGTAAGTATCCAATATCATTCATGGATTGTAGTTCCGGTATGCCAGTGGATAACATCATGATAAATAATGTAATGAGTAAGTTGGCATGCCGCCTTAACATAAGGTATGCCTTTCCACACAGCTGCATGAATCTGGTTTAGAAAGAAAACATAAT--TATGCATATAGCACAAATTATTTGAATGTATTAAGCCAGCAAAAAACATTTGATTGC------------ATGTCTTTATTCTTCATTGCAAATCAAAAATAAAACATCAAAAACCTTCGCATTTGAAATTTCTGTGTATTTTTATTGTAAAAGGTGAAATAATCTTTATTTTAGTTTTTTTTTACAATATTTTTT--TAGCTTATAAATCTATATCTTTTACATATACATGTTGTGTCTATAAAATAAAGCAGGCTATGGAATATAGTGTTTGTATTTGTACACGGTATTCAATGATT--GTCTTCTGATGCAAGTCAAAAAGTATTAAATTTTAGCTTTAATTCTATCAGTGTGTAAATATAAATTAATTCAAACCACGACAGACCAA-AACTTTAAAATTAGACCAAATAGAAAAAGAATATAT
Ntempletoni_BaldMtns_N950 ------CTGTGTCGCCCAGTTTCTGGGTCTGGTCGAACGTGGATGTTCTTCGCAAGTCAGACTAAGGATCCAAATTTAACAAGGGT-CCAGTATTGGAAGCTGCACCAAATCATTGTTCTAAAAAATTGATTCTTGTCTGTGCTGAGGTGAGTTTCTCCCCCCTCAGGAGAAGTAACACAACA------TGTTATTTTGTAGTCAGATAAAGTCACCAATGTGATGTCAGTT--AAAAATATAGTATAGATATTAGTTTCAGAAACTGTTCCGAAGATCATTAATCTAATACAAAATTTAAGGCAGC-TTTTTTTAATAAT-AAAAAAAAGACAGTTTTTTACACTTAGTTCACTATGGTTTAACACTGACCATTTATCCGCTCCTCTCTCACAAATTAAAACCTTACGAGAAATGATGGCCACAAAATTCATTAATGAAAACAATTTTAAAAAAAAATTGAATGTATTACTTAAATAGCATTCAGATAAATGACTAGGTAAACCTTTCGATTGTATAAAAAATGTCAAGATTTTTTACAAGTGTTTCACACTGTGAAAAAACCAGTCCAGTTTTGTAGTCCAAGCACCCCCGTAAGCTTCAAAAAATTGGTTTTGAAAGTACTCTAAGGCTTCTTCTTCGGTCTTCTCTACTTGCAAAGTCTTGCGTAAGTATCCAATATCATTCATGGACTGCAGTTCCGGTATGCCGGTGGATAACATCATGATAAATAATGTAATGAGTAAGTTGGCATGCCGCCTTAACATAAGGTACGCCTTTCCACACAGCTGCATGAATCTAGTTCAGAAAGAAAACATAAT--TACGCATACAGCACAAATTATTTGAATGCATTAAGCCGGCAACCC-----------CAACA------------------TTTTCATTACAAATCAAAATTAAAACATCACAAAAA-------------------AAAAAATT----------------------------------------TACATAATTTTCTTT--GCTTATAAATCAATATCTTGTACATATGCATTTTGTGTTTATAAAATAAAGCAGGCTATGGAATATAGTGTTTGCATTTGTACATAGTATTCAATGATTGAGTCTTCTGATACAAGTCAAAAAGTATTAAATTTTAGCTTTATTCCTATCAGTGCGTAAATATAAATGAAT--------------------------------------------------------
Ntempletoni_ClarksCreek_N945 --------------------TTCTGGGTCTAGTCAAACATGAATGTTCTTCGCAAGTCAGACTAAGGATCCAAATTTAACAAGGGT-CCAGTATTGGAAGCTGCACCAAATCATTGTTCTAAAAAATTGATTCTTGTGTGTGCTGAGGTGAGTTTCTCCCCCCTCAGGAGAAGTAACACAACA------TGTTATTTCGTAGTCAGATAAAGTCACCAATGTGATGTCAGTT--AAAAATATAGTATAGATATTAGTTTCAGAAACTGTTCCAAAGATCATTAATCTAATACAAAATTTAAGGCAGC-TTTTTTTAATAAT-AAAAAAAAGACAGTTTTTTACACTTAGTTCACTATGGTTTAACACTGACCATTTATCCGCTCCTCTCTCACAAATTAAAACCTTACGAGAAATGATGGCCACAAAATTCATTAATGAAAACAATTTTAAAAAAAAATTGAATGTATTACTTAAATAGCATTCAGATAAATGACTAGGTAAACCTTTCGATTGTATAAAAAATGTCAAGATTTTTTACAAGTGTTTCACACTGTGAAAAAACCAGTCCAGTTTTGTAGTCCAAGCACCCCCGTAAGCTTCAAAAAATTGGTTTTGAAAGTACTCTAAGGCTTCTTCTTCTGTCTTCTCTACTTGCAAAGTCTTGCGTAAGTATCCAATATCATTCATGGACTGTAGTTCCGGTATGCCGGTGGATAACATCATGATAAATAATGTAATGAGTAAGTTGGCATGCCGCCTTAACATAAGGTACGCCTTTCCACACAGCTGCATGAATCTAGTTCAGAAAGAAAACATAAT--TATGCATACAGCACAAATTATTTGAATGCATTAAGCCGGAAACCC-----------CAACA------------------TTTTCATTACAAATCAAAATTAAAACATC-ACAAAA-------------------AAAAAATT----------------------------------------TACATAATTTTCTTT--GCTTATAAATCAATATCTTTTACATATGCATTTTGTGTTTATAAAATAAAGCAGGCTATGGAATATAGTGTTTGCATTTGTACATAGTATTCAATGATTGAGTCTTCTGATACAAGTCAAAAAGTATTAAATTTTAGCTTTATTCCTATCAGTGCGTAAATATAAATTAATTCAAACCAAGATAGGCCAAAAACTTTAAAATTAGACCAAATAGAAAAACAATAAAT
Ntempletoni_ScronceCreekRd_N1223 ATCATTTCGTGTCGCCCAGTTTCTGGGTCTGGTCGAACATGGATGTTCTTCGTAAGTCGGACTAAGGATCCAAATTTAACAAGGGT-CCAGTATTGGAAGCTGCACCAAATCATTGTTCTAAAAAATTGATTCTTGTGTGTGCTGAGGTGAGTTTCTCCCCCCTCAGGAGAAGTAACACAACA------TGTTATTTCGTAGTCAGATAAAGTCACCAATGTGATGTCAGTT--TAAAATATAGTATAGATATTAATTTCAGAAACTGTTCCAAAGATCATTAATCTAATACAAAATTTAAGGCAGC-TTTTTTTAATAATAAAAAAAAAGACAGTTTTTTACACTTAGTTCACTATGGTTTAACACTGACCATTTATCCGCTCCTCTCTCACAAATTAAAACCTTACGAGAAATGATGGCCACAAAATTCATTAATGAAAACAATTTTAAAAAAAAATTGAATGTATTACTTAAATAGCATTCAGATAAATGACTAGGTAAACCTTTCGATTGTATAAAAAATGTCAAGATTTTTTACAAGTGTTTCACACTGTGAAAAAACCAGTCCAGTTTTGTAGTCCAAGCACCCCCGTAAGCTTCAAAAAATTGGTTTTGAAAGTACTCTAAGGCTTCTTCTTCGGTCTTCTCTACTTGCAAAGTCTTGCGTAAGTATCCAATATCATTCATGGACTGCAGTTCCGGTATGCCGGTGGATAACATCATGATAAATAATGTAATGAGTAAGTTGGCATGCCGCCTTAACATAAGGTATGCCTTTCCACACAGCTGCATGAATCTAGTTCAGAAAGAAAACATAAT--TACGCATACAGCACAAATTATTTGAATGCATTAAGCCGGCAACCC-----------CAACA------------------TTTTCATTACAAATCAAAATTAAAACATCACAAAAA-------------------AAAAAA------------------------------------------TATATATTTTATTTTAAGCTTATAAATCAATATCTTTTACATATGCATTTTGTGTTTATAAAATAAAGCAGGCTATGGAATATAGTGTTTGCATTTGTACATAGTATTCAATGATTGAGTCTTCTGATACAAGTCAAAAAGTATTAAATTTTAGCTTTATTCCTATCAGTGCGTAAATATAAATTAATTCAAACCAAGATAGGCCAAAAACTTTAAAATTAGACCAAATA--------------
Ntennessensis_IndianCave_N052 ATTGTTCTAAAGCACTTAAATTTTTTATTTAGTAAAACATAGCTGAACCTAATACATAAGACAAGAAATGTAGAAGTCGCATATATAAGAATCTTAAGAGCCATAAGAAAACATTAGTATAAAGAATTAGTTTTTCAGTGTGCCAAAGTGAAATAATTTTATGATAATTAGAGCAACAACACAATTGTACGTTATTTCATACTCAGATAAAGTCACCAATGTGATGTCAGTTTTTGTAATATAGTACAGATATTAGTTTTAGAAACTGTTCCAAAGAACATTAATTTAATATGAAATTTAAGGCAGCCTTTTTTTTTTATAAAAAAAAGACGAAGTTTTTTAAATTTAGTTCACTGTGGTTTAACTCTAACCATTTATCCACTTCTCTCTCACAAATTAAAACCTTACGAGAAATAATGGCCACAAAATTCATTAATGAAAACAATTTTAAAAAAAAATTGAATGTATTACTTAAATAGCATTCAGATAAATGACTAGGGAAACCTTTCGATTGTATAAAAAATGTCAAGATTTTTTACAAGTGTTTTACACTGTGAAAAAACCAGTCTAGTTTTGTAGTCCAAGCACCCCCATAAGCTTCAAAAAATTGGTTTTGAAAGTACTCTAAGGCTTCTTCCTCTGTTTTTTCTACTTGCAAAGTCTTGCGTAAGTATCCAATATCATTCATGGATTGTAGTTCCGGTATGCCAGTGGATAACATCATGATAAATAATGTAATGAGTAAGTTGGCATGCCGCCTTAACATAAGGTACGCCTTTCCACACAGCTGCATGAATCTAGTTTAGAAAGAAAACATAATTATATGCATACAGCACAAATTATTTGAATGCATTAAGCCAGCAAA--ACATTTGATTGAAGCAACCTACTTATGTTTTTACTCTTCATTACAAATCAAAAATAAAACATCAAAAAACTTCACATTTGAAATTTCTGCATATTTTTATTGTAAAAGGTGAAATAATC----TTTTAGTTTTTTTTTACAATACTTTCTCTTAGCTTATAAATCAATATATTTTACATATAGATGTTGTGTTTAGCAAATCAAGCTGGCTATGGAATATGGTGTTTGTATTTGTACGCACTATTCAATGATGGAGTCTTCTGATACAAGTCAAAAAGTATTGCATTTTAGCTTTATTTCTATCAGTGT------------------------------------------------------------------------
Ntennessensis_LittleStony_N645 ---------------------------------------------------------------------------------------AGAATCTTAAGAGCCATAAGAAAATATTAGTATAAAGAATTAGTTTTCCAGTGTGCCAAAGTGAAATAATTTTATGATAATTAGAGCAACAACACAATTGTACGTTATTTCATACTCGGATAAAGTCACCAATGTGATGTCAGTTTTTGTAATATAGTATAGATATT-GTTTCAGAAACTGTTCCAAAGAACATTAATTTAATATGAAATTTAAGGCAGCCTTTTTTTTTTTTAAAAAAAAGACGAAGTTTTTTAAATTTAGTTCACTTTGGTTTAACACTAACCATTTATCCACTTCTCTCTCACAAATTAAAACCTTACGAGAAATAATGGCCACAAAATTCATTAATGAAAACAATTTTAAAAAAAAATTGAATGTATTACTTAAATAGCATTCAGATAAATGACTAGGGAAACCTTTTGATTGTATAAAAAATGTCAAGATTTTTTACAAGTGTTTTACACTGTGAAAAAACCAGTCTAGTTTTGTAGTCCAAGCACCCCCGTAAGCTTCAAAAAATTGGTTTTGAAAGTACTCTAAGGCTTCTTCCTCTGTTTTTTCTACTTGCAAAGTCTTGCGTAAGTATCCAATATCATTCATGGATTGTAGTTCCGGTATGCCAGTGGATAACATCATGATAAATAATGTAATGAGTAAGTTGGCATGCCGCCTTAACATAAGGTACGCCTTTCCACACAGCTGCATGAATCTAGTTTAGAAAGAAAACATAATTATATGCATACAGCACAAATTATTTGAATGCATTAAGCCAGCAAA--ACATTTGATTGAAGCAACCTACTTATGTTTTTACTCTTCATTACAAATCAAAAATAAAACATCAAAAAACTTCACATTTGAAATTTATGCGTATTTTTATTGTAAAAGGTGAAATAATC----TTTTAGTTTTTTTTTACAATACTTTCTCTTAGCTTATAAATCAATATATTTTACATACAGATGTTGTGTTTAGCAAATCAAGCTGGCTATGGAATATAGTGTTTGTATTTGTACACACTATTCAATGATGGAGTCTTCTGATACAAGTCAAAAAGTATTGCATTTTAGCTTTATTTCTATCAGTGTGTAAAT------------------------------------------------------------------
Ntennessensis_Watauga_N1046 ATTGTTCTAAAGCACTCAAATTTTTTATCTAGTAAAACATAGCTGAACCTAATACATAAGACAAAAAATGTAGAAGTCGCATATATAAGAATCTTAAGAGCCATAAGAAAATATTAGTATAAAGAATTAGTTTTTCAGTGTGCCAAAGTGAAATAATTTTATGATAAGTAGAGCAACAACACAATTGTACGTTATTTCATAGTCAGATAAAGTCACCAATGTGATGTCAGTTTTTGTAATATAGTATAGATATTAGTTTCAGAAACTGTTCCAAAGAACATTAATTTAATACGAAATTTAAGGCAGCCTTTTTTTTTTAAAAAAAAAAGACGAAGTTTTTTAAATTTAGTTCACTTTGGTTTAACACTAACCATTTATCCACTTCTCTCTCACAAATTAAAACCTTACGAGAAATAATGGCCACAAAATTCCTTAATGAAAACAATTTTAAAAAAAAATTGAATGTATTACTTAAACAGCATTCAAATAAATGACTAGGGAAATCTTTCGATTGTATAAAAAATGTCAAGATTTTTTACAAGTGTTTTACACTGTGAAAAAACCAGTCTAGTTTTGTAGTCCAAGCACCCCCATAAGCTTCAAAAAATTGGTTTTGAAAGTACTCTAAGGCTTCTTCTTCTGTTTTTTCTACTTGCAAAGTCTTGCGTAAGTATCCAATATCATTCATGGATTGTAGTTCCGGTATGCCAGTGGATAACATCATGATAAATAATGTAATGAGTAAGTTGGCATGCCGCCTTAACATAAGGTATGCCTTTCCACACAGCTGCATGAATCTAGTTTAGAAAGAAAACATAATTATATGCATACAG-ACAAATTATTTGAATGCATTAAGCCAGCAAGCAACATTTGATTGAAGCAACCTACTTATGTTTTTACTCTTCATTACAAATCAAAAATAAAACATCAAAAAACTTCACATTTGAAATTTCTGCATATTTTTATTGTAAAAGGTGAAATAATCTTTATTTTAG--TTTTTTTACAATACTTTCTCTTAGATTATAAATCAATATATTTTACATACAGATGTTGTGTTTAGCAAATCAAGCTAGCTATGGAATATAGTGTTTGTATTTGTACACACTATTCAATGATGGAGTCTTCTGATACAAGTCAAAAAGTATTGCATTTTAGCTTTATTTCTATCAGT-TGTAAATATAAATTAATTCAAACGAAAATAGGCTAAAAACTTTAAAATTAAACCAAATAGAAAAATAATATGT
