# Supplementary material for: ﻿New species in old mountains: integrative taxonomy reveals ten new species and extensive short-range endemism in Nesticus spiders (Araneae, Nesticidae) from the southern Appalachian Mountains
Source: Zookeys. 2023 Feb 3;1145:1–130. doi: 10.3897/zookeys.1145.96724 (PMC10208238; doi:10.3897/zookeys.1145.96724)
Supplement: Supplementary material 4 — Input alignments, analysis log files, and output tree files [file zookeys-1145-001_article-96724__-s004.zip › uce-2001710 (modified).phy]

 88 1338
Nesticus_nahaunus_Mexico_G2881 -----------------------------TAAACTGAAA-----TTGTATCAGTTTGGCAGTTGTAGCAGATTTCCCAT-------------------------CTGTGGTAGGGACAGCATCCGAACTGGGGTTGCAAGATTTTGGGACCTAAATCCACAAAAAAATTATAATTATACCATATACATGGAGAGTGGATTTTTAATTTAAAAATCAGAATTAATTATGGAG----AAAATTTCAATAACGAAAATTTGAATAGCAAAGATAAATTATATGCAATGCAAAAACAAATATATTTACAAAGTCAAGAAGATACATATTAACAATTTAAAAAAAAAAATTGGCACATAATTAAAATGACACTTCCAACAGTAGAGAAA--GAAATATAAATTTTCTTTTGTAAAAA--TTC-TTAGCATTGATAATAACTATAATGATTAACTGAGGTAATGAAACTTGCTTAAAAGTGGGAATTCATTTCCTTGCAAGCTGAAACGAGAGAAG--GAATACCCGACACTTACCGAGATGAAAGATGCGAATGACTTAAATTAACATTTGTCAAGAAGTTGATGTAGTTGGTATTGGAGATGCTTCTTCCAGAGTAGCATTGCCATTCATGACATAGGATGTACCAAGTCCATATAAATGACCACAGTACTTTGCATCATCAATGTTATCCTCAAAGAACATCTTAAAAAGAAAACACCCTAATGAAACCCACAGACAAACATTAAGAATT--TAAACAATGAATTTTGTCAATTAAACAAAAAATAACATTAAACAAAACTAATTGGCCTTATATAATTGAAAAATCAAGCAA---AGTTCAAAATGGAATCTATATGTGGGTCA--ATATTAGAAAAAGTGGCAATTCGAGTCAAAATTGATTTTTTTTTTGTTTTAATGAAGTCATTTCAAAATATTCCTCCCATGAAATAGCCATATTTTCCCTTTAAATCCATTCAAAATAGTTGAATTATCGACTT--ATTTCAGCAAGAATTTTCA-CTTACATATCCGAAAACCCATTCGGTAACGTTAACTATCTGTGACACTCATTTTTCAAACAATTCTGTGAATTTTGTATTAATGTAACAAAAGTTATTCTACCTAAAATCATCTTATTTAGAATCTTTTATGAGTAAATTCTTTTTTTGTAAAAAAGTTATCCATGATTCAGAAAAAAACCAAATAGGCCACC-------------------------------AAAATATGTTTG-----------------------------------------------CACACTTAATTCATAGCTT----------------
Nsilvestrii_Hellgate_N1108 -----------------------------------------------------------------------------------------------------------------------------------------------------------------------------------------------------------------------------------------------------------------------------CATATAAT----------AATACAGCTTTATTTA--------------TA----------------TTACAATAA-------------TAATTACTACTTACA----------------------------------------ATTTTATTAAT-----------------TA--------------------TTATTTT---------------TTAATTACCACTTAATTCAAAAGATGAGAAATATTGG-TACTTACTCAGATGAAAGATGTGAATGATTTAAATTAACATTTGTCAAGAAGTAGATGTAGTTGGTATTGGAGATGCTTCTTCAAGAGTAGCATTGCCATTCATGACATATGATGTACCAAGTCCATATAAATGTCCACAGTACTTTGCATCATCAATGTTATCCTCAAAGAACATCTTAAACAAATAATGCTCCAATGAAA--------------------ATTTTCAGTGTAAGAATTAAATGGGTTAAACAT--A---------AAAAAAAATTATTCACTTAACACATTTTAAAAATCAAGCAACAAAGTTTAAAAAGAAATCCATATTTGTGGAAATACGGTACACAAGAAAA-------------AAACCAATTATTT--------------GAACTTGCAAAACA-----------------------------CTTAAATTTTTTTAGAAAAAGTGAAATGG---------------GAAAAAT-------------------------------------------------ATATGGACCATTAGAAGAA---------------ATTAATGTAAT-------ATTCTGATTTAAGAAACCCTAC--------TTGTATAAAATAATTTTATTTGTATCTAC-----------------------------------TATT-------------------------------------TTCATGTAGATCAAA-TCCTA-------------------------------------------------------------------
Narcheri_Cheaha_N023 AATGATTCACTGAATGAGGAAACTTGCTTTAAAGTGAGAATTCACTTCATCAGTATTCATTTAAAAGGGAATCTACCGTGTATAGTTAATCTTCTGTATAAATATTCCGATAAGGTCAGCATTTGAACTGCGTTTACAAAATTTAAAAATCTAATGTCATAAAAAA--AATAATTATACCATATACAGGGGTGGTGGATTTTTATTTTAAAAATCGGAATTAATTACGAAGAGGGGGAATCT----------------------TAAGTTAAATAATATACAAGGTAAAAACAAACATATTTACAAAATCAAGAAGATATTAAGTAGAAAAAATTTCAGAAAAATATGCACATTATTAAAATGATATTTGCAACAGTAAAGGGACAAAAATATAAATTTTCTTTCGTAAAAGCTCTTATCAGCATTT---GTAACTGTAATGATTCGCTGAGGCAACGA-----------AAGTGAGAA--------------------GCCGAGAGAAG--GGATGCTTGACACTTACCCAGATGAAAGATGCGAATGATTTAGATTAACATTTGTCAAGAAGTGGATGTAGTTGGTATTGGAGATGCCTCTTCAAGGGTAGCATTGCCATTCATGACATAGGATGTACCAAGTCCATAAAGATGTCCACAGTACTTTGCATCATCAATGTTATCCTCAAAGAACATCTTAAGAAGAAAACATTTTAATGAAATCC-----------------------AAATAAAGAATTTTGCCAATTAAACATAAGATAACACTT-TAAAAACT-----------AATAACTTAAAAATTAAGCAACAAAGTACAAACTAAAATTCATATATGGGCCTATATATTAGGAAAAGTGGCGATTTTGAGTGGAATTGACTTTTTTAATTTTTTAACTAAGCTATTCCAAAATATTCCTCCCATGAAATATATAAATT-----TTTGATTCCTGGTAAGACAGATAAAATACCACTTCCTATCTCCGTAAATTTTTTTTTTATCCCAATTTAGGTGTACTTCTAAAAGGCTTACCAAGTTATAGCAACGGGTTTAAAAGTAATCCTGATAGAATTGAAATATTTAAAAAAATGCCATTTTTTGCAATATTAGGTTCTGTAAAACTGTTAA-GAATTACCTCTCTCATTTTGAAAAATGTTGCACCTGTTAACAAACTATACTGCCAGCCTGCTGTGG--------ACCAATCCCAAGTAATAAAAGAAAATGCAGGGGGT---GAATATCATTTTTAATTTCATTATATTTC-------ATCATATAATCCGAAACAAACACTA-------AAAACAG
Narcheri_MillShoalCreek_N727 ------------------------------------------------------------------------------------------------------------------------------------------------------------------------------------------------------------------------------------------------------------------------------------------------------------------------------------------------------------------------------------------------------TATAAATTTTCTTTCGTAAAATCTCTTATCAGCATTT---GTAACTGTAATGATTCGCTGTGGCAATGA-----------AAGTGAGAATTCATTTC-------ATCCCGCCGAGAGAAG--GGATGCTTGACACTTACCCAGATGAAAGATGCGAATGATTTAGATTAACATTTGTCAAGAAGTGGATGTAGTTGGTATTGGAGATGCCTCTTCAAGGGTAGCATTGCCATTCATGACATAGGATGTACCAAGTCCATAAAGATGTCCACAGTACTTTGCATCATCAATGTTATCCTCAAAGAACATCTTAAGAAGAAAACATTTTAATGAAATCC-----------------------AAATAAAGAATTTTGCCAATTAAACATAAGATAACACTT-TAAAAACT-----------AATAACTTAAAAATTAAGCAACAAAGTACAAACTAAAATTCATATATGGGCCTATATATTAGGAAAAGTGGCGATTTTGAGTGGAATTGACTTTTTTAATTTTTTAACTAAGCTATTCCAAAATATTCCTCCCATGAAATATATAA-----------------------------------------------------------------------------------------------------------------------------------------------------------------------------------------------------------------------------------------------------------------------------------------------------------------------------------------------------------------------------------------------
Nbarri_Bishop_N1072 AATGATTCACTGAATGAAGAAACTTGCTTTAAAGTGGGAATTCATTACATCAGTGTTCATTTAAAAGGGAATCTACCACGTATATTTAATCTTCCGTATAAATACTCTGGTAGGAATAGCATTTGAACTTGGTTAACAAGATTTTTTCATCTAATTCCATAAAAAATTAATGATTATACTATATATGTGGGGAGTGAATTTTTATTTTAAAAATCGGAATTAATTATTAA--GGTAAAATCTGAATAACAAAAATTTGAATAGCAAAGTTACATAATATGCAATGCAAAAACAAACATATTTACCAAATCAAGAAGATATCAAGTAAAAAATTCTTCAGAAAAATATGCATATAATTAAAATGATACTTGCAACAGTAAAGAGACAGAAAGATAAATTTTCTTTTGTAAAAGTTTTTATCAGCATTTATAATATCTGTAATGATTCACTGA--------AACTTGCTTTAAAGTGGGAATTCATTTCATCGCAAATTGAATCAAGAGAAGAGAAATACTTGACACTTACCCAGATGAAAGATGCGAATGAATTAAATTAACATTTGTCAAGAAGTGGATGTAGTTGGTATTGGAGATGCCTCTTCAAGAGTAGCATTGCCATTCATGACATAGGATGTACCAAGTCCATATAGATGTCCACAGTACTTTGCATCATCAATGTTATCCTCAAAGAACATCTTAAAAAGAAAACATTCTAACGAAACCCATAGGCAAACATACGGAATTTAAACATAAAGAATTTTGTCAATTAAACA-----------------------------------------------------------------------------------------------------------------------------------------------------------------------------------------------------------------------------------------------------------------------------------------------------------------------------------------------------------TAAAATAATAC-----------------------------------TTAAAAAATCAGTTCTG-----------------------------------------------CATGCTCTTGTAAAACATTTTTGAA---CAGGGCATCATTTCTGGTAGAAATGCATGTTACAAAGGACAATGCATTTGCTTAAGAAGTTTGGGATTACAGAATTT
Nbarri_LostCoveCave_N0065 --------------------------------------------------------TCATTTAAAAGGGAATCTACCACGTATATTTAATCTTCCGTATAAATACTCTGGTAGGAATAGCATTTGAACTTGGTTAACAAGATTTTTTCATCCAATTCCATAAAAAATTAATGATTATACTATATATGTGGGGAGTGAATTTTTATTTTAAAAATCGGAATTAATTATTAA--GGGAAAATCTGAATAACAAAAATTTGAATAGCAAAGTTACATAATATGCAATGCAAAAACAAACATATTTACCAAATCAAGAAGATATCAAGTAAAAAATTCTTCAGAAAAATATGCATATAATTAAAATGATACTTGCAACAGTAAAGAGACAGAAAGATAAATTTTCTTTTGTAAAAGTTTTTATCAGCATTTATAATAACTGTAATGATTCACTGA--------AACTTGCTTTAAAGTGGGAATTCATTTCATCGCAAATTGAATCAAGGGAAGAGAAATACTTGACACTTACCCAGATGAAAGATGCGAATGAATTAAATTAACATTTGTCAAGAAGTGGATGTAGTTGGTATTGGAGATGCCTCTTCAAGAGTAGCATTGCCATTCATGACATAGGATGTACCAAGTCCATATAGATGTCCACAGTACTTTGCATCATCAATGTTATCCTCAAAGAACATCTTAAAAAGAAAACATTCTAATGAAACCCATAGGCAAACATACGGAATTTAAACATAAAGAATTTTGTCAATTAAACA-----------------------------------------------------------------------------------------------------------------------------------------------------------------------------------------------------------------------------------------------------------------------------------------------------------------------------------------------------------TAAAATAATAC-----------------------------------TTAAAAAATCAGTTCTG-----------------------------------------------CATGCTCTTGTAAAACATTTTTGAA---CAGGGCATCATTTCTGGTAGAAATGCATGTTACAAAGGACAATGCATTTGCTTAAGAAGTTTGGGATTACAGAATTT
Nbarri_eyed_ClayCave_G2082 -------------ATGAAGAAACTTGCTTTAAAGTGGGAATTCATTTCATCAGTGTTCATTTAAAAGAGAATCTACCATGTATATTTAATCTTCTGTATAAATACTCCGGTAGGAGTAGCATTTGAACTGGGTTTACAAGATTTTTTCATCTAATTCCATAAAAAAATTATAATTATACCATACATGTCGGGAGTGAATTTTTATTTTAAAAATCGGAATGAGTTATTAAGGGGGGGGATCTGAAAAACAAAAATTTGAATAGCAAAGTTAAATAATATGCAATGCAAAAACAAACATATTTACCAAATCAAGAAGATATTAAGTAAAAAAAAAATCAGAAAAATATGCATATAATTAAAATGATACTTGCAACAGTAAAGAGACAGAAAGATAAATTTTCTTTTGTAAAAGTTTTTATCAGCATTTATAATAACTGTAATGATTCACTGATGCAATGAAACTTGCTTTAAAGTGGGAATTCATTTCATCGCAAATTGAATCAAGAGAAGAGGAATACTTGACACTTACCCAGATGAAAGATGCGAATGAATTAAATTAACATTTGTCAAGAAGTGGATGTAGTTGGTATTGGAGATGCCTCTTCAAGAGTAGCATTGCCATTCATGACATAGGATGTACCAAGTCCATATAGATGTCCACAGTACTTTGCATCATCAATGTTATCCTCAAAGAACATCTTAAAAAGAAAACATTCCAATGAAACCCATAGGCAAACATAAGGAATTTAAACATAAAGAATTTTGCCAATTAAACATAAAATAACACTTAAAAAAACTAATTGGCCTTATATAAT-----AATCACGCAACAAAGTTCAAAATAGAATCCATATATGGGCCAATATATTAGGAAAAGTGGTGATTTTGATGGCAATTGAGTTTTTTAATTTTTTAACAAAACCATTCCAAAATATTCCTCCCATTAAATAGCCATATTTCCCCTTTAAATCCATTCAAAATAGCTGAATTATCGACTTCCATTTCAGCAAGAATTTTTCATTTACATGTTTGAAAATCCAACTAGTAACATCGAGGTCTGTTAATCAGACCTTATT------TTTTGTGAAAACCTGATGGATATGAATCAAGCGGCT-TGCATGAGCCGACCT-----TAAACCTCGTGCACAT-AATTTTTTCCC-----------------CGCCTGTCAATAGCGTCAGTCGC--CGGCACAGCGTT------------------TGAGTGAGGTATGTGCAG-------------TGCTCTCGTGGGATTTTTTATTGCAAGGAATG--------------------TGGAGCAGCAAATTTT
Nbarrowsi_Gregorys_N270 AATGATTCACTGAATGAAGAAACTTGCTTTAAAGTGGGAATTCATTTCATTCGTGTTCATTTAAAAGCGAATCTACCATGTATATTTAATCTTCTGTATAAATGCTCCGGTAGGAGTAGCATTTGAAATTGGTTTACAAGATTTTTTCATCTAATTCCATAAAAAATTAATAATTATACCATATACGTGGGGAGTGAATTTTTATTTTAAAAATCGGAATTAATTATTAAGGGAGGGAATCTGAATAACAAAAATTTGAATAGCAAAGTTACATAATATGCAATGCAAAAACAAACATATTTACCAAATCAAGAAGATATTAAGTAAGAAATTCTTCAGAAAAATATGCATATAATTAAAATAATACTTGCAACAGTAAAGAGACAGAAAGATAAATTTTCTTTTGTAAAAGTTTTTATCAGCATTTATAATAACTGTAATGATTCACTGATGCAATGAAACTTGATTTAAAGTGGGAATTCATTTCATCGCAAATTGAATCAAGAGAAGAGGAATACTTGAAACTTACCCAGATGAAAGATGCGAATGAATTAAATTAACATTTGTCAAGAAGTGGATGTAGTTGGTATTGGAGATGCCTCTTCAAGAGTAGCATTGCCATTCATGACATAGGATGTACCAAGTCCATATAGATGTCCACAGTACTTTGCATCATCAATGTTATCCTCAAAGAACATCTTAAAAAGAAAACATTCTAATGAAACCCATAGGCAAACATAAAGAATTTAAATATAAAGAATTTTGCCAATTAAACATAAAATAAC----AAACAAACTAATTGGCCTTATATAATTTAAAAATCAAGCAACAAAGTTTAAAATGGAATCCATATATGGGCCAATATATTAGGAAAAATGGTGATTTTGATGGCAATTGAGTTTTTTAATTTTTTAACAAAGCCATTCCAAAATATTCCTCCCATTAAATAGCCATATTTTTCCTTTAAATCCATCCAAAATAACTGAATTATCAACTTTTATTTCAGCAAGAATTTTTCATTTACATGTCAGAAAATCCAACTGGTAACATTAATCACCTCTGACACTCACTTTTCAAACAATTCTATGAATTTTGTATCAATGTCACAAAAGTTATTCTGTCTAAAATCATCTTATTTAGATTCTTCTATGTGTAAATTTTTTTTTTGTCAAAAAGTTATCCATGGTTCATAAAAGCGCCAAATATGCTGTCCTAAGATTTATTGTCGGTTCCACGCTCTTGTAAAACATTTTTGAAGTTCAGGGCATCATTTCTGGCAGAAATACATG------------------------------------------------
Nbarrowsi_Tuckaleechee_N360 -----------------------------------------------------------TTTAAAAGCGAATCTACCATGTATATTTAATCTTCTGTATAAATGCTCCGGTAGGAGTAGCATTTGAAATTGGTTTACAAGATTTTTTCATCTAATTCCATAAAAAATTAATAATTATACCATATATGTGGGGAGTGAATTTTTATTTTAAAAATCGGAATTAATTATTAAGGGAGGGAATCTGAATAACAAAAATTTGAATAGCAAAGTTACATAATATGCAATGCAAAAACAAACATATTTACCAAATCAAGAAGATATTAAGTAAGAAATTCTTCAGAAAAATATGCATATAATTAAAATAATACTTGCAACAGTAAAGAGACAGAAAGATAAATTTTCTTTTGTAAAAGTTTTTATCAGCATTTATAATAACTGTAATGATTCACTGATGCAATGAAACTTGATTTAAAGTGGGAATTTACTTCATCGCAAATTGAATCAAGAGAAGAGGAATACTTGACACTTACCCAGATGAAAGATGCGAATGAATTAAATTAACATTTGTCAAGAAGTGGATGTAGTTGGTATTGGAGATGCCTCTTCAAGAGTAGCATTGCCATTCATGACATAGGATGTACCAAGTCCATATAGATGTCCACAGTACTTTGCATCATCAATGTTATCCTCAAAGAACATCTTAAAAAGAAAACATCCTAATGAAACCCATAGGCAAACATAAAGAATTTAAATATAAAGAATTTTGCCAATTAAACATAAAATAAC----AAACAAACTAATTGGCCTTATATAATTTAAAAATCAAGCAACAAAGTTTAAAATGGAATCCATATATGGGCCAATATATTAGGAAAAATGGCGATTTTGATGGCAATTGAGTTTTTTAATTTTTTAACAAAGCCATTCCAAAATATTCCTCCCATTAAATAGCCATATTTTTCCTTTAAATCCATCCAAAATAACTGAATTATCGACTTTTATTTCAGCAAGAATTTTTCATTTACATGTCAGAAAATCCAACTGGTAACATTAATCACCTCTGACACTCACTTTTCAAACAATTCTATGAATTTTGTATTAATGTCACAAAAGTTATTCTGTCTAAAATCATCTTATTTAGATTCTTCTATGTGTAAATTCTTTTTTTGTCAAAAAGTTATCCATGATTGATAAAAGCGCCACATATGCTGTCCTAAGATTTATTGTCAGTTCCACGCTCTTGTAAAACATTTTTGAAGTTCAGGGCATCATTTCTGGTAGAAATACATGTTACAGAGGACGATGCATCTGCTTAAGAAGTTTAGGATTACAGCTTTT
Nbishopi_DryFalls_N150 -----------------------------------------------------------------------------------------------------------CGGTAGGAGTAGCATTTTAACTGGGTTTACAAGATTTTTTCATCTAATTCCATTAAAAATTAATAATTATACCATATATGTCGGGAGTGAATTTTTATTTTAAAAATCGGAATGAATTATTAA--GGGGGGGTTTGAAAAACAAAAATTTTCATAGCAAAGTTACATAATATGCAATGCAAAAACAAACATATTTACCAAATCAAGAAGATATTAAGT-AAAAAAAATTCAGAAAAATATGCATATAATTAAAATGATACTTGCAACAGTAAAGAGACAGAAAGATAAATGTCCTTTTGTAAAAGTTTTTATCGGCATTTATAATAACTGTAATAATTCACTGGTGCAATGAAACTTGCTTTAAAGTGGGAACTCAATTCATCGCAAATTGAATCAAGAGAAGAGGAATACTCGACACTTACCCAGATGAAAGATGCGAATGAATTAAATTAACATTTGTCAAGAAGTGGATGTAGTTGGTATTGGAGATGCCTCTTCAAGAGTAGCATTGCCATTCATGACATAGGATGTACCAAGTCCATATAGATGTCCACAGTACTTTGCATCATCAATGTTATCCTCAAAGAACATCTTAAAAAGAAAACATTCTAATGAAACCCATAGGCAAACATAAAGAATTTAAATATAAAGAATTTTGCCAATTAAACATAAAATAACACTTAAACAAACTAATTGGCCTTATATAATTTAAAAATCAAGTAACAAAGTTTAAAATGGAATCCATATATGGGCCAATATATTAGGAAAAATGGCGATTTTGATGGCAATTGAGTGTTTTAATTTGTTAACAAAGCCATTCCAAAATATTCCTCCCATTAAATAGCCATATTTTCCCTTTAAATCCATCCAAAATAACTGAATTATCGACTTTTATTTCAGCAAGAATTTTTCATTTACATGTTTGAAAATCCAACTGGTAACATTAATCACCTCTGACACTCACTTTTCAAACAATTCTATGAATTTTGTA------------------------------------------------------------------------------------------------------------------------------------------------------------------------------------------------------------------------------------------------
Nbishopi_PoleCr_Chattooga_N885 -------------------------------------------------------------------------------------------------------------------------------------------------------------------------------------------------------TTTTATTTTAAAAATCGGAATGAATTATTAA--GGGGGGGTCTCAAAAACAAAAATTTGAATAGCAAAGTTACATAATATGCAATGCAAAAACAAACATATTTACCAAATCAAGAAGATATTAAGT-AAAACAAATTCAGAAAAATATGCATATAATTAAAATGATACTTGCAACAGTAAAGAGACAGAAAGATAAATGTTCTTTTGTAAAAGTTTTTATCAGCATTTATAATAACTGTAATGATTCACTGGTGCAATGAAACTTGCTTTAAAGTGGGAACTCAATTCATCGCAAATTGAATCAAGAGAAGAGGAATACTCGACACTTACCCAGATGAAAGATGCGAATGAATTAAATTAACATTTGTCAAGAAGTGGATGTAGTTGGTATTGGAGATGCCTCTTCAAGAGTAGCATTGCCATTCATGACATAGGATGTACCAAGTCCATATAGATGTCCACAGTACTTTGCATCATCAATGTTATCCTCAAAGAACATCTTAAAAAGAAAACATTCTAATGAAACCCATAGGCAAACATAAAGAATTTAAATATAAAGAATTTTGCCAATTAAACATAAAATAACACTTAAACAAACTAATTGGCCTTATATAATTTAAAAATCAAGTAACAAAGTTTAAAAAGGAATCCATATATGGGCCAATATATTAGGAAAAATGGCGATTTTGATGGCAATTGAGTGTTTTAATTTTTTAACAAAGCCATTCCAAAATATTCCTCCCATTAAATTGCCATATTTTTCCTTTAAATCCATCTAAAATAACTGAATTATCGACTTTTATTTCAGCACGAATTTTTCATTTACATGTCTGAAAATCCAACTAGTAACATTAATCACCTCTGACACTCACTTTTCAAACAATTCTATGAATTTTGTATTTATGCAACAAAAGTTATTCTGTCTAAAATCATCTTATTTAGGGCCTTCTATGTGT---------------------------------------------------------------------------------------------------------------------------------------------------------------------------------------
Nbishopi_StandingIndian_N131 -ATGATTCCCTGAATGAAGAAATTCGCTTTAAAGTGGGAATTCATTTCATCAGTGTTCATTTAAAAGGGAATTTACCATGTATATTTCATCTACTGTATAAATACTCCGGTAGGAGTAGCATTTTAACTGGGTTTACAAGATTTTTTCATCTAATTCCATTAAAAATTAATAATTATACCATATATGTCGGGAGTGAATTTTTATTTTAAAAATCGGAATGAATTATTAA--GGGGGGGTCTCAAAAACAAAAATTTGAATAGCAAAGTTACATAATATGCAATGCAAAAACAAACATATTTACCAAATCAAGAAGATATTAAGT-AAAACAAATTCAGAAAAATATGCATATAATTAAAATGATACTTGCAACAGTAAAGAGACAGAAAGATAAATGTTCTTTTGTAAAAGTTTTTATCAGCATTTATAATAACTGTAATGATTCACTGGTGCAATGAAACTTGCTTTAAAGTGGGAACTCAATTCATCGCAAATTGAATCAAGAGAAGAGGAATACTCGACACTTACCCAGATGAAAGATGCGAATGAATTAAATTAACATTTGTCAAGAAGTGGATGTAGTTGGTATTGGAGATGCCTCTTCAAGAGTAGCATTGCCATTCATGACATAGGATGTACCAAGTCCATATAGATGTCCACAGTACTTTGCATCATCAATGTTATCCTCAAAGAACATCTTAAAAAGAAAACATTCTAATGAAACCCATAGGCAAACATAAAGAATTTAAATATAAAGAATTTTGCCAATTAAACATAAAATAACACTTAAACAAACTAATTGGCCTTATATAATTTAAAAATCAAGTAACAAAGTTTAAAAAGGAATCCATATATGGGCCAATATATTAGGAAAAATGGCGATTTTGATGGCAATTGAGTGTTTTAATTTTTTAACAAAGCCATTCCAAAATATTCCTCCCATTAAATTGCCATATTTTTCCTTTAAATCCATCTAAAATAACTGAATTATCGACTTTTATTTCAGCACGAATTTTTCATTTACATGTCTGAAAATCCAACTAGTAACATTAATCACCTCTGACACTCACTTTTCAAACAATTCTATGAATTTTGTATTTATGCAACAAAAGTTATTCTGTCTAAAATCATCTTATTTAGGGCCTTCTATGTGTAAATTCTTTTTTTGTCAAAAAGTTATCCATGATTCATAAAAGCACCAAATATGCTGTCCTAAGATTTATTGTCAGTTCCACGCTCTTGTAAAACATTTTCGAAGTTCAGGGCATCATTTCTGGTAGAAATGCAT-------------------------------------------------
Nbrimleyi_NewberryCr_N984 AATGATTCACTGAATGAAGAAACTTGCTTTAAAGTGGGAATTCATTTCATTGGTGTTCATTTAAAAGAGAATCTACCATGTACATTTAATCTTCCGTATAAATACTCCGGTAGGAGTAGCATTTGAAATTGGTTTACAAGATTTTTTCATCTAATTCCATAAAAAATTAATAATTATACCATATACGTGGGGAGTGAATTTTTATTTTAAAAATCGGAATTAATTATTAAGGGGGGGGATCTGAATAACAAAAATTTGAATAGCAAAATTAGATAATATGCAATGCAAAAAAAAACATATTTACAAAATCAAGAAGATATTAAGTAAAAAATTCTTCAGAAAAATATGCATATAATTAAAATGATACTTGCAACAGTAAAGAGACAGAAAGATAAATGTTCTTTTGTAAAAGTTTTTATCAGCATTTATAATAACTGTAATGATTCACTGGTGCAATGAAACTTGCTTTAAAGTGGGAATTCATTACATCGCAAATTGAATCAAGAGAAGAGGG-------ATACTTACCCAGATGAAAGATGCGAATGAATTAAATTAACATTTGTCAAGAAGTGGATGTAGTTGGTATTGGAGATGCCTCTTCAAGAGTAGCATTGCCATTCATGACATAGGATGTACCAAGTCCATATAGATGTCCACAGTACTTTGCATCATCAATGTTATCCTCAAAGAACATCTTAAAAAGAAAACATTCTAATGAAACCCATGGGCA---------------AACATAAAGATTTTTGCCAATTAAACA---T---------------------------------------------------------------------------------------------------------------------------------------------------------------------------------------------------------------------------------------------------------------------------------------------------------------------------------ATGTAACAAAAGTTATTCTGCCTAAAATAATCTTATTTAGAGTCTTATATGTGTAAATTCTTTTTTTGTCAAAAAGTTATCCATGATTCATAAAAGCACCAAATATGTTGTCCTAAGATTTATTGTCAGT--CACGCTCTTGTAAAACATTTTTGAAGTTCAGGGCATCATTTCTGGTAGAAATGCATGTTACAGAGGACAATGCCTTTGCTTAAGA--------------------
Nbrimleyi_RumblingBald_N241 AATGAAAAACAGAATCAAGAACCGAAACTCAAATAATAAGATAAAAATACCAGAGTCTATTCG----------------------TCCGTTTCGTGGCAAACGCCCCCAAATGTGGAAGAATTCTACC-------------CATTGTTATTTCGTTTTGTAAAAAGCTCCCGTTTAATGCAACTATGGTTGTAAGAAATTT-----------GGCGGAATGCATTATTTGGGCGCGGA----AAAGTACCAAAATCTGAATACCAAAGTTAGATAATATGCAATACAAAAACAAACATATTTACAAAATCAAGAAGATATTTAGTAAATAAATCTTCAGAAAAATATGCATATGATTAAAATGATACTTGCAACAGTAAAGAGACAGAAAGATAAATGTTCTTTTGTAAAAGTTTTTATCAGC--TTATAATAGCTGTA-TGATTCACTGGTGCAATGAAACTTGCTTTAAAGTGGGAATTCATTTCATCGCAAATTCAATCAAGAGAAGAGGG-------ATACTTACCCAGATGAAAGATGCGAATGAATTAAATTAACATTTGTCAAGAAGTGGATGTAGTTGGTATTGGAGATGCCTCTTCAAGAGTAGCATTGCCATTCATGACATAGGATGTACCAAGTCCATATAGATGTCCACAGTACTTTGCATCATCAATGTTATCCTCAAAGAACATCTTAAAAAGAAAACATTCTAATGACACCCATGGGCA---------------AACATAAAGATTTTTGCCAATTAAACATAAAATAACACTTAAAAAAACTTATTGGCCTTATATAATTTAAAAATCAAGCAACAAAATTCAAAATGGAATCCATATATGGACCAATATATTAGGAAAAGTGGCGATTTTGATGGA-------------------------------------------------------------------------------------------------------------------------------------------------------------------ACCTCCGACACTGACTTTTCAAAGAATTCTGTGAATTTTGTATTAATGTAACAAAAGTTATTCTGCCTAAAATAATCTTATTTAGAGTCTTATATGTGTAAATTCTTTTTTTGTCAAAAAGTTATCCATGATTCATAAAAGCACCAAATATGCTGTCCTAAGATTTATTGTCAGTTCCACACTCTTGTAAAACATTTTTGAAGTTCAAGGCATCATTTCTGGTAGAAATGCATGTTACAGAGGACAATGCATTTGTTTAAGAAGTTTGGGATTACAGAATTT
Ncanei_Egypt_N958 AATGATTCACTG-ACGAAGAAACTTGCTTTAAACTGGGAATTAATTTCACCAGTGTTCATTTAAAAGAGAATCTACCATGTATATTTAATCTTCTGTATAAATACTCCGGTAGGAGTAGCATCTGAAATTGGTTTACAAGAATTTTTCATCTAATTCCATAAAAAATTTATAATTATACCATATACGTGGGGAGTGAATTTTTATTTTAAAAATCGGAATTAATTATTAA-GGGGAAAATCTGAATAACAAAAATTTGAATAGCAAAGTTACATAATATGCAATGCAAAAACAAACATATTTACAAAATCAAGAAGATATTAAGTAAAAAATTCTTCAGAAAAATATGCATATAATTAAAATGATACTTGCAACAGTAAAGGGACAGAAAGATAAATGTTCTTTTGTAAAAGTTTTTATCGGCATTTATAATAGCTGTAATGATTCACTGGTGCAATGAAACTTGCTTTAAAGTGGGAATTCATTTCATCGCAAATTGAATCAAGAGAAGAGGAAT-------ACTTACCCAGATGAAAGATGCGAATGAATTAAATTAACATTTGTCAAGAAGTGGATGTAGTTGGTATTGGAGATGCCTCTTCAAGAGTAGCATTGCCATTCATGACATAGGATGTACCAAGTCCATATAGATGTCCACAGTACTTTGCATCATCAATGTTATCCTCAAAGAACATCTTAAAAAGAAAACATTCTAATGAAACCCAAGGGCA---------------AACATAAAGAATTTTGCCAATTAAACATAAAATAACACTTTAAAAAACTAATTGGCCTTATATAATTTAAAAATCAAGCAACAAAGTTCAAAATGGAATCCATATATGGACCAATATATTAGGAAAAGTGGCGATTTTGATGG-------------------------------------------------------------------------------------------------------------------------------------------------------------------AACCTCTGACACTGACTTTACAAAGAATTCTGTGAATTTTGTTTTAATGTAACAAAAGTTATTCTGCCTAAAATCATCTTATTTAGAGTCTTATATGTGTAAATTGATTTTTTGTCAAAAAGTTATCCATGATTCATAAAAGCACCAAATATGCTGTCCTAAGATTTATTGTCAGTTCCACGCTCTTGTAAAACATTTTTGAAGTTCAGGGCATCATTTTTAGTAGAAATGCACGTTACAGAGGGCAATGCACTTGCTTAAGAAGTTTGGGATTACAGAATTT
Ncarolinensis_Grandfather_N218 AATGATTCACTGAATGAAGAAACTTGCTTTAAAGTGGGAATTCATTTCATCAGTGTTCATTTAAAAGGGAATCTACCATGCATATTTAATCTTCTGTATAAATACTCCGGTAGGAGTAGCATTTGAACTGGGTTTACAAGATTTTTTCATCTAATTCCATTAAAAATTTATAATTATACCGTATATGTCGGGAGTGAATTTTTATTTTAAAAATCGGAATGAATTATTAAGGGAGGGAATCTGAAAAACAAAAATTTGAATAGCAAAGTTACATAATATGCAATGCAAAAACAAACATATTTACCAAATCAAGAAGATATTAAGTAAAAAAAATTTCAGAAAAATATGCATATAATTAAAATGATACTTGCAACAGTAAAGAGACAGAAAGATAAATTTTCTTTTGTAAAAGTTTTCATCGGCATTTATAATAACTGTAATGATTCACTGATGCAGTGAAACTTGCTTTAAAGTGGGAATTCATTTCATCGCAAATTGAATCAAGAGAAGAGGAACACTTGACACTTACCCAGATGAAAGATGCGAATGAATTAAATTAACATTTGTCAAGAAGTGGATGTAGTTGGTATTGGAGATGCCTCTTCAAGAGTAGCATTGCCATTCATGACATAGGATGTACCAAGTCCATATAGATGTCCACAGTACTTTGCATCATCAATGTTATCCTCAAAGAACATCTTTAAAAGAAAACATTCCAATGAAACCCATAGGCAAACATAAGGAATTTAAACATAAAGAATTTTGCCAATTAAACATAAAATAACACTTAAAAAAACTAATTGGCCCTATATAAT-----AATCAAGCAACAAAGTTCAAAATAGAATACATATATGGGCCTATATATTAGAATAAATGGTAAAAGTAAAGAACATGGTACTATTCTATTTTTG-------------CAAT--ACCCCCCCCCCTCAGGAACAGAATTTCCAA---AAATCCTCTCTTAGTGGGTG---------CCTACATCACAAAAGCAATGTTCCTTTTAAGTCTCGAGTTCTTGGACTGATGATTTTGGAAGGCTCTATCACCATCTTAGAAAAGGACTCAGCAGGTGCCTAGGTCACAAGAGCAAGGCTCTT-TTCTTGGGCCTTC-----------CTTTACACAGAT-GATTCCTC-------------------AGATCCCCCAAAA-------------TGTTACACCCTC------------------TTAGGAACGAATTTCCAAAAATCCTT-------TCTTGGCAGGTGTCTACATCACAAAAGATGGTCCTTCCAAATTTCAAGTTTAGAGTAGCAGATGTT
Ncarolinensis_LinvilleCaverns_N227 -----------------------------------------------------------------------------------------------------------------------------------------------------------------------------------------------------------------------------------------------------------------------CAAAGTTACATAATATGCAATGCAAAAACGAACATATTTACTAAATCAAGAAGATATTAAGTAAAAAAAAATTCAGGAAAATATGCATATAATTAAAATGATACTTGCAACAGTAAAGAGACAGAAAGATAAATTTTCTTTTGTAAAAGTTTTCATCAGCATTTATAATAACTGTAATGATTCACTGATGCAATGAAACTTGCTTTAAAGTGGGAATTCATTTCATCGCAAATTGAATCAAGAGAAGAGGAATACTTGACACTTACCCAGATGAAAGATGCGAATGAATTAAATTAACATTTGTCAAGAAGTGGATGTAGTTGGTATTGGAGATGCCTCTTCAAGAGTAGCATTGCCATTCATGACATAGGATGTACCAAGTCCATATAGATGTCCACAGTACTTTGCATCATCAATGTTATCCTCAAAGAACATCTTAAAAAGAA-------------------------------------------------------------------------------TAATAAGACTA----------------------------------------------------------------------------------------------------------------------------------------------------------------------TGAATTCA----------------------------------------TTTTTTCTTTATTTATTTGAA------------------------------------------------------------------------------------------------------------------------------------------------------------------------------------------------------------------------------------------------------------TTTATT----------------------------------------------
Ncarteri_English_N031 AATGACTCACTGAATGAAGAAACTTGCTTTAAAGTGGGAATTCATTTCATCAGTGTTCATTTAAAAGGGAATCTACCATGTATATTTAATCTTCTGTATAAATACTCTGGTAGGAATAGCATTTGAAATTAGTTTACAAGATTTTTTCGTCTAATTCCATAAAAAATTAATAACTATACCATATAAGCGAGGAGTGAATTTTTATTTTAAAAATCGGAATTAATTACTAGGGGGGGGAATCTGAATAACAAAAATTTGAATGGCAAAGTTACATAATATGCAATGCAAAAACGAACATATTTACCAAATCAAGAAGATATCAAGTAAAAAATTCTTCAGAAAAATATGCATATAATTAAAATAATACTTGCAACAGTAAAGAGACAGAAAGATAAATGCTCTTTTGTAAAAGTTTTTATCAGCATTTATAATAACTGTAATGATTCACTGGTGCGATGAAACTTGTTTTAAAGTGGGAATTCATTTCATCGCAAATTGAATCAAGAGAAGAGGAATACTCGACACTTACCCAGATGAAAGATGCGAATGAATTAAATTAACATTTGTCAAGAAGTGGATGTAGTTGGTATTGGAGATGCCTCTTCAAGAGTAGCATTGCCATTCATGACATAGGATGTACCAAGTCCATATAGATGTCCACAGTACTTTGCATCATCAATGTTATCCTCAAAGAACATCTTAAAGAGAAAACATTCTAATGAAACCCATAGGCAAACATAAAGAATTTAAATATAAAGAATTTTGCCAATTAAACATAAAATAACACTT-AAAAAACTAATTGGCCTTATATAATTTAAAAATTAAGCAACAAAGTTTAAAATGGAATCCATATATGGGCCAATATATTAGTAGAAATGGAGATTTTGATGGCAATTGAGTTTTTTAATTTTTTAAC--AGCCATTCCAAAATATTCCTCCCATTAAATGGCCATATTTTTCCTTTAAATCCATCCAAAATAACTGAATTATCGACTTTTATTTCCGCAAGAATTTTTCATTTACATGTCTGAAAATTCAACTGGTAATATTAATCACCTCTGAGACTCACTTTTCAAACAATTCTATGAATTTTGTATTAATGTAACAAAAGTTATTCGGTCTAAAATCATTTTATTTAGAGTCCTATATGTGTAAATTTTTTTTGTGTCAAAAAGTTATCCATGATTCATAAAAGCACCAAATATGCTTTCCTAAGATTTATTGTCAGTTCCACACTCTTGTAAAACATTTTTGAAGTTCAGGACATCATTTCTGGTAGAAATGCATGCTACAGAGGATGATGCATCTGCTTAAGAAGTTTGAGAGTACAGCTTTT
Ncarteri_LaurelCave_nearTYPE_N0296 AATGATTCACTGAATGAAAAAACTTGCTTTAAAGTGAGAATTTATTCCATCAGTGTTCATTTAAAAGGGAATCTGCTGTATATATTTAATCTTCTGTA-----ACTCTTGTAGGGACAGCATTTGAACTGGGTTTACCAGAATTTTTCATCTAATTCCATAAAAAATTAATAATTATACCATGTACATGGGGAGTGGATTTTTATTTTAAAAATCGGAATTAATTACGAA--GAGGAAATCTGCATAACAAAAATTTGAATAGCAAAGTTACATAATATGCAATGCAAAAACAAACATATTTACCAAATCAAGAAGATATTAAGTAAAAAATTCTTCAGAAAAATATGCATATAATTAAAATGATACTTGCAACAGTAAAATGACAGAAAGATAAATGTTATTTTGTGAAAGTTTTTATCAGCATTTATAATAACTGTAATGATTCACTGGTGCAATGAAACTTGTTTTAAAGTGGGAATTCATTTCATCGCAAATTGAATCAAGAGAAGAGGAATACTCGACACTTACCCAGATGAAAGATGCGAATGAATTAAATTAACATTTGTCAAGAAGTGGATGTAGTTGGTATTGGAGATGCCTCTTCAAGAGTAGCATTGCCATTCATGACATAGGATGTACCAAGTCCATATAGATGTCCACAGTACTTTGCATCATCAATGTTATCCTCAAAGAACATCTTAAAAAGAAAACATTCTAATGAAACCCATAGGCAAACATAAAGAATTTAAATATAAAGAATTTTGCCAATTAAACATAAAATAACACTT----AAACTAATTGGCCTTATATAATGTAAAAATCAAGTAACAAAGTTTAAAATGGAATCCAAATAGGGGCCAATATATTAGGAAAAATGGCGATTTTGATGGCAATTGAGTGTTTTAATTTTTTAACAAAGCCATTCCAAAATATTCCTCCCATTAAATTGCCATATTTTTCCTTTAAATCTATCCAAAATAACTGAATTATCGACTTTTATTTCAGCAAGAATTTTTCATTTACATGTCTGAAAATCCAACTGGTAACATTAATCACCTCTGACACTCACTTTTCAAACAATTCTATGAATATTGTA-AAATGCAACAAAAGTTATTCTGTCTAAAATCATCTTATTTAGAGTCTTCTATGTGTAAATTCTTTTTGTGTCAAAAAGTTATCCATGATTCATAAAAGCACCAAATATGCTGTCCTAAGATTTATTGTCAGTTCCACGCTCTTGTAAAACATTTTTGAAGTTCAGGGCATCATTTCTGGTAGAGATACATGTTACAGAGGATGATGCATCTGCTTAAGAAGTTTGGG------------
Ncarteri_PilotMtn_G2185 AATGATTCACAGAATGAAGAAACTTGCTTTAAAGTGAGAATTTATTCCATCAGTGTTCATTTAAAAGGGAATCTGCCGTGTATATTTAATCTTCTGTA-----ACTCTTGTTGGGGCAGCATTTGAACTGGGTTTACCAGATTTTTTCATCTAATTCCATAAAAAATTAATAATTATACCATGTACATGGGGAGTGGATTTTTATTTTAAAAATCGGAATTAATTATGAA--GGGGAAATCTGCATAACAAAAATTTGAATAGCAAAGTTACATAATATGCAATCCAAAAACAAACATATTTACCAAATCAAGAAGACATTAAGTAAAAAATTCTTCAGAAAAATATGCATATAATTAAAATGATACTTGCAACAGTAAAAAGACAGAAAGATAAATGTTCGTTTGTAAAAGTTTTTATCAGCATTTATAATAACTGTAATGATTCACTGGTGCAATGAAACTTGTTTTAAAGTGGGAATTCATTTCATCGCAAATTGAATCAAGAGAAGAGGAACACTCGACACTTACCCAGATGAAAGATGCGAATGAATTAAATTAACATTTGTCAAGAAGTGGATGTAGTTGGTATTGGAGATGCCTCTTCAAGAGTAGCATTGCCATTCATGACATAGGATGTACCAAGTCCATATAGATGTCCACAGTACTTTGCATCATCAATGTTATCCTCAAAGAACATCTGAAAAAGAAAACATTCTAACGAAACCCATAGGCAAACATAAAGAATTTAAATATAAAGAATTTTGCCAATTAAACATAAAATAACACTTAAACAAACTAATTGGCCTTATATAATTTAAAAATCAAGTAACAAAGTTTAAAATGGAATCCAAATAGGGGCCAATATATTAGGAAAAATGGTGATTTTGATGGCAATTGAGTGTTTTAATTTTTTAACAAAGCCATTCCAAAATATTCCTCCCATCAAATGGCCATATTTTTCCTTTAAATCCATCCAAAATAACTGAATTATCAACTTTTATTTCAGCAAGAAATTTTCATTTACATGTCTGAAAATCCAACTGGTAACATTAATCACCTCTGACACTCACTTTTCAAACAATTCTATGAATTTTGTA-TAATGCAACAAAAGTTATTCTGTCTAAAATCATCTTATTTAGAGTCTTCTATGTGTAAATTC-TTTTTTGTCAAAAAGTTATCCATGATTCATAAAAGCACCAAATATGCTGTCCTAAGATTTATTGTCAGTTCCACGCTCTTGTAAAACATTTTTGAAGTTCAGGGCATCATTTCTGGTAGAGATGCATGTTACAGAGGATGATGCATCTGCTTAAGAAGTTTGGGATTACAGCTTTT
Ncarteri_Pitchfork_N363 ---------------------------------------------------------------------------------ATATTTAATCTACTGTATAAATACTCCGGTAGGAGTAGCATTTGAACTGGGTTTACAAGATTTTTTCATCTAATTCCATAAAAAATTAATAATTATACCATATATGTTGGGAGTGAATTTTTATTTTAAAAATCGGAATGAATTTTTAAAGGGGGGGGTCTGAAAAACAAAAATTTGAATAGCAAAGTTACATAATATGCAATTCAAAAACAAACATATTTACCAAATCAAGAAGATATTAAGT-AAAAAAAATTCAGAAAAATATGCATATAATTAAAATGATACTTGCAACAGTAAAGAGACAGAAAGATAATTGTTCTTTTATAAAAAAAATTATCAGCATTTATAATTACTGAAATGCTTCACTGGTGCAATGAAACTTGCTTTTAAGTGGGGACTCAATTCATCGCAAATTGAATCTAGAGAAGAGGAATACTCGACACTTACCCAGATGAAAGATGCGAATGAATTAAATTAACATTTGTCAAGAAGTGGATGTAGTTGGTATTGGAGATGCCTCTTCAAGAGTAGCATTGCCATTCATGACATAGGATGTACCAAGTCCATATAGATGTCCACAGTACTTTGCATCATCAATGTTATCCTCAAAGAACATCTTAAAAAGAAAACATTCTAATGAAACCCATAGGCA---------------AACATAAAGAATTTTGCCAATTAAACATAAAATAACACTT----AAACTAATTGGCCTTATATAATTTAAAAATCAAGTAACAAAGTTTAAAATGGAATCCAAATATGGGCCAATATATTAGGAAAAATGGCGATTTTGACACCAATTGAGTGTTTTAATTTTTTAACAAAGCCATTCCAAAATATTCCTCCCATTAAATGGCCATATTTTTCCTTTAAATCCATTCAAAATAACTGAATTATCGACTTTTATTTCAGCAAGAATTTTTCATTTACATGTCTGAAAATCCAACTGGTAACATTAATCACCTCTGACA--CACTTTTCAAACAATTCTATGAATTTTGTA-TAATGCAACAAAAGTTATTCTGCCTAAAATCATCTTGTTTAGAGTCCCCTATGT--AAATTCCATTTTTGTCAAAAAGTTATCCATGATTCATAAAAGCACCAAATATGCTGTCCTAAGATTTATTGTCAGTTCCACACTCTTGTAAAACATTTTTGAAGTTCAGGGCATCATTTCTGGTACAGATGCATGTTACAGAGGACGATGCATCTGCTTAAGAAGTT----------------
Ncarteri_WeberCty_N1044 AATGATTCACTGAAGGAAGAAACTTGCTTCAAAGTGAGAATTTATTCCATCAGTGTTCATTTAAAAGGGAATCTGTCGTGTATATTTAATCTTCTGTA-----ACTCTTGTAGGGACAGCATTTGAACTGGGTTTACCAGATTTTCTCATCTAATTCCATAAAAAATTAATAATTATACCATGTACATGGGGAGTGGATTTTTATTTTAAAAATCGGAATTAATTACGAAG-GGGGAAATCTGCATAACAAAAATTTGAATAACAAAGTTACATAATATGCAATGCAAAAACAAACATATTTACCAAATCAAGCAGATATTAAGTAAAAAATTCTTCTGAAAAATATGCATATAATTAAAATGATACTTGCAACAGTAAAAAGACAGAAAGATAAATGTTCTTTTGTAAAAGTTTTTATCAGCATTTATAATAACTGTAATGATTCACTGGTGCAATGAAACTTGTTTTAAAGTGGGAATTCATTTCATCGCAAATTGAATCAAGAGAAGAGGAATACTCGACACTTACCCAGATGAAAGATGCGAATGAATTAAATTAACATTTGTCAAGAAGTGGATGTAGTTGGTATTGGAGATGCCTCTTCAAGAGTAGCATTGCCATTCATGACATAGGATGTACCAAGTCCATATAGATGTCCACAGTACTTTGCATCATCAATGTTATCCTCAAAGAACATCTTAAAAAGAAAACATTCTAATGAAACCCATAGGCAAACATAAAGAATTTAAAATTTAAGAATTTTGCCAATTAAACATAAAATAA-------ACAAACTAATTGGCCTTATATAATTTAAAAATCAAATAACAAAGTTTAAAATGGAATCCAAATAGGGGCCAATATATTAGGAAAAATGGCGATTTTGATGGCAATAGAGTGCTTTAATTTTTTAACAAAGCCATTCCAAAATATTCCTCCCATTAAATGGCCATATTTTTCCTTTAAATCCATCCAAAATAACTGAATTATCCACTTTTATTTCAGCAAGAATATTTCATTTACATGTCTGAAAATCCAACTGGTAACATTAATCATCTCTGACACTCACTTTTCAAACAATTCTATGAATTTTGTA-TAATGCAGCAAAAGTTATTCTGTCTAAAATCATCTTATTTAGAGTCTTCTATGAGTAAATTCTTTTTTTGTCAAAAAGTTACCCATGATTCATAAAAGCACCAAATATGCTGTCCCAAGATTTATTGTCAGTTCCACGCTCTTGTAAAATATTTTTGAAGTTCAGGGCATCATTTCTGGTAGAGATGCATATTACAGAGGAGGATGCATCTGCTTAAGAAGTTTGGGATTACAGCTTTT
Ncarteri_div__RainbowCave_G2089 AATCATTTACTGAATGAGGAAACTTGCTTTAAAGTGAGAATTCACTTCATCAGTACTCATTGAAACGGAAATCTACCGTGTATATTTAATCTTCTGTATCAATACTCCGGTAAGATCAGCATTTGAACTGGGTTTACAAGATTTTAAAATTTAATTTCATAAAAAA-----AATTATACCATATTAAAGAGGAGTGGCTTTTCATTTTAAAAATCGTAATTAATTATGAAG----GAAATCT----------------------TAAATTTAATAATATACAATGCAAAAACAAATATACTTATAAAATCAAGAAGATATTAAGTAAAAAATTCTTCAGAAAAATATGCATATAATTAAAAAGATACTTGCAA-AGTAAAGAGACAGAAATATAAATTATCTTTTGTAAAAGTTCTTATCAGAATTT---ATAACTGTAATGATTCACTGAGGCAATGAAATTTGCTTAAAAGTGAGAATTCATTTCATCGCAAATCGAATCGAGAGAAG--GAATGCTTGACACTTACCCAGATGAAAGATGCGAATGATTTAAATTAACATTTGTCAAGAAGTGGATGTAGTTGGTATTGGAGATGCCTCTTCAAGAGTAGCATTGCCATTCATGACATAGGATGTACCAAGTCCATATAGATGTCCACAGTACTTTGCATCATCAATGTTATCCTCAAAGAACATCTTAAAGAGAAAACATTCTGATGAAACACATAGGCA---------------AACATAAAGAATTTTGCCAATTAAACGTAAAATAACACTATAAAAAACTAATTGGCCTCATATAATTTAAAAATCAAGCAACAAAGTTCAAAATGAAATTCATATATGGGCCAATATATTAGGAAAAGTGGCGATTTTGAGTGGAATTGAGTTTTTTATTTTTTTAACAAAGCTATTCCAAACTATTCCTCCCATGAAATAGCCATATTTTCCC--TAAATCCATCCAAAATAGCTGAATTATCAGCTTTTATTTCAGCAAGAATTTTTCATTTACATGTCTGAAAATACAACTGTTAAAGTTAATCACCTTTGGCACTCACTTTGCAAACAATTCTGTGAATTTTGTATTATTGTAAGAAAAGTTATTCTACCTAAAATCATCTTATTTAGAGTCGTCTATGTGTAACTTCTTTTTTTGTTAAAAAGTCATCCATGATTCATAAAAAGCTCAAATACACTGTTGCAAGATTTATTGTCAGTTCCATGCTCTTGTAAAATATTTATGAAGTTCAGGGCAGCATTTCTGGTTCATT--------CAGGGCAATAATGCATTTGCATAAGAAATTTGGAATTACAGAATTT
Ncherokee_BallhootScar_N193 AATGATTCACTGAATGAAGAAACTTGTTTTAAAGTGGGAATTCATTTCATCAGTGTTCATTTAAAAGGGAATCTACCATGTATATTTAATCTTCTGTATAAATACTCCGGTGGGAGTAGCATTTGAACTGGGTTTACAAGATTTTTTCATCTAATTCCATAAAAAATTAATAATTATATCATATATGTCGGGAGTGAATTTTTATTTTAAAAATCGGAATGAATTATTAAG-GGGGGA-TCTGAAAAACAAACATTTGAATAGCAAAGTTACATAATATGCAATGCAAAAACAAACATATTTACCAAATCAAGAAGATATTAATTAAAAAAAAATTCCGAAAAATATTCATATAATTAAAATGATACTTGCAACAGTAAAGAGACAGAAAGATAAATTTTCTTTTGTAAAAGTTTTTATCAGCATTTATAATAACTGTAATGATTCACTGATGCAATGAAACTTGCTTTAAAGTGGGAATTCATTTCATCGCAAATTGAATCAAGAGAAGAGGAATACTTGACACTTACCCAGATGAAAGATGCGAATGAATTAAATTAACATTTGTCAAGAAGTGGATGTAGTTGGTATTGGAGATGCCTCTTCAAGAGTAGCATTGCCATTCATGACATAGGATGTACCAAGTCCATATAGATGTCCACAGTACTTTGCATCATCAATGTTATCCTCAAAGAACATCTTAAAAAGAAAACATTCCAATGAAACCCATAGGCAAACATAAGGAATTTAAACATAAAGAATTTTGCCAATTAAACGTAAAATAACACTTAAAAAAACTAATTGGCCTTATATAAT-----AATCAAGCAACAAAGTTCAAAATAGAATCCATATATGGGCCAATATATTAGGAAAAGTGGTGATTTTGATGGCAATTGAGTTTTTTAATTTTTTAACAAAGCCATTCCAAAATATTCCTCCCATTAAATAGCCATATTTCCCCTTTAAATTCATCCAAAATAGCTGAATTATCGACTTTTATTTCAGCAAGAATTTTTCATTTACATGTTTGAAAATCCAACTAGTAACATCGAGGTCTGTTAATCAGACCTTATTT-----TTTTGCGAAAACCTGATGGATATGAATCAGGCGGCT-TGCA-----------------------------------------------------------------------------------------------------------------------------------------------------------------------------------------------------------------------
Ncherokee_BalsamMtn_N891 ---GATTCACTGAATGAAGAAACTTGCTTTAAAGTGGGAATGCATTTCATCAGTGTTCATTTAAAAGGGAATCTACCATATATATTTAATCTTCTGTATAAATACTCTGGTAGGAGTAGCATTTGAACTGGGTTTACAAGATTTTTTCATCTAATTCCATAAAAAATTAATAATTATACCATATATGTTGGGAGTGAATTTTTATTTTAAAAATCGGAATGAATTATTAAGGGAGGGAATCTGAAAAACAAAAATTTGAATAGCAAAGTTACATAACATGCAATGCAAAAACAAACATATTTACCAAATCAAGAAGATATTAAGTAAAAAAAATTTCAGAAAAATATTCATATAATTAAAATGATACTTGCAACAGTAAAGAGACAGAAAGATAAATTTTCTTTTGTAAAAGTTTTTATCAGCATTTATAATAACTGTAATGATTCACTGATGCAATGAAACTTGCTTTAAAGTGGGAATTCATTTCATCACAAATTGAATCAAGAGAAGAGGAATACTTGACACTTACCCAGATGAAAGATGCGAATGAATTAAATTAACATTTGTCAAGAAGTGGATGTAGTTGGTATTGGAGATGCCTCTTCAAGAGTAGCATTGCCATTCATGACATAGGATGTACCAAGTCCATATAGATGTCCACAGTACTTTGCATCATCAATGTTATCCTCAAAGAACATCTTTAAAAAAA-ACATTCTAATGAAACCCATAGGGAAACATAAAGAATTTAAACATAAAGAATTTTGCCAATTAAACATAAAATAACACTT----------------------------------------------------------------------------------------------------------------TTTTTAATTTTTTAACAAAGCCATTCCAAAATATTCCTCCCATTAAATAGCCATATTTCCCCTTTAAATTCATCCAAAATAGATGAATAATCGACTTTTATTTCAGCAAGAATTTTTCATTTACATGTTTGAAAATCCAACTAGTAACATCGAGGTCCGTTAATCAGACCTTATTTA----TTTTGCGAAAACCTGATGGATAGGAATCAAGCGGCT-TGCATGAGCCGACCT-----TAAACCTCGTGCACAT-AATTTCCCCCCCCCCC------------CGCCTGTCAATAGCGTCAGTCGC--TGGCACAGCATT------------------TGAGTGAGGTATGTGCAG-------------TGCTCTCGTGGGTTTTTTTATTGCAAGGAATG--------------------TGGAGCAGT-------
Ncherokee_SIndianCrk_N681 --------------------------------------------------------------------------------------------------------------------------------------------------------------------------------------------------------------------------ATGAATTATTAAGGGGGGGGTTCTGAAAAACAAAAATTTGAATAGCAAAGTTACATAATATGCAATGCAAAAACAAACATATTTACCAAATCAAGAAGATATTAAGTAAAAAAAAATTCCAAAAAATATGCATATAATTAAAATGATACTTGCAACAGTAAAGAGACAGAAAGATAAATTTTCTTTTGTAAAAGGTTTTATCAGCATTTATAATAATTGTAATGATTCATTGATGCAATGAAACTTGCTTTAAAGTGGGAATGCATTTCATCGCAAATTGAATCAAGGAAAGAGGAATACTTGATACTTACCCAGATGAAAGATGCGAATGAATTAAATTAACATTTGTCAAGAAGTGGAAGTAGTTGGTATTGGAGATGCCTCTTCAAGAGTAGCATTGCCATTCATGACATAGGATGTACCAAGTCCATATAGATGTCCACAGTACTTTGCATCATCAATGTTATCCTCAAAGAACATCTTAAAAAGAAAACATTCTAATGAAACCCATAGGCAAACATAAAGAATTTAAAGATAAAGAATTTTGCCAATTAAACATAAAATAACACTT-AAAAACCTAATTGGCCTTACATAAT-----AATCAAGCAACAAAGTTCAAAATATAATCCATATATGGGCCAATATATTAGGAAAAATGGCTATTTTGATGGCAATTGAGTTTTTTAATTTTTTAACAAAGCCATTCCAAAATATTCCTCCCATTAAATAGCCATATTTCCCCTTTAAATTCATCCAAAATAGTTGAATTATCGACTTTTATTTCAGCAAGAATTTTTCATTTACATGTTTGAAAATCCAACTAGTAACATCGAGGTCTGTTA--------TTATTTG----ATTTGCGAAAGCCTGATGGATATGAATCAAGCGGCT-TGCATGAGCCGACCT-----TGAACCTCGTGCACAT-AATTTTTTCC------------------CACCTGTCGATAGCGTCAGTCGC--CGGCGCAGCATT------------------TGAGTGAGGTATGTGTAG-------------TGCTCTCGTCCGTTTTTTTATTGCAAGGAATG--------------------TGG-------------
Ncooperi_BeaverCrk_N1002 --------------------------------------------------------TCATTTAAAAGGGAATTTACCATGTATATTTAATCTACTGTATAAATACTCCGGTAGGAGTAGCATTTGAACTGGATTTACAAGATTTTTTCATCTAATTCTATGAAAAATTAATAATTATACCATATATGTCGGGAGTGAATTTTTATTTTAAAAATCGGAATGAATTATTAAGGGGGGGAATCTGAAAAACAAAAATTTGAATAGCAAAGTTACATAATATGCAATGCAAAAACAAACATATTTACCAAATCAAGAAGATATTAAGTAAAAAAAAATTCAGGAAAATATGCATATAATTAAAATGATACTTGCAACAGTAAAGAGACAGAAAGATAAATGTCATTTTGTAAAAGTTGTTATCAGCATTTATAATAACTGTAATGATTCACTGGTGCAATGAAACTTGCTTTAAAGTGGGAACTCATTCCATCGCAAATTGAATCAAGAGAAGAGAAATACTCGACACTTACCCAGATGAAAGATGCGAATGAATTAAATTAACATTTGTCAAGAAGTGGATGTAGTTGGTATTGGAGATGCCTCTTCAAGAGTAGCATTGCCATTCATGACATAGGATGTACCAAGTCCATATAGATGTCCACAGTACTTTGCATCATCAATGTTATCCTCAAAGAACATCTTAAAAAGAAAACATTCTAATGAAACCCATAGGCAAACATAAAAAATTTAAATATAAAAAATTTTGTTAATTAAACATAAAATAATAGTTAAAAAAACTAATTGACCTTATATAATTTAAAAATAAAGCAACAAAGTTCAAAAT------------GGAACCAATATATTAGGAAAGGTGGCGATTTTGATGGCATTTGAGTTTGTTAATTTTTTCACAAAGTCATTCCAAAATATTCCTCCCATTAAATAGCCATATTTTCCCTTTAAATCCATCCAAAATAACTGAATTATCGACTTTTATTTCAACAAGAATTTTTCATTTACATGTCTGAAAATCTAACTGGT---------CACCTCTGACACTCACTTTTCAAACAATTCTATGAATTTTGTATTAATGTAACAAAAGTTATTCTGTCTAAAATCATCTTATTTAGAGTCTTCTATGTGTAAATTCTTTTTTTGTCAAAAAGTTATCCATGATTCATAAAACCACCAAATATGCTGTCCTAAGATTTATTGTCAGTTCCACGCTCTTGTAAAACATTTTCGAAGTTCGGGGCATCATTTCTGGTAGAAATGCATGTTACAGAGGACGATGCACCTGCTTAAGAAGTTTGGGATTAC-------
Ncooperi_BrasstBald_N824 ------------------------------------------------------------------------TTACCATGTATATTTAATCTACTGTATAAATACTCCGGTAGGAGTAGCATTTGAACTGGATTTACAAGATTTTTTCATCTAATTCTATGAAAAATTAATAATTATACCATATATGTCGGGAGTGAATTTTTATTTTAAAAATCGGAATGAATTATTAAGGGGGGGAATCTGAAAAACAAAAATTTGAATAGCAAAGTTACATAATATGCAATGCAAAAACAAACATATTTACCAAATCAAGAAGATATTAAGTAAAAAAAAATTCAGGAAAATATGCATATAATTAAAATGATACTTGCAACAGTAAAGAGACAGAAAGATAAATGTCATTTTGTAAAAGTTGTTATCAGCATTTATAATAACTGTAATGATTCACTGGTGCAATGAAACTTGCTTTAAAGTGGGAACTCATTCCATCGCAAATTGAATCAAGAGAAGAGAAATACTCGACACTTACCCAGATGAAAGATGCGAATGAATTAAATTAACATTTGTCAAGAAGTGGATGTAGTTGGTATTGGAGATGCCTCTTCAAGAGTAGCATTGCCATTCATGACATAGGATGTACCAAGTCCATATAGATGTCCACAGTACTTTGCATCATCAATGTTATCCTCAAAGAACATCTTAAAAAGAAAACATTCTAATGAAACCCATAGGCAAACATAAAAAATTTAAATATAAAAAATTTTGTTAATTAAACATAAAATAATAGTTAAAAAAACTAATTGACCTTATATAATTTAAAAATAAAGCAACAAAGTTCAAAATGGAATCCATATAGGAACCAATATATTAGGAAAGGTGGCGATTTTGATGGCATTTGAGTTTGTTAATTTTTTCACAAAGCCATTCCAAAATATTCCTCCCATTAAATAGCCATATTTTCCCTTTAAATCCATCCAAAATAACTGAATTATCGACTTTTATTTCAACAAGAATTTTTCATTTACATGTCTGAAAATCTAACTGGT---------CACCTCTGACACTCACTTTTCAAACAATTCTATGAATTTTGTATTAATGTAACAAAAGTTATTCTGTCTAAAATCATCTTATTTAGAGTCTTCTATGTGTAAATTCTTTTTTTGTCAAAAAGTTATCCATGATTCATAAAACCACCAAATATGCTGTCCTAAGATTTATTGTCAGTTCCACGCTCTTGTAAA-------------------------------------------------------------------------------------------
Ncooperi_CheoahDam_N1122 AATGATTCACTGAATGAAGAAATTTGCTTTAAAGCGGGAATTCATTTCATCAGTGTTCATTTAAAAGGGAATCTACCATGTATATTCAATCTACTGTATAAATACTCCGGTAGGAGTAGCATTTGAACTGGATTTACAAGATTTTTTCATCCAATTCCATTAAAAATTAATAATTATACCATATATGTCGAGAGTGAATTTTTTTAAAAAAAATCGGAATGAATTATTAAGGGGGGGAATCTGAAAAACAAAAATTTGAATAGCAAAGTTACATAATATGCAATGCAAAAACAAACATATTTACCAAATCAAGAAAATATTAAGTAAAAAAAAATTCAGAAAAATATGGATATAATTAAAATGATACTTGCAACAGTAAAGAAACAGAAAGATAAATGTCCTTTTGTAAAAGTTTTTATCAGCATTTATAATAACTGTAATGATTCACTGGTGCAATGAAACTTGCTTTAAAATGGGAACTCAATTCATCGCAAATTGAATCAAGAGAAGAGGAATACTCGACACTTACCCAGATGAAAGATGCGAATGAATTAAATTAACATTTGTCAAGAAGTGGATGTAGTTGGTATTGGAGATGCCTCTTCAAGAGTAGCATTGCCATTCATGACATAGGATGTACCAAGTCCATATAGATGTCCACAGTACTTTGCATCATCAATGTTATCCTCAAAGAACATCTTAAAAAAAAAACATTCTAATGAAACCCATAGGCAAACACAA-GAATTTAAATATAAAGAATTTTGCCAATTAAACATAAAATAACACTTAAACAAACTAATTGGCCTTATATAATTTAAAAATCAAGTAACAAAGTTTAAAATGGAATCCATATATGGGCCAATATATTAGGAAAAATGGCGATTTTGATGGCAATTGAGTGTTTTAATTTTTTAACAAAGCCATTCCAAAATATTCCTCCCATTAAATGGCCATATTTTTCCTTTAAATCCATCCAAAATAACTGAATTATCGACTTTCATTTCAGCAAGAATTTTTCATTTACATGTTTGAAAATCCAACTGGTAACATTAATCACCTCTGACACTCACTTTTCAAACAATTCTATGAATTTTGTATTAATGCAACAAAAGTTATTCTGTCTAAAATCATCTTATTTAGAGTCTTCTATGTGTAAATTCTTTTTTTGTCAAAAAGTTATCCATGATTCATAAAAGCACCAAAAATGCTTTCCTAAGATTTATTGTCAGTTCCACGCTCTTGTGAAACATTTTTGAAGTTCAGGGCATCATTTCTGGTAGAAATGCATGTTATAGAGGATGGTGCATCTGCTTAAGAAGTTTGGGATAACAGCTTTT
Ncooperi_NantRiverGorge_N682 ------------------------------------------------------------------------------------------------------------GGTAGGAGTAGCATTTGAACTGGATTTACAAGATTTTTTCATTTAATTCTATGAAAAATTAATAATTATACCATATATGTCGGGAGTGAATTTTTATTTTAAAAATCGGAATGAATTATTAAGGGGGGGAATCTGAAAAACAAAAATTTGAATAGCAAAGTTACATAATATGCAATGCAAAAACAAACATATTTACCAAATCAAGAAGATATTAAGTAAAAAAAAATTCAGGAAAATATGCATATAATTAAAATGATACTTTCAACAGTAAAGAGACAGAAAGATAAATGTCATTTTGTAAAAGTTGTTATCAGCATTTATAATAACTGTAATGATTCACTGGTGCAATGAAACTTGCTTTAAAGTGGGAACTCATTCCATCGCAAATTGAATCAAGAGAAGAGAAATACTCGACACTTACCCAGATGAAAGATGCGAATGAATTAAATTAACATTTGTCAAGAAGTGGATGTAGTTGGTATTGGAGATGCCTCTTCAAGAGTAGCATTGCCATTCATGACATAGGATGTACCAAGTCCATATAGATGTCCACAGTACTTTGCATCATCAATGTTATCCTCAAAGAACATCTTAAAAAGAAAACATTCTAATGAAACCCATAGGCAAACATAAAAAATTTAAATATAAAAAATTTTGTTAATTAAACATAAAATAATAGTTAAAAAAACTAATTGACCTTATATAATTTAAAAATAAAGCAACAAAGTTCAAAATGGAATCCATATAGGAACCAATATATTAGGAAAGGTGGCGATTTTGATGGCATTTGAGTTTGTTAATTTTTTCACAAAGCCATTCCAAAATATTCCTCCCATTAAATAGCCATATTTTCCCTTTAAATCCATCCAAAATAACTGAATTATCGACTTTTATTTCAACAAGAATTTTTCATTTACATGTCTGAAAATCTAACTGGT---------CACCTCTGACACTCACTTTTCAAACAATTCTATGAATTTTGTATTAATGTAACAAAAGTTATTCTGTCTAAAATCATCTTATTTAGAGTCTTCTATGTGTAAATTCTTTTTTTGTCAAAAAGTTATCCATGATTCATAAAACCACCAAATATGCTGTCCTAAGATTTATTGTCAGTTCCATGCCCTTGTAAAACACTTATGAAGTTCAAGGCACCAGTTCTGGTAAAAATGCAAGTTTCAAAAAAACATACAGTTGTTTAAACAGTT----------------
Ncooperi_RockCrRoad_N1160 ---------------------------------------------------------------------------------------------------------------------------------------------------------------------------------------------------------------------------------------------------------------------------------------------------------------------------------------------------------------------------------G------------GACAGAAAGATAAA-GTCCTTTTGTAAAAGTTTTTATCAGCATTTATAATAACTGTAATGATTCACTGGTGCAATGAAACTTGCTTTAAAGTGGGAACTCAATTCATCGCAAATTGAATCAAGAGAAGAGGAATACTCGACACTTACCCAGATGAAAGATGCGAATGAATTAAATTAACATTTGTCAAGAAGTGGATGTAGTTGGTATTGGAGATGCCTCTTCAAGAGTAGCATTGCCATTCATGACATAGGATGTACCAAGTCCATATAGATGTCCACAGTACTTTGCATCATCAATGTTATCCTCAAAGAACATCTTAAAAAGAAAACATTCTAATGAAACCCATAGGCAAACACAAAGAATTTAAATATAAAGAATTTTGACAATTAAACATAAAATAACACTTAAACAAACTAATTGGCCTTATATAATTTAAAAATCAAGTAACAAAGTTTAAAATGGAATCCATATATGGGCCAATATATTAGGAAAAATGGCGATTTTGATGGCAATTGAGTGTTTTAATTTTTTAACAAAGCCATTCCAAAATATTCCTCCCATTAAATGGCCATATTTTTCCTTTAAATCCATCCAAAATAACTGAATTATCGACTTTTATTTCAGCAAGAATTTTTCATTTACATGTTTGAAAATCCAACTGGTAACATTAATCACCTCTGACACTCACTTTTCAAACAATTCTATGAATTTTGTATTAATGCAACAAAAGTTATTCTGTCTAAAATCATCTTATTTAGAGTCTTCTATGTGTAAATTCTTTTTTTGTCAAAAATTTATCCATGGTTCATAAAAGCACCAAATATGCTGTCCTAAGATTTATTGTCAGTTCCACGCTCTTGTAAAACATTTTTGAAGTTCAGGGCATCATTTCTGGTAGAAATGCATGTTATAGAGGACGATGCATCTGCTTAAGAAGTTTGGGATTACAGCTTTT
Ncoylei_Apalachia_N1195 AATGATTCACCGAATGAAGAAACTTGCTTT-AAGTGGGAATTCATTTCATCAGTGTTCATTTAAAAGGGAATCTACCACCTATATTTAATCTTCTGTATAAATGCTCCAGTAGGAATAGCATTTGAAATTGGTTTACAAGATTTTTTCATCTAATTCCATAAAAAATTAATAATTATACCATATACGTGGGGAGTGAATTTTTATTTTAAAAATCGAAATTAATTATTAGGGGGGGGAATCTGAATAACAGAAATTTGAATAGCAAAGTTAGATAATATGCAATGCAAAAACAAACATATTTACCAAACCAAGAAGATATTAAGTAAAAAATTCTTCAGAAAAATATGCATATAATTAAAACGATACTTGCAACAGTAAAGAGACAGAAAGATAAATGTTCTTTTGT-----------TCAGCATTTATAATAACTGTAATGATTCACTGGTGCAATGAAACTTGCTTTAAAGTGGGAACTCATTTCATCGCAAATTGAATCAAGAGAAGAGGAATAACTGACACTTACCCAGATGAAAGATGCGAATGAATTAAATTAACATTTGTCAAGAAGTGGATGTAGTTGGTATTGGAGATGCCTCTTCAAGAGTAGCATTGCCATTCATGACATAGGATGTACCAAGTCCATATAGATGTCCACAGTACTTTGCATCATCAATGTTATCCTCAAAGAACATCTTAAAAAGAAAACATTCTAATGAAACCCATAGGCAAACATAAGGAATTTGAATATAAAGAAT--------------------TAAC----AAACAAACTAATTGACCTTATATAATTTAAAAATCAAGCAATAAAGTTTAAAATGGAATCCATATATGGGCCAATATATTAAGAAAAATGGCGATTTTGATGGCAATTGAGTTTTTTAATTTTTTAACAAAGCCATTCCAAAATATTCCTCCCATTAAATAACCATATTTTCCCTTCAAATCCATCCAAAATAACTGAATTATCGACTTTTATTTCAGCAAGAATTTTTCATTTACGTGTCTGAAAATCCAACTGATAACATTAATCACCTCTGACACTCACTTTTCAAACAATTCTACGAACTTTGTGTTAATGTAACAAAAGTTATTCTGTCTAAAATCATCTTATTTAGAGTCTTCTATGTGTAAATTCTTTTTTTGTCAAAAAGTTATCCATGATTCATAAAAGCACCAAATATGCTGTCCTAAGATTTATTGTCAGTTCCACGCTCTTGTAAAACATTTTTGAATTTCAGGGCATCATTTCTGGTAGAAATGCGTGTTACAGAGGACGATGCATCTGCTTAAGAAGTTTGGCTTGGCAGCTTTT
Ncoylei_DinkinCove_N1118 AATGATTCACCGAATGAAGAAACTTGCTTT-AAGTGGGAATTCATTTCATCAGTGTTCATTTAAAAGGGAATCTACCACCTATATTTAATCTTCTGTATAAATGCTCCAATAGGAATAGCATTTGAAATTGGTTTACAAGATTTTTTCATCTAATTCCATAAAAAATTAATAATTATACCATATACGTGGGGAGTGAATTTTTATTTTAAAAATCGAAATTAATTATTA---GGGGGAATCTGAATAACAGAAATTTGAATAGCAAAGTTAGATAATATGCAATGCAAAAACAAACATATTTACCAAATCAAGAAGATATTTAATAAAAAATTCTTCAGAAAAATATGCATATAATTAAAATGATACTTGCAACAGTAAAGAGACAAAAAGATAAATGTTCTTTTGT-----------TCAGCATTTATAATAACTGTAATGATTCACTGGTGCAATGAAACTTGCTTTAAAGTGGGAACTCATTTCATCGCAAATTGAATCAAGAGAAGAGGAATAACTAACACTTACCCAGATGAAAGATGCGAATGAATTAAATTAACATTTGTCAAGAAGTGGATGTAGTTGGTATTGGAGATGCCTCTTCAAGAGTAGCATTGCCATTCATGACATAGGATGTACCAAGTCCATATAGATGTCCACAGTACTTTGCATCATCAATGTTATCCTCAAAGAACATCTTAAAAAGAAAACATTCTAATGAAACCCATAGGCAAACATAAGGAATTTGAATATAAAGAAT--------------------TAAC----AAACAAACTAATTGACCTTATATAATTTAAAAATCAAGCAATAAAGTTTAAAATGGAATCCATACATGGGCCAATATATTCGGAAAAATGGCGATTTTGATGGCAATTGAATTTTTTAATTTTTTAACAAAGCCATTCCAAAATATTCCTCCCATTAAATAACCATATTTTTCCTTTAAATCCATCCAAAATAACTGAATTATCGACTTTTATTTCAGCAAGAATTTTTCATTTACATGTCTGAAAATCCAACTGGTAACATTAATTACCTCTGACACTCACTTTTCAA--AATTCTATGAATTTTGTGTTAATGTAACAAAAGTTATTCTGTCTAAAATCATCTTATTT--AGTCTTCTATGTGCAAATTCTTTTTTTGTCAAAATGTTATCCATGATCCATAAAAGCACCAAATATGCTGTCCTAAGATTTATTGTCAGTTCCACGCTCTTGTAAAACATTTTTGAAGTTCAAGGCATCATTTCTGGTAGAAATGCATGTTACAGAGGACGATGCATCTGCTTAAGAAGTTTGGGATTACAGCTTTT
Ncressleri_AndersonSpringCave_G2075 AATGATTCACTGAATGAGGAAACTTGCTTTAAAGTGAGAATTCACTTCATCAGTATTCATTTAAAAGGGAATCTACAGTATATGTTTAATCTTCTGTATAAATACTCTGGTAGGGTCAGCATTTGAACTGGGTTTACAAGATTTTAAAATCTAATTTCATAAATTAAAAAAAATTATGCCATATACAAGGGGAGTGGATCTTTATTTTAAAAATTGGAATTAATTATGAAGGGGGGGAATCT----------------------TAAGTTAAATAATATACAATGCAAAAACAAACATATTTACAAAATCAAGAAGATATTAAGTAAAAAATTCTTCAGAAAAGTATGCATATAATTCAAATAATACTTGCAACAGTAAAGAGACAGAAATATAAATTTTCTTTTGTAAAAGTTTTTATCAGCATTT---ATAACTGTAATGATTCACTGAGGCA-TGAAACTTGCTTAAAAGTGAGAATTCTTTTCATCACAGGTCAAATCGAGGGAAG--GAATGCTCGACACTTACCCAGATGAAAGATGCGAATGATTTAAATTAACATTTGTCAAGAAGTGGATGTAGTTGGTATTGGAGATGCCTCTTCAAGAGTAGCATTGCCATTCATGACATAGGATGTACCAAGTCCATATAGATGTCCACAGTACTTTGCATCATCAATGTTATCCTCAAAGAACATCTTGAAAAGAAAACATTCTAATGAAACACAGACAAAAACGTAAAGAATTTAAACATACAGAATTTTGCGAATTAAACGTAAAAGACCACTAAAAAAAACTAATTGACCTTATATAATTTAAAAATCAAGCGACAAAGTTCGAAATGGAATAA----AT------ATATATTAGGAAAAGTGCCAGTTTGAGTCCAAAGTGACTGTTTTAATTTTTTAATAAAGCCATTCCAAAATATTCCTCCCTTGAATTAGCCGTATTTTTTCTTTAAATCCTTCTAAAATAGCTGAATTATCGACTTTCATTTCTGAAAGAA-TTTTCACTTACATGTCAGAAAA---------------------------TCACCCATTTTTCAAACAA---------TTTTGTATTAATGTAACAAAAGTTATTCTGCCTAAAACGATCTTATTTAGAGTTTTCCGTGTGTCGATTCTTTTTTTGTCAAAAAGTTATCCACGATTCATAAAAAAAACAAATATGCTGTCCTAAGATTTATTGTCAGTTCCATGCTCTTCTAAAATATTTTTGAGGTTCAAGGCATCATTTCTGGTAGAAATGCATGTTACAGGGGACAATGAATTTACTTCAGAAATTTGGGATTACAGAATTT
Ncressleri_PigeonCave_G2077 AATGATTCACTGAATGAGGAAACTTGCTTTAAAGTGAGAATTCACTTCATCAGTATTCATTTAAAAGGGAATCTACAGTATATGTTTAATCTTCTGTATAAATACTCTGGTAGGGTCAGCATTTGAACTGGGTTTACAAGATTTTAAAATCTAATTTCATAAATTAAAAAAAATTATGCCATATACAAGGGGAGTGGATCTTTATTTTAAAAATTGGAATTAATTATGAAGGGGGGGAATCT----------------------TAAGTTAAATAATATACAATGCAAAAACAAACATATTTACAAAATCAAGAAGATATTAAGTAAAAAATTCTTCAGAAAAGTATGCATATAATTCAAATAATACTTGCAACAGTAAAGAGACAGAAATATAAATTTTCTTTTGTAAAAGTTTTTATCAGCATTT---ATAACTGTAATGATTCACTGAGGCA-TGAAACTTGCTTAAAAGTGAGAATTCTTTTCATCACAGGTCAAATCGAGGGAAG--GAATGCTCGACACTTACCCAGATGAAAGATGCGAATGATTTAAATTAACATTTGTCAAGAAGTGGATGTAGTTGGTATTGGAGATGCCTCTTCAAGAGTAGCATTGCCATTCATGACATAGGATGTACCAAGTCCATATAGATGTCCACAGTACTTTGCATCATCAATGTTATCCTCAAAGAACATCTTGAAAAGAAAACATTCTAATGAAACACAGACAAAAACGTAAAGAATTTAAACATACAGAATTTTGCGAATTAAACGTAAAAGACCACTAAAAAAAACTAATTGACCTTATATAATTTAAAAATCAAGCGACAAAGTTCGAAATGGAATAA----AT------ATATATTAGGAAAAGTGCCAGTTTGAGTCCAAAGTGACTGTTTTAATTTTTTAATAAAGCCATTCCAAAATATTCCTCCCTTGAATTAGCCGTATTTTTTCTTTAAATCCTTCTAAAATAGCTGAATTATCGACTTTCATTTCTGAAAGAATTTTTCACTTACATGTCAGAAAA---------------------------TCACCCATTTTTCAAACAA---------TTTTGTATTAATGTAACAAAAGTTATTCTGCCTAAAACGATCTTATTTAGAGTTTTCCGTGTGTCGATTCTTTTTTTGTCAAAAAGTTATCCACGATTCATAAAAAAAACAAATATGCTGTCCTAAGATTTATTGTCAGTTCCATGCTCTTCTAAAATATTTTTGAGGTTCAAGGCATCATTTCTGGTAGAAATGCATGTTACAGGGGACAATGAATTTACTTCAGAAATTTGGGATTACAGAATTT
Ncrosbyi_MtMitchell_N210 ---------------------------------------------------------------------------CTATGTATATTTAATCTTCTGTATAAATACTCCGGTAGGAGTAGCATTTGAAATTGGTTTACCAAGTTTTTTCATCTAATTCCATAAAAAATTAATAATTATACCGTATATGTGGGGAGTGAATTTTTATTTTAAAAATCGGAATTAATTATTAAGGGGGGGGGTCTGAATAACAAAAATTTGAATAGCAAAATTAGATAATACGCAATGTAAAAAAAAACATATTTACAAAATCAAGAAGATATTAAGTAAAAAATTCTTCAGAAAAATATGCATATAATTAAAATGATACTTGCAACAGTAAAGAGACAGAAAGATAAATGTTCTTTTGTAAAAGTTTTTATCAGCATTTATAATAACTGTAATGATTCACTGGTGCAATGAAACTTGCTTTAAAGTGGGAATTCATCTCATCGCAAATTGAATCAAGAGAAGAGGAAT-------ACTTACCCAGATGAAAGATGCGAATGAATTAAATTAACATTTGTCAAGAAGTGGATGTAGTTGGTATTGGAGATGCCTCTTCAAGAGTAGCATTGCCATTCATGACATAGGATGTACCAAGTCCATATAGATGTCCACAGTACTTTGCATCATCAATGTTATCCTCAAAGAACATCTTAAAAAGAAAACATTCTAATGAAACCCATGGGCAGAC---------------ATAAAGAATTTTGCCAATTAAACATAAAATAAAACTTAAAAAAACTAATTGGCCTTATATAATTTAAAAATCAAGCAACAAAGTTCAAAATGGAATCCATATATGGACCAATATATTAGGAAAAGTGGCGATTTTGATGG-------------------------------------------------------------------------------------------------------------------------------------------------------------------AACCTCTGACACTGACTTTACAAAGAATTCTGTGAATTTTGTATTAATGTAACAAAAGTTATTCTGCCTAAAATTATCTTATTTAGAGTCTTATATGTGTAAATTCTTTTTTTGTCAAAAAGTTATCCATGATTCATAAAAGCACCAAATATGCTGTTCTAAGATTTATTGTCAGTTCCACGCTCTTGTAAACCATTTTTAAAGTTCTGGGCATCATTTCTGGTAGAAATGCATGTTACAGAGGACAATGCATTTGCTTAAGAAG--TGTGGCTAC-------
Ncrosbyi_ShufordCrk_N1148 --------------------------------------------------TGTTGTTCATTTAAAGGAGAATCTACCATGTATATTTAATCTTCTGTATAAATACTCCGGTAGGAGTAGCATTTGAAATTGGTTTACAAGATTTTTTCATCTAATTCCATAAAAAATTAATACTTATACCGTATACGTGGGGAGTGAATTTTTATTTTAAAAATCGGAATTAATTATTAA-GGGGGGGATCTGAATAACAAAAATTTGAATAGAAAAATTAGATAATATGCAATGCAAAAAAAAACATATTTACAAAATCAAGAAGATATTAAGTAAAAAATTCTTCAGAAAAATCTGCATATAATTAAAATGATACTTGCAACAGTAAAGAGACAGAAAGATAAATGTTCTTTTGTAAAAGTTTTTATCAGCATTCATAATAACTGTAATGATTCACTGGTGCAATGAAACTTGCTTTAAAGTGGGAATTCATTTCATCGCAAATTGAATCAAGAGAAGAGGAATACTTGACACTTACCCAGATGAAAGATGCGAATGAATTAAATTAACATTTGTCAAGAAGTGGATGTAGTTGGTATTGGAGATGCCTCTTCAAGAGTAGCATTGCCATTCATGACATAGGATGTACCAAGTCCATATAGATGTCCACAGTACTTTGCATCATCAATGTTATCCTCAAAGAACATCTTAAAAAGAAAACATTCTAATGAAACCCATGGGCA---------------GACATAAAGAATTTTGCCAATTAAACATAAAATAAAACTTTAAAAAACTAATTGGCCTTATATAATTTAAAAATCAAGCAACAAAGTTCAAAATGGAATCCACATATGGACCAATATATTAGGAAAAGCGGCGATTTTGATGG-------------------------------------------------------------------------------------------------------------------------------------------------------------------AACCTCCGACACTGACTTTTCAAAGAATTCTGTGAATTTTGTATTAATGTAACAAAAGTTATTCTGCCTAAAATTATCTTATTTAGAGTCTTATATGTGTAAATTCTTTTTTTGTCAAAAAGTTATCTATGATTCATAAAAGCAGCAAATATGCTGTCCTAAGATTTATTGTCAGTTCCACGCTCTTGTAAACCATTTTTAAAGTTCAGGGCATCATTTCTGGTAGAAATGCATGTTACAGAGGACAATGCATTTGCTTAAGAAG--TGGGATTACAGAATTT
Ndellingeri_BullpenBridge_N109 ---------------------------------------------------------------------------CCATGTATATTTAATCTTCTGTATAAATACTCTGGTAGGAATAGCATTTGAAATTGGTTTACAACATTTTTTCATCTAATTCCATAAAAAATCAATAATTATACCATATACGTGGGGAGTGAATTTTTATTTTAAAAATCAGAATTAATTATTAAG---GGGAATCTGAATAAC-AAAATTTGAATGGAAAAATTACATAATATGCAATGCAAAAACAAACATATTTACCAAATCAAGAAGATATTAAGTAAAAAATTCTTCAGAAAAATATGCATGTAATTAAAATGATACTTGCAGCAGTAAAGAGACAGAAAGATAAATGCTCTTTTGTAAAAGTTTTTATCAGCATTTATAATAACTGTAATGATTCACTGGTGCAATGAAACTTGCTTTAAAGTGGGAATTCATTTCATCGCAAAATGAATCAAGAGAAGGGGAATACTTGACACTTACCCAGATGAAAGATGCGAATGAATTAAATTAACATTTGTCAAGAAGTGGATGTAGTTGGTATTGGAGATGCCTCTTCAAGAGTAGCATTGCCATTCATGACATAGGATGTACCAAGTCCATATAGATGTCCACAGTACTTTGCATCATCAATGTTATCCTCAAAGAACATCTTAAAAAGAAAACATTCTAATGAAACCCATAGGCAAACATAAAGAATTTAAATATAAAGAATTTTACCAATTAAACATAAAATAACACTTAAAAAAACCATTTGGCCTTATATAATTTAAAAATCAAGCAACAAAGTTTAAAATGGAATCCATATATGGGCCAATATATTAGGAAAAGTGGCGATTTTGATGGCAATTGAGTTTTTTAATTTTTTAACAAAGCCATTCCAAAATATTCCTCCCATTAAATAGCCATATTTTTCCTTTAAATCCATCCAAAATAACTGAATTATTGACTTTTATTTCAGCAAGAATTTTTCATTTACATGTCTGAAAATCCAACTGGTAACATTAATCATCTCTGACTCTCACTTTTCAAACAATTCTATGAATTTTGTATTAATGTAACAAAAGTTATTGTGTCTAAAATCATCTTATTTAGAGTCTTCTATGTGTAAATTCTTTTTTTGTCAAAAAGTTATCCATGATTCATAAAAGCACCAAATATGCAGTCCTAAGATTTATTGTCAGTTCCTCGCTCTTGTAAAATATTTTTGAAGTTCAGGGCATCATTTCTGGTAGAAATGCATGTTACAGAGGACGATGCATCTGCTTAAGAAGTT----------------
Ndellingeri_WhitewFalls_N887 AATGATTCACTGAATGAAGAAACTTGCTTTAAAGTAGGAATTCATTTCATCAGTGTTCATTTAAAAGGGAATCTACCATGTATATTTAATCTTCTGTATAAATACTCTGGTAGGAATAGCATTTGAAATTGGTTTACAAGATTTTTCCATCTAATTCTATAAAAAATCAATAATTATACCATATACGTGGGGAGTGAATTTTTAATTTAAAAATCGGAATTAATTATTAAG---GGGAGTCTGAATAAC-AAAATTTGAATGGAAAAATTACATAATATGCAATGCAAAAACAAACATATTTACCAAATCAAGAAGATATTAAGTAAAAAATTCTTCAGAAAAATATGCATGTAATTAAAATGATACTTGCAGCAGTAAAGAGACAGAAAGATAAATGCTCTTTTGTAAAAGTTTTTATCAGCATTTATAATAACTGTAATGATTCACTGGTGCAATGAAACTTGCTTTAAAGTGGGAATTCATTTCATCGCAAAATGAATCAAGAGAAGGGGAATACTTGACACTTACCCAGATGAAAGATGCGAATGAATTAAATTAACATTTGTCAAGAAGTGGATGTAGTTGGTATTGGAGATGCCTCTTCAAGAGTAGCATTGCCATTCATGACATAGGATGTACCAAGTCCATATAGATGTCCACAGTACTTTGCATCATCAATGTTATCCTCAAAGAACATCTTAAAAAGAAAACATTCTAATGAAACCCATAGGCAAACATAAAGAATTTAAATATAAAGAATTTTACCAATTAAACATAAAATAACACTTAAAAAAACTATTTGGCCTTATATAATTTAAAAATCAAGCAACAAAGTTTAAAATGGAATCCATATATGGGCCAATATATTAGGAAAAGTGGCGATTTTGATGGCAATTGAGTTTTTTAATTTTTTAACAAAGCCATTCCAAAATATTCCTCCCATTAAATAGCCATATTTTTCCTTTAAATCCATCCAAAATAACTGAATTATTGACTTTTATTTCAGCAAGAAT------------TGTCTGAAAATCCAACTGGTAACATTAATCATCTCTGACACTCACTTTTCAAACAATTCTATGAATTTTGTATTAATGTAACAAAAGTTATTGCGTCTAAAATCATCTTATTTAGAATCTTCTATGTGTAAATTCTTTTTTTGTCAAAAAGTTATCCATGATTCATAAAAGCACCAAATATGCAGTCCTAAGATTTATTGTCAGTTCCACGCTCTTGTAAAATATTTTTGAAGTTCAGGGCATCATTTCTGGTAGAAATGCATGTTACAGAGGACGATGCATCTGCTTAAGAAGTTTGGGATTACAGCTTTT
Ndilutus_GrassyCreek_N670 -----------------------------------------------------------------------------------------------------------------------------------------------------------------------------------------------------------------------------------------------------------------------------------------------------------------------------------------------------------------------------------------------------------------------------------------------------------------------------------------------------------------------------GAGGAATACTTGACACTTACCCAGATGAAAGATGCGAATGAATTAGATTAACATTTGTCAAGAAGTGGATGTAGTTGGTATTGGAGATGCCTCTTCAAGAGTAGCATTGCCATTCATGACATAGGATGTACCAAGTCCATATAGATGTCCACAGTACTTTGCATCATCAATGTTATCCTCAAAGAACATCTTAAAAAGAAAACATTCCAATGAAACCCATAGGCAAACATAAGGAATTTAAACATAAAGAATTTTGCCAATTAAACATAAAATAACACTTAAAAAAACTAATTGGCCTCATATAAT-----AATCAAGCAACAAAGTTCAAAATAGAATCCCTATATGGGCCAATATATTAGAATAAATGGTAAAAGTAAAGAACATGGTACTACTTTATTTTTG-------------CAATACACCCCCCCCCTTTAGGAACAGAATTTCCAA---AAATCCTTTC--------------------------------------------------------------------------------------------------------------------------------------------------------------------------------------------------------------------------------------------------------------------------------------------------------------------------------------------------------------------------
Ndilutus_StarveRockCave_G3174 AATGATTCACTGAATGAAGAAACTTGCTCTAAAGTGGAAATTCATTTCATCAGTGTTCATTTAAAAGGGAATCTACCATGTATATTTAATCTCCTGTATAAATACTCCGGTAGGAGTAGCATTTGAACTGGGTTTACAAGATTTTTTCATCTAATTCCATAAAAAAATTATATTTATACCATATATGTCGGGAGTGAATTTTTATTTTAAAAATCGGAATGAATTATTAAGAGG-GGAATCTGAAAAACAAAAATTTGAATAGCAAAGTTACATAATATGCAATGAAAAAACAAACATATTTACCAAATCAAGAAGATATTCAGTAAAAAAAATTTCAGAAAAATATGCATATAATTAAAATGATACTTGCAACAGTAAAGAGACAGAAAGATAAATTTTCTTTTGTAAAAGTTTTTATCAGC-TTTATAATAACTGTAATGATTCACTGATGCAATGAAATTTGCTTTAAAGTGGGAATTCATTTCATCGCAAATTGAATCAAGAGAAGAGGAATACTTGACACTTACCCAGATGAAAGATGCGAATGAATTAGATTAACATTTGTCAAGAAGTGGATGTAGTTGGTATTGGAGATGCCTCTTCAAGAGTAGCATTGCCATTCATGACATAGGATGTACCAAGTCCATATAGATGTCCACAGTACTTTGCATCATCAATGTTATCCTCAAAGAACATCTTAAAAAGAAAACATTCCAATGAAACCCATAGGCAAACATAAGGAATTTAAACATAAAGAATTTTGCCAATTAAACATAAAATAACACTTAAAAAAACTAATTGGCCTCATATAAT-----AATCAAGCAACAAAGTTCAAAATAGAATCCCTATATGGGCCAATATATTAGAATAAATGGTAAAAGTAAAGAACATGGTACTACTTTATTTTTG-------------CAATACACCCCCCCCCTTTAGGAACAGAATTTCCAA---AAATCCTTTCTTAGTGGGTG---------CCTACATCACAAAAGCAATGTTCCTTTTAAGTCTCGAGTTCTTGGACTGATGATTTTGGAAGGCTCTA----CAGGGTGGTAACAGACCCTGAGAATTCCCTGATGATTTCTACAAATTTCCTGCTCCAAAAACTTCATAATAGTGAGTATTTAACATAAGAATATGTT-------------------TGATTCGAAAAGAGTAGCAAAAAGAATGTCAAAAATTC------------------ACTAACACATATTTGCAAATGCCTTC----CAGTATTGAAAGATCATTATAATAAAATAAGTAAACATTTAGATGCTCAAGATTA------------TT
Nfridelli_LittlePigeon_N262 AATGATTCACTGAATGAAGAAATTTGCTTTAAAGTGGGAATTCATTTCATCAGTGTTCATTTAAAAGGGAATTTACCATGTATATTTAATTTACTGTATGAATACTCCGGTAGGAGTAGCATTTGAACTGGGTTTACAAGATTTTTTCATCTAATTCCATTAAAAATTAATAATTATACCATATATGTCGGGAGTGAATTTTTATTTTAAAAATCGGAATGAATTATTAAGGGGGGGAATCTGAAAAACAAAAATTTGAATAGCAAAGTTACATAATATGCAATGCAAAAACAAACATATTTATCAAATCAAGAAGATATTAAGTAAAAAAAAATTCAGAAAAATATGCATATAATTAAAATGATACTTGCAACATTAAAGAAACAGAAAGATAAATGTTCTTTTGTAAAAGTTTTTATCAGCATTTATAATAACTGTAATGATTCACTGGTGCAATGAAACTTGCTTTAAAGTGGGAACTCAATTCATCGCAAATTGAATCAACAGAAGAGGAATACTCGACACTTACCCAGATGAAAGATGCGAATGAATTAAATTAACATTTGTCAAGAAGTGGATGTAGTTGGTATTGGAGATGCCTCTTCAAGAGTAGCATTGCCATTCATGACATAGGATGTACCAAGTCCATATAGATGTCCACAGTACTTTGCATCATCAATGTTATCCTCAAAGAACATCTAAAAAAGAAAACATTCTAATGAAACCCATAGACAAACATAAAGAATTTAAATATAAAGAATTTTGCCAATTAAACATAAAATAACACTTAAACAAACTAATTGGCCTTATATAATTTAAAAATCAAGTAACAAAGTTTAAAATGGAATCCATATATGGGCCAATATATTAGGAAAAATGTCGATTTTGATGACAATTGAGTGTTTTAATTTTTTAACAAAGTCATTCCAAAATATTCCTCCCATTAAATGGCCATATTTTTCCTTTAA-TCCATCCAAAATAACTGAATTATCGACTTTTATTTCAGCAAGAATTTTTCATTTACATGTCTGAAAATCCAACTGGTAACATTAATCACCTCTGACACTCACTTTTCAAACAATTCTATGAATTTTGTATTTATGCAACAAAAGTTATTCTGTCTAAAATCATCTTATTTAGAGTCTTCTATGTGTAAATTC-TTTTTTGTCCAAAAGTTATCCATGATTCATAAAAGCACCAAATATGCTGTCCTAAGATTTATTGTCAGTTCCACGCTCTTGTAAAACATTTTTGAAGTTCAGGGCATCATTTCTGGTAGAAATGCATGTTATAGAGGATGATGC--------------------------------
Ngeorgia_Sittons_N073 AATGATTCACTGAATGAAGAAACTTGCTTTAAAGTGGGAATTCATTTCATCAGTGTTCATTTAAAAGGGAATCTACCGTGTATATTTAATCTTCTGTATAAATACTCCGGTAGGAATAGCATTTGAAATTGGTTTACAAGATTTTTTCATCTAATTCCATAAAAAAATAATAACTATACCATATAAGTGAGGAGTGAATTTTTAT---------------------------------------------------TGAATGGTGAAGTCACATAATATGCAACGCAAAAACAAACATATTTGCCAAATCAAGAAGATATCAAGTAAAAAATTCTTCAGAAAAATATGCATGTAATTAAAATGATACTTGCAACAGTAGAGAGACAGAAAGATAAATGCTCTTTTCTAAAAGTTTTTATTGGCATTTATAATAACTGTAATGATTCACTGAGTCACTGAAACTTGTTTTAGAGTGGGAATTCATTTCATCGCAAATTGAATCAAGAAGAG--AAATACTTGACACTCACCCAGATGAAAGATGCGAATGAATTAAATTAACATTTGTCAAGAAGTGGATGTAGTTGGTATTGGAGATGCCTCTTCAAGAGTAGCATTGCCATTCATGACATAGGATGTACCAAGTCCATATAGATGTCCACAGTACTTTGCATCATCAATGTTATCCTCAAAGAACATCTTAAAAAGAAAACATTCTAATGAAACCCATAGGCA---------------AACATAAAGAATTTTGACAATTAAACATAAAATAACACTT-AAAAAACTAATTGGCCTTATATAATTTAAAAATCAAGCAACAAACTTTAAAATGGAATTCATATATGGGCCAATGTATTAGGAAAAATGGCGATTTTGATGGCAATTGAGTTTTTT-------------AGCCATTCCAAAATATTCCTCCCATTAAATAGCCATATTTTTCCTTTAAATCCGTCCAAAATAACTGAATTATCGACTTTTATTTCTGCAAGAATTTTTCATTTACATGTCTGAAAATCCAACTGGTAATATTAATCACCTCCGACACTCACTTTTCAAACAATTCTATGAATTTTGCATTAATGTAACAAAAGTTATTCTGTCTAAAATCATCTTATTTAGAGTCCTCTATGTGTAAATTCTTTTTGCATCAAAAAGTTATCCATGATTCAGAAAAGCACCAAATATGCTGT------------------------------------------------------------------------------------------------------------------------------
Ngertschi_CedarCreek_N351 AATGATTCACTGCATGAAGAAACTTGCTTTAAAGTGGGAATTCATTTCATCAGTGTTCATTTAAAAGAGAATCTACCATGTATATTTAATCTTGTGTATAAATACTCCGGTAGGAGTAGCATTTGAAATTGGTTTACAAGATTTTTTCATCTAATTCCATAAAAAATTAATAATTATACCATATACGTGGGGAGTGAATTTTTATTTTAAGAATCGGAATTAATTATTAA-GGGGAAAAATTGAATAACAAGAATTTGAATAGCAAGGTTAGATAATATGCAATGCAAAAACAAACATATTTACAAAATCAAGAAGATATTAAGTAAAAAATTCTTCAGAAAAATATGCATATAATTAAAATGATACTTGCAACAGTAAAGAGACAGAAAGATAAATGTTCTTTTGTAAAAGTTTTTATCAGCATTTATAATAACTGTATTGATTCACTGGTGCAATGAAACTTGCTTTAAAGTGGGAATTCATTTCATCGCAAATTGAATCAAGAGAAGAGGAATACTTTACACTTACCCAGATGAAAGATGCGAATGAATTAAATTAACATTTGTCAAGAAGTGGATGTAGTTGGTATTGGAGATGCCTCTTCAAGAGTAGCATTGCCATTCATGACATAGGATGTACCAAGTCCATATAGATGTCCACAGTACTTTGCATCATCAATGTTATCCTCAAAGAACATCTTAAAAAGAAAACATTCTAACGAAACCCATGGGCA---------------AACATAAAGATTTTTGCCAATTAAACATAAAATAACACTTAAAAAAACTTATTGGTCTTATATAATTTAAAAATCAAGCAACAAAGTTCAAAATGGAATCCATATATGGACCAATATATTAGGAAAAGTGGCGATTTTGATGG-------------------------------------------------------------------------------------------------------------------------------------------------------------------AACCTCTGACACTGACTTTTCAAAAAATTCTGTGAATTTTGTATTAATGTAACAAAAGTTATTCTGCCTAAAATCATCTTCTTTAGAGTCTTATATGTGTAAATTCTTTTTTTGTCAAAAATTTATCCATGATTCATAAAAGCACCAAATATGCTGTCCTAAGATTTATTATCAGTTCCACGCTCTTGTAAACCATTTTTGAAGTTCAGGGCATCATTTCTGGTAGAAATGCATGTTACAGAGGACAATGCATTTGCTTAAGAAGTTTGGAATTACAGAATTT
Ngertschi_FrenchBroad_N968 AATGATTCACTGCATGAAGAAACTTGCTTTAAAGTGGGAATTCATTTCATCAGTGTTCATTTAAAAGAGAATCTACCATGTATATTTAATCTTGTGTATAAATACTCCGGTAGGAGTAGCATTTGAAATTGGTTTACAAGATTTTTTCATCTAATTCCATAAAAAATTAATAATTATACCATATACGTGGGGAGTGAATTTTTATTTTAAGAATCGGAATTAATTATTAA-GGGGAAAAATTGAATAACAAGAATTTGAATAGCAAGGTTAGATAATATGCAATGCAAAAACAAACATATTTACAAAATCAAGAAGATATTAAGTAAAAAATTCTTCAGAAAAATATGCATATAATTAAAATGATACTTGCAACAGTAAAGAGACAGAAAGATAAATGTTCTTTTGTAAAAGTTTTTATCAGCATTTATAATAACTGTATTGATTCACTGGTGCAATGAAACTTGCTTTAAAGTGGGAATTCATTTCATCGCAAATTGAATCAAGAGAAGAGGAATACTTTACACTTACCCAGATGAAAGATGCGAATGAATTAAATTAACATTTGTCAAGAAGTGGATGTAGTTGGTATTGGAGATGCCTCTTCAAGAGTAGCATTGCCATTCATGACATAGGATGTACCAAGTCCATATAGATGTCCACAGTACTTTGCATCATCAATGTTATCCTCAAAGAACATCTTAAAAAGAAAACATTCTAATGAAACCCATGGGCA---------------AACATAAAGATTTTTGCCAATTAAACATAAAATAACACTTAAAAAAACTTATTGGTCTTATATAATTTAAAAATCAAGCAACAAAGTTCAAAATGGAATCCATATATGGACCAATATATTAGGAAAAGTGGCGATTTTGATGG-------------------------------------------------------------------------------------------------------------------------------------------------------------------AACCTCTGACACTGACTTTTCAAAAAATTCTGTGAATTTTGTATTAATGTAACAAAAGTTATTCTGCCTAAAATCATCTTCTTTAGAGTCTTATATGTGTAAATTCTTTTTTTGTCAAAAATTTATCCATGATTCATAAAAGCACCAAATATGCTGTCCTAAGATTTATTATCAGTTCCACGCTCTTGTAAACCATTTTTGAAGTTCAGGGCATCATTTCTGGTAGAAATGCATGTTACAGAGGACAATGCATTTGCTTAAGAAGTTTGGAATTACAGAATTT
Ngertschi_HickoryNutGap_N810 ---------------------------------------------------------------------------------------------------------------------------------------------------------------------ATTAATAATTATACCATATACATGGGGAGAGAATTTTTATTTTAAAAAACGGAATTAATTATTAA-GGGGAAAATCTGAATAACAAAAATTTGAATAGCAAAGTTAGATAATATGCAATGCAAAAACAAACATATTTACAAAATCAAGAAGATATTAAGTAAAAAATTCTTCAGAAAAATATGCATATAATTAAAATGATACTTGCAACAGTAAAGACACAGAAAGATAAATGTTCTTTTGTAAAAGTTTTTATCAGCATTTATAATAACTGTAATGATTCACTGGTGCAATGAAACTTGCTTTAAAGTGGGAATTCATCTCATCGCAAATTGAATCAAGAGAAGAGGGATATTTGACACTTACCCAGATGAAAGATGCGAATGAATTAAATTAACATTTGTCAAGAAGTGGATGTAGTTGGTATTGGAGATGCCTCTTCAAGAGTAGCATTGCCATTCATGACATAGGATGTACCAAGTCCATATAGATGTCCACAGTACTTTGCATCATCAATGTTATCCTCAAAGAACATCTTAAAAAGAAAACGTTCTAATGAAACCCATGGGCA---------------GACATAAAGATTTTTGAAAATTAAACATAAAATAACACCTAAAAAAACTAATTGGCCATATATAATTTAAAAATCAAGCAACAAAGTTCAAAATGGAATCCATATATGGGCCAATATATTAGGAAAAGTGGCGATTTTGATGG-------------------------------------------------------------------------------------------------------------------------------------------------------------------AACCTTCGACACTGACTTTTCAAAGAATTCTGTGAATTTTGTATTAATGTAACAAAAGTTA------------------------------------------------------------------------------------------------------------------------------------------------------------------------------------------------------------------------------
Nholsingeri_BrumleyCrk_N916 --------------------------------------------------CAGTGGTCATTTAAAAGGGAATCTACCATGTATATTTAATCTTCTGTATAAATACTCCGGTAGGAGTAGCATTTGAACTGGGTTTACAAGATTTTTTCATCTAATTCCATAAAAAATTTATAATTATACCATATATGTCGGGAGTGAATTTTTATTTTAAAAATCGGAATGAATTATTAAG----GGGGTCTAAAAAACAAAAATTTGAATAGCAAAGTTAGATAATATGCAATGCAAAAACAAACATATTTACCAAATCAAGAAGATATTAAGT-AAAAAAAAATCAGAAAAATATGCATATAATTAAAATGATACTTGAAACAGTAAAGAGACAGAGAGATAAATTTTCTTTTGTAAAAGTTTTTATCGGCATTTATAATAACTGTAATGATTCACTGATGCAATGAAACTTGCTTTAAAGTGGGAATTCATTTCATCGCAAATTGAATCAAGAGAAGAGGAATACTTGACACTTACCCAGATGAAAGATGTGAATGAATTAAATTAACATTTGTCAAGAAGTGGATGTAGTTGGTATTGGAGATGCCTCTTCAAGAGTAGCATTGCCATTCATGACATAGGATGTACCAAGTCCATATAGATGTCCACAGTACTTTGCATCATCAATGTTATCCTCAAAGAACATCTTAAAAAGAAAACATTCCAATGAAACCGGCAGGCAAACATAAGGAATTTAAACATAAAGAATTTTGCCAATTAAACATAAAATAACACTTAAAAAAACTAATTGGCCTTATATAAT-----AATCAAGCAACAAAGTTCAAAATAGAATCCATATATGGGCCAATATATTAGAATAAATGGTAAAAGTAAAGAACATGGTACTGCTTTATTTTTG-------------CAATACACCCCCCCTCCTTAGGAACAGAATTTCCAA---AAATCCTTTCTTAGTGGGTG---------CCTACATCACAAAAGCAATGTTCCTTTTAAGTCTCGAGTTCTTGGACTGATGATTTTGGAAGGCTTAGTCACCACCTTAGAAAAGGACTTAGCAGGTGCCTAGGTCACAAGAGCAAGGCTCTT-TTCTTGGGACTTC-----------CCTTACACAGAT-AATTCCTC-------------------AGATCCCCCAAAA-------------TGTTACACCCTC------------------TTAGGAACAAATTTCCAAAAATCCTT-------TCGTGGCAGGTGTCTACATCACAAAAGATGGTCCTTCCAAATTTAAAGTTTAGAGTAGCAGATTTT
Nholsingeri_PondCave_N541 AATGATTCACTGAATGAAGAAACTTGCTTTAAAGTGGGAATTCATTTCATCAGTGTTCATTTAAAAGGGAATCTACCATGTATATTTAATCTTCTGTATAAATACTCCAGTAGGAGTAGCATTTGAACTGGGTTTACAAGATTTTTTCATCTAATTCCATAAAAAATTTATAATTATACCATATACGTGGGGAGTGAATTTTTATTTTAAAAATCGGATTGAATTATTAAG----GGGGTCTGAAAAACAAAAATTTGAATAGCAAAGTTAGATAATATGCAATGCAAAAACAAACATATTTACCAAATCAAGAAGATATTAAGT-AAAAAAATTTCAGAAAAATATGCATATAATTAAAATGATACTTGCAACAGTAAAGAGACAGAAAGATAAATTTTCTTTTGTAAAAATTTTTATCGGCATTTATAATAACTGTAATGATACACTGATGCAATGAAACTTGCTTTAAAGTGGGAATTCATTTCATCGCAAATTGAATCAAGAGAAGAGGAATACTTGACACTTACCCAGATGAAAGATGCGAATGAATTAAATTAACATTTGTCATGAAGTGGATGTAGTTGGTATTGGAGATGCCTCTTCAAGAGTAGCATTGCCATTCATGACATAGGATGTACCAAGTCCATACAGATGTCCACAGTACTTTGCATCATCAATGTTATCCTCAAAGAACATCTTAAAAAGAAAACATTCCAATGAAACCCATAGGCAAACATAAGGAATTTAAACATAAAGAATTTTGCCAATTAAACATAAAATAACACTTAAAAAAACTAATTGGCCTTATATAAT-----AATCAAGCAACAAAGTTCAAAATAGAATCCATATATGGGCCAATATATT-GAATAAATGGTAAAAGTAAAGAACATGGTACGGCTTTATTTTTG-------------CAATACACCCTCCCTCCTTAGGAACAGAATTTCCAA---AAATCCTTTCTTAGTGGGTG---------CCTACATCACAAAAGCAATGTTCCTTTTAAGTCTCGAGTTCTTGGACTGATGATTTTGGAAGGCTCTATCACCACCTTAGAAAAGGACTTAGCAGGTGTCTAGGTCACAAAAGCAAGGCTCTT-TTCTTGGGCCTTC-----------CCTTACACAGAT-GATTCCTC-------------------AGATCCCCCAAAA-------------TGTTACACCCTC------------------TTAGGAACGAATTTCCAAAAATCCTT-------TCTTGGCAGGTGTCTACATCACAAAAGATGGTCCTTCCAAATTTCAAGTTTAGAGTAGCAGATTTT
Njonesi_CaveSpringCave_N390 TATGACACACAAAAAATAGAAATATGTATTAAAATGTTAAATCTGAAAATTAATTATCACGTAATACAGGATGCACAATAAAATTCCGATCTTCTAAATAAAAATTTTAGTAAAATTAATAACCAGTATTAATTTATTAAGCATTTCCGATTGGCAACACCAAATTCAGATAAACTCAAAGTTTATAGGGCAAACCGATCCTCAACACGGCAACTGATA------------GGAGAAAATCCCAATGTAAAAAATTTA------AAAATCATAGAATTTTAAACGAAAAAAGAAATATCTTAACGAAATTGATGAAATTTAATGTAAATATTTCT--------AGAAGCATTAAATAGAG---------GCAGCAGTAAAGAGACAGAAAGATAAAAGCTCTTTTGCAAAAGTTTTTATCAGCATTTATAATAACTGTAATGATTCACTGGTGCAATGAAACTTGCTTTAAAGTGGGAATTCATTTCATCGCAAATTGAATCAAGAGAAGAGGAATACTTGACACTTACCCAGATGAAAGATGCGAATGAATTAAATTAACATTTGTCAAGAAGTGGATGTAGTTGGTATTGGAGATGCCTCTTCAAGAGTAGCATTGCCATTCATGACATAGGATGTACCAAGTCCATATAGATGTCCACAGTACTTTGCATCATCAATGTTATCCTCAAAGAACATCTTAAAAAGAAAACATTCTAATGAAACCCATAGGCAAACATAAAGAATTTAAATATAAAGAATTTTACCAATTAAACATAAAATAACACTTAAAAAAACTATTTGGCCTTATATAATTTAAAAATCAAGCAACAAAGTTTTAAATGGAATCCATATATGGGCCAATATATCAGGAAAAGTGGCGATTTTGATGGCAATTGAGTTTTTTAATTTTTTAACAAAGCCATTCCAAAATATTCCTCCCATTAAATAGCCATATTTTTCCTTTAAATCCATCCAAAATAACTGAATTATCGATTTTTATTTCAGCAAGAATTTTTCATTTACATGTCTGAAAATCCAACTGGTAACATAATCAACCTCTGACACTCACTTTTCAAACAATTCTATGAATTTTGTAATAATGTAACAAAAGTTATTGTGTCTAAAATCATCTTATTTAGAGTCTTCTATGTGTAAATTCTTTTTTTGTCAAAAAGTTATCCATGATTCATAAAAGCACCAAATATGCAGTCCTAAGATTTATTGTCAGTTCCACGCTCTTGTAAAAAGTGTTTGAAATTCAAGTCATCATTTATGGTAGAAATGCACGTCACAGA-----------------------------------------
Nlowderi_ChestnutBranch_N731 AATGATTCACTGAATGAAGAAACTTGCTTTAAAGTGGGAATTCATTTCATCAGTGTTCATTTAAAAGCGAATCTACCATGTATATTTAATCTTCTGTATAAATGCTCTGGTAGGAGTAGCATTTGAAATTGGTATACAAGATTTTTTCATCTAATTCCATAAAAATTTATTAATTATACCTTATAGGTGAGGAGTGAATTTTTATTTTAAAAATCGGAATTAATTATTAAGGGGGGGGATCTTAATAACAAAAAATTGAATAGCAAAGTTAGATAATATGCAATGCAAAAAAAAACATATTTACCAAATCAAGAAGATATTAAGTAAAAAATTCTTCAGAAAAATATGTATATAATTAAAATGATACTCGCAATGGTAAAGAGACAGAAAGATAAATGCTCTTTCGTAAAAGTTTTTATCAGCATTTATAATAACTGTAATGATTCACTGGTGCAATGAGACTTGCTCTAAAGTGAGAATTCATTTCATCGCAAATTGAATCAAGAGAAGAGGACTACTCGACACTTACCCAGATGAAAGATGCGAATGAATTAAATTAACATTTGTCAAGAAGTGGATGTAGTTGGTATTGGAGATGCCTCTTCAAGAGTAGCATTGCCATTCATGACATAGGATGTACCAAGTCCATATAGATGTCCACAGTACTTTGCATCATCAATGTTATCCTCAAAGAACATCTTAAAAAGAAAACATTCTAATGAAAGCCATAGGCAAACATAAATAATTTAAACATAAAGAATTTTGCCAATTAAACATAAAATAACACTTAGACAAACTAATTGGCCTTATATAATTTAAAAATCAAGCAACAAAGTTTAAAATGGAATCCATATATGGGCCAATATATTAGGAAAAATGGCGATTTTGATGGCAATTGAGTTTTTTAATTTTTTAACAAAGCCATTCCAAAATATTCCTCCCATTAAATAGCCATATTTTTCCTTTAAATCCATCCAAAATAACTAAATTATCGACTTTTATTTCAGCAAGAATTTTTCATTTACATGTCTAAAAATCCAACTGGTAACATTAATCACCTCTGACACTCACTTCTCAAACAATTCTATGAATTTAGTATTAATGTAACAAAAGTTATTCTGTCTAAAATCATCTTATTTAGAGTCTTCTATGTGTAAATTCTTTTTTTGTCAAAAAGTTATCCATGATTCATAAAAGCACCAAATATGCTGCCCTAAAATTTATTGTCAGTTCCACGCTCTTGTAAAACATTTTTGATGTTCAGGGCATCATTTCTGGTACAAATGCATGTTACAGAGGACGATGCATCTGCTTAAGAAGTTTAGGATTACGCTTTTT
Nlowderi_upperFiresCreek_N820 AATGATTCACTGAATGAAGAAACTTGCTTTAAAGTGGGAATTCATTTCATCAGTGTTCATTTAAAAGCGAATCTACCATGTATATTTAATGTTCTGTATAAATGCTCCGGTAGGAGTAGTATTTGAAATTGGTTTACAAGATTTTTTCATATAATTCCGTAAAAAATTAATAATTATACCATATACGTGGGGAGTGAATTTTTATTTTAAAAATCGGAATTAATTATTAAGCGGAGGAATCTAAATAACAAAAATTTGAATAGCACAGTTAGATAATATGCAATGCAAAAACAAACATATTTACAAAATCAAGAAGATATTAAGTAAAAAATTCTTAAGAAAAATATGCATATAATTAAAATGATACTTGCAATGGTAAAGAGACAGAAAGATAAATGCTCTTTTGTAAAAGTTCTTATCAACATTTATAATAACTGTAATGAGTCACCGGTGCAACGAAGCTTGCTTAAAAGTGAGAATTCATTTCATCGCAAATGGAATCAAGAGAAGAGGAATACTCGACACTTACCCAGATGAAAGATGCGAATGAATTAAATTAACATTTGTCAAGAAGTGGATGTAGTTGGTATTGGAGATGCCTCTTCAAGAGTAGCATTGCCATTCATGACATAGGATGTACCAAGTCCATATAGATGTCCACAGTACTTTGCATCATCAATGTTATCCTCAAAGAACATCTTAAAAAGAAAACATTCCAATGAAACCCGTAGGCAAACATAAAGAATCTAAACATAAAGAATTTTGGCAATTAAACATAAAATAACACTCAAACAAACTAATTGGCCTTATATAATTTAAAAATCAAGCAACAAAGTTTAAAATGGAATCCATATATGGGCCAATATATTAGGAAAAATGGCGATTTTGATGGCAATTGATTTTTTTATTTTTTTAACAAAGCCATTCCAAAATATTCCTCCCATTAAATAGCCACATTTTTCCTTTAAATCCATCCAAAATAACTGAATTATCGACTTTTATTTCAGCAAGAATTTTTCATTTACATGTCTGAAAATCCAACTGGTAACATTAATCACCTCTGACACTCACTTTTCAAACAATTCCATGAATTTTGTATTAATGTAACAAAAGTTATTCTGTCTAAAATCATCTTATTTAGAGTCTTCTATGTGTAAATTC------TATTGAAAGTTATACTATGTATTATCAAACTTCAAAAGATAGTGTTTCATAGCTTATTGTATTCTATGTATATTTGCAGGACCTAAGGGACGATCAGAGCACAATTTTGTGTCTAAGTTTATGAATCAATTGAAGATATATCTGATTCACAATTTGGGAATTTTAATTTTG
Nlula_BeeRockCave_G2091 AATGATTCACTGAATGAAGAAACTTGCTTTAAAGTGGGAATTCATTTCATCAGTGTTCATTTAAAAGGGAATCTACCATGTATATTTAATCTTCTGTATAAATACTCCGGTAGGAATAGCATTTGAAATTGGTTTACAAGATTTTTTCATCTAATTCCATAAAGAATTAATAATTATACCATATACGTGAGGAGTGAATTTTTATTTTAAAAATCGGAATTAATTATTAAAGGAGGGAATCTGAATAACAAAAATTTGAAAAGCAAAGTTAGATAATATGCAATGCAAAAACAAACATATTTACCAAATCAAGAAGATATTAAGTAAAAAATTCTTCAGAAAAATATGCATATAATTAAAATGATACATGTAACAGTAAAGAGACAGAAAGATAAATTTTCTTTTATAAAAGTTTTTATCAGCATTTATAATAACTGTAATGATTCATTGA--------AACTTGCTTTAAAGTAGGAATTCATTTCATCGCAAATTGAATCAAGAGGAGAGGAATACTTGACACTTACCCAGATGAAAGATGCGAATGAATTAAATTAACATTTGTCAAGAAGTGGATGTAGTTGGTATTGGAGATGCCTCTTCAAGAGTAGCATTGCCATTCATGACATAGGATGTACCAAGTCCATATAGATGTCCACAGTACTTTGCATCATCAATGTTATCCTCAAAGAACATCTTAAAAAGAAAACATTCTAATGAAACCCATAGGCAAACATAAAGAATTTAAATATAAAGAATTTTGTCAATTAAACATAAAATAACACTT-AAATAACTAATTGACCTTATATAATTTAAAAATCAAGCAACAAAGTTTAAAATGGAATCCATATATGGGCCAATATATTAGGAAAAATGGCGATTTTGATGGCAATTGAGTTTTTTAATTTTTTAAC--AGCCATTCCAAAATATTCCTCCCATTAAATAGCCATATTTTCCCTTGAAATCCATCCAAAATAACTGAATTATCGACTTTTATTTCTGCTAGAATTTTTCATTTACATGTCTGAAAATCCAACTGGTAATATTAATCACCTCTGACACTCACTTTTCAAACAATTCTATGAATTTTGTATTTATGTAACAAAAGTTATTTTGGCTAAAATCATCTTATTTAGAGTCCTCTATGTGTAAATTCTTTTTGTGTCAAAAAGTTATCCATGATTCATAAAAGCACCAAATATGCCGTCCTAAGATTTATTGTCAGTTCCACGCTCTTGTAAAACATTTTTGAAGTTCAGGGCATCATTTCTGGTAGAAATGCATGTTACAGAGGATGATGCATCTGTTTAAGAAGTTTGGGATTACAGCTTTT
Nlula_LulaFallsCave_G2084 AATGATTCACTGAATGAAGAAACTTGCTTTAAAGTGGGAATTCATTTAATCAGTGTTCATTTAAAAGGGAATCTACC-TGTATATTTAATCTTCTGTATAAATACTCCGGTAGGAATAGCATTTGAAATTGGCTTACAAGATTTTTTCATCTAATTCCATAAAAAATTAATAATTATACCATATACGTGAGGAGTGAATTTTTATTTTAAAAATCGGAATTAATTATTAAAGGAGGGAATCTGAATAACAAAAATTTGAAAAGCAAAGTTAGATAATATGCAATGCAAAAACAAACATATTTACCAAATCAAG-------TAAGTAAAAAATTCTTCAGAAAAATATGCATATAATTAAAATGATACTTGCAACAGTAAAGGGACAGGAAGATAAATTTTCTTTCATAAAAGTTTTTATCAGCATTTATAATAACTGTAATGATTCATTGA--------AACTTGCTTTAAAGTGGGAATTCATTTCATCACAAATTGAATCAAGAGAAGAGGAATACTTGACACTTACCCAGATGAAAGATGCGAATGAATTAAATTAACATTTGTCAAGAAGTGGATGTAGTTGGTATTGGAGATGCCTCTTCAAGAGTAGCATTGCCATTCATGACATAGGATGTACCAAGTCCATATAGATGTCCACAGTACTTTGCATCATCAATGTTATCCTCAAAGAACATCTTAAAAAGAAAACATTCTAATGAAACCCATAGGCAAACATAAAGAATTTAAATATAAAGAATTTTGTCAATTAAACATAAAAT--CACTT-AAATAACTAATTGACCTTATATAATTTAAAAATCAAGCAACAAAGTTTAAAATGGAATCCATATATGGGCCAATATATTAGGAAAAATGGCGATTTTGATGGCAATTGAGTTTTTTAATTTTTTAAC--AGCCATTCCAAAATATTCCTCCCATTAAATAGCCATATTTTTCCTTGAAATCCATCCAAAATAACTGAATTATCGACTTTTATTTCTGCTAGAATTTTTCATTTACATGTCTGAAAATCCAACTGGTAATATTAATCACCTCTGACACTCACTTTTCAAACAATTCTATGAATTTTGTATTTATGTAACAAAAGTTATTTTGGCTAAAATCATCTTATTTAGAGTCCTCTATGTGTAAATTCTTTTTGTGTCAAAAAGTTATCCATGATTCATAAAAGCACCAAATATGCCGTCCTAAGATTTATTGTCAGTTCCACGCTCTTGTAAACCATTTTTTAAGTTCAAAGCATCATTTCTGGTAGAAATGCATGTTACAGAGGACGATGCATCTGTTTAAGAAGTTTGGGATTACAGCTTTT
Nmimus_NealsSink_N329 ------------AATGAAGAAACTTGCTTTAAAGTGGGAATTCATTTCATAAGTGTTCATTTAAAAGGGAATCTACCATGTATATCTAATCTTCTGTATAAATACTCCGGTATGAGTAGCATTTGAACTGGGTTTACAAGATTTTTTTATCTAATTCCATAAAAAAATTATAATTATACCATATATGTCAGGAGTGAATTTTTATTTTAAAAATCGGAATGAATTATTAGGG---GGGATCTGAAAAACAAAAATTTGAATCGCAAAGTTACATAATATGCAATGCAAAAATAAACATATTTACCAAATCAAAGAGATATTAAATAAAAAAAAATTCAGAAAAATATGCATATAATTAAAATGATACTTGCAACAGTAAAGAGACAGAAAGATAAATTTTCTTTTGTAAAAGTTTTTATCAGCATTTTTAATAACTGTAATGATTCACTGATGCAATGAAACTTGCTTTAAAGTGGGAATTCATTTCATCGCAAATTGAATCAAGAGAAGAGGAATACTTGACACTTACCCAGATGAAAGATGCGAATGAATTAAATTAACATTTGTCAAGAAGTGGATGTAGTTGGTATTGGAGATGCCTCTTCAAGAGTAGCATTGCCATTCATGACATAGGATGTACCAAGTCCATAGAGATGTCCACAGTACTTTGCATCATCAATGTTATCCTCAAAGAACATCTTAAAAAGAAAACATTCCAATGAAACCCACACGCAAACATAAGGAATTTAAACATAAAGAATTTTGCCAATTAAACATAAAATAACACTTAAAAAAACTAATTGGCCTTATATAAT-----AATCAAGCAACAAAGTTCAAAATAGAATCCATATATGGGCCAATATATTAG---AAATGGTAAAAGTAAAAAACATGGTACTACTTTGTTTTTG-------------CAATACACCCTCCCCCCTTAGGAACAGAATTTCCAA---AAATCCTTTCTTAGTGGGTG---------CCTACATCACAAAAGAAATGTTCCTTTTAAGTCTCGAGTTTTTGGACTGATGATTTTGGAAGGCTCCATCACCACCTTAGAAAAGGACTTAGCAGGTGCCTAGGTCACAAGAGCAAGGCTCTT------------------------CCCTTACACAGAT-GATTCCTC-------------------AGATCCCCCAAAA-------------TGTTACACCCTC------------------TTAGGAACGAATTTCCAAAAATCCTT-------TCTTGGCAGGTGTCTACATCACAAAAGATGGTCCTTCCAAATTTCAAGTTTAGAGTAGCAGATTTT
Nmimus_Straleys_N625 ----------TGAATGAAGAAACTTGCTTTAAAGTGGGAATTCATTTCATAAGTGCTCATTTAAAAGGGAATCTACCATGTATATCTAATCTTCTGTATAAATACTCTGGTAAGAGTAGCATTTGAACTGGGTTTACAAGATTTTTTTATCTAATTCCATAAAAAAATTATAATTACACCATATATGTCGGGAGTGAATTTTTATTTTAAAAATCGGAATGAATTATTAGGG---GGGATCTGAAAAACAAAAATTTGAATCGCAAAGTTACATAATATGCAATGCAAAAATAAACATATTTACCAAATCAAGAAGATATTAAGTAAAAAAAATTTCAGAAAAATATGCATATAATTAAAATTATACTTGCAACAGTAAAGAGACAGAAAGATAAATTTTCTTTTGTAAAAGTTTTTATCAGCATTTATAATAACTGTAATGATTCACTGATGCAGTGAAACTTGCTTTCAAGTGGGAATTCATTTCATCGCAAATTGAATCAAGAGAAGGGGAATACTTG-------CCCAGATGAAAGATGCGAATGAATTAAATCAACATTTGTCAAGAAGTGGATGTAGTTGGTATTGGAGATGCCTCTTCAAGAGTAGCATTGCCATTCATGACATAGGATGTACCAAGTCCATAGAGATGTCCACAGTACTTTGCATCATCAATGTTATCCTCAAAGAACATCTTAAGAAGAAAACATCCCAATGAAACCCACACGCAAACATAAGGAATTTAAACATAAAGAATTTTGCCAATTAAACATAAAATAACACTTAAAAAAACTAATTGGCCTTATATAAT-----GATCAAGCAACAAAGTTCAAAATAGAATCCATATATGGGCCAATATATTAG---AAATGGTAAAAGTAAAAAACATGGTACTACTTTATTTTTG-------------CAATACACCCTCCCCCCATAGGAACAGAATTTCCAA---AAATCCTTTCTCAGTGGGTG---------CCTACATCACAAAAGCAATGTTCCTTTTAAGTCTCGAGTTCTTGGACTGATGATTTTGGAAGGCTCTATCACCACCTTAGAAAAGGACTTAGCAGGTGCCTAGGTCACAAGAGCAAGGCTCTT-TTCTTGGGCCTTC-----------CCTTACACAGAT-GATTCCTC-------------------AGATCCCCCAAAA-------------CGTTATACCCCC------------------TTCGGAACGGATTTCCAAAAATCTTT-------TATTGCCACGTGTCTACGTCACAAAAGATGGTCTTTCCAAATTTCAAGTTTAGAGTAGCAGATTTT
Nnasicus_ConnosteeFalls_N696 --------------------------CTTTAAAGTGGGAATTCATTTCATCAGTGTTCATTTAAAAGAGAATCTACCATGTATATTTAATCTTCTGTATAAATACTCCGGTAGGAGTAGCATTTGAAATTGGTTTACAAGATTTTTTCATCTAACTCCATAAAAAATTAATAATTATACCATATACGTGGGGTGTGAATTCTTATTTTAAAAATCGGAATTAATTATTAAG-GAGGGGATCTGAATAACAAAAATTTGAATAGCAAAGTTAGATAATATATATTATA----------TATTTGCAAAATCAAGAAGATATTAAGTAAAAAAAAAATCCGAAAAATATGCATATAATTAAAATGATACTTGGAACAGTAAAGAGACCGAAAGATAAATGTTCTTTTGTAAAAGTTTTTATCAGCATTTATAATAACTGTAATGATTCACTGGTGC-----AACTTGCTTTAAAGTGGGAATTCATCTCATCGCAAATGGAATCAAGAGAAGAGGA-------ATACTTACCCAGATGAAAGATGCGAATGAATTAAATTAACATTTGTCAAGAAGTGGATGTAGTTGGTATTGGAGATGCCTCTTCAAGAGTAGCATTGCCATTCATGACATAGGATGTACCAAGTCCATACAGATGTCCACAGTACTTTGCATCATCAATGTTATCCTCAAAGAACATCTTAAAAAAAACACATTCTAACGAAACCCATAGGCA---------------AACATAAAGAATTTTGACAATTAAACATAAAATAACACTTTAAAAAACTAATTGGCCTTATATAATTTAAAAATCAAGCAACAGAGTTCAAAATGGAATCCATATATGGACCAGTATATAAGGAAAAGTGGCGATCTTGATGG-------------------------------------------------------------------------------------------------------------------------------------------------------------------AACCTCTGACACTGACTTTTCAAAGAATTCTGTGAATTTTGTATTAATGTAACACAAGTTATTCTGCCTAAAATCATCTTATTT--AGTCTTCTATCTGTATATTCTTTTTTTGTCAAAAAGTTATCCACGATTCACAAAAGCACCAAATATGCTGTCCTAAGATGTATTGTCAGTTCCACACTCTTGTAAAACATTTTTGAAGTTCAGGGCATCATTTCTGGTAGAAATGCATGTTACAGAGGACAATGCATTTGCGTAAGAAGTTTGGGATTGCATATTTT
Nnasicus_CoweeTrain_N189 AATGATTCACTGAATGCAGAAACTTGCTTTAAAGTGGGAATTCATTTCATCAGTGTTCATTAAAAAGCGAATCTACCATGTATATTTAATCTTCTGTATAAATACTCCGGTAGGAGTAGCATTTGAAATTGGTTTACAAGATTTTTTCATCTAATTCCATAAAAATTTAATAATTATACCATATACGTGGGGAGTGAATTTTTATTTTAAAAATCGGAATTAATTATTAAGGGGGGGAATCTGAATAACAAAAATTTGAATAGCAAAGTTAGATAATATT-ATTATTA----TTATATATTTACAAAATCAAGAAGATATTAAGTAAAAAATTCTTCCAAAAAATATGCATATAATTAAAATGATGCTTGCAACAGTAAAGAGAACGAAAGATAAATGTTCTTCTGTAAAAGTTTTTAGCAGCATTTATAATCACTGTAATGATTCACTGGTGC-----AACTTGCTTTAAAGTGGGAATTTATTTCATCGCAAATTGAGTCAAGAGAAGAGGA-------ATACTTACCCAGATGAAAGATGCGAATGAATTAAATTAACATTTGTCAAGAAGTGGATGTAGTTGGTATTGGAGATGCCTCTTCAAGAGTAGCATTGCCATTCATGACATAGGATGTACCAAGTCCATACAGATGTCCACAGTACTTTGCATCATCAATGTTATCCTCAAAGAACATCTTAAAAAGAAAACATTCTAACGAAACCCATAGGCA---------------AACATAAAGAATTTTGACAATTAAACATAAAGTAACACTTTAAAAAACTAATTGGCCTTATGTAATTTAAAAATCAAGCAACAAAGTTCAAAATGGAATCCATATATGGGTCAATATATTAGGAAAAGTGGCAATTTTGATGGCAATTGAGTTTTTTAACTTCTCAACAAAGCCATTCCAAAATATTCCTCCCATGAAATAGCCATATTATCCCTTTAAATCCATCCAAAATAGCTGAATTATCGACTTTTATTTCAGCAAGAAT---TCATTTACATGTCGGAAAATCCAACTGGTAACATTAATCACCTCTGACACTCACTTTTCAAACAATTCTGTGAATTTTGTATTAATGTAACAAAAGTTATTCTGCCTAAAATTATCTTATTT-GAGTCTTCTATGTGTAAATTCTTTTTTTGTCAAAAAGTTATCCATGATTCACAAAAGCACCAAATATGCTGTCCTAAGATTTATTGTCAGTTCCACGGTCTTGTAAAACATTTTTGAAGTTCAGGGCATCATTTCTGGTAGAAATGCATGTTACAGAGGACAATGCATTTGCTTAAGAAGTTTGGGATTACAGAATTT
Npaynei_Grindstaff_N646 AATGATTCACTGAATGAAGAAACTTGCTTTAAAGTGGGAATTCATTTCATCAGTGTTCATTTAAAAGGGAATCTACCATGTATATTTAATCTTCTGTATAAATACTCCGGTAGGAGTAGCATTTGAACTGGGTTTACAAGATTTTTTCATCTAATTCCATAAAAAATTTATAATTATACCATATATGTCGGGAGTGAATTTTTATTTTAAAAATCGGAATGAATTATTCTT----GGGATCTGAAAAACAAAAATTTGAATAGCAAAGTTACATAATATGCAATGCAAAAACAAACATATTTACCATATCAAGAAGATATTAAGTAAAAAAAAATTCAGAAAAATATGCATATAATTAAAATGATACTTGTAACAGTAAAGAGACAGAAAGATAAATTTTCTTTTGTAAAAGTTTTTATCAGCATTTATAATAACTGTAATGATTCACTGATGCAATGAAACTTGCTTTAAAGTGGGAATTCATTTCATTGCAAATTGAATCAAGAGAAGAGGAATACTTGACACTTACCCAGATGAAAGATGCGAATGAATTAAATTAACATTTGTCAAGAAGTGGATGTAGTTGGTATTGGAGATGCCTCTTCAAGAGTAGCATTGCCATTCATGACATAGGATGTACCAAGTCCATATAGATGTCCACAGTACTTTGCATCATCAATGTTATCCTCAAAGAACATCTTATAAAGAAAACATTCCAATGAAACCCATAGGCAAACATAAGGAATTTAAAC--AAAGAATTTTGCCAATTAAACATAAAATAACACTTAAAAAAACTAATTGGCCTTATATAAT-----AATCAAGCAACAAAGTTCAAAATAGAATCCACATATGGGCCAATACATTAGAATAAATGGTAAAAGTAAAGAACATGGTACCACTTTATTTTTG-------------CAATACACCCTCCCCCCTTAGGAACAGAATTTCCAA---AAATCCTTTCTTAGTGGGTG---------CCTACATCACAAAAGCAATGTTCCTTTTAAGTCTCGAGTTCTTGGACTGATGATTTTGGAAGGCTCTATTACCACCTTAGAAACGGACTTAGCAGG-------------------------------------------------------------------------------------------------------------------------------------------------------------------------------------------------------------------------------------------------------
Npaynei_NorrisDamCave_N348 AATGATTCACTGAATGAAGAAACTTGCTTTAAAGTGGGAATTCATTTCATCAGTGTTCATTTAAAAGGGAATCTACCATGTATATTTAATCTTCTGTATAAATACTCTGGTAGGAGTAGCATTTGAACTGGGTTTACAAGATTTTTTC--CTAATTCCATAAAAAATTTATAATTATACCATATATGTCGGGAGTGATTTTTTATTTTAAAAATCGGAATGAATTATTAA--GGGGGGATCTGAAAAACAAAAATTTGAATAGCAAAGTTACATAATATGCAATGCAAAAACAAACATATTTACCAAATCAAGAAGATATTAAGTAAAAAAAAATTCAGAAAAATATGCATATAATTAAAATGATACTTGCAACAGTAAAGAGACAGAAAGATAAATTTTCTTTTGTAAAAGTTTTTATCAGCATTTATAATAACTGTAATGATTCACTGATGCAATGAAACTTGCTTTAAAGTGGGAATTCATTTCATCGCAAATTGAATCAAGAGAAGAGGAATACTTGACACTTACCCAGATGAAAGATGCGAATGAATTAAATTAACATTTGTCAAGAAGTGGATGTAGTTGGTATTGGAGATGCCTCTTCAAGAGTAGCATTGCCATTCATGACATAGGATGTACCAAGTCCATATAGATGTCCACAGTACTTTGCATCATCAATGTTATCCTCAAAGAACATCTTAAAAAGAAAACATTCCAATGAAATCCATAGACAAACATAAGGAATTTAAACATAAAGAATTTTGTCAATTAAACATAAAATAACACTTAAAAAAACTAATTGGCCTTATATAAT-----AATCACGCAACAAAGTTCAAAATAGAATCCATATATGGGCCAATATATTAGGAAAAGTGGTGATTTTGATGGCAATTGAGTTTTTTAATTTTTTAACAAAGCCATTCCAAAATATTTCTCCCATTAAATAGCCATATTTCCCCTTTAAATCCA-TCAAAATAGCTGAATTATCGACTTTTATTCCAGCAAGAATTTTTCATTTACATGTTTGAAAATCCAACTAGTAACATTGAGGTCTGTTAATCAGACCTTATT------TTTTGCAAAAACCTGATGGATATGAATCAAGCGGCT-TGAATGAGCCGACCT-----TGAACCTCGTGCACAT-AATTTTTCCCC-----------------CGCCTGGGAATAGCGTCAGTCAC--TGGCACAGTATCGG----------------TGAGGGAGGTATGTGCAG-------------TGCTCTCGTGTGGTCTTTTATTGGAAGGAATG--------------------TGGAGCAGCAAATTTT
Npaynei_UnakaMtns_N943 ---------------------------------GTGGGAATTCATTTCATCAGTGTTCATTTAAAAGGGAATCTACCATGTATATTTAATCTTCTGTATATATACTCCGGTAGGAGTAGCATTTGAACTGGGTTTACAAGATTTTTTCATCTAATTCCATAAAAAATTTATAATTATACCATATATGTCGGGAGTGAATTTTTATTTTAAAAATCGGAATGAATTATTAAG----GGGATCTGAAAAACAAAAATTTGAATAGCAAAGTTACATAATATGCAATGCAAAAACAAACATATTTACCAAATCAAGAAGATATTAAGTAAAGAAAAATTCAGAAAAATATGCATAAAATTAAAATGATACTTGCAACAGTAAAGAGACAGAAAGATAAATTTTCTTTTGTAAAAGTTTTTATCGGCATTTATAATAACTGTAATGACTCACTGATGCAATGAAACTTGCTTTAAAGTGGGAATTCATTTCATCGCAAATTGAATCAAGAGAAGAGGAATACTTGACACTTACCCAGATGAAAGATGCGAATGAATTAAATTAACATTTGTCAAGAAGTGGATGTAGTTGGTATTGGAGATGCCTCTTCAAGAGTAGCATTGCCATTCATGACATAGGATGTACCAAGTCCATATAGATGTCCACAGTACTTTGCATCATCAATGTTATCCTCAAAGAACATCTTAAAAAGAAAACATTCCAATGAAACCCATAGGCAAACATAAGGAATTTAAACATAAAGAATTTTGCCAATTAAACATAAAATAACACTTAAAAAAACTAATTGGCCTTATATAAT-----AATCAAGCAACAAAGTTCAAAATAGAATCCATATATGGGCCAATATATTAGGAAAAGTGGTGATTTTGATGGCAATTGAGTTCTTTAATTTTTGAACAAAGCCATTCCAAAATATTCCTCCCATTAAATAGCCATATTTCCCTTTTAAATCCATTCAAAATAGCTGAATTATCGACTTCCATTTCAGCAAGAATTTTTCATTTACATGTTTGAAAATCCAACTAGTAACATTGAGGTCTGTTAATCAGACCTTATT------TTTTGTGTAAACCTGATGGATATGAATCAAGTGGCT-TGCATGAGCCGACCT-----TAAACCTCGTGCACAT-AATTTTTTCCCCATGTCGCGGCAAACAGCGCCTGTCAATAGCGTCAGTCGC--CGGCACAGCGTT------------------TGAGTGAGGTATGTGCAG-------------TGCTCTCATGGGGTTTTTTATTGCAAGGAATG--------------------TGGAGCAGCAAATTTT
Npecki_HaskellSims_G3697 AATAGTAAAAAAAATAGAA----------TAGAATAGAAAAATAATAGAATAGATTT-----------ATATTTACTGCTGAAATTTATTTTTCAACTTTAATATTAAAACAGGTTTG----------TGA------AAAAATTTAAAATATTACTTG----------------TATATCATGATACATATCAATGAATTATCATGATATATATCATGGTATATATCAA--GTGATATATCG----------------------CCAACCCTGTAATATACAATGCAAAAACAAGCATATTTACAAAATCACGAAGATATTAAGTAAAAAATTCTTCAGAAAAATATGCATATAATTAAAATGATATTTGCAACAGTAAAGAGACAAAAATATAAATTTTCTTTCGTAAAAGCTCTTATCAGCATTT---ATAACTGAAATGATTCACTGAGGCAATGA-----------GAGTGAGAATTCATTTCATGGCAAATCGAATCGAGAGAAG--GGATGCCCGACACTTACCCAGATGAAAGATGCGAATGATTTAAATTAACATTTGTCAAGAAGTGGATGTAGTTGGTATTGGAGATGCCTCTTCAAGAGTAGCATTGCCATTCATGACATAGGATGTACCAAGTCCATAGAGATGTCCACAGTACTTTGCATCATCAATGTTATCCTCAAAGAACATCTTAAGAAGAAAACATTTTAATGAAATCCATAGGC-----------------AAACAAAGAATTTTGCCAATTAAACATAAAAGAACACTT-TAAAAACTAATTGGCCTTGTATTACTTAAAAATTAAGCAACAAAGTTCAAAATAAAATTCATAGA-GGGCCTATATTTCAGGAAAAGTGGCGATTTTGAGTGGAATCGAGTTTTTT---------------GTATTCCAAAATATTCCTCCCACGAAATATATAAATT-----TTTGATTCCTGGTAAGACAGATAAACTACAAATTCCCATCTCCGAAAAAAAAAAAATTATCCCAATTTAGGTGTACGTCCAAAAAGCTTACCAAGTTATAGCAATGACTTTAAAA-----CCTGATAGAATTGAAACATTTAAAAAAATGCCATTATTTGAAATATTAGGTTCTGTAAAACTGTCAAGAATTTACCTCTCTCATTTTGAAAAATGTTGCACCTGTTAACAAACTATACTGCCAGCCTGCTGTGG--------ACCAATCCCAAGTAATAAAAGAAAATGCAGGGGGT---GAATATCATTTTTAATTCCATTATATTTC-------ATCATATAATCTGAAACAAACACTG-------AAAACAG
Npecki_HurricaneMazeCave_G2100 AATAGTAAAAAAAATAGAA----------TAGAATAAAAAAATAATAGAATAGATTT-----------ATATTTACTGCTGAAATTTATTTTTCAACTTTAATATTAAAACAGGTTTG----------TGA------AAAAATTTAAAATATTATTTG----------------TATATCATGATACATATCAATGAATTATCATGATATATATCGTGATATATATCAA--GTGATATATCG----------------------CCAACCCTGTAATATACAATGCAAAAACAAGCATATTTACAAAATCACGAAGATATTAAGTAAAAAATTCTTCAGAAAAATATGCATATAATTAAAATGATATTTGCAACAGTAAAGGGACAGAAATATAAATTTTCTTTCGTAAAAGCTCTTATCAGCATTT---ATAACTGAAATGATTCACTGAGACAATGA-----------GAGTGAGAATTTTTTTCATCGCAAATCGAATCCAGAGAAG--GGATGCCTGACACTTACCCAGATGAAAGATGCGAATGATTTAAATTAACATTTGTCAAGAAGTGGATGTAGTTGGTATTGGAGATGCCTCTTCAAGAGTAGCATTGCCATTCATGACATAGGATGTACCAAGTCCATAGAGATGTCCACAGTACTTTGCATCATCAATGTTATCCTCAAAGAACATCTTAAGAAGAAAACATTTTAATGAAATCCATAGGC-----------------AAACAAAGAATTTTGACAATTAAACATAAAAGAACACTT-TAAAAACTAATTGGCCTTGTATTACTTAAAAATTAAGCAACAAAGTTCAAAATAAAATTCATAGA-GGGCCTATATTTCAGGAAAAGTGGCGATTTTGAGTGGAATCAAGTTTTTT---------------GTATTCCAAAATATTCCTCCCACGAAATATATAAATT-----TTTGATTCCTGGTAAGACAGATAAACTACAAATTCCCATCTCCGAAAAAAAAAT---TATCCCAATTTAGGTGTACTTCTAAAAAGCTTACCAAGTTATAGCAATGACTTTAAAA-----CCTGATAGAATTGAAACATTT-AAAAAATGCCATTATTTGAAATATTAGGTTCCGTTAAACTGTCAAGAATTTACCTCTCTCATTTTGAAAAATGTTGCACCTGTTAACAAACTATACTGCCAGCCTGCTGTGG--------ACCAATCCCAAGTAATAAAAGAAAATGCAGGGGAT---GAATATCATTTTTAATTCCATTATATTTC-------ATCCTATAATCTGAAACGAACGCTG-------AAAACAG
Npecki_Monteagle_N062 AATAGTAAAAAAAATAGAA----------TAGAGTAAAAAAATAATAGAAGAGATTT-----------ATATTTACTGCTGAAATTCATTTTTCAACTATAATATTAAAATAGGTTTG----------TGA------AAAAATTTAAAATATTATTTGG------------ATATATATCATGATATATATCAATGAATTATCATGATATATATCGCGATATATATCA----TGATATATCG----------------------CCAACCCTGTAATATACAATGCAAAAACAAGCATATTTACAAAATCAAGAAGATATTAAGTAAAAAATTCTACAGAAAAATATGCACATAATTAAAATGATATTTGCAACAGTAAAGAGACAGAAATATAAATTTTCTTTCGTAAAAGCTCTTATCGGCATTT---ATAACTGAAATGATTCACTGAGGCAACGA-----------GAGTGAGAATTCATTTCATCGCAAATCGAATCGAGAGAAG--GGATGCCCGACACTTACCCAGATGAGAGATGCGAATGATTTAGATTAACATTTGTCAAGAAGTGGATGTAGTTGGTATTGGAGATGCCTCTTCAAGAGTAGCATTGCCATTCATGACATAGGATGTACCAAGTCCATAGAGATGTCCACAGTACTTTGCATCATCAATGTTATCCTCAAAGAACATCTTAAGAAGAAAACATTTTAATGAAATCCATAGGC-----------------AAACAAAGAATTTTGACAATTAAACATAAAATAACACTT-TAAAAACTAATCGGCCTGGTATAACTTAAAAATTAAGCAACAAGGTTCAAACTAAAATTCACAGAGGGGCCTATAAATCGGGAAAAGTGGCGATTTTGAGTGGAATCGAGTTTTCT---------------GTACTCCAAAATATTCCTCCCACGAAATAGATCA--------TTTCATTCCTGGTAAGACAGATAAACTACAAATTCCCATCTCCGAAAAAAAATAAATTATCCCAATTTAGGTGTACTTCTAAAAAGCTTACCAAGTTATAGCAATGAC------------CTTGATAGAATTGAAGCATTT-CAAAAATGCCATTATTTGAAATATTAGGTTCTGTAACACTGTCAAGAATTTACCTCTCTCATTTTGAAAAATGTTGCACCTGTTAACAAACTGTACTGCCAGCCTGCTGTGG--------ACCAATCCCGAGTAATAAAAGAAAATGCAGGGGGT---GAATATCATTTTTAATTCCATTATATTTC-------ATCCTACAATCTGAAACGAACGCTA-------AAAACAG
Nperlakyi_SChimneys_N1080 ---------------------------TTTAAAGTGCGAATTCATTTCATCAGTGTTCATTTAAAAGGAAATTTACCATGTATATGTAATCTACTGTATAAATACTCCGGTAGGAGTAGCATTTGAACTGGGTTTACCAGATTTTTTCATCTAATTCCATAAAAAATTAATAATTATACCATATATGTCGGGAGTGAATTTTTATTTTAAAAATCGGAATGAATTATGAAGGGGGGGAATCTGAAAAACAAAAATTTGAATAGCAAAGTTACATAATATGCAATGCAAAAACAAACATATTTACCAAATCAAGAAGATATTAAGTAAAAAATTCTTCAGAAAAATATGCATATAATTAAAATGATACTTGCAACAGTAAAAAGACAGAAAGTTAAATGTTCTTTTGTAAAAGTTTTTATCAGCATTTATAATAACTGTAATGATTCACTGGTGCAATGAAACTTGCTTTAAAGTGGGAACTCAATTCATCGCAAATTGAATCAAGAGAAGAGGAATACTCGACACTTACCCAGATGAAAGATGCGAATGAATTAAATTAACATTTGTCAAGAAGTGGATGTAGTTGGTATTGGAGATGCCTCTTCAAGAGTAGCATTGCCATTCATGACATAGGATGTACCAAGTCCATATAGATGTCCACAGTACTTTGCATCATCAATGTTATCCTCAAAGAACATCTTAAAAAGAAAACATTCTAATGAAACCCATAGGCAAACATAAAGAATTTAAATATAAAGAATTTTGCCAATTAAACATAAAATAACACTTAAACAAACTAATTGGCCTTATATAATTTAAAAATCAAGCAACAAAGTTCAAAATGGAATCTATATAGGGACCAATATATTAGGAAAGGTGGCGATTTTGATGGCAATTGAGTTTGTTAATTTTTTCACAGAGCTATTCCAAAATATTCCTCCCATTAAATAGCCATATTTTCCCTTTAAAACCATCCAAAATAACTGAATTATCGACTTTTATTTCAACAAGAATTTTTCATTTACATGTCTGAAAATCTAACTGGT---------CACCTCTGACACTCACTTTTCAAACAATTCTATGAATTTTGTATTAATGTAACAAAAGTTATTCTGCCTAAAATCATCTTATTTAGAATCTTCTATGTGTAAATTCTTTTTTTGTCAAAAAGTTATCCATGATTCATATAAGCACCAAATATGCAGTCCTAAGAATTATTGTCAGTTCCACGCTCTTGGAAAACATTTTTGAAGTTCAGGGCATCA-------------------------------------------------------------------
Nreclusus_Clingmans_N252 ----------------------------------------------------------------------------------------------------------------------------------------------------------------------------------------------------------------------------------------------------------------------------------------------------------------------------------------AAAAAATTCAGGAAAATATGCATATAATTAAAATGATACTTGCAACAGTAAAGAGGCAGAAAGATAAATGTTCTTTTGTAAAAGTTTTTATCAGCATTTATAATAACTGTAATGATATACTGGTGCAATGAAACTTGCTTTAAAGTGGGAACTCAATTCATCACAAATTGAATCAAAAGAAGAGGAATACCCGACACTTACCCAGATGAAAGATGCGAATGAATTAAATTAACATTTGTCAAGAAGTGGATGTAGTTGGTATTGGAGATGCCTCTTCAAGAGTAGCATTGCCATTCATGACATAGGATGTACCAAGTCCATATAGATGTCCACAGTACTTTGCATCATCAATGTTATCCTCAAAGAACATCTTAAAAAGAAAACATTCTAATTAAACCCATAGGCAAACATAAAGAATTTAAATATAAAGAATTTTGCCAATTAAACATAAAATAACACTAAAACAAACTAATTGGCCTTATATAATTTAAAAATCAAGTAACAAAGTTTAAAATGGAATCCATATATGGGCCAATATATTAGGGAAAATGGCGATTTTGATGGCAATTGAGTGTTTTAATTTTTTAACAAAGCCATTCCAAAATATTCCCCCCATTAAATGGCCATATTTTTCCTTTAAATCCATCCAAAATAACTGAATTATCGACTTCTATTTCAGCAAAAAAATTTCATTTACATGTTTGAAAATCCAACTGGTAACATTAATCACCTCTGACACTCACTTTTCAAACAATTCTATGAATTTTGTATTTATGCAACAAAAGTTATTCTGTCTAAAATCATCTTATTTAGAGTCTTCTATGTGTAAATTCTTTTTTTGTCAAAAAGTTATCCATGATTCATAAAAGCACCAAATATGC---------------------------------------------------------------------------------------------------------------------------------
Nreclusus_Newfound_N259 ------------GGGAAAAAAAATTAAAAAAAAATGGTGATTCATTTCATCAGTGTTCATTTAAAAGGGAATTTACCATGTATATTTAATCTACTGTATAAATACTCCGGTAGGAGTAGCATTTGAACTGGGTTTACA---------------------------------------------------------------------------------------------------------------------------------------------------------------------------------------------------------------------------------------------------------------------------------------------------------------------------------AACTTGCTTTAAAGTGGGAACTCAATTCATCGCAAATTGAATCAAGAGAAGAGGAATACTCGACACTTACCCAGATGAAAGATGCGAATGAATTAAATTAACATTTGTCAAGAAGTGGATGTAGTTGGTATTGGAGATGCCTCTTCAAGAGTAGCATTGCCATTCATGACATAGGATGTACCAAGTCCATATAGATGTCCACAGTACTTTGCATCATCAATGTTATCCTCAAAGAACATCTTAAAAAGAAAACATTCTAATGAAACCCATAGGCAAACATAAAA------AATATAAAGAATTTTGCCAATTAAACATAAAATAACACTTAAACAAACTAATTGGCCTTATATAATTTAAAAATCAAGTAACAAAGTTTAAAATGGAATCCATATATGGGCCAATATATTAGGAAAAATGGCGATTTTGATGGCAATTGAGTGTTTTAATTTTTTAACAAAGCCATTCCAAAATATTCCTCCCATTAAATAGCCATATTTTCCCTTTAAATCCATCCAAAATAACTGAATTATCGACTTTTATTTCAGCAAGAATTTTTCATTTACATGTTTGAAAATCCAACTGGTAACATTAATCACCTCTGACACTCACTTTTCAAACAATTCTATGAATTTTGTATTAATGCAACAAAGGTTATTCTGTCTAAAATCATCTTATTTAGAGTCTTCTATGTGTAAATTCTTTTTTTGTCAAAAAGTTATACATGGTTCATAAAAGCACCAAATATGCTGTTCTAAGATTTATTGTCAGTTCCACGCTCTTGTAAAACATTTTCGAAGTTCAGGGCATCATTTCTGGTAGAACTGCATGTTACATAGGACGATGCATCTGCTTAAGAAGTCTGGGATTACAGCTTTT
Nreclusus_Noland_N1051 AATGATTCACTGAATGAAGAAATTTGCTTTAAAGTGGGAATTCATTTCATCAGTGTTCATTTAAAAGGGAATTTACCATGTATATTTAATCTACTGTATAAATACTCCGGTAGGAGTAGCATTTGAACTGGGTTTACAAGATTTTTTCATCTAATTCCATTAAAAATTAATAATTATACCATATATGTAATGAGTGAATTTTTATTTTAAAAATCGGAATGAATTATTAGGGGGG----TCTGAAAAACAAAAATTTGAATAGCAAAATTACATAATATGCAATGCAAAAACAAACATATTTACCACATCAAGAAGATATTAAGTAAAAAAAAATTCAGAAAAATATGCATATAATTAAAATGATACTTGCAACAGTAAAGAGACAGAAAGATAAATGTTCTTTTGTAAAAGTTTTTATCAGCATTTTTAATAACTGGAATGATTCACTGGTGCAATGAAACTTGCTTTAAAGTGGGAACTCATTCCATCTCAAAGTGAATCAAGAGAAGAGGAATACTTGACACTTACCCAGATGAAAGATGCGAATGAATTAAATTAACATTTGTCAAGAAGTGGATGTAGTTGGTATTGGAGATGCCTCTTCAAGAGTAGCATTGCCATTCATGACATAGGATGTACCAAGTCCATATAGATGTCCACAGTACTTTGCATCATCAATGTTATCCTCAAAGAACATCTTAAAAAGAAAACATTCTAATGAAACCCATAGGCAAACATAAAGAATTTAAATATAAAGAATTTTGCCAATTAAACATAAAATAACACTTAAACAAACTAATTGGCCTTATATAATTTAAAAATCAAGCAACAAAGTTTAAGATGGAATCCATATATGGGCCAATATATTAGAAAAAATGGCGATTTTGATTGCAATTGAGTTTTTTAATTTTTTAACAAAGCCATTCCAAAATATTCCTCCCATTAAATAGCCATATTTTTCCTTTAAATCCATCCAAAATAACTGAATTATCGACTTTTATTTCAGCAAGAATTTTTCATTTAGATGTCTGAAAATCCAACTGGTAACATTAAGCACCTCTGACACTCACTTTTCAAACAATTCTATGAATTTTGTATTAATGTAACAAAAGTTATTCTGCCTAAAATCATCTTATTTAGAATCTTCTATGTGTAAATTCTTTTTTTGTCAAAAAGTTATCCATGATTCATAAAAGCACCAAATATGCTGTCCTAAGATTTATTGTCAGTTCCACGCTCTTGTAAAACATTTTTGAAGTTCAGGGCATCATTCCTGGTATAAATGCATTTTACAGAGGACGATGCATCTGCTTAAGAAGTTTGGGATTACAGCCTTT
Nreclusus_Smokemont_N1020 AATGATTCACTGAATGAAGAAACTTGCTTTAAAGTGTGAATTTATTCCATCAGTGTTCATTTAATAGGTAATCTACCGTGTATATTTAATCTTCTGTA-----ACTCTTGTAGAGACAGCATTTGAACTGTGTGTACCAGATTTTTTCATCTAATTCCATAAAAAATTAATAATTATACCATGTACATGGGGGGTGAATTTTTATTTCAAAAATCGGAATTAATTATGAAG-AGGGGAATCTGCATAACAAAAATTTGAATAGCAAAGTTACATAATATGCAACGCAAAAACAAATATATTTATCAAATCAAGAAGATATTAAGTAAAAAATTCTTCAGAAAAATATGCATATAATTAAAATGATACTTGCAACAGTAAAGAGACAGAAAGATAAATGTTCTTTTGTAAAAGTTTTTATCAGCATTTATAATAACTGTA---ATTCACTGGTGCAATGAAACTTGCTTTAAAGTGGGAACTCATTCCATCGCAAATTGAATCAAGAGAAGAGGAATACTCGACACTTACCCAGATGAAAGATGCGAATGAATTAAATTAACATTTGTCAAGAAGTGGATGTAGTTGGTATTGGAGATGCCTCTTCAAGAGTAGCATTGCCATTCATGACATAGGATGTACCAAGTCCATATAGATGTCCACAGTACTTTGCATCATCAATGTTATCCTCAAAGAACATCTTAAAAAGAAAACATTCTAATGAAACCCATAGGCAAACATAAAGAATTTAAATATAAAGAATTTTGCGAATTAAATATAAAATAACACTTAAACAAACTAATTGGCCTTATATAATTTAAAAATCAAGTAACAAAGTTTAAAATCGAATCCATATATGGGCCAATATATTAGGAAAAATGGGGATTTTGATGGCAATTGAGTTTGTTAATTTTTTCACAAAGCCATTCCAAAATATTCCTCCCATTAAATGGTCATATTTTCCCTTTAAATCCATCCAAAATAGCTGAATCATCGACTTTTATTTCAGCAAGAATTTTTCATTTACATGTCTGAAAATCAAACTGGT---------CACCTCTGACACTCACTTTTCAAACAATTCTATGAATTTTGTATTAATGTAACAAAAGTTATTCTGCCTAAAATCATCTTATTTAGAATCTTCTATGTGTAAATTCTTTTTTTGTCGTAAAGTTATCCATGATTCATATAAGCACCAAATATGCTGTCCTAAGATTTATTGTCAGTTCCACGCTCTTGGAAAACATTTTTGAAGTTCAGGGCATCATGTCTGGTAGAAATGCATGTTACAGAGGACGATGCATCTGCTTAAGAAGTTTGGGATTACAGCTTTT
Nroanensis_IngramBranch_N926 AATGATTCACTGAATGAAGAAACTTGCTTTAAAGTGGGAATTCATTTCATCAGTGTTCATTTAAAAGGGAATCTACCATGTATATTTAATCTTCTGTATAAATACTCCGGTAGGAGAAGCATTTGAACTGGGTTTACAAGATTTTTTCATCTAATTCCATAAAAAATTTATAATTATACCATATATGTCGGGAGTGAATTTTTATTTTAAAAATCGGAATGAATTATTAAG----GGGATCTGAAAAACAAAAATTTGAATAGCAAAGTTACATAATATGCAATGCAAAAACAAACATATTTACCAAATCAAGAAGATATTAAGTAAAAAAAAAATCAGAAAAATATGCATATAATTAAAATGATACTTGCAACAGTAAAGAGACAGAAAGATAAATTTTCTTTTGTAAAAGTTTTTATCAGCATTTATAATAACTGTAATGATTCACTGATGCAATGAAACTTGCTTTAAAGTGGGAATTCATTTCATCGCAAATTGAATCAAGAGAAGAGGAATACTTGACACTTACCCAGATGAAAGATGCGAATGAATTAAATTAACATTTGTCAAGAAGTGGATGTAGTTGGTATTGGAGATGCCTCTTCAAGAGTAGCATTGCCATTCATGACATAGGATGTACCAAGTCCATATAGATGTCCACAGTACTTTGCATCATCAATGTTATCCTCAAAGAACATCTTAAAAAGAAAACATTCCAATGAAACCCATAGGCAAACATAAGGAATTTAAACATAAAGAATTTTGCCAATTAAACATGAAATAACACTTAAAAAAACTAATTGGCCTTATATAAG-----AATCAAGCAACAAAGTTCAAAATAGAATCCATATATGGGCCAATATATTAGGAAAAGTGGTGATTTTGATGGCAATTGAGTTCTTTAATTTTTGAACAAAGCCATTCCAAAATATTCCTCCCATTAAATAGCCATATTTCCCCTTTAAATCCATTCAAAATAGCTGAATTATCGACTTTTATTTCAGCAAGAATTTTTCATTTACATGTTTGAAAATCCAACTAGTAACATCGAGGTCTGTTAATCAGACCTTATT------TTTTGCGAAAACCTGATGGATATGAATCAAGTGGCT-TGCATGAGCCGACCT-----TAAACCTCGTGCACAT-AATTTTTTCCC-----------------CGCCTGTCAATAGCGTCAGTCAC--TGGCACAGCGTT------------------TGAGTGAGGTATGTGCAG-------------TGCTCTCGTGGGGTTTTTTATTGCAAGGA---------------------------------------
Nroanensis_N_CarversGap_N928 ---------------------------------------------------------------------------------------------------------------------------------------------------------------------------------------------------------------------------------------------------------------------------------------GCAATGCAAAAACAAACATATTTACCAAATCAAGAAGATATTAAGTAAAAAAAAATTCAGGAAAATATGCATATAATTAAAATGATACTTGCAACAGTAAAGA-------------------------------------------------------------------------------------------------------------------------------GAGGAATACTTGACACTTACCCAGATGAAAGATGCGAATGAATTAAATTAACATTTGTCAAGAAGTGGATGTAGTTGGTATTGGAGATGCCTCTTCAAGAGTAGCATTGCCATTCATGACATAGGATGTACCAAGTCCATATAGATGTCCACAGTACTTTGCATCATCAATGTTATCCTCAAAGAACATCTTAAAAAGAAAACATTCCAATGAAACCCATAAGCAAACATAAGGAATTTAAACATAAAGAATTTTGCCAATTAAACATAAAATAACACTTAAAAAAACTAATTGGCCTTATATAAT-----AATCAAGCAACAAAGTTCAAAATAGAATCCATATATAGGCCAATATATTAG---AAATGGTAAAAGTAAAGAACATGGTACTA---TATTTTTG-------------CAATACACCCTCCCCCCTTAGGAACAGAATTTCAAA---AAATCCTTTCTTA----GTG---------CCTACATCACAAAAGCAATGCTCCTTTTAAGTCTCAAGTTATTGGACTGATGATTTTGGAAGGTTCTATCACCACCTTAGAAAAGGACTTAGTCAGTGCCTAGGTCACAAGAGCAAGGCTCTT-TTCTTGGGCCTTC-----------CCTTACACAGAT-GATTCCTC-------------------AGATCTCCCAAAA-------------TGTTATTCCCTC------------------TTAGGAACGAATTTCCAAAAATCCTT-------TCTTGGCAGGT-------------------------------------------------------
Nroanensis_RoanHighBluff_N762 -------------------------------------------------------------------------------------------TTCTGTATAAATACTCCGGTAGGAGTAGCATTTGAACTGGGTTTACAAGATTTTTTCATCTAATTCCATAAAAAATTTATAATTAAAGCATATATGTCGGGAGTGAATTTTTATTTTAAAAATCGGAATGAATTATTAAG----GGGATCTGAAAAACAAAAATTTGAATAGCAAAGTTACATAATATGCAATGCAAAAACAAACATATTTACCAAATCAAGAAGATATTAAGTAAAAAAAATTTCAGAAAAATATGCATATAATTAAAATGATACTTGCAACAGTAAAGAGACAGAAAGATAAATTTTCTTTTGTAAAAGTTTTTATCAGCATTTATAATAACTGTAATGATTCACTGATGCAATGAAACTTGCTTTAAAGTGGGAATTCATTTCATCGCAAATTGAATCAAGAGAAGAGGAATACTTGACACTTACCCAGATGAAAGATGCGAATGAATTAAATTAACATTTGTCAAGAAGTGGATGTAGTTGGTATTGGAGATGCCTCTTCAAGAGTAGCATTGCCATTCATGACATAGGATGTACCAAGTCCATATAGATGTCCACAGTACTTTGCATCATCAATGTTATCCTCAAAGAACATCTTAAAAAGAAAACATTCCAATGAAACCCATAGGCAAACATAAGGAATTTAAAC--AAATAATTTTGCCAATTAAACATAAAATAACACTTAAAAAAACTAATTGGCCTTATATAAT-----AATCAAGCAACAAAGTTCAAAATAGAATCCATATATGGGCCAATATATTAGGAAAAGTGGTGATTTTGATGACAATTGAGTTTTTTAATTTTTTAACAAAGCCATTCCAAAATATTTCTCCCATTAAATAGCCATATTTCCCCTTTAAATCCA-TCAAAATAGCTGAATTATCGACTTCCATTTCAGCAAGAATTTTTCATTTACATGTTTGAAAATCCAACTAGTAACATCGAGGTCTGTTAATCAGACCTTATTAT----TTTTGTGAAAACCTGATGGATATGAATCAAGCGGCT-TGCATGAGCCGACCT-----TAAACCTCGTGCACAT-AATTTTTCCCC-----------------CGCCTGTCAATAGCGTCAGTCAC--CGGCACAGCGTT------------------TGAGTGAGGTATGTGCAG-------------TGCTCTCGTGGGGTTTTTTATTGCAAGGAATG--------------------TGGAGCAGCAAATTTT
Nsheari_BaldRiver_N1168 -----------------------------------------------------------------------------------------------------------------------------------------------------------------------------------------------------------------------------------------------------------------------------------------------------------------------------------------AAAAATTCAGAAAAATATGCATATAATTAAAATGATACTTGCAACAGTAAAGAGACAGAAAGATAAATGTCCTTTTGTAAAAGTTTTTATCAGCATTTATAATAACTGTAATGATTCACTGGCGCAATGAAACTGGCTTCAAAGTGGGAACTCAATTCATCGCAAATTGAATCAAGAGAAGAGGAATACTCGACACTTACCCAGATGAAAGATGCGAATGAATTAAATTAACATTTGTCAAGAAGTGGATGTAGTTGGTATTGGAGATGCCTCTTCAAGAGTAGCATTGCCATTCATGACATAGGATGTACCAAGTCCATATAGATGTCCACAGTACTTTGCATCATCAATGTTATCCTCAAAGAACATCTTAAAAACAAAACATTCAAATGAAATGCATAGGCAAACGTAAAGAATTTAAATATAAAGAATTTTGCCAATTAAACATAAAATAACACTTAAACAAACTAATTGGCCTTATATAATTTAAAAATCAAGCAACAAAGTT----------TCCATATATGGGCAAATATATTAGGAAAAATGGCGATTTTGATGGCAATTGAGTGTTTTAATTTTTTAACAAAGCCATTCCAAAATATTCCTCCCATTAAATGGCCATATTTTTCCTTTAAATCCATCAAAAATAACTGAATTATCAACTTTTATTTCAGCACGAATTTTTCATTTACACGTCTGAAAATCCAACTGGTAACATTAATCACCTCTGACACTCACTTTTCAAACAATTCTATGAATTTTGTATTTATGCAACAAAAGTTATTCTGTCTAAAATCATCTTATTTAGGGCCTTCTATGTGTAAATTCTTTTTTTGTCAAAAAGTTATCCACGATTCATAAAAGCACCAAATATGCTGTCCTAAGATTTATTGTCAGTTCCACGCTCTCGTCAAACATTTTTGAAGTTCAGGGCATCATTTCTGGTAGAAATGCATGTTCCAGAGGACGATGCATCTACTTAAGAAGTTTGGGATTACAGCTTTT
Nsheari_Cohutta_N826 -------------------------GCTTTAAAGTGAGAATTTATTCCATCAGTGTTCATTTAAAAGGGAATCTACCGTGTATATTTAATTTTCTGTA-----ACTCTTGTAGGGACAGCATTTGAACTGGGTTTACCAGATTTTTTCATCTAATTCCATAAAAAATTAATAATTATACCATGTACATGGGGAGTGGATTTTTATTTTAAAAATCGGAATGAATTATTAAGGGGGGGAATCTGAAAAACAAAAATTTGAATAGCAAAGTTACATAATATGCAATGCAAAAACAAACATACTTACCAAATCAAGAAGATATTAAG-AAAGAAAAAAACAGAAAAATATGCATATAATTAAAATGATACTTGCAACAGTAAAGAGACAGAAAGATAAATGTTCTTTTGTAAAAGTTTTTATCAGCATTTATAATAACTGTAATGATTCACTGGTGCAATGAAACTGGCTTTAAAGTGGGAACTCAATTCATCGCAAATTGAATCAAGAGAAGAGGAATACTCGACACTTACCCAGATGAAAGATGCGAATGAATTAAATTAACATTTGTCAAGAAGTGGATGTAGTTGGTATTGGAGATGCCTCTTCAAGAGTAGCATTGCCATTCATGACATAGGATGTACCAAGTCCATATAGATGTCCACAGTACTTTGCATCATCAATGTTATCCTCAAAGAACATCTTAAAAAGAAAACATTCTAATGAAACCCATAGGCAAACATAAAGAATTTAAATATAAAGATGTTTGCCAATTAAACATAAAATAACACTTAAACAAACTAATTGGCCTTATATAATTTAAAAATCAAGTAACAAAGTT----------TCCATATATGGGCCAATATATTAGGAAAAATGGCGATTTTGATGGCAATTGAGTGTTTTAATTTTTTAACAAATCCATTCCAAAATATTCCTCCCATTAA-TGGCCATATTTTTCCTTTAAATCTATCAAAAATAACTGAATTATCAACTTTCATTTCAGCACGAATTTTTCATTTACACGTCTGAAAATCCAACTGGTAACATTAATCACCTCTGACACTCACTTTTCAAACAATTCTATGAATTTTGTATTTATGCAACAAAAGTTAATTTGTCTAAAATCATCTTATTTAGGGCCTTCTATGTGTAAATTCTTTTTTTGTCAAAAAGTTATCCATGATTCATAAAAGCACCAAATATGCTGTCCTAAGATTTATTGTCAGTTCCACGCTCTTGTCAAACATTTTTGAAGTTCAGGGCATCATTTCTGGTAGAAATGCATGTTCCAGAGGATGATGCATCTACTTAAGAAGTTTGGGATTACAGCTTTT
Nsheari_JoyceKilmer_N092 AATGATTCACTGAATGAAGAAACTTGCTTTAAAGTGAGAATTTATTCCATCAGTGTTCATTTAAAAGGGAATCTACCGTGTATATTTAATCTTCTGTA-----ACTCTTGTAGGGACAGCATTTGAACTGGGTTTACCAGATTTTTTCATCGAATTCCATAAAAAATTAATAATTATACCATGTACATGGGGAGTGGATTTTTATTTTAAAAATCGGAATGAATTATTAGGGTGGGGAATCTGAAAAACAAAAATTTGAATTGCAAAGTTACATAATATGCAATGCAAAAACAAACATACTTACCAAATCAAGAAGATATTAAGTAAGAAAAAATTCAGAAAAATATGCATATAATTAAAATGATACTTGCAACAGTAAAGAGACAGAAAGATAAATGTTCTTTTGTAAAAGTTTTTATCAGCATTTATAATAACTGAAATGATTCACTGGGGCAATGAAACTGGCTTTAAAGTGGGAACTCAATTCATCGCAAATTGAATCAAGAGAAGAGGAATACCCGACACTTACCCAGATGAAAGATGCGAATGAATTAAATTAACATTTGTCAAGAAGTGGATGTAGTTGGTATTGGAGATGCCTCTTCAAGAGTAGCATTGCCATTCATGACATAGGATGTACCAAGTCCATATAGATGTCCACAGTACTTTGCATCATCAATGTTATCCTCAAAGAACATCTTAAGAAGAAAACATTCTAATGAAACCCATAGGCAAACATAAAGAATTTAAATATAAAGAATTTTGCCAAATAAACATAAAATAACACTTAAACAAACTAATTGGCCTTATATAATTTAAAAATCAAGCAACAAAGTTTAAAATGGAATCCATATATGGGCCTATATATTAGGAAAAATGGCGATTTTGATGGCAATTGAGTGTTTTAATTTTTTAACAAAGCCATTCCAAAATATTCCTCCCATTAAATGGCCATATTTTTCCTTTAAATCCATCAAAAACAACTGAATTATCAACTTTTATTTCAGCACGAATTTTTCATTTACACGTCTGAAAATCTAACTGGTAACATTAATCACCTCTGACACTCACTTTTCAAACAATTCTATGAATTTTGTATTTATGCAACAAAAGTTATTCTGTCTAAAATCATCTTATTTAGGGCCTTCTATGTGTAAATTCTTTTTTTGTCAAAAAGTTATCCACGATTCATAAAAGCACGAAATATGCTGTCCTAAGATTTATTGTCAGTTCCACGCTCTTGTAAAACATTTTTGAAGTTCAGGGCATCATTTCTGGTAGAAATGCATGTTCCAGAGGACGATGCA-------------------------------
Nsilvanus_Elijay_N395 AATGAT------AATGAAAAAACTTGCTTTAAAGTGGGAATTCATTTCATCAGTGTTCATTTAAAAGGGAATCTACC------ATTTAATCTTCTGTATAAATACTCCGGTAGGAGTAGCATTTGAACTGGGTTTACAAGATTTATTCATCTAATTCCATAAAAAATTAATAATTATACCATATATGTCGGGAGTGAATTTTTATTTTAAAAATCGGAATGAATTATTAAA-GGGGGGATCTGAAAAACAAAAATTTGAATAGCAAAGTTACATAATATGCAATGCAAAAACAAACATATTTACCAAAACAAGAAGATATTAAGTAAAAAAAA--TCAGAAAAATATGCATATAATTAAAATGATACTTGCAACAGTAAAGAGACAGAAAGATAAATATTCTTTTGTAAAAGTTTTTATCAGCATTTATTATAACTGTAATGATTCACTGTTGCAATGAAACTTGCTTTAAAGTGGGAATTCATTTAATCGCAAATTGAATCAAGGAAAGAGGAATACTTGACACTTACCCAGATGAAAGATGCGAATGAATTAAATTAACATTTGTCAAGAAGTGGATGTAGTTGGTATAGGAGATGCCTCTTCAAGAGTAGCATTGCCATTCATGACATAGGATGTACCAAGTCCATATAGATGTCCACAGTACTTTGCATCATCAATGTTATCCTCAAAGAACATCTTAAAAAGAAAACATTCCAATGAAACCCATAGTCAAACATAAAGAATTTAAACGTAAAGAATTTTGCCAATTAAACATAAAATTACACTT-AAAAAACTAATTGGCTTTATATAATTTAAAAATCAAGCAACAAATTTCAAAATGGAATCCATATATGGGCCAATATATTAGGAAAAGTGGTGATTTTGAGGGCAATTGAGTTGTTTAATTTTTTAACAAAGTCATTCCAAAATATTCCTCCCATAAAATAGCCATATTTTCCCTTTAAATCCATTCAAAATAGCTGAATTATCGATTTTTATTTCAGCAAGAATTTTTCATTTACATGTTTGAAAATCCAACTAGTAACATCGAGGTCCGTTAATCAGACCTTATTAAAAAAACGAATGGATACCTGATGGATATGAATCAAGCGGCT-TGCATGAGCCGACCT-----TGAAACTCGTGCACAT-AATCCCCCCCCCC---------------CGCCTGTGAATAGCGTCAGTCGC--TGGCGCAGCGTT------------------TGAGTGAGGTATATGTAG-------------TGCTCTCGTAGATTTTTTTATTGCAAGGAATG--------------------TGGAGCAGCAAATTTT
Nsilvanus_GermanyCove_N1017 AATGAG------AATGAAGAAACTTGCTTTAAAGTGGGAATTCATTTCATCAGTGTTCATTTAAAAGGGAATCTACCATGTATATTTGATCTTCTGTATAAATACTCCGGTAGGAGTAGCATTTGAACTGGGTTTACAAGATTTTTTCATCTAATTCCATAAAAAATTAATAATTATACCATATATGTCGGGAGTGAATTTTTATTTTAAAAATCAGAATGAATTATTAAGGAGGGGAATCTTCAAAACAAAAATTTGAATAGCAAAGTTACATAATATGCAATGCAAAAACAAACATATTTACCGAATCAAAAAGATATTAAGTAAAAAAAAA-TCAGAAAAATATGCATATAATTAAAATGATACTTGCAACAGTAAAAAGACAGAAAGATAAATTTTCTTTTGTAAAAGTTTTTATCAGCATTTATAATAACTGTAATGATTCACTGATGCAATGAAATTTGCTTTAAAGTGGGAATTCATTTCATCACAAATTGAATCAAGGAAAAAGGAATACTTGACACTTACCCAGATGAAAGATGCGAATGAATTAAATTAACATTTGTCAAGAAGTGGATGTAGTTGGTATTGGAGATGCCTCTTCAAGAGTAGCATTGCCATTCATGACATAGGATGTACCAAGTCCATATAGATGTCCACAGTACTTTGCATCATCAATGTTATCCTCAAAGAACATCTTAAAAAGAAAACATACTAATGAAACCCATAGCCAAACATAAAGAATTTAAATGTAAAGAATTTTGCCAATTAAACATAAAATTACACTT-AAAAAACTAATTGGCTTTATATAATTTAAAAATCAAGCAACAAAGTTCAAAATGGAATCCATATATGGGCCAATATATTAGGAAAAGTGGTGATTTTGAGGGCAATTGAGTTGTTTAATTTTTTAACAAAGCCATTCCAAAATATTCCTCCCATAAAATAGCTATATTTTCCCTTTAAATCCATTCAAAATAGCTGAATTATCGACTTTTATTTCAGCAAGAATTTTTCAATTACATGTTTGAAAATCCAACTAGTAACATCGAGATCTGTTAATCAGACCTTATT------TTTTGCGAAAACCTGATGGATATGAATCAAGCAGCT-TGCATGAGCCGACCT-----TGAACCCCGTGCACAT-AATATTTCCCC-----------------CGCCTATGAATAGCATCAATCTC--TGGCGCAGCGTT------------------TGAGTGAGGCATGTGCAG-------------TGCTCTCGTAGGTTTTTTTATTGCAAGGAATG--------------------TGGAGCAGC-------
Nsilvanus_HeboMtn_N1029 ACTGAG------AATGAAGAAACTTGCTTTAAAGTGGGAATTCATTTCATCAGTGTTCATTTAAAAGGGAATCTACCATGTATATTTAATCTTCTGTATAAATACTCCGGTAGGAGTAGCATTTGAACTGGGTTTACAAGATTTTTTCATCTAATTCCATAAAAAATTAATAATTATACCATATATGTCGGGAGTGAATTTTTATTTTAAAAATCGGAATGAATTATTAAG-GGGGGGATCTGAAAAACAAATATTTGAATAGCAAAGTTACATAATATGCAATGCAAAAACAAACATATTTACCAAAACAAGAAGATATTAAGTAAAAAAAAATTCAGAAAAATATGCA--------------------------TAAAGAGACAGAAAGATAAATTTTCTTTTGTAAAAGTTTTTATCAGCATTTATAATAACTGTAATGATCCACTGTTGCAATGAAACTTGCTTTAAAGTGGGAATTCATTTCATCGCAAATTGAATCAAGGAAAGAGAAATACTTGACACTTACCCAGATGAAAGATGCGAATGAATTAAATTAACATTTGTCAAGAAGTGGATGTAGTTGGTATTGGAGATGCCTCTTCAAGAGTAGCATTGCCATTCATGACATAGGATGTACCAAGTCCATATAGATGTCCACAGTACTTTGCATCATCAATGTTATCCTCAAAGAACATCTTAAAAAGAAAACATTCCAATGAAACCCATAGTCAAACATAAATAATTTAAATGTAAAGAATTTTGCCAATTAAACATAAAATTACACTT-AAAAAACTAATTGGCTTTATATAATTTAAAAATCAAGCAACAAAGTTCAAAATGGAATCCAAATATGGACCAATATATTAGGAAAAGTGGCGATTTTGAGGGCAATTGAGTTGTTTAATTTTTTAACAAAGCCATTCCAAAATATTCCTCCCATAAAATAGTCATATTTTCCCTTTAAATCCATTCAAAATAGCTGAATTATCGACTTTTATTTCAGCAAGAATTTTTCATTTACATGTTTGAAAATCCAACTAGTAACATCGAGGTCCGTTAATCAGACCTTATTA-----TTTTACGAAAACCTGATGGATATGAATCAAGCAGCT-TGCATGAGCCGACCT-----TGAACCTCATGCACAT-AATTCCCCCCCCCCC-------------CGCCTGTGAATAGCGTCAGTCGC--TGGCGCAGCGTT------------------TGAGTGAGGTATGTGTAG-------------TGCTCTCGTAGGTTTTTTTATTGCAAGGAATG--------------------TGGAGCAGCAAATTTT
Nstupkai_BlowholeWOS_N285 AATGATTCACTGAATGAAGAAATTTGCTTTAAAGTGGCAATTCATTTCATCAGTGTTCATTTAAAAGGGAATTTACCATGTATATTTAATCTACTGTATAAATACTCCGGTAGGAGTAGCATTTGAACTGGGTTTACAAGATTTTTTCATCTAATTCCATTAAAAATTAATAATTATACCATATACGTCGGGAGTGAATTTTTATTTTAAAAATCGGAATGAATTATTAAGGGGGGGAATCTGAAAAACAAACATTTGAATAGCAAAGTTACATAATATGCAATGCAAAAACAAACATACTAACCAAATCAAGAAAATATTAAGTAAAAAAAATTTCAGAAAAATATGCATATAATTAAAATGATACTTGCAACAGTAAAGAGACAGAAAGATAAATGTCCTTTTGTAAAAGTTGTTATCAGCATTTATAATAACTGTAATGATTCACCGGTGCAATGAAACTTGCTTTAAAGTGGGAACTCAATTCATCGCAAATTGAATCAATTGAAGAGGAATACTCGACACTTACCCAGATGAAAGATGCGAATGAATTAAATTAACATTTGTCAAGAAGTGGATGTAGTTGGTATTGGAGATGCCTCTTCAAGAGTAGCATTGCCATTCATGACATAGGATGTACCAAGTCCATATAGATGTCCACAGTACTTTGCATCATCAATGTTATCCTCAAAGAACATCTTAAAAAGAAAACATTCTAATGAAACCCATAGGCAAACATAAAGAATTTAAATATAAAGAATTTTGCCAATTAAACATAAAATAACACTTAAACAAACTAATTGGCCTTATATAATTTAAAAATCAAGTAACAAAGTTTAAAATGGAATCCATATATGAGCCAATATATTAGGAAAAATGGCAATTTTGATGGCAATTGAGTGTTTTAATTTTTTAACAAAGCCATTCCAAAATATTTCTCCCATTAAATGGCCATATTTTTCCTTTAAATCCATCCAAAATAACTGAATTATCGACTTTTATTTCAGCAAGAATTTTTCATTTACATGACTGAAAATCCAACTGGTAACAT-AATCACCTCTGACACTCACTTTTCAAACAATTCTATGAATTTTGTATTAATGCAACAAAAGTTATTCTGTCTAAAATCATCTTATTTAGAGTCTTCTATGTGTATATTCTTTTTTTGTCAAAAAGTTATCCATGATTCATAAAAGCACCAAATATGCTGTCCTAAGATTTATTGTCAGTTCCACGCTCTTGTAAAACATTTTCGAAGTTCAGGGCATCATTTCTGGTAGAAATGCACGTTACAGAGGACGATGCATCTGCTTAAGAAGTT----------------
Nstupkai_Blowing_N356 -------------------------------------------------------------------------------------------------------------------GTAGCATTTTAACTGGGTTTACAAGATTTTTTCATCTAATTCCATTAAAAATTAATAATTATACCATATATGTCGGGAGTGAATTTTTATTTTAAAAATTGGAATGAATTATTAAGGGGGGGGGTCTCCAAAACAAAAATTTGAATAGCAAAGTTACATAATATGCAATGCAAAAACAAACATATTTACCAAATCAAGAAGATATTAAGT-AAAAAAAAATCAGAAAAATATGCATATAATTAAAATGATACTTGCAACAGTAAAGAGACAGAAAGATAAATGTTCTTTTGTAAAAGTTTTTATCAGCATTTATAATAACTGTAATGATTCACTGGTGCAATGAAACTTGCTTTAAAGTGGGAACTCAATTCATTGCAAATTGAATCAAGAGAAGAGGAATACTCGACACTTACCCAGATGAAAGATGCGAATGAATTAAATTAACATTTGTCAAGAAGTGGATGTAGTTGGTATTGGAGATGCCTCTTCAAGAGTAGCATTGCCATTCATGACATAGGATGTACCAAGTCCATATAGATGTCCACAGTACTTTGCATCATCAATGTTATCCTCAAAGAACATCTTAAAAAGAAAACATTCTAATGAAACCCATAGGCAAACATAAAGAATTTAAATATAAAGAATTTTGTCAATTAAACATAAAATAACACTTAAACAAACTAATTGGCCTTATATAATTTAAAAATCAAGTAACAAAGTTTAAAATGGAATCCATATATGGGCCAATATATTAGGAAAAATGGTGATTTTGATGGCAATTGAGTGTTTTAATTTTTTAACAAAGCCATTCCAAAATATTCCTCCCATTAAATTGCCATATTTTTCCTTTAAATCCATCCAAAATAACTGAATTATCGACTTTTATTTCAGCATGAATTTTTCATTTACATGTCTGAAAATCCAACTAGTAACATTAATCACCTCTGACACTCACTTTTCAAACAATTCTATGAATTTTGTATTTATGCAACAAAAGTTATTCTGTCTAAAATCATCTTATTTAGAGTCTTCTATGTGTAAATTCTTTTTTTGTCAAAAAGTTATCCATGATTCATAAAAGCACCAAATATGCTGTTCTAAGATTTATTGTCAGTTCCCCGCTCTTGTAAAACATTTTCGAAGTTCAGGGC-----------------------------------------------------------------------
Nstupkai_LittleRiver_N293 TATGATTCCCTGAATGAAGAAATTCGCTTTAAAGTGGGAATTCATTTCATCAGTGTTCATTTAAAAGGGAATTTACCATGTATATTTAATCTACTGTATAAATACTCCGGTAGGAGTAGCATTTTAACTGGGTTTACAATATTTTTTCATCTAATTCCATTAAAAATTAATAATTATACCATAT----------------------------------------------------------------------------------------ATGATATAT-------------------------A---------------------------------------------------------------------TATAGAGGCAGAAAGATAAATGTTCTTTTGTAAAAGTTTTTATCAGCATTTATAATAACTGTAATGATTCACTGGTGCAATGAAACTTGCTTTAAAGTGGGAACTCAATTCATCGCAAATTGAATCAAAAGAAGAGGAATACCCGACACTTACCCAGATGAAAGATGCGAATGAATTAAATTAACATTTGTCAAGAAGTGGATGTAGTTGGTATTGGAGATGCCTCTTCAAGAGTAGCATTGCCATTCATGACATAGGATGTACCAAGTCCATATAGATGTCCACAGTACTTTGCATCATCAATGTTATCCTCAAAGAACATCTTAAAAAGAAAACATTCTAATGAAACCCATAGGCAAACATAAAGAATTTAAATATAAAAAAAATTGCCAATTAAACATAAAATAACACTTAAACAAACTAATTGGCCTTATATAATTTAAAAATCAAGTAA---AGTTTAAAATGGAATCCATATATGGGCCAATATATTAGGGAAAATGGCGATTTTGATGGCAATTGAGTGTTTTAATTTTTTAACAAAGCCATTCCAAAATATTCCTCCCATTAAATGGCCATATTTTTCCTTTAAATCCATCCAAAATAACTGAATTATTGACTTTTATTTCTGCAAGAATTTTTCATTTACATGTGTGAAAATCCAACTGGTAACATTAATCACCTCCGACACTGACTTTTCAAAGAATTCTGTGAATTTTGTATTTATGTAACAAAAGTTATTCTGCCTAAAATAATCTTATTTAGAGTCTTCTATGTGTAAATTCTTTTTTTGTCAAAAAGTTATCC-----------------------------------------------------------------------------------------------------------------------------------------------------------
Nstygius_ObeLee_N0656 AATGATTCACTGAATGAGGAAACTTGCTTTAAAGTGAGAATTCACTTCATCAATATTCATTTAAAAGGGAATCCACCGTGTATATTTAATCTTCTGTATAAATACTCCGGTAGGGTCAGCATTTGAACTGGGTTTACAAGATTTTTAAATCTAATTCCAT--AAGAATAAAAAAAATACCATATACATGGGGAGTGGATTTTTATTTTAAGAATCGGAATTAATTATGCA-----GGAATCTGCATAATAAAAATTTGAATAGCAAAGTTAAATAATATGCAATGTAAAAACAAATATATTTACAAAATCA---AGATATTAAGTAAAAAATTCTTCAGAAAAACTTGCATGTAATTAAAATGATACTTGCAACAGTAAAGAGACAGAAATATAAATTTTCTATTGTAAAAGTTCTTATCAGCATTTATAATAACTGTAATGATTCACAGAGGTAATGAAACTTGCTTAAAAGTGAGAATTCATTTCATCCCAAATCGAATCGAGAGAAGGGATGCTTCAGACACTTACCCAGATGAAAGATGCGAATGATTTAAATTAACATTTGTCAAGAAGTGGATGTAGTTGGTATTGGAGATGCCTCTTCAAGAGTAGCATTGCCATTCATGACATAGGATGTACCAAGTCCATATAGATGTCCACAGTACTTTGCATCATCAATGTTATCCTCAAAGAACATCTTAAAAAGAAAACATTCTAATGAAAAACACAGACA---------------AACATAAAGAATTTTGTGAATTAAACATAAAATAACACTTAAAAAAACTAAATGGCCTTATATAATTTAAAAATCAAGCAACAAAGTTCAAAATGAAATTCATAT--------ATATAATAAGAAAAGTGCCAGTTTGAGTCAAAACTGATTGTTTTTTTTTTTTAGTAAAGCCATTCCAAAATATTCCTCCTATGAAATAGCCATATTTTCCCTTTAAAGCCATCTAAAATAGCCGAATTATCGACTTTCATTTCAGCAAGAATTTTTCACTTACATGTCTGAAAA---------------------------TCACTCACTTTTCAAACAATTCTGTGAATTTTGTATTAATGTAATAAAAATTATTCTGCCTAAAATGATCTTATTTAAAGTTTTCTATGTGTCAATTCTTTTTTTGTCAAAAAGTTATCCATGATTAATAAAAAAAAAAAATATGCTGTCCTAAAATTTATTGTCAGTTCCATGCTCTTGTAAAATATTTTTGAGGTTCAAGGCATCATTTCTGGTAGAAATGCATGTTACAAAGGACAATGAATTTACTTAAGAAATTTGGGATTACATAATTT
Nstygius_RavenB_N1022 ----------------------------------------------------------------------ATCCGCCGTGTATATTTAATCTTCTGTATAAATACTCCGGTAGGGTCAGCATTTGAACTGGGTTTACAAGATTTTTAAATCTAATTCCAT-AAAAATAAAAAAAAATACCATATACATGGGGAGTGGATTTTTATTTTAAGAATCGGAATTAATTATGCA-----GGAATCTGCATAATAAAAATTTGAATAGCAAAGTTAAATAATATGCAAAGTAAAAACAAATATATTTACAAAATCA---AGATATTAAGTAAAAAATTCTTCAGAAAAACTTGCATGTAATTAAAATGATACTTGCAACAGTAAAGAGACAGAAATATAAATTTTCTATTGTAAAAGTTCTTATCAGCATTTATAATAACTGTAATGATTCACAGAGGTAATGAAACTTGCTTAAAAGTGAGAATTCATTTCATCCCAAATCGAATCGAGAGAAGGGATGCTTCAGACACTTACCCAGATGAAAGATGCGAATGATTTAAATTAACATTTGTCAAGAAGTGGATGTAGTTGGTATTGGAGATGCCTCTTCAAGAGTAGCATTGCCATTCATGACATAGGATGTACCAAGTCCATATAGATGTCCACAGTACTTTGCATCATCAATGTTATCCTCAAAGAACATCTTAAAAAGAAAACATTCTAATGAAAAACACAGACA---------------AACATAAAGAATTTTGTGAATTAAACATAAAATAACACTTAAAAAAACTAACTGGCCTTATATAATTTAAAAATCAAACAACAAAGTTCAAAATGAAATCC----AT------ATATAATAGGAAAAGCGCCAGTTTGAGTCAAAACTGATTGTTTTTTTTTTTTAGTAAAGCCATTCCAAAATATTCCTCCCATGAAATAGCCATATTTTCCCTTTAAATCCATCTAAAATAGCCGAATTATCGACTTTCATTTCAGCAAGAATTTTTCACTTACATGTCTGAAAA---------------------------TCACTCACTTTTCAAACAATTCTGTGAATTTTGTATTAATGTAATAAAAATTATTCTGCCTAAAATGATCTTATTTAGAGTTTTCTATGTGTCAATTC-TTTTTTGTCAAAAAGTTATCCATGATTCATAAAAAAAAAAAATATGCTGTCCTAAAATTTATTGTCAGTTCCATGCTCTTGTAAAATATTTTTGAGGTTCAAGGCATCATTTCTGGTAGAAATGCATGTCACAAAGGACAATGAATTTACTTAAGAAATTTGGGATTACATAATTT
Ntempletoni_BaldMtns_N950 AATGATTCATTGAATGAAGAAACTTGCTTTAAAGTGGGAATTCATTTCATCCGTGTTCATTTAAAAGAGAATCTACCATGTATATTTAATCTTCTGTATAAATACTCCGGCAGGAGTAGCATTTGAAATTGGTTTACAAGATTTTTTCATCTAATGCCACAAAAAATTAATAATTATACCATATACGTGGGGAGTGAATTTTTATTTTAAAAATCGGAATTAATTATTAA-GGGGGGGATCTGAATAACAAAAATTTGAATAGCAAAATTAGATAATGTGCAATGCAAAAAAAAACATATTTACAAAATCAAGAAGATATTAAGTAAAAAATTCTTCAGAAAAATATGCATATGATTAAAATGATACTTGCAACAGTAAAGAGACAGAAAGATAAATGTTCTTTTGTAAAAGTTTTTATCAGCATTTATAATAGCTGTGATGATTCACTGGTGCAATGAAACTTGCTTTAAAGTGGGAATTCATCTCATCGCAAATTGAATCAAGAGAAGAGGGAT-------ACTTACCCAGATGAAAGATGCGAATGAATTAAATTAACATTTGTCAAGAAGTGGATGTAGTTGGTATTGGAGATGCCTCTTCAAGAGTAGCATTGCCATTCATGACATAGGATGTACCAAGTCCATATAGATGTCCACAGTACTTTGCATCATCAATGTTATCCTCAAAGAACATCTTAAAAAGAAAACGTTCTAATGAAACCCATGGGCA---------------AACATAAAGATTTTTGCCAATTAAACATAAAATAACACTTAAAAAAACTTATTGATCTTATATAATTTAAAAATCAAGCAACAAAGTTCAAAATGGAATCCATATATGGACCAATATATTAGGAAAAGTGGCGATTTTGATGG-------------------------------------------------------------------------------------------------------------------------------------------------------------------AACCTCCGACACTGATTTTTCAAAGAATTCTGTGAATTTTGTATTAATGTAACAAAAGTTATTCTGCCTAAAATAATCTTATTTAGAGTCTTATATGTGTAAATTCTTTTTTTGTCAAAAAGTTATCCATGATTCATAAAGGCACCAAATATGCTGTCCTAAGATTTATTGTCAGTTCCACGCTCTTGTAAAACATTTTTGAAGTTCAGGGCATCATTTCTGGTAGAAATGCACGTTACAGAGGACAATGCATTTGCTTAAGAAGTTTGGGATTACAGACTTT
Ntempletoni_ClarksCreek_N945 AATGATTCACTGAATGAAGAAACTTGCTTTAAAGTGGGGATTCATTTCATCAGTGTTCATTTAAAAGAGAATCTACCATGCATATTTAATCTCCTGTATAAATACTCCGGTAGGAGTAGCATTTGAAATTGGTTTACAAGATTTTTTCATCTAATTCCATAAAAAATTGATAATTATGCCATATACGTGGGGAGTGAATTTTTATTTTAAAAATCGGAATTAATTATTAA-GGGGGGAATCTGAATAACAAAAATTTGAAGAGCCAAGTTAGATAATATGCAATGCAAAAACAAACATATTTACAAAATCAAGAAGATATTAAGTAAACAATTCTTCAGAAAAATCTGCATATAATTAAAATGATACTTGCAACAGTAAAGGGACAGGAAGATAAATGTTCTTTTGTAAAAGTTTTTATCAGCATTTATAATAGCTGTAATGATTCACTGGTGCAATGAAACTTGATTTAAAGTGGGGATTCATTTCAACGCAAATTGAATCAAGAGAAGAGGAAT-------ACTTACCCAGATGAAAGATGCGAATGAATTAAATTAACATTTGTCAAGAAGTGGATGTAGTTGGTATTGGAGATGCCTCTTCAAGAGTAGCATTGCCATTCATGACATAGGATGTACCAAGTCCATATAGATGTCCACAGTACTTTGCATCATCAATGTTATCCTCAAAGAACATCTTAAAAAGAAAACATTCTAACGAAACCCATAGGCAAACATAAAGAATTTAAATATAAAGAATTTTGCCAATTAAATATAAAATAATACTTTAAAAAACTAATTGGCC-------------AAATCAAGCAACAAAGTTCAAAATGGAATCCATATATGGACCAATATATTAGGAAAAGTGGCGATTTGGATGG-------------------------------------------------------------------------------------------------------------------------------------------------------------------AACTTCCGACACTGACTTTTCAAAGAATTCTGTGAATTTTGTATTAATGTAACAAAAGTTATTCTGCCTAAAATCGTCTTATTTAGAGTCTTATATGTGTAAATTATTTTTTTGTCAAAAAGTTATCCATGATTCATAAAAGCACCAAATATGCTGTCCTAAGATTTATTGTCAGTTCCACACTCTT-TAAAACATTTTTGAAGTTCAGAGCATCATTTCTGGTAGAGATGCATGTTACAGAGGACAATGCATTTGCTTAAGAAGTTTGGGATTACAGAATTT
Ntempletoni_ScronceCreekRd_N1223 AATGATTCACTGAATGAAGAAACTTGCTTTAAAGTGGGAATTCATTTCATCAGTGTTCATTTAAAAGAGAATCTACCATGTATATTTAATCTCCTGTATAAATACTCCGGTAGGAGTAGCATTTGAAATTGGTTAACAAGATTTTTTCATCTAATTCCATAAAAAATTGATAATTATACCATATACGTGGGGAGTGAATTTTTATTTTAAAAATCGGAATTAATTATTAAGGGGGGGAATCTGAATAACAAAAATTTGAAGAGCCAAGTTAGATAATATGCAATGCAAAAACAAACATATTTACAAAATCAAGAAGATATTAAGTTAAAAATTCTTCAGAAAAATCTGCATATAATTAAAATGATACTTGCAAAAGTAAAGGGACAGGAAGATAAATGTTCTTTTGTAAAAGTTTTTATCAGCATTTATAATAACTTTAATGATTCACTGGTGCAATGAAACTTGATTTAAAGTGGGGATTCATTTCAACGCAAATTGAATCAAGAGAAGAGGAAT-------ACTTACCCAGATGAAAGATGCGAATGAATTAAATTAACATTTGTCAAGAAGTGGATGTAGTTGGTATTGGAGATGCCTCTTCAAGAGTAGCATTGCCATTCATGACATAGGATGTACCAAGTCCATATAGATGTCCACAGTACTTTGCATCATCAATGTTATCCTCAAAGAACATCTTAAAAAGAAAACATTCTAACGAAACCCATAGGCAAACATAAAGAATTTAAATATAAAGAATTTTGCCAATTAAATATAAAATAATACTTTAAAAAACTAATTGGCC-------------AAATCAAGCAACAAAGTTCAAAATGGAATCCATATATGGACCAATATATTAGGAAAAGTGGCGATTTTGATGG-------------------------------------------------------------------------------------------------------------------------------------------------------------------AACCTCCGACACTGACTTTTCAAAGAATTCTGTGAATTTTGTATTAATGTAACAAAAGTTATTCTGCCTAAAATCGTCTTATTTAGAGTCTTATATGTGTAAATTCTTTTTTTGTCAAAAAGTTATCCATGATTCATAAAAGCACCAAATATGCTGTCCTAAGATTTATTGTCAGTTCCACACTCTTGTAAAACATTTTTGAAGTTCAGGGCATCATTTCTGGTAGAGATGCATGTTACAGAGGACAATGCATTTGCTTAAGAAGTTTGGGATTACAGAATTT
Ntennessensis_IndianCave_N052 AATGATTCACTGAATGAAGAAACTTGCTCTAAAGTGGAAATTCATTTCATCAGTGTTCATTTAAAAGGGAATCTACCATGTATATTTAATCTCCTGTATAAATACTCCGGTAGGAGTAGCATTTGAACTGGGTTTACAAGATTTTTTCATCCAATTCCATAAAAAAATTATATTTATACCATATATGTCGGGAGTGAATTTTTATTTTAAAAATCGGAATGAATTATTAAGGGGGGGAATCTGGAAAACAATAATTTGAATAGCAAAGTTACATAATAGGCAATGCAAAAACAAACATATTTACCAAATCAAGAAAATATTAAGTAAAAAAAATTTTGGAAAAATATGCATATAATTAAAATGATACTTGCAACAGTAAACAGACAGAAAGATAAATTTTCTTTTGTAAAAGTTTTTATCAGCATTTATAATAACTGTAATGATTCACTGATGCAATGAAACTTGCTGTAAAGTGGGAATTCATTTCATCGCAAATTGAATCAAGAGAAGAGGAACACTTGACACTTACCCAGATGAAAGATGCGAATGAATTAAATTAACATTTGTCAAGAAGTGGATGTAGTTGGTATCGGAGATGCCTCTTCAAGAGTAGCATTGCCATTCATGACATAGGATGTACCAAGTCCATATAGATGTCCACAGTACTTTGCATCATCAATGTTATCCTCAAAGAACATCTTAAAAAGAAAACATTCCAATGAAACCCATAGGCAAACATAAGGAATTTAAACATAAAGAATTTTGCCAATTAAACATAAAATAACACTTAAAAAAACTAATTGGCCTTATATAAT-----AATCAAGCAACAAAGTTCAAAATAGAATCCATATATGGGCCAATATATTAGAATAAATGGTAAAAGTAAAGAACATGGTACTACTTTATTTTTT-------------CAATACACCCTCCCCCCTTAGAAACAGAATTTCCAA---AAATCCTTTCTTATCGGATG---------CCTACATCACGAAAGCAATGTTCCTTTTAAGTCTCGAGTT-------TGATGATTTTGGAAGGCTCTATCACCACCTTAGAAATGGACTTAGCAGATGCCTAGGTCACAAGAGCAAGGCTCTT-TTCTTGGGCCTTC-----------TCTTACACAGAT-GATTCCTC-------------------AGATCCCCCAAAA-------------TGTTACACCGTC------------------TTAGGAACGAATTTCCAAAAATCCTC-------TCTTGGCAGGTGTCTACGTCACAAGAGATGGTCCTTCCAAATTTCAAGTTT---------------
Ntennessensis_LittleStony_N645 -----------------------------------------------------------------AGGGAATCTACCATGTATATTTAATCTCCTGTATAAATACTCCGGTAGGAGTAGCATTTGAACTGGGTTTACAAGATTTTTTCATCCAATTCCATAAAAAAATTATATTTATACCATATATGTCGGGAGTGAATTTTTATTTTAAAAATCGGAATGAATTATTAGGGGGGGGAATCTGGAAAACAATAATTTGAATAGCAAAGTTACATAATAGGCAATGCAAAAACAAACATATTTACCAAATCAAGAAGATATTAAGTAAAAAAAATTTCGGAAAAATATGCATATAATTAAAATGATACTTGCAGCAGTAAACAGACAGAAAGATAAATTTTCTTTTGTAAAAGTTTTTATCAGCATTTATAATAACTGTAATGATTCACTGATGCAATGAAACTTGCTGTAAAGTGGGAATTCATTTCATCGCAAATTGAATCAAGAGAAGAGGAACACTTGACACTTACCCAGATGAAAGATGCGAATGAATTAAATTAACATTTGTCAAGAAGTGGATGTAGTTGGTATCGGAGATGCCTCTTCAAGAGTAGCATTGCCATTCATGACATAGGATGTACCAAGTCCATATAGATGTCCACAGTACTTTGCATCATCAATGTTATCCTCAAAGAACATCTTAAAAAGAAAACATTCCAATGAAACCCATAGGCAAACATAAGGAATTTAAACATAAAGAATTTTGCCAATTAAACATAAAATAACACTTAAAAAAACTAATTGGCCTTATATAAT-----AATCAAGCAACAAATTTCAAAATAGAATCCATATATGGGCCAATATATTAGAATAAATGGTAAAAGTAAAGAACATGGTACTACTTTATTTTTT-------------CAATACACCCTCCCCCCTTAGAAACAGAATTTCCAA---AAATCCTTTCTTATCGGATG---------CCTACATCACGAAAGCAATGTTCCTTTTAAGTCTCGAGTT-------TGATGATTTTGGAAGGCTCTATCACCACCTTAGAAATGGACTTAGCAGATGCCTAGGTCACAAGAGCAAGGCTCTT-TTCTTGGGCCTTC-----------CCTTACACAGAT-GATTCCTC-------------------AGATCCCCCAAAA-------------TGTTACACCGTC------------------TTAGGAACG------------------------------------------------------------------------------------------
Ntennessensis_Watauga_N1046 ----------------------------------------------TCATCAGTGTTCATTTAAAAGGGAATCTACCATGTATATTTAATCTCCTGTATAAATACTCCGGTAGGAGTAGCATTTGAACTGGGTTTACAAGATTTTTTCATCCAATTCCATAAAAAAATTATATTTATACCATATATGTCGGGAGTGAATTTTTATTTTAAAAATCGGAATGAATTATTAAGGGGGGGAATCTGGAAAACAATAATTTGAATAGCAAAGTTACATAATAGGCAATGCAAAAACAAACATATTTACCAAATCAAGAAGATATTAAGTAAAAAAAATTTCGGAAAAATATGCATATAATTAAAATGATACTTGCAACAGTAAACAGACAGAAAGATAAATTTTCTTTTGTAAAAGTTTTTATCAGCATTTATAATAACTGTAATGATTCACTGATGCAATGAAACTTGCTGTAAAGTGGGAATTCATTTCATCGCAAATTGAATCAAGAGAAGAGGAACACTTGACACTTACCCAGATGAAAGATGCGAATGAATTAAATTAACATTTGTCAAGAAGTGGATGTAGTTGGTATCGGAGATGCCTCTTCAAGAGTAGCATTGCCATTCATGACATAGGATGTACCAAGTCCATATAGATGTCCACAGTACTTTGCATCATCAATGTTATCCTCAAAGAACATCTTAAAAAGAAAACATTCCAATGAAACCCATAGGCAAACATAAGGAATTTAAACATAAAGAATTTTGCCAATTAAACATAAAATAACACTTAAAAAAACTAATTGGCCTTATATAAT-----AATCAAGCAACAAAGTTCAAAATAGAATCCATATATGGGCCAATATATTAGAATAAATGGTAAAAGTAAAGAACATGGTACTACTTTATTTTTT-------------CAATACACCCTCCCCCCTTAGAAACAGAATTTCCAA---AAATCCTTTCTTATCGGATG---------CCTACATCACGAAAGCAATGTTCCTTTTAAGTCTCGAGTT-------TGATGATTTTGGAAGGCTCTATCACCACCTTAGAAATGGACTTAGCAGATGCCTAGGTCACAAGAGCAAAGCTCTT-TTCTTGGGCCTTC-----------CCTTACACAGAT-GATTCCTC-------------------AGATCCCCCAAAA-------------TGTTACACCGTC------------------TTAGGAACGAATTTCCAAAAATCCTC-------TCTTGGCAGGTGTCTACTTCACAAAAGATGGTCCTTCCAAATTTCAAGTTTAGAGTAGCAGATTTT
