# Supplementary material for: ﻿New species in old mountains: integrative taxonomy reveals ten new species and extensive short-range endemism in Nesticus spiders (Araneae, Nesticidae) from the southern Appalachian Mountains
Source: Zookeys. 2023 Feb 3;1145:1–130. doi: 10.3897/zookeys.1145.96724 (PMC10208238; doi:10.3897/zookeys.1145.96724)
Supplement: Supplementary material 4 — Input alignments, analysis log files, and output tree files [file zookeys-1145-001_article-96724__-s004.zip › uce-2001727 (modified).phy]

 89 975
Nesticus_nahaunus_Mexico_G2881 ------------------------------------------------------------------------------TTGTCTTAAATGTATCAATCGAATTCTACAGATCAAATTTAAAA---------------------------------------------------------CAATAAAAACATATTTTCGTAAATAAGTGCTGCTTAAATTTGCAATAATTAATATA------GAGTATAGGTTTGCAGTTTGTGGGGAGAACTGCATTGCCATAATCTTTTTCCTCCGAT------------TAAATTTTAAACTATTCGAATTGCAGAGTGCGCATGGGCCCAC--------TAGTTTTCATACATTTCTTATCGGAAATTCTATTTTGGTAGGGTGCAGTTCTCCACTGGGCCTGATGACCGGTTCCGTCCAAGATTGGCAGATCAGCGTCAGTTCCATGGCTGATCACAGAAAAGATCCCGGATGTCACATGCGATATGCACGAATCTACCAGCCGCCTGGGAGAGCCTGGTGCGCTGGAAGAAAAGCAGCTTTGGAATGGATACAAGTGGATCTTGGAGTCTTCGCAATCGTAAGTTTTGCCAAATCTAACTT--ACCAAGTTTTA-CAAATTAAGCTCTTCTTAATAGTTCA-----------------------CTGTTTGTGACGTGAATAACCTGCCAATAG-------GGGGTGGGCCGCGTGTACCAGGTCGGTTGATAATCCATCTCTCTAATCTTTG------TGGTGGGGAAAACTGC---------------------------TTTTAATCACTGCAACTTATGTTCTAATCTGCAGGTTG------------------TGCCAAGTGCGGGCTCCTCGAAAATTCCATTCTACTAGTTGATAATTTATGCTTTGTGTGAAAATTGTATGGATGG----------------
Nsilvestrii_Hellgate_N1108 TCT---------TTAATTAAAAAAAAGGAATGTTTGCTTCCTTGTGTTTTTTGGTTGTAATCGGGTCTTAAAAAAGCATCGTTATAAAG-----------------------GGATTTAGTGTTGTAAAGAATATCGTTGAGATTAACAGTAGATTAAATGCAATTTGAAATATTATTGTGTGGAGGGAT-----TTATCGTTATATCGGAGATATCGCTGTAGCGATATGTATATATCTATTTTATTTATTTAAAGTCTACACAATACAGCAAAGTGAAATAGTTTAATAATTAAAAAACAGACTTTAATAAAAATATAAG--------------------------------AAAAGAA--------TGCACAATTCTTAACTGAAATTCTATATTGTTAGGATGCAGTTCTCCTCTGGGCCTGATGACCGGTGCCGTCCAAGACTGGCAGATCAGCGTCAGTACTATGGCTGATCACAGGAAAGATCCCGGATGTCATATGAGGTATGCCCGAATCTACCAACCGCCTGGGAGAGCTTGGTGCGCTGGTAGGAAAGCAGCTTTGGAATGGATTCAAGTGGACCTTGGCGTTTCCGCAATCGTAAGTTTCGACAAATTGGCCTTTTGCAATAGTTCAACAATTTTTGCTCTTTCTAATGGTATAGTCGTAATGTATGGAGAAGATCTGCGGCTTTGAAACGACTCTAACCCTTTTTCTTAACAT------------ATAGACGAATTAAACTCCTATCCTAGAATCATGTTTTTCGGACATGGACGGCGGAAGATCAA-------------ATTCATTGACCGGCTTACATGTTCAGTAAGTTATGTTAAGTTGTATAAAAAGGCACAATGATGGTTAAAACTAAAACAAAAGATTGTTCTAGTATTTAATTTAAAAAACAAATAATTTACGCATTATAATAAA-TTATATATA-------------AAGTGT
Narcheri_Cheaha_N023 ------------------------------------------------------------TTTTTCCTTACTAATCCTCATACTCAGGGAAGTCTGGTTAAGATTTAAAAAGATTTTTG-------------------------------------------CCACAGAGGTCCAAACA-----------TGTTTCTGTTGAACTTTCAAAGTTTGATCTATAACAAGTATCATAATCCTAAAACATTGGTGCAATACTTTTAGAATCGAAGATATCGCCGTGGATTTTTCTTCTTGGC-----TACTGTTTATGATAGAAACTAATCAAACTT--------------------AAAATAAGCTATTTTCATATATTTCTGAACTGAAATTCTATTTTGGTAGGATGCAGTTCTCCACTGGGCCTGATGACCGGTGCCGTCCAAGACTGGCAGATCAGTGTCAGTACCATGGCTGATCACAGAAAAGATCCCGGATGTCACATGCGATATGCACGAATCTACCAGCCGCCTGGGAGAGCCTGGTGTGCTGGAAGGAAAGCAGCTTTGGAATGGATACAAGTGGATCTTGGGGTCTCCGCAATCGTAGGTTTTACCAAATCTAACTTC--CAAGGTCTTACCAAATTAAGCTCTTCTTAATAGTTCAACGTGAATAAC--------------ATTTTGGGGGTAAATTAACTAACGTCGTATTGGTGAAGATGTGCGGCG-------------------------------------------------------------------------------------------------------------------------------------------------------------------------------------------------------------------------------------------T
Narcheri_MillShoalCreek_N727 -----------------------------------------------------------------------------------------------------------------------------------------------------------------------------------------------------------------------------------------------------------------CTTTTAGAATCGAAGATATCGCCGTGGATTTTTCTTCTTGGC-----TACTGTTTATGATAGAAACTAATCAAACTT--------------------AAAATAAGCTATTTCCATATATTTCTGAACTGAAATTCTATTTTGGTAGGATGCAGTTCTCCACTGGGCCTGATGACCGGTGCCGTCCAAGACTGGCAGATCAGTGTCAGTACCATGGCTGATCACAGAAAAGATCCCGGATGTCACATGCGATATGCACGAATCTACCAGCCGCCTGGGAGAGCCTGGTGTGCTGGAAGGAAAGCAGCTTTGGAATGGATACAAGTGGATCTTGGGGTCTCTGCAATCGTAGGTTTTG--------------------------------------------------------------------------------------------------------------------------------------------------------------------------------------------------------------------------------------------------------------------------------------------------------------------------------------------------------------------------
Nbarri_Bishop_N1072 TCAGATTCTAATGGAGTTATCAAAA----------------------TTTTTTAAATTAATTTATTGTTAAAAATACATATTCTTAAAGATGTTGAATCAACATTTGAGAACATATTTGAATTTTTGAGAACTTTCATTTGCAGTAACAATTATTTCAATACATACAGAAGTTACGCCATAAGAAGGGAATTTTCTCTTTAACATTACGAAGTTCACTTTGTAACAATTTATATATCACTAAACTATTGGTTTAAAATTTATAAAAAAAATTATGTAGGCATAATTTTATACGCTAAATTCACATATGGATTAAAATATAGGTTTTTCGTATCGCTATCCCTACCTTGTTTCATAAAATAAACTATATTCATACATTTCTGAACTGAAATTTTATTATGGTAGGATGCAGTTCTCCACTGGGCCTGATGACCGGTGCCGTCCAAGACTGGCAAATCAGCGTCAGTTCCATGGCTGATCATAGGAAAGACCCCGGATGTCACATGCGATATGCACGAATCTACCAGCCACCTGGAAGAGCCTGGTGCGCTGGCAGGAAAGCAGCTTTGGAATGGATACAAGTGGATCTTGGTGTTTCCGCAATCGTAAGTTTCACCAAAACTAGCTTCAACAAAGGTTTGTCAAATATAGCTCTTCTTAATAGTTCAGCGGGAATCAATCTTTGTAATCCTCGCTTTGGCGATAAATGAACTCACATTGTGTAGAGC--AGTAGCGTACCTTAAGGAGGAGGGTTACGAAATTTTTTTTTTTAACCCTGTATATGTTTCAAGGATAAAAAATTGGAATT----------------TTTTTTTTACTCCCCCCCCCTCCATAAAAATTGATTGAAAAATTTGAAATTTTTTAAAAAAATTAAAAATTTTACCTCTCAATTCTTTTTGGGTTAGACTTAATTTTGTGTTTTATCTCAAAATCGCAC------AAAAACATTTCAAATA
Nbarri_LostCoveCave_N0065 TCAGATTCTAATGGAGTTATCAAAA---------------------TTTTTTAAAATTAATTTTTTGTTAAAAATACATATTCTTAAAGATGTTGAATCAACATTTGAGAACATATTTGAATTTTTGAGAACTTTCATTTGCAGTAACAATTATTTCAATACATACAGAAGTTACGCCATAAGAAGGGAATTTTCTCTTTAACATTACGAAGTTCACTTTGTAACAATTTATATATCACTAAACTATTGGTTTAAAATTTATAAAAAAAATTATGTAGGCATAATTTTATACGCTAAATTCACATATGGATTAAAATATAGGTTTTTCGTACCGCTATCTCTACCTTGTTTCATAAAATAAACTATATTCATACATTTCTGAACTGAAATTTTATTATGGTAGGATGCAGTTCTCCACTGGGCCTGATGACCGGTGCCGTCCAAGACTGGCAAATCAGCGTCAGTTCCATGGCTGATCATAGGAAAGACCCCGGATGTCACATGCGATATGCACGAATCTACCAGCCACCTGGAAGAGCCTGGTGCGCTGGCAGGAAAGCAGCTTTGGAATGGATACAAGTGGATCTTGGTGTTTCCGCAATCGTAAGTTTCACCAAAACTAGCTTCAACAAAGGTTTGTCAAATATAGCTCTTCTTAATAGTTCAGCGGGAATCAATCTTTGTAATCCTCGCTTTGGCGATAAATGAACTCACATTGTGTAGAGC--AGTAGCGTACCTTAAGGAGGAGGGTTACGAAATTTTTTTTTTTACCCCTGTATATCTTTCAAGGATAAAAAAGCGGA--------------------TTTTTTTACACC------------------------------------------------------------------------------------------------------------------------------------------
Nbarri_eyed_ClayCave_G2082 -----------------TCTCAAAAATATATGTTTCTGTTCTTGTATTTTTGAAAATTAATTTATTATTAAAAATACATATTCTTAAAGATGTTAAATCAACATTTGAAAACATATTTGACCTTTTGAGCACTGTCATTTGCAGTAACAATTATTTAAATACATACAGAAGTTACGCCATAAGAAGGGAATTTTCTCTTTAACATTACGGAGTACAGTTTGTAACAATTTATATATCACTAAACTATTGATTTAAAATTTATAAAAATGTGTATATGGTCATAATTTTATACGGTAAATTTAAGTATGGATAAAAATATAGATTTTTCGTACCGCTATCCCTACCTTGTTTCATAAAATAAACTATATTCATATATTTCGGAACTGAAATTTTATTATGCTAGGATGCAGTTCTCCGCTGGGCCTGATGACCGGTGCCGTCCAAGACTGGCAGATCAGCGTCAGTTCCATGGCTGATCACAGGAAAGACCCCGGATGTCATATGCGGTATGCACGAATCTACCAGCCACCCGGAAGAGCCTGGTGCGCTGGCAGGAAAGCAGCTTTGGAATGGATACAAGTGGATCTTGGTGTCTCCGCAATCGTAAGTTTCACCAAAACTGGCTTCAACAAAGGTTTGTCAAATATAGCTCTTCTTACTAGTTCAGCGGGAATCAATCTTTGTAATCCCCGCTTTGGGGATAAATGAACTCCCATTGTGTAGAGGAAGATGGGCTGCGTCTGCCAGGTCGGTTACTAATCCACC-CCCTCATCTTTGTACGTGTGGTGGGGGAAATCAGTCACATTTCAGACATTCACCGACCTGTTTCTAACCTCTGTAACTTATGTTCTAATCGACCGATCGGCGTGATCGTGCTTAAATTGATGAGAAGGGTGAGTTCTAAAATTTAATTCGACTAGTTGATAGTTTACGTTTTATGTGAAAATTGTATGGATGGAAAGTGATTTAAAATT
Nbarrowsi_Gregorys_N270 -------------GAGTTATCAAAAATATATGTTTCTGTTCTTGTATTTTTGAAAATTAATTTATTATTAAAAATACATATTCTTAAAGATGTTAGTTCAACATTTGAGAACATATTTGAAATTTTGAGAACTTTCATTTGCAGTAACAATTATTTAAATACATACAGATGTTACGCCATAAAAAGAGAATATTCTCTTTAACATTACGGAGTTCACTTTGTAACAATTTATATATAACTAAACTATTGGTTTAAAATTTATAAAAATTTGTGTATAGGCATAATTTTATACGCTAAATTCAAGTATGGATTAAAATAAAGGTTTTTCGTACCGTTATCCCTATCGTGTTTCATAAAATAAATTATATTTATATATTTCTGAACTGAAATTTTATTATGGTAGGATGCAGTTCTCCACTGGGCCTGATGACCGGTGCCGTCCAAGACTGGCAGATCAGTGTCAGCTCCATGGCTGATCATAGGAAAGACCCCGGATGTCACATGCGATATGCCCGAATCTACCAACCGCCTGGAAGAGCCTGGTGCGCTGGAAGGAAAGCAGCTTTGGAATGGATACAAGTGGATCTTGGGGTCTCCGCAATCGTAAGTTTCACCAAAACTAGCTTCAA---AGATTTGTCAAATTTAGCTCTTCTTAATAGTTCAGCGGGAATCAATCTTTGTAATCCCCGCTTTGGGGATAAATGAACTCCCATCGTGTAGAGGAAGCTGGGCTGCGTCGGCCAGGTCGGTTACTAATCCATCCCTCTTATCTTTGTATGTGTGGTGGGGGAAATCAGTCACATTTCAGGCATTCACCGACCTGTTTTAAACGGCTGTAACTTATGTTCTAATCGACAGATCGGCGCGATCGTGCTTAAATTGATGAGAAGGATCAGTTCTAAAATTTCATTCGATTAATTGATAGTGTACGTTTTGT-----------------------------AAAATT
Nbarrowsi_Tuckaleechee_N360 TCTGATTTTAATGGAGTTATCAAAAATATATGTTTCTATTCTTGTATTTTTGAAAATTAATTTATTATTAAAAATACATATTCTTAAAGATGTTAGTTCAACATTTGAGAACGTATTTGGAATTTTGAGAACTTTCATTTGCAGTAACAATTATTTAAATACATACAGATGTTACGCCATAAAAAGCGAATATTCTCTTTAACATTACGGAGTTCACTTTGTAACAATTTATATATAACTAAACTATTGGTTTAAAATTTATAAAAATTTGTGTATAGGCATAATTTTATACGCTAAATTCAAGTATGGATTAAAATAAAGGTTTTTAGTACCGTTATCCCTACCGTGTTTCATAAAATAAATTATATTTATATATTTCTGAATTGAAATTTTATTCTGGTAGGATGCAGTTCTCCATTGGGCCTGATGACCGGTGCCGTCCAAGACTGGCAGATCAGCGTCAGTTCCATGGCTGATCATAGGAAAGACCCCGGATGTCACATGCGATATGCACGAATCTACCAACCGCCCGGAAGAGCCTGGTGCGCTGGAAGGAAAGCAGCTTTGGAATGGATACAAGTGGATCTTGGGGTCTCCGCAATCGTAAGTTTCACCAAAACTAGCTTCAA---AGATTTGTCAAATTTAGCTCTTCTTAATAGTTCAGCGGGAATCAATCTTTGTAATCCCCGCTTTGGGGATAAATGAACTCCCATCGTGTAGAGGAAGTGGGGCTGCGTCGGCCAGGTCGGTTACTAATCCATCCCTCTTATCTTTGTACGTGTGGTGGGGGAAATCAGTCACATTTCAGGCATTCACCGACCTGTTTTAAACGGCTGTAACTTATGTTCTAATCGACAGATCGGCGCGATCGTGCTTAAATTGATGAGAAGGATCAGTTC-------------------------------------------------------------------------
Nbishopi_DryFalls_N150 ---------------------------------------------------------------------------------------------------------------------------------------------------------------------------------------------------------------------------------------------------------------------------------------------------------------------------------------------------------------------------------------------------------ATTGTGCTAGGATGCAGTTCTCCACTGGGTCTGATGACCGGCGCCGTCCAAGACTGGCAGATCAGCGTCAGTTCCATGGCTGATCATAGGAAAGACCCCGGATGTCACATGCGATATGCACGAATCTACCAGCCACCTGGAAGAGCCTGGTGCGCTGGCAGGAAAGCAGCTTTGGAATGGATACAAGTGGATCTTGGTGTTTCCGCAATTGTAAGTTTCACCCAAACTGGCTTCAACAAAGGTTTGTCAAATATAGCTCTTCTTACTAGTTCAGCGGGAATCAATCTTTGTGATCCCCGCTTTGAGGATAAATGAACTCCCATTGTGTAGAGGAAGATGGACTGCGTCGGCCAGGTCGGTTACTAATCCACCCTCCTCATCTTTGTACGTGTGGTGCGGGAAATCAGTCACATTTCAGACATTCACCGACCTGTTTTTTACCTCTGCAACTTATGTTATAATCGACCGATCGGCGTGATCGTGCTTAAATTGATGAGAAGGATGAGTTCTAAAATTTAATTCGACTAGTTGATAGTTTACGATTTATATGAAAATTGTATGGA-------------------
Nbishopi_PoleCr_Chattooga_N885 ----------------------------------------------------------------TTATTAAAAATACATATTCTTAAAGATGTTAAATCAACA--TGAGAACATATTTGAAATTTTGAGAACTTTTATGTGCAGTAAC-----------------------------------AAGAGAATATTCTCTTTAGCATTACGGAGTTCACTTTGTAACAATTTATATATAGCTAAACTATTGGTTTAAAATTTATAAAAATTTGTATATAGGCATAATTTTATACGCTAAATTCAAGTATGGACTTAAATAAAGGTTTTTCGTACCGTTATCCGTACCTTGTTTCATAAAAAAAACTATATTCATATATTTCGGAACTAAAATTTTATTATGCTAGGATGCAGTTCTCCACTGGGCCTGATGACCGGTGCCGTCCAAGACTGGCAGATCAGCGTCAGTTCCATGGCTGATCATAGGAAAGACCCCGGATGTCACATGCGATATGCACGAATCTACCAGCCACCTGGAAGAGCCTGGTGCGCTGGCAGGAAAGCAGCTTTGGAATGGATACAAGTGGATCTTGGTGTTTCCGCAATCGTAAGTTTCATCAAAACTATCTTCAACAAAGGTTTGTCAAATATAGCTCTTCTTAATAGTTCAGCGGGAATCAATCTTTGTAATTCCCGCTTTGGAGGTAAATGAACTCCCATCGTGTAGAGGAAGATGGGCTGCGTCGACCAGGTCGGTTACTAATCCACCTCCCTCATCTTTGTACGTGTGGTGGGGGAAATCAGTCACATTTCAGGCCTTCACCAACCTGTTTTTAACTACTGTAACTTATGTTCTAATCGACCGATCGGCGCGATCGTGCTTAAATTGATGAGAAGGATGAGTTCTAAAATCTCATTCGACTAGTTG-TAGTTTACGTTTTATGTGAAAATTGTGAGGATGGAAAGTGATTTAATATT
Nbishopi_StandingIndian_N131 TCTGATTCTAATGGAGTTATCAAAAATATATGTTTCTGTTCATGAATTTTTGAAAATTAATTTATTATTAAAAATACATATTCTTAAAGATGTTAAATCAACA--TGAGAACATATTTGAAATTTTGAGAACTTTTATGTGCAGTAAC-----------------------------------AAGAGAATATTCTCTTTAGCATTACGGAGTTCACTTTGTAACAATTTATATATAGCTAAACTATTGGTTTAAAATTTATAAAAATTTGTATATAGGCATAATTTTATACGCTAAATTCAAGTATGGACTTAAATAAAGGTTTTTCGTACCGTTATCCGTACCTTGTTTCATAAAAAAAACTATATTCATATATTTCGGAACTAAAATTTTATTATGCTAGGATGCAGTTCTCCACTGGGCCTGATGACCGGTGCCGTCCAAGACTGGCAGATCAGCGTCAGTTCCATGGCTGATCATAGGAAAGACCCCGGATGTCACATGCGATATGCACGAATCTACCAGCCACCTGGAAGAGCCTGGTGCGCTGGCAGGAAAGCAGCTTTGGAATGGATACAAGTGGATCTTGGTGTTTCCGCAATCGTAAGTTTCACCAAAACTATCTTCAACAAAGGTTTGTCAAATATAGCTCTTCTTAATAGTTCAGCGGGAATCAATCTTTGTAATTCCCGCTTTGGAGGTAAATGAACTCCCATCGTGTAGAGGAAGATGGGCTGCGTCGACCAGGTCGGTTACTAATCCACCTCTCTCATCTTTGTACGTGTGGTGGGGGAAATCAGTCACATTTCAGGCCTTCACCAACCTGTTTTTAACTACTGTAACTTATGTTCTAATCGACCGATCGGCGCGATCGTGCTTAAATTGATGAGAAGGATGAGTTCTAAAATCTCATTCGACTAGTTG-TAGTTTACGTTTTATGTGAAAATTGTGAGGATGGAAAGTGATTTAAAATT
Nbrimleyi_NewberryCr_N984 ---------------------------------------------------------------------------------------------------------------------------------------------------------------------------------------------------------------------------------------------------------------------TAAAAAAAATTATATGGTCATAATTTTATACGCTAAATTCAAGTATGGATTAAAATATAGGTTTTTCGTATAGCTATCCCTACCTTGTTTCATAAAATAAACTATATTCATATATTTCTGAACTGAAATTTTATTATGCTAGGATGCAGTTCTCCACTGGGCCTGATGACCGGTGCCGTCCAAGACTGGCAGATCAGCGTCAGTACCATGGCTGATCATAGGAAAGACCCCGGATGTCACATGCGATATGCACGAATCTACCAGCCACCTGGAAGAGCCTGGTGCGCTGGTAGGAAAGCAGCTTTGGAATGGATACAAGTGGATCTTGGTGTTTCCGCAATCGTAAGTTTCACCAAAACTGGCTTCAACAAAGGTTTGTCAAATTTAGCTCTTCTTACCAGTTCAACGGGAATCAATCTTTGTAATCCCCGCTTTGGGGATAAATGAACTCCCATCGTGTAGAGGAAGATGAGCTGCATCGGTCAGGTCAGTTACTAATCCATCCTTTTGATCTTTGTACGTGTGGTGGGAGGAATCAGTCCCATTTCAGACATTCACCGACCTGTTTTTAACCGCTGTAACTTATGTTCTAATCGACAGGTCGCAGCGAGTTTGATTAGACGAAAGAGAAGGAGGGGAGT-------------------------------------------------------------------------
Nbrimleyi_RumblingBald_N241 -------------------------------------------------------------------------------------AAAGATGTTAAACCAACATTTGAAAACATATTTGAAATTTTGGCAACTTTCATTTGCAGTAACAATTATTTAAATACATACAGAAGTTACGCCATAAAAAGAGAATTTTCTCTTTAACATTACAGAGTTCACTTTGTAACAATTTATATATCACTAAACTATTGGTTTAAAATTTATAAAAAAAATTATATGGTCATAATTTTATACGCTAAATTCAAGTATGGATTAAAATATAGGTTTTTCGTATAGCTATCCCTACCTTGTTTCATAAAATAAACAATATTCATATATTTCTGAACTGAAATTTTATTATGCTAGGATGCAGTTCTCCACTGGGTCTGATGACCGGTGCCGTCCAAGACTGGCAGATCAGCGTCAGTACCATGGCTGATCATAGGAAAGACCCCGGATGTCACATGCGATATGCACGAATCTACCAGCCACCTGGAAGAGCCTGGTGCGCTGGTAGGAAAGCAGCTTTGGAATGGATACAAGTGGATCTTGGTGTTTCCGCAATCGTAAGTTTCACCAAAACTGGCTTCAACAAAGGTTTGTCAAATTTAGCTCTTCTTACTAGTTCAGCGGGAATCAATCTTTGTAATCCCTGCTTTGGGGATAAATGAACTCCCATCGTGTAGAGGAAGTTGAGCTGCATCGGTCAGGTCAGTTACTAATCCATCCTTTTGATCTTTGTACGTGTGGTGGGAGGAATTAGTCCCATTTCAGACATTCACCGACCGGTTTTTAACCGCTGTAACTTATGTTCTAATCGACCGATCGACGCGATCGTGC-TAAATTGATGAGAAGGATGAGTTCTAAAATTTCATTGAACTAGTTGATAATTTACGTTTTATGTGAAAATTGTATCGATGGAAAGTGATTTAAAATT
Ncanei_Egypt_N958 ----------ATGGAATTATCAAAAATATGTGTTTCTGTTCTTGTATTTTTGAAAATTAATTTATTATTAAAAATACATTTTCTTAAAGATGTTAAACCAACATTTGAAAACATATTTGAAATTCTTGGAACTTTCATTTTCAGTAACAATTATTTAAATACATACA-----------------AGAGAATTTTCTCTCTAACATCACAGAGTTCACTTTGTAACAATTTACATATCACTAAACTATTGGTTTAAAATTTATAAAAATGTGTATATGGTCATAATTTTATACGCCAAATTCAAGTATAGATTAAAATATAGGTTTTTCGTACCGCTATCCCTACCTTGTTTCATAAAATAAACTATATTCTTATATTTCTGAACTGGAATTTTATTATGCTAGGATGCAGTTCTCCACTGGGCCTGATGACCGGTGCCGTCCAAGACTGGCAGATCAGCGTCAGTTCCATGACTGATCATAGGAAAGACCCCGGATGTCACATGCGCTATGCACGAATCTACCAGCCACCTGGAAGAGCCTGGTGCGCTGGCAGGAAAGCAGCTTTGGAATGGATACAAGTGGATCTTGGTGTTTCCGCAATCGTAAGTTTCATCAAAACTGGCTTCAACAAAGGTTTGTCAAATTTAGCTCTTCTTACTAGTTCAGCGGGAATCAATCTCTGTAATCCCCGCTTTGGGGATAAATGAACTCCCATCGTGTAGAGGAAGATGAGCTGCATCCGTCAGGTCAGTTACTAATCCATCCTTTTGATCTTTGTACGTGTGGTGGGAGAAATCAGTCACATTTCAGGCATTCACTGACCTGTTTTTAACCGCTGTAACTTATGTTCTAATTGATCGATCGACGCGATCGTGCTTAAATTGATGAGAAGGATGGGCTCTAAAATTTCATTTAACTAGTTGATAATTTACGTTTTATGTGAAAATTGTATGGATGGAAAGTGATTTAAAATT
Ncarolinensis_Grandfather_N218 ------------------------------------------------------------------------------------------------------------------------------------------------------TTATTTAAATACATACAGAAGTTACGCCATAAGAAGGGAATTTTCTCTTTAACATTACGGAGTTCACTTTGTAACAATTTATATATCACTAAACTATTGGTTTAAAATTTATAAAAATGTGTATATGGTCATAATTTTATACGGTAAATTTAAGTATGGATAAAAATATAGGTTTTTCGTACCGCTATCCCTGCCTTGTTTCATAAAATAAACTATATTCATATATTTCGGAACTGAAATTTTATTATGCTAGGATGCAGTTCTCCGCTGGGCCTGATGACCGGTGCCGTCCAAGACTGGCAGATCAGCGTCAGTTCCATGGCTGATCACAGGAAAGACCCCGGATGTCACATGCGATATGCACGAATCTACCAGCCGCCTGGAAGAGCCTGGTGCGCTGGCAGGAAAGCAGCTTTGGAATGGATACAAGTGGATCTTGGTGTCTCCGCAATCGTAAGTTTCACCAAAACTGGCTTCAACAAAGGTTTGTCAAATATAGCTCTTCTTACTAGTTCAGCGGGAATCAATCTTTGTAATCCCAGCTTTGGGGATAAATGAACTCCCATTGTGTAGAGGAAGATGTGCTGCGTCGGCCAGGTCGGTTACTAATCCACCCTCCTCATCTTTGTACGTGTGGTGGGGGAAATCAGTCACATTTCAGACATTCACCGACCTGTTTTTAACCTCTGTAACTTATGTTCTAATTGACCGATCG--------------------------------------------------------------------------------------------------------------
Ncarteri_English_N031 TCTGATTCTAATGGAGTTATCAAAAATATATGTTTCTGTTCTTGCATTTTTGAAAATTAATTTATTATTAAAAATGCATATTCTTAAAGATGTTAAATTAACATTTGAAAACATATTTGACATTTTGAGCACTTTCATTTGCAGTAACAATTATTTAAATACATACGGAAGTTACGCCATAAGAAGGGAATTTTCTCTTCAACATTACGGAGTTCACTTTGTAACAATTTATATATCACT-AACTATTGGTTTAAAATTTATAAAAATGTGTATGTGGTCATAATTTTATACGGCAAATTTAAGTATGGATAAAAATATAGGTTTTTCGTACCGCTATCCCTACCTTGTTTCATAAAATAAACTATATTCATACATTTCTGAACTGAAATTTTATTGTGGTAGGATGCAGTTCTCCACTGGGCCTGATGACCGGTGCCGTCCAAGACTGGCAGATCAGCGTCAGTTCCATGGCTGATCACAGGAAAGACCCCGGATGTCACATGCGATATGCACGAATCTACCAGCCACCTGGAAGAGCCTGGTGCGCTGGCAGGAAAGCAGCTTTGGAATGGATACAAGTGGATCTTGGTGTTTCCGCAATCGTAAGTTTCACCAAAACTGGCTTCAACAAGGGTTTGTCAAATATAGCTCTTCTTACTAGTTCAGCGGGAATCAATCTTTGTGATCTCTGCTTTGGGAATAAATGAACTCCCATTGTGTAGAGGAAGATGGGCTGGGTCGGCCAGGTCGGTTACTAATCCACCCCCCTCATCTTTGTACGTGTGGTGGGGGAAATCTGTCACATTTCAGACATTCACCGACCTGTTT--------------------------------------------------------------------------------------------------------------------------------------------------
Ncarteri_LaurelCave_nearTYPE_N0296 TCTGATTCTAATGGAGTTATCAAAAATATATGTTTCTGTTCTTGCATTTTTGAAAATTAATTTATTATTAAAAATGCATATTCTTAAAGATGTTAAATCAACATTTGAAAATATATTTGACATTTTGAGTACTTTCATTTGCAGTAACAATTATTTAAATACATACGGAAGTTACGCCATAAGAAGGAAATTTTCTCTTTAACATTACGGAGTTCACTTTGTAACAATTTATATATCACT-AACTATTGGTTTAAAATTTATAAAAATGTGTATATGGTCATAATTTTATACGGTAAATTTAAGTATAGATAAAAATATAGGTTTTTCGTACCGCTATCCCTACCTTGCTTCATAAAATAAACTATATTCATACATTTCTGAACTGAAATTTTATTGTGGTAGGATGCAGCTCTCCACTGGGCCTGATGACCGGTGCCGTCCAAGACTGGCAGATCAGCGTCAGTTCCATGGCTGATCATAGGAAAGATCCCGGATGCCACATGCGATATGCACGAATCTACCAGCCACCTGGAAGAGCCTGGTGCGCTGGCAGGAAAGCAGCTTTGGAATGGATACAAGTGGATCTTGGTGTTTCCGCAATCGTAAGTTTCACCAAAACTGGCTTCAACAAAGGTTTGTCAAATATAGC---TCTTACTAGTTCAGCGGGAATCAATCTTTGTGATCTCCGCTTTGGGAATAAATGAACTCCCATTGTGTAGAGGAAGATGGGCTGCGTCGGCCAGGTCGGTTACTAATCCACCCCCCTCATCTTTGTACGTGGGGTAGGGGAAATCAGTCACATTTTAGACATTCACCGACCTGTTTTTAACCTCTGTAACTTATGTTATAATCGACCGTTCGGCGTGATCGTGCTCAAATTGATGAGAAGGATAGGTTCTAAAATTTAATTCGACTAGTTGATAGTTTACGTTTTATGTGAAAATTGTATGGATGAAAAGTGATTT------
Ncarteri_PilotMtn_G2185 ----AAATCAAAGAAACTCTCTGAAATTCAAAGCACTAATTTTTATTTAAAAAAAATTAATTTATTATCAAAAATGCATATTCTTAAAGATGTTAAATCAACATTTTGAAAAATATTTGACATTTTGAGCACTTTCATTTTCAGTAACAATTATTTAAATACATACGGAAGTTACGCCATAAGAAGGGAATTTTCTCTTTATCATTACGGAGTTCACTTTGTAACAATTTATATATCACT-AACTATTGGTTTAAAATTTATAAAAATGTGTATATGGTCATAATTTTATACGGTAAATTTAAGTATGGATAAAAATATAGGTTTTTCGTACCGCTATCCCTACCTTGTTTTATAAAATAAACTATATTCATACATTTCTGAACTGAAATTTTATTGTGGTAGGATGCAGTTCTCCACTGGGCCTAATGACCGGTGCCGTCCAAGACTGGCAGATCAGCGTCAGTTCCATGGCTGATCATAGGAAAGACCCCGGATGTCACATGCGATATGCACGAATCTACCAGCCACCTGGAAGAGCCTGGTGCGCTGGCAGGAAAGCAGCTTTGGAATGGATACAAGTGGATCTTGGTGTTTCCGCAATCGTAAGTTTCACCAAAACTGGCTTCAACAAAGGTTTGTCAAATATAGCTCTTCTTACTAGTTCAGCGGGAATCAATCTTTGTGATCTCCGCTTTGGGAATAAATGAACTCCCATTGTGTAGAGGAAGATGGGCTGTGTCGGCCAGGTCGGTTACTAATCCACCCCCCTCATCTTTGTACGTGTGGTGAGGGAAATCAGTCACATTTCAGACATTCACCGACCTGTTTTTAACCTCTGTAACTTATGTTATAATCGATCGTTAGGGGTGATCGTGCTTAAATTGATGAGAAGGATAAGTTCTAAAATTTAATTCGACTAGTTGATAGTTTACGTTTTATGTGAAAATTGTATGGATGAAAAGTGATTTAAAATT
Ncarteri_Pitchfork_N363 ----------------------------------------------------------------------------------------------------------------ATATTTGAAATTTTGAGACCTTATATTTGCAGTAACAATTATTTAAATGCATACAGAAGTTGAGCCATAAAAGATGAATATTCTCTTTAACATTACGGAGTTCACTTTGTAACAATTTATATATAACTAAACTATTGGATTAAAATTTATAAAAATTTGTATATAGACATATTTTTATACACTAAATTCAAGTATGCATTTAAATAAAGGTTTTTCGTACCGCTATCCCTACCTTGTTTCATAAAATAAATTATATTTATATATTTCTGAACTGAAATTTTATTATGGTAGGATGCAGTTCTCCACTGGGCCTGATGACCGGTGCCGTCCAAGACTGGCAGATCAGCGTCAGTTCCATGGCTGATCATAGGAAAGACCCCGGATGTCACATGAGATATGCACGAATCTACCAGCCGCCTGGAAGAGCCTGGTGCGCTGGAAGGAAAGCAGCTTTGGAATGGATACAAGTGGATCTTGGGGTCTCTGCAATCGTAAGTTTTGCCAAATCTAATTTC--CAAAGTTTTATGAAACTAAGCTCTTTTTAATAATTCAACGTAAATTAC---------------CTTTGTGGATAAATTGACTACAATCGTGCTGGTGAAGGTGAGCCGCGTGTACCAGGTCGGCTAGTGATCCCCCTATTAGTGTTCCTAAC---------------------------------------------------ATCGATACTATCGA-AACTCAGTCGACTATCGG------------------TTTCACGAACAATCGACTGAAAAATTTTATCGGATTTGCCGATA-----CTATCGATTAATCGATAGTATCGATCGATACTAATTGAA----
Ncarteri_WeberCty_N1044 TCTGATTCTAATGGAGTTATCAAAAATATATGTTTCTGTTCTTGCATTTTTGAAAATTAATTTATTATTAAAAATGCATATTCTTAAAGATGTTAAATCAACATTTGAAAACATATTTGACATTTTGGGCACTTTCATTTGTAGTAACAATTATTTAAATACATACGGAAGTTACGCCATAAGAAGGGAA-TTTCTCTTTAACATTACGGAGTTCACTTTGTAATAATTTTTATATCACT-AACTATTGGTTTAAAATTTATAAAAATGTGTATATGGTCATAATTTTATACGGTAAATTCAAGTATGGATAAAAATATAGGTTTTTCGTACCGCTATCCCTACCTTGTTTCATAAAATAAACTATATTCATGCATTTCTGAACTGAAATTTTATTGTGGTAGGATGCAGTTCTCCACTGGGCCTGATGACCGGTGCCGTCCAAGACTGGCAGATCAGCGTCAGTTCCATGGCTGATCATAGGAAAGACCCTGGATGTCACATGCGATATGCACGAATCTACCAGCCACCTGGAAGAGCCTGGTGCGCTGGCAGGAAAGCAGCTTTGGAATGGATACAAGTGGATCTTGGTGTTTCCGCAATCGTAAGTTTCACCAAAACTGGCCTCAACAAAAGTTTGTCAAATATAGCTCTTCTTACTAGTTCAGCGGGAATCAATCTTTGTGATCTCCGCTTTGGAAATAAATGAACTCCCATTGTGTAGAGGAAGGCAGGCTGCGTCGGCCAGGTCGGTTACTAATCCACCCCCCTCATCTTTGTACGTGTGGTGAGGGAAATCGGTCACATTTCAGACATTCACCGACCTGTTTTTAACCTCTGTAACTTATGTTATAATCGACCCTTCGGCGTGATCGTGCTTAAATTGATGAGAAGGATAAGTTTTAAAATTTAATTCGACTAGTTGATAGTTTACGTTTTATGTGAAAATTGTATGGATGAAAAGTGATTTAAAATT
Ncarteri_div__RainbowCave_G2089 GCAAAATTTAATCAATTCGGCAATAATGTGGA----------TTTTTTTTTGCCAGCTGATTTTTTCTTTCTAATCTTCATACTCAAAAAAGTCTGAATAAGATTCAAAAAGATTTTTG-------------------------------------------CTACAGAAGTCCAATCA-----------TGTTTCCATTGGACTTTCAAAGTTTGATCTATAACAACTATCATAATCCTAAAACGTTGGTGCAAGGCTTTCAGAATCGAAGATATCGCCATGGTTTTTTCTGCGAAGG--GAGAATTGTTTATGATATGAACTATTAAAACTT--------------------AAAATAAGCTAT-TTCACCTATTTCTGAATTGAAATTCTATTTTGTTAGGATGCAGTTCTCCACTGGGTCTGATGACCGGTGCCGTCCAAGACTGGCAGATCAGTGTCAGTTCCATGGCTGATCACAGAAAAGACCCCGGGTGTCACATGCGATATGCACGAATCTACCAGCCGCCTGGGAGAGCCTGGTGCGCTGGAAGGAAAGCAGCTTTGGAATGGATACAAGTAGATCTTGGTGTCTCCGCAATCGTAAGTTTTGCCAAATCTAACTTC--CAAAGTTTTACCAAATTAAGCTCTTTTTAATAGTTCGAAGAGAATAAC---------------CTTTGGGGATAAATTAACTACCATCGT--TGGGGAAGCTGAGCCGCGTGCACCAGATCGGCTGGTAATTCTCCTATATAACCTTTGTACCAGTCGTGGGGGAAATTGC---------------------------TTTCAATTGCTGTGACTTATGTTGTAATCTACAAGTCA------------------TGTCAAGTTCGGATTTTCCTAAAATTTCAATCGACTAGTAAGTAATTTATGTTTTG------------------------------------
Ncherokee_BallhootScar_N193 TCTGATTCTAATGGAGCTATCAAAAGTATATGTTTCTGTTCTTGCATTTTTGAAAATTAATTTATTATTAAAAATACATATTCTTAAAGATGTTAAATCAACATTTGAAAACATATTTGACATTTTGAGCACTTTCATTTGTAGTAACAATTATTTAAATACATACAGAAGTTACGCCATAAGAAGGGAATTTTCTCTTTAACATTACGGAGTTCACTTTGTAACAATTTATATATCACTAAACTATTGGTTTAAAATTTATAAAAATGTGTATATGGTCATAATTTTATACGGTAAATTTAAGTATGGATAAAAATACAGGTTTTTCGTACCGCTATCCCTACCTTGTTTCATAAAATAAACTATATTCATATATTTCGGAACTGAAATTTTGTTATGCTAGGATGCAGTTCTCCGCTGGGCCTGATGACCGGTGCCGTCCAAGACTGGCAGATCAGCGTCAGTTCCATGGCTGATCACAGGAAAGACCCCGGATGTCACATGCGGTATGCACGAATCTACCAGCCACCTGGAAGAGCCTGGTGCGCTGGCAGGAAAGCAGCTTTGGAATGGATACAAGTGGATCTTGGTGTCTCCGCAATCGTAAGTTTCACCAAAACTGGCTTCAACAAAGGTTTGTCAAATATAGCTCTTCTTACTAGTTCAACGGGAATCAATCTTTGTAATCCCCGCTTTGGGGATAAATGAACTCCCATTGTGTAGAGGAAGATGAGCTGCGTCAGCCAGGTCTGTTACTAATCCACCCCCCTCATCTTTGTACGTGTGGTGGGGGAAATCAGTCAC---------------------------------------------------------------------------------------------------------------------------------------------------------------------------
Ncherokee_BalsamMtn_N891 TCTGATTCTAATGGAGTTATCAAAAATATATGTTTCTGTTCTTGTATTTTTGAAAATTAATTTATTATTAAAAATACATATTCTTAAAGATGTTAAATCAACATTTGAAAACATATTTGACATTTTGAGCACTTTCATTTGCAGTAACAATTATTTAAATACATACAGAAGTTACGCCTTAAGAAGGGTATTTTCTCTTTAACATTACGGAGTTCACTTTGTAACAATTTATATATCACTAAACTATTGGTTTAAAATTTATAAAAATGTGTATATGGTCATAATTTTATACGGTAAATTTAAGTATGGATAAAAATATAGGTTCTTCGTACCGCTATCCCTACCTTGTTTCATAAAATAAACTATATTCATATATTTCGGAACTGAAATTTTATTATGCTAGGATGCAGTTCTCCGCTGGGCCTGATGACCGGTGCCGTCCAAGACTGGCAGATCAGCGTCAGTTCCATGGCTGATCACAGGAAAGACCCCGGATGTCACATGCGATATGCACGAATCTACCAGCCACCTGGAAGAGCCTGGTGCGCTGGCAGGAAAGCAGCTTTGGAATGGATACAAGTGGATCTTGGTGTCTCCGCAATCGTAAGTTTCACCAAAACTGGCTTCAACAAAGGTTTGTCAAATATAGCTCTTCTTACTAGTTCAACGGGAGTCAATCTTTGTAATCCCCGCTTTGGGGATAAATGGACTCCCATTGTGTAGAGGATGATGAGCTGCGTCAGCCAGGTCTGTTACTAATCCAACCCCCTCATCTTTGTACGTGTGGTGGGGGAAATCAGTCACATTTCAGACATTCACCGACCTGTTTTTAACCTCTGTAACTTATGTCCTAATCGACCGATCGGCGTGATCGTGCTTAAATTGATGAGAAGGATGAGTTCTAAAATTTAATTTGACTAGTTGATAGTTTACGTTTTATGTGAAAATTGTATGGATGGAAAGTGATTTAAAATT
Ncherokee_SIndianCrk_N681 ----------------------------------------------------------------------------------------------------------------------------------------------------------------------------------------------------------CATTACGGAGTTCACTTTGTAACGATTTATATATCACTAAACTATTGGTTTAAAATTTATGAAAATGTGTATATGGTCATAATTTTATACGGTAAATTTAAGTATGGATAAAAATATAGGTTTTTCGTGCCGCTATCCCTACCTTGTTTCATAAAATAAACTATATTCATATATTTTGGAACTGAAATTTTGTTATGCTAGGATGCAGTTCTCCGCTGGGCCTGATGACCGGTGCCGTCCAAGACTGGCAGATCAGCGTCAGTTCCATGGCTGATCACAGGAAAGACCCCGGATGTCACATGCGATATGCACGAATCTACCAGCCACCTGGAAGAGCCTGGTGCGCTGGCAGGAAAGCAGCTTTGGAATGGATACAAGTGGATCTTGGTGTCTCCGCAATCGTAAGTTTCACCAAAACAGGCTTCAACAAAGGTTTGTCAAATATAGCTCTTCTTACTAGTTCAGCGGGAATCAATCTTTGTAATCCCCGCTTTGGGGATAAATGAACTCCCATTGTGTAGAGGAAGATGGGCTGC---------GTCGGTTACTAATCCACCCCCCTCATCTTTGTACGTGTGGTGGTGGAAATCAGTCACATTT-----------------------------------------------------------------------------------------------------------------------------------------------------------------------
Ncooperi_BrasstBald_N824 ----------------------------------------------------------------------------------------------------------------------------------------------------------------------------------------------------------------------------------AATTTTAAAAAAATGAATTACCTCTTTCAAATGCGTGAAATATTTTAAACTG--------TTTTATATCAAAATCAGGTGCATGCCAAGATCTTGGTTGTTCGTCAGGTCATTTGCTTATTATTATAT-------------ATTGGATATTTTTGAATTGAAATTTTATTGTGCTAGGATGCAGTTCTCCACTGGGTCTGATGACCGGCGCCGTCCAAGACTGGCAGATCAGCGTCAGTTCCATGGCTGATCATAGGAAAGACCCCGGATGTCACATGCGATATGCACGAATCTACCAGCCACCTGGAAGAGCCTGGTGCGCTGGCAGGAAAGCAGCTTTGGAATGGATACAAGTGGATCTTGGTGTTTCCGCAATTGTAAGTTTCACCAAAACTGGCTTCAACAAAGGTTTGTCAAATATAGCTCTTCTTACTAGTTCAGCGGGAATCAATATTTGTGATCCCCGCTTTGAGGATAAATGAACTCCCATTGTGTAGAGGAAGATGGGCTGCGTCGGCCAGGTCGGTTACTAATCCACCCTCCTCATCTTTGTACGTGTGGTGAGGGAAATCAGTCACATTTCAGACATTCATCGACCTGTTTTTAACCTCTGCAACTTATGTTATAATCGACCGATCAGCGTGATCGTGCTTAAATTGATGAGAAGGATGTGTCCTAAAATTTAATTCGACTAGTTGATAGTTTACGATTTATATGGAAAT---------------------------
Ncooperi_CheoahDam_N1122 TT----------GAAGTAAAGAACAAAGTACGCCTTGGCTCTGAATTGTTTGATGGATGG---------AAAAATGAA-----------------------------------------------------------------GGAACCGAAACCTAATTACATGTAAACTTTAAGGCACGCGCAGAAAA-----TCCAAAATATTTCAAAGAAGGT----TGCCAAATTTTAAAAAAATGAATTATCTCTTTTAAATGCGTGAAATATTTTAAACTG------TTTTTTATATCAAAATCAGGTGCATGCCAAGATCTTGGTTGTTCGCCAGGTCATTTGCTTATTATTATAT-------------ATAGGATATTTTTGAATTGAAATTTTATTGCGCTAGGATGCAGTTCTCCACTGGGTCTGATGACCGGTGCCGTCCAAGACTGGCAGATCAGCGTCAGTTCCATGGCTGATCATAGGAAAGACCCCGGATGTCACATGCGATATGCCCGAATCTACCAGCCACCTGGAAGAGCCTGGTGCGCTGGCAGGAAAGCAGCTTTGGAATGGATACAAGTGGATCTTGGTGTTTCCGCAATTGTAAGTTTCAAAAAAACTGGCTTCAACAAAGGTTTGTCAAATATAGCTCTTCTTACTAGTTCAGCGGGAATCAATCTTTGTAATGCCCGCTTTGGGGATAAATGAACTCCCATTGTGTAGAGGAAGGTGGGCTGCGTCGGAAAGGTCGATTACTAATCCACCTCCCTCATCTTTGTACGTGTGGTGGGGGAAATCAGTCACATTTCAGACATTCACCGACCTGTTTTTAGCCTCTGTAACGTATGTTCTAATCGACCGATCGGCGTGATC------------------------------------------------------------------------------------------------------
Ncooperi_NantRiverGorge_N682 -------------------------------GGCTTTGCCCTGAATTGTTTGGTGGGTGG---------AAAAATGAA-----------------------------------------------------------------------GGAACCGAATTACATGTAAACTTTAAGGTACGCGCAAAAAA-----TCCAAAATATTTCAAAGAACGT----TGCCATTAATTAAAAAAATGAATTATCTCTCTCAAATGCGTAAAATATTTTAAACTG------TTTTTTTTATCAAAATCAGGTGCATGCCAAGATCTTGGCTGTTCGTCAGGTCATTTGCTTTTTATTATAT-------------ATAGGATATTTTTGAATTGAAATTTTATTGTTCTAGGATGCAGTTCTCCACTGGGTCTGATGACCGGTGCCGTCCAAGACTGGCAGATCAGCGTCAGTTCCATGGCTGATCATAGGAAAGACCCTGGATGTCACATGCGATATGCACGAATCTACCAGCCACCTGGAAGAGCCTGGTGTGCTGGCAGGAAAGCCGCTTTGGAATGGATACAAGTGGATCTTGGTGTTTCCGCAATCGTAAGTTTCACCAAAACTAGCTTCAACAAAGGTTTGTCAAATTTAACTCTTCTTAATAGTTCT----------------------------------------G----------------------------------------------------------------ATCTTTGTACGTAGGGTGGGGGAAATCAGTCACATTTCCGGCATTCACCGACCTGTTCTTAACCGCTATAACTTATGTTCTAATCGACCGATCGGCGCGATCGTGCTTAAATTGATGAGAAGGATGAGTTCTAAAATTTCATTCGACTAGTTGATAGTTTACGTTTTGTTTGAAAATTGTATGGATGAAAAATGATTTAAAATT
Ncooperi_RockCrRoad_N1160 CCTGATTCTAATGGAGTTATCAAAAATATATGTTTCTGTTATTGTATTTTTGAGAATTAATTTATTATTAAAAATACATATTCTTAAAGATGTTAAATCAACATTTGAAAACATATTTGAAATTTTGAGAACTTTCATTTGCGGTAACGATTATTTAAATACATACAGAAGTTACGCCATAAAAATATAATTTTCTCTTTAACATTACGGAGTTCACTTTGTAACAATTTATATATCACTAAACTATTGGTTTAAAATTTATAAAAATTTGTATATAGGCATAATTTTATACGCTAAATTCAAGTATTGATTAAAATATAGATTTTTCGTACCGCTATCCCTACCTTGTTTCATAAAATAAACTATATTCATATATTTCGGAACTGAAATTTTATCGTGGTAGGATGCAGTTCTCCACTGGGCCTGATGACCGGTGCCGTCCAAGACTGGCAGATCAGCGTCAGTTCCATGGCTGATAATAGAAAAGACCCCGGATGTCACATGCGATATGCACGAATCTACCAGCCACCTGGAAGAGCCTGGTGCGCTGGCAGGAAAGCAGCTTTGGAATGGATACAAGTGGATCTTGGTGTCTCCGCAATCGTAAGTTTCACCAAAACTGACTTCAACAAAGGTTTGTCAAATATAGCTCTTCTTACTAGTTCAGCGGGAATCAATCTTTGTAATCCCCGCTTTGGCGATAAATGAACTCCCATTGTGTAGAGGAAGGTGGGCTGCGTCGGCCAGGTCGATTACTAATCCACCCCCCTCATCTTTGTACGTGTGGTGGGGGAAATCAGTCACATTTCAGACATTCACCGACCTGTTTTTAACCTCTGTAACTTATGTTCTAATCGACCTATCGGCGTGATCGTGCTTAAATTGATGAGAAGGATGAGTTCTAAAATTTAATTTGATTAGTTGATAGTTTACGTTTTATGTGAAAATTGTATGGATGGAAAGTGATTTAAAATT
Ncoylei_Apalachia_N1195 TCTGATTCTAATGGAGTTATCAAAAATATATGTTTCTGTTCTTGTATTTTTGAAAATTAATTTATTATTAAAAGTACATATTCTTAAAGATGTTAAATCAACATTTGAG-----ATTTGAAATTTTGAGAACTTTTATTTGCATTAACAATTATTTAAATACATACAGAAGTTAAGCCATAGCAGGAGAATATTCCCTTTAACATTACGGAGTTCACTTTGTAACAATTTATGTATAACTAAACTATTGGTTTAAAATTTATAAAAATTTGTGTATAGGCATAATTTTATACGCTAAATTCAAGTATGGATTTAAATAAAGATTTTTCGTGGCGTTATCCGTACCTTGTTTCATAAAATAAATTATATTTATATATTTCTGAACTGAAATTTTATTATGGTAGGATGCAGTTCTCCACTTGGTCTGATGACCGGTGCCGTCCAAGACTGGCAGATCAGCGTCAGTTCCATGGCTGATCATAGGAAAGACCCCGGATGTCACATGCGATATGCACGAATCTACCAGCCGCCCGGAAGAGCCTGGTGCGCTGGAAGGAAAGCAGCTTTGGAATGGATACAAGTGGATCTTGGGGTCTCCGCAATCGTAAGTTTTGCCAAATCTAACTTC--CAATGTTCTATCAAATTAAGCTCTTTTTAATAGTTCAACGTGAATTAC---------------CTTCGGGGATAAATTGACTACAATCGTGTTGGTGAAGGCGGGCCGCGTGTACCAGGTCGGCTAGTAAT-CCTCTATCTAACCTTTGACCGTGTGGTGGGGGAAACTGC---------------------------TTTTAATCGCTGTAATTTATGTTTTAATGTACAGGTCG------------------TGGCGAAAGCGGACTTCTCTAAAATTTCATTCAACTAGCTGATA-----TGTTTTATGTGAATATTGTATGAATTAAAAGTGATATAAAAGT
Ncoylei_DinkinCove_N1118 TCTGATTCTAATGGAGTTATCAAAAATATATGTTTCTGTTCTTGTATTTTTGAAAATTAATTTATTATTAAAAGTACATATTCTTAAAGATGTTAAATCAACATTTGAGAACATATTTGAAATTTTGAGAACTTTTATTGGCAGTAACAATTATTTAAATACATACAGAAGTTATGCCATAGAAGGAGAATATTCCCTTTAACATTACGGAGTTCACTTTGTAACAATTTATATATAACTAAACTATTGGTTTAAAATTTATAAAAATTTGTGTATAGGCATAATTTTATACGCTAAATTCAAGTATGGATTTAAATAAAGATTTTTCGTGGCGTTATCCGTACCTTGTTTCATAAAATAAATTATATTTATATATTTCTGAACTGAAATTTTATTATGGTAGGATGCAGTTCTCCACTTGGTCTGATGACCGGTGCCGTCCAAGACTGGCAGATCAGCGTCAGTTCCATGGCTGATCATAGGAAAGACCCCGGATGTCACATGCGATATGCACGAATCTACCAGCCGCCCGGAAGAGCCTGGTGCGCTGGAAGGAAAGCAGCTTTGGAATGGATACAAGTGGATCTTGGGGTCTCCGCAATCGTAAGTTTTGCCAAATCTAACTTC--CAATGTTCTATCAAATTAAGCTCTTTTTAATAGTTCAACGTGAATTAC---------------CTTCGTGGATAAATTGACTACAATCGTGTTGGTGAAGGCGGGCCGCGTGTACCAGGTCGGCTAGTAAT-CCTCTATCTAACCTTTGACCGTGTGGTGGGGGAAACTGC---------------------------TTTTAATCGCTGTAATTTATGTTTTAATGTACAGGTCG------------------TGGCGAAAGCGGACTTCTCTAAAATTTCATTCAACTAGTTGATA-----TGTTTTATGTGAATATTGTATGAATTAAAAGTGATTTAAAAGT
Ncoylei_TiptonCreek_N837 -------------------------------------------------------------------------------------------------------------------------------------------------------------------------------GCCATAGAAGGAGAATATTCCCTTTAACATTACGGAGTTCACTTTGTAACAATTTATATATAACTAAACTATTGGTTTAAAATTTATAAAAATTTGTGTATAGGCATAATTTTATACGCTAAATTCAAGTATGGATTTAAATAAAGATTTTTCGTGGCGTTATCCGTACCTTGTTTCATAAAATAAATTATATTTATATATTTCTGAACTGAAATTTTATTATGGTAGGATGCAGTTCTCCACTTGGTCTGATGACCGGTGCCGTCCAAGACTGGCAGATCAGCGTCAGTTCCATGGCTGATCATAGGAAAGACCCCGGATGTCACATGCGATATGCACGAATCTACCAGCCGCCCGGAAGAGCCTGGTGCGCTGGAAGGAAAGCAGCTTTGGAATGGATACAAGTGGATCTTGGGGTCTCCGCAATCGTAAGTTTTGCCAAATCTAACTTC--CAATGTTCTATCAAATTAAGCTCTTTTTAATAGTTCAACGTGAATTAC---------------CTTCGTGGATAAATTGACTACAATCGTGTTGGTGAAGGCGGGCCGCGTGTACCAGGTCGGCTAGTAAT-CCTCTATCTAACCTTTGACCGTG-----------------------------------------------------------------------------------------------------------------------------------------------------------------------------------------------
Ncressleri_AndersonSpringCave_G2075 TCTGATTCTATT-GAGTTATCAAAATTATATGTTTTTGTTCTTATATTTTTAACAATTAATTTATTATTAAAAATACATATTCTTAAAAATGCTAACTTAACATTTGAGAACATACTTGAAATTTTGAGAACTTTAATTTGCAGTAACAATTATTTAAATACATACCGAAGTTACGCCATAAAAAGGGAATTTTCTCTTCAACATTACGGAGTTCATATTGTAACAATTTATATATCACT-AACTATTTGCTTAAAATTTATAAAAATTTCTATATAGGGATAATTTCATAC----AAGTCAAGTATGGATTAAAATAGAGGTTTTTCGTACAGCTATCCTTACCTTGTTTCATAAAATAAACTATATTTATATATTTCTGAACTGGAAGCTTATTATGTTAGGATGCAGTTCTCCACTGGGCCTGATGACCGGTGCCGTCCAAGACTGGCAGATCAGTGTCAGTTCCATGGCTGATCATAGGAAAGACCCCGGATGTCACATGCGATATGCACGAATCTACCAGCCGCCTGGAAGGGCCTGGTGCGCTGGAAGGAAAGCAGCTTTGGAATGGATACAAGTGGATCTTGGGGTCTCCGCAATCGTAAGTTTTGCCAAATCTAACTTC--CAAAGTTTTACCAAATTAAGCTCTTCTTAATAGTTCAGGAGAAAGGAATTATAGACGTAGCCACTGTACGATTCGGT------CTGTGACGCAGGGT------------GACG-----------------------CCCCTTCTGGTTGAACATTTGACGAT--------------CCTCGAGGTTTCACAGCGTTTTAATGTGCCGATGTAGTTTA--TTTCGATCAA--------------------TACAAAGGGAAAAGTAATACTTCTCGATTTTTTATATCACAACTTAATGACTTATGTTTTGGATGTAGAGTGGGCGTGTGTTAAGTGCTTCCGATGC
Ncressleri_PigeonCave_G2077 TCTGATTCTATT-GAGTTATCAAAATTATATGTTTTTGTTCTTATATTTTTAACAATTAATTTATTATTAAAAATACATATTCTTAAAAATGCTAACTTAACATTTGAGAACATACTTGAAATTTTGAGAACTTTAATTTGCAGTAACAATTATTTAAATACATACCGAAGTTACGCCATAAAAAGGGAATTTTCTCTTCAACATTACGGAGTTCATATTGTAACAATTTATATATCACT-AACTATTTGCTTAAAATTTATAAAAATTTCTATATAGGGATAATTTCATAC----AAGTCAAGTATGGATTAAAATAGAGGTTTTTCGTACAGCTATCCTTACCTTGTTTCATAAAATAAACTATATTTATATATTTCTGAACTGGAAGCTTATTATGTTAGGATGCAGTTCTCCACTGGGCCTGATGACCGGTGCCGTCCAAGACTGGCAGATCAGTGTCAGTTCCATGGCTGATCATAGGAAAGACCCCGGATGTCACATGCGATATGCACGAATCTACCAGCCGCCTGGAAGGGCCTGGTGCGCTGGAAGGAAAGCAGCTTTGGAATGGATACAAGTGGATCTTGGGGTCTCCGCAATCGTAAGTTTTGCCAAATCTAACTTC--CAAAGTTTTACCAAATTAAGCTCTTCTTAATAGTTCAGGAGAAAGGAATTATAGACGTAGCCACTGTACGATTCGGT------CTGTGACGCAGGGT------------GACG-----------------------CCCCTTCTGGTTGAACATTTGACGAT--------------CCTCGAAGTTTCATAGCGTTTTAATGTATCGATGTAGTTTA--TTTCGATCAA--------------------TACAAAGGAGAAAGTGATACTTCTCGATTTTTTATATCACAACTTAATGACTTATGTTTTGGATGTAGAGTGGGCGTGTGTTAAGTGCTTCCGATGC
Ncrosbyi_MtMitchell_N210 TCTGATTCTAATGGAGTTATCAAAAATATATGTTTCTGTTCTTGTATTTTTGAAAATTAATTTATTATTAAAAATACCTATTCTTAAAGATGTTGAACCAACATTTG-AAACATATTTGAAATTCTGGGAACTTTCATTTTCAGTAACAATTATTTAAATACATACA-----------------AGAGAATTTTCTCTCTAACATCACAGAGTTCACTTTGTAACAATTTACATATCACTAAACTATTGGTTTAAAATTTATAAAAATTTGTATATGGTCATAATTTTATACGCCAAATTCAAGTATAGATTAAAATATAGGTTTTTCGTACCGCTATCCCTACCTTGTTTCATAAAATAAACTATATTCATATATTTCTGAACTGGAATTGTATTATGCTAGGATGCAGTTCTCCACTGGGCCTGATGACCGGTGCCGTCCAAGACTGGCAGATCAGCGTCAGTTCCATGGCTGATCATAGGAAAGACCCCGGATGTCACATGCGCTATGCACGAATCTACCAGCCACCTGGAAGAGCCTGGTGCGCGGGCAGGAAAGCAGCTTTGGAATGGATACAAGTGGATCTTGGTGTTTCCGCAATCGTAAGTTTCATCAAAACTGGCTTCAACAAAAGTTTGTCAAATTTAGCTCTTCTTACTAGTTCAGCGGGAATCAATCTCTGTAATCCTCGCTTTGGGGATAGATGAACTCCCATCGTGTAGAGGAAGATGAGCTGCATCGGTCAGGTAAGTTACTAATCCATCCTTTTGATCTTTGTACGTGTGGTGGG-GAAATCAGTCACATTGCAGGCATTCACCGACCTGTTTTTAACCGCTGTAACTTATGTTCTAATCGACCGATCGACGCGATCGTGCTTAAATTGATGAGAAGGATGAGCTCTAAAATTTCATTCGACTAGTTGATAATTTACGTTTTATGTGAAAATTGTATGGATGGAAAGTGATTTAAAATT
Ncrosbyi_PricesCrk_N1143 TCTGATTCTAATGGAGTTATCAAAAATATATGTTTCTGTTCATGAATTTTTGAAAATTAATTTATTATTAAAAATACCTATTCTTAAAGATGTTGAACCAACATTTG-AAACATATTTGAAATTCTGGGAACTTTCATTTGCAGTAACAATTATTTAAATACAT-----------------AAAAGAGAATTTTCTCTTTAACATCACAGAGTTCACTTTGTAACAATTTACATATCACTAAACTATTGGTTTAAAATTTATAAAAAATTGTATATGGTCATAATTTTATACGCTAAATTCAAGTATGGATTAAAATATAGGTTTTTCGTACCGCCATCCCTACCTTGTTTCATAAAATAAACTATACTCATATATTTCTGAACTGGAATTTTATTATGCTAGGATGCAGTTCTCCACTGGGCCTGATGACCGGTGCCGTCCAAGACTGGCAGATCAGCGTCAGTTCCATGGCTGATCATAGGAAAGACCCCGGATGTCACATGCGATATGCACGAATCTACCAGCCACCTGGAAGAGCCTGGTGCGCTGGCAGGAAAGCAGCTTTGGAATGGATACAAGTGGATCTTGGTGTTTCCGCAATCGTAAGTTTCACCAAAACTGGCTTCAACAGAAGTTTGTCAAATTTAGCTCTTCTTACTAGTTCAGCGGGAATCAATCTTTGTAATCCCCGCTTTGGGGATAAGTGAACTCCCATCGTGTAGAGGAAGTTGAGCTGCATCGGTCAGGTCAGTTACTAATCCATCCTTTTGATCTTTGTACGTGTGGTGGGAGAAATCAGTCACATTTCAGGCATTCACCGACCTGTTTT-------------------------------------------------------------------------------------------------------------------------------------------------
Ncrosbyi_ShufordCrk_N1148 ----ATTCTAATGGAGTTATCAAAAATATATATTTCTGTTCTTGTATTTTCGAAAATTAATTTATTATTAAAAATACCTATTCTTAAAGATGTTGAACCAACATTTG-AAACATATTTGAAATTCTGGGAACTTTCATTTTCAGTAACAATTATTTAAATACATACA-----------------AGAGAATTTTCTCTCTAACATCACAGAGTTCACTTTGTAACAATTTACATATCACTAAACTATTGGTTCAAAATTTATAAAAATTTGTATATGGTCATAATTTTATACGCCAAATTCAAGTATAGATTAAAATATAGGTTTTTCGTACCGCTATCCCTACCTTGTTTCATAAAATAAACTATATTCATATATTTCTGAACTGGAATTTTATTATGCTAGGATGCAGTTCTCCACTGGGCCTGATGACCGGTGCCGTCCAAGACTGGCAGATCAGCGTCAGTTCCATGGCTGATCATAGGAAAGACCCCGGATGTCACATGCGCTATGCACGAATCTACCAGCCACCTGGAAGAGCCTGGTGCGCGGGCAGGAAAGCAGCTTTGGAATGGATACAAGTGGATCTTGGTGTTTCCGCAATCGTAAGTTTCATCAAAACTGGCTTCAACAAAAGTTTGTCAAATTTAGCTCTTCTTACTAGTTCAGCGGGAATCAAACTCTGTAATCTCCGCTTTGGGGATAGATGAACTCCCATCGTGTAGAGGAAGATGAGCTGCATCGGTCAGGTCAGTTACTAATCCATCCTTTTGATCTTTGTACGTGTGGTGGGAGAAATCAGTCACATTTCAGGCATTCACCGACCTGTTTTTAACCGCTGTAACTTATGTTCTAATCGACCGATCGACGCGATCGTGCTTAAATTGATGAGAAGGATGAGCTCTAAAATTTCATTCAACTAGTTGATAATTTACGTTTTATGTGAAAATTGTATGGATGGAAAGTGATTTAAAATT
Ndellingeri_BullpenBridge_N109 TCTGATTCTAATGGAGTTATCGAAAATATATGTTTCTGTTCTTGTGTTTTTGAAAATTAATTTATTATTAAAAATACAGATTCTTAAAGATGTTAAATCAACATTTGAGAACATATTTGAAATTTTGAGAACTTTTATTTGCAGTAAC-----------------------------------AAGAGAATAGTCTCTTTAACATTACGGAGTTCACTTTGTAACAATTTATATATAACTAAACTATTGGTTTAAAATTTAGAAAAATTTGTATATAGGCATAATTTTATACGCTAAATTCAAGTATGGACTTAAATAAAGGTTTTTCGTACCGTTATCCGTACCTTGTTTCATAAAATAAACTATATTCATATATTTCGGAACTGAAATTTTATTATGCTAGGATGCAGTTCTCCGCTGGGCCTGATGACCGGTGCCGTCCAAGACTGGCAGATCAGCGTCAGTTCCATGGCTGATCATAGGAAAGACCCCGGATGTCACATGCGATATGCACGAATCTACCAGCCACCTGGAAGAGCCTGGTGCGCTGGCAGGAAAGCAGCTTTGGAATGGATACAAGTGGATCTTGGTGTTTCCGCAATCGTAAGTTTCACCAAAACTAGCTTTAACAAAGGTTTGTCAAATATAGCTCTTCTTAATAGTTCAGCGGGAATCAATCTTTGTAATTCCCGCTTTGGGGATAAATGAACTCCCATCGTGTAGAGGAAGATGGGCTGCGTCGACCAGGTCGGTTACTAATCCCCCCCTCTCATCTTTGTACGTGTGGTGGGGGAAATCAGTTACATTTCAGGCCTTCACCAACCTGTTTTTAACCTCT-----------------------------------------------------------------------------------------------------------------------------------------
Ndellingeri_WhitewFalls_N887 --------------------------------------------------------------------------------------------------------------------------------------------------------------------------------------------------------------ACGGAGTTCACTTTGTAACAATTTATATATAACTAAACTATTGGTTTAAAATTTAGAAAAATTTGTATATAGGCATAATTTTATACGCTAAATTCAAGTATGGACTTAAATAAAGGTTTTTCGTACCGTTATCCGTACCTTGTTTCATAAAATAAACTGTATTCATATATTTCGGAACTGAAATTTTATTATGCTAGGATGCAGTTCTCCGCTGGGCCTGATGACCGGTGCCGTCCAAGACTGGCAGATCAGCGTCAGTTCCATGGCTGATCATAGGAAAGACCCCGGATGTCACATGCGATATGCACGAATCTACCAGCCACCTGGAAGAGCCTGGTGCGCTGGCAGGAAGGCAGCTTTGGAATGGATACAAGTGGATCTTGGTGTTTCCGCAATCGTAAGTTTCACCAAAACTAGCTTCAACAAAGGTTTGTCAAATATAGCTCTTCTTAATAGTTCAGCGGGAATCAATCTTTGTAATTCCTGCTTTGGGGATAAATGAACTCCCATCGTGTAGAGGAAGATGGGCTGCGTC-ACCAGGTCGGTTACTAATCCACC-CTCTCATCTTTGTACGTGTGGTGGGGGAAATCAGTTACATTTCAGGCCTTCACCAACCTGTTTTTAACCTCTGTAACTTATGTTCTAATCGACCGATCGGCGTGATCGTGCTTAAATTGATGAGAAGGATGAATTCTAAAATTTAAATTGACTAGTTGATAGTTTAC------------------------------------------
Ndilutus_GrassyCreek_N670 --------------------------------------------------------------------------------------------------------------------------------------------------------------------------------------------------------------------------------------------------------------------------------------------------------AATTTAAGTATGGATAAAAATATAGGTTTTTCGTACCGCTATCC-TACCTTGTTTCATAAAATAAACTATTTTCATATATTTCGGAACTGAAATTTTATTATGCTAGGATGCAGTTCTCCGCTGGGCCTGATGACCGGTGCCGTCCAAGACTGGCAGATCAGCGTCAGTTCCATGGCTGATCACAGGAAAGACCCCGGATGTCACATGCGATATGCACGAATCTACCAGCCACCTGGAAGAGCCTGGTGCGCTGGCAGGAAAGCAGCTTTGGAATGGATACAAGTGGATCTTGGTGTCTCCGCAATCGTAAGTTTCACCAAAACTGGCTTCAACAAAGGTTTGTCAAATATAGCTCTTCTTACTAGTTCAGCGGGAATCAATCTTTGTAATCCCAGCTTTGGGGATAA-------------------------------------------------------------------------------------------------------------------------------------------------------------------------------------------------------------------------------------------------------------------------------
Ndilutus_StarveRockCave_G3174 TCTGATTCTAATGGAGTTATCAAAAATATATGTTTCTGTTCTTGCATTTTTGAAAATTAATTTATTATTAAAAATACATATTCTTAAAGATGTTAAATCAACATTTGAAAACATATTTGACATTTTGAGCACTTTCATTTGCAGTAACAATTATTTAAATACATACAGAAGTTACGCCATAAGAAGGGAATTTTCTCTTTAACATTACGGAGTTCACTTTGTAACAATTTATATATCACTAAACTATTGGTTTAAAATTTATAAAAATGTGTATATGGTCATAATTTTATACGGTAAATTTAAGTATGGATAAAAATATAGGTTTTTCGTACCGCTATCC-TACCTTGTTTCATAAAATAAACTATTTTCATATATTTCGGAACTGAAATTTTATTATGCTAGGATGCAGTTCTCCGCTGGGCCTGATGACCGGTGCCGTCCAAGACTGGCAGATCAGCGTCAGTTCCATGGCTGATCACAGGAAAGACCCCGGATGTCACATGCGATATGCACGAATCTACCAGCCACCTGGAAGAGCCTGGTGCGCTGGCAGGAAAGCAGCTTTGGAATGGATACAAGTGGATCTTGGTGTCTCCGCAATCGTAAGTTTCACCAAAACTGGCTTCAACAAAGGTTTGTCAAATATAGCTCTTCTTACTAGTTCAGCGGGAATCAATCTTTGTAATCCCAGCTTTGGGGATAAATGAACTCCCATTGTGTAGAGGAAGATGGGCTACGTCGGCCAGGTCGGTTACTAATCCAC-CCTCTCATCTTTGTACGTGTGGTAGGGGAAATCAGTCACATTTCAGACATTCACCGACCTGTTTTTAACCTCTGTAACTTATGTTCTAATCGACCGATCGGCGTGATCGTGCTTATATTGATGAGAAGGATGAGTTCTAAAATTTTATTCGACTAGTTGATAGTTTACGTTTTATGTGAAAATTGTATGGATGGAATGTGATTTAACATT
Nfurtivus_HugdenBranch_G3175 TCTGATTCTAATGGAGTTATCAGAAATATATGTTTCTGTTCTTGTATTTTTGAAAATTAATTTATTATTAAAAATACATATTCTTAGAGATGTTAAATCAACATTTGAGAACATATTTGCAATTTTGAGAACTTTTATTTGCAATAACAATTATTTAAATACATACAGAAGTTAAGCCATAAAATGGGAATATTCTCTTCAACATTACGGAGTTCACTTTGTAACAATTTACATATAACTAAACTATTGGTTTAAAATTTATAAAAATTTGTATATAGGCATAATTTTATACGCTAAATTCAAGTATGGATTTAAATAAAGGTTTTTCGTACCGTTATCCGTACCATA------AAAATAAATTATATTTATATATTTCTGAACTGAAATTTTATTATGGTAGGATGCAGTTCACCACTGGGCCTGATGACAGGTGCCGTCCAAGACTGGCAGATCAGCGTAAGTTCCATGGCTGATCATAGGAAAGACCCCGGATGTCACATGCGATATGCACGAATCTACCAGCCGCCTGGAAGAGCCTGGTGCGCTGGAAGGAAAGCAGCTTTGGAATGGATACAAGTGGATCTTGGGGTCTCCGCAATCGTAAGTTTTGCCAAATCTAACTTC--CAAAGTTTTATCAAATTAAGCTCTTTTTAACAGTTCAACGTGAATTAC---------------CTTTATGGATAAATTGACTACAATCGTGTTGGTGAAGGTGGGCCGCGTGTACCAGATCGGCTAGTAATCCCTCTATCTAACCTTCGACCGTGTGGTGGGGGAAACTGC---------------------------TTTTAATCGCTGTAATTTATGTTTTAATGTACAGGTCG------------------TGGCGAGAGCGGACTTCTCTAAAATTTCATCCAACTAGTTGATA-----TGTTTTATGTGAAAATTGTATGGATTAAAAGTGATTTAAAAGT
Nfurtivus_RaccoonMtn_N1026 TCTGATTCTAATGGAGTTATCAAAAATAAATGTTTCTGTTCTTGTATTTTTGAAAATTAATTTATTATTAAAAATACATATTCTTAGAGATGTTAAATCAACATTTGAGAACATATTTGCAATTTTGAGAACTTTTATTTGCAGTAACAATTATTTAAATACATACAGAAGTTAAGCCATAAAATGGGAATATTCTCTTCAACATTACGGAGTTCACTTTGTAACAATTTACATATAACTAAACTATTGGTTTAAAATTTATAAAAATTTGTATATAGGCATAATTTTATACGCTAAATTCAAGTATGGATTTAAATAAAGGTTTTTCGTACCGTTATCCGTACCATA------AAAATAAATTATATTTATATATTTCTGAACTGAAATTTTATTATGGTAGGATGCAGTTCACCACTGGGCCTGATGACAGGTGCCGTCCAAGACTGGCAGATCAGCGTAAGTTCCATGGCTGATCATAGGAAAGACCCCGGATGTCACATGCGATATGCACGAATCTACCAGCCGCCTGGAAGAGCCTGGTGCGCTGGAAGGAAAGCAGCTTTGGAATGGATACAAGTGGATCTTGGGGTCTCCGCAATCGTAAGTTTTGCCAAATCTAACTTC--CAAAGTTTTATCAAATTAAGCTCTTTTTAACAGTTCAACGTGAATTAC---------------CTTTATGGATAAATTGACTACAATCGTGTTGGTGAAGGTGGGCCGCGTGTACCAGATCGGCTAGTAATCCCTCTATCTAACCTTCGACCGTGTGGTGGGGGAAACTGC---------------------------TTTTAATCGCTGTAATTTATGTTTTAATGTACAGGTCG------------------TGGCGAGAGCGGACTTCTCTAAAATTTCATCCAACTAGTTGATA-----TGTTTTATGTGAAAATTGTATGGATTAAAAGTGATTTAAAAGT
Ngeorgia_Sittons_N073 TCTGATTCTAATGGAGTTATCAAAAATATATGTTTCTGTTCTTGTATTTTTTAAAATTAATTTATTATTAAAAATATATATTCTTAAAGATGTTAAATCAACACTTGAGAACATATTTGAAATTTTGAGAACTTTTATTTGCAGTAAC-----------------------------------AAGAGAATATTCTCTTTAACATTACGGAGTTCACTTTGTAACAATTTATATATAACTAAACTATTGGTTTAAAATTTATAAAAATTTGTATATAGGCATAATTTTATACGCTAAATTCAAGTATGGACTTAAATAAAGGTTTTTCGTACCGTTATCCGTGCCTTTTTTCATAAAATAAACTATATTCATATATTTCGGAACTGAAATTTTATTATGCTAGGATGCAGTTCTCCGCTGGGCCTGATGACCGGTGCCGTCCAAGACTGGCAGATCAGCGTCAGTTCCATGGCTGATCATAGGAAAGACCCCGGATGTCACATGCGCTATGCACGAATCTACCAGCCACCTGGAAGAGCCTGGTGCGCTGGCAGGAAAGCAGCTTTGGAATGGATACAAGTGGATCTTGGTGTTTCCGCAATCGTAAGTTTCACCAAAACTGGCTTCAACAAAGGTTTGTCAAATATAGCTCTTCTTACTAGTTCAGCGGGAATCAATCTTTGGGATCTCCGCTTTGGGGATAAATGAACTCCCATTGTGTAGAGGAAGATGGGCTGCGTCGGCTGGGTCGGTTACTAATCCACCCCCCTCATCTTTGTACGTGTGGTGAGGGATATCAGTCACATTTCAGACATTCACCGACCTGATTTTAACTTATGTAACTTATGTTATAATCGACCGATCGGCGTGATCGGGCTTAAATTGATGAGAAGGATGAGTTCTAAAATTTAATTCGACTAGTTGATAGTTTACGTTTTATGTAAAAATTGTATGGATGGAAAGTGATTTAAAATT
Ngertschi_CedarCreek_N351 TCTGATTCTAATGGAGTTGTCAAAAGTATGTGTTTCTATTCTTGTATTTTTGAAAAATAATTTATTATTATAAATATATATTCTTAAAGATGTTAAACCAACATTTGAAAACATATTTAAAATTTTGGGAACTTTCATTTGCAGTAACAATTATTTAAATACATATAGAAGTTACGCCATAAAAAGAGAATTTTCTCTTTAACATCACAGAGTTCACTTTGTAACAATTTATATATCACTGAACTATTGGTTTAAAATTTATAAAAATTTGTACATGGTCATAATTTTATACGCTAAATTCAAGTATGGATTAAAATATAGGTTTTTCGTACCGCTATCCCTACCTTGTTTCATAAAATAAACTATATTCATATATTTCTGAATTGAAATTTTATTATGCTAGGATGCAGTTCTCCACTGGGTCTGATGACCGGTGCCGTCCAAGACTGGCAGATCAGCGTCAGTTCCATGGCTGATCATAGGAAAGACCCCGGATGTCACATGCGATATGCACGAATCTACCAGCCACCTGGAAGAGCCTGGTGCGCTGGCAGGAAAGCAGCTTTGGAATGGATACAAGTGGATCTTGGTGTTTCCGCAATCGTAAGTTTCATCAAAACTGGCTTCAACAAAGGTTTGTCAAATTTAGCTCTTCTTACTAGTTCAGCGGGAATCAATCTTTGTAATCCCCGCTATGGGGATAAATGAACTCCCATCGTGTATCGGAAGTTGAACTGC--------------------ATCCATCCCTTTGATCTTTGTACGTGTGGTGGGAGAAATTAGTCACATTTCAGGCATTCTCCGACCTGTTTTTAACCGCTGTAACTTATGTTCTAATCGACCGATCGACGCGATCGTGCTTAAATTGATGAGAAGGATAAGTTCTAAAATTTCATTCAACTAGTTGATAATTTACGTTTTATGTGAAAATTGTATGGATGGAAAGTGATTGAAAATT
Ngertschi_HickoryNutGap_N810 TCTGATTCTAATGGAGTTATCAAAAATATGTGTTTCTGTTCTTGTATTTTTGAAAATTAATTTATTATTAAAAATACATTTTCCTAAAGATGTTAAACCAACATTTGAAAACATATTTGAAATTCTGGGAACTTTCATTTTCAGTAACAATTATTTAAATAGATACAGAAGTTACGCCATAAAAAGAGAATTTTCTCTTTAACATCACAGAGTTCACTTTGTAACAATTTACATATCACTGAACTATTGTTTTAAAATTTATAAAAATTTGTACATGGTCATAATTTTATACGCTAAATTCAAGTATGGATTAAAATATAGGTTTTTCGTACCGCCATCCCTACCTTGTTTCATAAAATAAACTATATTCATATATTTCTGAACTGAAATTTTATTATGCTAGGATGCAGTTCTCCACTGGGCCTGATGACCGGTGCCGTCCAAGACTGGCAGATCAGCGTCAGTTCCATGGCTGATCATAGGAAAGACCCCGGATGTCACATGCGATATGCACGAATCTACCAGCCACCTGGAAGAGCCTGGTGCGCTGGCAGGAAAGCAGCTTTGGAATGGATACAAGTGGATCTTGGTGTTTCCGCAATCGTAAGTTTCACCAAAACTGGCTTCAACAAAGGTTTGTCAAATTTAGCTCTTCTTACTAGTTCAGCGGGAATCAATCTTTGTAATCCCCGCTTCGGGGATAAGTGAACTCCCATCGTGTAGAGGAAGATGAGCTGCATCGGTCAGGTCAGTTACTAATCCATCCTTTTGATCTTTGTACGTGTGGTGGGAGAAATCATTCACATTTCAGGCATTCACCGACCTGTTTTTAACCGCTGTAACTTATGTTCTAATCGACCGATCGAC------------------------------------------------------------------------------------------------------------
Nholsingeri_BrumleyCrk_N916 TCTGATTATAATGGAGTTATCAAAAATATATGTTTCTGTTCTTGCATTTTTGAAAATTAATTTATTATTAAAAATACATATTTTTAAAGACGTTAAATCAACATTTGAAAACATATTTGACATTTTGAGCACTTTCATTTGCAGTAACAATTATTTAAATACATACAGAAGTTACGCCATAAGAAGGGAATTTTCTCTTTAACATTACGGAGTTCACTTTGTAACAATTTATATATCACTAAACTATTGGTTTAAAATTTATAAAAATGTGTATATGGTCATAATTTTATACGGTAAATTTAAGTGTGGATAAAAATATAGGTTTTTCGTACCGCTATCCCTACCTTGTTTCATAAAATAAACTATATTCATATATTTCGGAACTGAAATTTTATTATGCTAGGATGCAGTTCTCCGCTGGGCCTGATGACCGGTGCCGTCCAAGACTGGCAGATCAGCGTCAGTTCCATGGCTGATCACAGGAAAGACCCCGGATGTCACATGCGATATGCACGAATCTACCAGCCACCTGGAAGAGCCTGGTGCGCTGGCAGGAAAGCAGCTTTGGAATGGATACAAGTGGATCTTGGTGTCTCCGCAATCGTAAGTTTCACCAAAACTGGCTTCAACAAAGGTTTGTCAAATATAGCTCTTCTTACTAGTTGGGGCTGGATAGC------------CTGATTGGATGCATGAGGAACTCCCAAC---------CAGAAGGTCCAGTTCTTCTTTGACGCCAATAATTCTATCCGCCGTGTATTTGTATATGCACGAATTTAAATCTGT--------------------------------------------AGGCCCTAATAAATCCCTCCGTGTGGTTTGGTAGAGG-----GAGGAGGGTACGTCCACGCGTCCTATCAAGC---------------------------------------------------------
Nholsingeri_PondCave_N541 TCTGATTATAATGGAGTTATCAAAAATATATGTTTCTGTTCTTGCATTTTTGAAAATTAATTTATTATTAAAAATACATATTTTTAAAAACGTTAAATCAACATTTGAAAACATATTTGACATTTTGAGCACTTTCATTTGCAGTAGCAATTATTTAAATACATACAGAAGTTACGCCATAAGAAGGGAATTTTCTCTTTAACATTACGGAGTTCACTTTGTAACAATTTATATATCACTAAACTATTGGTTTAAAATTTATAAAAATGTGTATATGGTCATAATTTTATACGGTAAATTTAAGTATGGATAAAAATATAGTTTTTTCGTACCGCTATCCCTACCTTGTTTCATAAAATAAACTATATTCATATATTTCGGAACTGAAATTTTATTATGCTAGGATGCAGTTCTCCGCTGGGCCTGATGACCGGTGCCGTCCAAGACTGGCAGATCAGCGTCAGTTCCATGGCTGATCACAGGAAAGACCCCGGATGTCACATGCGATATGCACGAATCTACCAGCCACCTGGAAGAGCCTGGTGCGCTGGCAGGAAAGCAGCTTTGGAATGGATACAAGTGGATCTTGGTGTCTCCGCAATCGTAAGTTTCACCAAAACTGGCTTCAACAAAGGTTTGTCAAATATAGCTCTTCTTACTAGTTGGGGCTGGATAGC------------CTGATTGGATGCATGCGGGACTCCCAAC---------CAGAAGGTCCAGTTCTTCCTTGACGCCAATAATTCTATCCGCCGTGTATTTGTATATGCACGAATTTAAATCTGT--------------------------------------------AGGCCCTAATAAATCCCTTCGCGTGGTTTGGTAGAGG-----GAGGAGGGTACGTCCACGCGTCCTATCAAGCGTCTAGGCGGTCTA----TGGCATGAAAGTTGAGTGGATATAAAACGTCGTGAAAGG
Njonesi_CaveSpringCave_N390 ---------------------------------------------------------------------------------------AGATGTTAAATCAACATTTGAAAACATATTTGAAATTTTGAGAACTGTCATTTGCAGTAACGATTATTTAAATACATACAGAAGTTACGCCATAAAAAGATAATATTCTCTTTAACATTACGGAGTTCACTTTGTAACAATTTATATATCACTAAACTATTGGTTTAAAATTTATAAAAATTTGTATATAGGCATAATTTTATACGCTAAATTCAAGTATGGATTAAAATATAGATTTTTCGTACCGCTATCCCTACCTTGTTTCATAAAATAAACTATATTCATATATTTCGGAACTGAAATTTTATCGTGGTAGGATGCAGTTCTCCCCTGGGCTTGATGACCGGTGCCGTCCAAGACTGGCAGATCAGCGTCAGTTCCATGGCTGATCATAGGAAAGACCCCGGATGTCACATGCGATATGCACGAATCTACCAGCCACCTGGAAGAGCCTGGTGCGCTGGCAGGAAAGCAGCTTTGGAATGGATACAAGTGGATCTTGGTGTCTCCGCAATCGTAAGTTTCACCAAAACTGACTTCAACAAAGGTTTGTCAAATATAGCTCTTCTTACTAGTTCAGCGGGAATCAATCTTTGTAATCCCCACTTTGGGGATAAATGAACTCCCATTGTGTAGAGGAAGGTGGGCTGCGTCGGCCAGGTCGATTACTAATCCACCCCCCTCATCTTTGTACGTGTGGTGGGGGAAATCAGTCACATTTCAGACA-TCACCGACCTGTTTTTAACCTCTGTAACTTATGTTCTAATCGACCGATCGGCGTGATCGTGCTTAAATTGATGAGAAGGATGAGTTCTAAAATTTAATTTGACTAGTTGATAGTTTACGTTT--------------------------------------
Nlowderi_ChestnutBranch_N731 ----------------------------------------------------------------------------------------------------------------------------------------------------------------------------------------------------------CATTACGGAGTTCACTTTGTAACAATTTATATATAACTAAACTATTGGTTTAAAATTTATAAAAATTTGTGTATAGGCATAATTTTATACGCTAAGTTCAAGTATGGATTAAAATAAAGGTTTTTCGTACCGTTATCCCTACCTTGTTTCATAAAATAAATTATATTTATATATTTCTGAACTGAAATTTTATTATGGTAGGATGCAGTTCTCCACTGGGCCTGATGACCGGTGCCGTCCAAGACTGGCAGATCAGCGTCAGTTCCATGGCTGATCATAGGAAAGACCCCGGATGTCACATGCGATATGCACGAATCTACCAGCCACCAGGAAGAGCCTGGTGCGCTGGTAGGAAAGCAGCTTTGGAATGGATACAAGTGGATCTTGGTGTTTCCGCAATCGTAAGTTTCACCGAAACTAGCTTCAA---AGATTTGTCAAATTTAGCTCTTCTTAATAGTTCGGCGGGAATCAATCTTTGTAATCCCCGCTTTGGGGATAATTGAACTCCAATGGTGTAGAGGAAGCTGGGCTGCGTCGGCCAGGTCGGTTACTAATCCATCCCTCTTATCTTTGTACGTGTGGTGGGGGAAATCAGTCACATTTCAGGCATTCACCGACCTGTTTTAAACCGCTGTAACTTATGTTCTAATCGACAGATCGGCGCGATCGTGCTTAAATTGATGAGAAGGATGAGTTCTAAAATTCCATTCGACTAATTGATAGTGTACGT----------------------------------------
Nlowderi_upperFiresCreek_N820 TCTGATTCTAATGGAGTTATCAAAAATATATGTTTCTGTACTTGTATTTTTGAAAAATAATTTATTATTAAAAATACATATTACTAAAGATGTTAAATCAACATTTGAGAACATATTTGAAATTTAGAGAACTTTCACTTGCAGTAACAATTATTTAAATATACATAAAAGTTACGCCATAAAAAGAGAACATTCTCTTTAACATTACGGAGTTCACTTTGTAACAATTTATATATAACTAAACTATTGGTTTAAAATTTATAAAAA----TGTGTATGCATAATTTTATACGCTAAGTTCAAGTATGGATTAAAATAAAGGTTTTTCGTACCGTTATCCCTACCTTGTTTCATAAAATAAATTAAATTTATATATTTCTGAACTGAAATTTTATTATGTTAGGATGCAGTTCTCCACTCGGCCTGATGACCGGTGCCGTCCAAGACTGGCAGATCAGCGTCAGTTCCATGGCTGATCATAGGAAAGACCCCGGATGTCACATGCGATATGCACGAATCTACCAGCCACCCGGAAGAGCCTGGTGCGCTGGAAGGAAAGCAGCTTTGGAATGGATACAAGTGGATCTTGGTGTTTCCGCAATCGTAAGTTTCACCAAAAC-AACTTCAA---AGATTTGTCAAATTTAGCTCTTCTTAATAGTTCGGCGGGAATCAATCTTTGTAATCCCCGCTTTGGGGATAAATGAACTCCAATGGTGTAGAGGAAGCTGGGCTGTGTCGGACAGGTCGGTTACTAATCCATCCCTCTTATCTTTGCACGTGCGGTGGGGGAAATCAGTCACATTTCAGGCATTCACCGACCTGTTTTAAACCGCTGTAACTTATGTTCTAATCGACAGATCGGCGCGATCGTGCTTAAATTGATGAGAAGGATGAGTTCTAAAATTCCATTCGACTAATTGATAGTGTACGTTTTGT-----------------------------AAAATT
Nlula_BeeRockCave_G2091 TCTGATTCTAATGGAGTTATCAAAAATATATGTTTCTGTTCTTGTATTTTTTAAAATTAATTTATTATTAAAAATATATATTCTTAAAGATGTTAAATCAACACTTGAGAACATATTTGAAATTTTGAGAACTTTCATTTGCAGTAAC-----------------------------------AAGAGAATATTCTCTTTAACATTACGAAGTTCACTTTGTAACAATTTATATATAACTAATCTATTGGTTTAAAATTTATAAAAATTTGCATATAGGCATAATTTTATACGCTAAATTCAAGTATGGACTTAAATAAAGGTTTTTCGTACCGTTATCCGTGCCTTGTTTCATAAAATAAACTATATTGATATATTTCGGAACTGAAATTTTATTATGCTAGGATGCAGTTCTCCGCTGGGCCTGATGACCGGTGCCGTCCAAGACTGGCAGATCAGCGTCAGTTCCATGGCTGATCATAGGAAAGACCCCGGATGTCACATGCGATATGCACGAATCTACCAGCCACCTGGAAGAGCCTGGTGCGCTGGCAGGAAAGCAGCTTTGGAATGGATACAAGTGGATCTTGGTGTTTCCGCAATCGTAAGTTTCACCAAAACTGGCTTCAACAGAGGTTTGTCAAATATAGCTCTTCTTACTAGCTCAGCGGGAATCAATATTTGGGATCTCCGCTTTGGGGATAAATGAACTCCCATTGTGTAGAGGAAGATGGGCTGCGTCGGCCGGGTCGGTTACTAATCCACCCCCCTCATCTTTGTACGTGTGGTGAGGGATATCAGTCACATTTCAGACATTCACCTACCTGTTTTTAACCTCTGTAACTTATGTCATAATCAACCGATCGGCGTGATCGGGCTTAAATTGATGAGAAGGATGAGTTCTAAAATTTAATTCGACTAGTCGATAGTTTACGTTTTATGTGAAAATTGCATAGATGGAAAGTGATTTAAAATT
Nlula_LulaFallsCave_G2084 TCTGATTCTAATGGAGTTATCAAAAATATATGTTTCTGTTCTTGTATTTTTTAAAATTAATTTATTATTAAAAATATATATTCTTAAAGATGTTAAATCAACACTTGAGAACATATTTGAAATTTTGAGAACTTTCATTTGCAGTAAG-----------------------------------AAGAGAATATTCTCTTTAACATTACGAAGTTCACTTTGTAACAATTTATATATAACTAATCTATTGGTTTAAAATTTATAAAAATTTGCATATAGGCATAATTTTATACGCTAAATTCAAGTATGGACTTAAATAAAGGTTTTTCGTACCGTTATCCGTGCCTTGTTTCATAAAATAAACTATATTGATATATTTCGGAACTGAAATTTTATTATGCTAGGATGCAGTTCTCCGCTGGGCCTGATGACCGGTGCCGTCCAAGACTGGCAGATCAGCGTCAGTTCCATGGCTGATCATAGGAAAGACCCCGGATGTCACATGCGATATGCACGAATCTACCAGCCACCTGGAAGAGCCTGGTGCGCTGGCAGGAAAGCAGCTTTGGAATGGATACAAGTGGATCTTGGTGTTTCCGCAATCGTAAGTTTCACCAAAACTGGCTTCAACAGAGGTTTGTCAAATATAGCTCTTCTTACTAGTTCAGCGGGAATCAATCTTTGGGATCTCCGCTTTGGGGATAAATGAACTCCCATTGTGTAGAGGAAGATGGGCTGCGTCGGCCGGGTCGGTTACTAATCCACCCCCCTCATCTTTGTACGTGTGGTGAGGGATATCAGTCACATTTCAGACATTCACCGACCTGTTTTTAACCTCTGTAACTTATGTTATAATCGACCGATCGGCGTGATCGGGCTTAAATTGATGAGAAGGATGAGTTCTAAAATTTAATTCGACTAGTCGATAGTTTACGTTTTATGTGAAAATTGTGTGAATGGAAAGTGATTTAAAATT
Nmimus_NealsSink_N329 -------------------------------------GTTCTTGCATTTTTGAAAATTAATTTATTATTAAAAATACATATTATTAAAGATGTTAAATCAACATTTGAAAACATATTTGTCATTTTGAGCACTTTCATTTGCAGTAACAATTATTTAAATACATACAGAAGTTAAGCCATGAGAAGGGAATTTTCTCTTTAACATTACGGAGTTCACTTTGTAACAATTTATATATCACTAAACTATTGGTTTAAAATTTATAAAAATGCGTATATGGTCATAATTTTATACGGTAAATTTAAGTATGGATAAAAATATAGGTTTTTCGTACCGCTATCCCTACCTTGTTTCATAAAATAAACTATATTCATATATTTCGGAACTGAAATTTTATTATGCTAGGATGCAGTTCTCCGCTGGGCCTGATGACCGGCGCCGTCCAAGACTGGCAGATCAGCGTCAGTTCCATGGCTGATCACAGGAAAGACCCCGGATGTCACATGCGATATGCACGAATCTACCAGCCACCTGGAAGAGCCTGGTGCGCTGGCAGGAAAGCAGCTTTGGAATGGATACAAGTGGATCTTGGTGTCTCCGCAATCGTAAGTTTCACCAAAACTGGCTTCAACAAAGGTTTGTCAAATATAGCTCTTCTTACTAGTTCAGCGGGAATCAATCTTTGTAATCCCAGCTTTGGGGATAAATGAACTCCCATTGTGTAGAAGAAGATGGGCTGCGTCGGCCAGGTCGGTTACTAATCCACTCCCCTCATCTTTGTACGTGTGGTGGGGGAAATCAGTCACATTTCAGACATTCACCGACCTGTTTTTAACCTCTGTAACTTATGTTCTAATCGACCGATCGGCGTGATCGTGCTTAAATTGATGAGAAGGGTGAGTTCTAAAATTTAATTCGACTAGT-----------------------------------------------------
Nmimus_Straleys_N625 -----------------------------ATGTTTCTGTTCTTGCATTTTTGAAAATTAATTTATTATTAAAAATACATATTCTTAAAGATGTTAAATCAACATTTGAAAACATATTTGACATTTTGAGCACTTTCATTTGCAGTAACAATTATTTAAATACATACAGAAGTTACGCCATAAGAAGGGAATTTTCTCTTTAACATTACGGAGTTCATTGTGTAACAATTTATATATCACTAAACTATTGGTTTAAAATTTATAAAAATGTGTATATGGTCATAATTTTATACGGTAAATTTAAGTATGGATAAAAATATAGGTTTTTCGTACCGCTATCCCTACCTTGTTTCATAAAATAAACTATATTCATATATTTCGGAACTGAAATTTTATTATGCTAGGATGCAGTTCTCCGCTGGGCCTGATGACCGGCGCCGTCCAAGACTGGCAGATCAGCGTCAGTTCCATGGCTGATCACAGGAAAGACCCCGGATGTCACATGCGATATGCACGAATCTACCAGCCACCTGGAAGAGCCTGGTGCGCTGGCAGGAAAGCAGCTTTGGAATGGATACAAGTGGATCTTGGTGTCTCCGCAATCGTAAGTTTCACCAAAACTGGCTTCAACAAAGGTTTGTCAAATATAGCTCTTCTTACTAGTTCAGCGAGAATCAATCTTTGTAATCCCATCTTTGGGGATAAATGAACTCCCATTGTGTAGAGGAAGCTGGGCTGCGTCGGCCAGGTCGGTTACTAATCCACCCCCCTCATCTTTGTACGTGTGGTGGGGGAAATCAGTCACATTTCAGACATTCACCGACCTGTTTTTAACCTCTGTAACTTATGTTCTAATCGACCGATCAGCGTGATCGTGCTTAAATTGATGAGAAGGATGAATTCTAAAATTTAATTCTACTAGTTGATAGTTTACGCTTTATGTGAAAATTGTATGGATGGAAAGTGATTTAAAATT
Nnasicus_CaneyFork_N171 TCTGATTCTAATGGAGTTATCAAAAATATATGTTTCTGTTCTTGTATTTTTAAAAATTAATTTATTATTAAAAATACATATTCTTAAAGATGTTAAATCAACATTTGAAAACATATTTGAAATTTTGTGAACTTTCATTTGCAGTAACAATTATTTAAATACATACAAAAGTTACGCCATAAAAAGAGAATTTTCTCTTTAACATTACGGAGTTCCCTTTGTAACACTTTGTATATCACTAAACTATTGGTTTAAAATTCATAAACATTTGTATATATGTATAATTTTATACGCTAAATTCAAGTATGGATTGAAATAAAGGTTTTTCGTACCGCTTTCCCTACCTTGTTTCATAAAATAAACTATATTTATATATTTCTGAACTGAAATTTTATCGTGGTAGGATGCAGTTCTCCACTGGGCCTGATGACCGGTGCCGTCCAAGACTGGCAGATCAGCGTCAGTTCCATGGCTGATCATAGGAAAGACCCCGGATGTCATATGCGATATGCACGAATCTACCAGCCACCTGGAAGAGCCTGGTGCGCTGGCAGGAAAGCAGCTTTGGAATGGATACAAGTGGATCTTGGTGTTTCCGCAATCGTAAGTTTCGTCAAAACTAGCTTCAACAAAGGTTTGTCAAATCTAGCTCTTCTTAATAGTTCAGCGGGAATCAATCTTTGTAATCCCCTCTTTGGGGATAAATGAATTCCCATCGTGTAGAGGAAGGTGAGCTGTATCGGTCAGGTCAGTTAATAATCCATCCTATTGATCTTTGTACGTG-----------------------------------------------------------------------------------------------------------------------------------------------------------------------------------------------
Nnasicus_ConnosteeFalls_N696 -------------------------------------------------------------TTATTATTAAAAATACATATTCTTAAAGATGTTAAATCAACATTTGAAAACATATTTGAATTTTTGGGAACTTTCATTTGCAGTAACAATTATTTAAATACATACAGAAGTTACGCCATAAAAAGAGAATTTTCTCTTTA-CATTACGGAGTTCACTTTGTAACAATTTATATATCACTAAACTATTGGTTTAAAATTTATAAAAATTTGCATATGGTAATAATTTTATACGCTAAATTCAAGTATGGATTGAAATATAGGTTTTTCGTACCGCTATCCCTACCTTGTTTCATAAAATAAACTATATTCATATATTTCTGAACTGAAATCTTATTATGCTAGGATGCAGTTCTCCACTGGGCCTGATGACCGGTGCCGTCCAAGACTGGCAGATCAGCGTCAGTTCCATGGCTGATCATAGGAAAGACCCCGGATGTCACATGCGATATGCACGAATCTACCAGCCACCTGGAAGAGCCTGGTGCGCTGGCAGGAAAGCAGCTTTGGAATGGATACAAGTGGATCTTGGTGTTTCCGCAATCGTAAGTTTCACCAAAACTGACTTCAACAAAGGTTTGTCAAATTTAGCTCTTCTTACTAGTTCAGCGGGAATCAATCTTTGTAATCCCCGCTTTGGGGATAAATGAACTCCCATCGTGTAGAGGAAGATGAGCTGCATCGGTCTGGTCAGTTACTAATCCATCCTTTTCATCTCTGTACGTGTGGTGGGAGAAATCAGTCACATTTCAGGCATTCACCGACCTGTTTTTAATCGCTGTAATTTATGTTCTAA-------------------------------------------------------------------------------------------------------------------------
Nnasicus_CoweeTrain_N189 TCTGATTCTAATGGAGTTACCAAAATTATATGTTTCTGTTCTTGTATTTTTAAAAATTAATTTATTATTAAAAATACATATTCTTAAAGATGTTAAATCAACATTTGAAAACATATTTGAAATTTTGTGAACTTTCATTTGCAGTAACAATTATTTAAATACATACAGAAGTTACGCCGTAAAAAGAGAATTTTCTCTTTAACATTACGGAGTTCAGTTGGTAACAATTTATATATCACTAAACTATTGGTTTAAAATTTATAAAAATTTGTATATATGTATAATTTTATAAGCTAAATTCAAGTATGAATTAAAATAAAGGTTTTTCGTACCGCTATCCCTTTCTTGCTTCATAAAATAAACTATATTCATATATTTCTGAACTGAAATTTTATCGTGGTAGGATGCAGTTCTCCACTGGGCCTGATGACCGGTGCCGTCCAAGACTGGCAGATCAGCGTCAGTTCCATGGCTGATCATAGGAAAGACCCCGGATGTCATATGCGATATGCACGAATCTACCAGCCACCTGGAAGAGCCTGGTGCGCTGGCAGGAAAGCAGCTTTGGAATGGATACAGGTGGATCTTGGTGTTTCCGCAATCGTAAGTTTCATCAAAACTAGCTTCAAGAAAGGTTTGTCAAATCTAGCTCTTCTTAATAGTTCAGCGGGAGTCAATCTTTGTAATCCCCTCTTTGGGGATAAATGAATTCCCATCGTGTAGAGGAAGATGAGCTGTATCGGTCAGGTCAGTTAATAATCCATCCTATTGATCTTTGTACGTGTGGTGGGAGAAATCAGTCACATTTCAGGCATTCACCGACCTGTTTTTAACCGCTGTAACTTATGTTCTAATCGACCGATCGACGCGATCGTGCTTAAATTGATGAGAAGGATGAGTTCTAAAATTTCATTCAACTAGTTGATAATTTACGTTTTATGTGAAAATTGTATGGATGGAAAGTGATTTAAAATT
Npaynei_Grindstaff_N646 TCCGATTCTAATGGAGTTATCAAAAATATATGTTTCTGTTCCTGTATTTTTGAAAATTAATTTATTATTAAAAATACATATTCTTAAAGATGTTAAATCAACATTTGAAAACATATTTGACATTTTGAGCACTTGCATTTGCAGTAACAATTATTTAAATACATACAGAAGTTACGCCATAAGAAGGGAATTTTCTTTTTAACATTACGGAGTTCAGTTTGTAACAATTTATATATCACTAAACTATTGATTTAAAATTTATAAAAATGTGTATATGGTCATAATTTTATACGGTAAATTTAAGTATGGATAAAAATATAGATTTTTCGTACCGCTATCCCTACCTTGTTTCATAAAATAAAATATATTCATATATTTCGGAACTGAAATTTTATTATGCTAGGATGCAGTTCTCCGCTGGGCCTGATGACCGGCGCCGTCCAAGACTGGCAGATCAGCGTCAGTTCCATGGCTGATCACAGGAAAGACCCCGGATGTCATATGCGATATGCACGAATCTACCAGCCACCCGGAAGAGCCTGGTGCGCTGGCAGGAAAGCAGCTTTGGAATGGATACAAGTGGATCTTGGTGTCTCCGCAATCGTAAGTTTCACCAAAACTGGCTTCAACAAAGGTTTGTCAAATATAACTCTTCTTACTAGTTCGGCGGGAATCAATCTTTGTAATCCCCGCTTTGGGGATAAATGAACTCCCATTGTGTAGAGGAAGTTGGGCTGCGTCTGCCAGGTCGGTTACTAATCCACACCCCTCATCTTTGTACGTGTGGTGGGGGAAATCAGTCACATTTCAGACATTCACCGACCTGTTT--------------------------------------------------------------------------------------------------------------------------------------------------
Npaynei_NorrisDamCave_N348 TCCGATTCTAATGGAGTTATCAAAAATATATGTTTCTGTTCTTGCATTTTTGAAAATTAATTTATTATTAAAAATACATATTCTTAAAGATGTTAAATCAACATTTGAAAACATATTTGACATTTTGAGCACTTTCATTTGCAGTAACAATTATTTAAATACATACAGAAGTTACGCCATAAGAAGGGAATTTTCTCTTTCACATTACGGAGTTCACTTCGTAACAATTTATATATCACTAAACTATTGGTTTAAAATTTATAAAAATGTGTATATGGTCATAATTTTATACAGTAAATTTAAGTATGGATAGAAATATAGGTTTTTCGTACCGCTATCCCTACCTTGTTTCATAAAATAAACTATATTCATATATTTCGGAACTGAAATTTTATTATGCTAGGATGCAGTTCTCCTCTGGGCCTGATGACCGGTGCCGTCCAAGACTGGCAGATCAGCGTCAGTTCCATGGCTGATCACAGGAAAGACCCCGGATGTCATATGCGATATGCACGAATCTACCAGCCACCCGGAAGAGCCTGGTGCGCTGGCAGGAAAGCAGCTTTGGAATGGATACAAGTGGATCTTGGTGTCTCCGCAATCGTAAGTCTCACCAAAACTGGCTTCAACAAAGGTTTGTCAAATATAGCTCTTCTTACTAGTTCAGCTGGAATCAATCTTTGTAATCTCCGCTTTGGGAATAAATGAACTCCCATTGTGTAGAGGAAGATGGGCTGCGTCTGCCAGGTCGGTTACTAATCCACCCCCCTCATCTTTGTACGTGTGGTGGGGGAAATCAGTCACATTTCAGACATTCACCGATCTGTTTTTAACCTCTGTAACTTAT-TTCTAATCGACCAATCGGCGTGATCGTGCTTAAATTGATGAGAAGGGTGAGTTCCAAAATTTAATTCGACTAGTTGATAGTTTACGTTTTATGTGAAAATTGTATGGATAGAAAGTGATTTAAAATT
Npaynei_UnakaMtns_N943 --------------------------------TTTCTGTTCTTGCATTTTTGAAAATTAATTTATTATTAAAAATACATATTCTTAAAGATGTTAAATCAACATTTGAAAACATATTTGACATTTTGAGCACTTTCATTTGCAGTAACAATTATTTAAATACATACAGAAGTTACGCCATAAGAAGGGAATTTTCTCTTTCACATTACGGAGTTCACTTCGTAACAATTTATATATCACTAAACTATTGGTTTAAAATTTATAAAAATGTGTATATGGTCATAATTTTATACAGTAAATTTAAGTATGGATAAAAATATAGGTTTTTCGTACCGCTATCCCTACCTTGTTTCATAAAATAAACTATATTCATATATTTCGGAACTGAAATTTTATTATGCTAGGATGCAGTTCTCCTCTGGGCCTGATGACCGGTGCCGTCCAAGACTGGCAGATCAGCGTCAGTTCCATGGCTGATCACAGGAAAGACCCCGGATGTCATATGCGATATGCACGAATCTACCAGCCACCTGGAAGAGCCTGGTGCGCTGGCAGGAAAGCAGCTTTGGAATGGATACAAGTGGATCTTGGTGTCTCCGCAATCGTAAGTCTCACCAAAACTGGCTTCAACAAAGGTTTGTCAAATATAACTCTTCTTACTAGTTCAGCTGGAATCAATCTTTGTAATCTCCGCTTTGGGAATAAATGAACTCCCATTGTGTAGAGGAAGATGGGCTGCGTCTGCCAGGTGTGTTACTAATCCACCCCCCTCATCTTTGTACGTGTGGTGGGGGAAATCAGTCACATTTCAGACATTCACCGACCTGTTTTTAACCTCTGTAACTTATGTTCTAATCGACCGATCGGCGTGATCGTGCTTAAATTGATGAGAAGGGTGAATTCTAAAATTTAATTCGACTAGTTGATAGTTTACGTTTTATGTGAAAATTGTGTGGATGAAAAGTGATTTAAGATT
Npecki_HaskellSims_G3697 GCAAAATTTAATCAAATCGCCAATATTGAGGGTTTTATTTTTTATTTTTTTGCCAGCTGATTTTTTCTTTCTAATGCTCATACTCAGAGAAGTCTGGTTAAGATTCAAAAAGATTTTTG-------------------------------------------CTACAGAGGTCCAAACA-----------TGTTTCCATTAAACTTTCAAAGTTTGATCTGTAACAAGTATCATAATCCTAAAACATTGGTGCAAGACTTTTAGAATCGAATATACCGCCGTGATTTTTTCTTCTTGGC-----TACTGTTTGTGATATAAACTATTAAAACTT--------------------AAAATAAGCTATTTTCATATATTTCTTAAGTGAAATTCTATTTTGGTAGGATGCAGTTCTCCACTGGGCCTGATGACCGGTGCCGTCCAAGACTGGCAGATCAGTGTCAGTACCATGGCTGATCACAGAAAAGATCCCGGATGTCACATGCGATACGCACGAATCTACCAGCCGCCTGGGAGAGCCTGGTGTGCTGGAAGGAAAGCAGCTTTGGAATGGATACAAGTGGATCTTGGGGTGTCCGCAATCGTAGGTTTTGCCAAATCTAACTTC--CCATGTTTTACCAAATTAAGCTCTTCTTAATAGTTCAACGTCAATAAC---------------CTTTGGGGATAAATTAACTAACATCGTGTTGGTGAAGATGTGCGGCG----CCAAGTCAGCTAATAACCCT--TCTCAAACCTGTGGGTACGCGGTTGGCGAAGTTTCGAACATGTGGCAACCTTACGGAGCGGCTTTTGAATGTATTCGGTGTTGTTTTGA-------------------------------TTGA---------------AAATGGTGAGCGAATGGACGAGAATTTGTTTATTGAATGTAAGAGGTAAGCGTGAATGGTGATTT-TGAGT
Npecki_HurricaneMazeCave_G2100 ------------CAAATCGCCAATATTGGGG-------TTTTTATTTTTTTGCCAGCTGATTTTTTCTTTCTAATCCTCATACTCAGGGAAGTCTGGTTAAGATTCAAAAAGATTTTTG-------------------------------------------CAACAGAGGTCCAAACA-----------TGTTTCTATTGAACTTTCAAAGTCTGATCTGTAACAAGTACCATAATCCTAAAACCTTGGTGCAATACTTTTAGAATCGAATATATCGCCGTGGATTTTTCTTCTTGGC-----TACTGTTTATGATATAAACTATTAAAACTT--------------------AAAATAACCTATTTTCATATATTTCTTAACTGAAATTCCATTTTGATAGGATGCAGTTCTCCACTGGGCCTGATGACCGGTGCCGTCCAAGACTGGCAGATCAGTGTCAGTACCATGGCTGATCACAGAAAAGATCCCGGATGTCACATGCGATATGCACGAATCTACCAGCCGCCTGGGAGAGCCTGGTGTGCTGGAAGGAAAGCAGCTTTGGAATGGATACAAGTGGATCTTGGGGTCTCCGCAATCGTAGGTTTTGCCAAATCTAACTTC--CAAGGTTTTACCAAATTAAGCTCTTCTTAATAGTTCAACGTGAATAAC---------------CTTTGGGGATAAATTAACTAACATCGTGTTGGTAAAAATGTGCGGCG----CCAAGTCAGCTAATAACCCC--TCTCAAACCTGTGTACAGGTGGTGGGAGAAACTGC---------------------------TTTTAATCGCTGTAACTTATGTTTTGAT--CCAGGTCG------------------TGTCGA---------------TAATTTCAATCGACTATTTGATAATTTATGTTTTGTATGAAAAATGTATG--TAGAAAGTGATTT--AATT
Npecki_Monteagle_N062 -------------------------------------------------------------------------ATCCTCATACTCAGGGAAGTCTGGTTAAGATTCAAAAAGATTTTTG-------------------------------------------CTACAGAGGTCCAAACA-----------TGTTACCATTGAACTTTCAAAGTTTGATCTGTAACAAGTATCATAATCCTAAAACATTGGTTCAAGACTTTTAGAATCAAATATACCGCCGTGGATTTTTCTTCTTGGC-----TACTGTTTGTGATATAAACTATTAAAACTT--------------------AAAATAAGCTATTTTCATATATTTTTTAACTGAAATTCTATTTTGGTAGGATGCAGTTCTCCACTGGGCCTGATGACCGGTGCCGTCCAAGACTGGCAGATCAGTGTCAGTACCATGGCTGATCACAGAAAAGATCCCGGATGTCACATGCGATATGCACGAATCTACCAGCCGCCTGGGAGAGCCTGGTGTGCTGGAAGGAAAGCAGCTTTGGAATGGATACAAGTGGATCTTGGGGTCTCCGCAATCGTAGGTTTTGCCAAATCTAACTTC--CCATGTTTTACCAAATTAAGCTCTTCTTAATAGTTCAACGTGAATAAC---------------CTTTGGGGATAAATTAACTAACATCGTGTTGATAAAAATGTGCGGCG----CCAAGTCAGCTAATAACCCTCCT-----------------------------------------------------------------------------------------------------------------------------------------------------------------------------------------------------------------
Nperlakyi_SChimneys_N1079 -----------------------------------------------------------------------------------------------------------------------------------CTTTCATTTGCAGTAACGATTATTTAAATACATACAGAAGTTACGCCATAAAAAGATAATTTTCTCTTTAACATTACGGAGTTCACTTTGTAACAATTTATATATCACTAAACTATTGGTTTAAAATTTATAAAAATTTGTATATAGGCATAATTTTATACGCTAAATTCAAGTATGGATTAAAATATAGATTTTTCGTGCCGCTATCCCTTCCTTGTTTCATAAAATAAACTATATTCATATATTTCGGAACTGAAATTTTATCGTGGTAGGATGCAGTTCTCCACTGGGCTTGATGACCGGTGCCGTCCAAGACTGGCAGATCAGCGTCAGTTCCATGGCTGATCATAGGAAAGACCCCGGATGTCACATGCGATATGCACGAATCTACCAGCCACCTGGAAGAGCCTGGTGCGCTGGCAGGAAAGCAGCTTTGGAATGGATACAAGTGGATCTTGGTGTCTCCGCAATCGTAAGTTTCACCAAAACTGACTTCAACAAAGGTTTGTCAAATAT-GCTCTTCTTACTAGTTCAGCGGGAATCAATCTTTGTAATCCCCGCTTTGGGGATAAATGAACTCCCATTGTGTAGAGGAAGATGAGCTGCGTCGGCCAGGTCGGTTACTAATCCACCCCCCTCATCTTTGTACGTGTGGTGGGGGAAATCAGTCACATTTCAGACATTCACCGACCTGTTTTTAACCTCTGTAACTTATGTTCTAATCGACCGATCGGCGTGATCGTGCTTAAATTGATGAGAAGGATGAGTTCTAAAATTTAATTCGACTAGTTGATAGTTTACGTTTTATGTGAAAATTGTATGGATGGAAAGTGATTTAAAATT
Nperlakyi_SChimneys_N1080 ----------------------------TATGTTTCTGTTCTTGTATTTTTGTGAATTAATTTATTATTAAAAATACATATTCTTAAAGATGTTAAATCAACATTTGAAAACATATTTGAAATTTTGAGAACTTTCATTTGCAGTAACGATTATTTAAATACATACAGAAGTTACGCCATAAAAAGATAATTTTCTCTTTAACATTACGGAGTTCACTTTGTAACAATTTATATATCACTAAACTATTGGTTTAAAATTTATAAAAATTTGTATATAGGCATAATTTTATACGCTAAATTCAAGTATGGATTAAAATATAGATTTTTCGTACCGCTATCCCTACCTTGTTTCATAAAATAAACTATATTCATATATTTCGGAACTGAAATTTTATCGTGGTAGGATGCAGTTCTCCACTGGGCCTGATGACCGGTGCCGTCCAAGACTGGCAGATCAGCGTCAGTTCCATGGCTGATCATAGAAAAGACCCCGGATGTCACATGCGATATGCACGAATCTACCAGCCACCTGGAAGAGCCTGGTGCGCTGGCAGGAAAGCAGCTTTGGAATGGATACAAGTGGATCTTGGTGTCTCCGCAATCGTAAGTTTCACCAAAACTGACTTCAACAAAGGTTTGTCAAATAT-GCTCTTCTTACTAGTTCAGCGGGAATCAATCTTTGTAATCCCCGCTTTGGGGATAAATGAACTCCCATTGTGTAGAGGAAGATGAGCTGCGTCGGCCAGGTCGGTTACTAATCCACCCCCCTCATCTTTGTACGTGTGGTGGGGGAAATCAGTCACATTTCAGACATTCACCGACCTGTTTTTAACCTCTGTAACTTATGTTCTAATCGACCGATCGGCGTGATCGTGCTTAAATTGATGA-----------------------------------------------TTATGTGAAAATTGTATGGATGGAAAGTGATTTAAAATT
Nreclusus_Clingmans_N252 --------------------------------------------------------------------------------------------------------------------------------------------------------------------------TTTAAGGCACGCGCAGAAAA-----TCCAAAATATTTCAAAGAACGT----TGCCAAATTTTAAAAAAATGAATTATGTCTTTCAAATGCGTGAAATATTTTAAACTG-------TTTTTATATCAAAATCAGGTGCATGCCAAGATCTTGGTTGTTCGTCAGGTCATTTGCTTATTATTATAT-------------ATTGGATATTTTTGAATTGAAATTTTATTGTGCTAGGATGCAGTTCTCCACTGGGTCTGATGACCGGCGCCGTCCAAGACTGGCAGATCAGCGTCAGTTCCATGGCTGATCATAGGAAAGACCCCGGATGTCACATGCGATATGCACGAATCTACCAGCCACCTGGAAGAGCCTGGTGCGCTGGCAGGAAAGCAGCTTTGGAATGGATACAAGTGGATCTTGGTGTTTCCGCAATTGTAAGTTTCACCAAAACTGGCTTCAACAAAGGTTTGTCAAATATAGCTCTTCTTACTAGTTCAGCGGGAATCAATCTTTGTGATCCCCGCTTTGAGGATAAATGAACTCCCATTGTGTAGAGGAAGATGGGCTGCGTCGGCCAGGTCGGTTACTAATCCACCCTCCTCATCTTTGTACGTGTGGTGAGGGAAATCAGTCACATTTCAGACATTCAGCGACCTGTTTTTAACCTCTGCAACTTATGTTCTAATCGACCGATCGGCGTGATCGTGCTTAAATTGATGAGAAGGGTGTGTTCTAAAATTTAAT--------------------------------------------------------------
Nreclusus_Newfound_N259 ----------------------------------TCTGTTCTTGTATTTTTGAGAATTAATTTATTATTAAAAATACATATTCTTAAAGATGTTAAATCAACATTTGAAAACATATTTGAAATTTTGAGAACTTTCATTTGCAGTAACGATTATTTAAATACATACAGAAGT---------------TAATTTTCTCTTTAACATTACGGAGTTCACTTTGTAACAATTTATATATCACTAAACTATTGGTTTAAAATTTATAAAAATTTGTATATAGGCATAATTTTATACGCTAAATTCAAGTATGGATTAAAATATAGATTTTTCGTACCGCTATCCCTACCTTGTTTCATAAAATAAACTATATTCATATATTTCGGAACTGAAATTTTATCGTGGTAGGATGCAGTTCTCCACTGGGCCTGATGACCGGTGCCGTCCAAGACTGGCAGATCAGCGTCAGTTCCATGGCTGATCATAGGAAAGACCCCGGATGTCACATGCGATATGCACGAATCTACCAGCCACCTGGAAGAGCCTGGTGCGCAGGCAGGAAAGCAGCTTTGGAATGGATACAAGTGGATCTTGGTGTCTCCGCAATCGTAAGTTTCACCAAAACTGACTTCAACAAAGGTGTGTCAAATATAGCTCTTCTTATTAGTTCAGCGGGAATCAATCTTTGTAATCCCCGCTTTGGGGATAAATGAACTCCCATTGTGTAGAGGAAGCTGGGCTGCGTCGGCCAGGTCGATTACTAATCCACCCCCCTCATCCTTGTACGTGTGGTGGGGGAAATCAGTCACATTTCAGGCCTTCACCGACCTGTTTTTAACCTCTGTAACTTATGTTCTAATCGACCGATCGGCGTGATCGTGCTTAAATTGATGAGAAGGATGAGTTCTAAAATTTAATTTGACTAGTTGATAGTTTACGTTTTATGTGAAAATTGTATGGATGGAAAGTGATTTAAAATT
Nreclusus_Noland_N1051 -------------------------------------------------------------------------------------------------------------------------------------------------AACCGAAACCTAAGTACATGTAAACTTTAAGGCACGCGCAGAAAA-----TCCAAAATATTTCAAAGACCGT----TGCCAAATTTTAAAAAAATGAATTATCTCTTTCAAATGCGTAAAATATTTTAAACTG-------TTTTTTTATCAAAATCAGGTGCATGCCAAGATCTTGGTTGTTCGTCAGGTCATTTGCTTATTATTATAT-------------ATTGGATATTTTTGAATTGAAATTTTATTGTGCTAGGATGCAGTTCTCCACTGGGTCTGATGACCGGCGCCGTCCAAGACTGGCAGATCAGCGTCAGTTCCATGGCTGATCATAGGAAAGACCCCGGATGTCACATGCGATATGCACGAATCTACCAGCCACCTGGAAGAGCCTGGTGCGCTGGCAGGAAAGCAGCTTTGGAATGGATACAAGTGGATCTTGGTGTTTCCGCAATTGTAAGTTTCACCAAAACTGGCTTCAACAAAGGTTTGTCAAATATAGCTCTTCTTACTAGTTCAGCGGGAATCAATCTTTGTGATCCCCGCTTTGAGGATAAATGAACTCCCATTGTGTAGAGGAAGATGGGCTGCGTCGGCCAGGTCGGTTACTAATCCACC------------------------------------------------------------------------------------------------------------------------------------------------------------------------------------------------------------------
Nreclusus_Smokemont_N1020 TT----------GAAGTAAAGAACAAAGTACGCCTTGGCTCTGAATTGTTTGATGGATGG---------AAAAATGAA-----------------------------------------------------------------GGAATCGAAACCTAATTACATGTAAACTTTAAGGCACGCGCAGAAAA-----TCCAAAATATTTCAAAGACCGT----TGCCAAA--TTAAAAAAATGAATTATCTCTTTCAAATGCGTAAAATATTTTAAACTG-------TTTTTATATCAAAATCAGGTGCATGCCAAGATCTTGGTTGTTCGTCAGGTCATTTGCTTATTATTATAT-------------ATTGGATATTTTTGAATTGAAATTTTATTGTGCTAGGATGCAGTTCTCCACTGGGTCTGATGACCGGCGCCGTCCAAGACTGGCAGATCAGCGTCAGTTCCATGGCTGATCATAGGAAAGACCCCGGATGTCACATGCGATATGCACGAATCTATCAGCCACCTGGAAGAGCCTGGTGCGCTGGCAGGAAAGCAGCTTTGGAATGGATACAAGTGGATCTTGGTGTTTCCGCAATTGTAAGTTTCACCAAAACTGGCTTCAACAAAGGTTTGTCAAATATAGCTCTTCTTACTAGTTCAGCGGGAATCAATCTTTGTGATCCCCGCTTTGAGGATAAATGAACTCCCATTGTGTAGAGGAAGATGGGCTGCGTCGGCCAGGTCGGTTACTAATCCACCCTCCTCATCTTTGTACGTGTGGTGAGGGAAATCAGTCACATTTCAGACATTCATCGACCTGTTTTTA-----------------------------------------------------------------------------------------------------------------------------------------------
Nroanensis_IngramBranch_N926 TCCGATTCTAATGGAGTTATCAAAAATATATGTTTCTGTTCTTGCATTTTTGAAAATTAATTTATTATTAAAAATACATATTCTTAAAGATGTTAAATCAACATTTGAAAACATATTTGACATTTTGAGCACT------TGCAGTAACAATTATTTAAATACATACAGAAGTTACACCATAAGAAGGGAATTTTCTTTTTAACATTACGGAGTTCAGTTTGTAACAATTTATATATCACTAAACTATTGGTTTAAAATTTATAAAAATGTGTATATGGTCATAATTTTATACGGTAAATTTAAGTATGGATAGAAATATAGGTTTTTCGTACCGCTATCCCTAGCTTGTTTCATAAAATAAACTATATTCATATATTTCGGAACTGAAATTTTATTATGCTAGGATGCAGTTCTCCTCTGGGCCTGATGACCGGTGCCGTCCAAGACTGGCAGATCAGCGTCAGTTCCATGGCTGACCACAGGAAAGACCCCGGATGTCATATGCGATATGCACGAATCTACCAGCCACCTGGAAGGGCCTGGTGCGCTGGCAGGAAAGCAGCTTTGGAATGGATACAAGTGGATCTTGGTGTCTCCGCAATCGTAAGTCTCACCAAAACTGGCTTCAACAAAGGTTTGTCAAATATAGCTCTTCTTACTAGTTCGGCGGGAATCAATCTTTGTAATCTCCGCTTTGGGGATAAATGAACTCCCATTGTGTAGAGGAAGTTGGCCTGCGTCTGCCAGGTCGGTTACTAATCCACCCCCCTCATCTTTGTACGTGTGGTGGGGGAAATCAGTCACATTTCAGACATTCACCGACCTGTTTTTAACCTCTGTAACTTATGTTCTAATCGACCGATCGGCGTGATCGTGCTTAAATTGATGAGAAGGGTGAGTTCCAAAATTTAATTCGACTAGTTGATAGTTTACGTTTTATGTGAAAATTGTATGGATGGAAAGTGATTTAAAATT
Nroanensis_N_CarversGap_N928 TCTGATTCTAATGGAGTCATCAAAAATATATGTTTCTGTTCTTGTATTTTTGAAAATTAATTTATTATTAAAAATACATATTCTTAAAGATGTT------------------------------------------------------------------------------------------------CCCTACCTT----------------------------------------------------------------------------------------------------------------GGGAACAAAGGT-----------AGATCCTTACCTTGTTTCATAAAATAAACTATATTTATATATTTCGGAACTGAAATTTTATTATGCTAGGATGCAGTTCTCCGCTGGGCCTGATGACCGGTGCCGTCCAAGACTGGCAGATCAGCGTCAGTTCCATGGCTGATCACAGGAAAGACCCCGGATGTCACATGCGATATGCACGAATCTACCAGCCACCTGGAAGAGCCTGGTGCGCTGGCAGGAAAGCAGCTTTGGAATGGATACAAGTGGATCTTGGTGTCTCCGCAATCGTAAGTTTCACCAAAACTGGCTTCAACAAAGGTTTGTCAAATATAGCTCTTCTTACTAGTTCAGCGGGAATCAATCTTTGTAATCCCCGCTTTGGGGATAAATGAACTCCCATTGTGTAGAGGAAGTTGGCCTGCGTCTGCCAGGTCGGTTACTAATCCACCCACCTCATCTTTGTACGTGTGGTGGGGGAAATCAGTCACATTTCAGACATTCACCGACCTGTTTTTAACCTCTGTAACTCATGTTCTAATCGACCGATCGGCGGGATCGTGCTTAAATTGATGAGAAGGATGAGTTCTGAAATTTAATTCGACTAGTTGATAGTTTACGTTTTATGTGAAAATTGTATGGATGGAAAGTGATTTAAAATT
Nroanensis_RoanHighBluff_N762 TCTGATTCTAATGGAGTTATCAAAAATATATGTTTCTGTTCTTGTATTTTTGAAAATTAATTTATTATTAAAAATACATATTCTTAAAGATGTT------------------------------------------------------------------------------------------------CCCTACCTT----------------------------------------------------------------------------------------------------------------GGGAATA--------------------CCCTACCTTGTTTCATAAAATAAACTATATTCATATATTTCGGAACTGAAATTTTATTATGCTAGGATGCAGTTCTCCGCTGGGCCTGATGACCGGTGCCGTCCAAGACTGGCAGATCAGCGTCAGTTCCATGGCTGATCACAGGAAAGACCCCGGATGTCATATGCGATATGCACGAATCTACCAGCCACCGGGAAGAGCCTGGTGCGCTGGCAGGAAAGCAGCTTTGGAATGGATACAAGTGGATCTTGGTGTCTCCGCAATCGTAAGTTTCACCAAACCTGGCTTCAACAAAGGTTTGTCAAATATAGCTCTTCTTACTAGTTCAGCGGGAATCAATCTTTGTAATCCCCGCTTTGGGGATAAATGAACTCCCATTGTGTAGAGGAAGATGGGCGGCGTCTGCCAGGTCGGTTACTAATCCACCCCCCTCATCTTTGTACGTGTGGTGGGGGAAATCAGTCACATTTCAGACATTCAGCGACCTGTTTTTAACCTATGTAACTTATGTTCTAATCGACCGATCGGCGTGATCGTGCTTAAATTGATGAGAAGGGTGAGTTCTAAAATTTA----------------------------------------------------------------
Nsheari_BaldRiver_N1168 ---GATTATAATGGAGTTATCAAAAATATATGTTTCTGTTCATGAATTTTTGAAAAATAATTTATTATTAAAAATACATATTCTTAAAAATGTTAGATCAACATTTAAGAACATATTTGAAATTTTGAGAACTTTTATTTGCAGTAAC-----------------------------------AAGAGAATATTCTCTTTAACATTACGAAGTTCACTTTGTAACAACTTATATATAACTAAACTTTTGGTTTAAAATTTATAAAAATTTGTATATAGGCATAATTTTATACGCTAAATTCAAGTATGGACTTAAATAAAGGTTTTTTGTACCGTTATCCGTACCTAGTTTCATAAAATAAACTATATTCATATATTTCGGAATTGAAATTTTATTATGCTAGGATGCAGTTCTCCGCTGGGCCTGATGACCGGTGCCGTCCAAGACTGGCAGATCAGCGTCAGTTCCATGGCTGATCACAGGAAAGATCCCGGATGTCACATGCGATATGCACGAATCTACCAGCCACCTGGAAGAGCCTGGTGCGCTGGCAGGAAAGCAGCTTTGGAATGGATACAAGTGGATCTTGGTGTTTCCGCAATCGTAAGTTTCACCAAAACTGACTTCAACAAAGGTTTGTCAAATATAGCTCTTCTTACTAGTTCAGCGGGAATCAATCTTTGTGATCCCCGCTTTGGGGATAAATGAACTCCCATTGTGTAGAGGAAGTTGGGCTGCGTCGGCCAGGTTGGTTACTAATCCACCTCCCTCATCTTTGTACGTGTGGTGAGGGAAATCAGTCACATTTCAGACATTCACCGACCTGTTTTTAACCTCTGTAACTTACGTTATAATCGACCGATCGGAGTGATCGTGCTTAAATTGATGAGAAGGATGGGTTCTAAAATTTAATTCGACTAGTTGATAGTTTACGTTTTATGTGAAAATTGTATGGATGGAAAGTGATTTAAAATT
Nsheari_Cohutta_N826 TCTGATTATAATGGAGTTATCAAAAATATATGTTTCTGTTCTTGTATTTTTGAAAAATAATTTATTATTAAAAATACATATTCTTAAAAATGTTAAATCAACATTGAAGAACATATTTGAAATTTTGAGAACTTTTATTTGCAGTAAC-----------------------------------AAGAGAATATTCACTTTAACATTACGGAGTTCACTTTGTAACAATTTATATATAACTAAACTTTTGGTTTAAAATTTATAAAAATTTGTATATAGGCATAATTTTATACGCTAAATTCAAGTATGGACTTAAATAAAGGTTTTTTGTACCGTTATCCGTTCCTTGTTTCATGAAATAAACTATATTCATATATTTCGGAACTGAAATTTTATTATGCTAGGATGCAGTTCTCCGCTGGGCCTGATGACCGGTGCCGTCCAAGACTGGCAGATCAGCGTCAGTTCCATGGCTGATCATAGGAAAGATCCCGGATGTCACATGCGATATGCACGAATCTACCAGCCACCTGGAAGAGCCTGGTGCGCTGGCAGGAAAGCAGCTTTGGAATGGATACAAGTGGATCTTGGTGTTTCCGCAATCGTAAGTTTCACCAAAACTGACTTCAACAAAGGTTTGTCAAATATAGCTCTTCTTACTAGTTCAGCGGGAATCAATCTTTGCGATCCCCGCTTTGGGGATAAATGTACTCCCATTGTGTAGAGGAAGATGGGCTGCGTCGGCCAGGTTGGTTACTAATCCACCTCCCTCATCTTTGTACGTGTGGTGAGGGAAATCAGTCACATTTCAGACATTCACCGACCTGTTTTTAACCTCTGTAACTTACGTTATAATCGACCGATCGGGGTGATCGTGCTTAAATTGATGAGAAGGATGGGTTCTAAAATTTAATTCGACTAGTTGATAGTTTACGTTTTATGTGAAAATTGTATGGATGGAAAGTGATTTAAAATT
Nsheari_JoyceKilmer_N092 TCTGATTATAATGGAGTTATCAAAAATATATGTTTCTGTTCTTGTATTTTTGAAAAATAATTTATTATTAAAAATACATATTCTTAAAAATGTTAAATCAACATTTAAGAACATATTTGAAATTTTGAGAACTTTTATTTGCAGTAAC-----------------------------------AAGAGAATATTCTCTTTAACATTACGGAGTTCACTTTGTAACAATTTATATATAACTAAACTTTTGGTTTAAAATTTATAAAAATTTGTATATAGGCATAATTTTATACGCTAAATCCAAGTATGGACTTAAATAAAGGTTTTTTGTACCGTTATCCGTACCTAGTTTCATAAAATAAACTATATTCATATATTTCGGAACTGAAATTTTATTATGCTAGGATGCAGTTCTCCGCTGGGCCTGATGACCGGTGCCGTCCAAGACTGGCAGATCAGCGTCAGTTCCATGGCTGATCACAGGAAAGATCCCGGATGTCACATGCGATATGCACGAATCTACCAGCCACCTGGAAGAGCCTGGTGCGCTGGCAGGAAAGCAGCTTTGGAATGGATACAAGTGGATCTTGGTGTTTCCGCAATCGTAAGTTTCACCAAAACTGATTTCAACAAAGGTTTGTCAAATATAGCTCTTCTTACTAGTTTAGCGGGAATCAATCTTTGTGATCCCCGCTTTGGGGATAAATGAACTCCCATTGTGTAGAGGAAGATGGGCTGCGTCGGCCAGGTTGGTTACTAATCCACCTCCCTCATCTTTGTACGTGTGGTGAGGGAAATCAGTCACATTTCAGACATTCACCGACCTCTTTTTAACCTCTGTAACTTACGTTATAATCGATCGATCG--------------------------------------------------------------------------------------------------------------
Nsilvanus_Elijay_N395 TCTGATTTTAATGGAGTTATCAAAAATATATGTTACTGTTCTTGCATTTTTGAAAATTAATTTATTATTAAAAATACTTATTCTTAAAGATGTTAAATCAACATTTGAAAACATATTTGACATTTTGAGTACTTTCATTTGCAGTAACAATTATTTAAATATATACAGAAGTTACGCCATAAGAAGGGAATTTTCTCTTTAACATTACGGAGTTCACTTTGCAACAATTTATATATCACTAAACTATTGGTTTAAAATTTATAAAAATGTGTATATGGTCATAATTTTATACGGTAAATTTAAGTATGGATAAAAATATAGGTTTTTCGTACCGCTATCCCTGCCTTGTTTCATAAAATAAACTATATTCATATATTTCGGAACTGAAATTTTATCGTGGTAGGATGCAGTTCTCCGCTGGGCCTGATGACCGGTGCCGTCCAAGACTGGCAGATCAGTGTCAGTTCCATGGCTGATCATAGGAAAGACCCCGGATGTCACATGCGATATGCACGAATCTACCAGCCACCTGGAAGAGCCTGGTGCGCTGGCAGGAAAGCAGCTTTGGAATGGATACAAGTGGATCTTGGTGTTTCCGCAATCGTAAGTTTCACCAAAACTGGCTTCAACAAAGGTTTGTCAAATATAGCTCTTCTTACTAGTTCAGCGGGAATCAATCTTGGTAATCCCCGCTTTGGGGATAAATAAACTCCCATTGAGTAGAGGAGATGAGGCTACGTCGGTCAGAACAGTTAGTAAACCATCCTGTTGATCTTTGTACGTGTGGTGGGGGAAATCAGTCACATCTCAGACATTCGCCGAACTGTTTTTAACCTCTGTAACTTATGTTCTAATCGACCGATCGGCGTGATCGTGCTTAAATTGATGAGAAGGATGAGTTCTAAAATTTAATTCGACTAGTTGATAGTTTACGTTTTGTTTGAAAATCGTAAGGATGGAAAGTGATTTAAAATT
Nsilvanus_GermanyCove_N1017 TCTGATTCTAATGGAGTTATCAAAAATATATGTTTCTGTTCTTGCATTTTTGAAAATTTATTTATTATTAAAAATACATATTCTTAAAGATGTTAAATCAACATTTGCAAACATATTTGACATTTTGAGCACTTTCATTTGCAGTAACAATTATTTAAATACATACAGAAGTTACGCCATAAGAAGGGAATTTTCTCTTTAACATTACGGAGTTCACTTTGCAACAATTTATATATCACTAAACT-TTGGTTTAAAATTTATAAAAATGTGTATATGGTCATAATTTTATACGGTAAATTTAAGTATGGACAAAAATATAGGTTTTTCGTACCGCTATCCCTACCTTGTTTCATAAAATAAACTATATTCATATATTTC------GGAATTTTATCGTGGTAGGATGCAGTTCTCCACTGGGCCTGATGACCGGTGCCGTCCAAGACTGGCAGATCAGTGTCAGTTCCATGGCTGATCATAGGAAAGACCCCGGATGTCACATGCGATATGCACGAATCTACCAGCCACCTGGAAGAGCCTGGTGCGCTGGCAGGAAAGCAGCTTTGGAATGGATACAAGTGGATCTTGGTGTTTCCGCAATCGTAAGTTTCACCAAAACTGGCTTCAACAAAGGTTTGTCAAATATAGCTCTTCTTACTAGTTCAGCGGGAATCAATCTTGGTAATCCCCGCTTTGGGGATAAATGAACTCCCATTGTGTAGATGAAGATGGGCTGCGTCGGCCAGGTCGG------------------------TGTACGTGTGGTGGGGGAAATCAGTCACATTTCAGACACTCACCGACCTGTTTCTAACCTCTGTGACTTATGTTCTAATCGACCGATCGGCGTGATCGTGCTTAAATTGATGAGAAGGATGAGTTCTAAAATTTAATTCGACTAATTGATAGTTTACGTTTTGTTTGAAAATCGTATGGATGGAAAGTGATTTAAAATT
Nstupkai_BlowholeWOS_N285 TCTGATTCTAATGGAGTTATCAAAAATATATGTTTCTGTTCTTGTATTTTTGAGAATTAATTTATTTTTAAAAATACATATCTTTAAAGATGTTAAATCAACATTTGAAAACATATTTGAAATTTTGAGAACTTTCATTTGCAGTAACGATTATTTAAATACATACAGAAGTTACGCCATAAAAAGATAATTTTCTCTTTAACATTACGGAGTTCACTTTGTAACAATTTATATATCACTAAACTATTGGTTTAAAATTTATAAAAAATTGTATATAGGCATAATTTTATACGCTAAATTCAAGTATGGATTAAAATATAGATTTTTCGTACCGCTATCCCTACCTTGTTTCATAAAATAAACTATATTCATATATTTCGGAACTGAAATTTTATCGTGGTAGGATGCAGTTCTCCACTGGGCCTGATGACCGGTGCCGTCCAAGACTGGCAGATCAGCGTCAGTTCCATGGCTGATCATAGGAAAGACCCCGGATGTCACATGCGATATGCACGAATCTACCAGCCACCTGGAAGAGCCTGGTGCGCTGGCAGGAAAGCAGCTTTGGAATGGATACAAGTGGATCTTGGTGTCTCCGCAATCGTAAGTTTCACCAAAACTGACTTCAACAAAAGTTTGTCAAATAAAGCTCTTCTTACTAGTTCAGCGGGAATCAATCTTTGTAATCCCCGCTTTGGGGATAAATGAACTCCCATTGTGTAGAGGAAGGTGGGCTGCGTCGGCCAGGTCGATTACTAATCCACCCCCCTCATCTTTGTACGTGTGGTGGGGGAAATCAGTC---------------------------------------------------------------------------------------------------CTAAAATTTTATTTGACTAGTTTATAGTTTACGTTTTATGTGAAAATTGTATGGATGGAAAGTGATTTAAAATT
Nstupkai_Blowing_N356 --------------------------------------------------------------------------------------------TTAAATCAACATTTGAAAACATATTTGACATTTTGAGCATTTTCATTTGCAGTAACAATTATTTAAATACATACAGAAGTTACGCCATAAGATGGGAATTTTCTCTTTTACATTACGGAGTTCACTTTGTAACAATTTATATATCACT-AACTATTGGTTTAAAATTTATAAAAATGTGTATATGGTCATCATTTTATGCGGTAAATTTAAGTATGGATAAAAATATAGGTTTTTCGTACCGCTATCCCTACCTTGTTTCATAAAATAAACTATATTCATATATTTCGGAACTGAAATTTTATTATGCTAGGATGCAGTTCTCCACTGGGCCTGATGACCGGTGCCGTCCAAGACTGGCAGATCAGCGTCAGTTCCATGGCTGATCATAGGAAAGACCCCGGATGTCACATGCGATATGCACGAATCTACCAGCCACCTGGAAGAGCCTGGTGCGCTGGCAGGAAAGCAGCTTTGGAATGGATACAAGTGGATCTTGGTGTTTCCGCAATTGTAAGTTTCACCAAAACTGGCTTCAACAAAGGTTTGTCAAATATAGCTCTTCTTACTAGTTCAGCGGGAATCAATCTTTGTGATCCCCGCTTTGGGGATAAATGAACTCCCATTGTGTAGAGGAAGATGGCCTGCGTCGACCAGGTCGGTTACTAATCCACCCCCCTCATCTTTGTACGTGTGGTGGGGGAAATCAGTCACATTTCAGGCCTTCACCAACCTGTTTTTAATTACTGTAACTTATGTTCTAATGGACCGATCG--------------------------------------------------------------------------------------------------------------
Nstupkai_LittleRiver_N293 ----ATTCTAATGGAGTTATCAAAAATATATGTTTCTGTTCTTGTATTTTTGAGAATTAATTTATTTTTAAAAATACATATCTTTAAAGATGTTAAATCAACATTTGAAAACATATTTGAAATTTTGAGAACTTTCATTTGCAGTAACGATTATTTAAATACATACAGAAGTTACGCCATAAAAAGATAATTTTCTCTTTAACATTACGGAGTTCACTTTGTAACAATTTATATATCACTAAACTATTGGTTTAAAATTTATAAAAAATTGTATATAGGCATAATTTTATACGCTAAATTCAAGTATGGATTAAAATATAGATTTTTCGTACCGCTATTCCTACCTTGTTTCATAAAATAAACTATATTCATATATTTCGGAACTGAAATTTTATCGTGGTAGGATGCAGTTCTCCACTGGGCCTGATGACCGGTGCCGTCCAAGACTGGCAGATCAGCGTCAGTTCCATGGCTGATCATAGGAAAGACCCCGGATGTCACATGCGATATGCACGAATCTACCAGCCACCTGGAAGAGCCTGGTGCGCTGGCAGGAAAGCAGCTTTGGAATGGATACAAGTGGATCTTGGTGTCTCCGCAATCGTAAGTTTCACCAAAACTGACTTCAACAAAAGTTTGTCAAATAAAGCTCTTCTTACTAGTTCAGCGGGAATCAATCTTTGTAATCCCCGCTTTGGGGATAAATGAACTCCCATTGTGTAGAGGAAGGTGGGCTGCGTCGGCCAGGTCGATTACTAATCCACCCCCCTCATCTTTGTACGTGTGGTGGGGGAAATCAGTC---------------------------------------------------------------------------------------------------CTAAAATTTTATTTGAATAGTTGATAGTTTACGTTTTATGTGAAAATTGTATGGATGGAAAGTGATTTAAAATT
Nstygius_ObeLee_N0656 TTTATGTATGAGAAGTCGATTAGGGATACACTCCAGATCATTTTTTATTCTGCCAGCTGATTTTTCTTTTCTAATCCTCATACTCAGGGAAGTCTGGTTAAGATTCATAAAGTTTTTTGA------------------------------------------CTGCACAGGTTCAAACA-----------TGTTTCTATTGAA---TCAAAGTTTGATCTATAACTAGTAACATAATACTAAAACATTGGTGCAAGACTTTTAGAATCGAAGATATCGCC--GGATTTTTCTTCGGGATAAGGGGGCTGTTTATGATATAAACTATTAAAACTT--------------------AAAATAAACTATTTTCATATATTTCTGAACTGAAATGCTATTTTGGTAGGATGCAGTTCTCCACTGGGCCTGATGACCGGTGCCGTCCAAGACTGGCAGATCAGTGTCAGTACCATGGCTGATCACAGAAAAGATCCCGGATGTCACATGCGATATGCACGAATCTACCAACCGCCTGGGAGAGCCTGGTGCGCTGGAAGGAAAGCAGCTTTGGAATGGATACAAGTGGATCTTGGGGTCTCCGCAATCGTAAGTTTTGCCAAATCTAACTTC--CTAAGTTTTACCAAATTAAGCTCTTCTTAATAGTTCAAAGTGAATAAA---------------CTTTGGGGATAAATTTACTACCATCGTGTTATTGAAGGTGGATCGCGTGTACCAGGTCGACTAGTAATCCACCTCTCTAACTTTTGTACCGGTGGTGGAGGAAACTGC---------------------------TTTTAATTGCTGTAACTTATGTCCTAATGTACAGGTCG------------------TGTCGAGTGCGGACTTCTTTAA-ATTTCATTCGACTAGTTTATAATTTATGTTTTGTGTAAAAATTGTATGGATTAAAAGTGATTTAAAAAT
Nstygius_RavenB_N1022 TTTATGTATGAGAAGTCGATTAGGGATACACTCCAGATCATTTTTTATTCTGCCAGCTGATTTTTCTTTTCTAATCCTCATACTCAGGGAAGTCTGGTTAAGATTCATAAAGTTTTTTGA------------------------------------------TTGCACAGGTTCAAACA-----------TGTTTCTATTGAA---TCAAAGTTTGATCTATAACTAGTAACATAATACTAAAACATTGGTGCAAGACTTTTAGAATTGAAGATATCGCC--GGATTTTTCTTCGGGATAAGGGGGCTGTTTATGATATAAACTATTAAAACTT--------------------AAAATAAACTATTTTCATATATTTCTGAACTGAAATTCTATTTTGGTAGGATGCAGTTCTCCACTGGGCCTGATGACCGGTGCCGTCCAAGACTGGCAGATCAGTGTCAGTACCATGGCTGATCACAGAAAAGATCCCGGATGTCACATGCGATATGCACGAATCTACCAACCGCCTGGGAGAGCCTGGTGCGCTGGAAGGAAAGCAGCTTTGGAATGGATACAAGTGGATCTTGGGGTCTCCGCAATCGTAAGTTTTGCCAAATCTAACTTC--CTAAGTTTTACCAAATTAAGCTCTTCTTAATAGTTCAAAGTGAATAAA---------------CTTTGGGGATAAATTTACTACCATCGTGTTATTGAAGGTGGATCGCGTGTACCAGGTCGACTAGTAATCCACCTCTCTAACTTTTGTACCGGTGGTGGGGGAAACTGC---------------------------TTTAAATCGCTGTAACTTATGTTCTAATGTACAGGTCA------------------TGTCGAGTGCGGACTTCTTTAA-ATTTCATTCGACTAGTTTATAATTTATGTTTTGTGTAAAAATTGTATGGATTAAAAGAGATTTAAAAAA
Ntempletoni_BaldMtns_N950 ----------------------------------------------------------------------------------------------------------AATAATTCATTTGGAATTAAAG-GACTTTCATTTGCAGCAAGAATGATCCAAATCTATTCACGTATTTCATTATAAAAAAAACAGTTTCTCTTTAACATTACAGAGTTCACTTTGTAACAATTTATATATCACTAAACTATTGGTTTAAAATTTATAAAAATTTGTATTTGCTCATAATTTTATACGCTGAATTCAAATATGGATTAAAATATAGGTTTTTCGTATAGCTATCCCTACCTTGTTTCATAAAATAAACTATATTCATATATTTCTGAACTGAAATTTTATTATGCTAGGATGCAGTTCTCCACTGGGCCTGATGACCGGTGCCGTCCAAGACTGGCAGATCAGCGTCAGTACCATGGCTGATCATAGGAAAGACCCCGGATGTCACATGCGATATGCACGAATCTACCAGCCACCTGGAAGAGCCTGGTGCGCTGGTAGGAAAGCAGCTTTGGAATGGATACAAGTGGATCTTGGTGTTTCCGCAATCGTAAGTTTCACCAAAACTGGCTTCAACAAAGGTTTGTCAAATTTAGCTCTTCTTACCAGTTCAGAGGGAATCAATCTTTGTAATCCCCGCTTTGGGGATAAATGAACTCCCATCGTGTAGAGGAAGA-----TGCATCGGTCAGGTCAGTTACTAATCCATCCTTTTGATCTTTGTACGTGTGGTGGGAGGAATCAGTCCCATTTCAGGCATTCACCG----------------------------------------------------------------------------------------------------------------------------------------------------------
Ntempletoni_ClarksCreek_N945 ------------------------------------------------------------------------------------------------------------------------------------------------------------------------------------------------------------------------------------TTATATATCACTAAACTATTGGTTTAAAATTTATAAAAATTTGTATATGGTCATAATTTTATACGATAAATTCAAGTATGGATTAAAATATAGGTTTTTCGTATAGCTATCCCTACCTTATTTCATAAAATAAACTATATTCATATATTTCTCAACTGAAATTTTATTATGCTAGGATGCAGTTCTCCACTGGGCCTGATGACCGGTGCCGTCCAAGACTGGCAGATCAGCGTCAGTACCATGGCTGATCATAGGAAAGACCCCGGATGTCACATGCGATATGCACGAATCTACCAGCCACCTGGAAGAGCCTGGTGCGCTGGTAGGAAAGCAGCTTTGGAATGGATACAAGTGGATCTTGGTGTTTCCGCAATCGTAAGTTTCACCAAAACTGGCTTCAACAAAGGTTTGTCAAATTTAGCTCTTCTTACCAGTTCAGCGGGAATCAATCTTTGTAACCCCCGCTTTGGGGATAAATGAACTCCCATCGTGTAGAGGAAGATGAGCTGCATGGGTCAGGTCAGTTACTAATCCATCCTTTTGATCTTTGTACGTGTGGTGGGAGGAATCAGTCCCATTTCAGGCATTCACCGACCTGTTTTTAATCGCTGTAACTTATGTTCTAATCGACCGATCGACGCGATCGTGCTTAAATTGATGAGAAGGATGAGTTCTAAAATTTCATTGAACTAGTTGATAATTTACGTTTT-------------------------------------
Ntempletoni_ScronceCreekRd_N1223 --------------------CAAAAATATATGTTTCTGTTCTTGTATTTTTGAAAATTAATTTATTATCAAAAATACATATTCTTAAAGATGTTAAACCAACATTTGAAAACATATTTGAAATTTTGGGAACTTTCATTTGCAGTAACAATTATTTAAATACATACAGAAGTTACGCCATAGAAAGAGAATTTTCTCTTTAACATTACAGAG--------------------ATATCACTAAACTATTGGTTTAAAATTTATAAAAATTTGTATATGGTCATAATTTTATACGCTAAATTCAAGTATGGATTAAAATATAGGTTTTTCGTATAGCCATCCCTACCTTGTTTCATAAAATAAACTATATTCATATATTTCTGAACTGAAATTTTATTATGCTAGGATGCAGTTCTCCACTGGGCCTGATGACCGGTGCCGTCCAAGACTGGCAGATCAGCGTCAGTACCATGGCTGATCATAGGAAAGACCCCGGATGTCACATGCGATATGCACGAATCTACCAGCCACCTGGAAGAGCCTGGTGCGCTGGTAGGAAAGCAGCTTTGGAATGGATACAAGTGGATCTTGGTGTTTCCGCAATCGTAAGTTTCACCAAAACTGGCTTCAACAAAGGTTTGTCAAATTTAGCTCTTCTTACCAGTTCAGCGGGAATCAATCTTTGTAATCCCCGCTTTGGGGATAAATGAACTCCCATCGTGTAGAGGAAGA-----TGCATCGGTCAGGTCAGTTACTAATCCATCCTTTTGATCTTTGTACGTGTGGTGGGAGGAATCAGTCCCATTTCAGGCATTCACCGACCTG-TTTTAACCGCTGTAACTTATGTTCTAATCGACCGATCGACGCGATCGTGCTTAAATTGATGAGAAGGAAGAGTTCTAAAATTTCATTCCACTAGTTGATAATTTACGTTTTATGTGAAAATTGTATGGATGGAAAGTGATTTAAAATT
Ntennessensis_IndianCave_N052 ---------------------------------------------------------------------------------------AGATGTTAAATCAACATTTGAAAACATATTTGACATTTTGAGCACTTTCATTTGCAGTAACAATTATTTAAATACATACAGAAATTACGCCATAAGAAGGGAATTTTCTCTTTAACATTACGGAGTTCACTTTGTAACAATTTACATATCACTAAACTATTGGTTTAAAATTTATAAAAATGTGTATATGGTCATAATTTTATACGGTAAATTTAAGTATGGATAAAAATATAGGTTTTTCGTACCGCTATCCCTACCTTGTTTCATAAAATAAACTATATTCATATATTTCGGAACTGATATTTTATTATGCTAGGATGCAGTTCTCCGTTGGGCCTGATGACCGGTGCCGTCCAAGACTGGCAGATCAGCGTCAGTTCCATGGCTGATCACAGGAAAGACCCCGGATGTCACATGCGATATGCACGAATCTACCAGCCACCTGGAAGAGCCTGGTGCGCTGGCAGGAAAGCAGCTTTGGAATGGATACAAGTGGATCTTGGTGTCTCCGCAATCGTAAGTTTCACCAAAACTGGCTTCAACAAAGGTTTGTCAAAAATAGCTCTTCTTACTAGTTCAGCGGGAATCAATCTTTGTAATCCCAGCTTTGGGGATAAATGAA---CCATTGCGTAGAGGAAGCTGGGCTGCGTCGGCCAGGTCGGTTACTAATCCACCCCCCTCATCTTTGTACGTGTGGTGGGGGAAATCAGTCACATTTCAGACATTCACCGACCTGTTTTTAACCTCTGTAACTTATGTTCTAATCGACCGATCGGCGTGATCGTGCTTAAATTGATGAGAAGGGTGAGTTCTAAAATTTAATTTGACAAGTTGATAGTTTACATTTTATGTGAAAATTGTATGGATGGAAAGTGATTTAAAATT
Ntennessensis_LittleStony_N645 ------------------------------------------------------------------------------------------------------------------ATTTGACATTTTGAGCACTTTCATTTGCAGTAACAATTATTTAAATACATACAGAAATTACGCCATAAGAAGGGAATTTTCTCTTTAACATTACGGAGTTCACTTTGTAACAATTTATATATCACTAAACTATTGGTTTAAAATTTATAAAAATGTGTATATGGTCATAATTTTATACGGTAAATTTAAGTATGGATAAAAATATAGGTTTTTCGTACCGCTATCCCTACCTTGTTTCATAAAATAAACTATATTCATATATTTCGGAACTGATATTTTATTATGCTAGGATGCAGTTCTCCGTTGGGCCTGATGACCGGTGCCGTCCAAGACTGGCAGATCAGCGTCAGTTCCATGGCTGATCACAGGAAAGACCCCGGATGTCACATGCGATATGCACGAATCTACCAGCCACCTGGAAGAGCCTGGTGCGCTGGCAGGAAAGCAGCTTTGGAATGGATACAAGTGGATCTTGGTGTCTCCGCAATCGTAAGTTTCACCAAAACTGGCTTCAACACAGATTTGTTAAATATAGCTCTTCATACTATTTTAGCGGGAATCATTCTTTGTAATCCCAGCTTTGGGGATAAATGAACTCCCATTGTGTAGAGGAAGATGGGCTGCGTCGGCCAGGTCGGTTACTAATCCACCTCCCTCATCTTTGTACGTGTGGTGGGGGAAATCAGTCACATTTCAGACATTCACCGACCTGTTTTTAACCTCTGTAACTTATGTTCTAATCGACCGATCGGCGTGATCGTGCTTAAATTGATGAGAAGGATGAGTTCTAAAATTTAATTCGACTAGTTGATAGTTTACGTTTTATGTGAAAATTGTATGCATGGAAAGTGATTTAAAATT
Ntennessensis_Watauga_N1046 TCTGATTCTAATGGAGTTATCAAAAATATATGTTTCTGTTCTTGCATTTTTGAAAATTAATTTATTATTAAAAATACATATTCTTAAAGATGTTAAATCAACATTTGAAAACATATTTGACATTTTGAGCATTTTCATTTGCAGTAACAATTATTTAAATACATACAGAAGTTACGCCATAAGAAGGGAATTTTCTCTGTAACATTACGGAGTTCACTTTGCAACAATTTATATATCACTAAACTCTTGGTTTAAAATTTATAAAAATGTGTATATGGTCATAATTTTATACGGTAAATTTAAGTATGGATAAAAATATAGGTCTTTCGTAGCGCTATCCCTACCATGTTTCATAAAATAAACTATATTCATATATTTCGGAACTGAAATTTTATTATGCTAGGATGCAGTTCTCCGCTGGGCCTGATGACCGGTGCCGTCCAAGACTGGCAGATCAGCGTCAGTTCCATGGCTGATCACAGGAAAGACCCCGGATGTCACATGCGATATGCACGAATCTACCAGCCACCTGGAAGAGCCTGGTGCGCTGGCAGGAAAGCAGCTTTGGAATGGATACAAGTGGATCTTGGCGTCTCCGCAATCGTAAGTTTCACCAAAACTGGCTTCAACAAAGGTTTGTCAAATATAGCTCTTCTTACTAGTTCAGCGGAAATCAATCTTTGTAATCCCAGCTTTGGGGATAAATGAACTCCCATTGTGTAGAGGAAGATGGGCTGCATAGGCCAGGTCGGTTACTAATCCACCCCCCTCATCTTTGAACGTGTGGTGGGGGAAATCAGTCACATTTCAGACATTCGCCGACCTGTTTTTAACCTCTGTAACTTATGTTCTAATCGACCGATCGGCGCGATCGTGCTTAAATTGATGAGAAGGATGAGTTCTAAAATTTAATTCGACTAGTTGATAGTTTACGTTTTATGTGAAAATTGTATGGATGGAAAGTGATTTAAAATT
