# Supplementary material for: ﻿New species in old mountains: integrative taxonomy reveals ten new species and extensive short-range endemism in Nesticus spiders (Araneae, Nesticidae) from the southern Appalachian Mountains
Source: Zookeys. 2023 Feb 3;1145:1–130. doi: 10.3897/zookeys.1145.96724 (PMC10208238; doi:10.3897/zookeys.1145.96724)
Supplement: Supplementary material 4 — Input alignments, analysis log files, and output tree files [file zookeys-1145-001_article-96724__-s004.zip › uce-2001729 (modified).phy]

 94 1057
Nesticus_nahaunus_Mexico_G2881 AGAA--ACACTAATACTAATCGAACGAACAGGATGTCTTGGATTTGCTCGATGGCTGAGAGCTTACTGGCATGTGTTCTGAATGTGAAATACT-----------GGGATCGTTTTTCAGAGGCAAAGATTTCTTCAATGCTTCTGACGGACCTTACTGAGATCAATGAATCTTTTATTTATGTGTTTTTCAT-ATTTCCTCCTACATCAAAGGCCCTTAGAGTGCGTACCCCTCGTATTTAAATAATAAGAAGCACAATTTGCTTGTATATATATATAAGAGGTTAAAC----------------------------ATTGAGTGAGTGGATTAAGAACAGATATTCTTTTTACGCTTAATAAGTTTGTTATTTCCAGGTGCAGCCAGCCTTGTGGAAGGCGACGTGAGTATGTCGTGCAACAGTCGCTACCCTGTGCCCATTATGTCACAGTCTGCATCTGTCCCCAGCGATCTTACCTTGGAAGAATGGCTGCAAGAAGTTCTTAGGTACAACAACAAGGGAATACAACTCGATTTTCAGTCCACGGAGGTGGTCGAACCTGCTTGCAGAGTGCTAGCAAGGGTTGCAGATCATGTAAGCACAGTTCGAAATTTG--ATTTAATATAAAAAGTTTCTGTGACAAATCAGTTAATTTCACTTAAAGGGAAGTTCAACAAATACAAGCAATTTTTTTATTATCAAAATTGAATGACGTAATCTGTATTTCAAAACTAATGACAACATGGTATCTCATCGATGTAAATCTTGTTTTGTACTATTTTCCA-CAGCATCTTGTACGTTAGATGAAATCTTAAAAAATTCTTGTCATAGTTAAATTATAGTAATGGAGTTAAATGTATCCTACGATTCAGATTTCGTTTTCTAAGGTTCATAATATATTTATGTAAAGTATTTCAAAGTGCGGTTTGCGAAAGTTCTTAGAAATTTTAGTAGTTAGAAAATCAGTTGTTAGAAATTTTAGTGAATAATTTCGTGAAAAAT---------------------------------------------------
Nsilvestrii_Hellgate_N1108 ----------------------------------AGCTCCGATCCAGGCTATGGCAAATTG-------GTTGGCGACCTGAGCCTATGATTCTGC--AGGTGGCTAAACCACGTCG-------------------------------GGCTGTTACGGGAGTGCTTTGATTTTT--------TTAGTATTATTATCCACTCACATATTAGTATTATTATAGTTAGATAACTTTTATATTTA-----------------TATATTTCCTCCTATGCATAA------GTTTATGGTTACTTAGCTTGTTTTCAGAATTTTGTCCTGTGTTACATTAATTATAGATC-TTTTTATACTAATGGTGGGTATGTTATTTTCAGGTGCAGCCAGTCTCGTGGAGGGCGACGTGAGCATGTCTTGCAACAGTCGTTACCCGGTGCCCATCATGTCACAGTCGGCAACTGTTCCCAGCGATCTTACCTTGGAAGAATGGCTGCAAGAAGTTCTTAGGTACAACAACAAGGGAATACAGCTCGATTTTCAGTCCACGGAGGTGGTCGAACCTGCTTGTAGAGTGCTGGCAAGGGTGGCCGATCATGTGAGTACAACT--------------------AAAAGAAT------------------------TTTGAATTTAACCTCCGTTTACATGGAAAATACACCTGAAATCGAAAGCGGGTAATTTACTCAATATTTCCCAGTC-------------------------------TGGATTTCGTATAGTTTCCTTACACCCCTTTCCCTATCGAGGGAAATTAGCAAGCGGTTATGCCTTGGACACATGAAGGTTTTAAAAGTAAGAG------GCAACACAAATCTGACATAACAGTATTCACACGGT----------GGTTTTTCAACCTAAGACCTTCGTGCGTTCCACAGAATATCAATAT---------CATTCGTCGGCTATCTTG------------------TAACTATGGCAATTAGAGTGATGAAGTAAATGAACTTAAGGAATTT--------
Narcheri_Cheaha_N023 -------------------------------------------------------------------------------------------------------------------------------------------------------------------------------------------------------------------------------------------------------------------------------------AAGAGATGAAGTTCATTAAGTGAACATGTTTTAAGAGTGTAGTGAGTGAGTGTATTAAGCAGAGATA-TTTTTTTACGGTTAATAAGTTTGTTATTTCCAGGTGCAGCCAGTCTTGTGGAAGGCGATGTGAGTATGTCGTGCAACAGTCGTTATCCGGTGCCCATCATGTCACAGTCCGCATCTATTCCCAGCGATCTCACCTTGGAAGAATGGCTGCAAGAAGTTCTTAGGTACAACAACAAGGGAATACAACTCGATTTTCAGTCCACGGAGGTGGTCGAACCTGCTTGTAGAGTGCTGGCAAGGGTTGCAGATCATGTAAGCAGAGTTCGAAATTTG--ATTTAATATAAAAGTTTCGGCTAAAAAATCAATTAACTTCACCTAAAACGAAGTTCAATAAATACAAGCAATTGCTTTT-AAGCGAAATTTAATGGCGTAATCTATATTTCATAACTAACGGCCACATGACATTTAATTGATGCAAATCTTGTTTTGCACTATTTCCCAGAAGCATCTTGTACTTTAAATGAAACCTTAAAAAAATCTTGTCATGGTTAAATTAAAGTAATGGAGTTAAATGTATTCCACGGTTCAGATTTCATTTTCTAAGTTTCATGATGCATCTTTTAAAAGTATTTCAAGGTGTGGTTTGCAAAAGTTCTTGGAAATTTTAGCAGTTAGAAAATCACTTATTAGAAATGTCATTGAATAATTTCTTAAAAAA-ATATTATAATTTAAATAACGATAAAAATTAATTGAAATAATTTAAAGACAA
Narcheri_MillShoalCreek_N727 ----------------------------------------------------------------------------------------------------------------------------------------------------------------------------------------------------------------------------------------------------------------------------------------------------------------------------------------G-------CACAGATCTTTTTTTTACGGTTAATAAGCTTGTTATTTCCAGGTGCAGCCAGTCTTGTGGAAGGCGATGTGAGTATGTCGTGCAACAGTCGTTATCCGGTGCCCATCATGTCACAGTCCGCATCTATTCCCAGCGATCTCACCTTGGAAGAATGGCTGCAAGAAGTTCTTAGGTACAACAACAAGGGAATACAACTCGATTTTCAGTCCACGGAGGTGGTCGAACCTGCTTGTAGAGTGCTGGCAAGGGTTGCAGATCATGTAAGCAGAGTTCGAAATTTG--ATTTAATATAAAAGTTTCCGC---------------------------------------------------------------------------------------------------------------------------------------------------------------------------------------------------------------------------------------------------------------------------------------------------------------------------------------------------------------------------------------------------------------------------------
Nbarri_Bishop_N1072 AGAAAAAACCTAACACGAATCGAACGAACAGGATGTCTTGGATTTGCTTGATGACTAAGAGTTTACGGGCATGCGATCTGAATGTAAGATATCGCTGAAATAGTTGAATTGTATTTCAGAGGCACATATTTCCCCCCTGCCTCTGACGGACGTTACTGAGATCATTGAACTTTTCCTTTATGTGGATCTTATGATATACCCCTGTGTCAGAGTCACTTTCGGTGTTTACCTCTCGTATTTGAATAATAGGAAGCACACTATGCTTGTGACTATATAGAAGAGGTGAAGTACATTGAGGTAGCATATTTTAAGAGTGTAGTGAGTTAGTGGATTAAG-----ATCTTTTTT-AACTGTTAATAAGTTTGTTATTTCCAGGTGCAGCCAGTCTTGTGGAAGGCGATGTGAGTATGTCATGCAACAGTCGTTACCCAGTGCCCATCATGTCACAGTCTGCATCTATTCCCAGCGATCTCACCTTGGAAGAATGGCTGCAAGAAGTTCTTAGGTACAACAACAAGGGAATACAACTCGATTTTCAGTCCACGGAGGTGGTCGAACCTGCTTGCAGAGTGCTGGCAAGGGTTGCAGATCATGTAAGCACAGTTCGAAATTTGTGATTTAATATAAAAAATTTCTCTGACAAATCAGTTAACCTCACTTAAAATGAAGTTCAATAAATACAAGCAATTTTTTT--AATCGAATTTGAATGACGTAATCTATATGTCATAAGTAATGGCAACATGGTATTTAATCGATGCAAATCTTGTTTTGTACTATTTCCCACCAGCATTTTGTACCTTAAATGAAATCTTAAAAAAATCTTGTGATGGTTAAATTATAGTAATGGAGTCAAATGTGTTCTACGATTCAGATTTAATTTTCTAAGGTTCGTAATGCATCTACGTATAGTATTTGAAGGTGTGATTTGCAAAAGTTCTTGGAAATTTTAGCAGTTAGAAAATCAGTTATTAGAAATTTTAGTGAATAATTTCGAAAAAATAATATT----------------------------------------------
Nbarri_LostCoveCave_N0065 ---------------------------------------------------------------------------------------------------------------------------------------------------------------GATCATTGAACTTTTCCTTTATGTGGATCTTATGATATACCCCTGTGTCAGAGTCACTTTCGGTGTTTACCTCTCGAATTTGAATAATAGGAAGCACACTATGCTTGTGACTATATAGAAGAGGTGAAGTACATTGAGGTAGCATATTTTAAGAGTGTAGTGAGTTAGTGGATTAAG--------CTTTTTTAACTGTTAATAAGTTTGTTATTTCCAGGTGCAGCCAGTCTTGTGGAAGGCGATGTGAGTATGTCATGCAACAGTCGTTACCCAGTGCCCATCATGTCACAGTCTGCATCTATTCCCAGCGATCTCACCTTGGAAGAATGGCTGCAAGAAGTTCTTAGGTACAACAACAAGGGAATACAACTCGATTTTCAGTCCACGGAGGTGGTCGAACCTGCTTGCAGAGTGCTGGCAAGGGTTGCAGATCATGTAAGCACAGTTCGAAATTTGTGATTTAATATAAAAAATTTCTCTGACAAATCAGTTAACCTCACTTAAAATGAAGTTCAATAAATACAAGCAATTTTTTT--AATCGAATTTGAATGACGTAATCTATATGTCATAAGTAATGGCAACATGGTATTTAATCGATGCAAATCTTGTTTTGTACTATTTCCCACCAGCATTTTGTACCTTAAATGAAATCTTAAAAAAATCTTGTGATGGTTAAATTATAGTAATGGAGTCAAATGTGTTCTACGATTCAGATTTAATTTTCTAAGGTTCGTAATGCATCTACGTATAGTATTTGAAGGTGTGATTTGCAAAAGTTCTTGGAAATTTTAGCAGTTAGAAAATCAGTTATTAGAAATTTTAGTGAATAATTTCGAAAAAAAAATATTATAATTTAAATAACGATAAAAACAAATTGAAATAAATTAAAGACAA
Nbarri_eyed_ClayCave_G2082 AGAAAAAATCTAACACGAATCGAACGAACAGGATGTCTTGGATTTTCTTCATGACTAAGAGCTTACGGGCATGTGATCTGAATGTAAGATACCGCTGAGAGAGTTGAATTGTATTTCAGAGGCAAATATTTCTCCCCTGCCTCTGACGGACGTTACTGAGATCATTGAACTTTTCCGTTATGTGGATCTTATGATATACCCC--TAGCAGAGGCACTTTCGGTATGTACCTCTCGTATTTGAATAATAGGAAGCACACTGTGCTTGTGACTATATATAAGAGGTGAAGTACATTGAGGTAGCATATTTTAA-AGTGTAGTGAGTGAGTGGTTTAAACACAAATCTTTTTTTAACTGTTAATAAGTTTGTTATTTACAGGTGCAGCCAGTCTTGTGGAAGGCGATGTGAGTATGTCGTGCAACAGTCGTTACCCAGTGCCCATCATGTCACAGTCTGCATCTATTCCCAGCGATCTCACCTTGGAAGAATGGCTGCAAGAAGTTCTTAGGTACAACAACAAGGGAATACAACTCGATTTTCAGTCCACGGAGGTGGTCGAACCTGCTTGCAGAGTGCTGGCAAGGGTTGCAGATCATGTAAGCACAGTTCGTAACTTGTGATTTAATATAAAAGTTTTCTCTGACAAATCAGTTAACCTCACTTAAAACGAAGTTCAATAAATACAAGCAATTTTTTTAAAATCGAAATTGAATGACGTAATCTATATTTCATAACTAATGGAAACATGTTATTTAATCGATGCAAATCTTGTTTTGTACTATTTCCCAGCAGCATCTTGTACCTTAAATGAAATCGTAAAAAAATCTTGTCATGGTTAAATTATAGTAATGGAGTCAAATGTGTTCTACGATTCAGATTTCATTTTCTAAGGTTCATAATGCATCTACGTAAAGTATTTCAAGGTGTGGTTTGCAAAAGTTCTTGGAAATTTTAGCAGTTAGAAAATCAGTTATTAGAAATTTTAGTGAATAATTTCGCAAAAAAAATATTATAATTTAAATAACGATAAAAATAAATTGAAATAAATTAAAGACAA
Nbarrowsi_Gregorys_N270 AGAAAAATACTAACACGATTCGAATGAACAGGATGTCTTGGATTTGCTTGATGACTAAGAGTTTACGGGCATGCGATCTGAATGGTAGATACCGCTGAAATAGTTGAATTGTATTTCAGAGGCAAATATTTCTCCCCTGCCTCTGACGCACGTTACTGAGATCATTGAACTTTTTCGTTATGTGGATCTTATGATATTTCCCTGTAGCAGAGGCACTTTCGGTGTGTACCTCTCGTATTTGAATAATAGGAAGCACACTATGCTTGTGATTATATATAAGAGATGAAGTACATTGAGGTAGCATATTTTAAGAGTGTAGTGAGTTAGTGGATTAAG-----ATCTTTTTT-AACTGTTAATAAGTTTATTATTTCCAGGTGCAGCCAGTCTTGTGGAAGGCGATGTGAGTATGTCGTGCAACAGTCGTTACCCGGTGCCCATCATGTCACAGTCTGCATCTATTCCCAGCGATCTCACCTTGGAAGAATGGCTGCAAGAAGTTCTTAGGTACAACAACAAGGGAATACAACTCGATTTTCAGTCCACGGAGGTGGTCGAACCTGCTTGCAGAGTGCTGGCAAGGGTTGCAGATCATGTAAGCACAGTTCGAAATTTGTGATTTAATATAAAAGTTTTCTCTGACAAATCAGTTAACCTCACTTAAAATGAAGTTCAATAAATACAAGCAAATTTTTT--AATCGAATTTGAATGACGTAATCTATATGTCATAAGTAATGGCAACATGGTATTTAATCCATGCAAATCTTGTTTTGTACTATTTCCCACCAGCATTTTGTACCTTAAATGAAATCTTAAAAAAAACTTTTGATGGTAAA-TTATAGTAATGGAGTCAAATGTGTTCTACGATTCAGATTTAATTTTCTAAGGTTCGTAATGCATCTACGTAT-------------------------------------------------------------------------------------------------------------------------------------------------
Nbarrowsi_Tuckaleechee_N360 ---------------CGAATCGAATGAACAGGATGTCTTGGATTTGCTTGATGGTTAAGAGTTTACGGGCATGCGTTCTGAATGACAGATACCGCTGAAATAGTTGAATTGTATTTCAGAGGCAAATATTTCTCCCCTGCCTCTGACGCACGTTACTGAGATCATTGAACTTTTTCGTTATGTGGATCTTATGATATATCCCTGTAGCAGAGGCACTTTCGGTGTGTACCTCTCGTATTTGAATAATAGGAAGCACACTATGCTTGTGATTATATATAAGAGATGAAGTACATTGAGGTAGCATATTTTAAGAGTGTAGTGAGTTAGTGGATTAAG-----ATCTTTTTT-AACTGTTAATAAGTTTATTATTTCCAGGTGCAGCCAGTCTTGTGGAAGGCGATGTGAGTATGTCGTGCAACAGTCGTTACCCGGTGCCCATCATGTCACAGTCTGCATCTATTCCCAGCGATCTCACCTTGGAAGAATGGCTGCAAGAAGTTCTTAGGTACAACAACAAGGGAATACAACTCGATTTTCAGTCCACGGAGGTGGTCGAACCTGCTTGCAGAGTGCTGGCAAGGGTTGCAGATCATGTAAGCACAGTTCGAAATTTGTGATTTAATATAAAAGTTTTCTCTGACAAATCAGTTAACCTCACTTAAAATGAAGTTCAATAAATACAAGCAAATTTTTT--AATCGAATTTGAATGACGTAATCTATATGTCATAAGTAATGGCAACATGGTATTTAATCCATGCAAATCTTGTTTTGTACTATTTCCCACCAGCATTTTGTACCTTAAATGAAATCTTAAAAAAAATCTTTTGATGGTAAATTATAGTAATGGAGTCAAATGTGTTCTACGATTCAGATTTAATTTTCTAAGGTTCGTAATGCATCTACGTATAGTATTTGAAGGTGTAATTTGCAAAAGTTCTTGGAAATTTTAGCAGTTAGAAAATCAGTTATTAGAAATTTTAGTGAATAATTTCGAAAAAAA-ATATTATAATTTAAATAACGATAAAAACAAATTGAAATAAATTAAAGA---
Nbishopi_DryFalls_N150 ---------------------GAACGAACAGGATGTCTTGAATTTGCTTGATGACTAAGAGTTTACGGGCATGCGATCTGAATGTAAGATACCGCTGAAATAGTTGAATTGTATTCCAGAGGCAAATATTTCTCCCCTGCCTCTGACGGACGTTACTGAGATCATTGAACTTTTCCTTTATGTGGATCTAATGATATACCCCTGTAGCAGAGGCACTTTCGGTGTGTACCTCTCGTATTTGAATAATAGGAAGCACACTATGCTTGTGACTATATAGAAGAGGTGAAGTACATTGAGGTAGCATATTTTAAGAGTGTAGTGAGTGAGTGGATTAAGCACAGATCTTTTTTTTACGGTTAATAAGTTTGTTATTTCCAGGTGCAGCCAGTCTTGTGGAAGGCGATGTGAGTATGTCGTGCAATAGTCGTTACCCGGTGCCCATCATGTCACCGTCTGCATCTATTCCCAGCGATCTCACCTTGGAAGAATGGCTGCAAGAAGTTCTTAGGTACAACAACAAGGGAATACAACTCGATTTTCAGTCCACGGAGGTGGTCGAACCTGCTTGCAGAGTGCTGGCAAGGGTTGCAGATCATGTAAGCACAGTTCGAAATTTGTGATTCAATATAAAAGTTTTCTCTGACAAATCAGTTAACCTCACCTAAAATGAAGTTCAATAAATACAAGCAATTTTTTTAAAATCGAAATTGAATGACGTAATCTATATTTCATAACTAATGGCAACATGGTAATTAATCGATGCAAATCTTGTTTTGTACTATTTCCCAGCAGCATCTTGTACGTTAAATGAAATCTTAAAAATTCTAAAATATATTTAAATTACAGTAATGGACTCAAATGCGTGTTACGATTCAGATATTATTTTCTAAGGTTCATAATGCATCTATGTAATGTATTTCAAGGTGTGGTTTGCAAAAGTTCTTAAAATTTTTTCGAATTAGAAAAT------TAAGAAATTTTAGTGAATAAT---------------------------------------------------------------
Nbishopi_PoleCr_Chattooga_N885 -------------------------------------------------------------------------------------------------------------------------------------------------------------------------------------------------------------------------------------------------------------------------------------------------------------------TTAAGAGTGTAGTGAGTTAGTAGATTAAG-----ATCCTTTTTTAACTGTTAATAAGTTTATTATTTCCAGGTGCAGCCAGTCTTGTGGAAGGCGATGTGAGTATGTCGTGCAACAGTCGTTACCCGGTGCCCATCATGTCACCGTCTGCATCTATTCCCAGCGATCTCACCTTGGAAGAATGGCTGCAAGAAGTTCTTAGGTACAACAACAAGGGAATACAACTCGATTTTCAGTCCACGGAGGTGGTCGAACCTGCTTGCAGAGTGCTGGCAAGGGTTGCAGATCATGTAAGCACAGTTCGAAATTTGTGATTCAATATAAAAGTTTTCTCTGACAAATCAGTTAACCTCACCTAAAATGAAGTTCAATAAATACAAGCAATTTTTTTAAAATCGAAATTGAATGACGTAATCTATATTTCATAACTAATGGCAACATGGTAATTAATCGATGCAAATCTTGTTTTGTACTATTTCCCAGCAGCATCTTGTACGTTAAATGAAATCTTAAAAATTCTAAAATATATTTAAATTACAGTAATGGACTCAAATGCGTGCTACGATTCAGATATTATTTTCTAAGGTTCATAATGCATCTATGTAATGTATTTC-----------------------------------------------------------------------------------------------------------------------------------------
Nbishopi_StandingIndian_N131 AGAAAAAACCTAACATGA-TCGAACGAACAGGATGTCTTGAATTTGCTTGATGATTAAGAGTTTACGGGCATGCGATCTGAATGTAAGATACCGCTGAAATAGTTGAATTGTATTTTATTGGCAAATATTTCTCCCCTGCCTCTGACGGACGTTACTGAGATTATTGAACTTTTCCGTTATGTGGATCTTATGATATACCCCTGTAGCAGAGGCACTTTCGGTGTGTACCTCTCGTATTTGAATAATAGGAAGCACACTATGCTTGTGACTATATATAAGAGGTGAAGTACATTGAGGTAGCATATTTTAAGAGTGTAGTGAGTTAGTAGATTAAG-----ATCCTTTTTTAACTGTTAATAAGTTTATTATTTCCAGGTGCAGCCAGTCTTGTGGAAGGCGATGTGAGTATGTCGTGCAACAGTCGTTACCCGGTGCCCATCATGTCACCGTCTGCATCTATTCCCAGCGATCTCACCTTGGAAGAATGGCTGCAAGAAGTTCTTAGGTACAACAACAAGGGAATACAACTCGATTTTCAGTCCACGGAGGTGGTCGAACCTGCTTGCAGAGTGCTGGCAAGGGTTGCAGATCATGTAAGCACAGTTCGAAATTTGTGATTCAATATAAAAGTTTTCTCTGACAAATCAGTTAACCTCACCTAAAATGAAGTTCAATAAATACAAGCAATTTTTTTAAAATCGAAATTGAATGACGTAATCTATATTTCATAACTAATGGCAACATGGTAATTAATCGATGCAAATCTTGTTTTGTACTATTTCCCAGCAGCATCTTGTACGTTAAATGAAATCTTAAAAATTCTAAAATATATTTAAATTACAGTAATGGACTCTAATGCGTGCTACGATTCAGATATTATTTTCTAAG----------------------------------------------------------------------------------------------------------------------------------------------------------------------
Nbrimleyi_NewberryCr_N984 ----------------GAATCGAGCGAACATGATGTCTTGGATTTACTTGATGACTAAGAGCTTACGGGCATGTGATCTGAATGTCAGATACCGCTGAAATAGTTGAATTTTATTTCAGAGGCAACTATTTCTCCCCTGCTTCTGACGAACGTTACTGAGGTCATTGAA-TTTTCCTTTCTGTGGATTTTATGATATACCCCTATATCAGAGGCACTTTCGGTGTGTACCTCTCGTATTTGAATAATAGGAAGCACACTATGCTTGTGACTATATAGAAGAGGTGAAGTACATTGAGGTAGCATATTTTAAAAGTGTAGTGAGTGAGTGGATTAAGCACAAATA-TTTTTTTACGGTTAA----CATGTTAATTCCAGGTGCAGCCAGTCTCGTGGAAGGCGATGTGAGTATGTCGTGCAACAGTCGTTACCCGGTACCCATCATGTCACAGTCTGCATCTATTCCCAGCGATCTCACCTTGGAAGAATGGCTGCAAGAAGTTCTTAGGTACAACAACAAGGGAATACAACTCGATTTTCAGTCCACGGAGGTGGTCGAACCTGCTTGCAGAGTGCTGGCAAGGGTTGCAGATCATGTAAGCACTGTTCGAAATTTGTGATTTAATATAAAAGGTTTCTCTGACAAATCAGTTAACCTCACCTAAATC---GTTCAATAAATACAAGCAATTTTTTTAAAATCGAAATTGAATGACGTAATCTATATTTCATAACTAATGGCAACATGGTAATTAATCGATGCGAATCTTGTTTTCTACTATTTCCCAGCAGCATCTTGCACCTTAAATGAAATCTTAAAAAAATCCTGTCATGGTTAAATTATAGTAATGGAGTCAAATGTGTTCTACGAGCCGGATTTCATTTTCTAAGGTTAGTAATGCATCTACGTAAAGTATTTCAAGGTGTGGTTTGCAAAAGTACTTGAAAATTTTAGCAGTTAGAAAATCAGTTATTAGACATTTTGGTGAATAATTTAGCAAAAAAAATATTATAATTTAAATAACGATAAAAATAAATTGAAATAAATTAAAGACAA
Nbrimleyi_RumblingBald_N241 ----------------------------------GTCTTGAATTTACTTGATGGCTAAAAGCTTACGGGCATGCGATCTGAATGTCAGATACCGCTGAAATAGTTGAATTGTTTTTCAGAGGCAAATATTTCTCCCCTGCCTCTGACGGACGTTACTGAGGTCATCGAA-TTTTCCTTTCTGTGAATCTTATGATATACCCCTATATCAGAGGCACTTTCGGTGTGTACCTCTCGTATTTGAATAATAGGAAGCACACTATGCTTGTGACTATATAGAAGAGGTGAAGTACATTGAGGTAGCATATTTTAAGAGTGTAGTGAGTGAGTGGATTAAGCACAAATA-TTTTTTTACGGTTAA----CATGTTAATTCCAGGTGCAGCCAGTCTCGTGGAAGGCGATGTGAGTATGTCGTGCAACAGTCGTTACCCGGTACCCATCATGTCACAGTCTGCATCTATTCCCAGCGATCTCACCTTGGAAGAATGGCTGCAAGAAGTTCTTAGGTACAACAACAAGGGAATACAACTCGATTTTCAGTCCACGGAGGTGGTCGAACCTGCTTGCAGAGTGCTGGCAAGGGTTGCAGATCATGTAAGCACAGTTCGAAATTTGTGATTTAATATAAAAGGTTTCTCTGACAAATCAGTTAACCTCACCTAAATCGAAGTTCAATAAATACAAGCAATTTTTTTAAAATCGAAATTGAATGACGTAATCTATATTTCTTAACTAATGGCAACATGGTAATTAATCGATGCAAATCTTGTTTTGTACTATTTCCCAGCAGCATCTTGTACCTTAAATGAAATCTTAAAAAAATCCTGTCATGGTTAAATTATAGTAATGGAGTCAAATGTGTTCTACGAGCCGGATTTCATTTTCTAAGGTTCGTAATGCATCTACGTAAAGTATTTCAAGGTGTGGTTTGCAAAAGTACTTGAAAATTTTAGCAGTTTGAAAATCAGTTATTAGAAATTTTAGTGAATAATTTAGCAAAAAAAATATTATAATTTAAATAACGATAAAAATAAATTGAAATAAATTAAAGACAA
Ncanei_Egypt_N958 ---------------------------------------------------------------------------------------------------ATAGTTGAATTGTATTTCAGAGGCAAATATTTCTTCCCTGCCTCTGACGAACGTTACTGAGGTCATTGAA-TTTTCCTTTATGTGGATCTTATGATATACCCCTATATCAGAGGCACTTTCGGTGTGTACCTCTCGTATTTGAATAATAGGAAGCACACTATGCTTGTGACTATATAGAAGAGGTGAAGTACATTGAGGTAGCATATTTTAAGAGTGTAGTGAGCGAGTGGATTAAGCACAAATA-TTTTTTTACGGTTAA----CATGTTAATTCCAGGTGCAGCCAGTCTCGTGGAAGGCGATGTGAGTATGTCGTGCAACAGTCGTTACCCGGTACCCATCATGTCACAGTCTGCATCTATTCCCAGCGATCTCACCTTGGAAGAATGGCTGCAAGAAGTTCTTAGGTACAACAACAAGGGAATACAACTCGATTTTCAGTCCACGGAGGTGGTCGAACCTGCTTGCAGAGTGCTGGCAAGGGTTGCAGATCATGTAAGCACAGTTCGAAATTTGTGATTTAATGTAAAAGGTTTCTCTGACAAATCAGTTAACCTCACCTAAAACGAAGTTC---ATATACAAGCAATTTTTTTAAAATCGAAATTGAACGACGTAATCTATATTTCATAACTAATGACAACAT----ATTAATCGATGCAAATCTTGTTTTGTACTATTTCCCAGCAGCATCTTGCACCTTAAATGAAATCTTAAAAAAATCTTGTCCTGATTAAATTATAGTAATGGAGTCAAATGTGTTCTACGATTCAGAGTTCATTTTCTAAGGTTCGTAATACATCTACGTAAAGTATTTCAAGGTGTGGTTTGCAAAAGTACTTGAAAATTTTAGCAGT--------------------------------------------------------------------------------------------------
Ncarolinensis_Grandfather_N218 AGAAAAAAACTAACACGAATCGAACGAACAGGATGTCTTGGATTTGCTTGATGGCTAAGAGCTTACGGGCATGCGATCTGAATGTCAGATACCGCTGAAATAGTTGAATTGTATTTCAGAGGCAAATATTTCTCCCCTGCCTCTGATGGAC--------GGTCATTGAA-TTTTCCTTTATGTGGATCTTATGATATACCCCTATATCAGAGGCACTTTCGGTGTGTACCTCTCGTATTTGAATAATAGGAAGCGCACTATGCTGGTGACTATATAGAAGAGGTGAAGTACATGGAGATAGCATATTTTAAGAGTGTCGTGAGTGAGTGGATTAAACACAAATC-TTTTTTTACGGTTAAT-----TGTTATTTCCAGGTGCAGCCAGTCTTGTGGAAGGCGATGTGAGTATGTCTTGCAACAGTCGGTACCCGGTGCCCATCATGTCACAGTCTGCATCTATTCCCAGCGATCTCACCTTGGAAGAATGGCTGCAAGAAGTTCTTAGGTACAACAACAAGGGAATACAACTCGATTTTCAGTCCACGGAGGTGGTCGAACCTGCTTGCAGAGTGCTGGCAAGGGTTGCAGATCATGTAAGCACAGTTCGAAATTTGTGATTTAATATAAAAGTTTTCTCTGACAAATCAGTTAACCTCACTTAAAACGAAGTTCAATAAATACAAGCAATTTTTTAAAAATCGAAATTGAATGACGTAATCTATATTTCATAACCAATGGCAACGTGTTATTTAATCGATGCAAATCTTGTTTTGTACTATTTCTCAGCAGCATCTTCTACCTCAAATGAAATCTTAAAAAAATCTTGTCACTTTTAAATTATAGTAATGGAGTCAAATGTGTTCTACGATTCAGATTTCATTTTCTAAGGTTCGTAATGCATCTACGTAAAGTATTTCAAGGTGTGGTTTGCAAAAGTTACTGGAAATTTTAGCAGTTAGAAAATC-----------------------------------------------------------------------------------------
Ncarolinensis_LinvilleCaverns_N227 -------------------------------------------------------------------------------------------------------------------------------------------------------------------------------------------------------------------------------------------------------------------------------------------------------------------------------------------------------------------------------------------------------TGTGGAAGGCGATGTGAGTATGTCTTGCAACAGTCGTTACCCGGTGCCCATAATGTCACAGTCTGCATCTATTCCCAGCGATCTCACCTTGGAAGAATGGCTGCAAGAAGTTCTTAGGTACAACAACAAGGGAATACAACTCGATTTTCAGTCCACGGAGGTGGTCGAACCTGCTTGCAGAGTGCTGGCAAGGGTTGCAGATCATGTAAGCACAGTTCGAAATTTGTGATTTAATATAAAAGTTTTCTC---------------------------------------------------------------------------------------------------------------------------------------------------------------------------------------------------------------------------------------------------------------------------------------------------------------------------------------------------------------------------------------------------------------------------------
Ncarteri_English_N031 ATAAAAAACCTAACACGAATCGAACGAACAGGATGTCTTGGATTTGCTTGATGACTAAGAGTTTACGGACATGCGATATGAATGCAAGATACCGCTGAAATAGTTGAATTGTATTTCAGAAGCAAATATTTCTCCCCTGCCTCTGACGGACGTTACTGAGATCATTGAACTTTTCCTTTATGTGGATCTTATGATATACCCCTGTATCCGAGGCACCT-------------CTCATATTTGAATAATAGGAAGCACACTATACTTGTGACTATATATAAAAGGTGAAGTACATTGAGGTAGCATATTTTAAGAGTGCAGTGAGTTAGTGGATTAAG-----ATCTTTTTTTAACTGTTAATAAGTTTATTATTTCCAGGTGCAGCCAGTCTTGTGGAAGGCGATGTGAGTATGTCGTGCAACAGTCGTTACCCGGTGCCCATCATGTCACAGTCTGCATCTATTCCCAGCGATCTCACCTTGGAAGAATGGCTGCAAGAAGTTCTTAGGTACAACAACAAGGGAATACAACTCGATTTTCAGTCCACGGAGGTGGTCGAACCTGCTTGCAGAGTGCTGGCAAGGGTTGCAGATCATGTAAGCACAGTTCGAAATTTGTGATTTAATAAAAAACTTTTCTCTGACAAATCAGTTAACCTCACTTAAAACGAAGTTCAATAAATACAAGCAATTTTTTTAAAATCGAAATTGAATGACATAATCTATATTTCATAACTAATGTCAACATCTTATTTAAACGATTCAAATCTTGTTTTGTGCCATTTCCCAGCAGCATCTTGTACCTTAAATGAAATCTTAAAACAATCTTGTCATGGTTAAATTATAGT----------AATGTGTTCTACGATTCAGATATCATTTTCTAAGGTTCGTAATGCATCTACGTAAAGTATTTCAAGGTGTGGTTTGCAAAAGTTTTTGGAAATTTTAGCAGTTAGAAAATCAGTT---AGAAATTTTAGTGAATAATTTCGCAAAAAAAATATTATAATTTAAATAACGATAAAAATAAATTGAAATAAATCAAAGACAA
Ncarteri_LaurelCave_nearTYPE_N0296 ATAAAAAGCCTAACACGAACCGAACGAACAGGATGTCTTGGATTTGCTTGATGACTAAGAGTTTACGGGCATGCGATATGAATGTAAGATACCGCTGAAATAGTTGAATTGTATTTCAGAAGCAAATATTTCTCCCCTGCCTCTGACGAACGTTACTGAGATCATTGAACTTTTCCTTTATGTGGATCTTATGATATACTCCTGTATCAGAGGCACCT-------------CTCATATTTGAATAATAGGAAGCACACTATACTTGTGACTATATATAAGAGGCGAAGTACATTGAGGTAGCATATTTTAAGAGTGCAGTGAGTTAGTGGATTAAG-----ATCTTTTTTTAACTGTTAATAAGTTTATTATTTCCAGGTGCAGCCAGTCTTGTGGAAGGCGATGTGAGTATGTCGTGCAACAGTCGTTACCCGGTGCCCATCATGTCACAGTCTGCATCTATTCCCAGCGATCTCACCTTGGAAGAATGGCTGCAAGAAGTTCTTAGGTACAACAACAAGGGCATACAACTCGATTTTCAGTCCACGGAGGTGGTCGAACCTGCGTGCCGAGTGCTGGCACGGGTTGCAGATCATGTAAGCACAGTTCGAAATTTGTGATTTAATAAAAAACTTTTCTCTGACAAATCAGTTAACCTCACTTAAAATGAAGTTCAATAAATACAAGCAATTTTTTTAAAATCGAAATTGAATGACGTAATCTATATTTCATAACTAATGGCAACATCTTATTTAAACGATGCAAATCTTGTTTTGTACTATTTCCCAGCAGCATCTTGTACCTTAAATGAAATCTTAAAACAATCTCATCATGGTTAAATTATAGT----------AATGTGTTCTAAGATTCAGATATCATTTTTTAAGGTTCGTAATGCATCTACGTAAAGTATTTCAAGGTGTGGTTTGCAAAAGTTTTTGGAAATTTTAGCAGTTAGAAAATCAGTTATTAGAAATTTTAGTGAATAATTTCGCAAAAAATATATTATAATTTAAATAACGATAAAAATAAATTGAAATAAATCAAAGACAA
Ncarteri_PilotMtn_G2185 ATAAAAAACCTAACACGAATCGAACGAACAGGATGTCTTGGATT---------ACTAAGAGTTTACGGGCATGCGATATGAATGTAAGATACCGCTGAAATAGTTGAATTGTATTTCAGAAGCAAATATTTCTCCCCTGCCTCTGACGGACGTTACTGAGATCATTGAACTTTTCCTTTATGTGGATCTTATGATATACCCCTGTATCAGAGGCACCT-------------CTCATATTTGAATAATAGGAAGCACACTATACTTGTGACTACATATAAGAGGTGAAGTACATTGAGGTAGCATATTTTAAGAGTGCAGTGAGTTAGTGGATTAAG-----ATCTTTTTTTTACGGTCAATAAGTTTATTATTTCCAGGTGCAGCCAGTCTTGTGGAAGGCGATGTGAGTATGTCGTGCAACAGTCGTTACCCGGTGCCCATCATGTCACAGTCTGCATCTATTCCCAGCGATCTCACCTTGGAAGAATGGCTGCAGGAAGTTCTTAGGTACAACAACAAGGGAATACAACTCGATTTTCAGTCCACGGAGGTGGTCGAACCTGCTTGCAGAGTGCTGGCAAGGGTTGCAGATCATGTAAGCACAGTTCGAAATTTGTGATTTAATAAAAAACTTTTCTCTGACAAATCAGTTAACCTCACTTAAAACGAAGTTCAATAAATACAAGCAATTTTTTTAAAATCGAAATTAAATGACGTAATCTATATTTCATAATTAATGGCAACATCTTATTTAAACGGTGCAAATCTTGTTTTGTACTATTTCCCAGCAGCATCTTGTACCTTAAATGAAATCTTAAAACAATCTTGTCATGGTTAAATTATAGT----------AATGTGTTCTACGATTCAGATATCATTTTCTAAGGTTCGTAATGCATCTACGTAAAGTATTTCAAAGTGTGGTTTGCAAAAGTTTTTGGAAATTTTAGCAGTTAGAAAATCAGTTATTAGAAATTTTAGTGAATAATTTCGCAAAAAAAATAATATAATTTAAATAACGATAAAAATAAATTGAAATAAATCAAAGACAA
Ncarteri_Pitchfork_N363 ----AAAACCTAACACGAATCGAACGAACAGGATGTCTTGGATTTGCTTGATGACTAAGAGTTTACGGGCATGCGATCTGAATGTAAGATACCGCTGAAATAGTTGAATAGTATTTCAGAGGCAAATATTTCTCCCCTGCCTCTGACGAACGTTACTGAGATCATTGAACTTTTCCTTTATGTGGATCTTATGATATACCCCTGTATCAGAGGCACCT-------------CTCATATTTGAATAATAGGAAGCGCATTATGCTTGTGACTATATATAAGAGGTGAAGTACATTGAGGTAGCATATTTTAAGAGTGTAGTGAGTTAGTGGATTAAG-----ATCTTTTTTTAACTGTTAATAAGTTTGTTATTTCCAGGTGCAGCCAGTCTTGTGGAAGGCGATGTGAGTATGTCGTGCAACAGTCGTTACCCAGTGCCCATCATGTCACAGTCTGCATCTATTCCCAGCGATCTCACCTTGGAAGAATGGCTGCAAGAAGTTCTTAGGTACAACAACAAGGGAATACAACTCGATTTTCAGTCCACGGAGGTGGTCGAACCTGCTTGCAGAGTGCTGGCAAGGGTTGCAGATCATGTAAGCACAGTTCGAAATTTGTGATTTAATATAAAAAATTTCTCTGACAAATCAGTTAACCTCATTTAAAACGAAGTTCAATAAATACGAGCAATTTTTTTAAAATCGAAATTGAATGACGTAATCTATATTTCATAACTAATGGCAACATGTTATTTAATCGATGCAAATCTTGTTTTGTACTATTTCCCAGCAGCATTTTGTACCTTAAATGAAATCTTAAGAAAATCTTGTCATGATTAAATTATAGT----------AATGTGTTCTACGATTCAGCTTTCATTTTCTAAGGTTCGTAATGCATCTACGTAAAGTATTTCAAGGTGTGGTTTGCAAAAGTTCTTGGAAATTTTAGCAGTTATAAAATCAGTTATTAGAAATTTTGGTGAATAATTTCGCAAAAAAAATATTATAATTTAAATAACGATAAAAATAAATTGAAATAAATTAAAGACAA
Ncarteri_WeberCty_N1044 ----------------------------------GTCTTGAATTTGCTTGATGACTAAGAGTTTACGGGCATGCGATCTGAATGCAAGATACCGCTGAAATAGTTGAATTGTATTTCAGGGGCAAATATTTTTCCCTTGCCTCTGGCGGACGTTACTGAGATCATTGAACTTTTCCTTTATGTGGATCTTATGATATACCCCTGTATCAGAGGCACCT-------------CTCATATTTGAATATTAGGAAGCACACTATACTTGTGACTATATATAAGAGGTGAAGTACATTGAGGTAGCAT-TTTTAAGAGTGTAGTGAGTGAGTGGATTAAGCACAGATCGTTTTTTTACGGTCAATAAGTTTATTATTTTCAGGTGCAGCCAGTCTTGTGGAAGGCGATGTGAGTATGTCGTGTAACAGTCGTTACCCGGTGCCCATCATGTCACAGTCTGCATCTATTCCCAGCGATCTCACCTTGGAAGAATGGCTGCAAGAAGTTCTTAGGTACAACAACAAGGGAATACAACTCGATTTTCAGTCCACGGAGGTGGTCGAACCTGCTTGCAGAGTGCTGGCAAGGGTTGCAGATCATGTAAGCACAGTTCCAAATTTGTGATTTAATAAAAAACTTTTCTCTGACAAATCAGTTAACCTCACTTAAAACGAAGTTCAATAAATACAAGCAATTTTTTTAAAATCGAAATTGAATGACGTAATCTATATTTCATAACTAATGGCAACATCTTATTTAAACGATGCAAATCTTGTTTTGTACTATTTCCCAGCAGCATCTTGTACCTTAAATGAAATCTTAAAACAATCTTGTCATGGTTAAACTATAGT----------AATGTGTTCTACGATTCAGATATCATTTTCTAAGGTTCGTAATGCATCTACGTAAAGTATTTTGAGGTGTGGTTTGCAAAAGTTTTTGGAAATTTTAGCAGTTAGACAATCAGTTATTAGAAATTTTAATGAATAATTTCGCAAAAAATATATTATAGTTTAAATAACGATAAAAATAAATTGAAATAAATCAAAGACAA
Ncarteri_div__RainbowCave_G2089 -----------------------ACGAACAAGATGTCTTGGATTTGCTTGATGGCTAAGAGCTTACGGACATGCGATCTGAATGTAAGATATAGCTGGAATAGTTGAATTGTATTTCAGAGGGAAATATTTCTCCCCTGCCTCGGACGGATGTTACTGAGATTATTGAACTTTTCCTTTATGTGAATCTTATGATATACCCCTATATCAGAGGCACTTTCTGTGTGTACCTCTCGTATTTGGAGAATAGGAAGCACACTATGCTTATGACTATATATAAGAGGTGAAGCACATTGAGGTAGCATATTTTAAGAGTATAGTGAATTAGTGGATTATGTACAGATC-TTTTTTTACGGTTAATAAATTTGTTATTTCCAGGTGCAGCCAGTCTTGTAGAAGGCGATGTGAGTATGTCGTGCAACAGCCGTTACCCAGTGCCCATCATGTCACAGTCCGCATCTATTCCCAGCGATCTCACTTTAGAAGAATGGTTGCAAGAAGTTCTTAGGTACAACAACAAGGGAATACAACTTGATTTTCAGTCCACGGAGGTGGTCGAACCTGCTTGCAGAGTGCTGGCAAGGGTTGCAGATCATGTAAGCACAGTTCGAAATTTG--ATTTAATATAAAAGTTTTCCCTGACAAATAAGTTAACTTCACCTAAAACGAAGTTCAAT------------TGCTTTT--AATCGAAATTGAATGACATAATTCATATTTCATAACTAATAGCAACATGGTATTTAATTGATGCAAAGCTTGTTTTACACTATTTCCCAGCAGCATCTTGTAGCCAAAATGAAATCCTAAAAAAATCTTGCCATGGTTAAATTTTAGTAATGAAGTTAAATGTGTTCTACGGTTCAGATTTCATTTTCTGAGGTTCATAATGCA----------------------------------------------------------------------------------------------------------------------------------------------------------
Ncherokee_BallhootScar_N193 --------------------------------------------------------------------------GATCTGAATGTCAGATACCGCTGAAATAGTTGAATTGTATTTCAGAGCCAAACATTTCTCCCCTGCCTCTGACGGACGTAACTGAGATCATTGAACTTTTCTTTTATGTGGATCTTATGATATAGCCCTGTATCAGAGGCACTTTCGGTGTGTGCCTCTCGTATTTGAATAATAAGAAGCACACTGTTTTTGTGACTATATAGAAGAAGTGAAGTACATTGAGGTAGCATATTTTAAGAGCGTAGTGACTGAGTGGATTAAGCACAGATCTTTTTTTAACTGTTAATAAGTTTGTTATTTCCAGGTGCAGCCAGTCTTGTGGAAGGCGATGTGAGTATGTCGTGCAACAGTCGTTACCCGGTGCCCATCATGTCACAGTCTGCATCTATTCCCAGCGATCTCACCTTGGAAGAATGGCTGCAAGAAGTTCTTCGGTACAACAACAAGGGAATACAACTCGATTTTCAGTCCACGGAGGTGGTCGAACCTGCTTGCAGAGTGCTGGCAAGGGTTGCAGATCATGTAAGCACAGTTCGAAATTTGTGATTTAATATAAAAGTTTTCTCTCACAAATCAGTTAACCTCACTTAAAACGAAGTTCAATAAATACAAGCAATTTTTTTAAAATCGAAATTAAATGACGTAATCTATATCTCATAACTAATGGCAACATGTTATTTAATCGATGCAAATCTTGTTTTGTACTATTTCCCAGCAGCATCTTGTACGTTAAAAGAAATCTTAAAAAATTCTAGTCGTGGTTAAATTATAGTAATGGAGTCAAATGTGTTCTACGATTCAGATTTTATTTTCTAAGGTTCGTAATGCATCTACGTAAAGTATTTCAAGGTGTGGCTTGCAAAAGTTACTGGAAATTTTAG------------------------------------------------------------------------------------------------------
Ncherokee_BalsamMtn_N891 AGAAAAAGACTAACACGAATCGAACGAACAGGAGGTCTTGGATTTGCTTGGTGGCTAAGAGCTTACGGGCATGCGATCTGAATGTCAGATACCGCTGAAATAGTTGAATTGTATTTCTGAGGCAAATATTTCTCCCCTGCCTCTGACGGACGTAACTGAGATCATTGAACTTTTCCTTTATGTGGATCTTATGATATAGCCCTGTATCAGAGGCACTTTCGGTGTGTACCTCTCGTATTTGAATAATAAGAAGCACACTGTTTTTGTGACTATATAGAAGAGGTGAAGTACATTGAGGTAGCATATTTTAAGAACGTAGTGAGTGAGTGGATTAAGCACAGATCTTTTTTTAACTGTTAATAAGTTTGTTATTTCCAGGCGCAGCCAGTCTCGTCGAAGGCGATGTGAGTATGTCGTGCAACAGTCGTTACCCGGTGCCCATCATGTCACAGTCTGCATCTATTCCCAGCGATCTCACCTTGGAAGAATGGCTGCAAGAAGTTCTTAGGTACAACAACAAGGGAATACAACTCGATTTTCAGTCCACGGAGGTGGTCGAACCTGCTTGCAGAGTGCTGGCAAGGGTTGCAGATCATGTAAGCACAGTTCGAAATTTGTGATTTAATATAAAAAATTTCTCTCACAAATCAGTTAACCTCACTTAAAACGAAGTTCAATAAATTCAAGCAATTTTTTTAAAATCGAAATTGAATGACGTAATCTATATTTCATAACTAATGGCAACATGTTATTTAATCGATGCAAATCTTGTTTTGTACTATTTCCCAGCAGCATCTTGTACCTTAAAAGAAATCTTAAAAAATTCTAGTCGAGGTTAAATTATAGTAATGGTGTCAAATGTGTTCTACGATTCAGATTTTATTTTCTAAGGTTCGTAATGCATCTACGTAAAGTATTTCAAGGTGTGGCTTGCAAAAGTTACTGGAAATTTTAGCAGTTAGAAAAT-------------------TAAACAGTTCGTGAAAAA--ATATTATGATTTAAATAACGATAAAATTAAATTGAAATAAATTAAAGACAA
Ncherokee_SIndianCrk_N681 ---------------------------------------------------------------------------------------------------------------------------------------------------------------------------------------------------------------------------------------------------------------------------GACTATATAGAAGAGGTGAAGTACATTGAGGTAGCATATTTTAAGAGCGTAGTGAGTGAGTGGATTGAGCACAGATCTTTTTTTAACTGTTAATAAGTTTGTTATTTCCAGGTGCAGCCAGTCTTGTCGAAGGCGACGTGAGTATGTCGTGCAACAGTCGTTATCCGGTGCCCATCATGTCACAGTCTGCATCTATTCCCAGCGATCTCACCTTGGAAGAATGGCTGCAAGAAGTTCTTAGGTACAACAACAAGGGAATACAACTCGATTTTCAGTCCACGGAGGTGGTCGAACCTGCTTGCAGAGTGCTGGCAAGGGTTGCAGATCATGTAAGCACAGTTCGAAATTTGGGATTTGATATAAAAGTTTTCTCTCACAAATCAGTTAACCTAACTTAAAACGAAGTTTAATAAATACAAGCAATTTTTTTAAAATCGAAATTGAATGACGTAATCTATATTTCGTAACTAATGGCAACATGTTATTTAATCGATGCAAATCTTGTTTTGTACTATTTCCCAGCAGCATCTTGTACCTTAAAAGA------AAAAAATTCTAGTCGTGGTTAAAATATAGTAATGGAGTCAAATGTGTTCTACGATTCAGATTTTATTTTCTAAGGTTCGTAATG------------------------------------------------------------------------------------------------------------------------------------------------------------
Ncooperi_BeaverCrk_N1002 -----------------------------------------------------------------------------------GTAAGATACCGCTGAAATAGTTGAATTGTATTTCAGAGGCAAATATTTCTCCCCTGCCTCTGACGGACGTTACTGAGATTATTGAACTTTTCCGTTATGTGGATCTTATGATATACCCCTGTAGCAGAGGCACTTTCGGTGTGTACCTCTCGTATTTGAATAATAGGAAGCACACTATGCTTGTGACTATACATAAGAGGTGAAGTACATTGCGGTAGCATATTTTAAGAGTGTAGTGAGTTAGTAGATTAAG-----ATCCTTTTTTAACTGTTAATAAGTTTATTATTTCCAGGTGCAGCCAGTCTTGTGGAAGGCGATGTGAGTATGTCGTGCAACAGTCGTTACCCGGTGCCCATCATGTCACCGTCTGCATCTATTCCCAGCGATCTCACCTTGGAAGAATGGCTGCAAGAAGTTCTTAGGTACAACAACAAGGGAATACAACTCGATTTTCAGTCCACGGAGGTGGTCGAACCTGCTTGCAGAGTGCTGGCAAGGGTTGCAGATCATGTAAGCACAGTTCGAAATTTGTGATTTAATATAAAAGTTTTCTCTGAAAAATCAGTTAACCTCATTTAAAACGAAGTTCAATAAATACAAGCATTTTTTTT-AAATCGAAATTGAATGACGTAATCTATATTTCATAACTAATGGCAACATGTTATTTAATCGATGCAAATCTTGTTTTGTACCATTTCCCAGCAGCATCTTGTACCATAAATGAAATCTTAAAAAAATCTTGTCATGGTTAAATTATAGTAATGGAGTCAAATGTGTTCTACGATTCAGATTTCATTTTCTAATTTTCGTAATGCATCTACGTAAAGTATTTTAAGGTGTGGTTTGCAAAAGTTCTT-----------------------------------------------------------------------------------------------------------------
Ncooperi_BrasstBald_N824 ----------------------------------------------------------------------------------------------------------------------------AATATTTCTCCCCTGCCTCTGATGGACGTTATTGAGATCATTGAACTTTTCCTTTATGTGGATCTTATGATATACCCCTGTAGCAGAGGCACTTTCGGTGTGTACCTCTCGTATTTGAATAATAGGAAGCACACTATGCTTGTGAGTATATATAAGAGGTGAAGTACATTGAGGTAGCATATTGTAAGAGTGTAGTGAGTGAGTGGATTAAGCACATATC-TTTTTTTACGGTTAATAAGTTTCTTATTTTTAGGTGCAGCCAGTCTTGTGGAAGGCGATGTGAGTATGTCGTGCAACAGTCGTTACCCGGTGCCCATCATGTCACCGTCTGCATCTATTCCCAGCGATCTCACCTTGGAAGAATGGCTGCAAGAAGTTCTTAGGTACAACAACAAGGGAATACAACTCGATTTTCAGTCCACGGAGGTGGTCGAACCTGCTTGCAGAGTGCTGGCAAGGGTTGCAGATCATGTAAGCACAGTTCGAAATTTGTGATTCAATATAAAAGTTTTCTCTGACAAATCAGTTAATCTCACCTAAAATAAAGTTCAATAAATACAAGCAATTTTTTTAAAATCGAAATTGAATGACGTAATCTATATTTCATAACTAATGGCAACATGGTAATTAATCGATGCAAATCTTGTTTTGTACTATTTCCCAGCAGCATCTTCTACGTTAAATGAAATCTTAAAAATTCTAAAATATATTTAAATTACAGTAATGGACTCAAATGCGTGCTACGATTCAGATATTATTTTCTAAGGTTCATAATGCATCTATGTCAGGTATTTCAAGGTGTGGTTTGCAAAAGTTCTTAAAATTTT---------------------------------------------------------------------------------------------------------
Ncooperi_CheoahDam_N1122 -----------------------------------------------------------------------------------------------------------------------------------------------------ACGTTACTGAGATTATTGAACTTTTCCGTTATGTGGATCTTATGCTATACCCCTGTAGCAAAGGCACTTTCGGTGTGTACCTCTCGTATTTGAATAATAGGAAGCACACTATGCTTGTGACTATATATAAGAGGTGAAGTACATTGAGGTAGCATATTTTAAGAGTGTAGTCAGTTAGTGGTTTAAG-----ATCCTTTTT-AACTGTTAATAAGTTTGTTATTTCCAGGTGCAGCCAGTCTTGTGGAAGGCGATGTGAGTATGTCGTGCAACAGTCGTTACCCGGTGCCCATCATGTCACCGTCTGCATCTATTCCCAGCGATCTCACCTTGGAAGAATGGCTGCAAGAAGTTCTTAGGTACAACAACAAGGGAATACAACTCGATTTTCAGTCCACGGAGGTGGTCGAACCTGCTTGCAGAGTGCTGGCAAGGGTTGCAGATCATGTAAGCACAGTTCGAAATTTGTGATTCGATATAAAAGTTTTCTCTGACATATCAGTTAACCTCACCTAAAATGAAGTTCAATAAATACAAGCAATTTTTTTAAAATCGAAATTGAATGACGTAATCTATATTTCATAACTAATGGCAACATGGTAATTAATCGATGCAAATCTTGTTTTGTACTATTTCCCAGCAGCATCTTGTACGTTAAATGAAATCTTAAAAATTCTAAAATATATTTAAATTGCAGTA-----------------------------------------------------------------------------------------------------------------------------------------------------------------------------------------------------------------
Ncooperi_NantRiverGorge_N682 AGAAAAAACCTAACATGA-TCGAACGAACAGGATGTCTTGAATTTGCTTGATGATTAAGAGTTTACGGGCATGCGATCTGAATGTAAGATACCGCTGAAATAGTAGAATGGTATTTCAGAGGCAAATATTTCTCCCCTGCCTCTGACGGAAGTTACTGAGATTATTGAACTTTTCCGTTATGTGGATCTTATGATATACCCCTGTAGCAGAGGCACTTTCGGTGTGTACCTCTCGTATTTGAATAATAGGAAGCACACTATGCTTGTGACTATATATAAGAGGTGAAGTACATTGCGGTAGCATATTTTAAGAGTGTAGTGAGTTAGTAGATTAAG-----ATCCTTTTTTAACTGTTAATAAGTTTATTATTTCCAGGTCCAGCCAGTCTTGTGGAAGGCGATGTGAGTATGTCGTGCAACAGTCGTTACCCGGTGCCCATCATGTCACCGTCTGCATCTATTCCCAGCGATCTCACCTTGGAAGAATGGCTGCAAGAAGTTCTTAGGTACAACAACAAGGGAATACAACTCGATTTTCAGTCCACGGAGGTGGTCGAACCTGCTTGCAGAGTGCTGGCAAGGGTTGCAGATCATGTAAGCACAGTTCGAAATTTGTGATTTAATATAAAAGTTTTCTCTGAAAAATAAGTTAACCTCATTTAAAACGAAGTTCAATAAATACAAGCATTTTTTTTTAAATGGAAATTGAATGACGTAATCTATATTTCATAACTAATGGCAACATGTTATTTAATCGATGCAAATCTTGTTTTGTACCATTTCCCAGCAGCATCTTGTACCATAAATGAAATCTTAAAAAAATCTTGTCATGGTTAAATTATAGTAATGGAGTCAAATGTGTTCT-CGATTCAGATTTCATTTTCTAATTTTCGTAATGCATCTACGTAAAGTATTTTAAGGTGTGGTTTGCAAAAGTTCTTGGAAATTTTAGCAGTTAGAAAATCAGTTATTAGAAATTTTAGTGAAAAATTTCGCAAAAAAAATATTATAATTTAAATAACGATAAAAATAAATTGAAATAAATTAAAGACAA
Ncooperi_RockCrRoad_N1160 ---------------------------------------------------------------------------------------------------------------------------------------------------------------GATTATTGAACTTTTCCGTTATGTGGATCTTATGATATACCCCTGTAGCAAAGGCACTTTCGGTGTGTATCTCTCGTATTTGAATAATAGGAAGCACACTATGCTTGTGACTATATATAAGAGGTGAAGTACATTGAGGTAGCATATTTTAAGAGTGTAGTGAGTTAGTGGTTTAAG-----ATTTCTTTTTAACTGTTAATAAGTTTGTTATTTCCAGGTGCAGCCAGTCTTGTGGAAGGCGATGTGAGTATGTCGTGCAACAGTCGTTACCCGGTGCCCATCATGTCACAGTCTGCATCTATTCCCAGCGATCTCACCTTGGAAGAATGGCTGCAGGAAGTTCTTAGGTACAACAACAAGGGAATACAACTCGATTTTCAGTCCACGGAGGTGGTCGAACCTGCTTGCAGAGTGCTGGCAAGGGTTGCAGATCATGTAAGCACAGTTCGAAATTTGTGATTCAATATAAAAGTTTTCTCTGACCAATCAGTTAGCCTCACTTAAAACGAAGTTCAATAAATACAAGCAATTTTTTTAAAATCGAAATTGAATGACATAATCTATATTTCATAACTAATGGCAACATGGTATTTAATCAATGCAAATATTGTTTTGTACTATTTCCCAGCAGCATCTTGTACCTTAAATGAAATCTTTAAAAAATTTAGTCATGGTTAAATTATAGTAATGGAGTCAAATGTGTTCCACGATTCAGATTTCATTTTCTAAGGTTCGTAATACATCTACGTAAAGTATTTCAAGGTGTGGTTTGCAAAAGTTACTGGAAATTTTAGCAGTTAGAAAATCTGTTATTAGAAAATTTTGTGAAAAA-------------ATATTATGATTTAAATAACGATAAAAACAAATTGAAATAAATTAAAGACAA
Ncoylei_Apalachia_N1195 -AAGAAAAACTAACACGAATCG-----------------GGATTTGCCTGATGACTAAGAGTTTACGGACATGCGATCTGAATGTAAGATACCGCTGAAATAGTTGAATTGTATTTCAGAGGCAAATATTTCTTCCCCCT--------GACGCTACTGAGATCATTGAACTTTTCCGTTATGTGGATCTTATAATATACCCCTGTAGCAGAGGCACTTTCGGTGTGTACCTCTCGTATTTGAATAATAGGAAGCACACTATGCTTGTGACTATATATAAGAGGAGAAGTACATTGAGGTAGCATACTTTAAGAGTGTAGTGAGTTAGTGGATTAATCACAGACC-TTTTTTAACTGTTAATAAGTTTGTTATTTCCAGGTGCAGCCAGTCTTGTGGAAGGCGATGTGAGTATGTCATGCAACAGTCGTTACCCGGTGCCCATCATGTCACCGTCTGCATCTATTCCCAGCGATCTCACCTTGGAAGAATGGCTGCAAGAAGTTCTTAGGTACAACAACAAGGGAATACAACTCGATTTTCAGTCCACGGAGGTGGTCGAACCTGCTTGCAGAGTGCTGGCAAGGGTTGCAGATCATGTAAGCACAGTTCGAAATTTGTGATTTGATATAAAAGTTTTCACTGACAAATCAGTTAACCTCACCTTAAATGAAGTTCAATAAATACAAGCAATTTTTTT--AAAAGAAATTGAATGACGTAATCTATATTTCATAACTAATGGCAACATGTTATTTAATCGATGCAAATCTTGTTTTGTACTATATCCCACCAGCATTTTGTACCTTAAATGAATTCTTAAAAAAATCTTGTGATGGTTAAATTATAGTAATGCAGTCAAATGTGTTCTACGATTCAGATTTAATTTTCTAAGGTTCGTAATGCATCCACGTATAATATTTGATGGTGTGATTTGCAAAAGTTCTTGGAAATTTTAGCAGTTAGAAAATCAGTTATTAGAAATTGTAGTGAATAATTTCGAAAAAAAAATATTATGATTTAAATAACGATAAAAACAAATTGAAATAAATTAAAGACAA
Ncoylei_DinkinCove_N1118 AGAAAAAAACTAACACGAATCGAGCGAACAAGATGTCTTGGATTTGCTTGATGACTAAGAGTTTACGGACATGCGATCTGAATGTAAGATACCGCTGAAATAGTTGAATTGTATTTCAGAGGCAAATATTCCCCCCCCCCT---GACGGGCGCTACTGAGATCATTGAACTTTTCCGTTATGTGGATCTTATAATATACCCCTGTAGCAGAGGCACTTTCGGTGTGTACCTCTCGTATTTGAATAATAGGAAGCACACTATGCTTGTGACTATATATAAGAGGAGAAGTACATTGAGGTAGCATACTTTAAGAGTGTAGTGAGTTAGTGGATTAATCACAGACC-TTTTTTAACTGTTAATAAGTTTGTTATTTCCAGGTGCAGCCAGTCTTGTGGAAGGCGATGTGAGTATGTCATGCAACAGTCGTTACCCGGTGCCCATCATGTCACCGTCTGCATCTATTCCCAGCGATCTCACCTTGGAAGAATGGCTGCAAGAAGTTCTTAGGTACAACAACAAGGGAATACAACTCGATTTTCAGTCCACGGAGGTGGTCGAACCTGCTTGCAGAGTGCTGGCAAGGGTTGCAGATCATGTAAGCACAGTTCGAAATTTGTGATTTAATATAAAAGTTTTCACTGACAAATCAGTTAACCTCACCTTAAATGAAGTTCAATAAATACAAGCAATTTTTTT--AATAGAAATTGAATGACGTAATCTATATTTCATAACTAATGGCAACATGTTATTTAATCGATGCAAATCTTGTTTTGTACTATATCCCACCAGCATTTTGTACCTTAAATGAATTCTTAAAAAAATCTTGTGATGGTTAAATTATAGTAATGCAGTCAAATGTGTTCTACGATTCAGATTTAATTTTCTAAGGTTCGTAATGCATCCACGTATAATATTTGATGGTGTGATTTGCAAAAGTTCTTGGAAATTTTAGCAGTTAGAAAATCAGTTATTAGAAATTGTAGTGAATAATTTCGAAAAAAAAATATTATAATTTAAATAACGATAAAAACAAATTGAAATAAATTAAAGACAA
Ncoylei_TiptonCreek_N837 AGAAATAAACTAACACGAATCGAGCGAACAAGATGTCTTGGATTTGCTTGATGACTAAGAGCTTACGGACATGCGATCTGAATGTAAGATACCGCTGAAATAGTTGAATTGTATTTCAGAGGCAAATATT---CCCCCCCCCCTGACGGGCGCTACTGAGATCATTGAACTTTTCCGTTATGTGGATCTTATAATATACCCCTGTAGCAGAGGCACTTTCGGTGTGTACCTCTCGTATTTGAATAATAAGAAGCACACTATGCTTGTGACTATATATAAAAGGAGAAGTACATTGAGGTAGCATACTTTAAGAGTGTAGTGAGTTAGTGGATTAATCACAGACCTTTTTTTAACTGTTAATAAGTTTGTTATTTCCAGGTGCAGCCAGTCTTGTGGAAGGCGATGTGAGTATGTCATGCAACAGTCGTTACCCGGTGCCCATCATGTCACCGTCTGCATCTATTCCCAGCGATCTCACCTTGGAAGAATGGCTACAAGAAGTTCTTAGGTACAACAACAAGGGAATACAACTCGATTTTCAGTCCACGGAGGTGGTCGAACCTGCTTGCAGAGTGCTGGCAAGGGTTGCAGATCATGTAAGCACAGTTCGAAATTTGTGATTTAATATAAAAGTTTTCACTGACAAATCAGTTAACCTCACCTTAAATGAAGTTCAATAAATACAAGCAATTTTTTT--AATAGAAATTGAATGACGTAATCTATATTTCATAACTAATGGCAACATGTTATTTAATCGATGCAAATCTTGTTTCGTACTGTATCCCACCAGCATTTTGTACCTTAAATGAAATCTTAAAAAAATCTTGTGATGGTTAAATTATAGTAATGGAGTCAAATGTGTTCTACGATTCAGATTTAATTTTCTAAGGTTCGTAATGCATCCACGTATAATATTTGATGGTGTGATTTGCAAAAGTTCTTGGAAATTTTAGCAGTTAGAAAATCAGTTATTAGAAATTTTAGTGAATAATTTCGAAAAAAAAATAT-----------------------------------------------
Ncressleri_AndersonSpringCave_G2075 -------------------CCAGTCGCAAAGGAT----------------ATGGGAGGGGA-------ATGTACGCTCCAAACCCTAGTGCTGCCTGAAGTCGATGCGCTGCATTTCCAGGGAAAAAGTGGTA-----------AAGGAGGGTCGAAAAACCGATTCGACTCTTCTATGCTGTCGGTCTTCTGA-----------------------------ACGGGGCT---------------------------TATGCTTGTGCTTATACATAAGAGATGAAGTGAATTAAACGAGCATATTTTAAGAGTGT----AGTGAGTGTATTAATCGCAGATCTTTTTTTTACGGTTAATAAGTTTGTTATTTCCAGGTGCAGCCAGTCTTGTGGAAGGCGATGTGAGTATGTCGTGCAACAGTCGTTACCCAGTGCCCATCATGTCACAGTCTGCATCTATTCCCAGCGATCTCACCTTGGAAGAATGGCTGCAAGAAGTTCTTAGGTACAACAACAAGGGAATACAACTCGATTTTCAGTCCACGGAGGTGGTCGAACCTGCTTGTAGAGTGCTGGCAAGGGTTGCAGATCATGTAAGCGCAGTTCGAAATTTG--ATTTAGTATAAAAGTTTTCGCTAACACATCAGTTAACTCCACCTAAAACGAAGTTCAATAAATACAAGCAATGCTTTT--AATCGAAATTTAGTGACGTAATCATTATTTCATAACTAATAGTAACATGGTAATTAATTGATGCAAATCTTCTTTTGCACTATTTGC--GCAGCATCTCGTATAGTAAATGAAATCTTAAAAAAATCTTGCCATGGTTAAATCATAGTACTAGAGTTAAATGAGTTCTACGGTTCAGATTTCATTCTCTAAGGTTCATAATGCATCTATGTAAAGTATTTCAAGGTGTGGTTTGCAAAAGTGCTTGGAAATTTTAGCAGTCAGAAAATCAGTTAGAAGAAACGTCAGTGAATAATTTCTTAAAAAAAATATTATAATTTAAATAACGATAAAAA------------------------
Ncressleri_PigeonCave_G2077 TGAT---------------CCAGTCGCAAAGGAT----------------ATGGGTGAAGA-------TTTTACGCTCCAAACCCTAGTGCTGCCTGAAGTCGATGCGCTGCATTTCCAGGGAAAAAGTGGTA-----------AAGGAGGGTCGAAAAACCGATTCGACTCTTCTATGCTGTCGGTCTTCTGA-----------------------------ACGGGGCT---------------------------TATGCTTGTGCTTATACATAAGAGATGAAGTGAATTAAACGAGCATATTTTAAGAGTGT----AGTGAGTGTATTAATCGCAGATCTTTTTTTTACGGTTAATAAGTTTGTTATTTCCAGGTGCAGCCAGTCTTGTGGAAGGCGATGTGAGTATGTCGTGCAACAGTCGTTACCCAGTGCCCATCATGTCACAGTCTGCATCTATTCCCAGCGATCTCACCTTGGAAGAATGGCTGCAAGAAGTTCTTAGGTACAACAACAAGGGAATACAACTCGATTTTCAGTCCACGGAGGTGGTCGAACCTGCTTGTAGAGTGCTGGCAAGGGTTGCAGATCATGTAAGCGCAGTTCGAAATTTG--ATTTAGTATAAAAGTTTTCGCTAACACATCAGTTAACTCCACCTAAAACGAAGTTCAATAAATACAAGCAATGCTTTT--AATCGAAATTTAGTGACGTAATCATTATTTCATAACTAATAGTAACATGGTAATTAATTGATGCAAATCTTCTTTTGCACTATTTGC--GCAGCATCTCGTATAGTAAATGAAATCTTAAAAAAATCTTGCCATGGTTAAATCATAGTACTAGAGTTAAATGAGTTCTACGGTTCAGATTTCATTCTCTAAGGTTCATAATGCATCTATGTAAAGTATTTCAAGGTGTGGTTTGCAAAAGTGCTTGGAAATTTTAGCAGTCAGAAAATCAGTTAGAAGAAACGTCAGTGAA-------------------------------------------------------------------
Ncrosbyi_MtMitchell_N210 AGAAAAAACGAAACACGAATCGAGCGAACAGGATGTCTTGGATT-----------TAAGAGCTTACGGGCATGCGATCTGAATGTCAGATACCGCTGAAATAGTTGAATTGTATTTCAGAGGCAAATATTTCTCCCCTGCCTCTGACGAACGTTACTGAGGTCATTGAA-TTTTCCTTTATGTGGATCTTATGATATACCCCTATATCAGAGGCACTTTCTGTGTGTACCTCTCGTATTTGAATAATAGGAAGCACACTATGCTTGTGACTATATAGAAGAGGTGAAGTATATTGAGGTAGCATATTTTAAGAGTGTAGTGAGTGAGTGGATTAAGCACAAATATTTTTTTTACGGTTAA----CATGTTAATTCCAGGTGCAGCCAGTCTCGTGGAAGGCGATGTGAGTATGTCGTGCAACAGTCGTTACCCGGTACCCATCATGTCACAGTCTGCATCTATTCCCAGCGATCTCACCTTGGAAGAATGGCTGCAAGAAGTTCTTAGGTACAACAACAAGGGAATACAACTCGATTTTCAGTCCACGGAGGTGGTCGAACCTGCTTGCAGAGTGCTGGCAAGGGTTGCAGATCATGTAAGCACAGTTCGAAATTTGTGATTTAATATAAAAGGTTTCTCTGACAAATCAGTTAACCTCACCTAAAACGAAGTTTAATAAATACAAGCAATTTTTTTAAAATCGAAATTGAATGACGTAATCTGTATTTCATAACTAATGGCAACAT----ATTAATCGATGCAAATCTTGTTTTGTACTATTTCCCAGCAGCATCTTGCACCTTAAATGAAATCTTAAAAAAATCCTGTCATGGTTAAATTATAGTAAT---------------------------------------------------------------------------------------------------------------------------------------------------------------------------------------------------------------
Ncrosbyi_PricesCrk_N1143 AGAAAAAAGGAAACACGAATCGAGCGAACAGGATGTCTTGGATT-----------TAAGAGCTTACGGGCATGCGATCTGAATGTCAGATACCGCTGAAATAGTTGAATTGTATTTCAGAGGCAAATATTTCTCCCCTGCCTCTGACGAACGTTACTGAGGTCATTGAA-TTTTCCTTTATGTGGATCTTATGATATACCCCTATATCAGAGGCACTTTCGGTGTGTACCTCTCGTATTTGAATAATAGGAAGCACACTATGCTTGTGACTATGTAGAAGAGGTGAAGTACATTGAGGTAGCATATTTTAAGAGTGTAGTGATTGAGTGGATTAAGCACAAATA-TTTTTTTACGGTTAA----CATGTTAATTCCAGATGCAGCCAGTCTCGTGGAAGGCGATGTGAGTATGTCGTGCAACAGTCGTTACCCGGTACCCATCATGTCACAGTCTGCATCTATTCCCAGCGATCTCACCTTGGAAGAATGGCTGCAAGAAGTTCTTAGGTACAACAACAAGGGAATACAACTCGATTTTCAGTCCACGGAGGTGGTCGAACCTGCTTGCAGAGTGCTGGCAAGGGTTGCAGATCATGTAAGCACAGTTCGAATATTGTGATTTAATATAAAAGGTTTCTCTGACAAATCAGTTAACCTCACCTAAAACGAAGTTCAATAAATACAAGCAATTTTTTTAAAATCGAAATTGAATGACGTAATCTATATTTCATAACCAATGGCAACATAGTAATTAATCGATGCAAATCTTGTTTTGTACTATTTCCCAGCAGCATCTTGTACCT--------ATCTTAAAAAAATCTTGTCATGGTTAAATTATAGTAATGGAGTCAAATGTGTTCTACGATTCAGAGTTCATTTTCTAAGGTTCGTAATACATCTACGTAAAGTATTTCAAGGTGTGGTTTGCAAAAGTACTTGAAAATTTTAGCAGTAAAAAAATCAGTTATTAGAAATTTCAGTGAATAATTTAGCAAAAAAAATATTATAATTTAAATAACGATAAAAATAAATTGAAATGAATTAAAGACAA
Ncrosbyi_ShufordCrk_N1148 -----------------------------------------------------------------CGGGCATGCGATCTGAATGTCAGATACCGCTGAAATAGTTGAATTGTATTTCAGAAGCAAATATTTCTCCCCTGCCTCTGACGGACGTTACTGAGGTCATTGAA-TTTTCCTTTATGTGGATCTTATGATATACCCCTATATCAGAGGCACTTTCTGTGTGTACCTCTCGTATTTGAATAATAGGAAGCACACTATGCTTGTGACTATATAGAAGAGGTGAAGTATATTGAGGTAGCATATTTTAAGAGTGTAGTGAGTGAGTGGATTAAGCACAAATATTTTTTTTACGGTTAA----CATGTTAATTCCAGGTGCAGCCAGTCTCGTGGAAGGCGATGTGAGTATGTCGTGCAACAGTCGTTACCCGGTACCCATCATGTCACAGTCTGCATCTATTCCCAGCGATCTCACCTTGGAAGAATGGCTGCAAGAAGTTCTTAGGTACAACAACAAGGGAATACAACTCGATTTTCAGTCCACGGAGGTGGTCGAACCTGCTTGCAGAGTGCTGGCAAGGGTTGCAGATCATGTAAGCACAGTTCGAAATTTGTGATTTAATATAAAAGGTTTCTCTGACAAATCAGTTAACCTCACCTAAAACGAAGTTTAATAAATACAAGCAATTTTTTTAAAATCGAAATTGAATGACGTAATCTGTATTTCATAACTAATGGCAACATAGTAATTAATCGATGCAAATCTTGTTTTGTACTATTTCCCAGCAGCAACTTGCACCTTAAATGAAATCTTAAAAAAATCCTGTCATGGTTAAATTATAGTAATGGAGTCAAATGTGTTCTACGAGCCGGATTTCATTTTCTAAGGTTCGTAATGCATCTACGTAAAGTATTTCAAGGTGTGGTTTGCAAAAGTATTTGAAAATTTTAGCAGTTAGAAAATCAGTTATTAGAAATTTTAGTGAATAATTTAGCAAAAAAAATATTATAATTTAAATAACGATAAGAATAAATTGAAATGAATTAAAGACAA
Ndellingeri_BullpenBridge_N109 --------------------------------------------------------------------GCTTGTG-TCCGAATGTAAGATACCGCTGAAATAGTTGAATTGTATTTAAGAAGTAAATATTTCT----CCCCCCTGACGGACGTTACTGAGATTATTGAGCTTTTCCGTT-------------------CCCCTGTAGCAAAGGCACTTTCGGTGTGTACCTCTCGTATTTGAATAATAGGAAGCACACTATGCTTGTGACTATATATAAGAGGTGAAGTACATTGAGGTAGCATATTTTAAGAGTGTAGTGAGTTAATGGATTAAG-----ATCCTTTTT-AACTGTTAATAAGTTTATTATTTCCAGGTGCAGCCAGTCTTGTGGAAGGCGATGTGAGTATGTCGTGCAACAGTCGTTATCCGGTACCCATCATGTCACAGTCTGCATCTATTCCCAGCGATCTCACCTTGGAAGAATGGCTGCAAGAAGTTCTTAGGTACAACAACAAGGGAATACAACTCGATTTTCAGTCCACGGAGGTGGTCGAACCTGCTTGCAGAGTGCTGGCAAGGGTTGCAGATCATGTAAGCACAGTTCGAAATTTGTGATTTAATATAAAAGTTTTCTCTGAAAAATCAGTTAACCTCATTTAAAACGAAGTTCAATAAATACAAGAATTTTATTT-AAATCGAAATTGAATGACATAATCTATATTTCATAACTAATGGCAACATGTTATTTAATCGATGCAAATCTTGTTTTGTACCATTTCCCAGCAGCATCTTGTACCTTAAATGAAATCTTAAAAAAATCTTGTCATGGCTAAATTATAGTAATGGAGTCAAATGTGTTCTACGATTCAGATTTCATTTTCTAATTTTCGTAATGCATCTACGTAAAGTATTTTAAGGTGTGGTTTGCAAAAGTTCTTGGAAATTTTAGCAGTTAGAAAATCAGTTATTAGAAATTTTAGTGAATAATTTCGCAAAAAAAATATTATAATTTAAATAACGATAAAAATAAATTGAAATAAATTAAAGACAA
Ndellingeri_WhitewFalls_N887 AGAAAAAAACTAACACGAATCGAGCGAACAAGATGTCTTGGATTTGCTAGATGACTAAGAGTTT----GCTTGTG-TCCGAATGTAAGATACCGCTGAAATAGTTGAATTGTATTTCAGAAGCAAATATTTCT----CCCCCCTGACGGACGTTACTGAGATTATTGAACTTTTCCGTT-------------------CCCCTGTAGCAAAGGCACTTTCTGTGTGTACCTCTCGTATTTGAATAATAGGAAGCACACTATGCTTGTGACTATATATAAGAGGTGAAGTACATTGAGGTAGCATATTTTAAGAGTGTAGTGAGTTAATGGATTAAG-----ATCCTTTTT-AACTGTTAATAAGTTTATTATTTCCAGGTGCAGCCAGTCTTGTGGAAGGCGATGTGAGTATGTCGTGCAACAGTCGTTATCCGGTACCCATCATGTCACAGTCTGCATCTATTCCCAGCGATCTCACCTTGGAAGAATGGCTGCAAGAAGTTCTTAGGTACAACAACAAGGGAATACAACTCGATTTTCAGTCCACGGAGGTGGTCGAACCTGCTTGCAGAGTGCTGGCAAGGGTTGCAGATCATGTAAGCACAGTTCGAAATTTGTGATTTAATATAAAAGTTTTCTCTGAAAAATCAGTTAACCTCATTTAAAACGAAGTTCAATAAATACAAGCATTTTTTTT-AAATCGAAATTGAATGACATAATCTATATTTCATAACTAATGGCAACATGTTATTTAATCGATGCAAATCTTGTTTTGTACCATTTCCCAGCAGCATCTTGTACCTTAAATGAAATCTTTAAAAAATCTTGTCATGGCTAAATTATAGTAATGGAGTCAAATGTGTTCTACGATTCAGATTTCATTTTCTAATTTTCGTAATGCATCTACGTAAAGTATTTTAAGGTCTGGTTTGCATAAGTTCTTGGAAATTTTAGCAGTTAGAAAATCAGTTATTAGAAATTTTAGTGAATAATTTCGCAAAAAAAATATTATAATTTAAATAACGATAAAAATAAATTGAAATAAATTAAAGACAA
Ndilutus_GrassyCreek_N670 ---------------------------------------------------------------------------------------------------------------------------------------------------------------------------------------------------------------------------------------CTCGTATTTGAATAATAGGAAGCACACTGTGCTTGTGACTATATGTAAGAGGTGAAGTACATTGAGGTAGCATATTTTAA-AGTGTAGTGAGTGAGTGGATTAAACACATATCTTTTTTTAACTGTTAATAAGTTTGTTATTTCCAGGTGCAGCCAGTCTTGTGGAAGGCGATGCGAGTATGTCGTGCAACAGTCGTTACCCAGTGCCCATCATGTCACAGTCTGCATCTATTCCCAGCGATCTCACCTTGGAAGAATGGCTGCAAGAAGTTCTTAGGTACAACAACAAGGGAATACAACTCGATTTTCAGTCCACGGAGGTGGTCGAACCTGCTTGCAGAGTGCTGGCAAGGGTTGCAGATCATGTAAGCACAGTTCGAAACTTGTGATTTAATATAAAAGTTTTCTCTGACAAATCAG----------------------------------------------------------------------------------------------------------------------------------------------------------------------------------------------------------------------------------------------------------------------------------------------------------------------------------------------------------------------------------------------------------------------
Ndilutus_StarveRockCave_G3174 AGAAGAAATCTAACACGAATCGAACGAACAGGATGTCTTGGATTTTCTTGATGATTAAGAGCTTACGGGCATGTGATCTGAATGTAAGATACCGCTGAAAGAGTTGAACTGTATTTCAGAGGCAAATATTTCTCCCCTGCCTCTGACGGACGTTACTGAGATCATTGAACTTTTCCGTTATGTGGATCTTATGATATACCCCTGTAGCAGAGGCACTTTCAGTGTGTACCTCTCGTATTTGAATAATAGGAAGCACACTGTGCTTGTGACTATATGTAAGAGGTGAAGTACATTGAGGTAGCATATTTTAA-AGTGTAGTGAGTGAGTGGATTAAACACATATCTTTTTTTAACTGTTAATAAGTTTGTTATTTCCAGGTGCAGCCAGTCTTGTGGAAGGCGATGCGAGTATGTCGTGCAACAGTCGTTACCCAGTGCCCATCATGTCACAGTCTGCATCTATTCCCAGCGATCTCACCTTGGAAGAATGGCTGCAAGAAGTTCTTAGGTACAACAACAAGGGAATACAACTCGATTTTCAGTCCACGGAGGTGGTCGAACCTGCTTGCAGAGTGCTGGCAAGGGTTGCAGATCATGTAAGCACAGTTCGAAACTTGTGATTTAATATAAAAGTTTTCTCTGACAAATCAGTTAACCTCACTTAAAACGAAGTTCAATAAATACAAGCAATTTTTTTAAAATCGAAATTGAATGACGTAATCTATATTTCATAACTAATGGCAACGTGTTATTTAATCGAAGCAAATCTTGTTTTGTACCATTTCCCACCAGCATCTTGTACCTTAAATGAAATCGTAAAAAAATCTTGTCATGGTTAAATTATAGTAATGGAGTCAAATGTGTTCTACGATTCAGATTTCATTTCCTAAGGTTCATAATGCATCTACGTAAAGTATTTCAAGGTGTGGTTTGCAAAAGTTCTTGGAAATTTTAGCAGTTAGAAAATCAGTTATTAGAAATTTTAGTGAATAATTTCGCAAAAAAAATATTATAATTTAAATAACGATAAAAATAAATTGAAATAAATTAAAGACAA
Nfridelli_LittlePigeon_N262 -------------------TCGAGCGAACAAGATGTCTTGGATTTGCTAGATGACTAAGAGTTT----GCTTGTG-TCTGAATGTAAGATACCGCTGAAATAGTTGAATTGTATTTCAGAGGCAAATATTTCT----CCCCCCTGACGGACGCTATTGAGATTATTGAACTTTTCCGTTATGTGGATCTTATGATATACCCCTGTAGCAAAGGCACTTTCGGGGTGTACCTCTCGTATTTGAATAATAGGAAGCACACTATGCTTGTGACTATATATAAGAGGTGAAGTACATTGAGGTAGCATATTTTAAGAGTGTAGTGAGTTAGTGGATTAAG-----ATCCTTTTT-AACTGTTAATAAGTTTATTATTTCCAGGTGCAGCCAGTCTTGTGGAAGGCGATGTGAGTATGTCGTGCAACAGTCGTTATCCGGTGCCCATCATGTCACAGTCTGCATCTATTCCCAGCGATCTCACCTTGGAAGAATGGCTGCAAGAAGTTCTTAGGTACAACAACAAGGGAATACAACTTGATTTTCAGTCCACGGAGGTGGTCGAACCTGCTTGCAGAGTGCTGGCAAGGGTTGCAGATCATGTAAGCACATT------ATTGTGATTTAATATAAAAGTTTTCTCTGAAAAATCAGTTAACCTCATTTAAAACGAAGTTCAATAAATACAAGCATTTTTTAAAAAATCGAAATTGAATGACATAATCCATATTTCATAACTAATGGCAACATGTTATTTAATCGATGCAAATCTTGTTTTGTACCATTTCCCAGCAGCATCTTGTACCTTAAATGAAATCTTAAAAAAATCTTGTCATGGCTAAATTATAGTAATGGAGTCAAATGTGTTCTACGATTCAGATTTCATTTTCTAATTTTCATAATGCATCTACGTAAAGTATTTTAAGGTGTGATTTGAAAAAGTTCTTGGAAATTTTAGCAGTTAGAAAATCAGTTATTAGAAATTTTAGTGAATAATTTCGCAAAAAAAATATTATAATTT---------------------------------------
Nfurtivus_HugdenBranch_G3175 ------------------------------------------------------CTAAGAGTTT----GCTTGTG-TCTGAATGTAAGATACCGCTGAAATAGTTGAATTGTATTTCAGAGGCAAATATTTCT------CCCCTGACGGACGTTACTGAGATCATTGAACTTTTCCGTTATG----------GATATACCCCTGTAGCAAAGGCACTTTCGGTGCCTTTGCGGGGTATATCCAAAATAGGAAGCACACTGTGTTTGTGACTATATATAAGAGGTGAAGTACATTGAGGTAGCATATTTTAAGAGTGTAGTGAGTTAGTGGATTAAG--------CCTTTTTATCTGTTAATAAGTTTGTTATTTCCAGGTACAGCCAGTCTTGTGGAAGGCGATGTGAGTATGTCGTGCAACAGTCGTTACCCAGTGCCCATCATGTCACAGTCCGCATCTATTCCCAGCGATCTCACCTTGGAAGAATGGCTGCAAGAAGTTCTTAGGTACAACAACAAGGGAATACAACTCGATTTTCAGTCCACGGAGGTGGTCGAACCTGCTTGCAGAGTGCTGGCAAGGGTTGCAGATCATGTAAGCACAGTTCGAAATTTGTGATTTAATATAAAAGTTTTCTCTGACAAATCAGTTAACCTCACTTAAAAAGAAGTTCAATAAATACAAGCAATTTTTTAAAAATCAAAATTGAATGACGTAATCCATATTTCATAACTAATGGCAACATGTTATTTAATCGATGCAAATCTTGTTTTGTACTATTTCCCAGCAGCATCTTGTACCTTAAATGAAATCTTAAAAAAATCTTGTGATGGTTAAATAATAGTAATGGAGTCAAATGTGTTCTATGATTCAGATTTTATTTTCTAATTTTCGTAATGCATCTACGTAAAGTATTTTAAGGTGTGGTTTGTAAAAGTTCTTGGAAATTTTGGCAGTTAGAAAATCAGTTATTAGAAATTTTAGTGAATAATTTCGCAAAAAAAATATTATAATTTAAATAACGATAAAAATAAATTGAAATAAATTAAAGACAA
Nfurtivus_RaccoonMtn_N1026 AGAAAAAAACTAACACGAATCGAGCGAACAAGATGTCTTGGATTTTCTAGATGACTAAGAGTTT----GCCTGTG-TCTGAATGTAAGATACCGCTGAAATAGTTGAATTGTATTTCAGAGGCAAATATTTCT------CCCCTGACGGACGTTACTGAGATCATTGAACTTTTCCGTTATG----------GATATACCCCTGTAGCAAAGGCACTTTCGGTGCCTTTGCGGGGTATATCCAAAATAGGAAGCACACTGTGTTTGTGACTATATATAAGAGGTGAAGTACATTGAGGTAGCATATTTTAAGAGTGTAGTGAGTTAGTGGATTAAG--------CCTTTTTAACTGTTAATAAGTTTGTTATTTCCAGGTACAGCCAGTCTTGTGGAAGGCGATGTGAGTATGTCGTGCAACAGTCGTTACCCAGTGCCCATCATGTCACAGTCCGCATCTATTCCCAGCGATCTCACCTTGGAAGAATGGCTGCAAGAAGTTCTTAGGTACAACAACAAGGGAATACAACTCGATTTTCAGTCCACGGAGGTGGTCGAACCTGCTTGCAGAGTGCTGGCAAGGGTTGCAGATCATGTAAGCACAGTTCGAAATTTGTGATTTAATATAAAAGTTTTCTCTGACAAATCAGTTAACCTCACTTAAAAAGAAGTTCAATAAATACAAGCAATTTTTTAAAAATCAAAATTGAATGACGTAATCCATATTTCATAACTAATGGCAACATGTTATTTAATCGATGCAAATCTTGTTTTGTACTATTTCCCAGCAGCATCTTGTACCTTAAATGAAATCTTAAAAAAATCTTGTGATGGTTAAATAATAGTAATGGAGTCAAATGTGTTCTATGATTCAGATTTTATTTTCTAATTTTCGTAATGCATCTACGTAAAGTATTTTAAGGTGTGGTTTGTAAAAGTTCTTGGAAATTTTAGCAGTTAGAAAATCAGTTATTAGAAATTTTAGTGAATAATTTCGCAAAAAAAATATTATAATTTAAATA----------------------------------
Ngeorgia_Sittons_N073 ----------------------------------------------------------------------------------------------------------------------------------------------------GACGTTACTGAGATCATTGAACTTTTCCTTTATGTGGATCTTATGATATACATCTGTAGCAGAGGCACTTTCGGTGTGTACCTCTCGTATTTGAATAATAGGAAGCACACTATGCTTGTGACTATATATAAGAGGTGAAGTACATTGAGGTAGCATATTTTAAGAGTGTAGTGAGTTAGTGGATTAAG-----ATCTTTTTTTAACTGTTAATAAGTTTATTATTTCCAGGTGCAGCCAGTCTTGTGGAAGGCGATGTGAGTATGTCGTGCAACAGTCGTTACCCAGTGCCCATCATGTCACAGTCTGCATCTATTCCCAGCGATCTCACCTTGGAAGAATGGCTGCAAGAAGTTCTTAGGTACAACAACAAGGGAATACAACTCGATTTTCAGTCCACAGAGGTGGTCGAACCTGCTTGCAGAGTGCTGGCAAGGGTTGCAGATCATGTAAGCACAGTTCGAAATTTGTGATTTAATATAAAAGTTTTCTCTGACAAATCAGTTAACCTCACTTAAAATGAAGTTCAATAAATACAAGCAATTTTTTTAAAATCGAAATTGAATGACGTAATCTATATTTCATAACTAATGGCAACATGTTATTTAATCGATGCAAATCTTGTTTTGTACTATTTCCCAGCAGCATCTTGTACCTTAAATGAAATCTTTAAAAAATCTTGTCACGGTTAAATTATTGT----------AATGTGTTCTACGATTCAGATATCATTTCCTAAGGTTCGTAATGCATCTACGTAAAGTATTTCAAGGTGTGGTTTGCAAAAGTTTTTGGAAATTTTAGCAGTTAGAAAATCAGTTATTAGAAATTTTAGTGAATAATTTCGCAAAAAAA---------------------------------------------------
Ngertschi_CedarCreek_N351 AGAAACAACGAAACACGAATCGAGCGAACAGGATGTCTTGGATT-----------TAAGAGCTTACGCGCATGCGATCTGAATGTCAGATACCGCTGAAATAGTTGAATTGTATTTCAGAGGCAAATATTTCTCCCCTGCCTCTGACGAACGTTACTGAGATCATTGAA-TTTTCCTTTATGTGGATCTTATGATATACCCCTATATCAGAGGCACTTTCGGTGTGTACCTCTCGTATTTGAATAATAGGAAGCACACTATGTTTGTGACTATATAGAAGAGGTGAAGTACATTGAGGTAGCATATTTTAAGAGTGTACTGAGTGAGTGGATTAAGCACAAATA-TTTTTTTACGGTTAA----CATGTTAATTCCAGATGCAGCCAGTCTCGTGGAAGGCGATGTGAGTATGTCGTGCAACAGTCGTTACCCGGTACCCATCATGTCACAGTCTGCATCTATTCCCAGCGATCTCACCTTGGAAGAATGGCTGCAAGAAGTTCTTAGGTACAACAACAAGGGAATACAACTCGATTTTCAGTCCACGGAGGTGGTCGAACCTGCTTGCAGAGTGCTGGCAAGGGTTGCAGATCATGTAAGCACAGTTCGAATATTGTGATTTAATATAAAAGGTTTCTCTGACAAATCAGTTAAACTCACCTAAAACGAAGTTCAATAAATACAAGCAATTTTTTTAAAATCGAAATTGAATGACGTAATCTATATTTCATAACTAATGGCAACATAGTAATTAATCGATGCAAATCTTGTTTTGTACTATTTCCCAGCAGCATCTTGCACCTTAAATGAAATCT-AAAAAAATCTTGTCATGGTTATCTTATAGTAATGGAGTCAAATGTGTTCTACGATTCAGATTTCATTTTCTAAGGTTCGTAATGCATCTATGTAAAGTATTTCAAGGTGTGGTTTGCAAAAGTACTTGAAAATTTTAGCAGTAAGAAAATCAGTTATTAGAAATTTTAGTGAATAATTTAGCAAAAAAATTATTATA-------------------------------------------
Ngertschi_FrenchBroad_N968 AGGAAAAACGAAACACGAATCGAGCGAACAGGATGTCTTGGATTTACTTGATGGCTAAGAGCTTACGGGCATGCGATCTGAATGTCAGATACCGCTGAAATAGTTGAATTGTATTTCAGAGGCAAATATTTCTCCCCTGCCTCTGACGAACGTTACTGAGGTAATTGAA-TTTTCCTTTATGTGGATCTTATGATATACCCCTATATCCGAGGCACTTTCGGTGTGTACCTCTCGTATTTGAATAATAGGAAGCACACTATGCTTGTGACTATATAGAAGAGGTGAAGTACATTGAGGTAGCATATTTTAAGAGTGTACTGAGTGAGTGGATTAAGCACAAATA-TTTTTTTACGGTTAA----CATGTTAATTCCAGATGCAGCCAGTCTCGTGGAAGGCGATGTGAGTATGTCGTGCAACAGTCGTTACCCGGTACCCATCATGTCACAGTCTGCATCTATTCCCAGCGATCTCACCTTGGAAGAATGGCTGCAAGAAGTTCTTAGGTACAACAACAAGGGAATACAACTCGATTTTCAGTCCACGGAGGTGGTCGAACCTGCTTGCAGAGTGCTGGCAAGGGTTGCAGATCATGTAAGCACAGTTCGAAATTTGTGATTTAATATAAAAGATTTCTCTGACAAATCAGTTAAACTCACCTAAAACGAAGTTCAATAAATACAAGCAATTTTTTTAAAATCGAAAGTGAATGACGTAATCTATATTTCATAACCAATGGCAACATAGTAATTAATCGATGCAAATCTTGTCTTGTACTATTTCCCAGCAGCATCTTGTACCTTAAATGA--------AAAAATCTTGTCATGGTTAAATTATAGTAATGGAGTCAAATGTGTTCTACGATTCAGATTTCATTTTCTAAGGTTCGTAATGCATCTACGTAAAGTATTTCAAGGTGTGGTTTGCAAAATGACTTGAAAATTTTAGCAGTTAGAAAATCAGTTATTAGAAATTTTAGTGAATAATTTAGCAAAAAAAATATTATAATTTAAATAACGATGAAAATAAATTGAAATGAATTAAAGACAA
Ngertschi_HickoryNutGap_N810 -----------------------------AGGATGTCTTGAATTTACTTGATGGCTAAAAGCTTACGGGCATGCGATCTGAATGTCAGATACCGCTGAAATAGTTGAATTGTATTTCAGAGGCAAATATTTCTCCCCTGCCTCTGACGAACGTTACTGAGGTCATTGAA-TTTTCCTTTATGTGGATCTTATGATATACCCCTATATCCGAGGCACTTTCGGTGTGTACCTCTCGTATTTGAATAATAGGAAGCACACTATGTTTGTGACTATATAGAAGAGGTGAAGTATATTGAGGTAGCATATTTTAAGAGTGTACTGAGTGAGTGGATTAAGCACAAATA-TTTTTTTACGGTTAA----CATGTTAATTCCAGATGCAGCCAGTCTCGTGGAAGGCGATGTGAGTATGTCGTGCAACAGTCGTTACCCGGTACCCATCATGTCACAGTCTGCATCTATTCCCAGCGATCTCACCTTGGAAGAATGGCTGCAAGAAGTTCTTAGGTACAACAACAAGGGAATACAACTCGATTTTCAGTCCACGGAGGTGGTCGAACCTGCTTGCAGAGTGCTGGCAAGGGTTGCAGATCATGTAAGCACAGTTCGAATATTGTGATTTAATATAAAAGGTTTCTCTGACAAATCAGTTAACCTCACCTAAAACGAAGTTCAATAAATACAAGCAATTTTTTTAAAATCGAAATTGAATGGCGTAATCTATATTTCATAACTAATGGCAACATAGTAATTAATCGATGCAAATCTTGTTTTGTACTATTTCCCAGCAGCATCTTGTACCTTTAATGA--------AAAAATCCTGTCATGGTTAAATTATAGTAATGGAGTCAAATGTGTTCTACGATTCAGAGTTCATTTGCTAAGGTTCGTAATGCATCTACGTAAAGTATTTTAAGGTGTGGTTTG----------------------------------------------------------------------------------------------------------------------------
Nholsingeri_BrumleyCrk_N916 AGAAAAAATCTAACACGAATCGAACGAACAGGATGTCTTGGATTTTCTTGATGACTAAGAGCTTACGGGCATGCGATCTGAATGCAAGATACCGCTGAAAGAATCGAATTGTATTTCAGAGGCAAATATTTCTCCCCTGCCTCTGACGGACGTTACTGAGATCATTGAACTTTTCCGTTATGTGGATCTTATGATATACCCCTGTAGCAGAGGAACTTTCGGTGTGTACCTCTCGTATTTGAATAATAGGAAGCACACTGTGCTTGTGACTATATATAATAGGTGAAGTACATTGAGGTAGCATATTTTAA-AGTGTAGTGAGGGAGTGGATTAAACACAAATCTTTTTTTAACTGTTAATAAGTTTGTTATTTCCAGGTGCAGCCAGTCTTGTGGAAGGCGATGTGAGTATGTCGTGCAACAGTCGTTACCCAGTTCCCATCATGTCACAGTCTGCATCTATTCCCAGCGATCTCACCCTGGAAGAATGGCTGCAAGAAGTTCTTAGGTACAACAACAAGGGAATACAACTCGATTTTCAGTCCACGGAGGTGGTCGAACCTGCTTGCAGAGTGCTGGCAAGGGTTGCAGATCATGTAAGAACAGTTCGAAACTTGTGATTTAATATAAAAGTTTTCTCTGACAAATCAGTTAACCTCACTTAAAACGAAGTTCAATAAATACAAGCAATTGTTTTAAAATCTAAATTGAATGACGTAATCTATATTTCATAACTAATGACGACATGTTATTTAATCGATGCAAATCTTGTTTTGTACTATTTCCCAGCAGCATCTTGTACCTTAAATGAAATCGTAAAAAAATCTTGTCATGGTTAAATTATAGTAATGGAGTCAAATGTGTTCTACGATTCAGATTTCATTTTCTAAGGTTCATAATGCATCTACGTAAAGTATTTCAAGGTGTGGTTTGCAAAAGTTCTTGGAAATTTTAGCAGTTAGAAAATCAGTTATTAGAAATTTTGGTGAATAATTTCGCAAAAAAAATATTATA-------------------------------------------
Nholsingeri_PondCave_N541 AGAAAAAATCTAACACGAATCGAACGAACAGGATGTCTTGGATTTTCTTGATGACTAAGAGCTTACGGGCATGCGATCTGAATGTAAGATACCGCTGAAAGAGTTGAATTGTATTTCAGAGGCAAATATTTCTCCTCTGCCTCTGACGGACGTTACTGAGATCATTGAACTT--CCGTTATGTGGATCTTATGATATACCCCTGTAGCAGAGGAACTTTCGGTGTGTACCTCTCGTATTTGAATAATAGGACGCACTCTGTGCTTGTGACTATATATAAGAGGTGAAGTACATTGAGGTAGCATATTTTAA-AGTGTAGTGAGTGAGGGGATTAAACACAAATCTTTTTTTAACTGTTAATAAGTTTGTTATTTCCAGGTGCAGCCAGTCTTGTGGAAGGCGATGTGAGTATGTCGTGCAACAGTCGTTACCCAGTGCCCATCATGTCACAGTCTGCATCTATTCCCAGCGATCTCACCCTGGAAGAATGGCTGCAAGAAGTTCTTAGGTACAACAACAAGGGAATACAACTCGATTTTCAGTCCACGGAGGTGGTCGAACCTGCTTGCAGAGTGCTGGCAAGGGTTGCAGATCATGTAAGCACAGTTCGAAACTTGTGATTTAATATAGAAGTTTTCTCTGACAAATCAGTTAACCTCACTTAAAACGAAGTTCAATAAATACAAGCAATTGTTTTAAAATCTAAATTGAATGACGTAATCTATATTTCAAAACTAATGACAACATGTTATTTAATCGATGCAAATCTTGTTTTGTACTATTTCCCAGCAGCATCTTGTACCTTAAATGAAATCGTAAAAAAATCTTGTCATGGTTAAATTATAGTAATGGAGTCAAATGAGTTCTACGATTCAGATTTCATTTTCTAAGGTTCATAATGCATCTACGTAAAGTATTTCAAGGTGTGGTTTGCAAAAGTTCTTGGAAATTTTAGCAGTTAAAAAATCAGTTATTAGAAATTTTAGTGAATAATTTCGCAAAAAAAATATTATAATTTAAATAACGATAAAAATAAATTGAAATAAATTAAAGACAA
Njonesi_CaveSpringCave_N390 AGAAAAAA-----------------AAACAATATGTATTGGATTTGCTAGATGACTAAGAGTTT----GCTTGTG-TCTGAATGTAAGATACCGCTAAAATAGTTGAATTGTATTTCAGAGGCAAATATTTCTCCCCCCCCCCTGACGGACGCTACTGAGATTATTGAACTTTTCCGTTATGTGTATCTTATGATATACCCCTGTAGCAAAGGCACTTTCGGTGTGTACCGCTCGAATTTGAATAATAGAAAGCACACTATGCTTGTGACTATATATAAGAGATTAAGTACATTGAGGTAGCATATTTTAAGAGTGTAGTGAGTTAGTGGATTAAG-----ATCCTTTTT-AACTGTTAATAAGTTTATTATTTCCAGGTGCAGCCAGTCTTGTGGAAGGCGATGTGAGTATGTCGTGCAACAGTCGTTATCCGGTGCCCATCATGTCACAGTCTGCATCTATTCCCAGCGATCTCACCTTGGAAGAATGGCTGCAAGAAGTTCTTAGGTACAACAACAAGGGAATACAAATCGATTTTCAGTCCACGGAGGTGGTCGAACCTGCTTGCAGAGTGCTGGCAAGGGTTGCAGATCATGTAAGCACAGTTCGAAATTTGTGATTTAATATAAAAGTTTTCTCTGGAAAATCAGTTAACCTCATTTAAAACGAAGTTCAATAAATACAAGCATTTTTTTT-AAATCGAAATTGAATGACATAATCCATATTTCATAACTAATGGCAACATGTTATTTAATCGATGCAAATCTTGTTTTGTACCATTTCCCAACAGCATCTTGTACCTTAAATGAAATCTTAAAAAAATCTTGTCATGGCTAAATTATAGTAATGGAGTCAAATGTGTTCTACGATTCAGATTTCATTTTCTAATTTTCGTAATGCATCTACGTAAAGTATTTTAAGGTGTGGTTTGCAAAAGTTCTTGGAAATTTTAGCAGTTAGAAAATCAGTTATTAGAAATTTTAGTGAATAATTTCGCAAAAAAAATATTATAATTTAAATAACGATAAAAATAAATTGAAATAAATTAAAGACAA
Nlowderi_ChestnutBranch_N731 --------------------------------------------------------------------------------------------------------------------------------------------------------TTACTGAGATCATTGAACTTTTCCGTTATGTCGATCTTATGATGTACCCCTGTAGCAGAGGCACTTTCGGTGTGTACCTCTCGTATTTGAATAATAGGAAGCACACTACGATTGTGACTATACATAAGAGGTGAAGTACATTGAGGTAGCATACTTTAAGAGTGTAGTGAGTTAGCGGATCAAG--------CTTTTTTAACTGTTAATAAGTTTGTTATTTACAGGTGCAACCAGCCTTGTGGAAGGCGATGTGAGTATGTCGTGCAACAGTCGTTACCCGGTGCCCATCATGTCACCGTCTGCATCTATTCCCAGCGATCTCACCTTGGAAGAATGGCTGCAAGAAGTTCTTAGGTACAACAACAAGGGAATACAACTCGATTTTCAGTCCACGGAGGTGGTCGAACCTGCTTGCAGAGTGCTGGCAAGGGTTGCAGATCATGTAAGCAAAGTTCGAAATTTGTGATTTAATATAAAAGTTTTCACTGACAAATCAGTTAACCTCACTTAAAACGAAGTTCAATAAATACAAGCAATTTTTTT--AATAGAAATTGAATGACGTAATCTATATTTCATAACTAATGACAACATGTTATTTAATCGATGCAAATCTTGTTTTGTACTATTTCCCACCACCATTTTGTACCTTAAATGAAATCTTAAAAAAATCTTGTGATGGTTAAATTATAGTAATGGAGTCAAATGTGTTCTGCGATTCAGATTTAATTTTCTAAGGTTCGTAATGCATCTACGTATAGTATTTGAAGGTGTGATTTGCAAGAGTTCTTGGAAATTTTAGCAGTTAGAAAATCAGTTATTAGAAATTTTATTGAATAATTTCGAAAAGAAAATATTATAATTTAAATAACGATAAAAACAAATTGAAATAAATTAAAGACAA
Nlowderi_upperFiresCreek_N820 AGAAAAAAACTAACACGAACCGAGCGAACAAGATGTCTTGGATTTGCTAGATGACTAAGAGTTT----GCTTGAG-TCTGAATGTAAGATACCGCTGAAATAGTTGAATTGTATTTCAGAGGCAAATATTTCTCCCCTGCCTCTGACGGACGTTACTGAGATCATTGAACTTTTCCGTTATGTCGATCTTATGATATACCCCTGTAGCAGAGGCACTTTCGGTGTGTACCTCTCGTATTTGAATAATAGGAAGCACACTATGGTTGTGACT----------------------------------------------TGTGAGTTAGCGGATTAAG--------CTTTTTTAACTGTTAATAAGTTTGTTATTTACAGGTGCAGCCAGCCTTGTGGAAGGCGATGTGAGTATGTCGTGCAACAGTCGTTACCCGGTGCCCATCATGTCACCGTCTGCATCTATTCCCAGCGATCTCACCTTGGAAGAATGGCTGCAAGAAGTTCTTAGGTACAACAACAAGGGAATACAACTCGATTTTCAGTCCACGGAGGTGGTCGAACCTGCTTGCAGAGTGCTGGCAAGGGTTGCAGATCATGTAAGCAAAGTTCGAAATTTGTGATTTAATATAAAAGTTTTCACTGACAAATCAGTTAACCTCACTTAAAACGAAGTTCAATAAATACAAGCAATTTTTTT--AATAGAAATTGAATGACGTAATCTATATTTCATAACTAATGGCAACATGTTATTTAATCGATGCAAATCTTGTTTTGTACTATTTCCCACCAGCATCTTGTACCTTAAATGAAATCTTAAAAAAATCTTGTGATGGTTAAATTATAGTAATGGAGTCAAATGTGTTCTGCGATTCAGATTTAATTTTCTAAGGTTCGTAATGCATCTACGTATAGTATTTGAAGGTGTGATTTGCAAAAGTTCTTGGAAATTTTAGCAG------------TTATTAGAAATTTTATTGAATAATTTCGAAAAGAAAATATTATAATTTAAATAACCATAAAAACAAATGGAAATAAATTAAAGACAA
Nlula_BeeRockCave_G2091 AGAAAAAACCTAACACGAATCGAACGAACAGGATGTCTTGGATTTGCTTGATGACTAAGAGTTTACGGGCATGCGATCTGAATGTAAGATACCGCTGAAATAGTTGAATTGTATTTCAGAGGCAAATATTTCTTCCCTGCCTCTGACGGACGTTACTGAGATCATTGAACTTTTCCTTTATGTGGATCTTATGATATACCTCTGTAGCAGAGGCACTTTCGGTGTGTACCTCTCGCAGTTGCATAATAGGAAGCACACTATGCTTGTGACTATATATAAGAGGTGAAGTAGATTGAGGTAGCATATTTTAAGAGTGTAGTGAGTTAGTGGATTAAG-----ATCTTTTTTTAACTGTTAATAAGTTTATTATTTCCAGGTGCAGCCAGTCTTGTGGAAGGCGATGTGAGTATGTCGTGCAACAGTCGTTACCCAGTGCCCATCATGTCACAGTCTGCATCTATTCCCAGCGATCTCACCTTGGAAGAATGGCTGCAAGAAGTTCTTAGGTACAACAACAAGGGAATACAACTCGATTTTCAGTCCACGGAGGTGGTCGAACCTGCTTGCAGAGTGCTGGCAAGGGTTGCAGATCATGTAAGCACAGTTCGAAATTTGTGATTTAATATAAAAGTTTTCTCTGACAAATCAGTTAACCTCACTTAAAACGAAGTTCAATAAATACAAGCAATTTTTTTAAAATCGAAATTGAATGACGTAATCTATATTTCATAACTAATGGCAACATGTTATTTAATCGATGCAAATCTTGTTTTGTACTATTTCCCAGCAGCATCTTGTACCTTAAATGAAATCTTAAAAAAATCTTGTCACGGTTAAATTATTGT----------AATGTGTTCTACGATTCAGATATCATTTCCTAAGGTTCGTAATGCATCTACGTAAAGTATTTCAAGGTGTGGTTTGCAAAAGTTTTTGGAAATTTTAGCCGTTAGAAAATCAGTTATTAGAAATTTTAGTGAATAATTTCGCAAAAAAAATATTATAATTTAAATAACGATAGCAATAAATTGAAATAAATTAAAGACAA
Nlula_LulaFallsCave_G2084 AGAAATAACCAAACACGAATCGAACGAACAGGATGTCTTGGATTTGCTTGATGACTAAGACTTTACGGGCATGCGATCTGAATGTAAGATACCGCTGAAATAGTTGAATTGTATTTCAGAGGCAAATATTTCTTCCCTGCCTCTGACGGACGTTACTGAGATCATTGAACTTTTCCTTTATGTGGATCTTATGATATACCTCTGTAGCAGAGGCACTTTCGGTGTGTACCTCTCGCAGTTGAATAATAGGAAGCACACTATGCTTGTGACTATATATAAGAGGTGAAGTAGATTGAGGTAGCATATTTTAAGAGTGTAGTGAGTTAGTGGATTAAG-----ATCTTTTTTTAACTGTTAATAAGTTTATTATTTCCAGGTGCAGCCAGTCTTGTGGAAGGCGATGTGAGTATGTCGTGCAACAGTCGTTACCCAGTGCCCATCATGTCACAGTCTGCATCTATTCCCAGCGATCTCACCTTGGAAGAATGGCTGCAAGAAGTTCTTAGGTACAACAACAAGGGAATACAACTCGATTTTCAGTCCACGGAGGTGGTCGAACCTGCTTGCAGAGTGCTGGCAAGGGTTGCAGATCATGTAAGCACAGTTCGAAATTTGTGATTTAATATAAAAGTTTTCTCTGACAAATCAGTTAACCTCACTTAAAACGAAGTTCAATAAATACAAGCAATTTTTTTAAAATCGAAATTGAATGACGTAATCTATATTTCATAACTAATGGCAACATGTTATTTAATCGATGCAAATCTTGTTTTGTACTATTTCCCAGCAGCATCTTGTACCTTAAATGAAATCTTAAAAAAATCTTGTCACGGTTAAATTATTGT----------AATGTGTTCTACGATTCAGATATCATTTCCTAAGGTTCGTAATGCATCTACGTAAAGTATTTCAAGGTGTGGTTTGCAAAAGTTTTTGGAAATTTTAGCCGTTAGAAAATCAGTTATTAGAAATTTTAGTGAATAATTTCGCAAAAAACATATTATAATTTAAATAACGATAGCAATAAATTGAAATAAATTAAAGACAA
Nmimus_NealsSink_N329 ---------------------------------------------------------------------------------------------------------GAATTGTATTTCAGAGGCAAATATTTCTCCCCTGCCTCTGACGGACGTTACTGAGATCATTGAACTTTTCCCTTATGTGGATCTTATGATATACCCCTGTAGCAGAGGCACTTTCGGTGTGTACCTCTCGTATTTGAATAATAGGAAGCACATTGTGCTTGTGACTATATATAAGAGGTGAAGTACATTGAGGTAGCATATTTTAA-AATGTAGTGAGTGAGTGGATTAAACACAAATCTTTTTTTAACTGTTAATAAGTTTGTTATTACCAGGTGCAGCCAGTCTTGTGGAAGGCGATGTGAGTATGTCGTGCAACAGTCGTTACCCAGTGCCCATCATGTCACAGTCTGCATCTATTCCCAGCGATCTCACCTTGGAAGAATGGCTGCAAGAAGTTCTTAGGTACAACAACAAGGGAATACAACTCGATTTCCAGTCCACGGAGGTGGTCGAACCTGCTTGCAGAGTGCTTGCAAGGGTTGCAGATCATGTAAGCACAGTTCGAAACTTGTGATTTAATATAAAAGTTTTCTCTGACAAATCAGTTAACCTCACTTAAAACGAAGTTCAATAAATACAAGCAATTTTTTTAAAATCGAAATTGAATGACCTAATCTATATCTCATAACTAATGGCAACATGTTATTTAATCGATGCAAATCTTGTTTTGTACTATTTCCCAGCAGCATCTTGTACCTTAAATGAAATCGTAAAAAAATCTTGTCATGGTTAAATTATAGTAATGGAGTCAAATGTGTTCTACGATTCAGATTTCATTTTCTAAGGTTCATAATGCATCTACGTAAAGTATTTCAAGGTGTGGTTTGCAAAAGTTCTTGGAAATTTTAGCAGTTAGAAAATCGGTTATTAGAAATTTTAGTGCATAATTTCGCAAAAAAAATATTATAATTTAAATAACGATAAAAATAAATTGAAATAAATTAAAGACAA
Nmimus_Straleys_N625 AGAAAAAATCTAACACGAATCGAACGAACAGGATGTCTTGGATTTTCTTGATGACTAAGAGCTTACGGGCATGCGATCTGAATGTAAGATACCGCTGAAAGAGTTGAATTGTATTTCAGAGGCAAATATTTCTCCCCTGCCTCTGACGGACCTTACTGAGATCATGGAAGTTTTCCGTTATGTGGATCTTATGATATACCCCTGTAGCAGAGGCACTTTCGGTGTGTACCTCTCGTATTTGAATAACAGAAAGCACACCGTGCTTGTGACTATATATAAGAGGTGAAGTACATTGAGGTAGCATATTTTAA-AATGTAGTGAGTGAGTGGATTAAACACAAATCTTTTTTTAACTGTTAATAAGTTTGTTATTTCCAGGTGCAGCCAGTCTTGTGGAAGGCGATGTGAGTATGTCGTGCAACAGTCGTTACCCAGTGCCCATCATGTCACAGTCTGCATCTATTCCCAGCGATCTCACCTTGGAAGAATGGCTGCAAGAAGTTCTTAGGTACAACAACAAGGGAATACAACTCGATTTCCAGTCCACGGAGGTGGTCGAACCTGCTTGCAGAGTGCTTGCAAGGGTTGCAGATCATGTAAGCACAGTTCGAAACTTGTGATTTAATATAAAAGTTTTCTCTGACAATTCAGTTAACCTCACTTAAAACGAAGTTCAATAAATACAAGCAATTTTTTTAAAATCGAAATTGAATGACGTAATCTATATCTCATAACTAATGGCAACATGTTATTTAATCGATGCAAATCTTGTTTTGTACTATTTCCCAGCAGCATCTTGTACCTTAAATGAAATCGTAAAAAAATCTTGTCATGGTTAAATTATAGTAATGGAGTCAAATGTGTTCTACGATTCAGATTTCATTTTCTAAGGTTCATAATGCATCTACGTAAAGTATTTCAAGGTGTGGTTTGCAAAAGTTATTGGAAATTTTAGCAGTTAGAAAATCGGTTATTAGAAATTTTAGTGAATAATTTCGCAAAAAAAATATTATAATTTAAATAACGATAAAAATAAATTGAAATAAATTAA------
Nnasicus_CaneyFork_N171 --------------------------------------------------------------------------------------------------AAGAGTTGAAAGTTATTTCAGAGGTAAAAATTTCTCCCCTGCTTCTGGCGGACGTTACTGAGATCATTGAACTTTTCCTTTATGTGGATCTTATGATATACCTCTGTATCAGAGGCACTTTCGGTGTGTACCTCTCGAATTTGAATAATAGGAAGCACACTATGCGTGAGACTATTTATAAGAGGTGAAGTACATTGAGGTAGCATATTTTAAGAGTGTAGTGAGTGAATGGATTAAGCACAGATCTTATTTTTACGGTTAATAAGTTTGTTATTTTCAGATGCAGCCAGTCTTGTGGAAGGCGATGTGAGTATGTCGTGCAACAGTCGTTACCCGGTACCCATCATGTCACAGTCTGCATCTATTCCCAGCGATCTCACCCTGGAAGAATGGCTGCAAGAAGTTCTTAGGTACAACAACAAGGGAATACAACTCGATTTTCAGTCCACGGAGGTGGTCGAACCTGCTTGCAGAGTGCTGGCAAGGGTTGCAGATCATGTAAGCACAGTTCGAAATTTGTGATTTAATATAAAAGTTTTCTCTGACAAATTCGTTAACCTCACCTAAAACGAAGGTCAATAAATATAAGAA-TTTTTTT--AATAGAAATTGAATGACGTGATCTATATTTCA-----ACCGGCCCGGTGGTCTAGAGGTAGC-------GTGCC-------------------CGCCTCGTACCCAAGATTGCGGGTTCGATAGTTTTCTGGATGCGAAAATCGTAGGCACGCA--------TGTCATATGATTAGCATGTAA------AAGAACCCTAGAGTACCAAATTGGGGTGCTCCAAAATTGAACTCGGCAAAATTATTCGCATCGATGAGAGGCAGATAATCAAGCGTCAAAAAATTGGCAGCAAGAGTCCACCACTAGACCACCGTGACTCCAATAATGACAAAAAAAGTGTCAGATAGTTTTATGACTA
Nnasicus_ConnosteeFalls_N696 -------------------------------------------------------------------------------------------------------------------------------------------------------------------------------------------------------------------------------------------------------------------------GTGACTACATAGAAGAGATGAAGTACATTGAGGTAGCATATTTTAAGAGTGTAGTGAGTGAATGGATTAAGCACAGATCCTTTTTTTACGGTTAATAAGTTTGTTATTTCCAGGTGCGGCCAGTCTTGTGGAAGGCGATGTGAGTATGTCGTGCAACAGTCGTTACCCGGTGCCCATCATGTCACAGTCTGCATCTATTCCCAGCGATCTCACCTTGGAAGAATGGCTGCAAGAAGTTCTTAGGTACAACAACAAGGGAATACAACTCGATTTTCAGTCCACGGAGGTGGTCGAACCTGCTTGCAGAGTGCTGGCAAGGGTTGCAGATCATGTAAGCACAGTTCGAAATTTGTGATTTAATATAAAAGTTTTCTCTGACAAATTCGTTAACCTCACCTAAAACGAAGGTCAATAAATATAAGAA-ATTTTTT--AATAGAAATTGAATGACGTGATCTATATTTCA-----ACCGGCCCGGTGGTCTAGAGGTAGC-------CTGCC-------------------CGCCTCGTACCCAAGATTGCGGGTTCGATAGCTCTCTGGATGCGAAAATCGTAGACACGCG--------TGTCATATGATTAGCATGTAA------AAGAACCCTAGAGTACCAAATTGGGGTGCTC-----------TTGGCAAAATTATTCGCATCGATGAGAGGCAGATAACCAAGCGTCAAAAAATTGGCAGCAAGAGTCCACCACTAGACCACCATGACTCCAACAATGACAAAAATAAT--------------------
Nnasicus_CoweeTrain_N189 AGAAAAAAACTAACACGAATCGAACGAACAGGATGTCTTGGATTTGCTTGATGACTAAGAGCTTACGGGCATGCGATCTGAATGTAAGATACCGCTGAAAGAGTTGAAATGTATTTCAGAGGTAAAAATTTCTCTCCTGCTTCAGGCGGACGTTACTGAGATCATTGAACTTTTCCTTTATGTGGATCTTATGATATACCTCTGTATCAGAGGCACTTTCGGTGTGTACCTCTCGAATTTGAATAATAGGAAGCACACTATGCGTGCGACTATTTATAAGAGGTGAAGTACATTGAGGTAGCATATTTTAAGAGTGTAGTGAGTGAATGGATTAAGCACAGATCTTATTTTCACGGTTAATAAGTTTGTTATTTTCAGATGCAGCCAGTCTTGTGGAAGGCGATGTGAGTATGTCGTGCAACAGTCGTTACCCGGTGCCCATCATGTCACAGTCTGCATCTATTCCCAGCGATCTCACCCTGGAAGAATGGCTGCAAGAAGTTCTTAGGTACAACAACAAGGGAATACAACTCGATTTTCAGTCCACGGAGGTGGTCGAACCTGCTTGCAGAGTGCTGGCAAGGGTTGCAGATCATGTAAGCACAGTTCGAAATTTGTGATTCAATATAAAAGTTTTCTCTGACAAATTCGTTAACCTCACCTAACACGAAGGTCAATAAATATAAGAA-TTTTTTT--AATAGAAATTGAATGACGTGATCTATATTTCA-----ACCGGCCCGGTGGTCTAGAGGTAGC-------GTGCC-------------------CGCCTCGTACCCAAGATTGCGGGTTCGATAGTTTTCTGGATGCGAAAATCGTGGGCACGCA--------TGTCATATGATTAGCATGTAA------AAGAACCCTAGAGTACCAAATTGGGGTGCTCCAAAATTGAACTCGGCAAAATTATTCGCATCGACGAGAGGCAGATAATCAAGCGTCAAAAAATTGGCAG---------------------------------------------------------------------
Npaynei_Grindstaff_N646 AGAAAAAATCTAACACGAATCGAACGAACAGGATGTCTTGGGTTTTCTTCATGACTAAGAGCTTACGGGCATGCGATCTGAATGTAAGATACCGCTGAAACAGTTGAATTGTATTTCAGAGGCAAATATTTCTCCCCTGCCTCTGACGGACGTTACTGAGATCATTGAACTTTTCCGTTATGTGGATCTTATGATATACCCC--TAGCAGAGGCACTTTCGGTGTGTACCTCTCGTATTTGAATAATAGGAAGCACACTGTGCTTATGAGCTTATATAAGAGGTGAAGTACATTGAGGTAGCATATTTTAA-AGTGTAGTGAGTGAGAGGATTAAACACAAATCTTTTTTTAACTGTTAATAAGTTTGTTATTTCCAGGTGCAGCCAGTCTTGTGGAAGGCGATGTGAGTATGTCGTGCAACAGTCGTTACCCAGTGCCCATCATGTCACAGTCTGCATCTATTCCCAGCGATCTCACCTTGGAAGAATGGCTGCAAGAAGTTCTTAGGTACAACAACAAGGGAATACAACTCGATTTTCAGTCCACGGAGGTGGTCGAACCGGCTTGCAGAGTGCTGGCAAGGGTTGCAGATCATGTAAGCACAGTTCGAAACTTGTGATTTAATATAAAAGTTTTCTCTGACAAATCAGTTAACCTCACTTAAAACGAAGTTCAATAAATACAAGCAATTTTTTTAAAATCGAAATTGAATGACGTAATCTATATTTCATAACTAATGGCAACATGTTATTTAATCGATGCAAATCTTGTTTTGTACTATTTCCCAGCAGCATCTTGTACCTTAAATGAAATCGTAAAAAAATCTTGTCATGGTTAAATTATAGTAATGGAGTCAAATGTGTTCTACGATTCTGATTTCATTTTCTAAGGTACATAATGCATCTACGTAAAGTATTTCAAGGTGTGGTTTGCAAAAGTTCTTGGAAATTTTAGCAGTTAGAAAATCTGTTATTCGAAATTTTAGTGAATAATTTCGCAAAACAA-----ATA-------------------------------------------
Npaynei_NorrisDamCave_N348 ----AAAATCTGACACGAATCGAACGAACAGGATGTCTTGGATTTTCTTCATGACTAAGAGCTTACGGGCATGCGATCTGAATGTAAGATACCGCTGAAAGAGTTGAATTGTATTTCAGAGGCAAATATTTCTCCCCTGCCTCTGACGGATGTCACTGAGATCATTGAACTTTTCCGTTATGTGGATCTTATGATATACCCCTGTAGCAGAGGCACTTTCGGTGTGTACCTCTCGTATTTGAATAATAGGAAGCACACTGTGCTTGTGACTATATATAAGAGGTGAAGTACATTGAGGTAGCATATTTTAA-AGTGTAGTGAGTGAGAGGATTAAACACAAATCTTTTTTTAGCTGTTAATAAGTTTGTTATTTCCAGGTGCAGCCAGTCTTGTGGAAGGCGATGTGAGTATGTCGTGCAACAGTCGTTACCCAGTGCCCATCATGTCACAGTCTGCATCTATTCCCAGCGATCTCACCTTGGAAGAATGGCTGCAAGAAGTTCTTAGGTACAACAACAAGGGAATACAACTCGATTTTCAGTCCACGGAGGTGGTCGAACCTGCTTGCAGAGTGCTGGCAAGGGTTGCAGATCATGTAAGCACAGTTCGAAACTTGTGATTTAATATAAAAGTTTTCTCTGACAAATCAGTTAACCTCACCTAAAACGAAGTTCAATAAATACAAGCAATTTTTTTAAAATCGAAATTGAATGACGTAATCTATATTTCATAACTAATGGCAACATGTTATTTAATCGATACAAATCTTGTTTTGTACTATTTCCCAGCAGCATCTTGTACCTTAAATGAAATCGTAAAAAAATCTTGTCATGGTTAAATTATAGTAATGGAGTCAAATGTGTTCTACGATTCAGATTTCATTTTCTAAGGTTCATAATGCATCTACGTAAAGTATTTCAAGGTGTGGTTCGCAAAAGTTCTTGGAAATTTTAGCAGTTAGAAAATCAGTTATTAGAAATTTTAGTGAATAATTTCGCAAAAAAAATATAGC--------------------------------------------
Npaynei_UnakaMtns_N943 AGAAAAAATCTAACACGTATCGAACGAACAGGATGTCTTGGATTTTCTTGATGACTAAGAGCTTACGGGCATGCGATCTGAATGTAAGATACCGCTGAGAGAGTTGAATTGTATTTCAGAGGCAAATATTTCTCCCCTGCCTCTGACGGACGTTACTGAGATCATTGAACTTTTCCGTTATGTGGATCTTATGATATACCCCTGTAGCAGAGGCACTTTCGGTGTGTACCTCTCGTATTTGAGTAATAGGAAGCACACTGTGCTTGTGACTATATATAAGAGGTGAAGTACATTGAGGTAGCATATTTTAA-AGTGTAGTGAGTGAGTGGAATAAACACAAATCTTTTTTTAGCTGTTAATGAGTCTGTTATTTCCAGGTGCAGCCAGTCTTGTGGAAGGCGATGTGAGTATGTCGTGCAACAGTCGTTACCCAGTGCCCATCATGTCACAGTCTGCATCTATTCCCAGCGATCTCACCTTGGAAGAATGGCTGCAAGAAGTTCTTAGGTACAACAACAAGGGAATACAACTCGATTTTCAGTCCACGGAGGTGGTCGAACCTGCTTGCAGAGTGCTGGCAAGGGTTGCAGATCATGTAAGCACAGTTCGAAACTTGTGATTTAATATAAAAGTTTTCTCTGACAAATCAGTTAACCTCACTTAAAACGAAGTTCAATAAATACAAGCAATTTTTTTAAAATCGAAATTGAATGACGTAATCTATATTTCATAACTAACGGCAACATGTTATTTAATCGATGCAAATCTTGTTTTGTACTATTTCCCAGCAGCGTCTTGTACCTTAAATGAAATCGTAAAAAAATCTTGTCATGGTTAAATTACAGTAATGGAGTCAAATGTGTTCTACGATTCAGATTTCATTTTCTAAGGTTCATAATGCATCTACGTAAAGTATTTCAAGGTGTGGTTTGCAAAAGTTCTTGGAAATTTTAGCAGTTAGAAAATCAGTTATTAGAAATTTTAGTGAATAATTTCGCAAAACAAATATCATAATTTAAATAACGATAAAAATAAATTGAAATAAATTAAAGACAA
Npecki_HaskellSims_G3697 AGAAAAAAACTGG----AATCGAACGAACAGGATGTATTGGATTTGCTTGACGGCTAAGAGCTTACGGACATGCGATCTGAATGTAAGATACCGCTGAAAAAGTTGAATTGTATTTCAGAGGCAATGATTTCTCCCCTGCCTCTGACGGATCTAACTGAGATCATTGAAGTTTTCCTTGATGTGGATCTTATGATATACCTCTATATCAGAGGCGCTTTCGGTGTGTACGTCTCGTATTTGAATAACAAAAAGCTCACTATGCTTGTGACTATATATAAGAGATGAAGTACATTAAGTGAGCATGTTTTGAGACTGTAGTGATTGAGTGTATTAAGCACATATCTTTTTTTTACGGTTAATAAGTTTGTTATTTCCAGGTGCAGCCAGTCTAGTGGAAGGCGATGTGAGTATGTCGTGCAACAGTCGTTACCCGGTGCCCATCATGTCACAGTCCGCATCTATTCCCAGTGATCTCACCTTGGAAGAATGGCTGCAAGAAGTTCTTAGGTACAACAACAAGGGAATACAACTCGATTTTCAGTCCACGGAGGTGGTCGAACCTGCTTGTAGAGTGCTGGCAAGGGTTGCAGATCATGTAAGCACAGTTCGAAATTTG--ATTTAATGTAAAAGTTTCCGATAACAAATGAATTAACTTCACCTAAAACGAAGTTCAATGAATACAAGCAATTGCTTTT-AATCGAAATTGAATGACGTAATCTGTATTTCGTAACTAATAGCAACGTAGTATTTAATTGATGCAATTTTTGTTTTGCACTATTTCCCAGAAGCATCTTGTACGTTAAATGAAACCTTAAAAGAATCTTGTCATGGTTCAATTAAAGTAATGGAGTTAAATGTGTTCTACGGTTCAGATTTCATTTTCTAAGGTTCATAATGCATCTATTAAAAGTATTTCAAGGTGTGGTTTGCAAAAGTTCTTGTAAATTTTAGCAGTTAGGAAATCAGTTATTAGAAATGTCAGTAAATAATTTCTTAAAAAA-ATATTATAATTTAAATAACGATAGAAATAAATTGAAATAATTTAAAGACAA
Npecki_HurricaneMazeCave_G2100 AGAAAAAAACTAACATGAATCAAACGAACAGGATGTATTGGATTTGCTTGATGGCTAAGAGCTTACGGGCATGCGATCTGAATGTAAGATACCGCTGAAATAGTTGAATTGTATTTCAGAGGCAATGATTTCTCCCCTGCCTCTGACGGATCTAACTGAGATCATTGAACTTTTCCTTTATGTGGATCTTATGATATACCTCTATATCAGAGGCACTTTCGGTGTGTACGTCTCGTATTTGAATAACAAAAAGCACACTATGCTTGTGACTATATATAAGAGATGAAGTACATTAAGTGAGCATGTTTTGAGAGTGTAGTGATTGAGTGTATTAAGCACAGATCTTTTTTTTACGGTTAATAAGTTTGTTATTTCCAGGTGCAGCCAGTCTTGTGGAAGGCGATGTGAGTATGTCGTGCAACAGTCGTTACCCAGTGCCCATCATGTCACAGTCCGCATCTATTCCCAGTGATCTCACCCTGGAAGAATGGCTGCAAGAAGTTCTTAGGTACAACAACAAGGGAATACAACTCGATTTTCAGTCCACGGAGGTGGTCGAACCTGCTTGTAGAGTGCTGGCAAGGGTTGCAGATCATGTAAGCACAGTTCGAAATTTG--ATTTAATTCAAAAGTTTCCGATAACAAATCAATTAACTTCACCTAAAACGAAGTTCGATGAATACAAGCAATTGCTTTT-AATCGAAATTGAATGACGTAATCTGTATTTCGTAACTAATAGCAACATAGTATTTAATTGATGTAAATTTTGTTTTGCACTATTTCCCAGAAGCATCTTGTACGTTAAATGAAACCTTAAAAGAATCTTGTCATGGTTCAATTACAGTAATGGAGTTAAATGTGTTCTACGGTTCAGATTTCATTTTCTAAGGTTCATAATGCATCTATTAAAAGTATTTCGAGGTGTGATTTGCAAAAGTTCTTGTAAATTTCAGCAGTTAGGAAATCAGTT-----AAGTCTAAGCAGTAAGTCTTTGTTACAAAATATTGAAATTTGGAGAGCAATAAAAATAAATTTAGATTATTTTACAACCA
Npecki_Monteagle_N062 AGAAAAAAACTAACAGGAATCGAACGAACAGGATGTATTGGATTTGCTTGATGGCTAAGAGCTTACGGACATGTGATCTGAATGTAAGATACCGCTGAAATAGTTGAATTGTATTTCAGAGGCAATGATTTCTCCCCTGCCTCTGACGGATCTAACTGAGATCATTGAAGTTTTCCTTGATGTGGATCTTATGATATACCTCTATATCAGAGGCACTTTCGGTATGTACGTCTCGTATTTGAATAACAAAAAGCACACTATGCTTGTGACTATATATAAGAGATGAAGTACATTAAGTGAGCATGTTTTGAGAGTGTAGTGATTGAGTGTATTAAGCACAGATCTTTTTTTTACGGTTAATAAGTTTGTTATTTCCAGGTGCAGCCAGTCTTGTAGAAGGCGATGTCAGTATGTCGTGCAACAGTCGTTACCCAGTGCCCATCATGTCACAGTCCGCATCTATTCCCAGTGATCTCACTTTGGAAGAATGGCTGCAAGAAGTTCTTAGGTACAACAACAAGGGAATACAACTCGATTTTCAGTCCACGGAGGTGGTCGAACCTGCTTGTAGAGTGCTGGCAAGAGTTGCAGATCATGTAAGCACAGTTCGAAATTTG--ATTTAATTGAAAAGTTTCCGATAACAAATCAACTAACTTCACCTAAAACGAAGTTCAATGAATACAAGCAATTGCTTTT-AATCGAAATTGAATGACGTAATCCCTATTTCGTAACTAATAGCAACATAGTATTTAATTGATGCAAATTTTGTTTTGCACTATTTCCCAGAAGCATCTTGTACGTTAAATGAATCCTTAAAAGAATTTTGTCATGGTTGAATTAAAGTAATGGAGTTAAATGTGTTCTACGGTTCAGATTTCATTTTCTAAGGTTCATAATGCATCTATTAAAAGTATTTCAAGGTGTGGTTTGTAAAAGTTCTTGTAAATTTTAGCAGTTAGGAAATCAGTTATTAGAAATTTCAGTAACTAATTTCTGAAAAAA-ATATTATAATTTAAATAACGATAGAAGTAAATTGAAATAATTTAAAGACAA
Nperlakyi_SChimneys_N1079 AGAAAAAAACTAACACGAATCGAGCGAACAAGATGTCTTGGATTTGCTAGATGACTAAGAGTTT----GCTTGTG-TCTGAATGTAAGATACCGCTGAAATAGTTGAATTGTATTTCAGAGGCAAATATTTCTCCCCCCCCCCTGACGGACGCTACTGAGATTATTGAACTTTTCCGTTATGTGGATCTTATGATATACCCCTGCAGCAAAGGCACTTTCAGTGTGTACCTCTCGTATTTGAATAATAGGAAGCACACTATGCATGTGACTATATATAAGAGGTGAAGTACATTGAGGTAGCATATTTTAAGAGTGTAGTGAGTTAGTGGATTAAG-----ATCCTTTTT-AACTGTTAATAAGTTTATTATTTCCAGGTGCAGCCAGTCTTGTGGAAGGCGATGTGAGTATGTCGTGCAACAGTCGTTATCCGGTGCCCATCATGTCACAGTCTGCATCTATTCCCAGCGATCTCACCTTGGAAGAATGGCTGCAAGAAGTTCTTAGGTACAACAACAAGGGAATACAACTCGATTTTCAGTCCACGGAGGTGGTCGAACCTGCTTGCAGAGTGCTGGCAAGGGTTGCAGATCATGTAAGCACAGTTCGAAATTTGTGATTTAATATAAAAGTTTTCTCTGAAAAATCAGTTAACCTCATTTAAAACGAAGTTCAATAAATACAAGCATTTTTTTTAAAATCGAAATTGAATGACATAATCCATATTTCATAACTAATGGCAACATGTTATTTAATCGATGCAAATCTTGTTTTGTACCATTTCCCAGCAGCATCTTCTACCTTAAATGAAATCTTAAAAAAATCTTGTCATGGCTAAATTATAGTAATGGAGTCAAATGTGTTCTACGATTCAGATTTCATTTTCTAATTTTCGTAATGCATCTACGTAAAGTATTTTAAGGTGTGGTTTGCAAAAGTTTTTGGAAATTTTAGCAGTTAGAAAATCAGTTATTAGAAATTTTAGTGAATAATTTCGCAAAAAAAATATTATAATTTAAATAACGATAAAAATAAATTGAAATAAATTAAAGACAA
Nperlakyi_SChimneys_N1080 AGAAAAAAACTAACACGAATCGAGCGAACAAGATGTCTTGGATTTGCTAGATGACTAAGAGTTT----GCTTGTG-TCTGAATGTAAGATACTGCTGAAATAGTTGAATTGTATTTCAGAGGCAAATATTTCTCCCCCCCCCCTGACGGACGCTACTGAAATTATTGAACTTTTCCGTTATGTGGATCTTATGATATACCCCTGCAGCAAAGGCACTTTCAGTGTGTACCTCTCGTATTTGAATAATAGGAAGCACACTATGCATGTGACTATATATAAGAGGTGAAGTACATTGAGGTAGCATATTTTAAGAGTGTAGTGAGTTAGTGGATTAAG-----ATCCTTTTT-AACTGTTAATAAGTTTATTATTTCCAGGTGCAGCCAGTCTTGTGGAAGGCGATGTGAGTATGTCGTGCAACAGTCGTTATCCGGTGCCCATCATGTCACAGTCTGCATCTATTCCCAGCGATCTCACCTTGGAAGAATGGCTGCAAGAAGTTCTTAGGTACAACAACAAGGGAATACAACTCGATTTTCAGTCCACGGAGGTGGTCGAACCTGCTTGCAGAGTGCTGGCAAGGGTTGCAGATCATGTAAGCACAGTTCGAAATTTGTGATTTAATATAAAAGTTTTCTCTGAAAAATCAGTTAACCTCATTTAAAACGAAGTTCAATAAATACAAGCATTTTTTTTAAAATCGAAATTGAATGACATAATCCATATTTCATAACTAATGGCAACATGTTATTTAATCGATGCAAATCTTGTTTTGTACCATTTCCCAGCAGCATCTTCTACCTTAAATGAAATCTTAAAAAAATCTTGTCATGGCTAAATTATAGTAATGGAGTCAAATGTGTTCTACGATTCAGATTTCATTTTCTAATTTTCGTAATGCATCTACGTAAAGTATTTTAAGGTGTGGTTTGCAAAAGTTTTTGGAAATTTTAGCAGTTAGAAAATCAGTTATTAGAAATTTTAGTGAATAATTTCGCAAAAAAAATATTATAATTTAAATAACGATAAAAATAAATTGAAATAAATTAAAGACAA
Nreclusus_Clingmans_N252 AGAAAAAACCTAACACGAA---------CAGGATGTCTTGAATTTGCTTGATGACTAAGAGTTTACGGGCATGCGATCTGAATGTAAGATACCGCTGAAATAGTTGAATTGTATTTCAGAGGCAAATATTTCTCCCCTGCCTCTGATGGACGTTACTGAGATCATTGAACTTTTAATTTATGTGGATCTTATGATATACCCCTGTAGCAGAGGCACTTTCGGTGTGTACCTCTCGTATTTGAATAATAGGAAGCACACTATGCTTGTGAGTATATGTAAGAGGTGAAGTACATTGAGGTAGCATATTGTAAGAGTGTAGTGAGTTAGTAGATTAAGCACAGATCCTTTTTT-ACTGTTAATAAGTTTTTTATTTCCAGGTGCAGCCAGTCTTGTGGAAGGCGATGTGAGTATGTCGTGCAACAGTCGTTACCCGGTGCCCATCATGTCACCGTCTGCATCTATTCCCAGCGATCTCACCTTGGAAGAATGGCTGCAAGAAGTTCTTAGGTACAACAACAAGGGAATACAACTCGATTTTCAGTCCACGGAGGTGGTCGAACCTGCTTGCAGAGTGCTGGCAAGGGTTGCAGATCATGTAAGCACAGTTCGAAATTTGTGATTCAATATAAAAGTTTTCTCTGACAAATCAGTTAACCTCACCTAAAATGAAGTTCAATAAATACAAGCAATTTTTTAAAAATCGAAATTGAATGACGTAATCTATATTTCATAACTAATGGCAACATGGTAATTAATCGATGCAAATCTTGTTTTGTACTATTTCCCAGCAGCATCTTGTAAGTTAAATGAAATCTTAAAAATTCTAAAATATATTTAAATTACAGTAATGGACTCAAATGCGTGCTACGATTCAGATATTATTTTCTAAAG---------------------------------------------------------------------------------------------------------------------------------------------------------------------
Nreclusus_Newfound_N259 AGAAAAAACCTAACATGA-TCGAACGAACAGGATGTCTTGAATTTGCTTGATGACTAAGAGTTTACGGGCATGCGATCTGAATGTAAGATATCGCTGAAATAGTTGAATTGTATTTCAGAGGCAAATATTTCTCCCCTGCCTCTGACGGACGTTACTGAGATTATTGAACTTTTCCGTTATGTGGATCTTATGATATACCCCTGTAGCAATGGCATTTTCGGTGTGTACCTCTCGTATTTGAATAATAGGAAGCACACTATGCTTGTGACTATATATAAGAGGTGAAGTACATTGAGGTAGCATATTTTAAGAGTGTAGTGAGTTAGTGGATTAAG-----ATCCTTTTT-AACTGTTAATAAGTTTGTTATTTCCAGGTGCAGCCAGTCTTGTGGAAGGCGATGTCAGTATGTCGTGCAACAGTCGTTACCCGGTGCCCATCATGTCACCGTCTGCATCTATTCCCAGCGATCTCACCTTGGAAGAATGGCTGCAGGAAGTTCTTAGGTACAACAACAAGGGAATACAACTCGATTTTCAGTCCACGGAGGTGGTCGAACCTGCTTGCAGAGTGCTGGCAAGGGTTGCAGATCATGTAAGCACAGTTCGAAATTTGTGATTTAATATAAAAGTTTTCTCTGAAAAATCAGTTAACCTCATTTAAAACGAAGTTCAATAAATACAAGCATTTTTTTTAAAATCGAAATTGAATGACATAATCTATATTTCATAACTAATGGCAACATGTTATTTAATCGAAGCAAATCTTGTTTTGTACCATTTCTCAGCAGCATCTTGTACCTTAAATGAAATCTTAAAAAAAACTTGTCATGGCTAAATTATAGTAATGGAGTCAAATGTGTTCTACGATTCAGATTTCATTTTCTAATTTTCGTAATGCATGTACGTAAAGTATTTTAAGGTGTGGTTTGCAAAAGCTCTTGAAAATTTTAGCAGTTAGAAAATCAGTTATTAGAAATTTTAGTGAATAATTTCGCAAAAAA-ATATTATAATTTAAATAACGATAAAAATAAATTGAAATAAATTAAAGACAA
Nreclusus_Noland_N1051 ---------------------------------------------------------------------------------------------------------------------------------------------------------------------------------------------------------------------------------------------------------------------------------------------------------------------------------------------------------------------TAATAAGTTTATTATTTCCAGGTGCAGCCAGTCTTGTGGAAGGCGATGTGAGTATGTCGTGCAACAGTCGTTACCCGGTGCCCATCATGTCACCGTCTGCATCTATTCCCAGCGATCTCACCTTGGAAGAATGGCTGCAAGAAGTTCTTAGGTACAACAACAAGGGAATACAACTCGATTTTCAGTCCACGGAGGTGGTCGAACCTGCTTGCAGAGTGCTGGCAAGGGTTGCAGATCATGTAAGCACAGTTCGAAATTTGTGATTCAATATAAAAGTTTTCTCTGACAAATCAGTTAATCTCATCTATAATGAAGTTCAATAAATACAAGCAATTTTTTTAAAATCGAAATTGAATGACGTAATCTATATTTCATAACTAATGGCAACATGGTATTTAATCAATGCAAATCTTGTTTTGTACTATTTCCCAGCAGCATCTTGTACCTTAAATGAAATCTTAAAAAAATCTTGTCATGGTTAAATTATAGTAATGGAGTCAAATGTGTTCTACGATTCAGATTTCATTTTCTAATTTTCGTAATGCATCTACGTAAAGTATTTTAAGGTGTGGTTTGCAAAAGTTCTT-----------------------------------------------------------------------------------------------------------------
Nreclusus_Smokemont_N1020 ----------------------------------------------------------------------------------------------------------------------------------------------------GACGTTACTGAGATTATTGAACTTTTCCGTTATGTGGATCTTATGATATACCCCTGTAGCAGAGGCACTTTCGGTGTGTACCTCTCGTATTTGAATAATAGGAAGCACACTATGCTTGTGACTATATATAAGAGGTGAAGTACATTGAGGTAGCATATTTTAAGAGTGTAGTGAGTTAGTAGATTAAG-----ATCCTTTTT-AACTGTTACTAAGTTTTTTATTTCCAGGTGCAGCCAGTCTTGTGGAAGGCGATGTGAGTATGTCGTGCAACAGTCGTTACCCGGTGCCCATCATGTCACCGTCTGCATCTATTCCCAGCGATCTCACCTTGGAAGAATGGCTGCAGGAAGTTCTTAGGTACAACAACAAGGGAATACAACTCGATTTTCAGTCCACGGAGGTGGTCGAACCTGCTTGCAGAGTGCTGGCAAGGGTTGCAGATCATGTAAGCACAGTTCGAAATTTGTGATTTAATATAAAAGTTTTCTCTGAAAAATCAGTTAATCTCATCTAAAATGAAGTTCAATAAATACAAGCAATTTTTTTAAAATCGAAATTGAATGACGTAATTTATATTTCATAACTAATGGCAACATGGTAATTAATCGATGCAAATCTTGTTTTGTACCATTTCCCAGCAGCATCTTGTACCTTAAATGAAATCTTAAAAAA------------------------------------------------------------------------------------------------------------------------------------------------------------------------------------------------------------------------------------------
Nroanensis_IngramBranch_N926 ---------------------------------------------------------------------------------------------------------GAATTGTATTTCAGAGGCAAATATTTCTCCCCTGCCTCTGACGGACGTTACTGAGATCATTGAACTTTTCCGTTATGTGGATCTTATGATATACCCC--TAGCAGAGGCACTTTCGGTATGTACCTCTCGTATTTGAATAATAGGAAGCACACTGTGCTTGTGACTATATATAAGAGGTGAAGTACATTGAGGTAGCATATTTTAA-AGTGTAGTGAGTGAGAGGATTAAACACAAATCTTTTTTTAACTGTTAATGAGTTTGTTATTTCCAGGTGCAGCCAGTCTTGTGGAAGGCGATGTGAGTATGTCGTGCAACAGTCGTTACCCAGTGCCCATCATGTCACAGTCTGCATCTATTCCCAGCGATCTCACCTTGGAAGAATGGCTGCAAGAAGTTCTTAGGTACAACAACAAGGGAATACAACTCGATTTTCAGTCCACGGAGGTGGTCGAACCTGCTTGCAGAGTGCTGGCAAGGGTTGCAGATCATGTAAGCACAGTTCGAAACTTGTGATTTAATATAAAAGTTTTCTCTGACAAATCAGTTAACCTCACCTAAAACGAAGTTCAATAAATACAAGCAATTTTTTTAAAATCGAAATTGAATGACGTAATCTATATTTCATAACTAATGGAAACATGTTATTTAATCGATGCAAATCTTGTTTTGTACTATTTCCCAGCAGCATCTTGTACCTTAAATGAAATCGTAAAAAAATCTTGTCATGGTTAAATTATAGTAATGGAGTCAAATGTATGATTCGATTCAGATTTCATTTTCTAAGGTTCATAATGCATCTACGTAAAGTATTTCAAGGTGTGGTTTGCAAAAGTTCTTGAAAATTTTAGCAGTTAGAAAATCAGTTATTAGAAATTTTAGTGAATAATTTCGCAAAAAATATATTATAATTTAAATAACGATAAAAATAAATTGAAATAAATTAAAGACAA
Nroanensis_N_CarversGap_N928 TGGAAAAATCTAACACGAATCGAACGAACAGGATGTCTTGGATTTTCTTGATGTCTAAGAGCTTACGGGCATGCGATCTGAATGTAAGATACCGCTGAGAGAGTTGAATTGTATTTCAGAGGCAAATATTTCTCCCCTGCCTCTGACGGACGTTACTGAGATCATTGAACTTTTCCGTTATGTGGATCTTATGATATACCCCTGTAGCAGAGGCACTTTCGGTGTGTACCTCTCGTATTTGAATAATAGGAAGCACACTGTGCTTGTGACTATATATAAGAGGTGAAGTACATTGAGGTAGCATATTTTAA-AGTGTAGTGAGT----GGATTAAACACAAATCTTTTTTTAACTGTTAATAAGTTTGTTATTTCCAGGTGCAGCCAGTCTTGTGGAAGGCGATGTGAGTATGTCGTGCAACAGTCGTTACCCAGTGCCCATCATGTCACAGTCTGCATCTATTCCCAGCGATCTCACCTTGGAAGAATGGCTGCAAGAAGTTCTTAGGTACAACAACAAGGGAATACAACTCGATTTTCAGTCCACGGAGGTGGTCGAACCTGCTTGCAGAGTGCTGGCAAGGGTTGCAGATCATGTAAGCACAGTTCGAAACTTGTGATTTAATATAAAAGTTTTCTCTGACAAATCAGTTAACCTCACTTAAAACGAAGTTCAATAAATACAAGCAATTTTTTTAAAATCGAAATTGAATGACGTAATCTATATTTCATAACTAATGGAAACATGTTATTTAATCGATGCAAATCTTGTTTTGTACTATTTCCCAGCAGCATCTTGTACCTTAAATGAAATCGTAAAAAAATCTTGTCATGGTTAAATTATAGTAATGGAGTCAAATGTGTTCTACGATTCAGATTTCACTTTCTAAGGTTCGTAATGCATCTACGTAAAGTATTTCAAGGTGTGGTTTGCAAAAGTTCTTGAAAATTTTAGCAGTTAGAAAATCAGTTATTAGAAATTTTAGTGAATAATTTCGCAAAAAAAATATTATAATTTAAATAACGATAAAAATAAATTGAAATAAATTAAAGACAA
Nroanensis_RoanHighBluff_N762 AGAAAAAATCTAACACGAATCGAACGAACAGGATGTCTTGGATTTTCTTGATGACTAAGAGCTTACGGGCATGCGATCTTAATGTAAGATACCGCTGAGAGAGTAGAATTGTATTTCAGAGGCAAATATTTCTCCCCTTCCTCTGACGGACGTTACTGAGATCATTGTACTTTCCCGTTATGTGGATCTTATGATATACCCCTGTAGCAGAGGCACTTTCGGTGTGTACCTCTCGTATTTGAATAATAGGAAGCACACTGTGCTTGTGACTATATATAAGAGGTGAAGTACGTTGAGGTAGCATATTTTAA-AGTGTAGAGAGTGAGTGGAATAAACACCAATCTTTTTTTAACTGTTAATAAGTTTGTTATTTCCAGGTGCAGCCAGTCTTGTGGAAGGCGATGTGAGTATGTCGTGCAACAGTCGTTACCCAGTGCCCATCATGTCACAGTCTGCATCTATTCCCAGCGATCTCACCTTGGAAGAATGGCTGCAAGAAGTTCTTAGGTACAACAACAAGGGAATACAACTCGATTTTCAGTCCACGGAGGTGGTCGAACCTGCTTGCAGAGTGCTGGCAAGGGTTGCAGATCATGTAAGCACAGTTCGAAACTTGTGATTTAATATAAAAGTTTTCCCTGACAAATCAGTTAACCTCACTTAAAACGAAGTTCAATAAATGCAAGCATTTTTTTTAAAATCGAAATTGAATGACGTAATCTATATTTCATAACTAATGGCAACATGTTATTTAATCGATGCAAATCTTGTTTTGTACTATTTCCCAGCAGCATCTTGTACTATAAATGAAATCGTAAAAAA-------TCTGGTTAAATTATAGTAA----------------------------------------------------------------------------------------------------------------------------------------------------------------------------------------------------------------
Nsheari_BaldRiver_N1168 AGAAAAAAATACAAACGAACCGAGCGAACAAGATGCCTTGGATTTGCTAGATGACTAAGAGTTT----GCTTGAG-TCTGAATGTAAGATGCCGCTGAAATAGTTGAATTGTATTTCAGAGGCAAATATTTCTCCCCTGCCTCTGACGGACGTTACTGAGATCATTGAACTTTTCCGTTATGTCGATCTTATGATATACCCCTGTAGCAGAGGCACTTTCGGTGTGTACCTCTCGTATTTGAATAATAGGAAGCACACTATGGTTGTGACTATATATAAGAGGTGAAGTACATTGAGGTAGTATATTTTAAGAGTGTAGTGAGTAAGTGGATTAAG-----ATCTTTTTTTAACTGTTAATAAGTTTGTTATTTCCAGGTGCAGCCAGTCTTGTGGAAGGCGATGTAAGTATGTCGTGCAACAGTCGTTACCCAGTGCCCATCATGTCACAGTCTGCATCTATTCCCAGCGATCTCACCTTGGAAGAATGGCTGCAAGAAGTTCTTAGGTACAACAACAAGGGAATACAACTCGATTTTCAGTCCACGGAGGTGGTCGAACCTGCTTGCAGAGTGCTGGCAAGGGTTGCAGATCATGTAAGCACAGTTCGAAATTTGTGATTCAATATAAAAGTTTTCTCTGGCAAATCAGTTAACCTCACTTAAAACGAAGTTCAATAAATACAAGCATTTTTTTTAAAATCGAAATTGAATGACGTAATCTATATTTCATAACTAATGGCAACATGGTAATTAATCGATGCAAATCTTGTTTTGTACTATTTCCCAGCAGCATCTTGTACGTTAAATGAAATCTTAAAAATTCTAAAATATATTTAAATTGCAGTAATGGACTCAAATGTGTGCTACGATTCAGATATTATTTTCTAAGGTTCATAATGCATCTATGTAATGTATTTCAAGGTGTGGTTTGCAAAAGTTCTTAAAAATTTTAGCAGTAGGAAAAT------TAAGAAATTTTAGTGAAT------------------------------------------------------------------
Nsheari_Cohutta_N826 ----------------------------------------------------------------------------------------ATACCGCTGAAATAGTTGAATTGTATTTCAGAGGCAAATATTTCTCCCCTGCCTCTGACGGACGTTACTGAGATCATTGAACTTTTCCGTTATGTCGATCTTATGATATACCCCTGTAGCAGAGGCACTTTCGGTGTGTACCTCTCGTATTTGAATAATAGGAAGCACACTATGGTTGTGACTATATATAAGAGGTGAAGTACATTGAGGTAGTATATTTTAAGAGTGTAGTGAGTTAGTGGATTAAG-----ATATTTTTTTAACTGTTAATAAGTTTGTTATTTCTAGGTGCAGCCAGTCTTGTGGAAGGCGATGTAAGTATGTCGTGCAACAGTCGTTACCCAGTGCCCATTATGTCACAGTCTGCATCTATTCCCAGCGATCTCACCTTGGAAGAATGGCTGCAAGAAGTTCTTAGGTACAACAACAAGGGAATACAACTCGATTTTCAGTCCACGGAGGTGGTCGAACCTGCTTGCAGAGTGCTGGCAAGGGTTGCAGATCATGTAAGCACAGTTCGAAATTTGTGATTCAATATAAAAGTTTTCTCTGGCAAATCAGTTAACCTCACTTAAAACGAAGTTCAATAAATACAAGCATTTTTTTTAAAATCGAAATTGAATGACGTAATCTATATTTCATAACTAATGGCAACATGATAATTAATCGATGCAAATCTTGTTTTGTACTATTTCCCAGCAGCATCTTGTACGTTAAATGAAATCTTAAAAATTCTAAAATATATTTAAATTACAGTAATGGACTCAAATGTGTGCTACGATTCAGATATTATTTTCTAAGGTTCATAATGCATCTATGTAATGTATTTCAAGGTGTGGTTTGCAAAAGTTCTTAAAAATTTTAGCAGTAGGAAAAT--------AGAAATTTTAGTGAATAATTTTTTTTTAAAAATATTATAATTTAAATAACGATAAAAATGAAGTGAAATAAATTAAATACAA
Nsheari_JoyceKilmer_N092 ----------------------------------------------------------------------------------------------------------------------------------------------CTGACGGACGTTACTGAGATCATTGAACTTTTCCGTTATGTCGATCTTATGATATACCCCTGTAGCAGAGGCACTTTCGGTGTGTACCTCTCGTATTTGAATAATAGGAAGCACACTATGGTTGTGACTATATATAAGAGGTGAAGTACATTGAGGTAGTATATTTTAAGAGTGTAGTGAGTTAGTGGATTAAG-----ATATTTTTTTAACTGTTAATAAGTTTGTTATTTCCAGGTGCAGCCAGTCTTGTGGAAGGCGATGTAAGTATGTCGTGCAACAGTCGTTACCCAGTGCCCATCATGTCACAGTCTGCATCTATTCCCAGCGATCTCACCTTGGAAGAATGGCTGCAAGAAGTTCTTAGGTACAACAACAAGGGAATACAACTCGATTTTCAGTCCACGGAGGTGGTCGAACCTGCTTGCAGAGTGCTGGCAAGGGTTGCAGATCATGTAAGCACAGTTCGAAATTTGTGATTCAATATAAAAGTTTTCTCTGGCAAATCAGTTAACCTCACTTAAAACGAAGTTCAATAAATACAAGCATTTTTTTAAAAATCGAAATTGAATGACGTAATCTATATTTCATAACTAATGGCAACATGGTAATTAATCGATGCAAATGTTGTTTTGTACTATTTCCCAGCAGCATCTTGTACGTTAAATGAAATCTTAAAAATTCTAAAATATATTTAAATTACAGTAATGGACTCAAATGTGTGCTACGATTCAGATATTATTTTCTAAGGTTCATAATGC--TCATGTAATGTATTTCAAGGTGTGGTTTGCAAAAGTTGTTAAAAATTTTAGCAGTAGGAAAAT--------AGAAATTTTAGTGAATAATTTTTTTAAAAAAATATTATAATTTAAATAACGATAAAAATGAAGTGAAATAAATTAAAAACAA
Nsilvanus_Elijay_N395 -----------------------------------------------------------------------------------------------------AGTTGAATTGTATCTCAGAGGAAAATATTTCTCCCCTGCCTCTGACGGGCGTTACTGAGGTCATTGAA-TTTTCCTTTATGTGGATCTTATGATAT-CCCCTATATCAGAGGCACTTTCGGTGTGTACCTCTCGTATTTGAATAATAGGAAGCACACTATGTTTGTGACTATATAGAAGAGGTGAAGTACATTGAGGTAGCATATTTTAAGAGCGTAGTGAGTGAGTGGATTAAACACAAATG-TTTTTTTACGGTTAATAAGTTTGTTATTTCCAGGTGCAGCCAGTCTTGTGGAAGGCGATGTGAGTATGTCGTGCAACAGTCGATACCCGGTGCCCATCATGTCACAGTCTGCATCTATTCCCAGCGATCTCACCTTGGAAGAATGGCTGCAAGAAGTTCTTAGGTACAACAACAAGGGAATACAACTCGATTTTCAGTCCACGGAGGTGGTCGAACCTGCTTGCAGAGTGCTGGCAAGGGTTGCAGATCATGTAAGTACAGTTCGAAATTTGTGATTGAATATAAAAGTCTCCTCTGACAAATCAGTTAACCTCACTTAAAACGAAGTTCAATAAATACAAGCAATTTTTTA------AAAATCGAATGACGTAATCTATATTTCATAACTAATGGCAACATGTTATTTAATCGATGCAAATCTTTTTTTATACTATTTCCCAGCAGCATCTTCTACGT----TGAAATCTTTAAAAAATCTTGTCATGGTTAAATTATAGTAATGGGGTCAAATGTGTTCTACGATTCAGATTTTATTTTCTAAGGTTCGTAATGCATCTACG----------------------TGCAAAAGTTACTGGAAATTTTAGCAGTTAGAAAAT-------------------TAAACAGTTCGTGAAAAA--ATATTATGATTTAAATAACGATAAAAATAAATTGAAAAAAATTAAAGACAA
Nsilvanus_GermanyCove_N1017 AGAAAAAACCTAACACGAATCGAACGAACAGGAGGTCTTGGATTTCCTTGATGGCTAAGAGCTTACGGGCATGCGATCTGAATGTCAGATACCGCTGAAATAGTTGAATTGTATTTCAGAGGCAAATATTTCTCCCCTGCCTCTGACGAACGTTACTGAGATCATTGAACTTTTCCTTTATGTGAATCTTATGATATACCCCTATATCAGAGGCACTTTCGGAGTGTACCTCTCGTATTTGAATAATAGGAAGCGCACTATGCTTGTGACTATATAGAAGAGGTGAAGTACATTGAGGTAGCATATTTTAAGAGTGTAGTGAGTGAGTGGATTAAACACAAATGTTTTTTTAACGGTTAATAAGTTTGTTATTTCCAGGTGCAGCCAGTCTCGTGGAAGGCGATGTGAGTATGTCGTGCAACAGTCGATACCCGGTGCCCATCATGTCACAGTCTGCATCTATTCCCAGCGATCTCACCTTGGAAGAATGGCTGCAAGAAGTTCTTAGGTACAACAACAAGGGAATACAACTCGATTTTCAGTCCACGGAGGTGGTCGAACCTGCTTGCAGAGTGCTGGCAAGGGTTGCAGATCATGTAAGCACAGTTCGAAATTTGTGATTTAATATAAAAGTTTCCTCTGACAAATCAGTTAACCACACTTAAAACGAAGTTCAATAAATACAAGCAATTTTTTTAAAATCGAAATTGAATGACGTAATCTATATTTCATAACTAATGTCAACATGTTATTTAATCGATGCAAATCTTTTTTTATACTATTTCCCAGCAGCATCTTCTACGTTAAATGAAATCTTAAATTTTTTTTGTCATGGTTAAATTA----AATGGGCTCAAATGTGTTCTACGATTCAGATTTTATTTTCTAAGGTTCGTAATGCATCTACGTAAAGTATTTCAAGGTGTGGCTTGCAAAAGTTACTGGAAATTTTAGCAGTTAGAAAAT-------------------TAAACAGTTCGTGAAAAA-------ATGATTTAAATAACGATAAATATAAATTGAAATAAATTAAAGACAA
Nsilvanus_HeboMtn_N1029 AGAA--AAACAAACACGAATCAGA-GAACAGGATATCTTAGATTTGCTTGATGGCTAAGAGATTAGGGACATGCGATCTGAATGTCAGATACCGCTGAAATAGTTGATTTGTATTTCAGAGGCAAATATTCCCCCCCTGCCTCTGACGGGCGTTACTGAGGTCATTGAA-TTTTCCTTTATGTGGATCTTGTGATATACCCCTATATCAGAGGCACTTTCGGTGTGTACCTCTCGTATTTGAATAATAGGAAGCACACTATGTTTGTGACTATATAGAAGAGGTGAAGTGCATTGAGGTAGCATATTTTAAGAGTGTAGTGAGTGAGTGGATTAAACACAAATGTTTTTTTAACTGTTAATAAGTTTGTTATTTCCAGGTGCAGCCAGTCTCGTGGAAGGCGATGTGAGTATGTCGTGCAACAGTCGATACCCGGTGCCCATCATGTCACAGTCTGCATCTATTCCCAGCGATCTCACCTTGGAAGAATGGCTGCAAGAAGTTCTTAGGTACAACAACAAGGGAATACAACTCGATTTTCAGTCCACGGAGGTGGTCGAACCTGCTTGCAGAGTGCTGGCAAGGGTTGCAGATCATGTAAGCACAGTTCGAAATTTGTGATTTAATATAAAAGTTTCCTCTGACAAATCAGTTAACCTCACTTAAAACGAAGTTCAATAAATACAAGAAATTTTTTTTAAATCGAAATTGAATGACGTAATCTATATTTCATAACTAATGACAACATGTTATTTAATCGATGCAAATCTTTTTTTATACTATTTCCCAGCAGCATCTTCTACGTTAAATGAAATATTAAAAAAATCTTGTCATGGTTAAATTATAGTAATGGGGTCAAATGTGTTCTACGATTCAGATTTTATTTTCTAAGGTTCGTAATGCATCTACGTAAAGTATTTCAAGGTGTGGCTTGCAAAAGTTACTGGAAATTTTAGCGGTTAGAAAAT-------------------TAAACAGTTCGTGAAAAA--ATATTATGATTTAAATAACGATAAAAATAAATTGAAATAAATTAAAGACAA
Nstupkai_BlowholeWOS_N285 -------------------------------GATGTCTTGAATTTGCTTGATGGTTAAGAGTTTACGGGCATGCGCTATGAATGTGAGATACCGCTGAAATAGTTGAATTGTATTTTATTGGCAAATATTTCTCCCCTGCCTCTGACGGACGTTACTGAGATTATTGAACTTTTCCGTTATGTGGATCTTATGATATACCCCTGTAGCAGAGGCACTTTCGGTGTGTACCTCTCGTATTTGAATAATAGGAAGCACACTATGCTTGTGACTATATATAAGAGGTGAAGTACATTGAGGTAGCATATTTTAAGAGTGTAGTGAGTTAGTAGATTAAG-----ATCCTTTTTTAACTGTTAATAAGTTTATTATTTCCAGGTGCAGCCAGTCTTGTGGAAGGCGATGTGAGTATGTCGTGCAACAGTCGTTACCCGGTGCCCATCATGTCACCGTCTGCATCTATTCCCAGCGATCTCACCTTGGAAGAATGGCTGCAAGAAGTTCTGAGGTACAACAACAAGGGAATACAACTCGATTTTCAGTCCACGGAGGTGGTCGAACCTGCTTGCAGAGTGCTGGCAAGGGTTGCAGATCATGTAAGCACAGTTCGAAATTTGTGATTCAATATAAAAGTTTTCTCTGACAAATCAGTTAATCTCACCTAAAATGAAGTTCAATAAATACAAGCAATTTTTTTAAAATCGAAATTGAATGACGTAATCTATATTTCATAACTAATGGCAACATGGTAATTAATCGATGCAAATCTTGTTTTGTACTATTTCCCAGCAGCATCTTGTACGTTAAATGAAATCTTAAAAATTCTAAAATATATTTAAATTACAGTAATGGACTCAAATGCGTGCTACGATTCAGATATTATTTTCTAAGGTTCATAATGCATCTATGTAATGTATTTCAAGGTGTGGTTTGCAATAGTTCTTAAAAATTTTTAGAATTAGAAAATCGA-----AGAAATTTTAGTGAATAATTTTTTTAAAAA-ATATTATAATTTAAATAACGATAAAAATGAAGTGAAATAAATTAAAGAC-A
Nstupkai_Blowing_N356 AGAAAAAACCTAACATGA-TCGAACGAACAGGATGTCTTGAATTTGCTTGATGATTAAGAGTTTACGGGCATACGATCTGAATGTAAGATACCGCTGAAATAGTTGAATTGTATTTTATTGGCAAATATTTCTCCCCTGCCTCTGACGGACGTTACTGAGATTATTGAACTTTTCCGTTATGTGGATCTTATGATATACCCCTGTAGCAGAGGCACTTTCGGTGTGTACCTCTCGTATTTGAATAATAGGAAGCACACTATGCTTGTGACTATATATAAGAGGTGAAGTACATTGCGGTAGCATATTTTAAGAGTGTAGTGAGTTAGTAGATTAAG-----ATCCTTTTTTAACTGTTAATAAGTTTATTATTTCCAGGTGCAGCCAGTCTTGTGGAAGGCGATGTGAGTATGTCGTGCAACAGTCGTTACCCGGTGCCCATCATGTCACCGTCTGCATCTATTCCCAGCGATCTCACCTTGGAAGAATGGCTGCAAGAAGTTCTTAGGTACAACAACAAGGGAATACAACTCGATTTTCAGTCCACGGAGGTGGTCGAACCTGCTTGCAGAGTGCTGGCAAGGGTTGCAGATCATGTAAGCACAGTTCGAAATTTGTGATTCAATATAAAAGTTTTCTCTGACAAATCAGTTAATCTCACCTAAAATGAAGTTCAATAAATACAAGCAATTTTTTTAAAATCGAAATTGAATGACGTAATCTATATTTCATAACTAATGGCAACATGGTAATTAATCGATGCAAATCTTGTTTTGTACTATTTCCCAGCAGCATCTTGTACGTTAAATGAAATCTTAAAAATTCTAAAATATATTTAAATTACAGTAATGGACTCAAATGCGTGCTACGATTCAGATATTATTTTCTAAGGTTCATAATGCATCTATGTAATGTATTTCAAGGTGTGGTTTGCAAAAGTTCTTAAAAATTTTTAGAATTAGAAAATCAA-----AGAAATTTTAGTGAATAATTTTTTTAAAAA-ATATTATAATTTAAATAACGATAAAAATGA---------------------
Nstupkai_LittleRiver_N293 ------------------------------------------------------------GTTTACGGGCATGCGATCTGAATGTAAGATACCGCTGAAATAGTTGAATTGTATTCCAGAGGCAAATATTTCTCCCCTGCCTCTGACGGACGTTACTGAGATCATTGAACTTTTCCTTTATGTGGATCTTATGATATACCCCTGTAGCAGAGGCACTTTCGGTGTGTACCTCTCGTATTTGAATAATAGGAAGCACACTATGCTTGTGACTATATAGAAGAGGTGAAGTACATTGAGGTAGCATATTGTAAGAGTGTAGTGAGTGCGTGGATTAAGCACAGATCTTTTTTTTACGGTTAATAAGTTTCTTATTTTTAGGTGCAGCCAGTCTTGTGGAAGGCGATGTGAGTATGTCGTGCAACAGTCGTTACCCGGTGCCCATCATGTCACCGTCTGCATCTATTCCCAGCGATCTCACCTTGGAAGAATGGCTGCAAGAAGTGCTTAGGTACAACAACAAGGGAATACAACTCGATTTTCAGTCCACGGAGGTGGTCGAACCTGCTTGCAGAGTGCTGGCAAGGGTTGCAGATCATGTAAGCACAGTTCGAAATTTGTGATTCAATATAAAAGTTTTCTCTGACAAATCAGTTAATCTCACCTAAAATGAAGTTCAATAAATACAAGCAATTTTTTTAAAATCAAAATTGAATGACGTAATCTATATTTCATAACTAATGGCAACATGGTAATTAATCGATGCAAATCTTGTTTTGTACTATTTCCCAGCAGCATCTTGTACGTTAAATGAAATCTTAAAAATTCTAAAATATATTTAACTTACAGTAATGGACTCAAATGCGTGCTACGATTCAGATATTATTTTCTAAGGTTCATAATGCATCTATGTAATGTATTTCAAGGTGTG---------------------------------------------------------------------------------------------------------------------------------
Nstygius_ObeLee_N0656 AGAAAAAAACTAATATGAATCGAACGAACAGGATGTCTTGGATTTGCTTGATGGCTAAGAGCTTACGGACATGCAATCTGAATGTAAGATACCGCTGAAATAGTTGAATTGTATTTAAGAGGTAAATATTTCTCCCCTGCCTCTGACGGATGTTACTGAGATCACTAAACTTTTCCTTTATGTGGATCTTATGATATACCCCTATATCAGAGGCATTTCCGGTGTGTACCTCTCCTATTTGAATAATAGGAAACACCCTATGCTTGTGACTAGATATAAGAGGTGAAGTACATTGAGGTAGCATATTTTAAGAGTGTAGTGAGTTAGTGGATTAAGCAAAGATC-TTTTTTTACGGTTAATAGGTTTGTTATTTCCAGGTGCAGCCAGTCTTGTGGAAGGTGATGTGAGTATGTCGTGCAACAGTCGTTACCCAGTGCCCATCATGTCACAGTCCGCATCTATTCCCAGCGATCTCACCTTGGAAGAATGGCTGCAAGAAGTTCTTAGGTACAACAACAAGGGAATACAACTCGATTTTCAGTCCACGGAGGTGGTCGAACCTGCTTGTAGAGTGCTGGCAAGGGTTGCAGATCATGTAAGCACA----GAAATTTG--ATTTAATATAAAAGTTTTCTCTGACAAATCAGTTAACTTCACCTAAAATGAAGTTCAATAAATACAAGCAACTTTATA-AAATCGAAATTGAATGACGTAATCTATATTTCATAACTAATGACAACATGGTATTTAA------------TTATTTTGTACTATTTGCGAGCAGCATCTTGTATGTTAAATGAAATCT--AAAAAATATTGTCATGGTTAAATTATAGTAATAGAGTTAAATGTTAACTACGGTTCAGATTTCATTTTCTAAGATTCATAATGCATCTATGTAAAGTATTTCAAGGTGTGGTTTGCAAAAGTTCTTGGAAATTTTAGCAGTTAAAAAATCAGTTATTAGAAATTTTAGTGAATAATTTCTTAAAAA--ATATTATAATTAAAATAGCGATAAAAATAAATTGAAATACATTAACGACAA
Nstygius_RavenB_N1022 AGAAAAAAACTAATATGAATCGAACGAACAGGATGTCTTGGATTTGCTTGATGGCTAAGAGCTTACGGACATGCAATCTGAATGTAAGATACCGCTGAAATAGTTGAATTGTATTTAAGAGGCAAAGATTTCTCCCCTGCCTCTGACGGATGTTACTGAGATCACTGAACTTTTCCTTTATGTGAATCTTATGATACACCCCTATATCAGAGGCATTTCCGGTGTGTACCTCTCCTATTTGAATAATAGGAAACACCCTATGCTTGTGACTAGATATAAGAGGTGAAGTACATTGAGGTAGCATATTTTAAGACTGTAGTGAGTTAGTGGATTAAGCAAAGATC--TTTTTTACGGTTAATAGGTTTGTTATTTCCAGGTGCAGCCAGTCTTGTGGAAGGTGATGTGAGTATGTCGTGCAACAGTCGTTACCCAGTGCCCATCATGTCACAGTCCGCATCTATTCCCAGCGATCTCACCTTGGAAGAATGGCTGCAAGAAGTTCTTAGGTACAACAACAAGGGAATACAACTCGATTTTCAGTCCACGGAGGTGGTCGAACCTGCTTGTAGAGTGCTGGCAAGGGTTGCAGATCATGTAAGCACA----GAAATTTG--ATTTAATATAAAAGTTTTCTCTGACAAATCAGTTAACTTCACCTAAAATGAAGTTCAATAAATACAAGCAACTTTATA-AAATCGAAATTGAATGACGTAATCTATATTTCATAACTAATGATAACATGGTATTTAA------------TTGTCTTGTACTATTTGCCAGCAGCATCTTGTATGTTAAATGAAATCT--AAAAAATATTGTCATGGTTAAATTATAGTAATAGAGTTAAATGTTAACTACGGTTCAGATTTCATTTTCTAAGATTCATAATGCATCTATGTAAAGTATTTCAAGGTGTGGTTTGCAAAAGTTCTTGGAAATTTTAGCAGTTAAAAAATCAAGTATTAGAAATTTTAGTGAATAATTTCTTAAAAA--ATATTATAATTAAAATAGCGATAAAAATAAATTGAAATACTTTAAAGACAA
Ntempletoni_BaldMtns_N950 ------------------------------------------------------------------------------------------------------GTTGAATTGTTTTTCAGAGGCAAATATTTCTCCCCTGCCTCTGACGGACGTTACTGAGGTCATCGAA-TTTTTCTTTCTGTGGATCTTATGATATACCCCTATATCAGAGGCACTTTCGGTGTGTACCTCTCGTATTTGAATAATAGGAAGCACACTATGCTTGTGACTATATAGAAGAGGTGAAGTACATTGAGGTAGCATATTTTAAGAGTGTAGTGAGTGAGTGGATTAAGCACAAATA-TATTTTTACGGTTAA----CATGTTAATTCCAGGTGCAGCCAGTCTCGTGGAAGGCGATGTGAGTATGTCGTGCAACAGTCGTTACCCGGTACCCATCATGTCACAGTCTGCATCTATTCCCAGCGATCTCACCTTGGAAGAATGGCTGCAAGAAGTTCTTAGGTACAACAACAAGGGAATACAACTCGATTTTCAGACCACGGAGGTGGTCGAGCCTGCTTGCAGAGTGCTGGCAAGGGTTGCAGATCATGTAAGCACAGTTCGAATATTGTAATTTAATATAAAAGGTTTCTCTGACAAATCAGTTAACCTCACCTAAAACGAAGTTCAATAAATACAAGCCATTTTTTTAAAATCGAAATCGAATGACGTAATCTATATTTCATAACTAATGGCAACATGGTAATTAATCGATGCAAATCTTGTTTTGTACTATTTCCCAGCAGCATCTTGTACCTTAAATGAAATCTTAAAAAAATCTTGGCATAGTTAAATTATAGTAATGGAGTCAAATGTGTTCTACGATTCAGATTTCATTTTCTAAGGTTCGTAATGCATCTACGTAAAGTATTTCAAGGTGTGGTTTGCAAAAGTACTTGAAAATTTTAGCAGTTAGAAAATCAGTTATTGAAAAATTTAGTGAATAATTTAGCAAAAAAAAT-------------------------------------------------
Ntempletoni_ClarksCreek_N945 AGAAAAAACGAAACACGAATCGACCGAACTGGATGTCTTGGATATACTTGATGGCTAAGAGCTTACGGGCATGCGATCTGAATGTCAGATACCGCTGAAATAGTTGAATTGTTTTTCAGAGGCAAATATTTCTCCCCTGCCTCTGACGGACGTTACTGAGGTCATCGAA-TTTTTCTTTCTGTGGATCTTATGATATACCCCTATATCAGAGGCACTTTCGGTGTGTACCTCTCGTATTTGAATAATAGGAAACACACTATGCTTGTGACTATATAGAAGAGGTGAAGTACATTGAGGTAGCATATTTTAAGAGTGTAGTGAGTGAGTGGATTAAGCACAAATA-TTTTTTTACGGTTAA----CATGTTAATTCCAGGTGCAGCCAGTCTCGTGGAAGGCGATGTGAGTATGTCGTGCAACAGTCGTTACCCGGTACCCATCATGTCACAGTCTGCATCTATTCCCAGCGATCTCACCTTGGAAGAATGGCTGCAAGAAGTTCTTAGGTACAACAACAAGGGCATACAACTCGATTTTCAGTCCACGGAGGTGGTCGAACCTGCTTGCAGAGTGCTGGCAAGGGTTGCAGATCATGTAAGCACAGTTCGAATATTGTGATTTAATATAAAAGGTTTCTCTGACAAATCAGTTAACCTCACCTAAAACGAAGTTCAATAAATACAAGCCATTTTTTTAAAATCGAAATCGAATGACGTAATCTATATTTCATAACTAATGGCAACATGGTAATTAATCGATGCAAATCTTGTTTTGTACTATTTCCCAGCAGCATCTTGTACCTTAAATGAAATCTTAAAAAAATCTTGTCATAGTCAAATT----------AGTCAAATGTGTTCTACGATTCAGATTTCATTTTCTAAGGTTCGTAATGCATCTACGTAAAGTATTTCAAGGTGTGGTTTGCAAAAGTACTTGAAAATTTTAGCAGTTAGAAAATCAGTTATTAGAAAATTTAGTGAATAATTTAGCAAAAAAAATATTATAATTTAAATAACGATAAAAATAAATTGAAATAAATTAAAGACAA
Ntempletoni_ScronceCreekRd_N1223 --------------------------------------------------------------------------------------------CGCTGAAATAGTTGAATTGTTTTTCAGAGGCAAATATTTCTCCCCTGCCTCTGACGGACGTTACTGAGGTCATCGAA-TTTTCCTTTCTGTGGATCTTATGATATA-CCCTATATCAGAGGCACTTTCGGTGTGTACCTCTCGTATTTGAATAATAGGAAGCACACTATGCTTGTGACTATATAGAATAGGTGAAGTACACTGAGGTAGCATATTTTAAGAGTGCAGTGAGTGAGTGGATAAAGCACAAATA-TTTTTTTACGGTTAA----CATGTTAATTCCAGGTGCAGCCAGTCTCGTGGAAGGCGATGTGAGTATGTCGTGCAACAGTCGTTACCCGGTACCCATCATGTCACAGTCTGCATCTATTCCCAGCGATCTCACCTTGGAAGAATGGCTGCAAGAAGTTCTTAGGTACAACAACAAGGGAATACAACTCGATTTTCAGTCCACGGAGGTGGTCGAACCTGCTTGCAGAGTGCTGGCAAGGGTTGCAGATCATGTAAGCACAGTTCGAATATTGTGATTTAATATAAAAGGTTTCTCTGACAAATCAGTTAACCTCACCTAAAACGAAGTTCAATAAATACAAGCAATTTTTTTAAAATCGAAATTGAATGACGTAATCTATATTTCATAACTAATGGCAACATGGTAATTAATCGATGCAAATCTTGTTTTGTACTATTTCCCAGCAGCATCTTGTACCTTAAATGAAATCTTAAAA------TGTCATGGTTAAATTATAATAATGGAGTCAAATGTGTTCTACGATTCAGATTTCATTTTCTAAGGTTCGTAATGCATCTACGTAAAGTATTTCAAGGTGTGGTTTGCAAAAGTACTTGAAAATTTTAGCAGTTAGAAATTCAGTTATTAGAAAATTTAGTGAATAATTTAGCAAAAAAAATATTATAATTTAAATAACGATAAAAATAAATTGAAATGAATTAAAGACAA
Ntennessensis_IndianCave_N052 -----------------------------------------------------------------------------------------------------------------------------------------------------------------TCATTGAACTTTTCCGTTATGTGGATCTTATGATATACCCCTGCAGCAGAGGCACTTCCGGTGTGTACCTCTCGTATTTGAATAATAGGAAGCACACTGTGCTTGTGACTATATGTAAGAGGTGAAGAACATTGAGGTAGCATATTTTAA-AGTGTAGTGAGTGAGTGGATTAAACACAATCTTTTTTTTAACTGTTAATAAGTTTGTTATTTCCAGGCGCAGCCAGTCTTGTGGAAGGCGATGCGAGTATGTCGTGCAACAGTCGTTACCCGGTGCCCATCATGTCACAGTCTGCATCTATTCCCAGCGATCTCACCTTGGAAGAATGGCTTCAAGAAGTTCTTAGGTACAACAACAAGGGAATACAACTCGATTTTCAGTCCACGGAGGTGGTCGAACCTGCTTGCAGAGTGCTGGCAAGGGTTGCAGATCATGTAAGCACAGTTCGAAACTTGTGATTTAATATAAAAGTTTTCTCTGACAAATCAGTTAACCTCTCTTAAAACGAAGTTCAATAAATACAAGCAATTTTTTTAAAATCGAAATTGAATGACGTAATCTATATTTCATAACTAATGGCAACATGTTATTTAATCGATGCAAATCTTGTTTTGTACCATTTCCCAGCAGCATCTTGTACCTTAAATGAAATCTTAAAAAA------------TCAAATTATAGTAATGGAGTCAAATGTGTTCTACGATTCAGATTTCATTTTCTGAGGTTCATAATGCATCTACGTAAAGTATTTCAAGGTGTGGTTTGCAAAAGTTCTTGGAAATTTTAGCAGTTAGAAAATCAGTTATTAGAAATTTTAGTGAATAATTTCGC----------------------------------------------------------
Ntennessensis_LittleStony_N645 ----------------------------------------------------------------------------------------------------------------------------------------CTGCCTCTGACGGACGTTACCGAGATCATTGAACTTTTCCGTTATGTGGATCTTATGATATACCCCTGTAGCAGAGACACTTTAGGTGTGTACCTCTCGTATTTGAATAATAGGAAGCACTCTGTGCTTGTGACTATATATAAGAGGTGAAGTACATTGAGGCAGCATATTTTAA-AGTGTAGTGAGTGAGTGGATTAAACACAAATCCTTTTTTAACTGTTAATAAGTTTGTTGTTTCCAGGTGCAGCCAGTCTTGTGGAAGGCGATGCGAGTATGTCGTGTAACAGTCGTTACCCGGTGCCCATCATGTCACAGTCTGCATCTATTCCCAGCGATCTCACCTTGGAAGAATGGCTGCAAGAAGTTCTTAGGTACAACAACAAGGGAATACAACTCGATTTTCAGTCCACGGAGGTGGTCGAACCTGCTTGCAGAGTGCTGGCAAGGGTTGCAGATCATGTAAGCACAGTTCGAAACTTGTGATTTAATACAAAAGTTTTCTCTGACAAATCAGTTAACCTCACTTAAAACGAAGTTCAATAAATACAAGCAATTTTTTTAAAATCGAAATTGAATGACGTAATCTATATTTCATAACTAATGGCAACATGTTATTTAATCGATGCAAATCTTGTTTTGTACTATTTCCCAGCAGCATCTTGCACCTCAAATGAAATCGTAAAAAAATCTTGTCGTGGTTAAATTATAGTAATGGAGTCAAATGTGTTCTACGATTCAGATTTCATTTTCTGAGGTTCATAATGCATCTACGTAAAGTATTTCAAGGTGTGGTTTGCAAAAGTTCTTGGAAATTTTAGCAGTTAGAAAATCAGTTATTAGAAATTTTAGTGAATAATTTCGCAAAAAAAATATTATAATTT---------------------------------------
Ntennessensis_Watauga_N1046 -----------AACACGAATCGAACGAACAGGATGTCTTGGATTTTCTTGATGACTAAGAGCTTACGGGCATGTGATCTGAATGTAAGATACCGCTGAAAGAGTTGAACTGTATTTCAGAGGCAAATATTTCTCCCCTGCCTCTGACGGACGTTACTGAGATCATTGAACTTTTCCGTTATGTGGATCTTATGATATACCCCTGTAGCAGAGGCACTTTCAGTGTATACCTCTCGTATTTGAATAATAGGAAGCACACTGTGCTTGTGACTATATGTAAGAGGTGAAGTACATTGAGGTAGCATATTTTAA-AGTGTAGTGAGTGAGTGGATTAAACACATATCTTTTTTTAACTGTTAATAAGTTTGTTATTTCCAGGTGCAGCCAGTCTTGTGGAAGGCGATGCGAGTATGTCGTGCAACAGTCGTTACCCAGTGCCCATCATGTCACAGTCTGCATCTATTCCCAGCGATCTCACCTTGGAAGAATGGCTGCAAGAAGTTCTTAGGTACAACAACAAGGGAATACAGCTCGATTTTCAGTCCACGGAGGTGGTCGAACCTGCTTGCAGAGTGCTGGCAAGGGTTGCAGATCATGTAAGCACAGTTCGAAACTTGTGATTTAATATAAAAGTTTTCTCTGACAAATCAGTTAACCTCACTTAAAACGAAGTTCAATAAATACAAGCAATTTTTTTAAAATCGAAATTGAATGACGTAATCTATATTTCATAACTAATGGCAACGTGTTATTTAATCGATGCAAATCTTGTTTTGTACCATTTCCCACCAGCATCTTGTACCTTAAATGAAATCGTAAAAAAATCTTGTCATGGTTAAATTATAGTAATGGAGTCAAATGTGTTCTACGATTCAGATTTCATTTCCTAAGGTTCATAATGCATCTACGTAAAGTATTTCAAGGTGTGGTTTGCAAAAGTTCTTGGAAA------------------------------------------------------------------------------------------------------------
