# Supplementary material for: ﻿New species in old mountains: integrative taxonomy reveals ten new species and extensive short-range endemism in Nesticus spiders (Araneae, Nesticidae) from the southern Appalachian Mountains
Source: Zookeys. 2023 Feb 3;1145:1–130. doi: 10.3897/zookeys.1145.96724 (PMC10208238; doi:10.3897/zookeys.1145.96724)
Supplement: Supplementary material 4 — Input alignments, analysis log files, and output tree files [file zookeys-1145-001_article-96724__-s004.zip › uce-2001730 (modified).phy]

 95 1342
Nesticella_sp_GH1210 -----------------------------------------------------------------------------------------------------------------------------------------------------------------------------------------------------------------------------------------------------------------------------------------------------------------------------------------------------------------------------------------------------------------------------------------------------------------------------------------------------------------------------------------------------------TCAACAT---------AACTTATGGATTAAATTCCATAAAATAAATAAATGTTTGAGATAAAAAGTTTATTAGTTGTAAACATCAGAACAAGTGTCATACCTTCAGTTCCTTTTTCTATGGAATGCATGAGGAAAAATCTCTTTTAAATGTATTGGAATGTTTTCTGAGCTTTTAAAGCTGATCGCAATAAGCTAAAAAGTGCACAACTTAGTAAAAAGTAGAAGCACAAACAAGTTACTAAGTTTTGAAAGAGAAGAATGGTGTAGAAAAATGTAT-TGCCCTGAGAATAAGATCTGTGTGCCATACACAAAGCCTAGGTGCA-AGTACGACAGTATATAGAAATAATGCTATATCATTAGCATTTCG----ATAGCTATGCATGCATCTTTATAATGATTACTGAAATAAATGAAATTATTTTA-GAATATTGATTTCAGAAAAAATTAACAA------------------------------------------------------------------------------------------------------------------------------------------------------------------------------------------------------------------------------------------------------------------------------------------------------------------------------------------------------------
Nesticus_Japan_G2153 A--------GGAAATAAATACATGACATAT-----ATATTTTAATACATAGAAATGTATTAATCTTTTTTTGATGTAGTATATAAAGGCAAACTGATTGATCGTATTTGG--------------------------TACAAT------------------ATGTAAACTACTTTCATAAAGTATGCGAATAACGATTATTTTCTGCTACATGCTTG----CTTAATATGCATGTAGTTTCAAATAAAAGTTTTAACTATTTT-------AAAATATTAAAATT--TAATGGAATTTTAAAATATTGTTATATATTGATGTTAAATAATCGTCCATTTGAAAAATATTATCATTATATATTTTATGAATGATTAATAGATACATTGTAATCAAATTTGATCAATACAACATGTGGTTGTGAAATAGATGCACAAAAATAATTTGAACTAACCAAAAAATTTAAATATTGAATAAATGTCAACAATTATTGTCTGGAGAAGAAGCAATGGGAATAATAACGGAAAATGGAAAT----TACTTCAATAT---------AACTTAAGGGTTAAATTTCATAAAATAAAGATAGGTTTGAGATAAATAGTTTGATAGATGTAAACATTAGAACAAGTGTCATACCTTCAGTTCCTTTTTCTATGGAATGCATGAGGAAAAATCTCTTTTAAATGTATTGGAATGTTTTCTGAGCTTTTAAAGCTGATCGCAATAAGCTAAAAAGTGCACAACTTAGTAAAAAGTAGAAGCACAAACAAGTTACTATGTTTTGAAAGAGAAGA---------AAGAATGTAT-TGCCCTGAGAATAAGACGTGTGTGCTATATACAAAAAGTAGGTGCA-AGTACGATATTGTAAAGAGATAATGTTATATGATTAACATTTCG----TTAGATATGCAGGCATCTT--TAAGAGTTGCTAAAATAATTTAAATTAATTTG-GAATGTTTATTTGAGGAATAATAACAATATATTTTCTATCTCTTAAACAATACTCACTAATAAAAAGATTTTTTTGCTTAAATCAATTAAAAATAACATTAAAACTCCTACAAATACAAAAAAGTTCACCCTAAAACCGGATTAAATTTGGAGTAATTTAAATTCAAATAATACAATAACAGATATAATATTAAAAACATTTGTGTTATTGATTTTACTGTAAATTAAATTAATTAATAAAATCTGTATATGCTAAACATTATTATATTTTAATTGTTTTTTCATCCTTTATTTTAGTTTCTAAA----------------------------------------TATT---------------------------
Nesticus_nahaunus_Mexico_G2881 ---------------------------------------------------------------------------------------------------------------------------------------------------------------------------------------------------------------------------------------------------------------------------------------------------------------------------------------------------------------------------------------------ATTCCAATAAAATTTAATAAGTATTATATGCTATTATTTAATATATAATTAATAATTATTTCACATGATTGAAAACTCCATAATTTATATAAAAATAAAAAAAAATTACTGAAAAAACATACAATATGGATGAAGAAGGGAAATGAAAATCGGGTATATCAAGGTAAATAAAAAATCTTATAACTTAAAATGCTTGAAACAAGGCAGTATTTGAGAAGAACAGAGTCAGTTTTGTAAACATGAGAACAATTGACATACCTTCAGTTCCTTTCTCTATGGAATGCATGGAGAAAAATCTCTTTTAAATGTATTGGAATGTTTTCTGAGCTTTTAAAGCTGATCGCAATAAGCTAAAAAGTGCACAACTCAGTAAAAGGTAGAAGTACAAACAAGATACTAAGTTTTAAGAAAGAAGAATGTTGAGAGAAAATGCATTTGCTCTGAGAATAAGAAGTGTGCTTCATAAACAAAGCTTGTGTGCATAATTCAGCTTTATGGAAAAAAAAAAGCGGATGATTAATAATTTG----ATGTATTATCATGCATATTTATAGGTGACTGT--AATATGTTATACCATCTTA-GAACGCTGATTTTAAG---AACTACAATGCATTTATTATTTGTGA-AAGAAATACGTTGATAATGTGTGTTCTTTGTTTAAATTAGCAAAAAATATTGCTGTGATTTCGGCAGGCGAAAAA-TGTTTACGATACATTTTAATGGAAATTACAAATGTAAAAATTTAAATATTGTTCCTACAAACTCAAAATTACAGGTCTTTCTATCAGTAACTGTTTTTAAAACGTGAAGAATGCATGCATTTTATACCTTTTATGAATTTATATTTTTCAGTTTTTTTGTTGTTATTTGCCATTTTCTTTAAAATTTGAATTATAACCATTACCATTTTTAAATATAATCATGCATTCATAATGAATTTAAATGCAAAGAAAAT
Nsilvestrii_Hellgate_N1108 AGACAGATATATACTTAACAGAAAATAAAGATAAAATATTTTGACACATATAAT--------CCTCTTTTAAATGCTGAATC-ACTAATG--CTGTGT--------------------------TTATAATCATCTTATCATTTGGAGGAGTCTTTATTTGAGCAAAA---------ATTTTAAATTAT--ACTATAAATATCCACTTCAAGTATTGCTGTCTAGTAGACTAAATATTGT--ACTAAAGA-TAAATTACATAATATTAAAAAAGAATAATACTGATATTAACAGTTTTAGTCATTTCTAAATTTTGAGTTAAAA-----------------GTTAATAT-TTT--ATTATTAGGTGTAAATAGAAATAAGTATTATATATAAATTTAAAAAGCATTATATATTCTTTTTTAATACTTAATTAAGCATTATTTCATATGATTACAAATATCTCAATTTATATACATATACTA-----TTACTAATAAAACATGTGATATAGATGAATAAGGAAAATCATAAAAAGGAGTATCATTGTAAAAAACCTATTT------TTAAATATTTTCAAATAAAGTAATATTT---ACAAAAAGGTTTCATTTTGTAAACATGAGAACAATTAACATACCTTCAGTTCCTTTTTCTATGGAATGCATGAGGAAAAATCTCTTTTAAATGTATTGGAATGTTTTCTGAGCTTTTAAAGCTGATCGCAATAAGCTAAAAAGTGCATAACTTAGTAAAAAGTAGAAGCACAAACAAGATACTAAGTTTTAAGAAAGAAGAATGTTGAGAGAGAATGCAT-TGCTCTGAGAATAAGAAGTGTGCTTCAAAAACTAAGCTTGTGTGCAAAGTTCAGCTTTGTGAAGAAGGGAAAATAAAGATTTAATATTTTG-----------CACATGCATATTTAAATGTGACTATAAAATAATTTATCCTA------GAATGCTAATTTCTGAGAAAATTATATAAAAAATATTTCTTTCAA---ATATAATGTAGACAATTTCGGATAATTGTTTAAATTAATTAAAAATATAGATGCACCTTTTATATACATATAAATGTTTATGATAAAATTTACTGATGATTGTTGGAGCATTATTATTATTATTGTTGATACAAATTTAAAATAAAAGTATTTCTTAAGAAACATAGATTTTCAAATATAATTAACACCTAAATTTTATGTTTTTTATAATTTCTTTTCTTTTACTTATTTTTGTGCTATTGACTTTATTTTTTAAAATACACATTATACCTATTTACATAGATGAATATGTTAGTACATTC--------------------------
Narcheri_Cheaha_N023 AGTCTCATAAATAATAAATAAAAAACCAAGCTAACATATTTTCTTAAATATAATTTTTTTCATTTTTTTTAAAGGCAGTGTGCAGAGGTCCACTATCTAATTTAACTTGATACATAATTTAAACTCATAAAAATGCTGCAGTTGGAAGTAATATTTCCCTGCATAAAATAAGCTTAAATTTTAAACACCTACTGATAATTATATATCTCATGTTTGGGTGTTTCTTATAGTTAAAATTTTTAATCAAGGATTAAATTATATGATATTGTATAATATGGAGATTGGTAATAAAGGATTTAGTTATTTTTATATATTAATTTAAAATTACCAATCACTTGAAGATTAATAATTTTACATTATTGAATGGAAATAAATATAACCACTTTAATAAAATTTAATAAGTATTATATGCTATTACTCAATATATAATTAATAATTATTTAACATGATTAAAAACTCCATAATTTATATAAAAATAAAAAAAAATTGCTGAAAATGCATGCAATATCGATGAAGAAGGGACATGAAAATCAGGTATATCAAGGT-AAAAAAAAATCTTATAACGTAAAATGATTGATATAAG-TAGTATTTGAGAAAAACATGTTCAGTTTTGTAAACATGAGAACAATTGACATACCTTCAGTTCCTTTCTCTATGGAATGCATGAGGAAAAATCTCTTTTAAATGTATTGGAATGTTTTCTGAGCTTTTAAAGCGGATCGCAATAAGCTAAAAAGTGCACAACTCAGTAAAAGGTTGAAGTACAAACAAGATACTAAGTTTCAAGAAAGAAGAATGTTGAGAGAAAATGCATTTGCTCTGAGAATAAGAAGTGTGCTTCATAAACAAAGCTTGTGTGCAGAATTCTGATTTATGAAGAAAAGAAAGTGGATAATTAATAATTTG----ATAGATAATCATGCATATTTATAGGAGACTATATAATATGTTATAGCATTTTG-AAATGCAGATTTTAAGAAATACAATAGTACATTCATAATTTGTGTAAGAAAATATGTGGACAATTTGGATTATTTGTTTAAATTAACAAAAAATATTAATGTGATTTTTGCAGGTGCAAATATGTTTGTGACACATTTTAGTAGAAATTATAAATGTAGAAATTAAAATATTGTTTCTACAAACTCAAAATTAAAAGTTTTTTTATCAGTAACTGTTTTAAAAATATAAAAAATACATGAATTTTACACCTTCTATGAATTTATATTTTTCACTTTTTTTGTTTTTAC----CATTTTCTTTAAAATTCGAATTATAACCATTCCCATTATTAAATATAATAATGCATTCATAATTAATTTAAAAGCAAATAAAAT
Narcheri_MillShoalCreek_N727 ----------------------------------------------------------------------------------------------------------------------------------------------------------------------------------------------------------------------------------------------------------------------------------------------------------------------------------------------------------------------------------------------------------------------------------------------------------------------------------------------------AATTGCTGAAAATGCATGCAATATCGATGAAGAAGGGACATGAAAATCAGGTATATCAAGGT--AAAAAAAATCTTATAATGTAAAATGATTGATATAAG-TAGTATTTGAGAAAAACATGTTCAGTTTTGTAAACATGAGAACAATTGACATACCTTCAGTTCCTTTTTCTATGGAATGCATGAGGAAAAATCTCTTTTAAATGTATTGGAATGTTTTCTGAGCTTTTAAAGCGGATCGCAATAAGCTAAAAAGTGCACAACTCAGTAAAAGGTTGAAGTACAAACAAGATACTAAGTTTTAAGAAAGAAGAATGTTGAGAGAAAATGCATTTGCTCTGAGAATAAGAAGTGTGCTTCATAAACAAAGCTTGTGTGCAGAATTCTGATTTATGAGGAAAAGAAAGTGGATAATTAATAATTTG----ATAGATAATCATGCATATTTATAGGAGAC-----------------------------------------------------------------------------------------------------------------------------------------------------------------------------------------------------------------------------------------------------------------------------------------------------------------------------------------------------------------------------------------------------------------
Nbarri_Bishop_N1072 -----------------------------------------------ATATAATTTTTTTTACTTCTTTCAAAGGCAGTGTCTAGAGGTCCTGTACATAATTTAATTTGATATATAATTTAAACTGATAAAAATGTCACAGTCGGAAATAATATTTCCCTGCATAAAATAATCTTTAATTTTAAACAACTAATGACAATTTTCTGTTTCATGTTTGGGTGTTTCTTATAGTTAAAATTTTTAACCAAGGATTAAATTATATGATATTGTATAATATTGAGATTGATAATAAAGGTTTTAGTTATTTTTATATATTAATTTAAAATTATCAATCACTTGAAGGTTAATAATTTTACATTACTGGATGGAAATAAATATAAGCATTCCAATAAAATTTAATAAGTATTATATGCTATTATTCAATATATAATTGATAATTATTTCACATGATTAAAAACTACATAATTTATATGAAAACAAAAAAAAATTGCTGAAAAAGCATGCAATATGGATGAAGAAGGAAAATGAAAATCATGTATATCAAGATAAAAAAAATATCTTATAATTTAAAATGCTTGAAATAAGGTAGTATTTGAGAAAAACATGTTCAGTTTTGTAAACATGAGAACAATTGACATACCTTCAGTTCCTTTTTCTATGGAATGCATGAGGAAAAATCTCTTTTAAATGTATTGGAATGTTTTCTGTGCTTTTAAAGCGGATCGCAATAAGCTAAAAAGTGCACAACTCAGTAAAAGGTAGAAGTACAAACAAGATACTAAGTTTTAAGAAAGAAGAATGTAGAGAGAAAATGCATTTGCTCTGAGAATAAGAAGTGTGCTTCATAAACAAAGCTTGTGTGCAGAATTCAGCTTCACGAAGAAAAGAAAGTGGATGATTAATAATTTG------ATATAATCATGCACATTTATAGGTGACTATATAATATGTTATAGCATCTTGAAAATGCTGATTTTAAGAAAAACTATAATGCATTCATTATTTGTAAAAGAAAATATGTTGGCAATTTGTATTATTTCTTTAAATTAACAAAAAATATTGCTGTGATTTTTGCAGGTGTAAAAATGATTATGATATATTTTAATGAAAATTACAAATGTAAAAATTAAAATATTGTTTCTACAAACTCAAAATTAAAGGTCTTTCTATCAGTAACTGTTTTTAAAATAGGAAAAATGCATGCATTTTATACCTTCTATGAATTTATATATTTCACTTTTTTTGTTGTTATTTATCATTTTCTTTAAATTTTGAATTATAACCATTCCCATTAATAAATATAATAGTGCATTCATAATGAATTTAAAAGGAAATAAAAT
Nbarri_LostCoveCave_N0065 AATATGATAAATAATAAATAGATAA-------AATATATTTTGTCAAATATAATTTTTTTTACTTCTTTCAAAGGCAGTGTCTAGAGGTCCTGTACATAATTTAATTTGATATATAATTTAAACTCATAAAAATGTCACAGTCGGAAATAATATTTCCCTGCATAAAATAATCTTTAATTTTAAACAACTAATGACAATTTTCTGTTTCATGTTTGGGTGTTTCTTATAGTTAAAATTTTTAACCAAGGATTAAATTATATGATATTGTATAATATTGAGATTGATAATAAAGGTTTTAGTTATTTTTATATATTAATTTAAAATTATCAATCACTTGAAGGTTAATAATTTTACATTACTGGATGGAAATAAATATAAGCATTCCAATAAAATTTAATAAG-ATTATATGCTATTATTCAATATATAATTGATAATTATTTCACAGGATTAAAAACTACATAATTTATATGAAAACAAAAAAAAATTGCTGAAAAAGCATGCAATATGGATGAAGAAGGAAAATGAAAATCATGTATATCAAGGTAAAAAAAATATCTTATAATTTAAAATGCTTGAAATAAGGTAGTATTTGAGAAAAACATGTTCAGTTTTGTAAACATGAGAACAATTGACATACCTTCAGTTCCTTTTTCTATGGAATGCATGAGGAAAAATCTCTTTTAAATGTATTGGAATGTTTTCTGTGCTTTTAAAGCGGATCGCAATAAGCTAAAAAGTGCACAACTCAGTAAAAGGTAGAAGTACAAACAAGATACTAAGTTTTAAGAAAGAAG-------AGAGAAAATGTATTTGCTCTGAGAATAAGAAGTGTGCTTCATAAACAAAGCTTGTGTGCAGAATTCAGCTTCACGAAGAAAAGAAAGTGGATGATTAATAATTTG------ATATAATCATGCACATTTATAGGTGACTATATAATATGTTATAGCATCTTGAAAATGCTGATTTTAAGAAAAACTATAATGCATTCATTATTTGTAAAAGAAAATATGTTGGCAATTTGTATTATTTCTTTAAATTAACAAAAAATATTGCTGTGATTTTTGCAGGTGTAAAAATGATTATGATATACTTTAATGAAAATTACAAATGTAAAAATTAAAATATTGTTTCTACAAACTCAAAATTAAAGGTCTTTCTATCAGTAACTGTTTTTAAAATAGGAAAAATGCATGCATTTTATACCTTCTATGAATTTATATATTTCACTTTTTTTGTTGTTATTTATCATTTTCTTTAAATTTTGAATTATAATCATTCCCATTAATAAATATAATAGTGCATTCATAATGAATTTAAAAGGAAATAAAAT
Nbarri_eyed_ClayCave_G2082 AATCTGATAAATAATAAATGGAAAACAAAGTTAACATATTTTGTCAAATACTATTTTTTTTACTTCTTTCAAAGGCAGTGTCTAGAGGCAATCTATGTAATCTAACTTGATATATAATTTAAACTCATAAAAATGTCGCAGTTGGAAGTAATATTTCCCTGCGTAAAATAAGCTTAAATTTTAAACAACTAATGATAATTTTCTGTTTCATGTTTGGGTGTTTATTATAGTTATAATTTTTAACCAAGGATTAAATTATATGATATTGTATAATATTGAGATTGATAATAAAGGTTTTAATTATTTTTATACATTAATTTAAAATTATCAATCACTTGAAGGTTAATAATTTTACATTAATGGATGGAAATAAATATAAACATTCCAATAAAATTTAATAAGT-------------ATATATTTAATAAGTAATAACTATTTCATATGATTAAAAACTCCATAATTTATATGAAAACAAAAAAAAATTGCTGAAAAAGCATGCAATATGGATGATGAAGGGAAAAGAAAATCAGGTATATCAAGGTAAAAAAAATATCTTATAACTTAAATTGCTTGAAATAAGGTAGTATTTGAGAAAAACATGTTCAGTTTTGTAAACATGAGAACAATTGACATACCTTCAGTTCCTTTTTCTATGGAATGCATGAGGAAAAATCTCTTTTAAATGTATTGGAATGTTTTCTGAGCTTTTAAAGCGGATCGCAATAAGCTAAAAAGTGCACAACTCAGTAAAAGGTAGAAGTACAAACAAGATACTAAGTTTTAAGATAGAAGAATGCAGAGAGAAAATGCATTTGCTCTGAGAATAAGAAGTGTGCTTCATAAACAAAGCTTCTGTGCAGAATTCAGCTTTATGAAG------AAGTGGATGATTAATAATTTG--------ATAATCATGCATATTTATAGGTGACTATGTAATATGTTATAGCATCTTGACAATGCTGATTTCAAGAAAAACTATAATGCATTCATTATTTGTGAAAGAAAATGTGTTGACAATTTGGATTATTTGTTTAAATTAACAAAAAATATTGTTGTGATTTTTGCAGGTGCAAAAATGTTTATGATACATTTTAATGTATATTACAAATGCAGAAATTAAAATATTGTTTCTACAAACTCAAAATTAAAGGTCTTTCTATCAATAACTGTTTTTAAAATATGAAAAATGCATGCATTTCATATCTTCTATGAATTTTTATATTTCACTTTTTTTATTGTTATTTATCATTTTCCTTAAAATTTGAATTATAACCATTCCCATTATTAAATATAATAGTGCAGTCATAATAAATTTAAAAACAAATAAAAT
Nbarrowsi_Gregorys_N270 AATCTGATAAATAATAAATAGAAAACAAAGTTAACATATTTTGTCAAATACTATTTTTTTTACTTCTTTCAAAGGAAGTGTCTAGAGGCAATCTATGTAATCTAACTTGATATATAATTTAAACTCATAAAAATACAGCAGTTGGAAGTAATATTTCCCTGCATAAAATAAGCTTAAATTTTAAATAACTAATAATAATTTTCTGTTTCATGTTTGGATGTTTTTTATATTTAAATTTTTTAATCAAGGATTAAATTATATGATATTGTATAATATTCAGATTGATAATAAAGGTTTTAGTTATTTTTATATATTAATTTAAAATTATCAATCACTTGAAGGTTAATAATTTTACATTATTGGATGGAAATAAATATAAGCATTCCAATAAAATTTAATAAGTATTATATGCCATTATTCAATATATAATTTATAATTATTTCACATGATTAAAAACTTCATAATTTATATAAAAACAAAA-AAAATTGCTGAAAAAACATGCAATATGGATGAAGAAGGAAAATGAAAATTAGGTATATAAAGGT-AAAAAAAAATCTTATAACTTAAAATGCTTGAATTAAGGTAGTATTTGAGAAAAACATGTTCAGTTTTGTAAACATGAGAACAATTGACATACCTTCAGTTCCTTTTTCTATGGAATGCATGAGGAAAAATCTCTTTTAAATGTATTGGAATGTTTTCTGAGCTTTTAAAGCGGATCGCAATAAGCTAAAAAGTGCACAACTCAGTAAAAGGTAGAAGTACAAACAAGATACTAAGTTTTAAGAAAGAAGAATGTTGAGAGAAAATGCATTTGCTCTGAGAATAAGAAGTGTGCTTCATAAACAAAGCTTCTGTGCAGAATTCAGCTTCATGAAAAAAAGAAAGTGGATGATTAATAATTTGATATATAAATAATCATGCATATTTATAGGTGACTATATAATATGTTATAGCATCTTGAAAATGCTGATTTCAAGAAAAACTATAATGCATTCATTATTTTTGAAAGAAAATGTGTTGGCAATTTGGATTATTTGTTTAAATTAACAAAAAATATTGCTGTGATTTTTGCAGATGCAAAAATGATTATGATACATTTTAATGGTAATTACAAATGTAGGAATTAAAATATTGTTTCTACAATCTCAAAATTAAAGGTCTTTCGATCAGTAACTATTTTTAAAATAGGAAAAATGCATGCATTTTATACCTTCTATGAATTTATATATTTCACTTTTTTTGTTGTTATTTATCATTTTCTTTAAATTTTGAATTATAACCATTCCCATTATTCAATATAATAGTGCATTCAGAATGAATTTAAAAGCAAATAAAAT
Nbarrowsi_Tuckaleechee_N360 -----------------ATAGAAAACAAAGTTAACATATTTTGTCAAATACTATTTTTT-TACTTCTTTCAAAGGAAGTGTCTAGAGGCAATCTATGTAATCTAACTTGATATATAATTTAAACTCATAAAAATGCAGCAGTTGGAAGTAATATTTCCCTGCATAAAATAAGCTTAAATTTTAAATAACTAATAATAATTTTCTGTTTCATGTTTGGATGTTTTTTATATTTAAATTTTTTAATCAAGGATTAAATTATATGATATTGTATAATATTCAGATTGATAATAAAGGTTTTAGTTATTTTTATATATTAATTTAAAATTATCAATCACTTGAAGGTTAATAATTTTACATTATTGGATGGAAATAAATATAAGCATTCCAATAAAATTTAATAAGTATTATATGCCATTATTCAATATATAATTAATAATTATTTCACATGATTAAAAACTTCATAATTTATATAAAAACAAAA-AAAATTGCTGAAAAAACATGCAATATGGATGAAGAAGGAAAATAAAAATTAGGTATATAAAGGT-AAAAAAAAATCTTATAACTTAAAATGCTTGAATTAAGGTAGTATTTGAGAAAAACATGTTCAGTTTTGTAAACATGAGAACAATTGACATACCTTCAGTTCCTTTTTCTATGGAATGCATGAGGAAAAATCTCTTTTAAATGTATTGGAATGTTTTCTGAGCTTTTAAAGCGGATCGCAATAAGCTAAAAAGTGCACAACTCAGTAAAAGGTAGAAGTACAAACAAGATACTAAGTTTTAAGAAAGAAGAATGTTGAGAGAAAATGCATTTGCTCTGAGAATAAGAAATGTGCTTCATAAACAAAGCTTCTGTGCAGAATTCAGCTTCATGAAAAAAAGAAAGTGGATGATTAATAATTTGATATATAAATAATCATGCATATTTATAGGTGACTATATAATATGTTATAGCATCTTGAAAATGCTGATTTCAAGAAAAACTATAATGCATTCATTATTTTTGAAAGAAAATGTGTTGGCAATTTGGATTATTTGTTTAAATTAACAAAAAATATTGCTGTGATTTTTGCAGATGCAAAAATGATTATGATACATTTTAATGGTAATTACAAATGTAGGAATTAAAATATTGTTTCTACAATCTCAAAATTAAAGGTCTTTCGATCAGTAACTGTTTTTAAAATAGGAAAAATGCATGCATTTTATACCTTCTATGAATTTATATATTTCACTTTTTTTGTTGTTATTTATCATTTTCTTTAAATTTTGAATTATAACCATTCCAATTATTAAATATAATAGTGCATTCATAATGAATTTAAAAGCAAATAAAAT
Nbishopi_DryFalls_N150 ---------------------------------------------------------------------CAAAGACTGTGTCTAGAGGCCCTCTACGTAATCTAATTTGATATATAATTTAAAATTATAAAAATGTCGCAGTTGGAAGTAATATTTCCCTGCATAAAATAAGCCTAAATTTTAAATAACTAATGATGATTTTTTGCTTCATGTTTGGATGTTTTTTACATTTAAAATTTTAAACCAAGGATTAAATTATATGATATTGTATGATATTGAGATTGATAATAAAGGTTTTAGTTATTTTTATATATTAATTTAAAATTATCAATCACTTGAAGGT----------------------------------------------------TAATAAGTATTACATGCTATTATTCAATATATAATTAATAATTATTTCATATGATTAAAAACTCCATAATTTATGTGAAAACAAAAAAAAATTGCTGAAAAAGCATGCAATATGGATGAAGAAGGAAAATGAAAATCACGTATATCAAGGTAAAAAAAATATCTTATAACTT------CTTGAAATAAGGTAGTATTTGAGAAAAACATGTTCAGTTTTGTAAACATGAGAACAATTGACATACCTTCAGTTCCTTTTTCTATGGAATGCATGAGGAAAAATCTCTTTTAAATGTATTGGAATGTTTTCTGAGCTTTTAAAGCGGATCGCAATAAGCTAAAAAGTGCACAACTCAGTAAAAGGTAGAAGTACAAACAAGATACTAAGT-------AAGAAGAATGTTGAGAGAAAATGCATTTGCTCTGAGAATAAGAAGTGTGCTTCATAAACAAAGCTTCTGTG-------CAGCTTTATGAAGAAAAGAAAGTGGATGATTAATAATTTGATATATAAATAATCATGCATATTTATAGGTGAGTATATAATATGTTATAGCATCTTGAAAATGCTGATTTCCAGGAAAACTATAATGCATTCATTATTTGTGAAAAAAAATGTGTTGACAATTTGGATTATTTGTTTAAA------------------------------------------------------------------------------------------------------------------------------------------------------------------------------------------------------------------------------------------------------------------------------------------------------
Nbishopi_PoleCr_Chattooga_N885 ---------------------------------------------------------------------------------------------------------------------------------------------------------------------------------------------------------------------------------------------------------------------------------------------------------------------TATATTAATTTAAAATTATCAATCACTTGAAGGT----------------------------------------------------TAATAAGTATTACATGCTATTATTCAATATATAATTAATAATTATTTCATATGATTAAAAACTCCATAATTTATGTGAAAACAAAAAAAAATTGCTGAAAAAGCATGCAATATGGATGAAGAAGGAAAATGAAAATCACGTATATCAAGGTAAAAAAAATATCTTATAACTTAAAATGCTTGAAATAAGGTAGTATTTGAGAAAAACATGTTCAGTTTTGTAAACATGAGAACAATTGACATACCTTCAGTTCCTTTTTCTATGGAATGCATGAGGAAAAATCTCTTTTAAATGTATTGGAATGTTTTCTGAGCTTTTAAAGCGGATCGCAATAAGCTAAAAAGTGCACAACTCAGTAAAAGGTAGAAGTACAAACAAGATAC-------TAAGAAAGAAGAATGTTGAGAGAAAATGCATTTGCTCTGAGAATAAGAAGTGTGCTTCATAAACAAAGCTTCTGTG-------CAGCTTTATGAAGAAAAGAAAGTGGATGAGTAATAATTTGATATATAAATAATCATGCATATTTATAGGTGAGTATATAATATGTTATAGCATCTTGAAAATGCTGATTTCAAGGAAAACTATAACGCATTCATTATTTGTGGAAAAAAATGTGTTGACAATTTGGATTATTTGTTTAAATTAACAAAAAATATTGCTGCAATTTTTGCAGGTGCAAAAATGATTATGATACATTTGAATGGAAATTACAAATGTAAAAAT-------TTGTTTCTACAAAC------------------------------------------------------------------------------------------------------------------------------------------------------------------------------------------------
Nbishopi_StandingIndian_N131 AATCTGATAAATAATAAATAGAAAACAAAGTTAACATATTTTGTCCAATATGATTTTTTTTACTTCTTTCAAAGACTGTGTCTAGATGCCCTCTACGTAATCTAGCTTGATATATAATTTAAAATTATAAAAATGTCGCAGTTGGAAGTAATATTTCCCTGCATAAAATAAGCTTAAATTTTAAATAACTAATGATGATTTTTTGCTTCATGTTTGGATGTTTTTTACATTTAAAATTTTAAACCAAGGATTAAATTATATGATATTGTATAATATTGAGATTGATAATAAAGGTTTTAGTTATTTTTATATATTAATTTAAAATTATCAATCACTTGAAGGT----------------------------------------------------TAATAAGTATTACATGCTATTATTCAATATATAATTAATAATTATTTCATATGATTAAAAACTCCATAATTTATGTGAAAACAAAAAAAAATTGCTGAAAAAGCATGCAATATGGATGAAGAAGGAAAATGAAAATCACGTATATCAAGGTAAAAAAAATATCTTATAACTTAAAATGCTTGAAATAAGGTAGTATTTGAGAAAAACATGTTCAGTTTTGTAAACATGAGAACAATTGACATACCTTCAGTTCCTTTTTCTATGGAATGCATGAGGAAAAATCTCTTTTAAATGTATTGGAATGTTTTCTGAGCTTTTAAAGCGGATCGCAATAAGCTAAAAAGTGCACAACTCAGTAAAAGGTAGAAGTACAAACAAGATACTAAGTTTTAAGAAAGAAGAATGTTGAGAGAAAATGCATTTGCTCTGAGAATAAGAAGTGTGCTTCATAAACAAAGCTTCTGTGCAGAATTCAGCTTTATGAAGAAAAGAAAGTGGATGATTAATAATTTGATATATAAATAATCATGCATATTTATAGGTGAGTATATAATATGTTATAGCATCTTGAAAATGCTGATTTCAAGGAAAACTATAACGCATTCATTATTTGTGGAAAAAAATGTGTTGACAATTTGGATTATTTGTTTAAATTAACAAAAAATATTGCTGTGATTTTTGCAGGTGCAAAAATGATTATGATACATTTGAATGGAAATTACAAATGTAAAAAT-------TTGTTTCTACAAACTCAAAATTAAAGGTCTTTCTATCAGTAACTGCT--------ATGAAAAATGCATGCATTTCATACCTTCTATGAATTAATATTTTTCAGTTTTTTTTTTTTCACACATCATTTTCTTTAAAATTTAAATTATAACCATTCCCATTATTAAATATAATAGTGCATTCATAATGAATTTAAAAACAAATAAAAT
Nbrimleyi_NewberryCr_N984 ------AAAAATAATAAATAGAAAACAAAGTTAACATATTTCGTCAAATACTATTTTTTTTACTTCTTTCAAAGGCAGTGTCTAGAGGCTCTCTATGGAATCTAACTTGATATATAATTTAAACTCATAAAAATGTCGCAGTTGGAAGTAATATTTCCCTGCATAAAATAAACTTAAATTTTAAACAACTAATGATAATTTTCTGTTTCATGTTTGGGTGTTTATTATAGTTATAATTTTTAACCAAGGATTAAATTATATGATATTGTATAATATTGAGATTGATAATAAAGGTTTTATTTATTTTTATATATTAATTTAAAATTATCAATCACTTGAAGGTTAATAATTTTATATTATTGGATGGAAATAAATATAAGCATTCCAATAAAATTTAATAAGTATTATATGCTATTATTCAATATATAATTAATAATGATTTAATATGATTAAAAACTCCATAATTTATATGAAAACGAAAAAAAATTGCTGAAAAAGCATGCAATATGGATGAAGAAGGAAAATGAAAATTAGGTATATCAAGGT-AAAAAAAAATATTATGACTTAAAATGCTTGAAATAAGGTAGTATTTGAGAAAAACATGTTCAGTTTTGTAAACATGAGAACAATTGACATACCTTCAGTTCCTTTTTCTATGGATTGCATGAGGAAAAATCTCTTTTAAATGTATTGGAATGTTTTCTGAGCTTTTAAAGCGGATCGCAATAAGCTAAAAAGTGCACAACTCAGTAAAAGGTAGAAGTACAAACAAGATACTAAGTTTTAAGAAAGAAGAACGGTGAAAGAAAATGCATTTGCTCTGAGAATAAGAAGTGTGCTTCATAAACAAAGCTTCTGTGCAGAATTCAGCTTTATGAAGAAAAGAAAGTGGATGATTAATAATTTG----ATATATAATCATGCATATTTATAGGTGACTATGTAATATGTTATAGCATCTTGAAAATACTGATTTCAAGAAAAACTATAATGCATTCATCATTTGTGAAAGAAAATATGTCGACAATTTGGA----TTGTTTAAATTAACAAAAAATATTGTTGTGTTTTTTGCAGGCGCAAAAATGTTTATGATACATTTTAATGGAAATTACAAATTCAGAAATTAAAATATTGTTTCTACAAAGTCAAAATTAAAGGTCTTTCTATCAGTAACTTTTCTTAAAATATGAAAAATGCATGCATTTTATACCTTCTATGAATTTATATATTTCACTTTTTTTGTTGTTATTTATCATTTTCCTTAAAATTTGAATTATAACCATTCCCATTATTAAATATAATAGTGCAGTCATAATAAATTGAAAAGCAAATAAAAT
Nbrimleyi_RumblingBald_N241 ------------------------------------------------------------------------------------------------------------------------------------------------------------------------------------------------------------------------------------------------------------------------------------------------------------------------------TTAAAATTATCAATCACTTGCAGGTTAATAATTTTACATTATTGGATGAAGATAAATATAAGCATTCCAATAAAATTTAATAAGTATTATATGCTATTATTCAATATATAATTAATAATTATTTAATATGATTAAAAACTCCATAATTTATATGAAAATGAAAAAAAATTGCTGAAAAAGCATGCAATATGGATGAAGAAGGGAAATGAAAATCAGGTATATCAAGGT-AAAAAAAAATCTTATGACTTAAAATGCTTGAAATAAGGTAGTATTTGAGAAAAACATGTTCAGTTTTGTAAACATGAGAACAATTGACATACCTTCAGTTCCTTTTTCTATGGATTGCATGAGGAAAAATCTCTTTTAAATGTATTGGAATGTTTTCTGAGCTTTTAAAGCGGATCGCAATAAGCTAAAAAGTGCACAACTCAGTAAAAGGTAGAAGTACAAACAAGATACTAAGTTTTAAGAAAGAAGAACGGTGAAAGAAAATGCATTTGCTCCGAGAATAAGAAGTGTGCTTCATAAACAAAGCTTCTGTGCAGAATTCAGCTTTATGAAGAAAAGAAAGTGGATGATTAATAATTTGATATATATATAATCATGCATATTTATAAGTGACTATGTAATATGTTATAGCATCTTGAAAATGTTGATTTCAAGAAAAACTATAATGCATTCATCATTTGTGAAAGAAAATATGTCCACAATTTGGA----TTGTTTAAATTAACAAAAAATATTGCTGTGTTTTTTGCAGGCGCAAAAATGTTTATGATACACTTTAATGGAAATTACAAATTCAGAAATTAAAATATTGTTTCTACAAAGTCAAAATTAAAGGTCTTTCTATCAGTAACTTTTTTTAAAATATGAAAAATGCATGCATTTTATACCTTCTATGAATTTATATA-------------------------------------------------------------------------------------------------------------
Ncanei_Egypt_N958 --------------------------------------------------------------------------------------------------------------------------------------------------------------------------------------------------------TTCTGTTTCATGTTTGGGTGTTTATTATAGTTATAATTTTTAACCAAGGATTAAATTATATGATATTGTATAATATTGAGATTGATAATAAAGGTTTTATTTATTTTTATATATTAATTTAAAATTACCAATCACTCGAAGGATAATAATTTTACATTATTGGATGGAAATAGATATAAGAATTCCAATAAAATTTAATAAGTATTATATGCTATTATTCAATATATAATTAATAATTATTACATATGATTAAAAACTCCATAATTTATATGAAAACAAAAAAAAATTGCTGAAAAAGCATGCAATATGGATGAAGAAGGAAAATGAAAATCAGGTATATCAAGGTAAAAAAAATATCTTATAACTTAAAATGCTTGAAATGAGGTAGTATTTGAGAAAAACATGTTCAGTTTTGTAAACATGAGAACAATTGACATACCTTCAGTTCCTTTTTCTATGGATTGCATGAGGAAAAATCTCTTTTAAATGTATTGGAATGTTTTCTGAGCTTTTAAAGCGGATCGCAATAAGCTAAAAAGTGCACAACTCAGTAAAAGGTAGAAGTACAAACAAGATACTAAGTTTTAAGAAAGAAGAACGGTGAAAGAAAATGCATTTGCTCTGAGAATAAGAAGTGTGCTTCATAAACAAAGCTTCTGTGCAGAATTCAGCTTTATGAAGAAAAGAAAGTGGATGATTAATAATTTGATATATATATAATCATGCATATTTATAGGTGACTATGTAATATGTTATAGCATCTTGAAAATGCTGATTTCAAGAAAAACTATAATGCATTCATTATTTGTGAAAGAAAATATGTTGACAATTTGGA----TTGTTTAAATTAACAAAAAATATTGCTGTGTTTTTTGCAGGCGCAAAAATGTTTATGATACATTTTAATGGAAATTACAAATGCAGAAATTAAAATATTGTTTCTACAAAGTCAAAATTAAAGGTCTTTCTATCAGTAACTGTTTTTAAAATATGAAAAATGCATGTATTTTATACC------------------------------------------------------------------------------------------------------------------------------
Ncarolinensis_Grandfather_N218 AATCTGATAAATAATAAATAGAAAACAAAGTTAACATATTTTGTCAAATACTATTTTTTTTACTTCTTTCAAAGGCAGTGTCTAGAGGCAATCTATGTAATCTAACTTGATATATAATTTAAACTCATAAAAATGTCGCAGTTGGAAGTAATATTTCCCTGCATAAAATAAACTTAAATTTTAAACAACTAATGATAATTTTCTGTTTCATGTTTGGGTGTTTATTATAGTTATAATTTTTAACCAAGGATTAAATTATATGATATCGTATAATATTGAGATTGATAATAAAGGTTTTAGTTATTTTTATACATTAATTTAAAATTATCAATCACTTGAAGGTTAATAATTTTACATTATTGGGTGGAAATAAATATAAGCATTCCAATAAAATTTAATAAGTATTATATGCTATTATTCAATATATAATTAATAATTATTTCATATGATTAAAAACTCCATAATTTATATGTAAACAAAAAAAAATTGCTGAAAAAGCATGCAATATGGATGAAGAAGGGAAATGAAAATCAGGTATATCAAGGTAAAAAAAAAATCTTATAACTTAAAATGCTTGAAATAAGGCAGTATTTGAGAAAAACATGTTCAGTTTTGTAAACATGAGAACAATTGACATACCTTCAGTTCCTTTTTCTATGGAATGCATGAGGAAAAATCTCTTTTAAATGTATTGGAATGTTTTCTGAGCTTTTAAAGCGGATCGCAATAAGCTAAAAAGTGCACAACTCAGTAAAAGGTAGAAGTACAAACAAGATACTAAGTTTTAAGAGAGAAGAATGTGGAGAGAAAATGCATTTGCTCTGAGAATAAGAAGTGTGCTTCATAAACAAAGCTTCTGTGCAGAATTTAGCTTTATGAAGAAAAGAAAGTGGATGATTAATAATTTGATATAGATATAATCATGCATATTTATAGGTGGCTATGTAATATGTTATAGCATCTTGACAATGCTGATTTCAAGAAAAACTATAATGCATTCATTATTTGTGAAAGAAAATGTGTTGGCGATTTGGATTATTTGTTTAAATTAACAAAAAATATTGTTGTGATTTTTGCAGGTGCAAAAATGTTTATGATACATTTTAAAGTAAATTACAAATGCAGAAATTAAAATATTGTTTCTACAAACTCAAAATTAAAGGACTTTCTATCAATAACTGTTTTTAAAATATGAAAAATGCATGCATTTCATACCTTCTATGAATTTTTATATTTCACTTTTTTTGTTGTTATTTATCATTTTCCTTAAAATTTGAATTATAACCATTCCCATTATTAAATATAATAGTGCAGTCATAATAAATTTAAAAACAAATAAAAT
Ncarolinensis_LinvilleCaverns_N227 -------------------------------------------------------------------------------------------------------------------------------------------------------TATTTCCCTGCATAAAATAAACTTAAATTTTAAACAACTAATGATAATTTTCTGTTTCATGTTTGAAGGTTT------------------------------------------------------------------------------------------------------------TCACTTGAAGGTTAATAATTTTACATTATTGGATGGAAATAAATATAAGCATTCCAATAAAATTTAATAAGTATTACATGCTATTATTCAATATATAATTAATAACTATTTCATATGATTAAAAACTCCATAATTTATATGAGAACAAAATAAAATTACTGAAAAAGCATGCAATATGGATGAAGAAGGGAAATGAAAATCAGGTATATCAAGGTAAAAAAAATATCTTATAACTTAAATTGCTTGAAATAAGGTAGTATTTGAGAAAAACATGTTCAGTTTTGTAAACATGAGAACAATTGACATACCTTCAGTTCCTTTTTCTATGGAATGCATGAGGAAAAATCTCTTTTAAATGTATTGGAATGTTTTCTGAGCTTTTAAAGCGGATCGCAATAAGCTAAAAAGTGCACAACTCAGTAAAAGGTAGAAGTACAAACAAGATACTAAGTTTTAAGAGAGAAGAATGTGGAGAGAAAATGCATTTGCTCTGAGAATAAGAAGAGTGCTTCATAAACAAAGCTTCTGTGCAGAATTCAGCTTTATGAAGAAAAGAAAATGGATGATTAATAATTTGATATAGATATAATCATGCATATTTATAGGTGGCTATGTAATATGTTATAGCATCTTGACAATGCTGATTTCAAGAAAAACTATAATGCATTCATTATTTGTGAAAGAAAATGTGTTGGCAATTTGGATTATTTGTTTAAATTAACAAAAAATATTGTTGTGATTTTTGCAGGTGCAAAAATGTTTATGATACATTTTAATGTAAATTACAAATGCAGAAATTAAAATATTGTTTCTACAAACTCAAAATTAAAGGTCTTTCTATCAATACCTGTTTTTAAAATATGAAAAATGCATGCATTTCATACCTTC---------------------------------------------------------------------------------------------------------------------------
Ncarteri_English_N031 AATCTGATAAATAATAAATAGAAAACAAAGTTAACATATTTTGTCCAATATAATTTTTTAAACTTTTTTCAAAGGCAGTGTCTAGAGGTC--CTACGTAATCTAACTTGATACGTAGTTTAAACTCATAAAAATGCTGCAGTTGGAAGTAATATTTCCCTTAATAAAATAAACTTAAATTTTAAACAACTAATGATAATTTTCTGTTTCATGTTTGGGTGTTTATTATAGTTATAATTTTTAACAAAGGATTAAATTATATGATATTGCATAATATTGAGATTGATAATAAAGGTTTTAGTTAATTTTATATATTAATTTAAAATTATCAATCGCTTGAAGGTTAATAATTTTACATTATTGGATGGAAATAAATATAAGCATTCCAATAAAATTTAATAAATATTATATGCTATTATTCAATATATAATAAATAATTATTTCATATGATTATAAACTCCATAATTTATATGAAAACAAAAAAAAATATCTGAAAAAGTATGCAATATGGATGAAGAAGGAAAATGAAAGTTAGGTATATCAAGGTAAAAAAAATATCTTATAACTTAAAATGCTTGAAATAAGGTAGTATTTGAGAAAAACATGTTCAGTTTTGTAAACATGAGAACAATTGACATACCTTCAGTTCCTTTTTCTATGGAATGCATGAGGAAAAATCTCTTTTAAATGTATTGGAATGTTTTCTGAGCTTTTAAAGCGGATCGCAATAAGCTAAAAAGTGCACAACTCAGTAAAAGGTAGAAGTACAAACAAGATACTAAGTTTTAAGAAAGAAGAATGTAGAGAGAAAACGCATTTGCTCTGAGAATAAGAAGTGTGCTTCATAAACAAAGCTTCTGTGCAGAATTCAGATTCACGAAGAAAAGAAAGTGGATGATTAATAGTTTGATATATATATAATCATGCATATATTTAGGTGACTAT---ATATGTTATAGCATCTTG-AAATGCTGATTTCAGGGAAAACTATAATGCATTCATTATTTCTGAAAGAAAATGTGTTGACAATTTGGATTATTTGTTTAAATTAACAAAAAATATTGCTGTGATTTTTGCAGATGCAAAAATGATTATGATACATTTTAATGGAAATTACAAATG----------------------------------------------------------------------------------------------------------------------------------------------------------------------------------------------------------------------------
Ncarteri_LaurelCave_nearTYPE_N0296 AATCTGATAAATAATAAATAGAAAACAAAGTTAACATATTTTGTCCAATATAATTTTTTAAACTTTTTTCAAAGGCAGTGTCTAGAGGTC--CTACGTAATCTAACTTGATACATAGTTTAAACTCATAAAAATGCTGCAGTTGGAAGTAATATTTCCCTTAATAAAATAAACTTAAATTTTAAACAACTAATGACAATTTTCTGTTTCATGTTTGGGTGTTTATTATAGCTATAATTTTTAACCATGGATTAAATTATATGATATTGCATAATATTGAGATTGATAATAAAGGTTTTAGTTAATTTTATATATTAATTTAAAATTATCAATCGCTTGAAGGTTAATAATTTTACATTATTGGATGGAAATAAATATAAGCATTCCAATAAAATTTAATAAATATTATATGCTATTATTCAATATATAATAAATAATTATTTCATATGATTAAAAACTCCATAATTTATATGAAAACAAAGAAAAATTTCTGAAAAAGCATGCAATATGGATGAAGAAGGAAAATGAAAGTTAGGTATATCAAGGTAAAAAAAATATCTTATAACTTAAAATGCTTCAAATAAGGTAGTATTTAAGAAAAACATGTTTAGTTTTGTAAACATGAGAACAATTGACATACCTTCAGTTCCTTTTTCTATGGAATGCATGAGGAAAAATCTCTTTTAAATGTATTGGAATGTTTTCTGAGCTTTTAAAGCGGATCGCAATAAGCTAAAAAGTGCACAACTCAGTAAAAGGTAGAAGTACAAACAAGATACTAAGTTTTAAGAAAGAAGAATGTAGAGAGAAAATGCATTTGCTCTGAGAATAAGAAGTGTGCTTCATAAACAAAGCTTCTGTGCAGAATTCAGTTTCATGAAGAAAAGCAAGTGGATGATTAATAATTTG--ATATATATAATCATGCATATATTTAGGTGACTATATAATATGTTATAGCATCTTG-AAATGCTGATTTCAAGGAAAACTATAATGCATTCATTATTTCTGAAAGAAAATGTGTTGACAATTTGGATTATTTGTTTAAATTAACAAAAAATATTGCTGTGATTTTTGCAGATGCAAAAATAATTACAATACATTTTAACGGAAATTACAAATGTAGGAATTAAAATATTGTTTCTACAAACTCAAAATTAAAGGTCTTTCTAGCAGTAACTGTTTTTGAAATAGGAAAAATGCAGGCATTTTATACCTTCTATGCATTTATATATTTCACTTATTTTGTTGTTATTTATAATTTTCTTTAAATTTTGAATTATAACCATTCCCATTAATAAATATAATAGTGCATTCATAATGAATTTAAGAGCAAATAAAAT
Ncarteri_PilotMtn_G2185 AATCTGATAAATAATAAATAGAAAGCAAAGTTAACATATTTTGTCCAATATAATTTTTTAAACTTTTTTCAATGGCAGTGTCTAGAGGTC--CTACGTAATCTAACTTGATACGTAGTTTAAACTCATAAAAATGCTGCAGTTGGAAGTAATATTTCCCTTAATAAAATAAACTTAAATTTTAAACAACTAATGATAATTTTCTGTTTCATGTTTGGGTGTTTATTATAGTTATAATTTTTAACCAAGGATTAAATTATATGATATTGCATAATATTGAGATTGATAATAAAGGTTTTAGTTAATTTTATATATTAATTTAAAATTATCAATCGCTTGAAGGTTAATAATTTTACATTATTGGATGGAAATAAATATAAGCATTCCAATAAAATTTAATAAATATTATGTGCTATTATTCAATATATAATAAATAATTATTTCATATGATTAAAAACTCCATAATTTACATGAAAACAAAAAAAAATTTCTGAAAAAGCATGCAATATGGATGAAGAAGGAAAATGAAAGTTAGGTATATCAAGGT-AAAAAAATATCTTATAACTTAAAATGCTTGAAATAAGGTAGTATTTGAGAAAAACATGTTCAGTTTTGTAAACATGAGAACAATTGACATACCTTCAGTTCCTTTTTCTATGGAATGCATGAGGAAAAATCTCTTTTAAATGTATTGGAATGTTTTCTGAGCTTTTAAAGCGGATCGCAATAAGCTAAAAAGTGCACAACTCAGTAAAAGGTAGAAGTACAAACAAGATACTAAGTTTTAAGAAAGAAGAATGTAGAGAGAAAATGCATTTGCTCTGAGAATAAGAAGTGTGCTTCATAAACAAAGCTTCTGTGCAGAATTCAGCTTCATGAAGGAAAAAAAGTGGATGATTAATAATTTG--ATATATATAATCATGCATATATTTAGGTGACAATATAATATGTTATAGCATCTTG-AAATGCTGATTTCAAGGAAAACTATAATGCATTCATTATTTCTGAAAGAAAATGTGTTGACAATTTGGATTATTTGTTTAAATTAACAAAAAATATTGCTGTGATTTTTGCAGATGCAAAAATGATTATGATACATTTTAATGGAAATTACAAATGTAGGAATTAAAATATTGTTTCTACAAACTCAAAATTAAAGGTCTTTCTAGCAGTAACTGTTTTTAAAATAGGAAAAATGCATGCATTTTATACCTTCTATGCATTTATATAT-------ATATTATTATAATATATTATATCACTTGTA--------------------------------------TATATT---------------------------
Ncarteri_Pitchfork_N363 ------------------------------------------GTCCAATATGATTTTTTTTACTTCTTTCAAAGACTGTGTCTAGAGGCTCTCTACATAATCTAACTTGATATATAATTTAAAATTATAAAAATGTCGCAGTTGGAAGTAATATTTCCCTGCATAAAATAAGCTTAAGTTTTAAATAACTAATGATGATTTTTTGCTTCATGTTTGGATGTTTTTTACATTTAAAATTTTAAACCAAGGATTAAATTATATGATATTGTATGATATTGAGATTGATAATAAAGGTTTTAGTTATTTTTATATATTAATTTAAAATTATCAATCGCTTGAAGGTTAATAATTTTACATTATTGGATGGAAATAAATATAAGTATTCCAATAAAATTTAATAAGTATTATATGCTATTATTCATTATATAACTGATAATTATTTCACATGATTAAAAACTACATAATTTATATGAAAAAAAATAAAAATTGCTGAAAAAGCATGCAATATGGATGAAGAAGGAAAATGAAAGTCAGGAATATCAATGTAAAAAAAATATCTTATAACTTAAAATGCTTGAAATAAGGTAGTATTTGAGAAAAACATGTTCAGTTTTGTAAACATGAGAGCAATTGACATACCTTCAGTTCCTTTTTCTATGGAATGCATGAGGAAAAATCTCTTTTAAATGTATTGGAATGTTTTCTGAGCTTTTAAAGCGGATCGCAATAAGCTAAAAAGTGCACAACTCAGTAAAAGGCAGAAGTACAAACAAGATACTAAGTTTTAAGAAAGAAGAATGTAGAGAGAAAATGCATTTGCTCTGAGAATAAGAAGTGTGCTTCATAAACAAAGCTTCTGTGCAGAATTCAGCTTCACGAAGAAAAGAAAGTGGATGATTAATAATTTGATATATATATAATCATGCATATATATAGGTGACTATATAATATGTTATAGCATCTTG-AAATGCTGATTTCAAGGAAAACTATAATGCATTCATTCTTTCTGAAAGGAAATGTGTTGACAATTTGGATTATTTGTTTAAATTAACAAAAAATATTGCTGTGATTTTTGCAGATGCAAAAATGATTATGATACATTTTAATGGAAATTACAAATGTAGGAATTAAAATATTGCTTCTACAAACTCAAAATTAAAGGTCTTTCTATCAGTAACTGTTTTTAAAATAGGAAAAATGCATGCATTTTATACCTTCTATGCATTTATATATATCACTTATTTTGTTGTTATTTATAATTTTTTTTAAATTTTGAATTATA-----------------------------------------------------------
Ncarteri_WeberCty_N1044 -----------------------------------------------------------------------AAGGCAGTGTCTGGAGGTC--CTACGTAATCTAACTTGATACGTAGTTTAAACTCATAAAAATGCTGCAGTTGGAAGTAATATTTCCCTTAATAAAATAAACTTAAATTTTAAACAACTAATGATAATTTTCTGTTTCCTGTTTGGGTTTTTATTATAGTTATAATTTTTAACCAAGGATTAAATTATATGATATTGCATAATATTGAGATTGATAATAAAGGTTTTAGTTAATTTTATATATTAATTTAAAATTATCAATCGCTTGAAGGTTAATAATTTTACATTATTGGATGGAAATAAATATAAGCATTCCAATAAAATTTAATAAATATTATATGCTATTATTTAATATATAATAAATAATTATTTAATATGATTAAAAACTCCATAATTTATATGAAAACAAAAAAAAATTTCTGAAAAAGCATGCAATATGGATGAAGAAGGAAAATGAAAGTTAGGTATATCAAGGT-AAAAAAATATCTTATAACTTAAAATGCTTGAAATAAGGTAGTATTTGAGAAAAACATGTTCAGTTTTGTAAACATGAGAACAATTGACATACCTTCAGTTCCTTTTTCTATGGAATGCATGAGGAAAAATCTCTTTTAAATGTATTGGAATGTTTTCTGAGCTTTTAAAGCGGATCGCAATAAGCTAAAAAGTGCACAACTCAGTAAAAGGTAGAAGTACAAACAAGATACTAAGTTTTAAGAAAGAAGAATGTAGAGAGAAAATGCATTTGCTCTGAGAATAAGAAGTGTGCTTCATAAACAAAGCTTCTGTGCAGAATTCAGCTTCATGAAGAAAAGAAAGTGGATTATTAATAATTTG------ATATAATCATGCATATATTTAGGTGACTATATAATATGTTATAGCATCTTG-AAATGCTGATTTCAAGGAAAACTATAATGCATTCATTATTTCTGAAAGAAAATGTGTTGACAATTTGGATTATTTGTTTAAATTAACAAAAAATATTGCTGTGATTTTTGCAGATGCAAAAATGATTATGATACATTTTAATGGAAATTACAAATGTAGGAAATAGAATATTGTTTCTACAAACTCAAAATTAAAGGTCTTTCTAGCAGTAACTGTTTTTAAAATAGGAAAAATGCATGCATTTTATACCTTCTATGCATTTATATATTTCACTTATTTTGTTGTTATTTATAATTTTCTTTAAATTTTCAATTATAACCATTCCCATTAATAAATATAAC-----------------------------------
Ncarteri_div__RainbowCave_G2089 AATCCGATAAATAATAAATAGAAAACAAAATTAACATATTTTGGCAAATAAAATTTTTTTTACTTCTTTCAAAGGTAGTGTCCAGAGGCCCTCTTTGTAATCTAACTTGATACATAATATAAACTCACAAAAATGCTGCAGTTGGAAGTAATATTTCTCTGCATAAAATAAG-TTAAATTTTAAATACCTAATGATAATTTTCTGTCTCATGTTTGGGTGTTTCTTATAGTTAAAATTTTTAATCAATGCTTAAATTATATGATATTGTATAATATTCAGATTGATAATAAAGGTTTTAGTTATTTTTATACATTAATTTAAAATTACCAATCGCTTGAAGGTTAATAATTTTACATTATTGGATGGAAATAAATATATGCATTTCAATAAAATTTGATAAGTATTATATGCTATTATTCAATATGTAATTAATAATTATTTCACATGATTAAAAATTCCATAATTTATATAGAAATCAAAAAAAATTGCTGAAAAGGCATGCAATATGGACAAAGAAGGGACATGAAAATCACATATATCAAGGT--AAAAAATATCTTATAACTTAAAATTCTTGAAATAAGGCAGTATTTGAGAAAAACATGTTCAGTTTTGTAAACATGAGAACAATTGACATACCTTCAGTTCCTTTTTCTATGGAATGCATGGGGAAAAATCTCTTTTAAATGTATTGGAATGTTTTCTGAGCTTTTAAAGCGGATCGCAATAAGCTAAAAAGTGCACAACTCAGTAAAAGGTAGAAGTACAAACAAGATACTAAGTTTTAAGAAAGAAGAATGTTGAGAGAAAAGGCATTTGCTCTGAGAATAAGAAGTGTGCTTCATAAACAAAGCTTGTGTGCAGAATTCAGCTTTACGAAGAAAAGAAAGTGGATGATTAATAATTTG----ATAGATAATTATGCATATTTAAAGGTGACTAT---ATATGTTATAGCATTTTG-AAATGCAGATTTCAAGAAAAACAATAATGCGTTCATTATTTGTGAAAGAATATATGTCGACAATTTGGATTATTTGTTTAAATTAACAAAAAATATTGCTGTGATTTTTGCAGGTGCAAATATGTTTCTGACACATTTTAATAGAAATTACAAATGTAAAAATTAAAATATTGTTTCTACAAATGCAAAATTAAAGGTCTTTCTATCAGTAACTGTTTTTAAAATATGAAAAATACATGACTTTTATACCTTCTAGGAATTTATATTTTTT---------------------------------------------------------------------------------------------------------
Ncherokee_BallhootScar_N193 -----------------------------------------------------------------------------------------------------------------------------------------------------AATATTTCCCTGCATAAAATAAACTTAAATTTTAAGCAACTAATGATAATTTTCTGTTTCATGTTTGGGTGTTTATTATAGTTATGAGTTTAAACCAAGGATTAAATTATACGATATTGTATAATATTGAGATTGATAATAAAGGTTTTAGTTGTTTTTATATATTAATTTAAAGTTATCAATCACTTGAAGGTTAATAATTTTACATTATTGGATGGAAATAAATATAAGCATTCCAATAAAATTTAATAAGTATTATATGCTATTATTCAATATATAATTAATAACTATTTCATATGGTTAATAACTCCATAATTTATATGAAAACAAAAAAAAATTGCTGAAAAAGCATGCAATATGGATGAAAAGGGAAAATGAAAATCAGGTATATCAAGGTAAAAGGTATATCTTATAACTTAAATTGCTTGAAATAAGGTAGTATTTGAGAAAAACATGTTCAGTTTTGTAAACGTGAGAACAATTGACCTACCTTCAGTTCCTTTTTCTATGGAATGCATGAGGAAAAATCTCTTTTAAATGTATTGGAATGTTTTCTGAGCTTTTAAAGCGGATCGCAATAAGCTAAAAAGTGCACAACTCAGTAAAAGGTAGAAGTACAAACAAGATACTAAGTTTTAAGAGAGAAGAACGTAGAGAGAAAATGCATTTGCTCTGAGAATAAGAAGTGTGCTTCATAAACAAAGCTTCTGTGCAGAATTCAGCTTTATGAAGAAAAGAAAGTGGATGATTAATAATTTGATATATATATAATCATGCATATTTATAGGTGACTATGTAATATGTTATAGCATCTTGACAATGCTGATTTCAAGAAAAACTATAATGCATTCATTATTTGTGAAAGAAAATGTGTTGACAATTTGGATTATTTGTTTAAATTAACAAAAAATATTGTTGTGATTTTTGCAGGAGCAAAAATGTTTATGATACATTTTAATGTAAATTACAAATGCAGAAATTAAAATATTGCTTCTACAAACTCAAAATTAAAGGTCTTTCTATCCATAACTGTTTTTAAAATATGAAAAATGCATGCATTTCA----------------------------------------------------------------------------------------------------------------------------------
Ncherokee_BalsamMtn_N891 AATCTGATAAATAATAAATAGAAAACAAAGTTAACATATTTTGTCAAATACTATTTTTTTTACTTCTTTCAAAGGCAGTGTCTAGAGGCAATCTATGTAATCTAACTTGATATATAATTTAAACTCATAAAAATGTCGCAGTTGGAAGTAATATTTCCCTGCATAAAATAAACTTAAATTTTAAGCAACTAATGATAATTTTCTGTTTCATGTTTGGGTGTTTATTATAGTTATAATTTTTAACCAAGGATTAAATTATACGATATTGTATAATATTGAGATTGATAATAAAGGTTTTAGTTATTTTTAAACATTAATTTAAAATTATCAATCACTTGAAGGTTAATAATTTTACATTGTTGGAAGGAAATAAATATAAGCATTCCAATAAAATTTAATAAGTATTATATGCTATTATTCAATATGTAATTAATAACTATTTCATATGATTAAAAACTCCATAATTTATATGAAAACAAAAAAAAATTGCTGAAAAAGCATGCAATATGGATGAAAAGGGAAAATGAAAATCGGGTATATCAAGGTAAAAGGTATATCTTATAACTTAAATGGCTTGAAATAAGGTAGTATTTGAGAAAAACATGTTCAGTTTTGTAAACATGAGAACAATTGACCTACCTTCAGTTCCTTTTTCTATGGAATGCATGAGGAAAAATCTCTTTTAAATGTATTGGAATGTTTTCTGAGCTTTTAAAGCGGATCGCAATAAGCTAAAAAGTGCACAACTCAGTAAAAGGTAGAAGTACAAACAAGATACTAAGTTTTAAGAGAGAAGAATGAAGAGAGAAAATGCATTTGCTCTGAGAATAAGAAGTGTGCTTCATAAACAAAGCCTATGTGCAGAATTCAGCTTTATGAAGAAAAGAAAGTGGATGATTAATAATTGGATATATATATAATCATGCATATTTATAGGTGACTATGTAATATGTTATAGCATCTTGAAAATGCTGATTTCAAGAAAAACTATAATGCATTCATTATTTCTGAAAGAAAATGTGTTGACAATTTGGATTATTTGTTTAAATTAACAAAAAATATTGTTGTGATTTTTGCAGGTGCAAAAATGTTTATGATAGATTTTAATGTAAATTACAAATGCAGAAATTAAAATATTGTTTATACAAACTCAAAATTAAAGGTCTTTCTATCAATAACTGTTTTTAAAATATGGAAAATGCATGCAT--------------------------------------------------------------------------------------------------------------------------------------
Ncherokee_SIndianCrk_N681 -----------------------------------------------------------------------------------------------------------------------------------------------------------------------------------------------------------------------------------------------------------------------------------------------------------------------------------------------------------------------------------------------------------------------------------------------------------------------------------------------------------------------------------GAAGGGAAAAGAAAATCGGGTATATCAAGGTAAAAGGTATATCTTATAACTTAAATTGCTTGAAATAAGGTAGTATTTGAGAAAAACATGTTCAGTTTTGTAAACATGAGAACAATTGACCTACCTTCAGTTCCTTTTTCTATGGAATGCATGAGGAAAAATCTCTTTTAAATGTATTGGAATGTTTTCTGAGCTTTTAAAGCGGATCGCAATAAGCTAAAAAGTGCACAACTCAGTAAAAGGTAGAAGTACAAACAAGATACTAAGTTTTAAGAGAGAAGAACGTAGAGAGAAAATGCATTTGCTCTGAGAATAAGAAGAGTGCTTCATAAACAAAGCTTCTGTGCAGAATTCAGCTTTATGAAGAAAAGAAAGTGGATGATTAATAATTTGATATATATATAATCATGCATATTTATAGGTGACTATGTAATATGTTA---------------------------------------------------------------------------------------------------------------------------------------------------------------------------------------------------------------------------------------------------------------------------------------------------------------------------------------------------------------------------------------------------
Ncooperi_BeaverCrk_N1002 --------------------------------AACATATTTTGTACAATATGATTTTTTTTACTTCTTTCAAAGACTGTGTCTAGAGGCCCTCTATGTAATCTAACTTGATATATAATTTAAAATTATAAAAATGTCGCAGTTGGAAGTAATATTTCCCTGCATAAAATAAGCTTAAATTTTAAATAACTAATGATGATTTTTTGCTTCATGTTTGGATGTTTTTTACACTTAAAATTTTAAACCAAGGATTAAATTATATGATATTGTATAATATTGAGATTGATAATAAAGGTTTTAGTTATTTTTATATATTAATTTAAAATTATCAATCACTTGAAGGTTAATAATTTTACATTATTGGATGATAAAAAATATAAGCATTCCAATAAAATTTAATAAGTATTATATGCTATTATTCAATATATAATTAATAATTATTTCATATGATAAAAAACTCCATAATTTATGTGAAAACAAAAAAAAATTGCTGAAAAAGCATGCAATATGGATGAAGAAGGAAAATGAAAATCACGTATATCAAGGTAAAAAAATTATCTTATAACTTAAAATGCTTGAAATAAGGTAGTATTTGAGAAAAACATGTTCAGTTTTGTAAACATGAGAACAATTGACATACCTTCAGTTCCTTTTTCTATGGAATGCATGAGGAAAAATCTCTTTTAAATGTATTGGAATGTTTTCTGAGCTTTTAAAGCGGATCGCAATAAGCTAAAAAGTGCACAACTCAGTAAAAGGTAGAAGTACAAACAAGATACTAAGTTTTAAGAAAGAAGAATGTTGAGAGAAAATGCATTTGCTCTGAGAATAAGAATTGTGCTTCATAAACAAAGCTTCTGTGCAGAATTCAGCTTTATGAAGAAAAGAAAGTGGATGATTAATAATTTGATATATAAATAATCATGCATATTTATAGGTGAGTATATAATATGTTATAGCATCTTGAAAGTGCTGATTTCAAGGAAAACTATAATGCATTCATTATTTGTGGAAAAAAATGTGTTGACAATTTGGATTATTTGTTTAAATTAACAAAAAATATTGCTGTGATTTTTGCAGGTGCAAAAATGATTATGATACATTTTAATGGAAATTACAAATGTAAAAAT-------TTGTTTCTACAATCTCAAAATTAAAGGTCTTTCTATCAGTAACTGCT--------ATGAAAAATGCATGTATTTCATACCTTCTATGAATTAATATTTTTCAGTTTTTTTTTTTTCACACATCATTTTCTTTAAAATTTAAATTATAACCATTCCCATTATTAAATATAATAGTGCATTCATTATGAATTTAAAAGCAAATAAAAT
Ncooperi_BrasstBald_N824 AATCTGATAAATAATAAATAGAAAACAAAGTTAACATATTTTGTACAATATGATTTTTTTTACTTCTTTCAAAGACTGTGTCTAGAGGCCCTCTATGTAATATAACTTGATATATAATTTAAAATTATAAAAATGTCGCAGTTGGAAGTAATATTTCCCTGCATAAAATAAGCTTAAATTTTAAATAACTAATGATGATTTTTTGCTTCATGTTTGGATGTTTTTTACACTTAAAATTTTAAACCAAGGATTAAATTATATGATATTGTATAATATTGAGATTGATAATAAAGGTTTTAGTTATTTTTATATATTAATTTAAAATTATCAATCACTTGAAGGTTAATAATTTTACATTATTGGATGATAAAAAATATAAGCATTCCAATAAAATTTAATAAGTATTATATGCTATTATTCAATATATAATTAATAATTATTTCATATGATAAAAAACTCCATAATTTATGTGAAAACAAAAAAAAATTGCTGAAAAAGCATGCAATATGGATGAAGAAGGAAAATGAAAATCACGTATATCAAGGTAAAAAAATTATCTTATAACTTAAAATGCTTGAAATAAGGTAGTATTTGAGAAAAACATGTTCAGTTTTGTAAACATGAGAACAATTGACATACCTTCAGTTCCTTTTTCTATGGAATGCATGAGGAAAAATCTCTTTTAAATGTATTGGAATGTTTTCTGAGCTTTTAAAGCGGATCGCAATAAGCTAAAAAGTGCACAACTCAGTAAAAGGTAGAAGTACAAACAAGATACTAAGTTTTAAGAAAGAAGAATGTTGAGAGAAAATGCATTTGCTCTGAGAATAAGAAGTGTGCTTCATAAACAAAGCTTCTGTGCAGAATTCAGCTTTATGAAGAAAAGAAAGTGGATGATTAATAATTTGATATATAAATAATCATGCATATTTATAGGTGAGTATATAATATGTTATAGCATCTTGAAAGTGCTGATTTCAAGGAAAACTATAATGCATTCATTATTTGTGGAAAAAAATGTGTTGACAATTTGGATTATTTGTTTAAATTAACAAAAAATATTGCTGTGATTTTTGCAGGTGCAAAAATGATTATGATACATTTTAATGGAAATTACAAATGTAAAAAT-------TTGTTTCTACAATCTCAAAATTAAAGGTCCTTCTATCAGTAACTGCT---------------ATGCATGTATTTCATACCTTCTATGAATTAATATTTTTCAGTTTTTTTTTTTTCACACATCATTTTCTTTAAAATTTAAATTATAACCATTCCCATTATTAAATATAATAGTGCATTCATTATGAATTTAAAAGCAAATAAAAT
Ncooperi_CheoahDam_N1122 AATCTGATAAATAATAAATAGAAAACAAAGTTAACATATTTTGTCCAATATGATTTTTTTTACTTCTTTCAAAGACTGTGTCTAGAGGCCCTCTACGTAATCTAACTTGATATATAATTTAAAATTATAAAAATGTCGCAGTTGGAAGTAATATTTCCCTGCATAAAATAAGCTTAAATTTTAAATAACTAATGATGATTTTTTGCTTCATGTTTGGATGTTTTTTACATTTAAAATTTTAAACCAAGGATTAAATTATATGATATTGTATAATATTGAGATTGATAATAAAGGTTTTAGTTATTTTTATATATTAATTTAAAATTATCAATCACTTGAAGGTTAATAATTTTACATTATTGGATGGAAGTAAATATAAGCATTCCAATAAAATTTCATAAGTATTATATGCTATTATTCAATATATAATTAATAATTATTTCATATGATTAAAAACTCCATAATTTATGTGAAAACAAAAAAAAATTGCTGAAAAAGCATGCAATATGGATGAAGAAGGAAAATGAAAATCAAGTATATCAAGGTAAAAAAAATATCTTATAACTTAAAATGCTTGAAATAAGGTAGTATTTGAGAAAAATATGTTCAGTTTTGTAAACATGAGAACAATTGACATACCTTCAGTTCCTTTTTCTATGGAATGCATGAGGAAAAATCTCTTTTAAATGTATTGGAATGTTTTCTGAGCTTTTAAAGCGGATCGCAATAAGCTAAAAAGTGCACAACTCAGTAAAAGGTAGAAGTACAAACAAGATACTAAGTTTTAAGAAAGAAGAATGTTGAGAGAAAATGCATTTGCTCTGAGAATAAGAAGTGTGCTTCATAAACAAAGCTTCTGTGCAGAATTCAGCTTTATGAAGTAAAGAAAGTGGATGAGTAATAATTTGATATATAAATAATCATGCATATTTATAGGTGAGTATATAATATGTTATAGCATCTTGAAAGTGCTGATTTCAAGGAAAACTATAATGCATTCATTATTTGTGGAAAAAAATGTGTTGACAATTTGGATTATTTGTTTAAATAAACAAAAAGTATAGCTGTGATTTTTGCAGGTGCAAAAATGATTATGATACATTTTAATGGAAATTATAAATGTAAAAAT-------TTGTTTCTACAAACTCAAAATTAAAGGTCTTTCTATCAGTAACTGCT--------ATGAAAAATGCATGTATTTCATACCTTCTATGAATTAATATTTTTCAGTTTTTTTTTTTTCACACATCATTTTCTTTAAAATTTAAATTATAACCAT------------------------------------------------------
Ncooperi_NantRiverGorge_N682 ----------------------------------------------------ATTTTTTTTACTTCTTTCAAAGACTGTGTCTAGAGGCCCTCTATGTAATCTAACTTGATATATAATTTAAAATTATAAAAATGTCGCAGTTGGAAGTAATATTTCCCTGCATAAAATAAGCTTAAATTTTAAATAACTAATGATGATTTTTTGCTTCATGTTTGGATGTTTTTTACACTTAAAATTTTAAACCAAGGATTAAATTATATGATATTGTATAATATTGAGATTGATAATAAAGATTTTAGTTATTTTTATATATTAATTTAAAATTATCAATCACTTGAAGGTTAATAATTTTACATTATTGGATGATAAAAAATATAAGCATTCCAATAAAATTTAATAAGTATTATATGCTATTATTCAATATATAATTAATAATTATTTCATATGATAAAAAACTCCATAATTTATGTGAAAACAAAAAAAAATTGCTGAAAAAGCATGCAATATGGATGAAGAAGGAAAATGAAAATCACGTATATCAAGGTAAAAAAATTATCTTATAACTTAAAATGCTTGAAATAAGGTAGTATTTGAGAAAAACATGTTCAGTTTTGTAAACATGAGAACAATTGACATACCTTCAGTTCCTTTTTCTATGGAATGCATGAGGAAAAATCTCTTTTAAATGTATTGGAATGTTTTCTGAGCTTTTAAAGCGGATCGCAATAAGCTAAAAAGTGCACAACTCAGTAAAAGGTAGAAGTACAAACAAGATACTAAGTTTTAAGAAAGAAGAATGTTGAGAGAAAATGCATTTGCTCTGAGAATAAGAAGTGTGCTTCATAAACAAAGCTTCTGTGCAGAATTCAGCTTTATGAAGAAAAGAAAGTGGATGATTAATAATTTGATATATAAATAATCATGCATATTTATAGGTGAGTATATAATATGTTATAGCATCTTGAAAGTGCTGATTTCAAGGAAAACTATAATGCATTCATTATTTGTGGAAAAAAATGTGTTGACAATTTGGATTATTTGTTTAAATTAACAAAAAATATTGCTGTGATTTTTGCAGGTGCAAAAATGATTATGATACATTTTAATGGAAATTACAAATGTAAAAAT-------TTGTTTCTAC-ATCTCAAAATTAAAGGTCTTTCTATCAGTAACTGCT--------ATGAAAAATGCATGTATTTCATACCTTCTATGAATTAATATTTTTCAATTTTTTTTTTTTCATACATCATTTTCTTTAAAATTTAAATTATAACCATTCCCATTATTAAATATAATGGTGCATTCATTATGAATTTATCAGCAAATAACAT
Ncooperi_RockCrRoad_N1160 AATCTGATAAATAATAAATAGAAAACAAAGTTAACATATTTTGTCCAATATGATTTTTTTTACTTCTTTCAAAGACTGTGTCTAGATGCCCTCTACGTAATCTAGCTTGATATATAATTTAAAATTATAAAAATGTTACAGTTGGAAGTAATATTTCCCTGCATAAAATAAGCTTAAATTTTAAATAACTAATGATGATTTTTTGCTTCATGTTTGGATGTTTTTTACATTTAAAATTTTAAACCAAGGATTAAATTATATGATATTGTATAATATTGAGATTGATAATAAAGGTTTTAGTTATTTTTATATATTAATTTAAAATTATCAATCACTTGAAGGTTAATAATTTTACATTATTGGATGGAAATAAATATAAGCATTCCAATAAAATTTAATAAGTATTATATGCTATTATTCAATATATAATTAATAATTATTTCATATGATTAAAAACTCCATAATTTATGTGAAAATAAAAAAAAATTGCTGAAAAAGCATGCAATATGGATGAAGAAGGAAAAGGAAAATCACGTATATCAAGGTAAAAAAAATATCTTATAACTTAAAATGCTTGAAATAAGGTAGTATTTGAGAAAAACATGTTCAGTTTTGTAAACATGAGAACAATTGACATACCTTCAGTTCCTTTTTCTATGGAATGCATGAGGAAAAATCTCTTTTAAATGTATTGGAATGTTTTCTGAGCTTTTAAAGCGGATCGCAATAAGCTAAAAAGTGCACAACTCAGTAAAAGGTAGAAGTACAAACAAGATACTAAGTTTTAAGAAAGAAAAATGTTGAGAGAAAATGCATTTGCTCTGAGAATAAGAAGTGTGCTTCATAAACAA-----CTGTGCAGAATTCAGCTTTATGAAGAAAAGAAAGTGGATGATTAATAATTTGATATATAAATAATCATGCATATTTATAGGTGAGTATATAATATGTTATAGCATCTTGAAAATGCTGATTTCAAGGAAAACTATAATGCATTCATTATTTGTGAAAAAAAATGTGTTGACAATTTGGATTATTTGTTTAAATTAACAAAAAATATAGCTGTGATTTTTGCAGGTGCAAAAATGATTAAGATACATTTTAATGGAAATTACAAATGTAAAAAT-------TTGTTTCTACAAACTAAAAATTAAAGGTCTTTCTATCAGTAACTGCT--------ATGAAAAATGCATGTATTTCATACCTTCTATGAATTAATATTTTTCAGTTTTTTTTTTTTCACACATCATTTTCTTTAAAATTTAAATTATAACCATTCCCATTATTAAATATAATAGTGCATTCATAATGAATTTAAAAGCAAATAAAAT
Ncoylei_Apalachia_N1195 AATCTGATAAATAATAAATAGAAAACAAAGTTAACATATTTTGTCAAATACTATTTTTTTTACTTCTTTCAAAGGCAGTGTCTAGAGGCAAACTATGTTATCTAACTTGATATATAATTTAAACTCATAAAAATGCAGCAGTTGAAA-------------GCATAAAATAAGCTTCAATTTTAAATAACTAATAATAATTTTCTGTTTCATGTTTGGATGTTTTTTATATTTAAAATTTTTAATCAAGGATTAAATTACATGATATTGTATAATATTCAGATTGATAATAAAGGTTTTAGTTATTTTTATATATTAATTTAAAATTATCCATCACTTGAAGGTTAATAATTTTACATTATTGGTTGGAAATAAATATAAGCATTCCAATAAAATTTAATAAGTATTATATGCTAT----------ATAATTAATAATTATTTCATATTATTAAAAACTCCATAATTTATATAAAAA-----AAAAATTGTTGAAAAGGCATGCAATATGAATGAAGAAGGGAAATGAAAATTATGTATATCAAGGT-AAAAAAAAATCTTATAACTTAAAATGCTTGAAGTAAGGTAGTATTTGAGAAAAACATGTTCAGTTTTGTAAACATGAGAACAATTGACATACCTTCAGTTCCTTTTTCTATGGAATGCATGAGGAAAAATCTCTTTTAAATGTATTGGAATGTTTTCTGAGCTTTTAAAGCGGATCGCAATAAGCTAAAAAGTGCACAACTCAGTAAAAGGTAGAAGTACAAACAAGATACTAAGTTTTAAGAAAGAAGAATGTAGAGAGAAAATGCATTTGCTCTGAGAATAAGAAGTGTGCTTCTTAAACAAAGCTTCTGTGCAGAATTCAGCTTTATGAAGAGAAGAAAGTGGATGATTAATAATTTGATATATAAATAATCATGCATCTTTATAGG-GACTATATAATTGGTTGTAGCATCTTGAAAATGATGATTTCAAGAAAAACTATAATGCATTCATTATTTGTAAAAGAAAATATGTTGACAATTTGGATTATTTGTTTAAATCAACAAAAAATATTGCTGTGATTTTTGCAGGTACAAAAATGATTATGATACATTGTAATGAAAATTACAAATGTAAAAATTAAAATATTGTTTCTACAAACTCAAAATTAAAGGTCTTTCTATCAGTAACTGTTTTTAAAATATGAAAAATGCATGCATTTTATACTTTCTATGAATTAATATCTTTCAGTTTTTTCGTTGCCATTTCCCATTTTCTTTAAAATTTAAATTATAACCATTCCCATTATTAAATATAATAGTGCAGTCATAATAAATTTAAAAGCAAATAAAAT
Ncoylei_DinkinCove_N1118 ------------------------------------------------------------------------------------------------------------------------------------------------------------------------------------------------------------------------------------------------------------------------------------------------------------------------------------------------TGAAGGTTAATAATTTTACATTATTGGTTGGAAATAAATATAAGCATTCCAATAAAATTTAATAAGTATTATATGCTAT----------ATAATTAATAATTATTTCATATTATTAAAAACTCCATAATTTATATAAAAA-----AAAAATTGTTGAAAAGGCATGCAATATGAATGAAGAAGGGAAATGAAAATCATGTATATCAAGGT-AAAAAAAAATCTTATAACTTAAAATGCTTGAAGTAAGGTAGTATTTGAGAAAAACATGTTCAGTTTTGTAAACATGAGAACAATTGACATACCTTCAGTTCCTTTTTCTATGGAATGCATGAGGAAAAATCTCTTTTAAATGTATTGGAATGTTTTCTGAGCTTTTAAAGCGGATCGCAATAAGCTAAAAAGTGCACAACTCAGTAAAAGGTAGAAGTACAAACAAGATACTAAGTTTTAAGAAAGAAGAATGTAGAGAGAAAATGCATTTGCTCTGAGAATAAGAAGTGTGCTTCATAAACAAAGCTTCTGTGCAGAATTCAGCTTTATGAAGAGAAGAAAGTAGATGATTAATAATTTGATATATAAATAATCATGCATATTTATAGGTGACTATATAATTTGTTGTAGCATCTTGAAAATGATGATTTCAATAAAAACTATAATGCAATCATTATTTGTAAAAGAAAATATGTTGACAATTTGGATTATTTGTTTAAATTAACAAAAAATATTGCTGTGATTTTTGCAGGTGCAAAAATGATTATGATACATTTTAATGGAAATTACAAATGTAAAAATTAAAATATTGTTTCTACAAACTCAAAATTAAAGGTCTTTCTATCAGTAACTGTTTTTAAAATATGAAAAATGCATGCATTTTATACTTTCTATGAATTAATATCTTTCAGTTTTTTCGTTGCCATTTCCCATTTTCTTTAAAATTTAAATTATAACCATTCCCATTATTAAATATAATAGTGCAGTCATAATAAATTTAAAAGCAAATAAAAT
Ncressleri_AndersonSpringCave_G2075 AGTCTGATAAATAATAAATAGAAAAAAAAATTAACATATTTTGTCAAATATAATTTTTTCCCCTTTTTTCAAAAGCAGTGTCTAGAGGTCCTCTACATAATCTAACTTGATATATAATTAAAACTCATAAAAATGTTGCAGTTGGAAGTAATATTTCCCAGCATAAAATAACCTTAAATTTTAAATACCTAATAATAATTTTCTGTTTCATATTTGGGTGTTTTTTATAGTTAAAATTTTTAATCAAGGATTAAATTATATGATATTGTATAATATTGAGATTGATAATAAAGGTTTTAGTTATTTTTATATATTAATTTAAAATTACCAATCACTTGAAGGTTAATAATTTTAAATTATTGGATGGAAATAAATATAACCATTCCAATAAAATTTGATAAGTATTATATGCTATTATTCAATAAATAATTAATAATTATTTAACATGATTAAAAACTCCATAATTTATATAAAAA-----AAAAATTGCTGAAAATGCATGCAATATTGATGAAGAAGGGAAATGAAAATCAGATATATCAAGGT---AAAAAAATCTTATAACTTAAAATGCTTGATATAAGTTAGTATTTGAGAAAAACATATTCAGTTTTGTAAACATGAGAACAATTGACATACCTTCAGTTCCTTTTTCTATGGAATGCATGAGGAAAAATCTCTTTTAAATGTATTGGAATGTTTTCTGAGCTTTTAAAGCGGATCGCAATAAGCTAAAAAGTGCACAACTCAGTAAAAGGTAGAAGTACAAACAAGATACTAAGTTTTAAGAAAGAAGAATGTTGAGAGAAAATGCATTTGCTCCGAGAATAAGAAGTGTGCTTCATAAACAAAGCTTGTGTGCAGAATTCGGCTTTATGAAGAAAGGAAAGTGGATGATTAATAATTTG----ATAGATAATCATGCATATTTATAGGTGACTATATAATACATTATAGCATTTTG-AAATGCAGATGTCAAGAAAAACAATAATGCATTCATTATTTGTGAAAGAAAATATGTTGACAA---GGATTATTTGTTTAAATTAACAAAAAATATTGCTGTGATTTTTGCAGGTGCAAATATATATATGACACATTTTTATAGAAATTACAAATGTAGAAATTAAACTATTGTTTCTACAAACTCAAAATTAAAGGTCTTTCTATCAGTAACTGTTTTTAAAATATGAAAAACGCATGCATTTTATACTTTTTATGAATTTATATAGTTCACTTTTTTCGTTGTTATTCACCATTTTCTTTAAAATTTAAATTATAACCATTCCCATTATTAAATATAATAGCATATTCACAATGAATTTAAAAGCAAATAAAAT
Ncressleri_PigeonCave_G2077 AGTCTGATAAATAATAAATAGAAAAAAAAATTAACATATTTTGTCAAATATAATTTTTTCCCCTTTTTTCAAAAGCAGTGTCTAGAGGTCCTCTACATAATCTAACTTGATATATAATTAAAACTCATAAAAATGTTGCAGTTGGAAGTAATATTTCCCAGCATAAAATAACCTTAAATTTTAAATACCTAATAATAATTTTCTGTTTCATATTTGGGTGTTTTTTATAGTTAAAATTTTTAATCAAGGATTAAATTATATGATATTGTATAATATTGAGATTGATAATAAAGGTTTTAGTTATTTTTATATATTAATTTAAAATTACCAATCACTTGAAGGTTAATAATTTTAAATTATTGGATGGAAATAAATATAACCATTCCAATAAAATTTGATAAGTATTATATGCTATTATTCAATAAATAATTAATAATTATTTAACATGATTAAAAACTCCATAATTTATATAAAAA-----AAAAATTGCTGAAAATGCATGCAATATTGATGAAGAAGGGAAATGAAAATCAGATATATCAAGGT---AAAAAAATCTTATAACTTAAAATGCTTGATATAAGTTAGTATTTGAGAAAAACATATTCAGTTTTGTAAACATGAGAACAATTGACATACCTTCAGTTCCTTTTTCTATGGAATGCATGAGGAAAAATCTCTTTTAAATGTATTGGAATGTTTTCTGAGCTTTTAAAGCGGATCGCAATAAGCTAAAAAGTGCACAACTCAGTAAAAGGTAGAAGTACAAACAAGATACTAAGTTTTAAGAAAGAAGAATGTTGAGAGAAAATGCATTTGCTCCGAGAATAAGAAGTGTGCTTCATAAACAAAGCTTGTGTGCAGAATTCGGCTTTATGAAGAAAGGAAAGTGGATGATTAATAATTTG----ATAGATAATCATGCATATTTATAGGTGACTATATAATACATTATAGCATTTTG-AAATGCAGATGTCAAGAAAAACAATAATGCATTCATTATTTGTGAAAGAAAATATGTTGACAA---GGATTATTTGTTTAAATTAACAAAAAATATTGCTGTGATTTTTGCAGGTGCAAATATATATATGACACATTTTTATAGAAATTACAAATGTAGAAATTAAACTATTGTTTCTACAAACTCAAAATTAAAGGTCTTTCTATCAGTAACTGTTTTTAAAATATGAAAAACGCATGCATTTTATACTTTTTATGAATTTATATAGTTCACTTTTTTCGTTGTTATTCACCATTTTCTTTAAAATTTAAATTATAACCATTCCCATTATTAAATATAATAGCATATTCACAATGAATTTAAAAGCAAATAAAAT
Ncrosbyi_MtMitchell_N210 -----------------------------------------------------------------------------------------------------CTAACTTGATGTATAATTTAAACTCATAAAAATGTCGCAGTTGGAAGTAATATTTCCCTGCATAAAATAAACTTAAATTTTAAACAACTAATGATAATTTTCTGTTTCATGTTTGGGTGTTTATTATAGTTATAATTTTTAACCAAGGATTAAATTATATGATATTGTATAATATTGAGATTGATAATAAAGGTTTTGTTTATTTTTATATATTAATTCAAAATTATCAATCACTCGAAGGTTAATAATCTTACATTATTGGATGGAAATAAATATAAGCATTCCAATAAAATTTAATAAGTATTATATGCTATTATTCAATATATAATTAACAATTATTTAATATGATTAAAAACTCCATAATTTATATGAAAACAAAAAAAAATTGCTGAAAAAGCATGCAATATGGATGAAGAAGGAAAATGAAAATCAGGTATATCAAGGTAAAAAATATATCTTATAACTTAAAATGCTTGAGATAAGGTAGTATTTGAGAAAAACATGTTCAGTTTTGTAAACATGAGAACAATTGACATACCTTCAGTTCCTTTTTCTATGGATTGCATGAGGAAAAATCTCTTTTAAATGTATTGGAATGTTTTCTGAGCTTTTAAAGCGGATCGCAATAAGCTAAAAAGTGCACAACTCAGTAAAAGGTAGAAGTACAAACAAGATACTAAGTTTTAAGAAAGAAGAACGGTGAAAGAAAATGCATTTGCTCTGAGAATAAGAAGTGTGCTTCATAAACAAAGCTTCTGTGCAGAATTCAGCTTTATGAAGAAAAGAAAGTGGATGATTAATAATTTG------ATATAATCATGCACATTTATAGGTGACTATATAATATGTTATAGCATCTTGAAAATGCTGATTTTAAGAAAAACTATAATGCATTCATTATTTGTAAAAGAAAATATGTTGGCAATTTGTATTATTTCTTTAAATT----------------------------------------------------------------------------------------------------------------------------------------------------------------------------------------------------------------------------------------------------------------------------------------------------
Ncrosbyi_PricesCrk_N1143 --------------------------------------------------------------------------------------------CTATGTAATCTAACTTGATATATAATTTAAACTCATAAAAATGTCGCAGTTGGAAGTAATATTTCCCTGCATAAAATAAACTTAAATTTTAAACAACTAATGATAATTTTCTGTTTCATGTTTGGGTGTTTATTATAGTTATAATTTTTAACCAAGGATTAAATTATATGATATTGTATAATATTGAGATTGATAATAAAGGTTTTGTTTATTTTTATATATTAATTCAAAATTATCAATCACTCGAAGGTTAATAATCTTACATTATTGGATGGAAATAAATATAAGCATTCCAATAAAATTTAATAAGTATTATATGCTATTATTCAATATATAATTAACAATTATTTAATATGATTAAAAACTCCATAATTTATATGAAAACAAAAAAAAATTCCTGAAAAAGCATGCAATATGAGTGAAGAAGGAAAATGAAAATCAGGTATATCAAGGTAAAAAAAATATCTTATAACTTAAAATGCTTGAAATAAGGTAGTATTTGAGAAAAACATGTTCAGTTTTGTAAACATGAGAACAATTGACATACCTTCAGTTCCTTTTTCTATGGATTGCATGAGGAAAAATCTCTTTTAAATGTATTGGAATGTTTTCTGAGCTTTTAAAGCGGATCGCAATAAGCTAAAAAGTGCACAACTCAGTAAAAGGTAGAAGTACAAACAAGATAC-------TAAGAAAGAAGAACGGTGAAAGAAAATGCATTTGCTCTGAGAATAAGAAGTGTGCTTCATAAACAAAGCTTCAGTGCAGAATTCAGCTTTATGAAGAAAAGAAAGTGGATGATTAATAATTTGATATATATATAAT--------------------------ATATA------------------------------------------------------------------------------------------------------------------------------------------------------------------------------------------------------------------------------------------------------------------------------------------------------------------------------------------------------------------------------------------------------
Ncrosbyi_ShufordCrk_N1148 AATCTGATAAATAATAAATAGAAAACAAAGTCAACATATTTTGTCAAATACTATTTTTTTTACTTCTTTCAAAGGCAGTGTCTAGAGGCAAACTATGTAATCTAACTTGATATATAATTTAAACTCATAAAAATGTCGCAGTTGGAAGTAATATTTCCCTGCATAAAATAAACTTAAATTTTAAACAACTAATGATAATTTTCTGTTTCATGTTTGGGTGTTTATTATAGTTATAATTTTTAACCAAGGATTAAATTATATGATATTGTATAATATTGAGATTGATAATAAAGGTTTTAGTTATTTTTATATATTAATTCAAAATTATCAATCACTCGAAGGTTAATAATTTTACATTATTGGATGGAAATAGATATAAGCATTCCAATAAAATTTAATAAGTATTATATGCTATTATTCAATATATAATTAA-------TTAATATGATTAAAAACTCCATAATTTATATGAAAACAAAAAAAAATTCCTGAAAAAGCATGCAATATGGATGAAGTAGGAAAATGAAAATCTGGTATATCAAGGTAAAAAAAATATCTTATAACTTAAAATGCTTGAAATAAGGTAGTATTTGAGAAAAACATGTTCAGTTTTGTAAACATGAGAACAATTGACATACCTTCAGTTCCTTTTTCTATGGATTGCATGAGGAAAAATCTCTTTTAAATGTATTGGAATGTTTTCTGAGCTTTTAAAGCGGATCGCAATAAGCTAAAAAGTGCACAACTCAGTAAAAGGTAGAAGTACAAACAAGATACTAAGTTTTAAGAAAGAAGAACGGTGAAAGAAAATGCATTTGCTCTGAGAATAAGAAGTGTGCTTCATAAACAAAGCTTCTGTGCAGAATTCAGCTTTATGAAGAAAAGAAAGTGGATGATTAATAATTTGATATATATATAAGCATGCATATTTATAGGTGACTATGTCATATGTTATAGCATCTTGAAAATGCTGATTTCAAGAAAAACTATAATGCATTCATTATTTGTGAAAGAAAATATCTTGACAATTTGGA----TTGTTTAAATTAACAAAAAATATTGCTGTGTTTTTTGCAGGCGCAAAAATGTTTATGATACATTTTAATGGAAATTACAAATGCAGAAATTAAAATATTGTTTCTACAAAGTCAAAATTAAAGGTCTTTCTATCAGTAACTGTTTTTAAAATATGAAAAATGCATGCATTTTATACCTTCTATGAATTTATATATTTCACTATTCATTTCATTTTTTTCTAGCGTTTTCAAAATTCAAATTAA-ACTATTCTTG-------------------------------------------------
Ndellingeri_BullpenBridge_N109 -------------------------------------------------------------------------GACTGTGTCTAGAGGCCCTCTAAGTAATCTAACTTGATATATAATTTAAAATTATAAAAATGTCGCAGTTGGAAGTAATATTTCCCTGCATAAAATAAGCTTAAATTTTAAATAACTAATGATGATTTTTTGCTTCATGTTTGGATGTTTTTTACATTTAAAATTTTAAACCAAGGATTAAATTATATGATATTGTATAATATTGAGATTGATAATAAAGGTTTTAGTTATTTTTATATATTAATTTAAAATTATCAATCACTTGAAGGTTAATAATTTTACATTATTGGATGGAAATAAATATAAGCATTCCAATAAAATCTAATAAGTATTATATGCTATTATTCAATATATAATTAATAATTATTTAATATGATTAAAAACTCCATAATTTATGTGAAAACAAAAAAAAATTGCTGAAAAAGCATGCAATATGGATGAAGAAGGAAAATGAAAATCACGTATATCAAGGTAAAAAAAATATCTTATAACTTAAAATGCTTGAAATAAGGTAGTATTTGAGAAAAACATGTTCAGTTTTGTAAACATGAGAACAATTGACATACCTTCAGTTCCTTTTTCTATGGAATGCATGAGGAAAAATCTCTTTTAAATGTATTGGAATGTTTTCTGAGCTTTTAAAGCGGATCGCAATAAGCTAAAAAGTGCACAACTCAGTAAAAGGTAGAAGTACAAACAAGATACTAAGTTTTAAGAAAGAAGAATGTAGAGAGAAAATGCATTTGCTCTGAGAATAAGAAGTGTGCTTCATAAACAAAGCTTCTGTGCAGAATTCAGCTTTATGAAGAAAAGAAAGTGGGTGATTAATAATTTGATATATAAATAATCATGCATATTTATAGGTGAGTATATAATATGTTATAGCATCTTGAAAACGCTGATTTCAAGGAAAACTATAATGCATTCATTATTTGTGAAAAAAAATGTGTTGACAATTTGGATTATTTGTTTAAATTAAC---AAATATTGCTGTGATTTTTGCAGGTGCAAAAATGATTATGATACATTTTAATGGAAATTACAAATGTAAAAAT-------TTGTTTCTACAAACTCAAAATTAAAGG--------TCAGTAACTGCT--------ATGAAAAATGCATGCATTTCATACCTTCTATGAATTAATATTCTTCAGTTTTTTTTTTTTCACACATCATTTTCTTTAAAATTTAAATTATAACCATTCCCATTATTAAATATAATAGTGCATTCATAATGAATTTAAAAGCAAATAAAAT
Ndellingeri_WhitewFalls_N887 ---------------------------------ACATATTTTGTCCAATATGATTTTTTTTACTTCTTTCAAAGACTGTGTCTAGAGGCCCTCTACGTAATCTAACTTGATATATAATTTAAAATTATAAAAATGCCGCAGTTGGAAGTAATATTTCCCTGCATAAAATAAGCTTAAATTTTAAATAACTAATGATGATTTTTTGCTTCATGTTTGGATGTTTTTTACATTTAAAATTTTAAACAAAGGATTAAATTATATGATATTGTATAATATTGAGATTGATAATAAAGGTTTTAGTTATTTTTATATATTAATTTAAAATTATCAATCAATTGAAGGTTAATAATTTTACATTATTGGATGGAAATAAATATAAGCATTCCAATAAAATCTAATAAGTATTATATGCTATTATTCAATATATAATTAATAATTATTTCATATGATTAAAAACTCCATAAAATAAAAAAAAACAAAAAAAAATTGCTGAAAAAGCATGCAATATGGATGAAGAAGGAAAATGAAAATCACGTATATCAGGGTAAAAAAAATATCTTATAACTTAAAATGCTTGAAATAAGGTAGTATTTGAGAAAAACATGTTCAGTTTTGTAAACATGAGAACAATTGACATACCTTCAGTTCCTTTTTCTATGGAATGCATGAGGAAAAATCTCTTTTAAATGTATTGGAATGTTTTCTGAGCTTTTAAAGCGGATCGCAATAAGCTAAAAAGTGCACAACTCAGTAAAAGGTAGAAGTACAAACAAGATACTAAGTTTTAAGAAAGAAGAATGTAGAGAGAAAATGCATTTGCTCTGAGAATAAGAAGTGTGCTTCATAAACAAAGCTTCTGTGCAGAATTCAGCTTTATGAAGAAAAGAAAGTGAATGATTAATAATTTGATATATAAATAATCATGCATATTTATAGGTGAGTATATAATATGTTATAGCATCTTGAAAATGCTGATTTCAAGGAAAACTATAATGCATTCATTATTTGTG-AAAAAAATGTGTTGACAATTTGGATTATTTGTTTAAATTAACAAAAAATATTGCTGTGATTTTTGCAGGTGCAAAAATGATTATGATACATTTTAATGGAAATTACAAATGTAAAAAT-------TTGTTTCTACAAACTCAAAATTAAAGG--------TCAGTAACTGCT--------ATGAAAAATGCATGTATTTCATACCTTCTATGAATTAATATTCTTCAGTTTTTTTTTTTTCACACATCATTTTCTTTAAAATTTAAATTATAACCATTCCCA-------------------------------------------------
Ndilutus_GrassyCreek_N670 -------------------------------------------------------------------------------------------------------------------------------------------------------------------------------------------------------------------------------------------------------------------------------------------------------------------------------------------------------------TTTTACATTATTGGATGGAAATAAATATAAGCATTCCAATAAAATTTAATAAGTATTATATGC-----------------TTAATAACTATTTCATATGATTAAAAACTCCATAATTTATATGAAAACAAAAAAAAATTGCTGAAAAAGCATGCAATATGGATGAAGAAGGGAATAGAAAATCAGGTATATCAAGGTAAAAAATATATCTTATAACTTAAATTGCTTGAAATAAGGTAGTATTTGAGAAAAACATGTTCAATTTTGTAAACATGAGAACAATTGACATACCTTCAGTTCCTTTTTCTATGGAATGCATGAGGAAAAATCTCTTTTAAATGTATTGGAATGTTTTCTGAGCTTTTAAAGCGGATCGCAATAAGCTAAAAAGTGCACAACTCAGTAAAAGGTAGAAGTACAAAC-----ACTAAGTTTTAAGAGAGAAGAATGTAAAGAGAAAATGCATTTGCTCTGAGAATAAGAAGTGTGCTTCATAAACAAAGCTTCTGTGCAGAATTCAGCTTTATGAAGAAAAGAAAGTGGATGATTAATAATTTGATATATATATAATCATGCATATTTATAGGTGACTATGTAATATGTTA---------------------------------------------------------------------------------------------------------------------------------------------------------------------------------------------------------------------------------------------------------------------------------------------------------------------------------------------------------------------------------------------------
Ndilutus_StarveRockCave_G3174 AATCTGATAAATAATAAATAGAAAACAAAGTTAACATATTTTGTCAAATACTATTTTTTTTACTTCTTTCAAAGGCAGTGTCTAGAGGCAATCTATGTAATCTAACTTGATATATAATTTAAACTCATAAAAATGTCGCAGTTGGAAGTAATATTTCCCTGCATAAAATAAACTTAAATTTTAGACAACTAATGATAATTTTCTGTTTCATGTTTGGGTGTTTATTATAGTTATAATTTTTAACCAAGGATTAAATTATATGATATTGTATAATATTGAGATTGATAATAAAGGTTTTAGTTATTTTTATACATTAATTTAAAATTATCAATCACTTGAAGGTTAATAATTTTACATTATTGGATGGAAATAAATATAAGCATTCCAATAAAATTTAATAAGTATTATATGC-----------------TTAATAACTATTTCATATGATTAAAAACTCCATAATTTATATGAAAACAAAAAAAAATTGCTGAAAAAGCATGCAATATGGATGAAGAAGGGAATAGAAAATCAGGTATATCAAGGTAAAAAATATATCTTATAACTTAAATTGCTTGAAATAAGGTAGTATTTGAGAAAAACATGTTCAATTTTGTAAACATGAGAACAATTGACATACCTTCAGTTCCTTTTTCTATGGAATGCATGAGGAAAAATCTCTTTTAAATGTATTGGAATGTTTTCTGAGCTTTTAAAGCGGATCGCAATAAGCTAAAAAGTGCACAACTCAGTAAAAGGTAGAAGTACAAAC-----ACTAAGTTTTAAGAGAGAAGAATGTAAAGAGAAAATGCATTTGCTCTGAGAATAAGAAGTGTGCTTCATAAACAAAGCTTCTGTGCAGAATTCAGCTTTATGAAGAAAAGAAAGTGGATGATTAATAATTTGATATATATATAATCATGCATATTTATAGGTGACTATGTAATATGTTATAGCATCTTGACAATGCTGATTTCAAGAAAAACTATAATGCATTCATTATTTGTGAAAGAAAATGTGTTGACAATTTGGATTATTTGTTTAAATTAACAAAAAATATTGTTGTGATTTTTGCAGATGCAAAAATGTTTATGATACATTTTAATGTAAATTACAAATGCAGAAATTAAAATATTGTTTCTACAAACTCAAAATTAAAGGTCTTTCTGTCAATAACTGTTTTTAAAATATGAAAAATGCACGCATTTCATACCTTCTATGAATTTTTATATTTCACTTTTTTTGTTGTTATTTATCATTTTCCTTAAAATTTGAATTATAACCATTCCCATTATTAAATATAATAGTGCAGTCATAATAAATTTAAAAACAAATAAAAT
Nfridelli_LittlePigeon_N262 --------------------------AAAGTTAACATATTTTGTCCAATATGATTTTTTTTACTTCTTTCAAAGACTGTGTCTAGAGGCCTTCTACGTAATCTAACTTGATATATAATTTAAAATTATAAAAATGTCGCAGTTGGAAGTAATATTTCCCTGCATAAAATAAGCTTAAATTTTAAATAACTAATGATGATTTTTTGCTTCATGTTTGGATGTTTTTTACATTTAAAATTTTCAACCAAGGATTAAATTATATGATATTGTATAATATTGAGATTGATAATAAAGGTTTTAGTTATTTTCATATATTAATTTAAAATTGCCAATCACTTGAAGGTTAATAATTTTACATTATTGGATGGAAATAAATATAAGCATTCCAATAAAATCTAATAAGTATTATATGCTATTATTCAATATATAATTAAGAATTATTTCATATGATTAAAAACTCCATAATTTATGTGAAAACAAAAAAAAATTGCTGAAAAAGCATGCAATATGGATGAAGAAGGAAAATGAAAATCACGTATATCAAGGTAAAAAAATTATCTTATAACTTAAAATGCTTGAAATAAGGTAGTATTTGAGAAAAACATGTTCAGTTTTGTAAACATGAGAACAATTGACATACCTTCAGTTCCTTTTTCTATGGAATGCATGAGGAAAAATCTCTTTTAAATGTATTGGAATGTTTTCTGAGCTTTTAAAGCGGATCGCAATAAGCTAAAAAGTGCACAACTCAGTAAAAGGTAGAAGTACAAACAAGATACTAAGTTTTAAGAAAGAAGAATGTAGAGAGAAAATGCATTTGCTCTGAGAATAAGAAGTGTGCTTCATAAACAAAGCTTCTGTGCAGAATTCAGCTTTATGAAGAAAAGAAAGTGGATGATTAATAATTTGATATATAAATAATCATGCATATTTATAGGTGAGTATATAATA-GTTATAGCATCTTGAAAATGCTGATTTCAAGAAAAACTATAATGCATTCATTATTTGTGAAAAAAAATGTGTTGACAATTTGGATTATTTGCTTAAATTAACAAAAAATATTGCTGTGATTTTTGCAGGTGCAAAAATGATTACGATATATTTTAATGGAAATTACAAATGTAAAAAT-------TTGTTTCTACAAACTCAAAATTAAAGGTCTTTCTATCAGTAACTGCT--------ATGAAAAATGCATGTATTTCATACCTTTTATGAATTAATATTTTTCAGTTTTTTTTTTTTCACACATCATTTTCTTTAAAATTTAAATTATAACCATTCCCATTATTAAATATAATAGTGCATTCATAATGAATTTAAAAGCAAATAAAAT
Nfurtivus_HugdenBranch_G3175 AATGTGATAAATAATAAATAGAAAA-------AATATATTTTGTCAAATATAATTTTTTTTACTTCTTTCAAAGGCAGTATCTAGAGGCCCTGTACATAATTTAATTTGATATATAATTTAAACTCATAAAAATGTCGCAGTCGGAAGTAATATTTCCCTGCATAAAATAAGCTTAAATTTTAAATAACTAATGACAATTTTCTGTTTCATGTTTGGGTGTTTGTTATAGTTAAAATTTTTAACCAAGGATTAAATTATATGATATTGTATAATATTGAGATTGATAATAAATGTTTTAGTTATTTTTACATATTAATTTAAAATTATCAATAGCTTGAAGGTTAATAATTTTACATTATTGGTTGGAAATAAATATAAGCATTCCAATAAAATTTAATAAGTATTATATGCTATTATTCAATATATAATTAATAATTATTTCATATGATTAAAAACTACATAATTTATATGAAAACAAAAAAAAATTGCTGAAAAAGCATGCAATATGCATGAAGAAGGAAAATGAAAATCAGGTATATCAAGGTAAAAAAAATATCTTATAACTTAAAATACTTGAATTAAGGTAGTATTTGAGAAAAACATGTTCAGTTTTGTAAACATGAGAACAATTGACATACCTTCAGTTCCTTTTTCTATGGAATGCATGAGGAAAAATCTCTTTTAAATGTATTGGAATGTTTTCTGAGCTTTTAAAGCGGATCGCAATAAGCTAAAAAGTGCACAACTCAGTAAAAGGTAGAAGTACAAACAAGATACTAAGTTTTAAGAAAGAAAAATGTTGAGAGAAAATGCATTTGCTCTGAGAATAAGAAGTGTGCTTCATAAACAAAGCTTCTGTGCAGAATTCAGCTTCATGAAGAAAAGAAAGTGGATGATTAATAATTTG--ATATATATAATCATGCATATTTATAGGTGACTATATAATATGTTATAGCATCTTG-AAATGCTGATTTCAAGGAAAACTATAATGCATTCATTATTTTTGAAAGAAAATGTGTTGACAATTTGGATTATTTGTTTAAATTTACAAAAAATATTGCTGTGATTTTTGCAGATGCAAAAATGATTATGATACATTTTAATGGAAATTACAAATGTAGGAATTAAAATATTGTTTCTACAAACTCAAAATTAAAGGTCTTTCTATCAGTAACTGTTTTTAAAATAGGAAAAATGCATGCATTTTATACCTTCTATGAATTTATATATTTCACTTTTTTTGTTGTTATTTATCGTTTTCTTTAAATTTTGAATTATAACTATTCCTATTAATAAATATAATAGTGCATTCATAATGAATTTAAAAGCAAATAAAAT
Nfurtivus_RaccoonMtn_N1026 ------------------------------------------------------------TACTTCTTTCAAAGGCAGTATCTAGAGGCCCTGTACATAATTTAATTTGATATATAATTTAAACTCATAAAAATGTCGCAGTCGGAAGTAATATTTCCCTGCATAAAATAAGCTTAAATTTTAAATAACTAATGACAATTTTCTGTTTCATGTTTGGGTGTTTCTTATAGTTAAAATTTTTAACCAAGGATTAAATTATATGATATTGTATAATATTGAGATTGATAATAAATGTTTTAGTTATTTTTACATATTAATTTAAAATTATCAATAGCTTGAAGGTTAATAATTTTACATTATTGGTTGGAAATAAATATAAGCATTCCAATAAAATTTAATAAGTATTATATGCTATTATTCAATATATAATTAATAATTATTTCATATGATTAAAAACTACATAATTTATATGAAAACAAAAAAAAATTGCTGAAAAAGCATGCAATATGCATGAAGAAGGAAAATGAAAATCAGGTATATCAAGGCAAAAAAAATATCTTATAACTTAAAATACTTGAATTAAGGTAGTATTTGAGAAAAACATGTTCAGTTTTGTAAACATGAGAACAATTGACATACCTTCAGTTCCTTTTTCTATGGAATGCATGAGGAAAAATCTCTTTTAAATGTATTGGAATGTTTTCTGAGCTTTTAAAGCGGATCGCAATAAGCTAAAAAGTGCACAACTCAGTAAAAGGTAGAAGTACAAACAAGATACTAAGTTTTAAGAAAGAAAAATGTTGAGAGAAAATGCATTTGCTCTGAGAATAAGAAGTGTGCTTCATAAACAAAGCTTCTGTGCAGAATTCAGCTTCATGAAGAAAAGAAAGTGGATGATTAATAATTTG--ATATATATAATCATGCATATTTATAG-TGACTATATAATATGTTATAGCATCTTG-AAATGCTGATTTCAAGGAAAACTATAATGCATTCATTATTTTTGAAAGAAAATGTGTTGACAATTTGGATTATTTGTTTAAATTTACAAAAAATATTGCTGTGATTTTTGCAGATGCAAAAATGATTATGATACATTTTAATGGAAATTACAAATGTAGGAATTAAAATATTGTTTCTACAAACTCAAAATTAAAGGTCTTTCTATCAGTAACTGTTTTTAAAATAGGAAAAATGCATGCATTTTATACCTTCTATGAATTTATATATTTCACTTTTTTTGTTGTTATTTATCGTTTTCTTTAAATTTTGAATTATAACTATTCCTATTAATAAATATAATAGTGCATTCATAATGAATTTAAAAGCAAATAAAAT
Ngeorgia_Sittons_N073 AATCTGATAAATAATAAATAGAAAACAAAGTTAACATATTTTGTCAAATACTATTTTTT-TATTTTTTTCGAAGGTAGTGTCTAGCAAT---CTATTTAATCTAACTTGATATATAAGTTAAACTCATAAAAATGTCGCAGTTAGAAGTAACATTTCCCTGCTTAAAATAAGCTTAAATTTTAAACAACTTATGATAATTTTCTGTTTCATGTTTGGGTGTTTATTATAGTTATAATTTTTAACCAAGGATTAAATTATATGATATTGTATAATATTGAGATTGATAATAAAGGTTTTAGTTATATTTATATATTAATTTAAAATTATCAATCACTTGAAGGTTAAAAATTTTACATTATTGAATGGAAATAAATATAAGCATTCCAATAAAATTTAATAAGTATTATATGCTATTATTTAATATATAATTATTAATTATTTCATATGATTAAAAACTCCATAATTTATATGAAAACAAAAAAAAATTGCTGAAAAAGGATGCAATATGGATGAAGAAGGAAAATGAAAGTCAGGTATATCAAGGTAAAAAAAATATCTTATAACTTAAAAAGCTTGAAATAAGGTAGTATTTGAGAAAAACATGTTCAGTTTTGTAAACATGAGAACAATTGACATACCTTCAGTTCCTTTTTCTATGGAATGCATGAGGAAAAATCTCTTTTAAATGTATTGGAATGTTTTCTGAGCTTTTAAAGCGGATCGCAATAAGCTAAAAAGTGCACAACTCAGTAAAAGGTAGAAGTACAAACAAGATACTAAGTTTTAAGAAAGAAGAATGTTGAGAGAAAATGCATTTGCTCTGAGAATAAGAAGTGTGCTTCATAAACTAAACTTCTGTGCAGAATTCAGCTTTATGAAGAAAATAAAGTGGATGATTAATAATTTGATATATAAATAATCATGCATATTTATAGGTGACTATATAATATGTTATAGCATCTTGAAAATGCTGATTTCAAGAAAAACTATAATGCATTCATTATTTGGGAAAGAATATATGTTGGCAATTTGGATTATTTCTTTAAATTAACAAAAAATATTGCTGTGATTTTTGCAGGTGCGAAAATGATTATGGTACATTTTAATGGAAATTACAAATG-AGAAATTAAAATATTGTTTCTACAAACTCAAAATTAAGGGTCTTTCTATCAGTAACTGTTTTTAAAATATGAAAAATTCATGCATTTCATACCCTCTATGAATTAATATTTTTCAGTTT---TTTTTTTATTTATCATTTTCTTTAAAATTTAAATTATAACCATTCCCATTATTAAATATAATAATGCATTCATAATGAATTTAAAAGCAAATAAAAT
Ngertschi_CedarCreek_N351 AATCTGATAAATAATAAATAGAAAACAAAGTTAACATATTTTGTCAAATACTATTTTTTTTACTTCTTTCAAAGGCAGTGTCTAGAAGCAATCTATGTAATCTAACTTTATATATAATTTAAACTCATAAAAATGTTGCAGTTGGAAGTAATATTTTCCTGCATAAAATAAACTTAAATTTTAAACAACTAATGATAATTTTCTGTTTTATGTTTGGGTGTTTATTATAGTTATAATTTTTAACCAAGGATTAAATTATATGATATTGTATAATATTGAGATTGATAATAAAGGTTTTATTTATTTTTATATATTAATTCAAAATTATCAATCACTCGAAGGTTAATAATTTTACATTATTGGATGGAAATAGATATAAGCATTCCAATAAAATTTAATAAGTATTATATGCTATTATTCAATATATAATTAATAATTATTTAATATGATTAAAAACTCCATAATTTATATGAAAACAAAAAAAAATTGCTGAAAAAGCATGCAATATGGATGAAGAAGGAAAATGAAAATCAGGTATATCAAGGTAAAAAAAATATCTCATAACTTAAAATGCTTGAAATAAGGTAGTATTTGAGAAAAACATGTTCAGTTTTGTAAACATGAGAACAATTGACATACCTTCAGTTCCTTTTTCTATGGATTGCATGAGGAAAAATCTCTTTTAAATGTATTGGAATGTTTTCTGAGCTTTTAAAGCGGATCGCAATAAGCTAAAAAGTGCACAACTCAGTAAAAGGTAGAAGTACAAACAAGATAC-------TAAGAAAGAAGAACGGTGAAAGAAAATGCATTTGCTCTGAGAATAAGAAGTGTGCTTCATAAACAAAGCTTCTGTGCAGAATTCAGCTTTATGAAGAAAAGAAAGTGGATGATTAATAATTTG--ATATATATA---------------------------------------------------------------------------------------------------------------------------------------------------------------------------------------------------------------------------------------------------------------------------------------------------------------------------------------------------------------------------------------------------------------------------------------
Ngertschi_FrenchBroad_N968 AATCTGATAAATAATAAATAGAAAACAAAGTTAACATATTTTGTCAAATACTATTTTTTTTACTTCTTTCAAAGGCAGTGTCTAGAAGCAATCTATGTAATCTAACTTGATATATAATTTAAACTCATAAAAATGTTGCAGTTGTAAGTAATATTTCCTTGCATAAAATAAACTTAAATTTTAAACAACTAATGATAATTTTCTGTTTCATGTTTGGGTGTTTATTATAGTTATAATTTTTAACCAAGGATTAAATTATATGATATTGTATAATATTGAGATTGATAATAAAGGTTTTATTTATTTTTATATATTAATTTAAAATTATCAATCACTTGAAGGTTAATAATTTCACATTATTGGATGGAAATAAATATAAGCTTTCCAATAAAATTTAATAAGTATTATATGCTATTATTCAATATATAATTAATAATTATTTAATATGATTAAAAACTCCATAATTTATATGGAAACAAAAAAAAATTCCTGAAAAAGCATGCTATATGGATGAAGTAGGAAAATGAAAATCAGGTATATCAAGGAAAAAAAAATATCTTATAACTCTAAATGCTTGAAATAAGGTAGTATTTGAGAAAAACATGTTCAGTTTTGTAAACATGAGAACAATTGACATACCTTCAGTTCCTTTTTCTATGGATTGCATGAGGAAAAATCTCTTTTAAATGTATTGGAATGTTTTCTGAGCTTTTAAAGCGGATCGCAATAAGCTAAAAAGTGCACAACTCAGTAAAAGGTAGAAGTACAAACAAGATAC-------TAAGAAAGAAGAACGGTGAAAGAAAATGCATTTGCTCTGAGAATAAGAAGTGTGCTTCATAAACAAAGCTTCTGTGCAAAATTCAGCTTTATGAAGAAAAGAAAGTGGATGATTAATGATATAATATATATATAAT-------------------------------------------------------------------------------------------------------------------------------------------------------------------------------------------------------------------------------------------------------------------------------------------------------------------------------------------------------------------------------------------------------------------------------------
Ngertschi_HickoryNutGap_N810 AATCTGATAAATAATACATAGAAAACAAAGTTAACATATTTTGTCAAATACTATTTTTTTTACTTCTTTCAAAGGCAGTGTTTAGAGGCTA-CTATGTAATCTAACTTGATATATAATTTAAACTCATAAAAATGTCGCAGTTGGAAGTAATATTTCCCTGCATAAAATAAACTTAAATTTTAAACAACTAATGATAATTTTCTGTTTCATGTTTGGGTGTTTATTATAGTTATAATTTTTAACCAAGGATTAAATTATATGATATTGTATAATATTGAGATTGATAATAAAGGTTTTATTTATTTTTATATATTAATTTAAAATTATCAATCACTTGAAGGTTATTAATTTCACATTATTGGATGGAAAAAAATATAAGCTTTCCAATAAAATTTAATAAGTATTATATGCTATTATTCAATATATAATTAATAATTATTATGTATGATTAAAAACTCCATAATTTATAGGAAAACAAAAAAAAATTGCTGAAAAAGCATGCAATATGGATGAAGAAGGAAAATAAAAATCAGGTATATCAAGGTAAAAAAAATATCTTATAACTTAAATTGCTTGAAATAAGGTAGTATTTGAGAAAAACATGTTCAGTTTTGTAAACATGAGAACAATTGACATACCTTCAGTTCCTTTTTCTATGGATTGCATGAGGAAAAATCTCTTTTAAATGTATTGGAATGTTTTCTGAGCTTTTAAAGCGGATCGCAATAAGCTAAAAAGTGCACAACTCAGTAAAAGGTAGAAGTACAAA---------------CAAGAAAGAAGAACGGTGAAAGAAAATGCATTTGCTCTGAGAATAAGAAGTGTGCTTCATAAACAAAGCTTCTGTGCAGAATTCAGCTTTATGAAGAAAAGAAAGTGGATGATTAATAATTTGATATATATATAATCATGCATATTTATAGGTGACTATGTAATATGTTATAGCATCTTGAAAATGATGATTTCAAGAAAAACTATAATGCATTCATTATTTGTGAAAGAAAATATGTCGACAATTTGGA----TTGTTTAAATTAACAAAAAATATTGCTGTGTTTTTTGCAGGCGCAAAAATGTTTATGATACATTTAAATGGAAATTACAAATGCAGAAATTAAAATATTGTTTCTACAAAGTCAAAATTAAAGGTCTTTCTATCAGTAACTGTTTTTAAAATATGAAAAATGCATGCATTCTATACCTTCTATGAATTTATATATTCCACTTTTTTTCTTGTTATTTATGATTTTCCTTAAAATTTGGATTATAACCATTCCCATTATTAAATATAATAGTGCAGTCATAATAAATTGAAA------------
Nholsingeri_BrumleyCrk_N916 ---------AATAATAAATAGAAAACAAAGTTAACATATTTTGTCAAATACTATTTTTTTTACTTCTTTCAAAGGCAGTGTCTAGAGGCAATCTATGTAATCTAACTTGATATATAATTTAAACTCATAAAAATGTCGCAGTTGGGAGTAATATTTCCCCGCATAAAATAAACTTAAATTTTAAACAACTAATCATAATTTTCTGTTTCATGTTTGGGTGTTTATTATAGTTATAATTTTTAACCAAGGATTAAATTATATGATATTGTATAATATTGAGATTGATAACAAAGGTTTTAGTTATTTTTATACATTAATTTAAAATTATCAATCACTTGAAGGTTAATAATTTTACATTATTGGATGGAAATAAATATAAGCATTCCGATAAAATTTAATAAGTATTATATGCTATTATTCAATATATAATTAATAACTATTTTATATGATTAAAAACTCCATAATTTATATGAAAACAAAAAAAAATTGCTGAAAAAGCATGCAATATGGATGAAGAAGGGAAAAGAAAATCAGGTATATCAAGGTAAAAAATATATCTTATAACTTAAATTGCTTGAAATAAGGTAGTATTTGAGAAAAACATGTTCAGTTTTGTAAACATGAGAACAATTGACATACCTTCAGTTCCTTTTTCTATGGAATGCATGAGGAAAAATCTCTTTTAAATGTATTGGAATGTTTTCTGAGCTTTTAAAGCGGATCGCAATAAGCTAAAAAGTGCACAACTCAGTAAAAGGTAGAAGTACAAACAAGATAC-------TAAGAGAGAAGAATATAGAGAGAAAA------TGCTCTGAGAATAAGAAGTGTGCTTCATAAACAAAGCTTCTGTGCAGAATTCAGCTTTATGAAGAAAAGAAAGTGGATGATT-----------------------------------------------------------------------------------------------------------------------------------------------------------------------------------------------------------------------------------------------------------------------------------------------------------------------------------------------------------------------------------------------------------------------------------------------------------
Nholsingeri_PondCave_N541 ---------AATAATAAATAGAAAACAAAGTTAACATATTTTGTCAAATACTATTTTTTTTACTTCTTTCAAAGGCAGTGTCTAGAGGCAATCTATGTAATCTAACTTGATATATAATTTAAACTCATAAAAATGTCGCAGTTGGGAGTAATATTTCCCCGCATAAAATAAACTTAAATTTTAAACAACTAATCATAATTTTCTGTTTCATGTTTGGGTGTTTATTATAGTTATAATTTTTAACCAAGGATTAAATTATATGATATTGTATAATATTGAGATTGATAACAAAGGCTTTAGTTATTTTTATACATTAATTTAAAATTATCAATCACTTGAAGGTTAATAATTTTACATTATTGGATGGAAATAAATATAAGCATTCCAATAAAATTTAATAAGTATTATATGCTATTATTCAATATATAATTAATAACTATTTTATATGATTAAAAACTCCATAATTTATATGAAAACAAAAAAAAATTGCTGAAAAAGCATGCAATATGGATGAAGAAGGGAAAAGAAAATCAGGTATATCAAGGTAAAAAATATATCTTATAACTTAAATTGCTTGAAATAAGGTAGTATTTGAGAAAAACATGTTCAGTTTTGTAAACATGAGAACAATTGACATACCTTCAGTTCCTTTTTCTATGGAATGCATGAGGAAAAATCTCTTTTAAATGTATTGGAATGTTTTCTGAGCTTTTAAAGCGGATCGCAATAAGCTAAAAAGTGCACAACTCAGTAAAAGGTAGAAGTACAAACAAGATAC-------TAAGAGAGAAGAATATAGAGAGAAAA------TGCTCTGAGAATAAGAAGTGTGCTTCATAAACAAAGCTTCTGTGCAGAATTCAGCTTTATGAAGAAAAGAAAGTGGATGATTAATGATTTGATATATATATAATCATGCATATTTATAGGTGACTATGTAATATGTTATAGCATCTTGACAATGCTGATTTCAAGAAAAACTATAATGCATTCATTATTTGTGAAAGAAAATGTGTTGACAATTTGGATTATTTGTTTAAATTAACAAAAAATATTGTTGTGATTTTTGCTGGTGCAAAAATGTTTATGATACATTTTAATGTAAATTACAAATGCAGAAATTAAAATATTGTTTCTACAAACTCAAAATTAAAGGTCTTTCTATCAATAACTGTTTTTAAAATATGAAAAATGCATGCATTTCATACCTTCTATGAATTTTTATATTTCACTTTTTTTGTTGTTATTTATCATTTTCCATAAAATTTGAATTATAACCATTCCCATTATTAAATATAATAGTGCAGTGATAATAAATTTAAA------------
Njonesi_CaveSpringCave_N390 AATCTGACAAATAATAAATAGAAAACAAAGTTAACATATTTTGTCCAATATGATTTTTTTTACTTCTTTCAAAGACTGTGTCTAGAGGCCCTCTACGTAATCTAATTTTATATATAATTTAAAATTATAAAAATGTCGCAGTTGGAAGTAATACTTCCCTGCATAAAATAAGCCTAAATTTTAAATAACTAATGATGATTTTTTGCTTCATGTTTGGATGTTTTTTACATTTAAAATTTTAAACCAAGGATTAAATTATATGATATTGTATAATATTGAGATTGATAATAAATGTTTTAGTTATTTTTATATATTAATTTAAAATTATCAATCGCTTGAAGGTTAATAATTTTACATTA-----TGGAAATAAATATAAGCATTCCAATAAAATTTAATAAGTATTATATGCTATTATTCAATATATAATTAATAATTATTTCATATGATTAAAAACTCCATAATTTATGTGAAAACAAAAAAAAATTGCTGAAAAAGCATGCAATATGGATGAAGAAGGAAAATGAAAATCACGTATATCAAGGTAAAAAAAAAATCTTATAACTTAAAATGCTTGAAATAAGGTAGTATTTGAGAAAAACATGTTCAGTTTTGTAAACATGAGAACAATTGACATACCTTCAGTTCCTTTTTCTATGGAATGCATGAGGAAAAATCTCTTTTAAATGTATTGGAATGTTTTCTGAGCTTTTAAAGCGGATCGCAATAAGCTAAAAAGTGCACAACTCAGTAAAAGGTAGAAGTACAAACAAGATACTAAGTTTTAAGAAAGAAGAATGTAGAGAGAAAATGCATTTGCTCTGAGAATAAGAAGTGTGCTTCATAAACAAAGCTTCTGTGTAGAATTCAGCTTTATGAAGAAAAGAAAGTGGATGATTAATAATTTGATATATAAATAATCATGCATATTTATAGGTGAGTATATAATATGTTATAGCATCTTGAAAATGCTGATTTCAAGGAAAACTATAATGCATTCATTATTTGTGGAAAAAAATGTTTTGACAATTTGGATTATTTTTTTAAATTAACAAAAAATATAGCTGTGATTTTTGCAGGTGCAAAAATGATTATGTTACATTTTAATGGAAATTACAAATGTAAAAAT-------TTGTTTCTACAAACTCAAAATTAAAGGTCTTTCTATCAGTAACTGCT--------ATGAAAAATGCATGTATTTCATACCTTCTATGAATTAATATTTTTCAGTTTTTTTTTTTTCACACATCATTTTCTTTAAAATTTAAATTATAACCATTCTCATTATTAAATATAATAGTGCATTCATA-----------------------
Nlowderi_ChestnutBranch_N731 ---------AATAATAAATAGAAAACAAAGTTAACATATTTTGTCAAATACTATTTTTT-TACTTCTTTCAAAGGCAGTGTCTAGCGGCAATCTATATAATGTA-CTTGATATATAATTTAAACTCATAAAAATGCTGCAGTTGGAAGTAATATTTCCCTGCATAAAATAAGCTTACATTTTAAATAACTAATTATAATTTTTTATTT--TGTTTGGATGTTTTTTATATTTAAAATTTTTAATCAGGGATTAAATTATATGATATTGTATAATATTAAGATTGATAATACAGGTTTTAGTTATTTTTATATATTAATTTAAAATTATCAATCACTTGAAGGTTAATAATTTTACATTATTGGTTGGAAATAAATATAAGCATTCCAATAAAATTTAATAAGTATTATATTCTATTATTCAATATATATTTAATAATTATTTCATATGATTAAAAACTCCATAATTTATATGAAAACAAAAAAAAATTGTTGAAAAAGCATGCAATATGGATGAAGAAAGAAAATGAAAATCAGGTATATCAAGGTAAAAAAAATATCTTATAACTTAAAATACTTGAAATAAGGTAGTATTTGAGAAAAACATGTTCAGTTTTGTAAACATGAGAACAATTGACATACCTTCAGTTCCTTTTTCTATGGAATGCATGAGGAAAAATCTCTTTTAAATGTATTGGAATGTTTTCTGAGCTTTTAAAGCGGATCGCAATAAGCTAAAAAGTGCACAACTCAGTAAAAGGTAGAAGTACAAACAAGATACTAAGTTTTAAGAAAGAAGAATGTAGAGAGAAAATGCATTTGCTCTGAGAATAAGAAGTGTGCTTCATAAACAAAGCTTCTGTGCAGAATTTAGCTTTATGAAGAAAAGAAAGTGGATGATTAATAATTTGATATATAAATAATCATGCATATTTATAGGTGACTATATAATATGTTATAGCATCTTGAAAATGCTGATTTCAAGAAAAACTATAATGCATTCATTATTTGGGAAAGAATATATGTTGGCAATTTGGATTATTTCTTTAAATTAACAAAAAATATTGCTGTGATTTTTA-AGGTGTGAAAATGATTATGATACATTTTAATGGAAATTACAAATG-AGAAATTAAAATATTGTTTCTACAAACTCAAAATTAAAGGTCTTTCTATCAGTAACTGTTTTTAAAATATGAAAAATTCATGCATTTCATACCTTCTATGAATTAATATTTTTCACTTTTTTTGTTGTTATTTATCATTTTCTTTAAA------ATTATAACCATTCTCGTTATTAAATATAATAGTGCATTCATAATGAATTTAAAAGCAAATAAAAT
Nlowderi_upperFiresCreek_N820 AATCTGATAAATAATAAATAGAAAACAAAGTTGACATATTTTGTCAAATACTATTTTTTTTACTTCTTTCAAAGGCAGTGTCTAGCGGCAATCTATATAATGTA-GTTGATATATAATTTAAACTCATAAAAATGCAGCAGTTGGAAGTAATATTTCCCTGCATAAAATAAGCTTACATTTTAAATAACTAATTATAATTTTCTATTTCATGTTTGGATGTTTTTTATATTTAAAATTTTTAATCAAGGATTAAATTATATGATATTGTATAATATTAAGATTGATAATAAAGGTTTTAGTTATTTTTATATATTAATTTAAAATTATCAATCACTTGAAGGTTAATAATTTTACATTATTGGTTGGAAATAAATATAAGCATTCCAATAAAATTTAATAAGTATTATATTCTAATATTCAATATATAATTAATAATTATTTCACATGATTAAAAACTCCATAATTTATATGAAAACAAAAAAAACATGTTGAAAAAGCATGCAATATGGATGAAGAAGGAAAATGAAAATCAGGTATATCAAGGTAAAAAAAATATCTTATAACTTAAAATACTTGAAATAAGGTAGTATTTGAGAAAAACATGTTCAGTTTTGTAAACATGAGAACAATTGACATACCTTCAGTTCCTTTTTCTATGGAATGCATGAGGAAAAATCTCTTTTAAATGTATTGGAATGTTTTCTGAGCTTTTAAAGCGGATCGCAATAAGCTAAAAAGTGCACAACTCAGTAAAAGGTAGAAGTACAAACAAGATACTAAGTTTTAAGAAAGAAGAATGTAGAGAGAAAATGCATTTGCTCTGAGAATAAGAAGTGTGCTTCATAAACAAAGCTTCTGTGCAGAATTCAGCTTTATGAAGAAAAGAAAGTGGATGATTAATAATTTGATATATAAATAATCATGCATATTTATAGGTGACTATATAATATGTTATAGCATCTTGTAAATGCTGATGTCAAGAAAAACTATAATGCATTCATTATTTGGGAAAGAATATATGTTGGCAATTCGGATTATTTCTTTAAATTAACAAAAAATATTGCTGTGATTTTTGCAGGTGTGAAAATGATTATGATACATTTTAATGGAAATTATAAATG-AGAAATTAAAATATTGTTTCTACAAACTCAAAATTAAAGGTCTTTCTATCAGTAACTGTTTTTAAAATATGAAAAATTCATGCATTTCATACCTTTTATGAATTAATATTTCTCACTTTTTTTGTTGTTATTTATCATTTTCTTTAAA------ATTATAACCATTCCCGTTATTAAATATAATAGTGCATTCATAATGAATTTAAAAGCAAATAAAAT
Nlula_BeeRockCave_G2091 AATCTGATAAATAATAAATAGAAAACAAAGTTAACATATTTTGTCAAATACTATTTTTTTTACTTTTTTCAAAGGTAGTGTTTAGAGGCAATCTATGTAATCTAACTTGATATATAATTTAAACTCATAAAAATGTCACAGTTGGAAGTAACATTTCCCTGCATAAAATAAGCTTAAATTTTAAACAACTAATGATAATTTTCTGTTTCATGTTTGGGTGTTTATTATAGTTATAATTTTTAACCAAGGATTAAATTATATGATATTGTATAATATTGAGATTGATAATAAAGGTTTTAGTTATATTTATATATTAATATAAAAATAACAATCACTTGAAGGTTAATAATTTTACATTATAGGATGGAAATAAATATAAGCATTCCAATAAAATTTAATAAGTATTATATGCTATTATTTAATATATAATTAATAATTATTTCATATGATTAAAAACTCCATAATTTATATGAAAACAAAAAAAAATTGCTGAAAAAGGATGCAATATGGATGAAGAAGGAAAATGAAAGTCACGTATATCAAGGTAAAAAAAATATCTTATAACTTAAAAAGCTTGAAATAAGGTAGTATTTGAGAAAAACATGTTCAGTTTTGTAAACATGAGAACAATTGACATACCTTCAGTTCCTTTTTCTATGGAATGCATGAGGAAAAATCTCTTTTAAATGTATTGGAATGTTTTCTGAGCTTTTAAAGCGGATCGCAATAAGCTAAAAAGTGCACAACTCAGTAAAAGGTAGAAGTACAAACAAGATACTAAGTTTTAAGAAAGAAGAATGTTGAGAGAAAATGCATTTGCTCTGAGAATAAGAAGTGCGCTTCATAAACTAAACTTCTGTGCAGAATTCAGCTTTATGAAGAAAAGAAAGTGGATGATTAATAATTTGATATATAAATAATCATGCATATTTATAGGTGACTATATAATATGTTATAGCATCTTGAAAATGCTGATTTCAAGAAAAACTATAATGCATTCATTATTTGGGAAAGAATATATGTTGGCAATTTGGATTATTTCTTTAAATTAACAAAAAATATTGCTGTGATTTTTGCAGGTGCGAAAATGATTCTGGTACATTTTAATGGAAATTACAAATG-GGAAATTAAAATATTGTTTCTACAAACTCAAAATTAAGGGTCTTTCTATCAGTAACTGTTTTTAAAATATGAAAAATTCATGCATTTCATACCCTCTATGAATTAATATTTTTCAGTT----TTTTTTTATTTACCATTTTCTTTAAAATTTAAATTATAACCATTCCCATTATTAAATATAATAGCGCATTCATAATGAATTTAAAAGCAAATAAAAT
Nlula_LulaFallsCave_G2084 AATCTGATAAATAATAAATAGAAAACAAAGTTAACATATTTTGTCAAATACTATTTTTTTTACTTTTTTCAAAGGTAGTGTTTAGAGGCAATCTATGTAATCTAACTTGATATATAATTTAAACTCATAAAAATGTCACAGTTGGAAGTAACATTTCCCTGCATAAAATAAGCTTAAATTTTAAACAACTAATGATAATTTTCTGTTTCATGTTTGGGTGTTTATTATAGTTATAATTTTTAACCAAGGATTAAATTATATGATATTGTATAATATTGAGATTGATAATAAAGGTTTTAGTTATATTTATATATTAATTTAAAATTATCAATCACTTGAAGGTTAATAATTTTACATTATAGGATGGAAATAAATATAAGCATTCCAATAAAATTTAATAAGTATTATATGCTATTATTTAATATATAATTAATAATTATTTCATATGATTAAAAACTCCATAATTTATATGAAAACAAAAAAAAATTGCTGAAAAAGGATGCAATATGGATGAAGAAGGAAAATGAAAGTCACGTATATCAAGGTAAAAAAAATATCTTATAACTTAAAAAGCTTGAAATAAGGTAGTATTTGAGAAAAACATGTTCAGTTTTGTAAACATGAGAACAATTGACATACCTTCAGTTCCTTTTTCTATGGAATGCATGAGGAAAAATCTCTTTTAAATGTATTGGAATGTTTTCTGAGCTTTTAAAGCGGATCGCAATAAGCTAAAAAGTGCACAACTCAGTAAAAGGTAGAAGTACAAACAAGATACTAAGTTTTAAGAAAGAAGAATGTTGAGAGAAAATGCATTTGCTCTGAGAATAAGAAGTGCGCTTCATAAACTAAACTTCTGTGCAGAATTCAGCTTTATGAAGAAAAGAAAGTGGATGATTAATAATTTGATATATAAATAATCATGCATATTTATAGGTGACTATATAATATGTTATAGCATCTTGAAAATGCTGATTTCAAGAAAAACTATAATGCATTCATTATTTGGGAAAGAATATATGTTGGCAATTTGGATTATTTCTTTAAATTAACAAAAAATATTGCTGTGATTTTTGCAGGTGCGAAAATGATTATGGTACATTTTAATGGAAATTACAAATG-GGAAATTAAAATATTGTTTCTACAAACTCAAAATTAAGGGTCTTTCTATCAGTAACTGTTTTTAAAATATGAAAAATTCATGCATTTCATACCCTCTATGAATTAATATTTTTCAGTT----TTTTTTTATTTACCATTTTCTTTAAAATTTAAATTATAACCATTCCCATTATTAAATATAATAGCGCATTCATAATGAATTTAAAAGCAAATAAAAT
Nmimus_NealsSink_N329 ----------------AATAGAAAACAAAGTTAACATATTTTGTCAAATACTATTTTTTTTACTTCTTTCAAAGGCAGTGCCTAGAGGCAATCTATGTAATCTAACTTGATATATAATTTAAACTCATAAAAATGTCGCAGTTGGAAGTAATATTTCCCTGCATAAAATAAACTTAAATTTTAAACAACTAATGATAATTATATGTTTCATGTTTGAGTTTTTATTATAGTTATAATTTTTAACCAAGGATTAAATTATATGATATTGTATAATATTGAGATTGATAATAAAGGTTTTAGTTATTTTTATACATTAATTTAAAATTATCAATCGCTTGAAGGTTAATAATTTTACATTATTGGATGGAAATAAATATAAGCATTCCAATAAAATTTAATAAGTATTATATGCTATTATTCAATATATAATTAATAACTATTTCATATGATTAAAAACTCCATAATTTATATGAAAACAAAAAAAAATTGCTGAAAAAGCATGCAATATGGATGAAGAAGGGAAAAGAAAATCAGGTATATCAAGGTAAAAAAAATATCTTATAACTTAAATTGCTTGAAATAAGGTAGTATTTGAGAAAAACATGTTCAGTTTTGTAAACATGAGAACAATTGACATACCTTCAGTTCCTTTTTCTATGGAATGCATGAGGAAAAATCTCTTTTAAATGTATTGGAATGTTTTCTGAGCTTTTAAAGCGGATCGCAATAAGCTAAAAAGTGCACAACTCAGTAAAAGGTAGAAGTACAAACAAGATAC-------TAAGAGAGAAGAATATAGAGAGAAAA------TGCTCTGAGAATAAGAAGTGTGCTTCATAAACAAAGCTTCTGTGCAGAATTCAGCTTTATGAAGAAAAGAAAATGGATGATTAATAATTCGATATATATA-----------------------------------------------------------------------------------------------------------------------------------------------------------------------------------------------------------------------------------------------------------------------------------------------------------------------------------------------------------------------------------------------------------------------------------------
Nmimus_Straleys_N625 AATCTGATAAATAATAAATAGAAAACAAAGTTAACATATTTTGTCAAATACTATTTTTTTTACTTCTTTCAAAGGCAGTGTCTAGAGGCAATCTATGTAATCTAACTTGATATATAATTTAAACTCATAAAAATGTCACAGTTGGAAGTAATATTTCCCTACATAAAATAAACTTAAATTTTAAACAACTAATGATAATTTTCTGTTTCATGTTAGGGTGTTTATTATAGTTATAATTTTTAACCAAGGATTAAATTATATGATATTGTATAATATTGAGATTGATAATAAAGG-TTTAGTTATTTTTATACATTACTTTAAAATTATCAATCACTTGACGGTTAATAATTTTACATTATTGGATGGAAATAAATATAAGCATTCCAATAAAATTTAATAAGTATTATATGCTATTATTCAATATATAATTAATAACTATTTCATATGATTAAAAACTCCATAATTTATATGAAAACAAAAAAAAATTGCTGAAAAAGCATGCAATATGGATGAAGAAGGGAAAAGAAAATCAGGTATATCAAGGTAAAAAAAATATCTTATAACTTAAATTGCTTGAAATAAGGTAGTATTTGAGAAAAACATGTTCAGTTTTGTAAACATGAGAACAATTGACATACCTTCAGTTCCTTTTTCTATGGAATGCATGAGGAAAAATCTCTTTTAAATGTATTGGAATGTTTTCTGAGCTTTTAAAGCGGATCGCAATAAGCTAAAAAGTGCACAACTCAGTAAAAGGTAGAAGTACAAACAAGATAC-------TAAGAGAGAAGAATATAGAGAGAAAA------TGCTCTGAGAATAAGAAGTGTGCTTCATAAACAAAGCTTCTGTGCAGAATTCAGCTTTATGAAGAAAAGAAAGTGGATGATTAATAATTTGATATATATATA---------------------------------------------------------------------------------------------------------------------------------------------------------------------------------------------------------------------------------------------------------------------------------------------------------------------------------------------------------------------------------------------------------------------------------------
Nnasicus_CaneyFork_N171 ----------------------------------------------------------------------------------------------------------------------------------------------------------------------AATAAACTTAAATTTTAAATACCTAATAATAATTTTCTGTTTCATGTTTGGGTGTTTATTATAGTTATAATTTTTAACCAAGGATTAAATTATATGATATTGTATAATATTGAGATTGATAATAAAGATTTTATTTATTTTTATATATTAATTTAAAATTATCAATCACTTGAAGGTTAATAATTCTACATTATTGGATGGAAATAAATATAAGCATTCCAATAAAATTTAATCAGTATTATATGCTATTATTCAATATATAATTAATAATTATTTAATATGATTAAAAACTCCATAATTTATAGGAAAACAAAAAAAAATGAACGAAAAAGCATGCAATATGGATGAAGAAGGAAAATGAAAATCAGGTATATCAAGGTAAAAAATATATCTTATAACTTAAAATGCTTGAAATAAGGTAGTATTTGAGAAAAACATGTTCAGTTTTGTAAACATGAGAACAATTGACATACCTTCAGTTCCTTTTTCTATGGAATGCATGAGGAAAAATCTCTTTTAAATGTATTGGAATGTTTTCTGAGCTTTTAAAGCGGATCGCAATAAGCTAAAAAGTGCACAACTCAGTAAAAGGTAGAAGTACAAACAAGATACTAAGTTTTAAGAGAGAAGAACGGTGAAAGAAAATGCATTTGCTCTGAGAATAAGAAGTGTGCTTCATAAACAAAGCTTCTGTGCAGAATTCAGCTTTATGAAGAAAATAAAGTGGATGATTAATAATTTG-----------ATCATGCATATTTATAGGTGACTATGTAATATGTTATAGCATCTTGAAAATGCTGATTTCAAGAAAAACTATAATGCATTCATTATTTGCGAAAGAAAATATGTTGACAATTTGGA----TGGTTTAAATTAACAAAAAATATTGCTGTGTTTTTTGCAGGTGCAAAAATGTTTATGATATATTTTAATGGAAATTACAAATGCAGAAATTAAAATATTGTTTCTACAAAGTCAAAATTAAAGGTCTTTCTATCAGTAACTGTTTTTAAAATATGAAAAATGCATGCATTTTATACCTTCTATGAATTTATATATTTCACTTATTTTGTTGTTATTTATCATTTTCCTTAAAATTTTAATTATAACCATTCCCATTATTAAATATAATAGTGCAGTCATAATAAATTGAAAAGCAAATAAAAT
Nnasicus_ConnosteeFalls_N696 AATCTGATAAATA-TAAATAGAAAACAAAGTTAACATATTTTGTCAAATACTATTTTTTTTCCTTCTTTCAAAGGCAGTGTCTAGAGGTAATCTATGTAATCTAACTTGATATATAATTTAAACTCCTAAAAATGTCGCAGTTGGAAGTAATATTTCCCTGCATAAAATAAACTTAAATTTTAAACAACTAATGATAATTTTCTGTTTCATGTTTTGGTGTTTATTATAGTTATAATTTTTAACCAAGGATTAAATTATATGATATTGTATAATATTGAGATTGATAATAAAGGTTTTAGTTATTTTTATACATTAATTTAAAATTATCAATCACTTGAAGGTTAATAAATTTACATTATTGGATGGAAATAAATATAAGCATTCCAATAAAATTTAATAAGTATTATATGCTATTATTCAATATATAATTAATAATTAATTAATATGATTAAAAACTCCATAATTTATATGAAAACAAAAAAAAATTGATGAAAAAGCATGCAATACGGATGAGGAAGGAAAATGAAAATCAGGTATATCAAGGTAAAAAATATATCTTATAACTTAAAATGCTTGAAATAAGGTAGTATTTGAGAAAAACATGTTCAGTTTTGTAAACATGAGAACAATTGACATACCTTCAGTTCCTTTTTCTATGGAATGCATGAGGAAAAATCTCTTTTAAATGTATTGGAATGTTTTCTGAGCTTTTAAAGCGGATCGCAATAAGCTAAAAAGTGCACAACTCAGTAAAAGGTAGAAGTACAAACAAGATACTAAGTTTTAAGAGAGAAGAATGGTGAAAGAAAATGCATTTGCTCTGAGAATAAGAAGTGTGCTTCATAAACAAAGCTTCTGTGCAGAATTCAGCTTTATGAAGAAAATAAAGTGGATGATTAATAATTTGATATATATATAATCATGCATATTTATAGGTGACTATGTAATATGTTATAGCATCTTGAAAATGCTGATTTCAAGAAAAACTATAATGCATTCATTATTTGTGAAAGAAAATATGTTAACAATTTGGA----TTGTTTAAATTAACAAAAAATATTGCTGTTTTTTTTGCAGGTGCAAAAATGTTTATGATATATTTTAATGGAAATTACAAATGCAGAAATTAAAATATTGTTTCTACAAAGTCAAAATTAAAGGTCTTTCTATCAGTAACTGTTTTTAAAATATGAAA-ATGCATGCATTTTATACCTTCTATGAATTTATATATTTCACTTGTTTTGTTGTTATTTA-------------------------------------------------------------------------------------
Nnasicus_CoweeTrain_N189 -----------------------------------------TGTCAAATACTATTTTTTTTACTTCTTTCAAAGGCAGTGTCTAGAGGCCATCTATGTAAGCTAACTTGATATATAATTTAAATTCATTAAAATGTCGCAGTTGGAAGTAATATTTCCCTGCATAAAATAAACTTAAATTTTAAA---CTAATGATAATTTTCTGTTTCATGTTTGGGTGTTTATTATAGTTATAATTTTTAACCAAGGATTAAATTATATGATATTGTATAATATTGAGATTGATAATAAAGGTTTTATTTATTTTTATATATTAATTTAAAATTATCAATCACTTGAAGGTTAATAATTTTACATTATTGGATGGAAATAAATATAAGCATTCCAATAAAATTTAATCAGTATTATATGCTATTATTCAATATATAATTAATAATTATTTAATATGATTAAAAACTCCATAATTTATAGGAAAACAAAAAAAAATGGACGAAAAATCATGCAATATGGATGAAGAAGGAAAATGAAAATCAGGTATATCAAGGTAAAAAATATATCTTATAACTTAAAATGCTTGAAATAAGGTAGTATTTGAGAAAAACATGTTCAGTTTTGTAAACATGAGAACAATTGACATACCTTCAGTTCCTTTTTCTATGGAATGCATGAGGAAAAATCTCTTTTAAATGTATTGGAATGTTTTCTGAGCTTTTAAAGCGGATCGCAATAAGCTAAAAAGTGCACAACTCAGTAAAAGGTAGAAGTACAAACAAGATACTAAGTTTTAAGAGAGAAGAACGGTGAAAGAAAATGCATTTGCTCTGAGAATAAGAAGTGTGCTTCATAAACAAAGCTTCTGTGCAGAATTCAGCTTTATGAAGAAAATAAAGTGGATGATTAATAATTTG-----------ATCATGCATATTTATAGGTGACTATGTAATATGTTATAGCATCTTGAAAATGCTGATTTCAAGAAAAACTATAATGCATTCATTATTTGCGAAAGAAAATATGTTGACAATTTGGA----TGGTTTAAATTAACAAAAAATATTGCTGTGTTTTTTGCAGGTGCAAAAATGTTTATGATATATTTTAATGGAAATTACAAATGCAGAAATTAAAATATTGTTTCTACAAAGTCAAAATTAAAGGTCTTTCTATCAGTAACTGTTTTTAAAATATGAAAAATGCATGCATTTTATACCTTCTATGAATTTATATATTTCACTTGTTTTGTTGTTATTTATCATTTTCCTTAAAATTCCAATTATAA----------------------------------------------------------
Npaynei_Grindstaff_N646 AATCTGATAAATAATAAATGGAAAACTAAGTTAACATATTTTGTCAAATACTATTTTTTTTAATTCTTTCAAAGGCAGT-------GGCAATCTATGTAATCTAACTTGATATATAATTTAAACTCATAAAAATGTCGCAGTCGGAAGTAATATTTCCCTGCGTAAAATAAGCTTAAATTTTAAACAACTAATGATAATTTTCTGTTTCATGTTTGGGTGTTTATTATAGTTATAATTTTTAACCAAGGATTAAATTATATGATATTGTATAATATTGAGATTGATAATAAAGGTTTTAATTATTTTTATACATTAATTTAAAATTATCAATCACTTGAAGGTTAATAATTTTACATTAATGGATGGAAATAAATATAAACATTCCAATAAAATTTAATAAGT-------------ATATATTTAATAAGTAATAACTATTTCATATGATTAAAAACTCCATAATTTATATGAACACAAAAAAAAATTGCTGAAAAAGCATGCAATATGGATGATGAAGGGAAAAGAAAATCAGGTATATCAAGGTAAAAAAAATATCTTATAACTTAAATTGCTTGAAATAAGGTAGTATTTGAGAAAAACATGTTCAGTTTTGTAAACATGAGAACAATTGACATACCTTCAGTTCCTTTTTCTATGGAATGCATGAGGAAAAATCTCTTTTAAATGTATTGGAATGTTTTCTGAGCTTTTAAAGCGGATCGCAATAAGCTAAAAAGTGCACAACTCAGTAAAAGGTAGAAGTACAAACAAGATACTAAGTTTTAAGATAGAAGAATGCAGAGAGAAAATGCATTTGCTCTGAGAATAAGAAGTGTGCTTCATAAACAAAGCTTCTGTGCAGAATTCAGCTTTATGAAG------AAGTGGATGATTAATAATTTG--------ATAATCATGCATATTTATAGGTGACTATGTAATATGTTATAGCATCTTGACAATGCTGATTTCAAGAAAAACTATAATGCATTCATTATTTGTGAAAGAAAATGTGTTGATAATTTGGATTATTTGTTTAAATTAACAAAAAATATTGTTGTGATTTTTGCAGGTGCAAAAATGTTTATGATACATTTTAATGTATATTACAAATGCAGAAATTAAAATATTGTTTCTACAAACTCAAAATTAAAGGTCTTTCTATCAATAACTGTTTTTAAAATATGAAAAATGCATGCATTTCATATCTTCTATGAATTTTTATATTTCACTTTTTTTATTGTTATTTATCATTTTCCTTAAAATTTGAATTATAACCATTCCCATTATTAAATATAATAGTGCAGTCATAATAAATTTAAAAACAAATAAAAT
Npaynei_NorrisDamCave_N348 -----------------------------GTTAACATATTTTGTCAAATACTATTTTTTTTACTTCTTTCAAAGGCAGTGTCTAGAGGCAATCTATGTAATCTAACTTGATATATAATTTAAACTCATAAAAATGTCGCAGTTGGAAGTAATATTTCCCTGCGTAAAATAAACTTAAATTTTAAACAACTAATGATAATTTTCTGTTTCATGTTTGGGTGTTTATTATAGTTATAATTTTTAACCAAGGATTAAATTATATGATATTGTATAATATTGAGATTGATAATAAAGGTTTTAATTATTTTTATACATTAATTTAAAATTATCAATCACTTGAAGGTTAATAATTTTACATTAATGGATGGAAATAAATATAAACATTCCAATAAAATTTAATAAGT-------------ATATATTTAATAAGTAATAACTATTTCATATGATTAAAAACTCCATAATTTATATGAAAACAAAAAAAAATTGCTGAAAAAGCATGCATTATGGATGAAGAAGGGAAAAGAAAATCAGGTATATCAAGGTAAAAAAAATATCCTATAACTTAAATTGCTTGAAATAAGGTAGTATTTGAGAAAAACATGTTCAGTTTTGTAAACATGAGAACAATTGACATACCTTCAGTTCCTTTTTCTATGGAATGCATGAGGAAAAATCTCTTTTAAATGTATTGGAATGTTTTCTGAGCTTTTAAAGCGGATCGCAATAAGCTAAAAAGTGCACAACTCAGTAAAAGGTAGAAGTACAAACAAGATACTAAGTTTTAAGATAGAAGAATGCAGAGAGAAAATGCATTTGCTCTGAGAATAAGAAGTGTGCTTCATAAACAAAGGTTCTGTGCAGAATTCAGCTTTATGAAG------AAGTGGATGATTAATAATTTG--------ATAATCATGCATATTTATAGGTGACTATGTAATATGTGATAGCATCTTGACAATGCTGATTTCAAGAAAAACTATAATGCATTCATTATTTGTGAAAGAAAATGTGTCGACAATTTGGATTATTTGTTTAAATTAATAAAAAATATTGTTGTGATTTTTGCAGGTGCAAAAATGTTTATGATACATTTTAATGTATATCACAAATGCAGAAATTAAAATATTGTTTCTACAAACTCAAAATTAAAGGTCTTTCTATCAATAACTGTTTTTAAAATATGAAAAATGCATGCATTTCATACCTTCTATGAATTTTTATATTTCACTTTTTTTATTGTTATTTATCATTTTCCTTAAAATTTGAATTATAACCATTCCCATTATTAAATATAATAGTGCAGTCATAATAAATTTAAAAACAAATAAAAT
Npaynei_UnakaMtns_N943 -------------------------------------------------------------------------GGCAGTGTCTAGAGGCAATCTATGTAATCTAACTTGATATATAATTTAAACCCATAAAAATGTCGCAGTTGGAAGTAATATTTCCCTGCGTAAAATAAGCTTAAATTTTAAACAACTAATGATAATTTTCTGTTTCATGTTTGGGTGTTTATTATAGTTATAATTTTTAACCAAGGATTAAATTATATGATATTGTATAATATTGAGATTGATAATAAAGGTTTTGGATATTTTTATACATTAATTTAAAATTATCAATCACTTGAAGGTTAATAATTTTACATTATTGGATGGAAATAAATATAAGCATTCCGATAAAATTTAATAAGTATTTTATGCTATTATTGAATATATAATTAATAACTATTTCATATGATTAAAAACTCCATAATTTATATGAAAACAAAAAAAAATTGCTGAAAAAGCATGCATTATGGATGAAGAAGGGAAAAGAAAATCAGGTATATCAAGGTAAAAAAAATATCTTATAACTTAAATTGCTTGAAATAAGGTAGTATTTGAGAAAAACATGTTCAGTTTTGTAAACATGAGAACAATTGACATACCTTCAGTTCCTTTTTCTATGGAATGCATGAGGAAAAATCTCTTTTAAATGTATTGGAATGTTTTCTGAGCTTTTAAAGCGGATCGCAATAAGCTAAAAAGTGCACAACTCAGTAAAAGGTAGAAGTACAAACAAGATACTAAGTTTTAAGATAGAAGAATGCAGAGAGAAAATGCATTTGCTCTGAGAATAAGAAGTGTGCTTCATAAACAAAGCTTCTGTGCAGAATTCAGCTTTATGAAG------AAGTGGATGATTAATAATTTG--------ATAATCATGCATATTTATAGGTGACTATGTAATATGTTATAGCATCTTGACAATGCTGATTTCAAGAAAAACTATAATGCATTCATTATTTGTGAAAGAAAATGTGTTGACAATTTGGATTATTTGTTTAAATTAACAAAAAATATTGTTGTGATTTTTGCAGGTGCAAAAATGTTTATGATACATTTTAATGTAAATTACAAATGCAGAAATTAAAATATTGTTTCTACAAACTCAAAATTAAAGGTCTTTCTATCAATAACTGTTTTTAAAATATGAAAAATGCATGCAATTCATACCTTCTATGAATTTTTATATTTTACTTTTTTTGTTGTTATTTATCATTTTCCTTAAAATTTGAATTATAACCATTCCCATTATTAAATATAATAGTGCAGTCATAATAAATTTAAAAACAAATAAAAT
Npecki_HaskellSims_G3697 AATCTCATAAATAATAAGTAAAAAACAAAGCTAACATATTTTGTCAAATATAATTTTTTACATTTTTTTCAAAGGCAGTGTGCAGAAGT---CTATGTAATATAACTTGATACATAATTTAATCTCATAAAAATGT------TGGAAGTAATATTTCCCTGCATAAAATAAGCTTAAATTTTAAATACCTAATAATAATTATCTATTTCATGTTTGGGTGTTTCTTATAGTTAACATTTTTAATCAAGGATTAAATTATATGATATCGTATAATATTGAGATTGGTAATAAAGGTTTTAGTTATTTTCATATATTAATTTAAAATTACCAATCACTTGAAGATTAATAATTTTACATTATTGGATGGAAATAAATATAACCATTCCAATATAATTTAATAAGTATTATATGCTGTTATCCAATATATAATTAATAATTATCTAACATGATTAAAAACTCCATAATTTATATAAAAACA---AAAAAATGCTGAAAATGCATGCATTATAGATGAAGAAGAGACATGAAAATCAGGTATATCAAGGT--AAAAAAAATCTTATAAC-GTAAATTCTTGATATGAGGTAG--------AAAAACATGTTGAGTTTTGTAAACATGAGAACAATTGACATACCTTCAGTTCCTTTTTCTATGGAATGCATGTGGAAAAATCTCTTTTAAATGTATTGGAATGTTTTCTGAGCTTTTAAAGCGGATCGCAATAAGCTAAAAAGTGCACAACTCAGTAAAAGGTA----TACAAACAAGATACTAAGTTTTAAGAAAGAAGGATGTTGAGAGAAAATGCATTTGCTCTGAGAATAAGAAGTGTGCCTCATAAACAAAGCTTGTGTGCAGAATTCAGATTTATGAAGAAAAGAAAGTGG-------ATAATTTG----ATAGATAATCATGCATATTTATAGGTGACTATATAATATGTTATAGAATTTTG-AAATGCAGATTTCAAGAAAAACAATAATATATTCATTATTTGTGAAAGAAAATAGGTTGACAATTTGGATTATTTGTTTAAATTAACAAAAAATATTAATGTGATTTTTGCAGGTGCATATATGTTTGTGACACATTTTAATAGAAATTA----------------------------------------------------------------------------------------------------------------------------------------------------------------------------------------------------------------------------------
Npecki_HurricaneMazeCave_G2100 AATCTCATAAATAATAAATAAAAAACAAAGCTAACATATTTTGTCAAATATAATTTTTTTTATTTTTTTCAAAGGCAGTGT------GC---CTATGTAATATAACTTGATACATAATTTAATCTCATAAAAATGT------TGGAAGTAATATTTCCCTGCATAAAATAAGCTTAAATTTTAAATACCTAATAATAATTATCTGTTTCATGTTTGGGTGTTTCTTATAGTTAAAACTTTTCATCAAAGATTAAATTATATGATATCGGATAATATTGAGATTGGTAATAAAGGTTTTAGTTATTTTTATATATTAATTTAAAATTACCAATCACTTGAAGATTAATAATTTTACATTATTGGATGGAAATAAATATAACCATTCCAATAAAATTTAAAAAGTATTATATGCTATTATTCAATATATAATTAATAATTTTCTAACATGATTAAAAACTCCATAATTTATATAAAAACAAAAAAAAAATGCTGAAAATGCATACATTATAGATGAAGAAGGGACATGAAAATCAGATATATCAAGGT--AAAAAAAATCTTATAACGTAAAATGCTCGCTATGACATAG--------AAAAACATGTTCAGTTTTGTAAACATGAGAACAATTGACATACCTTCAGTTCCTTTTTCTATGGAATGCATGTGGAAAAATCTCTTTTAAATGTATTGGAATGTTTTCTGAGCTTTTAAAGCGGATCGCAATAAGCTAAAAAGTGCACAACTCAGTAAAAGGTA----TACAAACAAGATACTAAGTTTTAAGAAAGAAGAATGTTGAGAGAAAATGCATTTGCTCTGAGAATAAGAAGTGTGCCTCATAAACAAAGCTTGTGTGCAGAATTCAGATTTATGAAGAAAAGAAAGTGG-------ATAATTTG----ATAGATAATCATGCATATTTATAGGTGACTATATAATATGTTACAGCATTTTG-AAATGCAGATTTCAAAGAAACCAATAATATATGCATTATTTGTGAAAGAAAATATGTTGACAATTTGGATTATTTGTTTAAATTAACAAAAAATATTAATGTGATTTTTGCAGGTGCATATATGTTTGTGACACATTTTAATAGAAATTACAAATGTAGAAATTAAACTATTGCTTCTACAAACTCAAAATTAAAGGTCTTCTTATTAGTAGCTGTTTTAAAAATATGAAAAATACATGAATTTTATACCTTCTATGAATTTATATTTTTCACTTTTTTCGTGGTTATTTGCCATTTTCTTTAAAATTTGAATTATAACCATTCCCATTATTAAATATAACAGGGTATTCATAATTAATTTAAAAGCAAATAAAAT
Npecki_Monteagle_N062 AATCTCATAAATAATAAATAAAAAACAAGGCTAACATATTTTGTCAAATATAATTTTTTTTATTTTTTTCAATAGCAGTGTGCAGAAGC---CTATATAATATAACTTGATACATAATTTAATCTCATAAAAATGT------TGGAAGTAATATTTCCCTGCATAAAATAAGCTTAAATTTTAAATACCTAATAATAATTATCTGTTTCATGTTTGGGTGTTTCTTATAGTTAAAATTTTTCATCAAAGATTAAATTATATGATATCGTATAATATTGAGATTGGTAATAAGGGTTTTAGTTATTTTTATATATTAATTTAAAATTACCAATCACTTGAAGAATAATAATTTTACATTATTGGATGGAAATAAATATAACCATTCCAATAAAATTTAATAAGTATTATATGCTATTATTCAATATATAATTAATAATTATCTAACATGATTAAAAACTCCATAATTTATATAAAAACAAAAAAAAAATGCTGAAAATGCATGCATTATAGATGAAGAAGGGACATGAAAATCAGGTATATCAAGGA--AAAAAAAATCTTATAACTTAAAATGCTTGATATGAGATAG--------AAAAACATGTTCAGTTTTGCAAACATGAGAACAATTGACATACCTTCAGTTCCTTTTTCTATGGAATGCATGTGGAAAAATCTCTTTTAAATGTATTGGAATGTTTTCTGAGCTTTTAAAGCGGATCGCAATAAGCTAAAAAGTGCACAACTCAGTAAAAGGTA----TACAAACAAGATACTAAGTTTTAAGAAAGAAGAATGTTGAGAGAAAATGCATTTGCTCTGAGAATAAGAAGTGTGCTTCATAAACAAAGCTTGTGTGCAGAATTCAGATTTATGAAGATAAGAAAGTGG-------ATAATTTG----ATAGATAATCATGCATATTTATAGATGACTATATAATATGTTATAGCATTTTG-AAATGCAGATTTCAAAGAAACCAATAATATATGCATTATTTGTGAAAGAAAATATGTTGACAATTTGGATTATTTGTTTATATTAACAAAAAATATTAATGTGATTTTTGCAGGTGCATATATGTTTGTGACACATTTTAATAGAAATTACAAATGTAGAAATTAAACTATTGCTTCTACAAACTCAAAATTAAAGGTCTTCTTATTGGTAACTGTTTTAAAAATATGAAAAATACATGAATTTTATACATTCTATGAATTTATATTTTTCACTTTTTTCGTGGTTATTTGCCATTTTCTTTAAAATTTGAATTATAACCATTCCCATTAATAAATATAATAGTGTATTCATAATTAATTTAAAAGCAAATAAATT
Nperlakyi_SChimneys_N1079 AATCTGATAAATAATAAATAGAAAACAAAGTTAACATATTTTGTCCAATATGATTTTTTTTACTTCTTTCAAAGACTGTGTCTAGAGGCCCTCTACGTAATCTAACTTGATATATAATTTAAAATTATAAAAATGTCGCAGTTGGAAGTAATACTTCCCTGCATAAAATAAGCTTAAATTTTAAATAACTAATGTTGATTTTTTGCTTCATGTTTGGATGTTTTTTATATTTAAAATTTTAAACCAAGGATTAAATTATATGATATTGTATAATATTGAGATTGATAATAAAGGTTTTAGTTATTTTTATATATTAATTTAAAATTATCAATCACTTGAAGGTTAATAATTTTACATTATTGGATGGAAATAAATATAAGCATTCCAATAAAATCTAATAAGTATTATATGCTATTATTCAATATATAATTAATAATTATTTCATATGATTAAAAACTCCATAATTTATGTGAAAACAAAAAAAAATTGCTGAAAAAGCATGCAATATGGATGAAGAAGGAAAATGAAAATCACGTATATCAAGGTAAAAAAAATATCTTATAACTTAAAATGCTTGAAATAAGGTAGTATTTGAGAAAAACATGTTCAGTTTTGTAAACATGAGAACAATTGACATACCTTCAGTTCCTTTTTCTATGGAATGCATGAGGAAAAATCTCTTTTAAATGTATTGGAATGTTTTCTGAGCTTTTAAAGCGGATCGCAATAAGCTAAAAAGTGCACAACTCAGTAAAAGGTAGAAGTACAAACAAGATACTAAGTTTTAAGAAAGAAGAATGTAGAGAGAAAATGCATTTGCTCTGAGAATAAGAAGTGTGCTTCATAAACAAAGCTTCTGTGCAGAATTCAGCTTTATGAAGAAAAGAAAGTGGATGATTAATAATTTGATATATAAATAATCATGCATATTTATAGGTGAGTATATAATATGTTATAGCATCTTGAAAATGCTGATTTCAAGGAAAACTATAATGCATTCATTATTTGTGAAAAAAAATGTGTTGACAATTTGGATTATTTGTTTAAATTAACAAAAAATATTGCTGTGATTTTTGCTGGTGCAAAAGTGTTTATGATACATTTTAATGGAAATTACAAATGTAAAAAT-------TTGTTTCTACAAACTCAAAATTAAAGGTCTTTCTATCAGTAACTGCT--------ATGAAAAATGCATGTATTTCATACCTTCTATGAATTAATATTTTTGAGTTTTTTTTTTTTCACACAT------------------------------------------------------------------------------------
Nperlakyi_SChimneys_N1080 AATCTGATAAATAATAAATAGAAAACAAAGTTAACATATTTTGTCCAATATGATTTTTTTTACTTCTTTCAAAGACTGTGTCTAGAGGCCCTCTACGTAATCTAACTTGATATATAATTTAAAATTATAAAAATGTCGCAGTAGGAAGTAATATTTCCCTGCATAAAATAAGCTTAAATTTTAAATAACTATTGATGATTGTTTGCTTCATGTTTGGATGTTTTTTACATTTAAAATTTTAAACCAAGGATTAAATTATATGATATTGTATAATATTGAGAATGATAATAAATGTTTTAGTTATTTTTATATATTAATTTAAAATTATCAATCGCTTGAAGGTTAATAATTTTACATTATTGGATGGAAATAAATATAAGCATTCCAATAAAATCTAATAAGTATTATATGCTATTATTCAATATATAATTAATAATTATTTCATATGATTAAAAACTCCATAACTTATGTGAAAACAAAAAAAAATTGCTGAAAAAGCATGCAATATGGATGAAGAAGGAAAATGAAAATCACGTATATCAAGGTAAAAAATATATCTTATAACTTAAAATGCTTGAAATAAGGTAGTATTTGAGAAAAACATGTTCAGTTTTGTAAACATGAGAACAATTGACATACCTTCAGTTCCTTTTTCTATGGAATGCATGAGGAAAAATCTCTTTTAAATGTATTGGAATGTTTTCTGAGCTTTTAAAGCGGATCGCAATAAGCTAAAAAGTGCACAACTCAGTAAAAGGTAGAAGTACAAACAAGATACTAAGTTTTAAGAAAGAAGAATGTAGAGAGAAAATGCATTTGCTCTGAGAATAAGAAGTGTGCTTCATAAACAAAGCTTCTGTGCAGAATTCAGCTTTATGAAGAAAAGAAAGTGGATGATTAATAATTTGATATATAAATAATCATGCATATTTATAGGTGAGTATATAATATGTTATAGCATCTTGAAAATGCTGATTTCAAGGAAAACTATAATGCATTCATTATTTGTGAAAAAAAATGTGTTGACAATTTGGATTATTTTTTTAAATTAACAAAAAATATTGCTGTGATTTTTGCAGGTGCAAAAGTGATTATGATACATTTTAATGGAAATTACAAATGTAAAAAT-------TTGTTTCTACAAACTCAAAATTAAAGGTCTTTCTATCAGTAACTGCT--------ATGAAAAATGCATGTATTTCATACCTTCTATGAATTAATATTTTTCAGTT----TTTTTTCACACATCATTTTCTTTAAAATTTAAATTATAACCATTCCCATTATTAAATATAATAGTGCATTCATAATGAATTTAAAAGCAAATAAAAT
Nreclusus_Clingmans_N252 ------------------------------------------------TATGATTTTTTTTACTTCTTTCAGAGACTGTGTCTAGAGGCCCTCTACGTAATCTAATTTGATATATAATTTAAAATTATAAAAATGTCGCAGTTGGAAGTAATATTTCCCTGCATAAAATAAGCTTAAATTTTAAATAACTAATGATGATTTTTTGCTTCATGTTTGGATGTTTTTCACATTTAAAATTTTAAACCAAGAATTAAATTATATGATATTATATAATATTGAGATTGATAATAAAGGTTTTAGTTATTTTTATATATTAATTTAAAATTATCAATCACTTGAAGGTTAATAATTTTACATTATTGGATGGAAATAAATATAAGCATTCCAATAAAATTTAGTAAGTATTATATGCTATTATTCAATATATAATTAATAATTATTTCATATGATTAAAAACTCCATAATTTATGTGAAAACAAAAAAAAATTGCTGAAAAAGCATGCAATATGGATGAAGAAGGAAAATGAAAATCACGTATATCAAGGTAAAAAAAATATCTTATAACTTAAAATGCTTGAAATAAGGTAGTATTTGAGAAAAACATGTTCAGTTTTGTAAACATGAGAACAATTGACATACCTTCAGTTCCTTTTTCTATGGAATGCATGAGGAAAAATCTCTTTTAAATGTATTGGAATGTTTTCTGAGCTTTTAAAGCGGATCGCAATAAGCTAAAAAGTGCACAACTCAGTAAAAGGTAGAAGTACAAACAAGATACTAAGTTTTAAGAAAGAAGAATGTTGAGAGAAAATGCATTTGCTCTGAGAATAAGAAGTGTGCTTCATAAACAAAGCTTCTGTGCAGAATTCAGCTTTATGAAGAAAAGAAAGTGGATGAGTAATAATTTGATATATAAATAATCATGCATATTTATAGGTGAGTATATAATATGTTATAGCATCTTGAAAATGCTGATTTCAAGGAAAACTATAATGCATTCATTATTTGTGAAAAAAAATGTGTTGACAATTTGGATTATTTGTTTAAATTAACAAAAAATATTGCTGTGATTTTTGCAGGTGCAAAAATGATTATGATACATTTTAATGGAAATTACAAATGTAAAAAT-------TTGTTTCTACAAACTCAAAATTAAAGGTCTTTCTATCAGTAACTGCT--------ATGAAAAATGCATGTATTTCATACCTTCTATGAATTAATATTTTTCAGTTTTTTTTTTTTCACACATCATTTTCTTTAAAATTTAAATTATAACCATTCCCATTATTAAATATAATAGTGCATTCATAATGAATTTAAAAGCAAATAAAAT
Nreclusus_Newfound_N259 ----------------------------------------------------------------TCTTTCAAAGACTGTGTCTATTGGCCCTCTACGTAATCCAACTTGATATATAATTTAAAATTATAAAAATGTCGCAGTTGGAAGTAATATTTCCCCGCATAAAATAAGCCTAAATTTTAAATAACTAATGATGATTTTTTGCTTCATGTTTGGATGTTTTTTACATTTAAAATTTTAAACCAAGGATTAAATTATATGATATTGTATAATATTGAGATTGATAATAAAGGTTTTAGTTATTTTTATATATTAATTTAAAATTATCAATCAATAGAAGGTTAATAATTTTACATTATTGGATGGAAATAAATATAAGCATTCCAATAAAATTTAATAAGTATTATATGCTATTATTCAATATATAATT-------ATTTCATATGATTAAAAACTCCATAATTTATGTGAAAACAAAAAAAAATTGCTGAAAAAGCAGGCAATATGGATGAAGAAGGAAAATGAAAATCACGTATATCAAGGTAAAAAAAATATCTTATAACTTAAAATGCTTGAAATAAGGTAGTATTTGAGAAAAACATGTTCAGTTTTGTAAACATGAGAACAATTGACATACCTTCAGTTCCTTTTTCTATGGAATGCATGAGGAAAAATCTCTTTTAAATGTATTGGAATGTTTTCTGAGCTTTTAAAGCGGATCGCAATAAGCTAAAAAGTGCACAACTCAGTAAAAGGTAGAAGTACAAACAAGATACTAAGTTTTAAGAAAGAAGAATGTTGAGAGAAAATGCATTTGCTCTGAGAATAAGAAGTGTGCTTCATAAACAAAGCTTCTGTGCAGAATTCAGCTTTATGAAGAAAAGAAAGTGGATGAGTAATAATTTGATATATAAATAATCATGCATATTTATAGGTGAGTATATAATATGTTATAGCATCTTGAAAGTGCTGATTTCAAGGAAAACTATAATGCATTCATTATTTGTGGAAAAAAATGTGTTGACAATTTGGATTATTTGTTTAAATTAACAAAAAATATTGCTGTGATTTTTGCAGGTGCAAAAATGATTATGATACATTTTAATGGAAATTACAAGTGTAAAAAT-------TTGTTTCTACAAACTCAAAATTAAAGGTCTTTCTATCAGTAACTGCT--------ATGAAAAATGCATGTATTTCATACCTTCTATGAATTAATATTTTTCAGTTTTTTTTTTTTCACACATCATTTTCTTTAAAATTTAAATTATAACCATTCCCATTATTAAATATAATAGTGCATTCATAATGAATTTAAAAGCAAATAAAAT
Nreclusus_Noland_N1051 AATCTGATAAATAATAAATAGAAAACAAAGTTAACATATTTTGTCCAATATGATTTTTTTTATTTTTTTCAAAGACTGTGTCTAGAGGCCCTCTACGTAATCTAACTTGATATATAATTTAAAATTATAAAAATGTCGCAGTTGGAAGTAATATTTTCCTGCATAAAATAAGC-TAAATTTTAAATAACTAATGATGATTTTTTGCTTCATGTTTGGATGTTTTTTACATTTAAAATTTTAAACCAAGGATTAAATTATATGATATTGTATAATATTGAGATTGATAATACAGGTTTTAGTTAGTTTTATATATTAATTTAAAATTATCAATCACTTGAAGGTCAATAATTTTACATTATTGGTTGGAAATAAATATAAGCATTGCAATAAAATTTAATAAGTATTATATGCTATTATTCAATATATAATTAATAATTATTTCATATGATTAAAAACTCCATAATTTATGTGAAAACAAAAAAAAATTGCTGAAAAAGCATGCAATATGGATGAAGAAGGAAAATGAAAATCAAGTATATCAAGGTAAAAACAATATCTTATAACTTAAAATGCTTGAAATAAGGTAGTATTTGAGAAAAACATGTTCAGTTTTGTAAACATGAGAACAATTGACATACCTTCAGTTCCTTTTTCTATGGAATGCATGAGGAAAAATCTCTTTTAAATGTATTGGAATGTTTTCTGAGCTTTTAAAGCGGATCGCAATAAGCTAAAAAGTGCACAACTCAGTAAAAGGTAGAAGTACAAACAAGATACTAAGTTTTAAGAAAGAAGAATGTTGAGAGAAAATGCATTTGCTCTGAGAATAAGAAGTGTGCTTCATAAACAAAGCTTCTGTGCAGAATTCAGCTTTATGAAGAAAACAAAGTGGATGAGTAATAATTTGATATATAAATAATCATGCATATTTATAGGTGAGTATATAATATGTTATAGCATCTTGAAAGTGCTGATTTCAAGGAAAACTATAATGCATTCATTATTTGTGAAAAAAAATGTGTTGACAATTTGG----------------------------------------------TGCAAAAATGATTATGATACATTTTAATGGAAATTACAAATGTAAAAAT-------TTGTTTCTACAAACTCAAAATTAAAGGTCTTTCTATCAGTAACTGCT--------ATGAAAAATGCATGTATTTCATACCTTCTATGAATTAATATTTTTCAGTTTTTTTTTTTTCACACATCATTTTCTTTAAAATTTAAATTATAACCATTCCCATTATTAAATATAATAGTGCATTCATAATGAATTTAAAAGCAAATAAAAT
Nreclusus_Smokemont_N1020 AATCTGATAAATAATAAATAGAAAACAAAGTTAACATATTTTGTCCAATATGATTTTTTTTACTTCTTTCAAAGACTGTGTCTAGAGGCCCTCTACGTAATCTAATTTGATATATAATTTAAAATTATAAAAATGTCGCAGTTGGAAGTAATATTTCCCTGCATAAAATAAGCCTAAATTTTAAATAACTAATGATGATTTTTTGCTTCATGTTTGGATGTTTTTTACATTTAAAATTTTAAACCAAGGATTAAATTATATGATATTGTATAATATTGAGATTGATAATAAAGGTTTTAGTTATTTTTATATATTAATTTAAAATTATCAATCAATAGAAGGTTAATAATTTTACATTATTGGATTGAAATAAATATAAGCATTCCAATAAAATTTAATAAGTATTATATGCTATTATTCAATATATAATTAATAATTATTTCATATGATTAAAAACTCCATAATTTATGTGAAAACAAAAAAAAATTGCTGAAAAAGCATGCAATATGGATGAAGAAGGAAAATGAAAATCACGTATATCAAGGTAAAAAAAATATCTTATAACTTAAAATGCTTGAAATAAGGTAGTATTTGAGAAAAACATGTTCAGTTTTGTAAACATGAGAACAATTGACATACCTTCAGTTCCTTTTTCTATGGAATGCATGAGGAAAAATCTCTTTTAAATGTATTGGAATGTTTTCTGAGCTTTTAAAGCGGATCGCAATAAGCTAAAAAGTGCACAACTCAGTAAAAGGTAGAAGTACAAACAAGATACTAAGTTTTAAGAAAGAAGAATGTTGAGAGAAAATGCATTTGCTCTGAGAATAAGAAGTGTGCTTCATAAACAAAGCTTCTGTGCAGAATTCAGCTTTATGAAGAAAAGAAAGTGGATGAGTAATAATTTGATATATAAATAATCATGCATATTTATAGGTGAGTATATAATATGTTATAGCATCTTGAAAGTGCTGATTTCAAGGAAAATTATAATGCATTCATTATTTGTGAAAAAAAATGTGTTGACAATTTGGATTATTTGTTTAAATTAACAAAAAATATAGCTGTGATTTTTGCAGGTGCAAAAATGATTATGATACATTTTAATGGAAATTACAAATGTAAAAAT-------TTGTTTCTACAAACTCAAAATTAAAGTTCTTTCTATCAGTAACTGCT--------ATGAAAAATTCATGTATTTCATACCTTCTATGAATTAATGTTTTTCAGTT----TTTTTTCACACATCATTTTCTTTAAAATTTAAATTATAACCATTCCCATTATTAAATGTAATAGTGCATTCATAATGAATTTAAAAGCAAATAAAAT
Nroanensis_IngramBranch_N926 AATCTGATAAATAATAAATGGAAAACAAAGTTAACATATTTTGTCAAATACTATTTTTTTTACTTCTTTCAAAGGCAGTGTCTAGAGGCAATCTATGTAATCTAACTTGATATATAATTTAAACTCATAAAAATGTCGCAGTTGGAAGTAATATTTCCCTGCGTAAAATAAGCTTAAATTTTAAACAACTAATGATAATTTTCTGTTTCATGTTTGGGTGTTTATTATAGTTATAATTTTTAACCAAGGATTAAATTATATGATATTGTATAATATTGAGATTGATAATAAAGGTTTTAATTATTTTTATACATTAATTTAAAATTATCAATCACTTGAAGGTTAATAATTTTACATTAATGGATGGAAATAAATATAAACATTCCAATAAAATTTAATAAGT-------------ATATATTTAATAAGTAATAACTATTTCATATGATTAAAAACTCTATAATTTATATGAAAACAAAAAAAAATTGCTGAAAAAGCATGCAATATGGATGATGAAGGGAAAAGAAAATCAGGTATATCAAGGTAAAAAAAATATCTTATAACTTAAATTGCTTGAAATAAGGTAGTATTTGAGAAAAACATGTTCAGTTTTGTAAACATGAGAACAATTGACATACCTTCAGTTCCTTTTTCTATGGAATGCATGAGGAAAAATCTCTTTTAAATGTATTGGAATGTTTTCTGAGCTTTTAAAGCGGATCGCAATAAGCTAAAAAGTGCACAACTCAGTAAAAGGTAGAAGTACAAACAAGATACTAAGTTTTAAGATAGAAGAATGCAGAGAGAAAATGCATTTGCTCTGAGAATAAGAAGTGTGCTTCATAAACAAAGCTTCTGTGCAGAATTCAGCTTTATGAAG------AAGTGGATGATTAATAATTTG--------ATAATCATGCATATTTATAGGTGACTATGTAATATGTTATAGCATCTTGACAATGCTGATTTCAAGAAAAACTATAATGCATTCATTATTTGTGAAAGAAAATGTGTTGACAATTTGGATTATTTGTTTAAATTAACAAAAAATATTGTTGTGATTTTTGCAGGTGCAAAAATGTTTATGATACATTTTAATGTATATTACAAATGCAGAAATTAAAATATTGTTTCTACAAACTCAAAATTAAAGGTCTTTCTATCAATAACTGTTTTTAAAATATGAAAAATGCATGCATTTCATATCTTCTATGAATTTTTATATTTCACTTTTTTTATTGTTATTTATCATTTTCCTTAAAATTTGAATTATAACCATTCCCATTATTAAATATAATAGTGCAGTCATAATAAATTTAAAAACAAATAAAAT
Nroanensis_N_CarversGap_N928 AATCTGATAAATAATAAATAGAAAACAAAGTTAACATATTTTGTCAAATACTATTTTTTTTACTTCTTTCAAAGGCAGTGTCTAGAGGCAATCTATGTAATCTAACTTGATATATAATTTAAACTCATAAAAATGTCGCAGTTGGAAGTAATATTTCCCTGCATGAAATAAACTTAAATTTTAAACAACTAATGATAATTTTCTGTTTCATGTTTGGGTGTTTATTATAGTTATAATTTTTAACCAAGGATTAAATTATAT-ATATTGTATAATATTGAGATTGATAATAAAGGTTTTAGTTATTTTTATACATTAATTTAAAATTATCAATCACTTGAAGGTTAATAATTTTACATTATTGGATGGAAATAAATATAAGCATTCCAATAAAATTTAATAAGTATTATATGCTATCATTCAATATATAATTAATAACTATTTCATATGATTAAAAACTCCATAATTTATATGAAAACAAAAAAAAATTGCTGAAAAAGCATGCAATATGGATGATGAAGGGAAAAGAAAATCAGGTATATCAAGGTAAAAAAAATATCTTATAACTTAAATTGCTTGAAATAAGGTAGTATTTGAGAAAAACATGTTCAGTTTTGTAAACATGAGAACAATTGACATACCTTCAGTTCCTTTTTCTATGGAATGCATGAGGAAAAATCTCTTTTAAATGTATTGGAATGTTTTCTGAGCTTTTAAAGCGGATCGCAATAAGCTAAAAAGTGCACAACTCAGTAAAAGGTAGAAGTACAAACAAGATACTAAGTTTTAAGATAGAAGAATGCAGAGAGAAAATGCATTTGCTCTGAGAATAAGAAGTGTGCTTCATAAACAAAGCTTCTGTGCAGAATTCAGCTTTATGAAC------AAGTGGATGATTAATAATTTG--------ATAATCATGCATATTTATAGGTGACTATGTAATATGTTATAGCATCTTGACAATGCTGATTTCAAGAAAAACTATAATGCATTCATTATTTGTGAAAGAAAATGTGTTGACAATTTGGATTATTTGTTATAATTAACAAAGAATATTGTTGTGATTTTTGCAGGTGTAAAAATGTTTATGATACATTTTAATGTATATTACAAATGCAGAAATTAAAATATTGTTTCTACAAACTCAAAATTAAAGGTCTTTCTATCAATAACTGTTTTTAAAATATGAAAATTGCATGCATTTCATACCTTCTATGAATTTTTATATTTCACTTTTTTTATTGTTATTTATCATTTTCCTTAAAATTTGAATTATAACCATTCCCATTATTAAATATAATAGTGCAGTCATAATAAATTAAAAAACAAATAAAAT
Nroanensis_RoanHighBluff_N762 --------------------------------------------------CTATTTTTTTTACTTCTTTCAAAGGCAGTGTCTAGAGGCAATCTATGTAATCTAACTTGATATATAATTTAAACTCATAAAAATGTCGCAGTTGGAAGTAATATTTCCCTGCGTAAAATAAACTTAAATTTTAAACAACTAATGATAATTTTCTGTTTCATGTTTGGGTGTTTATTATAGTTATAATTTTTAACCAAGGATTAAATTATATGATATTGTATAATATTGAGATTGATAATAAAGGTTTTAGTTATTTTTATACATTAATTTAAAATTATCAATCACTTGAAGGTTAATAATTTTACATTATTGGATGGAAATAAATATAAGCATTCCAATAAAATTTAATAAGTATTTTATGCTATTATTCAATATATAATTAATAACTATTTCATATGATTAAAAACTCCATAATTTATATGAAAACAAAAAAAAATTGCTGAAAAAGCATGCAATATGGATGATGAAGGGAAAAGAAAATCAGGTATATCAAGGTAAAAAAAATATCTTATAACTTAAATTGCTTGAAATAAGGTAGTATTTGAGAAAAACATGTTCAGTTTTGTAAACATGAGAACAATTGACATACCTTCAGTTCCTTTTTCTATGGAATGCATGAGGAAAAATCTCTTTTAAATGTATTGGAATGTTTTCTGAGCTTTTAAAGCGGATCGCAATAAGCTAAAAAGTGCACAACTCAGTAAAAGGTAGAAGTACAAACAAGATACTAAGTTTTAAGATAGAAGAATGCAGAGAGAAAATGCATTTGCTCTGAGAATAAGAAGTGTGCTTCATAAACAAAGCTTCTGTGCAGAATTCAGCTTTATGAAG------AAGTGGATGATTAATAATTTG--------ATAATCATGCATATTTATAGGTGACTATGTAATATGTTATAGCATCTTGACAATGCTGATTTCAAGAAAAACTATAATGCATTCATTATTTGTGAAAGTAAATGTGTTGACAATTTGGATTATTTGTTTAAATTAACAAAAAATATTGTTGTGATTTTTGCAGGTGCAAAAATGTTTATGATACATTTTAATGTATATTACAAATGCAGAAATTAAAATATTGTTTCTACAAACTCAAAATTAAAGATCTTTCTATCAATAACTGTTTTTAAAATATGAAAAATGCATGCATTTCATACATTCTATAAATTTTTATATTTCACTTTTTTTATTGTTATTTATCATTTTCCTTAAAATTTGAATTATAACCATTCCCATTATTAAATATAATAGTGCAGTCATTATAAATTTAAAAACAAATAAAAT
Nsheari_BaldRiver_N1168 AATCTGATAAATAATAAATAGAAAACAAAGTTAACATATTTTGTCCAATATGATTTTTTCTAGTTCTTTCAAAGACTGTGTCTAGAAGCCCTCTACGTAATCTAACTGGATATATAATTTAAAATTATAAAAATGTCGCAGTTGGAAGTAATATTTCCCTGCATAAAATAAGCTTAAATTTTAAATAACTAATGATGATTTTTTGCTTCATGTTTGGATGTTTTTTACATTTAAAATTTTAAACCAAGGATTAAATTATATGATATTGTATAATATTGAGATTGATAATAAAGGTTTTAGTTATTTTTATATATTAATTTAAAATTATCACTCGCTTGAAGGTTAATAATTTTACATTATTGGATGGAAATAAATATAAGCATTCCAATAAAATTTAATATGTATTATATGCTATTATTCAATATATAATTAATAAATATTTCATATGATTAAAAACTCTATAATTTATATGAAAACAAAAAAAAATTGCTGAAAAAGCATGCAATATGGATGAAGAAGGAAAATGAAATTCAGGTATATCAAGGTAAAAAAAAAATCTTATAACTTAAAATGCTTGAAATAAGATAGTATTTGAGAAAAACATGTTCAGTTTTGTAAACATGAGAACAATTGACATACCTTCAGTTCCTTTTTCTATGGAATGCATGAGGAAAAATCTCTTTTAAATGTATTGGAATGTTTTCTGAGCTTTTAAAGCGGATCGCAATAAGCTAAAAAGTGCACAACTCAGTAAAAGGTAGAAGTACAAACAAGATACTAAGTTTTAAGAAAGAAGAATGTTGAGAGAAAATGCATTTGCTCTGAGAATAAGAAGTGTGCTTCATAAACAAAGCTTCTGTGCAGAATTCAGCTTCACGAAGAAAAGAAAGTGAATGATTAATAATTTG----ATAGATAATCATGCATATTTATAGGTGACTATATAATATGTTATAGCATCTTGAAAATGCTGATTTCAAG--------------------------------------------------------------------------------------------------------------------------------AAATTACAAATGTAAAAAT-------TTGTTTCTACAAACTCAAAATTAAAGGTCTTTCTATCAGTAACTGCT--------ATGAAAAATGCATGTATTTCATACCTTCTATGAATTAATATTTTTCAGTTTTTTTTTTTTCACACATCATTTTCTTTAAAATTTAAATTATAACCATTCCCGTTATTAAATATAATAGTGCATTCATAATGAATTTAAAAGCAAATAAAAT
Nsheari_Cohutta_N826 AATCTGATGAATAATAAATAGAAAACAAAGTTAACATATTTTGTCCAATATGATTTTTTTTAGTTCTTTCAAAGACTGTGTCTAGAAGCCCTCTACGTAATCTAACTTGATATATAATTTAAAATTATAAAAATGTCGCAGTTGGAAGTAATATTTCCCTGCATAAAATAAGCTTAAATTTTAAATAACTAATGATGATTTTTTGCTTCATGTTTGGATATTTTTTACATTTAAAATTTTAAACCAAGGATTAAATTATATGATATTGTATAATATTGAGATTGATAATAAAGGTTTTAGTTATTTTTATATATTAATTTAAAATTATCAATCGCTTGAAGGTTAATAATTTTACATTATTGGATGGAAATAGATATAAGCATTCCAATAAAATTTAATATGTATTATATGCTATTATTCAATATATAATTAATAAATATTTCATATGATTGAAAACTCTATAATTTATATGAAAACAAAAAAAAATTGCTGAAAAAGCATGCAATATGGATGAAGAAGGAAAATGAAAATAAGGTATATCAAGGT-AAAAAAATATCTTATAACTTAAAATGCTTGAAATAAGGTAGTATTTGAGAAAAACATGTTCAGTTTTGTAAACATGAGAACAATTGACATACCTTCAGTTCCTTTTTCTATGGAATGCATGAGGAAAAATCTCTTTTAAATGTATTGGAATGTTTTCTGAGCTTTTAAAGCGGATCGCAATAAGCTAAAAAGTGCACAACTCAGTAAAAGGTAGAAGTACAAACAAGATACTAAGTTTTAAGAAAGAAGAATGTTGAGAGAAAATGCATTTGCTCTGAGAATAAGAAGTGTGCTTCATAAACAAAGCTTCTGTGCAGAATTCAGCTTCACGAAGAAAAGAAAGTGAATGATTAATAATTTG----ATAGATAATCATGCATATTTATAGGTGACTATATAATATGTTATAGCATCTTGAAAATGCTGATTTCAAG--------------------------------------------------------------------------------------------------------------------------------AAATTACAAATGTAAAAAT-------TTGTTTCTACAAACTCAAAATTAAAGGTCTTTCTATCAGTAACTGCT--------ATGAAAAATGCATGTATTTCATACTTTCTATGAATTAATATTTTTCAGTTTTTTTTTTTTCATACATCATTTTCTTTAAAATTTAAATTATAACCATTCCCGTTATTAAATATAATAGTGCATTCATAATGAATTTAAAAGCAAATAAAAT
Nsheari_JoyceKilmer_N092 ------------------------------------------------------------------------------------------------------------------TAATTTAAAATTATAAAAATGTCGCAGTTGGAAGTAATATTTCCCTGCATAAAATAAGCTTAAATTTTAAATAACTAATGATGATTTTTTGCTTCATGTTTGGATGTTTTTTACATTTAAAATTTTAAACCAAGGATTAAATTATATGATATTGTATAATATTGAGATTGATAATAAAGGTTTTAGTTATTTTTATATATTAATTTAAAATTATCAATCACTTGAAGGTTAATAATTTTACATTATTGGATGGAAATAAATATAAGCATTCCAATAAAATTTAATATGTATTATATGCTATTATTCAATATATAATTAATAAATATTTCATATGATTAAAAACTCTATAATTTATATGAAAACAAAAAAAAATTGCTGAAAAAGCATGCAATATGGATGAAGAAGGAAAATGAAAATCAGGTATATCAAGGTAAAAAAAATATCTTATAACTTAAAATGCTTGAAATAAGGTAGTATTTGAGAAAAACATGTTCAGTTTTGTAAACATGAGAACAATTGACATACCTTCAGTTCCTTTTTCTATGGAATGCATGAGGAAAAATCTCTTTTAAATGTATTGGAATGTTTTCTGAGCTTTTAAAGCGGATCGCAATAAGCTAAAAAGTGCACAACTCAGTAAAAGGTAGAAGTACAAACAAGATACTAAGTTTTAAGAAAGAAGAATGTTGAGAGAAAATGCATTTGCTCTGAGAATAAGAAGTGTGCTTCATAAACAAAGCTTCTGTGCAGAATTCAGCTTCACGAAGAAAAGAAAGTGAATGATTAATAATTTG----ATAGATAATCATGCATATTTATAGGTGACTATATAATATGTTATAGCATCTTGAAAATGCTGATTTCAAG--------------------------------------------------------------------------------------------------------------------------------AAATTACAAATGTAAAAAT-------TTGTTTCTACAAAGTCAAAATTAAAGGTCTTTCTATCAGTAACTGCT--------ATGAAAAATGCATGTATTTCATACTTTCTATGAATGAATATTTTTCAGTTTTTTTTTTTTCACACATCATTTTCTTTAAAATTTAAATTATAACCATTCCCGTTATTAAATATAATAGTGCATTCATAATGAATTTAAAAGCAAATAAAAT
Nsilvanus_Elijay_N395 AATTTGATAAATAATAAATAGAAAACACAGTTAACATATTTTGTCCAATATAATTTTTTAAACTTTTTTCAAAGGCAATGTCTAGAGGTC--CTACGTAATCTAACTTGATACATAATTTAAACTCACAAAAACGCTGCAGTTGTAAGTAATATTTCCCTGCATAAAATAAGCATAAATTTTAAACAACTAATGATAACTTTCTGTTTCATGTTTGGGTGTTTATTATAGTTATAATTTTTAACCCAGGATTAAATTATATGATATTATATAATATTGAGATTGATAATAAAGGTTTTAGTTATTTTTATATATTAATTCAAAATTATTAATCACTTGAATGTTAATAATTTTACATTATTGGATGGAAATAAATATAAGCATTCCAATAAAATTTAATAAGTATTATATGCTATTATTCAATATATAATTAATAATTATTTCATACGAATAAAAACTCTATAATTTAAATA---------AAAAATTGCCGAAAAAGCATGCAATATGGATAAAGAAGGGAAATGAAA---------AT---------------ATCTTATAACTTAAATTGCTTGAAATAAGGTAGCATTTGAGAAAAACATGTTCAGTTTTGTAAACATGAGAACAATTGACATACCTTCAGTTCCTTTTTCTATGGAATGCATGAGGAAAAATCTCTTTTAAATGTATTGGAATGTTTTCTGAGCTTTTAAAGCGGATCGCAATAAGCTAAAAAGTGCACAACTCAGTAAAAGGTAGAAGTACAAACAAGATACTAAGTTTTAAGAGAGAAGAATGGTGAGAGAAAATGCATTTGCTCTGAGAATAAGAGTTGTGCTTCATAAACAAAGCTTGTGTGCAGAATTCAGCTTTATGAAGAAAAGAAAGTAGATGATTAATAATTTGATATATATATAATCATGCATATTTATAGGTGACTATGTAATATGTTATAGCATCTTGAAAATGCTGATTTCTAGAAAAACTATAATGCATTCATTATTTGCAAAAGAAAATATGTTGACAATTTGAATTATTTGTTTAAATTAACAAAAAATATTGATGTAATTTTTGCAGGTGCAAACATGTTTATG-TGCATTTTAATGGAAATTACAAATATCGAAATTAAAATATTGTTTCTACAAACTCAAAATTAAAGGTCTTTCTGTCAATAACTGTTTTTAAAATATGAAAAATGCATGCATTTCATACCTTCTATGAATTTTTATATTTCACTTTTTTTGTTGTTATTTATCATTTTCCTTAAAATTTGAATTTTAACCATTCCCATTAT---------------------------------------------
Nsilvanus_GermanyCove_N1017 AATCTGATAAATAATAAATAGAAAACAAAGTTAACATATTTTGTTAAATACTATTTTTTTTACTTCTTTCAAAGGCAGTGTCTAGAGGTC--CTACATAGTCTAACTTGATATATAATTTAAACTCAT-AAAATGTCGCAGTTGGAAGTAATATTTCCCTGCATAAAATAAACTTAAATTTTAAACAACTAATGATAATTTTCTGTTTCATGTTTGGGTGTTTATTATAGTTATAATTCTTAAACAAGGATTAAATTATATGATATTGTATAATATTGAGATTGATAATAAAGGTTTTAGTTATTTTTATATATTAATTTAAAATTATCAATCACTTGAAGGTTAATAATTTTACATTATTGGATGGAAATAAATATAAGCAATCCAATAAAATTTAATAAGTATTATATGCTATTATTCAATATATAATTAATAATTATTTCATATGATTAAAAACTCCATAATTTATATGAAAA-----AAAAATTGCCGAAAAAGCATGCAATATGGATGAAGATGGGAAATGAAAATCAGGTATATCAAGGTAAAAAAAATATCTTATAACTTAAATTGCTTGAAATAAGGTAGCATTTGAGAAAAACATGTTCAGTTTTGTAAACATGAGAACAATTGACATACCTTCAGTTCCTTTTTCTATGGAATGCATGAGGAAAAATCTCTTTTAAATGTATTGGAATGTTTTCTGAGCTTTTAAAGCGGATCGCAATAAGCTAAAAAGTGCACAACTCAGTAAAAGGTAGAAGTACAAACAAGATACTAAGTTTTAAGAAAGAAGAATGGTGAGAGAAAATGCATTTGCTCTGAGAATAAGAAGTGTGCTTCATAAACAAAGCTTCTGTGCAGAATTCAGCTTTATGAAGAAAAGAAAATGGATGATTAATAATTTGATATATATATA---ATATATATATATATATATATATAT------------------------------------------------------------------------------------------------------------------------------------------------------------------------------------------------------------------------------------------------------------------------------------------------------------------------------------------------------------------------------------------------------------
Nsilvanus_HeboMtn_N1029 --------------------------------------TTTTGTTAAATACTATTTTTTTTACTTCTTTCAAAGGCAGTGTCTAGAGGTC--CTACATAGTCTAACTTGATATATAATTTAAACTCAT-AAAATGTCGCAGTTGGAAGTAATATTTCCCTGCATAAAATAAACTTAAATTTTAAACAACTAATGATAATTTTCTGTTTCATGTTTGGGTGTTTATTATAGTTATAATTTTTAAACAAGGATTAAATTATATGATATTGTATAATATTGAGATTGATAATAAAGGTTTTAGTTATTTTTATATATTAATTTAAAATTATCAATCACTTGAAGGTTAATAATTTTACATTATTGGATGGAAATAAATATAAGCATTCCAATAAAATTTAATAAGTATTATATGCTATTATTCAATATATAATTAATAATTATTTCATATGAATAAAAACTCCATAATTTATATGAAAA-----AAAAATTGCCGAAAAAGCATGCAATATGGATAAAGAAGGGAAATGAAAATCAGGTATATCAAGGTAAAAAAAATATCTTATAACTTAAATTGCTTGAAATAAGGTAGTATTTGAGAAAAACATGTTCAGTTTTGTAAACATGAGAACAATTGACATACCTTCAGTTCCTTTTTCTATGGAATGCATGAGGAAAAATCTCTTTTAAATGTATTGGAATGTTTTCTGAGCTTTTAAAGCGGATCGCAATAAGCTAAAAAGTGCACAACTCAGTAAAAGGTAGAAGTACAAACAAGATACTAAGTTTTAAGAAAGAAGAATGGTGAGAGAAAATGCATTTGCTCTGAGAATAAGAAGTGTGCTTCATAAACAAAGCTTGTGTGCAGAATTCAGCTTTATGAAGAAAAGAAAATGGATGATTAATAATTTGATATATATATA---ATATATATATATAT----------------------------------------------------------------------------------------------------------------------------------------------------------------------------------------------------------------------------------------------------------------------------------------------------------------------------------------------------------------------------------------------------------------------
Nstupkai_BlowholeWOS_N285 -----------------------------------------------------------------------------------------------------CTAACTTGATATATAATTTAAAATTATAAAAATGTCGCAGTTGGAAGTAATATTTCCCTGC-------AAGCCTAAATTTTAAATAACTAATGATGATTTTTTGCTTCATGTTTGGATGGTTTTTACATTTAAAATTTTAAACCAAGGATTAAATTATATG----------ATATTGAGATTGATAATAAAGGTTTTAGTTATTTTTATATATTAATTTAAAATTATCAATCACTTGAAGGTTAATAATTTTACATTATTGGATGGAAATAAATATAAGCATTCCAATAAAATTTAATAAGTATTATATGCTATTATTCAATATATAATTAATAATTATTTCATATGATTAAAAACTCCATAATTTATGTGAAAACAAAAAAAAATTGCTGAAAAAGCATGCAATATGGATGAAGAAGGAAAATGAAAATCACGTATATCAAGGTAAGAAAAATATCTTATAACTTAAAATGCTTGAAATAAGGTAGTATTTGAGAAAAACATGTTCAGTTTTGTAAACATGAGAACAATTGACATACCTTCAGTTCCTTTTTCTATGGAATGCATGAGGAAAAATCTCTTTTAAATGTATTGGAATGTTTTCTGAGCTTTTAAAGCGGATCGCAATAAGCTAAAAAGTGCACAACTCAGTAAAAGGTAGAAGTACAAACAAGATACTAAGTTTTAAGAAAGAAGAATGTTGAGAGAAAATGCATTTGCTCTGAGAATAAGAAGTGTGCTTCATAAACAAAGCTTCTGTGCAGAATTCAGCTTTATGAAGAAAAGAAAGTGGATGATTAATAATTTGATATATAAATAATCATGCATATTTATAGGTGAGTATATAATATGTTATAGCATCTTGAAAATGCTGATTTCCAGGAAAACTATAATGCATTCATTATTTGTGAAAAAAAATGTGTTGACAATTTGGATTATTTGTTTAAATTAACAAAAAATATTGCTGTGATTTTTGCAGGTGCAAAAATGATTATGATACATTTTAATGGAAATTACAAATGTAAAAAT-------TTGTTTCTACAAACTCAAAATTAAAGGTCTTTCTATCAGTAACTGCT--------ATGAAAAATGCATGTATTTCATACTTTCTATGAATTCATATTTTTCAGTGTTTTTTTTTTCACACATCATTTTCTTTAAAATTTAAATTATAACCATTCCCATTATTAAATATAATAGTGCATT---------------------------
Nstupkai_Blowing_N356 --------------------------------------------------------------------------------------------------------------------------------------GTCGCAGTTGGAAGTAATATTTCCCTGCATAAAATAAGCCTAAATTTTAAATAACTAATGATGATTTTTTGCTTCATGTTTGGATGTTTTTTACATTTAAAATTTTAAACCAAGGATTAAATTATATGATATTGTATGATATTGAGATTGATAATAAAGGTTTTAGTTATTTTTATATATTAATTTAAAATTATCAATCACTTGAAGGTTAATAATTTTACATTATTGGATGGAAATAAATATAAGCATTCCAATAAAATTTAATAAGTATTATATGCTATTATTCAATATATAATTAATAATTATTTCATATGATTAAAAACTCCATAATTTATGTGAAAACAAAAAAAAATTGCTGAAAAAGCATGCAATATGGATGAAGAAGGAAAATGAAAATCACGTATATCAAGGTAAAAAAAATATCTTATAACTTAAAATTCTTGAAATAAGGTAGTATTTGAGAAAAACATGTTCAGTTTTGTAAACATGAGAACAATTGACATACCTTCAGTTCCTTTTTCTATGGAATGCATGAGGAAAAATCTCTTTTAAATGTATTGGAATGTTTTCTGAGCTTTTAAAGCGGATCGCAATAAGCTAAAAAGTGCACAACTCAGTAAAAGGTAGAAGTACAAACAAGATACTAAGTTTTAAGAAAGAAGAATGTTGAGAGAAAATGCATTTGCTCTGAGAATAAGAAGTGTGCTTCATAAACAAAGCTTCTGTGCAGAATTCAGCTTTATGAAGAAAAGAAAGTGGATGATTAATAATTTGATATATAAATAATCATGCATATTTATAGGTGAGTATATAATATGTTATAGCATCTTGAAAATGCTGATTTCAAGGAAAACTATAATGCATTCATTATTTGTGGAAAAAAATGTGTTGACAATTTGGATTATTTGTTTAAATTAACAAAAAATATTGCTGTGATTTTTGCAGGTGCAAAAATGATTATGATACATTTTAATGGAAATTACAAATGCAAAAAT-------TTGTTTCTACAAACTCAAAATTAAAGGTCTTTCTATCAGTAACTGCT--------ATAAAAAATGCATGTATTTCATACCTTCTATGAATTAATATTTTTCAGTTTTTTTTTTTTCACACAT------------------------------------------------------------------------------------
Nstupkai_LittleRiver_N293 AATCTGATAAATAATAAATAGAAAACAAAGTTAACATATTTTGTCCAATATGATTTTTTTTACTTCTTTCAAAGACTCTGTCTAGAGGCCCTCTACGTAATCTAACTTGATATATAATTTAAAATTATAAAAATGTCGCAGTTGGAAGTAATATTTCCCTGCATAAAATAAGCTTAAATTTTAAATAACTAATGATGATTTTTTGATTCATGTTTGGATGTTTTTTACATTTAAAATTTTAAACCAAGGATTAAATTATATGGTATTGTATAATATTGAGATTGATAATAAAGGTTTTAGTTATTTTTATATATTAATTTAAAATTATCAATCACTTGAAGGTTAATAATTTTACATTATTGGATGGAAATAAATATAAGCATTCCAATAAAATTTAATAAGTATTATATGCTATTATTCAATATATAATTAATAATTATTTCATATGATTAAAAACTCCATAATTTATGTGAAAACAAAAAAAAATTGCTGAAAAAGCATGCAATATGGATGAAGAAGGAAAATGAAAATCACGTATATCAAGGTAAAAAAAATATCTTATAACTTAAAATGCTTGAAATAAGGTAGTATTTGAGAAAAACATGTTCAGTTTTGTAAACATGAGAACAATTGACATACCTTCAGTTCCTTTTTCTATGGAATGCATGAGGAAAAATCTCTTTTAAATGTATTGGAATGTTTTCTGAGCTTTTAAAGCGGATCGCAATAAGCTAAAAAGTGCACAACTCAGTAAAAGGTAGAAGTACAAACAAGATACTAAGTTTTAAGAAAGAAGAATGTTGAGAGAAAATGCATTTGCTCTGAGAATAAGAAGTGTGCTTCATAAACAAAGCTTCTGTGCAGAATTCAGCTTTATGAAGAAAAGAAACTGGATGATTAATAATTTGATATATAAATAATCATGCATATTTATAGGTGCGTATATAATATGTTATAGCATCTTGAAAATGCTGATTTCAAGGAAAACTATAATGCATTCATTATTTATGAAAAAAAATGTGTTGACAATTTGGATTATTTGTTTAAATTAACAAAAAATATTGCTGTGATTTTTGCAGGTGCAAAAATGATTATGATACATTTTAATGGAAATTACAAATGTAAAAAT-------TTGTTTCTACAAACTCAAAATTAAAGGTCTTTCTATCAGTAACTGCT--------ATGAAAAATGCATGTATTTCATACCTTCTATGAATTAATATTTTTCAGTTTTTTTTTTTTCACACATCATTTTCTTTAAAATTTAAATTATAACCATTCCCATTATTAAATATAATAGT--------------------------------
Nstygius_ObeLee_N0656 ---------------------------------------------------------------------------------------------------------------------------------------------------------------------------------------------TAATGATAATTTTCTGTTTCATATTTGGGTGTTTCTTAGAGATAAAATGTTTAACCAAGCATTAAATTATATGATATTGAATAATAT------TGATAATAAAGGTTTTGGGTATTTTTATATATTAATTTAAAATTAACAATCATTTGAAGGTTAATAACTTTACATTATTGGATGAAAATAAATATAACCATTCCAATAAAATTTAATAAGTAGTATATGCTATTATTCAATATATAAATAATAACTATTTTACATGATTAAAAACTTCATAATTTAGATAATAATAAATATAAATTGCTGAAAATGCATGCAATATGGACAAAGAAGGGACATGAAAATCAGGTATATCAAGGT---AAAAATATCT-------TAAAATGCTTGAAATAAGGTAGTATTTGAGAAAAACATGTTCAGTTTTGTAAACATGAGAACAATTGACATACCTTCAGTTCCTTTTTCTATGGAATGCATGAGGAAAAATCTCTTTTAAATGTATTGGAATGTTTTCTGAGCTTTTAAAGCGGATCGCAATAAGCTAAAAAGTGCACAACTCAGTAAAAGGTAGAAGACAAAACAAGATACTAAGTTTTGAAAGAAGAAAATGTTGGAAAAAAATGCATTTGCTCTGAGAATAAGAAGTGTGCTTCATAAACAAAGCTTGTGTGCAATATTCAGCTTTATGAAGAAAAGAAAGTGGATGGTTAATAATTTG----ATAGCTAATCATGCATATTTAC-GATGACTATATAATATGTTAGGACATCTTAAAACTGCTGATTTCAAGAAAAACTATAACGAATGCATTATTGTCGAAAGAAAATATGTCGACAATTTGGATTATTTGTTTAAATTAACAAAAAATATTAATGTGATTTTTGCAGGTGAAAAT------ATGTTACATTTTAATAGAAATTACAAATGTAGAAATTAAAATATTGTTTCTACAAACACAAAATTAAAGGTCTTTCTATAAGTAACTGTTTTTAAAATATGAAAAATGCATGCATTTTATATATGATATGGATTTATATTTTTCACTTTTTTCATTGTTATTTACCATTTTCTTTAAAATTTGAATTAAAACCATTCCCATTATTAAATATAATACTATATTTGTGGCAATCTAAA-------------
Nstygius_RavenB_N1022 --------------------------------------------------------------------------------------------------------------TATATAATTAAAACTCATAAAAATGTTGCAGTTGGAAGTAATATTTCACTGCATAAAATAAGCTTAAATATTAAATAACTAATGATAATTTTCTGTTTCATATTTGGGTGTTTCTTAGAGATAAAATGTTTAACCAAGCATTAAATTATATGATATTGAATAATAT------TGATAATAAAGGTTTCGGTTATTTTTATATATTAATTTAAAATTAACAATCATTTAAAGGTTAATAACTTTACATTATTGGATGAAAATAAATATAACCATTCCAATAAAATTTAATAAGTAGTATATGCTATTATTTAATTTATAAATAATAACTATTTTACATGATTAAAAACTTCATAATTTAGATAATAATAAATATAAATTGCTGAAAATGCATGCAATATGGACAAAGAAGGGACATGAAAATCAGGTATATGAAGGT---AAAAATATCT-------TAAAATGCTTGAAATAAGGTAGTATTTGAGAAAAACATGTTCAGTTTTGTAAACATGAGAACAATTGACATACCTTCAGTTCCTTTTTCTATGGAATGCATGAGGAAAAATCTCTTTTAAATGTATTGGAATGTTTTCTGAGCTTTTAAAGCGGATCGCAATAAGCTAAAAAGTGCACAACTCAGTAAAAGGTAGAAGATAAAACAAGATACTAAGTTTTGAAAGAAGAAAATGTTGGAAAAAAATGCATTTGCTCTGAGAATAAGAAATGTGCTTCATAAACAAAGCTTGTGTGCAATATTCAGCTTTATGAAGAAAAGAAAGTGGATGGTTAATAATTTG----ATAGCTAATCATGCATATTTAC-GATGACTATATAATATGTTAGGACATCTTAAAACTGCCGATTTCAAGAAAAACTGTAACGAATGCATTATTGTCGAAAGAAAATATGTCGACAATTTGGATTATTTGTTTAAATTAACAAAAAATATTAATGTGATTTTTGCAGGAGAAAAT------ATGTTACATTTTAATAGAAATTACAAATGTAGAAATTAAAATATTGTTTCTACAAACACAAAATTAAAGGTCTTTCTATAAGTAACAGTTTTTAAAATATGAAAAATGCATGCATTTTATATATTATATGAATTTATATTTTTCACTTTTTCCATTGTTATTTACCATTTT-TTTAAAATTTGAATTAAAACCATTCCCATTATTAAATACAA------------------------------------
Ntempletoni_BaldMtns_N950 --------------------------------------------------------TTTTTACTTCTTTCAAAGGCAGTGTCTAGAGACTATCTATGTAATCTAACTTGATATATAATTTAAACTCATAAAAATGTCGCAGTTGGAAGTAATATTTCCCTGCATAAAATAAACTTAAATTTTAAACAACTAATGATAATTTTCCGTTTCATGTTTGAGTGTTTATTATAGTTATAATTTTTAACCAAAGATTAAATTATATGATATTGTATAATATTGAGATTGATAATAAAGGTTTTATTCATTTTTATATATTAATTTAAAATTATCAATCACTTGCAGGTTAATAATTTTACATTATTGGATGAAAATAAATGTAAGCATTCCAATAAAATTTAATAAGTATTATATGCTATTATTCAATATATAATTAATAATTATTTAATATGATTAAAAACTCCATAATTTATATGAAAACAAAAAAAAATTGCTGATAAAGCATGCAATATGGATGAAGAAGGAAAATGAAAATCAGGTATATCAAGGT-AAAAAAATATCTTATAACTTAAAATGCTTGAAATAAGGTAGTATTTGAGAAAAACATGTTCAGTTTTGTAAACATGAGAACAATTGACATACCTTCAGTTCCTTTTTCTATGGATTGCATGAGGAAAAATCTCTTTTAAATGTATTGGAATGTTTTCTGAGCTTTTAAAGCGGATCGCAATAAGCTAAAAAGTGCACAACTCAGTAAAAGGTAGAAGTACAAACAAGATACTAAGTTTTAAGAAAGAAGAACGGTGAAAGAAAATGTATTTGCTCTGAGAATAAGAAGTGTGCTTCACAAACAAAGCTTCTGTGCAGAATTCAGCTTTATGAAGAAAAGAAAGTGGATGATTAATAATTTGATATATATATAATCATGCATATTTATAGGTGACTATGTAATATGTTATAGCATCTTGAAAATGCTGATTTCAAGAAAAACTATAATGCATTCATTATTTGAGAAAGAAAATATGTTGACAATTTGGA----TTGATTAAAT-----------------------------------------------------------------------------------------------------------------------------------------------------------------------------------------------------------------------------------------------------------------------------------------------------
Ntempletoni_ClarksCreek_N945 AATCTGATAAATAATAAATAGAAAACAAAGTTAACATATTTTGTCAAATACTATTTTTTTTACTTCTTTCAAAGGCAGTGTCTAGAGGCTATCTATGTAATCTAACTTGATATATAATTTAAACTCATAAAAATGTCGCAGTTGGAAGTAATATTTCCCTGCATAAAATAAACTTAAATTTTAAACAACTAATGATAATTTTCTGTTTCATGTTTGGGTGTTTATTATAGTTATAATTTTTAACCAATGATTAAATTATATGATATTGTATAATATTCAGATTGATAATAAAGGTTTTATTTATTTTTATATATTAATTTAAAATTATCAATCACTTGAAGGTTAATAATTTTATATTATTGGATGGAAATAAATATAAGCATTCCAATAAAATTTAATAAGTATTATATGCTATTATTCAATATATAATTAATAATTATTTAATATGATTAAAAACTCCATAATTTATATGAAAACAAAAAAAAATTGCTGATAAAGCATGCAGTATGGATGAAGAAGGAAAATGAAAATCAGGTATATCAAGGT-AAAAAAATATCTTATAACTTAAAATGCTTGAAATAAGGTAGTATTTGAGAAAAACATGTTCAGTTTTGTAAACATGAGAACAATTGACATACCTTCAGTTCCTTTTTCTATGGATTGCATGAGGAAAAATCTCTTTTAAATGTATTGGAATGTTTTCTGAGCTTTTAAAGCGGATCGCAATAAGCTAAAAAGTGCACAACTCAGTAAAAGGTAGAAGTACAAACAAGATACTAAGTTTTAAGAAAGAAGAATGGTGAAAGAAAATGTATTTGCTCTGAGAATAAGAAGTGCGCTTCATAAACAAAGCATCTGTGCAGAATTCAGCTTTATGAAGAAAAGAAAGTGGATGATAAATAATTTGATATATATATAATCATGCATATTTATAGGTGACTATGTAATATGTTATAGCATCTTGAAAATGCTGATTTCAAGAAAAACTAAAATGCATTCATTATTTGCGAAAGAAAATATGTTGACACTTTGGA----TTGTTTAAATTAACAAAAAATATTGCTGTTTTTTTTGCAGGCGCAAAAATGTTTATGATACATTTTAATGGAAATTACAAATGAAGAAAATAAAATATTGTTTCTACAAAGTCAAAATTAAAGGTCTTTCCATCAGTAACTGTTTTTAAAATATGAAAAATGCATGTATTTTATATCTTCTATGAATTTATATATTTCACTTTTTTTGTTG--------------------------------------------------------------------------------------------
Ntempletoni_ScronceCreekRd_N1223 ----------------------AAACAAAGTTAACATATTTTGTCAAATACTATTTTTTTTACTTCTTTCAAAGGCAGTGTCTAGAGGCTATCTATGTAATCTAACTTGATATATAATTTAAACTCATAAAAATGTCGCAGTTGGAAGTAATATTTCCCTGCATAAAATAAACTTAAATTTTAAACAATTAATGATAATTTTCTGTTTCATGTTTGGGTGTTTATTATAGTTATAATTTTTAACCAAGGATTAAATTATATGATATTGTATAATATTGAGATTGATAATAAAGGTTTTATTTATTTTTATATATTAATTTAAAATTATCAATCACTTGCAGGTTAATAATTTTACATTATTGGATGAAAATAAATATAAGCATTCCAATAAAATTTAAAAAGTATTATATGCTATTATTCAATATATAATTAATAATTATTTAATATGATTAAAAACTCCATAATTTATATGAAAACGAAAAAAAATTGCTGAAAAAGCATGCAATATGGATGAAGAAGGAAAATGAAAATCAGGTATATCAAGGTAAAAAAAAAATCTTATGACTTAAAATGCTTGAAATAAGGTAGTATTTGAGAAAAACATGTTCAGTTTTGTAAACATGAGAACAATTGACATACCTTCAGTTCCTTTTTCTATGGATTGCATGAGGAAAAATCTCTTTTAAATGTATTGGAATGTTTTCTGAGCTTTTAAAGCGGATCGCAATAAGCTAAAAAGTGCACAACTCAGTAAAAGGTAGAAGTACAAACAAGATACTAAGTTTTAAGAAAGAAGAATGGTGAAAGAAAATGCATTTGCTCTGAGAATAAGAAGTGTGCTTCTTAAACAAAGCTTCTGTGCAGAATTGAGCTTCATGAAGAAAAGAAAGTGGATGATTAATAATTTGATATATATATAATCATGCATATTTATAGGTGACTATGTAATATGTTATAGCATCTTGAAAATGCTGATTTCAAGAAAAACTAAAATGCATTCATTATTTGCGAAAGAAAATATGTTGACAATTTGGA----TTGTTTAAATTAACAAAAAATATTGCTGTTTTTTTTGCAGGCGCAAAAATGTTTATGATACATTTTAATGGAAATTACAAATGAAGAAAATAAAATATTGTTTCTACAAAGTCAAAACTAAAGGTCTTTCCATCAGTAACTGTTTTTAAAATATGAATAATGCATGTATTTTATATCTTCTGTGAATTTATATATTTCACTTTTTTTGTTGTTATTTATCATTTTCCTTAAAATTTGAATTATAACCATTCCCATTATT--------------------------------------------
Ntennessensis_IndianCave_N052 AGGCAGATAAA-------------------TTAGTTTATGTCATCCAAAGC---------GGGTCAATTTAAAAATAATATTTAAAACCTATCTATGTAATCTAACTTGATATATAATTTAAACTCATAAAAATGTCGCAGTTGGAAGTAATATTTCCCTGCATAAAATAAACTTAAATTTTAAACAACTAATGATAATTTTCTGTTTCATGTTTGGATGTTTATTATAGTTATAATTTTTAACCAAGGATTAAATTATATGATATTGTATAATATTGAGATTGATAATAAAGGTTTTAGTTATTTTTATACATTAATTTAAAATTATCAATCACTTGAAGGTTAATAATTTTACATTATTGGATGGAAATAAATATAAGCATTCCAATAAAATTTAATAAGTATTATATGCTATTATTCAATATATAATTAATAACTATTTCATATGATTAAAAACTCCATAATTTATATGAAAACAAAAAAAAATTGCTGAAAAAGCATGCAATATGGATGAAGAAGGGAAAAGAAAATCAGGTATATCAAGGTAAAAAAAATATCTTATAACTTAAATTGCTTGAAATAAGGTAGTATTTGAGAAAAACATGTTCAGTTTTGTAAACATGAGAACAATTGACATACCTTCAGTTCCTTTTTCTATGGAATGCATGAGGAAAAATCTCTTTTAAATGTATTGGAATGTTTTCTGAGCTTTTAAAGCGGATCGCAATAAGCTAAAAAGTGCACAACTCAGTAAAAGGTAGAAGTACAAAC-----ACTAAGTTTTAAGAGAGAAGAATGTAAAGAGAAAATGCATTTGCTCTGAGAATAAGAAGTGTGCTTCATAAACAAAGCTTCTGTGCAGAATTCAGCTTTATGAAGAAAAGAAAGTGGATGATTAATAATTTGATATATATATAATCATGCATATTTATAGGTGACTATGTAATATGTTATAGCATCTTGACAAT---GATTTCAAGAAAAACTATAATGCATTCATTATTTGTGAAAGAAAATGTGTTGATAATTTGGATTATTTGTTTAAATTAACAAAAAATATTGTTGTGATTTTTGCAGATGCAAAAATGTTTATGATACATTTTAATGTAAATTACAAATGCAGAAATTAAAATATTGCTTCTACAAACTCAAAATTAAAGGTCTTTCTATTAATAACTGTTTTTAAAATATGAAAAATGCATGCATTTCATACCTTCTATGAATTTTTATATTTCACTTTTTTTGTTGTTATTTATCATTTTCCTTAAAATTTGAATTATAACCATTCCCATTATTAAATATAACAGTGCAGTCATAATAAATTTAAAAGCAAATAAAAT
Ntennessensis_LittleStony_N645 ------------------------------------------------------------------------------------------------------------------------------------------------------------------------------------------------TGATAATTTTCTGTTTCATGTTTGGGTGTTTATTATAGTTATAATTTTTAACCAAGGATTAAATTATATGATATTGTATAATATTGAGATTGATAATAAAGGTTTTAGTTATTTTTATACATTAATTTAAAATTATCAATCACTTGAAGGTTAATAATTTTACATTATTGGATGGAAATAAATATAAGCATTCCAATAAAATTTAATAAGTTTTATATGCTATTATTCAATATATAATGAATAACTATTCCATATGATTAAAAACTACATAATTTATATGAAAACAAAAAAAAATTGCTGAAAAAGCATGCAATATGGATGAAGAAGGGAATAGAAAATCAGGTATATCAAGGTAAAAAATATATCTTATAACTTAAATTGCTTGAAATAAGGTAGTATTTGAGAAAAACATGTTCAGTTTTGTAAACATGAGAACAATTGACATACCTTCAGTTCCTTTTTCTATGGAATGCATGAGGAAAAATCTCTTTTAAATGTATTGGAATGTTTTCTGAGCTTTTAAAGCGGATCGCAATAAGCTAAAAAGTGCACAACTCAGTAAAAGGTAGAAGTACAAAC-----ACTAAGTTTTAAGAGAGAAGAATGTAAAGAGAAAATGCATTTGCTCTGAGAATAAGAAGTGTGCTTCATAAACAAAGCTTCTGTGCAGAATTCAGCTTTATGAAGAAAAGAAAGTGGATGATTAATAATTTGATATATATATAATCATGCATATTTATAGGTGACTATGTAATATGTTATAGCATCTTGACAATGCTGATTTCAAGAAAAACTATAATGCATTCATTATTTGTGAAAGAAAATGTGTTGACAATTTGGATTATTTGTTTAAATTAACAAAAAATATTGTTGTGATTTTTGCAGATGCAAAAATGTTTATGATACATTTTAATGTAAATTACAAATGCATAAATTAAAATATTGTTTCTACAAACTCAAAATTAAAGGTCTTTCTATTAATAACTGTTTTTAAAATATGAA--------------------------------------------------------------------------------------------------------------------------------------------------
Ntennessensis_Watauga_N1046 AGGCAGATAAA-------------------TTAGTTTATGTCATCCAAAGC---------GGGTCAATTTAAAAATAATATCTAAAACCTATCTATGTAATCTAACTTGATATATAATTTAAACTCATAAAAATGTCGCAGTTGGAAGTAATATTTCCCTGCATAAAATAAACTTAAATTTTAAACAACTAATGATAATTTTCTGTTTCATGTTTGGATGTTTATTATAGTTATAATTTTTAACCAAGGATTAAATTATATGATATTGTATAATATTGAGATTGATAATAAAGGTTTTAGTTATTTTTATACATTAATTTAAAATTATCAATCACTTGAAGTTTAATAATTTTACATTATTGGATGGAAATAAATATAAGCATTCCAATAAAATTTAATAAGTATTATATGCTATTATTCAATATATAATTAATAACTATTTCATATGATTAAAAACTCCATAATTTATATGAAAACAAAAAAAAATTGCTGAAAAAGCATGCAATATGGATGAAGAAGGGAATAGAAAATCAGGTATATCAAGGTAAAAAATATATCTTATAACTTAAATTGCTTGAAATAAGGTAGTATTTGAGAAAAACATGTTCAGTTTTGTAAACATGAGAACAATTGACATACCTTCAGTTCCTTTTTCTATGGAATGCATGAGGAAAAATCTCTTTTAAATGTATTGGAATGTTTTCTGAGCTTTTAAAGCGGATCGCAATAAGCTAAAAAGTGCACAACTCAGTAAAAGGTAGAAGTACAAAC-----ACTAAGTTTTAAGAGAGTAGAATGTAAAGAGAAAATGCATTTGCTCTGAGAATAAGAAGTGTGCTTCATAAACAAAGCTTCTGTGCAGAATTCAGCTTTATGAAGAAAAAAAAGTGGATGATTAATAATTTGATATATATATAATCATGCATATTTATAGGTGACTATGTAATATGTTATAGCATCTTGACAATGCTGATTTCAAGAAAAACTATAATGCATTCATTATTTGTGAAAGAAAATGTGTTGACAATTTGGATTATTTGTTTAAATTAACAAAAAATATTGTTGTGATTTTTGCAGGTGCAAAAATGTTTATGATACATTTTAATGTAAATTACAAATGCAGAAATTAAAATATTGTTTCTACAAACTCAAAATTAAAGGTCTTTCTATCAATAACTGTTTTTAAAATATGAAAAATGCATGCATTTCATACCTTCTATGAATTTTTATATTTCACTTTTTTTGTTGTTATTTATCATTTTCCTTAAAATTTG-ATTATAACCATTCCCATTATTAAATATAATAGTGCAGTAATAATAAATTTAAAAGCAAATAAAAT
