# Supplementary material for: ﻿New species in old mountains: integrative taxonomy reveals ten new species and extensive short-range endemism in Nesticus spiders (Araneae, Nesticidae) from the southern Appalachian Mountains
Source: Zookeys. 2023 Feb 3;1145:1–130. doi: 10.3897/zookeys.1145.96724 (PMC10208238; doi:10.3897/zookeys.1145.96724)
Supplement: Supplementary material 4 — Input alignments, analysis log files, and output tree files [file zookeys-1145-001_article-96724__-s004.zip › uce-2001752 (modified).phy]

 83 648
Nesticella_sp_GH1210 ------------------------------------------------------------------------------------------------------------------------------------------------------------------------------------------------------------------------------------------------------------------TGAAGAAGCGCGAGAAAGAACTGAGGCAGAGCCAGAGTGCCCGTCGAGCTTATTCAGTCGTTAGGAATCACTGTGATGTGACAAAGCTGCTTCAGCTGCGTGTCGTTCGGGAGTTTGGCCTCCCAGACAAGGTCATGGAAGTCCTCCACCGCACCTCCTACCAGTTCCTGGAGGAGTACGGGGCGGAGCATCACTCCTCTGCCAGCTCCGTCAC--------------------------------------------------------------------------------------------------------------------------------------------------------------------------------
Nesticus_Japan_G2153 TTGCGGAAAAACCTCTTTTACACCATTTTTACATTTTAAAATTTG---------------------AATGAAGTATATTTTCGCACCATTTTCTTTTTTAATGTTAAAATTTGTTTCATTTGGGATGGGGTTTTTTTAGGATATTCACTTTGTTGACG---ACTATACTTTGCCTACATTACCTTTGTGAATTAAAAGTTGTTT----ATTGTACCAGTCTTGTTTCCCTGACCCAGACGAGGTGACATTGCGACAAATGAAGAAGCGCGAGAAAGAACTGAGGCAGAGCCAGAGCGCCCGTCGAGCTTATTCAGTCGTTAGGAATCACTGTGATGTGACAAAGCTGCTTCAGCTGCGTGTCGTACGGGAGTTTGGCCTCCCGGACAAGGTCATGGAAGTCCTGCACCGCACCTCCTACCAGTTCCTGGAGGAGTATGGGGCGGAGCACCACTCCTCTGCCAGCTCAGTCACTCCGGGCCACCAAGCTCGATACTCTGGGGACCATTCTAGTCATATGTATGGACTGCCGAGAATGTACAAACCTTCTAGGCATCTCAGCTTAGAACTTGGAGAGGCTAGAGATGAGCCCCTCCAATCATCAAACCAGGTAAAGGGCTACCTTAACAAAGA-----ACCCAC------
Nesticus_nahaunus_Mexico_G2881 TTTTTAAATAAAATCATTCTTTCAATTTTTACATCTTAAAATTTTATAGCTTGTTAAGTCAAATACAATCAATAAAAAACTAGCAATGTTTTATTTGTAACTCTCATATTCTTTTCTGTTTTTTCTAGTTATTTTTCATGTCATTTTCTTCACTAATGTATCATATTATCTGTGTCTAGGGGATATCTATTTTATTATGCATTTTATAACTGAACTTTCTTTTATTTTCCCCCCCAGACGAGGTGACATTGCGACAGATGAAGAAGCGCGAAAAAGAACTGAGGCAGAGCCAGAGTGCCCGTCGAGCTTATTCGGTTGTTAGAAATCACTGTGATGTCACAAAATTGCTACAACTGCGCGTCGTCCGGGAGTTCGGTCTTCCGGACAAGGTCATGGAAGTCCTTCACCGCACATCCTACCAATTTCTGGAGGAATATGGAGCAGAGCACCACTCCTCTGCGAGCTCCGTCACTCCCGGCCATCAGGCGCGATTCTCCGGGGACCATTCTAGTCACGTCTATGGATTGCCGAGAATGTACAAACCTTCTAGGCATCTCAGCTTAGAACTTGGGGAGGCGAGGGAAGAGCCTCTTCAATCGTCAAACCAGGT--------------------------------------
Nsilvestrii_Hellgate_N1108 ----------------TGTTAGCAGTCTCTTTACTTT------------------------------------CCGCCACGCTATCAGTTTTGTGAGTAATTCTCAGATGTCTCTACCTTCTTGGGAATTTGGTTTGGGGTCTTTAATTTGGCTACTTTTTATAATGAATAGAAAATGGAAAGTAGTGTGATCAAATTTTTTATTATTATTTTGTTAATTTTATATCTTTTTCTCAGACGAGGTGACATTACGACAGATGAAGAAGCGTGAGAAAGAACTGAGGCAGAGCCAGAGCGCCCGTCGAGCTTATTCGGTTGTTAGAAATCACTGTGATGTGACAAAATTACTACAACTGCGGGTTGTCCGTGAGTTTGGCCTTCCGGACAAGGTCATGGAAGTCCTGCATCGCACCTCCTACCAGTTTCTGGAGGAGTACGGAGCGGAGCACCACTCTTCGGCGAGTTCCGTCACTCCAGGCCATCAGGCACGATTCTCTGGGGACCATTCTAGTCATGTTTATGGACTGCCAAGAATGTACAAACCTTCTAGGCATCTCAGCTTAGAACTTGGGGAGGCCAGAGACGAACCTCTCCAATCATCAAACCAGGTAA------TATTTCAACAAAG---------ATTGCTTT
Narcheri_Cheaha_N023 TTAAAGAATAATATCTTATGC----TTTTACTGTCTTACCCTTTGGGAATTTCTTCAGTTTTATGTAGTCAATAAAAAACTGAAAATGTTTTATTTGTGAATCTCATATTCTTGCTAATTTTTTCTAATTATATTCTATGTC------------AATGTATTTTAAAATTGACATATATAAGATACTTGTTTTAAAAATCATGTCTTAACTGAACTCATTTTATTCCCCCCACCCAGACGAGGTGACATTGCGACAGATGAAGAAGCGTGAGAAAGAACTGAGACAGAGCCAGAGTGCCCGTCGAGCTTATTCAGTTGTTAGAAATCACTGTGATGTCACAAAATTGCTACAGCTACGCGTCGTCCGAGAGTTCGGTCTTCCGGACAAGGTCATGGAAGTCCTGCACCGTACCTCCTACCAATTTCTGGAGGAGTATGGAGCGGAGCACCACTCCTCTGCGACCTCCGTCACTCCCGGCCATCAAGCACGATTCTCTGGGGACCATTCTAGTCATGTTTATGGACTACCGAGAATGTACAAACCTTCTAGGCATCTCAGCTTAGAACTTGGCGAGGCAAGAGAAGAGCCTCTCCAATCGTCAAACCAGGTAAAGAAACTCATTCATC---------------------
Nbarri_Bishop_N1072 ---------------------------TTCACAAGGT---------------------TTCCATATAGTTCAACC----------CCTGTATAT-------------------ATATAT----------------------------------------ATTATATTATATTCTGATATAAGATACCTGTTTTAAAATTCATTTCATAACTGAACTCATTTTATTCCCCCCACCCAGACGAGGTGACATTGCGACAGATGAAGAAGCGTGAGAAAGAACTGAGACAGAGCCAGAGTGCCCGTCGAGCTTATTCAGTTGTTAGAAATCACTGTGATGTCACGAAATTGCTACAGCTACGCGTCGTCCGGGAGTTTGGTCTTCCGGACAAGGTCATGGAAGTCCTGCACCGCACCTCTTACCAATTTCTGGAGGAGTATGGAGCAGAGCACCACTCCTCTGCGAGCTCCGTCACTCCCGGCCATCAGGCGAGATTCTCTGGGGACCATTCTAGTCATGTTTATGGACTGCCGAGAATGTACAAACCTTCTAGGCATCTCAGCTTAGAACTTGGGGAGGCAAGGGAAGAGCCTCTCCAATCGTCAAACCAGGTAAAGGAATTCATTCAAGGGGGGGGGGATCCATTGCTAG
Nbarri_LostCoveCave_N0065 -------------------------------------------------------------------------------------------------------------------------------------------------------------------------ATTCTGATATAAGATACCTGTTTTAAAATTCATTTCATAACTGAACTCATTTTATTCCCCCCACACAGACGAGGTGACATTGCGACAGATGAAGAAGCGTGAGAAAGAACTGAGACAGAGCCAGAGTGCCCGTCGAGCTTATTCAGTTGTTAGAAATCACTGTGATGTCACGAAATTGCTACAGCTACGCGTCGTCCGGGAGTTTGGTCTTCCGGACAAGGTCATGGAAGTCCTGCACCGCACCTCTTACCAATTTCTGGAGGAGTATGGAGCAGAGCACCACTCCTCTGCGAGCTCCGTCACTCCCGGCCATCAGGCGAGATTCTCTGGGGACCATTCTAGTCATGTTTATGGACTGCCGAGAATGTACAAACCTTCTAGGCATCTCAGCTTAGAACTTGGGGAGGCAAGGGAAGAGCCTCTCCAATCGTCAAACCAGGTAAAGGAATTCATTCAAGG--------------------
Nbarri_eyed_ClayCave_G2082 TTATAAAATAAAGTTATGCCGTCAATTTTCATATCTAAAAATGTGATGGCTTATTAAATCATATATAATAAATAAAACACTGAAAATGTTTTATTTGTAAATGTCATATTCTGTTCCATTTTTTCTAGTTATTTTTCATGTCATTTTTTTTACTAATGTATTTTATAATTGGCATATATAAGATACCTGTTTTAAAATTCATTTCTTAACTGAGCTCATTCTATTCCCCCCACCCAGACGAGGTGACATTGCGACAGATGAAGAAGCGTGAGAAAGAACTGAGACAGAGCCAGAGTGCCCGTCGAGCTTATTCAGTTGTTAGAAATCACTGTGATGTCACGAAATTACTACAGCTACGCGTCGTCCGGGAGTTTGGTCTTCCGGACAAGGTCATGGAAGTCCTGCACCGCACCTCCTACCAATTTCTGGAGGAGTATGGAGCCGAGCACCACTCCTCTGCGAGCTCCGTCACTCCCGGCCATCAGGCGCGATTCTCTGGGGACCATTCTAGTCATGTTTATGGACTGCCGAGAATGTACAAACCTTCTAGGCATCTCAGCTTAGAACTTGGGGAGGCAAGGGAAGAGCC-----------------------------------------------------------
Nbarrowsi_Gregorys_N270 --------------------------------------------------------------------------------------------------------------------------------------------------------------------ATTATATTCTGATATAGGATACCTGTTTTAAAATTCATTTCATAACTGAACTCATTTTATTCCCCCCACCCAGACGAGGTGACATTGCGACAGATGAAGAAGCGTGAGAAAGAACTGAGACAGAGCCAGAGTGCCCGTCGAGCTTATTCGGTTGTTAGAAATCACTGTGATGTCACGAAATTGCTACAGCTACGCGTCGTCCGGGAGTTTGGTCTTCCGGACAAGGTCATGGAAGTCCTGCACCGCACCTCCTACCAATTTCTGGAGGAGTATGGAGCGGAGCACCACTCCTCTGCGAGCTCCGTCACTCCCGGCCATCAGGCACGATTCTCTGGGGACCATTCTAGTCATGTTTATGGACTGCCGAGAATGTACAAACCTTCTAGGCATCTCAGCTTAGAACTTGGGGAGGCAAGGGAAGAGCCTCTCCAATCGTCAAACCAGGTAAAGGAATTCATTCAAAAGGGTGGAGATCCATTGCTAG
Nbarrowsi_Tuckaleechee_N360 ---------------------------------------------------------------------------------------------------------------------------------------------------------------------------TCTGATATAGGATACCTGTTTTAAAATTCATTTCATAACTGAACTCATTTTATTCCCCCCACCCAGACGAGGTGACATTGCGGCAGATGAAGAAGCGTGAGAAAGAACTGAGACAGAGCCAGAGTGCCCGTCGAGCTTATTCAGTTGTTAGAAATCACTGTGATGTCACGAAATTGCTACAGCTACGCGTCGTCCGGGAGTTTGGTCTTCCGGACAAGGTCATGGAAGTCCTGCACCGCACCTCCTACCAATTTCTGGAGGAGTATGGAGCAGAGCACCACTCCTCTGCGAGCTCCGTCACTCCCGGCCATCAGGCACGATTCTCTGGGGACCATTCTAGTCATGTTTATGGACTGCCGAGAATGTACAAACCTTCTAGGCATCTCAGCTTAGAACTTGGGGAGGCAAGGGAGGAGCCTCTCCAATCGTCAAACCAGGTAAAGGAATTCATTCAAAAGGGTGGAGATCCATTGCTAG
Nbishopi_DryFalls_N150 TTAAAAAATAAAGTTATGTACTCAATTTTTATATCTTAAAATGTGACGGCTTATTAAGTCATATATAATCAATCAAACACTGAAAATGTTTTATTTGTAAATCTCATATTCTTTTTCATTTTTTCTAGTTATTTTTCATGTCATTTTTTTTACTAATGTATTTTATAATTGGCATATATAAGATACCTGTTTTAAAATTCATTTCATAACTGAACTCATTTTATTCCCCCCAC-CAGACGAGGTGACATTGCGACAGATGAAGAAGCGTGAGAAAGAACTGAGACAGAGCCAGAGTGCCCGTCGAGCTTATTCAGTTGTTAGAAATCACTGTGATGTCACGAAATTGCTACAGCTACGCGTCGTCCGGGAGTTTGGTCTTCCGGATAAGGTCATGGAAGTCCTGCACCGCACCTCCTACCAATTTCTGGAGGAGTATGGAGCGGAGCACCACTCCTCTGCGAGCTCCGTCACTCCCGGCCATCAGGCGAGATTCTCTGGGGACCATTCTAGTCATGTTTATGGACTGCCGAGAATGTACAAACCTTCTAGGCATCTCAGCTTAGAACTTGGGGAGGCAAGGGAAGAGCCTCTCCAATCGTCAAACCAGGTAAAGGAACTCATTCAAAGGGGGGGGGATCCATT-----
Nbishopi_PoleCr_Chattooga_N885 ------------GTTATGTACTCAATTTTTATATCCTAAAATGTGACGGCTTATTAAGTCATATATAATCAATCAAACACTGAAAATGTTTTATTTGTAAATCTCATATTCTTTTTCATTTTTTCTAGTTATTTTTCATGTCATTTTTTTTACTAATGTATTTTATAATTGGCATATATAAGATACCTGTTTTAAAATTCATTTCATAACTGAACTCATTTTATTCCCCCCACCCAGACGAGGTGACATTGCGACAGATGAAGAAGCGTGAGAAAGAACTGAGACAGAGCCAGAGTGCCCGTCGAGCTTATTCAGTTGTTAGAAATCACTGTGATGTCACGAAATTGCTACAACTACGTGTCGTCCGGGAGTTTGGTCTTCCGGACAAGGTCATGGAAGTCCTGCACCGCACCTCCTACCAATTTCTGGAGGAGTATGGAGCGGAGCACCACTCCTCTACGAGCTCCGTCACTCCCGGCCATCAGGCGAGATTCTCTGGGGACCATTCTAGTCATGTTTATGGACTGCCGAGAATGTACAAACCTTCTAGGCATCTCAGCTTAGAACTTGGAGAGGCAAGGGAAGAGCCTCTCCAATCGTCAAACCAGGTAAAGGAATTCATTCAAAGGGGGGGAGATCCATTGCTAG
Nbishopi_StandingIndian_N131 TTAAAAAATAAAGTTATGTACTCAATTTTTATATCTTAAAATGTGACGGCTTATTAAGTCATATATAATCAATCAAACACTGAAAATGTTTTATTTGTAAATCTCATATTCTTTTTCATTTTTTCTAGTTATTTTTCATGTCATTTTTTTTACTAATGTATTTTATAATTGGCATATATAAGATACCTGTTTTAAAATTCATTTCATAACTGAACTCATTTTATTCCCCCCAC-CAGACGAGGTGACATTGCGACAGATGAAGAAACGTGAGAAAGAACTGAGACAGAGCCAGAGTGCCCGTCGAGCTTATTCAGTTGTTAGAAATCACTGTGATGTCACGAAATTGCTACAGCTACGCGTCGTCCGGGAGTTTGGTCTTCCGGATAAGGTCATGGAAGTCCTGCACCGCACCTCCTACCAATTTCTGGAGGAGTATGGAGCGGAGCACCACTCCTCTGCGAGCTCCGTCACTCCCGGCCATCAGGCGAGATTCTCTGGGGACCATTCTAGTCATGTTTATGGACTGCCGAGAATGTACAAACCTTCTAGGCATCTCAGCTTAGAACTTGGGGAGGCAAGGGAAGAGCCTCTCCAATCGTCAAACCAGGTAAAGGAACTCATTCAAAG--------------------
Nbrimleyi_NewberryCr_N984 TTAAGAAGTAAGTTTCTAATTATTAGTTTTATAATTTAAAGAATTTAATATGTTTAAAGTATATTTTAT----------------------TAT-------------------ATATAT----------------------------------------ATTATATTATATTCTGATATAAGGTACCTGTTTTAAAATTCATTTAATAACTGAACTCATTTTATTCCCCCCACCCAGACGAGGTAACATTACGACAGATGAAGAAGCGTGAGAAAGAACTGAGACAGAGCCAGAGTGCCCGTCGAGCTTATTCAGTTGTTAGAAATCACTGTGATGTCACGAAATTGCTACAGCTACGCGTCGTCCGGGAGTTTGGTCTTCCGGACAAGGTCATGGAAGTCCTGCACCGCACCTCCTACCAATTTCTGGAGGAGTATGGAGCGGAGCACCACTCCTCTGCGAGCTCCGTCACTCCCGGCCATCAGGCGCGATTCTCTGGGGACCATTCTAGTCATGTTTATGGACTGCCGAGAATGTACAAACCTTCTAGGCATCTCAGCTTAGAACTTGGGGAGGCAAGGGAAGAGCCTCTCCAATCGTCAAACCAGGTAAAAGAATTCATTCAAAGGAGGGA--------------
Ncanei_Egypt_N958 ---------------------------------------------------------------------------------------------------------------------------------------------------------------ATTATATTATATTCTGATATAAGATACCTGTTTTAAAATTCATTTCATAACTGAACTCATTTTATTCCCCCCACCCAGACGAGGTGACATTGCGACAGATGAAGAAGCGTGAGAAAGAACTGAGACAGAGCCAGAGTGCCCGTCGAGCTTATTCAGTTGTTAGAAATCACTGTGATGTCACGAAATTGCTACAGCTACGCGTCGTCCGGGAGTTTGGTCTTCCGGACAAAGTTATGGAAGTCCTGCACCGCACCTCCTACCAATTTCTGGAGGAGTATGGAGCGGAGCACCACTCCTCTGCGAGCTCCGTCACTCCCGGCCATCAG-------------------------------------------------------------------------------------------------------------------------------------------------------------------
Ncarolinensis_Grandfather_N218 TTATAACATAAAGTTATGCCGTCAATTTTTATATCTTAAAATGTGATGGCTTATTAAGTCATATATAATAAATAAAACACTGAAAATG-TTTATTTGTAAATGTCATATTCTGTTCCATTTTTTCTAGTTATTTTTCATATCATTTTTTTTACTAATGTATTTTATAATTGGCACATATAAGATACCTGTTTTAAAATTCATTTCTTAACTGAGCTCATTCTATTCCCCCCATCCAGACGAGGTGACATTGCGACAGATGAAGAAGCGTGAGAAAGAACTGAGACAGAGCCAGAGTGCCCGTCGAGCTTATTCAGTTGTTAGAAATCACTGTGATGTCACGAAATTGCTACAGCTACGCGTCGTCCGGGAGTTTGGTCTTCCGGACAAGGTCATGGAAGTCCTGCACCGCACCTCCTACCAATTTCTGGAGGAGTATGGAGCCGAGCACCACTCCTCTGCGAGCTCCGTCACTCCCGGCCATCAGGCGCGATTCTCTGGGGACCATTCTAGTCATGTTTATGGACTGCCGAGAATGTACAAACCTTCTAGGCATCTCAGCTTAGAACTTGGGGAGGCAAGGGAAGAGCCTCTCCAATCGTCAAACCAGGTAAAGGAACTCATTCAAAAGAAGGGGGATCCATTGCTAG
Ncarteri_English_N031 ----------------------------------------------------------------------------------------------------------------------------------------------------------------------------CTGATATAAGATACCTGTTTTAAAATTCATTTCATATCTGAACTCATTTTATTCCCCCCACCCAGACGAGGTGACATTGCGACAGATGAAGAAGCGTGAGAAAGAACTGAGACAGAGCCAGAGTGCCCGTCGAGCTTATTCAGTTGTTAGAAATCACTGTGATGTCACGAAATTGCTACAGCTACGCGTCGTCCGGGAGTTTGGTCTTCCGGACAAGGTCATGGAAGTCCTGCACCGCACCTCCTACCAATTTCTGGAGGAGTATGGAGCGGAACACCACTCCTCTGCGAGCTCCGTCACTCCCGGCCATCAGGCGAGATTCTCTGGGGACCATTCTAGTCATGTTTATGGACTGCCGAGAATGTACAAACCTTCTAGGCATCTCAGCTTAGAACTTGGGGAGGCAAGGGAAGAGCCTCTCCAATCGTCAAACCAGGTAAAGGAATTCATTCACGGGGGTAGGGATCCATTGCTCG
Ncarteri_LaurelCave_nearTYPE_N0296 -----GTATCAGTCAATGTTT-----TTTTATAATTGGAAAAAAGATACCTGTTTAAATTTCATATTATA---------------------TAT-------------------ATATAT----------------------------------------ATTATATTATATTCTGATATAAGATACCTGTTTTAAAATTCATTTCATAACTGAACTCATTTTATTCCCCCCACCCAGACGAGGTGACATTGCGACAGATGAAGAAGCGTGAGAAAGAACTGAGACAGAGCCAGAGTGCCCGTCGAGCTTATTCAGTTGTTAGAAATCACTGTGATGTCACGAAATTGCTACAGCTACGCGTTGTCCGGGAGTTTGGTCTTCCGGACAAGGTCATGGAAGTCCTGCACCGCACCTCCTACCAATTTCTGGAGGAGTATGGAGCGGAGCACCACTCCTCTGCAAGCTCCGTCACTCCCAGCCATCAGGCGAGATTCTCTGGGGACCATTCTAGTCATGTTTATGGACTGCCGAGAATGTACAAACCTTCTAGGCATCTCAGCTTAGAACTTGGGGAGGCAAGGGAAGAGCCTCTCCAATCGTCAAACCAGGTAAAGGAATTCATTCAGGGGGGGGGAGATCCATTGCTAG
Ncarteri_PilotMtn_G2185 ------------------------------------------------------------------------------------------------------------------------------------------------------------------------TATTCTGATATAAGATACCTGTTTTAAAATTCATTTCATAACTGACCTCATTTTATT-CCCCCACCCAGACGAGGTGACATTGCGACAGATGAAGAAGCGTGAGAAAGAACTGAGACAGAGCCAGAGTGCCCGTCGAGCTTATTCAGTTGTTAGAAATCACTGTGATGTCACGAAATTGCTACAGCTACGCGTTGTCCGGGAGTTTGGTCTTCCGGACAAGGTCATGGAAGTCCTGCACCGCACCTCCTACCAATTTCTGGAGGAGTATGGAGCGGAGCACCACTCCTCTGCGAGCTCCGTCACTCCCGGCCATCAGGCGAGATTCTCTGGGGACCATTCTAGTCATGTTTATGGACTGCCGAGAATGTACAAACCTTCTAGGCATCTCAGCTTAGAACTTGGGGAGGCAAGGGAAGAGCCTCTCCAATCG-------------------------------------------------
Ncarteri_Pitchfork_N363 -------------------------------------------------------------TATATTATATATATATATATA---------TAT-------------------ATATAT----------------------------------------ATTATATTATATTCTGATATAAGATACCTGTTTTAAAATTCATTTCATATTTGAACTCATTTTATTCCCCCCACCCAGACGAGGTGACATTGCGACAGATGAAGAAGCGTGAGAAAGAACTGAGACAGAGCCAGAGTGCCCGTCGAGCTTATTCAGTTGTTAGAAATCACTGTGATGTCACGAAATTGCTACAGCTACGCGTCGTCCGGGAGTTTGGTCTTCCGGACAAGGTCATGGAAGTCCTGCACCGCACCTCCTACCAATTTCTGGAGGAGTATGGAGCGGAGCACCACTCCTCTGCGAGCTCCGTCACTCCCGGCCATCAGGCGAGATTCTCTGGGGACCATTCTAGTCATGTTTATGGACTGCCGAGAATGTACAAACCTTCTAGGCATCTCAGCTTAGAACTTGGGGAGGCAAGGGAAGAGCCTCTCCAATCGTCAAACCAGGTAAAGGAATTCATTCAAGGGGAGAGGGATCCATTGATAG
Ncarteri_WeberCty_N1044 --------------------------------------------------------------------------------------------------------------------------------------------------------------------ATTATATTCTGATATAAGATATCTGTTTTAAAATTCATTTCATAACTGAACTCATTTTATTCCCCCCACCCAGACGAGGTGACATTGCGACAGATGAAGAAGCGTGAGAAAGAACTGAGACAGAGCCAGAGTGCCCGTCGAGCTTATTCAGTTGTTAGAAATCACTGTGATGTCACGAAATTGCTACAGCTACGCGTTGTCCGGGAGTTTGGTCTTCCGGACAAGGTCATGGAAGTCCTGCACCGCACCTCCTACCAATTTCTGGAGGAGTATGGAGCAGAGCACCACTCCTCTGCGAGCTCCGTCACTCCCGGCCATCAGGCGAGATTCTCTGGGGACCATTCTAGTCATGTTTATGGACTGCCGAGAATGTACAAACCTTCTAGGCATCTCAGCTTAGAACTTGGGGAGGCAAGGGAAGAGCCTCTCCAATCGTCAAACCAGGTAAAGGAATTCATTCAGGGGGGGGAG-ATCCCTTGCTAG
Ncarteri_div__RainbowCave_G2089 TTAAGAAATTAAATTATGACCACAATTTTTATGTCTTAAAATGGGATGGCTTATTAAGTCATATATAAGCAATCAAACACTGAAAATGTTTTATTTGTGAATCTCAGATTCCTTTCAATTTTTTCTAGTTATTTTCCATGTCATTTTTTTTACTAATGTATTTTATAATTGGCATATATAAGATACCTGTTTTAAAATTCATTTCATAACTGAACTCATTTTATT-CCCCCATCCAGACGAAGTGACATTGCGACAGATGAAAAAGCGTGAGAAAGAACTGAGACAGAGCCAGAGTGCCCGTCGAGCTTATTCGGTTGTTAGAAATCACTGTGATGTCACGAAACTGCTACAGCTACGCGTCGTCCGGGAGTTTGGTCTTCCGGACAAGGTCATGGAAGTCCTGCACCGCACCTCCTACCAATTTCTGGAGGAGTATGGAGCGGAGCACCACTCCTCTGCCAGCTCCGTCACTCCCGGCCATCAGGCGCGATTCTCTGGGGACCATTCTAGTCATGTTTATGGACTGCCGAGAATGTACAAACCTTCTAGGCATCTCAGCTTAGAACTTGGTGAGGCAAGGGAAGAGCCTCTCCAATCGTCAAACCAGGTAAAG-----------AGGGAGGGGGGATCCATTGCCAG
Ncherokee_BallhootScar_N193 TTATAAAATAAAGTTATGCCATCAATTTTTATATCTTAAAATGTAATGTCTTATTAAATCATATATAATAAATCAAACACTGAAAATGTTTTATTTGTAAATGTCATATTCTGTTCCATTTTTTCTAGTTATTTTTCATGTCATTTTTTTTACTAATGTATTTTATAGTTGGCATATATAAGATACCTGTTTTAAAATTCATTTCTTAACTGAACTCATTTTATTCTCCCCACCCAGACGAGGTGACATTGCGACAGATGAAGAAGCGTGAGAAAGAACTGAGACAGAGCCAGAGTGCCCGTCGAGCTTATTCAGTTGTTAGAAATCACTGTGATGTCACGAAATTGCTACAGCTACGCGTCGTCCGGGAGTTCGGTCTTCCGGACAAGGTCATGGAAGTCCTGCACCGCACCTCCTACCAATTTCTGGAGGAGTATGGAGCCGAGCACCACTCCTCTGCGAGCTCCGTCACTCCCGGCCATCAGGCGCGATTCTCTGGGGACCATTCTAGTCATGTTTATGGACTGCCGAGAATGTACAAACCTTCTAGGCATCTCAGCTTAGAACTTGGGGAGGCAAGGGAAGAGCCTCTCCAATCGTCAAACCAGGTAAAGGAACTCGTTCAAAAGA----GGATCCATTGCTAG
Ncherokee_SIndianCrk_N681 ----------------------------------------------------------------------------------------------------------------------------------------------------------AATGTATTTTATAATTGGCATATATAAGATACCTGTTTTAAAATTAATTTCTTAACTGAACTCATTTTATTCCCCCCACCCAGACGAGGTGACATTGCGACAGATGAAGAAGCGTGAGAAAGAACTGAGACAGAGCCAGAGTGCCCGTCGAGCTTATTCAGTTGTTAGAAATCATTGTGATGTCACGAAATTGCTACAGCTACGCGTCGTCCGGGAGTTTGGTCTTCCGGACAAGGTCATGGAAGTCCTGCACCGCACCTCCTACCAATTTCTGGAGGAGTATGGAGCCGAGCACCACTCCTCTGCGAGCTCCGTCACTC------------------------------------------------------------------------------------------------------------------------------------------------------------------------------
Ncooperi_BeaverCrk_N1002 -----------------------------------------------------------------------------------------------------------------------------------------------------------------------ATATTCTGATATAAGATACCTGTTTTAAAATTCATTTCATAACTGAACTCATTTTATTCCCCCCACCCAGACGAGGTGACATTGCGACAGATGAAGAAGCGTGAGAAAGAACTGAGACAGAGCCAGAGTGCCCGTCGAGCTTATTCAGTTGTTAGAAATCACTGTGATGTCACGAAATTGCTACAACTACGTGTCGTCCGGGAGTTTGGTCTTCCGGACAAGGTCATGGAAGTCCTGCACCGCACCTCCTACCAATTTCTGGAGGAGTATGGAGCGGAGCACCACTCCTCTGCGAGCTCCGTCACTCCCGGCCATCAGGCGAGATTCTCTGGGGACCATTCTAGTCATGTTTATGGACTGCCGAGAATGTACAAACCTTCTAGGCATCTCAGCTTAGAACTTGGGGAGGCAAGGGAAGAGCCTCTCCAATCGTCAAACCAGGTAAAGGAAT------------------------------
Ncooperi_BrasstBald_N824 TTACTGTATCAGTCAATGTTT-----TTTTATAATTGGAAAAAAGATACCTGTATAAAATTTATAT----------------------------------------------------T----------------------------------------ATTATATTATATTCTGATATGAGATACCTGTTTTAAAATTCATTTCATAACTGAACTCATTTTATTCCCCCCACCCAGACGAGGTGACATTGCGACAGATGAAGAAGCGTGAGAAAGAACTGAGACAGAGCCAGAGTGCCCGTCGAGCTTATTCAGTTGTTAGAAATCACTGTGATGTCACGAAATTGCTACAGCTACGTGTTGTCCGGGAGTTTGGTCTTCCGGACAAGGTCATGGAAGTCCTGCACCGCACCTCCTACCAATTTCTGGAGGAGTATGGAGCGGAGCACCACTCCTCTGCGAGCTCCGTCACTCCCGGCCATCAGGCGAGATTCTCTGGGGACCATTCTAGTCATGTTTATGGACTGCCGAGAATGTACAAACCTTCTAGGCATCTCAGCTTAGAACTTGGGGAGGCAAGGGAAGAGCCTCTCCAATCGTCAAACCAGGTAA------------------------------------
Ncooperi_CheoahDam_N1122 ----------------------------------CTAGCGATTTGACTGGGTATTCAGTTAT-----------CGGGCATCGGCAAAGTCCCGC------------------------------------------------------------AGCGGGGTGTATTATATTCTGATATAAGATACCTGTTTTAAAATTCATTTCATAACTGAACTCATTTTATTCTCTCCACCCAGACGAGGTGACATTGCGACAGATGAAGAAGCGTGAGAAAGAACTGAGACAGAGCCAGAGTGCCCGTCGAGCTTATTCAGTTGTTAGAAATCACTGTGATGTCACGAAATTGCTACAGCTACGTGTCGTCCGGGAGTTTGGTCTTCCGGACAAGGTCATGGAAGTCCTGCACCGCACCTCCTACCAATTTCTGGAGGAGTATGGAGCGGAGCACCACTCCTCTGCGAGCTCCGTCACTCCCGGCCATCAGGCGAGATTCTCTGGGGACCATTCTAGTCATGTTTATGGACTGCCGAGAATGTACAAACCTTCTAGGCATCTCAGCTTAGAACTTGGGGAGGCAAGGGAAGAGCCTCTCCAATCGTCAAACCAGGTAAAGGAATTCATTCAAAGGGTTCGTAACCCAGTGCTTG
Ncooperi_NantRiverGorge_N682 TTAAAATTTCAATGAATATTTTTCA-TTCTGTGAAAT-------------------AGTTTTATGTTATTAAGTT----------CTGATATTA-------------------AAAAAT-----------------------------------CAGGAATTATATTATATTCTGATATAAGATACCTGTTTTAAAATTCATTTCATAACTGAACTCATTTTATTCCCCCCACCCAGACGAGGTGACATTGCGACAGATGAAGAAGCGTGAGAAAGAACTGAGACAGAGCCAGAGTGCCCGTCGAGCTTATTCAGTTGTTAGAAATCACTGTGATGTCACGAAATTGCTACAACTACGTGTCGTCCGGGAGTTTGGTCTTCCGGACAAGGTCATGGAAGTCCTGCACCGCACCTCCTACCAATTTCTGGAGGAGTATGGAGCGGAGCACCACTCCTCTGCGAGCTCCGTCACTCCCGGCCATCAGGCGAGATTCTCTGGGGACCATTCTAGTCATGTTTATGGACTGCCGAGAATGTACAAACCTTCTAGGCATCTCAGCTTAGAACTTGGGGAGGCAAGGGAAGAGCCTCTCCAATCGTCAAACCAGGTAAAAGAATTCATTC------------------------
Ncooperi_RockCrRoad_N1160 TAAAAAAATAAAGTTATACCCTCAATTTTTATATCTTAAAATGTGATGGCTTAGTAAGTCATATATAATCAATCCAACACTGAAAATGTTTTATGTGTAAATCTCATATTCTTTTCCATTTTTTCTAGTTATTTTTCATGTCATTTTTTCTACTAATGTATTTTATAATTGAAAGAAAAAAGATACCTGTTTTAAAATTCATTTCATAACTGAACTCATTTTATTCCCCCCACCCAGACGAGGTGACACTGCGACAGATGAAGAAGCGTGAGAAAGAACTGAGACAGAGCCAGAGTGCCCGTCGAGCTTATTCAGTTGTTAGAAATCACTGTGATGTCACGAAATTGCTACAACTACGTGTCGTCCGGGAGTTTGGTCTTCCCGACAAGGTCATGGAAGTCCTGCACCGCACCTCCTACCAATTTCTGGAGGAGTATGGAGCGGAGCACCACTCCTCTGCGAGCTCCGTCACTCCCGGCCATCAGGCGAGATTCTCTGGGGACCATTCTAGTCATGTTTATGGACTGCCGAGAATGTACAAACCTTCTAGGCATCTCAGCTTAGAACTTGGGGAGGCAAGGGAAGAGCCTCTCCAATCGTCAAACCAGGTAAAGGAATTCATTCAAAGGGG-----------------
Ncoylei_Apalachia_N1195 -----------------------------------------------------------------------------------------------------------------------------------------------------------------------ATATTCTGATATAGGATACCTGTTTTAAAATTCATTTTATAACTGAACTCATTTTATTCCCTCCACCCAGACGAGGTGACATTGCGACAGATGAAGAAGCGTGAGAAAGAACTGAGACAGAGCCAGAGTGCCCGTCGAGCTTATTCAGTTGTTAGAAATCACTGTGATGTCACGAAATTGCTACAGCTACGCGTCGTCCGGGAGTTTGGTCTTCCGGACAAGGTCATGGAAGTCCTGCACCGCACCTCCTACCAATTTCTGGAGGAGTATGGAGCGGAGCACCACTCTTCTGCGAGCTCCGTCACTCCCGGCCATCAGGCACGATTCTCTGGGGACCATTCTAGTCATGTTTATGGACTGCCGAGAATGTACAAACCTTCTAGGCATCTCAGCTTAGAACTTGGGGAGGCAAGGGAAGAGCCTCTCCAATCGTCAAACCAGGTAAAGGAATTCATTCAAAAGGGTGGAGATCCATTGCTAG
Ncoylei_DinkinCove_N1118 -------------------------------------------------------------------------------------------------------------------------------------------------------------------------------ATATAGGATACCTGTTTTAAAATTCATTTCATAACTGAACTCATTTTATTCCCCCCACCCAGACGAGGTGACATTGCGACAGATGAAGAAGCGTGAGAAAGAACTGAGACAGAGCCAGAGTGCCCGTCGAGCTTATTCAGTTGTTAGAAATCACTGTGATGTCACAAAATTGCTACAGCTACGCGTCGTCCGGGAGTTTGGTCTTCCGGACAAGGTCATGGAAGTCCTGCACCGCACCTCCTACCAATTTCTGGAAGAGTATGGAGCGGAGCACCACTCCTCTGCGAGCTCCGTCACTCCCGGCCATCAGGCACGATTCTCTGGGGACCATTCTAGTCATGTTTATGGACTGCCGAGAATGTACAAACCTTCTAGGCATCTCAGCTTAGAACTTGGGGAGGCAAGGGAAGAGCCTCTCCAATCGTCAAACCAGGTAAGGGAATTCATTCAAAAGGGTGGAGATCCATTGCTAG
Ncoylei_TiptonCreek_N837 ---------------------------------------------------------------------------------------------------------------------------------------------------------------ATTATATTATATACTGATATAGGATACCTGTTTTAAAATTCATTTCATAACTGAACTCATTTTATTCCCCCCACCCAGACGAGGTGACATTGCGACAGATGAAGAAGCGTGAGAAAGAACTGAGACAGAGCCAGAGTGCCCGTCGAGCTTATTCAGTTGTTAGAAATCACTGTGATGTCACAAAATTGCTACAGCTACGCGTCGTCCGGGAGTTTGGTCTTCCGGACAAGGTCATGGAAGTCCTGCACCGCACCTCCTACCAATTTCTGGAAGAGTATGGAGCGGAGCACCACTCCTCTGCGAGCTCCGTCACTCCCGGCCATCAGGCACGATTCTCTGGGGACCATTCTAGTCATGTTTATGGACTGCCGAGAATGTACAAACCTTCTAGGCATCTCAGCTTAGAACTTGGGGAGGCAAGGGAAGAGCCTCTCCAATCGTCAAACCAGGTAAAGGAATTCATTCAAAAGGGTGGAGATCCATTGCTAG
Ncressleri_AndersonSpringCave_G2075 TTAAAAATAAAAGTTATGCCCTCAATTTTTATATCTTAAAGTGTGATGGCTTATTAAGTCACATATCATCAATCAAACACTGAAAATGCTTTATTTGTAAATCTCATATTCTTTTCCATTTTTTCTAGTTATTTTTGATATCATTTTTTTTACTAATGTATTTTATAATTGACATATATAAGATACCTGTTTTAAAATTCATTTCATAACTGAACTCATTTTATTCCCCCCACCCAGACGAGGTGACATTACGGCAGATGAAGAAGCGTGAGAAAGAACTGAGACAGAGCCAGAGTGCCCGCAGAGCTTATTCAGTTGTGAGAAATCACTGTGATGTCACAAAATTGCTACAGCTACGCGTCGTCCGGGAGTTTGGTCTTCCGGACAAAGTCATGGAAGTCCTGCACCGCACCTCCTACCAATTTCTGGAGGAGTATGGAGCGGAGCACCACTCCTCTGCGAGCTCCGTCACTCCTGGCCATCAGGCACGATTCTCTGGGGACCATTCTAGTCATGTTTATGGACTGCCGAGAATGTACAAACCTTCTAGGCATCTCAGCTTAGAACTTGGGGAGGCAAGGGAAGAGCCTCTCCAATCGTCAAACCAGGTAAAGAAACTCATTCAAAAAGGGGGAGATCCATTGCTA-
Ncressleri_PigeonCave_G2077 TTAAAAATAAAAGTTATGCCCTCAATTTTTATATCTTAAAGTGTGATGGCTTATTAAGTCACATATCATCAATCAAACACTGAAAATGCTTTATTTGTAAATCTCATATTCTTTTCCATTTTTTCTAGTTATTTTTGATATCATTTTTTTTACTAATGTATTTTATAATTGACATATATAAGATACCTGTTTTAAAATTCATTTCATAACTGAACTCATTTTATTCCCCCCACCCAGACGAGGTGACATTACGGCAGATGAAGAAGCGTGAGAAAGAACTGAGACAGAGCCAGAGTGCCCGCAGAGCTTATTCAGTTGTGAGAAATCACTGTGATGTCACAAAATTGCTACAGCTACGCGTCGTCCGGGAGTTTGGTCTTCCGGACAAAGTCATGGAAGTCCTGCACCGCACCTCCTACCAATTTCTGGAGGAGTATGGAGCGGAGCACCACTCCTCTGCGAGCTCCGTCACTCCTGGCCATCAGGCACGATTCTCTGGGGACCATTCTAGTCATGTTTATGGACTGCCGAGAATGTACAAACCTTCTAGGCATCTCAGCTTAGAACTTGGGGAGGCAAGGGAAGAGCCTCTCCAATCGTCAAACCAGGTAAAGAAACTCATTCAAAAAGGGGGAGATCCATTG----
Ncrosbyi_PricesCrk_N1143 -------ATCGGTCAATGTAT-----TTTTATAATTGGAAAAAAGATACCTGTCTAAAATT---------------------------------------------------------C----------------------------------------ATTATATTATATTCTGATATAAGATACCTGTTTTAAAATTCATTTCATAACTGAACTCATTTTATTCCCCCCACCCAGACGAGGTGACATTGCGACAGATGAAGAAGCGTGAGAAAGAACTGAGACAGAGCCAGAGTGCCCGTCGAGCTTATTCAGTTGTTAGAAATCACTGTGATGTCACGAAATTGCTACAGCTACGCGTCGTCCGGGAGTTTGGTCTTCCGGACAAAGTTATGGAAGTTCTGCACCGCACCTCCTACCAATTTCTGGAGGAGTATGGAGCGGAGCACCACTCCTCTGCGAGCTCCGTCACTCCCGGCCATCAGGCGCGATTCTCTGGGGACCATTCTAGTCATGTTTATGGACTGCCGAGAATGTACAAACCTTCTAGGCATCTCAGCTTAGAACTTGGGGAGGCAAGGGAAGAGCCTCTCCAATCGTCAAACCAGGTAAAGGAATTCATTCAAAAGGGG----------------
Ndellingeri_WhitewFalls_N887 -------------------------------------------------------AAGTCATATATAATCAATCAAACACTGAAAATGTTTTATTTGTAAATCTCATATTCTTTTCCATTTTTTCTAGTTTTTTTTCATGTCATTTTTTTTACTAATGTATTTTATATTGAAAGAAAAAAAGATACCTGTTTTAAAATTCATTTCATAACTGAACTCATTTTATTCCCCCCACCCAGACGAGGTGACATTGCGACAGATGAAGAAGCGTGAGAAAGAACTGAGACAGAGCCAGAGTGCCCGTCGAGCTTATTCAGTTGTTAGAAATCACTGTGATGTCACGAAATTGCTACAGCTACGCGTCGTCCGGGAGTTTGGTCTTCCGGACAAGGTCATGGAAGTCCTGCACCGCACCTCCTACCAATTTCTGGAGGAGTATGGAGCGGAGCACCACTCCTCTGCAAGCTCCGTCACTCCCGGCCATCAGGCGAGATTCTCTGGGGACCATTCTAGTCATGTTTATGGACTGCCGAGAATGTACAAACCTTCTAGGCATCTCAGCTTAGAACTTGGGGAGGCAAGGGAAGAGCCTCTCCAAT---------------------------------------------------
Ndilutus_StarveRockCave_G3174 TTATAAAATAAAGTTATGCCGTCAATTTTTATATCTTAAAATGTGATGGCTTATTAAGTCATATATAATAAATAAAACACTGAAACTGTTTTATTTGTAAATGTCATATTCTGTGCCATTTTTTCTAGTTATTTTTCATGTCATTTTTTTTACTAATGTATTTTATAATTGGCATATATAAGATACCTGTTTTAAAATTCATTTCTTAACTGAGCTCATTCTATTCCCCCCACCCAGACGAGGTGACATTGCGACAGATGAAGAAACGTGAGAAAGAACTGAGACAGAGCCAGAGTGCCCGTCGAGCTTATTCAGTTGTTAGAAATCACTGTGATGTCACGAAATTGCTACAGCTACGCGTCGTCCGGGAGTTCGGTCTTCCGGACAAGGTCATGGAAGTCCTGCACCGCACCTCCTACCAATTTCTGGAGGAGTATGGAGCCGAGCACCACTCCTCTGCGAGCTCCGTCACTCCCGGCCATCAGGCGCGATTCTCTGGGGACCATTCTAGTCATGTTTATGGACTGCCGAGAATGTACAAACCTTCTAGGCATCTCAGCTTAGAACTTGGGGAGGCGAGGGAAGAGCCTCTCCAATCGTCAAACCAGGTAAAGGAACTCATTCGAAAGAGGGGGGATCCATTGCTAG
Nfridelli_LittlePigeon_N262 TTACTGTATCAGTCAATGTTT-----TTATATAATTGGAAAAAAGATACCTGTTTAAAAT---------------------------------------------------------------------------------------------------TCTATATTATATTCTGATATAAGATACCTGTTTTAAAATTCATTTCATAACTGAACTCATTTTATT-CCCCCTCCCAGACGAGGTGACATTGCGACAGATGAAGAAGCGTGAGAAAGAACTGAGACAGAGCCAGAGTGCCCGTCGAGCTTATTCAGTTGTTAGAAATCACTGTGATGTCACGAAATTGCTACAGCTACGCGTCGTCCGGGAGTTTGGTCTTCCGGACAAGGTCATGGAAGTCCTGCACCGCACCTCCTACCAATTTCTGGAGGAGTATGGAGCGGAGCACCACTCCTCTGCAAGCTCCGTCACTCCCGGCCATCAGGCGAGATTCTCTGGGGACCATTCTAGTCATGTTTATGGACTGCCGAGAATGTACAAACCTTCTAGGCATCTCAGCTTAGAACTTGGGGAGGCAAGGGAAGAGCCTCTCCAATCGTCAAACCAGGTAAAGGAATTCATTCAAAGGGGGGGGGATCCATTGCTAG
Nfurtivus_HugdenBranch_G3175 TAAAAAAATAAAGTTATGCACTCAATTTTTATATCTTAAAATGTGATGGCTTATTAAGTCATATATAATCAATCAAACACTGAAAATGTTTTATTTGTAAATCTCATATTCTTTTCCATTTTTTCTAGTTATTTTTCATGTCATTTTTTTTACTAATGTATTTTATAATTGGCATATATAAGATACCTGTTTTAAAATTCATTTCATAACTGAATTCATTTCATTCCCCCCACCCAGACGAGGTGACATTGCGACAGATGAAGAAGCGTGAGAAAGAACTAAGACAGAGCCAGAGTGCCCGTCGAGCTTATTCAGTTGTTAGAAATCACTGTGATGTCACGAAATTGCTACAGCTACGCGTCGTCCGGGAGTTTGGTCTTCCGGACAAGGTCATGGAAGTCCTACACCGCACCTCCTACCAATTTTTGGAGGAGTATGGAGCGGAGCACCACTCCTCTGCGAGCTCTGTCACTCCCGGCCATCAGGCGAGATTCTCTGGGGACCATTCTAGTCATGTTTATGGACTGCCGAGAATGTACAAACCTTCTAGGCATCTCAGCTTAGAACTTGGGGAGGCAAGGGAAGAGCCTCTCCAATCGTCAAACCAGGTAAAGGAACTCATTCGGGG---------TCCGCTGATAG
Nfurtivus_RaccoonMtn_N1026 TAAAAAAATAAAGTTATGCTCTCAATTTTTATATCTTAAAATGTGATGGCTTATTAAGTCATATATAATCAATCAAACACTGAAAATGTTTTATTTGTAAATCTCATATTCTTTTCCATTTTTTCTAGTTATTTTTCATGTCATTTTTTTTACTAATGTATTTTATAATTGGCATATATAAGATACCTGTTTTAAAATTCATTTCATAACTGAACCCATTTCGTTCCCCCCACCCAGACGAGGTGACATTGCGACAGATGAAGAAGCGTGAGAAAGAACTAAGACAGAGCCAGAGTGCCCGTCGAGCTTATTCAGTTGTTAGAAATCACTGTGATGTCACGAAATTGCTACAGCTACGCGTCGTCCGGGAGTTTGGTCTTCCGGACAAGGTCATGGAAGTCCTACACCGCACCTCCTACCAATTTCTGGAGGAGTATGGAGCGGAGCACCACTCCTCTGCGAGCTCTGTCACTCCCGGCCATCAGGCGAGATTCTCTGGGGACCATTCTAGTCATGTTTATGGACTGCCGAGAATGTACAAACCTTCTAGGCATCTCAGCTTAGAACTTGGGGAGGCAAGGGAAGAGCCTCTCCAATCGTCAAACCAGGTAAAGGAACTCATTCGGGG---------TCCGCTGATAG
Ngeorgia_Sittons_N073 -------------------------------------------------------------------------------------------------------------------------------------------------------------------------ATTCTGATATAAGATACCTGTTTTAAAATTCATTTCATAACTGAACTCATTTTATTCCCCCCACCCAGACGAGGTGACATTGCGACAGATGAAGAAGCGTGAGAAAGAACTGAGACAGAGCCAGAGTGCCCGTCGAGCTTATTCAGTTGTTAGAAATCACTGTGATGTCACGAAATTGCTACAGCTACGCGTCGTCCGGGAGTTTGGTCTTCCGGACAAGGTCATGGAAGTCCTGCACCGCACCTCCTACCAATTTCTGGAGGAGTATGGAGCGGAGCACCACTCCTCTGCGAGCTCCGTCACTCCCGGCCATCAGGCGAGATTCTCTGGGGACCATTCTAGTCATGTTTATGGACTGCCGAGAATGTACAAACCTTCTAGGCATCTCAGCTTAGAACTTGGGGAGGCAAGGGAAGAGCCTCTCCAATCGTCAAACCAGGTAAAGGAATTCATTCAGGGGGAGGGGAATCCATTGCTAG
Ngertschi_FrenchBroad_N968 -----------------------------------------------------------------------------------------------------------------------------------------------------------------TATATTATGTTCTGATGTAAGATACCTGTTTTAAAATTCATTTCATAACTGAACTCATTTTATTCCCCCCACCCAGACGAGGTGACATTGCGACAGATGAAGAAGCGTGAGAAAGAACTGAGACAGAGCCAGGGTGCCCGTCGAGCTTATTCAGTTGTTAGAAATCACTGTGATGTCACAAAATTGCTACAGCTACGCGTCGTCCGGGAGTTTGGTCTTCCGGACAAGGTCATGGAAGTCCTGCACCGCACCTCCTACCAATTTCTGGAGGAGTATGGAGCGGAGCACCACTCCTCTGCGAGCTCCGTCACTCCCGGCCATCAGGCGCGATTCTCTGGGGACCATTCTAGTCATGTTTATGGACTGCCGAGAATGTACAAACCTTCTAGGCATCTCAGCTTAGAACTTGGGGAGGCAAGGGAAGAGCCTCTTCAATCGTCAAACCAGGTAAAAGAATTCATTCAA----------------------
Ngertschi_HickoryNutGap_N810 -----------------------------------------------------------TATATATTATA-------------------TATAT-------------------ATATAT----------------------------------------ATTATATTATGTTCTGATGTAAGATACCTGTTTTAAAATTCATTTCATAACTGAACTCATTTTATTCCCCCCACCCAGACGAGGTGACATTGCGACAGATGAAGAAGCGTGAGAAAGAACTGAGACAGAGCCAGAGTGCCCGTCGAGCTTATTCAGTTGTTAGAAATCACTGTGATGTCACAAAATTGCTACAACTACGCGTCGTCCGGGAGTTCGGTCTTCCGGACAAGGTCATGGAAGTCCTGCACCGCACCTCCTACCAATTTCTGGAGGAGTATGGAGCGGAGCACCACTCCTCTGCGAGCTCCGTCACTCCCGGCCATCAGGCGCGATTCTCTGGGGACCATTCTAGTCATGTTTATGGACTGCCGAGAATGTACAAACCTTCTAGGCATCTCAGCTTAGAACTTGGGGAGGCAAGGGAAGAGCCTCTTCAATCGTCAAACCAGGTAAAAGAATTC----------------------------
Nholsingeri_BrumleyCrk_N916 TTATAAAATAAAGTTATGCCGTCAATTTTTATATCTTAAAATGTGATGGCTTATTAAGTCATATATAATAAATCAAACACTGAAAATGTTTTATTTGTAAATGTCATATTCTGTTCCATTTTTTCTAGTTATTTTTCATGTCATTTTTTTTACTAATGTATTTTATAATTGGCATATATAAGATACCTGTTTTAAAATTCATTTCGTAACTGAGCTCATTCTATTCCCCCCACTCAGACGAGGTGACATTGCGACAGATGAAGAAGCGTGAGAAAGAACTGAGACAGAGCCAGAGTGCCCGTCGAGCTTATTCAGTTGTTAGAAATCACTGTGATGTCACGAAATTGCTACAGCTACGCGTCGTCCGGGAGTTTGGTCTTCCGGACAAGGTCATGGAAGTCCTGCACCGCACCTCCTACCAATTTCTGGAGGAGTATGGAGCCGAGCACCACTCCTCTGCGAGCTCCGTCACTCCCGGCCATCAGGCGCGATTCTCTGGGGACCATTCTAGTCATGTTTATGGACTGCCGAGAATGTACAAACCTTCTAGGCATCTCAGCTTAGAACTTGGGGAGGCAAGGGAAGAGCCTCTCCAATCGTCAAACCAGGTAAAGGAACTCATTCAAAAGA----GGATCCATTGCCAG
Nholsingeri_PondCave_N541 TTATAAAATAAAGTTATGCCGTCAATTTTTATATCTTAAAATGTGATGGCTTATTAAGTCATATATAATAAATCAAACACTGAAAATGTTTTATTTGTAAATGTCATATTCTGTTCCATTTTTTCTAGTTATTTTTCATGTCATTTTTTTTACTAATGTATTTTATAATTGGCATATATAAGATACCTGTTTTAAAATTCATTTCGTAACTGAGCTCATTCTATTCCCCCCACCCAGACGAGGTGACATTGCGACAGATGAAGAAGCGTGAGAAAGAACTGAGACAGAGCCAGAGTGCCCGTCGAGCTTATTCAGTTGTTAGAAATCACTGTGATGTCACGAAATTGCTACAGCTACGCGTCGTCCGGGAGTTTGGTCTTCCGGACAAGGTCATGGAAGTCCTGCACCGCACCTCCTACCAATTTCTGGAGGAGTATGGAGCCGAGCACCACTCCTCTGCGAGCTCCGTCACTCCCGGCCATCAGGCGCGATTCTCTGGGGACCATTCTAGTCATGTTTATGGACTGCCGAGAATGTACAAACCTTCTAGGCATCTCAGCTTAGAACTTGGGGAGGCAAGGGAAGAGCCTCTCCAATCGTCAAACCAGGTAAAGGAACTCATTCAAAAGA----GGATCCATTGCTAG
Njonesi_CaveSpringCave_N390 TTACTGTATCAGTCAATGTTT-----TTTTATAATTGGAAAAAAGATACCTGTTTAAAATTCATATT-----------------------------------------------TATAT----------------------------------------ATTATATTATATTCTGATCTAAGATATCTGTTTTAAAATTCATTTCATAACTGAACTCATTTTATTCCCCCCACCCAGATGAGGTGACATTGCGACAGATGAAGAAGCGTGAGAAAGAACTGAGACAGAGCCAGAGTGCCCGTCGAGCTTATTCAGTTGTTAGAAATCACTGTGATGTCACGAAATTGCTACAGCTACGCGTCGTCCGGGAGTTTGGTCTTCCGGACAAGGTCATGGAAGTCCTGCACCGCACCTCCTACCAATTTCTGGAGGAGTATGGAGCGGAGCACCACTCCTCTGCAAGCTCCGTCACTCCCGGCCATCAGGCGAGATTCTCTGGGGACCATTCTAGTCATGTTTATGGACTGCCGAGAATGTACAAACCTTCTAGGCATCTCAGCTTAGAACTTGGGGAGGCAAGGGAAGAGCCTCTCCAATCGTCAAACCAGGT--------------------------------------
Nlowderi_ChestnutBranch_N731 --AAGAAAGTAAATTTTGTTAGAAATTTTCGCAATTTACAACAAAAAGCCACATCAAAGCAAATAAAGTTAATTATTCATTAATATTATTTTCT---------TTAAATTATTTGCCATGTATTTCAGTTATCCGACATCGGCTCCTGCCGATTAGCGGGGTGTATTATATTCTGATATAAGATACCTGTTTTAAAATTCATTTTATAACTGAACTCATTTTATTCCCCCCACCCAGACGAGGTGACATTGCGACAGATGAAGAAGCGTGAGAAAGAACTGAGACAGAGCCAGAGTGCCCGTCGAGCTTATTCAGTTGTTAGAAATCACTGTGATGTCACAAAATTGCTACAGCTACGCGTCGTCCGGGAGTTTGGCCTTCCGGACAAGGTCATGGAAGTCCTGCACCGCACCTCCTACCAATTTCTGGAGGAGTATGGAGCGGAGCACCACTCCTCTGCGAGCTCCGTCACTCCCGGCCATCAGGCGAGATTCTCTGGGGACCATTCTAGTCATGTTTATGGACTGCCGAGAATGTACAAACCTTCTAGGCATCTCAGCTTAGAACTTGGGGAGGCACGGGAAGAGCCTCTTCAATCGTCAAACCAGGTAAAGGAATTCATTCTGGGGGGGGGGGATCCATTGCTAG
Nlowderi_upperFiresCreek_N820 --AAGAAAGGAAATTTTCTTAGCAATTTTCGCAATTTACAACAAAAAGCCAGATCGAAGCAAATAAAGTTAATTATTCATTAATATTATTTTCT---------TTAAATTATTTGCTTTGTATTTCAGTTATCCGGCATCGGCTCCTGCCGATTAGCGGGGTGTATTATATTCTGATATAAGATACCTGTTTTAAAATTCATTTCATAACTGAACTCATTTTATTCCCCCCACCCAGACGAGGTGACATTGCGACAGATGAAGAAGCGTGAGAAAGAACTGAGACAGAGCCAGAGTGCCCGTCGAGCTTATTCAGTTGTTAGAAATCACTGTGATGTCACAAAATTGCTACAGCTACGCGTCGTCCGGGAGTTTGGCCTTCCGGACAAGGTCATGGAAGTCCTGCACCGCACCTCCTACCAATTTCTGGAGGAGTATGGAGCGGAGCACCACTCCTCTGCGAGCTCCGTCACTCCCGGCCATCAGGCGAGATTCTCTGGGGACCATTCTAGTCATGTTTATGGACTGCCGAGAATGTACAAACCTTCTAGGCATCTCAGCTTAGAACTTGGGGAGGCAAGGGAAGAGCCTCTTCAATCGTCAAACCCGGTAAAGGAATTCATTCTGGGGGGGGGGAATCCATTGCTAG
Nlula_BeeRockCave_G2091 TTACTGTATCAGTCAATGTTT-----TTTTATAATTGGGAAAAAGATACCTGTTTAAATTTCATATTAT--------------------------------------------ATATAT----------------------------------------ATTATATTATATTCTGATATAAGATACCTGTTTTACAATTCATTTCATAACTGAACTCATTTTATTCCCCCCACCCAGACGAGGTGACATTGCGACAGATGAAGAAGCGTGAGAAAGAACTGAGACAGAGCCAGAGTGCCCGTCGAGCTTATTCAGTTGTTAGAAATCACTGTGATGTCACGAAATTGCTACAGCTACGCGTCGTCCGGGAGTTTGGTCTTCCGGACAAGGTCATGGAAGTCCTGCACCGCACCTCCTACCAATTTCTGGAGGAGTATGGAGCGGAGCACCACTCCTCTGCGAGCTCCGTCACTCCCGGCCATCAGGCGAGATTCTCTGGGGACCATTCTAGTCATGTTTATGGACTGCCGAGAATGTACAAACCTTCTAGGCATCTCAGCTTAGAACTTGGGGAGGCAAGGGAAGAGCCTCTCCAATCGTCA----------------------------------------------
Nlula_LulaFallsCave_G2084 --------------------------------------------------------------------------------------------------------------------TAT----------------------------------------ATTATATTATATTCCGATATAAGATACCTGTTTTACAATTCATTTCATAACTGAACTCATTTTATTCCCCCCACCCAGACGAGGTGACATTGCGACAGATGAAGAAGCGTGAGAAAGAACTGAGACAGAGCCAGAGTGCCCGTCGAGCTTATTCAGTTGTTAGAAATCACTGTGATGTCACGAAATTGCTACAGCTACGCGTCGTCCGGGAGTTTGGTCTTCCGGACAAGGTCATGGAAGTCCTGCACCGCACCTCCTACCAATTTCTGGAGGAGTATGGAGCGGAGCACCACTCCTCTGCGAGCTCCGTCACTCCCGGCCATCAGGCGAGATTCTCTGGGGACCATTCTAGTCATGTTTATGGACTGCCGAGAATGTACAAACCTTCTAGGCATCTCAGCTTAGAACTTGGGGAGGCAAGGGAAGAGCCTCTCCAATCGTCAAATCAGGTAAAGAAAATCATTCAGGGAGGGGGGGGTCCATTGCTAG
Nmimus_NealsSink_N329 TTATAAAATAAAGGTATGCCGTCAATTTTTATATCTTAAACTGTGTTGGCTTATTAAGTCATATATAATAAATCAAACACTGAAAATGTTTTATTTGTAAATGTCATATTCTGTTCCGTTTTTTCTAGTTATTTTTCATGTCATTTTTTTTACTAATGTATTTTATAATTGGCATATATAAGATACCTGTTTTAAAATTCATTTCTTAACTGAGCTCATTCTATTCCCCCCACCCAGACGAGGTGACATTGCGACAGATGAAGAAGCGTGAGAAAGAACTGAGACAGAGCCAGAGTGCCCGTCGAGCTTATTCAGTTGTTAGAAATCACTGTGATGTCACGAAATTGCTACAGCTACGCGTCGTCCGGGAGTTTGGTCTTCCGGACAAGGTCATGGAAGTCCTGCACCGCACCTCCTACCAATTTCTGGAGGAGTATGGAGCCGAGCACCACTCCTCTGCGAGCTCCGTCACTCCCGGCCATCAGGCGCGATTCTCTGGGGACCATTCTAGTCATGTTTATGGACTGCCGAGAATGTACAAACCTTCTAGGCATCTCAGCTTAGAACTTGGGGAGGCAAGGGAAGAGCCCCTCCAATCGTCAAACCAGGTAAAGGAACTCATTCAAAAGA----GGATCCATTGCTAG
Nmimus_Straleys_N625 TTATAAAATAAAGGTATGCCGTCAATTTTTATATCTTAAACTGTGATGGCTTATTAAGTCATATATAATCAATCAAACACTGAAAATGTTTTATTTGTAAATGTCATATTTTGTTCCATTTTTTCTAGTTATTTTTCATGTCATTTTTTTTACTAATGTATTTTATAATTGGCATATATAAGATACCTGTTTTAAAATTCATTTCTTAACTGAGCTCATTCTATTCCCCCCACCCAGACGAGGTGACATTGCGACAGATGAAGAAGCGTGAGAAAGAACTGAGACAGAGCCAGAGTGCCCGTCGAGCTTATTCAGTTGTTAGAAATCACTGTGATGTCACGAAATTGCTACAGCTACGCGTCGTCCGGGAGTTTGGTCTTCCGGACAAGGTCATGGAAGTCCTGCACCGCACCTCCTACCAATTTCTGGAGGAGTATGGAGCCGAGCACCACTCCTCTGCGAGCTCCGTCACTCCCGGCCATCAGGCGCGATTCTCTGGGGACCATTCTAGTCATGTTTATGGACTGCCGAGAATGTACAAACCTTCTAGGCATCTCAGCTTAGAACTTGGGGAGGCAAGGGAAGAGCCCCTCCAATCGTCAAACCAGGTAAAGGAACTCATTCAAAAGAG-GGGGATCCATCGCTAG
Nnasicus_CaneyFork_N171 TTAAAAAATAAAGTTATGCCCTCAATTTTTATATCTTAAAATGTGATGGCTTATTAAGTCATATATAATCAATCAAACACTGAAAATGTTTGATTTGTAAATCTCATATTCTTTTCCATTTTTTCTAGTTATTTTTCATGTCATTTTTTTTACTAATGTATTTTATAATTG--GCATATAAGATACCTGTTTTAAAATTCATTTCATAACTGAACTCATTTTATTCCCCCCACCTAGACGAGGTGACATTGCGGCAGATGAAGAAGCGTGAGAAAGAACTGAGACAGAGCCAGAGTGCCCGTCGAGCTTATTCAGTTGTTAGAAATCACTGTGATGTGACGAAATTGCTACAGCTACGCGTCGTCCGGGAGTTTGGTCTTCCGGACAAGGTCATGGAAGTCCTGCACCGCACCTCCTACCAATTTCTGGAGGAGTATGGAGCGGAGCACCACTCCTCTGCGAGCTCCGTCACTCCCGGCCATCAGGCGCGATTCTCTGGGGACCATTCTAGTCATGTTTATGGACTGCCGAGAATGTACAAACCTTCTAGGCATCTCAGCTTAGAACTTGGGGAGGCAAGGGAAGAGCCTCTCCAATCGTCAAACCAGGTAAAGTAACTCATTCAAAAGGGGGGGG------------
Nnasicus_ConnosteeFalls_N696 TTTAAAAATAAAGTTATGCCCTTAATTTTTATATCTTAAAATGTGATGGCTTATTAAGTCATATATAATCAATCAAACACTGAAAATGTTTTATTTGTAAATCTCATATTCTTTTCCATTTTTTCTAGTTATTTTTCATGTCATTTTTTCTACTAATGTATTTTATAATTGTCATATATAAGATACCTGTTTTAAAATTCATTTCATAACTGAACTCATTTTATTCCCCCCACCTAGACGAGGTGACATTGCGGCAGATGAAGAAGCGTGAGAAAGAACTGAGACAGAGCCAGAGTGCCCGTCGAGCTTATTCAGTTGTTAGAAATCACTGTGATGTGACGAAATTGCTACAGCTACGCGTCGTCCGGGAGTTTGGTCTTCCGGACAAGGTCATGGAAGTCCTGCACCGCACCTCCTACCAATTTCTGGAGGAGTATGGAGCGGAGCACCACTCCTCTGCGAGCTCCGTCACTCCCGGCCATCAGGCGCGATTCTCTGGGGACCATTCTAGTCATGTTTATGGACTGCCGAGAATGTACAAACCTTCTAGGCATCTCAGCTTAGAACTTGGGGAGGCAAGGGAAGAGCCTCTCCAATCGTCAAACCAGGTAAATTAACTCATTGAAA---------------------
Nnasicus_CoweeTrain_N189 TTAAAAAATAAAGTTATGCCCTCAATTTTTATATCTTAAAATGTGATGGCTTATTAAGTCATATATAATCAATCAAACACTGAAAATGTTTGATTTGTAAATCTCATATTCTTTTCCATTTTTTCTAGTTATTTTTCATGTCATTTTTTTTACTAATGTATTTTATAATTG--GCATATAAGATACCTGTTTTAAAATTCATTTCATAACTGAACTCATTTTATTCCCCCCACCTAGACGAGGTGACATTGCGGCAGATGAAGAAGCGTGAGAAAGAACTGAGACAGAGCCAGAGTGCCCGTCGAGCTTATTCAGTTGTTAGAAATCACTGTGATGTGACGAAATTGCTACAGCTACGCGTCGTCCGGGAGTTTGGTCTTCCGGACAAGGTCATGGAAGTCCTGCACCGCACCTCCTACCAATTTCTGGAGGAGTATGGAGCGGAGCACCACTCCTCTGCGAGCTCCGTCACTCCCGGCCATCAGGCGCGATTCTCTGGGGACCATTCTAGTCATGTTTATGGACTGCCGAGAATGTACAAACCTTCTAGGCATCTCAGCTTAGAACTTGGGGAGGCAAGGGAAGAGCCTCTCCAATCGTCAAACCAGGTAAAGTAACTCATTCAAAAGGGGGGGGATCCATTGCTAG
Npaynei_Grindstaff_N646 TTATAAAATAAAGTTATGCCGTCAATTTTTATATCTTAAAATGTGATGGCTTTTTAAGTCATATATAATAAATCAAACACTGAAAATATTTTATTTGTAAATGTCATATTCTGTTCCATTTTTTCTAGTTATTTTTCATGTCATTTTTTTTACTGATGTATTTTATAATTGGCATATATAAGATACCTGTTTTAAAATTCATTTCTTAACTGAGCTCATTCTATTCCCCCCACCCAGACGAGGTGACATTGCGACAGATGAAGAAGCGTGAGAAAGAACTGAGACAGAGCCAGAGTGCCCGTCGAGCTTATTCAGTTGTTAGAAATCACTGTGATGTCACGAAATTGCTACAGCTACGCGTCGTCCGGGAGTTTGGTCTTCCGGACAAGGTCATGGAAGTCCTGCACCGCACCTCCTACCAATTTCTGGAGGAGTATGGAGCCGAGCACCACTCCTCTGCGAGCTCCGTCACTCCCGGCCATCAGGCGCGATTCTCTGGGGACCATTCTAGTCATGTTTATGGACTGCCGAGAATGTACAAACCTTCTAGGCATCTCAGCTTAGAACTTGGGGAGGCAAGGGAAGAGCCTCTCCAATCGTCAAACCAGGTAAAGGAACTCATTCAAAAGAG-GGGGATCCGTTGCTAG
Npaynei_NorrisDamCave_N348 --------------TATGCCGTCAATTTTCATATCTTAAAATGTGATGGCTTATTAAATCATATATAATAAATAAAACACTGAAAATGTTTTATTTGTAAATGTCATATTCTGTTCCATTTTTTCTAGTTATTTTTCATGTCATTTTTTTTACTAATGTATTTTATAATTGGCATATATAAGATACCTGTTTTAAAATTCATTTCTTAACTGAGCTCATTCTATTCCCCCCACCCAGACGAGGTGACATTGCGACAGATGAAGAAGCGTGAGAAAGAACTGAGACAGAGCCAGAGTGCCCGTCGAGCTTATTCAGTTGTTAGAAATCACTGTGATGTCACGAAATTGCTACAGCTACGCGTCGTCCGGGAGTTTGGTCTTCCGGACAAGGTCATGGAAGTCCTGCACCGCACCTCCTACCAATTTCTGGAGGAGTATGGAGCCGAGCACCACTCCTCTGCGAGCTCCGTCACTCCCGGCCATCAGGCGCGATTCTCTGGGGACCATTCTAGTCATGTTTATGGACTGCCGAGAATGTACAAACCTTCTAGGCATCTCAGCTTAGAACTTGGGGAGGCAAGGGAAGAGCCTCTCCAATCGTCAAACCAGGTAAAGGAACACCTTCAAACGAG-GGGGATCCATTGCTAG
Npecki_HaskellSims_G3697 TTTAAAAATAAAGTTATGTCCTCAATTTTTATATCTTAAAATGTGATGGCTTATTAAGTCATATATAATAAAAAAAAAACTTAAAATGTTTTATTGGTGAATCTCATATTCTTTTCAATTTTTTCTAGTTATTTTCCATATCATTTTTTTTACTAATGTATTTTATAATTGGCATATATAAGATATCTGTTTTAAAAATCATTTCTTAACTGAACTCATTTTATTCCCCCCACCCAGACGAGGTGACATTGCGACAGATGAAGAAGCGTGAGAAAGAACTGAGACAGAGCCAGAGTGCCCGTCGAGCTTATTCAGTTGTTAGAAATCACTGTGATGTCACAAAATTGCTACAGCTACGCGTCGTCCGGGAGTTTGGTCTTCCGGACAAGGTCATGGAAGTCCTACACCGTACCTCCTACCAATTTTTGGAGGAGTACGGAGCGGAGCACCACTCCTCTGCGAGCTCCGTCACTCCCGGCCATCAAGCACGATTCTCTGGGGACCATTCTAGTCATGTTTATGGACTGCCGAGAATGTACAAACCTTCTAGGCATCTCAGCTTAGAACTTGGGGAGGCAAGGGAAGAGCCTCTCCAATCGTCAAATCAGGTAAAGGAACTCATTCAAAAGGGGAGAG----ATTGCTAG
Npecki_HurricaneMazeCave_G2100 TTTAAAAATAAAGTTATGTCCTCAATTTTTATATCTTAAAATGTGATGGCTTGTTAAGTCATATATAATAAAAAAAAAACTGAAAATGTTTTATTGGTGAATCTCATATTCTTTTCACTTTTTTCTAGTTATTTTCCATATCATTTTTTTTACTAATGTATTTTATAATTGGCATATATAAGATATCTGTTTTAAAAATCATTTCTTAACTGAACTCATTTTATTCCCCCCACCCAGACGAGGTGACATTGCGACAGATGAAGAAGCGTGAGAAAGAACTGAGACAGAGCCAGAGTGCCCGTCGAGCTTATTCAGTTGTTAGAAATCACTGTGATGTCACAAAATTGCTACAGCTACGCGTCGTCCGGGAGTTTGGTCTTCCGGACAAGGTCATGGAAGTCCTACACCGTACCTCCTACCAATTTTTGGAGGAGTACGGAGCGGAGCACCACTCCTCTGCGAGCTCCGTCACTCCCGGCCATCAAGCACGATTCTCTGGGGACCATTCTAGTCATGTTTATGGACTGCCGAGAATGTACAAACCTTCTAGGCATCTCAGCTTAGAACTTGGGGAGGCAAGGGAAGAGCCTCTCCAATCGTCAAACCAGGTAAAGGAACTCATTCATAGGGGGAGAG----ATTGCTAG
Npecki_Monteagle_N062 -------------------CCTCAATTTTTATATCTTAATATGTGATGGCTTATTAAGTCATATATAAT-AAAAAAAAACTTAAAATGTTTTATTGGTGAATCTCATATTCTTTTAAATTTTTTCTAGTTATTTTCCATATCATTTTTTTTACTAATGTATTTTATAATTTGCATATATAAGATATCTGTTTTAAAAATCATTTCTTAACTGAACTCATTTTATTCCCCCCACCCAGACGAGGTGACATTGCGACAGATGAAGAAGCGTGAGAAAGAACTGAGACAGAGCCAGAGTGCCCGTCGAGCTTATTCAGTTGTTAGAAATCACTGTGATGTCACAAAATTGCTACAGCTACGCGTCGTCCGGGAGTTTGGTCTTCCGGACAAGGTCATGGAAGTCCTACACCGTACCTCCTACCAATTTTTGGAGGAGTATGGAACGGAGCACCACTCCTCTGCGAGCTCCGTCACTCCCGGCCATCAAGCACGATTCTCTGGGGACCATTCTAGTCATGTTTATGGACTGCCGAGAATGTACAAACCTTCTAGGCATCTCAGCTTAGAACTTGGAGAGGCAAGGGAAGAGCCTCTCCAATCGTCAAATCAGGTAAAGGAACTCATTCAAAACGGAAGAG----ATTGCTAG
Nperlakyi_SChimneys_N1079 -----------------------------------------------------------------------------------------------------------------------------------------------------------------TGTATTATATTCTGATGTAAGATACCTGTTTTAAAATTCATTTCATAACTGAACTCATTTTATTCCCCCCACCCAGACGAGGTGACATTGCGACAGATGAAGAAGCGTGAGAAAGAACTGAGACAGAGCCAGAGTGCCCGTCGAGCTTATTCAGTTGTTAGAAATCACTGTGATGTCACGAAATTGCTACAGCTACGCGTCGTCCGGGAGTTTGGTCTTCCGGACAAGGTCATGGAAGTCCTGCACCGCACCTCCTACCAATTTCTGGAGGAGTATGGAGCGGAGCACCACTCCTCTGCAAGCTCCGTCACTCCCGGCCATCAGGCGAGATTCTCTGGGGACCATTCTAGTCATGTTTATGGACTGCCGAGAATGTACAAACCTTCTAGGCATCTCAGCTTAGAACTTGGGGAGGCAAGGGAAGAGCCTCTCCAATCGTCAAACCAGGTAAAGGGATTCATTCAAAGGGGGGGAGATCCATTGCTAG
Nperlakyi_SChimneys_N1080 ---------------------------------------------------------------------------------------------------------------------------------------------------------------ATTATATTATATTCTGATGTAAGATACCTGTTTTAAAATTCATTTCATAACTGAACTCATTTTATTCCCCCCACCCAGACGAGGTGACATTGCGACAGATGAAGAAGCGTGAGAAAGAACTGAGACAGAGCCAGAGTGCCCGTCGAGCTTATTCAGTTGTTAGAAATCACTGTGATGTCACGAAATTGCTACAGCTACGCGTCGTCCGGGAGTTTGGTCTTCCGGACAAGGTCATGGAAGTCCTGCACCGCACCTCCTACCAATTTCTGGAGGAGTATGGAGCGGAGCACCACTCCTCTGCAAGCTCCGTCACTCCCGGCCATCAGGCGAGATTCTCTGGGGACCATTCTAGTCATGTTTATGGACTGCCGAGAATGTACAAACCTTCTAGGCATCTCAGCTTAGAACTTGGGG---------------------------------------------------------------------------
Nreclusus_Newfound_N259 -------------------------------------AAAATGTGACGGCTTATTAAGTCATATATAATCAATCAAACACTGAAAATGTTTTATTTGTAAATCTCATATTCTTTTTCATTTTTTCTAGTTATTTTTCATGTCATTTTTTTTACTAATGTATTTTATAATTGGCATATATAAGATACCTATTTTAAAATTCATTTCATAACTGAACTCATTTTATTCCCCCCAC-CAGACGAGGTGACATTGCGACAGATGAAGAAGCGTGAGAAAGAACTGAGACAGAGCCAGAGTGCCCGTCGAGCTTATTCAGTTGTTAGAAATCACTGTGATGTCACGAAATTGCTACAGCTACGCGTCGTCCGGGAGTTTGGTCTTCCGGATAAGGTCATGGAAGTCCTGCACCGCACCTCCTACCAATTTCTGGAGGAGTATGGAGCGGAGCACCACTCCTCGGCGAGCTCCGTCACTCCCGGCCATCAGGCGAGATTCTCTGGGGACCATTCTAGTCATGTTTATGGACTGCCGAGAATGTACAAACCTTCTAGGCA-----------------------------------------------------------------------------------------------
Nreclusus_Noland_N1051 ---------------------------------------------------------------------------------------------------------------------------------------------------------------ATTATATTATATTCTGATATAAGATACCTGTTTTAAAATTCATTTCATAACTGAACTCATTTTATTCCCCCCACCCAGACGAGGTGACATTGCGACAGATGAAGAAGCGTGAGAAAGAACTGAGACAGAGCCAGAGTGCCCGTCGAGCTTATTCAGTTGTTAGAAATCACTGTGATGTCACGAAATTGCTACAACTACGTGTCGTCCGGGAGTTTGGTCTTCCGGACAAGGTCATGGAAGTCCTGCACCGCACCTCCTACCAATTTCTGGAGGAGTATGGAGGGGAGCACCACTCCTCTGCGAGCTCCGTCACTCCCGGCCATCAGGCGAGATTCTCTGGGGACCATTCTAGTCATGTTTATGGACTGCCGAGAATGTACAAACCTTCTAGGCATCTCAGCTTAGAACTTGGGGAGGCAAGGGAAGAGCCTCTCCA-----------------------------------------------------
Nreclusus_Smokemont_N1020 TTAAAAAATAAAGTTATGTACTCAATTTTTATATCTTAAAATGTGACGGCTTATTAAGTCATATATAATCAATCAAACACTGAAAATGTTTTATTTGTAAATCTCATATTCTTTTTCGTTTTTTCTAGTTATTTTTCATGTCATTTTTTTTACTAATGTATTTTATAATTGGCATATATAAGATACCTGTTTTAAAATTCATTTCATAACTGAACTCATTTTATTCCCCCCAC-CAGACGAGGTGACATTGCGACAGATGAAGAAGCGTGAGAAAGAACTGAGACAGAGCCAGAGTGCCCGTCGAGCTTATTCAGTTGTTAGAAATCACTGTGATGTCACGAAATTGCTACAGCTACGCGTCGTCCGGGAGTTTGGTCTTCCGGATAAGGTCATGGAAGTCCTGCACCGCACCTCCTACCAATTTCTGGAGGAGTATGGAGCGGAGCACCACTCCTCGGCGAGCTCCGTCACTCCCGGCCATCAGGCGAGATTCTCTGGGGACCATTCTAGTCATGTTTATGGACTGCCGAGAATGTACAAACCTTCTAGGCATCTCAGCTTAGAACTTGGGGAGGCAAGGGAAGAGCCTCTCCAATCGTCAAACCAGGTAAAGGAACTCATTCAA----------------------
Nroanensis_IngramBranch_N926 TTATAAAATAAAGTTATGCCGTCAATTTTCATATCTTAAAATGTGATGGCTTATTAAATCATATATAATAAATAAAACACTGAAAATGTTTTATTTGTAAATGTCATATTCTGTTCCATTTTTTCTAGTTATTTTTCATGTCATTTTTTTTACTAATGTATTTTATAATTGGCATATATAAGATACCTGTTTTAAAATTCATTTCTTAACTGAGCTCATTCTATTCCCTCCACCCAGACGAGGTGACATTGCGACAGATGAAGAAGCGTGAGAAAGAACTGAGACAGAGCCAGAGTGCCCGTCGAGCTTATTCAGTTGTTAGAAATCACTGTGATGTCACGAAATTGCTACAGCTACGCGTCGTCCGGGAGTTTGGTCTTCCGGACAAGGTCATGGAAGTCCTGCACCGCACCTCCTACCAATTTCTGGAGGAGTATGGAGCCGAGCACCATTCCTCTGCGAGCTCCGTCACTCCCGGCCATCAGGCGCGATTCTCTGGGGACCATTCTAGTCATGTTTATGGACTGCCGAGAATGTACAAACCTTCTAGGCATCTCAGCTTAGAACTTGGGGAGGCAAGGGAAGAGCCTCTCCAATCGTCAAACCAGGTAAAG----------------------------------
Nroanensis_N_CarversGap_N928 TTATAAAATAAAGTTATGCCGTCAATTTTCATATCTTAAAATGTGATGGCTTATTAAATCATATATAATAAATGAAACACTGAAAATGTTTTATTTGTAAATGTCATATTCTGTTCCATTTTTTCTAGTTATTTTTCATGTCATTTTTTTTACTAATGTATTTTATAATTGGCATATATAAGATACCTGTTTTAAAATTCATTTCTTAACTGAGCTCATTCTATTCCCTCCACCCAGACGAGGTGACATTGCGACAGATGAAGAAGCGTGAGAAAGAACTGAGACAGAGCCAGAGTGCCCGTCGAGCTTATTCAGTTGTTAGAAATCACTGTGATGTCACAAAATTGCTACAGCTACGCGTCGTCCGGGAGTTTGGTCTTCCGGACAAGGTCATGGAAGTCCTGCACCGCACCTCCTACCAATTTCTGGAGGAGTATGGAGCCGAGCACCATTCCTCTGCGAGCTCCGTCACTCCCGGCCATCAGGCGCGATTCTCTGGGGACCATTCTAGTCATGTTTATGGACTGCCGAGAATGTACAAACCTTCTAGGCATCTCAGCTTAGAACTTGGGGAGGCAAGGG------------------------------------------------------------------
Nroanensis_RoanHighBluff_N762 TTATAAAATAAAGTTATGCCGTCAATTTTCATATCTTAAAATGTGATGGCTTATTAAATCATATATAATAAATCAAACACTGAAAATGTTTTATTTGTAAATGTCATATTCTGTTCCATTTTTTCTAGTTATTTTTCATGTCATTTTTTTTACTAATGTATTTTATAATTGGCATATATAAGATACCTGTTTTAAAATTCATTTCTTAACTGAGCTCATTCTATTCCCTCCACCCAGACGAGGTGACATTGCGACAGATGAAGAAGCGGGAGAAAGAACTGAGACAGAGCCAGAGTGCCCGTCGAGCTTATTCAGTTGTTAGAAATCACTGTGATGTCACGAAATTGCTACAGCTACGCGTCGTCCGGGAGTTTGGTCTTCCGGACAAGGTCATGGAAGTCCTGCACCGCACCTCCTACCAATTTCTGGAGGAGTATGGAGCCGAGCACCATTCCTCTGCGAGCTCCGTCACTCCCGG--------------------------------------------------------------------------------------------------------------------------------------------------------------------------
Nsheari_Cohutta_N826 TTAAAAAATAAAGTTATGTACTCAATTTTTATATCTTAAAATGTGACGGCTTATTAAGTCATATATAATCAATCCAACACTGAAAATGTTTTATTTGTAAATTTCATATTCTTTTCCATTTTTTCTAGTTATTTTCCATGTCATTTTTTTTACTAATGTATTTTATAATTGGCATATATAAAATACCTGTTTTAAAATTCATTTCATAACTGAACTCATTTTATTCCCCCCAC-CAGACGAGGTGACATTGCGACAGATGAAGAAGCGTGAGAAAGAACTGAGACAGAGCCAGAGTGCCCGTCGAGCTTATTCAGTTGTTAGAAATCACTGTGATGTCACGAAATTGCTACAGCTACGTGTCGTCCGGGAGTTTGGTCTTCCGGATAAGGTCATGGAAGTCCTGCACCGCACCTCCTACCAATTTCTGGAGGAGTATGGAGCGGAGCACCACTCCTCTGCGAGCTCCGTCACTCCCGGCCATCAGGCAAGATTCTCTGGGGACCATTCTAGTCATGTTTATGGACTGCCGAGAATGTACAAACCTTCTAGGCATCTCAGCTTAGAACTTGGGGAGGCAAGGGAAGAGCCTCTCCAATCGTCAAACCAGGTAAAGGAACTCATTCAAAAGGGGGGGGATCCATTGCTAG
Nsheari_JoyceKilmer_N092 TTAAAAAATAAAGTTATGTACTCAATTTTTATATCTTAAAATGTGACGGCTTATTAAGTCATATATAATCAATCAAACACTGAAAATGTTTTATTTGTAAATCTCATATTCTTTTCCATTTTTTCTAGTTATTTTCCATGTCATTTTTTTTACTAATGTATTTTATAATTGGCATATATAAAATACCTGTTTTAAAATTCATTTCATAACTGAACTCATTTTATTCCCCCCAC-CAGACGAGGTGACATTGCGACAGATGAAGAAGCGTGAGAAAGAACTGAGACAGAGCCAGAGTGCCCGTCGAGCTTATTCAGTTGTTAGAAATCACTGTGATGTCACGAAATTGCTACAGCTACGCGTCGTCCGGGAGTTTGGTCTTCCGGATAAGGTCATGGAAGTCCTGCACCGCACCTCCTACCAATTTTTGGAGGAGTATGGAGCGGAGCACCACTCCTCTGCGAGCTCCGTCACTCCCGGCCATCAGGCGAGATTCTCTGGGGACCATTCTAGTCATGTTTATGGACTGCCGAGAATGTACAAACCTTCTAGGCATCTCAGCTTAGAACTTGGGGAGGCAAGGGAAGAGCCTCTCCAATCGTCAAACCAGGTAAAGGAACTCATTCAAAAGGGGGGGAATCCATTGCTAG
Nsilvanus_Elijay_N395 -------------------------------------------------------AAGTCATATATAATAAATCAAACACTGTAAATGTCTTATTTGTAAATGTTATATTCTGTTCCATTTTTTCTAGTTATTTTTCATGTCATTTTTTTTACTAATGTATTTTATAATTGGCATATATAAGATACCTGTTTTAAAATTCATTTCTTAACTGAACTCATTTTATTCCCTCCACACAGACGAGGTGACGTTGCGACAGATGAAGAAGCGTGAGAAAGAACTGAGACAGAGCCAGAGTGCCCGTCGAGCTTATTCAGTTGTTAGAAATCATTGTGATGTCACGAAATTGCTACAGCTACGTGTCGTCCGGGAGTTTGGTCTTCCGGACAAGGTCATGGAAGTCCTGCACCGCACCTCCTACCAATTTCTGGAGGAGTATGGAGCCGAGCACCACTCCTCTGCGAGCTCCGTCACTCCCGGCCATCAGGCACGATTCTCTGGGGACCATTCTAGTCATGTTTATGGACTGCCGAGAATGTACAAACCTTCTAGGCATCTCAGCTTAGAACTTGGGGAGGCAAGGGAAGAGCCTCTCCAATCGTCAAACCAGGTAAAGGAACTCATTCAAAAGGGGGGTGATCCATTGCTAG
Nsilvanus_HeboMtn_N1029 TTATAAAATAAAATTATGCCGTCAATTTTTATATCTAAAAATGTGATGGTTTATTAAGTCATATATAATAAATCAAACACTGAAAATGTTTTATTTGTAAATGTCATATTCTGTTCCATTTTTTCTAGTTATTTTTCATGTCATTTTTTTTACTAATGTATTTTATAATTGGCATATATAAGATACCTGTTTTAAAATTCATTTCTTAACTGAACTGATTTTATTCCCCCCACACAGACGAGGTGACGTTGCGACAGATGAAGAAGCGTGAGAAAGAACTGAGACAGAGCCAGAGTGCCCGTCGAGCTTATTCAGTTGTTAGAAATCATTGTGATGTCACGAAATTGCTACAGCTACGTGTCGTCCGGGAGTTTGGTCTTCCGGACAAGGTCATGGAAGTCCTGCACCGCACCTCCTACCAATTTCTGGAGGAGTATGGAGCCGAGCACCACTCCTCTGCGAGCTCCGTCACTCCCGGCCATCAGGCACGATTCTCTGGGGACCATTCTAGTCATGTTTATGGACTGCCGAGAATGTACAAACCTTCTAGGCATCTCAGCTTAGAACTTGGGGAGGCAAGGGAAGAGCCTCTCCAATCGTCAAACCAGGTAAAGGAACTCATTCAAAAGGGGGG--ATCCATTGCTAG
Nstupkai_BlowholeWOS_N285 TTAAAAAATAAAGTTACGTACTCAATTTGTATATCTTAAAATGTGACGGCTTATTAAGTCATATATAATCAATCAAACACTGAAAATGTTTTATTTGTAAATCTCATATTCTTTTTCATTTTTTCTAGTTATTTTTCAAGTCATTTTTTTTACTAATGTATTTTATGATTGGCATATATAAGATACCTGTTTTAAAATTCATTTCATAACTGAACTCATTTTATTCCCCCCAC-CAGACGAGGTGACATTGCGACAGATGAAGAAGCGTGAGAAAGAACTGAGACAGAGCCAGAGTGCCCGTCGAGCTTATTCAGTTGTTAGAAATCACTGTGATGTCACGAAATTGCTACAGCTACGCGTCGTCCGGGAGTTTGGTCTTCCGGATAAGGTCATGGAAGTCCTGCACCGCACCTCCTACCAATTTCTGGAGGAGTATGGAGCGGAGCACCACTCCTCTGCGAGCTCCGTCACTCCCGGCCATCAGGCGAGATTCTCTGGGGACCATTCTAGTCATGTTTATGGACTGCCGAGAATGTACAAACCTTCTAGGCATCTCAGCTTAGAACTTGGGGAGGCAAGGGAAGAGCCTCTCCAATCGT------------------------------------------------
Nstupkai_Blowing_N356 -----------------------------------------------------------------------------------------------------------------------------TAGTTATTTT-CATGTCATTTTTTTTACTAATGTATTTTATAATTGAAAGAAGAAAGATACCTGTTTTAAAATTCATTTCATAACTGAACTCATTTTATTCCCCCCACCCAGACGAGGTGACATTGCGACAGATGAAGAAGCGTGAGAAAGAACTGAGACAGAGCCAGAGTGCCCGTCGAGCTTATTCAGTTGTTAGAAATCACTGTGATGTCACGAAATTGCTACAACTACGTGTAGTCCGGGAGTTTGGTCTTCCGGACAAGGTCATGGAAGTCCTGCACCGCACCTCCTACCAATTTCTGGAGGAGTATGGAGCGGAGCACCACTCCTCTGCGAGCTCCGTCACTCCCGGCCAACAGGCGAGATTCTCTGGGGACCATTCTAGTCATGTTTATGGACTGCCGAGAATGTACAAACCTTCTAGGCATCTCAGCTTAGAACTTGGGGAGGCAAGGGAAGAGCCTCTCCAATCGTCAAACCAGGTAAAGGAATTCATTCAAAGGGGGGGGGATCCATTGCTAG
Nstupkai_LittleRiver_N293 TTAAAAAATAAAGTTATGTACTCAATTTTTATATCTTAAAATGTGACGGCTTATTAAGTCATATATAATCAATCAAACACTGAAAATGTTTTATTTGTAAATCTCATATTCTTTTTCATTTTTTCTAGTTATTTTTCATGTCATTTTTTTTACTAATGTATTTTATAATTGGCATATATAAGATACCTGTTTTAAAATTTATTTCATAACTGAACTCATTTTATTCCCCCCAC-CAGACGAGGTGACATTGCGACAGATGAAGAAGCGTGAGAAAGAACTGAGACAGAGCCAGAGTGCCCGTCGAGCTTATTCAGTTGTTAGAAATCACTGTGATGTCACGAAATTGCTACAGCTACGCGTCGTCCGGGAGTTTGGTCTTCCGGATAAGGTCATGGAAGTCCTGCACCGCACCTCCTACCAATTTCTGGAGGAGTATGGAGCAGAGCACCACTCCTCTGCGAGCTCCGTCACTCCCGGCCATCAGGCGAGATTCTCTGGGGACCATTCTAGTCATGTTTATGGACTGCCGAGAATGTACAAACCTTCTAGGCATCTCAGCTTAGAACTTGGGGAGGCAAGGGAAGAGCCTCTCCAATCG-------------------------------------------------
Nstygius_ObeLee_N0656 TTTAAAAATAAAGTTATGCCTTCAATTTTTATATCTTAAAATGTGATGGCTTATTAAGTCATATAT--TAAATCAAACAATGAAAATGTTTTATTTGTGTATCTCATATTTTTTTCAATTTTCTCTAGTTTTT----------------------------TTTATAATTGACATATAAAAGATACTTGTTTTAAAATTCATTTCATACCTGAACTCATTTTATTCCCCCCACCCAGACGAGGTGACATTGCGACAGATGAAGAAGCGTGAGAAAGAACTGAGACAGAGCCAGAGTGCCCGTCGAGCTTATTCAGTTGTTAGAAATCACTGTGATGTCACGAAATTGCTACAGCTACGCGTCGTCCGGGAGTTTGGTCTTCCGGACAAAGTCATGGAAGTCCTGCACCGCACCTCCTACCAATTTCTGGAGGAGTATGGAGCGGAGCACCACTCCTCTGCGAGCTCCGTCACTCCCGGCCATCAGGCGCGATTCTCTGGGGACCATTCTAGTCATGTTTATGGACTGCCGAGAATGTACAAACCTTCTAGGCATCTCAGCTTAGAACTTGGGGAGGCAAGGGAAGAGCCTCTCCAATCATCAAACCAGGTAAAGGAACTCATTCAAAAGGGGAGGGATCCATTGCTAG
Nstygius_RavenB_N1022 TTTAAAAATAAAGTTATGCCTTCAATTTTTATATCTTAAAATGTGATGGCTTATTAAGTCATATAT--TAAATCAAACAATGAAAATGTTTTATTTGTGTATCTCATATTTTTTTCAATTTTCTCTAGTTTTT----------------------------TTTATAATTGACATATAAAAGATACTTGTTTTAAAATTCATTTCATACCTGAACTCATTTTATTCCCCCCACCCAGACGAGGTGACATTGCGACAGATGAAGAAGCGTGAGAAAGAACTGAGACAGAGCCAGAGTGCCCGTCGAGCTTATTCAGTTGTTAGAAATCACTGTGATGTCACGAAATTGCTACAGCTACGCGTCGTCCGGGAGTTTGGTCTTCCGGACAAAGTCATGGAAGTCCTGCACCGCACCTCCTACCAATTTCTGGAGGAGTATGGAGCGGAGCACCACTCCTCTGCGAGCTCCGTCACTCCCGGCCATCAGGCGCGATTCTCTGGGGACCATTCTAGTCATGTTTATGGACTGCCGAGAATGTACAAACCTTCTAGGCATCTCAGCTTAGAACTTGGGGAGGCAAGGGAAGAGCCTCTTCAATCATCAAACCAGGTAAAGGAACTCATTCAAAAGGGGAGGGATCCATTGCTAG
Ntempletoni_BaldMtns_N950 -------------------------------------------------------------------------------------------------------------------------------------------------------------------------ATTCTGATATAAGGTACCTGTTTTAAAATTTATTTAATAACTGAACTCATTTTATTCCCCCCGCCCAGACGAGGTAACATTACGACAGATGAAGAAGCGTGAGAAAGAACTGAGACAGAGCCAGAGTGCCCGTCGAGCTTATTCAGTTGTTAGAAATCACTGTGATGTCACGAAATTGCTACAGCTACGCGTCGTCCGGGAGTTTGGTCTTCCGGACAAGGTCATGGAAGTCCTGCACCGCACCTCCTACCAATTTCTGGAGGAGTATGGAGCGGAGCACCACTCCTCTGCGAGCTCCATCACTCCCGGCCATCAGGCGCGATTCTCTGGGGACCATTCTAGTCATGTTTATGGACTGCCGAGAATGTACAAACCTTCTAGGCATCTCAGCTTAGAACTTGGGGAGGCAAGGGAAGAGCCTCTCCAATCGTCAAACCAGGTAAAAGAATTCATTCAAAGGAGGGGGG------------
Ntempletoni_ClarksCreek_N945 -------------------------------------------------------------------------------------------------------------------------------------------------------------------TATTATATTCTGATATAAGGTACCTGTTTTAAAATTTATTTAATAACTGAACTCATTTTATTCCCCCCACCCAGACGAGGTAACATTACGACAGATGAAGAAGCGTGAGAAAGAACTGAGACAGAGCCAGAGTGCCCGTCGAGCTTATTCAGTTGTTAGAAATCACTGTGATGTCACGAAATTGCTACAGCTACGCGTCGTCCGGGAGTTTGGTCTTCCGGACAAGGTCATGGAAGTCCTGCACCGCACCTCCTACCAATTTCTGGAGGAGTATGGAGCGGAGCACCACTCCTCTGCGAGCTCCATCACTCCCGGCCATCAGGCGCGATTCTCTGGGGACCATTCTAGTCATGTTTATGGACTGCCGAGAATGTACAAACCTTCTAGGCATCTCAGCTTAGAACTTGGGGAGGCAAGGGAAGAGCCTCTCCAATCGTCAAACCAGGTAAAAGAATTCATTCAAAGGAGGGGGGATCC--------
Ntempletoni_ScronceCreekRd_N1223 ---------------------------------------------------------------------------------------------------------------------------------------------------------------ATTATATTATATTCTGATATAGGGTACCTGTTTTAAAATTTATTTAATAACTGAACTCATTTTATTCCCCCCACCCAGACGAGGTAACATTACGACAGATGAAGAAGCGTGAGAAAGAACTGAGACAGAGCCAGAGTGCCCGTCGAGCTTATTCAGTTGTTAGAAATCACTGTGATGTCACGAAATTGCTACAGCTACGCGTCGTCCGGGAGTTTGGTCTTCCGGACAAGGTCATGGAAGTCCTGCACCGCACCTCCTACCAATTTCTGGAGGAGTATGGAGCGGAGCACCACTCCTCTGCGAGCTCCATCACTCCCGGCCATCAGGCGCGATTCTCTGGGGACCATTCTAGTCATGTTTATGGACTGCCGAGAATGTACAAACCTTCTAGGCATCTCAGCTTAGAACTTGGGGAGGCAAGGGAAGAGCCTCTCCAATCGTCAAACCAGGTAAAACAATTCATTCAAAGGAGGGGGGATCCATTGCTAG
Ntennessensis_IndianCave_N052 ----------------------------------------------------ATTAAGTCATATATAATAAATAAAACACTGAAACTGTTTTATTTGTAAATGTCATATTCTGTGACATTTTTTCTAGTTATTTTTCATGTCATTTTTTTTACTAATGTATTTTATAATTGGCATATATAAGATACCTGTTTTAAAATTCATTTCTTAACTGAGCTCATTCTATTCCCCCCACCCAGACGAGGTGACATTGCGACAGATGAAGAAGCGTGAGAAAGAACTGAGACAGAGCCAGAGTGCCCGTCGAGCTTATTCAGTTGTTAGAAATCACTGTGATGTCACGAAATTGCTACAGCTACGCGTCGTCCGGGAGTTCGGTCTTCCGGACAAGGTCATGGAAGTCCTGCACCGCACCTCCTACCAATTTCTGGAGGAGTATGGAGCCGAGCACCACTCCTCTGCTAGCTCCGTCACTCCCGGCCATCAGGCGCGATTCTCTGGGGACCATTCTAGTCATGTTTATGGACTGCCGAGAATGTACAAACCTTCTAGGCATCTCAGCTTAGAACTTGGGGAGGCGAGGGAAGAGCCTCTCCAATCGTCAAACCAGGTAAAGGAACTCATTCGAAAGAGGGGGGATCCATTGCTAG
Ntennessensis_LittleStony_N645 TTATAAAATAAAGTTATGCCGTCAATTTTTATATCTTAAAATGTAATGGCTTATTAAGTCATATATAATAAATAAAACACTGAAACTGTTTTATTTGTAAATGTCATATTCTGTGCCATTTTTTCTAGTTATTTTTCATGTCATTTTTTTTACTAATGTATTTTATAATTGGCATATATAAGATACCTGTTTTAAAATTCATTTCTTAACTGAGCTCATTCTATTCCCCCCACCCAGACGAGGTGACATTGCGACAGATGAAGAAGCGTGAGAAAGAACTGAGACAGAGCCAGAGTGCCCGTCGAGCTTATTCAGTTGTTAGAAATCACTGTGATGTCACGAAATTGCTACAGCTACGCGTCGTCCGGGAGTTCGGTCTTCCGGACAAGGTCATGGAAGTCCTGCACCGCACCTCCTACCAATTTCTGGAGGAGTATGGAGCCGAGCACCACTCCTCTGCGAGCTCCGTCACTCCCGGCCATCAGGCGCGATTCTCTGGGGACCATTCTAGTCATGTTTATGGACTGCCGAGAATGTACAAACCTTCTAGGCATCTCAGCTTAGAACTTGGGGAGGCGAGGGAAGAGCCTCTCCAATCGTCAAACCAGGTAAAGGAACTCATTCGAAAGA---GGGATCCATTGCTAG
Ntennessensis_Watauga_N1046 ------------------------------------------------------------------AATAAATAAAACACTGAAACTGTTTTATTTGTAAATGTCATATTCTGTGCCATTTTTTCTAGTTATTTTTCATGTCATTTTTTTTACTAATGTATTTTATAATTGGCATATATAAGATACCTGTTTTAAAATTCATTTCTTAACTGAGCTCATTCTATTCCCCCCACCCAGACGAGGTGACATTGCGACAGATGAAGAAGCGTGAGAAAGAACTGAGACAGAGCCAGAGTGCCCGTCGAGCTTATTCAGTTGTTAGAAATCACTGTGATGTCACGAAATTGCTACAGCTACGCGTCGTCCGGGAGTTCGGTCTTCCGGACAAGGTCATGGAAGTCCTGCACCGCACCTCCTACCAATTTCTGGAGGAGTATGGAGCCGAGCACCACTCCTCTGCGAGCTCCGTCACTCCCGGCCATCAGGCGCGATTCTCTGGGGACCATTCTAGTCATGTTTATGGACTGCCGAGAATGTACAAACCTTCTAGGCATCTCAGCTTAGAACTTGGGGAGGCGAGGGAAGAGCCTCTCCAATCGTCAAACCAGGTAAAGGAACTCATTCGAAAGA---GGGATCCATTGCTAC
