# Supplementary material for: ﻿New species in old mountains: integrative taxonomy reveals ten new species and extensive short-range endemism in Nesticus spiders (Araneae, Nesticidae) from the southern Appalachian Mountains
Source: Zookeys. 2023 Feb 3;1145:1–130. doi: 10.3897/zookeys.1145.96724 (PMC10208238; doi:10.3897/zookeys.1145.96724)
Supplement: Supplementary material 4 — Input alignments, analysis log files, and output tree files [file zookeys-1145-001_article-96724__-s004.zip › uce-2001763 (modified).phy]

 92 1088
Nesticella_sp_GH1210 -----------------------------------------------------------------------------------------------------------------------------------------------------------------------------------------------------------------------------------------T------------------------------------A----------TCGTAACCCT--------------------------------GATGTAAAAATAG--------TACCCTACCCA-----------AATTAAGTGCCCGAC------------------------------------CAATAATAGTTACCTGAAGTTGGCGAAAGAAAGAAGATATGTCATCTTCTGACACGTCGTAAGGCAGATTTCCTAGGAATGCTGTATAAGGTGGATTAGAAGGAACTTTTGCAAGATCTACATCTGGGCCACGTGCAGCTTTAGGGGCAGTGGGCAGAACAACCTTCTCATCTTTTTTATAATCTGAAGTATATCGATCTG---------------AAACAAATAT-------------------------------------------------------------------------TATATATTACT---------------ATATA-------------------------------------------------T----------TTATATAAA------------------ATACAAATTAGT---------AGATTTATCAAGAGTAA-------------------------------------------------------------------------------------------------------------------------------------------------------------------------------------------------------------AAAATA-----
Nesticus_Japan_G2153 ----ACAAATA-------------------------------------------------------------------------------TTTTTCAGGTGATGTGAGAGAAAGAATCATTAAATAATGGCAG-----------CCAGCCAAGCTTATTTTTA---TGCTCTGTTTTTCAAAGACT----TTAGACAATAAACAAGCTAAAGCCTGAATATTGAATTCAGCATACCCAAAACCCCTAATTCTGCCC------------TTG----------TCGCCATTTTCCGCACATTCTTGACCTAGGAAAAT-----AAGGTTTAAGAAAAAATTTCAGTTACTTTATTTT-----------ACTTAATCACACAACA-----------CATTAATAAATAGATAATAGAAAGCATAAATTAGTACCTGAAGTTGGCGAAAGAAAGAAGATATGTCTTCTTCTGACACGTCGTAAGGCAGATTTCCTAGGAATGCTGTATAAGGGGGATTAGAGGGAACTTTAGCAAGATCTACGTCTGGACCACGTGCAGCTTTAGGAGCAGTGGGCAGAACAACCTTCTCATCTTTTTTGTAATCCGAAGAATATCGATCTGA-----AAAGACGCAAAATAAATATTTATTTTACTAATCAAAAGTAAT---------------------TTATACAGGGTATCGGCCAAAGTTCAATTAATCCATGACT---------CCATGACTATGGCATCGAATTTTCCTAAAAAAA---------------------------C----------TTTTGTAAA--------TAAACATGTGATACATATCAGT---------AAATCTTCTGATGTTGACACGAACGGAATTAGT---------------------------------------------------------------------------TTTT--------CAAAAAATAAAAGAATTTTGTGATAAAAACAC-----------------------------------------TGTAAAT----------------GGTTAGAAAATCACAAA
Nesticus_nahaunus_Mexico_G2881 TTTTCAAAATGAAAATGTGAAACATTTTGATATTATTTTATAGTGTGTGAGCTGCTTCCTC----TTTAATATTTGTATATGTTCAGATTTTGTTGAAGAATCATTTAAATAACAGTTGCTTGATAGA-----TTAGGTCCAGAGCACTTGTTTCCTGCAAGATTGCCGTTTTTTTATGATGGATTTTATCTAGTTAATATCTAAAATATCTACTAAGTAGATAATTTACCATTTTTGCAATGTGTAGATGCCCCCCCCCCAATGAAAAAAAATT--CTTATCAATAGTTTTTGTGTATCATTCATTCTACCCAAACCCTGTGGATTCACCAAAACTATAAATAAGCTTCAT---AAAAGAAATAA------TTGTAGAACAGCAGAATGGTGACTTATGAAATACAAATGAGAATGC---ACAAAGTACCTGAAGTTGGCGAAAGAAAGAAGATATATCATCCTCTGAGACATCATAAGGCAGATTTCCTAGGAATGCTGTAAAAGGGGGACTAGAAGGAACTTTAGAGAGATCAACATCTGGACCTCGTGCAGCTTTGGGTGCAGTCGGCAGAACAACCTTTTCGTCTTTTTTGTAATCTAAAGTGTATCGATCTGGACA--GAAAAAGATGAAAGGACACACATTT-----ATGGAAAATTTTATAACTAAACATAGGAAATTTTTTCACATAATTTTAACAACTACTGAAATAATGAATGACTAACGATTAA---------------------------------------------------------------------------------------------------------------------------------------------------------------------------------------------------------------------TAGATCCACGTGTATTCTATTTTCGTCTAAAAGCAATGGAATACTGACAAAACAATAT--TTAACAAATTTTCTTTTAGTGTTGATTAAATTAATTTTGTTTGAGTATAGGATAT-------GATTATGAAATAAATCA
Nsilvestrii_Hellgate_N1108 ----AAAAATA---------------TTGTACTTTGAAAATAAAAACAAAATTGCAAAACT-----------------------------TTTCTCAAAAAAAGTTAAAAAAAAAAC----------------AGCGGTTTAAACCGGACAACCCTGCTGTACTCGCAAAGTTTGTTAAATAGACTACATCTTATGAATTCAAAAATCACCCATTGAGCAAGAAACATACT----CTGAAGTGAGAAAAAGTTACCTTATGAGAGATCAGGAATTTAATAGTCATAAATATATGTTCATAAATGTTTGAATTAAATTTTCACAATTATTGAAGAACATTTCTGGATTTTAAAATTAGGAAAAGCAGAGAAGTTTTAAATAAACTAACACAGTTAAATATAAAATACA--------------AAAAAGTACCTGAAGTTGGCGAAAAAAAGAAGCAATGTCATCTTCGGAGACATCATAAGGCAGATTTCCTAGGAATGCTGTATAAGGGGGGTTAGAAGGAACTTTAGTAAGATCTACATCTGGACCACGTGCAGCTTTGGGAGCAGTTGGCAAAACCACTTTTTCATCTTTTTTATAATCTAAAGTATATCGGTCTGTGCAGAAAAGAGAGAGAGATATTATTTAGTTTA--------AGATATTATACCAAAAAATATAACATTTTTAAAAGAAATGTATATAATTAATGAAAGAAGCAAGGTTT---------ACAAATGTAGTATTCCAGCTTTGATTACAAAGAAATTTAGAAGGAAAATCATTTTACATGTTTTTAATTTTTCCTCTTAAGTTGGATTTAGACAAG--GTCTAATTTTATTTCCAACATTAGGCATTTACAGACAGTACAAATAGAAATGAA-----TAAATAAACAAAAAGTAATACTTTTCATATACA------TAAAATAATA-------TATATATATATTAAGTTTATTTATCACCACAGTAAAAAGTGTGCTTGAAA--------------------------GTATGTTGAGAACAACCCTTTTCTTTGAAGATTTCATATTAAACAG-----------------
Narcheri_Cheaha_N023 ----------------------------------------------------------------------------------------------------------CTGAAAACAGCTTTTTAACATGGTCAAGAGAGTCTACATCAGTTGAATCCTATGTGATCATACTATCCTTATAGAAGACTCTATGTAGTAGATATATAGACTATCAACTAGGCAGAAAATTTACTACTATTGTAACTT-TAAATAT-----------------------------------------------------------------------------------CCTCACATTGATTTCATATTAAAAAAAGAGACAACATTTCCAAAACAGCGGCATCGTTAATTATAAAATACAATTACAAACACATAGTAAAGTACCTGAAGTTCGCGAAAGAAGGAGGATATGTCATCCTCCGAGACGTCATAAGGCAGATTTCCTAGGAATGCTGTGTAAGGGGGATTAGAAGGAACTTTAGTGAGATCGACATCTGGGCCTCGTGCAGCTTTGGGTGCAGTCGGCAGAACAACCTTTTCGTCTTTTTTGTAATCGGAAGGGTATCGATCTAGA----------AAAGAAATGATGCACATTTTAGTTGAGGGAAATTTTATAATTGAATATATGAAATCTTTTTACATAATATTAATAACTACTAAAATAATAAATGAATAACAATTAA------------------------------------------------------------------ACATA----------------------------------------------------------------------------------------------------------------------------------------------TGTATGTGTGCGTATTCTATTTTCGACTAAAAGAAAAGGAATATTAACAAAACTCCATTATCAACAAATTTTCTAT---------------TTATTTTCTTTGAATATAGGATAGAATGTGGGATTATGAAATAAATCA
Narcheri_MillShoalCreek_N727 ------------------------------------------------------------------------------------------------------------------------------------------------------------------------------------------------------------------CAACTAGGCAGAAAATTTACTACTATTGTAACTT-TAGATAT-----------------------------------------------------------------------------------CCTCACATTGATTTCATATTAAAAAAAGAGACAACATTTCCAAAACAGCGGCATCGTTAATTATAAAATACAATTACAAACACATAGTAAAGTACCTGAAGTTCGCGAAAGAAGGAGGATATGTCATCCTCCGAGACGTCATAAGGCAGATTTCCTAGGAATGCTGTGTAAGGGGGATTAGAAGGAACTTTAGTGAGATCGACATCTGGGCCTCGTGCAGCTTTGGGTGCAGTCGGCAGAACAACCTTTTCGTCTTTTTTG------------------------------------------------------------------------------------------------------------------------------------------------------------------------------------------------------------------------------------------------------------------------------------------------------------------------------------------------------------------------------------------------------------------------------------------------------------------------------------------------------------
Nbarri_Bishop_N1072 ATTTAGTAATAAACAAGAGAGCTACA-TGTTGTTGTTCAATGTAGATGAGATTGCGAACTTACAATTTAATTTGCCTATAGGTCAATACTTTTTTAGAATAATGTTCTGAAAACAGCTTTTTTACATGGTCAAGAGAATTCAAACCAGTTGAACCCTATGTGACCATACTCTTCTTTTAGAAGACTCTACCTAGTAGATATATAGACTATCTACTAGGTAGAAAATTTACCATTACTGTAATGTGTAGATAT---CCCCCCAATGGACAAAAGTTTGCTAATCATTAGTCTTTGTGTATAATTCAGTCTGCCAAATCCTTGTGGATACAGCAAAACCTCACACTGATTTTACATTAAAAAAAATAAAAACATTTTTAAAACAGCTGCATAGTTAATTATAAAATACAAATGAGAACGCATAATAAAGTACCTGAAGTTCGCGAAAGAAAGAAGATATATCATCCTCTGAGACGTCATAAGGCAGATTTCCTAGGAATGCTGTATACGGGGGGTTAGAAGGAACTTTAGTGAGATCGACATCTGGGCCTCGAGCAGCTTTGGGTGCAGTCGGCAGAACAACCTTTTCGTCTTTTTTGTAATCTGAAGGGTATCGATCTAGACATT-AAAAAAATTAAAGGATACACATTTTAGCTAAGAGAAAATTTATAATTAAATATATGAAATCTTTTTATATAATATTAATAACTAATGAAATAATAAATGAC-AATGATTAACAAAATGTAGTATGTCAAATTTTTCAAAAAAAGTTTATTGAGGAAAAACATTTGTATTTGTTAGCTACATCTGCTATCAAGTTGTATGTAATCAGGTGAT-GAACTCAATGTATAGTACTAAGTAATTAGGGTTAATACAAATGAAAATAGGTTTTTTCAGTTACTGAAAAGTGTAGATTTTTACATGCAACATTTTAATATAACAGTGACGATATGTGTGTCTGCATTCTATATTCAATTAAAAGCAAGGGAATACTGACAAAACACCATTATTAACACATTTTCTTTTAGTGTTGATTAAATTTATTTTCTTTG------------------------------------
Nbarri_LostCoveCave_N0065 ATTTAGAAATAAACAAGAGAGCTACA---TTGTTGTTCAATGTAGATGAGATTGCGAACTTACAATTTAATTTGCCTATAGGTCAATACTTTTTTAGAATAATGTTCTGAAAACAGCTTTTTTACATGGTCAAGAGAATTCAAACCAGTTGAACCCTATGTGACCATACTCTTCTTTTAGAAGAATCTACCTAGTAGATATATAGGCTATCTACTAGGTAGAAAATTTACAATTACTGTAATGTGTAGATAT-CCCCCCCCAATGGACAAAAGTTTGCTAATCATTAGTCTTTGTGTATAATTCAGTCTGCCATATCCTTGTGGATACAGCAAAACCTCACACTGATTTTACATTAAAAAAAATAAAAACATTTTTAAAACAGCTGCATAGTTAATTTTAAAATACAAATGAGAACGCATAATAAAGTACCTGAAGTTCGCGAAAGAAAGAAGATATATCATCCTCTGAGACGTCATAAGGCAGATTTCCTAGGAATGCTGTATACGGGGGATTAGAAGGAACTTTAGTGAGATCGACATCTGGGCCTCGAGCAGCTTTGGGTGCAGTCGGCAGAACAACCTTTTCGTCTTTTTTGTAATCTGAAGGGTATCGATCTAGACATTAAAAAAAATGAAAGGATACACATTTTAGCTAAGAGAAAATTTATAATTAAATATATGAAATCTTTTTATATAATATTAATAACTAATGAAATAATAAATGAC-AATGATTAACAAAATGTAGTATGTCAAATTTTTC-AAAAAAGTTTATTGAGGAAAAACATTTGTATTTGTTAGCTACATCTGCTATCAAGTTGTATGTAATCAGGTGAT-GAACTCAATGTATAGTACTAAGTAATTAGGGTTAATACAAATGAAAATAGGTTTTTTCAGTTACTGAAAAGTGTAGATCTTTACATG--------------------------------------------------------------------------------------------------------------------------------------------------------------------
Nbarri_eyed_ClayCave_G2082 ATTTATAAATAAATAAGATAACTACATTTTTATTGTTTCATGAAGATGAGATTGTGAACTTACAATTTAATTTGCCTATAGGTCAATACTTCTTTAGAATAATGTTCTGAAAACAGCTTTTTAACACGGTCAAGAGCGTTCAAACCAGTGGAACCCTATGTGACCATACTTTCCTTATAGAAGACTCTACCTAGTAGATACATAGACTATCTACTAGGTAAAAAATTTACCATTACTGTAATGTGTGGGTATCCTCCCCAAAATGGACAAAAGTTTGCTTATCATTAGTCTTTGTGTATCATTCATTCTGCCAAATCCTTGTGGATTCAGCAAAAAGTCACACTGATTTTATAT--AAAAAAA-----ATATTTTCAAAACAGCAGCATGGTTAATTATAAAACACAAATGAGAATGTATAATAAAGTACCTGCAGTTCGCGAAAGAAAGAAGATATATCATCCTCTGAGACGTCATAAGGCAGATTTCCTAGGAATGCTGTATACGGGGGATTAGAAGGAACTTTAGTGAGATCGACATCTGGGCCTCGTGCAGCTTTGGGTGCAGTCGGCAGAACAACCTTTTCGTCTTTTTTGTAATCTGAAGGGTATCGATCTGGACATTAAAAAAAATGAAAGGATACACATT----------------------------------------------------------------------------------------CAAAATATTGTATCTCAAATTTCTCAAAAAAAATATATTGCGGAAAAACATATGTATTTGTTAGCTACATCTGCTATCAA-TTGTATGTAATCAGGTGATAGAACTCAATGTATAGTACTAAGTAATTAGGGTTAATACAAATGAAAATAGGTTTTTTCAGTTACTGAAAAGTGTAGATTTTTACATATAACATTTTGATATAACAGCGACAATATGCGTGTGTGCTTTTTATTTTCAACTAAAAGTAAGGGAATACTGACAACACATCATTATTAAAACATTCTCTTTTAGTGTTGATTAAATTTATTTTCTTTGAGTATAGGATAGAATACAGGATTATAAAATAAATCA
Nbarrowsi_Gregorys_N270 ------------------------------------------------------------------------------------------TTTTTAGAATAATGCTCTGAAAACAGTTTTTTAA----AACCAGAGCATTCAAACCAGTTGAACCCTATGTAACCATACTCTTCTTTTAGAAGACTCTACCTAGTAGATATATAGACTATTTACTAGGTAGAAAATTTACCATTACTGTAATGTGTATATATACTTCCCCCAATGGACAAAAGTTTGCTAATCATTAGTCTTTGTGTATCATTCAGTCTGCCAAATCCTTGTGGATACAGCCAAACCTCACACTGATTTTATATTAAAAAAAATAAAAACATTTTTAAAACAACATCATGGTTAATTATAAAATAGAAAAGAGAACGCATAATAAAGTACCTGAAGTTCGCGAAAGAAAGAAGATATATCATCCTCTGAGACGTCATAAGGCAGATTTCCTAGGAATGCTGTATACGGGGGATTAGAAGGAACTTTAGTGAGATCGACATCGGGACCTCGTGCAGCTTTGGGTGCAGTCGGCAGAACAACCTTTTCGTCTTTTTTGTAATCTGAAGGGTATCGATCTAGACATTAAAAAAAATGAAAGGATACACATTTTAGTTAAGAGAAATTTTATAATTAAATATATGAAATCTTTTTACATAATATTAACAACTAATGAAATAATAAATGAC-AATGATTAACAAAATGCTGTATGTCAAATTTTTCAAAAAAAAAATATTGAGGAAAAACATTTGTATTTGTTAGCTACATCTGCTATCAAGTTGTATGTAATCAGGTGATAGAACTCAATGTATAGTACTAAGTAATTAGGGTTAATACGAATGAAAATAGGTTTTTTCAGTTACTGAAAAGTGTAGATTTTCACATACAACATTTTGATATAACAGCGACGATGTGTGTGTGTGCATTCTATATTTGACTAAAAGCAAGGGAATACTGACAAAACACCATGATTAACACATTTTCTTTTAGTGTT--------------------------------------------------------
Nbarrowsi_Tuckaleechee_N360 -------------------------------------------------------------ACAATTTAATTTGCCTAGAGGTCAATAC-TTTTTAGAATAATGCTCTGAAA--AGTTTTTTAA----AACCAGAGCATTCAAACCAGTTGAACCCTATGTAACCATACTCTTCTTTTAGAAGACTCTACCTTGTAGATATATAGACTATTTACTAGGTAGAAAATTTACCATTACTGTAATGTGTATATATACTTCCCCCAATGGACAAAAGTTTGCTAATCATTAGTCTTTGTGTATCATTCAGTCTGCCAAATCCTTGTGGATACAGCCAAACCTCACAATGATTTTATATTAAAAAAAATAAAAACATTTTTAAAACAACATCATGGTTAATTATAAAATACAAAAGAGAACGCATAATAAAGTACCTGAAGTTCGCGAAAGAAAGAAGATATATCATCCTCTGAGACGTCATAAGGCAGATTTCCTAGGAATGCTGTATACGGGGGATTAGAAGGAACTTTAGTGAGATCGACATCGGGACCTCGTGCAGCTTTGGGTGCAGTCGGCAGAACAACCTTTTCGTCTTTTTTGTAATCTGAAGGGTATCGATCTAGACATTAAAAAAAATGAAAGGATACACATTTTAGTTAAGAGAAATTTTATAATTAAATATATGAAATCTTTTTACATAATATTAATAACTAATGAAATAATAAATGAC-AATGATTAACAAAATACTGTATATCAAATTTTTCAAAAAAAAATTATTGAGGAAAAACATTTGTATTTATTAGCTACATCTGCTATCAAGTTGTATGTAATCAGGTGATAGAACTCAATGTATAGTACTAAGTAATTAGGGTTAATACGAATGAAAATAGGTTTTTTCAGTTACTGAAAAGTGTAGATTTTTACATACAACATTTTGATATAACAGCGACGATATGTGTGTGTGCATTCTATATTTGACTAAAAGCAAGGGAATACTGACAAAACACCATGATTAACACATTTTCTTTTAGTGTTGATTAAATTTATTTTCTTTGAGTATAGGATAGAATACAGGATTATGAAATAAATCA
Nbishopi_DryFalls_N150 -------------------------------------------------------------------------GCCTATAGGTCAATAC-TTTTTAGAATAATGCTCTGAAAACAGCTTTTTAACATGGTCAAGAAAATTTAAACCAGTTGAACCCTATGTGACCATAC---TCTTTCAGAAGACTCTACCTAGTAGATATATAGACTATCTACTAGGTAGAAAATTTACCAATAATGTAATGTGTAGATATTCCCCCCCCAATGGACAAAAGTTTGCTAATCATTAGTCTTTGTGTATCATTCAGTCTACAAAATCCTTGTGGATACAGCAAAACCTTACACTGATTTTATATTAAAAATAGTAAAGACAGTTTTAAAACAGCAGCATAGTTAATTATAAAATACAAATGAGAACGCATAATAAAGTACCTGAAGTTCGCGAAAGAAAGAAGATATATCATCCTCTGAGACGTCATAAGGCAGATTTCCTAGGAATGCTGTATACGGGGGATTAGAAGGAACTTTAGTGAGATCGACATCTGGGCCTCGTGCAGCTTTGGGTGCAGTCGGCAGAACGACCTTTTCGTCTTTTTTGTAATCTGAAGGGTATCGATCTAGACATTAAAAAAAATGACAGGATACACATTTTAGTTAAGAGAAATTTTATAATTAAATATATGAAATCTTTTTACATAATATTAATAACTAATGAAATAATAAATGACTAATGATTAACAAAATATCGTATGTCAAATTTTTCAAAAAAAATGTATTGAGGAAAAACATTTGTATTTGTTAGCTACATCTTCTATCAAGTTTTATGTAATCAGGTGATAGAACTCAATGTATAGTACTAAGTAATTAGGGCTAATACAAATAAAAATGGGTTTTTTCAGTTACTGAAAAGTGTAGATTTTTACATACAGCATTTTGATATAACAGCGACGATTTGTGTGTGTGCATTCTATATTCAATTAAAAGCAAGAGAATACTGACAAAACACCATTATTAACATATTTTCTTTTAGTGTTGATTAAATTTATTTTCTTTGAGTATAGGG---------------------------
Nbishopi_PoleCr_Chattooga_N885 ---------------------------------------------------------------------------------------------------------TCTGAAAACAGCTTTTTAACATGGTCAAGAAAATTTAAACCAGTTGAACCCTATGTGACCATAC---TCTTTCAGAAGACTCTACCTAGTAGATATATAGACTATCTACTAGGTAGAAAATTTACCAATAATGTAATGTGTAGATATCCCCCCCCCAATGGACAAAAGTTTGCTAATCATTAGTCTTTGTGTATCATTCAGTCTACAAAATCCTTGTGGATACAGCAAAACCTTACACTGATTTTATATTAAAAATAGTAAAGACATTTTTAAAACAGCAGCATAGTTAATTATAAAATACAAATGAGAACGCATAATAAAGTACCTGAAGTTCGCGAAAGAAAGAAGATATATCATCCTCTGAGACGTCATAAGGCAGATTTCCTAGGAATGCTGTATACGGGGGATTAGAAGGAACTTTAGTGAGATCGACATCTGGGCCTCGTGCAGCTTTGGGTGCAGTCGGCAGAACGACCTTTTCGTCTTTTTTGTAATCTGAAGGGTATCGATCTAGACATTAAAAAAAATGACAGGATACACATTTTAGTTAAGAGAAATTTTATAATTAAATATATGAAATCTTTTTACATAATATTAATAACTAATGAAATAATAAATGACTAATGATTAACAAAATATCGTATGTCAAATTTTTCAAAAAAAATGTATTGAGGAAAAACATTTGTATTTGTTAGCTACATCTATTGT-----------------------------------------------------------------------------------------------------------------------------------------------------------------------------------------------------------------------------------------------------------------------------------
Nbishopi_StandingIndian_N131 ATTTAGAAATAAACAAGGGAGCTACATTGGTATTGTTCAATGAAGATGAGATTGCGAACTTACAATTTAATATGCCTATAGGTCAATAC-TTTTTAGAATAATGCTCTGAAAACAGCTTTTTAACATGGTCAAGAAAATTTAAACCAGTTGAACCCTATGTGACCATAC---TCTTTCAGAAGACTCTACCTAGTAGATATATAGACTATCTACTAGGTAGAAAATTTACCAATAATGTAATGTGTAGATATTCCCCCCCCAATGGACAAAAGTTTGCTAATCATTAGTCTTTGTGTATCATTCAGTCTACAAAATCCTTGTGGATACAGCAAAACCTTACACTGATTTTATATTAAAAATAGTAAAGACATTTTTAAAACAGCAGCATAGTTAATTATAAAATACAAATGAGAACGCATAATAAAGTACCTGAAGTTCGCGAAAGAAAGAAGATATATCATCCTCTGAGACGTCATAAGGCAGATTTCCTAGGAATGCTGTATACGGGGGATTAGAAGGAACTTTAGTGAGATCGACATCTGGGCCTCGTGCAGCTTTGGGTGCAGTCGGCAGAACGACCTTTTCGTCTTTTTTGTAATCTGAAGGGTATCGATCTAGACATTAACAAAAATGACAGGATACACATTTTAGTTAAGAGAAATTTTATAATTAAATATATGAAATCTTTTTACATAATATTAATAACTAATGAAATAATAAATGACTAATGATTAACAAAATATCGTATGTCAAATTTTTCAAAAAAAATGTATTGAGGAAAAACATTTGTATTTGTTAGCTACATCTTCTATCAAGTTTTATGTAATCAGGTGATAGAACTCAATGTATAGTACTAAGTAATTAGGGCTAATACAAATAAAAATGGGTTTTTTCAGTTACTGAAAAGTGTAGATTTTTACATACAACATTTTAATATAACAGTGACGATATGTGTGTGTGCATTCTATATTCAATTAAAAGCAAGAGAATACTGACAAAACACCATTATTAACATATTTTCTTTTAGTGTTGATTAAATTTATTTTCTTTGAGTATAGGGTAGAAAACAGGATTATGAAATAAATCA
Nbrimleyi_NewberryCr_N984 ATTTAGAAATAACTAAGAGAACTACATTGTTATTGTTTCATGAAGATGAGATTGAGAACTTACAATTTAATTTGCCTATAGGTTAATACTTCTTTAGAATAATGTTCTGAAAACAGCTTTTTAACACGGTCAAGAGCGTTCAAACCAGTTGAACCCTATGTAACCATACTCTCCTTATAGAAGACTCTACCTAGTAGATATATAGACTATCTACTAGGTAGAAAATTTACCATTACTGTAATGTGTGGGTATCCTCCCCC-CATGGACAAAAGTTTGCTTATCATTAGTCTTTGTGTATCATTCATTCTACCAAATCCTTATGAATTCA-GAAAAAGTCACACTAATTTTACAT-AAAA-AAA-----ATATTTTCAAAACAGCAGCATGGTTAATTATAAAATACAAATGAGAATGCATAATAAAGTACCTGTAGTTCGCGAAAGAAAGAAGATATATCATCCTCTGAGACGTCATAAGGCAGATTTCCTAGGAATGCTGTATACGGGGGATTAGAAGGAACTTTAGTGAGATCGACATCTGGGCCTCGTGCAGCTTTGGGTGCAGTCGGCAGAACAACCTTCTCGTCTTTTTTGTAATCTGAAGGGTATCGATCTGGACATTAAAAAAAATGAAAGGATACACATT----------------------------------------------------------------------------------------CAAAATATTGTATGTCAAATTTTTCACAAAAAAAAATTCACGGCAAAACATTTGTATTTGTTAGCTACATCTGCTATCAAGTTGTATGTAATCAGGTGATAGAACTCAATGTATAGTACTAAGTAATTAGGGTTAATACAAATGAAAATAGGCTTTTTCAGTTACTGAAAAGTGTAGATTTTTATATACAACATTTTGATATAACAGCGATGATATGCCTGTGTGCATTCTATTTTCAACTAAGAGTAAGGGAATACTGACAACACACCATTAATAAAACATTTTCTTTTAGTGTTGATTAAATTTATTTTCTTTTAGTATAGAATAGAATACAGGATTATGAAATAAATCA
Nbrimleyi_RumblingBald_N241 ATTTAGAAATAACTAAGAGAACTACATTGTTATTGTTTCATGAAGATGAGATTGTGAACTTACAATTTAATTTGCCTATAGGTCAATACTTCTTTAGAATAATGTTCTGAAAACAGCTTTTTAACATGGTCAA-------------------ACCCTATGTGACCATACTCTCCTTATAGAAGACTCTACCTAGTAGATATATAGACTATCTACTAGGTTGAAAATTTACCATTACTGTAATGTGCGGGTATCCTCCCCCAAATGGACAAAAGTTTGCTTA-----------------TCATTCATTCTACGAAATCCTTATGAATTCA-GAAAAAGTCCCACTAATTTTACAT-AAAAAAAG-------ATTTTCAAAACAGCAGCATGGTTAATTATAAAATACAAATGAGAATGTATAATAAAGTACCTGTAGTTCGCGAAAGAAAGAAGATATATCATCCTCTGAGACGTCATAAGGCAGATTTCCTAGGAATGCTGTATACGGGGGATTAGAAGGAACTTTAGTGAGATCGACATCTGGGCCTCGTGCAGCTTTGGGTGCAGTCGGCAGAACAACCTTTTCGTCTTTTTTGTAATCTGAAGGGTATCGATCTGGACATTAAAAAAAATGAAAGGATACACATT----------------------------------------------------------------------------------------CAAAATATCGTATGTCAAATTTTTCAAAAAAAAAAAATCACAGAAAAACATTTGTATTTGTTAGCTACATCTGCTATCAA-TTGTATGTAATCAGGTGATAGAACTCAATGTATAGTAATAAGTGATTAGGGATAATACAAATGAAAATAGGTTTTTTCAGTTACTGAAAAGTGTAGATTTTTATATACAACATTTTGATATAACAGCGACGATATGTGTGTGTGCATTCTATTTTCAACTAAAAGTAAGTGAATACTGACAACACACCATTAATAAAACATTTTCTTTTAGTGTTAATTAAATTTATTTTCTTTTAGTATAGGATAGAATACAGGATTATGAAATAAATCA
Ncanei_Egypt_N958 ATTTAGAAATAACTAAGAGAACTACATTGTTATTGTTTCATGAAGATGAGATTGTGAACTTACAATTTAATTT----ATAGGTCAATACTTCTTTAGAATAATGTTCTGAAAACAGTTTTTTAACACGGTCAAGAGCGTTCAAACCAGTTGAACCCTATGTAACCATACTCTCCTTATAGAAGACTCTACCTAGTAGATATATAGACTATCTACTAGGTAGGAAATTTACCATTACTGTAATGTGTGGGTATCCTCCCCCCAATGGACAAAAGTTTGCTTATCATTAGTCTTTGTGTATCATTCATTCTGACAAATCCTTGTGAATTCA-GAAAAAGTCACACTAATTTTATAT---AAAAAA-----ATATTTTCAAAACAGCAGCATGGTTAATTATAAAATACAAATGAGAATGTATAATAAAGTACCTGTAGTTCGCGAAAGAAAGAAGATATATCATCCTCTGAGACGTCATAAGGCAGATTTCCTAGGAATGCTGTATACGGGGGATTAGAAGGAACTTTAGTGAGATCGACATCTGGGCCTCGTGCAGCTTTGGGCGCAGTCGGCAGAACAACCTTTTCGTCTTTTTTGTAATCTGAAGGGTATCGATCTGGACATTAAAAAAAATGAAAGGATACACATT----------------------------------------------------------------------------------------CAAAATATTGTATGTCAAATTTTTCAAAAAAAAATTATCGCAAGAAAACATTTGTATTTGTTAGCTACATCTGCTATCAAGCTGTATGTAATCAGGTGATAGAACTCAATGTATAGTACTAAGTAATTAGGGTTAATACAAATGAAAATAGGTTTTTTCAGTTACTGAAAAGTGTAGATTTT-ATATACAACATTTTGATATAACAGCGACGATATGCATGTGTGCATTCTATTTTAAACTAAAAGTAAGGGAATACTGACAACACACCATTAATAAAACATTTTCTTTTAGTGTTGTTTAAATTTATTTTCTTTGAGTATAGGATAGAATACAGG---ATGAAATAAATCA
Ncarolinensis_Grandfather_N218 ATTTATAAATAAATAAGAGAACTACATTTTTATTGTTTCATGAAGATGAGATTGTGAACTT--------------------GTCAATACTTCTTTAGAATAATGTTCTGAAAACAGTTTTTTAACATGGTCAAGAGTGTTCAAACCAGTGGAACCCTATGTGACCATACTTTCCTGATAGAAGACTCTACCTAGTAGATACATAGACCATCTACTAGGTACAGAATTTACCATTACTGTAATGTGTGGGTATCCTCCCCCAAATGGACAAAAGTTTGCTTATCATCAGTCTTTGTGTATCATTCATTCTGCCAAATCCTTGTGGATGCAGAAAAAAGTCACACTGATTTTATAT-AAAAAAAA-----ATATTTTCAAAATAGCAGCATGGTTAATTATAAAACACAAATGAGAATGTATAATAAAGTACCTGTAGTTCGCGAAAGAAAGAAGATATATCATCCTCTGTGACGTCATAAGGCAGATTTCCTAGGAATGCTGTATACGGGGGATTAGAAGGAACTTTAGTGAGATCGACATCTGGGCCTCGTGCAGCTTTGGGTGCAGTCGGCAGAACAACCTTTTCGTCTTTTTTGTAATCTGAAGGGTATCGATCTGGACATTAAAAAATATGAAAGGATACACATT----------------------------------------------------------------------------------------CAAAATATTGTATGTCAAATTTCTCAAAAAAAAATTATTGCGGAAAAACAATTGTACTTGTTAGCTACATCTGCTAACAAGTTGTATGTAATCAGGTGATAGAACTCAATGTATAGTACTAAGTAATTAGGGTTAATACAAATGAAAATAGGTTTTATCAGTTGCTGAAAAGTGTAGATTTTTACATACAACATTTTAATATAACAGCGACAATATGCGTGTGTGCATTCTATTTTCAACTAAAAGTAAGGGAATACTGACAACACACCATTATTAAAACATTCTCTTTTAGTGTTGATTAAATTTATTTTCTTTGAGTATAGGATAGAATACAGGATTATAAAATAAATCA
Ncarolinensis_LinvilleCaverns_N227 ----------------------------------------------------------------------------------------------------------------------------------------------------------------------------------------------------------------------------------------------------------------------ATGGACAAAAGTTTGCTTATCATCAGTCTTTGTGTATCATTCATTCTGCCAAATCCTTGTGGATGCAGCAAAAAGTCACACTGATTTTATAT---AAAAAA-----ATATTTTCAGAATAGCAGCATGGTTAATTATAAAACACAAATGAGAATGTATAATAAAGTACCTGTAGTTCGCGAAAGAAAGAAGATATATCATCCTCTGTGACGTCATAAGGCAGATTTCCTAGGAATGCTGTATACGGGGGATTAGAAGGAACTTTAGTGAGATCGACATCTGGGCCTCGTGCAGCTTTGGGTGCAGTCGGCAGAACAACCTTTTCGTCTTTTTTGTAATCTGAAGGGTATCGATCTGGACATTAAAAAAAATGAAAGGATACACATT----------------------------------------------------------------------------------------CAAAATATTGTATGTCAAATTTTTCAAAAAAAAATTATTGCGGAAAAGCAATTGTATTTGTTAGCTACAGGTACT-----ATTATAC-------------------------------------------------------------------------------------------------------------------------------------------------------------------------------------------------------------------------------------------------------------------------
Ncarteri_English_N031 ------------------------------------------------------------------------------------------------------------------------------------------------------------TCTGTGACCATACTCTTCTTTTAGAAGA-----------------------TATCTACTAGGTAAAAAATTTACCATTACTGTAATGTGTAGATAT----CCCCCAATGGTCAAAAGTTTGCTAATCATTAGTCTTTGTGTATCATTCAGTCTGCCAAATCCTTGTGGATACAGCAAAACCTCATACTGATTTTATATTAAAAATAATAAAAACATTTATAAAACAGCAGCATAGTTAATTATAAAATGCAAATGAGAACGCATAATAAAGTACCTGAAGTTCGCGAAAGAAAGAAGATATATCATCCTCCGAGACGTCATAAGGCAGATTTCCTAGGAATGCTGTATACGGGGGATTAGAAGGAACTTTAGTGAGATCGACATCTGGGCCTCGTGCAGCTTTGGGTGCAGTCGGCAGAACAACCTTTTCGTCTTTTTTGTAATCTGAAGGGTATCGATCTAGACATTAAAAAAAAAGAAAGGATACACATTTTAGATAGGAGAAATTTTATAATTAAATATACGAAATCTTTTTACATAATATTAATAACTAATGAAATAATAAATGACTAATGATTAACAAAATGCTGTATGTCAAATTTTTCAAAAACAATTTATTGAGGAAAAACATTTGTATTTGTTAGCTACATCTGCTATCAAGTTGTATGTAATTAGGTGATAAAACTCAATGTATAGTACTAAGTAATTAGGGTTAATACAAATGAAAATAGGTTTTTTCAGTTACTGAAAAGTGTAGATTTTTACATACAACATTTTAATATAACAGTGACGATATGTGCGTGTGCATTCTATATTCAATTAAAAGCAAGAAAATACTGACAAAACACCATTATTAACATATTTTCTTTTACTGTTCATTAAATTTATTTTCTTTGAGTATAGGATAGAAAACAGGATTATGAA--------
Ncarteri_LaurelCave_nearTYPE_N0296 ---------TAAACAAGAGAGCAACATTGTTATTGTTCAATGAAGATGAGATTGCGAACTTACAATTTAATTTGCCTATAGGTCAATACTTTTTTAGAATAATGTTCTGAAAACAGCTTTTTAACATGGTTGAGAGAATTCAAACCAGTTGTACCCTATGTGACCATACTCTTCTTTTAGAAGACTCTACCTAGTAGATATATAGATTATCTACTAGGTAAAAAATTTACCATTACTGTAATGTGTAGATAT----CCTCCAATGGACAAAAGTTTGCTAATCATTAGTCTTTGTGTATCATTCAGTCTTCCAAATCCTTGTGGATACAGCAAAACCTCATACTGATTTTATATTAAAAATAATAAAAACATTTATAAAACAGCAGCATAGTTCATTATAAAATGCAAATGAGAACGCATAATAAAGTACCTGAAGTTCGCGAAAGAAAGAAGATATGTCATCCTCTGAGACGTCATAAGGCAGATTTCCTAGGAATGCTGTATATGGGGGATTAGAAGGAACTTTAGCGAGATCGACATCCGGGCCTCGTGCAGCTTTGGGTGCAGTCGGCAGAACAACCTTTTCGTCTTTTTTGTAATCTGAAGGGTATCGATCTTGACATTACAAAAAAAGAAAGGATACACATTTTAGATAGGAGAAATTTTATAATTAAATATATGAAATCTTTTTACATAATATTAATAACTAAAGAAATAATAAATGACTAATGATTAACAAAATGTTGCATGTCAAATTTTTCAAAAAAAAATTATTGAGGAAAAACATTTGTATTTGTTAGCTACATCTGCTATCAAGTTGTATGTAATCAGGTGTTAAAACTCGATGTATAGTACTGAGTAATTAGTGTTAATACAAATGAAAATAGGTTTTTTCAGTTACTGAAAAGTGTAGATTTTTACAT---ACATTTTAATATAACAGTGACGATATGTGTGTGTGCATTCTATATTCAATTAAAAGCAAAAAAATACTGACAAAACACCATTATTAACATATTTTCTTTTACTGTTGATTAAATTTATTTTCTTTGAGTATAGGATAGAAAACAGGATTATGAAATAAATCA
Ncarteri_PilotMtn_G2185 ATTTAGAAATAAACAAGAGAGCAACATTGTTATTGTTCAATGAAGATGAGATTGCGAACTTACAATTTAATTTGCCTATAGGTCAATAC-TTTTTAGAATAATGTTCTGAAAACAGCTTTTTAACATGGTCGAGAGAATTCAAACCAGTTGTACCCTATGTGACCATATTCTTCTTTTAGAAGACTCTACCTAGTAGATATATAGACTATCTACTAGGTAAAAAATTTACCATTACTGTAATGTGTAGATAT---TCCCCCAATGGACAAAAGTTTGCTAATCATTAGTC--TGTGTATCATTCAGTCTGCCAAATCCTTGTGGATACAGCAAAACCTCATACTGATTTTATATTAAAAATAATAAAAACATTTATAAAACAGCAGCATAGTTAATTATAAAATGCAAATGAGAACGCATAATAAAGTACCTGAAGTTCGCGAAAGAAAGAAGATATATCATCCTCTGAGACGTCATAAGGCAGATTTCCTAGGAATGCTGTATACGGGGGATTAGAAGGAACTTTAGTGAGATCGACATCTGGGCCTCGTGCAGCTTTGGGTGCAGTCGGCAGAACAACCTTTTCGTCTTTTTTGTAATCTGAAGGGTATCGATCTAGACATT-AAAAAGAAGAAAGGATACACATTTTAGATAGGAGAAATTTTATAATTAAATATATGAAATCTTTTTACATAATATTAATAACTAATGAAATAATAAATGACTAATGATTAACAAAATGTTGTATGTCAAATTTTTCAAAAAAAAATTATTGAAGAAAAACATTTGTATTTGTTAGCTACATCTGCTATCAAGTTGTATGTAATCAGGTGATAAAACTCAATGTATAGTACCAAGTAATTAGGGTTAATACAAATGAAAATAGGTTTTTTCAGTTACTGAAAAGTGTA-ATTTTTACATACAACATTTTAATATAACAGTGACG--ATGTGTGTGTGCATTCTATATTCAATTAAAAGCAAAAAAATACTGACAAAACACCATTATTAACATATTTTCTTTTACTGTTGATTAAATTTATTTTCTTTGAGTATAGGATAGAAAACAGGATTATGAAATAAATCA
Ncarteri_Pitchfork_N363 ------------------------------------------------------------------------------------------------------------------------------------------------------------------------------------------CTGCCTAGTAGATATATAGACTATCTACTAAGTAAAAAATTTACTATTACTGTAATGTGTAGATATCCCCCTTCCAATGGACAAAAGTTTGCTTATCATTAGTCTTTGTGTATCATTCAGTCAGCTATTTCCTTGTGGATACAGCAAAACCTCACACTGATTTCAAATTAAGAAAAATAAAAACATTTTTAAAACAGCAGCATAGTTAAGTATAAAATACGAATGAGAACGCATAATAAAGTACCTGAAGTTCGCGAAAGAAAGAAGATATATCATCCTCTGAGACGTCATAAGGCAGATTTCCTAGGAATGCTGTATACGGGGGATTAGAAGGAACTTTAGTGAGATCGACATCTGGGCCTCGTGCAGCTTTGGGCGCAGTCGGCAGAACAACCTTTTCGTCTTTTTTGTAATCTGAAGGGTATCGATCTAGACATTAAAAAAAAAGAAAGGATACACATTTTAGCTAAGAGAAATTTTATAATTAAATATATGAAATCTTTCTACATAATATTAATAACTAATGAAATAATAAAGTACTAATGATTAACAAAATGTTGTACGTCAAGTTTTTCAAAAACAAATTATTGAGGAAAAACATTCGTATTTGTTAGCTACATCTGCTATCAAGTTATATGTAATCAAGTGATAAAACTCAATGTATAGTACTAAGTAATTAGGGTTAATACAAATGAAAATAGGTTTTTTCAGTTATTGAAAAGTGTAGATTTTTGCATACAACATTTTAATATAACAGTGACGATATGTGTGTGTGCATTCTATATTCAATTAAAAGCAAGAAAATAC-----------------------------------------------------------------------------------------------
Ncarteri_WeberCty_N1044 ATTTAGAAATAAACAAGAGAGCAACATTGTTATTGTTCAATGAAGATGAGATTGCGAACTTACAATTTAATTTGCCTATAGGTCAATAC-TTTTTAGAATAATGTTCTGAAAACAGCTTTTTAACATGGTTGAGAGAATTCAAACCAGTTGCACCCCATGTGACCATAC---TCTTTTAGAAGACTCTACCTAGTAGATATATAGACTATCTACTAGGTAAAAAATTTACCATTACTGTAATGTGTAGATAT-CCCCCCTCAATGGACAAAAGTTTGCTAATCATTAGTCTTTGTGTATCATTCAGTCTGCCAAATCCTTGTGGATACAGCAAAACCTCATACTGATTTTATATTAAAAAAAATAAAAACATTTATAAAACAGCAGCATAGTTAATTATAAAATGCAAATGAGAACGCATAATAAAGTACCTGAAGTTCGCGAAAGAAAGAAGATATATCATCCTCTGAGACGTCATAAGGCAGATTTCCTAGGAATGCTGTATACGGGGGATTAGAAGGAACTTTAGTGAGATCGACATCTGGGCCTCGTGCAGCTTTGGGTGCAGTCGGCAGAACAACCTTTTCGTCTTTTTTGTAATCTGAAGGGTATCGATCTAGACATT-AAAAAAAAAAAAAGATACACATTTTAGATAGGAGAAATTTTATAATTAAATATATGGAATCTTTTTACATAATATTAATAACTAATGAAATAATAAATGACTAATGATTAACAAAATGT--------------------------------------------------------------------------------------------------------------------------------------------------------------------------------------------------------------------------------------------------------------------------------------------------------------------------------------------------------
Ncarteri_div__RainbowCave_G2089 ATTTAGAAATAAATAAGAGAGCTACATTGTTAT-------TGAAGATGAGATTATGAACTT-------AATTTTTTTATGGGTTAATACTTCTTTAGAATAATGTTCTGAAAACTGCTTTTTAACATGGTCAAAGGAGTTCATACCAGTTAAACCCTATGGGATCATACTCTCCTTATGGAAGTCTCTATGTAGCAGATATATAGA-TATTAATT------------------TACTGTAATGTGTAGATATCCTCTTCTGAATGGACAAAAGTTTGCTAATCATTAGTTTTTGTGTATCATTCATTCTACCCAATTCTTGTGGATTCAGTAAAACCTCACACTGATTTTTTAT-TAAAAAAGAGAAAACATTTCCAAAACAGCAGCATCATTAATTATGAAATATAAATGAGATTGCATACTAAAGTACCTGAAGTTCGCGAAAGAAGGAGGATATATCATCCTCTGAGACGTCATAAGGCAGATTTCCTAGGAATGCTGTATAAGGGGGATTAGAAGGAACTTTAGTGAGATCGACATCTGGGCCTCGTGCAGCTTTGGGTGCAGTCGGCAGCACAACCTTTTCGTCTTTTTTGTAATCTGAAGGGTATCGATCTGGACATGAAAAAAAATGAAACAATACACATTTTAGTTTAGAGTAATTTCATAATTAAATATATGAAATCGTTTTAT---ATATTAATAACTACTGAAATAATAAATGAC-AACGATTAA---------------------------------------------------------------------------------------------------------------------------------------------------------------------------------------------------------------------TAAATGTGAGTGCATTCCATTTTCGACTAAAAGCAAAGGAATACTAACAAAACACCATTATTCACACATTTTCTTTTAGTGCTGATTAAAGTTATCTATTTTGAGTACGGGACAAAATACAGAATTATAAAATAAATCA
Ncherokee_BallhootScar_N193 ATTTATAAATAAATAAGAGAGCCACATTGTTATTGTTTCATGAAGATGAGATTGTGAACTTACAATTTAATTTGCCTATAGGTCAATACTTCTTTAGAATAATGTTCTGAAAACAGCTTTTTAACAGGGTCAAGAGCGTTCAAACCAGTTGAACCCTATGTGACCATACTCTCCTTACAGAAGACTCTACCTAGTAGATATATAGACTATCTACTAGGTAGAAAATTTACCATTACTGTAATGTGTGGGTATCCT--------------GAAGTTTGCTTATCATTAG----TCTGTATCATTCATTCTGCCAAATCCTTGTGGATTCAGCAAAAAGTCACACTGATTTTATAT-AAAAAAAA------TATTTTCAAAACAGCAGCATGGTTAATTATAAAACACAAATGAGAATGTATAATAAAGTACCTGTAGTTCGCGAAAGAAAGAAGATATATCATCCTCTGAGACGTCATAAGGCAGATTTCCTAGGAATGCTGTATACGGGGGATTAGAAGGAACTTTGGTGAGATCGACATCTGGGCCTCGTGCAGCTTTGGGTGCAGTCGGCAGAACAACCTTTTCGTCTTTTTTGTAATCTGAAGGGTATCGATCTGGACATTAAAAAAAATGAAAGGATACACATT----------------------------------------------------------------------------------------CAAAATATTGTATGTCAAATTTCTCAAAAAAAAATTATTGCGGAAAAACATTTGTATTTGTTAGCTACATC--CTATCAAGTTGTATGTAATC-GGTGATAGAACTCAATGTATAGTACTAAGTAATTAGGGTTAATACAAATGAAAATAGGTTTTTTCAGTTACTGAAAAGTGTAGATTTTTACATACAACATTTTGATATAACAGCGACGATATGAATGTGTGCATTCTATTTTCAACTAAAAGTAAGGGAATACTGACAACACATCCTTATTAAAACATTTTCTTTTAGTGTTGATTAAATTTATTTTCTTTGAGTATAGGATAGAATACAGGATTATGAAATAAATCA
Ncherokee_BalsamMtn_N891 ATTTATAAATAAATAAGAGAGCCACATTGTTATTGTTTCATGAAGATGAGATTTTGAACATACAATTTAATTTGCCTATAGGTCAATACTTCTTTAGAATAATGTTCTGAAAACAGCTTTTTAACACGGTCAAGAGCGTTCAAACCAGTTGAACCCTATGTGACCATACTCTCCTTACAGAAGACTCTACCTAGTAGATATATAGACTATCTATTAGGTAGAAAATTTACCATTACTGTAATGTGTGGGTATCCTCCCCCCAATGGACAAAAGTTTGCTTATCATTAG----TCTGTATTATTCATTCTGCCAAATCCTTGTGGATTCAGCAAAAAGTCACACTGATTTTATAT-TAAAAAAA------TATTTTCAAAACAGCAGCATGGTTAATTATAAAACACAAATGAGAATGTATAATAAAGTACCTGTAGTTCGCGAAAGAAAGAAGATATATCATCCTCTGAGACGTCATAAGGCAGATTTCCTAGGAATGCTGTATACGGGGGATTAGAAGGAACTTTGGTGAGATCAACATCTGGGCCTCGTGCAGCTTTGGGTGCAGTCGGCAGAACAACCTTTTCGTCTTTTTTGTAATCTGAAGGGTATCGATCTGGACATTAAAAAAAATGAAAGGATACACATT----------------------------------------------------------------------------------------CAAAATATTG-----CAAATTGCTCGAAAAAAATTTATTGCGGAAAAACATTTGTATTTGTTAGCTACGTCTGCTATCAAGTCGTGTGTAATCGGGTGATAGAACTCAATGTATAGTACTAAGTAATTAGGGTTAATGCAAATGAAAATAGGTTTTTTCAGTTACTGAAAAGTATAGATTTTTACATACAACATTTTGATATAACAGCGACGATATGTGTGTGTGCATTCTATTTTCAACTAAAAGTAAGGGAATACTGACAACACACCCTTATTAAAACACTTACTTTTAGTGTTGATTAAATTTATTTTCTTTGAGTATAGGATAGAATACAGGATTATGAAATAAATCA
Ncherokee_SIndianCrk_N681 ------------------------------------------------------------------------------------------------------------------------------------------------------------------------------------------------------------GACTATCTACTAGGTAGAAAATTTACCATTACTGTAATGTGTGGGTATCCTGCCCCCAATGGACAAAAGTTTGCTTATCATTAG----TCTGTATCATTCATTCTGCCAAATCCTTGTGGATTCAGCAAAAAGTCACACTGATTTTATAT-AAAAAAAA-------AATTTCAAAACAGCAGCATGGTTAATTATAAAACACAAATGAGAATGTATAATAAAGTACCTGTAGTTCGCGAAAGAAAGAAGATATATCATCCTCTGAGACGTCATAAGGCAGATTTCCCAGGAATGCTGTATACGGGGGATTAGAAGGAACTTTGGTGAGATCGACATCCGGGCCTCGTGCAGCTTTGGGTGCAGTCGGCAGAACAACCTTTTCGTCTTTTTTGTAATCTGAAGGGTATCGATCTGGACATT--------------------------------------------------------------------------------------------------------------------------------------------------------------------------------------------------------------------------------------------------------------------------------------------------------------------------------------------------------------------------------------------------------------------------------------------------------------------------------
Ncooperi_BeaverCrk_N1002 --------------------------------------------------------------------------------------------------------------------------------GTCAAGAAAATTCAAACCAGTTGAACCCTATGTGACCATAC---TCTTTCAGAAGACTCTACCTAGTAGATATATAGACTATCTACTAGGTAGAAAATTTACCAATAATGTAATGTGTAGATAT---CCCCCCAATGGACAAAAGTTTGCTAATCGTTAGTCTTTGTGTATCATTCAGTCTACAAAATCCTTGTGGATACAGCAAAACCTTACACTGATTTTATATTAAAAATAATAAAGGCATTTTTAAAACAGCAGCATAGTTAATTACAAAATACAAATGAGAACGCATAATAAAGTACCTGAAGTTCGCGAAAGAAAGAAGATATATCATCCTCTGAGACATCATAAGGCAGATTTCCTAGGAATGCTGTATACGGGGGATTAGAAGGAACTTTAGTGAGATCGACATCTGGGCCTCGTGCAGCTTTGGGTGCAGTCGGCAGAACGACCTTTTCATCTTTTTTGTAATCTGAAGGGTATCGATCTAGACAT-----AAAAAAAAAGGATACACATTTTAGCTAAGAGAAATTTTATAATTAAATATATGAAATCTTTTTACATAATATTAATAACTAATGAAATAATAAATGACTAATGATTAACAAAATGTAGTATGTCAAATTTTTCAAAAAAAAATTATTGAGGAAAAACAGTTGTATTTGTTAGCTACATCTGTTATCAAGTTGTATGTAATCAGGTGAT-GAACTCAATGTATGGTACTAAGTAATAAGGGTTAGTACAAATGAAAATAGGTTTTTTCAGTTACTGAAAAGTGTAGATTTTTACATACAACATTTTAATATAACAGTGACGATATGTGTGTG---------TATTCAATTAAAAGCAAGAAAATACTGACAAAACACCATTATTAACATATTTTCTTTTAGTGTTGATTAAATTTATTTTCTTTGAGTATAGGATAGAAAACAGGATTATGAAATAAATCA
Ncooperi_BrasstBald_N824 -------------------------------ATAGTTCAATGAAGATGAGATTGCGAACTTACAATTTAATTTGCCTATAGGTCAATAT-TTTTTAGAATAATGTTCTGAAAACAGCTTTTTAACATGGTCAAGAAAATTCAAACCAGTTGAACCCTATGTGACCATAC---TCTTTCAGAAGACTCTACCTAGTAGATATATAGACTATCTACTAGGTAGAAAATTTACCAATAATGTAATGTGTAGATAT---CCCCCCAATGGACAAAAGTTTGCTAATCGTTAGTCTTTGTGTATCATTCAGTCTACAAAATCCTTGTGGATACAGCAAAACCTTACACTGATTTTATATTAAAAATAGTAAAGGCATTTTTAAAACAGCAGCATAGTTAATTACAAAATACAAATGAGAACGCATAATAAAGTACCTGAAGTTCGCGAAAGAAAGAAGATATATCATCCTCTGAGACATCATAAGGCAGATTTCCTAGGAATGCTGTATACGGGGGATTAGAAGGAACTTTAGTGAGATCGACATCTGGGCCTCGTGCAGCTTTGGGTGCAGTCGGCAGAACGACCTTTTCATCTTTTTTGTAATCTGAAGGGTATCGATCTAGACAT----AAAAAAAAAAGGATACACATTTTAGCTAAGAGAAATTTTATAATTAAATATATGAAATCTTTTTACATAATATTAATAACTAATGAAATAATAAATGACTAATGATTAACAAAATGTAGTATGTCAAATTTTTCAAAAAAAAATTATTGAGGAAAAACATTTGTATTTGTTAGCTACATCTGTTATCAAGTTGTATGTAATCAGGTGAT-GAACTCAATGTATGGTACTAAGTAATAAGGGTTAGTACAAATGAAAATAGGTTTTTTCAGTTACTGAAAAGTGTAGATTTTTACATACAACATTTTAATATAACAGTGACGATATGTGTGTG---------TATTCAATTAAAAGCAAGAGAATACTGACAAAACACCATTATTAACATATTTTCTTTTAGTGTTGATTAAATTTATT---TTTGAGTATAGGATAGAAAACGGGATTATGAAATAAATCA
Ncooperi_CheoahDam_N1122 ------------------------------------------------------------------------------------AATAC-TTTTTAGAATAATGTTCTGAAAACAGCTTTTTAACATCGTCAAGATAATTCAAACCAGTTGAATCC--TGTGACCATACTCTTATTTTAGAATA--CTATCTAGTAGATATATAGACTATCTACTAGGTAAAAAATTTACCATTACTGT-------AGATAT-CCCCCCCCAATGGACAAAAGTTTGCTAATCATTAGTCTTTGTGTATCATTCAGTCTGTCAAATCCTTGTGGATACAGCAAAACCTCACACTGATTTTATATTAAAAATAATAAAAACATTTTTAAAACAGCAGCACAGTTAATTATAAAATACAAATGAGAACGCATAATAAAGTACCTGAAGTTCGCGAAAGAAAGAAGATATATCATCCTCTGAGACGTCATAAGGCAGATTTCCTAGGAATGCTGTATACGGGGGATTAGAAGGAACTTTAGTGAGATCGACATCTGGGCCTCGTGCAGCTTTGGGTGCAGTCGGCAGAACGACCTTTTCGTCTTTTTTGTAATCTGAAGGGTATCGATCTAGACATA-AAAAAAAAGAAAGGATACACATTTTAGCTAAGAGAAATTTTACAATTAAATATATGAAATCTTTTTACATAATATTAATAACTAATGAAATAATAAATGACTAATGATTAACAAAATGTCGTATGTCAAATTTTTCAAAAAAAAATTATTGAGGAAAAACATTTGTATTTGTTAGCTACATCTGCTATCAAGTTGTATGTAATCAGGTGATAAAACTCAATGTATAGTACTAAGTAATTAGGGTTAATACAAATGAAAATAGGTTTTTTCTGTTACTAAAAAGTGTAGATTTTTACATACAGCATTATAATAAAACAGTGATGATATGTGTGTGTGCATTCTATATTCAATTAAAAGCAAAAGAATACTGACAAAACACCATTATTAACATATTTTCTTTTAGTGTTGATTAAATTTATTTTCTTTGAGTATAGGATAGAA----------------------
Ncooperi_NantRiverGorge_N682 ATTTAGAAATAACTAAAAGAGCTTTA--ATTTTTCTTCCATGAAGATGAGATTGTGAACTTACAATTTCATTCACTTTTGGGTCAATAC-TCTTTAGAATAATGTTCTGAAAACAGCTTTTTAACATGGTCAAGAGAAGTCAAACCAGTTGAACCCTATGTGACCATAATCTTCTTTTAGAAGACTCTACCTAGTAGATATATAGACTATCTACTAGGTAGAAAATTTACCAATAATGTAATGTGTAGATAT-CCCCCCCCAATGGACAAAAGTTTGCTAATCATTAGTCTTTGTGTATCATTCAGCCTACAAAATCCTTGTGGATACAGCAGAACCTTACACTGATTTTATATTAAAAATAGTAAAGACATTTTTAAAACAGCAGCATAGTTAATTATAAAATACAAATGAGAACGCATAATAAAGTACCTGAAGTTCGCGAAAGAAAGAAGATATATCATCCTCTGAGACGTCATAAGGCAGATTTCCTAGGAATGCTGTATATGGGGGATTAGAAGGAACTTTAGTGAGATCGACATCTGGGCCTCGTGCAGCTTTGGGTGCAGTCGGCAGAACGACCTTTTCATCTTTTTTGTAATCTGAAGGGTATCGATCTAGACATTAAAAAAAAAGAAAGGATACACATTTTAGCT-AGAGAAATTTTATAATTAAATATATAAAATCTTTTTACATAATATTAATAACTAATGAAATAATAAATGACTAATGATTAACAAAATGTCGTATGTCAAATTTTTCAAAAAAAATTTATTGAGGAAAAACATTTGTATTTGTTAGCTACATCTGTTATCAAGTTGTATGTAATCGGGTGAT-GAACTCAATGTATAGTACTAAGTAATTACGGTTAATACAAATGAAAATAGGATTTGACAGATGAAAATAGGTGTAGATTTTTACATACAACATTTTAATATAACAGTGACGATGTGTGTGTGTGCATTCTATATTCAATTAAGAGCAAGGGAATACTGACAAAACACCATTATTAACATATTTTCTTTTAGTGTTGATTAAATTTATTTTCTTTGAGTATAGGATAGAAAACAGAATTATGAAATAAATCA
Ncooperi_RockCrRoad_N1160 ---------------------------------------------------------------------------------------------------------------------------------------------------------------------------------------------------------------------------------------------------------------------------------------------------------------------------------------------------------------------------------------------------------------------CAAATGAGAACGCATAATAAAGTACCTGAAGTTCGCGAAAGAAAGAAGATATATCATCCTCTGAGACGTCATAAGGCAGATTTCCTAGGAATGCTGTATACGGGGGATTAGAAGGAACTTTAGTGAGATCGACATCTGGGCCTCGTGCAGCTTTGGGTGCAGTCGGCAGAACGACCTTTTCGTCTTTTTTGTAATCTGAAGGGTATCGATCTAGACATA-----AAAAAAAAGGATACACATTTTAGCTAAGAGAAATTTTATAATTAAATATATGAAATCTTTTTACATAATATTAATAACTAATGCAATAATAAATGACTAATGATTAACAAAATGTCGTATGTCAAATTTTTCAAAGAAAACGTATTGAGGAAAAACATTTGTATTTGTAGGCTACATCTGTTATCAAGTTGTATGTAATCAGGTGAT-GAACTCAATGTATAGTACTAAGTAATTAGGGTTAATACAACTGAAAATAGGTTTTTTCAGTTACTGAAAAGTGTAGATTTTTACATACAACATTTTAATATAACAGTGACGATGTGTGTGTGTGCATTCTATATTCAATTAAAA------GAATACTGACAAAACACCATTATTAACATATTTTCTTTTAGTGTTGATTAAATTTATTTTCTTTGAGTATAGGATAGAAAACAGGATTATGAAATAAATCA
Ncoylei_Apalachia_N1195 ATAT------------------TACA-------------------------TTGAAAGTTT----CATAATTTACTTATGC---AATTCTTTTTTATCATACTATTACAAGAA----TTTTGTGTGCAGTTAGATATTCTTATACTAATTA--------------------CTGTTTTAAAAAAATTTTCTTAGAAAATATTTTAAACGTGGTTTAAACCAAACAACCCTGGATATTATACTCCATATCTCTCCCCCCCCCAATCGACAAATATTTGCTAATCATTAGTCTTTGTGTAT--------CTGTCAAATCCTTGTGGATACAGCCAAACCTCACACTGATTTTATATTTTAAAAAATAAAAACATTTTTAAAACAGCATCGTGTTTAATTATAAAATACAAA-GAGAACGCATAATAAAGTACCTGAAGTTCGCGAAAGAAAGAAGATATATCATCCTCTGAGACGTCATAAGGCAGATTTCCTAGGAATGCTGTATACGGGGGATTAGAAGGAACTTTAGTGAGATCGACATCTGGGCCTCGTGCAGCTTTGGGTGCAGTCGGTAGAACAACCTTTTCATCTTTTTTGTAATCTGAAGGGTATCGATCTAGACATTAAAAAAAATAGAAGGATACACATTTTAGTTAAGAGAAATTTTATAATTAAATATATGAAATCTTTTTACATAATATTAATAACTAATGAAATAATAAAGGACTAATGATTAACAAAATGCCGTATGTCCAATTTTTC-AAAAAAAATTCTTGAAGAAAAACATTTGTATTTGTTAGCTACATCTGCTATCAAGTTGTATGTAATCAGGTGATATAACTCAATGTATAGTACTAAGTAATTAGGGTTAATACAAATTAAAATAGGTTTTTTCAGTTACTGAAAAGTGTAGATTTTCACAC---ACATTTTGATATAACAATGAC--GATATGTGTGTGCATTCTATATTCGACTAAAAACAAGGGAATACTGACAAAACACCATTATTAACACATTTTCTTTTAGTGTTGATTAAATTTATTTTCTTTGAGTATAGGATAGAATACAGGATTATGAAATAAATCA
Ncoylei_DinkinCove_N1118 -----------------------ACA-------------------------TTGAAAGTTT----CATAATTTACTTATGC---AATTCTTTTTTATCATACTATTACAAGAA----TTTTGTGTGCAGTTAGATATTCTTATACTAATTA--------------------CTGTTTTAAAAAAATTTTCTTAGAAAATATTTTAAACATGGTTTAAACCAAACAACCCTGGATATTATACTCCATATCTCTCCCCCCCCCAATCGACAAATATTTGCTAATCATTAGTCTTTGTGTAT--------CTGCCAAATCCTTGTGGATACAGCCAAACCTCACACTGATTTTATATTTAAAAAAATAAAAACATTTTTAAAACAGCATCGTGTTTAATTATAAAATACAAA-GAGAACGCATAATAAAGTACCTGAAGTTCGCGAAAGAAAGAAGATATATCATCCTCTGAGACGTCATAAGGCAGATTTCCTAGGAATGCTGTATACGGGGGATTAGAAGGAACTTTAGTGAGATCGACATCTGGGCCTCGTGCAGCTTTGGGTGCAGTCGGCAGAACAACCTTTTCATCTTTTTTGTAATCTGAAGGGTATCGATCTAGACATTAAAAAAAATAGAAGGATACACATTTTAGTTAAGAGAAATTTTATAATTAAATATATGAAATCTTTTTACATAATATTAATAACTAATGAAATAATAAAGGACTAATGATTAACAAAATGCCGTATGTCCGATTTTTC-AAAAAAAATTCTTAAAGAAAAACATTTGTATTTGTTAGCTACATCTGCTATCAAGTTGTATGTAATCAGGTGATATAACTCAATGTATAGTACTAAGTAATTAGGGTTAATACGAATGAAAATAGGTTTTTTCAGTTACTGAAAAGTGTAGATTTTCACAC---ACATTTTGATATAACAATGAT--GATATGTGTGTGCATTCTATATTCGACTAAAAACAAGGGAATACTGACAAAACACCATGATTAACACATTTTCTTTTAGTGTTGATTAAATTTATTTTCTTTGAGTATAGGATAGAATACAGGATTATGAAATAAATCA
Ncoylei_TiptonCreek_N837 ------------------------------------------------------------------------------------------------TCATACTATTACAAGAA----TTTTGTGTGCAGTTAGATATTCTTATACTAATTA--------------------CTGTTTTAAAAAAATTTTCTTAGAAAATATTTTAAACGTGGTTTAAACCAAACAACCCTGGATATTATACTCCATATCTCTCCCCCCCCCAATCGACAAATATTTGCTAATCATTAGTCTTTGTGTAT--------CTGTCAAATCCTTGTGGATACAGCCAAACCTCACACTGATTTTATATTTAAAAAAATAAAAACATTTTTAAAACAACATCGTGTTTAATTATAAAATACAAA-GAGAACGCATAATAAAGTACCTGAAGTTCGCGAAAGAAAGAAGATATATCATCCTCTGAGACGTCATAAGGCAGATTTCCTAGGAATGCTGTATACGGGGGATTAGAAGGAACTTTAGTGAGATCGACATCTGGGCCTCGTGCAGCTTTGGGTGCAGTCGGCAGAACAACCTTTTCATCTTTTTTGTAATCTGAAGGGTATCGATCTAGACATTAAAAAAAATAGAAGGATACACATTTTAGTTAAGAGAAATTTTATAATTAAATATATGAAATCTTTTTACATAATATTAATAACTAATGAAATAATAAAGGACTAATGATTAACAAAATGCCGTATGTCCAATTTTTC-AAAAAAAATTCTTGAAGAAAAACATTTGTATTTGTTAGCTACATCTGCTATCAA-TTGTATGTAATCAGGTGATATAACTCAATGTATAGTACTAAGTAATTAGGGTTAATACGAATGAAAATAGGTTTTTTCAGTTACTGAAAAGTGTAGATTTTCA------------------------------------------------------------------------------------------------------------------------------------------------------------------------
Ncressleri_AndersonSpringCave_G2075 -----------------------------------------------------------------------------------------------------------------------------------------------------------------------------------------------------------------------------------------------------------------------TGGACAAAAATTT-----------GTCTTTGTGTATCATTAATTCTATCAAATACTTGTGGATTCAGCAAAACCTCACACTGATTATATATATATATAAAAGAAAACATTTTTAAAATAGCAGCATGGTTAATTATAAAACACAAATGAGATTGCATAATAAAGTACCTGAAGTTCGCGAAAGAAGGAAGATATATCATCTTCTGAGACGTCATAAGGCAGATTTCCCAGGAATGCTGTATAAGGGGGATTAGAAGGAACTTTAGTGAGATCGACATCTGGGCCTCGTGCAGCTTTGGGTGCAGTCGGCAGAACAACCTTTTCGTCTTTTTTGTAATCTGAAGGGTATCGATCTGGACATAAAAAAAAATGAAAGGACACACATTTTAGTTAACGGAAATTTTATAATTAAATATATGAAATCTTTTTACATAATATTAATAACTACTAAAATAAAAAATGACTAAC---------------------------------------------------------------------------------------------------------------------------------------------------------------------------------------------------------------------------TACATACGAGTGTTTTCTATTTTCGACTAAAAGAAAGGGAATCCTGACAAAAAAAAACCATTAACACATTTTTTTTTAGTGTTAATTCAATTTATTTTCTTTGACTATAAGATAGAATACAGGATTATGAAATAAATCA
Ncressleri_PigeonCave_G2077 -------------------------------------------------------------------------------------------------------------------------------------------------------------------CTATACTCTCCTTATAGAAGACTCTACCTAGCAGATATACAGAGTATCTACTACATAGAAAATTTACCATTACTGTAATGTGTGGATATCCTCCTCCCAATGGACAAAAATTT-----------GTCTTTGTGTATCATTAATTCTATCAAATACTTGTGGATTCAGCAAAACCTCACACTGATTATATATATATATAAAAGAAAACATTTTTAAAATAGCAGCATGGTTAATTATAAAACACAAATGAGATTGCATAATAAAGTACCTGAAGTTCGCGAAAGAAGGAAGATATATCATCTTCTGAGACGTCATAAGGCAGATTTCCCAGGAATGCTGTATAAGGGGGATTAGAAGGAACTTTAGTGAGATCGACATCTGGGCCTCGTGCAGCTTTGGGTGCAGTCGGCAGAACAACCTTTTCGTCTTTTTTGTAATCTGAAGGGTATCGATCTGGACATAAAAAAAAATGAAAGGACACACATTTTAGTTAACGGAAATTTTATAATTAAATATATGAAATCTTTTTACATAATATTAATAACTACTAAAATAAAAAATGACTAAC---------------------------------------------------------------------------------------------------------------------------------------------------------------------------------------------------------------------------TACATACGAGTGTTTTCTATTTTCGACTAAAAGAAAGGGAATCCTGACAAAAAAAAACCATTAACACATTTTTTTTTAGTGTTAATTCAATTTATTTTCTTTGACTATAAGATAGAATACAGGATTATGAAATAAATCA
Ncrosbyi_MtMitchell_N210 ATTTAGAAATAACTAAGAGAACTACATTGTTATTGTTTCATGAAGATGAGATTGTGAACTTACAATTTAATTTGCCTATAGGTCAATACTTCTTTAGAATAATGTTCTGAAAACAGCTTTTTAAAACGGTCAGGAGCGTTCAAACCAGTTGAATCCTATGTGACCATACTCTCCTTATAGAAGACTCTACCTAGTAGATATATAGACCATCTACTAGGTAGAAAATTTACCATTACTGTAATGTGTGGGTATCCTCCCCCAAATGGACAAAAGCTTGCTTATCATTAGTCTTTGTGTATCATTCATTCTGTCAAATCCTTGTGAATTCA-GAAAAAGTCACACTAATTTTACAT-GAA--AAA-----ATATTTTCAAAACAGCAGCATGGTTAATTATAAAATACAAATGAGGATGTATAATAAAGTACCTGTAGTTCGCGAAAGAAAGAAGATATATCATCCTCTGAGACGTCATAAGGCAGATTTCCTAGGAATGCTGTATACGGGGGATTAGAAGGAACTTTAGTGAGATCGACATCTGGGCCTCGCGCAGCTTTGGGTGCAGTCGGCAGAACAACCTTTTCGTCTTTTTTGTAATCTGAAGGGTATCGATCTGGACATTAAAAAAAATGAAAGGATACACATT----------------------------------------------------------------------------------------CAAAATATTGCATGTCAAATTTTTCA-AAAAAAAATTTCACGGAAAAACATTTGTATTTGTTAGCTACATCTGCTATCAA-TTGTATGTAATCAGGTGATAGAACTCAATGTATAGTACTAAGTAATTAGGGTTAAAACAAATGAAAATAGGTTTTTTCAGTTACTGAAAAGTGTAGATTTTTATATACAACATTTTGATATAACAGCGATGATATGCGTGTGTGCATTCTATTTTCAACTAAAAGTAAGGGAATACTGACAACACACCATTAATAAAACATTTTCTTTTAGTGTTGATTAAATTTATTTTCTTTGAGTATAGGATAGAATACAGGATTATGAAATAAATCA
Ncrosbyi_PricesCrk_N1143 ATTTAAATATAAATTAAACAATAGGATTGTTATTGTTTCATGAAGATGAGATTGTGAACTTATAATTTAATTTGCCTATGGATTAATACTCCTTTAGAATAATGTTCTGAAAACAGCTTTTTAACACGGTCAAGAGCGTTCAAACCAGTTGAACCCTATGTAACCATACTCTCCTTATAGAAGACTCTACCTAGTAGATATATAGACTATCTACTAGGTAGAAAATTTACCATTACTGTAATGTGTGGGTATCCTCCCCCCAATGGACAAAAGTTTGCTTATCATTAGTCTTTGTGTATCATTCATTCTGCCAAATCCTTGTGAATTCA-GAAAAAGTCACACTAATTTTATAT-AAAAAAAA-----ATATTTTCCAAACAGCAGCATGGTTAATTATAAAATACAAATGAGAATGTATAATAAAGTACCTGTAATTCGCGAAAGAAAGAAGATATATCATCCTCTGAGACGTCATAAGGCAGATTTCCTAGGAATGCTGTATACGGGGGATTAGAAGGAACTTTAGTGAGATCGACATCTGGGCCTCGTGCAGCTTTGGGCGCAGTCGGCAGAACAACCTTTTCGTCTTTTTTGTAATCTGAAGGGTATCGATCTGGACATTAAAAAAAATGAAAGGATACACATT----------------------------------------------------------------------------------------CAAAATATTGTATGTCAAATTTTTCAAAAAAAAATTGTCGCGTAAAAACATTTGTATTTGTTAGCTACATCTGCTATCAA-TTGTATGTAATCAGATGATAGAACTCAATGTATAGTATTAAGTAATTAGGGTTAATACAAATGAAAATAGGTTTTTTCAGTTAATGAAAAGTGTAGATTTTTATATACAACATTTTGATATAAAAGCGACGTTATGCGTGTGTGCATTCTATTTTAAACTAAAAGTAAGGGAATACTGACAACACACCATTAATAAAACATTTTCTTTTAGTGTTGATTAAATTTATTTTCTTTGAGTATAGGATAGAATACAGGATTATGAAATAAATCA
Ncrosbyi_ShufordCrk_N1148 ----------------------------------------------------------CTTACAATTTAATTTGCCTATAGGTCAATACTTCTT-------------TGAAAACAGCTTTTTAACACGGTCAAGAGCGTTCAAACCAGTTGAACCCTATGTAACCATACTCTCCTTATAGAAGACTCTACCTAGTAGATATATAGACTATCTACTAGGTAGAAAATTTACCATTACTGTAATGTGTGGGTATCCTCCCCTAAATGGACAAAAGTTTGCTTATCATTAGTCTTTGTGTATCATTCATTCTGCCAAATCCTTGTGAATTCA-GAAAAAGTCACACTAATTTTACAT-AAA--AAA-----ATATTTTCAAAACAGCAGCATGGTTAATTATAAAATACAAATGAGGATGTATAATAAAGTACCTGTAGTTCGCGAAAGAAAGAAGATATATCATCCTCTGAGACGTCATAAGGCAGATTTCCTAGGAATGCTGTATACGGGGGATTAGAAGGAACTTTAGTGAGATCGACATCTGGGCCTCGTGCAGCTTTGGGTGCAGTCGGCAGAACAACCTTTTCGTCTTTTTTGTAATCTGAAGGGTATCGATCTGGACATT-AAAAAAATGAAAGGATACACATT----------------------------------------------------------------------------------------CAAAATATTGTATGTCAAATTTTTCA-AAAAAAAAATTCACGGAAAAACATTTGTATTTGTTAGCTACATCTGCTATCAAGTTGTATGTAATCAGGTGATAGAACTCAATGTATAGTATTAAGTAATTAGGGTTAATACAAATGAAAATAGGCTTTTTCAGTTACTGAAAAGTGTAGATTTTTATATACAACATTTTGATATAACAGCGACGATATGCGTGTGTGCATTCTATTTTCAACTAAGAGTAAGGGAATACTGACAACACACCATTAATAAAACATTTTCTTTTAGTGTTGATTAAATTTATTTTCTTTTAGTATAGGATAGAATACAGGATTATGAAATAAATCA
Ndellingeri_BullpenBridge_N109 ATTTAGAAATAAACAAGAGAGCTACATTGTTATTGTTCAATGAAGATGAGATTGCTAACTGACAATTTAATTTGCCTATAGGTCAATAC-----------------------------TTTTTACATGGTCAAGAGAATTCAAACCAGTTGAACTCTATGTGACCATACTCTTCGTTTAGAAGACTCTACCTAGTAGATATATAGACTATCTACTAGATAAAAAATTTACTATTACTGTAATGTGTAGATATCCCCCCTCCAATGGACAAAAGTTTGCTAATCATTAGTCTTTGTGTATCATTCAGTCAGCCAAATCCTTGTGGATACAGCAAACCCTCACACGGATTTTATA-TAAAAAAAATAAAAACATTTTTAAAACAGCCGCATAGTTAATTATAAAATACAAATGAGAACACATAATAAAGTACCTGAAGTTCGCGAAAGAAAGAAGATATATCATCCTCTGAGACGTCATAAGGCAGATTTCCTAGGAATGCTGTATACGGGGGATTAGAAGGAACTTTAGTGAGATCGACATCTGGGCCTCGTGCAGCTTTGGGTGCAGTCGGCAGAACAACCTTTTCGTCTTTTTTGTAATCTGAAGGGTATCGATCTAGACATT-AAAAAAAAGAAAGGATACACATTTTAGCTAAGAGAAATTTTATAATTAAATATATGAAATATTTCTACATAATATTAATAACTAATGAAATAATAAATGACTAATGATTAACAAAATGTTGTATGTCAAATTTTTCAAAAAACATTTATTGAAGAAAAACATTTGTATTTGTTAGCTACATCTGCTATCAA-TTGTATGTAATCAGGTGATAAAACTCAATGTATAGTACTAAGTAATTAGGGTTAATACAAATGAAAATAGGTTTTTTCAGTTACTGAAAAGTGTAGGTTTTTACATACAACATTTTAATATAACAGTGACGATATATGTGTGTGCATTCTATATTCAATTAAAAGCAAAAGAATACTGACAAAACACCATTATTAACATATTTTCTTTTAGTGTTGATTAAATTTATTTTCTTTGAGTATAGGATAGAAAAAAGGATTATGAAATAAATCA
Ndellingeri_WhitewFalls_N887 ATTTAGAAATAAACAAGAGAGCTACATTGTTATTGTTCAATGAAGATGAGATTGCGAACTGACAATTTAATTTGCCTATAGGTCAATAC-----------------------------TTTTTACATGATCAAGAGAATTCAAACCAGTTGAACTCTATGTGACCGTACTCTTCGTTTAGAAGACTCTACCTAGTAGATATATAGACTATCTACTAGATAAAAAATTTACTATTACTGTAATGTGTAGATACCCCCCCTCCAATGGACAAAAGTTTGCTAATCATTAGTCTTTGTGTATCATTCAGTCAGCCAAATCCTTGTGGATACAGCAAAACCTCACACTGATTTTATATTAAAAAAAATAAAAACATTTTTAAAACAGCCGCATAGTTAATTATAAAATACAAATGAGAACACATAATAAAGTACCTGAAGTTCGCGAAAGAAAGAAGATATATCATCCTCTGAGACGTCATAAGGCAGATTTCCTAGGAATGCTGTATACGGGGGATTAGAAGGAACTTTAGTGAGATCGACATCTGGGCCTCGTGCAGCTTTGGGTGCAGTCGGCAGAACAACCTTTTCGTCTTTTTTGTAATCTGAAGGGTATCGATCTAGACATT-AAAAAAAAGAAAGGATACACATTTTAGCTAAGAGAAATTTTATAATTAAATATATGAAATATTTCTACATAATATTAATAACTAATGAAATAATAAATGACTAATGATTAACAAAATGTTGTATGTCAAATTTTTCAAAAAAAATTTATTGAAGGAAAACATTTGTATTTGTTAGCTACATCTGCTATCAA-TTGTATGTAATCAGGTGATAAAACTCAATGTATAGTACTAAGTAATTAGGGTTAATACAAATGAAAATAGGTTTTTTCAGTTACTGAAAAGTGTAGGTTTTTACATACAACATTTTGGTATAACAGCGACGATATATGTGTGTGCATTCTATATTCAATTAAAAGCACAATA---------------------------------------------------------------------------------------------------
Ndilutus_GrassyCreek_N670 ----------------------------------------------------------------------------------------------------------------------------------------------------------------------------------------------------------------------------------------------------------------ACCCAAATGGACAAAAGTTTGCTTATCATCAGTCTTTGTGTATCATTCATTCTGCCAAATCCTTGTGGAT-------AAAGTCACACTGATTTTATAT-AAAAAAAA-----ATATTTTCAAAACAGCAGCATGGTTAATTATAAAACACAAATGAGAATGTATAATAAAGTACCTGTAGTTCGCGAAAGAAAGAAGATATATCATCCTCTGAGACGTCATAAGGCAGATTTCCTAGGAATGCTGTATACGGGGGATTAGAAGGAACTTTAGTGAGATCAACATCTGGGCCTCGTGCAGCTTTGGGTGCAGTCGGCAGAACAACCTTTTCGTCTTTTTTGTAATCTGAAGGGTATCGATCTGGACATTTAAAAAAATGAAAGGATACACATT----------------------------------------------------------------------------------------CAAAATATTGTATGTCAAATTTCTCAATAT----------------------------------------------------------------------------------------------------------------------------------------------------------------------------------------------------------------------------------------------------------------------------------------------------------------------------------
Ndilutus_StarveRockCave_G3174 ATTTATAAATAAATAAGAGAACTACATTTTTATTGTTTCATGAAGATGAGATTGTGAACTTACAATTTAATTTGCCTATAGGTCAATACTTCTTTAGAATAATGTTCTGAAAACAGCTTTTTAACACGGTCAAGAGCGTTCAAACCAGTGGAACCCTATGCGACCATACTTTCCTTATAGAAGACTCTACCTAATAGATACATAGACTATCTACTAGGTAAAAAATTTACCATTACAGTAATGTGTGGGTATCCTCACCCAAATGGACAAAAGTTTGCTTATCATCAGTCTTTGTGTATCATTCATTCTGCCAAATCCTTGTGGAT-------AAAGTCACACTGATTTTATAT-AAAAAAAA-----ATATTTTCAAAACAGCAGCATGGTTAATTATAAAACACAAATGAGAATGTATAATAAAGTACCTGTAGTTCGCGAAAGAAAGAAGATATATCATCCTCTGAGACGTCATAAGGCAGATTTCCTAGGAATGCTGTATACGGGGGATTAGAAGGAACTTTAGTGAGATCAACATCTGGGCCTCGTGCAGCTTTGGGTGCAGTCGGCAGAACAACCTTTTCGTCTTTTTTGTAATCTGAAGGGTATCGATCTGGACATTTAAAAAAATGAAAGGATACACATT----------------------------------------------------------------------------------------CAAAATATTGTATGTCAAATTTCTCAATATATATATATTGCGGAAAAACAATTGTATTTGTTAGCTACATCTGCTATCAAGTTGTATGTAATCAGGTGATAGAACTCAATGTATAGTACTAAGTAATTAGGGTTAATACAAATGAAAATAGGTTTTTTCAGTTACTGAAAAGTGTAGATTTTTACATACAACATTTTGATATAACAGCGACAATATGCGTGTGTGCATTCTATTTTCAACTAAAAGTAAGGGAATACTGACAACACACCATTATTAAAACATTCTCTTTTAGTGTTGATTAAATTTATTTTCTTCGAGTATAGAATAGAATAAAGGATTATAAAATAAATCA
Nfridelli_LittlePigeon_N262 ATTTAGAAATAAACAAGAGAGCTACATTGTTATTGTTCAATGAAGATGAAATTGCGAACTGACAATTTAATTTGCCTATAGGTCAATAC-----------------------------TTTTTACATGGTCAAGAGAATTCAAACCAGTTGAACCCTATGTGACCATAC---TCTTTTAGAAGACTCTACCTAGTAGATATATAGACTATCTACTAGGTAAAAAATTTACTATTACTGTAATGTGTAGATAT-CCCCCTCCAATGGACAAAAGTTTGCTAATCATTAGTATTTGTGAATCATTCAGTCAGCCAAATCCTTGTGGATACAGCAAAACCTCACACTGATTTTATA-TAAAAAAAATA-AAACATTTTTAAAACAGCTGCATAGTTAATTATAAAATACAAATGAGAACACATAATAAAGTACCTGAAGTTCGCGAAAGAAAGAAGATATATCATCCTCTGAGACGTCATAAGGCAGATTTCCTAGGAATGCTGTATACGGGGGATTAGAAGGAACTTTAGTGAGATCGACATCTGGGCCTCGTGCAGCTTTGGGTGCAGTCGGCAGAACAACCTTTTCGTCTTTTTTGTAATCTGAAGGGTATCGATCTAGACATA-AAAAAAAAGAAAGGATACACATTTTAGCTAAGAGAAATTTTATAATTAAATATATGAAATCTTTTTTTATAATATTAATAACTAATGAAATAATAAATGACTAATGATTAACAAAATGTCGTATGTCAAATTTTTCAAAAAAAAATTATTGAGGAAAAACATTTTTATTTGTTAGCTACATCTGCTATCAA-TTGTATGTAATCAGGTGAT-GAACTCAATGTATAGTACTAAGTAATTTGGGTTAATACAAATGAAAATAGGTTTTTTCAGTTACTGAAAAGTGTAGATTTTTACATACAACATTTTAATATAACAGTGACGATATGTGTGTGTGCATTCTATATTCAATTAAAAGCAAAAGAATACTGACAAAACACCATTATTAACATATTTTCTTTAAGTGTT--------------------------------------------------------
Nfurtivus_HugdenBranch_G3175 --------------------------TTGTTATTGTTCAATGAAGATGAGATTGCGAACTTACAATTTATTTTGCCTAGAAGCCTTTTTTTTTTTAGAATAATGTTCTGAAAACAGCTTTCTAACATGGTCAAGAGAATTCAAACCAGTTGAACCCTATGTGACCATACTCTTCTTTTAGAAGA--CTACCTAGTAGATATATAGACTATCTACTAGGTAAAAAATTTACCATTACTGTAATGTGTAGATAT-CCCCCCCCAATGGAAAAAAGTTTGCTAATCATTAGTCTTTGTGTATCATTCAGTCTGCCAAATCCTTGTGGATACAGCAAAACCTCACA--GATTTTATATT--TAAAAAAAAAAACATTTTTAAAACAGCAGCATAATTAATTATAAAATACAAATGGGAACGCATAATAAAGTACCTGAAGTTCGCGAAAGAAAGAAGATATATCATCCTCTGAGACATCATAAGGCAGATTTCCTAGGAATGCTGTATACGGGGGATTAGAAGGAACTTTAGTGAGATCGACATCTGGGCCTCGTGCAGCTTTGGGTGCAGTCGGCAGAACAACCTTTTCGTCTTTTTTGTAATCTGAAGGGTATCGATCTAGACATTAAAAAAAAAGAAAGGATACACATTTTAGCTAAGAGAAATTTTATAATTAAATATATGAAATCTTTTTACATAATATTAATAACTAATGAAATAATAAATGACTAATGATTAACAAAATGTCGTATGTCAAATTTTTCAAAAAAAATTTATTTAGAAAAAACATTTGTATTTGTTAGCTACATCTGCTATCAAGTTGTATGTAATCAGGTGAT-GAACTCAATGTATAGTACTAAGTAATTAGGGTTAATACAAATGAAAATAGGTTTTTTCCGTTACTGAAAAGTGTAGATTTTTACATACAACATTTTAATATAACAGTGACGATATGTGTGTGTTCATTCTATATTCAATTAAAAGCAAGAGAATACTGACAAAAC--------------------------------------------------------------------------------------
Nfurtivus_RaccoonMtn_N1026 ATTTAGAAATAAACAAGAGAGCTACATTGTTATTGTTCAATGAAGATGAGATTGCGAACTTACAATTTATTTTGCCTAGAAGCCTTTTTTTTTTTAGAATAATGTTCTGAAAACAGCTTTCTAACATGGTCAAGAGAATTCAAACCAGTTGAACCCTATGTGACCATACTCTTCTTTTAGAAGA--CTACCTAGTAGATATATAGACTATCTACTAGGTAAAAAATTTACCATTACTGTAATGTGTAGATAT-CCCCCCCCAATGGAAAAAAGTTTGCTAATCATTAGTCTTTGTGTATCATTCAGTCTGCCAAATCCTTGTGGATACAGCAAAACCTCACA--GATTTTATATT--TAAAAAAAAAAACATTTTTAAAACAGCAGCATAATTAATTATAAAATACAAATGGGAACGCATAATAAAGTACCTGAAGTTCGCGAAAGAAAGAAGATATATCATCCTCTGAGACATCATAAGGCAGATTTCCTAGGAATGCTGTATACGGGGGATTAGAAGGAACTTTAGTGAGATCGACATCTGGGCCTCGTGCAGCTTTGGGTGCAGTCGGCAGAACAACCTTTTCGTCTTTTTTGTAATCTGAAGGGTATCGATCTAGACATTAAAAAAAAAGAAAGGATACACATTTTAGCTAAGAGAAATTTTATAATTAAATATATGAAATCTTTTTACATAATATTAATAACTAATGAAATAATAAATGACTAATGATTAACAAAATGTCGTATGTCAAATTTTTCAAAAAAAATTTATTTAGAAAAAACATTTGTATTTGTTAGCTACATCTGCTATCAAGTTGTATGTAATCAGGTGAT-GAACTCAATGTATAGTACTAAGTAATTAGGGTTAATACAAATGAAAATAGGTTTTTTCCGTTACTGAAAAGTGTAGATTTTTACATACAACATTTTAATATAACAGTGACGATATGTGTGTGTTCATTCTATATTCAATTAAAAGCAAGAGAATACTGACAAAACACCA---TTAACACATTTTCT-----------------------------------------------------------------
Ngeorgia_Sittons_N073 ATTTAGAAATAAACAAGAGAGCTACATTGTTATTGTTCAATGAAGATGAGATTGC------ACAATTTAATTTGCCTATAGGTCAATAC-TTTTTAGAATAATGTTCAGAAAACAGCTTTTTAACATGGTCAAGAGAATTCAAACCAGTTGCACCCTATGTGACCATACTCTTCTTTTAGAAGACTCTACCTAGCAG--ATATAGACTATCTACTAGGTAAAAAATTTACCATTACTGTAATGTGCAGATATCCCCCCCCCCATGGACAAAAGTTTGCTAATCATTAGTCTTTGTGTATCATTCAGTCTGCCAAATCCTTGTGGATACAACAAAACCTCATACTGATTTTATATT-AAAAAAATAAAAATATTTTTAAAACAGCAGCATAGTTCATTATAAAATAGAAATGAGAACGCATAATAAAGTACCTGAAGTTCGCGAAAGAAAGAAGATATATCATCCTCTGAGACGTCATAAGGCAGATTTCCTAGGAATGCTGTATATGGGGGATTAGAAGGAACTTTAGTGAGATCGACATCCGGGCCTCGTGCAGCTTTGGGTGCAGTCGGCAGAACAACCTTTTCGTCTTTTTTGTAATCTGAAGGGTATCGATCTAGACATT-----AAAAAAAAGGATACACATTTTAGCTAAGAGAAATTTTATAATTAAATATATGAAATTTTTTTACATAATATTAATATCTAATGAAATAATAAATGACTAATGATTAACAAAATGTTGTATGTCAAATTTTTCAAAAAAAAATTATTGAGGAAAAACATTTGTATTTGTTAGCTACATCTGCTATCAAGTTGTATGTAATCAGGTGATAAAACTCAATGTATAGTACTAAGTAATTAGGGTTAATACAAATGAAAATAGGTTTTTTCAGTTACAGAAAAGTGTAGATTTTTACATACAACATTTTAATATAACAGTGACGATATGTGTGTGTGCATTCTATATTCAATTAAAAGCAAGAAAATACTGACAAAACACCAAAATTAACATATTTTCCTTTAGTGTTGATTAAATTTATTTTCTTTGAGTATAGCATAGAAAACAGGATTATGAAAAAAATCA
Ngertschi_CedarCreek_N351 ----------------------TACATTGTTAT-------TGAAGATGAGATTGTGAACTTATAATTTAATTTGCCTATAGGTTAATACTTCTTTAGAATAATGTTCTGAAAACAGCTTTCTAACACGGTCAAGAGAGTTCAAACCATTTGAACCCTATGTAACCATACTCTCCTTATAGAAGACTCTACCTAGTAGATATAT--ACCATCTACTAGGTAGAAAATTTACCATTACTGTAACGTGTGGGTATCCTCCCCCAAATGGACAAAAGTTTGCTTATCATTAGTCTTTGTGTATCATCCATTCTGCCAAATCCTTGCGAATTCAGGAAAAAGTCACACTAATTTTATAT-ATAAAAAA-----ATATTTTCAAAACAGTAGCATGGTTAATTATAAAATACAAATGAGAATGTATAATAAAGTACCTGTAGTTCGCGAAAGAAAGAAGATATATCATCCTCTGAGACGTCATAAGGCAGATTTCCTAGGAATGCTGTATAAGGGGGATTAGAAGGAACTTTAGTGAGATCGACATCTGGGCCCCGTGCAGCTTTGGGTGCAGTCGGCAGAACAACCTTTTCGTCTTTTTTGTAATCTGAAGGGTATCGATCTGTACATTAAAAAAAATGAAAGGATACACATT----------------------------------------------------------------------------------------CAAAATATTGCATGTCAAATTTTTCAAAAAAAA----------------AATTGTATTTGTTAGGTACATCTGCTATCAA-TTGTATGTAATCAGATGATAGAACTCAATGTATAGTACTAAGTAATTA-GGTTAATACAAATGAAAATAGGTTTTTTCAGTTAATGAAAAGGGTAGATTTTTATATACAACATTTTGATATAAAAGCGACGTTATGCGTGTGTGCATTCTAGTTTAAACTAAAAGTAAGGGAATACTGACAACACACCATTAATAAAACATTTTCTTTTAGTGTTGATTAAATTTATTTTCTTTGAGTATAGGATAGAATACAGGATTATGAAATAAATCA
Ngertschi_FrenchBroad_N968 ATTTAGAAATAACTAAGAGAACTACATTGTTAT-------TGAAGATGAGATTGTGAACTTATAATTTAATTTGCCTATAGGTTAATACTTCTTTAGAATAATGTTCTGAAAACAGCTTTCTAACACGGTCAAGAGAGTTCAAACCATTTGAACCCTATGTAACCATACTCTCCTTATAGAAGACTCTACCTAGTAGATATAT--ACCATCTACTAGGTAGAAAATTTACCATTACTGTAACGTGTGGGTATCCTCCCCCAAATGGACAAAAGTTTGCTTATCATTAGTCTTTGTGTATCATCCATTCTGCCAAATCCTTGCGAATTCAGGAAAAAGTCGCACTAATTTTATAT-AAAAAAAA-----ATATTTTCAAAACAGTAGCATGGTTAATTATAAAATACAAATGAGAATGTATAATAAAGTACCTGTAGTTCGCGAAAGAAAGAAGATATATCATCCTCTGAGATGTCATAAGGCAGATTTCCTAGGAATGCTGTATAAGGGGGATTAGAAGGAACTTTAGTGAGATCGACATCTGGGCCCCGTGCAGCTTTGGGTGCAGTCGGCAGAACAACCTTTTCGTCTTTTTTGTAATCTGAAGGGTATCGATCTGTACATTAAAAAAAATGAAAGGATACACATT----------------------------------------------------------------------------------------CAAAATATTGCATGTCAAATTTTTCAAAAAAAA----------------AATTGTATTTGTTAGCTACATCTGCTATCAA-TTGTATGTAATCAGATGATAGAACTCAATGTATAGTACTAAGTAATTA-GGTTAATACAAATGAAAATAGGTTTTTTCAGTTAATGAAAAGGGTAGATTTTTATATACAACATTTTGATATAAAAGCGACGTTATGCGTGTGTGCATTCTAGTTTAAACTAAAAGTAAGGGAATACTGACAACACACCATTAATAAAACATTTTCTTTTAGTGTTGATTAAATTTATTTTCTTTGAGT---------------------------------
Ngertschi_HickoryNutGap_N810 --------------------------TTGTTATTGTTTCATGAAGATGAGATTGTGAACTTACAATTTAATTTGCCTATAGGTCAATACTTCTTTAGAATAATGTTCTGAAAACAGCTTTTTAAAACGGTCAGGAGCGTTCAAACCAGTTGAATCCTATATGACCATACTCTCCTTATAGAAGACTCTACCTAGTAGATATATAGACCATCTACTAGGTAGAAAATTTACCATTACTGTAATGTGTGGGTATCCTCCCCCAAATGGACAAAAGCTTGCTTATCATTAGTCTTTGTGTATCATTCATTCTGTCAAATCCTTGTGAATTCA-GAAAAAGTCACACTAATTTTACAT-GAA--AAA-----ATATTTTCAAAACAGCAGCATGGTTAATTATAAAATACAAATGAGGATGTATAATAAAGTACCTGTAGTTCGCGAAAGAAAGAAGATATATCATCCTCTGAGACGTCATAAGGCAGATTTCCTAGGAATGCTGTATACGGGGGATTAGAAGGAACTTTAGTGAGATCGACATCTGGGCCTCGCGCAGCTTTGGGTGCAGTCGGCAGAACAACCTTTTCGTCTTTTTTGTAATCTGAAGGGTATCGATCTGGACATTAAAAAAAATGAAAGGATACACATT----------------------------------------------------------------------------------------CAAAATATTGCATGTCAAATTTTTCA-AAAAAAAATTTCACGGAAAAACATTTGTATTTGTTAGCTACATCTGCTATCAA-TTGTATGTAATCAGGTGATAGAACTCAATGTATAGTACTAAGTAATTAGGGTTAAAACAAATGAAAATAGGTTTTTTCAGTTACTGAAAAGTGTAGATTTTTATATACAACATTTTGATATATCAGCGATGATATGCGTGTGTGCATTCTATTTTCAACTAAAAGTAAGGGAATACTGACAACACACCATTAATAAAACATTTTCTTTTAGTGTTGATTAAATTTATTTTTTTTGAGTATAGGATAGAATACAGGATTATGAAA-------
Nholsingeri_BrumleyCrk_N916 ATTTATAAATAAATAAG--AACTACATTTTTATTGTTTCATGAAGATGAGATTGTGAACTTACAATTTAATTTGCCTATAGGTCAATAC-TCTTTAGAATAATGTTCTGAAAACAGTTTTTTAACACGGTCAAGAGCGTTCAAACCAGTGGAACCCTATGTGACCATACTTTCCTTATAGAAGACTCTACCTAGTAGATGCATAGACTATCTACTAGGTAAAAAATTTACCATTACTGTAATGTGTGGGTATCCTCCCCCAAATGGACAAAAATTTGCTTATCATCAGTCTTTGTGTATCATTCATTCTGCCAAATCCTTGTGGATTCAGCTAAAAGTCAGACTGATTTTATAT-AAAAAAAA------TATTTTCAAAACAGCAGCATGGTTAATTATAAAACACAAATGAGAATGTATAATAAAGTACCTGTAGTTCGCGAAAGAAAGAAGATATATCATCCTCTGAGACGTCATAAGGCAGATTTCCTAGGAATGCTGTATACGGGGGATTAGAAGGAACTTTAGTGAGATCGACATCTGGGCCTCGTGCAGCTTTGGGTGCAGTCGGCAGAACAACCTTTTCGTCTTTTTTGTAATCTGAAGGGTATCGATCTGGACATTAAAAAAAATGAAAGGATACACATT----------------------------------------------------------------------------------------CAAAATATTGTATGTCAAATTTCTCAAAAAAAAATTATTGCGGAAAAACAATTGTATTTGTTAGCTACATCTGCTATCAAGTTGTATGTAATGAGTTGATAGAACTCAATGTATAGTACTAAGTAATTAGGGTTAATACAAATGAAAATAGGTTTTTTCAGTTACTGAAAAGTGTAGATTTTTACATACAACATTTTGATATAACAGCGACAATATGCGTGTGTGCATTCTATTTTCAATT-------------------------------------CTGCTTTCTTT---------TTCTCTATGTTTTCTTTCAAT---------AATATTAGTTTAAGGAAAGCAT--
Nholsingeri_PondCave_N541 ATTTATAAATAAATAAG--AACTACATTTTTATTGTTTCATGAAGATGAGATTGTGAACTTACAATTTAATTTGCCTATAGGTCAATAC-TCTTTAGAATAATGTTCTGAAAACAGC-TTTTAACACGGTCAAGAGCGTTCAAACCAGTGGAACCCTATGTGACCATACTTTCCTTATAGAAGACTCTACCTAGTAGATGCATAGACTATTTACTAGGTAAAAAATTTACCATTACTGTAATGTGTGGGTATCCTCCCCCAAATGGACAAAAGTTTGCTTATCATCAGTCTTTGTGTATCATTCATTCTGCCAAATCCTTGTGGATTCAGCTAAAAGTCAGACTGATTTTAAAT-AAAAAAAA-----ATATTTTCAAAACAGCAGCATGGTTAATTATAAAACACAAATGAGAATGTATAATAAAGTACCTGTAGTTCGCGAAAGAAAGAAGATATATCATCCTCTGAGACGTCATAAGGCAGATTTCCTAGGAATGCTGTATACGGGGGATTAGAAGGAACTTTAGTGAGATCGACATCTGGGCCTCGTGCAGCTTTGGGTGCAGTCGGCAGAACAACCTTTTCGTCTTTTTTGTAATCTGAAGGGTATCGATCTGGACATTAAAAAAAATGAAAGGATATACATT----------------------------------------------------------------------------------------CAAAATATTGTATGTAAAATTTCTCAAAAAAAATTTATTGCGGAAAAACAATTGTATTTGTTAGCTACATCTGCTATCAAGTTGTATGTAATCAGGTGATAGAACTCAATGTATAGTACTAAGTAATTAGGGTTAATACAAATGAAAATAGGTTTTTTCAGTTACTGAAAAGTGTAGACTTTTACATACAACATTTTGATATAACAGTGACAATATGTGTGTGTGCATTCTATTTTCAACTAAAAGTAAGGTAATACTGACAACACACCATTATTAAAACATTCTCTTTTAGTGTTGATTAAATTTATTTTCTTTGAGTATAGGATAGAATACAGGATTATAAAATAAATCA
Njonesi_CaveSpringCave_N390 ------------------------------------------------AGATTGCGAACTGACAATTTAATTTGCCTATAGGTTAATAC-----------------------------TTTTTACATGGTCAAGAGAATTCAAACCAGTTGAACCCTATGTGACCATACTCTTCTTTTAGAAGACTCTACCTAGTAGATATATAGACTATCTACTAGGTAAAAAAATTACTATTACTGTAATGTGTAGATATCCCCCCTCCAATGGACAAAAGTTTGCTAATCATTAGTCTTTGTGTATCATTCAGTCACCCAAATCCTTGTGGATACAGCAAAACCTCACACTGATTTTATATTAAAAATAATAAAAACATTTTTAAAACAGCAGCATAGTTAAGTATAAAATACAAATGGGAACGCATAATAAAGTACCTGAAGTTCCCGAAAGAAAGAAGATATATCATCCTCTGAGACGTCATAAGGCAGATTTCCTAGGAATGCTGTATACGGGGGATTAGAAGGAACTTTAGTGAGATCGACATCTGGGCCTCGTGCAGCTTTGGGTGCAGTCGGCAGAACAACCTTTTCGTCTTTTTTGTAATCTGAAGGGTATCGATCTAGACATT-AAAAAAAAAAAAGATTACACATTTTAGCCAAGAGAAATTTTATAATTAAATATATGAAATCTTTTTACATAATATTAATAACTAATGAAATAATAAATGACTAATGATTAACAAAATGTCGTATGTCAAATTTTTCAAAAAATTCTTATTGAGGAAAAACATTTGTATTTGTTAGCTACATCTGCTATCAAGTTGTATTTAATCAGGTGAT-GAACTCAATGTATAGTACTAAGTAATTAGGGATAATACAAATGAAAATAGGTTTTTTCGGTTACTGAAAAGTGTAGACTTTTACACACAACATTTTGATATAACAGCGACGTAATACGTCCGCGAATTGAGAGTTCCGATTTTCAAAGAAAGATATT---------------------------------------------TTAATTTCCTTTAAAAATG-------------GATACTTAAAC------
Nlula_BeeRockCave_G2091 ATTTAGAAATAAACAAGAGAGCTACATTGTTATTGTTCAATGAAGATGAGATTGCGAACTGACAATTTAATTTGCCTATAGATCAATAC----------------------------TTTTTAACATGGTGAAGAGAATTCAAACCAGTTGAACCCTATGTGACCATACTCTTCTTTTAGAAGACTCAACCTAGTAGATATATAGTCTATCTACTAGGTAAAACATTTACTATTACTGTAATGCGTAGATATTCCCTCTCCAATGGACAAAAGTTGGCTAATCATTAGTCTTTGTGTATCATTCAGTCTGCCAAATTCTTGTGGCTACAGCAAAACGTCACACTGATTTTATATTAGAAACAATAAAAACATTTTTAAAACAGCAGCATAGTTAAGTATAAAACACAAATGAGAACGCATAATAAAGTACCTGAAGTTCGCGAAAGAAAGAAGATATATCATCCTCTGAGACGTCATAAGGCAGATTTCCTAGGAATGCTGTATATGGGGGATTAGAAGGAACTTTAGTGAGATCGACATCTGGGCCTCGTGCAGCTTTGGGTGCAGTTGGCAGAACAACCTTTTCGTCTTTTTTGTAATCTGAAGGGTATCGATCTAGACATT-AAAAAAAAGAAAGGTTACACATTTTAGCTAAGAGAAATTTTATAATTAAATATATGACATCTTTTTACATAATATTAATAACTAATGAAATAATAAATGACTAATGATTAACAAAATGTTGTATGTCAAATTTTTCGGAAAAAAATTATTGAGGAAAAACATTTGTATTTGTTAGCTACATCAACTATCAAGTTGTATGTAATCAGGTGATAAAACTCAATGTATAGTACTAAGTAATTAGGGTTAATACAAATGAAAATAGGTTTTTTCAGTTACTAAAAAGTGTAGATTTTTACAT---ACATTTTAATATAACAGTGACGATATGTGCGTGTGCATTCTATATTCAATTAAAAGCAAGAGAATACTGACAAAACACCATTATTAACATATTTTCTTTTAGTGTTGATTAAATTTATTTTCTTTGAGTATAGGATAGAAAACAGGATTATGACATAAATCA
Nlula_LulaFallsCave_G2084 ATTTAGAAATAACTAAGAGAGCTACATTGTTATTGTTCAATGAAGATGAGATGGCGAACTGACAATTTAATTTGCCTATAGGTCAATAC----------------------------TTTTTAACATGGTGAAGAGAATTCAAACCAGTTGAACCCTATGTGACCATACCCTTCTTTTAGAAGACTCTACCTAGTAGATATATAGACTATCTACTAGGTAAAACATTTACTATTACTGTAATGTGTAGATATTCCCCCTCCAATGGACAAAAGTTTGCTAATCATTAGTCTTTGTGTATCATTCAGTCTGCCAAATCCTTGTGGATACAGCAAAATGTCACACTGATTTTATATTAAAAATAATAAAAACATTTTTAAAACAGCAGCATAGTTAAGTATAAAACACAAATGAGAACGCATAATAAAGTACCTGAAGTTCGCGAAAAAAAGAAGATATATCATCCTCTGAGACGTCATAAGGCAGATTTCCTAGGAATGCTGTATACGGGGGATTAGAAGGAACTTTAGTGAGATCGACATCTGGGCCTCGTGCAGCTTTAGGTGCAGTCGGCAGAACAACCTTTTCGTCTTTTTTGTAATCTGAAGGGTATCGATCTAGACATT-AAAAAAAAGAAAGGATACATATTTTAGCTATGAGAAATTTTATAATTAAATATATGACATCTTTTTACATAATATTAATAACTAATGAAATAATAAATGACTAATGATTAACAAAATGTTGTATGTCAAATTTTTCAAAAAAAATTTATTGAGGAAAAACATTTGTATTTGTTAGCTACATCAGCTATCAAGTTGTATGTAATCAGGTGATAAAACTCAATGTATAGTACTAAGTAATTAGGGTTAATACAAATGAAAACAGGTTTTAACAGTTACTAAAAAGTGTAGATTTTTACAT---ACATTTTAATATAACAGTGACGATATGTGCGTGTGCATTCTATATTCAATTAAAAGCAAGAGAATACTGACAAAACACCATTATTAACATATTTTCTTTTAGTGTTGATTAAATTTATTTTCTTTGAGTATAGGTTAGAAAACAGGATTATGAAATAAATCA
Nmimus_NealsSink_N329 AGTTACAGGTCAACATTAGAACAAACATATTTTTATTTACTGGAGGCGTGTCTATAATTTT-----TTGAATTG----------GATACTTTCCCAGACCAAAGTTCCAG-------TTTTTAGCAAA------------------------------------------------------------------------------------------TAGCGAATTT----------------------------TTTTGAATG-----AAGTTCCCTGACCATGACCCGTCTGGTATCATTCATTCTGCCAAATCCTTGTGGATTCAGCAAAAAGTCACACTGATTTTATAT-AAAAAAAA------TATTTTCAAAACAGCAGCATGGTTAATTATAAAACACAAATGAGAATGTATAATAAAGTACCTGTAGTTCACGAAAGAAAGAAGATATATCATCCTCTGAGACGTCATAAGGCAGATTTCCTAGGAATGCTGTATACGGGGGATTAGAAGGAACTTTAGTGAGATCGACATCTGGGCCTCGTGCAGCTTTGGGTGCAGTCGGCAGAACAACCTTTTCGTCTTTTTTGTAATCTGAAGGGTATCGATCTGGACATTAAAAAATATGAAAGGATACACATT----------------------------------------------------------------------------------------CAAAATATTGTATGTCAAATTTCTTAAAAAAAAATTATTGCAGAAAAACAATTGTAATTGTTAGCTACATCTGCTATCAA-TTGTATGTAATCAGGTGATAGAACTCAATGTATAGTACTAAGTAATTAGGGTTAATACAAATGAAAATAGTTTTTTTCAGTTACTGAAAAGTGTAGATTTTTACATACAACATTTTGATATAACAGCGACAATATGCGTGTGTGCATTCTATTTTCAACTAAAAGTAAGGGAATACTGACAACACACCATTATTAAAACATTCTCTTTTAGAGTTGATTAAATTTATTTTCTTTGAGTATAGGAT--------------------------
Nmimus_Straleys_N625 ------------------------------------------------------------------------------------AATCATTTTCCAGGATCATATTCCAG-------TTTTTGGCAAA------------------------------------------------------------------------------------------TAGCGAATTT----------------------------TTTTGAATG-----AAGTTCCCTGACCATGACCCGTCTGGTATCATTCATTCTGCCAAATCCTTGTGGATTCAGCAAAAAGTCACACTGATTTTATAT-AAAAAAAA------TATTTTCAAAACAGCAGCATGGTTAATTATAAAACACAAATGAGAATGTATAATAAAGTACCTGTAGTTCACGAAAGAAAGAAGATATATCATCCTCTACGACGTCATAAGGCAGATTTCCTAGGAATGCTGTATACGGGGGATTAGAAGGAACTTTAGTGAGATCGACATCTGGGCCTCGTGCAGCTTTGGGTGCAGTCGGCAGAACAACCTTTTCGTCTTTTTTGTAATCTGAAGGGTATCGATCTGGACATTAAAAAATATGAAAGGATACACATT----------------------------------------------------------------------------------------CAAAATATTGTATGTCAAATTTCTTAAAAAAAAATTATTGCAGAAAAACAATTGTAATTGTTAGCTACATCTGCTATCAA-TTGTATGTAATCAGGTGATAGAACTCAATGTATAGTACTAAGTAATTAGGGTTAATACAAATGAAAATAGGTTTTTTCAGTTACTGAAAAGTGTAGATTTTTACATACAACATTTTGATATAACAGCGACAATATGCATGTGTGCATTCTAATTTCAACTAAAAGTAAGGGAATACTGACAACACACCATTATTAAAACATTCTCTTTTAGTGTTGATTAAATTTATTTTCTTTGAGTATAGGATAGAATACAAGATTATAAAATAAATCA
Nnasicus_CaneyFork_N171 ATTTAGAAATAACTAAGAGAACTACATTGTTATTATTTCATGAAGATGAGATTGTGAACTTACAATTTAATTTGCCTATAGGTCAATACTTCTTTAG---AATGTTCTGAAAACAGCTTTTTAAGATGGTCAAGAGCGTTCAAACCAGTTGAACCCTATGTGACCATACTCTCCTTATAGAAGACTCTACCTAGTAGATATATAGACTATCTAGTAGGTAGAAAATTTACCATTACTGTAATGTGTGGGTATCCTCCCCC-AATGGACAAAAGTTTGCTTATCATTAGTCTTTGTGTATCATTCATTCTGCCAAATCCTTGTGAATTCA-GAAAAAGT--CACTAATTTTATAT-AAAA-AAA-----ATATTTTCAAAACAGCAGCATGGTTAATTATAAAATACAAATGAGAATGTATAATAAAGTACCTGTAGTTCGCGAAAGAAAGAAGATATATCATCCTCTGAGACGTCATAAGGCAGATTTCCTAGGAATGCTGTATACGGGGGATTAGAAGGAACTTTAGTGAGATCGACATCTGGGCCTCGTGCAGCTTTGGGTGCAGTCGGCAGAACAACCTTTTCGTCTTTTTTGTAATCTGAAGGGTATCGATCTGGACATTAAAAAATATGAAAGGATACACATT----------------------------------------------------------------------------------------CAAAATATTGTATGTCAAATTTTTCA-AAAAAAATTCTTACAGAAAAACATTTGTATTTGTTAGCTACATCTGCTATCAAGTTGTATGTAATCAGGTGATAGAACTCAATGTATAGTACTAAGTAATTAGGGTTAATACAAATGAAAATAGGTTTTTTCAGTTGCTGAAAAGTTTAGATTTTTATATACAACATTTTGATATAACAGCGACGATATGCGTGTGTGCATTCTATTTTCAACTAAAAGTAAGGGAATACTGACAACACACCATTAATAAAACATTTTCTTTTAGTGTTAATTAAATTTATTTTCTTTGAGTATAGGATAGAATACAGGATTATGAAATAAATCA
Nnasicus_ConnosteeFalls_N696 --------------------ACTACATTGTTATTGTTTCATGTAGATGAGATTGTGAACTTACAATTTAATTTGCCTATAGGTCAATACTTCTTTAG---TATGTTCTGAAAACAGCTTTTTAAGATGGTCAAGAGCGTTCAAACCAGTTGAACCCTATGTGACCATACTCTCCTTATAGAAGACTCTACCTAGTAGATATATAGACTATCTACTAGGTAGAAAATTTACCGTTACTGTAATGTGTGGGTATTTTCACCCCAATGGACCAAAATTTGCTTATCATTAGTCTTTGTGTATCATTCATTCTGCCAAATCCTTGTGAATTCA-GAAAAAGTCACACTAATTTTATAT-AAAAGAAA-----ATATTTTCAAAACAGCAGCATGGTTAATTATAAAATATAAATGAGAATGTATAATAAAGTACCTGTAGTTCGCGAAAGAAAGAAGATATATCATCCTCTGAGACGTCATAAGGCAGATTTCCTAGGAATGCTGTATACGGGGGATTAGAAGGAACTTTAGTGAGATCGACATCTGGGCCTCGTGCAGCTTTGGGTGCAGTCGGCAGAACAACCTTTTCGTCTTTTTTGTAATCTGAAGGGTATCGATCTGGACATTAAAAAATATGAAAGGATACACATT----------------------------------------------------------------------------------------CAAAATATTGCATGTCAAATTTTTCA-AAAAAAATTCTTGCAGAAAAACATTTGTATTTGTTAGCTACATCTGCTATCAAGTTGTATGTAATCAGGTGATAGAACTCAATGTATAGTACTAAGTAATTAGGGTTAATACAAATGAAAATAGGTTTTTTCAGTTACTGGAAAGTGTAGATTTTTACATACAACATTTTGATATAACAGCGACGATATGCGTGTGTGCATTCTATTTTCAACTAAAAGTAAGGGAATACTGACAACACACCATTAATAAAACATTTTCTTTTAGTGTTAATTAAATTTATTTTCTTTGAGTATAGGATAGAATACAGGATTATGAAATAAATCA
Npaynei_Grindstaff_N646 -------------------------------------------------GATTGTGAACTTACATTTTAATTTGCCGATAGGTCAATACTTTTTTAGAATAATGTTCTGAAAACAGCTTTTTAACACGGTCAAGAGCATTCAAACCAGTGGAACCCTATGTGACCATACTTTCCTTATAGAAGCCTCTACCTAGTAGATACATAGACTATCTACTAGGTAAAAAATTTACTATTACTGTAATGTGTGGGTATCCTCCCCAAAATGGACAAAAGTTTACTTATCATTAGTCTTTGTGTATCATTCATTCTGCCAAATCCTTGTGGATTCAGCAAAAAGTCACACTGATTTTATAT-AAAAAAAA-----ATATTTTCAAAACAGCAGCATGGTTAATTATAAAACACAAATGAGAATGTATAATAAAGTACCTGCAGTTCGCGAAAGAAAGAAGATATATCATCCTCTGAGACGTCATAAGGCAGATTTCCTAGGAATGCTGTATACGGGGGATTAGAAGGAACTTTAGTGAGATCGACATCTGGGCCTCGTGCAGCTTTGGGTGCAGTCGGCAGAACAACCTTTTCGTCTTTTTTGTAATCTGAAGGGTATCGATCTGGACATTAAAAAAAATGAAAGGATACACATT----------------------------------------------------------------------------------------CAAAATATTGTATGTCAAATTTCTCAAAAAAAATATATCGCGGAAAAACAATTGTATTTGTTAGCTACATCTGCTATCAA-TTGTATGTAATCAGGTGATAGAACTCAATGTATAGTACTAAGTAATTAGGGTTAATACAAATGAAAATAGGTTTTTTCAGTTACTGAAAAGTGTAGATTTTTACATACAACATTTTGATATAACAGTGACAATATGCGTGTGTGCTTTTTATTTTCAACTAAAAGTAAGGGAATACTGACAAC----------------------------------------------------------------------------------------
Npaynei_NorrisDamCave_N348 --------------------------------------------GATGAGATTGTGAACTTACAATTTAATTTGCCTATAGGTCAATACTTCTTTAGAATAATGTTCTGAAAACAGCTTTTTAACACGGTCAAGAGCGTTCAAACCAGTGGAACCCTATGTGACCATACTTTCCTTATAGAAGACTCTACCTAGTAGATACATAGACTATCTACTAGGTAAAAAATTTACCATTACTGTAATGTGCGGGTATCCTCCCCAAAATGGACAAAAGTTTGCTTATCATTAGTCTTTGTGTATCATTCATTCTGCCAAATCCTTGTGGATTCAGCAAAAAGTCACACTGATTTTATAT-AAAAAAAA-----ATATTTTCAAAACAGCAGCATGGTTAATTATAAAACGCAAATGAGATTGTATAATAAAGTACCTGCAGTTCGCGAAAGAAAGAAGATATATCATCCTCTGAGACGTCATAAGGCAGATTTCCTAGGAATGCTGTATACGGGGGATTAGAAGGAACTTTAGTGAGATCGACATCTGGGCCTCGTGCAGCTTTGGGTGCAGTCGGCAGAACAACCTTTTCGTCTTTTTTGTAATCTGAAGGGTATCGATCTGGACATTAAAAAAAATGAAAGGATACACATT----------------------------------------------------------------------------------------CAAAATATTGTATGTCAAATTTCTCAAAAAAAAATTATCGCGGAAAAACAATTGTATTTGTTAGCTACATCTGCCATCAA-TTGTGTGCGATCAGGTGATAGAACTCAATGTATAGTACTAAGTAATTACGGTTAATACAAATGAAAATAGGTTTTTTCAGTTACTGAAAAGTGGAGATTTTTACATATAACATTTTGATATAACAGCGACAATATGCGTGTGCCCTTTTTATTTTCAACTAAAAGTAAGGGAATACTGACAACACATCATTATTAAAACATTCTCTTTTAGTGTTGATTAAATTTATTTTCTTTGAGTATAGGATAGAATACAGGATTATAAAACAAATCA
Npaynei_UnakaMtns_N943 -------------------------------------------------------------------------------AGGTCAATACTTTTTTAGAATAATGTTCTGAAAACAGCTTTTTAACACGGTCAAGAGCGTTCAAACCAGTGGAACCCTATGTGACCATACTTTCCTTATAGAGGACTCTACCTAGTAGATACATAGACTATCTACTAGGTAAAAAATTTACCATTACTGTAATGTGTGGGTATCCTCCCCAAAATGGACAAAAGTTTGCTTATCATTAGTCTTTGTGTATCATTCATTCTGCCAAATCCTTGTGGATTCAGCAAAAAGTCACACTGATTTTATAT-AAAAAAAA-----ATATTTTCAAAACACCAGCATGGTTAATTATAAAACACAAATGAGAATGTATAATAAAGTACCTGCAGTTCGCGAAAGAAAGAAGATATATCATCCTCTGAGACGTCATAAGGCAGATTTCCTAGGAATGCTGTATACGGGGGATTAGAAGGAACTTTAGTGAGATCGACATCTGGGCCTCGTGCAGCTTTGGGTGCAGTCGGCAGAACAACCTTTTCGTCTTTTTTGTAATCTGAAGGGTATCGATCTGGACATTAAAAAAAATGAAAGGATACACATT----------------------------------------------------------------------------------------CAAAATATTGTATGTCAAATTTCTCAAAAAAAAATTCTTGCGGAAAAACAATTGTATTTGTTAGCTACATCTGCTATCAAGTT---------------ATAGAACTCAATGTATAGTACTAAGTAATTAGGGTTAATACAAATGAAAATAGGTTTTTTCAGTTACTGAAAAGTGTAGATTTTTACATACAACATTTTGATATAACAGCGACAATATGCATGTGTGCATTCTATTTTCAACTAAAAGTAAGGGAATACTGACAACACACCGTTATTAAAACATTCTCTTTTAGTGTTGATTAAATTTATTTTCTTTGAGTATAGGATAGAATACAGGATTATAAAATAAATCA
Npecki_HaskellSims_G3697 ----------------------------------------------------------CTTACAATTTAATTCGCTTATGGGTCAACACTTCTTCAGAATAATGTTCCGAAAACAGCTTTTTAACATGGTCAATAGAGTCCATACCAGTTGAACCCTATGTGATCATACTCTCCTTATAGAAGACTCTATGTAGTAGATATA-----TATCAACTAGGTAGAAAATTTACTATTACTGTGACCTGTAGATAT-----------------------------------------------------------------------------------CCTCATACTGATTTTGTATTAAAAAAAAAGACAACATTTCCAAAACAGTGGCATCGTTAATTATAAAATACAAATGAGATTGCATAGTAAAGTACCTGAAGTTCGCGAAAGAAAGAGGATATGTCGTCCTCCGAGACGTCATAAGGCAGATTTCCTAGGAATGCGGTATAAGGGGGATTAGAAGGAACTTTAGTGAGATCGACATCTGGGCCCCGTGCAGCTTTGGGTGCAGTCGGCAGAACAACCTTTTCGTCCTTTTTGTAATCAGAAGGGTATCGATCTGGACATAAAAATTAATGGAAGAATACACATTTTAGTTAAGGGAAATTTTATAATTGAATATATGAAATCTTTTTACATAATATTAATAACTACTAAAATAATAAATGAATAACAATTAA------------------------------------------------------------------ACTTG----------------------------------------------------------------------------------------------------------------------------------------------TGTGTGTATGCGCATTCTATTTTCGACTAAAAGCAAGGGAACACTAACAAAACACCGTCATTAACGAATTTTCTT----------------------------------------------------------------
Npecki_Monteagle_N062 --------ACAAATAAGAGAGCTACATTGTTATTGTTCAATGAAGATGAGATTGTGAACGTACAATTTAATTCGCTTATGGGTCAACACCTCTTCAGAATAATGTTCCGAAAACAGCTTTTTAACATGGTCAATAGAGTCCATACCAGTTGAACCCTATGTGATCATACTCTCCTTATAGAAGACTCTACATAGTAGATATA-----TATCAACTAGGTAGAAAATTTACTATTACTGTGACCTGTAGATAT-----------------------------------------------------------------------------------CCTCATACTGATTTTGTATTAAAAAAAGAGACAACATTTCCAAAACAGTGGCGTCGTTAATTATAAAATACAAATGAGATTGCATAGTAAAGTACCTGAAGTTCGCGAAAGAAAGAGGATATGTCGTCCTCCGAGACGTCATAAGGCAGATTTCCTAGGAATGCGGTATAAGGGGGATTAGAAGGAACTTTAGTGAGATCGACATCTGGGCCCCGTGCAGCTTTGGGTGCAGTCGGCAGAACAACCTTTTCGTCCTTTTTGTAATCGGAAGGGTATCGATCTGGACATAAAAATTAATGAAAGGATACACATTTTAGTTAAGGGAAATTTTATAATTGAATATATGAAATCTTTTTACATAATATTAATAACTACTAAAATAATAAATGAATAACAATTAA------------------------------------------------------------------ACATG----------------------------------------------------------------------------------------------------------------------------------------------TGTGTGTGTGCGCATTCTATTTTCGACTAAAAGCAAGGGAACACT----------------------------------------------------------------------------------------------
Nperlakyi_SChimneys_N1079 ATTTAGAAATAAACAAGAGAGCTACATTGTTATTGTTCAATGAAGATGAGATTGCGAACTGACAATTTAATTTGCCTATAGGTCAATAC-----------------------------TTTTTACATGGTCAAGAGAATTCAAACCAGTTGAACCCTATGTGACCATACTCCTC-TTTAGAAGACTCTACCTACTAGATATATAGACTATCTACTAGGTAAAAAATTTACTATTACTGTAATGTGTAGATATCCCCCCTCCAATGGACAAAAGTTTGCTAATCATTAGTCTTTGTGTATCATTCAGTCAGCCAAATCCTTGTGGATACAGCAAAACCTCACACTGATTTTATA-TAAAAAAAATAAAAACATTTTTAAAACAGCCGCATAGTTAATTGTAAAATACAAATGAGAACACATAATAAAGTACCTGAAGTTCGCGAAAGAAAGAAGATATATCATCCTCTGAGACGTCATAAGGCAGATTTCCTAGGAATGCTGTATACGGGGGATTAGAAGGAACTTTAGTGAGATCGACATCTGGGCCTCGTGCAGCTTTGGGTGCAGTCGGCAGAACAACCTTTTCGTCTTTTTTGTAATCTGAAGGGTATCGATCTAGACATTAAAAAAAAAAAAAGGATACACATTTTAGCTAAGAGAAATTTTATAATTAAATATATGAAATATTTTTACATAATATTAATAATTAATGAAATAATAAATGACTAATGATTAACAAAATGTTGTATGTCAAATTTTTCAAAAAAAATTTATTGAGGAAAAATATTTGTATTTGTTAGCTACATCTGCTATCAAGTTGTATGTAATCAGGTGATAAAACTCAATGTATAGTACTAAGTAATTAGGGTTAATACAAATGAAAATAGGTTTTTTCAGTTACTGAAAAGTGTAGGTTTTTACATACAACATTTTTATATAACAGTGACGATATGTGTGTGTGCATTCTATATTCAATTAAAAGCAAGAGAATACTGACAAAACACCATTATTAACATATTTTCTTTTAGTGTTGATTAAATTTAT--------------------------------------------
Nperlakyi_SChimneys_N1080 ATTTAGAAATAAACAAGAGAGCTACATTGTTATTGTTCAATGAAGATGAGATTGCGAACTGACAATTTAATTTGCCTATAGGTCAATAC-----------------------------TTTTTACATGGTCAAGAGAATTCAAACCAGTTGAACCCTATGTGACCATACTCCTC-TTTAGAAGACTCTACCTACTAGATATATAGACTATCTACTAGGTAAAAAATTTACTATTACTGTAATGTGTAGATATCCCCCCTCCAATGGACAAAAGTTTGCTAATCATTAGTCTTTGTGTATCATTCAGTCAGCCAAATCCTTGTGGATACAGCAAAACCTCACACTGATTTTATA-TAAAAAAAATAAAAACATTTTTAAAACAGCCGCATAGTTAATTGTAAAATACAAATGAGAACACATAATAAAGTACCTGAAGTTCGCGAAAGAAAGAAGATATATCATCCTCTGAGACGTCATAAGGCAGATTTCCTAGGAATGCTGTATACGGGGGATTAGAAGGAACTTTAGTGAGATCGACATCTGGGCCTCGTGCAGCTTTGGGTGCAGTCGGCAGAACAACCTTTTCGTCTTTTTTGTAATCTGAAGGGTATCGATCTAGACATTAAAAAAAAAAAAAGGATACACATTTTAGCTAAGAGAAATTTTATAATTAAATATATGAAATATTTTTACATAATATTAATAATTAATGAAATAATAAATGACTAATGATTAACAAAATGTTGTATGTCAAATTTTTCAAAAAAAAATTATTGAGGAAAAATATTTGTATTTGTTAGCTACATCTGCTATCAAGTTGTATGTAATCAGGTGATAAAACTCAATGTATAGTACTAAGTAATTAGGGTTAATACAAATGAAAATAGGTTTTTTCAGTTACTGAAAAGTGTAGGTTTTTACATACAACATTTTTATATAACAGTGACGATATGTGTGTGTGCATTCTATATTCAATTAAAAGCAAGAGAATACTGACAAAACATCATTATTAACATATTTTCTTTTAGTGTTGATTAAATTTATTTTCTTTGAGTATAGGATAGAAAACAGGATTATGAAATAAATC-
Nreclusus_Clingmans_N252 ------------------------------------------------------------------------------------------------------------------------------------------------CCAGTTGAACCCTATGTGACCATACTCTTCTTTTAAAAGA--CTACCTAGTAGATATATAGACTATCTACTAGGTAAAAAAATTACCATTACTGTAATGTGTAGATAT-CCCCCCCCAATGGACAAAAGTTTGCTAATCATTAGTCTTTGTGTATCATTCAGTCTGCCAAATCCTTGTGGATACAACAAAACATCACACTGATTTTATATTAAAAAAAAAAAAAACATTTTTAAAACAGCAGCATAGTTAATTATAAAATACAAATGAGAACGCATAATAAAGTACCTGAAGTTCGCGAAAGAAAGAAGATATATCATCCTCTGAGACGTCATAAGGCAGATTTCCTAGGAATGCTGTATACGGGGGATTAGAAGGAACTTTAGTGAGATCGACATCTGGGCCTCGTGCAGCTTTGGGTGCAGTCGGCAGAACGACCTTTTCGTCTTTTTTGTAATCTGAAGGGTATCGATCTAGACATA-AAAAAAAAGAAAGGATACACGTTTTAGCTAAGAGAAATTTTATAATTAAATATATGAAATCTTTTTACATAATATTAATAACTAATGAAATAATAAATGACTAATGATTAACAAAATGTAGTATGTCAAATTTTTCAAAAAAAATGTATTGAGGAAAAACATTTGTATTTGTTAGCTACATCTGTTATCAAGTTGTATGTAATCAGGTGAT-GAACTCAATGTATAGTACTAAGTAATTAGGGTTAATACAAATGAAAATAGGTTTTTTCAGTTACTGAAAAGTGTAGATTTTTACATACAACATTTTAATATAACAGTGACGAT------------------------------------------------------------------------------------------------------------------------------------------
Nreclusus_Newfound_N259 ATTTAGAAATAAACAAGAGAGCTACATTGGTATTGTTCAATGAAGATGAGATTGCGAACTTACAATTTAATTTGCCTATAGGTCAATAC-TTTTTAGAATAATGTTCTGAAAACAGCTTTTTAACATGGGCAAGAGAATTCAAACCAGTTGAACCCTATGTGACCATACTCTTCTTTTAGAAGA--CTACCTAGTAGATATATAGACCATCTACTAGGTAAAAAATTTACCATTACTGTAATGTGTAGATAT---CTCCCCAATGGACAAAAGCTTGCTAATCATTAGTCTTTGTGTATCATTCAGTCTGTCAAATCCTTGTGGATACAGCAAAACCTCACACTGATTTTATACTAAAAAAGGTAAAAACATTTTTAAAACAGCAGCATAGTTAATTATAAAATACAAATAAGAACGCATAATAAAGTACCTGAAGTTCGCGAAAGAAAGAAGATATATCATCCTCTGAGACGTCATAAGGCAGATTTCCTAGGAATGCTGTATACGGGGGATTAGAAGGAACTTTAGTGAGATCGACATCTGGGCCTCGTGCAGCTTTGGGTGCAGTCGGCAGAACAACCTTTTCGTCTTTTTTGTAATCTGAAGGGTATCGATCTAGACATA-AAAAAAAAGAAAGGATACACATTTTAGTTAAGAGAAATTTTATAATTAAATATATGAAATCTTTTTACATAATATTAATAACTAATGAAATAATAAATGACTAATGATTAACAAAATGTAGTATGTCAAATTTTTCAAAAAAAATGTATTGAGGAAAAACATTTGTATTTGTTAGCTAC--------------------------------------------------------------------------------------------------------------------------------------------------------------------------------------------------------------------------------------------------------------------------------------------
Nreclusus_Noland_N1051 --------------------------------------------------------------------------------------------------------------------------------GTCAAGAGAATTCAAACCAGTTGAACCCTATGTGACCATACTCTTCTTTTAAAAGA--CTACCTAGTAGATATATAGACTATCTACTAGGTAAAAAAATTACCATTACTGTAATGTGTAGATAT-CCCCCCCCAATGGACAAAAGTTTGCTAATCATTAGTCTTTGTGTTTAACTCAGTCTGCCAAATCCTTGTGGATACAGCAAAACCTCACACTGATTTTATATTTTAAAAAATAAAAACATTTTTAAAACAGCAGCATAGTTAATTATAAAATACAAATGAGAACGCATAATAAAGTACCTGAAGTTCGCGAAAGAAAGAAGATATATCATCCTCTGAGACGTCATAAGGCAGATTTCCTAGGAATGCTGTATACGGGGGATTAGAAGGAACTTTAGTGAGATCGACATCTGGGCCTCGTGCAGCTTTGGGTGCAGTCGGCAGAACGACCTTTTCGTCTTTTTTGTAATCTGAAGGGTACCGATCTAGACATTAAAAAAAATGACAGGATACACATTTCAGTTAAGAGAAATTTTATAATTAAATATATGAAATCTTTTTACATAATATTAATAACTAATGAAATAATAAATGACTAATGATTAACAAAATGTAGTATGTCAAATTTTTCAAAAAAA----ATTGAGGAAAAACATTTGTATTTGTTAGCTACATCTGTTATCAAGTTGTATGTAATCAGGTGAT-GAACTCTATGTATAGTACTAAGTAATTAGGGTTAATACAAATGAAAATAGGTTTTTTCAGTTACTGAAAAGTGTTGATTTTT-----TAACATTTT-----------------------------------------------------------------------------------------------------------------------------------------------------------
Nreclusus_Smokemont_N1020 ---------------------------------------------------------------------------------------------------------------------------------------------------GTTGAACCCTATGTGACCATAC---TCTTTCAGAAGACTCTACCTAGTAGATATATAGACTATCTACTAGGTAAAAAATTTACCAATAATGTAATGTGTAGATAT--CCCCCCCAATGGACAAAAGTTTGCTAATCATTAGTCTTTGTGTATCATTCAGTCTACAACATCCTTGTGGATACAGCAAAACCTTACACTGATTTTATATTAAAAATAGTAAAGACATTTTTAAAACAGCAGCATAGTTAATTATAAAATACAAATGAGAACGCATAATAAAGTACCTGAAGTTCGCGAAAGAAAGAAGATATATCATCCTCTGAGACGTCATAAGGCAGATTTCCTAGGAATGCTGTATACGGGGGATTAGAAGGAACTTTAGTGAGATCGACATCTGGGCCTCGTGCAGCTTTGGGTGCAGTCGGCAGAACGACCTTTTCATCTTTTTTGTAATCTGAAGGGTACCGATCTAGACATTAAAAAAAATGACAGGATACACATTTTAGTTAAGAGAAATTTTATAATTAAATATATGAAATCTTTTTACATAATATTAATAACTAATGAAATAATAAATGACTAATGATTAACAAAATGTAGTATGTCAAATTTTTTTAAAAAAATTTATTGAGGAAAAACATTTGTATTTGTTAGCTACATCTGCTATAAAGTTGTATGTAATCAGGTGAT-GAACTCTATGTATAGTACTAAGTAATTAGGGTTAATACAAATGAAAATAGGTTTTTTTAGTTACTGAAAAGTGTATATTTTTACATACAACATTTTAATATAACAGTGACGATATGTGTGTGTGCAT----------------------------------------------------------------------------------------------------------------------------
Nroanensis_IngramBranch_N926 --------------------------------------------------------------------------------------------------------------------------------------------------------------------------------------------------------------------------------------------------------------------------ACAAAAGTTTGCTTATCATTAGTCTTTGTGTATCATTCATTCTGCCAAATCCTTGAAGATTCAGCAAAAAGTCACACTGATTTTATAT-AAAAAAAA-----ATATTTTCAAAACAACAGCATGGTTAATTATAAAACACAAATGAGAATGTA--------TACCTGCAGTTCGCGAAAGAAAGAAGATATATCATCTTCTGAGACGTCATAAGGCAGATTTCCTAGGAATGCTGTATACGGGGGATTAGAAGGAACTTTAGTGAGATCGACATCTGGGCCTCGTGCAGCTTTAGGTGCAGTCGGCAGAACAACCTTTTCGTCTTTTTTGTAATCTGAAGGGTATCGATCTGGACATTAAAAAAAATGAAAGGATACACATT----------------------------------------------------------------------------------------CAAAATATTGCATGTCAAATTTCTCAAAAAAAAACTATTGCGGAAAAACAATTGTATTTGTTAGCTACATCTGCTATCAAGTTGTATGTAATCAGGTGATAGAACTCAATGTATAGTACTAAGTAATTAGGGTTAATACAAATGAAAATAAGTTTTTTCAGTTACTGAAAAGTGTAGATTTTTACATACAACATTTTGATATAACAGCAACAATATGCGTGTGTGCTTTTTATTTTCAACTAAAAGTAAGGGAATACTGACAACACATCATTATTAAAACATTCTCTTTTATTGTTGATTAAATTTATTTTCTTTGAATATAGGA---------------------------
Nroanensis_N_CarversGap_N928 ----ATAAATAAATAAGAGAACTACATTTTTATTGTTTCATGAAGATGAGATTGTGAACTTACAATTTAATTTGCCTATAGGTCAATACTTCTTTAGAATAATGTTCTGAAAACAGCTTTTTAACACGGTCAAGAGCGTTCAAACCAGTGGAACCCTATGTGACCATACTTTCCTTATAGAAGACTCTACCTAGTAGATACATAGACTATCTACTAGGTAAAAAATTTACCATTACTGTAATGTGTGGGTATCCTCCCCAAAATGGACAAAAGTTTGCTTATCATTAGTCTTTGTGTATTATTCATTCTGCCAAATCCTTGTGGATTCAGCAAAAAGTCACACTGATTTTATA---AAAAAAA-----ATATTTTCAAAGCAGCAGCATGGTTAATTATAAAACACAAATGAGAATGTATAATAAAGTACCTGCAGTTCGCGAAAGAAAGAAGATATATCATCCTCTGAGATGTCATAAGGCAGATTTCCTAGGAATGCTGTATACGGGGGATTAGAAGGAACTTTAGTGAGATCGACATCTGGGCCTCGTGCAGCTTTGGGTGCAGTCGGCAGAACAACCTTTTCGTCTTTTTTGTAATCTGAAGGGTATCGATCTGGACATTAAAAAAAATGAAAGGATACACATT----------------------------------------------------------------------------------------CAAAATATTGTATGTCAAATTTCTCAAAAAAAAAATATTGCGGAAAAACATTTGTATTTGTTAGCTACATCTGCTATCAAGTTGTATGTAATCAGGTGATAGAACTCAATGTATAGTACTAAGTAATAAGGGTTA-TACAAATGAAAATAGGTTTTTTCAGTTACTGAAAAGTGTAGATTTTTACATACAACATTTTGATATAACAGCGACAATATGCGTGTGTGCTTTTTATTTTCAACTAAAAGTAAGGGAATACTGACAACACATCATTATTAAAACATTCTCTTTTAGTGTTGATTAAATTTATTTTCTTTGAGT---------------------------------
Nroanensis_RoanHighBluff_N762 ----------------------------------------------------------------------------------------------------------------------------------------------------------------------------------------------------------------------TAGGTAAAAAATTTACCATTACTGTAATGTGTGGGTATCCTCCCCCAAATGGACAAAAGTTTGCTTATCATCAGTCTTTGTGTATCATTCATTCTACCAAATCCTTGA--------------------------------------------------------------------------TATAAAACACAAATGAGAATGTATAATAAAGTACCTGTAGTTCGCGAAAGAAAGAAGATATATCATCCTCTGAGATGTCATAAGGCAGATTTCCTAGGAATGCTGTATACGGGGGATTAGAAGGAACTTTAGTGAGATCGACATCTGGGCCTCGTGCAGCTTTGGGTGCAGTCGGCAGAACAACCTTTTCGTCTTTTTTGTAATCTGAAGGGTATCGATCTGGACATTAAAAAAAATGAAAGAATACACATT----------------------------------------------------------------------------------------CAAAATATTGTATGTCAAATTTCTCAAAAAAAATATATCGCGGAAAAACAATTGTATTTGTTAGCTACATCTGCCATCAAGTTGTATCTGATCAGGTGATAGAACTCAATGTATAGTACTAAGTAATTACGGTTAATACAAATGAAAATAGGTTTTTTCAGTTACTGAAAAGTGGAGATTTTCACATACAACATTTTGATATAACAGCGACAATATGCGTGTGCCCTTTTTATTTTCAACTAAAAGTAAGGGAATACTGACAACACATCATTATTAAAACATTCTCTTTTAGTGTTGATTAAATTTATTTTCTTTGAGTATAGGATAGAATACAGGATTATAAAATAAATCA
Nsheari_BaldRiver_N1168 ATTTAGAAATAAACAAGAGAGCTACA--GTTGTTGTTCAATGTAGATGAGATTGCGAACTTACAATTTAATTTGCCTATAGGTCAATACTTTTTTAGAATAACGTTCTGAAAACAGTTTTTTAACATGGTCAAGAGAATTCAAACCAGTTGAACCCTATGTGACCATACTCTTCTTTTAGAAGACTTCACCTAGTAGATATATAGACTATCTACTAGGTAGAAAATTTACCATTACTGTAATGTGTAGATAT---CTCCTCAATGAACAAAAATTTGCTAATCATTAGTCTTTGTGTATAATTCAGTCTGTCAAATCCTTGTGGATACAGCAAAACCTCACACTGATTTTACATTAAAAATAATAAAAACATTTTTAAAAAAGCAGCATGGTCAATTATAAAATACAAATGAGAACACATAATAAAGTACCTGAAGTTCGCGAAAGAAAGAAGATATATCATCCTCTGAGACGTCATAAGGCAGATTTCCTAGGAATGCTGTATACGGGGGATTAGAAGGAACTTTAGTGAGATCGACATCTGGGCCTCGTGCAGCTTTGGGTGCAGTCGGCAGAACAACCTTTTCATCTTTTTTGTAATCTGAAGGGTATCGATCTAGACATTAAAAAAAATGAAAGGATACACATTTTAACTAAGAGAAATTTTATAATTAAATATATGAATTTTTTTTACATAATATTAATAACTAATGAGATAATAAATGACTAATGATTAACAAAATGTAGTATGTCAAATTTTTCAATAAAAGTTTATTGAGGAAAAACATTTGTATTTGTTAGCTACATCTGCTATCAAGTTGTATGTAATCAGGTTAT-GAACTCAATGTATAGTACTAAGTAATTAGGGTTAATACAAATGAAAATAGGTTTTTTCAGTTACTGAAAAGTGTAGATTTTTACATACAACATTTTAATATAACAGTGATGATGTGTGTGTGTGCATTCTATATTCAATTAAAAGCAAGGGAATACTGACAAAACACCATTATTAACACATTTTCTTTTAATGTTGATTAAATTTATTTTCTTTGAGTGTAAGGTAGAAAACAGGATTATGAAATAAATCA
Nsheari_Cohutta_N826 -------------------------------------------------------------------------------------------------------------------------------------------------------------------------------------------------------ATATAGACTATCTACTAGGTAGAAAATTTACCATTACTGTAATGTGTAGATAT---CCCCCCAATGAACAAAAATTTGCTAATCATTAGTCTTTGCGTATAATTCAGTCTGTCAAATCCTTGTGGATACAGCAAAACCTCACACTGATTTTACATTAAAAATAATAAAAACATTTTTAAAAAAGCAGCATGGTTAATTATAAAATACAAATGAGAACACATAATAAAGTACCTGAAGTTCGCGAAAGAAAGAAGATATATCATCCTCTGAGACGTCATAAGGCAGATTTCCAAGGAATGCTGTATACGGGGGATTAGAAGGAACTTTAGTGAGATCGACATCTGGGCCTCGTGCAGCTTTGGGTGCAGTCGGCAGAACAACCTTTTCGTCTTTTTTGTAATCTGAAGGGTATCGATCTAGACATTAAACAAAATGAAAGGATACACATTTTAGCTAAGAGAAATTTTATAATTAAATATATGAATTTTTTTTACATAATATTAATAACTAATGAGATAATAAATGACTAATGATTAACAAAATGTAGTATGTCAAATTTTTCAATAAAGGTTTATCGAGGAAAAACATTTGTATTTGTTAGCTACATCTGCTATCAAGTTGTATGTAATCAGGTTAT-GAACTCAATGTATAGTACTAAGTAATTAGGGTTAATACAAATGAAAATAAGTTTTTTCAGTTACTGAAAAGTGTAGATTTTTACAC---ACATTTTAATATAACAGTGATAATGTGTGTGTGTGCATTCTATATTCAATTAA-------------------------------------------------------------------------------------------------------------
Nsheari_JoyceKilmer_N092 -----------------------------------------------------------------------------------CAATACTTTTTTAGAATAACGTTCTGAAAACAGTTTTTTAACATGGTCAAGAGAATTCAAACCAGTTGAACCCTATGTGACCATACTCTTCTTTTAGAAGACTGTAGCTAGTAGATAAATAGACTATCTACTAGGTAGAAAATTTACCATTACTGTAATGTGTAGATAT---CCCCCCAATGAACAAAAATTTGCTAATCATTAGTCTTTGTGTATAATTCAGTCTGTCAAATCCTTGTGG-TACAGCAAAACCTCACACTAATTTTACATTAAAAATAATAAAAACATTTTTTAAAAAGCAGCATGGTTAATTATAAAATACAAATGAGAACACATAATAAAGTACCTGAAGTTCGCGAAAGAAAGAAGATATATCATCCTCTGAGACGTCATAAGGCAGATTTCCTAGGAATGCTGTATACGGGGGATTAGAAGGAACTTTAGTGAGATCGACATCTGGGCCTCGTGCAGCTTTGGGTGCAGTCGGCAGAACAACCTTTTCGTCTTTTTTGTAATCTGAAGGGTATCGATCTAGACATTAAAAAAAATGAAAGGATACACAGTTTAGCTAAGAGAAATTTTATAATTAAATATATGAAATTTTTTTACATAATATTAATAACTAATGAGATAATAAATGACTAATGATTAACAAAATGTAGTATGTCAAATTTTTCAATAAAAGTTTATTGAGGAAAAACATTTGTATTTGATAGCTACATCTGCTATCA---------------------------------------------------------------------------------------------------------------------------------------------------------------------------------------------------------------------------------------------------------------------------------
Nsilvanus_Elijay_N395 ATTTAGAAATAAATAAGAGAGCCACATTGTTATTGTTTCATGAAGATGAGATTGTGAACTTACAATTTAATTTGCCTATAGGTCAATACTTCTTTAG---AATGTTCTAAAAACAGCTTTTTAACACGGTCAAGAGCGTTCAAACCAGTTGAACCCTATGTGACCATACTCTCTT---ATAAGATTCTACCTAGTAGATATATAGACTATCTACTAGGCAGAAAATTTACCATTACTGTAATGTGTGGGTATCCTC-CCCCAATGGACAAAAGTTTGCTTATCATTAG----TCTGTATCATGCATTCTGCCAAATCCTTGTGGATTCAGCAAAAAGTCACACTGATTTTATAT-AAAAAAAA------TATTTTCAAAACAGCAACATGGTTAATTATAAAACACAAATGAGAATATATAATAAAGTACCTGTAGTTCGCGAAAGAAAGAAGATATATCATCCTCTGAGACGTCATAAGGCAGATTTCCTAGGAATGCTGTATACGGGGGATTAGAAGGAACTTTAGTGAGATCGACATCTGGGCCTCGTGCAGCTTTGGGTGCAGTCGGCAGAACAACCTTTTCGTCTTTTTTGTAATCTGAAGGGTATCGATCTGGACATTAAAAAAAATGAAAGGATACACATT----------------------------------------------------------------------------------------CAAAATATTGTATGTCAAATTTCTCAAAAAAAAATTATTGTGGAAAAACATTTGTATTTGTTAGCTACGTCTGCTATCAA-TTGTATGTAATCGGGTGATAGAACTCAATGTATAGTACTAAGTAATTAGGGTTAACATAAATGAAAATAGGTTTTTTCAGTTACTGAAAAGTGTAGATTTTTACATACAACATTTTGATATAACAGCGACGATATGTGTGTGTGCATTCTATTTTCAACTAAAAGTAAGGGAATACTGACAACACACCATTATTAAAACATTTTCTTTTAGTGTTGATTAAATTTATTTTCTTTGAGTATAGGATAGAATACAGGATTATGAAATAAATCA
Nsilvanus_GermanyCove_N1017 ATTTATAAATAAATAAGAGAACTACATTGTTATTGTTTCATTAAGCTGAGA-----------------AATTTGCCTATAGGTCAATACTTCTTTAGAATAATGTTCTGAAAACAGCGTTTTAACATGGTTAAGAGCGTTCAAACCAGTTGAACCCTATGTGACCATACTCTCCTTACAGAAGACTCTACCTAGTAGATATA----------------AAGAAAATTTACCATTACTGTAATGTGTGGATATCCTCCCCCCAATGGACAAAAGTTTGCTTATCATTAG----TCTGTATCATTCATTCCGCCAAATCCTTGTGGATTCAGCAAAAAGTCACACTGATTTTATAT-AAAGAAAA------AAATTTCAAAACAGCAGCATGGTTAATTATAAAACACAAATGAGAATGTATAATGAAGTACCTGTAGTTCGCGAAAGAAGGAAGATATATCATCCTCTGAGACGTCATAAGGCAGATTTCCTAGGAATGCTGTATACGGGGGATTAGAAGGAACTTTAGTGAGATCGACATCTGGGCCTCGTGCAGCTTTGGGTGCAGTCGGCAGAACAACCTTTTCGTCTTTTTTGTAATCTGAAGGGTATCGATCTGGACATT-AAAAAAATGAAAGGATACACATT----------------------------------------------------------------------------------------CAAAAAATTGTACATCATATTTCTCCAAAAAAAATTATTGCGGAAAAACATTTGTATTTGTTAGCTACATCTGCTATCAA-TTGTATGTAATCGGGTGATAGAACTCAATGTATAATACTAAGTAATAAGGGTTAATACAAATGAAAATAGGTTTTTTCAGTTACTGAAAAGTGTAGATTTTTACATACAACATTTTGATATAACAGCGACAATATGCTTGTGTGCATTCTATTTTCAACTAAAAGTAAGGGAATAGCGACAATACACCAT---TAAAACATTTTCTTTTAGTGTTGATTAAATTTATTTTCTTTGAGTATAGGATAGAATACAGGATTATAAAATAAATCA
Nsilvanus_HeboMtn_N1029 ATTTATAAATAAATAAGAGAACTACACTGTTATTGTTTCATGAAGCTGAGA-----------------AATTTGCCTATAGGTCAGTACTTCTTTAGAATAATGTTCTGAAAACAGTTTTTTAAAACAGTCAAGAGTGTTCAAACCAGTTGAACCCTATGTGACCATACTCTCCTTACAGGAGACTCTACCTAGTAGATATATAGACTATCTACTAGGTAGAAAATTTACCATTATTGTAATGTGTGGGCATCCTCCCCCCAATGGACAAAAGATTGCTTATCATTAG----TCTGTATCATTCATTCTGCCAAATCCTTGTGGATTCAGCAAAAAGTCACACTGATTTTATAT-TAAAAAAAA----ATATTTTCAAAACAGCAGCATGGTTAATTATAAAACACAAATGAGAATGTATAATAAAGTACCTGTAGTTCGCGAAAGAAAGAAGATATATCATCCTCTGAGACGTCATAAGGCAGATTTCCTAGGAATGCTGTATACGGGGGATTAGAAGGAACTTTAGTGAGATCGACATCTGGGCCTCGTGCCGCTTTGGGTGCAGTCGGCAGAACAACCTTTTCGTCTTTTTTGTAATCTGAAGGGTATCGATCTGGGCATTAAAAAAAATGAAAGGATACACTTT----------------------------------------------------------------------------------------CAAAATATTGTATGTCAAATTTCTCAAAAAAAAAATATTGCGGAAAAACATTTGTTTTTGTTAACTACATCTGCTATCAAGTTGTATGTAATCGGGTGATAGAACTCAATGTATAGTACTAAGAAATTAGGGTTAATACAAATGAAAATAGGTTTTTTCAGT-----------------------------------------------------------------------------------ACTAGGGGGCGCT----------------------------------------------------------------------------------------------
Nstupkai_BlowholeWOS_N285 ATTTAGAAATAAACAAGAGTTACA-ATTGTTATTGTTCAATGAAGATGAGATTGCGAACTTATAATTTAATGTGCCTATGGGTCAATACTTTTTTAGAATAATGTTCTGAAAACAGCTTTTTAACATAGTCAAGAGAATTCAAACCAGTTGAACCCTATGTGACCATACTCTTCTTTTAGAAGA--CTACCTAGTAGATATATAGAC-ATCTACTAGGTAAAAAATTTACCATTACTGTAATGTGTAGATAT---CCCCCCAATGGAGAAAAGTTTGCTAATCATTAGTCTTTGTGTATCATTCAGTCTGCCAAATCCTTGTGGATACAGCAAAACCTCACACTGATTTTATATTTAAAAATATAAAGACATTTTTAAAACAGCAGCATAGTTAATTATAAAATACAAATGAGAACGCATAATAAAGTACCTGAAGTTCGCGAAAGAAAGAAGATATATCATCCTCTGAGACATCATAAGGCAGATTTCCTAGGAATGCTGTATACGGGGGATTAGAAGGAACTTTAGTGAGATCGACATCTGGGCCTCGTGCAGCTTTGGGTGCAGTCGGCAGAACGACCTTTTCGTCTTTTTTGTAATCTGAAGGGTATCGATCTAGACAT--AAAAAAAAGAAAGGATACACATTTTAGCTAAGAGAAATTTTATAATTAAATATATGAAATCTTTTTACATAATATTAATAACTAATGAAATAATAAATGACTAATGATTAACAAAATGTAGTATGTCAAATTTTTCAAAAAAAATTTATTGAGGAAAAACATTTGTATTTGTTAGCTACATCTGCTATCAAGTTGTATGTAATCAGGTGAT--AGTTATACATATCAAGTTAAATA-------TTAATACAAATGAAAATAGGTTTTTTCAGGTACAGAACAGCGACGAT-ATAACATACAACATTTTGATATAACAGCGAAGATATATG------------ATGTTTTATTAAA---------------------------CTGTGATTTATTTTCAAACCGGTCTAATAAACTTCAATTATTTT-------------------------------------
Nstupkai_Blowing_N356 ATTTAGAAATAAACAAGAGAGCTACATTGTTATTGTTCAATGAAGATGAGATTGCGAACTTACAATTTAATTTGCCTATAGGTCAATACTTTTTTAGAATAATGTTCTGAAAACAGCTTTTTAACATGGTCAAGAGAATTCAAACCAGTTGAACCCTATGTGACCATACTCTTCTTTCAGAAGACTCTACCTAGTAGATATATAGACTATCTACTAGGTAGAAAATTTACCAATAATGT----------------------TATGGACAAAAGTTTGCCAATCATTAGTCTTTGTGTATCATTCAGTCTACAAAATCCTTGTGGAT-------AACCTCACACTGATTTTATATTAAAAATAGTAAAGACATTTTTAAAACAGCAGCATAGTTAATTATAAAATAAAAATGAGA------AATAAAGTACCTGAAGTTCGCGAAAGAAAGAAGATATATCATCCTCTGAGACGTCATAAGGCAGATTTCCTAGGAATGCTGTATACGGGGGATTAGAAGGAACTTTAGTGAGATCGACATCTGGGCCTCGTGCAGCTTTGGGTGCAGTCGGCAGAACGACCTTTTCGTCTTTTTTGTAATCTGAAGGGTATCGATCTAGACATTAAAAAAAAAGAGAGGATACACATTTTAGCTAAGAGAAAATTTATAATTAAATATATGAAATCTTTTAACATAATATTAATAACTAATGAAATAATAAATGACAAATGATTAACAAAATGTCGTATGTCAAATTTTTCAAAAAAAATTTATTGAGGAAAAACATTTGTATTTGTTAGCTACATCTGTTATCAAGTTGTATGTAATCAGGTGAT-GAACTCAATGTATAGTACTAAGTAATTAGGGTTAATACAAATGAAAATAGGTTTTTTTAGTTACTGAAAAGTGTATATTTTTACATACAACATTTTAATATAACAGTGACGATATGTGTGTGTGCATTCTATATTCAATTAAAAGCAAGAGAATACTGACAAAACACCATTATTAACATATTTTCTTTTA-------------------------------------------------------------
Nstupkai_LittleRiver_N293 ATTTAGAAATAAACAAGAGAGCTACATTGGTATTGTTCAATGAAGATGAGATTGCGAACTTACAATTTAATTTGCCTATAGGTCAATAC-TTTTTAGAATAATGTTCTGAAAACAGCTTTTTAACATGGTCAAGAAAATTCAAACCAGTTGAACCC--TGTGACCATAC---TCTTTTAGAAGACTCTAC-----------------TATCTACTAGGTAGAAAATTTACCAATAATGTAATGTGTAGATAT---CCCCCCAATGGACAAAAGTTTGTTAACCATTAGTCTTTGTGTATCATTCAGTCTACAAAATCCTTGTGAATACAGCAAAACCTTACAGTGATTTTATATTAAAAAAAATAAAAACATTTTTAAAACAGCAGCATAGTTAATTATAAAATACAAATGAGAACGCATAATAAAGTACCTGAAGTTCGCGAAAGAAAGAAGATATATCATCCTCTGAGACGTCATAAGGCAGATTTCCTAGGAATGCTGTATACGGGGGATTAGAAGGAACTTTAGTGAGATCGACATCTGGGCCTCGTGCAGCTTTGGGTGCAGTCGGCAGAACGACCTTTTCGTCTTTTTTGTAATCTGAAGGGTATCGATCTAGACATTAAAAAAAAAGAAAGGATACACATTTTAGCTAAGAGAAATTTTATAATTAAATATATGAAATCTTTTTACATGATATTAATAACTAATGAAATAATAAATGACTAATGATTAACAAAATGTCGTATGTCAAATTTTTCAAAAAAAATTTATTGAGGAAAAACATTTGTATTTGTTAGCTACATCTGTTATCAAGTTGTATGTAATCAGGTGAT-GAACTCAATGTATAGTAGTAAGTAATTAGGGTTAATACAAATGAAAATAGGTTTTTTTAGATACTGAAAAGTGTATATTTTTACATACAACATTTTAATATAACAGTGACGATATGTGTGTGTGCATTCTATATTCAATTAAGAGCAAGGGAATACTGACAAAACACCGTTATTAACATATTTTCTTTTAGTGTTGATTAAATTTATTTTCTTTGAGTATAGGGTAGAAAACAGGATTATGAAATAAATCA
Nstygius_ObeLee_N0656 ------------------------------------------------------------------------------------------------------------------------------------------------------------------------------------------------------------------------------AAATTTACCATTACTGTAACATGTAGATATCTCCCCCCGAATGGACAAAAGTTTGCTAATCATTAGTCTTTGTGTATCATTCATTCTACCAAATCCTTGTGGATTCAGTAAAACCTCACACTGATTTTATATTAAAAAAGA---AAACATTTCCAAAACAGCATCATCGTTAATTATAAAACACAACTGAGAATGCATAATAAAGTACCTGAAGTTCGCGAAAGAAAGAAGATATATCATCCTCTGAGACGTCATAAGGCAGATTTCCTAGGAATGCTGTATAAGGGGGATTAGAAGGAACTTTAGTGAGATCGACATCTGGGCCTCGTGCAGCTTTGGGTGCAGTCGGCAGAACAACCTTTTCGTCTTTTTTGTAATCTGAAGGGTATCGATCTGGACATA-AAAAAAATGAAAGGACACACATTTCAGTTAAGGTAAATTTTATAATTAAATATATGAATTTTTTTTACATAATATTAATAACTATTGAAATAATAAATGACTTACAATTAA------------------------------------------------------------T----AACAAC----------------------------------------------------------------------------------------------------------------------------------------------TGTGTGTGTGTGCATTCTATATTTGCCTAAAAGCACGGGAATACTGACAAAACACCATTATTAACACATTTTCTTTTAATGTTGATTAAATTTA-----GTTGCGTATAGGATAGAATACAGGTTTATAAAATAAATCA
Nstygius_RavenB_N1022 ------------------------------------------------------------------------------------------------------------------------------------------------------------------------------------------------------------------------------------------------------------CCTCCCCCGAATGGACAAAAGTTTGCTAATCATTAGTCTTTGTGTATCATTCATTCTACCAAATCCTTGTGGATTCAGTAAAACCTCACACTGATTTTATATTAAAAAAGA---AAACATTTCCAAAACAGCATCATCGTTAATTATAAAACACAAATGAGAATGCATAATAAAGTACCTGAAGTTCGCGAAAGAAAGAAGATATATCATCCTCTGAGACGTCATAAGGCAGATTTCCTAGGAATGCTGTATAAGGGGGATTAGAAGGAACTTTAGTGAGATCGACATCTGGGCCTCGTGCAGCTTTGGGTGCAGTCGGCAGAACAACCTTTTCGTCTTTTTTGTAATCTGAAGGGTATCGATCTGGACATT-AAAAAAATGAAAGGACACACATTTCAGTTAAGGTAAATTTTATAATTAAATATATGAATTTTTTTTACATAATATTAATAACTATTGAAATAATAAATGACTTACAATTAA------------------------------------------------------------T----AACAAC----------------------------------------------------------------------------------------------------------------------------------------------TGTGTGTGTGTGCATTCTATATTTGCCTAAAAGCATGGGAATACTGACAAAACACCATTATTAACACATTTTCTTTTAATATTGATTAAATTTA-----GTTGCGTATAGGATAGAATACAGGATTATAAAATAAATCA
Ntempletoni_BaldMtns_N950 ATTTAGAAATAACTCAGAGAACTACATTGGTATTGTTTCATGAAGATGAGATTGTGAACTTACAATTTAATTTGCCTATAGGTCAATACTTCTTAAGAATAATGTTCTGAAAACAGCTTTTTAACGCGGTCAAGAGTGTTCAAACCAGTTGAATCCTATGTGACCATACTCTCCTTATAGAAGACTCTACCTAGTAGATATATAGACTATCTACTAGGTAGAAAATTTACCATTACTGTAATGTGTGGGTATCCTCCCCCCAATGGACAAAAGTTTGCTTATCATTAGTCTTTGTGTATCATTCATTCTGCCAAATCCTTGTGAATTCA-GAACAAGTCACACTAATTTTACAT-AA---AAA-----ATATTTTCAAAACAGCAGCATGGTTAATTATAAAATACAAATGAGGATGTATAATAAAGTACCTGTAGTTCGCGAAAGAAAGAAGATATATCATCCTCTGAGACGTCATAAGGCAGATTTCCTAGGAATGCTGTATACGGGGGATTAGAAGGAACTTTAGTGAGATCGACATCTGGGCCTCGTGCAGCTTTGGGTGCAGTCGGCAGAACAACCTTTTCGTCTTTTTTGTAATCTGAAGGGTATCGATCTGGACATTAAAAAAAATGAAAGGATACACATT----------------------------------------------------------------------------------------CAAAATATCGTATGTCAATTTTTTCA-AAAAAAATTATCGCGGAAAAACATCTGTATTTGTTAGCGACATCTGCTATCAA-TTGTATGTAATCAGGTGATAGAACTCCATGTATAGTACTAAGTGATTAGGGATAATACAAATGAAAATAGGTTTTTTCAGTTACTGAAAAGTGTAGATTTTTATATACAACATTTTGATATAACAGCGACGATACG-ATGTGTGCATTCTATTTTCAACTAAGAGTAAGGGAATACTGACAACACACCATTAATAAAACATTTTCTTTTAGTGTTGATTAAATTTATTTTCTTTGAGTATAGGATAGAATACAGGATTATGAAATAAATCA
Ntempletoni_ClarksCreek_N945 ATTTAGAAATAACTAAGAGAACTACATTGGTATTGTTTCATGAAGATGAGATTGTGAACTTACAATTTAATTTGCCTATAGGTCAATACTTCTTTAGAATAATGTTCTGAAAACAGCTTTTTAACGCGGTCAAGAGCGTTCAAACCAGTTGAATCCTATGTGACCATACTCTCCTTATAGAAGACTCTACCTAGTAGATATATAGACTATCTACTAGGTAGAAAATTTACCATTACTGTAATGTGTGGGTATTCTCCCCC-AATGGACAAAAGTTTGCTTATCATTAGTCTTTGTGTATCATTCATTCTGCCAAATCCTTGTGAATTCA-GAAAAAGTCACACTAATTTTACAT-AAAA-AAA-----ATATTTTCAAAACAGCAGCATGGTTAATTATAAAATACAAATGAGAATGTATAATAAAGTACCTGTAGTTCGCGAAAGAAAGAAGATATATCATCCTCTAAGACGTCATAAGGCAGATTTCCTAGGAATGCTGTATACGGGGGATTAGAAGGAACTTTAGTGAGATCGACATCTGGGCCTCGTGCAGCTTTGGGTGCAGTCGGCAGAACAACCTTTTCGTCTTTTTTGTAATCTGAAGGGTATCGATCTGGACATTAAAAAAAATGAAAGGATACACATT----------------------------------------------------------------------------------------CAAAATATCGTATGTCAAATTTTTCACAAAAAAAAAATCACAGAAAAACATTTGTATTTGTTAGCTACATCTGCTATCAAGTTGTATGTAATCAGGTGATAGAACTCAATGTATAGTACTAAGTAATTAGGGTTAATACAAATGAAAATAGGCTTTTTCAGTTACTGAAAAGTGTAGATTTTTATATACAACATTTTGATATAACAGCGACGGTACGCCTGTGTGCATTCTATTTTCAACTAAGAGTAAGGGAATACTGGCAACACACCATTAATAAAACATTTTCTTTTAGTGTTGATTAAATTTATTTTCTTTTAGTATAGGATAGAATACAGGATTATGAAATAAATCA
Ntempletoni_ScronceCreekRd_N1223 ------------------------------------------------------------------------------------AATACTTCTTTAGAATAATGTTCTGAAAACAGCTTTTTAACATGGTCAA-------------------ACCCTATGTGACCATACTCTCCTTATAGAATACTCTACCTAGTAGGTATATAGACTATCTACTAGGTTGAAAATTTACCATTACTGTAATGTGTGGGTATCCTCCCCCAAATGGACAAAAGTTTGCTTATCATTAGTCTTTGTGTATCATTCATTCTACCAAATCCTTATGAATTCA-GAAAAAGTCACACTAATTTTACAT-AAAAAAAA-----ATATTTTCAAAACAGCAGCATGGTTAATTATAAAATACAAATGAGAATGTATAATAAAGTACCTGTAGTTCGCGAAAGAAAGAAGATATATCATCCTCTAAGACGTCATAAGGCAGATTTCCTAGGAATGCTGTATACGGGGGATTAGAAGGAACTTTAGTGAGATCGACATCTGGGCCTCGTGCAGCTTTGGGTGCAGTCGGCAGAACAACCTTTTCGTCTTTTTTGTAATCTGAAGGGTATCGATCTGGACATTAAAAAAAATGAAAAGATACACATT----------------------------------------------------------------------------------------CAAAATATCGTATGTCAAATTTTTCAAAAAAAAAAAATCACGGAAAAACATTTGTATTTGTTAGCTACATCTGCTATCAA-TTGTATGTAATCAGGTGATAGAACTCAATGTATAGTACTAAGTAATTAGGGTTAATACAAATGAAAATAGGCTTTTTCAGTTACTGAAA--------------------------------------------------------------------------------------------------------------------------------------------------------------------------------------
Ntennessensis_IndianCave_N052 ATTTATAAATA----AGAGAACTACATTTT--TTGTTTCATGAAGATGAGATTGTGAACTTACAATTTAATTTGCCTATAGGTCAATACTTCTTTAGAATAATGTTCTGAAAACAGCTTTTTAACACGGTCAAGAGCGCTCAAACCAG----------TGTGACCATACTTTCCTTATAGAAGACTCTACCTAGTAGATACATAGACTATCTACTAGGTAAAAAATTTACCATTACTGCAATGTGTGGGTATCCTCCCCCAAATGGACAAAAGTTTGCTTATCATCAGTCTTTGTGTATCATTCATTCTGCCAAATCCTTGTGAATTCAGCATAAAGTCACACTGATTTTATAT-AAAAAAAA-----ATATATTCAAAACAGCAGCATGGTTAATTATAAAACACAAATGAGAATATATAATAAAGTACCTGTAGTTCGCGAAAGAAAGAAGATATATCATCTTCTGAGACGTCATAAGGCAGATTTCCTAGGAATGCTGTATACGGGGGATTAGAAGGAACTTTAGTGAGATCGACATCTGGGCCTCGTGCAGCTTTGGGTGCAGTCGGCAGAACAACCTTTTCGTCTTTTTTGTAATCTGAAGGGTATCGATCTGGACATTAAAAAATATGAAAGGATACACATT----------------------------------------------------------------------------------------CAAAATATTGTATGTCAAATTTATCCAAAAAAAATTATTGTGGAAAAACAATTGTATTTGTTAGCTGCATCTGCTATCAAGTTGTATGTAATCAGGTGATAGAACTCAATGTATAGTACTAAGTAATTAGGGTTAATACAAATGAAAATAGGTTTTTTCAGTTACTGAAAAGTGTAGATTTTTACTTACAACATTTTGATATAACAGCGACAATATGCGTGTGTGCATTCTATATTTAACTAAAAGTAAGGGAATACTGACAACACACCATTATTAAAACATTCTCTTTTAGTGTTGATTAAATTTATTTTCTTTGAGTATAGGATAGA-----------------------
Ntennessensis_LittleStony_N645 --------------------------------------------------------------------------------GGTCAATACTTCTTTAGAATAATGTTCTGAAAACAGCTTTTTAACACGGTCAAGAGCGTTCAAACCAG----------TGTGACCATACTTTCCTTATAGAAGACTCTACCTAGTAGATACATAGACTATCTACTAGGTAAAAAATTTACCATTACAGTAATGTGTGGGTATCCTCCCCCAAATGGACAAAAGTTTGCTTATCATCAGTCTTTGTGTATCATTCATTCTGCCAAATCCTTGTGGATTCAGCATAAAGTCACACTGATTTTATAT-AAAAAAAA------TATTTTCAAAACAGCAGCATGGTTAATTATAAAACACAAATGAGAATGTATAATAAAGTACCTGTAGTTCGCGAAAGAAAGAAGGTATATCATCCTCTGAGACGTCATAAGGCAGATTTCCTAGGAATGCTGTATACGGGGGATTAGAAGGAACTTTAGTGAGATCGACATCTGGGCCTCGTGCAGCTTTGGGTGCAGTCGGCAGAACAACCTTTTCGTCTTTTTTGTAATCTGAAGGGTATCGATCTGGACATTAAAAAAAATGACAGGATACACATT----------------------------------------------------------------------------------------CAAAATATTGTATGTCAAATTTCTCAAAAAAAAATTATTGCAGAAAAACAATAGTATTTGTTAGCTACATCTGCTATCAAGTTGTATGTAATCAGATGATAGAACTCAATGTATAGTACTAAGTAATTAGGGTTAATACAAATGAAAATAGGTTTTTTCAGTTACTGAAAAGTGGAG-TTTTTA------------------------------------------------------------------------------------------------------------------------------------------------------------------------
Ntennessensis_Watauga_N1046 ATTTATAAATAAATAAGAGAACTACATTTTTATTGTTTCATGAAGATGAGATTGTGAACTTACAATTTAATTTGCCTATAGGTCAATACTTCTTTAGAATAATGTTCTGAAAACAGCTTTTTAACACGGTCAAGAGCGTTCAAACCAG----------TGTGACCATACTTTCCTTATAGAAGACTCTACCTAGTAGATACATAGACTATCTACTAGGTAAAAAATTTACCATTACAGTAATGTGTGGATATCCTCCCCCAAATGGACAAAAGTTTGCTTATCATCAGTCTTTGTGTATCATTCATTCTGCCAAATCCTTGTGGATTCAGCATAAAGTCACGCTGATTTTATAC-AAAAAAAA-----ATATTTTCAAAACAGCAGCATGGTTAATTATAAAACACAAAAGAGAATGTATAATAAAGTACCTGTAGTTCGCGAAAGAAAGAAGATATATCATCCTCTGAGACGTCATAAGGCAGATTTCCTAGGAATGCTGTATACGGGGGATTAGAAGGAACTTTAGTGAGATCGACATCTGGGCCTCGTGCAGCTTTGGGTGCAGTCGGCAGAACAACCTTTTCGTCTTTTTTGTAATCTGAAGGGTATCGATCTGGACATTAAAAAAAATGAAAGGATACACATT----------------------------------------------------------------------------------------CAAAATATTCTATGTCAAATTTCTCAAAAAAAAATTATTGCAGAAAAACAATAGTATTTGTTAGCTACATCTGCTATCAAGTTGTATGTAATCAGATGATAGAACTCAATGTATAGTACTAAGTAATTAGGGTTAATACAAATGAAAATAGGTTTTTTCAGTTACTGAAAAGTGTAG-TTTTTACATACAACATTTTGATATAACAGCGACAATATGTGTGTGTGCATTCTATTTTCAACTAAAAGTAAGGGAATACTGACAACACACCATTATTAAAACATTCTCTTTTAGTGTTGATTAAATTTATTTTCTTTGAGTATAGGATAGAATACAGGATTATAAAATAAATCA
