# Supplementary material for: ﻿New species in old mountains: integrative taxonomy reveals ten new species and extensive short-range endemism in Nesticus spiders (Araneae, Nesticidae) from the southern Appalachian Mountains
Source: Zookeys. 2023 Feb 3;1145:1–130. doi: 10.3897/zookeys.1145.96724 (PMC10208238; doi:10.3897/zookeys.1145.96724)
Supplement: Supplementary material 4 — Input alignments, analysis log files, and output tree files [file zookeys-1145-001_article-96724__-s004.zip › uce-2001766 (modified).phy]

 89 1294
Nesticus_Japan_G2153 --------------------------------------------------------------------------------------------------------------------------------------------------------------------------------------------------------------------------------------------------------------------------------------------------------------------------------------------------------------------------------------------------------------------------------------------------------------------CTTTCC---------------------------------AGTTGG---TATTCTTTATGAAACA----------TATTTATTA-CCTTTATTAATCAATTGATTTTTT-----------------------------TTTTCAGTAAATCCTGGAGGTTGGGCTCCAGCATCAGTGTTAAGAGCTGTGTACAAACGAGAATATCCCAAGTTCCTAAAGCGTTTCACTCAATACGTGAAAGATATGACAGAAAAGAAGCCCATAATGTTCTGATGTGTTTT-----TTAAAGTGTGCCTGAACATATGTAGAGTTTTAGAAATATAATTATTCTCTTTGAGTTTTAACTCTGGGAGTTAAGATCACAAACT-ATTTATAGTGTTACTATTTTTTAACTAA-----CATCACTT-----TGTGTAA----TATAATTTCAAACTTTCATAGTCATTAAATTGTGGATTGTACGGGTAAAACTCAGCACTGATTTTCGA----AATATTGATA----GGAAATGTGGTTTATCTCTATT----GCAAGAAATAGTAA--ACTA--AACA---------ATAGTACATCTTTTGTGTATCTTGACTCACCATTTTAAACTTCCTGTTAATGTGATGCCTTTTTATGGGAGAAATCC--ATACTCCATATATGCCTCCAAGATTGTACATTGCCGCCATCCAAAACAAAGTACT-------------------------------------------------------------------------------------------------------------------------------------
Nesticus_nahaunus_Mexico_G2881 AAAAATTTCAAAATCAATTTAACTGGAATAGTA-----CAAGATATCTAAAAAAATAATAATAAATAATGGAGACTGTGGAAGAGGCATCCGAGCCAATACATCTTCTTCTGAACTGCTATTGTTTCC------------ACAAACAGAGAGAAAG--------------------------------TCTATCCTGGCCTCCAACTTTCTCAGTTTAAAATGTAGCAAAACTCAGTGCTTTTTGTAATTTTATCCGT-----------------ATTATTATAATGTCTTCTTTCTGTTATATCTTGTTCCTTTGTTTTTTTATTGTTAT----------------GTTTAAACTTATTGACATACTACCTTTTTGGCCCC-----GTGTCGTACTTTGTGGTGCATGGAGAGCAAATGTATAC---------------TACCAAATAAAAAGA------------AATATCTTGGGTTTGTAGTAAATAGGCTGGTGATTTTGTTTCTAAAAAATTGTGCTCAATATTTATTTATTTTTAATGAGAAATTTATGATCTTTGAAATGAGAAATTTGA-----------CTTTCAGTCAATCCTGGAGGTTGGGCACCAGCTTCAGTGTTGCGAGCTGTCTATAAAAGAGAATATCCCAAGTTCCTAAAGCGTTTCACCCAGTATGTGAAGGACATGACAGATAAGAAGCCTATTATGTTCTGATGTTTTTTGTCTCTTAAAGTGTGCCTGAACATGTGTAAAGTTTTAGAAATATAATTATTTTCTTTGGAGGTTAACTCTGGGAGTTGGGATCGCAAGCTGATTTATAGTCTTAATATATTTTAATTAAACATGTATTACAATTTTGCTTGTTAATATTACAATTTTATCTCTTTATAGTCATTAAATCATGGAATGTACGGGTAAAACTCAACACTCAACTTCTAAAAATGTGCTTTTAAATCAAAAAAATAGTTTATCCATTCTAAATGAAGCAGATAATAATTTTTACAAAAAACCACACCAACAATAAATCTCTTGTGATACTTAACTCCCTAGTTTAAACTTCTTGTTGATGTGATTGCCTTTTATTGGAGAATTCTATATACTCCGCAAATGCCTCTGAGATTGTGCATTGCCGCCATCCAAAACAAAGTACTATTATATTTTAAAAAAAG-----AAGAAGAAAAAGTTTAAAAAATTGTGAGTCGACTTTCCTATATGTACAATATCACTAATGTTGAAACATTGAATTAGATATGTCATTTATGCAGAATCATGTTGATGTAC
Nsilvestrii_Hellgate_N1108 AAAA----------TAGCACAGTGAACAATTTT-----TGAAGTCTATGGAAAAAAAATCTTAGTTAAAAGGCGCTTTGGCTAATACTTTTTTGGCTAATGATTTTAAAATTTGGCTAATTCACTGGCTAACAGTC--------------------GCGCGGGCCCTGTATTATATTATGTTATGTTATGTATTTCAGAAGAAACTGTACAGTAAATAAAACTTGTTTATTTGAAATGTTATCTTGAGTATGATAAAT----------------AAAAAGTATGATCCATAGCACATGTAGATTTATATAACTTTGATTCCTTTTAATTAAATTAAATTAAGTAAAATAATTAAATTAAGTACAACCTATATTTTTATATCTGGTATTGACTTTTTTTACCAAAACAACAACAAGAACTGTTTG----------------------------TTTTTTGCCAACCCTGCTATTTTTAGTTT----------TTCTGGTGGTTTCGTTCCT--AAAAATATGCATAGTGGTTTTCTTTTTTTAAAGAGAAATTTATGTTTTTAAAAATAAAACGTTTGATAAAT------CTTTCAGTCAACCCTGGAGGCTGGGCACCAGCATCTGTGTTAAGAGCTGTTTATAAGCGAGAATATCCCAAGTTCCTAAAGCGTTTCACCCAGTATGTAAAGGACATGACAGAAAAGAAACCCATTATGTTCTGATGT--TCT-----TTAAAGTGTGCCTCAACATGTGTAAAGTTTTAGAAATATAAATATTTTCTTTGGAGTTTAATTCTGGGAGTTGAGATCGCAAACTGAGAAATAGCATTAGTACTTTT-AACTAAATATATATTACTTCTTTGCTTGCGAATATTGAAATTTCAACTTTTTGTAGTTATTAAATTGTGGATTGCACGGGTAAAAACTAACACTTAACTTCTAGCAAATTGCTTATGAATTGAGGATTTATTTCTTTTCTACTAATTCAAACCAGTTAAAATTCTCAAAAAAATATATACAGACAATAGATCTCTTGCGAAACATGACTCCCTGTTTTAAACTTCTTGTTGATGTGATTGCCTTTTATGGGAGATATCT--ATACTCCATAAATGCCTCTGAGATTGTGCATTGCCGCCATCCAAAACAAAGAACTATTATATTTTAAAAAAAT-----AAGAAAAAAAAGTGTTAACAATTGCAAGTCAACTTTTCTACGTGTACAATATCATTAATG--------------------------------------------------
Narcheri_Cheaha_N023 -------------------------------------------------------------------------------------------TTTTTAAATAATGTCAATTTAAGGTTAT-----------------------------AAAAATAGTGGGGGGG----------------------------------------------------TGTTAATGAATCACAAAAAGAATTCGTTGTTTTGGGGGGGGCAG--GTAGCAACATGACTCAATTTT----------------AGGATGGGGGAGTATGGGTGTATTGGATCCAGCATGACAT--GTGGGGATCCAAAATAGAAAATTTTGCATGCCA-------------------------T-------------------------------------------------AATTTATGTGCGTCCCCTAATACCTTGGGTTTGTAGTAAATAGGCTGGGGATTTTGTTTCT-AAAAACTGTGCTCAATATTTATTTATTTTTAATGAGGAATGCGTGATCTTTAAAATGAGAAATTTGACACATTTCTGATTTTCAGTCAATCCCGGAGGTTGGGCACCAGCATCAGTGCTGAGAGCTGTTTATAAAAGAGAATATCCCAAGTTCCTAAAGCGTTTCACCCAGTATGTGAAGGACATGACGGAGAAGAAGCCTATTATGTTCTGATGTTTTTTGTCTCTGAAAGTGTGCCTGGACATATGTAAAGTTTTAGAAATATAATTATTTTCTTTGGAGGTTAACTCTGCGAGTTGAGATCACAAACTGATTTATAGTGTTAATACATTTTAATTGAACATGTATTGCAGTTTTGTTTGTTAATATTGAAATTTTATCTCTTTATAGTCATTAAATCTTGAAATGTACGGGTAATACTCTACACTCACTTTCTAAAAATGCGCTTTTG-ATCAAAAAAATAATTTATCCATTCTGAGTGAAACATATAGTAATTTTTACAAAAACCCACACCAATAATAAATCTCTTGTGATACTTAACTCCGTGGTTTAAACTTCTTGCTGATGTGATTGCCTTTTATGGGAGAATTCTATATACTCCGCAAATGCCTCCGAGAATGTGCATTGCCGCCATCCAAAACAAAGTAATATTATATTTTA------AAAAAAAAGAAGAAAAAATTTAAAAAATTGTGAGTGGACTTTCCTATATGTACAATATCACTAATGTTGA------GAATTAGATATGTCATTTATGCAGGATCATGTTGATGTA-
Narcheri_MillShoalCreek_N727 -------------------------------------------------------------------------------------------------------------------------------------------------------------------------------------------------------------------------------------------------------------------------------------------------------------------------------------------------------------------------------CATGCCA-------------------------T-------------------------------------------------AATTTATGTGTGTCCCCTAATACCTTGGGTTAGTAGTAAATAGGCTGGGGATTTTGTTTCTAAAAAACTGTGCTCAATATTTATTTATTTTTAATGAGGAATGCGTGATCTTTAAAATGAGAAATTTGACACATTTCTGATTTTCAGTCAATCCCGGAGGTTGGGCACCAGCATCAGTGCTGAGAGCTGTTTATAAAAGAGAATATCCCAAGTTCCTAAAGCGTTTCACCCAGTATGTGAAGGACATGACGGAGAAGAAGCCTATTATGTTCTGATGTTTTTTGTCTCTGAAAGTGTGCCTGGACATATGTAAAGTTTTAGAAATATAATTATTTTCTTTGGAGGTTAACTCTGCGAGTTGAGATCACAAACTGATTTATAGTGTTAATACATTTTAATTGAACATGTATTGCAGTTTTGTTTGTTAATATTGAAATTTTATCTCTTTATAGTCATTAAATC-----------------------------------------------------------------------------------------------------------------------------------------------------------------------------------------------------------------------------------------------------------------------------------------------------------------------------------------------------------------------------------------------
Nbarri_Bishop_N1072 AAAAATTGTAATCTTAATATACTCAACATGATAAAAAATGAAATTTTTAAAACAAAAATGACAATCAACAAATACTATGGCATATATTTTTATTCCAAACAATGTCAATGTAAATTGATATT------------------------------------------------------------GCTTAATGCGTTTCGGAAACAATTCTTTCACACTCACAATTTGATATCTTGAAATAATTTTTGGAATAGAATTAATTATTATAACAGAGTGAAATAAATATAATGGACAGTGTATAT------------------------------------------------AAATAAAATATAAAAAAATCCATATTGATAGGTCCATAAAATGTCCTTATTTTTACCCTTTCAACAAGAAATGTGAACCCTGGTATAGATAAATAATTGGCAGAACTTTTTAAATAATCTGATATCTTGGGTTTGTAGTGAATAGGCTGGTGATTTTGTTTGTAAAAAAATGTGCTCGATATTTATTTACTTTTAATGAGAAATGCATGATCTTCGAAATGAGAAATTTGAAACATTTCTGATTTTCAGTCAATCCTGGAGGTTGGGCACCGGCATCAGTGCTGAGAGCTGTTTACAAAAGAGAATATCCCAAGTTCCTAAAGCGTTTCACCCAGTATGTGAAGGACATGACGGAGAAGAAGCCTATTATGTTCTGATGTTTTTTGTCTCTTAAAGTGTGCCTGGACATGTGTAAAGTTTTAGAAATATAATTATTTTCTTTGGAGGTTAACTCTGCGAGTTGAGATCACAAGCTGATTTATAGTGTTAATATATTTTAATTAAACATGTATTACAGTTTTGCTTGTTAATATTAAAATTGTATCTCTTTATAGTCATTAAATCATGAAATGTACGGGTAAAACTCTACACTCAATTTCTAAAAATGTGCTATTGAATCAAAAAAATAATGTATCCCTTCTAAATGAGACAGATAATAGTTTTTACAAAAACCCACAAAAATAATAAATCTCTTGTGATACTTAACTCCCTAGTTTAAACTTTTTGCTGATGTGATTGCCTTTTATGGGAGAATTCTATATACTCCGCAAATGCCTCTGAGATTGTGCATTGCCGCCATCCAAAACAAAGTAATATTATATTTTAAAAAAAAAAGAAAAGAAGAAAAAGTTTTAAAAATTGTGAGTCGACTTTCCTATATGTACAATATCACTAATGTTGAAACGTTGAATTAGATATGTCATTTATGCAGGATCATGTTGATGTAC
Nbarri_LostCoveCave_N0065 AAAAATTGTAATCTTAATATACTCAACATGATAAAAAATGATATTTTTAAAACAAAAATGACAATCAACAAATACTATGGCATATATTTTTATTCCAAACAATGTCAATGTAAATTGATATT------------------------------------------------------------GCTTAATGCGTTTCGGAAACAATCCTTTCACACTCACAATTTGATATCTTGAAATAATTTTTGGAATAGAATTAATTATTACAACAGAGTGAAATAAATATAATGGACAGTGTATAT------------------------------------------------AAATAAAATATAAAAAAATCCATATTGATAGGTCCATAAAATGTCCTTATTTTTACCCTTTCAACAAGAAATGTGAACCCTGGTATAGATAAATAATTGGCAGAACTTTTTAAATAATCTGATATCTTGGGTTTGTAGTGAATAGGCTGGTGATTTTGTTTGTAAAAAAATGTGCTCGATATTTATTTACTTTTAATGAGAAATGCATGATCTTCGAAATGAGAAATTTGAAACATTTCTGATTTTCAGTCAATCCTGGAGGTTGGGCTCCGGCATCAGTGCTGAGAGCTGTTTACAAAAGAGAATATCCCAAGTTCCTAAAGCGTTTCACCCAGTACGTGAAGGACATGACGGAGAAGAAGCCTATTATGTTCTGATGTTTTTTGTCTCTTAAAGTGTGCCTGGACATGTGTAAAGTTTTAGAAATATAATTATTTTCTTTGGAGGTTAACTCTGCGAGTTGAGATCACAAGCTGATTTATAGTGTTAATATATTTTAATTAAACATGTATTACAGTTTTGCTTGTTAATATTAAAATTGTATCTCTTTATAGTCGTTAAATCACGAAATGTACGGGTAAAACTCTACACTCAATTTCTAAAAACGTGCTATTGAATCAAAAAAATAATGTATCCCTTCTAAATGAGACAGATAATAATTTTTGCAAAAACCCACAAAAATAATAAATCCCTTGTGATACTTAACTCCCTAGTTTAAACTTTTTGCTGATGTGATTGCCTTTTATGGGAGAATTCTATATACTCCGCAAATGCCTCCGAGATTGTGCATTGCCGCCATCCAAAACAAAGTAATATTATATTTTAAAAAAAAAAAAAAAGAAGAAAAAGTTTTAAAAATTGTGAGTCGACTTTCCTATATGTACAATATCACTAATGTTGAAACGTTGAATTAGATATGTCATTTATGCAGGATCATGTTGATGTAC
Nbarri_eyed_ClayCave_G2082 AAAAATTTTAATCTTAAT----CATACATGATAAAAAATGAAATTTTTAAAACAAAAATGACAATCAACAAATACTATGGCGTATATTTTTATTTCATACAATGTCAATGTAAATTGACAGTACTTCCCCTTAATTGACGACAAAGAGGG-----------AAGCCTAAATATGATGCTATTGCTTAATGCGTTTCGGAAACGATTCTTTCGCACTCACAATTTGATATCTTGAAATAATTTTTGGAATAGAATTAATTATTATAACGGAGTGAAATAAATATAATTGACAGTGTGTATAAAATTTTGAAAATTGAATTCCTTAAAACTATGGCAATTTGAGTATATAAATGAAAATAAAAACATTCCACATTGATAGGTCCGTAAAATGTCCTTATTTTTACCCTTTCAAAAAGTAATGTGAGCCCCGATATAGATAATTAATTGACAGAACTTTTTAAATAATCTAATATCTTGGGTTTGTAGCGA-----CTGGTGATTCTGTCTCTAAAAAATTGTGCTCAATATTTATTTATTTTTAATGAGAAATGTATGATCTTCGAAATGAGAAATTTGAAACATTTCTGATTTTCAGTCAATCCTGGAGGTTGGGCACCAGCGTCAGTGCTGAGAGCTGTTTATAAAAGAGAATATCCCAAGTTCCTAAAGCGTTTCACCCAGTATGTGAAGGACATGACGGAGAAGAAGCCTATTATGTTCTGATGTGTTTTGTCTCTTAAAGTGTGCCTGGACATGTGTAAAGTTTTAGAAATATAATTATTTTTTTTGGAGGTTAACTCTGCGAGTTGAGATCACAAGCTGATTTAAAGTGTTAATATATTTTAATTAAACATGTATTACAGTTTTGCTTGTTAATATTTAAATTTTATCTCTTTATTGTCATTAAATCACGAAATGTACGGGTAAAACTCTACGCTCAATTTCTAAAAATGTGCTGTTGAATC-AAAAAAAAA-TTATCCGTTCTAAATGAGACAGATAATAATTTTTACAAAAACCCACACCAATAATAAATCTCTTGTGATACTTAACTCCCTAGTTTAAACTTTTTGCTGATGTGATTGCCTTTTATGGGAGAATTCTATATACTCCGTGAATGCCTCTGAGATTGTGCATTGCCGCCATCCAAAACAAAGTAATATTATATTTTA-------AAAAAAAGAAGAAAAAGTTTTAAAAATTGTGAGTCGACTTTCCTATATGTAAAATATCATTAATGTTGAAACATTGAATTAGATATGTCATTTATGCAGGATCATGTTGATGTAC
Nbarrowsi_Gregorys_N270 -----------------------------------------------------------------------------------------------------------ATGTAAATTGATACTACTTCCTCTTAATTAACAACAAAGAAGGAAATGGAGACAATGCCTAAAAACGATGCTATTACTTGAGGCATTTCCAAAATGATTCTTTCGCACTCACAATTTGATATCTTGAAATAATTTTTGGAATAGAAATAATTATTATAACAGATTGAAATAAGTATAATGGGCAGTGTATATAAAATTTTGAAGCTTGAATTCCTTAAAACTATGGTAAATTGAGTGCATAAATAAAATTTAAAACTTCCCGTATTGATAGGTCCTTAAAATGTCCTAACTTTTACCCTTTCAACAAGAAATGTAAACCCTGGTATAGATAAATAATTGACAGAACTTTTTAAATAATCTAATATCTTGGGTTTGTAGCGAATAGTCTGGTGATTTTGTTTCTAAAAAATTGTGCTCAATATTTA----TTTTTAATGAGAAATGTGTGATCTTCGAAAGGAGAAATTTGAAACATTTCTGATTTTCAGTCAATCCTGGAGGTTGGGCACCGGCATCTGTGCTGAGAGCCGTTTATAAAAGAGAATATCCCAAGTTCCTAAAGCGTTTCACCCAGTATGTGAAGGACATGACGGAGAAGAAGCCTATTATGTTCTGATGTTTTTTGTCTCTTGAAGTGTGCCTGGACATGTGTAAAGTTTTAGAAATATAATTATTTTCTTTGAGGGTTAACTCTGCGAGTTGAGATCACAAGCTGATTTATAGTGTTAATATATTTTAATTAAACATGTATTACAGTTTTGCTTGTTAATATTAAAATGTT---TCTCTATAGTCATTAAATCATGAAATGTACGGGTAAAACTCTACACTCAATTTCTAAAAATGTGCTATTGAATCAAAAAAATTATTTATCCATTCTAAATGAGACGGATAATAATTTTTACAAAAACCCACAAAAATAATAAATCTCTTGTGATACTTAACTCCCTAGTTTAAACTTTTTGCTGATGTGATTGCCTTTTATGGGAGAATTCTGTATACTCCGCAAATGCGTCTGAGATTGTGCATTGCCGCCATCCAAAACAAAGTAATATTATATTTTA-AAAAACAAAAAAAAAAAAAAAAGTTTTTAAAATTGTGAGTCGACTTTCCTATATGTACAATATCACTAATGTTGAAACATTGAATCAGATATGTCGTTTATGCAGGATCATGTTG------
Nbarrowsi_Tuckaleechee_N360 AAAAATTGTAATCTTAATATACTCAACATGATTAAAAATGAGATTTTTAAAACAAGAATGACAATC-ACAAATACTATGACATATATTTTTATTTCAAACAATGTCAATGTAAATTGATACTACTTCTTCTTAATTAACAACAAAGAAGGAAATGGAGACAATGCCTAAAAGTGATGCTATTACTTGATGCATTTCGAAAATGACTCTTTCGCAATCCCAATTTGATATCTTGAAATAATTTTTGGAATAGAATTAATTATTATAACAGAGTGAAATAAATATAATGGGCAGTGTATATAAAATTTTGAAGCTTGAATTTCTTAAAACTATGGCAAATTGAGTGCATAAATAAAATTTAAAACTTCCCATATTGATAGGTCCTTAAAATGTCCTTACTTTTACCCTTTCAACAAGAAATGTAAACCCTGGTATAGATAAATAATTGACAGAACTTTTTAAATAATCTAATATCTTGTGTTTGTAGCGAATAGGCTGGTGATTTTGTTTCTAAAAAATTGTGCTCAATATTTATTTATTTTAATTGAGAAATGTGTGATCTTC-------GAAATTTGAAACATTTCTGATTTTCAGTCAATCCTGGAGGTTGGGCACCGGCATCTGTGCTGAGAGCCGTTTATAAAAGAGAATATCCCAAGTTCCTAAAGCGTTTCACCCAGTATGTGAAGGACATGACGGAGAAGAAGCCTATTATGTTCTGATGTTTTTTGTCTCTTAAAGTGTGCCTGGACATGTGTAAAGTTTTAGAAATATAATTATTTTCTTTGAGGGTTAACTCTGCGAGTTGAGATCACAAGCTGATTTATAGTGTTAATATATTTTAATTAAACATGTATTACAGTTTTGCTTGTTAATATTAAAATGTT---TCTCTATAGTCATTAAATCATGAAATGTACGGGTAAAACTCTACACTCAATTTCTAAAAATGTGCTATTGAATCAAAAAAATTATTTATCCATTCTAAATGAGACAGATAATAATTTTTACAAAAACCCACAAAAATAATAAATCTCTTGTGATACTTAACTCCCTAGTTTAAACTTTTTGCTGATGTGATTGCCTTTTATAGGAGAATTCTGTATACTCCGCAAATGCCTCTGAGATTGTGCATTGCCGCCATCCAAAACAAAGTAATATTATATTTTA-AAAAAAAAAAAAAGAAGAAAAAGTTTTAAAAATTGTGAGTCGACTTTCCTATATGTACAATATCACTAATGTTGAAACATTGAATCAGATATGTAGTTTATGCAGGATCATGTTGATGTAC
Nbishopi_DryFalls_N150 -----------------------------------------GATTTTTAAAACAAAAATGACAATCAACAAATACTATGGCGTATATTTTTATTTCAAACAATGCCAATGTAAATGGATATTACTTCCTCTTAATTAACAACAAAGACGGAAATGGAGACAAGGCCTAAATAGGATGCTATTATGTAATGTGTTTCGGAAATGGTTCTTTAGCACTCACAATTTGATATCTTGAAATAATTTTTGGAACAGAATTAATTATTATAACA--GTGAAATAAATATAATGGGCAGTGTATATAAAATTTTAAAACTTGAATTCCTTAAAACTATGGCAAATTGAGAGCGTACATAAAATTTAAAACTTACCATATTGGTAGGTCCTTAAAATGTCCTTATTTTTAGCCTTTCAACTAGAAATGTAAACCCTGGTATAGATAAATAATTGACAGAACTTTTTAAATAATCTAATATTTTGGGTGTGTAGTGA------------TTTTGTGTGTAAAAAAATGTGCTTGATATTTATTTACTTTTAATGAGAAATGCATGATCTTCGAAATGAGAAATTTGAAACATTTCTGATTTTCAGTCAATCCTGGTGGTTGGGCGCCGGCATCAGTGCTGAGAGCTGTTTACAAAAGAGAATATCCCAAGTTCCTAAAGCGTTTCACCCAGTACGTGAAGGACATGACGGAGAAGAAGCCTATTATGTTCTGATGTTTTTTGTCTCTTAAAGTGTGCCTGGACATGTGTAAAGTTTTAGAAATATAATTATTTTCCTTGGAGGTTAACTCTGCGAGTTGAGATCACAAGCTGATTTATAGTGTTAATATATTTTAATTAAACATGTATTACAGTTTTGCTTGTTAACATTAAAATTGTATCTCTTTATAGTCATTAAATCATGAAATGTACGGGTAAAACTCTACACTCAATTTCTGAAAATGTGCTATTGAATCTAAAAAATAATGTATCCCTTCTAAATGAGACAGATAATAAGTTTTACAAAAACCCACAAAAATAATAAATCTCTTGTGATACTTAACTCCCTAGTTTAAACTTTTTGCTGTTGTGATTGCCTTTTATGGGAGAATTCTATATACTCCGCAAATGCCTCTGAGATTGTGCATTGCCGCCATCCAAAACAAAGTAATATTATATTTTAATAAAAAAAGAAAAGAAGAAAAAGTTTTAAAAATTGTGAGTCGACTTTCCTATATGTACAATATCACTAATGTTG-----------------------------------------------
Nbishopi_PoleCr_Chattooga_N885 ---------------------------------------------------------------------------------------------------------------------------------------------------------------------------------------------------------------------------------------------------TGGAACAGAATTAATTATTATAACA--GTGAAATAAATATAATGGGCAGTGTATATAAAATTTTAAAACTTGAATTCCTTAAAACTATGGCAAATTGAGAGCGTACATAAAATTTAAAACTTACCATATTGGTAGGTCCTTAAAATGTCCTTATTTTTAGCCTTTCAACTAGAAATGTAAACCCTGGTATAGATAAATAATTGACAGAACTTTTTAAATAATCTAATATTTTGGGTGTGTAGTGA------------TTTTGTGTGTAAAAAAATGTGCTTGATATTTATTTACTTTTAATGAGAAATGCATGATCTTCGAAATGAGAAATTTGAAACATTTCTGATTTTCAGTCAATCCTGGTGGTTGGGCGCCGGCATCAGTGCTGAGAGCTGTTTACAAAAGAGAATATCCCAAGTTCCTAAAGCGTTTCACCCAGTACGTGAAGGACATGACGGAGAAGAAGCCTATTATGTTCTGATGTTTTTTGTCTCTTAAAGTGTGCCTGGACATGTGTAAAGTTTTAGAAATATAATTATTTTCCTTGGAGGTTAACTCTGCGAGTTGAGATCACAAGCTGATTTATAGTGTTAATATATTTTAATTAAACATGTATTACAGTTTTGCTTGTTAACATTAAAATTGTATCTCTTTATAGTCATTAAATCATGAAATGTACGGGTAAAACTCTACACTCAATTTCTGAAAATGTGCTATTGAATCTAAAAAATAATGTATCCCTTCTAAATGAGACAGATAATAAGTTTTACAAAAACCCACAAAAATAATAAATCTCTTGTGATACTTAACTCCCTAGTTTAAACTTTTTGCTGATGTGATTGCCTTTTATGGGAGAATTCTATATACTCCGCAAATGCCTC--------------------------------------------------------------------------------------------------------------------------------------------------------------------------
Nbishopi_StandingIndian_N131 -----------------------------------------------------------------------------TGGCGTATATTTTTATTTCAAACAATGCCAATGTAAATGGATATTACTTC-TCTTAATTAACAACAAAGACGGAAATGGAGACAAGGCCTAAATAGGATGCTATTACGTAATGTGTTTCGGAAATGGTTCTTTAGCACTCACAATTTGATATCTTGAAATAATTTTTGGAACTGAATTAATTATTATAACA--GTGAAATAAATATAATGGGCAGTGTATATAAAATTTTAAAACTTGAATTCCTTAAAACTATGGCAAATTGAGAGCGTACATAAAATTTAAAACTTCCCATATTGGTAGGTCCTTAAAATGTCCTTATTTTTAGCCTTTCAACTAGAAATGTAAACCCTGGTATAGATAAATAATTGACAGAACTTTTTAAATAATCTAATATTTTGGGTGTGTAGTGA------------TTTTGTGTGTAAAAAAATGTGCTTGATATTTATTTACTTTTAATGAGAAATGCATGATCTTCGAAATGAGAAATTTGAAACATTTCTGATTTTCAGTCAATCCTGGTGGTTGGGCGCCGGCATCAGTGCTGAGAGCTGTTTACAAAAGAGAATATCCCAAGTTCCTAAAGCGTTTCACCCAGTACGTGAAGGACATGACGGAGAAGAAGCCTATTATGTTCTGATGTTTTTTGTCTCTTAAAGTGTGCCTGGACATGTGTAAAGTTTTAGAAATATAATTATTTTCTTTGGAGGTTAACTCTGCGAGTTGAGATCACAAGCTGATTTATAGTGTTAATATATTTTAATTAAACATGTATTACAGTTTTGCTTGTTAACATTAAAATTGTATCTCTTTATAGTCATTAAATCATGAAATGTACGGGTAAAACTCTACACTCAATTTCTGAAAATGTGCTATTGAATCTAAAAAATAATGTATCCCTTCTAAATGAGACAGATAATAATTTTTACAAAAACCCACAAAAATAATAAATCTCTTGTGATACTTAACTCCCTAGTTTAAACTTTTTGCTGATGTGATTGCCTTTTATGGGAGAATTCTATATACTCCGCAAATGCCTCTGAGATTGTGCATTGCCGCCATCCAAAACAAAGTAATATTATATTTTAAAAAAAAAAAAAAAGAAGAAAAAGTTTTAAAAATTGTGAGTCGACTTTCCTATATGTACAATATCACTAATGTTGAAACGTTGTATTAGATATGTCGTTTATGCAGGATCAG----------
Nbrimleyi_NewberryCr_N984 ----------ATCTTAATATACTCCACATGATAAA----------------AAAAAAATGACTATCAACAAACACTATGGCATATATTTTTATTTCAAACAATGTCAATGTAAATTGATATT------------------------AGGG------AGACAAGCCCTAAATATGATGCTATTGCTTAATGTCTTTCGGAAACGATCCTTTCGCACTCACAATTTGATATCTTTGAATAATTCTTGGAATAGAATTAATTATTATAACAGAGTGAAATAAATATAATGGACGGTGTATATAAAATTTTGAAAATTGAATTCCTTAAAACTATGGCAAATTGAATGCATAAATAAAATTTAAAACTTCCCATACTGATAGGTCCTT-AAATGTCCTTATTTTTACCCTTCCAACAAAAAATGTAAACACTGGTATAGATAAATAATTGACAGAACTTTCTAAATAATCTAATATCTTGGGTTTGTAGTACTGG-----------------------------------TATTTATTTATTTTTAATGAGAAATGTGTGATCTTCGAAATGAGAAATTTGAAACATTTCTGATTTTCAGTCAATCCTGGAGGTTGGGCACCGGCATCGGTGCTGAGAGCTGTTTATAAAAGAGAATATCCCAAGTTCCTAAAGCGTTTCACCCAGTACGTGAAGGACATGACGGAGAAGAAGCCTATTATGTTCTGATGTTTTTTGTCTCTTAAAGTGTGCCTGGACATGTGTAAAGTTTTAGAAATATAATTATTTTCTTTGGAGGTTAACTCTGCGAGTTCAGATCACAAGCTGATTTATAGTGTTAATATATTTTAATTAAACGTATATTACAGTTTTGCTTGTTAATATTAAAATTTTACCTCTTCATAGTCATTAAATCATGAAATGTACGGGTAAAACTCTACACTCAATTTCTAAAAATGTGCTATTGAATCAAAAAAATAATTTAGCCATTCAAAATGAGACAGATAATAATTTTTACAAAAACCCACACCAATAATAAATCTCTTGTGATACTTAACTCCCTTGTTTAAACTTTTTGCTGATGTGATTGCCTTTTATGGGAGAATTCTATATACTCCGCAAATGCCTCTGAGATTGTGCATTGCCGCCATCCAAAACAAAGTAATATTATATTTTA--AAAAAAAAAGAAGAAGAAAAAGTTTTAAAAATTGTGAGTCGACTTTCCTATATGTAAA--------------------------------------------------------------
Nbrimleyi_RumblingBald_N241 AAAAATTGTAATCTTAATATACTCCACATGATAAA----------------AAAAAAATGACTATCAACAAACACTATGGCATATATTTTTATTTCAAACAATGTCAATGTAAATTGATATT------------------------AGGG------AGACAAGGCCTAAATATGATGCTATTGCTTAATGTCTTTCGGAAACGATCCTTTCGCACTCACAATTTGATATCTTTGAATAATTCTTGGAATAGAATTAATTATTATAACAGAGTGAAATAAATATAATGGACGGTGTATATAAAATTTTGAAAATTGAATTCCTTAAAACTATGGCAAATTGAGTGCATACATAAAATTCAAAACTTCCCATACTGATAGGTCCTT-AAATGTCCTTATTTTTACCCTTCCAACAAAAAATTTAAACACTGGTATAGATAAATAATTGACAGAACTTTTTAAATAATCTAATATCTTGGGTTTGTAGTACTGG-----------------------------------TATTTATTTATTTTTAATGAGAAATGTGTGATCTTCGAAATGAGAAATTTGAAACATTTCTGATTTTCAGTCAATCCTGGAGGTTGGGCACCGGCATCGGTGCTGAGAGCTGTTTATAAAAGAGAATATCCCAAGTTCCTAAAGCGTTTCACCCAGTACGTGAAGGACATGACGGAGAAGAAGCCTATTATGTTCTGATGTTTTTTGTCTGTTAAAGTGTGCCTGGACATGTGTAAAGTTTTAGAAATATAATTATTTTCTTTGGAGGTTAACTCTGCGAGTTCAGATCACAAGCTGATTTATAGTGTTAATATATTTTAATTAAACATGTATTACAGTTTTGCTTGTTAATATTAAAATTTTATCTCTTCATAGTCTTTAAATCATGAAATGTACGGGTAAAACTCTACACTCAATTTCTAAAAATGTACTATTGAATCAAAAAAATAATTTAGCCATTCAAAATGAGACAGATAATAATTTTTACAAAAACCCACACCAATAATAAATCTCTTGTGATACTTAACTCCCTTGTTTAAACTTTTTGCTGATGTGATTGCCTTTTATGGGAGAATTCTATATACTCCGCAAATGCCTCTGAGATTGTGCATTGCCGCCATCCAAAACAAAGTAATATTATATTTTA-CAAAAAAAAAAAAGAAGAAAAAGTTTTAAAAATTGTGAGTCGACTTTCCTATATGTAAAATATCACTAATGTTGAAACATTGAATTAGATATGTCATTTATGCAGGATCATGT--------
Ncarolinensis_Grandfather_N218 AAATTTTTTAATCTCAATATACTCAACGTGATAAAAAATGAAATTTTTAAAACAAAAATGACAATCAACAAATACTATGGCGTATATTTTTATTTCATACAATGTCAATGTAAATTGACAGTACTTCCTCTTAAGTAACGACAAAGAGGG-----------AAGCCTAAATACGATGCTATTGCTTAATGCGTTTCGGAAACGATCCTTTCGCACTCACAATTTGATATCTTGAAATAATTTTTGGAATAGAATTAATTATTATAACAGAGTGAAATAAATATAATTGACAGTGTGTATAAAATTTTGAAAATTGAATTCCTTAAAACTATGGCAATTTGAGTATATAATTAAAAATAAAAACATTCCGCATTGATAGGTCCGTAAAATGTCCTTATTTTTACCCTTTCAACAAGTAATGTGAGCCCTGATATAGATAATTAATTGACAGAACTTTTTAAATAATCTAATATCTTGGGTTTGTAGCGAATAGGCTGGTGATTCTGTCTCTGAAA-ATTGTGCTCGATATTTATTTATTCTTAATGAGAAATGTATGATCTTCGAAATGAGAAATTTGAAACATTTCTGATTTTCAGTCAATCCTGGAGGTTGGGCACCAGCATCGGTGCTGAGAGCTGTTTATAAAAGAGAATATCCCAAGTTCCTAAAGCGTTTCACCCAGTATGTGAAGGACATGACGGAGAAGAAGCCTATTATGTTCTGATGTGTTTTGTCTCTTAAAGTGTGCCTGGACATGTGTAAAGTTTTAGAAATATAATTATTTTCTTTGGAGGTTAACTCTGCGAGTTGAGATCACAAGCCGATTTATAGTGTTAATATATTTTAATTAAACATGTATTACAGTTTTGCTTGTTAATATTTAAATTTTATCT---------CATTAAATCATGAAATGTACGGGTAAAACTCTACACTCAATTTCTAAAAATGTGCTGTTGAATCAAAAAAAAAA-TTATACATTCTAAATGAGACAGATAATAATTTTTACAAAAACCCACACCAATAATAAATCTCTTGTGATACTTAACTCCCTAGTTTAAACTTTTTGCCGATGTGATTGCCTTCTGTGGGAGAATTCTATATACTCCGCAAATGCCTCCGAGATTGTGCATTGCCGCCATCCAAAACAAAGTAATATTATATTTTAAAAAAAAAAAAGAAGAAGAAAAAGTTTTAAAAATTGTGAGTCGACTTTCCTATATGTAAAATATCACTAATGTTGAAACATTGAATTAGATATGTCATTTATGCGGGATCATGTTGATGTAC
Ncarolinensis_LinvilleCaverns_N227 ------------------------------------------------------------------------------------------------------------------------------------------------------------------------------------------------------------------------------------------------------------------------------------------------------------------------------------------------------------------------------------------------------------------------------------------------------------------------------------------------------------------------------------------------------TATTTTTAATGAGAAATGTATGATCTTCGAAATGAGAAATTTGAAACATTTCTGATTTTCAGTCAATCCTGGAGGTTGGGCACCAGCGTCTGTGCTGAGAGCTGTTTATAAAAGAGAATATCCCAAGTTCCTAAAGCGTTTCACCCAGTATGTGAAGGACATGACGGAGAAGAAGCCTATTATGTTCTGATGTGTTTTGTCTCTTAAAGTGTGCCTGGACATGTGTAAAGTTTTAGAAATATAATTATTTTCTTTGGAGGTTAACTCTGCGAGTTGAGATCACAAGCCGATTTATAGTGTTAATATATTTTAATTAAACATGTATTGCAGTTTTGCTTGTTAATATTTAAATTTTATCTCTTTATTGTCATTAAATCATGAAATGTACGGGTAAAACTCTACACTCAATTTCTAAAAATGTGCTGTTGAATCAAAAAAAAAA-TTATCGA----------------------------------------------------------------------------------------------------------------------------------------------------------------------------------------------------------------------------------------------------------------------------------------------------------------------
Ncarteri_English_N031 ------------------------------ATAAAAAATGAAATTTTTTAAACAAGAATGACAATCAACAAATACTATGGCATATGTTTTTATTCCAAACAATGTCAATGTAAATTGATATTACTTCCTCTTTATTAACAACAAAGAAGGAAAGGGAGACAGGGCCTAAATATGATGCTATTGCTTAATGCATTTCGGAAACAGTTCTTTCACACTCACAATTTGATATCTTGAAATAATTTTCGGAATAGAATTAATTATTATAACAGGGTGAAATAAATATAATGGACAGTGTATAT------------------------------------------------AAATAAAATATAAAAAAATCCATATTGATAGGTCCATAAAATGTCCTTATTTTTACCCTTTCAACAAGAAATGTGAACCCTGGTATAGATAAATAATTGGCAGAACTTTTTAAATAATCTAATATCTTGGGTTTGTAGTGAATAGGCTGGTGATTTTGTTTGTAAAAGAATGTGCTCGATATTTATTTACTTTTAATGAGAAATGCATGATCTTCGAAATGAGAAATTTGAAACATTTCCGATTTTCAGTCAATCCTGGAGGTTGGGCGCCGGCATCGGTGCTGAGAGCTGTTTACAAAAGAGAATATCCCAAGTTCCTAAAGCGTTTCACCCAGTACGTGAAGGACATGACGGAGAAGAAACCCATTATGTTCTGATGTTTTTTGTCTCTTAAAGTGTGCCTGGACATGTGTAAAGTTTTAGAAATATAATTATTTTCCTTGGAGGTTAACTCTGTGAGTTGAGATCACAAGCTGATTTATAGTGTTAATATATTTTAATTAAACATGTATTACAGTTTTGCTTGTTAATATTAAAATTGTATCACTTTATAGTCATTAAGTCATGAAATGTACGGGTAAAACTCTACACTCAATTTCTAAAAATGTGCTGTTGAATCAAAAAAATAATTTATCCCTTCTGAATGAGACACATAATAATTTTTACAAAAACCCACAAAAATAATAAATCTCTTGTGATACTTAACTCCCTAGTTTAAACTTTTTGCTGATGTGATTGCCTTTTATGGGAGAATTCTATATACTCCGCAAATGCCTCTGAGATTGTGCATTGCCGCCATCCAAAACAAAGTAATATTATATTTTAAAAAAAAGAGAAAAGAAGAAAAAGTTTTAAAAATTGTGAGTCGACTTTCCTATATGTACAATATCACTGATGTTGAAACGTTGAATTAAATATGTCGTTTATGCAGGATCATGTTGATGTAC
Ncarteri_LaurelCave_nearTYPE_N0296 -AAAATTGTAATCTTAATATACTCAACATGATAAAAAATGAAATTTTTTAAACAAAAATGACAATCAACAAATACTATGGCATATATTTTTATTCCAAACAATGTCAATGTAAATTGATATTACTTCCTCTTAATTAACAACAAAGAAGGAAAGGGAGACAGGGCCTAAATACGATGCTATTGCTTAATGCATTTCGGAAACAATTCTTTCACACTCACAATTTGATATCTTGAAATAATTTTTGG-----AATTAATTATTATAACAGGGTGAAATAAATATAATGGACAGTGTATAT------------------------------------------------AAATAAAATATAAAAAAATCCATATTGATAGGTCCATAAAATGTCCCTATTTTTACCCTTTCAACAAGAAATGTGAACCCTGGTATAGATAAATAATTGGCAGAACTCTTTAAATTATCTAATATCTTGGGTTTGTAGTGAATAGGCTGGTGATTTTGTTTGTAAAAAAATGTGCTCGATATTTATTTACTTTTAATGAGAAATGTGTGATCTTCGAAATGCGAAATTTGAAACATTTCCGATTTTCAGTCAATCCTGGAGGTTGGGCGCCGGCATCAGTGCTGAGAGCTGTTTACAAGAGAGAATATCCCAAGTTCCTAAAGCGTTTCACACAGTACGTGAAGGACATGACGGAGAAGAAGCCTATTATGTTCTGATGTTTTTTGTCTCTTAAAGTGTGCCTGGACATGTGTAAAGTTTTAGAAATATAATTATTTTCCTTGGAGGTTAACTCTGCGAGTTGAGATCACAAGCTGATTTATAGTGTTAATATATTTTAATTAAACATGTATTACAGTTTTGCTTGTTAATATTAAAATTGTATCTCTTTATAGTCATTAAATCATGAAATGTACGGGTAAAACTCTACACTCAATTTCTAAAAATGTGCTGTTG-------AAAATAATGTATTCCTTCTGAATGAGACAGATAATAATTTTTACAAAAACCCACAAAAATAATAAATCTCTTGTGATACTTAACTCCCTAGTTTAAACTTTTTGCTGATGTGATTGCCTTTTATGGGAGAATTCTATATACTCCGCAAATGCCTCTGAGATTGTGCATTGCCGCCATCCAAAACAAAGTAATATTATATTTTAAA----------AAAAAAAAAAAGTTTTAAAAATTGTGAGTCGACTTTCCTATATGTACAATATCACTGATGTTGAAACGTTGAATTAGATATGTCGTTTATGCAGGATCATGTTGATGTAC
Ncarteri_PilotMtn_G2185 AAAAATTGTAATCTTAATATACTCAACATGATAAAAAATGAAATTTTTTAAACAAAAATGA----CAACAAATACTATGACATATATTTTTATTCCAAACAATGTCAATGTAAATTGATATTACTTCCTCTTAACTAACAACAAAGAAGGAAAGAGAGACGGGGCCTAAATATGATGCTATTGCTTAATGCATTTTGGAAACAGTTCTTTCACACTCACAATTTGATATCTTGAAATAATTTTTGGAATAGAATTAATTATTATAACAGGGTGAAATAAATATAATGGACAGTGTATAT------------------------------------------------AAATAAAATATAAAAAAATCCATATTGATAGGTCCATAAAATGTCCTTATTTTTACCCTTTCAACAAGAAATGTGAACCCTGGTATAGATAAATAATTGGCAGAACTCTTTAAATTATCTAATATCTTGGGTTTGTAGTGAATAGGCTGGTGATTTTGTTTGTAAAAGAATGTGCTCGATATTTATTTACTTTTAATGAGAAATGCATGATCTTCGAAATGAGAAATTTGAAACATTTCCGATTTTCAGTCAATCCTGGAGGTTGGGCGCCAGCATCAGTGCTGAGAGCTGTTTACAAAAGAGAGTATCCCAAGTTCCTAAAGCGTTTCACCCAGTACGTGAAGGACATGACGGAGAAGAAGCCTATTATGTTCTGATGTTTTTTGTCTCTTAAAGTGTGCCTGGACATGTGTAAAGTTTTAGAAATATAATTATTTTCCTTGGAGGTTAACTCTGTGAGTTGAGATCACAAGCTGATTTATAGTGTTAATATATTTTAATTAAACATTTATTACAGTTTTTCTTGTTAATATTAAAATTGTATCTCTTTATAGTCATTAAATCATGAAATGTACGGGTAAAACTCTACACTCAATTTCTAAAAATGTGCTGTTGAATCAAAAAAATAATGTATCCCTTCTGAATAAGACAGATAATAATTTTTACAAAAACCCACAAAAATAATAAATCTCTTGTGATACTTAACTCCCTAGTTTAAACTTTTTTCTGATGTGATTGCCTTTTATGGGAGAATTCTATATACTCCGCAAATGCCTCTGAGATTGTGCTTTGCCGCCATCCAAAACAAAGTAATATTATATTTTAAAAAAAAAAGAAAAGAAGAAAAAGTTTTAAAAATTGTGAGTCGACTTTCCTATATGTACAATATCACTGATGTTGAAACGTTGAATTAGATATGTCGTTTATGCAGGATCATGTTGATGTAC
Ncarteri_Pitchfork_N363 --------------------------CATGATAAAAAATGAAATTTTTTAAACAAAAATGGCAATCAACAAATACTATGGCATATATTTTTATTCCAAACAATGTCAATGTAAATTGATATTACTTCCTCTTAATTAACAACAAAGAAGGAAAGGGAGACAGGGCCTAAGTACGATGCTATTGCTTAACGCGTTTCGGAAACAATTCTTTCACACTCACAATTTGAACTCTTGAAATAATTTTCGGAATAGAATTAATTATTATAACAGAGTGAAATAAATATAATGGACAGTGTATAT------------------------------------------------AAATAAAATATAAAAAAATCCATATTGATAGGTCCATAAAATGTCCTTATTTTTACCCTCTCAACAAGAAATGTGAACTCTGGTATAGATAAATAATTGGCAGAACTTTTTAAATAATCTAATATCTTGGGTTTATAGTGAACAGGCTGGTGATTTTGTTTGTAAAAAAATGTGCTCAATATTTATTTACTTTTAATGAGAAATGCATGATCTTTGAAATGAGAAATTTGAAACATTTCCGATTTTCAGTCAATCCTGGAGGTTGGGCGCCAGCATCAGTGCTGAGAGCTGTTTACAAAAGAGAATATCCCAAGTTCCTAAAGCGTTTCACCCAGTACGTGAAGGACATGACGGAGAAGAAGCCTATTATGTTCTGATGTTTTTTGTCTCTTAAAGTGTGCCTGGACATGTGTAAAGTTTTAGAAATATAATTATTTTCCTTGGAGGTTAACTCTGCGAGTTCAGATCACAAGCTGATTTATAGTGTTAATATATTTTAATTAAACATGTATTACAGTTTTGCTTGTTAATATTAAAATTGTATCTCTTTATAGTCATTAAATCATGAAATGTACGGGTAAAATTCTACACTCAATTTCTAAAAATGTGCTGTTGAATCTAAAAAATAATGTATCCCTTCTGAATGAGACAGATAATAATTTTTACAAAAACCCACAAAAATAATAAATCTCTTGTGATACTTAACTCCCTAGTTTAAACTTTTTGCTGATGTGATTGCCTTTTATGGGAGAATTCTATATACTCCGCAAATGCCTCTGAGATTGTGCATTGCCGCCATCCAAAACAAAGTAATATTATATTTTAAAAAAAAAGAA-AAGAAGAAAAAGTTTTAAAAATTGTGAGTCGACTTTCCTATATGTACAATATCACTGATGTTGAAACGTT----------------------------------------
Ncarteri_WeberCty_N1044 AAAAAATGTAATCTTAATATACTCAACATGATAAAAAATGAAATTTTTTAAACAAAAATGACAATCAACCAATACTATGGCATATATTTTTATTCCAAACAATGTCAATGTAAATTGATATTACTTCCTCTTAATTAACAACAAAGAAGGAAAGGGAGACAGGGCCTAAATACGATGCTATTGCTTAATGCATTTCGGAAACAGTTCTTTCACACTCACAATTTGATATCTTGAAATAATTTTTGGAATAGAATTAATTATTTTAACAGGGTGAAATAAATATAATGGACAGTGTATAT------------------------------------------------AAATAAAATATAAAAAAATCCATATTGATAGGTCCATAAAATGTCCTTATTTTTACCCTTTCAACAAGAAATGTGAACCCTGGTATAGATAAATAATTGGCAGAACTTTTTAAATAATCTAATATCTTGGGTTAGTAGTGAATAGGCTGGTGATTTTGTTTTGAAAAGAATGTGCTCGATATTTATTTACTTTTAATGAGAAATGCATGATCTTCGAAATGAGAAATTTAAAACATTTCCGATTTTCAGTCAATCCTGGAGGTTGGGCGCCGGCATCAGTGCTGAGAGCTGTTTACAAAAGAGAATATCCCAAGTTCCTAAAGCGTTTCACCCAGTACGTGAAGGACATGACGGAGAATAAGCCCATTATGTTCTGATGTTTTTTGTCTCTTAAAGTGTGCCTGGACATGTGTAAAGTTTTAGAAATATAATTATTTTCCTTGGAGGTTAACTCCGCGAGTTGAGATCACAAGCTGATTTATAGCGTTAATATATTTTAATTAA---------ACAGTTTTGCTTGTTAATATTAAAATTGTATCTCTTTATAGTCATTAAATCATGAAATGTACGGGTAAAACTCTACACTCAATTTCTAAAAATGTGCTGTTGAATCAAAAAAATAATATATCCCTTCTGAATGAGACACATAATAATTTTTACAAAAACCCACAAAAATAATAAATCTCTTGTGATACTTAACTCCCTAGTTTAAACTTTTTGCTGATGTGATTGCCTTTTATGGGAGAATTCTATATACTCCGCAAATGCCTCTGAGATTGTGCATTGCCGCCATCCAAAACAAAGTAATATTATATTTTAAAAAAAAAAAAAAAGAAGAAAAAGTTTTAAAAATTGTGAGTCGACTTTCCTATATGTACAATATCACTGATGTTGAAACGTTGAATTAAATATGTCGTTTATGCAGGATCA-----------
Ncarteri_div__RainbowCave_G2089 AAAAATTGTAATCTTAATATACTCAACATGGTAAAAAGTGGAATTTTTAAAACAAAAGTGACAACCAACAAATACTATGGCGTATATATTTATTTCGAACAATGTCAATGTAAATTTATATTACTGCGTCTTAATTAACAACAAAGAAGGAACTGGAGACGAGGCCTAAATACGCTGCTATTACTTATTACATTTCGGAAACGATTCTTTCGCACTCGTAATTTGATATCTGGAAATAATTTTTGGAATAGAATTAATTATTAGAACAGAATGAAATAAATAT----AGCAGTGCATATAAAATTTTGAAACTTAAATTCCTTAAAACTATTGCAAATTGAGTGCATGAATAAAATTTAAAAATTCCCATGCTGATAGGTCCTTACAATGGCCTTATTTTTACCCTATCAACAAGAAATGTGAACCCTGTTATAGATAATTAATTGACAGAACTTTTTAAATAATCTAATATCTTGGGTTTGTAGTAAATAGGCTGGTGA-CTTGTTTCTAAAAAAATTTGCACACTATTCATTTATTTTTAATGACAAATGTATGATCTTCAAAATGAGAAATTTGAAACATTTCTGATTTTCAGTCAATCCTGGAGGTTGGGCACCAGCATCAGTGCTGAGAGCTGTATATAAAAGAGAATATCCCAAGTTCCTAAAGCGTTTCACCCAGTATGTGAAGGACATGACGGAGAAGAAGCCTATTATGTTCTGATGTTTTTTGTCTGTTAAAGTGTGCCTGGACATGTGTAAAGTTTTAGAAATATAATTATTTTCTTTGGAGGTTAACTCTGCGAGTTGAGATCACAAGCTGATTTATAGTGTAAATATATTTTAATTAAACATGTATTACAGTTTTGTTTGTTAATGTTAAAATTTTATATCTTTATAGTCATTAAATCGTGAAATGTACGGGTAAAACTCTACACTCAATTTCTAAAAATGTGGTTTTGAATCAAAAAAATAACTTATCCATTCTAAATGAAACAGATAATAATTTTTGCAAAAA---ACACCAGTAATAAATCTATTGTGATACTTAACTCCTTAGTTTAAACTTCTTGCTGATGTGATTGCCTTTTATGGGAGAATTCTATATACTCCGCAAACGCCTCCGAGAGTGCACATTGCCGCCATCCAAAACAAAGTAATATTATATTTTA------------AAAAAAAAAAAGTTTTAAAAAT----------------------------------------------------------------------------------------
Ncherokee_BallhootScar_N193 ---------------------------------------------------------------------------------------------------------------------------------------------------------------------------------------------------------------------------------------------------------------------------------------------------------------------------------------------------------------------------------------------------------------T--------CAACAAGTGATGTGAGCCCTGATATAGATAATTAATTGACAGAACTTTTTAAATAATCTAATATCTTGGGTTTGTAGAGAATAGGCTGGTCATTCTGTCTCTAAAA-ATTGTGCTCAATATTTATTTATTTTTAATGAGAAATGTATGATCTTCGAAATGAGAAATTTGAAACATTTCTGATTTTCAGTCAATCCTGGAGGTTGGGCACCAGCGTCCGTGCTGAGAGCTGTCTATAAAAGAGAATATCCCAAGTTCCTAAAGCGTTTCACCCAGTATGTGAAGGACATGACGGAGAAGAAGCCCATCATGTTCTGATGTGTTTTGTCTCTTAAAGTGTACCTGGACATGTGTAAAGTTTTAGAAATATAATTATTTTCTTTGGAGGTTAACTCTGCGAGTTGAGATCACAAGCTGATTTATAGTGTCAATATATTTTAATTAAACATGTATTACAGTTTTGCTTGTTAATATTTAAATTTTATCTCTTTATTGTCATCAAATCATGAAATGTACGGGTAAAACTCTACACTCTATTTCTAAAAATGTGCTGTTGAATCAAAAAAAAAT-TTATCCATTCTAAATGAGACAGATAATAATTTTTACAAAAACCCACACCGATAATAAATCTCTTGTGATACTTAACTCCCCAGTTTAAACTTTTTGCTGATGTGATTGCCTTTTACAGGAGAATTCTATATGCTCCGCAAATGCCTCTGAGATTGTGCATTGCCGCCATCCAAAACAAAGTAATATTATATTTTA---AAAAAAAAAAAGAAGAAAAAGTTTTAAAAATTGTGAGTCGACTTTCCTATATGTAAAATATCACTAATGTTGAAACATTGAATTAGATATGTCAT------------------------
Ncherokee_BalsamMtn_N891 AAAATTTTTAATCCTAATATACTCAACGTGATAAAAA-TGAAATTTTTAAAACAAAAATGACAATCAACAAATACTACGGTGTATATTTTTATTTCATACAATGTCAATGTAAATTGACAGTACTAACTCTTGATTAACGACAAAGAGGG-----------AAGCCTAAATAAGATGCTATTGTTTAATGTGTTTCGTAAACGATTCTTTCGCACTCTCAATGTGATATCTTGAAATAATTTTTGGAATAGAATTAATTATTATAACAGAGTGAAATAAATATAATTGACAGTGTGTATAAAATTTTGAAAATTGAATTCCTTAAAACTATGGCAATTCGAGTATATAAATAAAAATAAAAACATTCCGTA--------------AGATGTCCTTATTTTTACCCTTTCAACAAGTAATGTGAGCC----------TAATTAATTGACAGAACTTCTTAAATAATCTAATATATTGGGTTTGTAGCGAATAGGCTGGTGATTCTGTCTCTAAAAAATTGTGCTCAATATTTATTTATTTTTAATGAGAAATGTATGATCTTCGAGATGAGAAATTTGAAACATTTCTGATTTTCAGTCAATCCTGGAGGTTGGGCACCAGCGTCCGTGCTGAGAGCTGTTTATAAAAGAGAATATCCCAAGTTCCTAAAGCGTTTCACCCAGTACGTGAAGGACATGACGGAGAAGAAGCCCATTATGTTCTGATGTTTTTTGTCTCTTAAAGTGTGCCTGGACATGTGTAAAGTTTTAGAAATATAATTATTTTCTTTGGAGGTTAACTCTGCGAGTTGAGATCACAAGCTGATTTATAGTGTTAATATATTTTAATTAAACATGTATTACAGTTTTGCTTGTTAATATTTAAATTTTATCTCTTTATTGTCATT--------AAATGTACGGGTAAAACTCTACACTCTATTTCTAAAAATGTGCTGTTGAATCAAAAAAATAAATTATCCATTCTAAATGAGAGAGATAATAATTTTTACAAAAACCCACACCAATAATAAATCTCTTGTGATACTTAACTCCATAGTTTAAACTTTTTGCTGATGTGATTGCCTTTTACGGGAGAATTCTATATACTCCGCAAATGCCTCCGAGATTGTGCATTGCCGCCATCCAAAACAAAGTAATATTATATTTTAAAAAAAAAAAGAAGAAGAAAAGTGTTTTAAAAATTGTGAGTCGACTTTCCTATATGTAAAATATCACTAATGTTGAAACATTGAATTAGATATGTCATTTATGCAGGATCATGTTGATGTAC
Ncherokee_SIndianCrk_N681 -----------------------------------------------------------------------------------------------------------------------------------------------------------------ATGCCTAAATATGATGCTATTACTTAATGCATTTTAAAAATGATTCTTTTACACTCACAATTTGATATCTTTAAATAATTTTTAGAATAGAATTAATTATTATAACAGAGTGAAATAAATATAATGGGCAGTGTATATAAAATTTTGAAACTTGAATTGC-TAAAACTATGGAAAATTGAGTGCATAAATAAAATTTAAAACTTCCCATATTGATAGGTCCTGAAAATGTCCTTATTTTTACCCTTTCAGCAAGTAATGTGAGCCCTGATATAGATAATTAATTGACAGAACTTTTTAAATAATCTAATATCTTGGGTTTGTAGAGAATAGGCTGGTGATTCTGTCTCTAAAAAATTGTGCTCAATATTTATTTATCTTTAATGAGAAATGTATGATCTTCGAAATGAGAAATTTGAAACATTTCTGATTTTCAGTCAATCCTGGAGGTTGGGCACCAGCGTCCGTGCTGAGAGCTGTTTATAAACGAGAATATCCCAAGTTCCTAAAGCGTTTCACCCAGTACGTGAAGGACATGACGGAGAAGAAGCCCATTATGTTCTGATGTTTTTTGTCTCTTAAAGTGTGCCTGGACATGTGTAAAGTTTTAGAAATATAATTATTTTCTTTGGAGGTTAACTCTGCGAGTTCAGATCACAAGCTGATTTATAGTGTTAATATATTTTAATGAAACATGTATCACAGTTTTGCTTGTTAATATTAAAATTTTATCTCTTTATTGTCATTAAATCATGAAATGCACGGGTAAAACTCTACACTCAATTTCTAAAAATGCGCTGTTGAATCAAAAAAAAAA--TATCCATTCTAAATGAAACAGATAATAATTTTTACAAAAACCCACACCAATAATAAATCTCTTGTGATACTTAACTCCCTAGTTTAAACTTTTTGCCGATGTGATTGCCTTTTACGGGAGAATTCTATATAC----------------------------------------------------------------------------------------------------------------------------------------------------------------------------------------
Ncooperi_BeaverCrk_N1002 ------------------------------------------------------------------------------------------------------------------------------------------------------------AGACAAGGCCTAAATAGGATGCTATTATGTAATGTGTTTCGGAAACAGTTCTTTAGCACTCACAATTTGATATCTTGAAATAATTTTTGGAACAGAATTAATTATTATAACA--GTGAAATAAATATAATGGGCAGTGTATATAAAATTTTAAAACTTGAATTCCTTAAAACTATGGCAAATTGAGAGCGTGCATAAAATTTAAAACTTCCCATATTGGTAGGTCCTTAAAATGTCCTTATTTTTAGCCTTTCAACTAGAAATGTAAACCCTGGTATAGATAAATAATTGACAGAACTTTTTAAATAATCTAATATTTTGGGTGTGTAGTGA------------TTTTGTGTGTAAAAAAATGTGCTTGATATTTATTTACTTTTAATGAGAAATGCATGATCTTCGAAATGAGAAATTTGAAACATTTCTGATTTTCAGTCAATCCTGGTGGTTGGGCGCCGGCATCAGTGCTGAGAGCTGTTTACAAAAGAGAATATCCCAAGTTCCTAAAGCGTTTCACCCAGTACGTGAAGGACATGACGGAGAAGAAGCCTATTATGTTCTGATGTTTTTTGTCTCTTAAAGTGTGCCTGGACATGTGTAAAGTTTTAGAAATATAATTATTTTCTTTGGAGGTTAACTCTGCGAGTTGAGATCACAAGCTGATTTATAGTGTTAATATATTTTAATTAAACATGTATTACAGTTTTGCTTGTTAACATTAAAATTGTATCTCTTTATAGTCATTAAATCATGAAATGTACGGGTAAAACTCTACACTCAATTTCTGAAAATGTGCTATTGAATCTAAAAAATAATGTATCCCTTCTAAATGAGACAGATAATAATTTTTACAAAAACCCACAAAAATAATAAATCTCTTGTGATACTTAACTCCCTAGTTTAAACTTTTTGCTGATGTGATTGCCTTTTATGGGAGAATTCTATATACTCCGCAAATGCCTCTGAGATTGTGCATTGCCGCCATCCAAAACAAAGTAATATTATATTTTAATAAAAAAAGAAAAGAAGAAAAAGTTTTAAAAATTGTGAGTCGACTTTCCTATATGTACAATATCACTAATGTTGAAACGTTGAATTAGATATGTCGTTTATGC------------------
Ncooperi_BrasstBald_N824 ---------------------------------------------------------------------------------------------------------------------------CTTCCTCTTAATTAACAACAAAGACGGAAATGGAGACAAGGCCTAAATAGGATGCTATTATGTAATGTGTTTCGGAAACAGTTCTTTAGCACTCACAATTTGATATCTTGAAATAATTTTTGGAACAGAATTAATTATTATAACA--GTGAAATAAATATAATGGGCAGTGTATATAAAATTTTAAAACTTGAATTCCTTAAAACTATGGCAAATTGAGAGCGTGCATAAAATTTAAAACTTCCCATATTGGTAGGTCCTTAAAATGTCCTTATTTTTAGCCTTTCAACTAGAAATGTAAACCCTGGTATAGATAAATAATTGACAGAACTTTTTAAATAATCTAATATTTTGGGTGTGTAGTGA------------TTTTGTGTGTAAAAAAATGTGCTTGATATTTATTTACTTTTAATGAGAAATGCATGATCTTCGAAATGAGAAATTTGAAACATTTCTGATTTTCAGTCAATCCTGGTGGTTGGGCGCCGGCATCAGTGCTGAGAGCTGTTTACAAAAGAGAATATCCCAAGTTCCTAAAGCGTTTCACCCAGTACGTGAAGGACATGACGGAGAAGAAGCCTATTATGTTCTGATGTTTTTTGTCTCTTAAAGTGTGCCTGGACATGTGTAAAGTTTTAGAAATATAATTATTTTCTTTGGAGGTTAACTCTGCGAGTTGAGATCACAAGCTGATTTATACTGTTAATATATTTTAATTAAGCATGTATTACAGTTTTGCTTGTTAACATTAAAATTGTATCTCTTTATAGTCATTAAATCATGAAATGTACGGGTAAAACTCTACACTCAATTTCTAAAAATGTGCTATTGAATCAAAAAAATAATGTATCCCTTCTAAATGGGACAGATAAGAATTTTTACAAAAACCCACAAAAATAATAAATCTCTTGTGATACTTAACTCCCTAGTTTAAACTTTTTGCTGATGTGATTGCCTTTTATGGGAGAATTCTATATACTCCGCAAATGCCTCTGAGATTGTGCATTGCCGCCATCCAAAACAAAGTAATATTATATTTTAAAAAAAAAAAAAAAGAAGAAAAAGTTTTAAAAATTGTGAGTCGACTTTCC------------------------------------------------------------------------
Ncooperi_CheoahDam_N1122 --------TAATCTTAATATACTCAACACAATAAAAAATGAGATTTTTAAAACAAAAATGACAATCAACAAATACTATGGCGTATATTTTTATTTCAAACAATGCCAATGTAAATGGATATTACTTCCTCTTAATTAACAACAAAGACGGAAATGGAGACAAGGCCTAAATAGGATGCTATTACGTAATGTGTTTCGGAAATGGTTCTTTAGCACTCATAATTTGATATCTTGAAATAATTTTTGGAACAGAATTAATTATTATAACA--GTGAAATAAATATAATGGGCAGTGTATATAAAATTTTAAAACTTGAATTCCTTAAAACTATGGCAAATTGAGAGCGTACATAAAATTTAAAACTTCCCATATTGGTAGGTCCTTAAAATGTCCTTATTTTTAGCCTTTCAACTAGAAATGTAAACCCTGGTATAGATAAATAATTGACAGAACTTTTTAAATAATCTAATATTTTGGATGTGTAGTGA------------TTTTGTGTGTAAAAAAATGTGCTTGATATTTATTTACTTTTAATGAGAAATGCATGATCTGCGAAATGAGAAATTTGAAACATTTCTGATTTTCAGTCAATCCTGGTGGTTGGGCGCCGGCATCAGTGCTGAGAGCTGTTTACAAAAGAGAATATCCCAAGTTCCTAAAGCGTTTCACCCAGTACGTGAAGGACATGACGGAGAAGAAGCCTATTATGTTCTGATGTTTTTTGTCTCTTAAAGTGTGCCTGGACATGTGTAAAGTTTTAGAAATATAATTATTTTCTTTGGAGGTTAACTCTGCGAGTTGAGATCACAAGCTGATTTATAGTGTTAATATATTTTAATTAAACATGTATTACAGTTTTGCTTGTTAACATTAAAATTGTATCTCTTTATAGTCATTAAATCATGAAATGTACGGGTAAAACTCTACACTCAATTTCTGAAAATGTGCTATTGAATCTAAAAAATAATGTATCTCTTCTAAATGAGACAGATAATAATTTTTACAAAAACCCACAAAAATAATAAATCTCTTGTGATACTTAACTCCCTAGTTTAAACTTTTTGCTGATGTGATTGCCTTTTATGGGAGAATTCTATATACTCCGCAAATGCCTCTGAGATTGTGCATTGCCGCCATCCAAAACAAAGTAATATTATATTTTAATAAAAAAAGAAAAGAAGAAAAAGTTTTAAAAATTGTGAGTCGACTTTCCTATATGTACAATATCACTAATGTTGAAACGTTGAATTAGATATGTCGTTTATGCAGGATCATG---------
Ncooperi_NantRiverGorge_N682 ---------------------CTCAACACAATAAAAAATGAGATTTTTAAAACAAAAATGACAATCAACAAATACTATGGTGTATATTTTTATTTCAAACAATGTCAATGTAAATGGATATTACTTCCTCTTAATTAACAACAAAGACGGAAATGGAGACAAGGCCTAAATAGGATGCTATTATGTAATGTGTTTCGGAAACAGTTCTTTAGCACTCACAATTTGATATCATGAAATAATTTTTGGAACAGAATTAATTATTATAACA--GTGAAATAAATATAATGGGCAGTGTATATAAAATTTTAAAACTTGAATTCCTTAAAACTATGGCAAATTGAGAGCGTGCATAAAATTTAAAACTTCCCATATTGGTAGGTCCTTAAAATGTCCTTATTTTTAGCCTTTCAACTAGAAATGTAAACCCTGGTATAGATAAATAATTGACAGAACTTTTTAAATAATCTAATATTTTGGGTGTGTAGTGA------------TTTTGTGTGTAAAAAAATGTGCTTGATATTTATTTACTTTTAATGAGAAATGCATGATCTTCGAAATGAGAAATTTGAAACATTTCTGATTTTCAGTCAATCCTGGTGGTTGGGCGCCGGCATCAGTGCTGAGAGCTGTTTACAAAAGAGAATATCCCAAGTTCCTAAAGCGTTTCACCCAGTACGTGAAGGACATGACGGAGAAGAAGCCTATTATGTTCTGATGTTTTTTGTCTCTTAAAGTGTGCCTGGACATGTGTAAAGTTTTAGAAATATAATTATTTTCTTTGGAGGTTAACTCTGCGAGTTGAGATCACAAGCTGATTTATAGTGTTAATATATTTTAATTAAACATGTATTACAGTTTTGCTTCTTAACATTAAAATTGTATCTCTTTATAGTCATTAAATCATGAAATGTATGGGTAAAACTCTACACTCAATTTCTAAAAATGTGCTATTGAATCAAAAAAATAATGTATCCCTTCTAAATGGGACAGATAAGAATTTTTACAAAAACCCACAAAAATAATAAATCTCTTGTGATACTTAACTCCCTAGTTTAAACTTTTTGCTGATGTGATTGCCTTTTATGGGAGAATTCTATATACTCCGCAAATGCCTCTGAGATTGTGCATTGCCGCCATCCAAAACAAAGTAATATTATATTTTAAAAAAAAAAGAAAAGAAGAAAAAGTTTT----------------------------------------------------------------------------------------------
Ncooperi_RockCrRoad_N1160 AAAAATTGTAATCTTAAT-CAATCAACATGATAAAAAATGAAATTTTTAAAACAAAAATGACAATCAACAAATACTATGGCATATATTTTTATTCCAAACAATGTCAATGTAAATTGATATTACTTCCTCTTAATTAACAACAGAGAAGGAAGGGGAGACAGGGCCTAAATAGGATGCTATTGCTCAATGCATTTCGGAAACAATTCTTTCACACTCACAATTTGATATCTTGAAATAATTTTTGCAATAGAATTAATTATT--AACA--GTGAAATAAATATAATTAGCAGTGTATATAAAATTTTAAAACTTGAATTCCTTAAAACTATGGCAAATTGAGTGCATACGTGAAATTTAAAACTTCCCATATTGATAGGTCCTTAAAATGTCCTTATTTTTACCCTTTCAACAAGAAATGTAAACCCTGGTATAGGTATATAATTGACAGAACTTTTTAAATAATTTAATATTTTGGGTGT-----------------------------AAAAAAATGTGCTTGATATTTATTTACTTTTAATGAGAAATGCATGATCTTCGAAATGAGAAATTTGAAACATTTCTGATTTTCAGTCAATCCTGGAGGTTGGGCGCCGGCATCAGTGCTGAGAGCTGTTTACAAAAGAGAATATCCCAAGTTCCTAAAGCGTTTCACCCAGTACGTGAAGGACATGACGGAGAAGAAGCCTATTATGTTCTGATGTTTTTTGTCTCTTAAAGTGTGCCTGGACATGTGTAAAGTTTTAGAAATATAATTATTTTCTTTGGAGGTTAACTCTGCGAGTTGAGATCACAAGCTGATTTATAGTGTTAATATATTTTAATTAAACATGTATTACAGTTTTGCTTGTTAACATTAAAATTGTATCTCTTTATAGTCATTAAATCATGAAATGTACGGGTAAAACTCTACACTCAATTTCTAAAAATGTGCTATTGAATCAAAAAAATAATGTATCCCTTCTAAATGAGAGAGATAATAATTTTTACAAAAACCCACAAAAATAATAAATCTCTTGTGATACTTAACTCCCTCGTTTAAACTTTTTGCTGATGTGATTGCCTTTTATGGGAGAATTCTATATACTCCGCAAATGCCTCTGAGATTGTGCATTGCCGCCATCCAAAACAAAGTAATATTATATTTTAAAAAAAAAAGAAAAGAAGAAAAAGTTTTAAAAATTGTGAGTCGACTTTCCTATATGTACAATATCACTAATGTTGAAACGTTGAATTAGATATGTCGTTTATGCAGGGTCATGTTGATGTAC
Ncoylei_Apalachia_N1195 -------CTAATCTTAATATACTCAACATGATAAAAAATGAGATTTTTAAAACAAAAATGACACTCAACAAATACTATGGCGTATATTTTTATTTCAAACAATGTCAGTGTAAATTGATATTACTTCCTCTTAATTAACAACAAAAAAGGAA--GGAGACAAGGTATAAATATGATGCTATTACTTAATGTGTTTCGGAAACGGTTCTTTAGCGCTCACAATTTGATATCTTGAAATAATTTTTGGAATAGAATTAATTATTATAACA--GTGAAATAAATATAATGGGCAGGGTGTATAAAATTTTAAAACTTGAATTCCTTAAAACTATGCCAAATTGAGTGCATACGTAAAATTTAAAACTTCCCATATTG-------------ATGTCCTTATTTTTACCCTTTCAACAAGAAATGTAAACCC-----TAGATAAATAATTGACAGAACTTTTTTAACAATCTAATATTCTGGGTGTGTAGTGA------------TTTTGTGTGTAAAAAAATGTGCTTGATATTTATTTACTTTTAATGAGAAATGCATGATCTTCGAAATGAGAAATTTGAAACATTTCTGATTTTCAGTCAATCCTGGGGGTTGGGCGCCGGCATCAGTGCTGAGAGCTGTTTACAAGAGAGAATATCCCAAGTTCCTAAAGCGTTTCACCCAGTACGTGAAGGACATGACGGAGAAGAAGCCTATTATGTTCTGATGTTTTTTGTCTCTTAAAGTGTGCCTGGACATATGTAAAGTTTTAGAAATATAATTATTTTCTTCGGAGGTTAACTCTGCGAGTTGAGATCACAAGCTGATTTATAGTGTTG-------------AAACATATATTACAGTTTTGCTTGTTAATATTAAAATTTTATCTCTTTATAG--------TCATGAAATGTACGGGTAAAACTCTACACTCAATTTCTAAAAATGTGCTGTTGAATCAAAAAAATAATTTATCCATTCTAAATGAGGCAGATAATAATTTTTACAAAAACCCACACCAATAATAAATCTCTTGTGATACTTAACTCTCCAGTTTAAACTTTTTGCTGATGTGATTGCCTTTTATGGGAGAATTCTATATACTCCGCAAATGCCTCTGAGATTGTGCATTGCCGCCATCCAAAACAAAGTAATATTATATTTTAAAAAAAAAAGAAAAGAAGAAAAAGTTTTAAAAATTGTGAATGGACTTTCCTATATGTACAATATCACTAATGTTGAAACATTGAATTAGATATGTCA-------------------------
Ncoylei_DinkinCove_N1118 AAATTTTCTAATCTTAATATACTCAACATGATAAAAAATGAGATTTTTAAAACAAAAATGATAATCAACAAATACTATGGCGTATATTTTTATTTCAAACAATGTCAATGTAAATTGATATTACTTCCTCTTAATTAACAACAAAGAAGGAA--GGAGACAAGGTATAAATATGATGCTATTACTTAATGTGTTTCGGAAACGGTTCTTTAGCGCTCACAATTTGATATCTTGAAATAATTTTTGGAATAGAATTAATTATTACAACA--GTAAAATAAATATAATGGGCAGGGTGTATAAAATTTTAAAACTTGAATTCCTTAAAACTATGCCAAATTGAGTGCATACATAAAATTTAAAACTTCCCATATTG-------------ATGCCCTTATTTTTACCCTTTCAACAAGAAATGTAAACCCTGGTATAGATAAATAATTGACAGAACTTTTTAAACAATCTAATATTCTGGGTGTGTAGTGA------------TTTTGTGTGTAAAAAAATGTGCTTGATATTTATTTACTTTTAATGAGAAATGCATGATCTTCGAAATGAGAAATTTGAAACATTTCTGATTTTCAGTCAATCCTGGGGGTTGGGCGCCGGCATCAGTGCTGAGAGCTGTTTACAAGAGAGAATATCCCAAGTTCCTAAAGCGTTTCACCCAGTACGTGAAGGACATGACGGAGAAGAAGCCTATTATGTTCTGATGTTTTTTGTCTCTTAAAGTGTGCCTGGACATATGTAAAGTTTTAGAAATATAATTATTTTCTTTTGAGGTTAACTCTGCGAGTTGAGATCACAAGCTGATTTATAGTGTTA-------------AAACATATATTACAGTTTTGCTTGTTAATATTAAATTTTTATCTTTTTATAG--------TCATGAAATGTACGGGTAAAACTCTACACTCAATTTCTAAAAATGTGCTGTTGAATCAAAAAAATAATTTATCCATTCTAAATGAGACAGATAATAATTTTTACAAAAACCCACACCAATAATAAATCTCTTGTGATACTTAACTCTCTAGTTTAAACTTTTTGCTGATGTGATTGCCTTTTATGGGAGAATTCTATATACTCCGCAAATGCCTCTGAGATTGTGCATTGCCGCCATCCAAAACAAAGTAATATTATATTTTA-AAAAAAAAGAAAAGAAGAAAAAGTTTTAAAAATTGTGAGTGGACTTTCCTATATGTACAATATCACTAATGTTGAAACATTGAATTAGATATGTCATTTATGCAGGATCATGTTGATGTAC
Ncoylei_TiptonCreek_N837 -------------------------------------------------------------TAATCAACAAATACTATGGCGTATATTTTTATTTCAAACAATGTCAATGTAAATTGATATTACTTCCTCTTAATTAACAACAAAGAAGGAA--GGAGACAAGGTATAAATATGATGCTATTACTTAATGTGTTTCGGAAACGGTTCTTTAGCGCTCACAATTTGATATCTTGAAATAATTTTTGGAATAGAATTAATTATTACAACA--GTGAAATAAATATAATGGGCAGGGTGTATAAAATTTTAAAACTTGAATTCCTTAAAACTATGCCAAATTGAGTGCATACATAAAATTTAAAACTTCCCATATTG-------------ATGCCCTTATTTTTACGCTTTCAACAAGAAATGTAAACCCTGGTATAGATAAATAATTGACAGAACTTTTTAAACAATCTAATATTCTGGGTGTGTAGTGA------------TTTTGTGTGTAAAAAAATGTGCTTGATATTTATTTACTTTTAATGAGAAATGCATGATCTTCGAAATGAGAAATTTGAAACATTTCTGATTTTCAGTCAATCCCGGGGGTTGGGCGCCGGCATCAGTGCTGAGAGCTGTTTACAAGAGAGAATATCCCAAGTTCCTAAAGCGTTTCACCCAGTACGTGAAGGACATGACGGAGAAGAAGCCTATTATGTTCTGATGTTTTTTGTCTCTTAAAGTGTGCCTGGACATATGTAAAGTTTTAGAAATATAATTATTTTCTTTGGAGGTTAACTCTGTGAGTTGAGATCACAAGCTGATTTATAGTGTTA-------------AAACATATATTACAGTTTTGCTTGTTAATATTAAATTTTTATCTTTTTATAG--------TCATGAAATGTACGGGTAAAACTCTACACTCAATTTCTAAAAATGTGCTGTTGAATCAAAAAAATAATTTATCCATTCTAAATGAGACAGATAATAATTTTTACAAAAACCCGCACCAATAATAAATCTCTTGTGATACTTAACTCTCTAGTTTAAACTTTTTGCTGATGTGATTGCCTTTTATGGGAGAATTCTATATACTCCGCAAATGCCTCTGAGATTGTGCATTGCCGCCATCCAAAACAAAGTAATATTATATTTTA-AAAAAAAAGAAAAGAAAA-------------------------------------------------------------------------------------------------------
Ncressleri_AndersonSpringCave_G2075 AAAAATTGTAACCTTAATATACTCAACATGATAGGAAATGAAATTTTTAAAACAAAAATGATAATCAACAAATATTATGGTGTATATTTTTATTTCAAACAATGTCAATGTAAATTTATATTACTGCCTCTTAATTAACAACAAAGAAGGAAATGGAGACAAGGCCTAAATAGGATGCTATTACTTAATGCGTT-----AACGATTCTTTTGCTCTCACAATTTGATATCTTGAAA---TTTTTGGAATAG----AATTATTATAACAGAATGAAATAAATAT---GAGCAGTGTGTATAAAGTTTTGAAACTTGAATTTCTTAAAACTATGTCAAATTGAGTGCATAAATAAAATTAAAAAATTCCCATATTGGCAAGTCCTTACAATGACCTCATTTTTACCCTTTCAACAAGAAATGTGAACCCAAATATAGATAATTAATTGACAAAACTTTTTAAATAATCTATTATCTTGAGTTTGTAGTAAATAGGCTGGTGATTTTGTTTCTAAAAAATTGTGCTCAAT----ATTTATTTTTAATGAGGAAAATTT--TCTTCAAAATGAGAAATTTGAAACGTTTCTGATTTTCAGTCAATCCTGGAGGTTGGGCACCAGCATCAGTGCTGAGAGCTGTTTATAAAAGAGAATATCCCAAGTTCCTAAAGCGTTTCACCCAGTATGTGAAGGACATGACGGAGAAGAAGCCTATTATGTTCTGATGTTTTTTGTCTCTTAAAGTGTGCCTGGACATGTGTAAAGTTTTAGAAATATAATTATTTTCTTTGGAGGTTAACTCTGCGAGTTGAGATCACAAACTGATTTATAGTGTTAATATATTTTAATTAAACATGTATTAAAATTTTGTTTGTTAATATTAAAATTTTATCTCTGTATAATCATTAAATCATGAAATGTACGGGTAAAACTCCACACTCAATTTCTGAAAATGTGCTTCTGA--------AATAATTTATCCATTCTAAATGAAGCAGATAATAATTTTTACAAAAACACACACCAATAATAAATCTCTTGTGATACTTAACTCCCTAGTTTAAACTTCTTGCTGATGTGATTGCCTTTTATGGGAGAATTCTATATACTCTTCAAATGCCTCTGAGAGTGTGCATTGCCGCCATCCAAAACAAAGTAATATTATATTTTAAAAAAAAGAAAAGAAGAAAAAAAGTTTTAAAAATTGTGAGTCGACTTTCCTATATGTATAATATCACCAATGTTGAAACATTGAATTAGATATGTCATTTATGCAGAATCATGTTGAAGTAC
Ncressleri_PigeonCave_G2077 AAAAATTGTAACCTTAATATACTCAACATGATAGGAAATGAAATTTTTAAAACAAAAATGATAATCAACAAATATTATGGTGTATATTTTTATTTCAAACAATGTCAATGTAAATTTATATTACTGCCTCTTAATTAACAACAAAGAAGGAAATGGAGACAAGGCCTAAATAGGATGCTATTACTTAATGCGTT-----AACGATTCTTTTGCTCTCACAATTTGATATCTTGAAA---TTTTTGGAATAG----AATTATTATAACAGAATGAAATAAATAT---GAGCAGTGTGTATAAAGTTTTGAAACTTGAATTTCTTAAAACTATGTCAAATTGAGTGCATAAATAAAATTAAAAAATTCCCATATTGGCAAGTCCTTACAATGACCTCATTTTTACCCTTTCAACAAGAAATGTGAACCCAAATATAGATAATTAATTGACAAAACTTTTTAAATAATCTATTATCTTGAGTTTGTAGTAAATAGGCTGGTGATTTTGTTTCTAAAAAATTGTGCTCAAT----ATTTATTTTTAATGAGGAAAATTT--TCTTCAAAATGAGAAATTTGAAACGTTTCTGATTTTCAGTCAATCCTGGAGGTTGGGCACCAGCATCAGTGCTGAGAGCTGTTTATAAAAGAGAATATCCCAAGTTCCTAAAGCGTTTCACCCAGTATGTGAAGGACATGACGGAGAAGAAGCCTATTATGTTCTGATGTTTTTTGTCTCTTAAAGTGTGCCTGGACATGTGTAAAGTTTTAGAAATATAATTATTTTCTTTGGAGGTTAACTCTGCGAGTTGAGATCACAAACTGATTTATAGTGTTAATATATTTTAATTAAACATGTATTAAAATTTTGTTTGTTAATATTAAAATTTTATCTCTGTATAATCATTAAATCATGAAATGTACGGGTAAAACTCCACACTCAATTTCTGAAAATGTGCTTCTGA--------AATAATTTATCCATTCTAAATGAAGCAGATAATAATTTTTACAAAAACACACACCAATAATAAATCTCTTGTGATACTTAACTCCCTAGTTTAAACTTCTTGCTGATGTGATTGCCTTTTATGGGAGAATTCTATATACTCTTCAAATGCCTCTGAGAGTGTGCATTGCCGCCATCCAAAACAAAGTAATATTATATTTTAAAAAAAAGAAAAGAAGAAAAAAAGTTTTAAAAATTGTGAGTCGACTTTCCTATATGTATAATATCACCAATGTTGAAACATTGAATTAGATATGTCATTTATGCAGAATCATGTTGAAGTAC
Ndellingeri_BullpenBridge_N109 ----------------------------------------------------------------------------------------------------------------------------------------------------------------------------------------------------------------------------------------------------------------------------------------------------------------------------------------------------------------------------------ATTGATAGGTCCATAAAATGTCCTTATTTTTACCCTTTCAACAAGAAACGAGAACCCTGGAATAGATAAATAATTGGCAGAACTTTTTAAATCATCTAATATCTTGGGTTTGTAGTGAATAGGCTGGTGATTTTGTTTGTAAAAAAATGTGCTCGATATTTATTTACTTTTAATGAGAAATGCATGATCTTCGAAATGAGAAATTTGAAACATTTCTGATTTTCAGTCAATCCTGGAGGTTGGGCACCAGCATCAGTGCTGAGAGCTGTTTACAAAAGAGAATATCCCAAGTTCCTAAAGCGTTTCACCCAGTATGTGAAGGACATGACAGAGAAGAAGCCTATTATGTTCTGATGTTTTTTGTCTCTTAAAGTGTGCCTGGACATGTGTAAAGTTTTAGAAATATAATTATTTTCTTTGGAGGTTAACTCTGCGAGTTGAGATCACAAGCTGATTTATAGTGTTAATATATTTTAATTAAACATGTATTACAGTTTTGCTTGTTAATATTAAAATTGTATCTCTTTATAGTCATTAAATCATGAAATGTACGGGTAAAACTCCACACTCAATTTCTAAAAATGTGCTATTGAATCAAAAAAATAATGTATCCCTTCTAAATGAGACAGATAATAATTTTTACAAAAACCCACAAAAATAATAAATCTCTTGTGATACTTAACTCCCTAGTTTAAACTTTTTGCTGATGTGATTGCCTTTTATGGGAGAATTCTATATACTCCGCAAATGCCTCCGAGATTGTGCATTGCCGCCATCCAAAACAAAGTAATATTATATTTTA-AAAAAAAAGAAAAGAAGAAAAAGTTTTAAAAATTGTGAGTCGACTTTCCTATATGTACAATATCACTGATGTTGAAACGTTGAATTAGATATGTCGTTTATGCAGGATCATGTTGATGTAC
Ndellingeri_WhitewFalls_N887 AAAAATTGTAATCTTAATATACTCAACATGATAAAAAATGACATTTTTAAAACAAAAATGACAATCAACAAATACTATGGCATATATTTTTCTTCCAAACAATGTCAATGTAAATTGATATTACTTCCTCTTAATTAACAACAAAGAAGGAAAGGGAAACAGGGCCTAAATACGATG-------CTAATGCGTTTCGGAAACAATTCTTTCACACTCACAATTTGATATCTTGAAATAATTTTCGGGATAAAATGAATTATTATAACAGAGTGAAATAAATATAATGGACAGTGTATAT------------------------------------------------AAATAAGATATAAAAAAATCCATATTGATAGGTCCATAAAATGTCCTTATTTTTACCCTTTCAACAAGAAACGAGAACCCTGGTATAGATAAATAATTGGCAGAACTTTTTAAATCATCTAATATCTTGGGTTTGTAGTGAATAGGCTGGTGATTTTGTTTGTAAAAAAATGTGCTCGATATTTATTTACTTTTAATGAGAAATGCATGATCTTCGAAATGAGAAATTTGAAACATTTCTGATTTTCAGTCAATCCTGGAGGTTGGGCACCAGCATCAGTGCTGAGAGCTGTTTACAAAAGAGAATATCCCAAGTTCCTAAAGCGTTTCACCCAGTATGTGAAGGACATGACGGAGAAGAAGCCTATTATGTTCTGATGTTTTTTGTCTCTTAAAGTGTGCCTGGACATGTGTAAAGTTTTAGAAATATAATTATTTTCTTTGGAGGTTAACTCTGCGAGTTGAGATCACAAGCTGATTTATAGTGTTAATATATTTTAATTAAACATGTATTACAGTTTTGCTTGTTAATATTAAAATTGTATCTCTTTATAGTCATTAAATCATGAAATGTACGGGTAAAACTCCACACTCAATTTCTAAAAATGTGCTATTGAATCAAAAAAATAATGTATCCCTTCTAAATGAGACAGATAATAATTTTTACAAAAACCCACAAAAATAATAAATCTCTTGTGATACTTAACTCCCTGGTTTAAACTTTTTGCTGATGTGATTACCTTTTATGGGAGAATTCTATATACTCCGCAAATGCCTCCGAGATTGTGCATTGCCGCCATCCAAAACAAAGTAATATTATATTTTAAAA---------AAGAAGAAAAAGTTTTAAAAATTGTGAGTCGACTTTCCTATATGTACAATATCACTGATGTTGAAACGTTGAATTAGATATGTCGTTTATGCAGGATCATGTTGATGTAC
Ndilutus_GrassyCreek_N670 -----------------------------------------------------------------------------------------------------------------------------------------------------------------------------------------------------------------------------------------------------------------------------------------------------------------------------------------------------------------------------------------------------------ATTTTTACCCTTTCAACAAGTAATGTGAGCCCTGATATAGATAATTAATTGACAGAACTTTTTAAATAATCTAATATCTTAGGTTTGTAGCAAGTAGGCTGGTGATTCTGTTTCTAAAA-ATTGTGCTCAATATTTATTTATTTTTAATGAGAAATGTATGATCTTCGAAATGAGAAATTTGAAACATTTCTGGTTTTCAGTCAATCCTGGAGGTTGGGCACCGGCGTCGGTGCTGAGAGCTGTTTATAAGAGAGAATATCCCAAGTTCCTAAAGCGTTTCACCCAGTACGTGAAGGACATGACGGAGAAGAAGCCTATTATGTTCTGATGTGTTTTGTCTCTTAAAGTGTGCCTGGACATGTGTAAAGTTTTAGAAATATAATTATTTTCTTTGGAGGTTAACTCTGCGAGTTGAGATCACAAGCTGATTTATAGTGTTAATATATTTTAATGAAACATGTAGTACAGTTTTGCTTGTTAATATTTAAATTTTATCTCTTTATTGTCTTTAAATCATGAAATGTATGGGTAAAACTCTACACTCAATTTCT-----------------------------------------------------------------CACGAA-------------------------G----------------------------------------------------------------------------------------------------------------------------------------------------------------------------------------------------------------------------------------------------------
Ndilutus_StarveRockCave_G3174 AAAATTTTTAATTTTAATATACTCAACATAATAAAAA-TGAAATTTTTAAAACAAAAAAGACAATTGACAATTACTATGGCGTATATTTTTATTTCATACAATGTCAATGTAAATTGACAGTACTGTCTCTTAATTAACGACAAAGAGGG-----------AAGCCTAAATAGGATGCTATTGCTTGATGCGTTTCGGAAAGGATTCTTTCGCACTCCCAATTTGATATCTTGAAATAATTTTTGGAATAGAATTAATTATTATAACAGAGTGAAATAAATATAATTGATAGTGTGTATAAAATTTTGAAAATTGAATTCCTTAAAACTATGGCAATTTGAGTATATAAATAAAAATAAAAACAGTCCACATTGATAGGTCCGTAAAATGTCCTTATTTTTACCCTTTCAACAAGTAATGTGAGCCCTGATATAGATAATTAATTGACAGAACTTTTTAAATAATCTAATATCTTAGGTTTGTAGCAAGTAGGCTGGTGATTCTGTTTCTAAAA-ATTGTGCTCAATATTTATTTATTTTTAATGAGAAATGTATGATCTTCGAAATGAGAAATTTGAAACATTTCTGGTTTTCAGTCAATCCTGGAGGTTGGGCACCGGCGTCGGTGCTGAGAGCTGTTTATAAGAGAGAATATCCCAAGTTCCTAAAGCGTTTCACCCAGTACGTGAAGGACATGACGGAGAAGAAGCCTATTATGTTCTGATGTGTTTTGTCTCTTAAAGTGTGCCTGGACATGTGTAAAGTTTTAGAAATATAATTATTTTCTTTGGAGGTTAACTCTGCGAGTTGAGATCACAAGCTGATTTATAGTGTTAATATATTTTAATGAAACATGTAGTACAGTTTTGCTTGTTAATATTTAAATTTTATCTCTTTATTGTCTTTAAATCATGAAATGTATGGGTAAAACTCTACACTCAATTTCTAAAAATGTGCTGTTGAATCAAAAAAAAAA-TTATCCATTCTAAATGAGACAGATAATAATTTTTACAAAAACCCACACCAATAATAAATCTCTTGTGATACTTAACTCCCTAGTTTAAACTTTTCGCCAATGTGATTGCCTTTTACGGGAGAATTCTATATACTCCGCAAATGCCTCTGAGATTGTGCATTGCCGCCATCCAAAACAAAGTAATATTATATTTTA------------AAGAAGAAAAAGTTTTAAAAATTGTGAGTCGACTTTCCTATATGTAAAATATCACTAATATTGAAACATT-----------------TATGCAGGATCATGTTGATGTAC
Nfridelli_LittlePigeon_N262 AAAAATTGTAATCTTAATATACTCAACATGATAAAAAATGAAATTTTTAAAACAAAAATGACAATCAACAAATACTATGGCATATATTTTTATTCCAAACAATGTCAATGTAAATTGATATTACTTCCTCTTAATTAACGACAAAGAAGGAAAGGGAGACAGGGCCTAAATACGATGCTATTGCTTAATGCGTTTCGGAAACAATTCTTTCGCACTCACAATTTGATATCTTGAAATAATTTTCGGAATAGAATTAATTATTATAAGAGAGTGAAATAAATATAATGGACTGTGTATAT------------------------------------------------AAATAAGATATTAAAAAATCCATATTGGTAGGTCTATAAAATGTCCTTATTTTTACCCTTTCAACAAGAAATGAGAACCCTGGTATAGATAAATAATTGGCAGAACTTTTTAAAATATCTAATATCTTGGGTTTGTAGTGAATAGGCTGGTGATTTTGTTTTTAAAAAAATGTGCTCGATATTTATTTACTTTTAATGAGAAATGCATGATCTTCGAAATGA-------GAAACATTTCTGATTTTCAGTCAATCCTGGAGGTTGGGCACCAGCATCAGTGCTGAGAGCTGTTTACAAAAGAGAATATCCCAAGTTCCTAAAGCGTTTCACCCAGTATGTGAAGGACATGACGGAGAAGAAGCCTATTATGTTCTGATGTTTTTTGTCTCTTAAAGTGTGCCTGGACATGTGTAAAGTTTTAGAAATATAATTATTTTCTTTGGAGGTTAACTCTGCGAGTTGAGATCACAAGCTGATTTAGAGTGTTAATATATTTTAATTAAACATGTATTACAGTTTTGCTTGTTAATATTAAAATTGTATCTCTTTATAGTCATTAAATCATGAAATGTACGGGTAAAACTCTACACTCAATTTCTAAAAATGTGCTATTGAATCAAAAAAATAATGTATCCCTTCTAAATAAGACAGATAATAATTTTTACAAAAACCCACAAAAATAATAAATCTCTTGTGATACTTAACTCCCTAGTTTAAACTTTTTGCTGATGTGATTGCCTTTTATGGGAGAATTCTATATACTCCGCAAATGCCTCTGAGATTGTGCATTGCCGCCATCCAAAACAAAGTAATATTATATTTTAAAAAAAAAGAA-AAGAAGAAAAAGTTTTAAAAATTGTGAGTCGACTTTCCTATATGTACAACATCACTGATGTTGAAACGTTGAATTAGATATGTCATTTATGC------------------
Nfurtivus_HugdenBranch_G3175 AAATTTTTTAATCTTAATATTCTCAACATGATAAAAAATGAGATTTTTAAAACAAAAATGACGATCAACAAATACTATGGCGTATATTTTTATTTCAAACAATGTCAATGTAAATTGATATTACTTCTTCTTAATTAACAACAAAGAAGGAAATGGAGACAAGGCCTAAATACGATGCTATTACTTAATGTGTTTCGGAAACGGTTCTTTAGCACTCACAATTTGATATCTTGAAATAATTTTTGGAATAGAATTAATTATTATAACA--GTGAAATAAATATAATGGGCAGTGTATATAAAATTTTAAAACTAGAATTCCTTAAAACTATGGCAAATTGTGTGCATACATAAAATTTAAAACTTCCCATATTGGTAGGTCCTTAAAATGTCCTTATTTTTACCCTTTCAACAAGAAATGTAAACCCTGGTATAGATAAATAATTGACAGAACTTTTTAAATAATCTAATATTTTGGGTGTGTAGTGA------------TTTTGTGTGTAAAAAAATGTGCTTGATATTTATTTACTTTTAATGAGAAATGCATGATCTTCGAATTGAGAAATTTGAAACATTTCTGATTTTCAGTCAATCCTGGAGGTTGGGCGCCGGCATCAGTACTGAGAGCTGTTTATAAAAGAGAATATCCCAAGTTCCTAAAGCGTTTCACCCAGTATGTGAAGGACATGACGGAAAAGAAGCCTATTATGTTCTGATGTTTTTTGTCTCTTAAAGTGTGCCTGGACATGTGTAAAGTTTTAGAAATATAATTATTTTCTTTGGAGGTTAACTCTGCGAGTTGAGATCACAAGCTGATTTATAGTGTTAATATATTTTAATCAAACGTGTATTACAGTTTTGCTTGTTAATATTAAAATTGTATCTCTTTATAGTCATTAAATCATGAAATGTACGGGTAAAACTTTACACTCAATTTCTAAAAACGTGCTGCTGAATCAAAAAAATAATTTATCCATTCTAAATGAGACAGATAATAATTTTTACAAAAATCCACAAAAATAATAAATCTCTTGTGATACTTGACTCCCTAGTTTAAACTTTTTGCTGATGTGATTGCCTTTTATGGGAGAATTCTATATACTCCGCAAATGCCTCTGAGATTGTGCATTGCCGCCATCCAAAACAAAGTAATATTATATTTTAAAAAAAAAAGAAAAGAAGAAAAAGTTTAAAAAATTGTGAGTCGACTTTCCTATATGTACAATATCACTAATGTTGAAACGTTGAATTAGATATGTCGTTTATGCAGGATCATG---------
Nfurtivus_RaccoonMtn_N1026 --------------------------------------------------------------GATCAACAAATACTATGGCGTATATTTTTATTTCAAACAATGTCAATGTAAATTGATATTACTTCTTCTTAATTAACAACAAAGAAGGAAATGGAGACAAGGCCTAAATACGATGCTATTACTTAATGTGTTTCGGAAACGGTTCTTTAGCACTCACAATTTGATATCTTGAAATAATTTTTGGAATAGAATTAATTATTATAACA--GTGAAATAAATATAATGGGCAGTGTATATAAAATTTTAAAACTAGAATTCCTTAAAACTATGGCAAATTGTGTGCATACATAAAATTTAAAACTTCCCATATTGGTAGGTCCTTAAAATGTCCTTATTTTTACCCTTTCAACAAGAAATGTAAACCCTGGTATAGATAAATAATTGACAGAACTTTTTAAATAATCTAATATTTTGGGTGTGTAGTGA------------TTTTGTGTGTAAAAAAATGTGCTTGATATTTATTTACTTTTAATGAGAAATGCATGATCTTCGAATTGAGAAATTTGAAACATTTCTGATTTTCAGTCAATCCTGGAGGTTGGGCGCCGGCATCAGTACTGAGAGCTGTTTATAAAAGAGAATATCCCAAGTTCCTAAAGCGTTTCACCCAGTATGTGAAGGACATGACGGAAAAGAAGCCTATTATGTTCTGATGTTTTTTGTCTCTTAAAGTGTGCCTGGACATGTGTAAAGTTTTAGAAATATAATTATTTTCTTTGGAGGTTAACTCTGCGAGTTGAGATCACAAGCTGATTTATAGTGTTAATATATTTTAATCAAACGTGTATTACAGTTTTGCTTGTTAATATTAAAATTGTATCTCTTTATAGTCATTAAATCATGAAATGTACGGGTAAAACTTTACACTCAATTTCTAAAAACGTGCTGCTGAATCAAAAAAATAATTTATCCATTCTAAATGAGACAGATAATAATTTTTACAAAAATCCACAAAAATAATAAATCTCTTGTGATACTTGACTCCCTAGTTTAAACTTTTTGCTGATGTGATTGCCTTTTATGGGAGAATTCTATATACTCCGCAAATGCCTCTGAGATTGTGCATTGCCGCCATCCAAAACAAAGTAATATTATATTTTAAAAAAAAAAGAAAAGAAGAAAAAGTTTAAAAAATTGTGAGTCGACTTTCCTATATGTACAATATCACTAATGTTGAAACGTTGAATTAGATATGTCGTTTATGCAGGATCATGTTGATGTAC
Ngeorgia_Sittons_N073 AAAAATTGTAATCCTAATATTCTCAACTTGATAAAAAATAAAATTTTTAAAACAAAAATGACAATCAACAAATACTATGGCATATATTTTTATTCCCAACAATGTCAATGTAAATTGATATTACTTCCTCTTAATTAGCGACAAAGAAGGAAAGGGAGACAGGGCCTAAATACGATGCTATTGCTTAATGCGTTTCGGAAACAATTCTTTCACACTCACAATTTGATATCTTGAACTAATTTTTGGAATAGAATTAATTATCATAGCAGAGTGAAATAAATATAATGGACAGTGTATAT------------------------------------------------AAATAAAATAT----AAATCCATATTGATAGGTCCATAAAATGTCCTTATTTTTACCCTTTCAACAAGAAATGTGAACCCTGGTATAGGTAAAAAATTTGCAGAACTTTTTAAATAATCTAATATCTTGGGTTTGTAGTGAATAGGCTGGTGATTTTGTTTGTAAAAAAATGTGCTCGATGTTTATTTACTTTTAATGAGAAAAGCATTATCTTCGAAATAAGAAATTTGAAACATTTCTCATTTTCAGTCAATCCTGGAGGTTGGGCGCCAGCATCAGTGCTGAGAGCTGTTTACAAAAGAGAATATCCCAAGTTCCTAAAGCGTTTCACCCAGTACGTGAAGGACATGACGGAGAAGAAGCCTATTATGTTCTGATGTTTTTTGTCTCTTAAAGTGTGCCTGGACATGTGTAAAGTTTTAGAAATATAATTATTTTCCTTGGAGGTTAACTCTGACAGTTGAGATCACAAGCTGATTTATAGTGTTAATATATTTTAATTAAGCATGTATTACAGTTTTGCATGTTAACATTAAAATTGTATCTCTTTATAGTCATTAAATCATGAAATGTACGGGTAAAACTCTACACTCACTCTCTAAAAATGTGTCTTAAA---AAAAAAATAATGTATCCCTTCTAAATGAGACAGATAATAATTTGTACAGAAACCCACAAAAATAATAAATCTCTTGTGATACTTAACTCCCTAGTTTAAACTTTTTGCTGACGTGATTGCCTTTTATGGGAGAATTCTATATACTCCGCAAATGCCTCTGAGATTGTGCATTGCCGCCCTCCAAAACAAAGTAATATTATATTTTAAAAAGAA-----AAGAGGAAAAAGTTTTAAAAATTGTGAGTCGACTTTCCTATATGTACAATATCACTAATGTTGAAACGTTGAATTAGATATGTCATTTATGCAGGATCATGTTGATGTAC
Ncrosbyi_MtMitchell_N210 ------------------AGGATTCGCATAACAGAAAA------------------------ACCTTAGAAGTTCTTTCATTTA-------CCTTTAACAAGTACTATTTTGAAATTTCATT--------------CACAAAATAGAGTGAAACGGACGCAAACATCAGAAAAGTTG-----------AACACTTCATATATATTCCATTGGGGTTTAAAATTTGACATTGTGAAAATATTTTTGGAATAGAATTAATTATTATAACAGAGTGAAATAAATATAATGGACGGTGTATATAAAATTTTGAAAATTGAAATCTTTAAAACTATGGCAAATTGAGTGCATAAATAAAATTTAAAACTTCCCATATTGATAGGTCCTT-AAATGTCCTTATTTTTACCCTTCGAACAAAAAATGTAAATACTGGTATAGATAAATAATTGACAGAACTTTTTAAATAATCTAATATCTTGGGTTTGTAGTATTGG-----------------------------------TATTTATTTATTTTTAATGAGAAATGTGTGATTTTTGAAATGAGAAATTTGAAACATTTCTGATTTTCAGTCAATCCTGGAGGTTGGGCACCAGCATCGGTGCTGAGAGCTGTTTATAAAAGAGAATATCCCAAGTTCCTAAAGCGTTTCACCCAGTACGTGAAGGACATGACAGAGAAGAAGCCTATTATGTTCTGATGTTTTTTGTCTCTTAAAGTGTGCCTGGACATGTGTAAAGTTTTAGAAATATAATTATTTTCTTTGGAGGTTAACTCTGAGAGTTCAGATCACAAGCTGATTTATAGTGTTAATATATTTTAATTAAACGTGTATTACAGTTTTGCTTGTTAATATTAAAATTTTATCTCTTTATTGTCATTAAATCATGAAATGTACGGGTAAAACTCTACACTCAATTTCTAAAAATGTGCTATTGAATCAAAAAAATAATTTATCCATTCTAAATGAGCCAGATAATATTTTTTACAAAAACCCACACCAATAATAAATCTCTTGTGATACTTAACTCCCTTGTTTAAACTTTTTGCTGATGTGATTGCCTTTTATGGGAGAATTCTATATACTCCGCAAATGCCTCTGAGATTGTGCATTGCCGCCATCCAAAACAAAGTAATATTATATTTT--AAAAAAAAAAAAAGAAGAAAAAGTTTTAAAAATTGTGAGTCGACTTTCCTATATG------------------------------------------------------------------
Ncrosbyi_PricesCrk_N1143 GTAGAATTTAATCCTTATAGGATTCGCATAACAGAAAA------------------------ACCTTAGAAGTTCTTTCATTTATATTTCTCCTTTAACAAGTACTATTTTGAAATTTCATT--------------CACAAAATAGAGTGAAACGGACGCAAACATCAGAAAAGTTG-----------AACACTTCATATATATTCCATTGGGGTTTAAAATTTGACATTGTGAAAATATTTTTGGAATAGAATTAATTATTATAACAGAGTGAAATAAATATAATGGACGGTGTATATAAAATTTTGAAAATTGAAATCCTTAAAACTATGGCAAATTGAGTGCATAAATAAAATTTAAAACTTCCCATATTGATAGGTCCTT-AAATGTCCTTATTTTTACCCTTCGAACAAAAAATGTAAATACTGGTATAGATAAATAATTGACAGAACTTTTTAAATAATCTAATATCTTGGGTTTGTAGTATTGG-----------------------------------TATTTATTTATTTTTAATGAGAAATGTGTGATTTTTGAAATGAGAAATTTGAAACATTTCTGATTTTCAGTCAATCCTGGAGGTTGGGCACCAGCATCGGTGCTGAGAGCTGTTTATAAAAGAGAATATCCCAAGTTCCTAAAGCGTTTCACCCAGTACGTGAAGGACATGACAGAGAAGAAGCCTATTATGTTCTGATGTTTTTTGTCTCTTAAAGTGTGCCTGGACATGTGTAAAGTTTTAGAAATATAATTATTTTCTTTGGAGGTTAACTCTGAGAGTTCAGATCACAAGCTGATTTATAGTGTTAATATATTTTAATTAAACGTGTATTACAGTTTTGCTTGTTAATATTAAAATTTTATCTCTTTATTGTCATTAAATCATGAAATGTACGGGTAAAACTCTACACTCAATTTCTAAAAATGTGCTATTGAATCAAAAAAATAATTTATCCATTCTAAATGAGCCAGATAATATTTTTTACAAAAACCCACACCAATAATAAATCTCTTGTGATACTTAACTCCCTTGTTTAAACTTTTTGCTGATGTGATTGCCTTTTATGGGAGAATTCTATATACTCCGCAAATGCCTCTGAGATTGTGCATTGCCGCCATCCAAAACAAAGTAATATTATATTTTA-AAAAAAAAGAAAAGAAGAAAAAGTTTTAAAAATTGTGAGTCGACTTTCCTATATGTAAAATATCACTAATGTGGAAACATTGAATTAGATATGTCATTTATGCAGGATCATGTTGATGTAC
Ncrosbyi_ShufordCrk_N1148 GTAGAATTTAATCCTTATAGGATTTGCATAACATAAAA------------------------ACCTTAGAAGTTCTTTCATTTATATTTCTCCTTCAACAAGTACTATTTTGAAATTTCATT--------------CACAAAATAGAGTGAAACGGACGCAAACATCAGAAAAGTTG-----------AACACTTCATATATATTCCATTGGGGTTTAAAATTTGACATTGTGAAAATATTTTTGGAATAGAATTAATTATTATAACAGAGTGAAATAAATATAATGGACGGTGTATATAAAATTTTGAAAATTGAAATCCTTAAAACTATGGCAAATTGAGTGCATAAATAAAATTTAAAACTTCCCATATTGATAGGTCCTT-AAATGTCCTTATTTTTACCCTTCGAACAAAAAATGTAAATACTGGTATAGATAAATAATTGACAGAACTTTTTAAATAATCTAATATCTTGGGTTTGTAGTATTGG-----------------------------------TATTTATTTATTTTTAATGAG-AATGTGTGATTTTTGAAATGAGAAATTTGAAACATTTCTGATTTTCAGTCAATCCTGGAGGTTGGGCACCAGCATCGGTGCTGAGAGCTGTTTATAAAAGAGAATATCCCAAGTTCCTAAAGCGTTTCACCCAGTACGTGAAGGACATGACGGAGAAGAAGCCTATTATGTTCTGATGTTTTTTGTCTCTTAAAGTGTGCCTGGACATGTGTAAAGTTTTAGAAATATAATTATTTTCTTTGGAGGTTAACTCTGAGAGTTCAGATCACAAGCTGATTTATAGTGTTAATATATTTTAATTAAACGTGTATTACAGTTTTGCTTGTTAATATTAAAATTTTATCTCTTTATTGTCATTAAATCATGAAATGTACGGGTAAAACTCTACACTCAATTTCTAAAAATGTGCTATTGAATCAAAAAAATAATTTATCCATTCTAAATGAGCCAGATAATATTTTTTACAAAAACCCACACCAATAATAAATCTCTTGTGATACTTAACTCCCTTGTTTAAACTTTTTGCTGATGTGATTGCCTTTTATGGGAGAATTCTATATACTCCGCAAATGCCTCTGAGATTGTGCATTACCGCCATCCAAAACAAAGTAATATTATATTTTA-AAAAAAAAAAAAAGAAGAAAAAGTTTTAAAAATTGTGAGTCGACTTTCCTATATGTAAAATATCACTAATGTTGAAACATTGAATTAGATATGTCATTTATGCAGGATCATGTTGATGTAC
Ngertschi_CedarCreek_N351 -----------TTTTAAG---------------ATAAATTAGG--TTTAATATCAAGATTACTATTTACAAAGATTTTAAGACTTCATTTT---------AATATTATTTTAAATGGTTTTTTTTCCCCTTTTCCAATTGGTAGGTAGTGCAGT--AGAAATGCACTAAATATCTTA-TGACATTTAGTATGACTCAGAAACAAATATCAAAAAAT------TCTATATATCGGAAAATATATTTTGATGGTGATTATCGCGATATCAAAATAACAACATTGCGATGGGCAGTGTATATAAAATTTTGCAACTTGAATTCC-TAAAACTATGGCAAATTGAGGGCATAATTAAAATTTAAAACTTCCCATATTGATAGGTCCTGAAAATGTCCTTATTTTTACCCTTTCAACAAGTAATGTGAGCCCGGATATAGATAATTAATTGACGGATCTTTTTAAATAATCTAATATCTTGGGTTTATAGCGAATAGGCTAGTGATTTTGTCT--AAAGAATTGTGCTCGATATTTATTTATTTTTAATGAGAAAAGTATGATCTTCGAAATGAGAAATTTGAAACATTTCTGATTTTCAGTCAATCCTGGAGGTTGGGCACCGGCATCGGTGCTGAGAGCTGTTTATAAAAGAGAATATCCCAAGTTCCTAAAGCGTTTCACCCAGTATGTGAAGGACATGACGGAGAAGAAGCCTATTATGTTCTGATGTTTTTTGTCTCTAAAAGTGTGCCTGGACATGTGTAAAGTTTTAGAAATATAATTATTTTCTTTGGAGGTTAACTCTGCGGGTTGAGATCACAAGCTGATTTATAGTGTTAATATATTTTAATGAAACGTGTATTACAGTTTTGCTTGTTAATATTAAAATTTTATCTCTTT---GTCATTAAATCATGAAATGTACGGGTAAAACTCTACACTCAATTTCTAAAAATGTGCTATTGAATCAAATAAGTAATTTATCCATTCTAAATGAGCCAGATAATATTTTTTACAAAAACCCACACCAATAATAAATCTCTTGTGATACTTAACTCCCTTGTTTAAACTTTTTGCTGATGTGATTGCCTTTTATGGGAGAATTCTATATACTCCGCAAATGCCTCCGAGATTGTGCATTGCCGCCATCCAAAACAAAGTAATATTATATTTTAAAAAAAAAAAAAAAGAAGAAAAAGTTTTAAAAATTGTGAGTCGACTTTCCTATCTGTAAAATATCACTAATGTTGAAACATTGAATTAGATATGTCATTTATGCAGGATCATGTTGATGTAC
Ngertschi_FrenchBroad_N968 --------------------------------------------------------GATTACTATTTACAAAGATTTTAAGACTTCATTTT---------AATATTATTTTAAATGGTTTTTTTTCCCCTTTTCCAATTGGTAGGTAGTGCAGT--AGAAATGCACTAAATATCTTA-TGACATTTAGTATGACTCAGAAACAAATATCAAAAAAT------TCTATATATCGGAAAATATATTTTGATGGTGATTATCGCGATATCAAAATAACAACATTGCGATGGGCAGTGTATATAAAATTTTGCAACTTGAATTCC-TAAAACTATGGCAAATTGAGTGCATAATTAAAATTTAAAACTTCCCATATTGATAGGTCCTGAAAATGTCCTTATTTTTACCCTTTCAACAAGTAATGTGAGCCCGGATATAGATAATTAATTGACGGATCTTTTTAAATAATCTAATATCTTGGGTTTATAGCGAATAGGCTAGTGATTTTGTCT--AAAGAATTGTGCTCGATATTTATTTATTTTTAATGAGAAAAGTATGATCTTCGAAATGAGAAATTTGAAACATTTCTGATTTTCAGTCAATCCTGGAGGTTGGGCACCGGCATCGGTGCTGAGAGCTGTTTATAAAAGAGAATATCCCAAGTTCCTAAAGCGTTTCACCCAGTATGTGAAGGACATGACGGAGAAGAAGCCTATTATGTTCTGATGTTTTTTGTCTCTAAAAGTGTGCCTGGACATGTGTAAAGTTTTAGAAATATAATTATTTTCTTTGGAGGTTAACTCTGCGGGTTGAGATCACAAGCTGATTTATAGTGTTAATATATTTTAATGAAACGTGTATTACAGTTTTGCTTGTTAATATTAAAATTTTATCTCTTT---GTCATTAAATCATGAAATGTACGGGTAAAACTCTACACTCAATTTCTAAAAATGTGCTATTGAATCAAATAAGTAATTTATCCATTCTAAATGAGCCAGATAATATTTTTTACAAAAACCCACACCAATAATAAATCTCTTGTGATACTTAACTCCCTTGTTTAAACTTTTTGCTGATGTGATTGCCTTTTATGGGAGAATTCTATATACTCCGCAAATGCCTCCGAGATTGTGCATTGCCGCCATCCAAAACAAAGTAATATTATATTTTAAAAAAAAAAAAAAAGAAGAAAAAGTTTTAAAAATTGTGAGTCGACTTTCCTATCTGTAAAATATCACTAATGTTGAAACATTGAATTAGATATGTCATTTATGCAGGATCATGTTGATGTAC
Ngertschi_HickoryNutGap_N810 TAAGATTACATTTTTAAG---------------ATAAATTAAG--TTTAATATCAAGATTACTATTTACAAAGATTTTAAGACTTCATTTT---------AATATTATTTTAAATGGTTTTTTTTCCCCCTTTCAAATTGGTAGGTAGTGCAGT--AGAAATGCACTAAATATCTTA-TGACATTTAGTATGACTCAGAAACAAATATCAAAAAAT------TCGATATATCGGAAAATATATTTTGATGGCGATTATCGCGATATCAAAATAACAACATTGCAATGGGCAGTGTATATAAAATTTTGCAACTTGAATTCC-TAAAACTATGGCAAATTGAGTGCATAATTAAAATTTAAAACTTCCCATATGGATAGGTCCTGAAAATGTCCTTATTTTTACCCTTTCAACAAGTAATGTGAGCCCGGATATAGATAATTAATTGACGGAACTTTTTAAATAATCTAATATCTTGGGTTTGTAGCGAATAGGCTAGTGATTTTGTCT--AAAGAATTGTGCTCGATATTTATTTATTTTTAATGAGAAAAGTACGATCTTCGAAATGAGAAATTTGAAACATTTCTGATTTTCAGTCAATCCTGGAGGTTGGGCACCGGCATCGGTGCTGAGAGCTGTTTATAAAAGAGAATATCCCAAGTTCCTAAAGCGTTTCACCCAGTATGTGAAGGACATGACGGAGAAGAAGCCTATTATGTTCTGATGTTTTTTGTCTCTAAAAGTGTGCCTGGACATGTGTAAAGTTTTAGAAATATAATTATTTTCTTTGGAGGTTAACTCTGCGGGTTGAGATCACAAGCTGATTTATAGTGTTAATATATTTTAATGAAACGTGTATTACAGTTTTGCTCGTTAATATTAAAATTTTATCTCTTTATTGTCATTAAATCATGAAATGTACGGGTAAAACTCTACACTCAATTTCTAAAAATGTGCTATTGAATCAAAAAAAAAAAATATCCATTCTAAATGAGCCAGATAATATTTTTTACAAAAACCCACACCAATAATAAATCTCTTGTGATACTTAACTCCCTTGTTTAAACTTTTTGCTGATGTGATTGCCTTTTATGGGAGAATTCTATATACTCCGCAAATGCCTCCGAGATTGTGCATTGCCGCCATCCAAAACAAAGTAATATTATATTTTAAAAAAAAAAA--GATAAGAAAAAGTTTTAAAAATTGTGAGTCGACTTTCCTATATGTAAAATATCACTAATGTTGAAACATTGAATTAGATATGTCATTTATGCAGGATCATGTTGAT----
Nholsingeri_BrumleyCrk_N916 ----------ATCTTAATATACTCAACATAATAAAAAATGAAATTTTTAAAACAAAAATGACAATCAACAAATACTATGGCGTATATTTTTATTTCATACAATGTCAATGTAAATTGACAGTACTTCCTCTTAATTAACGACAAAGAGGG-----------AAGCCTAAATATGATGCTATTGCTTAATGCGTTTCGGAAACGATTCTTTCGTACTCACAATTTGATATCTTGAAATAATTTTTGGAATAGAATTCATTATTATAACAGAGTGAAATAAGTATAATTGACAGTGTGTATAAAATTTTGAAAATTGAATTCCTTAAAACTATGGCAATTTGAGTATATAAATAAAAATAAAAACATTCCACATTGATAGGTCCGTAAAATGTCCTTATTTTCACCCTTTCAACAAGTAATGTGAGCCCTGATAAAGATAATTAATTGACAGAACTTTTGAAATAATCTAATATCTTGGGTTTGTAG-------GCTGGTGAT--TGTTTTTAAAAAATTGTGCTCAATATTTATTTATTTTTAATTAGAAATGTGCGATCTTTGAAATGAGAAATTTGAAACATTTCCGATTTTCAGTCAATCCTGGAGGTTGGGCACCGGCGTCAGTGCTGAGAGCTGTTTATAAAAGAGAATATCCCAAGTTCCTAAAGCGTTTCACCCAGTATGTGAAGGACATGACGGAGAAGAAGCCTATTATGTTCTGATGTTTTTTGTCTCTTAAAGTGTGCCTGAACATGTGTAAAGTTTTAGAAATATAATTATTTTCTTTGGAGGTTAACTCTGCGAGTTGAGATCACAAGCTGATTTATAGTGTTAATATATTTTAATTAAACGTGTATTACAGTTTTGCTTGTTAATAGTTAAATTTTATCTTTTTATTGTCATTACATCGTGAAATGTATGGGTAAAACTCTACACTCAATTTCTAAAAATGTGCTGTTGAATCAAAAAAAAAAATTATCCATTCTAAATGAGACAGATAAGAATTTTTACAAAAACCCACACCAATAATAAATCTCTTGTGATGCTTAACTCCCTAGTTTAAACTTTTTGCCGATGTGATTGCCTTTTACGGGAGAATTCTATATACTCCGCAAATGCCTCTGAGATTGTGCATTGCCGCCATCCAAAACAAAGTAATATTATATTTTAAAAAAAAAAAAGAAGAAGAAAAAGTTTTAAAAATTGTGAGTCGACTTTCCT-----------------------------------------------------------------------
Nholsingeri_PondCave_N541 ----------------ATATACTCAACATGAT-ACAAATGAAATTTTTAAAACAAAAATGACAATCAACAAATACTATGGCGTATATTTTTATTTCATACAATTTCAATGTAAATTGACAGTACTTCCTCTTAATTAACGACAAAGAGGG-----------AAGCCTAAATATGATGCTATTGCTCGATGCGTTTCGGAAACGATTCTTTCGTACTCACAATTTGATATCTTGAAATAATTTTTGGAATAGAATTCATTATTATAACAGAGTGAAATAAGTATAATTGACAGTGTGTATAAAATTTTGAAAATTGAATTCCTTAAAACTATGGCAATTTGAGTATATAAATAAAAATAAAAACATTCCACATTGATAAGTCCGTAAAATGTCCTTATTTTCACCCTTTCAACAAGTAATGTGAGCCCTGATATAGATAATTAATTGACAGAACTTTTGAAATAATCTAATATCTTGGGTTTGTAG-------GCTGGTGAT--TGTCTTTAAAAAATTGTGCTCAATATTTATTTATTTTTAATTAGAAATGTGCGATCTTTGAAATGAGAAATTTGAAACATTTCCGATTTTCAGTCAATCCTGGAGGTTGGGCACCGGCGTCGGTGCTGAGAGCTGTTTATAAAAGAGAATATCCCAAGTTCCTAAAGCGTTTCACCCAGTATGTGAAGGACATGACGGAGAAGAAGCCCATTATGTTCTGATTTTTTTTGTCTCATAAAGTGTGCCTGGACATGTGTAAAGTTTTAGAAATATAATTATTTTCTTTGGAGGTTAACTCTGCGAGTCGAGATCACAAGCTGATTTATAGTGTTAATATATTTTAATTAAACGTGTATTACGGTTTTGCTTGTTAATAGTTAAATTTTATCTTTTTATTGTCATTACATCGTGAAATGTACGGGTGAAACTCTACACTCAATTTCTAAAAATGTGCTGTTGAATCAAAAAAAAAAATTATCCATTCTAAATGAGACAGATAATAATTTTTACAAAAACCCACACCAATAATGAATCTCTTGTGATACTTAACTCCCTAGTTTAAACTTTTTGCCGATGTGATTGCCTTTTACGGGAGAATTCTATATACTCCGCAAATGCCTCTGAGATTGTGCATTGCCGCCATCCAAAACAAAGTAATATTATATTTTAAAAAAAAAAAAGAAGAAGAAAAAGTTTTAAAAATTGTGAGTCG-------------------------------------------------------------------------------
Njonesi_CaveSpringCave_N390 AAAAATTGTAATCTTAATATACTCAACATGATAAAAAATGAAATTTTTAAAACAAAAATGACAATCAACAAATACTATGGCATATATTTTTATTCCAAACAATGTCAATGTAAATTGATATTACTTCCTCTTAATTAACAACAAAGAAGGAAAGGGAGACAGGGCCTAAATACGATGCTATTGCTTAATGCGTTTCGGAAACGATTCTTTCGCACTCACAATTTGATATCTTGAAATAATTTTCGGAATAGAATTAATTATTATAATAGAGTGAAATAAATATAATGGACAGTGTATAT------------------------------------------------AAATAAAATATAAAAAAATCCATATTGATAGGTCCATAAAATGTCCTTATTTTTACCCTTTCAACAAGAAATGAGAACCCTGGTATAGATAAATAATTGGCAGAACTTTTTAAATTATCTAATATCTTGGGTTTGTAGTGAATAGGCTGGCGATTTTGTTTGTAAAAAAATGTGCTCGATATTTATTTACTTTTAATGAGAAATGCATGATCTTCGAAATGAGAAATTTGAAACATTTCTGATTTTCAGTCAATCCTGGAGGTTGGGCACCAGCATCAGTGCTGAGAGCTGTTTACAAAAGAGAATATCCCAAGTTCCTAAAGCGTTTCACCCAGTATGTGAAGGACATGACGGAGAAGAAGCCTATTATGTTCTGATGTTTTTTGTCTCTTAAAGTGTGCCTGGACATGTGTAAAGTTTTAGAAATATAATTATTTTCTTTGGAGGTTAACTCTGCGAGTTGAGATCACAAGCTGATTTATAGTGTTAATATATTTTAATTAAACATGTATTACAGTTTTGCTTGTTAATATTAAAATTGTATCTCTTTATAGTCATTAAATCATGAAATGTACGGGTAAAACTCTACACTCAATTTCTAAAAATGTGCTATTGAATCAAAAAAATAATGTATCCCTTCTAAATGAGACAGATAATAATTTTTACAAAAACCCACAAAAATAATAAATCTCTTGTGATACTTAACTCCCTAGTTTAAACTTTTTGCTGATGTGATTGCCTTTTATGGGAAAATTCTATATACTCCGCAAATGCCTCTGAGATTGTGCATTGCCGCCATCCAAAACAAAGTAATATTATATTTTAAAAAAAAAGAA-AAGAAGAAAAAGTTTTAAAAATTGTGAGTCGACTTTCCTATATGTACAATATCACTGATGTTGAAACGTTGAATTAGATATGTCGTTTATGCAGGATCATGTTGATGTAC
Nlowderi_ChestnutBranch_N731 ACAAATTTTGCTAGTGGTATTTCGAATGGGTCA-----TGCAATTTCTAGGTTGGGCATGTAACTTTAGGCATGCCGCCATGTAGAATTTT----CAAACCCTGATGCGTAGGATTCGCACAAC--------ACTTAAAACCTTAGAAAGTTCTTA-----------------GTTTCTATTGCTTAATGTGTTTCGGAAACTATTCTTTCGCGCTCACAATTTGACATCTTGAAATATCTTTTGGAATAGAATTAATTAATATAACAGAGTGAAATAAATATATGGGGCAGTGTTTGTATAATTTTGAAACTTAAATTCCATAAAACTATGGCAATTTGAGTGCATATATAAAATTTAAAACTTCCCATATTGATAGGTCCTGAAAATGCCCCTATTTTTACCCTTTCAACAAGTAATGTGAGCCCTGATATAGATAATTAATTGAGAGAACTTTTTAAATAATCTAATATCGTGGGTTTGTAGTGAATAGGCTGGTGATTTTGTTTCTAAAATATTGTGCTCAATATTTATTTATTTATAATGAGAAATGAATGA-----------AGAATTTTGAAACATTTCTGATTTTCAGTCAATCCTGGAGGTTGGGCACCAGCATCAGTGCTGAGAGCTGTTTATAAAAGAGAATATCCCAAGTTCCTAAAGCGTTTCACCCAGTATGTGAAGGACATGACGGAGAAGAAGCCTATTATGTTCTGATGTTTTTTGTCTCTTAAAGTGTGCCTGGACATATGTAAAGTTTTAGAAATATAATTTTTTTTTTTGGAGGTTAACTCTGCGAGTTGAGATCACAAGCTGATTTACAGTGTTAATATATTTTAATTAAACATATATTACAGTTTTGCTTGTTAATATTAAAATTTTATCTCTTTATAGTCATTAAATCATGAAATGTACGGGTAAAACTCTACACGCAATTTCTAAAAATGTGCTGTTGAATCAAAAAAATAATTTATCCATTCTAAATGAGACGGGTAATAATTTTTACAAAAACCTACACCAATAATAAATCACTTGTGATACCTAACTCCCTAGTTTAAACTTTTTGCTGATGTAATTGCCTTTTATGGGAGAATTCTATATACTCCGCAAATGCCTCCGAGATTGTGCATTGCCGCCATCCAAAACAAAGTAATATTATATTTTAAAAAAAAAAAGAAAGAAGAAAAAGTTTTAAAAATTGTGAGTGGACTTTCCTATATGTACAATATCACTAATGTTGAAACATTGAATTAGATATGTCATTTATGCAGGATCATGTTGATGTAC
Nlowderi_upperFiresCreek_N820 ACAAATTTAGCTAGTGGTATTTCGAATGGGTCA-----TGCAATTTCTAGGTTGGGCATGTAACTTTAGGCATGCCATCATGTAGAATTTT----CAAACCCTGATGCGTAGGATTCGCATAAC--------ACTTAAAACCTTAGAAAGTTCTTA-----------------GTTTCTATTGCTTAATGTGTTTCGGAAACTATTCTTTCGCGCTCACAATTTGACATCTTGAAATATCTTTTGGAATAGAATTAATTAATATAACAGAGTGAAATAAATATATGGGGCAGTGTTTGTAAAATTTTGAAACTTAAATTCCTTAAAACTATGGCAATTTGAGTGCATATATAAAATTTAAAAATTCCCATATTGATAGGTCCTGAAATTGCCCCTATTTTTACCCTTTCAACAAGTAATGTGAGCCCTGATATAGATAATTAATTGAGAGAACTTTTTAAATAATCTAATATCGTGGGTTTGTAGTGAATAGGCTGGTGATTTTGTTTCTAAAATATTGTGCTCAATATTTATTTATTTTTAATGAGAAATGAATGA-----------AGAATTTCGAAATTTTTCTGATTTTCAGTCAATCCTGGAGGTTGGGCACCAGCATCAGTGCTGAGAGCTGTTTATAAAAGAGAATATCCCAAGTTCCTAAAGCGTTTCACCCAGTATGTGAAGGACATGACGGAGAAGAAGCCTATTATGTTCTGATGTTTTTTGTCTCTTAAAGTGTGCCTGGACATATGTAAAGTTTTAGAAATATAATTATTTTTTTTGGAGGTTAACTCTGCGAGTTGAGATCACAAGCCGATTTACAGTGTTAATATATTTTAATTAAACATATATTACAGTTTTGCTTGTTAATATTAAAATTTTATCTCTTTATAGTCATTAAATCATGAAATGTACGGGTAAAACTCTACACGCAATTTCTAAAAATGTGCTGTTGAATCAAAAAAATAATTTATCCATTCTAAATGAGACGGATAATAATTTTTACAAAAACCCACACCAATAATAAATCACTTGTGATACTCAACTCCCTAGTTTAAACTTTTTGCTGATGTGATTGCCTTTTATGGGAGAATTCTATATACTCCGCAAATGCCTCCGAGATTGTGCATTGCCGCCATCCAAAACAAAGTAATATTATATTTTAAAAA---AAAGAAAGAAGAAAATGTTTTAAAAATTGTGAGTGGACTTTCCTATATGTACAATATCACTAATGTTGAAACATTGAATTAGATATGTCATTTATGCAGGATCATGTTGATGTAC
Nlula_BeeRockCave_G2091 AAAAATTGTAATCTTAATATACTCAACATGATAAAAAATAAAATTTTTAAAACAAAAATGACAATCAACAAATACTATGGCATAAATTTTTATTCCAAACAATGTCAATGTAAATTGATATTACTTCTTCTTAATTAGCAATAAAGAAGGAAAGGGAGACGTGGCCTAAATACGATGCTATTGCTTAATGCGTTTCGGAAACAATTCTTTCGCACTCACAATTTGATATCTTGAACTAATTTTTGGAATAGAATTAATTATCATAACAGAGTGAAATAAATATAATGGACAGTGTATAT------------------------------------------------AAATAAAATATTAAAAAATCCATATTGATAGGCCCATAAAATGTCCTTATTTTTACCCTTTCAACAAGAAATGTGAACCCTGGTAGAGATAAATAATTTGCAGAACTTTTTAAATAATCTAATATCTTGGGTTTGTAGTGAATAGGCTGGTGATTTTGTTAGTAAAAAAATGTGCTCGATGTTTATTTACTTTTAATGAGAAAAGCATTATCTTTTAAATAAGAAATTTGAAACACTTCTGATTTTCAGTCAATCCTGGAGGTTGGGCGCCGGCATCAGTGCTGAGAGCTGTTTACAAAAGAGAATATCCCAAGTTCCTAAAGCGTTTCACCCAGTACGTGAAGGACATGACGGAGAAGAAGCCTATTATGTTCTGATGTTTTTTGTCTCTTAAAGTGTGCCTGGACATGTGTAAAGTTTTAGAAATATAATTATTTTCCTTGGAGGTTAACTCTGCGAGTTGAGATCACAAGCTGATTTATAGTGTTAATATATTTTAATTAAACATGTATTACATTTTTGCATGTTAACATTAAAATTGTATCTCTTTATAGTCATTAAATCATGAAATGTACGGGTAAAACTCTACACTCAATTTCTAAAAA-------TTGTGTC-AAAAAATAATGTATCCCTTCTAAATGAGACAGATGATAATTTTTACAAAAACCCACAAAAATAATTAATCCCTTGTGATACTTAACTCCCTAGTTTAAACTTTTTGCTGACGTGATTGCCTTTTATGGGAGAATTCTATATACTCCGCAAATGCCTCTGGGATTGTGCATTGCCGCCATCCAAAACAAAGTAATATTATATTTTAAAAAAAAAGAA-AAGAGGAAAAAGTTTTAAAAATTGTGAGTCGACTTTCCTATATGTACAATATCACTAATGTTGAAACGTTGAATTAGATATGTCGTTTATGCAGGATCATGTTGATGTAC
Nlula_LulaFallsCave_G2084 AAAAATTGTAATCTTAATATACTCAACATGATAAAAAATAAAATTTTTAAAACAAAAATGACAATCAACAAATACTATGGCATATATTTTTATTCCAAACAATGTCAATGTAAATTGATATCACTTCTTCTTAATTAGCAATAAAGAAGGAAAGGGAGACGTGGCCTAAATAC----TTATTGCTTAATGCGTTTCGGAAACAATTCTTTCGCACTCACAATTTGATATCTTGAACTAATTTTTGGAATAGAATTAATTATCATAACAGAGTGAAATAAATATAATGGACAGTGTATAT------------------------------------------------AAATAAAATATAAAAAAATCCATATTGATAGGCCCATAAAATGTCCTTATTTTTACCCTTTCAACAAGAAATGTGAACCCTGGTAGAGATAAATAATTTGCAGAACTTTTTAAATAATCTAATATCTTGGGTTTGTAGTGAATAGGCTGGTGATTTTGTTTGTAAAAAAATGTGCTCGATGTTTATTTACTTTTAATGAGAAAAGCATTATCTTTTAAATAAGAAATTTGAAACACTTCTGATTTTCAGTCAATCCTGGAGGTTGGGCGCCGGCATCAGTGCTGAGAGCTGTTTACAAAAGAGAATATCCCAAGTTCCTAAAGCGTTTCACCCACTACGTGAAGGACATGACGGAGAAGAAGCCTATTATGTTCTGATGTTTTTTGTCTCTTAAAGTGTGCCTGGACATGTGTAAAGTTTTAGAAATATAATTATTTTCCTTGGAGGTTAACTCTGCGAGTTGAGATCACAAGCTGATTTATAGTGTTAATATATTTTAATTAAACATGTATTACATTTTTGCATGTTAACATTAAAATTGTATCTCTTTATAGTCATTAAATCATGAAATGTACGGGTAAAACTCTACACTCAATTTCTAAAAA-------TTGTGTC-AAAAAATAATGTGTCCCTTCTAAATGAGACAGATGATAATTTTTACAAAAACCCACAAAAATAATAAATCTCTTGTGATACTTAACTCCCTAGTTTAAACTTTTTGCTGATGTGATTGCCTTTTATGGGAGAATTCTATATACTCCGCAAATGCCTCTGGGATTGTGCATTGCCGCCATCCAAAACAAAGTAATATTATATTTTAAAAAAAAAGAA-AAGAGGAAAAAGTTTTAAAAATTGTGAGTCGACTTTCCTATATGTACAATATCACTAATGTTGAAACGTTGAATTAGATATGTCGTTTATGCAGGATCATGTTGATGTAC
Nmimus_Straleys_N625 -------------------------------------------------------------------------------------------------------------------------------------------------------------------------------------------------------------------------------------------------------------------------------------------------------------------------------------------------------------------AAAAAAACATTCCACATTGATAGGTCCGTAAAATGTCCTTATTTTTACCCTTTCAACAAGTAATGTGAGCCCTGATATAGATAATTAATTGACAGAACTTTTTAAATAATCTAATAGCTTGGGTTTGTAGCGAATAGGCTGGTGATTCTGTCTCTAAAA-ATTGTGCTCAATATTTATTTATTTTTAATGAGAAATGTATGATCTTCGAAATGAGAAATTTGAAACATTTCTGATTTTCAGTCAATCCTGGAGGTTGGGCACCAGCGTCGGTGCTGAGAGCTGTTTATAAAAGAGAATATCCCAAGTTCCTAAAGCGTTTCACCCAGTATGTGAAGGACATGACGGAGAAGAAGCCTATTATGTTCTGA---GTTTTGTCTCTTAAAGTGTGCCTGGACATGTGTAAAGTTTTAGAAATATAATTATTTTCTTTGGAGGTTAACTCTGCGAGTTGAGATCACAAGCTGATTTATAGTGTTAATATATTTTAATTAAACATGTATTACAGTTTTGCTTGTTAATATTTAAATTTTATCTCTTTATTGTCATTAAATCATGAAATGTACGGGTAAAACTCTACACTCAATTTCTAAAAATGTGCTGTTGAATCAAAAAAAAAA-TTATCCATTCTAAATGAGACAGATAATAATTTTTACAAAAACCCACACCAATAATAAATCTCTTGTGATACTTAACTCCCTAGTTTAAACTTTTTGCTGATGTGATTGCCTTTTATGGGAGAATTCTATATACTCCGCAAATGCCTCTGAGATTGTGCATTGCCGCCATCCAAAACAAAGTAATATTATATTTTAAAAAAAAAGAAGAAGAAGAAAAAGTTTTAAAAATTGTGAGTCGACTTTCCTATATGTAAAATATCACTAATGTTGAAACATTGAATTAGATATGTCATTTATGCAGGATCATGTTGATGTAC
Nnasicus_ConnosteeFalls_N696 AAAAATTGTACTCTTAATATACTCAACATGATAAAAAA-GGAATTTTTTCAAAAAAAATAACAATCAACAAACACTATTGCGTATATTTTTAATTCAAACAATGTCAATGTAAATTTATATTACTTCCTCTTAATTGAAGAAGGAAAGGG------AGACGGGGCCTAAATATGATGCTACTGCTTAATGTGTTTTGGAAACGATTCTTTTGCACTCACAATTTGATATCTTGAAATAATTTTTGGAATAGAATTAATTATTATAACAGAGTAAAATAAATATAATGGGCAGTGTATATAAAATTTTGAAACTTGAATTCCTTAAAACTATGGCAATTTGAGTGCATAAATAAAATTTAAAACTTCCCATATTGATAGGTCCTGAAAATGCCCTTATTTTTACCCTTTCAACAAAAAATGTAAACCCTGGTATAGATAAATAATTGACAGAACTTTTTAAATAATCTAATATCTTGGATTTGTAGTATTGG-----------------------------------TATTTATTTATTTTTAATGAGAAATGTATGATCTTTGAAATGAGAAATTTGAAAAATTTCTGATTTTCAGTCAATCCTGGAGGTTGGGCACCAGCATCAGTACTGAGAGCTGTTTATAAAAGAGAATATCCCAAGTTCCTAAAGCGTTTCACCCAGTATGTGAAGGACATGACAGAGAAGAAGGCTATTATGTTCTGATGTTTTTTGTCTCTTAAAGTGTGCCTGGACATATGTAAAGTTTTAGAAATATAATTATTTTCTTTGAAGGTTAACTCTGCGAGTTGAGATCACAAGCTGATTTATAGTGTTAATATATTTTAATTAAACATGTATTACAGTTTTGCTTGTTAGTATTTAAATTTTATCTCTTTATTGTCATTAAATCATGAAATGTACGGGTAAAACTCTACACTCAATTTCTAAAAATGTGCTGTTGAATCAAAAAAAAAATTTATCCATTCTAAATGAGACAGATAATAATTTTTACAAAAACCCACACCAATAATAAATCTCTTGTGATACTTAACTCTCTAGTTTAAACTTTTTGCTGATGTGATTGCCTTTTATGGGAGAATTCTATATACTCCGCAAATGCCTCTGAGATTGTGCATTGCCGCCATCCAAAACAAAGTAATATTATATTTTAAAAAAAAAGAAAAAGCAGAAAAAGTTTTAAAAATTGTAAGTCGACTTTCCTATATGTAAAATATCACTAATGTTGAAACATTGAATTAGATATGTCATTTATGCAGGATCATG---------
Npaynei_Grindstaff_N646 --------------------------------------------------------------------------------------------------------------------GACAGTACTTCCTCTTAATTAACGACAAAGAGGG-----------AAGCCTAAATATGATGCTATTGGTTAATGCATTTCGGAAACGATTCTTTCGCACTCACAATTTGATATCTTGAAATAATTTTTGGAATAGAATTAATTATTATAACGGAGTGAAATAAATATAATTGACGGTGTGTATTAAATTTTGAAAATTGAATTCCTTAAAATTATGGTAATTTGAGTATATAAATAAAAATAAAAACATTCCACATTGATAGGTCCGTAAAATGTCCTTATTTTTACCCTTTCAACAAGTAATGTGAGCCCTGATATAGATAATTAATTGACAGAACTTTTTAAATAATCTAATATCTTGGGTTTGTAGTGCATAGGCTGGTGATTCTGTCTCTAAAA-ATAGTGCTCAATATTTATTTATTTTTGATGAGATATGTATGATCTTCGAAATGAGAAATTTGAAACATTTCTGATTTTCAGTCAATCCTGGAGGTTGGGCACCGGCGTCGGTGCTGAGAGCTGTTTATAAGAGAGAATATCCCAAGTTCCTAAAGCGTTTCACCCAGTATGTGAAGGACATGACGGAGAAGAAGCCTATTATGTTCTGATGTGTTTTGTCTCTTAAAGTGTGCCTGGACATGTGTAAAGTTTTAGAAATATAATTATTTTTTTTGGAGGTTAACTCTGCGAGTTGAGATCACAAGCTGATTTATAGTGTTAATATATTTTAATTCAACATGTATTACAGTTTTGCTTGTTAATATTTAAATTTTATCTCTTTATCGTCATTAAATCATGAAATGTACGGGTAAAACTCTACACTCAATTTCTAAAAATGTGCTGTTGAATCAAAAAAAAAA-TTATCCATTCTAAATGAGACAGATAATAATTTTTACAAAAACCCACACCAATAATAAATCTCTTGTGATACTTAACTCCCTAGTTTAAACTTTTTGCTGATGTGATTGCCTTTTATGGGAGAATTCTATATACTCCGCGAATGCCTCCGAGATTGTGCATTGCCGCCATCCAAAACAAAGTAATATTATATTTTA--------------------------------------------------------------------------------------------------------------------------
Npaynei_NorrisDamCave_N348 --------------------------------------TGAAATTTTTAAAACAAAAATGACAATCAACAAATACTATGGCGTATATTTTTATTTCATACAATGTCAATGTAAATTGACAGTACTTCCTCTTAATTGACGACAAAGAGGG-----------AAGCCTAAATATGATGCTATTGCTTAATGCGTTTCGGAAATGATTCTTTCGCACTCACAATTTGATATCTTGAAATAATCTTTGGAATAGAATTAATTATTATAACGGAGTGAAATAAATATAATTGACAGTGTGTATAAAATTTTGAAAATTGAATTCCTTAAAACTATGGCAATTTGAGTATATAAATAAAAATAAAAACATTCCACATTGATAGGTCCGTAAAATGTCCTTATTTTTACCCTTTCAAAAAGTAATGTGAGCCCCGATATAGATAATTAATTGACCGAACTTTTTAAATAATCTAATATCTTGGGTTTGTAGCGA-----CTGCTGATTCTGTCTCTAAACAATTGTGCTCAATATTTATTTATTTTTAATGAGAAATGTATGATCTTCGAAATGAGAAATTTGAAACATTTCTGATTTTCAGTCAATCCTGGAGGTTGGGCACCAGCGTCAGTGCTGAGAGCTGTTTATAAAAGAGAATATCCCAAGTTCCTAAAGCGTTTCACCCAGTATGTGAAGGACATGACGGAGAAGAAGCCTATTATGTTCTGATGTGTTTTGTCTCTTAAAGTGTGCCTGGACATGTGTAAAGTTTTAGAAATATAATTATTTTCTTTGGAGGTTAACTCTGCGAGTTGAGATCACAAGCTGATTTATAGTGTTAATATATTTAAATTAAACATGTATTACAATTTTGCTTGTTAATATTTAAATTTTATCTCTTTATGGTCATTAAATCACGAAATGTACGGGTAAAACTCTACACTCAATTTCTAAAAATGTGCCGTTGAATCTAAAAAAAAA-TTATCCATTCTAAATGAGACAGATAATAATTTTTACAAAAACCCACACCAATAATAAATCTCTTGTGATACTTAACTCCCTAGTTTAAACTTTTTGCTGATGTGATTGCCTTTTATGGGAGAATTCTATATACTCCGCGAATGCCTCTGAGATTGTGCATTGCCGCCATCCAAAACAAAGTAATATTATATTTTA-------AAAAAAAGAAGAAAAAGTTTTAAAAATTGTGAGTCGACTTTCCTATATGTAAAATATCACTAATG--------------------------------------------------
Npaynei_UnakaMtns_N943 AAAATTTTTAATCTTAAT----CATACATGATAAAAAATGAAATTTTTAAAACAAAACTGACAATCAACAAATACTATGGCGTATATTTTTATTTCATACAATGTCAATGTAAATTGACA----------------------------------------------------------------------------GGAAACGATTCTTTCGCACTCACAATTTGATATCTTGAAATAATTTTTGGAATAGAATTAATTATTATAACGGAGTGAAATAAATATAATTGACAGTGTGTATTAAATTTTGAAAATTGAATTCCTTAAAATTATGGTAATTTGAGTATATAAATAAAAATAAAAACATTCCACATTGATAGGTCCGTAAAATGTCCTTATTTTTACCCTTTCAACAAGTAATGTGAGCTCCGATATAGATAATTAATTGACAGAACTTTTTAAATAATCTAATATCTTGGGTTTGTAGTGAATAGGCTGGTGATTCTGTCTCTAAAA-ATTGTGCTCAATATTTATTTATTTTTAATGAGATATGTATGATCTTCGAAATGAGAAATTTGAAACATTTCTGATTTTCAGTCAATCCTGGAGGTTGGGCACCAGCGTCAGTGCTGAGAGCTGTTTATAAAAGAGAATATCCCAAGTTCCTAAAGCGTTTCACCCAGTATGTGAAGGACATGACGGAGAAGAAGCCTATTATGTTCTGATGTGTTTTGTCTCTTAAAGTGTGCCTGGACATGTGTAAAGTTTTAGAAATATAATTATTTTCTTTGGAGGTTAACTCTGCGAGTTGAGATCACAAGCTGATTTATAGTGTTAATATATTTTAATTAAACATGTATTACAGTTTTGCTTGTTAATATTTAAATTTTATCTCTTTATTGTCATTAAATCACGAAATGTACGGGTAAAACTCTACACTCAATTTCTAAAAATGTGCTGTTAAATCAAAAAAAAAA-TTATCCATTCTAAATGAGACAGATAATAATTTTTACATAAACCCACACCAATAATAAATCTCTTGTGATACTTAACTCCCTAGTTTAAACTTTTTGCTGATGTGATTGCCTTTTATGGGAGAATTCTATATACTCCGCGAATGCCTCTGAGATTGTGCATTGCCGCCATCCAAAACAAAGTAATATTATATTTTA-AAAAAAAAAAAAAGAAGAAAAAGTTTTAAAAATTGTGAGTCGACTTTCCTATATGTAAAATATCATTAATGTTGAAACATTGAATTAGATATGTCATTTATGCAGGATCATGTTGATGTAC
Npecki_HaskellSims_G3697 AAATG---TGGACCCGATATCGCTTGTGTGAC-GTAACTCACTTTTGCAGGAAAAATTTCCTA---AACATCTAACAAAACAAACCATATTATAAAAAAAAA-TTCAATTTAAGGTTAT-----------------------------AAAAATCTGGGGGGGGAATC------------------------------------------------TGTTGATTAATCACAAGAAAAATTTCTTAGGAAGGGGGGGGCTG--GTAGCAATCTGACGTAATTTT----------------ACGATGGGGGAGTTAGA------TCAAACCAGCCTGACCT--GGGGGGGGTCAAAAAAGAACATTTTGCATGCTG-------------------------T-------------------------------------------------ATATTATGCACGTCCCCCAATACCTTGGGTTTGTGGTAAATAGGCTGGTGATTCTGTTTCTAAAAAATTGTGCTCAATATTTATTTACTTTTAATGAGGAATGTATGATCTTCAAAATGAGAAATTTGACACATTTCTGATTTTCAGTCAATCCCGGAGGTTGGGCACCGGCATCAGTGCTGAGAGCTGTTTATAAAAGAGAATATCCCAAGTTCCTAAAGCGTTTCACCCAGTATGTGAAGGACATGACGGAGAAGAAGCCTATTATGTTCTGATGTTTTTTGTCTCTTAAAGTGTGCCTGGACATATGTAAAGTTTTAGAAATATAATTATTTTCTTTGGAGGTTAACTCTGCGAGTTGAGATCACAAACTGATTTATAGTGTTAATATATTTTCATTAAACATGTATTACAGTTCTGTTTGTTAATATTGAAATTTTATCTCTCTATAGTCATTGAATCATGAAATGTACGGGTAAAACTCTACACTCAATTTCTAAAAATGTGCTTTTGAATCAATATAATAATTTATGCATTCTAAATGAAACAGATAGTAATTTTTACAAAAACCCACACCAATAATAAATCTCTTGTGATACTTAACTCCCTAGTTTAAACTTCTTGCTGATGTGATTGCCTTTTATGGGAGAATTCTATATACTCCGCAAATGCCTCCGAGAATGTGCATTGCCGCCATCCAAAACAAAGTAATATTATATTTTA---------AAAAAAAAAAAAAAGTTTTAAAAATTGTGAGTCGACTTTCCTACATGTACAATATCATTAATGTT------------------------------------------------
Npecki_HurricaneMazeCave_G2100 AAATGTGATGGACCGAATATCGCTTGTGTGAC-GTAACTCACTTTTGCAGGAAAAATTTCCTA---AACATCCAACAAAACAAACCATATTATAAAAAAAAATTTCAATTTAAGGTTAT-----------------------------AAAAATGTGGGGGAAAAATC------------------------------------------------TGTTGATTAATCACAAGAAAAATTTCTTAGGAAGGAGGGGGGCT-GGCAGCAATGTGACGTAATTTT----------------ACGATGGGGGAGTTAGA------TTAAACCAGCCTGACAT-GGGGGGGGGTCAAAAAAGAAAATTTTGCATGCCG-------------------------T-------------------------------------------------ATATTATGTACATCCCCCAATACCTTGGGTTTGTGGTAAATAGGCTGGTGATTCTGTTTCTAAAAAATTGTGCCCAATATTTATTTACTTTTAATGAGGAATGTATGATCTTCAAAATGAGAAATTTGACACATTTCTCATTTTCAGTCAATCCCGGAGGTTGGGCACCAGCATCAGTGTTGAGAGCTGTTTATAAAAGAGAATATCCCAAGTTCCTAAAGCGTTTCACCCAATATGTGAAGGACATGACGGAGAAGAAGCCTATTATGTTCTGATGTTTTTTGTCTCTTAAAGTGTGCCTGGACATATGTAAACTTTTAGAAATATAATTATTTTCTTTGGAGGTTAACTCTGCGAGTTGAGATCACAAACTGATTTATAGTGTTAATATATTTTAATTAAACATGTATTACAGTTTTGTTTGTTAATGTTAAAATTTTATCTCTCTATAGTCATTGAATTATGAAATGTACGGGTAAAACTCTACACACAATTTCTAAAAATGTGCTTTTGAATCAAAAAAATAATTTATCCATTCTAAATGAAACAGATTGTAATTTTTACATAAACCCACACCAATAATAAATCTCTTGTGATACTTAACTCCCTAGTTTAAACTTCTTGCTGATGTGATTGCCTTTTATGGGAGAATTCTATATACTCCGCAAATGCCTCCGAGAATGTGCATTGCCACCATCCAAAACAAAGTAATATTATATTTTA---AAAAAAAAAAAGAAGAAAAAGTTTTAAAAATTGTGAGTCGACTTTCCTATATGTACAATATCATTAATGTTGA------GAATTAGATATGTCATTTATGCAGGATCATGTTGATGTAC
Npecki_Monteagle_N062 AAATGTGATGAACCGAATATCGCTTGTGTGAC-GTAACTCACTTTTGCAGGAAAAATTTCCTA---AACATCCAACAAAACAAACCGTATTATAAAAAAAAA-TTCAATTTAAGGTTAT-----------------------------AAAAATGTTGGGAAAAAATA------------------------------------------------TGTTGATTAATCACAAGGAAAATTTCTTAGGAAGGGGGGGGGCT-GGCAGCAATGTGACGTAATTTT----------------ACGATGGGGGAGTTAGA------TCAAACCAGCCTGACATGGGGGGGGGGTCAAAAAAGAAAATTTTGCATGCCG-------------------------T-------------------------------------------------ATATTATGTACGTCCCCCAATACCTTGGGTTTGTGGTAAATAGGCTGGTGATTCTGTTTCTAAAAAATTGTGCTCAATATTTATTTACTTTTAATGAGAAATGTATGATCTTCAAAATGAGAAATTTGACACATTTCTGATTTTCAGTCAATCCCGGAGGTTGGGCACCAGCATCAGTGTTGAGAGCTGTTTATAAAAGAGAATATCCCAAGTTCCTAAAGCGTTTCACCCAGTATGTGAAGGACATGACGGAGAAGAAGCCTATTATGTTCTGATGTTTTTTGTCTCTTAAAGTGTGCCTGGACATATGTAAAGTTTTAGAAATATAATTATTTTCTTTGGAGATTAACTCTGCGAGTTGAGATCACAAACTGATTTATAGTGTTAATATATTTTAATTAAACATGTATTACAGTTTTGTTTGTTAATGTTAAAATTTTATCTCTCTATAATCATTGAATTATGAAATGTACGGGTAAAACTCTACACACAATTTCTAAAAATGTGCTTTTGAATCAAAAAAATAATTTATCCATTCTAAATGAAACAGATTGTAATTTTTACATAAACCCACACCAATAATAAATCTCTTGTGATACTTAACTCCCTAGTTTAAACTTCTTGCTGATGTGATTGCCTTTTATGGGAGAATTCTATATACTCCGCAAATGCCTCCGAGAATGTGCATTGCCGCCATCCAAAACAAAGTAATATTATATTTTA-------AAAAAAAGAAGAAAAAGTTTTAAAAATTGTGAGTCGACTTTCCTATATGTACAATATCATTAATGTTGA------GAATTAGATATGTCATTTATGCAGGATCATGTTGATGTAC
Nperlakyi_SChimneys_N1079 AAAAATTGTAATCTTAATATACTCAACATGATAAAAAATGAAATTTTTAACACAAAAATGACAATCAACAAATACTATGGCATATATTTTTATTCCAAACAAAGTCAATGTAAATTGATATTACTTCCTCTTAATTAACAACAAAGAAGGAAAGGGAGACAGGGCCTAAATACGATGCTATTGCTTAATGCGTTTCGGAAACAATTCTTTCGCACTCACAATTTGATATCTTGAAATAATTTTCGGAATAGAATTAATTATTATAACAGAGTGAAATAAATATAATGGACAGTGTATAT------------------------------------------------AAATAAAATATAAAAAAATCCATATTGATAGGTCCATAAAATGTCCTTATTTTTACCCTTTCAACAAGAAATGAGAACCCTGGTATAGATAAATAATTGGCAGAACTTTTTAAATTATCTAATATCTTGGGTTTGTAGTGAATAGGCTGGTGATTTTGTTTGTAAAAAAATGTGCTCTATATTTATTTACTTTTAATGAGAAATGCATGATCTTCGAAATGAGAAATTTGAAACATTTCTGATTTTCAGTCAATCCTGGAGGTTGGGCACCAGCATCAGTGCTGAGAGCTGTTTACAAAAGAGAATATCCCAAGTTCCTAAAGCGTTTCACCCAGTATGTGAAGGACATGACGGAGAAGAAGCCTATTATGTTCTGATGTTTTTTGTCTCTTAAAGTGTGCCTGGACATGTGTAAAGTTTTAGAAATATAATTATTTTCTTTGGAGGTTAACTCTGCGAGTTGAGATCACAAGCTGATTTATAGTGTTAATATATTTTAATTAAACATGTATTACAGTTTTGCTTGTTAATATTAAAATTGTATCTCTTTATAGTCATTAAATCATGAAATGTACGGGTAAAACTCTACACTCAATTTCTAAAAATGTGCTATTGAATCAAAAAAATAATGTATCCCTTCTAAATGAGACAGATAATAATTTTTACAAAAACCCACAAAAATAATAAATCTCTTGTGATACTTAACTCCCTAGTTTAAACTTTTAGCTGATGTGATTGCCTTTTATGGGAGAATTCTATATACTCCGCAAATGCCTCTGAGATTGTGCATTGCCGCCATCCAAAACAAAGTAATATTATATTTTAAAAAAAAAGAA-AAGAAGAAAAAGTTTTAAAAATTGTGAGTCGACTTTCCTATATGTACAATATCACTGATGTTGAAACGTTGAATTAGATATGTCGTTTATGCAGGATCATGTTGATGTAC
Nperlakyi_SChimneys_N1080 AAAAATTGTAATCTTAATATACTCAACATGATAAAAAATGAAATTTTTAACACAAAAATGACAATCAACAAATACTATGGCATATATTTTTATTCCAAACAAAGTCAATGTAAATTGATATTACTTCCTCTTAATTAACAACAAAGAAGGAAAGGGAGACAGGGCCTAAATACGATGCTATTGCTTAATGCGTTTCGGAAACAATTCTTTCGCACTCACAATTTGATATCTTGAAATAATTTTCGGAATAGAATTAATTATTATAACAGAGTGAAATAAATATAATGGACAGTGTATAT------------------------------------------------AAATAAAATATAAAAAAATCCATATTGATAGGTCCATAAAATGTCCTTATTTTTACCCTTTCAACAAGAAATGAGAACCCTGGTATAGATAAATAATTGGCAGAACTTTTTAAATTATCTAATATCTTGGGTTTGTAGTGAATAGGCTGGTGATTTTGTTTGTAAAAAAATGTGCTCTATATTTATTTACTTTTAATGAGAAATGCATGATCTTCGAAATGAGAAATTTGAAACATTTCTGATTTTCAGTCAATCCTGGAGGTTGGGCACCAGCATCAGTGCTGAGAGCTGTTTACAAAAGAGAATATCCCAAGTTCCTAAAGCGTTTCACCCAGTATGTGAAGGACATGACGGAGAAGAAGCCTATTATGTTCTGATGTTTTTTGTCTCTTAAAGTGTGCCTGGACATGTGTAAAGTTTTAGAAATATAATTATTTTCTTTGGAGGTTAACTCTGCGAGTTGAGATCACAAGCTGATTTATAGTGTTAATATATTTTAATTAAACATGTATTACAGTTTTGCTTGTTAATATTAAAATTGTATCTCTTTATAGTCATTAAATCATGAAATGTACGGGTAAAACTCTACACTCAATTTCTAAAAATGTGCTATTGAATCAAAAAAATAATGTATCCCTTCTAAATGAGACAGATAATAATTTTTACAAAAACCCACAAAAATAATAAATCTCTTGTGATACTTAACTCCCTAGTTTAAACTTTTAGCTGATGTGATTGCCTTTTATGGGAGAATTCTATATACTCCGCAAATGCCTCTGAGATTGTGCATTGCCGCCATCCAAAACAAAGTAATATTATATTTTAAAAAAAAAGAA-AAGAAGAAAAAGTTTTAAAAATTGTGAGTCGACTTTCCTATATGTACAATATCACTGATGTTGAAACGTTGAATTAGATATGTCGTTTATGCAGGATCATGTTGATGTAC
Nreclusus_Clingmans_N252 AATTTTTTTAATCTTAATATACTCAACACTATAAAAAATGAGATTTTTAAAACAAAAATGACAATCAACAAATACTATGGCGTATATTTTTATTTCAAACAATGCCAATGTAAATGGATATTACTTCCTCTTAATTAACAACAAAGACGGAAATGGAGACAAGGCCTAAATAGGATGCTATTACGTAATGTGTTTCGGAAATGGTTCTTTAGCACTCACAATTTGATATCTTGAAATAATTTTTGGAACAGAATTAATTATTATAACA--GTGAAATAAATATAATGGGCAGTGTATATAAAATTTTAAAACTTGAATTCCTTAAAACTATGGCAAATTGAGAGCGTACATAAAATTTAAAACTTCCCATATTGGTAGGTCCTTAAAATGTCCTTATTTTTAGCCTTTCAACTAGAAATGTAAACCCTGGTATAGATAAATAATTGACAGAACTTTTTAAATAATCTAATATTTTGGGTGTGTAGTGA------------TTTTGTGTGTAAAAAAATGTGCTTGATATTTATTTACTTTTAATGAGAAATGCATGATCTTCGAAATGAGAAATTTGAAACATTTCTGATTTTCAGTCAATCCTGGTGGTTGGGCGCCGGCATCAGTGCTGAGAGCTGTTTACAAAAGAGAATATCCCAAGTTCCTAAAGCGTTTCACCCAGTACGTGAAGGACATGACGGAGAAGAAGCCTATTATGTTCTGATGTTTTTTGTCTCTTAAAGTGTGCCTGGACATGTGTAAAGTTTTAGAAATATAATTATTTTCTTTGGAGGTTAACTCTGCGAGTTGAGATCACAAGCTGATTTATAGTGTTAATATATTTTAATTAAACATGTATTACAGTTTTGTTTGTTAACATTAAAATTGTATCTCTTTATAGTCATTAAATCATGAAATGTACGGGTAAAACTCTACACTCAATTTCTGAAAATGTGCTATTGAATCTAAAAAATAATGTATCCCTTCTAAATGAGACAGATAATAATTTTTACAAAAACCCACAAAAATAATAAATCTCTTGTGATACTTAACTCCCTAGTTTAAACTTTTTGCTGATGTGATTGCCTTTTATGGGAGAATTCTATATACTCTGCAAATGCCTCTGAGATTGTGCATTGCCGCCATCCAAAACAAAGTAATATTATATTTTAATAAAAAAAGAAAAGAAGAAAAAGTTTTAAAAATTGTGAGTCGACTTTCCT-----------------------------------------------------------------------
Nreclusus_Newfound_N259 AATTTTTTTAATCTTAATATACTCAACACAATAAAAAAAGAGATTTTTAAAACAAAAATGACAATCAACAAATACTATGGCGTATATTTTTATTTCAAACAATGCCAATGTAAATGGATATTACTTCCTCTTAATTAACAACAAAGACGGAAATGGAGACAAGGCCTAAATAGGATGCTATTACGTAATGTGTTTTGGAAATGGTTCTTTAGCACTCACAATTTGATATCTTGAAATAATTTTTGGAATAGAATTAATTATTATAACA--GTGAAATAAATATAATGGGCAGTGTATATAAAATTTTAAAACTTGAATTCCTTAAAACTATGGCAAATTGAGAGCGTACATAAAATTTAAAACTTCCCATATTGGTAGGTCCTTAAAATGTCCTTATTTTTAGCCTTTCAACTAGAAATGTAAACCCTGGTATAGATAAATAATTGACAGAACTTTTTAAATAATCTAATATTTTGGGTGTGTAGTGA------------TTTTGTGTGTAAAAAAATGTGCTTGATATTTATTTACTTTTAATGAGAAATGCATGATCTTCGAAATGAGAAATTTGAAACATTTCTGATTTTCAGTCAATCCTGGTGGTTGGGCGCCGGCATCAGTGCTGAGAGCTGTTTACAAAAGAGAATATCCCAAGTTCCTAAAGCGTTTCACCCAGTACGTGAAGGACATGACGGAGAAGAAGCCTATTATGTTCTGATGTTTTTTGTCTCTTAAAGTGTGCCTGGACGTGTGTAAAGTTTTAGAAATATAATTATTTTCTTTGGAGGTTAACTCTGCGAGTTGAGATCACAAGCTGATTTATAGTGTTAATATATTTTAATTAAACATGTATTACAGTTTTGCTTGTTAACATTAAAATTGTATCTCTTTATAGTCATTAAATCATGAAATGTACGGGTAAAACTCTACACTCAATTTCTAAAAATGTGCTATTGAATCTAAAAAATAATGTATCCCTTCTAAATGAGACAGATAATAATTTTTACAAAAACCCACAAAAATAATAAATCTCTTGTGATACTTAACTCCCTAGTTTAAACTTTTTGCTGATGTGATTGCCTTTTATGGGAGAATTCTATATACTCCGCAAATGCCTCTGAGATTGTGCATTGCCGCCATCCAAAACAAAGTAATATTATATTTTAA-AAAAAAAGAAAAGAAGAAAAAGTTTTAAAAATTGTGAGTCGACTTTCCTATATGTACAATATCACTAATGTTGAAACGTTGAATTAGATATGTCGTTTATGCAGGATCATGTTGATGTAC
Nreclusus_Noland_N1051 AATTTTTTTAATCTTAATATACTCAACACAATAAAAAATGAGATTTTTAAAACAAAAATGACAATCAACAAATACTATGGCGTATATTTTTATTTCAAACAATGTCAATGTAAATGGATATTACTTCCTCTTAATTAACAACAAAGACGGAAATGGAGACAAGGCCTAAATAGGATGCTATTACGTAATGTGTTTCGGAAACGGTTCTTTAGCACTCACAATTTGATATCTTGAAATTATTTTTGGAACAGAATTAATTATTATAACA--GTGAAATAAATATAATGGGCAGTGTATATAAAATTTTAAAACTTGAATTCCTTAAAACTATGGCAAATTGAGAGCGTACATAAAATTTAAAACTTCCCATATTGGTAGGTCCTTAAAATGTCCTTATTTTTAGCCTTTCAACTAGAAATGTAAACCCTGGTATAGATAAATAATTGACAGAACTTTTTAAATAATCTAATATTTTGGGTGTGTAGTGA------------TTTTGTGTGTAAAAAAATGTGCTTGATATTTATTTACTTTTAATGAGAAATGCATGATCTTCGAAATGAGAAATTTGAAACATTTCTGATTTTCAGTCAATCCTGGTGGTTGGGCGCCGGCATCAGTGCTGAGAGCTGTTTACAAAAGAGAATATCCCAAGTTCCTAAAGCGTTTCACCCAATACGTGAAGGACATGACGGAGAAGAAGCCTATTATGTTCTGATGTTTTTTGTCTCTTAAAGTGTGCCTGGACATGTGTAAAGTTTTAGAAATATAATTATTTTCTTTGGAGGTTAACTCTGTGAGTTGAGATCACAAGCTGATTTATAGTGTTAATATATTTTAATTAAACATGTATTACAGTTTTGCTTGTTAACATTAAAATTGTATCTCTTTATAGTCATTAAATCATGAAATGTACGGGTAAAACTCTACACTCAATTTCTGAAAATGTGCTATTGAATCTAAAAAATAATGTATCCCTTCTAAATGAGACAAATAATAATTTTTACAAAAACCCACAAAAATAATAAATCTCTTGTGATACTTAACTCCCTAGTTTAAACTTTTTGCTGATGTGATTGCCTTTTATGGGAGAATTCTATATACTCCGCAAATGCCTCTGAGATTGTGCATTGCCGCCATCCAAAACAAAGTAATATTATATTTTAATAAAAAAAGAAAAGAAGAAAAAGTTTTAAAAATTGTGAGTCGACTTTCCTATATGTACAATATCACTAATGTTGAAACGTTGAATTAGATATGTCGTTTATGCAGGATCATGTTGATGTAC
Nreclusus_Smokemont_N1020 ---------------------------------------------------------------------------------------TTTTATTTCAAACAATGCCAATGTAAATGGATATTACTTCCTCTTAATTAACAACAAAGACGGAAATGGAGACAAGGCCTAAATAGGATGCTATTACGTAATGTGTTTTGGAAATGGTTCTTTAGCACTCACAATTTGATATCTTGAAATAATTTTTGGAACAGAATTAATTATTATAACA--GTGAAATAAATATAATGGGCAGTGTATATAAAATTTTAAAACTTGAATTCCTTAAAACTATGGGAAATTGAGAGCGTACATAAAATTTAAAACTTCCCATATTGGTAGGTCCTTAAAATGTCCTTATTTTTAGCCTTTCAACTAGAAATGTAAACCCTGGTATAGATAAATAATTGACAGAACTTTTTAAATAATCTAATATTTTGGGTGTGTAGTGA------------TTTTGTGTGTAAAAAAATGTGCTTGATATTTATTTACTTTTAATGAGAAATGCATGATCTTCGAAATGAGAAATTTGAAACATTTCTGATTTTCAGTCAATCCTGGTGGTTGGGCGCCGGCATCAGTGCTGAGAGCTGTTTACAAAAGAGAATATCCCAAGTTCCTAAAGCGTTTCACCCAGTACGTGAAGGACATGACGGAGAAGAAGCCTATTATGTTCTGATGTTTTTTGTCTCTTAAAGTGTGCCTGGACATGTGTAAAGTTTTAGAAATATAATTATTTTCTTTGGAGGTTAACTCTGCGAGTTGAGATCACAAGCTGATTTATAGTGTTAATATATTTTAATTAAACATGTATTACAGTTTTGCTTGTTAACATTAAAATTGTATCTCTTTATAGTCATTAAATCATGAAATGTACGGGTAAAACTCTACACTCAATTTCTAAAAATGTGCTATTGAATCTAAAAAATAATGTATCCCTTCTAAATGAGACAGATAATAATTTTTACAAAAACCCACAAAAATAATAAATCTCTTGTGATACTTAACTCCCTAGTTTAAACTTTTTGCTGATGTGATTGCCTTTTATGGGAGAATTCTATATACTCCGCAAATGCCTCTGAGATTGTGCATTGCCGCCATCCAAAACAAAGTAATATTATATTTTAATAAAAAAAGAAAAGAAGAAAAAGTTTTAA--------------------------------------------------------------------------------------------
Nroanensis_IngramBranch_N926 AAA---TTTCATCTTTATGCGCCATCTATG--------TGGGATTTTCAGATATAAAGAGAAATTTTAAAAATACTATGGCGTATATTTTTATTTCATACAATGTCAATGTAAATTGACAGTACTTCCCCTTAATTGACGACAAAGAGGG-----------AAGCCTAAATATGATGCTATTGCTTAATGCGTTTCGGAAACGATTCTTTCGCACTCACAATTTGATATCTTGAAATAATTTTTGGAATAGAATTAATTATTATAACGGAGTGAAATAAATATAATTGACAGTGTGTATAAAATTTTGAAAATTGAATTCCTTAAAACTATGGCAATTTGAGTATATAAATGAAAATAAAAACATTCCACATTGATAGGTCCATAAAATGTCCTTATTTTTACCCTTTCAAAAAGTAATGTGAGCCCCGATATAGATAATTAATTGACAGAACTTTTTAAATAATCTAATATCTTGGGTTTGTAGTGA-----CTGGTGATTCTGTCTCTAAAATATAGTGCTCAATATTTATTTATTTTTGATGAGATATGTATGATCTTCGAAATGAGAAATTTGAAACATTTCTGATTTTCAGTCAATCCTGGAGGTTGGGCACCAGCGTCGGTGCTGAGAGCTGTTTATAAAAGAGAATATCCCAAGTTCCTAAAGCGTTTCACCCAGTATGTGAAGGACATGACGGAGAAGAAGCCTATTATGTTCTGATGTGTTTTGTCTCTTAAAGTGTGCCTGGACATGTGTAAAGTTTTAGAAATATAATTATTTTTTTTGGAGGTTAACTCTGCGAGTTGAGATCACAAGCTGATTTAAAGTGTTAATATATTTTAATTAAACATGTATTACAGTTTTGCTTGTTAATATTTAAATTTTATCTCTTTATTGTCATTAAATCACGAAATGTACGGGTAAAACTCTACACTCAATTTCTAAAAATGTGCTGTTGAATCAAAAAAAAAA-TTATCCGTTCTAAATGAGACAGATAATAATTTTTACAAAAACCCACACCAATAATAAATCTCTTGTGATACTTAACTCCCTAGTTTAAACTTTTTGCTGATGTGATTGCCTTTTATGGGAGAATACTATATACTCCGCGAATGCCTCTGAGATTGTGCATTGCCGCCATCCAAAACAAAGTAATATTATATTTTA-AAAAAAAAAAAAAGAAGAAAAAGTTTTAAAAATTGTGAGTCGACTTTCCTATATGTAAAATATCATAAATGTTGAAACATTGAATTAGATATGTCATTTATGCAGGATCATGTTGATGTAC
Nroanensis_N_CarversGap_N928 -------------------------------------------------------------------------------------------------------------------------------------------------------------------------------------------------------------------------------------------------------------------------------------------------------------------------------------------------------GTATAAATAAAAATAACAACATTCCACATTGATAGGTCCGTAAAATGTCCTTATTTTTACCCTTTCAACAAGTAATGTGAGCCCTGATATAGATAATTAATTGACAGAACTTTTTAAATAATCTAATATCTTGGGTTTGTAGTGAATAGGCTGGTGATTCTGTCTCTAAAAAATAGTGCTCAATATTTATTTATTTTTAATGAGATATGTATGATCTTCGAAATGAGAAATTTGAAACATTTCTGATTTTCAGTCAATCCTGGAGGTTGGGCACCAGCGTCTGTGCTGAGAGCTGTTTATAAAAGAGAATATCCCAAGTTCCTAAAGCGTTTCACCCAGTACGTGAAGGACATGACGGAGAAGAAGCCTATTATGTTCTGATGTGTTTTGTCTCTTAAAGTGTGCCTGGACATGTGTAAAGTTTTAGAAATATAATTATTTTCTTTGGAGGTTAACTCTGCGAGTTGAGATCACAAGCTGATTTATAGTGTTAATATATTTTAATTAAACATGTATTACAATTTTGCTTGTTAATATTTAAATTTTATCTCTTTATCGTCATTAAATCACGAAATGTACGGGTAAAACTCTACACTCAATTTCTAAAAATGTGCTGTTGAATCAAAAAAAAAAATTATCCATTCTAAATGAGACAGATAATAATTTTTACAAAAACCCACACCAATAATAAATCTCTTGTGATACTTAACTCCCTAGTTTAAACTTTTTGCTGATGTGATTGCCTTTTATGGGAGAATTCTATATACTCCGCGAATGCCTCTGAGATTGTGCATTGCCGCCATCCAAAACAAAGTAATATTATATTTTA-------AAAAAAAGAAGAAAAAGTTTTAAAAATTGTGAGTCGACTTTCCTATATGTAAAATATCACTAATGTTGAAACATTGAATTAGATATGTCATTTATGCAGGATCATGTTGATGTTC
Nroanensis_RoanHighBluff_N762 -----------------------------------------------------------------------------------------------------------------------------------------------------------------------------------------------------------------------TCACAATTTGATATCTTGAAATAATTTTTGGAATAGAATTAATTATTATAACAGAGTGAAATAAATATAATTGACAGTGTGTATAAAATTTTGAGAATTGAATTCCTTAAAATTATGGTAATTTGAGTATATAAATAAAAATAAAAACATTCCACATTGACAGGTCCGTAAAATGTCCTTATTTTTACCCTTTCAACAAGTAATGTGAGCCCCGATATAGATAATTAATTGACAGAACTTTTTAAATAATCTGATATCTTGGGTTTGTAGCGA-----CTGGTGATTCTGTCTCTAAAA-ATTGTGCTCAATATTTATTTATTTTTAATGAGAAATGTACGATCTTCGAAATGAGAAATTTGAAACATTTCCGATTTTCAGTCAATCCTGGAGGTTGGGCACCAGCGTCGGTGCTGAGAGCTGTTTATAAAAGAGAATATCCCAAGTTCCTAAAGCGTTTCACCCAGTATGTGAAGGACATGACGGAGAAGAAGCCTATTATGTTCTGATGTGTTTTGTCTCTTAAAGTGTGCCTGGACATGTGTAAAGTTTTAGAAATATAATTATTTTCTTTGGAGGTTAACTCTGCGAGTTGAGATCACAAGCTGATTTATAGTGTTAATATATTTTAATTAAACATGTATTACAGTTTTGCTTGTTAATATTTAAATTTTATCTCTTTATTGTCATTAAATCACGAAATGTACGGGTAAAACTCTACACTCAATTTCTAAAAATGTGCTGTTGAATCAAAAAAAAAAATTATCCACTCTAAATGAGACAGATAATAATTTTTACAAAAACCCACACCAATAATAAATCTCTTGTGATACTTAACTCCCTAGTTTAAACTTTTTGCTGATGTGATTGCCTTTTATGGGAGAATTCTATATACTCCGCGAATGCCTCTGAGATTGTGCATTGCCGCCATCCAAAACAAAGTAATATTATATTTTAAAAAAAAAAAAGAAGAAGAAAAAGTTTTAAAAATTGCGAGTCAACTTTCCTATATGTAAAATATCATTAATGTTGAAACATTGAATTAGATATGTCATTTATGCAGGATCATGTTGATGTAC
Nsheari_BaldRiver_N1168 AATTTTTTTAATCTTAATATACTCAACACAATAAAAAATGAGATTTTTAAAACAAAAATGACAATCAACAAATACTATGGCGTAT------ATTTCAAACAATGCCAATGTAAATGGATATTACTTCCTCTTAATTAGCAACAAAGACGGAAATGGAGACAAGGCCTAAATAGGATGCTATTACGTAATGTGTTTCGGAAACGGTTCTTTAGCACTCACAATTTGATATCTTGAAATAATTTTTGGAATAGAATTAATTATTATAACA--GTGAAATAAATATAATGGGCAGTGTATATAAAATTTTAAAACTTGAATTCCTTAAAACTATGGCAAATTGAGAGCGTACATAAAATTTAAAACTTCCCATATTGGTAGGTCCTTAAAATGTCCTTATTTTTACCCTTTCAACAAGAAATGTAAACCCTGGTATAGATAAATAATTGACAGAACTTTTTAAATAATCTAATATTTTGGGTGTGTAGTGA------------TTTTGTGTGTAAAAAAATGTGCTTGATATTTATTTACTTTTAATGAGAAATGTGTGATCTTCGAAATGAGAAATTTGAAACATTTCTGATTTTCAGTCAATCCTGGTGGTTGGGCGCCGGCATCAGTGCTGAGAGCTGTTTACAAAAGAGAATATCCCAAGTTCCTAAAGCGTTTCACCCAGTACGTGAAGGACATGACGGAGAAGAAGCCTATTATGTTCTGATGTTTTTTGTCTCTTAAAGTGTGCCTGGACATGTGTAAAGTTTTAGAAATATAATTATTTTCTTTGGAGGTTAACTCTGCGAGTTGAGATCACAAGCTGATTTATAGTGTTAATATATTTTAATTAAACATGCATTACAGTTTTGCTTGTTAACATTAAAATTGTATCTCTTTATAGTCATTAAATCATGAAATGTACGGGTAAAACTCTACACTCAATTTCTAAAAATGTGCTATTGAATCAAAAAAATAATGTATCCCTTCTAAATGAGACA-ATAATAATTTTTACAAAAACCCACAAAAATAATAAATCTCTTGTGATACTTAACTCCCTAGTTTAAACTTTTTGCTGATGTGATTGCCTTTTATGGGAGAATTCTATATACTCCGCAAATGCCTCTGAGATTGTGCATTGCCGCCATCCAAAACAAAGTAATATTATATTTTA--AAAAAAAGAAAAGAAGAAAAAGTTTTAAAAATTGTGAGTCGACTTTCCTATATGTACAATATCACTAATGTTGAAACGTTGAATTAGATATGTCGTTTATGCAGGATCATGTTGATGTAC
Nsheari_Cohutta_N826 AATTTTTTTAATCTTTATATACTCAACACAATAAAAAATGAGATTTTTAAAACAAAAATGACAATCAACAAATACTATGGCGTAT------ATTTCAAACAATGTCAATGTAAATGGATATTACTTCCTCTTAATTAGCAACAAAGAAGGAAATGGAGACAAGGCCTAAATAGGATGCTATTACGTAATGTGTTTCGGAAACGGTTCTTTAGCACTCACAATTTGATATCTTGAAATAATTTTTGGAATAGAATTAATTATTATAACA--GTGAAATAAATATAATGGGCAGTGTATATAAAATTTTAAAACTTGAATTCCTTAAAACTATGGCAAATTGAGAGCGTACATAAAATTTAAAACTTCCCATATTGGTAGGTCCTTAAAATATCCTTATTTTTACCCTTTCAACAAGAAATGTAAACCCTGGTATAGATAAATAATTGACAGAACTTTTTAAATAATCTAATATTTTGGGTGTGTAGTGA------------TTTTGTGTGTAAAAAAATGTGCTTGATATTTATTTACTTTTAATGAGAAATGTGTGATCTTCGAAATGAGAAATTTGAAACATTTCTGATTTTCAGTCAATCCTGGTGGTTGGGCGCCGGCATCAGTGCTGAGAGCTGTTTACAAAAGAGAATATCCCAAGTTCCTAAAGCGTTTCACCCAGTACGTGAAAGACATGACGGAGAAGAAGCCTATTATGTTCTGATGTTTTTTGTCTCTTAAAGTGTGCCTGGACATGTGTAAAGTTTTAGAAATATAATTATTTTCTTTGGAGGTTAACTCTGCGAGTTGAGATCACAAGCTGATTTATAGTGTTAATATATTTTAATTAAACATGTATTACAGTTTTGCTTGTTAACATTAAAATTGTATCTCTTTATAGTCATTAAATCATGAAATGTACGGGTAAAACTCTACACTCAATTTCTAAAAATGTGCTATTGAATCAAAAAAATAATGTATCCCTTCTAAATGAGACA---AATAATTTTTGCAAAAACCCACAAAAATAATAAATCTCTTGTGATACTTAACTCCCTAGTTTAAACTTTTTGCTGATGTGATTGCCTTTTATGGGAGAATTCTATATACTCCGCAAATGCCTCTGAGATTGTGCATTGCCGCCATCCAAAACAAAGTAATATTATATTTTA---AAAAAAAAAAAAAAAAAAAAGTTTTAAAAATTGTGAGTCGACTTTCCTATATGTACAATATCACTAATGTTGAAACGTTGAATTAGATATGTCGTTTATGCAGGATCATGTTGATGTAC
Nsheari_JoyceKilmer_N092 ------------------------------------AATGAGATTTTTAAAACAAAAATGACAATCAACAAATACTATGGCGTAT------ATTTCAAACAATGTCAATGTAAATGGATATTACTTCCTCTTAATTAGCAACAAAGACGGAAATGGAGACAAGGCCTAAATAGGATGCTATTACGTAATGTGTTTCGGAAACGGTTCTTTAGCACTCACAATTTGATATCTTGAAATAATTTTTGGAATAGAATTAATTATTATAACA--GTGAAATAAATATAATGGGCAGTGTATATAAAATTTTAAAACTTGAATTCCTTAAAACTATGGCAAATTGAGAGCGTACATAAAATTTAGAACTTCCCATATTGGTAGGTCCTTAAAATGTCCTTATTTTTACCCTTTCAACAAGAAATGTAAACCCTGGTATAGATAAATAATTTACAGAACTTTTTAAATAATCTAATATTTTGGGTGTGTAGTGA------------TTTTGAGTGTAAAAAAATGTGCTTGATATTTATTTACTTTTAATGAGAAATGTGTGATCTTCGAAATGAGAAATTTGAAACATTTCTGATTTTCAGTCAATCCTGGTGGTTGGGCGCCGGCATCAGTGCTGAGAGCTGTTTACAAAAGAGAATATCCCAAGTTCCTAAAGCGTTTCACCCAGTACGTGAAGGACATGACGGAGAAGAAGCCTATTATGTTCTGATGTTTTTTGTCTCTTAAAGTGTGCCTGGACATGTGTAAAGTTTTAGAAATATAATTATTTTCTTTGGAGGTTAACTCTGCGAGTTGAGATCACAAGCTGATTTATAGTGTTAATATATTTTAATTAAACATGTATTACAGTTTTGCTTGTTAACATTAAAATTGTATCTCTTTATAGTCATTAAATCATGAAATGTACGGGTAAAACTCTACACTCAATTTCTAAAAATGTGCTATTGAATC-AAAAAATAATGTATCCCTTCTAAATGAGACA---AATAATTTTTACAAAAACCCACAAAAATAATAAATCTCTTGTGATACTTAACTCCCTAGTTTAAACTTTTTGCTGATGTGATTGCCTTTTATGGGAGAATTCTATATACTCCGCAAATGCCTCTGAGATTGTGCATTGCCGCCATCCAAAACAAAGTAATATTATATTTTA-AAAAAAAAGAAAAGAAGAAAAAGTTTTAAAAATTGTGAGTCGACTTTCCTATATGTACAATATCACTAATGTTGAAACGTTGAATTAGATATGTCGTT-----------------------
Nsilvanus_Elijay_N395 AAAAATTGTAATTTTAATATACTCAACTTGATAAAAAATGAAATTTTTAGAACAAAAATGACAATCAACAAATACTATGACGTGTATTT-----------------------------------------TTAATTAACAACAAAGAAGGAAATGGAGACAATGCCTAAATATGATGCTATTACTTAATGCATTTTAAAAATGATTCTTTCACACTCACAATTTGATATCTTGAAATAATTTTTGGAATAGAATTAATTATTATAACAGAGTGAAATAAATATAATGGGCAGTATATATAAAATTTTGAAACTTGAATTCC-TAAAACTATGGCAAATTGAGTGCATTAATAAAATTTAAAACTTCCCATATTGATAGGTCCTGAAAATGTCCTTATTTTTACCCTTTCAACAAGTAATGTGAGCCCCGATATAGATAATTAATTGACAGAACTTTTTAAATAACCTAATATCTTGGGTTTGTAGCGAATAGGCTGGTGATTTTGTCTCTAAAAAATTGTGCTCAATATTTATTTATTTTTAATGAGAAATGTATGATCTTCGAAATGAGAAATTTGAAACATTTCTGATTTTCAGTCAATCCCGGAGGTTGGGCACCAGCCTCGGTGCTGAGAGCTGTTTATAAGAGAGAATATCCCAAGTTCCTAAAGCGTTTCACCCAGTACGTGAAGGACATGACGGAGAAGAAGCCCATTATGTTCTGATGTTTTTTGTCTCTCAAAGTGTGCCTGGACATGTGTAAAGTTTTAGAAATATAATTATTTTCTTTGGAGGTTAACTGTGTGAGTTGAGATCACAAGCTGATTTATAGTGTTAATATATTTTAATTAAACATGTATTACAGTTTTGCTTGTTAATATTAAAATTTTATCTCTTTATTGTCATTAAATCGTGAAATGTACGGGTAAAACTCTACACTCAATTTCTAAAAATGTGCTGTTGAATCAAAAAAAAAAAATATCCATTCTAAATGAGACAGATAAGAATTTTTACAAAAACCCACACCAATAATAAATCTCTTGTGATACTTAACTCCCTAGTTTAAACTTTTTGCTGATGTGATTGCCTTTTACGGGAGAATTCTATATACTCCGCAAATGCCTCTGAGATTGTGCATTGCCGCCATCCAAAACAAAGTAATATTATATTTTA-----AAGAAAAAAGAAGAAAAAGTTTTAAAAATTGTGAGTCGACTTTCCTATATGTAAAATATCACTAATGTTGAAACATTGAATTAGATATGTCATTTATGCAGGATCATGTTGATGTAC
Nsilvanus_GermanyCove_N1017 AAAAATTGTAATTTTAATATACTCAACCCGATAAAAAATGAAATTTTTAAAACAAAAATGACAATCAACAAATACTATGACGTGTATTT-----------------------------------------TTAATTAACAACAAAGAAGGAAATGGAGACAATGCCTAAATATGATGCTATTACTTAATGCATTTTAAAAATGATTCTTTCACACTCACAATTTGATATCTTGAAATAATTTTTGGAATAGAATTAATTATTATAACAGAGTGAAATAAATATAATGGGCAGTATATATAAAATTTTGAAACTTGAATTCC-TAAAACTATGGCAAATTGAGTGCATTAATAAAATTTAAAACTTCCCATATTGATAGGTCCTGATAATGTCCTTATTTTTACCCTTTCAACAAGTAATACGAGTCCCGATATAGATAATTAATTGACAGAACTTTTTAAATAATCTAATATCTTGGGTTTGTAGCGAATAGGCTGGTGATTTTGTCTCTAAAAAATTGTGCTCAATATTTATTTATTTTTCATGAGAAATGTATGATCTTCGAAATGAGAAATTTGAAACATTTCTGATTTTCAGTCAATCCCGGAGGTTGGGCACCAGCCTCGGTGCTGAGAGCTGTTTATAAGAGAGAATATCCCAAGTTCCTAAAGCGTTTCACCCAGTACGTGAAGGACATGACGGAGAAGAAGCCCATTATGTTCTGATGTTTTTTGTCTCTCAAAGTGTGCCTGGACATGTGTAAAGTTTTAGAAATATAATTATTTTCTTTGGAGGTTAACTCTGTGAGTTGAGATCACAAGCTGATTTATAGTGTTAATATATTTTAATTAAACATGTATTACAGTTTTGCTTGTTAATATTAAAATTTTATCTCTTTATTGTCATTAAATCGTGAAATGTACGGGTAAAACTCTACACTCAATTTCTAAAAATGTGCTGTTGAATCAAAAAAAAAAATTATCCATTCTAAATGAGACAGATAAGAATTTTTACAAAAACCCACACCAATAATAAATCTCTTGTGATACTTAACTCCCTAGTTTAAACTTTTTGCTGATGTGATTGCCTTTTACGGGAGAATTCTATATACTCCGCAAATGCCTCTGAGATTGTGCATTGCCGCCATCCAAAACAAAGTAATATTATATTTTA-----AAGAAAAAAGAAGAAAAAGTTTTAAAAATTGTGAGTCGACTTTCCTACATGTAAAATATCACTAATGTTGAAACATTGAATTAGATATGTCATTTATGCAGGATCATGTTGATGTAC
Nsilvanus_HeboMtn_N1029 -------------------------------------------------------------------------------------------------------------------------------------------------------------------------------------------------------------------------ACAATTTGATATCTTGAAATAATTTTTGGAATAGAATTAATTATTATAACAGAGTGAAATAAATATAATGGGCAGTATATATAAAATTTTGAAACTTGAATTCC-TAAAACTATGGCAAATTGAGTGCATTAATACAATTTAAAACTTCCCATATTGATAGGTCCCGAAAATGTCCTTATTTTTACCCTTTCAACAAGTAATGCGAGTCCCGATATGGATAATTAATTGACAGAACTTTTTAAATAATCTAATATCTTGGGTTTGTAGCGAATAGGCTGGTGATTTTGTCTCTAAAAAATTGTGCTCAATATTTATTTATTTTTAATGAGAAATGTATGATCTTCGAAATGAGAAATTTGAAACATTTCTGATTTTCAGTCAATCCCGGAGGTTGGGCACCAGCCTCGGTGCTGAGAGCTGTTTATAAGAGAGAATATCCCAAGTTCCTAAAGCGTTTCACCCAGTACGTGAAGGACATGACGGAGAAGAAGCCCATTATGTTCTGATGTTTTTTGTCTCTCAAAGTGTGCCTGGACATGTGTAAAGTTTTAGAAATATAATTATTTTCTTTGGAGGTTAACTCTGTGAGTTGAGATCACAAGCTGATTTATAGTGTTCATATATTTTAATTAAACATGTATTACAGTTTTGCTTGTTAATATTAAAATTTTATCTCTTTATTGTCATTAAATCGTGAAATGTACGGGTAAAACTCTACACTCAATTTCTAAAAATGTGCTGTTGAATCAAAAAAAAA--TTATCCATTCTAAATGAGACAGATAAGAATTTTTACAAAAACCCACACCAATAATAAATCTCTTGTGATGCTTAACTCCCTAGTTTAAACTTTTTGCTGATGTGATTGCCTTTTACGGGAGAATTCTATATACTCCGCAAATGCCTCTGAGATTGTGCATTGCCGCCATCCAAAACAAAGTAATATTATATTTTA--------------------------------------------------------------------------------------------------------------------------
Nstupkai_BlowholeWOS_N285 AATTTTTTTAATCTTAATATACTCAACACAATAAAAAATGAGATTTTTAAAACAAAAATGACAATCAACAAATACTATGGCGTATATTTTTATTTCAAACAATGCCAATGTAAATGGATATTACTTCCTCTTAATTAACAACAAAGACGGAAATGGAGACAAGGCCTAAATAGGATGCTATTACGTAATGTGTTTCGGAAACGGTTCTTTATCACTCACAATTTGATATCTTGAAATAATTTTTGGATCAGAATTAATTATTATAACA--GTGAAATAAATATAATGGGCAGTGTATATAAAATTTTAAAACTTGAATTCCTTAAAACTATGGCAAATTGAGAGCGTACATAAAATTTAAAATTTCCCATATTGGTAGGTCCTTAAAATGTCCTTATTTTTAGCCTTTCAACAAGAAATGTAAACCCTGGTATAGATAAATAATTGACAGAACTTTTTAAATAATCTAATATTTTGGGTGTGTAGTGA------------TTTTGTGTGTAAAAAAATGTGCTTGATATTTATTTACTTTTAATGAAAAATGCATGGTCTTCGAAATGAGAAATTTGAAACATTTCTGATTTTCAGTCAATCCTGGTGGTTGGGCGCCGGCATCAGTGCTGAGAGCTGTTTACAAAAGAGAATATCCCAAGTTCCTAAAGCGTTTCACCCAGTACGTGAAGGACATGACGGAGAAGAAGCCTATTATGTTCTGATGTTTTTTGTCTCTTAAAGTGTGCCTGGACATGTGTAAAGTTTTAGAAATATAATTATTTTCTTTGAAGGTTAACTCTGTGAGTTGAGATCACAAGCTGATTTATAGTGTTAATATATTTTAATTAAACATGTATTACAGTTTTGCTTGTTAACATTAAAATTGTATCTCTTTATAGTCATTAAATCATGAAATGTACGGGTAAAACTCTACACTCAATTTCTAAAAATGTGCTATTGAATAAATTAAATAATGTATCCCTTCTAAATGAGACAGATAATAATTTTTACAAAAACCCACAAAAATAATAAATCTCTTGTGATACTTAACTCCCTAGTTTAAACTTTTTGCTGATGTGATTGCCTTTTATGGGAGAATTCTATATACTCCGCAAATGCCTCTGAGATTGTGCATTGCCGCCATCCAAAACAAAGTAATATTATATTTTAAAAAAAAAAAAAAAGAAGAAAAAGTTTTAAAAATTGTGAGTCGACTTTCCTATATGTACAATATCACTAATGTTG-----------------------------------------------
Nstupkai_Blowing_N356 ------------------------------------------------------------------------------GGCGTATATTTTTATTTCAAACAATGCCAATGTAAATGGATATTACTTCCTCTTAATTAACAACAAAGACGGAAATGGAGACAAGGCCTAAATAGGATGCTATTACGTAATGTGTTTCGGAAATGGTTCTTTAGCGCTCACAATTTGATATCTTGAAATAATTTTTGGAACTGAATTAATTATTATAACA--GTGAAATAAATATAATGGGCAGTGTATATAAAATTTTAAAACTTGAATTCCTTAAAACTATGGCAAATTGAGAGCGTACATAAAATTTAAAACTTCCCATATTGGTAGGTCCTTAAAATGTCCTTATTTTTAGCCTTTCAACTAGAAATGTAAACCCTGGTATAGATAAATAATTGACAGAACTTTTTAAATAATCTAATATTTTGGGTGTGTAGTGA------------TTTTGTGTGTAAAAAAATGTGCTTGATATTTATTTACTTTTAATGAGAAATGCATGATCTTCGAAATGAGAAATTTGAAACATTTCTGATTTTCAGTCAATCCTGGTGGTTGGGCGCCGGCATCAGTGCTGAGAGCTGTTTACAAGAGAGAATATCCCAAGTTCCTAAAGCGTTTCACCCAGTACGTGAAGGACATGACGGAGAAGAAGCCTATTATGTTCTGATGTTTTTTGTCTCTTAAAGTGTGCCTGGACATGTGTAAAGTTTTAGAAATATAATTATTTTCCTTGGAGGTTAACTCTGCGAGTTGAGATCACAAGCTGATTTATAGTGTTAATATATTTTAATTAAACATGTATTACAGTTTTGCTTGTTAACATTAAAATTGTATCTCTTTATAGTCATTAAATCATGAAATGTACGGGTAAAACTCTACACTCAATTTCTAGAAATGTGCTATTGAATCTAAAAAATAATGTATCCCTTCTAAATGAGACAGATAATAATTTTTACAAAAACCCACAAAAATAATAAATCTCTTGTGATACTTAACTCCCTAGTTTAAACTTTTTGCTGATGTGATTGCCTTTTATGGGAGAATTCTATATACTCCGCAAATGCCTCTGAGATTGTGCATTGCCGCCATCCAAAACAAAGTAATATTATATTTTAATAAAAAAAGAAAAGAAGAAAAAGTTTTAAAAATTGTGAGT---------------------------------------------------------------------------------
Nstupkai_LittleRiver_N293 --------------------------CACAATAAAAAATGAGATTTTTAAAACAAAAATGACAATCAACAAATACTATGGCATATATTTTTATTTCAAACAATGCCAATGTAAATGGATATTACTTCCTCTTAATTAACAACAAAGACGGAAATGGAGACAAGGCCTAAATAGGATGCTATTATGTAATGTGTTTCGGAAATGGTTCTTTAGCACTGACAATTTGATATCTTGAAATAATTTTTGGAACTGAATTAATTATTATAACA--GTGAAATAAATATAATGGGCCGTGTATATAAAATTTTAAAACTTGAATTCCTTAAAACTATGGCAAATTGAGAGCGTACATAAAATTTAAAACTTCCCATATTGGTAGGTCCTTAAAATGTCCTTATTTTTAGCCTTTCAACTAGAAATGTAAACCCTGGTATAGATAAATAATTGACAGAACTTTTTAAATAATCTAATATTTTGGGTGTGTAGTGA------------TTTTGTGTGTAAAAAAATGTGCTTGATATTTATTTACTTTTAATGAGAAATGCATGATCTTCGAAATGAGAAATTTGAAACATTTCTGATTTTCAGTCAATCCTGGTGGTTGGGCGCCGGCATCAGTGCTGAGAGCTGTTTACAAAAGAGAATATCCCAAGTTCCTAAAGCGTTTTACCCAGTACGTGAAGGACATGACGGAGAAGAAGCCTATTATGTTCTGATGTTTTTTGTCTCTTAAAGTGTGCCTGGACATGTGTAAAGTTTTAGAAATATAATTATTTTCTTTGGAGGTTAACTCTGCGAGTTGAGATCACAAGCTGATTTATAGTGTTAATATATTTTAATTAAACATGTATTACAGTTTTGCTTGTTAACATTAAAATTGTATCTCTTTATAGTCATTAAATCATGAAATGTACGGGTAAAACTCTACACTCAATTTCTGAAAATGTGCTATTGAATCTAAAAAATAATGTATCCCTTCTAAATGAGACAGATAATAATTTTTACAAAAACCCACAAAAATAATAAATCTCTTGTGATACTTAACTCCCTAGTTTAAACTTTTTGCTGATGTGATTGCCTTTTATGGGAGAATTCTATATACTCCGCAAATGCCTCTGAGATTGTGCATTGCCGCCATCCAAAACAAAGTAATATTATATTTTAATAAAAAAAGAAAAGAAGAAAAAGTTTTAAAAATTGTGAGTCGACT----------------------------------------------------------------------------
Nstygius_ObeLee_N0656 AAAAATTGTAATCTTAATATGCTCAACGTGGTAAAAAATGGAATTTTTAAAACAAAAATGAC----AACAAATACTATGGCGTATATTTTTATTTCAAACAATGTCAATGTCAATTTATGTTACTGCCTCCTAATTAACAGCAAAGAAGGAAATGGAGACAAGGTCTAAATATGATGCTAGCACTTAGTGCGTTTCGGAAACGATTCTTTCGCAC-CGCAATTTGATATCTTGAAATAATTTTTGGAATAGAATTAATTATTATGACAGAGTGAAATAAATATAATGGGCAGTGTATATAAAATTTTGAAACTTGAATTCCTTAAAACTATGGCAAATTGAGTGCATGAATAAAATTAAAAACTTCCCATATTGATAGGTCCTTGAAATATCCTC----T---CCTGTCAACAAGAAATGTGAACCCTGGTATAGATAATTAATTGACAGAACTTTTTAAATAATCTAATATATTGGGTTTGTAGTAAATAGGCTGGTGATTTTGTTTCTAAAAAATTGTGCTCAATATTTATTTATTTTTAATGAGAAAAGTATGATCTTCAAAATGAGACATTTGAAACATTTCTGATTTTCAGTCAATCCTGGAGGTTGGGCACCCGCATCAGTGCTGAGAGCTGTTTATAAAAGAGAATATCCCAAGTTCCTAAAGCGTTTCACCCAGTATGTGAAGGACATGACGGAGAAGAAGCCTATTATGTTCTGATGTTTTTTGTCTCTTAAAGTGTGCCTGGACATATGTAAAGTTTTAGAAATATAATTATTTTCTTTGGAGGTTAACTCTGCGAGTTGAGATCACAAACTGATTTACAGTGTTCATATATTTTAATTAAACATGTATTACAGTTTTATTTGTTA---TTAAAATTTTATCTCTTTATAGTCATTAAATCATGAAACGTACGGGTAAAACTCGACACTCAATTTCTAAAAATGTGCTTTTGAATCAAAAAAATAATTTATCCATTCTAAATGAAACAGATAATAATTTTTACAAAAACACACACCAGTAATAAATCTATTGTGATATTTAACTCCCTAGTTTAAACTTCTTGCTGATGTGATTGCCTTTTATGGGAGAATTCTATATACTCCGCAAATGCCTGTGAGAGTGTGCATTGCCGCCATCCAAAACAAAGTAAGATTATATTTTA-AAAAAAAAAAGAAGAAGAAAAAGTTTTAAAAATTGTGAGTCGACTTTCCTATATGTACAATATCACTAATGTTGAAACATTGAATCAGATATGTCATTTATGCAGGATCATGTTGATGTAC
Nstygius_RavenB_N1022 AAAAATTGTAAACTTAATATGCTCAACGTGGTAAAAAATGGAATTTTTAAAACAAAAATGAC----AACAAATACTATGGCGTATATTTTTATTTCAAACAATGTCAATGTAAATTTATGTTACTGCCTCCTAATTAACAGCAAAGAAGGAAATGGAGACAAGGTGTAAATATGATGCTATCACTTAGTGCGTTTCGGAAACGATTCTTTCGCACTCGCAATTTGATATCTTGAAATAATTTTTGGAATAGAATTAATTATTATGACAGAGTGAAATAAATAGAATGGGCAGTGTATATAAAATTTTGAAACTTGAATTCTTTAAAACTATGGCAAATTGAGTGCATGAATAAAATTTAAAACTTCCCATATTGATAGGTCCTTGAAATATCCTC----T---CCTGTCAACAAGAAATGTGAACCCTGGTATAGATAATTAATTGACAGAACTTTTTAAATAATCTAATATATTGGGTTTGTAGTAAATAGGCTGGTGATTTTGTTTCCAAAAAATTGTGCTCAATATTTATTTATTTTTAATGAGAAAAGTATGATCTTCAAAATGAGACATTTGAAACATTTCTGATTTTCAGTCAATCCTGGAGGTTGGGCACCCGCATCAGTGCTGAGAGCTGTTTATAAAAGAGAATATCCCAAGTTCCTAAAGCGTTTCACCCAGTATGTGAAGGACATGACGGAGAAGAAGCCTATTATGTTCTGATGTTTTTTGTCTCTTAAAGTGTGCCTGGACATATGTAAAGTTTTAGAAATATAATTATTTTCTTTGGAGGTTAACTCTGCGAGTTGAGATCACAAACTGATTTACAGTGTTCATATATTTTAATTAAACATGTATTACAGTTTTATTTGTTAATATTAAAATTTTATCTCTTTACAGTCATTAAATCATGAAACGTACGGGTAAAACTCTACACCCAATTTCTAAAAATGCGCTTTTGAATCAAAAAAATAATTTATCCTTTCTAAATGAAACAGATAATAATTTTTACAAAAACACACACCAGTAATAAATCTATTGTGATATTTAACTCCCTAGTTTAAACTTCTTGCTGATGTGATTGCCTTTTATGGGAGAATTCTATATACTCCGCAAATGCCTGTGAGAGTGTGCATTGCCGCCATCCAAAACAAAGTAAGATTATATTTTAAAAAAAAAAAAGAAGAAGAAAAAGTTTTAAAAATTGTGAGTCGTCTTTCCTATATGTACAATATCACTAATGTTGAAACATTGAATTAGATATGTCATTTATGCAGGATCAT----------
Ntempletoni_BaldMtns_N950 ----------------ATATACTCCACATGATAAGAAATGAAAATTTTTTTTAAAAAATGACTATCAACAAACACTATGGCATATATTTTTATTTCAAACAATGTCAATGTAAATTGATATT------------------------AGGG------AGACAAGGCCTAAATATGATGCTATTGCTTAATGTCTTTCGGAAACGATCCTTTCGCACTCACAATTTGATATCTTTGAATGATTCTTGGAATAGAATTAATTATTATAACAGAGTGAAATAAATATAATGGACGGTGTATATAAAATTTTGAAAATTGAATTCCTTAAAACTATGGCAAATTGAGTGCATAAATAAAATTTAAAACTTGCCATACTGATAGGTCCTT-AAATGTCCTTATTTTTACCCTTCCAACAAAAAATGTAAACACTGGTATAGATAAATAATTGACAGAACTTTTTAAATAATCTAATATCTTGGGTTTGTAGTACTGG-----------------------------------TATTTATTTATTTTTAATGAGAAATGTGTGATCTTCGAAATGAGAAATTTGAAACATTTCTGATTTTCAGTCAATCCTGGAGGTTGGGCACCGGCATCGGTGCTGAGAGCTGTTTATAAAAGAGAATATCCCAAGTTCCTAAAGCGTTTCACCCAGTACGTGAAGGACATGACGGAGAAGAAGCCTATTATGTTCTGATGTTTTTTGTCTCTTAAAGTGTGCCTGGACATGTGTAAAGTTTTAGAAATATAATTATTTTCTTTGGAGGTTAACTCTGCGAGTTCAGATCACAAGCTGATTTAAAGTGTTAATATATTTTAATTAAACATGTATTACAGTTTTGCTTGTTAATATTAAAATTTTATCTCTTCATAGTCTTTAAATCATGAAATGTACGGGTAAAACTCTACACTCAATTTCTAAAAATGTGCTATTGAATCAAAAAAATAATTTAGCCATTCAAAATGAGACAGATAATAATTTTTACAAAAACCCACACCAATAATAAATCTCTTGTGATACTTAACTCTCTTGTTTAAACTTTTTGCTGATGTGATTGCCTTTTATGGGAGAATTCTATTTACTCCGCAAATGCCTCTGAGATTGTGCATTGCCGCCATCCAAAACAAAGTAATATTATATTTTA--AAAAAAAAAA-------------TTTAAAAATTGTGAGTCGACTTTCCTATATGTAAAATATCACTAATGTTGAAACATTGAATTAGATATGTCATTTATGCAGGATCATGTTGATGTAC
Ntempletoni_ClarksCreek_N945 AAAAATTGTAATCTTAATATACTCCACATGATAAA----------------AAAAAAATGACTACCAACAAGCACTATGGCATATATTTTTATTTCAAACAATGTCAATGTAAATTGATATT------------------------AAGG------AGACAAGGCCTAAATATGATGCTATTGCTTAATGTCTTTCGGAAACGATCCTTTCGCACTCACAATTTGATATCTTTGAATAATTCTTGGAATAGAATTAATTATTATAACAGAGTGAAATAAATATAATGGACGGTGTATATAAAATTTTGAAAATTGAATTCCTTAAAACTATGGCAAATTGAGTGCATAAATAAAATTTAAAACTTCCCATACTGATAGGTCCTT-AAATGTCCTTATTTTTACCCTTCCAACAAAAAATGTAAACACTGGTATAGATAAATAATTGACAGAACTTTTTAAATAATCTAATATCTTGGGTTTGTAGTACTGG-----------------------------------TATTTATTTATTTTTAATGAGAAATGTGTGATCTTCGAAATGAGAAATTTGAAACATTTTTGATTTTCAGTCAATCCTGGAGGTTGGGCACCGGCATCGGTGCTGAGAGCTGTTTATAAAAGAGAATATCCCAAGTTCCTAAAGCGTTTCACCCAGTACGTGAAGGACATGACGGAGAAGAAGCCTATTATGTTCTGATGTTTTTTGTCTCTTAAAGTGTGCCTGGACATGTGTAAAGTTTTAGAAATATAATTATTTTCTTTGGAGGTTAACTCTGCGAGTTCAGATCACAAGCTGATTTATAGTGTTAATATATTTTAATTAAACATGTATTACAGTTTTGCTTGTTAATATTAAAATTTTATCTCTTCATAGTCTTTAAATCATGAAATGTACGGGTAAAACTCTACACTCAATTTCTAAAAATGTGCTATTGAATCAAAAAAATAATTTAGCCATTCAAAATGAGACAGATAATAATTTTTACAAAAACCCACACCAATAATAAATCTCTTGTGATACTTAACTCCCCTGTTTAAACTTTTTGCTGATGTGATTGCCTTTTATGGGAGAATTCTATATACTCCGCAAATGCCTCTGAGATTGTGCATTGCCGCCATCCAAAACAAAGTAATATTATATTTTA--AAAAAAAAAAAAGAAGAAAAAGTTTTAAAAATTGTGAGTCGACTTTCCTAGATGTAAAATATCACTAATGTTGAAACATTGAATTAGATATGTCACTTATGCAGGATCATGATGATGTAC
Ntempletoni_ScronceCreekRd_N1223 AAAAATTGCAATCTTAATATACTCCACATGATAAGAAATGAAAATTTTTTTAAAAAAATGACTATCAACAAACACTATGGCGTATATTTTTATTTCAAACAATGTCAATGTAAATTGATATT------------------------AGGG------AGACAAGGCCTAAATATGATGCTATTGCTTAATGTCTTTCGGAAACGATCCTTTCGCACGCACAATTTGATATCTTTGAATAATTCTTGGAATAGAATTAATTATTATAACAGAGTGAAATAAATATAATGGACGGTGTATATAAAATTTTGAAAATTGAATTCCTTAAAACTATGGCAAATTGAGGGCATAAATAAAATTTAAAACTTTCCATACTGATAGGTCCTT-AAATGTCCTTATTTTTACCCTTCCAACAAAAAATGTAAACACTGGTATAGATAAATAATTGACAGAACTTTCTAAATAATCTAATATCTTGGGTTTGTAGTACTGG-----------------------------------TATTTATTTATTTTTAATGAGAAATGTGTGATCTTCGAAATGAGAAATTTGAAACATTTCTGCTTTTCAGTCAATCCTGGAGGTTGGGCACCGGCATCGGTGCTGAGAGCTGTTTATAAAAGAGAATATCCCAAGTTCCTAAAGCGTTTCACCCAGTACGTGAAGGACATGACGGAGAAGAAGCCTATTATGTTCTGATGTTTTTTGTCTCTTAAAGTGTGCCTGGACATGTGTAAAGTTTTAGAAATATAATTATTTTCTTTGGAGGTTAACTCTGCGAGTTCAGATCACAAGCTGATTTAAAGTGTTAATATATTTTAATTAAACATGTATTACAGTTTTGCTTGTTAATATTAAAATTTTATCTCTTCATAGTCTTTAAATCATGAAATGTACGGGTAAAACTCTACACTCAATTTCTAAAAATGTGCTATTGAATCAAAAAAATAATTTAGCCATTCAAAATGAGACAGATAATAATTTTTACAAAAACCCACACCAATAATAAATCTCTTGTGATACTTAACTCCCTTGTTTAAACTTTTTGCTGATGTGATTGCCTTTTATGGGAGAATTCTATATACTCCGCAAATGCCTCTGAGATTGTGCATTGCCGCCATCCAAAACAAAGTAATATTATATTTTA--AAAAAAAAAAAAGAAGAAAAAGTTTTAAAAATTGTGAGTCGACTTTCCTATATGTAAAATATCACTAATGTTGAAACATTGAATTAGATATGTCAT------------------------
Ntennessensis_LittleStony_N645 ---------------------------------------------------------------------------------GTATAGTTTTATTTCATACACTGTCAATGTAAATTGACAGTAGTGTCTCTTAATTATTGACAAAGAGGG-----------AAGCCTAAATAGGATGCTATTGCTTGATGCGTTTCGGAAAGGATTCTTTCGCACTCCCAATTTGATATCTTGAAATAATTTTTGGAATAGAATTAATTATTATAACAGAGTGAAATAAATATAATTGACAGTGTGTATAAAATTTTGAAAATTGAATTCCTTAAAACTATGGCAATTTGAGTATATAAATAAAAATAAAAACAGTCCACATTGATAGGTCCGTAAAATGTCCTTATTTTTACCCTTTCAACAAGTAATGTGAGCCCTGATATAGATAATTAATTGACAGAACTTTTTAAATAATCTAATATCTGAGGTTTGTAGCGAGTAGGCAGGTGATTCTGTTTCTAAAA-ATTGTGCTCAATATTTATTTATTTTTAATGAAAAATGTATGATCTTCGAAATGAGAAATTTGAAACATTTCTGATTTTCAGTCAATCCTGGAGGTTGGGCACCGGCGTCGGTGCTGAGAGCTGTTTATAAGAGAGAATATCCCAAGTTCCTAAAGCGTTTCACCCAGTATGTGAAGGACATGACGGAGAAGAAGCCTATTATGTTCTGATGTGTTTTGTCTCTTAAAGTGTGCCTGGACATGTGTAAAGTTTTAGAAATATAATTATTTTCTTTGGAGGTTAACTCTGTGAGTTGAGATCACAAGCTGATTTATAGTGTTAATATATTTTAATGAAACATGTAGTACAGTTTTGCTTGTTAATATTTAAATTTT-TCTCTTTATTGTCTTTAAATCATGAAATGTACGGGTAAAGCTCTACACTCAATTTCTAAAAATGTGCTGTTGAATCAAAAAAAAAA-TTATCCGTTCTAAATGAGACAGATAATAATTTTTACAAAAACCCACACCAATAATAAATCTCTTGTGATACTTAACTCCCTAGTTTAAACTTTTCGCCGATGTGATTGCCTTTTACGGGAGAATTCTATATACTCCGCAAATGCCTCTGAGATTGTGCATTGCCGCCA-----------------------------------------------------------------------------------------------------------------------------------------------------
