# Supplementary material for: ﻿New species in old mountains: integrative taxonomy reveals ten new species and extensive short-range endemism in Nesticus spiders (Araneae, Nesticidae) from the southern Appalachian Mountains
Source: Zookeys. 2023 Feb 3;1145:1–130. doi: 10.3897/zookeys.1145.96724 (PMC10208238; doi:10.3897/zookeys.1145.96724)
Supplement: Supplementary material 4 — Input alignments, analysis log files, and output tree files [file zookeys-1145-001_article-96724__-s004.zip › uce-2001767 (modified).phy]

 95 977
Nesticus_Japan_G2153 -----------------GGAACAGTAAATCCTGAGCTAGAAGCATTGCTGTTGATAGTGGTACGTCTACCCTTGCCATTTCTTAATTTACTCTGAACACAGTTCCTTGTATCGGCAAATGCTGCGATTTCAGTGGTGTTGTTATTTCCACCTCGACCTCGCTTCCCTCGTCCTTTAGAAGTCTTTGAATCTACATCACTAGTAGGAGATTCACAAAACCTTGGAGGAGCCCAATCATGCTTGGTACAATCCAATAGAGTTCCAACGTAAGTTTTTCCTCTCCACGTGACGTTGACAACAAGGACACCTACA-AAAATATGAT----------------GTAATTTACTATACAATTTACAAACAAA-----GATTAGTAAAGAAATCAGGATTAAGAGTTTTGATTTTATACAAGAAGTCTTGATCTAAATTGCTCAATGTAAAAAACTCAAAATAATATCCTACCTCCTTCGGTTTCTTGCCAAACAATGCCTTCTAACATGACACTGGTTCCAGGTTCACAAGGACCTAAGCAATCAGGCTCTGTTATAGTACCAACAGATGCACAAGTTGTGCAGGTGCTTGTGTCCTTCATTTCAGG---AGATTCTGGGGAATCTGAACACTCTGCCTACA---AAAATAATTTACACAC-TTAAATTCCAGTAAACA-----------AGTAAAGTATAAGGGTGATT--------TAAGAAATTAGG----TGATCTGATATAATATATAGTAAAACTAATGTA-----------TAGTGTATATGTCTTCTTTACTTTGGGAAACAATTTTACTCATTTTGCAA-----ACTTTGTACAATAATTTATTTAGAATTCTGCAGTCAAA----ATCTTACAGGATATTT--------GGTTTAAATAACTAAAGTAGTAAAAAATGGGTAAACTT---AAGATATGCCCTTCTTAAAAA----------------------
Nesticus_nahaunus_Mexico_G2881 ------------------------------------------------------------------------------------------------------------------CAAATGCAGCAATCTCGGGAGTATTGTTATTTCCAGCACGACCTCGCTTCCCACGTCCTTTAGAAGTCTTTGAATCTACATCACTAGTGGGAGATTCACAAAACCTTGGAGGAGCCCAATCATGCTTTGTACAATCCAATAGAGTTCCAACGTAAGTTTTTCCTCTCCATGTGACATTCACAACAAGGACTCCTAAAGCAAAAATAAAAGAGAAGAAAAAAAAATTAAGTCATCGCACATTTTTAAATCAATCGGTAGACTAAGAAATGGAACATAATTAAACATTTT--------------------------------------T--------------------CCACCTCCTTCAGTTTCTTGCCAGACAATCCCCTCCAGCGTGACACTTGTTCCAGGTTCACAAGGACCTAAGCAATCTGGTTCTGTTATGGTACCAACAGACGCGCAAGTCGTACAGGTGCTTGTGTCCTTCATTTCGGGAGAGGAGTCGGGTGAACCCGGACATTCAACCTAACAAGGAAAAAATTCACACACATTCACTTTTCATGAACAAGAGCAACCTTTATATAGCATGCGTGAGACCT--------------------------------------------------------------------------------------------------------------------------------------------------------------------------------------------------------------------------------------------------------------------------------
Nsilvestrii_Hellgate_N1108 TCTTTGCCGGACTGCTGGGAACAGTAAATCCTGAGCTAGAAGCGTTGCTATTGATAGTGGTACGCCTACCCTTTCCATTGCGTAGCTTACTCTGAACACAATTCCGTGTGTCTGCAAATGCAGCAATCTCAGGAGTATTGTTATTTCCACCACGACCCCGCTTCCCACGGCCTTTATTAGTCTTTGAATCCACGTCACTAGTAGGAGATTCACAAAACCTTGGAGGTGCCCAATCATGCTTTGTACAGTCTAATAGAGTACCAACGTAAGTTTTTCCTCTCCACGTGACATTTACAACAAGGACACCTAAAATAAATAAAAAA---------------TTA--TCATGTTGCATCTTTAGTGTAAA-AACAAATTCATAAAAT---------TAGACATTTTCACGGTAGATGAAATGTTTTCTTCTAAAAGTCTAAACATTATATATTCACGATGAAATCCTACCTCCTTCCGTTTCTTGCCAAACAATCCCTTCCAACATGACACTTGTTCCAGGTTCACAAGGACCCAAGCAATCTGGTTCTGTTATCGTACCAACAGATGCACAGGTTGTGCAAGTATTGGCGTCCTTCATTTCAGG---AGAGTCAGGTGAACCAGGACATTCCACCTATAAAG-AAACAATTCACACACTCTAACTTTTCATGAACAAGACCGACTTAGAAATAG---------AACCCCAGTTGCTAGAAAATGCGGTTTTAAAATCAAGATTCGATGCTGTGAAATTAAAA---------------------------CCAAAATCACTAAGTAGTAATTGGCAAAACTTAATCCAGTGGCATTTCCCAATGATACGATTGTTTTCATACTGAACAAATAATATTCTCAAATTATTGATTGTTTTGATCCAGAAAAATAAATCAATAACAATTGAGTATACTTTTTAAAATATCTTCTAGTTGCACTAATAGGCAGATGTAGCTCAAAA
Narcheri_Cheaha_N023 TCTTCGCAGGACTATTGGGAATAGTAAACCCTGAGCTAGAAGCGTTGCTATTGATAGTGGTTCGTCTACCTTTTCCGTTTCGTAGTTTACTCTGAACACAATTTCGCGTATCTGTAAATGCGGCTATTTCGGGAGTACTGTTATTTCCACCACGACCTCGCTTTCCACGTCCTTTAGAAGTCTTTGAATCCACGTCACTAGTAGGAGATTCGCAAAACCTCGGAGGAGCCCAATCATGCTTTGTGCAATCCAATAGAGTTCCAACGTAAGTTTTTCCTCTCCAGGTGACATTCACAACAAGGACTCCTAAAGGAAAAATGAAAGAGAGGGGGAAAAAATTAAGTTATAACACATTTTCAAATCAACCAACAGATTCACGAACAAAACAGAATTAGATATTCTCACTGTAGGTAAAATGCCTTCCTCCGAAATC-----TG--AAATATTAACAATAAAGTCTTACCTCCTTCAGTTTCTTGCCAAACAATCCCCTCCAACATAACACTTGTTCCAGGTTCACAAGGACCTAAGCAATCTGGTTCTGTTATAGTACCAACAGATGCACAAGTCGTACAGGTGCTTGTGTCCTTCATTTCAGGGGAAGAGTCAGGTGAACCCGGACATTCAACCTAATAAGAAAAAAATTCATACACATTCACTTCTCATGAAAAAGATCGACCCC--TATAGCATGTGCGAGACTTCTATTTCAAAAAAATCTGAATTTCACTCTGAAGTATGATGCTGTTACACTAAAAGAATTACAAATTTCAAAATATTTTAATCCAAATAGATTCAAGAAAGTTT-CCAAATTGGGAAATTATA-------------ATTTATATATTGTAGTACAAAAAAAGAAAAGTTCGAACGATGTTGATATCTTCGGCTTTAAAAGTCAGGATAATGACGATTACAACGATTTTCTATAT--TCTTTTTCTTATAAGATTGAATAAGTTTCTTCCGTAA
Narcheri_MillShoalCreek_N727 -------------------------------------------------------------------------------------------------------------------------------------------------------------------------------------------------------------------------------------------------------------------------------------------GGTGACATTCACAACAAGGACTCCTAAAGGAAAAATGAAAGAGAGGGGGAAAATTTTAAGTTATAACACATTTTCAAATCAACCAACAGATTCACGAACAAAACAGAATTAGATATTCTCACTGTAGGTAAAATGCCTTCCTCCGAAATCTGAAATGTAAAATATTAACAATAAAGTCTTACCTCCTTCAGTTTCTTGCCAAACAATCCCCTCCAACATAACACTTGTTCCAGGTTCACAAGGACCTAAGCAATCTGGTTCTGTTATAGTACCAACAGATGCACAAGTCGTACAGGTGCTTGTGTCCTTCATTTCAGGGGAAGAGTCAGGTGAACCCGGACATTCAACCTAATAAGAAAAAAATTCATACACATTCACTTCTCA----------------------------------------------------------------------------------------------------------------------------------------------------------------------------------------------------------------------------------------------------------------------------------------------------------------------
Nbarri_Bishop_N1072 TCTTTGCAGGACTATTGGGAATAGTAAATCCTGAGCTAGAAGCGTTGCTATTGATAGTGGTTCGTCTACCTTTTCCGTTTCGTAGTTTACTCTGAACACAATTTCGCGTATCTGTAAATGCAGGAATTTCGGGAGTATTATTATTTCCGCCACGACCTCGTTTCCCACGTCCTTTAGAAGTCTTTGAATCTACATCACTAGTAGGAGATTCGCAAAACCTTGGAGGAGCCCAATCATGCTTTGTACAATCCAATAGAGTTCCAACGTAAGTTTTTCCTCTCCAGGTGACATTCACAACAAGGACTCCTAAAGGAAAAATGAAAAAGAGGGGACAAAAATTAAGTTACAACAAATTTTTAAATCAAACAACAGATTCACAAACTAAACAGAATTAGATATTCTCATTGCAGATGAAATGCCTTTTTCCAAAATCTTAAATGTAAAAAATTCACAATAAAGTCTTACCTCCTTCAGTTTCTTGCCAGACAATCCCCTCCAACATGACACTTGTTCCAGGTTCACAAGGACCTAAGCAATCTGGTTCTGTTATAGTACCAACAGATGCACAAGTCGTACAGGTGCTTGTGTCCTTCATTTCAGGGGAAGAGTCAGGTGAACCCGGACATTCAACCTAATAAGAAAAAAATTCATACACATTCACTTTTCATGACCAAGATCGACCTTTATATAGCATGAGCGAGACTTCTATTTCAAAAAGGTCTGAATTTCAATCTGAAGTATGATGCTGTTATACTAAAATAAT---AAATTTCAAAATATTTCAATCTAAAATTATTCAAGAAAATTTTCCCAATTGGGAAATGACGACATTTTCCAATGATATATATGGTACAGTACAGAAAAAAAAAAATTCGAATGATGTTGATATCTTCGGTTTTAAAAGTCAGGATAATGAAAATTGCACCAATTTTCTAGATTATTCTTTTCTTATAAAACTGAGTAAGTTTCTTTCTTAA
Nbarri_LostCoveCave_N0065 TCTTTGCAGGACTATTGGGAATAGTAAATCCTGAGCTAGAAGCGTTGCTATTGATAGTGGTTCGTCTACCTTTTCCGTTTCGTAGTTTACTCTGAACACAATTTCGCGTATCTGTAAATGCAGGAATTTCGGGAGTATTGTTATTTCCGCCACGACCTCGTTTCCCACGTCCTTTAGAAGTCTTTGAATCTACATCACTAGTAGGAGATTCGCAAAACCTTGGAGGAGCCCAATCATGCTTTGTACAATCCAATAGAGTTCCAACGTAAGTTTTTCCTCTCCAGGTGACATTCACAACAAGGACTCCTAAAGGAAAAATGAAAAAGAGGGGACAAAAATTAAGTTACAACAAATTTTTAAATCAAACAACAGATTCACAAACTAAACAGAATTAGATATTCTCATTGCAGATGAAATGCCTTTTTCCAAAATCTTAAATGTAAAAAATTCACAATAAAGTCTTACCTCCTTCAGTTTCTTGCCAGACAATCCCCTCCAACATGACACTTGTTCCAGGTTCACAAGGACCTAAGCAATCTGGTTCTGTTATAGTACCAACAGATGCACAAGTCGTACAGGTGCTTGTGTCCTTCATTTCAGGGGAAGAGTCAGGTGAACCCGGACATTCAACCTAATAAGAAAAAAATTCATACACATTCACTTTTCATGACCAAGATCGACCTTTATATAGCATGAGCGATACTTCTATTTCAAAAAAGTCTGAATTTCAATCTGAAGTATGATGCTGTTATACTAAAATAAT---AAATTTAAAAATATTTCAATCTAAAATTATTCAAGAAAATTTTCCCAATTGGGAAATGACGACATTTTCCAATGATACATATGGTACAGTACAGAAAAAAAAAAATTCGAATGATGTTGATATCTTCGGTTTTAAAAGTCAGGATAATGAAAATTGCACCAATTTTCTAGATTATT-----------------------------------
Nbarri_eyed_ClayCave_G2082 TCTTTGCAGGACTATTGGGAATAGTAAATCCTGAGCTAGAAGCGTTGCTATTGATAGTGGTTCGTCTACCTTTTCCGTTTCGTAGTTTACTCTGAACACAATTTCGCGTATCTGTAAATGCAGCAATTTCGGGAGTATTGTTATTTCCGCCACGACCTCGTTTCCCACGTCCTTTAGAAGTCTTTGAATCTACATCACTAGTAGGAGATTCGCAAAACCTTGGAGGAGCCCAATCATGCTTTGTACAATCCAATAGAGTTCCAACGTAAGTTTTTCCTCTCCAGGTGACATTCACAACAAGGACTCCTAAAGGAAAAATGAAAAAGAAAGGGAAAAAATTAAGTTACAACACATTTTTAAATCAAACAACAGATTCACAAACTAAACAGAATTAGATATTCTCACTGCAGATGAAATGCCTTTTTCCGAAATCTTAAATGTAAAAAAATCACATTAAAGACTTACCTCCTTCAGTTTCTTGCCAGACAATCCCCTCCAACATGACACTTGTTCCAGGTTCACAAGGACCTAAGCAATCTGGTTCTGTTATAGTACCAACAGATGCACAAGTCGTACAGGTGCTTGTGTCCTTCATTTCAGGGGAAGAGTCAGGTGAACCCGGACATTCAACCTAATAAGAAAAAAATTCATACACATTCACTTTTCATGACCAAGATCGATCTTTATATAGCATGAGCGAGACTTCTATTTCAAAAT------------AATCTGAAGTATGATGCTGTTACACTAAAATAATTATAAATTTCAAAATATTTCAATCCAAAATTATCCAAGAAAATTTCCCCAATTGGGAAATGACACCATTTTCCAATGATATATATGATACAGTACAGAAAAA----AATTCGAACGATGTTGATATTTTCGGTTTTAAAAGTCAGGATAATGACAATTACACCAATTTTCAAGATTATTTTTTTCATATAGGACTGAGTAGGTTTCTTTTTTAA
Nbarrowsi_Gregorys_N270 -----------------------------------------------------------------------------------------------------------GTATCTGTAAATGCAGCCATTTCGGGTGTATTGTTACTTCCGCCACGACCTCGTTTCCCACGTCCTTTAGAAGTCTTTGAATCCACATCACTAGTAGGAGATTCGCAAAACCTTGGAGGAGCCCAATCATGCTTTGTACAATCCAATAGAGTTCCAACGTAAGTTTTTCCTCTCCAGGTGACATTCACAACAAGGACTCCTAAAGGAAAAATGAAAAAGAGGGGGAAAACATTAAGTTACAACACATTTTTAAATCAAACAACATATTCACAAACTAAACAGAATTAGATATTCTCGTTGCAGATGAAATGCCCTTTTCCAAAATCTTAAATGTAAAAAATTCACAATAAAATCTTACCTCCTTCAGTTTCTTGCCAGACAATCCCCTCCAACATGACACTTGTTCCAGGTTCACAAGGACCTAAGCAATCTGGTTCTGTTATAGTACCAACAGATGCACAAGTCGTACAGGTGCTTGTGTCCTTCATTTCAGGGGAAGAGTCAGGTGAACCCGGACATTCAACCTAATAAGAAAAAAATTCATACACATTCACTTTTCATGACCAAGATCGACCTCTATAT------------------------------------------------------------------------------------------------------------------------------------------------------------------------------------------------------------------------------------------------------------------------------------------------
Nbarrowsi_Tuckaleechee_N360 -------------------------------------------------------------------------------------------------------------------AAATGCAGCAATTTCGGGTGTATTGTTACTTCCGCCACGACCTCGTTTCCCACGTCCTTTAGAAGTCTTTGAATCCACAGCACTAGTAGGAGATTCGCAAAACCTTGGAGGAGCCCAATCATGCTTCGTACAATCCAATAGAGTTCCAACGTAAGTTTTTCCTCTCCAGGTGACATTCACAACAAGGACTCCTAAAGGAAAAATGAAAAGAGGGGAGAAAAAATTAAGTTGCAACACACTTTTAAATCAAACAACATATCCACAAACTAAACAGAATTAGATATTCTCGTTGCAGATGAAATGCCCTTTTCCAAAATCTTAAATGTAAAAAATTCATAATAAAGTCATACCTCCTTCAGTTTCTTGCCAGACAATCCCCTCCAACATGACACTTGTTCCAGGTTCACAAGGACCTAAGCAATCTGGTTCTGTTATAGTACCAACAGATGCACAAGTCGTACAGGTGCTTGTGTCCTTCATTTCAGGGGAAGAGTCAGGTGAACCCGGACATTCAACCTAATAAGAAAAAAATTCATACACATTCACTTTTCATGACCAAGATCGACCTCTATAT------------------------------------------------------------------------------------------------------------------------------------------------------------------------------------------------------------------------------------------------------------------------------------------------
Nbishopi_DryFalls_N150 ---------------------------------------AAGCGTTGCTATTGATAGTGGTTCGTCTACCCTTTCCGTTTCGTAGTTTACTCTGAACACAATTTCGCGTATCTGTAAATGCAGCAATTTCGGGAGTATTGTTATTTCCGCCACGACCTCGTTTCCCACGTCCTTTAGAAGTCTTTGAATCTACATCACTAGTAGGAGATTCGCAAAACCTTGGAGGAGCCCAATCATGCTTTGTACAATCCAATAGAGTTCCAACGTAAGTTTTTCCTCTCCAGGTGACATTCACAACAAGGACTCCTAAAGGAAAAATGAAAAAGAGGGGAAAAAAATTAAGTTACAACACATTTTTAAATCAAACAACAGATTCACAAACTAAACAGAATTGGATATTCTCACTGCAGATGAAATGACTTTTCCCGAAATCTTAAATGTAAAAAACTCACAATAAAGTCTTACCTCCTTCAGTTTCTTGCCAGACAATCCCCTCCAACATGACACTTGTTCCAGGTTCACAAGGACCTAAGCAATCTGGTTCTGTTATAGTACCAACAGATGCACAAGTCGTACAGGTGCTTGTGTCCTTCATTTCAGGGGAAGAGTCAGGTGAACCCGGACATTCAACCTAATAAGAAAAAAATTCATACACATTCACTTTTCATGACCAAGATCGACCTTTATATAGCATGAGCGAGACTTCTATTTCAAAAAAATCTGAATTTCAATCTGAAGTATGAAGCTGTTATACTAAAATAATTATAAATTTCAAAATATTTCAATCTAAAATTATTCAAGAAAATTTCCCCAATTGGGAAATGACGACATT------TGATATATATGGTACAGTACAGAAAAAAAAAAATTCGAATGATGTTGATATCTTCGGTTTTAAAAGTCAGGAT------------------------------------------------------------------
Nbishopi_PoleCr_Chattooga_N885 TCTTTGCAGGACTATTGGGAATAGTAAATCCTGAGCTAGAAGCGTTGCTATTGATAGTGGTTCGTCTACCCTTTCCGTTTCGTAGTTTACTCTGAACACAATTTCGCGTATCTGTAAATGCAGCAATTTCGGGAGTATTGTTATTTCCGCCACGACCTCGTTTCCCACGTCCTTTAGAAGTCTTTGAATCTACATCACTAGTAGGAGATTCGCAAAACCTTGGAGGAGCCCAATCATGCTTTGTACAATCCAATAGAGTTCCAACGTAAGTTTTTCCTCTCCAGGTGACATTCACAACAAGGACTCCTAAAGGAAAAATGAAAAAGAGGGGGAAAAAATTAAGTTACAACACATTTTTAAATCAAACAACAGATTCACAAACTAAACAGAATTGGATATTCTCACTGCAGATGAAATGACTTTTCCCGAAATCTTAAATGTAAAAAACTCACAATAAAGTCTTACCTCCTTCAGTTTCTTGCCAGACAATCCCCTCCAACATGACACTTGTTCCAGGTTCACAAGGACCTAAGCAATCTGGTTCTGTTATAGTACCAACAGATGCACAAGTCGTACAGGTGCTTGTGTCCTTCATTTCAGGGGAAGAGTCAGGTGAACCCGGACATTCAACCTAATAAGAAAAAAATTCATACACATTCACTTTTCATGACCAAGATCGACCTTTATATAGCATGAGCGAGACTTCTATTTCAAAAAAATCTGAATTTCAATCTGAAGTATGAAGCTGTTATACTAAAATAATTATAAATTTCAAAATATTTCAATCTAAAATTATTCAAGAAAATTTCCCCAATTGGGAAATGACGACATT------TGAT---------------------------------------------------------------------------------------------------------------------------------------
Nbishopi_StandingIndian_N131 ----------------------------------------------------------------------------------------------------ATTTCGCGTATCTGTAAATGCAGCAATTTCGGGAGTATTGTTATTTCCGCCACGACCTCGTTTCCCACGTCCTTTAGAAGTCTTTGAATCTACATCACTAGTAGGAGATTCGCAAAACCTTGGAGGAGCCCAATCATGCTTTGTACAATCCAATAGAGTTCCAACGTAAGTTTTTCCTCTCCAGGTGACATTCACAACAAGGACTCCTAAAGGAAAAATGAAAAAGAGGGGAAAAAAATTAAGTTACAACACATTTTTAAATCAAACAACAGATTCACAAACTAAACATAATTGGATATTCTCACTGCAGATGAAATGACTTTTCCCGAAATCTTAAATGTAAAAAACTCACAATAAAGTCTTACCTCCTTCAGTTTCTTGCCAGACAATCCCCTCCAACATGACACTTGTTCCAGGTTCACAAGGACCTAAGCAATCTGGTTCTGTTATAGTACCAACAGATGCACAAGTCGTACAGGTGCTTGTGTCCTTCATTTCAGGGGAAGAGTCAGGTGAACCCGGACATTCAACCTAATAAGAAAAAAATTCATACACATTCACTTTTCATGACCAAGATCGACCTTTATATAGCATGAGCGAGACTTCTATTTTAAAAAAATCTGAATTTCAATCTGAAGTATGAAGCTGTTATACTAAAATAATTATAAATTTCAAAATATTTCAATCTAAAATTATTCAAGAAAATTTCCCCAATTGGGAAATG---ACATT------TGATATATATGGTACAGTACAGAAAAAAAAAAATTCGAATGATGTTGATATCTTCGGTTTTAAAAGTCAGGATAATGACAATTGCACCAATTTTCTAGATTATTCTTTTCTTATAAAACTGAGTAAGTTTCTTTCTTAA
Nbrimleyi_NewberryCr_N984 TCTTTGCAGGACTATTGGGACTAGTAAATCCTGAGCTAGAAGCGTTGCTATTGATAGTGGTTCGTCTACCCTTTCCGTTTCGTAGTTTACTCTGAACACAATTTCGCGTATCTGTAAATGCAGCAATTTCGGGAGTATTGTTGTTTCCGCCACGACCTCGTTTCCCACGTCCTTTAGAAGTCTTTGAATCTACATCACTAGTAGGAGATTCGCAAAACCTTGGAGGAGCCCAATCATGCTTTGTACAATCCAATAGAGTTCCAACGTAAGTTTTTCCTCTCCAGGTGACATTCACAACAAGGACTCCTAAAGGAAAAATGAAAAAGAGGGAAAAAAAATTAAGTTACAACACATTTTTAAATCAACCAACAGATTCACAAACAAAACAGAATTATATATTTTCACTGTAGATGAAATGCCTTTTTCCGAAATCTTAAATGTAAAAAATTCGCAATAAAGTCTTACCTCCTTCAGTTTCTTGCCAGACAATCCCCTCCAACATGACACTTGTTCCAGGTTCACAAGGACCTAAGCAATCTGGTTCTGTTATAGTACCAACAGATGCACAAGTCGTACAGGTGCTTGTGTCCTTCATTTCAGGGGAAGAGTCAGGTGAACCCGGACATTCAACCTAATGAGAAAAAAATTCATACACATTCACTTTTCATGAACAAGATCGGCCTTTATATAGCAAGTGCGAGACTTCTATTTC-AAAAAACCTGAATCTCAATCTGAAGTACGACGCTGTTACACTAAAATAATTATAAATTTCAAAATATCTCAATTCAAAATGATTCAAGAAAAATTCCCGAATCGGGAAACGATGACATTCCCCAATGATATATATGGTACAGTACAGAAAAAACAAAAATCGAACGATGTTGATATCTTCGGTTCTAGAAGTCAGAATAATGACAATTGCACAATTTTTTTAGATTATTTTTTTCTTATAAGACTGAGT---------------
Nbrimleyi_RumblingBald_N241 TCTTTGCAGGACTATTGGGAATAGTAAATCCTGAGCTAGAAGCGTTGCTATTGATAGTGGTTCGTCTACCCTTTCCGTTTCGTAGTTTACTCTGAACACAATTTCGCGTATCTGTAAATGCAGCAATTTCGGGAGTATTGTTGTTTCCGCCACGACCTCGTTTCCCACGTCCTTTAGAAGTCTTTGAATCTACATCACTAGTAGGAGATTCGCAAAACCTTGGAGGAGCCCAATCATGCTTTGTACAATCCAATAGAGTTCCAACGTAAGTTTTTCCTCTCCAGGTGACATTCACAACAAGGACTCCTAAAGGAAAAATGAAAAAGAGGGGAAAAAAATTAAGTTACAACACATTTTTAAATCAACCAACAGATTCACAAACAAAACAGAATTAGATATTTTCACTGTAGATGAAATGCCTTTTTCCGAAATCTTAAATGTAAAAAATTCCCAATAAAGTCTTACCTCCTTCAGTTTCTTGCCAGACAATCCCCTCCAACATGACACTTGTTCCAGGTTCACAAGGACCTAAGCAATCTGGTTCTGTTATAGTACCAACAGATGCACAAGTCGTACAGGTGCTTGTGTCCTTCATTTCAGGGGAAGAGTCAGGCGAACCCGGACATTCAACCTAATGAGAAAAAAATTCATACACATTCACTTTTCATGAACAAGATCGACCTTTATATAGAAAGTGCGAGACTTCTATTTC-AAAAAACCTGAATCTCAATCTGAAGTACGATGCTGTTACACTAAAATAATTATAAATTTCAAAATATCTCAATTCAAAATGTTTCAAGATAAATTACCGAATCGGGAAACGATGGCATTCCCCAATGATATATATGGTACAGTACAGAAAAAACAAAAATCGAACGATGTTGATATCTTCGGTTCTAGAAGTCAGAATAATGACAATTGCACAATTTTTTTAGATTATTTTTTTCTTATAAAACTGAGTAAGTTTCTTTTTTAA
Ncanei_Egypt_N958 ---------------------------------------------------------------------------------------------------------------------ATGCAGCAATTTCGGGAGTATTGTTGTTTCCGCCACGACCTCGTTTCCCACGTCCTTTAGAAGTCTTTGAATCTACATCACTAGTAGGAGATTCGCAAAACCTTGGAGGAGCCCAATCATGCTTTGTACAATCCAATAGAGTTCCAACGTAAGTTTTTCCTCTCCAGGTGACATTCACAACAAGGACTCCTAAAGGAAAAATGAAAAAGAGGGGAAAAAAATTAAGTTACAACACATTTTTAAATCAACCAACAGATTCACAAACAAAACAGAATTAGATATTTCCACTGTAGATGAAATGCCTTTTCCCGAAATCTTAAATGTAAAAAATTCACAATAAAGTCTTACCTCCTTCAGTTTCTTGCCAGACAATCCCCTCCAACATGACACTTGTTCCAGGTTCACAAGGACCTAAGCAATCTGGTTCTGTTATAGTACCAACAGATGCACAAGTCGTACAGGTGCTTGTGTCCTTCATTTCAGGGGAAGAGTCAGGCGAACCCGGACATTCAACCTAATGAGAAAAAAATTCATACACATTCACTTTTCATGAACAAGTTCGACCTTTATATTGCAAGTGCGAGACTTCTATTTC-AAAAAACCTGAATCTCAATCTGAAGTACGATGCTGTTACACTAAAATAATTATAAATTTCTAAATATCTCAATTCAAAATGATTCAAGAAAAATTCCCGAATCGGGAAATGATGACATTCCCCAATGATATATATGGTACAGTACAGGAAAAACAAAAATCGAACGATGTTGATATCTTCGGTTCTAGAAGTCAGAATAATGACAATTGCACAATTTTTTTAGATTATTTTTTT------------------------------
Ncarolinensis_Grandfather_N218 ---------------------------------------------------------------------------------------------------------------------ATGCAGCAATTTCGGGAGTATTGTTATTTCCGCCACGACCTCGTTTCCCACGTCCTTTAGAAGTCTTTGAATCTACATCACTAGTAGGAGATTCGCAAAACCTTGGAGGAGCCCAATCATGCTTTGTACAATCCAATAGAGTTCCAACGTAAGTTTTTCCTCTCCAGGTGACATTCACAACAAGGACTCCTAAAGGAAAAATGAAAAAGAAAGGGAAAAAATTAAGTTACAACACATTTTTAAATCAAACAACAGATTCACAAACTAAACAGAATTAGATAGTCCCACTGCAGATGAAATGCCTTTTTCCGAAATCTTAAATGTAAAAAATTCACAATAAAGTCTTACCTCCTTCAGTTTCTTGCCAGACAATCCCCTCCAACATGACACTTGTTCCAGGTTCACAAGGACCTAAGCAATCTGGTTCTGTTATAGTACCAACAGATGCACAAGTCGTACAGGTGCTTGTGTCCTTCATTTCAGGGGAAGAGTCAGGTGAACCCGGACATTCAACCTAATAAGAAAAAGATTCATACACATTCACTTTTCATGACCAAGATCGATCTTTATATAGCATGAGCGAGACTTCCATTTCAAAAATATCTGAATTTCAATTTGAAGTATGATGCTGTTACACTAAAATAATTATAAATTTCAAAATATTTCAAT-----------------------------------------------------------------------------------------------------------------------------------------------------------------------------------------------
Ncarolinensis_LinvilleCaverns_N227 ----------------------------------------------------------------------------------------------------------------------------------------------------------------------------------------------------------------------------------------------------------------------------------------------------------------------------------------------------------------------------------------------------------------------------------------------------------AAAAATTCACAATAAAGTCTTACCTCCTTCAGTTTCTTGCCAGACAATCCCCTCCAACATGACACTTGTTCCAGGTTCACAAGGACCTAAGCAATCTGGTTCTGTTATAGTACCAACAGATGCACAAGTCGTACAGGTGCTTGTGTCCTTCATTTCGGGGGAAGAGTCAGGTGAACCCGGACATTCAACCTAATAAGAAAAAAATTCATACACATTCACTTTTCATGACCAAGACCGATCTTTATATAGCA--------------------------------------------------------------------------------------------------------------------------------------------------------------------------------------------------------------------------------------------------------------------------------------------
Ncarteri_English_N031 TCTTTGCAGGACTATTGGGTATAGTAAATCCTGAGCTAGAAGCGTTGCTATTGATAGTGGTTCGTCTACCCTTTCCGTTTCGTAGTTTACTCTGAACACAATTTCGCGTATCTGTAAATGCAGCAATTTCGGGAGTATTGTTATTTCCGCCACGTCCTCGTTTCCCACGTCCTTTAGAAGTCTTTGAATCTACATCACTAGTAGGAGATTCGCAAAACCTTGGAGGAGCCCAATCATGCTTTGTACAATCCAATAGAGTTCCAACGTAAGTTTTTCCTCTCCAGGTGACATTCACAACAAGGACTCCTAAAGGAAAAATGAAAAAGAAGAGACAAAAATTAAGTTACAACAAATTTTTAAATCAAACAACAGATTCACAAACTAAACAGAATTAGATATTCTCATTACAGATGAAATGTCTTTTTCCAAAACCTTAAATGTAAAAAATTCACAATAAAGTCTGACCTCCTTCAGTTTCTTGCCAGACAATCCCCTCCAACATGACACTTGTTCCAGGTTCACAAGGACCTAAGCAATCTGGTTCTGTTATAGTACCAACAGATGCACAAGTCGTACAGGTGCTTGTGTCCTTCATTTCAGGGGAAGAGTCAGGTGAACCCGGACATTCAACCTAATAAGAAAAAAAATCATACACATTCACTTTTCATGACCAAGATCGATCTTTATATAGCATGAGCTACATATCCATTTCAAAAAAATCTGAATTTCAATCTGAAGTATGATGCTGTTATACTAAAATAATTATAAATTTCAAAATATTTCAATCTAAAATTATTCAAGAAAATTTCTCCAATTGGGAAATGACGACATTTTCCAATGATATATATGGTACAGTACAGAAAAA---AAATTCGAATGATGTTTATATCTTCGGTTTTAAAAGTCAGGATAATGACAATTGCACCAATTTTCTAGATTATTCTTTTCTTATAAAACCGAGT---------------
Ncarteri_LaurelCave_nearTYPE_N0296 ----------------------------------------------------------------------------GTTTCGTAGTTTACTCTGAACACAATTTCGCGTATCTGTAAATGCAGCAATTTCGGGAGTATTGTTATTTCCGCCACGTCCTCGTTTCCCACGTCCTTTAGAAGTCTTTGAATCTACATCACTAGTAGGAGATTCGCAAAACCTTGGAGGAGCCCAATCATGCTTTGTACAATCCAATAGAGTTCCAACGTAAGTTTTTCCTCTCCAGGTGACATTCACAACAAGGACTCCTAAAGGAAAAATGAAAAAGAAGAGACAAAAATTAAGTTACAACAAATTTTTAAATCAAACAACAGATTCACAAACTAAACAGAATTAGATATTCTCATTACAGATGAAATGCCTTTTTCCAAAATCTTAAATGTAAAAAATTCACAATAAAGTCTGACCTCCTTCAGTTTCTTGCCAGACAATCCCCTCCAACATGACACTTGTTCCAGGTTCACAAGGACCTAAGCAATCTGGTTCTGTTATAGTACCAACAGATGCACAAGTCGTACAGGTGCTTGTGTCCTTCATTTCAGGGGAAGAGTCAGGTGAACCCGGACATTCAACCTAATAAGAAAAAAAATCATACACATTCACTTTTCATGACCAAGATCGATCTTTATATAGCATGAGCGAGACTTCCATTT-AAAAAAATCTGAATTTCAATCTGAAGTATGATGCTGTTATACTAAAATAATTATAAATTTCAAAATATTTCAATCTAAAATTATTCAAGAAAATTTCCCCAATTGGGAAATGACGACATTTTCCAATGATATATATGGTACAGTACAGAAAAAAAAAAATTCGAATGATGTTGATATCTTCGGTTTTAAAAGTCAGGATAATGACAATTGCACCAATTTTCTAGATTATTCTTTTCTTAGAAAACTGAGT----TTCTTTCTTAA
Ncarteri_PilotMtn_G2185 --------------------------------------------------------------------------------------TTACTCTGAACACAATTTCGCGTATCTGTAAATGCAGCAATTTCGGGAGTATTGTTATTTCCGCCACGTCCTCGTTTCCCACGTCCTTTAGAAGTCTTTGAATCTACATCACTAGTAGGAGATTCGCAAAACCTTGGAGGAGCCCAATCATGCTTTGTACAATCCAATAGAGTTCCAACGTAAGTTTTTCCTCTCCAGGTGACATTCACAACAAGGACTCCTAGAGGAAAAATGAAAAAGAAGAGACAAAAATTAAGTTACAACAGATTTTTAAATCGAACAACAGATTCACAAACTAAACAGAATTAGATATTCCCATTACAGATGAAATGCCTTTTTCCAAAATCTTAAATGTAAAAAATTCACAATAAAGTCTGACCTCCTTCAGTTTCTTGCCAGACAATCCCCTCCAACATGACACTTGTTCCAGGTTCACAAGGACCTAAGCAATCTGGTTCTGTTATAGTACCAACAGATGCACAAGTCGTACAGGTGCTTGTGTCCTTCATTTCAGGGGAAGAGTCAGGTGAACCCGGACATTCAACCTAATAAGAGAAAAATTCATACACATTCACTTTTCATGACCAAGATCGATCTTTATATA-----------------------------------------------------------------------------------------------------------------------------------------------------------------------------------------------------------------------------------------------------------------------------------------------
Ncarteri_Pitchfork_N363 TCTTTGCAGGACTATTGGGAATAGTAAATCCTGAGCTAGAAGCGTTGCTATTGATAGTGGTTCGTCTACCCTTTCCGTTTCGTAGTTTACTCTGAACACAATTTCGCGTATCTGTAAATGCAGCAATTTCGGGAGTATTGTTATTTCCGCCACGTCCTCGTTTCCCACGTCCTTTAGAAGTCTTTGAATCTACATCACTAGTAGGAGATTCGCAAAACCTTGGAGGAGCCCAATCATGCTTTGTACAATCCAATAGAGTTCCAACGTAAGTTTTTCCTCTCCAGGTGACATTCACAACAAGGACTCCTAAAGGAAAAATGAAAAAGAGGAGACAAAAATTAAGTTACAACAAATTTTTAAATCAAACAACAGATTCACAAACTAAACAGAATTAGATATTCTCATTACAGATGAAATGCCTTTTTCCAAAATCTTAAATGTAAAAAATTCACAATAAAGTCTTACCTCCTTCAGTTTCTTGCCAGACAATCCCCTCCAACATGACACTTGTTCCAGGTTCACAAGGACCTAAGCAATCTGGTTCTGTTATAGTACCAACAGATGCACAAGTCGTACAGGTGCTTGTGTCCTTCATTTCAGGGGAAGAGTCAGGTGAACCCGGACATTCAACCTAATAAGAAAAAAATTCATACACATTCACTTTTCATGACCAAGATCGACCTTTATATAGCATGAGCGAGACTTCCATTTCAAAAAAATCTGAATTTCAATCTAAAGTATGATGCTGTTATACTAAAATAATTATAAGTTTCAAAATATTTGAATCTAAAATTATTCAAGAAAATTTCCCCAATCGGGAAATGATGACATTTTCCAATGATATATATGGTACAGTGCAGAAAAA----AATTCGAATGATGTTGATATCTTCGGTTTTAAAAGTCAGGTTAACGACAATTGCACCAATTTTCTAGATTATTCTTTTCTTATAAAACTGAGTAAGTTTCTCACTTGA
Ncarteri_WeberCty_N1044 -----------------GGAATAGTAAATCCTGAGCTAGAAGCGTTGCTATTGATAGTGGTTCGTCTACCCTTTCCGTTTCGTAGTTTACTCTGAACACAATTTCGCGTATCTGTAAATGCAGCAATTTCGGGAGTATTGTTATTTCCGCCACGTCCTCGTTTCCCACGTCCTTTAGAAGTCTTTGAATCTACATCACTAGTAGGAGATTCGCAAAACCTTGGAGGAGCCCAATCATGCTTTGTACAATCCAATAGAGTTCCAACGTAAGTTTTTCCTCTCCAGGTGACATTCACAACAAGGACTCCTAAAGGAAAAATGAAAAAGAGGAGACAAAAATTAAGTTACAACAAATTTTTAAATCAAACAACAGATTCACAAACTAAACAGAATTAGAT--TCTCATTACAGATGAAATGCCTTTTTCCAAAATCTTAAATGTAAAAAATTCACAATAAAGTCTGACCTCCTTCAGTTTCTTGCCAGACAATCCCCTCCAACATGACACTTGTTCCAGGTTCACAAGGACCTAAGCAATCTGGTTCTGTTATAGTACCAACAGATGCACAAGTCGTACAGGTGCTTGTGTCCTTCATTTCAGGGGAAGAGTCAGGTGAACCCGGACATTCAACCTAATAAGAAAAAAA-TCATACACATTCACTTTTCATGACCAAGATCGATCTCTATATAGCATGAGCGAGACTTCCATTTAAAAAAAATCTGAATTTCAATCTGAAGTATGATGCTGTTATACTAAAATAATTATAAATTTCAAAATAGTTCAATCTAAAATTATTCAAGAAAATTTCCCCAATTGGGAAATG---ACATTTTCCAATGATATATATGGTACAGTACAGAAAAAAAAAAATTCGAATGATGTTGATATCTTCGGTTTTAAAAGTCAGGATAATGACAATTGCACCAATTTTCTAGATTATTCTTTTCTTATAAAACTGAGTAAGTTTCTTTCTTAA
Ncarteri_div__RainbowCave_G2089 TCTTTGCAGGACTATTGGGAATGGTAAACCCTGAGCTAGAAGCGTTGCTATTGATAGTGGTTCGTCTACCCTTTCCGTTTCGTAGTTTACTCTGAACACAATTTCGGGTATCTGTAAATGCAGCAATTTCGGGAGTATTGTTATTTCCGCCACGACCTCGCTTTCCACGTCCTTTAGAAGTCTTTGAATCTACATCACTAGTAGGAGATTCGCAAAACCTTGGAGGAGCCCAATCATGCTTTGTACAATCCAATAGAGTTCCAACGTAAGTTTTTCCTCTCCAGGTGACATTCACAACAAGGACTCCTAAAGGAAAAATGAAAAAGAGAAGGAAAAAATTAAGTTATCACACATTTTTAAATCAATCAACAGATTCACACACTAAACAGAATTAGATATTTTCACTGTAGATGAAACGCCTTTCTCCGAAATCTTAAATGTAAAAAAT--------AAGTCTTACCTCCTTCAGTTTCTTGCCAAACAATCCCCTCCAACATGACACTTGTTCCAGGTTCACAAGGACCTAAGCAATCTGGTTCTGTTATAGTACCAACAGATGCACAAGTCGTACAGGTGCTTGTGTCCTTCATTTCAGGGGAAGAGTCAGGTGAACCCGGACATTCAACCTAATAAGAAAAAAATTCACGCACATTCACTTTTCATGAACAGGATCGACTTTAATATAGCATACGCGAGACTTCTATTTC-AAAAAATCTGAATTTCAATATGAAGTATGATGCTGTTGCACTAAAG-----------------------------------ATTGAAGAAAAATTTTCAAATTGGGAAATGA---------------ATATATAT----TAGTACAAAAAAAAAAAAATTCGAACGATGTTGATATCTTCGGTTTTAAAAGTCAGGATAATGACAATTACATCCATTTTCTAGATTATTTTTTTATTATAAGACTGAACAAGTTTCTTTCTTAA
Ncherokee_BallhootScar_N193 TCTTTGCAGGACTATTGGGAATAGTAAATCCTGAGCTAGAAGCGTTGCTATTGATAGTGGTTCGTCTACCTTTCCCGTTTCGTAGTTTACTCTGAACACAATTTCGCGTATCTGTAAATGCAGCAATTTCGGGAGTATTGTTATTTCCGCCACGACCTCGTTTCCCACGTCCTTTAGAAGTCTTTGAATCTACATCACTAGTAGGAGATTCGCAAAACCTTGGAGGAGCCCAATCATGCTTTGTACAATCCAATAGAGTTCCAACGTAAGTTTTTCCTCTCCAGGTGACATTCACAACAAGGACTCCTAAAGGAAAAATGAAAAAGAGGGAAAAAAAATTAAGTTACAACACATTTTTAAATCAAACAACAGATTCACAAACTAAACATAATTAGATATTCTCACTGCAGATGAAATGCCCTTTTCCGAAATCTTAAATGTAAAAAATTCACAATAAAGTCTTACCTCCTTCAGTTTCTTGCCAGACAATCCCCTCCAACATGACACTTGTTCCAGGTTCACAAGGACCTAAGCAATCTGGTTCTGTTATAGTACCAACAGATGCACAAGTCGTACAGGTGCTTGTGTCCTTCATTTCAGGGGAAGAGTCAGGTGAACCCGGACATTCAACCTAATAAGAAAAAAAATCATACACATTCACTTTTCATGACCAAGATCGATCTTTATATAGCATGAGCGAGACTTCTATTTCAAATAAATCTGAATTTCAATCTGAAGTATGATGCTGTTACACTAAAATAATTATAAATTTCAAAAT---------------TATTCAAGAAAATTTCCCCAATTGGGAAATGACGACATTTTCCAATGATATATATGGTACAGTACAGAAAAA----AATTCGAACGATGTTGATATTTTCGGTTTTAAAAGTCAGGATAATGACAATTACACCAATTTTCTAGATTATTTTTTTCTTATAGGACTGAGTAGGTTTCTTTTTTAA
Ncherokee_BalsamMtn_N891 -----------------------------------CTAGAAGCGTTGCTATTGATAGTGGTTCGTCTACCTTTCCCGTTTCGTAGTTTACTCTGAACACAATTTCGCGTATCTGTAAATGCAGCAATTTCGGGAGTATTGTTATTTCCGCCACGACCTCGTTTCCCACGTCCTTTAGAAGTCTTTGAATCTACATCACTAGTAGGAGATTCGCAAAACCTTGGAGGAGCCCAATCATGCTTTGTACAATCCAATAGAGTTCCAACGTAAGTTTTTCCTCTCCAGGTGACATTCACAACAAGGACTCCTAAAGGAAAAATGAAAAAGA--GGGAAAAAATTAAGTTACATTACATTTTTAAATCAAACAACAGATTCACAAACTAAACATAATTAGATATTCTCACTGCAGATGAAATGCCCTTTTCCGAAATCTTAAATGTAAAAAATTCACAATAAAGTCTTACCTCCTTCAGTTTCTTGCCAGACAATCCCCTCCAACATGACACTTGTTCCAGGTTCACAAGGACCTAAGCAATCTGGTTCTGTTATAGTACCAACAGATGCACAAGTCGTACAGGTGCTTGTGTCCTTCATTTCAGGGGAAGAGTCAGGTGAACCCGGACATTCAACCTAATAAGAAAAAAATTCATACACATTCACTTTTTATGACCAAGATCGATCTTTATATAGCATGAGCGAGACTTCTATTTTAAAATAATCTGAATTTCAATCTGAAGTATGATGCTGTTACACTAAAATAATTATAAATTTCAAAAT---------------TATTCAAGAAAATTTCCCCAATTGGGAAATGACGACATTTTCCAATGATATATATGGTACAGTACAGAAAAA----AATTCGAACGATGTTGATATTTTCGGTTTTAAAAGTCAGGATAATGACAATTACACCAATTTTCTAGATTATTTTCTTCTTATAGGACTGAGTAGGTTTCT-------
Ncherokee_SIndianCrk_N681 ---------------------------------------------------------------------------------------------------------------------------------------------------------------------------------------------------CACTAGTAGTAGATTCGCAAAACCTTGGAGGAGCCCAGTCATGCTTTGTACAATCCAATAGAGTTCCAACGTAAGTTTTTCCTCTCCAGGTGACATTCACAACAAGGACTCCTAAAGGAAAAATGAAAAAAGGGGGAAAAAAATTAAGTTACAACACATTTTTAAATCAAACAACAGATTCACAAACTAAACAGAATTAGATATTCTCACTGCAGATGAAATGCCTTTTTCCGAAATCTTAAATGTAAAAAATTCACAATAAAGTCTTACCTCCTTCAGTTTCTTGCCAGACAATCCCCTCCAACATGACACTTGTTCCAGGTTCACAAGGACCTAAGCAATCTGGTTCTGTTATAGTACCAACAGATGCACAAGTCGTACAGGTGCTTGTGTCCTTCATTTCAGGGGAAGAGTCAGGTGAACCCGGACATTCAACCTAATAAGAAAAAAATTCATACACATTCACTTTTTATGACCAAGATCGATCTTTATATAGCATGAGCGAGACTTCTATTTCAAAAATATCTGAATTTCAATCTGAAGT----------------------------------------------------------------------------------------------------------------------------------------------------------------------------------------------------------------------------------------------
Ncooperi_BeaverCrk_N1002 ----------------------------------------------------------------------------------------------------------------------------------------ATTGTTATTTCCGCCACGACCTCGTTTCCCACGTCCTTTAGAAGTCTTTGAATCTACATCACTAGTAGGAGATTCGCAAAACCTTGGAGGAGCCCAATCATGCTTTGTACAATCCAATAGAGTTCCAACGTAAGTTTTTCCTCTCCAGGTGACATTCACAACAAGGACTCCTAAAGGAAAAATGAAAAAGAGGGAAAAAAAATTAAGTTACAACACATTTTTAAATCAAACAACAGATTCACAAACTAAACATAATTGGATATTCTCACTGCAGATGAAATGACTTTTCCCGAAATCTTAAATGT-AAAAACTCACAATAAAGTCTTACCTCCTTCAGTTTCTTGCCAGACAATCCCCTCCAACATGACACTTGTTCCAGGTTCACAAGGACCTAAGCAATCTGGTTCTGTTATAGTACCAACAGATGCACAAGTCGTACAGGTGCTTGTGTCCTTCATTTCAGGGGAAGAGTCAGGTGAACCCGGACATTCAACCTAATAAGAAAAAAATTCATACACATTCACTTTTCATGACCAAGATCGACCTTTATATAGCATGAGCGAGACTTCTATTTCAAAAAAATCTGAATTTCAATCTGAAGTATGAAGCTGTTATACTAAAATAATTATAAATTTCAAAATATTTCAATCTAAAATTATTCAAGAAAATTTGTCCAATTGGGAAATGACGACATTT-------ATATATATGGTACAGTACAGAAAAAAAAAAATTCGAATGATGTTGATATCTTCGGTTTTAAAAGTCAGGATAATGACAATTGCACCAATTTTCTAGATTATTCTTTTCTTATAAAACTGAGTAAGTTTCTTTCTTAA
Ncooperi_BrasstBald_N824 -------------------------------------------------------------------------------------------------------------------------------------------------------------------------------------------ATCTACATCACTAGTAGGAGATTCGCAAAACCTTGGAGGAGCCCAATCATGCTTTGTACAATCCAATAGAGTTCCAACGTAAGTTTTTCCTCTCCAGGTGACATTCACAACAAGGACTCCTAAGGGAAAAATGAAAAAGAGGGGAAAAAAATTAAGTTACAACACATTTTTAAATCAAACAACAGATTCACAAACTAAACAGAATTGGATATTCTCACTGCAAATGAAATGACTTTTCCCGAAATCTTAAATGTAAAAAACTCACAATAAAGTCTTACCTCCTTCAGTTTCTTGCCAGACAATCCCCTCCAACATGACACTTGTTCCAGGTTCACAAGGACCTAAGCAATCTGGTTCTGTTATAGTACCAACAGATGCACAAGTCGTACAGGTGCTTGTGTCCTTCATTTCAGGGGAAGAGTCAGGTGAACCCGGACATTCAACCTAATAAGAAAAAAATTCATACACATTCACTTTTCATGACCAAGATCGACCTTTATATAGCATGAGCGAGACTTCTATTTCAAAAAAATCTGAATTTCAATCTGAAGTATGAAGCTGTTATACTAAAATAATTATAAATTTCAAAATATTTCAATCTAAAATTATTCAAGAAAATTTCCCCAATTGGGAAATGACGACATT------TGATATATATGGTACAGTACAGAAAAAAAAAAATTCGA---ATGTTGATATCTTCGGTTTTAAA---------------------------------------------------------------------------
Ncooperi_CheoahDam_N1122 TCTTTGCAGGACTATTGGGAATAGTAAATCCTGAGCTAGAAGCGTTGCTATTGATAGTGGTTCGTCTTCCCTTTCCGTTTCGTAGTTTACTCTGAACACAATTTCGCGTATCTGTAAATGCAGCAATTTCGGGAGTATTGTTATTTCCGCCACGACCTCGTTTCCCACGTCCTTTAGAAGTCTTTGAATCTACATCACTAGTAGGAGATTCGCAAAACCTTGGAGGAGCCCAATCATGCTTTGTACAATCCAATAGAGTTCCAACGTAAGTTTTTCCTCTCCAGGTGACATTCACAACAAGGACTCCTAAAGGAAAAATGAAAAAGAGGGGAAAAAAATTAAGTTACAACACATTTTTAAATCAAACAACAGATTCACAAACTAAACAGAATTGGATATTCTCACTGCAGATGAAATGCCTTTTCCCGAAATCTTAAATGTAAAAAATTCACAATAAAGTCTTACCTCCTTCAGTTTCTTGCCAGACAATCCCCTCCAACATGACACTTGTTCCAGGTTCACAAGGACCTAAGCAATCTGGTTCTGTTATAGTACCAACAGATGCACAAGTCGTACAGGTGCTTGTGTCCTTCATTTCAGGGGAAGAGTCAGGTGAACCCGGACATTCAACCTAATAAGAAAAAAATTCATACACATTCACTTTTCATGACCAAGATCGACCTTTATATAGCATGAGCGAGACTTCTATTTCAAAAAAATCTGAATTTCAATCTGAAGTATGAAGCTGTTATACTAAAATAATTATAAATTTCAAAATATTTCAATCTAAAATTATTCAAGAAAATTTTCCCAATTGGGAAATGACGACATTTTCCAATGATATATATGGTACAGTACAGAAAAAAATAAATTCGAATGATGTTGATATCTTCGGTTTTAAAAGTCAGGATAATGACAATTGCACCAATTTTCTAGATTATTCTTTTCTTATAAAACTGAGTAAGTTTCTTTCTTAA
Ncooperi_NantRiverGorge_N682 ----------------------------------------------------GATAGTGGTTCGTCTACCCTTTCCGTTTCGTAGTTTACTCTGAACACAATTTCGCGTATCTGTAAATGCAGCAATTTCGGGAGTATTGTTATTTCCGCCACGACCTCGTTTCCCACGTCCTTTAGAAGTCTTTGAATCTACATCACTAGTAGGAGATTCGCAAAACCTTGGAGGAGCCCAATCATGCTTTGTACAATCCAATAGAGTTCCAACGTAAGTTTTTCCTCTCCAGGTGACATTCACAACAAGGACTCCTAAAGGAAAAATGAAAAAGAGGGGAAAAAAATTAAGTTACAACACATTTTTAAATCAAACAACAGATTCACAAACTAAACAGAATTGGATATTCTCACTGCAGATGAAATGACTTTTCCCGAAATCTTAAATGTAAAAAACTCACAATAAAGTCTTACCTCCTTCAGTTTCTTGCCAGACAATCCCCTCCAACATGACACTTGTTCCAGGTTCACAAGGACCTAAGCAATCTGGTTCTGTTATAGTACCAACAGATGCACAAGTCGTACAGGTGCTTGTGTCCTTCATTTCAGGGGAAGAGTCAGGTGAACCCGGACATTCAACCTAAT---AAAAAAATTCATACACATTCACTTTTCATGACCAAGATCGACCTTTATATAGCATGAGCGAGACTTCTATTTCAAAAAAATCTGAATTTCAATCTGAAGTATGAAGCTGTTATACTAAAATAATTATAAATTTCAAAATATTTCAATCTAAAATTATTCAAGAAAATTTCCCCAATTGGGAAATGACGACATT------TGATATGTATGGTACAGTACAGAAAAAAAAAAATTCGAATGATGTTGATATCTTCGGTTTTAAAAGTCAGGATAATGACAATTGCACCAATTTTCTAGATTATTCTTTTCTTATAAAACTGAGTAAGTTTC--------
Ncooperi_RockCrRoad_N1160 -----------------------------------------------------------------------------------------------------------------------------------------------------------------------------------------------------------------------------------------------------------------GTTCCAACGTAAGTTTTTCCTCTCCAGGTGACATTCACAACAAGGACTCCTAAAGGAAAAATGAAAAAGAGGGGAAAAAAATTAAGTTACAACACATTTTAAAATCAAACAACAGATTCACAAACTAAACAGAATTGGATATTCTCACTGCAGATGAAATGCCTTTTCCCCAAATCTTAAATGTAAAAAATTCACAATAAAGTCTTACCTCCTTCAGTTTCCTGCCAGACAATCCCCTCCAACATGACACTTGTTCCAGGTTCACAAGGACCTAAGCAATCTGGTTCTGTTATAGTACCAACAGATGCACAAGTCGTACAGGTGCTTGTGTCCTTCATTTCAGGGGAAGAGTCATGTGAACCCGGACATTCAACCTAATAAGAAAAAAATTCATACACATTCACTTTTCATGACCAAGATCGACCTTTATATAACATGAGCGAGACTTCTATTTC-----------------A-----------------------------------------------------AACCTAAAATTATTCAAGAAAATTTTCCCAATT-----------------------------------------------------------------------------------------------------------------------------------------------------------------
Ncoylei_Apalachia_N1195 TCTTTGCAGGACTATTGGGAATAGTAAATCCTGAGCTAGAAGCGTTGCTATTGATAGTGGTTCGTCTACCCTTTCCGTTTCGTAGTTTACTCTGAACACAATTTCGCGTATCTGTAAATGCAGCAATTTCGGGAGTATTGTTATTTCCGCCACGACCTCGTTTCCCACGTCCTTTAGAAGTCTTTGAATCTACATCACTAGTAGGAGATTCGCAAAACCTTGGAGGAGCCCAATCATGCTTTGTACAATCCAATAGAGTTCCAACGTAAGTTTTTCCTCTCCAGGTGACATTCACAACAAGGACTCCTAAAGGAAAAATGAAAAAGAGAGGAAAAAAATTAAGTTACAACACATTTTTAAATCAAACAACAGATTCACAAACTAAACAGAATTTGATATTCTCACTGCAGATGAAATGCCCTTTTCCGAAATCTTATATGCAAAAAATT-----------CTTACCTCCTTCAGTTTCTTGCCAGACAATCCCCTCCAACATGACACTTGTTCCAGGTTCACAAGGACCTAAGCAATCTGGTTCTGTTATAGTACCAACAGATGCACAAGTCGTACAGGTGCTTGTGTCCTTCATTTCAGGGGAAGAGTCAGGTGAACCCGGACATTCAACCTAATAAGGAAAAAAATCATACAAATTCACTTTTCATGACCAAGATCGACCCTTATATAGCATGAGCGAGACTTCTATTTCAAAATTATCTGAATTTCAATCTGA-GTATGATGCTGTTATACTAAAATAATTATAAATTTTAAAATATTTTAATCTAAAATTATTCAAGAAAGTTTCCCCAATTGGGAAATGACGACATTTTGCAATGATATAAATGGTACAGTACAGAAAAA----AATTCGAATGATGTTGATAATTTCAATTTT--GACTTACGGTAGCGAAAATGGGACAAA------AAAATA-------------------------------------
Ncoylei_DinkinCove_N1118 --------------------------------------------------------------------CCCTTTCCGTTTCGTAGTTTACTCTGAACACAATTTCGCGTATCTGTAAATGCAGCAATTTCGGGAGTATTGTTATTTCCGCCACGACCTCGTTTCCCACGTCCTTTAGAAGTCTTTGAATCTACATCACTAGTAGGAGATTCGCAAAACCTTGGAGGAGCCCAATCATGCTTTGTACAATCCAATAGAGTTCCAACGTAAGTTTTTCCTCTCCAGGTGACATTCACAACAAGGACTCCTAAAGGAAAAATGAAAAAGAGAGGAAAAAAATTAAGTTACAACACATTTTTAAATCAAACAACAGATTCACAAACTAAACATAATTTGATATTCTCAATGCAGATGAAATGCCCTTTTCCGAAATCTTATATGCAAAAAATT-----------CTTACCTCCTTCAGTTTCTTGCCAGACAATCCCCTCCAACATGACACTTGTTCCAGGTTCACAAGGACCTAAGCAATCTGGTTCTGTTATAGTACCAACAGATGCACAAGTCGTACAGGTGCTTGTGTCCTTCATTTCAGGGGAAGAGTCAGGTGAACCCGGACATTCAACCTAATAAGGAAAAAAATCATACAAATTCACTTTTCATGACCAAGATCGACCCTTATATAGCATGAGCGAGACTTCTATTTCAAAATTATCTGAATTTCAATCTGA-GTATGATGCTGTTATACTAAAATAATTATAAATTTTAAAATATTTTAATCTAAAATTATTCAAGAAAGTTTCCCCAATTGGGAAATGACGACATTTTGCAATGATATAAATGGTACAGTACAGAAAAA----AATTCGAATGATGTTGATAATTTCAATTTTGAAAAATGGGACAATAAAATCCACCCCGATTTTCGAATTTT-------------------------------------
Ncoylei_TiptonCreek_N837 TCTTTGCAGGACTATTGGGAATAGTAAATCCTGAGCTAGAAGCGTTGCTATTGATAGTGGTTCGTCTACCCTTTCCGTTTCGTAGTTTACTCTGAACACAATTTCGCGTATCTGTAAATGCAGCAATTTCGGGAGTATTGTTATTTCCGCCACGACCTCGTTTCCCACGTCCTTTAGAAGTCTTTGAATCTACATCACTAGTAGGAGATTCGCAAAACCTTGGAGGAGCCCAATCATGCTTTGTACAATCCAATAGAGTTCCAACGTAAGTTTTTCCTCTCCAGGTGACATTCACAACAAGGACTCCTAAAGGAAAAATGAAAAAGAGAGGAAAAAAATTAAGTTACAACACATTTTTAAATCAAACAACAGATTCACAAACTAAACAGAATTTGATATTCTCACTGCAGATGAAATGCCCTTTTCCGAAATCTTATATGCAAAAAATT-----------CTTACCTCCTTCAGTTTCTTGCCAGACAATCCCCTCCAACATGACACTTGTTCCAGGTTCACAAGGACCTAAGCAATCTGGTTCTGTTATAGTACCAACAGATGCACAAGTCGTACAGGTGCTTGTGTCCTTCATTTCAGGGGAAGAGTCAGGTGAACCCGGACATTCAACCTAATAAGGAAAAAAATCATACAAATTCACTTTTCATGACCAAGATCGACCCTTATATAGCATGAGCGAGACTTCTATTTCAAAATTATCTGAATTTCAATCTGA-GTATGATTCTGTTATACTAAAATAATTATAAATTTTAAAATATTTTAATCTAAAATTATTCAAGAAAGTTTCCCCAATTGGGAAATGACGACATTTTGCAA-------------------------------------------------------------------------------------------------------------------------------------------
Ncressleri_AndersonSpringCave_G2075 TCTTTGCAGGACTATTGGGAATAGTAAACCCTGAGCTAGAAGCGTTGCTATTGATAGTGGTTCGTCTACCCTTTCCGTTTCGTAGTTTACTCTGAACACAATTTCGCGTATCTGTAAATGCAGCAATTTCGGGAGTATTGTTATTTCCGCCACGACCTCGCTTTCCACGTCCTTTAGAAGTCTTTGAATCTACATCACTAGTAGGAGATTCGCAAAACCTTGGAGGAGCCCAATCATGCTTTGTACAATCCAATAGAGTTCCAACGTAAGTTTTTCCTCTCCAGGTGACATTCACAACAAGGACTCCTAAAGGAAAAATGAAAGAGGAGGGGGGGGAATTAAGTTACAACACATTTTTAAATCAACCAACAGATTCACAAAACAAACATAATTAGATATTCTCACTGCAGATGAAATGCCTTTCTCCGAAATCTTAAATGTAAAAAATTCACAATAAAGTCTTACCTCCTTCAGTTTCTTGCCAAACAATCCCCTCCAACATGACACTTGTTCCAGGTTCACAAGGACCTAAGCAATCTGGTTCTGTTATAGTACCAACAGATGCACAAGTCGTACAGGTGCTTGTGTCCTTCATTTCAGGAGAAGAGTCAGGTGAACCCGGACATTCAACCTAATAAGAAAAAATATCACACACATTCACTTCTCATGAACAAGATCGACCTTTATATAGCATGTGCGAGACTTCTATTTC-------------------------------------------------------------AAAATATTTCAATCCAAAATGACTCAAGAAAATTTCCCAAATTGGGAAATGATA-------------ATATATATATCATGATACACAAAAAAAAAAACTATAAAAATATGAATATCCGTAATGTTAAAAATTGGGATGTTGATGATCAAATCAAAATTAGAAAATT-----TGTTAATATGATTTAACAACTTTA--------
Ncressleri_PigeonCave_G2077 -----------------GGAATAGTAAACCCTGAGCTAGAAGCGTTGCTATTGATAGTGGTTCGTCTACCCTTTCCGTTTCGTAGTTTACTCTGAACACAATTTCGCGTATCTGTAAATGCAGCAATTTCGGGAGTATTGTTATTTCCGCCACGACCTCGCTTTCCACGTCCTTTAGAAGTCTTTGAATCTACATCACTAGTAGGAGATTCGCAAAACCTTGGAGGAGCCCAATCATGCTTTGTACAATCCAATAGAGTTCCAACGTAAGTTTTTCCTCTCCAGGTGACATTCACAACAAGGACTCCTAAAGGAAAAATGAAAGAGGAGGGGGGGGAATTAAGTTACAACACATTTTTAAATCAACCAACAGATTCACAAAACAAACATAATTAGATATTCTCACTGCAGATGAAATGCCTTTCTCCGAAATCTTAAATGTAAAAAATTCACAATAAAGTCTTACCTCCTTCAGTTTCTTGCCAAACAATCCCCTCCAACATGACACTTGTTCCAGGTTCACAAGGACCTAAGCAATCTGGTTCTGTTATAGTACCAACAGATGCACAAGTCGTACAGGTGCTTGTGTCCTTCATTTCAGGAGAAGAGTCAGGTGAACCCGGACATTCAACCTAATAAGAAAAAATATCACACACATTCACTTCTCATGAACAAGATCGACCTTTATATAGCATGTGCGAGACTTCTATTTC-------------------------------------------------------------AAAATATTTCAATCCAAAATGACTCAAGAAAATTTCCCAAATTGGGAAATGATA-------------ATATATATATCATGATACACAAAAAAAAAAACTATAAAAATATGAATATCCGTAATGTTAAAAATTGGGATGTTGATGATCAAATCAAAATTAGAAAATT-----TGTTAATATGATTTAACAACTTTA--------
Ncrosbyi_MtMitchell_N210 TCTTTGCAGGACTATTGGGAATAGTAAATCCTGAGCTAGAAGCGTTGCTATTGATAGTGGTTCGTCTACCCTTTCCGTTTCGTAGTTTACTCTGAACACAATTTCGCGTATCTGTAAATGCAGCAATTTCGGGAGTATTGTTGTTTCCGCCACGACCTCGTTTCCCACGTCCTTTAGAAGTCTTTGAATCTACATCACTAGTAGGAGATTCGCAAAACCTTGGAGGAGCCCAATCATGCTTTGTACAATCCAATAGAGTTCCAACGTAAGTTTTTCCTCTCCAGGTGACATTCACAACAAGGACTCCTAAAGGAAAAATGAAAAAGAGGGGGGAAAAATTAAGTTACAACACATTTTTAAATAAACCAACAGATTCACAAACAAAACAGAATTAGATATTTTCACTGTAGATGAAATGCCTTTTTCCGAAATCTTAAATGTAAAAAATTCGCAATAAAGTCTTACCTCCTTCAGTTTCTTGCCAGACAATCCCCTCCAACATGACACTTGTTCCAGGTTCACAAGGACCTAAGCAATCTGGTTCTGTTATAGTACCAACAGATGCACAAGTCGTACAGGTGCTTGTGTCCTTCATTTCAGGGGAAGAGTCAGGCGAACCCGGACATTCAACCTAATGAGAAAAAATATCATACACATTCACTTTTCATGAACAAGATCGACCTTTATATAGCAAGTGCGAGACTTCTATTTC-AAAAAACCTGAATCTCAATCTGAAGTACGATGCTGTTACACTAAAATAATTATAAATTTCAAAATATCTCAATTCAAAATGATTCAAGAAAAATTCCCGAATCGGGAAACGATGACATTCCTTAATG-TATATATGGTACAGTACAGAAAAAACAAAAATCGAACGATGTTGATATCTTCGGAATC---AGTCAGAATAATGGCAATTGCACAA-------------TTTTTTTCTTATAAGAC--------------------
Ncrosbyi_PricesCrk_N1143 TCTTTGCAGGACTATTGGGAATAGTAAATCCTGAGCTAGAAGCGTTGCTATTGATAGTGGTTCGTCTACCCTTTCCGTTTCGTAGTTTACTCTGAACACAATTTCGCGTATCTGTAAATGCAGCAATTTCGGGAGTATTGTTGTTTCCGCCACGACCTCGTTTCCCACGTCCTTTAGAAGTCTTTGAATCTACATCACTAGTAGGAGATTCGCAAAACCTTGGAGGAGCCCAATCATGCTTTGTACAATCCAATAGAGTTCCAACGTAAGTTTTTCCTCTCCAGGTGACATTCACAACAAGGACTCCTAAAGGAAAAATGAAAAAGAGGGGGAAAAAATTAAGTTACAACACATTTTTAAATCAACCAACAGATTCACAAACAAAACAGAATTAGATATTTTCACTGTAGATGAAATGCCTTTTTCCGAAATCTTAAATGTAAAAAATTCGCAATAAAGTCTTACCTCCTTCAGTTTCTTGCCAGACAATCCCCTCCAACATGACACTTGTTCCAGGTTCACAAGGACCTAAGCAATCTGGTTCTGTTATAGTACCAACAGATGCACAAGTCGTACAGGTGCTTGTGTCCTTCATTTCAGGGGAAGAGTCAGGCGAACCCGGACATTCAACCTAATGAGAAAAAAATTCATACACATTCACTTTTCATGAACAAGATCGACCTTTATATAGCAAGTGCGAGACTTCTATTTC-AAAAAACCTGAATCTCAATCTGAAGTACGATGCTGTTACGCTAAAATAATTATACATTTCAAAATATCTCAATTCAAAATGATTCAAGAAAAATTCCCGAATCGGGAAACGATGACATTCCCCAATG-TATATATGGTAGAGTACAGAAAAAA---AAATCGAACGATGTTGATATCTTCGGTTCTAGAAGTCAGAATAATGACAATTGCACAATTTTTTTAGATTATTTTTTTCTTATAACACTGAGTGAGTTTCTTTTTTTA
Ncrosbyi_ShufordCrk_N1148 --------------------------------------------------------------------CCCTTTCCGTTTCGTAGTTTACTCTGAACACAATTTCGCGTATCTGTAAATGCAGCAATTTCGGGAGTATTGTTGTTTCCGCCACGACCTCGTTTCCCACGTCCTTTAGAAGTCTTTGAATCTACATCACTAGTAGGAGATTCGCAAAACCTTGGAGGAGCCCAATCATGCTTTGTACAATCCAATAGAGTTCCAACGTAAGTTTTTCCTCTCCAGGTGACATTCACAACAAGGACTCCTAAAGGAAAAATGAAAAAGAGGGGAAAAAAATTAAGTTACAACACATTTTTAAATCAACCAACAGATTCACAAGCAAAACAGAATTAGATATTTCCACTGTAGATGAAATGCCTTTTTCCGAAATCTTAAATGTAAAAAATTCGCAATAAAGTCTTACCTCCTTCAGTTTCTTGCCAGACAATCCCCTCCAACATGACACTTGTTCCAGGTTCACAAGGACCTAAGCAATCTGGTTCTGTTATAGTACCAACAGATGCACAAGTCGTACAGGTGCTTGTGTCCTTCATTTCAGGGGAAGAGTCAGGCGAACCCGGACATTCAACCTAATGAGAAAAAAATTCATACACATTCACTTTTCACGAACAAGATCGACCTTTATATAGCAAGTGCGAGACTTCTATTTC-AAAAAACCTGAATCTCAATCTGAAGTACGATGCTGTTACACTAAAATAATTATAAATTTTAAAATATCTCAATTCAAAATGATTCAAGAAAAATTCCCGAATCGGGAAATGATGACATTCCCCAATGATATATATGGTACAGTACAGAAAAAACAAAAATCGAACGATGTTGATATCTTCGGTTCTAGAAGTCAGAATAATGACAATTGCACAATTTTTTTAGATTATTTTTAGATTAGAAGACTGAGT-------TTTGTTTA
Ndellingeri_BullpenBridge_N109 ----------------------------------------------------GATAGTGGTTCGTCTACCCTTTCCGTTTCGTAGTTTACTCTGAACACAATTTCGCGTATCAGTAAATGCAGCAATTTCGGGAGTATTGTTATTTCCGCCACGACCTCGTTTCCCACGTCCTTTAGAAGTCTTTGAATCTACATCACTAGTAGGAGATTCGCAAAACCTTGGAGGAGCCCAATCATGCTTTGTACAATCCAATAGAGTTCCAACGTAAGTTTTTCCTCTCCAGGTGACATTCACAACAAGGACTCCTAAAGGAAAAATGAAAAAGAGGGGAAAAAAATTAAGTTACAACACATTTTTAAATCAAACAACAGATTCACAAACTAAACATAATTGGATATTCTCACTGCAGATGAAATGCCTTTTCCCGAAATCTTAAATGTAAAAAATTCACAATAAAATCTTACCTCCTTCAGTTTCTTGCCAGACAATCCCCTCCAACATGACACTTGTTCCAGGTTCACAAGGACCTAAGCAATCTGGTTCTGTTATAGTACCAACAGATGCACAAGTCGTACAGGTGCTTGTGTCCTTCATTTCAGGGGAAGAGTCAGGTGAACCCGGACATTCAACCTAATAAGAAAAAAATTCATACACATTCACTTTTCATGACCAAGATCGACCTTTATATAGCATGAGCGAGACTTCTATTTTAAATAAATCTGAATTTCAGTCCGAAGTACGATGCTGTAATAGTAAAATAATTAGAAATTTCAAAATATTTCAATCTAAAATTATTCAAGAAAATTTCCCCAATTGGGAAATGACGACATTTTCCAATGATATATATGGTACAGTACAGAAAAAAAAAAATTCGAATGATGTTGATATCTTCGGTTTTAAAAGTCAGGAAAATGACAATTGCACCATTTTTCTAGATTATTCTTTTCTTATAAAACTGAGTAAGTTTCTTTCTAAA
Ndellingeri_WhitewFalls_N887 TCTTTGCAGGACTATTGGGAATAGTAAATCCTGAGCTAGAAGCGTTGCTATTGATAGTGGTTCGTCTACCCTTTCCGTTTCGTAGTTTACTCTGAACACAATTTCGCGTATCAGTAAATGCAGCAATTTCGGGAGTATTGTTATTTCCGCCACGACCTCGTTTCCCACGTCCTTTAGAAGTCTTTGAATCTACATCACTAGTAGGAGATTCGCAAAACCTTGGAGGAGCCCAATCATGCTTTGTACAATCCAATAGAGTTCCAACGTAAGTTTTTCCTCTCCAGGTGACATTCACAACAAGGACTCCTAAAGGAAAAATGAAAAAGAGGGGAAAAAAATTAAGTTACAACACATTTTTAAATCAAACAACAGATTCACAAACTAAACATAATTGGATATTCTCACTGCAGATGAAATGCCTTTTCCCGAAATCTTAAATGTAAAAAATTCACAATAAAATCTTACCTCCTTCAGTTTCTTGCCAGACAATCCCCTCCAACATGACACTTGTTCCAGGTTCACAAGGACCTAAGCAATCTGGTTCTGTTATAGTACCAACAGATGCACAAGTCGTACAGGTGCTTGTGTCCTTCATTTCAGGGGAAGAGTCAGGTGAACCCGGACATTCAACCTAATAAGAAAAAAATTCATACACATTCACTTTTCATGACCAAGATCGACCTTTATATAGCATGAGCGAGACTTCTATTTTAAATAAATCTGAATTTCAGTCCGAAGTACGATGCTGTAATAGTAAAATAATTAGAAATTTCAAAATATTTCAATCTAAAATTATTCAAGAAAATTTCCCCAATTGGGAAATGACGACATTTTCCAATGATATATATGGTACAGTACAGAAAAAAAAAAATTCGAATGATGTTGATATCTTCGGTTTTAAAAGTCAGGATAATGACAATTGCACCATTTTTCTAGATTATTCTTTTCTTATA------------------------
Ndilutus_GrassyCreek_N670 --------------------------------------------------------------------------------------------------------------------------------------------------------------------------------------------------------------------------------------------------------------------------------------------------------------------AAAGGAAAAATGAAAAAGA--GGAAAAAAATTAAGTTACAACACATTTTTAAATCAAACAACAGATTCACAAACTAAACAGAATTAGATATTCTCACTGCAGATGAAATGCCTTTTTCCGAAATCTTAAATGTAAAAAATTCACAATAAAGTCTTACCTCCTTCAGTTTCTTGCCAGACAATCCCCTCCAACATGACACTTGTTCCAGGTTCACAAGGACCTAAGCAATCTGGTTCTGTTATAGTACCAACAGATGCACAAGTCGTACAGGTGCTTGTGTCCTTCATTTCAGGGGAAGAGTCAGGTGAACCCGGAC-----------------------------------------------------------------------------------------------------------------------------------------------------------------------------------------------------------------------------------------------------------------------------------------------------------------------------------------------------------------
Ndilutus_StarveRockCave_G3174 TCTTTGCAGGACTATTGGGAATAGTAAATCCTGAGCTAGAAGCGTTGCTATTGATAGTGGTTCGTCTACCTTTTCCGTTTCGTAGTTTACTCTGAACACAATTTCGCGTATCTGTAAATGCAGCAATTTCGGGAGTATTGTTATTTCCGCCACGACCTCGTTTCCCACGTCCTTTAGAAGTCTTTGAATCTACATCACTAGTAGGAGATTCGCAAAACCTTGGAGGAGCCCAATCATGCTTTGTACAATCCAATAGAGTTCCAACGTAAGTTTTTCCTCTCCAGGTGACATTCACAACAAGGACTCCTAAAGGAAAAATGAAAAAGA--GGAAAAAAATTAAGTTACAACACATTTTTAAATCAAACAACAGATTCACAAACTAAACAGAATTAGATATTCTCACTGCAGATGAAATGCCTTTTTCCGAAATCTTAAATGTAAAAAATTCACAATAAAGTCTTACCTCCTTCAGTTTCTTGCCAGACAATCCCCTCCAACATGACACTTGTTCCAGGTTCACAAGGACCTAAGCAATCTGGTTCTGTTATAGTACCAACAGATGCACAAGTCGTACAGGTGCTTGTGTCCTTCATTTCAGGGGAAGAGTCAGGTGAACCCGGACATTCAACCTAATAAGAAAAAAATGCATACACATTCACTTTTCACGACCAAGATCGATCTTTATATAGCATGAGCGAGACTTCTATTTCATAATAATCTGAATTTCAATCTGAAGTATGATGATTTACACTTAAAATAATTATAAATTTCAAAATATTTCAATCCAAAA-TATTCAAGAAAATTTCCCCAATTGGGAAATGACGCCATTTTCCAATGATATATATGGTACAGTACAGAAAAA----AATTCGAACGATGTTGATACTTTCGGTTTCAAAAGTCAGG---ATGGCAATTACACCAATTTTCTAGATTATTTTTTTCTTATAGGACTGAGGAGGTTTCTTTTTTAA
Nfridelli_LittlePigeon_N262 --------------------------------------------------------------------------------------------------------------------------------------------------------------------------------------------------------------GATTCGCAAAACCTTGGAGGAGCCCAATCATGCTTTGTACAATCCAATAGAGTTCCAACGTAAGTTTTTCCTCTCCAGGTGACATTCACAACAAGGACTCCTAAAGGAAAAATGAAAAAGTGGGGGAAAAAATTAAGTTACAACACATTTTTAAATCAAACAACAGATTCACAAACTAAACAGAATTGGATATTCTCACTGCAGATGAAATGCCTTTTCCCCAAATCTTAAATGTAAAAAATTCACAATAAAGTCTTACCTCCTTCAGTTTCTTGCCAGACAATCCCCTCCAACATGACACTTGTTCCAGGTTCACAAGGACCTAAGCAATCTGGTTCTGTTATAGTACCAACAGATGCACAAGTCGTACAGGTGCTTGTGTCCTTCATTTCAGGGGAAGAGTCAGGTGAACCCGGACATTCAACCTAATAAGAAAAAAATTCATACACATTCACTTTTCATGACCAAGATCGACCTTTATATAGCATGAGCGAGACTTCTATTTAAAAAAAATCTGAATTTCAATCTGAAGTATGATGCTGTTACACTAAAATAATTATAAATTTCAAAATATTTCAATCTAAAATTATTCAAGAAAATTTCCCCAATTGGGAAATGACGACATTTTCCAATGATATATATGGTACAGTACAGAAAAAAAAAAAATCGAATGATGTTGATATCTTCGGTTTTAAAAGTCAGGATAATGACAATTGCACCAATTTTCTAGATTATTCTTTTCTTATAAAACTGAGTAAGTTTCTTTCTTAA
Nfurtivus_HugdenBranch_G3175 ----------------------------------------------------------------TCAACCTTTTCCGTTTCGTAGTTTACTCTGAACACAATTTCGCGTATCTGTAAATGCAGCAATTTCGGGAGTATTGTTATTTCCGCCACGACCTCGTTTCCCACGTCCTTTAGAAGTCTTTGAATCTACATCACTAGTAGGAGATTCGCAAAACCTTGGAGGAGCCCAATCATGCTTTGTACAATCCAATAGAGTTCCAACGTAAGTTTTTCCTCTCCAGGTGACATTCACAACAAGGACTCCTGAAGGAAAAATGAAAAAGAGGAGGAAAAAATTAAGTTACAACACAATTTTAAATCAAACAACAGATTCACAAACTAAACAGAGTTAGATATTCTCACTGCAGATGAAATGCTTTTTTCCGAAATCTTAAATGTAAAAAATTCACTATAAAGTCTTACCTCCTTCAGTTTCTTGCCAGACAATCCCCTCCAACATGACACTTGTTCCAGGTTCACAAGGACCTAAGCAATCTGGTTCTGTTATAGTACCAACAGATGCACAAGTCGTACAGGTGCTTGTGTCCTTCATTTCAGGAGAAGAGTCAGGTGAACCCGGACATTCAACCTAATAAGAAAAAAATTCATACACATTCACTTTTCATGACCAAGATCGACCTTTATATAGCATGAGCGAGACTTCTATTTCAAATAATTATAAATTTCAACCTGAAGTATGATGCTGTTACACTAAAATAATTATAAATTTCAAAATATTTCAATCCAAAATTATTTAAAAAAAATTCCCCAATTGGGAAATGACGACATTTTCCAATGATACATATGGTACAGTACAGAAAAA----ACACCAAATGATGTTGATATCTTCGGTTTTAAAAGTCAGGATAATGACAATTGCACCAATTTTCTAGATTATTTTTTTCTTATAAAACTGAGTAAGTTTCTTTCTTAA
Nfurtivus_RaccoonMtn_N1026 ------------------------------------------------------------------------------TTCGTAGTTTACTCTGAACACAATTTCGCGTATCTGTAAATGCAGCAATTTCGGGAGTATTGTTACTTCCGCCACGACCTCGTTTCCCACGTCCTTTAGAAGTCTTTGAATCTACATCACTAGTAGGAGATTCGCAAAACCTTGGAGGAGCCCAATCATGCTTTGTACAATCCAATAGAGTTCCAACGTAAGTTTTTCCTCTCCAGGTGACATTCACAACAAGGACTCCTGAAGGAAAAATGAAAAAGAGGAGGAAAAAATTAAGTTACAACACAATTTTAAATCAAACAACAGATTCACAAACTAAACAGAGTTAGATATTCTCACTGCAGATGAAATGCTTTTTTCCGAAATCTTAAATGTAAAAAATTCACTATAAAGTCTTACCTCCTTCAGTTTCTTGCCAGACAATCCCCTCCAACATGACACTTGTTCCAGGTTCACAAGGACCTAAGCAATCTGGTTCTGTTATAGTACCAACAGATGCACAAGTCGTACAGGTGCTTGTGTCCTTCATTTCAGGAGAAGAGTCAGGTGAACCCGGACATTCAACCTAATAAGAAAAAAATTCATACACATTCACTTTTCATGACCAAGATCGACCTTTATATAGCATGAGCGAGACTTCTATTTCAAATAATTATAAATTTCAACCTGAAGTATGATGCTGTTACACTAAAATAATTATAAATTTCAAAATATTTCAATCCAAAATTATTTAAAAAAAATTCCCCAATTGGGAAATGACGACATTTTCCAATGATACATATGGTACAGTACAGAAAAA----ACACCAAATGATGTTGATATCTTCGGTTTTAAAAGTCAGGATAATGACAATTGCACCAATTTTCTAGATTATTTTTTTCTTATAAAACTGAGTAAGTTTCTTTCTTAA
Ngeorgia_Sittons_N073 ---------------------------------------------------------------------------------------------------------------------------------------------------------------------------CTTTAGAAGTCTTTGAATCTACATCACTAGTAGGAGATTCGCAAAACCTTGGAGGAGCCCAATCATGCTTTGTACAATCCAATAGAGTTCCAACGTAAGTTTTTCCTCTCCAGGTGACATTCACAACAAGGACTCCTAAAGGAAAAATGAAGAAGAGGAGAAAAAAATTAAGTTACAACACATTTTTAAATCAAACAACAGATTCACAAACCAAACATAATTGGGTATTCTCACTGCAGATGAAATGCCTTTTCCCGAAATCTTAAATGTAAAAAATTCACAATAAAGTCTTACCCCCTTCAGTTTCTTGCCAGACAATCCCCTCCAACATGACACTTGTTCCAGGTTCACAAGGACCTAAGCAATCTGGTTCTGTTATAGTACCAACAGATGCACAAGTCGTACAGGTGCTTGTGTCCTTCATTTCAGGGGAAGAGTCAGGTGAACCCGGACATTCAACCTAATGAGAAAAAAATTCATACACATTCACTTTTCATGACCAAGATCGACCTTTATATAGCATGAGCGAGACTTCTATTTCAAAAATATCTGAATTTCAATCTGAAGTATGATGCTGTTATACTAAAATAATTATAAATTTCAAAATATTTCAATCTAAAATTATTCAAGAAAATTTCCTCAATTGGGAAATG---ACATTTTTCAATGATATATATGGTACAGTACAGAAAAAAAAAAATTCGAATGATGTTGATATCTTCGGTTTTAAAAGTCAGGATAAT---------------------------------------------------------------
Ngertschi_CedarCreek_N351 TCTTTGCAGGACTATTGGGAATAGTAAATCCTGAGCTAGAAGCGTTGCTATTGATAGTGGTTCGTCTACCCTTTCCGTTTCGTAGTTTACTCTGAACACAATTTCGCGTATCTGTAAATGCAGCAATTTCGGGAGTATTGTTGTTTCCGCCACGACCTCGTTTCCCACGTCCTTTAGAAGTCTTTGAATCTACATCACTAGTAGGAGATTCGCAAAACCTTGGAGGAGCCCAATCATGCTTTGTACAATCCAATAGAGTTCCAACGTAAGTTTTTCCTCTCCAGGTGACATTCACAACAAGGACTCCTAAAGGAAAAATGAAAAAGAGGGGAAAAAAATTAAGTTACAACACATTTTTAAATCAACCAACAGATTCACAAACAAAACAGAATTAGATATTTCCACTGTAGATGAAATGCCTTTCCCCGAAATCTTAAATGTAAAAAATTCACAATAAAGTCTTACCTCCTTCAGTTTCTTGCCAGACAATCCCCTCCAACATGACACTTGTTCCAGGTTCACAAGGACCTAAGCAATCTGGTTCTGTTATAGTACCAACAGATGCACAAGTCGTACAGGTGCTTGTGTCCTTCATTTCAGGGGAAGAGTCAGGCGAACCCGGACATTCAACCTAATGAGAAAAAAATTCATACACATTCACTTTTCATGAACAAGTTCGACCTTTATATTGCAAGTGCGAGACTTCTATTTC-AAAAAACCTGAATCTCAATCTGAAGTACGATGCTGTTACACTAAAATAATTATAAATTTCAAAATATCTCAATTCAAAATGATTCAAGAAAAATTCCCGAATCGGGAAATGATGACATTCCCCAATGATATATATGGTACAGTACAGGAAAAACAAAAATCGAACGATGTTGATATCTTCGGTTCTAGAAGTCAGAATAATGACAATTGCACAATTTTTTTAGATTATTTTTTTCTTATAAGACTGAGTGAGTTTCTTTTTTAA
Ngertschi_FrenchBroad_N968 ---------------------TAGTAAATCCTGAGCTAGAAGCGTTGCTATTGATAGTGGTTCGTCTACCCTTTCCGTTTCGTAGTTTACTCTGAACACAATTTCGCGTATCTGTAAATGCAGCAATTTCGGGAGTATTGTTGTTTCCGCCACGACCTCGTTTCCCACGTCCTTTAGAAGTCTTTGAATCTACATCACTAGTAGGAGATTCGCAAAACCTTGGAGGAGCCCAATCATGCTTTGTACAATCCAATAGAGTTCCAACGTAAGTTTTTCCTCTCCAGGTGACATTCACAACAAGGACTCCTAAAGGAAAAATGAAAAAGAGGGGGAAAAAATTAAGTTACAACACATTTTTAAATCAACCAACAGATTCACAAACAAAACAGAATTGGATATTTTCACTGTAGATGAAATGCCTTTTTCCGAAATCTTAAATGTAAAAAATTCGCAATGAAGTCTTACCTCCTTCAGTTTCTTGCCAGACAATCCCCTCCAACATGACACTTGTTCCAGGTTCACAAGGACCTAAGCAATCTGGTTCTGTTATAGTACCAACAGATGCACAAGTCGTACAGGTGCTTGTGTCCTTCATTTCAGGGGAAGAGTCAGGCGAACCCGGACATTCAACCTAATGAGAAAAAAATTCATACACATTCACTTTTCATGAACAAGATCGACCTTTATATAGCAAGTGCGAGACTTCTATTTC-AAAAAACCTGAATCTCAATCTGAAGTACGATGCTGTTACACTAAAATAATTATAAATTTCAAAATATCTCAATTCAAAATGATTCAAGAAAAATTCCCGAATCGGGAAATGATGACATTCCCCAATGATATATATGGTACAGTACAGGAAAAACAAAAATCGAACGATGTTGATATCTTCGGTTCTAGAAGTCAGAATAATGACAATTGCACAATTTTTTTAGATTATTTTTTTCTTATAAGACTGAGTGAGTTTCTTTTTTAA
Ngertschi_HickoryNutGap_N810 TCTTTGCAGGACTATTGGGAATAGTAAATCCTGAGCTAGAAGCGTTGCTATTGATAGTGGTTCGTCTACCCTTTCCGTTTCGTAGTTTACTCTGAACACAATTTCGCGTATCTGTAAATGCAGCAATTTCGGGAGTATTGTTGTTTCCGCCACGACCTCGTTTCCCACGTCCTTTAGAAGTCTTTGAATCTACATCACTAGTAGGAGATTCGCAAAACCTTGGAGGAGCCCAATCATGCTTTGTACAATCCAATAGAGTTCCAACGTAAGTTTTTCCTCTCCAGGTGACATTCACAACAAGGACTCCTAAAGGAAAAATGAAAAAGAGGGGAAAAAAATTAAGTTACAACACATTTTTAAATCAACCAACAGATTCACAAACAAAACAGAATCAGATATTTCCACTGTAGATGAAATGCCTTTTCCCGAAATCTTAAATGTAAAAAATTCACAATAAAGTCTTACCTCCTTCAGTTTCTTGCCAGACAATCCCCTCCAACATGACACTTGTTCCAGGTTCACAAGGACCTAAGCAATCTGGTTCTGTTATAGTACCAACAGATGCACAAGTCGTACAGGTGCTTGTGTCCTTCATTTCAGGGGAAGAGTCAGGCGAACCCGGACATTCAACCTAATGAGAAAAAAATTCATACACATTCACTTTTCATGAACAAGTTCGACCTTTATATAGCAAGTGCGAGACTTCTATTTC-AAAAAACCTGAATCTCAATCTGAAGTACGATGCTGTTACACTAAAATAATTATAAATTTCAAAATATCTCAATTCAAAATGATTCAAGAAAAATTCCCGAATCGGGAAATGATGACATTCCCCAATGATATATATGGTACAGTAC-----------------------------------------------------------------------------------------------------------------------
Nholsingeri_BrumleyCrk_N916 TCTTTGCAGGACTATTGGGAATGGTAAATCCTGAGCTAGAAGCGTTGCTATTGATAGTGGTTCGTCTACCTTTTCCGTTTCGTAGTTTACTCTGAACACAATTTCGCGTATCTGTAAATGCAGCAATTTCGGGAGTATTGTTATTTCCGCCACGACCTCGTTTCCCACGTCCTTTAGAAGTCTTTGAATCTACATCACTAGTAGGAGATTCGCAAAACCTTGGAGGAGCCCAATCATGCTTTGTACAATCCAATAGAGTTCCAACGTAAGTTTTTCCTCTCCAGGTGACATTCACAACAAGGACTCCTAAAGGAAAAATGAAAAAGA--GGGAAAAAATTAAGTTACAACACATTTTTAAATCAAACAACAGATTCGCAAACTAAATAGAATTAGATATTCTCACTGCAGATGAAATGCCTTTTTCCGAAATTTTAAATGTAAAAAATTCACAATAAAGTCTTACCTCCTTCAGTTTCTTGCCAGACAATCCCCTCCAACATGACACTTGTTCCAGGTTCACAAGGACCTAAGCAATCTGGTTCTGTTATAGTACCAACAGATGCACAAGTCGTACAGGTGCTTGTGTCCTTCATTTCAGGGGAAGAGTCAGGTGAACCCGGACATTCAACCTAATAAGAAAAAAATGCATACACATTCACTTTTCATGACCAAGATCGATCTTTATATAGCATGAGCGAGACTTCTATTTCAAAATAATCTGAATTTCAATCTGAAGTATGATGAT-TTACACTAAAATAATTATAAATTTCAAAATATTTCAATCCAGAATTACTCAAGAAAATTTCCCCAATTGGGAAAAGACGCCATTTTCCAATGATATATATGGTACAGTACAGAAAAA----AATTCGAACGATGTTGATATTTTCGGTTTTAAAAGTCAGGATAATGACAATTACACCAATTTTCTAGATTATTTTTTTCTTATAGGACTGAGTAGGTTTCATTTTTAA
Nholsingeri_PondCave_N541 TCTTTGCAGGACTATTGGGAATGGTAAATCCTGAGCTAGAAGCGTTGCTATTGATAGTGGTTCGTCTACCTTTTCCGTTTCGTAGTTTACTCTGAACACAATTTCGCGTATCTGTAAATGCAGCAATTTCGGGAGTATTGTTATTTCCGCCACGACCTCGTTTCCCACGTCCTTTAGAAGTCTTTGAATCTACATCACTAGTAGGAGATTCGCAAAACCTTGGAGGAGCCCAATCATGCTTTGTACAATCCAATAGAGTTCCAACGTAAGTTTTTCCTCTCCAGGTGACATTCACAACAAGGACTCCTAAAGGAAAAATGAAAAAGA-GGGGAAAAAATTAAGTTACAACACATTTTTAAATAAAACAACAGATTCACAAACTAAACAGAATTAGATATTCTCACTGCAGATGAAATGCCTTTTTCCGAAATCTTAAATGTAAAAAATTCACAATAAAGTCTTACCTCCTTCAGTTTCTTGCCAGACAATCCCCTCCAACATGACACTTGTTCCAGGTTCACAAGGACCTAAGCAATCTGGTTCTGTTATAGTACCAACAGATGCACAAGTCGTACAGGTGCTTGTGTCCTTCATTTCAGGGGAAGAGTCAGGTGAACCCGGACATTCAACCTAATAAGAAAAAAATGCATACACATTCACTTTTCATGACCAAGATCGATCTTTATATAGCATGAGCGAGACTTCTATTTCAAAAAAATCTGAATTTCAATCTGATGTATGATGAT-TTACACTAAAATAATTATAAATTTCAAAATATTTCAATCCAAAAT----------------------------------------------------------------------------------------------------------------------------------------------------------------------------------------
Njonesi_CaveSpringCave_N390 TCTTTGCAGGACTATTGGGAATAGTAAATCCTGAGCTAGAAGCGTTGCTATTGATAGTGGTTCGTCTACCCTTTCCGTTTCGTAGTTTACTCTGAACACAATTTCGCGTATCTGTAAATGCAGCAATTTCGGGAGTATTGTTATTTCCGCCACGACCTCGTTTCCCACGTCCTTTAGAAGTCTTTGAATCTACATCACTAGTAGGAGATTCGCAAAACCTTGGAGGAGCCCAATCATGCTTTGTACAATCCAATAGAGTTCCAACGTAAGTTTTTCCTCTCCAGGTGACATTCACAACAAGGACTCCTAAAGGAAAAATGAAAAAGAGGGGAAAAAAATTAAGTTACAACACATTTTTAAATCAAACAACAGATTCACAAACTAAACAGAATTGGATATTCTCACTGCAGATGAAATGCCTTTCCCCCAAATCTTAAATGTAAAAAATTCACAATAAAGTCTTACCTCCTTCAGTTTCTTGCCAGACAATCCCCTCCAACATGACACTTGTTCCAGGTTCACAAGGACCTAAGCAATCTGGTTCTGTTATAGTACCAACAGATGCACAAGTCGTACAGGTGCTTGTGTCCTTCATTTCAGGGGAAGAGTCAGGTGAACCCGGACATTCAACCTAATAAGAAAAAAATGCATACACATTCACTTTTCATGACCAAGATCGACCTTTATATAGCATGAGCGAGACTTCTATTTCAAAAAAATCTGAATTTCAATCTGAAGTACGATGCTGTTATACTAAAATAATTATAAATTTCAAAATATTTCAATCTAAAATTATTCAAGAAAATTTCCCCAATTGGGAAATGACAACATTTTCCAATGATATATATG-----GTACAGAAAAAAAAAAATTCGAATGATGTTGATATCTTCGGTTTTAAAAGTCAGGATAATGACAATTGCACCAATTTTCTAGATTATTCTTTTCTTATAAAACTGAGTAAGTTTCTTTCTTAA
Nlowderi_ChestnutBranch_N731 TCTTTGCAGGACTATTGGGAATAGTAAATCCTGAGCTAGAAGCGTTGCTATTGATAGTGGTTCGTCTACCTTTTCCGTTTCGTAGTTTACTCTGAACACAATTTCGCGTATCTGTAAATGCAGCAATTTCGGGTGTATTGTTACTTCCGCCACGACCTCGTTTCCCACGTCCTTTAGAAGTCTTTGAATCTACATCACTAGTAGGAGATTCGCAAAACCTTGGAGGAGCCCAATCATGCTTTGTACAATCCAATAGAGTTCCAACGTAAGTTTTTCCTCTCCAGGTGACATTCACAACAAGGACTCCTAAAGGAAAAATGAAAAAGAGGGGAAAAAAATTAAGTTACAGCACATTTTTAAATCAAACAACAGATTCACAAACTAAACAGAATTAGATATTCTCATTGCAGATGAAATGCCTTCTTCCAAAATCTTAAATGTAAAAAATTCACAATAAAGTCTTACCTCCTTCAGTTTCTTGCCAGACAATCCCCTCCAACATGACACTTGTTCCAGGTTCACAAGGACCTAAGCAATCTGGTTCTGTTATAGTACCAACAGATGCACAAGTCGTACAGGTGCTTGTGTCCTTCATTTCAGGGGAAGAGTCAGGTGAACCCGGACATTCAACCTAATAAGAAAAAAATTCATACACATTCACTTTTCATGACCAAGATCGACCTCTATATAGCATGAGCGAGACCTCTATTTCAAATAAATCTGAATTTCAATCTGAAGTATGATGCTGTTATACTAAAATAATTATAAATTTCAAAATATTTCAATCTAAAATTATTCAAGAAAATTTCCTCAATTGGGAAATG---ACATTTTCTAATGATATAAATGGTACAATACAGAAAAA----AATTCGAATGATGTTGATATCTTCGGTTTTAAAAGTCAGGATAATGACAATTGCACTAATTTTCTAGATTATTCTTTTCTTATAAAAA-GAGTAAGTTTCTTTCTTAA
Nlowderi_upperFiresCreek_N820 TCTTTGCAGGACTATTGGGAATAGTAAATCCTGAGCTAGAAGCGTTGCTATTGATAGTGGTTCGTCTACCTTTTCCGTTTCGTAGTTTACTCTGAACACAATTTCGCGTATCTGTAAATGCAGCAATTTCGGGTGTATTGTTACTTCCGCCACGACCTCGTTTCCCACGTCCTTTAGAAGTCTTTGAATCTACATCACTAGTAGGAGATTCGCAAAACCTTGGAGGAGCCCAATCATGCTTTGTACAATCCAATAGAGTTCCAACGTAAGTTTTTCCTCTCCAGGTGACATTCACAACAAGGACTCCTAAAGGAAAAATGAAAAAGAGGGGGAAAAAATTAAGTTACAGCACATTTTTAAATCAAACAACACATTCACAAACTAAACAGAATTAGATATTCTCATTGCAGATGAAATGCCTTCTTCCAAAATCTTAAATGTAAAAAATTCACAATAAAGTCTTACCTCCTTCAGTTTCTTGCCAGACAATCCCCTCCAACATGACACTTGTTCCAGGTTCACAAGGACCTAAGCAATCTGGTTCTGTTATAGTACCAACAGATGCACAAGTCGTACAGGTGCTTGTGTCCTTCATTTCAGGGGAAGAGTCAGGTGAACCCGGACATTCAACCTAATAAGAAAAAAATTCATACACATTCACTTTTCATGACCAAGATCGACCTCTATATAGCATGAGCGAGACCTCTATTTCAAAAAAATCTGAATTTTAATCTGAAGTATGATGCTGTTATACTAAAATAATTATAAATTTCAAAATATTTCAATCCAAAATTATTCAAGAAAATTTCCTCAATTGGGAAATG---ACATTTTCTAATGATATAAATGGTACAACACAGAAAAA----AATTCGAATGATGTTGATATCTTCGGTTTTAAAAGTCCGGATAATGACAATTGCACTAATTTTCTTGATTATTCTTTTCTTATAAAAC-GAGTAAGTTTCTTTCTTAA
Nlula_BeeRockCave_G2091 TCTTTGCAGGACTATTGGGAATCGTAAATCCTGAGCTAGAAGCGTTGCTATTGATAGTGGTTCGTCTACCCTTTCCGTTTCGTAGTTTACTCTGAACACAATTTCGCGTATCTGTAAACGCAGCAATTTCGGGAGTATTGTTATTTCCGCCACGACCTCGTTTCCCACGTCCTTTAGAAGTCTTTGAATCTACATCACTAGTAGGAGATTCGCAAAACCTTGGAGGAGCCCAATCATGCTTTGTACAATCCAATAGAGTTCCAACGTAAGTTTTTCCTCTCCAGGTGACATTCACAACAAGGACTCCTAAAGGAAAAATGAAAAAGAGAGAAAAAAAATTAAGTTACAACACATTTTAAAATCAAACAACAGATTCACAAACTAAACATAATTGGGTATTCTCACTGCAGATGAAATGCCTTTCCCCGAAATCTTAAATGTAAAAAATTCACAATAAAGTCTTACCTCCTTCAGTTTCTTGCCAGACAATCCCCTCCAACATGACACTTGTTCCAGGTTCACAAGGACCTAAGCAATCTGGTTCTGTTATAGTACCAACAGATGCACAAGTCGTACAGGTGCTTGTGTCCTTCATTTCAGGGGAAGAGTCAGGTGAACCCGGACATTCAACCTAATAAGAAAAAAATTCATACACATTCACTTTTGATGACCAAGATCGACCTTTATATAGCATGAGCGAGACTTCTATTTCAAAATTATCTGAATTTCAATCTGAAGTATGATGCTGTTATACTAAAATAATTGTAAATTTCAAAATATTTCAATCTAAAATTATTCAAGAAAATTTCCCCAATTGGGAAATGACGACATTTTCCAATGATATATATGGTACAGTACAGAAAAA----AAATCGAATGATGTTGATTTCTTCGGTTTTAAAAGTCAGGATAATGACAATTGCACCAATTTTCTAGATTATTCTTTTCTTATAA-----------------------
Nlula_LulaFallsCave_G2084 TCTTTGCAGGACTATTGGGAATAGTAAATCCTGAGCTAGAAGCGTTGCTATTGATAGTGGTTCGTCTACCCTTTCCGTTTCGTAGTTTACTCTGAACACAATTTCGCGTATCTGTAAATGCAGCAATTTCGGGAGTATTGTTATTTCCGCCACGACCTCGTTTCCCACGTCCTTTAGAAGTCTTTGAATCTACATCACTAGTAGGAGATTCGCAAAACCTTGGAGGAGCCCAATCATGCTTTGTACAATCCAATAGAGTTCCAACGTAAGTTTTTCCTCTCCAGGTGACATTCACAACAAGGACTCCTAAAGGAAAAATGAAAAAGAGGAGAAAAAAATTAAGTTACAACACATTTTTAAATCAAACAACAGATTCACAAACTAAACATAATTGGGTATTCTCACTGCAGATGAAATGCCTTTTCCCGAAATCTTAAATGTAAAAAATTCACAATAAAGTCTTACCTCCTTCAGTTTCTTGCCAGACAATCCCCTCCAACATGACACTTGTTCCAGGTTCACAAGGACCTAAGCAATCTGGTTCTGTTATAGTACCAACAGATGCACAAGTCGTACAGGTGCTTGTGTCCTTCATTTCAGGGGAAGAGTCAGGTGAACCCGGACATTCAACCTAATAAGAAAAAAATTCATACACATTCACTTTTCATGACCAAGATCGACC--TATATAGCATGAGCGAGACTTCTATTTCATAATAATCTGAATTTCAATCTGAAGTATGATGCTGTTATACTAAAATAATTATAAATTTCAAAATATTTCAATCTAAAATTATTCAAGAAAATTTCCCCAATTGGGAAATGACGACATTTTCCAATGATATATATGGTACAGTACAGAAAAAAAAAAATTCGAATGATGTTGATTTCTTCGGTTTTAAAAGTCAGGATAATGACAATTGCACCAATTTTCTAGATTATTCTATTCTTATAAAACTGAGTAAGTTTCTTTCTTAA
Nmimus_NealsSink_N329 TCTTTGCAGGACTATTGGGTATGGTAAATCCTGAGCTGGAGGCGTTGCTATTGAGAGTGGTTCGTCTACCTTTCCCGTTTCGTAGTTTACTCTGAACACAATTTCGCGTATCTGTAAATGCAGCAATTTCGGGAGTATTGTTATTTCCGCCACGACCTCGTTTCCCACGTCCTTTAGAAGTCTTTGAATCTACATCACTAGTAGGAGATTCGCAAAACCTTGGAGGAGCCCAATCATGCTTCGTACAATCCAATAGAGTTCCAACGTAAGTTTTTCCTCTCCAGGTGACATTCACAACAAGGACTCCTAAAGAAAAAAGAGAAG-----GGAAAAAAATTAAGTTACAGCACATTTTTAAATTAAACAACAGATTCACAAACTAAACAGAATTAGATAGTCTCACTGCAGATGAAATGCCTTTTTCCGAAATCTTAAATGTAAAAAAATCACATTAAAGACTTACCTCCTTCAGTTTCTTGCCAGACAATCCCCTCCAACATGACACTTGTTCCAGGTTCACAAGGACCTAAGCAATCTGGTTCTGTTATAGTACCAACAGATGCACAAGTCGTACAGGTGCTTGTGTCCTTCATTTCAGGGGAAGAGTCAGGTGAACCCGGACATTCAACCTAATAA-AAAAAAATTCATACACATTCACTTTTCATGACCAAGATCGATCTTTATATAGCATGAGCGAGACTTCTATTTCAAATAAATCTGAATTTCAATCTGAAGTATGATGCTGTTACACTAAAATAATTATAAATTTCAAAATATTTCAATCCAAAATTATTCAAGAAAATTTCCCCAATTGGGAAATGACGCCATTTTCCAATGATATATATGGTACAGTACAGAAAAA----AATTCGAGCGATGTTGATATTTTCGGTTTTAAAAGTCAGGATAATGACAATCACACCAATTTTCTAGATTATTTTTTTCTTATAGGACTGAGTAGGTTTCTTTTTTAA
Nmimus_Straleys_N625 TCTTTGCAGGACTATTGGGTATGGTAAATCCTGAGCTGGAGGCGTTGCTATTGAGAGTGGTTCGTCTACCTTTCCCGTTTCGTAGTTTACTCTGAACACAATTTCGCGTATCTGTAAATGCAGCAATTTCGGGAGTATTGTTATTTCCGCCACGACCTCGTTTCCCACGTCCTTTAGAAGTCTTTGAATCTACATCACTAGTAGGAGATTCGCAAAACCTTGGAGGAGCCCAATCATGCTTCGTACAATCCAATAGAGTTCCAACGTAAGTTTTTCCTCTCCAGGTGACATTCACAACAAGGACTCCTAAAGAAAAAAGAGAAG-----GGAAAAAAATTAAGTTACAGCACATTTTTAAATTAAACAACAGATTCACAAACTAAACAGAATTAGATAGTCTCACTGCAGATGAAATGTCTTTTTCCGAAATCTTAAATGTAAAAAATTCACATTAAAGACTTACCTCCTTCAGTTTCTTGCCAGACAATCCCCTCCAACATGACACTTGTTCCAGGTTCACAAGGACCTAAGCAATCTGGTTCTGTTATAGTACCAACAGATGCACAAGTCGTACAGGTGCTTGTGTCCTTCATTTCAGGGGAAGAGTCAGGTGAACCCGGACATTCAACCTAATAAGAAAAAAATTCATACACATTCACTTTTCATGACCAAGATCGATCTTTTTATAGCATGAGCGAGACTTCTATTTCAAAAAAATCTGAATTTCAATCTGAAGTATGATGCTGTTACACTAAAATAATTATAAATTTCAAAATATTTCAATCCAAAATTATTCAAGAAAATTTCCCCAATTGGGAAATGACGCCATTTTCCAATGATATATATGGTACAGTACAGAAAAA----AATTCGAGCGATGTTGATATTTTCGGTTTTAAAAGTCAGGATAATGACAATTACACCAATTTTCTATATTATTTTTTTCTTATAGGACTGAGTAGGTTTCTTTTTTAA
Nnasicus_CaneyFork_N171 --------------------------------GAGCTAGAAGCGTTGCTATTGATAGTGGTTCGTCTACCCTTTCCGTTTCGTAGTTTACTCTGAACACAATTTCGCGTATCTGTAAATGCAGCAATTTCGGGAGTATTGTTGTTTCCGCCACGACCTCGTTTCCCACGTCCTTTAGAAGTCTTTGAATCTACATCACTAGTAGGAGATTCGCAAAACCTTGGAGGAGCCCAATCATGCTTTGTACAATCCAATAGAGTTCCAACGTAAGTTTTTCCTCTCCAGGTGACATTCACAACAAGGACTCCTAAAGGAAAAATGAAAAAGAGGGGAAAAAAATTAAGTTACAACACATTTTTAAATCAACTAACAGAGTCACAAACAAAACACAATTAGATATTTCCACTGTAGATGAAATGCCTTTTACCGAAATCTTAAATCTAAAAAATTCACAATAAAGTCTTACCTCCTTCAGTTTCTTGCCAGACAATCCCCTCCAACATGACACTTGTTCCAGGTTCACAAGGACCTAAGCAATCTGGTTCTGTTATAGTACCAACAGATGCACAAGTCGTACAGGTGCTTGTGTCCTTCATTTCAGGGGAAGAGTCAGGTGAACCCGGACATTCAACCTAATAAGAAAAAAATTCATACACATTCACTTTTCATGAACAAGATCGACCTTTATATAGCAAGTGCGAGACTTCTATTTC-AAAAAATCTGAATTTCAATCTGAAGTATGATGCTGTTACACTAAAGTAATTATAAATTTCAAAATATTTCAATCCAAAATTAGTCAAGAAAATTTCCCCAATTGGGAAATG---ACATTTTCCAATGATATATATGGTACAGTACAGAAAAAAAAAAATTCGAACAATGTTGATATCTTCGGTTTTAAAAGTCAGGATAATGACAATTGCACCAATTTTCTAGATTATTTTTTTCTTATAGTACTGAGTAGGTTTCTTTCTTAA
Nnasicus_ConnosteeFalls_N696 -------------------------------------------------------------------ACCCTTTCCGTTTCGTAGTTTACTCTGAACACAATTTCGCGTATCTGTAAATGCAGCAATTTCGGGAGTATTGTTGTTTCCGCCACGACCTCGTTTCCCACGTCCTTTAGAAGTCTTTGAATCTACATCACTAGTAGGAGATTCGCAAAACCTTGGAGGAGCCCAATCATGCTTTGTACAATCCAATAGAGTTCCAACGTAAGTTTTTCCTCTCCAGGTGACATTCACAACAAGGACTCCTAAAGGAAAAATGAAAAAGAGGGGAAAAAAATTAAGTTACAACACATTTTTAAATCAACCAACAGATTCACAAACAAAACACAATTAGATATTTCCACTGTAGATGAAATGCCTTTTACCGAAATCTTAAATCTAAAAAAATCACAATAAAGTCTTACCTCCTTCAGTTTCTTGCCAGACAATCCCCTCCAACATGACACTTGTTCCAGGTTCACAAGGACCTAAGCAATCTGGTTCTGTTATAGTACCAACAGATGCACAAGTCGTACAGGTGCTTGTGTCCTTCATTTCAGGGGAAGAGTCAGGTGAACCCGGACATTCAACCTAATAAGAAAAAAATTCATACACATTCACTTTTCATGAACAAGATCGACCTTTATATAGCAAATGCGAGACTTCTATTTCCAAAAAATCTGAATTTCAATCTGAAGTATAATGCTGTTACACTAAAGTAATTATAAATTTCAAAATATTTCAATCCAAAATTATTCAAGAAAATTTCGCCAATTGGGAAATGACGACATTTTCTAATGATATATATGGTACAGTACAGAAAAAAAAAAATTCGAACAATGTTGTTATCTTCGGATTTAAAAGTCAGGATAATGAC------------------------------------------------------------
Nnasicus_CoweeTrain_N189 TCTTTGCAGGACTATTGGGAATAGTAAATCCTGAGCTAGAAGCGTTGCTATTGATAGTGGTTCGTCTACCCTTTCCGTTTCGTAGTTTACTCTGAACACAATTTCGCGTATCTGTAAATGCAGCAATTTCGGGAGTATTGTTGTTTCCGCCACGACCTCGTTTCCCACGTCCTTTAGAAGTCTTTGAATCTACATCACTAGTAGGAGATTCGCAAAACCTTGGAGGAGCCCAATCATGCTTTGTACAATCCAATAGAGTTCCAACGTAAGTTTTTCCTCTCCAGGTGACATTCACAACAAGGACTCCTAAAGGAAAAATGAAAAAGAGGGAAAAAAAATTAAGTTACAATACATTTTTAAATCAACCAACAGATTCACAAACAAAACACAATTAGATATTTCCACTGTAGATGAAATGCCTTTTACCGAAATCTTAAATCTAAAAAATTCACAATCAAGTCTTACCTCCTTCAGTTTCTTGCCAGACAATCCCCTCCAACATGACACTTGTTCCAGGTTCACAAGGACCTAAGCAATCTGGTTCTGTTATAGTACCAACAGATGCACAAGTCGTACAGGTGCTTGTGTCCTTCATTTCAGGGGAAGAGTCAGGTGAACCCGGACATTCAACCTAATAAGAAAAAAATTCATACACATTCACTTTTCATGAACAAGATCGACCTTTATATAGCAAGTGCGAGACTTCTATTTC-AAAAAATCTGAATTTCAATCTGAAGTATGATGCTGTTACACTAAAGTAATTATAAATTTCAAAATATTTCAATCCAAAATTATTCAAGAAAATTTCCCCAATTGGGAAATG---ACATTTTCCAATGATATATATGGTACAGTACAGAAAAAAAAAAATTCGAACAATGTTGATATCTTCGGTTTTAAAAGTCAGGATAATGACAATTGCACCAATTTTCTAGATTATTTTTTTCTTATAGTACTGAGTAGGTTTCTTTCTTAA
Npaynei_Grindstaff_N646 TCTTTGCAGGACTATTGGGAATAGTAAATCCTGAGCTAGAAGCGTTGCTATTGATAGTGGTTCGTCTACCTTTTCCGTTTCGTAGTTTACTCTGAACACAATTTCGCGTATCTGTAAATGCAGCAATTTCGGGAGTATTGTTATTTCCGCCACGACCTCGTTTCCCACGTCCTTTAGAAGTCTTTGAATCTACATCACTAGTAGGAGATTCGCAAAACCTTGGAGGAGCCCAATCATGCTTTGTACAATCCAATAGAGTTCCAACGTAAGTTTTTCCTCTCCAGGTGACATTCACAACAAGGACTCCTAAAGGAAAAATGAAAAAGAAAGGGAAAAAATTAAGTTACAACACATTTTTAAATCAAACAACAGATTCACAAACTAAACAGAATTAGATAGTCTCACTGCAGATGAAATGCCTTTTTCCGAAATCTTAAATGTAAAAAAATCACATTAAAGACTTACCTCCTTCAGTTTCTTGCCAGACAATCCCCTCCAACATGACACTTGTTCCAGGTTCACAAGGACCTAAGCAATCTGGTTCTGTTATAGTACCAACAGATGCACAAGTCGTACAGGTGCTTGTGTCCTTCATTTCAGGGGAAGAGTCAGGTGAACCCGGACATTCAACCTAATAAGAAAAAAATTCATACACATTCACTTTTCATGACCAAGATCGATCTTTATATAGCATGAGCGAGACTTCTATTTCAAAATAATCTGAATTTAAATCTGAAGTATGATGCTGTTACACTAAAATAATTATAAATTTCAAAATATTTCAATCCAAAATTATCCAAGAAAATTTCCCCAATTGGGAAATGACACCATTTTCCAATGATATATATGATACAG--------------------------------------------------------------------------------------------------------------------------
Npaynei_NorrisDamCave_N348 -----GCAGGACTATTGGGAATAGTAAATCCTGAGCTAGAAGCGTTGCTATTGATAGTGGTTCGTCTACCTTTTCCGTTTCGTAGTTTACTCTGAACACAATTTCGCGTATCTGTAAATGCAGCAATTTCGGGAGTATTGTTATTTCCGCCACGACCTCGTTTCCCACGTCCTTTAGAAGTCTTTGAATCTACATCACTAGTAGGAGATTCGCAAAACCTTGGAGGAGCCCAATCATGCTTTGTACAATCCAATAGAGTTCCAACGTAAGTTTTTCCTCTCCAGGTGACATTCACAACAAGGACTCCTAAAGGAAAAATGAAAAAGAAAGGGAAAAAATTAAGTTACAACACATTTTTAAATCAAACAACAGATTCACAAACTAAACAGAATTAGATATTCTCACTGCAGATGAAATGCCTTTTTCCGAAATCTTAAATGTAAAAAAATCACATTAAAGACTTACCTCCTTCAGTTTCTTGCCAGACAATCCCCTCCAACATGACACTTGTTCCAGGTTCACAAGGACCTAAGCAATCTGGTTCTGTTATAGTACCAACAGATGCACAAGTCGTACAGGTGCTTGTGTCCTTCATTTCAGGGGAAGAGTCAGGTGAACCCGGACATTCAACCTAATAAGAAAAAAATTCATACACATTCACTTTTCATGACCAAGATCGATCTTTATATAGCATGAGCGAGACTTCTATTTCAAAAT------------AATCTGAAGTATGATGCTGTTACACTAAAATAATTATAAATTTCAAAATATTTCAATCCAAAATTATCCAAGAAAATTTCCCCAATTGGGAAATGACACCATTTTCCAATGATATATATGATACAGTACAGAAAAA----AATTCGAACGATGTTGATATTTTCGGTTTTAAAAGTCAGGATAATGACAATTACACCAATTTTCAAGATTATTTTTTTCATATAGGACTGAGTAGGTTTCTTTTTTAA
Npaynei_UnakaMtns_N943 TCTTTGCAGGACTATTGGGAATAGTAAATCCTGAGCTAGAAGCGTTGCTATTGATAGTGGTTCGTCTACCTTTTCCGTTTCGTAGTTTACTCTGAACACAATTTCGCGTATCTGTAAATGCAGCAATTTCGGGAGTATTGTTATTTCCGCCACGACCTCGTTTCCCACGTCCTTTAGAAGTCTTTGAATCTACATCACTAGTAGGAGATTCGCAAAACCTTGGAGGAGCCCAATCATGCTTTGTACAATCCAATAGAGTTCCAACGTAAGTTTTTCCTCTCCAGGTGACATTCACAACAAGGACTCCTAAAGGAAAAATGAAAAAGAAAGGGAAAAAATTAAGTTACAACACATTTTTAAATCAAACAACAGATTCACAAACTAAACAGAATTAGATAGTCTCACTGCAGATGAAATGCCTTTTTCCGAAATCTTAAATGTAAAAAAATCACATTAAAGACTTACCTCCTTCAGTTTCTTGCCAGACAATCCCCTCCAACATGACACTTGTTCCAGGTTCACAAGGACCTAAGCAATCTGGTTCTGTTATAGTACCAACAGATGCACAAGTCGTACAGGTGCTTGTGTCCTTCATTTCAGGGGAAGAGTCAGGTGAACCCGGACATTCAACCTAATAAGAAAAAAATTCATACACATTCACTTTTCATGACCAAGATCGATCTTTATATAGCATGAGCGAGA---CTATTTCAAAATAATCTGAATTTCAATCTGAAGTATGATGCTGTTACACTAAAATAATTATAAATTTCAAAATATTTCAATCCAAAATTATCCAAGAAAATTTCCCCAATTGGGAAATGACACCATTTTAAAATGATATATATGATACAGTACAGAAAAA----AATTCGAACGATGCTGATATTTTCGGTTTTAAAAGTCAGGATAATGACAATTACACCAATTTTCAA------------------------------------------
Npecki_HaskellSims_G3697 TTTTTGCTGGACTATTGGGAATAGTAAATCCTGAGCTAGAAGCGTTGCTATTGATAGTGGTTCGTCTACCTTTTCCGTTTCGTAGTTTACTCTGAACACAATTTCGCGTATCTGTAAATGCAGCAATTTCGGGAGTATTGTTATTTCCGCCACGACCTCGCTTTCCACGTCCTTTAGAAGTCTTTGAATCTACATCACTAGTAGGAGATTCGCAAAACCTTGGAGGAGCCCAATCATGCTTTGTACAATCCAATAGAGTTCCAACGTAAGTTTTTCCTCTCCAGGTGACATTCACAACAAGGACTCCTAAAGG-AAAATGAGAGAGAGTGAAAAAAAATTAAGTTACAACACATTTTTAAATCAACCAACAGATTCACACACTAAACATAATTAGATATTCTCACTGTAGATGAAATGCCTTTCCCCGGAATCTTAAATGTAAAAAATTCACAATAAAGTCTTACCTCCTTCAGTTTCTTGCCAAACAATCCCCTCCAACATGACACTTGTTCCAGGTTCACAAGGACCTAAGCAATCTGGTTCTGTTATAGTACCAACAGATGCACAAGTCGTACAGGTGCTTGTGTCCTTCATTTCAGGGGAAGAGTCAGGTGAACCCGGACATTCAACCTAATGAGAAAAAAATTCACACACATTCACTTTTCATGAACAAGATCGACTTTAATATAACATGTGCGAGACTTCTATTTC-AAAAAATCTGAATTTCA-------GTATGAAGCTGTTGCACTAAAG-----------------------------------ATTAAAGAAAATTTCCCAAATTCGGAA-----------------------------------------------------------------------CGGTTTTAAAAATCAGGATAATGACAATTACATCAATTTTCTAGATTATTTTTTTCTTATAAGACTGAATGAGTTTCTTTCTTAA
Npecki_HurricaneMazeCave_G2100 TCTTTGCTGGACTATTGGGAATAGTAAATCCTGAGCTAGAAGCGTTGCTATTGATAGTGGTTCGTCTACCTTTTCCGTTTCGTAGTTTACTCTGAACACAATTTCGCGTATCTGTAAATGCAGCAATTTCGGGAGTATTGTTATTTCCGCCACGACCTCGCTTTCCACGTCCTTTAGAAGTCTTTGAATCTACATCACTAGTAGGAGATTCGCAAAACCTTGGAGGAGCCCAATCATGCTTTGTACAATCCAATAGAGTTCCAACGTAAGTTTTTCCTCTCCAGGTGACATTCACAACAAGGACTCCTAAAGG-AAAATGAGAGAGAGTGAAAAAAAATTAAGTTACAACACATTTTTAAATCAACCAACAGATTCACACACTAAACATAATTAGATATTCTCACTGTAGATGAAATGCCTTTCCCCGGAATCTTAAATGTAAAAAATTCACAAAAAAGTCTTACCTCCTTCAGTTTCTTGCCAAACAATCCCCTCCAACATGACACTTGTTCCAGGTTCACAAGGACCTAAGCAATCTGGTTCTGTTATAGTACCAACAGATGCACAAGTCGTACAGGTGCTTGTGTCCTTCATTTCAGGGGAAGAGTCAGGTGAACCCGGACATTCAACCTAATGAGAAAAAAATTCACACACATTCACTTTTCATGAACAAGATCGACTGTAATATAACATGTGCGAGACTTCTATTTC-AAAAAATCTGAATTTCA-------GTATGAAGCTGTTACACTAA------------------------------------------------------AAATTCGGAA-----------------------------------------------------------------------CGGTTTTAAAAATCAGGATAATGACAATTACATCAATTTGCTAGATTATTTTTTTCTTATAAGACTGAATGAGTTTCTTTCTTAA
Npecki_Monteagle_N062 TCTTTGCTGGACTATTGGGAATAGTAAATCCTGAGCTAGAAGCGTTGCTATTGATAGTGGTTCGTCTACCTTTTCCGTTTCGTAGTTTACTCTGAACACAATTTCGCGTATCTGTAAATGCAGCAATTTCGGGAGTATTGTTATTTCCGCCACGACCTCTCTTTCCACGTCCTTTAGAAGTCTTTGAATCTACATCACTAGTAGGAGATTCGCAAAACCTTGGAGGAGCCCAATCATGCTTTGTACAATCCAATAGAGTTCCAACGTAAGTTTTTCCTCTCCAGGTGACATTCACAACAAGGACTCCTAAAGG-AAAATGAGAGAGAGTGAAAAAAAATTAAGTTACAACAGATTTTTAAAGCAACCAACAGATTCACACACTAAACATAATTAGATATTCTCACTGTAGATGAAATGCCTTTCCCCGGAATCTTAAATGTAAAAAATTCACAATAAAGTCTTACCTCCTTCAGTTTCTTGCCAAACAATCCCCTCCAACATGACACTTGTTCCAGGTTCACAAGGACCTAAGCAATCTGGTTCTGTTATAGTACCAACAGATGCACAAGTCGTACAGGTGCTTGTGTCCTTCATTTCAGGGGAAGAGTCAGGTGAACCCGGACATTCAACCTAATGAGAAAAAAATTCACACATATTCACTTTTCATGAACAAGATCGACTGTAATATA-CATTTGTGAGACTTCTATTTC-AAAAAATCTGAATTTCC-------GTATGAAGCTGTTACACTAAAG-----------------------------------ATTGAAGAAAATTTCCAAAATTTAGAA-----------------------------------------------------------------------CGGTTTTAAAAATCAGGATAATGACAATTACATCAATTTTCTAGATTATTTTTTTCTTATAAGACTGAAAGAGTTTCTTTCTTAA
Nperlakyi_SChimneys_N1079 TCGTTGCAGGACTATTGGGAATAGTAAATCCTGAGCTAGAAGCGTTGCTATTGATAGTGGTTCGTCTACCCTTTCCGTTTCGTAGTTTACTCTGAACACAATTTCGCGTATCTGTAAATGCAGCAATTTCGGGAGTATTGTTATTTCCGCCACGACCTCGTTTCCCACGTCCTTTAGAAGTCTTTGAATCTACATCACTAGTAGGAGATTCGCAAAACCTTGGAGGAGCCCAATCATGCTTTGTACAATCCAATAGAGTTCCAACGTAAGTTTTTCCTCTCCAGGTGACATTCACAACAAGGACTCCTAAAGGAAAAATGAAAAAGAGGGGGAAAAAATTAAGTTACAACACATTTTTAAATCAAACAACAGATTCGCAAACTAAACAGAATTGGATATTCTCACTGCAGATGAAATGCCTTTTCCCCAAATCTTAAATGTAAGAAATTCACAATAAAGTCTTACCTCCTTCAGTTTCTTGCCAGACAATCCCCTCCAACATGACACTTGTTCCAGGTTCACAAGGACCTAAGCAATCTGGTTCTGTTATAGTACCAACAGATGCACAAGTCGTACAGGTGCTTGTGTCCTTCATTTCAGGGGAAGAGTCAGGTGAACCCGGACATTCAACCTAATAAGAAAAAAATTCATACACATTCACTTTTCATGACCAAGATCGACCTTTATATAGCATGAGCGAGACTTCTATTTCAAAAAAATCTGAATTTCAATCTGAAGTATGATGCTGTTAAACTAAAATAATTATAAATTTCAAAATATTTCAATCTAAAATTATGCAAGAAAATTTCCCCAATTGGGAAATGACGACATTTTCCAATGATATATATGGTGCAGTACAGAAAAAAAAAAATTCGAATGATGTTGATATCTTCGGTTTTAAAAGTCAGGATAATGACAATTGCACCAATTTTCTAGATTATTCTTTTCTTATAAAACTGAGTAGGTTTCTTTCTTAA
Nperlakyi_SChimneys_N1080 TCTTTGCAGGACTATTGGGAATAGTAAATCCTGAGCTAGAAGCGTTGCTATTGATAGTGGTTCGTCTACCCTTTCCGTTTCGTAGTTTACTCTGAACACAATTTCGCGTATCTGTAAATGCAGCAATTTCGGGAGTATTGTTATTTCCGCCACGACCTCGTTTCCCACGTCCTTTAGAAGTCTTTGAATCTACATCACTAGTAGGAGATTCGCAAAACCTTGGAGGAGCCCAATCATGCTTTGTACAATCCAATAGAGTTCCAACGTAAGTTTTTCCTCTCCAGGTGACATTCACAACAAGGACTCCTAAAGGAAAAATGAAAAAGAGGGGGAAAAAATTAAGTTACAACACATTTTTAAATCAAACAACAGATTCGCAAACTAAACAGAATTGGATATTCTCACTGCAGATGAAATGCCTTTTCCCCAAATCTTAAATGTAAGAAATTCACAATAAAGTCTTACCTCCTTCAGTTTCTTGCCAGACAATCCCCTCCAACATGACACTTGTTCCAGGTTCACAAGGACCTAAGCAATCTGGTTCTGTTATAGTACCAACAGATGCACAAGTCGTACAGGTGCTTGTGTCCTTCATTTCAGGGGAAGAGTCAGGTGAACCCGGACATTCAACCTAATAAGAAAAAAATTCATACACATTCACTTTTCATGACCAAGATCGATCTTTATATAGCATGAGCGAGACTTCTATTTCAAAAAAATCTGAATTTCAATCTGAAGTATGATGCTGTTAAACTAAAATAATTATAAATTTCAAAATATTTCAATCTAAAATTATTCAAGAAAATTTCCCCAATTGGGAAATGACGACATTTTCCAATGATATATATGGTGCAGTACAGAAAAAATAAAATTCGAATGATGTTGATATCTTCGGTTTTAAAAGTCAGGATAATGACAATTGCACC---------------------------------------------------
Nreclusus_Clingmans_N252 -----------------------------------------------------------------------------------------CTCTGAACACAATTTCGCGTATCTGTAAATGCAGCAATTTCGGGAGTATTGTTATTTCCGCCACGACCTCGTTTCCCACGTCCTTTAGAAGTCTTTGAATCTACATCACTAGTAGGAGATTCGCAAAACCTTGGAGGAGCCCAATCATGCTTTGTACAATCCAATAGAGTTCCAACGTAAGTTTTTCCTCTCCAGGTGACATTCACAACAAGGACTCCTAAAGGAAAAATGAAAAAGAGGGGGAAAAAATTAAGTTACAACACATTTTTAAATCAAACAACAGATTCACAAACTAAACAGAATTGGATATTCTCACTGCAGATGAAATGACTTTTCCCGAAATCTTAAATGTAAAAAACTCACAATAAAGTCTTACCTCCTTCAGTTTCTTGCCAGACAATCCCCTCCAACATGACACTTGTTCCAGGTTCACAAGGACCTAAGCAATCTGGTTCTGTTATAGTACCAACAGATGCACAAGTCGTACAGGTGCTTGTGTCCTTCATTTCAGGGGAAGAGTCAGGTGAACCCGGACATTCAACCTAATAAGAAAAAAATTCATACACATTCACTTTTCATGACCAAGATCGACCTTTATATAGCATGAGCGAGACTTCTATTTCAAATAAATCTGAATTTCAATCTGAAGTATGAAGCTGTTATACTAAAATAATTATAAATTTCAAAATATTTCAATCTAAAATTATTCAAGAAAATTTCCCCAATTGGGAAATGACGACATT------TGATATATATGGTACAGTACAGAAAAAAAAAAATTCGAATGATGTTGATATCTTCGGTTTTAAAAGTCAGGATAATGACAATTGCACCAATTTTCTAGATTATTCTTTTCTTATAAAACTGAGTAAGTTTCTTTCTTAA
Nreclusus_Newfound_N259 TCTTTGCAGGACTATTGGGAATAGTAAATCCTGAGCTAGAAGCGTTGCTATTGATAGTGGTTCGTCTACCCTTTCCGTTTCGTAGTTTACTCTGAACACAATTTCGCGTATCTGTAAATGCAGCAATTTCGGGAGTATTGTTATTTCCGCCACGACCTCGTTTCCCACGTCCTTTAGAAGTCTTTGAATCTACATCACTAGTAGGAGATTCGCAAAACCTTGGAGGAGCCCAATCATGCTTTGTACAATCCAATAGAGTTCCAACGTAAGTTTTTCCTCTCCAGGTGACATTCACAACAAGGACTCCTAAAGGAAAAATGAAAAAGAGGGGAAAAAAATTAAGTTACAACACATTTTTAAATCAAACAACAGATTCACAAACTAAACAGAATTGGATATTCTCACTGCAGATGAAATGACTTTTCCCGAAATCTTAAATGTAAAAAACTCACAATAAAGTCTTACCTCCTTCAGTTTCTTGCCAGACAATCCCCTCCAACATGACACTTGTTCCAGGTTCACAAGGACCTAAGCAATCTGGTTCTGTTATAGTACCAACAGATGCACAAGTCGTACAGGTGCTTGTGTCCTTCATTTCAGGGGAAGAGTCAGGTGAACCCGGACATTCAACCTAATAAGAAAAAAATTCATACACATTCACTTTTCATGACCAAGATCGACCTTTATATAGCATGAACGAGACTTCTATTTCAAAAAAATCTGAATTTCAATCTGAAGTATGAAGCTGTTATACTAAAATAATTATAAATTTCAAAATATTTTAATCTAAAATTATTCAAGAAAATTTCCCCAATTGGGAAATGACGACATT------TGATATATATGGTACAGTACAGAAAAAAAAAAATTCGAATGATGGTGATATCTTCGGTTTTAAAAGTCAGGATAATGACAATTGCACCAATTTTCTAGATTATTCTTTTCTTAT-------------------------
Nreclusus_Noland_N1051 -----------------------------------------------------------------------------------------------------------------------------------------------------------------------CGTCCTTTAGAAGTCTTTGAATCTACATCACTAGTAGGAGATTCGCAAAACCTTGGAGGAGCCCAATCATGCTTTGTACAATCCAATAGAGTTCCAACGTAAGTTTTTCCTCTCCAGGTGACATTCACAACAAGGACTCCTAAAGGAAAAATGAAAAAGAGGGGGGGAAAATTAAGTTACAACACATTTTTAAATCAAACAACAGATTCACAAACTAAACAGAATTGGATATTCTCACTGCAGATGAAATGACTTTTCCCGAAATCTTAAATGTAAAAAACTCACAATAAAGTATTACCTCCTTCAGTTTCTTGCCAGACAATCCCCTCCAACATGACACTTGTTCCAGGTTCACAAGGACCTAAGCAATCTGGTTCTGTTATAGTACCAACAGATGCACAAGTCGTACAGGTGCTTGTGTCCTTCATTTCAGGGGAAGAGTCAGGTGAACCCGGACATTCAACCTAATAAGAAAAAAATTCATACACATTCACGTTTCATGACCAAGATCGACCTTAATATAGCATGTGCGAGACTTCTATTTAAAAAACATCTGAATTTCAATCTGAAGTATGATGCTGTTATACTAAAATAATTATAAATTTCAAAATATTTAAATCTAAAATTATTCAAGAAAATTTTCCCAATTGGGAAATG---ACATTTTCCAATGATACATATGGTACAGTACAGAAA--AAAAAATTCGATTGATGTTGATATCTTCGGTTTTAAAAGTCAGGATAATGACAATTGCTCCAATTTTCTAGATTATTCTTTTCTTATAAAACTGAGTAAGTTTCTTTCTTAA
Nreclusus_Smokemont_N1020 ------------------------------CTGAGCTAGAAGCGTTGCTATTGATAGTGGTTCGTCTACCCTTTCCGTTTCGTAGTTTACTCTGAACACAATTTCGCGTATCTGTAAATGCAGCAATTTCGGGAGTATTGTTATTTCCGCCACGACCTCGTTTCCCACGTCCTTTAGAAGTCTTTGAATCTACATCACTAGTAGGAGATTCGCAAAACCTTGGAGGAGCCCAATCATGCTTTGTACAATCCAATAGAGTTCCAACGTAAGTTTTTCCTCTCCAGGTGACATTCACAACAAGGACTCCTAAAGGAAAAATGAAAAAGAGGGGAAAAAAATTAAGTTACAACACATTTTTAAATCAAACAACAGATTCACAAACTAAACAGAATTGGATATTCTCACTGCAGATGAAATGACTTTTCCCGAAATCTTAAATGTAAAAAACTCACAATAAAGTCTTACCTCCTTCAGTTTCTTGCCAGACAATCCCCTCCAACATGACACTTGTTCCAGGTTCACAAGGACCTAAGCAATCTGGTTCTGTTATAGTACCAACAGATGCACAAGTCGTACAGGTGCTTGTGTCCTTCATTTCAGGGGAAGAGTCAGGTGAACCCGGACATTCAACCTAATAAGAAAAAAATTCATACACATTCACTTTTCATGACCAAGATCGACCTTTATATAGCATGAGCGAGACTTCTATTTCAAAAAAATCTGAATTTCAATCTGAAGTATGAAGCTGTTATACTAAAATAATTATAAATTTCAAAATATTTCAATCTAAAATTATTCAAGAAAATTTCCCCAATTGGGAAATGACGACATT------TGATATATATGGTACAGTACAGAAAAAAAAAAATTCGAATGATGGTGATATCTTCGGTTTTAAAAGTCAGGATAATGACAATTGCACCAATTTTCTAGATTATTCTTTTCTTATAAAACTGAGTAAGTTTCTTTCTTAA
Nroanensis_IngramBranch_N926 TCTTTGCAGGACTATTGGGAATAGTAAATCCTGAGCTAGAAGCGTTGCTATTGATAGTGGTTCGTCTACCTTTTCCGTTTCGTAGTTTACTCTGAACACAATTTCGCGTATCTGTAAATGCAGCAATTTCGGGAGTATTGTTATTTCCGCCACGACCTCGTTTCCCACGTCCTTTAGAAGTCTTTGAATCTACATCACTAGTAGGAGATTCGCAAAACCTTGGAGGAGCCCAATCATGCTTTGTACAATCCAATAGAGTTCCAACGTAAGTTTTTCCTCTCCAGGTGACATTCACAACAAGGACTCCTAAAGGAAAAATGAAAGAGA--GGGAAAAAATTAAGTTACAACACATTTTTAAATCAAACAACAGATTCACAAACTAAACAGAATTAGATAGTCTCACTGCAGATGAAATGCCTTTTTCCGAAATCTTAAATGTAAAAAATTCACATTAAAGACTTACCTCCTTCAGTTTCTTGCCAGACAATCCCCTCCAACATGACACTTGTTCCAGGTTCACAAGGACCTAAGCAATCTGGTTCTGTTATAGTACCAACAGATGCACAAGTCGTACAGGTGCTTGTGTCCTTCATTTCAGGGGAAGAGTCAGGTGAACCCGGACATTCAACCTAATAAGAAAAAAATTCATACACATTCACTTTTCATGACCAAGATCGATCTTTATATAGCATGAGCGAGACTTCTATTTCAAAATAATCTGAATTTCAATCTGAAGTATGATGCTGTTACACTAAAATAATTATAAATTTCAAAATATTTCAATCCAAAATTATCCAAGAAAATTTTCCCAATTGGGAAATGACACCATTTTCCAATGATATATATGATACAGTACAGAAAAA----AATTCGAACGATGTTGATATTTTCGGTTTTAAAAGTCAGGATAATGACAATTACACCAATTTTCAAGATTATTTTTTTCATAATGGACTGAGTAGGTTTCTTTTTTAA
Nroanensis_N_CarversGap_N928 --------GGACTATTGGGAATAGTAAATCCTGAGCTAGAAGCGTTGCTATTGATAGTGGTTCGTCTACCTTTTCCGTTTCGTAGTTTACTCTGAACACAATTTCGCGTATCTGTAAATGCAGCAATTTCGGGAGTATTGTTATTTCCGCCACGACCTCGTTTCCCACGTCCTTTAGAAGTCTTTGAATCTACATCACTAGTAGGAGATTCGCAAAACCTTGGAGGAGCCCAATCATGCTTTGTACAATCCAATAGAGTTCCAACGTAAGTTTTTCCTCTCCAGGTGACATTCACAACAAGGACTCCTAAAGGAAAAATGAAAAAGAAAGGGAAAAAATTAAGTTACAACACATTTTTAAATCAAACAACAGATTCACAAACTAAACAGAATTAGATATTCTCACTGCAGATGAAATGCCTTTTTCCGAAATCTTAAATGTAAAAAATTCACATTAAAGACTTACCTCCTTCAGTTTCTTGCCAGACAATCCCCTCCAACATGACACTTGTTCCAGGTTCACAAGGACCTAAGCAATCTGGTTCTGTTATAGTACCAACAGATGCACAAGTCGTACAGGTGCTTGTGTCCTTCATTTCAGGGGAAGAGTCAGGTGAACCCGGACATTCAACCTAATAAGAAAAAAATTCATACACATTCACTTTTCATGACCAAGATCGATCTTTATATAGCATGAGCGAGACTTCTATTTCAAAATAATCTGAATTTCAATCTGAAGTATGATGCTGTTACACTAAAATAATTATAAATTTCAAAATATTTCAATCCAAAATTATCCAAGAAAATTTCCCCAATTGGGAAATGACACCATTTTCCAATGATATATATGATACAGTACAGAAAAA----AATTCGAACGATGTTAATATTTTCGGTTTTAAAAGTCAGGATAATGACAATTACACCGATTTTCAAGATTATTTTTTTCATATAGGACTGAGTAGGTTTCTTTTTTAA
Nroanensis_RoanHighBluff_N762 TCTTTGCAGGACTATTGGGAATAGTAAATCCTGAGCTAGAAGCGTTGCTATTGATAGTGGTTCGTCTACCTTTTCCGTTTCGTAGTTTACTCTGAACACAATTTCGCGTATCTGTAAATGCAGCAATTTCGGGAGTATTGTTATTTCCGCCACGACCTCGTTTCCCACGTCCTTTAGAAGTCTTTGAATCTACATCACTAGTAGGAGATTCGCAAAACCTTGGAGGAGCCCAATCATGCTTTGTACAATCCAATAGAGTTCCAACGTAAGTTTTTCCTCTCCAGGTGACATTCACAACAAGGACTCCTAAAGGAAAAATGAAAAAGAAAGGGGAAAAATTAAGTTACAACACATTTTTAAATCAAACAACAGATTCACAAACTAAACAGAATTAGATATTCTCACTGCAGATGAAATGCCTTTTTCCGAAATCTTAAATGTAAAAAATTCACATTAAAGACTTACCTCCTTCAGTTTCTTGCCAGACAATCCCCTCCAACATGACACTTGTTCCAGGTTCACAAGGACCTAAGCAATCTGGTTCTGTTATAGTACCAACAGATGCACAAGTCGTACAGGTGCTTGTGTCCTTCATTTCAGGGGAAGAGTCAGGTGAACCCGGACATTCAACCTAATAAGAAAAAAATTCATACACATTCACTTTTCATGACCAAGATCGATCTGTATATAGCATGAGCGAGACTTCTATTTCAAAATAATCTGAATTTCAATCTGAAGTATGATGCTGTTACAC--------------------------------------------------------------GGGAAATGACACCATTTTCCAATGATATATATGATACAGTACAGAAAAA----AATTCGAACGATGTTGATATTTTCGGTTTTAAAAGTCAGGATAATGACAATTACACCAATTTTCAAGATTATTTTTTTCATATAGGACTGAGTAG-------------
Nsheari_BaldRiver_N1168 TCTTTGCAGGACTATTGGGAATAGTAAATCCTGAGCTAGAAGCGTTGCTATTGATAGTGGTTCGTCTACCCTTTCCGTTTCGTAGTTTACTCTGAACACAATTTCGCGTATCTGTAAATGCAGCAATTTCGGGAGTATTGGTATTTCCACCACGACCTCGTTTCCCACGTCCTTTAGAAGTCTTTGAATCTACATCACTAGTAGGAGATTCGCAAAACCTTGGAGGAGCCCAATCATGCTTTGTACAATCCAATAGAGTTCCAACGTAAGTTTTTCCTCTCCAGGTGACATTCACAACAAGGACTCCTAAAGGAAAAATGAAAAAGAGGGGAAAAAAATTAAGTTACAACACATTTTTAAATCAAACAACAGATTCACAAACTAAACAGAATTGGATATTCTCACTGCAGATGAAATGCCTTTCCACGAAATCTTAAATGTAAAAAATTCACAATAAAGTCTTACCTCCTTCAGTTTCTTGCCAGACAATCCCCTCCAACATGACACTTGTTCCAGGTTCACAAGGACCTAAGCAATCTGGTTCTGTTATAGTACCAACAGATGCACAAGTCGTACAGGTGCTTGTGTCCTTCATTTCAGGGGAAGAGTCAGGTGAACCCGGACATTCAACCTAATAAGGAAAAAAATCATACACATTCACTTTTCATGACCAAGATCGACC-T-ATATAGCATAAGCGAGACTTTTATTTCAAAAAAATCTGAATTTCAATCTGAAGTATGATGCTGTTATACTAAAATAATTATAAATTTCAAAATATTTCAATCTAAAATTATTCAAGAAACTTTCCCCAATTGGGAAATG---ACATTTCCCAATGATATATATGGTACAGTACAGAAAAGAAAAAATTCGAATGATGTTGATATCTTCGGTTTTAAAAGTCAGTATAATGACAATTGCACCCATTTTCTAGATTATTCTTTTCTTATAAAACTAAGTAAGTTTCTTTCTTAA
Nsheari_Cohutta_N826 ---------------------------------------------------------------------------------------------------------------------------CAATTTCGGGAGTATTGGTATTTCCGCCACGACCTCGTTTCCCACGTCCTTTAGAAGTCTTTGAATCTACATCACTAGTAGGAGATTCGCAAAACCTTGGAGGAGCCCAATCATGCTTTGTACAATCCAATAGAGTTCCAACGTAAGTTTTTCCTCTCCAGGTGACATTCACAACAAGGACTCCTAAAGGAAAAATGAAAAAGAGGGGGGGGAAATTAAGTTACAGCACATTTTTAAATCAAACAACAGATTCACAAACTAATCAGAATTGGATATTCTCACTGCAGATGAAATGCCTTTCCCCGAAATCTTAAATGTAAAAAATTCACAATAAAGTCTTACCTCCTTCAGTTTCTTGCCAGACAATCCCCTCCAACATGACACTTGTTCCAGGTTCACAAGGACCTAAGCAATCTGGTTCTGTTATAGTACCAACAGATGCACAAGTCGTACAGGTGCTTGTGTCCTTCATTTCAGGGGAAGAGTCAGGTGAACCCGGACATTCAACCTAATAATGAAAAAAATCATACACATTCACTTTTCATGACCAAGATCGACCTT-ATATAGCATAAGCGAGACTTCTATTTCAAAAAAATCTGAATTTCAATCTGAAGTATGATGCTGTTATACTAAAATAATTATAAATTTCAAAATATTTCAATCTAAAATTATTCAAGAAAATTTCCCCAATTGGGAAATG---ACATTTTCCAATGATATATATGGTACTGTACAGAAAAGAAAAAATTCGAATGATGTTGATATCTTCGGTTTTAAAAGCCAGTATAATGACAATTGCACCAATTTTCTAGATTATTCTTTTCTTATAAAACTAAGTAAGTTTCTTTCTTAA
Nsheari_JoyceKilmer_N092 ------------------------------------------------------------------------------------------------------------------TAAATGCAGCAATTTCGGGAGTATTGGTATTTCCGCCACGACCTCGTTTCCCACGTCCTTTAGAAGTCTTTGAATCTACATCACTAGTAGGAGATTCGCAAAACCTTGGAGGAGCCCAATCATGCTTTGTACAATCCAATAGAGTTCCAACGTAAGTTTTTCCTCTCCAGGTGACATTCACAACAAGGACTCCTAAAGGAAAAATGAAAAAGAGGGAAAAAAAATTAAGTTACAACACATTTTTAAATCAAACAACAGATTCACAAACTAAACAGAATTGGATATTCTCACTGCAGATGAAATGCCTTTCCCCGAAATCTTAAATGTAAAAAATTCACAATAAAGTCTTACCTCCTTCAGTTTCTTGCCAGACAATCCCCTCCAACATGACACTTGTTCCAGGTTCACAAGGACCTAAGCAATCTGGTTCTGTTATAGTACCAACAGATGCACAAGTCGTACAGGTGCTTGTGTCCTTCATTTCAGGGGAAGAGTCAGGTGAACCCGGACATTCAACCTAATAAGGAAAAAAATCATACACATTCACTTTTCATGACCAAGATCGACC-T-ATATAGCATAAGCGAGACTTCTATTTCAAAAAAATCTGAATTTCAATCTGAAGTATGATGCTGTTATACTAAAATAATTATAAATTTCAAAATATTTCAATCTAAAATTATTCAAGAAAATTTCCCCAATTGGGAAATG---ACATTTTCCAATGATATATATGGTACAGTACAGAAAAGAAAAAATTCGAATTATGTTGATATCTTCGGTTTTAAAAGTCAGTATAATGACAATTGCACCAATTTTCTAGATTATTCTTTTCTTATAAAACTAAGTAAGTTTCTTTCTTAA
Nsilvanus_Elijay_N395 -----------------------------------------------------------------------------------------------------------GTATCTGTAAATGCAGCAATTTCGGGAGTATTGTTATTTCCGCCACGACCTCGTTTCCCACGTCCTTTAGAAGTCTTTGAATCTACATCACTAGTAGGAGATTCGCAAAACCTTGGAGGAGCCCAATCATGCTTTGTACAATCCAATAGAGTTCCAACGTAAGTTTTTCCTCTCCAGGTGACATTCACAACAAGGACTCCTAAAGTAAAAATGAAAAAGAGGGAAAAAAAATTAAGTTACAACACATTTTTAAATCAAACAACAGATTCACAAACTAAACAGAATCAGATATTCCCACTGCAGATGAAATGCCCTTTTTCGAAATCTTAAATGTAAAAAATTCACAATAAAGTCTTACCTCCTTCAGTTTCTTGCCAGACAATCCCCTCCAACATGACACTTGTTCCAGGTTCACAAGGACCTAAGCAATCTGGTTCTGTTATAGTACCAACAGATGCACAAGTCGTACAGGTGCTTGTGTCCTTCATTTCAGGGGAAGAGTCAGGTGAACCCGGACATTCAACCTAATAAGAAAAAAATTCATACACATTCACTTTTCATGACCAAGATTGATCTTT----------------------------------------------------------------------------------------------------------------------------------------------------------------------------------------------------------------------------------------------------------------------------------------------------
Nsilvanus_GermanyCove_N1017 ------------------------------------------------------------------------------------------------------------------------------------------------------CACGACCTCGTTTCCCACGTCCTTTAGAAGTCTTTGAATCTACATCACTAGTAGGAGATTCGCAAAACCTTGGAGGAGCCCAATCATGCTTTGTACAATCCAATAGAGTTCCAACGTAAGTTTTTCCTCTCCAGGTGACATTCACAACAAGGACTCCTAAAGTAAAAATGAAAAAGAGGGGAAAAAAATTAAGTTACAACACATTTTTAAATCAAACAACAGATTCACAAACTAAACAGAATCAGATATTCCCACTGCAGATGAAATGCCCTTTTTCGAAATCTTAAATGTAAAAAATTCACAATAAAGTCTTACCTCCTTCAGTTTCTTGCCAGACAATCCCCTCCAACATGACACTTGTTCCAGGTTCACAAGGACCTAAGCAATCTGGTTCTGTTATAGTACCAACAGATGCACAAGTCGTACAGGTGCTTGTGTCCTTCATTTCAGGGGAAGAGTCAGGTGAACCCGGACATTCAACCTAATAAGAAAAAAATTCATACACATTCACTTTTCATGACCAAGATTGATCTTTATATA-----------------------------------------------------------------------------------------------------------------------------------------------------------------------------------------------------------------------------------------------------------------------------------------------
Nsilvanus_HeboMtn_N1029 ---------------------------------------------TGCTATTGATAGTGGTTCGTCTACCTTTTCCGTTTCGTAGTTTACTCTGAACACAATTTCGCGTATCTGTAAATGCAGCAATTTCGGGAGTATTGTTATTTCCGCCACGACCTCGTTTCCCACGTCCTTTAGAAGTCTTTGAATCTACATCACTAGTAGGAGATTCGCAAAACCTTGGAGGAGCCCAATCATGCTTTGTACAATCCAATAGAGTTCCAACGTAAGTTTTTCCTCTCCAGGTGACATTCACAACAAGGACTCCTAAAGTAAAAATGAAAAAGAGGGGAAAAAAATTAAGTTACAACACATTTTTAAATCAAACAACAGATTCACAAACTAAACAGAATCAGATATTCCCACTGCAGATGAAATGCCCTTTTCCGAAATCTTAAATGTAAAAAATTCACAATAAAGTCTTACCTCCTTCAGTTTCTTGCCAGACAATCCCCTCCAACATGACACTTGTTCCAGGTTCACAAGGACCTAAGCAATCTGGTTCTGTTATAGTACCAACAGATGCACAAGTCGTACAGGTGCTTGTGTCCTTCATTTCAGGGGAAGAGTCAGGTGAACCCGGACATTCAACCTAATAAGAAAAAAATTCATACACATTCACTTTTCATGACCAAGATTGATCTTTATATA-----------------------------------------------------------------------------------------------------------------------------------------------------------------------------------------------------------------------------------------------------------------------------------------------
Nstupkai_BlowholeWOS_N285 TCTTTGCAGGACTATTGGGAATAGTAAATCCTGAGCTAGAAGCGTTGCTATTGATAGTGGTTCGTCTACCCTTTCCGTTTCGTAGTTTACTCTGAACACAATTTCGCGTATCTGTAAATGCAGCAATTTCGGGAGTATTGTTATTTCCGCCACGACCTCGTTTCCCACGTCCTTTAGAAGTCTTTGAATCTACATCACTAGTAGGAGATTCGCAAAACCTTGGAGGAGCCCAATCATGCTTTGTACAATCCAATAGAGTTCCAACGTAAGTTTTTCCTCTCCAGGTGACATTCACAACAAGGACTCCTAAAGGAAAAATGAAAAAGAGGGGAAAAAAATTAAGTTACAACACATTTTTAAATCAAACAACAGATTCACAAACTAAACAGAATTGAATATTCTCACTGCAGATGAAATGACTTTTCCCGAAATCTTAAATGTAAAAAACTCACAATAAAGTCTTACCTCCTTCAGTTTCTTGCCAGACAATCCCCTCCAACATGACACTTGTTCCAGGTTCACAAGGACCTAAGCAATCTGGTTCTGTTATAGTACCAACAGATGCACAAGTCGTACAGGTGCTTGTGTCCTTCATTTCAGGGGAAGAGTCAGGTGAACCCGGACATTCAACCTAATAAGAAAAAAATTCATACACATTCACTTTTCATGACCAAGATCGACCTTTATATAGCATGAGCGAGACTTCTATTTCAAAAAAATCTGAATTTCAATCTGAAGTATGAAGCTGTTATACTAAAATAATTATAAATTTCAAAATATTTCAATCTAAAATTATTCAAGAAAATTTCCCCAATTGGGAAATGACGACATT------TGATATATATGGTACAGTACAGAAAAAAAAAAATTCGGATGATGTTGATATCTTCGGTTTTAAAAGTCAGGATAATGAC------------------------------------------------------------
Nstupkai_Blowing_N356 -------------------------------------------------------------TCGTCTACCCTTTCCGTTTCGTAGTTTACTCTGAACACAATTTCGCGTATCTGTAAATGCAGCAATTTCAGGAGTATTGTTATTTCCGCCACGACCTCGTTTCCCACGTCCTTTAGAAGTCTTTGAATCTACATCACTAGTAGGAGATTCGCAAAACCTTGGAGGAGCCCAATCATGCTTTGTACAATCCAATAGAGTTCCAACGTAAGTTTTTCCTCTCCAGGTGACATTCACAACAAGGACTCCTAAAGGAAAAATGAAAAAGAGGGGAAAAAAATTAAGTTACAACACATTTTTAAATCAAACAACAGATTCACAAACTAAACAGAATTGGATATTCTCACTGCAGATGAAATGACTTTTCCCGAAATCTTAAATGTAAAAAACTCACAATAAAGTCTTACCTCCTTCAGTTTCTTGCCAGACAATCCCCTCCAACATGACACTTGTTCCAGGTTCACAAGGACCTAAGCAATCTGGTTCTGTTATAGTACCAACAGATGCACAAGTCGTACAGGTGCTTGTGTCCTTCATTTCAGGGGAAGAGTCAGGTGAACCCGGACATTCAACCTAATAAGAAAAAAATTCATACACATTCACTTTTCATGACCAAGATCGACTTTTATATAGCATGGGCGAGACTTCTATTTCAAAATAATCTGAATTTCAATCTGAAGTATGAAGCTGTTATACTAAAATAATTATAAATTTCAAAATATTTCAATCTAGAATTATTCAAGAAAATTTCCCCAATTGGGAAATGACGACATT------TGATATATATGGTACAGTACAGAAAAAAAAAAATTCGAATGATGTTGATATCTTC------------------------------------------------------------------------------------
Nstupkai_LittleRiver_N293 ----------------------------------------AGCGTTGCTATTGATAGTGGTTCGTCTACCCTTTCCGTTTCGTAGTTTACTCTGAACACAATTTCGCGTATCTGTAAATGCAGCAATTTCGGGAGTATTGTTATTTCCGCCACGACCTCGTTTCCCACGTCCTTTAGAAGTCTTTGAATCTACATCACTAGTAGGAGATTCGCAAAACCTTGGAGGAGCCCAATCATGCTTTGTACAATCCAATAGAGTTCCAACGTAAGTTTTTCCTCTCCAGGTGACATTCACAACAAGGACTCCTAAAGGAAAAATGAAAAAGAGGGGAAAAAAATTAAGTTACAACACATTTTTAAATCAAACAACAGATTCACAAACTAAACAGAATTGGATATTCTCACTGCAGATGAAATGACTTTTCCCGAAATCTTAAATGCAAAAAACTCACAATAAAGTCTTACCTCCTTCAGTTTCTTGCCAGACAATCCCCTCCAACATGACACTTGTTCCAGGTTCACAAGGACCTAAGCAATCTGGTTCTGTTATAGTACCAACAGATGCACAAGTCGTACAGGTGCTTGTGTCCTTCATTTCAGGGGAAGAGTCAGGTGAACCCGGACATTCAACCTAATAAGAAAAAAATTCATACACATTCACTTTTCATGACCAAGATCGACTTTTATATAGCATGGGCGAGACTTCTATTTCATAATAATCTGAATTTCAATCTGAAGTATGAAGCTGTTATACTAAAATAATTATAAATTTCAAAATATTTCAATCTAAAATTATTCAAGAAAATTTCCCCAATTGGGAAATGACGACATT------TGATATATATGGTACAGTACAGAAAAAAAAAAATTCGAATGATGTTGATATCTTCGGTTTTAAAAGTCAGGATAATGACAATTGCACCAATTTTCTAGATTATTCTTTTCTTATAAAACTGAGTAAGTTTC--------
Nstygius_ObeLee_N0656 TCTTTGCAGGACTATTGGGAATAGTAAATCCTGAGCTAGAAGCGTTGCTATTGATGGTGGTTCGTCTACCCTTTCCGTTTCGTAGTTTACTCTGAACACAATTTCGCGTGTCTGTAAATGCAGCAATTTCGGGAGTATTGTTATTTCCGCCACGTCCTCGCTTTCCACGTCCTTTAGAAGTCTTTGAATCTACATCACTAGTAGGAGATTCGCAAAACCTTGGAGGAGCCCAATCATGCTTTGTACAATCCAATAGAGTTCCAACGTAAGTTTTTCCTCTCCAGGTGACATTCACAACAAGGACTCCTAAAGGAAAAATGAAAGAGA-GGGGGAGAAATTAAGTTACAACACATTTTTAAATCAACCAACAGATTCACAAACTAAACAGAATTAGATATTCTCAAAGTAGATGAAATGTCTTTCTCCGAAATCCTAAATGTAAAAAATTCACAATAAAGTCCTACCTCCTTCAGTTTCTTGCCAAACAATCCCCTCCAACATGACACTTGTTCCAGGTTCACAAGGACCTAAGCAATCTGGTTCTGTTATAGTACCAACAGATGCACAAGTCGTACAGGTGCTTGTGTCCTTCATTTCAGGGGAAGAGTCAGGTGAACCCGGACATTCAACCTAATAAGAAAAAAATTCACACACATTCACTTTACATGAACAAGATCGACCTTAATATAGCATGTGCGAGACTTCCATTTC-AAAAAATCTGAATTTCAATCTAAAGTATGATGCTGTTACACCAAAAGAATTATAAATTTCAAAATATTTCAATTCACAATGATTCAAGAAAAATTCCCAAATTGGGAAATGATGACATTTCCCAATAATATATATAGTACAGTACGAAAAAAAAAACATTCGAACGATGTTGATATCTTCGGTTTTAAAAGTCAGGATAATA---ACTGCACCAAATTTCAAGATTTTCCCCTTCTTATAAGACTGAATAAGTTTTTTTCTTAA
Nstygius_RavenB_N1022 TCTTTGCAGGACTATTGGGAATAGTAAATCCTGAGCTAGAAGCGTTGCTATTGATGGTGGTTCGTCTACCCTTTCCGTTTCGTAGTTTACTCTGAACACAATTTCGCGTGTCTGTAAATGCAGCAATTTCGGGAGTATTGTTATTTCCGCCACGTCCTCGCTTTCCACGTCCTTTAGAAGTCTTTGAATCTACATCACTAGTAGGAGATTCGCAAAACCTTGGAGGAGCCCAATCATGCTTTGTACAATCCAATAGAGTTCCAACGTAAGTTTTTCCTCTCCAGGTGACATTCACAACAAGGACTCCTAAAGGAAAAATGAAAGAGAGGGGGGAGAAATTAAGTTACAACACATTTTTAAATCAACCAACAGATTCACAAACTAAACAGAATTAGATATTCTCAAAGTAGATGAAATGTCTTTCTCCGAAATCCTAAATGTAAAAAATTCACAATAAAGTCCTACCTCCTTCAGTTTCTTGCCAAACAATCCCCTCCAACATGACACTTGTTCCAGGTTCACAAGGACCTAAGCAATCTGGTTCTGTTATAGTACCAACAGATGCACAAGTCGTACAGGTGCTTGTGTCCTTCATTTCAGGGGAAGAGTCAGGTGAACCCGGACATTCAACCTAATAAGAAAAAAATTCACACACATTCACTTTACATGAACAAGATCGACCTTAATATAGCATGTGCGAGACTTCCATTTC-AAAAAATCTGAATTTCAATCTAAAGTATGATGCTGTTACACCAAAAGAATTATAAATTTCAAAATATTTCAATTCACAATGATTCAAGAAAAATTCCCAAATTGGGAAATGATGACATTTCCCAATAATATATATAGTACAGTACGAAAAAAAAAACATTCGAACGATGTCGATATCTTCGGTTTTAAAAGTCAGGATAATA---ACTGCACCAAATTTCAAGATTTCCCCCTTCTTATAAGACTGAATAAGTTTTTTTCTTAA
Ntempletoni_BaldMtns_N950 ---------------------------------------------------------------------------------------------------------------------------------------------------------------------------------------------------------------------------------------------GCTTTGTACAATCCAATAGAGTTCCAACGTAAGTTTTTCCTCTCCAGGTGACATTCACAACAAGGACTCCTAAAGGAAAAATGAAAAAGAGGGGAAAAAAATTAAGTTACAACATATTTTTAAATCAACCAACAGATTCACAAACAAAACAGAATTAGATATTTTCACTGTAGATGAAATGCCTTTTTCCGAAATCTTAAATGTAAAAAATTCGCAATAAAGTCTTACCTCCTTCAGTTTCTTGCCAGACAATCCCCTCCAACATGACACTTGTTCCAGGTTCACAAGGACCTAAGCAATCTGGTTCTGTTATAGTACCAACAGATGCACAAGTCGTACAGGTGCTTGTGTCCTTCATTTCAGGGGAAGAGTCAGGCGAACCCGGACATTCAACCTAATGAGAAAAAAATTCATACACATTCACTTTTCATGAACAAGATCGACCTTTATATAGCAAGTGCGAGACTTCTATTTC-AAAAAACCTGAATCTCAATCTGATGTACGATGCTGTTACACTAAAATAATTATAAATTTCAAAATATCTCAATTCAAAATGATTCAAGAAAAATTACCGAATCGGGAAACGATGACATTCCCCAATGATATATATGGTACAGTACAGAAAAAACAAAAATCGAACGATGTTGATATCTTCGGTTCTAGAAGTCAGAATAATGACAATTGCACAATTTTTTTAGATTATTTTTTTCTTATAAGACTGAGTGAGTTTCTTTTTTAA
Ntempletoni_ClarksCreek_N945 ------------------------------------TAGAAGCGTTGCTATTGATAGTGGTTCGTCTACCCTTTCCGTTTCGTAGTTTACTCTGAACACAATTTCGCGTATCTGTAAATGCAGCAATTTCGGGAGTATTGTTGTTTCCGCCACGACCTCGTTTCCCACGTCCTTTAGAAGTCTTTGAATCTACATCACTAGTAGGAGATTCGCAAAACCTTGGAGGAGCCCAATCATGCTTTGTACAATCCAATAGAGTTCCAACGTAAGTTTTTCCTCTCCAGGTGACATTCACAACAAGGACTCCTAAAGGAAAAATGAAAAAGAGGGGGAAAAAATTAAGTTACAACACATTTTTAAATCAACCAACAGATTCACAAACAAAACATAATTAGATATTTTCACTGTAGATGAAATGCCTTTTCCCGAAATCTTAAATGTAAAAAATTCGCAATAAAGTCTTACCTCCTTCAGTTTCTTGCCAGACAATCCCCTCCAACATGACACTTGTTCCAGGTTCACAAGGACCTAAGCAATCTGGTTCTGTTATAGTACCAACAGATGCACAAGTCGTACAGGTGCTTGTGTCCTTCATTTCAGGGGAAGAGTCAGGCGAACCCGGACATTCAACCTAATGAGAAAAAAATTCATACACATTCACTTTTCATGAACAAGATCGACCTTTATATAGCAAGTGCGAGACTTCTATTTC-AAAAAACCTGAATCTCAATCTGAAGTACGATGCTGTTACACTAAAATAATTATAAATTTCAAAATATCTCAATTCAAAATGATTCAAGAAAAATTACCGAATCGGGAAACGATGACATTCCCCAATGATATATATGGTACAGTACAGAAAAAACAAAAATCGAACGATGTTGATATCTTCGGTTCTAGAAGTCAGAATAATGACAATTGCACAATTTTTTTAGATTATTTTTTTCTTATAAGACTGAGTGAGTTTCTTTTTAAA
Ntempletoni_ScronceCreekRd_N1223 TCTTTGCAGGACTATTGGGAATAGTAAATCCTGAGCTAGAAGCGTTGCTATTGATAGTGGTTCGTCTACCCTTTCCGTTTCGTAGTTTACTCTGAACACAATTTCGCGTATCTGTAAATGCAGCAATTTCGGGAGTATTGTTGTTTCCGCCACGACCTCGTTTCCCACGTCCTTTAGAAGTCTTTGAATCTACATCACTAGTAGGAGATTCGCAAAACCTTGGAGGAGCCCAATCATGCTTTGTACAATCCAATAGAGTTCCAACGTAAGTTTTTCCTCTCCAGGTGACATTCACAACAAGGACTCCTAAAGGAAAAATGAAAAAGAGCGGAAAAAAATTAAGTTACAACACATTTTTAAATCAACCAACAGATTCACAAACAAAACAGAATTAGATATTTTCACTGTAGATGAAATGCCTTTTTCCGAAATCTTAAATGTAAAAAATTCGCAATGAAGTCTTACCTCCTTCAGTTTCTTGCCAGACAATCCCCTCCAACATGACACTCGTTCCAGGTTCACAAGGACCTAAGCAATCTGGTTCTGTTATAGTACCAACAGATGCACAAGTCGTACAGGTGCTTGTGTCCTTCATTTCAGGGGAAGAGTCAGGCGAACCCGGACATTCAACCTAATGAGAAAAAAATTCATACACATTCACTTTTCATGAACAAGATCGACCTTTATATAGCAAGTGCGAGACTTCTATTTC-AAAAAACCTGTATCTCAATCTGAAGTACGATGCTGTTACACTAAAATAATTATAAATTTCAAAATATCTCAAGTCAAAATGATTCAAGAAAAATTCCCGAATCGGGAAACGATGACATTCCCCAATGATATAAATGGTACAGTACAGAAAAAACAAAAATCGAACGATGTTGATATCTTCGGTTCTAGAAGTCAGAATAATGACAATTGCACAATTT----AGATTATTTTTTTCTTATAAGACTGAGTAAGTTTCTTTTTTAA
Ntennessensis_IndianCave_N052 TCTTTGCAGGACTATTGGGAATAGTAAATCCTGAGCTAGAAGCGTTGCTATTGATAGTGGTTCGTCTACCTTTTCCGTTTCGTAGTTTACTCTGAACACAATTTCGCGTATCTGTAAATGCAGCAATTTCGGGAGTATTGTTATTTCCGCCACGACCTCGTTTCCCACGTCCTTTAGAAGTCTTTGAATCTACATCACTAGTAGGAGATTCGCAAAACCTTGGAGGAGCCCAATCATGCTTTGTACAATCCAATAGAGTTCCAACGTAAGTTTTTCCTCTCCAGGTGACATTCACAACAAGGACTCCTAAAGGAAAAATGAAAAAGA--GGGAAAAAATTAAGTTACAACACATTTTTAAATCAAACAACAGATTCACAAACTAAACAGAATTAGATATTCTCACTGCAGATGAAATGCCTTTTTCCGAAATCTTAAATGTAAAAAATTCACAATAAAGTCTTACCTCCTTCAGTTTCTTGCCAGACAATCCCCTCCAACATGACACTTGTTCCAGGTTCACAAGGACCTAAGCAATCTGGTTCTGTTATAGTACCAACAGATGCACAAGTCGTACAGGTGCTTGTGTCCTTCATTTCAGGGGAAGAGTCAGGTGAACCCGGACATTCAACCTAATAAGAAAAAAATGCATACACATTCACTTTTCATGACCAAGATCGATCTTTATATAGCATGAGCGAGACTTCTATTTCAAAAAAATCTGAATTTCAATCTGAAGTATGATGATTTACACTTAAAATAATTATAAATTTCAAAATATTTCAATCCAAAATTATTCAAGAAAATTTCCCCAATTGGGAAATGACGCCATTTTCCAATGATATATATGGTACAGTACAGAAAAA----AATTCGAACGATGTTGATACTTTCGGTTTCAAAAGTC-----------------------------------------------------------------------
Ntennessensis_LittleStony_N645 TCTTTGCAGGACTATTGGGAATAGTAAATCCTGAGCTAGAAGCGTTGCTATTGATAGTGGTTCGTCTACCTTTTCCGTTTCGTAGTTTACTCTGAACACAATTTCGCGTATCTGTAAATGCAGCAATTTCGGGAGTATTGTTATTTCCGCCACGACCTCGTTTCCCACGTCCTTTAGAAGTCTTTGAATCTACATCACTAGTAGGAGATTCGCAAAACCTTGGAGGAGCCCAATCATGCTTTGTACAATCCAATAGAGTTCCAACGTAAGTTTTTCCTCTCCAGGTGACATTCACAACAAGGACTCCTAAAGGAAAAATGAAAAAGA--GGAAAAAAATTAAGTTACAACACATTTTTAAATCAAACAACAGATTCACAAACTAAACAGAATTAGATATTCTCACTGCAGATGAAATGCCTTTTTCCGAAATCTTAAATGTAATAAATTCACAATAAAGTCTTACCTCCTTCAGTTTCTTGCCAGACAATCCCCTCCAACATGACACTTGTTCCAGGTTCACAAGGACCTAAGCAATCTGGTTCTGTTATAGTACCAACAGATGCACAAGTCGTACAGGTGCTTGTGTCCTTCATTTCAGGGGAAGAGTCAGGTGAACCCGGACATTCAACCTAATAAGAAAAAAATGCATACACATTCACTTTTCATGACCAAGATCGATCTTTATATAGCATGAGCGAGACTTCTATTTCAAAAAAATCTGAATTTCAATCTGAAGTATGATGATTTACACTTAAAATAATTATAAATTTCAAAATATTTCAATCCAAAATTATTCAAGAAAATTTCCCCAATTGGGAAATGACGCCATTTTCCAATGATATATATGGTACAGTACAGAAAAA----AATTCGAACGATGTTGATACTTTCGGTTTCAAAAGTCAGG---ATGACAATTACACCAATTTTCTAGATTATTTTTTTCTTATAGGACTGAGGAGGTTTCT-TTTTAA
Ntennessensis_Watauga_N1046 ---------------------------------------------------------------------------------------------------------GCGTATCTGCAAATGCAGCAATTTCGGGAGTATTGTTATTTCCGCCACGACCTCGTTTCCCACGTCCTTTAGAAGTCTTTGAATCTACATCACTAGTAGGAGATTCGCAAAACCTTGGAGGAGCCCAATCATGCTTTGTACAATCCAATAGAGTTCCAACGTAAGTTTTTCCTCTCCAGGTGACATTCACAACAAGGACTCCTAAAGGAAAAATGAAAAAGA--GGGAAAAAATTAAGTTACAACACATTTTTAAATCAAACAACAGATTCACAAACTAAACAGAATTAGATATTCTCACTGCAGATGAAATGCCTTTTTCCGAAATCTTAAATGTAAAAAATTCACAATAAAGTCTTACCTCCTTCAGTTTCTTGCCAGACAATCCCCTCCAACATGACACTTGTTCCAGGTTCACAAGGACCTAAGCAATCTGGTTCTGTTATAGTACCAACAGATGCACAAGTCGTACAGGTGCTTGTGTCCTTCATTTCAGGGGAAGAGTCAGGTGAACCCGGACATTCAACCTAATAAGAAAAAAATGCATACACATTCACTTTTCATGACCAAGATCGATCTTTATATAGCATGAGCGAGACTTCTATTTAAAAAAAATCTGAATTTCAATCTGAAGTATGATGATTTACACTTAAAATGATTATAAATTTCAAAATATTTCAATCCAAAATTATTCAAGAAAATTTCCCCAATTGGGAAATGACGCCATTTTCCAATGATATATATGGTACAGTACAGAAAAA----AATTCGAACGATGTTGATACTTTCGGTTTCAAAAGTCAGG---ATGACAATTACACCAATT-----------------------------------------------
