# Supplementary material for: ﻿New species in old mountains: integrative taxonomy reveals ten new species and extensive short-range endemism in Nesticus spiders (Araneae, Nesticidae) from the southern Appalachian Mountains
Source: Zookeys. 2023 Feb 3;1145:1–130. doi: 10.3897/zookeys.1145.96724 (PMC10208238; doi:10.3897/zookeys.1145.96724)
Supplement: Supplementary material 4 — Input alignments, analysis log files, and output tree files [file zookeys-1145-001_article-96724__-s004.zip › uce-2001779 (modified).phy]

 89 1488
Nesticus_Japan_G2153 --------------------------------------------------------------------------CTATTTTA---------------AATTTATTGATGAAACAC----------ATACTTAACAT----AAAATA---------------------------------------------AATCAGAACA---------TGGTGTGAAAAACT--------------GCATTTTACTTT-----------------------CTTTAACTGTTAAGCTTTAAATTTA------------------------GAAACATGCAAAAAGTGTTTTTTAGAGGACAGCACTATAGACTTTTAGAAAGCAAACAAGTTTCTTAAATTACACGTGGTCTAAGAGAGTTTC---------------------CGCGGATGTTAGGGATGAGAAA---TCTTTTCTGGATCCTGTCCCACCATCTCAATTTCTTTCCCCAAATTGTGAAGGTAGAGGATAATGCCTCGGGAAAAGAAACCAGGGTTTTGGAATGACGAAAAGACTTTCCATTTATATATATATATATATAAATATATCGGCAGCCTGTGCTCCTCGAACCAACATATAAGTTCCAAAATAACCGCCGTCTACCCAGCCTCTGATTCAGAGAGGTGGGTCTTAAAAATAACCACTCTTCCTTACTATGGCTGCTAACCTTAGAATAACGGTTACTGGCTAGCTGGAATTAGAAGTTCTAAAGCGAAACTTTCCAAAATTAACAACAAATCTAAACACTCAGCCGCAGAAGATGTCAAGTTTCTCGTACACACACCACTTGTAGCTCAAGCCGCAACAAGGTACAACATATAATATCCGGCTGTAACGAGCTGGATACCGA-----------AAGCTCCCGTATACTTTAGAACCGGCTAATGGTTTATATTGATCGCTGGATATGTTTGTGA--------------AAAGTGGTGCAACAAAACGGTTTAAATCC--CTGAAGATACCGGTGGTCAGCGGATTAAAAATCT------GAAATGGGGAA-----TTAACGATGGATTTCGATCAATGATGTCAAATTGCCATTAAAGAAGAAAATGTGTGGCCATCTCTTGCGAATTAGCTTACGGCGTTAAAGGCGTCCTCT-------CGCAATTGGATTACATCTACACTTGGAAGTATTCCAAAGCTTTCGTAACAGTTGCTATTCCATATAAGAATCGGTATTCTTTA-------------------------------------TAAATTA----------------TATCAGGAAATAATTTT---------AATATATATTG-------GTTAAATCTCATGCTATTGGATTATATCTATACTTGGGAGCATTCAAAAGCTTTCGT-------------AACAGCTATTCAATAT----------------------------------
Nesticus_nahaunus_Mexico_G2881 -----------------------------------AGATAAACTTGCTCGTTTAACTCTTCTTTAAGTGTTGAACAATTTCTTAAAGTGAAATTGAAATTTCGAAAATTTGGTTATTTTTTTACTCCCATCAATATATTTGAAAGAGATATGTTTTTACTTTCGACTCTTGAAGTGGAGATAAATCTTCAAAACTAAATTATTTGTCTCTTAGTAA-----AATGGGCGACAGCTCAACTACTTTATCATAAAAATTAAAATTCCATTAAACAAACTTGACATTACGGTATAAGTTCGTATATTTTCGGTTGTTACACTGATGGGACACGCCTGTTTTTTTTTTTACAGCAATGTGTCATAATATATTAAGATAATACCTTGCCTATGGTAACAAATCTGGTTTTATCCCGTTTCCTGCTAGTGCACCGGCAGATTTGTGAATCCTACGGTGCGAAAATTTTCTTTTCTGGATCCTGTCCCATCGCCTTCATTTTTTTCCGCAAATTGTGCAGGTAGAGGATAATGCCCCGGGAAAAAGACCCAGGCTTTTAGAATGACGGAAAGACCTTCCACTTCTATACATATATATATAAATATATCGGCAGGCTCTGCTCCTCGAACTAACATATACGATCCAAAATAACCGGCGTCTTCCCTGTCTCTGAATCAGAGAGGTGGGTCTTAAAAATAACCCGTCTTCCTTACTATGACTGCTAACCTTAGAATAACGGTTACTGGCTAGCTGGAATTAGAAGTTCTAAAGCGAAACTTTCCAAAATTAACAACAAATCTAAACACTCAGGCGCAGAAGATGTCAAGTTTCTCGAACACACACTACTGGTAGCTTCGAAAGCAACAAGGTACTACATATAATATCCGGCTAGAACAATCTGAATGCTGAACAAGATACAAAAACTCCAGGATACTTCGGAGTTTCCAAATTGCCAGTGTGGACACCTGGATATGTTTGTGATTTGTGGTG----CAACCAACAAGTATGGTACAGTCTTGGTCCAGTTCAGTCGGCCTGTGAGAATTTG-----AAAAGTCTTTG------GTGGCATACTTTTGCTAATTGGATTGGATCGAGCCTATCAAATTGGGATCAGAAAAGGAAAAGTATATCTATCTCATGTGGATTAACTTGTGCCGTTCAAGATGTTCTCTCCCCTCTTACAATTGGATTACACCAAAACTTGGGAGTATTCCAAAGCTTTCGTAACAGCTGTTATTCGAAAGAAAGATTTGCATTCTCCAGTTATAATAATGAATTATTTTAATTAAATTAACTATTAAACTATCTATTCTATAATTGAGTATCCGAAGATAATTTT-AATGTACTTCAATAAATTAAAATCCGACTAAAATTCGCAGAAGTGTTTTTAATACTAAATTTGAATTCCTCGAGAAGTAATAATTACCTTACATTTAACATTTAGTTAAAACATCTAAAATATAAAGCACGTATTAAATTATCATT
Nsilvestrii_Hellgate_N1108 ----------AAATGTTTAAAGTACAGCCAATTTAAGATGACATATATAGCAATGTAATTTTACGGGTACTAAACTGTGTTATTAAAAAAATTGGAAAATAAAAAAGTCAAATTACTTTC---CTCAATTTAAAACATTTCAAAAA---------------------TTCCAAGTTAACGTGGAATTTTATTAGTAAAAC-TTTGAATTTTACCGTGTAAGAAATGGTTACTGTTAATTTAACTCCTCCTAAACGTTACAATTTCATTTATTAAATTTTACATAAGGGTAGGGATCGTTGATTTTTTTTTTGTT---------------TCCTTTATCGTCTTTGTTTGCAGAATGCTATAG----GTAGAGTATTGCCATGCTTATGGTAATAACCTACAATAAATCCGGATTCTTTCGAATAAACCTTC---TTCCTAAAACCTATGGCGAGAAAA-TCTATTTTCTGGATCCTGTCCCGTCGTCTCTATTTCTTCACGCAAATTGTGCAGGTAGAGGATAATGCCCCGGGGAA---------------------------AGACCTTCCACTTCTATAC--ATATATATAAATATATCGGCAG--------TCTCGAACCAACATATACGATCCAAAATAACCGGCGTCTTCCCAGTCGCTGATTCAGAGAGGTGGGTCTTAAAAATAACCCGTCTTCCTTACTATGACTGCTAACCTTAGAATAACGGTTACTGGCTAGCTGGAATTAGAAGTTCTAAAGCGAAACTTTCCAAAATTAACAACAATTCTAAACACTCAGGCGCCGAGGATGTCATGTTTCCCGAACACACACCACTTGTAGCTTAGAACGCAACAAGGTACTACATATAATATCGGGCTGTAACAGCCTGAATACTGAAGATGGTAT--GAACTCCCGGATACTTCGGAGTTTCAAAACTGTGAAAGTGCGGACCCGGATATGCTTGTGATCTGTGGTG--TATCGTAGGGAAATCGAATCCAGCCCTAATCCATCTGAAGCTATCTGTGGTCATTTC----AAAAATTCTTCAGCAAATGTGACATATCTTTGCTGAATAATTTCGATCGATCTGATGCGATTGGAATTTTGCAAGAAAAAGTGTCGCCATTTCATGTGGATTAACTGTCGACGTTGAAGTTGTTTTTTCCCCACTTACAATTGGATTACACCGAGACTTGGGAGTATTCCAAAGCTTTT-----TGCTGCTGTTCAAAAGAAACA---------TCTAATTATTTGATAGAATTAGTTTG-----------GATTCAATTAACAAAATTTCAGCTTCGTGGCCGAAAATAATTGATAGAGTACATCGATCAATTG------------AATTGGCA------TCTTTTACAAAAGGTTAGGGATGTTCAAGGGACCTTAACAAATCCAACGGTAACATGCGTTGATAACTTTTGAAGTTTTAAAAATAC--------------
Narcheri_Cheaha_N023 --ACAAGATAAAGTTTTTAAAATAGTTTTAATTAAAGATAAAATTTCCCGCTTAATCGTTGCTGTAGTATTGAACTATTTTATGAAGTAAACTTGAAATTTTGAAAATTGAGTCATTTTCGTATTCTTTTTAACATATTTGAAAGAGATATGATTTTACTTGCGACTCTTGAAGTTAAGATAAATCTTCAAAATTAAATCATTTGGCCATTATTGAAAAAGAATGGGCTACCGCTGAACAATTTTGTTCTAAAAATGAAAATTGAATGATTCCAATTTATCATTAGTGTTCAAGTTCGTATATTTTCTGTTGTTACACTGATGGAACACGCCTGTTTTG-TTTTTACAGCAGTGTCTCATAGCATAGCAAGATAGTACCTTTCCTATGGTAATATACCTGGTTTAATCCAGTTTCTTACCAGGGCACCGGCAAATTTGTGAATCCTACGGCGCGAACATTTTCTTTTCTGGATCCTGTCCCATCGCCTTCATTTCTTTCCACAAATTGTGCAGGTAGAGGATAATGCCCCGGGAAAAAGAGCCAGGCTTTGGGAATGACGGAAAGACCTTCCACTTCTATACATATATATATAAATATATCGGCAGGCTGTGCTCCTCGAACTAACATATACGATCCAAAATAACCGGCGTCTTCCCTGTCTCTGAATCAGAGAGGTGGGTCTTAAAAATAACCCGTCTTCCTTACTATGACTGCTAACCTTAGAATAACGGTTACTGGCTAGCTGGAATTAGAAGTTCTAAAGCGAAACTTTCCAAAATTAACAACAAATCTAAACACTCAGGCGCAGAAGATGTCAAGTTTCCCGAACACACACCACTTGTAGCTTAGAAAGCAACAAGGTGCTACATATAATATCCTGCTAGAATAATCTGAATGTTGAACAAGATAC-AAAACTCCAGGATACTTCGGAGTTCCCAAATTGCCAATGTGGACACCTGGATATGTTTGTGATTTGTGACGACTATGGTTTCAAAGCACTATATGGCCTTTGTCCAGCACAATCTGCCTGTGATAATTTTTTAAAAAAAGTCTTCGGAAAATGTGGTATACTTTTGCTGATTGAATTGGATCGAGCC----GAATTGTGATCAGAAAAGGAAAAATATAGCTATTTCATGTGGATTAACTTGTGTCGTTCAAGATGGTCTCTCCCCACATACAATTGGATTACACCAAGACTTGGTAGTATTCCAAAGCTTTCGTAACACCTGCTATTCGAAAGAAAGATTTGCATTCTACAGTTATAATAATGAATTACTCCAATTAAATGAACGATTAAATTACCTATTCCACAGTTCAGTATCAAAAAATAATTTTTAATGTACTTCCATAAATTGTAATCTGGTTAAAATTCGCAGAATAATCTTTAATACTAAATTTGGATTACTCGAGAAGTACTGATTACTTTACATTTAACATTT-------------------------------------------
Narcheri_MillShoalCreek_N727 --------------------------------------------------------------------------------------------------------------------------------------------------------------------------------------------------------------------------------------------------------------------------------------------------------------------------------------------------------------------------------------------------------TATACCTGGTTTAATCCAGTTTCTTACCAGGGCACCGGCAAATTTGTGAATCCTACGGCGCGAACATTTTCTTTTCTGGATCCTGTCCCATCGCCTTCATTTCTTTCCACAAATTGTGCAGGTAGAGGATAATGCCCCGGGAAAAAGCGCCAGGCTTTGGGAATGACGGAAAGACCTTCCACTTCTATACATATATATATAAATATATCGGCAGGCTGTGCTCCTCGAACTAACATATACGATCCAAAATAACCGGCGTCTTCCCTGTCTCTGAATCAGAGAGGTGGGTCTTAAAAATAACCCGTCTTCCTTACTATGACTGCTAACCTTAGAATAACGGTTACTGGCTAGCTGGAATTAGAAGTTCTAAAGCGAAACTTTCCAAAATTAACAACAAATCTAAACACTCAGGCGCAGAAGATGTCAAGTTTCCCGAACACACACCACTTGTAGCTTAGAAAGCAACAAGGTGCTACATATAATATCCTGCTAGAATAACCTGAATGTTGAACAAGATAC-AAAACTCCAGGATACTTCGGAGTTCCCAAATTGCCAATGTGGACACCTGGATATGTTTGTGATTTGTGACGACTATGGTTTCAAAGCACTATATGGCCTTTGTCCA--------------------------------------------------------------------------------------------------------------------------------------------------------------------------------------------------------------------------------------------------------------------------------------------------------------------------------------------------------------------------------------------------------------------------------------------------------------------------------------
Nbarri_LostCoveCave_N0065 -------------------------------------------TTTCTCGTTTA--------------ATTGAACCATTTTATGAAGTGAACTTGAAATTTCGAAAATTGAGTCATTTTCGTATTCCTTTTAACATATTTGAAAGAGATATGATTTTACTTGCGACTCTTGAAGTTAAGATAATTTTTCAAAATTAAATCATTTTTCCCTTAGTGAAAAAGAATGGGATACCGCTGAACAATTTTATCCTAAAAATGAAAATTGAATTAACCCAATTTATCACTAGGGTACAAGTTCGTATATTTTCGGTTGTTACACTGATGGAACACGCCTGTTTTGTTTTTTACAGCAGTGTCT-----CATAGTAAAATAGTACCTGGCCTACGGTAATACATCTGGTTTAATCCAGTTTCTTAGCAGGGCACCGGCAGATTTGTGAATCCTACGGCGAGAACATTTTCTTTTCTGGATCCTGTCCCATCGCCTTCATTTCTTTCCACAAATTGTGCAGGTAGAGGATAATGCCCCGGGAAAAAGAGCCAGGCTTTGGGAATGACGGAAAGACCTTCCACTTCTATAC--ATATATATAAATATATCGGCAGGCTGTGCTCCTCGAACTAACATATACGATCCAAAATAACCGGCGTCTTCCCTGTCTCTGAATCAGAGAGGTGGGTCTTAAAAATAACCCGTCTTCCTTACTATGACTGCTAACCTTAGAATAACGGTTACTGGCTAGCTGGAATTAGAAGTTCTAAAGCGAAACTTTCCAAAATTAACAACAAATCTAAACACTCAGGCGCAGAAGATGTCAAGTTTCCCGAACACACACCACTTGTAGCTTAGAAAGCAACAAGGTACTACATATAATATCCTGCTAGAACAATCTGAATGCTGAACAAGATATTAAAACTCCAGGATACTTCGGAGTTTCTAAATTGCCAATGTGGACACTTGGATATGTTTGTGATTTGTGACGATTATGGTTTCGAAGTACAATCCGGCCTTTGTCCAGCACAATATGCCTGTGGTCATTTGAAAAAAAAAGTCTTTGGATAATGTGGCATACTTTTGCTGATTGAATTGGATCGATCCTATCAAATTGTGATCAGAAAAGAAAAAATATATGTATTTCATGTGGATTAACTTGTGGCGTTCAAGATGGTCTCTCCCCACTTACAATTGGATTACACCAAGACTTGGGAGTATTCCAAAGCATTCGTAACAGCTGCTATTCGAAAGAAAGATTTGCATTCTCCAGTTATAATAATGAACTACTCTAATTAAATCAACGATTTAATTATCTATTCCACAGTTTAGTATAAAAAAATAA-------------------------------------------------------------------------------------------------------------------------------------------------------
Nbarri_eyed_ClayCave_G2082 AAACAAGATAAAGTTTTTAAAATAGCTTTAATTAAAGATAAAATTTCTTGTTTAATTGTTCCTGAAGTATTGAACCATTTTATGAAGCGAACTTGAAATTTCGAAAATTGAGTCATTTTCGTATTCCTTTTAACATATTTGAAAGAGATATCATTTTACTTGCGACTCTTGAAGTTAAGATAAATCTTCAAAATTAAATCACTTTTACCTTGGTGAAAAAGAATGGGCTACAGCTGAACAAATTTATCCTAAAAATGAAAATTAAATGAATCCAATTTATTACTAGGTTACAAGTTCGTATATTTTCGGTTGTTACACTGATGGAACACGCCTGTTTTGTTTTTTACACCAGTGTTTCATAGCATAGTAAGATAGTACCTTTCCTATGGTAATATATCTGGTTTAATCCAGTTTCTTACCAGAGCACCGGCAGATTTGTGAATGCTACGGCGAGAACATTTTCTTTTCTGGATCCTGTCCCATCGCCTTCATTTCTTTCCACAAATTGTGCAGGTAGAGGATAATGCCCCGGGAAAAAGAGCCAGGCTTTGGGAATGACAGAAAGACCTTCCACTTCTATACATATATATATAAATATATCGGCAGGCTGTGCTCCTCGAACTAACATATACGATCCAAAATAACCGGCGTCTTCCCTGTCTCTGAATCAGAGAGGTGGGTCTTAAAAATAACCCGTCTTCCTTACTATGACTGCTAACCTTAGAATAACGGTTACTGGCTAGCTGGAATTAGAAGTTCTAAAGCGAAACTTTCCAAAATTAACAACAAATCTAAACACTCAGGCGCAGAAGATGTCAAGTTTCCCGAACACACACCACTTGTAGCTTAGAAAGGAACAAGGTACTACATATAATATCCTGCTAGAACAATCTGAATGCTGAACAAGATACAAAAACTCCAGGATACTTCGGAGTTTCTAAATTGCCAATGTGGACACCTGGATATGTTTGTGATTTGTGGCGACTACGGTTTCGAAGTACAATCCGGCCTTTGTCCAGTACAATATGCCTTTGGACATTTA-AAAAAAAAGTCTTTGAAAAATGTGGCATACTTTTGTTGATTGAATTGGATCGAGCCTATCAAATTGTGATCAGAAAAGGAAAAATATATCTATTTCATGTGGATTAACTCGTGTCGTTCAAGATGGTCTCTCCCCACTTACAATTGGATTACACCAAGACTTGGGAGTATTCCAAAGGTTTCGTAACAGTTGCTATTCGAAAGAAAGATTTGCATTCTCCAGTTATAATAATGAACTACTCTAATTAAATGAACGATTTAATTATCTATTCCACAGTTTAGTATCAAAAAATAATTTTTAACGTACTTCTATAAATTGTAATCTGGTTAAAATTCGCAGAATAGTTTTTAATACTAAATTTGGATTACTCGAGAAGTAAAGTCTACCTTACATTTAACATTTAT-----------------------------------------
Nbarrowsi_Gregorys_N270 -------------ATTTTAAAATAGCTTTAATTAAAGATAAAATTTCTCGTTTA--------------ATTGAACCATTTTATGAAGTGAACTTGAAATTTCGAAAATTGAGTCATTTTCGTATTCCTTTTAACATATTTGAAAGAGATCTGATTTTACTTGCGACTCTTGAAGTTAAGATAAATTTTCAAAATTAAATTATTTTT-CCTTAGTGAAAAAGAATGGGATACCGCTGAACTATTTTGTCCTAAAAATGAAAATTGAATGAACCCAATTTATCACTAGGGTACAAGTTCGTATATTTTCGGTTGTTACACTGATGGAACACGCCTGTTTTGTTTTTTACAGCAGTGTCT-----CATAGTAAGATAGTACCTTGCCTACGCTAATATATCTGGTTTAATCCAGTTTCTTACCAGGGCACCGGCAGATTTGTGAATCCTACGGCGAGAACATTTTCTTTTCTGGATCCTGTCCCATCGCCTTCATTTCTTTCCACAAATTGTGCAGGTAGAGGATAATGCCCCGGGAAAAAGAGCCAGGCTTTGGGAATGACGGAAAGACCTTCCACTTCTATAC--ATATATATAAATATATCGGCAGGCTGTGCTCCTCGAACTAACATATACGATCCAAAATAACCGGCGTCTTCCCTGTCTCTGAATCAGAGAGGTGGGTCTTAAAAATAACCCGTCTTCCTTACTATGACTGCTAACCTTAGAATAACGGTTACTGGCTAGCTGGAATTAGAAGTTCTAAAGCGAAACTTTCCAAAATTAACAACAAATCTAAACACTCAGGCGCAGAAGATGTCAAGTTTCCCGAACACACACCACTTGTAGCTTAGAAAGCAACAAGGTACTACATATAATATCCTGCTAGAACAATCTGAATGCTGAACAAGATACAAAAACTCCAGGATACTTCGGAGTTTCTAAATTGCCAATGTGGACACCTGGATATGTTTGTGATTTGTGACGATTATGGTTTCGAAGTACAATCCGACCTTTGTCCAGCACAATATGCCTGTGGTCATTTGAAAAAAAAAGTCTTTGGATAATGTGGCATACTTTTGCTGATTGAATTGGATCGAGCCTATAAAATTGTGATCAGAAAAGAAAATATATATCTATTTCATGTGGATTAACTTGTGGCATTTAAGATGGTCTCTCCCCACTTACAATTGGATTACACCAAGACTTGGGAGTATTCCAAAGCTTTCGTAACAGCTGCTATTCGAAAGAAAGATTTGCATTCTCCAGTTATAATAATGAACTACTCTAATTAAATGAACGATTTAATTATCTCTTCCACAGTTTAGTAAGAAAAAATAATTTTTAACGTACTTCTATAAATTGTAATCTGGTTAAAATTCGCAGAATAGTTTTTAATACTGAATTTGGATTATTCGAGAAGTACTGACTACCTTACTTTTAACATTTATTCAAAACATCTAAAATATAAAAAACGCATTA----------
Nbarrowsi_Tuckaleechee_N360 --------------------------TTTAATTAAAGATAAAATTTCTCGTTTA--------------ATTGAACCATTTTATGAAGTGAACTTGAAATTTCGAAAATTGAGTCATTTTCGTATTCCTTTTAACATATTTGAAAGAGATCTGATTTTACTTGCGACTCTTGAAGTTAAGATAATTTTTCAAAATTAAATTATTTTT-CCTTAGTGAAAAAGAATGGGATACCGCTGAACAATTTTATCCTAAAAATGAAAATTGAATGAACCCAATTTATCACTAGGGTACAAGTTCGTATATTTTCGGTTGTTACACTGATGGAACACGCCTGTTTTGTTTTTTACAGCAGTGTCT-----CATAGTAAGATAGTACCTTGCCTACGCTAATATATCTGGTTTAATCCAGTTTCTTACCAGGGCATCGGCAGATTTATGAATCCTACGGCGAGAAAATTTTCTTTTCTGGATCCTGTCCCATCGCCTTCATTTCTTTCCACAAATTGTGCAGGTAGAGGATAATGCCCCGGGAAAAAGAGCCAGGCTTTGGGAATGACGGAAAGACCTTCCACTTCTATAC--ATATATATAAATATATCGGCAGGCTGTGCTCCTCGAACTAACATATACGATCCAAAATAACCGGCGTCTTCCCTGTCTCTGAATCAGAGAGGTGGGTCTTAAAAATAACCCGTCTTCCTTACTATGACTGCTAACCTTAGAATAACGGTTACTGGCTAGCTGGAATTAGAAGTTCTAAAGCGAAACTTTCCAAAATTAACAACAAATCTAAACACTCAGGCGCAGAAGATGTCAAGTTTCCCGAACACACACCACTTGTAGCTTAGAAAGCAACAAGGTACTACATATAATATCCTGCTAGAACAATCTGAATGCTGAACAAGATACAAAAACTCCAGGATACTTCGGAGTTTCTAAATTGCCAATGTGGACACCTGGATATGTTTGTGATTTGTGACGATTATGGTTTCGAAGTACAATCCGTCCTTTGTCCAGCACAATATGCCTGTGGTCATTTG-AAAAAAAAGTCTTTGGATAATGTGGCATACTTTTGCTGATTGAATTGGATCGAGCCTATAAACTTGTGATCAGAAAAGAAAAAATATATCTATTTCATGTGGATTAACTTGTGGCATGTAAGATGGTCTCTACCCACTTACAATTGGATTACACCAAGACTTGGGAGTATTCCAAAGCTTTCGTAACAGCTGCTATTCGAAAGAAAGATTTGCATTCTCCAGTTATAATAATGAACTACTCTAATTAAATGAACGATTTAATTATCTCTTCCACAGTTTAGTAAGAAAAAATAATTTTTAACGTACTTCTATAAATTGTAATCTGGTTAAAATTCGCAGAATAGTTTTTAATACTGAATTTGGATTATTCGAGAAGTACTGACTACCTTACTTTTAACATTTATTCAAAACAT--------------------------------
Nbishopi_DryFalls_N150 --------------------------------------------TTCTCGTTTAATTGTTCCTGAAGTATTGAACCATTTCATGAAGTGAACTTGAAATTTCGAAAATTGAGTCATTTTCGTATTCCTTTTAACATATTTGAAAGAGATATGATTTTACTTGCGACTCTTGAAGTTAAGATAAATTTTCAAAATTAAATCATTTTTCCCTTAGTGAAAAAGAATGGGATACCGCTGAACATTTCTATCCTAAAAATGAAAATTGAATGAACCCAATTTATCACCAGGCTACAAGTTCGTATATTTTCGGTTGTTACACTGATGGAACACGCCTGTTTTGTTTTTTACAGCAGTGTCT-----CATAGTAAGATAGTACCTTGCCTACGGTAATATATCTGGTTTAATCCAGTTTCTTACCAGGGCACCGGCAGATTTGTGAATCCTACGGCGAGAACATTTTCTTTTCTGGATCCTGTCCCATCGCCTTCATTTCTTTCCACAAATTGTGCAGGTAGAGGATAATGCCCCGGGAAAAAGAGCCAGGCTTTGGGAATGACGGAAAGACCTTCCACTTCTATAC--ATATATATAAATATATCGGCAGGCTGTGCTCCTCGAACTAACATATACGATCCAAAATAACCGGCGTCTTCCCTGTCTCTGAATCAGAGAGGTGGGTCTTAAAAATAACCCGTCTTCCTTACTATGACTGCTAACCTTAGAATAACGGTTACTGGCTAGCTGGAATTAGAAGTTCTAAAGCGAAACTTTCCAAAATTAACAACAAATCTAAACACTCAGGCGCAGAAGATGTCAAGTTTCCCGAACACACACCACTTGTAGCTTAGAAAGCAACAAGGTACTACATATAATATCCTGCTAGAACAATCTGAATGTTGAACAAGATACAAAAACTCCAGGATACTTCGGAGTTTCTAAATTGCCAATGTGAACACCTGGATATGTTTGTGATTTGTGACGATTATGGTTTCGAAATACAATCTGGCCTTTGTCCAGCACAATATGCCTGTGGTCATTTGAAAAAAAAAGTCTTTGGATAATGTGGCATACTTTTGCTGATTGAATTGGATCGAGCCTATCAAATTGTGATCAGAAAAAGAAAAATATATCTATTTCATGTGGATTAACTTGTGGCGTTCAAGATGGTCTCTCCCCACTTACAATTGGATTACACCAAGACTTGGAAGTATTCCAAAGCTTTCGTAACAGCTGCTATTCGAAAGAAGGATTTGTATTCTCCAGTTATAATAATGAACTACTCTAATTAAATGAACGATTTAATTATCTATTCCACAGTTTAGTATGAAAAAATAATTTTTAAGGTACTTCTATAAATTGTAATCTGGTTAAAATTCGCAGAATAGTTTTTAATATTGAATTTGGATTATTCGAGAAGTACTGACT-------------------------------------------------------------
Nbishopi_PoleCr_Chattooga_N885 --------------------------------------------------------------------------------------------------------------------------------------------------------------------------GAAGTGAAGATAAATTTTCAAAATTAAATCATTTTTCCCTTAGTGAAAAAGAATGGGATACCGCTGAACATTTCTATCCTAAAAATGAAAATTGAATGAACCCAATTTATCACCAGGCTACAAGTTCGTATATTTTCGGTTGTTACACTGATGGAACACGCCTGTTTTGTTTTTTACAGCAGTGTCT-----CATAGTAAGATAGTACCTTGCCTACGGTAATATATCTGGTTTAATCCAGTTTCTTACCAGGGCACCGGCAGATTTGTGAATCCTACGGCGAGAACATTTTCTTTTCTGGATCCTGTCCCATCGCCTTCATTTCTTTCCACAAATTGTGCAGGTAGAGGATAATGCCCCGGGAAAAAGAGCCAGGCTTTGGGAATGACGGAAAGACCTTCCACTTCTATAC--ATATATATAAATATATCGGCAGGCTGTGCTCCTCGAACTAACATATACGATCCAAAATAACCGGCGTCTTCCCTGTCTCTGAATCAGAGAGGTGGGTCTTAAAAATAACCCGTCTTCCTTACTATGACTGCTAACCTTAGAATAACGGTTACTGGCTAGCTGGAATTAGAAGTTCTAAAGCGAAACTTTCCAAAATTAACAACAAATCTAAACACTCAGGCGCAGAAGATGTCAAGTTTCCCGAACACACACCACTTGTAGCTTAGAAAGCAACAAGGTACTACATATAATATCCTGCTAGAACAATCTGAATGTTGAACAAGATACAAAAACTCCAGGATACTTCGGAGTTTCTAAATTGCCAATGTGAACACCTGGATATGTTTGTGATTTGTGACGATTATGGTTTCGAAATACAATCTGGCCTTTGTCCAGCACAATATGCCTGTGGTCATTTGAAAAAAAAAGTCTTTGGATAATGTGGCATACTTTTGCTGATTGAATTGGATCGAGCCTATCAAATTGTGATCAGAAAAAGAAAAATATATCTATTTCATGTGGATTAACTTGTGGCGTTCAAGATGGTCTCTCCCCACTTACAATTGGATTACACCAAGACTTGGGAGTATTCCAAAGCTTTCGTAACAGCTGCTATTCGAAAGAAGGATTTGTATTCTCCAGT------------------------------------------------------------------------------------------------------------------------------------------------------------------------------------------------------------------------------
Nbishopi_StandingIndian_N131 --------------------------------------------------------TGTTCCTGAAGTATTGAACCATTTCATGAAGTGAACTTGAAATTTCGAAAATTGAGTCATTTTCGTATTCCTTTTAACATATTTGAAAGAGATATGATTTTACTTGCGACTCTTGAAGTTAAGATAAATTTTCAAAATTAAATCATTTTTCCCTTAGTGAAAAAGAATGGGATACCGCTGAACATTTCTATCCTAAAAATGAAAATTGAATGAACCCAATTTATCACCAGGCTACAAGTTCGTATATTTTCGGTTGTTACACTGATGGAACACGCCTGTTTTGTTTTTTACAGCAGTGTCT-----CATAGTAAGATAGTACCTTGCCTACGGTAATATATCTGGTTTAATCCAGTTTCTTACCAGGGCACCGGCAGATTTGTGAATCCTACGGCGAGAACATTTTCTTTTCTGGATCCTGTCCCATCGTCTTCATTTCTTTCCACAAATTGTGCAGGTAGAGGATAATGCCCCGGGAAAAAGAGCCAGGCTTTGGGAATGACGGAAAGACCTTCCACTTCTATAC--ATATATATAAATATATCGGCAGGCTGTGCTCCTCGAACTAACATATACGATCCAAAATAACCGGCGTCTTCCCTGTCTCTGAATCAGAGAGGTGGGTCTTAAAAATAACCCGTCTTCCTTACTATGACTGCTAACCTTAGAATAACGGTTACTGGCTAGCTGGAATTAGAAGTTCTAAAGCGAAACTTTCCAAAATTAACAACAAATCTAAACACTCAGGCGCAGAAGATGTCAAGTTTCCCGAACACACACCACTTGTAGCTTAGAAAGCAACAAGGTACTACATATAATATCCTGCTAGAACAATCTGAATGCTGAACAAGATACAAAAACTCCAGGATACTTCGGAGTTTCTAAATTGCCAATGTGAACACCTGGATATGTTTGTGATTTGTGACGATTATGGTTTCGAAATACAATCTGGCCTTTGTCCAGCACAATATGCCTGTGGTCATTTGAGAAAAAAAGTCTTTGGATAATGTGGCATACTTTTGCTGATTGAATTGGATCGAGCCTATCAAATTGTGATCAGAAAAGGAAAAATATATCTATTTCATGTGGATTAACTTGTGGCGTTCAAGATGGTCTCTCCCCACTTACAATTGGATTACACCAAGACTTGGGAGTATTCCAAAGCTTTCGTAACAGCTGCTATTCGAAAGAAGGATTTGCATTCTCCAGTTATAATAATGAACTACTCTAATTAAATGAACGATTTAATTATCTATTCCACAGTTTAGTATGAAAAAATAATTTTTAAGGTACTTCTATAAATTGTAATCTGGTTAAAATTCGCAGAATAGTTTTTAATATTGAATTTGGATTA------------------------------------------------------------------------------
Nbrimleyi_NewberryCr_N984 -----------------------------------------------------------TCCTGAATTATTGAACCATTTTATGAAGTGAACTTGAAATTTTGAAAATTGAGTCATTTTCGTATTCCTTTTAACATATTTAAAAGAGATATGATTTTACTTGCGACTCTTGAAGTTAAGATAAATCTTCAAAATTAAATCATTTTTCCCTTAGTGAAAAAGAATGGGCTACCGCTGAATGAATTTATCCTAAAAATGAAAATTAAATGAATCCAATTTATTACTAGGGTACAAGTTCGTATATTTTCGGTTGTTACACTGATGGAACACGCCTGTTTTGTTTTTTACAGCAGTGTCTCATAGCATAGTAAGATAGTACCTTGCCTATGGTAATATATCTGGTTTAATCCAGTTTTTTATCAGGGCACCGGCAGATTTGTGAATGCTACGGCGAGAACATTTTCTTTTCTGGATCCTGTCCCATTGCGTTCATTTCTTTCCACAAATTGTGCAGGTAGAGGATAATGCCCCGGGAAAAAGAGCCAGGCTTTGGGAATGACGGAAAGACCTTCCACTTCTATACATATATATATAAATATATCGGCAGGCTGTGCACCTCGAACTAACATATACGATCCAAAATAACCGGCGTCTTCCCTGTCTCTGAATCAGAGAGGTGGGTCTTAAAAATAACCCGTCTTCCTTACTATGACTGCTAACCTTAGAATAACGGTTACTGGCTAGCTGGAATTAGAAGTTCTAAAGCGAAACTTTCCAAAATTAACAACAAATCTAAACACTCAGGCGCAGAAGATGTCAAGTTTCCCGAACACACACCACTTGTAGCTTAGAAAGCAACAAGGTACTACATATAATATCCTGCTAGAACAATCTGAATGCTGAACAAGATAGAAAAACTCCAGGATACTTCGGAGTTTGCAAATTGCCAATGTGGACACCTGGATATGTTGGTGATTTGTGACGACCACGGTTTCGAAGTAC---------------------AATATGCCTGTGGTCATTTG-AAAAAAAAGTCTTTGAAAAATGTCGCATACTTTTGTTGATTGAATTGGAGCGAGCCTATCAAATTGTGATCAGAAAAGGAAAAATATATCTATTTCATGTGGATTAACTCGTGTCGTTCAAGATGGTCTCTCCCCACTTACAATTGGATTACACCAAGACTTGGGAGTATTCCAAAAGTTTCGTAACAGTTGCTATTCGAAAGAAAGATTTGCATTCTCCAGTTATAATAATGAACTACTCTAATTAAATGAACGATTTAATTATCTATTCCATAGTTTAGTATCAAAAAATAATTTTTAACGTACTTCTATAAATTGTAATCTGGTTAAAATTCGCAGAATAGTTTTTAATACTAAATTTGGATTACTCGAGAAGTACTAACTACTTTACATTTAACATTCATTTAAAATAAATAAAATATAAAAAACGCATTAAATTAACCTT
Nbrimleyi_RumblingBald_N241 -------------------------------------------------------------------------------------AGTGAACTTGAAATTTTGAAAATTGAGTCATTTTCGTATTCCTTTTAACATATTTAAAAGAGATATGATTTTACTTGCGACTCTTGAAGTTAAGATAAATCTTCAAAATTAAATCATTTTTCCCTAAGTGAAAAAGAATGGGCTACCGCTGAATGAATTTATCCTAAAAATGAAAATTAAATGAATCCAATTTATTACTAGGGTACAAGTTCGTATATTTTACACTGTTACACTGATGGAACACGCCTGTTTTGTTTTTTACAGCAGTGTCTCATAGCATAGTAAGATAGTACCTTGCCTATGGTAATATATCTGGTTTAATCCAGTTTTTTACCAGGGCACCGGCAGATTTGTGAATGCTACGGCGAGAACATTTTCTTTTCTGGATCCTGTCCCATTGCGTTCATTTCTTTCCACAAATTGTGCAGGTAGAGGATAATGCCCCGGGAAAAAGAGCCAGGCTTTGGGAATGACGGAAAGACCTTCCACTTCTATACATATATATATAAATATATCGGCAGGCTGTGCACCTCGAACTAACATATACGATCCAAAATAACCGGCGTCTTCCCTGTCTCTGAATCAGAGAGGTGGGTCTTAAAAATAACCCGTCTTCCTTACTATGACTGCTAACCTTAGAATAACGGTTACTGGCTAGCTGGAATTAGAAGTTCTAAAGCGAAACTTTCCAAAATTAACAACAAATCTAAACACTCAGGCGCAGAAGATGTCAAGTTTCCCGAACACACACCACTTGTAGCTTAGAAAGCAACAAGGTACTACATATAATATCCTGCTAGAACAATCTGAATGCTGAACAAGATAGAAAAACTCCAGGATACTTCGGAGTTTGCAAATTGCCAATGTGGACACCTGGATATGTTTGTGATTTGTGACGACCACGGTTTCGAAGTAC---------------------AATATGCCTGTGGTCATTTG-AAAAAAAAGTATTTGAAAAATGTGGCATACTTTTGTTGATTGAATTGGAGCGAGCCTATCAAATTGTGATCAGAAAAGGAAAAATATATCTATTTCATGTGGATTAACTCGTGTCGTTCAAGATGGTCTCTCCCCACTTACAATTGGATTACACCAAGACTTGGGAGTATTCCAAAAGTTTCGTAACAGTTGCTATTCGAAAGAAAGATTTGCATTCTCCAGTTATAATAATGAACTACTCTAATTAAATGAACGATTTAATTATCTATTCCATAGTTTAGTATCAAAAAATAATTTTTAACGTACTTCTATAAATTGTAATCTGGT----------------------------------------------------------------------------------------------------------------------
Ncanei_Egypt_N958 -----------------------------------------------------------------------------------------------------------------------------------------------------------------------------------------CTTCAAAATTAAATCATTTTTCCCTTAGTGAAAAAGAATGGGCTACCGCTGAACAAATTTATTCTAAAAATGAAAATCAGATGAATCCAATTTATTACTAGGGTACAAGTTCGTATATTTTCGGTTGTTACACTGATGGAACACGCCTGTTTTGTTTTTTACAGCAGTGTCTCATAGCATAGTAAGATAGTACCTTTCCTATGGTAATATATCTGGTTTAATCCAGTTTCTTACCAGGGCACCGGCAGATTTGTGAATCCTACGGCGAGAACATTTTCTTTTCTGGATCCTGTCCCATCGCCTTCATTTCTTTCCACAAATTGTACAGGTAGAGGATAATGCCCCGGGAAAAAGAGCCAGGCTTTGGGAATGACGGAAAGACCTTCCACTTCTATACATATATATATAAATATATCGGCAGGCTGTGCTCCTCGAACTAACATATACGATCCAAAATAACCGGCGTCTTCCCTGTCTCTGAATCAGAGAGGTGGGTCTTAAAAATAACCCGTCTTCCCTACTATGACTGCTAACCTTAGAATAACGGTTACTGGCTAGCTGGAATTAGAAGTTCTAAAGCGAAACTTTCCAAAATTAACAACAAATCTAAACACTCAGGCGCAGAAGATGTCAAGTTTCCCGAACACACACCACTTGTAGCTTAGAAAGCAACAAGGTACTACATATAATATCCTGCTAGAACAATCTGAATGCTGAACAAGATACAAAAACTCCAGGATACTTCGGAGTTTCTAAATTGCCAATGTGGACACCTGGATATGTTTGTGATTTGTGACGACTATGGTTTCGAAGTACAATCCGGCCTTTGTCCAGTACAATATGCCTGTGGTCATTTGAAAAAAAAAGTCTTTGAAAAATGTGGCATACTTTTGCTGATTGAATTGGATCGAGCCTATCAAATTGTGATCAGAAAAGAAAAAATATATCTAATTCATGTGGATTAACTCGTGTCGTTCAAGATGGTCTCTCCCCACTTACAATTGGATTACACCAAGACTTGGGAGTATTCCAAAGGTTTCGTAACAGTTGCTATTCGAAAGAAAGATTTGCATTCTCCAGTTATAATAATGAACTACTCTAATTAAATGAACGATTTAATTATCTATTCCATAGTTTAGTATCAAAAAATAATTTTTAACGTACTTCTATAAATTGTAATCTGGTTAAAATTCGCAGAATAGTTTTTAATACTAAATTTGGATTACTCGAGAAGTACTGACTACTTTACATTTAACATTTATTTAAAATAAATAAAATATAAAAAACGCATTAAATTAACCTT
Ncarolinensis_Grandfather_N218 AAACAAGATAAAGTTTTTAAAATAGCTTTAATTAAAGATGAAATTTCTCGTTTAATTGTTCCTGAAGTATTGAACCATTTTATGAAGCGAACTTGAAATTTCGAAAATTGAGTCATTTTCGTATTCCTTTTAACATATTTGAAAGAGATATGATTTTACTTGCGACTCTTGAAGTTAAGATAAATCTTCAAAATTAAATCACTTTTCCCTTGGTGAAAAAGAATGGGCTACAGCTGAACAAATTTATCCTAAAAATGAAAATTAAATGAATCCAATTTATTACTAGGTTACAAGTTCGTATATTTTCGGTTGTTACACTGATGGAACACGCCTGTTTTGTTTTTTACACCAGTGTCTCATAGCATAGTAAGATAGTACCTTTCCTATGGTAATATATCTGGTTTAATCCAGTTTCTTACCAGGGCACCGGCAGATTTGTGAATGCTACGGCGAGAACATTTTCTTTTCTGGATCCTGTCCCATCGCCTTCATTTCTTTCCACAAATTGTGCAGGTAGAGGATAATGCCCCGGGAAAAAGAGCCAGGCTTTGGGAATGACGGAAAGACCTTCCACTTCTATAC--ATATATATAAATATATCGGCAGGCTGTGCTCCTCGAACTAACATATACGATCCAAAATAACCGGCGTCTTCCCTGTCTCTGAATCAGAGAGGTGGGTCTTAAAAATAACCCGTCTTCCTTACTATGACTGCTAACCTTAGAATAACGGTTACTGGCTAGCTGGAATTAGAAGTTCTAAAGCGAAACTTTCCAAAATTAACAACAAATCTAAACACTCAGGCGCAGAAGATGTCAAGTTTCCCGAACACACACCACTTGTAGCTTAGAAAGCAACAAGGTACTACATATAATATCCTGCTAGAACAATCTGAATGCTGAACAAGATACAAAAACTCCAGGATACTTCGGAGTTTCTAAATTGCCAATGTGGACACCTGGATATGTTTGTGATTTGTGGCGACTACGGTTTCGAAGTACAATCCGGCCTTTGTCCAGTACAATATGCCTGTGGTCATTTGAAAAAAAAAGTCTTTGAAAAATGTGGCATACTTTTGCTGATTGAATTGGATCGAGCCTATCAAATTGTGATCAGAAAAGGAAAAATATATCTATTTCATGTGGATTAACTCGTGTCGTTCAAGATGGTCTCTCCCCACTTACAATTGGATTACACCAAGACTTGGGAGTATTCCAAAGGTTTCGTAACAGTTGCTATTCGAAAGAAAGATTTGCATTCTCCAGTTATAATAATGAACTACTCTAATTAAATGAACGATTTAATTATCTATTCCACAGTTTAGTATCAAAAAATAATTTTTAACGTACTTCTATAAATTGTAATCTGGTTAAAATTCGCAGAATAGTTTTTAATACTAAATTTGGATTACTCGAGAAGTACTGATTACCTTACATTTAACATTTATTTAAAACAAATAAAATATAAAAAACGCCTTAAATCAACCTT
Ncarolinensis_LinvilleCaverns_N227 ----------------------------------------------------------------------------------------------------------------------------------------------------------------------------------------------------------------------------------------------------------------------------------------------------------------------------------------------TTTTGTTTTTTACACCAGTGTCTCATAGCATAGTAAGATAGTACCTTTCCTATGGTAATATATCTGGTTTAATCCAGTTTCTTACCAGGGCACCGGCAGATTTGTGAATGCTACGGCGAGAACATTTTCTTTTCTGGATCCTGTCCCATCGCCTTCATTTCTTTCCACAAATTGTGCAGGTAGAGGATAATGCCCCGGGAAAAAGAGCCAGGCTTTGGGAATGACGGAAAGACCTTCCACTTCTATAC--ATATATATAAATATATCGGCAGGCTGTGCTCCTCGAACTAACATATACGATCCAAAATAACCGGCGTCTTCCCTGTCTCTGAATCAGAGAGGTGGGTCTTAAAAATAACCCGTCTTCCTTACTATGACTGCTAACCTTAGAATAACGGTTACTGGCTAGCTGGAATTAGAAGTTCTAAAGCGAAACTTTCCAAAATTAACAACAAATCTAAACACTCAGGCGCAGAAGATGTCAAGTTTCCCGAACACACACCACTTGTAGCTTAGAAAGCAACAAGGTACTACATATAATATCCTGCTAGAACAATCTGAATGCTGAACAAGATACAAAAACTCCAGGATACTTCGGAGTTTCTAAATTGCCAAT-TGGACACCTGGATATGTTTGTGATTTGTGACGACTACGGTTTCGAAGTACAATCCGGCCTTTGTCCAGTACAATATGCCTGTGGTCATTTG-AAAAAAAAGTCTTTGAAAAATGTGGCATACTTTTGATGATTGAATTGGATCGAGCCTATCAAATTGTGATCAGAAAAGGAAAAATATATCTATTTCATGTGGATTAACTCGTGTCGTTCAAGATGGTCTCTCCCCACTTACAATTGGATTACACCAAGACTTGGGAGTATTCCAAAGGTTTCGTAACAGTTGCTATTCGAAAGAAAGATTTGCATTCTCCAGTTATAATAATGAACTACTCTAATTAAATGAACGATTTAATTATCTATTCCACAGTTTAATATC--AAA-----------------------------------------------------------------------------------------------------------------------------------------------------------
Ncarteri_English_N031 AAACAAGATAAAGTTTTTAAAATGGCTTTAATTAAAGATAAAATTTCTCGTTTA--------------ATTCAACCATATTATGAAGTGAACTTGAAATTTCGAAAATTGAGTCATTTTCGTATTCCTTTTAACATATTTGAAAGAGATATGATTTTACTTGCGACTCTTGAAGTTAAGATAAATCTTTAAAATTAAATCATTCTTCCCTTAGTGAAAAAGAATGGGCTACCGCTGAACAATTTTATCCTAAAAATGAAAATTGAATGAATCCAATTTATTACTAGGGTACAAGTTCGTATATTTTCG---GTTACACTGATGGAACACGCCTGTTTTGTTTTTTACAGCAGTGTCTCATAGCATAGTAAGATAGTACCTTTACTATGGTAATATATCTGGTTTAATCCAGTTTCTTACCAGGGCACCGGCAGATTTGTGAATCCTACGGCGAGAACATTTTCTTTTCTGGATCCTGTCCCATCGCCTTCATTTCTTTCCACAAATTGTGCAGGTAGAGGATAATGCCCCGGGAAAAAGAGCCAGGCTTTAGGAATGACGGAAAGACCTTCCACTTCTATAC--ATATATATAAATATATCGGCAGGCTGTGCTCCTCGAACTAACATATACGATCCAAAATAACCGGCGTCTTCCCTGTCTCTGAATCAGAGAGGTGGGTCTTAAAAATAACCCGTCTTCCTTACTATGACTGCTAACCTTAGAATAACGGTTACTGGCTAGCTGGAATTAGAAGTTCTAAAGCGAAACTTTCCAAAATTAACAACAAATCTAAACACTCAGGCGCAGAAGATGTCAAGTTTCCCGAACACACACCACTTGTAGCTTAGAAAGCAACAAGGTACTACATATAATATCCTGCTAGAACAATCTGAATGCTGAACAAGATACAAAAACTCCAGGATACTTCGGAGTTTCTAAATTGCCAATGTGGACACCTGGATATGTTTGTGATTTGTGACGATTATGGTTTCGAAGTACAATCCGGCCTTTGTCCAGCACAATATGCCTGTGGTCATTTCAAAAAAAATATCTTTGGATAATGTGGCATACTTTTGCTGATTGAATTGGATCGGG-CTATCAAATTGTGATCAGAAAAGGAAAAATATATCTATTTCATGTGGATTAACTTGTGGCGTTCAAGATGGTCTCTCCCCACTTACAATTGGATTACACCAAGACTTGGGAGTATTCCAAAGCTTTCGTAACAGTTGCTATTCGAAAGAAAGATTTACATTCTCCAGTTATAATAATGAACTACTCTAATTAAATGAACGATTTAATTATCTATTCCACAGTTTAGTATGAAAAAATAATTTTTAACGTACTTTTATAAATTGTAATCTGGTTAAAATTCGCAGAATAGTTTTTAATACTGAATTTGGATTATTCAAGAAGTACCGACTACCTTACATTTAACATTTATTTAAAACATCTAAAATATAAAAATCACATTAAATTAACCTT
Ncarteri_LaurelCave_nearTYPE_N0296 AAACAAGATAAAGTTTTTAAAATAGCTTTAATTAAAGATAAAATTTATCGTTTA--------------ATTCAACCATTTTATGAAGTGAACTTGAAATTTCGAAAATTGAGTCATTTTCGTATTCCTTTTAACATATTTGAAAGAGATATGATTTTTTTTGCGACTCTTGAAGTTAAGATAAATCTTCAAAATTAAATCATTCTTCCCTTAGTGAAAAAGAATGGGCTATCGCTGAACAATTTTATCCT-AAAATGAAAATTGAATGAATTCAATTTATTACTAGGGTACAAGTTCGTATATTTTCG---GTTACACTGATGGAACACGTCTGTTTTG-TTTTTACAGCAGTGTCTCATAGCATAGTAAGGTAGTACCTTTACTATGGTAATATATCTGGTTTAATCCAGTTTCTTACCAGGGCACCGGCAGATTTGTGAATCCTACGGCGACAACATTTTCTTTTCTGGATCCTGTCCCATCGCCTTCATTTCTTTCCACAAATTGTGCAGGTAGAGGATAATGCCCCGGGAAAAAGAGCCAGGCTTTGGGAATGACGGAAAGACCTTCCACTTCTATACATATATATATAAATATATCGGCAGGCTGTGCTCCTCGAACTAACATATACGATCCAAAATAACCGGCGTCTTCCCTGTCTCTGAATCAGAGAGGTGGGTCTTAAAAATAACCCGTCTTCCTTACTATGACTGCTAACCTTAGAATAACGGTTACTGGCTAGCTGGAATTAGAAGTTCTAAAGCGAAACTTTCCAAAATTAACAACAAATCTAAACACTCAGGCGCAGAAGATGTCAAGTTTCCCGAACACACACCACTTGTAGCTTAGAAAGCAACAAGGTACTACATATAATATCCTGCTAGAACAATCTGAATGCTGAACAAGATACAAAAACTCCAGGATACTTCGGAGTTTCTAAATTGCCAATGTGGACACCTGGATATGTTTGTGATTTGTGACGATTATGGTTTCGAAGTACAATCCGGCCTTTGTCCAGCACAATATGCCTGTGGTCATTTGAAAAAAAATATCTTTGGATAATGTGGCATACTTTTGCTGATTGAATTGGATCGGG-CTATCAAATTGTGATCAGAAAAGGAAAAATATATCTATTTCATGTGGATTAACTTGTGGCGTTCAAGATGGTCTCTCCCCACTTACAATTGGATTACACCAAGACTTGGGAGTATTCCAAAGCTTTCGTAACAGTTGCTATTCGAAAGAAAGATTTGCATTCTCCAGTTATAATAATGAACTACTCTAATTAAATGAACGATTTAATTATCTATTCCACAGTTTAGTAT-AAAAAATAATTTTTAACGTACTTCTATAAATTGTAATCTGGTTAAAATTCGCAGAATAGTTTTTAATACTGAATTTGGATTATTCAAGAAGTACTGACTACCTTAC------------------------------------------------------
Ncarteri_PilotMtn_G2185 AAACAAGATAAAGTTTTTAAAATAGCTTTAATTAAAGATAAAATTTCTCGTTTA--------------ATTCAACCATTTTATGAAGTGAACTTGAAATTTCGAAAATTGAGTCATTTTCGTATTCCTTTTAACATATTTGAAAGAGATATGATTTTACTTGCGACTCTTGAAGTTAAGATAAATCTTCAAAATTAAATCATTCTTCCCTAAGTGAAAAAGAATGGGCTACCGCTGAACAATTTTATCCTAAAAATGAAAATTGAATGAATCCAATTTATTACTAGGGTACAAGTTCGTATATTTTCG---GTTACACTGATGGAACACGTCTGTTTTGTTTTTTACAGCAGTGTCTCATAGTATAGTAAGATAGTACCTTTACTATGGTAATATATCTGGTTTAATCCAGTTTCTTACCAGGGCACCGGCAGATTTGTGAATCCTTCGGCGAGAACATTTTCTTTTCTGGATCCTGTCCCATCGCCTTCATTTCTTTCCACAAATTGTGCAGGTAGAGGATAATGCCCCGGGAAAAAGAGCCAGGCTTTGGGAATGACGGAAAGACCTTCCACTTCTATAC--ATATATATAAATATATCGGCAGGCTGTGCTCCTCGAACTAACATATACGATCCAAAATAACCGGCGTCTTCCCTGTCTCTGAATCAGAGAGGTGGGTCTTAAAAATAACCCGTCTTCCTTACTATGACTGCTAACCTTAGAATAACGGTTACTGGCTAGCTGGAATTAGAAGTTCTAAAGCGAAACTTTCCAAAATTAACAACAAATCTAAACACTCAGGCGCAGAAGATGTCAAGTTTCCCGAACACACACCACTTGTAGCTTAGAAAGCAACAAGGTACTACATGTAATATCCTGCTAGAACAATCTGAATGCTGAACAAGATACAAAAACTCCAGGATACTTCGGAGTTCCTAAATTGCCAATGTGGACACCTGAATATGTTTGTGATTTGTGACGATTATGGTTTCGAAGTACAATCCGGCCTTTGTCCAGCACAATATGCCTGTGGTCATTTGAAAAAAAAAATCTTTGGATAATGTGGCATACTTTTGCTGATTGAATTGGATCGGG-CTATCAAATTGTGATCAGAAAAGGAAAAATATATCTATTTCATGTGGATTAACTTGTGGCGTTCAAGATGGTCTTTCCCCACTCACAATTGGATTACACCAAGACTTGGGAGTATTCCAAAGCTTTCGTAACAGTTGCTATTCGAAAGAAAGATTTACATTCACCAGTTATAATAATGAACTACTCTAATTAAATGAACGATTTAATTATCTATTACACAGTTTAGTATAAAAAAATAATTTTTAACGTACTTCTATAAATTGTAATCTGGTTAAAATTCGCAGAATAGTTTTAAATACTGAATTTGGATTATTCAAGAAGTACTGACTACCTTACATTTAACATTTATTTAAAACATCTAAAATATAAAAAACGCATT-----------
Ncarteri_Pitchfork_N363 -------------------------CGTTGA-------------------------------------ATTCAAACATTTTATGAAGTGAACTTGAAATTTCGAAAATTGAGTCATTTTCGTATTCCTTTTAACACATTTGAAAGAGATACGATTTCACTTGCGACTCTTGAAGTTAAGATAAATCTTCAAAATTAAATCATTCTTCCCTTAGTGAAAAAGAATGGGCTACCGCTGAACAATTTTATCCTAAAAATGAAAATTGAATGAATCCAATTTATTACTAGGGTACAAGTTCGTATATTTTCGGTTGTTACACTGATGGAACACGCCTGTTTTGTTATTTACAGCAGTGTCTCATAGCATAGTAAGATAGTACCTTTCTTATGGTAATATATCTGGTTTAATCCAGTTTCTTACCAGGGCACCGGCAGATTTGTGAATCCTACGGCGAGAACATTTTCTTTTCTGGATCCTGTCCCATCGCCTTCATTTCTTTCCACAAATTGTGCAGGTAGAGGATAATGCCCCGGGAAAAAGAGCCAGGCTTTGGGAATGACGGAAAGACCTTCCACTTCTATACATATATATATAAATATATCGGCAGGCTGTGCTCCTCGAACTAACATATACGATCCAAAATAACCGGCGTCTTCCCTGTCTCTGAATCAGAGAGGTGGGTCTTAAAAATAACCCGTCTTCCTTACTATGACTGCTAACCTTAGAATAACGGTTACTGGCTAGCTGGAATTAGAAGTTCTAAAGCGAAACTTTCCAAAATTAACAACAAATCTAAACACTGGA-------------------------------------------------------------------------------------------------------------------------------------------------------------------------------------------------------------------------------------------------------------------------------------------------------------------------------------------------------------------------------------------------------------------------------------------------------------------------------------------------------------------------------------------------------------------------------------------------------------------------------------------------------------------------------------------------------------
Ncarteri_WeberCty_N1044 ---------------------------------------------------------------------------------------------TGAAATTTCGAAAATTGAGTCATTTTCGTATTCCTTTTAACATATTTGAAAGAGATATGATTTTACTTGCGACTCTTGAAGTTAAGATAAATCTTCAAAATTAAATCATTCTTCCCTTAGTGAAAAAGAATGGGCTACCGCTGAACAATTTTATCCTAAAAATGAAAATTGAATGAATCCAATTTATTACTAGGGTACAAGTTCGTATATTTTCG---GTTACACTAATGGAACACGTCTGTTTTGTTTTTTACAGCAGTGTCTCATAGCATAGTAAGATAGTACCTTTACTATGGTAATATATCTGGTTTAATCCAGTTTCTTACCAGGGCACCGGCAGATTTGTGAATCCTACGGCGAGAACATTTTCTTTTCTGGATCCTGTCCCATCGCCTTCATTTCTTTCCACAAATTGTGCAGGTAGAGGATAATGCCCCGGGAAAAAGAGCCAGGCTTTGGGAATGACGGAAAGACCTTCCACTTCTATAC--ATATATATAAATATATCGGCAGGCTGTGCTCCTCGAACTAACATATACGATCCAAAATAACCGGCGTCTTCCCTGTCTCTGAATCAGAGAGGTGGGTCTTAAAAATAACCCGTCTTCCTTACTATGACTGCTAACCTTAGAATAACGGTTACTGGCTAGCTGGAATTAGAAGTTCTAAAGCGAAACTTTCCAAAATTAACAACAAATCTAAACACTCAGGCGCAGAAGATGTCAAGTTTCCCGAACACACACCACTTGTAGCTTAGAAAGCAACAAGGTACTACATATAATATCCTGCTAGAACAATCTGAATGCTGAACAAGATACAAAAACTCCAGGATACTTCGGAGTTTCTAAATTGTCAATGTGGACACCTGGATATGTTTGTGATTTGTGACGATTATGGTTTCGAAGTACAATCCGGCCTTTGTCCAGCACAATATGCCTGTGGTCATTTGAAAAAAAAAATCTTTGGATAATGTGGCATACTTTTGCTGATTGAATTGGATCGGG-CTATCAAATTGTGATCAGAAAAGGAAAAATATATCTATTTCATGTGGATTAACTTGTGGCGTTCAAGATGGTCTCTCCCCACTTACAATTGGATTACACGAAGACTTGGGAGTATTCCAAAGCTTTCGTAACAGTTGCTATTCGAAAGAAAGATTTGCATTCTCCAGTTATAATAATGAACTACTCTAATTAAATGAACGATTTAATTATCTATTCCACAGTTTAGCATAAAAAAATAATTTTTAACGTACTTCTATAAATTGTAATCTGGTTAAAATTCGCAGAATAGTTTTTAATACAGAATTTGGATTATTCAAGAAGTACTGACTACCTTACATTTAACATTTATTTAAAACATCTAAAATATAAAAAACACATTAAATTAACCTT
Ncarteri_div__RainbowCave_G2089 AAACAAGATAAAGTTTTTAAAATAGCTTTAATTAAGGATAAAATTTCTGGTTTAATCGTTCCTGTAGTACTGAATCATTTTATGAAATGAACTTGAAATTTCAAAAATTGAGTCATTTTCGAATTCCTTTTAACATATTTGAAAGAGATATGATTTTACTTGCGACTCTTGAAGTTAAGAAAAATATTCAAAATTAAATCACTTGGCCCTTAGTGAAAAAGAATGTTCCACCACTGAACAATTTTGTCCTAAAAATGAAAATTGAATGAATTCAATTTATCATTAGGATTCTAGTTCGTATATTTTCGGTTGTTA-ACTGATGGAACACGCCTGTTCTGTTTTTTAGAGCAGTGTCTTATATCATAGTAAGATAGTACCTTGCCTTTGGTAATATACCTGGTATAATCCAGCTTCTTACCAGGGCACCGGCAGATTTGTGAATCCTACGACGCGAACATTTTCTTTTCTGGATCCTGTCCCATCGCCTTCATTTCTTTCCACAAATTGTGCAGGTAGAGGATAATGCTCCGGGAAAAAGAGCCAGGCTTTGGGAATGACGGAAAGACCTTCCACTTCTATACATATATATATAAATATATCGGCAGGCTGTGCTCCTCGAACTAACATATACGATCCAAAATAACCGGCGTCTTCCCTGTCTCTGAATCAGAGAGGTGGGTCTTAAAAATAACCCGTCTTCCTTACTATGACTGCTAACCTTAGAATAACGGTTACTGGCTAGCTGGAATTAGAAGTTCTAAAGCGAAACTTTCCAAAATTAACAACAAATCTAAACACTCAGGCGCAGAAGATGTCAAGTTTCCCGAACACACACCACTTGTAGCTTAGAAAGCAACAAGGTAGTACATATAATATCCTGCTAGAACAATCTGAATGTTGAACAAGATAC-AAAACTCCCGGATACTTCGGAGTTTCCAAATTGCCAATGTGGACACCTGGATATGTTTGTGATTTGTGACGACTATGGTTTCGAAGCACAATATGGCCTTTGTCCAGCACAATCTGCTTGTGATCATTTTTAAAAAAAAGTCTTTGAAAAATGTGGTATACTTTTGCTGATTGAATTGGATGGAGCCTATAAAATTGTGATCAGAAAAGGAAAAATATATCTATTTCATGTGGATTAACTTGCGTCGTTCAAGATGGTCTCTCCTCACCTACAATTGGATTACACCAAGACTTGGTAGTATTCCAAAGCTTTCGTAACACCTGCTATTCGAAAAAAAGATTTGCATTCTCCAGTTATAATAATGAACTACTCTAATTAAATGAAAGATTTAATTGCCTATTTCACAATTTAGTATCAAAAAATAATTGT--------------------------------------------------------------------------AAAGTACTGACTACTTTTGATTTAACATTTATTTAGAACATCTAAAATATAAAATAAACTTTAAATTAACCTT
Ncherokee_BallhootScar_N193 AAACAAGATAAAGTTTTTAAAATAGCTTTAATTAAAGATAAAATTTCTCGTTTAATTGTTCCTGAAGTATTGAACCATTTTATGAAGCGAACTTGAAATTTCGAAAATTGAGTCATTTTCGTATTCCTTTTAACATATTGGAAAGAGATATGATTTTACTGGCGACTCTTGAAGTTAAGATAAATCTTCAAAATTAAATCAATTTTCCCTTGGTGAAAAAGAATGGGCTACCGCTGAACAAATTTATCCTAAAAATGAAAATTAAATGAATCCAATTTATTACTAGGGTACAAGTTCGTATATTTTCGGTTGTTACACCGATGGAACACGCCTGTTTTGTTTTTTACACCAGTGTCTCATAGCATAGTAAGATAGTACCTTTCCTATGGTAATACATCTGGTTTAATCCAGTTTCTTACCAGGGCACCGGCAGATTTGTGAATGCTACGGCGAGAACATTTTCTTTTCTGGATCCTGTCCCATCGCCTTCATTTCTTTCCACAAATTGTGCAGGTAGAGGATAATGCCCCGGGAAAAAGAGCCAGGCTTTGGGAATGACGGAAAGACCTTCCACTTCTATAC--ATATATATAAATATATCGGCAGGCTGTGCTCCTCGAACTAACATATACGATCCAAAATAACCGGCGTCTTCCCTGTCTCTGAATCAGAGAGGTGGGTCTTAAAAATAACCCGTCTTCCTTACTATGACTGCTAACCTTAGAATAACGGTTACTGGCTAGCTGGAATTAGAAGTTCTAAAGCGAAACTTTCCAAAATTAACAACAAATCTAAACACTCAGGCGCAGAAGATGTCAAGTTTCCCGAACACACACCACTTGTAGCTTAGAAAGCAACAAGGTACTACATATAATATCCTGCTAGAACAATCTGAATGCTGAACAAGATACAAAAACTCCAGGATACTTCGGAGTTTCTAAATTGCCAATGTGGACACCTGGATATGTTTGTGATTTGTGACGACTACGGTTTCGAAGTACAATCCGGCCTTTGTCCAGTACAATATGCCTGTGGTCATTTGAAAAAAAAAGTCTTTGAAAAATGTGCCATACTTTTGCTGATTGAATTGGATCGAGCCTATCAAATTGTGATCAGAAAAGGAAAATAATATCTATTTCATGTGGATTAACTCGTGTCGTTCAAGATGGTCTCTCCCCACTTACAATTGGATTACACCAAGACTTGGGAGTATTCCAAAGGTTTCGTAACAGTTGCTATTCGAAAGAAAGATTTGCATTCTCCAGTTATAATAATGAACTACTCTAATTAAATGAACGATTTAATTATCTTTTCCACAGTTTAGTATCAAAAAATAATTTTTAACGTACTTCTATAAATTGTAATCTGGTTAAAATTCGCAGAATAGTTTTTAATACTAAATTTGGATTACTCGAGAAGTACTGACTACCTTACATTTAACATTTATTTAAAACAAATAAAATATAAAAAACGCATTAAATTAACCTT
Ncherokee_BalsamMtn_N891 -------------------------------TTAAAGATAACATTTCTCGTTTAATTGTTCCTGAAGTATTGAACCATTTTATGAAGTGAACTTGAAATTTCGAAAATTGAGTCATTTTCGTATTCCTTTTAACATATTTGAAAGAGATATGATTTTACTTGCGACTCTTGAAGTTAAGATAAATCTTCAAAATTAAATCACTTTTCCCTTGGTAAAAAAGAATGCGCTACAGCTGAACAAATTTATCCTAAAAATGAAAATTAAATGAATCCAATTTATTACTAGGGTACAAGTTCGTATATTTTCGGTTGTTACACTGATGGAACACGCCTGTTTTGTTTTTTACACCAGTGTCTCATAGCATAGTAAGATAGTACCTTCTCTATGGTAATATATCTGGTTTAATCCAGTTTCTTACCAGGGCACCGGCAGATTTGTGAATGCTACGGCGAGAACATTTTCTTTTCTGGATCCTGTCCCATCGCCTTCATTTCTTTCCACAAATTGTGCAGGTAGAGGATAATGCCCCGGGAAAAAGAGCCAGGCTTTGGGAATGACGGAAAGACCTTCCACTTCTATACATATATATATAAATATATCGGCAGGCTGTGCTCCTCGAACTAACATATACGATCCAAAATAACCGGCGTCTTCCCTGTCTCTGAATCAGAGAGGTGGGTCTTAAAAATAACCCGTCTTCCTTACTATGACTGCTAACCTTAGAATAACGGTTACTGGCTAGCTGGAATTAGAAGTTCTAAAGCGAAACTTTCCAAAATTAACAACAAATCTAAACACTCAGGCGCAGAAGATGTCAAGTTTCCCGAACACACACCACTTGTAGCTTAGAAAGCAACAAGGTACTACATATAATATCCTGCTAGAACAATCTGAATGCTGAACAAGATACAAAAACTCCAGGATACTTCGGAGTTTCTAAATTGCCAATGTGGACACCTGGATATGTTTGTGATTTGTGACGACTACGGTTTCGAAGTACAATCCGGCCTTTGTCCAGTACAATATGCCTGTGGTCATTTGAAAAAAGAAGTCTTTGAAAAATGTGGCATACTTTTGCTGATTGAATTGGATCGAGCCTATCAAATTGTGATCAGAAAAGGAAAAATATATCTATTTCATGTGGATTAACTCGTGTCGTTCAAGATGGTCTCTCCCCACTTACAATTGGATTACACCATGACTTGGGAGTATTCCAAAGGTTTCGTAACAGTTGCTATTCGAAAGAAAGATTTGCATTCTCCAGTTATAATAATGAACTACTCTAATTAAATGAACGATTTAATTATCTATTCCACAGTTTAGTATCAAAAAATAATTTTTAACGTACTTCTATAAATTGTAATCTGGTTAAAATTCGCAGAATAGTTTTTAATACTAAATTTGGATTACTCGAGAAGTACTGTCTACCTTACAATTAACATGTACTTAAAACAACTAAAATATACAAAACGCATTAAATTAACCTT
Ncherokee_SIndianCrk_N681 -----------------------------------------------------------------------------------------------------------------------------------------------------------------------------------------------------------------------------------------------------------------------------------------ACTAGGGTACAAGTTCGTATATTTTCGGTTGTTACACTGATGGAACACGCCTGTTTTGTTTTTTACACCAGTGTCTCATAGCATAGTAAGATAGTACCTTTCCTATGGTAATATATCTGGTTTAATCCAGTTTCTTACCAGGGCACCGGCAGATTTGTGAATGCTACGGCGAGAACATTTTCTTTTCTGGATCCTGTCCCATCGCCTTCATTTCTTTCCACAAATTGTGCAGGTAGAGGATAATGCCCCGGGAAAAAGAGCCAGGCTTTGGGAATGACGGAAAGACCTTCCACTTCTATAC--ATATATATAAATATATCGGCAGGCTGTGCTCCTCGAACTAACATATACGATCCAAAATAACCGGCGTCTTCCCTGTCTCTGAATCAGAGAGGTGGGTCTTAAAAATAACCCGTCTTCCTTACTATGACTGCTAACCTTAGAATAACGGTTACCGGCTAGCTGGAATTAGAAGTTCTAAAGCGAAACTTTCCAAAATTAACAACAAATCTAAACACTCAGGCGCAGAAGATGTCAAGTTTCCCGAACACACACCACTTGTAGCTTAGAAAGCAACAAGGTACTACATATAATATCCTGCTAGAACAATCTGAATGCTGAACAAGATACAAAAACTCCAGGATACTTCGGAGTTTCTAAATTGCCAATGTGGACACCTGGATATGTTTGTGATTTGTGACGACTACGGTTTCGAAGTACAATCCGGCCTTTGTCCAGTACAATATGCCTGTGGTCATTTGAAAAAAAAAGTCTTTGAAAAATGTGGCATACTTTTGCTGATTGAATTGGATCGAGCCTATCAAATTGTGATCAGAAAAGGAAAAATATATCTATTTCATGTGGATTAACTCGTGTCGTTCAAGATGGTCTCTCCCCACTTACAATTGGATTACACCAAGACTTGGGAGTATTCCAAAGGTTTCGTAACAGTTGCTATTCGAAAGAAAGATTTGCATTCTCCAGTTATAATAATGAACTACTCTAATTAAATGAACGATTTAATTATCTATTCCGCAGTTTAGTATCAAAAAATAA-------------------------------------------------------------------------------------------------------------------------------------------------------
Ncooperi_BeaverCrk_N1002 --------------TTTTAAAATAGCTTTAATTAAAGGTAAAATTTCTCGTTTAATTGTTCCTGAAGTATTGAACCATTTCATGAAGTGAACTTGAAATTTCGAAAATTGAGTCATTTTCGTATTCCTTTTAAGATATTTGAAAGAGATATGATTTTACTTGCGACTCTTGAAGTTAAGATAAATTTTCAAAATTAAATCATTTTTCCCTTAGTGAAAAAGAATGGGATACCTCTGAACATTTCTATCCTAAAAATGAAAATTGAATGAACCCAATTTATCACTAGGCTACAAGTTCGTATATTTTCGGTTGTTACACTGATGGAACACGCCTATTTTGTTTTTTACAGCAGTGTCT-----CATAATAAGATAGTACCTTGCCTACGGTAATATATCTGGTTTAATCCAGTTTCTTACCAGGGCACCGGCAGATTTGTGAATCCTACGGCGAGAACATTTTCTTTTCTGGATCCTGTCCCATCGCCTTCATTTCTTTCCACAAATTGTGCAGGTAGAGGATAATGCCCCGGGAAAAAGAGCCAGGCTTTGGGAATGACGGAAAGACCTTCCACTTCTATAC--ATATATATAAATATATCGGCAGGCTGTGCTCCTCGAACTAACATATACGATCCAAAATAACCGGCGTCTTCCCTGTCTCTGAATCAGAGAGGTGGGTCTTAAAAATAACCCGTCTTCCTTACTATGACTGCTAACCTTAGAATAACGGTTACTGGCTAGCTGGAATTAGAAGTTCTAAAGCGAAACTTTCCAAAATTAACAACAAATCTAAACACTCAGGCGCAGAAGATGTCAAGTTTCCCGAACACACACCACTTGTAGCTTAGAAAGCAACAAGGTACTACATATAATATCCTGCTAGAACAATCTGAATGCTGAACAAGATACAAAAACTCCAGGATACTTCGGAGTTTCTAAATTGCCAATGTGGACACCTGGATATGTTTGTGATTTGTGACGATTATGGTTTCGAAATACAATCTGGCCTTTGTCCAGCACAATATGCCTGTGGTCATTTGAAAAAAAAAGTCTTTGGATAATGTGGCATACTTTTGCTGATTGAATTGGATCGAGCCTATCAAATTGTGATCAGAAAAGGAAAAATATATCTATTTCATGTGGATTAACTTGTGGCGTTCAAGATGGTCTCTCCCCACTTACAATTGGATTACACCAAGACTTGGGAGTATTCCAAAGCTTTCGTAACAGCTGCTATTCGAAAGAAGGATTTGCATTCTCCAG-------------------------------------------------------------------------------------------------------------------------------------------------------------------------------------------------------------------------------
Ncooperi_CheoahDam_N1122 AAAGAAGATAAAGTTTTTAAAATAGCTTTAATTAAAGGTAAAATTTCTCGTTTAATTGTTCCTGAAGTATTGAACCATTTCATGAAGTGAACTTGAAATTTCGAAAATTGAGTCATTTTCGTATTCCTTTTAACATATTTGAAAGAGATATGATTTTACTTGCGACTCTTGAAGTTAAGATAAATTTTC------------------CCTTAGTGAAAAAGAATGGGATACCGCTGAACATTTCTATCCTAAAAATGAAAATTGAATGAACCCAATTTATCACTAGGCTACAAGTTCGTATATTTTCGGTTGTTACACTGATGGAACACGCCTGTTTTGTTTTTTACAGCAGTGTCT-----CATAGTAAGATAGTACCTTGCCTACGGTAATATATCTGGTTTAATCCAGTTTCTTACCAGGGCACCGGCAGATTTGTGAATCCTACGGCGAGAACATTTTCTTTTCTGGATCCTGTCCCATCGCCTTCATTTCTTTCCACAAATTGTGCAGGTAGAGGATAATGCCCCGGGAAAAAGAGCCAGGCTTTGGGAATGACGGAAAGACCTTCCACTTCTATAC--ATATATATAAATATATCGGCAGGCTGTGCTCCTCGAACTAACATATACGATCCAAAATAACCGGCGTCTTCCCTGTCTCTGAATCAGAGAGGTGGGTCTTAAAAATAACCCGTCTTCCTTACTATGACTGCTAACCTTAGAATAACGGTTACTGGCTAGCTGGAATTAGAAGTTCTAAAGCGAAACTTTCCAAAATTAACAACAAATCTAAACACTCAGGCGCAGAAGATGTCAAGTTTCCCGAACACACACCACTTGTAGCTTAGAAAGCAACAAGGTACTACATATAATATCCTGCTAGAACAATCTGAATGCTGAACAAGATACAAAAACTCCAGGATACTTCGGAGTTTCTAAATTGCCAATGTGAACACCTGGATATGTTTGTGATTTCTGACGATTATGGTTTCGAAATACAATCTGGCCTTTGTCCAGCACAATATGCCTGTGGTCATTTGAAAAAAAAAGTCTTTGGATAATGTGGCATACTTTTGCTGATTGAATTGGATCGAGCCTATCAAATTGTGATCAGAAAAAGAAAAATATATCTATTTCATGTGGATTAACTTGTGGCGTTCAAGATGGTCTCTCCCCACTTACAATTGGATTACACCAAGACTTGGGAGTATTCCAAAGCTTTCGTAACAGCTGCTATTCGAAAGAAGGATTTGCATTCTCCAGTTATAATAATGAACTACTCTAATTAAATGAACGATTTAATTATCTATTCCACAGTTTAGTATAAAAAAATAATTTTTAAGGTACTTCTATAAATTGTAATCTGGTTAAAATTCGCAGAATAGTTTTTAATATTGAATTTGGATTATTCGAGAAGTACTGAATACGTTACATTTAACATTTATTTAAAACATCTAAAATATAAAAAACGCATTAAATTAACCTT
Ncooperi_NantRiverGorge_N682 ----------------------------------AAGGTAAAATTTCTCGTTTAATTGTTCCTGAAGTATTGAACCATTTCATGAAGTGAACTTGAAATTTCGAAAATTGAGTCATTTTCGTATTCCTTTTAAGATATTTGAAAGAGATATGATTTTACTTGCGACTCTTGAAGTTAAGATAAATTTTCAAAATTAAATCATTTTTCCCTTAGTGAAAAAGAATGGGATACCGCTGAACATTTCTATCCTAAAAATGAAAATTGAATGAACCCAATTTATCACTAGGCTGCAAGTTCGTA-ATTTTCGGTTGTTACACTGATGGAACACGCCTATTTTGTTTTTTACAGCAGTGTCT-----CATAGTAAGATAGTACCTTGCCTACGGTAATATATCTGGTTTAATCCAGTTTCTTACCAGGGCACCGGCAGATTTGTGAATCCTACGGCGAGAACATTTTCTTTTCTGGATCCTGTCCCATCGCCTTCATTTCTTTCCACAAATTGTGCAGGTAGAGGATAATGCCCCGGGAAAAAGAGCCAGGCTTTGGGAATGACGGAAAGACCTTCCACTTCTATAC--ATATATATAAATATATCGGCAGGCTGTGCTCCTCGAACTAACATATACGATCCAAAATAACCGGCGTCTTCCCTGTCTCTGAATCAGAGAGGTGGGTCTTAAAAATAACCCGTCTTCCTTACTATGACTGCTAACCTTAGAATAACGGTTACTGGCTAGCTGGAATTAGAAGTTCTAAAGCGAAACTTTCCAAAATTAACAACAAATCTAAACACTCAGGCGCAGAAGATGTCAAGTTTCCCGAACACACACCACTTGTAGCTTAGAAAGCAACAAGGTACTACATATAATATCCTGCTAGAACAATCTGAATGCTGAACAAGATACAAAAACTCCAGGATACTTCGGAGTTTCTAAATTGCCAATGTGAACACCTGGATATGTTTGTGATTTGTGACGATTATGGTTTCGAAATACAATCTGGCCTTTGTCCAGCACAATATGCCTGTGGTCATTTGAAAAAAAAAGTCTTTGGATAATGTGGCATACTTTTGCTGATTGAATTGGATCGAGCCTATCAAATTGTGATCAGAAAAAGAAAAATATATCTATTTCATGTGGATTAACTTGTGGCGTTCAAGATGGTCTCTCCCCACTTACAATTGGATTACACCAAGACTTGGGAGTATTCCAAAGCTTTCGTAACAGCTGCTATTCGAAAGAAGGATTTGCATTCTCCAGTTATAATAATGAACTACTTTAATTAAATGAACGATTTAATTATCTATTCCACAGTTTAGTATAAAAAAATAATTTTTAAGGTACTTCTATAAATTGTAATCTGGTTAAAATTCGCAGAATAGTTTTTAATATTGAATTTGGATTATTCGAGAAGTACTGAATACGTTACATTTAACATTTATTTAAAACATCTAAAATATAAAAAACGCATTAAATTAACCTT
Ncooperi_RockCrRoad_N1160 AAAGAAGATAAAGTTTTTAAAATAGCTTTAATTAAAGGTAAAATTTCTCGTTTAATTGTTCCTGAAGTATTGAACCATTTCATGAAGTGAACTTGAAATTTCGAAAATTGAGTCATTTTCGTATTCCTTTTACCATATTTGAAAGAGATATGATTTTACTTGCGACTCTTGAAGTTAAGATAAATTTTCAAAATTAAATCATTTTTCCCTTAGTGAAAAGGAATGGGATACCGCTGAACATTTCTATCCTAAAAATGAAAATTGAATGAACCCAATTTATCACTAGGCTACAAGTTCGTATATTTTCGGTTGTTACACTGATGGAACACGCCTGTTTTGTTTTTTACAGCAGTGTCT-----CATAGTAAGATAGTACCTTGCCCATGGTAATATATCTGGTTTAATCCAGTTTCTTACCAGGGCACCGGCAGATTTGTGAATCCTACGGCGAGAACATTTTCTTTTCTGGATCCTGTCCCATCGCCTTCATTTCTTTCCACAAATTGTGCAGGTAGAGGATAATGCCCCGGGAAAAAGAGCCAGGCTTTGGGAATGACGGAAAGACCTTCCACTTCTATAC--ATATATATAAATATATCGGCAGGCTGTGCTCCTCGAACTAACATATACGATCCAAAATAACCGGCGTCTTCCCTGTCTCTGAATCAGAGAGGTGGGTCTTAAAAATAACCCGTCTTCCTTACTATGACTGCTAACCTTAGAATAACGGTTACTGGCTAGCTGGAATTAGAAGTTCTAAAGCGAAACTTTCCAAAATTAACAACAAATCTAAACACTCAGGCGCAGAAGATGTCAAGTTTCCCGAACACACACCACTTGTAGCTTAGAAAGCAACAAGGTACTACATATAATATCCTGCTAGAACAATCTGAATGCTGAACAAGATACAAAAACTCCAGGATACTTCGGAGTTTCTAAATTGCCAATGTGGACACCTGGATATGTTTGTGATTTGTGACGATTATGGTTTCGAAATACAATCTGGCCTTTGTCCAGCACAATATGCCTGTGGTCATTTGAAAAAAAAAGTCTTTGGATAATGTGGCATACTTTTGCTGATTGAATTGGATCGAGCCTATCAAATTGTCATCAGAAAAGGAAAAATATATCTATTTCATGTGGATTAACTTGTGGCGTTCAAGATGGTCTCTCCCCACTTACAATTGGATTACACCAAGACTTGGGAGTATTCCAAAGCTTTCGTAACAGCTGCTATTCGAAAGAAGGATTTGCATTCTCCAGTTATAATAATGAACTACTCTAATTAAATGAACGATTTAATTATCTATTCCACAGTTTAGTATGAAAAAATAATTTTTAAGGTACTTCTATAAATTGTAATCTGGTTAAAATTCGCAAAATAGTTTTTAATATTGAATTTGGATTATTCGAGAAGTACTGACTACGTTACATTTAACATTTATTTAAAACATCTAAAATATAAAAAACGCATTAAATTAACCTT
Ncoylei_Apalachia_N1195 -------------------------------------------------------------------TATTGAACCATTTTATGAAGTGAACTTGAAATTTCGAAAATTGAGTAATTTGCGTATTCATTTAAACATATTTGAAAGAGATATGATTTTACTTGCGACTCTTGAAGTTAAGATAAATCCTCAAAATTAAATCATTTTTCCCTTAGTGAAAAAGAATGGGCTACCGCTGAACAATTTTATCCTAAAAATGAAAATTGAATGAACCCAATTTATCACTAGGGTACAAGTTCGTATATTTTCGGTTGTTACACTGATGGAACACGCCTGTTTTGTTTTTTACAGCAGCGTCTCATAGCATAGTAAGATAGTACCTTTCCTATGGTAATATATCTGGTTTAATCCAGTTTCTTACCAGGGCACTGGTAGATTTGTGAATCCTACGGCGGGAACATTTTCTTTTCTGGATCCTGTCCCATCGCCTTCATTTCTTTCCACAAATTGTGCAGGTAGAGGATAATGCCCCGGGAAAAAGAGCCAGGCTTTGGGAATGACGGAAAGACCTTCCACTTCTATAC--ATATATATAAATATATCGGCAGGCTGTGCTCCTCGAACTAACATATACGATCCAAAATAACCGGCGTCTTCCCTGTCTCTGAATCAGAGAGGTGGGTCTTAAAAATAACCCGTCTTCCTTACTATGACTGCTAACCTTAGAATAACGGTTACTGGCTAGCTGGAATTAGAAGTTCTAAAGCGAAACTTTCCAAAATTAACAACAAATCTAAACACTCAGGCGCAGAAGATGTCAAGTTTCCCGAACACACACCACTTGTAGCTTAGAAAGCAACAAGGTACTACATATAATATCCTGCTACAACAGTCTGAATGCTGAACAAGATACAAAAACTCCAGGATACTTCGGAGTTTCCAAATTGCCAATGTGGACACCTGGGTATGTTTGTGATTTGTGACGACTATGGTTTTGAAGTACAATCCGGCCTTTGTCCAGCACAATATGCCTGTGGTCATTTG-AAAAAAAAATCTTTGGAAAATGTGGCATACTTTTGCTGATTGAATTGGATCGAGCCTATCAAATTGTGATCAGAAAAGGAAAAATATATCTATTTCATGTGGATTAACTTGTGTCGTTCAAGATGGTGTCTCCCGACTTACAATTGGATTACACCAAGACTTGGGAGTATTCCAAAGATTTCGTAACAGTTGCTATTCGAAAGAAAGATTTGCATTCTCCAGTCATAATAATGAACTATTCTAATTAAATGAACGGTTTAATTATCTATTCCACAGTTTAGTATCAAAAAATAATGTTTAACGTACTTTAACAAATTGTAATCTGGTTAAAATTCGCAGAATAGTTTTTAATACTAAATTTGGATAACTCAAGAAGTACTGACTACCTTACATTTAACATTTATTTAAAACATCTAACATATAAAAAAAACATTAAAT-------
Ncoylei_DinkinCove_N1118 AAACAAGATAAAGTTTTTAAAATAGCTTTAATTAAAAATAAAATTTCTCGTATAATTTTTCCTGAAGTATTGAACCATTTTATGAAGTGAACTTGAAATTTCGAAAATTGAGTAATTTGCGTATTCATTTAAACATATTTGAAAGAGATATGATTTTACTTGCGACTCTTGAAGTTAAGATAAATCCTCAAAATTAAATCATTTTTCCCTTAGTGAAAAAGAATGGGCTACCGCTGAACAATTTTATCCTAAAAATGAAAATTGAATGAACCCAATTTATCACTAGGGTACAAGTTCGTATATTTTCGGTTGTTACACTGATGGAACGCGCCTGTTTTGTTTTTTACAGCAGCGTCTCATAGCATAGTAAGATAGTACCTTTCCTATGGTAATATATCTGGTTTAATCCAGTTTCTTACCAGGGCACTGGTAGGTTTGTGAATCCTACGGCGGGAACATTTTCTTTTCTGGATCCTGTCCCATCGCCTTCATTTCTTTCCACAAATTGTGCAGGTAGAGGATAATGCCCCGGGAAAAAGAGCCAGGCTTTGGGAATGACGGAAAGACCTTCCACTTCTATAC--ATATATATAAATATATCGGCAGGCTGTGCTCCTCGAACTAACATATACGATCCAAAATAACCGGCGTCTTCCCTGTCTCTGAATCAGAGAGGTGGGTCTTAAAAATAACCCGTCTTCCTTACTATGACTGCTAACCTTAGAATAACGGTTACTGGCTAGCTGGAATTAGAAGTTCTAAAGCGAAACTTTCCAAAATTAACAACAAATCTAAACACTCAGGCGCAGAAGATGTCAAGTTTCTCGAACACACACCACTTGTAGCTTAGAAAGCAACAAGGTACTACATATAATATCCTGCTAGAACAATCTGAATGCTGAACAAGATACAAAAACTCCAGGATACTTCGGAGTTTCCAAATTGCCAATGTGGACACCTGGGTATGTTTGTGATTTGTGACGACTATGGTTTTGAAGTACAATCCGGCCTTTGTCCAGCACAATATGCCTGTGGTCATTTG-AAAAAAAAATCTTTGGAAAATGTAGCATACTTTTGCTGATTGAATTGGATCGAGCCTATCAAATTGTGATCAGAAAAGGAAAAATATATCTATTTCATGTGGATTAACTTGTGTCGTTCAAGATGGTGTCTCCCGACTTACAATTGGATTACACCAAGACTTGGGAGTATTCCAAAGATTTCGTAACAGTTGCTATTCGAAAGAAAGATTTGCATTCTCCAGTCATAATAATGAACTATTCTAATTAAATGAACGATTTAATTATCTATTCCACAGTTTAGTATCAAAAAATAATGTTTAACGTACTTTTACAAATTGTAATTTGGTTAAAATTCGCAGAATAGTTTTTAATACTAAATTTGGATAACTCAAGAAGTACTGACTACCTTACATTTAACATTTATTTAAAACATCTAACATATAAAAAAAACATTAAATTAACCTT
Ncoylei_TiptonCreek_N837 AAACAAGATAAAGTTTTTAAAATAGCTTTAATTAAAGATAAAATTTCTCGTTTAATTGTTCCTGAAGTATTGAACCATTTTATGAAGTGAACTTGAAATTTCAAAAATTGAGTCATTTTCGTATTCATTTAAACATATTTGAAAGAGATATGATTTTACTTGCGACTCTTGAAGTTAAGATCAATCCTCAAAATTAAATCATTTTTCCCTTAGTGAAAAAGAATGGGCTACCGCTGAACAATTTTATCCTAAAAATGAAAATTGAATGAACCCAATTTATCACTAGGGTACAAGTTCGTATATTTTCGGTTGTTACACTGATGGAACACGCCTGTTTTGTTTTTTACAGCAGCGTCTCATAGCATAGTAAGATAGTACCTATCCTATGGTAATATATCTGGTTTAATCCAGTTTCTTACCAGGGCACCGGCAGATTTGTGAATCCTACGGCGGGAACATTTTCTTTTCTGGATCCTGTCCCATCGCCTTCATTTCTTTCCACAAATTGTGCAGGTAGAGGATAATGCCCCGGGAAAAAGAGCCAGGCTTTGGGAATGACGGAAAGACCTTCCACTTCTATACATATATATATAAATATATCGGCAGGCTGTGCTCCTCGAACTAACATATACGATCCAAAATAACCGGCGTCTTCCCTGTCTCTGAATCAGAGAGGTGGGTCTTAAAAATAACCCGTCTTCCTTACTATGACTGCTAACCTTAGAATAACGGTTACTGGCTAGCTGGAATTAGAAGTTCTAAAGCGAAACTTTCCAAAATTAACAACAAATCTAAACACTCAGGCGCAGAAGATGTCAAGTTTCCCGAACACACACCACTTGTAGCTTAGAAAGCAACAAGGTACTACATATAATATCCTGCTAGAACAATCTGAATGCTGAACAAGATACAAAAACTCCAGGATACTTCGGAGTTTCCAAATTGCCAATGTGGACACCTGGGTATGTTTGTGATTTGTGACGACTATGCTTTTGAAGTACAATCCGGCCTTTGTCCAGCACAATATGCCTGTGGTCATTTGAAAAAAAAAGTCTTTGGAAAATGTGGCATACTTTTGCTGATTGAATTAGATCGAGCCTATCAAATTGTGATCAGAAAAGGAAAAATATATCTATTTCATGTGGATTAACTTGTGTCGTTCAAGATGGTCTCTCCCGACTTACAATTGGATTACACCAAGACTTGGGAGTATTCCAAAGATTTCGTAACAGCTGCTATTCGAAAGAAAGATTTGCATTCTCCAGTTATAATAATGAACTATTCTAATTAAATGAACGATTTAATTATCTATTCCACAGTTTAGTATCAAAAAATAATGTTTAACGTACTTCTACAAATTGTAATCTGGTTAAAATTCGCAGAATAGTTTTTAATACTAAATTTGGATAACTCAAAAAGTACTGACTACCTTACATTTAACATTTATTTACAACATCTAACATATAAAAAACCCA-------------
Ncressleri_AndersonSpringCave_G2075 ----------ATATCTTCCTAGTAGCATAGA----------------------------------AGTATTGAACCATTTTATGAAGTGAACTTGAAATTTCGAAAATTGAGTCATTTTCGTATTCCTTTTAACATATTTGAAAGAGATATGATTTTAGTTGCGACTCTTGAAGTTAAGAAAAATTTCCAAAATTAAATCATTTTTCCCTTAGTGAAAAAGAATGAGCTACCGCTGAACAATTTTATCCTAAAAATGAAAATTGAATGAATCCAATTTATCACTAGGGTGCAAGTTCGTATATTTTCGGTTGTTACACTGATGGAACACGCTTGTTTTGTTTTTTACAGCAGTGTCTCATAGCATAGTAAGATAGTACCTTGCCTATGGTAATATACCTGGTTTAATCCAGTTACTTACCAGGGCACCGGCAGATTTGTGAATACTACGGCGCGAACATTTTCTTTTCTGGATCCTGTCCCATCGCCTTCATTTCTTTCCACAAATTGTGCAGGTAGAGGATAATGCCCCGGGAAAAAGAGCCAGGCTTTGGGAATGACGGAAAGACCTTCCACTTCTATAC--ATATATATAAATATATCGGCAGGCTGTGCTCCTCGAACTAACATATACGATCCAAAATAACCGGCGTCTTCCCTGTCTCTGAATCAGAGAGGTGGGTCTTAAAAATAACCCGTCTTCCTTACTATGACTGCTAACCTTAGAATAACGGTTACTGGCTAGCTGGAATTAGAAGTTCTAAAGCGAAACTTTCCAAAATTAACAACAAATCTAAACACTCAGGCGCAGAAGATGTCAAGTTTCCCGAACACACACCACTTGTAGCTTAGAAAGCAACAAGCTACTACATATAATATCCTGCTAGAACAATCTGAATGTTGAACAAGATACTAAAACTCCAGGATACTTCGGAGTTTCCAAATTGCCAATGTGGACACCTGGATATGTTTGTGATTTGTGGCGACTGTGGTTTCGAAGTAGAGTTCGAGTTTTGTCCAGCACAATCTGCCTGTGATCATTTGAAAAAAAAAGTCCTTGGAAAATGTGGCATACTTTTGCTGATTGAATTGGATCGAGCCTATCAAATTGTGATCAGAAAAGGAAAAATATATCTATTTCATGTGGATTAACTTGTGTCGTTCAAGATGGTCTCTCCCCACTTACAATTGGATTACCCCAAGACTTGGTAGTATTCCAAAGGTTTCGTAACAGCTGTTATTCGAAAGAAAGATTTGCATTCTCCAGTTATAGTAATGAACTACTCTAATTAAATGAACGATTTAATTACTTATTC--CAGTTTAGTATCAAAAAATAATTTTTAACGTACTTCTATAAATTGTAATCTGGTTAAAATTCGCAGAATA-------ATACTAAATTTGGATTACTCAAGAAGTACTGACTACCTTACATTTAATATTTATTTAAAACATCTAAAATATAAAAAATACATTAAATTAACCTT
Ncressleri_PigeonCave_G2077 ----------ATATCTTCCTAGTAGCATAGA----------------------------------AGTATTGAACCATTTTATGAAGTGAACTTGAAATTTCGAAAATTGAGTCATTTTCGTATTCCTTTTAACATATTTGAAAGAGATATGATTTTAGTTGCGACTCTTGAAGTTAAGAAAAATTTCCAAAATTAAATCATTTTTCCCTTAGTGAAAAAGAATGAGCTACCGCTGAACAATTTTATCCTAAAAATGAAAATTGAATGAATCCAATTTATCACTAGGGTGCAAGTTCGTATATTTTCGGTTGTTACACTGATGGAACACGCTTGTTTTGTTTTTTACAGCAGTGTCTCATAGCATAGTAAGATAGTACCTTGCCTATGGTAATATACCTGGTTTAATCCAGTTACTTACCAGGGCACCGGCAGATTTGTGAATACTACGGCGCGAACATTTTCTTTTCTGGATCCTGTCCCATCGCCTTCATTTCTTTCCACAAATTGTGCAGGTAGAGGATAATGCCCCGGGAAAAAGAGCCAGGCTTTGGGAATGACGGAAAGACCTTCCACTTCTATAC--ATATATATAAATATATCGGCAGGCTGTGCTCCTCGAACTAACATATACGATCCAAAATAACCGGCGTCTTCCCTGTCTCTGAATCAGAGAGGTGGGTCTTAAAAATAACCCGTCTTCCTTACTATGACTGCTAACCTTAGAATAACGGTTACTGGCTAGCTGGAATTAGAAGTTCTAAAGCGAAACTTTCCAAAATTAACAACAAATCTAAACACTCAGGCGCAGAAGATGTCAAGTTTCCCGAACACACACCACTTGTAGCTTAGAAAGCAACAAGCTACTACATATAATATCCTGCTAGAACAATCTGAATGTTGAACAAGATACTAAAACTCCAGGATACTTCGGAGTTTCCAAATTGCCAATGTGGACACCTGGATATGTTTGTGATTTGTGGCGACTGTGGTTTCGAAGTAGAGTTCGAGTTTTGTCCAGCACAATCTGCCTGTGATCATTTGAAAAAAAAAGTCCTTGGAAAATGTGGCATACTTTTGCTGATTGAATTGGATCGAGCCTATCAAATTGTGATCAGAAAAGGAAAAATATATCTATTTCATGTGGATTAACTTGTGTCGTTCAAGATGGTCTCTCCCCACTTACAATTGGATTACCCCAAGACTTGGTAGTATTCCAAAGGTTTCGTAACAGCTGTTATTCGAAAGAAAGATTTGCATTCTCCAGTTATAGTAATGAACTACTCTAATTAAATGAACGATTTAATTACTTATTC--CAGTTTAGTATCAAAAAATAATTTTTAACGTACTTCTATAAATTGTAATCTGGTTAAAATTCGCAGAATA-------ATACTAAATTTGGATTACTCAAGAAGTACTGACTACCTTACATTTAATATTTATTTAAAACATCTAAAATATAAAAAATACATTAAATTAACCTT
Ncrosbyi_MtMitchell_N210 -----------------------------------------------------------------------------------------AACTTGAAATTTCGAAAATTGAGTCATTTTCGTATTCCTTTTAACATATTTGAAAGAGATATGATTTTACGTGCGACTCTTGAAGTTAAGATAAATCTTCAAAATTAAATCATTTTTCCCTTAGTGAAAAAGAATGGGCTACCGCTGAACAAAGTTTTCCTAAAAATGAAAATTAAATGAATCCAATTTATTACTAGGGTACAAGTTCGTATATTTTCGGTTGTTACACTGATGGAACACGCCTGTTTTGTTTTTTACAGCAGTGTCTCATAGCATAGTAAGATAGTACCTTTCCTATGGTAATATATCTGGTTTAATCCAGTTTCTTACCAGGGCACCGGCAGATTTGTGAATCCTACGGCGAGAACATTTTCTTTTCTGGATCCTGTCCCATCGCCTTCATTTCTTTCCACAAATTGTGCAGGTAGAGGATAATGCCCCGGGAAAAAGAGCCAGGCTTTGGGAATGACGGAAAGACCTTCCACTTCTATACATATATATATAAATATATCGGCAGGCTGTGCTCCTCGAACTAACATATACGATCCAAAATAACCGGCGTCTTCCCTGTCTCTGAATCAGAGAGGTGGGTCTTAAAAATAACCCGTCTTCCTTACTATGACTGCTAACCTTAGAATAACGGTTACTGGCTAGCTGGAATTAGAAGTTCTAAAGCGAAACTTTCCAAAATTAACAACAAATCTAAACACTCAGGCGCAGAAGATGTCAAGTTTCCCGAACACACACCACTTGTAGCTTAGAAAGCAACAAGGTACTACATATCATATCCTGCTAGAACAATCTGAATGCTGAACAAGATACAAAAACTCCAGGATACTTCGGAGTTTCTAAATTGCCAATG--------TGGATATGTTTGTGATTTGTGACGACTATGGTTTCGAAGTACAATCCGGCCTTTGTCCAGTACAATATGCCTGTGGTCATTTG-AAAAAAAAGTCTTTGAAAAATGTGGCATACTTTTGTTGATTGAATTGGATCGAGCCTATCAAATTGTGATCAGAAAAGGAAAAATATATCTATTTCATGTGGATTAACTCGTGTCGTTCAAGATGGTCTCTCCCCACTTACAATTGGATTACACCAAGACTTGGGAGTATTCCAAAGGTTTCGTAACAGTTGCTATTCGAAAGAAAGATTTGCATTCTCCAGTTATAATAATGAACTACTCTAATTAAATGAACGATTTAATTATCTATTCCATAGTTTAGTATCAAAAAATAATTTTTAACGTACTTCTATAAATTGTAATCTGGTTAAAATTCGCAGAATAGTTTTTAATACTAAATTTGGATTACTCGAGAAGTACTGACTACTTTACATTTAACATTTATTTAAAATAAATAAAATATAAAAAACGCATTA----------
Ncrosbyi_PricesCrk_N1143 AAACAAGATAAAGTTTTTAAAATAGCTTTAATTAAATATAAAATTTCTCGTTTAATTGTTCCTGAAGTATTGGACCATTTTATGAATTGAGCTTGAAATTTCGAAAATTGAGTCATTTTCGTATTCCTTTTAACATATTTGAAAGAGATATGATTTTACGTGCGACTCTTGAAGTTAAGATAAATCTTCAAAATTAAATCATTTTTCCCTTAGTGAAAAAGAATGGGCTACCGCTGAACAAATTTTTCCTAAAAATGAAAATTAGATGAATCCAATTTATTACTAGGGTACAAGTTCGTATATTTTCGGTTGTTACACTGATGGAACACGCCTGTTTTGTTTTTTACAGCAGTGTCTCATACCATAGTAAGATAGTACCTTTCCTATGGTAATATATCTGGTTTAATCCAGTTTCTTACCAGGGCACCGGCAGATTTGTGAATCCTACGGCGAGAACATTTTCTTTTCTGGATCCTGTCCCATCGCCTTCATTTCTTTCCACAAATTGTGCAGGTAGAGGATAATGCCCCGGGAAAAAGAGCCAGGCTTTGGGAATGACGGAAAGACCTTCCACTTCTATACATATATATATAAATATATCGGCAGGCTGTGCTCCTCGAACTAACATATACGATCCAAAATAACCGGCGTCTTCCCTGTCTCTGAATCAGAGAGGTGGGTCTTAAAAATAACCCGTCTTCCTTACTATGACTGCTAACCTTAGAATAACGGTTACTGGCTAGCTGGAATTAGAAGTTCTAAAGCGAAACTTTCCAAAATTAACAACAAATCTAAACACTCAGGCGCAGAAGATGTCAAGTTTCCCGAACACACACCACTTGTAGCTTAGAAAGCAACAAGGTACTACATATAATATCCTGCTAGAACAATCTGAATGCTGAACAAGATACAAAAACTCCAGGATACTTCGGAGTTTCCAAATTGCCAATG--------TGGATATGTTTGTGATTTGTGACGACTATGGTTTCGAAGTACAATCCGGCCTTTGTCCAGTACAATATGCCTGTGGTCATTTG-AAAAAAAAGTCTTTGAAAAATGTGGCATACTTTTGTTGATTGAATTGGATCGAGCCTATCAAATTGTGATCAGAAAAGGAAAAATATATCTATTTCATGTGGATTAACTCGTGTCGTTCAAGATGGTCTCTCCCCACTTACAATTGGATTACACCAAGACTTGGGAGTATTCCAAAGGTTTCGTAACAGTTGCTATTCGAAAGAAAGATTTGCATTCTCCAGTTATAATAATGAACTACTCTAATTATATGAACGATTTAATTATCTATTCCATAGTTTAGTATCAAAAAATGATTTTTAACGTACTTCTATAAATTGTAATCTGGTTAAAATTCGCAGAATAGTTTTTAATACTAAATTTGGATTACTCGAGAAGTACTGACTACTTTACATTTAACATTTATTTAAAATAAATAAAATATAAAAAACGCATTAAATTAACCTT
Ncrosbyi_ShufordCrk_N1148 -----------------------------------------------------------------------------------------------------------------------------------------------------------------------CTTGAAGTTAAGATAAATCTTCAAAATTAAATCATTTTTCCCTTAGTGAAAAAGAATGGGCTACCGCTGAACAAATTTTTCCTAAAAATGAAAATTAGATGAATCCAATTTATTACTAGGGTACAAGTTCGTATATTTTCGGTTGTTACACTGATGGAACACGCCTGTTTTGTTTTTTACAGCAGTGTCTCATAGCATAGTAAGATAGTACCTTTCCTATGGTAATATATCTGGTTTAATCCAGTTTCTTACCAGGGCACCGGCAGATTTGTGAATCCTACGGCGAGAACATTTTCTTTTCTGGATCCTGTCCCATCGCCTTCATTTCTTTCCACAAATTGTACAGGTAGAGGATAATGCCCCGGGAAAAAGAGCCAGGCTTTGGGAATGACGGAAAGACCTTCCACTTCTATACATATATATATAAATATATCGGCAGGCTGTGCTCCTCGAACTAACATATACGATCCAAAATAACCGGCGTCTTCCCTGTCTCTGAATCAGAGAGGTGGGTCTTAAAAATAACCCGTCTTCCTTACTATGACTGCTAACCTTAGAATAACGGTTACTGGCTAGCTGGAATTAGAAGTTCTAAAGCGAAACTTTCCAAAATTAACAACAAATCTAAACACTCAGGCGCAGAAGATGTCAAGTTTCCCGAACACACACCACTTGTAGCTTAGAAAGCAACAAGGTACTACATATAATATCCTGCTAGAACAATCTGAATGCTGAACAAGATACAAAAACTCCAGGATACTTCGGAGTTTCTAAATTGCCAATG--------TGGATATGTTTGTGATTTGTGACGACTATGGTTTCGAAGTACAATCCGGCCTTTGTCCAGTACAATACGCCTGTGGTCA----------------TTTGAAAAATGTGGCATACTTTTGTTGATTGAATTGGATCGAGCCTATCAAATTGTGATCAGAAAAGGAAAAATATATCTATTTCATGTGGATTAACTCGTGTCGTTCAAGATGGTCTCTCCCCACTTACAATTGGATTACACCAAGACTTGGGAGTATTCCAAAGGTTTCGTAACAGTTGCTATTCGAAAGAAAGATTTGCATTCTCCAGTTATGATAATGAACTACTCTAATTAAATGAACGATTTAATTATCTATTCCATAGTTTAGTATCAAAAAATAATTTTTAACGTACTTCTATAAATTGTAATCTGGTTAAAATTCGCAGAATAGTTTTTAATACTAAATTTGGATTACTCGAGAAGTACTGACTACTTTACATTTAACATTTATTTAAAATAAATAAAA--------------------------
Ndellingeri_WhitewFalls_N887 ----------------------------------------------------------------------------------------------------------------------------------------ACTTGAAAGAGATATGATTTTACTTGCGACTCTTGAAGTTAAGATAAATTTTCAAAATTAAATCATTTTTGCCTTAGTGAAAAAGAATGGGATACCGCTGAACATTTCTATCCTAAAAATGAAAATTGAATGAACCCAATTTATCACTAGAGTACAAGTTCGTATATTTTCGGTTGTTACACTGATGGAACACGCCTGTTTTGTTTTTTACAGCAGTGTCT-----CATAGTAAGATAGTACCTTGCCTACGGTAATATATCTGGTTTAATCCAGTTTCTTACCAGGGCACCGGCAGATTTGTGAATCCTACGGCCAGAACATTTTCTTTTCTGGATCCTGTCCCATCGCCTTCATTTCTTTCCACAAATTGTGCAGGTAGAGGATAATGCCCCGGGAAAAAGAGCCAGGCTTTGGGAATGACGGAAAGACCTTCCACTTCTATAC--ATATATATAAATATATCGGCAGGCTGTGCTCCTCGAACTAACATATACGATCCAAAATAACCGGCGTCTTCCCTGTCTCTGAATCAGAGAGGTGGGTCTTAAAAATAACCCGTCTTCCTTACTATGACTGCTAACCTTAGAATAACGGTTACTGGCTAGCTGGAATTAGAAGTTCTAAAGCGAAACTTTCCAAAATTAACAACAAATCTAAACACTCAGGCGCAGAAGATGTCAAGTTTCCCGAACACACACCACTTGTAGCTTAGAAAGCAACAAGGTACTACATATAATATCCTGCTAGAACAATCTGAATGCTGAACAAGATACAAAAACTCCAGGATACTTCGGAGTTTCTAAATTGCCAATATGGACACCTGGATATGTTTGTGATTTGTGACGATTATGGTTTCGAAGTACAATCCGGCCTTTGTCCAGCACAATATGCC--TGGTCATTTGAAAAAAAAAGTCTCTGGATAATGTGGCATACTTTTGATGATTGAATTGGATCGAGCCTATCAAATTGTGATCAGAAAAGGAAAAATATATCTATTTCATGTGGATTAACTTGTGGCGTTCAAGATGGTCTCTCCCCACTTACAATTGGATTACACCAAGACTTGGGAGTATTCCAAAGCTTTCGTAACAGCTGCTATTCGAAAGAAAGATTTGCATTCTCCAGTTATAATAATGAACTACTCTAATTAAATGAACGATTTAATTATCTATTCTACAGTTTAGTATGAAAAAATAATTTTTTACGTACTTCTATAAATTGTAATCTGGTTAAAATTCGCAGAATAGTTTTTAATACTGAATTTGGATTATTCGAGAAGAACTGAATACCTTGCATTTAACATTTATTTAAAACATCTA-----------------------------
Ndilutus_GrassyCreek_N670 --------------------------------------------------------------------------------------------------------------------------------------------------------------------------------------------------------------------------------------------------------------------------------------------------------------------------------------------------------------------------------------------------------------------------------------------------------------------------------------------------------------------------------------------TGCCCCGGGAAAAAGAGCCAGACTTTGGGAATGACGGAAAGACCTTCCACTTCTATACATATATATATAAATATATCGGCAGGCTGTGCTCCTCGAACTAACATATACGATCCAAAATAACCGGCGTCTTCCCTGTCTCTGAATCAGAGAGGTGGGTCTTAAAAATAACCCGTCTTCCTTACTATGACTGCTAACCTTAGAATAACGGTTACTGGCTAGCTGGAATTAGAAGTTCTAAAGCGAAACTTTCCAAAATTAACAACAAATCTAAACACTCAGGCGCAGAAGATGTCAAGTTTCCCGAACACACACCACTTGTAGCTTAGAAAGCAACAAGGTACTACATATAATATCCTGCTAGAACAATCTGAATGCTGAACAAGATACAAAAACTCCAGGATACTTCGGAGTTTCTAAATTGCCAATGTGGACACCTGGATATGTTTGTGATTTGTGGCGATTACGGTTTCGAAGTACAATCCGGCCTTTGTCCAGTACAATATGCCTGTGGACATTTGAAAAAAAAAGTCTT-----------------------TGATTGAATTGGATCGAGCCTATCAAATAGTGATCAGAAAAGGAAAAATATATCTATTTCATGTGGATTAACTCGTGTCGTTCAAGATGGTCTCTCCCCACTTACAATTGGATTACACCAAGACTTGGGAGTATTCCAAA-----------------------------------------------------------------------------------------------------------------------------------------------------------------------------------------------------------------------------------------------------------------------------
Ndilutus_StarveRockCave_G3174 AAACAAGATAAAGTTTTTAAAATAGCTTTAATTAAAGATAAAATTTCTCGTTTAATTGTTCCCGAAGTATTGAACCATTTTATGAAGCGAACTTGAAATTTCGAAAATTGAGCCATTTTCGTATTCCTTTTAACATATTTGAAAGAGATATGATTTTACTTGCGACTCTTGAAGTTAAGATAAATCTTCAAAATTAAATCACTTTTCCCTTGATGAAAAAGAATGGGCTACAGCTGAACAAATTTATCCTAAAAATGAAAATTAAATGAATCTAATTTATTACTAGGTTACAAGTTCGTATATTTTCGGTTGTTACACTGATGGAACACGCCTGTTTTGTTTTTTACACCAGTGTCTCATAGCATAGTAAGATAGTACCTTTCCTATGGTAATATATCTGGTTTAATCCAGTTTCTTACAAGGGCACCAGCAGATTTGTGAATGCTACGGCGAGAACATTTTCTTTTCTGGATCCTGTCCCATCGCCTTCATTTCTTTCCACAAATTGTGCAGGTAGAGGATAATGCCCCGGGAAAAAGAGCCAGACTTTGGGAATGACGGAAAGACCTTCCACTTCTATACATATATATATAAATATATCGGCAGGCTGTGCTCCTCGAACTAACATATACGATCCAAAATAACCGGCGTCTTCCCTGTCTCTGAATCAGAGAGGTGGGTCTTAAAAATAACCCGTCTTCCTTACTATGACTGCTAACCTTAGAATAACGGTTACTGGCTAGCTGGAATTAGAAGTTCTAAAGCGAAACTTTCCAAAATTAACAACAAATCTAAACACTCAGGCGCAGAAGATGTCAAGTTTCCCGAACACACACCACTTGTAGCTTAGAAAGCAACAAGGTACTACATATAATATCCTGCTAGAACAATCTGAATGCTGAACAAGATACAAAAACTCCAGGATACTTCGGAGTTTCTAAATTGCCAATGTGGACACCTGGATATGTTTGTGATTTGTGGCGATTACGGTTTCGAAGTACAATCCGGCCTTTGTCCAGTACAATATGCCTGTGGACATTTGAAAAAAAAAGTCTT-----------------------TGATTGAATTGGATCGAGCCTATCAAATAGTGATCAGAAAAGGAAAAATATATCTATTTCATGTGGATTAACTCGTGTCGTTCAAGATGGTCTCTCCCCACTTACAATTGGATTACACCAAGACTTGGGAGTATTCCAAAGGTTTCGTAACAGTTGCTATTCGAAAGAAAGATTTGCATTCTCTAGTTATAATAATGAACTACTCTAATTAAATGAACGATTTAATTATCTATTCCACAGTTTAGTATCAAAAAATAATTTTTAACGTACTTCTATAAATTGTAATCTGGTTAAAATTCGCAGAATAGTTTTTAATACTAAATTTGGATTACTCGAGAAGTACTGTCTACCTTACATTTAACATTTATTTAAAACAAATAAAATGTAAAAAACGCATTAAATTAACCTT
Nfridelli_LittlePigeon_N262 AAACAAGATAAAGTTTTTAAAATAGCTTTAATTAAAGGTAAAATTTCTCGTTTAATTGTTCCTGAAGTATTGAACCATTTTATGA---------GAAATTTCGAAAATTGAGTCATTTTCGTATTCCTTTTAACATATTTGAAAGAGATATGATTTTACTTGCGACTCTTGAAGTTAAGATAAATTTTCAAAATTAAATCATTTTTCCCTTAGTGAAAAAGAATGGGATACCGCTGAACATTTCTATCCTAAAAATGAAAATTGAATGAACCCAATTTATCACTAGAGTACAAGTTCGTATATTTTCGGTTGTTTCACTGATGGTACACGCCTGTTTTGTTTTTTACAGCAGTGTCT-----CATAGTAAGATAGCTCCTTGCCTACGGTAATATATCTGGTTTAATCCAGTTTCTTACCAGGGCACCGGCAGATTTGTGAATCCTACGGCGAGAACATTTTCTTTTCTGGATCCTGTCCCATCGCCTTCATTTCTTTCCACAAATTGTGCAGGTAGAGGATAATGCCCCGGGAAAAAGAGCCAGGCTTTG--------GGAAAGACCTTCCACTTCTATACATATATATATAAATATATCGGCAGGCTGTGCTCCTCGAACTAACATATACGATCCAAAATAACCGGCGTCTTCCCTGTCTCTGAATCAGAGAGGTGGGTCTTAAAAATAACCCGTCTTCCTTACTATGACTGCTAACCTTAGAATAACGGTTACTGGCTAGCTGGAATTAGAAGTTCTAAAGCGAAACTTTCCAAAATTAACAACAAATCTAAACACTCAGGCGCAGAAGATGTCAAGTTTCCCGAACACACACCACTTGTAGCTTAGAAAGCAACAAGGTACTACATATAATATCCTGCTAGAACAATCTGAATGCTGAACAAGATACAAAAACTCCAGGATACTTCGGAGTTTCTAAATTGCCAATGTGGACACCTGGATATGTTTGTGATTTGTGACGATTATGGTTTCGAAGTACAATCCGGCCTTTGTCCAGCACAATATGCC--TGGTCATTTGAAAAAAAAAGTCTTTGGATAATGTGGCATACTTTTGCTGATTGAATTGGATCGAGCCTATCAAATTGTGATCAGAAAAGGAAAAATATATCTATTTCATGTGGATTAACTTGTGGCGTTCAAGATGGTCTCTCCCCACTTACAATTGGATTACACCAAGACTTGGGAGTATTCCAAAGCTTTCGTAACAGCTGCTATTCGAAAGAAAGATTTGCATTCTCCAGTTATAATAATGAACTACTCTAATTAAATGAACGATTTAATTATCTATTCTACAGTTTAGTATGAAAAAATAATTTTTAACGTACTTCTATAAATTGTAATCTGGTTAAAATTCGCAGAATAGTTTTTAATACTGAATTTGGATTATTCGAGAAGTACTGACTACCTTGCATTTAACATTTATTTAAAACATCTAAAATATAAAAAACGCATTAAATTAACCTT
Nfurtivus_HugdenBranch_G3175 AAACAAGATAAAGTTTTTAAAATAGCTTTAATTAAAGGTAAAATTTCTCGTTTAATTGTTACTGAAGTATTGAACCATTTTATGAAGTGAACTTGAAATTTCGAAAATTGAGTCATTTTCGTATTCCTTTTAACATATTTGAAAGAGATATGATTTTACTTGCGACTCTTGAAGTTAAGATAAATCTTCAAAATTAAATCATTTTTCCCTTAGTGAAAAAGAATGGGCTACCGCTGAACAATTTTATCCTAAAAATGAAAATTGAATGAATCCAATTTATTACTAGGGTACATGTTCGTATATTTTCGGTTGTTACACTGATGGAACACGCCTGTTTTGTTTTTTACAGCAGTGTCTCATAGTATAGTAAGATAGTACCTTTCCTATGGTAATATATCTGATTTAATCCAGTTTCTTACCAGGGCATCGGCAGATTTGTGAATCCTACGGCTGGAACATTTTCTTTTCTGGATCCTGTCCCATCGCCTTCATTTCTTTCCACAAATTGTGCAGGTAGAGGATAATGCCCCGGGAAAAAGAGCCAGGCTTTGGGAATGACGGAAAGACCTTC------TATAC--ATATATATAAATATATCGGCAGGCTGTGCTCCTCGAACTAACATATACGATCCAAAATAACCGGCGTCTTCCCTGTCTCTGAATCAGAGAGGTGGGTCTTAAAAATAACCCGTCTTCCTTACTATGACTGCTAACCTTAGAATAACGGTTACTGGCTAGCTGGAATTAGAAGTTCTAAAGCGAAACTTTCCAAAATTAACAACAAATCTAAACACTCAGGCGCAGAAGATGTCAAGTTTCCCGAACACACACCACTTGTAGCTTAGAAAGCAACAAGGTACTACATATAATATCCTGCTAGAACAATCTGAATGCTGAACAAGATACAAAAACTCCAGGATACTTCGGAGTTTCTAAATTGCCAATGTGGACACCTGGATATGTTTGTGATTTGTGACGATTATGGTTTCGAAGTACAATCCGGCCTTTGTCCAGCACAATATGCCTGTGGTCATTTG-AAAAAAAAGTCTTTGGAAAATGTGGCATACTTTTGCTGATTGAATTGGATCGAGCCTATCAAATTGTGATCAGAAAAGGAAAAATATATCTATTTCATGTGGATAAACTTGTGGCGTTCAAGATGGTCTCTCCCCACTTACAATTGGATTACACCAAGACTTGGGAGTATTCCAAAGCTTTCGTAACAGCTGCTATTCGTAAAAAAGATTTGCATTCTCCAGTTATAATAATGAACTACTCTAATTAAATGAACGATTTAATTATCTATTCCACAGTTTAGTATGAAAAAATAATTTTTAACGTACTTCTATAAATTGTAATCTGGTTAAAATTCGCAGAATAGTTTTTAATACTGAATTTGGATTATTCGAGAAGTACTGACTACCTTACATTTAACATTTATTTAAAACATCTAAA---------------------------
Ngeorgia_Sittons_N073 AAACAAGATAATTTTTTTAAAATAGCTTTAATTAAAGATAAAATTTCTCGTTTA--------------ATTCAACCATTTTATGAAGTGAACTTGAAATTTCGAAAATTGAGTCATTTTCGTATTCCTTTTAACATATTTGAAAGAGATATGATTTTACTTGCGACTCTTGAAATTAAGATAAATTTTCAAAATTAAATCATTTTTCCCTTAGTAAAAAAGAGTGGGATACCGCTGAACAATTTTATCCCAAAAATGAAAATTGAATGATTCCAATTTATTACTAGGGTACAAGTTCATATATTTTCGGTTGTTATACTGATGGAACACGCCAGTTTTGTTTTTTACAGCAGTGTCTCATAGCATAGTAAGATAGTACCTTTCCTATGGTAATATATCTGGTTTAATCCAGTTTCTTACCAGGGCACTTGCAGATTTGTGAATCCTACGGCGAGAACATTTTCTTTTCTGGATCCTGTCCCATCGCCTTCATTTCTTTCCACAAATTGTGCAGGTAGAGGATAATGCCCCGGGAAAAAGAGACAGGCTTTG--------GGAAAGACCTTCCACTTCTATACATATATATATAAATATATCGGCAGGCTGTGCTCCTCGAACTAACATATACGATCCAAAATAACCGGCGTCTTCCCTGTCTCTGAATCAGAGAGGTGGGTCTTAAAAATAACCCGTCTTCCTTACTATGACTGCTAACCTTAGAATAACGGTTACTGGCTAGCTGGAATTAGAAGTTCTAAAGCGAAACTTTCCAAAATTAACAACAAATCTAAACACTCAGGCGCAGAAGATGTCAAGTTTCCCGAACTCACACCACTTGTAGCTTAGAAAGCAACAAGGTACTACATATAATATCCTGCTAGAACAATCTGAATGCTGAACAAGATACAAAAACTCCAGGATACTTCGGAGTTTCTAAATTGCCAATGTGGACACCTGGATATGTTTGTGATTTGTGACGATTATGGTTTCGAAGTATAATCCGGCCTTTGTCCAGCACAATATGCCTATGGTCATTTT-AAAGAAAAGTCTTTGGATAATATGGCATACTTTTGCTGATTGAATTGGATCTACCCTATCAAATTGTGATCAGAAAAGGAAAAATATACCTATTTCATGTGGATTAACTTGTGGCGTTCAAGATGGTCTCTCCCCACTTACAATTGGATTACACCAAGACTTGGGAGTATTCCAAAGCTTTCGTAACAGCTGCTATTCGAAAGAAAGATTTGCATTCTCCAGTTATAATAATGAACTACTCAAATTAAATGAACGATTTAATTATCTATTCCACAGTTTAGTATGTAAAAATAATTTTTAACTTACTTCTATAAATTGTAATCTGGTTAAAATTCGCAGAATAATTTTTAATACTGAATTTGGATTATTCGAGAAGTACTGACTACCTTACATTTAACATTTATTTAAAACATCGAAAATATAAAAAACGCATTAAATTAACCTT
Ngertschi_CedarCreek_N351 ---CAAGATGAAGTTTTTAAAATAGCTTTAATTAAAGATAAAATTTCTCGTTTAATTGTTCCTGAAGTATTGGACCATTTTATGAAGTGAACTTGAAATTTCGAAAATTGAGTCATTTCCGTATTCCTTTTAACATATTTGAAAGAGATATGATTTTACTTGCGACTCTTGAAGTTAAGATAAATCTTCAAAATTAAATCATTTTTCCCTTAGTGAAAAAGAATGGGCTACCGCTGAACAAATTTATCCTAAAAATGAAAATTAGATGAATCCAATTTATTACTAGGCTACAAGTTCGTATATTTTCGGTTGTTACACTGATGGAACACGCCTGTTTTGTTTTTTACAGCAGTGTCTCATAGC--------ATAGTACCTTTCCTATGGTAATATATCTGGTTTAATCCAGTTTTTTACCAGGGCACCGGCAGATTTGTGAATCCTACGGCGAGAACATTTTCTTTTCTGGATCCTGTCCCATCGCCTTCATTTCTTTCCACAAATTGTACAGGTAGAGGATAATGCCCCGGGAAAAAGAGCCAGGCTTTGGGAATGACGGAAAGACCTTCCACTTCTATACATATATATATAAATATATCGGCAGGCTGTGCTCCTCGAACTAACATATACGATCCAAAATAACCGGCGTCTTCCCTGTCTCTGAATCAGAGAGGTGGATCTTAAAAATAACCCGTCTTCCTTACTATGACTGCTAACCTTAGAATAACGGTTACTGGCTAGCTGGAATTAGAAGTTCTAAAGCGAAACTTTCCAAAATTAACAACAAATCTAAACACTCAGGCGCAGAAGATGTCAAGTTTCCCGAACACACACCACTTGTAGCTTAGAAAGCAACAAGGTACTACATATAATATCCTGCTAGAACAATCTGAATGCTGAACAAGATACAAAAACTCCAGGATACTTCGGAGTTTCTAAATTGCCAATGTGGACACCTGGATATGTTTGTGATTTGTGACGACTATGGTTTCGAAGTACAATCCGGCCTTTGTCCAGTACAATATGCCTGTGGTCATTTGAAAAAAAAAGTCTTTGAAAAATGTGGCATACTTTTGTTGATTGAATTGGATCGAGCCTATCAAATTGTGATCAGAAAAGGAAAAATATATCTATTTCATGTGGATTAACTCGTGTCGTTCAAGATGGTCTCTCCCCACTTACAATTGGATTACACCAAGACTTGGGAGTATTCCAAAGGTTTCGTAACAGTTGCTATTCGAAAGAAAGATTTGCATTCTTCAGTTATAATAATGAACTACTCTAATTAAATGAACGATTTAATTATCTATTCCATAGTTTAGTATCAAAAAATTATTTTTAACGTACTTCTATAAATTGTAATCTGGTTAAAATTCGCAGAATACTTTTTAATACTAAATTTGGATTACTCGAGAAGTACTGACTACTTTACATTTAACATTTATTTAAAATAAATAAAATATAAAAAACGCATTAAATTAACCTT
Ngertschi_FrenchBroad_N968 --------------------------------------------------------------------------------------------------------AAATTGAGTCATTTCCGTATTCCTTTTAACATATTTGAAAGAGATATGATTTTACTTGCGACTCTTGAAGTTAAGATAAATCTTCAAAATTAAATCATTTTTCCCTTAGTGAAAAAGAATGGGCTACCGCTGAACAAATTTATCCTAAAAATGAAAATTAGATGAATCCAATTTATTACTAGGCTACAAGTTCGTATATTTTCGGTTGTTACACTGATGGAACACGCCTGTTTTGTTTTTTACAGCAGTGTCTCATAGC--------ATAGTACCTTTCCTATGGTAATATATCTGGTTTAATCCAGTTTTTTACCAGGGCACCGGCAGATTTGTGAATCCTACGGCGAGAACATTTTCTTTTCTGGATCCTGTCCCATCGCCTTCATTTCTTTCCACAAATTGTACAGGTAGAGGATAATGCCCCGGGAAAAAGAGCCAGGCTTTGGGAATGACGGAAAGACCTTCCACTTCTATACATATATATATAAATATATCGGCAGGCTGTGCTCCTCGAACTAACATATACGATCCAAAATAACCGGCGTCTTCCCTGTCTCTGAATCAGAGAGGTGGATCTTAAAAATAACCCGTCTTCCTTACTATGACTGCTAACCTTAGAATAACGGTTACTGGCTAGCTGGAATTAGAAGTTCTAAAGCGAAACTTTCCAAAATTAACAACAAATCTAAACACTCAGGCGCAGAAGATGTCAAGTTTCCCGAACACACACCACTTGTAGCTTAGAAAGCAACAAGGTACTACATATAATATCCTGCTAGAACAATCTGAATGCTGAACAAGATACAAAAACTCCAGGATACTTCGGAGTTTCTAAATTGCCAATG--------TGGATATGTTTGTGATTTGTGACGACTATGGTTTCGAAGTACAATCCGGCCTTTGTCCAGTACAATATGCCTGTGGTCATTTG-AAAAAAAAGTCTTTGAAAAATGTGGCATACTTTTGTTGATTGAATTGGATCGAGCCTATCAAATTGTGATCAGAAAAGGAAAAATATATCTATTTCATGTGGATTAACTCGTGTCGTTCAAGATGGTCTCTCCCCACTTACAATTGGATTACACCAAGACTTGGGAGTATTCCAAAGGTTTCGTAACAGTTGCTATTCGAAAGAAAGATTTGCATTCTTCAGTTATGATAATGAACTAGTCTAATTAAATGAACGATTTAATTATCTATTCCATAGTTTAGTATCAAAAAATAATTTT---------------------------------------------------------------------------------------------------------------------------------------------------
Ngertschi_HickoryNutGap_N810 -----------------------------------------------------------------------------------------------------------------------------CCTTTTAACATATTTGAAAGAGATATGATTTTACTTGCTTTACTTGAAGGTAAGATAAATCTTCAAAATTAAATCATTTTTCCCTTAGTGAAAAAGAATGGGCTACCGCTGAACAAATTTATCCTAAAAATGAAAATTAGATGAATCCAATTTATTACTAGGGTACAAGTTCGTATATTTTCGGTTGTTACACTGATGGAACACGCCTGTTTTGTTTTTTACAGCAGTGTCTCATAGCATAGTAAGATAGTACCTTTCCTATGGTAATATATCTGGTTTAATCCAGTTTCTTACCAGGGCACCGGCAGATTTGTGAATCCTACGGCGAGAACATTTTCTTTTCTGGATCCTGTCCCATCGCCTTCATTTCTTTCCACAAATTGTACAGGTAGAGGATAATGCCCCGGGAAAAAGAGCCAGGCTTTGGGAATGACGGAAAGACCTTCCACTTCTATACATATATATATAAATATATCGGCAGGCTGTGCTCCTCGAACTAACATATACGATCCAAAATAACCGGCGTCTTCCCTGTCTCTGAATCAGAGAGGTGGATCTTAAAAATAACCCGTCTTCCTTACTATGACTGCTAACCTTAGAATAACGGTTACTGGCTAGCTGGAATTAGAAGTTCTAAAGCGAAACTTTCCAAAATTAACAACAAATCTAAACACTCAGGCGCAGAAGATGTCAAGTTTCCCGAACACACACCACTTGTAGCTTAGAAAGCAACAAGGTACTACATATAATATCCTGCTAGAACAATCTGAATGCTGAACAAGATACAAAAACTCCAGGATACTTCGGAGTTTCTAAATTGCCAATGTGGACACCTGGATATGTTTGTGATTTGTGACGACTATGGTTTCGAAGTACAATCCGGTCTTTGTCCAGTACAATATGCCTGTGGTCATTTGAAAAAAAAAGTCTTTGAAAAATGTGGCATACTTTTGTTGATTGAATTGGATCGAGCCTATCAAATTGTGATCAGAAAAGGAAAAATATATCTATTTCATGTGGATTAACGCGTGTCGTTCAAGATGGTCTCTCCCCACTTACAATTGGATTACACCAAGACTTGGGAGTATTCCAAAGGTTTCGTAACAGTTGCTATTCGAAAGAAAGATTTGCATTCTTTAGTTATAATAATGAACTACTCTAATTAAATGAACGATTTAATTATCTATTCCATAGTTTAGTATCAAAAAATAATTTTTAACGTACTTCTATAAATTGTAATCTGGTTAAAATTCGC------------------------------------------------------------------------------------------------------------
Nholsingeri_BrumleyCrk_N916 AAACAAGGTAAAGTTTTTAAAATAGCTTTAATTAAAGATAAAATTTCTCGTTTAATTGTTCCTGAACTATTGAACCATTTTATGAAGCGAACTTGAAATTTCGAAAATTGAGTCATTTTCGTATTCCTTTTAACATATTTGAAAGAGATATGATTTTACTTGCGACTCTTGAAGTTAAGATAAATCTTCAAAATTAAATCACTTTTCCCTTGGTGAAAAAGAATGGGCTACAGCTGAACAAATTTATCCTAAAAATGAAAATTAAATGAATCCAATTTATTACTAGGTTACAAGTTCGTATATTTTCGGTTGTTACACTGATGGAACACGCCTGTTTTGTTTTTTACACCAGTGTCTCATAGCATAGTAAGATAGTACCTTTCCTATGGTAATATATCTGGTTTAATCCAGTTTCTTACCAGGGCACCGGCAGATTTGTGAATGCTACGGCGAGAACATTTTCTTTTCTGGATCCTGTCCCATCGCCTTCATTTCTTTCCACAAATTGTGCAGGTAGAGGATAATGCCCCGGGAAAAAGAGCCAGGCTTTGGGAATGACGGAAAGACCTTCCACTTCTATACATATATATATAAATATATCGGCAGGCTGTGCTCCTCGAACTAACATATACGATCCAAAATAACCGGCGTCTTCCCTGTCTCTGAATCAGAGAGGTGGGTCTTAAAAATAACCCGTCTTCCTTACTATGACTGCTAACCTTAGAATAACGGTTACTGGCTAGCTGGAATTAGAAGTTCTAAAGCGAAACTTTCCAAAATTAACAACAAATCTAAACACTCAGGCGCAGAAGATGTCAAGTTTCCCGAACACACACCACTTGTAGCTTAGAAAGCAACAAGGTACTACATATAATATCCTCCTAGAACAATCTGAATGCTGAACAAGACACAAAAACTCCAGGATACTTCGGAGTTTCTAAATTGCCAATGTGGACACCTGGATATGTTTGTGATTTGTGGCGATTACGGTTTCGAAGTACCATCCGGCCTTTGTCCAGTACAATATGCCTGTGGACATTTG-AAAAAAAAGTCTTTGAAAAATGTGGCATACTTTTGTTGATTGAATTGGATCGAGCCTATCAAATTGTGATCAGAAAAGGAAAAATATATCTATTTCATGTGGATTAACTCGTGTCGTTCAAGATGGTCTCTCCCCACTTACAATTGGATTACACCAAGACTTGGGAGTATTCCAAAGGTTTCGTAACAGTTGCTATTCGAAAGAAAGATTTGCATTCTCCAGTTATAATAATGAACTATTCTAATTAAATGAACGATTTAATTATCTATTCCACAGTTTAGTATCAAAAAATAATTTTTAACGTACTTCTATAAATTGTAATCTGGTTAAAATTCGCAGAATAGTTTTTAATATTAAATTTGGATTACTCGAGAAGTACTGTCTACCTTACATATAACATTTATTTAAAACAAATAAAATATAAAAAACGCATTAAATTAACCTT
Nholsingeri_PondCave_N541 AAACAAGATAAAGTTTTTAAAATAGCTTTAATTAAAGATAAAATTTCTCGTTTAATAGTTCCTTAACTATTGAACCATTTTATGAGGCGAACTTGAAATTTCGAAAATTGAGTCATTTTCGTATTCCTTTTAACATATTTGAAAGAGATATGATTTTACTTGCGACTCTTGAAGTTAAGATAAATCTTCAAAATTAAATCACTTTTCCCTTGGTGAAAAAGAATGGGCTACAGCTGAACAAATTTATCCTAAAAATGAAAATTAAATGAATCCAATTTATTACTAGGTTACAAGTTCGTATATTTTCGGTTGTTACACTGATGGAACACGCCTGTTTTGTTTTTTACACCAGTGTCTCATAGCATAGTAAGATAGTACCTTTCCTATGGTAATATATCTGGTTTAATCCAGTTTCTTACCAGGGCACCGGCAGATTTGTGAATGCTACGGCGAGAACATTTTTTTTTCTGGATCCTGTCCCATCGCCTTCATTTCTTTCCACAAATTGTGCAGGTAGAGGATAATGCCCCGGGAAAAAGAGCCAGGCTTTGGGAATGACGGAAAGACCTTCCACTTCTATACATATATATATAAATATATCGGCAGGCTGTGCTCCTCGAACTAACATATACGATCCAAAATAACCGGCGTCTTCCCTGTCTCTGAATCAGAGAGGTGGGTCTTAAAAATAACCCGTCTTCCTTACTATGACTGCTAACCTTAGAATAACGGTTACTGGCTAGCTGGAATTAGAAGTTCTAAAGCGAAACTTTCCAAAATTAACAACAAATCTAAACACTCAGGCGCAGAAGATGTCAAGTTTCCCGAACACACACCACTTGTAGCTTAGAAAGCAACAAGGTACTACATATAATATCCTGCTAGAACAATCTGACTGCTGAACAAGATACAAAAACTCCAGGATACTTCGGAGTTTCTAAATTGCCAATGTGGACACCTGGATATGTGTGTGATTTGTAGCGATTACGGTTTCGAAGTACCATCCGGCCTTTGTCCAGTACAATATGCCTGTGGACATTTGAAAAAAAAAGTCTTTGAAAAATGTGGCATACTTTTGTTGATTGAATTGGATCGAGCCTATCAAATTGTGATCAGAAAAGGAAAAATATATCTATTTCATGTGGATTAACTCGTGTCGTTCAAGATGGTCTCTCCCCACTTACAATTGGATTACACCAAGACTTGGGAGTATTCCAAAGGTTTCGTAACAGTTGCTATTCGAAAGAAAGATTTGCATTCTCCAGTTATAATAATGAACTATTCTAATTAAGTGAACGATTTAATTATCTATTCCACAGTTTAGTATCAAAAAATAATTTTTAACGTACTTCTATAAATTGTAATCTGGTTAAAATTCGCAGAATAGTTTTTAATATTAAATTTGGATTACTCGAGAAGCACTGTCTACCTTACATTTAACATTTATTTAAAACAAATAAAATATAAAAAACGCATTAAATTAACCTT
Njonesi_CaveSpringCave_N390 -----------------------------------AGGTAAAATTTCTCGTTTAATTGTTCCTGAAGTATTGAACCATTTTATGA---------GAAATTTCGAAAATTGAGTCATTTTCGTATTCCTTTTAACATATTTGAAAGAGATATGATTTTACTTGCGACTCTTGAAGTTAAGATAAATTTTCAAAATTAAATCATTTTTCCCTTAGTGAAAAAGAATGGGATACCGCTGAACATTTCTATCCTAAACATGAAAATTGAATGAACCCAATTTATCACTAGAGTACAAGTTCGTATATTTTCGGTTGTTACACTGATGGAACACGCCTGTTTTGTTTTTTACAGCAGTGTCT-----CATAGTAAGATAGTACCTTGCCTACGGTAATATATCTGGATTAATCCAGTTTCTTACCAGGGCACCGGCAGATTTGTGAATCCTACGGCGAGAACATTTTCTTTTCTGGATCCTGTCCCATCGCCTTCATTTCTTTCCACAAATTGTGCAGGTAGAGGATAATGCCCCGGGAAAAAGAGCCAGGCTTTGGGAATGAAGGAAAGACCTTCCACTTCTATAC--ATATATATAAATATATCGGCAGGCTGTGCTCCTCGAACTAACATATACGATCCAAAATAACCGGCGTCTTCCCTGTCTCTGAATCAGAGAGGTGGGTCTTAAAAATAACCCGTCTTCCTTACTATGACTGCTAACCTTAGAATAACGGTTACTGGCTAGCTGGAATTAGAAGTTCTAAAGCGAAACTTTCCAAAATTAACAACAAATCTAAACACTCAGGCGCAGAAGATGTCAAGTTTCCCGAACACACACCACTTGTAGCTTAGAAAGCAACAAGGTACTACATATAATATCCTGCTAGAACAATC----TGCTGAACAAGATACAAAAACTCCAGGATACTTCGGAGTTTCTAAATTGCCAATGTGGACACCTGGATATGTTTGTGATTTGTGACGATTATGGTTTCGAAGTACAATCCGGCCTTTGTCCAGCACAATATGTC--TGGTCATTTGAAAAAAAAAGTCTTTGGATAATGTGGCATACTTTTGCTGATTGAATTGGATCGAGCCTATCAAATTGTGATCAGAAAAGGAAAAATATATCTATTTCATGTGGATTAACTTGTGGCGTTCAAGATGGTCTCTCCCCACTTACAATTGGATTACACCAAGACTTGGGAGTATTCCAAAGCTTTCGTAACAGCTGCTATTCGAAAGAAAGATTTGCATTCTCCAGTTATAATAATGAACTACTCTAATTAAATGAACGATTTAATTATCTATTCTACAGTTTAGTATGAAAAATTAAT------------------------------------------------------------------------------------------------------------------------------------------------------
Nlowderi_ChestnutBranch_N731 AAACAAGATAAAGTTTTTAAAATAGCTTTAATTAAAGGTAAAATTTCTCGTTTAATTGTTCCTGAAGTATTGAACCATTTTATGAAGTGAACTTGAAATTTCGAAAATTGAGTCATTTTCGTATTCCTTGTAACATATTTGAAAGAGATATGATTTTACTTGCGACTCTTGAAGTTAAGATAAATCTTCAAAATTAAATCATTTTTCCCTTAGTGAAAAAGAATGGGCTACCGCTGAACAATTGTATCCTAAAAATATAAATTGAATGAATCCAATTTATTACTACGGTATATATTTTTATATTTTCGGTTGTTACACTGATGGCACAC----GTTTTG-TTTTTACAGCAGTGTCTCATAGCATAGAAAGATAGTACCTTTCATATGGTGATATATCTGGTTTAATTCAGTTTCATACCAGGGCACCGGCAGATTTGTGAATCCTACGGCGGGAACATTTTCTTTTCTGGATCCTGTCCCATCGCCTTCATTTCTTTCCTCAAATTGTGCAGGTAGAGGATAATGCCCCGGGAAAAAGAGCCAGGCTTTGGGAGGAACGGAAAGACCTTCCACTTCTATACATATATATATAAATATATCGGCAGGCTGTGCTCCTCGAACTAACATATACGATCCAAAATAACCGGCGTCTTCCCTGTCTCTGAATCAGAGAGGTGGGTCTTAAAAATAACCCGTCTTCCTTACTATGACTGCTAACCTTAGAATAACGGTTACTGGCTAGCTGGAATTAGAAGTTCTAAAGCGAAACTTTCCAAAATTAACAACAAATCTAAACACTCAGGCGCAGAAGATGTCAAGTTTCCCGAACACACACCACTTGTAGCTTAGAAAGCAACAAGGTACTACATATAATATCCTGCTACAACAATCTGAATGCTGAACAAGATACAAAAACTCCAGGATACTTCGGAGTTTCTAAATTGCCAATGTGGACACCTGGATATATTTGTGATTTGTGACGATTATGGTTTCGAAGTACAATCCGGCCTTTGACCAGCACAATATGCCTGTGGTCATTTG--AAAAAAAGTCTTTGGAAAATGTGGCATACTTTTGCTGATTGAATTGGATCGAGCCTATCAAATTGTGATCAGAAAAGGAAAAATATATCTATTTCATGTGGATTAACTTGTGGCGTTCAAGATGGTCTCTCCCCACTTACAATTGGATTACACCAAGACTTGGGAGTATTCCAAAGCTTTCGTAACAGCTGCTATTCGAAAGAAAGATTTGCATTCTCCAGTTATAATAATGAACTACTCTAATTAAATGAACGATTTAATTATCTATTCCACAGTTTAGTATGAAAAAATAATTTTTAACGTACTTCTATAAATTGTAATCTGGTTAAAATTCGCAGAATAGTTTTTAATACTGAATTTGGATTATTCGAGAAGTACTGACTACCTTACATTTAACATTTATTTAAAACATCT------------------------------
Nlowderi_upperFiresCreek_N820 AAACAAGATAAAGTTTTTAAAATAGCTTTAATTAAAGGTAAAATTTCTCGTTTAATTGTTCCTGAAGTATTGAACCATTTTATGAAGTGAACTTGAAATTTCGAAAATTGAGTCATTTTCGTATTCCTTTTAACATATTTGAAAGAGATATGATTTTACTTGCGACTCTTGAAGTTAAGATAAATCTTCAAAATTAAATCATTTTTCCCTTAGTGAAAAAGAATGGGCTACCGCTGAACAATTGTATCCTAAAAATGAAAATTGAAAGAATCCAATTTATTACTACGGTACAAGTTCTTATATTTTCGGTTGTTACACTGATGGCACAC----GTTTTG-TTTTTACAGCAGTGTCTCATAGCATAGTAAGATAGTACCTTTCATATAGTGATATATCTGGTTTAATTCAGTTTCTTACCAGGGCACCGGCAGATTTGTGAATCCTACGGCGGGAACATTTTCTTTTCTGGATCCAGTCCCATCGCCTTCATTTCTTTCCTCAAATTGTGCAGGTAGAGGATAATGCCCCGGGAAAAAGAGCCAGGCTTTGGGAGGAACGGAAAGACCTTCCACTTCTATACATATATATATAAATATATCGGCAGGCTGTGCTCCTCGAACTAACATATACGATCCAAAATAACCGGCGTCTTCCCTGTCTCTGAATCAGAGAGGTGGGTCTTAAAAATAACCCGTCTTCCTTACTATGACTGCTAACCTTAGAATAACGGTTACTGGCTAGCTGGAATTAGAAGTTCTAAAGCGAAACTTTCCAAAATTAACAACAAATCTAAACACTCAGGCGCAGAAGATGTCAAGTTTCCCGAACACACACCACTTGTAGCTTAGAAAGCAACAAGGTACTACATATAATATCCTGCTACAACAATCTGAATGCTGAACAAGATACAAAAACTCCAGGATACTTCGGAGTTTCTAAATTGCCAATGTGGACACCTGGATATATTTGTGATTTGTGACGATTATGGTTTCGAAGTACAATCCGGCCTTTGACCAGCACAATATGCCTGTGGTCATTTG--AAAAAAAGTCTTTGGAAAATTTGGCATACTTTTGCTGATTGAATTGGATCGAGCCTATCAAATTGTGATCAGAAAAGGAAAAATATATCTATTTCATGTGGATTAACTTGTGGCGTTCAAGATGGTCTCTCCCCACTTACAATTGGATTACACCAAGACTTGGGAGTATTCCAAAGCTTTCGTAACAGCTGCTATTCGAAAGAAAGATTTGCATTCTCCAGTTATAATAATGAACTACTCTAATTAAATGAACGATTTAATTATCTATTCCACAGTTTAGTATGAAAAAATAATTTTTAACGTACTTCTATAAATTGTAATCTGGTTAAAATTCGCAGAATA------------------------------------------------------------------------------------------------------
Nlula_BeeRockCave_G2091 ----------------TTAAAATAGCTTTAATTAAAGATAAAATTTCTCGTTTA--------------ATTCAACCATTTTATGAAGTGAACTTGAAATTTCGAAAATTGAGTCATTTTCGTATT-CTTTTAACATATTTGAAAGAGATATGATTTTACTTGCGACTCTTGAAATTAAGATAAATTTTCAAAATTAAATCATTTTTCCCTTAGTGAAAAAGAGTGGAATACCGCTGAACAATTTTATCCCAAAAATGAAAATTGAATGAATCCAATTCATTACTAGGGTACAAGTTCATATATTTTCGGTTGTTACACTGATGGAACACGCCTGTTTTGTTTTTTACAGCAGTGTCTCATAGCATAGTAAGATAGTACTTTTCCTATGGTAATATATCTGGTTTAATCCAGTTTCTTACCAGGGCACCGGCAGATTTGTGAATTCTACGGCGAGAACATTTTCTTTTCTGGATCCTGTCCCATCGCCTTCATTTCTTTCCACAAATTGTGCAGGTAGAGGATAATGCCCCGGGAAAAAGAGCCAGGCTTTGGGAATGACGGAAAGACCTTCCACTTCTATACATATATATATATATATATCGGCAGGCTGTGCTCCTCGAACTAACATATACGATCCAAAATAACCGGCGTCTTCCCTGTCTCTGAATCAGAGAGGTGGGTCTTAAAAATAACCCGTCTTCCTTACTATGACTGCTAACCTTAGAATAACGGTTACTGGCTAGCTGGAATTAGAAGTTCTAAAGCGAAACTTTCCAAAATTAACAACAAATCTAAACACTCAGGCGCAGAAGATGTCAAGTTTCCCGAACTCACACCACTTGTAGCTTAGAAAGCAACAAGGTACTACATATAATATCCTGCTAGAACAATCTGAATGCTGAACAAGATACCAAAACTCCAGGATACTTCGGAGTTTCTAAATTGCCAATGTGGACACGTGGATATGTTTGTGATTTGTGACGATTATGGTTTCGAAGTACAATCCGGCCTTTGTCCAGCACAATATGCCTATGGTCATTTGAAAAAAAAAGTCTTTGGATAATATGGCATACTTTTGCTGATTGAATTGGATCGACCCTATCAAATTGTGATCAGAAAAGGAAAAATATACCAATTTCATGCGGATTAACTTGTGGCGTTCAAGATGGTCTCTCCCCACTTACAATTGGATTACACCAAGACTTGGGAGTATTCCAAAGCTTTCGTAACAGCTACTATTCGAAAGAAAGATTTGCATTCTCCAGTTATAATAATGAACTACTCTAATTAAATGAACGATTTAATTATCTATTCCACAGTTTAGTATGTAAAAATAATTTTTAACGTACTTCTATAAATTGTAATCTGGTTAAAATTCGCAGAATAGTTTTTAATACTGAATTTGGATTATTCGAGAAGTATTGACTACCTTATATTTAACATTTATTTAAAACATCTAAAATATAAAAAACGCATTAAATTAACCTT
Nlula_LulaFallsCave_G2084 AAACAAGATAAAATTTTTAAAATAGCTTTAATTAAAGATAAAATTTCTCGTTTA--------------ATTCAACCATTTTATGAAGTGAACTTGAAATTTCGAAAATTGAGTCATTTTCGTATT-CTTTTAACATATTTGAAAGAGATATGATTTTACTTGCGACTCTTGAAATTAAGATAAATTTTCAAAATTAAATCATTTTTCCCTTAGTGAAAAAGAGTGGAATACCGCTGAACAATTTTATCCCAAAAATGAAAATTGAATGAATCCAATTCATTACTAGGGTACAAGTTCATATATTTTCGGTTGTTACACTGATGGAACACGCCTGTTTTGTTTTTTACAGCAGTGTCTCATAGCATAGTAAGATAGTACCTTTCCTATGGTAATATATCTGGTTTAATCCAGTTTCTTACCAGGGCACCGGCAGATTTGTGAATCCTACGGCGAGAACATTTTCTTTTCTGGATCCTGTCCCATCGCCTTCATTTCTTTCCACAAATTGTGCAGGTAGAGGATAATGCCCCGGGAAAAAGAGCCAGGCTTTGGGAATGACGGAAAGACCTTCCACTTCTATACATATATATATAAATATATCGGCAGGCTGTGCTCCTCGAACTAACATATACGATCCAAAATAACCGGCGTCTTCCCTGTCTCTGAATCAGAGAGGTGGGTCTTAAAAATAACCCGTCTTCCTTACTATGACTGCTAACCTTAGAATAACGGTTACTGGCTAGCTGGAATTAGAAGTTCTAAAGCGAAACTTTCCAAAATTAACAACAAATCTAAACACTCAGGCGCAGAAGATGTCAAGTTTCCCGAACTCACACCACTTGTAGCTTAGAAAGCAACAAGGTACTACATATAATATCCTGCTAGAACAATCTGAATGCTGAACAAGATACCAAAACTCCAGGATACTTCGGAGTTTCTAAATTGCCAATGTGGACACGTGGATATGTTTGTGATTTGTGACGATTATGGTTTCGAAGTACAATCCGGCCTTTGTCCAGCACAATATGCCTATGGTCATTTGAAAAAAAAAGTCTTTGGATAATATGGCATACTTTTGCTGATTGAATTGGATCGACCCTATCAAATTGTGATCAGAAAAGGAAAAATATACCAATTTCATGCGGATTAACTTGTGGCGTTCAAGATGGTCTCTCCCCACTTACAATTGGATTACACCAAGACTTGGGAGTATTCCAAAGCTTTCGTAACAGCTACTATTCGAAAGAAAGATTTGCATTCTCCAGTTATAATAATGAACTACTCTAATTAAATGAACGATTTAATTATCTATTCCACAGTTTAGTATGTAAAAATAATTTTTAACGTACTTCTATAAATTGTAATCTGGTTAAAATTCGCAGAATAGTTTTTAATACTGAATTTGGATTATTCGAGAAGTACTGACTACCTTATATTTAACATTTATTTAAAACATCTAAAATATAAAAAACGCATTAAATTAACCTT
Nmimus_NealsSink_N329 AAACAAGATAAAGTTTTTAAAATAGCTTTAATTAAAGATAAAATTTCTCGTTTAATTGTTCCTGAAGTATTGAACCATTTTATGAAGCGAACTTGAAATTTCGAAAATTGATTCATTTTCGTATTCCTTTTAACATATTTGAAAGAGATATGATTTTACTTGCGACTCTTGAAGTTAAGATAAATCTTCAAAATTAAATCACTTTTCCCTTGGTGAAAAAGAATGGGCTACAGCTGAACAAATTTATCCTAAAAATGAAAATTAAATGAATCCAATTTATTACTAGGTTACAAGTTCGTATATTTTCGATTGTTACACTGATGGAACACGCCTGTTTTGTTTTTTACACCAGTGTCTCATAGCATAGTAAGATAGTACCTTTCCTATGGTAATATATCTGGTTTAATCCAGTTTCTTACCAGGGCACCGGCAGATTTGTGAATGCTACGGCGAGAACATTTTCTTTTCTGGATCCTGTCCCATCGCCTTCATTTCTTTCCACAAATTGTGCAGGTAGAGGATAATGCCCCGGGAAAAAGAGCCAGGCTTTGGGAATGACGGAAAGACCTTCCACTTCTATACATATATATATAAATATATCGGCAGGCTGTGCTCCTCGAACTAACATATACGATCCAAAATAACCGGCGTCTTCCCTGTCTCTGAATCAGAGAGGTGGGTCTTAAAAATAACCCGTCTTCCTTACTATGACTGCTAACCTTAGAATAACGGTTACTGGCTAGCTGGAATTAGAAGTTCTAAAGCGAAACTTTCCAAAATTAACAACAAATCTAAACACTCAGGCGCAGAAGATGTCAAGTTTCCCGAACACACACCACTTGTAGCTTAGAAAGCAACAAGGTACTACATATAATATCCTGCTAGAACAATCTGAATGCTGAACAAGATACAAAAACTCCAGGATACTTCGGAGTTTCTAAATTGCCAATGTGGACACCTGGATATGTTTGTGATTTGTGGCGATTACGGTTTCGAAGTACAATCCGGCCTTTGTCCAGTACAATATGCCTGTGGACATTTG-AAAAAAAAGTCTTTGAAAAATGTGGCATACTTTTGTTGATTGAATTGGATCGAGCCTATCAAATTGTGATCAGAAAAGGAAAAATATATCTATTTCATGTGGATTAACTCGTGTCGTTCAAGATGGTCTCTCCCCACTTACAATTGGATTACACCAAGACTTGGGAGTATTCCAAAGGTTTCGTAACAGTTGCTATTCGAAAGAAAGATTTGCATTCTCCAGTTATAATAATGAACTACTCTAATTAAATGAACGATTTAATTATCTTTTCCACAGTTTAGTATCAAAAAATAATTTTTAACGTACTTCTATAAATTGTAATCTGGTTAAAATTCGCAGAATAGTTTTTAATACTAAATTTGGATTACTCGAGAAGTACTGTCTACCTTACATTTAACATTTAT-----------------------------------------
Nmimus_Straleys_N625 AAACAAGATAAAGTTTTTAAAATAA-TTTAATTAAACATAAAATTTCTCGTTTAATTGTTCCTGAAGTATTGAACCATTTTATGAAGCGAACTTGAAATTTCGAAAATTGAGTCATTTTCGTATTCCTTTTAACATATTTGAAAGAGATATGATTTTACTTGCGACTCTTGAAGTTAAGATAAATCTTCAAAATTAAATCACTTTTCCCTTGGTGAAAAAGAATGGGCTACAGCTGAACAAATTTATCCTAAAAATGAAAATTAAATTAATCCAATTTATTACTAGATTACAAGTTCGTATATTTTCGGTTGTTACACTGATGGAACACGCCTGTTTTGTTTTTTACACCAGTGTCTCATAGCATAGTAAGATAGTACCTTTCCTATGGTAATATATCTGGTTTAATCCAGTTTCTTACCAGGGCACCGGCAGATTTGTGAATGCTACGGCGAGAACATTTTCTTTTCTGGATCCTGTCCCATCGCCTTCATTTCTTTCCACAAATTGTGCAGGTAGAGGATAATGCCCCGGGAAAAAGAGCCAGGCTTTGGGAATGACGGAAAGACCTTCCACTTCTATACATATATATATAAATATATCGGCAGGCTGTGCTCCTCGAACTAACATATACGATCCAAAATAACCGGCGTCTTCCCTGTCTCTGAATCAGAGAGGTGGGTCTTAAAAATAACCCGTCTTCCTTACTATGACTGCTAACCTTAGAATAACGGTTACTGGCTAGCTGGAATTAGAAGTTCTAAAGCGAAACTTTCCAAAATTAACAACAAATCTAAACACTCAGGCGCAGAAGATGTCAAGTTTCCCGAACACACACCACTTGTAGCTTAGAAAGCAACAAGGTACTACATATAATATCCTGCTAGAACAATCTGAATGCTGAACATGATACAAAAACTCCAGGATACTTCGGAGTTTCTAAATTACCAATGTGGACACCTGGATATGTTTGTGATTTGTGGCGATTACGGTTTCGAAGTACAATCTGGCCTTTGTCCAGTACAATATGCCTGTGGACATTTG-AAAAAAAAGTCTTTGAAAAATGAGGCATACTTTTGTTGATTGAATTGGATCGAGCCTATCAAATTGTGATCAGAAAAGGAAAAATATATCTATTTCATGTGGATTAACTCGTGTCGTTCAAGATGGTCTCTCCCCACTTACAATTGGATTACACCAAGACTTGGGAGTATTCCAAAGGTTTCGTAACAGTTGCTATTAGAAAGAAAGATTTGCATTCTCCAGTTATAATAATGAACTACTCTAATTAAATGGACGATTTAATTATCTATTCCACAGTTTAGTATCAAAAAATAATTTTTAACGTACTTCTATACATTATAATCTGGTTAAAATTCGCAGAATAGTTTTTAATACTAAATTTGGATTACTCGAGAAGTACT-----------------------------------------------------------------
Nnasicus_CaneyFork_N171 AAACAAGATAAAGTTTTTAAAATAGCTTTCAGTAAACATAAAATTTCTCGTTTAATTGTTCCTGAAGTATTGTACCATTTTATGAAGTGAACTTGAAATTTCGAAAATTGAGTCATTTTCGTATTCCTTTTAACATATTTGAAAGAGATATGATTTCACTTGCGACTCTTGAAGTTAAGATAAATCTTCAAACTTAAAACATTTTTCCCTTAGTGAAAAAGAATGGGCTACCGCTGAACAATTTTATCCTAAAAATGAAAATTGAATGAATCCAATTTATCACTAGGGTACAAGTTCATATATTTTCGGTTGCTACACTGATGAAACACGCCTGTTTTGTTTTTTACAGCAGTGTCTCATAGAATAGTAAGATAGTACCTTGCCTATGGTAATATATCTGGTTTAATCCAGTTTCTTATCAGGGCACC-GCAGATTTGTGAATGCTACGGCGAGAACATTTTCTTTTCTGGATCCTGTCCCATCGCCTTCATTTCTTTCCACAAATTGTGCAGGTAGAGGATAATGCCCCGGGAAAAAGAGCCAGGCTTTGGGAATGACGGAAAGACCTTCCACTTCCATAC--ATATATATAAATATATCGGCAGGCTGTGCTCCTCGAACTAACATATACGATCCAAAATAACCGGCGTCTTCCCTGTCTCTGAATCAGAGAGGTGGGTCTTAAAAATAACCCGTCTTCCTTACTATGACTGCTAACCTTAGAATAACGGTTACTGGCTAGCTGGAATTAGAAGTTCTAAAGCGAAACTTTCCAAAATTAACAACAAATCTAAACACTCAGGCGCAGAAGATGTCAAGTTTCCCGAACACACACCACTTGTAGCTTAGAAAGCAACAAGGTACTACATATAATATCCTGCTAGAACAATCTGAATGCTGAACAAGATACAAAAACTCCAGGATACTTCGGAGTTTCTAAATTGCCAATGTGGACACCTGGATATGTTTGTGATTTGTGACGACTACGGTTTCGAAGTACAGTCCGGCCTTTGTCCAGTACAATATGCCTGTGGTCATTTGGAAAAAAAAGTCTTTGAAAAATGTGGCATACTTTTGCTGATTGAATTGGATCGAGCCTATCAAATTGTGATCAGAAAAGGAAAAATATATCTATTTCATGTGGATTAACTCGTGTCGTTCAAGATGGTCTCTCCCCACTTACAATTGGATTACACCAAGACTTGGGAGTATTCCAAAGCTTTCGTAACAGCTGCTATTCGAAAGAAAGATTTGCATTCTCCAGTTATAATAATGAATTACTCTAATTAAATGAACGATTTAATTATCTATTCCACAGTTTAGTATCAAAAAATAATTTCTAACGTACTTCTATAAATTGTAATCTGGTTAAAATTCGCAGAATAGTTTTTAATACTAAATTTGGATTACTCGAGAAGT--------------------------------------------------------------------
Nnasicus_ConnosteeFalls_N696 AAACAAGATAAAGTTTTTAAAATAGCTTGCAGTAAACATAAAATTTCTCGTTTAATTGTTCCTGAAGTATTGGACCATTTTATGAAGTGAACTTGAAATTTCGAAAATTGAGTCATTTTCGTATTCCTTTTAACATATTTGAAAGAGATATGATTTTACTTGCGACTCTTGAAGTGAAGATAAATCTTCAAACTTAAATCATTTTTCCCTTAGTGAAAAAGAATGGGCTACCGCTGAACAATTTTATCCTAAAAATGAAAATTGAATGAATCCAACTTATCACTAGGGTACAAGTTCATATATTTTCGGTTGCTACACTGATGAAACACGCCTGTTTTGTTTTTTACAGCAGTGTCTCATAGAAGAATAAGATAGTACCTTGCATATGGTAATATATCTGGTTTAATCCAGTTTCTTACCAGGGCACCGGCAGATTTGTGAATGCTACGGCGAGAACATTTTCTTTTCTGGATCCTGTCCCATCGCCTTCATTTCTTTCCACAAATTGTGCAGGTAGAGGATAATGCCCCGGGAAAAAGAGCCAGCCTTTGGGAATGACGGAAAGACCTTCCACTTCCATAC--ATATATATAAATATATCGGCAGGCTGTGCTCCTCGAACTAACATATACGATCCAAAATAACCGGCGTCTTCCCTGTCTCTGAATCAGAGAGGTGGGTCTTAAAAATAACCCGTCTTCCTTACTATGACTGCTAACCTTAGAATAACGGTTACTGGCTAGCTGGAATTAGAAGTTCTAAAGCGAAACTTTCCAAAATTAACAACAAATCTAAACACTCAGGCGCAGAAGATGTCAAGTTTCCCGAACACACACCACTTGTAGCTTAGAAAGCAACAAGGTACTACATATAATATCCTGCTAGAACAATCTGAATGCTGAACAAGATACAAAAACTCCAGGATACTTCGGAGTTTCTAAATTGCCAATGTGGACACCTGGATATGTTTGTGATTTGTGACGACTACGGTTTCGAAGTACAGTCCGGCCTTTGTCCAGTACAATATGCCTGTGGTCATTTGAAAAAAAAAGTATTTGAAAAATGTGGCATACTTTTGCTGATTGAATTGGATCGAGCCTATCAAATTGTGATCAGAAAAGGAAAAATATATCTATTTCATGTGGATTAACTCGTGTCGTTCAAGATGGTCTCTCCCCACTTACAATTGGATTACACCAAGACTTGGGAGTATTCCAAAGCTTTCGTAACAGCTGCTATTCGAAAGAAAGATTTGCATTCTCCAGTTATAATAATGAATTACTCTAATTAAATGAACGATTTAATTATCTATTCCACAGTTTAGTATCAAAAAATAATTTCTAACGTACTTCTATAAATTGTAATCGGGTTAAAATTCGCAGAATAGTTTTTAATACTAAATTTGGATTACTCGAGAAGTACTGACTACCTTACATTTAACATTTATTTAAAACAAATAAAATATAAAAAACGCATTAAA--------
Nnasicus_CoweeTrain_N189 ----------------------------------AACATAAAATTTCTCGTTTAATTGTTCCTGAAGTATTGGACCATTTTATGAAGTGAACTTGAAATTTCGAAAATTGAGTCATTTTCGTATTCCTTTTAACATATTTGAAAGAGATATGATTTTACTTGCGACTCTTGAAGTGAAGATAAATCTTCAAACTTAAATCATTTTTCCCTTAGTGAAAAAGAATGGGCTACCGCTGAAAAATT------------------TTGAATGAATCCAATTTATCACTAGGGTACAAGTTCATATATTTTCGGTTG-------------------CTGTTTTGTTTTTTACAGCAGTGTCTCATAGAATAGTAAGATAGTACCTTGCCTATGGTAATATATCTGGTTTAATCCAGGTTCTTACCAGGGCACCGGCAGATTTGTGAATGCTACGGCGAGAACATTTTCTTTTCTGGATCCTGTCCCATCGCCTTCATTTCTTTCCACAAATTGTGCAGGTAGAGGATAATGCCCCGGGAAAAAGAGCCAGGCTTTGGGAATGACGGAAAGACCTTCCACTTCCATACATATATATATAAATATATCGGCAGGCTGTGCTCCTCGAACTAACATATACGATCCAAAATAACCGGCGTCTTCCCTGTCTCTGAATCAGAGAGGTGGGTCTTAAAAATAACCCGTCTTCCTTACTATGACTGCTAACCTTAGAATAACGGTTACTGGCTAGCTGGAATTAGAAGTTCTAAAGCGAAACTTTCCAAAATTAACAACAAATCTAAACACTCAGGCGCAGAAGATGTCAAGTTTCCCGAACACACACCACTTGTAGCTTAGAAAGCAACAAGGTACTACATATAATATCCTGCTAGAACAATCTGAATGCTGAACAAGATACAAAAACTCCAGGATACTTCGGAGTTTCTAAATTGCCAATGTGGACACCTGGATATGTTTGTGATTTGTGACGACTACGGTTTCGAAGTACAGTCCGGCCTTTGTCCAGTACAATATGCCTGTGGTCATTTGAAAAAAAAAGTCTTTGAAAAATGTGGCATACTTTTGCTGATTGAATTGGATCGAGCCTATCAAATTGTGATCCGAAAAGGAAAAATATATCTATTTCATGTGGATTAACTCGTGTCGTTCAAGATGGTCTCTCCCCACTTACAATTGGATTACACCAAGACTTGGGAGTATTCCAAAGCTTTCGTAACAGCTGCTATTCGCAAGAAAGATTTGCATTCTCCAGTTATAATAATGAATTACTCTAATTAAATGAACGATTTAATTATCTATTACACAGTTTAGTATCAAAAAATAATTTCTAACCTACTTCTATAAATTGTAATCTGGTTAAAATTCGCAGAATAGTTTTTAATACTAAATTTGGATTACTCGAGAAGTACTGACTACCTTACATTTAACATTTATTTAAAA-----------------------------------
Npaynei_Grindstaff_N646 AAACAAGATAAAGTTTTTAAAATAGCTTTAATTAAAGA--AAATTTCTTGTTTAATTGTTCCTGAAGTATTGAACCATTTTATGAAGCGAACTTGAAATTTCGAAAATTGAGTCATTTTCGTATTCCTTTTAACATATTTGAAAGAGATATCATTTTACTTGCGACTCTTGAAGTTAAGATAAATCTTCAAAATTAAATCACTTTTACCTTGGTGAAAAAGAATGGGCTACAGCTGAACAAATTTATCCTAAAAATGAAAATTAAATGAATCCAATTTATTACTAGGTTACAAGTTCGTATATTTTCGGTTGTTACACTGATGGAACACGCCTGTTTTGATTTTTACACCAGTGTTTCATAGCATAGTAAGATAGTACCTTTCCTATGGTAATATATCTGGTTTAATCCAGTTTCTTACCAGAGCACCGGCAGATTTGTGAATGCTACGGCGAGAACATTTTCTTTTCTGGATCCTGTCCCATCGCCTTCATTTCTTTCCACAAATTGTGCAGGTAGAGGATAATGCCCCGGGAAAAAGAGCCAGGCTTTGGGAATGACGGAAAGACCTTCCACTTCTATACATATATATATAAATATATCGGCAGGCTGTGCTCCTCGAACTAACATATACGATCCAAAATAACCGGCGTCTTCCCTGTCTCTGAATCAGAGAGGTGGGTCTTAAAAATAACCCGTCTTCCTTACTATGACTGCTAACCTTAGAATAACGGTTACTGGCTAGCTGGAATTAGAAGTTCTAAAGCGAAACTTTCCAAAATTAACAACAAATCTAAACACTCAGGCGCAGAAGATGTCAAGTTTCCCGAACACACACCACTTGTAGCTTAGAAAGGAACAAGGTACTACATATAATATCCTGCTAGAACAATCTGAATGCTGAACAAGATACAAAAACTCCAGGATACTTCGGAGTTTCTAAATTGCCAATGTGGACACCTGGATATGTTTGTGATTTGTGGCGACTACGGTTTCGAAGTACAATCCGGCCTTTGTCCAGTAC-ATATGCCTGTGGACATTTT-TAAAAAAAGTCTTTGAAAAATGTGGCATACTTTTGTTGATTGAATTGGATCGAGCCTATCAAATTGTGATCAGAAAAGGAAAAATATATCTATTTCATGTGGATTAACTCGTGTCGTTCAAGATGGTCTCTCCCCACTTACAATTGGATTACACCAAGACTTGGGAGTATTCCAAAGGTTTCGTAACAGTTGCTATTCGAAAGAAAGATTTGCATTCTCCAGTTATAATAATGAACTACTCTAATTAAATGAACGATTTAATTATCTATTCCACAGTTTAGTATCAAAAAATAATTTTTAACGTACTTCTATAAATTGTAATCTGGTTAAAATTCGCAGAATAGTTTTTAATACTAAATTTGGATTACTCGAGAAGTAAAGTCTACCTTACATTTAACATTTATTTAAAACAAATAAAA--------------------------
Npaynei_NorrisDamCave_N348 ------------------------------------------ATTTCTTGTTTAATTGTTCCTGAAGTATTGAACCATTTTATGAAGCGAACTTGAAATTTCGAAAATTGAGTCATTTTCGTATTCCTTTTAACATATTTGAAAGAGATATCATTTTACTTGCGACTCTTGAAGTTAAGATAAATCTTCAAAATTAAATCACTTTTACCTTGGTGAAAAAGAATGGGCTACAGCTGAACAAATTTATCCTAAAAATGAAAATTAAATGAATCCAATTTATTACTAGGTTACAAGTTCGTATATTTTCGGTTGTTACACTGATGAAACACGCCTGTTTTGTTTTTTACACCAGTGTTTCATAGCATAGTAAGATAGTACCTTTCCTATGGTAATATATCTGGTTTAATCCAGTTTCTTACCAGAGCACCGGCAGATTTGTGAATGCTACGGCGAGAACATTTTCTTTTCTGGATCCTGTCCCATCGCCTTCATTTCTTTCCACAAATTGTGCAGGTAGAGGATAATGCCCCGGGAAAAAGAGCCAGGCTTTGGGAATGACGGAAAGACCTTCCACTTCTATACATATATATATAAATATATCGGCAGGCTGTGCTCCTCGAACTAACATATACGATCCAAAATAACCGGCGTCTTCCCTGTCTCTGAATCAGAGAGGTGGGTCTTAAAAATAACCCGTCTTCCTTACTATGACTGCTAACCTTAGAATAACGGTTACTGGCTAGCTGGAATTAGAAGTTCTAAAGCGAAACTTTCCAAAATTAACAACAAATCTAAACACTCAGGCGCAGAAGATGTCAAGTTTCCCGAACACACACCACTTGTAGCTTAGAAAGGAACAAGGTACTACATATAATATCCTGCTAGAACAATCTGAATGCTGAACAAGATACAAAAACTCCAGGATACTTCGGAGTTTCTAAATTGCCAATGTGGACACCTGGATATGTTTGTGATTTGTGGCGACTACGGTTTCGAAGTACAATCCGGCCTTTGTCCAGTACAATATGCCTGTGGACATTTT-AAAAAAAAGTCTTTGAAAAATGTGGCATACTTTTGTTGATTGAATTGGATCGAGCCTATCAAATTGTGATCAGAAAAGGAAAAATATATCTATTTCATGTGGATTAACTCGTGTCGTTCAAGATGGTCTCTCCCCACTTACAATTGGATTACACCAAGACTTGGGAGTATTCCAAAGGTTTCGTAACAGTTGCTATTCGAAAGAAAGATTTGCATTCTCCAGTTATAATAATGAACTACTCTAATTAAATGAACGATTTAATTATCTATTCCACAGTTTAGTATCAAAAAATAATTTTTAACGTACTTCTATAAATTGTAATCTGGTTAA-------------------------------------------------------------------------------------------------------------------
Npaynei_UnakaMtns_N943 AAACAAGATCAAGTGTTTAAAATAGCTTTAATTAAAGATAAAATTTCTCGTTTAATTGTTCCTGAAGTATTGAACCATTTTATGAAGCGAACTTGAAATTTCGAAAATTGAGTCATTTTCGTATTCCTTTTAGCATATTTGAAAGAGATATGATTTTACTTGCGACTCTTGAAGTTAAGATAAATCTTCAAAATTAAATCACTTTTCCCTTGGTGAAAAAGAATGGGCTACAGCTGAACAAATTTATCCTAAAAATGAAAATTAAATGAATCCAATTTATTACTAGGTTACAAGTTCATATATTTTCGGTTGTTACACTGATGGAACATGTCTGTTTTGTTTTTTACACCAGTGTTTCATAGCATAGTAAGATAGTACCTTTCCTATGGTAATATATCTGGTTTAATCCAGTTTCTTACCAGAGCACCCGCAGATTTGTGAATGCTACGGCGAGAACATTTTCTTTTCTGGATCCTGTCCCATCGCCTTCATTTCTTTCCACAAATTGTGCAGGTAGAGGATAATGCCCCGGGAAAAAGAGCCAGGCTTTGGGAATGACGGAAAGACCTTCCACTTCTATAC--ATATATATAAATATATCGGCAGGCTGTGCTCCTCGAACTAACATATACGATCCAAAATAACCGGCGTCTTCCCTGTCTCTGAATCAGAGAGGTGGGTCTTAAAAATAACCCGTCTTCCTTACTATGACTGCTAACCTTAGAATAACGGTTACTGGCTAGCTGGAATTAGAAGTTCTAAAGCGAAACTTTCCAAAATTAACAACAAATCTAAACACTCAGGCGCAGAAGATGTCAAGTTTCCCGAACACACACCACTTGTAGCTTAGAAAGCAACAAGGTACTACATATAATATCCTGCTAGAACAATCTGAATGCTGAACAAGATACAAAAACTCCAGGATACTTCGGAGTTTCTAAATTGCCAATGTGGACACCTGGATATGTTTGTGATTTGTGGCGACTACGGTTTCGAAGTACAATCCGGCCTTTGTCCAGTACAATATGCCTGTGGACATTTT-AAAAAAAAGTCTTTGAAAAATGTGGCATACTTTTGTTGATTGAATTGGATCGAGCCTATCAAATTGTGATCAGAAAAGGAAAAATATATCTATTTCACGTGGATTAACTCGTGTCGTTCAAGATGGTCTCTCCCCACTTACAATTGGATTACACCAAGACTTGGGAGTATTCCAAAGGTTTCGTAACAGTTGCTATTCGAAAGAAAGATTTGCATTCTCCAGTTATAATAATGAACTACTCTAATTAAATGAACGATTTAATTACCTATTCCACAGTTTAGTATCAAAAAATAATTTTTAACGCACTTCTATAAATTGTAATCTGGATAAAATTCGCAGAATAGTTTTTAATACTAAATTTGGATTACTCGAGAAGTACTGTCTACCTTACA-----------------------------------------------------
Npecki_HaskellSims_G3697 AAACAAGATAAAGTTCTTACAATAACTTGAATTAAAGATAAAATTTCTCGTTTAATCGTTCCTGTAGTATTGAACTATTTTATGAAGTAAACTTGAAATTTCGAAAATTGATCCATTTTCGTATTTTTTTTAACATATTCGAAAGAGATATGATTTTACTTGCGACTCTTGAAATTAAGATAAATCTTCAAAATTAAATCATTTAGTCATTATTAAAAAGGAATGGGCTACCGCTGATCAATTTTGTCCTAAAAATGAAAATTGAATGAATCCAATTTATCATTAGGGTTCAAGTTCGTATATTTCCGGTTGTTACAATGATGGAACAAGCCTGTTTTG-TTTTTACAGCAGTGTCTCATAGCATAGTAAGATAGTACCTTGCCTATGGTAATATACCTGGTTTAATCCAGTTTCTTACCAGGACACCGGCAGATTTGTGAATCCTACGGCGCGAACATTTTCTTTTCTGGATCCTGTCCCATCGCCTTCATTTCCTTCCACAAATTGTGCAGGTAGAGGATAATGCCCCGGGAAAAAGAGCCAGGCTTTGGGAATGACGGAAAGACCTTCCACTTCTATAC--ATATATATAAATATATCGGCAGGCTGTGCTCCTCGAACTAACATATACGATCTAAAATAACCGGCGTCTTCCCTGTCTCTGAATCAGAGAGGTGGGTCTTAAAAATAACCCGTCTTCCTTACTATGACTGCTAACCTTAGAATAACGGTTACTGGCTAGCTGGAATTAGAAGTTCTAAAGCGAAACTTTCCAAAATTAACAACAAATCTAAACACTCAGGCGCAGAAGATGTCAAGTTTCCCGAACGCACACCACTTGTAGCTTAGAAAGCAACAGGGTACTACATATAATATCCTGCTAAAACAATCTGAATGTTGAACAAGATAC-AAAACTCCAGGATACTTCGGAGTTTCCAAGTTGCCAATGTGGACACCTGGATATGTTTGTGATTTGTGACGACTATGGTTTCAAAGCACAATATGGCCTTTGTCCAGCACAATCTGCCTGTGATCATTTTTTAAAAAAAATCTTTGGAAAATGTGGTATACTTTTGCTGATTGAATTGGATCGAGCC----AAATTGTGATCAGAAAAGGAAAAATATATCTATTTCATGTGGATTAACTTGTGTCGTTCAAAATGGTCTCTCCCCACATACAATTGGATTACACCAAGACTTGGTAGTATTCCAAAGCTTTCGTAACACCTGCTATTCGAAAGAAAGATTTGCATTCTCTAGTTATAATAATGAACTACTGTAATTAAATGAACGATTTAATTACCTATTTCACAGTTTAGTATCAAAAAATAATTTTTAATGTACTTCTATAAATTGTAATCTGGTTAAAATTAGCAGAATGATTTTTAATACTAAATTTGGATTACTCGATAAGTACTGATTACTTTACATTTAACATTTATTTAGAACATCTAAAATGTAAAATAAACATTAAACTAACCTT
Npecki_HurricaneMazeCave_G2100 AAACAAGATAAAGTTTTTAAAATAACTTGAATTAAAGATAAAATTTCTCGTTTAATCGTTCCTGTAGTATTGAACTATTTTATGAAGTAAACTTGAAATTTCGAAAATTGACTCATTTTGGTATTTTTTTTAACATATTTGAAAGAGATATGATTTTACTTTCGACTCTTGAGGTTAAGATAAATCTTCAAAATTAAATCATTTGGTCTTTATCAAAAAGGAATGGGCTACCGCTGATCAAGTTTGTCCTAAAAATGAAAATTGAATGAATCCAATTTATCATTAGGGTTCAAGTTCGTATATTTCCGGTTGTTACAATGATGGAACAAGCCTGTTTTG-TTTTTACAGCAGTGTCTCATAGCATAGTAAGATAGTACCTTGCCTATGGTAATATACCTGGTTTAATCCAGTTTCTTACCAGGGCACCGGCAGATTTGTGAATCCTACGGCGCGAACATTTTCTTTTCTGGATCCTGTCCCATCGCCTTCATTTCTTTCCACAAATTGTGCAGGTAGAGGATAATGCCCCGGGAAAAAGAGCCAGGCTTTGGGAATGACGGAAAGACCTTCCACTTCTATAC--ATATATATAAATATATCGGCAGGCTGTGCTCCTCGAACTAACATATACGATCTAAAATAACCGGCGTCTTCCCTGTCTCTGAATCAGAGAGGTGGGTCTTAAAAATAACCCGTCTTCCTTACTATGACTGCTAACCTTAGAATAACGGTTACTGGCTAGCTGGAATTAGAAGTTCTAAAGCGAAACTTTCCAAAATTAACAACAAATCTAAACACTCAGGCGCAGAAGATGTCAAGTTTCCCGAACGCACACCACTTGTAGCTTAGAAAGCAACAGGGTACTACATATAATATCCTGCTAAAACAATCTGAATGTTGAACAAGATAC-AAAACTCCAGGATACTTCGGAGTTTCTAAATTGCCAATGTGGACACCTGGATATGTTTGTGATTTGTGACGACTATGGTTTCAAAGCACAATATGGCCTTCGTCCAGCGCAATCTGCCTGTGATCATTTTTTTAAAAAAGTCTTTGGAAAATGTGGTATACTTTTGCTGATTGAATTGGATCGAGCC----AAATTGTGAGCAGAAAAGGAAAAATATATCTATTTCATGTGGATTAACTTGTGTCGTTCAAAATGGTCTCTCCTCACATACAATTGGATTACACCAAGACTTGGTAGTATTCCAAAGCTTTCGTAACACCTGCTATTCGAAAGAAAGATTTGCATTCTCTAGTTATAATAATGAACTACTCTAATTAAATGAACGATTTAATAACCTATTTCACAGTTTAGTATCAAAAAATAATTTTTAATGCACTTCTATAAATTGTAATCTGGTTAAAATTCGCAGAATAATTTTTAATACTAAATTTGGATTACTCAAAAAGTACTGATTACTTTACATTTAACATTTATTTAGAACATCTAAAATGTAAAATAAACATTAAATTAACCTT
Npecki_Monteagle_N062 AAACAAGATGAAGTTTTTAAAATAACTTGAATTAAAGATAAAATTTCTCGTTTAATCGTTCCTGTAGTATTGAACTATTTTATGAAGTGAACTTGAAATTTCGAAAATTGACTCATTTTCGTATTTTTCTAAACATATTTGAAAGAGATATGATTTTACTTGCGACTCTTGAAATTAAGATAAATCTTCAAAATTAAATCATTTGGTTATTATCAAAAAGGAATGGGCTACCGCTGATCAAGTTTGTCCTAAAAATGAAAATTGAATGAATCCAATTTATCATTAGGGTTCAAGTTCGTATATTTTCGGTTGTTACACTGATGGAACAAGCCTGTTTGG-TTTTTACAGCAGTGTCTCATAGCATAGTAAGATAGTACCTTGCCTATGGTAATATACCTGGTTTAATCCAGTTTCTTACCAGGGCACCGGCAGATTTGTGAATCCTACGGCGCGAACATTTTCTTTTCTGGATCCTGTCCCATCGCCTTCATTTTTTTCCACAAATTGTGCAGGTAGAGGATAATGCCCCGGGAAAAAGAGCCAGGCTTTGGGAATGACGGAAAGACCTTCCACTTCTATAC--ATATATATAAATATATCGGCAGGCTGTGCTCCTCGAACTAACATATACGATCTAAAATAACCGGCGTCTTCCCTGTCTCTGAATCAGAGAGGTGGGTCTTAAAAATAACCCGTCTTCCTTACTATGACTGCTAACCTTAGAATAACGGTTACTGGCTAGCTGGAATTAGAAGTTCTAAAGCGAAACTTTCCAAAATTAACAACAAATCTAAACACTCAGGCGCAGAAGATGTCAAGTTTCTCGAACACACACCACTTGTAGCTTAGAAAGGAACGGGGTACTACATATAATATCCTGCTAGAACAATCTGAATGTTGAACAAGATAC-AAAACTCCAGGATACTTCGGAGTTTCCAAATTGCCAATGTGGACACCTGGATATGTTTGTGATTTGTGACGACTGTGGTTTCGAAGCGCAATATGGCCTTCGTCCAGCGCAATCTGCCGGTGATCATTTTTTAAAAAAAGTCTTTGGAAAATGTGGTATACTTTTGATGATTGAATTGGATCGAGCC----AAATTGTGATCAGAAAAGGAAAAATATATCTATTTCATGTGGATTAACTTGTGTCGTTCAAAATGGCCTCTCCCCACATACAATTGGATTACACCAAGACTTGGTAGTATTCCAAAGCTTTCGTAACACCTGCTATTCGAAAGAAAGATTTGCATTCTCTAGTTATAATAATCAACTACTCTAATTAAATGAAAGATTTAATTACCTATTTCACAGTTTAGTATCAAAAAATAATTTTTAATGTACTTCTATAAATTGTAATCTGGTTAAAATTCGCAGAATAATTTTTAATACTAAATTTGGATTACTCGATAAGTACTGATTACTTTACATTTAACATTTATTTAGAACATCTAAAATGTAAAATAAACATTGAATTAACCTT
Nperlakyi_SChimneys_N1079 AAACAAGATAAAGTTTTTAAAATAGCTTTAATTAAAGGTAAAATTTCTCGTTTAATTGTTCCTGAAGTATTGAACCATTTTATGA---------GAAATTTCGAAAATTGAGTCATTTTCGTATTCCTTTTAACATATTTGAAAGAGATATGATTTTACTTGCGACTCTTGAAGTTAAGATAAATTTTCAAAATTAAATCATTTTTCCCTTAGTGAAAAAGAATGGGATACCGCTGAACATTTCTATCCTAAAAATGAAAATTGAATGAACCCAATTTATCACTAGAGTACAAGTTCGTATATTTTCGGTTGTTACACTGATGGAACACGCCTGTTTTGTTTTTTACAGCAGTGTCT-----CATAGTAAGATAGTACCTTGCCTGCGGTAATATATCTGGTTTAATCCAGTTTCTTACCAGGGCACCGGCAGATTTGTGAATCCTACGGCGAGAACATTTTCTTTTCTGGATCCTGTCCCATCGCCTTCATTTCTTTCCACAAATTGTGCAGGTAGAGGATAATGCCCCGGGAAAAAGAGCCAGGCTTTGGGAATGACGGAAAGACCTTCCACTTCTATAC--ATATATATAAATATATCGGCAGGCTGTGCTCCTCGAACTAACATATACGATCCAAAATAACCGGCGTCTTCCCTGTCTCTGAATCAGAGAGGTGGGTCTTAAAAATAACCCGTCTTCCTTACTATGACTGCTAACCTTAGAATAACGGTTACTGGCTAGCTGGAATTAGAAGTTCTAAAGCGAAACTTTCCAAAATTAACAACAAATCTAAACACTCAGGCGCAGAAGATGTCAAGTTTCCCGAACACACACCACTTGTAGCTTAGAAAGCAACAAGGTACTACATATAATATCCTGCTAGAACAATCTGAATGCTGAACAAGATACAAAAACTCCAGGATACTTCGGAGTTTCTGAATTGCCAATGTGGACACCTGGATATGTTTGTGATTTGTGACGATTATGGTTTCGAAGTACAATCCGGCCTTTGTCCAGCACAATATGCC--TGGTCATTTGAAAAAAAAAGTCTTTGGATAATGTGGCATACTTTTGCTGATTGAATTGGATCGAGCCTATCAAATTGTGATCAGAAAAGGAAAAATATATCTATTTCATGTGGATTAACTTGTGGCGTTCAAGATGGTCTCTCCCCACTTACAATTGGATTACACCAAGACTTGGGAGTATTCCAAAGCTTTCGTAACAGCTGCTATTCGAAAGAAAGATTTGCATTCTCCAGTTATAATAATGAACTACTCTAATTAAATGAACGATTTAATTATCTATTCTACAGTTTAGTATGAAAAAATAATTTTTAACGTACTTCTATAAATTGTAATCTGGTTAAAATTCGCAGAATAGTTTTTAATACTGAATTTGGATTATTCGAGAAGTACTGACTACCTTGCATTTAACATTTATTTAAAACATCTAAAATATAAAAAACGCATTAAATTAACCTT
Nperlakyi_SChimneys_N1080 AAACAAGATAAAGTTTTTAAAATAGCTTTAATTAAAGGTAAAATTTCTCGTTTAATTGTTCCTGAAGTATTGAACCATTTTATGA---------GAAATTTCGAAAATTGAGTCATTTTCGTATTCCTTTTAACATATTTGAAAGAGATATGATTTTACTTGCGACTCTTGAAGTTAAGATAAATTTTCAAAATTAAATCATTTTTCCCTTAGTGAAAAAGAATGGGATACCGCTGAACATTTCTATCCTAAAAATGAAAATTGAATGAACCCAATTTATCACTAGAGTACAAGTTCGTATATTTTCGGTTGTTACACTGATGGAACACGCCTGTTTTGTTTTTTACAGCAGTGTCT-----CATAGTAAGATAGTACCTTGCCTGCGGTAATATATCTGGTTTAATCCAGTTTCTTACCAGGGCACCGGCAGATTTGTGAATCCTACGGCGAGAACATTTTCTTTTCTGGATCCTGTCCCATCGCCTTCATTTCTTTCCACAAATTGTGCAGGTAGAGGATAATGCCCCGGGAAAAAGAGCCAGGCTTTGGGAATGACGGAAAGACCTTCCACTTCTATAC--ATATATATAAATATATCGGCAGGCTGTGCTCCTCGAACTAACATATACGATCCAAAATAACCGGCGTCTTCCCTGTCTCTGAATCAGAGAGGTGGGTCTTAAAAATAACCCGTCTTCCTTACTATGACTGCTAACCTTAGAATAACGGTTACTGGCTAGCTGGAATTAGAAGTTCTAAAGCGAAACTTTCCAAAATTAACAACAAATCTAAACACTCAGGCGCAGAAGATGTCAAGTTTCCCGAACACACACCACTTGTAGCTTAGAAAGCAACAAGGTACTACATATAATATCCTGCTAGAACAATCTGAATGCTGAACAAGATACAAAAACTCCAGGATACTTCGGAGTTTCTGAATTGCCAATGTGGACACCTGGATATGTTTGTGATTTGTGACGATTATGGTTTCGAAGTACAATCCGGCCTTTGTCCAGCACAATATGCC--TGGTCATTTGAAAAAAAAAGTCTTTGGATAATGTGGCATACTTTTGCTGATTGAATTGGATCGAGCCTATCAAATTGTGATCAGAAAAGGAAAAATATATCTATTTCATGTGGATTAACTTGTGGCGTTCAAGATGGTCTCTCCCCACTTACAATTGGATTACACCAAGACTTGGGAGTATTCCAAAGCTTTCGTAACAGCTGCTATTCGAAAGAAAGATTTGCATTCTCCAGTTATAATAATGAACTACTCTAATTAAATGAACGATTTAATTATCTATTCTACAGTTTAGTATGAAAAAATAATTTTTAACGTACTTCTATAAATTGTAATCTGGTTAAAATTCGCAGAATAGTTTTTAATACTGAATTTGGATTATTCGAGAAGTACTGACTACCTTGCATTTAACATTTATTTAAAACATCTAAAATATAAAAAACGCATTAAATTAACCTT
Nreclusus_Clingmans_N252 ---------------------------------------------------------------------------------------------------------------------------------------------AAAGAGATATGATTTTACTTGCGACTCTTGAAGTTAAGATAAATTTTCAAAATTAAATCATTTTTCCCTTAGTGAAAAAGAATGGGATACCGCTGAACATTTCTATCCTAAAAATGAAAATTGAATGAACCCAATTTATCACTAGGCTACAAGTTCGTATATTTTCGGTTGTTACACTGATGGAACACGCCTGTTTTGTTTTTTACAGCAGTGTCT-----CATAGTAAGATAGTACCTTGCCTACGGTAATATATCTGGTTTAATCCAGTTTCTTACCAGGGCACCGGCAGATTTGTGAATCGTACGGCGAGAACATTTTCTTTTCTGGATCCTGTCCCATCGCCTTCATTTCTTTCCACAAATTGTGCAGGTAGAGGATAATGCCCCGGGAAAAAGAGCCAGGCTTTGGGAATGACGGAAAGACCTTCCACTTCTATAC--ATATATATAAATATATCGGCAGGCTGTGCTCCTCGAACTAACATATACGATCCAAAATAACCGGCGTCTTCCCTGTCTCTGAATCAGAGAGGTGGGTCTTAAAAATAACCCGTCTTCCTTACTATGACTGCTAACCTTAGAATAACGGTTACTGGCTAGCTGGAATTAGAAGTTCTAAAGCGAAACTTTCCAAAATTAACAACAAATCTAAACACTCAGGCGCAGAAGATGTCAAGTTTCCCGAACACACACCACTTGTAGCTTAGAAAGCAACAAGGTACTACATATAATATCCTGCTAGAACAATCTGAATGCTGAACAAGATACAAAAACTCCAGGATACTTCGGAGTTTCTAAATTGCCAATGTGGACACCTGGATATGTTTGTGATTTGTGACGATTATGGTTTCGAAATACAATCTGGCCTTTGTCCAGCACAATATGCCTGTGGTCATTTGAAAAAAAAAGTCTTTGGATAATGTGGCATACTTTTGCTGATTGAATTGGATCGAGCCTATCAAATTGTGATCAGAAAAGGAAAAATATATCTATTTCATGTGGATTAACTTGTGGCGTTCAAGATGGTCTCTCCCCACTTACAATTGGATTACACCAAGACTTGGGAGTATTCCAAAGCTTTCGTAACAGCTGCTATTCGAAAGAAGGATTTGCATTCTCCAGTTATAATAATGAACTACTCTAATTAAATGAACGATTTAATTATCTATTCCACAGTTTAGTATGAAAAAATAATTTTTAAGGTACTTCTATAAATTGTAATCTGG-----------------------------------------------------------------------------------------------------------------------
Nreclusus_Newfound_N259 AAACAAGATAAAGTTTTTAAAATAGCTTTAATTAAAGGTAAAATTTCTCGTTTAATTGTTCCTGAAGTATTGAACCATTTCATGAAGTGAACTTGAAATTTCGAAAATTGAGTCATTTTCGTATTCCTTTTGACATATTTGAAAGAGATATGATTTTACTTGCGACTCTTGAAGTTAAGATAAATTTTCAAAATTAAATCATTTTTCCCTTAGTGAAAAAGAATGGGATACCGCTGAACATTTCTATCCTAAAAATGAAAATTGAATGAACCCAATTTATCACTAGGCTACAAGTTCGTATATTTTCGGTTGTTACACTGATGGAACACGCCTGTTTTGTTTTTTACAGCAGTGTCT-----CATAGTAAGATAGCACCTTGCCTACGGTAATATATCTGGTTTAATCCAGTTTCTTACCAGGGCACCGGCATATTTGTGAATCCTACGGCGAGAACATTTTCTTTTCTGGATCCTGTCCCATCGCCTTCATTTCTTTCCACAAATTGTGCAGGTAGAGGATAATGCCCCGGGAAAAAGAGCCAGGCTTTGGGAATGACGGAAAGACCTTCCACTTCTATAC--ATATATATAAATATATCGGCAGGCTGTGCTCCTCGAACTAACATATACGATCCAAAATAACCGGCGTCTTCCCTGTCTCTGAATCAGAGAGGTGGGTCTTAAAAATAACCCGTCTTCCTTACTATGACTGCTAACCTTAGAATAACGGTTACTGGCTAGCTGGAATTAGAAGTTCTAAAGCGAAACTTTCCAAAATTAACAACAAATCTAAACACTCAGGCGCAGAAGATGTCAAGTTTCCCGAACACACACCACTTGTAGCTTAGAAAGCAACAAGGTACTACATATAATATCCTGCTAGAACAATCTGAATGCTGAACAAGATACAAAAACTCCAGGATACTTCGGAGTTTCTAAATTGCCAATGTGAACACCTGGATATGTTTGTGATTTGTGACGATTATGGTTTCGAAATACAATCTGGCCTTTGTCCAGCACAATATGCCTGTGGTCATTTGAAAAAAAAAGTCTTTGGATAATGTGGCATACTTTTGCTGATTGAATTGGATCGAGCCTATCAAATTGTGATCAGAAAAGGAAAAATATATCTATTTCATGTGGATTAACTTGTGGCGTTCAAGATGGTCTCTCCCCACTTACAATTGGATTACACCAAGACTTGGGAGTATTCCAAAGCTTTCGTAACAGCTGCTATTCGAAAGAAGGATTTGCATTCTCCAGTTATAATAATGAACTACTCTAATTAAATGAACGATTTAATTATCTATTCCACAGTTTAGTATGAAAAAATAATCTTTAAGGTACTTCTATAAATTGTAATCTGGTTAAAATTCGCAGAATAGTTTTTAATATTGAATTTGGATTATTCGAGAAGTACTGACTACGTTACATTTAACATTTATTTAAAACATCTAAAATATAAAAAACGCATTAAATTAACCTT
Nreclusus_Noland_N1051 AAACAAGATAAAGTTTTTAAAATAGCTTTAATTAAAGGTAAAATTTCTCGTTTAATTGTTCCTGAAGTATTGAACCATTTCATGAAGTGAACTTGAAATTTCGAAAATTGAGTCATTTTCGTATTCCTTTTAACATATTTGAAAGAGATATGATTTTACTTGCGACTCTTGAAGTTAAGATAAATTTTCAAAATTAAATCATTTTTCCCTTAGTGAAAAAGAATGGGATACCGCTGAACATTTCTATCCTAAAAATGAAAATTGAATGAACCCAATTTATCACTAGGCTACAAGTTCGTATATTTTCGGTTGTTACACTGATGGAACACGCCTGTTTTGTTTTTTACAGCAGTGTCT-----CATAGTAAGATAGTACCTTGCCTACGGTAATATATCTGGTTTAATCCAGTTTCTTACCAGGGCACCGGCAGATTTGTGAATCCTACGGCGAGAACATTTTCTTTTCTGGATCCTGTCCCATCGCCTTCATTTCTTTCCACAAATTGTGCAGGTAGAGGATAATGCCCCGGGAAAAAGAGCCAGGCTTTGGGAATGACGGAAAGACCTTCCACTTCTATAC--ATATATATAAATATATCGGCAGGCTGTGCTCCTCGAACTAACATATACGATCCAAAATAACCGGCGTCTTCCCTGTCTCTGAATCAGAGAGGTGGGTCTTAAAAATAACCCGTCTTCCTTACTATGACTGCTAACCTTAGAATAACGGTTACTGGCTAGCTGGAATTAGAAGTTCTAAAGCGAAACTTTCCAAAATTAACAACAAATCTAAACACTCAGGCGCAGAAGATGTCAAGTTTCCCGAACACACACCACTTGTAGCTTAGAAAGCAACAAGGTACTACATATAATATCCTGCTAGAACAATCTGAATGCTGAACAAGATACAAAAACTCCAGGATACTTCGGAGTTTCTAAATTGCCAATGTGGACACCTGGATATGTTTGTGATTTGTGACGATTATGGTTTCGAAATACAATCTGGCCTTTGTCCAGCACAATATGCCTGTGGTCATTTG-AAAAAAAAGTCTTTGGATAATGTGGCATACTTTTGCTGATTGAATTGGATCGAGCCTATCAAATTGTGATCAGAAAAGGAAAAATATATCTATTTCATGTGGATTAACTTGTGGCGTTCAAGATGGTCTCTCCCCACTTACAATTGGATTACACCAAGACTTGGGAGTATTCCAAAGCTTTCGTAACAGCTGCTATTCGAAAGAAGGATTTGCATTCTCCAGTTATAATAATGAACTACTCTAATTAAATGAACGATTTAATTATCTATTCCACAGTTTACTATGAAAAAATAATTTTTAAGGTACTTCTATAAATTGTAATCTGGTTAAAATTCGCAGAATAGTTTTTAATATTGAATTTGGATTATTCGAGAAGTACTGACTACGTTACATTTAACATTTATTTAAAACATCTAAAATATAAAAAACGCATTAAATTAACCTT
Nreclusus_Smokemont_N1020 ------------------------------------------------------------------------------------------------------------------------------------------------------------------------------------------------------------------------------------------------------------------------------------------------------------------------------------AACACGCCTGTTTTGTTTTTTACAGCAGTGTCT-----CATAGTAAGATAGTACCTTGCCTACGGTAATATATCTGGTTTAATCCAGTTTCTTACCAGGGCACCGGCAGATTTGTGAATCCTACGGCGAGAACATTTTCTTTTCTGGATCCTGTCCCATCGCCTTCATTTCTTTCCACAAATTGTGCAGGTAGAGGATAATGCCCCGGGAAAAAGAGCCAGGCTTTGGGAATGACGGAAAGACCTTCCACTTCTATAC--ATATATATAAATATATCGGCAGGCTGTGCTCCTCGAACTAACATATACGATCCAAAATAACCGGCGTCTTCCCTGTCTCTGAATCAGAGAGGTGGGTCTTAAAAATAACCCGTCTTCCTTACTATGACTGCTAACCTTAGAATAACGGTTACTGGCTAGCTGGAATTAGAAGTTCTAAAGCGAAACTTTCCAAAATTAACAACAAATCTAAACACTCAGGCGCAGAAGATGTCAAGTTTCCCGAACACACACCACTTGTAGCTTAGAAAGCAACAAGGTACTACATATAATATCCTGCTAGAACAATCTGAATGCTGAACAAGATACAAAAACTCCAGGATACTTCGGAGTTTCTAAATTGCCAATGTGGACACCTGGATATGTTTGTGATTTGTGACGATTATGGTTTCGAAATACAATCTGGCCTTTGTCCAGCACAATATGCCTGTGGTCATTTGAAAAAAAAAGTCTTTGGATAATGTGGCATACTTTTGCTGATTGAATTGGATCGAGCCTATCAAATTGTGATCAGAAAAGGAAAAATATATCTATTTCATGTGGATTAACTTGTGGCGTTCAAGATGGTCTCTCCCCACTTACAATTGGATTACACCAAGACTTGGGAGTATTCCAAAGCTTTCGTAACAGCTGCTATTCGAAAGAAGGATTTGCATTCTCCAGTTATAATAATGAACTACTCTAATTAAATGAACGATTTAATTATCTATTCCACAGTTCAGTATGAAAAAATAATTTT-AAGGTACTTCTATAAATTGTAATCTGGTTAAAATTCGCAGAATAGTTTTTAATATTGAATTTGGATTATTCGAGAAGTACTGACTACGTTACATTTAACATTTATTTAAAACATCTAAAATATAAAAAACGCAATAAATTAACTTT
Nroanensis_IngramBranch_N926 --------------------------------------------------------------------------------------------------------------------------ATTCCTTTTAACATATTTGAAAGAGATATCATTTTACTTGCGACTCTTGAAGTTAAGATAAATCTTCAAAATTAAATCACTTTTACCTTGGTGAAAAAGAATGGGCTATAGCTGAACAAATTTATCCTAAAAATGAAAATTAAATGAATCCAATTTATTACTAGGTTACAAGTTCGTATATTTTCGGTTGTTACACTGATGGAACACGCCTGTTTTGTTTTTTACACCAGTGTTTCATAGCATAGTAAGATAGTACCTTTCCTATGGTAATATATCTGGTTTAATCCAGTTTCTTACCAGAGCACCGGCAGATTTGTGAATGCTACGGCGAGAACATTTTCTTTTCTGGATCCTGTCCCATCGCCTTCATTTCTTTCCACAAATTGTGCAGGTAGAGGATAATGCCCCGGGAAAAAGAGCCAGGCTTTGGGAATGACGGAAAGACCTTCCACTTCTATACATATATATATAAATATATCGGCAGGCTGTGCTCCTCGAACTAACATATACGATCCAAAATAACCGGCGTCTTCCCTGTCTCTGAATCAGAGAGGTGGGTCTTAAAAATAACCCGTCTTCCTTACTATGACTGCTAACCTTAGAATAACGGTTACTGGCTAGCTGGAATTAGAAGTTCTAAAGCGAAACTTTCCAAAATTAACAACAAATCTAAACACTCAGGCGCAGAAGATGTCAAGTTTCCCGAACACACACCACTTGTAGCTTAGAAAGGAACAAGGTACTACATATAATATCCTGCTAGAACAATCTGAATGCTGAACAAGATACAAAAACTCCAGGATACTTCGGAGTTTCTAAATTGCCAATGTGGACACCTGTATATGTTTGTGATTTGTGGCGACTACGGTTTCGAAGTACAATCCGGCCTTTGTCCAGTACAATATGCCTGTGGACATTTT-AAAAAAAAGTCTTTGAAAAATGTGGCATACTTTTGTTGATTGAATTGGATCGAGCCTATCAAATTGTGATCAGAAAAGGAAAAATATATCTATTTCATGTGGATTAACTCGTGTCGTTCAAGATGGTCTCTCCCCACTTACAATTGGATTACACCAAGACTTGGGAGTATTCCAAAGGTTTCGTAACAGTTGCTATTCGAAAGAAAGATTTGCATTCTCCAGTTATAATAATGAACTACTCTAATTAAATGAACGATTTAATTATCTATTCCACAGTTTAGTATCAAAAAATAATTTTTAACGTACTTCTATAAATTGTAATCTGGTTAAAATTCGCAGAATAGTTTTTAATACTAAATTTGGATTACTCGAGAAGTAAAGTCTACCTTACATTTAACATTTATTTAAAACAAATAATATATAAAAAACGCATTAAATTAACCTT
Nroanensis_N_CarversGap_N928 AAACAAGATAAAGTTTTTAAAATAGCTTTAATTAAAGATAAAATTTCTCGTTTAATTGTTC--GAAGTATTGAACCATTTTATGAAGCGAACTTGAAATTTCGAAAATTGAGTCATTTTCGTATTCCTTTTAACATATTTGAAAGAGATATGATTTTACTTGCGACTCTTGAAGTTAAGATAAATCTTCAAAATTAAATCACTTTTCAATTGGTGAAAAAGAATGGGCTACAGCTGAACAAATTTATCCTAAAAATGAAAAATAAATGAATCCAATTTATTACTAGGTTACAAGTTCGTATATTTTCGGTTGTTACACTGATGGAACACGCCTGTTTTGTTTTTTACACCAGTGTCTCATAGCATAGTAAGATAGTACCTTTCCTATGGTAATATATCTGGTTTAATCCAGTTTCTTACCAGGGCACCGGCAGATTTGTGAATGCTACGGCGAGAACATTTTCTTTTCTGGATCCTGTCCCATCGCCTTCATTTCTTTCCACAAATTGTGCAGGTAGAGGATAATGCCCCGGGAAAAAGAGCCAGGCTTTGGGAATGACGGAAAGACCTTCCACTTCTATACATATATATATAAATATATCGGCAGGCTGTGCTCCTCGAACTAACATATACGATCCAAAATAACCGGCGTCTTCCCTGTCTCTGAATCAGAGAGGTGGGTCTTAAAAATAACCCGTCTTCCTTACTATGACTGCTAACCTTAGAATAACGGTTACTGGCTAGCTGGAATTAGAAGTTCTAAAGCGAAACTTTCCAAAATTAACAACAAATCTAAACACTCAGGCGCAGAAGATGTCAAGTTTCCCGAACACACACCACTTGTAGCTTAGAAAGCAACAAGGTACAACATATAATATCCTGCTAGAACAATCTGAATGCTGAACAAGATACAAAAACTCCAGGATACTTCGGAGTTTCTAAATTGCCAATGTGGACACCTGGATATGTTTGTGATTTGTGGCGACTACGGTTTCGAAGTACAATCCGGCCTTTGTCCAGTACAATATGCCTGTGGACATTTG--AAAAAAAATCTTTGAAAAATGTGGCATACTTTTGTTGATTGAATTGGATCGAGCCTATCAAATTGTGATCAGAAAAGGAAAAATATATCTATTTCACGTGGATTAACTCGTGTCGTTCAAGATGGTCTCTCCCCACTTACAATTGGATTACAACAAGACTTGGGAGTATTCCAAAGGTTTCGTAACAGTTGCTATTCGAAAGAAAGATTTGCATTCTCCAGTTATAATAATGAACTACTCTAATTAAATGAACGATTTAATTACCTATTCCACAGTTTAGTATCAAAAAATAATTTTTAACGTACTTCTATAAATTGTAATCTGGATAAAATTCGCAGAATAGTTTTTAATACTAAATTTGGATTACTCGAGAAGTACTGTCTACCTTACATTTAACATTTATTTAAAACAAATAAAATATAAAAAACGCATTAAATTAACCTT
Nsheari_BaldRiver_N1168 AAACAAGATAAAGTTTTTAAAATAGCTTTAATTAAAGGTCAAATTTCTCGTTTAATTGTTCCTGAAGTATTGAACCATTTTATGAAGTGAACTTGAAATTTAGAAAATTGAGTCATTTTCGAATTCCTTTTAACATATTTGAAAGAGATATGATTTTACTTGCGACTCTTGAAGTTAAGATAAATTTTCAAAATTAAATCATTTTTCCCTTAGTGAAAAAGAATGGGATACCGCTGAACATTTCTATCCTAAAAATGAAAATTGAATGAACCCAATTTATAACTAGGGTACAAGTTCGTATATTTTCGGTTGTTACACTGATGGAACACGCCTGTTTTGTTTTTTACAGCAGTGTCT-----CATAGTAATATAGTACCTTGCCTACGGTAATATATCTGGTTTAATCCAGTTTCTTAACAGGGCACCGGCAGATTTGTGAATCCTACGGCGAGAACATTTTCTTTTCTGGATCCTGTCCCATCGCCTTCATTTCTTTCCACAAATTGTGCAGGTAGAGGATAATGCCCCGGGAAAAAGAGCCAGGCTTTGGGAATGACGGAAAGACCTTCCACTTCTATACATATATATATAAATATATCGGCAGGCTGTGCTCCTCGAACTAACATATACGATCCAAAATAACCGGCGTCTTCCCTGTCTCTGAATCAGAGAGGTGGGTCTTAAAAATAACCCGTCTTCCTTACTATGACTGCTAACCTTAGAATAACGGTTACTGGCTAGCTGGAATTAGAAGTTCTAAAGCGAAACTTTCCAAAATTAACAACAAATCTAAACACTCAGGCGCAGAAGATGTCAAGTTTCCCGAACACACACCACTTGTAGCTTTGAAAGCAACAAGGTACTACATATAATATCCTGCTAGAACAATCTGAATGCTGAACAAGATACAAAAACTCCAGGATACTTCGGAGTTTCTAAATTGCCAATGTGGACACCTGGATATGTTTGTGATTTGTGACGATTATGGTTTCGAAGTACGATCTGGCCTTTGTCCAGCATAATATGCCTGTGGTCATTTGAAAAAAAAAGTCTTTGGATAATGTGGCATACTTTTGCTGATTGAATTGGATCGAGCCTATCAAATTGTGATCAGAAAAGGAAAAATATATCTATTTCATGTGGATTAACTTGTGGCGTTCAAGATGGTCTCTCCCCACTTACAATTGGATTACACCAAGACTTGGGAGTATTCCAAAGCTTTCGTAACAGCTGCTATTCGAAAGAAAGATTTGCATTCTCCAGTTATAATAACGAACTCCTCTAATTAAATGAACGATTTAATTATCTATTCCACAGTTTAGTATGACAAAATAATTTTTAACGTACTTCTATAAATTGTAATCTGGTTAAAATTCGCAGAATACTTTTTAATATTGAATTTGGATTATTCGAGAAGTACTGACTACCTTACATTTAACATTTATTTAAAACATTTAAAATATAAAAAACGCATTAAATTAAGCTT
Nsheari_Cohutta_N826 AAACAAGATAAAGTTTTTAAAATAGCTTTAATTAAAGGTCAAATTTCTCGTTTAATTGTTCCTGAAGTATTGAACCATTTTATGAAGTGAACTTGAAATTTAGAAAATTGAGTCATTTTCGAATTCCTTTTAACATATTTGAAAGAGATATGATTTTACTTGCGACTCTTGAAGTTAAGATAAATTTTCAAAATTAAATCATTTTTCCCTTAGTGAAAAAGAATGGGATACCGCTGAACATTTCTATCCTAAAAATGAAAATTGAATGAACCCAATTTATAACTAGGGTACAAGTTCGTATATTTTCGGTTGTTACACTGATGGAACACGCCTGTTTTGTTTTTTACAGCAGTGTCT-----CATAGTAAGATAGTACCTTGCCTACGGTAATATATCTGGTTTAATCCAGTTTCTTAACAGGGCACCGGCAGATTTGTGAATCCTACGGCGAGAACATTTTCTTTTCTGGATCCTGTCCCATCGCCTTCATTTCTTTCCACAAATTGTGCAGGTAGAGGATAATGCCCCGGGAAAAAGAGCCAGGCTTTGGGAATGACGGAAAGACCTTCCACTTCTATACATATATATATAAATATATCGGCAGGCTGTGCTCCTCGAACTAACATATACGATCCAAAATAACCGGCGTCTTCCCTGTCTCTGAATCAGAGAGGTGGGTCTTAAAAATAACCCGTCTTCCTTACTATGACTGCTAACCTTAGAATAACGGTTACTGGCTAGCTGGAATTAGAAGTTCTAAAGCGAAACTTTCCAAAATTAACAACAAATCTAAACACTCAGGCGCAGAAGATGTCAAGTTTCCCGAACACACACCACTTGTAGCTTTGAAAGCAACAAGGTACTACATATAATATCCTGCTAGAACAATCTGAATGCTGAACAAGATACAAAAACTCCAGGATACTTCGGAGTTTCTAAATTGCCAATGTGGACACCTGGATATGTTTGTGATTTGTGACGATTATGGTTTCGAAGTACGATCTGGCCTTTGTCCAGCATAATATGCCTGTGGTCATTTGAAAAAAAAAGTCTTTGGATAATGTGGCATACTTTTGCTGATTGAATTGGATCGAGCCTATCAAATTGTGATCAGAAAAGGAAAAATATATCTATTTCATGTGGATTAACTTGTGGCGTTCAAGATGGTCTCTCCCCACTTACAATTGGATTACACCAAGACTTGGGAGTATTCCAAAGCTTTCGTAACAGCTGCTATTCGAAAGAAAGATTTGCATTCTCCAGTTATAATAACGAACTCCTCTAATTAAATGAACGATTTAATTATCTATTCCACAGTTTAGTATGAAAAAATAATTTTTAACGTACTTCTATAAATTGTAATCTGGTTAAAATTCGCAGAATACTTTTTAATATTGAATTTGGATTATTCGAGAAGTACTGACTACCTTACATTTAACATTTATTTAAAACATTTAAAATATAAAAAACGCATTAAATTAAGCTT
Nsheari_JoyceKilmer_N092 -----------------------------------------------------------------------------------------------------------------------------------------------------------TTACTTGCGACTCTTGAAGTTAAGATAAATTTTCAAAATTAAATCATTTTTCCCTTAGTGAAAAAGAATGGGATACCGCTGAACATTTCTATCCTAAAAATGAAAATTGAATGAACCCAATTTATCACTAGGGTACAAGTTCGTATATTTTCGGTTGTTACACTGATGGAACACGCCTGTTTTGTTTTTTACAGCAGTGTCT-----CATAGTAAGATAGTACCTTGCCTACGGTAATATATCTGGTTTAATCCAGTTTCTTAACAGGGCACCGGCAGATTTTTGAATCCTACGGCGAGAACATTTTCTTTTCTGGATCCTGTCCCATCGCCTTCATTTCTTTCCACAAATTGTGCAGGTAGAGGATAATGCCCCGGGAAAAAGAGCCAGGCTTTGGGAATGACGGAAAGACCTTCCACTTCTATAC--ATATATATAAATATATCGGCAGGCTGTGCTCCTCGAACTAACATATACGATCCAAAATAACCGGCGTCTTCCCTGTCTCTGAATCAGAGAGGTGGGTCTTAAAAATAACCCGTCTTCCTTACTATGACTGCTAACCTTAGAATAACGGTTACTGGCTAGCTGGAATTAGAAGTTCTAAAGCGAAACTTTCCAAAATTAACAACAAATCTAAACACTCAGGCGCAGAAGATGTCAAGTTTCCCGAACACACACCACTTGTAGCTTTGAAAGCAACAAGGTACTACATATAATATCCTGCTAGAACAATCTGAATGCTGAACAAGATACAAAAACTCCAGGATACTTCGGAGTTTCTAAATTGCCAATGTGGACACCTGGATATGTTTGTGATTTGTGACGATTATGGTTTCGAAGTACAATCTGGCCTTTGTCCAGCATAATATGCCTGTGGTCATTTGAAAAAAAAAGTCTTTGGATAATGTGGCATACTTTTGCTGATTGAATTGGATCGAGCCTATCAAATTGTGATCAGAAAAGGAAAAATATATCTATTTCATGTGGATTAACTTGTGGCGTTCAAGATGGTCTCTCCCCACTTACAATTGGATTACACCAAGACTTGGGAGTATTCCAAAGCTTTCGTAACAGCTGCTATTCGAAAGAAAGATTTGCATTCTCCAGTTATAATAACGAACTCCTCTAATTAAATGAACGATTTAATTATCTATTCCACAGTTTAGTATGAAAAAATAATTTTTAACGTACTTCTACAAATTGTAATCTGGTTAAAATTCGCAGAATAGTTTTTAATATTGAATTTGGATTATTCGAGAAGTACTGACTACCTTACATTTAACATTTATTTAAAACATTTAAAATAT-----------------------
Nsilvanus_GermanyCove_N1017 AAACAAGATAAAATGTTTAAAATAGCTTTAATTAAAGATAAAATTTCTCGTTTAATTGTTCCTGAAGTATTGAACCATTTTATGAAGCGAACTTGAAATTTCGAAAATTGAGTCATTTTCGTATTCCTTTTAACATATTTGAAAGAGATATGATTTTACTTGCGACTCTTTAAGTTAAGATAAATCTTCAAAATTAAATCATTTTTCCCTTGGTGAAAAAGAATGGGCTACCGCTGAACAAATTTATCCTAAAAATGAAAATTAAATGAATCCAATTTATTACTAGGGTACAAGTTCGTATATTTTCGGTTGTTAAACTGATGGAACACGCCTGTTTTGTTTTTTACACCAGTGCCTCATAGCATAGTAAGATAGTACCTTTCCTATGGTAATATATCTGGTTTAATCCAGTTTCTTACCAGGGCACCGGCAGATTTGTGAATGCTACGGCGAGAACATTTTCTTTTCTGGATCCTGTCCCATCGCCTTCATTTCTTTCCACAAATTGTGCAGGTAGAGGATAATGCCCCGGGAAAAAGAGCCAGGCTTTGGGAATGACGGAAAGACCTTCCACTTCTATACATATATATATAAATATATCGGCAGGCTGTGCTCCTCGAACTAACATATACGATCCAAAATAACCGGCGTCTTCCCTGTCTCTGAATCAGAGAGGTGGGTCTTAAAAATAACCCGTCTTCCTTACTATGACTGCTAACCTTAGAATAACGGTTACTGGCTAGCTGGAATTAGAAGTTCTAAAGCGAAACTTTCCAAAATTAACAACAAATCTAAACACTCAGGCGCAGAAGATGTCAAGTTTCCCGAACACACACCACTTGTAGCTTAGAAAGCAACAAGGTACTACATATAATATCCTGCTAGAACAATCTGAATGCTGAACAAGATACGAAAACTCCAGGATACTTCGGAGTTTCTAAATTGCCAATGTGGACACCTGGATATGTTTGTGATTTGTGACGACTACGGTTTCGAAGTACAATCCGGCCTTTGTCCAGTACAATATGCCTGTGGTCATTTGAAAAAAAAAGTCTTTGAAAAATGTGGCATACCTTTGCTGATTGAATTGGATCGAGCCTATCAAATTGTGATCAGAAAAGGAAAAATATATCTATTTCATGTGGATTAACTCGTGTCGTTCAAGATGGTCTCTCCCCACTTACAATTGGATTACACCAAGACTTGGGAGTATTCCAAAGGTTTCGTAACAGTTGCTATTCGAAACAAAGATTTGCATTCTCCAGTTATAATAATGAACTACTCTAATTAAATGAACGATTTAATTACCTATTCCACAGTTTAGTATCAAAAAATAATTTTTAACGTCCTTCTATAAATTGTAATCTGGTTAAAATTCGCAGAATAGT----------------------------------------------------------------------------------------------------
Nsilvanus_HeboMtn_N1029 AAACAAGATAAAGTTTTTAAAATAGCTTTAATTAAAGATAAAATTTCTCGTTTAATTGTTCCTGAAGTATTGAACCATTTTATGAAGCGAACTTGAAATTTCGAAAATTGAGTCATTTTCGTATTCCTTTTAACATATTTGAAAGAGATATGATTTTACTTGCGACTCTTTAAGTTAAGATAAATCTTCAAAATTAAATCATTTTTCCCTTGGTGAAAAAGAATGGGCTACCGCTGAACAAATTTATCCTAAAAATGAAAATTAAATGAATCCAATTTATTACTAGGGTACAAGTTCGTATATTTTCGGTTGTTAAACTGATGGAACACGCCTGTTTTGTTTTTTACACCAGTGCCTCATAGCATAGTAAGATAGTACCTTTCCTATGGTAATATATCGGGTTTAATCCAGTTTCTTACCAGGGCACCGGCAGATTTGTGAATGCTACGGCGAGAACATTTTCTTTTCTGGATCCTGTCCCATCGCCTTCATTTCTTTCCACAAATTGTGCAGGTAGAGGATAATGCCCCGGGAAAAAGAGCCAGGCTTTGGGAATGACGGAAAGACCTTCCACTTCTATACATATATATATAAATATATCGGCAGGCTGTGCTCCTCGAACTAACATATACGATCCAAAATAACCGGCGTCTTCCCTGTCTCTGAATCAGAGAGGTGGGTCTTAAAAATAACCCGTCTTCCTTACTATGACTGCTAACCTTAGAATAACGGTTACTGGCTAGCTGGAATTAGAAGTTCTAAAGCGAAACTTTCCAAAATTAACAACAAATCTAAACACTCAGGCGCAGAAGATGTCAAGTTTCCCGAACACACACCACTTGTAGCTTAGAAAGCAACAAGGTACTACATATAATATCCTGCTAGAACAATCTGAATGCTGAACAAGATACGAAAACTCCAGGATACTTCGGAGTTTCTAAATTGCCAATGTGGACACCTGGATATGTTTGTGATTTGTGACGACTACGGTTTCGAAGTACAATCCGGCCTTTGTCCAGTACAATATGCCTGTGGTCATTTG-AAAAAAAAGTCTTTGAAAAATGTGGCATACCTTTGCTGATTGAATTGGATCGAGCCTATCAAATTGTGATCAGAAAAGGAAAAATATATCTATTTCATGTGGATTAACTCGTGTCGTTCAAGATGGTCTCTCCCCACTTACAATTGGATTACACCAAGACTTGGGAGTATTCCAAAGGTTTCGTAACAGTTGCTATTCGAAACAAAGATTTGCATTCTCCAGTTATAATAATGAACTACTCTAATTATATGAACGATTTAATTACCTATTCCACAGTTTAGTATCAAAAAATAATTTTTAACGTCCTTCTATAAATTGTAATCTGGTTAAAATTCGCAGAATAGTTTTTAATACTAAATTTGGATTACTCGAGAAGTACTGTCTACCTTACATTTATTATTTATTTAAAACAAATAAAATATAAAAAACGCATTAAATTAACCTT
Nstupkai_BlowholeWOS_N285 --------------------------------------------------------------------------------------------------------------AGTCATTTTCGTATTCCTTTTAACATATTTGAAAGAGATATGATTTTACTTGCGACTCTTGAAGTTAAGATAAATTTTCAAAATTAAATCATTTTTCCCTTAGTGAAAAAGAATGGGATACCGCTGAACATTTCTATCCTAAAAATGAAAATTGAATGAACCCAATTTATCACCAAGCTACAAGTTCGTATATTTTCGGTTGTTACACTGATGGAACACGCCTGTTTTGTTTTTTACAGCAGTGTCT-----CATAGTAAGATAGTACCTTGCCTACGGTAATATATCTGGTTTAATCCAGTTTCTTACCAGGGCACCGGCAGATTTGTGAATCCTACGGCGAGAACATTTTCTTTTCTGGATCCTGTCCCATCGCCTTCATTTCTTTCCACAAATTGTGCAGGTAGAGGATAATGCCCCGGGAAAAAGAGCCAGGCTTTGGGAATGACGGAAAGACCTTCCACTTCTATACATATATATATAAATATATCGGCAGGCTGTGCTCCTCGAACTAACATATACGATCCAAAATAACCGGCGTCTTCCCTGTCTCTGAATCAGAGAGGTGGGTCTTAAAAATAACCCGTCTTCCTTACTATGACTGCTAACCTTAGAATAACGGTTACTGGCTAGCTGGAATTAGAAGTTCTAAAGCGAAACTTTCCAAAATTAACAACAAATCTAAACACTCAGGCGCAGAAGATGTCAAGTTTCCCGAACACACACCACTTGTAGCTTAGAAAGCAACAAGGTACTACATATAATATCCTGCTAGAACAATCTGAATGCTGAACAAGATACAAAAACTCCAGGATACTTCGGAGTTTCTAAATTGCCAATGTGGACACCTGGATATGTTTGTGATTTGTGACGATTATGGTTTCGAAATACAATCTGGCCTTTGTCCAGCACAATATGCCTGTGGTCATTTGAAAAAAAAAGTCTTTGGATAATGTGGCATACTTTTGCTGATTGAATTGGATCGAGCCTATCAAATTGTGATCAGAAAAGGAAAAATATATCTATTTCATGTGGATTAACTTGTGGCGTTCAAGATGGTCTCTCCCCACTTACAATTGGATTACACCAAGACTTGGGAGTATTCCAAAGCTTTCGTAACAGCTGCTATTCGAAAGAAGGATTTGCATTCTCCAGTTATAATAATGAACTACTCTAATTAAATGAACGATTTAATTATCTATTCCACAGTTTAGTATGAAAAAATAATTTTTAAGGTACTTCTATAAATTGTAATCTGGTTAAAATTCGCAGAATAGTTTTTAATATTGAATTTGGATTATTCGAGAAGTACTGACTACGTTACATTTAACATTTATTTAAAACAGCTAAAATATAAAAAACGCATTAAATTAACCTT
Nstupkai_Blowing_N356 AAACAAGATAAAGTTTTTAAAATAGCTTTAATTAAAGGTAAAATTTCTCGTTTAATTGTTCCTGAAGTATTGAACCATTTCATGAAGTGAAC-------------------------------------------------------------------TTG-------------------AAATTTTCAAAATTAAATCATTTTTCCCTTAGTGAAAAAGAATGGGATACCGCTGAACATTTCTATCCTAAAAATGAAAATTGAATGAACCCAATTTATCACCAAGCTACAAGTTCGTATATTTTCGGTTGTTACACTGATGGAACACGCCTGTTTTGTTTTTTACAGCAGTGTCT-----CATAGTAAGATAGTACCTTGCCTACTGTAATATATCTGGTTTAATCCAGTTTCTTACCAGGGCACCGGCAGATTTGTGAATCCTACGGCGAGAACATTTTCTTTTCTGGATCCTGTCCCATCGCCTTCATTTCTTTCCACAAATTGTGCAGGTAGAGGATAATGCCCCGGGAAAAAGAGCCAGGCTTTGGGAATGACGGAAAGACCTTCCACTTCTATAC--ATATATATAAATATATCGGCAGGCTGTGCTCCTCGAACTAACATATACGATCCAAAATAACCGGCGTCTTCCCTGTCTCTGAATCAGAGAGGTGGGTCTTAAAAATAACCCGTCTTCCTTACTATGACTGCTAACCTTAGAATAACGGTTACTGGCTAGCTGGAATTAGAAGTTCTAAAGCGAAACTTTCCAAAATTAACAACAAATCTAAACACTCAGGCGCAGAAGATGTCAAGTTTCCCGAACACACACCACTTGTAGCTTAGAAAGCAACAAGGTACTACATATAATATCCTGCTAGAACAATCTGAATGCTGAACAAGATACAAAAACTCCAGGATACTTCGGAGTTTCTAAATTGCCAATGTGAACACCTGGATATGTTTGTGATTTGTGACGATTATGGTTTCGAAATACAATCTGGCCTTTGTCCAGCACAATATGCCTGTGGTCATTTGAAAAAAAAAGTCTTTGGATAATGTGGCATACTTTTGCTGATTGAATTGGATCGAGCCTATCAAATTGTGATCAGAAAAGGAAAAATATATCTATTTCATGTGGATTAACTTGTGGCGTTCAAGATGGTCTCTCCCCACTTACAATTGGATTACACCTAGACTTGGGAGTATTCCAAAGCTTTCGTAACAGCTGCTATTCGAAAGAAGGATTTGCATTCTCCAGTTATAATAATGAACTACTCTAATTAAATGAACGATTTAATTATCTATTCCACAGTTTAGTATGAAAAAATAATTTTTAAGGTACTTCTATAAATTGTAATCTGGTTAAAATTCGCAGAATAGTTTTTAATATTGAATTTGGATTATTCGAGAAGTACTGACTACGTTACATTTAACATTTATTTAAAACAGCTAAAATATAAAAAACGCATTAAATTAACCTT
Nstupkai_LittleRiver_N293 --------------------------------------------------------------------------------------------------------AAATTGAGTCATTTTCGTATTCCTTTTAACATATTTGAAAGAGATATGATTTTACTTGCGACTCTTGAAGTTAAGATAAATTTTCAAAATTAAATCATTTTTCCCTTAGTGAAAAAGAATGGGATACCGCTGAACATTTCTATCCTAAAAATGAAAATTGAATGAACCCAATTTATCACCAAGCTACAAGTTCGTATATTTTCGGTTGTTACACTGATGGAACACGCCTGTTTTGTTTTTTACAGCAGTGTCT-----CATAGTAAGATAGTACCTTGCCTACGGTAATATATCTGGTTTAATCCAGTTTCTTACCAGGGCACCGGCAGATTTGTGAATCCTACGGCGAGAACATTTTCTTTTCTGGATCCTGTCCCATCGCCTTCATTTCTTTCCACAAATTGTGCAGGTAGAGGATAATGCCCCGGGAAAAAGAGCCAGGCTTTGGGAATGACGGAAAGACCTTCCACTTCTATAC--ATATATATAAATATATCGGCAGGCTGTGCTCCTCGAACTAACATATACGATCCAAAATAACCGGCGTCTTCCCTGTCTCTGAATCAGAGAGGTGGGTCTTAAAAATAACCCGTCTTCCTTACTATGACTGCTAACCTTAGAATAACGGTTACTGGCTAGCTGGAATTAGAAGTTCTAAAGCGAAACTTTCCAAAATTAACAACAAATCTAAACACTCAGGCGCAGAAGATGTCAAGTTTCCCGAACACACACCACTTGTAGCTTAGAAAGCAACAAGGTACTACATATAATATCCTGCTAGAACAATCTGAATGCTGAACAAGATACAAAAACTCCAGGATACTTCGGAGTTTCTAAATTGCCAATGTGAACACCTGGATATGTTTGTGATTTGTGACGATTATGGTTTCGAAATACAATCTGGCCTTTGTCCAGCCCAATATGCCTGTGGTCATTTGAAAAAAAAAGTCTTTGGATAATGTGGCATACTTTTGCTGATTGAATTGGATCGAGCCTATCAAATTGTGATCAGAAAAGGAAAAATATATCTATTTCATGTGGATTAACTTGTGGCGTTCAAGATGGTCTCTCCCCACTTACAATTGGATTACACCAAGACTTGGGAGTATTCCAAAGCTTTCGTAACAGCTGCTATTCG-AAGAAGGATTTGCATTCTCCAGTTATAATAATGAACTACTCTAATTAAATGAACGATTTAATTATCTATTCCACAGTTTAGTATGAAAAAATAATTTTTAAGGTACTTCTATAAATTGTAATCTGGTTAAAATTCGCAGAATAGTTTTTAATATTGAATTTGGATTATTCGAGAAGTACTGACTACGTTACATTTAACATTTATTTAAAACAGCTAAAATATAAAAAACGCATTAAATTAACCTT
Nstygius_ObeLee_N0656 -----------------------------------------------------------------------------------------------------------------------------------------------------ATGATTTTACTTGCGACTCTTGAAGTTAAGATAAATCTTCAAAATTAAATCATTTGGTCCTTAGTGAAAAAGAATGGGCTGCCGCTGAACAATTTTGTCCTAAAAATGCAAATTGAATGAATCAAATTTATCACTAGGGTACAAGTTCGTATACTTTCGATTGTTGCACTGATGGAACACGGCTGTTTTGTTTTTTGCAGCAGTGTCTCATAGCATAGTAAGATAGTACCTTGCCTATGGTAATATATATGGTTTAATCCAGTTTCTTACCAGGGCACCGGCAGATTTGTGAATCCTACGGCGCGAACATTTTCTTTTCTGGATCCTGTCCCATCGCCTTCATTTCTTTCCACAAATTGTGCAGGTAGAGGATAATGCCCCGGGAAAAAGAGCCAGGCTTTGGGAATGACGGAAAGACCTTCCACTTCTATACATATATATATAAATATATCGGCAGTCTGTGCTCCTCGAACTAACATATACGATCCAAAATAACCGGCGTCTTCCCTGTCTCTGAATCAGAGAGGTGGGTCTTAAAAATAACCCGTCTTCCTTACTATGACTGCTAACCTTAGAATAACGGTTACTGGCTAGCTGGAATTAGAAGTTCTAAAGCGAAACTTTCCAAAATTAACAACAAATCTAAACACTCAGGCGCAGAAGATGTCAAGTTTCCCGAACACACACCACTTGTAGCTTAGAAAGCAACAAGGTACTACATATAATATCCTGGTAGAACAATCTGAATGCTGAACAAGATACAAAAACTCCAGGATACTTCGGAGTTTCCAACTTGCCAATGTGGACACCTGGATATGTTTGTGATTTGTGACGACTATGGTTTCGAAGTACAATACGGCCTTTGTCCAGCACAATCTGCCTGTGATCATTTGGGAAAAAAAATCTTTGGAAAATGTGCCATACTTTTGCTGATTGCATTGGATCGATCCTATCAAATTGTGATCAAAAAAGGAAAAATACATCTATTTCATGTGGATTAACTTGTGTCGTTCAAGATGGTCTCTCGCCACTTACAATTGGATTACACCAAGACTTGGTAGTATTCCAAAGCTTTCGTAACACCTGCTATTCGAAAGAAAGATTTGCATTCTCCAGTTATAATAATGAACTACTCTAACTAAATGAACGATTTAATTACCTATTTCACAGTTTAGTATCAAAAAATAATTTTTAACGTACTTCTATAAATTGTAATCTGGTTAAAATTCGCAGAATAGTTTTTAATACTAAATTTGGATTACTCGAGAAGTACTGAGTACCTTACATTTAACATTTATTTAAAATATCTAAAATATAAAAAACACATTAATTTAACCTT
Nstygius_RavenB_N1022 AAACACGATAAAGTTTTTTAAATAGCTTTAATTAAAGATAAGATTTCTAGTTTAATT-TCCCTGTAGTTTTGTACCCTTTTATGAAGTGAACTTGAAATTTCGAAAAATGAGTCATTTTCGTATTCCTTTTAACATATTTGAAAGAGATATGATTTTACTTGCGACTCTTGAAGTTAAGATAAATCTTCAAAATTAAATCATTTGGTCCTTAGTGAAAAAGAATGGGCTGCCGCTGAACAATTTTGTCCTAAAAATGCAAATTGAATGAATCAAATTTATCACTAGGGTACAAGTTCGTATACTTTCGATTGTTGCACTGATGGAACACGGCTGTTTTGTTTTTTGCAGCAGTGTCTCATAGCATAGTAAGATAGTACCTTGCCTATGGTAATATATATGGTTTAATCCAGTTTCTTACCAGGGCACCGGCAGATTTGTGAATCCTACGGCGCGAACATTTTCTTTTCTGGATCCTGTCCCATCGCCTTCATTTCTTTCCACAAATTGTGCAGGTAGAGGATAATGCCCCGGGAAAAAGAGCCAGGCTTTGGGAATGACGGAAAGACCTTCCACTTCTATACATATATATATAAATATATCGGCAGTCTGTGCTCCTCGAACTAACATATACGATCCAAAATAACCGGCGTCTTCCCTGTCTCTGAATCAGAGAGGTGGGTCTTAAAAATAACCCGTCTTCCTTACTATGACTGCTAACCTTAGAATAACGGTTACTGGCTAGCTGGAATTAGAAGTTCTAAAGCGAAACTTTCCAAAATTAACAACAAATCTAAACACTCAGGCGCAGAAGATGTCAAGTTTCCCGAACACACACCACTTGTAGCTTAGAAAGCAACAAGGTACTACATATAATATCCTGGTAGAACAATCTGAATGCTGAACAAGATACAAAAACTCCAGGATACTTCGGAGTTTCCAACTTGCCAATGTGGACACCTGGATATGTTTGTGATTTGTGACGACTATGGTTTCGAAGTACAATACGGCCTTTGTCCAGCACAATCTGCCTGTGATCATTTGGGGAAAAAAATCTTTGGAAAATGTGCCATACTTTTGCTGATTGCATTGGATCGATCCTATCAAATTGTGATCAAAAAAGGAAAAATATATCTATTTCATGTGGATTAACTTGTGTCGTTCAAGATGGTCTCTCGCCACTTACAATTGGATTACACCAAGACTTGGTAGTATTCCAAAGCTTTCGTAACACCTGCTATTCGAAAGAAAGATTTGCATTCTCCAGTTATAATAATGAACTACTCTAACTAAATGAACGATTTAATTACCTATTTCACAGTTTAGTATCAAAAAATAATTTTTAACGTACTTCTATAAATTGTAATCTGGTTAAAATTCGCAGAATAGTTTTTAATACTAAATTTGGATTACTCGAGAAGTACTGAGTACCTTACATTTAACATTTATTTAAAATATCTAAAATATAAAAAACACATTAATTTAACCTT
Ntempletoni_BaldMtns_N950 AAACAAGATAAAGTTTTTAAAATAGCTTTAATTAAAGATAAAATTTCTCGTTTAATTGTTCCTGAAGTATTGAACCATTTTATGAAGTGAACTTGAAATTTTGAAAATTGAGTCATTTTCGTATTCCTTTTAACATATTTAAAAGAGATATGATTTTACTTGCGACTCTTGAAGTTAAGATAAATCTTCAAAATTAAATCATTTTTCCCTTATTGAAAAAGAATGGGCTACCGCTGAATGAATTTATCCTAAAAATGAAAATTAAATGAATCCAATTTATTACTAGGGTACAAGTTCGTATATTTTCGGTTGTTACACTGATGAAACACGCCTGTTTTGTTTTTTACAGCAGTGTCTCATAGCATAGTAAGATAGTACCTTGCCTATGGTAATATATCTGGTTTAATCCAGTTTTTTACCAAGGCACCGGCAGATTTGTGAATGCTACGGCGAGAACATTTTCTTTTCTGGATCCTGTCCCATCGCGTTCATTTCTTTCCACAAATTGTGCAGGTAGAGGATAATGCCCCGGGAAAAAGAGCCAGGCTTTGGGAATGACGGAAAGACCTTCCACTTCTATACATATATATATAAATATATCGGCAGGCTGTGCACCTCGAACTAACATATACGATCCAAAATAACCGGCGTCTTCCCTGTCTCTGAATCAGAGAGGTGGGTCTTAAAAATAACCCGTCTTCCTTACTATGACTGCTAACCTTAGAATAACGGTTACTGGCTAGCTGGAATTAGAAGTTCTAAAGCGAAACTTTCCAAAATTAACAACAAATCTAAACACTCAGGCGCAGAAGATGTCAAGTTTCCCGAACACACACCACTTGTAGCTTAGAAAGCAACAAGGTACTACATATAATATCCTGCTAGAACAATCTGAATGCTGAACAAGATAGAAAAACTCCAGGATACTTCGGAGTTTGCAAATTGCCATTGTGGACACCTGGATATGTTTGTGATTTGTGACGACTACGGTTTCGAAGTAC---------------------AATATGCCTGTGGTCATTTG-AAAAAAAAGTCTTTGAAAAATGTGGCATACTTTTGTTGATTGAATTGGAGCGAGCCTATCAAATTGTGATCAGAAAAGGAAAAATATATCTATTTCATGTGGATTAACTCGTGTCGTTCAAGATGGTCTCTCCCCACTTACAATTGGATTACACCAAGACTTGGGAGTATTCCAAAAGTTTCGTAACAGTTGCTATTCGAAAGAAAGATTTGCATTCTCCAGTTATAATAATAAACTACTCTAATTAAATGAACGATTTAATTATCTATTCCATAGTTTAGTATCAAAAAATAATTTTTAACGTACTTCTATAAATTGTAATCTGGTTAAAATTCGCAGAATAGTTTTTAATACTAAATTTGGATTACTCGAGAAGTACTGACTACTTTACATTTAACATTTATTTAAAATAAATAAAATATAAAAAACGCATTAAATT------
Ntempletoni_ClarksCreek_N945 AAACAAGATAAAGTTTTTAAAATAGCTTTAATTAAAGATAAAATTTCTCGTTTAATTGTTCCTGAAGTATTGAACCATTTTATGAAGTGAACTTGAAATTTTGAAAATTGAGTCATTTTCGTATTCCTTTTAACATATTTAAAAGAGATATGATTTTACTTGCGACTCTTGAAGTTAAGATAAATCTTCAAAATTAAATCATTTTTCCCTTAGTGAAAAAGAATGGGCTACCGCTGAATGAATTTATCCTAAAAATGAAAATTAAATGAATCCAATTTATTAGTAGGGTACAAGTTCGTATATTTTCGGTTGTTACACTGATGGAACACGCCTGTTTTGTTTTTTACAACAGTGTCTCATAGCATAGTAAGATAGTACCTTGCCTATGGTAATATATCTGGTTTAATCCAGTTTTTTACCAGGGCACCGGCAGATTTGTGAATGCTACGGCGAGAACATTTTCTTTTCTGGATCCTGTCCCATCGCGTTCATTTCTTTCCACAAATTGTGCAGGTAGAGGCTAATGCCCCGGGAAAAAGAGCCAGGCTTTGGGAATGACGGAAAGACCTTCCACTTCTATACATATATATATAAATATATCGGCAGGCTGTGCACCTCGAACTAACATATACGATCCAAAATAACCGGCGTCTTCCCTGTCTCTGAATCAGAGAGGTGGGTCTTAAAAATAACCCGTCTTCCTTACTATGACTGCTAACCTTAGAATAACGGTTACTGGCTAGCTGGAATTAGAAGTTCTAAAGCGAAACTTTCCAAAATTAACAACAAATCTAAACACTCAGGCGCAGAAGATGTCAAGTTTCCCGAACACACACCACTTGTAGCTTAGAAAGCAACAAGGTACTACATATAATATCCTGCTAGAACAATCTGAATGCTGAACAAGATAGAAAAACTCCAGGATACTTCGGAGTTTGCAAATTGCCAATGTGGACACCTGGATATGTTTGTGATTTGTGACGACTACGGTTTCGAAGTAC---------------------AATATGCCTGTGGTCATTTG-AAAAAAAAGTCTTTGAAAAATGTGGCATACTTTTGTTGATTGAATTGGAGCGAGCCTATCAAATTGTGATCAGAAAAGGAAAAATATATCTATTTCATGTGGATTAACTGGTGTCGTTCAAGATGGTCTCTCCCCACTTACAATTGGATTACACCAAGACTTGGGAGTATTCCAAAAGTTTCGTAACAGTTGCTATTCGAAAGAAAGATTTGCATTCTCCAGTTATAATAATGAACTACTCTAATTAAATGAACGATTTAATTATCTATTCCATAGTTTAGTATCAAAAAATAATTTTTAACGTACTTCTATAAATTGTAATCTGGTTAAAATTCCCAGAATAGTTTTTAATACTACATTTGGATTACTCGAGAAGTACTGACTACTTTACA-------TTTATTTAAAATAAATAAAATATAAAAAACGCATTAAATTAACCTT
Ntempletoni_ScronceCreekRd_N1223 ------------------AAAATAGCTTTAATTAAAGATAAAATTTCTCGTTTAATTGTTCCTGAAGTATTGAACCATTTTATGAAGTGAACTTGAAATTTTGAAAATTGAGTCATTTTCGTATTCCTTTTAACATATTTAAAAGAGATATGATTTTACTTGCGACTCTTGAAGTTAAGATAAATCTTCAAAATTAAATCATTTTTCCCTTAGTGAAAAAGAATGGGCTACCGCTGAATGAATTTATCCTAAAAATGAAAATTAAATGAATCCAATTTATTACTAGGGTACAAGTTCGTATATTTTCGGTTGTTACACTGATGGAACACGCCTGTTTTGTTTTTTACAGCAGTGTCTCATAGCATAGTAAGATAGTACCTTGCCTATGGTAATATATCTGGTTTAATCCAGTTTTTTACCAGGGCACCGGCAGATTTGTGAATGCTACGGCGAGAACATTTTCTTTTCTGGATCCTGTCCCATCGCGTTCATTTCTTTCCACAAATTGTGCAGGTAGAGGATAATGCCCCGGGAAAAAGAGCCAGGCTTTGGGAATGACGGAAAGACCTTCCACTTCTATACATATATATATAAATATATCGGCAGGCTGTGCACCTCGAACTAACATATACGATCCAAAATAACCGGCGTCTTCCCTGTCTCTGAATCAGAGAGGTGGGTCTTAAAAATAACCCGTCTTCCTTACTATGACTGCTAACCTTAGAATAACGGTTACTGGCTAGCTGGAATTAGAAGTTCTAAAGCGAAACTTTCCAAAATTAACAACAAATCTAAACACTCAGGCGCAGAAGATGTCAAGTTTCCCGAACACACACCACTTGTAGCTTAGAAAGCAACAAGGCACTACATATAATATCCTGCTAGAACAATCTGAATGCTGAACAAGATAGGAAAACTCCAGGATACTTCGGAGTTTGCAAATTGCCAATGTGGACACCTGGATATGTTTGTGATTTGTGATGACTACGGTTTCGAAGTAC---------------------AATATGCCTGTGGTCATTTG-AAAAAAAAGTCTTTGAAAAATGTGGCATACTTTTGTTGATTGAATTGGAGCGAGCCTATCAAATTGTGATCAGAAAAGGAAAAATATATCTATTTCATGTGGATTAACTCGTGTCGTTCAAGATGGTCTCTCCCCACTTACAATTGGATTACACCAAGACTTGGGAGTATTCCAAAAGTTTCGTAACAGTTGCTATTCGAAAGAAAGATTTGCATTCTCCAGTTATAATAATGAACTACTCTAATTAAATGAACGATTTCATTATCTATTCCATAGTTTAGTATCAAAAAATAATTTTTAACGTACTTCTATAAATTGTAATCTGGTTAAAATTCGCAGAATAGTTTTTAATACTAAATTTGGATTACTCGAGAAGTACTGACTACTTTACATTTAACATTTATTTAAAATAA--------------------------------
Ntennessensis_IndianCave_N052 AAACAAGAAAAAGTATTTAAAATGGCTTTAATTAAAGATAAAATTTCTCGTTTAATTGTTCCTGAAGTATTGAA------------GCGAACTTGAAATTTCGAAAATTGAGTCATTTTCGTATTCCTTTTAACATATTTGAAAGAGATATGATTTTACTTGCGACTCTTGAAGTTAAGATAAATCTTCAAAATTAAATCACTTTTCCCTTGATGAAAAAGAATGGGCTACAGCTGAACAAATTTATCCTAAAAATGAAAATTAAATGAATCCAATTTATTACTAGGTTACAAGTTCGTATATTTTCGGTTGTTACACTGATGGAACACGCCTGTTTTGTTTTTTACACCAGTGTCTCATAGCATAGTAAGATAGTACCTTTCCTATGGTAATATATCTGGTTTAATCCAGTTTCTTACCAGGGCACCGGCAGATTTGTGAATGCTACGGCGAGAACATTTTCTTTTCTGGATCCTGTCCCATCGCCTTCATTTCTTTCCACAAATTGTGCAGGTAGAGGATAATGCCCCGGGAAAAAGAGCCAGGCTTTGGGAATGACGGAAAGACCTTCCACTTCTATACATATATATATAAATATATCGGCAGGCTGTGCTCCTCGAACTAACATATACGATCCAAAATAACCGGCGTCTTCCCTGTCTCTGAATCAGAGAGGTGGGTCTTAAAAATAACCCGTCTTCCTTACTATGACTGCTAACCTTAGAATAACGGTTACTGGCTAGCTGGAATTAGAAGTTCTAAAGCGAAACTTTCCAAAATTAACAACAAATCTAAACACTCAGGCGCAGAAGATGTCAAGTTTCCCGAACACACACCACTTGTAGCTTAGAAAGCAACAAGGTACTACATATAATATCCTGCTAGAACAATCTGAATGCTGAACAAGATACAAAAACTCCAGGATACTTCGGAGTTTCTAAATTGCCAATGTGGACACCTGGATATGTTTGTGATTTGTGGCGATTACGGTTTCGAAGTACAATCCGGCCTTTGTCCAGTACAATACGCCTGTGGACATTTGAAAAAAAAAGTCTT-----------------------TGATTGAATTGGATCGAGCCTATCAAATAGTGATCAGAAAAGGAAAAATATATCTATTTCATGTGGATTAACTCGTGTCGTTCAAGATGGTCTCTCCCCACTTACAATTGGATTACACCAAGACTTGGGAGTATTCCAAAGGTTTCGTAACAGTTGCTATTCGAAAGAAAGATTTGCATTCTCTAGTTATAATAATGAACTACTCTAATTAAATGAACGATTTAATTATCTATTCCACAGTTTAGTATCAAAAAATAATTTTTAACGTACTTCTATAAATTGTAATCTGGTTAAAATTCGCAGAATAGTTTTTAATACTAAATTTGGATTACTCGAGAAG---------------------------------------------------------------------
Ntennessensis_LittleStony_N645 --------------------------------------------------------------------------------------GCGAACTTGAAATTTCGAAAATTGAGTCATTTTCGTATTCCTTTTAACATATTTGAAAGAGATATGATTTTACTTGCGACTCTTGAAGTTAAGATAAATCTTCAAAATTAAATCACTTTTCCCTTGATGAAAAAGAATGGGCTACAGCTGAACAAATTTATCCTAAAAATGAAAATTAAATGAATCCAATTTATTACTAGGTTACAAGTTCGTATATTTTCGGTTGTTACACTGATGGAACACGCCTGTTTTGTTTTTTACACCAGTGTCTCATAGCATAGTAAGATAGTACCTTTCCTATGGTAATATATCTGGTTTAATCCAGTTTCTTACCAGGGCACCAGCAGATTTGTGAATGCTACGGCGAGAACATTTTCTTTTCTGGATCCTGTCCCATCGCCTTCATTTCTTTCCACAAATTGTGCAGGTAGAGGATAATGCCCCGGGAAAAAGAGCCAGGCTTTGGGAATGACGGAAAGACCTTCCACTTCTATACATATATATATAAATATATCGGCAGGCTGTGCTCCTCGAACTAACATATACGATCCAAAATAACCGGCGTCTTCCCTGTCTCTGAATCAGAGAGGTGGGTCTTAAAAATAACCCGTCTTCCTTACTATGACTGCTAACCTTAGAATAACGGTTACTGGCTAGCTGGAATTAGAAGTTCTAAAGCGAAACTTTCCAAAATTAACAACAAATCTAAACACTCAGGCGCAGAAGATGTCAAGTTTCCCGAACACACACCACTTGTAGCTTAGAAAGCAACAAGGTACTACATATAATATCCTGCTAGAACAATCTGAATGCTGAACAAGATACAAAAACTCCAGGATACTTCGGAGTTTCTAAATTGCCAATGTGGACACCTGGATATGTTTGTGATTTGTGGCCATTACGGTTTCGAAGTACAATCCGGCCTTTGTCCAGTACAATATGCCTGTGGACATTTGAAAAAAAAAGTCTT-----------------------TGATTGAATTGGATCGAGCCTATCAAATAGTGATCAGAAAAGGAAAAATATATCTATTTCATGTGGATTAACTTGTGTCGTTCAAGATGGTCTCTCCCCACTTACAATTGGATTACACCAAGACTTGGGAGTATTCCAAAGGTTTCGTAACAGTTGCTATTCGAAAGAAAGATTTGCATTCTCTAGTTATAATAATGAACTACTCTAATTAAATGAACGATTTAATTATCTATTCCACAGTTTAGTATCAAAAAATAATTTT---------------------------------------------------------------------------------------------------------------------------------------------------
Ntennessensis_Watauga_N1046 AAACAAGATAAAGTTTTTAAAATAGCTTTAATTAAAGATAAAATTTCTCGTTTAATTGTTCCTGAAGTATTGAACCATTTTATGAAGCGAACTTGAAATTTCGAAAATTGAGTCATTTTCGTATTCCTTTTAACATATTTGAAAGAGATATGATTTTACTTGCGACTCTTGAAGTTAAGATAAATCTTCAAAATTAAATCACTTTTCCCTTGGTGAAAAAGAATGGGCTACAGCTGAACAAATTTATCCTAAAAATGAAAATTAAATGAATCCAATTTCTTACTAGGTTACAAGTTCGTATATTTTCGGTTGTTACACTGATGGAACACGCCTGTTTTGTTTTTTACACCAGTGTCTCATAGCATAGTAAGATAGTACCTTTCCTATGGTAATATATCTGGTTTAATCCAGTTTCTTACCAGGGCACCGGCAGATTTGTGAATGCTACGGCGAGAACATTTTCTTTTCTGGATCCTGTCCCATCGCCTTCATTTCTTTCCACAAATTGTGCAGGTAGAGGATAATGCCCCGGGAAAAAGAGCCAGGCTTTGGGAATGACGGAAAGACCTTCCACTTCTATACATATATATATAAATATATCGGCAGGCTGTGCTCCTCGAACTAACATATACGATCCAAAATAACCGGCGTCTTCCCTGTCTCTGAATCAGAGAGGTGGGTCTTAAAAATAACCCGTCTTCCTTACTATGACTGCTAACCTTAGAATAACGGTTACTGGCTAGCTGGAATTAGAAGTTCTAAAGCGAAACTTTCCAAAATTAACAACAAATCTAAACACTCAGGCGCAGAAGATGTCAAGTTTCCCGAACACACACCACTTGTAGCTTAGAAAGCAACAAGGTACTACATATAATATCCTGCTAGAACAATCTGAATGCTGAACAAGATACAAAAACTCCAGGATACTTCGGAGTTTCTAAATTGCCAATGTGGACACCTGGATATGTTTGTGATTTGTGGCGACTACGGTTTCGAAGTACAATCCGGCCTTTGTCCAGTACGATATGCCTGTGGACATTTGAAAAAAAAAGTCTTTGAAAAATGTGGCATACTTTTGTTGATTGAATTGGATCGAGCCGATCAAATTGTGATCAGAAAAGGAGAAATATATCTATTTCGTGTGGATTAACTCGTGTCGTTCAAGATGGTCTCTCCCCACTTACAATTGGATTACACCAAGACTTGGGAGCATTCCAAAGGTTTCGTAACAGTTGCTATTCGAAAGAAAGATTTGCATTCTCCAGTTATAATAATGAACTACTCTAATTAAATGAACGATTTAATTATCTATTCCACAGTTTAGTATCAAAAAATAATCTTTAACGTACTTCTATAAATTGTAATCTGGTTAAAATTCGCAGAATAGTTTTTAATACTAAATTTGGATTACTCGAGAAGTACTGTCTACCTTACGTTTAACATTTATTTAAAACAAATAAAATATAAAAAACGCATTAAATTAACCTT
