# Supplementary material for: ﻿New species in old mountains: integrative taxonomy reveals ten new species and extensive short-range endemism in Nesticus spiders (Araneae, Nesticidae) from the southern Appalachian Mountains
Source: Zookeys. 2023 Feb 3;1145:1–130. doi: 10.3897/zookeys.1145.96724 (PMC10208238; doi:10.3897/zookeys.1145.96724)
Supplement: Supplementary material 4 — Input alignments, analysis log files, and output tree files [file zookeys-1145-001_article-96724__-s004.zip › uce-2001787 (modified).phy]

 94 1069
Nesticus_Japan_G2153 -----------TTA------------------------------------------AATAAAAAAAT-----------------TTATAATTTTTAAAGGAAGA----------AAATATCTGGTTTGCAGTCCATTAACTTCATATTTGATTTTAGCATTATGAAACTACTGTAAAATGACAAAATAATAAATGAAACTACTGTAAAATAAATTTCCTCC--TCTACAATTATACA--AAAATTTATACAGACTTTATAA-CTAACCTGATACAAAATGTCTTTACAAGCTTAGACTGTA-----------AACAAATAACAAAAAAAAAAATTAAATTTAATATATAGTCAAATGGATTAAAAATATTGTGAAAATAGACATATTTCTAACCTTATGCCTAACAAAAGTATCAAATTCAATGATACTATATCCACATGAGCCATCCCCATACAAAATGACAACATTATAATCAGGATAACATAACTTAGCTCCTAAAGCAAAACCAGCTCCAACACCAAGAGTACCAAATGCACCAGGATCCAGCCATTTTAATGGTCCTCGAGGTCTGTAAAAGAAAATTTATTTTATAAAATATTATGATAATAATGAAGGAAAAGCATTTATTAGTCATTTAGTCTATCAT---------CTAACAATGTGGTACTTTGATTTTTTTAATAAGTTCATTTTTAAAA--------AAAAGCATGAAATCATGATTAGTAAAATGTTCTTAGAATTACATGCCGATTTTTAAAAAGAAATAT---------ATCAAATGAGGCTGCGTATTGACTACTCAGCA-----TTT-----ACAGACCTAAT-------GCATTCCCGGCTGT----------------AACTACAG----ATTATTCTTTCTTATGCACGAGGAGTCTATTG---------------------GTGAAACATGCACTA--------------------------------------------------------------------TTAATTTAGCCAAGTATTGGT-----------------------
Nesticus_nahaunus_Mexico_G2881 AAAA----------GAGTTAATTTATATATATTATGAAGATTATCATATACAACAAAGCAATAAAATAAACACAATCAAACTCAATAAAATTGTTAGAAAAATAACAGCAGTTTAAAATACTGGATTAAAATTGATTCATAACTATTATGTTTCTTGTGCTATAAAACTGCATTAAAGGCAAATATAAACAAATTCAAGTCTCATAAAACAATTTTTTTTTCATCCAGAATTATTCTGTAAAATTTATTCAGACCTTAAATTCTAACAAAGTATAAAATATTTTTTTTATCTAAATCTGGAACAATTCTAATAGCAATTTAGAAAAAAATAAAATCAATACTTGAAAGAACAAAGTAAATAAAATATAGTTGAAAAAAATACATATTTCGTACCTTATGTCTTACAAAAGTGTCAAATTCAACTATGCTATATCCACATGAGCCATCTCCATATAAAATTACAACATTATAGTCTGGATAACATAATTTGGCTCCTAAAGCAAAACCAGCTCCTACACCGAGGGTACCAAATGCACCAGGATCAAGCCACTTCAAAGGTTCCCGAGGTCTGTCAAAGAACACTTATTTTATGACATATTAGAATAAAAGAACAAGAATAACATTCAATATATGCCTGCTTCCCCAA-CAATATTTATAGAAACACAATATATCAAATGTCTCTTCATGTCCATATCAAGAT--TTGACTGCATATGCAGCACTTGCACATACAAATTGTCTCTGAACACATGGGGCATGTTTTAAGGGAGGGTGCACAAGCATTTTTGTATGGCAATGTATGGAAGCAAATAAAAA--------------------------------CTGTTTTATTTATATCATTAAGAATAAATGCTCAAATTTGTTATGTCTCTATCTATGAATCATTAGATGTTTACAAATAGTTGCAGCAGCAACCAAAAATCATGCAATGAGTTCTTCAACCAATTGATGTC------------------------------------------------------------------------------------------
Nsilvestrii_Hellgate_N1108 -----------------------------------------------------TAAAATGAAATAGTTAAAATATTAAAGTTTA-------------AAACTCAACTTAAATTTAAAAAAAATCGTAAAAATGAAAATATAACCAATTAGATTTGTATGTTATCTGCTTCTAATTAATATA-----------------TT----TAAAGCAACTTTTGTTCTATTGTTAATAACACAACTGAACAAATATTAACATTA----TTTACAAAATATGTAACA------------ACATTAAAAATAGTTTTAATTATTGTATGGTGCACAAATATGGTAATTTGTTAAACACGGAAGAACAGAAATATAGGTTCATAAAAAAACACATTTCTCACCTTATGCCTTACAAAAGTATCAAATTCAACGATACTATATCCACACGAGCCATCTCCATATAAAATTACGACATTGCAATCAGGATAACATAGTTTGGCTCCTAAAGCAAAACCAGCTCCAACGCCAAGAGTGCCAAATGCTCCAGGATCAAGCCACGTTAATGGTCCACGGGGTCTGTCAAAATGCACTTATCTAATGGGATATCAAGGTGAGGAAAAAAAGAGAGGATTCAATG--------------GGA---ACTATTATAGAAACAGAATATTACTAAAGGCTATTCAGGATTAAATTGAATA----------ATATATAATATATATATATATAAATTTTCTTC-----------------------ACAAATTAG---------------------------------G--ACAAA-------------------------------ATCGT--------------------------------------------------------------TATTTTTTTAG------------------------------------------------------------------------------------------------------------------------------------------------
Narcheri_Cheaha_N023 ---------------------------------------------------------------------------------------------TTAGAAAAATAAGAGCAGTTTAAGAAACTGGAT---AATGAATTCATAACAATTATGTTTTTTGTGTTATAAAACTGCATTAAAGGCAAATACAAATGAATTCAAGTTTCAAAAAACAATTTTTT-TTCATCCAGAACTATTCTGTAAAATTTATTCAGACCTTAAATCCTAACAAAGTATAAGATATTTTTCTCATCTAAAGCTGAAACAATTCTAATTATAATTTGAAAAATAATAAAATTCATCCTTTATAGAACAAAATAAATGAAATTTAGTCGG-AAAAGTGCATATTTCTTACCTTATGTCTTACAAAAGTGTCAAATTCAACTATACTATATCCGCATGAGCCATCTCCATATAAAATTACAACATTGTAATCTGGAAAACATAATTTTGCCCCTAAAGCAAAACCAGCTCCTACACCCAGAGTACCAAATGCACCAGGATCAAGCCACTTTAAAGGTTCACGAGGTCTGTCAAAAAACACTTATTTCATGAGATATTAGAATAAGAGAACA------ACATTCAATATACATCTGCTTCTCCAAATTTTTTTTATAGAAACACAATATGTCAAATATCTCTTTAAGTTCATAGCAAGAGGTTTGATTGCATATATAACACTGGCACATACAAATTGGCCCTGAACACATG--GCATATTTCAAGG------------------------GGCAATGTATGGTAATAAATGAAAATCCATTATTGGCCACAGTACTGATGATGAGAGCTGTTTTCGCTGTTCTCTCGAGACTAGCCAGCCATAATTTTTTTGTTCTCTTTCGCACATAAATACTTTTTTATAAATAGTTTCAACAATAACCAAAAATCATGCACTG-----------------------------------------TCACCCCATAACACTTTCAGACCTGTATAACTCTTGCTAATTGTATGTTTCAG------------------
Narcheri_MillShoalCreek_N727 ---------------------------------------------------------------------------------------------------------------------------------------------------------------------------------------------------------CCTATAAATAATTTTT----------------------------------------------------------------------------------------------------------------------------------------------------------GG-AAAAGTGCATATTTCTTACCTTATGTCTTACAAAAGAGTCAAATTCAACTATACTATATCCGCATGAGCCATCTCCATATAAAATTACAACATTGTAATCTGGAAAACATAATTTTGCCCCTAAAGCAAAACCAGCTCCTACACCCAGAGTACCAAATGCACCAGGATCAAGCCACTTTAAAGGTTCACGAGGTCTGTCAAAAAACACTTATTTCATGAGATATTAGAATAAGAGAACA------ACATTCAATATACATCTGCTTCTCCAAAAATTATTTATAGGAACACAATATG--------------------------------------------------------------------------------------------------------------------------------------------------------------------------------------------------------------------------------------------------------------------------------------------------------------------------------------------------------------------------------------------------------------
Nbarri_Bishop_N1072 AAAATGAGTTAATATATATATTTTGTATACCTTTTAAAGATTATCATATATAACAAAACAATAAAATAAAAACATTCCAATTTAATAAAATTGTTAG-------ACAGCAGTTTAAAAAACTGGATTAAAATTAATTCATAAGAATTATGTTTTTTGTGTTATAAAATTGCAATAAAGGCAAATACATATGAATTCAAGTTTCATGAAACAATTTTTTTTCCATCCAGAACTATTCTGTAAAAATTATCCAGACCTTAAATCTT---AAAGTATAAGATATTTTTCTCATCTAAAGCTGAAACAATTCTAATTACAATTTGGAAAATAATAAAATTAATCCTTGATAAAATGAAGTAAAAAAAAATTAGTTGGAAAAAAGACATATTTCTTACCTTATGTCTTACAAAAGTGTCAAATTCAACTATACTATATCCGCATGAGCCATCTCCATATAAAATTACAACATTGTAATCCGGAAAACATAATTTTGCTCCTAAAGCAAAACCAGCTCCTACACCAAGAGTACCAAATGCACCAGGATCAAGCCACTTCAAAGGTTCACGAGGTCTGTCAAAGAATACTTATTTCATGAGATATTAGAATAAGAGAACAAGGATAACATTCAATATACATCTGCTTCCCCAAACATTCTTTATAGAAACACAATATGTCAAATGTCTCTTCAAGTTCATATCAAGAG--TTTTTTGCATATATAACACTGGCACATACAAATTGTACCTGAACCCATGGGACATGTTTTAAGGGAGGGTGCGCAATTGTATTTGTATGGCAATGTATGGTAGTAAATAAAAATCCATTCTTGGTCACAGAGCTGATGATGAGAGCTGTTTTCGCTGTTCTCTCGAGAGTAGCCAGCTATAATTTTTTTGCTCTTCTTTGTGCGTAAATAGTTTTTTATAAACAGTTTCAGCAACAACCAAAAATCATGCAATACATTCTTCAACCAAGTCATGTCTCATAGGAGAG-------------------------------------------------------------------------------
Nbarri_LostCoveCave_N0065 AAAATGAGTTAATATATATATTTTGTATACCTTTTAAAGATTATCATATATAACAAAACAATAAAATAAAAACATTCCAATTTAATAAAATTGTTAG-------ACAGCAGTTTAAAAAACTGGATTAAAATTAATTCATAAGAATTATGTTTTTTGTGTTATAAAATTGCAATAAAGGCAAATACATATGAATTCAAGTTTCATGAAACAATTTTTTTTCCATCCAGAACTATTCTGTAAAAATTATCCAGACCTTAAATCTT---AAAGTATAAGATATTTTTCTCATCTAAAGCTGAAACAATTCTAATTACAATTTGGAAAATAATAAAATTAATCCTTGATAAAACGAAGTAAAAAAAAATTAGTTGGAAAAAAGACATATTTCTTACCTTATGTCTTACAAAAGTGTCAAATTCAACTATACTATATCCGCATGAGCCATCTCCATATAAAATTACAACATTGTAATCCGGAAAACATAATTTTGCTCCTAAAGCAAAACCAGCTCCTACACCAAGAGTACCAAATGCACCAGGATCAAGCCACTTCAAAGGTTCACGAGGTCTGTCAAAGAATACTTATTTCATGAGATATTAGAATAAGAGAACAAGGATAACATTCAATATACATCTGCTTCCCCAAACATTCTTTATAGAAACACAATATGTCAAATGTCTCTTCAAGTTCATATCAAGAG--TTTTTTGCATATATAACACTGGCACATACAAATTGTACCTGAACCCATGGGACATGTTTTAAGGGAGGGTGCGCAATTGTATTTGTATGGCAATGTATGGTAGTAAATAAAAATCCATTCTTGGTCACAGAGCTGATGATGAGAGCTGTTTTCGCTGTTCTCTCGAGAGTAGCCAGCTATAATTTTTTTGCTCTTCTTTGTGCGTAAATAGTTTTTTATAAACAGTTTCAGCAACAACCAAAAATCATGCAATACATTCTTCAACCAAGTCATGTCTCATAGGAGAGTGTTTAGAGCTCCCCATAACACTTTCAGAGCAGTATAACTTTTGCTAATTGTAAGTTTCAGCATTTACTTATAACAAAA
Nbarri_eyed_ClayCave_G2082 AAAATGAGTTAATATATATATTTTGTATACCTTTTAAAGATTATCATATACAACAAAACAATAAAATAAAAACATTCAAATTTAATAAAATTGTTAGAAAAATAATAGCAGTTTAAAAAAC--GATTACAATTAATTCATAAGAATTATGTTTTTTGTGTTATAAAACTGTAATAAAGGCAAATACATATGAATTCAAGTTTC-TGAAACAA-TTTTTTTCCATCCAGAACTATTCTGTAAAAATTATCCAGACCTTAAATCCTAACAAAGTATAAGATATTTTTCTCATCTAAAGCTGAAACAATTCTAATTACAATTTGGAAAATAATAATATTATTCCTTGATAGAACGAAGTATAAAAAAATTAGTTGGAAAAAAGACATATTTCTTACCTTATGTCTTACAAAAGTGTCAAATTCAACTATACTATATCCACATGAGCCATCTCCATATAAAATTACAACATTGTAATCCGGAAAACATAATTTTGCTCCTAAAGCAAAACCAGCTCCTACACCAAGAGTACCAAATGCACCAGGATCAAGCCACTTCAAAGGTTCACGAGGTCTGTCAAAGAACACTTATTTCATGAGATATTAGAATAAGAGAACAAGGATAACATTCAATATACATATGCTTCCCCAAAAATTCTTTATAGAAACACAATATGTCAAATGTCTCTTCAAGTTCATATCAAGAGGTTTTATTGCATATATAACACTGGTACATACAAATTGTACCTGAACTCATGGGGCATGTTTAAAGGGAGGGTGCGCAATTGTATTTGTATGGTAATGTATGGTAGTAAATAAAGATCCATTCTTGGTCACAGAGCTGATGATGAAACCTGTTTTGGCTGTCCTCTCGGGAGTAGCCAGCTATAATTTTTTTGCTCTTTTTTGTGCATAAATATTTTTTTATAAACAGTTTCAGCAACAACCAAAAATCATGCAATACACTCTTCAACCAAGTCATGTCTCATAGGAGAGTGTCTAGAGCACCCCATAACACTTTCAGACCGGTATAACTTTTGCTAATTGTAAGTTTCAGCA----------------
Nbarrowsi_Tuckaleechee_N360 AAAATGAGTTAATATATATATTTTGTATACCTTTTAAAGATTATCATATACAACAAAACAATAAAATAAAAACATTCCAATTTAATAAAATTGTTAGAAAAATAACAGCAGTTTAAAAAATTGGATTAAAATTAATTCATAAGAATTATGTTTTTTGTGTTATAAAACTGTAATAAAGGCAAATACATATGAATTCAAGTTTCATGAAA-AAAAAAATTCCCATCCAGAACTATTCTGTAAAAATTATCCAGACCT----TCCTAACAAAGTATAAGATATTTTTCTCATCTAAAGCTGAAATAATTCTAATTACAATTTGGAAAATAATAAAATTAATCCTTGATAGAACGAAGTAAAAAAAAATTAGTTGGAAAAAAGACATATTTCTTACCTTATGTCTTACAAAAGTGTCAAATTCAACTATACTATATCCGCATGAGCCATCTCCATATAAAATTACAACATTGTAATCTGGAAAACATAATTTTGCTCCTAAAGCAAAACCAGCTCCTACACCAAGAGTACCAAATGCACCAGGATCAAGCCACTTCAAAGGTTCACAAGGTCTGTCAAAGAACACTTATTTCATGAGATATTAGAATAAGAGAACAAGGATAACATTCAATATACATCTGCTTCCCCAAACATTCTTTATAGAAACACAATATGTCAAATGGCTCTTCAAGTTCATATCAAGAGTTTTTTTTGCATATATAACACTGGCACATACAAATTGTACCTGAACTCATGGGGCATGTTTTAAGGGAGGGTGCGCAATTGTATTTATGTGGCAATGTATGGTAGTAAATAAAAATCCATTCTTGGTCAGAGAGCTGATGATGAGAGTTGTTTCCGCTGTTCTCTCGAGAGTAGCCAGCTATAATTTTTTTGCTC-TTTTTGTGCATAAATAGTTTTTTACAAACAGTTTCAACAACAACCAAAAATCATGCAATACATTCTTCAACCAAGTCATGTCTCATAGGAGAGTGTCTAGAGCACCCCATAACACTTTCAGACCGGTATAACTTTTGCTAATTGTAAGTTTCAGCATTTACTTATAACAAAA
Nbishopi_DryFalls_N150 AAAATGAGTTAATATATATATTTTGTATACCTTTTAAAGATTATCCTATACAACAAAACAATAAAATAAAAACATTCCAATTTAATAAAATTGTTAGAAAAATAACAGCAGTTTAAAAAACTGGATTAAAATTAATTCATAAGAATTATGTTTTTTGTGTTATAAAACTGTAATAAAGGCAAATACATGTGAATTCAAGTTTCATGAAACAATTTTTTTTCCATCCAGAACTATTCTGTAAAAATTATCCAGACCTTAAATCTTAACAAAGTATAAGATATTTTTCTCATTTAAAGCTGAAACAATTCTAATTACAATTTGGAAAATAATAAAATTAATCCTTGATAAAACGAAGTAAAAAAAAATTAGTTGGAAAAAAGACATATTTCTTACCTTATGTCTTACAAAAGTGTCAAATTCAACTATACTATATCCGCATGAGCCATCTCCATATAAAATTACAACATTGTAATCCGGAAAACATAATTTTGCTCCTAAAGCAAAACCAGCTCCTACACCAAGAGTACCAAATGCACCAGGATCAAGCCACTTCAAAGGTTCACGAGGTCTGTCAAAGAACACTTATTTCATGAGATATTAGAATAAGAGAACAAGGATAACATTCAATATACATCTGCTTCCCCAAACATTCTTTATAGAAACACAATATGTCAAATGTCTCTCCAAGTTCACATCAAGAGTTTTTTTTGCATATATAACACTGGCACATACAAATTGTACCTGAACCCATGGGGCATGTTTTAAGGGAGGGTGCGCAATTGTATTTGTATGGCAATGTATGGTAGTAAATAAAAATCCATTCTTGGTCACAGAGCTGATGATGAGAGTTGTTTTCGCTGTTCTCTCGAGAGTAGTCAGCTATAATTTGTTTGCTCTTTTTTGTGCATAAATAGTTTTTTATAAACAGTTTCAGCAACAACCAAAAATCATGCAATACATTCTTCAACCAAGTCATGTCTCATAGGAGAGTGTCTAGAGCACCCCATAACACT--------------------------------------------------------
Nbishopi_PoleCr_Chattooga_N885 --------------------------------------------------------------------------------------------------------------------------------------------------------------------------------AGGCAAATACATATGAATTCAAGTTTCATGAAACAATTTTTTTTCCATCCAGAACTATTCTGTAAAAATTATCCAGACCTTAAATCTTAACAAAGTATAAGATATTTTTCTCATCTAAAGCTGAAACAATTCTAATTACAATTTGGAAAATAATAAAATTAATCCTTGATAAAACGAAGTAAAAAAAAATTAGTTGGAAAAAAGACATATTTCTTACCTTATGTCTTACAAAAGTGTCAAATTCAACTATACTATATCCGCATGAGCCATCTCCATATAAAATTACAACATTGTAATCCGGAAAACATAATTTTGCTCCTAAAGCAAAACCAGCTCCTACACCAAGAGTACCAAATGCACCAGGATCAAGCCACTTCAAAGGTTCACGAGGTCTGTCAAAGAACACTTATTTCATGAGATATTAGAATAAGAGAACAAGGATAACATTCAATATACATCTGCTTCCCCAAACATTCTTTATAGAAACACAATATGTCAAATGTCTCTTCAAGTTCATATCAAGAGTTTTTTTTGCATATATAACACTGGCACATACAAATTGTACCTGAACCCATGGGGCATGTTTTAAGGGAGGGTGCGCAATTGTATTTGTATGGCAATGTATGGTAGTAAATAAAAATCCATTCTTGGTCACAGAGCTGATGATGAGAGTTGTTTTCGCTGTTCTCTCGAGAGTAGTCAGCTATAATGTTTTTGCTCTTTTTTGTGCATAAATAGTTTTTTATAAACAGTTTCAGCAACAACCAAAAATCATGCAATACATTCTTCAACCAAGTCATGTCTCATAGGAGAGTGTCTAGAGCAC-------------------------------------------------------------------
Nbishopi_StandingIndian_N131 -----------------------TGTATACCTTTTAAAGATTAT-ATATACAACAAAACAATAAAATAAAAACATTCCAATTTAATAAAATTGTTAGAAAAATAACAGCAGTTTAAAAAACTGGATTAAAATTAATTCATAAGAATTATGTTTTTTGTGTTATAAAACTGTAATAAAGGCAAATACATATGAATTCAAGTTTCATGAAACAATTTTTTTTCCATCCAGAACTATTCTGTAAAAATTATCCAGACCTTAAATCTTAACAAAGTATAAGATATTTTTCTCATCTAAAGCTGAAACAATTCTAATTACAATTTGGAAAATAATAAAATTAATCCTTGATAAAACGAAGTAAAAAAAAATTAGTTGGAAAAAAGACATATTTCTTACCTTATGTCTTACAAAAGTGTCAAATTCAACTATACTATATCCGCATGAGCCATCTCCATATAAAATTACAACATTGTAATCCGGAAAACATAATTTTGCTCCTAAAGCAAAACCAGCTCCTACACCAAGAGTACCAAATGCACCAGGATCAAGCCACTTCAAAGGTTCACGAGGTCTGTCAAAGAACACTTATTTCATGAGATATTAGAATAAGAGAACAAGGATAACATTCAATATACATCTGCTTCCCCAAACATTCTTTATAGAAACACAATATGTCAAATGTCTCTTCAAGTTCATATCAAGAGTTTTTTTTGCATATATAACACTGGCACATACAAATTGTACCTGAACCCATGGGGCATGTTTTAAGGGAGGGTGCGCAATTGTATTTGTATGGCAATGTATGGTAGTAAATAAAAATCCATTCTTGGTCACAGAGCTGATGATGAGAGTTGTTTTCGCTGTTCTCTCGAGAGTAGTCAGCTATAATGTTTTTGCTCTTTTTTGTGCATAAATAGTTTTTTATAAACAGTTTCAGCAACAACCAAAAATCATGCAATACATTCTTCAACCAAGTCATGTCTCATAGGAGAGTGTCTAGAGCACCCCATAACACTTTCAGACCGGTATAACTTTTGCTAATTGTAAGTTTCAGCATTTACTTATAACAAAA
Nbrimleyi_NewberryCr_N984 AAAATAAGTTAATATATATATATTGTATACCTTTT------------ATACAATAAAACAATAAAATAAAACCATTCAAATTTAATAAAATTGTTAGAAAAATAACTGCAGTTTAAAATACTGGATTAAAATTAATTCCTAACAATTATGTTTTTTGTGTTATAAAAATGCAATAAAGGCATGC--------------AT-------------TGGTCTTTCATCCAGACCTATTCTGTAAAATTTATCCAGACCTTAAATCCTAACAAAGTATAAAATATTTCTCTCATCTAAAGCTGAAACAATTCTAAATACAATT--------------------------------------------AATCAGTTGGAAAAAATACATATTTCTTACCTTATGTCTTACAAAAGTGTCAAATTCAACTATACTATATCCACATGAGCCATCTCCATATAAAATTACAACATTGTAATCCGGAAAACATAATTTTGCTCCTAAAGCAAAACCAGCTCCTACACCAAGAGTACCAAATGCACCAGGATCAAGCCACTTCAAAGGTTCACGAGGTCTGTCAAAGAACACTTATTTCATGAGATATTAGAATAAGAGAACAAGGATAACATTAAATATACATCTGCTTCCCCAATTTTTTTTTATAGAAACACAATATGTCAAATGTCTCTTCAAGTTCATATCAAGAGGTTTGATTGCATATATAACACTGACACATACAAATTGTACCTGAAC-------GCATGTTTTAAGGGAGGGTGCTCAATTGTATT----------TGTATGGCAGTAAATAAAAATCCATTCTTGGTCACGGCACTGATGATGAGAGCTGTTTTCACTGTTCTCTCGAGACTAGCCAGCCATAATTTTTTTGCTCTTTTTTGTTT--------TTTTTTATAAACAGTTTCAGCAGCAACCAAAAATCATGCAATACGCTCATCAACCAATTGATGTCTCATAGGAGAGTGTCTAGAACACTCCATAACACTTTCAGACCGGTATAACCTTTGCTAATTGCAAGTTTCAGTATT--------------
Nbrimleyi_RumblingBald_N241 -----------------------------------------------------------AATAAAATAAAACCATTCAAATTTAATAAAATTGTTAGAAAAATAACAGCAGTTTAAAATACTGGATTAAAATTAATTCATAACAATTATGTATTTTGTGTTATAAAAATGCAATAAAGGCAAATACAAATGAATTCAAGTTTCATGAAACAATTTTTCTTTCATCCAGACCTATTCTGTAAAATTTATCCAGACCTTAAATCCTAACAAAGTATAAGATATTTCTCTCATCTAAAGCTGAAACAATTCTAAATACAATT--------------------------------------------AATTAGTTGGAAAAAATACATATTTCTTACCTTATGTCTTACAAAAGTGTCAAATTCAACTATACTATATCCACATGAGCCATCTCCATATAAAATTACAACATTGTAATCCGGAAAACATAATTTTGCTCCTAAAGCAAAACCAGCTCCTACACCAAGAGTACCAAATGCACCAGGATCAAGCCACTTCAAAGGTTCACGAGGTCTGTCAAAGAACACTTATTTCATGAGATATAAGAATAAGAGAACAAGGATAACATTAAATATACATCTGCTTCCTCAA--TTTTTTTATAGAAACACAATATGTCAAATGTCTCTTCAAGTTCATATCAAGAGGTTTGATTGCATATATAACACTGACACATACAAATTGTACCTGAAC-------GCATGTTTTAAGGGAGGGTGCTCAATTGTATT----------TGTATGGCAGTAAATAAAAATCCATTCTTGGTCACGGCACTGATGATGAGAGCTGTTTTCACTGTTCTCTCGAGACTAGCCAA--------TTTTTGCTCTTTTTTGTGCGTAAATAGTTTTTTATAAACAGTTTCAGCAGCAACCAAAAATCATGCAATATGCTCATCAACCAATTGATGTCTCATAGGAGAGTGTCTAGAACACCCCATAACACTTTCAGACCGGTATAACCTTTGGTAAATAGATTTCCTTATAAACAGTTTCAGCAAAA
Ncanei_Egypt_N958 AAAATAAGTTAATATATATATTTTGTATACCTTTTAAAGATTATCATATACA--------ATAAAATAAAACCATTCAAATTTAATAAAATTGTTAGAAAAATAACAGCAGTTTAAAATACTGGATTAAAATTAATTCATAACAATTATGTTTTTTGTGTTATAAAAATGCAATAAAGGCAAATACAAATGAATTCAAGTTTCATGAAACAATTTTTCTTTCATCCAGGCCTATTCCGTAAAATTTATCCAGACCTTAAATCCTAACAAAGTATAAGATATTTCTCTCATCTAAAGCTGAAACAATTCTAAACACAATT--------------------------------------------AATTAGTTGGAAAAAATACATATTTCTTACCTTATGTCTTACAAAAGTGTCAAATTCAACTATACTATATCCACATGAGCCATCTCCATATAAAATTACAACATTGTAATCCGGAAAACATAATTTTGCTCCTAAAGCAAAACCAGCTCCTACACCAAGAGTACCAAATGCACCAGGATCAAGCCACTTCAAAGGTTCACGAGGTCTGTCAAAGAACACTTATTTCATGAGATATTAGAATAAGAGAACAAGGATAACATTAAATATACATCTGCTTCCCCAATTTTTTTTTATAGAAACACAATATGTCAAATGTGTCTGCAAGTTCATATCAAGAGGTTTGATTGCATATATAACACTGACACATACAAATTGTACCTGAATGCATGGGGCATGTTT-------------------------------------------------------------------------------------------------------------------------------------------------------------------------------------------------------------------------------------------------------------------------------------------------------------------
Ncarolinensis_Grandfather_N218 ------AGTTAATATATATATTTTGTATACCTTTTAAAGATTATCATATACAACAAAACAATAAAATAAAAACATTCAAATTTAATAAAATTGTTAGAAAAATAATAGCAGTTTAAAAAACTGGATTAAAATTAATTCATAAGAATTATGTTTCTTGTGTTATAAAACTGTAATAAAGGCAAATACATATGAATTCAAGTTTC-TGAAACAA-TTTTTTTCCATCCAGAACTATTCTGTAAAAATTATCCAGACCTTAAATCCTAACAAAGTATAAGATATTTTTCTCATCTAAAGCTGAAACAATTCTAATTACAATTTGGAAAATAATAATATTAATCCTTGATAGAACGAAGTATAAAAAAATTAGTTGGAAAAAAGACATATTTCTTACCTTATGTCTTACAAAAGTGTCAAATTCAACTATACTATATCCACATGAGCCATCTCCATATAAAATTACAACATTGTAATCCGGAAAACATAATTTTGCTCCTAAAGCAAAACCAGCTCCTACACCAAGAGTACCAAATGCACCAGGATCAAGCCACTTCAAAGGTTCACGAGGTCTGTCAAAGAACACTTATTTCATGAGATATTAGAATAAGAGAACAAGGATAACATTCAATATACATCTGCTTCCCCAAAAATTCTTTATAGAAACACAATATGTCAAATGTCTCTTCAAGTTCATATCAAGAGGTTTTATTGCATATATAACACTGGCACATACAAATTGTACCTGAACTCATGGGGCATGTTTAAAGGAAGGGTGCGCAATTGTATTTGTATGGCAATGTATGGTAGTAAATAAAGATTCATTCTTGGTCACAGAGCTGATGATGAGACCTGTTTTGGCTGTTCTCTCGAGAGTAGCCAGCTATAATTTTTTTGCTCTTTTTTGTGCATAAATAGTTTTTTATAAACAGTTTCAGCAACAACCAAAAATCATGCAATACACTCTTCAACCAATTCATGTCTCATAGGAGAGTGTCTAGAGCATCCCATAACACTTTCAGACCGGTATAACTTTTGCTAATTGTAAGTTTCAGCATTTACTTATAACAAAA
Ncarolinensis_LinvilleCaverns_N227 --------------------------------------------------------------------------------------------------------------------------------------------------------------------------------------------------------------------------------------------------------------------------CAAAGTATAAGATATTTTTCTTATCTAAAGCTGAAACAATTCTAATTACAATTTGGAAAATAATAATATTAATCCTTGATAGAACGAAGTATAAAAAAATTAGTTGGAAAAAAGACATATTTCTTACCTTATGTCTTACAAAAGTGTCAAATTCAACTATACTATATCCACATGAGCCATCTCCATATAAAATTACAACATTGTAATCCGGAAAACATAATTTTGCTCCTAAAGCAAAACCAGCTCCTACACCAAGAGTACCAAATGCACCAGGATCAAGCCACTTCAAAGGTTCACGAGGTCTGTCAAAGAACACTTATTTCATGAGATATTAGAATAAGAAAACAAGGATAACATTCAATATACATCTGCTTCCCCAAAAATTCTTTATAGAAACACAATATGTCAAATGTCTCTTCAAGTTCATATCAGGAGGTTTTATTGC--ATATTGCACTGGCACATACAAATTGTACCTGAACTCATGGGGCATGTTTAAAGGGAGGGTGC------------------------------------------------------------------------------------------------------------------------------------------------------------------------------------------------------------------------------------------------------------------------------------------------------
Ncarteri_English_N031 AATCTGAAAAAATAAAGTAATAATGGAAAAAATTTAAGAAATAGGGAGATTGAGAAAGTAGTGAAGAAAAAAAACCTATACTAAAAAAAATTGTTAGAAAAATAGCAGCAGTTTAAAAAAATGGATTAAAATTAATTCATAAGATTTATGTTTTTGGTGTTATAAAACTGTAATAAAGGCAAATACATATGAATTCAAGTGTCATGAAACAATTTTTTTCCCATAAAGAGCTATTCTGTAAAAATTATCCAGATTTTAAATCTTAACAAAGTATAAGATATTTTTCTCATCTAAAGCTGAAACAATTCTAATTACAATTTGGAAAATAATAAAATTAATCATTGATAAAACGAAAT-AAAAAAAATTAGTTGGAAAAAAGACATATTTCTTACCTTATGTCTTACAAAAGTGTCAAATTCAACTATACTATATCCGCATGAGCCATCTCCATATAAAATTACAACATTGTAATCCGGAAAACATAATTTTGCTCCTAAAGCAAAACCAGCTCCTACACCAAGAGTACCAAATGCACCAGGATCAAGCCACTTCAAAGGTTCACGGGGTCTGTCAAAGAACACTTACTTCATGAGATATTAGAATAAGAGAACAAAGATAACATTCAATATACATCTGCTTCCCCAAACATTCTTTATAGAAACACAATATGTCAAATATCTCTTCAAGTTAATATCAAGATTTTTTTTTGCATATATAACACTGGCACATACAAATTGTACCTGAACCCATGGGGCATGTTTTAAGGGAGGGTGCACAATTGTATTTGTATGGCAATGTATGGTAGTAAATAAAAATCCATTCTTGGTCACAGAGCTGATGATGAGAGCTGTTTTCGCTGTTCTCTCGAGAGTAGCCAGCTATAATTTTTTTGCTCTTTTCTGTGCATAAATAGTTTTTTATAAACAGTTTCAGCATCAACCAAAAATCATGCAATACATTCTTCAACCAAGTCATGTCTCATAGGAGAGTGTCTAGAGCACTCCATAACACTTTCAGACCGGTATAACTTTTGCTAATTATACGTTTCAGCATTTACTTATAACAAAA
Ncarteri_LaurelCave_nearTYPE_N0296 AATCTGAAAAAATAAAGTAATAATGGAAAAAAATTAAGAAATAGGGAGATTGAGAAAGTAGTGAAG-AAAAAAACCTATACTAAAAAAAATTGTTAGAAAAATAGCAGCAGTTTAAAAAAATGGATTAAAATTAATTCATAAGATTTATGTTTTTGGTGTTATAAAACTGTAATAAAGGCAAATACATATGAATTCAAGTGTCATGAAACAA-TTTTTTCCCATAAAGAACTATTCTGTAAAAATTATCTAGACCTTAAATCTTAACAAAGTATAAGATATTTTTCTCATCTAAAGCTGAAACAATTCTAATTACAATTTGGAAAATAATAAAATTAATCCTTGATAAAACGAAATAAAAAAAAATTAGTTGGAAAAAAGACATATTTCTTACCTTATGTCTTACAAAAGTGTCAAATTCAACTATACTATATCCACATGAGCCATCTCCATATAAAATTACAACATTGTAATCCGGAAAACATAATTTTGCTCCTAAAGCAAAACCAGCTCCTACACCAAGAGTACCAAATGCACCAGGATCAAGCCACTTCAAAGGTTCACGGGGTCTGTCAAAGAACACTTATTTCATGAGATATTAGAATAAGAGAACAAAGATAACATTCAATATACATCTGCTTCCCCAAACATTCTTTATAGAAACACAATATGTCAAATGTCTCTTCAAGTTCATATCAAGAATTTTTTTTGCATATATAACACTGGCACATACAAATTGTACCTGAACCCATGGGGAATGTTTTAAGGGAGGGTGCGCAATTGTATTTGTATGGCGATGTATGGTAGTAAATAAAAATCCATTCTTGGTCACAGAGCTGATGATGAGAGCTGTTTTCGCTGTTCTCTCGAGAGAAGCCAGCTATAAATTTTTTGCTCTTTTTTGTGCATAAATAGTTTTTTATAAACAGTTTCAGCATCAACCAAAAATCATGCAATACATTCTTCAACCAAGTCATGTCTCATAGGAGAGTGTCTAGAGCACTCCATAACACTTTCAGACCGGTATAACTTTTGCTAATTATACGTTTCAGCATTTACTTAT-------
Ncarteri_PilotMtn_G2185 AATCTGAAAAAATAAAGTAATAATGGAAAAAATTTAAGAAATAGGGAGATTGAGAAAGTAGTGAAGAAAAAAAACCTATACTAAAAAAAATTGTTAGAAAAATAGCAGCAGTTTAAAAAAATGGATTAAAATTAATTCATAAGATTTATGTTTTTGGTGTTATAAAACTGTAATAAAGGCAAATACATATGAATTCAAGTGTCATGAAACAATTTTTTTCCCATAAAGAACTATTCTGTAAAAATTATCCAGACCTTAAATCTTAACAAAGTATAAGATATTTTTCTCATCTAAAGCTGAAACAATTCTAATTACAATTTGGAAAATAATAAAATTAATCCTTGATAAAACGAAAT-AAAAAAAATTAGTTGGAAAAAAGACATATTTCTTACCTTATGTCTTACAAAAGTGTCAAATTCAACTATACTATATCCGCATGAGCCATCTCCATATAAAATTACAACATTGTAATCCGGAAAACATAATTTTGCTCCTAAAGCAAAACCAGCTCCTACACCAAGAGTACCAAATGCACCAGGATCAAGCCACTTCAAAGGTTCTCGAGGTCTGTCAAAGAACACTTATTTCATGAGATATTAGAATAAGAGAACAAAGATAACATTCAATATACATCTGCTTCCCCAAACATTCTTTATAGAAACACAATATGTCAAATGTCTCTTCAAGTTCATATCAAGAGTTTTTTTTGCATATATAACACTGGCACAT---------------ACCCATGGGGCATGTTTTAAGGGAGGGTGCGCAATTGTATTTGTATGGCA------GGTAGTAAATAAAAATCCATTCTTGGTCACAGAGCTGATGATGAGAGCTGTTTTCGCTGTTCTCTCGAGAGTAGCCAGCTATAATTTTTTTGCTCTTTTTTGCGCATAAATAGTTTTTTATAAACAGTTTCAGCATCAACCAAAAATCATGCAATACATTCTTCAACCAAGTCATGTCTCATAGGAGAGTGTCTAGAGCACCCCATAACACTTTCAGACCGGTATAACTTTTGCTAATTACAAGTTTCAGCATTTACTTATAACAAAA
Ncarteri_Pitchfork_N363 AGAA----------------------AAATGACCTTAACATCATTATAAATTGTAGAAAAATTAAGTAAAAAAACCTATACTAAAAAAAATTGTTAGAAAAATAGCAGTAGTTT-AAGAAATGGATTAAAATTAATTCATAAGATTTATGTTTTTTGTGTTATAAAACTGTAATAAAGGCAAATACATATGAATTCAAGTGTCATGAAACAATTTTTTTCCCATAAAGAACTATTCTGTAAAAATTATCCAGACCTTAAATTTTAACAAAGTATAAGATATTTTTCTCATCTAAAGCTGAAACAATTCTAATTACAATTTGGAAAGTAATAAAATTAATCCTTGATAAAACTAAAT-AAAAAAAATTAGTAGGAAAAAAGACATATTTCTTACCTTATGTCTTACAAAAGTGTCAAATTCAACTATACTATATCCACATGAGCCATCTCCATATAAAATTACAACATTGTAATCCGGAAAACATAATTTTGCTCCTAAAGCAAAACCAGCTCCTACACCAAGAGTACCAAATGCACCAGGATCAAGCCACTTCAAAGGTTCACGAGGTCTGTCAAAGAACACTTATTTCATGAGATATTAGAATAAGAGAACAAAGATAACATTCAATATACATCTGTTTCCCCAAACATTCTTTATAGAAACATAATATGTCAAATGTCTCGTCAAATTCATATCAAGAGTTTTTTACATATATATAACGCTGGCACATACAAATTGTACCTGAACCCATGGGGCATGTTTTAAGGGAGGGTGCGCAATTGTATTTGTATGGCAATGTATGGTAGTAAATAAAAATCCATTCTTGGTCAAAGAGCTGATGATGAGAGCTGTTTTCGCTGTTCTCTCGAGAGTAGCCAGCTATAATTTTTTTGCTCTTTTTTGTGCATAAATAGTTTTTTATAAACAGTTTCAGCATCAACCAAAAATCATGCAATATATTCTTCAACCAAGTCATGTCTCATAGGAGAGTGTCTAGAGCACTCCATAACACTTTCAGACCAGTATAACTTTTGCTAATTGTACGTTTCAGCATTTACTTATAACAAAA
Ncarteri_WeberCty_N1044 AATCTGAAAAAATAAAGTAATAATGGAAAAAATTTAAGAAATAGGGAGATTGAGAAAGTAGTGAAGAAAAAAAATCCATACTAAAAAAAATTGTTAGAAAAATAGCAGCAGTTTAAAAAAATGGATTAAAATTAATTCATAAGATTTATGTTTTTGGTGTTATAAAACTGTAATATAGGCAAATACACATGAATTCAAGTGTCATGAAACAA-TTTTTTCTCATAAAGAACTATTCTGTAAAAATTATCCAGACCTTAAATCTTAACAAAGTATAAGATATTTTTCTCCTCTAAAGCTGAAACAATTCTAATTACAATTTGGAAAATAATAAAATTAATCCTTGATAAAACGAAAT-AAAAAAAATTAGTTGGAAAAAAGACATATTTCTTACCTTATGTCTTACAAAAGTGTCAAATTCAACTATACTATATCCGCATGAGCCATCTCCATATAAAATTACAACATTGTAATCCGGAAAACATAATTTTGCTCCTAAAGCAAAACCAGCTCCTACACCAAGAGTACCAAATGCACCAGGATCAAGCCACTTCAAAGGTTCACGGGGTCTGTCAAAGAACACTTATACCATGAGATATTAGAATAAGAGAACAAAGATAACATTCAATATACATCTGCTTCCCCAAACATTCTTTATAGAAACACAATATGTCAAATGTCTCTTCAAGTTCATATCAAGAATTTTTTTTGCATATATAACACTGGCACATACAAATTGTACCTGAACCCATGGGGCATGTTTTAAGGGAGGGTGCGCAATTGTATTTGTATGGCAATGTATGGTAGT-A-----------------------------------AGAGCTGTTTTCGCTGTTCTCTCGAGAGTAGCCAGCTATAATTTTTTTGCTCTTTTTTGTGCATAAATAGTTTTTTATAAACAGTTTCAGCATCAACCAAAAATCATGCAATACATTCTTCAACCAAGCCATGTCTCATAGGAGAGTGTCTAGAGCACTCCATAACACTTTCAGACCGGTATAACTTTTGCTAATTATACGTTTCAGCATTTACTTATAACAAAA
Ncarteri_div__RainbowCave_G2089 AAAATGAGTTAAATATAATATTTTGTATACTT-TTAAAGATTATCATATACAACAAAACCATAAAATAAAAACATTCAAA-TCAATAAAATTGTTAGAAAAATAACAGCAGTTTAAGAAACTGGAT---AATGAATTCATAACAATTATGTTTTTTGTGTTATAAAACTGCATTAAAGGCAAA---GAAGGAATTCAAATTTCATAAGACAATCTTTTTTTCATCCAAAACTATTCTGTAAAATTTATGCAGACCTTAAATCCTAACAAAGTATAAGATATTTTTCTAATCTAAAACTGAAATTATTCTAATTACAATTTGGAAAATAATAAAATTAATCCTTTTTAGAATAAAGTATAAAAAAAATTGTCAAAAAAAATGCATATTTCTTACCTTATGTCTTACAAAAGTGTCAAATTCAACTATACTATATCCACATGAGCCATCTCCATATAAAATTACAACATTGTAATCCGGAAAACATAATTTTGCCCCTAAAGCAAAACCAGCTCCTACACCTAGAGTACCAAATGCACCAGGATCAAGCCATTTCAAAGGTTCACGAGGTCTGTCAAAAAACACTTATTGCATGAGATATCAGAATAAGAGAACAAGGATAACATTCAATATACATCTGCTTCCCCAAAAATTCTTTATAGAAACACAATATGTCAAATGTCTGTTCAAGGTCATATCAAGAGCTTTGATTGTATATATAACACTGGTACATACAAGTTGTCTCTGAACTCATG--TCATGTTTCAAGAGGGGGGGGC-------------ATGGCAACGTAGAGTAATAAATAAAAATCCATTCTTAGTCACAGCACTGATGATGAGAGCTGTTTTCGCTGTTCTGTCGAGACTAGCCAGCCATAATTTTTTTGCACTTTTTTGCGCATAAATATTTTTTTATAAACAATTTCAGCAGCAACCAAAAACCACGCAATG-----------------------------------------TCACCCTATAATACTTTCAGACCTG---------------TTGCAAGTTTCAGCCT---------------
Ncherokee_BallhootScar_N193 -------------ATATATATTCTGTATACCTTTTAAAGATTATCATATACAACAAAACAATAAAATAAAAACATTCAAATTTAATAAAATTGTTAGAAAAATAATAGCAGTTTAAAAAACTGGATTAAAATTAATTCATAAGAATTATGTTTTTTGTGTTATAAAACTGTAATAAAGGCAAATACATATGAATTCAAGTTCC-TGAAACAA-TTTTTTTCCATCCAGAACTATTCTGTAAAAATTATCCAGACCTTAAATCCTAACAAAGTATAAGATATTTTTCTCATCTAAAGCTGAAACAATTCTAATTACAATCTGGAAAATAATATTATTAATCCTTGATAGAACGAAGTATAAAAAAATTAGTTGGAAAAAAGACATATTTCTTACCTTATGTCTTACAAAAGTGTCAAATTCAACTATACTATATCCGCATGAGCCATCTCCATATAAAATTACAACATTGTAATCCGGAAAACATAATTTTGCTCCTAAAGCAAAACCAGCTCCTACACCAAGAGTACCAAATGCACCAGGATCAAGCCACTTTAAAGGTTCACGAGGTCTGTCAAAGAACAATTATTTCATGAGATATTAGAATAAGAGAACAAGGATAACATTCAATATACATCTGCTTCCACAAAAATTCTTTATAGAAACACAATATGTCAAATGTCTCTTCAAGTTCATATCAAGAGGTTTTTTTGCATATATAACACTGGCACATACAAATTGTACCTGAACTCATGAGGCATGTTTAAAGGGAGGGTGCGCAATTGTATTTGTATGGCAATGTATGGTAGTAAATAAAAATCCATTCTTGGTCACAGAGCTGATGATGAGAGCTGTTTTCGCTGTTCTCTCGAGAGTAGCCAGTTATAA-TTTTTTGCTCTTTTTTGTGCATAAATAGTTTTTTATAAACAGTTTCAGCAACAACCAAAAATCATGCAATACACTCTTCAACCAAGTCTTGTCTCATAGGAGAGTGTCTAGAGCACCCCATAACACTTTCAGACCGGTACAACTTTTGCTAATTGTAAGTTTCAG------------------
Ncherokee_BalsamMtn_N891 TAAATGACCCAATATATATATTCTGTATACCTTTTAAAGATTATCATATACAACAAAACAATAAAATAAAAACATTCAAATTTAATAAAATTGTTAGAAAAATAATAGCAGTTTAAAAAACTGGATTAAAGTTAATTCATAAGAATTATGTTTTTTGTGTTACAAAACTGTAATAAAGGCAAATACATATGAATTCAAGTTTC-TGAATCAA-TTTTTTTCCATCCAGAACTATTCTGTAAAAATTATCCAGACCTTAAATCCTAACAAAGTATAAAATATTTTTCTCATCTAAAGCTGAAACAATTCTAATTACAATTTGGAAAATAATATTATTAATCCTTGATAGAACGAAGTATAAAAAAATTAGTTGGAAAAAAGACATATTTCTTACCTTATGTCTTACAAAAGTGTCAAATTCAACTATACTATATCCGCATGAGCCATCTCCATATAAAATTACAACATTGTAATCCGGAAAACATAATTTTGCTCCTAAAGCAAAACCAGCTCCTACACCAAGAGTACCAAATGCACCAGGATCAAGCCACTTCAAAGGTTCACGAGGTCTGTCAAAGAACACTTATTTCATGAGATATTAGAATAAGAGAACAAGGATAACATTCAATATACATCTGCTTCCCCAAAAATTCTTTATAGAAACACAATATGTCAAATGTCTCTTCAAGTTCATATCAAGAGGTTTTATTGCATATATAACACTGGCACATACAAATTGTACCTGAACTCATGAGGCATGTTTAAAGGGAGGGTGCGCAATTGTATTTGTATGGCAATGTATGGTAGTAAATAAAAATCCATTCTTGGTCACAGAGCTGATGATGAGA---------GCTGTTTTCTCGAGAGTAGCCAGTTATAAGTTTTTTGCTCTTTTTTGTGCATAAATAGTTTTTTATAAACAGTTTCAGCAACAACCAAAAATCATGTAATACACTCTTCACCCAAGTCATGTCTCATAGGAGAGTGTCTAGAGCACTCCATAACACTTTCAGACCGGTATAACT---------------------------------------
Ncherokee_SIndianCrk_N681 ------------------------------------------------------------------------------------------------------------------------------------------------------------------------------------------------------------------------------------------------------------------------------------------------------------------------------------------------------TGATAGAACGAAGTATAAAAAAATTAGTTGGAAAAAAGACATATTTCTTACCTTATGTCTTACAAAAGTGTCAAATTCAACTATACTATATCCGCAAGAGCCATCTCCATATAAAATTACAACATTGTAATCCGGAAAACATAATTTTGCTCCTAAAGCAAAACCAGCTCCTACACCAAGAGTACCAAATGCACCAGGATCAAGCCACTTCAAAGGTTCACGAGGTCTGTCAAAGAACACTTATTTCATGAGATATTAGAATAAGAGAACAAGGATAACATTCAATATACATCTGCTTCCCCAAAAATTCTTTATAGAAACACAATATGTCAAATGTCTCTTCAAGTTCATATCAAGAGGTTTTATTGCATATATAACACTGGCACATACAAATTGTACCTGAACTCATGGGGCATGTTTAAAGGGAGGGTGCGCAATTGTATTTGTATGGCAATGTATGGTAGTAAATAAAAATCCATTCTTGG--------------------------------------------------------------------------------------------------------------------------------------------------------------------------------------------------------------------------------------------------
Ncooperi_BeaverCrk_N1002 -------------------------------------------------------------------------------------------TGTTAGAAAAATAACAGCAGTTTAAAAAACTGGATTAAAATTAATTCATAAGAATTATGTTTTTTGTGTTATAAAACTGTAATAAAGGCAAATACATATGAATTCAAGTTTCATGAAACAATTTTTTTTCCATCCAGAACTATTCTGTAAAAATTATCCAGACCTTAAATCTTAACAAAGTATAAGATATTTTTCTCATCTAAAGCTGAAACAATTCTAATTACAATTTGGAAAATAATAAAATTAATCCTTGATAAAACGAAGTAAAAAAAAATTAGTTGGAAAAAAGACATATTTCTTACCTTATGTCTTACAAAAGTGTCAAATTCAACTATACTATATCCGCATGAGCCATCTCCATATAAAATTACAACATTGTAATCCGGAAAACATAATTTTGCTCCTAAAGCAAAACCAGCTCCTACACCAAGAGTACCAAATGCACCAGGATCAAGCCACTTCAAAGGTTCACGAGGTCTGTCAAAGAACACTTATTTCATGAGATATTAGAATAAGAGAACAAGGATAACATTCAATATACATCTGCTTCCCCAAACATTCTTTATAGAAACACAATATGTCAAATGTCTCTTCAAGTTCATATCAAGAGTTTTTTTTGTATATATAACACTGGCACATACAAATTGTACCTGAACCCATGGGGCATGTTTTAAGGGAGGGTGCGCAATTGTATTTGTATGGCAATGTATGGTAGTAAATAAAAATCCATTCTTGGTCACAGAGCTGATGATGAGAGTTGTTTTCGCTGTTCTCTCGAGAGTAGTCAGCTATAATTTTTTTGCTCTTTTTTGTGCATAAATAGTTTTTTATAAACAGTTTCAGCAACAACCAAAAATCATGCAATACATTCTTCAACCAAGTCATGTCTCATAGGAGAGTGTCTAGAGCACCCCATAACACTTTCAGACCGGTATAACTTTTGCTAATTGTAAGTTTCAGCATTTACTTATAACAAAA
Ncooperi_BrasstBald_N824 -----------------------------CCTTTTAAAGATTATCATATACAACAAAACAATAAAATAAAAACATTCCAATTTAATAAAATTGTTAGAAAAATAACAGCAGTTTAAAAAACTGGATTAAAATTAATTCATAAGAATTATGTTTTTTGTGTTATAAAACTGTAATAAAGGCAAATACATATGAATTCAAGTTTCATGAAACAATTTTTTTTCCATCCAGAACTATTCTGTAAAAATTATCCAGACCTTAAATCTTAACAAAGTATAAGATATTTTTCTCATCTAAAGCTGAAACAATTCTAATTACAATTTGGAAAATAATAAAATTAATCCTTGATAAAACGAAGTAAAAAAAAATTAGTTGGAAAAAAGACATATTTCTTACCTTATGTCTTACAAAAGTGTCAAATTCAACTATACTATATCCGCATGAGCCATCTCCATATAAAATTACAACATTGTAATCCGGAAAACATAATTTTGCTCCTAAAGCAAAACCAGCTCCTACACCAAGAGTACCAAATGCACCAGGATCAAGCCACTTCAAAGGTTCACGAGGTCTGTCAAAGAACACTTATTTCATGAGATATTAGAATAAGAGAACAAGGATAACATTCAATATACATCTGCTTCCCCAAACATTCTTTATAGAAACACAATATGTCAAATGTCTCTTCAAGTTCATATCAAGAGTTTTTTTTGTATATATAACACTGGCACATACAAATTGTACCTGAACCCATGGGGCATGTTTTAAGGGAGGGTGCGCAATTGTATTTGTATGGCAATGTATGGTAGTAAATAAAAATCCATTCTTGGTCACAGAGCTGATGATGAGAGTTGTTTTCGCTGTTCTCTCGAGAGTAGTCAGCTATAATTTTTTTGCTCTTTTTTGTGCATAAATAGTTTTTTATAAACAGTTTCAGCAACAACCAAAAATCATGCAATACATTCTTCAACCAAGTCATGTCTCATAGGAGAGTGTCTAGAGCACCCCATAACACTTTCAGACCGGTATAACTT--------------------------------------
Ncooperi_CheoahDam_N1122 AAAATGAGTTAATATATATATTTTGTATACCTTTTAAATATTATCATATACAACAAAACAATAAAATAAAAACATTCCAATTCAATAAAATTGTTAGAAAAATAACAGCAGTTTAAAAAACTGAATTAAAATTAATTCATAAGAATTATGTTTTTTGTGTTATAAAACTGTAATAAAGGCAAATACATATGAATTCAAGTTTCATGAAACAA-TTTTTTTCCATCCAGAACTATTCTGTAAAAATTATCCAGACCTTAAATCTTAACAAAGTATAAGATATTTTTCTCATCTAAAGCTGAAACAATTCTAATTACAATTTGGAAAATAATAAAATTAATCCTTGATAAAACGAAGT-AAAAAAAATTAGTTGGAAAAAAGACATATTTCTTACCTTATGTCTTACAAAAGTGTCAAATTCAACTATACTATATCCGCATGAGCCATCTCCATATAAAATTACAACATTGTAATCCGGAAAACATAATTTTGCTCCTAAAGCAAAACCAGCTCCTACACCAAGAGTACCAAATGCACCAGGATCAAGCCACTTCAAAGGTTCACGAGGTCTGTCAAAGAACACTTATTGCATGAGATATTAGAATAAGAGAACAAGGATAACATTCAATATACATCTGCTTCCCCAATCATTCTTTATAGAAACACAATATGTCAAATGTCTCTTCAAGTTCATATCAAGAGTTTTTTTTGCATATATAACACTGGCACATACAAATTGTACCTGAACCCATGGGGCATGTTTTAAGGGAGGGTGCGCAATTGTATTTGTATGGCAATGTATGGTAGTAAATAAAAATCCATTCTTGGTCACAGAGCTGATGATGAGAGTTGTTTTCGCTGTTCTCTCGAGAGTAGTCAGCTATAATTTTTTTGTTCTTTTTTGTGCATAAATAGTTTTTTATAAACAGTTTCAGCAACAACCAAAAATCATGCAATACATTCTTCAACCAAGTCATGTCTCATAGGAGAGTGTCTAGAGCACCCCATAACACTTTCAGACCGGTATAACTTTTGCTAATTGTAAGTTTCAGCATTTACTTATAACAAAA
Ncooperi_NantRiverGorge_N682 AAAATGAGTTAATATATATATTTTGTATACCTTTTAAAGATTATCATATACAACAAAACAATAAAATAAAAACATTCCAATTTAATAAAATTGTTAGAAAAATAACTGCAGTTTAAAAAACTGGATTAAAATTAATTCATAAGAATTATG-TTTTTGTGTTATAAAACTGTAATAAAGGCAGAAAC-----------AATTTCATGAAACAA-TTTTTTTCCATCCAGAACTATTCTGTAAAAATTATACAGACCTTAAATCTTAACAAAGTATAAGATATTTTTCTCATCTAAAGCTGAAACAATTCTAATTACAATTTGGAATATAATAAAATTAATCCTTGATAAAACGAAGTAAAAAAAAATTAGTTGGAAAAAAGACATATTTCTTACCTTATGTCTTACAAAAGTGTCAAATTCAACTATACTATATCCGCATGAGCCATCTCCATATAAAATTACAACATTGTAATCCGGAAAACATAATTTTGCTCCTAAAGCAAAACCAGCTCCTACACCAAGAGTACCAAATGCACCAGGATCAAGCCACTTCAAAGGTTCACGAGGTCTGTCAAAGAACACTTATTTCATGAGATATTAGAATAAGAGAACAAGGATAACATTCAATATACATCTGCTTCCCCAAACATTCTTTATAGAAACACAATATGTCAAATGTCTCTTCAAGTTTATATCAAGAGTTTTTTTTGCATATATAACACTGGCACATACAAATTGTACCTGAACCCATGGGGCATGTTTTAAGGGAGGGTGCGCAATTGTATTTGTATGGCAATGTATGGTAGTAAA------TCCATTCTTGGTCACAGAGCTGATGATGAGAGCTGTTTGTGCTGTTCTCTCAAGAGTAGCCAGCTATAATTTTTTTGCTCTTTTTTGTGCATAAATAGTTTTTTATAAACAGTTTCAGCAACAACCAAAAATCATGCAATACATTCTTCAACCAAGTCCTGCCTCATAGGAGAGTGTCTAGAGCACTCCATAACACTTTCAGACCGGAATAACTTTTGCTAATTGTAAGTTTCAGCATTTACTTATAACAAAA
Ncooperi_RockCrRoad_N1160 AAAATGAGTTAATATATATATTTTGTATACCTTTTAAAGATTATCATATACAACAAAACAATAAAATAAAAACATTCCAATTTAATAAAATTGTTAGAAAAATAACAGCAGTTTAAAAAACTGGATTAAAATTAATTCATAAGAATTATGTTTTTTGTGTTATAAAACTGTAATAAAGGCAAATACATATGAATTCAAGTTTCATGAAACCATTTTTTTTCCATCCAGAACTATTCTGTAAAAATTATCCAGACCTTAAATCTTAACAAAGTATAAGATATTTTTCTCATCTAAAGCTGAAACAATTCTAATTACAATTTGGAAAATAATAAAATTAATCCTTGATAAAACGAAGTAAAAAAAAATTAGTTGGAAAAAAGACATATTTCTTACCTTATGTCTTACAAAAGTGTCAAATTCAACTATACTATATCCGCATGAGCCATCTCCATATAAAATTACAACATTGTAATCCGGAAAACATAATTTTGCTCCTAAAGCAAAACCAGCTCCTACACCAAGAGTACCAAATGCACCAGGATCAAGCCACTTCAAAGGTTCACGAGGTCTGTCAAAGAACACTTATTTCATGAGATATTAGAATAAGAGAACAAGGATAACATTCAATATACATCTGCTTCCCCAAACATTCTATATGGAAACACAATATGTCAAATGTCTCTTCAAGTTCATATCAAGAGTTTTTTTTGCATATATAACATTGGCACATACAAATTGTACCTGAACCCATGGGGCATGTTTTAAGGGAGCGTGCGCAATTGTATTTGTATGGCAATGTATGGTAGTAAATAAAAATCCATTCTTGGTCACAGAGCTGATGATGAGAGTTGTTTTCGCTGTTCTCTCGAGAGTAGTCAGCTATAATTTTTTTGCTCTTTTTTGTGCATAAATAGTTTTTTATAAACAGTTTCAGCAATAACCAAAAATCATGCAATACATTCTTCAACCAAGTCATGTCTCATAGGAGAGTGTCTAGAGCACCCCATAACATTTTCAGACCGGTATAACTTTTGCTAATTGTAAGTTTCAG------------------
Ncoylei_Apalachia_N1195 ------------------------GTATACCTTTTAAAGATGATCATATACAACAAAACAATAAAATAAAATCATTCCAATTTAATAAAATTGTTAGAAAAATAACAGCAGTTTAAAAAACTGGACTAAAATAAATTCATAAGAATTATATTTTTTGTGTTATAAAACTGTAATAAAGGCAAATACATATGAATTCAAGTTTCATGAAACAATTTTTTTTCCATCCAGAACTATTTTGTAAAAATTATCCAGACCTTAAATCTTAACAAAGTATAAGATATTTTTTTCATCTAAAGCTGAAACAATTCTAATTACATTTTGGAAAATAATAAAATTAATCCTTGATAAAACGAAGTAAATAAAAATTACTTGGAAAAAAGACATATTTCTTACCTTATGTCTTACAAAAGTGTCAAATTCAACTATACTATATCCGCATGAGCCATCTCCATATAAAATTACAACATTGTAATCTGGAAAACATAATTTTGCTCCTAAAGCAAAACCAGCTCCTACACCAAGAGTACCAAATGCACCAGGATCAAGCCACTTCAAAGGTTCACGAGGTCTGTCAAAGAACAATTATTTCATGAGATATTAGAATAAGAGAACAAGGATAACATTCAATATACATCTGCTTCCCCAAACATTCTTTATAGGAACACAATATGTCAAATGTCTCTTCAAGTTCATATCAAGAGTTTTTTTTGCATATATAACACTGGCACATACAAATTGTACCCAAACCCATGGGGCATGTTT----G-----TGCACAATTGT----------------ATGGTAGTAAATAAAAATCCATTCTTGGTCACAGAGCTGATGATGAGAGCTGTTTTTGCTGTTCTCTCGAGAGTAGCCAGCTATAATTTTTTTGCTCTTTTTTGTGAATAAATAGTTTTTTATAAACAGTTTCAGCCACAACAGAATATCATGCAATACATTCTTCAACCAAGTCATGTCTCATAGGAGAGTATCTAGAGCACCCCATAACACTTTCAGACCGGTATAACTTTTGCTAATTGTAAGTTTAAGCATTTACTTATAACAAAA
Ncoylei_DinkinCove_N1118 ----------------------------------------------------------CAATAAAATCAAATCATTCCAATTTAATAAAATTGTTAGAAAAATAACAGCAGTTTAAAAAACTGGACTAAAATTAATTCATAAGAATTATGTTTTTTGTGTTATAAAACTGTAATAAAGGCAAATACATATGAATTCAAGTTTCATGAAACAATTTTTTTTCCATCCAGAACTATTTTGTAAAAATTATCCAGACCTTAAATCTTAACAAAGTATAAGATATTTTTTTCATCTAAAGCTGAAACAATTCTAATTACAATTTGGAAAATAATAAAATTAATCCTTGATAAAACGAAGTAAATAAAAATCACTTGGAAAAAAGACATATTTCTTACCTTATGTCTTACAAAAGTGTCAAATTCAACTATACTATATCCGCATGAGCCATCTCCATATAAAATTACAACATTGTAATCTGGAAAACATAATTTTGCTCCTAAAGCAAAACCAGCTCCTACACCAAGAGTACCAAATGCACCAGGATCAAGCCACTTCAAAGGTTCACGAGGTCTGTCAAAGAACAATTATTTCATGATATATTAGAATAAGAGAACAAGGATAACATTCAATATACATCTGCTTCCCCAAACATTCTTTATAGGAACACAATATGTCAAATGTCTCTTCAAGTTCATATCAAGAGTTTTTTTTGCATATATAACACTGGCACATACAAATTGTACCCGAACCCATGGGGCATGTTT----G-----TGTGCAATTGT----------------ATGGTAGTAAATAAAAATCCATTCTTGGTCACAGAGCTGATGATGAGAGCTGTTTTCGCTGTTCTCTCGAGAGTAGCCAGCTATAATTTTTTTGCTCTTTTTTGTGCATAAATAGTTTTTTATAAACAGTTTCAGCCACAACAGAATATCATGCAATACATTCTTCAACCAAGTCATGTCTCA---------------------------------------------------------------------------------------
Ncoylei_TiptonCreek_N837 --------------------------------------------------------AACAATAAAATCAAATCATTCCAATTTAATAAAATTGTTAGAAAAATAACAGCAGTTTAAAAAACTGGACTAAAATTAATTCATAAGAATTATGTTTTTTGTGTTATAAAACTGTAATAAAGGCAAATACATATGAATTCAAGTTTCATGAAACAATTTTTTTTCCATCCAGAACTATTTTGTAAAAATTATCCAGACCTTAAATCTTAACAAAGTATAAGATATTTTTTTCATCTAAAGCTGAAACAATTCTAATTACAATTTGGAAAATAATAAAATTAATCCTTGATAAAACGAAGTAAATAAAAATCACTTGGAAAAAAGACATATTTCTTACCTTATGTCTTACAAAAGTGTCAAATTCAACTATACTATATCCGCATGAGCCATCTCCATATAAAATTACAACATTGTAATCTGGAAAACATAATTTTGCTCCTAAAGCAAAACCAGCTCCTACACCAAGAGTACCAAATGCACCAGGATCAAGCCACTTCAAAGGTTCACGAGGTCTGTCAAAGAACAATTATTTCATGATATATTAGAATAAGAGAACAAGGATAACATTCAATATACATCTGCTTCCCCAAACATTCTTTATAGGAACACAATATGTCAAATGTCTCTTCAAGTTCATATCAAGAGTTTTTTTTGCATATATAACACTGGCACATACAAATTGTACCCGAACCCATGGGGCATGTTT----G-----TGTGCAATTGT----------------ATGGTAGTAAATAAAAATCCATTCTTGGTCACAGAGCTGATGATGAGAGCTGTTTTCGCTGTTCTCTCGAGAGTAGCCAGCTATAATTTTTTTTCTCTTTTTTGTGCATAAATAGTTTTTTATAAACAGTTTCAGCCACAACAGAATATCATGCAATACATTCTTCAACCAAGTCATGTCTCATAGGAGAGTATCTAGAGCACCCCATAACACTTTCAGACTAGTATAA-----------------------------------------
Ncressleri_AndersonSpringCave_G2075 ACAAAAAATTAACCAAAATGTTTTTAATAACTACAAAAAAACAATATACAAAACAAAACCATAAAATAAAAACATTCAAATTTAATAAAATTGTTAGAAAAATAACAGCAGTTTAAGAAACTGGAT---AATGAATTCATAACAATTATATTTTTTGTGTTATAAAACTGCATTAAAGGCAAATACAAATGAATTCAAGTTTCATAAAACAATTTTTT-TTCATACAGAACTATTCTGTAAAATTTATTCAGACCTTAAATTCTAACAAAGTATAAGATATTTTCCTCATCTAAAGCTGAAAAAATTCTAATTACAATTTGGAAAATAATAAAATTAATCCTTTATAGAACAAAGTAAATAAAATTTAATTGGAAAAAATGCATATTTCTTACCTTATGTCTTACAAAAGTGTCAAATTCAACTATACTATATCCGCATGAGCCATCTCCATATAAAATTACAACATTGTAATCCGGAAAACATAATTTTGCTCCTAAAGCAAAACCAGCTCCTACACCCAGAGTACCAAATGCACCAGGATCAAGCCACTTCAAAGGTTCACGAGGTCTGCCAAAAAACATTTATTTCATGAGATATTAGAATAAGAGAACAAGGACAACATTCAATATACATCTGCTTCTCCAAAAATTCTTTATGGAAACACAATATGTAAAATGTCTCTTCAAGTTCATATCAAGAGGTTTGATTGCATATATAACACTGGTACATACAAATTGTCCCTGAACTCATG--GCATGTTTCAAGGGGGTGCAT----------------GGCAATGTATGGTAATAAATAAAAATCCATTCTTGGTCACGGCACTGATGATGAGAGCTGATTTCGCTGTTCTCTTGAGACTAGCCAGCCATAATTTTTTTGCTCATTTTTGCGCATAAATACTTTTTTATAAACAGTTTCAGCAGCAACCAAAAATCATGCAATG-----------------------------------------TCATCCCATAACACTTTCAGACCTGTATAACTTTTGCTAATTGCATGTGTTTTTGCTTAC-----------
Ncressleri_PigeonCave_G2077 AAAATGAGTTAATATATATAAATTGTATACTTTTTAAAGATTATCATATAGAACAAAACCATAAAATAAAAACATTCAAATTTAATAAAATTGTTAGAAAAATAACAGCAGTTTAAGAAACTGGAT---AATGAATTCATAACAATTATATTTTTTGTGTTATAAAACTGCATTAAAGGCAAATACAAATGAATTCAAGTTTCATAAAACAATTTTTT-TTCATACAGAACTATTCTGTAAAATTTATTCAGACCTTAAATTCTAACAAAGTATAAGATATTTTCCTCATCTAAAGCTGAAAAAATTCTAATTACAATTTGGAAAATAATAAAATTAATCCTTTATAGAACAAAGTAAATAAAATTTAATTGGAAAAAATGCATATTTCTTACCTTATGTCTTACAAAAGTGTCAAATTCAACTATACTATATCCGCATGAGCCATCTCCATATAAAATTACAACATTGTAATCCGGAAAACATAATTTTGCTCCTAAAGCAAAACCAGCTCCTACACCCAGAGTACCAAATGCACCAGGATCAAGCCACTTCAAAGGTTCACGAGGTCTGCCAAAAAACATTTATTTCATGAGATATTAGAATAAGAGAACAAGGACAACATTCAATATACATCTGCTTCTCCAAAAATTCTTTATGGAAACACAATATGTAAAATGTCTCTTCAAGTTCATATCAAGAGGTTTGATTGCATATATAACACTGGTACATACAAATTGTCCCTGAACTCATG--GCATGTTTCAAGGGGGTGCAT----------------GGCAATGTATGGTAATAAATAAAAATCCATTCTTGGTCACGGCACTGATGATGAGAGCTGATTTCGCTGTTCTCTTGAGACTAGCCAGCCATAATTTTTTTGCTCATTTTTGCGCATAAATACTTTTTTATAAACAGTTTCAGCAGCAACCAAAAATCATGCAATG-----------------------------------------TCATCCCATAACACTTTCAGACCTGTATAACTTTTGCTAATTGCATGTGTTTTTGCTTAC-----------
Ncrosbyi_MtMitchell_N210 AAAATAAGTTAATATATATATATTGTATACCTTTT------------ATACAATAAAACAATAAAATAAAACCATTCAAATTTAATAAAATTGTTAGAAAAATAACAGCAGTTTAAAATACTGGATTAAAATTAATTCATAACAATTATGTTTTTTGTGTTATAAAAATGCAATAAAGGCAAATACAAATGAATTCAAGTTTCATGAAACAATTTTTCTTTCATCCAGACCTATTCTGTAAAATTTATCCAGACCTTAAATCCTAACAAAGTATAAGATATTTCTCTCATCTAAAGCTGAAACAATTCTAAATACAATT--------------------------------------------AATTAGTTGGAAAAAATACATATTTCTTACCTTATGTCTTACAAAAGTGTCAAATTCAACTATACTATATCCACATGAGCCATCTCCATATAAAATTACAACATTGTAATCCGGAAAACATAATTTTGCTCCTAAAGCAAAACCAGCTCCTACACCAAGAGTACCAAATGCACCAGGATCAAGCCACTTCAAAGGTTCACGAGGTCTGTCAAAGAACACTTTTTTCATGAGATATTAGAATAAGAGAACAAGGATAACATTAAATATACATCTGCTTCCCCAATTTTTTTTTATAGAAACACAATATGTCAAATGTCTCTTCAAGTTCATATCAAGAGGTTTGATTGCATATATAACACTGACACATACAAATTGTACCTGAAC-------GCATGTTTTAAGGGAGGGTGCTCAATTGTATT----------TGTATGGCAGTAAATAAAAATCCATTCTTGGTCACGGCACTGATGATGAGAGCTGTTTTCACTGTTCTCTCGAGACTAGCCAGCCATAATTTTTTTGCTCTTTTTTGTGCATAAATAGTTTTTTATAAACAGTTTCAGCAGCAACCAAAAATCATGCAATACGCTCATCAACCAATTGATGTCTCAT--------------------------------------------------------------------------------------
Ncrosbyi_PricesCrk_N1143 AAAATAAGTTAATATATATATATTGTATACCTTTT------------ATACAATAAAACAATAAAATAAAACCATTCAAATTTAATAAAATTGTTAGAAAAATAACAGCAGTTTAAAATACTGGATTAAAATTAATTCATAACAATTATGTTTTTTGTGTTATAAAAATGCAATAAAGGCAAATACAAATGAATTCAAGTTTCATGAAACAATTTTTCTTTCATCCAGACCTATTCTGTAAAATTTATCCAGACCTTAAATCCTAACAAAGTATAAGATATTTCTCTCATCTAAAGCTGAAACAATTCTAAATACAATT--------------------------------------------AATTAGTTGGAAAAAATACATATTTCTTACCTTATGTCTTACAAAAGTGTCAAATTCAACTATACTATATCCACATGAGCCATCTCCATATAAAATTACAACATTGTAATCCGGAAAACATAATTTTGCTCCTAAAGCAAAACCAGCTCCTACACCAAGAGTACCAAATGCACCAGGATCAAGCCACTTCAAAGGTTCACGAGGTCTGTCAAAGAACACTTATTTCATGAGATATTAGAATAAGAGAACAAGGATAAGATTAAATATACATCTGCTTCCCCATTTTTTTTTTATAGAAACACAATATGTCAAATGTCTCTTCAAGTTCATATCAAGAGGTTTGATTGCATATATAACACTGACACATACAAATTGTACCTGAAC-------GCATGTTTTAAGGGAGGGTGCTCAATTGTATT----------TGTATGGCAGTAAATAAAAATCCATTCTTGGTCACGGCACTGATGATGAGAGCTGTTTTCACTGTTCTCTCGAGACTAGCCAGCCATAATTTTTTTGCTCTTTTTTGTGCGTAAATAGTTTTTTATAAACAGTTTCAGCAGCAACCAAAAATCATGCAATACGCTCATCAAACAATTGATGTCTCACAGGAGAGTGTCTAGAACACCCCATAACACTTTCAGACCGGTATAACCTTTGGTAAATAGATTTCTTTATAAACAGTTTTAGCAAAA
Ncrosbyi_ShufordCrk_N1148 AAAATAAGTTAATATATATATATTGTATACCTTTT------------ATACAATAAAACAATAAAATAAAACCATTCAAATTTAATAAAATTGTTAGAAAAATAACAGCAGTTTAAAATACTGGATTAAAATTAATTCATAACAATTATGTTTTTTGTGTTATAAAAATGCAATAAAGGCAAATACAAATGAATTCAAGTTTCATGAAACAATTTTTCTTTCATCCAGACCTATTCTGTAAAATTTATCCAGACCTTAAATCCTAACAAAGTATAAGATATTTCTCTCATCTAAAGCTGAAACAATTCTAAATACAATT--------------------------------------------AATTAGTTGGAAAAAATACATATTTCTTACCTTATGTCTTACAAAAGTGTCAAATTCAACTATACTATATCCACATGAGCCATCTCCATATAAAATTACAACATTGTAATCCGGAAAACATAATTTTGCTCCTAAAGCAAAACCAGCTCCTACACCAAGAGTACCAAATGCACCAGGATCAAGCCACTTCAAAGGTTCACGAGGTCTGTCAAAGAACACTTATTTCATGAGATATTAGAATAAGAGAACAAGGATAACATTAAATATACATCTGCTTCCCCAATTTTTTTTTATAGAAACACAATATGTCAAATGTCTCTTCAAGTTCATATCAAGAGGTTTGATTGCATATATAACACTGACACATACAAATTGTACCTGAAC-------GCATGTTTTAAGGGAGGGTGCTCAATTGTATT----------TGTATGGCAGTAAATAAAAATCCATTCTTGGTCACGGCACTGATGATGAGAGCTGTTTTCACTGTTCTCTCGAGACTAGCCAGCCATAATTTTTTTGCTCTTTTTTATGCGTAAATAGTTTTTTATAAACAGTTTCAGCAGCAACCAAAAATCATGCAATACGCTCATCAACCAATTGATGTCTCATA-------------------------------------------------------------------------------------
Ndellingeri_BullpenBridge_N109 --------------------------------------------------------------------------------------------------------------------------GGATTAAAATTAATTCATAAGAATTATGTTTTTTGTGTTATAAAACTGTAATAAAGGCAAATACATATGAATTCAAGTTTCATGAAACAATTTTTTTTCCATCCAGAACTATTCTGTAAAAATTATCCAGACCTTAAATCTTAACAAAGTATAAGATATTTTTCTCATCTAAAGCTGAAACAATTCTAATTACAATTTGGAAAATAATAAAATTAATCCTTGATAAAATGAAGTAAAAAAAAATTAGTTG-AAAAAAGACATATTTCTTACCTTATGTCTTACAAAAGTGTCAAATTCAACTATACTATATCCACATGAGCCATCTCCATATAAAATTACAACATTGTAATCCGGAAAACATAATTTTGCTCCTAAAGCAAAACCAGCTCCTACACCAAGAGTACCAAATGCACCAGGATCAAGCCACTTCAAAGGTTCACGAGGTCTGTCAAAGAACACTTATTTCATGAGATATTAGTGTAAGAGAACAAGGATAACATTCAATATACATCTGCTTCCCCAAACATTCTTTATAGAAAAACAATATGTCAAATGTCTCTTCAAGTTCATATCAAGAGTTTTTCTTGCATATATAACACTGGCACATACAAATTGTACCTGAACACATAGGGCATGTTTTAAGGGAGGGTGCGCCATTGTATTTGTATAGCAATGTATGGTAGTAAATAAAAATCCATTCTTGGTCACAGAGCTGATGATGAGAGCTGTTTTCGCTGTTCTCTCGAGAGTAGTCAGCTATAATTTTTTTGCTCTTTTTTGTGCATAAATAGTTTTTTATAAACAGTTTCAGCAACAACCAAAAATCATGCAATACATTCTTCAACCAAGTCATGTCTCATAGGAGAGTGTCTAGAGCA--------------------------------------------------------------------
Ndellingeri_WhitewFalls_N887 AAAATGAGTTAATATATATATTTTGTATACCTTTTAAAGATTATCATACACAACAAAACAATAAAATAAAAACATTCCAATTTAATAAAATTGTTAGAAAAATAACATCAGTTTAAAAAACTGGATTAAAATTAATTCATAAGAATTATGTTTTTTGTGTTATAAAACTGTAATAAAGGCAAATACATATGAATTCAAGTTTCATGAAACAATTTTTTTTCCATCCAGAACTATTTTGTAAAAATTATCCAGACCTTAAATCTTAACAAAGTATAAGATATTTCTCTCATCTAAAGCTGAAACAATTCTAATTACAATTTGGAAAATAATAAAATTAATCCTTGATAAAATGAAGTAAAAAAAAATTAGTTGAAAAAAAGACATATTTCTTACCTTATGTCTTACAAAAGTGTCAAATTCAACTATACTATATCCACATGAGCCATCTCCATATAAAATTACAACATTGTAATCCGGAAAACATAATTTTGCTCCTAAAGCAAAACCAGCTCCTACACCAAGAGTACCAAATGCACCAGGATCAAGCCACTTCAAAGGTTCACGAGGTCTGTCAAAGAACACTTATTTCATGAGATATTAGTGTAAGAGAACAAGGATAACATTCAATATACATCTGCTTCCCCAAACATTCTTTATAGAAACACAATATGTCAAATGTCTCTTCAAGTTCATATCAAGAGTTTTTCTTGCATATATAACACTGGCACATACAAATTGTACCTGAACCCATAGGGCATGTTTTAAGGGAGGGTGCGCCATTGTATTTGTATGGCAATGTATGGTAGTAAATAAAAATCCATTCTTGGTCACAGAGCTGATGATGAGAGCTGTTTTCGCTGTTCTCTCGAGAGTAGTCAGCTATAATTTTTTTGCTCTTTTTTGTGCATAAATAGTTTTTTATAAACAGTTTCAGCAACAACCAAAAATCATGCAATACATTCTTCAACGAGGTCATGTCTCAAAGGAGAGTGTCTAGAGCACCCCATAACACTTTCAGACCGGTATAACTTTTGCCAATTGTAAGTTTCAGCATTTACTT---------
Ndilutus_GrassyCreek_N670 ----------------------------------------------------------------------------------------------------------------------------------------------------------------------------------------------------------------------------------------------------------------------------------------------------------------------------------------------------------------------------------------------ATATTTCTTACCTTATGTCTTACAAAAGTGTCAAATTCAACTATACTATATCCACATGAGCCATCTCCATATAAAATTACAACATTGTAATCCGGAAAACATAATTTTGCTCCTAAAGCAAAACCAGCTCCTACACCAAGAGTACCAAATGCACCAGGATCAAGCCACTTCAAAGGTTCACGAGGTCTGTCAAAGAACACTTATTTCATGAGATATTAGAATAAGAGAACAAGGATAACATTCAATATACATCTGCTTCCCTAAAAATTCTTTATAGAAACACAACATGTCAAATGTCTCTTCAAGTTCATA---------------------------------------------------------------------------------------------------------------------------------------------------------------------------------------------------------------------------------------------------------------------------------------------------------------------------------------------------------------------------------------
Ndilutus_StarveRockCave_G3174 AAAATGAGTTAATATATATATATTGTATACCTTTTAAAGATTATCATATACAACAAAACAATAAAATAAAAACATTCAAATTTAATAAAATTGTTAGAAAAATAATAGCAGTTTAAAAAACTGGATTAAAATTAATTCATAAGAATTATGTTTTTTGTGTTATAAAACTGTAATAAAGGCAAATACATATGAATTCAAGTTTC-TGAAACAA-TTGTTTTCCATCCAGAACTATTCTGTAAAAATTATCCAGACCTTAAATCCTAACAAAGTATAAGATATTTTTCTCATCTAAAGCTGAAACAATCCTAATTACAATTTGGAAAATAATAATATTAATCCTTGATAGAACGAAGTATAAAAAAATTAGTTGGAAAAAAGACATATTTCTTACCTTATGTCTTACAAAAGTGTCAAATTCAACTATACTATATCCACATGAGCCATCTCCATATAAAATTACAACATTGTAATCCGGAAAACATAATTTTGCTCCTAAAGCAAAACCAGCTCCTACACCAAGAGTACCAAATGCACCAGGATCAAGCCACTTCAAAGGTTCACGAGGTCTGTCAAAGAACACTTATTTCATGAGATATTAGAATAAGAGAACAAGGATAACATTCAATATACATCTGCTTCCCTAAAAATTCTTTATAGAAACACAACATGTCAAATGTCTCTTCAAGTTCATATCAAGAGGTTTTATTGCATATATAACACTGGCACATACAAATTGTACCTGAACTCATGGGGCATGTTTAAAGGGAGGGTGCGC-----------------AATGTATGGTAGTAAATAAAGATCCATTCTTGTTCACAGAGCTGATGATGAGACCCGTTTTGGCTGTTCTCTCGAGAGTAGCCAGCTATAATTTTTTTGCTCTTTTTTGTGCATAAATAGTTTTTTATAAACAGTTTCAGCAACAACCAAAAATCATGCAATACACTCTTCAACCAAGTTATGTCTCATAGAAGAGTGTCTAGAGCACCCCATAACACTTTCAGACCGGCATAACTTTTGCTAATTGTAAGTTTCAGCATTTACTTATAACAAAA
Nfridelli_LittlePigeon_N262 AAAATGAGTTAATATATATATTTTGTATACCTTTTAAAGATTATCATATACAACAAAACAATAAAATAAAAACATTCCAATTTAATAAAATTGTTAGAAAAATAACAGCAGTTTAAAAAACTGGATTAAAATTAATTCATAAGAATGATGTTTTTTGTGTTATAAAACTGTAATAAAGGCAAATACATATGAATTCAAGTTTCATGAAACAATTTTTTTTCCATCCAGAACTATTCTGTAAAAATTATCCAGACCTTAAATCTTAACAAAGTATAAGATATTTTTCTCATCTAAAGCTGAAACAATTCTAATTACAATTTG-AAAATAATAAAATTAATCCTTGATAAAATGAAGTAAAAAAAAATTAGTTGGAAAAAAGACATATTTCTTACCTTATGTCTTACAAAAGTGTCAAATTCAACTATACTATATCCGCATGAGCCATCTCCATATAAAATTACAACATTGTAATCCGGAAAACATAATTTTGCTCCTAAAGCAAAACCAGCTCCTACACCAAGAGTACCAAATGCACCAGGATCAAGCCACTTCAAAGGTTCACGAGGTCTGTCAAAGAACACTTATTTCATGAGATATTAGAATAAGAGAACAAGGATAACATTCAATATACATCTGCTTCCCCAAACATTCTTTATAGAAACACAATATGTCAAATGTCTCTTCAAGTTCATATCAAGAGTTTTTTTTGCATATATAACACTGGCCCATACAAATTGTACCTGAACCCATGGGGCATGTTTTAAGGGAGGGTGCGCAATTGTATTTGTATGGCAATGTATGGTAGTAAATAAAAATCCACTCTTGGTCACAGAGCTGATGATGAGAGCTGTTTTCGCTGTTCTCTCGAGAGTAGTCAGCTATAATTTTTTTGCTCTTTTTTGTGCATAAATAGTTTTTTATAAACAGTTTCAGCAACAACCAAAAATCATGCAATACATTCTTCAACCAAGTCATGCCTCATAGGAGAGTGTCTAGAGCACTCCATAACACTTTCAGACCGGTATAACTTTTGCTAATTGTAAGTTTCAGCATTTACTTATAACAAAA
Nfurtivus_HugdenBranch_G3175 AAAATGAGTTAATATATATATTTTGTATACCTTTTAAAGATTATCAAATACAACAAAACAATAAAATAAAAACATTCCAATTTAATAAAATTGTTAGAAAAATAACAGCAGTTTAAAAAACTGGGTTAAAATTAATTTATAAGAATTATGTTTTTTGTGTTATAAAACTGTAATAAAGGCAAATACATATGAATTCAAGTTTCATGAAACAATTTTTTTTCCATCCAGAACTATTCTGTAAAAATTATCCAGACCTTAAATCTTAACAAAGTATAAGATATTTTTCTCATCTAAAGCTGAAACAATTCTAATTACAATTTGGAAAATAATAAAATTAATCCTTGATAAAATGAAGTAAAAAAAAATTAGTTGGAAAAAAGACATATTTCTTACCTTATGTCTTACAAAAGTGTCAAATTCAACTATACTATATCCACATGAGCCATCTCCATATAAAATTACAACATTGTAATCCGGAAAACATAATTTTGCTCCTAAAGCAAAACCAGCTCCTACACCAAGAGTACCAAATGCACCAGGATCAAGCCACTTCAAAGGTTCACGAGGTCTGTCAAAGAACACTTATTTCATGAGATATTAGAATAAGAGAACAAGGATAACATTCAATATACATCTGCTTCCCCAAACATTCTTTATAGAAACACAATATGTCAAATGTCTCTTCAAGTTCATATCAAGAGGTTTTTTTGCATATATAACACTGGCACATACAAATTGTACCTGAACCCATGGGGCATGTTTTAAGGGAGAGTGCGCAATTTTATTTGTATGGCAATGTATGGTAGCAAATAAAAATCCATTCTTGGACACAGAGCTGATGATGAGAGCTGTTTTCGCTGTTCTTTCAAGAGTAGCCAGCTATAA---------TTTTTTTTGTGCATAAATAGTTTTTTATAAACAATTTCAGCAACAACCAAAAATCATGCAATACATTCTTCAATCAAGTCATGTCTCATAGGAGAGTGTCTAAAGCACCCCATAACACTTTCAGACCGGTACAACTTTTGCTAATTGTAAGTTTCAGCATTTACTTATATCAAAA
Nfurtivus_RaccoonMtn_N1026 AAAATGAGTTAATATATATATTTTGTATACCTTTTAAAGATTATCAAATACAACAAAACAATAAAATAAAAAAATTCCAATTTAATAAAATTGTTAGAAAAATAACAGCAGTTTAAAAAACTGGGTTAAAATTAATTTATAAGAATTATGTTTTTTGTGTTATAAAACTGTAATAAAGGCAAATACATATGAATTCAAGTTTCATGAAACAATTTTTTTTCCATCCAGAACTATTCTGTAAAAATTATCCAGACCTTAAATCTTAACAAAGTATAAGATATTTTTCTCATCTAAAGCTGAAACAATTCTAATTACAATTTGGAAAATAATAAAATTAATCCTTGATAAAATGAAGTAAAAAAAAATTAGTTGGAAAAAAGACATATTTCTTACCTTATGTCTTACAAAAGTGTCAAATTCAACTATACTATATCCACATGAGCCATCTCCATATAAAATTACAACATTGTAATCCGGAAAACATAATTTTGCTCCTAAAGCAAAACCAGCTCCTACACCAAGAGTACCAAATGCACCAGGATCAAGCCACTTCAAAGGTTCACGAGGTCTGTCAAAGAACACTTATTTCATGAGATATTAGAATAAGAGAACAAGGATAACATTCAATATACATCTGCTTCCCCAAACATTCTTTATAGAAACACAATATGTCAAATGTCTCTTCAAGTTCATATCAAGAGGTTTTTTTGCATATATAACACTGGCACATACAAATTGTACCTGAACCCATGGGGCATGTTTTAAGGGAGAGTGCGCAATTTTATTTGTATGGCAATGTATGGTAGCAAATAAAAATCCATTCTTGGACACAGAGCTGATGATGAGAGCTGTTTTCGCTGTTCTTTCAAGAGTAGCCAGCTATAA---------TTTTTTTTGTGCATAAATAGTTTTTTATAAACAATTTCAGCAACAACCAAAAATCATGCAATACATTCTTCAATCAAGTCATGTCTCATAGGAGAGTGTCTAAAGCACCCCATAACACTTTCAGACCGGTACAACTTTTGCTAATTGTAAGTTTCAGCATTTACTTATATCAAAA
Ngeorgia_Sittons_N073 AAAATGAGTTAATATATATATTTTGTATACCCGTTAAAGATTATCATATATAACAAAACAATAAAATAAAAACATTCCAATTTAATAAAATTGTTAGAAAAATAACAGCAGTTTAAAAAACTGGATTAAAATTAATTCATAAGAATTATGCTTTTTGTGTTATAAAATTGTAATAAAGGCAACTACATATGAATTCAAGTTTCATGAAACAATTTTTTTTCCATCCAGAACTATTCTGTAAAAATTATCCAGACCTTAAATCTTAACAAAGTATAAGACATTTTTCTCATCTAAAGCTAAAACAATTCTAATTACAATTTGGAAAATAATAAAATTAATCCTTGATAAAACGAAGTAAAAAAAAATTAGTTGGGAAAAAGACATATTTCTTACCTTATGTCTTACAAAAGTGTCAAACTCAACTATACTATATCCGCATGAACCATCTCCATATAAAATTACAACATTGTAATCCGGAAAACATAATTTTGCTCCTAAAGCAAAACCAGCTCCTACACCAAGAGTACCAAATGCACCAGGATCAAGCCACTTCAAAGGTTCACGAGGTCTGTCAAAGAACACTTATTTCATGAGATATTAGAATACAAGAACAAGGATAATATTCAATATACATCTGCTTCCTCAAACATTCTTTATAGAAACACAATATGTCAAATGTCTCTTCAAGTTCATATCAAGAGTTTTTTTTGC----ATAACACTGGCACATACAAATTGTACCTGAACCCATGGGACATGTTTTAAGGGAGGGTGCGCAATTGTATTTGTATGGCAATGTATGGTAGTAAATAAAAATCCATTCTTGGTCACAGAGCTGATGATGAAAGCTGTTTTCGCTGTTCTCTCGAGAGTAGCCAGCTATATTTTTTTTGCTCTTTTTTGTGCGTAAATAGTTTTTTATAAACAGTTTCAGCAACAAACAAAAATCATGCAATACATTTTTCAACCAAGTCATATCTCATAGGAGAGTGTTTAGAGCACCCCATAACACTTTCAGAGCAGTATAACTTTTGCTAATTGTAAGTTTCAGCATTCACTTATAACAAAA
Ngertschi_CedarCreek_N351 AAAATAAGTTAATATATATATTTTGTATACCTTTTAAAGATTATCATATACA--------ATAAAATAAAACCATTCAAATTTAATAAAATTGTTAGAAAAATAACAGCAGTTTAAAATACTGGATTAAAATTAATTCATAACAATTATGTTTTTTGTGTTATAAAAATGCAATAAAGGCAAATACAAATGAATTCAAGTTTCATGAAACAATTTTTCTTTCATCCAGGCCTATTCCGTAAAATTTATCCAAACCTTAAATCCTAACAAAGTATAAGATATTTCTCTCATCTAAAGCTGAAACAATTCTAAATACAATT--------------------------------------------AATTAGTTGGAAAAAATACATATTTCTTACCTTATGTCTTACAAAAGTGTCAAATTCAACTATACTATATCCACATGAGCCATCTCCATATAAAATTACAACATTGTAATCCGGAAAACATAATTTTGCTCCTAAAGCAAAACCAGCTCCTACACCAAGAGTACCAAATGCACCAGGATCAAGCCACTTCAAAGGTTCACGAGGTCTATCAAAGAACACTTATTTCATGAGATATTAGAATAAGAGAACAAGGATAACATTAAATATACATCTGCTTCCCCAATTTTTTTTTATAGAAACACAATATGTCAAATGTCTCTGCAAGTTCATATCAAGAGGTTTGATTGCATATATAACACTGACACATACAAATTGTACCTGAATGCATGGGGCATGTTTTAAGAGAGGGTGCGCCGGTGTTTTGATATAG------AGGGATTTAAATTAAAA---------------------TGATATCAAATATACTCACATCAAACTTTCATAA------ACCCATAA-----------CTTCTTACAATTTAATAA--CTTTTCAATCAGTTTTAATCAAGGCCAATGATCGTATATTA-----------CACACCCAGGTTCAAGGAAAAG---ATATAACACAGTACAGTAATTTACCATCAG---------------TTACCCATCAGGGTATTTATGAGAGACAAAA
Ngertschi_FrenchBroad_N968 -------------------------------------------------------------------------------------------------AAAAATAACAGCAGTTTAAAATACTGGATTAAAATTAATTCATAACAATTATGTTTTTTGTGTTATAAAAATGCAATAAAGGCAAATACAAATGAATTCAAGTTTCATGAAACAATTTTTCTTTCATCCAGGCCTATTCCGTAAAATTTATCCAAACCTTAAATCCTAACAAAGTATAAGATATTTCTCTCATCTAAAGCTGAAACAATTCTAAATACAATT--------------------------------------------AATTAGTTGGAAAAAATACATATTTCTTACCTTATGTCTTACAAAAGTGTCAAATTCAACTATACTATATCCACATGAGCCATCTCCATATAAAATTACAACATTGTAATCCGGAAAACATAATTTTGCTCCTAAAGCAAAACCAGCTCCTACACCAAGAGTACCAAATGCACCAGGATCAAGCCACTTCAAAGGTTCACGAGGTCTGTCAAAGAACACTTATTTCATGAGATATTAGAATAAGAGAACAAGGATAACATTAAATATACATCTGCTTCCCCAATTTTTTTTTATAGAAACACAATATGTCAAATGTCTCTGCAAGTTCATATCAAGAGGTTTGATTGCATATATAACACTGACACATACAAATTGTACCTGAATGCATGGGGCATGTTTTAAGAGAGGGTGCGCCGGTGTTTTGATATAG------AGGGATTTAAATTAAAA---------------------TGATATCAAATATACTCACATCAAACTTTCATAA------ACCCATAA-----------CTTCTTACAATTTAATAA--CTTTTCAATCAGTTTTAATCAAGGCCAATGATCGTATATTA-----------CACACCCAGGTTCAAGGAAAAG---ATATAACACAGTACAGTAATTTACCATCAG---------------TTACCCATCAGGGTATTTATGAGAGACAAAA
Ngertschi_HickoryNutGap_N810 AAAATAAGTTAATATATATATTTTGTATACCTTTTAAAGATTATCATGTACA--------ATAAAATAAAACCATTCAAATTTAATAAAATTGTTAGAAAAATAACAGCAGTTTAAAATACTGGATTAAAATTAATTCATAACAATTATGTTTTTTGTGTTATAAAAATGCAATAAAGGCAAATACAAATGAATTCAAGTTTCATGAAACAATTTTTCTTTCATCCAGGCCTATTCCGTAAAATTTATCCAGACCTTAAATCCTAACAAAGTATAAGATATTTCTCTCATCTAAAGCTGAAACAATTCTAAATACAATT--------------------------------------------AATTAGTTGGAAAAAATACATATTTCTTACCTTATGTCTTACAAAAGTGTCAAATTCAACTATACTATATCCACATGAGCCATCTCCATATAAAATTACAACATTGTAATCCGGAAAACATAATTTTGCTCCTAAAGCAAAACCAGCTCCTACACCAAGAGTACCAAATGCACCAGGATCAAGCCACTTCAAAGGTTCACGAGGTCTGTCAAAGAACACTTATTTCATGAGATATTAGAATAAGAGAACAAGGATAACATTAAATATACATCTGCTTCCCCAATTTTTTTTTATAGAAACACAATATGTCAAATGTCTCTGCAAGTTCATATCAAGAGGTTTGATTGCATATATAACACTGACACATACAAATTGTACCTGAATGCATGGGGCATGTTTTAAGAGAGGGTGCGCCGGTGTTTTGATATAG------AGGGATTTAAATTAAAA---------------------TGATATCAAATATACTCACATCAAACTTTCATAA------ACCCATAA-----------CTTCTTACAATTTAATAA--CTTTTCAATCAGTTTTAATCAAGGCCAATGATCGTATATTA-----------CACACCCAGGTTCAAGGAAAAG---ATATAACTCAGTACAGTAATTTACCATCAG---------------TTACCCATCAGGGTATTTATGAGAGACAAAA
Nholsingeri_BrumleyCrk_N916 AAAATGAGTTAATATATATATTTTGTATACCTTTTAAAGATTATCATATACAACAAAACAATAAAATAAAAACATTCAAATTTAATAAAATTGTTAGAAAAATAATAGCAGTTTAAAAAACAGGATTAAAATTAATTCATAAGAATTATGTTTTTTGTGTCATAAAACTGTAATAAAGGCAAATACATATGAATTCAAGTTTC-TGAAACAA-TTTTTTTCCACCCAGAACTATTCTGTAAAAATTATCCAGACCTTAAATCCTAACAAAGTATAAGATATTTTTCTCATCTAAAGCTGAAACAATTCTAATTACAATTTGGAAAATAATAATATTAATCCTTGATAGAACGAAGTATAAAAAAATTAGTTGGAAAAAAGACATATTTCTTACCTTATGTCTTACAAAAGTGTCAAATTCAACTATACTATATCCACATGAGCCATCTCCATATAAAATTACAACATTGTAATCCGGAAAACATAATTTTGCTCCTAAAGCAAAACCAGCTCCTACACCAAGAGTACCAAATGCACCAGGATCAAGCCACTTCAAAGGTTCACGGGGTCTGTCAAAGAACACTTATTTCATGAGATATTAGAATAAGAGAACAAGGATAACATTCAATATACATCTGCTTCCCCAAAAATTCTTTATAGAAACACAATATGTCAAATGTCTCTTCAAGTTCATATCAAGAGGTTTTATTGCATATATAACACTGGCACATACAAATTGTACCTGAACTCATGGGGCATGTTTAAAGGGAGGGTGCGCAATTGTATTTGTATGGCAATGTATGGTAGTAAATAAAGATCCATTCTTGGTCACAGAGCTGATGATGAGAGCCGTTTTCGCTGTTCTCTCGAGAGTAGCCAGCTATAATTTTTTTGCTCTTTTTTGTGCATAAATAGTTTTTTATAAACAGTTTCAGCAACAACCAAAAATCATGCAATACACTCTTCAACCCAGTCATGTCTCATAGGAGAGTGTCTAGAGCACCCCATAACACTTTCAGACCGGTATAACTTTTGCTAATTGTAAGTTTCAGCATTTACTTATAACAAAA
Nholsingeri_PondCave_N541 ATGAGGAGTTAATATATATATTTTGTATACCTTTTAAAGATTATCATATACAACAAAACAATAAAATAAAAACATTCAAATTTAATAAAATTGTTAGAAAAATAATAGCAGTTTAAAAAACTGGATCAAAATTAATTCATAAGAATTGTGTTTTTTGTGTTATAAAACTGTAATAAAGGCAAATACATATGAATTCAAGTTTC-TGAAACAA-TTTTTTTCCATCCAGAACTATTCTGTAAAAATTATCCAGACCTTAAATCCTAACAAAGTATAAGATATTTTTCTCGTCTAAAGCTGAAACAATTCTAATTACAATTTGGAAAATAATAATATTAATCCTTGATAGAACGAAGTATAAAAAAATTAGTTGGAAAAAAGACATATTTCTTACCTTATGTCTTACAAAAGTGTCAAATTCAACTATACTATATCCACATGAGCCATCTCCATATAAAATTACAACATTGTAATCCGGAAAACATAATTTTGCTCCTAAAGCAAAACCAGCTCCTACACCAAGAGTACCAAATGCACCAGGATCAAGCCACTTCAAAGGTTCACGAGGTCTGTCAAAGAACACTGATTTCATGAGATATTAGAATAAGAGAACAAGGATAACATTCAATATAAATCTGCTTCCCCAAAAATTCTTTATAGAAACACAATATGTCAAATGTCTCTTCAAGTTCATATCAAGAGGTTTTATTGCATATATAACACTGGCACATACGAATTGTACCTGAACTCATGGGGCATGTTTAAAGGGTGGGTGCGCAATTGTATTTGTATAGCAATGTATGGTAGTAAATAAAGATCCATTATTGGTCACAGAGCTGATGATGAGACCTGTTTTGGCTGTTCTCTCGAGAGTAGCCAGCTATAATTTTTTTGCTCTTTTTTGTGCATAAATAGTTTTCTATAAACAGTTTCAGCAACAACCAAAAATCATGCAATACACTCTTCAACCAAGTCATGTCTCATAGGAGAGTGTCTAGAGCACCCCATAACACTTTCAGACCGGTATAACTTTTGCTAATTGTAAGTTTCAGCATTTACTTATAACAAAA
Njonesi_CaveSpringCave_N390 AAAATGAGTTAATATATATATTTTGTATACCTTTTAAAGATTATCATATA-AACAAAACAATAAAATAAAAACATTACAATTTAATAAAATTGTTAGAAAAATAACAGCAGTATAAAAAACTGGATTAAAATTAATTCACAAGAATTATGTTTTTTGTTTTATAAAACTGTAATAAAGGCAAATACATATGAATTCAAGTTTCATGAAACAA-TTTTTTTCCATCCAGAACTATTCTGTAAAAATTATCCGGACCTTAAATCTTAACAAAGTATAAGATATTTTTCTCATCTAAAGCTGAAACAATTCTAATTACAATTTGGAAAATAATAAAATTAATCCTTGATAAAACGAAG-AAAAAAAAATTAGTTGGAAAAAAGACATATTTCTTACCTTATGCCTTACAAAAGTGTCAAATTCAACTATACTATATCCGCATGAGCCATCTCCATATAAAATTACAACATTGTAATCCGGAAAACATAATTTTGCTCCTAAAGCAAAACCAGCTCCTACACCAAGAGTACCAAACGCACCAGGATCAAGCCACTTCAAAGATTCACGAGGTCTGTCAAAGAACACTTATTTCATGAGATATTAGAATAAGAGAACAAGGATAACATTCAATATACATCTGCTTCCCCAAACATTCTTTATAGAAACACAATATGTCAAATGTCTCTTCAAGTTCATATCAAGAGTTTTTTTTGCATATATAACACTGGCACATACAAATTGTACCTGAACCCATGGGGCATATTTTAAGGGAGGGT-CTCAATTGTATTTGTATAGCAATGTATGGTAGTAAATAAAAATCCATTCTTGGTCACAGAGCTGATGATGAGAGCTGTTTTCGCTGTTCTCTCGAGAGTAGTCAGCTATAATTGTTTTGCTCTTTTTTGTGCATAAATAGTTTTTTATAAACAGTTTCAGCAACAACCAAAAATCATGCAATACATTCTTCAACCAAGTCATGTCTCATAGGAAAGTGTCTAGAGCACCCCATAACACTTTCAGACCGGTATAACTTTTGCTAATTGGAAGTTTCAGCATTTACTTATAACAAAA
Nlowderi_ChestnutBranch_N731 AAAATGAGTTAATATATATATTTTGTATACCTTTTAAAGATTATCATATACAACAAAACAATAAAATAAAAACATTCCAATTTAATAAAATTGTTAGAAAAATAACAGCAGTTTAAAAAATTGGATTAAAATTAATTCATAAGAATTATGTTTTTTGTGTTATAAAACTGTAATAAAGGCAAATACATATGAATTCAAGTTTCATGAAACAATTTTTTTCCCATCCAGAACTATTCTGTAAAAATTATCCAGACCTTAAATCCTAACAAAGTATAAGATATTTTTCTCATCTAAGGCTGAAACAATTCTAATTACAATTTGGAAAATGATAAAATTAATCCTTGATAGAACGAAGTAAAAAAAAATTAGTTCGGAAAAAGACATATTTCTTACCTTATGTCTTACAAAAGTGTCAAATTCAACTATACTATATCCGCATGAGCCATCTCCATATAAAATTACAACATTGTAATCCGGAAAACATAATTTTGCTCCTAAAGCAAAACCAGCTCCTACACCAAGAGTACCAAATGCACCAGGATCAAGCCATTTCAAAGGTTCACGAGGTCTGTCAAAGAACACTTATTTCATGAGATATTAGAATGCGAGTACAAAGATAACATTCAATATACATCTGCTTCCCCAAACATTCTTTATAGAAACACAATATGTCAAATGTCTCTTCAAGTTCATATCAAGAGTTTTTTTTGCATATATAACACTGGCACATACAAATTGTACCTGAACTCATGAGGCATGTTTTAAGGGAGGGTGCGCAAATGTATTTATATGGCAATGTATGATAGTAAATAAAAATCCATTCTTGGTCAGAGAGCTGATGATCAGAGTTGTTTTCGCTGTTCTCTCGAGAGTAGCCAGCTATAATTTTTTTGCTC-TTTTTGTGCATAAATAGTTTTTTACA---GTTTTCAACAACAACCAAAAATCATGCAATACACTCTTCAACCAAGTCATGTCTCATATGAGAGTGTCTAGAGCA---CATAACACTTTCAGACTGGTATAACTTTTGCTAATTGTAAGTTTCAGCATTTACTTATAACAAAA
Nlowderi_upperFiresCreek_N820 -------GTTAATATATATATTTTGTATACCTTTTAAAGATTATCATATACAACAAAACAATAAAATAAAAACATTCCAATTTAGTAAAATTGTTAGAAAAATAACAGCAGTTTAAAAAATTGGATTAAAATTAATTCATAAGAATTATGTTTTTTGTGTTATAAAACTGTAATAAAGGCAAATACATATGAATTCAAGTTTCATGAAACAATTTTTTTCCCATCCAGAACTATTCTGTAAAAATTATCCAGACCTTAAATCCTAACAAAGTATAAGATATTTTTCTCATCTAAGGCTGAAACAATTCTAATTACAATTTGGAAAATGATAAAATTAATCCTTGATAGAACGAAGTAAAAAAAAATTAGTTCGGAAAAAGACATATTTCTTACCTTATGTCTTACAAAAGTGTCAAATTCAACTATACTATATCCGCATGAGCCATCTCCATATAAAATTACAACATTGTAATCCGGAAAACATAATTTTGCTCCTAAAGCAAAACCAGCTCCTACACCAAGAGTACCAAATGCACCAGGATCAAGCCACTTCAAAGGTTCACGAGGTCTGTCAAAGAACACTTATTTCATGAGATATTAGAATATGAGTACAAAGATAACATTCAATATACATCTGCTTCCCCAAACATTCTTTATAGAAACACAATATGTCAAATGTCTCTTCAAGTTCATATCAAGAGTTTTTTTTGCATATATAACACTGGCACATACAAATTGTACCTGAACTCATGGGGCATGTTTTAAGGGAGGGTGCGCAAATGTATTTATATGGCAATGTATGATAGTAAATAAAAATCCATTCTTGGTCAGAGAGCTGATGATCAGAGTTGTTTTCGCTGTTCTCTCGAGAGTAGCCAGCTATAATTTTTTTGCTC-TTTTTGTGCATAAATAGTTTTTTACA---GTTTTCAACAACAACCAAAAATCATGCAATACACTCTTCAACCAAGTCATGTCTCATACGAGAGTGTCTAGAGCACCCCATAACACTTTCAGACCGGTATAACTTTTGCTAATTGTAAGTTTCAGCATTTACTTATAACAAAA
Nlula_BeeRockCave_G2091 ------------------------GTATACCTTTTAAAGATTATCATATATAACAAAACAATAAAATAAAAACATTCCAATTTAATAAAATTGTTAGAAAAATAACAGCAGTTTAAAAAACTGGGTTAAAATTAATTCATAAAAATTATGCTTTTTGTGTTATAAAATTGTAATAAAGGCAAATACATATAAATTCAAGTTTCATGAAACAT-TTTTTTTTCATCCAGAACTATTCTGTAAAAATTATCCAGACCTTAAATCTTAACAAAGTATAAGACATTTTTCTCATCTAAAGCTGAAACAATTCTAATTACAATTTGGAAAATAATAAAATTAATCCTTGATAAAACGAAGTAAAAAAAAATTAGTTGG-GAAAAGACATATTTCTTACCTTATGTCTTACAAAAGTGTCAAATTCAACTATACTATATCCGCATGAACCATCTCCATATAAAATTACAACATTGTAATCCGGAAAACATAATTTTGCTCCTAAAGCAAAACCAGCTCCTACACCAAGAGTACCAAATGCACCAGGATCAAGCCACTTCAAAGGTTCACGAGGTCTGTCAAAGAACACTTATTTCATGAGATATTAGAATAAGAGAACAAGGATAACATTCAATATACTTCTGCTTCCCCAAACATTCTTTATAGAAACACAATATGTCAAATGTCTCTTCAAGTTCCTATCAAGAGTTTTTTTTGCATATATAACACTGGCACATACAAATTGTACATGAACCCATGGGACATGTTTTAAGGGAGGGTGCGCAATTGTATTTGTATGGAAATGTATGGTAGTAAATAAAAATCCATTCTTGGTCACAGAGCTGATGATGAAAGCTGTTTTCGCTGTTCTCTCGAGAGTAGCCAGCTATATTTTTTTTGCTCTTTTTTGTGCGTAAATAGTTTTTTATAAACAGTTTCAGCAACAACCAAAAATCATGCAATACATTTTTCAACCAAGTCATGTCTCATAGGAGAGTGTTTAGAGCACCCCATAACACTTTCAGAGCAGTATAACTTTTGCTAATTGTAAGTTTCAGCATTTACTTATAACAAAA
Nlula_LulaFallsCave_G2084 AAAATGAGTTAATATATATATTTTGTATACCTTTTAAAGATTATCATATATAACAAAACAATAAAATAAAAACATTCCAATTTAATAAAATTGTTAGAAAAATAACAGCAGTTTAAAAAACTGGGTTAAAATTAATTCATAAAAATTATGCTTTTTGTGTTATAAAATTGTAATAAAGGCAAATACATATAAATTCAAGTTTCATGAAACATTTTTTTTTTCATCCAGAACTATTCTGTAAAAATTATCCAGACCTTAAATCTTAACAAAGTATAAGACATTTTTCTCATCTAAAGCTGAAACAATTCTAATTACAATTTGGAAAATAATAAAATTAATCCTTGATAAAACGAAGT-AAAAAAAATTAGTTGG-GGAAAGACATATTTCTTACCTTATGTCTTACAAAAGTGTCAAATTCAACTATACTATATCCGCATGAACCATCTCCATATAAAATTACAACATTGTAATCCGGAAAACATAATTTTGCTCCTAAAGCAAAACCAGCTCCTACACCAAGAGTACCAAATGCACCAGGATCAAGCCACTTCAAAGGTTCACGGGGTCTGTCAAAGAACACTTATTTCATGAGATATTAGAATAAGAGAACAAGGATAACATTCAATATACATCTGCTTCCCCAAACATTCTTTATAGAAACACAATATGTCAAATGTCTCTTCAAGTTCCTATCAAGAGTTTTTTTTGCATACATAACACTGGCACATACAAATTGTACCTGAACCCATGGGACATGTTTTAAGGGAGGGTGCGCAATTGTATTTGTATGGCAATGTATGGTAGTAAATAAAAATCCATTCTTGGTCACAGAGCTGATGATGAAAGCTGTTTTCGCTGTTCTCTCAAGAGTAGCCAGATATATTTTTTTTGCTCTTTTTTGTGCGTAAATAGTTTTTTATAAACAGTTTCAGCAACAACCAAAAATCATGCAATACATTTTTCAACCAAGTCATGTCTCATAGGAGAGTGTTTAGAGCACCCCATAACACTTTCAGAGCAGTATAACTTTTGCTAATTGTAAGTTTCAGCATTTACTTATAACAAAA
Nmimus_NealsSink_N329 ----------------------------------------TTATCATATACAACAAAACAATAAAATAAAAACATTCAAATTTAATAAAATTGTTAGAAAAATAATAGCAGTTTAAAAAACTGGATTAAAATTAATTCATAAGAATTATGTTTTTTGTGTTATAAAACTGTAATAAAAGAAAATACATATGAATTCAAGTTTC-TGAAACAA-TTTTTTTCCATCCAGAACTATTCTGTAAAAATTATCCCGACCTTAAATCCTAACAAAGTTTAAGATATTTTTCTCATCTAAAGCTGAAACAATTCTAATTACAATTTGGAAAATAATAATATTAATCCTTGATAGAACGAAGTAT-AAAAAATTAGTTGGAAAAAAGACATATTTCTTACCTTATGTCTTACAAAAGTGTCAAATTCAACTATACTATATCCACATGAGCCATCTCCATATAAAATTACAACATTGTAATCCGGAAAACATAATTTTGCTCCTAAAGCAAAACCAGCTCCTACACCAAGAGTACCAAATGCACCAGGATCAAGCCACTTCAAAGGTTCACGAGGTCTGTCAAAGAACACTTATTTCGTGAGATATTAGAATAAGAGAACAAGGATAACATTCAATATACATCTGCTTCCCCAAAAATTCTTTATAGAAACACAATATGTCAAATGTCTCTTCAAGTTCATATCAAAAGGTTTTATTGCTTATATAACACTGGCACATACAAATTGTACCTGAACTCATGGGGCATGTTTAAAGGGAGGGTGCGCAATTGTATTTGTATGGCAATGTATGGTAGTAAATAAAGATCCATTCTTGGTCACAGAGCTGATGATGAGACCTGTTTTGGCTGTTCTCTCGAGAGTAGCCAGCTATAATTTTTTTGCTCTTTTTTGTGCATAAATAG-----------------------------------------------------------------------------------------------------------------------------------------------------------
Nmimus_Straleys_N625 -------------------------------------------------------------------------------------------------------------------------------------------------------------------------------------------------------------------------------------------------------------------------------------------------TCTAAAGCTGAAACAATTCTAATTACAATTTGGAAAATAATAATATTAATCCTTGATAGAACGAAGTAATAAAAAATTAGTTGGAAAAAAGACATATTTCTTACCTTATGTCTTACAAAAGTGTCAAATTCAACTATACTATATCCACATGAGCCATCTCCATATAAAATTACAACATTGTAATCCGGAAAACATAATTTTGCTCCTAAAGCAAAACCAGCTCCTACACCAAGAGTACCAAATGCACCAGGATCAAGCCACTTCAAAGGTTCACGAGGTCTGTCAAAGAACACTTATTTCATGAGATATTAGAATAAGAGAACAAGGATAACATTCAATATACATCTGCTTCCCCAAAAATTCTTTATAGAAACACAATATGTCAAATGTCTCTTCAAGTTCATATCAAGAGGTTTTATTGATTATATAACACTGGCACATACAAATTGTACTTGAACTCATGGGGCATGTTTAAAGGGAGGGTGCGCAATTGTATTTGTATGGCAATGTATGGTAGTAAATAAAGATCCATTCTTGGTCACAGAGCTGATGATGAGACCTGTTTTGGCTGTTCTCTCGAGAGTAGCCAGCTATAATTTTTTTGCTCTTTTTTGTGCATAAATAGTTTTTTA----------------------------------------------------------------------------------------------------------------------------------------------------
Nnasicus_CaneyFork_N171 --------------TATATATTTTTATTTACT------------------------AATAGTCGAGAATGGCTATCTATTTCTAATAAAATTGTTAGAAAAATAGCAGCAGTTTACAAAACTGGATTAAAATTAATTCATACGAATTATGTTTTTTGTGTTATAAAACTGTAATAACGGCA------------------------------------TTTCCATCCAGAACTATTATGTAAAAATTATTCTGACCTTAAATCCTAACAAAGTATAAGATATTTTTCTCATCTAAAGCTGAAACAATTCTAATTACAATTTGGAAAATAATAAAATTAATCCTTGATAGAACGAAGT-AAAAAAAAATTGTTGGAAAATAAACATATTTCTTACCTTATGTCTTACAAAAGTGTCAAATTCAACTATACTATATCCGCATGAGCCATCTCCATATAAAATTACAACATTGTAATCCGGAAAACATAATTTTGCTCCTAAAGCAAAACCAGCTCCTACACCAAGAGTACCAAATGCACCAGGATCAAGCCACTTCAAAGGTTCACGAGGTCTGTCAAAGAATACTTATTTCATGAGATATTAGAATAAGAGAACAAGGATAACATTCAATATACATCTGCTTCCCCAAAAATTCTTTATAGAAACACAATATGTCAAATGTCTCTTCAATTTCATATCAAGAGGTTTGGTTGCATATATAACACTGGCACATACAAATTGTACCTGAACTCATGGGGCATGTTTTAAGGGAGGATGCGCAATTGTATATGTATGGCAATGTATGATAGTAAATAAAAATCCATTCTTGGTCACAGAGCTGATGATGAGAGCTGTTTTCGCTGTTCTCTTAAGAGGAGCCAGCCATAATTTTTTTGCTCTTTTTTGTGCATAAATATTTTG-TATAAACAGTTTCAGCAGCAACCAAAAATCAAGCAATACGTTTTTCAACCAAGTCTTGTCTCATAGGAAAG-----------CCCCATGACACTTTCAGATCGGTATAACTTTTGCTAATTGTA--------------------------
Nnasicus_ConnosteeFalls_N696 ---------------------------------------------------------ATAGTCGAGAATGACTATCTATTTCTAATAAAATTGTTAGAAAAATAACAGCAGTTTACAAAACTGGATTAAAATTAATTCATACGAATTATGTTTTTTGTGTTATAAAACTGTAATAAAGGCAAGTACATAGGAATTCAAGTTTCATGAAACAA-TTTTTTTCCATCCAGAACTATTATGTAAAAATTATTCAGACCTTAAATCCTAACAAAGTATAAGATATTTTTCTCATCTAAAGCTGAAACAATTCTAATTACAATTTGGAAAATAATAAAATTAATCCTTGATAGAACGAAGT-AAAAAAAATTAGTTGGAAAATAAACATATTTCTTACCTTATGTCTTACAAAAGTGTCAAATTCAACTATACTATATCCGCATGAGCCATCTCCATATAAAATTACAACATTGTAATCCGGAAAACATAATTTTGCTCCTAAAGCAAAACCAGCTCCTACACCAAGAGTACCAAATGCACCAGGATCAAGCCACTTCAAAGGTTCACGAGGTCTGTCAAAGAATACTTATTTCATGAGATATTAGAATAAGAGAACAAGGATAACATTCAATATACATCTGCTTCCCCAAAAATTCTTTATAGAAACACAATATGTCAAATGTCTCTTCAAGTTCATATCAAGAGGTTTGATTGCATATATAACACTGGCACATACAAATTGTACCTGAACTCATGGAGCATGTTTTAAGGGAGGATGCGCAATTGTATATGTATGGCAATGTATGGTAGTAAATAAAAATCCATTCTTAGTCACAGAGCTGATGATGAGAGCTGTTTTCGCTGTTCTCTTAAGAGGGGCCAGCCATAATTTTTTTGCTCTTTTTTGTGCATAAATATTTT--------------------------------------------------------------------------------------------------------------------------------------------------------
Nnasicus_CoweeTrain_N189 ------------------------------CT------------------------AATAGTCGAGAATGGCTATCTATTTCTAATAAAATTGTTAGAAAAATAGCAGCAGTTTACAAAACTGGATTAAAATTAATTCATACGAATTATGTTTTTTGTGTTATAAAACTGTAATAACGGCA------------------------------------TTTCCATCCAGAACTATTATGTAAAAATTATTCTGACCTTAAATCCTAACAAAGTATAAGATATTTTTCTCATCTAAAGCTGAAACAATTCTAATTACAATTTGGAAAATAATAAAATTAATCCTTGATAGAACGAAGTAAAAAAAAAATTGTTGGAAAATAAACATATTTCTTACCTTATGTCTTACAAAAGTGTCAAATTCAACTATACTATATCCGCATGAGCCATCTCCATATAAAATTACAACATTGTAATCCGGAAAACATAATTTTGCTCCTAAAGCAAAACCAGCTCCTACACCAAGAGTACCAAATGCACCAGGATCAAGCCACTTCAAAGGTTCACGAGGTCTGTCAAAGAATACTTATTTCATGAGATATTAGAATAAGAGAACAAGGATAACATTCAATATACATCTGCTTCCCCAAAAATTCTTTATAGAAACACAATATGTCAAATGTCTCTTCAATTTCATATCAAGAGGTTTGGTTGCATATATAACACTGGCACATACAAATTGTACCTGAACTCATGGGGCATGTTTTAAGGGAGGATGCGCAATTGTATATGTATGGCAATGTATGATAGTAAATAAAAATCCATTCTTGGTCACAGAGCTGATGATGAGAGCTGTTTTCGCTGTTCTCTTAAGAGGAGCCAGCCATAATTTT------------------------------------------------------------------------------------------------------------------------------------------------------------------------------------
Npaynei_Grindstaff_N646 ------------------------------------------------------------------------------------------------------------------------------------------------------------------------------------------------------TTC---TGAAACAA-TTTTTTTCCATCCAGAACTATTCTGTAAAAATTATCCAGACCTTAAATCCTAACAAAGTATAAGATATTTTTCTCATCTAAAGCTGAAACAATTATAATTACAATTTGGAAAATAATAATATTAATCCTTGATAGAACAAAGTATAAAAAAATTAGTTGGAAAAAAGACATATTTCTTACCTTATGTCTTACAAAAGTGTCAAATTCAACTATACTATATCCACATGAGCCATCTCCATATAAAATTACAACATTGTAATCCGGAAAACATAATTTTGCTCCTAAAGCAAAACCAGCTCCTACACCAAGAGTACCAAATGCACCAGGATCAAGCCACTTCAAAGGTTCACGAGGTCTGTCAAATAACACTTATTTCATGAGATATTAGAATAAGAGAACAAGGATAACATTCAATATACATCTGCTTCCCCAAAAATTCTTTATAGAAACACAATATGTCAAATGTCTCTTCAAATTTATATCAAGAGGTTTTATTGCATATATAACACTGGCACATACAAATTGTACCTGAACTCATGGGGCATGTTTAAAGGGAGGGTGCGCAATTGTATTTGCATGGGAATGTATGGTAGTAAATAAAGATCCATTGTTGGTCACAGAGCTGATGCTGAGACCTGTCTTGGCTGTTCTCTCGAGAGTAGCCAGCTATAA-------------TTTTATATGGAGATGG-----------------------------------------------------------------------------------------------------------------------------------------------------------
Npaynei_NorrisDamCave_N348 AAAATGAGTTAATATATATATTTTGTATTCCTTTTAATGATTATCATATACAACAAAACAATATAATAAAATCATTCAAATTTAAAAAAATTGTTAGAAAAATAATAGCAGTTTAAAAAACTGGATTAAAATTAATTCATAAGAATTATGTTTTTTGTGTTATAAAACTGTAATAAAGGCAAATACATATGAATTCGAGTTTC-TGAAACAA-TTTTTTTCCATCCAGAACTATTCTGTAAAAATTATCCAGACCTTAAATCCTAACAAAGTATAAGATATTTTTCTCATCTAAAGCTGAAACAATTATAATTACAATTTGGAAAATAATAATATTAATCCTTGATAGAACAAAGTATAAAAAAATTAGTTGGAAAAAAAACATATTTCTTACCTTATGTCTTACAAAAGTGTCAAATTCAACTATACTATATCCACATGAGCCATCTCCATATAAAATTACAACATTGTAATCCGGAAAACATAATTTTGCTCCTAAAGCAAAACCAGCTCCTACACCAAGAGTACCAAATGCACCAGGATCAAGCCACTTCAAAGGTTCACGAGGTCTGTCAAATAACACTTATTTCATGAGATATTAGAATAAGAGAACAAGGATAACATTCAATATACATCTGCTTCACCAAAAATTCTTTATAGAAACACAATATGTCAAATGTCTCTTCAAATTTATATCAAGAGGTTTTATTGCATATATAACACTGGCACATACAAATTGTACCTGGACTCATGGGGCATGTTTAAAGGGAGGGTGCGCAATTGTATTTGTATGGCAATGTATGATAGTAAATAAAGATCCATTGTTGGTCACAGAGCTGATGATGAGACCTGTTTTGGCTGTTCTCTCGAGAGTAGCCAGCTATAA-TTTTTTGCTCTTTTTTGTGCATAAATAGTTTTTTATAAACAGTTTCAGCAACAACCAAAAATCATGCAATACACTCTTCAACCAAGTCATGTCTCATAGGAGAGTGTCTAGAGCACCCCATAACACTTTCAGACCGGTATAACTTTTGCTAATTGTAAGTTTCAGCATTTACTTATAACAAAA
Npaynei_UnakaMtns_N943 -----------------------------------------------------------------------ACATTCAAATTTAAAAAAATTGTTAGAAAAATAATAGCAGTTTAAAAAACTGGATTAAAATTAATTCATAAGAATTATGTTTTTTGTGTTATAAAACTGTAATAAAGGCAAATACATATGAATTCGAGTTTC-TGAAACAA-TTTTTTTCCATCCAGAACTATTCTGTAAAAATTATCCAGACCTTAAATCCTAACAAAGTATAAGATATTTTTCTCATCTAAAGCTGAAACAATTATAATTACAATTTGGAAAATAATAATATTAATCCTTGATAGAACAAAATATAAAAAAATTAGTTGGAAAAAAGACATATTTCTTACCTTATGTCTTACAAAAGTGTCAAATTCAACTATACTATATCCACATGAGCCATCTCCATATAAAATTACAACATTGTAATCCGGAAAACATAATTTTGCTCCTAAAGCAAAACCAGCTCCTACACCAAGAGTACCAAATGCACCAGGATCAAGCCACTTCAAAGGTTCACGAGGTCTGTCAAATAACACTTATTTCATGAGATATTAGAATAAGAGAGCAAGGATAACATTCAATATACATCTGCTTCCCCAAAAATTCTTTATAGAAACACAATATGTCAAATGTCTGTTCAAATTTATATCAAGAGGTTTTATTGCATACATAACACTGGCACATACAAATTGTACCTGAACTCATGGGGCATGTTTAAAGGGAGGGTGCGCAATTGTATTTGTATGGCAATGTATGGTAGTAAAT--AGATCCATTGTTGGTCACAGAGCTGATGATGAGACCTGTTTTGGCTGTTCTCTCGAGAGTAGCCAGCTATAA-TTTTTTGCTCTTTTTTGTGCATAAATAGTTTTTTATAAACAGTTTCAGCAACAACCAAAAATCATGCAATACACTCTTCAACCAAGTCATGTCTCATAGGAGAGTGTCTAGAGCACCCCATAACACTTTCAGACCGGTATAACTTTTGCTAATTGTAAGTTTCAGCATTTACTTATAACAAAA
Npecki_HaskellSims_G3697 AATATAAGGCACCCGATATATATTGTATACTTTTTAAATATTATCATATACAACAAAAACATGAAACAAAAACATTCAAATTCAATAAAATTGTTAGAAAAATAACAACAGTTTAAGAAACTGGAT---AATGAATTCCTGACAATTATGTTTTTTGTGTTATAAAACTGCATTAAAGGCAAATAGAAATCAATTCAAGTTTCATAAAACAATTTTTTTTTCATCTAGAACTATTCTGTAAAATTTATTCAGACCTTAAATCCTAACAAAGTATAAGATATTTTTCTCGTCTAAAGCTGAAACAATTATAATTACAATTTGGAAAATAATAAAATTAATTAATCATAGAACAAAGTAAATGAAATTTAGTCAG-AAAAATGCATATTTATTACCTTATGTCTTACAAAAGTGTCAAATTCAACTATACTATATCCACATGAGCCATCTCCATATAAAATTACAACATTGTAATCTGGAAAACATAATTTTGCCCCTAAAGCAAATCCAGCTCCTACACCCAGAGTACCAAATGCACCAGGATCAAGCCACTTCAAAGGTTCACGAGGTCTGTCAAAAAACACTTATTTCATGAGATATTAGAATAAGAGAACA------ACATTCAATATACATCTGCTTCCCCAAAAATTCTTTATAGAAACACAATAAGTCAAATGTCTTTTCAAGTTCATATCAAGAGGTTTGATTGCATATATAACACTGGCACATACAAATTGTCCCTGAACTCATG--GCATGTTTCAAGGAGGAGTATATAAATGAA-----ATGACACTGTATGGTAATAAATAAAAATCCATTCTTGGTCATGGTACTGATGATGAGAGCTGTTTTCGCTGTTCTCTCGAGACTAGCCAGCCATAATTTTTCTGCTCTTTTTTGCGCATAAATAATTTTTTATAAACAGTTTCAGCAACAACCAAAAATCATGCACTG-----------------------------------------TCATCCCATAACACTTTCAGACCT-----------------------------------------------
Npecki_HurricaneMazeCave_G2100 ------------------------------------------------------AAAAACATGAAATAAAAACATTCAAATTCAATAAAATTGTTAGAAAAATAACAGCAGTTTAAGTAACTGGAT---AATGAATTCATGACAATTATGTTTTTTGTGTTATAAAACTGCATTAAAGGCAAATAGAAATGAATTCAAGTTTCATAAAACAATTTTTTTTTCATCTAGAACTATTCTGAAAAATTTATTCAGACCTTAAATCCTAACAAAGTTTAAGATATTTTTCTCGTCTAAAGCAGAAACAACTCTAATTACAATTTGGAAAATAATAAAATTAATTAATCATAGAACAAAGTAAATAAAATTTAGTCAG-AAAAATGCATATTTATTACCTTATGTCTTACAAAAGTGTCAAATTCTACTATACTATATCCACATGAGCCATCTCCATATAAAATTACAACATTGTAATCTGGAAAACATAATTTTGCCCCTAAAGCAAAACCAGCTCCTACACCCAGAGTACCAAATGCACCAGGATCAAGCCACTTCAAAGGTTCACGAGGTCTGTCAAAAAACACTTATTTCATGAGATATTAGAATAAGAGAACA------ACATTCAATGTACATCTGCTTCCCCAAAAATTCTTTATAGAAACACAATAAGTCAAATGTCTCTTCAAGTTCATATCAAGAGGTTTGATTGCATATATAACACTGGCACATGCAAATTGTCCCTGAACTCATG--GCATGTTTCAAGGAGGAGTATATAAATGAA-----ATGGCACTGTATGGTAATAAATAAAAATCCATTCTTGGCCATGGTACTGATGATGAGAGCTGTTTTCGCTGTTCTCTCCAGATTAGCCAGCCATAATTTTTCTGCTCTTTTTTGTGCATAAATAATTTTTTATAAACAGTTTCAGCAACAACCAAAAATCATGCACTG-----------------------------------------TCACCC-----------------------------------------------------------------
Npecki_Monteagle_N062 AAAATGAGTTAATATATATATATTGTATACTTTTTAAATATTATCATATACAACAAAAACATGAAATAAAAACATTCAAATTCAATAAAATTGTTTGAAAAATAACAGCAGTTTAAGAAACTGGAA---AATGAATTCATGACAATTATGTTTTTTGTGTTATAAAACTGCATTAAAGGCAAATAGAAATGAATTCAAGTTTCATAAAACAATTTTTTTTTCATCTAGAACTATTCTGTAAAATTTATTCAGACCTTAAATCCTAACAAAGTATAAGATATTTTTCTCGTCTAAAGCTGAAACAATTCTAATTACAATTTGGAAAATAATAAAATTAATTAATCATAGAACAAAGTAAATGAAATTTAGTCAG-AAAAATGCATATTTATTACCTTATGTCTTACAAAAGTGTCAAATTCAACTATACTATATCCACATGAGCCATCTCCATATAAAATTACAACATTGTAATCTGGAAAACATAATTTTGCCCCTAAAGCAAAACCAGCTCCTACACCCAGAGTACCAAATGCACCAGGATCAAGCCACTTCAAAGGTTCACGAGGTCTGTCAAAAAACACTTATTTCATGAGATATTAGAATAAGAGAACA------ACATTCAATATACATCTGCTTCCCCAAAAATTCTTTATAGAAACACAATAAGTCAAATGTCTCTTCAAGTTCATATCAAGAGGTTTGATTGCATATATAACACTGGCACATACAAATTGTCCCTGAACTCATG--GCATGTTTCAAGGAGGAGTATATAAATGAA-----ATGGCACTGTATGGTAATAAATAAAAATCCATTCTTGGCCATGGTACTGATGATGAGAGCTGTTTTCGCTGTTCTCTCGAGACTAGCCAGCCATAATTTTCCTGCACTTTTTTGCGCATAAATAATTTTTTATAAACAGTTTCAGCAACAACCAAAAATCATGCACTG-----------------------------------------TTACCCCATAACACTTTCAGACCTGTATAACTTTTGCTAATTGCATGTTTCAGCCTTTACTGATAAC----
Nperlakyi_SChimneys_N1079 AAAATGAGTTAATATATATATTTTGTATACCTTTTAAAGATTATCATATACAACAAAACAATAAAATAAAAACATTCCAATTTAATAAAATTGTTAGAAAAATAACAGCAGTTTAAAAAACTGGATTAAAATTAATTCATAAGAATTATGTTTTTTGTGTTATAAAACTGTAATAAAGGCAAATACATATGAATTCAAGTTTCATGAAACAATTTTTTTTCCATCCAGAACTATTCTGTAAAAATTATCCAGACCTTAAATCTTAACAAAGTATAAGATATTTTTCTCATCTAAAGCTGAAACAATTCTAATTACAATTTGGAAAATAATAAAATAAATCCTTGATAAAAT-AATTAAAAAAAAATTAGTTGGAAAAAAGACATATTTCTTACCTTATGTCTTACAAAAGTGTCAAATTCAACTATACTATATCCACATGAGCCATCTCCATATAAAATTACAACATTGTAATCCGGAAAACATAATTTTGCTCCTAAAGCAAAACCAGCTCCTACACCAAGAGTACCAAATGCACCAGGATCAAGCCACTTCAAAGGTTCACGAGGTCTGTCAAAGAACACTTATTTCATGAGATATTAGAATAAGAGAACAAGGATAACATTCAATATACATCTGCTTCCCCAAACATTCTTTATAGAAACACAATATGTCAAATGTCTCTTCAAGTTTATATCAAGAGTTTTTTTTGCATATATAACACTGGCACATACAAATTGTACCTGAACCCATGGGGCATGTTTTAAGGGAGGGTGCGCCATTGTATTTGTATGGCAATGTATGGTAGTAAATAAAAATCCATTCTTGGTCACAGAGCTGATGATGAGAGCTGTTTTCGTTGTTCTCTCGAGAGTAGTCAGCTATAATTTTTTTGCTCTTTTTTGTGTATAAATAGTTTTTTATAAACAGTTTCAGCAACAACCAAAAATCATGCAATACATTCTTCAACCAAGTCATGTCTCATAGGAGAGTGTCTAGAGCACCCCATAACACTTTCAGACCGGTATAACTTTTGCTAATTGTAAGTTTCAGCATTTACTTATAACAAAA
Nperlakyi_SChimneys_N1080 AAAATGAGTTAATATATATATTTTGTATACCTTTTAAAGATTATCATATACAACAAAACAATAAAATAAAAACATTCCAATTTAATAAAATTGTTAGAAAAATAACAGCAGTTTAAAAAACTGGATTAAAATTAATTCATAAGAATTATGTTTTTTGTGTTATAAAACTGTAATAAAGGCAAATACATATGAATTCAAGTTTCATGAAACAATTTTTTTTCCATCCAGAACTATTCTGTAAAAATTATCCAGACCTTAAATCTTAACAAAGTATAAGATATTTTTCTCATCTAAAGCTGAAACAATTCTAATTACAATTTGGAAAATAATAAAATAAATCCTTGATAAAAT-AATTAAAAAAAAATTAGTTGGAAAAAAGACATATTTCTTACCTTATGTCTTACAAAAGTGTCAAATTCAACTATACTATATCCACATGAGCCATCTCCATATAAAATTACAACATTGTAATCCGGAAAACATAATTTTGCTCCTAAAGCAAAACCAGCTCCTACACCAAGAGTACCAAATGCACCAGGATCAAGCCACTTCAAAGGTTCACGAGGTCTGTCAAAGAACACTTATTTCATGAGATATTAGAATAAGAGAACAAGGATAACATTCAATATACATCTGCTTCCCCAAACATTCTTTATAGAAACACAATATGTCAAATGTCTCTTCAAGTTTATATCAAGAGTTTTTTTTGCATATATAACACTGGCACATACAAATTGTACCTGAACCCATGGGGCATGTTTTAAGGGAGGGTGCGCCATTGTATTTGTATGGCAATGTATGGTAGTAAATAAAAATCCATTCTTGGTCACAGAGCTGATGATGAGAGCTGTTTTCGTTGTTCTCTCGAGAGTAGTCAGC---------------------------------------------------------------------------------------------------------------------------------------------------------------------------------------------
Nreclusus_Clingmans_N252 --------------------------------------------------------------------------------------------------------------------------------------------------------------------------TAATAAAGGCAAATACATATGAATTCAAGTTTCATGAAACAATTTTTTTTCCATCCAGAACTATTCTGTAAAAATTATCCAGACCTTAAATCTTAACAAAGTATAAGATATTTTTCTCATCTAAAGCCGAAACAATTCTAATTACAATTTGGAAAATAATAAAATTAATCCTTGATAAAACAAAGTAAAAAAAAATTAGTCGGAAAAAAGACATATTTCTTACCTTATGTCTTACAAAAGTGTCAAATTCAACTATACTATATCCGCATGAGCCATCTCCATATAAAATTACAACATTGTAATCCGGAAAACATAATTTTGCTCCTAAAGCAAAACCAGCTCCTACACCAAGAGTACCAAATGCACCAGGATCAAGCCACTTCAAAGGTTCACGAGGTCTGTCAAAGAACACTTATTTCATGAGATATTAGAATAAGAGAACAAGGATAACATTCAATATACATCTGCTTCCCCAAACATTCTTTATAGAAACACAATATGTCAAATGTCTCTTCAAGTTCATATCAAGAGTTTTTTTTGCATATATAACACTGGCACATACAAATTGTACCTGAACCCATGGGGCATGTTTTAAGGGAGGGTGCGCAATTGTATT----------TGTATGGTAGTAAATAAAAATCCATTCTTGGTCACAGAGCTGATGATGAGAGTTGTTTTCGCTGTTCTCTCGAGAGTAGTCAGCTATAATTTTTTTGCTCTTTTTTGTGCATAAATAGTTTTTTATAAACAGTTTCAGCAACAACCAAAAATCATGCAATACATTCTTCAACCAAGTCATGTCTCATAGGAGAGTGTCTAGAGCACCCCATAACACTTTCAGACCGGTATAACTTTTGCTAATTGTAAGTTTCAGCATTTACTTATAACAAAA
Nreclusus_Newfound_N259 ------------------------------------------------------------------------------------------------------------------------------------------------------------------------------------------------------------TGAAACATTTTTTTTTCCATCCAGAACTATTCTGTAAAAATTATCCAGACCTTAAATCTTAACAAAGTATAAGATATTTTTCTCATCTAAATCTGAAACAATTCTAATAACAATTTGGAAAATAATAAAATTAATCCTTGATAAAACGAAGTAAAAAAAAATTAGTTGGAAAAAAGACATATTTCTTACCTTATGTCTTACAAAAGTGTCAAATTCAACTATACTATATCCACATGAGCCATCTCCATATAAAATTACAACATTGTAATCCGGAAAACATAATTTTGCTCCTAAAGCAAAACCAGCTCCTACACCAAGAGTACCAAATGCACCAGGATCAAGCCACTTCAAAGGTTCACGAGGTCTGTCAAAGAACACTTATTTCATGAGATATTAGAATAAGAGAACAAGGATAACATTCAATATACATCTGCTTCCCCAAACATTCTTTATAGAAACACAATATGTCAAATGTCTCTTCAAGTTCATATCAAGAGTTTTTTTTGCATATATAACACTGGCCCATACAAATTGTACCTGAACCCATGGGGCATGTTTTAAGGGAGGGTGCGCAATTGTATTTGTATGGCAATGTATGGTAGTAAATAAAAATCCATTCTTGGTCACAGAGCTGATGATGACAGCTGTTTTCACTGTTCTCTTGAGAGTAGTCAGCTATAATTTTTTTGCTCTTTTTTGTGCATAAATAGTTTTTTATAAACAGTTTCAGCAACAACCAAAAATCATGCAATACATTCTTCAACCAAGTCATGTCTCATAGGAGAGTGTCTAGAGCACCCCATAACACTTTCAGACCGGTATA------------------------------------------
Nreclusus_Noland_N1051 AAAATGAGTTAATATATATATTTTGTATACCTTTTAAAGATTATCATATACAACAAAACAATAAAATAAAAACATTCCAATTTAATAAAATTGTTAGAAAAATAACAGCAGTTTAAAAAACTGGATTAAAATTAATTCATAAGAATTATGTTTTTTGTGTTATAAAACTGCAATAAAGGCAAATACATATGAATTCAAGTTTCATGAAACAATTTTTTTTCCATCCAGAACTATTCTGTAAAAATTATCCAGACCTTAAATCTTAACAAAGTATAAGATATTTTTCTCATCTAAAGCTGAAACAATTCTAATTACAATTTGGAAAATAATAAAATTAATCCTTGATAAAACGAAGTAAAAAAAAATTAGTTGGAAAAAAGACATATTTCTTACCTTATGTCTTACAAAAGTGTCAAATTCAACTATACTATATCCGCATGAGCCATCTCCATATAAAATTACAACATTGTAATCCGGAAAACATAATTTTGCTCCTAAAGCAAAACCAGCTCCTACACCAAGAGTACCAAATGCACCAGGATCAAGCCACTTCAAAGGTTCACGAGGTCTGTCAAAGAACACTTATTTCATGAGATATTAGAATAAGAGAACAAGGATAACATTCAATATACATCTGCTTCCCCAAACATTCTTTATAGAAACACAATATGTCAAATGTCTCTTCAAGTTCATATCAAGAGTTTTTTTTGCATATATAACACTGGCACATACAAATTGTACCTGAACCCATGGGGCATGTTTTAAGGGAGGGTGCGCAATTGTATTTGTATGGCAATGTATGGTAGTAAATAAAAATCCATTCTTGGTCACAGAGCTGATGATGAGAGTTGTTTTCGCTGTTCTCTCGAGAGTAGTCAGCTATAATTTTTTTGCTCTTTTTTGTGCATAAATAGTTTTTTATAAACAGTTTCAGCAACAACCAAAAATCATGCAATACATTCTTCAACCAAGTCATGTCTCATAGGAGAGTGTCTAGAGCACCCCATAACACTTTCAGACCGGTATAACTTTTGCTAATTGTAAGTTTCAGCATTTACTTATAACAAAA
Nreclusus_Smokemont_N1020 AAAATGAGTTAATATATATATTTCGTATACCTTTTAAAGATTATCATATACAACAAAACAATAAAATAAAAACATTCCAATTTAATAAAATTGTTAGAAAAATAACAGCAGTTTAAAAAACTGGATTAAAATTAATTCATAAGAATTATGTTTTTTGTGTTATAAAACTGTAATAAAGGCAAATACATATGAATTCAAGTTTCATGAAACAATTTTTTTTCCATCCAGAACTATTCTGTAAAAATTATCCAGACCTTAAATCTTAACAAAGTATAAGATATTTTTCTCATCTAAATCTGAAACAATTCTAATAACAATTTGGAAAATAATAAAATTAATCCTTGATAAAACGAAGTAAAAAAAAATTAGTTGGAAAAAAGACATATTTCTTACCTTATGTCTTACAAAAGTGTCAAATTCAACTATACTATATCCACATGAGCCATCTCCATATAAAATTACAACATTGTAATCCGGAAAACATAATTTTGCTCCTAAAGCAAAACCAGCTCCTACACCAAGAGTACCAAATGCACCAGGATCAAGCCACTTCAAAGGTTCACGAGGTCTGTCAAAGAACACTTATTTCATGAGATATTAGAATAAGAGAACAAGGATAACATTCAATATACATCTGCTTCCCCAAACATTCTTTATAGAAACACAATATGTCAAATGTCTCTTCAAGTTCATATCAAGAGTTTTTTTTGCATATATAACACTGGCACATACAAATTGTACCTGAACCCATGGGGCATGTTTTAAGGGAGGGTGCGCAATTGTATTTGTATGGCAATGTATGGTAGTAAATAAAAATCCATTCTTGGTCACAGAGCTGATGATGAGAGTTGTTTTCGCTGTTCTCTCGAGAGTAGTCAGCTATAATTTTTTTGCTCTTTTTTGTGCATAAATAGTTTTTTATAAACAGTTTCAGCAACAACCAAAAATCATGCAATACATTCTTCAACCAAGTCATGTCTCATAGGAGAGTGTCTAGAGCACCCCATAACACTTTCAGACCGGTATAACTTTTGCTAATTGTAAGTTTCAGCATTTACTTATAACAAAA
Nroanensis_IngramBranch_N926 AAAATGAGTTAATATATATATTTTGTATACCTTTTAAAGATTATCATATACAACAAAACAATAAAATAAAAACATTCAAATTTAATAAAATTGTTAGAAAAATAATAGCAGTTTAAAAAAC--GATTAAAATTAATTCATAAGAATTATGTTTTTTGTGTTATAAAACTGTAATAAAGGCTAATACATATGAATTCAAGTTTC-TGAAACAA-TTTTTTTCCATCCAGAACTATTCTGTAAAAATTGTCCAGACCTTAAATCCTAACAAAGTATAAGATATTTTTCTCATCTAAAGCTGAAACAATTCTAATTACAGTTTGGAAAATAATAATATTAATCCTTGATAGAACGAAGTATAAAAAAATTAGTTGGAAAAAAGACATATTTCTTACCTTATGTCTTACAAAAGTGTCAAATTCAACTATACTATATCCACATGAGCCATCTCCATATAAAATTACAACATTGTAATCCGGAAAACATAATTTTGCTCCTAAAGCAAAACCAGCTCCTACACCAAGAGTACCAAATGCACCAGGATCAAGCCACTTCAAAGGTTCACGAGGTCTGTCAAAGAACACTTATTTCATGAGATATTAGAATAAGAGAACAAGGATAACATTCAATATACATCTGCTTCCCCAAAAATTCTTTATAGAAACACAATATGTCAAATGTCTCTTCAAGTTCATATCAAGAGGTTTTATTGCATATATAACACTGGCACATACAAATTGTACCTGAACTCATGGGGCATGTTTAAAGGGAGGGTGCGCAATTGTATTTGTATGGCAATGTATGGTAGTAAATAAAGATCCATTCTTGGTCACAGAGCTGATGATAAAACCTATTTTGGCTGATCTCTCGAGAGTAGCCAACTATAATTTTTTTGCTCTTTTTTGTGCATAAATAGTTTTTTATAAACAGTTTCAGCAACAACCAAAAATCATGCAATACACTCTTCAACCAAGTCATGTCTCATAGGAGAGTGTCTAGAGCACCCCATAACACTTTCAGACCAGTACAACTTTTGCTAATTGTAAGTTTCAGCATTTACTTATAACAAAA
Nroanensis_N_CarversGap_N928 AAAATGAGTTAATATATATATTTTGTACACCTTTTAAAGATTATCATATACAACAAAACAATAAAATAAAAACATTCAAATTTAATAAAATTGTTAGAAAAATAATAGCAGTTTAAAAAAC--GATTAAAATTAATTCATAAGAATTATGTTTTTTGTGTTATAAAACTGTAATAAAGGCAAATACATATGAATTCAAGTTTC-TGAAACAA-TTTTTTTCCATCCAGAACTATTCTGTAAAAATTATCCAGATCTTAAATCCTAACAAAGTATAAGATATTTTTCTCATCTAAAGCTGAAACAATTCTAATTACAGTTTGGAAAATAATAATATTAATCCTTGATAGAACGAAGTATAAAAAAATTAGTTGGAAAAAACACATATTTCTTACCTTATGTCTTACAAAAGTGTCAAATTCAACTATACTATATCCACATGAGCCATCTCCATATAAAATTACAACATTGTAATCCGGAAAACATAATTTTGCTCCTAAAGCAAAACCAGCTCCTACACCAAGAGTACCAAATGCACCAGGATCAAGCCACTTCAAAGGTTCACGGGGTCTGTCAAAGAACACTTATTTCATGAGATATTAGAATGAGAGAACAAGGATAACATTCAATATACATCTGCTTCCCCAAAAATTCTTTATAGAAACACAATATGTCAAATGTCTCTTAAAGTTCATATCAAGAGGTTTTATTGCATATATAACACTGGCACATACAAATTGTACCTGAACTCATGGGGCATGTTTAAAGGGAGGGTGCGCAATTGTATTTGTATGGCAATGTATGGTAGTAAATAAAGATCCATTCTTGGTCACAGAGCTGATGATGAAACCTGTTTTGGCTGTTCTCTCGAGAGTAGCCAGCTATAA-TTTTTTGCTCTTTTTTGTGCATAAATAGTTTTTTATAAACAGTTTCAGCAACAACCAAAAATCATGCAATACACTCTTCAACCAAGTCATGTCTCATAGGAGAGTGTCTAGAGCACCCCATAACACTTTCAGACCGGTATAACTTTTGCTAATTGTAAGTTTCAGCATTTACTTATAACAAAA
Nroanensis_RoanHighBluff_N762 AAAATGAGTTAATATATATATTTTGTATACCTTTTAAAGATTATCATATACAACAAAACAATAAAATAAAAACATTCAAATTTAAAAAAATTGTTAGAAAATTAATAGCAGTTTAAAAAACTGGATTAAAATTAATTCATAAGAATTATGTTTTTTGTGTTATAAAACTGTAATAAAGGCAAATAAATATGAATTCGAGTTTC-TGAAACAA-TTTTTTTCCATCCAGAACTATTCTGTAAAAATTATCCAGACCTTAAATCCTAACAAAGTATAAGATATTTTTCTCATCTAAAGCTGAAACAATTATAATTACAATTTGGAAAATAATAATATTAATCCTTGATAGAACAAAGTATAAAAAAATTAGTTGGAAAAAAGACATATTTCTTACCTTATGTCTTACAAAAGTATCAAATTCAACTATACTATATCCACATGAGCCATCTCCATATAAAATTACAACATTGTAATCCGGAAAACATAATTTTGCTCCTAAAGCAAAACCAGCTCCTACACCAAGAGTACCAAATGCACCAGGATCAAGCCACTTCAAAGGTTCACGAGGTCTGTCAAATAACACTTATTTCATGAGATATTAGAATAAGAGAACAAGGATAACATTCAATATACATCTGCTTCCCCAAAAATTCTTTATAGAAACACAATATGTCAAATGTCTCTTCAAATTTATATCAAGAGGTTTTATTGCATATATAACACTGGCACATACAAATTGTACCTGAACTCATGGGGCATGTTTAAAGGGAGGGTGC--AATTGTATTTGTATGGCAATGTATGGTAGTAAATAAAGATCCATTGTTGGTCACAGAGCTGATGATGAGACCTGTTTTGGCTGTTCTCTCGAGAGTAGCCAGCTATAA-TTTTTTGCTCTTTTTTGTGCATAAATAGTTTTTTATAAACAGTTTCAGCAACAACCAAAAATCATTCAATACACTCTTCAACCAAGTCATGTCTCATAGGAGAGTGTCTAGAGCACCCCATAACACTTTCAGACCGGTATAACTTTTGCTAATTGTAAGTTTCAGCATTTACTTATAACAAAA
Nsheari_BaldRiver_N1168 AAAATGAGTTAATATATATATTTTGTATACCTTTTAAAGATTATCATATACAACAAAACAATAAAATAAAAACATTCCAATTTAATAAAATTGTTAGAAAAATAACAGCAGTCTAAAAAACTGGATTAAAATTAATTCATAAGAATTATGTTTTTTGTGTTATAAAACTGTAATAAAGGCAAATATATATGAATTCAAGTTTCATGAAACAA-TTTTTTTCCATCCGGAACTACTCTGTAAAAATTATCCAGACCTTAAATCTTAACAAAGTATAACATATTTTTCTCATCTAAAGCTGAAACAATTCTAATTACAATTTGGAAAATAATAAAATTAATCCTTGATAAAACGAAGT-GAAAAAAATTAGTTGGAAAAAAGACATATTTCTTACCTTATGTCTTACAAAAGTGTCAAATTCAACTATACTATATCCGCATGAGCCATCTCCATATAAAATTACAACATTGTAATCCGGAAAACATAATTTTGCTCCTAAAGCAAAACCAGCTCCTACACCAAGAGTACCAAATGCACCAGGATCAAGCCACTTCAAAGGTTCACGAGGTCTGTCAAAGAACACTTATTTCATGAGATATTAGAATAAGAGAACAAGGATAACATTCAATATACATCTGCTTCCCCAAACATTCTTTACAGAAACACAATATGTCAAATGTCTCTTCAAGTTCATATCAAGAGTTTTTTTTGCATATATAACACTGGGACATACAAATTGTACATGAGCCCATGGGGCATGTTTTAAGGGAGGGTGCGCAATTGTATTTGTATGGCAATGTATGGTAGTAAATAAAAATCCATTCTTGGTGACAGAGCTGATGATGAGAGCTGTTTTCTCTGTTCTCTCGAGAGTAGTCAGCTATAATTTTTTTGCTCTTTTTTGTGCATAAATAGTTTTTTATAAACAGTTTCAGCAACAACCAAAAATCATGCAATACATTCTTCAACCAAGTCATGTCTCATAGGAGAGTGTCTAGAGCACTTCATAACACTTTCAGACCGGTATAACTTTTGCTAATTGTAAGTTTCAGCATTTACTTATAACAAAA
Nsheari_Cohutta_N826 AAAATGAGTTAATATATATATTTTGTATACCTTTTAAAGATTATCATATACAACAAAACAATAAAATAAAAACATTCCAATTTAATAAAATTGTTAGAAAAATAACAGCAGTCTAAAAAACTGGATTAAAATTAATTCATAAGAATTATGTTTTTTGTGTTATAAAACTGTAATAAAGGCAAATACATATGAATTCAAGTTTCATGAAACAA-TTTTTTTCCATCCAGAACTATTCTGTAAAAATTATCCAGACCTTAAATCTTAACAAAGTATAAGATATTTTTCTCATCTAAAGCTGAAACAATTCTAATTACAATTTGGAAAATAATAAAATTAATCCTTGATAAAACGAAGTAAAAAAAAATTAGTTGGAAAAAAGACATATTTCTTACCTTATGTCTTACAAAAGTGTCAAATTCAACTATACTATATCCGCATGAGCCATCTCCATATAAAATTACAACATTGTAATCCGGAAAACATAATTTTGCTCCTAAAGCAAAACCAGCTCCTACACCAAGAGTACCAAATGCACCAGGATCAAGCCACTTCAAAGGTTCACGAGGTCTGTCAAAGAACACTTATTTCATGAGATATTAGAATAAGAGAACAAGGATAACATTCAATATACATCTGCTTCCCCAAACATTCTTTACAGAAACACAATATGTCAAATGTCTCTTCAAGTTCATATCAAGAGTTTTTTTTGCATATATAACACTGGGACATACAAATTGTACATGAGCCCCTGGGGCATGTTTTAAGGGAGGGTGCACAATTGTATTTGTATGGCAATGTATGGTAGTAAATAAAAATCCATTCTTGGTGACAGAGCTGATGATGAGAGCTGTTTTCTCTCTTCTCTCGAGAGTAGTCAGCTATAATTTTTTTGCTCTTTTTTGTGCATAAATAGTTTTTTATAAACAGTTTCAGCAACAACCAAAAATCATGCAATACATTCTTCAACCAAGTCATGTCTCATAGGAGAGTGTCTAGAGCACTCCATAACACTTTCAGACCGGTATAACTTTTGCTAATTGTAAGTTTCAGCATTTACTTATAACAAAA
Nsheari_JoyceKilmer_N092 ---------------------------------------------------------------------------------------------------------------------AAACTGGATTAAAATTAATTCATAAGAATTATGTTTTTTGTGTTATAAAACTGTAATAAAGGCAAATATATATGAATTCAAGTTTCATGAAACAA-TTTTTTTCCATCCAGAACTACTCTGTAAAAATTATCCAGACCTTAAATCTTAACAAAGTATAAGATATTTTTCTCATCTAAAGCTGAAACAATTCTAATTACAATTTGGAAAATAATAAAATTAATCCTTGATAAAACGAAGT-GAAAAAAATTAGTTGGAAAAAAGACATATTTCTTACCTTATGTCTTACAAAAGTGTCAAATTCAACTATACTATATCCGCATGAGCCATCTCCATATAAAATTACAACATTGTAATCCGGAAAACATAATTTTGCTCCTAAAGCAAAACCAGCTCCTACACCAAGAGTACCAAATGCACCAGGATCAAGCCACTTCAAAGGTTCACGAGGTCTGTCAAAGAACACTTATTTCATGAGATATTAGAATAAGAGAACAAGGATAACATTCAATATACATCTGCTTCCCCAAACATTCTTTACAGAAACACAATATGTCAAATGTCTCTTCAAGTTCATATCAAGAGTTTTTTTTGCATATATAACACTGGGACATACAAATTGTACATGAGCCCATGGGGCATGTTTTAAGGGAGGGTGCGCAATTGTATTTGTATGGCAATGTATGGTAGTAAATAAAAATCCATTCTTGGTGACAGAGCTGATGATGAGAGCTGTTTTCTCTGTTCTCTCGAGAGTAGTCAGCTATAATTTTTTTGCTCTTTTTTTTGCATAAATAGTTTTTTATAAACAGTTTCAGCAACAACCAAAAATCATGCAATACATTCTTCAACCAAGTCATGTCTCATAGGAGAGTGTCTAGAGCACTTCATAACACTTTCAGACCGGTATAACTTTTGCTAATTGTAAGTTTCAGCATTTACTTATAACAAAA
Nsilvanus_Elijay_N395 ---------------------------------------------------------------------------------------------------------------------------------------------------------------------------------------------------------------------------------------------------------------------------------------ATTTTTCTCATCTAAAGCTGAAACAATTCTAATTACAATTTGGAAAATAATAATATTAATCCTTGATAGAACGAAGTATAAAAAAATTAGTTGGAAAAAAGACATATTTCTTACCTTATGTCTTACAAAAGTGTCAAATTCAACTATACTGTATCCACATGAGCCATCTCCATATAAAATTACAACATTGTAATCCGGAAAACATAATTTTGCTCCTAAAGCAAAACCAGCTCCTACACCAAGAGTACCAAATGCACCAGGATCAAGCCACTTCAAAGGTTCACGAGGTCTATCAAAGAACACTTATTTCATGAGATATTAGA---AGAGAACAAGGATAACATTCAATATACACCTGCTTCCCCAAAAATTCTTTATAGAAACACAATATGTCAAATGTCTCTTCAAGTTCATATCAAGAGGTTTTATTACATATATAACACTGGCACATACAAATTGTACCTGAACTCATAGGGCATGTTTAAAGGGAGGGTGCGCAATTGTATTTGTATGGCAATGTATGCTAGTAAATAAAAATCCATTCTTGGTCACAGAGCTGATGATGAGAGCTGTTTTCTCTGTTCTCTCGAGAGTAGCCAGCTATAATTTTTTTGCTCTTTTTTGTGCATAAATAGTTTTTTATAAACAGTTTCAGCAACAACCAAAAATCATGCAATACACTCTTCAACCAAGTCATGTCTCATAGGAGAGTGTCTAGAGCACCCCATAACACTTTCAGACCGGTATAACTTTTGCTAATT-----------------------------
Nsilvanus_GermanyCove_N1017 ---------TAATATATATATTTTATATACCTTTTAGAGATTATCATATACAACAAAACAATAAAATAAAAACATTCAAATTTAATAAAATTGTTAGAAAAATAATAGCAGTTTAAAAAACTGGATTAAAATTAATTCATAAGAATTATGTTTTTTGTGTTATAAAACTGTAATAAAGGCAAATACATATGACTTCAAGTTTC-GGAAACAA-TTTTTTTTTATCCAGAACTATTCTGTAAAAATTATCCAGACCTTAAATCCTAACAAAGTAAAAGATATTTTTCTGATCTAAAGCTGAAAGAATTCTAATTACAATTTGGAAAATAATAATATTAATCCTTGATTGAACGAAGTATAAAAAAATTAGTTGGAAAAAAGAC--ATTTCTTACCTTATGTCTTACAAAAGTGTCAAATTCAACTATACTATATCCACATGAGCCATCTCCATATAAAATTACAACATTGTAATCCGGAAAACATAATTTTGCTCCTAATGCAAAACCAGCGCCTACACCAAGAGTACCAAATGCACCAGGATCAAGCCACTTCAAAGGTTCACGAGGTCTGTCAAAGAACACTTATTTCATGAGATATTAGAATAAGAGAACAAGGATAACATTCAATATACATCTGCTTCCCCAAAAATTCTTTATAGAAACACAATATGTCAAATGTCTCTTCAAGT-CATATCAAGAGGTTTAATTACATATATAACACTGGCACATACAAATTGTACCTGAACTCATGGGGCATGTTTAAAGGAAGGGTGCGCAATTGTATTTGTATGGCAATGTATGGTAGTAAATAAAAATCCATTCTTGGTCACAGAGCTGATGATGAGAGCTGTTTTCACTGTTCTCTCGAGAGTAGCCAGCTATAATTTTTTTGCTCTTTTTTGTGCATAAATAGTTTTTTATAAACAGTTTCAGCAACAACCAAAAATCATGCAATACACTCTTCAACAAAGTCATG--------------------------------------------------------------------------------------------
Nsilvanus_HeboMtn_N1029 --------------------------------------------------CAACAAAACAATAAAATAAAAACATTCAAATTTAATAAAATTGTTAGAAAAATAATAGCAGTTTAAAAAACTGGATTAAAATTAATTCATAAGAATTATGTTTTTTGTGTTATAAAACTGTAATAAAGGCAAATACATATGAATTCGAGTTTC-TGAAATAT-TTTTTTTCCATTCAGAACTATTCTGTAAAAATTACCCAGACCTTAAATCCTAACAAAGTATAAGATATTTTTCTCATCTAAAGCTGAAACAATTCTAATTACAATTTGGAAAATAATAATATTAATCCTTGATAGAACGAAGTATAAAAAAATTAGTTGGAAAAAAGACATATTTCTTACCTTATGTCTTACAAAAGTGTCAAATTCAACTATACTATATCCACATGAGCCATCTCCATATAAAATTACAACATTGTAATCCGGAAAACATAATTTTGCTCCTAAAGCAAAACCAGCTCCTACACCAAGAGTACCAAATGCACCAGGATCAAGCCACTTCAAAGGTTCACGAGGTCTGTCAAAGAACACTTATTTCATGAGATATTAGA---AGAGAACAAGGATAACATTCAGTATACACCTGCTTCCCCAAAAATTCTTTATAGAAACACAATATGTCAAATGTCTCTTCAAGTTCATATCAAGAGGTTTTATTACATATATAACACTGGCACATACAAATTGTACCTGAACTCATAGGGCATGTTTAAAGGGAGGGTGCGCAATTGTATTTGTATGGCAATGTATGCTAGTAAATAAAAATCCATTGTTGGTCACAGAGCTGATGATGAGAGCTGTTTTCGCTGTTCTCTCGAGAGTAGCCAGCTATAATTGTTTTGCTCTTTTTTGTGCATAAATAGTTTTTTATAAACAGTTTCAGCAACAAAC-AAAATCATGCAATACACTCTTCAACCAAGTCATGTCTCATAGGAGAGTGTCTAGAGCACCCCATAACACTTTCAGACCGGTATAACTTTTGCTAATTGTAAGTTTCAGCATATACTTATAACAAAA
Nstupkai_BlowholeWOS_N285 AAAATGAGTTAATATATATATTTTGTATACCTTTTAAAGATTATCATATACAACAAAACAATAAAATAAAAACATTCCAATTTAATAAAATTGTTAGAAAAATAACAGCAGTTTAAAAAACTGGATTAAAATTAATTCATAAGAATTATGTTTTTTGTGTTATAAAACTGTAATAAAGGCAAATACATGTGAATTCAAGTTTCATGAAACAATTTTTTTTCCATCCAGAAGTATTCTGTAAAAATTATCCAGACCTTAAATCTTAACAAAGTATAAGATATTTTTCTCATCTAAAGCTGAAACAATTCTAATTACAATTTGGAAAATAATAAAATTAATCCTTGATAAAAGGAAGT-AAAAAAAATTAGTTGGAAAAAAGACATATTTCTTACCTTATGTCTTACAAAAGTGTCAAATTCAACTATACTATATCCACATGAGCCATCTCCATATAAAATTACAACATTGTAATCCGGAAAACATAATTTTGCTCCTAAAGCAAAACCAGCTCCTACACCAAGAGTACCAAATGCACCAGGATCAAGCCACTTCAAAGGTTCACGAGGTCTGTCAAAGAACACTTATTTCATGAGATATTAGAATAAGAGAACAAGGATAACATTCAATATACATCTGCTTCCCCAAACATTCTTTATAGAAACACAATATGTCAAATGTCTCTTCAAGTTCACATCAAGAGTTTTTTTTGCATATATAACACTGGCACATACAAATTGTACCTGAACCCATGGGGCATGTTTTAAGGGAGGGTGCGCAATTGTATTTGTATGGCAATGTATGGTAGTAAATAAAAATCCATTCTTGGTCACAGAGCTGATGATGATAGTTGTTTTCGCTGTTCTCTCGAGAGTAGTCAGCTATAATTTGTTTGCTCTTTTTTGTGCATAAATAGTTTTTTATAAACAGTTTCAGCAACAACCAAAAATCATGCAATACATTCTTCAACCAAGTCATGTCTCATAGGAGAGTGTCTAGAGCACCCCATAACACTTTCAGACCGGTATAACTTTTGCTAACTGTAAGTTTCAGCATTTACTTATAACAAAA
Nstupkai_Blowing_N356 --------------------------------------------------------------------------------------------------------ACAGCAGTTTAAAAAACAGGATTAAAATTAATTCATAAGAATTATGTTTTTTGTGTTATAAAACTGTAATAAAGGCAAATACATATGAATTCAAGTTTCATGAAACAATTTTTTTTCCATCCAGAACTATTCTGTAAAAATTATCCAGACCTTAAATCTTAACAAAGTATAAGATATTTTTCTCATCTAAAGCTGAAACAATTCTAATTACAATTTGGAAAATAATAAAATTAATCCTTGATAAAACGAAGT-AAAAAAAATTAGTTGGAAAAAAGACATATTTCTTACCTTATGTCTTACAAAAGTGTCAAATTCAACTATACTATATCCGCATGAGCCATCTCCATATAAAATTACAACATTGTAGTCTGGAAAACATAATTTTGCTCCTAAAGCAAAACCAGCTCCTACACCAAGAGTACCAAATGCACCAGGATCAAGCCACTTCAAAGGTTCACGAGGTCTGTCAAAGAACACTTATTTCATGAGATATTAGAATAAGAGAACAAGGATAACATTCAATATACATCTGCTTCCCTAAACATTCTTTATAGAAACACAATATGTCAAATGTCTCTTCAAGTTCATATCAAGAGTTTTTTTTGCATATATAACACTGGCACATACAAATTGTACCTGAACCCATGGGGCATGTTTTAAGGGAGGGTGCGCAATTGTATTTGTATGGCAATGTATGGTAGTAAATAAAAATCCATTCTTGGTCACAGAGCTGATGATGAGAGTTGTTTTCGCTGTTCTCTCGAGAGTAGTCAGCTATAATTTTTTTGCTCTTTTTTGTGCATAAATAGTTTTTTATAAACAGTTTCAGCAACAACCAAAAATCATGCAATACATTCTTCAACCAAGTCATGTCTCATAGGAGAGTGTCTAGAGCACCCCATAACACTTTCAGACCGGTATAACTTTTGCTAA-------------------------------
Nstupkai_LittleRiver_N293 AAAATGAGTTAATATATATATTTTGTATACCTTTTAAAGATTATCATATACAACAAAACAATAAAATAAAAACATTCCAATTTAATAAAATTGTTAGAAAAATAACAGCAGTTTAAAAAACAGGATTAAAATTAATTCACAAGAATTATGTTTTTTGTGTTATAAAACTGTAATAAAGGCAAATACATATGAATTCAAGTTTCATGAAACAATTTTTTTTCCATCCAGAACTATTCTGTAAAAATTATCCAGACCTTAAATCTTAACAAAGTATAAGATATTTTTCTCATCTAAAGCTGAAACAATTCTAATTACAATTTGGAAAATAATAAAATTAATCCTTGATAAAACGAAGT-AAAAAAAATTAGTTGGAAAAAAGACATATTTCTTACCTTATGTCTTACAAAAGTGTCAAATTCAACTATACTATATCCGCATGAGCCATCTCCATATAAAATTACAACATTGTAGTCTGGAAAACATAATTTTGCTCCTAAAGCAAAACCAGCTCCTACACCAAGAGTACCAAATGCACCAGGATCAAGCCACTTCAAAGGTTCACGAGGTCTGTCAAAGAACACTTATTTCATGAGATATTAGAATAAGAGAACAAGGATAACATTCAATATACATCTGCTTCCCTAAACATTCTTTATAGAAACACAATATGTCAAATGTCTCTTCAAGTTCATATCAAGAGTTTTTTTTGCATATATAACACTGGCACATACAAATTGTACCTGAACCCATGGGGCATGTTTTAAGGGAGGGTGCGCAATTGTATTTGTATGGCAATGTATGGTAGTAAATAAAAATCCATTCTTGGTCACAGAGCTGATGATGAGAGTTGTTTTCGCTGTTCTCTCGAGAGTAGTCAGCTATAATTTTTTTGCTCTTTTTTGTGCATAAATAGTTTTTTATAAACAGTTTCAGCAACAACCAAAAATCATGCAATACATTCTTCAACCAAGTCATGTCTCATAGGAGAGTGTCTAGAGCACCCCATAACACTTTC-----------------------------------------------------
Nstygius_ObeLee_N0656 AAAATGAATTCATATATATATATTGTATACTTTTTAAAGATTATCATATACAACAAAACCATAAAATAAAAACATTCAAATTTTATAAAATTGTTAGAAAAATAACAGCAGTTTAAAAAACTAGAT---AATGAATTAATAACAATTATGTTTTTTGTGTTATAAAACTGTATTAAAGGCAAATACAAATGAATTCAAGTTTCACAAAACAATTTTTT-TTCATCCAGAACTATTCTGTAAAATTTATTCAGACCTTAAATCCTAACAAAGTATAAGCTATTTTTCTCATCTAAAGCTGAAACAATTCTAATTACAATTTGAAAAACAATAAAATTAATCCTTTATAGAACAAAGTAAATAAAATTTAGTTGGAAAAAATGCAAATTTCTTACCTTATGTCTTACAAAAGTGTCAAATTCAACTATACTATATCCGCATGAGCCATCTCCATATAAAATGACAACATTGTAATCTGGAAAACATAATTTTGCTCCTAAAGCAAAACCAGCTCCTACACCAAGAGTACCAAATGCACCAGGATCAAGCCACTTCAAAGGTTCACGAGGTCTGTCAAAGAACACTTATTTCATGAGATATTAGAATAAGAAAAGAAGGATAACATTCAATATACATCTGCTTCCCCAAAAATTCCTTATTGAAACATAATATGTCAAATATCTCTTTAAGTTCATATCAAGAGGTTTGATTGCATATATAACACTGGCACATACAAATTGTCCCTGAACTCATG--ACATGTTTCAAGGGAGGGTGC--------------ATGGCAATGTATGGTAGTAAATAAAAATCCATTCTTTGTCATGGCGCTGATGATGAGAGCTGTTTTCGCTGTTCTCTCGAGACTAGCCAGCCATAATTTTTTTGCTCTTTTTTGCGCATAAATCCTTTTTTATAAACAGCTTCAGCAGCAACCAAAAATCATGCAATG-----------------------------------------TCACCCCATAACACTTTCAGACC----------TTGCTAATTGCATGTTTCATCCTTT-------------
Nstygius_RavenB_N1022 AAAATGAATTCATATATATATTTTGTATACTTTTTAAAGATTATCATATACAACAAAACCATAAAATAAAAACATTCAAATTTAATAAAATTGTTAGAAAAATAACAGCAGTTTAAAAAACTAGAT---AATGAATTAATAACAATTATGTTTTTTGTGTTATAAAACTGTATTAAAG--------------------------------------------AACCAGAACTATTCTGTAAAATTTATTCAGACCTTAAATCCTAACAAAGTATAAGCTATTTTTCTCATCTAAAGCTGAAACAATTCTAATTACAATTTGGAAAACAATAAAATTAATCCTTTATAGAACAAAGTAAATAAAATTTAGTTGGAAAAAATGCAAATTTCTTACCTTATGTCTTACAAAAGTGTCAAATTCAACTATACTATATCCGCATGAGCCATCTCCATATAAAATGACAACATTGTAATCTGGAAAACATAATTTTGCTCCTAAAGCAAAACCAGCTCCTACACCAAGAGTACCAAATGCACCAGGATCAAGCCACTTCAAAGGTTCACGAGGTCTGTCAAAGAACACTTATTTCATGAGATATTAGAATAAGAAAAGAAGGATAACATTCAATATACATCTGCTTCCCCAAAAATTCCTTATTGAAACATAATATGTCAAATGTCTCTTTAAGTTCATATCAAGAGGTTTGATTGCATATATAACACTGGCACATACAAATTGTCCCTGAACTCATG--GCATGTTTCAAGGGAGGGTGC--------------ATGGCAATGTATGGTAGTAAATAAAAATCCATTCTTTGTCATGGCGCTGATGATGAGAGCTGTTTTCGCTGTTCTCTCAAGACTAGCCAGCCATAATTTTTTTGCTCTTTTTTGCGCATAAATCCTTTTTTATAAA------------------------------------------------------------------------------------------------------------------------------------------------
Ntempletoni_BaldMtns_N950 -------------------ATATTGTATATCTTTT------------ATAC--------AATAAAACAAAACCATTCAAATTTAATAAAATTGTTAGAAAAATAACAGCAGTTTAAAATACTGGATTAAAATTAATTCATAACAATTATGTTTTTTGTGTTATAAAAATGCAATAAAGGCAAATACAAATGAATTCAAGTTTCATGAAACAATTTTTCTTTCATCCAGACCTATTCTGTAAAATGTATCCAGACCTTAAATCCTAACAAAGTATAAGATATTTCTCTCATCTAAAGCTGAAACAATTCTAAATACAATT--------------------------------------------AATTAGTTGGAAAAAATACATATTTCTTACCTTATGTCTTACAAAAGTGTCAAATTCAACTATACTATATCCACATGAGCCATCTCCATATAAAATTACAACATTGTAATCCGGAAAACATAATTTTGCTCCTAAAGCAAAACCAGCTCCTACACCAAGAGTACCAAATGCACCAGGATCAAGCCACTTCAAAGGTTCACGAGGTCTGTCAAAGAACACTTATTTCATGAGATATTAGAATAAGAGAACAAGGATAACATTAAATATACATCTGCTTCCCCAATTTTTTTTTATAGAAACACAATATGTCAAATGTCTCTTCAAGTTCATATCAAGAGGTTTGATTGCATATATAACACTGACACATACAAATTGTACCTGAAC-------GCATGTTTTAAGGGAGGGTGCTCAATTGTATT----------TGTATGGCAGTAAATAAAAATCCATTCTTGGTCACGGCACTGATGATGAGAGCTGTTTTCACTGTTCTCTCGAGAATAGCCAGCCATAATTTTTTTGCTCTTTTTTGTGCGTAAATAGTTTTTTATAAACAGTTTCAGCAGCAACTAAAAATCATGCAATACGCTCATCAACCAATTGATGTCTCATAGGAGAGTGTCTAGAACACCCCATAACACTTTCAGACCAGTATAACTTTTGCTAATTGCAAGTTTCAGCATTTACTTATAACAAAA
Ntempletoni_ClarksCreek_N945 AAAATAAGTTAATATATATATATTGTATATCTTTT------------ATACAATAAAACAATAAAATAAAACCATTCAAATTTAAT-AAATTGTTAGAAAAATAACAGCAGTTTAAAATACTGGATTAAAATTAATTCATAACAATTATGTTTTTTGTGTTATAAAAATGCAATAAAGGCAAATGCAAATGAATTCAAGTTTCATGAAACAATTTTTCTTTCATCCAGACCTATTCTGTAAAATTTATCCAGACCTTAAATCCTAACAAAGTATAAGATATTTCTCTCATCTAAAGCTGAAACAATTCTAAATACAATT--------------------------------------------AATTAGTTGGAAAAAATACATATTTCTTACCTTATGTCTTACAAAAGTGTCAAATTCAACTATACTATATCCACATGAGCCATCTCCATATAAAATTACAACATTGTAATCCGGAAAACATAATTTTGCTCCTAAAGCAAAACCAGCTCCTACACCAAGAGTACCAAATGCACCAGGATCAAGCCACTTCAAAGGTTCACGAGGTCTGTCAAATAACACTTATTTCATGAGATATTAGAATAAGAGAACAAGGATAACATTAAATATACATCTGCTTCCCCAATTTTTTTTTATAGAAACACAATATGTCAAATGTCTCTTCAAGTTCATATCAAGAGGTTTGATTGCATATATAACACTGACACATACAAATTGTACCTGAAC-------GCATGTTTTAAGGGAGGGTGCTCAATTGTATT----------TGTATGGCAGTAAATAAAAATCCATTCTTGGTCACGGCACTGATGATGAGAGCTGTTTTCACTGTTCTCTCGAGAATAGCCAGCCATAATTTTTTTGCTCTTTTTTGTGCGTAAATAGTTTTTTATAAACAGTTTTAGCAGCAACCAAAAATCATGCAATACGCTCTTCAACCAATTGATGTCTCATAGGACAGTGTCTAGAACACCCCATAACACTTTCAGACCAGTATAACTTTTGCTAATTGCAAGTTTCAGCATTTACTTATAACAAAA
Ntempletoni_ScronceCreekRd_N1223 -----------------ATATATTGTATATCTTTT------------ATACAATAAAACAATAAAATAAAACCATTCAAATTTAATAAAATTGTTAGAAAAATAACAGCAGTTTAAAATACTGGATTAAAATTAATTCATAACAATTATGTTTTTTGTGTTATAAAAATGCAATAAAGGCAAATACAAATGAATTCAAGTTTCATGAAACAATTTTTCTTTCATCCAGACCTATTCTGTAAAATTTATCCAGACCTTAAATCCTAACAAAGTATAAGATATTTCTCTCATCTAAAGCTGAAACAATTCTAAATACATTT--------------------------------------------AATTAGTTGGAAAAAATACATATTTCTTACCTTATGTCTTACAAAAGTGTCAAATTCAACTATACTATATCCACATGAGCCATCTCCATATAAAATTACAACATTGTAATCCGGAAAACATAATTTTGCTCCTAAAGCAAAACCAGCTCCTACACCAAGAGTACCAAATGCACCAGGATCAAGCCACTTCAAAGGTTCACGAGGTCTGTCAAAGAACACTTATTTCATGAGATATTAGAATAAGAGAACAAGGATAACATTAAATATACATCTGCTTCCCCAATTTTTTTTTATAGAAACACAATATGTCAAATGTGTCTTCAAGTTCATATCAAGAGGTTTGATTGCATATATAACACTGACACATACAAATTGTACCTGAAT-------GCATGTTTTAAGGGAGGGTGCTCAATTGTATT----------TGTATGGCAGTAAATAAAAATCCATTCTTGGTCACGGCACTGATGATGAGAGCTGTTTTCACTGTTCTCTCGAGAATAGCCAGCCATAATTTTTTTGCTCTTTTTTATGCATAAATAGTTTTTTATAAACAGTTTTAGCAGCAACCAAAAAACATGCAATACGCTCTTCAACCAATTGATGTCTCATAGGACAGTGTCTAGAACA--------------------------------------------------------------------
Ntennessensis_IndianCave_N052 AAATTGAGTTAATATATATATTTTGTATACCTTTTAAAGATTATCATATATAACAAAACAATAAAATAAAAACATTCAAATTTAATAAAATTGTTAGAAAAATAATAGCAGTTTAAAAAACTGGATTAAAATTAATTCATAAGAATTATGTTTTTTGTGTTATAAAACTGTAATAAAGGCAAATACATATGAATTCAAGTTTC-TGAAACAA-TTTTTTTCCGTCCAGAACAATTCTGTAAAAATTATCCAGACCTTAAATCCTAACAAAGTATAAGATATTTTTCTCATCTAAAGCTGAAACAATTCAAATTACAATTTGGAAAATAATAATATTAATCCTTGATAGAATGAAGTATAAAAAAATTAGTTGGAAAAAAGACATATTTCTTACCTTATGTCTTACAAAAGTGTCAAATTCAACTATACTATATCCACATGAGCCATCTCCATATAAAATTACAACATTGTAATCCGGAAAACATAATTTTGCTCCTAAAGCAAAACCAGCTCCTACACCAAGAGTACCAAATGCACCAGGATCAAGCCACTTCAAAGGTTCACGAGGTCTGTCAAAGAACACTTATTTCATGAGATATTAGAATAAGAGAACAAGGATAACATTCAATATGCATCTGCTTCCCCAAAAATTCTTTATAGAA--ACAATATGTCAAGTGTCTCTTCAAGTTCATATCAAGAGGTTTTATTGCATATATAACACTGGCACATACAAATTGTACCTGTACTCATGGGGCATGTTTAAAGGGAGGGTGCGCAATTGTATTTGTATGGCAATGTATGGTAGTAAATAAAGATCCATTCTTGGTCACAGAGCTGATGATGAGACCTGTTTTGGCTGTTCTCTCGAGAGTAGCCAGCTATAATTTTTTCTCTCTTTTTTGTGCATAAATAGTTTTTTATAAACAGTTTCAGCAACAACCAAA----------------------------------------------------------------------------------------------------------------------------
Ntennessensis_LittleStony_N645 --------------------------ATACCTTTTAAAGATTATCATATACAACAAAACAATAAAATAAAAACATTCAAATTTAATAAAATTGTTAGAAAAATAATAGCAGTTTAAAAAACTGGATTAAAATTAATTCATAAGAATTATGTTTTTTGTGTTATAAAACTGTAATAAAGGCAAATACATATGAATTCAAGTTTC-TGAAACAA-TTGTTTTCCATCCAGAACTATTCTGTAAAAATTATCCAGACCTTAAATCCTAACAAAGTATAAGATATTTTTCTCATCTAAAGCTGAAACAATCCTAATTACAATTTGGAAAATAATAATATTAATCCTTGATAGAACGAAGTATAAAAAAATTAGTTGGAAAAAAGACATATTTCTTACCTTATGTCTTACAAAAGTGTCAAATTCAACTATACTATATCCACATGAGCCATCTCCATATAAAATTACAACATTGTAATCTGGAAAACATAATTTTGCTCCTAAAGCAAAACCAGCTCCTACACCAAGAGTACCAAATGCACCAGGATCAAGCCACTTCAAAGGTTCACGAGGTCTGTCAAAGAACACTTATTTCATGAGATATTAGAATAAGAGAACAAGGATAACATTCAATATACATCTGCTTCCCTAAAAATTCTTTATAGAAACACAATATGTCAAATGTCTCTTCAAGTTCATATCAAGAGGTTTTATTGCATATATAACACTGGCACATACAAATTGTACCTAAACTCATGGGGC-------------------------------------------------------------------------------------------------------------------------------------------------------------------------------------------------------------------------------------------------------------------------------------------------------------------------
Ntennessensis_Watauga_N1046 ----TGAGTTAATATATATATATTGTATAAATTTTAAAGATTATCATATACAACAAAACAATAAAATAAAAACATTCAAATTTAATAAAATTGTTAGAAAAATAATAGCAGTTTAAAAAACTGGATTAAAATTAATTCATAAGAATTATG-TTTTTGTGTTATAAAACTGTAATAAAGGCAAATACATATGAATTCAAGTTTC-TGAAACAA-TTGTTTTCCATCCAGAACTATTCTGTAAAAATTATCCAGACCTTAAATCCTAACAAAGTATAAGATATTTTTCTCATCTAAAGCTGAAACAATCCTAATTACAATTTGGAAAATAATAATATTAATCCTTGATAGAACGAAGTATAAAAAAATTAGTTGGAAAAAAGACATATTTCTTACCTTATGTCTTACAAAAGTGTCAAATTCAACTATACTATATCCACATGAGCCATCTCCATATAAAATTACAACATTGTAATCCGGAAAACATAATTTTGCTCCTAAAGCAAAACCAGCTCCTACACCAAGAGTACCAAATGCACCAGGATCAAGCCACTTCAAAGGTTCACGAGGTCTGTCAAAGAACACTTATTTCATGAGATATTAGAATAAGAGAACAAGGATAACATTCAATATACATCTGCTTCCCTAAAAATTCTTTATAGAAACACAATATGTCAAATGTCTCTTCAAGTTCATATCAAGAGGTTTTATTGCATATATAACACTGGCACATACAAATTGTACCTGAACTCATGGGGCATGTTTAAAGGGAGGGTGCGC-----------------AATGTATGGTAGTAAATAAAGATCCATTCTTGTTCACAGAGCTGATGATGAGACCCGTTTTGGCTGTTCTTTCGAGAGTAGCCAGCTATAATTTTTTTGCTCTTTTTTGTGCATAAATAGTTTTTTATAAACAGTTTCAGCAACAACCAAAAATCATGCAATACACTCTTCAACCAAGTTATGTCTCATACAAGAGTGTCTAGAGCACCCCATAACACTTTCAGACCGGCATAACTTTTGCTAATTGTAGGTTTCAGCATTTACTTATAACAAAA
