# Supplementary material for: ﻿New species in old mountains: integrative taxonomy reveals ten new species and extensive short-range endemism in Nesticus spiders (Araneae, Nesticidae) from the southern Appalachian Mountains
Source: Zookeys. 2023 Feb 3;1145:1–130. doi: 10.3897/zookeys.1145.96724 (PMC10208238; doi:10.3897/zookeys.1145.96724)
Supplement: Supplementary material 4 — Input alignments, analysis log files, and output tree files [file zookeys-1145-001_article-96724__-s004.zip › uce-2001788 (modified).phy]

 83 1060
Nesticus_Japan_G2153 ---GAATCATTTAAC--------------------------------------AGCAAGTACTTCCAATAGAAAATGAGAATCAATGTGCAGTATTGTGTCAAATTAGCATGATGTGCATTTGAAATTTAATTCAAAGATTTTCTTTTCTTATATTTATTTACACTGTGGAGCAATAATAATAATAATTCAGTA--------------------------------------------GTGCAATTTAATCT--------AAAAACAATTTTGTTTATTTTCTGTTTTTGGAAATTTGTTTTCAAAATATGTTATATTGTTTTACCCTCTGCAATTTTATAAATTTTTCCCATGCTAA-TACACCTATTCTAATTTTAGAAATTACAGACTATGTTGTTAAGTCCACTGCAAGAGCTCTCCTCTATTCCCCACCAAGATATACGGCAGAAACAGTTGGATTGTGCTCTCCAAGTTCTTCATAGCAGTGGTGACGTAATATCCAGTGGTTGGCCTCAGCTTTTAGATGTAATTAGTGCCATTAATGAGGATCATGGGTATATATTTATTTTGTTTTTCTAAGCATACTTTAAAAACA------CTTCAGTATTTAACTGCCCAATATTTTTTTTGTAACTTTTTTTTAGAGATAGCAATATTATCTTTTTAGAAATGTGACAAGTACGTCTATTTTGTGTTTGGCTCTGTTTTTCCCCTCAGTTTATGACATATCATCGAAACTATCATGCAAATTGCTGCAGCTGTTCTCACACTCACC-----------TGCATTACATTCTT-------AACAGGGAGCCTGCTATATTTAGGTGAAAGGAAAAATCATGGCACACTGGTACTGCTCTGTTTAATGTTGAAATATTTATTTTATCTGTATATCTGATAGATTTTAGGTATGAGTGTAACTATTTAACTAATATTTTTATTGGAGGTAGTCTTAAG----CAGGTTTTAGTTAATTG------GTCAAAGCTTGGCTATTACCT----GAAATAATTTCCATTTCTCCCTAAACCATGCGTCAGTAAAT
Nesticus_nahaunus_Mexico_G2881 ATGAAATTATTTAACATTAAAGCCAATGAGAATATGCCAAGATCATTGATAAA------CAACACCTATAAGTGATAGAAACGTATAAACAGTGCTCTACTGTATAAATAAAATTTTGTTGTGCATTCTAATTTTGAAATTTTGATCCCTTATTGCCAATTTTGTTATATATCAGTGAAATTGTTAAGTGTGTAGGAAAGCTGCACATTGCCCCCATTTAAAAACTTGTTTTTGAAACATGTTGTTTGGAGATTTTTTGCAAAAATAATGTG----TTTTTATGAC---AATAATTTTTCACTAAAATTACTAAAGTTGTTTTTCTTATAACAATTTTATCTAATCTACAAATACAAAATACACCTTTCCTCATTTTAGAAATTACAAATGATGTTGTTGAGTCCACTACAAGAACTCTCTTCTATTCCTCATCAAGATATACGGCAAAAACAATTGGATTGTGCTCTCCAAGTTCTACATAGCAGTGGTGATGTAATATCCAGTGGTTGGCCACAACTGTTAGATGTTATTAGTGCCATTAATGAAGATCATGGGTACTTATTTATTCTTTGCCTCTAAATATACTTTAAAATTATGGGTT-TCATTTAAATAATAGAAAGCAATTTTTTTTGTCATGATTTTATATACAAGGTCATATAGTTTTTAGGTAAACTTGATAAATATTTTTGCTTTATGTTTAACTTAGTACTTTTATTCTGTTGATTAAATAAATGCACATTTATTATGTAAAATATGGCAATTAGATTCATATACAGTTTTGTGCTTTTAATATTTAACTCTTTTGTGTT----------AAACCAGATTGAAATCAGAGAAGAAAATCTTCT--TTTTTTGCTGATATTTGTAGTCTTGAAAGATTTTTCTCAGAAACTTGCTAAAAAAATTTAGGTAAAGCCTTTGGGAGGAACA-AGGTTTTACTGATGTGAGAAATCTAGGGGACTCAAATTGTGCTAAACTTCGTCTCTTTTATGCATGACTGCAT-----AAAAAAAAATCTTAATTT-------------------------
Nsilvestrii_Hellgate_N1108 ACGGAGTCTTCAAACTTGGATCCCTGCGCATGCGTGTTCAATTTCACG-----CTCTCGCTCCACCTGTTGAAGAGTTATTTAACTAAAACGTTTGCTACACCCTGTTAAACACTCCATATGACATTCTGAATAAAATAGGTTGATCCTCCACTAGCAAATACGCGTGCTACCAATGACGTCACTGGAGCT-----AAGCCCACATATTGCTTTCATATTTCAATCCGTTTT---ATTAAATTAATTAATAAGTTTTAGC----------GATTTG---TTTTGGGTGTGAAAATTTTTTATCAATTTCAATCTAGTTT--------------GTTGTTTTCAGTTGAAGGAAACAAACAATAATCTTTTGCATTTTAGAAATTACAGACAATGTTGCTGAGTCCATTACAAGAGCTCTCATCTATTCCTCATCAAGATATACGACAAAAACAGTTGGATTGTGCTCTACAAGTTCTTCATAGCAGTGGTGATGTAATATCCAGTGGTTGGCCTCAGCTGTTGGATGTTATTAGTGCTATTAATGAAGATCATGGGTATTTTTTC----------------CCTACATTAAAAATATAGTTTTTTATATTTCCAGAAGGAAGCTTTTTTTTTTCCTGTATTTTTATTAATATGTTCATGTAGTTTGTAGGTAAACATAGAAAATATGTTTGCCTTTTATTTAACTTAACCTTTTTATTGAGTAGGTTAAATAAAATCAAATTAG-----TAAGCTTAGGTAGGTAAGTT------------------------------------------GAATGGAAACACATAACATCGGAATCCAACCTAAAATGATTTGAA----TTACTAAGATTTATAATGCCTATAGGTATTGTATATATACATATAAAAAAAGATGGTACAAAGTCTCCAAAGCAATCATTTTTCTCCATGGCTTGCAGGATCGGAAATGACGTAAAGGTGCTAAA---GGGTACTTAATGGTGAAATTGAG--------AAAATGGGGTGAATGGCATTGAAGGT---------------
Nbarri_Bishop_N1072 -----------------------------------------------------------------------------------------------------------------------------------------------------------------------------------------------------------------------------------------------------------------------------GTGTTCATTTTTCTGGCATTAATAATTTTTCACTAAAATTACTAAAGTTGTTTTCCTTATAACAATTTTATCTAATCTACAGATACAAATTACACCTTTCCTCATTTTAGAAATTACAAATGATGTTGTTGAGTCCACTACAAGAACTCTCTTCTATTCCTCATCAAGATATACGACAAAAACAATTGGATTGTGCTCTCCAAGTTCTTCATAGCAGTGGTGATGTAATATCCAGTGGTTGGCCACAACTGTTAGATGTTATTAGTGCCATTAATGAAGATCATGGGTATTTATTTATTCTTTGCCTCGAAATATACTTTAAAATTGTGGGGTCTTTTGTGTCTAATTGAAGGAATTTTTTTTTGTCATGATTTAAAATATATAGTCATATGTTTTTTTAGAAAACTTGATAAATACTTTTGCTTTATCTTTAACTTAGTGCTTCTATTCTGTAGATTAAATAAATTCACATTTATTATGTAAAATGTGGCAATTAGATTCTTATCTAGTTTTGTGCTTTTAATATTTCACTCTTTTTTTTTAAAAAAAAATAAACCAGATTGAAACCAGAGAAGAAAATCTTTCACTTTTTTGCCGACATTTGT------------------------------------------------------------------------------------------------------------------------------------------------------------------------------------------
Nbarri_LostCoveCave_N0065 ----------------------------------------------------------------------------------------------------------------ATTTTGCTTTGCATTCTAATTTGGAAATTTTGATCCCTTATTGCCAATTTTGCTATATATCAATGAAATTGTTGAGCGTGTAGAAAAGCTGCACATTGCTCTCATTTAAAAACTTGTTTTTGAAGCATGTTGTTTAGAGATTTTTGGCAAAAATAATGTGTTCATTTTTCTGGCATTAATAATTTTTCACTAAAATTACTAAAGTTGTTTTCCTTATAACAATTTTATCTAATCTACAGATACAAATTACACCTTTCCTCATTTTAGAAATTACAAATGATGTTGTTGAGTCCACTACAAGAACTCTCTTCTATTCCTCATCAAGATATACGACAAAAACAATTGGATTGTGCTCTCCAAGTTCTTCATAGCAGTGGTGATGTAATATCCAGTGGTTGGCCTCAACTGTTAGATGTTATTAGTGCCATTAATGAAGATCATGGGTATTTATTTATTCTTTGCCTCTAAATATACTTTAAAATTGTGGGGTCTTTTGTGTCTAATAGAAGGAATTTTTTTTTGTCATGATTTAAAAAATATAGTCATATGTTTTTTTAGAAAACTTGATAAATACTTTTGCTTTATCTTTAACTTAGTGCTTCTATTCTGTAGATTAAATAAATTCACATTTATTATGTAAAATGTGGCAATTAGATTCTTATCTGGTTTTGTGCTTTTAATATTTCACTCTTTTTTTTTAAAAAAAAATAAACCAGATTGAAATCAGAGAAGAAAATCTTTCACTTTTTTGCCGACATTTGTAGTCTGGAAAGACTTTTCTCAGAAACTTACTAAAAAAGTTTAGATAAAGCCTTTAGGTCAGTCACTGATTTTACTAATGCAAGAAGTCTAGGATGCTCAAATTGTGCTAAACTTCATCTCTTTTAGGCATGAC-----------------------------------------------------
Nbarri_eyed_ClayCave_G2082 ATGAAATTATTTAACATTAATGCCTATGAGAATATGTCGGGATCATTGAAAAAAAACCCCAACTCTTATAAATAATAAAAATGTATAAACAGTGTTCTACTGTATAAATGAAATTTTGCTTTACATTCTAATTTGGAAATTTGGATCCCTTATTGCCAATTTAGCTATATATCAATGAAATTTTTGAGTGTGTAGAAAAGCTGCACATTGCCCTCATTTCAAAACTTGTTTTTGAAGCATGTTGTTTAGAGATTTTTTGCAAAAATAATGTGTTCATTTTTCTGGCATTAATAATTTTTCACTAAAATTACTAAAGTTGATTTTCTTATAACAATTTTATCTAATCTACAGATACAAATTACACCTTTCCTCATTTTAGAAATTACAAATGATGTTGTTGAGTCCACTACAAGAACTCTCTTCTATTCCTCATCAAGATATACGACAAAAACAATTGGATTGTGCTCTCCAAGTTCTTCATAGCAGTGGTGATGTAATATCCAGTGGTTGGCCTCAACTGTTAGATGTTATTAGTGCCATTAATGAAGATCATGGGTATTTATTTATTCTTCGCTTCTAAATATACTTTAAAATTGTGGGGTCTTTTGTGTCTAATAGAAGGAATTTTTTTT--------------GCCTATAGTTGTATGTTTTTTTGGAAAACCTGATAAATACTTTTGCTTTATCTTTAACTTAGTGCTTCTATTTTGTAAATTAAATAAATTCACATTTATTATGTAAAATGTGGCAATTAGATTCATATCTAGTTTTGTGCTTTTAATATTTCACTCTTTTTTTTTAAAAAAAAATAAACCAGATTGAAATCAGAGAAGAAAATCTTTCACTTTTTTGCCGATATTTGTAGTGTTGAAAGACTTTTCTCAGAAACTTACTAAAAAGGTTTAGATAAAGCCTTCAGGTCAGTC----ATTTTGCTGATGCAAGAAGTCTAGGATGCTCCAATTGTGCTAAACTTCATCTCTTTTAGGCATGACTGCATTTTTTAAAAGATA-----TACTTATACAAAAACTTTTTTTTT------
Nbarrowsi_Gregorys_N270 ----------------------------------------------------------------------------------------------------------------------------------------------------CTTATTGCCAATTTTGC--TATATCAATGAAATTGTTGAGTGTGTAGAAAAGCTGCACATTGCCCTCATTTAAAAACTTGTTTTTGAAGCATGTTGTTTAGAGATTTTTGGCAAAAATAGTGTGTTCATTTTTCTGGCATTAATAATTTTTCACTAAAATTACTAAAGTTGTTTTCCTTACAACAATTTTATCTAATCTACAGATACAAATTACACCTTTCCTCATTTTAGAAATTACAAATGATGTTGTTGAGTCCACTACAAGAACTCTCTTCTATTCCTCATCAAGATATACGACAAAAACAATTGGATTGTGCTCTCCAAGTTCTTCATAGCAGTGGTGATGTAATATCCAGTGGTTGGCCTCAACTGTTAGATGTTATTAGTGCCATTAATGAAGATCATGGGTATTTATTTATTCTTTGCCTCTAAATATACTTTAAAATTGTGGGGTCTTTTGTGTCTAATAGAAGGAATTTTTTTTTGTCATGATTTAAAATATATAGTCATATGGTTTTTTAGAAAACTTGATAAATACTTTTGCTTTATCTTTAACTTAGTGCTTCTATTCTGTAGATTAAATAAATTAACATTTATTATGTAAAATGTGGCAATTAGATTCTTATCTAGTTTTGTGCTTTTAATAGTTCACTCTTTTTTTTT-AAAAAAAATAAACCAGACTGAAATCAGAGAAGAAAATCTTTCACTTTTTTGCCGATATTTGTAGTCATGAAAGACTTTTCTCAGAAACTTACTAAAAAAGTTTATATAAAGCCCTTAGGTCAGTCA--------------------------------------------------------------------------------------------------------------------------
Nbarrowsi_Tuckaleechee_N360 -------------------------------------------------------------------------------------------------------ATGAATAAAATTTTGCTTTGCATTCTAATTTGGAAATTTTGATCCCTTGT---CAATTTTGCTATATATCAATGAAATTGTTGAGTGTGTAGAAAAGCTGCACATTGCCCTCATTTAAAAACTTGTTTTTGAACCATGTTGTTTAGAGATTTTTGGCAAAAATAGTGTGTTCATTTTTCTGGCATTAATAATTTTTCACTAAAATTACTAAAGTTGTTTTCCTTACAACAATTTTATCTAATCTACAGATACAAATTACACCTTTCCTCATTTTAGAAATTACAAATGATGTTGTTGAGTCCACTACAAGAACTCTCTTCTATTCCTCATCAAGATATACGACAAAAACAATTGGATTGTGCTCTCCAAGTTCTTCATAGCAGTGGTGATGTAATATCCAGTGGTTGGCCTCAACTGTTAGATGTTATTAGTGCCATTAATGAAGATCATGGGTATTTATTTATTCTTTGCCTCTAAATATACTTTAACATTGGGGGGTCTTTTGTGTCTAATAGAAGGAATTTTTTTTTGTCATGATTTAAAAAATATAGTCATATGGTTTTTTAGAAAACTTGATAAATACTTTTGCTTTATCTTTAACTTAGTGCTTCTATTCTGTAAATTAAATAAATTCACATTTATTATGTAAAATGTGGCAATTAGATTCTTATCTAGTTTTGTGCTTTTAATATTTCACTCTTTTTTTTT-AAAAAAAATAAACCAGATTGAAATCAGAGAAGAAAATCTTTCACTTTTTTGCCGATATTTGTAGTCTTGAAAGACTTTTCTCAGAAACTTACTAAAAAAGTTTAGATAAAGCCCTTAGGTCAGTCACTGATTTTACTAATGCAAGAAGTCTAGGATGCTCAAATTGTGCTAAACTTCATCTCTTTTAGGCATGACTGCATTTTTTAAAAAATAA---------AGTTGGAAGC---------------
Nbishopi_DryFalls_N150 ---------------------------------------------------------CACCCCTCTTATCAATGATAAAAATGTGTAAACAGTGTTATACTGTATGAATAAAATTTTGCTTTGCATTCTAATTTGGAAATTTTGATCCCTTATTGCCAATTTTGCTATATATTAATGAAATTGTTGAGTGTGTAGAAAAGCTGTACATTGCTCTCATTTAAAAACTTGTTTTTGAAGCATGTTGTTTAGAGATTTTTGGC-AAAATAATGTGTTCATTTTTCTGGCATTAATAATTTTTCACTAAAATTACTAAAGTTGTTTTCCTTATAACAATTTTATCTAATCTACAGATACAAATTACACCTTTCCTCATTTTAGAAATTACAAATGATGTTGTTGAGTCCACTACAAGAACTGTCTTCTATTCCTCATCAAGATATACGACAAAAACAATTGGATTGTGCTCTCCAAGTTCTTCATAGCAGTGGTGATGTAATATCCAGTGGTTGGCCTCAACTGTTAGATGTTATTAGTGCCATTAATGAAGATCATGGGTATTTATTTATTCTTTGCCTCTAAATATACTTTAAAATTGTGGGGTCTTTTGTGTCTAATAGAAGGAATTTTTTTTTGTCATGATTTAAAAAATATAGTCATATGGTTTTTTAGAAAATGTGATAAATACTTTTGCTTTATCTTTAACTTAGTGCTTCTATTCTGTAGATTAAATAAATTCACATCTATTATGTAAAATGTGGCAATTAGATTCTTATCTAGTTTTGTGCTTTTAATATTTCACTCTTTTTTTT-AAAAATAAATAAACCAGATTGAAATCAGAGAAGAAAATCTTTCACTTTGTTGACGATATTTGTAGTCTTGAAAGACTTTTCTCAGAAACTTACTAAAAAAGTTTAGATAAAGCCTTTAGGTCAGTCACTGATTTTACTAATGCAAGAAGTCTAGGATGCTCAAATGGTGCTAAACTTCATCTCTTTTAGGCATGACTGCATTTTTTAAAAAATAATTTTTATTTATTTGTAGAT---------------
Nbishopi_PoleCr_Chattooga_N885 --------------CATTAATGCCTATGAGGATATGTTGGGATTATTGAAAAAACAACACCCCTCTTATCAATGATAAAAATGTGTAAACAGTGTTATACTGTATGAATAAAATTTTGCTTTGCATTCTAATTTGGAAATTTTGATCCCTTATTGCCAATTTTGCTATATATTAATGAAATTGTTGAGTGTGTAGAAAAGCTGTACATTGCTCTCATTTAAAAACTTGTTTTTGAAGCATGTTGTTTAGAGATTTTTGGC-AAAATAATGTGTTCATTTTTCTGGCATTAATAATTTTTCACTAAAATTACTAAAGTTGTTTTCCTTATAACAATTTTATCTAATCTACAGATACAAATTACACCTTTCCTCATTTTAGAAATTACAAATGATGTTGTTGAGTCCACTACAAGAACTGTCTTCTATTCCTCATCAAGATATACGACAAAAACAATTGGATTGTGCTCTCCAAGTTCTTCATAGCAGTGGTGATGTAATATCCAGTGGTTGGCCTCAACTGTTAGATGTTATTAGTGCCATTAATGAAGATCATGGGTATTTATTTATTCTTTGCCTCTAAATATACTTTAAAATTGTGGGGTCTTTTGTGTCTAATAGAAGGAATTTTTTTTTGTCATGATTTAAAAAATATAGTCATATGGTTTTTTAGAAAATGTGATAAATACTTTTGCTTTATCTTTAACTTAGTGCTTCTATTCTGTAGATTAAATAAATTCACATCTATTATGTAAAATGTGGCAATTAGATTCTTATCTAGTTTTGTGCTTTTAATATTTCACTCTTTTTTTA-AAAAATAAATAAACCAGATTGAAATCAGAGAAGAAAATCTTTCACTTTGTTGCCGATATTTGTAGTCTTGAAAGACTTTTCTCAGAAACT---------------------------------------------------------------------------------------------------------------------------------------------------------------
Nbishopi_StandingIndian_N131 -----------------------------------------------------ACAACACCCCTCTTATCAATGATAAAAATGTGTAAACAGTGTTATACTGTATGAATAAAATTTTGCTTTGCATTCTAATTTGGAAATTTTGATCCCTTATTGCCAATTTTGCTATATATTAATGAAATTGTTGAGTGTGTAGAAAAGCTGTACATTGCTCTCATTTAAAAACTTGTTTTTGAAGCATGTTGTTTAGAGATTTTTGGC-AAAATAATGTGTTCATTTTTCTGGCATTAATAATTTTTCACTAAAATTACTAAAGTTGTTTTCCTTATAACAATTTTATCTAATCTACAGATACAAATTACACCTTTCCTCATTTTAGAAATTACAAATGATGTTGTTGAGTCCACTACAAGAACTGTCTTCTATTCCTCATCAAGATATACGACAAAAACAATTGGATTGTGCTCTCCAAGTTCTTCATAGCAGTGGTGATGTAATATCCAGTGGTTGGCCTCAACTGTTAGATGTTATTAGTGCCATTAATGAAGATCATGGGTATTTATTTATTCTTTGCCTCTAAATATACTTTAAAATTGTGGGGTCTTTTGTGTCTAATAGAAGGAATTTTTTTTTGTCATGATTTAAAAAATATAGTCATATGGTTTTTTAGAAAATGTGATAAATACTTTTGCTTTATCTTTAACTTAGTGCTTCTATTCTGTAGATTAAATAAATTCACATCTATTATGTAAAATGTGGCAATTAGATTCTTATCTAGTTTTGTGCTTTTAATATTTCACTCTTTTTTTT-AAAAATAAATAAACCAGATTGAAATCAGAGAAGAAAATCTTTCACTTTGTTGCCGATATTTGTAGTCTTGAAAGACTTTTCTCAGAAACTTACTAAAAAAGTTTAGATAAAGCCTTTAGGTCAGTCACTGATTTTACTAATGCAAGAAGTCTAGGATGCTCAAATGGTGCTAAACTTCATCTCTTTTAGGCATGACTGCATTTTTTAAAAAATAATTATTATTTATTTGTAGATTTTATTTTTAATTAT
Nbrimleyi_NewberryCr_N984 ---------------------------------------GGATCATTGAAAAAAAAAC---CCTCTTATAAATGATAAAAATGTATAAACAGTGTTCTACTAGATAAATAAAATTTTGCTTTGCATTTTAATTTGGAAATTTGGATCCCGTATTGCCAATTTTGCTATATATCAATGAAATTGTTGAGTGTGTAGAAAAGCTGCACATTGCCCTCATTTAAAAACTTGTTTTTGAAGGATGTTGTTTAGAGATTTTTTGCAAAAATAATGTGTTCATTTTTCTGGCATTAATAATTTTTCACTAAAATTACTAAAGTTGATTTTCTTATAACAATTTTATCTAATCTACAGATACAAATTACACCTTTCCTCATTTTAGAAATTACAAATGATGTTGTTGAGTCCACTACAAGAACTCTCTTCCATTCCTCATCAAGATATACGACAAAAACAATTGGATTGTGCTCTCCAAGTTCTTCATAGCAGTGGTGATGTAATATCCAGTGGTTGGCCTCAACTGTTAGATGTTATTAGTGCCATTAATGAAGATCATGGGTATTTATTTATTCTTCGCATCTAAGTATACTTTAAAATTGTGGGGTCTTTTGTGTCTAATAGAAGGAATTTTTTTT--------------GCATATAGTTGTATGGTTTTTTGGAAAACCTGATAAATACTTTTGCTTTATCTTTAACTTGGTGCTTCTATTATGTAGATTAAATAAATTCACATTTATTATGTAAAATGTGACAATTAGATTCATATCTAGTTTTGTGCTTTTAATATTTCACTCTTTTTTTTTAAAAAAAAATAAACCAGATTGAAATCAGAGAAGAAAATCTTTCACTTTTTTACCGATATTTGTAGTCTTGAAAGACTTTTCTCAGAAACTTACTAAAAAAGTTTAGATAAAGCCATTAGGTCAGTCACTTATTTTACTGATGCAAGAAGTCTAGGATGCTCAAATTGTGCTAAACTTCATCTCTTTTGGGCATGACTGCATTTTTTAAAAAATAATTTTTATTTATTTATAGATTTTGTTTTTATTTAT
Nbrimleyi_RumblingBald_N241 ATGAAATTATTTAACATTAATGCCTATGAGAATATGTCGGGATCATTGAAAAAAACCC----CTCTTATAAATGATAAAAATGTATAAACAGTGTTCTACTAGATAAATAAAATTTTGCTTTGCATTTTAATTTGGAAATTTGGATCCCTTATTGCCAATTTTGCTATATATCAATGAAATTGTTGAGTGTGTAGAAAAGCTGCACATTGCCCTCATTTAAAAACTTGTTTTTGAAGGATGTTGTTTAGAGATTTTTTGCAAAAATAATGTGTTCATTTTTCTGGCATTAATAATTTTTCATTAAAATTACTAAAGTTGATTTTCTTATAACAATTTTATCTAATCTACAGATACAAATTACACCTTTCCTCATTTTAGAAATTACAAATGATGTTGTTGAGTCCACTACAAGAACTCTCTTCTATTCCTCATCAAGATATACGACAAAAACAATTGGATTGTGCTCTCCAAGTTCTTCATAGCAGTGGTGATGTAATATCCAGTGGTTGGCCTCAACTGTTAGATGTTATTAGTGCCATTAATGAAGATCATGGGTATTTATTTATTCTTCGCATCTAAATATACTTTAAAATTGTGGGGTCTTTTGTGTCTAATAGAAGGAATTTTTTTT--------------GCATATAGTTGTATGGTTTTTTGGAAAACCTGATAAATACTTTTGCTGTATCTTTAACTTGGTGCTTCTATTATGTAGATTAAATAAATTCACATTTATTATGTAAAATGTGGCAATTAGATTCATATCTAGTTTTGTGCTTTTAATATTTCACTCTTTTTTTTTAAAAAAAAATAAACCAGATTGAAATCAGAGAAGAAAATCTTTCACTTTTTTACCGATATTTGTAGTCTTGAAAGACTTTTCTCAGAAACTTACTAAAAAAGTTTAGATAAAGCCTTTAGGTCAGTCATTTATTTTACTGATGCAAGAAGTCTAGGATGCTCAAATTGTGCTAAACTTCATCTCTTTTGGGCATGACTGCATTTTTTAAGAAATAAT---------------------------------
Ncanei_Egypt_N958 -------------------------------------------------------------------------------------------------------------------------------------------------------------------GCTATATATCAATGAAATTGTTGAGTGTGTAGAAAAGCTGCACATTGCCCTCAT-TAAAAAATTGTTTTTGAAGCATGTTGTTTAGAAATTTTTTGCAAAAATAATGTGTTCATTTTTCTGGCATTAATAATTTTTCACTAAAATTATTAAAGTTGATTTTCTTACAACAATTTTATCTAATCTACAGATACAAATTACACCTTTCCTCATTTTAGAAATTACAAATGATGTTGTTGAGTCCACTACAAGAACTCTCTTCTATTCCTCATCAAGATATACGACAAAAGCAATTGGATTGTGCTCTCCAAGTTCTTCATAGCAGTGGTGATGTAATATCCAGTGGTTGGCCTCAACTGTTAGATGTTATTAGTGCCATTAATGAAGATCATGGGTATTTATTTATTCTTCACATCTAAATATACTTTAAAATTGTGGGGACTTTTGGGTCTAATAAAAGGATTTTTTTTT--------------GCATATAGTTGTATG-TTTTTTGGAAAACCTGATAAATACTTTTGCTTTATCTTTAACTTAGTGCTTCTATTTTGTAGATTAAATAAATTCACATTTATTATGTAAAATGTGGCAATTAGATTCATTTCTAGTTTTTTGCTTTTAATATTTCACTCTTTTTTT--AAAAAAAAATAAACCAGATTGAAATCAGAGAAGAAAATCTTTCACTTTTTTGCCGATATTTGTAGTCTTGAAAGACTTTTCTCAGAAACTTACTAAGAA-GTTTAGATAAAGCCTTTAGTTCAGTCTCTTATTTTTCTCATGCAAGAAGTCTAGGATGCTCAAATTGTGCTAATCTTCATCTTTTTTAGGCATGACTGCATTTTTTAAAAA--------------------------------------
Ncarolinensis_Grandfather_N218 -----------------------------------------------------------------------------------------------------------ATAAAATTTTGCTTTGCATTCTAATTTGGAAATTTGGATCCCTTATTGCCAATTTAGCTATATATCAATGAAATTTTTGAGTGTGTAGAAAAGCTGCACATTGCCCTCATTTAAAAACTTGTTTTTGAAGCAT---GTTTAGAGATTTTTTGGAAAAATAATGTG-------TTCTGGCATTAATAATTTTTCACTAAAATTACTAAAGTTGATTTTCTTATAACAATTTTATCTAATCTACAGATACAAATTACACCTTTCCTCATTTTAGAAATTACAAATGATGTTGTTGAGTCCACTACAAGAACTCTCTTCTATTCCTCATCAAGATATACGACAAAAACAATTGGATTGTGCTCTCCAAGTTCTTCATAGCAGTGGTGATGTAATATCCAGTGGTTGGCCTCAACTGTTAGATGTTATTAGTGCCATTAATGAAGATCATGGGTATTTATTTATTCTTCACATCTAAATATACTTTAAAATTGTGGGGTTTTTTGTGTCTAATAGAAGGAATTTTTTTT--------------GCGTATAGTTGTATGGTTTTTTGGAAAACCTGATAAATACTTTTGCTTTATCTTTAACTTAGTGCTTCTATTTTGTAGATTAAATGAAGTCACATTTATTATGTAAAATGTGGCAATTAGATTCATATCTAGTTTTGTGCTTTTAATATTTCACTCTTTTTTTTTAAAAAAAAATAAACCAGATTGAAATCAGAGAAGAAAATCTTTCACTTTTTTGCTGATATTTGTAGTCTTGAAAGACTTTTCTCAGAAACTTACTAAAAAAGTTTAGATAAAGCCTTTAGGTCAGTCACTTATTTTGCTGATGCA---------------------------------------------------------------------------------------------------------
Ncarolinensis_LinvilleCaverns_N227 --------------------------------------------------------------------------------------------------------------------------------------------------------------------------------------------------------------------------------------TTTGAAGCAT---GTTTAGAGATTTTTTGAAAAAATAATGCGTTCATTTTTCTGGCATTAATAATTTTTCACTAAAATTACTAAAGTTGATTTTCTTATAACAATTTTATCTAATCTACAGATACAAATTACACCTTTCCTCATTTTAGAAATTACAAATGATGTTGTTGAGTCCACTACAAGAACTCTCTTCTATTCCTCATCAAGATATACGACAAAAACAATTGGATTGTGCTCTCCAAGTTCTTCATAGCAGTGGTGATGTAATATCCAGTGGTTGGCCTCAACTGTTAGATGTTATTAGTGCCATTAATGAAGATCATGGGTATTTATTTATTCTTCACATCTAAATATACTTTAAAATTGTGGGTTTTTTTGTGTCTAATAGAAGGAA-TTTTTTT--------------GCGTATAGTTGTATGGTTTTTTGGAAAACCTGATAAATACTTTTGCTTTATCTTTAACTTAGTGCTTCTATTTTGTAGAT----------------------------------------------------------------------------------------------------------------------------------------------------------------------------------------------------------------------------------------------------------------------------------------------------------------------------------------------
Ncarteri_English_N031 ATGAAATTATTTAACATTAATGCCTATGAGGATATGTCAGAATTACTGAAAA-AAAACACCGCTCTTATCAATGATAAAAATGTATAAACAGTGTTCTACTGTATGAATAAAATTTTGCTTTACATTCTAATTTGGTAATTTTGATCCCTTATTGCCAATTTTGCTATATATCAATGAAATTGTTGAGTATGTAGAAAAGCTGCAAATTGCTCTCATTTAAGAACTTGTTTTTGAAGAATGTTGTTTAGAGATTTTTGGCAAAAATAATGTGTTCATTTTTCTGGCATTAATAATTTTTCACCAAAATTACTAAAGTTGTTTTCCTTATAACAATTTTATCTAATCTTCAGATACAAATTACACCTTTCCTCATTTTAGAAATTACAAATGATGTTGTTGAGTCCACTACAAGAACTCTCTTCTATTCCTCATCAAGATATACGACAAAAACAATTGGATTGTGCTCTCCAAGTTCTTCATAGCAGTGGTGATGTAATATCCAGTGGTTGGCCTCAACTGTTAGATGTTATTAGTGCCATTAATGAAGATCATGGGTATTTATTTATTCTTTGCCTCTAAATATACTTTAATATTGTGGGGTCTTTTGTGTCTAATAGAAGGATTTTTTTTTTGTCATGATTTAAAAAATATAGT-ATATGTTTTTTTAGAAAATTTGATAAAAACTTTTGCTTTATCTTTGACTTAGTGCTTTTATGTTTTAGATTAAATAAATCCACATTTATTATGTAAAATGTGGCAATTAGATTCTTATCTAGTTTTGTGCTTTTAATATTTCACTCTTTTTTTTTAAAAAAAAATAAACCAGATTGAAATCAGAGAAGAAAATCTTTCACTTTTTTGCCAATATTTGTAGTCTTGAAAGACTTTTCTCAGAAACGTACTAAAAAAGTTTAGATAAAGCCTTTAGGTCAGTCACTGATTTTACTACTGCAAGAAGTCTAGGATGCTCAAATTGTGCTAAATTTCATCTCTTTTAGGCATGACTGCATTTTTTAAAAAATAATTTTTATTTATTTGTAGATTTTATTTTTATTTAT
Ncarteri_LaurelCave_nearTYPE_N0296 ATGAAATTATTTAACATTAATGCCTATGAGGATATGTCAGAATTACTGAGAAAAAACCACTGCTCTTATCAATGATAAAAATGTGTAAACAGTGTTCTACTGTATGAATAAAATTTTGCTTTACATTCTAATTTGGGAATTTTGATCCCTTATTGCCAATTTTGCTATATATCAATGAAATTGTTGAGTATGTAGAAAAGCTGCACATTGCTCTCATTTAAAAACTTGTTTTTGAAGTATGTTGTTTAGTGATTTTTGGCAAAAATAATGTGTTCATTTTTCTGGCATTAATAATTTTTCACCAAAATTACTAAAGTTGTTTTCCTTATAACAATTTTATCTAATCTACAGATACAAATTACACCTTTCCTCATTTTAGAAATTACAAATGATGTTGTTGAGTCCACTACAAGAACTCTCTTCTATTCCTCATCAAGATATACGACAAAAACAATTGGATTGTGCTCTCCAAGTTCTTCATAGCAGTGGTGATGTAATATCCAGTGGTTGGCCTCAACTGTTAGATGTTATTAGTGCCATTAATGAAGATCATGGGTATTTATTTATTCTTTGCCTCTAAATATACTTTAATATTGTGGGATCTTTTGTGTCTAATAGAAGGAATTTTTTTTTGTCATGATTTAAAAAATATAGT-ATATGGTTTTTTAGAAAACTTGATAAAAACTTTTGCTTTATTTTTAACTTAGTGCTTTTATTCTGTAGATTAAATAAATTCACATTTATTATGTAAAATGTGGCAATTAGATTCTTATCTAGTTTTGTGCTTTTAATATTTCACTCTTTTTTTTTAAAAAAAAATAAACCAGATTGAAATCAGAGAAGAAAATCTTTCACTTTTTTGCCAATATTTGAAGTCTTGAAAGACTTTTCTCAGAAACGTACGAAAAAAGTTTAGATAAAGCCTTTAGGTCAGTCACTGATTTTACTAATGCAAGAAGTCTAGGATGCTCAAATTGTGCTAAACTTCATCTCTTTTAGGCATGACTGCATTTTTTAAAAAATAATTTTTATTTATTTGCAGATTTTATTTTTATTTAT
Ncarteri_PilotMtn_G2185 ATGAAATTATTTAACATTAATGCCTATGAGGATATATCAGAATTACTGAAAAAACAACACCGCTCTTATCAATGATAAAAATGTATAAACAGTGTTCTACTGTATGAATAAAATTTTGCTTTACATTCTAATTTGGGAATTTTGATCCCTTATTGCCAATTTTGCTATATATCAATGAAATTGTTGAGTATGTAGAAAAGCTGCACATTGCTCTCATTTAAAAAATTGTTTTTGAAGAATGTTGTTTAGAGATTTTTGGCAAAAATAATGTGTTCATTTTTCTGGCATTAATAATTTTTCACTAAAATTACTAAAGTTGTTTTCCTTATAACAATTTTATCTAATCTACAGATACAAATTACACCTTTCCTCATTTTAGAAATTACAAATGATGTTGTTGAGTCCACTACAAGAACTCTCTTCTATTCCTCATCAAGATATACGACAAAAACAATTGGATTGTGCTCTCCAAGTTCTTCATAGCAGTGGTGATGTAATATCCAGTGGTTGGCCTCAACTGTTAGATGTTATTAGTGCCATTAATGAAGATCATGGGTATTTATTTATTCTTTGCCTCTAAATATACTTTAATATTGTGGGGTCTTTTGTGTCTAATAGAAGGAATTTTTTTTTGTCATGATTTAAAAAATATAGT-ATATGGTTTTTTAGAAAACTTGATAAAAACTTTTGCTTTATCTTTAACTTAGTGCTTTTATTCTGTAGATTAAATAAATTCACATTTATTATGTAAAATGTGGCAATTAGATTCTTATCTAGTTTTGTGCTTTTAATATTTCACTCTTTTTTTTTAAAAAAAAAAAAACCAGATTGAAATCAGAGAAGAAAATCTTTCACTTTTTTGCCAATATTTGTAGTCTTGAAAGACTTTTCTCAGAAACGTACTAAAAAAGTTTAGATAAAGCCTTTAGGTCAGTCACTGATTTTACTAATGCAAGAAGTCTAGGATG-------------------------------------------------------------------------------------------
Ncarteri_Pitchfork_N363 -----------------------------------------------------------------------------AAAATGTATAAACAGTGTTCTACTGTATGAATAAAATTTTGCTTTGCATTCTAATTTGGGAATTTTGATCCCTTATTGCCAATTTTGCTATATATAAATGAAATTGTTGAGTGTGTAGAAAAGCTGCACATTGCTCTCATTTAAAAACTTGTTTTTGAAGAATGTTGTTTAGAGATTTTTGGCAAAAATAATGTGTTCATTTTTCTGGCATTAATAATT-TTCACTAAAATCACTTAAGTTGTTTTCCTTATAACAATTTTATCTAATCTACAGATACAAATTACACCTTTCCTCATTTTAGAAATTACAAATGATGTTGTTGAGTCCACTACAAGAACTCTCTTCTATTCCTCATCAAGATATACGACAAAAACAATTGGATTGTGCTCTCCAAGTTCTTCATAGCAGTGGTGATGTAATATCCAGTGGTTGGCCTCAACTGTTAGATGTTATTAGTGCCATTAATGAAGATCATGGGTATTTATTTATTCGTTGCCTCTAAATATACTTTAAAATTGTGGGGTCTTTTGTGTCTAATAGAAGGAATTTTTTTGTGTCATGATTTAAAAAATATACTCATATGGTTTTTTAGAAAACTTGATAAATACTTTTGTTTTATCTTTAACTTAGTGCTTCTATTCTGTAGATTAAATAAATTTACATTTATTATGTAAAATGTGGCAAATAGATTCTTATCTAGTTTTGTGCTTTTAATATTTCACTCTTTTTTTTTTTAAAAAAATAAACCAGATTGAAATCAGAGAAGAAAATCTTTCACTTTTTTGCCAATATTTGTAGTCTTGAAAGACTTTTCTCAGAAATTTACTAAAAAAGTTTAGATAAAGCCTTTAGGTCAGTCACTGATTTTACTAATGC----------------------------------------------------------------------------------------------------------
Ncarteri_WeberCty_N1044 -------------------------------------------------------------------------------AATGTATAAACAGTGTTCTACTGTATGAATAAAATTTTGCTTTACATTCTAATTTGGGAATTTTGATCCCTTATTGCCAATTTTGCTATATATCAATGAAATTGTTGAGTATGTAGAAAAGCTGCACATTGCTCTCATTTAAAAACTTGTTTTTGAAGAATGTTGTTTAGAGATTTTTGACAAAAATAATGTGTTCATTTTTCTGGCATTAATAATTTTTCACCAAAATTACTAAAGTTGTTTTCCTTATAACAATTTTATCTAATCTACAGATGTAAATTACACCTTTCCTCATTTTAGAAATTACAAATGATGTTGTTGAGTCCACTACAAGAACTCTCTTCTATTCCTCATCAAGATATACGACAAAAACAATTGGATTGTGCTCTCCAAGTTCTTCATAGCAGTGGTGATGTAATATCCAGTGGTTGGCCTCAACTGTTAGATGTTATTAGTGCCATTAACGAAGATCATGGGTATTTATTTATTCTTTGCCTCTAAATATACTTTAATATTGTGGGGTCTTTTGTGTCTAATAGAAGGAATTTTTTTTTGTCATGATTTAAAAAA---------------------------------------------------------------------------------------------------------------------------------------------------------------------------------------------------------------------------------------------------------------------------------------------------------------------------------------------------------------------------------------------------------------------------
Ncherokee_BallhootScar_N193 TTGAAATTATTTAACATTAATGCCTATGAGAATATGTCGGGATCATTGAAAAAAAACCCCAACTCTTATAAATGATAAAAATGTATAAACAGTGTTCTACTGTATAAATAAAATTTTGCTTTGCATTCTAATTTGGAAATTTGGATCCCTTATTGCCAATTTAGCTATGTATCAATGAAATTTTTGAGTGTGTAGAAAAGCTGCACATTGCCCTCATTTAAAAACTTGTTTTTGAAGCATGTTGTTTAGAGATTTTTTGCAAAAATAATGTGTTTATTTTTCTGGCATTAATAATTTTTCACTAAAATTACTAAAGTTGATTTTCTTATAACAATTTTATCTAATCTACAGATACAAATTACACCTTTCCTCATTTTAGAAATTACAAATGATGTTGTTGAGTCCACTACAAGAACTCTCTTCTATTCCTCATCAAGATATACGACAAAAACAATTGGATTGTGCTCTCCAAGTTCTTCATAGCAGTGGTGATGTAATATCCAGTGGTTGGCCTCAACTGTTAGATGTTATTAGTGCCATTAATGAAGATCATGGGTATTTATTTATTCTTCGCATCTAAATATACTTTAAAATTGTGGGGTCTT-----------------------------------------------------------------------------------------------------------------------------------------------------------------------------------------------------------------------------------------------------------------------------------------------------------------------------------------------------------------------------------------------------------------------------------------------------------------------
Ncherokee_BalsamMtn_N891 ATGAAATTATTTAACATTAATGCCTATGAGAATATGTCGGGATCATTGAAAAAAAAACCCAACTCTTATAAATGATAAAAATGTATGAACAGTGTTCTACTGTATAAATAAAATTTTGCTTTGCATTCTAATTCGGAAATTTGGATCCCTTATTGCCAATTTAGCTATGTATCAATGAAATTTTTGAGTGTGTAGAAAAGCTGCACATTGCCCTCATTTAAAAACTTGTTTTTGAAGCAT---GTTTAGAGATTTTTTGCAAAAATAATGTGTTCATTTTTCTGGCATTAATAATTTTTCACTAAAATTACTAAAGTTGATTTTCTTATAACAATTTTATCTAATCTACTGATACAAATTACACCTTTCCTCATTTTAGAAATTACAAATGATGTTGTTGAGTCCACTACAAGAACTCTCTTCTATTCCTCATCAAGATATACGACAAAAACAATTGGATTGTGCTCTCCAAGTTCTTCATAGCAGTGGTGATGTAATATCCAGTGGTTGGCCTCAACTGTTAGATGTTATTAGTGCCATTAATGAAGATCATGGGTATTTATTTATTCTTCGCATCTAAATATACTTTAAAATTGTGGGGTCTTTTGTGTCTAATAGAAGGAATTTTTTTT--------------GCATATAGTTGTATGGTTTTTTGGAAACCTTGATAAATACTTTTGCTTTATCTTTAACTCAGTGCTTCTATTTTGTAGAATAAATAAATTCACATTTATTATGTAAAATGTGGCAATTAGATTCATATCTAGTTTTGTGCTTTTAATATTTCACTCTTTTTTTTTAAAAAAAAATAAACCAGATTGAAATCAGAGAAGAAAATCTTTCACTTTTTTGCCGATTTTTGTAGTCTTGAAAGACTTTTCTCAGAAACTTACTAAAAAAGTTTAGATAAAGCCTTTAGGTCAGTCACTTATTTTGCTGATGCAAGAAGTCTAGGATGCTCAAATTGTGCTAAACTTCATCTCTTTCAGGCATGACTGCA-TTTTTAAAAAATAATATTTATTTTTTTGTAGATTTTGTTTTT------
Ncherokee_SIndianCrk_N681 --------------------------------------------------------------------------------------------------------------------------------------------------------------------------------------------------------------------------------------------------------------------------------------------GCGTTAATAATTTTTCACTAAAATTACTAAAGTTGATTTTCTTATAACAATTTTATCTAATCTACAGATACAAATTACACCTTTCCTCATTTCAGAAATTACAAATGATGTTGTTGAGTCCACTACAAGAACTCTCTTCTATTCCTCATCAAGATATAAGACAAAAACAATTGGATTGTGCTCTCCAAGTTCTTCATAGCAGTGGTGATGTAATATCCAGTGGTTGGCCTCAACTGTTAGATGTTATTAGTGCCATTAATGAAGATCATGGGTATTTAT----TCTTAGCATCTAAATATACTTTAAAATTGTGGGGTCTTTTGTGTCTAATAGAAGGATTTTTTTTT--------------GCATATAGTTGTAGGTTTTTTTGGAAAACCTGATAAATACTTTTGATTTATCTTTAACTTAGTGCTTCTATTTTGTAGATTAAATAAATTCACATTTATTATGTAAAATGTGGCAATTAGATTCATATCTAGTTTTGTGCTTTTAATATTTCACTCTTTTTTTTTTAAAAAAAATAAACCAGATTGAAATCAGAGAAGAAAATCCTTCACTTTTTTGCCGATATTTGTAGTCTTAAAAGACTTTTCTCAGAAACTTACTAAAAAAGTTTAGATAAAGCCTTTAGGTCAGTCACTTATTTTACTGATGCAAGAAGTCTAGGATGCTCAAATTGTGCTAAACTTCATCTCTTT---------------------------------------------------------------
Ncooperi_BrasstBald_N824 ------------------------------------------------------------CCCTCTTATCAATGATAAAAATGTGTAAACAGTGTTATACTGTATGAATAAAATTTTGCTTTGCATTCTAATTTGGAAATTTTGATCCCTTATTGCCAATTTTGCTATATATTAATGAAATTGTTGAGTGTGTAGAAAAGCTGTACATTGCTCTCATTTAAAAACTTGTTTTTGAAGCATGTTGTTTAGAGATTTTTGGC-AAAATAATGTGTTCATTTTTCTGGCATTAATAATTTTTCACTAAAATTACTAAAGTTGTTTTCCTTATAACAATTTTATCTAATCTACAGATACAAATTACACCTTTCCTCATTTTAGAAATTACAAATGATGTTGTTGAGTCCACTACAAGAACTGTCTTCTATTCCTCATCAAGATATACGACAAAAACAATTGGATTGTGCTCTCCAAGTTCTTCATAGCAGTGGTGATGTAATATCCAGTGGTTGGCCTCAACTGTTAGATGTTATTAGTGCCATTAATGAAGATCATGGGTATTTATTTATTCTTTGCCTCTAAATATACTTTAAAATTGTGGGGTCTTTTGTGTCTAATAGAAGGAATTTTTTTTTGTCATGATTTAAAAAATATAGTCATATGGTTTTTTAGAAAATGTGATAAATACTTTTGCTTTATCTTTAACTTAGTGCTTCTATTCTGTAGATTAAATAAATTCACATCTATTATGTAAAATGTGGCAATTAGATTCTTATCTAGTTTTGTGCTTTTAATATTTCACTCTTTTTTTT-AAAAAAAAATAATCCAGATTGAAATCAGAGAAGAAAATCTTTCACTTTGTTGCCGATATTTGTAGTCTTGAAAGACTTCTCTCAGAAACTTACTAAAAAAGTTTAGATAAAGCCTTTAGGTCAGTCACTGATTTTACTAATGCAAGAAGTCTAGGATGCTCAAATGGTGCTAAACTTCATCTCTTTTAGGCATGACTGCATT-----------------------------------------------
Ncooperi_CheoahDam_N1122 --------GTTTAACATTAATGCCTATGAGGATATGTTGGGATTATTGAAAAAAAACCACCCCTCTTATCAATGATAAAAATGTGTAAACAGTGTTATACTGTATGAATAAAATTTTGCTTTGCATTCTAATTTGGAAATTTTGATCCCTTATTGCCAATTTTGCTATATATAAATAAAATTGTTGAGTGTGTAGAAAAGCTGTACATTGCTCTCATTTAAAAACTTGTTTTTGAAGCATGTTGTTTAGAGATTTTTGGC-AAAATAATGTGTTCATTTTTCTGGCATTAATAATTTTTCACTAAAATTACTAAAGTTGTTTTCCTTATAACAATTTCATCTAATCTACAGATACAAATTACACCTTTCCTCATTTTAGAAATTACAAATGATGTTGTTGAGTCCACTACAAGAACTGTCTTCTATTCCTCATCAAGATATACGACAAAAACAATTGGATTGTGCTCTCCAAGTTCTTCATAGCAGTGGTGATGTAATATCCAGTGGTTGGCCTCAACTGTTAGATGTTATTAGTGCCATTAATGAAGATCATGGGTATTTATTTATTCTTTGCCTCTAAATATAC---------------------------------------------------TGATTTAAAAAATATAGTCATATGGTTTTTTAGAAAATGTGATAAATACTTTTGCTTTATCTTTAACTTAGTGCTTCTATTCTGTAGATTAAATAAATTCACATCTATTATGTAAAATGTGGCGATTAGATTCTTATCTAGTTTTGTGCTTTTAATATTTCACTCTTTTTTTTTAAAAAAAAATAAACCAGATTGAAATCAGAGAAGAAAATCTTTCACTTTGTTGCCGATATTTGTAGTCTTGAAAGACTTTTCTCAGAAACTTACTAAAAAAGTTTAGATAAAGCCTTTAGGTCAGTCACTGATTTTACTAATGCAAGAAATCTAGGATGCTCAAATGGTGCTAAACTTCATCTCTTTTAGGCATGACTGCATTTTTTAAAAAATAATTTTTATTTATTTGTAGATTTTATTTTTAATTAT
Ncooperi_RockCrRoad_N1160 ATGAA---ATTTAACATTAATGCCTATGAGGATATGTTGTGATTATTGAAAAAAAAACACCCCTCTTATCAATGATAAAAATGTGTAAACAGTGTTCTACTGTATGAATAAAATTTTGCTTTGCATTCTAATTTGGAAATTTTGATCCCTTATTGCCAATTTTGCTATATATCAATGAAATTGTTGAGTGTGTAGAAAAGCTGTACATTGCTCTCATTTAAAAACTTGTTTTTGAAGCATGTTGTTTAGAGATTTTTGGCAAATATAATGTGTTCATTTTTCTGGCATTAATAATTTTTCACTAAAATTACTAAAGTTGTTTTCCTTATAACAATTTTATCTAATCTACAGATACAAATTACACCTTTCCTCATTTTAGAAATTACAAATGATGTTGTTGAGTCCACTACAAGAACTGTCTTCTATTCCTCATCAAGATATACGACAAAAACAATTGGATTGTGCTCTCCAAGTTCTTCATAGCAGTGGTGATGTAATATCCAGTGGTTGGCCTCAACTGTTGGATGTTATTAGTGCCATTAATGAAGATCATGGGTATTTATTTTTTCTTTGCCTCTAAATATACTTTAAAATTGTGGGGTCTTTTGTGTCTAATAGAAGGAATTTTTTT-TGTCATGATTTAAAAAATATAGTCATATGGTTTTTTAGAAAACTTGATAAATACTTTTGCTTTATCTTTAACTTAGTGCTTCTATTCTGTAGATTAAATAAATTCACATTTATTATGTAAAATGTGGCAATTAGATTGTTATCTAGTTTTGTGCTTTTAATATTTCACTCTTTTTTTTTAAAAAAAAATAATCCAGATTGAAATCAGAGAAGAAAATCTTTCACTTTGTTGCCGATATTTGTAGTCTTGAAAGACTTTTCTCAGAAACTTACTAAAAAAGTTTAGATAAAGCCTTTAGGTCAGTCACTGATTTTACTAATGCAAGAAGTCTAGGATGCTCAAATGGTGCTAAACTTCATCTCTTTTAGGCATGACTGCAGTTTTTAAAAAATAATTTTTATTTATTTGTAGATTTTATTTTTAATTAT
Ncoylei_Apalachia_N1195 ------------------AATGCCTATGAGGATATGTCGGGATCACTGAAAAAAAACCACCCCTCTTATCAATGATAAAAATGTATAAACA--GTTCTACTGTATGAATAAAATTTTGCTTTACATTATAATTTGGAAATTTTGATCCCTTATTGCCAATTTTGCTATATATCAATGAAATTGTTGAGTGTGTAGAAAAGCTGCACATTGCCCTCATTTAAAAACTTGTTTTTGAAGCATGTTGTTTAGAAATTTTTGGCAAAAATAATGTGTTCATTTTTCTGGCATTAATAATTTTTCACTAAAATTACTAAAGTTGTTTTCCTTATAACAATTTTATCTAATCTACAGATACAAATTGCACCTTTCCTCATTTTAGAAATTACAAATGATGTTGTTGAGCCCACTACAAGAACTCTCTTCTATTCCTCATCAAGATATACGACAAAAACAATTGGATTGTGCTCTCCAAGTTCTTCATAGCAGTGGTGATGTAATATCCAGTGGTTGGCCTCAACTGTTAGATGTTATTAGTGCCATTAATGAAGATCATGGGTATTTATTTATTCTTTGCCTCTAAATATACTTTAAAATTGTGGGGTCTTTTGTGTCTAATGGAAGGAATTTTTTTTTGTCATGATTTAAAGAATATAGTCATATGGTTTTTTAGAAAACTTGATAAATACTTTTGCTTTATCTTTAACTTAGTGCTTCTATTCTGTAGGTTAAATAAATTCACATTTATTATGTAAAATGTGGCAATTAGATTCTTATCTAGTTTTGTGCTTTTAATATTTCACTCTTTTTTTTTAAAAAAAAATATACCAGATTGAAATCAGAGAAGAAAATCTTTCACTTTTTTACTGATATTTGCAGTCTTGAAAGACTTTTCTCAGAAACTTTTCAGAAAAGTTTAGATAAAGCCTTTAGGTCAGTCACTGATTTTACTAATGCAAGAAGTCTAGGATGCTCAAATTGTGCTAAACTTCATCTCTTTTAGGCATGACTGCATTTTTTAAAAAATAATTTTTATTTATTTGTAGATTTTATTTTTATTTAT
Ncoylei_DinkinCove_N1118 ATGAAATTATTTAACATTAATGCCTATGAGGATATGTCGGGATCACTGAAAAAAACCCACCCCTCTTATCAATGATAAAAATGTATAAACA--GTTCTACTGTATGAATAAAATTTTGCTTTACATTATAATTTGGAAATTTTGATCCCTTATTGCCAATTTTGCTATATATCAATGAAATTGTTGAGTGTGTAGAAAAGCTGCACATTGCCCTCATTTAAAAACTTGTTTTTGAAGCATGTTGTTTAGAGATTTTTGGCAAAAATAATGTGTTCATTTTTCTGGCATTAATAATTTTTCACTAAAATTACTAAAGTTGTTTTCCTTATAACAATTTTATCTAATCTACAGATACAAATTGCACCTTTCCTCATTTTAGAAATTACAAATGATGTTGTTGAGCCCACTACAAGAACTCTCTTCTATTCCTCATCAAGATATACGACAAAAACAATTGGATTGTGCTCTCCAAGTTCTTCATAGCAGTGGTGATGTAATATCCAGTGGTTGGCCTCAACTGTTAGATGTTATTAGTGCCATTAATGAAGATCATGGGTATTTATTTATTCTTTGCCTCTAAATATACTTTAAAATTGTGGGGTCTTTTGTGTCTAATGGAAGGAATTTTTTTTTGTCATGATTTAAAGAATATAGTCATATGGTTTTTTAGAAAACTTGATAAATACTTTTGCTTTATCTTTAACTTAGTGCTTCTATTCTGTAGATTAAATAAATTCACATTTATTATGTAAAATGTGGCAATTAGATTCTTATCTAGTTTTGTGCTTTCAATATTTCACTCTTTTTTTTT-AAAAAAAATATACCAGATTGATATCAGAGAAGAAAATCTTTCACTTTTTTACTGATATTTGCAGTCTTGAAAGACTTTTCTCAGAAACTTACTAAAAAAGTTTAGATAAAGCCTTTAGGTCAGTCACTGATTTTACTAATGCAAGAAGTCTAGGATG-------------------------------------------------------------------------------------------
Ncoylei_TiptonCreek_N837 ----------------------CCTATGAGGATATGTCGGGATCACTGAAAAAAAAACACCCCTCTTATCAATGATAAAAATGTATAAACA--GTTCTACTGTATGAATAAAATTTTGCTTTACATTATAATTTGGAAATTTTGATCCCTTATTGCCAATTTTGCTATATATCAATGAAATTGTTGAGTGTGTAGAAAAGCTGCACATTGCCCTCATTTAAAAACTTGTTTTTGAAGCATGTTGTTTAGAGATTTTTCCCAAAAATAATGTGTTCATTTTTCTGGCATTAATAATTTTTCACTAAAATTACTAAAGTTGTTTTCCTTATAACAATTTTATCTAATCTACAGATACAAATTGCACCTTTCCTCATTTTAGAAATTACAAATGATGTTGTTGAGCCCACTACAAGAACTCTCTTCTATTCCTCATCAAGATATTAGACAAAAACAATTGGATTGTGCTCTCCAAGTTCTTCATAGCAGTGGTGATGTAATATCCAGTGGTTGGCCTCAACTGTTAGATGTTATTAGTGCCATTAATGAAGATCATGGGTATTTATTTATTCTTTACCTTTAAATATACTTTAAAATTGCGGGGTCTTTTGTGTCTAATGGAAGGAATTTTTTTTTGTCATGATTTAAAGAATATAGTCATATGGTTTTTTAGAAAACTTGATAAATACTTTTGCTTTATCTTTAACTTAGTGCTTCTTTTCTGTAGATTAAATAAATTCACATTTATTATGTAAAATGTGGCAATTAGATTCTTATCTAGTTTTGTGCTTTTAATATTTCACTCTTTTTTTTTAAAAAAAAATAAACCAGATTGAAATCAGAGAAGAAAATCTTTCACTTTTTTGCTGATATTTGTAGTCTTGAAAGACTTTTCTCAGAAACTTACTAAAAAAGTTTAGATAAAGCCTTTAGGTCAGTCACTGATTTTACTAATGCAAGAAGTCTAGGATGCTCAAATTGTGCTAAACTTCATCTCTTTTAGGCAGGACTGCATTTTTTAAAAA--------------------------------------
Ncressleri_AndersonSpringCave_G2075 ATGAAATTATTTAAT----------ATGAGAATATGTCGGGGTCTTTGAAAAAAAACCCCAACACTTATAAATGATAAAAATGTATAAACAGTGTTCTGCTGTATAAATAAAATTTTGTTTTGCAGTCTAATTTGGAAATTTTGATCCCTTATTGCCAATTTTGCTATATATCGGTGAAATTGTTGAGTGTGTAGAAAAGCTGCACATTGCCCTAATTTAAAAACCTGTTTTTGAAGCATGTTGCTAAGAGATTTTTTGCAAAAATAATGTG--------TGGGGCATTAATAATTTTTCACTAAGATTACTAAAGTTGTTCTTCTTATAACAATTTTATCTAATCTACAAATACAAATTACACCTTTCCTCATTTTAGAAATTACAAATGATGTTGTTGAGTCCACTTCAAGAACTCTCTTCTATTCCTCATCAAGATATACGACAAAAACAATTGGATTGTGCTCTCCAAGTTCTTCATAGCAGTGGTGATGTAATATCCAGTGGTTGGCCTCAACTGTTGGATGTTATTAGTGCCATTAATGAAGATCATGGGTATTTATGTATTCTTTGCCTCTAAATATACTTTAAAATTGTGGTCTTTTTTTTATCTAATAGAAGGAATCATGATTTGTCATGATTTAAAATATGTAGTCATATGGTTTTTAGGTAAACTTGATAAATATTTTTGCTTTATGTTTAACTTAGTCCTTCTATT----------------------------------------------------------------------------------------------------------------------------------------------------ATATTTGTAGTCTTGAGAGACTTTTCTCATAAACTTACTAAAAAAAATTTAGTGAAGCCTTTAGGTCAGTCACTGATTTTACTGATGCAAGAAGTTTAGGATGCTCAAATTGTGTTAAACTTCGTCTCTTTTAGGCATGCCTACATTTTT-AAAAATTAATTTTTATTTATTTGTAGATTTTATTTTTATTTAT
Ncressleri_PigeonCave_G2077 ATGAAATTATTTAAT----------ATGAGAATATGTCGGGGTCTTTGAAAAAAAACCCCAACACTTATAAATGATAAAAATGTATAAACAGTGTTCTGCTGTATAAATAAAATTTTGTTTTGCAGTCTAATTTGGAAATTTTGATCCCTTATTGCCAATTTTGCTATATATCGGTGAAATTGTTGAGTGTGTAGAAAAGCTGCACATTGCCCTAATTTAAAAACCTGTTTTTGAAGCATGTTGCTAAGAGATTTTTTGCAAAAATAATGTG--------TGGGGCATTAATAATTTTTCACTAAGATTACTAAAGTTGTTCTTCTTATAACAATTTTATCTAATCTACAAATACAAATTACACCTTTCCTCATTTTAGAAATTACAAATGATGTTGTTGAGTCCACTTCAAGAACTCTCTTCTATTCCTCATCAAGATATACGACAAAAACAATTGGATTGTGCTCTCCAAGTTCTTCATAGCAGTGGTGATGTAATATCCAGTGGTTGGCCTCAACTGTTGGATGTTATTAGTGCCATTAATGAAGATCATGGGTATTTATGTATTCTTTGCCTCTAAATATACTTTAAAATTGTGGTCTTTTTTTTATCTAATAGAAGGAATCATGATTTGTCATGATTTAAAATATGTAGTCATATGGTTTTTAGGTAAACTTGATAAATATTTTTGCTTTATGTTTAACTTAGTCCTTCTATT----------------------------------------------------------------------------------------------------------------------------------------------------ATATTTGTAGTCTTGAGAGACTTTTCTCATAAACTTACTAAAAAAAATTTAGTGAAGCCTTTAGGTCAGTCACTGATTTTACTGATGCAAGAAGTTTAGGATGCTCAAATTGTGTTAAACTTCGTCTCTTTTAGGCATGCCTACATTTTT-AAAAATTAATTTTTATTTATTTGTAGATTTTATTTTTATTTAT
Ncrosbyi_MtMitchell_N210 ------------------------------------------TCATTTAAAAAAAAACCCAACTCTTATAAATGATAAAAATGTATAAACAGTGTTCTACTGTATAAATAAAATTTTGCTTTGCATTCTAGTTTGGAAATTTTGATCCCTTATTGCCAATTTTGCTATATATCAATGAAATTGTTGAATGTGTAGAAAAGCTGCACATTGCCCTAATTTAAAAACTTGTTTTTGAAGCATGTTGTTTAGAGATTTTTTGCAAAAATAATGTGTTCATTTTTCTGGCATTAATAATTTTTCACTAAAATTATTAAAGTTGATTTTCTTACAACAATTTTATCTAATCTACAGATACAAATTACACCTTTCCTCATTTTAGAAATTACAAATGATGTTGTTGAGTCCACTACAAGAACTCTCTTCTATTCCTCATCAAGATATACGACAAAAGCAATTGGATTGTGCTCTCCAAGTTCTTCATAGCAGTGGTGATGTAATATCCAGTGGTTGGCCTCAACTGTTAGATGTTATTAGTGCCATTAATGAAGATCATGGGTATTTATTTATTCTTCACATCTAAGTATACTTTAAAATTGTGGGGTCTTTTGGGTCTAATAGAAGGAATTTTTTTT--------------GCATATAGTTGTATGGTTTTTTGGAAAACCTGATAAATACTTTTGCTTTATCTTTAACTAAGTGCTTCTATTTTGTAGATTAAATAAATTCACATTTATTATGTAAAATGTGGTAATTAGATTCATATCTAGTTTTTTGCTTTTAATATTTCACTCTTTTTTTT--AAAAAAAATAAACCAGATTGAAATCAGAGAAGAAAATCTTTCACTTTTTTGCCGATATTTGTAGTCTTGAAAGACTTTTCTCAGAAACTTACTAAAAAAGTTTAGATAAAGCCTTTAGGTCAGTCACTTATTTTTCTGATGCAAGAAGTCTAGGATGCTCAAATTGTGCTAAACTTCATCTCTTTTAGGCAT--------------------------------------------------------
Ncrosbyi_PricesCrk_N1143 ATGAAATTATTTAACATTAATGCCTATGAGAATATGTCGGGATCATTTAAAAAAAAACCCAACTCTTATAAATGATAAAAATGTATAAATAGTGTTCTACTGTATAAATAAAATTTTGCTTTGCATTCTAGTTTGGAAATTTTGATCCCTTATTGCCAATTTTGCTATATATCAATGAAATTGTTGAATGTGTAGAAAAGCTGCACATTGCCCTAATTTAAAAACTTGTTTTTGAAGCATGTTGTTTAGAGATTTTTTGCAAAAATAATGTGTTCATTTTTCTGGCATTAATAATTTTTCACTAAAATTATTAAAGTTGATTTTCTTACAACAATTTTATCTAATCTACAGATACAAATTACACCTTTCCTCATTTTAGAAATTACAAATGATGTTGTTGAGTCCACTACAAGAACTCTCTTCTATTCCTCATCAAGATATACGACAAAAGCAATTGGATTGTGCTCTCCAAGTTCTTCATAGCAGTGGTGATGTAATATCCAGTGGTTGGCCTCAACTGTTAGATGTTATTAGTGCCATTAATGAAGATCATGGGTATTTATTTATTCTTCACATCTAAGTATACTTTAAAATTGTGGGGTCTTTTGGGTCTAATAGAAGGAATTTTTTTT--------------GCATATAGTTGTATGGTTTTTTGGAAAACCTGATAAATACTTTTGCTTTATCTTTAACTAAGTGCTTCTATTTTGTAGATTAAATAAATTCACATTTATTATGTAAAATGTGGTAATTAGATTCATATCTAGTTTTTTGCTTTTAATATTTCACTCTTTTTTAT--AAAAAAAATAAACCAGATTGAAATCAGAGAAGAAAATCTTTCACTTTTTTGCCGATATTTGTAGTCTTGAAAGACTTTTCTCAGAAACTTACTAAAAAAGTTTAGATAAAGCCTTTAGGTCAGTCACTTATTTTTCTGATGCAAGAAGTCTAGGATGCTCAAATTGTGCTAAACTTCATCTCTTTTAGGCATGCCTGCATTTTTTAAAAAATAATTTTTATTTATTTATAGATTTTGTTTTTATTTAT
Ncrosbyi_ShufordCrk_N1148 --------------------------------------GGAATCATTGAAAAAAACCCCCAACTCTTATAAATGATAAAAATGTATAAACAGTGTTCTACTGTATAAATAAAATTTTGCTTTGCATTCTAGTTTGGAAATTTTGATCCCTTATTGCCAATTTTGCTATATATCTATGAAATTGTTGAGTGTGTAGAAATGCTGCACATTGGCCTCATTTAAAAACTTGTTTTTGAAGCATGTTGTTTAGAGATTTTTTGCAAAAATAATGTGTTCATTTTTCGGGCATTAATAATTTTTGACTAAAATTATTAAAGTCGATTTTCTTACAACAATTTTATCTAATCTACAGATACAAATTACACCTTTCCTCATTTTAGAAATTACAAATGATGTTGTTGAGTCCGCTACAAGAACTCTCTTCTATTCCTCATCAAGATATACGACAAAAGCAATTGGATTGTGCTCTCCAAGTTCTTCATAGCAGTGGTGATGTAATATCCAGTGGTTGGCCTCAACTGTTAGATGTTATTAGTGCCATTAATGAAGATCATGGGTATTTATTTATTCTTCACATCTAAATATACTTTAAAATTGTGGGGTCTTTTGGGTCTAATAGAAGGAATTTTTTTT--------------GCATATAGTTGTATGGTTTTTTGGAAAACCTGATAAATACTTTTGCTTTATCTTTAACTTAGTGCTTCTATTTTGTAGATTAAATAAATTCACATTTATTATGTAAAATGTGGCAATTAGATTCATATCTAGTTTTTTGCTTTTAATATTTCACTCTTTTTTTTT-AAAAAAAATAAAACAGATTGAAATCAGAGAAGAAAATCTTTCACTTTTTTGCCAATATTTGTAGTCTTGAAAGACTTTTCTCAGAAACTTACTAAAAAAATTTAGATAAAGCCTTTAGGTCAGTCACTTATTTTTCTGATGCAAGAAGTCTAGGATGCTCAAATTGTGCTAAACTTCATCTCTTTTAGGCATGCCTGCAATTTTTAAAAAATAATTTTTATTTATTTATAGATTTTGTTTTTATTTAT
Ndellingeri_BullpenBridge_N109 ATGAAATTATTTAACATTAATGCCTATGAGGATATGTTGGGATTATTGAAAAAAAAACACCCCTCTTATCAATGATAAAAATGTGTAAACAGTGTTCTACTGTATGAATAAAATTTTGCTTTTCATTCTGATTTGGAAATTTTGATCCCTTATTGCCAATTTTGCTATATATCAATGATATTATTGAGTGTGTAGAAAAGCTGTACATTGCTCTCATGTAAAAACTTGTTTTTGAAGC-----TTTTAGAGATTTTTGGCAAAAATAATGTGTTCATTTTTCTGGCATTAATAATTTTTCACTAAAATTACTAAAGTTGTTTTCCTTATAACAATTTTATCTAATCTACAGATACAAATTACACCTTTCTTCATTTTAGAAATTACAAATGATGTTGTTGAGTCCACTACAAGAACTGTCTTCTATTCCTCATCAAGATATACGACAAAAACAATTGGATTGTGCTCTCCAAGTTCTTCATAGCAGTGGTGATGTAATATCCAGTGGTTGGCCTCAACTGTTAGATGTTATTAGTGCCATTAATGAAGATCATGGGTATTTATTTATTCTTTGCCTCCAAATATACTTTAAAATTGTGGGGTCTTTTGTGTCTAATAGAAGGAATTTTTTTTTGTCATGATTTAATATATATAGTCATATGGCTTTTTAGAAAACTTGATAAATACTTTTGCTTTATCTTTAACTTAGTGCTTCTATTCTGTAGATTAAATAAATTCACATTTATTATGTAAAATGTGGCAATTAGATTCTTATCTAGTTTTGTGCTTTTAATATTTCACTCTTTTTTTTTTAAAAAAAATAAACCAGATTGAAATCAGAGAAGAAAATCTTTCACTTTGTTGCCGATATTTGTAGTCTTGAAAGACTTTTCTCAGAAACTTACTAAAAAAATTTAGATAAAGCCTTTAGGTCAGTCACTGATTTTACTAATGCAAGAAGTCTAGGATGCTCAAATGGTGCTAAACTTCATCTCTTTTAGGCATGACTG---------------------------------------------------
Ndellingeri_WhitewFalls_N887 ATGAAATTATTTAACATTAATGCCTATGAGGATATGTTGGGATTATTGAAAAAAAAACACCCCTCTTATCAATGATAAAAATGTGTAAACAGTGTTCTACTGTATGAATAAAATTTTGCTTTTCATTCTAATTTGGAAATTTTAATCCCTTATTGCCAATTTTGCTATATATCAATGAAATTATTGAGTGTGTAGAAAAGCTGTACATTGCTCTCATGTAAAAACTTGTTTTTGAAGC-----TTTTAGAGATTTTTGGCAAAAATAATGTGTTCATTTTTCTGGCATTAATAATTTTTCACTAAAATTACTAAAGTTGTTTTCCTTATAACAATTTTATCTAATCTACAGATACAAATTACACCTTTCTTCATTTTAGAAATTACAAATGATGTTGTTGAGTCCACTACAAGAACTGTCTTCTATTCCTCATCAAGATATACGACAAAAACAATTGGATTGTGCTCTCCAAGTTCTTCATAGCAGTGGTGATGTAATATCCAGTGGTTGGCCTCAACTGTTAGATGTTATTAGTGCCATTAATGAAGATCATGGGTATTTATTTATTCTTTGCCTCCAAATATACTTTAAAATTGTGGGGTCTTTTGTGTCTAATAGAAGTAATTTTTTTTTGTCATGATTTAAAATATATAGTCATATGGCTTTTTAGAAAACTTGATAAATACTTTTGCTTTATCTTTAACTTAATGCTTCTATTCTGTAGATTAAATAAATTCACATTTATTATGTAAAATGTGGCAATTAGATTCTTATCTAGTTTTGTGCTTTTAATATTTCACTCTTTTTTTTAAAAAATAAATAAACCAGATTGAAATCAGAGAAGAAAATCTTTCACTTTGTTGCCGATATTTGTAGTCTTGAAAGACTTTTCTCAGAAACTTACTAAAAAAATTTAGATAAAGCCTTTAGGTCAGTCACTGATTTTACTAATGCAAGAAGTCTAGGATGCTCAAATGGTGCTAAACTTCATCTCTTTTAGGCATGACTGCATTTTTTAAAAAATAATTTTTATTTATTTGTAGATTTTATTTTTAATTAT
Ndilutus_GrassyCreek_N670 ------------------------------------------------------------------------------------------------------------------------------------------------------------------------------------------------------------------------------------------------------------------------------------------------------------------------------------------------------------------------------------------------------------------TCCACTACAAGAACTCTCTTCTATTCCTCATCAAGATATACGACAAAAACAATTGGATTGTGCTCTCCAAGTTCTTCATAGCAGTGGTGATGTAATATCCAGTGGTTGGCCTCAACTGTTAGATGTTATTAGTGCCATTAATGAAGATCATGGGTATTTATTTATTCTTCGCATCTAAATATACTTTAAAATTGTGGGGTCTTTTGTGTCTAAAAGAAGGAATTTTTTTT--------------GCGTATAGTTGTACCTTTTTTTG-------------------------------------------------------------------------------------------------------------------------------------------------------------------------------------------------------------------------------------------------------------------------------------------------------------------------------------------------------------------------------------------------------
Ndilutus_StarveRockCave_G3174 ATGAAATTATTTAACATTAATGCCTATGAGAATATGTCGGGATCATTGAAAAAACACCCCAACTCTTATAAATGATAAAAATGTATAAACAGTGTTCTACTGTATAAATAAAATTTTGCTTTGCATTCTAATTTGGAAATTTGGATCCCTTATTGCCAATTTAGCTATATATCAATTAAATTTTTGAGTGTGTAGAAAAGCTGCACATTGCCCTCATTTAAAAACTTGTTTTTGAAGCATGTCGTTTAGAGATTTTTTGCAAA---AATGTGTTCATGTTTCTGGCATTAATAATTTTTCACTAAAATTACTAAAGTTGATTTTCTTATAACAATTTTATCTAATCTACAGATACAAATTACACCTTTCCTCATTTTAGAAATTACAAATGATGTTGTTGAGTCCACTACAAGAACTCTCTTCTATTCCTCATCAAGATATACGACAAAAACAATTGGATTGTGCTCTCCAAGTTCTTCATAGCAGTGGTGATGTAATATCCAGTGGTTGGCCTCAACTGTTAGATGTTATTAGTGCCATTAATGAAGATCATGGGTATTTATTTATTCTTCGCATCTAAATATACTTTAAAATTGTGGGGTCTTTTGTGTCTAATAGAAGGAATTTTTTTT--------------GCGTATAGTTGTACCTTTTTTTGGAAAACCTGATAAATACTTTTCCTTTATCTTTAACTTAATACTTCTATTTTGTAGATTAAATAAATTCACATTTATTATGTAAAATGTGGCAATTAGATTCATATCTAGTTTTGTGCTTTTAATATTTCACTCTTTTTTTTTATAAAAAAATAAACCAGATTGAAATCAGAGAAGAAAATCTTTCACTTTTTTGCCGATATTTGTAGTCTTGAAAGACTTTTCTCAGAAACTTACTAAAAAAGTTTAGATAAAGCCTTTAGGTCAGTCACTTATTTTGCTGATGCAAGAAGTCTAGGATGCTCAAATTGTGCTAAACTTCATCTCTTT------TGACTGCATTTTTTAAAAAATAATTTTTATTTAGTTGTAGATTTTGTTTTTATTTAT
Nfridelli_LittlePigeon_N262 ATGAAATTATTTAACATTAATGCCTATGAGGATATGTTGGGATTATTGAAAAAAAAACACCCCTCTTATCAATGATAAAAATGTGTAAACAGTGTTCTACTGTATGAATAAAATTTTGCTTTGCATTCTAATTTGGAAATTTTGATCCCTTATTGCCAATTTTGATATATATCAATGAAATTGTTGAGTGTGTAGAAAAGCTGTACATTGCTCTCATTTAAAAACTTGTTTTTGAAGCATGTTGTTTAGAGATTTTTGGCAAAAATAATGTGTTCATTTTTCTGGCATTAATAATTTTTCACTAAAATTACTAAAGTTGTTTTCCTTATAACAATTTTATCTAATCTACAGATACAAATTACACCTTTTCTCATTTTAGAAATTACAAATGATGTTGTTGAGTCCACTACAAGAACTGTCTTCTATTCCTCATCAAGATATACGACAAAAACAATTGGATTGTGCTCTCCAAGTTCTTCATAGCAGTGGTGATGTAATATCCAGTGGTTGGCCTCAACTGTTAGATGTTATTAGTGCCATTAATGAAGATCATGGGTATTTATTTATTCTTTGCCTCTAAATATACTTTAAAATTGTGGGGTCTTTTGTGTCTAATAGAAGGAATTTTTTTTTGTCATGATTTAAAAAATATAGTC--ATGGTTTTAAAGAAAACTTGATAAATACTTTTGCTTTATCTTTAACTTAGTGCTTCTATTCTGTAGATTAAATAAATTCACATTTATTATGTAAAATGTGGCAATTAGATTCTTATCTAGTTTTGTGCTTTTAATATTTCACTCTTTTTGTTAATAAATAAATAAACCAGATTGAAATCAGAGAAGAAAATCTTTCACTTTGTTGCCGATATTTGTAGTCTTGAAAGACTTTTCTCAGAAACTTACTAAAAAAGTTTAGATAAAGCCTTTAGG-------CTGATTTTACTAATGCAAGAAGTCTAGGATGCTCAAATGGTGCTAAACTTCATCTCTTTTAGGCATGACTGCATTTTTTAAAAAATAATTTTTATTTATTTGTAGATTTTATTTTTAATTAT
Nfurtivus_HugdenBranch_G3175 ATGAAATTATTTAACATTAATGCCTATGAGGATATGTCGGGATTACTGAAAAAAAACCACCCCTTTTATCAATGATAAAAATGTATAAACAGTGTTCTACTGTATGAATAAAATTTTGCTTTGCATTCTGATTTGGAAATTTTGATCCCTTATTGCCAATTTTGCTATATTTCAATGAAATTGTTGAGTGTGTAGAAAAGCTGTGCATTGCTCTCATTTAAAAACTTGTTTTTGAAGCATGTTGTTTAGAGATTTTTGGCAAAAATAATGTGTTCATTTTTCTGGCATTAATAATTTTTCACTAAAATTACTAAAGTTGTTTTCTTTATAACAATTTTATCTAATCTACAGATTCAAATTACACCTTTCCTCATTTTAGAAATTACAAATGATGTTGTTAAGTCCACTACAAGAACTCTCTTCTATTCCTCATCAAGATATACGACAAAAACAATTGGATTGTGCTCTCCAAGTTCTTCATAGCAGTGGTGATGTAATATCCAGTGGTTGGCCTCAACTGTTAGATGTTATTAGTGCCATTAATGAAGATCATGGGTATTTATTTATTCTTTGCCTCTAAATATACTTTAAAATTGTGAGGTCATTTGTGTCTAATAGAAGGAATTTTTTTTTGTCATGATTTAAAATATATACTCATATGGTTTTTTAGAAAACTTGATAAATACTTTTGCTTTATCTTTAACTTAGTGCTTCTATTCTGTAGATTAAATAAATTCACATTTATTATGTAAAATGTGGCAATTAGATTCTTATCTAGTTTTGTGCTTTTAATATTTCACTCTTTTTTTTTAAAAAAAAATAAACCAGATTGAAATCAGAGAAGAAAATCCTTCACTTTTTTGCCAATATTTGTAGTCTTGAAAGACTTTTCTCAGAAACTTACTAAAAAAGTTTAGATAAAGCCTTTAGGTCAGTCACTGATTTTACTAATACAAGAAGTCTAGGATGCTCAAATTGAGCTAAACTTCATCTCTTTTAGGCATGACTGCATTTTTTAAAAAATAATTTTTATTTATTTGTAGATTTTATTTTTATTTAT
Nfurtivus_RaccoonMtn_N1026 ATGAAATTATTTAACATTAATGCCTATGAGGATATGTCGGGATTACTGAAAAAAAACCACCCCTTTTATCAATGATAAAAATGTATAAACAGTGTTCTACTGTATGAATAAAATTTTGCTTTGCATTCTGATTTGGAAATTTTGATCCCTTATTGCCAATTTTGCTATATTTCAATGAAATTGTTGAGTGTGTAGAAAAGCTGTGCATTGCTCTCATTTAAAAACTTGTTTTTGAAGCATGTTGTTTAGAGATTTTTGGCAAAAATAATGTGTTCATTTTTCTGGCATTAATAATTTTTCACTAAAATTACTAAAGTTGTTTTCTTTATAACAATTTTATCTAATCTACAGATTCAAATTACACCTTTCCTCATTTTAGAAATTACAAATGATGTTGTTAAGTCCACTACAAGAACTCTCTTCTATTCCTCATCAAGATATACGACAAAAACAATTGGATTGTGCTCTCCAAGTTCTTCATAGCAGTGGTGATGTAATATCCAGTGGTTGGCCTCAACTGTTAGATGTTATTAGTGCCATTAATGAAGATCATGGGTATTTATTTATTCTTTGCCTCTAAATATACTTTAAAATTGTGAGGTCATTTGTGTCTAATAGAAGGAATTTTTTTTTGCCATGATTTAAAATATATACTCATATGGTTTTTTAGAAAACTTGATAAATACTTTTGCTTTATCTTTAACTTAGTGCTTCTATTCTGTAGATTAAATAAATTCACATTTATTATGTAAAATGTGGCAATTAGATTCTTATCTAGTTTTGTGCTTTTAATATTTCACTCTTTTTTTTTAAAAAAAAATAAACCAGATTGAAATCAGAGAAGAAAATCCTTCACTTTTTTGCCAATATTTGTAGTCTTGAAAGACTTTTCTCAGAAACTTACTAAAAAAGTTTAGATAAAGCCTTTAGGTCAGTCACTGATTTTACTAATACAAGAAGTCTAGGATGCTCAAATTGAGCTAAACTTCATCTCTTTTAGGCATGACTGCATTTTTTAAAAAATAATTTTTATTTATTTGTAGATTTTATTTTTATTTAT
Ngeorgia_Sittons_N073 -----------------TAATGCCTATGAGGATATGTCAGAATTACTGAAAAAAACCCACCCCTCTTATCAATGATAAAAATGTATAAACAGTGTTCTACTGTATGAATAAAATTTTGCTTTGCATTCTAATTTGGGAATTTTGATCCCTTATTGCCAATTTTGCTATATATCAATGAAATTGTTGAGTGTGTAGAAAAGCTGCACATTGCTCTCATTTAAAAACTTGTTTTTGAAGAATGTTGTTTAGAGATTTTTGCCAAAAATAA--CGTTCATTTTTCTGGCATTAATAATTTTTCACTAAAATTACTAAAGTTGTTTTCCTTATAACAATTTTATCTAATCTATAGATACAAATTACACCTTTCCTCATTTTAGAAATTACAAATGATGTTGTTGAGTCCACTACAAGAACTCTCTTCTATTCCTCATCAAGATATACGACAAAAACAATTGGATTGTGCTCTCCAAGTTCTTCATAGCAGTGGTGATGTAATATCCAGTGGTTGGCCTCAACTGTTAGATGTTATTAGTGCCATTAATGAAGATCATGGGTATTTATTTATTCTTTGCCTCTAAATATACTTTAATATTGTGGGGTCTTTTGTGTCTAATAGAAGGAATTTTTTTTTGTCATGATTTAAAAAATATAGTCATATGGTTTTTTAGAAAACTTGATAAATACTTTTGCTTTATCTTTAACTTAGTGCTTCTATTCTGTAGATTAAATAAATTCACATTTATTATGTAAAATGTGGCAATTAGATTCTTATCTAGTTTTGTGCTTTTAATATTTCACTCTTTTTTTTTTTTAAAAAATAAACCAGATTGAAATCAGAGAAGAAAATCTTTCACTTTTTTGCCAATATTTGTAGTCTTGAAAGACTTTTCTCAGAAACTTACTAAAAAAGTTTAGATAAAGCCTTTAGGTCAGTCACTGATTTTACTAATGCAAGAAGTCTAGGATGCTCAAATTGTGCTAAATTTCATCTCTTTTAGGCATGACTGCA----------------------------------T--------------
Ngertschi_CedarCreek_N351 ATGAAATTATTTAACATTAATGCCTATGAGAATATGTCGGGATCATTGAAAAAAAACCCCAATTTGTATAAATGATAAAAATGTATAAACAGTGTTCTACTGTATAAATAAAATTTTGCTTTGCATTCTAGTTTGGAAATTTTGATCCCTTATTGCCAATTTTGCTATATATCAATGAAATTGTTGAGTGTGTAGAAAAGCTGCACATTGCCCTAATTTAAAAACTTGTTTTTGGAGCATGTTGTTTAGAAATTTTTTGCAAAAATAATGTGTTCATTTTTCTGGCATTAATAATTTTTCACTAAAATTATTAAAGTTGTTTTTCTTACAACAATTTTATCTAATCTACAGATACAAATTACACCTTTCCTCATTTTAGAAATTACAAATGATGTTGTTGAGTCCACTACAAGAACTCTCTTCTATTCCTCATCAAGATATACGACAAAAGCAATTGGATTGTGCTCTCCAAGTTCTTCATAGCAGTGGTGATGTAATATCCAGTGGTTGGCCTCAACTGTTAGATGTTATTAGTGCCATTAATGAAGATCATGGGTATTTATTTATTCTTCACATCTAAATATACTTTAAAATTGTGGGGTCTTTTGGGTCTAATAGAAGAA-TTTTTTTT--------------GCATATAGTTGTATG-TTTTTTGGAAAACCTGATAAATACTTTTGCTTTATCTTTAACTTAGTGCTTCTATTTTGTAGATTAAATAAATTCACATTTATTATGTAAAATGTGGCAATTAGATTCAAATCTAGTTTTTTGCTTTTAATATTTCACTCTTTTTTTT-AAAAAAAAATAAACCAGATTGAAATCAGAGAAGAAAATCTTTCACTTTTTTGCCGATATTTGTAGTCTTGAAAGACTTTTCTCAGAAACTTACTAAAAAAGTTTAGATAAAGCCTTTAGGTCAGTCACTTATTTTTCTGATGCAAGAAGTCTAGGATGCTCAAATTGTGCTAAACTTCATCTCTTTTAGGCATGACTGCATTTTTTAAAAAATAATTTTTATTTATTTATAGATTTTGTTTTTATTTAT
Ngertschi_FrenchBroad_N968 ----------------------------------------------------------------------------------------------------------------------------------GTTTGGAAATTTTGATCCCTTATTGCCAATTTTGCTATATATCAATGAAATTGTTGAGTGTGTAGAAAAGCTGCACATTGCCCTCATTTAAAAACTTGTTTTTGAAGCATGTTGTTTAGAAATTTTTTGCAAA---AATGTGTTCATTTTTCTGGCATTAATAATTTTTCACTAAAATTATTAAAGTTGATTTTCTTACAACAATTTTATCTAATCTACAGATACAAATTACACCTTTCCTCATTTTAGAAATTACAAATGATGTTGTTGAGTCCACTACAAGAACTCTCTTCTATTCCTCATCAAGATATACGACAAAAGCAATTGGATTGTGCTCTCCAAGTTCTTCATAGCAGTGGTGATGTAATATCCAGTGGTTGGCCTCAACTGTTAGATGTTATTAGTGCCATTAATGAAGATCATGGGTATTTATTTATTCTTCACATCTAAATATACTTTAAAATTGTGGGGTTTTTTGGGTCTAATAGAAGGAATTTTTTTT--------------GCATGTAGTTGTATG-TTTTTTGGAAAACCTGATAAATACTTTTGCTTTATCTTTAACTTAGTGCTTCTATTTTGTAGATTAAATAAATTCACATTTATTATGTAAAATGTGGCAATTAGATTCATATCTAGTTTTTTGCTTTTAATATTTCACTCTTTTTTTT-AAAAAAAAATAAACCAGATTGAAATCAGAGAAGAAAATCTTTCACTTTTTTGCCGATATTTGTAGTCTTGAAAGACTTTTCTCAGAAACTTACTAAAAAAGTTTAGATAAAGCCTTTAGGCCAGTCACTTATTTTTTTGATGCAAGAAGTCTAGGATGCTCAAATTGTGCT------------------------------------------------------------------------------
Ngertschi_HickoryNutGap_N810 ATGAAATTATTTAACATTCATGCCTATGAGAATATGTCAGGATCATTGAAAAAAAACCCCAATTTTAATAAATGATAAAAATGTATAAACAGTGTTCTACTGTATAAATAAAATTTTGCTTTGCATTCTAGTTTGGAAATTTTGATCCCTTATTGCCAATTTTGCTATATATCAATGAAATTGTTGAGTGTGTAGAAAAGCTGCACATTGCCCTCATTTAAAAACTTGTTTTTGAAGCATGTTGTTTAGAAATTTTTTGCAAAAATAATGTGTTCATTTTTCTGGCATTAATAATTTTTCACTAAAATTATTAAAGTTGATTTTCTTACAACAATTTTATCTAATCTACAGATACAAATTACACCTTTCCTCATTTTAGAAATTACAAATGATGTTGTTGAGTCCACTACAAGAACTCTCTTCTATTCCTCATCAAGATATACGACAAAAGCAATTGGATTGTGCTCTCCAAGTTCTTCATAGCAGTGGTGATGTAATATCCAGTGGTTGGCCTCAACTGTTAGATGTTATTAGTGCCATTAATGAAGATCATGGGTATTTATTTATTCTTCACATCTAAATATACTTTAAAATTGTGGGGTCTTTTGGGTCTAATAGAAGGAATTTTTTTT--------------GCATATAGTTGTATG-TTTTTTGGAAAACCTGATAAATACTTTTGCTTTATCTTTAACTTAGTGCTTCTATTTTGTAGATTGAATAAATTCA----TATTATGTAAAATGTGGCAATTAGATTCATATCTAGTTTTTTGCTTTTAATATTTCACTCTTTTTTTTT-AAAAAAAATAAACCAGATTGAAATCAGAGAAGAAAATCTTTCACTTTTTTGCCGATATTTGTAGTCTTGAAAGACTTTTCTCAGAAACTTACTAAAAAAGTTTAGA----------------------------------------------------------------------------------------------------------------------------------------------
Nholsingeri_BrumleyCrk_N916 ATGAAATTATTTAACATTAATGCCTATGAGAATATGTCGGGATCATTGAAAAAAAACCCCAACTCTTATAAATGATAAAAATGTATAAACAGTGTTCTACTGTATAAATGAAATTTTGCTTTGCATTCTAATTTGGAAATTTGGATCCCTTGTTGCCAATTTAGCTATATATCAATGAAATTTTTGAGTGTGTA-----GCTGCACATTGCCCTCATTTAAAAACTTGTTTTTGAAGCGTGTTGTTTAGAGATTTTTTGCAAAAATAATGTGTTCATTTTTCTGGCATTAATAATTTTTCACTAAAATTACTAAAGTTGATTTTCTTATAACAATTTTATCTAATCTACAGATACAAATTACACCTTTCCTCATTTTAGAAATTACAAATGATGTTGTTGAGTCCACTACAAGAACTCTCTTCTATTCCTCATCAAGATATACGACAAAAACAATTGGATTGTGCTCTCCAAGTTCTTCATAGCAGTGGTGATGTAATATCTAGTGGTTGGCCTCAACTGTTAGATGTTATTAGTGCCATTAATGAAGATCATGGGTATTTATTTATTCTTCGCATCTAAATATACTTTAAAATTGTGGGGTCTTTTGTGTCTAATAGAAGGAATTTTTTTT---------------CATATAGTTGTATGGTTTTTTGGAAAACCTGATAAATACTTTTGTTTTATCTTTAACTTAGTGCTTCTATTTTGTAGATTAAATAAATTTACATTTATTATGTAAAATGGGGCAATTAGATTCATATCTAGTTTTGTGCTTTTAATATTTCACTCTTTTTTTTTTAAAAAAAATAAACCAGATTGAAATCAGAGAAGAAAATCTTTCACTTTTTTGCCGATATTTGTAGTCTTGAAAGACTTTTCTCAGAAACTTACTAAAAAAGTTTAGATAAAGCTTTCAGGTCAGTCACTTATTTTGCTGATGCAAGAAGTCTAGGATGCTCAAATTGTGCTAAACTTCATCTCTTTTAGGCATGACTGCATTTTTTTAAAAATAATTTTTATTTATTTGTAGATTTTGTTTTT------
Nholsingeri_PondCave_N541 ATGAAATTATTTAACATTAATGCCTATGAGAATATGTCGGGATCATTGAAAAAAAACCCCAACTCTTATAAATGATAAAAATGTATAAACAGTGTTCTACTGTATAAATGAAATTTTGCTTTGCATTCTAATTTGGAAATTTGTATCCCTTATTGCCAATTTAGCTATATATCAATGAAATTTTTGAGTGTGTA-----GCTGCACATTGCCCTCATTTAAAAACTTGTTTTTGAAGCGTGTTGTTTAGAGATTTTTTGCAAAAATAATGTGTTCATTTTTCTGGCATTAATAATTTTTCACTAAAATTACTAAAGTTGATTTTCTTATAACAATTTTATCTAATCTACAGATACAAATTACACCTTTCCTCATTTTAGAAATTACAAATGATGTTGTTGAGTCCACTACAAGAACTCTCTTCTATTCCTCATCAAGATATACGACAAAAACAATTGGATTGTGCTCTCCAAGTTCTTCATAGCAGTGGTGATGTAATATCTAGTGGTTGGCCTCAACTGTTAGATGTTATTAGTGCCATTAATGAAGATCATGGGTATTTATTTATTTTTCGCATCTAAATATACTTTAAAATTGTGGGGTCTTTTGTGTCTAATAGAAGGAA-TTTTTTT--------------GCATATAGTTGTATGGTTTTTTGGAAAACCTGATAAATACTTTTGTTTTATCTTTAACTTAGTGCTTCTATTTTGTAGATTAAATAAATTTACATTTATTATGTAAAATGGGGCAATTAGATTCATATCTAGTTTTGTGCTTTTAATATTTCACTCTTTTTTTTTTAAAAAAAATAAACCAGATTGAAATCAGAGAAGAAAATCTTTCACTTTTTTGCCGATATTTGTAGTCTTGAAAGACTTTTCTCAGAAACTTACTAAAAAAGTTTAGATAAAGCTTTCAGGTCAGTCACTTATTTTGCTGATGCAAGAAGTCTAGGATGCTCAAATTGTGCTAAACTTCATCTCTTTTAGGCATGACTGCATTTTTTAAAAAATAATTTTTATTTATTTGTAGATTTTGTTTTTATTTAT
Njonesi_CaveSpringCave_N390 ---------------------------------------------------------------TCTTATCAATGAGAAAAATGTGTAAACAGTGTTCTACTGTATGAATAAAATTTTGCTTTGCATTCTAATTTGGAAATTTTGATCCCTTATTGCCAATTTTGCTATATATCAATGAAATTGTTGAGTGTGTAGAAAAGCTGTACATTGCTCTCATTTAAAAACTTGTTTTTGAAGCATGTTGTTTAGAGATTTTTGGCAAAAATAATGTGTTCATTTTTCTGGCATTAATAATTTTTCACTAAAATTACTAAAGTTGTTTTCCTTATAACAATTTTATCTAATCTACAGATACAAATTACACCTTTCTTCATTTTAGAAATTACAAATGATGTTGTTGAGTCCACTACAAGAACTGTCTTCTATTCCTCATCAAGATATACGACAAAAACAATTGGATTGTGCTCTCCAAGTTCTTCATAGCAGTGGTGATGTAATATCCAGTGGTTGGCCTCAACTGTTAGATGTTATTAGTGCCATTAATGAAGATCATGGGTATTTATTTATTCTTTGCCTCTAAATATACTTTAAAATTCTGGGGTCTTTTGTGTCTAATAGAAGGAATTTTTTTTTGTCATGATTTAAAAAATATAGTCATATGGTTTTTTAGAAAACTTGATAAATACTTTTGCTTTATCTTTAACTTACTGCTTCTATTCTGTAGATTAAATAAATTCACATTTATTATGTAAAATGTGGCAATTAGATTCTTATCTAGTTTTGTGCTTTTAATATTTAACTCTTTTTTTT-AAAAATAAATAAACCAGATTGAAATCAGAGAAGAAAATCTTTCACTTTGTTGCCGATATTTGTAGTCTTGAAAGACTTTTCTCAGAAACTTACTAAAAAAATTTAGATAAAGCCTTTAGGTCAGTCACTGATTTTACTAATGCAA--------------------------------------------------------------------------------------------------------
Nlowderi_ChestnutBranch_N731 ATGAAATTATTTAACATTAATGCCTATGAGGATATGTCGGGATCACTGAAA--AAAACACCCCTCTTATCAATGATAAAAATGTATAAACAGTGTTCTACTGTATGAATAAAATTTTGCTTTGCATTCTGATTTGGAAATTTTGATCCCTTATTGCCAATTTTGGGACATATCAATGAAATTGTTGAGTGTGTAGAAAAGCTGCACATTGCCCTCATTTAAAAACTTGTTTTTGAAGCAGGTTGTTTAGAGATTTTTGGCAAAAATAATGTGTTCATTTTTCTGGCATTAATAATTTTTCACTAAAATTACTAAAGTTGTTTTCCTTATAACAATTTTATCTAATCTACAGATACAAATTACACCTTTCCTCATTTTAGAAATTACAAATGATGTTGTTGAGTCCACTACAAGAACTCTCTTCTATTCCTCATCAAGATATACGACAAAAACAATTGGATTGTGCTCTCCAAGTTCTTCATAGCAGTGGTGATGTAATATCCAGTGGTTGGCCTCAACTGTTAGATGTTATTAGTGCCATTAATGAAGATCATGGGTATTTATTTATTCTTTGCCTCTAAATTTACTTTAAAATTGTGGGGTCTTTTGTGTCTAATAGAAGGAATTTTTTTTTGTCATGATTTAAAAAATATAGTC--ATGGTTTTTTAGAAAACTTGATAAATATTTTTGCTTTATCTTTAACTTAGTGCTTCTCTTCTGTAGATTAAATAAATTCACATTTATTATGTAAAATGTGGCAATTAGATTTTTATCTAGTTTTGTGCTTTTAATATTTCACTTTTTTTTTT--AAAAAAAATAAACCAGATTGAAATCATAGAAGAAAATCTTTCACTTTTTTGCCGATATTTGTAGTCTTGAAAGACTTTTCTCAGAAACTTACTAAAAAAGTTTAGTTAAAGCCTTTAGGTCAGTCACTGATTTTACTAATGCAAGAAGTCTAGGATGCTCAAATTGTGCTAAACTTCATCTCTTTTAGGTATGACTGCATTTTTTAAAAAATAATTTTTA-TTATTTGTAGATTTTATTTTTATTTAT
Nlowderi_upperFiresCreek_N820 -----------------------------GGATATGTCGGGATCACTGAAA--AAAACACCCCTCTTATCAATGATAAAAATGTATAAACAGTGTTCTACTGTATGAATAAAATTTTGTTTTGCATTCTAATTTGGAAATTTTGATCCCTTATTGCCAATTTTGCTACATATCAATGAAATTGTTGAGTGTGTAGAAAAGCTGCACATTGCCCTCATTTAAAAACTTGTTTTTGAAGCAGGTTGTTTAGAGATTTTTGGCAAAAATAATGTGTTCATTTTTCTAGCATTAATAATTTTTCACTAAAATTACTAAAGTTGTTTTCCTTATAACAATTTTATCTAATCTACAGATACAAATTACACCTTTCCTCATTTTAGAAATTACAAATGATGTTGTTGAGTCCACTACAAGAACTCTCTTCTATTCCTCATCAAGATATACGACAAAAACAATTGGATTGTGCTCTCCAAGTTCTTCATAGCAGTGGTGATGTAATATCCAGTGGTTGGCCTCAACTGTTAGATGTTATTAGTGCCATTAATGAAGATCATGGGTATTTATTTATTCTTTGCCTCTAAATTTACTTTAAAATTGTGGGGTCTTTTGTGTCTAATAGAAGGAATTTTTTTTTGTCATGATTTAAAAAATATAGTC--ATGGTTTTTTAGAAAACTTGATAAATACTTTTGCTTTATCTTTAACTTAGTGCTTCTATTCTGTAGATTAAATAAATTCACATTTATTATGTAAAATGTGGCGATTAGATTTTTATCTAGTTTTGTGCTTTTAATATTTCACTCTTTTTTTTTAAAAAAAAATAAACCAGATTGAAATCAGAGAAGAAAATCTTTCACTTTTTTGCCGATATTTGTAGTCTTGAAAGACTTTTCTCAGAAACTTACTAAAAAAGTTTAGTTAAAGCCTTTAGGTCAGTCACTGATTTTACTAATGCAAGAAGTCTAGGATGCTCAAATTGTGCTAAACTTCGTCTCTTTTAGGCATGACTGCATTTTTAAAAAAATAATTTTTATTTATTTGTAGATTTTATTTTTATTTTT
Nlula_BeeRockCave_G2091 ATGAAATTATTTAACATTAATGCCTATGAGGATATGTCAGAATTATTGGGAAAACCCCACCCCTCTTATTAATGATAAAAATGTATAAACAGTGTTCTACTGTATGAATAAAATTTTGCTTTGCATTCTAATTTGGGAATTTTGATCCCTTATTGCCAATTTTGCTATATATCAATGAAATTGTTGAGTGTATAGAAAAGCTGCACATTGCTCTCATTTAAAAACTTGTTTTTGAAGAATGTTGTTTAGAGATTTTTGGCAAAAATAATGTGTTCATTTTTCTGGCATTAATAATTTTTCACTATAATTACTAAAGTTGTTTTCCTTATAACAATTTTATCTAACCTACAGATACAAATTACACCTTTCCTCATTTTAGAAATTACAAATGATGTTGTTGAGTCCACTACAAGAACTCTCTTCTATTCCTCATCAAGATATACGACAAAAACAATTGGATTGTGCTCTCCAAGTTCTTCATAGCAGTGGTGATGTAATATCCAGTGGTTGGCCTCAACTGTTAGATGTTATTAGTGCCATTAATGAAGATCATGGGTATTTATTTATTCTTTGCCTCTTAATATACTTTAATATTGTGGGGTCTTTTGTGTCTAATAGAAGGAATTTTTTTTTGTCATGATTTAAAAAATATAGTCATATGGTTTTTTAGAAAACTTGATAAATACTTTTGCTTTATCTTTAACTTAGTGCTTCTATTCTGTAGATTAAATAAATTCATATTTATTATGTAAAATGTGGCAATTAGATTCTTATCTAGTTTTGTGCTTTTAATATTTTACTCTTTTTTTT-AAAAAAGAATAAACCAGATTGAAATCAGAGAAGAAAATCTTTCACTTTTTTGCCAATATTTGTAGTCTTGAAAGACTTTTCTCAGAAACTTACTAAAAAAGTTTAGATAAAGCCTTTAGGTCAGTCACTGATTTTACTACTGCAATAAGTCTTGGATGCTCAAATTGTGCTAAACTTCATCTCTTTTAGGCATGACTGCATTTTTTAAAAAATAATTTTTAGTTATTTGTAGATTTTATTTTTATTTAT
Nlula_LulaFallsCave_G2084 ATGAAATTATTTAACATTAATGCCTATGAGGATATGTCAGAATTACTGGAAAAACCCCACCCCTCTTATCAATGATAAAAATGTATAAACAGTGTTCTACTGTATGAATAAAATTTTGCTTTGCATTCTAATTTGGGAATTTTGATCCCTTATTGCCAATTTTGCTATATATCAATGAAATTGTTGAGTGTATAGAAAAGCTGCACATTGCTCTCATTTAAAAACTTGTTTTTGAAGAATGTTGTTTAGAGATTTTTGGCAAAAATAATGTGTTCATTTTTCTGGCATTAATAATTTTTCACTATAATTACTAAAGTTGTTTTCCTTATAACAATTTTATCTAACCTACAGATACAAATTACACCTTTCCTCATTTTAGAAATTACAAATGATGTTGTTGAGTCCACTACAAGAACTCTCTTCTATTCCTCATCAAGATATACGACAAAAACAATTGGATTGTGCTCTCCAAGTTCTTCATAGCAGTGGTGATGTAATATCCAGTGGTTGGCCTCAACTGTTAGATGTTATTAGTGCCATTAATGAAGATCATGGGTATTTATTTATTCTTTGCCTCTTAATATACTTTAATATTGTGGGGTCTTTTGTGTCTAATAGAAGGAATTTTTTTTTGTCATGATTTAAAAAATATAGTCATATGGTTTTTTAGAAAACTTGATAAATACTTTTGCTTTATCTTTAACTTAGTGCTTCTATTCTGTAGATTAAATAAATTCATATTTATTATGTAAAATGTGGCAATTAGATTCTTATCTAGTTTTGTGCTTTTAATATTTCACTCTTTTTTT--AAAAATAAATAAACCAGATTGAAATCAGAGAAGAAAATCTTTCACTTTTTTGCCAATATTTGTAGTCTTGAAAGACTTTTCTCAGAAACTTACTAAAAAAGTTTAGATAAAGCCTTTAGGTCAGTCACTGATTTTACTGCTGCAAGAAGTCTTGGATGCTCAAATTGTGCTAAACTTCATCTCTTTTAGGCATGACTGCATTTTTTAAAAAATAATTTTTATTTCTTTGTAGATTTTATTTTTATTTAT
Nmimus_Straleys_N625 ATGAAATTATTTAACATTAATGCCTATGAGAATATGTCGGGATCATTGAAAAAAAAACCCAACTATTATAAATGATAAAGATGTATAAACAGTGTTCTACTGTATAAATGAAATTTTGCTTTGCATTCTAATTTGGAAATTTGGATCCCTTATTGCCAATTTAGCTATATATCAATGAAATTTTTGAGTGTGTAGAAAAGCTCCACATTGTCCTCATTTAAGAACTTGTTTTTGAAGCGTGTTGTTTAGAGATTTTTTGCAAAAATAATGTGTTCATTTTTCTGGCATTAATAATTTTTCACTAAAATTACTAAAGTTGATTTTCTTATAACAATTTTATCTAATCTACAGATACAAATTACACCTTTCCTCATTTTAGAAATTACAAATGATGTTGTTGAGTCCACTGCAAGAACTCTCTTCTATTCCTCATCAAGATATACGACAAAAACAATTGGATTGTGCTCTCCAAGTTCTTCACAGCAGTGGTGATGTAATATCCAGTGGTTGGCCTCAACTGTTAGATGTTATTAGTGCCATTAATGAAGATCATGGGTATTTATTTATTCTTCGCATCTAAATATACTTTAAAATTGTGGGGTCTTTTGTGTCTAATAGAAGGAATTTTTTTT--------------GCATATAGTTGTATGGTTTTTTGGAAAACCTGATAAATACTTTTGCTTTATCTTTAACTTAGTGCTTCCATTTTGTAGATTAAATAAATTCACATTTATTATGTAAAATGTGGCAATTAGATTCATATCTAGTTTTGTGCTTTTGATATTTCACTCTTTTTTTTTAAAAAAAAATAAACCAGATTGAAATCAGAGAAGAAAATCTTTCACTTTTTTGCCGATATTTGTAGTCTTGAAAGACTTTTCTCAGAAACTTATTAAAAAAGTTTAGATAAAGCCTTCAGATCAGTCACTTATTTTGCTGATGCAAGAAGTCTAGGATGCTCAAATTGTGCTAAACTTCATCTCTTTTAGGCATGACTGCATTTTTTAAAAAATAATTTTTATTTATTTGTAGATTTTGTTTTTATTTAT
Nnasicus_CaneyFork_N171 -----------------------------------------------------------------------------------------------TCTACTGTATAAATAAAATTTTGCTTTGCATTCTAATTTGGAAATTTTGATCCCTTATTGCCAATTTTGCTATATATCAATGAAATTGTTGAGTGTGTAGAAAAGCTGCACATTGCCCTCATTT-AAAACTTGTTTTTGAAGCATGTTGTTTAGAGACTTTTTGAAAAAATAATGTGTTCATTTTTCTGGCATTAATAATTTTTCACTAAAATTACTAAAGTTGATTTTCTTATAACAATTTTATCTAATCTACAGATACAAATTACACCTTTCCTCATTTTAGAAATTACAAATGATGTTGTTGAGTCCACTACAAGAACTCTCTTCTATTCCTCATCAAGATATACGACAAAAACAATTGGATTGTGCTCTCCAAGTTCTTCATAGCAGTGGTGATGTAATATCCAGTGGTTGGCCTCAACTGTTAGATGTTATTAGTGCCATTAATGAAGATCATGGGTATTTATTTATTCTTCACATCCAAATATACTTTAAAATTGTAGGGTCTTTTGTGTCTAATAGAAGGAATTTTTTTT--------------GCATATAGTTGTATGGTTTTTTGGAAACCCTGATAAATACTTTTGTTTTATCTTTAACTTAGTGCTTCTATTTTGTAGATTAAATAAATTCACATTTATTATGTAAATTGTGGCAATTAGATTCATATCTAGTTTTGTGCTTTTAATATTTCACTCTTTTTTTTTAAAAAAAAATAAACCAGATTGAAATCAGAGAAGAAAATCTTTCACTTTTGTGCCAATATTTGTAGTCTTGAAACACTTTTCTCAGAAACTTACTAAAAAAGTTTAGATAAAGCCTTTAGGTCAGTCACTTATTTTACTGATGCAAGAAGTCTAGGATGCTCAAATTGTGCTAAACTTCATCTCTTTTAGGCATGACTGCATTTTTTAAAAAATAATTTTTATTTATTTGTAGGTTTTGTTTTTATTTAT
Nnasicus_ConnosteeFalls_N696 ATGAAATAATTTAACATTAATGCCTATGAGAATATGTCGGGATCATTGAAAAAAAAATCCAACTCTTATAAATGATAAAAATGTATAAACAGTGTTCTACTGTATAAATAAAATTTTGCTTTGCATTCTAATTTGGAAATTTTGATCCCTTATTGCCAATTTTGCTATATATCAATGAAATTGTTGAGTGTGTAGAAAAGCTGCACATTGCCCTCATTT-AAAACTTGTTTTTGAAGCATGTTGTTTAGAGATTTTTTGAAAAAATAATGTGTTCATTTTTCTGGCATTAATAATTTTTCACTAAAATTACTAAAGTTGATTTTCTTATAACAATTTTATCTAATCTACAGATACAAATTACACCTTTCCTCATTTTAGAAATTACAAATGATGTTGTTGAGTCCACTACAAGAACTCTCTTCTATTCCTCATCAAGATATACGACAAAAACAATTGGATTGTGCTCTCCAAGTTCTTCATAGCAGTGGTGATGTAATATCCAGTGGTTGGCCTCAACTGTTAGATGTTATTAGTGCCATTAATGAAGATCATGGGTATTTATTTATTCTTCGCATCCAAATATACTTTAAAATTGTAGGGTCTTTTGTGTCTAATAGAAGGAATTTTTTTT--------------GCATAAAGTTGTATGGTTTTTTGGAAACCCTGATAAATACTTTTGTTTTATCTTTAACTTAGTGCTTCTATTTTGTAGATTAAATAAATTCACATTTATTATGTAAATTGTGGCAATTAGATTCATATCTAGTTTTGTGCTTTTAATATTTCACTCTTTTTTTTTAAAAAAAAATAAACCAGATTGAAATCAGAGAAGAAAATCTTTCACTTTTGTGCCAATATTTGTAGTCTTGAAACACTTTTCTCAGAAACTTACTAAAAAAGTTTAGATAAAGCCTTTAGGTCAGTCACTTATTTTACTGATGCAAGAAGTCTAGGATGCTCAAATTGTGCTAAACTTCATCTCTTTTAGGCATGACTGCATTTTTTAAAAAATAATTTTTATTTATTTGTAGGTTTTGTTTTTATTTAT
Npaynei_Grindstaff_N646 -------------------------------------------------------------ACTCTTATAAATGATAAAAATGTATAAACAGTGTTCTACTGTATAAATGAAATTTTGCTTTACATTCTAATTTGGAAATTTGGATCCCTTATTGCCAATTTAGCTATATATCAATGAAATTTTTGAGTGTGTAGAAAAGCTGCACATTGCCCTCATTTCAAAACTTGTTTTTGAAACGTGTTGTTTAGAGATTTTTTGCAAAAATAATGTGTTCATTTTTCTGGCATTAATAATTTTTCACTAAAATTACTACAGTTGATTTTCTTATAACAATTTTATCTAATCTACAGATACAAATTACACCTTTCCTCATTTTAGAAATTACAAATGATGTTGTTGAGTCCACTACAAGAACTCTCTTCTATTCCTCATCAAGATATACGACAAAAACAATTGGATTGTGCTCTCCAAGTTCTTCATAGCAGTGGTGATGTAATATCCAGTGGTTGGCCTCAACTGTTAGATGTTATTAGTGCCATTAATGAAGATCATGGGTATTTATTTATTCTTCGCTTCTAAATATACTTTAAAATTGTGGGGTCTTTTGTGTCTAATAGAAGGAATTTTTTTT--------------GCATATAGTTGTATGGTTTTTTGGAAAACCTGATAAATACTTTTGCTTTATATTTAACTTAGTGCTTCTATTTTGTAGATTAAATAAATTCACATTTATTATGTAAAATGTGGCAATTAGATTCATATCTAGTTTTGTACTTTTAATATTTCACTCTTTTTTTTAAAAAATAAATAAACCAGATTGAAATCAGAGAAGAAAATCTTTCACTTTTTTGCCGATATTTGTAGTGTTGAAAGACTTTTCTCAGAAACTTACTAAAAAGGTGTAGATAAAGCCTTCAGGTCAGTC----ATTTTGCTGATGCAAGAAGTCTAGGATGCTCAAATTGTGCTAAACTTCATCTCTTTTAGGCATGACTGCATTTTATAAAAAATAATTTTTATTTATTTGTAGATTTTGTTTTTATTTAT
Npaynei_NorrisDamCave_N348 ATGAAATTATTTAACATTAATGCCTATGAGAATATGTCGGGATCATTGAAAAAAAACCCCAACTCTTATAAATAATAAAAATGTATAAACAGTGTTCTACTGTATAAATGAAATTTTGCTTTACATTCTAATTTGGAAATTTGGATCCCTTATTGCCAATTTAGCTATATATCAATGAAATTTTTGAGTGTGTAGAAAAGCTGCACATTGCCCTCATTTCAAAACTTGTTTTTGAAGCATGTTGTTTAGAGATTTTTTGCAAAAATAATGTGTTCATTTTTCTGGCATTAATAATTTTTCACTAAAATTACTAAAGTTGATTTTCTTATAACAATTTTATCTAATCTACAGATACAAATTACACCTTTCCTCATTTTAGAAATTACAAATGATGTTGTTGAGTCCACTACAAGAACTCTCTTCTATTCCTCATCAAGATATACGACAAAAACAATTGGATTGTGCTCTCCAAGTTCTTCATAGCAGTGGTGATGTAATATCCAGTGGTTGGCCTCAACTGTTAGATGTTATTAGTGCCATTAATGAAGATCATGGGTATTTATTTATTCTTCGCTTCTAAATATACTTTAAAATTGTGGGGTCTTTTGTGTCTAATAGAAGGAATTTTTTTT--------------GCCTATAGTTGTATGTTTTTTTGGAAAACCTGATAAATACTTTTGCTTTATCTTTAACTTAGTGCTTCTATTTTGTAGATTAAATAAATTCACATTTATTATGTAAAATGTGGCAATTAGATTCATATCTAGTTTTGTGCTTTTAATATTTCACTCTTTTTTTTAAAAAAAAAATAAACCAGATTGAAATCAGAGAAGAAAATCTTTCACTTTTTTGCCGATATTTGTAGTGTTGAAAGACTTTTCTCAGAAACTTACTAAAAAGGTTTAGATAAAGCCTTCAGGTCAGTC----ATTTTGCAGATGCAAGAAGTCTAGGATGCTCCAATTGTGCTAAACTTCATCTCTTTTAGGCATGACTGCATTTT---------------------------------------------
Npaynei_UnakaMtns_N943 -----------------------------------------------------AAAACCCAACTCTTATAAATGATAAAAATGTATAAACAGTGTTCTACTGTATAAATGAAATTTTGCTTTACATTCTAATTTGGAAATTTGGATCCCTTATTGCCAATTTAGCTATATATCAATGAAATTTTTGAGTGTGTAGAAAAGCTGCACATTGCCCTCATTTCAAAACTTGTTTTTGAAGCGTGTTGTTTAGAGATTTTTTGCAAAAATAATGTGTTCATTTTTCTGGCATTAATAATTTTTCACTAAAATTACTAAAGTTGATTTTCTTATAACAATTTTATCTAATCTACAGATACAAATTACACCTTTCCTCATTTTAGAAATTACAAATGATGTTGTTGAGTCCACTACAAGAACTCTCTTCTATTCCTCATCAAGATATACGACAAAAACAATTGGATTGTGCTCTCCAAGTTCTTCATAGCAGTGGTGATGTAATATCCAGTGGTTGGCCTCAACTGTTAGATGTTATTAGTGCCATTAATGAAGATCATGGGTATTTATTTATTCTTCGCTTCTAAATATACTTTAAAATTGTGGGGTCTTTTGTGTCTAATAGAAGAAATTTTTTTT--------------GCATATAGTTGTATGGTTTTTTGGAAAACATGATAAATACTTTTGCTTTATCTTTAACTTAGTGCTTCTATTTTGTAGATTAAATAAATTCACATTTATTATGTAAAATGTGGCAATTAGATTCATATCTAGTTTTGTTTTTTTAATATTTCACTCTTTTTTTTTAAAAAAAAATAAACCAGATTGAAATCAGAGAAGAAAATCTTTCACTTTTTTGCCGATATTTGTAGTGTTGAAAGACTTTTCTCAGAAACTTACTAAAAAGGTTTAGATAAAGCCTTCAGGTCAGTC----ATTTTGCTGATGCAAGAAGTCTAGGATGCTCAAATTGTGCTAAACTTCATCTCTTTTAGGCATGACTGCATTTTTTAAAAAATAATTTTTATTTATTTGTAGATTTTGTTTTTATTTAT
Npecki_HaskellSims_G3697 ------------------------------------------------------------------------------------------------------------------------------------------------------------------------------------------------------------------------------------------------------------------------------------------------------------------------------------------------------------------------------------------------------------------TCCACTACAAGAACTCTCTTCTATTCCTCATCAAGATATACGACAAAAACAATTGGATTGTGCTCTCCAAGTTCTTCATAGCAGTGGGGATGTAATATCCAGTGGTTGGCCTCAACTGTTAGATGTTATTAGTGCCATTAATGAAGATCATGGGTATTTATTTATTCTTTCCCTCTAAATATACTTTAAAATTGTGGTCTTTTTTTTATCTCATACAAGAA-----------------------------------------------------------------------------------------------------------------------------------------------------------------------------------------------------------------------------------------------------------------------------------------------------------------------------------------------------------------------------------------------------------------------------------------------------
Npecki_HurricaneMazeCave_G2100 ---------------------------------------------------------------------------------------------------------------------------------------------------------------------------TCAGTGAAATTGTTGAGTGTGTAGAAAAGCTGCACATTGCCCTTATTCAAAAACCTGTCTTTAGAG-ATGTTGTTTAGAGATTTTTTGCAAAAAGAATGTG--------TGGGGCATTAATAATTTTTCACTAAAATTACTAAAGTTGTTTTTCTTATAACAATTTTATCTAATCTACAACTACAAATTACACCTTTCCTCATTTTAGAAATTACAAATGATGTTGTTGAGTCCACTACAAGAACTCTCTTCTATTCCTCATCAAGATATACGACAAAAACAATTGGATTGTGCTCTCCAAGTTCTTCATAGCAGTGGGGATGTAATATCCAGTGGTTGGCCTCAACTGTTAGATGTTATTAGTGCCATTAATGAAGATCATGGGTATTTATTTATTCTTTCCCTCTAAACATATTTTAAAATTGTGGTCTTTTTTTTATCTAATAGAAGAAATCACGATTTGGCATGATTTAACAAA---------------------------------------------------------------------------------------------------------------------------------------------------------------------------------------------------------------------------------------------------------------------------------------------------------------------------------------------------------------------------------------------------------------------------
Npecki_Monteagle_N062 ----------------------------------------------------------------------------------------------------------------------------------------------------------------------------------------------------------------------------------------------------------------------------------------------------------------------CTGAAGTTGTTTTTCTTATAACAATTTTATCTAATCTACAACTATAAATTACACCTTTCCTGATTTTAGAAATTACAAATGATGTTATTGAGTCCACTACAAGAACTCTCTTCCATTCCTCATCAAGATATACGACAAAAACAATTGGATTGTGCTCTCCAAGTTCTTCATAGCAGTGGGGATGTAATATCCAGTGGTTGGCCTCAACTGTTAGATGTTATTAGTGCCATTAATGAAGATCATGGGTATTTATTTATTCTTTCCCTCTAAATATACTTTAAAATTGTGGTCTTTTTTTTATCTAATAGAAGAAACCACGATTTGGCATGATTTAACAAA---------------------------------------------------------------------------------------------------------------------------------------------------------------------------------------------------------------------------------------------------------------------------------------------------------------------------------------------------------------------------------------------------------------------------
Nperlakyi_SChimneys_N1079 -------------------------------------------------------------------------------------------------------------------------------CTAATTTGGAAATTTTGATCCCTTATTGCCAATTTTGCTATATATCAATGAAATTGTAGAGTGTGTAGAAAAGCTGTACATTGCTCTCATTTAAAAACTTGTTTTTGAAGCATGTTGTTTAGAGATTTTTGGCAAAAATAATGTGTTCATTTTTCTGGCATTAATAATTTTTCACTAAAATTACTAAAATTGTTTTCCTTATAACAATTTTATCTAATCTACAGATACAAATTACACCTTTCTTCATTTTAGAAATTACAAATGATGTTGTTGAGTCCACTACAAGAACTGTCTTCTATTCCTCATCAAGATATACGACAAAAACAATTGGATTGTGCTCTCCAAGTTCTTCATAGCAGTGGTGATGTAATATCCAGTGGTTGGCCTCAACTGTTAGATGTTATTAGTGCCATTAATGAAGATCATGGGTATTTATTTATTCTTTGCCTCTAAATATACTTTAAAATTGTGGGGTCTTTTGTGTCTAATAGAAGGAATTTTTTTTTGTCATGATTTAAAATATATAGTCATATGGTTTTTTTGAAAACTTGATAAATACTTTTGCTTTATCTTTAACTTAGTGCTTCTATTCTGTAGATTAAATAAATTCACATTTATTATGTAAAATGTGGCAATTAGATTCTTATCTAGTTTTGTGCTTTTAATATTTCACTCTTTTTTTTT--TTTTAAATAAACCAGATTGAAATCAGAGAAGAA----------------------------------------------------------------------------------------------------------------------------------------------------------------------------------------------------------------------
Nreclusus_Clingmans_N252 ATGAAATTATTTAACATTAATGCCTATGAGGATATGTTGGGATTATTGAAAAAAAAACACCCCTCTTATCAATGATAAAAATGTGTAAACAGTGTTATACTGTATGAATAAAATTTTGCTTTGCATTCTAATTTGGAAATTTTGATCCCTTATTGCCAATTTTGCTATATATTAATGAAGTTGTTGAGTGTGTAGAAAAGCTGTACATTGCTCTCATTTAAAAACTTGTTTTTGAAGCATGTTGTTTAGAGATTTTTGGCAGAAATAATGTGTTCATTTTTCTGGCATTAATAATTTTTCACTAAAATTACTAAAGTTGTTTTCCTTATAACAATTTTATCTAATCTACAGATACAAATTACACCTTTCCTCATTTTAGAAATTACAAATGATGTTGTTGAGTCCACTACAAGAACTGTCTTCTATTCCTCATCAAGATATACGACAAAAACAATTGGATTGTGCTCTCCAAGTTCTTCATAGCAGTGGTGATGTAATATCCAGTGGTTGGCCTCAACTGTTAGATGTTATTAGTGCCATTAATGAAGATCATGGGTATTTATTTATTCTTTGCCTCTAAATATACTTTAAAATTGTGGGGTCTTTTGTGTCTAATAGAAGGAATTTTTTTTTGTCATGATTTAAAAAATATAGTCATATGGTTTTTTAGAAAACGTGATAAATACTTTTGCTTTATCTTTAACTTAGTGCTTCTATTCTGTAGATTAAATAAATTCACATTTATTATGTAAAATGTGGCAATTAGATTCTTATCTAGTTTTGTGCTTTTAATATTTCACTCTTTTTTTTTAAAAAAAAATAAACCAGATTGAAATCAGAGAAGAAAATCTTTCACTTTGTTGCCGATATTTGTAGTCTTGAAAGACTTTTCTCAGAAACTTACTAAAAAAGTTTAGATAAAGCCTTTAGGTCAGTCACTGATTTTACTAATGCAAGAAGTCTAGGATGCTCAAATGGTGCTAAACTTCATCTCTTTTAGGCATGACTGCATTTTTTAAAAAATATTTTTTATTTATTCGTAGATTTTATTTTTAATTAT
Nreclusus_Newfound_N259 --------ATTTAACATTAATGCCTATGAGGATATGTTGGGATTATTGAAAAAACAACACCCCTCTTATCAATGATAAAAATGTGTAAACAGTGTTATACTCTATGAATAAAATTTTGCTTTGCATTCTAATTTGGAAATTTTGATCCCTTATTGCCAATTTTGCTATATATTAATGAAATTGTTGAGTGTGTAGAAAAGCTGTACATTGCTCTCATTTAAAAACTTGTTTTTGAAGCATGTTGTTTAGAGATTTTTGGC-AAAATAATGTGTTCATTTTTCTGGCATTAATAATTTTTCACTAAAATTACTAAAGTTGTTTTCCTTATAACAATTTTATCTAATCTACAGATACAAATTACACCTTTCCTCATTTTAGAAATTACAAATGATGTTGTTGAGTCCACTACAAGAACTGTCTTCTATTCCTCATCAAGATATACGACAAAAACAATTGGATTGTGCTCTCCAAGTTCTTCATAGCAGTGGTGATGTAATATCCAGTGGTTGGCCTCAACTGTTAGATGTTATTAGTGCCATTAATGAAGATCATGGGTATTTATTTATTCTTTGCCTCTAAATATACTTTAAAATTGCGGGGTCTTTTGTGTCTAATAGAAGGAATTTTTTTTTGTCATGATTTAAAAAATATAGTCATATGGTTTTTTAGAAAATGTGATAAATACTTTTGCTTTATCTTTAACTTAGTGCTTCTATTCTGTAGATTAAATAAATTCACATCTATTATGTAAAATGTGGCAATTAGATTCTTATCTAGTTTTGTGCTTTTAATATTTCACTCTTTTTTTT-AAAAATAAATAAACCAGATTGAAATCAGAGAAGAAAATCGTTCACTTTGTTGCCGATATTTGTAGTCTTGAAAGACTTTTCTCAGAAACTTACTAAAAAAGTTTAGATAAAGCCTTTAGGTCAGTCACTGATTTTACTAATGCAAGAAGTCTAGGATGCTCAAATGGTGCTAAACTTCATCTCTTTTAGGCATGACTGCATTTTTTAAAAAATAATTTTTATTTATTTGT-------------------
Nreclusus_Noland_N1051 ATGAAATTATTTAACATTAATGCCTATGAGGATATGTTGGGATTATTGAAAAAAAAACACCCCTCTTATCAATGATAAAAATGTGTAAACAGTGTTATACTGTATGAATAAAATTTTGCTTTGCATTCTAATTAAGAAATTTTGATCCCTTATTGGCAATTTTGCTATATATTAATGAAATTGTTGAGTGTGTAGAAAAGCTGTACATTGCTCTCATTTAAAAATTTGTTTTTGAAGCATGTTGTTTAGAGATTTTTGGCAAAAATAATGTGTTCATTTTTCTGGCATTAATAATTTTTCACTAAAATTACTAAAGTTGTTTTCCTTATAACAATTTTATCTAATCTACAGATACAAATTACACCTTTCCTCATTTTAGAAATTACAAATGATGTTGTTGAGTCCACTACAAGAACTGTCTTCTATTCCTCATCAAGATATACGACAAAAACAATTGGATTGTGCTCTCCAAGTTCTTCATAGCAGTGGTGATGTAATATCCAGTGGTTGGCCTCAACTGTTAGATGTTATTAGTGCCATTAATGAAGATCATGGGTATTTATTTATTCTTTGCCTCTAAATATACTTTAAAATTGTGGGGTCTTTTGTGTCTAATAGAAGGAATTTTTTTTTGTCATGATTTAAAAAATATAGTCATATGGTTTTTTAGAAAACGTGATAAATACTTTTGCTTTATCTTTAACTTAGTGCTTCTATTCTGTAGATTAAATAAATTCACATTTATTATGTAAAATGTGGCAATTAGATTCTTATCTAGTTTTGTGCTTTTAATATTTCACTCTTTTTTTTTAAAAAAAAATAAACCAGATTGAAATCAGAGAAGAAAATCTTTCACTTTGTTGTCGATATTTGTAGTCTTGAAAGACTTTTCTCAGAAACTTACTAAAAAAGTTTAGATAAAGCCTTTAGGTCAGTCACTGATTTTACTAATGCAAGAAGTCTAGGATGCTCAAATGGTGCTAAACTTCATCTCTTTTAGGCATGACTGCAATTTTTAAAAAATATTTTTTATTTATTTGTAGATTTTATTTTTAATTAT
Nroanensis_N_CarversGap_N928 ATGAAATTATTTAACATTAATGCCTATGAGAATATGCCGGGATCATTGAAAAAAATGCCCAACTCTTATAAATGATAAAAATGTATAAACAGTGTTCTACTGTATAAATGAAATTTTGCTTTACATTCTAATTTGGAAATTTGGATCCCTTATTGCCAATTTAGCTATATATCAATGAAATTTTTGAGTGTGTAGAAAAGCTGCACATTGCCCTCATTTCAAAACTTGTTTTTGAAGCGTGTTGTTTAGAGATTTTTTGCAAAAATAATGTGTTCATTTTTCTGGCATTAATAATTTTTCACTAAAATTACTAAAGTTGATTTTCTTATAACAATTTTATCTAATCTACAGATACAAATTACACCTTTCCTCATTTTAGAAATTACAAATGATGTTGTTGAGTCCACTACAAGAACTCTCTTCTATTCCTCATCAAGATATACGACAAAAACAATTGGATTGTGCTCTCCAAGTTCTTCATAGCAGTGGTGATGTAATATCCAGTGGTTGGCCTCAACTGTTAGATGTTATTAGTGCCATTAATGAAGATCATGGGTATTTATTTATTCTTCGCTTCTAAATATACTTTAAAATTGTGGGGTCTTTTGTGTCTAATAGAAGGAATTTTTTTT--------------GCATATAGTTGTATGGTTTTTTGGAAAACCTGATAAATACTTTTGCTTTATCTTTAACTTAGTGCTTCTATTTTGTAGATTAAATAAATTCACATTTATTATGTAAAATGTGGCAATTAGATTCATATCTAGTTTTGTGCTTTTAATATTTCACTCTTTTTTTTTAAAAAAAAATAAACCAGTTTGAAATCAGAGAAGAAAATCTTTCACTTTTTTGCCGATATTTGTAGTGTTGAAAGACTTTTCTCAGAAACTTACTAAAAAGGTTTAGATAAAGCCTTCAGGTCAGTC----ATTTTGCTGATGCAAGAAGTCTAGGATGCTCAAATTGTGCTAAACTTCATCTCTTTTAGGCATGACTGCATTTTTTAAAAAATAATTTTTATTTATTTGTAGATTTTGTTTTTATTTAT
Nroanensis_RoanHighBluff_N762 ------------------AATGCCTATGAGAATATGTCGGGATCATTGAAAAAAAAACCCAACTCTTATAAATGATAAAAATGTATAAACAGTGTTCTACTGTATAAATGAAATTTTGCTTTGCATTCTAATTTGGAAATTAGGATCCCTTATTGCCAATTTAGCTATATATCAATGAAATTTTTGAGTGTGTAGAAAAGCTGCACATTGCCCTCATTTCAAAACTTGTTTTTGAAGCGTGT-GTTTTGAGATTTTTAGCAAAAATAATGTGTTCATTTTTCTGGCATTAATAATTTTTCACTAAAATTACTAAAGTTAATTTTCTTATAACAATTTTATCTAATCTACAGATACCAATTACACCTTTCCTCATTTTAGAAATTACAAATGATGTTGTTGAGTCCACTACAAGAACTCTCTTCTATTCCTCATCAAGATATACGACAAAAACAATTGGATTGTGCTCTCCAAGTTCTTCATAGCAGTGGTGATGTAATATCCAGTGGTTGGCCTCAACTGTTAGATGTTATTAGTGCCATTAATGAAGATCATGGGTATTTATTTATTCTTCGCATCTAAATATACTTTATAATAGTGGGGTCTTTTGTGTCTAATAGAAGGAATTTTTTTT--------------GCATATAGTTGTATGGTTTTTTGGAAAACCTGATAAATACTTTTGCTTTATCTTTAACTTAGTGCTTCTATTTTGTAGATTAAATAAATTCACATTTATTATGTAAAATGTGGCAATTAGATTCATATCTAGTTTTGTGCTTTTAATATTTCACTCTTTTTTTTAATAAATAAATAAACCAGATTGAAATCAGAGAAGAAAATCTTTCACTTTTTTGCCGATATTTGTAGTCTTGAAAGACTTTTCTCAGAAACTTACTAAAAAAGTTTAGATAAAGCCTTCAGGTCAGTC----ATTTTGCTGATGCAAGAAGTCTAGGATGCTCAAATTGTGCTAAACTTCATCTCTTTTAGGCATGACTGCATTTTTTAAAAAATAAT---------------------------------
Nsheari_BaldRiver_N1168 ATGAAATTAGTTAACATTAATGCCTATGAGGATATGTTTGGATTATTGAAAAAAAAACTCCCCTCTTATCAATGATAAAAATGTGTAAACAGTGTTCTACTGTATGAATAAAATTTTGCTTTGCATTCTAATTTGGAAATTTTGATCCCTTATTGCCAATTTTGCTATATATCAATGAAATTGTTGAGTGTGTAGAAAAGCTGTACATTGCTCTCATTTAAAAACTTGTTTTTGAAGCATGTTGTTTAGAGATTTTTGGCAAAAATAATGTGTTCATTTTTCTGGCATTAATAATTTTTCACTAAAATTACTAAAGTTGTTTTCCTTATAACAATTTTATCTAATCTACAGATACAAATTACACCTTTCCTCATTTTAGAAATTACAAATGATGTTGTTGAGTCCACTACAAGAACTGTCTTCTATTCCTCATCAAGATATACGACAAAAACAATTGGATTGTGCTCTCCAAGTTCTTCATAGCAGTGGTGATGTAATATCCAGTGGTTGGCCTCAACTGTTAGATGTTATTAGTGCCATTAATGAAGATCATGGGTATTTATTTATTCTTTGCCTCTAAATATACTTTAAAATGGTGGGGTCTTTTGTGTCTAATAGAAGGATTTTTTTTTTGTCATGATTTAAAAAATATAGTCATATGATTTTTTAGAAAACTTGAGAAATACTTTTGCTTTATCTTTAACTTAGTGCTTCTATTCTGTCGATTAAATAAATTCACATTTATTATGTAAAATGTGGCAATTAGATTCTTATCTAGTTTTGTGCTTTTAATATTTCACTCTTTTTTTT-AAAAAAAAATAAACCAGATTGAAATCAGAGAAGAAAATATTTCACTTTTTTGCTGATATTTGTAGTCTTAAAAGACTTTTTTCAGAAACTTACTAAAAACGTTTAGATAAAGCCTTTAGGTCAGTCACTGATTTTACTAATGCAAGAAGTCTAGGATGCTCAAATTGTGCTAAACTTCATCTCTGTTAGGCATGACTGCATTTTTTAAAAAATAATTTTTATTTATTTGTAGATTTTATTTTTATTTAT
Nsheari_Cohutta_N826 -----------------------------------------------------------------------------------------------------------------------------------------------------------------------------------------------------------TACATTGCTCTCATTTAAAAACTTGTTTTTGAAGCATGTTGTTTAGAGATTTTTGGCAAAAATAATGTGTTCATTTTTCTGGCATTAATAATTTTTCACTAAAATTACTAAAGTTGTTTTCCTTATAACAATTTTATCTAATCTACAGATACAAATTACACCTTTCCTCATTTTAGAAATTACAAATGATGTTGTTGAGTCCACTACAAGAACTGTCTTCTATTCCTCATCAAGATATACGACAAAAACAATTGGATTGTGCTCTCCAAGTTCTTCATAGCAGTGGTGATGTAATATCCAGTGGTTGGCCTCAATTGTTAGATGTTATTAGTGCCATTAATGAAGATCATGGGTATTTATTTATTCTTTACCTCTAAATATACTTTAAAATGGTGGGGTCTTTTGTGTCTAATAGAAGGAT--TTTTTTTGTCATGATTTAAAAAATATAGTCATATGATTTTTTAGAAAACTTGAGAAATACTTTTGCTTTATCTTTAACTTAGTGCTTCTATTCTGTAGATTAAATAAATTCACATTTATTATGTAAAATGTGGCAATTAGATTCTTATCTAGTTTTGTGCTTTTAATATTTCACTCTTTTTTTTTAAAAAAAAATGAACCAGATTGAAATCAGAGAAGAAAATATTTCACTTTTTTGCTGATATTTGTAGTCTTGAAAGACTTTTTTCAGAAACTTACTAAAAAAGTTTAGATAAAGCCTTAAGGTCAGTCACTGATTTTACTAATGCAAGAAGTCTAGGATGCTCAAATTGTGCTAAACTTCATCTCTGTTAGGCATGACTGCATTTTTTAAAAAATAATTTTTATTTATTTGTAGATTTTATTTTTATTTAT
Nsilvanus_Elijay_N395 ATGAAATTATTTAACATTAATGCCTATGATAATATGTCGGGATCATTGAAAAAGAAAACCAACTCTTATAAATGATTAAAATGTATAAACAGTGTTCTACTGTATAAATAAAATTTTGCTTTGCATTCTAATTTGGAAATTTTGATCCCTTATTGCCAATTTTGCCATATATCAATGAAATTGTTGAGTGTGTAGAAAAGCTGCACATTGCCCTCATTTAAAAACTTGTTTTTGAGGCATGTTGTTTAGAGATGTTTTGCAAAAATAATGTGTTCATTTTTCTGGCATTAATAATTTTTCACTAAAATTACTAAAGTTGATTTTCTTATAACAATTTTATCTAATCTACAGATACAAATTACACCTTTCCTCATTTTAGAAATTACAAATGATGTTGTTGAGTCCACTACAAGAACTCTCTTCTATTCCTCATCAAGATATACGACAAAAACAATTGGATTGTGCTCTCCAAGTTCTTCATAGCAGTGGTGATGTAATATCCAGTGGTTGGCCTCAACTGTTAGATGTTATTAGTGCCATTAATGAAGATCATGGGTATTTATTTATTCTTCACATCTAAATATACTTTAAAATTGTGGGTTCTTTTGTGTCTAATAGAAGGAA--------------------------------------TTTTT--------------------------------------------------------------------------------------------C-----------------------------------------------------------------------AGAATCAGAGAAGAAAATCTTTCACTTTTTTGCCGATATTTGTAGTCTTGAAAGACTTTTCTCAGAAACTTACTAAAAAAGTTTAGATAAAGCCTTTAGGTCAGTCACTTATTTTACTAACGCAAGAAGTCTAGGATGCTCAAAATGTGCTAAACTTCATCTCTTTTAGGCATGACTGCATTTCTTAAAAAATAATTTTTATTTATTTGTAGATTTTGTTTTTATTTAT
Nsilvanus_GermanyCove_N1017 -----------------------------------------------------------------------------------------------------------------------------------------------------TTATTGCCAATTTTGCCATATATCAATAAAATTGTTGAGTGTGTAGAAAAGCTGCACATTGCCCACATTTAAAAACTTGTTTTTGAGGCATGTTGTTTAGAGATTTTTTGCAAAAATAATGTGTTCATTTTTCTGGCATTAATAATTTTTCACTAAAATTACTAAAGTTGATTTTCTTATAACAATTTTATCTAATCTACAGATATAAATTACACCTTTCCTCATTTTAGAAATTACAAATGATGTTGTTGAGTCCACTACAAGAACTCTCTTCTATTCCTCATCAAGATATACGACAAAAACAATTGGATTGTGCTCTCCAAGTTCTTCATAGCAGTGGTGATGTAATATCCAGTGGTTGGCCTCAACTGTTAGATGTTATTAGTGCCATTAATGAAGATCATGGGTATTTATTTATTCTTCACATCTAAATATACTTTAAAATTGTGGGTTCTTTTGTGTCTAATAGAAGGAA--------------------------------------TTTTT--------------------------------------------------------------------------------------------C-----------------------------------------------------------------------AGAATCAGAGAAGAAAATCTTTCACTTTTTTGCCGATATTTGTAGTCTTGAAAGATTTTTTTCAGAAACTTACTAAAAAAGTTTAGATAAAGCCTTTAGGTCAGTCACTTATTTTACTGATGCAGGAAGTCTAGGATGCTCAAATTGTGCTAAACTTCATCTCTTTTAGGCATGAATGCATTTCTTAAAAAATAATTTTTATTTATTTGTAGATTTTGTTTTTATTTAT
Nsilvanus_HeboMtn_N1029 ATGAAATTATTTAACATTAATGCCTATGAGAATATGTTGGGATCATTGAAAAAACAACCCAACTCTTATAAATGATTAAAATGTATAAACAGTGTTCTACTGTATAAATAAAATTTTGCTTTGCATTCTAATTTGGAAATTTTGATCCCTTATTGCCAATTTTGCCATATATCAATGAAATTGTTGAGTGTGTAGAAAAGCTGCACATTGCCCTCATTTAAAAACTTGTTTTTGAGGCATGTTGTTTAGAGATTTTTTGCAAAAATAATGTGTTCATTTTTCTGGCATTAATAATTTTTCACTAAAATTACTAAAGTTGATTTTCTTATAACAATTTTATCTAATCTACAGATATAAATTACACCTTTCCTCATTTTAGAAATTACAAATGATGTTGTTGAGTCCACTACAAGAACTCTCTTCTATTCCTCATCAAGATATACGACAAAAACAATTGGATTGTGCTCTCCAAGTTCTTCATAGCAGTGGTGATGTAATATCCAGTGGTTGGCCTCAACTGTTAGATGTTATTAGTGCCATTAATGAAGATCATGGGTATTTATTTATTCTTCACATCTAAATATACTTTAAAATTGTGGGTTCTTTTGTGTCTAATAGAAGGAA--------------------------------------TTTTT--------------------------------------------------------------------------------------------C-----------------------------------------------------------------------AGAATAAGAGAAGAAAATCTTTCACTTTTTTGCCAATATTTGTAGTCTTGAAAGACTTTTCTCAAAAACTTACTAAAAAAGTTTAGATAAAGCCTTTAGGTCAGTCACTTATTTTACTGATGCAAGAAGTCTAGGATGCTCAAATTGTGCTAAACTTCATCTCTTTTAGGCATGAATGCATTTCTTAAAAAATAATTTTTATTTATTTGTAAATTTTGTTTTTATTTAT
Nstupkai_BlowholeWOS_N285 -------------ACATTAATGCCTATGAGAATATGTTGGGATTATTGAAAAAAAACCACCCCTCTTATCAATGATAAAAATGTGTAAACAGTGTTATACTGTATGAATAAAATTTTGCTTTACATTCTAATTTGGAAATTTTGATCCCTTATTGCCAATTTTGCTATATATTAATGAAATTATTGAGTGTGTAGAAAAGCTGTACATTGCTCTAATTTAAAAACTTGTTTTTGAAGCATGTTGTTTAGAGATTTTTGGC-AAAATAATGTGTTCATTTTTCTGGCATTAATAATTTTTCACTAAGATTACTAAAGTTGTTTTCCTTATAACAATTTTATCTAATCTACAGATACAAATTACACCTTTCCTCATTTTAGAAATTACAAATGATGTTGTTGAGTCCACTACAAGAACTGTCTTCTATTCCTCATCAAGATATACGACAAAAACAATTGGATTGTGCTCTCCAAGTTCTTCATAGCAGTGGTGATGTAATATCCAGTGGTTGGCCTCAACTGTTAGATGTTATTAGTGCCATTAATGAAGATCATGGGTATTTATTTATTCTTTGCCTCTAAATATACTTTAAAATTGTGGGGTCTTTTGTGTCTAATAGAAGAAATTTTTTTTTGTCATGATTTAAAAAATATAGTCATATGGTTTTTTAGAAAATGTGATAAATACTTTTGCTTTATCTTTAACTTAGTGCTTCTATTCTGTAGATTAAATAAATTCACATCTATTATGTAAAATGTGGCAATTAGATTCTTATCTAGTTTTGTGCTTTTAATATTTCACTCTTTTTTTTTTAAAAAAAATAAACAAGATTGAAATCAGAGAAGAAAATCTTTCACTTTGTTGCTGATATTTGTAGTCTTGAAAGACTTTTCTCAGAAACTTACTAAAAAAGTTTAGATAAAGCCTTTAGGTCAGTCACTGATTTTACTAATGCAAGAAGTTTAGGATGCTCAAATGGTGCTAAACTTCATCTCTTTTAGGCATGACTGC-TTTTTTAAAAAATAATTTTTATTTATTTGTAGATTTTATTTTTAATTAT
Nstupkai_Blowing_N356 ATGAAATTATTTAACATTAATGCCTATGAGGATATGTTGGGATTATTGAAAAAAAAACACCCCTCTTATCAATGATAAAAATGTGTAAACAGTGTTATACTGTATGAATAAAATTTTGCTTTGCATTCTAATTTGGAAATTTTGATCCCTTATTGCCAATTTTGCTATATATTAATGAAATTGTTGAGTGTGTAGAAAAGCTGTACATTGCTCTCACTTAAAAACTTGTTTTTGAAGCATGTTGTTTAGAGATTTTTGCCAAAAATAATGTGTTCATTTTTCTGGCATTAATAATTTTTCACTAAAATTACTAAAGTTGTTTTCCTTATAACAATTTTATCTAATCTACAGATACAAATTACACCTTTCCTCATTTTAGAAATTACAAATGATGTTGTTGAGTCCACTACAAGAACTGTCTTCTATTCCTCATCAAGATATACGACAAAAACAATTGGATTGTGCTCTCCAAGTTCTTCATAGCAGTGGTGATGTAATATCCAGTGGTTGGCCTCAACTGTTAGATGTTATTAGTGCCATTAATGAAGATCATGGGTATTTATTTATTCTTTGCCTCTAAATATACTTTAAAATTGTGGGGTCTTTTGTGTCTAATAGAAGGAATTTTTTTTTGTCATGATTTAAAAAATATAGTC--ATGGTTTTTTAGAAAACGTGATAAATACTTTTGCTTTATCTTTAACTTAGTGCTTCTATTCTGTAGATTAAATAAATTCACATCTATTATGTAAAATGTGGCAATTAGATTCTTATCTAGTTTTGTGCTTTTAATATTTCACTCTTTTTTTTTTAAAAAAAATAAACCAGATTGAAATCAGAGAAGAAAATCTTTCACTTTGTTGCCGATATTTGTAGTCTTGAAAGACTTTTCTCAGAAACTTACTAAAAAAGTTT-------------------------------------------------------------------------------------------------------------------------------------------------
Nstupkai_LittleRiver_N293 ATGAAATTATTTAACATTAATGCCTATGAGGATATGTTGGGATTATTGAAAAAAAAACACCCCTCTTATCAATGATAAAAATGTGTAAACAGTGTTATACTGTATGAATAAAATTTTGCTTTGCATTCTAATTTGGAAATTTTGATCCCTTATTGCCAATTTTGCTATATATTAATGAAATTGTTGAGTGTGTAGAAAAGCTGTACATTGCTCTCATTTAAAAACTTGTTTTTGAAGCATGTTGTTTAGAGATTTTTGGCAAAAATAATGTGTTCATTTTTCTGGCATTAATAATTTTTCACTAAAATTACTAAAGTTGTTTTCCTTATAACAATTTTATCTAATCTACAGATACAAATTACACCTTTCCTCATTTTAGAAATTACAAATGATGTTGTTGAGTCCACTACAAGAACTGTCTTCTATTCCTCATCAAGATATACGACAAAAACAATTGGATTGTGCTCTCCAAGTTCTTCATAGCAGTGGTGATGTAATATCCAGTGGTTGGCCTCAACTGTTAGATGTTATTAGTGCCATTAATGAAGATCATGGGTATTTATTTATTCTTTGCCTCTAAATATACTTTAAAATTGTGGGGTCTTTTGTGTCTAATAGAAGGAATTTTTTTTTGTCATGATTTAAAAAATATAGTCATATGGTTTTTTAGAAAACGTGATAAATACTTTTGCTTTATCTTTAACTTAGTGCTTCTATTCTGTAGATTAAATAAATTCACATCTATTATGTAAAATGTGGCAATTAGATTCTTATCTAGTTTTGTGCTTTTAATATTTCACTCTTTTTTTTTAAAAAAAAATAAACCAGATTGAAATCAGAGAAGAAAATCTTTCACTTTGTTGCCGATATTTGTAGTCTTGAAAGACTTTTCTCAGAAACTTACTAAAAAAGTTTAGATAAAGCCTTTAGGTCAGTCACTGATTTTACTAATGCAAGAAGTCTAGGATGCTCAAATGGTGCTAAACTTCATCTCTTTTAGGCATGACTGCATTTTTTTAAAAATAGTTTTTATTTATTTGTAGATTTTATTTTTAATTAT
Nstygius_ObeLee_N0656 -----------------------------------GTTGGAGTCATTGAAAAACAACCCCAACACTTATAAATTATAAAAATGTATAAACAGTGTTCTACTCTATAAATAAAATGTTGCTTTGCATTCTAATTTGGAAATTTTGATCCCTTATTGCCAATTTTGCTATATATCAGTGAAAATGTGGAGTGTATAGAAAAGCTGCATATTGCTCTCATTTAGAAACCTGTTTTTGAAACATGTTGTTTAGAG-----------------------------------------AATTTTTCACTAAAATTACTAAAGTAGTTTTTCTTAGAACAATTTTATCTAATTTACAAATACAAATTACACCTTTCCTCATTTTAGAAATTACAAATGATGCTGTTGAGTCCACTCCAAGAACTCTCTTCTATTCCTCATCAAGATATACGACAAAAACAATTGGATTGTGCTCTCCAAGTTCTTCATAGCAGTGGTGATGTAATATCCAGTGGTTGGCCTCAACTGTTAGATGTTATTAGCGCCATTAATGAAGATCATGGGTATTTATTTATTCTTTGCCTCTAAATATACTTTAAAATTCTGGGCTTTTTTTTATCTAATAGAAGGAATTATGATTTGTCATGATTTAAAATATATAGTCGTATGGTTTTTAGGTGAACTTAATAAATACTTTTGCTTTATGTTTAACTTAGTGCTTCTATTCTGTGGATTAAATAAATCCACATTTATTATGTAAAATGTGGCA----------TATCTAATTTTGGGCTTTTAATATTTCACTCTTTTTTTTAAAAAAAAAATAAACCAGATTGAAATCAGAGAAGAAGA-CTTTCTCTTTTTTGCCGATATTTGAAGTCTTGAAAGACTTTTCTCATAAACTTACTAAAAAAGTTTAGATGAAGCCTTTAGGTCAGTCACTGATTTTACTGATGCAAGAAGTTTAGGATGCTCAAATTGTGTTAAACTTCGTCTCTTTTAGACGTGACTGCATTTTT-AAAAATTAATTTTTATTTATTTGTAGATTTTGTTTTTATTTAT
Nstygius_RavenB_N1022 ATGATGGTATTTAACATTAATGCATGTGACAATATGTTGGAGTCATTGAAAAACAACCCCAACACTTATAAATTATAAAAATGTATAAACAGTGTTCTACTCTATAAATAAAATGTCGCTTTGCATTCTAATTTGGAAATTTTGATCCCTTATTGCCAATCTTGCTATATATCAGTGAAAATGTGGAGTGTATAGAAAAGCTGCACATTGCTCTCATTTAGAGACCTGTTTTTGAAACATGTTGTTCAGAGA-----------------------------------------TTTTTCCACTAAAATTGCTAAAGTAGTTTTTCTTATAACAATTTTATCTCATTTACAAATACAAATTACACCTTTGCCCATTTTAGAAATTACAAATGATGCTGTTGAGTCCACTCCAAGAACTCTCTTCTAGTCCTCATCAAGATATACGACAAAAACAATTGGATTGTGCTCTCCAAGTTCTTCATAGCAGTGGTGATGTAATATCCAGTGGTTGGCCTCAACTGTTAGATGTTATTAGCGCCATTAATGAAGATCATGGGTATTTATTTATTCTTTGCCTCTAAATGTACTTTAAAATTCTGGGCTTTTTTTTATCTACTAGAAGGAA----------------------------------------------------------------------------------------------------------------------------------------------------------------------------------------------------------------------------------------------------------------------------------------------------------------------------------------------------------------------------------------------------------------------------------------------------
Ntempletoni_BaldMtns_N950 ATGAAATTATTTAACATTAATGCCTATGAAAATATGTCGGGATCATTGAAAAAAACCA---ACTCTTATAAATGATAAAAATGTATAAACAGTGTTCTACTAGATAAATAAAATTTTGCTTTGCATTTTAATTTGGAAATTTGGATCCCTTATTGCCAATTTTGCTATATATCAATGAAATTGTTGAGTGTGTAGAAAAGCTGCACATTGCCCTCATTTAAAAACTTGTTTTTGAAGGATGTTGTTTAGAGATTTTTTGCAAAAATAATGTGTTCATTTTTCTGTCATTAATAATTTTTCACTAAAATTACTAAAGTTGATTTTCTTATAACAATTTTATCTAATCTACAGATACAAATTACACCTTTCCTCATTTTAGAAATTACAAATGATGTTGTTGAGTCCACTACAAGAACTCTCTTCTATTCCTCATCAAGATATACGACAAAAACAATTGGATTGTGCTCTCCAAGTTCTTCATAGCAGTGGTGATGTAATATCCAGTGGTTGGCCTCAACTGTTAGATGTTATTAGTGCCATTAATGAAGATCATGGGTATTTATTTATTCTTCGCATCTAAATATACTTTAAAATTGTGGGGTCTTTTGTGTCTAATAGAAGGAATTTTTTTT--------------GCATATAGTTGTATGGTTTTTTGGAAAACCTGATAAATACTTTTGCTTTATCTTTAACTTGGTACTTCCATTTTGTAGATTAAATAAATTCACATTTATTATGTAAAATGTGGCAATTAGATTCATATCTAGTTTTGTGCTTTTAATATTTCACTCTTTTTTTAAAAAAAAAAATAAACCAAATTGAAATCAGAGAAGAAAATCGTTCACTTTTTTACCGATATTTGTAGTCTTGAAAGACTTTTGTCAGAAACTTACTAAAAAAGTTTAGATAAAGCCTTTAGGTCAGTCAATTATTTTACTGATGCAAGAAGTCTAGGATGCTCAAATTGTGCTAAACTTCATCTCTTTTGGGCATGACTGCATTTTTTAAAAAAGAATTTTTATTTATTTATAGATTTTGTTTTTATTTAT
Ntempletoni_ClarksCreek_N945 ATGAAATTATTTAACATTAATGCCTATGAAAATATGTCGGGATCATTGAAAAAAAACCCCAACTCTTATAAATGATAAAAATGTATAAACAGTGTTCTACTAGATAAATAAAATTTTGCTTTGCATTTTAATTTGGAAATTTGGATCCCTTATTGCCAATTTTGCTATATATCAATGAAATTGTTGAGTGTGTAGAAAAGCTGCACATTGCCCTCATTTAAAAACTTGTTTTTGAAGGATGTTGTTTAGAGATTTTTTGCAAAAATAATGTGTTCATTTTTCTGGCATTAATAATTTTCCACTAAAATTACTAAAGTTGATTTTCTTATAACAATTTTATCTAATCTACAGATACAAATTACACCTTTCCTCATTTTAGAAATTACAAATGATGTTGTTGAGTCCACTACAAGAACTCTCTTCTATTCCTCATCAAGATATACGACAAAAACAATTGGATTGTGCTCTCCAAGTTCTTCATAGCAGTGGTGATGTAATATCCAGTGGTTGGCCTCAACTGTTAGATGTTATTAGTGCCATTAATGAAGATCATGGGTATTTATTTATTCTTCGCATCTAAATATACTTTAAAATTGTGGGGTCTTTTGTGTCTAATAGAAGGAATTTTTTTT--------------GCATATAGTTGTATGGTTTTTTGGAAAACCTGATAAATACTTTTGCTTTATCTTTAACTTGGTGCTTCTATTTTGTAGATTAAATAAATTCACATTTATTATGTAAAATGTGGCAATTAGATTCATATCTAGTTTTGTGCTTTTAAGATTTCACTCTTTTTTTT--AAAAAAAATAAACCAGATTGAAATCAGAGAAGAAAATCTTTCACTTTTTTACCGATATTTGTAGTCTTGAAAGACTTTTCTCAGAAACTTACTAAAAAAGTTTAGATGAAGCCTTTAGGTCAGTCACTTATTTTACTGTTGCAAGAAGTCTAGGATGCTCAAATTGTGCTAAACTTCATCTCTTTTGGGCATGACTGCATTTTTTAAAAAATAATTTTTATTTATTTATAGATTTTGTTTTTATTTAT
Ntempletoni_ScronceCreekRd_N1223 ATGAAATTATTTAACATTAATGCCTATGAAAATATGTCGGGATCATTGAAAAAAAAACCCAACTCTTATAAATGATAAAAATGTATAAACAGTGTTCTACTAGATAAATAAAATTTTGCTTTGCATTTTAATTTGTAAATTTGGATCCCTTATTGCCAATTTTGCTATATATCAATGAAATTGTTGAGTGTGTAGAAAAGCTGCACATTGCCCTCTTTTAAAAACTTGTTTTTGAAGGATGTTGTTTAGAGATTTTTTGCAAAAATAATGTGTTCATTTTTCTGGCATTAATAATTTTTCACTAAAATTACTAAAGTTGATTTTCTTATAACAATTTTATCTAATCTACAGATACAAATTACACCTTTCTTCATTTTAGAAATTACAAATGATGTTGTTGAGTCCACTACAAGAACTCTCTTCTATTCCTCATCAAGATATACGACAAAAACAATTGGATTGTGCTCTCCAAGTTCTTCATAGCAGTGGTGATGTAATATCCAGTGGTTGGCCTCAACTGTTAGATGTTATTAGTGCCATTAATGAAGATCATGGGTATTTATTTATTCTTCGCATCTAAATATACTTTAAAATTGTGGGGTCTTTTGTGTCTAATAGAAGGAATTTTTTTT--------------GCATATAGTTGTATGGTTTTTTGGAAAACCTGATAAATACTTTTGCTTTATCTTTAACTTGGTGCTTCTATTTTGTAGATTAAATAAATTCACATTTATTATGTAAAATGTGGCAATTAGATTCATATCTAGTTTTGTACTTTTAATATTTCACTCTTTTTTTAAAAAAAAAAATAAACCAGATTGAAATCAGAGAAGAAAATCTTTCACTTTTTTACCGATATTTGTAGTCTTGAAAGACTTTTCTCAGAAACTTACTAAAAAAGTTTAGATAAAGCCTTTAGTTCAGTCACTTATTTTACTGATGCAAGAAGTCTAGGATGCTCAAATTGTGCTAAACTTCATCTCTTTTGGGCATGACTGCATTTTTTAAAAAGTAATTTTTATTTATTTATAGATTTTGTTTTTATTTAT
Ntennessensis_IndianCave_N052 --------------------------------------GGGATCATTGAAAAAACACCCCAACTCTTATAAATGATAAAAATGTAGAAACAGTGTTCTACTGTATAAATAAAATTTTGCTTTGCATTCTAATTTGGAAATTTGGATCCCTTATTGCCAATTTAGCTATATATCAATGAAATTTTTGAGTGTGTAGAAAAGCTGCACATTGCCCTCATTTAAAAACTTGTTTTTGAAGCATGTCGTTTAGAGATTTTTTGCAAAAATAATGTGTTCATTTTTCTGGCATTAATAATTTTTCACTAAAATTACTAAAGTTGATTTTCTTATAACAATTTTATCTAATCTACAGATACAAATTACACCTTTCCTCATTTTAGAAATTACAAATGATGTTGTTGAGTCCACTACAAGAACTCTCTTCTATTCCTCATCAAGATATACGACAAAAACAATTGGATTGTGCTCTCCAAGTTCTTCATAGCAGTGGTGATGTAATATCCAGTGGTTGGCCTCAACTGTTAGATGTTATTAGTGCCATTAATGAAGATCATGGGTATTTATTTATTCTTCGTATCTAAATGTACTTTAAAATTGTGGGGTCTTTTGTGTCTAATAGAAGGAATTTTTTTT--------------GCATATAGTTGTATGGTTTTTTGGAAAACCTGATAAATACTTTTCCTTTATCTTTAACTTAGTGCTTCTATTTTGTAGATTAAATAAATTCACATTTATTATGTAAAATGTGGCAATTAGATTCATATCTAGTTTTGTGCTTTTAATATTTCACTCTTTTTTTTTAAAAAAAAATAAACCAGATTGAAATCAGAGAAGAAAATCTTTCACTTTTTTGCCGATATTTGTAGTCCTGAAAGACTTTTCTCAGAAACTTACTAAAAAAGTTTAGATAAAGCCTTTAGGTCAGTCACTTATTTTGCTGATGCAAGAAGTCTAGGATGCTCAAATTGTGCTAAACTTCATCTCTTT------TGACTGCATTTTTTA------------------------------------------
Ntennessensis_Watauga_N1046 ATGAAATTATTTAACATTAATGCTTATGAGAATATGTCGGGATCATTGAAAAAACACCCCAACTCTTATAAATGATAAAAATGTATAAACAGTGTTCTACTGTATAAATAAAATTTTGCTTTGCATTCTAATTTGGAAATTTGGATCCCTTATTGCCAATTTAGCTATATATCAATGAAATTTTTGAGTGTGTAGAAAAGCTGCACATTGCCCTCATTTAAAAACTTGTTTTTGAAGCATGTCGTTCAGAGATTTTTTGCAAAAATAATGTGTTCATTTTTCTGGCATTAATAATTTTTCACCAAAATTACTAAAGTTGATTTTCTTATAACAATTTTATCTAATCTACAGATACAAATTACACCTTTCCTCATTTTAGAAATTACAAATGATGTTGTTGAGTCCACTACAAGAACTCTCTTCTATTCCTCATCAAGATATACGACAAAAACAATTGGATTGTGCTCTCCAAGTTCTTCATAGCAGTGGTGATGTAATATCCAGTGGTTGGCCTCAACTGTTAGATGTTATTAGTGCCATTAATGAAGATCATGGGTATTTATTTATTCTTCGTATGTAAATGTACTTTTAAATTGTGGGGTCTTTTGTGTCTAATAGAAGGAATTTTTTTT--------------GCGTATAGTTGTATGGTTTTTTGGAAAACCTGATAAATACTTTTCCTTTATCTTTAACTTAGTGCTTCTATTTTGTAGATTAAATAAATTCACATTTATTATGTAAAATGTGGCAATTAGATTCATATCTAGTTTTGTGCTTTTAATATTTCACTCTTTTTTTTTAAAAAAAAATAAACCAGATTGAAATCAGAGAAGAAAATCTTTCACTTTTTTGCCGATATTTGTAGTCTTGAAAGACTTTTCTCAGAAACTTACTAAAAAAGTTTAGATAAAGCCGTTAGGTCAGTCACTTATTTTGCTGATGCAAGAAGTCTAGGATGCTCAAATTGTGCTAAACTTCATCTCTTT------TGACTGCATTTTTTAAAAAATAATTT---------TGTAGATTTTGTTTTTATTTAT
