# Supplementary material for: ﻿New species in old mountains: integrative taxonomy reveals ten new species and extensive short-range endemism in Nesticus spiders (Araneae, Nesticidae) from the southern Appalachian Mountains
Source: Zookeys. 2023 Feb 3;1145:1–130. doi: 10.3897/zookeys.1145.96724 (PMC10208238; doi:10.3897/zookeys.1145.96724)
Supplement: Supplementary material 4 — Input alignments, analysis log files, and output tree files [file zookeys-1145-001_article-96724__-s004.zip › uce-2001813 (modified).phy]

 85 701
Narcheri_Cheaha_N023 TTTTTATCCTTATTTTTAAGTAAACAACAAAATCA----------------AATTGAGGTGAAAAGGGATTCTAGTAAAATA--TTTTTCATCATTGGATA-TAACATAAAGCACAACATTATTCAGTTAACAAAAGTTAAT--AAAAAATTCAAACTAACTGAAACTTTAACTGTATTTACAACATATTATGTATACTTTCGAGAAGAAAATTAATTTTATTCCGTTTTTTCAGGTCGTTTCACACAAATGGTTTGGAGGAGCAGCGTCGACTTCGGTGTCGGCAAAGCTAAGTCGCGTTGTGGCAAGGTAATTGTCGTCGCCAACTACAAACCAGCTGGAAATGTAATTGGAGAATTTCATGACAACGTTTTCCCACCTGTCAACGATATGGATATCCTCAACGAAATTTAATGTGTGACAGCCTTTCTAACAAACAAAATTCCTTCAGTTAAAACATTGTAAAAAGTATTTTATAATTAGATGTTTGTTCG----------------------------GCTATA-CTGTAAGT---TCTGTTATAACTTTTCT--------ACAAGACCATTTACCTCAGTAAATTTCAACGTATGCCCCCTTAGTAGCAGAATGTCTAAGC--GGTATTCCAGTTCCCGCCAAGTGTTCTTC---------------AACAT--------ATCTTCTGTTACAGTA
Nbarri_Bishop_N1072 TTTTTATCCTTATTTTGAAGT-AGTAACGGAATTAAAGCACATATGTTACCAATTAATGTGAAAACAAATCCTAGTAAAAGATTTTTTTTATTATTGGATAATAACAGAAGGCACAACCTTATTTAGTTAACGAAAATTAATCCAAAAAAATCAAACTAACAGAAACTTTAAATGTATTTACGACATATTATATTTACTTTCGAGAAGAAAATTAATTTTATATTGTCTTTTCAGGTCGTTTCACACAAATGGTTTGGAGGAGCAGCTCCGACTTCGGTGTCGGCAAAGCTAAATCGCGTTGTGGCAAAGTAATTGTCGTCGCCAACTACAGACCAGCTGGAAATGTAATTGGAGAATTCCAGGACAACGTTTTCCCACCTGTCAACGATATGGATATCCTCAACGAAATTTAATGTGTGATAGCCTTTCTAACAAACGAAATTCCTTCAGTTAAGACATTGTGAAATATATTTTAAAATCAGAAATTTAATTGTGACATATATTCAAAAAATGTATAAAATACTACGAAGGTGAAGACTTCATTTTCTATTTTTACTATGGATATAAACGTGATAAACTACAGTTTAGTACAACTTAAAA-CCATTAGTTGTATAACTTCTGAGTAAGAAATGCAATTTCTGAATAAGAATTATTTTTACCATTATGGACAAACATAGCATGCGATTTTCTGGAACAGTG
Nbarri_LostCoveCave_N0065 TTTCTATCCTTATTTTGAAGT-AGTAACGGAATTAAAGCACATATGTTACCAATTAATGTGAAAACAAATCCTAGTAAAAGATTTTTTATATTATTGGATAATAACAGAAGGCACAACCTTATTTAGTTAACGAAAATTAATCCAAAAAAATCAAACTAACAGAAACTTTAAATGTATTTACGACATATTATATTTACTTTCGAGAAGAAAATTAATTTTATATTGTCTTTTCAGGTCGTTTCACACAAATGGTTTGGAGGAGCAGCTCCGACTTCGGTGTCGGCAAAGCTAAATCGCGTTGTGGCAAAGTAATTGTCGTCGCCAACTACAGACCAGCTGGAAATGTAATTGGAGAATTCCAGGACAACGTTTTCCCACCTGTCAACGATATGGATATCCTCAACGAAATTTAATGTGTGATAGCCTTTCTAACAAACGAAATTCCTTCAGTTAAGACATTGTGAAATATATTTTAAAATCAGAAATTTAATTGTGGCATATATTCAAAAAATGTA-----------------------------------------------------------------------------------------------------------------------------------------------------------------------------------------
Nbarri_eyed_ClayCave_G2082 -TTTTATCCTTATTTTGAAGTAAACAGCGGAATTAAAGCACATATGTTACCAATTGATGTAAAAACAAATCCTAGTAAAAGATTTTTTTTATTATTGGATAATAACAGAAGGCATAACCTTATTTAGTTAACAAAAATTAATCCAAAAAAATCAAACTAGCAGAAACTTTAAATGTATTTACGACATATTATATTTACTTTCGAGGAGAAAATTAA-TTTGTATTGTCTTTACAGGTCGTTTCACACAAATGGTTTGGAGGAGCAGCTCCGACTTCGGTGTCGGCAAAGCTAAATCGCGTTGTGGCAAAGTAATTGTCGTCGCCAACTACAGACCAGCTGGAAATGTAATTGGAGAATTCCAGGACAACGTTTTCCCACCTGTCAACGATATGGATATCCTCAACGAAATTTAGTGTGTGATAGATTTTCTAACAAACGAAATTCCTTCAGTTAAGACATTGTGAAATATATTTCAAAATCAGAAATTTAATTATGGCATATATTCAAAAAATGTGTAAAATACTACGAAGGTGAAGACTTCATTTTCTATTTTTACTATGGATATAAATGTGATAAACTATAATTTAGTACAACTTAAAAACCCTTAGTTGTATAACTTCTGAGTAAGAAATGCAATTTCTGAATAAGAATTATTTTTACCATTATGGACAAACATAGCAGG------------------
Nbarrowsi_Gregorys_N270 TTTTTATCCTTATTTTGAAGTAAACAGCTGAATTAAATCACATATGTTACCAATTGATGTGAAAACAAATCCTAGTAAAAGA-TTTTTTTATTATTGGATAATAACAGAAGGCACAACCTTATTGAGTTGACAAAAATTAATCCAAAAAAATCAAACTAACAGAAACTTTAAATGTATTTACGACATATTATATTTACTTTCGAGAAGAAAATTAATTTTATAATGTCTTTTCAGGTCGTTTCACACAAATGGTTTGGAGGAGTAGCTCCGACTTCGGTGTCGGCAAAGCTAAATCGCGTTGTGGCAAAGTAATTGTCGTCGCCAACTACAAACCAGCTGGAAATGTAATTGGAGAATTCCAGGACAATGTTTTCCCACCTGTCAACGATATGGATATCCTCAACGAAATTTAATGTGTGATAGCCTTTCTATCAAACGAAACTCCTTCAGTTAAGGCATTGTAAAATATATTTTAAAATCAGAAATTTAATTGTGGCATATATTCAAAAAATGTATAAAATACTACGAATGTGAAGACTTCATTTTCTATTTTTACTATGGATATAAATGTGATAAACTACAGTTTAGTACAACTTAAAAACCCTTAGTTGTATAACTTCGGAGTAAGAAATGCAATTTCTGAATAAGAATTATTTTTACCATTATGGGCAAACATTGCATGCGATTTTCTGGAACAGTG
Nbarrowsi_Tuckaleechee_N360 TTTTTATCCTTATTTTGAAGTAAACAGCTGAATTAAATCACATATGTTACCAATTGATGTGAAAACAAATCCTAGTAAAAGA-TTTTTTTATTATTGGATAATAACAGAAGGCACAACCTTATTGAGTTAACAAAAATTAATCCAAAAAAATCAAACTAACAGAAACTTTAAATGTATTTACGACATATTATATTTACTTTCGAGAAGAAAATTAATTTTATATTGTCTTTTCAGGTCGTTTCACACAAATGGTTTGGAGGAGTAGCTCCGACTTCGGTGTCGGCAAAGCTAAATCGCGTTGTGGCAAAGTAATTGTCGTCGCCAACTACAGACCAGCTGGAAATGTAATTGGAGAATTCCAGGACAATGTTTTCCCACCTGTCAACGATATGGATATCCTCAACGAAATTTAATGTGTGATAGCCTTTCTATCAAACGAAACTCCTTCAGTTAAGGCATTGTAAAATATATTTTAAAATCAGAAATTTAATTGTGGCATATATTCAAAAAATGTATAAAATACTACGAATATGAAGACTTCATTTTCTATTTTTACTATGGATATAAATGTGATAAACTACAGTTTAGTACAACTTAAAAACCCTTAGTTGTATAACTTCTGAGTAAGAAATGCAATTTCTGAATAAGAATTATTTTTACCATTATGGACAAACATTGCATGCGATTTTCTGGAACAGTG
Nbishopi_DryFalls_N150 TTCTTATCCTTATTTTGAAGTAAATAACGGAATTAAAGCACATATGTTACCAATTGATGTGAAAACAAATCCTAGTAAAAGA-TTTTTTTATTATTGGATAATAACAGAAGGCACAACCTTATTTAGTTAACAAAAATTAATCCAAAAAAATCAAATTACCAGAAACTTTAAATGTATTTACGATATATTATATTTACTTTCGAGAAGAAAATTACTTTCAGATTGTCATTTCAGGTCGTTTCACACAAATGGTTTGGAGGAGCAGCTCCGACTTCGGTGTCGGCAAAGCTAAATCGCGTTGTGGCAAAGTAATTGTCGTCGCCAACTACAGACCAGCTGGAAATGTAATTGGAGAATTCCAGGACAACGTTTTCCCACCTGTCAACGATATGGATATCCTCAACGAAATTTAATGTGTGATAACCTTTCTATCAAACGAAATTCTTTCATTTAAGACATTGTGAAATATATTTTAAAATCAGAAATTTAATTGTGGCATATATTCAAAAAATGTATAAAATACTACGAATGTGAAGACTTCATTTTCTATTTTTACTATGGATATAAATGTGATAAACTACAGGTTAGTACAACCTAAAAACCTTTAGTTGTATAACTTCTGAGTAAGAAATGCAATTTCTGAATAAGAATTATTTTTACCATTATGGACAAACATAGCAGGCGATTTTCTGGAACAGTG
Nbishopi_PoleCr_Chattooga_N885 TTCTTATCCTTATTTTGAAGTAAATAACGGAATTAAAGCACATATGTTACCAATTGATGTGAAAACAAATCCTAGTAAAATATTATTTTTATTATTGGATAATAACAGAAGGCACAACCTTATTTAGTTAACAAAAATTAATCCAAAAAAATCAAATTACCAGAAACTTTAAATGTATTTACGATATATTATATTTACTTTCGAGAAGAAAATTACTTTCAGATTGTCATTTCAGGTCGTTTCACACAAATGGTTTGGAGGAGCAGCTCCGACTTCGGTGTCGGCAAAGCTAAATCGCGTTGTGGCAAAGTAATTGTCGTCGCCAACTACAGACCAGCTGGAAATGTAATTGGAGAATTCCAGGACAACGTTTTCCCACCTGTCAACGATATGGATATCCTCAACGAAATTTAATGTGTGATAACCTTTCTATCAAACGAAATTCTTTCATTTAAGACATTGTGAAATATATTTTAAAATCAGAAATTTAATTGTGGCATATATTCAAAAAATGTATAAAATACTACGAATGTGAAGACTTCATTTTCTATTTTTACTATGGATATAAATGTGATAAACTACAGGTTAGTACAACCTAAAAACCTTTAGTTGTATAACTTCTGAGTAAGAAATGCAATTTCTGAATAAGAATTATTTTTACCATTATGGACAAACATAGCAGACGATTTTCTGGAACAGTG
Nbishopi_StandingIndian_N131 TTCTTATCCTTATTTTGAAGTAAATAACGGAATTAAAGCACATATGTTACCAATTGATGTGAAAACAAATCCTAGTAAAATATTATTTTTATTATTGGATAATAACAGAAGGCACAACCTTATTTAGTTAACAAAAATTAATCCAAAAAAATCAAATTACCAGAAACTTTAAATGTATTTACGATATATTATATTTACTTTCGAGAAGAAAATTACTTTCAGATTGTCATTTCAGGTCGTTTCACACAAATGGTTTGGAGGAGCAGCTCCGACTTCGGTGTCGGCAAAGCTAAATCGCGTTGTGGCAAAGTAATTGTCGTCGCCAACTACAGACCAGCTGGAAATGTAATTGGAGAATTCCAGGACAACGTTTTCCCACCTGTCAACGATATGGATATCCTCAACGAAATTTAATGTGTGATAACCTTTCTATCAAACGAAATTCTTTCATTTAAGACATTGTGAAATATATTTTAAAATCAGAAATTTAATTGTGGCATATATTCAAAAAATGTATAAAATACTACGAATGTGAAGACTTCATTTTCTATTTTTACTATGGATATAAATGTGATAAACTACAGGTTAGTACAACCTAAAAACCTTTAGTTGTATAACTTCTGAGTAAGAAATGCAATTTCTGAATAAGAATTATTTTTACCATTATGGACAAACATAGCAGGCGATTTTCTGGAACAGTG
Nbrimleyi_NewberryCr_N984 TTTTTATCCTTATTTTGAAGTAAACAACGGAATTAAAGCACATATGTTGCCAATTGATGTGAAAACAAATCCTAGTAAAAGATTTATTTTATTATTGGATAATAACAGAAGGCACAACCTTATTTAGTTAATA-----------AAAAAAATCAAACTAACTAAAACTTTAAATGTATTTACGACATATTATATATACTTTCGAGAGAAAAAACATTTTTATATTGTCTTTT-AGGTCGTTTCACACAAATGGTTTGGAGGAGCAGCACCGACTTCGGTGTCGGCAAAGCTAAATCGCGTTGTGGCAAAGTAATTGTCGTCGCCAACTACAGACCAGCTGGAAATGTAATTGGAGAATTCCAGGACAACGTTTTCCCACCTGTCAACGATATGGATATCCTCAACGAAATTTAATGTGTGATGGACTTTCTAACAAACGAAATTCCTTCAGTTAAGACATTGTAAAATATATTTTAAAATCAGAAATTTAATTGTGGCATATATTCAAAAAATGTATAAAATACTACGATTGTGAAGACTACATTTTCTATTTTTACTATGGATATAAACGTGATAAACTACAGTTTAGTACAACTTAAAAACCCTTAGTTGTATAACTTCTGAGTAAGAAATGCAATTTCTGAATAAGAATTATATTTACCATTATGGACAAACATAGCATGCGATTTTCTCGAACAGTG
Nbrimleyi_RumblingBald_N241 TTTTTATCCTTATTTTGAAGTAAACAACGGAATTAAAGCACATATGTTACCAATTGATGTGAAAACATATCCTAGTAAAAGATTTTTTTTATTATTGGATAATAACAGAAGGCACAACCTTATTTAGTTAAT------------AAAAAAATCAAACTAACTAAAAATTTAAATGTATTTACGACATATTATATATACTTTCGAGAGAAAAAACTATTTTATATTGTCTTTTCAGGTCGTTTCACACAAATGGTTTGGAGGAGCAGCACCGACTTCGGTGTCGGCAAAGCTAAATCGCGTTGTGGCAAAGTAATTGTCGTCGCCAACTACAGACCAGCTGGAAATGTAATTGGAGAATTCCAGGACAACGTTTTCCCGCCTGTCAACGATATGGATATCCTCAACGAAATTTAATGTGTGATGGACTTTCTAACAAACGAAATTCCTCCAGTTAAGACATTGTAAAATATATTTTAAAATCAGAAATTTACTTGTGGCATATATTCAAAATATGTATAAAATACTACGAATGTGAAGACTTCATTTTCTATTTTTACTATGGAT-----CGTGATAAACTACAGTTTAGTACAACTTATAAACCCTTAGTTGTATAACTTCTGAGTAAGAAATGCAATTTCTGAATAAGAATTATTTTTACCATTATGGACAAACATAGCATGCGATTTCCTCGAACAGTG
Ncanei_Egypt_N958 ---------------------------------------------------------TGTGAAAACAAATCCTAGTAAAAGATTTTTTTTATTATTGGGTAATAACAGAAGGCACAACCTTATTTAGTTAACAAAAGTTAAT--AAAAAAATCACACTAACTAAAACTTTAAATGTATCTACGACATATTATATATACTTTCGAGAGAAAAAAGAATTTTATATTGTCTTTTCAGGTCGTTTCACACAAATGGTTTGGAGGAGCAGCACCGACTTCGGTGTCGGCAAAGCTAAATCGCGTTGTGGCAAAGTAATTGTCGTCGCCAACTACAGACCAGCTGGAAATGTAATTGGAGAATTCCAGGACAACGTTTTCCAACCTGTCAACGATATGGATATCCTCAACGAAATTTAATGCGTGATGGACTTTCCAGCAAACGAAATTCCTTCAGTTAAGACATTGTAAAATATATTTTAAAATCAGAAATTTAATTGGGGCATATATTCAAAAAATGTATAAAATACCACGAATG-------------------------------------------------------------------------------------------------------------------------------------------------------------------------
Ncarolinensis_Grandfather_N218 TTTTTATCCTCATTTTGAAGTAAACAGCGGAATTAAAGCACATATGTTACCAATTCATGTGAAAACAAATCCTAGTAAAATA-TTTTTTTATTATTGGATAATAACAGAAGGCACAACCTTATTTAGTTAACAAAAATTAATCCAGAAAAATCAAACTAACAGAAACTTTAAATGTATTTACGACATATTACATTTATTTTCGAGAAGAAAATTGATTTTATATTGTCTTTTCAGGTCGTTTCACACAAATGGTTTGGAGGAGCAGCTCCGACTTCGGTGTCGGCAAAGCTAAATCGCGTTGTGGCAAAGTAATTGTCGTCGCCAACTACAGACCAGCTGGAAATGTAATTGGAGAATTCCAGGACAACGTTTTCCCACCTGTCA----------------------------------------------------------------------------------------------------------------------------------------------------------------------------------------------------------------------------------------------------------------------------------------------------------------------------
Ncarteri_English_N031 ----------------------AATAACGGAATTAAAGCACATATGTTACCAATTGATGTGAAAACAAATCCTAGTAAGAGA-TTTTTTTATTATTGGATAATAACAGAAGGCACAACCTTATTTAGTTAACAAAAATTAATCCAAAAAAATCATACTAACAGAAACTTTAAATGTATTTGCGACATATTATATTTACTTTCGAGAAGAAAATTAATTTTATATTGTCTTTTCAGGTCGTTTCACACAAATGGTTTGGAGGAGCAGCTCCGACTTCGGTGTCGGCAAAGCTAAATCGCGTTGTGGCAAAGTAATTGTCGTCGCCAACTACAGACCAGCTGGAAATGTAATTGGAGAATTCCAGGACAACGTTTTCCCACCTGTCAACGATATGGATATCCTCAACGGAATTTAATGTGTGATAGCCTTTCTATCACGCGAAATTCCTTCAGTTAAGACATTGTGAAATATATTTTAAAATCGGAAATTTAATTGTGGCATATATT----------------------------------------------------------------------------------------------------------------------------------------------------------------------------------------------------
Ncarteri_PilotMtn_G2185 ----------------------------------------------------------------------------------------------------------------------------------------------------------------------------------------------------ACTTTCGAGAAGAAAATTAATTTTATATTCCCTTTTCAGGTCGTTTCACACAAATGGTTTGGAGGAGCAGCTCCGACTTTGGTGTCGGCAAAGCTAAATCGCGTTGTGGCAAAGTAATTGTCGTCGCCAACTATAGACCAGCTGGAAATGTAATTGGAGAATTCCAGGACAACGTTTTCCCACCTGTCAACGATATGGATATCCTCAACGAAATTTAATGTGTGATAGCCTTTCTATCAAACGAAATTCCTTCATTTAAGACATTGTGAAATATATTTTTAAATCAGAAATTTAATTGTGGTATATATA-AAAAAATGTAT-AAATACTACGAGG--------------------------------------------------------------------------------------------------------------------------------------------------------------------------
Ncarteri_WeberCty_N1044 ------------------------------------------------------------------------------------------------------------------------------------------------------------------------------------------------------TTTCGAGAAGAAAATTAATTTTATATTCTCTTTTCAGGTCGTTTCACACAAATGGTTTGGAGGAGCAGCTCCGACTTTGGTGTCGGCAAAGCTAAATCGCGTTGTGGCAAAGTAATTGTCGTCGCCAACTATAGACCAGCTGGAAATGTAATTGGAGAATTCCAGGACAACGTTTTCCCACCTGTCAACGATATGGATATCCTCAACGAAATTTAATGTGTGATAGCCTTTCTATCAAACGAAATTCCTTCAGTTAAGACATTGTGAAATATATTTTTAAATCAGAAATTTAATTGCGGTATATATATTAAAAATGTAT-AAATACTGCGAGGGTGAATAATTCATTTTCTATTTTTACTATGGTTATAAATATGATAAACTACAGT--------------------------------------------------------------------------------------------------------------------
Ncarteri_div__RainbowCave_G2089 TTTTTATCCATTTTTTGAAATAAACAACGGAATCA----------------AATTGAGGTGAAAATAAATTCTAGTGAAAGA--TTTTTTATCATTGGATA-TAACAGAATGCACAACCTTATTTAGAT-ACAAAAGTT-----CAAAAAATCGAACTATCTGAAACTTTGAATGTATTTACAGGATATTATATATACTTTCGAGAAGAACATTAATTTTACTCCGTCTTTTCAGGTCGTTTCACACAAATGGTTTGGAGGAGCAGCTCCGACTTCGGTGTCGGTAAAGCTAAGTCGCGTTGTGGAAAGGTAATTGTCGTCGCCAACTACAAACCAGCTGGAAATATAATTGGAGAATTTCATGACAACGTTTTCCCACCTGTCAACGATATGGATATCCTCAACGAAATTTAATGTGTTATATCCCTTCTAACACATGAAGTTCCTTCAGTTAAGACATCGTAAAAAATATTTTATAATTAGATGTTTGTTTG----------------------------GCTATA-TTGTAAGT---TTTGTTATAAAAAAATTT------TATAAGCCCATTTACCTCAGTAAATTTCAACGTGTGCCCCATTTGTTGCAGAATGTCTAAGC--GGTATTCAAGTTAACG-CAAGTGTTCTTT---------------AACAT--------GTCTTCTGTTACAGTA
Ncherokee_BallhootScar_N193 TTTTTATCCTTATTTTGAAGTAAACAAAGGAATTAAAGCACATATGTTACCAATTGATGTGAAAACAAATCCTAGTAAAAGATTTTTTTTATTATAGGATAATAACAGAAGGCACAACCTTATTTAGTTAACAAAAATTAATCCAAAGAAATCAAACTAACAGAAACTTTAAATGTATTTACGACATATTATATTTACTTTCGAGAAGAAAATTAATTTTATATTGTCTTTTCAGGTCGTTTCACACAAATGGTTTGGAGGAGCAGCTCCGACTTCGGTGTCGGCAAAGCTAAATCGCGTTGTGGCAAAGTAATTGTCGTCGCCAACTACAGACCAGCTGGAAATGTAATTGGAGAATTTCAGGACAACGTTTTCCCACCTGTTAACGATATGGATATCCTCAATGAAATTTAATGTGTGATGGCCTTTCTATCAAACGAAATTCTTTCAGTTAAGACATTGTGAAATGTATTTTAAAGTCAGAAATTTAATTGTGGCATATATTCAAAAAATACAT----------------------------------------------------------------------------------------------------------------------------------------------------------------------------------------
Ncherokee_BalsamMtn_N891 -------------------------------------------------------------------------------------------------GATAATAACAGAAGGCACAACCTTATTTAGTTAACAAAAATTAATCCAAAAAATTCAAACTAACAGAAACTTTAAATGTATTTACGACATATTACATTTACTTTCGAGAAGAAAGTTAATTTTATGTTGTCTTTTCAGGTCGTTTCACACAAATGGTTTGGAGGAGCAGCTCCGACTTCGGTGTCGGCAAAGCTAAATCGCGTTGTGGCAAAGTAATTGTCGTCGCCAACTACAGACCAGCTGGAAATGTAATTGGAGAATTCCAGGACAACGTTTTCCCACCTGTCAACGATATGGATATCCTCAACGAAATTTAATGTGTGATAACCTTTCTAACAAACGAAATTCCTTCAGTTAAGACATTGTGAAATATATTTTAAAGTCAGAAATTTAATTGTGGCATATATTCAAAAAATGCATAAAATACTACGAATGTGAAGACTTCATTTTCTATTTTTACTATGGATATAAACGTGATAAACAACAGTTTAGTACAACTTAAAAACCTTCATTTGTATAACTTTTGAGTAAAAAATGCAATTTCTGAG--------------------------------------------------------
Ncherokee_SIndianCrk_N681 ------------------------------------------------------------------------------------------------------------------------------------------------------------------------------------------------A-------------AGAAAATTAATTTTATATTGTCTTTTCAGGTCGTTTCACACAAATGGTTTGGAGGAGCAGCTCCGACTTCGGTGTCGGCAAAGCTAAATCGCGTTGTGGCAAAGTAATTGTCGTCGCCAACTACAGACCAGCTGGAAATGTAATTGGAGAATTTCAGGACAACGTTTTCCCACCTGTTAACGATATGGATATCCTCAACGAAATTTAATGTGTGATAGACTTTCTATCAAA------------------------------------------------------------------------------------------------------------------------------------------------------------------------------------------------------------------------------------------------------------------------
Ncooperi_BeaverCrk_N1002 ------------------------------AATTAAAGCACATATGTTACCAATTGATGTGAAAACAAATCCTAGTAAAAGA-TTTTTTTATTATTGGATAATAACAGAAGGCACAACCTTATTTAGTTAACAAAAATTAATCTTAAAAAATGAAACTAACAGAAACTTTAAATGTATTTACTATATATTATATTTACTTTCGAGAAGAAAATTAATTTTATATTGTCTTTTCAGGTCGTTTCACACAAATGGTTTGGAGGAGCAGCTCCGACTTCGGTGTCGGCAAAGCTAAATCGCGTTGTGGCAAAGTAATTGTCGTCGCCAACTACAGACCAGCTGGAAATGTAATTGGAGAATTCCAGGACAACGTTTTCCCACCTGTCAACGATATGGATATCCTCAACGAAATTTAATGTGTGATAGCCTTTCTATCAAACGAAATTCCTTCAGTTAAGACATTGTGAAATATATTTTAAAATCAGAAATTTAATTGTGGCATATATTCAAAAAATGTATAAAATACTACGAATGTGAAGACTTCATTTTCTATTTTTACTATGGATATAAATGTGATAAACTACAGTTTAGTACAACCTAAAAACCTGTAGTTGTATAACTTCTGAGTAAGAAATGCAATTTCTGAATAAGAATTATTTTTACCATTATGGACAAACATAGCAGGCGATTTTCTGGAACAGTG
Ncooperi_BrasstBald_N824 ------------------------------------------------------------------AAATCCTAGTAAAAGA-TTTTTTTATTATTGGATAATAACAGAAGGCACAACCTTATTTAGTTAACAAAAATTAATCTTAAAAAATGAAACTAACAGAAACTTTAAATGTATTTACTATATATTATATTTACTTTCGAGAAGAAAATTAATTTTATATTGTCTTTTCAGGTCGTTTCACACAAATGGTTTGGAGGAGCAGCTCCGACTTCGGTGTCGGCAAAGCTAAATCGCGTTGTGGCAAAGTAATTGTCGTCGCCAACTACAGACCAGCTGGAAATGTAATTGGAGAATTCCAGGACAACGTTTTCCCACCTGTCAACGATATGGATATCCTCAACGAAATTTAATGTGTGATAGCCTTTCTATCAAACGAAATTCCTTCAGTTAAGACATTGTGAAATATATTTTAAAATCAGAAATTTAATTGTGGCATATATTCAAAAAATGTATAAAATACTACGAATGTGAAGACTTCATTTTCTATTTTTACTATGGATATAAATGTGATAAACTACAGTTTAGTACAACCTAAAAACCTGTAGTTGTATAACTTCTGAGTAAGAAATGCAATTTCTGAATAAGAATTATTTTTACCATTATGGACAAACATAGCAGGCGATTTTCTGGAACAGTG
Ncooperi_CheoahDam_N1122 TTCTTATCCTTATTTTGAAGTAAATAACGGAATTAAAGCACATATGTTACCAATTGATGTGAAAACAAATCCTAGTAAAAGATTTTTTTTATTATTGGATAATAACAGAAGGCACAACCTTATTTAGTTAACAAAAATTAATCCAAAAAAATCAAACTACCATAAACTTTAAATATATTTATGACATATTATATTTACTTTCGAGAAGAAAATTAATTTTAGATTGTCTTTTCAGGTCGTTTCACACAAATGGTTTGGAGGAGCAGCTCCGACTTCGGTGTCGGCAAAGCTAAGTCGCGTTGTGGCAAAGTAATTGTCGTCGCCAACTACAGACCTGCTGGAAATGTAATTGGAGAATTCCAGGACAACGTTTTCCCACCTGTCAACGATATGGATATCCTCAACGAAATTTAATGTGTGATAGCCTTTCTATCAAACGAAATTCCTTCAGTTAAGACATTGTGAAATATATTTTAAAATCAGAAATTTAATTGTGGCATATATTCAAAAAATGTATAAAATACTACGAATGTGAAGACTTCATTTTCTATTTTTACTATGGATATAAATGTGATAAACTACAGTTTAGTACAACCTAAAAACCTTTAGTTGTATAACTTCTGAGTAAGA-----------------------------------------------------------------------
Ncooperi_NantRiverGorge_N682 TTTCTATCCTTATTTTGAATTAAACATCGGAATTAAAGCACATATGATACCAATTGATGTGAAAACAAATCATAGTAAAAGA-TTTTTTTATTATTGGATAATAACAGAAGGCACAACCTTATTTAGTTAACAAAAATTAATCTTAAAAAATGAAACTAACAGAAACTTTAAATGTATTTACTATATATTATATTTACTTTCGAGAAGAAAATTAATTTTATATTGTCTTTTCAGGTCGTTTCACACAAATGGTTTGGAGGAGCAGCTCCGACTTCGGTGTCGGCAAAGCTAAATCGCGTTGTGGCAAAGTAATTGTCGTCGCCAACTACAGACCAGCTGGAAATGTAATTGGAGAATTCCAGGACAACGTTTTCCCACCTGTCAACGATATGGATATCCTCAACGAAATTTAATGTGTGATAGCATTTCTATCAAACGAAATTCCTTCAGTTAAGACATTGTGAAATATATTTTAAAATCAGAAATTTAATTGTGGCATATATTCAAAAAATGTATAAAATACTACGAATGTGAAGACTTCATTTTCTATTTTTACTATGGATATAAATGTGATAAACTACAGTTTAGTACAACCTAAAAACCTGTAGTTGTATAACTTCTGAGTAAGAAATGCAATTTCTGAATAAGAATTATTTTTACCATTATGAACAAA---------------------------
Ncooperi_RockCrRoad_N1160 TTTCTATCCTTATTTTGAATTAAACATCGGAATTAAAGCACATATGTTACCAATTGATGTGAAAACAAATCCTAGTAAAAGA--TTTTTTATTATTGGATAATAACAGAAGGCACAACCTTATTTAGTTAACAAAAATTAATCCAAAAAAATGAAACTAACAGAAACTTTAAATGTATTTACGATATATTATATTTACTTTCGAGAAGAAAATTAATTTTATATTGTCTTTTCAGGTCGTTTCACACAAATGGTTTGGAGGAGCAGCTCCGACTTCGGTGTCGGCAAAGCTAAATCGCGTTGTGGCAAAGTAATTGTCGTCGCCAACTACAGACCAGCTGGAAATGTAATTGGAGAATTCCAGGACAACGTTTTCCCACCTGTCAACGATATGGATATCCTCAACGAAATTTAATGTGCGATAGCCTTTCTATCAAACGAAATTCCTTCAGTTAAGACATTGTGAAATATATTTTAAAATCAGAAATTTAATTGTGGCATATATTCAAAAATTGTATAAAATACTACGAATGTGAAGACTTCATTTTCTATTTTTACTATGAATATAAATGTGATAAACTACAGTTTAGTACAATCTAAAAACCTTTAGTTGTATAACTTCTGAGTAAGAAATGTAATTTCTGAATAAGAATTATTTTTACCATTATGGACAAACATAGCAGGCGATTTTCTGGAAC----
Ncoylei_Apalachia_N1195 TTTTTATCCTTATTTTGAAGTAAACAGCGGAATTGAAGCACATATGTTACCAAATGATGTGAAAACAAATCCTAGTAAGAGA--TTTTTTATTATGGGATAATAACAGAAGGCACAACCTTATTTAGTTAACAAAAATTAATCCAAAAGAATCAAACTACCAGAAACTTTAGATGTATTTACGACATATTATATTTACTTTCGAGAAGAAAACTAATTCTATATTGTCTCTTTAGGTCGTTTCACACAAATGGTTTGGAGGAGCAGCTCCGACTTCGGTGTCGGCAAAGCTAAATCACGTTGTGGCAAAGTAATTGTCGTCGCCAACTACAGACCAGCTGGAAATGTAATTGGAGAATTCCAGGACAACGTTTTCCCACCTGTCAACGATATGGATATCCTCAACGAAATTTAATGTGTGATAGCCTTTCTATCAAACGAAATTCCTTCAGTTAAGACATTGTAAAATATATTTTAAAGTCAGAAATTTAATTGTGGCATATATTCAAAAAATGTATAAAATACTACGAATGTGAAGACTTCATTTTCTATTTTTAATATGGATATAAATGTGATAAACTACAGTTTAGTACAACTTAAAAACCTTTAGTTGTATAACTTCTGAGTAAGAAATGCAATTTCTGAATA-GAATTATTTTTATCATTATGGACAAACATAGCAGGCGATTTTCTGGAACAGTG
Ncoylei_DinkinCove_N1118 ----------------------------------------------------------------------CCTAGTAAAAGA-TTTTTTTATTATGGGATAATAACAGAAGGCACAATCTTATTTAGTTAACAAAAATTAATCCAAAAGAATCAAACTACCAGAAACTTTAGATGTATTTACGACATATTATATTTACTTTCGAGAAGAAACCTAATTCTATATTGTCTCTTTAGGTCGTTTCACACAAATGGTTTGGAGGAGCAGCTCCGACTTCGGTGTCGGCAAAGCTAAATCACGTTGTGGCAAAGTAATTGTCGTCGCCAACTACAGACCAGCTGGAAATGTAATTGGAGAATTCCAGGACAACGTTTTCCCACCTGTCAACGATATGGATATCCTCAACGAAATTTAATGTGTGATAGCCTTTCTATCAAACGAAATTCCTTCAGTTAAGACATTGTAAAATATATTTTCAAGTCAGAAATTTAATTGTGGCATATATTCAAAAAATGTATAAAATACTACGAATGTGAAGACTTCATTTTCTATTTTTAATATGGATATAAATGTGATAAACTACAGTTTAGTACAACTTAAAAACCTTTAGTTGTATAACTTCTGAGTAAGAAATGCAATTTCTGAATA-GAATTATTCTTATCATTATGGACAAACATAGCAGGCGATTTTCTGGAACAGTG
Ncoylei_TiptonCreek_N837 TTTTTATCCTTATTTTGAAGTAAACAGCGGAATTAATGCACATGTGTTACCAATTGATGTGAAAACAAATCCCGGTAAAAGA-TTTTTTTATTATGGGATAATAACAGAAGGCACAACCTTATTTAGTTAACAAAAATTAATCCAAAAGAATCAAACTACCAGAAACTTTAGATGTATTTACGACATATTATATTTACTTTCGAGAAGAAACCTAATTCTACATTGTCTCTTTAGGTCGTTTCACACAAATGGTTTGGAGGAGCAGCTCCGACTTCGGTGTCGGCAAAGCTAAATCACGTTGTGGCAAAGTAATTGTCGTCGCCAACTACAGACCAGCTGGAAATGTAATTGGAGAATTCCAGGACAACGTTTTCCCACCTGTCAACGATATGGATATCCTCAACGAAATTTAATGTGTGATAGCCTTTTTATCAAACGAAATTTCTTCAGTTAAGACATTGTAAAATATATTTTAAAGTCAGAAATTTAATTGTGGCATATATTCAAAAAATGTATAAAATACTACGAATGTGATGACTTCATTTTCTATTTTTAATATGGATATAAATGTGATAAACTACAGTTTAGTACAACTTAAAAACCCTTAGTTGTATAACTTCTGAG----------------------------------------------------------------------------
Ncressleri_PigeonCave_G2077 -----------------------------------------------------------------------------------------------------------------------------------------------------------------------------------------------------------------------------------------------------ACAAATGGTTTGGAGGAGCAGCGCCGACTTCGGTGTAGGTAAAGCTAAGTCGCGTTGTGGCAAAGTAATTGTCGTCGCCAACTACAAACCAGCTGGAAATGTAATTGGAGAATTCCATGACAACGTTTTCCCACCTGTAAATGATATGGATATCCTCAACGAAATTTAATGTGTAATAACCTTTCTAACAAACGAAATTCCTTCAGTTAAGATGTTGTAAAATATCTTTTAAAGTCGGAAATTTAATTGTGGCATATATT-AAAAAATGTATAAAAAACTACGAAGGGGAAGAATTCATTTTCTATTTTTACTTTAGATATAAATATGATAAACTACAGCTTGGTACAACTTAAAAACCCTTAGTTGTATAACTTCTGAGTAAGAAATGCA-----------------------------------------------------------------
Ncrosbyi_MtMitchell_N210 TTTTTATCCTTATTTTGAAGTAAACAACGGAATTAAAGCACATATGTTACCAATTGATGGGAAAACAAATCCTAGTAAAAGATTTTTATTATTATTGGATAATAACAGAAGGCACAACCTTATTTAGTTAACAAAAGTTAAT--AAAAAAATCAAACTAACTAAAACTTTAAATGTATCTACGACATATTATATATACTTTCGAGAGAAAAAAAAATTTTATATTGTCTTTTCAGGTCGTTTCACACAAATGGTTTGGAGGAGCAGCACCGACTTCGGTGTCGGCAAAGCTAAATCGCGTTGTGGCAAAGTAATTGTCGTCGCCAACTACAGACCAGCTGGAAATGTAATTGGAGAATTCCAGGACAACGTTTTCCAACCTGTCAACGATATGGATATCCTCAACGAAATTTAATGTGTGATGGACTTTCTAACAAACGAAATTCCTTCAGTTAAGACATTGTAAAATATATTTTAAAATCAGAAATTTAATTGGGGCATATATTCAAAAAATGTATAAAATACCACGAATGTGAAGACTTCATTTTCTATTTTTACTATGGATATAAACGTGATAAACTACAGTTTAGTACAACTTATAAACCCTTAGTTGTATAACTTCTGAGTAAGAAATGCAATTTCTGAATAAGAATTATTTTTACCATTATGGACAAACATAGCATGCGATTTTCTCGAACAGTG
Ncrosbyi_PricesCrk_N1143 TTTTTATCCTTATTTTGAAGTAAACAACGGAATTAAAGCACATATGTTACCAATTGATGTGAAAACAAATCCTAGTAAAAGATTTTTTTTATTATTGGGTAATAACAGAAGGCACAACCTTATTTAGTTAACAAAAGTTAAT--AAAAAAATCACACTAACTAAAACTTTAAATGTATCTACGACATATTATATATACTTTCGAGAGAAAAAAGAATTTTATATTGTCTTTTCAGGTCGTTTCACACAAATGGTTTGGAGGAGCAGCACCGACTTCGGTGTCGGCAAAGCTAAATCGCGTTGTGGCAAAGTAATTGTCGTCGCCAACTACAGACCAGCTGGAAATGTAATTGGAGAATTCCAGGACAACGTTTTCCAACCTGTCAACGATATGGATATCCTCAACGAAATTTAATGCGTGATGGACTTTCCAGCAAACGAAATTCCTTCAGTTAAGACATTGTAAAATATATTTTAAAATCAGAAATTTAATTGGGGCATATATTCAAAAAATGTATAAAATACCACGAATGTGAAAACTTTATTTTCTATTTTTACTATGGATATAAACGTGATAAACTACAGTTTAGTACAACTTATAAACCCTTAGTTGTATAACTTCTGAGTAAGAAATGCAATTTCTGAATAAGAATTATTTTTACCATTATGGACAAACATAGCATGCGATTTTCTCGAACAGTG
Ncrosbyi_ShufordCrk_N1148 TTTTTATCCTTATTTTGAAGTAAACAACGGAATTAAAGCACATATGTTACCAATTGATGGGAAAACAAATCCTAGTAAAAGATTTTTATTATTATTGGATAATAACAGAAGGCACAACCTTATTTAGTTAACAAAAGTTAAT--AAAAAAATCAAACTAACTAAAACTTTAAATGTATCTACGACATATTATATATACTTTCGAGAGAAAAAAAAATTTTATATTGTCTTTTCAGGTCGTTTCACACAAATGGTTTGGAGGAGCAGCACCGACTTCGGTGTCGGCAAAGCTAAATCGCGTTGTGGCAAAGTAATTGTCGTCGCCAACTACAGACCAGCTGGAAATGTAATTGGAGAATTCCAGGACAACGTTTTCCAACCTGTCAACGATATGGATATCCTCAACGAAATTTAATGCGTGATGGAATTTCTAACAAAAACA----------TTGTGACATTGTAAAATATATTTTAAAATCAGAAATTTAATTGGGGCATATATTGAAAAAATGTATAAAATACTACGAATGTGAAGACTTCATTTTCTATTTTTACTATGGATATAAACGTGATAAACTACAGTTTAGTACAACTTAAAAACCCTTAGTTGTATAACTTCTGAGTAAGAAATGCAATTTCTGAATATGAATTATTTTTACCATTATGGACAGACATAGCATGAGATTTTCTGGAACAGTG
Ndellingeri_BullpenBridge_N109 ------------------------------------------------------------------------------------------------------------------------------GTTAACAAAAATTAATCCAACAAAATCAAACTACCAGAAACTTTAAATGTATTTACGACATATTATATTTACTTTCGAGAAGAAAATTAATTTTAGATTGTCTTTTCAGGTCGTTTTACTCAAATGGTTTGGAGGAGCAGCTCCGACTTCGGTGTCGGCAAAGCTAAATCGCGTTGTGGCAAAGTAATTGTCGTCGCCAACTACAGACCAGCTGGAAATGTAATTGGAGAATTCCAGGACAACGTTTTCCCACCTGTCAACGATATGGATATCCTCAACGAAATTTAATGTGTGATAGCCTTTCTATCAAAAGAAATTCCTTCAGTTAAGACATTGTGAAATATATTTTAAAATCCGAAATTTAATTGTGGTATATATTCAAAAAATGTATAAAATACTACGAATGTGAAGACTTCATTTTCTATTTTTACTATGGATATAAATGTGATAAACTACAGTTTAGTACAACCTAAAAACCTTTAGTTCTATAACTTCTGAGTAAGAAATGCAATTTCTGAATAAGAATTATTTTTACCATTATGG--------------------------------
Ndellingeri_WhitewFalls_N887 ------------------------------------------------------------------------------------------------------------AAGGCACAACCTTATTTAGTTAACAAAAATTAATCCAAAAAAATCAAACTACCAGAAACTTTAAATGTATTTACGACATATTATATTTACTTTCGAGAAGAAAATTAATTTTAGATTGTCTTTTCAGGTCGTTTCACTCAAATGGTTTGGAGGAGCAGCTCCGACTTCGGTGTCGGCAAAGCTAAATCGCGTTGTGGCAAAGTAATTGTCGTCGCCAACTACAGACCAGCTGGAAATGTAATTGGAGAATTCCAGGACAACGTTTTCCCACCTGTCAACGATATGGATATCCTCAACGAAATTTAATGTGTGATAGCCTTTCTATCAAAAGAAATTCCTTCAGTTAAGACATTGTGAAATATATTTTAAAATCCGAAATTTAATTGTGGTATATATTCAAAAAATGTATAAAATACTACGAATGTGAAGACTTCATTTTCTATTTTTACTATGGATATAAATGTGATAAACTACAGTTTAGTACAACCTAAAAACCTTTAGTTCTATAACTTCTGAGTAAGAAATGCAATTTCTGAATAAGAATTATTTTTACCATTATGGACAAACATAGCAGGCGATTTTCTGGAACAGT-
Ndilutus_StarveRockCave_G3174 TGTTACCAATTAAATTAAAGCAACCAATTGAATTAAAGCACATATGTCACCAATTGATGTGAAAACAAATCCTAGTAAAAGATTTTTATTATTATTGGATAATAACAGAGGGCATAACCTTATTTAGTTAACAAAAATTAATCCAAAAAAATCAAACTAACAGAAACTTTAAATGTATTTACGACATATTATATTTACTTCCGAGAAGAAAATTAATTTTGTATTGTCTTTTCAGGTCGTTTCACACAAATGGTTTGGAGGAGCAGCTCCGACTTCGGTGTCGGCAAAGCTAAATCGCGTTGTGGCAAAGTAATTGTCGTCGCCAACTACAGACCAGCTGGAAATGTAATTGGAGAATTCCAGGACAACGTTTTCCCACCTGTCAACGATATGGATATCCTCAACGAAATTTAATGTCTGATAGACTTTCTAACAAACGAAATTCCTTCAGTTAAGACATTGTGAAATATATTTTAAAATCAGAAGTTTAATTGCGGCACATATTCAAAAAATGTATAAAATACTACGAAGGTGAAGACTTCATTTTCTATTTTTAATACGGATATAAATGTGCTAAACCATAATTTAGTACAACTTAAAAACCCTAAGTTGTATAACTTCTGAGTAAGAAATGCAATTTTTGAATAAGAATTATTTTTACCACTATGGACAAACATAGCAGGCGATTTTCTGGAAC----
Nesticus_nahaunus_Mexico_G2881 TCCTTCGGGTTGTTTTCAGATGCCTAGTGCGATAAATG-------------AATTGACGCGAAAATAAATCCTAGTAAAAGA--TTTATTATCACT-GATATAATTTTAAAACGAAACCTTATTTAGTTAACAAAAGTTAATATAAAAAATTCAAATAAACTGAAACTTTAAATGTTTTTACAACATATTATATATACTGTTGAGAAGAAAATCTGTTTGTTTATTCGTTTTCAGGTCGGTTCACACAAATGGTTTGGAGGAGCAGCAGCGACTTCGGTGTCGGCAAAGCTAAATCGCGTTGTGGCAAAGTAATTGTCGTCGCCAACTACAAACCAGCTGGAAATGTCATTGGAGAATTCCAGGACAACGTTTTCCCACCTGTCAACGACATGGATATCCTGAACGAAATTTGATGTTTGATAGCCCTTCTGACAAATGAAATCACTTCAGTTAAGACATTGTAACATATATTT-AAAGTCAGGAATTTAATTGTGGTACACATAATAAAGATATATAAAATACTTCTAATGTGAATAATTCAGTTTCTATTTTTACTAAGAATATGAATATTGCTAATTACAGTTT-TTACAGCTTAAAAACCTTTAGTAGTGCAATTTTTGAGTAAGGAAT----TTTTTAAAATAATATTAT--------------AAACATATAGCACGTGATTTTCTGGAAGAGTG
Nfridelli_LittlePigeon_N262 -----------------------------GAATTGAAGCACATATGTTACCAATTGATGTGAAAACAAATCCTAGTAAAAGATTTTTTTTATTATTGGATAATAACAGAAGACACAACCTTATTTAGTTAACAAAAATTAATCCAAAAAAATCAAACTACCAGAAACTTTAAATGTATTTACGACATATTATATTTACTTTCGAGAAGAAAATTAATTTTAGATTGTCTTTTCAGGTCGTTTCACACAAATGGTTTGGAGGAGCAGCTCCGACTTCGGTGTCGGCAAAGCTAAATCGCGTTGTGGCAAAGTAATTGTCGTCGCCAACTACAGACCAGCTGGAAATGTAATTGGAGAATTCCAGGACAACGTTTTCCCACCTGTCAACGATATGGATATCCTCAACGAAATTTAATGTGTGATAGCCTTTCTATCAAACGAAATTCCTTCAGTTAAGACATTGTGAAATATATTTCAAAATCAGAAATTTAATTGTGGCATATATTCAAAAAATGTATAAAATACTACGAATGTGAAGACTTCTTTTTCTATTTTTACTATGGATGTAAATGTGATAAACTACAGTTTAGTACAACCTAAAAACCTTTAGTTGTATAACTTCTGAGTAAGAAATGCAATTTCTGAATAAGAATTATTTTTACCATTATGGACAAACATAGCAGGCGATTTTCTGGAACAGTG
Nfurtivus_HugdenBranch_G3175 TTTTTATCCTTATTTTGAAGTAAACAACGGAATTAAAGCACATATGTTACCAATTGATGTGAAAACAAATCCTAGTAAAATATTTTTTTTATTATTGGATAATAACAGAAGTTACAAACTGATTTAGTTAACAAAAGTTAATAAAAAAAATTCAAACTAACAGAAACTTTAAATGTATTTAAGACATATTATATTTACTTTCGAGAAGAAAATTAATTTTATATTGTCTTTTCAGGTCGTTTCACACAAATGGTTTGGAGGAGCAGCTCCGACTTCGGTGTCGGCAAAGCTAAATCGCGTTGTGGCAAAGTAATTGTCGTCGCCAACTACAGACCAGCTGGAAATGTAATTGGAGAATTCCAGGATAACGTTTTCCCACCTGTCAACGATATGGATATTCTCAACGAAATTTAATGTGTGATAGCCTTTCTATCAAACGAAATTCCTTCAGTTAGGACATTGTGAAATATATTTTAAAACCAGAAATTTAATTGTTTCATATATA-AAAAAATGTAT-AAATGCTACGAGGGTGAATAATTCATTTTCTATTTTTCT-ATGGATATAAATATGATAAATTACAGTTTGGTATAACTTAAAAACCTTTAGTTGTATAACTTCTGAGTAAGAAATGCAATTTCTGAATAAGAATTATTTTTACCATTATGGACAAACATAGCATGCGATTTTCTGGAACAGTG
Nfurtivus_RaccoonMtn_N1026 TTTTTATCCTTATTTTGAAGTAAACAACGGAATTAAAGCACATATGTTACCAATTGATGTGAAAACAAATCCTAGTAAAATATTTTTTTTATTATTGGATAATAACAGAAGTTACAAACTGATTTAGTTAACAAAAGTTAATAAAAAAAATTCAAACTAACAGAAACTTTAAATGTATTTAAGACATATTATATTTACTTTCGAGAAGAAAATTAATTTTATATTGTCTTTTCAGGTCGTTTCACACAAATGGTTTGGAGGAGCAGCTCCGACTTCGGTGTCGGCAAAGCTAAATCGCGTTGTGGCAAAGTAATTGTCGTCGCCAACTACAGACCAGCTGGAAATGTAATTGGAGAATTCCAGGATAACGTTTTCCCACCTGTCAACGATATGGATATTCTCAACGAAATTTAATGTGTGATAGCCTTTCTATCAAACGAAATTCCTTCAGTTAGGACATTGTGAAATATATTTTAAAACCAGAAATTTAATTGTTTCATATATA-AAAAAATGTAT-AAATGCTACGAGGGTGAATAATTCATTTTCTATTTTTCT-ATGGATATAAATATGATAAATTACAGTTTGGTATAACTTAAAAACCTTTAGTTGTATAACTTCTGAGTAAGAAATGCAATTTCTGAATAAGAATTATTTTTACCATTATGGACAAACATAGCATGCGATTTTCTGGAACAGTG
Ngeorgia_Sittons_N073 TTTTTATCCTTATTTTGAAGTAAACAACGGAATTAAAGCACATATGTTACCAATTAATGTGAAAGCAAATCCTAGTAAAAGATTTTTTTTATTATTGGATAATAACAGAAGCCACAACCTTATTTAGTTAACAAAAGTTGATAAAAAAAATTCAAACTAACAGAAACTTTAAATGTATTTACGACATATTATATTTACTTTCGAGAAGAAAATTAATTTTAGATTGTCTTTTCAGGTCGTTTCACACAAATGGTTTGGAGGAGCAGTAGCGACTTCGGTGTCGGCAAAGCTAAATCACGTTGTGGCAAAGTAATTGTCGTCGCCAACTACAAACCAGCTGGAAATGTAATTGGAGAATTCCAGGACAACGTTTTCCCACCTGTCAACGATATGGATATCCTCAACGAAATTTAATGTGTGATAGACTTTCTAACAAACGAAATTCCTTCAGTTAAGACATTGTGAAATATATTTTAAAGTCAGAAATTTAATTTTGGCATATATTCAAAAAATGCATAAAATACTACGAATGTGAAGACTTCATTTTCTATTTTTACTATGGATATAAACGTGATAAACTACAGTTTAGTACAACTTAAAAACCTTTAGTTGTACAACTTCTGAGTAAGAAATACAATTCCTGAATAAGAATTATTTTTACCGTTATGGACAAACATAGCATGTGATTTTCTGGAACAGTG
Ngertschi_CedarCreek_N351 TTTTTATCATTATTTTGAAGTAAACAACGGGATTAAAGCACATATGTTACCAATTGATGTGAAAACAAATCCTAGTAAAAGATTTTTATTATTATTGGATAATAACAGAAGGCACAACCTTATTTAGTTAACAAAAGTTAAT--AAAAAAATCAAACTAACTAAAAATTTAAATGTATCTACGACACATTATATGTACTTTCGAGAGAAAAAAGAATTTTATATTGTCTTTTCAGGTCGTTTCACACAAATGGTTTGGAGGAGCAGCACCGACTTCGGTGTCGGCAAAGCTAAATCGCGTTGTGGCAAAGTAATTGTCGTCGCCAACTACAGACCAGCTGGAAATGTAATTGGAGAATTCCAGGACAACGTTTTCCAACCTGTCAACGATATGGATATCCTCAACGAAATTTAATACGTGATGGAATT---------------------------------------------------------------------------------------------------------------------------------------------------------------------------------------------------------------------------------------------------------------------------------
Ngertschi_FrenchBroad_N968 -------------------------------------------------------GATGGGAAAACAAATCCTAGTAAAAGATTTTTATTATTATTGGATAATAACAGAAGGCACAACCTTCTTTAGTTAACAAAAGTTAATA-AAAAAAATCAAACTAACTAAAACTTTAAATGTATTTACGACATATTATATATACTTTCGAGAGAAAAAAGAATTTTATATTGTCTTTTCAGGTCGTTTCACACAAATGGTTTGGAGGAGCAGCACCGACTTCGGTGTCGGCAAAGCTAAATCGCGTTGTGGCAAAGTAATTGTCGTCGCCAACTACAGACCAGCTGGAAATGTAATTGGAGAATTCCAGGACAACGTTTTCCAACCTGTCAACGATATGGATATCCTCAACGAAATTTAATACGTGATGGAATTTCTAACAAACGAAATTCCTTCAGTTAAGACATTGTAAAATATATTTTAAAATCAGAAATTTAATTGGGGCATATATTCAAAAAATGTATAAAATACTACGAATGTGAAGACTTCATTTTCTATTTTTACTATGGATATAAACGTGATAAACTACAGTTTAGTACAACTTAAAAACCCTTAGTTGTATAACTTCTGAGTAGGAAATGCAATTTCTGAATAAGAATTGTTTTTACCATTATGGACAAACATAGCATG------------------
Ngertschi_HickoryNutGap_N810 TTTTCATCCTAATTTTGAAGTAAACAACGGGATTAAAGTACATATGTTACCAATTGATGTGAAAACAAATCCTAGTAAAAGATTTTTTTTATTATTGGATAATAACAGAAGGCACAACCATATTTAGTTAACAAAAGTTAAT--AAAAAAATCAAACTAACTAAAACTTTAAATGTATCTAGGACATATTATATATACTTTCGAGAGAGAAAAAAATTTTATATTGTCTTTTCAGGTCGTTTCACACAAATGGTTTGGAGGAGCAGCACCGACTTCGGTGTCGGCAAAGCTAAATCGCGTTGTGGCAAAGTAATTGTCGTCGCCAACTACAGACCAGCTGGAAATGTAATTGGAGAATTCCAGGACAACGTTTTCCAACCTGTCAACGATATGGATATCCTCAACGAAATTTAATGCGTGATGGACAATCTAACAAACGAAATTCCTTCAGTTAAGACATTGTAAAATATATTTTAAAATTAGAAATTTAATTGTGGCATATATTCAAAAAATGTATAAAATACTACGAATGTGAAGACTTCATTTTCTATTTTTACTATGGATATAAACGTGATAAACTACAGTTTAGTACAACTTATAAACCCTTAGTTGTATAACTTCTGAGTAAGAAATGCAATTTCTGAATAAGAATTATTTTTACCAT-------------------------------------
Nholsingeri_BrumleyCrk_N916 ----------------------------------AAAGCACATATGTTACCAATTGATGTGAAAACCAATCCTAGTAAAAGATTTTTTTTATTATTGGTTAATAACAGAAGGCATAACCTTATTTAGTTAACAAAAATTAATCCAAAAAAATCAAACTAACAGAAACTTTAAATGTATTTACGACATATTATATTTACTTTCGAGAAGAAAATTAATTTTGTATTGTCTTTTCAGGTCGTTTCACACAAATGGTTTGGAGGAGCAGCTCCGACTTCGGTGTCGGCAAAGCTAAATCGCGTTGTGGTAAAGTAATTGTCGTCGCCAACTACAGACCAGCTGGAAATGTAATTGGAGAATTCCAGGACAACGTTTTCCCACCTGTCAACGATATGGATATCCTCAACGAAATTTAATGTGTGATAGACTTTCTAACAAACGAAATTCCTTCAGTTAAGACATTGTGAAATATATTTTAAAATCAGAAATTTAATTGTGGCATATATTCAAAAAATGTATAAAATACTACGAAGGTGAAGACTTCATTTTCTATTTTTACTATGGATATAAATGTGATAAACTATAATTTAGTACAACTTAAAAACCCTTAGTTGTATAACTTCTGAGTAAGAAATGCAATTTCTGAATAAGAATTATTTTTACCATTATGGACAAACATAGCAGGCGAATTTCTGGAACAGTG
Nholsingeri_PondCave_N541 TTTTTATCTTTATTTTGAAGT-AACAGCGGAATTAAAGCACATATGTTACCAATTGATGTGAAAACAAACCCTAGTAAAAGATTTTTTTTATTATTGGATAATAACAGAAGGCATAACCTTATTTAGTTAACAAAAATTAATCCAAAAAAATCAAACTAACAGAAACTTTAAATATATTTACGACATATTATATTTACTTTCGAGAAGAAAATTAATTTTGTATTGTCTTTTCAGGTCGTTTCACACAAATGGTTTGGAGGAGCAGCTCCGACTTCGGTGTCGGCAAAGCTAAATCGCGTTGTGGCAAAGTAATTGTCGTCGCCAACTACAGACCAGCTGGAAATGTAATTGGAGAATTCCAGGACAACGTTTTCCCACCTGTCAATGATATGGATATCCTCAACGAAATTTAATGTGTGATAGACTTTCTAACAAACGAAATTCCTTCAGTTAAGACATTGTGAAATATATTTTAAAATCAGAAATTTAATTGTGGCATATATTCAAAAAATGTATAAAATACTACGAAGGTGAAGACTTCATTTTCTATTTTTACTATGGATATAAATGTGATAAACTATAATTTAGTACAACTTAAAAACCCTTAGTTGTATAACTTCTGAGTAAGAAATGCAATTTCTGAATAAGAATTATTTTTACCATTATGGACAAACATAGCAGGCGATTTTCTGGAACAGTG
Njonesi_CaveSpringCave_N390 TTCTTATCCTTATTTTGAAGTAAATAACGGAATTAAAGCACATATGTTACCAATTGATGTGAAAACAAATCCTAGTAAAAGATTTTTATTATTATTGGATAATAACAGAAGGCACAACCTTATTTAGTTAACAAAACTTAATCCAAAAAAATCAAACTACCAGAAACTTTAAATGTATTTACGACATATTATATTTACTTTCGAGAAGAAAATTAATTTTAGATTGTCTTTCCAGGTCGTTTCACTCAAATGGTTTGGAGGAGCAGCTCCGACTTCGGTGTCGGCAAAGCTAAATCGCGTTGTGGCAAAGTAATTGTCGTCGCCAACTACAGACCAGCTGGAAATGTGATTGGAGAATTCCAGGACAACGTTTTCCCACCTGTCAACGATATGGATATCCTCAACGAAATTTAATGTGTGATAGCCTTTCTATCAAACGAAATTCCTTCACTTAAGACATTGTTAAATATATTTTAAAATCAGAAATTTAATTGTGGCATATATTCAAAAAATGTATAAAATACTACGAATGTGAAGACTTCATTTTCTATTTTTACTATGGATATAAATGTGATAAACTACAGTTTAGTACAACCTAAAAACCTTTAGTTCTATAACTTCTGAGTAAGAAATGCAATTTCTGAATAAGAATTATTTTTACCATTATGGACAAACATAGCAGGCGATTTTCTGGAACAGTG
Nlowderi_ChestnutBranch_N731 --------------------------------------------------------------------------------------------------------------------------------------------------------------------------------------------------------------------------------------TTCAGGTCGTTTCACACAAATGGTTTGGAGGAGCAGCAGCGACTTCGGCGTCGGCAAAGCTAAATCTCGCTGTGGCAAAGTAATTGTCGTCGCTAACTACCGACCAGCTGGAAATGTAATTGGAGAATTCCAGGACAACGTTTTCCCACCTGTCAACGATATGGATATCCTCAACGAAATTTAATGTGTGATAGCCTTTCTATCAAACGAAG-----------AAGACATTGTGAAATATATTTTAAAATCAGAAATTTAATTGTGGCATATATTCAAAAAATGTATAAAATACTACGAAGGTGAAGGCTTCATTTTCTATTTTTACTATGGATATAAACGTGATAAACTACAGTTTAGTACAACTTAAAAACCTTTAGTTGTATAACTTCTGAGTAAGAAATGCAATTTCTGAATAAGAATTATTTTTACCATTATGGACAAACATTGCATGTGATTTTCTGGAACAGTG
Nlowderi_upperFiresCreek_N820 ----------------------------------------------------------------------------------------------------------------------------------------------------------------------CTTTAAATGTATTTACGACATATTATATTTATTTTCGGGAAGAAAATAAATTTTAGATTGTCTTTTCAGGTCGTTTCACACAAATGGTTTGGAGGAGCAGTAGCGACTTCGGTGTCGGCAAAGCTAAATCTCGCTGTGGCAAAGTAATTGTCGTCGCCAACTACCGACCAGCTGGAAATGTAATTGGAGAATTCCAGGACAACGTTTTCCCACCTGTCAACGATATGGATATCCTCAACGAAATTTAATGTGTGATAGCCTATCTATCAAACGAAG-----------AAGACATTGTGAAATATATTTTAAAATCAGAAATTTAATTGTGGCATATATTCAAAAAATGTATAAAATACTACGAAGGTGAAGGCTTCATTTTCTATTTTTACTATGGATATAAACGTGATAAACTACAGTTTAGTACAACTTAAAAACCTTTAGTTGTATAACTTCTGAGTAAGAAATGCAATTTCTGAATAAGAATTATTTTTACCATTATGGACAAACATTGCATGTGATTTTCTGGAACAGTG
Nlula_BeeRockCave_G2091 TTTTTATCCTTATTTTGAAGTAAACAACGGAATTAAAGCACATATGCTATCAATTAATGTGAAAACAAATCCTAGTAAAAGATTATTATTATTATTGGATAATAACAGAAGGCACAACCTTATTTAGTTAACAAAAGTTGATAAAAAAAATTCAAACTAACAGAAACTTTAAATGTATTTATGACATATTATATTTACTTTCGAGAAGAAAATTAATTTTAGATT-TTCTTTCAGGTCGTTTCACACAAATGGTTTGGAGGAGCAGTAGCGATTTCGGTGTCGGCAAAGCTAAATCACGTTGTGGCAAAGTAATTGTCGTCGCCAACTACAAACCAGCTGGAAATGTAATTGGAGAATTCCAGGACAACGTTTTCCCACCTGTCAACGATATGGATATCCTCAACGAAATTTAATGTGTGATAGACTTGCTAACGAACGAAATTCCTTCAGTTAAGACATTGTGAAATATATTTTTAAGTCAGAAATTTAATTGTGGCATATATTCAAAAAATGCATAAAATACTACGAATGAGAAGACTTCATTTTCTATTTTTACTATGGATATAAACGTGATGAACTACAGTTTAGTACAACTTAAAAACCTTTAGTTGTACAACTTCTGAGTAAGAAATGCAATTTCTGAATAAGGATTATTTTTACCGTTATAGACAAACATAGCA--------TCTGGAACAGTG
Nlula_LulaFallsCave_G2084 --------------------------------------------------------ATGTGAAAACAAATCCTAGTAAAATATTTTTTTTATTATTGGATAATAACAGAAGGCACAACCTTATTTAGTTAACAAAAGTTGATAAAAAAAATTCAAACTAACAGAAACTTTAAATGTATATACGACATATTATATTTACTTTCGAGAAGAAAATTAATTTTAGATT-TTCTTTCAGGTCGTTTCACACAAATGGTTTGGAGGAGCAGTAGCGATTTCGGTGTCGGCAAAGCTAAATCACGTTGTGGCAAAGTAATTGTCGTCGCCAACTACAGACCAGCTGGAAATGTAATTGGAGAATTCCAGGACAACGTTTTCCCACCTGTCAACGATATGGATATCCTCAACGAAATTTAATGTGTGATAGACTTGCTAACGAACGAAATTCCTTCAGTTAAGACATTGAGAAATATATTTTTAAGTCAGAAATTTAATTGTGGCATATATTCAAAAAATGCATAAAATACTACGGATGAGAAGACTTCATTTTCTATTTTTACTATGGATATAAACGTGATAAACGACAGTTTAGTACAACTTAAAAACCTTTAGTTGTACAACTTCTGAGTAAGAAATGCAATTTCTGAATAAGAATTATTTTTACCGTTATGGACAAACATAGCA--------TCTGGAACAGTG
Nmimus_NealsSink_N329 -------------------------------ATTAAAGCACATATGTTACCAATTGAAGTGAAAACAAATCCTAGTAAAAGATTTTTTTTATTATTGGATAATAATAGAAGGCATAACCTTATTTAGTTAACAAAAATTAATCCAAAAAAATCTAACTAACAGAAACTTTAAATGTATTTACGACATATTATATTTACTTTCGAGAAGAAAATTAATTTTGTATTGTCTTTTCAGGTCGTTTCACACAAATGGTTTGGAGGAGCAGCTCCGACTTCGGTGTCGGCAAAGCTAAATCGCGTTGTGGCAAAGTAATTGTGGTTGCCAACTACAGACCAGCTGGGAATGTAATTGGAGAATTCCAGGACAACGTTTTCCCACCTGTCAACGATATGGATATCCTCAATGAAATTTAATGTGTGATAGACTTTCTAACAAACGAAATTCCTTCAGTTAAGACATTGTGAAATATATTTTAAAATCAGAAATTTAATTGTGGCATATATTCAAAAAATGCATAAAATACTACGAATGTGAAGACTTCATTTTCTATTTTTACTATGGATATAAATGTGATAAACTACAGTTTAGTACAACTTAAAAACCTTTAGTTGTATAACTCCTGAGTAAGAAATGCAATTTCTGAATAAGAATTATTTTTACCATTATGGACAAACATAGCATGTGATTTTCTGGAACAGTG
Nmimus_Straleys_N625 ------------------------------------------------------------------------------------TTTTTTATTATTGAATAATAACAGAAGGCATAACCTTATTTAGTTAACAAAAATTAATCCAAAAAAATCTAACTAAAAGAAACTTTAAATGTATTTACGACATATTACATTTACTTTCGAGAAGAAAATTAATTTTGTATTGTCTTTTCAGGTCGTTTCACACAAATGGTTTGGAGGAGCAGCTCCGACTTCGGTGTCGGCAAAGCTAAATCGCGTTGTGGCAAAGTAATTGTCGTCGCCAACTACAGACCAGCTGGAAATGTAATTGGAGAATTCCAGGACAACGTTTTCCCACCTGTCAACGATATGGATATCCTCAACGAAATTTAATGTGTGATAGACTTCCTAACAAACGAAATTCCTTCAGTTAAGACATTGTGAAATATATTTTAAAGTCAGAAATTTAATTGTGGCATATATTCAAAAAATGCATAAAATACTACGAATGTGAAGACTTCATTTTCTATTTTTACTATGGATATAAACGTGATAAACTACAGTTTAGTACAACTTAAAAACCTTTAGTTGTATAACTTCTGAGTAAGAAATGCAATTTCTGAATAAGCATTATTTTTACCATTATGGACAAACATAGCATGTGATTTTCTGGAACAGTG
Nnasicus_CaneyFork_N171 TTTTTATCCTTATTTTGAAGTAAACAACGGAATTAAAGCACATATGTTACCAATTGATGTGAAAACAAATCCTAGTAAAATATTTTTATTATTATTGGATAATAACATAAGGCACAACCTTATTTAGTTGACAAAAATTAATCCAAAAAATTTAAACTAACAGAAACTTTAAATGTATTTACGACATATTATATTTACTGTCGAGAAGAAAACCAATTTTATATTGTTATTTCAGGTCGTTTCACACAAATGGTTTGGAGAAGCAGCTCCGACTTCGGTGTCGGCAAAGCTAAATCGCGTTGTGGCAAAGTAATTGTCGTCGCCAACTACAGACCAGCTGGAAATGTAATTGGAGAATTCCAGGACAACGTTTTTCCACCTGTCAACGATATGGATATCCTCAATGAAATTTAATGTTTGATAAGCTGTCTAACAAACGAAATTCCTTCAGTTAAGACATTGTAAAATATATTTTTAAGTCGGAAATTTAATTGTGGCATATATTAAAAAAATGTATAAAATACTATGAGGGTGGAGAATTCATTCTCTATTTTTACTATGGATATAAATATGATAAACTACAGTTTAGTACAATTTAAAAACCCTTAGTTGTATAACTTCTGAGTAAGAA----------------------------------------------------------------------
Nnasicus_ConnosteeFalls_N696 --------------------------------------------------------------------------------------------------------------------------TTTAGTTGACAAAAATTAATCCAAAAAATTGAAACTAACAGAAACTTTAAATGTATTTACGACATATTATATTTACTTTCGAGAAGAAAACCAATTTTATATTGTTATTTCAGGTCATTTCACACAAATGGTTTGGAGAAGCAGCTCCGACTTCGGTGTCGGCAAAGCTAAATCGCGTTGTGGCAAAGTAATTGTCGTCGCCAACTACAGACCAGCTGGAAATGTAATTGGAGAATTCCAGGACAACGTTTTCCCACCTGTCAACGATATGGATATACTCAATGAAATTTAATGTGTGAAAACCTGTCTAACAGACAAAATTCCTTCAGTTAAAACATTGTAAAATATATTTTTAAGTCAGAAATTTAATTGTGGCATATATTAAAAAAATGTATAAAATACTATGAGGGTGAAGAATTCAATCTCTATTTTTACTATGGATATAAATATGATAAAC--------------------------------------------------------------------------------------------------------------------------
Nnasicus_CoweeTrain_N189 TTTTTATCCTTATTTTGAAGTAAACAACGGAATTAAAGCACATATGTTACCAATTGATGTGAAAACAAATCCTAGTAAAAGATTTTTATTATTATTGGATAATAACATAAGGCACAACCTTATTTAGTTGACAAAAATTAATCCCAAAAATTTAAACTAACAGAAACTTTAAATGTATTTACGACATATTATATTTACTTTCGAGAAGAAAACCAATTTTATATTGTTATTTCAGGTCGTTTCACACAAATGGTTTGGAGAAGCAGCTCCGACTTCGGTGTCGGCAAAGCTAAATCGCGTTGTGGCAAAGTAATTGTCGTCGCCAACTACAGACCAGCTGGAAATGTAATTGGAGAATTCCAGGACAACGTTTTCCCACCTGTCAACGATATGGATATCCTCAATGAAATTTAATGTGTGATAACCT-TCTAACAAACGAAATTCCTTCAGTTAAGACATTGTAAAATATATTTTTAAGTCAGAAATTTAATTGTGGCATATATTAAAAAAATGTATAAAATACTATGAGAGTGAAGAATTCATTCTCTATTTTTACTATGGATATAAATATGATAAACTACAGTTTAGTACAATTTAAAAACCCTTAGTTGTATAACTTCTGAGTAAGAAATGCAATTTCTGAATAAGAATTATTTTTACCATTATGGACAAACATAGCACGCGATTTTCTGGAACAGTG
Npaynei_Grindstaff_N646 TTTTTATCCTTATTTTGAAGTAAACAGCGGAATTAAAGCACATATGTTACCAATTAATGTGAAAACAAATCCTAGTAAAAGATTTTTTAAATTATTGGATAATAACAGAAGGCATAACCTTATTTAGTTAACAAAAATTAATCCAAAAAAATTAAACTAACAGTAACTTTAAATGTATTTACGACATATTATATTTACTTTCGAGAAGAAAATTAATTTTGTATTGTCATTTCAGGTCGTTTCACACAAATGGTTTGGAGGAGCAGCTCCGACTTCGGTGTCGGCAAAGCTAAATCGCGTTGTGGCAAAGTAATTGTCGTCGCCAACTACAGACCAGCTGGAAATGTAATTGGAGAATTCCAGGACAACGTTTTCCCACCTGTCAACGATATGGATATCCTCAACGAAATTTAGTGTGTGATAGACTTTCTAACAAACGAAATTCCTTCAGTTAAGACATTGTGAAATATATTTTAAAATCAGAAATTTAATTGTGGCATATATTCAAAAAATGTATAAAATACTACGAAGGTGAAGACATCATTTTCTATTTTTACTATGGATATAAATGTGATAAACTATAATTTAGTACAACTTAAAAACCCTTAGTTGTATAACTTCTGAGTAAGAAATGCAATTTCTGAATAAGAATTATTTTTACCATTATGGACAAACATAGCAGGCGATTTTCTGAAACAGTG
Npaynei_UnakaMtns_N943 --------------------------------------------------------------------------------------------------------------------------TTTAGATAACAAAAATTAATCCAAAAAAATCAAACTAACAGAAACTTTAAATGTATTTACAACATATTATATTTACTTTCGAGGAGAAAATT-AATTTGTATTGTCTTTACAGGTCGTTTCACACAAATGGTTTGGAGGAGCAGCTCCGACTTCGGTGTCGGCAAAGCTAAATCGCGTTGTGGCAAAGTAATTGTCGTCGCCAACTACAGACCAGCTGGAAATGTAATTGGAGAATTCCAGGACAACGTTTTCCCACCTGTCAACGATATGGATATCCTCAACGAAATTTAGTGTGTGATAGACTTTCTAACAAACGAAATTCCTTCAGTTAAGACATTGCGAAATATATTTTAAAATCAGACTTTTAATTGTGGCATATATTCAAAAAATGTATAAAATACTACGAAGGTGAAGACTTCATTTTCTATTTTTACTATGGATATAAATGTGATAAACTATAATTTAGTACAACTTAAAAACCCTTAGTTGTATAACTTCTGAGTAAGAAATTCAATTTCTGAATAAGAATTATTTTTACCATTATGGACAAACATAGCAGGCGATTTTCTGAAAC----
Npecki_HaskellSims_G3697 GGTTCATCCTTATTTTGAAGTAAACAACGGAATCA----------------AATTGAGGTGAAAACGGATTCTAGTAAAATA-TTTTTTTATCATTGGATA-TAACAGAAAGCATAACCTCATTCAGTTAACAAAAGTTAATA-AAAAAATTCAAACTAACTAAAACTTAAACTGTATTTACGACATATTATATAACCTTTCGAGAAGAAAATTAATTTAATTTCTTCCTTTCAGGTCGTTTCACACAAATGGTTTGGAGGAGCAGCTCCGACTTCGGTGTCGGCAAAGCTAAGTCGCGTTGTGGCAAGGTAATTGTCGTCGCCAACTACAAACCAGCTGGAAATGTAATTGGAGAATTCCATGACAACGTTTTCCCACCTGTCAATGATATGGATATCCTCAACGAAATTTAATGTGTGATAGTCTTTCTAACAAACGGAATTCCTTCAGTTAAAATATTGTAAAAAATATTTTATGATTAGATGTTTGTTCG----------------------------GCTATA-TTGTAAGT---TCTGTTATAATTTTTTTT-------ACAAGACCATTGACCTCAGTAAATTCCAACGTGTGACGCCTTGG--------------------------------------------------------------------------------------------
Npecki_HurricaneMazeCave_G2100 TTTTTATCCTTATTCTGAAGTAAACAACGGAATCA----------------AATTGAGGTGAAAATGGATTCTAGTAAAATA--TTTTTTATCATTGGATA-TAACAGAAAGCACAACCTCATTCAGTTTACGAAAGTTAAT--AAAAAACTCAAACTA----AAACTTTAACTGTATTTACCATATATTATATATACTTTCAAGAAGAAAATTAATTTAATTTCTTCTTTTCAGGTCGTTTCACACAAATGGTTTGGAGGAGCAGCGCCGACTTCGGTGTCGGCAAAGCTAAATCGCGTTGTGGCAAGGTAATTGTCGTCGCCAACTACAAACCAGCTGGAAATGTAATTGGAGAATTCCATGACAACGTTTTCCCACCTGTCAACGATATGGATATCCTCAACGAAATTTAATGTGTGATACCCTTTCTAACAAACGAAGTTACTTCAGTTAAAACATTGCAAAAAATTTTTTATAATTAGATGTTTGTTTGT-----------------------TAGACCTATGTTTGTAAGT---TCAGTTATCATTTTTTTT-------ACAAGACCATTTACCTCAGTAAATTTCAACGTGTGCCCCTTTGGTAGCAGAATGTCT-------------------------------------------------------------------------------
Npecki_Monteagle_N062 ----------------------------------------------------------------------------------------------------------------------------TAGTTAACAAAAGTTATT--AAAAAATTCAAACTAACTAAAACTTTAACTGTACTTACCATATTTTATATATACTTTCGAGAAGAAAATTAATTTAATTTCTTCTTTTCAGGTCGTTTCACACAAATGGTTTGGAGGAGCAGCGCCGATTTCGGTGTCGGCAAAGCTAAGTCGCGTTGTGGCAAGGTAATTGTCGTCGCCAACTACAAACCAGCTGGAAATGTAATTGGAGAATTCCATGACAACGTTTTCCCACCTGTCAACGATATGGATATCCTCAACGAAATTTAATGTGTGATAGCCTTTCTAACAAACGAAGTTACTTCTGTTAAAACATTGTAAAAAATATTTTATAATTAGATGTTTGTTCG----------------------------GCTATA-TTGTAAGT---TAAGTTATAATTTTTTTT-------ACAAGATCATTTACCTCAGTAAATTTCAACGTGTGCCCCCTTGGTAGCAGAATGTCTAAGC--GGTATTCCAGTTCCCGCCAAATGTTCTTT---------------AGCAT--------ATCTTCTGTTACAGTA
Nperlakyi_SChimneys_N1079 --------------------------ACGGAATTAAAGCACATATGTTACCAATTGATGTGAAAACAAATCCTAGTGAAAGATTTTTTTTATTATTGGATAATAACAGAAGGCACAACCTTATTTAGTTAACAAAAATTAATCCAAAAAAATCAAACTACGAGAAACTTTAAATGTATTTACGACATATTATATTTACTTTCGAGAAGGAAATTAATTTTAGATTGTCTTTTCAGGTCGTTTCACACAAATGGTTTGGAGGAGCAGCTCCGACTTCGGTGTCGGCAAAGCTAAATCGCGTTGTGGCAAAGTAATTGTCGTCGCCAACTACAGACCAGCTGGAAATGTAATTGGAGAATTCCAGGACAACGTTTTCCCACCTGTCAACGATATGGATATCCTCAACGAAATTTAATGTGTGATAGCCTTTCTATCAAACGAAATTCCTTCAGTTAAGACATTGTGAAATATATTTTAAAATCAGAAATTTAATTGTGGCATATATTCAAAAAATGTATAAAATACTACGAATGTGAAGACTTCATTTTCTATTTTTACTATGGATATAAATGTGATAAACTACAGTTTAGTACAACCTAAAAACCTTTAGTTGTATAACTTCTGAGTAAGAAATGCAATTTCTGAATAAGAATTATTTTTACCATTATGGACAAACATAGCATATGATTTTCTGGAACAGTG
Nperlakyi_SChimneys_N1080 TTCTTATCCTTATTTTGAAGTAAATAACGGAATTAAAGCACATATGTTACCAATTGATGTGAAAACAAATCCTAGTGAAAGATTTTTTTTATTATTGGATAATAACAGAAGGCACAACCTTATTTAGTTAACAAAAATTAATCCAAAAAAATCAAACTACCAGAAACTTTAAATGTGTTTACGACATATTATATTTACTTTCGAGAAGAAAATTAATTTTATATTGTCTTTTCAGGTCGTTTCACACAAATGGTTTGGAGGAGCAGCTCCGACTTCGGTGTCGGCAAAGCTAAATCGCGTTGTGGCAAAGTAATTGTCGTCGCCAACTACAGACCAGCTGGAAATGTAATTGGAGAATTCCAGGACAACGTTTTCCCACCTGTCAACGATATGGATATCCTCAACGAAATTTAATGTGTGATAGCCTTTCTATCAAACGAAATTTCTTCAGTTAAGACATTGTGAAATATTTTTTAAAATCAGAAATTTAATTGTGGCATATATTCAAAAAATGTATAAAATACTACGAATGTGAAGACTTCATTTTCTATTTTTACTATGGATATAAATGTGATAAACTACAGTTTAGTACAACCTAAAAACCTTTAGTTGTATAACTTCTGAGTAAGAAATGCGATTTCTGAATAAGAATTATTTTTACCATTATGGACAAACATAGCAGGCGATTTTCTGGAACAGTG
Nreclusus_Clingmans_N252 ---------TTATTTTGAAGTAAACAACGGAATTAAAGCACATATGTTACCAATTGATGTGAAAACAAATCCTAGTAAAAGATTTTTTTTATTATTGGATAATAACAGAAGGCACTACATTATTTAGTTAACAAAAATTAATGC-AAAAAATCAAACTACCAGAAACTTTAAATGTATTTACGACATATTATATTTACTTTCGAGAAGAAAATTAATTTTAGTTTGTCTTTTCAGGTCGTTTCACACAAATGGTTTGGAGGAGCAGCTCCGACTTCGGTGTCGGCAAAGCTAAATCGCGTTGTGGCAAAGTAATTGTCGTCGCCAACTACAGACCAGCTGGAAATGTAATTGGAGAATTCCAGGACAACGTTTTCCCACCTGTCAACGATATGGATATCCTCAACGAAATTTAATGTGTGATAGCCTTTCTATCAAACGAAATTCCTTCAGTTAAGACATTGTGAAATAATTTTTAAAATCAGAAATTTAATTGTGGCATATATTCAAAAAATGTATAAAATACTACGAATATGAAGACTTCATTTTCTATTTTTACTATGGATATAAATGTGATAAACTACAGTTTAGTACAACCTAAAAACCTTTAGTTGTATAACTTCTGAGTAAGAAATACAATTTCTGAATAAGAATTATTTTTACCATTATGGACAAACATAGCAGGCGATTTTCTGGAACAGTG
Nreclusus_Newfound_N259 TTTTTATCCTTATTTTGAAGTAAACAACGGAATTAAAGCACATATGTTACCAATTGATGTGAAAACAAATCCTAGTAAAAGATTTTTTTTATTATTGGATAATAACAGAAGGCACTACATTATTTAGTTAACAAAAATTAATGC-AAAAAATCAAACTACCAGAAACTTTAAATGTATTTACGACATATTATATTTACTTTCGAGAAGAAAATTAATTTTATATTGTCTTTTCAGGTCGTTTCACACAAATGGTTTGGAGGAGCAGCTCCGACTTCGGTGTCGGCAAAGCTAAATCGCGTTGTGGCAAAGTAATTGTCGTCGCCAACTACAGACCAGCTGGAAATGTAATTGGAGAATTCCAGGACAACGTTTTCCCACCTGTCAACGATATGGATATCCTCAACGAAATTTAATGTGTGATAGCCTTTCTATCAAACGAAATTCCTTCAGTTAAGACATTGTGAAATATTTTTTAAAATCAGAAATTTAATTGTGGCATATATTCAAAAAATGTATAAAATACTACGAATATGAAGACTTCATTTTCTATTTTTACTATGGATATAAATGTGATAAACTACAGTTTAGTACAACCTAAAAACATTTAGTTGTATAACTTCTGAGTAAGAAATACAATTTCTGAATAAGAATTATTTTTACCATTATGGACAAACATAGCAGGCGATTTTCTGGAACAGTG
Nreclusus_Noland_N1051 --------------------------------------------------------------------------------------TTTTATTATTGGATAATAACAGAAGGCACAACCTTATTTAGTTAACAAAAATTAATCCAAAAAAATCAAACTACCAGAAACTTTAAATGTATTTACGACATATTATATTTACTTTCGAGAAGAAAATTAATTTTAGATTGTCTTTTCAGGTCGTTTCACACAAATGGTTTGGAGGAGCAGCTCCGACTTCGGTGTCGGCAAAGCTAAATCGCGTTGTGGCAAAGTAATTGTCGTCGCCAACTACAGACCAGCTGGAAATGTAATTGGAGAATTCCAGGACAACGTTTTCCCACCTGTCAACGATATGGATATCCTCAACGAAATTTAATGTGTGATAGCCTTTCTATCAAACGAAATTCCTTCAGTTAAGACATTGTGAAATATATTTTAAAATCAGAAATTTAATTGTGGCATATATTCAAAAAATGTATAAAATACTACGAATGTGAAGACTTCATTTTCTATTTTTACTATGGATATAAATGTGATAAACTACAGTTTAGTACAACCTAAAAACCTTTAGTTGTATAACTTCTGAGTAAGAAATGTAATTTCTGAATAAGAATTATTTTTACCATTATGGACAAACATAGCAGACGATTTTCTGGAACAGTG
Nreclusus_Smokemont_N1020 -------------------------------ATTAAAGCACATATGTTACCAATTGATGTGAAAACAAATCCTAGTAAAAGATTTTTTTTATTATTGGATAATAACAGAAGGCACTACATTATTTAGTTAACAAAAATTAATGC-AAAAAATCAAACTACCAGAAACTTTAAATGTATTTACGACATATTATATTTACTTTCGAGAAGAAAATTAATTTTATATTGTCTTTTCAGGTCGTTTCACACAAATGGTTTGGAGGAGCAGCTCCGACTTCGGTGTCGGCAAAGCTAAATCGCGTTGTGGCAAAGTAATTGTCGTCGCCAACTACAGACCAGCTGGAAATGTAATTGGAGAATTCCAGGACAACGTTTTCCCACCTGTCAACGATATGGATATCCTCAACGAAATTTAATGTGTGATAGCCTTTCTATCAAACGAAATTCCTTCAGTTAAGACATTGTGAAATATTTTTTAAAATCAGAAATTTAATTGTGGCATATATTAAAAAAATGTATAAAATACTACGAATATGAAGACTTCATTTTCTATTTTTACTATGGATATAAATGTGATAAACTACAGTTTAGTACAACCTAAAA----------------------------------------------------------------------------------------------------
Nroanensis_IngramBranch_N926 TTTTTATCCTTATTTTGAAGTAAACAGCGGAATTAAAGCACATATGTTACCAATTGATGTAAAAACAAATCCTAGTAAAAGATTTTTTTTATTATTGGATAATAACAGAAGGCATAACCTTATTTAGTTAACAAAAATTAATCCAAAAAAATCAAACTAGCAGAAACTTTAAATGTATTTACGACATATTATATTTACTTTCGAGGAGAAAATTTAATTTGTATTGTCTTTACAGGTCGTTTCACACAAATGGTTTGGAGGAGCAGCTCCGACTTCGGTGTCGGCAAAGCTAAATCGCGTTGTGGCAAAGTAATTGTCGTCGCCAACTACAGACCAGCTGGAAATGTAATTGGAGAATTCCAGGACAACGTTTTCCCACCTGTCAACGATATGGATATCCTCAACGAAATTTAGTGTGTGATAGATTTTCTAACAAACGAAATTCCTTCAGTTAAGACATTGTGAAATATATTTCAAAATCAGAAATTTAATTATGGCATATATTCAAAAAATGTGTAAAATACTACGAAGGTGAAGAC------------------------------------------------------------------------------------------------------------------------------------------------------------------
Nroanensis_N_CarversGap_N928 ------------------------CAGCGGAATTAAAGCACATATGTTACCAATTGATGTGAAAACAAATCCTAGTAAAAGATTTTTTAAATTA-TGGATAATAACAGAAGGCATAACCTTATTTAGTTAACAAAAATTAATCAAAAAAAATCAAACTAACAGTAACTTTAAATGTATTTACGGCATATTATATTTACTTTCGAGAAGAAAATTAATTTTGTATTGTCTTTTCAGGTCGTTTCACACAAATGGTTTGGAGGAGCAGCTCCGACTTCGGTGTCGGCAAAGCTAAATCGCGTTGTGGCAAAGTAATTGTTGTCGCCAACTACAGACCAGCTGGAAATGTAATTGGAGAATTCCAGGACAACGTTTTCCCACCTGTCAACGATATGGATATCCTCAACGAAATTTAATGTGTGATAGA------------------------------------------------------------------------------------------------------------------------------------------------------------------------------------------------------------------------------------------------------------------------------------
Nroanensis_RoanHighBluff_N762 ----------------------------------AAAGCACGTATGTTACCAATTGATGTAAAAACAAATCCTAGTAAAAGATTTTTTTTATTATTGGATAATAACAGAAGGCATAACCTTATTTAGTTAACAAAAATTAATCCAAAAACATCAAACTAACAGAAACTTTAAATGTATTTACGACATATTATATTTACTTTCGAGGAGAAAATTAATTTTGTATTGTCTTTTCAGGTCGTTTCACACAAATGGTTTGGAGGAGCAGCTCCGACTTCGGTGTCGGCAAAGCTAAATCGCGTTGTGGCAAAGTAATTGTCGTCGCCAACTACAGACCAGCTGGAAATGTAATTGGAGAATTCCAGGACAACGTTTTCCCACCTGTCAACGATATGGATATCCTCAACGAAATTTAGTGTGTGATAGATTTTCTAACAAACGAAATTCCTTCAGTTAAGACATTGTGAAATATATTTTAAAATCAGAAATTTAATTGTGGCATATATTCAAAAAATGTATAAAATACTACGAAGGTGAAGACTTCATTTTCTATTTTTACTATGGATATAAATGTGATAAACTATAATTTAGTACAACTTAAAAACCCTTAGTTGTATAACTTCTGAGTAAGAAATGCAATTTCTGAATAAGAATTATTTTTACCATTATGGACAAACATAGCAGGCGATTTTCTGGAACAGTG
Nsheari_BaldRiver_N1168 TTTTTATCCTTATTTTGAAGTAAACAACGGAATTAAATCACATATGTTACCAATTGATCTGAAAACAAATCCTAGTAAAAGA-TTTTTTTATTAT---------------GGCACAACCTT---------ACATAAATTAAGCCAAAAAAATTAAACTACCTGAAACTTTAAATGTATTTACGACATATTATATTTACTTTCGAGAAGAAAACTAATTGTATATTGTCTTTTCAGGTCGTTTCACACAAATGGTTTGGAGGAGCAGCTCCGACTTCGGTGTCGGCAAAGCTAAATCGCGTTGTGGCAAAGTAATTGTCGTCGCCAACTACAGACCAGCTGGAAATGTAATTGGAGAATTCCAGGACAACGTTTTCCCACCTGTCAACGATATGGATATCCTCAACGAAATTTAATGTGGGATAGCCTTTCTATCAAACGAAATACCTTCATTTAAGACATTGTGAAATATATTTTAAAATCAGAAATTTAATTGTGGCATATATTCAAAAAATGTATAAAATACTACGAAGGTGAAGACTTCATTTTCTATTTTTACTATGGATATAAATGTGATAAACTACAGTTTAGTACAACCTAAAAACCTTTAGTTGTATAACTTCTGAGTAAAAAATGCAATTTCTGAATAAGAATTATTTTTACCATTATGGACAAACATTGCATGCGATTTTCTGGAACAGTG
Nsheari_Cohutta_N826 TTTTTATCCTTATTTTGAAGTAAACAAATGAATTAAGTCACATATGTTACCAATTGATCTGAAAACAAATCCTAGTAAAAGATTTTTTTTATCATGGGATAATAACAGAAGGCACAACCTT---------AGATAAATTAAGCCAAAAAAATTAAACTACCAGAAACTTTAAATGTATTTACGACATATTATATTTACTTTCGAGAAGAAAACAAATTGTATATTGTCTTTTCAGGTCGATTCACACAAATGGTTTGGAGGAGCAGCTCCGACTTCGGTGTCGGCAAAGCTAAATCGCGTTGTGGCAAAGTAATTGTCGTCGCCAACTACAGACCGGCTGGAAATGTAATTGGAGAATTCCAGGACAACGTTTTCCCACCTGTCAACGATATGGATATCCTCAACGAAATTTAATGTGGGATAGCCTTTCTATCAAACGAAATTCCTTCAGTTAAGATATTGTGAAATATATTTTAAAATCAGAAATTTAATTGTGGCATATATTCAAAAAATGTATAAAATACTACGAAGGTGAAGACTTCATTTTCTATTTTTACTATGGATATAAATGTGATAAACTACAGTTTAGTACAACCTAAAAACC-------------------------------------------------------------------------------------------------
Nsheari_JoyceKilmer_N092 ----------------------------------------------------------------------------------------------------------------------------------------------------------------------CTTTAAATGTATTTACGACATATTATATTTACTTTCGAGAAGAAAATTAATTGTATATTGTCTTTTCAGGTCGATTCACACAAATGGTTTGGAGGAGCAGCTCCGACTTCGGTGTCGGCAAAGCTAAATCACGTTGTGGCAAAGTAATTGTCGTCGCCAACTACAGACCAGCTGGAAATGTAATTGGAGAATTCCAGGACAACGTTTTCCCACCTGTCAACGATATGGACATCCTCAACGAAATTTAATGTGGGATAGCCTTTCTATCAAACGAAATTCCTTCAGTTAAGATATTGTGAAATATATTTTAAAATCAGAAATTTAATTGTGGCATATATTCAAAAAATGTATAAAATACTACGAAGGTGAAGACTTCATTTTCTATTTTTACTATGGATATAAATGTGATAAACTACAGTTTAGTACAACCTAAAAACCTTTAGTTGTATAACTTCTGAGTAAGAAATGCAATTTCTGAATAAGAATTATTTTTACCATTATGGACAAACATTGCATGCGATTTTCTGGAACAGTG
Nsilvanus_GermanyCove_N1017 -----------------------------GAATTAAAGCACATATGTCACCAATTGATGTGAAAACAAATCCTAGTAAAAGATTTTTATTATTATTGGATAATAACAGAAGGCACAACCTTATTTAGTTATCAAAAATTAATCCAAAAAAATCAGACTAACAGAAACTTTAAATGTATTTACGACAT---ATATTTACTTTCGAGAAGAAAATTAATTTTATATTGTCTTTTCAGGTCGTTTCACACAAATGGTTTGGAGGAGCAGCTCCGACTTCGGTGTCGGCAAAGCTAAATCGCGTTGTGGCAAAGTAATTGTCGTCGCCAACTACAGACCAGCTGGAAATGTAATTGGAGAATTCCAGGACAACGTTTTCCCACCTGTCAACGATATGGATATCCTCAACGAAATTTAATGTGTGATAGATTTTCTAACAAACGAAATTCCTTCAGTTAAGACATTGTGAAATATATTTTAAAGTCAGAAATTTAATTGTGGCATATATTCAAAAAATGCATAAAATGCTACGAATGTGAAGATTTCATT------------------------------------------------------------------------------------------------------------------------------------------------------------
Nsilvanus_HeboMtn_N1029 TTTTTATCCTTATTTTGAAGTAAACAGCGGAATTAAAGCACATATGTTATGAATTGATGTGAAAACAAATCCTAGTAAAAGATTTTTATTATTATTGGATAATAACAGGAGGCACAACCTTATTTAGTTAACAAAAATTAATCCAAAAAAATCGAACTAACAGAAACTTTAAATGTATTTACGACAT---CTATTTACTTACGAGAAGAAAAATAATTTTATATTGTCTTTTCAGGTCGTTTCACACAAATGGTTTGGAGGAGCAGCTCCGACTTCGGTGTCGGCAAAGCTAAATCGCGTTGTGGCAAAGTAATTGTCGTCGCCAACTACAGACCAGCTGGAAATGTAATTGGAGAATTCCAGGACAACGTTTTCCCACCTGTCAACGATATGGATATCCTCAACGAAATTTAATGTGTGATAGACTTTCCATCAAACGAAATTCCTTCCGTTAAGACATTGTGAAATATAATTTAAAGTCGAAAATTTAATTGTGGCATATATTCAAAAAATGCATAAAATACTACGAATGTGAAGATTTCATTTTCTATTTTTACTATGGATATAAACGTGATAAACTACAGTTTAGTACAACTTTTAA----------------------------------------------------------------------------------------------------
Nstupkai_BlowholeWOS_N285 TTCTTATCCTTATTTTGAAGTAAATAACGGAATTAAAGCACATATGTTACCAATTGATGTGAAAACAAATCCTAGTAAAAGATTTTTTTTATTATTGGATAATAACAGAAGGCACAACCTTATTTAGTTAACAAAAATTAATCCAAAAAAATCAAACTATCAGAAACTTTAAATGTATTTACGACATATTATATTTACTTTCGAGAAGAAAATTAATTTTATATTGTCTTTTCAGGTCGTTTCACACAAATGGTTTGGAGGAGCAGCTCCGACTTCGGTGTCGGCAAAGCTAAATCGCGTTGTGGCAAAGTAATTGTCGTCGCCAACTACAGACCAGCTGGAAATGTAATTGGAGAATTCCAGGACAACGTTTTCCCACCTGTCAACGATATGGATATCCTCAACGAAATTTAATGTGTGATAGCCTTTCTATCAAACGAAATTCCTTCAGTTAAGACATTGTGAAATATATTTTTAAATCAGAAATTTAATTGTGGCATATATTCAAAAAATGTATAAAATACTACGAATGTGAAGACTTCATTTTCTATTTTTACTATGGATATAAATGTGATAACCTACAGTTTAGTACAACCTAAAAACATTTAGTTGTATAACTTTTGAGTAAGAAATGCAATTTCTGAATAAGAATTATTTTTACCATTATGGACAAACATAGCAGGCGATTTTCTGGACCAGTG
Nstupkai_Blowing_N356 TTCTTATCCTTATTTTGAAGTAAATAACGGAATTAAAGCACATATGTTGCCAATTGATGTGAAAACAAATCCTAGTAAAATATTTTTTTTATTATTGGATAATAACAGAAGGCACAACCTTATTTAGTTAACAAAAATTAATCCAAAAAAATCAAACTACCAGAAACTTTAAATGTATTTACGACATATTATATTTACTTTCGAGAAGTAAATTAATTTTAGATTGTCTTTTCAGGTCGTTTCACACAAATGGTTTGGAGGAGCAGCTCCGACTTCGGTGTCGGCAAAGCTAAATCGCGTTGTGGCAAAGTAATTGTCGTCGCCAACTACAGACCAGCTGGAAATGTAATTGGAGAATTCCAGGACAACGTTTTCCCACCTGTCAACGATATGGATATCCTCAACGAAATTTAATGTGTGATAGCCTTTCTATCAAACGAAATTCTTTCATTTAAGACATTGTGAAATATATTTTAAAATCAGAAATTTAATTGTGGCATATATTCAAAAAATGTATAAAATACTACGAATGTGAAGACTTCATTTTCTATTTTTACTATGGATATAAATGTGATAAACTACAGGTTAGTACAACCTAAAAACCTTTAGTTGTATAACTTCTGAGTAAGAAATGCAATTTCTGAATAAGAATTATTTTTACCATTATGGACAAACATAGCAGACGATTTTCTGGAACAGTG
Nstupkai_LittleRiver_N293 ---------------------------------------------------------------------------------------------------------------------------------------------------AAAATGAAACTAACAGAAACTTTAAATGTATTTACTATATATTATATTTACTTTCGAGAAGAAAATTAATTTTATATTGTCTTTTCAGGACGTTTCACACAAATGGTTTGGAGGAGCAGCTCCGACTTCGGTGTCGGCAAAGCTAAATCGCGTTGTGGCAAAGTAATTGTCGTCGCCAATTACAGACCAGCTGGAAATGTAATTGGAGAATTCCAGGACAACGTTTTCCCACCTGTCAACGATATGGATATCCTCAACGAAATTTAATGTGTGATAGCCTTTCTATCAAACGAAATTCCTTCAGTTAAGACATTGTGAAATATATTTTAAAATCAGAAATTTAATTGTGGCATATATTCAAAAAATGTATAAAATACTACGAATGTGAAGACTTCATTTTCTATTTTTACTATGGATATAAATGTGATAAACTACAGGTTAGTACAACCTAAAAACCTTTAGTTGTATAACTTCTGAGTAAGAAATGCAATTTCTGAATAAGAATTATTTTTACCATTATGGACAAACATAGCAGACGATTTTCTGGAACAGTG
Nstygius_ObeLee_N0656 ---------------------------------------------------------------------------------------------------------------------------------AACAAAAGTTAATCGAAAAAAATCGAACTAACTGAAACTTTAAATGCATTTATGACATATTATATATACTTTCGTGAAGAAAACCAATTTTATTTCGCCTTTTCAGGTCGTTTCACACAAATGGTTTGGAGGAGCAGCACCGACTTCGGTGTTGGCAAAGCTAAATCGCGTTGTGGCAAGGTAATTGTCGTCGCCAACTACAAACCAGCTGGAAATGTAATTGGAGAATTCCATGACAACGTTTTCCCACCTGTCAACGATATGGATATCCTCAACGAAATTTAATGTGTGATATCTTTTCTAACAAATTAAATTCCTGCAGTTAAGACATTGTAAAATATATTTTAAAATCATAATTTTAATTGTGGCATATAATCAAAAAGTGTGTAAAATACTAGAAGGGTGAAGAATTCATTTTCAATTTTTACTATGAATATAAATATGACAAAGTACAGTTTAGTACAACTTAAAAAACCTTAGTTGTATAAATTCCGAGTAAGAAATGCAACTTCCGAATAAGATTTTTTTTTACCATTATGGACAAACATCGCATGTGTTTTTTTGGATCAGTG
Nstygius_RavenB_N1022 ---------------------------------------------------------------------------------------------------------------------------------------------------------GAACTAACTGATACTTTAAATGCATTTATGACATATTATATATACTTTCGTGAAGAAAACCAATTTTATTTCGCCTTTTCAGGTCGTTTCACACAAATGGTTTGGAGGAGCAGCACCGACTTCGGTGTTGGCAAAGCTAAATCGCGTTGTGGCAAGGTAATTGTCGTCGCCAACTACAAACCAGCTGGAAATGTAATTGGAGAATTCCATGACAACGTTTTCCCACCTGTCAACGATATGGATATCCTCAACGAAATTTAATGTGTGATATCTTTTCTAACAAATTAAATTCCTTCAGTTAAGACATTGTAAAATATATTTTAAAATCATAATTTTAATTGTGGCATATAATCAAAAAGTGTGTAAAATACTAGAAGGGTGAAGAATTCATTTTCAATTTTTACTATGAATATAAATATGACAAAGTACAGTTTAGTACAACTTAAAAAACCTT----------------------------------------------------------------------------------------------
Ntempletoni_BaldMtns_N950 -------------------------------------------------------------------------------------------------------------------------------------------------------------------------------------------------TATACTTTCGAGAGAAAAAAAAATTTTATATTGTCTTTTCAGGTCGTTTCACACAAATGGTTTGGAGGAGCAGCACCGACTTCGGTGTCGGCAAAGCTAAATCGCGTTGTGGCAAAGTAATTGTCGTCGCCAACTACAGACCAGCTGGAAATGTAATTGGAGAATTCCAGGACAACGTTTTCCCACCTGTCAACGATATGGATATCCTCAACGAAATTTAATGTGTGATGTACTTTCTAACAAACGAAATTCCTTCAGTTAAGACATTGCCAAATATATTTTAAAATCAGAAATTTAATTGTGGCATATATTCAAAAAATGTATAAAATACTACGAATGTGGAGACTTCATTTTCTATTTTTACTATGGATATAAACGTGATAAACTACAGTTTAGTACAACTTATAAACCCTTAGTTGTATAACTTC--------------------------------------------------------------------------------
Ntempletoni_ClarksCreek_N945 ---------------------------------------------------------------------------------------------------------------GCAGAACCTTATTTAGTTAACAAAAGTTAAT--AATAAAATCAAACTAACTAAAACTTTAAATGTATCTACGACATATTATATATACTTTCGAGAGAAAAAACAATTTTATATTGTATTTTCAGGTCGTTTCACACAAATGGTTTGGAGGAGCAGCACCGACTTCGGTGTCGGCAAAGCTAAATCGCGTTGTGGCAAAGTAATTGTGGTCGCCAACTACAGACCAGCTGGAAATGTAATTGGAGAATTCCAGGACAACGTTTTCCCACCTGTCAACGATATGGATATCCTCAACGAAATTTAATGTGTGATGGACTTTCTAACAAACGAAATTCCTTCAGTTAAGACATTGTCAAATATATTTTAAAATCAGAAATTTAATTGTGTCATATATTCAAAAAATGTATAAAATACTACGAATGTGAAGACTTCATTTTCTATTTTTACTATGGATATAAACGTGATAAACTACAGTTTAGTACAACTTAAAAACCCTTAATTGTATAACTTCTGAGTAAGAAATGCAATTTCTGAATAAAAATTATTTTTACCATTATGGACAAACATAGC---------------------
Ntempletoni_ScronceCreekRd_N1223 ----------------------------------------------------------------------------------------------------------------------------------------------------------------------------------------------ATATATACTTTCGAGAGAAAAAACTATTTTATATTGTATTTTCAGGTCGTTTCACACAAATGGTTTGGAGGAGCAGCACCGACTTCGGTGTCGGCAAAGCTAAATCGCGTTGTGGCAAAGTAATTGTGGTCGCCAACTACAGACCAGCTGGAAATGTAATTGGAGAATTCCAGGACAACGTTTTCCCACCTGTCAACGATATGGATATCCTCAACGAAATTTAATGTGTGATGGACTTTCTAACAAACGAAATTCCTTCAGTTAA------------------------------------------------------------------------------------------------------------------------------------------------------------------------------------------------------------------------------------------------------
Ntennessensis_IndianCave_N052 ----------------------------------------------------------------------------------------------------------------------CTTATTTAGTTAACAAAAATTAATCCAAAAAAATCAAACTAACAGAAACTTTAAATGTATTTACGACATATTATATTTACTTTCGAGAAGAAAATTAATTTTGTATTGTCTTTTCAGGTCGTTTCACACAAATGGTTTGGAGGAGTAGCTCCGACTTCGGTGTCGGCAAAGCTAAATCGCGTTGTGGCAAAGTAATTGTCGTCGCCAACTACAGACCAGCTGGAAATGTAATTGGAGAATTCCAGGACAACGTTTTCCCACCTGTCAACGATATGGATATCCTCAACGAAATTTAATGTGTGATAGACTTTCTAACAAACGAAATTCCTTCAGTTAAGACATTGTGAAATATATTTTAAAATCAGAAGTTTAATTGTGG------------------------------------------------------------------------------------------------------------------------------------------------------------------------------------------------------------
Ntennessensis_LittleStony_N645 ----------------------------------------------------------------------------AAAAGATTTTTTTTATTATTGGATAATAACAGAAGGCATAACCTTATTAAGTTAACAAAAATTAATCCAAAAAAATCAAACTACCAGAAACTTTAAATGTATTTACGACGTATTATATTTACTTTCGAGAAGAAAACTAATTTCGTATTGTCTTTTCAGGTCGTTTCACACAAATGGTTTGGAGGAGTAGCTCCGACTTCGGTGTCGGCAAAGCTAGGTCGCGTTGTGGCAAAGTAATTGTCGTCGCCAACTACAGACCAGCTGGAAATGTAATTGGAGAATTCCAGGACAACGTTTTCCCACCTGTCAACGATATGGATATCCTCAACGAAATTTAATGTGTGATAGACTTTCTAACAAACGAAATTCCTTCAGTTAAGACATTGTGAAATATATTTTAAAATCAGAAATTTAATTGTGGCACATATTCAAAAAATGTATAAAATACTACGAAGGTGAAGACTTCATTTTCTATTTT---------------------------------------------------------------------------------------------------------------------------------------------------
Ntennessensis_Watauga_N1046 --------------------------------------------------------------------------------------------------------------------------------------------------------CAAACTAACAGAAACTTTAAATGTATTTACGACATATTATATTTACTTCCGAGGAGAAAATTAATTTTGTATTGTCTTTTCAGGTCGTTTCACACAAATGGTTTGGAGGAGTAGCTCCGACTTCGGTGTCGGCAAAGCTAAATCGCGTTGTGGCAAAGTAATTGTCGTCGCCAACTACAGACCAGCTGGAAATGTAATTGGAGAATTCCAGGACAACGTTTTCCCACCTGTCAACGATATGGATATCCTCAACGAAATTTAATGTGTGATAGACTTTCTAACAAACGAAATTCCTTCAGTTAAGACATTGTGAAATATATTTTAAAATCAGAAGTTTAATTGTGGCATATATTCAAAAAATGTATAAAATACTACGAAGGTGAAGACTTCATTTTCTATTTTTAATGCGGATATAAATGTGCTAAACCATAATTTAGTACAACTTGAAAACCCTTAGTTGTATAACTTCTGAGTAAGAAATGCAATTTTTGAATAAGAATTATTTTTACCATTATGGACAAACATAGCAGGCGATTTTCTGGAACAGTG
