# Supplementary material for: ﻿New species in old mountains: integrative taxonomy reveals ten new species and extensive short-range endemism in Nesticus spiders (Araneae, Nesticidae) from the southern Appalachian Mountains
Source: Zookeys. 2023 Feb 3;1145:1–130. doi: 10.3897/zookeys.1145.96724 (PMC10208238; doi:10.3897/zookeys.1145.96724)
Supplement: Supplementary material 4 — Input alignments, analysis log files, and output tree files [file zookeys-1145-001_article-96724__-s004.zip › uce-2001881 (modified).phy]

 83 1058
Nesticus_Japan_G2153 ----------------------------------------------------------GAACTCATCTCTACTT----------------------------TGGACACTTGTGTTACATTCTACAAGTATCCAAA----------------GTGTAAGTGGACACTTGCGCACAACAAAGTTGTTTCATTTCTGT----------------------------------------------------------------------------TATTATTATGTGAT---AATTGTCTCTATTAC-------------GTTGTGAAAC------C-------------------------------TGGTTGTT------TTTTTCAGCCCGAAACTTTCAGTGCCGGGTCCCCGACGTGTCCCCGCATGGATCGCCGCCACTCCTCTCAGCCGTCGACGGTGTCGAGCTCGCTGGGCGGGGTCGACATCTGTCGTATCTGCCACTGCGAGGGGGACGCCGAGCTGCCCCTCATCTCCCCTTGCTTCTGCGCCGGATCCCTGCGCTACGTTCACCAGTCCTGCCTCCAGCAGTGGATCAAGAGCTCGGACACGCGCTGCTGCGAGCTCTGCAAATTCCAATTCATCATGCACACCAAGATCAAACCCTTCAGGAAGGTGAGTTTCT------------TCTCCACCCTAGGCCTTGA-----------TATTTTTTATTACGTCGAGGTATTGGC---------------CTTATTAGCCAT------TCCCCTCTTGTAGACCAATACAAAATAGCCTT-------------------------------------------------------ATAGTTGTCA------------------------------------GAAGGTA---------ATGTGGTATTGCCCAAAGAGGCAAATTTGTCA-------------------------------------ATTTTTGAAAATTCA--------------------------------------
Nesticus_nahaunus_Mexico_G2881 TTAAAAAA----TATGAAATAATCAACACACATT--------------TTTAAAGTTTAAATTTTTAGATTTTAAATTTGAATGAAGATCTAAAATGTTATAAAAGAACTCTTGTCACATGACAACTATTTACA----ACTGTAATAGTTTTATCTACAGAGATGTGGATTCCTTTTATTAACATGCAATAATAATGTTGGTTCTCCTTCAATTTCTCTGAAGAAGACTACGCTCGGGGAAGGGGATCCGATTGCCCCCATCTAGTTTCGGTCCTGATTGAACACACTATATTGTCATTTTTCGTCAGTTTCGCACAACTGTTAAATTCTTCTTGTACTCATTATATTATTGGATTGCTTGATACTGAATGTCTTTTCCCTTTCCAGCACGAAACCTTCAGTGCCGGGTCCCCGACGTGTCCCCGCATGGATCGCCGCCACTCCTCTCAGCCGTCGACGGTGTCGAGCTCGCTGGGCGGCGTCGACATCTGTCGCATCTGCCACTGCGAGGGAGACGCCGAGCTTCCCCTCATTTCCCCTTGCTTCTGCGCCGGATCCCTGCGCTATGTACACCAGTCCTGCCTCCAGCAGTGGATCAAGAGCTCGGACACACGCTGCTGCGAGCTCTGCAAGTTCCAATTCATCATGCACACCAAGATCAAACCCTTCAGGAAGGTGAGTTCATCTCCAATCTCGTT-CTCTCTGTAGCAGTTCCCGGTGGTTCTA------------------------------------------TGTCGTAGTCATCAGTAGGCTTGCCTTATAATTCAGTGTCAATCAGCCTTATAAATCAGT---------------------------------------------------------------------------------------------AGTCAAGCAGCCTTATAAATCAGTAGTCAATCAGCCTAATCAGTAG------------------------------------------------------------------------------------------
Nsilvestrii_Hellgate_N1108 TTATTGTAACATC-------------TATGCTTCCCTGTTTGGCATAATACATAACTGAAACGTAACTTTGTTTACGTCTGTTACATATATAATGTAATGCGCGGACATTTCCACTACATTCTAACAGTTTTCAAACG-------------TTTACATACGAAACATAACATATTACAAACTTGTTAGATAACTGTATCGGCTCTCCTGGAAAATCTCATAGCGTTCTATTTTTGATCAACATAAAAGAAAATGTGTATGATATATTACATAGATTATTATATGATTTATATTTTCATTATTCACGAAGTTTGTAAAACTATAACTCTATTTTTGAATGCATAAGTTT--------GTACAATAATGATTGCC------TTTTACAGCCCGAAACCTTCAGTGCCGGGTCCCCGACGTGTCCCCGCATGGATCGCCGCCACTCCTCTCAGCCGTCGACGGTGTCGAGCTCGCTGGGTGGAGTCGACATCTGCCGAATCTGCCACTGCGAGGGGGACGCCGAACTGCCCCTCATCTCACCTTGCTTCTGCGCCGGCTCCCTGCGCTACGTACACCAGTCCTGCCTCCAGCAGTGGATCAAGAGCTCGGACACGCGCTGCTGCGAGCTCTGCAAATTCCAATTCATCATGCACACCAAGATCAAACCCTTCAGGAAGGTCAGTTCTCCATCACTCTCTTCCCCCAATATAAGCCTCTGCAGAAATTCTGTATTTTTCAATGTAAGGATTAACCAAT---------------CTATTTAATCACCAAAGCTCATTTCTTTTCACGGAATATAAAAGTGTTTTGAACATAAGTAATTAATAAATCGTTTGGCATTTTTCGATTGGTTAGTTTTAAATTAAATTCATTT------------------------------------TAGGGTA---------CTTACGTATTATCCCATCGACCAGTTTCGCAA--ACTGAAGCTCTTTGAAATTATTTTACCAAG-----ACCTTTCAACGCTCAGCGGTAATAGC--------------------CGTAGCA
Narcheri_Cheaha_N023 TGAGCAGAACTTTTGAGAATAGCTGATACACATTGACGTGTTAGAAGGTAGGAAGCTTAAACTGCTATCTGTCTGAGACAAGGAAATATCTAACACGATACATGGTTATCTCCGCTACCGAATACCAATCTTCAAAGTAATGTTTCCTGATCACATGCCGAAGTATTTACTCATTATGCAGATGCTTCACAATCGTGTTGGTATTCGTAGGGTGCCTCAGACCATTCCACCTCTGGTGAACTTATTTCCAAATGTATTCTTATTGTTCGGTACACTGTTGAACACACTATGTTGTTCCTGTTCGCGAGGTTCGCACTACTGTTAAATTGTTATCGCACGCACTACGTTATTGGATTGTTTGATACTGAATGTCTTTTCCTTTTCCAGCACGAAACCTTCAGTGCCGGGTCCCCGACGTGTCCCCGCATGGATCGCCGCCACTCCTCTCAGCCATCGACGGTGTCGAGCTCGCTGGGCGGCGTCGACATCTGTCGCATCTGCCATTGTGAGGGAGACGCAGAGCTTCCCCTCATTTCCCCTTGCTTCTGCGCCGGATCCCTACGCTATGTACACCAGTCCTGCCTTCAGCAGTGGATTAAGAGCTCGGACACACGCTGCTGCGAGCTCTGCAAGTTCCAATTCATCATGCACACTAAGATCAAACCTTTCAGGAAGGTGAGTTCCTCTTCAGTCTATTTCCTCCCTGTAGTAGTCCACAATGGATCTACAGTTTGAAGTCCAAAGTGGCTCTAATTTGTAGTTCATAGGGTGTTGTAGTCATCAGTAGCTCTATCTTGTACTCTACAGTGAATCTACCTTTAAGCTTACTTATGACCATAAAACTCTTCATTTTAGTCTACAGTGGCTCTACCTTAAAATCATCA-TGACTCTACCTTGTAGTTCACAGTAGCTCTTTTTGCCATCCAAGTGGCTTTACCTTATAGTCCTCAAACGGTCTATTTTGTAGTCCCAAGTGGCTCTTCCTTGCAATTCACAAGGACTCCACCTTGTAGTTTACAGTGGCTCTAGCTGTAATCCTCAGTGATTCTACATTATA
Narcheri_MillShoalCreek_N727 -----------------------------------------------------------------------------------------------------------------------------------------------------------------------------------------------------------------------------------------------------------------------------------------ACACACTATATTGTTCCTGTTCGCGAAGTTCGCACTACTGTTAAATTGTTATCGCACGCACTACGTTATTGGATTGTTTGATACTGAATGTCTTTTCCTTTTCCAGCACGAAACCTTCAGTGCCGGGTCCCCGACGTGTCCCCGCATGGATCGCCGCCACTCCTCTCAGCCATCGACGGTGTCGAGCTCGCTGGGCGGCGTCGACATCTGTCGCATCTGCCATTGTGAGGGAGACGCAGAGCTTCCCCTTATTTCCCCTTGCTTCTGCGCCGGATCCCTACGCTATGTACACCAGTCCTGCCTTCAGCAGTGGATTAAGAGCTCGGACACACGCTGCTGCGAGCTCTGCAAGTTCCAATTCATCATGCACACTAAGATCAAACCTTTCAGGAAGGTGAGTTCCTCTTCAGTCTATTTCCTCCCTGTAGTAGTCCACAATGGATCTACAGTTTGAAGTCCAAAGTGGCTCTAATTTGTAGTTCATAGGG-------------------------------------------------------------------------------------------------------------------------------------------------------------------------------------------------------------------------------------------------------------------------------------------------
Nbarri_Bishop_N1072 TGAGT----------AGAATAGCTGGTACGCATTGACGTGTCAGAAGATAAGAAGCTTAAACTGATATCTGTCTGAAACAAGAAAAGATCTAATACGATATAGGGTTATCTCCGCTACCGGATACTAATCTTCGAAGTAATGTTTCCTGATCACATGTAGAAGTAATAACTCATTATATAGATGATTCACAATAGTGTTGGCATTCGTAGGGTACCTCAGACCATTCCATTTCTGGTGAACTTATTTCCAAATGTATTCCAATTGTTCGGTGCATTATTGAACACATTGTATTGCCCTTATTCTCGAGGTTCGCACTACTGTTAAATTGTTCTTGCATGCACTACGCTATTGGACTGTCTAATACTGAATGTTTTTTCTCTTTCCAGCACGAAACCTTCAGTGCCGGGTCCCCGACGTGTCCCCGCATGGATCGTCGCCACTCCTCTCAGCCGTCGACGGTGTCGAGCTCGCTGGGCGGCGTCGACATCTGTCGCATCTGCCATTGCGAGGGAGACGCAGAGCTTCCCCTCATTTCCCCTTGCTTCTGCGCCGGATCCCTGCGCTATGTACATCAGTCCTGCCTTCAGCAGTGGATTAAGAGCTCGGACACACGCTGCTGCGAGCTCTGCAAGTTCCAATTCATCATGCACACTAAGATCAAACCCTTCAGGAAGGTGAGTTCTTCTTCAGTCTTTTTTCTCCCTGTAGTAGTCCACAGTGATTCTATACCTTGCAGTCCAAAGTGGCTTTAATTTGTAGTCCATAGGGTCTTGTGGTCATCAGTGGCCCTAACTTGTAGTCTACAGTGGATCTACCTCGAAGCTCACTTATGACCAC--------TAATTTTAGTCCACGGTGGCTCTACCTTAAAATCTTCAGTGGCTCTACCTTGTACTTCACAGTAGCTCTTTTTGCCATCCAAATGGCTCTATCTTATAGTCCTCTATCGGCCTATTTTGTAGTCCCAAATGCCTCTTCCTTGTAATTCACAGGGGCTCTACCTTGTAGTCCACAGTGGGTCTAGCTGTAGTCCTCAGTGACTCTACATTATA
Nbarri_LostCoveCave_N0065 ----------------GAATAGCTGGTACGCATTGACGTGTCAGAAGATAAGAAGCTTAAACTGATATCTGTCTGAAACAAGAAAAGATCTAATACGATATAGGGTTATCTCCGCTACCGGATACAAATCTTCGAAGTAATGTTTCCTGATCACATGTAGAAGTAATAACTCATTATATAGATGATTCACAATAGTGTTGGCATTCGTAGGGTACCTCAGACCATTCCATTTCTGGTGAACTTATTTCCAAATGTATTCCAATTGTTCGGTGCATTATTGAACACATTGTATTGCCCTTATTCTCGAGGTTCGCACTACTGTTAAATTGTTCTTGCATGCACTACGCTATTGGTCTGTCTAATACTGAATGTTTTTTCTCTTTCCAGCACGAAACCTTCAGTGCCGGGTCCCCGACGTGTCCCCGCATGGATCGTCGCCACTCCTCTCAGCCGTCGACGGTGTCGAGCTCGCTGGGCGGCGTCGACATCTGTCGCATCTGCCATTGCGAGGGAGACGCAGAGCTTCCCCTCATTTCCCCTTGCTTCTGCGCCGGATCCCTGCGCTATGTACATCAGTCCTGCCTTCAGCAGTGGATTAAGAGCTCGGACACACGCTGCTGCGAGCTCTGCAAGTTCCAATTCATCATGCACACTAAGATCAAACCCTTCAGGAAGGTGAGTTCCTCTTCAGTCTTTTTCCTCCCTGTAGTAGTCCACAGTGATTCTATACCTTGCAGTCCAAAGTGGCTTTAATTTGTAGTCCATAGGGTCTTGTGGTCATCAGTGGCCCTAACTTGTAGTTTACAGTGGATCTACCTCGAAGCTCACTTATGACCAC--------TAATTTTAGTCCACGGTGGCTCTACCTTAAAATCTTCAGTGGCTCTACCTTGTACTTCACAGTAGCTCTTTTTGCCATCCAAATGGCTCTATCTTATAGTCCTCTATCGGCCTATTTTGTAGTCCCAAATGCCTCTTCCTTGTAATTCACAGGGGCTCTACCTTGTAGTCCACAGTGGGTCTAGCTGTAGTCCTCAGTGACTCTACATTATA
Nbarri_eyed_ClayCave_G2082 TGAGTAGAACATTGGAGAATAGCTGGTACGCATTGACGTGTCAGAAGATAAGAAGCTTAAAC---TATCTGTCTGAAACAAGAAAAGATCTAATACGATATAGGGTTATCTCCGCTACTGGATACCAATCTTCGAAGTAATGTTTCCTGATCACATGTAGAAGTAATAGCTCATTATATAGATGCTTCGCAATAGTGTTGGCATTCGTAGGGTGCCTCAGACCATTTCATTCCTGGTGAACTTATTTCCAAATGTATTCCTATTGTTCGGTGCATTATTGAACACACTGTATTGCCCTTCTTCTCGAGGTTCGCACTACTGTTAAATTGTCCTTGCATGCACTACGCTATTGGACTGTCTGATACTGAATGTCTTTTCCCTTTCCAGCACGAAACCTTCAGTGCCGGGTCCCCGACGTGTCCCCGCATGGATCGTCGCCACTCCTCTCAGCCGTCGACGGTGTCGAGCTCGCTGGGCGGCGTCGACATCTGTCGCATCTGCCATTGCGAGGGAGACGCAGAGCTTCCCCTCATTTCCCCTTGCTTCTGCGCCGGATCCCTGCGCTATGTACACCAGTCCTGCCTTCAGCAGTGGATTAAGAGCTCGGACACACGCTGCTGCGAGCTCTGCAAGTTCCAATTCATCATGCACACTAAGATCAAACCCTTCAGGAAGGTGAGTTCCTTTTCAGTCTCTTTCCTTCCTGTAGTAGTCCGCAATGGTTCTTTACCTTGTAGTCCAAAGTGGCTCTAATTTGTAGTCCATAGGGTCTTGTGGTCATCAGTGGCCCTAACTTGTAGTCGACAGTGGATCTACCTCGAAGCTCACTTATGACCACAAAACTCTTTATTTTAGTCCACGGTGGCTCTACCTTAAAATCTTCAGTGGCTCTACCTTGTAGTTCACAGCAGCTCTTTTTGCCATCCAAATGGCTCTATCTTATAGTCCTCAATCGGCCTATTTTGTAGTCCCAAGTGCCTCTTCCTTGTAATTCACAGGGGCTCTACCTTGTAGTCCACAGTGGGTCTAGCTGTAGTCCTTAGTGGCTCTACATTTTA
Nbarrowsi_Gregorys_N270 ----------------------------------------------------------------------GTCTGAAACAAGAAAAGATCTAATACGATATAGGGTTATCTCCGCTACCGGATACCAATCTTCGAAGTAATGTTTCCTGATCACATGTAGAAGTAATAACTCATTATATAGATGCTTCACAATAGTGTTGGCATTCGTAGGGTGCCTCAGACCATTCCATTTCTGGTGAACTTATTTCCAAATGTATTCCAATTGTTCGGTGCATTATTGAACACATTATATTGCCCTTATTCTCGAGGTTCGCACTACTGTTAAATTGTTCTTGCATGCACTACGCTATTGGACTGTCTAATACTGAATGTTTTTTCTCTTTCCAGCACGAAACCTTCAGTGCCGGGTCCCCGACGTGTCCCCGCATGGATCGTCGCCACTCCTCTCAGCCGTCGACGGTGTCGAGCTCGCTGGGCGGCGTCGACATCTGTCGCATCTGCCATTGCGAGGGAGACGCAGAGCTTCCCCTCATTTCCCCTTGCTTCTGCGCCGGATCCCTGCGCTATGTACATCAGTCCTGCCTTCAGCAGTGGATTAAGAGCTCGGACACACGCTGCTGCGAGCTCTGCAAGTTCCAATTCATCATGCACACTAAGATCAAACCCTTCAGGAAGGTGAGTTCCTCTTCAGTCTTTTTCCTCCCTGTAGTAGTCCACAGTGGTTCTATACCTTGCAGTCCAAAGTGGCTATAATTTGTAGTCCATAGGGTCTTGTGGTCATCAGTGGCCCTAACTTGTAGTCTACAGTGGATCTACCTCGAAGCGCACTTATGACCACAAAACTCTTTATTTTAGTGCACGGTGGCTCTACCTTAAAATCTTCAGTGGCTCTACCTTGTACTTCACAGTAGCTCTTTTTGCCATCCAAATGGCTCTATCTTATAGTCCTCAATCGGCCTATTTTGTAGTCCCAAGTGCCTCTTCCTTGTAATTCACAGGGGCTCTACCTT------------------------------------------------
Nbarrowsi_Tuckaleechee_N360 TGAGTAGAACATTTGAGAATAGCTGGTACGCATTGACGTGTCAGAAGATAAGAAGCTTAAACTGATATCTGTCTGAAACAAGAAAAGATCTAATACGATATAGGGTTATCTCCGCTACCGGATACCAATCTTCGAAGTAATGTTTCCTGATCACATGTAGAAGTAATAACTCATTATATAGATGCTTCACAATAGTGTTGGCATTCGTAGGGTGCCTCAGACCATTCCATTTCTGGTGAACTTATTTCCAAATGTATTCCAATTGTTCGGTGCATTATTGAACACATTATATTGTCCTTATTCTCGAGGTTCGCACTACTGTTAAATTGTTTTTGCATGCACTACGCTATTGGACTGTCTAATACTGAATGTTTTTTCTCTTTCCAGCACGAAACCTTCAGTGCCGGGTCCCCGACGTGTCCCCGCATGGATCGTCGCCACTCCTCTCAGCCGTCAACGGTGTCGAGCTCGCTGGGCGGCGTCGACATCTGTCGCATCTGCCATTGCGAGGGAGACGCAGAGCTTCCCCTCATTTCCCCTTGCTTCTGCGCCGGATCCCTGCGCTATGTACATCAGTCCTGCCTTCAGCAGTGGATTAAGAGCTCGGACACACGCTGCTGCGAGCTCTGCAAGTTCCAATTCATCATGCACACTAAGATCAAACCCTTCAGGAAGGTGAGTTCCTCTTCAGTCTTTTTCATCCCTGTAGTAGTCCACAGTGGTTCTATACCTTGCAGTCCAAAGTGGCTCTAATTTGTAGTCCATAGGGTCTTGTGGTCATCAGTGGCCCTAACTTGTAGTCTACAGTGGATCTACCTCGAAGCGCAGTTATGACCACAAAACTCTTTATTTTAGTGCACGGTGGCTCTACCTTAAAATCTTCAGTGGCTCTACCTTGTACTTCACAGTAGCTCTTTTTGCCATCCAAATGGCTCTATCTTATAGTCCTCAATTGGGCTATTCTGTAGTCCCAAGTGCCTCTTCCT------------------------------------------------------------------------
Nbishopi_DryFalls_N150 -----------------------------------------------------------------------------------------------------------------------GGATACCAATCTTCGAAGTAATGTTTCCTGATCACATGTAGAAGTAATAACTCATTATATAGATGCTTCACAATAGTGTTGGCATTCGTAGGGTGCCTCAGATCATTCCATTTCTGGTGAACTTATTTCCAAATGCATTCAAATTGTTCGGTGCATTATTGAACACAT--TATTGCCCTTATTCTCGAGGTTCGCACTACTGTTAAATTGTTCTTGCATGCACTACGCTATTGGACTGTCTAATACTGAATGTTTTTTCTCTTTCCAGCACGAAACCTTCAGTGCCGGGTCCCCGACGTGTCCTCGCATGGATCGTCGCCACTCCTCTCAGCCGTCGACGGTGTCGAGCTCGCTGGGCGGCGTCGACATCTGTCGCATCTGCCATTGCGAGGGAGACGCAGAGCTTCCCCTCATTTCCCCTTGCTTCTGCGCCGGATCCCTGCGCTATGTACATCAGTCCTGCCTTCAGCAGTGGATTAAGAGCTCGGACACACGCTGCTGCGAGCTCTGCAAGTTCCAATTCATCATGCACACTAAGATCAAACCCTTCAGGAAGGTGAGTTCCTCTTTAGTCTTTTTCCTCCCTGTAGTAGTCCACAGTGGTTCTATACCTTGCAGTCCAAAGTGGCTCTAATTTGTAGTCCATGGGGTCTTGTGG----------CCCTAACTTGTAGTCTACAGTGGATCTACCCCGAAGCTCACTTATGACCACAAAACTCTTTATTTTAGTCCACGGTGGCTCTACCTTAAAATCTTCAGTGGCTCTACCTTGTACTTCACAGTAGCCCTTTTTGCCATCCAAATGGCTCTATCTTATAGTCCTCAATCGGTCTATTTTGTAGTCCCAAGTGCCACTTCCTTGTAATTCACAGGGGCTCT----TATAGTCTACAGTGGGTCTAGCTGCAGTCATCAGTGGCTCTACATTATA
Nbishopi_StandingIndian_N131 -------------------------------------GTGTCAGAAGATAAGAAGCTTAAACTGATATCTGTCTGAAACAAGAAAAGATCTAATATGATATAGGGTTATCTCCGCTACCGGATACCAATCTTCGAAGTAATGTTTCCTGATCACATGTAGAAGTAATAACTCATTATATAGATGCTTCACAATAGTGTTGGCATTCGTAGGGTGCCTCAGATCATTCCATTTCTGGTGAACTTATTTCCAAATGCATTCAAATTGTTCGGTGCATTATTGAACACAT--TATTGCCCTTATTCTCGAGGTTCGCACTACTGTTAAATTGTTCTTGCATGCACTACGCTATTGGACTGTCTAATACTGAATGTTTTTTCTCTTTCCAGCACGAAACCTTCAGTGCCGGGTCCCCGACGTGTCCTCGCATGGATCGTCGCCACTCCTCTCAGCCGTCGACGGTGTCGAGCTCGCTGGGCGGCGTCGACATCTGTCGCATCTGCCATTGCGAGGGAGACGCAGAGCTTCCCCTCATTTCCCCTTGCTTCTGCGCCGGATCCCTGCGCTATGTACATCAGTCCTGCCTTCAGCAGTGGATTAAGAGCTCGGACACACGCTGCTGCGAGCTCTGCAAGTTCCAATTCATCATGCACACTAAGATCAAACCCTTCAGGAAGGTGAGTTCCTCTTTAGTCTTTTTCCTCCCTGTAGTAGTCCACAGTGGTTCTATACCTTGCAGTCCAAAGTGGCTCTAATTTGTAGTCCATGGGGTCTTGTGG----------CCCTAACTTGTAGTCTACAGTGGATCTACCCCGAAGCTCACTTATGACCACAAAACTCTTTATTTTAGTCCACGGTGGCTCTACCTTAAAATCTTCAGTGGCTCTACCTTGTACTTCACAGTAGCCCTTTTTGCCATCCAAATGGCTCTATCTTATAGTCCTCAATCGGTCTATTTTGTAGTCCCAAGTGCCACTTCCTTGTAATTCACAGGGGCTCT----TATAGTCTACAGTGGGTCTAGCTGCAGTCATCAGTGGCTCTACATTATA
Nbrimleyi_NewberryCr_N984 TGAGTAGGATATTTGAGAATAGCTGGTACGCATTGACATGTCAGAAGATAAGAAGCTTAAACTGATATCTGTTTGAAACAAGAAAAGATCTAATACGATATAGGGTTATCTCCGCTACCGAATACCAAGCTTCGAAGTAATGTTTCCTGATCACATGTAGAAGTATTAACTCATTATATAGATGCTTCACAATAGTGTTGGCATTCGTAGAGTGCCTCAGACCATTCCATTTCTGGTGAACTTATTTCCAAATGTATTCCTATTGTTCGGTGCATTATTGAACACACTATATTGCCCTTATTCTCGAGGTTC--ACTACTGTTAAATTGTTCTTGCATGCACTACGCTATTGGACTGTCTAATACTGAACGTCTTTTTCCTTTCCAGCACGAAACCTTCAGTGCCGGGTCCCCGACGTGTCCCCGCATGGATCGTCGCCACTCCTCTCAGCCGTCGACGGTGTCGAGCTCGCTGGGCGGCGTCGACATCTGTCGCATCTGCCATTGCGAGGGAGACGCAGAGCTTCCCCTCATTTCCCCTTGCTTCTGCGCCGGATCCCTGCGCTATGTACACCAGTCCTGCCTTCAGCAGTGGATTAAGAGCTCGGACACACGCTGCTGCGAGCTCTGTAAGTTCCAATTCATCATGCACACTAAGATCAAACCCTTCAGGAAGGTGAGTTCCTCTTCAATCTCTTTCCTCCCTGTAGTAGTCCACAGTGGTTCTATACCTTGTAGTCCAAAGTAGCTCTAATTTGTAGTCCATAGGATTTTGTGGTCATCAGTGGTCCTAACTTGTAGTCTACAGTGGATCTACCTCGAAGCTCACTTATGACCAGAAAACTCTATATTTTAGTCCACCA---CTCTACCTTAAAATCTTCAGTGGCTCTACCTTGTAGTTCACAGTAGCTCTTTTTGCCATCCAAATGACTCTATCTTATAGTCCTCAAGCGGCCTACTTTGTAGTCCCAAGTACCTCTTCCTTGTAATTCACAGGGGCTCTACCTTATACTCCGCAGTGGGTCTAGCTGTAGTCCTCAGTAGCTCTACATTATA
Nbrimleyi_RumblingBald_N241 TGAGTAGGATATTTGAGAATAGCTGGTACGCATTGACATGTCAGAAGATAAGAAGCTTAAACTGATATCTGTTTGAAACAAGAAAAGATCTAATACGATATAGAGTTATCTCCGCTACCGGATACCAATCTTCGAAGTAATGTTTCCTGACCACATGTAGAAGTAATAACTCATTATATAGATGCTTCACAATAGTGTTGGCATTCGTAGGGTGCCTCAGACCATTCCATTTCTGGTGAACTTATTTCCAAATGTATTCCTATTGTTCGGTGCATTATTGAACACACTATATTGTCCTTATTCTCGAGGTTCGCACTACTGTTAAATTGTTCTTGCATGCACTACGCTATTGGACTGTCTAATACTGAATGTCTTTTTCCTTTCTAGCACGAAACCTTCAGTGCCGGGTCCCCGACGTGTCCCCGCATGGATCGTCGCCACTCCTCTCAGCCATCGACGGTGTCGAGCTCGCTGGGCGGCGTCGACATCTGTCGCATCTGCCATTGCGAGGGAGACGCAGAGCTTCCCCTCATTTCCCCTTGCTTCTGCGCCGGATCCCTGCGCTATGTACACCAGTCCTGCCTTCAGCAGTGGATTAAGAGCTCGGACACACGCTGCTGCGAGCTCTGTAAGTTCCAATTCATCATGCACACTAAGATCAAACCCTTCAGGAAGGTGAGTTCCTCTTCAATCTCTTTCCTCCCTGTAGTAGTCCACAGTGGTTCTATACCTTGTAGTCCAAAGTAGTTCCAATTTGTAGTCCATAGGATTTTGTGGTCATCAGTGGCCCTAACTTGTAGTCTACAGTGGATCTACCTCGAAGCTCACTTATGACCACAAAACTCTATATTTTAGTCCACCA---CTCTACCTTAAAATCTTCAGTGGCTCTACCTTGTAGTTCACAGTAGCTCTTTTTGCCATCCAAATGACTCTATCTTATAGTCCTCAAGCGGCCTACTTTGTAGTCCCAAGTACCTCTTCCTTGTAATTCACAGGGGCTCTACCTTATACTCCGCAGTGGGTCTAGCTGTAGTCCTCAGTAGCTCTACATTATA
Ncanei_Egypt_N958 TGAGTAGAATATTTGAGAATAGCTGGTACGCATTGACGTGTCAGAAGATAAGAAGCTTAAACTGATATCTGTTTGAAACAAGAAAAGATCTAATACGATATAGGGTTATCTCCGCTACCGGATACCAATCTTCGAAGTAATGTTTCCTGATCACATGTAGAAGTAATAACTCATTATATAGATGCTTCACAATAGTGCTGGCATTCGTAGGGTGCCACAGACCATTCCATTTCTGGTGAACTTATTTCCAAATGTATTACTATTGTTCGGTGCATTATTGAACACACTATATTGCCCTTATTCTCGAGGTTCGCACTACTGTTAAATTGTTCTTGCATGCACTACGCTATTGGACTGTCTAATACTGAATGTCTTTTCCCTTTCCAGCACGAAACCTTCAGTGCCGGGTCCCCGACGTGTCCCCGCATGGATCGTCGCCACTCCTCTCAGCCGTCGACAGTGTCGAGCTCGCTGGGCGGCGTCGACATCTGTCGCATCTGCCATTGCGAGGGAGACGCAGAGCTTCCCCTCATTTCCCCTTGCTTCTGCGCCGGATCCCTGCGCTATGTACACCAGTCCTGCCTTCAGCAGTGGATTAAGAGCTCGGACACACGCTGCTGCGAGCTCTGTAAGTTCCAATTCATCATGCACACTAAGATCAAACCCTTCAGGAAGGTGAGTTCCTCTTCAATCTCTTTCCTCCCTGTAGTAGTCCACAATGGTTCTATACCTTGTAGTCCAAAGTAGCTCTAATTTGTAGTCCATAGGATTTTGTGGTCATCAGTGGCCCTAACTTGTAGTCTACAGTGGATCTACCTAGAAGCTCACTTATGACCACAAAACTCTTTATTTTAGTCCACCA---CTCTACCTTAATATCTTCAGTGGCTCTACCTTGTAGTTCACAGTAGCTCTTTTTGCCATCCAAATGACTCTATCTTATAGTCCTCAAGCGGCCTACTTTGTAGTCCCAAGTGCCTCTTCCTTGTAATTCACAAGGGCCGTACCTTATACTCCGCAGTGGGTCTAGCTGTAGTC--------------------
Ncarolinensis_Grandfather_N218 TGAGTAGAACATTGGAGAATAGCTGGTACACATTGACGTGTCAGAAGATAAGAAGCTTAAAC---TATCTGTCTGAAACAAGAAAAGATATAATACGATATAGGGTTATCTCCGCTACCGGATACCAATCTTCGAAGTAATGTTTCCTGATCGCATGTAGAAGTAATAACTCATTATATAGATGCTTCGCAATAGTGTTGGCATTCGTAGGGTGCCTCAGACCATTTCATTCTTGGTGAACTTATTTCCAAATGTATTTCTATAGTTCGGTGCATTATTGAACACACTATATTGCCCTTCTTCTCGAGGTTCGCACTACTGTTAAATTGTCCTTGCATGCACTACGCTATTGGACTGTCTAATATTGAATGTTTTTTCCCTTTCCAGCCCGAAACCTTCAGTGCCGGGTCCCCGACGTGTCCCCGCATGGATCGTCGCCACTCCTCTCAGCCGTCGACGGTGTCGAGCTCGCTGGGCGGCGTCGACATCTGTCGCATCTGCCATTGCGAGGGAGACGCAGAGCTTCCCCTCATTTCCCCTTGCTTCTGCGCCGGATCCCTGCGCTATGTACACCAGTCCTGCCTTCAGCAGTGGATTAAGAGCTCGGACACACGCTGCTGCGAGCTCTGCAAGTTCCAATTCATCATGCACACTAAGATCAAACCCTTCAGGAAGGTGAGTTTCTCTTCAGTCTCTTTCCTTCCTGTAGTAGTCCGCAGTGGTTCTATACCTTGTAGTCCAAAGTGGCTCTAATTTGTAGTCCATAGGGTCTTGTGGTCATTAGTGGCCCTAACTTGTAGTCGACAGTGGATCTACCTCGAAGCTCACTTATGACCACAAAACTCTTTATTTTAGTCCACGGTGGCTCTACCTTAAAATCTTCAGTGGCTCTACCTTGTAGTTCACAGTAGCTCTTTTTGCCATCCAAATGGCTCTATCTTATAGTCCTCAATCGGCCTATTTTGTAGTCCCAAGTGCCTCTT-----------------GCTCTACCTTGTAGTCCACTGTGGGTCTAGCTGTAGTCCTCAGTGGCTCTACATTATA
Ncarolinensis_LinvilleCaverns_N227 ---------------------------------------------------------------------------------------------------------------------------------------------------------------------------------------------------------------------------------------------------------------------------------------------------------------------------CCACTGTTAAATTGTCCTTGCATGCACTACGCTATTGGACTGTCTAATACTGAATGTCTTTTCCCTTTCCAGCCCGAAACCTTCAGTGCCGGGTCCCCGACGTGTCCCCGCATGGATCGTCGCCACTCCTCTCAGCCGTCGACGGTGTCGAGCTCGCTGGGCGGCGTCGACATCTGTCGCATCTGCCATTGCGAGGGAGACGCAGAGCTTCCCCTCATTTCCCCTTGCTTCTGCGCCGGATCCCTGCGCTATGTACACCAGTCCTGCCTTCAGCAGTGGATTAAGAGCTCGGACACACGCTGCTGCGAGCTCTGCAAGTTCCAATTCATCATGCACACTAAGATCAAACCCTTCAGGAAGGTGAGTTTCTCTTCAGTCTTTTTCCTTCCTGTAGTAGTCCGCAGTGGTTCTATACCTTGTAGTCCAAAGTGGCTCTAATTTGTAGTCC-------------------------------------------------------------------------------------------------------------------------------------------------------------------------------------------------------------------------------------------------------------------------------------------------------
Ncarteri_English_N031 TGATTAGAACATTTGAGAATAGCTGGTACGCATTGACGTGTCAGAAGATAAGAAGCTTAAACTGATATCTGTCTGAAACAAGAAAAGATCTAATACGATATAGGGTTATCTCCGCTACCGGATACCAATCTTCGAAGTAATGTTTCCTGATCACATGTAGAAGTAATAACTCCTTATATAGATGCTTCACAATAGTGTTGGCATTCGTAGGGTGCCTCAGATCATTCCATTTCTGGTGAACTTATTTCCAA-----------TTGTTCGGTGCATTATTGAACGCATTATATTTCCCTTATTCTCGAGGTTCGCACTACTGTTAAATTGTTCTTGCATGCACTACGCTATCGGACTGTCTAATACTGAATGTTTTTTCTCTTTCCAGCACGAAACCTTCAGTGCCGGGTCCCCGACGTGTCCCCGCATGGATCGTCGCCACTCCTCTCAGCCGTCGACGGTGTCGAGCTCGCTGGGCGGCGTCGACATCTGTCGCATCTGCCATTGCGAGGGAGACGCAGAGCTTCCCCTCATTTCCCCTTGCTTCTGCGCCGGATCCCTGCGATATGTACATCAGTCCTGCCTTCAGCAGTGGATTAAGAGCTCGGACACACGCTGCTGCGAGCTCTGCAAGTTCCAATTCATCATGCACACTAAGATCAAACCCTTCAGGAAGGTGAGTTCCTCTTCAGT-TTTATCCTCCCTGTAGTAATCCACAGTGGTTCTATACCTTGCAGTCCAAAGTGGCTCTAATTTGTAGTCCATAGGGTCTTGTGGTCATCAGTGGCCCTAACTTGTAGTCTACAGTGGATCTACCAAGAAACTCACTTGTGACCACAAAACTCTTTATTTTAGTCCACGGTGGCTCTACCTTAAAATCTTCAGTGGCTCTACCTTGTACTTCACAGTA----------------------------------------------------------------------------------------------------------------------------------------------------
Ncarteri_LaurelCave_nearTYPE_N0296 ------------------------------CATTGACGTGTCAGAAGATAAGAAGCTTAGACTGATATCTGTCTGAAACAAGAAAAGATCTAATACGATGTAGGGTTATCTCCGCTACCCGATACCAATCTTCGAAGTAATGTTTCCTGATCACATGTAGAAGTAATAACTCATTATACAGATGCTTCACAATAGTGTTGGCATTCGCAGGGTGCTGCAGACCATTCCTTTTCTGGTGAACTTATTTCCAAATGTATTCCAATTGTTCGGTGCATTATTGAACGCATTATATTGCCCTTATTCTCGAGGTTCGCACTACTGTTAAATTGTTCTTGCATGCACTACGCTATTGGACTGTCTAATACTGAATGTTTTTTCTCTTTCCAGCACGAAACCTTCAGTGCCGGGTCCCCGACGTGTCCCCGCATGGATCGTCGCCACTCCTCTCAGCCGTCGACGGTGTCGAGCTCGCTGGGCGGCGTCGACATCTGTCGCATCTGCCATTGCGAGGGAGACGCAGAGCTTCCCCTCATTTCCCCTTGCTTCTGCGCCGGATCCCTGCGCTATGTACATCAGTCCTGCCTTCAGCAGTGGATTAAGAGCTCGGACACACGCTGCTGCGAGCTCTGCAAGTTCCAATTCATCATGCACACTAAGATCAAACCCTTCAGGAAGGTGAGTTCCTCTTCAGTCTTTTTCCTCCCTGTAGTACTCCACAGTGGTTCTATACCTTGCAGTCCAAAGTGGCTCTAATTTGTAGTCCATAGGGTCTTGTGGTCATCAGTGGCCCTAACTTGTAGTCTACAGTGGATCTACCTCGAAGCTCACTTATGACCACAAAACTTTTTATTTTAGTCCACGGTGGTTCTACCTTAAAATCTTCAGTGGCTCTACCTTATACTTCACAGTAGCTCTTTTTGTCATCCAAATGGTTCTATCTTATAGTCCTCAATCGGCCTATTTTGTAGTTCCAAGTGCCTCTTCCTTGTATTTCACAGGAGCTTTACCTTGTAGTCCACAGTGGGTCTATCTGTAGTCCTCAGTGGCTCTACATTATA
Ncarteri_PilotMtn_G2185 TGAGTAGAACATTGGCGAATAGCTGGTACGCATTGACGTGTCAGAAGATAAGAAGCTTAGACTGATATCTGTCTGAAACAAGAAAAGATCTAATACGATGTAGGGTTATCTCCGCTACCCGATACCAATCTTCGAAGTAATGTTTCCTGATCACATGTAGAAGTAATAACTCATTATATAGATGCTTCACAATAGTGTTGGCATTCGCAGGGTGCTGCAGACCATTCCATTTCTGGTGAACTTATTTCCAAATGTATTCCAATTGTTCGGTGCATTATTGAACGCATTATATTGCCCTTATTCTCGAGGTTCGCACTACTGTTAAATTGTTCTTGCATGCACTACGCTATTGGACTGTCTAATACTGAATGTTTTTTCTCTTTCCAGCACGAAACCTTCAGTGCCGGGTCCCCGACGTGTCCCCGCATGGATCGTCGCCACTCCTCTCAGCCGTCGACGGTGTCGAGCTCGCTGGGCGGCGTCGACATCTGTCGCATCTGCCATTGCGAGGGAGACGCAGAGCTTCCCCTCATTTCCCCTTGCTTCTGCGCCGGATCCCTGCGCTATGTACATCAGTCCTGCCTTCAGCAGTGGATTAAGAGCTCGGACACACGCTGCTGCGAGCTCTGCAAGTTCCAATTCATCATGCACACTAAGATCAAACCCTTCAGGAAGGTGAGTTCCTC-CCTGTCTTTTTCCTCCCTGTTCCCCCCTTCAGTGGTTCTATACCTTGCAGTCCAAAGTGGCTCTAATTTGTAGTCCATAGGGTCTTGTGGTCATCGGTGGCTCTAACTTGTAGTCTACAGTGGATCTACCTCGAAGCTCATTTATGACCAAAAAACTCTTTATTTTAGTCCACGGTGGCTCTACCTTAAAATCTTCAGTG------------GCTTCACAGTAGCTCTTTTTGCCATCCAAATGGCTCTATCTTATAGTCCTCAATCGGCCTATTTTGTAGCGCCAAGTGTCTATTCCTTGTAATTCACAGGGGCTCTACCTTGTAGTCCACAATGGGTCTAGCTGTAGTCCTCAGTGGCTCTACGTTATA
Ncarteri_Pitchfork_N363 ---------------------GCTGGTACGCATTGACGTGTCAGAAGATAAGAAGCTTGAACTGATATCTGTCTGAAACAAGAAAAGATCTAATACGATATAGGGTTATCTCCGCTACCGGATACCAATCTTCGAAGTAATGTTTCCTGATCACATGTAGAAGTAATAACTCATTATATAGATGCTTCACAATAGTGTTGGCATTCGTAGGGTGCCTCAGATCATTCCATTTCTGGTGAACTTATTTCCAAATGTATTCCAATTGTTCGGTGCATTATTGAACGCATTATATTTCCCTTATTCTCGAGGTTCGCACTACTGTTAAATTGTTCTTGGATGCACTACGCTATCGGACTGTCTAATACTGAATGTT-TTTCTCTTTCCAGCACGAAACCTTCAGTGCCGGGTCCCCGACGTGTCCCCGCATGGATCGTCGCCACTCCTCTCAGCCGTCGACGGTGTCGAGCTCGCTGGGCGGCGTCGACATCTGTCGCATCTGCCATTGCGAGGGAGACGCAGAGCTTCCCCTCATTTCCCCTTGCTTCTGCGCCGGATCCCTGCGCTATGTACATCAGTCCTGCCTTCAGCAGTGGATTAAGAGCTCGGACACACGCTGCTGCGAGCTCTGCAAGTTCCAATTCATCATGCACACAAAGATCAAACCCTTCAGGAAGGTGAGTTCCTCTTCAGTCTTTTTCCTCCCTTTAGTAATCCACAGTGGTTCTATACCTTGCAGTCCAAAGTGGCTCTAATTTGTAGTCCATAGGGTCTTGTGGTCATCAGTGGCCCTAACTTGTAGTCTACAGTGGATCTACCTCGAAGCTCACTTATGACCACAAACCTCTTTATTTTAGTCAACGGTGGCTCTACCTTAAAATCTTCAGTGGCCCTACCTTGTACTTCACAGTAGCTCTCTTTGCCATCCAAATGGTTCTATCTTATAGTCCTCAATCGGCCTATTTTGTAGTTCCAAGTGCATCTTCCTTGTATTTCACAGGGGCTTTACCTTGTAGTCCACAGTGGGTCTAGCT--------------------------
Ncarteri_WeberCty_N1044 TGAGTAGAACATTGGAGAATAGCTGGTACGCATTGACGTGTCAGAAGATAAGAAGCTTAGACTGATATCTGTCTGAAACAAGAAAAGATCTAATACGATGTAGGGTTATCTCCGTTACCCGATACCAATCTTCGAAGTAATGTTTTCTGATCACATGTAGAAGTAATAACTCATTATATAGATGCTTCAGAGTAGTGTTGGCATTCGCAGGGTGCTGCAGACCATTCCATTTCTGGTGAACTTATTTCCAAATGTATTCCAATTGTTCGGTGCATTATTGAACGCATTATATTGCTCTTATTCTCGAGGTTCGCACTACTGTTAAATTGTTCTTGCATGCACTACGCTATTGGACAGTCTAATACTGAATGTTTTTTCTCTTTCCAGCACGAAACCTTCAGTGCCGGGTCCCCGACGTGTCCCCGCATGGATCGTCGCCACTCCTCTCAGCCGTCGACGGTGTCGAGCTCGCTGGGCGGCGTCGACATCTGTCGCATCTGCCATTGCGAGGGAGACGCAGAGCTTCCCCTCATTTCCCCTTGCTTCTGCGCCGGATCCCTGCGCTATGTACATCAGTCCTGCCTTCAGCAGTGGATTAAGAGCTCGGACACACGCTGCTGCGAGCTCTGCAAGTTCCAATTCATCATGCACACTAAGATCAAACCCTTCAGGAAGGTGAGTTCCTC-CCTGTCTTTTTCCTCCCTGTTCCCCCCTTCAGTGCTTCTATACCTTGCAGTCCAAAGTGGCTCTAATTTGTAGTCCATAGGGTCTTGTGGTCATCAGTGGCTCTAACTTGTAGTCTACAGTAGATCTACCTCGAAACTCATTTATGACCAAAAAACTCTTTATTTTAGTCCACGGTGGCTCTACCTTAAAATCTTCAGTG------------GCTTTACAGTAGCTCTTTTTGCCATCCAAATGGCTCTATCTTATAGTCCTCAATCGGCCTATTTTGTAGTGCCAAGTGCCTATTCCTTGTAATTCACAGGGGCTCTACCTTGTAGTCCACAATGGGTCTAGCTGTAGTCCTCAGTGGCTCTACATTATA
Ncarteri_div__RainbowCave_G2089 --AGCAGAACTTTTGGGAATAGCTGATACACATTGACATGTCAGAAGGTAGGAAGCTTAAACTGCAATCTGTCTGAGACAAGAAAATGTCTAACACGATACATGGTTATCTCCTCTACCGGATACCAATCTTC-----AATGTTTCCTGATCACATGCCAAAGTATTTACTCATTATGCAGATGCTTCACGATCGTGTTGGCATTCGTAGGGTGT--CAGACCATTCAACCTCTGGTGAACTTA------------TTCCTATTGTTCGGTACACTATTGAACACACTATATTGTTCCTATTCGCGAGGTTCGCAC----ATTAAATTGTTATCGCATGCACTAAGTTGTTGGACTGTCTGATACTAAATGTCTTCTCCTTTTCCAGCACGAAACCTTCAGTGCCGGGTCCCCGACGTGTCCCCGCATGGATCGCCGCCACTCCTCTCAGCCGTCGACGGTGTCGAGCTCGCTGGGCGGCGTCGACATCTGTCGCATCTGCCATTGCGAGGGAGACGCAGAGCTTCCCCTCATTTCCCCTTGCTTCTGCGCCGGATCCCTGCGCTATGTACACCAGTCCTGCCTTCAGCAGTGGATTAAGAGCTCGGACACACGCTGCTGCGAGCTCTGCAAGTTCCAATTCATCATGCACACTAAGATCAAACCCTTCAGGAAGGTGAGTTCCTCTCCTGTCTCTTTCCTCCCTATATTAGTCCACAGTGGCTCTATACCTTGTAATCCAAAGTGGCTCTAATTTGTAGTCCATAGGGTCTTCTGGTCACAAGTGGCCCTAACTCGTAGTCTACAGTGGATCGACCTCGAAGCTCACTTGTGACCACAAAACTTTTTATTTTAGTCCACGGCGGCTCTAC-TTAAAATCTTCAGTGGCTCTACCATGTAGTCCACAGTAACTCTTTTTGCCATCCAAACGGCGCTACCTTATAATCCTCAGTCGGTCTATTTTGTTGTCACAAGTGTCTCTTCCTTGTAATTCACAGGAGCTCTACCTTGTAATTAA------------------TTCTCAGTGACTTCACCTTGTA
Ncherokee_BallhootScar_N193 -------------------------------ATTGACGTGTCAGAAGATAAGAAGCTTAAACTGATATCTGTCTGAAACAAGAAAAGATCTAATACGATATAGGGTTATCTCCGCTACCGGATACCG------GAAGTAATGTTTCCTGATCACATGTAGAAGTAATAACTCATTATATAGATGCTTCACAATAGTATTGGCATTCGTAGGGTGCCTCAGACCA-TCCATTTCTGGTGAACTTATTTCCAAATGTATTCCTATTGCTTGGTGCATTATTGAACACACTATATTGCCCTTATTCTCGAGGTTCGCACTACTGTTAAATTGTTCTTGCCTGCCATACGCTATTGGACTGTCTAATACTGAATGTCTTTTCCCTTTCCAGCACGAAACCTTCAGTGCCGGGTCCCCGACGTGTCCCCGCATGGATCGTCGCCACTCCTCTCAGCCGTCGACGGTGTCGAGCTCGCTGGGCGGCGTCGACATCTGTCGCATCTGCCATTGCGAGGGAGACGCAGAGCTTCCCCTCATTTCCCCTTGCTTCTGCGCCGGATCCCTGCGCTATGTACACCAGTCCTGCCTTCAGCAGTGGATTAAGAGCTCGGACACACGCTGCTGTGAGCTCTGCAAGTTCCAATTCATCATGCACACTAAGATCAAACCCTTCAGGAAGGTGAGTTCCTCTTCAGTCTCTTTCCTCCCTGTAGTAGTCCACAGTGGTTCTATACCTTGTACTCCAAAGTGGCTTTAATTTGTAGTCCATAGGGTCTTGTGGTCATTAATGGCCCTAACTTGTAATCTACAGTGGATTTACCCCGAAGCTTACTTATGACCACAAAACTCTTTATTTTAGTC--------CTCTACCTTAAAATCTGCAGTGGCTGTACCTTGTAGTTCACAGTAGCTCTTTTTGCCATCCAAATGGCTCTATCTTATAGTCCTCAATCGGCCTATTTTGTAGTCCCAAGTGCCTCTTCCTTGTAATTCACATGG------TCTTGTAGTCCAC---------------------------------------
Ncherokee_BalsamMtn_N891 ------------------------------------------------------------------------------------------------------------------------------------------------------------------------------------------------------------------GGTGCCTCAGACTATTCCATTTCTGGTGAACTTATTTCCAAATGTATTCCTATTGTTCGGTGCATTATTGAACACACTATATTGCCCTTATTCTCGAGGTTCGCACTACTGTTAAATTGTTCTTGTCTGCACTACGCTATTGGACTGTCTAATACTGAATGTCTTTTCCCTTTCCAGCACGAAACCTTCAGTGCCGGGTCCCCGACGTGTCCCCGCATGGATCGTCGCCACTCCTCTCAGCCGTCGACGGTGTCGAGCTCGCTGGGCGGCGTCGACATCTGTCGCATCTGCCATTGCGAGGGAGACGCAGAGCTTCCCCTCATTTCCCCTTGCTTCTGCGCCGGATCCCTGCGCTATGTACACCAGTCCTGCCTTCAGCAGTGGATTAAGAGCTCGGACACACGCTGCTGCGAGCTCTGCAAGTTCCAATTCATCATGCACACTAAGATCAAACCCTTCAGGAAGGTGAGTTCCTCTTCAGTCTCTTTCCTCCCTGTAGTAGTCCACAGTGGTTCTATACCTTGTACTCCAAAGTGGCTCTAATTTGTAGTCCATAGGGTCTTGTGGTCATTAATGGTCCTAACTTGTAATCTACAGTGGATCTACCCCGAAGCTTACTTATGACCACAAAACTCTTTATTTTAGTCCACGTTGGCTCTACCTTAAAATCTTCAGTGGCTGTATCTTGTAGTTCACAGTAGTTCTTTTTGCCATCCAAATGGCTCTATCTTATAGTCCTCAATCGGCCTATTTTGTAGTCCCAAGTGCCTCTTCCTTGTAATTCACAGGGGCTCTACCTTGTAGTCCACAG-------------------------------------
Ncherokee_SIndianCrk_N681 ------------------------------------------------------------------------------------------------------------------------------------------------------------------------------------------------------------------------------------------------------------------------------------------------------------------AGGTTCGCACTACTGTTAAATTGTTCTTGCCTGCACTACGCCATTGAACTGTCTAATACTGAATGTCTTTTCTCTTTCCAGCACGAAACCTTCAGTGCCGGGTCCCCGACGTGTCCCCGCATGGATCGTCGCCACTCCTCTCAGCCGTCGACGGTGTCGAGCTCGCTGGGCGGCGTCGACATCTGTCGCATCTGCCATTGCGAGGGAGACGCAGAGCTTCCCCTCATTTCCCCTTGCTTCTGCGCCGGATCCCTGCGCTATGTACACCAGTCCTGCCTTCAGCAGTGGATTAAGAGCTCGGACACACGCTGCTGCGAGCTCTGCAAGTTCCAATTCATCATGCACACTAAGATCAAACCCTTCAGGAAGGTGAGTTCCTCTTCAGTCTCTTTCCTCCCTGTAGTAGTCCACAGTGGTTCTATACCTTGTAGTCCAAAGTGGCTCTAATTTGTAGTCCATAGGGTCTTGTGGTCATTAATGGCCCTAAC------------------------------------------------------------------------------------------------------------------------------------------------------------------------------------------------------------------------------------------------------------------------
Ncooperi_BeaverCrk_N1002 TGAGTAGAACATTTGAGAATAGCTGGTACGCATTGACGTGTCAGAAGATAAGAAGCTTAAACTGATATCTGTCTGAAACAAGAAAATATCTAATATGATATAGAGTTATCTCCGCTACCGGATACCAATCTTCGAAGTAATGTTTCCTGATCACATGTAGAAGTAATAACTCATTATATAGATGCTTCACAATAGTGTTGGCATTCGTAAGGTGCCTCAGATCATTCCATTTCTGGTGAACTTATTTCCAAATGT-TTCAAATTGTTCGGTGCATTATTGAACACAT--TATTGCCCTTATTCTCGAGGTTCGCACTACTGTTAAATTGTTCTTGCATGCACTACGCTATTGGACTGCCTAATACTGAATGTTTTTTCTCTTTCCAGCACGAAACCTTCAGTGCCGGGTCCCCGACGTGTCCCCGCATGGATCGTCGCCACTCCTCTCAGCCGTCGACGGTGTCGAGCTCGCTGGGCGGCGTCGACATCTGTCGCATCTGCCATTGCGAGGGAGACGCAGAGCTTCCCCTCATTTCCCCTTGCTTCTGCGCCGGATCCCTGCGCTATGTACATCAGTCCTGCCTTCAGCAGTGGATTAAGAGCTCGGACACACGCTGCTGCGAGCTCTGCAAGTTCCAATTCATCATGCACACTAAGATCAAACCCTTCAGGAAGGTGAGTTCCTCTTTAGTCTTTTTCCTCCCTGTAGTAGTCCACAGTGGTTCTATACCTTGCAGTCCAAAGTGGC-CAAGTTTGTAGTCCATAGGGTCTTGTGGTCATCAGTGGCCCTAACTTGTAGTCTACAGTGGATCTACCTCGAAGCTCACTTATGACCATAAAACTCTTTATTTTAGTCCACGGTGGCTCTACCTTAAAATATTCAGTGGCTCTACCTTGTACTTCACAGTAGCTCTTTTTGCCATCCAAATGGCTCTATCTTATAGTCCTCAA----------------------------------------------------------------------------------------------------------
Ncooperi_BrasstBald_N824 ------------------------------------------------------------ACTGATATCTGTCTGAAACAAGAAAAGATCTAATATGATATAGGGTTATCTCCGCTACCGGATACCAATCTTCGAAGTAATGTTTCCTGATCACATGTAGAAGTAATAACTCATTCTATAGATGCTTCACAATAGTGTTGGCATTCGTAGGGTGCCTCAGATCATTCCATTTCTGGTGAACTTATTTCCAAATGTATTCAAATTGTTCGGTGCATTATTGAACACAT--TATTGCCCTTATTCTCGAGGTTCGCACTACTGTTAAATTTTTCTTGCATGTACTACGCTATTGGACTGTCTAATACTGAATGTTTTTTCTCTTTCCAGCACGAAACCTTCAGTGCCGGGTCCCCGACGTGTCCCCGCATGGATCGTCGCCACTCCTCTCAGCCGTCGACGGTGTCGAGCTCGCTGGGCGGCGTCGACATCTGTCGCATCTGCCATTGCGAGGGAGACGCAGAGCTTCCCCTCATTTCCCCTTGCTTCTGCGCCGGATCCCTGCGCTATGTACATCAGTCCTGCCTTCAGCAGTGGATTAAGAGCTCGGACACACGCTGCTGCGAGCTCTGCAAGTTCCAATTCATCATGCACACTAAGATCAAACCCTTCAGGAAGGTGAGTTCCTCTTTAGTCTTTTTCCTCCCTGTAGTAGTCCACAGTGGTTCTATACCTTGCAGTCCAAAGTGGC-CAAGTTTGTAATCCATAGGGTCTTGTGGTCATCAGTGGCCCTAACTTGTAGTCTACAGTGGATCTACCTCGAAGCTCACTTATGACCACAAAACTCTTTATTTTAGTCCACGGTGGCTCTACCTTAAAATATTCAGTGGCTCTACCTTGTACTTCACAGTAGCTCTTTTTGCCATCCAAATGGCTCTATCTTATAGTCCTCAATCGGCCTATTTTGTAGTCCCAAGTGCCTCTTCCTTGTAATTCACAGGGGCTCTACCTTGTAGTCCACAGTAGGTCTAGCTGCAGTCCTCAGTGGCTCTACAT----
Ncooperi_CheoahDam_N1122 TGAGTAGAACATTTGAGAATAGCTGGTACGCATTGACGTGTCAGAAGATAAGAAGCTTAAACTGATATCTGTCTGAAACAAGAAAAGATCTAATATGATATAGGGTTATCTTCGCTACCGGATACCAATCTTCGAAGTAATGTTTCCTGATCACATGTAGAAGTAATAACTCATTATATAGATGCTTCACAATAGTGTTGGCATTCGTAGGGTGCCTCAGATCATTCCATTTCTGGTGAACTTATTTCCAAATGTATTCAAATTGTTCGGTGCATTATTGAACACAT--TATTGCCCTTATTCTCGAGGTTCGCACTACTGTTAAATTGTTCTTGCATGCACTACGCTATTGGACTGTCTAATACTGAATGTTTTTTCTCTTTCCAGCACGAAACCTTCAGTGCCGGGTCCCCGACGTGTCCCCGCATGGATCGTCGCCACTCCTCTCAGCCGTCGACGGTGTCGAGCTCGCTGGGCGGCGTCGACATCTGTCGCATCTGCCATTGCGAGGGAGACGCAGAGCTTCCCCTCATTTCCCCTTGCTTCTGCGCCGGATCCCTGCGCTATGTACATCAGTCCTGCCTTCAGCAGTGGATTAAGAGCTCGGACACACGCTGCTGCGAGCTCTGCAAGTTCCAATTCATCATGCACACTAAGATCAAACCCTTCAGGAAGGTGAGTTCCTCTTTAGTCTTTTTCCTCCCTGTAGTAGTCCACAGTGGTTCTATACCTTGCAGTCCAAAGTGGCTCTAATTTGTAGTCCATAGGGTCTTGTGGTCATCAGTGGCCCTAACTTGTAGTCTACAGTGGATCTACCTCGAAGCTCACTTATGACCACAAAACTCTTTATTTTATTCCACGGTGGCTCTACCTTAAAATCTTCAGTGGCTCTACCTTGTACTTCACAGTAGCCCTTTTTGCCATCCAAATGGCTCTATCTTATAGTCCTCAATCGGCCTATTTTGTAGTCCCAAGTGCCACTTCCTTGTAATTCACAGGGGCTCTACCTTGTAGTCCACAGTGGGTCTAGCTGCAGTCATCAGTGGCTCTACATTATA
Ncoylei_Apalachia_N1195 --------------GAGAATAGCTGGTACGCTTTGACGTGCCAGAAGATAAGAAGCTTAAACTGATATCTCTCTGAAACAAGAAAAGATCTAATACGATATAGGGTTATCTCCGCTATCGGATACCAATCTTCGAAGTAATGTTTCCTTAACACATGTAGTAGTAATAACTCATTATATAGATGCTTCACAATAGTATTGGCATTCGTAGGGTGCCTCAGACCATTCAATTTCTGGTGAACTTATTTCCAAATGTATTCCAATTGTTCGGTGCATTATTGAATACATTGTATTGCCCTTATTCTCGAGGTTCTCACTACTGTTAAATTGTTCTTGCATGCACTACGCTATTGGACTGTCTAATACTGAATGTTTTTTCTCTTTCCAGCACGAAACCTTCAGTGCCGGGTCCCCGACGTGTCCCCGCATGGATCGTCGTCACTCCTCTCAGCCGTCGACGGTGTCGAGCTCGCTGGGCGGCGTCGACATCTGTCGCATCTGCCATTGCGAGGGAGACGCAGAGCTTCCCCTCATTTCCCCTTGCTTCTGCGCCGGATCCCTGCGCTATGTACATCAGTCCTGCCTTCAGCAGTGGATTAAGAGCTCGGACACACGCTGCTGCGAGCTCTGCAAGTTCCAATTCATCATGCACACTAAGATCAAACCCTTCAGGAAGGTGAGTTCCTCTTCAGTCTTTTTCTTCCCTGTAGTAGTCCACAATGGTTCTATACCTTGCAGTCCAAAGTGGCTCTAATTTGTAGTCCATAGGGTCTTGTGGTCATCAGTGGCTCTAACTTGTAGTCTACAGTGGATCTACCTCGACGCTCACTTATGACCACAAAACTCTTTATTTTAGTCCACGGTGGCTCTACCTTAAAATCTTCAGTG-CTCTACCTTGTACTTCACAGTAGCTCTTTTTGCCATACAAATGGCTCTATCTTATAGTCCTCAATCGGTCTATTTTGTAGTCCCAAGTGCCTATTCCTTGTAATTCACAGGGGCTCTGCCTTGTAATCCACAGTGGGTCTAGCTATAGTTCTCAGTGGCTCTACATTATA
Ncoylei_DinkinCove_N1118 ------------------------------------------------------------------------------------AAGATCTAATACGATATAGGGTTATCTCCGCTATCGGATACCAATCTTCGAAGTAATGTTTCCTTAACACATGTAGTAGTAATAACTCATTATATAGATGCTTCACAATAGTATTGGCATTCGTAGGGTGCCTCAGACCATTCCATTTCTGGTGAACTTATTTCCAAATGTATTCCAATTGTTCGGTGCATTATTGAATACATTGTATTGCCCTTATTCTCGAGGTTCTCACTACTGTTAAATTGTTCTTGCATGCACTACGCTATTGGACTGTCTAATACTGAATGTTTTTTCTCTTTCCAGCACGAAACCTTCAGTGCCGGGTCCCCGACGTGTCCCCGCATGGATCGTCGTCACTCCTCTCAGCCGTCGACGGTGTCGAGCTCGCTGGGCGGCGTCGACATCTGTCGCATCTGCCATTGCGAGGGAGACGCAGAGCTTCCCCTCATTTCCCCTTGCTTCTGCGCCGGATCCCTGCGCTATGTACATCAGTCCTGCCTTCAGCAGTGGATTAAGAGCTCGGACACACGCTGCTGCGAGCTCTGCAAGTTCCAATTCATCATGCACACTAAGATCAAACCCTTCAGGAAGGTGAGTTCCTCTTCAGTCTTTTTCTTCCCTGTAGTAGTCCACAGTGGTTCTATACCTTGCAGTCCAAAGTGGCTCTAATTTGTAGTCCATAGGGTCTTGTGGTCATCAGTGGCTCTAACTTGTAGTCTACAGTGGATCTACCTCGACGCTCACTTATGACCACAAAACTCTTTATTTTAGTCCACGGTGGCTCTACCTTAAAATCTTCAGTG-CTCTACCTTGTACTTCACAGTAGCTCTTTTTGCCATACAAATGGCTCTATCTTATAGTCCTCAATCGGTCTATTTTGTAGTCCCAAGTGCCTATTCCTTGTAATTCACAGGGGCTCTGCCTTGTAATCCACAG-------------------------------------
Ncoylei_TiptonCreek_N837 TGAGTAGAACATTTGAGAATAGCTGGTACGCTTTGACGTGACAGAAGATAAGAAGCTTAAACTGATATCTCTCTGAAACAAGAAAAGATCTAATACGATATAGGGTTATCTCCGCTATCGGATACCAATCTTCGAAGTAATGTTTCCTTAACACATGTAGTAGTAATAACTCATTATATAGATGCTTCACAATAGTATTGGCATTCGCAGGGTGCCTCAGACCATTCCATTTCTGGTGAACTTATTTCCAAATGTATTCCAATTGTTCGGTGCATTATTGAATACATTGTATTGCCCTTATTCTCGAGGTTCTCACTACTGTTAAATTGTTCTTGCATGCACTACGCTATTGGACTGTCTAATACTGAATGTTTTTTCTCTTTCCAGCACGAAACCTTCAGTGCCGGGTCCCCGACGTGTCCCCGCATGGATCGTCGTCACTCCTCTCAGCCGTCGACGGTGTCGAGCTCGCTGGGCGGCGTCGACATCTGTCGCATCTGCCATTGCGAGGGAGACGCAGAGCTTCCCCTCATTTCCCCTTGCTTCTGCGCCGGATCCCTGCGCTATGTACATCAGTCCTGCCTTCAGCAGTGGATTAAGAGCTCGGACACACGCTGCTGCGAGCTCTGCAAGTTCCAATTCATCATGCACACTAAGATCAAACCCTTCAGGAAGGTGAGTTCCTCTTCAGTCTTTTTCTTCCCTGTAGTAGTCCACAGTGGTTCTATACCTTGCAGTCCAAAGTGGCTCTAATTTGTTGTCCATAGGGTCTTGTGGTCATCAGTGGCTCTAACTTGTAGTCTACAGTGGATCTACCTCGAAGCTCACTTATGACCACAAAACTCTTTATTTTAGTCCACGGTGGCTCTACCTTAAAATCTTCAGTGGCTCTACCTTGTACTTCACAGTAGCACTTTTTGCCATCCAAATGGCTCTATCTTATAGTCCTCAATCGGTCTATTTTGTAGTCCCAAGTGTCTCTTCCTTGTAATTCACAGGGGCTCTACCTTGTAATCCACAGTGGGTCTAGCTATAGTTCTCAGTGGCTCTACATTATA
Ncressleri_AndersonSpringCave_G2075 TGAGCAGAACTTTTGGGAATAGCTGGTACACACTGACGTGTCAGAAGGTAAGAAGCTCAAACTGCAATCTGTCTGAGACAAGGAAATATCTAACACGATACATGGTTATCTCCGTTACCGGATACCAATCTTCAAAGTAATGTTTC-TCATCACATGCCGAAGTATTTACTCATTATGCAGATGCTTCATAATCGT------------AGGGTGC-CCAGACTAATCCACCTCTGGTGAACTTATTTCCAAATGTATTCCTATTGTTCGGTACACTATTGAACACACTATATTGTTCCTATTCGCAAGGTTCGCACTACTGTTAAATTGTTATCGCATGCACTACGTTATTGGACTGTCTGATACTGAATGTC-TTTCCTTTTCCAGCACGAAACCTTCAGTGCCGGGTCCCCGACGTGTCCCCGCATGGATCGCCGTCACTCCTCTCAGCCGTCGACGGTGTCGAGTTCGCTGGGCGGCGTCGACATCTGTCGCATCTGCCATTGCGAGGGGGACGCAGAGCTTCCCCTCATTTCTCCTTGCTTCTGCGCCGGATCCCTGCGCTATGTACACCAGTCCTGCCTTCAGCAGTGGATTAAGAGCTCGGACACACGCTGCTGTGAGCTCTGCAAGTTCCAATTCATCATGCACACTAAGATCAAACCCTTCAGGAAGGTGAGTTCCTCTTCGGTCTCTTTCCTCTC------------CAGTGGCCTCTCACCTTGTAGTTCAAAGTAGCTCTAATTTGTAGTCCATAGGATCTTGTGGTCATCAGTGGCCCTAACTTGTAGTCTACAGTAGATCTACCTCGAAGCTCACTTGTGACCACA----------------------GTGGCTCTAC-TTAAAATCATCAGCGGCTCTACCTTGTAGTCCACAGTAGCTCTTTTTGCATTCCAAATGGCTCTATCTTATAGTCCTCAATCGGTCTATTTTGTAGTCCCAGGTACCTCTTCCTTGTAATTCACAGGAGCTCTACCTTGTAGTCCACAGTAGCTCTACCTGTAATTCTCAGTGACCTTG-------
Ncrosbyi_MtMitchell_N210 TGAGTAGAATATTTGAGAATAGCTGGTACGCATTGACGTGTCAGAAGATAAGAAGCTTAAACTGATATCTGTTTGAAACAAGAAAAGATCTAATACGATATAGGGTTATCTCCGCTACCGGATATCAATCTTCGAAGTAATGTTTCCTGATCACATGTAGAAGTAATAACTCATTATATAGATGCTTCACAATAGTGCTGGCATTCGTAGGGTGCCACAGACCATTCCATTTCTGGTGAACTTATTTCCAAATGTATTACTATTGTTCGGTGCATTATTGAACACACTATATTGCCCTTATTCTCGAGGTTCGCACTACTGTTAAATTGTTCTTACATGCACTACGCTATTGGACTGTCTAATACTGGATGTCTTTTCCCTTTCCAGCACGAAACCTTCAGTGCCGGGTCCCCGACGTGTCCCCGCATGGATCGTCGCCACTCCTCTCAGCCGTCGACGGTGTCGAGCTCGCTGGGCGGCGTCGACATCTGTCGCATCTGCCATTGCGAGGGAGACGCAGAGCTTCCCCTCATTTCCCCTTGCTTCTGCGCCGGATCCCTGCGCTATGTACACCAGTCCTGCCTTCAGCAGTGGATTAAGAGCTCGGACACACGCTGCTGCGAGCTCTGTAAGTTCCAATTCATCATGCACACTAAGATCAAACCCTTCAGGAAGGTGAGTTCCTCTTCAATCTCTTTCCTCCCTATAGTAGTCCACAATGGTTCTATACCTTGTAGTCCAAAGTAGCTCTAATTTGTAGTCCATAGGATTTTGTGGTCATCAGTGTCCCTAACTTGTAGTCTACAATGGATCTACCTCGAAGCTCATTTATGACCACAAAACTCTTTATTTTAGTCCACCA---CTCTACCTTAAAATCTTCAGTGGCTCTACCTTGTAGTTCACAGTAGCTCTTTTTGCCATCCAAATGACTCTATCTTATAGTCCTCAAGCGGCCTACTTTGTAGTCCCAAGTGCCTCTTCCTTGTAATTCACAAGGGCCGTACCTTATACTCCGCAGTGGGTCTAGCTGTAGTTCTCAATAGCTCTACATT---
Ncrosbyi_PricesCrk_N1143 TGAGTAGAATATTTGAGAATAGCTGGTACGCATTGACGTGTCAGAAGATAAGAAGCTTAAACTGATATCTGTTTGAAACAAGAAAAGATCTAATACGATATAGGGTTATCTCCGCTACCGGATACCAATCTTCGAAGTAATGTTTCCTGATCACATGTAGAAGTAATAACTCATTATATAGATGCTTCACAATAGTGCTGGCATTCGTAGGGTGCCACAGACCATTCCATTTCTGGTGAACTTATTTCCAAATGTATTACTATTGTTCGGTGCATTATTGAACACACTATATTGCCCTTATTCTCGAGGTTCGTACTACTGTTAAATTGTTCTTGCATGCACTACGCTATTGGACTGTCTAATACTGAATGTCTTTTCCCTTTCCAGCACGAAACCTTCAGTGCCGGGTCCCCGACGTGTCCCCGCATGGATCGTCGCCACTCCTCTCAGCCGTCGACAGTGTCGAGCTCGCTGGGCGGCGTCGACATCTGTCGCATCTGCCATTGCGAGGGAGACGCAGAGCTTCCCCTCATTTCCCCTTGCTTCTGCGCCGGATCCCTGCGCTATGTACACCAGTCCTGCCTTCAGCAGTGGATTAAGAGCTCGGACACACGCTGCTGCGAGCTCTGTAAGTTCCAATTCATCATGCACACTAAGATCAAACCCTTCAGGAAGGTGAGTTCCTCTTCAATCTCTTTCCTCCCTGTAGTAGTCCACAATGGTTCTATACCTTGTAGTCCAAAGTAGCTCTAATTTGTAGTCCATAGGATTTTGTGGTCATCAGTGGCCCTAACTTGTAGTCTACAGTGGATCTACCTAGAAGCTCACTTATGACCACAAAACTCTTTATTTTAGTCCACCA---CTCTACCTTAATATCTTCAGTGGCTCTACCTTGTAGTTCACAGTAGCTCTTTTTGCCATCCAAATGACTCTATCTTATAGTCCTCAAGCGGCCTACTTTGTAGTCCCAAGTGCCTCTTCCTTGTAATTCACAAGGGCCGTACCTTATACTCCGCAGTGGGTCTAGCTGTAGTCCTCAGTAGCTCTACATTATA
Ndellingeri_WhitewFalls_N887 -----------------------------------------------------------------------------------------------------------------------------------------------------------------------------TTATATAGATGCTTCACAATAGTGTTGGCATTCGTAGGGTGCCTCAGATCATTCCATTTCTGGTGAACTTATTTCCAAATGTATTCCAATTGTTCGGTGCATTATTGAACACAT--TATTGCCCTTATTCTCGAGGTTCGCACTACTGTTAAATTGTTCTTGCATGCACTACGCTATTGGACTGTCTAATACTGAATGTTTTTTCTCTTTCCAGCACGAAACCTTCAGTGCCGGGTCCCCGACGTGTCCCCGCATGGATCGTCGCCACTCCTCTCAGCCGTCGACGGTGTCGAGCTCGCTGGGCGGCGTCGACATCTGTCGCATCTGCCATTGCGAGGGAGACGCAGAGCTTCCCCTCATTTCCCCTTGCTTCTGCGCCGGATCCCTGCGCTATGTACATCAGTCCTGCCTTCAGCAGTGGATTAAGAGCTCGGACACACGCTGCTGCGAGCTCTGCAAGTTCCAATTCATCATGCACACTAAGATCAAACCCTTCAGGAAGGTGAGTTCCTCTTCGGTCTTTTTCCTCCCTGTAGTAGTCCACAGTGGTTCTATACCTTGCAGTCCAAAGTGGCTCTAATTTGTAGTCCATAGTGTCATATAGTG--TCATAGTCC---ATAGTAGTCTACAGTGGATCTACCTCGAAGCTCACTTATGACCTCAAAACTCTTTATTTTCGTCCACGGTGGCTCTACCTTAAAATTTTCAGTGGCTCTACCTTGTACTTCACAGTAGCTCTTTTTGCTATCCAAATGGCTCTATCTTATAGTCCT-------------------------------------------------------------------------------------------------------------
Ndilutus_GrassyCreek_N670 ----------------------------------------------------------------------------------------------------------------------------------------------------------------------------------------------------------ATTCGTAGGGTGCCTCAGACCATTTCATTCCTGGTGAACTTATTTCCAAATGTATTCCTATTGTTCGGTGCATTATTGAACACACTATATTGCCCTTCTTCTCGAGATTCGCACTACTGTTAAATTGTCCTTGCATGCACTACG------GACTGTCTAATACTGAATGTCTTTTCCCTTTCCAGCACGAAACCTTTAGTGTCGGGTCCCCGACGTGTCCCCGCATGGATCGTCGCCACTCCTCTCAGCCGTCGACGGTGTCGAGCTCGCTGGGCGGCGTCGACATCTGCCGCATCTGCCATTGCGAGGGAGACGCAGAGCTTCCCCTCATTTCCCCTTGCTTCTGCGCCGGATCCCTGCGCTATGTACACCAGTCCTGCCTTCAGCAGTGGATTAAGAGCTCGGACACACGCTGCTGCGAGCTCTGCAAGTTCCAATTCATCATGCACACTAAGATCAAACCCTTCAGGAAGGTGAGTTCTTCTTCAGTCTCTTTCCTTCCTGTAGTAGTCCGCAGTGGTTCTATACCTTGTAGTCCAAAGTGGCTC--------------------------------------------------------------------------------------------------------------------------------------------------------------------------------------------------------------------------------------------------------------------------------------------------------------------
Nfridelli_LittlePigeon_N262 TGAGTAGAACATTTGAGAATAGCTGGTACGCATTGACGTGTCAGAAGATAAGAAGCTCAAACTGATATCTGTCTGAAACAAGAAAAGATCTAATACGATATAGGGTTATCTCCGCTACCGGATACCAATCTTCGAAGTAATGTTTCCTGATCACATGTAGAAGTAATAACTCATTATATAGATGCTTCACAATAGTGTTGGCATTTGTAGGGTGCCTCAGATCATTCCATTTCTGGTGAACTTATTTCCAAATGTATTCCAATTGTTCGGTGCATTATTGAACACAT--TATTGCCTTTATTCTCGAGGCTCGCAGTACTGTTAAATTGTTCTTGCATGCACTACGCTATTGTTATGTCTAATACTGAATGTTTTTTCTCTTTCCAGCACGAAACCTTCAGTGCCGGGTCCCCGACGTGTCCCCGCATGGATCGTCGCCACTCCTCTCAGCCGTCGACGGTGTCGAGCTCGCTGGGCGGCGTCGACATCTGTCGCATCTGCCATTGCGAGGGAGACGCAGAGCTTCCCCTCATTTCCCCTTGCTTCTGCGCCGGATCCCTGCGCTATGTACATCAGTCCTGCCTTCAGCAGTGGATTAAGAGCTCGGACACACGCTGCTGCGAGCTCTGCAAGTTCCAATTCATCATGCACACTAAGATCAAACCCTTCAGGAAGGTGAGTTCCTCTTCAGTCTTTTTCCTCCCTGTAGTAGTCCACAGTGGTTCTATACCTTGCAGTCCAAAGTGGCTCTAATTTGTAGTCCATAGTGTCATATAGT--------GTCC---ATAGTAGTCTACAGTGGATCTACCTCGAAGCTCACTTATGACCACAAAACTCTTTATTTTCGTCCACGGTGGCTCTACCTTAAAATTTTCAGTGGCTCTACCTTGTACTTCACAGTAGCTCTTTTTGCCATCCAAATGGCTCTATCTTATAGTCCTCAATCGGCCTATTTTGTA-------------------------------------------------------------------------------------------
Nfurtivus_HugdenBranch_G3175 TGAGTAGAACATTTGAGAATAGCTGATACGCATTGACGTGTCAGAAGATAAGAAGCTTAAACTGATATCTGTCTGAAACAAGAAAAGATCTAATACGATATAGGGTTATCTTCGCTACCGGATACCAATCTTCGAAGTAATGTTTCCTGATCACATATAGAAGTAATAACTCATTATATAGATGCTTCACAATAGTGTTCGCATTCGTAGGGTGCCTCAGACCATTCCATTTCTGGTGAACTTATTTCCAAATGTATTCCAATTGTTCGGTGCATTATTGAACACATTATATT-CCCTTATTCTCGAGGTTCGCAATACTGTTAAATTGTTCTTGCATGCACTACGCTATTGGACTGTCTAATACTGAATGTTTTTTCTCTTTCCAGCACGAAACCTTCAGTGCCGGGTCCCCGACGTGTCCCCGCATGGATCGTCGCCACTCCTCTCAGCCGTCGACGGTGTCGAGCTCGCTGGGCGGCGTCGACATCTGTCGCATCTGCCATTGCGAGGGAGACGCAGAGCTTCCCCTTATTTCCCCTTGCTTCTGCGCCGGATCCCTGCGCTATGTACATCAGTCCTGCCTTCAGCAGTGGATTAAGAGCTCGGACACACGCTGCTGCGAGCTCTGCAAGTTCCAATTCATCATGCACACTAAGATCAAACCCTTCAGGAAGGTGAGTTCCTCTTCAGTCTTTTTCCTCTCTGTAGTAGTCCACAGTGGTTCTATACCTTTCAATCCAAAGTGGCTCTAATTTGTAGTCCATAGAGTCTTGTGGTCATCAGTGGCCCTAACTTGTAGTCTACAGTGGATCTACCTCGAAGCTCACTTATGACCACAAAACTCTTTATTTTAGTCCACGGTGGCTCTACCTTAAAGTCTTCAGTGGCTCTACCTTGTACTTCACAGTAGCTCTTTTTGCCATCCAAATGGCTCTATCTTATAGTCCTCAATCGGCCTATTTTGTAGTCCCAAGTGCCTCTTCCTTGTAATTCACAGGAGATCTACCTTGTAGTCCACAGTGGATCTAGCTGTAGTCCTCAGTGGCTCTACATTATA
Nfurtivus_RaccoonMtn_N1026 TGAGTAGAACATTTGAGAATAGCTGATACGCATTGACGTGTCAGAAGATAAGAAGCTTAAACTGATATCTGTCTGAAACAAGAAAAGATCTAATACGATATAGGGTTATCTTCGCTACCGGATACCAATCTTCGAAGTAATGTTTCCTGATCACATATAGAAGTAATAACTCATTATATAGATGCTTCACAATAGTGTTGGCATTCGTAGGGTGCCTCAGACCATTCCATTTCTGGTGAACTTATTGCCAAATGTATTCCAATTGTTCGGTGCATTATTGAACACATTATATT-CCCTTATTCTCGAGGTTCGCACTACTGTTAAATTGTTCTTGCATGCACTACGCTATTGGACTGTCTAATACTGAATGTTTTTTCTCTTTCCAGCACGAAACCTTCAGTGCCGGGTCCCCGACGTGTCCCCGCATGGATCGTCGCCACTCCTCTCAGCCGTCGACGGTGTCGAGCTCGCTGGGCGGCGTCGACATCTGTCGCATCTGCCATTGCGAGGGAGACGCAGAGCTTCCCCTTATTTCCCCTTGCTTCTGCGCCGGATCCCTGCGCTATGTACATCAGTCCTGCCTTCAGCAGTGGATTAAGAGCTCGGACACACGCTGCTGCGAGCTCTGCAAGTTCCAATTCATCATGCACACTAAGATCAAACCCTTCAGGAAGGTGAGTTCCCCTTCAGTCTTTTTCCTCTCTGTAGTAGTCCACAGTGGTTCTATACCTTTCAATCCAAAGTGGCTCTAATTTGTAGTCCATAGAGTCTTGTGGTCATCAGTGGCCCTAACTTGTAGTCTACAGTGGATCTACCTCGAAGCTCACTTATGACCACAAAACTCTTTATTTTAGTCCACGGTGGCTCTACCTTAAAGTCTTCAGTGGCTCTACCTTGTACTTCACAGTAGCTCTTTTTGCCATCCAAATGGCTCAATCTTATAGTCCTCAATCGGCCTATTTTGTAGTCCCAAGTGCCTCTTCCTTGTAATTCACAGGAGATC------------------------------------------------------
Ngeorgia_Sittons_N073 --------------GAGAAAAGCAGGTACGCATAGACGTGACAGAAGATAAGAAGCTTAAACTGATATCTGTCTGAAATAAGAAAAGATCTAATACGATATAGGGTTATCTCCGCTACCGGATACCAATCTTCGAAGTAATGTTTCCTGATCACATGTAGAAGTAATAACGCATTATATAGATGCTTCACAATAGTGTTGGCATTCGTAGGGTGCTTCAGATCATTCCATTTCTGGTGAACTTATTTCCAAATATATTCAAATTGTTCGGTACATTATTGAACACAT--TATTGCCCTTATTCTCGAGGTTCGCACTACTGTTAAATTGTTCTTGCATGCACTACGCTATTGGACTGTCTAATACTGAATGTTTTTTCTCTTTCCAGCACGAAACCTTCAGTGCCGGGTCCCCGACGTGTCCCCGCATGGATCGTCGCCACTCCTCTCAGCCGTCGACGGTGTCGAGCTCGCTGGGCGGCGTCGACATCTGTCGCATCTGCCATTGCGAGGGAGACGCAGAGCTTCCCCTCATTTCCCCTTGCTTCTGCGCCGGATCCCTGCGCTATGTACATCAGTCCTGCCTTCAGCAGTGGATTAAGAGCTCGGACACACGCTGCTGCGAGCTCTGCAAGTTCCAATTCATCATGCACACTAAGATTAAACCCTTCAGGAAGGTGAGTTCCTCTTCAGTCTTTTTCCTCCCTGTAGTAATCCACAGTGGTTCTATACCTTGCAGTCCAAAGTGGCTCTAATTTGTAGTCCATAGTGTCATA------------GTCCATAATAGTAGTCTACAGTGGATCTACCTCGAAGTTCACTTATGACCACAAAACTCTTTATTTTCGTCCACGGTGGCTCTACCTTAAAATTTTCATTGGCTCTACCTTGTACTTCACAGTAGCTCTTTTTGCCATCCAAATGGCTCTATCTTATAGTTCTCAATCGGCCTATTTTGTAGTGCCAAGTGCCTCTTCCTTGTAATTCACAGGGGCTCTACCTTGTAGTCCACAGTGGGTCTAGCTGTAATTCTCAGTGGCTCTACATTATA
Ngertschi_FrenchBroad_N968 ----------------------CTGGTACGCATTGACGTGTCAGAAGATAAGAAGCTTAAACTGATATCTGTTTGAAACAAGAAAAGATCTAATACGATATAGGGTTATCTCCGCTACCGGATACCAATCTTCGAAGTAATGTTTCCTGATCACATGTAGAAGTAATAACTCATTATATAGATGCTTCACAATAGTGCTGGCATTCGTAGGGTGCCACAGACCATTCCATTTCTGGTGAACTTATTTCCAAATGTATTACTATTGTTCGGTGCATTATTGAACACACTATATTGCCCTTATTCTCGAGGTTCGCACTACTGTTAAATTGTTCTTGCATGCACTACGCTATTGGACTGTCTAATACTGAATGTCTTTTCCCTTTCCAGCACGAAACCTTCAGTGCCGGGTCCCCGACGTGTCCCCGCATGGATCGTCGCCACTCCTCTCAGCCGTCGACGGTGTCGAGCTCGCTGGGCGGCGTCGACATCTGTCGCATCTGCCATTGCGAGGGAGACGCAGAGCTTCCCCTCATTTCCCCTTGCTTCTGCGCCGGATCCCTGCGCTATGTACACCAGTCCTGCCTTCAGCAGTGGATTAAGAGCTCGGACACACGCTGCTGCGAGCTCTGTAAGTTCCAATTCATCATGCACACTAAGATCAAACCCTTCAGGAAGGTGAGTTCCTCTTCAATCTCTTTCCTCCCTGTAGTAGTCCACAATGGTTCTATACCTTGTAGTCCAAAGTAGCTCTAATTTGTAGTCCATTGGATTTTGTGGTCATCAGTGGCCCTAACTTGTGGTCTACAGTGGATCTACCTCGAAGCTCACTTATGACCACAAAACTCTTTATTTTAGTCCATCA---CTCTACCTTAAAATCTTCAGTGGCTCTACCTTGTAGTTCACAGTAGCTCTTTTTGCCATCCAAATGACTCTATCTTATAGTCCTCAAGCGGCCTACTTTGTAGTCCCAAGTGCCTCTTCCTTGTAATTCACAAGGGCCGTACCTTATACTCCGCAGTGGGTCTAGCTGTAGTCCTCAGTAGCTCTACATTATA
Ngertschi_HickoryNutGap_N810 -------------------------------ATTGACGTGTCAGAAGATAAGAAGCTTAAACTGATATCTGTTTGAAACAAGAAAAGATCTAATACGATATAGGGTTATCTCCGCTACCGGATACCAATCTTCGAAGTAATGTTTCCTGATCACATGTAGAAGTAATAACTCATTATATAGATGCTTCACAATAGTGCTGGCATTCGTAGGGTGCCACAGACCATTCCATTTCTGGTGAACTTATTTCCAAATGTATTACTATTGTTCGGTACATTATTGAACACACTATATTGCCCTTATTCTCGAGGTTCGCACTACTGTTAAATTGTTCTTGCATGCACTACGCTATTGGACTGTCTAATACTGAATGTCTTTTCCCTTTCCAGCACGAAACCTTCAGTGCCGGGTCCCCGACGTGTCCCCGCATGGATCGTCGCCACTCCTCTCAGCCGTCGACGGTGTCGAGCTCGCTGGGCGGCGTCGACATCTGTCGCATCTGCCATTGCGAGGGAGACGCAGAGCTTCCCCTCATTTCCCCTTGCTTCTGCGCCGGATCCCTGCGCTATGTACACCAGTCCTGCCTTCAGCAGTGGATTAAGAGCTCGGACACACGCTGCTGCGAGCTCTGTAAGTTCCAATTCATCATGCACACTAAGATCAAACCCTTCAGGAAGGTGAGTTCCTCTTCAATCTCTTTCCTCCCTGTAGTAGTCTACAATGGTTCTATACCTTGTAGTCCAAAGTAGCTCTAATTTGTAGTCCATAGGATTTTGTGGTCATCAGTGGCCCTAACTTGTAGTCTACAGTGGATCTACCTCGAAGCTCACTTATGACCACAAAACTCTTTATTTTAGTCCACCA---CTCTACCTTAATATCTTCAGTGGCTCTACCTTGTAGTTCACAGTAGCTCTTTTTGCCATCCAAATGACTCTATCTTATAGTCCTCAAGCGGCCTACTTTGTAGTCCCAAGTGCCTCTTCCTTGTAATTCACAAGGGCCGTACCTTATACTCCGCAGTGGGTCTAGCTGTAGTCCTCAGTAGCTCTACATTATA
Nholsingeri_BrumleyCrk_N916 ---------------------------------------------------------------------------AAACAAGAAAAGATCTAATACGATATAGGGTTATCTCCGCTACCGGATATCAATCTTCGAAGTAATGTTTCCTGATCACATGTAGAAGTAATAACTCATTATATAGATGCTTCGCAATAGTGTTGGTATTCGTAGGGTGCCTCAGACCATTTCATTCCCGGTGAACTTATTTCCAAATGTATTCCTGTTGTTCGGTGCATTATTGAACACACTATATTGCCCTTCTTCTCGAGGTTCGCACTACTGTTAAATTGTCCTTGCATGCACTACGCTATTGGACTGTCTAATACTGAATGTCTTTTCCCTTTCCAGCACGAAACCTTCAGTGCCGGGTCCCCGACGTGCCCCCGCATGGATCGTCGCCACTCCTCTCAGCCGTCGACGGTGTCGAGCTCGCTGGGCGGCGTCGACATCTGTCGCATCTGCCATTGCGAGGGAGACGCAGAGCTTCCCCTCATTTCCCCTTGCTTCTGCGCCGGATCCCTGCGCTACGTACACCAGTCCTGCCTTCAGCAGTGGATTAAGAGCTCGGACACACGCTGCTGCGAGCTCTGCAAGTTCCAATTCATCATGCACACTAAGATCAAACCCTTCAGGAAGGTGAGTTCCTCTTCAGTCTCTTTTTTTCCTGTAGTAGACCGCATTGGTTCTGTACCCTTTAGTCCAAAGTGGTTCTAATTTGTAGTCCATAGGGTCTTGTGGTCATCAGTGGCCCTAACTTGTAGTCGACAGTGGATCTACCTCGAAGCTCAATTATGACCACAAAACTCTTTATTTTAGTTCACGGTGGCTCTACCTTAAAATCTTCAGTGGCTCTACCTTGTAGTTCACAGTAGCTCTTTTTGCCATCCAAATGGCTCTATCTTATAGTCGTCAATCGGCCTATTTTGTAATCCCGAGTGCCTCTTCCTTGTAACTCACAGGGGCTCTACCTTGTAGTCTACAGTGGGTATAGCTGTAGTCCTCAGTGGCTCTACATTACA
Nholsingeri_PondCave_N541 -------------------------------------------------------------------------------------------------------------------------------------------------------------------------------------------------------------------GTGCCTCAGACCATTTCATTGCCGGTGAACTTATTTCCAAATGTATTCCTGTTGTTCGGTGCATTATTGAACACACTATATTGCCCTTCTTCTCGAGGTTCGCACTACTGTTAAATTGTCCTTGCATGCACTACGCTATTGGACTGTCTAATACTGAATGTCTTTTCCCTTTCCAGCACGAAACCTTCAGTGCCGGGTCCCCGACGTGCCCCCGCATGGATCGTCGCCACTCCTCTCAGCCGTCGACGGTGTCGAGCTCGCTGGGCGGCGTCGACATCTGTCGCATCTGCCATTGCGAGGGAGACGCAGAGCTTCCCCTCATTTCCCCTTGCTTTTGCGCCGGATCCCTGCGCTACGTACACCAGTCCTGCCTTCAGCAGTGGATTAAGAGCTCGGACACACGCTGCTGCGAGCTCTGCAAGTTCCAATTCATCATGCACACTAAGATCAAACCCTTCAGGAAGGTGAGTTCCTCTTCAGTCTCTTTCCTTCCTGTAGTAGACCGCAGTGGTTCTATACCCTTTAGTCCAAAGTGGTTCTAATTTGTAGTCCATAGGGTCTTGTGGTCATCAGTGGCCCTAACTTGTAGTCGACAGTGGATCTACCTCGAAGCTCAATTATGACCACAAAACTCTTTATTTTAGTTCACGGTGGCTCTACCTTAAAATCTTCAGTGGCTCTACCTTGTAGTTCACAGTAGCTCTTTTTGCCATCCAAATGGCTCTATCTTATAGTCCTCAATCGGCCTATTTTGTAATCCCGAGTGCCTCTTCCTTGTAACTCACAGGGGCTCTACCTTGTAGTCTACAGTGGGTATAGCTGTAGTCCTCAGTGGCTCTACATTACA
Njonesi_CaveSpringCave_N390 TGAGTAGAACATTTGAGAATAGCTGGTACGCATTGACGTGTCAGAAGATAAGAAGCTTAAACTGATATCTGTCTGAAACAAGAAAAGATCTAATACGATATAGGGTTATCTCCGCTACCGGATACCAATCTTCGAAGTAATGTTTCCTGATCACATGTAGAAGTAATAACTCATTATATAGATGCTTCACAATAGTGTTGGCATTCGTAGGGTGCCTCAGATCATTCCATTTCTGGTGAACTTATTTCCAAATGTAT--------TTCGGTGCATTATTGAACACAT--TATTGCCCTTATTCTCGAGGTTCGCACTACTGTTAAATTGTTCTTGCATGCACTACGCTATTGGACTGTCTAATACTGAATGTTTTTTCTCTTTCCAGCACGAAACCTTCAGTGCCGGGTCCCCGACGTGTCCCCGCATGGATCGTCGCCACTCCTCTCAGCCGTCGACGGTGTCGAGCTCGCTGGGCGGCGTCGACATCTGTCGCATCTGCCATTGCGAGGGAGACGCAGAGCTTCCCCTCATTTCCCCTTGCTTCTGCGCCGGATCCCTGCGCTATGTACATCAGTCCTGCCTTCAGCAGTGGATTAAGAGCTCGGACACACGCTGCTGCGAGCTTTGCAAGTTCCAATTCATCATGCACACTAAGATCAAACCCTTCAGGAAGGTGAGTTCCTCTTCAGTCTTTTTCCTCCCTGTAGTAGTCCACAGTGGTTCTATACCTTGCA-TCCAAAGTGGCTCTAATTTGTAGTCCATAGTGTCATATAGTGTCTCATAGTCC---ATAGTAGTCTACAGTGGATCTACCTCGAAGCTCACTTATGACCACAAAACTCATTATTTTCGTCCACGGTGGCTCTACCTTAAAATTTTCAGTGGCTCTACCTTGTACTTCACAGTAGCTCTTTTTGCCATCCAAATGGCTCTATCTTATAGTTCTCAATCGGCCTATTTTGTAGTGCCAAGTGCCTCTTCCTTGTAATTCACAGGGGCTCTACCTTGTAGTCCACAGTGGGTCTAGCTGTAGTTCTCAGTGGCTCTACATTATA
Nlowderi_ChestnutBranch_N731 -------------------------------------------------------CTTAAACTGATATCTGTCTGAAACAAGAAAAGATCTAATACGATATAGGGTTATCTCTGCTACCGGATACCAATCTTCGAAGTAATGTTTCCTGATTGCATGTAGAAGTAATAACTCATTATATAGATGCTTCACAATAGTGTTGGCATTCGTAGAGTGCCTCAGACCATTCCATTTCTGGTGAACTTATTTCCAAATGTATTCCAATGGTTCGGTGCATTATTGAACACATTGTATTGCCCTTATTCTCGAGGTTCGCACTACTGTTAAATTGTTCTTGCATGCACTACGCTATTGGACTGTCTAATATTGAATGTTTTTTCTCTTTCCAGCACGAAACCTTCAGTGCCGGGTCCCCGACGTGTCCCCGCATGGATCGTCGTCACTCCTCTCAGCCGTCGACGGTGTCGAGCTCGCTGGGCGGCGTCGACATCTGTCGCATCTGCCATTGCGAGGGAGACGCAGAGCTTCCCCTCATTTCCCCTTGCTTCTGCGCCGGATCCCTGCGCTATGTACATCAGTCCTGCCTTCAGCAGTGGATTAAGAGCTCGGACACACGCTGCTGCGAGCTCTGCAAGTTCCAATTCATCATGCACACTAAGATCAAACCCTTCAGGAAGGTGAGTTCCTCTTCAGTCTTTTTCCTCCCTGTAGTAGTCCACAGTGGTTCTATAGCTTGCAGTCCAAAGTAGCTCTAATTTGTAGTCCATGGGGTCTTGCGGTCATCAGTGGCCCTAACTTGTAGTCTACAGTGGATCTACCTCGAAGCTCACTTATGACCACAAAACTCTTTATTTTAGTCCATGATGGCTTTACCTTAAAATCTTCAGTGGCTCTACCTTGTACTTCACAGTAGCTCTTTTTGCCATCCAAATGGCTCTATCTTATAGTCCTCAATCGGTCTATTTTGTAGTCCCAAGTGCCTCTTCCTTGTAATTCACAGGGGCTCTACCTTGTAGTCCACAATTCGTGTAACTACAGTTTTCGGCTATTATACGCTACA
Nlowderi_upperFiresCreek_N820 TGAGTAAAACATTTGAGAATAGCTGGTACGCATTGACGTGTCAGAAGATAAGAAGCTTAAACTGATATCTGTCTGAAACAAGAAAAGATCTAATACGATATAGGGTTATCTCTGCTACCGGATACCAATCTTCGAAGTAATGTTTCCTGATTGCATGTAGAAGTAATAACTCATTATATAGATGCTTCACAATAGTGTTGGCATTCGTAGAGTGCCTCAGACCATTCCATTTCTGGTGAACTTATTTCCAAATGTATTCCAATTGTTCGGTGCATTATTGAACACATTGTATTGCCCTTATTCTCGAGGTTCGCACTACTGTTAAATTGTTCTTGCATGCACTACGCTATTGGACTGTCTAATATTGAATGTTTTTTCTCTTTCCAGCACGAAACCTTCAGTGCCGGGTCCCCGACGTGTCCCCGCATGGATCGTCGTCACTCCTCTCAGCCGTCGACGGTGTCGAGCTCGCTGGGCGGCGTCGACATCTGTCGCATCTGCCATTGCGAGGGAGACGCAGAGCTTCCCCTCATTTCCCCTTGCTTCTGCGCCGGATCCCTGCGCTATGTACATCAGTCCTGCCTTCAGCAGTGGATTAAGAGCTCGGACACACGCTGCTGCGAGCTCTGCAAGTTCCAATTCATCATGCACACTAAGATCAAACCCTTCAGGAAGGTGAGTTCCTCTTCAGTCTTTTTCCTCCCTGTAGTAGTCCACAGTGGTTCTATACCTTGCAGTCCAAAGTAGCTCTAATTTGTAGTCCATGGGATCTTGCGGTCATCAGTGGCCCTAACTTGTAGTCTACAGTGGATCTACCTCGAAGCTCACTTATGACCACAAAACTCTTTATTTTAGTCCATGATGGCTTTACCTTAAAATCTTCAGTGGCTCTACCTTCTACTTCACAGTAGCTCTTTTTGCCATCCAAATGGCTCTATCTTATAGTCCTCAATCGGCCTATTTTGTAGTCCCAAGTGCCTCTTCCTTGTAATTCACAGGGGCTCTACCTTGTAGTCCACACACTGAAAAAAAGATGCCGTCTAACAGGACATATTCCT
Nlula_LulaFallsCave_G2084 TGAGTAGAACATTTGAGAATAGCTGGTACGCATTGACGTGTCAGAAGATAAGAAGCTTAAACTAATATCTGTCTGAAACAAGAAAAGATCTAATACGATATAGGGTTATCTCCGCCACCGGATACCAATCTTCGAAGTAATGTTTCCTGATCACATGTAGAAATAATAACTCATTATATAGATGCTTCACAATAGTGTTGGCATTCGTAGGGTGCTTCAGATCATTCCATTTCTGGTGAACTTATTTCCAAATATATTCAAATTGTTCGGTGCATTATTGAACACAT--TATTGCCCTTATTCTCGAGGTTCGCACTACTGTTAAATTGTTCTTGCATGCACTACGCTATTGGACTGTCTAATACTGAATGTTTTTTCTCTTTCCAGCACGAAACCTTCAGTGCCGGGTCCCCGACGTGTCCCCGCATGGATCGTCGCCACTCCTCTCAGCCGTCGACGGTGTCGAGCTCGCTGGGCGGCGTCGACATCTGTCGCATCTGCCATTGCGAGGGAGACGCTGAGCTTCCCCTCATTTCCCCTTGCTTCTGCGCCGGATCCCTGCGCTATGTACATCAGTCCTGCCTTCAGCAGTGGATTAAGAGCTCGGACACACGCTGCTGCGAGCTCTGCAAGTTCCAATTCATCATGCACACTAAGATCAAACCCTTCAGGAAGGTGAGTTCCTCTTCAGTCTTTTTCCTCCCTGTAGTAATCCACAGTGGTTCTATACCTTGCAGTCCAAAGTGGCTCTAATTTGTAGTCCATAGTGTCATA------------GTCC---ATAGTAGTCTACAGTGGATCTACCTCGAAGCTCACTTATGACCACAAAACTCTTTATTTTCGTCCACGGTGGCTCTACCTTAAAATTTTCAGTGGCTCTACCTTGCACTTCACAGTAGCTCTTTTTGCCATCCAAATGGCTCTATCTTATAGTCCTCAATCGGCCTATTTTGTAGTGCCAAGTGCCTCTTCCTTGTAATTCACAGGGGCTCTACCTTGTAGTCCACAGTGGGTCTAG----------------------------
Nmimus_Straleys_N625 TGAGTAGAACATTGGAGAATAGCTGGTACGCATTGACGTGTCAGAAGATAAGAAGCTTAAAC---TATCTGTCTGAAACAAGAAAAGATCTAATACGATATAGGGTTATCTCCGCTACCGGATACCAATCTTCGAAGTAATGTTTCCTGATCACATGTAGAAGTAATAACTCATTATATTGATGCTTCGCAATAGTGTTGGCATTCGTAGGGTGCCTCAGACCATTTCATTCCTGGTTAACTTATTTCCAAATGTATTCCTATTGTTCGGTGCATTATTGAACACACTATATTGCCCTTCTTCTCGAGGTTCGCAGTACTGTTAAATTGTCCTTGCATGCACTACGCTATTGGACTGTCTAATACTGAATGTCTTTTCCCTTTCCAGCACGAAACCTTCAGTGCCGGGTCCCCGACGTGTCCCCGCATGGATCGTCGCCACTCCTCTCAGCCGTCGACGGTGTCGAGCTCGCTGGGCGGCGTCGACATCTGTCGCATCTGCCATTGCGAGGGAGACGCAGAGCTTCCCCTCATTTCCCCTTGCTTCTGCGCCGGATCCCTGCGCTATGTACACCAGTCCTGCCTTCAGCAGTGGATTAAGAGCTCGGACACACGCTGCTGCGAGCTCTGCAAGTTCCAATTCATCATGCACACTAAGATCAAACCCTTCAGGAAGGTGAGTTCCTCTTCAGTCTCATTCCTTCCTGTAGTAGTCCGCAGTGGTTCTATACCTTGTAGTCCAAAGTGGCTCTAGTTTGTAGTCCATAGGGTCTTGTGGTCATTAGTGGCCCTAATTTGTAGTCGACAGTGGATCTACCTCGAAACTCACTTATAACCGCAAATTTCTTTATTTTAGTCCACGGTAGCTCTACCTTAAAATCTTCAGTGGCTCTACCTTGTAGTTCACAGTAGCTCTTTTTGCCATCCAAATGGCTCTATCTTATTGTCCTCAATCGGCCTATTTTGTAGTCCCAAGTGCCTCTTCCTTGTAATTCACAGGGGCTCTACCTTGTAGTCCACAGTGG----------------------------------
Nnasicus_CaneyFork_N171 TGAGTAAAACATTTGAGAATAGCTGGTACGCATTGATGTGTCAGAAGATAAGAAGCTTAAACTGATATCTGTCTGAAACAAGAAAAGATCTAATACGATATAGGGTTATCTCCGCTACCGGATACCAATCTTCGAAGTAATGTTTCCTGATCACATGCAGAAGTAATAACTCATTATATAGATGCTTCGCAATAGTGTTGGCATTCGTAGGGTGCCTTAGACCATTCCATTTCTGGTGAACTTATATCCAAATGTATTCCTATTGTTCGGTGCATTATTGAACACACTATATTGCTCTTATTCTCGAGGTTCGCACTACTGTTAAATTGTTCTTGCATGCACTACGATATTGGACTGTCTAATACTGAATGTCTTTTCCCTTTCCAGCACGAAACCTTCAGTGCCGGGTCCCCGACGTGTCCCCGCATGGATCGTCGCCACTCCTCTCAGCCGTCGACGGTGTCGAGCTCGCTGGGCGGCGTCGACATCTGTCGCATCTGCCATTGCGAGGGAGACGCAGAGCTTCCCCTCATTTCCCCTTGCTTCTGCGCCGGATCCCTGCGCTATGTACACCAGTCCTGCCTTCAGCAGTGGATTAAGAGCTCGGACACACGCTGCTGCGAGCTCTGCAAGTTCCAATTCATCATGCACACTAAGATCAAACCCTTCAGGAAGGTGAGTTCCTCTTCAGTCTCTTTACTCCCTGTAGTAGTCCATAGTGGTTCTATACCTTGTAGTCCAAAGTGGCTCTAATTTGTAGTTCATAGAATCATGTGGTCATCAGTGGCCCTAACTTGTAGTTTACAGTGAATTTACCTCGGAGCTCACTTATGACCACAAAACTCTTTATTTTAGTCCACCA---CTCTACCTTAAAATCTTCAGTGGGTCTACCTTGTAGCCCACAGTAGCTCTTTTTGCCATCCAAATGGCTCTATCTTATAGTCCTCAATCGGTCTATTTTGTAGTCCCAAGTGCCTCTTCCTTGTAATTCACAGGGGCTCTACCTTGTAGTCCACAGTGG----------------------------------
Nnasicus_ConnosteeFalls_N696 ----------------------------------------------------------AAACTGATATCTGTCTGAAACAAGAAAAGATCTAATACGATATAGGGTTATCTCCGCTACCGGATACCAATCTTCGAAGTAATGTTTCCTGATCACATGTAGAAGTAATAACTCATTATATAGATGCTTCGCAATAGTGTTGGCATTCGTAGGGTGCCTTAGACCATTCCATTTCTGGTGAACTTATATCCAAATGTATTCCTATTGTTCGGTGCATTATTGAACACACTATATTGCTCTTATTCTCGAGGTTCGCACTACTGTTAAATTGTTCTTGCATGCACTACGCTATTGGACTGTCTAATACTGAATGTCTTTTCCCTTTCCAGCACGAAACCTTCAGTGCCGGGTCCCCGACGTGTCCCCGCATGGATCGTCGCCACTCCTCTCAGCCGTCGACGGTGTCGAGCTCGCTGGGCGGCGTCGACATCTGTCGCATCTGCCATTGCGAGGGAGACGCAGAGCTTCCCCTCATTTCCCCTTGCTTCTGCGCCGGATCCCTGCGCTATGTACACCAATCCTGCCTTCAGCAGTGGATTAAGAGCTCGGACACACGCTGCTGCGAGCTCTGCAAGTTCCAATTCATCATGCACACTAAGATCAAACCCTTCAGGAAGGTGAGTTCCTCTTCAGTCTCTTTACTCCCTGTAGTAGTCCATAGTGGTTCTATACCTTGTAGTCCAAAGTGGCTTTAATTTGTAGTTCATATAATCATGTGGTCATCAGTGGCCCTAACTTGTAATTTACAGTGGATTTACCTCGGAGCTCACTTATGACCACAAAACTCTTTATTTTAGTCCACCA---CTCTACCTTAAAATCTTCAGTGGCTCTACCTTGTAGCCCACAGTAGCTCTTTTTGCCATCCAAATGGCTCTATCTTATAGTCTTCAATCGGCCTATTTTGTAGTCCCAAGTGCCTCTTCTTTGTAATTCACAGGGGCTCTACCTTGTAGTCCACAATGGGTCTAGCTGTAGTCATCAGTGGCTCTACA-----
Npaynei_Grindstaff_N646 TGAGTTGAACATTGGAGAATAGCTGGTACGCATTGACGTGTCAGAAGATAAGAAGCTTAAAC---TATCTGTCTGAAACAAGAAAAGATCTAATACGATATAGGGTTATCTCCGCTACTGGATACCAATCTTCGAAGTAATGTTTCCTGATCACATGTAGAAGTAATAACTCATTATATAAATGCTTCGCAATAGTGTTGGCATTCGTAGGGTGCCTCAGACCATTTCATTCCTGGTGAACTTATTTCCAAATGTATTCCTATTGTTCGGTGCATTATTGAACACACTGTATTGCCCTTCTTCTCGAGGTTCTCACTACTGTTAAATTGTCCTTGCATGCACTACGCTATTGGACTGTCTGATACTGAATGTCTTTTCCCTTTCCAGCACGAAACCTTCAGTGCCGGGTCCCCGACGTGTCCCCGCATGGATCGTCGCCACTCCTCTCAGCCGTCGACGGTGTCGAGCTCGCTGGGTGGCGTCGACATCTGTCGCATCTGCCATTGCGAGGGAGACGCAGAGCTTCCCCTCATTTCCCCTTGCTTCTGCGCCGGATCCCTGCGCTATGTACACCAGTCCTGCCTTCAGCAGTGGATTAAGAGCTCGGACACACGCTGCTGCGAGCTCTGCAAGTTCCAATTCATCATGCACACTAAGATCAAACCCTTCAGGAAGGTGAGTTCCTTTTCAGTCTCTTTCCTTCCAGTAGTAGTCCGC-------------------------AGTGGCTCTAATTTGTAGTCCATAGGGTCATGTGGTCATCAGTGGCCCTAACTTGTAGTCAACAGTGGATCTACCTCGATGCTCACTTATGACCACAAAACTCTTTATTTTAGTCCACGGTGGCTCTACCTTAAAATCTTCAGTGGCTCTACCTTGTAGTTCACAGTAGCTCTTTTTGCAATCCAAATGGCTCTATCTTATAGTCCTCAATCGGCCTATTTTGTAGTCCCAAGTGCCTCTTCCTTGTAATTCACAGGGGCTCTACATTGTAGTCCACAGTGGGTCTAGCTGTAGTCCTTAGTGGCTC---------
Npaynei_NorrisDamCave_N348 ---GTAGAACATCGGAGAATAGCTGGTACGCATTGACGTGTCAGAAGATAAGAAGCTTAAAC---TATCTGTCTGAAACAAGAAAAGATCTAATACGATATAGGGTTATCTCCGCTACCGGATACCAATCTTCGAAGTAATGTTTCCTGATCACATGTAGAAGTAATAAGTAATTATATGGATGTTTCGCAATAGTGTTGGCATTCGTAGGGTGCCTCAGACCATTTCATTCCTGGTGAACTTATTTCCAAATGTATTCCTATTGTCCGGTGCATTATTGAACACACTATATTGCCCTTCTTCTCGAGGTTCGCACTACTGTTAAATTGTCCTTGCATGCACTACGCTATTGGACTGTCTAATACTGAATGTCTTTTCTCTTTCCAGCACGAAACCTTCAGTGCCGGGTCCCCGACGTGTCCCCGCATGGATCGTCGCCACTCCTCTCAGCCGTCGACGGTGTCGAGCTCGCTGGGCGGCGTCGACATCTGTCGCATCTGCCATTGCGAGGGAGACGCAGAGCTTCCCCTCATTTCCCCTTGCTTCTGCGCCGGATCCCTGCGCTATGTACACCAGTCCTGCCTTCAGCAGTGGATTAAGAGCTCGGACACACGCTGCTGCGAGCTCTGCAAGTTCCAATTCATCATGCACACTAAGATCAAACCCTTCAGGAAGGTGAGTTCCTCTTCAGTCTCTTTCCTTCCTGTAGTAGTCCGCAGTGGTTCTATACCTTGTAGTCCAAAGTGGCTCTAATTTGTAGTCCATAGGGTCTTGTGGTCATCAGTGGCCCTAACTTGTAGTCGACAGTGGATCTACCTCGAAGCTCACTTATGACCACCAAACTCTTTATTTTAGTTCACGGTGGCTCTACCTTAAAATCTTCAGTGGCTCTACCTTGTAGTTCACAGTAGCTCTTTTTGCCATCCAAATGGCTCTATCTTATAGTCCTCAATCGGCCTATTTTGTAGTTCCAAGTGCCTCTTCCTTGTAATTCACAGAGGCTCTACCTTGTAGTCCACAGTGGGTCTAGCTATAGTCCTCAGTGGCTCTACATTATA
Npaynei_UnakaMtns_N943 TGAGTAGAACATCGGAGAATAGCTGGTACGCATTGACGTGTCAGAAGATAAGAAGCTTAAAC---TATCTGTCTGAAACAAGAAAAGATCTAATACGATATAGGGTTATCTCCGTTACTGGATACCAATCTTCGAAGTAATGTTTCCTGATCACATGTAGAAGTAATAACTCATTATATAGATGCTTCGCAATAGTGTTGGCATTCGTAGGGTGCCTCAGACCATTTCATTCCTGGTGAACTTATTTCCAAATGTATTCCTATTGTTCGGTGCATTATTGAACACACTGTATTGCCTTTCTTCTCGAGGTTCGCACTACTGTTAAATTGTCCTTGCATGCACTACGCTATTGGACTGTCTGATACTGAATGTCTTTTCCCTTTCCAGCACGAAACCTTCAGTGCCGGGTCCCCGACGTGTCCCCGCATGGATCGTCGCCACTCCTCTCAGCCGTCGACGGTGTCGAGCTCGCTGGGCGGCGTCGACATCTGTCGCATCTGCCATTGCGAGGGAGACGCAGAGCTTCCCCTCATTTCCCCTTGCTTCTGCGCCGGATCCCTGCGCTATGTACACCAGTCCTGCCTTCAGCAGTGGATTAAGAGCTCGGACACACGCTGCTGCGAGCTCTGCAAGTTCCAATTCATCATGCACACTAAGATCAAACCCTTCAGGAAGGTGAGTTCCTCTTCAGTCTCTTTCCTTCCTGTAGTAGTCCG------------------------------------------------------------------------------------------------------------------------------------------------------------------------------------------------------------------------------------------------------------------------------------------------------------------------------------------------------
Npecki_HaskellSims_G3697 ----------------------------------------------------AAGCTTAAACTGCTATCTGTTTAAGACAAGGATATATCTAACACTATGCATGGTTATCTCTGCTACCGAACACCAATCTTCAAAGTAATGTTTCCTGATCACATGCCGAAGTATTTACTCATTATGCAGATGCTTCACAATCGTGTTGGCATTCGTAGGGTGCCTCAGACCATTCCACCTCTGGTGAACTTATTTTCAAATGTATTACTATTATTCAGTGCACTATTGAACACACTATGTTGTTCCTATTCGCGAGGTTCGCACTACTGTTAAATTGTTGTCGCATGCACTACGTTATTGGACTGTCTGATACTGAATGTCTTTTCCTTTTCCAGCACGAAACCTTCAGTGCCGGGTCCCCGACGTGTCCCCGCATGGATCGCCGCCACTCCTCTCAGCCGTCGACGGTGTCGAGCTCGCTGGGTGGCGTCGACATCTGTCGCATCTGCCATTGCGAGGGAGACGCAGAGCTTCCCCTCATTTCCCCTTGCTTCTGCGCCGGATCCCTGCGCTATGTACACCAGTCCTGCCTTCAGCAGTGGATTAAGAGCTCGGACACACGCTGCTGCGAGCTCTGCAAGTTCCAATTCATCATGCACACTAAGATCAAACCCTTCAGGAAGGTGAGTTCCTCTTCAGTCTCTTTCCTCCCTGTAGTAGTCCACAATGGATCTACATTTTGAAGTCCAAAGTGGCTCTAATTTTTAGTCCATAGGGTGTTGTAGTCATCAGTAGCTCTAACTTGAAGTCTACGATGAATCTACCTCAAAACTTACTTATGACCACAAAACTCTTCATTTTAGTCTACAGTGACTCTACCTTAAAATCATCA-TGGCTCTACCTTGTAGTCCACAGTAGCTCTTTTTGCCATCCAATTGGTTTTACCTTATAATCATCAAACGGTCTATTTTGTAGTCCCAAGTACCTCTTCCTTGTAATTCACAGGGACTCTACCTTGTAGATCACAGTGGTTCTAGCTGTAGTCCTCAGTGATTCTACATTATA
Npecki_HurricaneMazeCave_G2100 ------------------------GATACACATTTACGTGTTAGAAGGTAGTAAGCTTAAACTGCTATCTGTTTGAGACAAGGATATACCTAACACTATACATGGTTATCTCTGCTACCGAACACCAATCTTCAAAGTAATGTTTCCTGATCACATGCCGAAGTATTGACTCATTATGCAGATGCTTCACAAGCGTGTTGGCATTCGTAGGGTGCCTCAGACCATTCCACCTCTGGTGAACTTATTTTCAAATGTATTACTATTATTCAGTGCACTATTGAACACACTATGTTGTTCCTATTCGCGAGGTTCGCACTATTGTTAAATTGTTGTCGCATGCACTACGTTATTGGACTGTCTGATACTGAATGTCTTTTCCTTTTCCAGCACGAAACCTTCAGTGCCGGGTCCCCGACGTGTCCCCGCATGGATCGCCGCCACTCCTCTCAGCCGTCGACGGTGTCGAGCTCGCTGGGTGGCGTCGACATCTGTCGCATCTGCCATTGCGAGGGAGACGCAGAGCTTCCCCTCATTTCCCCTTGCTTCTGCGCCGGATCCCTGCGCTATGTACACCAGTCCTGCCTTCAGCAGTGGATTAAGAGCTCGGACACACGCTGCTGCGAGCTCTGCAAGTTCCAATTCATCATGCACACTAAGATCAAACCCTTCAGGAAGGTGAGTTCCTCTTCAGCCTCTTTCCTCCCTGTAGTAGTCCACAATGGATCTACATCTTGAAGTCCAAAGTGGCTCTAATTTTTAGTCCATAAGGTGTTGTAGTCATCAGTAGCTCTAACTTGAAGTCTACGATGAATCTACCTCAAAGCTTACTTATGACCACAAAACTCTTCATTTTATTCTACAGTGACTCTACCTTAAAATCATCA-TGGCTCTACCTTGTAGTCCACAGTAGCTCTTTTTGCCATCCAATTGGTTTTACCTTATAATCATCAAACGGTCTATTTTGTAGTCCCAAGTACCTCTTCCTTGTAATTCACAGGGACTCTACCTTGTAGATCACAGTGGTTCTAGCTGTAATCCTCAGTGATTCTACATTATA
Npecki_Monteagle_N062 TGAGAAAAACTTTTGAGAATAGCTGATACACATTGACGTGTTAGAAGGTAGGAAGCTTAAACTGCTATCTGTTTGAGACAAGGATATATTTAACACTATACATGGTTATCTCTGCTACCGAACACCAATCTTCAAAGTAATGTTTCCTGATCACATGCCGAAGTATTTACTTATTATGCAGATGCTTCACAAGCGTGTTGGCATTCGTAGGGTGCCTCAGACCATTCCACCTCTGGTGAACTTATTTTCAAATGTATTCCTATTATTCAGTGCACTATTGAACACACTATGTTGTTCCTATTCGCGGGGTTCGCACTACTGTTAAATTGTTGTCGCATGCACTACGTTATTGGACTGTCTGATACTGAATGTCTTTTCCTTTTCCAGCACGAAACCTTCAGTGCCGGGTCCCCGACGTGTCCCCGCATGGATCGCCGCCACTCCTCTCAGCCGTCGACGGTGTCGAGCTCGCTGGGTGGCGTCGACATCTGTCGCATCTGCCATTGCGAGGGAGACGCAGAGCTTCCCCTCATTTCCCCTTGCTTCTGCGCCGGATCCCTGCGCTATGTACACCAGTCCTGCCTTCAGCAGTGGATTAAGAGCTCGGACACACGCTGCTGCGAGCTCTGCAAGTTCCAATTCATCATGCACACTAAGATCAAACCCTTCAGGAAGGTGAGTTCCTCTTCAGTCTCTTTCCTCCCTGTAGTAGTCCACAATGGATCTACATCTTGAAGTCCAAACTGGCTCTAATTTTTAGTCCATAGGGTGTTGTAGTCATCAGTAGCTCTAACTTGTAGTCTACAGTGCATCTACCTCAAAGCTTACTTATGACCACAAAACTCTTCATTTTAGTCTACAGTGACTCTACCTTAAAATCATCA-TGGCTCTACCTTGTAGTCCACAGTAGCTCTTTTTGCCATCCAAGTGGCTTTACCTTATAATCATCAAACGGTCTATTTTGTAGTCCCAAGTACCTCTTCCTTGTAATTCACAGGGACTCTACCTTGTAGATCACAGTGGTTCTAGCTGTAGTCCTCAGTGATTCTACATTATA
Nperlakyi_SChimneys_N1079 TGAGTAGAACATTTGAGAATAGCTGGTACGCATTGACGTGTCAGAAGATATGAAGCTCAAACTGATATCTGTCTGAAACAAGAAAAGATCTAATACGATATAGGGTTATCTCCGCTACCGGATACGAATCTTCGAAGTAATGATTCCTGATCACATGTAGAAGTAATAACTCATTATATAGATGCTTCACAATAGTGTTGGCATTCGTAGGGTGCCTCAGATCATTCCATTTCTGGTGAACTTATTTCCAAATGTATTCCAATTGTTCGGTGCATTATTGAACACAT--TATTGCCTTTATTCTCGAGGTTCGCACTACTGTTAAATTGTTCTTGCATGCACTACGCTATTGTTATGTCTAATACTGAATGTTTTTTCTCTTTCCAGCACGAAACCTTCAGTGCCGGGTCCCCGACGTGTCCCCGCATGGATCGTCGCCACTCCTCTCAGCCGTCGACGGTGTCGAGCTCGCTGGGCGGCGTCGACATCTGTCGCATCTGCCATTGCGAGGGAGACGCAGAGCTTCCCCTCATTTCCCCTTGCTTCTGCGCCGGATCCCTGCGCTATGTACATCAGTCCTGCCTTCAGCAGTGGATTAAGAGCTCGGACACACGCTGCTGCGAGCTCTGCAAGTTCCAATTCATCATGCACACTAAGATCAAACCCTTCAGGAAGGTGAGTTCCTCTTCAGTCTTTTTCCTCCCTGTAGTAGTCCACAGTGGTTCTATACCTTGCAGTCCAAAGTGGCTCTAATTTGTAGTCCATAGTG------------------TCC---ATAGTAGTCTACAGTGGATCTACCTCGAAGCTCACTTATGACCACAAAACTCTTTATTTTCGTCCACGGTGGCTTTACCTTAAAATTTTCAGTGGCTCTACCTTGTACTTCACAGTAGCTCTTTTTGCCATCCAAATGGCTCTATCTTATAGTCCTCAATCGGCCTATTTTGTAGTGCCAAGTGCCTCTTCCTTGTAATTCACAGGGGCTCTACCTTGTAGTCCACAGTGGGTCTAGCTGTAGTTCTCAGTGGCTCTACATTATA
Nreclusus_Clingmans_N252 ------------------------------------------------------------ACTGATATCTGTCTGAAACAAGAAAAGATCTAATATGATATAGGGTTATCTCCGCTACCCGATACCAATCTTTTAAGTAATGTTTTCTGATCACATGTAGAAGTAATAACTCATTATATAGATGCTTCACAATAGTGTTGGCATTCGTAGGGTGCCTCAGATCATTCCATTTCTGGTGAACTTATTTCCAAATGTATTCAAATTGTTCGGTGCATTATTGAACACAT--TATTGCCCTTATTCTCGAGGTTCGCACTACTGCTAAATTGTTCTTGCATGCACTACGCTATTGGACTGTCTAATTCTGAATGTTTTTTCTCTTTCCAGCACGAAACCTTCAGTGCCGGGTCCCCGACGTGTCCCCGCATGGATCGTCGCCACTCCTCTCAGCCGTCGACGGTGTCGAGCTCGCTGGGCGGCGTCGACATCTGTCGCATCTGCCATTGCGAGGGAGACGCAGAGCTTCCCCTCATTTCCCCTTGCTTCTGCGCCGGATCCCTGCGCTATGTACATCAGTCCTGCCTTCAGCAGTGGATTAAGAGCTCGGACACACGCTGCTGCGAGCTCTGCAAGTTCCAATTCATCATGCACACTAAGATCAAACCCTTCAGGAAGGTGAGTTCCTCTTTAGTCTTTTTCCTCCCTGTAGTAGTCCACAGTGGTTCTATACCTTGCAGTCCAAAGTGGCTCTAATTTGTAGTCCATAGGGTCTTGTGGTCATCAGTGGCCCTAACTTGTAGTCTACAGTGGATCTACCTCGAAGCTCACTTATGACCACAAAACTCTTTATTTTAGTCCACGGTGGCTCTACCTTAAAATCTTCAGTGGCTCTACCTTGTACTTCACAGTAGCTCTTTTTGCCATCCAAATGGCTCTATCTTATAGTCTTCAATCGGCTTATTTTGTAGTCCCAAGTGCCTCTTCCTTGTAATTCACAGGGGCTCTACCTTGTAGTCCACAGTGGGTCTAGCTGCAGTCCTCAGTGGCTCTACATTATA
Nreclusus_Newfound_N259 TGAGTAGAACATTTGAAAATAGCTGGTACGCATTGACGTGTCAGAAGATAAGAAGCTTAAACTGATATCTGTCTGAAACAAGAAAAGATCTAATATGATATAGGGTTATCTCCGCTACCGGATACCAATCTTCGAAGTAATGTTTCCTGATCACATGTAGAAGTGATAACTCATTATATAGATGCTTCACAATAGTGTTGGCATTCGTAGGGTGCCTCAGATCATTCCATTTCTGGTGAACTTATTTCCAAATGTATTCAAATTGTTCGGTGCATTATTGAACACAT--TATTGCCCTTATTCTCGAGGTTCGCACTACTGTTAAATTGTTCTTGCATGTACTACGCTATTGCACTGTCTAATACTGAATGTTTTTTCTCTTTCCAGCACGAAACCTTCAGTGCCGGGTCCCCGACGTGTCCCCGCATGGATCGTCGCCACTCCTCTCAGCCGTCGACGGTGTCGAGCTCGCTGGGCGGCGTCGACATCTGTCGCATCTGCCATTGCGAGGGAGACGCAGAGCTTCCCCTCATTTCCCCTTGCTTCTGCGCCGGATCCCTGCGCTATGTACATCAGTCCTGCCTTCAGCAGTGGATTAAGAGCTCGGACACACGCTGCTGCGAGCTCTGCAAGTTCCAATTCATCATGCACACTAAGATCAAACCCTTCAGGAAGGTGAGTTCCTCTTTAGTCTTTTTCCTCCCTGTAGTAGTCCACAGTGGTTCTATACCTTGCAGTCCAAAGTGGC-CAAGTTTGTAGTCCATAGGGTCTTGTGGTCATCAGTGGCCCTAACTTGTAGTCTACAGTGGATCTACCTCGAAGCTCACTTATGACCACAAAACTCTTTATTTTAGTCCACGGTGGCTCTACCTTAAAATATTCAGTGGCTCTACCTTGTACTTCACAGTAGCTCTTTTTGCCATCCAAATGGCTCTATCTTATAGTCCTCAATCGGCCTATTTTGTAGTCCCAAGTGCCTCTTCCTTGTAATTCACAG------------------------------------------------------------
Nreclusus_Noland_N1051 -----------------------TGGTACGCATTGACGTGTCAGAAGATAAGAAGCTTAAACTGATATCTGTCTGAAACAAGAAAAGATCTAATATGATATAGGGTTATCTCCGCTACCGGATACCAATCTTCGAAGTAATGTTTCCTGATCACATGTAGAAGTAATAACTCATTATATAGATGCTTCGCAATAGTGTTGGCATTCGTAGGGTGCCTCAGATCATTCCATTTCTGGTGAACTTATTTCCAAATGTATTCAAATTGTTCGGTGCATTATTGCACACAT--TATTGCCCTTATTCTCGAGGTTCGCACTACTGTTAAATTGTTCTTGCATGTACTACGCTATTGGACTGTCTAATACTGAATGTTTTTTCTCTTTCCAGCACGAAACCTTCAGTGCCGGGTCCCCGACGTGTCCCCGCATGGATCGTCGCCACTCCTCTCAGCCGTCGACGGTGTCGAGCTCGCTGGGCGGCGTCGACATCTGTCGCATCTGCCATTGCGAGGGAGACGCAGAGCTTCCCCTCATTTCCCCTTGCTTCTGCGCCGGATCCCTGCGCTATGTACATCAGTCCTGCCTTCAGCAGTGGATTAAGAGCTCGGACACACGCTGCTGCGAGCTCTGCAAGTTCCAATTCATCATGCACACTAAGATCAAACCCTTCAGGAAGGTGAGTTCCTCTTTAGTCTTTTTCCTCCCTGTAGTAGTCCACAGTGGTTCTATACCTTGCAGTCCAAAGTGGC-CAAGTTTGTAGTCCATAGGGTCTTGTGGTCATCAGTGGCCCTAACTTGTAGTCTACAGTGGATCTACCTCGAAGCTCACTTATGACCACAAAACTCTTTATTTTAGTCCACGGTGGCTCTACCTTAAAATATTCAGTGGCTCTACCTTGTACTTCACAGTAGCTCTTTTTGCCATCCAAATGGCTCTATCTTATAGTCCTCAATCGGCCTATTTTGTAGTCCCAAGTGCCTCTTCCTTGTAATTCACAGGGGCTCTACCTTGTAGTCCACAGTAGGTCTAGCTGCAGTCCTCAGTGGCTCTACATTATA
Nreclusus_Smokemont_N1020 ---------------------------------------------------------------------TGTTTGAAACAAGAAAAGATCTAATATGATATAGGGTTATCTCCGCTACCGGATACCAATCTTCGAAGTAATGTTTCCTGATCACATGTAGATGTAATAACTCATTATATAGATGCTTCACAATAGTGTTGGCATTCGTAGGGTGCCTCAGATCATTCCATTTCTGGTGAACTTATTTCCAAATGTATTCAAATTGTTCGGTGCATTATTGAACACAT--TATTGCCCTTATTCTCGAGGTTCGCACTACTGTTAAATTGTTCTTGCATGTACTACGCTATTGGACTGTCTAATACTGAATGTTTTTTCTCTTTCCAGCACGAAACCTTCAGTGCCGGGTCCCCGACGTGTCCCCGCATGGATCGTCGCCACTCCTCTCAGCCGTCGACGGTGTCGAGCTCGCTGGGCGGCGTCGACATCTGTCGCATCTGCCATTGCGAGGGAGACGCAGAGCTTCCCCTCATTTCCCCTTGCTTCTGCGCCGGATCACTGCGCTATGTACATCAGTCCTGCCTTCAGCAGTGGATTAAGAGCTCGGACACACGCTGCTGCGAGCTCTGCAAGTTCCAATTCATCATGCACACTAAGATCAAACCCTTCAGGAAGGTGAGTTCCTCTTTAGTCTTTTTCCTCCCTGTAGTAGTCCACAGTGGTTCTATACCTTGCAGCCCAAAGTGGC-CAAGTTTGTAGTCCATAGGGTCTTGTGGTCATCAGTGACCCTAACTTGTAGTCTACAGTGGATCTACCTCGAAGCTCACTTATGGCCACAAAACTCTTTATTTTAGTCCACGGTGGCTCTACCTTAAAATATTCAGTGGCTCTACCTTGTACTTCACAGTAGCTCTTTTTGCCATCCAAATGGCTCTATCTTATAGTCCTCAATCGGCCTATTTTGTAGTCCCAAGTGCCTCTTCCTTGTAATTCACAGGGGCTCTACCTTGTAGTCC-----------------------------------------
Nroanensis_IngramBranch_N926 TGAGTAGAACATCGGAGAATAGCTGGTACGCATTGACGTGTCAGAAGATAAGAAGCTTAAAC---TATCTGTCTGAAACAAGAAAAGATCTAATACGATATAGGGTTATCTCCGCTACCGGATACCAATCTTCGAAGTAATGTTTCCTGATCACATGTAGAAGTAATAAGTAATTATATGGATGCTTCGCAATAGTGTTGGCATTCGTAGGGTGCCTCAGACCATTTCATTCCTGGTGAACTTATTTCCAAATGTATTCCTATTGTCCGGTGCATTATTGAACACACTATATTGCCCTTCTTCTCGAGGTTCGCAGTACTGTTAAATTGTCCTTGCATGCACTACGCTATGGGACTGTCTAATACTGAATGTCTTTTCTCTTTCCAGCACGAAACCTTCAGTGCCGGGTCCCCGACGTGTCCCCGCATGGATCGTCGCCACTCCTCTCAGCCGTCGACGGTGTCGAGCTCGCTGGGCGGCGTCGACATCTGTCGCATCTGCCATTGCGAGGGAGACGCAGAGCTTCCCCTCATTTCCCCTTGCTTCTGCGCCGGATCCCTGCGCTATGTACACCAGTCCTGCCTTCAGCAGTGGATTAAGAGCTCGGACACACGCTGCTGCGAGCTCTGCAAGTTCCAATTCATCATGCACACTAAGATCAAACCCTTCAGGAAGGTGAGTTCCTCTTCAGTCTCTTTCCTTCCTGTAGTAGTCCGCAGTGGTTCTATACCTTGTAGTCCAAAGTGGCTCTAATTTGTAGTCCATAGGGTCTTGTGGTCATCAGTGGCCCTAACTTGTAGTCGACAGTGGATCTACCTCGAAGCTCACTTATGACCACCAAACTC--TATTTTAGTTCACGGTGGCTCTACCTTAAAATCTTCAGTGGCTCTACCTTGTAGTTCACAGTAGCTCTTTTTGCCATCCAAATGGCTCTATCTTATAGTCCTCAATCGGCCTATTTTGTAGTTCCAAGTGCCTCTTCCTTGTAATTCACAGAGGCTCTACCTTGTAGTCCACAGTGGGTCTAGCTACAGTCCTCAGTGGCTCTACATTATA
Nroanensis_N_CarversGap_N928 -----------------------------GCATTGACGAGTCAGAAGATAAGAAGCTTAAAC---TATATGTCTGAAACAAGAAAAGATCTAATACGATATAGGGTTATCTCCGCTACTGGATACCAATCTTCGAAGTAATGTTTCCTGATCACATGTAGAAGTAATAACTCATTATATAGATGCTTCGCAATAGTGTTGGCATTCGTAGGGTGCCTCAGACCATTTCATTCCTAGTGAACTTATTTCCAAATGTATTCCTATTGTTCGGTGCATTATTGAACACACTGTATTGCCCTTCTTCTCGAGGTTCGCACTACTGTTAAATTGTCCTTGCATGCACTACGCTATTGGACTGTCTGATACTGAATGTCTTTTCCCTTTCCAGCACGAAACCTTCAGTGCCGGGTCCCCGACGTGTCCCCGCATGGATCGTCGCCACTCCTCTCAGCCGTCGACGGTGTCGAGCTCGCTGGGCGGCGTCGACATCTGTCGCATCTGCCATTGCGAGGGAGACGCAGAGCTTCCCCTCATTTCCCCTTGCTTCTGCGCCGGATCCCTGCGCTATGTACACCAGTCCTGCCTTCAGCAGTGGATTAAGAGCTCGGACACACGCTGCTGCGAGCTCTGCAAGTTCCAATTCATCATGCACACTAAGATCAAACCCTTCAGGAAGGTGAGTTCCTTTTCAGTCTCTTTCCTTCCTGTAGTAGTCCGCAGTGGTTCTATACC-----------------------TTGTAGTCCATAGGGTCTTGTGGTCATCAGTGGCCCTAACTTGTAGTCGACAGTGGATCTACCTCGAAGCTCACTTATGACCACAAAAGTCTTTATTTTAGTCCACGGTGGCTCTACCTTAAAATCTTCAGTGGCTCTACCTTGTAGTTCACAGTAGCTCTTTTTGCCATCCAAATGGCTCTATCTTATAGTCCTCAATCGGCCTATTTTGTGGTCCCAAGTGCCTCTTCCTTGTAATTCACAGGGGCTCTACCTTGTAGTCCACAGTGGGTCTAGCTGTAGTCCTCAGTGGCTCTACATTATA
Nroanensis_RoanHighBluff_N762 TGAGTAGAACATTGGAGAATAGCTGGTGCGCATTGACGTGTCAGAAGATAAGAAGCTTAAAC---TATCTGTCTGAAACAAGAAAAGATCTAATACGATATAGGGTTATCTCCGCTACTGGATACCAATCTTCGAAGTAATGTTTCCTGATCACATGTAGAAGTAATAACTCATTATATAGATGCTTAGCAATAGTGTTGGCATTCGTAGGGTGCCTCAGACCATTTCATTCCTGGTGAACTTATTTCCAAATGTATTCCTATTGTTCGGTGCATTATTGAACACACTGTATTGCCCTTCTTCTCGAGGTTCGCACTACTGTTAAATTGTCCTTGCATGCACTACGCTATTGGACTGTCTGATACTGAATGTCTTTTCCCTTTCCAGCACGAAACCTTCAGTGCCGGGTCCCCGACGTGTCCCCGCATGGATCGTCGCCACTCCTCTCAGCCGTCGACGGTGTCGAGCTCGCTGGGCGGCGTCGACATCTGTCGCATCTGCCATTGCGAGGGAGACGCAGAGCTTCCCCTCATTTCCCCTTGCTTCTGCGCCGGATCCCTGCGCTATGTACACCAGTCCTGCCTTCAGCAGTGGATTAAGAGCTCGGACACACGCTGCTGCGAGCTCTGCAAGTTCCAATTCATCATGCACACTAAGATCAAACCCTTCAGGAAGGTGAGTTCCTTTTCAGTCTCTTTCCTTCCTGTAGTAGTCCG--------------------------AGTGGCTCTAATTTGTAGTCCATAGGGTCTTGTGGTCATCAGTGGCCCGAACTTGTAGTCAACAGTGGATCTACCTCGATGCTCACTTATGACCACAAAACTCTTTATTTTAGTCCACGGTGGCTCTACCTTAAAATCTTCAGTGGCTCTACCTTGTAGTTCACAGTAGCTCTTTTTGCCATCCAAATGGCTCTATCTTATAGTCCTCAATCGGCCTATTTTGTAGTCCCAAGTGCCTCTTCCTTGTAATTCAC--------------------------------------------------------------
Nsheari_BaldRiver_N1168 ---------------------------------------GTCAGAAGATAAGAAGCTTAAACTGATATCTGTCTGAAACAAGAAAAGATCTAATACGATATAGGGTTATCTCCGCTACCGGATACCAATCTTCGAAGTAATGTTTCCTGATCACATGTAGAAGTGATAACTCATTATATAGATGCTTCACAATAGTGTTGGCATTCGTAGGGTACTTCAGGCCATTCCATTTCTGGTGAACTTATTTCCAAATGTATTCAAATTGTTCGGTGCATTATTGAACACAT--TATTGCCCTTATTCTCGAGGTTCGCACTACTGTTAAATTGTTCTTGCATGCACTACGCTATTGGATTGTCTAATAATGAATGTTTTTTTTCTTTCCAGCACGAAACCTTCAGTGCCGGGTCCCCGACGTGTCCCCGCATGGATCGTCGCCACTCCTCTCAGCCGTCGACGGTGTCGAGCTCGCTGGGCGGCGTCGACATCTGTCGCATCTGCCATTGCGAGGGAGACGCAGAGCTTCCCCTCATTTCCCCTTGCTTCTGCGCCGGATCCCTGCGCTATGTACATCAGTCCTGCCTACAGCAGTGGATTAAGAGCTCGGACACACGCTGCTGCGAGCTCTGCAAGTTCCAATTCATCATGCACACTAAGATCAAACCCTTCAGGAAGGTGAGTTTCTCTTCAGTCTTTTTCCTCTCTGTAGTAGTCCACAGTGGTTCTATACCTTGCAGTCCAAAGTGGCTCTAATTTGTAGTCCATAGGGTCTTGTGGTCATCAGCGGCCCTAACTTGTAGTCTACAGTGGATCTACCTGGAAGCTCACTTATGACCACAAAACTCTTTATTTTAGTCCACGGTGACTCTACCTTAAAATCTTCAGTGGCTCTACCTTGTACTTCACAGTAGCTCTTTTTGCCATCCAAATGGCTCTATCTTATAGTCCTCAATCGACC----------------------------------------------------------------------------------------------------
Nsheari_Cohutta_N826 TGAGTAGAACATTTGAGAATAGCTGGTACGCATTGACGTGTCAGAAGATAAGAAGCTTAAACTGATGTCTGTCTGAAACAAGAAAAGATCTAATACGATATAGGGTTATCTCCGCTACCGGATACCAATCTTCGAAGTAATGTTTCTTGATCACATGTAGAAGTGATAACTCATTATATAGATGCTTCACAATAGTGTTGGCATTCGTAGGGTACTTCAGGCCATTCCATTTCTAGTGAACTTATTTCCAAATGTATTCAAATTGTTCGGTGCATTATTGAACACAT--TATTGCCCTTATTCTCGAGGTTCGCACTACTGTTAAATTGTTCTTGCATGCACTACGCTATTGGATTGTCTAATAATGAATGTTTTTTTTCTTTCCAGCACGAAACCTTCAGTGCCGGGTCCCCGACGTGTCCCCGCATGGATCGTCGCCACTCCTCTCAGCCGTCGACGGTGTCGAGCTCGCTGGGCGGCGTCGACATCTGTCGCATCTGCCATTGCGAGGGAGACGCAGAGCTTCCCCTCATTTCCCCTTGCTTCTGCGCCGGATCCCTGCGCTATGTACATCAGTCCTGCCTACAGCAGTGGATTAAGAGCTCGGACACACGCTGCTGCGAGCTCTGCAAGTTCCAATTCATCATGCACACTAAGATCAAACCCTTCAGGAAGGTGAGTTTCTCTTCAGTCTTTTTCCTCTCTGTAGTAGTCCACAGTGGTTCTATACCTTGCAGTCCAAAGTGGCCCTAATTTGTAGTCCATAGGGTCTTGTGGTCATCAGCGGCCCTAACTTGTAGTCTACAGTGGATCTACCTGGAAGCTCACTTATGACCACAAAACTCTTTATTTTAGTCCACGGTGACTCTACCTTAAAATCTTCAGTGGCTCTACCTTGTACTTCACAGTAGCTCTTTTTGCCATCCAAATGGCTCTCTCTTATAGTCCTCAATCGGCCTTTTTTGTAGTCCCAAGTGCTTCTTCCTTGTAATTCA---------------------------------------------------------------
Nsheari_JoyceKilmer_N092 -----------------AATAGCTGGTACGCATTGACGTGTCCGAAGATAAGAAGCTTAAACTGATATCTGTCTGAAACAAGAAAAGATCTAATACGATATAGGGTTATCTCCGCTACCGGATACCAATCTTCGAAGTAATGTTTCCTGATCACATGTAGAAGTGATAACTCATTATACAGATGCTTCACAATAGTGTTGGCATTCGTAGGGTACTTCAGGCCATTCCATTTCTGGTGAACTTATTTCCAAATGTATTCAAATTGTTCGGTGCATTATTGAACACAT--TATTGCCCTTATTCTTGAGGTTCGCACTACTGTTAAATTGTTCTTGCATGCACTACGCTATTGGATTGTCTAATAATGAATGTTTTTTCTCTTTCCAGCACGAAACCTTCAGTGCCGGGTCCCCGACGTGTCCCCGCATGGATCGTCGCCACTCCTCTCAGCCGTCGACGGTGTCGAGCTCGCTGGGCGGCGTCGACATCTGTCGCATCTGCCATTGCGAGGGAGACGCAGAGCTTCCCCTCATTTCCCCTTGCTTTTGCGCCGGATCCCTGCGCTATGTACATCAGTCCTGCCTTCAGCAGTGGATTAAGAGCTCGGACACACGCTGCTGCGAGCTCTGCAAGTTCCAATTCATCATGCACACTAAGATCAAACCCTTCAGGAAGGTGAGTTCCTCTTCAGTCTTTTTCCTCTCTGTAGTAGTCCACAGTGGTTCTA-------------------------------------------------------------------------------------------------------------------------------------------------------------------------------------------------------------------------------------------------------------------------------------------------------------------------------------------
Nsilvanus_Elijay_N395 ------------TTGAGAATAGCTGGTACGCATTGACGTGTCAGAAGATAAGAAGCTTAAACTGATATCTGTCTGAAACAAGAAAAGATCTAATACGATATAGGGTTATCTCCGCTACCGGATACCAATCTTCGAAGTAATGTTTCCTGATCACATGTAGAAGTAATAACTCATTATATAGATGCTTCACAATAGTGTTGGCATTCGTAGGGTGCCTCAGACCATTTCATTCCTGGTGAACTTATTTCCAAATGTATTCCTATTGTTCAGTGCATTATTGAACACACTATATTGCCCTTATTCTCGAGGTTCGCACTACTGTTAAATTGTTCTTGCATGTACTACGCTATTGGACTGTCTAATACTGAATGTCTTTTTCCTTTCCAGCACGAAACCTTCAGTGCCGGGTCCCCGACGTGTCCCCGCATGGATCGTCGCCACTCCTCTCAGCCGTCGACGGTGTCGAGCTCGCTGGGCGGCGTCGACATCTGTCGCATCTGCCATTGCGAGGGAGACGCAGAGCTTCCCCTCATTTCCCCTTGCTTCTGCGCCGGATCCCTGCGCTATGTACACCAGTCCTGCCTTCAGCAGTGGATTAAGAGCTCGGACACACGCTGCTGCGAGCTCTGCAAGTTCCAATTCATCATGCACACTAAGATCAAACCCTTCAGGAAGGTGAGTTCCTCTTCAGTCTCTTTCCTCCCTGTAGTAGTCCGCAGTGGTACTATACCTTGTAGTCCAAAGTGGCTCTAATTTGTAGTCCATAGGGTCATGTGGTCATTAATGGCCCTAACTTGTAATCTACAGTGGATCTACCTCGAAGCTTACTTATGACCACAAAACTCTTTATTTTAGTCCACGGTGGCTCTACCTTAAAATCTTCAGTGGC-------------------------------------------------------------------------------------------------------------------------------------------------------------------------
Nsilvanus_GermanyCove_N1017 --------------------------------------------------------------------------------------GATCTAATACGATATAGGGTTATCTCCGCTACCGG------ATCTTCGAAGTAATGTTTCCTGATCACATGTAGAAGTAATAACTCATTATATAGATGCTTCACAATAGTGTTGGCATTCGTAGGGTGCCTCAGACTATTTCATTCCTGGTGAACTTATTTCCAAATGTATTCCTATTGTTCGGTGCATTATTGAACACACTATATTGCTCTTATTCTCGAGGTTCGCACTACTGTTAAATTGTTCTTGCATGCACTACGCTATCGGACTGTCTAATACTGAATGTCTTTTCCCTTTCCAGCACGAAACCTTCAGTGCCGGGTCCCCGACGTGTCCCCGCATGGATCGTCGCCACTCCTCTCAGCCGTCGACGGTGTCGAGCTCGCTGGGCGGCGTCGACATCTGTCGCATCTGCCATTGCGAGGGAGACGCAGAGCTTCCCCTCATTTCCCCTTGCTTCTGCGCCGGATCCCTGCGCTATGTACACCAGTCCTGCCTTCAGCAGTGGATTAAGAGCTCGGACACACGCTGCTGCGAGCTCTGCAAGTTCCAATTCATCATGCACACTAAGATCAAACCCTTCAGGAAGGTGAGTTCCTCTTCAGTCTCTTTCCTCCCTGTAGTAGTCCGCAGTGGTACTATACCTTGTAGTCCAAAGTGGCTCTAATTTGTAGTCCATAGGGTCTTGTGGTCATTAATGGCCCTAACTTGTAATCTACAGTGGATCTACCTCGAAGCTTACTTATGACCACAAAACTCTTTATTTTAGTCCACGGTGGCTCTACCTTAAAATCTTCAGTGGCTCTACCTTGCAGTTCACAGTAGCTCTTTTTGCAATCCAAATGGCTCTATCTTATAGTCCTCAATCGGCCTATTTTGTAGTCCCAAATGCCTCTTCCTTGTAATTCACAGGGGCTCTACCTTGTAGTCCACAGTGGGTCTAGCTGTAGTCCTCAGTGGCTCTACATTATA
Nsilvanus_HeboMtn_N1029 -------------------------------------------------------------------------------------------AATACGATATAGGGTTATCTCCGCTACCGGATACCAATCTTCGAAGTAATGTTTCCTGATCACATGTAGAAGTAATAACTCATTATATAGATGCTTCACAATAGTGTTGGCATTCGTAGGGTGCCTCAGACCATTTCATTCCTGGTGAACTTATTTCCAAATGTATTCCTATTGTTCGGTGCATTATTGAACACACTATATTGCTCTTATTCTCGAGGTTCGCACTACTGTTAAACTGTTCTTGCATGTACTACGCTATTGGACTGTCTAATACTGAATGTCTTTTCCCTTTCCAGCACGAAACCTTCAGTGCCGGGTCCCCGACGTGTCCCCGCATGGATCGTCGCCACTCCTCTCAGCCGTCGACGGTGTCGAGCTCGCTGGGCGGCGTCGACATCTGTCGCATCTGCCATTGCGAGGGAGACGCAGAGCTTCCCCTCATTTCCCCTTGCTTCTGCGCCGGATCCCTGCGCTATGTACACCAGTCCTGCCTTCAGCAGTGGATTAAGAGCTCGGACACACGCTGCTGCGAGCTCTGCAAGTTCCAATTCATCATGCACACTAAGATCAAACCCTTCAGGAAGGTGAGTTCCTCTTCAGTCTCTTTCCTCCCTGTAGTAGTCCGCAGTGGTACTATACCTTGTAGTCCAAAGTGGCTCTAATTTGTAGTCCATAGGGTCTTGTGGTCATTAATGACCCTAACTTGTAATCTACAGTGGATCTACCTCGAAGCTTACTTATGACCACAAAACTCTTTATTTTAGTCCACGGTGGCTCTACCTTAAAATCTTCAGTGGCTCTACCTTGTAGTTCACAGTAGCTCTTTTTGCCATCCAAATGGCTCTATCTTATAGTCCTCAATCGGCCTATTTTGTAGTCCCAAATGCCTCTTCCTTGTAATTCACAGGGG---------------------------------------------------------
Nstupkai_BlowholeWOS_N285 TGAGTAGAACATTTGAAAATAGCTGGTACGCATTGACGTGTCAGAAGATAAGAAGCTTAAACTGATATCTGTCTGAAACAAGAAAAGATCTAATATGATATAGGGTTATCTCCGCTACCCGATACCAATCTTCGAAGTAATGTTTTCTGATCACATGTAGAAGTAATAACTCATTATATAGATGCTTCACAATAGTGTTGGCATTCGTAGGGTGCCTCAGATCATTCCATTTCTGGTGAACTTATTTCCAAATGTATTCAAATTGTTCGGTGCATTATTGAACACAT--TATTGCCCTTATTCTCGAGGTTCACACTACTGCTAAATTGTTCTTGCATGCACTACGCTATTGGACTGTCTAATTCTGAATGTTTTTTCTCTTTCCAGCACGAAACCTTCAGTGCCGGGTCCCCGACGTGTCCCCGCATGGATCGTCGCCACTCCTCTCAGCCGTCGACGGTGTCGAGCTCGCTGGGCGGCGTCGACATCTGTCGCATCTGCCATTGCGAGGGAGACGCAGAGCTTCCCCTCATTTCCCCTTGCTTCTGCGCCGGATCCCTGCGCTATGTACATCAGTCCTGCCTTCAGCAGTGGATTAAGAGCTCGGACACACGCTGCTGCGAGCTCTGCAAGTTCCAATTCATCATGCACACTAAGATCAAACCCTTCAGGAAGGTGAGTTCCTCTTTAGTCTTTTTCCTCCCTGTAGTAGTCCACAGTGGTTCTATACCTTGCAGTCCAAAGTGGCTCTAATTTGTAGTCCATAGGGTCTTGTGGTCATCAGTGGCCCTAACTTGTAGTCTACAGTGGATCTACCTCGAAGCTCACTTATGACCACAAAACTCTTTATTTTAGTCCACGGTGGCTCTACCTTAAAATCTTCAGTGGCTCTACCTTGTACTTCACAGTAGCTCTTTTTGCCATCCAAATGGCTCTATCTTATAGTCTTCAATCGGCTTATTTTGTAGTCCCAAGTGCCTCTTCCTTGTAATTCACAGGGGCTCTACCTTGTAGTCCACAGTGGGTCTAGCTGCAGTCCTCAGTGGCTCTACATTATA
Nstupkai_Blowing_N356 TGAGTAGAACATTTGAGAATAGCTGGTACGCATTGACGTGTCAGAAGATAAGAAGCTTAAACTGATATCTGTCTGAAACAAGAAAAGATCTAATATGATATAGGGTTATCTCCGCTACCGGATACCAATCTTCGAAGTAATGTTTTCTGATCACATGTAGAAGTAATAACTCATTATATAGATGCTTCACAATAGTGTTGGCATTCGTAGGGTGCCTCAGATCATTCCATTTCTGGTGAACTTATTTCCAAATGTATTCAAATTGTTCGGTGCATTATTGAACACAT--TATTGCCCTTATTCTCGAGGTTCGCACTACTGCTAAATTGTTCTTGCATGCACTACGCTATTGGACTGTCTAATTCTGAATGTTTTTTCTCTTTCCAGCACGAAACCTTCAGTGCCGGGTCCCCGACGTGTCCCCGCATGGATCGTCGCCACTCCTCTCAGCCGTCGACGGTGTCGAGCTCGCTGGGCGGCGTCGACATCTGTCGCATCTGCCATTGCGAGGGAGACGCAGAGCTTCCCCTCATTTCCCCTTGCTTCTGCGCCGGATCCCTGCGCTATGTACATCAGTCCTGCCTTCAGCAGTGGATTAAGAGCTCGGACACACGCTGCTGCGAGCTCTGCAAGTTCCAATTCATCATGCACACTAAGATCAAACCCTTCAGGAAGGTGAGTTCCTCTTTAGTCTTTTTCCTCCCTGTAGTAGTCCACAGTGGTTCTATACCTTGCAGTCCAAAGTGGCTCTAATTTGTAGTCCATAGGGTCTTGTGGTCATCAGTGGCCCTAACTTGTAGTCTACAGTGGATCTACCTCGAAGCTCACTTATGACCACAAAACTCTTTATTTTAGTCCACGGTGGCTCTACCTTAAAATCTTCAGTGGCTCTACCTTGTACTTCACAGTAGCTCTTTTTGCCATCCAAATGGCTCTATCTTATAGTCTTCAATCGGCTTATTTTGTAGTCCCAAGTGCCTCTTCCTTGTAATTCACAGGGGCTCTACCTTGTAGTCCACAGTGGGTCTAGCTGCAGTCCTCAGTGGCTCTACATTATA
Nstupkai_LittleRiver_N293 TGAGTAGAACATTTGAGAATAGCTGGTACGCATTGACGTGTCAGAAGATAAGAAGCTTAAACTGATATCTGTCTGAAACAAGAAAAGATCTAATATGATATAGGGTTATCTCCGCTACCGGATACCAATCTTCGAAGTAATGTTTTCTGATCACATGTAGAAGTAATAACTCATTATATAGATGCTTCACAATAGTGTTGGCATTCGTAGGGTGCCTCAGATCATTCCATTTCTGGTGAACTTATTTCCAAATGTATTCAAATTGTTCGGTGCATTATTGAACACAT--TATTGCCCTTATTCTCGAGGTTCGCACTACTTCTAAATTGTTCTTGCATGCACTACGCTATTGGACTGTCTAATTCTGAATGTTTTTTCTCTTTCCAGCACGAAACCTTCAGTGCCGGGTCCCCGACGTGTCCCCGCATGGATCGTCGCCACTCCTCTCAGCCGTCGACGGTGTCGAGCTCGCTGGGCGGCGTCGACATCTGTCGCATCTGCCATTGCGAGGGAGACGCAGAGCTTCCCCTCATTTCCCCTTGCTTCTGCGCCGGATCCCTGCGCTATGTACATCAGTCCTGCCTTCAGCAGTGGATTAAGAGCTCGGACACACGCTGCTGCGAGCTCTGCAAGTTCCAATTCATCATGCACACTAAGATCAAACCCTTCAGGAAGGTGAGTTCCTCTTTAGTCTTTTTCCTCCCTGTAGTAGTCCACAGTGGTTCTATACCTTGCAGTCCAAAGTGGCTCTAATTTGTAGTCCATAGGGTCTTGTGGTCATCAGTGGCCCTAACTTGTAGTCTACAGTGGATCTACCTCGAAGCTCACTTATGACCACAAAACTCTTTATTTTAGTCCACGGTGGCTCTACCTTAAAATCTTCAGTGGCTCTACCTTGTACTTCACAGTAGCTCTTTTTGCCATCCAAATGGCTCTATCTTATAGTCTTCAATCGGCTTATTTTGTAGTCCCAAGTTCCTCTTCCTTGTAATTCACAGGGGCTCTACCTTGTAGTCCACAGTGGGTCTAGCTGCAGTCCTCAGTGGCTCTACATTATA
Nstygius_ObeLee_N0656 GAGAACCCATTTTTAACAGT-----GTACACATTGACGTGTCAGAAGGTAGGAAGCTTAAACTGCTATCTGTCTGAGACAAGAAAATATCTTACACGATACATGGTTATCTCCGCTACCGGATACCGATCTTCAAAGTAATGTTTCCTGATCACATGCCGAAGTATTTAC---TTATGCAGATGCTTCACAATCGTGTTAGCATTCGTAGGGTGCCTCAGACAATTCCACCTCTGGTGAACTTATTTCCAAATGTATTCCTATTGTTCGGTACACTATTGAACACACTATATTGTTCCTATTCGCGAGGTTCGCACTACTGGTAAATTGTTATCGCATGCACTACGTTATTGGACTGTCTGATACTAAATGTCTTTTCCTTTTCCAGCACGAAACCTTCAGTGCCGGGTCCCCGACGTGTCCCCGCATGGATCGCCGCCACTCCTCTCAGCCGTCGACGGTGTCGAGCTCGCTGGGCGGCGTCGACATCTGTCGCATCTGCCATTGCGAGGGAGACGCAGAGCTTCCCCTCATTTCCCCTTGCTTCTGCGCCGGATCCCTGCGCTATGTACACCAGTCCTGCCTTCAGCAGTGGATTAAGAGCTCGGACACACGCTGCTGCGAGCTCTGCAAGTTCCAATTCATCATGCACACTAAGATCAAACCCTTCAGGAAGGCGAGTTCCTCTTCAGTCTCTTTCCTCCCTGTAGTAGTCCACAGTGGCTCTACTAATTGTAATCCAAAGTGGCTCTAATTTGTAGTCCATAGGGTCTTGTGGTCATCAGTGGCCCTAACTTGTAGTTTACAGTGGATCTACCTCGAAGCTCACTTATGACCACAAAACTCTTTATTTTAGTCCACAGTAGCTCTACTTAAAATCCT-CAGTGGCTTTACCTTGTAGTCCACAGTAGCTCTTTTTGCCATCCAAATGACTCTATCTTATAGTCCTCAATCGGTCTATTTTGTAGTCTCAGGTGCCTATTCCTTGTAATTCACAAGGGCTCTACCTTGTAGTTCACAGTGGGTCTAGCTGTAGTCCTCAGTGGCTCTATATTATA
Nstygius_RavenB_N1022 ---------------ACAGT-----GTACACATTGACGTGTCAGAAGGTAGGAAGCTTAAACTGCTATCTGTCTGAGACAAGAAAATATCTAACACGATACATGGTTATCTCCGCTACCGGATACCGATCTTTAAAGTAATGTTTCCTGATCACATGCCGAAGTATTTAC---TTATGCAGATGCTTCACAATCGTGTTAGCATTCGTAGGGTGCCTCAGACAATTCCACCTCTGGTGAACTTATTTCCAAATGTATTCCTATTGTTCGGTACACTATTGAACACACTATATTGTTCCTATTCGCTAGGTTCGCACTACTGGTAAATTGTTATCGCATGCACTACGTTATTGGACTGTCTGATACTAAATGTCTTTTCCTTTTCCAGCACGAAACCTTCAGTGCCGGGTCCCCGACGTGTCCCCGCATGGATCGCCGCCACTCCTCTCAGCCGTCGACGGTGTCGAGCTCGCTGGGCGGCGTCGACATCTGTCGCATCTGCCATTGCGAGGGAGACGCAGAGCTTCCCCTCATTTCCCCTTGCTTCTGCGCCGGATCCCTGCGCTATGTACACCAGTCCTGCCTTCAGCAGTGGATTAAGAGCTCGGACACACGCTGCTGCGAGCTCTGCAAGTTCCAATTCATCATGCACACTAAGATCAAACCCTTCAGGAAGGCGAGTTCCTCTTCAGTCTCTTTCCTCCCTGTAGTAGTCCACAGTGGCTCTACTAATTGTAATCCAAAGTGGCTCTAATTTGTAGTCCATAGGGTCTTGTGGTCATCAGTGGCCCTAACTTGTAGTTTACAGTGGATCTACCTCGAAGCTCACTTATGACCAAAAAACTCTTTATTTTAGTCCACAGTAGCTCTACTTAAAATCCT-CAGTGGCTTTACCTTGTAGTCCACAGTAGCTCTTTTTGCCATCCAAATGACTCTATCTTATAGTCCTCAATCGGTCTATTTTGTAGTCTCAGGTGCCTATTCCTTGTAATTCACAAGGGCTCTACCTTGTAGTTCACAGTGGGTCTAGCTGTAGTCCTCAGTGGCTCTATATTATA
Ntempletoni_BaldMtns_N950 -----------------------------GCATTGACATGTCAGAAGATAAGAAGCTTAAACTGATATCTGTTTGAAACAAGAAAAGATCTAATACGATATAGAGTTATCTCCGCTACCGGATACCAATCTTCGAAGTAATGTTTCCTGATCACATGTAGAAGTAATAACTCATTATATAGATGCTTCACAATAGTGTTGGCATTCGTAGGGTGCCTCAGACCATTCCATTTCTGGTGAACTTATTTCCAAATGTATTCCTATTGTTAGGTGCATTATTGAACACACTATATTGCCCTTATTCTCGAGGTTCGCACTACTGTTAAATTGTTCTGGCATGCACTACGCTATTGGACTGTCTAATACTGAATGTCTTTTTCCTTTCCAGCACGAAACCTTCAGTGCCGGGTCCCCGACGTGTCCCCGCATGGATCGTCGCCACTCCTCTCAGCCGTCGACGGTGTCGAGCTCGCTGGGCGGTGTCGACATCTGTCGCATCTGCCATTGCGAGGGAGACGCAGAGCTTCCCCTCATTTCCCCTTGCTTCTGCGCCGGATCCCTGCGCTATGTACACCAGTCCTGCCTTCAGCAGTGGATTAAGAGCTCGGACACACGCTGCTGCGAGCTCTGTAAGTTCCAATTCATCATGCACACTAAGATCAAACCCTTCAGGAAGGTGAGTTCCTCTTCAATCTCTTTCCTCCCTGTAGTAGTCCACAGTGGTTCTATACCTTGTAGTCCAAAGTAGTTCCAATTTGTAGTCCATAGGATTTTGTGGTCATCAGTGGCCCTAACTTGTAGTCTACAGTGGATCTACCTCGAAGCTCACTTATGACCACAAAACTCTATATTTTAGTCCACCA---CTCTACCTTAAAATCTTCAGTGGCTCTACCTTGTAGTTCACAGTAGCTCTTTTTGCCAGCCAAATGACTCTATCTTATAGTCCTCAAGCGGCCTACTTTGTAGTCCCAAGTACCTCTTCCTTGTAATTCACAGGGGCTCTACCTTATACTCCGCAGTGGGTCTAGCTGTAGTCCTCAGTAGCTCTACATTATA
Ntempletoni_ClarksCreek_N945 TGAGTAGGATATTTGAGAATAGCTGGTACGCATTGACATGTCAGAAGATAAGAAGCTTAAACTGATATCTGTTTGAAACAAGAAAAGATCTAATACGATATAGAGTTATCTCCGCTACCGGATACCAATCTTCGAAGTAATGTTTCCTGATCACATGTAGAAGTAATAACTCATTATATAGATGCTTCACAATAGTGTTGGCATTCGTAGGGTGCCTGAGACCATTCCATTTCTGGTGAACTTATTTCCAAATGTATTCCTATTGTTCGGTGCATTATTGAACACACTATATTGCCTTTATTCTCGAGGTTCGCACTACTGTTAAATTGTTCTTGCATGCACTACGCTATTGGACTGTCTAATACTGAATGTCTTTTTCCTTTCCAGCACGAAACCTTCAGTGCCGGGTCCCCGACGTGTCCCCGCATGGATCGTCGCCACTCCTCTCAGCCGTCGACGGTGTCGAGCTCGCTGGGCGGCGTCGACATCTGTCGCATCTGCCATTGCGAGGGAGACGCAGAGCTTCCCCTCATTTCCCCTTGCTTCTGCGCCGGATCCCTGCGCTATGTACACCAGTCCTGCCTTCAGCAGTGGATTAAGAGCTCGGACACACGCTGCTGCGAGCTCTGTAAGTTCCAATTCATCATGCACACTAAGATCAAACCCTTCAGGAAGGTGAGTTCCTCTTCAATCTCTTTCCTCCCTGTAGTAGTCCACAGTGGTTCTATACCTTGTAGTCCAAAGTAGTTCCAATTTGTAGTCCATAGGATTTTGTGGTCATCAGTGGCCCTAACTTGTAGTCTACAGTGGATCAACCTCGAAGCTCACTTATGACCACAAAACTCTATATTTTAGTCCACCA---CTCTACCTTAAAATCTTCAGTGGCTCTACCTTGTAGTTCACAGTAGCTCTTTTTGCCATCCAAATGACTCTATCTTATAGTCCTCAAGCGGCCTACTTTGTAGTCCCAAGTACCTCTTCCTTGTAATTCACAGGGGCTCTACCTTATACTCCGCAGTGGGTCTAGCTGTAGTCCTCAGTAGCTCTACATTATA
Ntempletoni_ScronceCreekRd_N1223 TGAGTAGGATATTTGAGAATAGCTGGTACGCATTGACATGTCATAAGATAAGAAGCTTAAACTGATATCTGTTTGTAACAAGAAAAGATCTAATACGATATAGAGTTATCTCCGCTACCGGATACCAATCTTCGAAGTAATGTTTCCTGATCACATGTAGAAGTAATAACTCATTATATAGATGCTTCACAATAGTGTTGGCATTCGTAGGGTGCCTCAGACCATTCCATTTCTGGTGAACTTATTTCCAAATGTATTCCTATTGTTCGGTGCATTATTGAACACACTATATTGCCCTTATTCTCGAGGTTCGCACTACTGTTAAATTGTTCTTGCATGCACTACGCTATTGGACTGTCTAATACTGAATGTCTTTTTCCTTTCCAGCACGAAACCTTCAGTGCCGGGTCCCCGACGTGTCCCCGCATGGATCGTCGCCACTCCTCTCAGCCGTCGACGGTGTCGAGCTCGCTGGGCGGCGTCGACATCTGTCGCATCTGCCATTGCGAGGGAGACGCAGAGCTTCCCCTCATTTCCCCTTGCTTCTGCGCCGGATCCCTGCGCTATGTACACCAGTCCTGCCTTCAGCAGTGGATTAAGAGCTCGGACACACGCTGCTGCGAGCTCTGTAAGTTCCAATTCATCATGCACACTAAGATCAAACCCTTCAGGAAGGTGAGTTCCTCTTCAATCTCTTTCCTCCCTGTAGTAGTCCACAGTGGTTCCATACCTTGTAGTCCAAAGTAGTTCCAATTTGTAGTCCATAGGATTTTGTGGTCATCAGTGGCCCTAACTTGTAGTCTACAGTGGATCTACCTCGAAGCTCACTTATGACCACAAAACTCTATATTTTAGTCCACCA---CTCTACCTTAAAATCTTCAATGGCTCTACCTTGTAGTTCACAGTAGCTCTTTTTGCCATCCAAATGA--CTATCTTATAGTCCTCAAGCGCCCTACTTTGTAGTCCCAAGTACTTATTCCTTGTAATTCACAGGGGCTCTACCTTATACTCCGCAGTGGGTCTAGCTGTAGTCCTCAGTAGCTCTACATTATA
Ntennessensis_IndianCave_N052 TAAGTGAAAAGTTGGCGCAAATATAGTGCTTATTGATTTATTCATAAATGTGAAACATGTAC---TGTTTGTCTGAAACAAGAAAAGATCTAATGCGATATAGGGTTATCTCCGCTACCGGATACCAATCTTCGAAGTAATGTTTCCTGATCACATGTAGAAGTAATAACTCATTATATAGATGCTTCGCAATAGTGTTGGCATTCGTAGGGTGCTTCAGACCATTTTATTCCTGGTGAACTTATTTCCAAATGTATTCCTATTGTTCGGTGCATTATTGAACACACTATATTGCCCTTCTTCTCGAGGTTCGCACTACTGTTAAATTGTCCTTGCATGCACTACGCTATTGGACTGTCTAATACTGAATGTCTTTTCCCTTTCCAGCACGAAACCTTCAGTGCCGGGTCCCCGACGTGTCCCCGCATGGATCGTCGCCACTCCTCTCAGCCGTCGACGGTGTCGAGCTCGCTGGGCGGCGTCGACATCTGTCGCATCTGCCATTGCGAGGGAGACGCAGAGCTTCCCCTCATTTCCCCTTGCTTCTGCGCCGGATCCCTGCGCTATGTACACCAGTCCTGCCTTCAGCAGTGGATTAAGAGCTCGGACACACGCTGCTGCGAGCTCTGCAAGTTCCAATTCATCATGCACACTAAGATCAAACCCTTCAGGAAGGTGAGTTCCTCTTCAGTCTCTTTCCTTCCTGTAGTAGTCCGCAGTGGTTCTATACCTTGTAGTCCAAAGTGGCTCTAATTTGTAGTCCATAGGGTCTTGTGGTCATCAGTAGCCTTAACTTGTAGTCGACAGTGGATCTACCTCGAAGCTCACTTATGACCACAAAACTATTTATTTTAGTGCACGGTGGCTCGACCTTAAAATCTTCAGTGGCTCTACCTTGTAGTTCACAGTAGCTATTTTTGCCATCCATATGGCTCTATCTTATAGTTCTCATTCGGCCTATTTTGTAGTCCCAAGTGCCTCTTCCTTGTAATT-----------------------------------------------------------------
Ntennessensis_LittleStony_N645 ------------------------------------------AGAAGATAAGAAGCTTAAAC---TATCTGTCTGAAACAAGAAAAGATCTAATGCGATATAGGGTTATCTCCGCTACCGGATACCAATCTTCGAAGTAATGTTTCCTGATCACATGTAGAAGTAATAACTCATTATATAGATGCTTCGCAATAGTGTTGGCATCCGTGGGGTGCCTCAGACCATTTCATTCCTGGTGAACTTATTTCCAAATGTATTCCTATTGTTCGGTGCATTATTGAACACACTATATTGCCCTTCTTCTCGAGGTTCGCACTACTGTTAAATTGTCCTTGCATGCACTACGCTATTAGACTGTCTAATACTGAATGTCTTTTCCCTTTCCAGCACGAAACCTTCAGTGCTGGGTCCCCGACGTGTCCCCGCATGGATCGTCGCCACTCCTCTCAGCCGTCGACGGTGTCGAGCTCGCTGGGCGGCGTCGACATCTGTCGCATCTGCCATTGCGAGGGAGACGCAGAGCTTCCCCTCATTTCCCCTTGCTTCTGCGCCGGATCCCTGCGCTATGTACACCAGTCCTGCCTTCAGCAGTGGATTAAGAGCTCGGACACACGCTGCTGCGAGCTCTGCAAGTTCCAATTCATCATGCACACTAAGATCAAACCCTTCAGGAAGGTGAGTTCCTCTTCAGTCTCTTTCCTTCCTGTAGTAGTCCGCAGTGGTTCTATACCCTGTAGTCCAAAGTGGCTCTAATTTGTAGTCCATAGGGTCTTGTGGTCATCAGTGGCCTTAACTTGTAGTCGACAGTGGATCTACCTCGAAGCTCACTTATGACCACAAAACTCTTTATTTTAGTCCACGGTGGCTCTACCTTAAAATCTTCAGTGGCTCTACCTTGTAGTTCACAGTAGCTATTTTTGCCATCCAAATGGCTCTATCTTATAGTTCTCAATCGGCCTATTTTGTA------------------------------------------------------------------CAATCCT------------------
Ntennessensis_Watauga_N1046 TGAGTAGAACATTGGAGAATAGCTGGTACGCATTGACGTGTCAGAAGATAAGAAGCTTAAAC---TATCTGTCTGAAACAAGAAAAGATCTAATGCGATATAGGGTTATCTCCGCTACCGGATACCAATCTTCGAAGTAATGTTTCCTGATCACATGTAGAAGTAATAACTCATTATATAGATGCTTCGCAATAGTGTTGGCATTCGTGGGGTGCCTCAGACCATTTCATTCCTGGTGAACTTATTTCCAAATGTATTCCTATTGTTCGGTGCATTATTGAACACACTATATTGCCCTTCTTCTCTAGGTTCGCACTACTGTTAAATTGTCCTTGCATGCACTACGCTATTAGACTGTCTAATACTGAATGTCTTTTCCCTTTCCAGCACGAAACCTTCAGTGCCGGGTCCCCGACGTGTCCCCGCATGGATCGTCGCCACTCCTCTCAGCCGTCGACGGTGTCAAGCTCGTTGGGCGGCGTCGACATCTGTCGCATCTGCCATTGCGAGGGAGACGCAGAGCTTCCCCTCATTTCCCCTTGCTTCTGCGCCGGATCCCTGCGCTATGTACACCAGTCCTGTCTTCAGCAGTGGATTAAGAGCTCGGACACACGCTGCTGCGAGCTCTGCAAGTTCCAATTCATCATGCACACTAAGATCAAACCCTTCAGGAAGGTGAGTTCCTCTTCAGTCTCTTTCCTTCCTGTAGTAGTCCGCAGTGGTTCTATACCTTGTAGTCCAAATTGGCTCAAATTTGTAGTCCATAGGGTCTTGTGGTCATCAGTGGCCCTAATTTGTAGTCGACAGTGGATCTACCTCGAAGCTCACTTATGACCACAAAACTCTTTATTTTAGTCCACGGTGGCTCTACCTTAAAATCTTCAATGGCTCTACCTTGTAGTTCACAGTAGCTCTTTTTGCCATCCAAATGGCTCTATCTTATAGTCCTCAATCGGCCTATTTTTTAGTCCCAAGTGCCTCTTCCTTGTAATTCACAGGGGCTCTACCTTGTAGTCTACAGTGGGTCTAGCTGTAGTCCTCAGTGGCTCTACATTATA
