# Supplementary material for: ﻿New species in old mountains: integrative taxonomy reveals ten new species and extensive short-range endemism in Nesticus spiders (Araneae, Nesticidae) from the southern Appalachian Mountains
Source: Zookeys. 2023 Feb 3;1145:1–130. doi: 10.3897/zookeys.1145.96724 (PMC10208238; doi:10.3897/zookeys.1145.96724)
Supplement: Supplementary material 4 — Input alignments, analysis log files, and output tree files [file zookeys-1145-001_article-96724__-s004.zip › uce-2001892 (modified).phy]

 87 739
Nesticus_nahaunus_Mexico_G2881 TTTTTGGCAATATAAAAGTATAAATTTTTCAATTTATAAGTCCATAAATTTATGGTCTAAAGGGAGCACCCACAGCTAAGGGTGCAATCGAAAACACTGTCACCCAACTCGTTGTTGGTGTTGTACCCGGTAATCTCATGGGCGTGTTCAACTTTGGGGCCTCCTCTTCGCCCTGAAAACACTGCTTCTTATTGGGTGACATATCAAAACATGCATCAGCATTTTTCATGTTCCCCACCCGTTTCTCTTTCATCTTCTGCCCCCACTCAGCCTCCCCATGATTCTCGAAGTTGAGATGTTTGTGCTGATAAAACACCAAGCTGATTCGAGTTGGATTTCTGCGGTTGGGTTTCTTAACTGCTGTCGTGGCATGCAATTCATGTTTGGCACATTCAAATAAGACAGACCCATGTGTTAAGGCTATGGCAACTCCACCCACTTCGATGTCCCGGAAACTGCTCTCGTTGTCCGTATGCCCCTCATAGACCTCATCGCCCTCGATGGTTGTGGAATCTATAAAACTCTCCTCGTCATCTACGTTGCTGTACTTTGAAGTCAAAACCCCCAAGTGGTTGGTTTCCTGGTAGCCGGAGAATTTATTCTCGCACGGCCACCGAGATTCCACTATCTTGGTAGGCACAGTACGTTTGACGTCTTTTTGGCTCGATGCCTCAAAGACGTCAGGCAGATTGTCCGATTTAACCTCTTTCTCATAGCCTTCCTTGAAGTGGTCATTTCC
Nsilvestrii_Hellgate_N1108 TTTTTGGCAATATAAAAGTATAAATTTTTAAATTCATAAGTCCATAAATTTACGGCCTAAATGGGGCGCCTACAGCTAGGGGTGCAATCGAAAACACTGTCACCCAACTTGTCGTTGGCGTCGTACCAGGTAACCTCATGGGCATGCTTATCTTCGGAATCTCCTCTTCACTTTGAAAACACTGCTTTTTATTGGGAGACATATCAAAACACATTTCGGCATTTTTCATGTTACCTACACGTTTCTCTTTCATCTTCTGCCCCCATTCGGCTTCCCCATGATTCTCAAAGTTAAGGTGTTTGTGCTGATAAAATACCAAGCTGATTCGCGTCGGGTTCCTGCGGTTGGGTTTCTTCACGGCTGTCGTGGCATGCAATTCATGTTTGGCACATTCAAATAAGACAGACCCGTGTGTTAAGGCTATGGCGACTCCACCCACTTCGATGTCCCGGAAACTGCTCTCGTTGTCCGAATGCCCCTCGTAGACCTCGTCCCCTTCGATCGTCGTGGAATCTATAAAACTTTCCTCATCTTCGACATTACTGTACTTTGACGTTAAGACGCCTAAATGGTTAGTTTCCTGATAGCCAGAGAATTTATTATCACATGGCCACTGAGATTCCCCCATTTTGTTAGGAGCCATACTTTTGACATCGCTATGGCTTGACACCTCAAAGACGTCCAACCGATTGTCCGATTTAACATCCTTCTCATAGCCTTCCTTGAAGTTATCATTTCC
Narcheri_Cheaha_N023 -----------------------------------------------------------------------------------------------------------------------GTTGTACCCGGTAACCTCATGGGCATGCTCAACTTCGGGGCCTCCTCCTCGCTCTGAAAACACTGCTTCTTATTGGGCGACATATCAAAACATCCATCGGCATTTTTCATGTTACCCACCCGTTTCTCTTTCATCTTCTGCCCCCACTCTGCTTCCCCATGATTCTCGAAATTGAGATGTTTGTGCTGATAAAACACCAAACTGATTCGAGTTGGATTTCTGCGGTTGGGTTTCTTGACTGCTGTCGTGGCATGCAATTCATGTTTGGCACATTCAAATAAGACGGACCCATGTGTTAAGGCTATGGCAACTCCACCCACTTCGATGTCCCGGAAACTGCTCTCGTTGTCCGTGTGCCCCTCGTAGACCTCATCGCCCTCAATGGTCGTAGAATCGATAAAACTCTCCTCATCCTCTAGGTTGCTGTACTTTGAAGTTAAAACCCCCAAGTGATTGGTTTCCTGGTAGCCGGAGAATTTATTCTCACAGGGCCACTGAGATTCCACCATCTTAGCAGGCACAGTACCTTTGACGTTTTTTTGGCTGGATGCCTCAAAACCGTCCGGCAGATTGTCCGGTTTAACCTCTTTCTCGTAGCCTTCCTTGAAGTGGTCACTTCC
Narcheri_MillShoalCreek_N727 -------------------------------------------------------------------------------------------------------------------------------------CCTCATGGGCATGCTCAACTTCGGGGCCTCCTCCTCGCTCTGAAAACACTGCTTCTTATTGGGCGACATATCAAAACATCCATCGGCATTTTTCATGTTACCCACCCGTTTCTCTTTCATCTTCTGCCCCCACTCTGCTTCCCCATGATTCTCGAAATTGAGATGTTTGTGCTGATAAAACACCAAACTGATTCGAGTTGGATTTCTGCGGTTGGGTTTCTTAACTGCTGTCGTGGCATGCAATTCATGTTTGGCACATTCAAATAAGACGGACCCATGTGTTAAGGCTATGGCAACTCCACC---------------------------------------------------------------------------------------------------------------------------------------------------------------------------------------------------------------------------------------------------------------------------------------------------------------
Nbarri_Bishop_N1072 -----------------------------------------------------------------------------------------------ACTGTCACCCAACTCGTAGTTGGTGTTGTACCCGGTAACCTCATGGGCATGCTCAACTTCGGAGCCTCCTCCTCTCCCTGAAAACATTGCTTCTTATTGGGTGACATATCAAAACATCCTTCGGCATTTTTCATGTTACCCACCCGTTTCTCTTTCATCTTCTGCCCCCATTCTGCTTCCCCGTGATTCTCGAAGTTGAGATGTTTGTGCTGATAAAACACCAAACTGATTCGAGTTGGATTTCGGCGGTTGGGTTTCTTAACTGCTGTCGTGGCATGCAATTCATGTTTGGCACATTCAAATAAGACGGACCCATGTGTTAAGGCTATGGCAACTCCACCCACTTCGATGTCCCGGAAACTGCTCTCGTTGTCCGTGTGCCCCTCATAGACCTCATCGCCCTCGATGGTCGTAGAATCGATAAAACTCTCCTCATCCTCTACGTTGCTGTACTTTGAAGTCAAAACCCCCAAGTGATTGGTTTCCTGGTAGCCGGAGAATTTATTCTCGCAGGGCCACTGAGATTCCACCATCTTGGTAGGCCCAGTACCTTTGACGTTTTTTTGGCTGGATGCCTCAAAACCGTCCGGCAGATTGTCCGATTTAACCTCTTTCTCGTAGCCTTCCTTGAAGTGGTCGCTTCC
Nbarri_LostCoveCave_N0065 --------------------------------------------------------------------------------------------------------------------------GTACCCGGTAACCTCATGGGCATGCTCAACTTTGGAGCCTCCTCCTCTCCCTGAAAACATTGCTTCTTATTGGGTGACATATCAAAACATCCTTCGGCATTTTTCATGTTACCCACCCGTTTCTCTTTCATCTTCTGCCCCCATTCTGCTTCCCCGTGATTCTCGAAGTTGAGATGTTTGTGCTGATAAAACACCAAACTGATTCGAGTTGGATTTCGGCGGTTGGGTTTCTTAACTGCTGTCGTGGCATGCAATTCATGTTTGGCACATTCAAATAAGACGGACCCATGTGTTAAGGCTATGGCAACTCCACCCACTTCGATGTCCCGGAAACTGCTCTCGTTGTCCGTGTGCCCCTCATAGACCTCATCGCCCTCGATGGTCGTAGAATCGATAAAACTCTCCTCATCCTCTACGTTGCTGTACTTTGAAGTCAAAACCCCCAAGTGATTGGTTTCCTGGTAGCCGGAGAATTTATTCTCGCAGGGCCACTGAGATTCCACC-----------------------------------------------------------------------------------------------------------------
Nbarri_eyed_ClayCave_G2082 --------------------------------------------------------------------------------------------------------------------------------GGTAACCTCGTGGGCATGCTCAACTTCGGGGCCTCCTCCTCGCCCTGAAAACACTGCTTCTTATTGGGTGACATATCAAAACATCCATCGGCATTTTTCATGTTACCCACCCGTTTCTCTTTCATTTTCTGTCCCCACTCTGCTTCCCCATGATTCTCGAAGTTGAGATGTTTGTGCTGATAAAACACCAAACTGATTCGAGTTGGATTTCTGCGGTTGGGTTTCTTAACTGCTGTCGAGGCATGCAATTCATGTTTGGCACATTCAAATAAGACGGACCCATGTGTTAAGGCTATGGCAACTCCACCCACTTCGATGTCCCGGAAACTGCTCTCGTTGTCCGTGTGCCCCTCGTAGACCTCATCGCCCTCGATGGTCGTAGAATCGATAAAACTCTCCTCATCCTCTACGTTGCTGTACTTTGAAGTCAAAACCCCCAAGTGGTTGGTTTCCTGGTAGCCGGAGAATTTATTCTCGCAGGGCCACTGAGATTCCACCATCTTGGTAGGCACAGTACCTTTGACGTTTTTTTGGCTGGATGCCTCAAAACCGTCCGGCAGATTGTCCGGTTTAACCTCCTTCTCGTAGCCTTCCTTGAAGTGGTCGCTTTC
Nbarrowsi_Gregorys_N270 TTTTTGGCAATATAAAAGTATAAATTTTTCAATTTATAAGTCCATAAATTTATGGCCTAAAGGGAGCACCCACAGCTAAGGGTGCAATCGAAAACACTGTCACCCAACTCGTTGTTGGTGTCGTACCCGGTAACCTCATGGGCATGCTCAACTTCGGGGCCTCCTCCTCTCCCTGAAAACATTGCTTCTTATTGGGTGACATATCAAAACATCCATCGGCATTTTTCATGTTACCCACCCGTTTCTCTTTCATCTTTTGCCCCCATTCTGCTTCCCCGTGATTCTCGAAGTTGAGATGTTTGTGCTGATAAAACACCAAACTGATTCGAGTTGGATTTCTGCGGTTGGGTTTCTTAACTGCTGTCGTGGCATGCAATTCATGTTTGGCACATTCAAATAAGACGGACCCATGTGTTAAGGCTATGGCAACTCCACCCACTTCGATGTCCCGGAAACTGCTCTCGTTGTCCGTGTGCCCCTCATAGACCTCATCGCCCTCGATGGTCGTAGAATCGATAAAACTCTCCTCATCCTCTACGTTGCTGTACTTTGAAGTCAAAACCCCCAAGTGATTGGTTTCCTGGTAGCCGGAGAATTTATTCTCGCAGGGCCACTGAGATTCCACCATCTTGGTAGGCACAGTACCTTTGACGTTTTTTTGGCTGGATGCCTCAAAACCGTCCGGCAGATTGTCCGATTTAACCTCTTTCTCGTAGCCTTC------------------
Nbarrowsi_Tuckaleechee_N360 TTTTTGGCAATATAAAAGTATAAATTTTTCAATTTATAAGTCCATAAATTTATGGCCTACAGGGAGCACCCACAGCTAAGGGTGCAATCGAAAACACTGTCACCCAACTCGTTGTTGGTGTCGTACCCGGTAACCTCATGGGCATGCTCAACTTCGGGGCCTCCTCCTCTCCCTGAAAACATTGCTTCTTATTGGGTGACATATCAAAACATCCATCGGCATTTTTCATGTTACCCACCCGTTTCTCTTTCATCTTTTGCCCCCATTCTGCTTCCCCGTGATTCTCGAAGTTGAGATGTTTGTGCTGATAAAACACCAAACTGATTCGAGTTGGATTTCTGCGGTTGGGTTTCTTAACTGCTGTCGTGGCATGCAATTCATGTTTGGCACATTCAAATAAGACGGACCCATGTGTTAAGGCTATGGCAACTCCACCCACTTCGATGTCCCGGAAACTGCTCTCGTTGTCCGTGTGCCCCTCATAGACCTCATCGCCCTCGATGGTCGTAGAATCGATAAAACTCTCCTCATCCTCTACGTTGCTGTACTTTGAAGTCAAAACCCCCAAGTGATTGGTTTCCTGGTAGCCAGAGAATTTATTCTCGCAGGGCCACTGAGATTCCACCATCTTGGTAGGCACAGTACCTTTGACGTTTTTTTGGCTGGATGCCTCAAAACCGTCCGGCAGATTGTCCGATTTAACCTCTTTCTCGTAGCCTTCCTTGAAGTGGTCGCTTCC
Nbishopi_DryFalls_N150 ---------ATATAAAAGTATAAATTTTTCAATTTATAAGTCCATAAATTTATGGTCTAAAGGGAGCACCCACAGCTAAGGGTGCAATCGAAAACACAGTCACCCAACTCGTTGTTGGTGTCGTACCCGGTAACCTCATGGGCATGCTCAACTTCGGGGCCTCCTCCTCGCCCTGAAAACACTGCTTCTTATTGGGTGACATATCAAAACATCCATCGACATTTTTCATGTTACCCACCCGTTTCTCTTTCATTTTCTGCCCCCACTCTGCTTCCCCGTGATTCTCAAAGTTGAGATGTTTGTGCTGATAAAACACCAAACTGATTCGAGTTGGATTTCTGCGGTTGGGTTTCTTAACTGCTGTCGACGCATGCAATTCATGTTTGGCACATTCAAATAAGACGGACCCATGTGTTAAGGCTATGGCAACTCCACCCACTTCGATGTCCCGGAAACTGCTCTCGTTGTCCGTGTGCCCCTCGTAGACCTCATCGCCCTCGATGGTCGTAGAATCGATAAAACTCTCCTCGTCCTCTACGTTGCTGTACTTTGAAGTCAAAACCCCCAAGTGGTTGGTTTCCTGGTAGCCGGAGAATTTATTCTCACAGGGCCACTGAGATTCCACCATCTTGGTAGGCACAGTACCTTTGACGTTTTTTTGGCTGGATGCCTCAAACCCGTCCGGCAGATTGTCCGGTTTAACCTCCTTTTCGTAGCCTTCCTTGAAGTGGTCGCTTTC
Nbishopi_StandingIndian_N131 TTTTTGGCAATATAAAAGTATAAATTTTTCAATTTATAAGTCCATAAATTTATGGTCTAAAGGGAGCACCCACAGCTAAGGGTGCAATCGAAAACACAGTCACCCAACTCGTTGTTGGTGTCGTACCCGGTAACCTCATGGGCATGCTCAACTTCGGGGCCTCCTCCTCGCCCTGAAAACACTGCTTCTTATTGGGTGACATATCAAAACATCCATCGGCATTTTTCATGTTACCCACCCGTTTCTCTTTCATTTTCTGCCCCCACTCTGCTTCCCCGTGATTCTCAAAGTTGAGATGTTTGTGCTGATAAAACACCAAACTGATTCGAGTTGGATTTCTGCGGTTGGGTTTCTTAACTGCTGTCGACGCATGCAATTCATGTTTGGCACATTCAAATAAGACGGACCCATGTGTTAAGGCTATGGCAACTCCACCCACTTCGATGTCCCGGAAACTGCTCTCGTTGTCCGTGTGCCCCTCGTAGACCTCATCGCCCTCGATGGTCGTAGAATCGATAAAACTCTCCTCGTCCTCTACGTTGCTGTACTTTGAAGTCAAAACCCCCAAGTGGTTGGTTTCCTGGTAGCCGGAGAATTTATTCTCACAGGGCCACTGAGATTCCACCATCTTGGTAGGCACAGTACCTTTGACGTTTTTTTGGCTGGAT-----------------------------------------------------------------------
Nbrimleyi_NewberryCr_N984 TTTTTGGCAATATAAAAGTATAAATTTTTCAATTTATAAGTCCATAAATTTATGGTCTAAAGGGAGCACCCACAGCTAAGGGTGCAATCGAGAACACTGTCACCCAACTCGTTGTTGGTGTCGTACCCGGTAACCTCGTGGGCATGCTCAACTTCGGGGCCTCCTCCTCTCCCTGAAAACACTGCTTCTTATTGGGTGACATATCAAAACATCCATCGGCATTTTTCATGTTACCCACCCGTTTCTCTTTCATTTTCTGCCCCCACTCTGCTTCCCCGTGATTCTCGAAGTTCAGATGTTTGTGCTGATAAAACACCAAACTGATTCGAGTTGGATTTCTGCGGTTGGGTTTCTTAACTGCCGTTGTGGCATGCAATTCATGTTTGGCACATTCAAATAAGACGGACCCATGTGTTAAGGCTATGGCAACTCCACCCACTTCGATGTCCCGGAAACTGCTCTCGTTGTCCGTGTGCCCCTCGTAGACCTCATCGCCCTCGATGGTCGTAGAATCGATAAAACTCTCCTCGTCCTCTACGTTGCTGTACTTTGAAGTCAAAACCCCCAAGTGGTTAGTTTCCTGGTAGCTGGAGAATTTATTCTCGCAGGGCCACTGAGATTCCACCATCTTGGTAGGCACAGTACCTTTGACATTTTTTTGGCTGGATGCCTCAAAACCGTCCGGCAGATTGTCCGGTTTAACCTCCTTCTCGTAGCCTTCCTTGAAGTGGTCGCTTTC
Nbrimleyi_RumblingBald_N241 TTTTTGGCAATATAAAAGTGTAAATTTTTCAATTTATAAGTCCATAAATTTATGGTCTAAAGGGAGCACCCACAGCTAAGGGTGCAATCGAGAACACTGTCACCCAACTCGTTGTTGGTGTCGTACCCGGTAACCTCGTGGGCATGCTCAACTTCGGGGCCTCCTCCTCTCCCTGAAAACACTGCTTCTTATTGGGTGACATATCAAAACATCCATCGGCATTTTTCATGTTACCCACCCGTTTCTCTTTCATTTTCTGCCCCCACTCTGCTTCCCCGTGATTCTCGAAGTTCAGATGTTTGTGCTGATAAAACACCAAACTGATTCGAGTTGGATTTCTGCGGTTGGGTTTCTTAACTGCTGTTGTGGCATGCAATTCATGTTTGGCACATTCAAATAAGACGGACCCATGTGTTAAGGCTATGGCAACTCCACCCACTTCGATGTCCCGGAAACTGCTCTCGTTGTCCGTGTGCCCCTCGTAGACCTCATCTCCCTCGATGGTCGTAGAATCGATAAAACTCTCCTCGTCCTCTACGTTGCTGTACTTTGAAGTCAAAACCCCCAAGTGGTTAGTTTCCTGGTAGCCGGAGAATTTATTCTCGCAGGGCCACTGAGATTCCACCATCTTGGTAGGCACAGTGCCTTTGATGTTTTTTTGGCTGGATGCCTCAAAACCGTCCGGCAGATTGTCCGGTTTAACCTCCTTCTCGTAGCCTTCCTTGAAGTGGTCGCTTTC
Ncanei_Egypt_N958 TTTTTGGCAATATAAAAGTATAAATTTTTCAATTTATAAGTCCATAAATTTATGGTCTAAAGGGAGCACCCACAGCTAAGGGTGCAATCGAGAACACTGTCACCCAACTCGTTGTTGGTGTCGTACCCGGTAACCTCATGGGCATGCTCAACTTCGGGGCCTCCTCCTCGCTCTGAAAACACTGCTTCTTATTGGGTGACATATCAAAACATCCATCGGCATTTTTCATGTTACCCACCCGTTTCTCTTTCATTTTCTGCCCCCACTCTGCTTCCCCGTGATTCTCGAAGTTGAGATGTTTGTGCTGATAAAACACCAAACTGATTCGAGTTGGATTTCTGCGGTTGGGTTTCTTAACTGCTGTTGTGGCATGCAATTCATGTTTGGCACATTCAAATAAGACGGACCCATGTGTTAAGGCTATGGCAACTCCACCCACTTCGATGTCCCGGAAACTGCTCTCGTTGTCCGTGTGCCCCTCGTAGACCTCATCGCCCTCGATGGTCGTAGAATCGATAAAACTCTCCTCGTCCTCTACGTTGCTGTACTTTGAAGTCAAAACCCCCAAGTGGTTGGTTTCCTGGTAGCCGGAGAATTTATTCTCGCAGGGCCACTGAGATTCCACCATCTTGGTAGGCACAGTACCTTTGACGTTTTTTTGGCTGGATGCCTCAAAACCGTCTGGCAGATTGTCCGGTTTAACCTCCTTCTCGTAGCCTTCCTTGAA------------
Ncarolinensis_Grandfather_N218 TTTTTGGCAATATAAAAGTATAAATTTTTCAATTTATAAGTCCATAAATTTATGGTCTAAAGGGAGCACCCACGGCTAAGGGTGCAATCGAGAACACAGTCACCCAACTCGTTGTTGGTGTCGTACCCGGTAACCTCATGGGCATGCTCAACTTTGGAGCCTCCTCCTCGCCCTGAAAACACTGCTTCTTATTGGGTGACATATCAAAACATCCATCGGCATTTTTCATGTTACCCACCCGTTTCTCTTTCATTTTCTGCCCCCACTCCGCTTCCCCGTGATTCTCGAAGTTGAGATGTTTGTGCTGATAAAACACCAAACTGATTCGAGTCGGATTTCTGCGGTTGGGTTTCTTAACTGCTGTCGTGGCATGCAATTCATGTTTGGCACATTCAAATAAGACGGACCCATGTGTTAAGGCTATGGCAACTCCACCCACTTCGATGTCCCGGAAACTGCTCTCGTTGTCCGTGTGCCCCTCGTAGACCTCATCGCCCTCGATGGTCGTAGAATCGATAAAACTCTCCTCATCCTCTACGTTGCTGTACTTTGAAGTCAAAACCCCCAAGTGGTTGGTTTCCTGGTAGCCGGAGAATTTATTCTCGCAGGGCCACTGAGATTCCACCATCTTGGTAGGCACAGTACCTTTGACGTTTTTTTGGCTGGATGCCTCGAAACCGTCCGGCAGATTGTCCGGTTTAACCTCCTTCTCGTAGCCTTCCTTGAAGTGGTCGCTTTC
Ncarolinensis_LinvilleCaverns_N227 ------------------------------------------------------------------------------------------------------------------------------------------------------------------------------------------TCTTATTGGGTGACATATCAAAACATCCATCAGCATTTTTCATGTTACCCACCCGTTTCTCTTTCATTTTCTGCCCCCACTCTGCTTCCCCGTGATTCTCGAAGTTGAGATGTTTGTGCTGATAAAACACCAAACTGATTCGAGTCGGATTTCTGCGGTTGGGTTTCTTAACTGCTGTCGTGGCATGCAATTCATGTTTGGCACATTCAAATAAGACGGACCCATGTGTTAAGG-------------------------------------------------------------------------------------------------------------------------------------------------------------------------------------------------------------------------------------------------------------------------------------------------------------------------------
Ncarteri_English_N031 ---------------------AAATTTTTCAATTTATAAGTCCGTAAATTTATGGTCTAAAGGGAGCACCCACAGCTAAGGGTGCAATCGAGAACACAGTCACCCAACTCGTTGTTGGTGTCGTACCCGGTAACCTCATGGGCATGCTCAACTTCGGGGCCTCCTCCTCGCTCTGAAAACACTGCTTCTTATTGGGTGACATATCAAAACATCCATCGGCAATTTTCATGTTACCCACCCGTTTCTCTTTCATTTTCTGTCCCCACTCTGCTTCCCCGTGATTCTCGAAGTTGAGATGTTTGTGCTGATAAAACACCAAACTGATTCGAGTTGGATTTCTGCGGTTGGGTTTCTTAACTGCTGTCGTGGCATGCAATTCATGTTTGGCACATTCAAATAAGACGGACCCATGTGTTAAGGCTATGGCAACTCCACCCACTTCGATGTCCCGGAAACTGCTCTCGTTGTCCGTGTGCCCCTCGTAGACCTCATCGCCCTCGATGGTCGTAGAATCGATAAAACTCTCCTCATCCTCTACATTGCTGTACTTTGAAGTCAAAACCCCCAAGTGGTTGGTTTCCTGGTAGCTGGAGAATTTATTCTCGCAGGGCCACTGAGATTCCACCATCTTGGTAGGCACAGTACCTTTGACGTTTTTTTGGCTGGATGCCTCAAAACCGTCCGGCAGATTGTCCGGTTTAACCTCTTTCTCGTAGCCTTCCTTGAAGTGGTCGCTTTC
Ncarteri_LaurelCave_nearTYPE_N0296 ----------------------------------------------------------AAAGGGAGCACCCACAGCTAAGGGTGCAATCGAGAACACAGTCACCCAACTCGTTGTTGGTGTCGTACCCGGTAACCTCATGGGCATGCTCAACTTCGGGGCCTCCTCCTCGCCCTGAAAGCACTGCTTCTTATTGGGTGACATATCAAAACATCCATCGGCATTTTTCATGTTACCCACCCGTTTCTCTTTCATTTTCTGTCCCCACTCTGCTTCCCCGTGATTCTCGAAGTTGAGATGTTTGTGCTGATAAAACACCAAACTGATTCGAGTTGGATTTCTGCGGTTGGGTTTCTTAACTGCTGTCGTGGCATGCAATTCATGTTTGGCACATTCAAATAAGACGGACCCATGTGTTAAGGCTATGGCAACTCCACCCACTTCGATGTCCCGGAAACTGCTCTCGTTGTCCGTGTGCCCCTCGTAGACCTCATCGCCCTCGATGGTCGTAGAATCGATAAAACTCTCCTCATCCTCTACATTGCTGTACTTTGAAGTCAAAACCCCCAAGTGGTTGGTTTCCTGGTAGCTGGAGAATTTATTCTCGCAGGGCCACTGAGATTCCACCATCTTGGTAGGCACAGTACTTTTGACGTTTTTTTGGCTGGATGCCTCAAAACCGTCCGGCAGATTGTCCGGTTTAACCTCTTTCTCGTAGCCTTCCTTGAAGTGGTCGCTTTC
Ncarteri_PilotMtn_G2185 TTTTTGGCAATATAAAAGTATAAATTTTTCAATTTATAAGTCCATAAATTTATGGTCTAAAGGGAGCACCCACAGCTAAGGGTGCAATCGAGAACACAGTCACCCAACTCGTTGTTGGTGTCGTACCCGGTAACCTCATGGGCATGCTCAACTTCGGGGCCTCCTCCTCGGCCTGAAAGCACTGCTTCTTATTGGGTGACATATCAAAACATCCATCGGCATTTTTCATGTTACCCACCCGTTTCTCTTTCATTTTCTGTCCCCACTCTGCTTCCCCGTGATTCTCGAAGTTGAGATGTTTGTGCTGATAAAACACCAAACTGATTCGAGTTGGATTTCTGCGGTTGGGTTTCTTAACTGCTGTCGTGGCATGCAATTCATGTTTGGCACATTCAAATAAGACGGACCCATGTGTTAAGGCTATGGCAACTCCACCCACTTCGATGTCCCGGAAACTGCTCTCGTTGTCCGTGTGCCCCTCGTAGACCTCATCGCCCTCGATGGTCGTAGAATCGATAAAACTCTCCTCATCCTCTACATTGCTGTACTTTGAAGTCAAAACCCCCAAGTGGTTGGTTTCCTGGTAGCTGGAGAATTTATTCTCACAGGGCCACTGAGATTCCACCATCTTGGTAGGCACAGTACCTTTGACGTTTTTTTGACTGGATGCCTCAAAACCGTCCGGCAGATTGTCCGGTTTAACCTCTTTCTCGTAGCCTTCCTTGAAGTGGTCGCTTTC
Ncarteri_Pitchfork_N363 TTTTTGGCAATATAAAAGTATAAATTTTTCAATTTATAAGTCCATAAATTTATGGTCTAAAGGGTGCACCCACAGCTAAGGGTGCAATCGAGAACACAGTCACCCAACTCGTTGTTGGTGTCGTACCCGGTAACCTCATAGGCATGCTCAACTTTGGGGCCTCCTCCTCGCCCTGAAAACACTGCTTCTTATTAGGTGACACATCAAAACATCCATCAGCATTTTTCATGTTACCCACCCGTTTCTCTTTCATTTTCTGTCCCCACTCTGCTTCCCCGTGATTCTCAAAGTTGAGATGTTTGTGCTGATAAAACACCAAACTGATTCGAGTTGGATTTCTGCGGTTGGGTTTCTTAACTGCTGTCGTGGCATGCAATTCATGTTTGGCACATTCAAATAAGACGGACCCATGTGTTAAGGCTATGGCAACTCCACCCACTTCGATGTCCCGGAAACTGCTCTCGTTGTCCGTGTGCCCCTCGTAGACCTCATCGCCCTCGATGGTCGTAGAATCGATAAAACTCTCCTCATCCTCTACATTGCTGTACTTTGAAGTCAAAACCCCCAAGTGGTTGGTTTCCTGGTAGCTGGAGAATTTATTCTCGCAGGGCCACTGAGATTCCACCATCTTGGTAGGCACAGTATCTTTGACGTTTTTTTGGCTGGATGCCTCAAAACCGTCCGGCAGATTGTCCGGTTTAACCTCTTTCTCGTAGCCTTCCTTGAAGTGGTCGCTTTC
Ncarteri_WeberCty_N1044 TTTTTGGCAATATAAAAGTATAAATTTTTCAATTTATAAGTCCATAAATTTATGGTCTAAAGGGAGCACCCACAGCTAAGGGTGCAATCGAGAACACAGTCACCCAACTCGTTGTTGGTGTCGTACCCGGTAACCTCATGGGCATGCTCAACTTCGGGGCCTCCTCCTCGCCCTGAAAACACTGCTTCTTATTGGGTGACATATCAAAACATCCATCGGCATTTTTCATGTTACCCACCCGTTTCTCTTTCATTTTCTGTCCCCACTCTGCTTCCCCGTGATTCTCGAAGTTGAGATGTTTGTGCTGATAAAACACCAAACTGATTCGAGTTGGATTTCTGCGGTTGGGTTTCTTAACTGCTGTCGTGGCATGCAATTCATGTTTGGCACATTCAAATAAGACGGACCCATGTGTTAAGGCTATGGCAACTCCACCCACTTCGATGTCCCGGAAACTGCTCTCGTTGTCCGTGTGCCCCTCGTAGACCTCATCGCCCTCGATGGTCGTAGAATCGATAAAACTCTCCTCATCCTCTACATTGCTGTACTTTGAAGTCAAAACCCCCAAGTGGTTGGTTTCCTGGTAGCTGGAGAATTTATTCTCGCAGGGCCACTGAGATTCCACCATCTTGGTAGGCACAGTACCTTTGACGTTTTTTTGGCTGGATGCCTCAAAACCGTCCGGCAGATTGTCCGGTTTAACCTCTTTCT----------------------------
Ncarteri_div__RainbowCave_G2089 ------------------------------------------------------------------------------------------------------------------------------------------------------------GGGCCTCCTCCTCGCCCTGAAAACACTGCTTCTTATTGGGCGACATATCAAAACATCCATCTGCATTTTTCATGTTACCCACCCGTTTCTCTTTCATCTTCTGCCCCCACTCTGCTTCCCCGTGATTCTCGAAGTTGAGATGTTTGTGCTGATAAAACACCAAACTGATTCGAGTTGGATTTCTGCGGTTGGGTTTCTTAACTGCTGTCGTGGCATGCAATTCATGTTTGGCACATTCAAATAAGACGGACCCATGTGTTAATGCTATGGCAACTCCACCCACTTCGATGTCCCGGAAACTGCTCTCGTTGTCCGTGTGCCCCTCGTAGACCTCGTCACCCTCGATGGTCGTAGAATCTATAAAACTCTCCTCG-----------------------------------------------------------------------------------------------------------------------------------------------------------------------------------------------------------------
Ncherokee_BallhootScar_N193 TTTTTGGCAATATAAAAGTATAAATTTTTCAATTTATAAGTCCATAAATTTATGGTCTAAAGGGAGCACCCACAGCTAAGGGTGCAATCGAGAACACAGTCACCCAACTCGTTGTTGGTGTCGTACCCGGTAACCTCATGGGCATGTTCAACTTCGGGGTCTCCTCCTCGCCCTGAAAACACTGCTTCTTATTGGGTGACATATCAAAACATCCATCGGCATTTTTCATGTTACCCACCCGTTTCTCTTTCATTTTCTGCCCCCACTCTGCTTCCCCGTGATTCTCGAAGTTGAGATGTTTGTGCTGATAAAACACCAAACTGATTCGAGTTGGATTTCTGCGGTTGGGTTTCTTAACTGCTGTCGTGGCATGCAATTCATGTTTGGCACATTCAAATAAGACGGACCCATGTGTTAAGGCTATGGCAACTCCACCCACTTCGATGTCCCGGAAACTGCTCTCGTTGTCCGTGTGCCCCTCGTAGACCTCGTCGCCCTCGATGGTCGTAGAATCGATAAAACTCTCCTCATCCTCTACATTGCTGTACTTTGAAGTCAAAACCCCCAAGTGGTTGGTTTCCTGGTATCCGGAGAATTTATTCTCGCAGGGCCACTGAGATTCCACCATCTTAGTAGGCACAGTACCTTTGACGTTTTTTTGGCTGGATGCCTCAAAACCGTCCGGCAGATTGTCCGGTTTAACCTCCTTCTCGTAGCCTTCCTTGAAGTGGTCGCTTTC
Ncherokee_BalsamMtn_N891 -----------------------------------------------------------------------------------------------------------------------------------------------------------------------------------------------------------------------------------------CCCACCCGTTTCTCTTTCATTTTCTGCCCCCACTCTGCTTCCCCGTGATTCTCGAAGTTGAGATGTTTGTGCTGATAAAACACCAAACTGATTCGAGTTGGATTTCTGCGGTTGGGTTTCTTAACTGCTGTCGAGGCATGCAATTCATGTTTGGCACATTCAAATAAGACGGACCCATGTGTTAAGGCTATGGCAACTCCACCCACTTCGATGTCCCGGAAACTGCTCTCGTTGTCCGTGTGCCCCTCGTAGACCTCATCGCCCTCGATGGTCGTAGAATCGATAAAACTCTCCTCATCCTCTACATTGCTGTACTTTGAAGTCAAAACC--------------------------------------------------------------------------------------------------------------------------------------------------------------------------------
Ncherokee_SIndianCrk_N681 -------------------------------------------------------------------------------------------------------------------------------------------GGGCATGCTCAACTTCGGGGCCTCCTCCTCGCCCTGAAAACACTGCTTCTTATTGGGTGACATATCAAAACATCCATCGGCATTTTTCATGTTACCCACCCGTTTCTCTTTCATTTTCTGCCCCCACTCTGCTTCCCCGTGATTCTCGAAGTTGAGATGTTTGTGCTGATAAAACACCAAACTGATTCGAGTTGGATTTCTGCGGTTGGGTTTCTTAACTGCTGTCGAGGCATGCAATTCATGTTTGGCACATTCAAATAAGACGGACCCATGTGTTAAGGCTATGGCAACTCCACCCACTTCGATGTCCCGGAAACTGCTCTCGTTGTCCGTGTGCCCCTCGTAGACCTCATCGCCCTCGATGGTCGTGGAATCGATAAAACTCTCCTCATCCTCTACGTTGCTGTACTTTGAAGTC--------------------------------------------------------------------------------------------------------------------------------------------------------------------------------------
Ncooperi_BeaverCrk_N1002 -----------------------------------------------------------------------------------------------------------------------------------------------------------------------------------------------------------------------------------------------------------------------------------------------------------------TGATAAAACACCAAACTGATTCGAGTTGGATTTCTGCGGTTGGGTTTCTTAACTGCTGTCGACGCATGCAATTCATGTTTGGCACATTCAAATAAGACGGACCCATGTGTTAAGGCTATGGCAACTCCACCCACTTCGATGTCCCGGAAACTGCTCTCGTTGTCCGTGTGCCCCTCGTAGACCTCATCGCCCTCGATGGTCGTAGAATCGATAAAACTCTCCTCGTCCTCTACGTTGCTGTACTTTGAAGTCAAAACC--------------------------------------------------------------------------------------------------------------------------------------------------------------------------------
Ncooperi_BrasstBald_N824 TTTTTGGCAATATAAAAGTATAAATTTTTCAATTTATAAGTCCATAAATTTATGGTCTAAAGGGAGCACCCACAGCTAAGGGTGCAATCGAAAACACAGTCACCCAACTCGTTGTTGGTGTCGTACCCGGTAACCTCATGGGCATGCTCAACTTCGGGGCCTCCTCCTCGCCCTGAAAACACTGCTTCTTATTGGGTGACATATCAAAACATCCATCGGCATTTTTCATGTTACCCACCCGTTTCTCTTTCATTTTCTGCCCCCACTCTGCTTCCCCGTGATTCTCAAAGTTGAGATGTTTGTGCTGATAAAACACCAAACTGATTCGAGTTGGATTTCTGCGGTTGGGTTTCTTAACTGCTGTCGACGCATGCAATTCATGTTTGGCACATTCAAATAAGACGGACCCATGTGTTAAGGCTATGGCAACTCCACCCACTTCGATGTCCCGGAAACTGCTCTCGTTGTCCGTGTGCCCCTCGTAGACCTCATCGCCCTCGATGGTCGTAGAATCGATAAAACTCTCCTCGTCCTCTACGTTGCTGTACTTTGAAGTCAAAACCCCCAAGTGGTTGGTTTCCTGGTAGCCGGAGAATTTATTCTCACAGGGCCACTGAGATTCCACCATCTTGGTAGGCACAGTACCTTTGACGTTTTTTTGGCTGGATGCCTCAAAACCGTCCGGCAGATTGTCCGGTTTAACCTCCT-------------------------------
Ncooperi_CheoahDam_N1122 -----------------------------------------------------------------------------------------------------------------------------------------------------------------------------------CACTGCTTCTTATTGGGTGACATATCAAAACATCCATCGGCATTTTTCATGTTACCCACCCGTTTCTCTTTCATTTTCTGCCCCCACTCTGCTTCCCCGTGATTCTCAAAGTTGAGATGTTTGTGCTGATAAAACACCAAACTGATTCGAGTTGGATTTCTGCGGTTGGGTTTCTTAACTGCTGTCGACGCATGCAATTCATGTTTGGCACATTCAAATAAGACGGACCCATGTGTTAAGGCTATGGCAACTCCACCCACTTCGATGTCCCGGAAACTGCTCTCGTTGTCCGTGTGCCCCTCGTAGACCTCATCGCCCTCGATGGTCGTAGAATCGATAAAACTCTCCTCGTCCTCTACGTTGCTGTACTTTGAAGTCAAAACCCCCAAGTGGTTGGTTTCCTGGTAGCCGGAGAATTTATTCTCACAGGGCCAC-----------------------------------------------------------------------------------------------------------------------------
Ncooperi_NantRiverGorge_N682 TTTTTGGCAATATAAAAGTATAAATTTTTCAATTTATAAGTCCATAAATTTATGGTCTAAAGGGAGCACCCACAGCTAAGGGTGCAATCGAAAACACAGTCACCCAACTCGTTGTTGGTGTCGTACCCGGTAACCTCATGGGCATGCTCAACTTCGGGGCCTCCTCCTCACCCTGAAAACACTGCTTCTTATTGGGTGACATATCAAAACATCCATCGGCATTTTTCATGTTACCCACCCGTTTCTCTTTCATTTTCTGCCCCCACTCTGCTTCCCCGTGATTCTCAAAGTTGAGATGTTTGTGCTGATAAAACACCAAACTGATTCGAGTTGGATTTCTGCGGTTGGGTTTCTTAACTGCTGTCGACGCATGCAATTCATGTTTGGCACATTCAAATAAGACGGACCCATGTGTTAAGGCTATGGCAACTCCACCCACTTCGATGTCCCGGAAACTGCTCTCGTTGTCCGTGTGCCCCTCGTAGACCTCATCGCCCTCGATGGTCGTAGAATCGATAAAACTCTCCTCGTCCTCTACGTTGCTGTACTTTGAAGTCAAAACCCCCAAGTGGTTGGTTTCCTGGTAGCCGGAGAATTTATTCTCACAGGGCCACTGAGATTCCACCATCTTGGTAGGCACAGTACCTTTGACGTTTTTTTGGCTGGATGCCTCAAAACCGTCCGGCAGATTGTCCGGTTTAACCTCCTTTTCGTAGCCTTCCTTGAAGTGGTCGCTTTC
Ncooperi_RockCrRoad_N1160 TTTTTGGCAATATAAAAGTATAAATTTTTCAATTTATAAGTCCATAAATTTATGGTCTAAAGGGAGCACCCACAGCTAAGGGTGCAATCGAAAACACAGTCACCCAACTCGTTGTTGGTGTCGTACCCGGTAACCTCATGGGCATGCTCAACTTCGGGGCCTCCTCCTCGCCTTGAAAACACTGCTTCTTATTGGGTGACATATCAAAACATCCATCGGCATTTTTCATGTTACCCACCCGTTTCTCTTTCATTTTCTGCCCCCACTCTGCTTCCCCGTGATTCTCAAAGTTGAGATGTTTGTGCTGATAAAACACCAAACTGATTCGAGTTGGATTTCTGCGGTTGGGTTTCTTAACTGCTGTCGTGGCATGCAATTCATGTTTGGCACATTCAAATAAGACGGACCCATGTGTTAAGGCTATGGCAACTCCACCCACTTCGATGTCCCGGAAACTGCTCTCGTTGTCCGTGTGCCCCTCGTAGACCTCATCGCCCTCGATGGTCGTAGAATCGATAAAACTCTCCTCGTCCTCTACGTTGCTGTACTTTGAAGTCAAAACCCCCAAGTGGTTGGTTTCCTGGTAGCCGGAGAATTTATTCTCACAGGGCCACTGAGATTCCACCATCTTGGTAGGCACAGTACCTTTGACGTTTTTTTGGCTGGATGCCTCAAAACCGTCCGGCAGATTGTCCGGTTT---------------------------------------
Ncoylei_Apalachia_N1195 ----------------------------------------------------------------------------TAAGGGTGCAATCGAAAACACTGTCACCCAACTCGTTGTTGGTGTCGTACCCGGTAACCTCATGGGCATGCTCAACTTCGGGGCCTCCTCCTCTCCCTGAAAACATTGCTTCTTATTGGGCGACATATCAAAACATCCATCGGCATTTTTCATGTTACCCACCCGTTTCTCTTTCATCTTTTGCCCCCATTCTGCTTCCCCGTGATTCTCGAAGTTGAGATGTTTGTGCTGATAAAACACCAAACTGATTCGAGTTGGATTTCTGCGGTTGGGTTTCTTAACTGCTGTCGTGGCATGCAATTCATGTTTGGCACATTCAAATAAGACGGACCCATGTGTTAAGGCTATGGCAACTCCACCCACTTCGATGTCCCGGAAACTGCTCTCGTTGTCCGTGTGCCCCTCATAGACCTCATCGCCCTCGATGGTCGTAGAATCGATAAAACTCTCCTCATCCTCTACGTTGCTGTACTTTGAAGTCAAAACCCCCAAGTGGTTGGTTTCCTGGTAGCCGGAGAATTTATTCTCGCAGGGCCACTGAGATTCCACCATCTTGGTAGGCACAGTACCTTTGACATTTTTTTGGCTGGATGCCTCAAAACCGTCCGGCAGATTGTCCGATTTAACCTCTTTCTCGTAGCCTTCCTTGAAGTGGTCGCTTCC
Ncoylei_DinkinCove_N1118 --------------------------------------------------------------------------------------------------------------GTTGTTGGTGTCGTACCCGGTAACCTCATGGGCATGCTCAACTTCGGGGCCTCCTCCTCTCCCTGAAAACATTGCTTCTTATTGGGCGACATATCAAAACATCCATCGGCATTTTTCATGTTACCCACCCGTTTCTCTTTCATCTTTTGCCCCCATTCTGCTTCCCCGTGATTCTCGAAGTTGAGATGTTTGTGCTGATAAAACACCAAACTGATTCGAGTTGGATTTCTGCGGTTGGGTTTCTTAACTGCTGTCGTGGCATGCAATTCATGTTTGGCACATTCAAATAAGACGGACCCATGTGTTAAGGCTATGGCAACTCCACCCACTTCGATGTCCCGGAAACTGCTCTCGTTGTCCGTGTGCCCCTCATAGACCTCATCGCCCTCGATGGTCGTAGAATCGATAAAACTCTCCTCATCCTCTACGTTGCTGTACTTTGAAGTCAAAACCCCCAAGTGGTTGGTTTCCTGGTAGCCGGAGAATTTATTCTCGCAGGGCCACTGAGATTCCACCATCTTGGTAGGCACAGTACCTTTGACGTTTTTTTGGCTGGATGCCTCAAAACCGTCCGGCAGATTGTCCGATTTAACCTCTTTCTCGTAGCCTTCCTTGAAGTGGTCGCTTCC
Ncoylei_TiptonCreek_N837 -------------------------------ATTTATAAGTCCATAAATTTATGGCCTGAAGGGAGCACCCACAGCTAAGGGTGCAATCGAAAACACTGTCACCCAACTCGTTGTTGGTGTCGTACCCGGTAACCTCATGGGCATGCTCAACTTCGGGGCCTCCTCCTCTCCCTGAAAACATTGCTTCTTATTGGGCGACATATCAAAACATCCATCGGCATTTTTCATGTTACCCACCCGTTTCTCTTTCATCTTTTGCCCCCATTCTGCTTCCCCGTGATTCTCGAAGTTGAGATGTTTGTGCTGATAAAACACCAAACTGATTCGAGTTGGATTTCTGCGGTTGGGTTTCTTAACTGCTGTCGTGGCATGCAATTCATGTTTGGCACATTCAAATAAGACGGACCCATGTGTTAAGGCTATGGCAACTCCACCCACTTCGATGTCCCGGAAACTGCTCTCGTTGTCCGTGTGCCCCTCATAGACCTCATCGCCCTCGATGGTCGTAGAATCGATAAAACTCTCCTCATCCTCTACGTTGCTGTACTTTGAAGTCAAAACCCCCAAGTGGTTGGTTTCCTGGTAGCCGGAGAATTTATTCTCGCAGGGCCACTGAGATTCCACCATCTTGGTAGGCACAGTACCTTTGACATTTTTTTGGCTGGATGCCTCAAAACCGTCCGGCAGATTGTCCGATTTAACCTCTTTCTCGTAGCCTTCCTTGAAGTGGTCGCTTCC
Ncressleri_AndersonSpringCave_G2075 TTTTTGGCAATATAAAGGTATAAATTTTTCCATTTATAAGTCCATAAATTTATGGTCTAAAGGGAGCACCCACAGCTAAGGGTGCAATCGAAAACACTGTCACCCAACTCGTTGTTGGTGTCGTACCCGGTAACCTCATGGGCATGCTCAATTTCGGGGCCCCCTCCTCACCCTGAAAACACTGCTTCTTATTGGGCGACATATCAAAACATCCATCGGCATTTTTCATGTTACCCACCCGTTTCTCTTTCATCTTCTGCCCCCACTCTGCTTCCCCGTGATTTTCGAAGTTGAGATGTTTGTGCTGATAAAACACCAAACTGATTCGAGTTGGATTTCTGCGATTGGGTTTCTTAACTGCTGTCGTGGCATGCAATTCATGTTTGGCACATTCAAATAAGACAGACCCATGTGTTAAGGCTATGGCAACTCCACCCACTTCGATGTCCCGGAAACTGCTCTCGTTGTCCGTGTGCCCCTCATAGACCTCATCGCCCTCGATAGTAGTAGAATCGATAAAACTCTCCTCATCCTCTATGTTGCTGTACTTTGAAGTCAAAACCCCCAAGTGGTTGGTTTCCTGGTAGCTGGAGAATTTATTCTCACAGGGCCACTGAGATTCCACCATCTTGGTAGGCACAGTACCTTTGACGTTTTTTTGAGTGGATGCCTCAAAACTGTCCGGCAGATTGTCCGGTTTAACCTCCTTCTCGTAGCCTTCCTTGAAGTGGTCGCTTCC
Ncressleri_PigeonCave_G2077 TTTTTGGCAATATAAAGGTATAAATTTTTCCATTTATAAGTCCATAAATTTATGGTCTAAAGGGAGCACCCACAGCTAAGGGTGCAATCGAAAACACTGTCACCCAACTCGTTGTTGGTGTCGTACCCGGTAACCTCATGGGCATGCTCAATTTCGGGGCCCCCTCCTCACCCTGAAAACACTGCTTCTTATTGGGCGACATATCAAAACATCCATCGGCATTTTTCATGTTACCCACCCGTTTCTCTTTCATCTTCTGCCCCCACTCTGCTTCCCCGTGATTTTCGAAGTTGAGATGTTTGTGCTGATAAAACACCAAACTGATTCGAGTTGGATTTCTGCGATTGGGTTTCTTAACTGCTGTCGTGGCATGCAATTCATGTTTGGCACATTCAAATAAGACAGACCCATGTGTTAAGGCTATGGCAACTCCACCCACTTCGATGTCCCGGAAACTGCTCTCGTTGTCCGTGTGCCCCTCATAGACCTCATCGCCCTCGATAGTAGTAGAATCGATAAAACTCTCCTCATCCTCTATGTTGCTGTACTTTGAAGTCAAAACCCCCAAGTGGTTGGTTTCCTGGTAGCTGGAGAATTTATTCTCACAGGGCCACTGAGATTCCACCATCTTGGTAGGCACAGTACCTTTGACGTTTTTTTGAGTGGATGCCTCAAAACTGTCCGGCAGATTGTCCGGTTTAACCTCCTTCTCGTAGCCTTCCTTGAAGTGGTCGCTTCC
Ncrosbyi_MtMitchell_N210 TTTTTGGCAATATAAAAGTATAAATTTTTCAATTTATAAGTCCATAAATTTATGGTCTAAAGGGAGCACCCACAGCTAAGGGTGCAATCGAGAACACTGTCACCCAACTCGTTGTTGGTGTTGTACCCGGTAACCTCATGGGCATGCTCAACTTCGGGGCCTCCTCCTCGCTCTGAAAACACTGCTTCTTATTGGGTGACATATCAAAACATCCATCGGCATTTTTCATGTTACCCACCCGTTTCTCTTTCATTTTCTGCCCCCACTCTGCTTCCCCGTGATTCTCGAAGTTGAGATGTTTGTGCTGATAAAACACCAAACTGATTCGAGTTGGATTTCTGCGGTTGGGTTTCTTAACTGCTGTTGTGGCATGCAATTCATGTTTGGCACATTCAAATAAGACGGACCCATGTGTTAAGGCTATGGCAACTCCACCCACTTCGATGTCCCGGAAACTGCTCTCGTTGTCCGTGTGCCCCTCGTAAACCTCATCGCCCTCGATGGTCGTAGAATCGATAAAACTCTCCTCGTCCTCTACGTTGCTGTACTTTGAAGTCAAAACCCCCAAGTGGTTGGTTTCCTGGTAGCCGGAGAATTTATTCTCGCAGGGCCACTGAGATTCCACCATCTTGGTAGGCACAGTACCTTTGACGTTTTTTTGGCTGGATGCCTCAAAACCGTCTGGCAGATTGTCCGGTTTAACCTCCTTCTCGTAGCCTTCCTTGAAGTGGTCGCTTTC
Ncrosbyi_PricesCrk_N1143 TTTTTGGCAATATAAAAGTATAAATTTTTCAATTTATAAGTCCATAAATTTATGGTCTAAAGGGAGCACCCACAGCTAAGGGTGCAATCGAGAACACTGTCACCCAACTCGTTGTTGGTGTCGTACCCGGTAACCTCATGGGCATGCTCAACTTCGGGGCCTCCTCCTCGCTCTGAAAACACTGCTTCTTATTGGGTGACATATCAAAACATCCATCGGCATTTTTCATGTTACCCACCCGTTTCTCTTTCATTTTCTGCCCCCACTCTGCTTCCCCGTGATTCTCGAAGTTGAGATGTTTGTGCTGATAAAACACCAAACTGATTCGAGTTGGATTTCTGCGGTTGGGTTTCTTAACTGCTGTTGTGGCATGCAATTCATGTTTGGCACATTCAAATAAGACGGACCCATGTGTTAAGGCTATGGCAACTCCACCCACTTCGATGTCCCGGAAACTGCTCTCGTTGTCCGTGTGCCCCTCGTAGACCTCATCGCCCTCGATGGTCGTAGAATCAATAAAACTCTCCTCGTCCTCTACGTTGCTGTACTTTGAAGTCAAAACCCCCAAGTGGTTGGTTTCCTGGTAGCCGGAGAATTTATTCTCGCAGGGCCACTGAGATTCCACCATCTTGGTAGGCACAGTACCTTTGACGTTTTTTTGGCTGGATGCCTCAAAACCGTCTGGCAGATTGTCCGGTTTAACCTCCTTCTCGTAGCCTTCTTTGAAGTGGTCGCTTTC
Ncrosbyi_ShufordCrk_N1148 TTTTTGGCAATATAAAAGTATAAATTTTTCAATTTATAAGTCCATAAATTTATGGTCTAAAGGGAGCACCCACAGCTAAGGGTGCAATCGAGAACACTGTCACCCAACTCGTTGTTGGTGTCGTACCCGGTAACCTCATGGGCATGCTCAACTTCGGGGCCTCCTCCTCGCTCTGAAAACACTGCTTCTTATTGGGTGACATATCAAAACATCCATCGGCATTTTTCATGTTACCCACCCGTTTCTCTTTCATTTTCTGCCCCCACTCTGCTTCCCCGTGATTCTCGAAGTTGAGATGTTTGTGCTGATAAAACACCAAACTGATTCGAGTTGGATTTCTGCGGTTGGGTTTCTTAACTGCTGTTGTGGCATGCAATTCATGTTTGGCACATTCAAATAAGACGGACCCATGTGTTAAGGCTATGGCAACTCCACCCACTTCGATGTCCCGGAAACTGCTCTCATTGTCCGTGTGCCCCTCGTAGACCTCATCGCCCTCGATGGTCGTAGAATCGATAAAACTCTCCTCGTCCTCTACGTTGCTGTACTTTGAAGTCAAAACCCCCAAGTGGTTGGTTTCCTGGTAGCCGGAGAATTTATTCTCGCAGGGCCACTGAGATTCCACCATCTTGGTAGGCACAGTACCTTTGACGTTTTTTTGGCTGGATGCCTCAAAACCGTCTGGCAGATTGTCCGGTTTAACCTCCTTCTCGTAGCCTTCCTTGAAGTGGTCGCTTTC
Ndellingeri_BullpenBridge_N109 TTTTTGGCAATATAAAAGTATAAATTTTTCAATTTATAAGTCCATAAATTTATGGTCTAAAGGGAGCACCCACAGCTAAGGGTGCAATCGAAAACACAGTCACCCAACTCGTTGTTGGTGTCGTACCCGGTAACCTCATGGGCATGCTCAACTTCGGGGCCTCCTCCTCGCCCTGAAAACACTGCTTCTTATTGGGTGACATATCAAAACATCCATCAGCATTTTTCATGTTACCCACCCGTTTCTCTTTCATTTTCTGCCCCCACTCTGCTTCCCCGTGATTCTCAAAGTTGAGATGTTTGTGCTGATAAAACACCAAACTGATTCGAGTTGGATTTCTGCGGTTGGGTTTCTTAACTGCTGTCGTGGCATGCAATTCATGTTTGGCACATTCAAATAAGACGGACCCATGTGTTAAGGCTATGGCAACTCCACCCACTTCGATGTCCCGGAAACTGCTCTCGTTGTCCGTGTGCCCCTCATAGACCTCATCGCCCTCGATGGTCGTAGAATCGATAAAACTCTCCTCATCCTCTACGTTGCTGTACTTTGAAGTCAAAACCCCCAAGTGGTTGGTTTCCTGGTAGCCGGAGAATTTATTCTCACAGGGCCACTGAGATTCCACCATCT-------------------------------------------------------------------------------------------------------------
Ndellingeri_WhitewFalls_N887 -----------------------------------------------------------------------------------------------------------------------------------AACCTCATGGGCATGCTCAACTTCGGGGCCTCCTCCTCGCCCTGAAAACACTGCTTCTTATTGGGTGACATATCAAAACATCCATCGGCATTTTTCATGTTACCCACCCGTTTCTCTTTCATTTTCTGCCCCCACTCTGCTTCCCCGTGATTCTCAAAGTTGAGATGTTTGTGCTGATAAAACACCAAACTGATTCGAGTTGGATTTCTGCGGTTGGGTTTCTTAACTGCTGTCGTGGCATGCAATTCATGTTTGGCACATTCAAATAAGACGGACCCATGTGTTAAGGCTATGGCAACTCCACCCACTTCGATGTCCCGGAAACTGCTCTCGTTGTCCGTGTGCCCCTCATAGACCTCATCGCCCTCGATGGTCGTAGAATCGATAAAACTCTCCTCATCCTCTACGTTGCTGTACTTTGAAGTCAAAACCCCCAAGTGGTTGGTTTCCTGGTAGCCGGAGAATTTATTCTCACAGGGCCA------------------------------------------------------------------------------------------------------------------------------
Ndilutus_StarveRockCave_G3174 -------------------------------------------------------------------------------------------------------------------------------------------------------------------------------------------------------------------------------------------------------------------------------TTCCCCGTGATTCTCGAAGTTGAGATGTTTGTGCTGATAAAACACCAAACTGATTCGAGTTGGTTTTCTGCGGTTGGGTTTCTTAACCGCTGTCGTGGCATGCAATTCATGTTTGGCACATTCAAATAAGACGGACCCATGTGTTAAGGCTATGGCAACTCCACCCACTTCGATGTCCCGGAAACTGCTCTCGTTGTCCGTGTGCCCCTCGTAGACCTCATCGCCCTCGATGGTCGTAGAATCGATAAAACTCTCCTCAT----------------------------------------------------------------------------------------------------------------------------------------------------------------------------------------------------------------
Nfurtivus_HugdenBranch_G3175 --------------------------------------------------------------------------------------------------------------------------GTACCCGGTAACCTCATGGGCATGCTCAACTTCGGGGCCTCCTCCTCTCCCTGAAAACATTGCTTCTTATTGGGTGACATATCAAAACATCCATCGGCATTTTTCATGTTACCCACCCGTTTCTCTTTCATTTTCTGCCCCCATTCTGCTTCCCCGTGATTCTCGAAGTTGAGATGTTTGTGCTGATAAAACACCAAACTGATTCGAGTTGGATTTCTGCGGTTGGGTTTCTTAACTGCTGTCGTGGCATGCAATTCATGTTTGGCACATTCAAATAAGACGGACCCATGTGTTAAGGCTATGGCAACTCCACCCACTTCGATGTCCCGGAAACTGCTCTCGTTGTCCGTGTGCCCCTCATAGACCTCATCGCCCTCGATGGTCGTAGAATCGATAAAACTCTCCTCATCCTCTACGTTGCTGTACTTTGAAGTCAAAACCCCCAAGTGATTGGTTTCCTGGTAGCTGGAGAATTTATTCTCGCAGGGCCACTGAGATTCCACCATCTTGGTAGGCACAGTACCTTTGAC---------------------------------------------------------------------------------------
Nfurtivus_RaccoonMtn_N1026 TTTTTGGCAACATAAAAGTATAAATTTTTCAATTTATAAGTCCATAAATTTATGGCCTAAAGGGAGCACCCACAGCTAAGGGTGCAATCGAAAATACTGTCACCCAACTCGTTGTTGGTGTCGTACCCGGTAACCTCATGGGCATGCTCAACTTCGGGGCCTCCTCCTCTCCCTGAAAACATTGCTTCTTATTGGGTGACATATCAAAACATCCATCGGCATTTTTCATGTTACCCACCCGTTTCTCTTTCATTTTCTGCCCCCATTCTGCTTCCCCGTGATTCTCGAAGTTGAGATGTTTGTGCTGATAAAACACCAAACTGATTCGAGTTGGATTTCTGCGGTTGGGTTTCTTAACTGCTGTCGTGGCATGCAATTCATGTTTGGCACATTCAAATAAGACGGACCCATGTGTTAAGGCTATGGCAACTCCACCCACTTCGATGTCCCGGAAACTGCTCTCGTTGTCCGTGTGCCCCTCATAGACCTCATCGCCCTCGATGGTCGTAGAATCGATAAAACTCTCCTCATCCTCTACGTTGCTGTACTTTGAAGTCAAAACCCCCAAGTGATTGGTTTCCTGGTAGCTGGAGAATTTATTCTCGCAGGGCCACTGAGATTCC--------------------------------------------------------------------------------------------------------------------
Ngeorgia_Sittons_N073 TTTTTGGCAATATAAAAGTATAAATTTTTCAATTTATAAGTCCATAAATTTATGGTCTAAAGGGAGCACCCACAGCTAAGGGTGCAATCGAGAACACAGTCACCCAACTCGTTGTTGGTGTCGTACCCGGTAACCTCATGGGCATGCTCAACTTCGGGGCCTCCTCCTCGCCCTGAAAACACTGCTTTTTATTGGGTGACATATCAAAACAGCCATCAGCATTTTTCATGTTACCCACCCGTTTCTCTTTCATTTTCTGCCCCCACTCTGCTTCCCCATGATTCTCGAAGTTGAGATGTTTGTGCTGATAAAACACCAAACTGATTCGAGTTGGATTTCTGCGGTTGGGTTTCTTAACTGCTGTTGTGGCATGCAATTCATGTTTGGCACATTCAAATAAGACGGACCCATGTGTTAAGGCTATGGCAACTCCACCCACTTCGATGTCCCGGAAACTGCTCTCGTTGTCCGTGTGCCCCTCGTAGACCTCATCGCCCTCGATGGTCGTAGAATCGATAAAATTCTCCTCATCCTCTACATTGCTGTACTTTGAAGTCAAAACCCCCAAGTGGTTGGTTTCCTGGTAGCCGGAGAATTTATTCTCACAGGGCCACTGAGATTCCACCATCTTGGTAGGCACAGCACCTTTGACGTTTTTTTGGCTGGATGCCTCAAAACCGTCCGGCAGATTGTCCGGTTTAACCTCCTTCTCGTAGCCTTCCTTGAAGTGGTCGCTTTC
Ngertschi_CedarCreek_N351 TTTTTGGCAATATAAAAGTATAAATTTTTCAATTTATAAGTCCATAAATTTATGGTCTAAAGGGAGCACCCACAGCTAAGGGTGCAATCGAGAACACTGTCACCCAACTCGTTGTTGGTGTCGTACCCGGTAACCTCATGGGCATGCTCAACTTCGGGGCCTCCTCCTCGCTCTGAAAACACTGCTTCTTATTGGGTGACATATCAAAACATCCATCGGCATTTTTCATGTTACCCACCCGTTTCTCTTTCATTTTCTGCCCCCACTCTGCTTCCCCGTGATTCTCGAAGTTGAGATGTTTGTGCTGATAAAACACCAAACTGATTCGAGTTGGATTTCTGCGGTTGGGTTTCTTAACTGCTGTTGTGGCATGCAATTCATGTTTGGCACATTCAAATAAGACGGACCCATGTGTTAAGGCTATGGCAACTCCACCCACTTCGATGTCCCGGAAACTGCTCTCGTTGTCCGTGTGCCCCTCGTAGACCTCATCGCCCTCGATGGTCGTAGAATCGATAAAACTCTCCTCGTCCTCTACGTTGCTGTACTTTGAAGTCAAAACCCCCAAGTGGTTGGTTTCCTGGTAGCCGGAGAATTTATTCTCGCAGGGCCACTGAGATTCCACCATCTTGGTAGGCACAGTACCTTTGACGTTTTTTTGGCTGGATGCCTCAAAACCGTCTGGCAGATTGTCCGGTTTAACCTCCTTCTCGTAGCCTTCCTTGAAGTGGTCGCTTTC
Ngertschi_FrenchBroad_N968 TTTTTGGCAATATAAAAGTATAAATTTTTCAATTTATAAGTCCATAAATTTATGGTCTAAAGGGAGCACCCACAGCTAAGGGTGCAATCGAGAACACTGTCACCCAACTCGTTGTTGGTGTCGTACCCGGTAACCTCATGGGCATGCTCAACTTCGGGGCCTCCTCCTCGCTCTGAAAACACTGCTTCTTATTGGGTGACATATCAAAACATCCATCAGCATTTTTCATGTTACCCACCCGTTTCTCTTTCATTTTCTGCCCCCACTCTGCTTCCCCGTGATTCTCGAAGTTGAGATGTTTGTGCTGATAAAACACCAAACTGATTCGAGTTGGATTTCTGCGGTTGGGTTTCTTAACTGCTGTTGTGGCATGCAATTCATGTTTGGCACATTCAAATAAGACGGACCCATGTGTTAAGGCTATGGCAACTCCACCCACTTCGATGTCCCGGAAACTGCTCTCGTTGTCCGTGTGCCCCTCGTAGACCTCATCGCCCTCGATGGTCGTAGAATCGATAAAACTCTCCTCGTCCTCTACGTTGCTGTACTTTGAAGTCAAAACCCCCAAGTGGTTGGTTTCCTGGTAGCCGGAGAATTTATTCTCGCAGGGCCACTGAGATTCCACCATCTTGGTAGGCACAGTACCTTTGACGTTTTTTTGGCTGGATGCCTCAAAACCGTCTGGCAGATTGTCCGGTTTAACCTCCTTCTCGTAGCCTTCCTTGAAGTGGTCGCTTTC
Ngertschi_HickoryNutGap_N810 TTTTTGGCAATATAAAAGTATAAATTTTTCAATTTATAAGTCCATAAATTTATGGTCTAAAGGGAGCACCCACAGCTAAGGGTGCAATCGAGAACACTGTCACCCAACTCGTTGTTGGTGTCGTACCCGGTAACCTCACGGGCATGCTCAACTTCGGGGCCTCCTCCTCGCTCTGAAAACACTGCTTCTTATTGGGTGACATATCAAAACATCCATCGGCATTTTTCATGTTACCCACCCGTTTCTCTTTCATTTTCTGCCCCCACTCTGCTTCCCCGTGATTCTCGAAGTTGAGATGTTTGTGCTGATAAAACACCAAACTGATTCGAGTTGGATTTCTGCGGTTGGGTTTCTTAACTGCTGTTGTGGCATGCAATTCATGTTTGGCACATTCAAATAAGACGGACCCATGTGTTAAGGCTATGGCAACTCCACCCACTTCGATGTCCCGGAAACTGCTCTCGTTGTCCGTGTGCCCCTCGTAGACCTCATCGCCCTCGATGGTCGTAGAATCGATAAAACTCTCCTCGTCCTCTACGTTGCTGTACTTTGAAGTCAAAACCCCCAAGTGGTTGGTTTCCTGGTAGCCGGAGAATTTATTCTCGCAGGGCCACTGAGATTCCACCATCTTGGTAGGCACAGTACCTTTGACGTTTTTTTGGCTGGATGCCTCAAAACCGTCTGGCAGATTGTCCGGTTTAACCTCCTTCTCGTAGCCTTCCTTAAAGTGGTCGCTTTC
Nholsingeri_BrumleyCrk_N916 ----------------------------TCAATTTATAAGTCCATAAATTTATGGTCTAAAGGGAGCACCCACGGCTAAGGGTGCAATCGAGAACACAGTCACCCAACTCGTTGTTGGTGTCGTACCCGGTAACCTCATGGGCATGCTCAACTTCGGGGCCTCCTCCTCACCCTGAAAACACTGCTTCTTATTGGGTGACATATCAAAACATCCATCGGCATTTTTCATGCTACCCACCCGTTTCTCTTTCATTTTCTGCCCCCACTCTGCTTCCCCGTGATTCTCAAAGTTGAGATGTTTGTGCTGATAAAACACCAAACTGATTCGAGTTGGATTTCTGCGGTTGGGTTTCTTAACTGCTGTCGTGGCATGCAATTCATGTTTGGCACATTCAAATAAGACGGACCCATGTGTTAAGGCTATGGCAACTCCACCCACTTCGATGTCCCGGAAACTGCTCTCGTTGTCCGTGTGCCCCTCGTAGACCTCATCGCCCTCGATGGTCGTAGAATCGATAAAACTCTCCTCATCCTCTACATTGCTGTACTTTGAAGTCAAAACCCCCAAGTGGTTGGTTTCCTGGTAGCCGGAAAATTTATTCTCGCAGGGCCACTGAGATTCCGCCATCTTAGTAGGCACAGTACCTTTGACGTTTTTTTGGCTGGATGCCTCAAAACCGTCCGGCAGATTGTCCGGTTTAACCTCCTTCTCGTAGCCTTCCTTGAAGTGGTCGCTTTC
Nholsingeri_PondCave_N541 TTTTTGGCAATATAAAAGTATAAATTTTTCAATTTATAAGTCCATAAATTTATGGTCTAAAGGGAGCACCCACGGCTAAGGGTGCAATCGAGAACACAGTCACCCAACTCGTTGTTGGTGTCGTACCCGGTAACCTCATGGGCATGCTCAACTTCGGGGTCTCCTCCTCACCCTGAAAACACTGCTTCTTATTGGGTGACATATCAAAACATCCATCGGCATTTTTCATGCTACCCACCCGTTTCTCTTTCATTTTCTGCCCCCACTCTGCTTCCCCGTGATTCTCGAAGTTGAGATGTTTGTGCTGATAAAACACCAAACTGATTCGAGTTGGATTTCTGCGGTTGGGTTTCTTAACTGCTGTCGTGGCATGCAATTCATGTTTGGCACATTCAAATAAGACGGACCCATGTGTTAAGGCTATGGCAACTCCACCCACTTCGATGTCCCGGAAACTGCTCTCGTTGTCCGTGTGCCCCTCGTAGACCTCATCGCCCTCGATGGTCGTAGAATCGATAAAACTCTCCTCATCCTCTACATTGCTGTACTTTGAAGTCAAAACCCCCAAGTGGTTGGTTTCCTGGTAGCCGGAAAATTTATTCTCGCAGGGCCACTGAGATTCCACCATCTTAGTAGGCACAGTACCTTTAACGTTTTTTTGGCTGGATGCCTCAAAACCGTCCGGCAGATTGTCCGGTTTAACCTCCTTCTCGTAGCCTTCCTTGAAGTGGTCACTTTC
Njonesi_CaveSpringCave_N390 TTTTTGGCAATATAAAAGTATAAATTTTTCAATTTATAAGTCCATAAATTTATGGTCTAAAGGGAGCACCCACAGCTAAGGGTGCAATCGAAAACACAGTCACCCAACTCGTTGTTGGTGTCGTACCCGGTAACCTCGTGGGCATGCTCAACTTCGGGGCCTCCTCCTCGCCCTGAAAACACTGCTTCTTATTGGGTGACATATCAAAACATCCATCGGCATTTTTCATGTTACCCACCCGTTTCTCTTTCATTTTCTGCCCCCACTCTGCTTCCCCGTGATTCTCAAAGTTGAGATGTTTGTGCTGATAAAACACCAAACTGATTCGAGTTGGATTTCTGCGGTTGGGTTTCTTAACTGCTGTCGTGGCATGCAATTCATGTTTGGCACATTCAAATAAGACGGACCCATGTGTTAAGGCTATGGCAACTCCACCCACTTCGATGTCCCGGAAACTGCTCTCGTTGTCCGTGTGCCCCTCATAGACCTCATCGCCCTCGATGGTCGTAGAATCAATAAAACTCTCCTCATCCTCTACGTTGCTGTACTTTGAAGTCAAAACCCCCAAGTGGT----------------------------------------------------------------------------------------------------------------------------------------------------------------------
Nlowderi_upperFiresCreek_N820 ----------------------------------------------------------------------------------------------------CACCCAACTCGTTGTTGGTGTCGTACCCGGTAACCTCGTGGGCATGCTCAACTTTGGGGCCTCCTCCTCTCCCTGAAAACATTGCTTCTTATTGGGTGACATATCAAAACATCCATCGGCATTTTTCATGTTACCCACCCGTTTCTCTTTCATCTTTTGCCCCCATTCTGCTTCCCCGTGATTCTCAAAGTTGAGATGTTTGTGCTGATAAAACACCAAACTGATTCGAGTTGGATTTCTGCGGTTGGGTTTCTTAACTGCTGTCGAGGCATGCAATTCATGTTTGGCACATTCAAATAAGACGGACCCATGTGTTAAGGCTATGGCAACTCCACCCACTTCGATGTCCCGGAAACTGCTCTCGTTG--------------------------------------------------------------------------------------------------------------------------------------------------------------------------------------------------------------------------------------------------------------------------------
Nlula_BeeRockCave_G2091 TTTTTGGCAATATAAAAGTATAAATTTTTCAATTTATAAGTCCATAAATTTATGGTCTAAAGGGAGCACCCACAGCTAAGGGTGCAATCGAGAACACAGTCACCCAACTCGTTGTTGGTGTCGTACCCGGTAACCTCATAGGCATGCTCAACTTCGGGGCCTCCTCCTCGCCCTGAAAACACTGCTTTTTATTGGGTGACATATCAAAACATCCATCGGCATTTTTCATGTTACCCACCCGTTTCTCTTTCATTTTCTGCCCCCACTCTGCTTCCCCATGATTCTCAAAGTTGAGATGTTTGTGCTGATAAAACACCAAACTGATTCGAGTTGGATTTCTGCGGTTGGGTTTCTTAACTGCTGTCGTGGCATGCAATTCATGTTTGGCACATTCAAATAAGACAGACCCATGTGTCAAGGCTATGGCAACTCCACCCACTTCGATGTCCCGGAAACTGCTCTCGTTGTCCGTGTGCCCCTCGTAGACTTCATCGCCCTCGATGGTCGTAGAATCGATAAAATTCTCCTCATCCTCTACATTGCTGTACTTTGAAGTCAAAACCCCCAAGTGGTTGGTTTCCTTGTAGCCGGAGAATTTATTCTCACAGGGCCACTGAGATTCCACCATCTTGATAGGCACAGTACCTTTGACGTTTTTTTGGCTGGATGCCTCAAAACCGTCCGGCAGATTGTCCGGTTTAACCTCTTTCTCGTAGCCTTCCTTGAAGTGGTCGCTTTC
Nlula_LulaFallsCave_G2084 TTTTTGGCAATATAAAAGTATAAATTTTTCAATTTATAAGTCCATAAATTTATGGTCTAAAGGGAGCACCCACAGCTAAGGGTGCAATCGAGAACACAGTCACCCAACTCGTTGTTGGTGTCGTACCCGGTAACCTCATAGGCATGCTCAACTTCGGGGCCTCCTCCTCGCCCTGAAAACACTGCTTTTTATTGGGTGACATATCAAAACATCCATCGGCATTTTTCATGTTACCCACCCGTTTTTCTTTCATTTTCTGCCCCCACTCTGCTTCCCCATGATTCTCAAAGTTGAGATGTTTGTGCTGATAAAACACCAAACTGATTCGAGTTGGATTTCTGCGGTTGGGTTTCTTAACTGCTGTCGTGGCATGCAATTCATGTTTGGCACATTCAAATAAGACAGACCCATGTGTTAAGGCTATGGCAACTCCACCCACTTCGATGTCCCGGAAACTGCTCTCGTTGTCCGTGTGCCCCTCGTAGACTTCATCGCCCTCGATGGTCGTAGAATCGATAAAATTCTCCTCATCCTCTACATTGCTGTACTTTGAAGTCAAAACCCCCAAGTGGTTGGTTTCCTTGTAGCCGGAGAATTTATTCTCACAGGGCCACTGAGATTCCACCATCTTGATGGGCACAGTACCTTTGACGTTTTTTTGGCTGGATGCCTCAAAACCGTCCGGCAGATTGTCCGGTTTAACCTCTTTCTCGTAGCCTTCCTTGAAGTGGTCGCTTTC
Nmimus_NealsSink_N329 TTTTTGGCAATATAAAAGTATAAATTTTTCAATTTATAAGTCCATAAATTTATGGTCTAAAGGGAGCACCCACGGCTAAGGGTGCAATCGAGAACACAGTCACCCAACTCGTTGTTGGTGTCGTACCCGGTAACCTCATGGGCATGCTCAACTTCGGGGTCTCCTCCTCGCCCTGAAAACACTGCTTCTTATTGGGTGACATATCAAAACATCCATCGGCATTTTTCATGTTACCCACCCGTTTCTCTTTCATTTTCTGCCCCCACTCTGCTTCCCCGTGATTCTCGAAGTTGAGATGTTTGTGCTGATAAAACACCAAACTGATTCGAGTCGGATTTCTGCGGTTGGGTTTCTTAACTGCTGTCGTGGCATGCAATTCATGTTTGGCACATTCAAATAAGACGGACCCATGTGTTAAGGCTATGGCAACTCCACCCACTTCGATGTCCCGGAAACTGCTCTCATTGTCCGTGTGCCCCTCGTAGACCTCATCGCCCTCGATGGTCGTAGAATCGATAAAACTCTCCTCATCCTCTACATTGCTGTACTTTGAAGTCAAAACCCCCAAGTGGTTGGTTTCCTGGTAGCCGGAGAATTTATTCTCACAGGGCCACTGAGATTCCACCATCTTGGTAGGCACAGTACCTTTGACGTTTTTTTGGCTGGATGCCTCGAAACCGTCCGGCAGATTGTCCGGTTTAACCTCCTTCTCGTAGCCTTCCTTGAAGTGGTCGCTTTC
Nmimus_Straleys_N625 TTTTTGGCAATATAAAAGTATAAATTTTTCAATTTATAAGTCCATAAATTTATGGTCTAAAGGGAGCACCCACGGCTAAGGGTGCAATCGAGAACACAGTCACCCAACTCGTTGTTGGTGTCGTACCCGGTAACCTCATGGGCATGCTCAACTTCGGGGTCTCCTCCTCGCCCTGAAAACACTGCTTCTTATTGGGTGACATATCAAAACATCCATCGGCATTTTTCATGTTACCCACCCGTTTCTCTTTCATTTTCTGCCCCCACTCTGCTTCCCCGTGATTCTCGAAGTTGAGATGTTTGTGCTGATAAAACACCAAACTGATTCGAGTCGGATTTCTGCGGTTGGGTTTCTTAACTGCTGTCGTGGCATGCAATTCATGTTTGGCACATTCAAATAAGACGGACCCATGTGTTAAGGCTATGGCAACTCCACCCACTTCGATGTCCCGGAAACTGCTCTCGTTGTCCGTGTGCCCCTCGTAGACCTCATCGCCCTCGATGGTCGTAGAATCGATAAAACTCTCCTCATCCTCTACATTGCTGTACTTTGAAGTCAAAACCCCCAAGTGGTTGGTTTCCTGGTAGCCGGAGAATTTATTCTCGCAGGGCCACTGAGATTCCACCATCTTGGTAGGCACAGTACCTTTGACGTTTTTTTGGCTGGATGCCTCGAAACCGTCCGGCAGATTGTCCGGTTTAACCTCCTTCTCGTAGCCTTCCTTGAAGTGGTCGCTTTC
Nnasicus_CaneyFork_N171 ----------------------------------------------------------------------------------------------------------------------------------------------------------------------------------------------------------------------------------------------------------------------CCACTCTGCTTCCCCGTGATTCTCAAAGTTGAGATGTTTGTGCTGATAAAACACCAAACTGATTCGAGTTGGATTTCTGCGGTTGGGTTTCTTAACTGCCGTCGTGGCATGCAATTCATGTTTGGCACATTCAAATAAGACGGACCCATGTGTTAAGGCTATGGCAACTCCACCCACTTCGATGTCCCGGAAACTGCTCTCATTGTCCGTGTGCCCCTCGTAGACCTCATCGCCCTCGATGGTCGTAGAATCGATAAAACTCTCCTCATCCTCTACATTGCTGTACTTTGAAGTCAAAACCCCCAAGTGGTTGGTTTCCTGGTAGCCGGAGAATTTATTCTCGCAGGGCCACTGAG-------------------------------------------------------------------------------------------------------------------------
Nnasicus_ConnosteeFalls_N696 TTTTTGGCAATATAAAAGTATAAATTTTTCAATTTATAAGTCCATAAATTCATGGTCTAAAGGGAGCACCCACAGCTAAGGGTGCAATCGAAAAGACAGTCACCCAACTCGTTGTTGGTGTTGTACCCGGTAACCTCATGGGCATGCTCAACTTCGGGGTCTCCTCCTCGCCCTGAAAACACTGCTTCTTATTGGGTGACATATCAAAACATCCATCGGCATTTTTCATGTTACCCACCCGTTTCTCTTTCATTTTCTGCCCCCACTCTGCTTCCCCGTGATTCTCAAAGTTGAGATGTTTGTGCTGATAAAACACCAAACTGATTCGAGTTGGATTTCTGCGGTTGGGTTTCTTAACTGCTGTCGTGGCATGCAATTCATGTTTGGCACATTCAAATAAGACGGACCCATGTGTTAAGGCTATGGCAACTCCACCCACTTCGATGTCCCGGAAACTGCTCTCATTGTCCGTGTGCCCCTCATAGACCTCATCGCCCTCGATGGTCGTAGAATCGATAAAACTCTCCTCATCGTCTACATTGCTGTACTTTGAAGTCAAAACCCCCAAGTGGTTGGTTTCCTGGTAGCCGGAGAATTTATTCTCGCAGGGCCACTGAGATTCTACCATCTTGGTAGGCACAGTACC---------------------------------------------------------------------------------------------
Npaynei_Grindstaff_N646 -------------------------------------------------------------------------------GGGTGCAATCGAGAACACAGTCACCCAACTCGTTGTTGGTGTCGTACCCGGTAACCTCGTGGGCATGCTCAACTTCGGGGCCTCCTCCTCGCCCTGAAAACACTGCTTCTTATTGGGTGACATATCAAAACATCCATCGGCATTTTTCATGTTACCCACCCGTTTCTCTTTCATTTTCTGTCCCCACTCTGCTTCCCCGTGATTCTCGAAGTTGAGATGTTTGTGCTGATAAAACACCAAACTGATTCGAGTTGGATTTCTGCGGTTGGGTTTCTTAACTGCTGTCGAGGCATGCAATTCATGTTTGGCACATTCAAATAAGACGGACCCATGTGTTAAGGCTATGGCAACTCCACCCACTTCGATGTCCCGGAAACTGCTCTCGTTGTCCGTGTGCCCCTCGTAGACCTCATCGCCCTCGATGGTTGTAGAATCGATAAAACTCTCCTCATCATCTACGTTGCTGTACTTTGAAGTCAAAACCCCCAAGTGGTTGGTTTCCTGGTAGCCGGAGAATTTATTCTCGCAGGGCCACTGAGATTCCACCATCTTGGTAGGCACAGTACCTTTGACGTTTTTTTGGCTGGATGCCTCAAAACCGTCCGGCAGATTGTCCGG------------------------------------------
Npaynei_NorrisDamCave_N348 -----------------------------------------------------------------------------------------------------------------------------------------GTGGGCATGCTCAACTTCGGGGCCTCCTCCTCGCCCTGAAAACACTGCTTCTTATTGGGTGACATATCAAAACATCCATCGGCATTTTTCATGTTACCCACCCGTTTCTCTTTCATTTTCTGTCCCCACTCTGCTTCCCCGTGATTCTCGAAGTTGAGATGTTTGTGCTGATAAAACACCAAACTGATTCGAGTTGGATTTCTGCGGTTGGGTTTCTTAACTGCTGTCGAGGCATGCAATTCATGTTTGGCACATTCAAATAAGACGGACCCATGTGTTAAGGCTATGGCAACTCCACCCACTTCGATGTCCCGGAAACTGCTCTCGTTGTCCGTGTGCCCCTCGTAGACCTCATCGCCCTCGATGGTCGTAGAATCGATAAAACTCTCCTCATCCTCTACGTT------------------------------------------------------------------------------------------------------------------------------------------------------------------------------------------------------
Npaynei_UnakaMtns_N943 -------------------------------------------------------------------------------------------GAACACAGTCACCCAACTCGTTGTTGGTGTCGTACCCGGTAACCTCGTGGGCATGCTCAACTTCGGGGCCTCCTCCTCGCCCTGAAAACACTGCTTCTTATTGGGTGACATATCAAAACATCCATCGGCATTTTTCATGTTACCCACCCGTTTCTCTTTCATTTTCTGTCCCCACTCTGCTTCCCCGTGATTCTCGAAGTTGAGATGTTTGTGCTGATAAAACACCAAACTGATTCGAGTTGGATTTCTGCGGTTGGGTTTCTTAACTGCTGTCGAGGCATGCAATTCATGTTTGGCACATTCAAATAAGACGGACCCATGTGTTAAGGCTATGGCAACTCCACCCACTTCGATGTCCCGGAAACTGCTCTCGTTGTCCGTGTGCCCCTCGTAGACCTCATCGCCCTCGATGGTCGTAGAATCGATAAAACTCTCCTCATCCTCTACGTTGCTGTACTTTGAAGTCAAAACCCCCAAGTGGTTGGTTTCCTGGTAGCCAGAGAATTTATTCTCGCAGGGCCACTGAGATTCCACCATCTTGGTAGGCACAGTACCTTTGACGTTTTTTTGGCTGGATGCCTCAAAACCGTCCGGCAGATT------------------------------------------------
Npecki_HaskellSims_G3697 TTTTTGGCAATATAAAAGTATAAATTTTTCAATTTATAAGTCCATAAATTTATGGTCTAAAGGGAGCACCCACAGCTAAGGGTGCAATTGAAAACACTGTCACCCAACTCGTTGTTGGTGTCGTACCCGGTAACCTCATGGGCATGCTCAACTTCGGGGCCTCCTCCTCGCTCTGAAAACACTGCTTCTTATTGGGAGACATATCAAAACATCCATCGGCATTTTTCATGTTACCCACCCGTTTCTCTTTCATCTTCTGCCCCCACTCTGCTTCCCCATGATTCTCGAAGTTGAGATGTTTGTGCTGATAAAACACCAGACTGATTCGAGTTGGATTTCTGCGGTTGGGTTTCTTAACTGCTGTCGTGGCATGCAATTCGTGTTTGGCACATTCAAATAAAACTGACCCATGTGTTAAGGCTATGGCAACTCCACCCACTTCGATGTCCCGGAAACTGCTCTCGTTGTCCGTGTGCCCCTCGTAGACCTCATCGCCCTCTATGGTTGTAGAATCGATAAAACTCTCCTCATCCTCTAGGTTGCTGTACTTTGAAGTTAAAACCCCCAAGTGGTTGGTTTCCTGGTAGCCGGAGAATTTATTCTCACAGGGCCACTGAGATTCCACCATCTTGGTAGGCACAGTACCTTTGACGTTTTTTTGGCTGGATGCCTCAAAACCATCTGGCAGATTGTCCGGTTTAACCTCTTTCTCATAGCCTTCCTTGAAGTGATCACTTCC
Npecki_HurricaneMazeCave_G2100 TTTTTGGCAATATAAAAGTATAAATTTTTCAATTTATAAGTCCATAAATTTATGGTCTAAAGGGAGCACCCACAGCTAAGGGTGCAATTGAAAACACTGTCACCCAACTCGTTGTTGGTGTCGTACCCGGTAACCTCATGGGCATGCTCAACTTCGGGGCCTCCTCCTCGCTCTGAAAACACTGCTTCTTATTGGGAGACATATCAAAACATCCATCGGCATTTTTCATGTTACCCACCCGTTTCTCTTTCATCTTCTGCCCCCACTCTGCTTCCCCATGACTCTCGAAGTTGAGATGTTTGTGCTGATAAAACACCAGACTGATTCGAGTTGGATTTCTGCGGTTGGGTTTCTTAACTGCTGTCGTGGCATGCAATTCGTGTTTGGCACATTCAAATAAAACTGACCCATGTGTTAAGGCTATGGCAACTCCACCCACTTCGATGTCCCGGAAACTGCTCTCGTTGTCCGTGTGCCCCTCGTAGACCTCATCGCCCTCTATGGTCGTAGAATCGATAAAACTCTCCTCATCCTCTAGGTTGCTGTACTTTGAAGTTAAAACACCCAAGTGGTTGGTTTCCTGGTAGCCGGAGAATTTATTCTCACAGGGCCACTGAGATTCCACCATCTTGGTAGGCACAGTACCTTTGACGTTTTTTTGGCTGGATGGCTCAAAACCATCTGGCAGATTGTCCGGTTTAACCTCTTTCTCATAGCCTTCCTTGAAGTGATCACTTCC
Npecki_Monteagle_N062 TTTTTGGCAATATAAAAGTATAAATTTTTCAATTTATAAGTCCATAAATTTATGGTCTAAAGGGAGCACCCACAGCTAAGGGTGCAATTGAAAACACTGTCACCCAACTCGTTGTTGGTGTCGTACCCGGCAACCTCATGGGCATGCTCAACTTCGGGGCCTCTTCCTCGCTCTGAAAACACTGCTTCTTATTGGGAGACATATCAAAACATCCATCGGCATTTTTCATGTTACCCACCCGTTTCTCTTTCATCTTCTGCCCCCACTCTGCTTCCCCATGATTCTCGAAGTTGAGATGTTTGTGCTGATAAAACACCAGACTGATTCGAGTTGGATTTCTGCGGTTGGGTTTCTTAACTGCTGTCGTGGCATGCAATTCGTGTTTGGCACATTCAAATAAAACTGACCCATGTGTTAAGGCTATGGCAACTCCACCCACTTCGATGTCCCGGAAACTGCTCTCGTTGTCCGTGTGCCCCTCGTAGACCTCATCGCCCTCGATGGTCGTAGAATCGATAAAACTCTCCTCATCCTCTAGGTTGCTGTACTTTGAAGTTAAAACCCCCAAGTGGTTGGTTTCCTGGTAGCCGGAGAATTTATTCTCACAGGGCCACTGAGATTCCACCATCTTGGTAGGCACAGTACCTTTGATGTTTTTTTGGCTGGATGCCTCAAAACCATCTGGCAGATTGTCCGGTTTAACCTCTTTCTCATAGCCTTCCTTGAAGTGATCACTTCC
Nperlakyi_SChimneys_N1079 ----------------------------------------------------------------------------------------------------------------------------------------------------------------------------------------------------------------------------------------------------------------------------------------------AAAGTTGAGATGTTTGTGCTGATAAAACACCAAACTGATTCGAGTTGGATTTCTGCGGTTGGGTTTCTTAACTGCTGTCGTGGCATGCAATTCATGTTTGGCACATTCAAATAAGACGGACCCATGTGTTAAGGCTATGGCAACTCCACCCACTTCGATGTCCCGGAAACTGCTCTCGTTGTCCGTGTGCCCCTCATAGACCTCATCGCCCTCGATGGTCGTAGAATCAATAAAACTCTCCTCATCCTCTACGTTGCTGTACTTTGAAGTCAAAACCCCCAAGTGGTTGGTTTCCTGGTAGCCGGAGAATTTATTCTCGCAGGGCCACTGAG-------------------------------------------------------------------------------------------------------------------------
Nperlakyi_SChimneys_N1080 -------------------------------------------------------------------------------------------------------------------------------------------------------------------------------------------------------------------------------------------------TTTCTCTTTCATTTTCTGTCCCCACTCTGCTTCCCCGTGATTCTCAAAGTTGAGATGTTTGTGCTGATAAAACACCAAACTGATTCGAGTTGGATTTCTGCGGTTGGGTTTCTTAACTGCTGTCGTGGCATGCAATTCATGTTTGGCACATTCAAATAAGACGGACCCATGTGTTAAGGCTATGGCAACTCCACCCACTTCGATGTCCCGGAAACTGCTCTCGTTGTCCGTGTGCCCCTCATAGACCTCATCGCCCTCGATGGTCGTAGAATCGATAAAACTCTCCTCATCCTCTACGTTGCTGTACTTTGAAGTCAAAACCCACAAGTGGTTGGTTTCCTGGTAGCCGGAGAATTTATTCTCACAGGGCCACTGAGATTCCACCATCTTGGTAGGCACAGTACCTTTGACGTTTTTTTGGCTGGATGCCTCAAAACCGTCCGGCAGATTGTCCGGTTTAACCTCCTTCTCGTAGCCTTCCTTGAAGTGGTCGCTTTC
Nreclusus_Clingmans_N252 ---------------------AAATTTTTCAATTTATAAGTCCATAAATTTATGGTCTAAAGGGAGCACCCACAGCTAAGGGTGCAATCGAAAACACAGTCACCCAACTCGTTGTTGGTGTCGTACCCGGTAACCTCATGGGCATGCTCAACTTCGGGGCCTCCTCCTCGCCCTGAAAGCACTGCTTCTTATTGGGTGACATATCAAAACATCCATCGGCATTTTTCATGTTACCCACCCGTTTCTCTTTCATTTTCTGCCCCCACTCTGCTTCCCCGTGATTCTCAAAGTTGAGATGTTTGTGCTGATAAAACACCAAACTGATTCGAGTTGGATTTCTGCGGTTGGGTTTCTTAACTGCTGTTGACGCATGCAATTCATGTTTGGCACATTCAAATAAGACGGACCCATGTGTTAAGGCTATGGCAACTCCACCCACTTCGATGTCCCGGAAACTGCTCTCGTTGTCCGTGTGCCCCTCGTAGACCTCATCGCCCTCGATGGTCGTAGAATCGATAAAACTCTCCTCGTCCTCTACGTTGCTGTACTTTGAAGTCAAAACCCCCAAGTGGTTGGTTTCCTGGTAGCCGGAGAATTTATTCTCACAGGGCCACTGAGATTCCACCATCTTGGT---------------------------------------------------------------------------------------------------------
Nreclusus_Newfound_N259 TTTTTGGCAATATAAAAGTATAAATTTTTCAATTTATAAGTCCATAAATTTATGGTCTAAAGGGAGCACCCACAGCTAAGGGTGCAATCGAAAACACAGTCACCCAACTCGTTGTTGGTGTCGTACCCGGTAACCTCATGGGCATGCTCAACTTCGGGGCCTCCTCCTCGCCCTGAAAACACTGCTTCTTATTGGGTGACATATCAAAACATCCATCGGCATTTTTCATGTTACCCACCCGTTTCTCTTTCATTTTCTGCCCCCACTCTGCTTCCCCATGATTCTCAAAGTTGAGATGTTTGTGCTGATAAAACACCAAACTGATTCGAGTTGGATTTCTGCGGTTGGGTTTCTTAACTGCTGTCGACGCATGCAATTCATGTTTGGCACATTCAAATAAGACGGACCCATGTGTTAAGGCTATGGCAACTCCACCCACTTCGATGTCCCGGAAACTGCTCTCGTTGTCCGTGTGCCCCTCGTAGACCTCATCGCCCTCGATGGTCGTAGAATCGATAAAACTCTCCTCGTCCTCTACGTTGCTGTACTTTGAAGTCAAAACCCCCAAGTGGTTGGTTTCCTGGTAGCCGGAGAATTTATTCTCACAGGGCCACTGAGATTCCACCATCTTGGTAGGCACAGTACCTTTGACGTTTTTTTGGCTGGATGCCTCAAAACCGTCCGGCAGATTGTCCGGTTTAACCTCCTTTTCGTAGCCTTCCTTGAAGTGGTCGCTTTC
Nreclusus_Noland_N1051 TTTTTGGCAATATAAAAGTATAAATTTTTCAATTTATAAGTCCATAAATTTATGGTCTAAAGGGAGCACCCACAGCTAAGGGTGCAATCGAAAACACAGTCACCCAACTCGTTGTTGGTGTCGTACCCGGTAACCTCATGGGCATGCTCAACTTCGGGGCCTCCTCCTCGCCCTGAAAACACTGCTTCTTATTGGGTGACATATCAAAACATCCATCGGCATTTTTCATGTTACCCACCCGTTTCTCTTTCATTTTCTGCCCCCACTCTGCTTCCCCGTGATTCTCAAAGTTGAGATGTTTGTGCTGATAAAACACCAAACTGATTCGAGTTGGATTTCTGCGGTTGGGTTTCTTAACTGCTGTCGACGCATGCAATTCATGTTTGGCACATTCAAATAAGACGGACCCATGTGTTAAGGCTATGGCAACTCCACCCACTTCGATGTCCCGGAAACTGCTCTCGTTGTCCGTGTGCCCCTCGTAGACCTCATCGCCCTCGATGGTCGTAGAATCGATAAAACTCTCCTCGTCCTCTACGTTGCTGTACTTTGAAGTCAAAACCCCCAAGTGGTTGGTTTCCTGGTAGCCGGAGAATTTATTCT----------------------------------------------------------------------------------------------------------------------------------------
Nreclusus_Smokemont_N1020 -----------------------------------------------ATTTATGGTCTAAAGGGAGCACCCACAGCTAAGGGTGCAATCGAAAACACAGTCACCCAACTCGTTGTTGGTGTCGTACCCGGTAACCTCATGGGCATGCTCAACTTCGGGGCCTCCTCCTCGCCCTGAAAACACTGCTTCTTATTGGGTGACATATCAAAACATCCATCGGCATTTTTCATGTTACCCACCCGTTTCTCTTTCATTTTCTGCCCCCACTCTGCTTCCCCATGATTCTCAAAGTTGAGATGTTTGTGCTGATAAAACACCAAACTGATTCGAGTTGGATTTCTGCGGTTGGGTTTCTTAACTGCTGTCGACGCATGCAATTCATGTTTGGCACATTCAAATAAGACGGACCCATGTGTTAAGGCTATGGCAACTCCACCCACTTCGATGTCCCGGAAACTGCTCTCGTTGTCCGTGTGCCCCTCGTAGACCTCATCGCCCTCGATGGTCGTAGAATCGATAAAACTCTCCTCGTCCTCTACGTTGCTGTACTTTGAAGTCAAAACCCCCAAGTGGTTGGTTTCCTGGTAGCCGGAGAATTTATTCTCACAGGGCCACTGAGATTCCACCATCTTGGTAGGCACAGTACCTTTG-----------------------------------------------------------------------------------------
Nroanensis_N_CarversGap_N928 ---------------------------------------------------ATGGTCTAAAGGGAGCACCCACGGCTAAGGGTGCAATCGAGAACACAGTCACCCAACTCGTTGTTGGTGTCGTACCCGGTAACCTCGTGGGCATGCTCAACTTCGGGGCCTCCTCCTCGCCCTGAAAACACTGCTTCTTATTGGGTGACATATCAAAACATCCATCGGCATTTTTCATGTTACCCACCCGTTTCTCTTTCATTTTCTGTCCCCACTCTGCTTCCCCGTGATTCTCGAAGTTGAGATGTTTGTGCTGATAAAACACCAAACTGATTCGAGTTGGATTTCTGCGGTTGGGTTTCTTAACTGCTGTCGAGGCATGCAATTCATGTTTGGCACATTCAAATAAGACGGACCCATGTGTTAAGGCTATGGCAACTCCACCCACTTCGATGTCCCGGAAACTGCTCTCGTTGTCCGTGTGCCCCTCGTAGACCTCATCGCCCTCGATGGTCGTAGAATCGATAAAACTCTCCTCATCATCTACGTTGCTGTACTTTGAAGTCAAAACCCCCAAGTGGTTGGTTTCCTGGTAGCCGGAGAATTTATTCTCGCAGGGCCACTGAGATTCCACCATCTTGGTAGGCACAGTACCTTTGACGTTTTTTTGGCTGGATGCC--------------------------------------------------------------------
Nroanensis_RoanHighBluff_N762 -------------------------------------------------------------------------------------------------------------------------------------------------------------------------------AAAACACTGCTTCTTATTGGGTGACATATCAAAACATCCATCGGCATTTTTCATGTTACCCACCCGTTTCTCTTTCATTTTCTGGCCCCACTCTGCTTCCCCGTGATTCTCGAAGTTGAGATGTTTGTGCTGATAAAACACCAAACTGATTCGAGTTGGATTTCTGCGGTTGGGTTTCTTAACTGCTGTCGAGGCATGCAATTCATGTTTGGCACATTCAAATAAGACGGACCCATGTGTTAAGGCTATGGCAACTCCACCCACTTCGATGTCCCGG-----------------------------------------------------------------------------------------------------------------------------------------------------------------------------------------------------------------------------------------------------------------------------------------------
Nsheari_BaldRiver_N1168 TTTTTGGCAATATAAAAGTATAAATTTTTCAATTTATAAGTCCATAAATTTATGGTCTAAAGGGAGCACCCACAGCTAAGGGTGCAATCGAGAACACTGTCACCCAACTCGTTGTTGGTGTCGTACCCGGTAACCTCATGGGCATGCTCAACTTCGGGGTCTCCTCCTCGCCCTGAAAACACTGCTTCTTATTGGGTGACATATCAAAACATCCATCGGCATTTTTCATGTTACCCACCCGTTTCTCTTTCATTTTCTGCCCCCACTCTGCTTCCCCATGATTCTCAAAGTTGAGATGTTTGTGCTGATAAAACACCAAACTGATTCGAGTTGGATTTCTGCGGTTGGGTTTCTTAACTGCTGTCGTGGCATGCAATTCATGTTTGGCACATTCAAATAAGACGGACCCATGTGTTAAGGCTATGGCAACTCCACCCACTTCGATGTCCCGGAAACTGCTCTCGTTGTCCGTGTGCCCCTCGTAGACCTCATCGCCCTCGATGGTTGTAGAATCGATAAAACTCTCCTCGTCCTCTACGTTACTGTACTTTGAAGTCAAAACCCCCAAGTGGTTGGTTTCCTGGTAGCCGGAGAATTTATTCTCACAGGGCCACTGAGATTCCACCATCTTGGTAGGCACAGTACCTTTGACGTTTTTTTGGCTGGATGCCTCAAAACCGTCCGGTAGATTGTCCGGTTTAACCTCTTTCTCGTAGCCTTCCTTGAAGTGGTCGCTTTC
Nsheari_Cohutta_N826 -----------------------------------------------------------------------------------------------------------------------------CCCGGTAACCTCATGGGCATGCTCAACTTCGGGGCCTCCTCCTCGCCCTGAAAACACTGCTTCTTATTGGGTGACATATCAAAACATCCATCGGCATTTTTCATGTTACCCACCCGTTTCTCTTTCATTTTCTGCCCCCACTCTGCTTCCCCGTGATTCTCAAAGTTGAGATGTTTGTGCTGATAAAACACCAAACTGATTCGAGTTGGATTTCTGCGGTTGGGTTTCTTAACTGCTGTCGTGGCATGCAATTCATGTTTGGCACATTCAAATAAGACGGACCCATGTGTTAAGGCTATGGCAACTCCACCCACTTCGATGTCCCGGAAACTGCTCTCGTTGTCCGTGTGCCCCTCGTAGACCTCATCGCCCTCGATGGTTGTAGAATCGATAAAACTCTCCTCGTCCTCTACGTTACTATACTTTGAAGTCAAAACCCCCAAGTGGTTGGTTTCCTGGTAGCCGGAGAATTTATTCTCACAGGGCCACTGAGATTCCACCATCTTGGTAGGCACAGTACCTTTGACGTTTTTTTGGCTGGATGCCTCAAAACCGTCCGGCAGATTGTCCGGTTTAACCTCTTTCTCGTAGCCTTCCTTGAAGTGGTCGCTTTC
Nsheari_JoyceKilmer_N092 TTTTTGGCAATATAAAAGTATAAATTTTTCAATTTATAAGTCCATAAATTTATGGTCTAAAGGGAGCACCCACAGCTAAGGGTGCAATCGAAAACACAGTCACCCAACTCGTTGTTGGTGTCGTACCCGGTAACCTCATGGGCATGCTCAACTTTGGGGCCTCCTCCTCGCCCTGAAAACACTGCTTCTTATTGGGTGACATATCAAAACATCCATCGGCATTTTTCATGTTACCCACCCGTTTCTCTTTCATTTTCTGCCCCCACTCTGCTTCCCCGTGATTCTCAAAGTTGAGATGTTTGTGCTGATAAAACACCAAACTGATTCGAGTTGGATTTCTGCGGTTGGGTTTCTTAACTGCTGTCGTGGCATGCAATTCATGTTTGGCACATTCAAATAAGACGGACCCATGTGTTAAGGCTATGGCAACTCCACCCACTTCGATGTCCCGGAAACTGCTCTCGTTGTCCGTGTGCCCCTCGTAGACCTCATCGCCCTCGATGGTTGTAGAATCGATAAAACTCTCCTCGTCCTCTACGTTACTGTACTTTGAAGTCAAAACCCCCAAGTGGTTGGTTTCCTGGT----------------------------------------------------------------------------------------------------------------------------------------------------------
Nsilvanus_Elijay_N395 -------------------------------------------------------------------------------------------------------------CGTTGTTGGTGTCGTACCCGGTAACCTCATGGGCATGCTCAACTTCGGGGCCTCCTCCTCGCCCTGAAAACACTGCTTCTTATTGGGTGACATATCAAAACATCCATCGGCATTTTTCATGTTACCCACCCGTTTCTCTTTCATTTTCTGCCCCCACTCTGCTTCCCCGTGATTCTCGAAGTTGAGATGTTTGTGCTGATAAAACACCAAACTGATTCGAGTTGGATTTCTGCGGTTGGGTTTCTTAACTGCTGTCGAGGCATGCAATTCATGTTTGGCACATTCAAATAAGACGGACCCATGTGTTAAGGCTATGGCAACTCCACCCACTTCGATGTCCCGGAAACTGCTCTCGTTGTCCGTGTGCCCCTCGTAGACCTCATCGCCCTCGATGGTCG----------------------------------------------------------------------------------------------------------------------------------------------------------------------------------------------------------------------------------------
Nsilvanus_GermanyCove_N1017 -------------------------------------------------------------------------------------AATCGAGAACACAGTCACCCAACTCGTTGTTGGTGTCGTACCCGGTAACCTCATGGGCATGCTCAACTTCGGGGCCTCCTCCTCGCCCTGAAAACACTGCTTCTTATTGGGTGACATATCAAAACATCCATCGGCATTTTTCATGTTACCCACCCGTTTCTCTTTCATTTTCTGCCCCCACTCTGCTTCCCCGTGATTCTCGAAGTTGAGATGTTTGTGCTGATAAAACACCAAACTGATTCGAGTTGGATTTCTGCGGTTGGGTTTCTTAACTGCTGTCGAGGCATGCAATTCATGTTTGGCACATTCAAATAAGACGGACCCATGTGTTAAGGCTATGGCAACTCCACCCACTTCGATGTCCCGGAAACTGCTCTCGTTGTCCGTGTGCCCCTCGTAGACCTCATCACCCTCGATGGTCGTAGAATCGATAAAACTCTCTTCGTCCTCTACATTGCTGTACTTTGAAGTCAAAACCCCCAAGTGGTTGGTTTCCTGGT----------------------------------------------------------------------------------------------------------------------------------------------------------
Nsilvanus_HeboMtn_N1029 -----------------------------------------------------------------------------------------------------------------------------------------------------------------------TCGCCCTGAAAACACTGCTTCTTATTGGGTGACATATCAAAACATCCATCGGCATTTTTCATGTTACCCACCCGTTTCTCTTTCATTTTCTGCCCCCACTCTGCTTCCCCGTGATTCTCGAAGTTGAGATGTTTGTGCTGATAAAACACCAAACTGATTCGAGTTGGATTTCTGCGGTTGGGTTTCTTAACTGCTGTCGAGGCATGCAATTCATGTTTGGCACATTCAAATAAGACGGACCCATGTGTTAAGGCTATGGCAACTCCACCCACTTCGATGTCCCGGAAACTGCTCTCGTTGTCCGTGTGCCCCTCGTAGACCTCATCGCCCTCGATGGTCGTAGAATCGATAAAACTCTCTTCGTCCTCTACATTGCTGTACTTTGAAGTCAAAACCCCCAAGTGGTTGGTTTCCTGGTAGCCGGAGAATTTATTCTCGCAGGGCCACTGAGATTCCACCATCTTGGTAGGCACAGTACCTTTGACGTTTTTTTGGCTG--------------------------------------------------------------------------
Nstupkai_BlowholeWOS_N285 ----------------------------------------------------------------------------------------------------------------------------------------CATGGGCATGCTCAACTTCGGGGCCTCCTCCTCGCCCTGAAAACACTGCTTCTTATTGGGTGACATATCAAAACATCCATCGGCATTTTTCATGTTACCCACCCGTTTCTCTTTCATTTTCTGCCCCCACTCTGCTTCCCCGTGATTCTCAAAGTTGAGATGTTTGTGCTGATAAAACACCAAACTGATTCGAGTTGGATTTCTGCGGTTGGGTTTCTTAACTGCTGTCGACGCATGCAATTCATGTTTGGCACATTCAAATAAGACGGACCCATGTGTTAAGGCTATGGCAACTCCACCCACTTCGATGTCCCGGAAACTGCTCTCGTTGTCTGTGTGCCCCTCGTAGACCTCATCGCCCTCGATGGTCGTAGAATCGATAAAACTCTCCTCGTCCTCTACGTTGCTGTACTTTGAAGTCAAAACCCCCAAGTGGTTGGTTTCCTGGTAGCCGGAGAATTTATTCTCACAGGGCCACTGAGATTCCACCATCTTGGTAGGCACAGTACCTTTGACGTTTTTTTGGCTGGATGCCTCAAAACCGTCCGGCAGATTGTCCGGTTTAACCTCCTTTTCGTAGCCTTCCTTGAAGT----------
Nstupkai_Blowing_N356 -----------------------------CAATTTATAAGTCCATAAATTTATGGTCTAAAGGGAGCACCCACAGCTAAGGGTGCAATCGAAAACACAGTCACCCAACTCGTTGTTGGTGTCGTACCCGGTAACCTCATGGGCATGCTCAACTTCGGGGCCTCCTCCTCGCCCTGAAAACACTGCTTCTTATTGGGTGACATATCAAAACATCCATCGGCATTTTTCATGTTACCCACCCGTTTCTCTTTCATTTTCTGCCCCCACTCTGCTTCCCCGTGATTCTCAAAGTTGAGATGTTTGTGCTGATAAAACACCAAACTGATTCGAGTTGGATTTCTGCGGTTGGGTTTCTTAACTGCTGTCGACGCATGCAATTCATGTTTGGCACACTCAAATAAGACGGACCCATGTGTTAAGGCTATGGCAACTCCACCCACTTCGATGTCCCGGAAACTGCTCTCGTTGTCCGTGTGCCCCTCGTAGACCTCATCGCCCTCGATGGTCGTAGAATCGATAAAACTCTCCTCGTCCTCTACGTTGCTGTACTTTGAAGTCAAAACCCCCAAGTGGTTGGTTTCCTGGTAGCCGGAGAATTTATTCTCACAGGGCCACTGAGATTCCACCATCTTGGTAGGCACAGTACCTTTGACGTTTTTTTGGCTGGATGCCTCAAAACCGTCCGGCAGATTGTCC--------------------------------------------
Nstupkai_LittleRiver_N293 TTTTTGGCAATATAAAAGTATAAATTTTTCAATTTATAAGTCCATAAATTTATGGTCTAAAGGGAGCACCCACAGCTAAGGGTGCAATCGAAAACACAGTCACCCAACTCGTTGTTGGTGTCGTACCCGGTAACCTCATGGGCATGCTCAACTTCGGGGCCTCCTCCTCGCCCTGAAAACACTGCTTCTTATTGGGTGACATATCAAAACATCCATCGGCATTTTTCATGTTACCCACCCGTTTCTCTTTCATTTTCTGCCCCCACTCTGCTTCCCCGTGATTCTCAAAGTTGAGATGTTTGTGCTGATAAAACACCAAACTGATTCGAGTTGGATTTCTGCGGTTGGGTTTCTTAACTGCTGTCGACGCATGCAATTCATGTTTGGCACATTCAAATAAGACGGACCCATGTGTTAAGGCTATGGCAACTCCACCCACTTCGATGTCCCGGAAACTGCTCTCGTTGTCCGTGTGCCCCTCGTAGACCTCATCGCCCTCGATGGTCGTAGAATCGATAAAACTCTCCTCGTCCTCTACGTTGCTGTACTTTGAAGTCAAAACCCCCAAGTGGTTGGTTTCCTGGTAGCCGGAGAATTTATTCTCACAGGGCCACTGAGATTCCACCATCTTGGTAGGCACAGTACCTTTGACGTTTTTTTGGCTGGATGCC--------------------------------------------------------------------
Nstygius_ObeLee_N0656 -------------------------------------------------------------------------------------------------------------------------------------CCTCATGGGCATGCTCAACTTCGGGGCCTCCTCCTCACCCTGAAAACACTGTTTCTTATTGGGCGACATATCAAAACATCCATCAGCATTTTTCATGTTACCCACCCGTTTCTCTTTCATCTTCTGCCCCCACTCTGCTTCCCCGTGATTCTCGAAGTTGAGATGTTTGTGCTGATAAAACACCAAGCTGATTCGAGTTGGATTTCTGCGGTTGGGTTTCTTAACTGCTGTCGTGGCATGCAATTCATGTTTGGCACATTCAAATAAGACGGACCCATGTGTTAAGGCTATGGCAACTCCACCCACTTCGATGTCCCGGAAACTGCTCTCGTTGTCCGTGTGCCCCTCGTAGACCTCATCGCCCTCGATGGTCGTAGAATCGATAAAACTCTCCTCATCCTCTACGTTGCTGTACTTTGAAGTCAAAACCCCCAAGTGGTTGGTTTCCTGGTAGCCGGAGAATTTATTCTCGCAGGGCCACTGAGATTCCACCATCTTGGTAGGCACAGTACCTTTGACGTTTTTTTGGCTGGATGTCTCAAAACCGTCC--------------------------------------------------------
Ntempletoni_BaldMtns_N950 TTTTTGGCAATATAAAAGTATAAATTTTTCAATTTATAAGTCCATAAATTTATGGTCTAAAGGGAGCACCCACAGCTAAGGGTGCAATCGAGAACACTGTCACCCAACTCGTTGTTGGTGTCGTACCCGGTAACCTCATGGGCATGCTCAACTTCGGGGCCTCCTCCTCTCCCTGAAAACACTGCTTCTTATTGGGTGACATATCAAAACATCCATCGGCATTTTTCATGTTACCCACCCGTTTCTCTTTCATTTTCTGCCCCCACTCTGCTTCCCCGTGATTCTCGAAGTTCAGATGTTTGTGCTGATAAAACACCAAACTGATTCGAGTTGGATTTCTGCGGTTGGGTTTCTTAACTGCTGTTGTGGCATGCAATTCATGTTTGGCACATTCAAATAAGACGGACCCATGTGTTAAGGCTATGGCAACTCCACCCACTTCGATGTCCCGGAAACTGCTCTCGTTGTCCGTGTGCCCCTCGTAGACCTCATCGCCCTCGATGGTCGTAGAATCGATAAAACTCTCCTCGTCCTCTACGTTGCTGTACTTTGAAGTCAAAACCCCCAAGTGGTTAGTTTCCTGGTAGCCGGAGAATTTATTCTCGCAGGGCCACTGAGATTCCACCATCTTGGTAGGCACAGTACCTTTGACGTTTTTTTGGCTGGATGCCTCAAAACCGTCCGGCAGATTGTCCGGTTTAACCTCCTTCTCGTAGCCTTCCTTGAAGTGGTCGCTTTC
Ntempletoni_ClarksCreek_N945 TTTTTGGCAATATAAAAGTATAAATTTTTCAATTTATAAGTCCATAAATTTATGGTCTAAAGGGAGCACCCACAGCTAAGGGTGCAATCGAGAACACTGTCACCCAACTCGTTGTTGGTGTCGTACCTGGTAACCTCATGGGCATGCTCAACTTCGGGGCCTCCTCCTCTCCCTGAAAACACTGCTTCTTATTGGGTGACATATCAAAACATCCATCGGCATTTTTCATGTTACCCACCCGTTTCTCTTTCATTTTCTGCCCCCACTCTGCTTCCCCGTGATTCTCGAAGTTCAGATGTTTGTGCTGATAAAACACCAAACTGATTCGAGTTGGATTTCTGCGGTTGGGTTTCTTAACTGCTGTTGTGGCATGCAATTCATGTTTGGCACATTCAAATAAGACGGACCCATGTGTTAAGGCTATGGCAACTCCACCCACTTCGATGTCCCGGAAACTGCTCTCGTTGTCCGTGTGCCCCTCGTAGACCTCATCGCCCTCGATGGTCGTAGAATCGATAAAACTCTCCTCGTCCTCTACGTTGCTGTACTTTGAAGTCAAAACCCCCAAGTGGTTAGTTTCCTGGTAGCCGGAGAATTTATTCTCGCAGGGCCACTGAGATTCCACCATCTTGGTAGGCACAGTACCTTTGACGTTTTTTTGGCTGGATGCCTCAAAACCGTCCGGCAGATTGTCCGGTTTAACCTCCTTCTCGTAGCCTTCCTTGAAGTGGTCGCTTTC
Ntempletoni_ScronceCreekRd_N1223 TTTTTGGCAATATAAAAGTATAAATTTTTCAATTTATAAGTCCATAAATTTATGGTCTAAAGGGAGCACCCACAGCTAAGGGTGCAATCGAGAACACTGTCACCCAACTCGTTGTTGGTGTCGTACCCGGTAACCTCGTGGGCATGCTCAACTTCGGGGCCTCCTCCTCTCCCTGAAAACACTGCTTCTTATTGGGTGACATATCAAAACATCCATCGGCATTTTTCATGTTACCCACCCGTTTCTCTTTCATTTTCTGCCCCCACTCTGCTTCCCCGTGATTCTCGAAGTTCAGATGTTTGTGCTGATAAAACACCAAACTGATTCGAGTTGGATTTCTGCGGTTGGGTTTCTTAACTGCTGTTGTGGCATGCAATTCATGTTTGGCACATTCAAATAAGACGGACCCATGTGTTAAGGCTATGGCAACTCCACCCACTTCGATGTCCCGGAAACTGCTCTCGTTGTCCGTGTGCCCCTCGTAGACCTCATCGCCCTCGATGGTCGTAGAATCGATAAAACTCTCCTCGTCCTCTACGTTGCTGTACTTTGAAGTCAAAACCCCCAAGTGGTTAGTTTCCTGGTAGCCGGAGAATTTATTCTCGCAGGGCCACTGAGATTCCACCATCTTGGTAGGCACAGTACCTTTGACGTTTTTTTGGCTGGATGCCTCAAAACCGTCCGGCAGATTGTCCGGTTTAACCTCCTTCTCGTAGCCTTCCTTGAAGTGGTCGCTTTC
Ntennessensis_IndianCave_N052 ----------------------------------------------------------------------------------------------------------------------------------------------------------------------------------------------------------------------------------------------------------------------CCACTCTGCTTCCCCGTGATTCTCGAAGTTGAGATGTTTGTGCTGATAAAACACCAAACTGATTCGAGTTGGATTTCTGCGGTTGGGTTTCTTAACCGCTGTCGTGGCATGCAATTCATGTTTGGCACATTCAAATAAGACGGACCCATGTGTTAAGGCTATGGCAACTCCACCCACTTCGATGTCCCGGAAACTGCTCTCGTTGTCCGTGTGCCCCTCGTAGAC------------------------------------------------------------------------------------------------------------------------------------------------------------------------------------------------------------------------------------------------------------
Ntennessensis_LittleStony_N645 --------------------------------------------------------------------------------------------------------------------GGTGTCGTACCCGGTAACCTCATGGGCATGCTCAACTTCGGGGCCTCCTCCTCGCCCTGAAAACACTGCTTCTTATTGGGTGACATATCAAAACATCCATCGGCATTTTTCATGTTACCCACCCGTTTCTCTTTCATTTTCTGCCCCCACTCTGCTTCCCCGTGATTCTCGAAGTTGAGATGTTTGTGCTGATAAAACACCAAACTGATTCGAGTTGGATTTCTGCGGTTGGGTTTCTTAACCGCTGTCGTGGCATGCAATTCATGTTTGGCACATTCAAATAAGACGGACCCATGTGTTAAGGCTATGGCAACTCCACCCACTTCGATGTCCCGGAAACTGCTCTCGTTGTCCGTGTGCCCCTCGTAGACCTCATCGCCCTCGATGGTCGTAGAATCGATAAAACTCTCCTCATCCTCTACATTGCTGTACTTTGAAGTCAAAACCCCCAAGTGGTTGGTTTCCTGGTAGCCGGAGAATTTATTCTCGCAGGGCCACTGAGATTCCACCATCTTGGTAGGAACAGTACCTTTGACGTTTTTTTGGCTGGATGCCTCAAAACCGTCCGGCAGATTGTCCGGTTTAACCTCCTTCTCGTAGCCTTCCTTGAAGTGGTCGCTTTC
Ntennessensis_Watauga_N1046 -------------------------------------------------------------GGGAGCACCCACGGCTAAGGGTGCAATCGAGAACACAGTCACCCAACTCGTTGTTGGTGTCGTACCCGGTAACCTCATGGGCATGCTCAACTTCGGGGCCTCCTCCTCTCCCTGAAAACACTGCTTCTTATTGGGTGACATATCAAAACATCCATCGGCATTTTTCATGTTACCCACCCGTTTCTCTTTCATTTTCTGCCCCCACTCTGCTTCCCCGTGATTCTCGAAGTTGAGATGTTTGTGCTGATAAAACACCAAACTGATTCGAGTTGGATTTCTGCGGTTGGGTTTCTTAACTGCTGTCGTGGCATGCAATTCATGTTTGGCACATTCAAATAAGACGGACCCATGTGTTAAGGCTATGGCAACTCCACCCACTTCGATGTCCCGGAAACTGCTCTCGTTGTCCGTGTGCCCCTCGTAGACCTCATCGCCCTCGATGGTCGTAGAATCGATAAAACTCTCCTCATCCTCTACATTGCTGTACTTTGAAGTCAAAACCCCCAAGTGGTTGGT------------------------------------------------------------------------------------------------------------------------------------------------------------------
