# Supplementary material for: ﻿New species in old mountains: integrative taxonomy reveals ten new species and extensive short-range endemism in Nesticus spiders (Araneae, Nesticidae) from the southern Appalachian Mountains
Source: Zookeys. 2023 Feb 3;1145:1–130. doi: 10.3897/zookeys.1145.96724 (PMC10208238; doi:10.3897/zookeys.1145.96724)
Supplement: Supplementary material 4 — Input alignments, analysis log files, and output tree files [file zookeys-1145-001_article-96724__-s004.zip › uce-2001893 (modified).phy]

 95 1448
Nesticus_Japan_G2153 ---------------------------------------------------------------------------------------------------------------------------------------------------------------------------------------------------------------------------GAGATTGGTGTTATTTCGCAACTTCTCCAGCCTTTCCATCGGATCCAAATCCTGACTGTCAGCATTGATACATACAGGAGTTGAGCTGTTGCTGTCCACAAGACTATGAGTTGCACAGTTGTTTGGGAAGGGGGATGTGTAGTTTGGTGCAGATGATTGCAGGGGGAGGTCTTGGTGTCCAAAGTTGTGAGGAATGTCTGTTCTCTTAAAAGAGTCCTGAATACGACCACTATCTATGTATGACTTGGAGGTGCCTCCCCCTATAGGAAGC-----------CTCTGCTTGATAA------TTCACTTGTTGACTGCTGTAAGGGTGTGAGCTGACATAAGTATGAGAGCTGTTACACACGCTAGTCAGTGCAAATGTTGGCAAACAAGTAGCATTAGAAAAAGATAGTTTAGAATTATATGTATTGGTAATATTTATATATGTATTCATAGATGTGGTCGTATTCAATAAAAA---AGACGACTGAGTAGGTTCATCACAGTTCGCTTCATTTGGTGTAGGAATAGGATTCAAGGACGTACCCGAGTGTGCATGCCCACCGTTGGCAGCAGCGTGTGGCAGA------------GGAGGTAAGGAAGATGGCGGTGGCATACAACCCTGCTGCAGGGGTGTGTTGGATGTTAATGTCTGGTGAGGAGCTAAATGTCTGTAGGCATAAGGAGGCGACGAGAAACCAGAGTTAGGTGTGGCGTACCTAGGAGTGCCAGGAGCTTGTGGTGGTAGACCGACTCTATTGTTCACAGCTGTATCACAAGGTGGTGACATCTTGAGTTCTTGTACCGTTGGTGGC---------------------------------------------GGTGGTGGTTTCACCTCTGACTTAGTATCATCCTCTGGAAGATTTTTGGCTGTATTGCTGCTCTGTACATCAATATTCTCACTGCTAGTATCTAAGGCACAATTATTACTAGAGGGGGTATCTGACTTTTCACTCCCATTGACCATTTTGGGCTCCTCGCTAACTGGCATCTTGGTGGAGATCTCGGGATGGCCGTTCAGTGGTGCCTTTACCGGAGACTTCTGCA------------------------------------------------------------------------------------------------------------------------------------------
Nesticus_nahaunus_Mexico_G2881 AATTAAATG--ATTAAAATTAAGTACTATA--------AATAAATATTCTGCAATAGAAATAATTAAAAACTGA-AAATTTTATAAGAGTTTTTGATTAATTTTATTTGGAAAATTCTCAGGTTGCTTCAAATAATTTATTGCATTTTCAGAAAAATCAAATTTCGGA-CCAGAGTTCTGACCTTCCTTGTTCTTGAGGCAATCACATTGAGGGGGTTCGAGTTTGGTGTTATTGCGCAGCTTCTCCAGTCTGTCCATGGGATCCAAATCTTGACTGTCAACACTCACACAGACAGGGGTGGAACTGTTGCTGTCCACAAGACTGCGATTTAAGCAGTTGTTGGGAAAAGGGGACACGTAGTTTGGTGCAGGCGTTTGCAGGGGGAGGTCTTGATGTCCAAAGTTATGAGGAATGTCTGTTCTCTTAAAAGAGTCCTGAATACGACCACTATCTATGTATGACTTGGAGGTGCCTCCCCCTTTAGGAAGCAAGCTGCTATTGTCTGGATGATAA------TTCATTTGTTGACTGTTGTAAGAGTGTGAGCTGACATAGGTATGAGAGCTGTTGCACACGCTTGTCAGTGCAAATGTTGGCAAACAAGTAGCATTAGAAAAAGATAGTTTAGAATTATATGTATTGGTAATATTTATATATGTATTCATAGATGTGGTCGTATTCAATAAAAAAGGAGACGACTGAGTAGGTTCATCACAGTTCGCTTCATTTGGTGTAGGAATAGGATTCAAGGACGTAGCAGAGTGTGCATGCCCACCGTTGGCAGAAGTGTGCGGCAGAATGCCTGGCATAGGAGGTAAGGATGGTGGCGGGGGCATACAACCCTGTTGCAGGGGTATGTTGGAAGTTAGAGTCTGGTGAGGTGCTAAATGTCTGTAGGCATAAGGAGGAGATGAGAAACCAGAGTTAGGTGCAGCATACCTAGGAGAACCAGAAGCTTGTAGTGGCAGACTGACTCTGTTGTTCACAGCGGTATCACAAGGTGGTGGCATCTTGAGTTCTTGTACCGATGGTGGCATCTTGAGTTCTTGTACCGGTGGTGGCATCTTGAGTTCTTGTACAGGTAGCGGTTTAACCTCTGACTTAGTATCGTCCTCTGGAAGATTTTTGGCTGTATTGCTGCTCTGTACATCAATATTCTCCCTGCTAGATTCTAAGGCACAAATATTACTAGAGGGGGTATCTGACTTTTCACTACCATTAACCATTTTGGGCTCCTCACTAGCCTGCAGCTTGGTAGAGGTCTCGGGATGGCCATTCTGCGACGCCTTTGCCGGTGGCTTCTGCAATGGAGAACTCTCCGGCGTCTTCCTATTAGAAATGATGGGCGACGTCTCTGCCCAAGGAACACACGGAGAATTCTGGGTGTTAGCTTTCTGAGGTGAAATGGAATTGGGTGACAGCTGCTGCAAATGCATGAGTGATG
Nsilvestrii_Hellgate_N1108 AATT--------------------------CATTTC--AAATTAATTTTTATAAGAATATTAGGGAAAAAATGC-TTACTATTTATAAGCATTTACCTAAACCTAAAGAAAACAAGAAAGTGGCACAACTAGTAGGGGGTTTCTTCATCGGAAAAA--GGTTTCCTATGCTGGGGATCTCACCTTCCTTGTTCTTTAGGCAATCACATTGAGGAGGATCAAGTTTAGTGTTATTGCGCAGCTTCTCCAATCTCTCAATTGGATCCAGATCTTGACTGTCAACACCCACACAGACAGGGGTTGAGCTGTTGCTATCCACAAGACTATGCTTTGCACAGTTGCTCGGGAAGGGGGACATGTAGTTTGGTGCAGACGATTGCAGGGGGAGGTCTTGATGTCCAAAGTTGAGAGGAATGTCTGATCTCTTAAAAGAGTCCTGAATACGACCACTATCTATGTATGACTTGGAGGTGCCTCCCCCTTTAGGAAGCAAGCTGCTATTGTCTGG---ATAATTTACATTCACTTGTTGACTGTTGTAAGAGTGTGAGCTGACATAGGTATGTGAGCTGTTGCACACACTTGTCAATGCAAATGTTGGCAAACAAGTAGCATTAGAAAAAGATAGTTTAGAATTATATGTATTGGTAATATTTATATATGTATTCATAGATGTGGTCGTATTCAATAAAAAAGGAGACGACTGAGTAGGTTCATCACAGTTCGCTTCGTTTGGTGTAGGAATAGGATTCAAGGACGTACCAGAGTGTGTATGCCCACCGTTGGCAGAAGCGTGTGGCAGAATACCTGGCATAGGAGGCAAGGTAGGTGGTGGAGGCATACAACCCTGCTGCAAGGGTGTGTTGGAAGTTAGAGTCTGGTGAGGTGCTAAATGTCTGTAGGCATAAGGAGGTGATGAGAAGCCAGGGTTAGGTGCAGCAAACCTAGGAGTACCAGAAGCTTGTAGAGGCAGACTGACTC---TGTTCACAGCAGTATCACAAGGGGGTGACATCTTGATCTCTTGCACCGGTGGGG------------------------------------------------------GTTTAACCTCCGGTTTGCTATCGTCCTCTGGAAGATTTTTGGCTGTATTGCTGCTCTGTACATCAATATTCTCACTGCTAGTATCTAAGGCACAATTATTACTAGAGGGGGTGTCTGACTTTTCACTACCATTGACCATTTTGGGCTCCTCAGTGGTCTGCATTTTGGTGGAGATTTCCGGAAGGCCATTCTGTGAGGCCTTCACCGGAGACTTCTGCAGAGGAGAACTCTCTGGTGTCTTCCTGTTGGAAATGATGGGGGATGTCTCAGACCAGGAAATGCAGGGGGAGTTTTGGGTAGTAGCTTTCTGAGGTGAAATGGAGTTAGGCGACAGCTGCTGCAGATGCATGAGTGATG
Narcheri_Cheaha_N023 AATTAAACGGTATTAAGCTTAAGGAATGTACAACATCTAAGCAATTTTGCACGAAGAAAATAGAGATAAAGTTA-TCTTTTTTTATGAATATTTCAATAAATGTAAAGAACATGTTTGAAAGTCACAACAAATAACATATTCTTCCAGAAAAAGAATCAATTTTTAAAACTTGGGTTCTCACCTTCCTTGTTCTTGAGACAATCACATTGAGGGGGTTCAAGTTTGGTATTATTACGCAGCTTCTCCAGCCTGTCCATGGGATCCAAATCCTGACTGTCAACACTCACACAGACAGGAGTGGAACTGTTGCTGTCCACGAGACTGTGACTTAAGCAGTTGTTGGGGAAGGGGGACATGTAGTTTGGTGCTGGTGATTGTAGGGGGAGGTCTTGATGTCCGAAGTTATGAGGAATGTCTGTTCTCTTAAAAGAGTCCTGAATACGACCACTATCTATGTATGACTTGGAGGTGCCTCCCCCTTTTGGAAGCAAGCTGCTATTGTCTGGATGATAATTTAAATTCATTTGTTGACTGTTGTAAGAGTGTGAGCTGACATAGGTATGAGAGCTGTTGCACACGCTTGTCAGTGCAAATGTTGGCAAACAAGTAGCATTAGAAAAAGATAGTTTAGAATTATATGTATTGGTAATATTTATATATGTATTCATAGATGTGGTCGTATTCGATAAAAAAGGAGACGACTGAGTGGGTTCATCACAGTTCGCTTCGTTGGGTGTAGGAATAGGATTCAAGGACGTACCAGGGTGTGCATGCCCACCGTTGGCAGAAGCGTGTGGCAGAATACCTGGCACAGGAGGTAAGGATGGTGGCGGGGGCATACAACCCTGCTGCAGGGGTATGTTGGAAGTCAGAGTCTGGTGAGGTCCTAAATGTCTGTAGGCATAAGGAGGAGATGAGAAACCGGAGTTAGGTGCAGCATACCTAGGAGAACCAGAAGCTTGTAGTGGCAGACTAACTCTATTGTTCACAGCGGAATCACAAGGTGGTGGCATCTTGAGTTCTTGTACCGGTGGCGGCATCTTGAGTTCTTGTACCGGTGGTGGCATCTTGAGTTCTTGTACCGGTGATGGTTTGACCTCTGACTTAGTATCGTCCTCTGGAAGATTTTTGGCTGTATTGCTGCTCTGTACATCAATATTCTCACTGCTAGATTCTAAGGCACAAATATTACTAGAGGGGGTATCTGACTTTTCACTACCATTAACCATTTTGGGCTCCTCACTAACCTGCAGCTTGGTGGAGATTTCAGGATGGCCATTCTGTGACGCCTTCGCCGGGGACTTCTGCAACGGAGAACTCTCTGGCGTCTTCCTATTGGAAATTATGGGTGATGTCTCTGCCCAAGGAACACACGAGGAGTTCTGGGTGTTAGCTTTCTGAGGCGAAATGGAGTTGGGTGACAGCTGCTGCAGATGCATGAGTGATG
Narcheri_MillShoalCreek_N727 ------------------------------------------------------------------------------------------------------------------------------------------------------------------------------------------------------------------------------------------------------------------------------------------------------------------------------------------------------------------------------------------------------------------------------------------------------------------------------CTTGGAGGTGCCTCCCCCTTTTGGAAGCAAGCTGCTATTGTCTGGATGATAATTTAAATTCATTTGTTGACTGTTGTAAGAGTGTGAGCTGACATAGGTATGAGAGCTGTTGCACACGCTTGTCAGTGCAAATGTTGGCAAACAAGTAGCATTAGAAAAAGATAGTTTAGAATTATATGTATTGGTAATATTTATATATGTATTCATAGATGTGGTCGTATTCGATAAAAAAGGAGACGACTGAGTGGGTTCATCACAGTTCGCTTCGTTGGGTGTAGGAATAGGATTCAAGGACGTACCAGGGTGTGCATGCCCACCGTTGGCAGAAGCGTGTGGCAGAATACCTGGCACAGGAGGTAAGGATGGTGGCGGGGGCATACAACCCTGTTGCAGGGGTATGTTGGAAGTCAGAGTCTGGTGAGGTCCTAAATGTCTGTAGGCATAAGGAGGAGATGAGAAACCGGAGTTAGGTGCAGCATACCTAGGAGAACCAGAAGCTTGTAGTGGCAGACTAACTCTATTGTTCACAGCGGAATCACAAGGTGGTGGCATCTTGAGTTCTTGTACCGGTGGCGGCATCTTGAGTTCTTGTACCGGTGGTGGCATCTTGAGTTCTTGTACCGGTGATGGTTTGACCTCTGACTTAGTATCGTCCTCTGGAAGATTTTTGGCTGTATTGCTGCTCTGTACATCAATATTCTCACTGCTAGATTCTAAGGCACAAATATTACTAGAGG---------------------------------------------------------------------------------------------------------------------------------------------------------------------------------------------------------------------------------------------------------
Nbarri_Bishop_N1072 --------------------------------------AAGCAATTTTGCATGAAGAAAGTAGATATAAAGTTGTTATTTTTTTATGAATATTTCAATAAATGTGTAGAAAATATTTGGAAGTCACAACAAATAACATGTTCCCCCCTCAAAAGAATCAATTTTCAAAACTTGGGTTCTCACCTTCCTTGTTCTTGAGGCAATCACATTGAGGGGGTTCGAGTTTGGTATTATTGCGCAGCTTCTCCAGTCTGTCCATGGGATCCAAATCCTGACTGTCAACATTAACACAGACAGGAGTGGAACTGTTGCTGTCCATGAGACTGCGATTTAAGCAGTTGTTGGGGAAGGGAGACATGTAGTTTGGTGCAGGTGATTGCAGGGGGAGGTCTTGATGTCCAAAGTTATGAGGAATGTCTGTTCTCTTAAAAGAGTCCTGAATACGACCACTATCTATGTATGACTTGGAGGTGCCTCCCCCTTTTGGAAGCAAGCTGCTATTGTCTGGATGATAATTTAAGTTCATTTGTTGACTGTTGTACGAGTGCGAGCTGACATAGGTATGAGAGCTGTTGCACACGCTTGTCAGTGCAAATGTTGGCAAACAAGTAGCATTAGAAAAAGATAGTTTAGAATTATATGTATTGGTAATATTTATATATGTATTCATAGATGTGGTCGTATTCAATAAAAAAGGAGACGACTGAGTAGGTTCATCACAGTTCGCTTCGTTTGGTGTAGGAATAGGATTCAAGGACGTACCAGAGTGTGCATGCCCACCGTTTGCAGAAGTGTGTGGCAGAATACCTGGCATAGGAGGTAAGGATGGTGGCGGGGGCATACAACCCTGCTGCAGGGGTATGTTGGAAGTTAGAGTCTGGTGAGGTCCTAAATGTCTGTAGGCATAAGGAGGAGATGAGAAACCAGAGTTAGGTGCAGCATACCTAGGAGGACCAGAAGCTTGTAGTGGCAGACTGACTCTATTGTTCACAGCGGTATCACAAGGTGGTGGCATCTTGAGTTCTTGTACCGGTGTAGGCATCTTGAGTTCTTGTACCGGTGGTGGCATCTTGAGTTCTAGTACCGGCGACGGTTTGACCTCTGACTTAGTATCGTCCTCTGGAAGATTTTTGGCTGTATTGCTGCTCTGTACATCAATATTCTCACTGCTAGATTCTAAGGCACAAATATTACTAGAGGGGGTATCTGACTTTTCACTACCATTAACCATTTTGGGCTCCTCATTAGCCAGCAACTTGGTCGAGATCTCAGGATGGCCATTCTGTGACGCCTTCACCGGGGACTTCTGCAACGGAGAACTCTCTGGCGTCTTCCTATTGGAAATGATGGGCGACGTCTCTGCCCAAGGAACACACGAGGAGTTCTGGGTGTTAGCTTTCTGAGGCGAAATGGAGTTGGGTGACAGCTGCTGCA---------------
Nbarri_LostCoveCave_N0065 AATTAAATGGCAGTAAACTTGAGGAAGCTACATTTTCAAAGCAATTTTGCATGAAGAAAGTAGATATAAAGTGG-CCTTTTTTTATGAATATTTCAATAAATGTGTAGAAAATATTTGGAAGTCACAACAAATAACATGTTCCCCCCTCAAAAGAATCAATTTTCAAAACTTGGGTTCTCACCTTCCTTGTTCTTGAGGCAATCACATTGAGGGGGTTCGAGTTTGGTATTATTGCGCAGCTTCTCCAGTCTGTCCATGGGATCCAAATCCTGACTGTCAACATTAACACAGACAGGAGTAGAACTGTTGCTGTCCACGAGACTGCGATTTAAGCAGTTGTTGGGGAAGGGAGACATGTAGTTTGGTGCAGGTGATTGCAGGGGGAGGTCTTGATGTCCAAAGTTATGAGGAATGTCTGTTCTCTTAAAAGAGTCCTGAATACGACCACTATCTATGTATGACTTGGAGGTGCCTCCCCCTTTTGGAAGCAAGCTGCTATTGTCTGGATGATAATTTAAGTTCATTTGTTGACTGTTGTAAGAGTGCGAGCTGACATAGGTATGAGAGCTGTTGCACACGCTTGTCAGTGCAAATGTTGGCAAACAAGTAGCATTAGAAAAAGATAGTTTAGAATTATATGTATTGGTAATATTTATATATGTATTCATAGATGTGGTCGTATTCAATAAAAAAGGAGACGACTGAGTAGGTTCATCACAGTTCGCTTCGTTTGGTGTAGGAATAGGATTCAAGGACGTACCAGAGTGTGCATGCCCACCGTTTGCAGAAGCGTGTGGCAGAATACCTGGCATAGGAGGTAAGGATGGTGGCGGGGGCATACAACCCTGCTGCAGGGGTATGTTGGAAGTTAGAGTCTGGTGAGGTCCTAAATGTCTGTAGGCATAAGGAGGAGATGAGAAACCAGAGTTAGGTGCAGCATACCTAGGAGAACCAGAAGCTTGTAGTGGCAGACTGACTCTATTGTTCACAGCGGTATCACAAGGTGGTGGCATCTTGAGTTCTTGTACCGGTGTAGGCATCTTGAGTTCTTGTACCGGTGGTGGCATCTTGAGTTCTAGTACCGGTGACGGTTTGACCTCTGACTTAGTATCGTCCTCTGGAAGATTTTTGGCTGTATTGCTGCTCTGTACATCAATATTCTCACTGCTAGATTCTAAGGCACAAATATTACTAGAGGGGGTATCTGACTTTTCACTACCATTAACCATTTTGGGCTCCTCATTAGCCAGCAACTTGGTGGAGATCTCAGGATGGCCATTCTGTGACGCCTTCACCGGGGACTTCTGCAACGGAGAACTCTCTGGCGTCTTCCTATTGGAAATGATGGGTGACGTCTCTGCCCAAGGAACACACGAGGAGTTCTGGGTGTTAGCTTT--------------------------------------------------
Nbarri_eyed_ClayCave_G2082 AATTAAATGGAAGTAAACTTAAGGAAGCTACATTTTCTAACATTTCTTGCATGAAGAAAGTAGATATAAAGTTGTTTTTTTTTTATGAATATTTCAATAAATTTATAGAAAATATTTGGAAGTCACAACAAATAACATGTTCCCCCCTCAAAAGAATCAATTTTCAAAACTTGGGTTCTCACCTTCCTTGTTCTTGAGGCAATCACATTGAGGGGGTTCGAGTTTGGTATTATTGCGCAGCTTCTCCAGTCTGTCCATGGGATCCAAATCCTGACTGTCAACATTAACACAGACAGGAGTGGAACTGTTGCTGTCCACGAGACTGCGATTTAAGCAGTTGTTGGGGAAGGGGGACATGTAGTTTGGTGCAGGTGATTGCAGGGGGAGGTCTTGATGTCCAAAGTTATGAGGAATGTCTGTTCTCTTAAAAGAGTCCTGAATACGACCACTATCTATGTATGACTTGGAGGTGCCTCCCCCTTTCGGAAGCAAGCTGCTATTGTCTGGATGATAATTTAAATTCATTTGTTGACTGTTGTAAGAGTGCGAGCTGACATAGGTATGAGAGCTGTTGCACACGCTTGTCAGTGCAAATGTTGGCAAACAAGTAGCATTAGAAAAAGATAGTTTAGAATTATATGTATTGGTAATATTTATATATGTATTCATAGATGTGGTCGTATTCAATAAAAAAGGAGACGACTGAGTAGGTTCATCACAGTTCGCTTCGTTTGGTGTAGGAATAGGATTCAAGGACGTACCAGAGTGTGCATGCCCACCGTTGGCAGAAGTGTGTGGCAGAATACCTGGCATAGGAGGTAAGGATGGTGGCGGGGGCATACAACCCTGCTGCAGGGGTATGTTGGAAGATAGAGTCTGGTGAGGTCCTAAATGTCTGTAGGCATAAGGAGGTGATGAGAAACCAGAGTTAGGTGCAGCATACCTAGGAGAACCAGAAGCTTGTAGTGGCAGACTGACTCTGTTGTTCACAGCGGTATCACAAGGTGGTGGCATCTTGAGTTCTTGTACCGGTGTAAGCATCTTGAGTTCTTGTACCGGTGGTGGCATCTTGAGTTCTAGTACCGGTGACAGTTTGACCTCCGACTTAGTATCGTCCTCTGGAAGATTTTTGGCTGTATTGCTGCTCTGTACATCAATATTCTCACTGCTAGATTCTAAGGCACAAATATTACTAGAGGGGGTATCTGACTTTTCACTACCATTAACCATTTTGGGCTCCTCACTAGTCAGCAGCTTGGTGGAGATCTCGGGATGGCCATTCTGTGACGCCTTCGCCGGGGACTTCTGCAACGGAGAACTCTCTGGCGTCTTCCTATTGGAAATGATGGGTGATGTCTCTGCCCAAGGAACACACGAGGAGTTCTGTGTGTTAGCTTTCGGAGGCGAAATGGAGTTGGGTGACAGCTGCTGCAGATGCATGAGTGATG
Nbarrowsi_Gregorys_N270 ----------------------------------------------------------------------------------------------------------------------------------------------------CAAAAGAATCAATTTTCAAAACTTGGGTTCTCACCTTCCTTGTTCTTGAGGCAATCACATTGAGGGGGTTCGAGTTTGGTATTATTGCGCAACTTCTCCAGTCTGTCCATGGGATCTAAATCCTGACTGTCAACATTAACACAGACAGGAGTGGAACTGTTGCTGTCCACGAGACTGCGATTTAAGCAGTTGTTGGGGAAGGGAGACATGTAGTTTGGTGCAGGTGATTGTAGGGGGAGGTCTTGATGTCCAAAGTTATGAGGAATGTCTGTTCTCTTAAAAGAGTCCTGAATACGACCACTATCTATGTATGACTTGGAGGTGCCTCCCCCTTTTGGAAGCAAGCTGCTATTGTCTGGATGATAATTTAAGTTCATTTGTTGACTGTTGTAAGAGTGTGAGCTGACATAGGTATGAGAGCTGTTGCACACGCTTGTCAGTGCAAATGTTGGCAAACAAGTAGCATTAGAAAAAGATAGTTTAGAATTATATGTATTGGTAATATTTATATATGTATTCATAGATGTGGTCGTATTCAATAAAAAAGGAGACGACTGAGTAGGTTCATCACAGTTCGCTTCGTTTGGTGTAGGAATAGGATTCAAGGACGTACCAGAGTGTGCATGCCCACCGTTGGCTGAAGCGTGTGGCAGAATACCTGGCATAGGAGGTAAGGATGGTGGCGGGGGCATACAACCCTGCTGCAGGGGTATGTTGGAAGTTAGAGTCTGGTGAGGTCCTAAATGTCTGTAGGCATAAGGAGGAGATGAGAAACCAGAGTTAGGTGCAGCATACCTAGGAGAACCAGAAGCTTGTAGTGGCAGACTGACTCTGTTGTTTACAGCGGTATCACAAGGTGGTGGCATCTTGAGTTCTTGTACCGGTGTAGGCATCTTGAGTTCTTGTACCGGTGGTGGCATCTTGAGTTCTAGTACCGGTGGCGGTTTAACCTCTGACTTAGTATCGTCCTCTGGAAGATTTTTGGCTGTATTGCTGCTCTGTACATCAATATTCTCACTGCTAGATTCTAAGGCACAAATATTACTAGAGGGGGTATCTGACTTTTCACTACCATTAACCATTTTGGGCTCCTCACTAGCCAGCAGCTTGGTGGAGATCTCGGGATGGCCATTCTGTGACGCCTTCGCCGGGGACTTCTGCAACGGAGAACTCTCTGGCGTCTTCCTATTGGAAATGATGGGTGA-----------------------------------------------------------------------------------------------
Nbarrowsi_Tuckaleechee_N360 -------------------------------------------------------------AGATATAAAGTTGTCTTTTTTTTATGAATATTTCAATAAATTTATAGAAAATATTTGGAAGTCACAACAAATAACATGTTCCTCCCTCAAAAGAATCAATTTTCAAAACTTGGGTTCTCACCTTCCTTGTTCTTGAGGCAATCACATTGAGGGGGTTCGAGTTTGGTATTATTGCGCAACTTCTCCAGTCTGTCCATGGGATCCAAATCCTGACTGTCAACATTAACACAGACAGGAGTGGAACTGTTGCTGTCCACGAGACTGCGATTTAAGCAGTTGTTGGGGAAGGGAGACATATAGTTTGGTGCAGGTGATTGCAGGGGGAGGTCTTGATGTCCAAAGTTATGAGGAATGTCTGTTCTCTTAAAAGAGTCCTGAATACGACCACTATCTATGTATGACTTGGAGGTGCCTCCCCCTTTTGGAAGCAAGCTGCTATTGTCTGGATGATAATTTAAGTTCATTTGTTGACTGTTGTAAGAGTGTGAGCTGACATAGGTATGAGAGCTGTTGCACACGCTTGTCAGTGCAAATGTTGGCAAACAAGTAGCATTAGAAAAAGATAGTTTAGAATTATATGTATTGGTAATATTTATATATGTATTCATAGATGTGGTCGTATTCAATAAAAAAGGAGACGACTGAGTAGGTTCATCACAGTTCGCTTCGTTTGGTGTAGGAATAGGATTCAAGGACGTACCAGAGTGTGCATGCCCACCGTTGGCAGAAGCGTGTGGCAGAATACCTGGCATAGGAGGTAAGGATGGTGGCGGGGGCATACAACCCTGCTGCAGGGGTATGTTGGAAGTTAGAGTCTGGTGAGGTCCTAAATGTCTGTAGGCATAAGGAGGAGATGAGAAACCAGAGTTAGGTGCAGCATACCTAGGAGAACCAGAAGCTTGTAGTGGCAGACTGACTCTGTTGTTCACAGCGGTATCACAAGGTGGTGGCATCTTGAGTTCTTGTACCGGTGTAGGCATCTTGAGTTCTTGTACCGGTGGTGGCATCTTGAGTTCTAGTACCGGTGGCGGTTTAACCTCTGACTTAGTATCGTCCTCTGGAAGATTTTTGGCTGTATTGCTGCTCTGTACATCAATATTCTCACTGCTAGATTCTAAGGCACAAATATTACTAGAGGGGGTATCTGACTTTTCACTACCATTAACCATTTTGGGCTCCTCACTAGCCAGCAGCTTGGTGGAGATCTCGGGATGGCCATTCTGTGACGCCTTCGCCGGGGACTTCTGCAACGGAGAACTCTCTGGCGTCTTCCTATTGGAAATGATGGATGACGTCTCTGCCCAAGGAACACACGAGGAGTTCTGGGTGTTAGCTTTCTGAGGCGAAATGGAGTTGGGTGACAGCTGCTGCAGATGCATGAGTGATG
Nbishopi_DryFalls_N150 ---------------------------------------------------------------------------------------------------------------------------------------------------------------------------------------------GTTCTTGAGGCAATCACATTGAGGGGGTTCGAGTTTGGTATTATTGCGCAGCTTCTCCAGTCTGTCCATGGGATCCAAATCCTGACTGTCAACATTAACACAGACAGGAGTGGAACTGTTGCTGTCCACGAGACTGCGATTTAAGCAGTTGTTGGGGAAGGGAGACATGTAGTTTGGTGCAGGTGATTGCAGGGGGAGGTCTTGATGTCCAAAGTTATGAGGAATGTCTGTTCTCTTAAAAGAGTCCTGAATACGACCACTATCTATGTATGACTTGGAGGTGCCTCCCCCTTTTGGAAGCAAACTGCTATTGTCTGGATGATAATTTAAGTTCATTTGTTGACTGTTGTAAGAGTGCGAGCTGACATAGGTATGAGAGCTGTTGCACACGCTTGTCAGTGCAAATGTTGGCAAACAAGTAGCATTAGAAAAAGATAGTTTAGAATTATATGTATTGGTAATATTTATATATGTATTCATAGATGTGGTCGTATTCAATAAAAAAGGAGACGACTGAGTAGGTTCATCACAGTTCGCTTCGTTTGGTGTAGGAATAGGATTCAAGGACGTACCAGAGTGTGCATGCCCACCATTGGCAGAAGCGTGTGGCAGAATACCTGGCATAGGAGGTAAGGATGGTGGCGGGGGCATACAACCCTGCTGCAGGGGTATGTTGGAAGCTAGAGTCTGGTGAGGTCCTAAATGTCTGTAGGCATAAGGAGGAGATGAGAAACCAGAGTTAGGTGCAGCATACCTAGGAGAACCAGAAGCTTGTAGTGGCAGACTGACTCTGTTGTTCACAGCGGTATCACAAGGTGGTGGCATCTTGAGTTCTTGTACCGGTGTAGGCATCTTGAGTTCTTGTACCGGTGGTGGCATCTTGAGTTCTAGTACCGGTGACGGTTTGACCTCTGACTTAGTATCGTCCTCTGGAAGATTTTTGGCTGTATTGCTGCTCTGTACATCAATATTCTCACTGCTAGATTCTAAGGCACAAATATTACTAGAGGGGGTATCTGACTTTTCACTACCATTAACCATTTTGGGCTCCTCACTAGCCAGCAGCTTGGTGGAGATCTCGGGATGGCCATTCTGTGACGCCTTCGCCGGGGACTTCTGCAACGGAGAACTCTCTGGCGTCTTCCTATTGGAAATGATGGGTGACGTCTCTGCCCAAGGAACACACGAGGAGTTCTGGGTGTTAGCTTTCTGAGGCGAAATGGAGTTGGGTGACAGCTGCTGCAGATGCATGAGTGATG
Nbishopi_PoleCr_Chattooga_N885 -----------------------------------------------------------------------------------------------------------------------------CAACAAATAACATGTTCCCCCCTCAAAAGAATCAATTTTCAAAACTTGGGTTCTCACCTTCCTTGTTCTTGAGGCAATCACATTGAGGGGGTTCGAGTTTGGTATTATTGCGCAGCTTCTCCAGTCTGTCCATGGGATCCAAATCCTGACTGTCAACATTAACACAGACAGGAGTGGAACTGTTGCTGTCCACGAGACTGCGATTTAAGCAGTTGTTGGGGAAGGGAGACATGTAGTTTGGTGCAGGTGATTGCAGGGGGAGGTCTTGATGTCCAAAGTTATGAGGAATGTCTGTTCTCTTAAAAGAGTCCTGAATACGACCACTATCTATGTATGACTTGGAGGTGCCTCCCCCTTTTGGAAGCAAACTGCTATTGTCTGGATGATAATTTAAGTTCATTTGTTGACTGTTGTAAGAGTGCGAGCTGACATAGGTATGAGAGCTGTTGCACACGCTTGTCAGTGCAAATGTTGGCAAACAAGTAGCATTAGAAAAAGATAGTTTAGAATTATATGTATTGGTAATATTTATATATGTATTCATAGATGTGGTCGTATTCAATAAAAAAGGAGACGACTGAGTAGGTTCATCACAGTTCGCTTCGTTTGGTGTAGGAATAGGATTCAAGGACGTACCAGAGTGTGCATGCCCACCATTGGCAGAAGCGTGTGGCAGAATACCTGGCATAGGAGGTAAGGATGGTGGCGGGGGCATACAACCCTGCTGCAGGGGTATGTTGGAAGCTAGAGTCTGGTGAGGTCCTAAATGTCTGTAGGCATAAGGAGGAGATGAGAAACCAGAGTTAGGTGCAGCATACCTAGGAGAACCAGAAGCTTCTAGTGGCAGACTGACTCTGTTGTTCACAGCGGTATCACAAGGTGGTGGCATCTTGAGTTCTTGTACCGGTGTAGGCATCTTGAGTTCTTGTACCGGTGGTGGCATCTTGAGTTCTAGTACCGGTGACGGTTTGACCTCTGACTTAGTATCGTCCTCTGGAAGATTTTTGGCTGTATTGCTGCTCTGTACATCAATATTCTCACTGCTAGATTCTAAGGCACAAATATTACTAGAGGGGGTATCTGACTTTTCACTACCATTAACCATTTTGGGCTCCTCACTAGCCAGCAGCTTGGTGGAGATCTCGGGATGGCCATTCTGTGACGCCTTCGCCGGGGACTTCTGCAACGGAGAACTCTCTGGCGTCTTCCTATTGGAAATGATGGGTGACGTCTCTGCCCAAGGAACACACGAGGAGTTCTGGGTGTTAGCTTTCTGAGGCGAAATGGAGTTGGGTGACAGCTGCTGCAGATGCATGAGTGATG
Nbishopi_StandingIndian_N131 AATTAAATGGCAGTAAACTTAAGGAAGCTACATTTTCTAAGCAATTTTGCATGAAGAAAGTAGATATAAAGTTGTTTTTTTTTTATGAATATTTCAATAAATGTATAAAAAATATTTGGAAGTCACAACAAATAACATGTTCCCCCCTCAAAAGAATCAATTTTCAAAACTTGGGTTCTCACCTTCCTTGTTCTTGAGGCAATCACATTGAGGGGGTTCGAGTTTGGTATTATTGCGCAGCTTCTCCAGTCTGTCCATGGGATCCAAATCCTGACTGTCAACATTAACACAGACAGGAGTGGAACTGTTGCTGTCCACGAGACTGCGATTTAAGCAGTTGTTGGGGAAGGGAGACATGTAGTTTGGTGCAGGTGATTGCAGGGGGAGGTCTTGATGTCCAAAGTTATGAGGAATGTCTGTTCTCTTAAAAGAGTCCTGAATACGACCACTATCTATGTATGACTTGGAGGTGCCTCCCCCTTTTGGAAGCAAACTGCTATTGTCTGGATGATAATTTAAGTTCATTTGTTGACTGTTGTAAGAGTGCGAGCTGACATAGGTATGAGAGCTGTTGCACACGCTTGTCAGTGCAAATGTTGGCAAACAAGTAGCATTAGAAAAAGATAGTTTAGAATTATATGTATTGGTAATATTTATATATGTATTCATAGATGTGGTCGTATTCAATAAAAAAGGAGACGACTGAGTAGGTTCATCACAGTTCGCTTCGTTTGGTGTAGGAATAGGATTCAAGGACGTACCAGAGTGCGCATGCCCACCATTGGCAGAAGCGTGTGGCAGAATACCTGGCATAGGAGGTAAGGATGGTGGCGGGGGCATACAACCCTGCTGCAGGGGTATGTTGGAAGCTAGAGTCTGGTGAGGTCCTAAATGTCTGTAGGCATAAGGAGGAGATGAGAAACCAGAGTTAGGTGCAGCATACCTAGGAGAACCAGAAGCTTGTAGTGGCAGACTGACTCTGTTGTTCACAGCGGTATCACAAGGTGGTGGCATCTTGAGTTCTTGTACCGGTGTAGGCATCTTGAGTTCTTGTACCGGTGGTGGCATCTTGAGTTCTAGTACCGGTGACGGTTTGACCTCTGACTTAGTATCGTCCTCTGGAAGATTTTTGGCTGTATTGCTGCTCTGTACATCAATATTCTCACTGCTAGATTCTAAGGCACAAATATTACTAGAGGGGGTATCTGACTTTTCACTACCATTAACCATTTTGGGCTCCTCACTAGCCAGCAGCTTGGTGGAGATCTCGGGATGGCCATTCTGTGACGCCTTCGCCGGGGACTTCTGCAACGGAGAACTCTCTGGCGTCTTCCTATTGGAAATGATGGGTGACGTCTCTGCCCAAGGACCACACGCGGAGTTCTGGGTGTTAGC-----------------------------------------------------
Nbrimleyi_NewberryCr_N984 ------------------------------------------------------------------------------------------------------------------------------------------CCTCCCCTCTCAAAAGAATCAATTTTCAAAACTTAGGTTCTCACCTTCTTTGTTCTTGAGGCAATCACATTGAGGGGGTTCGAGTTTGGTATTATTGCGCAGCTTCTCCAGTCTGTCCATGGGATCCAAATCCTGACTGTCAACATTAACACAGACAGGAGTGGAACTGTTGCTGTCCACGAGACTGCGATTTAAGCAGTTGTTGGGAAAGGGAGACATGTAGTTTGGTGCAGGTGATTGCAGGGGGAGGTCTTGATGTCCAAAGTTATGAGGAATGTCTGTTCTCTTAAAAGAGTCCTGAATACGACCACTATCTATGTATGACTTGGAGGTGCCTCCCCCTTTTGGAAGCAAACTGCTATTGTCTGGATGATAATTTAAATTCATTTGTTGACTGTTGTAAGAGTGTGAGCTGACATAGGTATGAGAGCTGTTGCACACACTTGTCAGTGCAAATGTTGGCAAACAAGTAGCATTAGAAAAAGATAGTTTAGAATTATATGTATTGGTAATATTTATATATGTATTCATAGATGTGGTCGTATTCAATAAAAAAGGAGACGACTGAGTAGGTTCATCACAGTTCGCTTCGTTTGGTGTAGGAATAGGATTCAAGGACGTACCAGAGTGTGCATGCCCACCGTTGGCAGAAGTGTGTGGCAGAATACCTGGCATAGGAGGTAAGGATGGTGGCGGGGGCATACAACCCTGCTGCAAGGGTATGTTGGAAGTTAGAGTCTGGTGAGGTCCTAAATGTCTGTAGGCATAAGGAGGAGATGAGAAACCAGAGTTAGGTGCAGCATACCTAGGAGAACCAGAAGTTTGTAGTGGCAGATTGACTCTGTTGTTCATAGCGGTATCACAAGGTGGTGGCATCTTGAGTTCTTGTACCGGTGTAGGCATCTTGAGTTCTTGTACCGGTGGTGGCATCTTGAGTTCTAGTACCGGTGACGGTTTGACCTCTGACTTAGTATCGTCCTCTGGAAGATTTTTGGCTGTATTGCTGCTCTGTACATCAATATTCTCACTGCTAGATTCTAAGGCACAAATATTACTAGAGGGGGTATCTGACTTTTCACTACCATTAACCATTTTGGGCTCCTCACTAGCCAGCAGCTTGGTGGAGATCTCGGGATGGCCATTCTGCGACGCCTTCGCAGGGGACT------------------------------------------------------------------------------------------------------------------------------------------------
Nbrimleyi_RumblingBald_N241 -----------------------------------------------------------GTAGATATAAAGTTGTTCTTTTATTATGGATATTTCAATGAATTAATGGAAAATATTTGGAAGTCACAACAAATAACATGTTCCCCTCTCAAAAGAATCAATTTTCAAAACTTGGGTTCTCACCTTCTTTGTTCTTGAGGCAATCACATTGAGGGGGTTCGAGTTTGGTATTATTGCGCAGCTTCTCCAGTCTGTCCATGGGATCCAAATCTTGACTGTCAACATTAACACAGACAGGAGTGGAACTGTTGCTGTCCACGAGACTGCGATTTAAGCAGTTGTTGGGAAAGGGAGACATGTAGTTTGGTGCAGGTGATTGCAGGGGGAGGTCTTGATGTCCAAAGTTATGAGGAATGTCTGTTCTCTTAAAAGAGTCCTGAATACGACCACTATCTATGTATGACTTGGAGGTGCCTCCCCCTTTTGGAAGCAAACTGCTATTGTCTGGATGATAATTTAAATTCATTTGTTGACTGTTGTAAGAGTGTGAGCTGACATAGGTATGAGAGCTGTTGCACACGCTTGTCAGTGCAAATGTTGGCAAACAAGTAGCATTAGAAAAAGATAGTTTAGAATTATATGTATTGGTAATATTTATATATGTATTCATAGATGTGGTCGTATTCAATAAAAAAGGAGACGACTGAGTAGGTTCATCACAGTTCGCTTCGTTTGGTGTAGGAATAGGATTCAAGGACGTACCAGAGTGTGCATGCCCACCGTTGGCAGAAGTGTGTGGCAGAATACCTGGCATAGGAGGTAAGGATGGTGGCGGGGGCATACAACCCTGCTGCAAGGGTATGTTAGAAGTTAGAGTCTGGTGAGGTCCTAAATGTCTGTAGGCATAAGGAGGAGATGAGAAACCAGAGTTAGGTGCAGCATACCTAGGAGAACCAGAAGTTTGTAGTGGCAGATTGACTCTGTTGTTCACAGCGGTATCACAAGGTGGTGGCATCTTGAGTTCTTGTACCGGTGTAGGCATCTTGAGTTCTTGTACCGGTGGTGGCATCTTGAGTTCTAGTACCGGTGACGGTTTGACCTCTGACTTAGTATCGTCCTCTGGAAGATTTTTGGCTGTATTGCTGCTCTGTACATCAATATTCTCACTGCTAGATTCTAAGGCACAAATATTACTAGAGGGGGTATCTGACTTTTCACTACCATTAACCATTTTGGGCTCCTCACTAGCCAGCAGCTTGGTGGAGATCTCGGGATGGCCATTCTGTGACGCCTTCGCAGGGGACTTCTGCAACGGAGAAATCTCTGGCGTCTTCCTATTGGAAATGATGGGTGACGTCTCTGCCCAAGGAACACACGAGGAGTTCTGGGTGTTAGCTTTCTGAGGCGAAATGGAATTGGGTGACAGCTGCTGCAGATGCATGAGTGATG
Ncanei_Egypt_N958 -----------------------------------------CAATTTTGCATGAAGAA---AGATATAAAGTTGTTCTTTTTTTATGAATATTTCAATAAATTTATAGAAAATATTTGGAAGTCACAACAAATAACATGTTCCCCCCTCAAAAGAATCAATTTTCAAAACTTGGGTTCTCACCTTCTTTGTTCTTGAGGCAATCACATTGAGGGGGTTCGAGTTTGGTATTATTGCGCAGCTTCTCCAGTCTGTCCATGGGATCCAAATCCTGACTGTCAACATTAACACAGACAGGAGTGGAACTGTTGCTGTCCACGAGACTGCGATTTAAGCAGTTGTTGGGAAAGGGAGACATGTAGTTTGGTGCAGGTGATTGCAGGGGGAGGTCTTGATGTCCAAAGTTATGAGGAATGTCTGTTCTCTTAAAAGAGTCCTGAATACGACCACTATCTATGTATGACTTGGAGGTGCCTCCCCCTTTTGGAAGCAAACTGCTATTGTCTGGATGATAATTTGAATTCATTTGTTGACTGTTGTAAGAGTGCGAGCTGACATAGGTATGAGAGCTGTTGCACACGCTTGTCAGTGCAAATGTTGGCAAACAAGTAGCATTAGAAAAAGATAGTTTAGAATTATATGTATTGGTAATATTTATATATGTATTCATAGATGTGGTCGTATTCAATAAAAAAGGAGACGACTGAGTAGGTTCATCACAGTTCGCTTCGTTTGGTGTAGGAATAGGATTCAAGGACGTACCAGAGTGTGCATGCCCACCGTTGGCAGAAGTGTGTGGCAGAATACCTGGCATAGGAGGTAAGGATGGTGGCGGGGGCATACAACCCTGCTGCAAGGGTATGTTGGAAGTTAGAGTCTGGTGAGGTCCTAAATGTCTGTAGGCATAAGGAGGAGATGAGAAACCAGAGTTAGGTGCAGCATACCTAGGAGAACCAGAAGTTTGTAGTGGCAGATTGACTCTGTTGTTCACAGCGGTATCACAAGGTGGTGGCATCTTGAGTTCTTGTACCGGTGTAGGCATCTTGAGTTCTTGTACCGGTGGTGGCATCTTGAGTTCTAGTACCGGTGACGGTTTGACCTCTGACTTAGTATCGTCCTCTGGAAGATTTTTGGCTGTATTGCTGCTCTGTACATCAATATTCTCACTGCTAGATTCTAAGGCACAAATATTACTAGAGGGGATATCTGACTTTTCACTACCATTAACCATTTTGGGCTCCTCACTAGCCAGCAGCTTGGTGGAGATCTCGGGATGGCCATTCTGTGACGCCTTCGCCGGGGACTTCAGCAACGGAGAAC---------------------------------------------------------------------------------------------------------------------------------
Ncarolinensis_Grandfather_N218 AATTAAATGGCAGTAAACTTAAGGAAGCTACATTTTCTAACATTTCTTGCATGAAGAAAGTAGATATAAAGTTGTTTTTTTTTAAGGAATATTTCAATAAATTTATAGAAAATATTTGGAAGTCACAACAAATAACATGTCCCCCCCTCAAAAGAATCAATTTTCAAAACTTGGGTTCTCACCTTCCTTGTTCTTGAGGCAATCACATTGAGGGGGTTCGAGTTTGGTATTATTGCGCAGCTTCTCCAGTCTGTCCATGGGATCCAAATCCTGACTGTCAACATTAACACAGACAGGAGTGGAACTGTTGCTGTCCACGAGACTGCGATTTAAGCAGTTGTTGGGGAAGGGGGACATGTAGTTTGGTGCAGGTGATTGCAGGGGGAGGTCTTGATGTCCAAAGTTATGAGGAATGTCTGTTCTCTTAAAAGAGTCCTGAATACGACCACTATCTATGTATGACTTGGAGGTGCCTCCCCCTTTTGGAAGCAAGCTGCTATTGTCTGGATGATAATTTAAATTCATTTGTTGACTGTTGTAAGAGTGCGAGCTGACATAGGTATGAGAGCTGTTGCACACGCTTGTCAGTGCAAATGTTGGCAAACAAGTAGCATTAGAAAAAGATAGTTTAGAATTATATGTATTGGTAATACTTATATATGTATTCATAGATGTGGTCGTATTCAATAAAAAAGGAGACGACTGAGTAGGTTCATCACAGTCTGCTTCGTTTGGTG------TGGGATTCAAGGACGTACCAGAGTGTGGATGCCCACCGTTGGCAGAAGTGTGTGGCAGAATACCTGGCATAGGAGG---------TGGCGGGGGCATACAACCCTGCTGCAGGGGTATGTTGGAAGTTAGAGTCTGGTGAGGTCCTAAATGTCTGTAGGCATAAGGAGGAGATGAGAAACCAGAGTTAGGTGCAGCATACCTAGGAGAACCAGAAGCTTGTAGTGGCAGACTGACTCTGTTGTTCACAGCGGTATCACAAGGTGGTGGCATCTTGAGTTCTTGTACCGGTGTAGGCATCTTGAGTTCTTGTACCGGTGGTGGCATCTTGAGTTCTAGTACCG------GTTTGACCTCTGACTTAGTATCGTCCTCTGGAAGATTTTTGGCTGTATTGCTGCTCTGTACATCAATATTCTCACTGCTAGATTCTAAGGCACAAATATTACTAGAGGGGGTATCTGACTTTTCACTACCATTAACCATTTTGGGCTCCTCACTAGCCAGCAGCTTGGTGGAGATCTCGGGATGGCCATTCTGTGACGCCTTCGCAGGGGACTTCTGCAACGGAGAACTCTCTGGCGTCTTCCTATTGGAAATGATGGGTGATGTCTCTGCCCAAGGAACACACGAGGAGTTCCGTGTGTTAGCTTTCTGAGGCGAAATGGAGTTGGGTGACAGCTGCTGCAGATG-----------
Ncarolinensis_LinvilleCaverns_N227 -------------------------------------------------------------------------------------------------------------------------------------------------------------------------------------------------------------------------------------------------------------------------------------------------------------------------------------------------------GGGAAGGGGGACATGTAGTTTGGTGCAGGTGATTGCAGGGGGAGGTCTTGATGTCCAAAGTTATGAGGAATGTCTGTTCTCTTAAAAGAGTCCTGAATACGACCACTATCTATGTATGACTTGGAGGTGCCTCCCCCTTTTGGAAGCAAGCTACTATTGTCTGGATGATAATTTAAATTCATTTGTTGACTGTTGTAAGAGTGCGAGCTGACATAGGTATGAGAGCTGTTGCACACGCTTGTCAGTGCAAATGTTGGCAAACAAGTAGCATTAGAAAAAGATAGTTTAGAATTATATGTATTGGTAATACTTATATATGTATTCATAGATGTGGTCGTATTCAATAAAAAAGGAGACGACTGAGTAGGTTCATCACAGTCCGCTTCGTTTGGTG------TGGGATTCAAGGACGTACCAGAGTGTGGATGCCCACCGTTGGCAGAAGTGTGTGGCAGAATACCTGGCATAGGAGG---------TGGCGGGGGCATACAACCCTGCTGCAGGGGTATGTTGGAAGTTAGAGTCTGGTGAGGTCCTAAATGTCTGTAGGCATAAGGAGGAGATGAGAAACCAGAGTTAGGTGCAGCATACCTAGGAGAACCAGAAGCTTGTAGTGGCAGACTGACTCTGTTGTTCACAGCGGTATCACAAGGTGGTGGCATCTTGAGTTCTTGTACCGGTGTAGGCATCTTGAGTTCTTGTACCGGTGGTGGCATC-------------------------------------------------------------------------------------------------------------------------------------------------------------------------------------------------------------------------------------------------------------------------------------------------------------------------------------------------------------------------------------------
Ncarteri_English_N031 AATTAAATGGCAGTAAACTTAAGGAAGCTACATTTTCTAAGTAATTTTGCATGAAGAAAGGAGATATAAAATTGTTCTTTTTTTATGAATATTTCAACAAATTTAAAGAAAATATTTAGAAGTCACAACAAATAACATGTTCCCCTCTCAAAAGAATCAATTTTCAAAACTTGGGTTCTCACCTTCCTTGTTCTTGAGGCAATCGCATTGAGGGGGTTCGAGTTTGGTATTATTGCGCAGCTTCTCCAGTCTGTCCATGGGATCCAAATCCTGACTGTCAACATTAACACAGACAGGAGTGGAACTGTTGCTGTCCACGAGACTGCGATTTAAACAGTTGTTGGGGAAGGGAGACATGTAGTTTGGTGCAGGTGATTGCAGGGGGAGGTCTTGATGTCCAAAGTTATGAGGAATGTCTGTTCTCTTAAAAGAGTCCTGAATACGACCACTATCTATGTATGACTTGGAGGTGCCTCCCCCTTTTGGAAGCAAGCTGCTATTGTCTGGATGATAATTTAAGTTCATTTGTTGACTGTTGTAAGAGTGCGAGCTGACATAGGTATGAGAGCTGTTGCACACGCTTGTCAGTGCAAATGTTGGCAAACAAGTAGCATTAGAAAAAGATAGTTTAGAATTATATGTATTGGTAATATTTATATATGTATTCATAGATGTGGTCGTATTCAATAAAAAAGGAGACGACTGAGTAGGTTCATCACAGTTCGCTTCGTTTGGTGTAGGAATAGGATTCAAGGACGTACCAGAGTGTGCATGCCCACCGTTGGCAGAAGCGTGTGGCAGAATACCTGGCATAGGAGGTAAGGATGGTGGCGGAGGCATACAACCCTGCTGCAGGGGTATGTTGGAAGTTAGAGTCTGGTGAGGTCCTAAATGTCTGTAGGCATAAGGAGGAGATGAGAAACCAGAGTTAGGTGCAGCATACCTAGGAGAACCAGAAGCTTGTAGTGGCACACTGACTCTGTTGTTCACAGCAGTATCACAAGGTGGTGGCATCTTGAGTTCTTGTACCGGTGTAGGCATCTTGAGTTCTTGTACCGGTGGTGGCATCTTGAGTTCTAGTACCGGTGACGGTTTGACCTCTGACTTAGTATCGTCCTCCGGAAGATTTTTGGCAGTATTGCTGCTCTGTACATCAATATTCTCACTGCTAGATTCTAAGGCACAAATATTACTAGAGGGGGTATCTGACTTTTCACTACCATTAACCATTTTGGGCTCCTCACTAGCCAGCAGCTTGGTGGAGATCTCGGGATGGCCATTCTGCGACGCCTTCGCCGGGGACTTCTGCAACAGAGAACTCTCTGGCGTCTTCCTATTGGAAATGATGGGAGACGTCTCTGCCCAAGGAACACACGAGGAGTTCTGGGTGTTAGCTTTCTGAGGCGAAATGGAGTTGGGTGACAGCTGCTGCAGATGCATGAGTGATG
Ncarteri_LaurelCave_nearTYPE_N0296 AATTAAATGACAGTAAACTTAAGAAAGCTACATTCTCTAAGCCATTTTGCATGAAGAAAGTAGATATAAAGTTGTTCTTTTTTTATAAATATTTCAACAAATTTAAAGAAAATATTTGGAAGTCACAACAAATAACATGTTCCCCTCTCGAAAGAATCAAATTTCAAAACTTGGGTTCTCACCTTCCTTGTTCTTGAGGCAATCGCATTGAGGGGGTTCGAGTTTGGTATTATTGCGCAGCTTCTCCAGTCTGTCCATGGGATCCAAATCCTGACTGTCAACATTAACACAGACAGGAGTGGAACTGTTGCTGTCCACGAGACTGCGATTTAGGCAGTTGTTGGGGAAGGGAGACATGTAGTTTGGTGCAGGTGATTGCAGGGGGAGGTCTTGATGTCCAAAGTTATGAGGAATGTCTGTTCTCTTAAAAGAGTCCTGAATACGACCACTATCTATGTATGACTTGGAGGTGCCTCCCCCTTTTGGAAGCAAGCTGCTATTGTCTGGATGATAATTTAAGTTCATTTGTTGACTGTTGTAAGAGTGCGAGCTGACATAGGTGTGAGAGCTGTTGCACACGCTTGTCAGTGCAAATGTTGGCAAACAAGTAGCATTAGAAAAAGATAGTTTAGAATTATATGTATTGGTAATATTTATATATGTATTCATAGATGTGGTCGTATTCAATAAAAAAGGAGACGACTGAGTAGGTTCATCACAGTTCGCTTCGTTAGGTGTAGGAATAGGATTCAAGGACGTACCAGAGTGTGCATGCCCACCGTTGGCAGAAGCGTGTGGCAGAATACCTGGCATAGGAGGTAAGGATGATGGCGGGGGCATACAACCCTGCTGCAGGGGTATGTTGGAAGTTAGAGTCTGGTGAGGTCCTAAATGTCTGTAGGCATAAGGAGGAGATGAGAAACCAGAGTTAGGTGCAGCATACCTAGGAGAACCAGAAGCTTGTAGTGGCAGACTGACTCTGTTGTTCACAGCGGTATCACAGGGTGGTGGCATCTTGAGTTCTTGTACCGGTGTAGGCATCTTGAGTTCTTGTACCTGTGGTGGCATCTTGAGTTCTAGTACCGGTGACGGTTTGACCTCTGACTTAGTATCGTCCTCTGGAAGATTTTTGGCTGTATTGCTGCTCTGTACATCAATATTCTCACTGCTAGATTCTAAGGCACAAATATTACTAGAGGGGGTATCTGACTTTTCACTACCATTAACCATTTTGGGCTCCTCACTAGCCAGCAGCTTGGTGGAGATCTCGGGATGGCCATTCTGC-------------------------------------------------------------------------------------------------------------------------------------------------------------------
Ncarteri_PilotMtn_G2185 AATTAAATGACAGTAAACTTAAGGAAGCTACATTTTCTAAGCCATTTTGCATGAAGAAAGTAGATATAAAGTTG-TCTTTTTTTATGAATATTTCAACAAATTTGAAGAAAATATTTGGAAGTCACAACAAATAACATGTTCCCCTCTCGAAAGAATCAATTTTCAAAACTAGGGTTCTCACCTTCCTTGTTCTTGAGGCAATCGCATTGAGGGGGTTCGAGTTTGGTATTATTGCGCAGCTTCTCCAGTCTGTCCATGGGATCCAAATCCTGACTGTCAACATTAACACAGACAGGAGTGGAACTGTTGCTGTCCACGAGACTGCGATTTAGGCAGTTGTTGGGGAAGGGAGACATGTAGTTTGGTGCAGGTGATTGCAGGGGGAGGTCTTGATGTCCAAAGTTATGAGGAATGTCTGTTCTCTTAAAAGAGTCCTGAATACGACCACTATCTATGTATGACTTGGAGGTGCCTCCCCCTTTCGGAAGCAAGCTGCTATTGTCTGGATGATAATTTAAGTTCATTTGTTGACTGTTGTAAGAGTGCGAGCTGACATAGGTATGAGAGCTGTTGCACACGCTTGTCAGTGCAAATGTTGGCAAACAAGTAGCATTAGAAAAAGATAGTTTAGAATTATATGTATTGGTAATATTTATATATGTATTCATAGATGTGGTCGTATTCAATAAAAAAGGAGACGACTGAGTAGGTTCATCACAGTTCGCTTCGTTTGGTGTAGGAATAGGATTCAAGGACGTACCAGAGTGTGCATGCCCACCGTTGGCAGAAGCGTGTGGCAGAATACCTGGCATAGGCGGTAAGGATGGTGGCGGGGGCATACAACCCTGCTGCAGGGGTATGTTGGAAGTTAGAGTCTGGTGAGGTCCTAAATGTCTGTAGGCATAAGGAGGAGATGAGAAACCAGAGTTAGGTACAGCATACCTAGGAGAACCAGAAGCTTGTAGTGGCAGACTGACTCTGTTGTTCACAGCGGTATCACAAGGTGGTGGCATCTTGAGTTCTTGTACCGGTGTAGGCATCTTGAGTTCTTGTACCTGTGGTGGCATCTTGAGTTCTAGTACCGGTGACGGTTTGACCTCTGACTTAGTATCGTCCTCTGGAAGATTTTTGGCTGTATTGCTGCTCTGTACATCAATATTCTCACTGCTAGATTCTAAGGCACAAATATTACTAGAGGGGGTATCTGACTTTTCACTACCATTGACCATTTTGGGCTCCTCACTAGCCAGCAGCTTGGTGGAGATCTCGGGATGGCCATTCTGCGACGCCTTCGCCGGGGACTTCTGCAACGGAGAACTCTCTGGCGTCTTCCTATTGGAAATGATGGGTGACGTCTCTGCCCAAGGAACACATGAGGAGTTCTGGGTGTTAGCTTTCTGAGGCGAAATGGAGTTGGGTGACAGCTGCTGCAGATGCATGAGTGATG
Ncarteri_Pitchfork_N363 -------------------------------------------------------------------------------------------------------------------------------------------------------------------------------TTCTCACCTTCCTTGTTCTTGAGGCAATCGCATTGAGGGGGTTCGAGTTTGGTATTATTGCGCAGCTTCTCCAGTCTGTCCATGGGATCCAAATCCTGACTGTCAACGTTAACACAGACAGGAGTGGAACTGTTGCTGTCCACGAGACTGCGATTCAGGCAGTTGTTGGGGAAGGGAGACATGTAGATTGGTGCAGGTGATTGCAGGGGGAGGTCTTGATGTCCAAAGTTATGAGGAATGTCTGTTCTCTTAAAAGAGTCCTGAATACGACCACTATCTATGTATGACTTGGAGGTGCCTCCCCCTTTTGGAAGCAAGCTGCTATTGTCTGGATGATAATTTAAGTTCATTTGTTGACTGTTGTAAGAGTGCGAGCTGACATAGGTATGAGAGCTGTTGCACACGCTTGTCAGTGCAAATGTTGGCAAACAAGTAGCATTAGAAAAAGATAGTTTAGAATTATATGTATTGGTAATATTTATATATGTATTCATAGATGTGGTCGTATTCAATAAAAAAGGAGACGACTGAGTAGGTTCATCACAGTTCGCTTCGTTTGGTGTAGGAATAGGATTCAAGGACGTACCAGAGTGTGCATGCCCACCGTTGGCAGAAGCGTGTGGCAGAATACCTGGCATAGGAGGTAAGGATGGTGGCGGGGGCATACAACCCTGCTGCAGGGGTATGTTGGAAGTTAGAGTCTGGTGAGGTCCTAAATGTCTGTAGGCATAAGGAGGAGATGAGAAACCAGAGTTAGGTGCAGCATACCTAGGAGAACCAGAAGCTTGTAGTGGCAGACTGACTCTGTTGTTCACAGCGGTATCACAAGGTGGTGGCATCTTGAGTTCTTGTACCGGTGTAGGCATCTTGAGTTCTTGTACCTGTGGTGGCATCTTGAGTTCTAGTACCGGTGACGGTTTGACCTCTGACTTAGTATCGTCCTCTGGAAGATTTTTGGCTGTATTGCTGCTCTGTACATCAATATTCTCACTGCTAGATTCTAAGGCACAAATATTACTAGAGGGGGTATCTGACTTTTCACTACCATTAACCATTTTGGGCTCCTCACTAGCCAGCAGCTTGGTGGAGATCTCGGGATGGCCATTCTGCGACGCCTTCGCCGGGGACTTCTGCAACGGAGAACTCTCTGGCGTCTTCCTATTGGAAATGATGGGTGACGTCTCTGCCCAAGGAACACACGAGGAGTTCTGGGTGTTAGCTTTCTGAGGCGAAATGGAGTTGGGTGACAGCTGCTGCAGATGCATGAGTGATG
Ncarteri_WeberCty_N1044 -------------------------------------------------------------------------------------------------------------------------------------------------------------------------------------------------------------------------------------------CGCAGCTTCTCCAGTCTGTCCATGGGATCCAAATCCTGACTGTCAACGTTAACACAGACAGGAGTGGAACTGTTGCTGTCCACGAGACTGCGATTTAGGCAGTTGTTGGGGAAGGGAGACATGTAGTTTGGTGCAGGTGATTGCAGGGGGAGGTCTTGATGTCCAAAGTTATGAGGAATGTCTGTTCTCTTAAAAGAGTCCTGAATACGACCACTATCTATGTATGACTTGGAGGTGCCTCCCCCTTTCGGAAGCAAGCTGCTATTGTCTGGATGATAATTTAAGTTCATTTGTTGACTGTTGTAAGAGTGCGAGCTGACATAGGTATGAGAGCTGTTGCACACGCTTGTCAGTGCAAATGTTGGCAAACAAGTAGCATTAGAAAAAGATAGTTTAGAATTATATGTATTGGTAATATTTATATATGTATTCATAGATGTGGTCGTATTCAATAAAAAAGGAGACGACTGAGTAGGTTCATCACAGTTCGCTTCGTTTGGTATAGGAATAGGATTCAAGGACGTACCAGAGTGTGCATGCCCACCGTTGGCAGAAGCGTGTGGCAGAATACCTGGCATAGGAGGTAAGGATGGTGGCGGGGGCATACAACCCTGCTGCAGGGGTATGTTGGAAGTCAGAGTCTGGTGAGGTCCTAAATGTCTGTAGGCATAAGGAGGAGATGAGAAACCAGAGTTAGGTGCAGCATACCTAGGAGAACCAGAAGCTTGTAGTGGCAGACTGACTCTGTTGTTCACAGCGGTATCACAAGGTGGTGGCATCTTGAGTTCT----------------------------------------------------------------------------------------------------------------------------------------------------------------------------------------------------------------------------------------------------------------------------------------------------------------------------------------------------------------------------------------------------------------------------------------
Ncarteri_div__RainbowCave_G2089 GATTAAATGGCAGAAAACTTAAGGAAGCTATATTTTCTAAGCAATTTTACACAAAGAAAGTAGATATGAAATTGTTTTTTTTTTATGAATATTTCAATAAATGTATAGAAAATATTTGGAAGTCACAATAAATAACATGTTCCTTCCTCAAAAGAATCAATTTTCAAAACTTGTGTTCTCACCTTCCTTGTTCTTGAGGCAATCACATTGAGGGGGTTCGAGTTTGGTATTGTTGCGCAGCTTCTCCAGTCTATCCATGGGATCCAAATCCTGACTGTCAACATTCACACAGACAGGAGTGGAACTGTTGCTGTCCAAGAGACTGTGATTTAAGCAGTTGTTGGGGAAGGGGGACATGTAGTTTGGAGCAGGTGATTGCAGGGGGAGGTCTTGATGTGCAAAGTTATGAGGAATGTCCGTTCTCTTAAAAGAGTCCTGAATACGACCACTATCTATGTATGACTTGGAGGTGCCTCCCCCTTTTGGAAGCAAGCTGCTATTGTCTGGATGATAATTTAAATTCATTTGTTGACTGCTGTAGGAGTGCGAGCTAACATAGGTATGAGAGCTGTTGCACACGCTTGTCAGTGCAAATGTTGGCAAACAAGTAGCATTAGAAAAAGATAGTTTAGAATTATATGTATTGGTAATATTTATATATGTATTCATAGATGTGGTCGTATTCAATAAAAAAGGAGACGACTGAGTAGGTTCATCACAGTTCGCTTCGTTGGGTGTAGGAATAGGATTCAAGGACGTACCAGAGTGTGCATGCCCACAGTTGGCAGAAGCGTGTGGCAGAATACCTGGCATAGGAGGTAAAGATGGTGGCGGGGGCATACAACCCTGCTGTAGGGGTATGTTGGAAGTAAGAGTCTGGTGAGGTCCTAAATGTCTGTAAGCATAAGGAGGAGATGAGAAACCAGAGTTAGGTGCAGCATACCTAGGAGAACCAGAAGCTTGTAGTGGCAGACTGACTCTATTGTTCACAGCGGTATCACAAGGTGGTGGCATCTTGAGTTCTTGTACCAGTGGCGGCATTTTGAGTTCTTGTACCGGTGGTGGCATCTTGAGTTCTTGTACGGGTGACGGTTTAACCTCTGACTTAGTATCGTCCTCTGGAAGATTTTTGGCTGTATTGCTGCTCTGTACATCAATATTCTCACTGCTAGATTCTAAGGCACAAATATTACTAGGGGGGGTATCTGACTTTTCACTACCATTAACCATTTTGGGCTCCTCACTAGCCTGAAGCTTGGTGGAGATCTCGGGGTGGCCATTCTGCGACGCCTTCGCCGGAGACTTCTGCAACGGAGAACTCTCTGGCGTCTTCCTATTGGAAATGATGGGCGATGTCTCTGTCCAAGGAACACACGAGGAGTTCTGGGTGTTAGCTTTCTGAGGCGAAATGGAGTTGGGGGACAGCTGTTGCAGATGCATGAGTGATG
Ncherokee_BallhootScar_N193 AATTAAATGGCAGTAAACTTAAGGAAGCTACATTTTCTAACATTTCTTGCATGGAGAAAGTAGATATAAAGTTGTTTTTGTTTTATGAATATTTCAATAAATTTATAGAAAATATTTGGAAGTCACAACAAATAACATGTTCCCCCCTCAAAAGAATCAATTTTCAAAACTTGGGTTCTCACCTTCCTTGTTCTTGAGGCAATCACATTGAGGGGGTTCGAGTTTGGTATTATTGCGCAGCTTCTCCAGTCTGTCCATGGGATCCAAATCCTGACTGTCAACATTAACACAGACAGGAGTGGAACTGTTGCTGTCCACGAGACTGTGATTTAGGCAGTTGTTGGGGAAGGGGGGCATGTAGTTTGGTGCAGGTGATTGCAGGGGGAGGTCTTGATGTCCAAAGTTATGAGGAATGTCTGTTCTCTTAAAAGAGTCCTGAATACGACCACTATCTATGTATGACTTGGAGGTGCCTCCCCCTTTTGGAAGCAAGCTGCTATTGTCTGGATGATAATTTAAATTCATTTGTTGACTGTTGTAAGAGTGCGAGCTGACATAGGTATGAGAGCTGTTGCACACGCTTGTCAGTGCAAATGTTGGCAAACAAGTAGCATTAGAAAAAGATAGTTTAGAATTATATGTATTGGTAATATTTATATATGTATTCATAGATGTGGTCGTATTCAATAAAAAAGGAGACGACTGAGTAGGTTCATCACAGTTCGCTTCGTTTGGTGTAGGAATAGGATTCAAGGACGTACCAGAGTGTGCATGCCCACCGTTGGCAGAAGTGTGTGGCAGAATACCCGGCATAGGAGGTAAGGATGGTGGCGGGGGCATACAACCCTGCTGCAGGGGTATGTTGGAAGTTAGAGTCTGGTGAGGTCCTAAATGTCTGTAGGCATAAGGAGGAGATGAGAAACCAGAGTTAGGTGCAGCATACCTAGGAGAACCAGAAGCTTGTAGTGGCAGACTGACTCTGTTGTTCACAGCGGTATCACAAGGTGGTGGCATCTTGAGTTCTTGTACCGGTGTAGGCATCTTGAGTTCTTGTACCGGTGGTGGCATCTTGAGTTCTAGTACCGGTGACGGTTTGACCTCTGACTTAGTATCGTCCTCTGGAAGATTTTTGGCTGTATTGCTGCTCTGTACATCAATATTCTCACTGCTAGATTCTAAGGCACAAATATTACTAGAGGGGGTATCTGACTTTTCACTACCATTAACCATTTTGGGCTCCTCACTAGCCAGCAGCTTGGTGGAGATCTCGGGATGGCCATTCTGTGATGCCTTCGCCGGGGACTTCTGCAACGGAGAACTCTCTGGCGTCTTCCTATTGGAAATGATGGGTGATGTATCTGCCCAAGGAACACACGAGGAGTTCTGTGTGTTAGCTTTCTGAGGCGAAATGGAGTTGGGTGACAGCTGCTGCAGATGCATGAGTGATG
Ncherokee_BalsamMtn_N891 AATTAAATGGCAGTAAACTTAAGGAAGCTACATTTTCTAACATTTCTTGCATGAAGAAAGTAGATATAAAGTTGTTCTTTTTTTATGAATATTTCAATAAATTTATAGAAAATATTTGGAAGTCACAACAAATAACATGTTCCCCCCTCAAAAGAATCAATTTTCAAAACTTGGGTTCTCACCTTCCTTGTTCTTGAGGCAATCACATTGAGGGGGTTCGAGTTTGGTATTATTGCGCAGCTTCTCCAGTCTGTCCATGGGATCCAAATCCTGACTGTCAACATTAACACAGACAGGAGTGGAACTGTTGCTGTCCACGAGACTGCGATTTAAGCAGTTGTTGGGGAAGGGGGACATGTAGTTTGGTGCAGGTGATTGCAGGGGGAGGTCTTGATGTCCAAAGTTATGAGGAATGTCTGTTCTCTTAAAAGAGTCCTGAATACGACCACTATCTATGTATGACTTGGAGGTGCCTCCCCCTTTTGGAAGCAAGCTGCTATTGTCTGGATGATAATTTAAATTCATTTGTTGACTGTTGTAAGAGTGCGAGCTGACATAGGTATGAGAGCTGTTGCACACGCTTGTCAGTGCAAATGTTGGCAAACAAGTAGCATTAGAAAAAGATAGTTTAGAATTATATGTATTGGTAATATTTATATATGTATTCATAGATGTGGTCGTATTCAATAAAAAAGGAGACGACTGAGTAGGTTCATCACAGTTCGCTTCATTTGGTGTAGGAATAGGATTCAAGGACGTACCAGAGTGTGCATGCCCACCGTTGGCAGAAGTGTGTGGCAGAATACCTGGCATAGGAGGTAAGGATGGTGGCGGAGGCATACAACCCTGCTGCAGGGGTATGTTGGAAGTTAGAGTCTGGTGAGGTCCTAAATGTCTGTAGGCGTAAGGAGGAGATGAGAAACCAGAGTTAGGTGCAGCATACCTAGGAGAACCAGAAGCTTGTAGTGGCAGACTGACTCTGTTGTTCACAGCGGTATCACAAGGTGGTGGCATCTTGAGTTCTTGTACCACTGTAGGCATCTTGAGTTCTTGTACCGGTGGTGGCATCTTGAGTTCTAGTACCGGTGACGGTTTGACCTCTGACTTAGTATCGTCCTCTGGAAGATTTTTGGCTGTATTGCTGCTCTGTACATCAATATTCTCACTGCTAGATTCTAAGGCACAAATATTACTAGAGGGGGTATCTGACTTTTCACTACCATTAACCATTTTGGGCTCCTCACTAGCCAGCAGCTTGGTGGAGATCTCGGGATGGCCATTCTGTGACGCCTTCGCCGGGGACTTCTGCAACGGAGAACTCTCTGGCGTCTTCCTATTGGAAATGATGGGTGATGTCTCTGCCCAAGGAACACACGAGGAGTTCTGTGTGTTAGCTTTCTGAGGCGAAATGGAGTTGGGTGACAGCTGCTGCAGATGCATGAGTGATG
Ncherokee_SIndianCrk_N681 -----------------------------------------------------------------------------------------------------------------------------------------------------------------------------------------------------------------------GTTCGAGTTTGGTATTATTGCGCAGCTTTTCCAGTCTGTCCATGGGATCCAAATCCTGACTGTCAACATTAACACAGACAGGAGTGGAACTGTTGCTGTCCACGAGACTGCGATTTAAGCAGTTGTTGGGGAAGGGGGACATGTAGTTTGGTGCAGGTGATTGCAGGGGGAGGTCTTGATGTCCAAAGTTATGAGGAATGTCTGTTCTCTTAAAAGAGTCCTGAATACGACCACTATCTATGTATGACTTGGAGGTGCCTCCCCCTTTTGGAAGCAAGCTGCTATTGTCTGGATGATAATTTAAATTCATTTGTTGACTGTTGTAAGAGTGCGAGCTGACATAGGTATGAGAGCTGTTGCACACGCTTGTCAGTGCAAATGTTGGCAAACAAGTAGCATTAGAAAAAGATAGTTTAGAATTATATGTATTGGTAATATTTATATATGTATTCATAGATGTGGTCGTATTCAATAAAAAAGGAGACGACTGAGTAGGTTCATCACAGTTCGCTTCGTTTGGTGTAGGAATAGGATTCAAGGACGTACCAGAGTGTGCATGCCCACCGTTGGCAGAAGTGTGTGGCAGAATACCTGGCATAGGAGGTAAGGATGGTGGCGGGGGCATACAACCCTGCTGCAGGGGTATGTTGGAAGTTAGAGTCTGGTGAGGTCCTAAATGTCTGTAGGCATAAGGAGGAGATGAGAAACCAGAGTTAGGTGCAGCATACCTAGGAGAACCAGAAGCTTGTAGTGGCAGACTGACTCTGTTGTTCACAGCGGTATCACAAGGTGGTGGCATCTTGAGTTCTTGTACCGGTGTAGGCATCTTGAGTTCTTGTACCGGTGGTGGCATCTTGAGTTCTAGTACCGGTGACGGTTTGACCTCTGACTTAGTATCGTCCTCTGGAAGATTTTTGGCTGTATTGCTGCTCTGTACATCAATA-------------------------------------------------------------------------------------------------------------------------------------------------------------------------------------------------------------------------------------------------------------------------------------------------
Ncooperi_BeaverCrk_N1002 -----------------------------------------------------------------------------------------------------------GAAAATATTTGGAAGTCACAACAAATAACATGTTCCCCCCTCAAAAGAATCAATTTTCAAAACTTGGGTTCTCACCTTCCTTGTTCTTGAGGCAATCACATTGAGGGGGTTCGAGTTTGGTATTATTGCGCAGCTTCTCCAGTCTGTCCATGGGATCCAAATCCTGACTGTCAACATTAACACAGACAGGAGTGGAACTGTTGCTGTCCACGAGACTGCGATTTAAGCAGTTGTTGGGGAAGGGAGACATGTAGTTTGGTGCAGGTGATTGCAGGGGGAGGTCTTGATGTCCAAAGTTATGAGGAATGTCTGTTCTCTTAAAAGAGTCCTGAATACGACCACTATCTATGTATGACTTGGAGGTGCCTCCCCCTTTTGGAAGCAAGCTGCTATTGTCTGGATGATAATTTAAGTTCATTTGTTGACTGTTGTAAGAGTGCGAGCTGACATAGGTATGAGAGCTGTTGCACACGCTTGTCAGTGCAAATGTTGGCAAACAAGTAGCATTAGAAAAAGATAGTTTAGAATTATATGTATTGGTAATATTTATATATGTATTCATAGATGTGGTCGTATTCAATAAAAAAGGAGACGACTGAGTAGGTTCATCACAGTTCGCTTCGTTTGGTGTAGGAATAGGATTCAAGGACGTACCAGAGTGTGCATGCCCACCATTGGCAGAAGCGTGTGGCAGAATACCTGGCATAGGAGGTAAGGATGGTGGCGGGGGCATACAACCCTGCTGCAGGGGTATGTTGGAAGCTAGAGTCTGGTGAGGTCCTAAATGTCTGTAGGCATAAGGAGGAGATGAGAAACCAGAGTTAGGTGCAGCATACCTAGGAGAACCAGAAGCTTGTAGTGGCAGACTGACTCTGTTGTTCACAGCGGTATCACAAGGTGGTGGCATCTTGAGTTCTTGTACCGGTGGTGGCATCTTGAGTTCTTGTACCGGTGGTGGCATCTTGAGTTCTAGTACCGGTGACGGTTTGACTTCTGACTTAGTATCGTCCTCTGGAAGATTTTTGGCTGTATTGCTGCTCTGTACATCAATATTCTCACTGCTAGATTCTAAGGCACAAATATTACTAGAGGGGGTATCTGACTTTTCACTACCATTAACCATTTTGGGCTCCTCACTAGCCAGCAGCTTGGTGGAGATCTCGGGATGGCCATTCTGCGACGCCTTCGCCGGGGACTTCTGCAACGGAGAACTCTCTGGCGTCTTCCTGTTGGAAATGATGGGTGACGTCTCTGCCCA-----------------------------------------------------------------------------------
Ncooperi_BrasstBald_N824 ------------------------------------------------------------------------TGTTTTTTTTTTATGAATATTTCAATAAATGTATAGAAAATATTTGGAAGTCACAACAAATAACATGTTCCCCCCTCAAAAGAATCAATTTTCAAAACTTGGGTTCTCACCTTCCTTGTTCTTGAGGCAATCACATTGAGGGGGTTCGAGTTTGGTATTGTTGCGCAGCTTCTCCAGTCTGTCCATGGGATCCAAATCCTGACTGTCAACATTAACACAGACAGGAGTGGAACTGTTGCTGTCCACGAGACTGCGATTTAGGCAGTTGTTGGGGAAGGGAGACATGTAGTTTGGTGCAGGTGATTGCAGGGGGAGGTCTTGATGTCCAAAGTTATGAGGAATGTCTGTTCTCTTAAAAGAGTCCTGAATACGACCACTATCTATGTATGCCTTGGAGGTGCCTCCCCCTTTTGGAAGCAAGCTGCTATTGTCCGGATGATAATTTAAGTTCACTTGTTGACTGTTGTAAGAGTGCGAGCTGACATAGGTATGAGAGCTGTTGCACACGCTTGTCAGTGCAAATGTTGGCAAACAAGTAGCATTAGAAAAAGATAGTTTAGAATTATATGTATTGGTAATATTTATATATGTATTCATAGATGTGGTCGTATTCAATAAAAAAGGAGACGACTGAGTAGGTTCATCACAGTTCGCTTCGTTTGGTGTAGGAATAGGATTCAAGGACGTACCAGAGTGTGCATGCCCACCATTGGCAGAAGCGTGTGGCAGAATACCTGGCATAGGAGGTAAGGATGGTGGCGGGGGCATACAACCCTGCTGCAGGGGTATGTTGGAAGCTAGAGTCTGGTGAGGTCCTAAATGTCTGTAGGCATAAGGAGGAGATGAGAAACCAGAGTTAGGTGCAGCATACCTAGGAGAACCAGAAGCTTGTAGTGGCAGACTGACTCTGTTGTTCACAGCGGTATCACAAGGTGGTGGCATCTTGAGTTCTTGTACCGGTGGTGGCATCTTGAGTTCTTGTACCGGTGGTGGCATCTTGAGTTCTAGTACCGGTGACGGTTTGACCTCTGACTTAGTATCGTCCTCTGGGAGATTTTTGGCTGTATTGCTGCTCTGTACATCAATATTCTCACTGCTAGATTCTAAGGCACAAATATTACTAGAGGGGGTATCTGACTTTTCACTACCATTAACCATTTTGGGCTCCTCACTAGCCAGCAGCTTGGTGGAGATCTCGGGATGGCCATTCTGCGACGCCTTCGCCGGGGACTTCTGCAACGGAGAACTCTCTGGCGTCTTCCTGTTGGAAATGATGGGTGACGTCTCTGCCCAAGGAACACACGAGGAGTTCTGGGTGTTAGCTTTCTGAGGCGAAATGGAGTTGGGTGACAGCTGCTGCAGATGCATGAGTGATG
Ncooperi_CheoahDam_N1122 -----------------------------------------------------AAGAAAGTAGATATAAAGTTGTCTTTTTTTAATGAATATTTCAATAAATGTATAGAAAATATTTGGAAGTCACAACAAATAACATGTTCCCCCCTCAAAAGAATCAATTTTCAAAACTTGGGTTCTCACCTTCCTTGTTCTTGAGGCAATCACATTGAGGGGGTTCGAGTTTGGTATTATTGCGCAGCTTCTCCAGTCTGTCCATGGGATCCAAATCCTGACTGTCAACATTAACACAGACAGGAGTGGAACTGTTGCTGTCCACGAGACTGCGATTTAAGCAGTTGTTGGGGAAGGGAGACATGTAGTTTGGTGCAGGTGATTGCAGGGGGAGGTCTTGATGTCCAAAGTTATGAGGAATGTCTGTTCTCTTAAAAGAGTCCTGAATACGACCACTATCTATGTATGACTTGGAGGTGCCTCCCCCTTTTGGAAGCAAGCTGCTATTGTCTGGATGATAATTTAAGTTCATTTGTTGACTGTTGTAAGAGTGCGAGCTGACATAGGTATGAGAGCTGTTGCACACGCTTGTCAGTGCAAATGTTGGCAAACAAGTAGCATTAGAAAAAGATAGTTTAGAATTATATGTATTGGTAATATTTATATATGTATTCATAGATGTGGTCGTATTCAATAAAAAAGGAGACGACTGAGTAGGTTCATCACAGTTCGCTTCGCTCGGTGTAGGAATAGGATTCAAGGACGTACCAGAGTGTGCATGCCCACCATTGGCAGAAGCGTGTGGCAGAATACCTGGCATAGGAGGTAAGGATGGTGGCGGGGGCATACAACCCTGCTGCAGGGGTATGTTGGAAGCTAGAGTCTGGTGAGGTCCTAAATGTCTGTAGGCATAAGGAGGAGATGAGAAACCAGAGTTAGGTGCAGCATACCTAGGAGAACCAGAAGCTTGTAGTGGCAGACTGACTCTGTTGTTCACAGCGGTATCACAAGGTGGTGGCATCTTGAGTTCTTGTACCGGTGTAGGCATCTTGAGTTCTTGTACCGGTGGTGGCATCTTGAGTTCTAGTACCGGTGACGGTTTGACTTCTGACTTAGTATCGTCCTCTGGAAGATTTTTGGCTGTATTGCTGCTCTGTACATCAATATTCTCACTGCTAGATTCTAAGGCACAAATATTACTAGAGGGGGTATCTGACTTTTCACTACCATTAACCATTTTGGGCTCCTCACTAGCCAGCAGCTTGGTGGAGATCTCGGGATGGCCATTCTGCGACGCCTTCGCCGGGGACTTCTGCAACGGAGAACTCTCTGGCGTCTTCCTATTGGAAAT--------------------------------------------------------------------------------------------------------
Ncooperi_NantRiverGorge_N682 ---------------------------------------------------------------------TGTTGTCTTTTTTTTATGAATATTTCAATAAATGTATAGAAAATATTTGGAAGTCACAACAAATAACATGTTCCCCCCTCAAAAGAATCAATTTTCAAAACTTGGGTTCTCACCTTCCTTGTTCTTGAGGCAATCACATTGAGGGGGTTCAAGTTTGGTATTATTGCGCAGTTTCTCCAGTCTGTCCATGGGATCCAAATCCTGACTGTCAACATTAACACAGACAGGAGTGGAACTGTTGCTGTCCACGAGACTGCGATTTAAGCAGTTGTTGGGGAAGGGAGACATGTAGTTTGGTGCAGGTGATTGCAGGGGGAGGTCTTGATGTCCAAAGTTATGAGGAATGTCTGTTCTCTTAAAAGAGTCCTGAATACGACCACTATCTATGTATGACTTGGAGGTGCCTCCCCCTTTTGGAAGCAAGCTGCTATTGCCTGGATGATAATTTAAGTTCATTTGTTGACTGTTGTAAGAGTGCGAGCTGACATAGGTATGAGAGCTGTTGCACACGCTTGTCAGTGCAAATGTTGGCAAACAAGTAGCATTAGAAAAAGATAGTTTAGAATTATATGTATTGGTAATATTTATATATGTATTCATAGATGTGGTCGTATTCAATAAAAAAGGAGACGACTGAGTAGGTTCATCACAGTTCGCTTCGTTTGGTGTAGGAATAGGATTCAAGGACGTACCAGAGTGTGCATGCCCACCGTTGGCAGAAGCGTGTGGCAGAATACCTGGCATAGGAGGTAAGGATGGTGGCGGGGGCATACAACCCTGCTGCAGGGGTATGTTGGAAGCTAGAGTCTGGTGAGGTCCTAAATGTCTGTAGGCATAAGGAGGAGATGAGAAACCAGAGTTAGGTGCAGCATACCTAGGAGAACCAGAAGCTTGTAGTGGCAGACTGACTCTGTTGTTCACAGCGGTATCACAAGGTGGTGGCATCTTGAGTTCTTGTACCGGTGTAGGCATCTTGAGTTCTTGTACCGGTGGTGGCATCTTGAGTTCTAGTACCGGTGACGGTTTGACCTCTGACTTAGTATCGTCCTCTGGAAGATTTTTGGCTGTATTGCTGCTCTGTACATCAATATTCTCACTGCTAGATTCTAAGGCACAAATATTACTAGAGGGGGTATCTGACTTTTCACTACCATTAACCATTTTGGGCTCCTCACTAGCCAGCAGCTTGGTGGAGATCTCGGGATGGCCATTCTGCGACGCCTTCGCCGGGGACTTCTGCAACGGAGAACTCTCTGGCGTCTTCCTATTGGAAATGATGGGTGACGTCTCTGCCCAAGGAACACACGAGGAGTTCTGGGTGTTAGCTTTCTGAGGCGAAATGGAGTTGGGTGACAGCTGCTGCAGATGCATGAGTGATG
Ncooperi_RockCrRoad_N1160 AATTAAATGGCAGTAAACTTAAGGAAACTACATTTTCTAAGCAATTTTGCATGAAGAAAGTAGATATAAAGTTGTTTTTTTTTTATGAATATTTCAATAAATGTATAGAAAATATTTGGAAGTCACAACAAATAACATGTTCCCCCCTCAAAAGAATCAATTTTCAAAACTTGGGTTCTCACCTTCCTTGTTCTTGAGGCAATCACATTGAGGGGGTTCAAGTTTGGTATTATTGCGCAGCTTCTCCAGTCTGTCCATGGGATCCAAATCCTGACTGTCAACATTAACACAGACAGGAGTGGAACTGTTGCTGTCCACGAGACTGCGATTTAAGCAGTTGTTGGGGAAGGGAGACATGTAGTTTGGTGCAGGTGATTGCAGGGGGAGGTCTTGATGTCCAAAGTTATGAGGAATGTCTGTTCTCTTAAAAGAGTCCTGAATACGACCACTATCTATGTATGACTTGGAGGTGCCTCCCCCTTTTGGAAGCAAGCTGCTATTGTCTGGATGATAATTTAAGTTCATTTGTTGACTGTTGTAAGAGTGCGAGCTGACATAGGTATGAGAGCTGTTGCACACGCTTGTCAGTGCAAATGTTGGCAAACAAGTAGCATTAGAAAAAGATAGTTTAGAATTATATGTATTGGTAATATTTATATATGTATTCATAGATGTGGTCGTATTCAATAAAAAAGGAGACGACTGAGTAGGTTCATCACAGTTCGCTTCGTTTGGTGTAGGAATAGGATTCAAGGACGTACCAGAGTGTGCATGCCCACCGTTGGCAGAAGCGTGTGGCAGAATACCTGGCATAGGAGGTAAGGATGGTGGCGGGGGCATACAACCCTGCTGCAGGGGTATGTTGGAAGCTAGAGTCTGGTGAGGTCCTAAATGTCTGTAGGCATAAGGAGGAGATGAGAAACCAGAGTTAGGTGCAGCATACCTAGGAGAACCAGAAGCTTGTAGTGGCAGACTGACTCTGTTGTTCACAGCGGTATCACAAGGTGGTGGCATCTTGAGTTCTTGTACCGGTGTAGGCATCTTGAGTTCTTGTACTGGTGGTGGCATCTTGAGTTCTAGTACCGGTGACGGTTTGACCTCTGACTTAGTATCGTCCTCTGGAAGATTTTTGGCTGTATTGCTGCTCTGTACATCAATATTCTCACTGCTAGATTCTAAGGCACAAATATTACTAGAGGGGGTATCTGACTTTTCACTACCATTAACCATTTTGGGCTCCTCACTAGCCAGCAGCTTGGTGGAGATCTCGGGATGGCCATTCTGTGACGCCTTCGCCGGGGACTTCTGCAACGGTGAACTCTCTGGCGTCTTCCTATTGGAAATGATGGGTGACGTCTCTGCCCAAGGAACACACGAGGAGTTCTGGGTGTTAGCTTTCTGAGGCGAAATGGAGTTCGGTGACAGCTGCTGCAGATGCATGAGTGATG
Ncoylei_Apalachia_N1195 ---------------------------------------------------------------------------------TTTATGAATATTTCAATAAATGTATAGAAAATATTTGGAAGTCACAACAAATAATATGTTCCCCCCTCCAAAGAATCAATTTTCAAAACTTGGGTTCTCACCTTCCTTATTCTTGAGGCAATCACATTGAGGGGGTTCGAGTTTGGTATTATTCCGTAGCTTCTCCAGTCTGTCCATGGGATCCAAATCCTGACTGTCAACATTAACACAGACAGGAGTGGAACTGTTGCTGTCCACGAGACTGCGATTTAGGCAGTTGCTGGGGAAGGGAGACATGTAGTTTGGTGCAGGTGATTGCAGGGGGAGGTCTTGATGTCCAAAGTTATGAGGAATGTCTGTTCTCTTAAAAGAGTCCTGAATACGACCACTATCTATGTATGACTTGGAGGTGCCTCCCCCTTTTGGAAGCAAGCTGCTATTGTCTGGATGATAATTTAAGTTCATTTGTTGACTGTTGTAAGAGTGCGAGCTGACATAGGTATGAGAGCTGTTGCACACGCTTGTCAGTGCAAATGTTGGCAAACAAGTAGCATTAGAAAAAGATAGTTTAGAATTATATGTATTGGTAATATTTATATATGTATTCATAGATGTGGTCGTATTCAATAAAAAAGGAGACGACTGAGTAGGTTCATCACAGTTCGCTTCGTTTGGTGTAGGAATAGGATTCAAGGACGTACCAGAGTGTGCATGCCCACCGTTGGCAGAAGTGTGTGGCAGTATACCTGGCATAGGAGGTAAGGATGGTGGCGGGGGCATACAACCCTGCTGCAGGGGTATGTTGGAAGTTAGAGTCTGGTGAGGTCCTAAATGTCTGTAGGCATAAGGAGGAGATGAGAAACCAGAGTTAGGTGCAGCATACCTAGGAGAACCAGAAGCTTGTAGTGGCAGACTAACTCTGTTGTTCACAGCGGTATCACAAGGTGGTGGCATCTTGATCTCTTGTACCGGTGTAGGCATCTTGAGTTCTTGTACCGGTGGTGGCATCTTGAGTTCTAGTACCGGTGGCGGTTTGACCTCTGACTTAGTATCGTCCTCTGGAAGATTTTTGGCTGTATTGCTGCTCTGTACATCAATATTCTCACTGCTAGATTCTAAGGCACAAATATTACTAGAGGGGGTATCTGACTTTTCACTACCATTAACCATTTTGGGTTCCTCACTAGCCAGCAGCTTGGTGGAGATCTCGGGATGGCCATTCTGCGACGCCTTCGCCGGGGACTTCTGCAACGGAGAACTCTCTGGCGTCTTCCTATTGGAAATAATGGGTGACGTCTCTGCCCAAGGAACACACGAGGAGTTCTGGGTGTTAGCTTTCTGAGGCGAAATGGAGTTGGGTGACAGCTGCTGCAGATGCATGAGTGATG
Ncoylei_DinkinCove_N1118 --------------------------------------------------------------------------------------------------------------------------------------------------------------------CAAAACTTGGGTTCTCACCTTCCTTGTTCTTGAGGCAATCGCATTGAGGGGGTTCGAGTTTGGTATTATTTCGTAGCTTCTCCAGTCTGTCCATGGGATCCAAATCCTGACTGTCAACATTAACACAGACAGGAGTGGAACTGTTGCTGTCCACGAGACTGCGATTTAAGCAGTTGCTGGGGAAGGGAGACATGTAGTTTGGTGCAGGTGATTGCAGGGGGAGGTCTTGATGTCCAAAGTTATGAGGAATGTCTGTTCTCTTAAAAGAGTCCTGAATACGACCACTATCTATGTATGACTTGGAGGTGCCTCCCCCTTTTGGAAGCAAGCTGCTATTGTCTGGATGATAATTTAAGTTCATTTGTTGACTGTTGTAAGAGTGCGAGCTGACATAGGTATGAGAGCTGTTGCACACGCTTGTCAGTGCAAATGTTGGCAAACAAGTAGCATTAGAAAAAGATAGTTTAGAATTATATGTATTGGTAATATTTATATATGTATTCATAGATGTGGTCGTATTCAATAAAAAAGGAGACGACTGAGTAGGTTCATCACAGTTCGCTTCGTTTGGTGTAGGAATAGGATTCAAGGACGTACCAGAGTGTGCATGCCCACCGTTGGCAGAAGTGTGTGGCAGTATACCTGGCATAGGAGGTAAGGATGGTGGCGGGGGCATACAACCCTGCTGCAGGGGTATGTTGGAAGTTAGAGTCTGGTGAGGTCCTAAATGTCTGTAGGCATAAGGAGGAGATGAGAAACCAGAGTTAGGTGCAGCATACCTAGGAGAACCAGAAGCTTGTAGTGGCAGACTAACTCTGTTGTTCACAGCGGTATCACAAGGTGGTGGCATCTTGATTTCTTGTACCGGTGTAGGCATCTTGAGTTCTTGTACCGGTGGTGGCATCTTGAGTTCTAGTACCGGTGGCGGTTTGACCTCTGACTTAGTATCGTCCTCTGGAAGATTTTTGGCTGTATTGCTGCTCTGTACATCAATATTCTCACTGCTAGATTCTAAGGCACAAATATTACTAGAGGGGGTATCTGACTTTTCACTACCATTAACCATTTTGGGTTCCTCACTAGCCAGCAGCTTGGTGGAGATCTCGGGATGGCCATTCTGTGACGCCTTCGCCGGGGACTTCTGCAACGGAGAACTCTCTGGCGTCTTCCTATTGGAAATGATGGGTGACGTCTCTGCCCAAGGAACACACGAGGAGTTCTGGGTGTTAGCTTTCTGAGGCGAAATGGAGTTGGGTGTCAGCTGCTGCAGATGCATGAGTGATG
Ncoylei_TiptonCreek_N837 -------------------------------------------------------------------------------------------------------------------------GTCACAACAAATAACATGTCCCCCCCTCCAAAGAATCAATATTCAAAA--------CTCACCTTCCTTGTTCTTGAGGCAATCACATTGAGGGGGTTCGAGTTTGGTATTATTCCGTAGCTTCTCCAGTCTGTCCATGGGATCCAAATCCTGACTGTCAACATTAACACAGACAGGAGTGGAACTGTTGCTGTCCACGAGACTGCGATTTAAGCAGTTGCTGGGGAAGGGAGACATGTAGTTTGGTGCAGGTGATTGCAGGGGGAGGTCTTGATGTCCAAAGTTATGAGGAATGTCTGTTCTCTTAAAAGAGTCCTGAATACGACCACTATCTATGTATGACTTGGAGGTGCCTCCCCCTTTTGGAAGCAAGCTGCTATTGTCTGGATGATAATTTAAGTTCATTTGTTGACTGTTGTAAGAGTGTGAGCTGACATAGGTATGAGAGCTGTTGCACACGCTTGTCAGTGCAAATGTTGGCAAACAAGTAGCATTAGAAAAAGATAGTTTAGAATTATATGTATTGGTAATATTTATATATGTATTCATAGATGTGGTCGTATTCAATAAAAAAGGAGACGACTGAGTAGGTTCATCACAGTTCGCTTCGTTTGGTGTAGGAATAGGATTCAAGGACGTACCAGAGTGTGCATGCCCACCGTTGGCAGAAGTGTGTGGCAGTATACCTGGCATAGGAGGTAAGGATGGTGGCGGGGGCATACAACCCTGCTGCAGGGGTATGTTGGAAGTTAGAGTCTGGTGAGGTCCTAAATGTCTGTAGGCATAAGGAGGAGATGAGAAACCAGAGTTAGGTGCAGCATACCTAGGAGAACCAGAAGCTTGTAGTGGCAGACTAACTCTGTTGTTCACAGCGGTATCACAAGGTGGTGGCATCTTGATTTCTTGTACCGGTGTAGGCATCTTGAGTTCTTGTACCGGTGGTGGCATCTTGAGTTCTAGTACCGGTGGCGGTTTGACCTCTGACTTAGTATCGTCCTCTGGAAGATTTTTGGCTGTATTGCTGCTCTGTACATCAATATTCTCACTGCTAGATTCTAAGGCACAAATATTACTAGAGGGGGTATCTGACTTTTCACTACCATTAACCATTTTGGGTTCCTCACTAGCCAGCAGCTTGGTGGAGATCTCGGGATGGCCATTCTGAGACGCCTTCGCCGGGGACTTTTGCAACGGAGAACTCTCTGGCGTCTTCCTATTGGAAATGATGGGTGACGTCTCTGCCCAAGGAACACACGAGGAGTTCTGGGTGTTAGCTTTCTGAGGCGAAATGGAGTTGGGTGACAGCTGCTGCAGATGCATGAGTGATG
Ncressleri_AndersonSpringCave_G2075 AATTAAATCGCAGTAAACTTAAGGAAGCTACATTTTCTAAGTAATTTTACACAAAGAAAGTAGATA---AGTTG-TCTTTTTTTATGAATATTTCACTAAATTTATAGAAAATATTTGGAAGTCACAGCAAATAACATGTTCCCTCCTCAAAAGAATCAATTTTCAAAATTTAGGTTCTCACCTTCCTTGTTCTTGAGACAATCACATTGAGGGGGTTCGAGTTTGGTATTATTGCGCAGCTTCTCCAGTCTGTCCATGGGATCCAAATCCTGACTATCAACACTCACACAGACAGGAGTGGAATTGTTGCTGTCCACGAGACTGCGATTTAAGCAGTTGTTGGGGAAGGGGGACATGTAGTTTGGAGCAGGTGATTGCAGGGGGAGGTCTTGATGTCCAAAGTTATGAGGAATGTCTGTTCTCTTAAAAGAGTCCTGAATACGACCACTATCTATGTATGACTTGGAGGTGCCTCCCCCTTTTGGAAGCAAGCTGCTATTGTCTGGATGATAATTTAAATTCATTTGTTGACTGTTGTAAGAGTGCGAGCTGACATAGGTATGAGAGCTGTTGCACACGCTTGTCAGTGCAAATGTTGGCAAACAAGTAGCATTAGAAAAAGATAGTTTAGAATTATATGTATTGGTAATATTTATATATGTATTCATAGATGTGGTCGTATTCAATAAAAAAGGAGACGACTGAGTAGGTTCATCACAGTTCGCTTCGTTGGGAGTAGGAATAGGATTCAAGGACGTACCAGAGTGTGCATGCCCACCGTTGGCAGAAGCGTGTGGCAGAATACCTGGCATAGGAGGTAAGGATGGTGGCGGGGGCATACAACCCTGCTGCAGGGGCATGTTGGAAGTTAGAGTCTGGTGAGGTCCTAAATGTCTGTAGGCATATGGAGGAGATGAGAAACCAGAGTTAGGTGCAGCAAACCTAGGAGAACCAGAAGCTTGTATTGGCAGACTGACTCTATTGTTCACAGCGGTATCACAAGGTGGTGGCATCTTGAGTTCTTGTACCGGTGGCGGCATCTTGAGTTCTTGTACCGGTGGTGGCATCTTGAGTTCTTGTACCGGTGACGGTTTGACCTCTGACTTAGTATCGTCCTCTGGAAGAGTTTTGGCTGTATTGCTGCTCTGTACATCAATATTCTCACTGCTAGATTCTAAGGCACAAATATTACTAGAGGGGGTATCTGACTTTTCACTACCATTAACCATTTTGGGCTCCTCACTAGCCTGCAGCTTGGTGGAGATCTCAGGATGGCCATTCTGTGACGCCTTCGTCGGGGACTTCTGCAATGGAGAACTTTCTGGCATCTTCCTATTGGAAATGATGGGCGACGTCTCTGCCCAAGGAACACACAAGGAGTTCTGGGTGTTAGCTTTCTGAGGTGAAATGGAGTTGGGTGACAGCTGCTGCAGATGCATGAGTGATG
Ncressleri_PigeonCave_G2077 AATTAAATGGCAGTAAACTTAAGGAAGCTACATTTTCTAAGTAATTTTACACAAAGAAAGTAGATA---AGTTG-TCTTTTTTTATGAATATTTCACTAAATTTATAGAAAATATTTGGAAGTCACAGCAAATAACATGTTCCCTCCTCAAAAGAATCAATTTTCAAAATTTAGGTTCTCACCTTCCTTGTTCTTGAGACAATCACATTGAGGGGGTTCGAGTTTGGTATTATTGCGCAGCTTCTCCAGTCTGTCCATGGGATCCAAATCCTGACTATCAACACTCACACAGACAGGAGTGGAATTGTTGCTGTCCACGAGACTGCGATTTAAGCAGTTGTTGGGGAAGGGGGACATGTAGTTTGGAGCAGGTGATTGCAGGGGGAGGTCTTGATGTCCAAAGTTATGAGGAATGTCTGTTCTCTTAAAAGAGTCCTGAATACGACCACTATCTATGTATGACTTGGAGGTGCCTCCCCCTTTTGGAAGCAAGCTGCTATTGTCTGGATGATAATTTAAATTCATTTGTTGACTGTTGTAAGAGTGCGAGCTGACATAGGTATGAGAGCTGTTGCACACGCTTGTCAGTGCAAATGTTGGCAAACAAGTAGCATTAGAAAAAGATAGTTTAGAATTATATGTATTGGTAATATTTATATATGTATTCATAGATGTGGTCGTATTCAATAAAAAAGGAGACGACTGAGTAGGTTCATCACAGTTCGCTTCGTTGGGAGTAGGAATAGGATTCAAGGACGTACCAGAGTGTGCATGCCCACCGTTGGCAGAAGCGTGTGGCAGAATACCTGGCATAGGAGGTAAGGATGGTGGCGGGGGCATACAACCCTGCTGCAGGGGCATGTTGGAAGTTAGAGTCTGGTGAGGTCCTAAATGTCTGTAGGCATATGGAGGAGATGAGAAACCAGAGTTAGGTGCAGCAAACCTAGGAGAACCAGAAGCTTGTATTGGCAGACTGACTCTATTGTTCACAGCGGTATCACAAGGTGGTGGCATCTTGAGTTCTTGTACCGGTGGCGGCATCTTGAGTTCTTGTACCGGTGGTGGCATCTTGAGTTCTTGTACCGGTGACGGTTTGACCTCTGACTTAGTATCGTCCTCTGGAAGAGTTTTGGCTGTATTGCTGCTCTGTACATCAATATTCTCACTGCTAGATTCTAAGGCACAAATATTACTAGAGGGGGTATCTGACTTTTCACTACCATTAACCATTTTGGGCTCCTCACTAGCCTGCAGCTTGGTGGAGATCTCAGGATGGCCATTCTGTGACGCCTTCGTCGGGGACTTCTGCAATGGAGAACTTTCTGGCATCTTCCTATTGGAAATGATGGGCGACGTCTCTGCCCAAGGAACACACAAGGAGTTCTGGGTGTTAGCTTTCTGAGGTGAAATGGAGTTGGGTGACAGCTGCTGCAGATGCATGAGTGATG
Ncrosbyi_MtMitchell_N210 AATTAAATGGCAGTAAACTTAAGGAAGCTACATTTTCCAAGCAATTTTGCATGAAGAAAGTAGATATAAAGTTGTTCTTTTTTTATGAATATTTCAATAAATTTATAGAAAATATTTGGAAGTCACAACAAATAACATGTTCCCCCCTCAAAAGAATCAATTTTCAAAAATTGGGTTCTCACCTTCTTTGTTCTTGAGGCAATCACATTGAGGGGGTTCGAGTTTGGTATTATTGCGCAGCTTCTCCAGTCTGTCCATGGGATCCAAATCCTGACTGTCAACATTAACACAGACAGGAGTGGAACTGTTGCTGTCCACGAGACTGCGATTTAAGCAGTTGTTGGGAAAGGGAGACATGTAGTTTGGTGCAGGTGATTGCAGGGGGAGGTCTTGATGTCCAAAGTTATGAGGAATGTCTGTTCTCTTAAAAGAGTCCTGAATACGACCACTATCTATGTATGACTTGGAGGTGCCTCCCCCTTTTGGAAGCAAACTGCTATTGTCTGGATGATAATTTGAATTCATTTGTTGACTGTTGTAAGAGTGCGAGCTGACATAGGTATGAGAGCTGTTGCACACGCTTGTCAGTGCAAATGTTGGCAAACAAGTAGCATTAGAAAAAGATAGTTTAGAATTATATGTATTGGTAATATTTATATATGTATTCATAGATGTGGTCGTATTCAATAAAAAAGGAGACGACTGAGTAGGTTCATCACAGTTCGCTTCGTTTGGTGTAGGAATAGGATTCAAGGACGTACCAGAGTGTGCATGCCCACCGTTGGCAGAAGTGTGTGGCAGAATACCTGGCATAGGAGGTAAGGATGGTGGCGGGGGCATACAACCCTGCTGCAAGGGTATGTTGGAAGTTAGAGTCTGGTGAGGTCCTAAATGTCTGTAGGCATAAGGAGGAGATGAGAAACCAGAGTTAGGTGCAGCATACCTAGGAGAACCAGAAGTTTGTAGTGGCAGATTGACTCTGTTGTTCACAGCGGTATCACAAGGTGGTGGCATCTTGAGTTCTTGTACCGGTGTAGGCATCTTGAGTTCTTGTACCGGTGGTGGCATCTTGAGTTCTAGTACCGGTGACGGTTTGACCTCTGACTTAGTATCGTCCTCTGGAAGATTTTTGGCTGTATTGCTGCTCTGTACATCAATATTCTCACTGCTAGATTCTAAGGCACAAATATTACTAGAGGGGATATCTGACTTTTCACTACCATTAACCATTTTGGGCTCCTCACTAGCCAGCAGCTTGGTGGAGATCTCGGGATGGCCATTCTGTGACGCCTTCGCCGGGGACTTCTGCAACGGAGAACTCTCTGGCGTCTTCCTATTGGAAATGATGGGTGACGTCTCTGCCCAAGGAACACACGAGG---------------------------------------------------------------------
Ncrosbyi_PricesCrk_N1143 --------------------------------------AAGCAATTTTGCATGAAGAA---AGATATAAAGTTGTTCTTTTTTTATGAATATTTCAATAAATTTATAGAAAATATTTGGAAGTCACAACAAATAACATGTTCCCCCCTCAAAAGAATCAATTTTCAAAACTTGGGTTCTCACCTTCTTTGTTCTTGAGGCAATCACATTGAGGGGGTTCGAGTTTGGTATTATTGCGCAGCTTCTCCAGTCTGTCCATGGGATCCAAATCCTGACTGTCAACATTAACACAGACAGGAGTGGAACTGTTGCTGTCCACGAGACTGCGATTTAAGCAGTTGTTGGGAAAGGGAGACATGTAGTTTGGTGCAGGTGATTGCAGGGGGAGGTCTTGATGTCCAAAGTTATGAGGAATGTCTGTTCTCTTAAAAGAGTCCTGAATACGACCACTATCTATGTATGACTTGGAGGTGCCTCCCCCTTTTGGAAGCAAACTGCTATTGTCTGGATGATAATTTGAATTCATTTGTTGACTGTTGTAAGAGTGCGAGCTGACATAGGTATGAGAGCTGTTGCACACGCTTGTCAGTGCAAATGTTGGCAAACAAGTAGCATTAGAAAAAGATAGTTTAGAATTATATGTATTGGTAATATTTATATATGTATTCATAGATGTGGTCGTATTCAATAAAAAAGGAGACGACTGAGTAGGTTCATCACAGTTCGCTTCGTTTGGTGTAGGAATAGGATTCAAGGACGTACCAGAGTGTGCATGCCCACCGTTGGCAGAAGTGTGTGGCAGAATACCTGGCATAGGAGGTAAGGATGGTGGCGGGGGCATACAACCCTGCTGCAAGGGTATGTTGGAAGTTAGAGTCTGGTGAGGTCCTAAATGTCTGTAGGCATAAGGAGGAGATGAGAAACCAGAGTTAGGTGCAGCATACCTAGGAGAACCAGAAGTTTGTAGTGGCAGATTGACTCTGTTGTTCACAGCGGTATCACAAGGTGGTGGCATCTTGAGTTCTTGTACCGGTGTAGGCATCTTGAGTTCTTGTACCGGTGGTGGCATCTTGAGTTCTAGTACCGGTGACGGTTTGACCTCTGACTTAGTATCGTCCTCTGGAAGATTTTTGGCTGTATTGCTGCTCTGTACATCAATATTCTCACTGCTAGATTCTAAGGCACAAATATTACTAGAGGGGATATCTGACTTTTCACTACCATTAACCATTTTGGGCTCCTCACTAGCCAGCAGCTTGGTGGAGATCTCGGGATGGCCATTCTGTGACGCCTTCGCCGGGGACTTCTGCAACGGAGAACTCTCTGGCGTCTTCCTATTGGAAATGATGGGTGACGTCTCTGCCCAAGGAACACACGAGGAGTTCTGGGTGTTAGCTTTCTGAGGCGAAATGGAGTTGGGTGACAGCTGCTGCAGATGCATGAGTGATG
Ncrosbyi_ShufordCrk_N1148 AATTAAATGGCAGTAAACTTAAGGAAGCTACATTTTCTAAGCAATTTTGCATGAAGAAAGTAGATATAAAGTTGTTCTTTTTTTATGAATATTTCAATAAATTTATAGAAAATATTTGGAAGTCACAACAAATAACATGTTCCCCCCTCAAAAGAATCAATTTTCAAAAATTGGGTTCTCACCTTCTTTGTTCTTGAGGCAATCACATTGAGGGGGTTCGAGTTTGGTATTATTGCGCAGCTTCTCCAGTCTGTCCATGGGATCCAAATCCTGACTGTCAACATTAACACAGATAGGAGTGGAACTGTTGCTGTCCACGAGACTGCGATTTAAGCAGTTGTTGGGAAAGGGAGACATGTAGTTTGGTGCAGGTGATTGCAGGGGGAGGTCTTGATGTCCAAAGTTATGAGGAATGTCTGTTCTCTTAAAAGAGTCCTGAATACGACCACTATCTATGTATGACTTGGAGGTGCCTCCCCCTTTTGGAAGCAAACTGCTATTGTCTGGATGATAATTTGAATTCATTTGTTGACTGTTGTAAGAGTGCGAGCTGACATAGGTATGAGAGCTGTTGCACACGCTTGTCAGTGCAAATGTTGGCAAACAAGTAGCATTAGAAAAAGATAGTTTAGAATTATATGTATTGGTAATATTTATATATGTATTCATAGATGTGGTCGTATTCAATAAAAAAGGAGACGACTGAGTAGGTTCATCACAGTTCGCTTCGTTTGGTGTAGGAATAGGATTCAAGGACGTACCAGAGTGTGCATGCCCACCGTTGGCAGAAGTGTGTGGCAGA----------------------------------------------------------------------------------------------------------------------------------------------------------------------------------------------------------------------------------------------------------------------------------------------------------------------------------------------------------------------------------------------------------------------------------------------------------------------------------------------------------------------------------------------------------------------------------------------------------------------------------------------------------------------
Ndellingeri_BullpenBridge_N109 -----------AGTAAACTCAAGGAAGCTACATTTTCTAAGCAATTTTGTGTGAAGAAAGTAGATATAAAGTTGTTTTTTTTTTATGAATATTTCAATAAATTTATAGAAAATATTTGGAAGTCACAACAAATAACATGTTCCCTTCTCAAAAGAATCAATTTTCAAAACTTGGCTTCTCACCTTCCTTGTTCTTGAGGCAATCACACTGAGGGGGTTCGAGTTTGGTATTATTGCGCAGCTTCTCCAGTCTGTCCATGGGATCCAAATCCTGACTGTCAACATTAACACAGACAGGAGTGGAACTGTTGCTGTCCACGAGACTGCGATTTGGGCAGTTGTTGGGGAAGGGGGACATGTAGTTT------GGTGATTGCAGGGGGAGGTCTTGATGTCCAAAGTTATGAGGAATGTCTGTTCTCTTAAAAGAGTCCTGAATACGACCACTATCTATGTATGACTTGGAGGTGCCTCCCCCTTTTGGAAGCAAGCTGCTATTGTCTGGATGATAATTTAAATTCATTTGTTGACTGTTGTAAGAGTGCGAGCTGACATAGGTATGAGAGCTGTTGCACACGCTTGTCAGTGCAAATGTTGGCAAACAAGTAGCATTAGAAAAAGATAGTTTAGAATTATATGTATTGGTAATATTTATATATGTATTCATAGATGTGGTCGTATTCAATAAAAAAGGAGACGACTGAGTAGGTTCATCACAGTTCGCTTCGTTTGGTGTAGGAATAGGATTCAAGGACGTACCAGAGTGTGCATGCCCACCGTTGGCAGAAGCGTGTGGCAGAATACCTGGCATAGGAGGTAAGGATGGTGGCGGGGGCATACAACCCTGCTGCAGGGGTATGTTGGAAGTTAGAGTCTGGTGAGGTCCTAAATGTCTGTAGGCATAAGGAGGAGATGAGAAACCAGAGTTAGGTGCAGCATACCTAGGAGAACCAGAAGCTTGTAGTGGCAGACTGACTCTGTTGTTCACAGCGGTATCACAAGGTGGTGGCATCTTGAGTTCTTGTACCGGTGGTGGCATCTTGAGTTCTTGTACCGGTGGTGGCATCTTGAGTTCTAGTACCGATGACGGTTTGACCTCTGACTTAGTATCGTCCTCTGGAAGATTTTTGGCTGTATTGCTGCTCTGTACATCAATATTCTCACTGCTAGATTCTAAGGCACAAATATTACTAGAGGGTGTATCTGACTTTTCACTACCATTAACCATTTTGGGCTCCTCACTAGCCAGCAGCTTGGTGGAGATCTCGGGATGGCCATTCTGTGACGCCTTCGCCGGGGACTTCTGCAACGGAGAACTCTCTGGCGTCTTCCTATTGGAAATAATGGGTGACGTCTCTGCCCAAGGAACACACGAGGAGTTCTGGGTGTTGGCTTTCTGAGGCGAAATGGAGTT--------------------------------
Ndellingeri_WhitewFalls_N887 AATTAAATGGCAGTAAACTCAAGGAAGCTACATTTTCTAAGCAATTTTGCGTGAAGAAAGTAGATATAAAGTTGTTTTTTTTTAATGAATATTTCAATAAATTTATAGAAAATATTTGGAAGTCACAGCAAATAACATGTTCCCTTCTCAAAAGAATCAATTTTCAAAACTTGGCTTCTCACCTTCCTTGTTCTTGAGGCAATCACACTGAGGGGGTTCGAGTTTGGTATTATTGCGCAGCTTCTCCAGTCTGTCCATGGGATCCAAATCCTGACTGTCAACATTAACACAGACAGGAGTGGAACTGTTGCTGTCCACGAGACTGCGATTTGGGCAGTTGTTGGGGAAGGGGGACATGTAGTTT------GGTGATTGCAGGGGGAGGTCTTGATGTCCAAAGTTATGAGGAATGTCTGTTCTCTTAAAAGAGTCCTGAATACGACCACTATCTATGTATGACTTGGAGGTGCCTCCCCCTTTTGGAAGCAAGCTGCTATTGTCTGGATGATAATTTAAATTCATTTGTTGACTGTTGTAAGAGTGCGAGCTGACATAGGTATGAGAGCTGTTGCACACGCTTGTCAGTGCAAATGTTGGCAAACAAGTAGCATTAGAAAAAGATAGTTTAGAATTATATGTATTGGTAATATTTATATATGTATTCATAGATGTGGTCGTATTCAATAAAAAAGGAGACGACTGAGTAGGTTCATCACAGTTCGCTTCGTTTGGTGTAGGAATAGGATTCAAGGACGTACCAGAGTGTGCATGCCCACCGTTGGCAGAAGCGTGTGGCAGAATACCTGGCATAGGAGGTAAGGATGGTGGCGGGGGCATACAACCCTGCTGCAGGGGTATGTTGGAAGTTAGAGTCTGGTGAGGTCCTAAATGTCTGTAGGCATAAGGAGGAGATGAGAAACCAGAGTTAGGTGCAGCATACCTAGGAGAACCAGAAGCTTGTAGTGGCAGACTGACTCTGTTGTTCACAGCGGTATCACAAGGTGGTGGCATCTTGAGTTCTTGTACCGGTGGTGGCATCTTGAGTTCTTGTACCGGTGGTGGCATCTTGAGTTCTAGTACCGATGACGGTTTGACCTCTGACTTAGTATCGTCCTCTGGAAGATTTTTGGCTGTATTGCTGCTCTGTACATCAATATTCTCACTGCTAGATTCTAAGGCACAAATATTACTAGAGGGTGTATCTGACTTTTCACTACCATTAACCATTTTGGGCTCCTCACTAGCCAGCAGCTTGGTGGAGATCTCGGGATGGCCATTCTGCGACGCCTTCGCCGGGGACTTCTGCAACGGAGAACTCTCTGGCGTCTTCCTATTGGAAATAATGGGTGAC----------------------------------------------------------------------------------------------
Ndilutus_GrassyCreek_N670 -------------------------------------------------------------------------------------------------------------------------------------------------------------------------------------------------------------------------------------------------------------------------------------------------------------------------------------------------------------------------------------------------------------------------------------------------------------------TCTATGTATGACTTGGAGGTGCCTCCCCCTTTTGGAAGCAAGCTGCTATTGTCTGGATGATAA------TCCATTTGTTGACTGTTGTAAGAGTGCGAGCTGACATAGGTATGAGAGCTGTTGCACACGCTTGTCAGTGCAAATGTTGGCAAACAAGTAGCATTAGAAAAAGATAGTTTAGAATTATATGTATTGGTAATATTTATATATGTATTCATAGATGTGGTCGTATTCAATAAAAAAGGAGACGACTGAGTGGGTTCATCACAGTTCGCTTCGTTTGGTGTAGGAATAGGATTCAAGGACGTACCAGAGTGTGCATGCCCACCGTTGGCAGAAGTGTGTGGCAGAATACCTGGCATAGGAGGTAAGGATGGTGGCGGGGGCATACAACCCTGCTGCAGGGGTATGTTGGAAGTTAGAGTCTGGTGAGGTCCTAAATGTCTGTAGGCATAAGGAGGAGATGAGAAACCAGAGTTAGGTGCAGCATAC-------------------------------------------------------------------------------------------------------------------------------------------------------------------------------------------------------------------------------------------------------------------------------------------------------------------------------------------------------------------------------------------------------------------------------------------------------------------------------------------------------------------------
Ndilutus_StarveRockCave_G3174 AATTAAATGGCAGTAAACTTAAGGAAGCTACATTTTCTAACATTTCTTGCATGAAGAAAGTAGATATAAAGTTGT--CTTTTTTATGAATATTTCAATAAATTTATAGAAAATATTTGGAAGTCACAACAAATAAAATGTTCCCCCCTCAAAAGAATCAATTTTCAAAACTTGGGTTCTCACCTTCCTTGTTCTTGAGGCAATCACATTGAGGGGGTTCGAGTTTGGTATTATTGCGCAGCTTCTCCAGTCTGTCCATGGGATCCAAATCCTGACTGTCAACATTAACACAGACAGGAGTGGAACTGTTGCTGTCCACGAGACTGCGATTTAAGCAGTTGTTGGGGAAGGGGGACATGTAGTTTGGTGCAGGTGATTGCAGGGGGAGGTCTTGATGTCCAAAGTTATGAGGAATGTCTGTTCTCTTAAAAGAGTCCTGAATACGACCACTATCTATGTATGACTTGGAGGTGCCTCCCCCTTTTGGAAGCAAGCTGCTATTGTCTGGATGATAA------TCCATTTGTTGACTGTTGTAAGAGTGCGAGCTGACATAGGTATGAGAGCTGTTGCACACGCTTGTCAGTGCAAATGTTGGCAAACAAGTAGCATTAGAAAAAGATAGTTTAGAATTATATGTATTGGTAATATTTATATATGTATTCATAGATGTGGTCGTATTCAATAAAAAAGGAGACGACTGAGTGGGTTCATCACAGTTCGCTTCGTTTGGTGTAGGAATAGGATTCAAGGACGTACCAGAGTGTGCATGCCCACCGTTGGCAGAAGTGTGTGGCAGAATACCTGGCATAGGAGGTAAGGATGGTGGCGGGGGCATACAACCCTGCTGCAGGGGTATGTTGGAAGTTAGAGTCTGGTGAGGTCCTAAATGTCTGTAGGCATAAGGAGGAGATGAGAAACCAGAGTTAGGTGCAGCATACCTAGGAGAACCAGAAGCTTGTAGTGGCAGACTGACTCTGTTGTTCACAGCGGTATCACAAGGTGGTGGCATCTTGAGTTCTTGTACCGGTGCAGGCATCTTGAGTTCTTGTACCGGTGGTGGCATCTTGAGTTCTAGTACCGGTGACGGTTTGACCTCTGACTTAGTATCGTCCTCTGGAAGATTTTTGGCTGTATTGCTGCTCTGTACATCAATATTCTCACTGCTAGATTCTAAGGCACAAATATTACTAGAGGGGGTATCTGACTTTTCACTACCATTAACCATTTTGGGCTCCTCACTAGCCAGCAGCTTGGTGGAGATCTCGGGATGGCCATTCTGTGACGCCTTCGCCGGGGAC-------------------------------------------------------------------------------------------------------------------------------------------------
Nfridelli_LittlePigeon_N262 -------------------------------------------------------------------AAAGTTGTTTTTTTTTTATAAATATTTCAATAAATTTATAGAAAATATTTGGAAGTCACAGCAAATAACATGTTCCCCCCTCAAAAGAATCAATTTTCAAAACTTGGGTTCTCACCTTCCTTGTTCTTGAGGCAATCACATTGAGGGGGTTCGAGTTTGGTATTATTGCGCAGCTTCTCCAGTCTGTCCATGGGATCCAAATCCTGACTGTCAACATTAACACAGACAGGAGTGGAACTGTTGCTGTCCACGAGACTGCGATTTAAGCAGTTGTTGGGGAAGGGGGACATGTAGTTTGGTGCAGGTGATTGCAGGGGGAGGTCTTGATGTCCAAAGTTATGAGGAATGTCTGTTCTCTTAAAAGAGTCCTGAATACGACCACTATCTATGTATGACTTGGAGGTGCCTCCCCCTTTTGGAAGCAAGCTGCTATTGTCTGGATGATAATTTAAATTCATTTGTTGACTGTTGTAAGAGTGCGAGCTGACATAGGTATGAGAGCTGTTGCACACGCTTGTCAGTGCAAATGTTGGCAAACAAGTAGCATTAGAAAAAGATAGTTTAGAATTATATGTATTGGTAATATTTATATATGTATTCATAGATGTGGTCGTATTCAATAAAAAAGGAGACGACTGAGTAGGTTCATCACAGTTCGCTTCGTTTGGTGTAGGAATAGGATTCAAGGACGTACCAGAGTGTGCATGCCCACCGTTGGCAGAAGCGTGTGGCAGAATACCTGGCATAGGAGGTAAGGATGGTGGCGGGGGCATACAACCCTGCTGCAGGGGTATGTTGGAAGTTAGAGTCTGGTGAGGTCCTAAATGTCTGTAGGCATAAGGAGGAGATGAGAAACCAGAGTTAGGTGCAGCATACCTAGGAGAACCAGAAGCTTGTAGTGGCAGACTGACTCTGTTGTTCACAGCGGTATCACAAGGTGGTGGCATCTTGAGTTCTTGTACCGGTGTAGGCATCTTGAGTTCTTGTACTGGTGGTGGCATCTTGAGTTCTAGTACCGATGACGGTTTGACCTCTGACTTAGTATCGTCCTCTGGAAGATTTTTGGCTGTATTGCTGCTCTGTACATCAATATTCTCACTGCTAGATTCTAAGGCACAAATATTACTAGAGGGGATATCTGACTTTTCACTACCATTAACCATTTTGGGCTCCTCACTAGCCAGCAGCTTGGTGGAGATCTCGGGATGGCCATTCTGTGACGCCTTCGCCGGGGACTTCTGCAACGGAGAACTCTCTGGCGTCTTCCTATTGGAAATGATGGGTGACGTCTCTGCCCAAGGAACACACGAGGAGTTCTGGG------------------------------------------------------------
Nfurtivus_HugdenBranch_G3175 AATTAAATGGCAGTAAACTTAAGGAAGCTACATTTTCTACACAATTTTGCATGAAGAAAGTAGATATAAAGTTGTTTTTTTTTTATGAATATTTCAATAAATTTATAGAAAATATTTGGAAGTCACAACAAATAACATGCCCCCCCCTCAAAAGAATCAATTTTCAAAACTTAGGTTCTTACCTTCCTTGTTCTTGAGGCAATCACATTGAGGGGGTTCGAGTTTGGTATTATTGCGCAGCTTCTCCAGTCTGTCCATGGGATCCAAATCCTGACTGTCAACATTAACACAGACAGGAGTGGAACTGTTGCTGTCCACGAGACTGCGATTTAAGCAGTTGTTGGGGAAGGGAGACATGTAGTTTGGTGCAGGTGATTGCAGGGGGAGGTCTTGATGTCCAAAATTATGAGGAATGTCTGTTCTCTTAAAAGAGTCCTGAATACGACCACTATCTATGTATGACTTGGAGGTGCCTCCCCCTTTTGGAAGCAAGCTGCTATTGTCTGGATGATAATTTAAGTTCATTTGTTGACTGTTGTAAGAGTGCGAGCTGACATAGGTATGAGAGCTGTTGCACACGCTTGTCAGTGCAAATGTTGGCAAACAAGTAGCATTAGAAAAAGATAGTTTAGAATTATATGTATTGGTAATATTTATATATGTATTCATAGATGTGGTCGTATTCAATAAAAAAGGAGACGACTGAGTAGGTTCATCACAGTTCGCTTCATTT-------------------------------------------------------------------------------------------------------------------------------------------------------------------------------------------------------------------------------------------------------------------------------------------------------------------------------------------------------------------------------------------------------------------------------------------------------------------------------------------------------------------------------------------------------------------------------------------------------------------------------------------------------------------------------------------------------------------------------------------
Nfurtivus_RaccoonMtn_N1026 AATTAAATGGCAGTAAACTTAAGGAAGCTACATTTTCTACACAATTTTGCATGAAGAAAGTAGATATAAAGTTGTCTTTTTTTTATGAATATTTCAATAAATTTATAGAAAATATTTGGAAGTCACAACAAATAACATGCCCCCCCCTCAAAAGAATCAATTTTCAAAACTTAGGTTCTTACCTTCCTTGTTCTTGAGGCAATCACATTGAGGGGGTTCGAGTTTGGTATTATTGCGCAGCTTCTCCAGTCTGTCCATGGGATCCAAATCCTGACTGTCAACATTAACACAGACAGGAGTGGAACTGTTGCTGTCCACGAGACTGTGATTTAAGCAGTTGTTGGGGAAGGGAGACATGTAGTTTGGTGCAGGTGATTGCAGGGGGAGGTCTTGATGTCCAAAATTATGAGGAATGTCTGTTCTCTTAAAAGAGTCCTGAATACGACCACTATCTATGTATGACTTGGAGGTGCCTCCCCCTTTTGGAAGCAAGCTGCTATTGTCTGGATGATAATTTAAGTTCATTTGTTGACTGTTGTAAGAGTGCGAGCTGACATAGGTATGAGAGCTGTTGCACACGCTTGTCAGTGCAAATGTTGGCAAACAAGTAGCATTAGAAAAAGATAGTTTAGAATTATATGTATTGGTAATATTTATATATGTATTCATAGATGTGGTCGTATTCAATAAAAAAGGAGACGACTGAGTAGGTTCATCACAGTTCGCTTCATTTGGTGTAGGAATAGGATTCAAGGACGTACCAGAGTGTGCATGCCCACCGTTGGCAGAAGCGTGTGGCAGAATACCTGGCATAGGAGGTAAGGATGGTGGCGGGGGCATACAACCCTGCTGCAGGGGTATGTTGGAAGTTAGAGTCTGGTGTGGTCCTAAATGTCTGTAGGCATAAGGAGGAGATGAGAAACCAGAGTTAGGTGCAGCATACCTAGGAGAACCAGAAGCTTGTAGTGGCAGACTGACTCTGTTGTTCACAGCGGTATCACAAGGTGGTGGCATCTTGAGTTCTTGTACCGGTGTAGGCATCTTGAGTTCTTGTACCGGTGGTGGCATCTTGAGTTCTAGTACCGGTGACGGTTTGACCTCTGACTTAGTATCGTCCTCTGGAAGATTTTTGGCTGTATTGCTGCTCTGTACATCAATATTCTCACTGCTAGATTCTAAGGCACAAATATTACTAGAGGGGGTATCTGACTTTTCACTACCATTAACCATTTTGGGCTCCTCACTAGACAGCAGCTTGGTGGAGATCTCGGAATGGCCATTCTGTGACGCCTTCGCCACGGACTTCTGCAACGGAGAACTCTCTGGCGTCTTCCTATTGGAAATGATGGGTGACGTCTCTGCCCAAGGAACACACGAGGAGTTCTGGGTGTTAGCTTTCTGAGGCGAAATGGAGTTGGGTGACAGCTGCTGCAGATGCATGAGTGATG
Ngeorgia_Sittons_N073 AATTAAATGGCAGTAAACTTAAGGAAGCTACATTTTCTAAGCAATTTTGGATGAAGAAAGTAAATATAAAGTTGTTTTTTTTTTATGAATATTTCAATAAATGTATAGAAAATATTTGGAAGTCACAACAAATAACATGTCCCCCGCGCAAAAGAATCAATTTTCAAAACTTGGGTTCTCACCTTCCTTGTTCTTGAGGCAATCACATTGAGGGGGTTCGAGTTTGGTATTATTGCGCAGCTTCTCCAGTCTGTCCATGGGATCCAAATCCTGACTGTCAACATTAACACAGACAGGAGTGGAACTGTTGCTGTCCACGAGGCTGCGATTTAAGCAGTTGTTGGGGAAGGGAGACACGTAGTTTGGTGCAGGTGATTGCAGGGGGAGGTCTTGATGTCCAAAGTTATGAGGAATGTCTGTTCTCTTAAAAGAGTCCTGAATACGACCACTATCTATGTATGACTTGGAGGTGCCTCCCCCTTTTGGAAGCAAGCTGCTATTGTCTGGATGATAATTCAAGTTCATTTGTTGACCGTTGTAAGAGTGCGAGCTGACATAGGTATGAGAGCTGTTGCACACGCTTGTCAGTGCAAATGTTGGCAAACAAGTAGCATTAGAAAAAGATAGTTTAGAATTATATGTATTGGTAATATTTATATATGTATTCATAGATGTGGTCGTATTCAATAAAAAAGGAGACGACTGAGTAGATTCATCACAGTTCGCTTCGTTTGGTGTAGGAATAGGATTCAAGGACGTACCAGAGTGTGCATGCCCACCGTTGGCAGAAGCGTGTGGCAGAATACCTGGCATAGGAGGTAAGGATGGTGGCGGGGGCATACAACCCTGCTGCAGGGGGATGTTGGAAGTTAGAGTCTGGTGAGGTCCTAAATGTCTGTAGGCATAAGGAGGAGATGAGAAACCGGAGTTAGGTGCAGCATACCTAGGAGAACCAGAAGCTTGTAGTGGCAGACTGACTCTGTTGTTCACAGCGGTATCACAAGGTGGTGGCATCTTGAGTTCTTGTACCGGTGTAGGCATCTTTAGTTCTTGTACCGGTGGTGGCATCTTGAGTTCTAGTACCGGTGATGGTTTGACCTCTGACTTAGTATCGTCCTCTGGAAGATTTTTGGCTGTATTGCTGCTCTGTACATCAATATTCTCACTGCTAGATTCTAAGGCACAAATATTACTAGAGGGGGTATCTGACTTTTCACTACCATTAACCATTTTGGGCTCTTCATTAGCCAGCAGCTTGGTGGAGATCTCGGGATGGCCATTCTGCGACGTCTTTGCCGGGGATTTCTGCAATGGAGAACTCTCTGG--------------------------------------------------------------------------------------------------------------------------
Ngertschi_CedarCreek_N351 AATTAAATGGCAGTAAACTTAAGGAAGCTACATTTTCTAAGCAATTTTGCATGAAGAAAGTAGATATAAAGTTG-TCTTTTTTTATGAATATTTCAATAAATTTATAGAAAATATTTGGAAGTCACAACAAATAACAT-------CCTCAAAAGAATCAATTTTCAAAACTTGGGTTCTCACCTTCTTTGTTCTTGAGGCAATCACATTGAGGGGGTTCGAGTTTGGTATTATTGCGCAGCTTCTCCAGTCTGTCCATGGGATCCAAATCCTGACTGTCAACATTAACACAGACAGGAGTGGAACTGTTGCTGTCCACGAGACTGCGATTTAAGCAGTTGTTGGGAAAGGGAGACATGTAGTTTGGTGCAGGTGATTGCAGGGGGAGGTCTTGATGTCCAAAGTTATGAGGAATGTCTGTTCTCTTAAAAGAGTCCTGAATACGACCACTATCTATGTATGACTTGGAGGTGCCTCCCCCTTTTGGAAGCAAACTGCTATTGTCTGGATGATAATTTAAATTCATTTGTTGACTGTTGTAAGAGTGCGAGCTGACATAGGTATGAGAGCTGTTGCACACGCTTGTCAGTGCAAATGTTGGCAAACAAGTAGCATTAGAAAAAGATAGTTTAGAATTATATGTATTGGTAATATTTATATATGTATTCATAGATGTGGTCGTATTCAATAAAAAAGGAGACGACTGAGTAGGTTCATCACAGTTCGCTTCGTTTGGTGTAGGAATAGGATTCAAGGACGTACCAGAGTGTGCATGCCCACCATTGGCAGAAGTGTGTGGCAGAATACCTGGCATAGGAGGTAAGGATGGTGGCGGGGGCATACAACCCTGCTGCAAGGGTATGTTGGAAGTTAGAGTCTGGTGAGGTCCTAAATGTCTGTAGGCATAAGGAGGAGATGAGAAACCAGAGTTAGGTGCAGCATACCTAGGAGAACCAGAAGTTTGTAGTGGCAGATTGACTCTGTTGTTCACAGCGGTATCACAAGGTGGTGGCATCTTGAGTTCTTGTACCGGTGTAGGCATCTTGAGTTCTTGTACCGGTGGTGGCATCTTGAGTTCTAGTACCGGTGACGGTTTGACCTCTGACTTAGTATCGTCCTCTGGAAGATTTTTGGCTGTATTGCTGCTCTGTACATCAATATTCTCACTGCTAGATTCTAAGGCACAAATATTACTAGAAGGGATATCTGACTTTTCACTACCATTAACCATTTTGGGCTCCTCACTAGCCAGCAGCTTGGTGGAGATCTCGGGATGGCCATTCTGTGACGCCTTCGCCGGGGACTTCTGCAACGGAGAACTCTCTGGCGTCTTCCTATTGGAAATGATGGGTGACGTCTCTGCCCAAGGAACACACGAGGAGTTCTGGATGTTAGCTTTCTGAGGCGAAATGGAGTTGGGTGACAGCTGCTGCAGATGCATGAGTGATG
Ngertschi_FrenchBroad_N968 --------------AAACTTAAGGAAGCTACATTTTCTAAGCAATTTTGCATGAAGAAAGTAGATATAAAGTTG-TCTTTTTTTATGAATATTTCAATAAATTTATAGAAAATATTTGGAAGTGACAACAAATAACAT-------CCTCAAAAGAATCAATTTTCAAAACTTGGGTTCTCACCTTCTTTGTTCTTGAGGCAATCACATTGAGGGGGTTCGAGTTTGGTATTATTGCGCAGCTTCTCCAGTCTGTCCATGGGATCCAAATCCTGACTGTCAACATTAACACAGACAGGAGTGGAACTGTTGCTGTCCACGAGACTGTGATTTAAGCAGTTGTTGGGAAAGGGAGACATGTAGTTTGGTGCAGGTGATTGCAGGGGGAGGTCTTGATGTCCAAAGTTATGAGGAATGTCTGTTCTCTTAAAAGAGTCCTGAATACGACCACTATCTATGTATGACTTGGAGGTGCCTCCCCCTTTTGGAAGCAAACTGCTATTGTCTGGATGATAATTTAAATTCATTTGTTGACTGTTGTAAGAGTGCGAGCTGACATAGGTATGAGAGCTGTTGCACACGCTTGTCAGTGCAAATGTTGGCAAACAAGTAGCATTAGAAAAAGATAGTTTAGAATTATATGTATTGGTAATATTTATATATGTATTCATAGATGTGGTCGTATTCAATAAAAAAGGAGACGACTGAGTAGGTTCATCACAGTTCGCTTCGTTTGGTGTAGGAATAGGATTCAAGGACGTACCAGAGTGTGCATGCCCACCGTTGGCAGAAGTGTGTGGCAGAATACCTGGCATAGGAGGTAAGGATGGTGGCGGGGGCATACAACCCTGCTGCAAGGGTATGTTGGAAGTTAGAGTCTGGTGAGGTCCTAAATGTCTGTAGGCATAAGGAGGAGATGAGAAACCAGAGTTAGGTGCAGCATACCTAGGAGAACCAGAAGTTTGTAGTGGCAGATTGACTCTGTTGTTCACAGCGGTATCACAAGGTGGTGGCATCTTGAGTTCTTGTACCGGTGTAGGCATCTTGAGTTCTTGTACCGGTGGTGGCATCTTGAGTTCTAGTACCGGTGACGGTTTGACCTCTGACTTAGTATCGTCCTCTGGAAGATTTTTGGCTGTATTGCTGCTCTGTACATCAATATTCTCACTGCTAGATTCTAAGGCACAAATATTACTAGAGGGGATATCTGACTTTTCACTACCATTAACCATTTTGGGCTCCTCACTAGCCAGCAGCTTGGTGGAGATCTCGGGATGGCCATTCTGTGACGCCTTCGCCGGGGACTTCTGCAACGGAGAACTCTCTGGCGTCTTCCTATTGGAAATGATGGGTGACGTCTCTGCCCAAGGAACACACGAGGAGTTCTGGGTGTTAGCTTTCTGAGGCGAAATGGAGTTGGGTGACAGCTGCTGCAGATGCATGAGTGATG
Ngertschi_HickoryNutGap_N810 -------------------------------------------------------------------------G-TCTTTTTTTATGAATATTTCAATAAATTTATAGAAAATATTTGGAAGTCACAACAAATAACAT-------CCTCAAAAGAATCAATTTTCAAAACTTGGGTTCTCACCTTCTTTGTTCTTGAGGCAATCACATTGAGGGGGTTCGAGTTTGGTATTATTGCGCAGCTTCTCCAGTCTGTCCATGGGATCCAAATCCTGACTGTCAACATTAACACAGACAGGAGTGGAACTGTTGCTGTCCACGAGACTGCGATTTAAGCAGTTGTTGGGAAAGGGAGACATGTAGTTTGGTGCAGGTGATTGCAGGGGGAGGTCTTGATGTCCAAAGTTATGAGGAATGTCTGTTCTCTTAAAAGAGTCCTGAATACGACCACTATCTATGTATGACTTGGAGGTGCCTCCCCCTTTTGGAAGCAAACTGCTATTGTCTGGATGATAATTTGAATTCATTTGTTGACTGTTGTAAGAGTGCGAGCTGACATAGGTATGAGAGCTGTTGCACACGCTTGTCAGTGCAAATGTTGGCAAACAAGTAGCATTAGAAAAAGATAGTTTAGAATTATATGTATTGGTAATATTTATATATGTATTCATAGATGTGGTCGTATTCAATAAAAAAGGAGACGACTGAGTAGGTTCATCACAGTTCGCTTCGTTTGGTGTAGGAATAGGATTCAAGGACGTACCAGAGTGTGCATGCCCACCGTTGGCAGAAGTGTGTGGCAGAATACCTGGCATAGGAGGTAAGGATGGTGGCGGGGGCATACAACCCTGCTGCAAGGGTATGTTGGAAGTTAGAGTCTGGTGAGGTCCTAAATGTCTGTAGGCATAAGGAGGAGATGAGAAACCAGAGTTAGGTGCAGCATACCTAGGAGAACCAGAAGTTTGTAGTGGCAGATTGACTCTGTTGTTCACAGCGGTATCACAAGGTGGTGGCATCTTGAGTTCTTGTACCGGTGTAGGCATCTTGAGTTCTTGTACCGGTGGTGGCATCTTGAGTTCTAGTACCGGTGACGGTTTGACCTCTGACTTAGTATCGTCCTCTGGAAGATTTTTGGCTGTATTGCTGCTCTGTACATCAATATTCTCACTGCTAGATTCTAAGGCACAAATATTACTAGAGGGGATATCTGACTTTTCACTACCATTAACCATTTTGGGCTCCTCACTAGCCAGCAGCTTGGTGGAGATCTCGGGATGGCCATTCTGTGACGCCTTCGCCGGGGACTTCTGCAACGGAGAACTCTCTGGCGTCTTCCTATTGGAAATGATGGGTGACGTCTCTGCCCAAGGAACACACGAGGAGTTCTGGGTGTTAGCTTTCTGAGGCGAAATGGAGTTGGGTGACAGCTGCTGCAGATGCATGAGT----
Nholsingeri_BrumleyCrk_N916 AATTAAATGGCAGTAAACTTAAGGAAGCTACATTTTCTAACATTTCTTGCATGAAGAAAGTAGATATAAAGTTGTTTTTTTTTTAGGAATATTTCAATAAATTTATAGAAAATATTTGGAAGTCCCAACAAATAACATGTTCCCCCCTCAAAAGAATCAATTCTCAAAACTTGGGTTCTCACCTTCCTTGTTCTTGAGGCAATCACATTGAGGGGGTTCGAGTTTGGTATTATTGCGCAGCTTTTCCAGTCTGTCCATGGGATCCAAATCCTGACTGTCAACATTAACACAGACAGGAGTGGAACTGTTGCTGTCCACGAGACTGCGATTTAAGCAGTTGTTGGGGAAGGGGGACATGTAGTTTGGAGCAGGTGATTGCAGGGGGAGGTCTTGATGTCCAAAGTTATGAGGAATGTCTGTTCTCTTAAAAGAGTCCTGAATACGACCACTATCTATGTATGACTTGGAGGTGCCTCCCCCTTTTGGAAGCAAGCTGCTATTGTCTGG---ATAATTTAAATTCATTTGTTGACTGTTGTAAGAGTGCGAGCTGACATAGGTATGAGAGCTGTTGCACACGCTTGTCAGTGCAAATGTTGGCAAACAAGTAGCATTAGAAAAAGATAGTTTAGAATTATATGTATTGGTAATATTTATATATGTATTCATAGATGTGGTCGTATTCAATAAAAAAGGAGACGACTGAGTAGGTTCATCACAGTTCGCTTCGTTAGGTGTAGGAATAGGATTCGAGGACGTACCAGAGTGTGCATGCCCACCGTTGGCAGAAGTGTGTGGCAGAATACCTGGCATAGGAGGTAAGGATGGTGGCGGGGGCATACAACCCTGCTGCAGGGGTATGTTGGAAGCAAGAGTCTGGTGAGGTCCTAAATGTCTGTAGGCATAAGGAGGAGATGAGAAACCAGAGTTAGGTGCAGCATACCTAGGAGAACCAGAAGCTTGTAGTGGCAGACTGACTCTGTTGTTCACAGCGGTATCACAAGGTGGTGGCATCTTGAGTTCTTGTACCGATGTAGGCATCTTGAGTTCTTGTACCGGTGGTGGCATCTTGAGTTCTAGTACCGGTGACGGTTTGACCTCTGACTTAGTATCGTCCTCTGGAAGATTTTTGGCTGTATTGCTGCTCTGTACATCAATATTCTCACTGCTAGATTCTAAGGCACAAATATTACTAGAGGGGGTATCTGACTTTTCACTACCATTAACCATTTTGGGCTCCTCACTAGCCAGCAGCTTGGTGGAGATCTCGGGATGGCCATTCTGTGACGCCTTCGCCGGGGACTTCTGCAACGGAGAACTCTCTGGCGTCTTCCTATTGGAAATGATGGGTGATGTCTCTGCCCAAGGAACACACGAGGAGTTCTGTGTGTTAGCTT---------------------------------------------------
Nholsingeri_PondCave_N541 AATTAAATGGCAGTAAACTTAAGGAAGCTACATTTTCTAACATTTCTTGCATGAAGAAAGTAGATATAAAGTTGTTTTTTTTTTAGGAATATTTCAATAAATTTATAGAAAACATTTGGAAGTCCCAACAAATAACATGTTCCCCCCTCAAAAGAATCAATTCTCAAAACTTGGGTTCTCACCTTCCTTGTTCTTGAGGCAATCACATTGAGGGGGTTCGAGTTTGGTATTATTGCGCAGCTTCTCCAGTCTGTCCATGGGATCCAAATCCTGACTGTCAACATTAACACAGACAGGAGTGGAACTGTTGCTGTCCACGAGACTGCGATTTATGCAGTTGTTGGGGAAGGGGGACATGTAGTTTGGTGCAGGTGATTGCAGGGGGAGGTCTTGATGTCCAAAGTTATGAGGAATGTCTGTTCTCTTAAAAGAGTCCTGAATACGACCACTATCTATGTATGACTTGGAGGTGCCTCCCCCTTTTGGAAGCAAGCTGCTATTGTCTGG---ATAATTTAAATTCATTTGTTGACTGTTGTAAGAGTGCGAGCTGACATAGGTATGAGAGCTGTTGCACACGCTTGTCAGTGCAAATGTTGGCAAACAAGTAGCATTAGAAAAAGATAGTTTAGAATTATATGTATTGGTAATATTTATATATGTATTCATAGATGTGGTCGTATTCAATAAAAAAGGAGACGACTGAGTAGGTTCATCACAGTTCGCTTCGTTAGGTGTAGGAATAGGATTCGAGGACGTACCAGAGTGTGCATGCCCACCGTTGGCAGAAGTGTGTGGCAGAATACCTGGCATAGGAGGTAAGGATGGTGGCGGGGGCATACAACCCTGCTGCAGGGGTATGTTGGAAGCAAGAGTCTGGTGAGGTCCTAAATGTCTGTAGGCATAAGGAGGAGATGAGAAACCAGAGTTAGGTGCAGCATACCTAGGAGAACCAGAAGCTTGTAGTGGCAGACTGACTCTGTTGTTCACAGCGGTATCACAAGGTGGTGGCATCTTGAGTTCTTGTACCGGTGTAGGCATCTTGAGTTCTTGTACCGGTGGTGGCATCTTGAGTTCTAGTACCGGTGACGGTTTGACCTCTGACTTAGTATCGTCCTCTGGAAGATTTTTGGCTGTATTGCTGCTCTGTACATCAATATTCTCACTGCTAGATTCTAAGGCACAAATATTACTAGAGGGGGTATCTGACTTTTCACTACCATTAACCATTTTGGGCTCCTCACTAGCCAGCAGCTTGGTGGAGATTTCGGGATGGCCATTCTGCGACGCCTTCGCCGGGGACTTCTGCAACGGAGAACTCTCTGGCGTCTTCCTATTGGAAATGATGGGTGATGTCTCTGCCCAAGGAACACACGAGGAGTTCTGTGTGTTAGCTTTCTGAGGCGAAATGGAGTTGGGTGACAGCTGCTGCAGATGCATGAGTGATG
Njonesi_CaveSpringCave_N390 CATTAAATGGCCGTACATTTACGGAAGCTACATTTTCTAAGCAATTTTGCATGAAGAAAGTAGATATAAAGTTGTTTTTTTTTTATGAATATTTCAATAAATTTATAGAAAATATTTGGAAGTCACAACAAATAACATGTTCCCTTCTCAAAAGAATCAATTTTCAAAACTTGGGTTCTCACCTTCCTTGTTCTTGAGACAATCACATTGAGGGGGTTCGAGTTTGGTATTATTGCGCAGCTTCTCCAGTCTGTCCATGGGATCCAAATCCTGACTGTCAACATTAACACAGACAGGAGTGGAACTGTTGCTGTCCACGAGACTGCGATTTAGGCAGTTGTTGGGGAAGGGGGGCATGTAGTTTGGTGCAGGTGATTGCAGGGGGAGGTCTTGATGTCCAAAGTTGTGAGGAATGTCTGTTCTCTTAAAAGAGTCCTGAATACGACCACTATCTATGTATGACTTGGAGGTGCCTCCCCCTTTTGGAAGCAAGCTGCTATTGTCTGGATGATAATTTAAATTCATTTGTTGACTGTTGTAAGAGTGCGAGCTGACATAGGTATGAGAGCTGTTGCACACGCTTGTCAGTGCAAATGTTGGCAAACAAGTAGCATTAGAAAAAGATAGTTTAGAATTATATGTATTGGTAATATTTATATATGTATTCATAGATGTGGTCGTATTCAATAAAAAAGGAGACGACTGAGTAGGTTCATCACAGTTCGCTTCGTTTGGTGTAGGAATAGGATTCAAGGACGTACCAGAGTGTGCATGCCCACCGTTGGCAGAAGCGTGTGGCAGAATACCTGGCATAGGAGGTAAGGATGGTGGCGGGGGCATACAACCCTGTTGCAGGGGTATGTTGGAAGTTAGAGTCTGGTGAGGTCCTAAATGTCTGTAGGCATAAGGAGGAGATGAGAAACCAGAGTTAGGTGCAGCATACCTAGGAGAACCAGAAGCTTGTAGTGGCAGACTGACTCTGTTGTTCACAGCGGTATCACAAGGTGGTGGCATCTTGAGTTCTTGTACCGGTGTAGGCATCTTGAGTTCTTGTACCGGTGGTGGCATCTTGAGTTCTAGTACCGATGACGGTTTGACCTCTGACTTAGTATCGTCCTCTGGAAGATTTTTGGCTGTATTGCTGCTCTGTACATCAATATTCTCACTGCTAGATTCTAAGGCACAAATATTACTAGAGGGGGTATCTGACTTTTCACTACCATTAACCATTTTGGGCTCCTCACTAGCCAGCAGCTTGGTGGAGATCTCGGGATGGCCATTCTGCGACGCCTTCGCCGGGGACTTCTGCAACGGAGAACTCTCTGGCGTCTTCCTATTGGAAATGATGGGTGACGTCTCTGCCCAAGGAACACACGAGGAGTTCTGGGTGTTAGCTTTCTGAGGCGAAATGGAGTTGGGTGACAGCTGCTGCAGATGCATGAGTGATG
Nlowderi_ChestnutBranch_N731 AATTAAATGGCAGTAAACTTAAGGAAGCTACATTTTCTAAGCAATTTTGCATGAAGAAAATAGATATAAAGTTGTCTTTTTTTTAGGAATATTTCAATAAATGTATCGAAAATATTTGGAAGTCACAACAAATAACGTGTGTTCTCCTCAAAAGAATCAATTTTCAAAACTTGGGTTCTCACCTTCCTTGTTCTTGAGGCAATCACATTGAGGGGGTTCGAGTTTGGTGTTATTGCGCAGCTTCTCCAGTCTGTCCATGGGATCCAAATCCTGACTGTCAAC------ACAGACAGGAGTGGAACTGTTGCTGTCCACGAGACTGCGATTTAAGCAGTTGTTGGGGAAGGGAGACATGTAGTTTGGTGCAGGTGATTGCAGGGGGAGGTCTTGATGTCCAAAGTTATGAGGAATGTCTGTTCTCTTAAAAGAGTCCTGAATACGACCACTATCTATGTATGACTTGGAGGTGCCTCCCCCTTTTGGAAGCAAGCTGCTATTGTCTGGATGATAATTTAAGTTCATTTGTTGACTGTTGTAAGAGTGCGAGCTGACATAGGTATGAGAGCTGTTGCACACGCTTGTCAGTGCAAATGTTGGCAAACAAGTAGCATTAGAAAAAGATAGTTTAGAATTATATGTATTGGTAATATTTATATATGTATTCATAGATGTGGTCGTATTCAATAAAAAAGGAGACGACTGAGTAGGTTCATCACAGTTCGCTTCGTTTGGTGTAGGAATAGGATTCAAGGACGTACCAGAGTGTGCATGCCCACCGTTGGCAGAAGCGTGTGGCAGAATACCTGGCATAGGAGGTAAGGATGGTGGCGGGGGCATACAACCCTGCTGCAGGGGTGTGTTGGAAGTTAGAGTCTGGTGAGGTCCTAAATGTCTGTACGCATAAGGAGGAGATGAGAAACTAGAGTTAGGTGCAGCATACCTAGGAGAACCAGAAGCTTGTAGTGGCAGACTGACTCTGTTGTTCACAGCGGTATCACAAGGTGGTGGCATCTTGAGTTCTTGTACCGGTGTAGGCATCTTGAGTTCTTGTACCGGTGGTGGCATCTTGAGTTCTAGTACCGGTGACGGTTTGACCTCTGACTTAGTATCGTCCTCTGGAAGATTTTTGGCTGTATTGCTGCTCTGTACATCAATATTCTCACTGCTAGATTCTAAGGCACAAATATTACTAGAGGGGGTATCTGACTTTTCACTACCATTAACCATTTTGGGTTCCTCACTAGCCAGCAGCTTGGTGGAGATCTCGGGATGGCCATTCTGCGACGCCTTCGCCGGGGACTTCTGCAACGGAGAACTCTCTGGCGTCTTCCTATTGGAAATGATGGGTGATGTCTCTGTCCAAGGAACACACGAGGAGTTCTGGGTGTTAGCTTTCTGAGGCGAAATGGAGTTGGGTGACAGCTGCTGCAGATGCATGAGTGA--
Nlowderi_upperFiresCreek_N820 AATTAAATGGCAGTAAACTTAAGGAAGCTACATTTTCTAAGCAATTTTGCATGAAGAAAATAGATATAAAGTTGTTTTTTTTTTATGAATATTTCAATAAATGTATAGAAAATATTTGGAAGTCACAACA---AACATGTTCTTCCCTCAAAAGAATCAATTTTCAAAACTTGGGTTCTCACCTTCCTTGTTCTTGAGGCAATCACATTGAGGGGGTTCGAGTTTGGTGTTACTGCGCAGCTTCTCCAGTCTGTCCATGGGATCCAAATCCTGACTGTCAACGTTAACACAGACAGGAGTGGAACTGTTGCTGTCCACGAGACTGCGATTTAAGCAGTTGTTGGGGAAGGGAGACATGTAGTTTGGTGCAGGTGATTGCAGGGGGAGGTCTTGATGTCCAAAGTTATGAGGAATGTCTGTTCTCTTAAAAGAGTCCTGAATACGACCACTATCTATGTATGACTTGGAGGTGCCTCCCCCTTTTGGAAGCAAGCTGCTATTGTCTGGATGATAATTTAAGTTCATTTGTTGACTGTTGTAAGAGTGCGAGCTGACATAGGTATGAGAGCTGTTGCACACGCTTGTCAGTGCAAATGTTGGCAAACAAGTAGCATTAGAAAAAGATAGTTTAGAATTATATGTATTGGTAATATTTATATATGTATTCATAGATGTGGTCGTATTCAATAAAAAAGGAGACGACTGAGTAGGTTCATCACAGTTCGCTTCGTTTGGTGTAGGAATAGGATTCAAGGACGTACCAGAGTGTGCATGCCCACCGTTGGCAGAAGCGTGTGGCAGAATACCTGGCATAGGAGGTAAGGATGGTGGCGGGGGCATACAACCCTGCTGCAGGGGTGTGTTGGAAGTTAGAGTCTGGTGAGGTCCTAAATGTCTGTACGCATAAGGAGGAGATGAGAAACTAGAGTTAGGTGCAGCATACCTAGGTGAACCAGAAGCTTGTAGTGGCAGACTGACTCTGTTGTTCACAGCGGTATCACAAGGTGGTGGCATCTTGAGTTCTTGTACCGGTGTAGGCATCTTGAGTTCTTGTACCGGTGGTGGCATCTTGAGTTCTAGTACCGGTGACGGTTTGACCTCGGACTTAGTATCGTCCTCTGGAAGATTTTTGGCTGTATTGCTGCTCTGTACATCAATATTCTCACTGCTAGATTCTAAGGCACAAATATTACTAGAGGGGGTATCTGACTTTTCACTACCATTAACCATTTTGGGCTCCTCACTAGCCAGCAGCTTGGTGGAGATCTCGGGATGGCCATTCTGCGACGCCTTCGCCGGGGACTTCTGCAACGGAGAACTCTCTGGCGTCTTCCTATTGGAAATGATGGGTGATGTCTCTGTCCAAGGAACACACGAGGAGTTCTGGGTGTTAGCTTTCTGAGGCGAAATGGAGTTGGGTGACAGCTGCTGCAGATGCATGAGTGATG
Nlula_BeeRockCave_G2091 AATT------------GCATGAAGAAAGTATAATTTGCATATAATTTTGCATGAAGAAAGTAGATATAGAATTGTTCTTTTTTTATGAATATTTCAACAAATTTAAAGAAAATATTTGGAAGTCACAACAAATAACATGTCCCCCCACTCAAAAAATCAATTTTCAAAACTTGGGTTCTCACCTTCCTTGTTCTTGAGGCAATCACATTGAGGGGGTTCGAGTTTGGTATTATTGCGCAGCTTCTCCAGTCTGTCCATGGGATCCAAATCCTGACTGTCAACATTAACACAGACAGGAGTGGAACTGTTGCTGTCCACGAGACCGTGATTTAAGCAGTTGTTGGGGAAGGGAGACATGTAGTTTGGTGCAGGTGATTGCAGGGGGAGGTCTTGATGTCCAAAGTTATGAGGAATGTCTGTTCTCTTAAAAGAGTCCTGAATACGACCACTATCTATGTATGACTTGGAGGTGCCTCCCCCTTTTGGAAGCAAGCTGCTATTGTCTGGATGATAATTTAAGTTCATTTGTTGACTGTTGTAAGAGTGCGAGCTGACATAGGTATGAGAGCTGTTGCACACGCTTGTCAGTGCAAATGTTGGCAAACAAGTAGCATTAGAAAAAGATAGTTTAGAATTATATGTATTGGTAATATTTATATATGTATTCATAGATGTGGTCGTATTCAATAAAAAAGGAGACGACTGAGTAGGTTCATCACAGTTCGCTTCGTTTGGTGTAGGAATAGGATTCAAGGACGTACCAGAGTGTGCATGCCCACCGTTGGCAGAAGCGTGTGGCAGAATACCTGGCATAGGAGGTAAGGATGGTGGCGGGGGCATACAACCCTGCTGCAGGGGTATGTTGGAAGTTAGAGTCTGGTGAGGTCCTAAATGTCTGTAGGCATAAGGAGGAGATGAGAAACCAGAGTTAGGTGCAGCATACCTAGGAGAACCAGAAGCTTGTAGTGGCAGACTGACTCTGTTGTTCACAGCAGTATCACAAGGTGGTGGCATCTTGAGTTCTTGTACCGGTGTAGGCATCTTTAGTTCTTGTACCGGTGGTGGCATCTTGAGTTCTAGTACCGGTGTCGGTTTGACCTCTGACTTAGTATCGTCCTCTGGAAGATTTTTGGCTGTATTGCTGCTCTGTACATCAATATTCTCACTGCTAGATTCTAAGGCACAAATATTACTAGAGGGGGTATCTGATTTTTCACTACCATTAACCATTTTGGGCTCTTCATTAGCCAGCAGCTTGGTGGAGATCTCGGGATGGCCATTCTGCGACGCCTTCGCCGGGGATTTCTGCAATGGAGAACTCTCTGGCGTCTTCCTATTGGAAATGATGGGTGACGTCTCTGCCCAAGAAACACACGAGGAGTTCTGGGTGTTAGCTTTCTGAGGCGAAATGGAGTTGGGTGACAGCTGCTGCAGATGCATGAGTGAGG
Nlula_LulaFallsCave_G2084 ------------------------------------------------------------------------------------------------------TTAAAGAAAATATTTGGAAGTCACAACAAATAACATGTTCCCCCACTCAAAAAATCAATTTTCAAAACTTGGGTTCTCACCTTCCTTGTTCTTGAGGCAATCACATTGAGGGGGTTCGAGTTTGGTATTATTGCGCAGCTTCTCCAGTCTGTCCATGGGATCCAAATCCTGACTGTCAACATTAACACAGACAGGAGTGGAACTGTTGCTGTCCACGAGACCGTGATTTAAGCAGTTGTTGGGGAAGGGAGACATGTAGTTTGGTGCAGGTGATTGCAGGGGGAGGTCTTGATGTCCAAAGTTATGAGGAATGTCTGTTCTCTTAAAAGAGTCCTGAATACGACCACTATCTATGTATGACTTGGAGGTGCCTCCCCCTTTTGGAAGCAAGCTGCTATTGTCTGGATGATAATTTAAGTTCATTTGTTGACTGTTGTAAGAGTGCGAGCTGACATAGGTATGAGAGCTGTTGCACACGCTTGTCAGTGCAAATGTTGGCAAACAAGTAGCATTAGAAAAAGATAGTTTAGAATTATATGTATTGGTAATATTTATATATGTATTCATAGATGTGGTCGTATTCAATAAAAAAGGAGACGACTGAGTAGGTTCATCACAGTTCGCTTCGTTTGGTGTAGGAATAGGATTCAAGGACGTACCAGAGTGTGCATGCCCACCGTTGGCAGAAGCGTGTGGCAGAATACCTGGCATAGGAGGTAAGGATGGTGGCGGGGGCATACAACCCTGCTGCAGGGGTATGTTGGAAGTTAGAGTCTGGTGAGGTCCTAAATGTCTGTAGGCATAAGGAGGAGATGAGAAACCAGAGTTAGGTGCAGCATACCTAGGAGAACCAGAAGCTTGTAGTGGCAGACTGACTCTGTTGTTCACAGCAGTATCACAAGGTGGTGGCATCTTGAGTTCTTGTAACGGTGTAGGCATCTTTAGTTCTTGTACCGGTGGTGGCATCTTGAGTTCTAGTACCGGTGTCGGTTTGACCTCTGACTTAGTATCGTCCTCTGGAAGATTTTTGGCTGTATTGCTGCTCTGTACATCAATATTCTCACTGCTAGATTCTAAGGCACAAATATTACTAGAGGGGGTATCTGATTTTTCACTACCATTAACCATTTTGGGCTCTTCATTAGCCAGCAGCTTGGTGGAGATCTCGGGATGGCCATTCTGCGACGCCTTCACCGGGGATTTCTGCAATGGAGAACTCTCTGGCGTCTTCCTATTGGAAATGATGGGTGACGTCTCTGCCCAAGAAACACACGAGGAGTTCTGGGTGTTAGCTTTCTGAGGCGAAATGGAGTTGGGTGACAGCTGCTGCAGATGCATGAGTGATG
Nmimus_NealsSink_N329 AATTAAATGGCAGTAAACTTAAGGAAGCTACATTTTCTAACATTTCTTGCATGAAGAAAGTAGACATATAGTTGTTTTTTTTTTAGGAATATTTCAATAAATTTATAGGAAATATTTGAAAGTCACAACGAATAACATGTTCCCCCCTCAAAAGAATTAATTTTCAAAACTTGGGTTCTCACCTTCCTTGTTCTTGAGGCAATCACATTGAGGGGGTTCGAGTTTGGTATTATTGCGCAGCTTCTCCAGTCTATCCATGGGATCCAAATCCTGACTGTCAACATTAACACAGACAGGAGTGGAACTGTTGCTGTCCACGAGACTGCGATTTAAGCAGTTGTTGGGGAAGGGGGACATGTAGTTTGGTGCAGGTGATTGCAGGGGGAGGTCTTGATGTCCAAAGTTATGAGGAATGTCTGTTCTCTTAAAAGAGTCCTGAATACGACCACTATCTATGTATGACTTGGAGGTGCCTCCCCCTTTTGGAAGCAAGCTGCTATTGTCTGGATGATAATTTAAATTCATTTGTTGACTGTTGTAAGAGTGCGAGCTGACATAGGTATGAGAGCTGTTGCACACGCTTGTCAGTGCAAATGTTGGCAAACAAGTAGCATTAGAAAAAGATAGTTTAGAATTATATGTATTGGTAATATTTATATATGTATTCATAGATGTGGTCGTATTCAATAAAAAAGGAGACGACTGAGTAGGTTCATCACAGTTCGCTTCGTTTGGTGTAGGAATAGGATTCAAGGACGTACCAGAGTGTGCATGCCCACCGTTGGCAGAAGTGTGTGGCAGAATACCTGGCATAGGAGGTAAGGATGGTGGCGGGGGCATACAACCCTGCTGCAGGGGTATGTTGGAAGTTAGAGTCTGGTGAGGTCCTAAATGTCTGTAGGCATAAGGAGGAGATGAGAAACCAGAGTTAGGTGCAGCATACCTAGGAGAACCAGAAGCTTGTAGTGGCAGACTGACTCTGTTGTTCACAGCGGTATCACAAGGTGGTGGCATCTTGAGTTCTTGTACCGGTGTAGGCATCTTGAGTTCTTGTACCGGTGGTGGCATCTTGAGTTCTAGTACCGGTGACGGTTTGACCTCTGACTTAGTATCGTCCTCTGGAAGATTTTTGGCTGTATTGCTGCTCTGTACATCAATATTCTCACTGCTAGATTCTAAGGCACAAATATTACTAGAGGGGGTATCTGACTTTTCACTACCATTAACCATTTTGGGCTCCTCACTAGCCAGCAGCTTGGTGGAGATCTCGGGATGGCCATTCTGTGACGCCTTC----------------------------------------------------------------------------------------------------------------------------------------------------------
Nmimus_Straleys_N625 AATTAAATGGCAGTAAACTTAAGGAAGCTATATTTTCTAACATTTCTTGCATGAAGAAAGTAGATATAAAGTTGTTTTTTTTTTAGGAATATTTCAATAAATTTATAGAAAATATTTGGAAGTCACAACGAATAACATGCTCCCCCCTCAAAAGAATTAATTTTCAAAACTTGGGTTCTCACCTTCCTTGTTCTTGAGGCAATCACATTGAGGGGGTTCGAGTTTGGTATTATTGCGCAGCTTCTCCAGTCTGTCCATGGGATCCAAATCCTGACTGTCAACATTAACACAGACAGGAGTGGAACTGTTGCTGTCCACGAGACTGCGATTTAAGCAGTTGTTGGGGAAGGGGGACATGTAGTTTGGTGCAGGTGATTGCAGGGGGAGGTCTTGATGTCCAAAGTTATGAGGAATGTCTGTTCTCTTAAAAGAGTCCTGAATACGACCACTATCTATGTATGACTTGGAGGTGCCTCCCCCTTTTGGAAGCAAGCTGCTATTGTCTGGATGATAATTTAAATTCATTTGTTGACTGTTGTAAGAGTGCGAGCTGACATAGGTATGAGAGCTGTTGCACACGCTTGTCAGTGCAAATGTTGGCAAACAAGTAGCATTAGAAAAAGATAGTTTAGAATTATATGTATTGGTAATATTTATATATGTATTCATAGATGTGGTCGTATTCAATAAAAAAGGAGACGACTGAGTAGGTTCATCACAGTTCGCTTCGTTTGGTGTAGGAATAGGATTCAAGGACGTACCAGAGTGTGCATGCCCACCGTTGGCAGAAGTGTGTGGCAGAATACCTGGCATAGGAGGTAAGGATGGTGGCGGGGGCATACAACCCTGCTGCAGGGGTATGTTGGAAGTTAGAGTCTGGTGAGGTCCTAAATGTCTGTAGGCATAAGGAGGAGATGAGAAACCAGAGTTAGGTGCAGCATACCTAGGAGAACCAGAAGCTTGTAGTGGCAGACTGACTCTGTTGTTCACAGCGGTATCACAAGGTGGTGGCATCTTGAGTTCTTGTACCGGTGTAGGCATCTTGAGTTCTTGTACCGGTGGTGGCATCTTGAGTTCTAGTACCGGTGACGGTTTGACCTCTGACTTAGTATCGTCCTCTGGAAGATTTTTGGCTGTATTGCTGCTCTGTACATCAATATTCTCACTGCTAGATTCTAAGGCACAAATATTACTAGAGGGGGTATCTGACTTTTCACTACCATTAACCATTTTGGGCTCCTCACTAGCCAGCAGCTTGGTGGAGATCTCTGGATGGCCATTCTGTGACGCCTTCGCCGGGGACTTCTGCAACGGAGAACTCTCTGGCGTCTTCCTATTGGAAATGATGGGTGATGTCTCTGC--------------------------------------------------------------------------------------
Nnasicus_CaneyFork_N171 AATTAAATGGCAGTAAAGTTAAGGAAGCTACATTTTCTAAGCAATTTTACATGAAGAAAGTAGATATAAAGTTGTTCTTTTTTTATGAATATTTCAATAAATTTATAGAAAATATTTGGAAGTCATAACAAATAACATGTTCCCCCTTCAAAAGAATCAATTTTCAAAACTTGGGTTCTCACCTTCTTTGTTCTTGAGGCAATCACATTGAGGGGGTTCGAGTTTGGTATTATTGCGCAGCTTCTCCAGTCTGTCCATGGGATCCAAATCCTGACTGTCAACATTAACACAGACAGGAGTGGAACTGTTGCTGTCCACGAGACTGCGATTTAAGCAGTTGTTGGGAAAGGGAGACATGTAGTTTGGTGCAGGTGATTGCAGGGGGAGGTCTTGATGTCCAAAGTTATGAGGAATGTCTGTTCTCTTAAAAGAGTCCTGAATACGACCACTATCTATGTATGACTTGGAGGTGCCTCCCCCTTTTGGAAGCAAACTGCTATTGTCTGGATGATAATTTAAATTCATTTGTTGACTGTTGTAAGAGTGCGAGCTCACATAGGTATGAGAGCTGTTGCACACGCTTGTCAGTGCAAATGTTGGCAAACAAGTAGCATTAGAAAAAGATAGTTTAGAATTATATGTATTGGTAATATTTATATATGTATTCATAGATGTGGTCGTATTCAATAAAAAAGGAGACGACTGAGTAGGTTCATCACAGTTCGCTTCGTTTGGTGTAGGAATAGGATTCAAGGACGTACCAGAGTGTGCATGCCCACCGTTGGCAGAAGCGTGTGGCAGAATACCTGGCATAGGAGGTAAGGATGGTGGCGGGGGCATACAACCCTGCTGCAAGGGTATGTTGGAAGTTAGAGTCTGGTGAGGTCCTAAATGTCTGTAGGCATAAGGAGGAGATGAGAAACCAGAGTTAGGTGCAGCATACCTAGGAGAACCAGAAGTTTGTAGTGGCAGATTGACTCTGTTGTTCACAGCGGTATCACAAGGTGGTGGCATCTTGAGTTCTTGTACCGGTGTAGGCATCTTGAGTTCTTGTACCGGTGGTGGCATCTTGAGTTCTAGTACCGGTGACGGTTTGACCTCTGACTTAGTATCGTCCTCTGGAAGATTTTTGGCTGTATTGCTGCTCTGTACATCAATATTCTCACTGCTAGATTCTAAGGCACAAATATTACTAGAGGGGGTATCTGACTTTTCACTACCATTAACCATTTTGGGCTCCTCACTAGCCAGCAGCTTGGTGGAGATCTCGGGATGGCCATTCTGTGACGCCTTCGCCGGGGACTTCTGCAACGGAGAACTCTCTGGCGTCTTCCTATTGGAAATGATGGGTGATGTCTCTGCCCAAGGAACACACGAGGAGTTCTGGGTGTTAGCTTTCTGAGGCGAAATGGAGTTGGGTGACAGCTGCTGCAGATGCATGAGTGATG
Nnasicus_ConnosteeFalls_N696 AATTAAATGGCAGTAAACTTAAGGAAGCTACATTTTCTAAGCAATTTTACATGAAGAAAGTAGATATAAAGTTGTTCTTTTTTTATGAATATTTCAATAAATTTATAGAAAATATTTGGAAGTCACAACAAATAACATGTTCCCCCTTCAAAAGAATCAATTTTCAAAACTTGGGTTCTCACCTTCTTTGTTCTTGAGGCAATCACATTGAGGGGGTTCGAGTTTGGTATTATTGCGCAGTTTCTCCAGTCTGTCCATGGGATCCAAATCCTGACTGTCAACATTAACACAGACAGGAGTGGAACTGTTGCTGTCCACGAGACTGCGATTTAAGCAGTTGTTGGGAAAGGGAGACATGTAGTTTGGTGCAGGTGATTGCAGGGGGAGGTCTTGATGTCCAAAGTTATGAGGAATGTCTGTTCTCTTAAAAGAGTCCTGAATACGACCACTATCTATGTATGACTTGGAGGTGCCTCCCCCTTTTGGAAGCAAACTGCTATTGTCTGGATGATAATTTAAATTCATTTGTTGACTGTTGTAAGAGTGCGAGCTCACATAGGTATGAGAGCTGTTGCACACGCTTGTCAGTGCAAATGTTGGCAAACAAGTAGCATTAGAAAAAGATAGTTTAGAATTATATGTATTGGTAATATTTATATATGTATTCATAGATGTGGTCGTATTCAATAAAAAAGGAGACGACTGAGTAGGTTCATCACAGTTCGCTTCGTTTGGTGTAGGAATAGGATTCAAGGACGTACCAGAGTGTGCATGCCCACCGTTGGCAGAAGCGTGTGGCAGAATACCTGGCATAGGAGGTAAGGATGGTGGCGGGGGCATACAACCCTGCTGCAAGGGTATGTTGGAAGTTAGAGTCTGGTGAGGTCCTAAATGTCTGTAGGCATAAGGAGGAGATGAGAAACCAGCGTTAGGTGCAGCATACCTAGGAGAACCAGAATTTTGTAGTGGCAGATTGACTCTGTTGTTCACAGCGGTATCACAAGGTGGTGGCATCTTGAGTTCTTGTACCGGTGTAGGCATCTTGAGTTCTTGTACCGGTGGTGGCATCTTGAGTTCTAGTACCGGTGATGGTTTGACCTCTGACTTAGTATCGTCCTCTGGAAGATTTTTGGCTGTATTGCTGCTCTGTACATCAATATTCTCACTGCTAGATTCTAAGGCACAAATATTACTAGAGGGGGTATCTGACTTTTCACTACCATTAACCATTTT-----------------------------------------------------------------------------------------------------------------------------------------------------------------------------------------------------------------------
Nnasicus_CoweeTrain_N189 AATTAAATGGCAGTAAAGTTAAGGAAGCTACATTTTCTAAGCAATTTTACATGAAGAAAGTAGATATAAAGTTGTTCTCTTTTTATGAATATTTCAATAAATTTATAGAAAATATTTGGAAGTCATAACAAATAACATGTTCCCCCTTCAAAAGAATCAATTTTCAAAACTTGGGTTCTCACCTTCTTTGTTCTTGAGGCAATCACATTGAGGGGGTTCGAGTTTGGTATTATTGCGCAGCTTCTCCAGTCTGTCCATGGGATCCAAATCCTGACTGTCAACATTAACACAGACAGGAGTGGAACTGTTGCTGTCCACGAGACTGCGATTTAAGCAGTTGTTGGGAAAGGGAGACATGTAGTTTGGTGCAGGTGATTGCAGGGGGAGGTCTTGATGTCCAAAGTTATGAGGAATGTCTGTTCTCTTAAAAGAGTCCTGAATACGACCACTATCTATGTATGACTTGGAGGTGCCTCCCCCTTTTGGAAGCAAACTGCTATTGTCTGGATGATAATTTAAATTCATTTGTTGACTGTTGTAAGAGTGCGAGCTCACATAGGTATGAGAGCTGTTGCACACGCTTGTCAGTGCAAATGTTGGCAAACAAGTAGCATTAGAAAAAGATAGTTTAGAATTATATGTATTGGTAATATTTATATATGTATTCATAGATGTGGTCGTATTCAATAAAAAAGGAGACGACTGAGTAGGTTCATCACAGTTCGCTTCGTTTGGTGTAGGAATAGGATTCAAGGACGTACCAGAGTGTGCATGCCCACCGTTGGCAGAAGCGTGTGGCAGAATACCTGGCATAGGAGGTAAGGATGGTGGCGGGGGCATACAACCCTGCTGCAAGGGTATGTTGGAAGTTAGAGTCTGGTGAGGTCCTAAATGTCTGTAGGCATAAGGAGGAGATGAGAAACCAGAGTTAGGTGCAGCATACCTAGGAGAACCAGAAGTTTGTAGTGGCAGATTGACTCTGTTGTTCACAGCGGTATCACAAGGTGGTGGCATCTTGAGTTCTTGTACCGGTGTAGGCATCTTGAGTTCTTGTACCGGTGGTGGCATCTTGAGTTCTAGTACCGGTGACGGTTTGACCTCTGACTTAGTATCGTCCTCTGGAAGATTTTTGGCTGTATTGCTGCTCTGTACATCAATATTCTCACTGCTAGATTCTAAGGCACAAATATTACTAGAGGGGGTATCTGACTTTTCACTACCATTAACCATTTTGGGCTCCTCACTAGCCAGCAGCTTGGTGGAGATCTCGGGATGGCCATTCTGTGACGCCTTCGCCGGGGACTTCTGCAACGGAGAACTCTCTGGCGTCTTCCTATTGGAAATGATGGGTGATGTCTCTGCCCAAGGAACACACGAGGAGTTCTGGGTGTTAGCTTTCTGAGGCGAAATGGAGTTGGGTGACAGCTGCTGCAGATGCATGAGTGATG
Npaynei_Grindstaff_N646 AATTAAATGGAAGCAAACTTAAGGAAGCTACATTTTCTAACATTTCTTGCATGAAGAAAGTAGATATAAAGTTGTCTTTTTTTTATGAATATTTCAATAAATTTATAGAAAATATTTGGAAGTCACAACAAATAACATGTTCCCCCCTCAAAAGAATCAATTTTCAAAACTTGGGTTCTCACCTTCCTTGTTCTTGAGGCAATCACATTGAGGGGGTTCGAGTTTGGTATTATTGCGCAGCTTCTCCAGTCTGTCCATGGGATCCAAATCCTGACTGTCAACATTAACACAGACAGGAGTGGAACTGTTGCTGTCCACGAGACTGCGATTTAAGCAGTTGTTGGGGAAGGGGGACATGTAGTTTGGTGCAGGTGATTGCAGGGGGAGGTCTTGATGTCCAAAGTTATGAGGAATGTCTGTTCTCTTAAAAGAGTCCTGAATACGACCACTATCTATGTATGACTTGGAGGTGCCTCCCCCTTTTGGAAGCAAGCTGCTATTGTCTGGATGATAATTTAAATTCATTTGTTGACTGTTGTAAGAGTGCGAGCTGACATATGTATGAGAGCTGTTGCACACGCTTGTCAGTGCAAATGTTGGCAAACAAGTAGCATTAGAAAAAGATAGTTTAGAATTATATGTATTGGTAATATTTATATATGTATTCATAGATGTGGTCGTATTCAATAAAAAAGGAGACGACTGAGTAGGTTCATCACAGTTCGCTTCGTTTGGTGTAGGAATAGGATTCAAGGACGTACCAGAGTGTGCATGCCCACCGTTGGCAGAAGTGTGTGGCAGAATACCTGGCATAGGAGGTAAGGATGGTGGCGGGGGCATACAACCCTGCTGCAGGGGTATGTTGGAAGATAGAGTCTGGTGAGGTCCTAAATGTCTGTAGGCATAAGGAGGTGATGAGAAACCAGAGTTAGGTGCAGCATACCTAGGAGAACCAGAAGCTTGTAGTGGCAGACTGACTCTGTTGTTCACAGCGGTATCACAAGGTGGTGGCATCTTGAGTTCTTGTACCGGTGTAAGCATCTTGAGTTCTTGTACCGGTGGTGGCATCTTGAGTTCTAGTACCGGTGACGGTTTGACCTCCGACTTAGTATCGTCCTCTGGAAGATTTTTGGCTGTATTGCTGCTCTGTACATCAATATTCTCACTGCTAGATTCTAAGGCACAAATATTACTAGAGGGGGTATCTGACTTTTCACTACCATTAACCATTTTGGGCTCCTCACTAGTCAGCAGCTTGGTGGAGATCTCGGGATGGCCATTCTGTGACGCCTTCGCCGGGGACTTCTGCAACGGAGAACTCTCTGGCGTCTTCCTATTGGAAATGATGGGTGATGTCTCTGCCCAAGGAACACACGAGGAGTTCTGTGTGTTAGCTTTCGGAGGCGAAATGGAGTTGGGTGACAGCTGCT------------------
Npaynei_NorrisDamCave_N348 ------ATGGAAGTAAACTTAAGGAAGCTACATTTTCTAACATTTCTTGCATGAAGAAAGTAGATATAAAGTTGTCTTTTTTTTATGAATATTTCAATAAATTTATAGAAAATATTTGGAAGTCACAACAAATAACATGTTCCCCCCTCAAAAGAATCAATTTTCAAAACTTGGGTTCTCACCTTCCTTGTTCTTGAGGCAATCACATTGAGGGGGTTCGAGTTTGGTATTATTGCGCAGCTTCTCCAGTCTGTCCATGGGATCCAAATCCTGACTGTCAACATTAACACAGACAGGAGTGGAACTGTTGCTGTCCACGAGACTGCGATTTAAGCAGTTGTTGGGGAAGGGGGACATGTAGTTTGGTGCAGGTGATTGCAGGGGGAGGTCTTGATGTCCAAAGTTATGAGGAATGTCTGTTCTCTTAAAAGAGTCCTGAATACGACCACTATCTATGTATGACTTGGAGGTGCCTCCCCCTTTCGGAAGCAAGCTGCTATTGTCTGGATGATAATTTAAATTCATTTGTTGACTGTTGTAAGAGTGCGAGCTGACATAGGTATGAGAGCTGTTGCACACGCTTGTCAGTGCAAATGTTGGCAAACAAGTAGCATTAGAAAAAGATAGTTTAGAATTATATGTATTGGTAATATTTATATATGTATTCATAGATGTGGTCGTATTCAATAAAAAAGGAGACGACTGAGTAGGTTCATCACAGTTCGCTTCGTTTGGTGTAGGAATAGGATTCAAGGACGTACCAGAGTGTGCATGCCCACCGTTGGCAGAAGTGTGTGGCAGAATACCTGGCATAGGAGGTAAGGATGGTGGCGGGGGCATACAACCCTGCTGCAGGGGTATGTTGGAAGATAGAGTCTGGTGAGGTCCTAAATGTCTGTAGGCATAAGGAGGTGATGAGAAACCAGAGTTAGGTGCAGCATACCTAGGAGAACCAGAAGCTTGTAGTGGCAGACTGACTCTGTTGTTCACAGCGGTATCACAAGGTGGTGGCATCTTGAGTTCTTGTACCGGTGTAAGCATCTTGAGTTCTTGTACCGGTGGTGGCATCTTGAGTTCTAGTACCGGTGACGGTTTGACCTCCGACTTAGTATCGTCCTCTGGAAGATTTTTGGCTGTATTGCTGCTCTGTACATCAATATTCTCACTGCTAGATTCTAAGGCACAAATATTACTAGAGGGGGTATCTGACTTTTCACTACCATTAACCATTTTGGGCTCCTCACTAGCCAGCAGCTTGGTGGAGATCTCAGGATGGCCATTCTGTGACGCCTTCGCCGGGGACTTCTGCAACGGAGAACTCTCTGGCGTCTTCCTATTGGAAATGATGGGTGATGTCTCTGCCCAAGGAACACACGAGGAGTTCTGTGTGTTAGCTTTCGGAG---------------------------------------------
Npaynei_UnakaMtns_N943 AATTAAATGGAAGTAAACTTAAGGAAGCTACATTTTCTAACATTTCTTGCATGAAGAAAGTAGATATAAAGTTGTCTTTTTTTTATGAATATTTCAATAAATTTATAGAAAATATTTGGAAGTCACAACAAATAACATGTTCCCCCCTCAAAAGAATCAATTTTCAAAACTTGGGTTCTCACCTTCCTTGTTCTTGAGGCAATCACATTGAGGGGGTTCGAGTTTGGTATTATTGCGCAGCTTCTCCAGTCTGTCCATGGGATCCAAATCCTGACTGTCAACATTAACACAGACAGGAGTGGAACTGTTGCTGTCCACGAGACTGCGATTTAAGCAGTTGTTGGGGAAGGGGGACATGTAGTTTGGTGCAGGTGATTGCAGGGGGAGGTCTTGATGTCCAAAGTTATGAGGAATGTCTGTTCTCTTAAAAGAGTCCTGAATACGACCACTATCTATGTATGACTTGGAGGTGCCTCCCCCTTTTGGAAGCAAGCTGCTATTGTCTGGATGATAATTTAAATTCATTTGTTGACTGTTGTAAGAGTGCGAGCTGACATAGGTATGAGAGCTGTTGCACACGCTTGTCAGTGCAAATGTTGGCAAACAAGTAGCATTAGAAAAAGATAGTTTAGAATTATATGTATTGGTAATATTTATATATGTATTCATAGATGTGGTCGTATTCAATAAAAAAGGAGACGACTGAGTAGGTTCATCACAGTTCGCTTCGTTTGGTGTAGGAATAGGATTCAAGGACGTACCAGAGTGTGCATGCCCACCGTTGGCAGAAGTGTGTGGCAGAATACCTGGCATAGGAGGTAAGGATGGTGGCGGGGGCATACAACCCTGCTGCAGGGGTATGTTGGAAGATAGAGTCTGGTGAGGTCCTAAATGTCTGTAGGCATAAGGAGGTGATGAGAAACCAGAGTTAGGTGCAGCATACCTAGGAGAACCAGAAGCTTGTAGTGGCAGACTGACTCTGTTGTTCACAGCGGTATCACAAGGTGGTGGCATCTTGAGTTCTTGTACCGGTGTAAGCATCTTGAGTTCTTGTACCGGTGGTGGCATCTTGAGTTCTAGTACCGGTGACGGTTTTACCTCCGACTTAGTATCGTCCTCTGGAAGATTTTTGGCTGTATTGCTGCTCTGTACATCAATATTCTCACTGCTAGATTCTAAGGCACAAATATTACTAGAGGGGGTATCTGACTTTTCACTACCATTAACCATTTTGGGCTCCTCACTAGCCAGCAGCTTGGTGGAGATCTCGGGATGGCCATTCTGTGACGCCTTCGCCGGGGACTTCTGCAACGGAGAACTCTCTGGCGTCTTCCTATTGGAAATGATGGGTGATGTCTCTGCCCAAGGAACACACGAGGAGTTCTGTGTGTTAGCTTTCGGAGGCGAAATGGAGTTGGGTGACAGCTGCTGCAGATGCATGAGTGATG
Npecki_HaskellSims_G3697 --------------------------------------------------------------------------------------------------------------------------------------------------------------A---------------GTTCTCACCTTCCTTGTTCTTGAGACAATCACATTGAGGGGGTTCAAGTTTGGTATTATTGCGCAGCTTCTCCAGTCTGTCCATGGGATCCAAATCCTGACTGTCAACACTCACACAAACAGGAGTGGAACTGTTGCTGTCCATGTGACTGCGATTTAAGCAGTTGTTGGGGAAGGGGGACATGTAGTTTGGTGCAGGCGATTGCAGGGGGAGGTCTTGATGTCCAAAGTTATGAGGAATGTCTGTTCTCTTAAAAGAGTCCTGAATACGACCACTATCTATGTATGACTTGGAGGTGCCTCCCCCTTTTGGAAGCAAGCTGCTATTGTCTGGATGATAATTTAAATTCATTTGTTGACCGTTATAAGAGTGTGAGCTGACATAGGTATGAGAGCTGTTGCACACGCTTGTCAGCGCAAATGTTGGCAAACAAGTAGCATTTGAAAAAGATAGTTTAGAATTATATGTATTGGTAATATTTATATATGTATTCATAGATGTGGTCGTATTCAATAAAAAAGGAGACGACTGAGTAGGTTCATCACAGTTCGCTTCGTTGGGTGTAGGAATAGGATTCAAGGACGTACCAGAGTGTGCATGGCCACCGTTGGCAGAAGCGTGTGGCAGAATACCTGGCATAGGAGGTAAGGATGGTGGCGGGGGCATACAACCCTGCTGCAGGGGTATGTTGGAAGTTAGAGTCTGGTGAGGTCCTAAATGTCTGTAGGCATAAGGAGGAGATGAGAAACCAGAGTTAGGTGCAGCATACCTAGGAGAACCAGAAGCTTGTAGGGGCAGACTAACTCTATTGTTCACAGCGGTATCACAAGGTGGTGGCATCTTGAGTTCTTGTACCGGTGGCGGCATCGTGAGTTCCTGTACCGGTGGTGGCATCTTGAGTTCTTGTACCGGTGACGGTTTGACCTCTGACTTAGTATCGTCCTCTGGAAGATTTTTGGCTGTATTGCTGCTCTGTACATCAATATTCTCACTGCTAGATTCTAAGGCACAAATATTACTAGAGGGGGTATCTGACTTTTCACTACCATTAACCATTTTGGGCTCCTCACTAGCCTGCAGCTTGGTGGAGATTTCAGGATGGCCATTCTGCGATGCCTTCGCCGGGGACTTCTGCAACGGAGAACTCTCTGGCGTCTTCCTATTGGAAAGGATGGGTGATGTCTCTGCCCAAGGAACACACGAGGAGTTCTGGGTGTTAGCTTTCTGAGGCGAAATGGAATTGGGTGACAGCTGCTGCAGATACATGAGTGATG
Npecki_HurricaneMazeCave_G2100 ------------------------------CATTATCTAAGCAATTCTACAAGAAGAAAATAGATATAAAATTA-TTTTTTTTTATGAATATTTCAATAAATTTATAGAACATGTTTGAAAGTTACAACAAATAACATGTTTTTCCTCCAAAAGAATCAATTTTTAAAACTAGGGTTCTCACCTTCCTTGTTCTTGAGACAATCACATTGAGGGGGTTCGAGTTTGGTATTATTGCGCAGCTTCTCCAGTCTGTCCATGGGATCCAAATCCTGACTGTCAACACTCACACAAACAGGAGTGGAACTGTTGCTGTCCATGTGACTGCGATTTAAGCAGTTGTTGGGGAAGGGGGACATGTAGTTTGGTGCAGGCGATTGCAGGGGGAGGTCTTGATGTCCAAAGTTATGAGGAATGTCTGTTCTCTTAAAAGAGTCCTGAATACGACCACTATCTATGTATGACTTGGAGGTGCCTCCCCCTTTTGGAAGCAAGCTGCTATTGTCTGGATGATAATTTAAATTCATTTGTTGACTGTTATAAGAGTGTGAGCTGACATAGGTATGAGAGCTGTTGCACACGCTTGTCAGTGCAAATGTTGGCAAACAAGTAGCATTAGAAAAAGATAGTTTAGAATTATATGTATTGGTAATATTTATATATGTATTCATAGATGTGGTCGTATTCAATAAAAAAGGAGACGACTGAGTAGGTTCATCACAGTTCGCTTCGTTGGGTGTAGGAATAGGATTCAAGGACGTACCAGAGTGTGCATGGCCACCGTTGGCAGAAGCGTGTGGCAGAATACCTGGCATAGGAGGTAAGGATGGTGGCGGGGGCATACAACCCTGCTGCAGGGGTATGTTGGAAGTTAGAGTCTGGTGAGGTCCTAAATGTCTGTAGGCATAAGGAGGAGATGAGAAACCAGAGTTAGGTGCAGCATACCTAGGAGAACCAGAAGCTTGTAGGGGCAGACTAACTCTATTGTTCACAGCGGTATCACAAGGTGGTGGCATCTTGAGTTCTTGTACCGGTGGTGGCATCGTGAGTTCCTGTACCGGTGGTGGCATCTTGAGTTCTTGTACCGGTGACGGTTTGACCTCTGACTTAGTATCGTCCTCTGGAAGATTTTTGGCTGTATTGCTGCTCTGTACATCAATATTCTCACTGCTAGATTCTAAGGCACAAATATTACTAGAGGGGGTATCTGACTTTTCACTACCATTAACCATTTTGGGCTCCTCACTAGCCTGCAGCTTGGTGGAGATTTCAGGATGGCCATTCTGCGATGCCTTCGCCGGGGACTTCTGCAAAGGAGAACTCTCTGGCGTCTTCCTATTGGAAATGATGGGTGATGTCTCTGCCCAAGGAACACACGAGGAGTTCTGGGTGTTAGCTTTCTGAGGCGAAATGGAATTGGGTGACAGCTGCTGTAGATGCATGAGTGATG
Npecki_Monteagle_N062 AATTAAATGGCATTAAGCTTAAGGAAGGTACATTATCTAAGCAATTTTACAAGAAGAAAATAGATATAAAATTA--TTTTTTTTATGAATATTTCAATAAATTTATAGAACCTGTTTGAAAGTTACAACAAATAACATGTTTTTCCTCCAAAAGAATCAATTTTTAAAACTTGGGTTCTCACCTTCCTTGTTCTTGAGACAATCACATTGAGGGGGTTCAAGTTTGGTATTATTGCGCAGCTTCTCCAGTCTGTCCATAGGATCCAAATCCTGACTGTCAACACTCACACAAACAGGAGTGGAACTGTTGCTGTCCATGTGATTGCGATTTAAGCAGTTGTTGGGGAAGGGGGACATATAGTTTGGTGCAGGTGATTGCAGGGGGAGGTCTTGATGTCCAAAGTTATGAGGAATGTCTGTTCTCTTAAAAGAGTCCTGAATACGACCACTATCTATGTATGACTTGGAGGTGCCTCCCCCTTTTGGAAGCAAGCTGCTATTGTCTGGATGATAATTTAAATTCATTTGTTGACTGTTATAAGAGTGTGAGCTGACATAGGTATGAGAGCTATTGCACACGCTTGTCAGTGCAAATGTTGGCAAACAAGTAGCATTAGAAAAAGATAGTTTAGAATTATATGTATTGGTAATATTTATATATGTATTCATAGATGTGGTCGTATTCAATAAAAAAGGAGACGACTGAGTAGGTTCATCACAGTTCGCTTCGTTGGGTGTAGGAATAGGATTCAAGGACGTACCAGAGTGTGCATGGCCACCGTTGGCAGAAGCGTGTGGCAGAATACCTGGCATAGGAGGTAAGGATGGTGGCGGGGGCATACAACCCTGCTGCAGGGGTATGTTGGAAGTTAGAGTCTGGTGAGGTCCTAAATGTCTGTAGGCATAAGGAGGAGAAGAGAAACCAGAGTTAGGTGCAGCATACCTAGGAGAACCAGAAGCTTGTAGGGGCAGACTAACTCTATTGTTCACAGCGGTATCACAAGGTGGTGGCATCTTGAGTTCTTGTACCGGTGGCGGCATCGTGAGTTCCTGTACCGGTGGCGGCATCTTGAGTTCTTGTACCGGTGACGGTTTGACCTCTGACTTAGTATCGTCCTCTGGAAGATTTTTGGCTGTATTGCTGCTCTGTACATCAATATTCTCACTGCTAGATTCTAAGGCACAAATATTACTAGAGGGGGTATCTGACTTTTCACTACCATTAACCATTTTGGGCTCCTCACTAGCCTGCAGCTTGGTGGAGATTTCAGGATGGCCATTCTGCGATGCCTTCGCCGGGGACTTCTGCAACGGAGAACTCTCTGGCGTCTTCCTATTGGAAATGATGGGTGATGTGTCTGGCCAAGGAACACACGAGGAGTTCTGGGTGTTAGCTTTCTGAGGCGAAATGGAGTTGGGTGACAGCTGCTGCAGATGCATGAGTGATG
Nperlakyi_SChimneys_N1079 AATTAAATGGCAGTAAACTTAAGGAAGCTACATTTTCTAAGCAATTTTGCATGAAGAAAGTAGATATAAAGTTGTCTTTTTTTTATGAATATTTCAATAAATTTATAGAAAATATTTGGAAGTCACAACAAATAACATGTTCCCTTCTCAAAAGAATCAATTTTCAAAACTTGGGTTCTTACCTTCCTTGTTCTTGAGGCAATCACATTGAGGGGGTTCAAGTTTGGTATTATTGCGCAGCTTCTCCAGTCTGTCCATGGGATCCAAATCCTGACTGTCAACATTAACACAGACAGGAGTGGAACTGTTGCTGTCCACGAGACTGCGATTTAAGCAGTTGTTGGGGAAGGGAGACATGTAGTTTGGTGCAGGTGATTGCAGGGGGAGGTCTTGATGTCCAAAGTTATGAGGAATGTCTGTTCTCTTAAAAGAGTCCTGAATACGACCACTATCTATGTATGACTTGGAGGTGCCTCCCCCTTTTGGAAGCAAGCTGCTATTGTCTGGATGATAATTTAAATTCATTTGTTGACTGTTGTAAGAGTGCGAGCTGACATAGGTATGAGAGCTGTTGCACACGCTTGTCAGTGCAAATGTTGGCAAACAAGTAGCATTAGAAAAAGATAGTTTAGAATTATATGTATTGGTAATATTTATATATGTATTCATAGATGTGGTCGTATTCAATAAAAAAGGAGACGACTGAGTAGGTTCATCACAGTTCGCTTCGTTTGGTGTAGGAATAGGATTCAAGGACGTACCAGAGTGTGCATGCCCACCGTTGGCAGAAGCGTGTGGCAGAATACCTGGCATAGGAGGTAAGGATGGTGGCGGGGGCATACAACCCTGCTGCAGGGGTATGTTGGAAGTTAGAGTCTGGTGAGGTCCTAAATGTCTGTAGGCATAAGGAGGAGATGAGAAACCAGAGTTAGGTGCAGCATACCTAGGAGAACCAGAAGCTTGTGGTGGCAGACTGACTCTGTTGTTCACAGCGGTATCACAAGGTGGTGGCATCTTGAGTTCTTGTACCGGTGTAGGCATCTTGAGTTCTTGTACCGGTGGTGGCATCTTGAGTTCTAGTACCGATGACGGTTTGACCTCTGACTTAGTATCGTCCTCTGGAAGATTTTTGGCTGTATTGCTGCTCTGTACATCAATATTCTCACTGCTAGATTCTAAGGCACAAATATTACTAGAGGGGGTATCTGACTTTTCACTACCATTAACCATTTTGGGCTCCTCACTAGCCAGCAGCTTGGTGGAGATCTCGGGATGGCCATTCTGCGACGCCTTCGCCGGGGACTTCTGCAACGGAGAACTCTCTGGCGTCTTCCTATTGGAAATGATGGGTGACGTCTCTGCCCAAGGAACACACGAGGAGTTCTGGGTGTTAGCTTTCTGAGGCGAAATGGAGTTGGGTGACAGCTGCTGCAGATGCATGAG-----
Nperlakyi_SChimneys_N1080 AATTAAATGGCAGTAAACTTAAGGAAGCTACATTTTCTAAGCAATTTTGCATGAAGAAAGTAGATATAAAGTTGTCTTTTTTTTATGAATATTTCAATAAATTTATAGAAAATATTTGGAAGTCACAACAAATAACATGTTCCCTCCTCAAAAGAATCAATTTTCAAAACTTGGGTTCTTACCTTCCTTGTTCTTGAGGCAATCACATTGAGGGGGTTCGAGTTTGGTATTATTGCGCAGCTTCTCCAGTCTGTCCATGGGATCCAAATCCTGACTGTCAACATTAACACAGACAGGAGTGGAACTGTTGCTGTCCACGAGACTGCGATTTAAGCAGTTGTTGGGGAAGGGAGACATGTAGTTTGGTGCAGGTGATTGCAGGGGGAGGTCTTGATGTCCAAAGTTATGAGGAATGTCTGTTCTCTTAAAAGAGTCCTGAATACGACCACTATCTATGTATGACTTGGAGGTGCCTCCCCCTTTTGGAAGCAAGCTGCTATTGTCAGGATGATAATTTAAATTCATTTGTTGACTGTTGTAAGAGTGCGAGCTGACATAGGTATGAGAGCTGTTGCACACGCTTGTCAGTGCAAATGTTGGCAAACAAGTAGCATTAGAAAAAGATAGTTTAGAATTATATGTATTGGTAATATTTATATATGTATTCATAGATGTGGTCGTATTCAATAAAAAAGGAGACGACTGAGTAGGTTCATCACAGTTCGCTTCGTTTGGTGTAGGAATAGGATTCAAGGACGTACCAGAGTGTGCATGCCCACCGTTGGCAGAAGCGTGTGGCAGAATACCTGGCATAGGAGGTAAGGATGGTGGCGGGGGCATACAACCCTGCTGCAGGGGTATGTTGGAAGTTAGAGTCTGGTGAGGTCCTAAATGTCTGTAGGCATAAGGAGGAGATGAGAAACCAGAGTTAGGTGCAGCATACCTAGGAGAACCAGAAGCTTGTAGTGGCAGACTGACTCTGTTGTTCACAGCGGTATCACAAGGTGGTGGCATCTTGAGTTCTTGTACCGGTGTAGGCATCTTGAGTTCTTGTACCGGTGGTGGCATCTTGAGTTCTAGTACCGATGACGGTTTGACCTCTGACTTAGTATCGTCCTCTGGAAGATTTTTGGCTGTATTGCTGCTCTGTACATCAATATTCTCACTGCTAGATTCTAAGGCACAAATATTACTAGAGGGGGTATCTGACTTTTCACTACCATTAACCATTTTGGGCTCCTCACTAGCCAGCAGCTTGGTGGAGATCTCGAGATGGCCATTCTGCGACGCCTTCGCCGGGGACTTCTGCAACGGAGAACTCTCTGGCGTCTTCCTATTGGAAATGATGGGTGACGTCTCTGCCCAAGGAACACACGAGGAGTTCTGGGTGTTAGCTTTCTGAGGCGAAATGGAGTTGGG-----------------------------
Nreclusus_Clingmans_N252 AATTAAATGGCTTTAAACTTAAGGAAGCTACATTTTCTAAGCAATTTTGCATGAAGAAAGTAGATATAAAGTTGTTTTTTTTTTATGAATATTTCAATAAATTTATAGAAAATATTTGGAAGTCACAACAAATAACATGTTCCCCCCTCAAAAGAATCAATTTTCAAAACTTGGGTTCTCACCTTCCTTGTTCTTGAGGCAATCACATTGAGGGGGTTCGAGTTTGGTATTATTGCGCAGCTTCTCCAGTCTGTCCATGGGATCCAAATCCTGACTGTCAACATTAACACAGACAGGAGTGGAACTGTTGCTGTCCACGAGACTGCGATTTAAGCAGTTGTTGGGGAAGGGAGACATGTAGTTTGGTGCAGGTGATTGCAGGGGGAGGTCTTGATGTCCAAAGTTATGAGGAATGTCTGTTCTCTTAAAAGAGTCCTGAATACGACCACTATCTATGTATGACTTGGAGGTGCCTCCCCCTTTTGGAAGCAAGCTGCTATTGTCTGGATGATAATTTAAGTTCATTTGTTGACTGTTGTAAGAGTGCGAGCTGACATAGGTATGAGAGCTGTTGCACACGCTTGTCAGTGCAAATGTTGGCAAACAAGTAGCATTAGAAAAAGATAGTTTAGAATTATATGTATTGGTAATATTTATATATGTATTCATAGATGTGGTCGTATTCAATAAAAAAGGAGACGACTGAGTAGGTTCATCACAGTTCGCTTCGTTTGGTGTAGGAATAGGATTCAAGGACGTACCAGAGTGTGCATGCCCACCATTGGCAGAAGCGTGTGGCAGAATACCTGGCATAGGAGGTAAGGATGGTGGCGGGGGCATACAACCCTGCTGCAGGGGTATGTTGGAAGCTAGAGTCTGGTGAGGTCCTAAATGTCTGTAGGCATAAGGAGGAGATGAGAAACCAGAGTTAGGTGCAGCATACCTAGGAGAACCAGAAGCTTGTAGTGGCAGACTGACTCTGTTGTTCACAGCGGTATCACAAGGTGGTGGCATCTTGAGTTCTTGTACCGGTGTAGGCATCTTGAGTTCTTGTACCGGTGGTGGCATCTTGAGTTCTAGTACCGGTGACGGTTTGACCTCTGACTTAGTATCGTCCTCTGGAAGATTTTTGGCTGTATTGCTGCTCTGTACATCAATATTCTCACTGCTAGATTCTAAGGCACAAATATTACTAGAGGGGGTATCTGACTTTTCACTACCATTAACCATTTTGAGCTCCTCACTAGCCAGCAGCTTGGTGGAGATCTCGGGATGGCCATTCTGCGACGCCTTCGCCGGGGACTTCTGCAACGGAGAACTCTCTGGCGTCTTCCTATTGGAAATGATGGGTGACGTCTCTGCCCAAGGAACACACGAGGAGTTCTGGGTGTTAGCTTTCTGAGGCGAAATGGAGTTGGGTGACAGCTGCTGCAGATGCATGAGTGATG
Nreclusus_Newfound_N259 AATTAAATGGCAGTAAACTTAAGGAAGTTACATTTTCTAAGCAATTTTGCATGAAGAAAGTAGATATAAAGTTGACTTTTTTTTATGAATATTTCAATAAATGTATAGAAAATATTTGGAAGTCACAACAAATAACATGTTCCCCCCTCAAAAGAATCAATTTTCAAAACTTGGGTTCTCACCTTCCTTGTTCTTGAGGCAATCACATTGAGGGGGTTCGAGTTTGGTATTATTTCGCAGCTTCTCCAGTCTGTCCATGGGATCCAAATCCTGACTGTCAACATTAACACAGACAGGAGTGGAACTGTTGCTGTCCACGAGACTGCGATTTAAGCAGTTGTTGGGGAAGGGAGACATGTAGTTTGGTGCAGGTGATTGCAGGGGGAGGTCTTGATGTCCAAAGTTATGAGGAATGTCTGTTCTCTTAAAAGAGTCCTGAATACGACCACTATCTATGTATGACTTGGAGGTGCCTCCCCCTTTTGGAAGCAAGCTGCTATTGTCTGGATGATAATTTAAGTTCATTTGTTGACTGTTGTAAGAGTGCGAGCTGACATAGGTATGAGAGCTGTTGCACACGCTTGTCAGTGCAAATGTTGGCAAACAAGTAGCATTAGAAAAAGATAGTTTAGAATTATATGTATTGGTAATATTTATATATGTATTCATAGATGTGGTCGTATTCAATAAAAAAGGAGACGACTGAGTAGGTTCATCACAGTTCGCTTCGTTTGGTGTAGGAATAGGATTCAAGGACGTACCAGAGTGTGCATGCCCACCATTGGCAGAAGCGTGTGGCAGAATACCTGGCATAGGAGGTAAGGATGGTGGCGGGGGCATACAACCCTGCTGCAGGGGTATGTTGGAAGCTAGAGTCTGGTGAGGTCCTAAATGTCTGTAGGCATAAGGAGGAGATGAGAAACCAGAGTTAGGTGCAGCATACCTAGGAGAACCAGAAGCTTGTAGTGGCAGACTGACTCTGTTGTTCACAGCGGTATCACAAGGTGGTGGCATCTTGAGTTCTTGTACCGGTGTAGGCATCTTGAGTTCTTGTACCGGTGGTGGCATCTTGAGTTCTAGTACCGGTGGCGGTTTGACCTCTGACTTAGTATCGTCCTCTGGAAGATTTTTGGCTGTATTGCTGCTCTGTACATCAATATTCTCACTGCTAGATTCTAAGGCACAAATATTACTAGAGGGGGTATCTGACTTTTCACTACCATTAACCATTTTGGGCTCCTCACTAGCCAGCAGCTTGGTGGAGATCTCAGGATGGCCATTCTGCGACGCCTTCGCCGGGGACTTCTGCAACGGAGAACTCTCTGGCGTCTTCCTGTTGGAAATGATGGGTGACGTCTCTGCCCAAGGAACGCACG------------------------------------------------------------------------
Nreclusus_Noland_N1051 AATTAGATGGCAGTAATGTTAAGGAAGCTACATTTTCTAAGCAATTTTGCATGAAGAAAGTAGATATAAAGTTGTTTTTTTTTTATGAATATTTCAATAAATGTATAAAAAATATTTGGAAGTCACAACAAATAACATGTTCCCCCCTCAAAAGAATCAATTTTCAAAACTTGGGTTCTCACCTTCCTTGTTCTTGAGGCAATCACATTGAGGGGGTTCGAGTTTGGTATTATTGCGCAGCTTCTCCAGTCTGTCCATGGGATCCAAATCCTGACTGTCAACATTAACACAGACAGGAGTGGAACTGTTGCTGTCCACGAGACTGCGATTTAAGCAGTTGTTGGGGAAGGGAGACATGTAGTTTGGTGCAGGTGATTGCAGGGGGAGGTCTTGATGTCCAAAGTTATGAGGAATGTCTGTTCTCTTAAAAGAGTCCTGAATACGACCACTATCTATGTATGACTTGGAGGTGCCTCCCCCTTTTGGAAGCAAGCTGCTATTGTCTGGATGATAATTTAAGTTCATTTGTTGACTGTTGTAAGAGTGCGAGCTGACATAGGTATGAGAGCTGTTGCACACACTTGTCAGTGCAAATGTTGGCAAACAAGTAGCATTAGAAAAAGATAGTTTAGAATTATATGTATTGGTAATATTTATATATGTATTCATAGATGTGGTCGTATTCAATAAAAAAGGAGACGACTGAGTAGGTTCATCACAGTTCGCTTCGTTTGGTGTAGGAATAGGATTCAAGGACGTACCAGAGTGTGCATGCCCACCATTGGCAGAAGCGTGTGGCAGAATACCTGGCATAGGAGGTAAGGATGGTGGCGGGGGCATACAACCCTGCTGCAGGGGTATGTTGGAAGCTAGAGTCTGGTGAGGTCCTAAATGTCTGTAGGCATAAGGAGGAGATGAGAAACCAGAGTTAGGTGCAGCATACCTAGGAGAACCAGAAGCTTGTAGTGGCAGACTGACTCTGTTGTTCACAGCGGTATCACAAGGTGGTGGCATCTTGAGTTCTTGTACCGGTGTAGGCATCTTGAGTTCTTGTACCGGTGGTGGCATCTTGAGTTCTAGTACCGGTGACGGTTTGACCTCTGACTTAGTATCGTCCTCTGGAAGATTTTTGGCTGTATTGCTGCTCTGTACATCAATATTCTCACTGCTAGATTCTAAGGCACAAATATTACTAGAGGGGGTATCTGACTTTTCACTACCATTAACCATTTTGGGCTCCTCACTAGCCAGCAGCTTGG---------------------------------------------------------------------------------------------------------------------------------------------------------------------------------------------
Nreclusus_Smokemont_N1020 ---------------------------------------AGCAATTTTGCATGAAGAAAGTAGATATAAAGTTGTCTTTTTTTTATGAATATTTCAATAAATGTATAGAAAATATTTGGAAGTCACAACAAATAACATGTTCCCCCCTCAAAAGAATCAATTTTCAAAACTTGGGTTCTCACCTTCCTTGTTCTTGAGGCAATCACATTGAGGGGGTTCGAGTTTGGTATTATTTCGCAGCTTCTCCAGTCTGTCCATGGGATCCAAATCCTGACTGTCAACATTAACACAGACAGGAGTGGAACTGTTGCTGTCCACGAGACTGCGATTTAAGCAGTTGTTGGGGAAGGGAGACATGTAGTTTGGTGCAGGTGATTGCAGGGGGAGGTCTTGATGTCCAAAGTTATGAGGAATGTCTGTTCTCTTAAAAGAGTCCTGAATACGACCACTATCTATGTATGACTTGGAGGTGCCTCCCCCTTTTGGAAGCAAGCTGCTATTGTCTGGATGATAATTTAAGTTCATTTGTTGACTGTTGTAAGAGTGCGAGCTGACATAGGTATGAGAGCTGTTGCACACACTTGTCAGTGCAAATGTTGGCAAACAAGTAGCATTAGAAAAAGATAGTTTAGAATTATATGTATTGGTAATATTTATATATGTATTCATAGATGTGGTCGTATTCAATAAAAAAGGAGACGACTGAGTAGGTTCATCACAGTTCGCTTCGTTTGGTGTAGGAATAGGATTCAAGGACGTACCAGAGTGTGCATGCCCACCATTGGCAGAAGCGTGTGGCAGAATACCTGGCATAGGAGGTAAGGATGGTGGCGGGGGCATACAACCCTGCTGCAGGGGTATGTTGGAAGCTAGAGTCTGGTGAGGTCCTAAATGTCTGTAGGCATAAGGAGGAGATGAGAAACCAGAGTTAGGTGCAGCATACCTAGGAGAACCAGAAGCTTGTAGTGGCAGACTGACTCTGTTGTTCACAGCGGTATCACAAGGTGGTGGCATCTTGAGTTCTTGTACCGGTGTAGGCATCTTGAGTTCTTGTACCGGTGGTGGCATCTTGAGTTCTAGTACCGGTGACGGTTTGACCTCTGACTTAGTATCGTCCTCTGGAAGATTTTTGGCTGTATTGCTGCTCTGTACATCAATATTCTCACTGCTAGATTCTAAGGCACAAATATTACTAGAGGGGGTATCTGACTTTTCACTACCATTAACCATTTTGGGCTCCTCACTAGCCAGCAGCTTGGTGGAGATCTCGGGATGGCC--------------------------------------------------------------------------------------------------------------------------------------------------------------------------
Nroanensis_IngramBranch_N926 AATTAAATGGAAGTAAACTTAAGGAAGCTACATTTTCTAACATTTCTTGCATGAAGAAAGTAGATATAAAGTTGTTTTTTTTTTATGAATATTTCAATAAATTTATAGAAAATATTTGGAAGTCATAACAAATAACATGTTCCCCCCTCAAAAGAATCAATTTTCAAAACTTGGGTTCTCACCTTCCTTGTTCTTGAGGCAATCACATTGAGGGGGTTCGAGTTTGGTATTATTGCGCAGCTTCTCCAGTCTGTCCATGGGATCCAAATCCTGACTGTCAACATTAACACAGACAGGAGTGGAACTGTTGCTGTCCACGAGACTGCGATTTAAGCAGTTGTTGGGGAAGGGGGACATGTAGTTTGGTGCAGGTGATTGCAGGGGGAGGTCTTGATGTCCAAAGTTATGAGGAATGTCTGTTCTCTTAAAAGAGTCCTGAATACGACCACTATCTATGTATGACTTGGAGGTGCCTCCCCCTTTCGGAAGCAAGCTGCTATTGTCTGGATGATAATTTAAATTCATTTGTTGACTGTTGTAAGAGTGCGAGCTGACATAGGTATGAGAGCTGTTGCACACGCTTGTCAGTGCAAATGTTGGCAAACAAGTAGCATTAGAAAAAGATAGTTTAGAATTATATGTATTGGTAATATTTATATATGTATTCATAGATGTGGTCGTATTCAATAAAAAAGGAGACGACTGAGTAGGTTCATCACAGTTCGCTTCGTTTGGTGTAGGAATAGGATTCAAGGACGTACCAGAGTGTGCATGCCCACCGTTGGCAGAAGTGTGTGGCAGAATACCTGGCATAGGAGGTAAGGATGGTGGCGGGGGCATACAACCCTGCTGCAGGGGTATGTTGGAAGATAGAGTCTGGTGAGGTCCTAAATGTCTGTAGGCATAAGGAGGTGATGAGAAACCAGAGTTAGGTGCAGCATACCTAGGAGAACCAGAAGCTTGTAGTGGCAGACTGACTCTGTTGTTCACAGCGGTATCACAAGGTGGTGGCATCTTGAGTTCTTGTACCGGTGTAAGCATCTTGAGTTCTTGTACCGGTGGTGGCATCTTGAGTTCTAGTACCGGTGACGGTTTGACCTCCGACTTAGTATCGTCCTCTGGAAGATTTTTGGCTGTATTGCTGCTCTGTACATCAATATTCTCACTGCTAGATTCTAAGGCACAAATATTACTAGAGGGGGTATCTGACTTTTCACTACCATTAACCATTTTGGGCTCCTCACTAGTCAGCAGCTTGGTGGAGATCTCGGGATGGCCATTCTGTGACGCCTTCGCCGGGGACTTCTGCAACGGAGAACTCTCTGGCGTC----------------------------------------------------------------------------------------------------------------------
Nroanensis_N_CarversGap_N928 AATTAAATGGAAGTAAACTTAAGGAAGCTACATTTTCTAACATTTCTTGCATGAAGAAAGTAGATATAAAGTTGTTTTTTTTTTATGAATATTTCAATAAATTTATAGAAAATATTTGGAAGTCACAACAAATAACATGTTCCCCCCTCAAAAGAATCAATTTTCAAAACTTGGGTTCTCACCTTCCTTGTTCTTGAGGCAATCACATTGAGGGGGTTCGAGTTTGGTATTATTGCGCAGCTTCTCCAGTCTGTCCATGGGATCCAAATCCTGACTGTCAACATTAACACAGACAGGAGTGGAGCTGTTGCTGTCCACGAGACTGCGATTTAAGCAGTTGTTGGGGAAGGGGGACATGTAGTTTGGTGCAGGTGATTGCAGGGGGAGGTCTTGATGTCCAAAGTTATGAGGAATGTCTGTTCTCTTAAAAGAGTCCTGAATACGACCACTATCTATGTATGACTTGGAGGTGCCTCCCCCTTTTGGAAGCAAGCTGCTAGTGTCTGGATGATAATTTAAATTCATTTGTTGACTGCTGTAAGAGTGCGAGCTGACATAGGTATGAGAGCTGTTGCACACGCTTGTCAGTGCAAATGTTGGCAAACAAGTAGCATTAGAAAAAGATAGTTTAGAATTATATGTATTGGTAATATTTATATATGTATTCATAGATGTGGTCGTATTCAATAAAAAAGGAGACGACTGAGTAGGTTCATCACAGTTCGCTTCGTTTGGTGTAGGAATAGGATTCAAGGACGTACCAGAGTGTGCATGCCCACCGTTGGCAGAAGTGTGTGGCAGAATACCTGGCATAGGAGGTAAGGATGGTGGCGGGGGCATACAACCCTGCTGCAGGGGTATGTTGGAAGATAGAGTCTGGTGAGGTCCTAAATGTCTGTAGGCATAAGGAGGTGATGAGAAACCAGAGTTAGGTGCAGCATACCTAGGAGAACCAGAAGCTTGTAGTGGCAGACTGACTCTGTTGTTCACAGCGGTATCACAAGGTGGTGGCATCTTGAGTTCTTGTACCGGTGTAAGCATCTTGAGTTCTTGTACCGGTGGTGGCATCTTGAGTTCTAGTACCGGTGACGGTTTGACCTCCGACTTAGTATCGTCCTCTGGAAGATTTTTGGCTGTATTGCTGCTCTGTACATCAATATTCTCACTGCTAGATTCTAAGGCACAAATATTACTAGAGGGGGTATCTGACTTTTCACTACCATTAACCATTTTGGGCTCCTCACTAGCCAGCAGCTTGGTGGAGATCTCGGGATGGCCATTCTGTGACGCCTTCGCCGGGGACTTCTGCAACGGAGAACTCTCTGGCGTCTTCCTATTGGATATGATGGGTGATGTCTCTGCCCAAGGAACACACGAGGAGTTCTGTGTGTTAGCTTTCGGAGGCGAAATGGAGTTGGGTGACAGCTGCTGCAGATGCATGAGTGATG
Nroanensis_RoanHighBluff_N762 AATTAAATGGAAGTAAACTTAAGGAAGCTACATTTTCTAACATTTCTTGCATGAAGAAAATAGATATAAAGTTGTCTTTTTTTTATGAATATTTCAATAAATTTATAGAAAATATTTGGAAGTCACAACAAATAACATGTTCCCCCCTCAAAAGAATCAATTTTCAAAACTTGGGTTCTCACCTTCTTTGTTCTTGAGGCAATCACATTGAGGGGGTTCGAGTTTGGTATTATTGCGCAGCTTCTCCAGTCTGTCCATGGGATCCAAATCCTGACTGTCAACATTAACACAGACAGGAGTGGAGCTGTTGCTGTCCACGAGACTGCGATTTAAGCAGTTGTTGGGGAAGGGGGACATGTAGTTTGGTGCAGGTGATTGCAGGGGGAGGTCTTGATGTCCAAAGTTATGAGGAATGTCTGTTCTCTTAAAAGAGTCCTGAATACGACCACTATCTATGTATGACTTGGAGGCGCCTCCCCCTTTTGGAAGCAAGCTGCTATTGTCTGGATGATAATTTAAATTCATTTGTTGACTGTTGTAAGAGTGCGAGCTGACATAGGTATGAGAGCTGTTGCACACGCTTGTCAGTGCAAATGTTGGCAAACAAGTAGCATTAGAAAAAGATAGTTTAGAATTATATGTATTGGTAATATTTATATATGTATTCATAGATGTGGTCGTATTCAATAAAAAAGGAGACGACTGAGTAGGTTCATCACAGTTCGCTTCGTTTGGTGTAGGAATAGGATTCAAGGACGTACCAGAGTGTGCATGCCCACCGTTGGCAGAAGTGTGTGGCAGAATACCTGGCATAGGAGGTAAGGATGGTGGCGGGGGCATACAACCCTGCTGCAGGGGTATGTTGGAAGATAGAGTCTGGTGAGGTCCTAAATGTCTGTAGGCATAAGGAGGTGATGAGAAACCAGAGTTAGGTGCAGCATACCTAGGAGAACCAGAAGCTTGTAGTGGCAGACTGACTCTGTTGTTCACAGCGGTATCACAAGGTGGTGGCATCTTGAGTTCTTGTACCGGTGTAAGCATCTTGAGTTCTTGTACCGGTGGTGGCATCTTGAGTTCTAGTACCGGTGACGGTTTGACCTCCGACTTAGTATCGTCCTCTGGAAGATTTTTGGCTGTATTGCTGCTCTGTACATCAATATTCTCACTGCTAGATTCTAAGGCACAAATATTACTAGAGGGGGTATCTGACTTTTCACTACCATTAACCATTTTGGGCTCCTCACTAGCCAGCAGCTTGGTGGAGATCTCGGGATGGCCATTCTGTGACGCCTTCGCCGGGGACTTCTGCAACGGAGAACTCTCTGGCGTCTTCCTATTGGAAATGATGGGTGATGTCTCTGCCCAAGGAACACACGAGGAGTTCTGTGTGTTAGCTTTCGGAGGCGAAATGGAGTTGGGTGACAGCTGCTGCAGATGCATGAGTGATG
Nsheari_BaldRiver_N1168 -ATTCAATGGCAGTAAACTTAAGGAAGCTACATTTTCTAAGCAATTTTGGATGAAGAGAGTAGATATAAAGTTGTTTTTTTTTTATGAATATTTCAATAAATGTATAGAAAATATTTGGAAGTCACAACAAATAAAATATTCCCCCCTCAAAAGAATCAATTTTCAAAACTTGGGTTCTCACCTTCCTTGTTCTTGAGGCAATCACATTGAGGGGGTTCGAGTTTGGTATTATTGCGCAGCTTCTCCAGTCTGTCCATGGGATCCAAATCCTGACTGTCAACATTAACACAGACAGGAGTGGAACTGTTGCTGTCCACGAGACTGCGATTTAAGCAGTTGTTGGGGAAGGGAGACATGTAGTTTGGTGCAGGTGATTGCAGGGGGAGGTCTTGATGTCCAAAGTTATGAGGAATGTCTGTTCTCTTAAAAGAGTCCTGAATACGACCACTATCTATGTATGACTTGGAGGTGCCTCCCCCTTTTGGAAGCAAGCTGCTATTGTCTGGATGATAATTTAAGTTCATTTGTTGACTGTTGTAAGAGTGCGAGCTGACATAGGTATGAGAGCTGTTGCACACGCTTGTCAGTGCAAATGTTGGCAAACAAGTAGCATTAGAAAAAGATAGTTTAGAATTATATGTATTGGTAATATTTATATATGTATTCATAGATGTGGTCGTATTCAATAAAAAAGGAGACGACTGAGTAGGTTCATCACAGTTCGCTTCGTTTGGTGTAGGAATAGGATTCAAGGACGTACCAGAGGGTGCATGCCCACCGTTGGCAGAAGCGTGTGGCAGAATACCTGGCATAGGAGGTAAGGATGGTGGCGGGGGCATACAACCCTGCTGCAGGGGTATGTTGGAAGCTAGAGTCTGGTGAGGTCCTAAATGTCTGTAGGCATAAGGAGGAGATGAGAAACCAGAGTTAGGTGCAGCATACCTAGGAGAACCAGAAGCTTGTAGTGGCAGACTGACTCTGTTGTTCACAGCGGTATCACAAGGTGGTGGCATCTTGAGTTCTTGTACCGGTGTAGGCATCTTGAGTTCTTGTACCGGTGGTGGCATCTTGAGTTCTAGTACCGGTGACGGTTTGACCTCTGACTTAGTATCGTCCTCTGGAAGATTTTTGGCTGTATTGCTGCTCTGTACATCAATATTCTCACTGCTAGATTCTAAGGCACAAATATTACTAGAGGGGGTATCTGACTTTTCACTACCATTAACCATTTTGGGCTCCTCACTAGCCAGCAGCTTGGTGGAGATCTCGGGATGGCCATTCTGTGATGCCTTCGCCGGGGACTTCTGCAACGGAGAACTCTCTGGTGTCTTCCTATTGGAAATGATGGGTGACGTCTCTGCCCAAGGAACACATGAGGAGTTCTGGGTGTTAGCTTTCTGAGGCGAAATGGAGTTGGGTGACAGCTGCTGCAGATGCATGAGTGATG
Nsheari_Cohutta_N826 AATTAAATGGCAGTAAACTTAAGGAAGCTACATTTTCTAAGCAATTTTGGATGAAGAAAGTAGATATAAAGTT--CTTTTTTTTATGAATATTTCAATAAATGTATAGAAAATATTTGAAAGTCACAACAAATAAAATATTCCCCCCTCAAAAGAATCAATTTTCAAAACTTGGGTTCTCACCTTCCTTGTTCTTGAGGCAATCACATTGAGGGGGTTCGAGTTTGGTATTATTGCGCAGCTTCTCCAGTCTGTCCATGGGATCCAAATCCTGACTGTCAACATTAACACAGATAGGAGTGGAACTGTTGCTGTCCACGAGACTGCGATTTAAGCAGTTGTTGGGGAAGGGAGACATGTAGTTTGGTGCAGGTGATTGCAGGGGGAGGTCTTGATGTCCAAAGTTATGAGGAATGTCTGTTCTCTTAAAAGAGTCCTGAATACGACCACTATCTATGTATGACTTGGAGGTGCCTCCCCCTTTTGGAAGCAAGCTGCTATTGTCTGGATGATAATTTAAGTTCATTTGTTGACTGTTGTAAGAGTGCGAGCTGACATAGGTATGAGAGCTGTTGCACACGCTTGTCAGTGCAAATGTTGGCAAACAAGTAGCATTAGAAAAAGATAGTTTAGAATTATATGTATTGGTAATATTTATATATGTATTCATAGATGTGGTCGTATTCAATAAAAAAGGAGACGACTGAGTAGGTTCATCACAGTTCGCTTCGTTTGGTGTAGGAATAGGATTCAAGGACGTACCAGAGGGTGCATGCCCACCGTTGGCAGAAGCGTGTGGCAGAATACCTGGCATAGGAGGTAAGGATGGTGGCGGGGGCATACAACCCTGCTGCAGGGGTATGTTGGAAGCTAGAGTCTGGTGAGGTCCTAAATGTCTGTAGGCATAAGGAGGAGATGAGAAACCAGAGTTAGGTGCAGCATACCTAGGAGAACCAGAAGCTTGTAGTGGCAGACTGACTCTGTTGTTCACAGCAGTATCACAAGGTGGTGGCATCTTGAGTTCTTGTACCGGTGTAGGCATCTTGAGTTCTTGTACCGGTGGTGGCATCTTGAGTTCTAGTACCGGTGACGGTTTGACCTCTGACTTAGTATCGTCCTCTGGAAGATTTTTGGCTGTATTGCTGCTCTGTACATCAATATTCTCACTGCTAGATTCTAAGGCACAAATATTACTAGAGGGGGTATCTGACTTTTCACTACCATTAACCATTTTGGGCTCCTCACTAGCCAGCAGCTTGGTGGAGATCTCGGGATGGCCATTCTGTGATGCCTTCGCCGGGGACTTCTGCAACGGAGAACTCTCTGGTGTCTTCCTATTGGAAATGATGGGTGACGTCTCTGCCCAAGGAACACACGAGGAGTTCTGGGTGTTAGCTTTCTGAGGCGAAATGG------------------------------------
Nsheari_JoyceKilmer_N092 -----------------------------------------------TGGATGAAGAAAGTAGATATAAAGTTGTTTTTTTTTTATGAATATTTCAATAAATGTATAGAAAATATTTGGAAGTCACAACAAATAAAATATTCCCCCCTCGAAAGAATCAATTTTCAAAACTTGGGTTCTCACCTTCCTTGTTCTTGAGGCAATCACATTGAGGGGGTTCGAGTTTGGTATTATTGCGCAGCTTCTCCAGTCTGTCCATGGGATCCAAATCCTGACTGTCAACATTAACACAGACAGGAGTGGAACTGTTGCTGTCCACGAGACTGCGATTTAAGCAGTTGTTGGGGAAGGGAGACATGTAGTTTGGTGCAGGTGATTGCAGGGGGAGGTCTTGATGTCCAAAGTTATGAGGAATGTCTGTTCTCTTAAAAGAGTCCTGAATACGACCACTATCTATGTATGACTTGGAGGTGCCTCCCCCTTTTGGAAGCAAGCTGCTATTGTCTGGATGATAATTTAAGTTCATTTGTTGACTGTTGTAAGAGTGCGAGCTGACATAGGTATGAGAGCTGTTGCACACGCTTGTCAGTGCAAATGTTGGCAAACAAGTAGCATTAGAAAAAGATAGTTTAGAATTATATGTATTGGTAATATTTATATATGTATTCATAGATGTGGTCGTATTCAATAAAAAAGGAGACGACTGAGTAGGTTCATCACAGTTCGCTTCGTTTGGTGTAGGAATAGGATTCAAGGACGTACCAGAGGGTGCATGCCCACCGTTGGCAGAAGCGTGTGGCAGAATACCTGGCATAGGAGGTAAGGATGGTGGCGGGGGCATACAACCCTGCTGCAGGGGTATGTTGGAAGCTAGAGTCTGGTGAGGTCCTAAATGTCTGTAGGCATAAGGAGGAGATGAGAAACCAGAGTTAGGTGCAGCATACCTAGGAGAACCAGAAGCTTGTAGTGGCAGACTGACTCTGTTGTTCACAGCGGTATCACAAGGTGGTGGCATCTTGAGTTCTTGTACCGGTGTAGGCATCTTGAGTTCTTGTACCGGTGGTGGCATCTTGAGTTCTAGTACCGGTGACGGTTTGACCTCTGACTTAGTATCGTCCTCTGGAAGATTTTTGGCTGTATTGCTGCTCTGTACATCAATATTCTCACTGCTAGATTCTAAGGCACAAATATTACTAGAGGGGGTATCTGACTTTTCACTACCATTAACCATTTTGGGCTCCTCACTAGCCAGCAGCTTGGTGGAGATCTCGGGATGGCCATTCTGTGATGCCTTCGCCGGGGACTTCTGCA------------------------------------------------------------------------------------------------------------------------------------------
Nsilvanus_Elijay_N395 AATTAAATGGCAGTAAACTTAAGGAAGCTACATTTTCTAACATTTCTTGCATGAAGAAAGTAGATATAAAGTTGTTTTTTTTATATGAATATTTCAATAAATTTATAGAAAATAAGTGGAAGTCACAACAAATAACATGTTCCCCCCTCAAAAGAATCAATTTTCAAAACTTGGGTTCTCACCTTCCTTGTTCTTGAGGCAATCACATTGAGGGGGTTCGAGTTTGGTATTATTGCGCAGCTTCTCCAGTCTGTCCATGGGATCCAAATCCTGACTGTCAACATTAACACAGACAGGAGTGGAACTGTTGCTGTCCACGAGACTGCGATTTAAGCAGTTGTTGGGGAAGGGGGACATGTAGTTTGGTGCAGGTGATTGCAGGGGGAGGTCTTGATGTCCAAAGTTATGAGGAATGTCTGTTCTCTTAAAAGAGTCCTGAATACGACCACTATCTATGTATGACTTGGAGGTGCCTCCCCCTTTTGGAAGCAAGCTGCTATTGTCTGGATGATAATTTAAATTCATTTGTTGACTGTTGTAAGAGTGCGAGCTGACATAGGTATGAGAGCTGTTGCACACGCTTGTCAGTGCAAATGTTGGCAAACAAGTAGCATTAGAAAAAGATAGTTTAGAATTATATGTATTGGTAATATTTATATATGTATTCATAGATGTGGTCGTATTCAATAAAAAAGGAGACGACTGAGTAGGTTCATCACAGTTCGCTTCGTTTGGTGTAGGAATAGGATTCAAGGACGTACCAGAGTGTGCATGCCCACCGTTGGCAGAAGTGTGTGGCAGAATACCCGGCATAGGAGGTAAGGATGGTGGCGGGGGCATACAACCCTGCTGCAGGGGTATGTTGGAAGTTAGAGTCTGGTGAGGTCCTAAATGTCTGTAGGCATAAGGAGGAGATGAGAAACCAGAGTTAGGTGCAGCATACCTAGGAGAACCAGAAGCTTGTAGTGGCAGACTGACTCTGTTGTTCACAGCGGTATCACAAGGTGGTGGCATCTTGAGTTCTTGTACCGGTGTAGGCATCTTGAGTTCTTGTACCGGTGGTGGCATCTTGAGTTCTAGTACCGGTGACGGTTTGACCTCTGACTTAGTATCGTCCTCTGGAAGATTTTTGGCTGTATTGCTGCTCTGTACATCAATATTCTCACTGCTAGATTCTAAGGCACAAATATTACTAGAGGGGGTATCTGACTTTTCACTACCATTAACCATTTTGGGCTCCTCACTAACCAGCAGCTTGGTGGAGATCTCGGGATGGCCATTCTGTGATGCCTTCGCCGGGGACTTCTGCAACGGAGAACTCTCTGGCGTCTTCCTATTGGAAATGATGGGTGATGTCTCTGCCCAAGGAACACACGAGGAGTTCTGTGTGTTAGCTTTCTGAGGCGAAATGGAGTTGGGTGACAGCTGCTGCAGATGCATGAGTGATG
Nsilvanus_GermanyCove_N1017 AATTAAGTGGCAGTAAACTTAAGGAAGCTACATTTTCTAACATTTCTTGCATGAAGAAAGTAGATATAAAGTTG-TCTTTTTTTATGAATATTTCAATAAATTTATAGAAAATATTTGGAAGTCACAACAAATAACATGTTCCCCCCTCAAAAGAATCAATTTTCAAAACTTGGGTTCTCACCTTCCTTGTTCTTGAGGCAATCACATTGAGGGGGTTCAAGTTTGGTATTATTGCGCAGCTTCTCCAGTCTGTCCATGGGATCCAAATCCTGACTGTCAACATTAACACAGACAGGAGTGGAACTGTTGCTGTCCACGAGACTGCGATTTAAGCAGTTGTTGGGAAAGGGGGACATGTAGTTTGGTGCAGGTGATTGCAGGGGGAGGTCTTGATGTCCAAAGTTATGAGGAATGTCTGTTCTCTTAAAAGAGTCCTGAATACGACCACTATCTATGTATGACTTGGAGGTGCCTCCCCCTTTTGGAAGCAAGCTGCTATTGTCTGGATGATAATTTAAATTCATTTGTTGACTGTTGTAAGAGTGCGAGCTGACATAGGTATGAGAGCTGTTGCACACGCTTGTCAGTGCAAATGTTGGCAAACAAGTAGCATTAGAAAAAGATAGTTTAGAATTATATGTATTGGTAATATTTATATATGTATTCATAGATGTGGTCGTATTCAATAAAAAAGGAGACGACTGAGTAGGTTCATCACAGTTCGCTTCGTTTGGTGTAGGAATAGGATTCAAGGACGTACCAGAGTGTGCATGCCCACCGTTGGCAGAAGTGTGTGGCAGAATACCCGGCATAGGAGGTAAGGATGGTGGCGGGGGCATACAACCCTGCTGCAGGGGTATGTTGGAAGTTAGAGTCTGGTGAGGTCCTAAATGTCTGTAGGCATAAGGAGGAGATGAGAAACCAGAGTTAGGTACAGCATACCTAGGAGAACCAGAAGCTTGTAGTGGCAGACTGACTCTGTTGTTCACAGCGGTATCACAAGGTGGTGGCATCTTGAGTTCTTGTACCGGTGTAGGCATCTTGAGTTCTTGTACCGGCGGTGGCATCTTGAGTTCTAGTACCGGTGACGGTTTGACCTCTGACTTAGTATCGTCCTCTGGAAGATTTTTGGCTGTATTGCTGCTCTGTACATCAATATTCTCACTGCTAGATTCTAAGGCACAAATATTACTAGAGGGGGTATCTGACTTTTCACTACCATTAACCATTTTGGGCTCCTCACTAACCAGCAGCTTGGTGGAGATCTCGGGATGGCCATTCTGTGATGCCTTCGCCGGGGACTTCTGCAACGGAGAACTCTCTGGCGTCTTCTTATTGGAAATGATGGGTGATGTCTCTGCCCAAGGAACACACGAGGAGTTCTGTGTGTTAGCTTTCTGAGGCGAAATGGAGTTGGGTGACAGCTGCTGCAGATGCATGAGTGATG
Nsilvanus_HeboMtn_N1029 AATTAAATGGCAGTAAACTTAAGGAAGCTACATTTTCTAACATTTCTTGCATGAAGAAAGTAGATATAAAGTTGTTTTTTTTTTATGAATATTTCAATAAATTTATAGAAAATATTTGGAAGTCACAACAAATAACATGTTCCCCCCTCAAAAGAATCAATTTTCAAAACTTGGGTTCTCACCTTCCTTGTTCTTGAGGCAATCACATTGAGGGGGTTCGAGTTTGGTATTATTGCGCAGCTTCTCCAGTCTGTCCATGGGATCCAAATCCTGACTGTCAACATTAACACAGACAGGAGTGGAACTGTTGCTGTCCACGAGACTGCGATTTAAGCAGTTGTTGGGAAAGGGGGACATGTAGTTTGGTGCAGGTGATTGCAGGGGGAGGTCTTGATGTCCAAAGTTATGAGGAATGTCTGTTCTCTTAAAAGAGTCCTGAATACGACCACTATCTATGTATGACTTGGAGGTGCCTCCCCCTTTTGGAAGCAAGCTGCTATTGTCTGAATGATAATTTAAATTCATTTGTTGACTGTTGTAAGAGTGCGAGCTGACATAGGTATGAGAGCTGTTGCACACGCTTGTCAGTGCAAATGTTGGCAAACAAGTAGCATTAGAAAAAGATAGTTTAGAATTATATGTATTGGTAATATTTATATATGTATTCATAGATGTGGTCGTATTCAATAAAAAAGGAGACGACTGAGTAGGTTCATCACAGTTCGCTTCGTTTGGTGTAGGAATAGGATTCAAGGACGTACCAGAGTGTGCATGCCCACCGTTGGCAGAAGTGTGTGGCAGAATACCCGGCATAGGAGGTAAGGATGGTGGCGGGGGCATACAACCCTGCTGCAGGGGTATGTTGGAAGTTAGAGTCTGGTGAGGTCCTAAATGTCTGTAGGCATAAGGAGGAGATGAGAAACCAGAGTTAGGTGCAGCATACCTAGGAGAACCAGAAGCTTGTAGTGGCAGACTGACTCTGTTGTTCACAGCGGTATCACAAGGTGGTGGCATCTTGAGTTCTTGTACCGGTGTAGGCATCTTGAGTTCTTGTACCGGTGGTGGCATCTTGAGTTCTAGTACCGGTGACGGTTTGACCTCTGACTTAGTATCGTCCTCTGGAAGATTTTTGGCTGTATTGCTGCTCTGTACATCAATATTCTCACTGCTAGATTCTAAGGCACAAATATTACTAGAGGGGGTATCTGACTTTTCACTACCATTAACCATTTTGGGCTCCTCACTAACCAGCAGCTTGGTGGAGATCTCGGGATGGCCATTCTGTGATGCCTTCGCCGGGGACTTCTGCAACGGAGAACTCTCTGGCGTCTTCCTATTGGAAATGATGGGTGATGTCTCTGCCCAAGGAACACA--------------------------------------------------------------------------
Nstupkai_BlowholeWOS_N285 -------------------------------ATTTTCTAAGCAATTTTGCATGAAGAAAGTAGATATAAAGTTATTTTTTTTTTATGAATATTTCAATAAATGTATAAAAAATATTTGGAAGTCACAACAAATAACATGTTCCCCCCTCAAAAGAATCAATTTTCAAAACTTGGGTTCTCACCTTCCTTGTTCTTGAGGCAATCACATTGAGGGGGTTCGAGTTTGGTATTATTGCGCAGCTTCTCCAGTCTGTCCATGGGATCCAAATCCTGACTGTCAACATTAACACAGACAGGAGTGGAACTGTTGCTGTCCACGAGACTGCGATTTAAGCAGTTGTTGGGGAAGGGAGACATGTAGTTTGGTGCAGGTGATTGTAGGGGGAGGTCTTGATGTCCAAAGTTATGAGGAATGTCTGTTCTCTTAAAAGAGTCCTGAATACGACCACTATCTATGTATGACTTGGAGGTGCCTCCCCCTTTTGGAAGCAAGCTGCTATTGTCTGGATGATAATTTAAGTTCATTTGTTGACTGTTGTAAGAGTGCGAGCTGACATAGGTATGAGAGCTGTTGCACACGCTTGTCAGTGCAAATGTTGGCAAACAAGTAGCATTAGAAAAAGATAGTTTAGAATTATATGTATTGGTAATATTTATATATGTATTCATAGATGTGGTCGTATTCAATAAAAAAGGAGACGACTGAGTAGGTTCATCACAGTTCGCTTCGTTTGGTGTAGGAATAGGATTCAAGGACGTACCAGAGTGTGCATGCCCACCATTGGCAGAAGCGTGTGGCAGAATACCTGGCATAGGAGGTAAGGATGGTGGCGGGGGCATACAACCCTGCTGCAGGGGTATGTTGGAAGCTAGAGTCTGGTGAGGTCCTAAATGTCTGTAGGCATAAGGAGGAGATGAGAAACCAGAGTTAGGTGCAGCATACCTAGGAGAACCAGAAGCTTGTAGTGGCAGACTGACTCTGTTGTTCACAGCGGTATCACAAGGTGGTGGCATCTTGAGTTCTTGTACCGGTGTAGGCATCTTGAGTTCTTGTACCGGTGGTGGCATCTTGAGTTCTAGTACCGGTGACGGTTTGACCTCTGACTTAGTATCGTCCTCTGGAAGATTTTTGGCTGTATTGCTGCTCTGTACATCAATATTCTCACTGCTAGATTCTAAGGCACAAATATTACTAGAGGGGGTATCTGACTTTTCACTACCATTAACCATTTTGGGCTCCTCACTAGCCAGCAGCTTGGTGGAGATCTCGGGATGGCCATTCTGCGACGCCTTCGCCGGGGACTTCTGCAACGGAGAACTCTCTGGCGTCTTCCTATTGGAAATGATGGGTGACGTCTCTGCCCAAGGAACACACGAGGAGTTCTGGGTGTTAGCTTTCTGAGGCGAAATGGAGTTGGGTGACAGCTGCTGCAGATGCATGAGTGATG
Nstupkai_Blowing_N356 ------------------------------------CTAAGGAATTTTGCATGAAGAAAGTAGATATAAAGTTGTTTTTTTTTTATGAATATTTCAATAAATGTATAGAAAATATTTGGAAGTCACAACAAATAACATGTTCCCCCCTCAAAAGAATCAATTTTCAAAACTTGGGTTCTCACCTTCCTTGTTCTTGAGGCAATCACATTGAGGGGGTTCGAGTTTGGTATTATTGCGCAGCTTCTCCAGTCTGTCCATGGGATCCAAATCCTGACTGTCAACATTAACACAGACAGGAGTGGAACTGTTGCTGTCCACGAGACTGCGATTTAAGCAGTTGTTGGGGAAGGGAGACATGTAGTTTGGTGCAGGTGATTGCAGGGGGAGGTCTTGATGTCCAAAGTTATGAGGAATGTCTGTTCTCTTAAAAGAGTCCTGAATACGACCACTATCTATGTATGACTTGGAGGTGCCTCCCCCTTTTGGAAGCAAGCTGCTATTGTCTGGATGATAATTTAAGTTCATTTGTTGACTGTTGTAAGAGTGCGAGCTGACATAGGTATGAGAGCTGTTGCACACGCTTGTCAGTGCAAATGTTGGCAAACAAGTAGCATTAGAAAAAGATAGTTTAGAATTATATGTATTGGTAATATTTATATATGTATTCATAGATGTGGTCGTATTCAATAAAAAAGGAGACGACTGAGTAGGTTCATCACAGTTCGCTTCGTTTGGTGTAGGAATAGGATTCAAGGACGTACCAGAGTGTGCATGCCCACCATTGGCAGAAGCGTGTGGCAGAATACCTGGCATAGGAGGTAAGGATGGTGGCGGGGGCATACAACCCTGCTGCAGGGGTATGTTGGAAGCTAGAGTCTGGTGAGGTCCTAAATGTCTGTAGGCATAAGGAGGAGATGAGAAACCAGAGTTAGGTGCAGCATACCTAGGAGAACCAGAAGCTTGTAGTGGCAGACTGACTCTGTTTGTCACAGAGGTATCACAAGGTGGTGGCATCTTGAGTTCTTGTACCGGTGTAGGCATCTTGAGTTCTTGTACCGGTGGTGGCATCTTGAGTTCTAGTACCGGTGACGGTTTGACCTCTGACTTAGTATCGTCCTCTGGAAGATTTTTGGCTGTATTGCTGCTCTGTACATCAATATTCTCACTGCTAGATTCTAAGGCACAAATATTACTAGAGGGGGTATCTGACTTTTCACTACCATTAACCATTTTGGGCTCCTCACTAGCCAGCAGCTTGGTGGAGATCTCGGGATGGCCATTCTGCGACGCCTTCGCCGGGGACTTCTGCAACGGAGAACTCTCTGGCGTCTTCCTATTGGAAATGATGGGTGACGTCTCTGCCCAAGGAACACACGAGGAGTTCTGGGTGTTACCTTTCTGAGGCGAAATGGAGTTGGGTGACAGCTGCTGCAGATGCATGAGTGATG
Nstupkai_LittleRiver_N293 AATTAAATGGCAGTAAACTTAAGGAAGCTACATTTTCTAAGCAATTTTGCATGAAGAAAGTAGATATAAAGTTGTTTTTTTTTTATGAATATTTCAATAAATGTATAGAAAATATTTGGAAGTCACAACAAATAACATGTTCCCCCCTCAAAAGAATCAATTTTCAAAACTTGGGTTCTCACCTTCCTTGTTCTTGAGGCAATCACATTGAGGGGGTTCGAGTTTGGTATTATTGCGCAGCTTCTCCAGTCTGTCCATGGGATCCAAATCCTGACTGTCAACATTAACACAGACAGGAGTGGAACTGTTGCTGTCCACGAGACTGCGATTTAAGCAGTTGTTGGGGAAGGGAGACATGTAGTTTGGTGCAGGTGATTGCAGGGGGAGGTCTTGATGTCCAAAGTTATGAGGAATGTCTGTTCTCTTAAAAGAGTCCTGAATACGACCACTATCTATGTATGACTTGGAGGTGCCTCCCCCTTTTGGAAGCAAGCTGCTATTGTCTGGATGATAATTTAAGTTCATTTGTTGACTGTTGTAAGAGTGCGAGCTGACATAGGTATGAGAGCTGTTGCACACGCTTGTCAGTGCAAATGTTGGCAAACAAGTAGCATTAGAAAAAGATAGTTTAGAATTATATGTATTGGTAATATTTATATATGTATTCATAGATGTGGTCGTATTCAATAAAAAAGGAGACGACTGAGTAGGTTCATCACAGTTCGCTTCGTTTGGTGTAGGAATAGGATTCAAGGACGTACCAGAGTGTGCATGCCCACCATTGGCAGAAGCGTGTGGCAGAATACCTGGCATAGGAGGTAAGGATGGTGGCGGGGGCATACAACCCTGCTGCAGGGGTATGTTGGAAGCTAGAGTCTGGTGAGGTCCTAAATGTCTGTAGGCATAAGGAGGAGATGAGAAACCAGAGTTAGGTGCAGCATACCTAGGAGAACCAGAAGCTTGTAGCGGCAGACTGACTCTGTTGTTCACAGCGGTATCACAAGGTGGTGGCATCTTGAGTTCTTGTACCGGTGTAGGCATCTTGAGTTCTTGTACCGGTGGTGGCATCTTGAGTTCTAGTACCGGTGATGGTTTGACCTCTGACTTAGTATCGTCCTCTGGAAGATTTTTGGCTGTATTGCTGCTCTGTACATCAATATTCTCACTGCTAGATTCTAAGGCACAAATATTACTAGAGGGGGTATCTGACTTTTCACTACCATTAACCATTTTGGGCTCCTCACTAGCCAGCAGCTTGGTGGAGATCTCGGGATGGCCATTCTGTGACGCCTTCGCCGGGGACTTCTGCAACGGAGAACTCTCTGGCGTCTTCCTATTGGAAATGATGGGTGACGTCTCTGCCCAAGGAACACACGAGGAGTTCTGGGTGTTAGCTTTCTGAGGCGAAATGGAGTTGGGTGACAGCTGCTGCAGATGCATGAGTGATG
Nstygius_ObeLee_N0656 AATTAAATGGCATTAAGCTTAAGGAAGGTACATTTTCCAAGCAATTTTACACGAAGAAAGTTGATATAAAGTTA-GCTTTTTTTATGAATATTTCAATAAATTTATAGAACGTATTTGAAAGTCACAACAAATAACATGTTTTTACAAAAAAAGAATCAATTTTTAAAACTTGGGTTCTCACCTTCCTTGTTCTTGAGACAATCACATTGAGGGGGTTCGAGTTTGGTATTATTGCGCAGCTTCTCCAGTCTGTCCATGGGATCCAAATCCTGACTGTCAACACTCACACAGACAGGAGTGGAACTGTTGCTGTCCACAAGACTGCGATTTAAGCAGTTGTTGGGGAAGGGGGACATGTAGTTTGGTGCAGGCAATTGCAGGGGGAGGTCTTGATGTCCAAAGTTATGAGGAATGTCTGTTCTCTTAAAAGAGTCCTGAATACGACCACTATCTATGTATGACTTGGAGGTGCCTCCCCCTTTCGGAAGCATGCTGCTATTGTCATGATGATAATTTAAATTCATTTGTTGACTGTTGTAAGAGTGCGAGCTGACATAGGTATGAGAGCTGTTGCACACGCTTGTCAGTGCAAATGTTGGCAAACAAGTAGCATTAGAAAAAGATAGTTTAGAATTATATGTATTGGTAATATTTATATATGTATTCATAGATGTGGTCGTATTCAATAAAAAAGGAGACGACTGAGTAGGTTCATCACAGTTCGCTTCGTTGGGTGTAGGAATAGGATTCAAGGACGTACCAGAGTGTGCATGCCCACCGTTGGCAGAAGCGTGTGGCAGAATACCTGGCATAGGAGGTAAAGATGATGGCGGGGGCATACAACCCTGCTGCAGGGGTATGTTGGAAGTTAGAGTCTGGTGAGGTCCTAAATGTCTGTAGGCATAAGGAGGAGATGAGAAACCAGAGTTAGGTGCAGCATACCTAGGAGAACCAGAAGCTTGTAGTGGCAGACTGACTCTATTGTTCACAGCGGTATCACAAGGTGGTGGCATCTTGAGTTCTTGTATTGGTGGCGGCATCTTGAGTTCTTGTACCGGTGGTGGCATCTTGAGTTCTTGTACCGGTGACGGTTTGACCTCTGACTTAGTATCGTCCTCTGGAAGATTTTTGGCTGTATTGCTGCTCTGTACATCAATATTCTCACTGCTAGATTCTAAGGCACAAATATTACTAGAGGGGGTATCTGACTTTTCACTACCATTAACCATTTTGGGCTCCTCACTAGCCTGCAGCTTGGTGGAGATCTCGGGATGGCCATTCTGGGACGCCTTCGCCGGAGACTTCTGCAACGAAGAACTCTCCGGCGTCTTCCTATTGGAAATGATGGGCGACGTCTCTGCCCAAGGAACACACGAGGAGTTCTGGGTGTTAGCTTTCTGAGGCGAAATAGAGTTGGGTGATAGCTGCTGCAGATGCATGAGAGA--
Nstygius_RavenB_N1022 ----------------GCTTAAGGAAGGTACATTTTCCAAGCAATTTTACACGAAGAAAGTTGATATAAAGTTA-GCTTTTTTTATGAATATTTCAATAAATTTATAGAACGTATTTGAAAGTCACAACAAATAACATGTTTTTACAAAAAAAGAATCAATTTTTAAAACTTGGGTTCTCACCTTCCTTGTTCTTGAGACAATCACATTGAGGGGGTTCGAGTTTGGTATTATTGCGCAGCTTCTCCAGTCTGTCCATGGGATCCAAATCCTGACTGTCAACACTCACACAGACAGGAGTGGAACTGTTGCTGTCCACAAGACTGCGATTTAAGCAGTTGTTGGGGAAGGGGGACATGTAGTTTGGTGCAGGCAATTGCAGGGGGAGGTCTTGATGTCCAAAGTTATGAGGAATGTCTGTTCTCTTAAAAGAGTCCTGAATACGACCACTATCTATGTATGACTTGGAGGTGCCTCCCCCTTTCGGAAGCATGCTGCTATTGTCATGATGATAATTTAAATTCATTTGTTGACTGTTGTAAGAGTGCGAGCTGACATAGGTATGAGAGCTGTTGCACACGCTTGTCAGTGCAAATGTTGGCAAACAAGTAGCATTAGAAAAAGATAGTTTAGAATTATATGTATTGGTAATATTTATATATGTATTCATAGATGTGGTCGTATTCAATAAAAAAGGAGACGACTGAGTAGGTTCATCACAGTTCGCTTCGTTGGGTGTAGGAATAGGATTCAAGGACGTACCAGAGTGTGCATGCCCACCGTTGGCAGAAGCGTGTGGCAGAATACCTGGCATAGGAGGTAAAGATGATGGCGGGGGCATACAACCCTGCTGCAGGGGTATGTTGGAAGTTAGAGTCTGGTGAGGTCCTAAATGTCTGTAGGCATAAGGAGGAGATGAGAAACCAGAGTTAGGTGCAGCATACCTAGGAGAACCAGAAGCTTGTAGTGGCAGACTGACTCTATTGTTCACAGCGGTATCACAAGGTGGTGGCATCTTGAGTTCTTGTATTGGTGGCGGCATCTTGAGTTCTTGTACCGGTGGTGGCATCTTGAGTTCTTGTACCGGTGACGGTTTGACCTCTGACTTAGTATCGTCCTCTGGAAGATTTTTGGCTGTATTGCTGCTCTGTACATCAATATTCTCACTGCTAGATTCTAAGGCACAAATATTACTAGAGGGGGTATCTGACTTTTCACTACCATTAACCATTTTGGGCTCCTCACTAGCCTGCAGCTTGGTGGAGATCTCGGGATGGCCATTCTGGGACGCCTTCGCCGGAGACTTCTGCAACGGAGAACTCTCCGGCGTCTTCCTATTGGAAATGATGGGCGACGTCTCTGCCCAAGGAACACACGAGGAGTTCTGGGTGTTAGCTTTCTGAGGCGAAATAGAGTTGGGTGATAGCTGCTGCAGATGCATGAGAGATG
Ntempletoni_BaldMtns_N950 -------TGGCAGTAAACTTAAGGAAGCTACATTTTCTAAGCAATTTTGCATGAAGAAAGTAGATATAAAGTTGTTCTTTTTTTATGAATATTTCAATAAATTTATGGAAAATATTTGGAAGTCACAACAAATAACATGTCCCCCTCTCAAAAGAATCAATTTTCAAAACTTGGGTTCTCACCTTCTTTGTTCTTGAGGCAATCACATTGAGGGGGTTCGAGTTTGGTATTATTGCGCAGCTTCTCCAGTCTGTCCATGGGATCCAAATCCTGACTGTCAACATTAACACAGACAGGAGTGGAACTGTTGCTGTCCACGAGACTGCGATTTAAGCAGTTGTTGGGAAAGGGAGACATGTAGTTTGGTGCAGGTGATTGCAGGGGGAGGTCTTGATGTCCAAAGTTATGAGGAATGTCTGTTCTCTTAAAAGAGTCCTGAATACGACCACTATCTATGTATGACTTGGAGGTGCCTCCCCCTTTTGGAAGCAAACTGCTATTGTCTGGATGATAATTTAAATTCATTTGTTGACTGTTGTAAGAGTGTGAGCTGACATAGGTATGAGAGCTGTTGCACACGCTTGTCAGTGCAAATGTTGGCAAACAAGTAGCATTAGAAAAAGATAGTTTAGAATTATATGTATTGGTAATATTTATATATGTATTCATAGATGTGGTCGTATTCAATAAAAAAGGAGACGACTGAGTAGGTTCATCACAGTTCGCTTCGTTTGGTGTAGGAATAGGATTCAAGGACGTACCAGAGTGTGCATGCCCACCGTTGGCAGAAGTGTGTGGCAGAATACCTGGCATAGGAGGTAAGGATGGTGGCGGGGGCATACAACCCTGCTGCAAGGGTATGTTGGAAGTTAGAGTCTGGTGAGGTCCTAAATGTCTGTAGGCATAAGGAGGAGATGAGAAACCAGAGTTAGGTGCAGCATACCTAGGAGAACCAGAAGTTTGTAGTGGCAGATTGACTCTGTTGTTCACAGCGGTATCACAAGGTGGTGGCATCTTGAGTTCTTGTACCGGTGTAGGCATCTTGAGTTCTTGTACCGGTGGTGGCATCTTGAGTTCTAGTACCGGTGACGGTTTGACCTCTGACTTAGTATCGTCCTCTGGAAGATTTTTGGCTGTATTGCTGCTCTGTACATCAATATTCTCACTGCTAGATTCTAAGGCACAAATATTACTAGAGGGGGTATCTGACTTTTCACTACCATTAACCATTTTGGGCTCCTCACTAGCCAGCAGCTTGGTGGAGATCTCGGGATGGCCATTCTGTGACGCCTTCGCAGGGGACTTCTGCAACGGAGAACTCTCTGGCGTCTTCCTATTGGAAATGATGGGTGACGTCTCTGCCCAAGGAACACACGAGGAGTTCTGGGTGTTAGCTTTCTGAGGCGAAATGGAGTTGGGTGACAGCTGCTGCAGATGCATGAGTGATG
Ntempletoni_ClarksCreek_N945 ---------------------------------------------------------------------------------------------------------------------------------------------------------GAATCAATTTTCAAAACTTGGGTTCTCACCTTCTTTGTTCTTGAGGCAATCACATTGAGGGGGTTCGAGTTTGGTATTATTGCGCAGCTTCTCCAGTCTGTCCATGGGATCCAAATCCTGACTGTCAACATTAACACAGACAGGAGTGGAACTGTTGCTGTCCACGAGACTGCGATTTAAGCAGTTGTTGGGAAAGGGAGACATGTAGTTTGGTGCAGGTGATTGCAGGGGGAGGTCTTGATGTCCAAAGTTATGAGGAATGTCTGTTCTCTTAAAAGAGTCCTGAATACGACCACTATCTATGTATGACTTGGAGGTGCCTCCCCCTTTTGGAAGCAAACTGCTATTGTCTGGATGATAATTTAAATTCATTTGTTGACTGTTGTAAGAGTGTGAGCTGACATAGGTATGAGAGCTGTTGCACACGCTTGTCAGTGCAAATGTTGGCAAACAAGTAGCATTAGAAAAAGATAGTTTAGAATTATATGTATTGGTAATATTTATATATGTATTCATAGATGTGGTCGTATTCAATAAAAAAGGAGACGACTGAGTAGGTTCATCACAGTTCGCTTCGTTTGGTGTAGGAATAGGATTCAAGGACGTACCAGAGTGTGCATGCCCACCGTTGGCAGAAGTGTGTGGCAGAATACCTGGCATAGGAGGTAAGGATGGTGGCGGGGGCATACAACCCTGCTGCAAGGGTATGTTGGAAGTTAGAGTCTGGTGAGGTCCTAAATGTCTGTAGGCATAAGGAGGAGATGAGAAACCAGAGTTAGGTGCAGCATACCTAGGAGAACCAGAAGTTTGTAGTGGCAGATTGACTCTGTTGTTCACAGCGGTATCACAAGGTGGTGGCATCTTCAGTTCTTGTACCGGTGTAGGCATCTTGAGTTCTTGTACCGGTGGTGGCATCTTGAGTTCTAGTACCGGTGACGGTTTGACCTCTGACTTAGTATCGTCCTCTGGAAGATTTTTGGCTGTATTGCTGCTCTGTACATCAATATTCTCACTGCTAGATTCTAAGGCACAAATATTACTAGAGGGGGTATCTGACTTTTCACTACCATTAACCATTTTGGGCTCCTCACTAGCCAGCAGCTTGGTGGAGATCTCGGGATGGCCATTCTGTGACGCCTTCGCAGGGGACTTCTGCAACGGAGAACTCTCTGGCGTCTTCCTATTGGAAATGATGGGTGACGTCTCTGCCCAAGGAACACACGAGGAGTTCTGGGTGTTAGCTTTCTGAGGCGAAATGGAGTTGGGTGACAGCTGCTGCAGATGCATGAGTGATG
Ntempletoni_ScronceCreekRd_N1223 -------------------TAAGGAAGCTACATTTTCTAAGCAATTTTGCATGAAGAAAGTAGATATAAAGTTGTTCTTTTTTTATGAATATTTCAATAAATTTATGGAAAATATTTGGAAGTCACAACAAGTAACATGTCCCACTCACAAAAGAATCAATTTTCAAAACTTGGATTCTCACCTTCTTTGTTCTTGAGGCAATCACATTGAGGGGGTTCGAGTTTGGTATTATTGCGCAGCTTCTCCAGTCTGTCCATGGGATCCAAATCCTGACTGTCAACATTAACACAGACAGGAGTGGAACTGTTGCTGTCCACGAGACTGCGATTTAAGCAGTTGTTGGGAAAGGGAGACATGTAGTTTGGTGCAGGTGATTGCAGGGGGAGGTCTTGATGTCCAAAGTTATGAGGAATGTCTGTTCTCTTAAAAGAGTCCTGAATACGACCACTATCTATGTATGACTTGGAGGTGCCTCCCCCTTTTGGAAGCAAACTGCTATTGTCTGGATGATAATTTAAATTCATTTGTTGACTGTTGTAAGAGTGTGAGCTGACATAGGTATGAGAGCTGTTGCACACGCTTGTCAGTGCAAATGTTGGCAAACAAGTAGCATTAGAAAAAGATAGTTTAGAATTATATGTATTGGTAATATTTATATATGTATTCATAGATGTGGTCGTATTCAATAAAAAAGGAGACGACTGAGTAGGTTCATCACAGTTCGCTTCGTTTGGTGTAGGAATAGGATTCAAGGACGTACCAGAGTGTGCATGCCCACCGTTGGCAGAAGTGTGTGGCAGAATACCTGGCATAGGAGGTAAGGATGGTGGCGGGGGCATACAACCCTGCTGCAAGGGTATGTTGGAAGTTAGAGTCTGGTGAGGTCCTAAATGTCTGTAGGCATAAGGAGGAGATGAGAAACCAGAGTTAGGTGCAGCATACCTAGGAGAACCAGAAGTTTGTAGTGGCAGATTGACTCTGTTGTTCACAGCGGTATCACAAGGTGGTGGCATCTTGAGTTCTTGTACCGGTGTAGGCATCTTGAGTTCTTGTACCGTTGGTGGCATCTTGAGTTCTAGTACCGGTGACGGTTTGACCTCTGACTTAGTATCGTCCTCTGGAAGATTTTTGGCTGTATTGCTGCTCTGTACATCAATATTCTCACTGCTAGATTCTAAGGCACAAATATTACTAGAGGGGGTATCTGACTTTTCACTACCATTAACCATTTTGGGCTCCTCACTAGCCAGCAGCTTGGTGGAGATCTCGGGATGGCCATTCTGTGACGCCTTCGCAGGGGACTTCTGCAACGGAGAACTCTCTGGCGTCTTCCTATTGGAAATGATGGGTGACGTCTCTGCCCAAGGAACACACGAGGAGTTCTGGGTGTTAGCTTTCTGAG---------------------------------------------
Ntennessensis_IndianCave_N052 -----------------------------------------------------------------------TTGTTCTTTTTTTATGAATATTTCAATAAATTTATAGAAAATATTTGGAAGTCACAACAAATAACATGTTCCCCCCTCAAAAGAATCAATTTTCAAAACTTGGGTTCTCACCTTCCTTGTTCTTGAGGCAATCACATTGAGGGGGTTCGAGTTTGGTATTATTGCGCAGCTTCTCCAGTCTGTCCATGGGATCCAAATCCTGACTGTCAACATTAACACAGACAGGAGTGGAACTGTTGCTGTCCACGAGACTGCGATTTAAGCAGTTGTTGGGGAAGGGAGACATGTAGTTTGGTGCAGGTGATTGCAGGGGGAGGTCTTGATGTCCAAAGTTATGAGGAATGTCTGTTCTCTTAAAAGAGTCCTGAATACGACCACTATCTATGTATGACTTGGAGGTGCCTCCCCCTTTTGGAAGCAAGCTGCTATTGTCTGGATGATAA------TCCATTTGTTGACTGTTGTAAGAGTGCGAGCTGACATAGGTATGAGAGCTGTTGCACACACTTGTCAGTGCAAATGTTGGCAAACAAGTAGCATTAGAAAAAGATAGTTTAGAATTATATGTATTGGTAATATTTATATATGTATTCATAGATGTGGTCGTATTCAATAAAAAAGGAGACGACTGAGTGGGTTCATCACAGTTCGCTTCGTTTGGTGTAGGAATAGGATTCAAGGACGTACCAGAGTGTGCATGCCCACCGTTGGCAGAAGTGTGTGGCAGAATACCTGGCATAGGAGGTAAGGATGGTGGCGGGGGCATACAACCCTGCTGCAGGGGTATGTTGGAAGTTAGAGTCTGGTGAGGTCCTAAATGTCTGTAGGCATAAGGAGGAGATGAGAAACCAGAGTTAGGTGCAGCATACCTAGGAGAACCAGAAGCTTGTAGTGGCAGAATGACTCTGTTGTTCACAGCGGTATCACAAGGTGGTGGCATCTTGAGTTCTTGTATCGGTGCAGGCATCTTGAGTTCTTGTACCTGTGGTGGCATCTTGAGTTCTAGTACCGGTGACGGTTTGACCTCTGACTTAGTATCGTCCTCTGGAAGATTTTTGGCTGTATTGCTGCTCTGTACATCAATATTCTCACTGCTAGATTCTAAGGCACAAATATTACTAGAGGGGGTATCTGACTTTTCACTACCATTAACC----------------------------------------------------------------------------------------------------------------------------------------------------------------------------------------------------------------------------
Ntennessensis_LittleStony_N645 -------------------------------------------------------------------------------------------------------------------------------------------------------------CAATTTTCAAAACTTGGGTTCTCACCTTCCTTGTTCTTGAGGCAATCACACTGAGGAGGTTCGAGTTTGGTATTATTGCGCAGCTTCTCCAGTCTGTCCATGGGATCCAAATCCTGACTGTCAACATTAACACAGACAGGAGTGGAACTGTTGCTGTCCACGAGACTGCGATTTAAGCAGTTGTTGGGGAAGGGAGACATGTAGTTTGGTGCAGGTGATTGCAGGGGGAGGTCTTGATGTCCAAAGTTATGAGGAATGTCTGTTCTCTTAAAAGAGTCCTGAATACGACCACTATCTATGTATGACTTGGAGGTGCCTCCCCCTTTTGGAAGCAAGCTGCTATTGTCTGGATGATAA------TCCATTTGTTGACTGTTGTAAGAGTGCGAGCTGACATAGGTATGAGAGCTGTTGCACACGCTTGTCAGTGCAAATGTTGGCAAACAAGTAGCATTAGAAAAAGATAGTTTAGAATTATATGTATTGGTAATATTTATATATGTATTCATAGATGTGGTCGTATTCAATAAAAAAGGAGACGACTGAGTGGGTTCATCACAGTTCGCTTCGTTTGGTGTAGGAATAGGATTCAAGGACGTACCAGAGTGTGCATGCCCACCGTTGGCAGAAGTGTGTGGCAGAATACCTGGCATAGGAGGTAAGGATGGTGGCGGGGGCATACAACCCTGCTGCAGGGGTATGTTGGAAGTTAGAGTCTGGTGAGGTCCTAAATGTCTGTAGGCATAAGGAGGAGATGAGAAACCAGAGTTAGGTGCAGCATACCTAGGAGAACCAGAAGCTTGTAGTGGCAGACTGACTCTGTTGTTCACAGCGGTATCACAAGGTGGTGGCATCTTGAGTTCTTGTACCGGTGCAGGCATCTTGAGTTCTTGTACCGGTGGTGGCATCTTGAGTTCTAGTACCGGTGACGGTTTGACCTCTGACTTAGTATCATCCTCTGGAAGATTTTTGGCTGTATTGCTGCTCTGTACATCAATATTCTCACTGCTAGATTCTAAGGCACAAATATTACTAGAGGGGGTATCTGACTTTTCACTACCATTAACCATTTTGGGCTCCTCATTAGCCAGCAGCTTGGTGGAGATCTCGGGATGGCCATTCTGTGACGCCTTCGCCGGGGACTTCTGCAACGGA-------------------------------------------------------------------------------------------------------------------------------------
Ntennessensis_Watauga_N1046 -----------------------------------------------------------GTAGATATAAAGTTGTCTTTTTTTTATGAATATTTCAATAAATTTATAGAAAATATTTGGAAGTCACAACAAATAACATGTTCCCCCCTCAAAATAATCAATTTTCAATACTTGGGTTCTCACCTTCCTTGTTCTTGAGGCAATCACATTGAGGGGGTTCGAGTTTGGTATTATTGCGCAGCTTCTCCAGTCTGTCCATGGGATCCAAATCCTGACTGTCAACATTAACACAGACAGGAGTGGAACTGTTGCTGTCCACGAGACTGCGATTTAAGCAGTTGTTGGGGAAGGGAGACATGTAGTTTGGTGCAGGTGATTGCAGGGGGAGGTCTTGATGTCCAAAGTTATGAGGAATGTCTGTTCTCTTAAAAGAGTCCTGAATACGACCACTATCTATGTATGACTTGGAGGTGCCTCCCCCTTTTGGAAGCAAGCTGCTATTGTCTGGATGATAA------TCCATTTGTTGACTGTTGTAAGAGTGCGAGCTGACATAGGTATGAGAGCTGTTGCACACGCTTGTCAGTGCAAATGTTGGCAAACAAGTAGCATTAGAAAAAGATAGTTTAGAATTATATGTATTGGTAATATTTATATATGTATTCATAGATGTGGTCGTATTCAATAAAAAAGGAGACGACTGAGTGGGCTCATCACAGTTCGCTTCGTTTGGTGTAGGAATAGGATTCAAGGACGTACCAGAGTGTGCATGCCCACCGTTGGCAGAAGTGTGTGGCAGAATACCTGGCATAGGAGGTAAGGATGGTGGCGGGGGCATACAACCCTGCTGCAGGGGTATGTTGGAAGTTAGAGTCTGGTGAGGTCCTAAATGTCTGTAGGCATAAGGAGGAGATGAGAAACCAGAGTTAGGTGCAGCATACCTAGGAGAACCAGAAGCTTGTAGTGGCAGAATGACTCTGTTGTTCACAGCGGTATCACAAGGTGGTGGCATCTTGAGTTCTTGTACCGGTGCAGGCATCTTGAGTTCTTGTACCGGTGGTGGCATCTTGAGTTCTAGTACCGGTGACGGTTTGACCTCTGACTTAGTATCGTCCTCTGGAAGATTTTTGGCTGTATTGCTGCTCTGTACATCAATATTCTCACTGCTAGATTCTAAGGCACAAATATTACTAGAGGGGGTATCTGACTTTTCACTACCATTAACCATTTTGGGCTCCTCACTAGCCAGCAGCTTGGTGGAGATCTCGGGATGGCCATTCTGTGACGCCTTCGCCGGGGACTTCTGCAACGGAGAACTCTCTGGCGTCTTCCTGTTGGAAATGATGGGTGATGTCTCTGCCCAAGGAACACACGAGGAGTTCTGTGTGTTAGCTTTCTGAGGCGAAATGGAGT---------------------------------
