# Supplementary material for: ﻿New species in old mountains: integrative taxonomy reveals ten new species and extensive short-range endemism in Nesticus spiders (Araneae, Nesticidae) from the southern Appalachian Mountains
Source: Zookeys. 2023 Feb 3;1145:1–130. doi: 10.3897/zookeys.1145.96724 (PMC10208238; doi:10.3897/zookeys.1145.96724)
Supplement: Supplementary material 4 — Input alignments, analysis log files, and output tree files [file zookeys-1145-001_article-96724__-s004.zip › uce-2001920 (modified).phy]

 86 895
Nesticus_Japan_G2153 AAAACAGAAATAAAGTTTAAATTTTTAAGAAACACAGTACAAACCTCAGAGA-----GCATAGAATA-------------CTTAATAACATAAAATACATTAAAAAATA----------AAACTTTGTTATTACCA-----GAAATAGTAAAATGCTTTCATAAAAGCAGAAATAGATTGTAAAAT---------------AAAGTTATTATAACTAAATAAATTTTTAAGAAAAATACTTAATAACATAAAAAAAATACATTAAAAAAACTTTGTTATTACCGACTGTTTGGATATGTAACCAGGTCAGTTTCTTGAATCAATTTGTTAAGTAGCTGATAACGAGAAGCTTGATGCCCAGACACCAGAGCTTTACACTTGCATTTCTCCCAGCAATCGCAATAAGCAGTGGGTGAAGTTCGCTTCAGCTTGCAGTCGTGCCCTTTGTGGCAAACCCTGGCACACTCTGTACAACAGCACAAAGAACCTGTGAGTCCGCATGTTCGGCATTCGAATATGTCCTAAA---AAGATATATCTTAAATATATGTTAAGCAGCATGTCTATAATTAATGAATAAATAATTTAACAG-----CACATCAGTTTTAGTTGCCAAATTT--TAATTTTTCCTCAAAATATAGTGTTTTTTTTAAATTTTTAGTGTTCTCTATAAAAAAAATTACATCTTAAAATATGGATATGAAAGAATATTTTTTTAAATTTTCTTATACCCATGTTTGGTGGAACTGCATTGCATTAGATTTTTTTAAAGTTTTAAGTAAAGCAGTTAAAAATATAATGTAATACTGCTTATAATCAGATGACATAATTGTATAAAATATAAATCAATTAATAATACCAAACCAATATGGTTTGGGAAAAAATTTGAAT
Nesticus_nahaunus_Mexico_G2881 CCGTCAAAAATAGAAATTAGTTTCACAATACTCATGAA-------------------GAACGAAATACCATGAATTACATATGAACCAAACAAAGTCTATAAGACAATTTTCTTTAGTTAAACTCTGCATTAACTATCATTAAATTAATAATATTTCTTTATACAATCAATAATCCATTCTAAAGAGGTCTGACTTATCCAAAAT---TTATAATTCATAAAATCGCTCATAAA-ATGCTAAAACAAATTAGAAAAAGAAC--AAAATAATTCTGTCATTACCGACTATTTGGGTATGTAACCAGGTCAGTGTCTTGAATCAGCTTGTTAAGTAGTTGATAACGAGAAGCTTGATGGCCAGACACAAGGGCTTTACATTTGCATTTCTCCCAGCAATCACAATAAGCTGTGGGAGAAGTTCGCTTCAGCTTGCAGTCGTGCCCTTTGTGGCAAACCCTGGCACATTCGGTACAACAACACAAGGAACCTGTCAGTCCGCAAGTTCGACATTCGAATATGTCCTAAAGAAAAAAAAC---TTTGTTACACATAAAATAATCTGAAAATAATCAAGAACTTAAAAATCTTGCAAATAATTACATAGAACACAGGTGCCAAATTTGATAAACATATACCATTTAATAG--CCATTTACAGGTGCATCTCAAATTTGAGAACAAAAAATAAGGAGTTTATAATGTATATAAAATAATTGCGATATCAGTCCTCTAATAAACAATTGTTTTAAATATATGATGT------TGTATTGAGAGCAACATGTTAAATTATACCAAATCTCTGCAGGTAATAATAATAAAAAATTTCCAAAATTTAAAAAGTTAT--------TTGTAATA-------GGTATGAGTCGACGAAAAAGCTGTAA
Nsilvestrii_Hellgate_N1108 TAGCACGTAATAAATATGAACATTGCTATAGGTTTTCAAACAATAACAAACTAATATATATAAAAAATTCTGATATCCCCCCCCCCAAAAAAAAA-CTTTGGAAAAGT-----------GAAAGAAACGCTAACCTCAA--AAAGTAAAAACCTTTCCCTACAGAACAAACACATAAAATTTATAT------------------TTCAGCATTCTTGAGTAAATAATGGGGAAAAATAAAAAATCAAACAAAAAACCAAAATTAAAACAGCTTTCTCCTTACCGACTATTAGGGTAAGTAACAAGGTCAGTCTCCTGTATCAGCTTGTTAAGTAGTTGATAACGAGACTGTTGATGACCAGACACAAGAGCTTTGCATTTGCACTTCTCCCAACAATCACAATAAGCCGTGGGGGAAGTTCGTTTCAGCTTACAGTCATGTCCTTTATGGCAGACCCTGGCACACTCTGTACAACAGCACAAGGAACCTGTCAGTCCGCAAGTTCGGCATTCGAATATGTCCTAAA--AAAAGTTTATC--CATTACACAGGAACTGCTTTTGACACATTCAAGAAATTCAAATCACCGTTAACAGTTTTCAAAGCTGTAGATATAAAGATTGTTCAATGT-TACCAGTGAAAAATTTTATGTTGTAGTATTTTATAACTTTTGTAGCA-------C-----------TATAAAT-------TAATTTTTTTATTCCATTCTTATTAGCTATTTTCAA--------------------------------TATTTAAGTAATAAAATATTCCACAAAATGACACTATAAAAACAATTTTTTGATT-----------AAAAATATTTTTGAGCTTTAATGAGTAAAAACTGGGTTGAATTTTCTGT
Narcheri_Cheaha_N023 CAATCAAGAATAGAAATTAGTTTTACAAT----------------------------GGATAAAA---------------ATCATTATGAAAAATTCTTTAGTTAAACTATCTTTAGTTAAACTCTACATTAACTATCATTAAATCATTAATATTTTTTTATAGGATCAATAATTAATTCTAATGAGGTTTGACTTATTCAAAATCCATCATAATAGATTAAACCTCTCACAAAAATACTAAAACACATGAGAAAGAGAACTTAAAATAATTCTGTCA-TACCGACTATTTGGGTATGTAACCAGGTCAGTGTCTTGAATCAGTTTGTTAAGTAGTTGATAACGAGAAGCTTGATGGCCGGACACAAGGGCTTTGCATTTGCATTTCTCCCAGCAATCACAATAAGCCGTGGGAGAAGTCCGCTTCAGCTTGCAGTCGTGCCCTTTGTGGCAAACCCTGGCACATTCGGTACAACAACACAAGGAACCTATCAGTCCGCAAGTTCGACATTCGAATATGTCCTAAAGGGAAAGTACAGCTTTATTACAAATAGAATAATCTGGAAATAATCAAAAGCTTAAAAATCTTGCAAACAATTACATAGAACACAAGTGTCAAATTTGATATGCATATACCATTAAATAGTGTTGTTTATTAGTATCTGACAATCCTAGTAGCAGAAATTGTGAAATTGAAGATATGCGTAGCAGAGTCCC-AATTCCCTTCTTCTCCCTCCATCATTTTCAAATCTGCATTGCACCAGATTTTTTTGCAATATCCATTTGAGCAGTTCCAAATATGATTAAATACTCA---TTGTTAATCTGCATAACTAAAGTAGATATAAATGTGTTTATGGTGCCCATTCAATAAGAATCAAGCCAAAGATTGTTT
Nbarri_eyed_ClayCave_G2082 ----------------------------------------------------------AATAAAAGGTATTGAAATGCATCTCATTAAGAGTAAATCCATGGAACAATTTTCCTCAGTTAAACTCCACATTAACTATCATTAAATCAATAATATTTCTTCATACAATCAATAATTAATTCTAACGAGGTTTAACTTATTCCAAATCCATCATGATTGATAAAACCCTTCACAAAAATACTAAAACACACGAGAAAGAGAACTTCAAATAATTCTGTCATTACCGACTATTTGGGTACGTAACCAGGTCAGTGTCTTGAATCAGCTTGTTAAGTAGTTGGTAACGAGAAGCTTGATGGCCGGACACGAGGGCTTTGCATTTGCATTTCTCCCAGCAATCACAATAAGCCGTGGGAGAAGTCCGCTTCAGCTTGCAGTCGTGCCCTTTGTGGCAAACCCTGGCACATTCCGTACAACAACACAAGGAACCTATCAGTCCGCAAGTTCGACATTCGAATATGTCCTAAAGGAAAAGTACAACTTTGTTACACATAGAATAATATGGAAATAATCAAAAACTTATAAATCTTGCAAACAATTACATAGAACACAGGTGCCAAATTTGATAGGCATATACCATTAAATAGTGTTGTTTATTAGTATCTGACGATCCCAGTAGCAGAAATTGTGAAATTGAAGATATTTAGAGGGGGATCCCCCCCCC-------TTCTGCAGATTATATTCAAACCCGCTTTGCACCAGATTTTTTTACAATATCCTTTTGAGCAGTTCCAAATTTGATTAAATACTAACATTTTTTAATTTGCATAACTAAAGTAGATATAAATGTGTTTACGGTGCCCATTCAATATGCATCAAGCCAAAGATTGTTT
Nbarrowsi_Gregorys_N270 CAGTCAAAAATAAATATTAGTTTCACAATAGTCATGAAATCAAAAACAAAGCAATACGTATAAAATGTATTGAAGTGCATCTCATTAAGAGTAAATCCATGGAACAATTTTCCTTAGTTAAACTCTACATTAACTATCATT--ATCAATAATATTTCCTTATGCAATCAATAATTAATTCTAATGAGGTTTGACTTATTCTAAATCCATCATAATTGATAAAATCTCTCACAAAAATAGTAAAATATACGAGAGAAAGAACTTAAAATAATTCTGCCATTACCGACTATTTGGGTATGTAACCAGGTCAGTGTCTTGAATCAGCTTGTTGAGTAGTTGGTAACGAGAAGCTTGATGGCCGGACACAAGGGCTTTGCATTTGCATTTCTCCCAGCAATCACAATAAGCTGTGGGAGAAGTTCTCTTCAGCTTGCAGTCGTGCCCTTTGTGGCAAACCCTGGCACATTCTGTACAACAACACAAGGAACCTGTCAGTCCGCAAGTTCGACATTCGAATATGTCCTAGAGGAAAAGTACAACTTTATTACACATAAAATAATCTGGAAATAATTAAAAACTTAAAAATCTTACAAACAATTACATAGATCACACGTGCCAAATTTAATAGGCATATACCATTAAATAGTATTGTTTATTAGTATCTAACAATCCCAGTAGCAAAAATTGTGAAATTGAAGATATGCATGGCACAGT--CCCCCCCATCCCTCTTCTGC-AAATATTTTCAAACCTGCATTGCACCAGATTTTTTTACAATATCCTTTTGAGCAGTTCTAAATTTGATTAAATACCAACATTAGTTAATTTGCATAACTAAAGTAGATATAAAT---------------------------------------------
Nbarrowsi_Tuckaleechee_N360 ----------------TTAGTTTCACAATAGTCATGAAACCAAAAACATAGAAATACGTATAAAATGTATTGAAGTGCATCTCATTAAGAGTAAATCCATGGAACAATTTTCCTTAGTTAAACTCTACATTAACTATCATT--ATCAATAATATTTCCTTATGCAATCAATAATTAATTCTAATGAGGTTTGACTTATTCTAAATCCATCATAATTGATCAAATCTCTCACAAAAATAGTAAAATATACGAGAGAAAGAACTTAAAATAATTCTGCCATTACCGACTATTTGGGTATGTAACCAGGTCAGTGTCTTGAATCAGCTTGTTGAGTAGTTGGTAACGAGAAGCTTGATGGCCGGACACAAGGGCTTTGCATTTGCATTTCTCCCAGCAATCACAATACGCTGTGGGAGAAGTTCTCTTCAGCTTGCAGTCGTGCCCTTTGTGGCAAACCCTGGCACATTCTGTACAACAACACAAGGAACCTGTCAGTCCGCAAGTTCGACATTCGAATATGTCCTAGAGGAAAAGTACAACTTTATTACACATAAAATAATCTGGAAATAATTAAAAACTTAAAAATCTTACAAACAATTACATAGAACACACGTGCCAAATTTAATAGGCATATACCATTAAATAGTATTGTTTATTAGTATCTAACAATCCCAGTAGCAAAAATTGTGAAATTGAAGATATGCATGGCACAGCCCTCCCCCCATCCCTCTTCTGC-AAATATTTTCAAACCTGCATTGCACCAGATTTTTTTACAATATCCTTTTGAGCAGT-------------------------------------------------------------------------------------------------------
Nbishopi_DryFalls_N150 -----------AAAAATTAGTTTCACAAAAGTCATGAAACCAAAGACAAAGAAATACGTATAAAATGTATTGAAGTGCATCTCATTAAGAGTAAATCCATGGAACAATTTTCCTTAGTTAAACTCTACATTAACTATCATT--ATCAATAATATTTCCTTATGCAACCAATAATTAATTCTAATGAGGTTTGACTTATTCTAAATCCATCATAATTGATAAAATCCCTCACAAAAATAGTAAAACATATGAGAAAGAGAACTTAAAATAATTCTGTCATTACCGACTATTTGGGTATGTAACCAGGTCAGTGTCTTGAATCAGCTTGTTGAGCAGTTGATAACGAGAAGCTTGATGGCCGGACACAAGGGCTTTGCATTTGCATTTCTCCCAGCAATCGCAATAAGCTGTGGGAGAAGTCCGCTTCAGCTTGCAGTCGTGCCCTTTGTGGCAAACCCTGGCACATTCTGTACAACAACACAAGGAACCTGTCAGTCCGCAAGTTCGACATTCGAATATGTCCTAGAGGAAAAGTGCAACTTTATTACACATAAAATAATCTGGAAATCATCAAAAACTTAAAAATCTTACAAACAATCACAT-GAACCCACTTGCCAAATTTGATAGGCATATACCATTAAATAGTGTTGTTTATTAGTATCTAACAATCCCAGTAGCAGAAATTGTAAAATTGAAGATATGCATGGCAGAGT--CCCCT--CCCCCTCTTCTGCAGATTATTTTCAAACCTGTATTGCACAAGATTTTTTTACAATATCCGTTT--------------------------------------------------------------------------------------------------------------
Nbishopi_PoleCr_Chattooga_N885 --------------------------------------ACCAAAGACAAAGAAATACGTATAAAATGTATTGAAGTGCATCTCATTAAGAGTAAATCCATGGAACAATTTTCCTTAGTTAAACTCTACATTAACTATCATT--ATCAATAATATTTCCTTATGCAACCAATAATTAATTCTAATGAGGTTTGACTTATTCTAAATCCATCATAATTGATAAAATCCCTCACAAAAATAGTAAAACATATGAGAAAGAGAACTTAAAATAATTCTGTCATTACCGACTATTTGGGTATGTAACCAGGTCAGTGTCTTGAATCAGCTTGTTGAGTAGTTGATAACGAGAAGCTTGATGGCCGGACACAAGGGCTTTGCATTTGCATTTCTCCCAGCAATCGCAATAAGCTGTGGGAGAAGTCCGCTTCAGCTTGCAGTCGTGCCCTTTGTGGCAAACCCTGGCACATTCTGTACAACAACACAAGGAACCTGTCAGTCCGCAAGTTCGACATTCGAATATGTCCTAGAGGAAAAGTGCAACTTTATTACACATAAAATAATCTGGAAATCATCAAAAACTTAAAAATCTTACAAACAATCACATAGAACCCACTTGCCAAATTTGATAGGCATATACCATTAAATAGTGTTGT------GTATCTAACAATCCCAGTAGCAGAAATTGTAAAATTGAAGATATGCATGGCAGAGT--CCCCT--CCCCCTCTTCTGCAGATTATTTTCAAACCTGCATTGCACAAGATTTTTTTACAATATCCGTTTGAGCAGTTCCAAATTTGATTAAATACCAAC--------------------------------------------------------------------------------
Nbishopi_StandingIndian_N131 --------------------------AATAGTCATGAAACCAAAAACAAAGAAATACGTATAAAATGTATTGAAGTGCATCTCATTAAGAGTAAATCCATGGAACAATTTTCCTTAGTTAAACTCTACATTAACTATCATT--ATCAATAATATTTCCTTATGCAACCAGTAATTAATTCTAATGAGGTTTGACTTATTCTAAATCCGTCATAATTGATAAAATCCCTCACAAAAATAGTGAAAAATACGAGAAAGAGAACTTAAAATAATTCTGTCATTACCGACTATTTGGGTATGTAACCAGGTCAGTGTCTTGAATCAGCTTGTTGAGTAGTTGATAACGAGAAGCTTGATGGCCGGACACAAGGGCTTTGCATTTGCATTTCTCCCAGCAATCGCAATAAGCTGTGGGAGAAGTTCGCTTCAGCTTGCAGTCGTGCCCTTTGTGGCAAACCCTGGCACATTCTGTACAACAACACAAGGAACCTGTCAGTCCGCAAGTTCGACATTCGAATATGTCCTAGAGGAAAAGTGCAACTTTATTACACATAAAATAATCTGGAAATAATCAAAAACTTAAAAATCTTACAAACAAACACATAGAACCCACGTGCCAAATTTGATAGGCATATACCATTAAATAGTGTTGTTTATTAGTATCTAACAATCCCAGTAGCAGAAATTGTAAAATTGAAGATATGCATGGCAGAG---TCCCC--ACCCCTCTTCTGCAGATTATTTTCAAACCTGCATTGCACCAGATTTTTTTACAATATCCGTTTGAGCAGTTCCAAATTTGATTAAATACCTACATTAATTAATTTGCATAACTAAAGTAGATATAAATGTGTTTATGGTGACCATTCAATATGAATCAAGCCAAAGATAGTTT
Nbrimleyi_NewberryCr_N984 CAACTATGGTTAAATTT-GATTTTACATTAAGTACCAAAATAATATAATATAAATTCGTATAAAAGGTAATGAAGTGCATTTCATTAAGAGTAAATCCATGG-ACAATTTTCCTTAGTTAAACTCTACATTAACTAACATTAAATCAATAATATTTTTTCATACAATGAATAATTAATTCTAACGAGGTTTGACTTATTCCAAATCCATCATAATTGATAAAACCCTTCACAAAAATACCAAAAGACATGAGAA---------AAAATAATTCTGTCATTACCGACTATTTGGGTATGTAACCAGGTCAGTGTCTTGAATCAGCTTGTTAAGTAGTTGATAACGAGAAGCCTGATGGCCGGACACCAGGGCTTTGCATTTGCACTTCTCCCAGCAATCACAATAAGCTGTGGGAGAGGTTCGCTTCAGCTTGCAGTCGTGCCCTTTGTGGCAAACCCTGGCACATTCTGTACAACAACACAAGGAACCTATCAGTCCGCAAGTTCGACATTCGAATATGTCCTAAAGAAAAAGTACAACTTTATTACACATAAAATAATATGGAAATAATCAAAAACTTACAAATCTTGCAAACAATTACATAGAACACAGGCGCCAAATTTGATAGGCATATA-CATTAAATAGTGTTGTTTATTGGTATCTGACAATTCCAGTAGCAGAAATTGTGAAATTGAAGATATACATGGCAGAGTCCCTCCCCCCTCCCTGTTCTGCAGATTATTTTCAAACCTGCA-----------TTTTTTACAATATCCTTTTGAGCAGTTCCAAATTTGATTAAATACTAACATTAGTTAATTTGCATAACTAAAGTAGATATAAATGTGTTTATGGTGCCCATTCAATATGAATCAAGCCAAAGATTATTT
Nbrimleyi_RumblingBald_N241 CTACTATGGTTAAATTT-AATTCTACATTAAGTACCAAAATAATATAATATAAATTCGTATCAAAGGTAATGAAGTGCATTTCATTAAGGGTAAATCCATGG-ACAATTTTCCTTAGTTAAACTCTACATTAACTAACATTAAATCAATAATATTTCTTCATACAATGAATAATTAATTCTAACGAGGTTTGACTTATTCCAAATCCATCATAATTGATAAAACCCTTCACAAAAATACCAAAAGACATGAGAA---------AAAATAATTCTGTCATTACCGACTATTTGGGTATGTAACCAGGTCAGTGTCTTGAATCAGCTTGTTAAGTAGTTGGTAACGAGAAGCCTGATGGCCGGACACCAGGGCTTTGCATTTGCACTTCTCCCAGCAATCACAATAAGCTGTGGGAGAGGTTCGCTTCAGCTTGCAGTCGTGCCCTTTGTGGCAAACCCTGGCACATTCTGTACAACAACACAAGGAACCTATCAGTCCGCAAGTTCGACATTCGAATATGTCCTAAAGGAAAAGTACAACTTTATTACACATAA---AATATGGAAATAATCAAAAACTTACAAATCTTGCAAACAATTACATAGAACACAGGCGCCAAATTTGATAGGCATATACCATTAAATAGTGTTGTTTATTGGTATCTGACAATTCCAGTAGCAGAAATTGTGAAATTGAAGATATACATGGCAGAGTCCCTCCCCCCCCCCTGTTCTGCAGATTATTTTCAAACCTGCA-----------TTTTTTACAATATCCTTTTGAGCAGTTCCAAATTTGATTAAATACTAACATTAGTTAATTTGCATAACTAAAGTAGATATAAATGTGTTTATGGTGCCAATTCAATATGAATCAAGCCAAAGATTATTT
Ncanei_Egypt_N958 CAACTATGGTTAAATTT-AATTCTGCATTAAATACCAAAATAATATAATATAAATTCGTATAAAAGGTAATGAAGTGCATTTCATTAAGAGTAAATCCATGAAACAATTTTCCTTAGTTAAACTCTACATTAAATATCATT--ATCAATAATATTTCTTTATACAATCATTAATTAATTCTAACGAGGTTTGACTTATTCCAAATCCATCCTAATTGATAAAACCCTTCACAAAAATACTAAAACACACGAGAAAGATAACTGAAAATAATTCTGTCATTACCGACTATTTGGGTATGTAACCAGGTCAGTGTCTTGAATCAGCTTGTTAAGTAGTTGGTAACGAGAAGCTTGATGGCCGGAAACGAGGGCTTTGCATTTGCACTTCTCCCAGCAATCACAATAAGCTGTGGGAGAGGTTCGCTTCAGCTTGCAGTCGTGCCCTTTGTGGCAAACCCTGGCACATTCTGTACAACAACACAGGGAACCTATCAGTCCGCAAGTTCGACATTCGAATATGTCCTAAAGGAAAAGTACAACTTTATTACACATAAAATAATATGGAAATAATCAAAAACTTAAAAATCTTTCAAACAATTACATAGAACACAGGTGACAAATTTGATATGCATATACCATTAAATAGTGTTGTTTATTAGTATCTGACAGTCCCTGTAGCAGAAATCGTGAAATTGAAGATATACATGGCAGAGTCCTCCCTTCCCTCCTCTTCTGCAGATTATTTTCAAACCTGCATTGCACCAGATTTTTTTACAATATCCTTTTGAGCAGTTCCAAATTTGATTAAATACTAACATTAGTTAATTTGCATAACTAAAGTAGATATAAATGTGTTTATGGTGCCATTCCCTCCCCCATCAAGCCAAAGATTATTT
Ncarolinensis_Grandfather_N218 ---------------------------------------------TAATATATATTCGTATAAAAGGTATTGAATTGCATCTCATTAAGAGTAAATCCATGGAGCAATTTTCCTTAGTTGAACTCTACATTAACTATCACTAAATC---AATATTTCTTCATACAATCAATAATTAATTCTAACGAGGTTTGACTTATCTCAAATCCATCATAATTGATAAAACCCTTCACAAAAATACTGAAACACACGAGAAAGAAAACTTCAAATAATTCTGTCATTACCGACTATTTGGGTATGTAACCAGGTCAGTGTCTTGAATCAGCTTGTTAAGTAGTTGGTAACGAGAAGCTTGATGGCCGGACACAAGGGCTTTGCATTTGCATTTCTCCCAGCAATCACAATAAGCTGTGGGAGAAGTCCGTTTCAGCTTGCAGTCGTGCCCTTTGTGGCAAACCCTGGCACATTCTGTACAACAACACAAGGAACCTATCAGTCCGCAAGTTCGACATTCGAATATGTCCTGAAGGAAAAGTACAACTTTACTACACATAAAATAATATGGAAATAATCAAAAACTTAAAAATCTTGCAAACAATTACATAGAACACAGGTGCCAAATTTGGTAGGCATAAATCATTAAATAGTGTTGTTTATTAGTATCTGACAATCCCAGTAGCAGAAATTGTGAAATTGAAGATATACATGGCAGAGCCCCCCCCCCCCCCCTCTTCTGCAGATTATTTTCAAACCCGCA----------TTTTTTTACAATATCCTTTTGAGCAGTTCCAAATCTGATTAAATACTAACATTAGTTAATTTGCATAACTAATGTAGATATAAATGTGTTTATGGTGCCCATTCAATATGAATCAAGCCAAAGATTA---
Ncarolinensis_LinvilleCaverns_N227 -------------------------------------------------------------------------------------------------------------------------------------------------------------------------------------TATAAGTTTTTGATTATT-----TCCATCATAATTGATAAAACCCTTCACAAAAATACTAAAACACATGAGAAAGAGAACTTCAAATAATTCTGTCATTACCGACTATTTGGGTATGTAACCAGGTCAGTGTCTTGAATCAGCTTGTTAAGTAGTTGGTAACGAGAAGCTTGATGGCCGGACACAAGGGCTTTGCATTTGCATTTCTCCCAGCAATCACAATAAGCTGTGGGAGAAGTCCGCTTCAGCTTGCAGTCGTGCCCTTTGTGGCAAACCCTGGCACATTCTGTACAACAACACAAGGAACCTATCAGTCCGCAAGTTCGACATTCGAATATGTCCTAAAGGAAAAGTACAACTTTACTACACATAAAATAATATGGAAATAATCAAAAACTTATA-------------------------------------------------------------------------------------------------------------------------------------------------------------------------------------------------------------------------------------------------------------------------------------------------------------------------
Ncarteri_LaurelCave_nearTYPE_N0296 CAGTCAAAAAGAAAAATTAGTTTCACAATAGTCATGAAACCAAAAGCAAAGAAATACGTAAAAAATGTATTGAAGTGCATCTCATTAAGAGTAAGTCCATGGAACAATTTTCCTTAGTTAAACTCTACATGAACTATCATT--ATCAATAATATTTCCTTACACAATGAATAATTAATTCTAATGAGGTTTGACTTATTCTAAATGCATCATAATTGATAAAATCCCTCACAAAAATAGTAAAACATACAAAAAAGAGAACTTAAAATAAATCTGCCATTACCGACTATTTGGGTATGTAACCAGGTCAGTGTCCTGAATCAGCTTGTTGAGTAGTTGATAACGGGAAGCTTGATGGCCGGACACAAGGGCTTTGCATTTGCATTTCTCCCAGCAATCGCAATAAGCTGTGGGAGAAGTCCGCTTCAGCTTGCAGTCGTGCCCTTTGTGGCAAACCCTGGCACATTCTGTACAACAACACAAGGAACCTGTCAGTCCGCAAGTTCGACATTCGAATATGTCCTAGAGGAAAAGTACAACTTTATTATACATAAAATAATATGGAAATATC-AAAAACTTGAAAATCTTGCAAACAATTACGTAAAACACACGTGCCAAATTTGATAGGCATATACCATTAAATAGTGTTGTTTATTAGTATCTAACAATTCCAGTAGCAAAAATTGTGAAATTGAAGATATGCTTGGCACAG-CCCCCCCCCATCCCACTTCTGC-AAATATTTTCAAACCT-----------------------------------------------------------------------------------------------------------------------------------------------
Ncarteri_PilotMtn_G2185 CAGTCAAAAAGAAAAATTAGTTTCACAATAGTCATGAAACCAAAAGCAAAGAAATACGTAAAAAATGCATTGAAGTGCATCTCATTAAGAGTAAGTCCATGGAACAATTTTTTTTGGTTAAACTCTACATTAACTATCATT--ATCAATAATATTTCCTTACACAATCAATAATTAATTCTAATGAGGTTTGACTTATTCTAAATGCATCGTAATTGATAAAATCCCTCACAAAAATAGTAAAACATACAAAAAAGAGAACTTAAAATAAATCTGCCATTACCGACTGTTTGGGTATGTAACCAGGTCAGTGTCTTGAATCAGCTTGTTGAGTAGTTGGTAACGGGAAGCTTGATGGCCGGACACAAGGGCCTTGCATTTGCATTTCTCCCAGCAATCGCAATAAGCTGTGGGAGAAGTCCGCTTCAGCTTGCAGTCGTGCCCTTTGTGGCAAACCCTGGCACATTCTGTACAACAACACAAGGAACCTGTCAGTCCGCAAGTTCGACATTCGAATATGTCCTAGAGGAAAAGTACAACTTTATTATACATAAAATAACATGGAAATATC-AAAAACTTGAAAATCTTGCAAACAATTACGTAAAATACACGTGCCAAATTTGATAGGCATATATCATTAAATAG--TTGTTTATTAGTATCTATCAATCCCAGTAGCAAAAATTGTGAAATTGAAGATATGCTTGGCACAG---CCCCCCCATCCCACTTCTGC-AAATATTTTCAA---------------------------------------------------------------------------------------------------------------------------------------------------
Ncarteri_Pitchfork_N363 ----------------------------------TGAAACCAAAAGCAAAGAAATACGTAAAAAATGTATTGAAGTGCATCTCATTAAGAGTAAGTCCATGGAACAATTTCCCTTAGTTAAACTCTACATTAACTATCATT--ATCAATAATATTTCCTTACACAATCAATAATTAATTCTAATGAGGTTTGACTTATTCTAAATCCATGATAATTGATAAAATCCCTCACAAAAATAGTAAAACATACGAG-AAGAGAACTTAAAATAAATCTGCCATTACCGACTATTTGGGTATGTAACCAGGTCAGTGTCTTGAATCAGCTTGTTGAGTAGTTGATAACGAGAAGCTTGATGGCCGGACACAAGGGCTTTGCATTTGCATTTCTCCCAGCAATCGCAATAAGCTGTGGGAGAAGTCCGCTTCAGCTTGCAGTCGTGCCCTTTGTGGCAAACCCTGGCACATTCTGTACAACAACACAAGGAACCTGTCAGTCCGCAAGTTCGACATTCGAATATGTCCTAGAGGAAAAGTACAACTTTATTATACATAAAATAATATGGAAATATC-AAAAACTTGAAAATCTTGCAAACAATTACATAGAACGCAC-----------------------------AATAGTGTTGTTTATTAGTATCTAACAATCCCAGTAGCAAAAATTGTGAAATTGAAGATATGCATGGCACAG-------TCCCTCCCGCTTCTGC-AAATATTTTCAAACCTGCATTGCACCAGATTTTTTTACAATATCCTTTTGAGCAGTTCCAAATTTGATTAAATACCAACATTAGTTAATTTGCATAACTAAAGTAGATGTAAATGTGTTTGTGGTGCCCAATCAATATGAATCAAGCC-----------
Ncarteri_WeberCty_N1044 CAATCAAAAGGAAAAATTAGTTTCACAATAGTCATGAAACCAAAAGCAAAGAAATACGTAAAAAATGTATTGAAGTGCATCTCATTAAGAGTAAGTCCATGGAACAATTTTCCTTAGTTAAACTCTACATTAACTATCATT--ATC---AATATTTCCTTACACAATCAATAATTAATTCTAATGAGGTTTGACTTATTCTAAAAGCATCATAATTGATAAAATCCTTCACAAAAATAGTAAAACATACAAAAAAGAGAACTTAAAATAAATCTGCCATTACCGACTATTTGGGTATGTAACCAGGTCAGTGTCTTGAATCAGCTTGTTGAGTAGTTGATAACGGGAAGCTTGATGGCCGGACACAAGGGCTTTGCATTTGCATTTCTCCCAGCAATCGCAATAAGCTGTGGGAGAAGTCCGCTTCAGCTTGCAGTCGTGCCCTTTGTGGCAAACCCTGGCACATTCTGTACAACAACACAAGGAACCTGTCAGTCCGCAAGTTCGACATTCGAATATGTCCTAGAGGAAAAGTACAACTTTATTATACATAAAATAATATGGAAATATC-AAAAACTTGAAAAACTTGCAAACAATTACGTAAAACACACGTGCCAAATTTGATAGGCATATACCATTAAATAGTGTTATTTATTAGTATTTAACAATCCCAGTAGCAAAAATTGTGAAATTGAAGATATGCTTGGCACAG--CCCCCCCTATCCCACTTCTGC-AAATATTTTCAAACCTGCATTGCACCAGATTTTTTTACAATATCCTTTTGAGCAGTTCCAAATTTGATTAAATACCAACATCAGTTAATTTGCATAACTAAAGTAGATATAAATGTGTTTGTGGTGTCCATTCAATATGAATCAAGCCAAAGATTGTTT
Ncarteri_div__RainbowCave_G2089 CATTCAAGAATGAAAATTAGTTTCACAAT----------------------------AGATAAAA---------------GTCATTATGAAAAAT-------------CTTCTTTAGTTAAACACTACATGAACAATCATTAAATCAATAGTATTTCTTTATATAATCAATAATTAATTGTGA---GGTTTGACTTATTCAAAATGCATCATAATTGATTAAACCTCTCACAAAAATACTAAAACACATGAGAAAGAGAACTTAAAATAATTCTGCCATTACCGACTATTTGGGTACGTAACCAGGTCAGTGTCTTGAATCAGCTTGTTAAGTAGTTGGTAACGAGAAGCTTGATGGCCGGACACAAGGGCTTTGCATTTGCATTTCTCCCAACAATCACAATAAGCTGTGGGAGAAGTCCGCTTCAACTTGCAGTCGTGCCCTTTGTGGCAAACCCTGGCACATTCGGTACAACAACACAAGGAACCTATCAGTCCGCAAGTTCGACATTCGAATATGTCCTAAAGGGAGAGAGTAGTTTCATTACAAATAAAATAATCTGGAAATAATCAAAAACTTAAAAATCTTGCAGACAATTACATAGAACACAGGTGGCAAATTTGATATGCATATACCATTAAATAGTGTTGTTTATTAATATCTGATAATCCTAGCA-----------GAAATTGAAGATATGCATGGCAGAG----------TTCCCCCTCCTGCAGATTTTTTTCAAATCTGCATTGCACCAGATTTTCTTACAATACCCTTTTGAGCAGTTTCAAATATGATTAAATACTAACATTAGTTAATCTGCATAACTAAAGTAGGTATAAATGTGTTCAGGGTGCCTATTCAATAAGAATCAAACCAAAGATTGTTT
Ncherokee_BallhootScar_N193 -------------------------------------------TAATATATATATTCGTATAAAAGGTATTGAAGTGCATCTCATTAAGAGTAAATCCATGGAACAATTTTCCTTAGTTGAACTCTACATTAACTATCATTAAATCAATAATATTTCTTCATACAATCCATAATTAATTCTAACGAGGTTTGACTTATCTCAAATCCATCATAATTGAT-AAGACCTTCACAAAAATACTAAAACACATTAGAAAGAGAACTTAAAATAATTCTGTCATTACCGACTATTCGGGTATGTAACCAGGTCGGTGTCTTGGATCAGCTTGTTAAGTAGTTGGTAACGAGAAGCTTGATGGCCGGACACGAGGGCTTTGCATTTGCATTTCTCCCAGCAATCACAATAAGCCGTGGGAGAAGTCCGCTTCAGCTTGCAGTCGTGCCCTTTGTGGCAAACCCTGGCACATTCTGTACAACAACACAGGGAACCTATCAGTCCGCAAGTTCGACATTCGAATATGTCCTAAAGGAAGAGTACAACTTTGTTACACATAG---AATATGGAAATAATCAAAAACTTACAAATCTTGCAAACAATTACATAGAACACGGGTGCCAAATTTGATAGGCATATACCATTAAATAGTGTTGTTTATTAGTATCTGACAATCCCAGTAGCAGAAATTGTGCAATTGAAGATATGCATGGCAGAACCCCCCCCCC------CTTCTGCATATTATTTTCAAACCTGTCTTGCACCAGATTTTTTTACAATATCCTTTTGAGCAGTTCCAAATTTGATTAAATACTAACATTTTTTAATTTGCACAACTAAAGTAGAGATAGATGCGTTTATGGCACCCATTCAATATGCATCAAGCCAAAG-------
Ncherokee_BalsamMtn_N891 CAACTACGGTTAAATTT-AATTCTACATTAAGTACCAAAATAATATAATATAAATTCATATAAAAGGTCATGAAGTGCATCTCATTAAGAGTAAATCCATGGAGCAATATTCCTTAGTTCAACTCTACATTAACTATCATTAAATCAATAATATTTCTTCATACAATCAATAATTAATTCTAACGAGGTTTGACTTATTCCAAATCCATCATAATTGATAAAACCCTTCACAAAAATACTAAAACACATAAGAAAGAGAACTTCAAATAATTCTGTCATTACCGACTATTTGGGTATGTAACCAGGTCAGTGTCTTGAATCAGCTTGTTAAGTAGTTGGTAACGAGAAGCTTGATGGCCGGACACAAGGGCTTTGCATTTGCATTTCTCCCAGCAATCACAATAAGCTGTGGGAGAAGTCCGCTTCAGCTTGCAGTCGTGCCCTTTGTGACAAACCCTGGCACATTCTGTACAACAACACAAGGAACCTATCAGTCCGCAAGTTCGACATTCGAATATGTCCTAAACGAAAAGAACAACTTTGTTACACATAAAATAATATGGAAATAATCAAAAACTTAAAAATCTCGCAAACAATTACATAGAACACAGGTGCCAAATTTGATAGGCATATACCATTAAATAGTGTTGTTTATTAGTATCTGACAATCCCAGTAGCAGAAATAGTGAAATTGAAGATATACATGGCAGAACCCCCCCCCC-------TTCTGCAGATTATTTTCAAACCTGCA----------TTTTTTTACAATATCCTTTTGAGCAGTTCCAAATCTGATTAAATACTAACATTAGTTAATTTGCATAACTAAAGT-------------------------------------------------------
Ncherokee_SIndianCrk_N681 ---------------------------------------------------------------------------------------------------------------------------------------------------------------------------------------TGAGGTTTGACTTATCCCAAATCCATCATAATTGATAAAACCCTTCACAAAAATACTAAAACACATGAGAAAGAGAACTTAATATAATTCTGTCATTACCGACTATTTGGGTATGTAACCAGGTCGGTGTCTTGGATCAGCTTGTTAAGTAGTTGGTAACGAGAAGCTTGATGGCCGGACACAAGGGCTTTGCATTTGCATTTCTCCCAGCAATCACAATAAGCCGTGGGAGAAGTCCGCTTCAGCTTGCAGTCGTGCCCTTTGTGGCAAACCCTCGCACATTCTGTACAACAACACAAGGAACCTATCAGTCCGCAAGTTCGACATTCGAATATGTCCTGAAGGAAAAATACAAC--------------------------------------------------------------------------------------------------------------------------------------------------------------------------------------------------------------------------------------------------------------------------------------------------------------------------------------------------------------------
Ncooperi_BeaverCrk_N1002 CAGTCAAAAATAAAAATTAGTTTCACAATAGTCATGAAACCAAAAACAAAAAAATACGTATAAAATGTATTGAAGTGCATCTCATTAAGAGTAAATCCATGGAACAATTTTCCTTAGTTAAACTCTACATTAACTATCATT--ATCAATAATATTTCCTTATGCAACCAATAATTAATTCTAATGAGGTTTGACTTATTCTAAATCCATCATAATTGATAAAATCCCTCACAAAAATAGTAAAACATACGAGAAAGAGAACTTAAAATAATTCTGTCATTACCGACTATTTGGGTATGTAACCAGGTCAGTGTCTTGAATCAGCTTGTTGAGTAGTTGATAACGAGAAGCTTGATGGCCGGACACAAGGGCTTTGCATTTGCATTTCTCCCAGCAATCGCAATAAGCTGTGGGAGAAGTCCGCTTCAGCTTGCAGTCGTGCCCTTTGTGGCAAACCCTGGCACATTCTGTACAACAACACAAGGAACCTGTCAGTCCGCAAGTTCGACATTCGAATATGTCCTAGAGGAAAAGTGCAACTTTATTACACATAAAATAATCTGGAAATCATCAAAAACTTAAAAATCTTACAAACAATTACATAGAACCCACGTGCCAAATTTGATAGACATATACCATTAAATAGTGTTGTTTATTCGTATCTAACAATCCCAGTAGCAGAAATTGTAAAATTGAAGATATGCATGGCAGAGT--CCCCTCCCCCCCTCCTCTGCAGATTATTTTCAAACCTGCATTGCACCAGATTTTT-----------------------------------------------------------------------------------------------------------------------------
Ncooperi_BrasstBald_N824 CAGTCAAAAAAAAAAATTAGTTTCACAATAGTCATGAAACCAAAAACAAAGAAATACGTATAAAATGTATTGAAGTGCATCTCATTAAGAGTAAATCCATGGAACAATTTTCCTTAGTTAAACACTACATTAACTATCATT--ATCAATAATATTTCCTTATGCAACCAATAATTAATTCTAATGAGGTTCGACTTATTCTAAATCCATCAGAATTGATAAAATCCCTCACAAAAATAGTAAAACATACGAGAAAGAGAACTTAAAATAATTCTGTCATTACCGACTATTTGGGTATGTAACCAGGTCAGTGTCTTGAATCAGCTTGTTGAGCAGTTGATAACGAGAAGCTTGATGGCCGGACACAAGGGCTTTGCATTTGCATTTCTCCCAGCAATCGCAATAAGCTGTGGGAGAAGTCCGCTTCAGCTTGCAGTCGTGCCCTTTGTGGCAAACCCTGGCACATTCTGTACAACAACACAAGGAACCTGTCAGTCCGCAAGTTCGACATTCGAATATGTCCTAGAGGAAAAGTGCAACTTTATTACAAATAAAATAATCTGGAAATAATCAAAAACTTAAAAATCTTACAAACAATTACATAGAACCCACGTGCCAAATTTGATAGGCATATACCATTAAATAGTGTTGTTTATTAGTATCTAACAATCCCAGTAGCAGAAATTGTAAAATTGAAGATATGCATGGCAGAGT--CCCCT--CCCCCTCTTCTGCAG--------------------------------------------------------------------------------------------------------------------------------------------------------------
Ncooperi_CheoahDam_N1122 CAGTCAAAAATAAAAATTAGTTTCACAATAGTCATGAAACCAAAAACAAAGAAATACGTATAAAATGTATTGAAGTGCATCTCATTAAGAGTAAATCCATGGAACAATTTTCCTTAGTTAAACACTACATTAACTATCATT--ATCAATAATATTTCCTTATGCAACCAATAATTAATTCTAATGAGATTTGACTTATTCTAAATCCATCATAATTGATAAAATCCCTCACAAAAATAGTAAAACATACGAGAAAGAGAACTTAAAATAATTCTGTCATTACCGACTATTTGGGTATGTAACCAGGTCAGTGTCTTGAATCAGCTTGTTGAGTAGTTGGTAACGAGAAGCTTGATGGCCGGACACAAGGGCTTTGCATTTGCATTTCTCCCAGCAATCGCAATAAGCTGTGGGAGAAGTCCGCTTCAGCTTGCAGTCGTGCCCTTTGTGGCAAACCCTGGCACATTCTGTACAACAACACAAGGAACCTGTCAGTCCGCAAGTTCGACATTCGAATATGTCCTAGAGGAAAAGTGCAACTTTATTACACATAAAATAATCTGGAAATAATCAAAAACTTAAAAATCTTACAAACAATCACATAGAACCCACGTGCCAAATTTGATAGGCATATACCATTAAATAGTGTTGTTTATTAGTATCTAACAATCCCAGTAGCAGAAATTGTAAAATTGAAGATATGCATGGCAGAGT--CCCCT--CCCCCTCTTCTGCAGATTATTTTCAAACCTGCATTGCACCAGATTTTTTTACAATATCCTTTTGAGCAGTTCCAAATTTGATTAAATACCAACATTAGTTAATTTGCATAACTAAAGTAGATATAAATGAGTTTGTGATATCCATTCAATGTGAATCAAGCCAAAGATAGTTT
Ncooperi_NantRiverGorge_N682 ---------------------------------------------------------------------------------------------------------------CCTTAGTTAAACACTACATTAACTATCATT--ATCAATAATATTTCCTTATGCAACCAATAATTAATTCTAATGAGGTTCGACTTATTCTAAATCCATCATAATTGATAAAATCCCTCACAAAAATAGTAAAACATACGAGAAAGAGAACTTAAAATAATTCTGTCATTACCGACTATTTGGGTATGTAACCAGGTCAGTGTCTTGAATCAGCTTGTTGAGCAGTTGATAACGAGAAGCTTGATGGCCGGACACAAGGGCTTTGCATTTGCATTTCTCCCAGCAATCGCAATAAGCTGTGGGAGAAGTCCGCTTCAGCTTGCAGTCGTGCCCTTTGTGGCAAACCCTGGCACATTCTGTACAACAACACAAGGAACCTGTCAGTCCGCAAGTTCGACATTCGAATATGTCCTAGAGGAAAAGTGCAACTTTATTACACATAAAATAATCTGGAAATAATCAAAAACTTAAAAATCTTACAAACAATTACATAGAACCCACGTGCCAAATTTGATAGGCATATACCATTAAATAGTGTTGTTTATTAGTATCTAACAATCCCAGTAGCAGAAATTGTAAAATTGAAGATATGCATGGCAGAGT--CCCCT--CCCCCTCTTCTGCAGATTATTTTCAAACCTGCATTGCACCAGATTTTTTTACAATATCCTTTTGAGCAGTTCCAAATTTGATTAAATACCAACATTAGTTAATTTGCATAACTAAAGTAGATATAAATGTGTTTGTGGTA---------------------------------
Ncooperi_RockCrRoad_N1160 ------------------------------------------------------------------------------------------------CCATGGAACAATTTTCCTTAGTTAAACTCTACATTAACTATCATT--ATCAAT---ATTTCCTTATGCAACCAATAATTAATTCTAATGAGGTTTGACTTATTCTAAATCCCTCATAATTGATAAAATCCCTCACAAAAATAGTAAAACATGTGAGAAAGAGAATTTAAAATAATTCTGTCATTACCGACTATTTGGGTATGTAACCAGGTCAGTGTCTTGAATCAGCTTGTTGAGTAGTTGATAACGAGAAGCTTGATGGCCGGACACAAGGGCTTTGCATTTGCATTTCTCCCAGCAATCGCAATAAGCTGTGGGAGAAGTCCGCTTCAGCTTGCAGTCGTGCCCTTTGTGGCAAACCCTGGCACATTCTGTACAACAGCACAAGGAACCTGTCAGTCCGCAAGTTCGACATTCGAATATGTCCTAGAGGAAAAGAGCAACTTTATTACACATAAAATAATCTGGAAATAATCAAAAACTTAAAAATCTTACAAACAATCACATAGAACCCACATGCCAAATTTGATAGGTATATACCATTAAATAGTGTTGTTTATTAGTATCTAACAATCCCAGTAGCAGAAATTGTAAAATTGAAGATATGCATGGCAGAGT--CCCCT--CCCCCTCTTCTGCAGATTATTTTCAAACCTGCATTGCACCAGATTTTTTTACAATATCCGTTTGAGCAGTTCCAAATTTGATTAAATACCTACATTAGTTAATTTGCATAACTAAAGTAGATATAAATG--------------------------------------------
Ncoylei_Apalachia_N1195 ----CAAAGGGAAAAGATCTTCTTGCGAGAACCGCCCAAGCGGCAGTAAACAAGTACGTATAAAATGTATTGAAGTGCATCTCATTAAGAGTAAATCCATGGAATAATTTTCCTTAGTTAAACTCTACATTAACTATCATT--ATCAATAATATTTCCTTATGCAATCAATAATTAATTCTAATGAGGTTTGACTTATTCTAAATCCATCATAATTGATAAAATCCCTCACAAAAATAGTAAAACATATGAGAAAGAGAACTTAAAATAATTCAGCCATTACCGACTATTTGGGTATGTAACCAGGTCAGTGTCTTGAATCAGCTTGTTGAGTAGTTGATAACGAGAAGCTTGATGGCCGGACACAAGGGCTTTGCATTTGCATTTTTCCCAGCAATCACAATAAGCTGTGGGAGAAGTTCGCTTCAGCTTACAGTCGTGCCCTTTGTGGCAAACCCTGGCACATTCTGTACAACAACACAAGGAACCTGTCAGTCCGCAAGTTCGACATTCGAATATGTCCTAAAGGAAAAGTACAACTTTATTACACATAAAATAACATGTAAAT-ATCAAAAACTTGAAAATCTTGCAAACAATTACATAGAACACAGGTGCCAAATTTGATAGGCATATACCATTAAATAGTGTTGTTTATTAGTATCTGACAATCCCAGTAGCAGAAATTGTAAAATTGAAGATATGCATGGCAGAG---TCCCC--CCCCCTCTTCTGCAGATTAATTTCAAACCTGCATTGCACCAGATTTTTTTAAAATATCCTTTTGAGCAGTTCCAAATTTGATTAAATACCAACATTAGTTAATTTGCATAACTATAATAGATATAAATGTGTTTGTGGTG---------------------------------
Ncoylei_DinkinCove_N1118 ----CAAAGAGAAAAGATCTTCTTGCGAGAACCGCCCAAGCGGCAGCAAACAAGTACGTATAAAATGTATTGAAGTGCATCTCATTAAGAGTAAATCCATGGAATAATTTTCCTTAGTTAAACTCTACATTAACTATCATT--ATCAATAATATTTCCTTATGCAATCAATAATTAATTCTAATGCAGTTTGACTTATTCTAAATCCATCATAATTGATAAAATCCCTCACAAAAATAGTAAAACATATGAGAAAGAGAACTTAAAATAATTCAGCCATTACCGACTATTTGGGTATGTAACCAGGTCAGTGTCTTGAATCAGCTTGTTGAGCAGTTGATAACGAGAAGCTTGATGGCCGGACACAAGGGCTTTGCATTTGCATTTTTCCCAGCAATCACAATAAGCTGTGGGAGAAGTTCGCTTCAGCTTGCAGTCGTGCCCTTTGTGGCAAACCCTGGCACATTCTGTACAACAACACAAGGAACCTGTCAGTCCGCAAGTTCGACATTCGAATATGTCCTAAAGGAAAAGTACAACTTTATTACACATAAAATAACATGGAAAT-ATCAAAAACTTGAAAATCTTGCAAACAATTACATAGAACACAGGTGCCAAATTTGATAGGCATATACCATTAAATAGTGTTGTTTATTAGTATCTGACAATCCGAGTAGCAGAAATTGTAAAATTGAAGATATGCATGGCAGAG---TCCCC--CCCCCTCTTCTGCAGATTATTTTCAAACCTGCATTGCACCAGATTTTTTTACAATATCCTTTTGAGCAGTTCCAAATTTGATTAAATACCAACATTAGTTAATTTGCATAACTATAATAGATATAAATGTGTTTGTGGTGTCCATTCAATATGAATCAAGCCAAAGATTTTTT
Ncoylei_TiptonCreek_N837 ----CAAAGAGAAAAGATCTTCTTGTGAGAACCGCCCAAGCGGCAGCAAACAGGTACGTATAAAATGTATTGAAGTGCATCTCATTAAGAGTAAATCCATGGAATAATTTTCCTTGGTTAAACTCTACATTAACTATCATT--ATCAATAATATTTCCTTATGCAATCAATAATTAATTCTAATGAGGTTTGACTTATTCTAAATCCATCATAATTGATAAAATCCCTCACAAAAATAGTAAAACATATGAGAAAGAGAGCTTAAAATAATTCAGCCATTACCGACTATTTGGGTATGTAACCAGGTCAGTGTCTTGAATCAGCTTGTTGAGCAGTTGATAACGAGAAGCTTGATGGCCAGACACAAGGGCTTTGCATTTGCATTTTTCCCAGCAATCACAATAAGCTGTGGGAGAAGTTCGCTTCAGCTTGCAGTCGTGCCCTTTGTGGCAAACCCTGGCACATTCTGTACAACAACACAAGGAACCTGTCAGTCCGCAAGTTCGACATTCGAATATGTCCTAAAGGAAAAGTACAACTTTATTACACATAAAATAACATGGAAAT-ATCAAAAACTTGAAAATCTTGCAAACAATTACATAGAACACAGGTGCCAAATTTGATAGGCATATACCATTAAATAGTGTTGTTTATTAGTATCTGACAATCCCAGTAGCAGAAATTGTAAAATTAAAGATATGCATGGCAGAG---TCCCC--CCCCCTCTTCTGCAGATTATTTTCAAACCTGCATTGCACCAGATTTTTTTACAATATCCTTTTGAGCAGTTCCAAATTTGATTAAATACCAACATTAGTTAATTTGCATAACTATAATAGATATAAATGTGTTTGTGGTGTCCATTCAATATGAATCAAGCCAAAGATTTTTT
Ncressleri_AndersonSpringCave_G2075 CAGTCAAAAATAGAAATTAGTTTCACAAT----------------------------GGATAAAA---------------GTCATTATGAAAAGT-------------CTTATTTAGTTAAACTCTACATTAACTATCATTAAATC---AATATTTTTTTATACAATCAATAATTAATTCTAATGTGGTTTCATTTATTCAAAATCCTTGATAATTGATGAAACTCCTCA-AAAAATACTAAACTACATGAGAAAGAGAACTTAAAATAATTCTGTCATTACCGACTATTTGGGTATGTAACCAGGTCAGTGTCTTGAATCAGCTTGTTAAGTAGTTGATAACGAGAAGCTTGATGGCCAGACACAAGGGCTTTGCATTTGCATTTCTCCCAGCAATCACAATAAGCTGTGGGAGAAGTCCGCTTCAGCTTGCAGTCGTGCCCTTTGTGGCAAACCCTGGCACATTCAGTACAACAACACAAGGAACCTATCAGTCCGCAAGTTCGACATTCGAATATGTCCTAAAGGAAAAGTACAACTTTGTTACACATAAAATAATCTGGAAAGAACCAAAAACTTAAAAATCTTGCAAACAATTACATAGAACACAGGTGCCAAATTCGATATGCATATACCATTAAATGGTGTTCTTTATTAATCCTAGACAATCCTAGTAGCAGAAATTGTGGAATTGAAGATATGCATGGCAGAATTCT------CTCCCCCTCCTGCAGATTATTTTCAAATCTGCATTGCACCAGATTTTTTTACAATATCCTTTTGAGCAGTTCCAAATATGATTAAATACTAACATTAGTTAATCTGCATAACTAAAGTAGATATAAATGTATTTATGGTGCCCATTCAATAAGAATCAAGCCAAA--CCGTTT
Ncressleri_PigeonCave_G2077 CAGTCAAAAATAGAAATTAGTTTCACAAT----------------------------GGATAAAA---------------GTCATTATGAAAAGT-------------CTTATTTAGTTAAACTCTACATTAACTATCATTAAATC---AATATTTTTTTATACAATCAATAATTAATTCTAATGTGGTTTCATTTATTCAAAATCCTTGATAATTGATGAAACTCCTCA-AAAAATACTAAACTACATGAGAAAGAGAACTTAAAATAATTCTGTCATTACCGACTATTTGGGTATGTAACCAGGTCAGTGTCTTGAATCAGCTTGTTAAGTAGTTGATAACGAGAAGCTTGATGGCCAGACACAAGGGCTTTGCATTTGCATTTCTCCCAGCAATCACAATAAGCTGTGGGAGAAGTCCGCTTCAGCTTGCAGTCGTGCCCTTTGTGGCAAACCCTGGCACATTCAGTACAACAACACAAGGAACCTATCAGTCCGCAAGTTCGACATTCGAATATGTCCTAAAGGAAAAGTACAACTTTGTTACACATAAAATAATCTGGAAAGAACCAAAAACTTAAAAATCTTGCAAACAATTACATAGAACACAGGTGCCAAATTCGATATGCATATACCATTAAATGGTGTTCTTTATTAATCCTAGACAATCCTAGTAGCAGAAATTGTGGAATTGAAGATATGCATGGCAGAATTCT------CTCCCCCTCCTGCAGATTATTTTCAAATCTGCATTGCACCAGATTTTTTTACAATATCCTTTTGAGCAGTTCCAAATATGATTAAATACTAACATTAGTTAATCTGCATAACTAAAGTAGATATAAATGTATTTATGGTGCCCATTCAATAAGAATCAAGCCAAA--CCGTTT
Ncrosbyi_MtMitchell_N210 CAACTATGGTTAAATTT-AATTCTACATTAAGTACCAAAATAATATAATATAAATGCGTATAAAAGGTAATGAAGTGCATTTCATTAAGAGTAAATCCATGG-ACAATTTTCCTTAGTTAAACTCTACATTAACTAACATTAAATCAATAATATTTCTTCATACAATCAATAATTAATTCTAATGAGGTTTGACTTATTCCAAATCCATCATAATTGATAAAACCCTTCACAAAAATATTAAAACACACGAGAA---------AAAATAATTCTGTCATTACCGACTATTTGGGTATGTAACCAGGTCAGTGTCTTGAATCAGCTTGTTAAGTAGTTGGTAACGAGAAGCCTGATGGCCGGACACCAGGGCTTTGCATTTGCACTTCTCCCAGCAATCACAATAAGCTGTGGGAGAGGTTCGCTTCAGCTTGCAGTCGTGCCCTTTGTGGCAAACCCTGGCACATTCTGTACAACAACACAAGGAACCTATCAGTCCGCAAGTTCGACATTCGAATATGTCCTAAAGGAAAAGTACAACTTTATTACACATAAAATAATATGGAAATAATCAAAAACTTACAAATCTTGCAAACAATTACATAGAACACAGGTGCCAAATTTGATAGGCATATACCATTAAATAGTGTTGTTTATTGGTATCTGACAATTCCAGTAGCAGAAATTGTGAAATTGAAGATATACATGGCAGAGCCCCTCCCCCCCCC---------AGATTATTTTCAAACCTGCA-----------TTTTTTACAATATCCTTTTGAGCAGTTCCAAATTTGATTAAATACTAACATTAGTTAATTTGCATAACTAAAGTAGATATAAATGTGTTTATGGTGCCCATTCAATATGAATCAAGCCAAAGATTATTT
Ncrosbyi_PricesCrk_N1143 CAACTATGGTTAAATTT-AATTCTACATTAAGTACCAAAAGAATATAATATAAATTCATATAAAAGGTAATGAAGTGTATCTCATTAAGAGTAAATCCATGGAACAATTTTCCTTAGTTAAACTCTACATTAACTATCATTAAATCAATAATATTTCTGCATACAATCATTAATTAATTCTAACGAGGTTTGACTTATTCCAAATCCATCCTAATTGATAAAACCCTTCACAAAAATACTAAAACACACGAGAAAGATAACTTAAAATAATTCTGTCATTACCGACTATTTGGGTATGTAACCAGGTCAGTGTCTTGAATCAGCTTGTTAAGTAGTTGGTAACGAGAAGCCTGATGGCCAGACACCAGGGCTTTGCATTTGCACTTCTCCCAGCAATCACAATAAGCTGTGGGAGAGGTTCGCTTCAGCTTGCAGTCGTGCCCTTTGTGGCAAACCCTGGCACATTCTGTACAACAACACAAGGAACCTATCAGTCCGCAAGTTCGACATTCGAATATGTCCTAAAGGAAAAGTACAACTTTATTACACATAAAATAATATGGAAATAATCAAAAACTTACAAATCTTGCAAACAATTACATAGAACACAGGTGCCAAATTTGATAGGCATATACCATTAAATAGTGTTGTTTATTGGTATCTGACAATTCCAGTAGCAGAAATTGTGAAATTGAAGATATACATGGCAGAGTCCCTCCTCCCCCCCTCTTCTGCAGATTATTTTCAAACCTGCA-----------TTTTTTACAATATCCTTTTGAGCAGTTCCAAATTTGATTAAATACTAACATTAGTTAATTTGCATAACTAAAGTAGATATAAATGTGTTTATGGTGCCCATTCAATATGAATCAAGCCAAAGATTATTT
Ncrosbyi_ShufordCrk_N1148 CAACTATGGTTAAATTT-AATTCTACATTAAGTACCAAAATAATATAATATAAATTCGTATAAAAGGTAATGAAGTGCATTTCATTAAGAGTAAATCCATGG-ACAATTTTCCTTAGTTAAACTCTACATTAACTAACATTAAATCAATAATATTTCTTCATACAATCAATAATTAATTCTAATGAGGTTTGACTTATTCCAAATCCATCATAATTGATAAAACCCTTCACAAAAATACCAAAAAACATGAGAA---------AAAATAATTCTGTCATTACCGACTATTCGGGTATGTAACCAGGTCAGTGTCTTGAATCAGCTTGTTAAGTAGTTGGTAACGAGAAGCCTGATGGCCGGACACCAGGGCTTTGCATTTGCACTTCTCCCAGCAATCACAATAAGCTGTGGGAGAGGTTCGCTTCAGCTTGCAGTCGTGCCCTTTGTGGCAAACCCTGGCACATTCTGTACAACAACACAAGGAACCTATCAGTCCGCAAGTTCGACATTCGAATATGTCCTAAAGGAAAAGTACAACTTTATTACACATAAAATAATATGGAAATAATCAAAAACTTACAAATCTTGCAAACAATTACATAGAACACAGGTGCCAAATTTGATAGGCATATACCATTAAATAGTGTTGTTTATTGGTATCTGACAATTCCAGTAGCAGAAATTGTGAAATTGAAGATATACATGGCAGAGCCCCTCCCCCCCCCCTGTTCTGTAGATTATTTTCAAACCTTCA-----------TTTTTTACAATATCCTTTTGAGCAGTTCCAAATTTGATTAAATACTAACATTAGTTAATTTGCATAACTAAAGTAGATATAAATGTGTTTATGGTGCCCATTCAATATGAATCAAGCCAAAGATTATTT
Ndellingeri_BullpenBridge_N109 CAGTCAAAAATAGAAATTAGTTTCACAATAGTCATGAAACCAAAAACAAAGAAATACGTATAAAACGTGTTGAAGTGCATCTC---AGCAGTAAATCCATGGAAAATTTTTCCTTAGTTAAACTCTACATTAACTAGCATT--ATCAATAATATTTCCTTATGCAACCAATAATTAATTCTAATGAGGTTTGACTTATTCTAAATCCATCATAATTGATAAAATCCCTCACAAAAATAGTAAAACATACGAGAAAGAGAACTTAAAATAATTCTGCCATTACCGACTATTTGGATATGTAACCAGGTCAGTGTCTTGAATCAGCTTGTTGAGTAGTTGGTAACGAGAAGCTTGATGGCCGGACACAAGGGCTTTGCATTTGCATTTCTCCCAGCAATCGCAATAAGCTGTGGGAGAAGTCCGCTTCAGCTTGCAGTCATGCCCTTTGTGGCAAACCCTGGCACATTCTGTACAACAACACAAGGAACCTGTCAGTCCGCAAGTTCGACATTCGAATATGTCCTAGAGGAAAGGTGCAACTTTATTACACATAAAATAATATGAAAATAACCAAAAACTTGAAAATCTTGCAAACAATTACATAGAACACACGTACCAAATTTGATAGGCACATACCATTAAATAGTGTTGTTTATTAGTATCTGGCAATCTCAGTAGCAGAAATTGTGAAATTGAAGATATGCATGGCAGAGT--CCCCCA-CCCCTTCTTCTGCAGATTATTTTCAAACCTGCATTGCACCAGATTTTTTTACAATATCCTTTTGAGCAGTTCCAAATTTGATTAAATAACAACATTAGTTAATTTGCGTAACTAAAGTAGATATAAATG--------------------------------------------
Ndilutus_GrassyCreek_N670 ------------------------------------------------------------------------------------------------------------------------------------------------------------CTTCATACAATCAATAATTAATTCTAACGAGGTTTGACTTATCCCAAATCCATCATAATTGATAAAACCCTTCACAAAAATACTAAAACACATGACAAAGAGAACTTAAAATAACTCTGTCATTACCGACTATTTGGGTATGTAACCAGGTCAGTGTCTTGGATCAGCTTGTTAAGTAGTTGGTAACGAGAAGCTTGATGGCCGGACACGAGGGCTTTGCATTTGCATTTCTCCCAGCAATCACAATAAGCTGTGGGAGAAGTCCGCTTCAGCTTGCAGTCATGCCCTTTGTGGCAAACCCTGGCACATTCCGTACAACAACACAAGGAACCTATCAGTCCGCAAGTTCGACATTCGAATATGTCCTAAAAGAAAAGTACAACTTTGTTACACATAAAATAATATGGAAATAATCAAAAACTTAAAAATCTTGCGAACAATTACATAGAACACAGGTGCCAAATTTGATAGGCATAAATTATTAAATAGTGTTGTTTATTAGTATCTGACAATCCCAGTAGCAGAAAT-------------------------------------------------------------------------------------------------------------------------------------------------------------------------------------------------------------------
Ndilutus_StarveRockCave_G3174 --GACAAAAATAGAAATTAGTTTCACAATAATCATGAAATATATATAATATAAATTCGTATAAAAGGTATTGAAGTGCATCTCATTAAGAGTAAATCCATGGAGCAATTTTCCTTAGTTGAACTCTACATTAACTATCATTAAATCAATAATATTTCTTCATACAATCAATAATTAATTCTAACGAGGTTTGACTTATCCCAAATCCATCATAATTGATAAAACCCTTCACAAAAATACTAAAACACATGACAAAGAGAACTTAAAATAACTCTGTCATTACCGACTATTTGGGTATGTAACCAGGTCAGTGTCTTGGATCAGCTTGTTAAGTAGTTGGTAACGAGAAGCTTGATGGCCGGACACGAGGGCTTTGCATTTGCATTTCTCCCAGCAATCACAATAAGCTGTGGGAGAAGTCCGCTTCAGCTTGCAGTCATGCCCTTTGTGGCAAACCCTGGCACATTCCGTACAACAACACAAGGAACCTATCAGTCCGCAAGTTCGACATTCGAATATGTCCTAAAAGAAAAGTACAACTTTGTTACACATAAAATAATATGGAAATAATCAAAAACTTAAAAATCTTGCGAACAATTACATAGAACACAGGTGCCAAATTTGATAGGCATAAATTATTAAATAGTGTTGTTTATTAGTATCTGACAATCCCAGTAGCAGAAATTGTGAAATTGAAGATATACATGGCAGAGTCCCCCCCCCCCCCCTCTTCTGCAGATTATTTTCAAACCTGCA----------TTTTTCTACAATATCCTTTTGAGCAGTTCCAAATTTGATTAAATACTAACATTAGTTAATTTGCATAACTAAAGTAGACATAAATGTGTTTATGGTGCCCATTCAATATGAATCAAG-------------
Nesticus_gertschi_N806_gr_nasicus CAACTATGGTTAAATTT-AATTCTACATTAAGTACCAAAATAATATCATATAAATTCGTATAAAAGGTAATGAAGTGCATCTCATTAAGAGTAAATCCATGGAACAATTTTCCTTAGTTAAACTCTACATTAACTATCAATAAATCAATAACATTTCTTCATACAATCAATAATTAATTCTAACGAGGTTTGACTTATTCCAAATTCATCATAATTGATAAAACCCTTCACAAAAATACTGAAACACACGAGGAAGAGAACTTAAAATAATTCTGTCATTACCGGCTATTTGGGTATGTAACCAGGTCAGTGTCTTGAATCAGCTTGTTAAGTAGTTGGTAACGAGAAGCTTGATGGCCAGACACAAGGGCTTTGCATTTGCACTTCTCCCAGCAATCACAATAAGCTGTGGGAGAAGTTCGCTTCAGCTTGCAGTCATGCCCTTTGTGGCAAACCCTGGCACATTCTGTACAACAACACAAGGAACCTATCAGTCCGCAAGTTCGACATTCGAATATGTCCTAAAGGAAAAGTACAACTTTATTACACATAAAATAATATGGAAATAATCAAAAACTTAAAAATCTTTCAAACAATTACATAGAACACAGGTGACATATTTGATATGCATATACCATTAAATAGTGTTGTTTATTAGTATCTGACAATCCCTGTAGCAGAAATCGTGAAATTGAAGATATACATGGCAGAGTCCGTCCTCCCCTCCTCTTCTGCAGATTATTTTCAAACCTGCATT----------------CAATATG------------------------------------------------------------------AAGT------------CCCATTCAATATGAATCAAGCCAAAGATTATTT
Nfridelli_LittlePigeon_N262 ---------------------------------------------------------------------------------------------------TGGAACAATTTTCCTTAGTTAAACTCTACATTAACTAGCATT--ATCAATAATATTTCCTTATGCAACCAATAATTAATTCTAAAGAGGTTTGACTTATTCTAAATCCATCATAATTGATCAAATCCCTCACAAAAATAGTAAAACATACGAGAAAGTGAACTTAAAATAATTCTGCCATTACCGACTATTTGGGTATGTAACCAGGTCAGTGTCTTGAATCAGCTTGTTGAGTAGTTGGTAACGAGAAGCTTGATGGCCGGACACAAGGGCTTTGCATTTGCATTTCTCCCAGCAATCGCAATAAGCTGTGGGAGAAGTCCGCTTCAGCTTGCAGTCGTGCCCTTTGTGGCAAACCCTGGCACATTCTGTACAACAACACAAGGAACCTGTCAGTCCGCAAGTTCGACATTCGAATATGTCCTGGAGGGAAAGTGCAACTTTATTACACATAAAATA---TGGAAATAATCAAAAACTTGAAAATCTTGCAAACAATTACATAGAACACACGTGCCAAATTTGATAGGCACATACCATTAAATAGTGTTGTTTATTAATATCTGACAATGTCAGTAGCAGAAATTGTGAAATTGAAGATATGCATGGCAGAG-TCCCCCT--CCCCTTCTTCTGCAGATCATTTTCAAACCTGCATTGCACCAGATTTTTTTACAATATTCTTTTGAGCAGTTCCAAATTTGATTAAATACCAACATTAGTTAATTTGCATAACTAAAGTAGATATAAATGTGTT----------------------------------------
Nfurtivus_HugdenBranch_G3175 CAGTCAAAAATAAAAATTAGTTTCACAATAGTCATGAAACCAAAAGCAAAGAAATACGTAAAAAATGTATTGAAGTGCATCTCATTAAGAGTAAGTCCGTGGAACAATTTTCCTTAGTTAAACTCTACATTAACTATCATT--ATCAATAATATTTCCTTACACAATCAATAATTAATTCTAATGAGGTTTGACTTATTCTAAATCCATCATAATTGATAAAATCCCTCACAAAAATAGTAAAACATACGAGAAAGAGAACTTAAAATAAATCTGCCATTACCGACTATTTGGGTATGTAACCAGGTCAGTGTCTTGAATCAGCTTGTTGAGTAGTTGATAACGCGAAGCTTGATGGCCGGACACAAGGGCTTTGCATTTGCATTTCTCCCAGCAATCGCAATAAGCTGTGGGAGAAGTTCGCTTCAGCTTGCAGTCATGCCCTTTGTGGCAAACCCTGGCACATTCTGTACAACAACACAAAGAACCTGTCAGTCCGCAAGTTCGACATTCGAATATGTCCTAGAGGAAAAGTACAACTTTATTGTACATAAAATAATATGGAAATATC-AAAAACTTGAAAATCTTGCAAACAATTACATAGAACACAC-----------------------------AATAGTGTTGTTTATTAGTCTCTAACAATCCCAGTAGCAAAAATTGTGAAATTGAAGATATGCATGGCACAG-TCCCCCCCCATCCTGCTTCTGC-AAATATTTTCAAACCTGCATTGCACCAGATTTTTTTACAATATCCTTTTGAGCAGTTCCAAATTTGATTAAATACCAACATTAGTTAAT----------------------------------------------------------------------
Nfurtivus_RaccoonMtn_N1026 CAGTCAAAAATAAAAATTAGTTTCACAATAGTCATGAAACCAAAAGCAAAGAAATACGTAAAAAATGTATTGAAGTGCATCTCATTAAGAGTAAGTCCGTGGAACAATTTTCCTTAGTTAAACTCTACATTAACTATCATT--ATCAATAATATTTCCTTACACAATCAATAATTAATTCTAATGAGGTTTGACTTATTCTAAATCCATCATAATTGATAAAATCCCTCACAAAAATAGTAAAACATACGAGAAAGAGAACTTAAAATAAATCTGCCATTACCGACTATTTGGGTATGTAACCAGGTCAGTGTCTTGAATCAGCTTGTTGAGTAGTTGATAACGCGAAGCTTGATGGCCGGACACAAGGGCTTTGCATTTGCATTTCTCCCAGCAATCGCAATAAGCTGTGGGAGAAGTTCGCTTCAGCTTGCAGTCATGCCCTTTGTGGCAAACCCTGGCACATTCTGTACAACAACACAAAGAACCTGTCAGTCCGCAAGTTCGACATTCGAATATGTCCTAGAGGAAAAGTACAACTTTATTGTACATAAAATAATATGGAAATATC-AAAAACTTGAAAATCTTGCAAACAATTACATAGAACACAC-----------------------------AATAGTGTTGTTTATTAGTCTCTAACAATCCCAGTAGCAAAAATTGTGAAATTGAAGATATGCATGGCACAGTCCCCCCCCCATCCTGCTTCTGC-AAATATTTTCAAACCTGCATTGCACCAGATTTTTTTACAATATCCTTTTGAGCAGTTCCAAATTTGATTAAATACCAACATTAGTTAATTTGCATAACTAAAGTAGATATAAATGTGTTTGTGGTGCCCATTCAATATGAATCAAGCCAAAGATTGTTT
Ngeorgia_Sittons_N073 ---------------------------------------------------------------AATGTATTGAAGAGCATCTCATTAAGAGTAAGTCCATGGAACAATTTTCCTCAGTTAAACTCTACATTAACTATCATT--ATCAATAATATTTCCTTACACAATCAATAATTAATTCTAATGAGGTTTGACTTATTCTAAATCCATCATAATTGATAAAATCCCTCACAAAAATAGTAAAACATACGAGAAAGAGAACTTAAAATAAATCTGCCATTACCGACTATTTGGGTACGTAACCAGGTCAGTGTCTTGAATCAGCTTGTTGAGTAGTTGATAACGAGAAGCTTGATGGCCGGACACGAGGGCTTTGCATTTGCATTTCTCCCAGCAATCGCAATAAGCTGTGGGAGAAGTCCGCTTCAGCTTGCAGTCGTGCCCTTTGTGGCAAACCCTGGCACATTCTGTACAACAACACAAGGAACCTGTCAGTCCGCATGTTCGACATTCGAATATGTCCTAGAGGAAAAGTACAACTTTATTGTACATCAAATAATACGGAAATATCAAAAAACTGGAAAATCTTGCAAACAATTACATAGAACACAC-----------------------------AATAGTGTTGTTTATCAGTATCTAACAATCCCAGTAGCAAAAATTGTGAAATTGAAGATAGGCATGACACAGTCCCCCCCCCATCCCGCTTCTGC-AAATATTTTCAAACCTGCATTGCACCAGATTTTTTTACAATATCTGTTTGAGCAGTTCCAAATTTGATTAAATTCCAACATTAGTTAATTTGCATAACTAAAGTAGATATAAATGTGTTTGTGGTGCCCATTCAATATGAATCAAGCCAAAGATTGTTT
Ngertschi_CedarCreek_N351 CAACTATGGTTAAATTT-AATTCTACATTAAGTACCAAAATAATATAATATAAATTCGTATAAAAGGTAATGAAGTGCATCTCATTAAGAGTAAATCCATGGAACAATTTTCCTTAGTTAAACTCTACATTAACTATCAATAAATCAATAATATTTCTTCATACAATCAATAATTAATTCTAACGAGGTTTGACTTATTCCAAATTCATCATAATTGATAAAACCCTTCACAAAAATACTAAAACACACGAGGAAGAGAACTTAAAATAATTCTGTCATTACCGGCTATTTGGGTATGTAACCAGGTCAGTGTCTTGAATCAGCTTGTTAAGTAGTTGGTAACGAGAAGCTTGATGGCCGGACACAAGGGCTTTGCATTTGCACTTCTCCCAGCAATCACAATAAGCTGTGGGAGAAGTTCGCTTCAGCTTGCAGTCATGCCCTTTGTGGCAAACCCTGGCACATTCTGTACAACAACACAAGGAACCTATCAGTCCGCAAGTTCGACATTCGAATATGTCCTAAAGGAAAAGCACAACTTTATTACACATAAAATAATATGGAAATAATCAAAAACTTAAAAAACTTTCAAACAATTACATAGAACACAGGTGACAAATTTGATTTGCATATACCATTAAATAGTGTTGTTTATTAGTATCTGACAATCCCTGTAGCAGAAATCGTGAAATTGAAGATATACGTGGCAGAGTCCATCCTCCCCTCCTCTTCTGCAGATTATTTTCAAACCTGCATTGCACCATATTTTTTTACAATATCCTTTTGAGCAGTTCCAAATTTGATTAAATACTAACATTAGTTAATTTGCATAACTAAAGTAGATATAAATGTGTTTATGGTGCCCATTCAATATGAATCAAGCCAAAGATTATTT
Ngertschi_FrenchBroad_N968 CAACTATGGTTAAATTT-AATTCTACATCAAGTACCAAAATAATATAATATAAATTCGTATAAAAGGTAATGAAGTGCATCTCATTAAGAGTAAATCCATGGAACAATTTTCCTTAGTTAAACTCTACATTAACTATCAATAAATCAATAATATTTCTTCATACAATCAATAATTAATTCTAACGAGGTTTGACTTATTCCAAATTCATCATAATAGATAAAACCCTTCACAAAAATACTAAAACACACGAGGAAGAGAACTTAAAATAATTCTGTCATTACCGGCTATTTGGGTATGTAACCAGGTCAGTGTCTTGAATCAGCTTGTTAAGTAGTTGGTAACGAGAAGCTTGATGGCCGGACACAAGGGCTTTGCATTTGCACTTCTCCCAGCAATCACAATAAGCTGTGGGAGAAGTTCGCTTCAGCTTGCAGTCATGCCCTTTGTGGCAAACCCTGGCACATTCTGTACAACAACACAAGGAACCTATCAGTCCGCAAGTTCGACATTCGAATATGTCCTAAAGGAAAAGCACAACTTTATTACACATAAAATAATATGGAAATAATCAAAAACTTAAAAAACTTTCAAACAATTACATAGAACACAGGTGACAAATTTGATTTGCATATACCATTAAATAGTGTTGTTTATTAGTATCTGACAATCCCTGTAGCAGAAATCGTGAAATTGAAGATATACGTGGCAGAGTCCATCCTCCCCTCCTCTTCTGCAGATTATTTTCAAACCTGCATTGCACCATATTTTTTTACAATATCCTTTTGAGCAGTTCCAAATTTGATTAAATACTAACATTAGTTAATTTGCATAACTAAAGTAGATATAAATGTGTTTATGGTGCCCATTCAATATGAATCAAGCCAAAGATTATTT
Ngertschi_HickoryNutGap_N810 ------------------------------------------------TATAAATTCGTATAAAAGGTAATGAAGTGCATCTCATTAAGAGTAAATCCATGGAACAATTTTCCTTAGTTAAACTCCACATTAACTATCAATAAATCAATAATATTTCTTCATACAATCAATAATTAATTCTAACGAGGTTTGACTTATGCCAAATTCATCATAATTGATAAAACCCTTCACAAAAATACTAAAACACACGAGAAAGATAACTTAAAATAATTCTGTCATTACCGACTATTTGGGTATGTAACCAGGTCAGTGTCTTGAATCAGCTTGTTAAGTAGTTGGTAACGAGAAGCTTGATGGCCGGACACGAGGGCTTTGCATTTGCACTTCTCCCAGCAATCACAATAAGCTGTGGGAGAAGTTCGCTTCAGCTTGCAGTCGTGCCCTTTGTGGCAAACCCTGGCACATTCTGTACAACAACACAAGGAACCTATCAGTCCGCAAGTTCGACATTCGAATATGTCCTAAAGGAAAAGTACAACTTTATTACACATAAAATAATATGGAAATAATCAAAAACTTAAAAATCTTTCAAACAATTACATAGAACACAGGTGACAAATTTGATATGCATATACCATTAAATAGTGTTGTTTATTAGTATCTGACAATCCCTGTAGCAGAAATCGTGAAATTGAAGATATACATGGCAGAGTCCGTCCTCCCCTCCTCTTCTGCAGATTATTTTCAAACCTGCATTGCACCAGATTTTTTTACAATATCCTTTTGAGCAGTTCCAAATTTGATTAAATACTAACATTAGTGAATTTGCATAACTAAAGTAGATATAAATGTGTTTATGGTGCCCATTCAATATGAATCAAGCCAAAGATTATTT
Nholsingeri_BrumleyCrk_N916 -----------------------------AAATATATAATATATAATATATAAATTCGTATAGAAGGTATTAAAGTACATCTCATTAAGAGTAAATCCATGGAACAATTTTCCTTAGTTAAACTCTACATTAACTACCATTAAATC---AATATTTCTTCATACAATCAATAATTAATTCTAATGAGGTTTAACTTATTCCAAATCCATCATAATTGATAAAACCCTTCACAAAAATACTAAAACACATGAGAAAGAGAACTTCAAATAATTCTGTCATTACCGACTATTTGGGTATGTAACCAGGTCAGTGTCTTGAATCAGCTTGTTAAGTAGTTGGTAACGAGAAGCTTGATGGCCGGACACAAGGGCTTTGCATTTACATTTCTCCCAGCAATCACAATAAGCTGTGGGAGAAGTCCGCTTCAGCTTGCAGTCGTGCCCTTTGTGGCAAACCCTGGCACATTCTGTACAACAACACAAGGAACCTATCAGTCCGCAAGTTCGACATTCGAATATGTCCTAAAGGAAAAGTACAACTTTGTTACACATAAAA---TATGGAAATAATCAAAAACTTATAAATCTTGCAAACAATTACATAGAACACAGGTGCCAAATTTGATAGGCATATACCATTAAATAGTGTTGTTTATTAGTATCTGACAATCCCAGTAGCAGAA--------------------------AGAGCCCCCCCCCC------CATCTGCAGATTATTTTCAAACCTGCTTTGCACCAGATTTTTTT---------------------------------------------------------------------------------------------------------------------------
Nholsingeri_PondCave_N541 TAATTGGGAGTAAATGGTTTTTCCACGTTGTATATATAATATATATAATATAAATTCGTATAGAAGGTATTAAAGTGCATCTCATTAAGAGTAAATCCATGGAACAATTTTCCTTAGTTAAACTCTACATTAACTACCATTAAATC---AATATTTCTTCATACAATCAATAATTAATTCTAATGAGGTTTAACTTATTCCAAATCCATCATAATTGATAAAACCCTTCACAAAAATACTAAAACACATGAGAAAGAGAACTTCAAATAATTCTGTCATTACCGACTATTTGGGTATGTAACCAGGTCAGTGTCTTGAATCAGCTTGTTAAGTAGTTGGTAACGAGAAGCTTGATGGCCGGACACAAGGGCTTTGCATTTACATTTCTCCCAGCAATCACAATAAGCTGTGGGAGAAGTCCGCTTCAGCTTGCAGTCGTGCCCTTTGTGGCAAACCCTGGCACATTCTGTACAACAACACAAGGAACCTATCAGTCCGCAAGTTCGACATTCGAATATGTCCTAAAGGAAAAGTACAACTTTATTACACATAAAA---TATGGAAATAATCAAAAACTTATAAATCTTGCAAACAATTACATAGAACACAGGTGCCAAATTTGATAGGCATATACCATTAAATAGTGTTGTTTATTAGTATCTGACAATCCCAGTAGCAGAAATTGTGAAATTGAAGATATGCATGGCAGAGCCCCCCCCCC------CATCTGCAGATTATTTTCAAACCTGCTTTGCACCAGATTTTTTTACAATATCCTTTTGGGCAGTTCCAAATTTGATTAAATACTAACATTTTTTAATTTGCATAACTAAAGTAGATATAAATGTGTTTATGGTGCCCATTCAATATGCATCAAGCCAAAGATTGTTT
Njonesi_CaveSpringCave_N390 CAGTCAAAAATAGAAATTAGTTTCACAATAGTCACGAAACCAAAAACAAAGAAATACGTATAAAACGTATTGAAGTGCATCTC---AGGAGTAACTCCATGGAACAATTTTCCTTAGTTAAACTCTACATTAACT--CATT--ATCAATAATATTTACTTATGCAACCAATAATTAATTCTAATGAGGTTTGACTTATTCTAAATCCATCATAATTGAAAAAATCCCTCACAAAAATAGTAAAACATACGAGAAAGAGAACTTAAAATAATTCTGCCATTACCGACTATTTGGGTATGTAACCAGGTCAGTGTCTTGAATCAGCTTGTTGAGTAGTTGGTAACGAGAAGCTTGATGGCCGGACACGAGGGCTTTGCATTTGCATTTCTCCCAGCAATCGCAGTAAGCTGTGGGAGAAGTCCGCTTCAGCTTGCAGTCGTGCCCTTTGTGGCAAACCCTGGCACATTCTGTACAACAACACAAGGAACCTGTCAGTCCGCAAGTTCGACATTCGAATATGTCCTAGAGGAAAAGTGCAACTTTATTACACATAAAATAATATGGAAATAATCAAAAACTTGAAAACCTTGCAAACAATTACATAGAACACACGTGCCAAATTTGATAGGCACATATCATTAAATAGTGTTGTTTATTAGTATCTGACAATCTCAGTAGCAGAAATTGTGAAATTGAAGATATGCATGGCAGAGT-CCCCCT--CCCCCTCTTCTGCAGATTATTTTCAAACCTGCATTGCACCAGATTTTTTTACAATATCCTTTTGAGCAGTTCCAAATTTGATTAAATGCCAACATTAGTTAATTTGCATAACTAA----------------------------------------------------------
Nlowderi_ChestnutBranch_N731 ----CAAAGGGAAAAGATCTTCTTGCGAGAACCGCCCAAGCGGCAGCGAACAAGTACGTATAAAATGTATTGAAGTGCATCTCAGTAAGAGTAAATCCATGGAACAATTTTCCTTAGTTAAAGTCTACATTAACTATCATT--ATCAATAATATTTCCTTATGCAATCAATAATTAATTCTAATGAGGTTTGACTTATTCTAAATCCATCATAATTGATAAAATCCCTCACAAAAATGGTAAAACATATGAGAAAGAAAACTTAAAATAATTCTGCCATTACCGACTATTTGGGTATGTAACCAGGTCAGTGTCTTGAATCAGCTTGTTGAGTAGTTGATAACGAGAAGCTTGATGGCCGGACACAAGGGCTTTGCATTTGCATTTCTCCCAGCAATCACAATAAGCTGTGGGAGAAGTTCGCTTCAGCTTGCAGTCGTGCCCTTTGTGGCAAACCCTGGCACATTCCGTACAACAACACAAGGAACCTGTCAGTCCGCAAGTTCGACATTCGAATATGTCCTAAAGAGAAAGTACAACTTTATTACACATAAAATAATATGGAAAT-ATCAAAAACTTGAAAATCTTGCAAACAATTACATAGAACACAGGTGCCAAATTTGATAGGCATATACCATTAAATAATGTTGCTTATTAGTATCTGACAATCCGAGTAGCAGAAATTGTAAAATTGAAGATATGCATGGCAGAG----------TCCCCTCTTCTGCAGATTATTTTCAAACCTGCATTGCACCAGATTTTTTTACAATATCCTTTTGAGCAGTTCCAAATTTGATTACATACTAACATTAGTTAATTTGCATAACTATAATAGATATAAATGTGTTTGTGGTGCCCATTCAATATGAATCAAGCCCAAGATTGTTT
Nlula_BeeRockCave_G2091 CAGTCAAAAATAAAAATTAGTTTCAC-ATAGTCATGAAACGAAAAGCAAAGAAATACGTAAAAAATGTATTGAAGTGCATCTCATTAAGAGTAAGTCCATGGAACAATTTTCCTCAGTTAAACTCTACATTAGCTATCATT--ATCAATAATATTTCCTTACACAATCAGTAATTAATTCTAATGAGGTTTGACTTATTCTAAATCCATCATAATTGATAAAATCCCTCACAAAAACAGTAAGACATACGAGAAAGAGAACTTAAAACAAATCTGCCATTACCGACTATTTGGGTATGTAACCAGGTCAGTGTCTTGAATCAGCTTGTTGAGTAGTTGATAACGAGAAGCCTGATGGCCGGACACAAGGGCTTTGCATTTGCATTTCTCCCAGCAATCGCAGTAGGCTGTGGGAGAAGTCCGCTTCAGCTTGCAGTCGTGCCCTTTGTGGCAAACCCTGGCACATTCTGTACAACAACACAAGGAACCTGTCAGTCCGCAAGTTCGACATTCGAATATGTCCTAGAGGAAAAGTACAACTTCATTATACATAAAATAACATGGAAATATC-AAAAACTTGAAAATCTTGCAAACAATTACATAGAACACAC-----------------------------AATAGTGTTGTTTATTAGTATCTAACAATCCCAGTAGCAA--------AAATTGAAGATATGCATGACACAG---TCCCACCATCCCGCTTCTGC-AAATATTTTCAAACCTGCATTGCACCAGATTTTCTTACAATATCTTTTTGAGCGGTTCCAAATTTGATTAAATACCAACATTAGTTAATTTGCATAACTAAAGTGGATATAAATGTGTTTGTGGTGCCCATTCAATATGAATCAAGCCAAAGATTGTTT
Nlula_LulaFallsCave_G2084 CAGTCAAAAATAAAAATTAGTTTCAC-ATAGTCATGAAACGAAAAGCAAAGAAATACGTAAAAAATGTATTGAAGTGCATCTCATTAAGAGTAAGTCCATGGAACAATTTTCCTTAGTTAAACTCTACATTAACTATCATT--ATCAATAATATTTCCTTACACAATCAGTAATTAATTCTAATGAGGTTTGACTTATTCTAAATCCATCATAATTGATAAAATCCCTCACAAAAATAGTAAAACATACGAGAAAGAGAACTTAAAACAAATCTGCCATTACCGACTATTTGGGTATGTAACCAGGTCAGTGTCTTGAATCAGCTTGTTGAGTAGTTGATAACGAGAAGCCTGATGGCCGGACACAAGGGCTTTGCATTTGCATTTCTCCCAGCAATCGCAGTAGGCTGTGGGAGAAGTCCGCTTCAGCTTGCAGTCGTGCCCTTTGTGGCAAACCCTGGCACATTCTGTACAACAACACAAGGAACCTGTCAGTCCGCAAGTTCGACATTCGAATATGTCCTAGAGGAAAAGTACAACTTTATTATACATAAAATAATATGGAAATATC-AAAAACTTGAAAATCTTGCAAACAATTACATAGAACACAC-----------------------------AATAGTGTTGTTTATTAGTGTCTAACAATCCCAGTAGCAAAAATTGTGAAATTGAAGATATGCATGACACAGACCCCCCCCCATCCTGCTTCTGC-AAATATTTTCAAACCTGCATTGCACCAGATTTTTTTACAATATCTTTTTGAGCAGTTCCAAATTTGATTAAATACCAACATTAGTTAATTTGCATAACTAAAGTAGATATAAATGTGTTTGTGGTGCCCATTCAATATGAATCAAGCCAAAGATTGTTT
Nmimus_NealsSink_N329 -----------AAGCGG------------CTGTATA-----TATATAATATACATTCATATAAAAGGTATTGAAGTGCATCTCATTAAGAGTAAATCCATGGAACAATTTTCCTTAGTTAAACTCTACATTAACTATCATTAAATCAATAATATTTCTTCATACAATCAACAATTAATTCTAACGAGGTTTAACTTATTGCAAATCCATCATAATTGATAAAACCCTTCACAAAAATACTAAAACACATGAGAAAGAGAACTTCAAATAATTCTGTCATTACCGACTATTTGGGTATGTAACCAGGTCAGTGTCTTGAATCAGCTTGTTAAGTAGTTGGTAACGAGAAGCTTGATGGCCGGACACGAGGGCTTTGCATTTACATTTCTCCCAGCAATCACAATAAGCTGTGGGAGAAGTCCGCTTCAGCTTGCAGTCGTGCCCTTTGTGGCAAACCCTGGCACATTCTGTACAACAACACAAGGAACCTATCAGTCCGCAAGTTCGACATTCGAATATGTCCTAAAAAAAAAGTACAACTTTGTTACACATAAAATAATATGGAAATAATCAAGAACTTATAAAACTTGCAAACAACTACATAGAACACAGGTGCCGAATTTGATAGGCATATACCATTAAATAGTGTTGTTTATTAGTATCCGACAATCCCAGTAGCAGAAATTGTGAAATTGAAGATATGCGTGGCAGAGCGCCCCCCCC-------CTCTGCAGATTATTTTCAAACCTGCTTTGCACCAGATTTTTTTACAATATCCTTTTGAGCAGTTCCAAATTTGATTAAACACTAACATTTTTTAATTTGCATAACTAAAG-----ATAAATGTGTTTATGGAGTCCATTCAATGTGCATCAAGCCAAAGATTGTTT
Nmimus_Straleys_N625 -----------------------------------------------ATATAAATTCGTATAAAAGGTATTGAAGTGCATCTCATTAAGAGTAAATCCATGGAACAATTTTCCTTAGTTAAACTCT--------CATCATTAAATCAATAATATTTCTTCCTACAATCAATAATTAATTCAAACAAGGTTTAACTTATTCCAAATCCATCATAATTGATAAAACCCTTCACAAAAATACTAAAA-ACATGAGAAAGAGAACTTCAAATAATTCTGTCATTACCGACTATTTGGGTATGTAACCAGGTCAGTGTCTTGAATCAGCTTGTTAAGTAGTTGGTAACGAGAAGCTTGATGGCCGGACACAAGGGCTTTGCATTTGCATTTCTCCCAGCAATCGCAATAAGCTGTGGGAGAAGTCCGCTTCAGCTTGCAGTCGTGCCCTTTGTGGCAAACCCTGGCACATTCTGTACAACAACACAAGGAACCTATCAGTCCGCAAGTTCGACATTCGAATATGTCCTAAAAAAAAAGTACAACTCTGTTACACATAAAATAATATGGAAATAATCAAAAACTTATAAATCTTGCAAACAACTACATAGAACACAGGTGCCAAATTTGATAGGCATATACCATTAAATAGTGTTGTTTATTAGTATCCGACAATCCCAGTAACAGAAATTGTGAAATTGAAGATATGCGTGGCAGAG----------CCCCTCCCTCTGCAGATTATTTTCAAACCTGCTTTGCACCAGATTTTTTTACAATATTCTTTTGAGCAGTTCCAAATTTGATTAAACACTAACATTTTTTAATTTGCATAAC-------------------------------------------------------------
Nnasicus_ConnosteeFalls_N696 CAGTCAAAAAT------------------------------------------------------------GAAGTGTATCTCATTAAGACTAAATCCATGGAACAATTTTCCTTGGTTAAACTCTACATTAACTATCAATAAATCAATAATATTTCTTCATACAATCAATAATTAATTCTAACGAGGTTTGACTTATTCCAAATCCATCATAATTGATAAAACCCTTCACAAAAATACTAAAACACATGAGAAAGAGAACTTAAAATAATTCTGTCATTACCGACTATTTGGGTATGTAACCAGGTCAGTGTCTTGAATCAGCTTGTTAAGTAGTTGGTAACGAGAAGCTTGATGGCCGGACACAAGGGCTTTGCATTTGCATTTCTCCCAGCAATCACAGTAAGCTGTGGGAGAAGTTCGCTTCAGCTTGCAGTCGTGCCCTTTGTGGCAAACCCTGGCACATTCTGTACAACAACACAAGGAACCTATCAGTCCGCAAGTTCGACATTCGAATATGTCCTAAAGGAAAAGTATAACTTTATTACATATAAAATAATATGGAAATAATCAAAAACTTACAAATCTTGCAAACAATTACATAGAACACAGGTGCCAAATTTGATAGGGATATACCATTAAATAGTGTTGTTTATTGGTATCTGACAATTCCAGTAGCAGAAATTGTGAAATTGAAGATATACATGGCAGAGTCCCTCCCCCCGCCCTCTTCTGCAGATTATTTTCAAACCTGCA-----------TTTTTTACAATATCCTTTTAAGCAGTTCCAAATTTGATTAAATACTGACATTAGTTAATTTGCTTAACTAAAGTAGATATAAATGTGTTTATGGTGCCCATTCAATATGAATCAAGCCAAAGATTATTT
Nnasicus_CoweeTrain_N189 -------------AAATTAGTTTCACAATAGTCATGAAAAAAATATAATATAAATTCGTATAAAAGGTAATGAAGTGTATCTCATTAAGAGTAAATCCATGGAACAATTTTCCTTGGTTAAACTCTACATTAACTATCATTAAATCAATAATATTTCTTCATACAATCAATAATTAATTCTAACGAGGTTTGACTTATTCCAAATCCATCATAATTGATAAAACCCTTCACAAAAATACTGAAACACATGAGAAAGAGAACTTAAAATAATTCTGTCATTACCGACTATTTGGGTATGTAACCAGGTCAGTGTCTTGAATCAGCTTGTTAAGTAGTTGGTAACGAGAAGCTTGATGACCGGACACGAGGGCTTTGCATTTGCATTTCTCCCAGCAGTCACAATATGCTGTGGGAGAAGTTCGCTTCAGCTTGCAGTCGTGCCCTTTGTGGCAAACCCTGGCACATTCTGTACAACAACACAAGGAACCTATCAGTCCGCAAGTTCGACATTCGAATATGTCCTAAGGGAAAAGTACAACTTTATTACACATAA-----------AATAAACAAAAACTTACAAATCTTGCAAACAATTACATAGAACACAGGTGCCAAATTTGATAGGCATATACCATTAAATAGTGTTGTTTATTGGTATCTGACAATCCCAGTAGCAGAAATTGTGAAATTGAAGATATACATGGCAGAG----------TCCTCTCTTCTGCAGATTATTTTCAAACATGCA-----------TTTTTTACAATATCCTTTTGAGCAGTTCCAAATTTGATTAAATACTAACATTAGTTAATTTGCGTAACTAAAGTAGATATAAATGTGTTTATGGTGCCCATTCAATATGAATCAAGCCAAAGATTATTT
Npaynei_Grindstaff_N646 ------------------------------------------------------------------GTATTGAAATGCATCTCATTAAGAGTAAATCCATGGAACAATTTTCCTCAGTTAAACTCCACATTAACTATCATTAAATCAATAATATTTCTTCATACAATCAATAATTAATTCTAACTAGGTTTAACTTATTCCAAATCCATCATGATTGATAAAACCCTTCACAAAAATACTAAAACACACGAGAAAGAGAACTTCAAATAATTCTGTCATTACCGACTATTTGGGTACGTAACCAGGTCAGTGTCTTGAATCAGCTTGTTAAGTAGTTGGTAACGAGAAGCTTGATGGCCGGACACGAGGGCTTTGCATTTGCATTTCTCCCAGCAATCACAATAAGCCGTGGGAGAAGTCCGCTTCAGCTTGCAGTCGTGCCCTTTGTGGCAAACCCTGGCACATTCCGTACAACAACACAAGGAACCTATCAGTCCGCAAGTTCGACATTCGAATATGTCCTAAAGGAAAAGTACAACTTTGTTACACATAGAATAATATGGAAATAATCAAAAACTTATAAATCTTGCAAACAATTACATAGAACACAGGTGCCAAATTTGATAGGCATATACCATTAAATAGTGTTGTTTATTAGTATCTGACGATCCCAGTAGCAGAAATTGTGAAATTGAAGATATTTAGAGGGGGA--CCCCCCCC-------TTCTGCAGATTATATTCAAACCCGCTTTGCACCAGATTTTTTTACAATATCCTTTTGAGCAGTTCCAAATTTGATTAAATACTAACATTTTTTAATTTGCATAACTAAAGTAGATATAAATGTGTTTACGGTG---------------------------------
Npaynei_NorrisDamCave_N348 --------------------------------------------------------CGAATAAAAGGTATTGAAATGCATCTCATTAAGAGTAAATCCATGGAACAATTTTCCTCAGTTAAACTCCACATTAACTATCATTAAATCAATAATATTTCTTCATACAATCAATAATTAATTCTAACGAGGTTTAACTTATTCCAAATCCATCATGATTGATAAAACCCTTCACAAAAATACTAAAACACACGAGAAAGAGAACTTCAAATAATTCTGTCATTACCGACTATTTGGGTACGTAACCAGGTCAGTGTCTTGAATCAGCTTGTTAAGTAGTTGGTAACGAGAAGCTTGATGGCCGGACACGAGGGCTTTGCATTTGCATTTCTCCCAGCAATCACAATAAGCCGTGGGAGAAGTCCGCTTCAGCTTGCAGTCGTGCCCTTTGTGGCAAACCCTGGCACATTCCGTACAACAACACAAGGAACCTATCAGTCCGCAAGTTCGACATTCGAATATGTCCTAAAGGAAAAGTACAACTTTGTTACACATAGAATAATATGGAAATAATCAAAAACTTATAAATCTTGCAAACAATTACATAGAACACAGGTGCCAAATTTGATAGGCATATACCATTAAATAGTGTTGTTTATTAGTATCTGACGATCCCAGTAGCAGAAATTGTGAAATTGAAGATATTTAGAGGGGGACCCCCCCCCC-------TTCTGCAGATTATATTCAAACCCGCTTTGCACCAGATTTTTTTACAATATCCTTTTGAGCAGTTCCAAATTTGATTAAATACTAACATTTTTTAATTTGCATAACTAAAGTAGATATAAATGTGTTTACGGTGCCCATTCAATATGCATCAAGCCAAAGATTGTTT
Npaynei_UnakaMtns_N943 CACTCGAAAAAAAAAATTGAATTTATATTGAGTATAAATACTGTATAATATAAATTCGTATAAAAGGTATTGAAGTGCATCTCATTAAGAGTAAATCCATGGAACAATTTTCCTCAGTTAAACTCCACATTAACTATCATTAAATCAATAATATTTCTTCATACAATCAATAATTAATTCTAACGAGGTTTAACTTATTCCAAATCCATCATGATTGATAAAACCCTTCACAAAAATACTAAAACACACGAGAAAGAGAACTTCAAATAATTCTGTCATTACCGACTATTTGGGTACGTAACCAGGTCAGTGTCTTGAATCAGCTTGTTAAGTAGTTGGTAACGAGAAGCTTGATGGCCGGACACGAGGGCTTTGCATTTGCATTTCTCCCAGCAATCACAATAAGCCGTGGGAGAAGTCCGCTTCAGCTTGCAGTCGTGCCCTTTGTGGCAAACCCTGGCACATTCCGTACAACAACACAAGGAACCTATCAGTCCGCAAGTTCGACATTCGAATATGTCCTAAAGGAAAAGTACAACTTTGTTACACATAGAATAATATGGAAATAATCAAAAACTTATAAATCTTGCAAACAATTACATAGAACACAGGTGCCAAATTTGATAGGCATATACCATTAAATAGTGTTGTTTATTAATATCTGACGATCCCAGTAGCAGAAATTGTGAAATTGAAGA--------------TTCCCCCCCC------------------------------GCTTTGCACCAGATTTTTTTACAATATCCTTTTGAGCAATTCCAAATTTGATTAAATACTAACATTTTTTAATTTGCATAACTAAAGTAGATATAAATGTGTTTACGGTGCCCATTCAATATGCATCAAGCCAAAGATTGTTT
Npecki_HaskellSims_G3697 CAGTCACGAATAAAAATTAGTTTCACAAT----------------------------GGATAAAA---------------ATCATTATGAAAAAT-------------TTTCTTTAGTTAAACTCTACATTAATTATCATTAAATCACTAATATTTCTTTATACAATCAATAATTAATTCTAGTGAGGTTTGCCTTATTCAAAATCCTTCACAATTGATTAAACCCCTAACAAAAATACTAAAACACACGTGAAAGAGAACTTAAAATAATGCTGTCATTACCGACTATTTGGGTATGTAACCAGGTCAGTGTCTTGAATCAGCTTGTTAAGTAGTTGATAACGAGAAGCTTGATGGCCGGACACAAGGGCTTTGCATTTGCATTTCTCCCAGCAATCACAATAGGCTGTGGGAGAAGTTCGCTTCAGCTTGCAATCGTGTCCTTTGTGGCAAACCCTGGCACATTCGGTACAACAACACAGGGAACCTATCAGTCCGCAAGTTCGACATTCGAATATGTCCTAAAGGGAAAGTACAGCTTCATTACAAATAAAATAATCTGGAAATAATTAAAAACTTAAAAATCTTGCAAACAATTACATAGAACACAGGTGCCAAATTTGATATGCATATACCATTAAATAGTTTTGTCTATTAATATCTGACAATCCTAATAGCAGAAATTGTGAAAGTGAAGATATGCA-----------------------------------------------------------------------------------------------------------------------------------------------------------------------------------------------
Npecki_Monteagle_N062 -----------------TAGTTTCACAAT----------------------------GGATAAAA---------------ATTATTATGAAAAAT-------------TTTCTTTAGTTAAACTCTACATTAATTATCATTAAATCACTAATATTTCTTTATACAATCAATAATTAATTCTAATGAGGTTTGACTTATTCAAAATCCTTCACAATCGATTAAACCCCTAACAAAAATACTAAAACACATGAG------AACTTAAAATAATTCTGTCATTACCGACTATTTGGGTATGTAACCAGGTCAGTGTCTTGAATCAGCTTGTTAAGTAGTTGATAACGAGAAGCTTGATGGCCGGACACAAGGGCTTTGCATTTGCATTTCTCCCAGCAATCACAATAGGCTGTGGGAGAAGTTCGCTTCAGCTTGCAGTCGTGTCCTTTGTGGCAAACTCTGGCACATTCGGTACAACAACACAGGGAACCTATCAGTCCGCAAGTTCGACATTCGAATATGTCCTAAAGGGAAAGCACAGCTTTATTACAAATAAAATAATCTGGAAATAATCAAAAACTTAAAAATCTTGCAAACAATTACATAGAACACAGATGCCAAATTTGACATGCATATACCATTAAATAGTTATGTTTATTAATATCTGACAATCCTAATAGCAGAAATTGTGAAAGTGAAGATATGCATAGCAGAGTCCC--TCCCCCTCATTCTCTTCTGCAGATTTTCAAATCTGCATTGCACCAGATTTCTTTACAATATCCTTTTGAGCAGTTCTAAATATGATTCAATACTAAAATTAGTCAATCTGCATAACTAAAGTAG----AAATGTGTTTATGGTGCCTATTCAATAAGAATCAAGCCAAAGAATGTTT
Nperlakyi_SChimneys_N1079 CAGTCAAAAATAGAAATTAGTTTCACAATAGTCATGAAACCAAAAACAAAGAAATGCGTATAAAACGTATTGAAGTGCATCTC---AGGCGTAAATCCATGGAACAATTTTCCTTAGTCAAACTCTACATTAACTATCATT--ATCAATAATATTTCCTTATGCAACCAATAATTAATTCTAATGAGGTTTGACTTATTCTAAATCCATCATAATTGATAAAATCCCTCACAAAAATAGTGAAACATACGAGAAAGAGAACTTAAAATAATTCTGCCATTACCGACTATTTGGGTATGTAACCAGGTCAGTGTCTTGAATCAGCTTGTTGAGTAGTTGGTAACGAGAAGCTTGATGGCCGGACACGAGGGCTTTGCATTTGCATTTCTCCCAGCAATCGCAGTAAGCTGTGGGAGAAGTCCGCTTCAGTTTGCAGTCGTGCCCTTTGTGGCAAACCCTGGCACATTCTGTACAACAACACAAGGAACCTGTCAGTCCGCAAGTTCGACATTCGAATATGTCCTAGAGGAAAAGTGCAACTTTATTACACATAAAATAATATGGAAATAATCAAAAACTTGAAAATCTTTCAAACAATTACATAGAACACACGTGCCAAATTTGATAGGCACATACCATTAAATAGTGTTGTTTATTAGTATCTGACAATCTCAGTAGCAGAAATTGTGAAATTGAAGATATGCATGGCAGAGT--CTCCT--TCCCCTCTTCTGCAGATCATTTTCAAACCTGCATTGCACCAGATTTCTTTACAATATCCTTTTGAGCAGTTCCAAATTTGATTAAATACCAACATTAGTTAATTTGCATAACTAAAGTAGATATAAATGTGTTTGTGGTACCCATTCAATATGAATCAAGGCAAAGATAGTTT
Nperlakyi_SChimneys_N1080 CAGTCAAAAATAGAAATTAGTTTCACAATAGTCATGAAACCAAAAACAAAGAAATGCGTATAAAACGTATTGAAGTGCATCTC---AGGCGTAAATCCATGGAACAATTTTCCTTAGTCAAACTCTACATTAACTATCATT--ATCAATAATATTTCCTTATGCAACCAATAATTAATTCTAATGAGGTTTGACTTATTCTAAATCCATCATAATTGATAAAATCCCTCACAAAAATAGTGAAACATACGAGAAAGAGAACTTAAAATAATTCTGCCATTACCGACTATTTGGGTATGTAACCAGGTCAGTGTCTTGAATCAGCTTGTTGAGTAGTTGGTAACGAGAAGCTTGATGGCCGGACACGAGGGCTTTGCATTTGCATTTCTCCCAGCAATCGCAGTAAGCTGTGGGAGAAGTCCGCTTCAGTTTGCAGTCGTGCCCTTTGTGGCAAACCCTGGCACATTCTGTACAACAACACAAGGAACCTGTCAGTCCGCAAGTTCGACATTCGAATATGTCCTAGAGGAAAAGTGCAACTTTATTACACATAAAATAATATGGAAATAATCAAAAACTTGAAAATCTTTCAAACAATTACATAGAACACACGTGCCACATTTGATAGGCACATACCATTAAATAGTGTTGTTTATTAGTATCTGACAATCTCAGTAGCAGAAATTGTGAAATTGAAGATATGCATGGCAGAGT--CTCCT--TCCCCTCTTCTGCAGATCATTTTCAAACCTGCATTGCACCAGATTTCTTTACAATATCCTTTTGAGCAGTTCCAAATTTGATTAAATACCAACATTAGTTAATTTGCATAACTAAAGTAGATATAAATGTGTTTGTGGTACCCATTCAATATGAATCAAGGCAAAGATAGTTT
Nreclusus_Clingmans_N252 CAGTCAAAAATAAAAATTAGTTTCACAATAGTCATGAAACCAAAAACAAAGAAATACGTATAAAATGTATTGAAGTGCATCTCATTAAGAGTAAATCCATGGAACAATTTTCCTTAGTTAA-------------TATAAAT--AACAATAAAATTTCCTTATGCAACCAATAATTAATTCTAATGAGGTTTGACTTATTCTAAATCCATCATAATTGATAAAATCCCTCACAAAGATAGTAAAACAT--GAGAAAGAGAACTTAAAATAATTCTGTCATTACCGACTATTTGGGTATGTAACCAGGTCAGTGTCTTGAATCAGCTTGTTGAGTAGTTGATAACGAGAAGCTTGATGGCCGGACACAAGGGCTTTGCATTTGCATTTCTCCCAGCAATCACAATAAGCTGTGGGAGAAGTCCGCTTCAGCTTGCAGTCGTGCCCTTTGTGGCAAACCCTGGCACATTCTGTACAACAACACAAGGAACCTGTCAGTCCGCAAGTTCGACATTCGAATATGTCCTAGAGGAAAAGTGCAACTTCATTACACATAAAATAATCTGGAAATAATCAAAAACTTAAAAATCTTACAAACAATTACATAGAACCCACATGCCAAATTTGATAGGCATATACCATTAAATAGTGTTGTTTATTAATATCTAACAATCCCAGTAGCAGAAATTGTAAATTTGAAGATATGCATGGCAGAGT--CCCC---CCCCCTCTTCTGCAAATTATTTTCAAACCTGCATTGCACCAGATTTTTTTACAATATCCTTTTGAGCAGTTCCAAATTTGATTATATACCAACATTAGTTAATTTGCATAACTAAAGTAGATATAAATGTGTTTATGGTGCCC------------------------------
Nreclusus_Newfound_N259 CAGTCAAAAATAAAAATTAGTTTCACAATAGTCATGAAACCAAAAACAAAGAAATACGTATAAAATGTATTGAAGTGCATCTCATTAAGAGTAAATCCATGGAACAATTTTCCTTAGTTAAACACTACATTAACTATCATT--ATCAATAATATTTCCTTATGCAACCAATAATTAATTCTAATGAGGTTTGACTTATTCTAAATCCATCATAATTGATAAAATCCCTCACAAAAATAGTAAAACATACGAGAAAGAGAACTTAAAATAATTCTGCCATTACCGACTATTTGGGTATGTAACCAGGTCAGTGTCTTGAATCAGCTTGTTGAGTAGTTGGTAACGAGAAGCTTGATGGCCGGACACAAGGGCTTTGCATTTGCATTTCTCCCAGCAATCGCAATAAGCTGTGGGAGAAGTTCGCTTCAGCTTGCAGTCGTGCCCTTTGTGGCAAACCCTGGCACATTCTGTACAACAACACAAGGAACCTGTCAGTCCGCAAGTTCGACATTCGAATATGTCCTAGAGGAAAAGTGCAACTTTATTACACATAAAATAATCTGGAAATAATCAAAAACTTAAAAATCTTACAAACAATTACATAGAACTCACGTGAAAAATTTGATAGGCATATGCCATTAAATAGTGTTGTTTATTAGTACCTATCAAT----------------------------------------------------------------------------------------------------------------------------------------------------------------------------------------------------------------------------------
Nreclusus_Noland_N1051 -----------------TAGTTTCACAATAGTCATGAAACCAAAAACAAAGAAATACGCATAAAATGTATTGAAGTGCATCTCATTAAGAGTAAATCCATGGAACAATTTTCCTTAGTTAA-------------TATAAAT--AACAATAAAATTTCCTTATGCAACCAATAATTAATTCTAATGAGGTTTGACTTATTCTAAATCCATCATAATTGATAAAATCCCTCACAAAAATAGTAAAACATATGAGAAAGAGAACTTAAAATAATTCTGTCATTACCGACTATTTGGGTATGTAACCAGGTCAGTGTCTTGAATCAGCTTGTTGAGTAGTTGATAACGAGAAGCTTGATGGCCGGACACAAGGGCTTTGCATTTGCATTTCTCCCAGCAATCGCAATAAGCTGTGGGAGAAGTCCGCTTCAGCTTGCAGTCGTGCCCTTTGTGGCAAACCCTGGCACATTCTGTACAACAACACAAGGAACCTGTCAGTCCGCAAGTTCGACATTCGAATATGTCCTAGAGGAAAAGTGCAACTTTATTACACATAAAATAATCTGGAAATAATCAAAAACTTAAAAATCTTACAAACAATCACATAGAACCCACGTGCCAAATTTGATAAGCATATACTATTAAATAGTGTTGTTTATTAGTATCTAACAATCCCAGTAGCAGAAATTGTAAAATTGAAGA-----------------------------------------------------------------------------------------------------------------------------------------------------------------------------------------------------
Nreclusus_Smokemont_N1020 -----------------------------AGTCATGAAACCAAAAACAAAGAAATACGTATAAAATGTATTGAAGTGCATCTCATTAAGAGTAAATCCATGGAACAATTTTCCTTAGTTAAACACTACATTAACTATCATT--ATCAATAATATTTCCTTATGCAACCAATAATTAATTCTAATGAGGTTTGACTTATTCTAAATCCATCATAATTGATAAAATCCCTCACAAAAATAGTAAAACATACGAGAAAGAGAACTTAAAATAATTCTGCCATTACCGACTATTTGGGTATGTAACCAGGTCAGTGTCTTGAATCAGCTTGTTGAGTAGTTGGTAACGAGAAGCTTGATGGCCGGACACAAGGGCTTTGCATTTGCATTTCTCCCAGCAATCGCAGTAAGCTGTGGGAGAAGTCCGCTTCAGCTTGCAGTCGTGCCCTTTGTGGCAAACCCTGGCACATTCTGTACAACAACACAAGGAACCTGTCAGTCCGCAAGTTCGACATTCGAATATGTCCTAGAGGAAAAGTGCAACTTTATTACACATAAAATAATCTGGAAATAATCAAAAACTTAAAAATCTTACAAACAATTACATAGAACCCACGTGCCAAATTTGATAGGCATATACCATTAAATAGTGTTGTTTATTAGTACCTAACAATCCCAGTAGTAGAAATTGTAAAATTGAAGATATGCATGGCAGAGT--CCCCT--CCCCCTCTTCTGCAGATTATTTTCAAACCTGCATTGCACCAGATTTTTTTACAATATCCTTTTGAGCAGTTCCAAATTTGATTAAATACCAACATTAG---------------------------------------------------------------------------
Nroanensis_IngramBranch_N926 --------------------------------------ATATATATAATATAAATTCGTATAAAATGTATTTAAGTGCATCTCATTAAGAGTAAATCCATGGAACAATTTTCCTCAGTTAAACTCCACATTAACTATTATTAAATCAATAATATTTCTTCATACAATCAATAATTAATTCTAACGAGGTTTAACTTATTCCAAATCCATCATAATTGATAAAACCCTTCACAAAAATACTAAAACACACGAGAAAGAGAACTTCAAATAATTCTGCCATTACCGACTATTTGGGTACGTAACCAGGTCAGTGTCTTGAATCAGCTTGTTAAGTAGTTGGTAACGAGAAGCTTGATGGCCGGACACGAGGGCTTTGCATTTGCATTTCTCCCAGCAATCACAATAAGCCGTGGGAGAAGTCCGCTTCAGCTTGCAGTCGTGCCCTTTGTGGCAAACCCTGGCACATTCCGTACAACAACACAAGGAACCTATCAGTCCGCAAGTTCGACATTCGAATATGTCCTAAAGGAAAAGTACAACTTTGTTACACATAGAATAATATGGAAATAATCAAAAACTTATAAATCTTGCAAACAATTACATAGAACACAGGTGCCAAATTTGATAGGCATATACCATTAAATAGTGTTGTTTATTAGTATCTGATGATCCCAGTAGCAGAAATTGTGAAATTGAAGATATGCATGGCAGAG-CCCCCCCCC------CTCCTGCAGATTATTTTCAAACC------------------------------------------------------------------------------------------------------------------------------------------------
Nroanensis_N_CarversGap_N928 -----------------------------AGTCATGAAATATATATAATATAAATTCGTATAAAAGGTATTGAAGTGCATCTCATTAAGAGTAAATCCATGGAACAATTTTCCTCAGTTAAACTCCACATTAACTATCATTAAATCAATAATATTTCTTCATACAATGAATAATTAATTCTAACGAGGTTTAACTTATTCCAAATCCATCATAATTGATAAAACCCTTCACAAAAATACTAAAACACACGAGAAAGAGAACTTCAAATAATTCTGTCCTTACCGACTATTTGGGTACGTAACCAGGTCAGTGTCTTGAATCAGCTTGTTAAGTAGTTGGTAACGAGAAGCTTGATGGCCGGACACGAGGGCTTTGCATTTGCATTTCTCCCAGCAATCACAATAAGCCGTGGGAGAAGTCCGCTTCAGCTTGCAGTCGTGCCCTTTGTGGCAAACCCTGGCACATTCCGTACAACAACACAAGGAACCTATCAGTCCGCAAGTTCGACATTCGAATATGTCCTAAAGGAAAAGTACAACTTTGTTACACATAGAATAGTATGGAAATAATCAAAAACTTATAAATCTTGCAAACAATTACATAGAACACAGGTGCCAAATTTGATAGGCATACACCATTAAATAGTGTTGTTTATTAGTATCTGACGATCCCGGTAGCAGAAATTGTGAAATTGAAGATATGCATGGCAGAGCCCCCCCCCC------CTTCTGCAGATTATTTTCAAACCCGCTTTGCACCAGATTTTTTTACAATATCCTTTTGAGCAGTTCCAAATTTGATTAAATACTAACATTTTTTAATTTGCATAACTAAAGTAGATATAAATGTGTTTACGGTGCCCATTCAATATGCATCAAGCTGAAGATTGTTT
Nroanensis_RoanHighBluff_N762 -------------AAATTAGTTTCACAATAGTCATGAAATATATATAATATAAATTCGTATAAAATGTATTTAAGTGCATCTCATTAAGAGTAAATCCATGGAACAATTTTCCTCAGTTAAACTCCACATTAACTATCATTAAATCAATAATATTTCTTCATACAATCAATAATTAATTCTAACGAGGTTTAACTTATTCCAAATCCATCATAATTGATAAAACCCTTCACAAAAATACTAAAACACACGAGAAAGAGAACTTCAAATAATTCTGTCATTACCGACTATTTGGGTACGTAACCAGGTCAGTGTCTTGAATCAGCTTGTTAAGTAGTTGGTAACGAGAAGCTTGATGGCCGGACACGAGGGCTTTGCATTTGCATTTCTCCCAGCAATCACAATAAGCCGTGGGAGAAGTCCGCTTCAGCTTGCAGTCGTGCCCTTTGTGGCAAACCCTGGCACATTCCGTACAACAACACAAGGAACCTATCAGTCCGCAAGTTCGACATTCGAATATGTCCTAAAGGAAAAGTACAACTTTGTTACACATAGAATAATCTGGATATAATCAAAAACTTATAAATCTTGCAAACAATTACATAGACCACAGGT-CCAAATTTGATAGGCATATACCATTAAATAGTGTTGTTTATTAGTATCTGACGATCCCAGTAGCAGAAATTGTGAAATTGAAGATATTTAGAGGGGGG-TCCCCCCCC-------TTCTGCAGATTATTTTCAAACCCGCTTTGCACCAGATTTTTTTACAATATCCTTTTGAGCAATTCCAAATTTGATTAAATACTAACATTTTTTAATTTGCATAACTAAAGTAGATATAAATGTGTTTACGGTGCCCATTCAATATGCA------------------
Nsheari_JoyceKilmer_N092 -----------------------------------------------------------------------------------------------------------------------------------------------------------------------------------------------------------------------------------------------------------------GAACTTAAAATAATTTTTTCATTACCGACTATTTGGGTATGTAACCAGGTCAGTGTCTTGAATCAGCTTGTTGAGTAGTTGATAACGAGAAGCTTGATGGCCGGACACAAGGGCCTTGCATTTGCATTTCTCCCAGCAATCGCAATAAGCTGTGGGAGAAGTTCGCTTCAGCTTGCAGTCGTGCCCTTTGTGGCAAACCCTGGCACATTCTGTACAACAACACAAGGAACCTGTCAGTCCGCAAGTTCGACATTCGAATATGTCCTAGAGGAAAAGTGCAACTTTATTACACATAAAATAATCTGGAAATAATCAAAAACTTAAAAACCTTACAAACAATTACATAGAACCCACATGTCAAATTTGATAGGCATATACCATTAAATAGTGTTGTTTATTAGTATCGAACAATCCCAGTAGCAGAAATTGTAAAATTGAAGATATGCATGGCAGAGT--CCCCC--CCCCTCCCTC----------------------------------TCTTCTGCA------------------------------------------------------------------------------------------------------------------------
Nsilvanus_Elijay_N395 CAGTCAAAAATAGAAATTAGTTTCACAATAGTCATGAAACCAAAAACAAAGAAATATATATAAAAGGTATTGAAGTGCATCTCATTAAGAGTAAATCCATGGAACAATTTTCCTTAGTTAAACTCTACATTAACTATCATTAAATCAATAATATTTCTTCATACAATCAATAATTAATTCAAACGAGGTTTGATTTATTCCAAATCCATCATAATTGATAAAACCCTTCACAAAAATACTAAAACACATGAGAAAGATAATTTAAAATAATTCTGTCATTACCGACTATTTGGGTATGTAACCAGGTCAGTGTCTTGAATCAGCTTGTTAAGTAGTTGGTAACGAGAAGCTTGATGGCCGGACACAAGGGCTTTGCATTTGCATTTCTCCCAGCAATCACAATAAGCTGTGGGAGAAGTCCGCTTCAGCTTGCAGTCGTGCCCTTTGTGGCAAACCCTGGCACATTCTGTACAACAACACAAGGAACCTATCAGTCCGCAAGTTCGACATTCGAATATGTCCTAAAGGAAAAGTATAACTTTGTTACACATAAAATTATATGGAAATAATCAAAAACTTACAAATCTTGCAAACAATTG----------------------------------------------------------GAATGC------------------------------------------------------------------------AGATTATTTTCAAACCTGCA----------TTTTTTTACAATATCCTTTTGAGCAGTTCCAAATTTGATTAAATACTAACATTAGTTAATTTGTATAACTAAAGTAGATATAAATGTGTTTACGGTGCCCATTCAATATGAATCAAGCCCAAGATTATTT
Nsilvanus_GermanyCove_N1017 CAGTCAAAAATAGAAATTAGTTTCACAATAGTCATGAAATATATATAATATAAATTCTTATAAAAGGTATTGAAGTGCATCTCATTAAGAGTAAATCCATGGAACAATTTTCCTTAGTTAAACTCTACATTAACTATCATTAAATCAATAATATTTCTTCATACAATCAATAATTAATTCTAACGAGGTTTGACTTATCCCAAATCCATCACAATTGATAAAACCCTTCACAAAAATACTAAAACACATGAGAAAGAGAACTTAAAATAATTCTGTCATTACCGACTATTTGGGTATGTAACCAGGTCAGTGTCTTGAATCAGCTTGTTAAGTAGTTGGTAACGAGAAGCTTGATGGCCGGACACAAGAGCTTTGCATTTGCATTTCTCCCAGCAATCACAATAAGCTGTGGGAGAAGTTCGCTTCAGCTTGCAGTCGTGCCCTTTGTGGCAAACCCTGGCACATTCTGTACAACAACACAAGGAACCTATCAGTCCGCAAGTTCGACATTCGAATATGTCCTAAAGGAAAAGTATAACTTTGTTACACATAAAATTATATGGAAATAATCAAAAACTTACAAATCTTGCAAACAATTACATAGAACACAGGTGCCAAATTTGATAGGCATATACCATTAAATAG---TGTTTATTAGTATCTGACAATCTCAGTAGCAGAAATTGTGAAATTGAAGATATACATGGCAGAGTCCCCCCCCC----CTCTTCTGCAGATTAATTTCAAACCTGCA-----------TTTTTTACAATATCCTTTTGAGCAGTTTTAAATTTGATTAAATACAAACATTAGTTAATTTGCATAACTAAAGTAAATATAAATGTGTTTATGGTGCCCATTCAATATGAATCAAGCCAAAGATTATTT
Nsilvanus_HeboMtn_N1029 -----------AAATAA------------ATATTTAAAAAATATATAATATAAATTCGTATAAAAGCTATTGAAGTGTATCTCATTAAGAGTAAATCCATGGAATAATTTTCCTTAGTTAAACTCTACATTAACTATCATTAAATCAATAATATTTCTTCATACAATCAATAATTAATTCTAACGAGGTTTGATTTATTCCAAATCCATCATAATTGAAAAAACCCTTCACAAAAATACTAAAACACATGAGAAAGATAATTTAAAATAATTCTGTCATTACCGACTATTTGGGTATGTAACCAGGTCAGTGTCTTGAATCAGCTTGTTAAGTAGTTGGTAACGAGAAGCTTGATGGCCGGACACAAGGGCTTTGCATTTGCATTTCTCCCAGCAATCACAATAAGCTGTGGGAGAAGTCCGCTTCAGCTTGCAGTCGTGCCCTTTGTGGCAAACCCTGGCACATTCTGTACAACAACACAAGGAACCTATCAGTCCGCAAGTTCGACATTCGAATATGTCCTAAAGGAAAAGTATAACTTTGTTACACATAAAATTATATGGAAATAATCAAAAACTCACAAATTTTGCAAACAATTACATAGAACACAGGTGCCAAATTTGATAGGCATATATCATTAAA--GTGTTGTTTATTAGCATCTGACAATCCCAGTAGCAGAAATTGTGAAATTGAAGATATACATGGCAGAGCCCCCCCCCC------CTTCTGCAGATTATTTTCAAACCTGCA----------TTTTTTTACAATATCCTTTTGAGCAGTTCCAAATTTGATTAATTACTAACATTAGTTAATTTGCATAACTAAAGTAGATATAAATGTGTTTACAGTGCCCATTCAATATGAATCAAGCCCAAGATTATTT
Nstupkai_BlowholeWOS_N285 -------------------------------------------------------------------------------------TAAGAGTAAATCCATGGAACAATTTTCCTTAGTTAA-------------TATAAAT--AACAATAAAATTTCCTTATGCAACCAATAATTAATTCTAATGAGGTTTGACTTATTCTAAATCCATCATAATTGATAAAATCCCTCACAAAAATAGTAAAACATATGAGAAAGAGAACTTAAAATCATTCTGTCATTACCGACTATTTGGGTATGTAACCAGGTCAGTGTCTTGAATCAGCTTGTTGAGCAGTTGATAACGAGAAGCTTGATGGCCGGACACAAGGGCTTTGCATTTGCATTTCTCCCAGCAATCGCAATAAGCTGTGGGAGAAGTTCGCTTCAGCTTGCAGTCGTGCCCTTTGTGGCAAACCCTGGCACATTCTGTACAACAACACAAGGAACCTGTCAGTCCGCAAGTTCGACATTCGAATATGTCCTAGAGGAAAAGTGCAACTTTATTACACATAAAATAATCTGGAAATAATCAAAAACTTAAAAATATTACAAACAATCACATAGAACCCACGTGCCAAATTTGATAGGCATATACCATTAAATAGTGTTGTTTATTAGTATCTAACAATCCCAGTAGCAGAAATTGTAAAATTGAAGATATGCATGGCAGAGT--CCCCT--CCCCCTCTTCTGTAGATTATTTTCAAACCTGTATTGCACCAGATTTTTTTACAATATCCTTTTGAGCAGTTCCAAATTTGATTAAATACCAACATTAGTTAATTTGCATAACTAAAGTAGATATAAATGTGTTTATGGTGCCCATTCAATATGAATCAAGCCAAAGATAGTTT
Nstupkai_Blowing_N356 CAGTCAAAAATAAAAATTAGTTTCACAATAGTCATGAAACCAAAAACAAAGAAATACGTATAAAATGTATTGAAGTGCATCTCATTAAGAGTAAACCAATGGAACAATTTTCCTTAGTTAA-------------TATAAAT--AACAATAAAATTTCCTTATGCAACCAATAATTAATTCTAATGAGGTTTGACTTATTCTAAATCCATCATAATTGATAAAATCCCTCACAAAAATAGTAAAACATACGAGAAAGAGAACTTAAAATAATTCCGTCATTACCGACTATTTGGGTATGTAACCAGGTCAGTGTCTTGAATCAGCTTGTTGAGTAGTTGATAACGAGAAGCTTGATGGCCGGACACAAGGGCTTTGCATTTGCATTTCTCCCAGCAATCGCAATAAGCTGTGGGAGAAGTTCGCTTCAGCTTGCAGTCGTGCCCTTTGTGGCAAACCCTGGCACATTCTGTACAACAACACAAGGAACCTGTCAGTCCGCAAGTTCGACATTCGAATATGTCCTAGAGGAAAAGTGCAACTTTATTACACATAAAATAATCTGGAAATAATCAAAAACTTAAAAATCTTACAAAAAATTACATAGAACCCACGTGCCAAATTTGATAGGCATATACCATTAAATAGTCTTGTTTATTAGTATCTAACAATCCCAGTAGCAGAAATTGTAAAATTGAAGATATGCATGGCGGAGT--TCCCT--CCCCCTCTTCTGCAGATTATTTTCAAACCTGCATTGCACCAGATTTTTTTACAATATCCTTTTGAGCAGTTCCAAATTTGATTAAATACCAACATTAATTCATTTGAATAACTAAGATAGATATAAATGTGGCGACAACGCCTAAC--ATACGAA------------------
Nstupkai_LittleRiver_N293 CAGTCAAAAATAAAAATTAGTTTCACAATAGTCATGAAACCAAAGACAAAGAAATACGTATAAAATGTATTGAAGTGCATCTCATTAAGAGTAAATCCATGGAACAATTTTCCTTAGTTAAACTCTACATTAACTATCATT--ATCAATAATATTTCCTTATGCAACCAATAATTAATTCTAATGAGGTTTGACTTATTCTAAATCCATCATAATTGATAAAATCCCTCACAAAAATAGTAAAACATATGAGAAAGAGAACTTAAAATAATTCTGTCATTACCGACTATTTGGGTATGTAACCAGGTCAGTGTCTTGAATCAGCTTGTTGAGTAGTTGGTAACGAGAAGCTTGATGGCCGGACACAAGGGCTTTGCATTTGCATTTCTCCCAGCAATCGCAATAAGCTGTGGGAGAAGTCCGCTTCAGCTTGCAGTCGTGCCCTTTGTGGCAAACCCTGGCACATTCTGTACAACAACACAAGGAACCTGTCAGTCCGCAAGTTCGACATTCGAATATGTCCTAGAGGAAAAGTGCAACTTTATTACACATAAAATAATCTGGAAATCATCAAAAACTTAAAAATCTTACAAACAATCACAT-GAACCCACGTGCCAAATTTGATAGGCATATACCATTAAATAGTGTTGTTTATTAGTATCTAACAATCCCAGTAGCAGAAATTGTAAAATTGAAGATATGCATGGCAGAGT--CCCCT--CCCCCTCTTCTGCAGATTATTTTCAAACCTGCATTGCACCAGTTTTTTTTACAATATCCGTTTGAGCAGTTCCAAATTTGATTAAATACCAACATTAGTTAATTTGCATAACTAAAGTAGATATAAATGTGTTTATGGTGCCCA-----------------------------
Nstygius_ObeLee_N0656 CAGTCAAGAATAGAAATTAGTTTCACAAT----------------------------GGATAAAG-------------TTTTTTTTATGAAAAG----------------TCTTTAGTTAAACTCTACATTAATTATCATTAAATCAATAATATTTCTTTATGCAATCAATAATTAATTCTAATGAGGTTTGAC--ATTCAAAATCCATCATAATTGATAAAAAATCTCGCAAAAATACTAAAACACATTAGTACTTAAACTTAAAATAATTCTGTCATTACCGACTATTCGGGTACGTAACCAGGTCAGTGTCTTGAATCAGCTTGTTGAGTAGTTGATAACGAGAAACTTGATGGCCGGACACGAGGGCTTTGCATTTGCATTTCTCCCAGCAATCACAATAAGCTGTGGGAGAAGTCCGCTTCAGCTTGCAGTCGTGCCCTTTGTGGCAAACCCTGGCACATTCGGTACAACAACACAAAGAACCTATCAGTCCGCAAGTTCGACATTCGAATATGTCCTAAAGGAAAAGTACAGCTTTATTACAAATAAAATAATCTGGAAATAATCAAAAACTTAAAAATCTTGCAGACAATTACATAGAACACAGGTGCCAAATTTGATATCCGTATACCATTAAATAGTGTTGTTTATTAGTATCTGACAATCCTAGTAGCAGAAATTGTGAAATTGAAGATATGCATGGCAGAGTCGTTCCTCCCTCCCTCTTCTGCAGATTATTTTCAAGTCTGCATTGCATCAGA-TTTTTTGCAATATCCTTTTGAGAAGTTCCAAATATCATTAAATACTAACA-TAGTTAATCTGCATAACTAAAGTAGATATAAATGTATTTATGGAGCCCATTCAATAAGAATGAAGCCAAAGATTGTTT
Nstygius_RavenB_N1022 CAGTCAAGAATAGAAATTAGTTTCGCAAT----------------------------GGATAAAG---------------TTTTTTATGAAAAGT-------------CTTCTTTAGTTAAACTCTACATTAATTATCATTAAATCAATAATATTTCTTTATGCAATCAATAATTAATTCTAACGAGGTTTGAC--ATTCAAAATCCATCATAATTGATAAAAAATCTCGCAAAAATACTAAAACACATTAGTACTTAAACTTAAAATAATTCTGCCATTACCGACTATTTGGGTACGTAACCAGGTCAGTGTCTTGAATCAGCTTGTTGAGTAGTTGATAACGAGAAGCTTGATGGCCGGACACGAGGGCTTTGCATTTGCATTTCTCCCAGCAATCACAATAAGCTGTGGGAGAAGTCCGCTTCAGCTTGCAGTCGTGCCCTTTGTGGCAAACCCTGGCACATTCGGTACAACAACACAAAGAACCTATCAGTCCGCAAGTTCGACATTCGAATATGTCCTAAAGGAAAAGTACAGCTTTATTACAAATAAAATAATCTGGAAATAATTAAAAACTTAAAAATCTTGCAGACAATTACATAGGACACAGGTGCCAAATTTGATATCCGTATACCATTAAATAGTGTCGTTTATTAGTATCTGACAATCCTAGTAGCAGAAATTGTGAAATTGAAGATATGCACGGCAGAGTCGCT-----CTCCCTCTTCTGCAGATTATTTTCAAGTCCGCATTGCATCAGA-TTTTTTGCAATATCCTTTTGAGAAGTTCCAAATATCATTAAATACTAACA-TAGTTAATCTGCATAACTAAAGTAGATATAAATGTATTTATGGAGCCCATTCAATAAGAATGAAGCCAAAGATTGTTT
Ntempletoni_BaldMtns_N950 CAACTATGGTTAAATTT-AATTCTACATTAAGTACCAAAATAACATAATATAAATTCGTATAAAAGGTAATGAAGTGCATTTCATTAAGAGTAAATCCATGG-ACAATTTTTCTTAGTTAAACTCTACATTAACTAACATTAAATCAATAATATTTCTTCATACAATCAGTAATTAATTCTAACGAGGTTTGACTTATTCCAAATCCATCATAATTGATAAAACCCTTCACAAAAATACCAAAAAACATGAGAAAAAA---------TAATTATGTCATTACCGACTATTTGGGTATGTAACCAGGTCAGTGTCTTGAATCAGCTTGTTAAGTAGTTGGTAACGAGAAGCCTGATGGCCGGACACCAGGGCTTTGCATTTGCACTTCTCCCAGCAATCACAATAAGCTGTGGGAGAGGTTCGCTTCAGCTTGCAGTCGTGCCCTTTGTGGCAAACCCTGGCACATTCTGTACAACAACACAAGGAACCTATCAGTCCGCAAGTTCGACATTCGAATATGTCCTAAAGGAAAAGTACAACTTTATTACACATAAAATA---TGGAAATAATCAAAAACTTACAAATCTTGCAAACAATTACATAGAACACAGGTGCCAAATTTGATAGGCATATACCATTAAATAGTGTTGTTTATTGGTATCTGACAATTCCAGTAACGGAAATTGTGAAATTGAAGATATACATGGCAGAGTCCCTCCCCCCCCCCTCTTCTGCAGATTATTTTTAAACCTGCA-----------TTTTTTACAATATCCTTTTGAGCAGTTCCAAATTTGATTAAATACTAACATTAGTTAATTTGCATAACTAAACTAGATATAAAT---------------------------------------------
Ntempletoni_ClarksCreek_N945 CAAGTATGGTTAAATTT-AATTCTACATTAAGTACCAAAATAACATAATATAAATTCGTATAAAAGGTAACGTAGTGCATTGCATTAAGAGTAAATCCATGG-ACAATTTTTCTTAGTTAAACTCTACATTAACTAACATTAAATCAATAATATTTCTTCATACAATCAATAATTAATTCTAACGAGGTTTGACTTATTCTTAATTCATCATAATTGATAAAACCCTTCACAAAAATACCAAAAAACATGAGAA---------AAAATAATTCTGTCATTACCGACTATTTGGGTATGTAACCAGGTCAGTGTCTTGAATCAGCTTGTTAAGTAGTTGGTAACGAGAAGCCTGATGGCCGGACACCAGGGCTTTGCATTTGCACTTCTCCCAGCAATCACAATAAGCTGTGGGAGAGGTTCGCTTCAGCTTGCAGTCGTGCCCTTTGTGGCAAACCCTGGCACATTCTGTACAACAACACAAGGAACCTATCAGTCCGCAAGTTCGACATTCGAATATGTCCTAAAGAAAAAGTACAACTTTATTACACATAA---AATATGGAAATAATCAAAAACTTACAAATCTTGCAAACAATTACATAGAACACAGGTGCCAAATTTGATAGGCATATACCATTAAATAGTGTTGTTTATTGGTATCTGACAATTCCAGTAGCGGAAATTGTGAAATTGAAGATATACATGGCAGAGTCCCTCCCCC-----TCTTCTGCAGATTATTTTTAAACCTGCA-----------TTTTTTACAATATCCTTTTGAGCAGTTCCAAATTTGATTAAATACTAACATTAGTTAATTTGCATAACTAAACTAGATATAAATGTGTTTATGGTGCCCATTCAATATGAATCAAGCCAAAGATTATTT
Ntempletoni_ScronceCreekRd_N1223 CAACTATGGTTAAATTT-AATTCTACATTAAGTACCAAAATAACATAATATAAATTCGTATAAAAGGTAATGAAGTGCATTTCATTAAGAGTAAATCCATGG-ACAATTTTTCTTAGTTAAACTCTACATTAACTAACATT-----AATAATATTTCTTCATACAATCGATAATTAATTCTAATGAGGTTTGACTTATTCCAAATCCATCATAATTGATAAAAACCTTCACAAAAATACCAAAAAACATGAGAA---------AAAATAATTCTGTCATTACCGACTATTTGGGTATGTAACCAGGTCAGTGTCTTGAATCAGCTTGTTAAGTAGTTGGTAACGAGAAGCCTGATGGCCGGACACCAGGGCTTTGCATTTGCACTTCTCCCAGCAATCACAATAAGCTGTGGGAGAGGTTCGCTTCAGCTTGCAGTCGTGCCCTTTGTGGCAAACCCTGGCACATTCTGTACAACAACACAAGGAACCTATCAGTCCGCAAGTTCGACATTCGAATATGTCCTAAAGGAAAAGTACAACTTTATTACACATAA---AATATGGAAATAATCAAAAACTTACAAATCTTGCAAACAATTACATAGAACACAGGTGCCAAATTTGATAGGCATATACCATTAAATAGTGTTGTTTATTGGTATCTGACAATTCCAGTAGCGGAAATTGTGAAATTGAAGATATACATGGCAGAGTCCCTCCCCCCCCCCTCTTCTGCAGATTATTTTTAAACCTGCA-----------TTTTTTACAATATCCTTTTGAGCAGTTCCAAATTTGATTAAATACTAACATTAGTTAATTTGCATAACTAAACTAGATATAAATGTGTTTATGGTGCCCATTCAATATGAATCAAGCCAAAGATTATTT
Ntennessensis_IndianCave_N052 --------------------------------------ATATATATAATATAAATTCGTATAAAAGGTATTGAAGTGCATCTCATTAAGAGTAAATCCATGGAGCAATTTTCCTTAGTTGAACTCTATATTAACTATCATTAAATCAATAATATTTCTTCATACAATCAATAATTAATTCTAACGAGGTTTGACTTATCTCAAATCCATTATAATTGATAAAACCCTTCACAAAAATACTAAAACACATGACAAAGAGAACTTAAAATAACTCTGTCATTACCGACTATTTGGGTATGTAACCAGGTCAGTGTCTTGGATCAGCTTGTTAAGTAGTTGGTAACGAGAAGCTTGATGGCCGGACACGAGGGCTTTGCATTTGCATTTCTCCCAGCAATCACAATAAGCTGTGGGAGAAGTCCGCTTCAGCTTGCAGTCATGCCCTTTGTGGCAAACCCTGGCACATTCCGTACAACAACACAAGGAACCTATCAGTCCGCAAGTTCGACATTCGAATATGTCCTAAAGGAAAAGTACAACTTTGTCACACATAAAATAATATGGAAATAATCAAAAACTTAAAAATCTTGCAAACAATTACATAGAACACAGGTGCCAAATTTGATAGGCATAAATCATTAAATAGTGTTGTTTATTAGTATCTGACAATCCCAGTAGCAGAAATTGTGAAATTGAAGATATGCATGGCAGAGCCCCCCCCCC-----CTTTCTGCAGATTATTTT------------------------------------------------------------------------------------------------------------------------------------------------------
Ntennessensis_LittleStony_N645 CGGATGAGCGTAGATATTGGTGTCCAATGGGGAATAATATATATATAATATAAATTCGTATAAAAGGTATTGAAGTGCATCTCATTAAGAGTAAATCCATGGAGCAATTTTCCTTAGTTGAACTCTACATTAACTATCATTAAATCAATAATATTTCTTCATACAATCAATAATTAATTCTAACGAGGTTTGACTTATCCCAAATCCATCATAATTGATAAAACCCTTCACAAAAATACTAAAACACATGACAAAGAGAACTTAAAATAACTGTGTCATTACCGACTATTTGGGTATGTAACCAGGTCAGTGTCTTGGATCAGCTTGTTAAGTAGTTGGTAACGAGAAGCTTGATGGCCGGACACGAGGGCTTTGCATTTGCATTTCTCCCAGCAATCACAATAAGCTGTGGGAGAAGTCCGCTTCAGCTTGCAGTCGTGCCCTTTGTGGCAAACCCTGGCACATTCCGTACAACAACACAAGGAACCTATCAGTCCGCAAGTTCGACATTCGAATATGTCCTAAAAGAAAAGTACAACTTTGTTACACATAAAATAATATGGAAATAATCAAAAACTTAAAAATCTTGCAAACAATTACATAGAACACAGGTGCCAAATTTGATAGGCATAAATTATTAAATAGTGTTGTTTATTAGCATCTGACAATTTCAGTAGCAGAAATTGTGAAATTGAAGATATACATGGCAGAGCCCCCCTCCCCCCCCTCTTCTGCAGATTATTTTCAAACCTGCA----------TTTTTTTACAATATCCTTTTGAGCAGTTCCAAATTTGATTAAATACTAACATTAGTTAATTT--------------------------------------------------------------------
Ntennessensis_Watauga_N1046 -------------------------------------------TATAATATAAATTCGTATAAAAGGTATTGAAGTGCATCTCATTAAGAGTAAATCCATGGAGCAATTTTCCTTAGTTGAACTCTACATTAACTATCATTAAATCAATAATATTTCTTCATACAATCAATAATTAATTCTAACGAGGTTTGACTTATCCCAAATCCATCATAATTGATAAAACCCTTCACAAAAATACTAAAACACATGACAAAGAGAACTTAAAATAACTCTGTCATTACCGACTATTTGGGTATGTAACCAGGTCAGTGTCTTGGATCAGCTTGTTAAGTAGTTGGTAACGAGAAGCTTGATGGCCGGACACGAGGGCTTTGCATTTGCATTTCTCCCAGCAATCACAATAAGCCGTGGGAGAAGTCCGCTTCAGCTTGCAGTCGTGCCCTTTGTGGCAAACCCTGGCACATTCCGTACAACAACACAAGGAACCTATCAGTCCGCAAGTTCGACATTCGAATATGTCCTAAAAGAAAAGTACAACTTTGTTACACATAAAATAATATGGAAATAATCAAAAACTTAAAAATCTTGCAAACAATTACATAGAACACAGGTGCCAAATTTGATAGGCATAAATTATTAAATGGTGTTGTTTATTAGTATCTGGCAATCCCAGTAGCAGAAATTGTGAAATTGAAGATATACATGGCAGAGTCCCCCCCCCCCCCCTCTTCTGCAGATTATTTTCAAACCTGCA----------TTTTTTTACAATATCCTTTTGAGCAGTTCCAAATTTGATTAAATACTAACATTAGTTAATTTGCATAACTAAAGTAGACATAAATGTGTTTATGGTGCCCATTCAATATGAATCAAGCCAAAGATTA---
