# Supplementary material for: ﻿New species in old mountains: integrative taxonomy reveals ten new species and extensive short-range endemism in Nesticus spiders (Araneae, Nesticidae) from the southern Appalachian Mountains
Source: Zookeys. 2023 Feb 3;1145:1–130. doi: 10.3897/zookeys.1145.96724 (PMC10208238; doi:10.3897/zookeys.1145.96724)
Supplement: Supplementary material 4 — Input alignments, analysis log files, and output tree files [file zookeys-1145-001_article-96724__-s004.zip › uce-2001947 (modified).phy]

 93 1029
Nesticus_Japan_G2153 TGCTGGCCAAACCCGGGATAC--ACAGTCGACCATTAAACAGTCCCAAATACAATTATATGCTAATGCCAAAAGTTAAAAAGTCGAAAATAA---------TTACAA--------AACTAACAATTTTTTAAAACATTGTTAAGTACAGGTATCTCAAAAGTATCATGATTGTCACAACAGCCCACCATTTCTAATAAAAAAAATTTTACATTCTTATAATTGACATGTGTATTCAGTATCTTAAGTTGAATTTTTTAAAGTTAAACAGTTTCGTACTGTTGTCAGCACAAAATCCAATCTATTAGAACTAACGTATTCGGTTATTTCGT--------------AATTTCCTAATTGGGATTTTTTGCATAATGGGA----GAGACTAGTATATTGATAT------------------GTAAGAAGAGA-----TTGGACTTACCGGGTCCAACAACTGCGGAGAGCGGTTGCTCCATGCTGGTTGGAGGGGGAGGAACATTTTGTCCGGGGCCGAGGACCCCGTGGTAGGCCATACCGTCCGGTGGGGGCTGTCCTGGGAAAAAGTCATAAAAGCCTGGCTGAGCTCCATAACCGAAATCACCGGGACTTCCAGAGTCTGAAATAGAATATAAAAAATTTAAGATAATTCCGATAATTATTTAGTTTATAATATAGTATCAATATTGTGCATTAAATCAAACTGTCATATGAACTCAATGTGACATTTAACCCCTTTGGCTACGGTTTATTTGAGGAAA--------------AAACTTGCTTTTGGAAAAGTTACTTCACTAATGTGC--GGAATAGTTGTGAGTGAGATTTATTTGTTTGATGATTATATAATACATAAATTTATAAATTGACTAGGTATTCCAACAATCCAGGTTCCGCCAGCACTACACGAATTTTAGATAAAATGAAACTTAAGCTTAAAAGAACAGTGGATATAAATTTATAAAATTAACACAAAATTT---------------GAAAATAAATAATAATATATCAAGATAT
Nesticus_nahaunus_Mexico_G2881 ---------------------TTCCTGTTTGTGTGCTTCCAATTCAAA---------------TGTAATACCGCTTATGGAATGTGTGTTGTTTTGCAACAATGGATTCTATAAAAAGCATGCATCGTGAAGGGTGTGCCAGAATAAACGCAAAATGAATG----------------------------TGTCCTCGGAAAACACT-----TTACTATATATAAGATCACTATTCAGCAGGGTTGTTCATTATCATTACAAACTAATA-----------CTTTTAGTGTCA----TCATATCAAATAATCA-------TCATTAATTTTT--AACCATGCGAGCCATCAGTTAGCG----------CAGTTTTCAACCTAAAGTTATCCTATATCGATGTAAATGGTCAAATGTCCGAGTGAGAGATGT--TATTTTCACTTACCGGGTCCAACAACTGCCGAGAGCGGTTGCTCCATGCTGGTTGGAGGGGGAGGAACATTTTGTCCGGGACCAAGGACCCCGTGGTAGGCCATTCCGTCCGGAGGGGGTTGTCCTGGGAAAAAGTCGTAGAAACCTGGTTGAGCTCCATAACCAAAATCACCGGGGCTTCCAGAGTCTGAAAGGAAATTTAGGAAAATTTAAATTACGATGGTCGTTATACAATATGTATTTTAATAATAAGTCTGTTCATTACATAAAAAAGTTACAAAATTGTGATAAAACATTGAAGCCATTTTTTTGGTTTATTTGGTATTAA------------------------C-----------------------------------------------GGTATTA--------------------ACGTATTTGGTATTA----ACGTATTTG-----------------------------------------ATTAACGT----------------------------------------------------------------------------------------------
Nsilvestrii_Hellgate_N1108 TATAAGTGGGACCTAGGAATT--TTAGTTAAAATGTTAGTAGTACAAAACATTAATCCGAACATTTATT--------------------------------TTACGATTTATCAGAAATAATAGTTTATTATAGTACATTGAAAT----ACATCATAAAAGATATATTATCTGCAAAATTAACAAACATTTTTGATTTAAAACATT-----GTTCTGAACGTAACATTTATATGTAACAGGAATAATGACATTTTTTAAAATACTGTTGTTCTTTTTTACTCGGAACATGGAGGTATTTACTGTCGCTAAGATATATTTTGCTAATTTTTCATCTATTGCCAATTTCTTGCAAAATGTGGTTAATATTAATTTATAACTAATAGACTCATATATTAATGAGAATTGTCAGAT------ATCAAAGGAACTGT-------CTTACCGGGTCCAACAACTGCGGAGAGAGGTTGCTCCATGCTGGTTGGAGGGGGAGGAACATTTTGTCCGGGACCAAGGACCCCGTGGTAGGCCATTCCGTCCGGTGGGGGTTGTCCGGGAAAAAAGTCGTAGAAGCCGGGCTGCGCTCCATAACCGAAGTCACCGGGACTGCCAGAGTCTGAAATAATA-----ATATATTTATACTATAGGTTCCATCAACCGATAGGTTTTATAATAATGAGCTTTATCATTCCACACACAAATTAAATTA--TTGATAAAGCATTGA--------ATCAAATGAATTTCTTATTAAACTATAGAATCTGCCAAAAATAATTCTAAGAGGG----CTCTGAGTGAACTCATATGCATGTTCTGGAGAAATATGTTGCAGTAAGATGTCACATAAGTGCACCTGTTTCATTT----AAATATGCCTATAATCTGTCATTCAATATCATGACCTTAGTACCTGGGTAACTGGCGTAAAATTTCTAA-----ATCATGCAATCGTCAGGGTAGGATTCGGTCATTTTTGCACTAAGTCTTGAGAAACTAATTAATTATGAACCCCACTCC
Narcheri_Cheaha_N023 TTTAGAAGAAAACAAAAGTTTGTATGACGAAAAAGTTGACCTAAAGAATTTAAATTTATACCT------AAACTTCTTGATAAAAATACCAATTGAGAGTTTTGCAACGTACCACTTGATTTAATTC---------AGTTAATTTCAAATTGACACATCAAATTTTTACTTTTTAGCTCAAATTGATATACTTATTTAAGAATAACAAGTGTCAATCTTTGCA--------ATTCAATGAGACAAATAATTAATTTTATATTAAGGTAAATCGTATATT----------AC--GTATATATTGTAAGGTTA-TTTATTATTGATACGTTTTTATTGTTACGATAAATTTGTAATTAATAGATT--------------------------TGCATCAGTGT------TACGATAAATCCATTAAAGTAACGATGTTTTTACTTACCGGGTCCAACAACTGCCGAGAGCGGTTGCTCCATGCTGGTTGGTGGGGGAGGAACATTTTGTCCGGGACCAAGGACCCCGTGGTAGGCCATTCCGTCCGGAGGTGGTTGTCCTGGGAAAAAGTCGTAGAAGCCCGGTTGAGCTCCATAACCGAAATCACCAGGACTTCCAGAGTCTGAAATGAAATTTTCAAAAATTGAAATTACGTTGTTCATTATACAATATATATTTTA---ATAAGCTTGTTTATTACAAGGAAATGTTACAAAAATTTGATAAAATATTGAAGGAATTTATTTAATCTTTTTATTATTAAAACGCATATTCTGTCGAAAATGATTTTAAGAGGGTCATTTCTGAATTACGCTATGTATAGTTTTATGATGAATATATTACAGCAATGATTGAGTCCCATATATATGTCCAACAAAACGAAACATGCCATTCTTCTAATTCTCTGCAGTA-TTCACTTATTCTAGGGAAACTAATACAGAGAATTTAATCGATATT---------------------------------------------------------------------------
Narcheri_MillShoalCreek_N727 -------------------------------------------------------------------------------------------------------------------------------------------------------------------------------------------------------------------------------------------------------------------------------------------------------A----------GGTTA-TTTATTATTGATACGTTTTTATTGTTACGATAAATTTGTAATTAATAAATT--------------------------TGCATCAGTGT------TACGATAAATCCATTAAAGTAACGATGTTTTTACTTACCGGGTCCAACAACTGCCGAGAGCGGTTGCTCCATGCTGGTTGGTGGGGGAGGAACATTTTGTCCGGGACCAAGGACCCCGTGGTAGGCCATTCCGTCCGGAGGTGGTTGTCCTGGGAAAAAGTCGTAGAAGCCCGGTTGAGCTCCATAACCGAAATCACCAGGACTTCCAGAGTCTGAAATGAAATTTTCAAAAATTGAAATTACGTTGTTCATTAT--------------------------------------------------------------------------------------------------------------------------------------------------------------------------------------------------------------------------------------------------------------------------------------------------------------------------------------------------------------------------------
Ncarteri_div__RainbowCave_G2089 ---------AAATAAAGGAGCCCTTAGTTAAAATACTGACTATACTTCATAACCTTGTAAGTATTTGTTATTTATAACATA-----------TTTTTGTTGCGGAAATCCATGAATGGTCTTAAACTTGTAGGGTGAAGTAAAGTGAAAGTATCATATGAGTCGTCTGATTTCTAAACCAGATAGTCAC--------AAAAAAATTTTATGTTTTTGCATGTAACATACATATGCAGTAAGATAAGTTATAACATTCAAAAGCAGATATATAGTATTTATTTGTGATGTTAA------TATTATAGTTACAATGGATTTCATTTGTTTTTAGAGTCTCCCGAACAATTTACAAAAGGTGACTTATATGGTTTTGAAACTAGAAGACGCGTGTTTCAAAGT---------------AGAATCAGAGAAAA--TGTTTTTACTTACCCGGTCCAACAACTGCGGAGAGCGGCTGCTCCATACTGGTTGGCGGGGGAGGAACATTTTGTCCGGGACCAAGGACCCCGTGGTAGGCCATTCCGTCCGGAGGTGGTTGTCCTGGGAAAAAGTCGTAGAAGCCTGGTTGAGCTCCATAACCGAAATCACCGGGACTTCCAGAGTCTGAAAGAAAATTTTCAAAAATTTAAATTACTTTGTTCATTATACAATATATATTATATTAATAAGCTTGGT----ACATAAAAAAGTTACAAAA-TTTGATAAAATATTGAAACAATCTAATTACTCTTTTTATTATTAAACCACATATTCGGTCAAAAATGATTTCAAGAGGGTCATTTCTGAATTACGCTATTTATAGTTTTATG-----TATATTACAGCAATGATTGAGTCACA----------------------------------------------------------------------------------------------------------------------------------------------------------------------------
Ncressleri_AndersonSpringCave_G2075 ------CCAACTGCTTGGATCGACCAGCTGGTTTCTTATCGTTACAAACCAATACTTCTGACGTCTATTAATAGTTATCAAATCAGCATTGATTTTTAACATTACAATCTATCAGAAGTGTCAATT-TTTAGG-----GTAAAGTAAAGGTATCATATGAGTCGTCTGATTTCTAAATCAGATAGTCACTTTTTTTTAGAAAAATTTTATGTTTTGGTATGTAACATACATATGCAGTAAGATAAGTTATAGCATTCAAAACCAGATATGTTGTATTTATTTGTGATGTAAAAATAGGTAGAACAGAAACAATGGATTTTATTTGTTTTTCGAGTCTTCTGAATAATTTACAAAAGGTGACTTATATGGTTTTGAAACTAGAAGACTCGTATATCAATGTAAATGGTTCGATGTCAGAGTCAGGGAGA---TGTTTTTACTTACCGGGTCCAACAACTGCGGAGAGCGGTTGCTCCATGCTGGTTGGCGGGGGAGGAACATTTTGTCCGGGACCAAGGACCCCGTGGTAGGCCATTCCGTCCGGAGGTGGTTGTCCTGGGAAAAAGTCGTAGAAGCCTGGTTGAGCTCCATAACCGAAATCACCGGGACTTCCAGAGTCTGAAATGAAATTTTCAAAAATTGAAATTACGTTGTTCATTATACAAGATATA-------------------------------------------------------------------------------------------------------------------------------------------TATATATATATATATATATATTATAT---------------------TATATATGTATA-----------------TA---------------------------------------------------------------------------------------------------------------------------------------------
Ncressleri_PigeonCave_G2077 ------CCAACTGCTTGGATCGACCAGCTGGTTTCTTATCGTTACAAACCAATACTTCTGACGTCTATTAATAGTTATCAAATCAGCATTGATTTTTAACATTACAATCTATCAGAAGTGTCAATT-TTTAGG-----GTAAAGTAAAGGTATCATATGAGTCGTCTGATTTCTAAATCAGATAGTCACTTTTTTTTAGAAAAATTTTATGTTTTGGTATGTAACATACATATGCAGTAAGATAAGTTATAGCATTCAAAACCAGATATGTTGTATTTATTTGTGATGTAAAAATAGGTAGAACAGAAACAATGGATTTTATTTGTTTTTCGAGTCTTCTGAATAATTTACAAAAGGTGACTTATATGGTTTTGAAACTAGAAGACTCGTATATCAATGTAAATGGTTCGATGTCAGAGTCAGGGAGA---TGTTTTTACTTACCGGGTCCAACAACTGCGGAGAGCGGTTGCTCCATGCTGGTTGGCGGGGGAGGAACATTTTGTCCGGGACCAAGGACCCCGTGGTAGGCCATTCCGTCCGGAGGTGGTTGTCCTGGGAAAAAGTCGTAGAAGCCTGGTTGAGCTCCATAACCGAAATCACCGGGACTTCCAGAGTCTGAAATGAAATTTTCAAAAATTGAAATTACGTTGTTCATTATACAAGATATA-------------------------------------------------------------------------------------------------------------------------------------------TATATATATATATATATATATTAT---------------------------------------------------------------------------------------------------------------------------------------------------------------------------------------------------
Npecki_HaskellSims_G3697 TTCAGGATAGACTCAAGGATTGAATA--TAGGCAATTAAG-AAAAAAA----AACGTAAAGTA------AAGTGTTATAATGAAACAATTGATTCGA-----TGCAATTTACCA------TTAATAC--------------GTATGAAAGCAATATATGGA-----------------------GTTAATATCATATGTATA----GGATGATAATATATATACAAATCATGCT-AGTGAAACAAGTAACAAATTTTATATTAAGGTAAATCGTATATT----------AA--GTATATATTGTTAGATAATTTTTTTATAGATACGTTCTTATTGTTACGAAAAATTTGTAATTAATAAATT--------------------------TGCATCAGTGT------TACGATAAATCCATTCAAGTAACGATGTTTTTACTCACCGGGTCCAACAACTGCCGAGAGCGGTTGCTCCATGCTGGTTGGTGGGGGAGGAACATTTTGTCCGGGACCAAGGACCCCGTGGTAGGCCATTCCGTCCGGAGGTGGTTGTCCTGGGAAAAAGTCGTAGAAGCCTGGTTGAGCTCCATAACCGAAATCACCGGGACTTCCAGAGTCTGAAATGAAATTTTCAAAACTTGAAATTACGTTGGCCATTATGTAATATACATTTTAATAATAAGTTTGTTCATTGCATAAAAAAGTTACAAAAATTGGATAAAACATT-G---AATTTATTTAATCTTTTTATTATTAAACTGCATATTCTGTCAAAATTGATTTTAAGAGGGTCATTTCCGAAATACGCTACAAATATTTTGAAGTTGAATTTATTTGCACAAAATCCACGTCCTACACTCGTTTCGAGGCGAACGAAACAGACG---------AGTCCTAACGGTAATACGGTTGTGTTATGCTG-------CAGAGATTTTGATGAAGGCTAATGATTTGTTCAACGAACT------------TGCTTTTGGAATTAAGGGTATA---ATTACGGAGTAATTATCT
Npecki_HurricaneMazeCave_G2100 TTCAGGATAGACTAAAGGATTGAATA--TAGGCAATTAAGAAAAAAAA----AACGTAAAGTA------AAGTGTTATAATGAAACAATTGATTGGA-----TGCAATTTACCA------TTAATAC--------------GTATGAAAGCAATATATGGA-----------------------GTTATTATAATATATATA----GGATG-TAGTATATATACAAATCATGCT-AGTGAAACAAGTAATAATTTTTATATTAAGGTAAATCGTATATA----------AA--GTATATATTGTAAGATCA-TTTATTCTCGATACGTTCTTATTGTTACGAAAAATTTGTAATTAATAAATT--------------------------TGCATCAGTGT------GACGATAAATCCATTAAAATAACGATGTTTTTACTCACCGGGTCCAACAACTGCCGAGAGCGGTTGCTCCATGCTGGTTGGTGGGGGAGGAACATTTTGTCCGGGACCAAGGACCCCGTGGTAGGCCATTCCGTCCGGAGGTGGTTGTCCTGGGAAAAAGTCGTAGAAGCCTGGTTGAGCTCCATAACCGAAATCACCGGGACTTCCAGAGTCTGAAATGAAATTTTCAAAAATTGAAATTACGTTGGCCATTATATAATAAACATTTTAATGATAAGTTTGTTCATTACATAAAAAAGTTACAAAAATTGGATAAAACATTGAAGGAATTTATTTAATCTTTTTATTATTAAACCGCATATTCTGTCAAAATTGATTTTAAGAGAGCCATTTCCGAATTACGCTACAAATATTTTGGAGTTGAATTCATTTGCACAAAATCCACGTCCTACACTCGTTTCGAGGCGAACGAAACAGACG---------AGTCCTAACGGTAATACGGTTGTGTTATGCTGTGTGACACAGAGATTTTGATGAAGGCTAATGATTTGTTCAACGAACT------------TGCTTTTGGAATTAAGGGTATAATTATTACGGAGTTATTATCT
Npecki_Monteagle_N062 --------------------------------------------------------------------------------------------------------CAATTTACCA------TTAATAC--------------GTATGAAAGCAATACATGGA-----------------------GTTAATATCATTTATATA----GGATGATAATATATATACAAATCATGCT-AGTGAAACAAGTAATAAATTTTATATTAAGGTAAATCGTATATT----------AA--GTATATATTGTTAGATCA-TTTTTTATCGATACGTTCATATTGTTACGAAAAATTTGTAATTAATAAATT--------------------------TTCATCAGTAT------TACGATAAATCCATTAAAGTAACGATGTTTTTATTCACCGGGTCCAACAACTGCCGAGAGCGGTTGCTCCATGCTGGTTGGTGGGGGAGGAACATTTTGTCCGGGACCAAGGACTCCGTGGTAGGCCATTCCGTCCGGAGGTGGTTGTCCTGGGAAAAAGTCGTAGAAGCCTGGTTGAGCTCCATAACCGAAATCACCGGGACTTCCAGAGTCTGAAATGAGATTTTCAAAAATTGAAATTACGTTGGCCATTATATAATAAACATTTTAATGATAACTTTGTTCATTACATAAAAAAGTTACAAAAATTGGATAAAACATTGAAGGAATTTATTTAATCTTTTTATTATTAAACCGCATATTCTGTCAAAATTGATTTTAAGAGGGTCATTTCTGAATTACGCTATGAATATTTTGGAGTTGAATTTATTTGCACAAAATCCACGTCCTACACTCCTTTCGAGGCGAACGAAACAGACG---------AGTCCTAACGGTAATACGGTTGTGTTATGCTGTGTGACACGGAGATTTTGATGAGGGCTAATGATTTGTTTAACGAACT------------TGCTTTTGGAATTAAGGGTATAATTATTACGGAGTAATTATCT
Nbarri_Bishop_N1072 ----------------------------------------------------------------------------------------------------ATTGCAATCTATCAGAAGTGTAAATTTTTTAGGGTAAA--------AAGGTATCATATGAGCCGTCTGGTTTTAAAAACAGATAGTCACTTTTTTAAAAAAAA-TTTAATGTTTTTGCATGTAACAT------CCAGTAGGATAAGTTATAACATTCAAAATCAGATAGATTGAATTTATTTTCGATGTAAAAGTAGGTATTACAGAAGCAATGGATTTCATTTGTTTTTCGAGTCTCCTGAACAATTTACAAAAGGTGACTTATCTGGTTTTGAAACTAGAAGACTCGTATATCGATGTAACTGGCTAGATGTCAAAGTCA---GAGATGTGTTTTTACTTACCGGGTCCAACAACTGCCGAGAGCGGTTGCTCCATGCTGGTTGGAGGGGGAGGAACATTTTGTCCGGGACCAAGGACCCCGTGATAGGCCATACCGTCCGGAGGTGGTTGTCCTGGGAAAAAGTCATAGAAGCCTGGTTGAGCTCCATAACCGAAATCACCGGGACTTCCAGAGTCTGAAATGAAATTTTCAAAATTTGAAATTACGTTGGTCAACATACAATATATATTTCAATAATAAGTTTATTCATTACATAAAAAAGTTACAAAAATTTTATAAAATATTGAAGCAATTTATTTAATCTTTTTAATATTAAACTGCATAATGTCTTAAAAATGAT---------GATTTTTCTGAATTACGCTATGTATAGTTTCACGATGAATATATTGCAGTAATGATTGACTCACA--TATATGTCCAACTAAACTAAATATGCCAATCTTCTAATTCTCAACAGTATTGCACTTGTTCTAGGGAAACTAATGCAGAGATTTTAATCGATATTAACCGATGATGAAACGCGTTATTATTCATTATTAACCATGTTATTAAGTCAGTAAGTAATATTGAACGACACTAT
Nbarri_LostCoveCave_N0065 ----------GCTTAAGGATCGACCAGCTTGTTTCTTAACATTACAAACTAATACTTAAGGTGTCTATTAATAGTTATAAAATTATCATTGATTTTTAACATTGCAATCTATCAGAAGTGTAAATTTTTTAGGGTAAA--------AAGGTATCATATGAGCCGTCTGGTTTTAAAAACAGATAGTCACTTTTTT-TAAAAAA-TTTAATGTTTTTGCATGTAACAT------CCAGTAGGATAAGTTATAACATTCAAAATCAGATAGATTGAATTTATTTTCGATGTAAAAGTAGGTATTACAGAAGCAGTGGATTTCATTTGTTTTTCGAGTCTCCTGAACAATTTACAAAAGGTGACTTATCTGGTTTTGAAACTAGAAGACTCGTATATCGATGTAACTGGCTAGATGTCAAAGTCA---GAGATGTGTTTTTACTTACCGGGTCCAACAACTGCCGAGAGCGGTTGCTCCATGCTGGTTGGAGGGGGAGGAACATTTTGTCCGGGACCAAGGACCCCGTGATAGGCCATACCGTCCGGAGGTGGTTGTCCTGGGAAAAAGTCATAGAAGCCTGGTTGAGCTCCATAACCGAAATCACCGGGACTTCCAGAGTCTGAAATGAAATTTTCAAAATTTGAAATTACGTTGGTCAACATACAATATATATTTCAATAATAAGTTTATTCATTACATAAAAAAGTTACAAAAATTTTATAAAATATTGAAGCAATTTATTTAATCTTTTTAATATTAAACTGCATAATGTCTTAAAAATGAT---------GATTTTTCTGAATTACGCTATGTATAGTTTCACGATGAATATATTGCAGTAATGATTGACTCACA--TATATGTCCAACTAAACTAAATATGCCAATCTTCTAATTCTCAACAGTATTACACTTGTTCTAGGGAAACTAATGCAGAGATTTTAATCGATATTAACCGATGATGAAACGCGTTATTATTCATTATTAACCATGTTATTAAGTCAGTAAGTAATATTGAACGACAATAT
Nbarrowsi_Gregorys_N270 TGTAAACCAGGCTTAAGGAGCGACCAGCTGGTTTCTTATAATTACAAACTAATACTTTTGGTGTTTATTAATAGTTATAAAATCATCATTGATTTTTAACATTGCAATCTATCAG---TGTCAATT-TTTAGGAAAAAGTAAAGTGATGGTATCGTATGAGTCGTCTGGTTTTTAAACCAGATAGTTACTTTTTTTT---------TTATGTTTTTGCATGTAACATACATATCCAGTAGGATAAGTTATAAGATTCAAAACCAGATAAATTGAATTTATTTTCGATGTAAAAGTAGGTATTACAGAAGCAATGGATTTCATTTGTTTTTCGAGTCTCCTGAACAATTTTCAAAAGGTGACTTATCTGGTTTTGAAACTAGAAGACTCGTATATCGATGTAACTGGTTAGATGTCAAAGTCAGAGGAGATGTGTTTTTACTTACCGGGTCCAACAACTGCCGAGAGCGGTTGCTCCATGCTGGTTGGAGGGGGAGGAACATTTTGTCCGGGGCCAAGGACCCCGTGATAGGCCATACCGTCCGGAGGTGGTTGTCCTGGGAAAAAGTCGTAGAAGCCTGGTTGAGCTCCATAACCGAAATCACCGGGACTTCCAGAGTCTGAAATGAAATTTTCAAAATTTGAAATTACGTTGGTCATCATA-AATATATATTTTAATAATAAGTTTATTCATTACATAAAAAAGTTACAAAACTTTGATGAAACATTGAAGCAAGCTCT----------------------------------AAAAATGATTTTAAGAGGGTTTTTTCTGAATTACACTATGTATAGTTTCACGATGAATATATTACAGCAGTGATTGAGTCACACACATATATCCAACTAAACTAAATAGGCCAATATTCTAATTCTCAACAGTATTACACTTGTTCTAGGGAAACTAATGCAGAGATTTTAATCGCTATTAACCAATGATGAAAAGCACCATTATTCGTTAT------------TAAGTCAGTAAGTAATATTGCACGAGAATAT
Nbarrowsi_Tuckaleechee_N360 TGTAAAACAGGCTTAAGGAGCGACCAGTTGGTTTCTTATAATTACAAACTAATACTTCTGGTGTTTATTAATAGTTATAAAATCATCATTGATTTTTAACATTGCAATCTATCAG---TGTCAATT-TTTAGGAAAAAGTAAAGTAAAGGTATCATATGAGTCGTCTGGTTTTTAAACCAGATAGTTACTTTTTTTT---------TTATTTTTTTGCATGTAACATACATATCCAGTAGGATAAGTTATAAGATTCAAAACCAGATAAATTGAATTTATTTTCGATGTAAAAGTAGGTATTACAGAAGCAATGGATTTCATTTGTTTTTCGAGTCTCCTGAACAATTTACAAAAGGTGACTTATCTGGTTTTGAAACTAGAAGACTCGTATATCGATGTAACTGGTTAGATGTCAAAGTCAGAGGAGATGTGTTTTTACTTACCGGGTCCAACAACTGCCGAGAGCGGTTGCTCCATGCTGGTTGGAGGGGGAGGAACATTTTGTCCGGGGCCAAGGACCCCGTGATAGGCCATACCGTCCGGAGGTGGTTGTCCTGGGAAAAAGTCGTAGAAGCCTGGTTGAGCTCCATAACCGAAATCACCGGGACTTCCAGAGTCTGAAATAAAATTTTCAAAATTTGAAATTACGTTGGTCATCATA-AATATATATTTTAATAATAAGTTTATTCATTACATAAAAAGGTTACAAAACTTTGATAAAACATTGAAGCAAGCTCT----------------------------------AAAAATGATTTTAAATGGGTTTTTTCTGAATTACACTATGTATAGTTTCACGATGAATATATTGCAGCAGTGATTGAGTCACACACATATATCCAACTAAACTAAATAGGCCAATCTTCTAATTCTCAACAGTATTACACTTGTTGTAGGGAAACTAATGCGGAGATTTTAATCGCTATTAATCAATGATGAAAAGCACCATTATTCGTTAT------------TAAGTC-------AATATTGCACGACAATAT
Nbishopi_DryFalls_N150 TGTAAACCAGGCTTTAGGATCGACCAGCTGGTTTCTTAACATTACAAACTAATACTTAAGGTGTCTATTAATAGTTATAAAATTATCATTGATTTTTAACATTGCAATCTATCAGAAGTGTCAATTTTTTAGGGTAAAGTAAAGTGAAGA----ATATGAGCCGTCTGGTTTTTAAACCAGATAGTCAC------TTAAAAAAATGTAATG---------GTAACATACATATCCAGTAGGATAAGTTATAACATTCAAAATCAGATAGATGGAATTTATTTTCGATGCAAAAGTAGGTATTACAGAAGCAATGGATTTCATTTGTTTTTCGAGTCTCCTGAACAATTTACAAAAGGTGACTTATCTGGTTTTGAAACTAGAAGACTCGTATATCGATGTAACTGGTTAGATGTCAAAGTCAGAGGAGATGTGTTTTTACTTACCGGGTCCAACAACTGCCGAGAGCGGTTGCTCCATGCTGGTTGGAGGGGGAGGAACATTTTGTCCGGGACCAAGGACCCCGTGATAGGCCATACCGTCCGGAGGTGGTTGTCCTGGGAAAAAGTCATAGAAGCCTGGTTGAGCTCCATAACCGAAATCACCGGGACTTCCAGAGTCTGAAATGAAATTTTCAAAATTTGAAATTACGTTGGTCACCATACAATAGATATTGTAATAATAAGTTTATTCATTACATAAAAAAGTTACAAAAATTTGATAAAACATTGAAGCAATTTATTTAATCTTTTTATTATTAAACAGCATAATCTCTCAAAAATGATTTTAAGAGGGTTTTATCTGAATTACACTATGTATAGTTTCACGATGAATATATTGCAACAGTGA-TGAGTCACACACATATATCCAACTAAACTAAATATGCCAATATTCTAATTCTCAACATTATTACACTTGTTCTAGGGAAACTAATGCAGAGCTTTTAATCGCTATTAATCAATGATGAAAAGC----------------------------------------------------------
Nbishopi_PoleCr_Chattooga_N885 -------------------------------------------------------------------------------------------------------------------AAGTGTCAATTTTTTAGGGTAAAGTAAAGTGAAGA----ATATGAGCCGTCTGGTTTTTAAACCAGATAGTCAC------TTAAAAAAATGTAATG---------GTAACATACATATCCAGTAGGATAAGTTATAACATTCAAAATCAGATAGATGGAATTTATTTTCGATGCAAAAGTAGGTATTACAGAAGCAATGGATTTCATTTGTTTTTCGAGTCTCCTGAACAATTTACAAAAGGTGACTTATCTGGTTTTGAAACTAGAAGACTCGTATATCGATGTAACTGGTTAGATGTCAAAGTCAGAGGAGATGTGTTTTTACTTACCGGGTCCAACAACTGCCGAGAGCGGTTGCTCCATGCTGGTTGGAGGGGGAGGAACATTTTGTCCGGGACCAAGGACCCCGTGATAGGCCATACCGTCCGGAGGTGGTTGTCCTGGGAAAAAGTCATAGAAGCCTGGTTGAGCTCCATAACCGAAATCACCGGGACTTCCAGAGTCTGAAATGAAATTTTCAAAATTTGAAATTACGTTGGTCACCATACAATAGATATTGTAATAATAAGTTTATTCATTACATAAAAAAGTTACAAAAATTTGATAAAACATTGAAGCAATTTATTTAATCTTTTTATTATTAAACAGCATAATCTCTCAAAAATGATTTTAAGAGGGTTTTATCTGAATTACACTATGTATAGTTTCACGATGAATATATTGCAACAGTGATTGAGTCACACGCATATATCCAACTAAACTAAATATGCCAATCTTCTAATTCTCAACATTATTACACTTGTTCTAGGGAAACTAATGCAGAGCTTTTAATCGCTATTAATCAATGATGAAAAGCACTATTATTCATTATTAACCATGTTATTAA----------------------------
Nbishopi_StandingIndian_N131 TGTAAACCAGGCTTAAGGATCGACCAACTGGTTTCTTAACATTACAAACTAATACTTAAGGTGTCTATTAATAGTTATAAAATTATCATTGATTTTTAACATTGCAATCTATCAGAAGTGTCAATTTTTTAGGGTAAAGTAAAGTGAAGA----ATATGAGCCGTCTGGTTTTTAAACCAGATAGTCAC------TTAAAAAAATGTAATG---------GTAACATACATATCCAGTAGGATAAGTTATAACATTCAAAATCAGATAGATGGAATTTATTTTCGATGCAAAAGTAGGTATTACAGAAGCAATGGATTTCATTTGTTTTTCGAGTCTCCTGAACAATTTACAAAAGGTGACTTATCTGGTTTTGAAACTAGAAGACTCGTATATCGATGTAACTGGTTAGATGTCAAAGTCAGAGGAGATGTGTTTTTACTTACCGGGTCCAACAACTGCCGAGAGCGGTTGCTCCATGCTGGTTGGAGGGGGAGGAACATTTTGTCCGGGACCAAGGACCCCGTGATAGGCCATACCGTCCGGAGGTGGTTGTCCTGGGAAAAAGTCATAGAAGCCTGGTTGAGCTCCATAACCGAAATCACCGGGACTTCCAGAGTCTGAAATGAAATTTTCAAAATTTGAAATTACGTTGGTCACCATACAATAGATATTGTAATAATAAGTTTATTCATTACATAAAAAAGTTACAAAAATTTGATAAAACATTGAAGCAATTTATTTAATCTTTTTATTATTAAACAGCATAATCTCTCAAAAATGATTTTAAGAGGGTTTTATCTGAATTACACTATGTATAGTTTCACGATGAATATATTGCAACAGTGATTGAGTCACACGCATATATCCAACTAAACTAAATATGCCAATCTTCTAATTCTCAACATTATTACACTTGTTCTAGGGAAACTAATGCAGAGCTTTTAATCGCTATTAATCAATGATGAAAAGCACTATTATTCATTATTAACCATGTTATTAAGTCAGTAAGTAATATTGAACGACAATAT
Nbrimleyi_NewberryCr_N984 ----------------------------------------ATTACAAACTAATACTTCAGGTGTCTATTAATAGTTATAAAATTATCATCGATTTTTAACATTGCAATCTATCAGAAGTGTCAA-TTTTTAGGGTAA-------------------------AGTCTGGTTTTTAAACCAGATAGTCACTTTTTTTTAAAAAAATTTTATGTTTTTGCATGTAACATACATATCCAGTAGGATAAGTTATAACATTCAAAATCAGATAGATTGAATTTATTTTCGATGTAAAAGTAGGTATTACAGAAGCAATGGATTTCATTTGTTTTTCGAGTCTCCTGAACAATTTACAAAAGGTGACTTATCTGGTTTTGCAACT--AAGACTGGTATATCGATGTAAATGGTTAAATGTCAGAGAACGAGGAGATGTGTTTTTACTTACCGGGTCCAACCACTGCCGAGAGCGGTTGCTCCATGCTGGTTGGAGGGGGAGGAACATTTTGTCCGGGACCAAGGACCCCGTGATAGGCCATACCGTCCGGAGGGGGTTGTCCTGGGAAAAAGTCGTAGAAGCCTGGTTGAGCTCCATAACCGAAATCACCGGGACTTCCAGAGTCTGAAATGAAATTTTCAAAATTTGAAATTACGTTGGTCATCGTACAATATATATTTTAATAATAAATTTATTCATTACATAAAAAAGTTACAAAAATTTGATGAAATATTGAGGCTATTTATTTAATCTTTTTAATATTAAACTTCATAATGTCTCAAAAATGAT-------GGATTTCTTCTGAATTACGCTATGTATAGTTTCACGATGAATATATCGCAGTAATGATTGACTCACA--TATATGTCCAACTAAACTAAATACGCCAACCTTCTAATTCTCAACAATATTACACTCGTTCTAGGGAAACTAATGCAGAGGTTGTAATCGATATTAACCAATGATGAAACGCGTTATTATCCGTTATT------------------------------------------
Nbrimleyi_RumblingBald_N241 ---------------------------------------------------------------------------------------------------------------------------------------------------------------------------------------------------------------------------TGTAACATACATATCCAGTAGGATAAGTTATAACATTCAAAATCAGATAGATTGAATTTATTTTCGATGTAAAAGTAGGTATTACAGAAGCAATGGATTTCATTTGTTTTTCGAGTCTCCTGAACAATTTACAAAAGGTGACTTATCTGGTTTTGGAACT--AAGACTGGTATATCGATGTAAATGATTAAATGTCAGAGAACGAGGAGATGTGTTTTTACTTACCGGGTCCAACCACTGCCGAGAGCGGTTGCTCCATGCTAGTTGGAGGAGGAGGAACATTTTGTCCGGGACCAAGGACCCCGTGATAGGCCATACCGTCCGGAGGGGGTTGTCCTGGGAAAAAGTCGTAGAAGCCTGGTTGAGCTCCATAACCGAAATCACCGGGACTTCCAGAGTCTGAAATGAATTTTTCAAAATTTGAAATTACGTTGGTCATCGTACAATATATATTTTAATAATAAATTTATGCATTACATAAAAAAGTTACAAAAATTTGATGAAATATTGAAGCAATTTATTTAATCTTTTTAATATTAAACTTCATAATGTCTCAAAAATGAT-------GGATTTTTTCTGAATTACGATATGTATAGTTTCACGAAGAATATATTGCAGTAATGATTGACTCACA--TATATGTCCAACTAAAATAAATATGTC-----TCTAATTCTCAACAGTATTACACTTGTTCTAGGAAGACTAATGCAGAGATTGTAATCGATATTAAACAATGATGAAACGCGTTATTATTCATTATTAACCATGTTATTAAGTTAGTAATTAATATTGAACGACAATCT
Ncanei_Egypt_N958 TGTAAACCAGGCTTAAGGATCGACCAGCTGGTTTCTTAACATTACAAACTAATTCTTCAGGTGTCTATTAATAGTTATAAAATTATCATTGATTTTTAACATTGCAATCTATCAGAAGTGTCAA-TTTTTAGGGTAAAGTAAAG----------------------TGGTTTTTAAACCAGAT----ACTTTTTTTAAGAAAAATTTTATGTTTTTGCATGTAACATACATATCCAGTAGGATAAGTTATAACATTCAAAATCAGATAGATTGTATTTATTTTCAATATAAAAGTAGGTATTACAGAAGCAATGGGTTTCATTTGTTTTTCGCGTTTCCTGAACAATTTACGAAAGGTGACTTATCTGGTTTTGGAACT--AAGACTGGTATATCGATGTAAACAGTTAGATGTCAGAGTCCGAGGAGATGTGTTTTTACTTACCGGGTCCGACAACTGCAGAGAGCGGTTGCTCCATGCTGGTTGGAGGGGGAGGAACATTTTGTCCGGGACCAAGGACCCCGTGATAGGCCATACCGTCCGGAGGGGGTTGTCCTGGGAAAAAGTCGTAGAAGCCCGGTTGAGCTCCATAACCGAAATCACCGGGACTTCCAGAGTCTGAAATGAAATTTTCAAAATTTGAAATTACGTTGGTCATCATACAATATATATTTTAATTATAAATTTATTCATTACAT-AAAAAGTTACAAAAATTTGATTAAATATTAAAGCAATTTATTTAATCTTTTTAATATTAAACTTCATAATGTCTCAAAAATGAT-------GGATTTT-TCTGAATTACGCTATGTATAGTTTCACGATGAATATATTGCAGTAATGATTGACTCACA--TATATGTACAACTAAACTAAATGTGCCAATCTTCTAATGCTCAACAGTATAACACTTGTTCTAGGGAAACTAATGCAGAGATTGTAATCGATATTAAACAATGATGAAACGCGTTATTATTCATTATTAACCATGTTATTAAGTTAGTAATTAATATTGAACGACAATCT
Ncarolinensis_Grandfather_N218 -----------------------------------------------------------------------------------------------------------------------------------------------------------------------------------------------------------------------------------------------------------------------------------------------------------------------ATGGATTTCATTTGTTTTTCGAGTCTCCTGAACAATTTACAAAAGATGACTTATC--------------GCAGACTCGTATATCGATGTAACTGGTTAGATGTCAGAGTCAGAGGAGATGTGTTTTTACTTACCGGGTCCAACAACTGCCGAGAGCGGTTGCTCCATGCTGGTTGGAGGGGGAGGAACATTTGGTCCGGGACCAAGGACCCCGTGATAGGCCATACCGTCCGGAGGTGGTTGTCCTGGGAAAAAGTCGTAGAAGCCTGGTTGAGCTCCATAACCGAAATCACCGGGACTTCCAGAGTCTGAAATGAAAATTTCAAAATTCGAAATTACGTTGGTCATCATACAATATATATTTTAATAATAAATTTATTCATTACATAAAAAAGTTACAAAAATTTGATAAAATATTGAAGCCATTTATTTAATCTCTTTAATATTAAACCGCACAATGTCTTAAAAATGATTTTAAGAGGGTTTTTTCTGAATTACGCTATGTATACTTTCACGATGAACATATTGCAGTAATGATTGACTCACA----------------------------------------------------------------------------------------------------------------------------------------------------------------------------
Ncarolinensis_LinvilleCaverns_N227 --------------------------------------------------------------------------------------------------------------------------------------------------------------------------------------------------------------------------------------------------------------------------------------------------------------ACAGCAGCAATGGATTTCATTTGTTTTTCGAGTCTCCTGAACAATTTACAAAAGATGACTTATCTGGTTTTGAAACTAAAAGACTCCTATATCGATGTAACTGGTTAGATGTCAGAGTCAGAGGAGATGTGTTTTTACTTACCGGGTCCAACAACTGCCGAGAGCGGTTGCTCCATGCTGGTTGGAGGGGGAGGAACATTTGGTCCGGGACCAAGGACCCCGTGATAGGCCATACCGTCCGGAGGTGGTTGTCCTGGGAAAAAGTCGTAGAAGCCTGGTTGAGCTCCATAACCGAAATCACCGGGACTTCCAGAGTCTGAAATGAAAATTTCAAAATTTGAAATTACGTTGGTCATCATACAATATATATTTTAATAATAAATTTATTCATTACATAAAAAAGTTAAAAAAATTTGATAAAATATTGAAGCCATTTATTTAATCTCCTTAATATTAAACCGCACAATGTCTTAAAAATGATTTTAAGAGGGTTTTTTCTGAATTAC-----------------------------------------------------------------------------------------------------------------------------------------------------------------------------------------------------------------------------
Ncarteri_English_N031 TGTAAACCAGGCTTAAGGATCGACCAGCTGGTTTCTTAACATTACAAACTAATACTTAAGGTGTCTATTAATAGTTTTAAAATTATCATTGATTTTTAACATTGCAATCTATCAGAAGTGTCAATTTTTTAGGGTAAAGTAAAGTGAAGGTATCATATGAGCCGTCTGGTTTTTAAGACAGATAGTCACTTTTTTTAAAAAATTTTTAATGATTTTGCAAGTAACATACATACCCAGTAGGATAAGCTATAACATTCAAAATCAGATAGATTGAATTTATTTTCGATGTAAAAGTAGGTATTACAGAAGCATTGGATTT-------------AGTCTCCTGAACAATTTACAAAAAGTGACTTATCTGGTTTTGAAACTAGAAGACTCGTATATCGATGTAACTGGCTAGATGTCAAAGTCAGAGGAGATGTGTTTTTACTTACCGGGTCCAACAACTGCCGAGAGCGGTTGCTCCATGCTGGTTGGAGGGGGAGGAACATTTTGTCCAGGACCAAGGACCCCGTGATAGGCCATACCGTCCGGAGGTGGTTGTCCTGGGAAAAAGTCATAGAAGCCTGGTTGAGCTCCATAACCGAAATCACCGGGACTTCCAGAGTCTGAAATGAAATTTTCAAGATTTGAAATTACGTTGGTCAACATACAATATATATTTCAATAATAAGTTTATTAATTACATGAAAAAGTTACAAAAATTTGATAAAATATTGAAGCCATTTATTTAATCTTTTTAATATTAAACAGCATAATGTTTTAAAAATGATTTTAAGAGGGTTTTTTCTGAATTTCGCTATGTATAGTTTCACGATGAATATATTGCAGTAATGATTGACTCACA----TATGTCTAACTAAACTAAATATGCCAATCTTCTAATTATCAACAGTATTACACTTGTTCTAGGGAAACTAATGCAGACAATTTAATCGATATTAACCAATGATGAAACGCGTTATTATTCATTATTAACCATGTTATTAAGTCAGTAAGTAATATTGAACGACCATCT
Ncarteri_LaurelCave_nearTYPE_N0296 TGTAAACCAGGCTTAAGGATCGACCAGCTGGTTTCTTAACATTACAAACTAATACTTAAGGTGTCTATTAATAGTTTTAAAATTATCATTGATTTTTAACATTGCAATCTATCAGAAGTGTCAATTTTTTAGGGTAAAGTAAAGTGAAGGTATCATATGATCCGTCTGGTTTTTAAGACAGATAGTCACTTTTTTTAAACAAA-TTTAATGATTTTGCAAGTAACATACGTATCCAGTAGGATAAGCTATAAAATTCAAAATCAGATAGATTGAATTTATTTTCGATGTAAAAGTAGGTACTACAGAAGCAATGGATTTCGTTTGTTTTTCGAGTCTCCTGAACAATTTACAAAAAGTGACTTATCTGGTTTTGAAATTAGAAGACTCGTATGTCGATGTAACTGGCTAGATGTCAAAGTCAGAGGAGATGTGTTTTTACTTACCGGGTCCAACAACTGCCGAGAGCGGTTGCTCCATGCTGGTTGGAGGGGGAGGAACATTTTGTCCAGGACCAAGGACACCGTGATAGGCCATACCGTCCGGAGGTGGTTGTCCTGGGAAAAAGTCATAGAAGCCTGGTTGAGCTCCATAACCGAAATCACCGGGACTTCCAGAGTCTGAAATGAAATTTTCAAGATTTGAAATTACGTTGGTCAACATACAATATATATTTCAATAATAAATTTATTCATTACATAAAAAATTTACAAAAATTTGATAAAATATTGAAGCCATTTATTTAATCTTTTTAATATTAAACCGCATAATGTTTTAAAAATGATTTTAAGAGGGTTTTTTCTGAATTTCGCTATGTATAGTTTCACGATGAATATATTGCAGTAATGATTGACTCACA--TATATGTCTAACTAAACTAAATATGCCAATCTTCTAATTCTCAACAGTATTACACTTGTTCTAGGGAAACTAATGCAGAGAATTTAATCGATATTAACCAATGATGAAACGCGTTATTATTCATTATTAACCATGTTATTAAGTCAGTAAGTAATATTGAACGACCATCT
Ncarteri_PilotMtn_G2185 --------------------------------------------------------------------------------------------------------------------------------------------AAAGTGAAGTTATCATATGAGCCGTCTGGTTTTTAAGACTGATAGTCACTTTTTTTTAAAAAATATTAATGATTTTGCAAGTAACATACATATCCAGTAGG-------ATAACATTCAAAATCAGATAGATTGAATTTATTTTCGATGTAAA--TAG-TATTACAGAAGCAATGGATTTCGTTTGTTTTTCGAGTCTCCGGAACAATTAACAAAAAGTGACTTATCTGGTTTTGAAACTAGAAGTCTCGTATATCGATGTAACTGGCTAGATGTCAAAGTCAGAGGAGATGTGTTTTTACTTACCGGGTCCAACAACTGCCGAGAGCGGCTGCTCCATGCTGGTTGGAGGGGGAGGAACATTTTGTCCAGGACCAAGGACCCCGTGATAGGCCATACCGTCCGGAGGTGGTTGTCCTGGGAAAAAGTCATAGAAGCCTGGTTGAGCTCCATAACCGAAATCACCGGGACTTCCAGAGTCTGAAATGAAATTTTCAAGATTTGAAATTACGTTGGTCAGCATACAAAATATATTTCAATAATAAGTTTATTCATTACATAAAAAAGTTACAAAAATTTGATAAAATATTGAAGCCATTTATTTAATATTTTTAATATTAAACCGCATAATGTTTTAAAAATGATTTTAAGAGGGTTTTTTCTGAATTTCGCTATGTATAGTTTCACGATGAATATATTGCAGTAATGATTGACTCACA--TATATGTTTAACTAAACTAAATATGCCAATCTTCTAATTCTCAACAGTATTACACTTGTTCTAGGGAAACTAATGCAGAGAATTTAATCGATATTAACCAATGATGAAACACTTTATTATTCATTATTAACTATGTTATTAAGTCAGTAAGTAATATTGAACGACCATCT
Ncarteri_Pitchfork_N363 ----------------------------------------------------TACTTAAGGTGTCTATTAATAGTTTTAAAATTATCATTGAATTTTAACATTGCAATCTATCAAAAGTGTCAATTTTTTAGGTTAAAGTAAAGTGAAGGTATCATATGAGCCGTCTGGTTTTTAAAACAGATAATCACTTTTTTTTAAAAAAATTTAATGATTTTGCAAGTAACATACATATCCAGTAGGATAAGTTATAACATTCAAAATCAGATAGATTGAATTTATTTTCGATGTAAAAGTAGGTATTACAGAAGCAATGGGTTTCGTTTGTTTTTCGAGTCTCCTGAACAATTTACAAAAAGTGACTTATCTGGTTTTGAAACTAGAAGACTCGTTTATCGATGTAACTGGCTAGATGTCAAAGTCAGAGGAGATGTGTTTTTACTTACCGGGTCCAACAACTGCCGAGAGCGGTTGCTCCATGCTGGTTGGAGGGGGAGGAACATTTTGTCCAGGACCAAGGACCCCGTGATAGGCCATACCGTCCGGAGGTGGTTGTCCTGGGAAAAAGTCATAGAAGCCTGGTTGAGCTCCATAACCGAAATCACCGGGACTTCCAGAGTCTGAAATGAAATTTTCAAGATTTGAAATTACGTTGGTCAACATACAATATATATTTCAATAATAAGTTTATTAATTACATAAAAAAGTTACAAAAATTTGATAAAATATTGAAGCCATTT-TTTAATCTTTTTAATATTAAACCGCATAATGTTTTAAAAATGATTTTAAGAGGGTTTTTTCTGAATTACGCTATGTATAGTTTCACGATGAATATATTGCAGTAATGATTGACTCACA--TGTATGTCTAACTAAACTAAATATGCCAATCTTCTAATTCTCAACAGTATTACACTTGTTCTAGGGAAACTAATGCAGAGAATTTAATCGATATTAACCAATGATGAAACACGTTATTATTCATTATTAACCATGTTATTAACTCAGTAGGTAATATTGAACGACAATCT
Ncarteri_WeberCty_N1044 ---------------------------------------------------------AAGGTGTCTATTAATAGTTTTAAAATTATCATTGATTTTTAACATTGCAATCTATCAGAAGTGGCAATTTTTTAGGGTAAAGTAAAGTGAAGGTATCATATGAGCCGTCCGGTTTTTAAGACAGATAGTCACTTTTTTTTAAAAAA-ATTAATGATTTTGCAAGTAACATACGTATCCAGTAGGATAAGCTATAACATTCAAAATCAGATAGATTGAATTTATTTTCGATGTAAAAGTTGGTATTAAAGAAGCAATGGATTTCGTTTGTTTTTCGAGTCTCCTGAACAATTTACAAAAAGTTACTTATCTGGTTTTGAAACTAGAAGACTCGTATATTGATGTAACTGGCTAGATGTCAAAGTCAGAGGAGATGTGTTTTTACTTACCGGGTCCAACAACTGCCGAGAGCGGTTGCTCCATGCTGGTTGGAGGGGGAGGAACATTTTGTCCAGGACCAAGGACCCCGTGATAGGCCATACCGTCCGGAGGTGGTTGTCCTGGGAAAAAGTCATAGAAGCCAGGTTGAGCTCCATAACCGAAATCACCGGGACTTCCAGAGTCTGAAATGAAATTTTCAAGATTTGAAATTACGTTGGTCAACATACAATATATATTTCAATAATAAGTTTATTCATTACATAAAAAAGTTACAAAAATTTGATAAAATATTGAAGCCATTTATTTAATCTTTTTAATATTAGACCGCATAATGTTTTAAAAATGATTTTAAGAGGGTTTTTTCTGAATTTCGCTATGTATAGTTTCACGATGATTATATAT-----------------------------------------------------------------------------------------------------------------------------------------------------------------------------------------------
Ncooperi_BeaverCrk_N1002 TGTAAACCAGGCTTAAGGATCGACCAGCTGGTTTCTTAACATTACAAACTAATACTTAAGGTGTCTATTAATAGTTATAAAATTATCATTGATTTTTAACATTGCAATCTATCAGAAGTGTCTATTTTTTAGGGTAAAGTAAAGTGAAGGTATAATATGAGCCGTCTGGTTTTTAAACCAGATAGCCACTTTTTTTTAAAAAAATGTAATGTTTTTGCACGTAACATACATATCCAGTAGGATAAGTTATAACATTCAAAATCAGATAGATTGAATTTATTTTCGATGTAAAAGTAGGTATTACAGAAGCAACGGATTTCATTTGTTTTTCGAGTCTCCTGAACAATTTACAAAAGGTGACTTATCTGGTTTTGAAACTAGAAGACTCGTATATCGATGTAACTGGTTAGATGTCAAAGTCCGAGGAGATGTGTTTTTACTTACCGGGTCCAACAACTGCCGAGAGCGGTTGCTCCATGCTGGTTGGAGGGGGAGGAACATTTTGTCCGGGACCAAGGACCCCGTGATAGGCCATACCGTCCGGAGGTGGTTGTCCTGGGAAAAAGTCATAGAAGCCTGGTTGAGCTCCATAACCGAAATCACCGGGACTTCCAGAGTCTGAAATGAAATTTTCAAAATTTGAAATTACGTTGGTCACCATACAATAGATATTGTAATAATAAGTTTATTCATTACATAAAAAAGTTACAAAAATTTGATAAAACATTGAAGCAATTTATTTAATCTTTTTATTATTAAACAGCATAATCTCTCAAAAATGATTTTAAGAGGGTTTTATCTGAATTATACTATGTATAGTTTCACGATGAATATATTACAACAGTGATTGAGTCACACATATATATCCAACGAAACTAAATATGCCAATCTTCTAATTCTCAACATTATTACACTTGTTCTAGGGAAACTAATGCAGAGATTTTAATCGCTATTAATCAATGATGAAAAGCACTATTATTCATTATTAACCATGTTATTAAGTCAGTAAGTAATATTGAACGACAATAT
Ncooperi_BrasstBald_N824 -----------------------------------------------------------------------------------------------------------------AGAAGTGTCTATTTTTTAGGGTAAAGTAAAGTGAAGGTATAATATGAGCCGTCTGGTTTTTAAACCAGATAGCCACTTTTTTTTAAAAAAATGTAATGTTTTTGCACGTAACATACATATCCAGTAGGATAAGTTATAACATTCAAAATCAGATAGATTGAATTTATTTTCGATGTAAAAGTAGGTATTACAGAAGCAACGGATTTCATTTGTTTTTCGAGTCTCCTGAACAATTTACAAAAGGTGACTTATCTGGTTTTGAAACTAGAAGACTCGTATATCGATGTAACTGGTTAGATGTCAAAGTCCGAGGAGATGTGTTTTTACTTACCGGGTCCAACAACTGCCGAGAGCGGTTGCTCCATGCTGGTTGGAGGGGGAGGAACATTTTGTCCGGGACCAAGGACCCCGTGATAGGCCATACCGTCCGGAGGTGGTTGTCCTGGGAAAAAGTCATAGAAGCCTGGTTGAGCTCCATAACCGAAATCACCGGGACTTCCAGAGTCTGAAATGAAATTTTCAAAATTCGAAATTACGTTGGTCACCATACAATAGATATTGTAATAATAAGTTTATTCATTACATAAAAAAGTTACAAAAATTTGATAAAACATTGAAGCAATTTATTTAATCTTTTTATTATTAAACAGCATAATCTCTCAAAAATGATTTTAAGAGGGTTTTATCTGAATTACACTATGTATAGTTTCACGATGAATATATTACAACAGTGATTGAGTCACACATATATATCCAACGAAACTAAATATGCCAATCTTCTAATTCTCAACATTATTACACTTGTTCTAGGGAAACTAATGCAGAGATTTTAATCGCTATTAATCAATGATGAAAAGCACTATTATTCATTATTAACCATGTTATTAAGTCAGTAAGTAATATTGAAC--------
Ncooperi_CheoahDam_N1122 TGTAAACCAGGCTTAAGAATCGACCAGCTGGTTTCTTAACATTACAAACTAATACTTAAGGTGTCTATTAATAGTTATAAAATTATCATTGATTTTTAACATTGCAATCTATCAGAAGTGTCAATTTTTTAGGGTAAAGTAAAGTGAAGGTATCATATGAGCCGTCTGGTTTTTAAACGAGATAACCACTTTTTTTTAAAAAAATGTAATGTTTTTGCACGTAACATACATATCCAGTAGGATAAGTTATAACATTCAAAATCAAATAGATTGAATTTATTTTCGATGTAAAAGTAGGTATTACAGAAGCAATGGATTTCATTTGTTTTTCGAGTCTCCTGAACAATTTACAAAAGGTGACTTATCTGGTTTTGAAACTAGAAGACTCGTATATCGATGTAACTGGTTAGATGTCAAAGTCAGAGGAGATGAGTTTTTACTTACCGGGTCCAACAACTGCCGAGAGCGGTTGCTCCATGCTGGTTGGAGGGGGAGGAACATTTTGTCCGGGACCAAGGACCCCGTGATAGGCCATACCGTCCGGAGGTGGTTGTCCTGGGAAAAAGTCATAGAAGCCTGGTTGAGCTCCATAACCGAAATCACCGGGACTTCCAGAGTCTGAAATGAAATTTTCAAAATTTGAAATTACGTTGGTCACCATACAATAGATATTGTAATAATAAGTTTATTCATTACATAAAAAAGTTACAAAAATTTGATAAAATATTGAAGCAATTTATTTAATCTTTTTATTATTAAACAACATAATCTCTCAAAAATGATTTTAAGAGGGTTTTATCTGAATTACACTATGTATAGTTTCACGATGAATATATTGCAACAGTGATTGAGTCACACACATATATCCAACTAAACTAAATATGCCAATCTTCTAATTCTCAACATTATTACACCTGTTCTAGGGAAACTAATGCGGAGATTTTAATCGCTATTAATCAATGATGAAAAGCACTATTATTCATTATTAACCATGTTATTAAGTCAGTAAGTAATATTGAACGACAATAT
Ncooperi_NantRiverGorge_N682 ---------------------------------------------------------------------------TATAAAATTATCATTGATTTTTAACATTGCAATCTATCAGAAGTGTCTATTTTTTAGGGTAAAGTAAAGTGAAGGTATAATATGAGCCGTCTGGTTTTTAAACCAGATAGCCACTTTTTTTTAAAAAAATGTAATGTTTTTGCACGTAACATACATATCCAGTAGGATAAGTTATAACATTCAAAATCAGATAGATTGAATTTATTTTCGATGTAAAAGTAGGTATTACAGAAGCAACGGATTTCATTTGTTTTTCGAGTCTCCTGAACAATTTACAAAAGGTGACTTATCTGGTTTTGAAACTAGAAGACTCGTATATCGATGTAACTGGTTAGATGTCAAAGTCCGAGGAGATGTGTTTTTACTTACCGGGTCCAACAACTGCCGAGAGCGGTTGCTCCATGCTGGTTGGAGGGGGAGGAACATTTTGTCCGGGACCAAGGACCCCGTGATAGGCCATACCGTCCGGAGGTGGTTGTCCTGGGAAAAAGTCATAGAAGCCTGGTTGAGCTCCATAACCGAAATCACCGGGACTTCCAGAGTCTGAAATGAAATTTTCAAAATTTGAAATTACGTTGGTCACCATACAATAGATATTGTAATAATAAGTTTATTCATTACATAAAAAAGTTACAAAAATTTGATAAAACATTGAAGCAATTTATTTAATCTTTTTATTATTAAACAGCATAATCTCTCAAAAATGATTTTAAGAGGGTTTTATCTGAATTACACTATGTATAGTTTCACGATGAATATATTACAACAGTGATTGAGTCACACATATATATCCAACGAAACTAAATATGCCAATCTTCTAATTCTCAACATTATTACACTTGTTCTAGGGAAAC----------------------------------------------------------------------------------------------------
Ncooperi_RockCrRoad_N1160 ---------------------GACCAGCTGGTTTCATAACATTACAAACTAATACTTAAGGTGTCTATTAATACTAATAAAATTATCATTGATTTTTAACATTGCAATCTATCAGAAGTGTCAATTTTTTAGGGTAAAGTAAAGTGAAGGTATCATATGAGCCGTCTGGTTTTTAAACCAGATAGTAACTTTTTTTTAAAAAAATGTAATGTTTTTGCATGTAACATACATATCCAGTAGGATAAGTTATAATATTCAAAATCAGATAAATTGAATTTATTTTCGATGTAAAAGTAGGTATTACAGAAGCAATGGATTTCATTTGTTTTTCGAGTCTCCTGAACAATTTACAAAAGGTGACTTATCTGGTTTTGAAACTAGAAGACTCGTATATCGATGTAACCGGTAAGATGTCAAAGTCAGAGGAGATGTGTTTTTACTTACCGGGTCCAACAACTGCCGAGAGCGGTTGCTCCATGCTGGTTGGAGGGGGAGGAACATTTTGTCCGGGACCAAGGACCCCGTGATAGGCCATACCGTCCGGAGGTGGTTGTCCTGGGAAAAAGTCATAGAAGCCTGGTTGAGCTCCATAACCGAAATCACCGGGACTTCCAGAGTCTGAAATGAAATTTTCAAAATTTGAAATTACGTTGGTCACCATACAATAGATATTGTAATAATAAGTTTATTCATTACATAAAAAAGTTACAAAAATTTGATAAAACATTGAAGCAATTTATTTAATCTTTTTATTATTAAACAGCATAATCTCTCAAAAATGATTTTAAGAGGGTTTTATCTGAATTACACTATGTATAGTTTCACGATGAATATATTGCAACAGTGATTGAGTCACACACATATATCCAACTAAACTAAATATGCCAATCTTCTAATTCTCAACATTATTACACTTGTTCTAGGGAAACTAATGCAGAGATTTTAATCGTTATTAATCAATGATGAAAAGCACTATTATTCATTATTAACCATGTTATTAAGTCAGTAAGTAATATTGAACGACAATAT
Ncoylei_Apalachia_N1195 --TAAACCAGGCTTAAGGATCGATCAGCTGGTTTCTTAACATTACAAACTAATACTTAAGGTGTCTATTAATAGTTATAAAATTATCATTGATTTTTAACATTGCAATCTATCAGAAGTGTCAATTTTTTAGGGTAAAGTAAAGTGAAGGTATCATATGAGCAGTCTGGTTTTTAGACCAGA-------TTTTTTCTATAAAGATTTTACGTTTTTGCATGTAACATACATATTCAGTAGGATAAGTTATAACATTCAAAATCAGATAGATTGAATTTATTTTCGATGTAAAAGTAGGTATTACAGAAGCAATGGATTTCATTTGTTTTTCGAGTCTTCTGAACAATTTACAAAAAGTGACTTATCTGGTTTTGAAACTAGAAGACTCGTATATCAATATAACTGGTTAGATGTCAAAGTCAGAGGAGATGTGTTTTTACTTACCGGGTCCAACAACTGCCGAGAGCGGTTGCTCCATGCTGGTTGGAGGGGGAGGAACATTTTGTCCGGGGCCAAGGACCCCGTGATAGGCCATACCGTCCGGAGGTGGTTGTCCTGGGAAAAAGTCGTAGAAGCCTGGTTGAGCTCCATAACCGAAATCACCAGGACTTCCAGAGTCTGAAATGAAATTTTCAAAATTTGAAATTACGTTGGTAATCATA-AATATATATTTCAATAATAAGTTTATTCATTACATAAAAAAGTTAC-----------AAAACTTTGAAGCAATTTATTTAATCTTTTTATTATTAAACAGCATAATCCCTCAAAAATGATTTCAAGAGGGTTTTTTCTGAATTACACTATGTATAGTTTCACGATAAATATATTGCAGCAGTTTTTGAGTCACACACATATATCCAACAAAACTAAATAAGCCAATCTTCTAATTCTCAACAGTATTACACTTGTTCTAGGGAAACTAATGCGGAGATTTTAATCGCTATTAACTAATGATGAAAAGCACCATTATTC------------GTTATTAAGTCAGTAAGTAATATTGCACGACAATAT
Ncoylei_DinkinCove_N1118 TGTAAACCAGGCTTAAGGATCGATCAGCTGGTTTCTTAACATTACAAACTAATACTTAAGGTGTCTATTAATAGTTATAAAATTATCATTGATTTTTAACATTGCAATCTATCAGAAGTGTCAATTTTTTAGGGTAAAGTAAAGTGAAGGTATCATATGAGCAGTCTGGTTTTTAGACCAGA-------TTTTTTCTAAAAAGATTTTACGTTTTTGCATGTAACATACATATTCAGTAGGATAAGTTATAACATTCAAAATCAGATAGATTGAATTTATTTTCGATGTAAAAGTAGGTATTACAGAAGCAATGGATTTCATTTGTTTTTCGAGTCTTCTGAACAATTTACAAAAAGTGACTTATCTGGTTTTGAA---------------------------------------AAAGTCAGAGGAGATGTGTTTTTACTTACCGGGTCCAACAACTGCCGAGAGCGGTTGCTCCATGCTGGTTGGAGGGGGAGGAACATTTTGTCCGGGGCCAAGGACCCCGTGATAGGCCATACCGTCCGGAGGTGGTTGTCCTGGGAAAAAGTCGTAGAAGCCTGGTTGAGCTCCATAACCGAAATCACCGGGACTTCCAGAGTCTGAAATGAAATTTTCAAAATTTGAAATTACGTTGGTAATCATA-AATATATATTTCAATAATAAGTTTATTCATTACATAAAAAAGTTACAAAACTTTGATAAAACTTTGAAGCAATTTATTTAATCTTTTTATTATTAAACAGCATAATCCCTCAAAAATGATTTCAAGAGGGTTTTTTCTGAATTACACTATGTATAGTTTCACGATAAATATATTGCAGCAGTGATTGAGTCACACACATATATCCAACTAAACTAAATAAGCCAATCTTCTAATTCTCAATAGTATTACACTTGTTCTAGGGAAACTAATGCGGAGATTTTAATCGCTATTAACTAATGATGAAAAGCACCATTATTC------------GTTATTAAGTCAGTAAGTAATATTGCACGACAATAT
Ncoylei_TiptonCreek_N837 TGTAAACCAGGCTTAAGGATCGATCAGCTGGTTTCTTAACATTACAAACTAATACTTAAGGTGTCTATTAATAGTTATAAAATTATCATTGATTTTTAACATTGCAATCTATCAGATGTGTCAATTTTT-----TAGGATAAAGTGAAGGTATCACATGAGCAGTCTGGTTTTTAGACCAGA-------TTTTTTCTAAAAAGATTTTACGTTTTTGCATGTAACATACATATTCAGTAGGATAAGTTATAACATTCAAAATCAGATAGATTGAATTTATTTTCGATGTAAAAGTAGGTATTACAGAAGCAATGGATTTCATTTGTTTTTCGAGTCTTCTGAACAATTTACAAAAGGTGACTTATTTGGTTTTGAAACTAGAAGACTCGTATATCAATGTAACTGGTTAGAAGTCAAAGTCAGAGGAGATGTGTTTTTACTTACCGGGTCCAACAACTGCCGAGAGCGGTTGCTCCATGCTGGTTGGAGGGGGAGGAACATTTTGTCCGGGGCCAAGGACCCCGTGATAGGCCATACCGTCCGGAGGTGGTTGTCCTGGGAAAAAGTCGTAGAAGCCTGGTTGAGCTCCATAACCGAAATCACCGGGACTTCCAGAGTCTGAAATGAAATTTTCAAAATTTGAAATTACGTTGGTAATCATA-AATATATATTTCAATAATAAGTTTATTCATTACATAAAAAAGTTACAAATCTTTGATAAAACTTTGAAGCAATTTATTTAATCTTTTTATTATTAAACAGCATAATCCCTCAAAAATGATTTCAAGAGGGTTTTTTCTGAATTACACTATGTATAGTTTCACGATAAATATATTGCAGCAGTGATTGAGTCACACACATATATCCAACTAAACTAAATAAGCCAACCTTCTAATTCTCAACAGTATTACACTTGTTCTAGGGAAACTAATGGAGAGATTTTAATCGCTATTAACCAATGATGAAAAGCACTATTATTCGTTTATAACCATGTTATTAAGTCAGTAAGTAATATTGCACGACAATAT
Ncrosbyi_MtMitchell_N210 --------------------------------------------------------------------------------------------------ACATTGCAATCTATCAGAAGTGTCAATTTTTTAGGGTAAAGTAAAGTGAAGGTATCATATGAGCCGTCTGGTTTTTAAACCAGATAGTCACTTTTTTTTAAAAAAATTTTATGTTTTTTCATGTAACATACATATCCAGTAGGATAAGTTATAACATTCAAAATCAGATAGATTGTATTTATTTTCGATATAAAAGTAGGTATTACAGAAGCAATGGATTTCATTTGTTTTTCGAGTCTCCTGAACCATTTACGAAAGGTGACTACTCTGGTTTTGAAACT--AAGACTGGTATATCGATGTAAATGGTTAAATGTCAGAGTCCGAGGAGATGTGTTTTTACTTACCGGGTCCGACAACTGCAGAGAGCGGTTGCTCCATGCTGGTTGGAGGGGGAGGAACATTTTGTCCGGGACCAAGGACCCCGTGATAGGCCATACCGTCCGGAGGGGGTTGTCCTGGGAAAAAGTCGTAGAAGCCCGGTTGAGCTCCATAACCGAAATCACCAGGACTTCCAGAGTCTGAAATGAAATTTTCAAAATTTGAAATTACTTTGGTCATCATACAATATATATTTTAATAATAAATTTATTCATTACATAAAAAAGTTACAAAAATTTGATGAAATATTAAAGCAATTTATTTAATCTTTTTAATATTAAACTTCATAATGTCTCAAAAATGAT-------GGATTTT-TCTGAATTACGCTATGTATAGTTTCACGATGAATATATTGCAGTAATGATTGACTCACA--TATATGTACAACTAAACTAAATGTGCCAATCTTCTAATTCTCAACAGTTTAACACTTGTTCTAGGGAAACTAATGCAGAGATTGTAATCGATATTAAACAATGATGAAACGCGTTATTATTCATTATTAACCATGTTATTAAGTTAGTAATTAATATTGAACGACAATCT
Ncrosbyi_PricesCrk_N1143 TGTAAACCAGGCTTAAGGATCGACCAGCTGGTTTCTTAACATTACAAACTAATACTTCAGGTGTCTATTAATAGTTATAAAATTATCATTGATTTTTAACATTGCAATCTATCAGAAGTGTCAATTTTTTAGGGTAAAGTAAAGTGAAGGTATCATATGAGCCGTCTGGTTTTTAAACCAGATAGTCACTTTTTTTTAAAAAAATTTTATGTTTTTGCATGTAACACACATATCCAGTAGGATAAGTTATAACATTCAAAATCAGATAGATTGTATTTATTTTCTATATAAAAGTAGGTATTACAGAAGCTATGGATTTGATTTGTTTTTCGAGTCTCCTGAACAATTTACGAAAGGTGACTTATCTGGTTTTGGAACT--AAGACTGGTATATCGATGTAAATGGTTAGATCTCAGAGTCCGAGGAGATGTGTTTTTACTTACCGGGTCCGACAACTGCAGAGAGCGGTTGCTCCATGCTGGTTGGAGGGGGAGGAACATTTTGTCCGGGACCAAGGACCCCGTGATAGGCCATACCGTCCGGAGGGGGTTGTCCTGGGAAAAAGTCGTAGAAGCCCGGTTGAGCTCCATAACCGAAATCACCGGGACTTCCAGAGTCTGAAATGAAATTTTCAAAATTTGAAATTACGTTGGTCATCATACAATATATATTTTAATAATAAATTTATTCATTACATAAAAAAGTTACAAAAATTTGATAAAAATTTGAAGCAATTTATTTAATCTTTTTAATATTAAACTGCATAATGTCTCAAAAATGAT-------GGATTTTCTCTGAATTACGCTATGTATAGTTTCACGATGAATATATTGCAGTAATGATTGACTCACA--TATATGTACAACTAAACTAAATGTGCCAATCTTCTAATTCTCAACAGTATAACACTTGTTCTAGGGAAACTAATGCAGAGATTGTAATCGATATTAAACAATGATGAAACGCGTTATTATTCATTATTAACCATGTTATTAAGTTAGTAATTAATATTGAACGACAATCT
Ncrosbyi_ShufordCrk_N1148 TGTAAACCAGGCTTAAGGATCGACCAGCTGGTTTCTTAACATTACAAACTAATACTTCAGGTATCTATTAATAGTTATAAAATTATCATTGATTTTTAACATTGCAATCTATCAGAAGTGTCAATTTTTTAGGGTAAAGTAAAGTGAAGGTATCGTATAAGCCGTCTGGTTTTTAAACCAGATAGTCACTTTTTTTAAAAAAAATTTTATGTTTTTTCATGTAACATACATATCCAGTAGGATAAGTTATAACATTCAAAATCAGATAGATTGTATTTATTTTCGATATAAAAGTAGGTATTATAGAAGCAATGGATTTCATTTGTTTTTCGAGTCTCCTGAACAATTTACGAAAGGTGACTACTCTGGTTTTGAAACT--AAGACTGGTATATCGATGTAAATGGTTAAATGTCAGAGTCCGAGGAGATGTGTTTTTACTTACCGGGTCCGACAACTGCAGAGAGCGGTTGCTCCATGCTGGTTGGAGGGGGAGGAACATTTTGTCCGGGACCAAGGACCCCGTGATAGGCCATACCGTCCGGAGGGGGTTGTCCTGGGAAAAAGTCGTAGAAGCCCGGTTGAGCTCCATAACCGAAATCACCGGGACTTCCAGAGTCTGAAATGAAATTTTCAAAATTTGAAATTACGTTGGTCATCATACAATATATATTTTAATAATAAATTTATTCATTACATAAAAAAGTTACAAAAATTTGATGAAATATTAAAGCAATTTATTTAATCTTTTTAATATTAAACTTCATAATGTCTCAAAAATGAT-------GGATTTT-TCTGAATTACGCTATGTATAGTTTCACGATGAATATATTGCAGTAATGATTGACTCACA--TATATGTACAACTAAACTAAATGTGCCAATCTTCTAATTCTCAACAGTTTAACACTTGTTCTAGGGAAACTAATGCAGAGATTGTAATCGATATTAAACAATGATGAAACGCGTTATTATTCATTATTAACCATGTTATTAAGTTAGTAATTAATATTGAACGACAATCT
Ndellingeri_BullpenBridge_N109 --------------------------------TTCTTAGCATTACAAACTAATATTTAAGGTGTCTATTAATAGTTATAAAATTATCATTGATTTTTAACATTGCAATCTATCAGAAGTGTCAATTTTTTAGGGTAAAGTAAAGTGAAGGTATCATATGAGCCGTCTGGTTTTTAAACCTGATCGCCAC-TTTTTTTAAAAAAATGTAATGTTTTTGCACGTAACATACATATCCAGTAGGATAAGTTATAACATTCAAAATCAGATAGATTGAATTTATTTTCGATGTAAAAGTAGGTATTACAGAAGCAATGGATTTCATTTGTTTTTCGAGTCTCCTGCACAATTTACAAAAGGTGACTTATCTGGTTTTGAAACTAGAAGACTCGTATATCGATGTAACTGGTTAGATGTCAAAGTCAGAGAAGATGTGTTTTTACTTACCGGGTCCAACAACTGCCGAGAGCGGTTGCTCCATGCTGGTTGGAGGGGGAGGAACATTTTGTCCGGGACCAAGGACCCCGTGATAAGCCATACCGTCCGGAGGTGGTTGTCCTGGGAAAAAGTCATAGAAGCCTGGTTGAGCTCCATAACCGAAATCACCGGGACTTCCAGAGTCTGAAATGAAATTTTCAAAATTTGAAATTACGTTGGTCACCATACAATAGATATTGTAATAATAAGTTTATTCATTACATAAAAAAGTTACAAAAATTTGATAAAACATTGAAGCAATTTATTTAATCTTTTTATTATTAAACATCATAATTTCTCAAAAATGATTTTAAGAGGGTTTTATCTGAATTACACTG-------------------------------------GAGTCACACACATATATCCAACTAAACTAAATATGCCATTCTTCTAATTCTCAACATTATTACACTTGTTCTAGGGAAACTAATGCAGAGATTTTAATCGCTATCAATCAATGGTGAAAAGCACTATTATTCATTATTAACCATGTCATTAAGTCAGTAAGTAATATTGAACCACAATAT
Ndellingeri_WhitewFalls_N887 TGTAAACCAGGCTTAAGGATCGACCAGCTGGTTTCTTAACATTACAAACTAATACTTAAGGTGTCTATTAATAGTTATAAAATTATCATTGATTTTTAACATTGCAATCTATCAGAAGTGTCAATTTTTTAGGGTAAAGTAAAGTGAAGGTATCATATGAGCCGTCTGGTTTTCAAACCAGATCGCCAC-----TTTAAAAAAATGTAATGTTTTTGCACGTAACATACATATCCAGTAGGATAAGTTATAACATTCAAAATCAGATAGATTTAATTTATTTTCGATGTAAAAGTAGGTATTACAGAAGCAATGGATTTCATTTGTTTTTCGAGTCTCCTGAACAATTTACAAAAGGTGACTTATCTGGTTTTGAAACTAGAAGACTCGTATATCGATGTAACTGGTTAGATGTCAAAGTCAGAGAAGATGTGTTTTTACTTACCGGGTCCAACAACTGCCGAGAGCGGTTGCTCCATGCTGGTTGGAGGGGGAGGAACATTTTGTCCGGGACCAAGGACCCCGTGATAAGCCATACCGTCCGGAGGTGGTTGTCCTGGGAAAAAGTCATAGAAGCCTGGTTGAGCTCCATAACCGAAATCACCGGGACTTCCAGAGTCTGAAATGAAATTTTCAAAATTTGAAATTACGTTGGTCACCATACAATAGATATTGTAATAATAAGTTTATTCATTACATAAAAAAGTTACAAAAATTTGATACAACATTGAAGCAATTTATTTAATCTTTTTATTATTAAACAGCATAATCTCTCAAAAATGATTTTAAGAGGGTTTTATCTGAATTACACTG-------------------------------------GAGTCACACACATATATCCAACTAAACTAAATATGCCATTCTTCTAATTCTCAACATTATTACACTTGTTCTAGGGAAACTAATGCAGAGATTTTAATCGCTATCAATCAATGATGAAAAGCACTATTATTCATTATTAACCATGTTATTAAGTCAGTAAGTAATATTGAACGACAATAT
Nfridelli_LittlePigeon_N262 TGTAAACCAGGCTTAAGGATCGACCAGCTGGTTTCTTAACATTACAAACTAATACTTAAGGTGTCTATTAATAGTTATAAAATTATCATTGATTTTTAACATTGCAATCTATCAGAAGTGTCAATTTTTTAGGGTAAAGTAAAGTGAAGGTATCATATGAGCCGTCTGGTTTTTAAACCAGATAGCCAC-TTTTTTTAAAAAAATGTAATGTTTTTGCACGTAACATACATATCCAGTAGGATAAGTTATAACATTCAAAATCAGATAGATTGAATTTATTTTCGATGTAAAAGTAGGTATTACAGAAGCAATGGATTTCATTTGTTTTTCGAGTCTCCTGAACAATTTACAAAAGGTGACTTATCTGGTTTTGAAACTAGAAGACTCGTATATCGATGTAACTGGTTAGATGTCAAAGTCAGAGGAGATGTGTTTTTACTTACCGGGTCCAACAACTGCCGAGAGCGGTTGCTCCATGCTGGTTGGAGGGGGAGGAACATTTTGTCCGGGACCAAGGACCCCGTGATAGGCCATACCGTCCGGAGGTGGTTGTCCTGGGAAAAAGTCATAGAAGCCTGGTTGAGCTCCATAACCGAAATCACCGGGACTTCCAGAGTCTGAAATGAAATTTTCAAAATTTGAAATTACGTTGGTCACCATACAATAGATATTGTAATAATAAGTTTATTCATTACATAAAAAAGTTACAAAAATTTGATAAAACATTGAAGCAATTTATTTAATCTTTTTATTATTAAACAGCATAATCTCTCAAAAATGATTTTAAGAGGGTTTTATCTGAATTACACTATGTACAGTTTCACGACGAATATATTGCAACAGTGATTGAGTCACACACATATATCCAACTAAACTAAATATGCCAATCTTCTAATTCTCAACATTATTACACTTGTTCTAGGGAAACTAATGCAGAGATTTTAATCGCTATCAATCAATGATGAAAAGCACTATTATTCATTATTAACCATGTTATTAAGTCAGTAAGTAATATTGAACGACAATAT
Nfurtivus_HugdenBranch_G3175 TGTAAACCAGGCTTAAGGATCGACCAGCTGGTTTCTTAAGATTACAAATTAATACTTCATGTGTCTATTAATAGTTATAAAATTATCATTGATTTTTAACATTGCAATCTATCAGAAGTGTCAA-TTTTTAGGGTAAAGTAAAGTGAAGGTATCATATGAACCGTCCGGTTTTTAAAACAGACAGTCACTTTTTTTAAAAA-----TTACGTTTTTGCATGTAACATACATATCCAGTAGGATAAGTTATAACATTCAAAATCAGATAGATTGAATTTATTTTCGATGTAAACGTAGGTATTACAGAAGCAATGGATTTCATTTGTGTTTCGAGTCTCCTGAACAATTTACAAAAGGTGACTT-TCTGGTTTTGTAACTAGAAGACTCGTATATCGATGTAAATGGTTAGATGTCAGAG--------AAGATGTTTTTACTTACCGGGTCCAACAACTGCCGAGAGCGGTTGCTCCATGCTGGTTGGAGGGGGAGGAACATTTTGTCCGGGACCAAGGACCCCGTGATAGGCCATACCGTCCGGAGGTGGTTGTCCTGGGAAAAAGTCATAGAAGCCTGGTTGAGCTCCATAACCGAAATCACCGGGACTTCCCGAGTCTGAAATGAAATTTTCAAAATTTGAAATTACGTTGGTCAACATACAATATATATTTCAATAATAAGTTTATTCATTACATGAAAAATTTACAAAAATTTGATAAAATATTGTAGCAATTTATTTAATCTTTTTAATATTAAACCGCATAATGTCTTAAAAATGATTTTAAGAGGGTTTTTTCTGAATTACGCTATGTATAGTTTCTCGATGAATATATTACAGTAATGATTGACTCACA--TATATGTCCAACTAAACTAAATATGCCAATCTTCTAATTCTCAACAGTATTACACTTGTTCTAGGGAAACTAATGCAGAGATTTTAATCGATATTAACCAATGATGAAAAGCGTTATTATTCATTATTAACCATGTTATTAAGTCAGTAATTAATATTGAACGACAATTT
Nfurtivus_RaccoonMtn_N1026 -------------------------------------------------TAATACTTCATGTGTCTATTAATAGTTATAAAATTATCATTGATTTTTAACATTGCAATCTATCAGAAGTGTCAA-TTTTTAGGGTAAAGTAAAGTGAAGGTATCATATGAACCGTCCGGTTTTTAAAACAGACAGTCACTTTTTTTAAAAA-----TTACGTTTTTGCATGTAACATACATATCCAGTAGGATAAGTTATAACATTCAAAATCAGATAGATTGAATTTATTTTCGATGTAAACGTAGGTATTACAGAAGCAATGGATTTCATTTGTGTTTCGAGTCTCCTGAACAATTTACAAAAGGTGACTT-TCTGGTTTTGTAACTAGAAGACTCGTATATCGATGTACATGGTTAGATGTCAGAG--------AAGATGTTTTTACTTACCGGGTCCAACAACTGCCGAGAGCGGTTGCTCCATGCTGGTTGGAGGGGGAGGAACATTTTGTCCGGGACCAAGGACCCCGTGATAGGCCATACCGTCCGGAGGTGGTTGTCCTGGGAAAAAGTCATAGAAGCCTGGTTGAGCTCCATAACCGAAATCACCGGGACTTCCCGAGTCTGAAATGAAATTTTCAAAATTTGAAATTACGTTGGTCAACATACAATATATATTTCAATAATAAGTTTATTCATTACATGAAAAATTTACAAAAATTTGATAAAATATTGTAGCAATTTATTTAATCTTTTTAATATTAAACCGCATAATGTCTTAAAAATGATTTTAAGAGGGTTTTTTCTGAATTACGCTATGTATAGTTTCTCGATGAATATATTACAGTAATGATTGACTCACA--TATATGTCCAACTAAACTAAATATGCCAATCTTCTAATTCTCAACAGTATTACACTTGTTCTAGGGAAACTAATGCAGAGATTTTAATCGATATTAACCAATGATGAAAAGCGTTATTATTCATTATTAACCATGTTATTAAG---------------------------
Ngertschi_CedarCreek_N351 TGTAAACCAGGCTTAAGGATCGACCAGCTGGTTTCTTAACATTACAAACTAATTCTTCAGGTGTCTATTAATAGTTATAAAATTATCATTGATTTCTAACATTGCAATCTATCAGAAGTGTCAA-TTTTTAGGGTAAAGTAAAG----------------------TGGTTTTTAAACCAGATAGTCACTTTTTTTTAAAAAAATTTTATGTTTTTGCATGTAACATACATATCCAGTAGGATAAGTTATAACATTCAAAATCAGATAGATTGTATTTATTTTTAATGTAAAAGTAGGTATTACAGAAGCAATGGATTGCATTTGTTTTTCGAGTCTCCTGGACAATTTACGAAAGGTGACTTATCTGGTTTTGGAACT--AAGACTGGTATAGCGATGTAAATAGTTAGATGTCAGAGTCCGAGGAGATGTGTTTTTACTTACCGGGTCCGACGACTGCAGAGAGCGGTTGCTCCATGCTGGTTGGAGGGGGAGGAACATTTTGTCCGGGACCAAGGACCCCGTGATAGGCCATACCGTCCGGAGGGGGTTGTCCTGGGAAAAAGTCGTAGAAGCCCGGTTGAGCTCCATAACCGAAATCACCGGGACTTCCAGAGTCTGAAATGAAATTTTCAAAATTTGAAATTACGTTGGTCATCATACAATATATATTTTAATAATAAATTTATTCATTACATAAAAAAGTTACAAAAATTTGATAAAAATTTGAAGCAATTTATTTAATCTTTTTAATATTAAACTGCATAATGTCTCAAAAATGAT-------GGGTTTTCTCTGAATTACGCTATGTATAGTTTCACGATGAATATATTGCAGTAATGATTGACTCACA--TATATGTCCAACTAAACTAAATACGCCAATCTTCTAATTCTCAACAGTATTACACTTGTTCTAGGGAAACTAATGCAGAGATTTTAATCGATATTAACCAATGATGAAACGCTTTATTATTCGTTATTAACCATGTTATTAAGTCAGTAATTAATATTGAACTACAATCT
Ngertschi_FrenchBroad_N968 TGTAAACCAGGCTTAAGGATCGACCAGCTGGTTTCTTAACATTACAAACTAATTCTTCAGGTGTCTATTAATAGTTATAAAATTATCATTGATTTCTAACATTGCAATCTATCAGAAGTGTCAA-TTTTTAGGGTAAAGTAAAG----------------------TGGTTTTTAAACCAGATAGTCACTTTTTTTAAAAAATATTTTATGTTTTTGCATGTAACATACATATCCAGTAGGATAAGTTATAACATTCAAAATCAGATAGATTGTATTTATTTTTAATGTAAAAGTAGGTATTACAGAAGCAATGGATTGCATTTGTTTTTCGAGTCTCCTGGACAATTTACGAAAGGTGACTTATCTGGTTTTGGAACT--AAGACTGGTATAGCGATGTAAATAGTTAGATGTCAGAGTCCGAGGAGATGTGTTTTTACTTACCGGGTCCGACAACTGCAGAGAGCGGTTGCTCCATGCTGGTTGGAGGGGGAGGAACATTTTGTCCGGGACCAAGGACCCCGTGATAGGCCATACCGTCCGGAGGGGGTTGTCCTGGGAAAAAGTCGTAGAAGCCCGGTTGAGCTCCATAACCGAAATCACCGGGACTTCCAGAGTCTGAAATGAAATTTTCAAAATTTGAAATTACGTTGGTCATCATACAATATATATTTTAATAATAAATTTATTCATTACATAAAAAAGTTACAAAAATTTGATAAAAATTTGAAGCAATTTATTTAATCTTTTTAATATTAAACTGCATAATGTCTCAAAAATGAT-------GGATTTTCTCTGAATTACGCTATGTATAGTTTCACGATGAATATATTGCAGTAATGATTGACTCACA--TATATGTCCAACTAAACTAAATACGCCAATCTTCTAATTCTCAACAGTATTACACTTGTTCTAGGGAAACTAATGCAGAGATTTTAATCGATATTAACCAATGATGAAACGCTTTATTATTCGTTATTAACCATGTTATTAAGTCAGTAATTAATATTGAACGACAATCT
Ngertschi_HickoryNutGap_N810 ------------------------------------------------------------------------------------------GATTTTTAACATTGCAATCTATCAGAAGTGTCAA-TTTTTAGGGTAAAGTAAAGTGAAGGTATCATATGAGCCGTCTGGTTTTTAAACCAGATAGTCACTTTTTTTTAAAAATTTGTTATGTTTTTGCATGTAACATACATATCCAGTAGGATAAGTTATAACATTCAAAATCAGATAGATTGTATTTATTTTCGATATAAAAGTAGGTATTACAGAAGCAATGAATTTCATTTGTTTTTCGAGTCTCCTGAACAATTTACGAAAGGTGACTTATCTGGTTTTGGAACT--AAGACTGGTATATCGATGTAAATAGTTAGATGTCAGAGTCCGAGGAGATGTGTTTTTACTTACCGGGTCCGACAACTGCAGAGAGCGGTTGCTCCATGCTGGTTGGAGGGGGAGGAACATTTTGTCCGGGACCAAGGACCCCGTGATAGGCCATACCGTCCGGAGGGGGTTGTCCTGGGAAAAAGTCGTAGAAGCCCGGTTGAGCTCCATAACCGAAATCACCGGGACTTCCAGAGTCTGAAATGAAATTTTCAAAATTTGAAATTACGTTGGTCATCATACAATATATATTTTAATAATAAATTTATTCATTACATAAAAAAGTTACAAAAATTTGATAAAAATTTGAAGCGATTTATTTAATCTTTTTAATATTAAACTGCATAATGTCTCAAAA---AT-------GGATTTTCTCTGAATTACGCTATGTATGGTTTCACGATGAATATATTGCAGTAATGATTGACTCGCA--TATATGTCCAACTAAACTAAATATGCCAATCTTCTAATTCTCAACAGTATTACACTTGTTCTAGGGAAACTAATGCAGAGATTTTAATCGATATTAACCAATGATGAAACGCTTTATTATTCGTTATTAACCATGTTATTAAGTCAGTAATTAATATTGAACGACAATCT
Njonesi_CaveSpringCave_N390 ---------------------------------------------------------------------------------------------------------------------------------------------------------------------------------------------------------------------------------------ATCCAGTAGGATAAGTTATAACATTCAAAATCAGATAGATTGAATTTATTTTCGATGTAAAAGTAGGTATTACAGAAGCAATGGATTTCATTTGTTTTTCGAGTCTCCTGAACAATTTACAAAAGGTGACTTATCTGGTTTTGAAACTAGAAGACTCGTATATCGATGTAACTGGTTAGATGTCAAAGTCAGAGGAGATGTGTTTTTACTTACCGGGTCCAACAACTGCCGAGAGCGGTTGCTCCATGCTGGTTGGAGGGGGAGGAACATTTTGTCCGGGACCAAGGACCCCGTGATAGGCCATACCGTCCGGAGGTGGTTGTCCTGGGAAAAAGTCATAGAAGCCTGGTTGAGCTCCATAACCGAAATCACCGGGACTTCCAGAGTCTGAAATGAAATTTTCAAAATTTGAAATTACGTTGGTCACCATACAATAGATAGTGTAATAATAAGTTTATTCATTACATAAAAAAGTTACAAAAATTTGATAAAACATTGAAGCAATTTATTTAATCTTTTTATTATTAAACAGCATAATCTCGCAAAAATGATTTTAAGAGGGTTTTATCTGAATTACACTATGTATAGTTCCACGATGAATATATTGCAACAGTGATTGAGTCACACACATATATCCAACTAAACTAAATATGCCAATCTTCTAATTCTCAACATTATTACACTTGTTCTAGGGAAACTAATGCAGAGATTTTAATCGCTATTAATCAATGATGAAAAGCACTATTATTCATTATTAACCATGTTATTAAGTCAGTAAGTAATATTGAACGACAATAT
Nlowderi_ChestnutBranch_N731 -----ACCAGGCTTAAGGATCGACCAGCTGGTTTCTTAACATTACAAACTAATACTTAAGGTGTCTATTAATAGTTATAAAATTATCATTGATTTTTAGCATTGCAATCTATCAGAAGTGTCAA-TTTTTAGG-----GTAAAGTGAAGGTATCGTGTGAGTCGTCTGGTTTTTAAAACAGATAGTCTCTTTTTTTTAAAAAATTTTAATGTTTTTGCATGTAACATACATATCCAGTAGGATAAGTTATAACATTCAAAATCAGATAGATTGAATTTATTTTCGATGTAAAAGTAGGTATTACAGAAGCAATGGATTTCATTTGTTTTTCGAGTCTCCTGAACAATTTACAAAAGGTGACTTATCTGGTTTTGAAACTAGAAGACTCGTATATCGATGTAACTGGTTAGATGTCAAAGTCAGAGGAGATGTGTTTTTACTTACCGGGTCCAACAACTGCCGAGAGCGGTTGCTCCATGCTGGTTGGAGGGGGAGGAACATTTTGTCCGGGACCAAGGACCCCGTGATAGGCCATACCGTCCGGAGGTGGTTGTCCTGGGAAAAAGTCATAGAAGCCTGGTTGAGCTCCATAACCGAAATCACCGGGACTTCCAGAGTCTGAAATGAAATTTTCAAAATTTGAAATTGCGTTGGTCACCATATAATATATATTTTAATAATAAGTTTATTTATTACATAAAAAAGTTACAAAACTTTGATAAAACATTGAATCAATTTATTTAATCTTTTTATTATTAAACAGCATAATCCCTCAAAAATGATTTTAAGAGGGTTTTTTCTGAATTATACTATGTATAGTTTCACGATGAATATATTGCAGCAGTGATTGAGTCACACACATATATCCAACTAAACTAAATAAGCCAATCTTCTTATTCTCAACAGCATTACACTTGTTCTAGGGAAACTAATGCAGAGATGTTAATCGCCATTAACCAATGATGAAAAGCACTATTATTCGTTATTAACCATGTTATTAAGTCAGTAAGTAATATTGCACGACAATAT
Nlowderi_upperFiresCreek_N820 TGTAAACCAGGCTTAAGGATCGACCGGCTGGTTTCTTAACATTACAAACTAATACTTAAGGTGTCTATTAATAGTTATAAAATTATCATTGATTTTTAACATTGCAATCTATCAGAAGTGTCAATTTTTTAGG-----GTAAAGTGAAGGTATCATGTGAGTCGTCTGGTTTTTAAAACTTATAGTCTCTTTTTTTTAAATAAAATTAATGTTTTTGCATGTAACATACATATCCAGTAGGATAAGTTATAACATTCAAAATCAGATAGATTGAATTTATTTTCGATGTAAAAGTAGGTATTACAGAAGCAATGGATTTCATTTGTTTTTCGAGTCTCCTGAACAATTTACAAAAGGTGACTTATCTGGTTTTGAAACTAGAAGACTCGTATATCGATGTAACTGGTTACTGGTTA----------CTTGGTGGTTTTACTTACCGGGTCCAACAACTGCCGAGAGCGGTTGCTCCATGCTGGTTGGAGGGGGAGGAACATTTTGTCCGGGACCAAGGACCCCGTGATAGGCCATACCGTCCGGAGGTGGTTGTCCTGGGAAAAAGTCATAGAAGCCTGGTTGAGCTCCATAACCGAAATCACCGGGACTTCCAGAATCTGAAATGAAATTTTCAAAATTTGAAATTGCGTTGGTCACCATATAATATATATTTTAATAATAAGTTTATTTATTACATAAAAGAGTTACAAAACTTTGATAAAACATTGAATCAATTTATTTAATCTTTTTATTATTAAACAGCATAATCCCTCAAAAATGATTTTAAGAGGGTTTTTTCTGAATTACACTATGTATAGTTTCACGATGAATATATTGCAGCAGTGATTGAGTCACACACATATATACAACTAAACTAAATAAGTCAATCTTCTAATTCTCAACAGTATTACACTTGTTCTAGGGAAACTATTGCAGAGATTTTAATCGCTATTAACCAATGATGAAAAGCACTATTATTCGTTATTAACCATGTTATTAAGTCAGTAAGTAATATTGCACGACAATAT
Nlula_BeeRockCave_G2091 TGTAAACCAGGCTTAAGGATCGACCAGCTGGTTTCTTAACATTACAAACTAATACTTAAGGTGTCTATTAATAGTTATAAAATTATCATTGGTTTTTAACATTGCAATCTATCAGAAGTGTCAATTTTTTAGG-----GTAAAGTGAAGGTATCATATGACCCGTCTGGTTTTTAAAACAGATAGTCACTTTTTTTTAAAAAAATT--ATGTTTTTGCAAGTTGCATACATATCCAGTAGGATAAGTTATAACATTCAAAATCAGATAGATTAAATTTATTTTCGATGTAAAAGTAGGTATTACAGAAGCAATGGATTTCATTTGTTTTTCGAGTCCCCTGAACAATTTACAAAAAGGGACTTATCGGTTTTTGAAACTAGAAGACTCGTATATCGATGTAACTGGCTAGATGTCAAAGTCAGAGGAGATGTGTTTTTACTTACCGGGTCCAACAACTGCCGAGAGCGGTTGCTCCATGCTGGTTGGAGGGGGAGGAACATTTTGTCCGGGACCAAGGACCCCGTGATAGGCCATACCGTCCGGAGGTGGTTGCCCTGGGAAAAAGTCATAGAAGCCTGGTTGAGCTCCATAACCGAAATCACCGGGACTTCCAGAGTCTGAAATGAAATTTTCAAGATTTGAAATTACGTTGGTCAACATACAATATATAT---------------------------------------------------------------------------------------------------------------------------------------------------------------------------------------------------------------------------------------------------------------------------------------------------------------------------------------------------------------------
Nlula_LulaFallsCave_G2084 TGTAAACCAGGCTTAAGGATCGACCAGCTGGTTTCTTAACATTACAAACTAATACTTAAGGTGTCTATTAATAGTTATAAAATTATCATTGGTTTTTAACATTGCAATCTATCAGAAGTGTCAATTTTTTAGG-----GTAAAGTGAAGGTAACATATGACCCGTCTGGTTTTTAAAACAGATAGTCACTTTTTTAAAAAAAAATT--ATGTTTTTGCAAGTAACATACATATCCAGTAGGATAAGTTATAACATTCAAAATCAGATAGATTAAATTTATTTTCGATGTAAAAGTAGGTATTACAGAAGCAATGGATTTCA--TGTTTTTCGAGTCTCCTGAACAATTTACAAAAAGTGACTTATCGGTTTTTGAAACTAGAAGACTCGTATATCGATGTAACTGGCTAGATGTCAAAGTCAGAGGAGATGTGTTTTTACTTACCGGGTCCAACAACTGCCGAGAGCGGTTGCTCCATGCTGGTTGGAGGGGGAGGAACATTTTGTCCGGGACCAAGGACCCCGTGATAGGCCATACCGTCCGGAGGTGGTTGCCCTGGGAAAAAGTCATAGAAGCCTGGTTGAGCTCCATAACCGAAATCACCGGGACTTCCAGAGTCTGAAATGAAATTTTCAAGATTTGAAATTACGTTGGTCAACATACAATATATAT---------------------------------------------------------------------------------------------------------------------------------------------------------------------------------------------------------------------------------------------------------------------------------------------------------------------------------------------------------------------
Nnasicus_CaneyFork_N171 ---------------------------------------------------------CAGGTGTCTATTAATAGTTATAAAATTATCATTAATTTTTAACATTGCAATCTATCAGAAGTGTCAA-CTTTTAGGGTAAAGTGAAG-----GTATCATATGCGCAGTCTGGTTTTTAAACCAGATAGTCACTTTTTTTTAAAAAAAACTTATGTTTTTGCATGTAACATACATATCCAATAGGATAAGTTATAACATTCAAAATCAGATAGATTGAATTTATTTACGATGTAAAAGTAGGTATCACAGAAGCAATGTATTTCATTTGTTTTTCGAGTCTCCTGAACAATTTACAAAAAGTGACTTATCTGGTTTTGGAACT--AAGACTGGTATATCGATATAAATGGTTAAATGTCAGAGTCCGAGGAGATGTGTTTTTACTTACCGGGTCCAACAACTGCCGAGAGCGGTTGCTCCATGCTGGTTGGAGGGGGAGGAACATTTTGTCCGGGACCAAGGACCCCGTGATAGGCCATACCGTCCGGAGGGGGTTGTCCTGGGAAAAAGTCGTAGAAGCCTGGTTGAGCTCCATAACCGAAATCACCGGGACTTCCAGAGTCTGAAATGAAAGTTTCAAAATTTGAAATTACGTTGGTCATCATACAATATATATTTTAATAATAAATTTATTCATTACATAAAAAAGTTACAAAAATTTGATAAAATATTCAAGCAATTTATTTAATCTTTTTAATATTAAACTGCATAATGTCTTAAAAATGAT-------GGATTTTTTCTGAATTACGCTATGTATAGTTTCACTATGAATATATTGCAATAATGATT-ACTCACA--TATATGTCCAACTAAACTAAATATGCCAATCTTCTAATTCTCAACAGTATTACACTTGTTCTAGGGAACCTAATGCAGAGATTGTAATCGATATTAACCAATGATGAAACGCGTTATTATTCATTATTAACCATGTTATTAAGCCAGT----------------------
Nnasicus_ConnosteeFalls_N696 ----------------------------------------------------------------------------------------------------------------------------------------GGGTAAAGTGAAGGTATCATATGCGCAGTCTGGTTTTTAAACCAGGTAGTCACTTTTTTTTAAAAAAATTTTATGTTTTTTCATGTAACATACATATCCAGTAGGATAAGTTATAACATTCAAAATCAGATAGATTGAATTTATTTACGATGTAAAAGTAGGTATCACAGAAGCAATGAATTTCATTTGTTTTTCGAGTCTCCTGAACAATTTACAAAAAGTGACTTATCTGGGTTTGGAACT--AAGACTGGTATATCGATATAAACGGTTAAATGTCAGAGTCCGAGGAGATGTGTTTTTACTTACCGGGTCCAACAACTGCCGAGAGCGGTTGCTCCATGCTGGTTGGAGGGGGAGGAACATTTTGTCCGGGACCAAGGACCCCGTGATAGGCCATACCGTCCGGAGGGGGTTGTCCTGGGAAAAAGTCGTAGAAGCCTGGTTGAGCTCCATAACCGAAATCACCGGGACTTCCAGAGTCTGAAATGAAATTTTCAAAATTTGAAATTACGTTGGTCATCATACAATATATATTTTAATATTAAATTTATTCATTACATAAAAAAGTTACAAAAATTTGATAAAATATTAAAGCAATTTATTTAATCTTTTTAATATTAAACTGCATAATGTCTAAAAAATGAT-------GGATTTTTTCTGAATTACGCTATGTATAGTTTCACGATGAATATATTGCAATAATGATTGACTCACA--TATATGTCCAACTAAACTAAATATGCCAATCTTCTAATTCTCAACAGTATTACACTTGTTCTAAGGAAACTAATGCAGAGATTGTAATCGATATTAACCAATGATGAAACGCGTTATTATTCATTATTAACCATGTTATTAAGCCAATAATTAATATTGAACGACAATAT
Nperlakyi_SChimneys_N1079 ---------------------------------------------------------------------------------------------------------------------------------------------------------------------------------------------------------------------------------------------------AAGTTATAACATTCAAAATCAGATAGATTGAATTTATTTTCGATGTAAAAGTAGGTATTACAGAAGCAATGGATTTCATTTGTTTTTCGAGTCTCCTGAACAATTTACAAAAGGTGACTTATCTGGTTTTGAAACTAGAAGACTCGTATATCGATGTAACTGGTTAGATGTCAAAGTCAGAGGAGATGTGTTTTTACTTACCGGGTCCAACAACTGCCGAGAGCGGTTGCTCCATGCTGGTTGGAGGGGGAGGAACATTTTGTCCGGGACCAAGGACCCCGTGATAGGCCATACCGTCCGGAGGTGGTTGTCCTGGGAAAAAGTCATAGAAGCCTGGTTGAGCTCCATAACCGAAATCACCGGGACTTCCAGAGTCTGAAATGAAATTTTCAAAATTTGAAATTACGTTGGTCACCATACAATAGATATTG---TAATAAGTTTATTCATTACATAAAAAAGTTACAAAAATTTGATAAAACATTGAAGCAATTTATTTAATCTTTTTATTATTAAACAGCATAATCTCTCAAAAATGATTTTAAGAGGGTTTTATCTGAATTACACTATGTATAGTTTCACGATGAATATATTGCAACAGTGATTGAGTCGCACACATATATCCAACTAAACTAAATATGCCAATCTTCTGATTCTCAACATTATTACACTTGTTCTAGGGAAACTAATGCAGAGATTTTAATCGCTATTAATCAATGATGAAAAGCACTATTATTCATTATTAACCATGTTATTAAGTCAGTAAGTAATATTGAACGACAATAT
Nperlakyi_SChimneys_N1080 TGTAAACCAGGCTTAAGGATCGACCAGCTGGTTTCTTAACATTACAAACTAATACTTAAGGTGTCTATTAATAGTTATAAAATTATCATTGATTTTTAACATTGCAATCTATCAGAAGTGTCAATTTTTTAGGGTAAAGTAAAGTGAAGGTATCATATGAGCCGTCTGGTTTTTAAACCAGATAGCCACTTTTTTTTAAAAAAATGTAATGTTTTTGCACGTAACATACATATCCAGTAGGATAAGTTATAACATTCAAAATCAGATAGATTGAATTTATTTTCGATGTAAAAGTAGGTATTACAGAAGCAATGGATTTCATTTGTTTTTCGAGTCTCCTGAACAATTTACAAAAGGTGACTTATCTGGTTTTGAAACTAGAAGACTCGTATATCGATGTAACTGGTTAGATGTCAAAGTCAGAGGAGATGTGTTTTTACTTACCGGGTCCAACAACTGCCGAGAGCGGTTGCTCCATGCTGGTTGGAGGGGGAGGAACATTTTGTCCGGGACCAAGGACCCCGTGATAGGCCATACCGTCCGGAGGTGGTTGTCCTGGGAAAAAGTCATAGAAGCCTGGTTGAGCTCCATAACCGAAATCACCGGGACTTCCAGAGTCTGAAATGAAATTTTCAAAATTTGAAATTACGTTGGTCACCATACAATAGATATTG---TAATAAGTTTATTCATTACATAAAAAAGTTACAAAAATTTGATAAAACATTGAAGCAATTTATTTAATCTTTTTATTATTAAACAGCATAATCTCTCAAAAATGATTTTAAGAGGGTTTTATCTGAATTACACTATGTATAGTTTCACGATGAATATATTGCAACAGTGATTGAGTCGCACACATATATCCAACTAAACTAAATATGCCAATCTTCTGATTCTCAACATTATTACACTTGTTCTAGGGAAACTAATGCAGAGATTTTAATCGCTATTAATCAATGATGAAAAGCACTATTATTCATTATTAACCATGTT---------------------------------
Nreclusus_Clingmans_N252 -----------------------------------------------------------------------------------------------------------------------------------GGGTAAAGTAAAGTGAAGGTATCATATGAGCCGTCTGGTTTTTAAACCAGATAGTCACTTT-----AAAAATATGTAATG---------GTAACATACATATCCAGTAGGATAAGTTATAACATTCAAAATCAGATAGCTTGAATTTATTTTCGATGTAAAAGTAGGTATTACAGAAGCAATGGATTTCATTTGTTTTTCGAGTCTCCTGAGCAATTTACAAAAGGTGACTTATCTGGTTTTGAAACTAGAAGACTCGTATATCGATGTAACTGGTTAGATGTCAAAGTCAGAAGATATGTGTTTTTACTTACCGGGTCCAACAACTGCCGAGAGCGGTTGCTCCATGCTGGTTGGAGGGGGAGGAACATTTTGTCCGGGACCAAGGACCCCGTGATAGGCCATACCGTCCGGAGGTGGTTGTCCTGGGAAAAAGTCATAGAAGCCAGGTTGAGCTCCATAACCAAACTCACCGGGACTTCCAGAGTCTGAAATGAAATTTTCAAAATTTGAAATTACGTTGGTCACCATACAATAGATATTGTAATAATAAGTTTATTCATTACATAAAAAAGTTACAAAAATTTGATAAAACATTGAAGCAATTTATTTAATCTTTTTATTATTAAACAACATAATCTCTCAAAAATGATTTTAAGAGGGTTTTATCTGAATTACA---TGTATAGTTTCACGATGAATATATTGCATCAGTGATTGAGTCACACACATATATCCAACTAAACTAAATATGCCAATCTTCTAATTCTCAACATTATTACACTTGTTCTAGGGAAACTAATGCAGAGATTTTAATCGCTATTAATCAATGATGAAAAGCACTATTATTCATTATTAACCATGTTATTAAGTCAGTAAGTAATATTGAACGACAATAT
Nreclusus_Newfound_N259 --------------------------------------------------------------------------------------------TTTTTAACATTGCAATCTATCAGAAGTTTCAATTTTTTAGGGTAAAGTAAAGTGAAGGTATCATATGAGCCGTCTGGTTTTTAAACCAGATAGTCACTTTT----AAAAAAATGTAATG--------TGTAACATACATATCCAGTAGGATAAGTTACAACATTCAAAATCAGATCGATTGAATTTATTTTCGATATAAAAGTAGGTATTACAGAAGCAATGGATTTCATTTGTTTTTCGAGTCTCCTGAACAATTTACAAAAGGTGACTTATCTGGTTTTGAAACTAGAAGACTCGTATATCGATGTAACTGGTTAGATGTCAAAGTCAGAGGAGATGTGTTTTTACTTACCGGGTCCAACAACTGCCGAGAGCGGTTGCTCCATGCTGGTTGGAGGGGGAGGAACATTTTGTCCGGGACCAAGGACCCCGTGATAGGCCATACCGTCCGGAGGTGGTTGTCCTGGGAAAAAGTCATAGAAGCCTGGTTGAGCTCCATAACCGAAATCACCGGGACTTCCAGAGTCTGAAATGAAATTTTCAAAATTTGAAATTACGTTGGTCACCATACAATAGATATTGTAATAATAAGTTTATTCATTACATAAAAAAGTTACAAAAATTTGATAAAACATTGAAGCAATTTATTTAATCTTTTTATTATTAAGCAGCATAATCTCTCAAAAATGATTTTTAGAGGGTTTTATCTGAATTACACTATGTATAGTTTCACGATGAATATATTACAACAGTGATTGAGTCACACACATATATCCAACTAAACTAAATATGCCAATCTTCTAATTCTCAACATTATTACACTTGTTCTAGGGAAACTAATGCAGAGATTTTAATCACTATTAATCAATGATGAAAAGCACTATTATTCATTATTAACCATGTTATTAAGTCAGTAAGTAATATTGAACGACAATAT
Nreclusus_Noland_N1051 TGTAAACCAGGCTTAAGGATCGACCAGCTGGTTTCTTAACATTACAAACTAATACTTAAGGTGTCTATTAATAGATATAAAATTATCATTGATTTTTAACATTGCAATCTATCAGAAGTGTCAATTTTTTAGGGTAAAGTAAAGTGAAGGTATCATACGAGCCGTCTGGTTTTTAAACCAGATAGTCACT-------AAAAAAATGTAATG---------GTAACATACATATCCAGTAGGATAAGTTATAACATTCAAAATCAGATAGATTGAATTTATTTTCGATATAAAAGTAGGTATTACAGAAGCAATGGATTTCATTTGTTTTTCGAGTCTCCTGAACAATTTACAAAAGGTGACTTATCTGGTTTTGAAACTAGAAGACTCGTATATCGATGTAACTGGTTAGATGTCAAAGTCAGAGGAGATGTGTTTTTACTTACCGGGTCCAACAACTGCCGAGAGCGGTTGCTCCATGCTGGTTGGAGGGGGAGGAACATTTTGTCCGGGACCAAGGACCCCGTGATAGGCCATACCGTCCGGAGGTGGTTGTCCTGGGAAAAAGTCATAGAAGCCTGGTTGAGCTCCATAACCGAAATCACCGGGACTTCCAGAGTCTGAAATGAAATTTTCAAAATTTGAAATTACGTTGGTCACCATACAATAGATATTGTAATAATAAGTTTATTCATTACATAAAAAAGTTACAAAAATTTGATAAAACATTGAAGCAATTTATTTAATCTTTTTATTATTAAACAACATAATCTCTCAAAAATGATTTTAAGAGGGTTTTATCTGAATTACACTATGTATAGTTTCACGATGAATATATTGCAACAGTGATTGAGTCACACGCATATATCCAACTAAACTAAATATGCCAATCTTCTAATTCTCAACATTGTTACACTTGTTCTGGGAAAA-TAATGCAGAGATTTTAATCGCTATTAATCAATGATGAAAAGCACTATTATTCATTATC------------------------------------------
Nreclusus_Smokemont_N1020 TGTAAACCAGGCTTAAGGATCGACCAGCTGGTTTCTTAACATTACAAACTAATACTTAAGGTGTCTATTAATAGTTATAAAATTATCATTGATTTTTAACATTGCAATCTATCAGAAGTGTCAATTTTCATATGAGCCGTATCAT-ATGGTATAATATGAGCCGTCTGGTTTTTAAACCAGATAGTCACTTTTTTTTAATAAAATGTAATGTTTTTGCATGTAACATACATATCCAGTAGGATAAGTTATAACATTCAAAATCAGATAAATTGAATTTATTTTCGATGTAAAAGTAGGTATTACAGAAGCAACGGATTTCATTTGTTTTTCGAGTCTCCTGAACAATTTACAAAAGGTGACTTATCTGGTTTTGAAACTAGAAGACTCGTATATCGATGTAACTGGTTAGATGTCAAAGTCAGAGGAGATGTGTTTTAACTTACCGGGTCCAACAACTGCCGAGAGCGGCTGCTCCATGCTGGTTGGAGGGGGAGGAACATTTTGTCCGGGACCAAGGACCCCGTGATAGGCCATACCGTCCGGAGGTGGTTGTCCTGGGAAAAAGTCATAGAAGCCTGGTTGAGCTCCATAACCGAAATCACCGGGACTTCCAGAGTCTGAAATGAAATTTTCAAAATTTGAAATTACGTTGGTCACCATACAATAGATATTGTAATAATAAGTTTATTCATTAAATAAAAAAGTTACAAAAATTTGATAAACCATTGAAGCAATTTATTTAATCTTTTTATTATTAAACAGCATAATCTCTCAAAAATGATTTTAAGAGGGTTTTATCTGAATTACACTATGTATAGTTTCACGATGAATATATTGCAACAGTGATTGAGTCACACACATATATCCAACTAAACTAAATATGCCAATCTTCTAATTCTCAACATTATTACACTTGTTCTAGGGAAACTAATGCAGAGATTTTAA-----------------------------------------------------------------------------------
Nsheari_BaldRiver_N1168 TGTAAACCAGGCTTAAGGATCGACCAGTTGGTTTCTTAACATTACAAACTAATACTTCAGGTGTCTATTAATAGTTATAAAATTATCATTGATTTTTAACATTGCAATCTATCAGAAGTGTCAATT-TTTAGGATAAAGTAAAGTGAAGGTGTCATACGAGCCGTCTGGTTTTTAAACCAGATAGTTAC-TTTTTTTAAAAAAACTTTATGTTTTTGCATGTAACATACACATCCAGTAGGATAAGTTATAACATTCAAAATCAGATAGATTGAATTTATTTTCAATGTAAAAGTAGGTATTACAGAAACAATGTATTTCATTTGTTTTTCGAGTCTCCTGAACAATTTACAAAAGGTGACTTATCTGGTTTTGAAACTAGAAAACTCGTATATCGATGTAACTGGTTAGATGTCAAAGTCAGAGGAGATGTGTTTTTACTCACCGGGTCCAACAACTGCCGAGAGCGGTTGCTCCATGCTGGTTGGAGGGGGAGGAACATTTTGTCCGGGACCAAGGACCCCGTGATAGGCCATACCGTCCGGAGGTGGTTGTCCTGGGAAAAAGTCATAGAAGCCTGGTTGAGCTCCATAACCGAAATCACCGGGACTTCCAGAGTCTGAAATGAAATTTTCAAAATTTGAAATTACGTTGGTCACCATACAATAGATATTTTAATAATAAGTTTATTCATTACATAAAAAAGTTACAAAAATGTGATAAAACATTGAAGCAATTTATTTAATCTTTTTATTATTAAACAGCATAATCTCTCAAAAATGATTTTAAGAGGGTTTTTTCTGAATTACACAATGTATAGTTTCACGATGAATATATTGCAACAGTGATTGAGTCCCACACATATATCCAACTAAACTAAATATGCCAATCTTCTAATTTTCAACATTATTACACTTGTTCTAGAGAAACTAATGCAGAGATTTTAATCGCTATTAATCGATGATGAAAAGCACTATTATTCATTATTAACCATGTTATTAAATCAGTAAGTAATATTGAACGACAATAT
Nsheari_Cohutta_N826 TGTAAACCAGGCTTAAGGATCGACCAGTTGGTTTCTTAACATTACAAACTAATACTTCAAGTGTCTATTAATAGTTATAAAATTATCATTGATTTTTAACATTGCAATCTATCAGAAGTGACAATT-TTTAGGATAAAGTAAAGTGAAGGTGTCATACGAGCCGTCTGGTTTTTAAACCAGATAGTTACTTTTTTTTAAAAAAACTTTATGTTTTTGCATGTAACATACACATCCAGTAGGATAAGTTATAACATTCAAAATCAGATAGATTGAATTTATTTTCAATGTAAAAGTAGGTATTACAGAAACAATGTATTTCATTTGTTTTTCGAGTCTCCTGAACAATTTACAAAAGGTGACTTATCTGGTTTTGAAACTAGAAAACTCGTATATCGATGTAACTGGTTAGATGTCAAAGTCAGAGGAGATGTGTTTTTACTCACCGGGTCCAACAACTGCCGAGAGCGGTTGCTCCATGCTGGTTGGAGGGGGAGGAACATTTTGTCCGGGACCAAGGACCCCGTGATAGGCCATACCGTCCGGAGGTGGTTGTCCTGGGAAAAAGTCATAGAAGCCTGGTTGAGCTCCATAACCGAAATCACCGGGACTTCCAGAGTCTGAAATGACATTTTCAAAATTTGAAATTACGTTGGTCACCATACAATAGACATTTTAATAATAAGTTTATTCATTACATAAAAAAGTTACAAAAATGTGATAAAACATTGAAGCAATTTATTTAATCTTTTTATTAATAAACAGCATAATCTCTCAAAAATGATTTTAAGAGGGTTTTTTCTGAATTACACTATGTTTAGTTTCACGATGAATATATTGCAACAGTGATTGAGTCCCACACATATATCCAACTAAACTAAATATGCCAATCTTCTAATTTTCAACATTATTACACTTGTTCTAGAGAAACTAATGCAGAGATTTTAATCGCTATTAATCAATGATGAAAAGCACTATTATTCATTATTAACCATGTTATTAAGTCAGTAAGTAATATTGAACGACAATAT
Nsheari_JoyceKilmer_N092 TGTAAACCAGGTTTAAGGATCGACCACTTGGTTTCTTAACATTACAAACTAATACTTCAGGTGTCTATTAATAGTTATAAAATTATCATTGATTTTTAACATTGCAATCTATCAGAAGTGTCAATT-TTTAGGATAAAGTAAAGTGAAGGTGTCATACGAGCCGTCTGGTTTTTAAACCAGATAGTTAC-TTTTTAAAAAAAAACTTTATGTTTTTGCATGTAACATACACATCCAGTAGGATAAGTTATAACATTCAAAATCAGATAGATTGAATTTATTTTCGATGTAAAAGTAGATATTACAGAAACAATGTATTTCATTTGTTTTTCGAGTCTCCTGAACAATTTACAAAAGGTGACTTATCTGGTTATGAAACTAGAAGGCTCGTATATCGATGTAACTGGTTAGATGTCAAAGTCAGAGGAGATGTGTTTTTACTCACCGGGTCCAACAACTGCCGAGAGCGGTTGCTCCATGCTGGTTGGAGGGGGAGGAACATTTTGTCCGGGACCAAGGACCCCGTGATAGGCCATACCGTCCGGAGGTGGTTGTCCTGGGAAAAAGTCATAGAAGCCTGGTTGAGCTCCATAACCGAAATCACCGGGACTTCCAGAGTCTGAAATGAAATTTTCAAAATTTGAAATTACGTTGGTCACCATACAATAGATATTTTAATAATAAGTTTATTCATTACATAAAAAAGTTACAAAAATGTGATAAAACATTGAAGCAATTTATTTAATCTTTTTATTATTAAACAGCATAATCTCTCAAAAATGATTTTAAGAGGGTTTTTTCTGAATTACACTATGTATAGTTTCACGATGAATATATTGCAACAGTGATTGAGTCACACACATATATCCAACTAAACTAAATATGCCAATCTTCTAATTTTCAACATTATTACACTTGTTCTAGAGAAACTAATGCAGAGATTTTAATCGCTATTAATCAATGATGAAAAGCACTATTATTCATTA--------------------------------------------
Nstupkai_BlowholeWOS_N285 TGTAAACTAGGCTTAAGGATCGACCAGCTGGTTTCTTAACATTACAAACTAATACTTAAGGTGTCTATTAATAGTTATAAAATTATCATTGATTTTTAACATTGCAATCTATCAGAAGTGTCAATTTTTTAGGGTGAAGTAAAGTGAAGA----ATATGAGCCGTCTGGTTTTTAAACCAGATAGTCAC------TTAAAAAAATGTAATG---------GTAACATACATATCCAGTAGGATAAGTTATAACATTCAAAATCAGATAGATAGAATTTATTTTCGATGCAAAAGTAGGTATTACAGAAGCAATGGATTTCATTTGTTTTTCGAGTCTCCTGAACAATTTACAAAAGGTGACTTATCTGGTTTTGAAACTAGAAGACTCGTATATCGATGTAACTGGTTAGATGTCAAAGTCAGAGGAGATGAGTTTTTACTTACCGGGTCCAACAACTGCCGAGAGCGGTTGCTCCATGCTGGTTGGAGGGGGAGGAACATTTTGTCCGGGACCAAGGACCCCGTGATAGGCCATACCGTCCGGAGGTGGTTGTCCTGGGAAAAAGTCATAGAAGCCTGGTTGAGCTCCATAACCGAAATCACCGGGACTTCCAGAGTCTGAAATGAAATTTTCAAAATTTGAAATAACGTTTGTCACCATACAATAGATATTGTAATAATAAGTTTATTCATTACATAAAAAAGTTACAAAAATTTGATAAAACATTGAAGCAATTTATTTAATCTTTTTATTATTAAACAGCATAATCTCTCAAAAATGATTTTAAGAGGGTTTTATCTGAATTACACTATGTATAGTTTCACGATGAATATATTGCAACAGTGATTGAGTCACACACATATATCCAACTAAACTAAATATGCCAATCTTCTAATTCTCAACATTATTACACTTGTTCTAGGGAAACTAATGCAGAGATTTTAATCGCTATTAATCAATGATGAAAAGCACTATTATTCATTATTAACCATGTTATTAAGTCAGTAAGTAATATTGAACGACAATAT
Nstupkai_Blowing_N356 TGTAAACCAGGCTTAAGGATCGACCATCTGGTTTCTTAACATTACAAACTAATACTTAAGGTGTCTATTAATAGTTATAAAATTATCATTGATTTTTAACATTGCAATCTATCAGAAGTGTCAATTTTTTAGGGTAAAGTAAAGTGAAGGTATCATATGAGCCGTCTGGTTTTTAAACCAGATAGTCAC-----TTTAAAAAAATGTAATG---------GTAACATACATATCCAGTAGGATAAGTTATAACATTCAAAATCAGATAGATTGAATTTATTTTCGATGCAAAAGTAGGTATTACAGAAGCAATGGATTTCATTTGTTTTTCGAGTCTCCTGAACAATTTACAAAAGGTGACTTATCTGGTTTTGAAACTAGAAGACTCGTATATCGATGTAACTGGTTAGATGTCAAAGTTAGAGGAGATGTGTTTTTACTTACCGGGTCCAACAACTGCCGAGAGCGGTTGCTCCATGCTGGTTGGAGGGGGAGGAACATTTTGTCCGGGACCAAGGACCCCGTGATAGGCCATACCGTCCGGAGGTGGTTGTCCTGGGAAAAAGTCATAGAAGCCTGGTTGAGCTCCATAACCGAAATCACCGGGACTTCCAGAGTCTGAAATGAAATTTTCAAAATTTTAAATTACGTTGGTCACCATACAATAGATATTGTAATAATAAGTTTATTCATTACATAAAAAAGTTACAAAAATTTGATAAAACATTGGAGCAATTTATTTAATCTTTTTATTATTAAACAGCATAATCTCTCAAAAATGATTTTAAGAGGGTTTTATCTGAATTACACTATGTATAGTTTCACGATGAATATATTGCAACAGTGATTGAGTCACACACATATATCCAACTAAACTAAATATGCCAATCTTCTAATTCTCAACATTATTACACTTGTTCTAGGGAAACTAATGCAGAGATTTTAATCGCTATTAATCAATGATGAAAAGCACTATTATTCATTATTAACCATGTTATTAAGTCAG-----------------------
Nstupkai_LittleRiver_N293 TGTAAACCAGGCTTAAGGATCGACCAGCTGGTTTCTTAACATTACAAACTAATACTTAAGGTGTCTATTAATAGTTATAAAATTATCATTGATTTTTAACATTGCAATCTATCAGAAGTGTCAATTTTTTAGGGTAAAGTAAAGTGAAGGTATCATATGAGCCGTCTGGTTTTTAAACCAGATAGTTAC-TTTTTTTAAAAAAATGTAATGTTTTTGCACGTAACATACATATCCAGTAGGATAAGTTATAACATTCAAAATCAGATAGATTGAATTTATTTTCGATGCAAAAGTAGGTATTACAGAAGCAATGGATTTCACTTGTTTTTCGAGTCTCCTGAACAATTTACAAAAGGTGACTTATCTGGTTTTGAAACTAGAAGACTCGTATATCGATGTAACTGGTTAGATGTCAAAGTTAGAGGAGATGTGTTTTTACTTACCGGGTCCAACAACTGCCGAGAGCGGTTGCTCCATGCTGGTTGGAGGGGGAGGAACATTTTGTCCGGGACCAAGGACCCCGTGATAGGCCATACCGTCCGGAGGTGGTTGTCCTGGGAAAAAGTCATAGAAGCCTGGTTGAGCTCCATAACCGAAATCACCGGGACTTCCAGAGTCTGAAATGAAATTTTCAAAATTTGAAATTACGTTGGTCACCATACAATAGATATTGTAATAATAAGTTTATTCATTACATAAAAAAGTTACAAAAATTTGATAAAACATTGAAGCAATTTATTTAATCTTTTTATTATTAAACAGCATAATCTCTCAAAAATGATTTTAAGAGGGTTTTATCTGAATTACACTATGTATAGTTTCACGATGAATATATTGCAACAGTGATTGAGTCACACACATATATCCAACTAAACTAAATATGCCAATCTTCTAATTCTCAACATTGTTACACTTGTTCTAGGGAAACTAATGCAGAGCTTTTAATCGCTATTAATCAATGATGAAAAGCACTATTATTCATTATTAACCATGTTATTAAGTCAGTAAGTAATATTGAACGACA----
Nstygius_ObeLee_N0656 TGTAAACCAGGATTAAGGATCGACCAGCTGGTTTCTTATCATTACAAACTAATACTTCTGGTGTCTATTAATAGTTATGAAATCAGCATTTATTTTTAACATTGCAATCTATCAGAAGTGTCAATT-TTTAGGGTAAAGTAAAGTGAAGGTATCATATGAGTCGTCTGATTTCTAAACCAGATAGTCACTTTTTTATAAAACAATTTTATGTTTTTGCATGTAACATACATATGCAGTAGGGTAAGTTATAACATTCAAAAACAGATATGTTGTATTTATTTGTTATGTAAAAGTAGGTATTACAGAAACAATGGATTTCATTTGTTTTTCGAGTCTCCTGAACAATTTACAAAAGCTGACTTCTCTGGTTTTGAAACTGGAAGACTCGTATATCGATGTAAAGGATTAGATGTCAGAGTCAAAGGAGA--TGTTTCTACTTACCGGGTCCAACAACTGCAGAGAGCGGTTGCTCCATGCTGGTTGGCGGGGGAGGAACATTTTGTCCGGGACCGAGGACCCCGTGGTAGGCCATTCCGTCCGGAGGTGGTTGTCCTGGGAAAAAGTCGTAGAAGCCTGGTTGGGCTCCATAACCGAAATCACCGGGACTTCCAGAGTCTGAAATGAAAATTTCAAAAATTGAAATTACGTTGGTCATTATACAATATATATTT---TAATAAGGTTGTTCATTACATAAAAAAATTACAAAAATTTGATAAAATATTGAAGCAATTTAT-------------TATTAAACCACATATTCTGTCAAAAATGATTTTAAGAGGGTCATTTCTGAATTACGCTATGTATAGTTTTATGATGAATATATTACAGCAATAATTGAGTCAATCATATATGTCCAACAAAACTAAATACATTAATCTTCTAATCTTCAACAGTATTACACTTGTTCTAGGGAAACTAAGACAGAGATTTTAATCGATATTAACCAATGAT---------------TCATTATTAACCATGTTATTAAGTCGGTAATTAATATTGAACGACAATAT
Nstygius_RavenB_N1022 TGTAAACCAGGCTTAAGGATCGACCAGCTGGTTTCTTATCATTACAAACTAATACTTCTGGTGTCTATTAATAGTTATGAAATCAGCATTTATTTTTAACATTGCAATCTATCAGAAGTGTCAATT-TTTAGGGTAAAGTAAAGTGAAGGTATCATATGAGTCGTCTGATTTCTAAACCAGATAGTCACTTTTCTTAAAAACAATTTTATGTTTTTGCATGTAACATACATATGCAGTAGGGTAAGTTATAACATTCAAAAACAGATATGTTGTATTTATTTGTTATGTAAAAGTAGGTATTACAGAAACAATGGATTTCATTTGTTTTTCGAGTCTCCTGAACAATTTACAAAAGCTGACTTCTCTGGTTTTGAAACTGGAAGACTCGTATATCGATGTAAAGGATTAGATGTCAGAGTCAAAGGAGA--TGTTTCTACTTACCGGGTCCAACAACTGCAGAGAGCGGTTGCTCCATGCTGGTTGGCGGGGGAGGAACATTTTGTCCGGGACCGAGGACCCCGTGGTAGGCCATTCCGTCCGGAGGTGGTTGTCCTGGGAAAAAGTCGTAGAAGCCTGGTTGGGCTCCATAACCGAAATCACCGGGACTTCCAGAGTCTGAAATGAAAATTTCAAAAATTGAAATTACGTTGGTCATTATACAATATATATTT---TAATAAGGTTGTTCATTACATAAAAAAATTACAAAAATTTGATAAAATATTGAAGCAATTTAT-------------TATTAAACCACATATTCTGTCAAAAATGATTTTAAGAGGGTCATTTCTGAATTACGCTATGTATAGTTTTATGATGAATATATTACAGCAATAATTGAGTCAATCATATATGTCCAACAAAACTAAATACATTAATCTTCTAATCTTCAACAGTATTACACTTGTTCTAGG---------------------------------------------------------------------------------------------------------
Ntempletoni_BaldMtns_N950 -------------------------------------------------------------------------------------------------------GCAATCTATCATTAGTGTCAATT-TTTAGGGTAAA-------------------------GTCTGGTTTTTAAACCAGATAGTCACTTTTTTTTAAAAAGGTT-----TTTTTGCATGTAACATACATATCCAGTAGGATAAGTTATAACATTCAAAATCACATAGATTGAATTTATTTTCGATGTAAAAGTAGGTATTACAGAAGCAATGGATTTCATTTGTTTTTCGAGTCTCCTGAACAATTTACAAAAGGTGACTGGT--GGTTTTGGAACTA-AACTTTGTTTTGGAACTGTAAATGGTTAAATGTCAGAGTCCGAGGAGATGTGTTTTTACTTACCGGGTCCAACAACTGCCGAGAGCGGTTGCTCCATGCTGGTTGGAGGGGGAGGAACATTTTGTCCGGGACCAAGGACCCCGTGATAGGCCATACCGTCCGGAGGGGGTTGTCCTGGGAAAAAGTCGTAGAAGCCTGGTTGAGCTCCATAACCGAAATCACCGGGACTTCCAGAGTCTGAAATGAATTTTTCAAAATTTGAAATTACGTTGGTCATCGTACAATATATATTTTAATAATAAATTTATTCATTACATAAAAAAGTTACAAAAATTTGATGAAATATTGAAGCAATTTATTTAATCTTTTTAATATTAAACTTCATAATGTCTCAAAAATGAT-------GGATTTTTTCTGAATTACGATATGTATAGTTTCACGAAGAATATATTGCAGTAATGATTGACTCACA--TATATGTCCAACTAAAATAAATATGTC-----TCTAATTCTCAACAGTATTACACTTGTTCTAGGAAAACTAATGCAGAGATTGTAATCGATATTAAACAATGATGAAACGCGTTATTATTCATTATTAACTATGTTATTAAGTTAGTAATTAATATTGAACGACAATCT
Ntempletoni_ClarksCreek_N945 TGTAAACCAGGCTTAAGGATCGACCAGCTGGTTTCTTAACATTACAAACTAATACTTCAGGTGTCTATTAATAGTTATAAAATTATCATTCATTTTTAACATTGCAATCTATCAGAAGTGTCAA-TTTTTAGGGTAA-------------------------AGTCTGGTTTTTAAACCAGATAGTCACTTTAAAAAAAAAAAATTTTATGTTTTTGCATGTAACATACATATCCAGTAGGATAAGTTATAACATTCAAAATCAGATAGATTGAATTTATTTTCGATGTAAAAGTAGGTATTACAGAAGCAATGGATTTCATTTGTTTTTCGAGTCTCCTGAACAATTTACAAAAGGTGACTTATCTGGTTTTGGAACT--AAGACTGGTATATCGATGTAAGTGGTTAAATGTCAGAGAACGAGGAGATGTGTTTCTACTTACCGGGTCCAACCACTGCCGAGAGCGGTTGCTCCATGCTGGTTGGAGGGGGAGGAACATTTTGTCCGGGACCAAGGACCCCGTGATAGGCCATACCGTCCGGAGGGGGCTGTCCTGGGAAAAAGTCGTAGAAGCCTGGTTGAGCTCCATAACCGAAATCACCGGGACTTCCAGAGTCTGAAATGAAATTTTCAAAATTTGAAATTACGTTGGTCATCGTACAATATATATTTTAATAATAAATTTATTCATTACATAAAAAAGTTACAAAAATTTGATGAAATATTGAGACAATTTATTTAATCTTTTAAATATTAAACTGCATAATGTCTCAAAAATGAT-------GGATTTTTTCTGAATTACGCTATGTATAGTTTCACGATGAATATATTGCAGTAATGATTGACTCACA--TATATGTCCAACTAAACTAAATACGCCAATCTTCTAATTCTCAACAATATTACACTTGTTCTAGGGAAACTAATGCAGAGGTTGTAATCGATATTAACCAATGATGAAACGCGTTATTATTCGTTATTAACCATGTTATTAAGCCAGTAATTAATATTGAACGACAATTT
Ntempletoni_ScronceCreekRd_N1223 TGTAAACCAGGCTTAAGGATCGACCAGCTGGTTTCTTAACATTACAAACTAATACTTCAGGTGTCTATTAATAGTTATAAAATTATCATTCATTTTTAACATTGCAATCTATCAGAAGTGTCAA-TTTTTAGGGTAA-------------------------AGTCTGGTTTTTAAACCAGATAGTCACTTTTTTTTAAAAAAA--TTATGATTTTGCATGTAACATACATATCCAGTAGGATAAGTTATAACATTCAAAATCAGATAGATTGAATTTATTTTCGATGTAAAAGTAGGTATTACAGAAGCAATGGATTTCATTTGTTTTTCGAGTCTCCTGAACAATTTACAAAAGGTGACTTATCTGGTTTTGGAACT--AAGACTGGTATATCGATGTAAATGGTTAAATGTCAGAGAACGAGGAGATGTGTTTTTACTTACCGGGTCCAACCACTGCCGAGAGCGGTTGCTCCATGCTGGTTGGAGGGGGAGGAACATTTTGTCCGGGACCAAGGACCCCGTGATAGGCCATACCGTCCGGAGGGGGTTGTCCTGGGAAAAAGTCGTAGAAGCCTGGTTGAGCTCCATAACCGAAATCACCGGGACTTCCAGAGTCTGAAATGAAATTTTCAAAATTTGAAATTACGTTGGTCATCGTACAATATATATTTTAATAATAAATTTATTCATTACATAAAAAAGTTACAAAAATTTGATGAAATATTGAGACAATTTATTTAATCTTTTTAATATTAAACTGCATAATGTCTCAAAAATGAT-------GGATTTTTTCTGAATTACGCTATGTATAGTTTCACGATGAATATATTGCAGTAATGATTGACTCACA--TATATGTCCAACTAAACTAAATACGCCAATCTTCTAATTCTCAACAATATTACACTTGTTCTAGGGAAACTAATGCAGAGGTTGTA------------------------------------------------------------------------------------
Nbarri_eyed_ClayCave_G2082 TGTAAACCAAGCTTAAGGATCAACCAGCTGGTTTCTTAACATTACAAACTAATACTTCATGTGTCTATTAATAGTTATAAAATTATCATTGATTTTTAACATTGCAATCTCTCAGAAGTGTGAATT-TTTAGGGTAAAGTAAAGTGAAGGTATCATATGAGCAGTCTGGTTTTTAAACCGGATAGTCACTTTTTTTAAAAAAAATTTTATGTTTTTGCATGTAACATACATATCCAGTAGGATAAGTTATAACATTCAAAATCAGATAGATTGAATTTATTTTTGATGTAAAAGTAGGTATTACAGAAGCAATGGATTTCATTTGTTTTTCGAGTCTCCTGAACAATTTGCAAAAGATGACTTATCTGGTTTTGAAACTAGAAGACTCGTATATCGATGTAATTGGTCAGATGTCAGAGTCAGAGGAGATGTGTTTTTACTTACCGGGTCCAACAACTGCCGAGAGCGGTTGCTCCATGCTGGTTGGAGGGGGAGGAACATTTGGTCCGGGACCAAGGACCCCGTGATAGGCCATACCGTCCGGAGGTGGTTGTCCTGGGAAAAAGTCGTAGAAGCCTGGTTGAGCTCCATAACCGAAATCACCGGGACTTCCAGAGTCTGAAATGAAAATTTC--------AAATTACGTTGGTCATCATACAATATATATTTTAATAATAAATTTATTCATTACATAAAAAAGTTACAAAAATTTGATAAAATATTGAAGCCATTTATTTAATCTTTTTAATATTAAACCGCACAATGTCTTAAAAATGATTTTAAGAGGGTTTTTTCTGAATTACGCTATGTATACTTTCACGATGAACATATTGCAGTAATGATTGACTCACACGGGTGTCCATAATTAAACTAAATTTGCGAGTAGTCTG-------------------------TAGCAAAAACTATACGCGGAATTGCATGAAAAT----------------------------------------------------------------------------
Ncherokee_BallhootScar_N193 TGTAAACCAGGCTTAAGGATCAACCAGCCGGTTTCTTAACATTACAAACTAATACTTCATGTGTCTATTAATAGTTATAAAATTATCATAGATTTTTAACATTGCAATCTATCAGAAGTGTCAATT-TTTAGGGTAAAGTAAAGTGAAGGTATCATATGAGCCGTCTGGTTTTTAAACCAGATAGTCACTTTTTTTAAAAAAAATTTTATGTTTTTTCATGTGACATACATATCCAGTAGGATAAGTTATAACATTCAAAATCAGATAGATTGAATTTATTTTTGATGTAAAAGTAGGTATTACAGAAGCAATGTATTTCATTTGTTTTTCGAGTCTCCTGAACAATTTACAAAAGATGACTTATCCGGTTTTGAAACTAGAAGACTCGTATATCGATGTAACTGGTTAGATGTCAGAGTCAGAGGAGATGTGTTTTTACTTACCGGGTCCAACAACTGCCGAGAGCGGTTGCTCCATGCTGGTTGGAGGGGGAGGAACATTTGGTCCGGGACCAAGGACCCCGTGATAGGCCATACCGTCCGGAGGTGGTTGTCCTGGGAAAAAGTCGTAGAAGCCTGGTTGAGCTCCATAACCGAAATCACCGGGACTTCCAGAGTCTGAAAAGAAAATTTCAAAATTTGAAATTACGTTGGTCATCATACAATATATATTTTAATAATAAATTTATTCATTACATAAAAAAGTTACAAAAATTTGATAAAATATTGAAGCCATTTATTTAATCTTTTTAATATTAAACCGCACAATGTCTTAAAAATGATTTTAAGAGGGTTTTTTCTGAAATACGCTATGTATACTTTCACGATGAACAGATTGCAGTAATGATTGACTCACACGGGCGTCCATAATTAAACTAAATTTGCGAGTAGTCTG-------------------------TAGCAAAAACTATACGCGG------------------------------------------------------------------------------------------
Ncherokee_BalsamMtn_N891 TGTAAACCAGGCTTAAGGATCAACCAGCCGGTTTCTTAACATTACAAACTAATACTTCATGTGTCTATTAATAGTTATAAAATTATCATTGACTTTTAACATTGCAATCTATTAGAAGTGTCAATT-TTTAGGGTAAAGTAAAGTGAAGGTATCATATGAGCCGTCTGGTTTTTAAACCAGATAGTCACTTTTTTTAAAAAAAATTTTATGTTTTTGCATGTAACATACATATCCAGTAGGATGAGTTATAACAATCAAAATCAGATAGATTGAATTTATTTTTGATGTAAAAATAGGTATTACAGAAGCAATGGATTTCATTTGTTTTTCGAGTCTCCTGAACAATTTACAAAAGGTGACTTATCTGATTTTGAAACTAGAAGACTCGTATATCGATGTAACTGGTTAGATGTCAGAGTCAGAGGAGATGTGTTTTTACTTACCGGGTCCAACAACTGCCGAGAGCGGTTGCTCCATGCTGGTTGGAGGGGGAGGAACATTTGGTCCGGGACCAAGGACCCCGTGATAGGCCATACCGTCTGGAGGTGGTTGTCCTGGGAAAAAGTCGTAGAAGCCTGGTTGAGCTCCATAACCGAAATCACCGGGACTTCCAGAGTCTGAAATGAAATTTTCAAAATTTGAAATTACGTTGGTCATCATACAATATATATTTTAATAATAAATTTATTCATTACATAAAGAAGTTACAAAAATTTGATAAAATATTGAAGCCATTTATTTAATCTTTTTAATATTAAACCACACAATGTCTTAAAAATGATTTTAAGAGAGTTTTTTCTGAATTACGCTATGTATACTTTCACGATGAACATATTGCAGTAATGATTGACTGACACGGGTGCCCATAATTAAACTAAATTTGCGAGTAGTCTG-------------------------TAGCAAAAACTATACGCGGAATTGCATGAAAATTGGGTAATGGCAGAATGAAACGATGGGAATTTTTCATAGCTTTATTGAACATATAAATAATCTACAACACCATTGT
Ncherokee_SIndianCrk_N681 ---------------------------------------------------------------------------------------ATTGATTTTTAACATTGCAATCTATCAGAAGTGTCAATT-TTTAGGGTAAAGTAAAGTGAAGGTATCATTTGAGCCGTCTGGTTTTTAAACCAGATAGTCACTTTTTTTTAAAAAAATTTTATGTTTTTGCATGTAACATACATATCCAGTAGGATAAGTTATAACAATCAAAATCAGATAGATTGAATTTATTTTTGATGTAAAGGTACGTATTACAGAAGCAATGGATTTCATTTGTTTTTCGAGTCTCCTGAACAATTTACAAAAGGCGACTTATCTGGTTTTGAAACTAGAAGACTCGTATATCGATGTAACTGGTTAGATGTCAGAGTCAGAGGAGATGTGTTTTTACTTACCGGGTCCAACAACTGCCGAGAGCGGTTGCTCCATGCTGGTTGGAGGGGGAGGAACATTTGGTCCGGGACCAAGGACCCCGTGATAGGCCATACCGTCCGGAGGTGGTTGTCCTGGGAAAAAGTCGTAGAAGCCTGGTTGAGCTCCATAACCGAAATCACCGGGACTTCCAGAGTCTGAAATGAAATTTTCAAAATTTGAAAT-ACGTTGGTCATCATACAATATATATTTTAATAATAAATTTATTCATTACATAAAAAAGTTACAAAAATTTGATAAAATATTGAAGCCATTTATTTAATCTTTTTAATATTAAACCGCACAATGTTTTAAAAATGATTTTAAGAGGGTTTTTTCTGAATTACTCTATGTATACTTTCGCGATGAACATATTGCAGTAATGATTGACTCACACAGGTGTCCATAATTAAAC---------------------------------------------------------------------------------------------------------------------------------------------------------
Ndilutus_GrassyCreek_N670 ---------------------------------------------------------------------------------------------------------------------------------------------------------------------------------------------------------------------TTTGCATGTAATATACATATCCAGTATGATAAGTTATGGCATTCAAAACCAAATAGATTGTATTTATTTTTGATGTAAAAGTAGGTATTACAGAAGCAATGGATTTCATTTGTTTTTCGAGTCTCCTGAACAATTTACAAAAGATGACTTATCTGGTTTTGAAACTAGAAGACTCGTATATCGATGTAACTGGTTAGATGTCAGAGTCGGAGGAGATGTGTTTTTACTTACCGGGTCCAACAACTGCCGAGAGCGGTTGCTCCATGCTGGTTGGAGGGGGAGGAACATTTGGTCCGGGACCAAGGACCCCGTGATAGGCCATACCGTCCGGAGGTGGTTGTCCTGGGAAAAAGTCGTAGAAGCCTGGTTGAGCTCCATAACCGAAATCACCGGGACTTCCAGAGTCTGAAATAAAAATTTCAAAATTTGAAATATCGTTGGTCATCATACAATATATATTTTAATAATAAATTTATTCATTACATAAAAAAGTTACAAAAATTTGATAAAATATTGAAGCCATTTATTTAATCTTTTTAATATTAAACCGCACAATG-------------------------------------------------------------------------------------------------------------------------------------------------------------------------------------------------------------------------------------------------------------------
Ndilutus_StarveRockCave_G3174 TGTAAACCAGGCTTAAGGATCAACCAGATGGTTTCTTAACATTACAAACTAATACTTCATGTGTCTATTAATAGTTATAAAATTATCATTGATTTTTAACATTGCAATCTATCAGAAGTGTCAATT-TTTAGGGTAAAGTAAAGTGAAGGTATCACATGAGCCGTCTGGTTTTTAAACCAGATAGTCACTTTTTTAAATAATAATTTTATGTGTTTGCATGTAATATACATATCCAGTATGATAAGTTATAACATTCAAAATCAGACAGATTGAATTTATTTTTGATGTAAAAGTAGGTATTACAGAAGCAATGGATTTCATTTGTTTTTCGAGTCTCCTGAACAATTTACAAAAGATGACTTATCTGGTTTTGAAACTAGAAGACTCGTATATCGATGTAACTGGTTAGATGTCAGAGTCGGAGGAGATGTGTTTTTACTTACCGGGTCCAACAACTGCCGAGAGCGGTTGCTCCATGCTGGTTGGAGGGGGAGGAACATTTGGTCCGGGACCAAGGACCCCGTGATAGGCCATACCGTCCGGAGGTGGTTGTCCTGGGAAAAAGTCGTAGAAGCCTGGTTGAGCTCCATAACCGAAATCACCGGGACTTCCAGAGTCTGAAATAAAAATTTCAAAATTTGAAATATCGTTGGTCATCATACAATATATATTTTAATAATAAATTTATTCATTACATAAAAAAGTTACAAAAATTTGATAAAATATTGAAGCCATTTATTTAATCTTTTTAATATTAAACCGCACAATGTCTTAAAAATGATTTTAAGAGGATTTTTTCTGAATTACGCTAGGTATACTTTCACGATGAACATATTGCAGTAATGATTGACTCACACGGGTGTCCATAATTAAACTAAATTTGCGAGTAGTCTG-------------------------TAGCAAAAACTATACGCGGAATTGCATGAAAATTGGGTAATGGCAGAATGAAACGATGGGAATTTTTCATAGCTTTATTGAACATATAAATAATCTACAACACCATTGT
Nholsingeri_BrumleyCrk_N916 ---------------------------------------------------------------------------------------------------------------------------------------------------------------------------------------------------------------------------------------------------------------------------------------TTTTTGATGTAAAAGTAGGTATTACAGAAGCAATGGATTTCATTTGTTTTTCGAGTCTCCTGAACATTTTACAAAAGATGAGTTATCTGGTTTTGAAACTAGAAGACTCGTATATCGATGTAACTGGTTAGATGTCAGAGTCAGAGGAGACGTGTTTTTACTTACCGGGTCCAACAACTGCCGAGAGCGGTTGCTCCATGCTGGTTGGAGGGGGAGGAACATTTGGTCCGGGACCAAGGACCCCGTGATAGGCCATACCGTCCGGAGGTGGTTGTCCTGGGAAAAAGTCGTAGAAGCCTGGTTGAGCTCCATAACCAAAATCACCGGGACTTCCAGAGTCTGAAATGAAAATTTCAAAATTTGAAATTACGTTGGTCATCATACAATATATATTTTAATAATAAATTTATTCATTACATAAAAAAGTTACAAAAATTTGATAAAATATTGAAGCCATTTATTTAATCTTTTTAATATTAAACCGCACAATGTCTTAAAAATGATTTTAAGAGGGTTTTTTCTGAATTACGCTATGTATACTTTCGCGATGAACATATTGCAGTAATGATTGACTCACACGGGTGTCCATAATTAAACTAAATTTGCGAGTAGTCTG-------------------------TAGCAAAAACTATACGCGGAATTGCATGAAAATTGGGTAATGGCAGAATGAAACGATGGGAATTTTTCATAGCTTTATTGAACATATAAATAATCTACAACACCATTGT
Nholsingeri_PondCave_N541 TGTAAACCAGGCTTAAGGATCAAACAGCTGGTTTCTTAACATTACAAACTAATACTTCATGTGTCTATTAATAGTTATAAATTTATCATTGATTTTTAACATTGCAATCTATCAGAAGTCTCAATT-TTTAGGGTAAAGTAAAGTGAAGGTATCAGATGAGCCGTCTGGTTTTTAAACCAGATAGTCACTTTTTTAAAAAAAATTTTTATGTTTTTGCATGTAACATACATATCCAGTAGGATAAGTTATAACATTCAAAATCAGATAGATTGAATTTATTTTTGATGTAAAAGTAGCTATTACAGAAGCAATGGATTTCATTTGTTTTTCGAGTCTCCTGAACAATTTACAAAAGATGACTTATCTGGTTTTGAAACTAGAAGACTCGTATATCAATGTAACTGGTTAGATGTCAGAGTCAGAGGAGACGTGTTTTTACTTACCGGGTCCAACAACTGCCGAGAGCGGTTGCTCCATGCTGGTTGGAGGGGGAGGAACATTTGGTCCGGGACCAAGGACCCCGTGATAGGCCATACCGTCCGGAGGTGGTTGTCCTGGGAAAAAGTCGTAGAAGCCTGGTTGAGCTCCATAACCAAAATCACCGGGACTTCCAGAGTCTGAAATGAAAATTTCAAAATTTGAAATTACGTTGGTCATCATACAATATATATTTTAATAATAAATTTATTCATTACATAAAAAAGTTACAAAAATTTGATAAAATATTGAAGCCATTTATTTAATCTTTTTAATATTAAACCGTACAATGTCTTAAAAATGATTTTAAGAGGGTTTTTTCTGAATTACGCTATGTATACTTTCGCGATGAACATATTGCAGTAATGATTGACTCACACGGGTGTCCATAATTAAACTAAATTTGCGAGTAGTCTG-------------------------TAGCAAAAACTATACGCGGAATTGCATGAAAATTGGGTAATGGCAGAATGAAACGATGGGAATTTTTCATAGCTTTATTGAACATATAAATAATCTACAACACCATTGT
Nmimus_NealsSink_N329 --------------------------------------------CAAACTAATACTTCATGTGTCTATTAATAGTTATAAAATTATCATTGATTTTTAACATTGCAATCTATCAGAAGTGTCAATT-TTTAGGGTAAAGTAAAGTGAAGGTATCATATGAGCCGTCTGGTTTTTAAACCAGATAGTCACTTTTTTTTAAAAAAATTTTATGTTTTTGCATGTAACATACATATCCAGTAGGATAAGTTATAACATTCAAAATCAAATAGATTGAATCTATTTTTGATGTAAAAGTAGGTATTACAGAAGCAATGGATTTCATTTGTTTTTCGAGTCTCCTGAACAATTTACAAAAGATGACTTATCTGGTTTTGAAACTAGAAGACTCGTATATCGATGTAACTGGTTAGATGTCAGAGTCAGAGGAGATGTGTTTTTACTTACCGGGTCCAACAACTGCCGAGAGCGGTTGCTCCATGCTGGTTGGAGGGGGAGGAACATTTGGTCCGGGACCAAGGACCCCGTGATAGGCCATACCGTCCGGAGGTGGTTGTCCTGGGAAAAAGTCGTAGAAGCCTGGTTGAGCTCCATAGCCGAAATCACCGGGACTTCCAGAGTCTGAAATGAAAATTTCAAAATTTGAAATTACGTTGGTCATCATACAATATATATTTTAATAATAAATTTATTCATTACATAAAAAAGTTACAAAAATTTGATAAAATATTGAAGCCATTTATTTAATCTTTTTAATATTAAACCGCACAATGTCTTAAAAATGATTTTAAGAGGGTTTTTTCTGAATTACGCTATGTATACTTTCACGGTGAACATATTGCAGTAATGATTGACTCACACGGGTGTCCATAATTAAACTAAATTTGCGAGTAGTCTG-------------------------TAGCAAAAACTATACGCGGAATTGCATGAAAATTGGGTAATGGCAGAATGAAACGATGGGAATTTTTCATAGCTTTATTGAACATATAAATAATCTACAACACCATTGT
Nmimus_Straleys_N625 -------------------TCAACCAGCTGGTTTCTTAACATTACACTCTAATACTTCATGTGTCTATTAATAGTTATAAAATTATCATTGATTTTTAACATTGCAATCTATCAGAAGTGTCAATT-TTTAGGGTAAAGTAAAGTGAAGGTATCATATGAGCCGTCTGGTTTTTAAACCAGATAGTCACTTTTTTTTAAAAAAATTTTATGTTTTTGCATGTAACATACATATCCAGTAGGATAAGTTATAACATTCAAAATCAGATAGATTGAATCTATTTTTGATGTAAAAGTAGGTATTACAGAAGCAATGGATTTCATTTGTTTTTCGAGTCTCCTGAACAATTTACAAAAGATGACTCATCTGGTTTTGAAACTAGAAGACTCGTATATCGATGTAACTGGTTAGATGTCAGAGTCAGAGGAGATGTGTTTTTACTTACCGGGTCCAACAACTGCCGAGAGCGGTTGCTCCATGCTGGTTGGAGGGGGAGGAACATTTGGTCCGGGACCAAGGACCCCGTGATAGGCCATACCGTCCGGAGGTGGTTGTCCTGGGAAAAAGTCGTAGAAGCCTGGTTGAGCTCCATAGCCGAAATCACCGGGACTTCCAGAGTCTGAAATGAAAATTTCAAAATTTGAAATTACGTTGGTCATCATACAATATATATTTTAATAATAAATTTATTCATTACATAAAAAAGTTACAAAAATTTGATAAAATATCGAAGCCATTTATTTAATCTTTTTAATATTAAACCGCACAATGTCTTAAAAATGATTTTAAGAGGGTTTTTTCTGAATTACGCTATGTATACTTTCACGGTGAACATATTGCAGTAATGATTGACTCACACGGGTGTCCATAATTAAACTAAATTTGCGAGTAGTCTG-------------------------TAGCAAAAACTATACGCGGAATTGCATGAAAATTGGGTAAT---AGAATGAAACGATTTGAATTTT-----------------ATATAAATAATCTACAACACCATTGT
Npaynei_Grindstaff_N646 TGTAAACCAAGCTTAAGGATCAATCAGCTGGTTTCTTAACATTACAAACTAATACTTCATGTGTCTATTAATAGTTATAAAATTATCATTGATTTTTAACATTGCAATCTATCAGAAGTGGGAATT-TTTAGGGTAAAGTAAAGTGAAGGTATCATATGAGCCGTCTGGTTTTTAAACCAGATAGTCACTTTTTTTTAAAAAAATTTTATTTTTTGGCATGTAACATACATATCCAGTAGGATAAGTTATAACATTCAAAATCAGATAGATTGAATTTATTTTTGATGTAAAAGTAGGTATTACAGAAGCAATGGATTTCATTTGTTTTTCGCGTCTCCTGAACAATTTACAAAAGATGACTTATCTGGTTTTGAAACCAGAAGACTCGTATATCGATGTAATTGGTCAGATGTCAGA------GGAGATGTGTTTTTACTTACCGGGTCCAACAACTGCCGAGAGCGGTTGCTCCATGCTGGTTGGAGGGGGAGGAACATTTGGTCCGGGACCAAGGACCCCGTGATAGGCCATACCGTCCGGAGGTGGTTGTCCTGGGAAAAAGTCGTAGAAGCCTGGTTGAGCTCCATAACCGAAATCACCGGGACTTCCAGAGTCTGAAATGAAAATTTC--------AAATTACGTTGGTCATCATACAATATATATTTTAATAATAAATTTATTCATTACATAAAAAAGTTACAAAAATTTGATAAAATATTGAAGCCATTTATTTAATCTTTTTAATATTAAACCGCACAATGTCTTAAAAATGATTTTAAGAGGGTTTTTTCTGAATTACGCTATGTATACTTTCACGATGAACATATTGCAGTAATGATTGACTCACACGGGTATCCATAATTAAACTAAATTTGCGAGTAGTCTG-------------------------TAGCAAAAACTATACGCGGAATTGCATGAAAA-TGGGTAATGGCAGAATGAAACGATGGGAATTTTTCCTAGCTTTATTGAACATATAAATAATCTACAACACCATTGT
Npaynei_NorrisDamCave_N348 TGTAAACCAAGCTTAAGGATCAACCAGCTGGTTTCTTAACATTACAAACTAATACTTCATGTGTCTATTAATAGTTATAAAATTATCATTGATTTTTAACATTGCAATCTCTCAGAAGTGTGAATT-TTTAGGGTAAAGTAAAGTGAAGGTATCATATGAGCAGTCTGGTTTTTAAACCGGATAGTCACTTTTTTTAAAAAAATTTTTATGTTTTTGCATGTAACATACATATCCAGTAGGATAAGTTATAACATTCAAAATCAGATAGATTGAATTTATTTTTGATGTAAAAGTAGGTATTACAGAAGCAATGGATTTCATTTGTTTTTCGAGTCTCCTGAACAATTTGCAAAAGATGACTTATCTGGTTTTGAAACTAGAAGACTCGTATATCGATGTAATTGGTCAGATGTCAGAGTCAGAGGAGATGTGTTTTTACTTACCGGGTCCAACAACTGCCGAGAGCGGTTGCTCCATGCTGGTTGGAGGGGGAGGAACATTTGGTCCGGGACCAAGGACCCCGTGATAGGCCATACCGTCCGGAGGTGGTTGTCCTGGGAAAAAGTCGTAGAAGCCTGGTTGAGCTCCATAACCGAAATCACCGGGACTTCCAGAGTCTGAAATGAAAATTTC--------AAATTACGTTGGTCATCATACAATATATATTTTAATAATAAATTTATTCATTACATAAAAAAGTTACAAAAATTTGATAAAATATTGAAGCCATTTATTTAATCTTTTTAATATTAAACCGCACAATGTCTTAAAAATGATTTTAGGAGGGTTTTTTCTGAATTACGCTATGTATACTTTCACGATGAACATATTGCAGTAATGATTGACTCACACGGGTGTCCATAATTAAACTAAATTTGCGAGTAGTCTG-------------------------TAGCAAAAACTATACGCGGAATTGCATGAAAATTGGGTAATGGCAGAATGAAACGATGGGAATTTTTCATAGCTTTATTGAACATATAAATAATCTACGACACCATTGT
Npaynei_UnakaMtns_N943 --------------------------------------------------------------------------------------------------ACATTACAATCTATCAGAAATGTCAATT-TTTAGGGTAAAGTAAAGTGAAGGTATCATATGAGCCGTCTGGTTTTTAAACCAGATAGTCACTTTTTTTAAAAAAAATTTTATGTTTTTGCATGTAACATACATATCCAGTAGGATAAGTTATAACATTCAAAATCAGATAGATTGAATTTATTTTTGATGTAAAAGTAGGTATTACAGAAGCAATGGATTTCATTTGTTTTTCGAGTCTACTGAACAATTTACAAAAGATGACGTATCTGGTTTTGAAACTAGAAGACTCGTATATCGATGTAACTGGTTAGATGTCAGAGTCAGAGGAGATGTGTTTTTACTTACCGGGTCCAACAACTGCCGAGAGCGGTTGCTCCATGCTGGTTGGAGGGGGAGGAACATTTGGTCCGGGACCAAGGACCCCGTGATAGGCCATACCGTCCGGAGGTGGTTGTCCTGGGAAAAAGTCGTAGAAGCCTGGTTGAGCTCCATAACCGAAATCACCGGGACTTCCAGAGTCTGAAATGAAAATTTCAAAATTTGAAATTACTTTGGTCATCATACAATATATATTTTAATAATAAATTTATTTATTACATAAAAAAGTTACAAAAATTTGATAAAATATTGAAGCCATTTATTTAATCTTTTTAATATTAAACCGCACAATGTCTTAAAAATGATTTTAGAGGGATTTTTTCTGCATTAAGCTATGTATACTTTCACGATGAACATATTGCAGTAATGATTGACTCACACGGGTGTCCATAATTAAACTAAATTTGCGAGTAGTCTG-------------------------TAGCAAAAACTATAC----------------------------------------------------------------------------------------------
Nroanensis_IngramBranch_N926 TGTGAACCAGGCTTAAGGATCAACCAGCTGGTTTCTTGACATTACAAACGAATACTTCATGTGTCTATTAATAGTTATAAAATTATCATTGATTTTTAACATTGCAATCTATCAGAAGTGTCAATT-TTTAGGGTAAAGTAAAGTGAAGGTATCATATGAGTAGTCTGGTTTTTAAACCAGATAGTCACTTTTTTTAAAAAAATTTTTATGTTTTTGCATGTAACATACATATCCAGTAGGATAAGTTATAACATTCAAAATCAGATAGATTGAATTTATTTTTGATGTAAAAGTAGGTATTACAGAAGCAATGGATTTCATTTGTTTTTCGAGTCTCCTGAACAATTTGCAAAAGATGACTTATCTGGTTTTGAAACTAGAAGACTCGTATATCGATGTAATTGGTCAGATGTCAGAGTCAGAGGAGATGTGTTTTTACTTACCGGGTCCAACAACTGCCGAGAGCGGTTGCTCCATGCTGGTTGGAGGGGGAGGAACATTTGGTCCGGGACCAAGGACCCCGTGATAGGCCATACCGTCCGGAGGTGGTTGTCCTGGGAAAAAGTCGTAGAAGCCTGGTTGAGCTCCATAACCGAAATCACCGGGACTTCCAGAGTCTGAAATGAAAATTTC--------AAATTACGTTGGTCATCATACAATATATATTTTAATAATAAATTTATTCATTACATAAAAAAGTTACAAAAATTTGATAAAATATTGAAGCCATTTATTTAATCTTTTTAATATTAAACCTCACAATGTCTTAAAAATGATTTTAAGAGGGTTTTTTCTGAATTACGCTATGTATACTTTGACGATGAACATATTGCAGTAATGATTGACTCACACGGGTGTCCATAATTAAACTAAATTTGCGAGTAGTCTG-------------------------TAGCAAAAACTATACGCGGAATTGCATGAAAATTGGGTAATGGCAGAATGAAACGATGGGAATTTTTCATAGCTTTATTGAACATATAAATAATCTACAACACCATTGT
Nroanensis_N_CarversGap_N928 TGTAAACCAAGCTTAAGGATCAACCAGCTGGTTTCTTAACATTACAAACTAATACTTCATGTGTCTATTAATAGTTATAAAATTATCATTGATTTTTAACATTGCAATCTATCAGAAGTGTCAATT-TTTAGGATAAAGTAAAGTGAAGGTATCATATGAGCCGTCTGGTTTTTAAACCAGATAGTCACTTTTTTTTAAAAAAATTTTATGTTTTTGCATGTAACATACATATCCAGTAGGATAAGTTATAACATTCAAAATCAGATAGATTGAATTTATTTTTGATGTAAAAGTAGGTATTACAGAAGCAATGGATTTCATTTGTTTTTCGAATCTCTAGAACAATTTACAAAAGATGACGTATCTGGTTTTGAAACTAGAAGACTCGTATATCGATGTAACTGGTTAGATGTCAGAGTCAGAGGAGATGTGTTTTTACTTACCGGGTCCAACAACTGCCGAGAGCGGTTGCTCCATGCTGGTTGGAGGGGGAGGAACATTTGGTCCGGGACCAAGGACCCCGTGATAGGCCATACCGTCCGGAGGTGGTTGTCCTGGGAAAAAATCGTAGAAGCCTGGTTGAGCTCCATAACCGAAATCACCGGGACTTCCAGAGTCTGAAATGAAAATTTCAAAATTTGAAATTACTTTGGTCATCATACAATATATATTTTAATAATAAATTTATTTATTACATAAAAAAGTTACAAAAATTTGATAAAATATTGAAGCCATTTATTTGATCTTTTTAATATTAAACCGCACAATGTCTTAAAAATGATTTTAAGAGGGTTTTTTCTGAATTACGCTATGTGTACTTTGACGATGAACATATTGCAGTAATGATTGACTCACACGGGTGTCCATAATTAAACTAAATTTGCGAGTAGTGAA-------------------------TAGCAAGAACTGTACGCGGAATTGCATGAAAATTGGGTAATGGCAGAATGAAACGATGGGAATTTT-------------------------------------------
Nroanensis_RoanHighBluff_N762 ---------------------------------------------------------------------------------------------------------------------------------------------------------------------------------------------------------------------------------------------------AAGTTATAACATTCAAAATCAGATAGATTGTATTTATTTTTGATGTAAAAGTAGGTATTACAGAAGCAATGAATTTCATTTGTTTTTCGAGTCTCCTGAACAATTTGCAAAAGATGACTTATCTGGTTTTGAAACTAGAAGATTCGTATATCGATGTAATTGGTCAGATGTCAGAGTCAGAGGAGATGTGTTTTTACTTACCGGGTCCAACAACTGCCGAGAGCGGTTGCTCCATGCTGGTTGGAGGGGGAGGAACATTTGGTCCGGGACCAAGGACCCCGTGATAGGCCATACCGTCCGGAGGTGGTTGTCCTGGGAAAAAGTCGTAGAAGCCTGGTTGAGCTCCATAACCGAAATCACCGGGACTTCCAGAGTCTGAAATGAAAATTTC--------AAATTACGTTGGTCATCATACAATATATATTTTAATAATGAATTTATTCATTACATAAAAAAGTTACAGAAATTTGATAAAATATTGAAGCCATTTATTTAATCTTTTTAATATTAAACCGCACAATGTCTTAAAAATGATTTTAAGAGGGTTTTTTCTGAATTACGCTATGTATACTTTCACGATGAACATATTGCAGTAATGATTGACTCACACGGGTGTCCATAATTAAACTAAATTTGCGAGTAGTCTG-------------------------TAGCAAAAACTATACGCGGAATTGCATGAAAA-TGGGTAATCGCAGAATGAAAC-------------------------------------------------------
Nsilvanus_Elijay_N395 TGTAAACCATGCTTAAGGATCAACCAGCTGGTTTCTTAACATTGCAAACTAATACTTCATGTGTCTATTAATAGTTATAAAATTATCATTGATTTTTAACATTGCAATCTATCAGAAGTGTCAATT-TTTAGGGTAAAATAAAGTGAGG--------------------------------------------------------------TTTTTTCATGTAACATACACATCCAGTAGGATAAGTTATAACATTCAAAATCAGATAGATTGAATTTATTTTTGATGTAAAATTAGGTATTACAGAAGCAATGGATTTCATTTGTTTTTCGAGTCTCCTGAACAATTTACAAAAGGCGACTTATCTGGTTTTGAAACTAGAAGACTCGTATATCGATGTAACTGGTTAGATGTCAGAGTCAGAGGAGATGTGTTTTTACTTACCGGGTCCAACAACTGCCGAGAGCGGTTGCTCCATGCTGGTTGGAGGGGGAGGAACATTTGGTCCGGGACCAAGGACCCCGTGATAGGCCATACCGTCCGGAGGTGGTTGTCCTGGGAAAAAGTCGTAGAAGCCTGGTTGAGCTCCATAACCGAAATCACCGGGACTTCCAGAGTCTGAAATGAAATTTTCGAAATTTGAAATTACGTTGGTCATCATACAATATATATTTTAATAATGCATTTATTCATTACATAAAAAAGTTACAAAAATTTGATAAAATATTGAAGCCATTTATGTAATATTTTTAATATTAAACCGCACAATGTCTTAAAAATGATTTTAAGAGGGTTTTTTCTGAATTACGCTATGTATACTTTCACGATGAATATATTGCAGTAATGATTGACTCACACGGGTGTCCATAATTAAACTAAATTTGCGAGTAGTCTG-------------------------TAGCAAAAACTATACGTGGAATTGCATGAAAATTGGGTAATGGCAGAATGAAACGATGGGAATTTTTCATAGCTTTATTGAACATATAAATAATCTACAACACCATTGT
Nsilvanus_GermanyCove_N1017 TGTGAACCAGGCTTAAGGATCAACCAGCTGGTTTCTTAACATTGCAAACTAATACTTCATGTGTCTATTAATAGTTATAAAATTATCATTGATTTTTAACATTGCAATCTATCAGAAGTGTCGATT-TTTAGGGTAAAGTAAAGTGAAGGTATCATATGAGCCGTCTGGTTTTTAAACCAGATAGTCAC-----TTAAAAAAAATTTTATGTTTTTACATGTAACATACATATCCAGTAGGATAAGTTATAACATTCAAAATCAGATAGATTGTATTTATTTTTGATGTAAAAGTAGGTATTACAGAATCAATGGATTTCATTTGTTTTTCGAGTCTCCTGAACAATTTACAAAAGGTGACTTATCTGGTTTTGAAACTAGAAGACTCGTATATCGATGTAACTGGTTAGATGTCAGAGTCAGAGGAGATGTGTTTTTACTTACCGGGTCCAACAACTGCCGAGAGCGGTTGCTCCATGCTGGTTGGAGGGGGAGGAACATTTGGTCCGGGACCAAGGACCCCGTGATAGGCCATACCGTCCGGAGGTGGTTGTCCTGGGAAAAAGTCGTAGAAGCCTGGTTGAGCTCCATAACCGAAATCACCGGGACTTCCAGAGTCTGAAATGAAATTTTCAAAATTTGAAATTACGTTGGTCATCATATAATATATATTTTAATAATAAATTTATTCATTACATAAAAAAGTTACAAAAATTTGATAAAATATTGAAGCCATTTATTTAATCTATTTAATATTAAACCGCACAATGTCTTAAAAATGATTTTAAGAGGGTTATTTCTGAATTACGCTATGTATACTTTCACGATGAATATATTGCAGTAATGATTGACTCACACGGGTGTCCATAATTAAACTAAATTTGCTAGTAGTTTG-------------------------TAGCAAAAACTATACGCGGAATTGCATGAAAATTGGGTAATGGCAGAATGAA---------------------------------------------------------
Nsilvanus_HeboMtn_N1029 TGTAAACCAGGCGTAAGGATCAACCAGCTGGTTTCTTAACATTGCAAACTAATACTTCATGTGTCTATTAATAGTTATAAAATTATCATTGATTTTTAACATTGCAATCTATCAGAAGTGTCAATT-TTTAGGGTAAAATAAAGTGAG---------------------------------------------------------------TTTTTGCATGTAACATACACATCCAGTAGGATAAGTTATAACATTCAAAATCAGATAGATTGAATTTATTTTTGATGTAAAAGTAGGTATTACAGAAGCAATGGATTTCATTTGTTTTTCGAGTCTCCTGAACAATTTACAAAAGACGACTTATCTGGTTTTGAAACTAGAAGACTCGTATATCGATGTAACTGGTTAGATGTCAGAGTCAGAGGAGATGTGTTTTTACTTACCGGGTCCAACAACTGCCGAGAGCGGTTGCTCCATGCTGGTTGGAGGGGGAGGAACATTTGGTCCGGGACCAAGGACCCCGTGATAGGCCATACCGTCCGGAGGTGGTTGTCCTGGGAAAAAGTCGTAGAAGCCTGGTTGAGCTCCATAACCGAAATCACCGGGACTTCCAGAGTCTGAAATGAATTTTTCAAAATTTGAAATTACGTTGGCCATCATACAATATATATTTTAATAATAAATTTATTCATTACATAAAAAAGTTTCAAAAATTTGATAAAATATTGAAGCCATTTATTTAATCTTTTTAATATTAAACCGCACAATGTCTTAAAAATGATTTTAAGAGACTTTTTTCTGAATTACGCTATGTATACTTTCACGATGAATATATTGCAGTAATGATTGACTC---TGCTTGTTCATGACTAGAATAGATTTACAATTATTCTA-------------------------CGACAAAAACTACATACAAAGGTAAAT---------ATAACAAGAGAGACAGATGATGATGTGGCATGAAGGGTCTATCACGCTTGTAAATGTTATACA-TAACACTTG
Ntennessensis_IndianCave_N052 -----------------------------------------TTACAAACTAATACTTCATGTGTCTATCAATAGTTATAAAATTATCATTGATTTTTAACATTGCAATCTATCAGAAGTGTCCATT-TTCAGGGTAAAGTAAAGTGAAGGTATCACATGAGCCGTCTGGTTTTTAAACCAGTTGGTCACTTTTTTTATTAAAATTTTTATGTTTTTGCATGTAACATACATATCCAGTAGGATAAGTTATAACATTCAAAATCAGACAGATTGAATTCATTTTTGATGTAAAAGTAGGTATTACAGAAGCAATGGATTTCATTTGTTTTTCGAGTCTCCCGAACAATTTACAAAAGATGACTTAACTGGTTTTGAAACTAGAGGACTCGTATATCGATGTAACTGGTTAGATGTCGGAGTCGGAGGAGATGTGTTTTTACTTACCGGGTCCAACAACTGCCGAGAGCGGTTGCTCCATGCTGGTTGGAGGGGGAGGAACATTTGGTCCGGGACCAAGCACCCCGTGATAGGCCATACCGTCCGGAGGTGGTTGTCCTGGGAAAAAGTCGTAGAAGCCTGGTTGAGCTCCATAACCGAAATCACCGGGACTTCCAGAGTCTGAAATGAAAATTTCAAAATTTGAAATTACGTTGGTCATCATACAATATATATTTTAATAATAAATTTATTCATTACATAAAAAAGTTACAAAAATTTGATAAAATATTGAATCCATTTATTTAATCTTTTTAATATTAAACCGCACAATGTCTTAAAAATGATTTTAAGAGGATTTTTTCTGAATTGCGCTATGTATACTTTCACGATGAACATATTGCAGTAATGATTGACTCACACGCGTGTTCATAATTAAACTAAATTTGCGAGTAGTCTG-------------------------TAGCAAAAACTATACGCGTAATTGCATGAAAATTGGGTAATGGCAGAATGAAACGATGGGAATTTT-------------------------------------------
Ntennessensis_LittleStony_N645 ----------------------------------------------------------------------------------------------------------------------TGTCCATT-TTCAGGGTAAAGTAAAGTGAAGGTATCACATGAGCCGTCTGGTTTTTAAACCAGTTGGTCACTTTTTT--AAAAAATTTTTATGTTTTTGCATGTAATATACATATCCAGTAGGATAAGCTATAACATTCAAAATCAGACAGATTGAATTTATTTTTGATGTAAAAGTAGGTATTAGAGAAGCAATGGATTTCATTTGTTTTTCGAGTCTCCCGAACAATTTACAAAAGATGACTTATCTGGTTTTGAAACTAGAGGATTCGTATATCGATGTAACTGGTTAGATGTCGGAGTC---GGAGATGTGTTTTTACTTACCGGGTCCAACAACTGCCGAGAGCGGTTGCTCCATGCTGGTTGGAGGGGGAGGAACATTTGGTCCGGGACCAAGGACCCCGTGATAGGCCATACCGTCCGGAGGTGGTTGTCCTGGGAAAAAGTCGTAGAAGCCTGGTTGAGCTCCATAACCGAAATCACCGGGACTTCCAGAGTCTGAAATGAAAATTTCAAAATTTGAAATTACGTTGGTCATCATACAATATATATTTTAATTATAAATTTATTCATTACATAAAAAAGTTACAAAAATTTGATAAAATATTGAATCCATTTATTTAATCTTTTTAATATTAAACCGCACAATGTCTTAAAAATGATTTTAAGAGGATTTTTTCTGAATTGCGCTATGTATACTTTCACGATGAACATATTGCAGTAATGATTGACTCACACGCGTGTCCATAATTAAACTAAATTTCCGTGTAGTCTG-------------------------TAGCAAAAACTATACGCGGAATTGCATGAAAATTGGGTAATTGCAGAATGAAACGATGGGAATGTTTCGTAGCTTTATTAAACATATATATAATCTACAA---------
Ntennessensis_Watauga_N1046 --------------------------------------------------------------------------------------------------------------------------------------CAGGGTAAAGTGAAGGTATCACATGAGCCGTCTGGTTTTTAAACCAGATAGTCACTCCTTTTAAAAAAAATTTTATGTTTTTGCATGTAACATACATATACAGTAGGATAAGTTATAACATTCAAAATAAGACAGATTGAATTCATTTTTGATGTAAAAGTAGGTATTACAGAAGCAATGGATTTCACTTGTTTTTCGAGTCTCCCGAACAATTTACAAAATATGACTTATCTGGTTTTGAAACTAGAAGACTCGTATATCGATGTAACTGGTTAGATGTCGGAGTC---GGAGATGTGTTTTTACTTACCGGGTCCAACAACTGCCGAGAGCGGTTGCTCCATGCTGGTTGGAGGGGGAGGAACATTTGGTCCGGGACCAAGGACCCCGTGATAGGCCATACCGTCCGGAGGTGGTTGTCCTGGGAAAAAGTCGTAGAAGCCTGGTTGAGCTCCATAACCGAAATCACCGGGACTTCCAGAGTCTGAAATGAAAATTTCAAAATTTGAAATTACGTTGGTCATCATACAATATATATTTTAATAATAAATTTATTCATTACATAAAAAAGTTACAAAAATTTGATAAAATATTGAATCCATTTATTTAATCTTTTTAATATTAAACCGCACAATGTCTTAAAAATGATTTTAAGAGGATTTTTTCTGAATTGCGCTATGTATACTTTCACGATGAACATATTGCAGTAATGATTGACTCACACGCGTGTTCATAATTAAACTAAATTTGCGAGTAGTCTG-------------------------TAGCAAAAACTATACGCGGAATTGGATGTAAATTGGGTAATGGCAGAATGAAAC-------------------------------------------------------
