# Supplementary material for: ﻿New species in old mountains: integrative taxonomy reveals ten new species and extensive short-range endemism in Nesticus spiders (Araneae, Nesticidae) from the southern Appalachian Mountains
Source: Zookeys. 2023 Feb 3;1145:1–130. doi: 10.3897/zookeys.1145.96724 (PMC10208238; doi:10.3897/zookeys.1145.96724)
Supplement: Supplementary material 4 — Input alignments, analysis log files, and output tree files [file zookeys-1145-001_article-96724__-s004.zip › uce-2001956 (modified).phy]

 89 1135
Nesticella_sp_GH1210 --------------------------------------------------------------------------------------------------------------------------------------------------------------------------------------------------------------------------------------------------------------------------------------TTTTTATTACTATTGCAATTTC---------TTATTTCTATA----------CTGATATATTTATGTTTGGTATTATAACTAAC--ATGATATTAATTTTTTTCCCCAGGAGCTCCTGATCCAACAGCAGGAGCTCCGGCCGATGAAGAACATAGCTGGCATCTTGATGAAGAACAAGTCGGGGAGCAAGTTCGTACATATCTGTCTCAGGGAAGCTACTACAGTGCAAACAAACAGCTCAATTGTCTTTTTTCCAAAGTAAGCA------------GGCTCCTGTTCTAATTT-----------------AAAAACATTACATCAATTATTTTATTA----------CAGGATTATATTTGAG---------------GACACAATTCATTTGATTT----AAAAAAAACTTCATATTGT-----TAGAAAATTTTTTG---------ATTTTTTTTTTTTTTTCAAA----------------------------------------------------------------------------------------------------------------------------------------------------------------------------------------------------------------------------------------------------------------------------------------------------------------------------------------------------------------------------------------------------
Nesticus_Japan_G2153 TCAAGGAGTTAAAATTAATAAAAAATTAATTAATATTGTTAAGAAGTTAATAAATTCTTCTTTAATACATA------GGCAATATTAGATTTTACCATAGTTTTACGGGTATCTTCTGTTTTTTGTTAGTTTATTCTTTTTTTTATATAATGAGTATATTATCAAAT---TTTTTAGATGTGTTACGTCTTTTGAAG-----------------ATTTGTATTTAATTAAAATATTTTC-------GACTATATGCATTTTAATTAGATTTTTGCTATTTTTTATCGCTTTTACAATTTC---------TAATTCCTATA----------TTAATATATCTATTTC----ATTATGACTAACGTATGCAATTAA--TTTTTTTTCAGGAGCTCCTGATCCAACAGCAGGAGCTCCGGCCGATGAAGAACATAGCTGGCATCTTGATGAAGAACAAGTTGGGGAGCAAGTTCGTACATATCTGTCTCAGGGAAGCTACTACAGTGCAAACAAACAGCTCAATTGTCTTTTTTCCAAAGTAAACACTTTGAAATACTGTCACATATTTTACTTTCTT--------------AAATACATTACACCAATTGTTTTATTA----------CAGGATGATATTTTTAT--------ATTGATGACACAATTGATTTTATTT-------GAAAACTTCATAGTGT-----TAGAAATTTTTTAGAATAAGTTAATTCTTT----TTCTTCAAAGTAGGATAATATATAGCAAAAAAAAATTAAAAAAAATGTTTGACATTTTTTTG----------------------TGGCGCATCTTTTTATAAGAATTATTTCAAAATCAAAAGATTTGCAGAAA--TTATGGAATTTATATCTGCAAAATTAGTTTTCAATAATGTATTTCCTTCATCTTATTTTCAGTCGGGTAACCTACATCTGGTGGGTAAATAATGCAGATGATGTAAATATTTGTCTAACTGCTGAATAAAGTTTTAATGAATTAAAACTTGAAAGAATTAAGTTCAAAAATAAAATAATTGTATTAATAAATCAAATCAAATTTTTCTAAGCATAATATTTAAGTAAAGTGGCAAGGAAGCTCTTATTTTTAATACAGTCT
Nesticus_nahaunus_Mexico_G2881 TTGACTAAATGC-TTTCCTAGAATTCAAAAATATATTGTAAAGAGTATAATAAATTTATATTACATAGATAATTATA---------AAGTTCGAGCA----TGCTGCAGCCATAACTAATCCAAACTTTTTCTTTACTCTTCCAATATGTTTAAAGGGTAAGCAAAAGAGTTTTTGT----------------AAAG-----AAATTGAGTACATTCTTTCTTCCTTTTGGCAAAATT--------GAAGCATTGCTTTTTAGTGAATTTTAATTTGCTTTTTCTTTCTTAGATGTACACGTACAGTCT----TTCTGTACACAATAATC---------TTGCCTTATGTGTCATAATTAACTTTTGATT-------TTTTTTCCAGGAGCTCCTGATCCAACAGCAGGAGCTCCGGCCGATGAAGAACATAGCTGGCATCTTGACGAAGAACAAGTTGGAGAGCAAGTTCGTACATATCTGTCTCAGGGAAGTTACTACAGTGCAAATAAACAGCTCAATTGTCTTTTTTCCAAAGTAAGAACTTTTGA--------TCAAATGAAACCTGCTTTAGTTAACCATTTACAAAAATTATCAGTAGT-TTTACGTCACTCACACTTTTAAGATAATATATTGATGGAATATGAGTTACAGGATGATTAATT------TATCAAAAAGTAGATCATAATTGTTTTGCATAATAACGTTTTGATAGATTAATACTGTATTGAGATACAAAATGGTATGGAATGTATGAACTCGAAAAATAAAAAA------------------TACAGTGAAACC------TCGATACAACAATATTTTAAAATTATTGTT--------CAGAGGGGTATATCGTTATATCGAGGAGCATC----ATGAATCAATTTTAGAAG-TTTCTAGTATTTAAATTCT----AACTATTTTGAT------------GTACAAATTGGGAAGAACAT-------------------------------------------------------------------AGAATAATAGTAT-------------------------------ATACTTA------------AGCAT----------------------
Nsilvestrii_Hellgate_N1108 TTTAAAATATATATATAAAACAATGCAAAACTAATTCATAATCATTAAAGTTTTGTTACATCACATTCATATTTATAACACAAATTAAGGTTAAGTACTATTGCATGACACATTTA-ATCTGCATTTGACTAATTATATATTTAATAAATTTGATATTGTAACAACTAAAAATATATCCTCT-------------------TAAATAAGTAATACTTTATATTAATCGATTTAATATTTTTCAATG-----GATATTTTCTTTTGTAACTTTTTTTTTTTTTTTCTTAAAAAGAAATTTTATAAATGCATGCTTAATAAGCATGATAATATCTTTTTA-TTTTCTTATCCGTTGTGATCAAAATATTTTATTTTTATTCTCTTTCAGGAGCTCCTGATCCAACAGCAGGAGCTCCGGCCGATGAAGAACATAGCTGGCATCTTGATGAAGAACAAGTTGGGGAGCAAGTTCGTACATATCTGTCTCAGGGAAGCTACTACAGTGCAAATAAACAGCTCAATTGTCTTTTTTCCAAAGTAAGGGCTTGCAAGTGTTCAATTACATATAACTTTATTTAAAAAGAAGTTTTGTAGTTTTACCTGTAGTACTTGTTTGTTTTGGAACTGTAAGATTGTATTTTCCT---CTAACTACCAATCTATGATCAATT------TAAC-------------TATTTTTCT------------TTTTTATAAATTAATATTTT------------------------TTTATAAATAAGAAAGTTTGAAA--TACTTATCTTTTTATTGTGCCTTTAAGCCTATGCCTTTAAGCCTATGCCTTTTTAAGTTTTAAACTGATGACAAAAAGTTGTAGAGTAATTTATTAAAATTTGTCTCAT------ATGTTTGCAGATGTTCTCTTTCTATAC-------------------------TAAAATTTCTAAGGAAAGACAACTAAATAGTTTTTCTTTTGATTGTGAAGACA---ATTGTTTTAC------------AAGTTAATTC--AAGATAAAATACTAATATGCATATA-------------TTTTATTGTTTATGATTA---------------------------------------
Narcheri_Cheaha_N023 TTCACTGAATATTTTTCATGAAACTCAAAAATACATTGTAAGAAATATAAAAAATATGTTACATATGTATATTTAGGATATATATTAAATGGAAACACTAATGCATGAATTATTAATAATTTCATTTGATTAATTCTACTTATTATGTATTGTATATGTTAGTAAAAGAGCAA----------------ACAACAACAATGTAAAACAAGAGTGTCTTATATTTATTTGTTAAATTTTTTTTTATGGCAGAAATGCTTTTTGACACAACCA------TTTTTTTATGGTTAAGTAATATTATAAAATTCTAACTTCTATACACAGTTAGCTTGCTTCATTCTTCTTATGTACTGTAATTAATGTATGTT--------TTTCTTTCAGGAGCTCCTGATCCAACAGCAGGAGCTCCGGCCGATGAAGAACATAGCTGGCATCTTGATGAAGAACAAGTTGGAGAGCAAGTTCGTACATATCTGTCTCAGGGAAGCTACTACAGTGCAAACAAACAGCTCAATTGTCTTTTTTCCAAAGTAAGCACTTTTGACAATTTTCTCAAATTAATCCTGCTTCATTGAATGCTTTTAAAAGTTTATCCATAGTGTTTTTGTAACCCGCACTTTTTAGATGATATTTTGATGGAATAAGTA-----------------------------------------------------------------------------------TAGAATCAAAAT-GGTATGGAATATATGAATTCAAAAGTTTAAAAAGTAGTCACGATCATTTGGTATAATAAAAGCATCCTGCTTATGCAGAATTTTTTT-AAGAGACTACT--------------------------TATTAGAATTAATTTCTTAAAAATATGTTTTAGAAGATTTTTTTCCTTTACATTTTTGCCAGGTAATTTAGTTAATTTGAATTGGTAAAAA-TGAAAATGGAGGAGGAGTTCATCTAAACGTGAAAGGAAACACAAATTTAATGTTCTGCAGGAAAGTGAAATCAAGAAATGCAATAATAGTAAGAATAAATGGGACAAGGATGTTTCATTGTTGATTATTGCGTAAGGATCCCAACAAAATTTCATTTTTATGGTTTTTC
Narcheri_MillShoalCreek_N727 -----------------------------------------------------------------------------------------------------------------------------------------------------------------------------------------------------------------GAGTGTTTTATATTTATTTGTTAAATTTTCTTTTATGGAAGAAATGCTTTTTGACACAACCA------TTTTTTCATGCTTAAGTAATATTATAAAATTCTAACTTCTATACACAGTTAGCTTGCTTCATTCTTCTTATGTACTGTAATTAATGTATGTC--------TTTCTTTCAGGAGCTCCTGATCCAACAGCAGGAGCTCCGGCCGATGAAGAACATAGCTGGCATCTTGATGAAGAACAAGTTGGAGAGCAAGTTCGTACATATCTGTCTCAGGGAAGCTACTACAGTGCAAACAAACAGCTCAATTGTCTTTTTTCCAAAGTAAGCACTTTTGACAATTTTCTCAAATTAATCCTGCTTCATTGAATGCTTTTAAAAATTTATCAATAGTGTTTTTGTAACCCGCACTTTTTAGATGATATTTTGATGGAATAAGTA-----------------------------------------------------------------------------------TGGAATCAAAAT-GGTAT---------------------------------------------------------------------------------------------------------------------------------------------------------------------------------------------------------------------------------------------------------------------------------------------------------------------------------------------------------------------------------------------
Nbarri_Bishop_N1072 TTCACTGAATACTTTTCCTGAAATACAAAAGTACATTGTAAGGAGTATAAAAAATACGTTACACATGTATACTTAGGATACATATTAAGTTTAAGCACTGATGCATGAGCTATTAATAATTTTATTTGATTAATTGTACTTATTATGTATTGGATATGTTAGTAAATGAATGTTTATTTACTGCATGTTACTAAAAGTGTTCAAAACAAGAA----TTATATTTATTTGTTAAATGTTCTTTTATGAAAAAAATGCTTTTTTACATGGTCTGCATCCTTTTTTTT--ATGACATAATTTTATAAAATTATGATTTCTATACACAGTAATCTTGCTTCATTTTTCTTATGTACTGTAATTAATGTATGTTTTTCTTGTTTTCTTTCAGGAGCTCCTGATCCAACAGCAGGAGCTCCGGCCGATGAAGAACATAGCTGGCATCTTGATGAAGAACAAGTTGGAGAGCAAGTTCGTACATATCTGTCTCAGGGAAGCTACTACAGTGCAAACAAACAGCTCAATTGTCTTTTTTCTAAAGTAAGCACTTTTGGCAATTTTCTCAAATTAAACCTGCTTTAGTTAATGCTTTTAAAAGTTTATCAATAGTTTTTATGTAACCCACACTTTTAAGATGATATTTTG---------AGTGTATAGGATGATTAATTTTTTTTAATCAAAAAGTAGACCATAGTTTATTGGTATAAAAGTGTTTTGATTCATTAATACTGTATTGAGATACAAAATAGTATGGAATATATGAATTCAAAAATTTAAAAAGTAATCACGATCATTTCGTGTAATAAATGCAACCAGTTTATGCA-GAATTTTTTAAAGATATTACTTTAATATGAAGGGCCTTAAAGCAGCTTATTAGAATTAATTTCTTAAAAATATGTTTTAGAAGATTTTTTTTCTTTACATTTTTGCCAGCTAATTTAATTAATTTGAATTGGTAAAAAACAAAAATGAAGTGGGAGTTCATCTAAATGTGAAAGAAAACACAAATTTACTGTTCTGCAGAAAAGTAAAATCAAAAAATGCAATAATAATAAGAATAAATGGGACATGAATTTTTCATTGCTTATGATTGTGTAAGGATCCCAACAAAATTTCATTTT-----------
Nbarri_LostCoveCave_N0065 TTCACTGAATACTTTTCCTGAAATACAAAAGTACATTGTAAGGAGTATAAAAAATACGTTACACATGTATACTTAGGATACATATTAAGTTTAAGCACTGATGCATGAGCTATTAATAATTTTATTTGATTAATTGTACTTATTATGTATTGGATATGTTAGTAAATGAATGTTTATTTACTGCATGTTACTAAAAGTGTTCAAAACAAGAA----TTATATTTATTTGTTAAATGTTCTTTTACGAAAAAAATTCTTTTTTACATGGTCTGCATCCTTTTTTTT--ATTACATAATTTTATAAAATTAGTTTTTCTATACACAGTAATCTTGCTTCATTTTTCTTATGTACTGTAATTAATGTATGTTT-TTTTGTTTTCTTTCAGGAGCTCCTGATCCAACAGCAGGAGCTCCGGCCGATGAAGAACATAGCTGGCATCTTGATGAAGAACAAGTTGGAGAGCAAGTTCGTACATATCTGTCTCAGGGAAGCTACTACAGTGCAAACAAACAGCTCAATTGTCTTTTTTCTAAAGTAAGCACTTTTGGCAATTTTCTCAAATTAAACCTGCTTTAGTTAATGCTTTTAAAAGTTTATCAATAGTTTTTATGTAACCAACACTTTTAAGATGATATTTTG---------AGTGTATAGGATGATTAATTTTTTATTATCAAATAGTAGACCATAGTTTATTGGTATAAAAGTGTTTTGATTCATTAATACTGTATTGAGATACAAAATAGTATGGAATATATGAATTCAAAAGTTTAAAAAGTAATCACGATCATTTCGTGTAATAAATGCAACCAGTTTATGCA-GAATTTTTTAAAGATATTACTTTAATATGAAGGGCCTTAAAGCAGCTTATTAGAATTAATTTCTTAAAAATATGTTTTAGAAGATTTTTTTTCTTTACATTTTTGCCAGCTAATTTAATAAATTTGAATTGGTAAAAAACAAAAATGAAGTGGGAGTTCATCTAAATGTGAAAGAAAACACAAATTTACTGTTCTGCAGAAAAGTAAAATCAAAAAATGCAATAATAATAAGAATAAATGGGACATGAATTTTTCATTGCTTATGATTGTGTA-----------------------------------
Nbarri_eyed_ClayCave_G2082 TTCACTAAATAATTTTCATGAAATACAAAAGTACACTGCAAGGAATATAATAAATACGCTACACATGTATACTTAGGATAGATATTAAGTTTAAACACCAATGCAGGAGCTATTAATAATTTCATTTGATTAATTCTACTTATTATGTATTGGATATGTTAGTAAATGAATATTTATTTACTGCATGTTACTAAAAGGGTGCAAAACAAGAATGTTTTACACTTATTTGTTAAATTTTCTTTTATGGAGGAAATGCTTTTTGATATAGTCTGTACC-TTTTTTTTTGCTTAAGTTTTTTTATAAAGTTATGACTTCTATACATAGTAACCTTGCTTCATTTTTCTTATGCACTGTAATTAAAGTTTATTTTATTA------TTACAGGAGCTCCTGATCCAACAGCAGGAGCTCCGGCCGATGAAGAACATAGCTGGCATCTTGATGAAGAACAAGTTGGAGAGCAAGTTCGTACATATCTGTCTCAGGGAAGCTACTACAGTGCAAACAAACAGCTCAATTGTCTTTTTTCCAAAGTAAACACTTTTGACAATTTTCTCAAATTAAACCTGCTTTAGTTAATGCTTTTAAAAGTATATCAATATTATTTATGTAACCCACACTTTTAAGATGATATTTTGATGGAATAAGTGTTATAGAATGATTATTTTTTTTAAATCAAAAAGTAGACCATAGTTTATTGGTATAAAAGTGTTTTGATGGATTAATACTGTATTGAGATACAAAATGGTATGGAATATTTGAATTCAAAAGTTTAAAAAGCAATCACGATCATTTGGTGTAATAAAGGCAACCAGTTTATGCAGAATTTTTTTAAAGATATCACTTTAATATGAAGAGCCTTAAAACAGCTTATTAGGATTAATTTCTTAAAAATATGTTTTAGAAGAGTTTTTTTCTTTATATTTTTGCCAGCTAATTTAATTAATTTGAATCGGTAAAAAATGAAAATGAAGTAGGAGTTCATCTAAACGTGAAAGAAAACACAAATTTACTGTTCTGCAGAAAAGTGAAATCAAAAAATGCAATAATAATAAGAATAAATGGGACAATAATTTTTCATTGTTTATGATTATGTAAGGATCCCAACAAAATTTCATTTTCGCAGCTTTTC
Nbarrowsi_Gregorys_N270 -----------------------------------------------------------------------------------------------------------------------TTTCATTTGATTAATTCTACTTATTATGTATTGGATATGTTAGTAAATGAATATTTATTTACTGCATGTTACTAAAAGGGTGCAAAACAAGAATGTTTTATATTTATTTGTTAAATTTTCTTTTATGGAATAAATGCTTTTTGATACAGTCTGTACCCTTTTTTTTTGCTTACGTAATTTTATAAAATTATGATTTCTATACACAGTAATCTTGCTTCGTTTTTCTTATGTACTGTAATTAATGTATGTTTTTTCTTTTTTCTTTCAGGAGCTCCTGATCCAACAGCAGGAGCTCCGGCCGATGAAGAACATAGCTGGCATCTTGATGAAGAACAAGTTGGAGAGCAAGTTCGTACATATCTGTCTCAGGGAAGCTACTACAGTGCAAACAAACAGCTCAATTGTCTTTTTTCCAAAGTAAGCACTTTTGAAAATTTTCTCCAAATAAACCTGCTTTAGTTAATACTTTTAAAAATTTATCAATAGTATTTATGTAACCCACACTTTTAAGATGGTATTTTGATGGAATAAGTGTTATAGGATGATT-ATTTTTTTAAATCAAAAAGTAGACCATAGTTTATTGTTATAAAAGTGTTTTGATGGATTACTACTGTATTGAGATACAAAATGGTATGGAGTATATGATTTCAAAAGTTTAAAAAGTAATCACGATCATTTGGTGTAATAAAGGCAACCAGTTTATGCAGATTTTTTTTAAAGATTTCACTTTAATATGAAGAGTTTTAAAGCAGCTTATTAGGATTAATTTCTTAAAAATAAGTTTTAGAAGATTTTTTTTCTTTACATTTTTGCCAGCTAATTTAATTAATTAGAATTGGTAAAAAATGAAAATGAAGCAGGAGTTCATCTAAACGTGAAAGAAAACACAAATTTACTCTTCTGCAGAAAAGTGAAATCAAAAAATGCAATAATAATAAGAATAAATGGGACAAGAATTCTTCATTGTTTATTATTGTGTAAGGATCCCAACAAAATTTCATCTTCACAGCTTTAC
Nbarrowsi_Tuckaleechee_N360 ----------------------------------------------------------------------------------------------------------------------------------------------------------------------------------------------------------------------------------------AATTTTCTTTTATGGAATAAATGCTTTTTGATACAGTCTGTACCCTTTTTTTTTGCTTACGTAATTTTATAAAATTATGATTTCTATACACAGTAATCTTGCTTCGTTTTTCTTATGTATTGTAATTAATGTATGTTTTTTCTTTTTTCTTTCAGGAGCTCCTGATCCAACAGCAGGAGCTCCGGCCGATGAAGAACATAGCTGGCATCTTGATGAAGAACAAGTTGGAGAGCAAGTTCGTACATATCTGTCTCAGGGAAGCTACTACAGTGCAAACAAACAGCTCAATTGTCTTTTTTCCAAAGTAAGCACTTTTGATAATTTTCTCCAAATAAACCTGCTTTAGTTAATGCTTTTAAAAGTTTATCAATATTATTGATGTAACCCACACTTTTAAGATGGTATTTTGATGGAATAAGTGTTATAGGATGATTAATTTTTTTAAATCAAAAAGTAGACCATAGTTTATTGGTATAAAAGTGTTTTGATGGATTACTACTGTATTGAGATACAAAATGGTATGGAGTATATGATTTCAAAAGTTTAAAAAGTAATCACGATCATTTGGTGTAATAAAGGCAACCAGTTTATGCAGATTTTTTTTAAAGATATCACTTTAATATGAAGAGTCTTAAAGCAGCTTATTAGGATTGATTTCTTAAAAATATGTTTTAGAAGATTTTTTTTCTTTACATTTTTGCCAGCTAATTTAATTAATTAGAATTGGTAAAAAATGAAAATGAAGCAGGAGTTCATCTAAAGGTGAAAGAAAACACAAATTTACTCTTCTGCAGAAAAGTGAAATCAAAAAATGCAATAATAATAAGAATAAATGGGACAAGAATTTTTCA----------------------------------------------------
Nbishopi_DryFalls_N150 TTCACTGAATACTTTTCCTGAAATACAAAAGTACATTGTAAGGAGTATAAAAAATACATTTCAGATGTATACTTAGGACACATATTAAGTTTAAGCACTGATGCATGAGCTATTAATAATTTTATTTGATTAATTGTACTTATTATGTATTGGATATGTTAGTAAATGAATGTTTATTTACTGCATGTTACTAAAAGTGTTCAAAACAAGAA----TTATATTTATTTGTTAAATGTTCTTTTATGAAAAAAATGCTTTTTTACATGGTCTGTATCCTTTTTTTT--ATTACATAATTTTATAAAATTATGATTTCTATACACAGTAATCTTGCTTCATTTTTCTTATGTACTGTAATTAATGTATGTTTCTTTTTTTTTCTTTCAGGAGCTCCTGATCCAACAGCAGGAGCTCCGGCCGATGAAGAACATAGCTGGCATCTTGATGAAGAACAAGTTGGAGAGCAAGTTCGTACATATCTGTCTCAGGGAAGCTACTACAGTGCAAACAAACAGCTCAATTGTCTTTTTTCCAAAGTAAGCACTTTTGACAATTTTCTCAAATTAAACCTGATTTAGTTAATGCTTTTAAAAGTTTATCAATAGTTTTTACGTAACCCACACTTTTAAGATGATATTTTG---------GGCGTATAGGATGATTAATTTTTTT--ATCAAAAAGTAGACCATAGTTTATTGTTATAAAAGTGTTTTGATGCATTAATACTGTATTGAGATACAAAATTGTATGGAATATATGAATTCAAAAGTTTAAAAAGTAATCACGATCATTTCGTGTAATAAAGGCAACCAGTTTATGCA-ATTTTTTTTAAAGATATTATTTTAATATGAAGGGCCTTAAAGCAGCTTATTAGGATTAATTTCTTAAAAATATGTTTTAGAAGATTTTTTTTCTTTACATTTTTGCCAGCTAATTTAATTAATTTGAATTGGTGAAAAACAAAAATGAAGTGGAAGTTCATCTAAATGTGAAAGAAAACACAAATTTACTGTTCTGCAGAAAAGTGAAATCAAAAAATGCAATAATAATAAGAATAAATGGGACATGAATTTTTCATTGCTTATGATTGTGTAAGGATCCCAACAAAATTTCATTTTTACAGCTTTTC
Nbishopi_PoleCr_Chattooga_N885 --------------------------------------TAAGGAGTATAAAAAATACATTTCAGATGTATACTTAGGACACATATTAAGTTTAAGCACTGATGCATGAGCTATTAATAATTTTATTTGATTAATTGTACTTATTATGTATTGGATATGTTAGTAAATGAATGTTTATTTACTGCATGTTACTAAAAGTGTTCAAAACAAGAA----TTATATTTATTTGTTAAATGTTCTTTTATGAAAAAAATGCTTTTTTACATGGTCTGTATCCTTTTTTTT--ATTACATAATTTTATAAAATTATGATTTCTATACACAGTAATCTTGCTTCATTTTTCTTATGTACTGTAATTAATGTATGTTTCTTTTTTTTTCTTTCAGGAGCTCCTGATCCAACAGCAGGAGCTCCGGCCGATGAAGAACATAGCTGGCATCTTGATGAAGAACAAGTTGGAGAGCAAGTTCGTACATATCTGTCTCAGGGAAGCTACTACAGTGCAAACAAACAGCTCAATTGTCTTTTTTCCAAAGTAAGCACTTTTGACAATTTTCTCAAATTAAACCTGATTTAGTTAATGCTTTTAAAAGTTTATCAATAGTTTTTACGTAACCCACACTTTTAAGATGATATTTTG---------GGCGTATAGGATGATTAATTTTTTT--ATCAAAAAGTAGACCATAGTTTATTGTTATAAAAGTGTTTTGATGCATTAATACTGTATTGAGATACAAAATTGTATGGAATATATGAATTCAAAAGTTTAAAAAGTAATCACGATCATTTCGTGTAATAAAGGCAACCAGTTTATGCA-A-TTTTTTTAAAGATATTATTTTAATATGAAGGGCCTTAAAGCAGCTTATTAGGATTAATTTCTTAAAAATATGTTTTAGAAGATTTTTTTTCTTTACAT----------------------------------------------------------------------------------------------------------------------------------------------------------------------------------------------------------------
Nbishopi_StandingIndian_N131 TTCACTGAATACTTTTCCTGAAATACAAAAGTACATTGTAAGGAGTATAAAAAATACATTTCACATGTATACTTAGGACACATATTAAGTTTAAGCACTGATGCATGAGCTATTAATAATTTTATTTGATTAATTGTACTTATTATGTATTGGATATGTTAGTAAATGAATGTTTATTTACTGCATGTTACTAAAAGTGTTCAAAACAAGAA----TTATATTTATTTGTTAAATGTTCTTTTATGAAAAAAATGCTTTTTTACATGGTCTGTATCCTTTTTTTT--ATTACATAATTTTATAAAATTATGATTTCTATACACAGTAATCTTGCTTCATTTTTCTTATGTACTGTAATTAATGTATGTTT-TCTTTTTTTCTTTAAGGAGCTCCTGATCCAACAGCAGGAGCTCCGGCCGATGAAGAACATAGCTGGCATCTTGATGAAGAACAAGTTGGAGAGCAAGTTCGTACATATCTGTCTCAGGGAAGCTACTACAGTGCAAACAAACAGCTCAATTGTCTTTTTTCCAAAGTAAGCACTTTTGGCAATTTTCTCAAATTAAACCTGATTTAGTTAATGCTTTTAAAAGTTTATCAATAGTTTTTATGTAACCCACACTTTTAAGATGATATTTTG---------GGCGTATGGGATGATTAATTTTTTTAAATCAAAAAGTAGACCATAGTTTATTGGTATAAAAGTGTTTTGATGCATTAATACTGTATTGAGATACAAAATGGTATGGAATATATGAATTCAAAAGTTTAAAAAGTGATCACGATCATTTCGTGTAATAAAGGCAACCAGTTTATGCA--ATTTTTTTAAAGATATTACTTTAATATGAAGGGCCTTAAAGCAGCTTATTAGAATTAATTTCTTAAAAATATGTTTTAGAAGATTTTTTTTCTTTACATTTTTGCCAGCTAATTTAATTAATTTG-----GTAAAAAACAATAATGAAGTGGAAGTTCATCTAAATGTGAAAGAAAACACAAATTTACTGTTCTGCTGAAAAGTAAAATCAAAAAATGCAATAATAATAAGAATAAATGGGACATTAATTTTTCATTGCTTATCATTGTGTAAGGATCCCACCAAAATGTCATTTTTACAGCTTTTC
Nbrimleyi_NewberryCr_N984 --------------------------------------------------------------------------------------------------------------------------------------------------------------TTAGTAAATGAATATTTATTTACTGCATGTTACTAAA----TATAAAACAAGAA---TTTATATTTATTTGTTAAATTTTCTTTTATGGAAGAAATGCTTTTTGATACAGTCTGTACCCTTTTTTTTTGTTTAAGTAATTTTATAAAGTTATGACTTCTATACACAGTAATCTTGCTTCATTTTTATTATGTACTGTAATTAATATATGTTTTTTCTTTTTTCTTTCAGGAGCTCCTGATCCAACAGCAGGAGCTCCGGCCGATGAAGAACATAGCTGGCATCTTGATGAAGAACAAGTTGGTGAGCAAGTTCGTACATATCTGTCTCAGGGAAGCTACTACAGTGCAAACAAACAGCTCAATTGTCTTTTTTCCAAAGTAAGCATTTTTGTCAATTTTCTCAAATTAAACCGGATTTAGTTAATGCTATTAAAAGTTTATCATTAGTATTTACATAACCCACACTTTTAAGATGATATTTTGATGGAATAAGTGTTATAGGATGATT----ATTTTTTATCACAAAGTAGACCATAGTTTATAGGTATAAAAGTGTTTTAATAGATTCATACTGTATTGAGATACAAAATGGTATGGAATATGTGAATTCAAAAGTATAAGAAGTAATCACAATCATTTGGTATAATAAAAACAACCAGTTTATGCAGAAATTTACTGAGGATACTACTTTAATATGGAGGGCCTTAAAGCATCATATTGGGGTTAATTTCTTAAAAATATGCTTTAGAAGATTTTTTTTCTTTACATTTTTGTCAGTTAATTTAATTAATTTGAATTGGTAAAAAACAAAAATGAAGTAGGAATTCATCTAAACATGAAAGAAAACACAAATCTACTGTTCTGCAGAAAAGTGAAATCAAAAAATGCAATAATAATAATAGTAAAAGAAATGTCAAGCCTTTAATTATTGTAATCAAACAAAAATAAAAGAAAAATCCAAATTTTA-ATTTTTCC
Nbrimleyi_RumblingBald_N241 --------------------------------------------------------TTACACACATGTATACTTAGGATAGATATTAAGTTTAAACACCAATGCATGAGCCATTAATAATTTCATTTGATTAATTCTACTTATTATGTATGGCATATGTTAGTAAATGAATATTTATTTACTGCATGTTACTAAAAGGGTGCAAAACAAGAA---TTTATATTTATTTGTTAAATTTTCTTTTATGGAAGAAATGCTTTTTGATACAGTCTGTACCCTTTTTTTTTGTTTAAGTAATTTTATAAAGTTATGACTTCTATACACAGTAATCTTGCTTCATTTTTATTATGTACTGTAATTAATGTATGTTTTTTCTTTTTTCTTTCAGGAGCTCCTGATCCAACAGCAGGAGCTCCGGCCGATGAAGAACATAGCTGGCATCTTGATGAAGAACAAGTTGGAGAGCAAGTTCGTACATATCTGTCTCAGGGAAGCTACTACAGTGCAAACAAACAGCTCAATTGTCTTTTTTCCAAAGTAAGCATTTTTGACAATTTTCTCAGATTAAACCGGATTTAGTTAATGCTATTAAAAGTTTATCATTAGTATTTACATAACCCACACTTTTAAGATGATATTTTGATAGAATAAGTGTTATAGGTTGATTAAT-TTTTTTTATCACAAAGTAGACCATAGTTTATTGGTATAAAAGTGTTTTAATAGATTCATACTGTATTGAGATACAAAAAGGTATGGAATATGTGAATTCAAAAGTATAAGAAGTAATCACAATCATTTGGTATAATAAAAACAACCAGTTTATGCAGAAATTTACTGAGGATACTACTTTAATATGGAGGGCCTTAAAGCAGCATATTAGGGTTAATTTCTTAAAAATATGTTTTAGAAGATTTTTTTTCTTTACATTTTTGTCAGTTAATTTCATTAATTTGAATTGGTAAAAAACGAAAATGAAGTAGGAATTCATCTAAACATGAAAGAAAACACAAATTTACTGTTCTGCAGAAAAGTGAAATCAAAAAATGCAATAATAATAAAAATAAATGGGACAAGAATTTTTCATTGTTTATGATTGTGTCAGGACCTCAACAAAATTTCATCTTCACAGCTTTTC
Ncanei_Egypt_N958 --------------------------------------------------------------------------------------------------------------TATTAATAATTTCATTTGATTAATTCTACTTATTATGTATGGCATATGTTAGTAAATGAATATTTATTTACTGCATGTTACTAAAAGGGTGCAAAACAAGAA---TTTATATTTATTTGTTAAATTTTCTTTTATGGAAGAAATGCTTTTTGATACAGTCTGTACCCTTTTTTTTTGTTTAAGTAATTTTATAAAGT-ATGACTTCTATACACAGTAATCTTGCTTCATTTTTATTATGTACTGTAATTAATGTATGTTTTTTCTTTTTTCTTTCAGGAGCTCCTGATCCAACAGCAGGAGCTCCGGCCGATGAAGAACATAGCTGGCATCTTGATGAAGAACAAGTTGGAGAGCAAGTTCGTACATATCTGTCTCAGGGAAGCTACTACAGTGCAAACAAACAGCTCAATTGTCTTTTTTCCAAAGTAAGCATTTTTGACAATTTTCTCAAATTAAACCGGATTTAGTTAATGCTATTAAAAGTTTATCATTAGTATTTACATGACCCACACTTTTAAGATGATATTTTGATGGAATAAGTGTTATAGGATGATTAA--TTTTTTTATCACAAAGTAGACCATAGTTTATTGATATAAAAGTGTTTTAATAGATTCATACTGTATTGAGATACAAAATGGTATGGAATATGTGATTTCAAAAGTTTAAGAAGTAATCACAATCATTTGGTATAATAAAAGCAACCAGTTTGTGCAGAAATTTTTT-GAGATACTACTTTAATATGGAGGGCCTTAAAGCAGCATATTAGGGTTAATTTCTTAAAAATATGTTTTAGAAGATTTTTTTTCTTTACATTTTTGTCAGTTAATTTAATTAATTTGAATTGGTAAAAAACGAAAATGAAGTAGGAATTCATCTAAACGTGAAAGAAAACACAAATTTACTGTTCTGCAGAAAAGTGAAATCAAAAAATGCAATAATAATA------------------------------------------------------------------------------
Ncarolinensis_Grandfather_N218 ----------------------------------------------------------CTACACGTGTATACTTAGGATAGATATTAAGTTTAAACACCAATGCATGAGCTATTAATAATTTCACTTGATTAATTCTACTTATTATGTATTGGATATGTTAGTAAATGAATATTTATTTACTGCATGTTACTAAAAGGGTGCAAAACAAGAATGTTTTACATTTATTTGTTAAATTTTCTTTTATGGAGGAAATGCTTTTTGATATAGTCTGTACCTTTTTTTTTTGCCTAAGTTTTTTAATAAAGTTATGACTTCTATACATAGTAACCGTGCTTCATTTTTCTTATGTACTGTAATTAATGTTTATTTTTTTATTTTTTTTACAGGAGCTCCTGATCCAACAGCAGGAGCTCCGGCCGATGAAGAACATAGCTGGCATCTTGATGAAGAACAAGTTGGAGAGCAAGTTCGTACATATCTGTCTCAGGGAAGCTACTACAGTGCAAACAAACAGCTCAATTGTCTTTTTTCCAAAGTAAACACTTTTGACAATTTTCTCAAATTAAACCTGCTTTAGTTAATGCTTTTAAAAGTTTATCAATATTATTTATGTAACCCACACTTTTAAGATGATATTTTGATGGAATAAGTGTTATAGAATGATTAATTTTTTTAAATCAAAAAGTAGACCATAGTTTATTGGTATAAAAGTGTTTTGATGGATTAATACTGTATTGAGATACAAAATGGTATGGAATATATGAATTCAAAAGTTTAAAAAGTAATCACGATCATTTGGTGTAATAAAGGCAACCAGTTTATGCAGATTTTTTTTAAAGATATCACTTCAATATGAAGAGCCTTGAAGCAGCTTATTAGGATTAATTTCTTAAAAATATGTTTTAGAAGAGTTTTTTTCTTTAAATTTTTGCCAGCTAATTTAATTAATTTGAATTGGTAAAAAATGAAAATGAAGTAGGAGTTCATCTAAATGTGAAAGAAAACACAAATGTACTGTTCTGCAGAAAAGTGAAATCAAAAAATGCAATAATAATAAGAATAAATGGGACAATAATTTTTCATTGTTTATGATTATGTAAGGATCCCAACAAAATTTCATTTTCCCAGCTTTT-
Ncarolinensis_LinvilleCaverns_N227 -------------------------------------------------------------------------------------------------------------------------------------------------------------------------------------------------------------------------------------------------------------------------------------------TTTGCTTAAGTTTTTTTATAAAGTTATGACTTCTATACATAGTAACCTTGCTTCATTTTTCTTATGTACTGTAATTAATGTTTATTTTATTATTTTTTTTACAGGAGCTCCTGATCCAACAGCAGGAGCTCCGGCCGATGAAGAACATAGCTGGCATCTTGATGAAGAACAAGTTGGAGAGCAAGTTCGTACATATCTGTCTCAGGGAAGCTACTACAGTGCAAACAAACAGCTCAATTGTCTTTTTTCCAAAGTAAACACTTTTGATAATTTTCTCAAATTAAACCTGCTTTAGTTAGTGCTTTTAAAAGTTTATCAATATTATTTATGTAACCCACACTTTTAAGATGATATTTTGATGGAATAAGTGTTATGGAATGATTAATTTTTTTAAATCAAAAAGTAGACCATAGTTTATTGGTATAAAAGTG-------------------------------------------------------------------------------------------------------------------------------------------------------------------------------------------------------------------------------------------------------------------------------------------------------------------------------------------------------------------------------------------------------------------------------------
Ncarteri_English_N031 --------------------------------------------------------------------------------------------------------------------------------------TGTGCTTATTATGTATTGGATATGTTAGTAAATAAATGTTTATTTACTGCGTGTTACTAAAAGTGTTCAAAACAGGAATGTTTTATATTTATTTGTTAAATGTTCTTTTATG-AAAAAATGCTTTTTTACACGGTCTGTATCCTTTTTTTTTGATTACGTAATTTTATAAAA---TGATTTCTATACACAGTAATTCAGATCCATTTTTCTTATGTACTGTAATTAATGTATTTTC-------TTTCTTTCAGGAGCTCCTGATCCAACAGCAGGAGCTCCGGCCGATGAAGAACATAGCTGGCATCTTGATGAAGAACAAGTTGGGGAGCAAGTTCGTACATATCTGTCTCAGGGAAGCTACTACAGTGCAAACAAACAGCTCAATTGTCTTTTTTCCAAAGTAAGCACTTTTGACCATTTTCTCAAATCAAACCTGCTTTAGTTGATGCTCTTAAAAGCTTATCAATGTTGTTGTTGTTG---------------------------------------------------------------------------------------------------------------------------------------------------------------------------------------------------------------------------------------------------------------------------------------------------------------------------------------------------------------------------------------------------------------------------------------------------------------------------------------------------------------------------------------
Ncarteri_LaurelCave_nearTYPE_N0296 TTCACTGAATACTTTTCCTGAAATACAAAAGTACATTGTAAGGAGTATAAAAAATATGTTACACATGTATACTTAGGATACATATTAAGTTTAAACACTGATGTATGAGCTATTAATAATTTTATTTGATTAACTGTGCTTATTATGTATTGGATATGTTAGTAAATAAATGTTT---TACTGTGTGTTACTAAAAGTGTTCAAAACAAGAATGTTTTATATTTATTTGTTAAATGTTCTTTTATG-AAAAAATGCTTTTTTACACGGTCTGTATCCTTCTTTTTTGATTACGTAATTTTATAAAAT---GATTTCTATACACAGTAATTCAGATTCATTTTTCCTATGTACTGTAATTAATGTATGTTT-------TTTCTTTCAGGAGCTCCTGATCCAACAGCAGGAGCTCCGGCCGATGAAGAACATAGCTGGCATCTTGATGAAGAACAAGTTGGAGAGCAAGTTCGTACATATCTGTCTCAGGGAAGCTACTACAGTGCAAACAAACAGCTCAATTGTCTTTTTTCCAAAGTAAGCACTTTTGGCAATTTTCTCAAACTAAACCTGCTTTAGTTGATGCTCTTAAACGTTTATCAATAGTTTTTACGTAACCCACACTTTTAAGATGATATTTTG---------GGTGTATAGGATGATTATTATATTATTATCAAAAAGCAGACCATAGTTTAATGGTATAAAAGTGTTTTGATGGATTAATACTGTATTGAGATACAAAATGGTATGGAATATATGAATTCAAAAGTTTAAAAATTAATCACGATCATTTCGTGTAATAAAGGCAACCAGTTTGTGCA-GAATTTTTTAAATATATTACTTTAATATGAAAAGCCTTAAAGTAACTTATTAGGATTAATTTTT-AAAAATATGTTTTAGAAGA-TTTTTTTTTTTACATTTTTGTCAGCTAATTTAATTAATTTGAATTGGTAATAAACAAAAATGAAGTGGAAGTTCATCTAAATGTGAAGGAAAACACAAATTTACTGTTCTGCGGAAAAGTAAAATCAAAAAAGGCAATAATAATAAGAATAAATGGGACATGAATTTTTCATTGCTTATGATTGTGTAAGGATCCCAACAAAATTTCATTTTCACAGCTTTTC
Ncarteri_PilotMtn_G2185 TTCACTGAATACTTTTCCTGAAATACAAAAGTACATTGTAAGGAGTATAAAAAATATGTTACATATGTATACTTAGGATACATATTAAGTTTAAACACTGATGCATAAGCTATTAATAATTTTATTTGATTAATTGTACTTATTATGTAATGGATATGTTAGTAAATGAATGTTTATTTACTGCATGTTACTAAAAGTGTTCAAAACAAGAATGTTTTATATTTATTTGTTAAGTGTTCTTTTATG-AAAAAATGCTTTTTTACACGGTCTGTATCCTTTTTTTATGATTACGTAATTTTATAAAAT---GATTTCTATACACAGTAATTCAGATTCATTTTTCTTATGTACTGTAATTAATGTATGTTT-TTCTTTTTTCTTTCAGGAGCTCCTGATCCAACAGCAGGAGCTCCGGCCGATGAAGAACATAGCTGGCATCTTGATGAAGAACAAGTTGGAGAGCAAGTTCGTACATATCTGTCTCAGGGAAGCTACTACAGTGCAAACAAGCAGCTCAATTGTCTTTTTTCCAAAGTAAGCACTTTTGACAATTTTCTCAAATTAAACCTGCTTTAGTTGATGCTCTTAAACGTTTATCAATAGTTTTTACGTAACCCACACTTTTAAGATGATATTTTG---------GGTGTATAGGATGATTAATTTTTTTTAATCAAAAAGCAGACCATAGTTTATTGGTATAAAAGTGTTTTGATATATTAATACTGTATTGAGATACAAAATGGTATGGAATATATGAATTCAAAAGTTTAAAAATTAATCACGATCATTTCGTGTAATAAAGGCAACCAGTTTGTGCA-GAATTTTTTAAAGATATTACTTTAATATGAAAAGCCTTAAAGTAACTTATTAGGATTAATTTTT-AAAAATATGTTTTAGAAGATTTTTTTTCTTTACATTTTTGTCAGCTAATTTAATTAATTTGAATGGGTAATAAACAAAAATGAAGTGGGAGTTCATCTAAATGTGAAGGAAAACACAAATTTACTGTTCTGCGGAAAAGTAAAATCAAAAAATGCAATAATAATAAGAATAAATGGGACATGAATTTTTCATTGCTTATGATTGTGTAAGGATCCCAACAAAATTTCATTTTCACAGCTTTTC
Ncarteri_Pitchfork_N363 ----------------------ATACAAAAGTACATTGTAAGGAGTATAAAAAATATGTTACACATGTATACTTAGGATACATATTAAGTTTAAACACTGATGCGTAAGCTATTAATAATTTTATTTGATTAATTATACTTATTATGTATTGGATATGTTAGTAAATGAATGTTTATTTACTGCATGTTACTAAAAATGTTCAAAACAAGAATGTTTTATATTTATTTGTTAAATGTTCTTTTAAT-GAAAAATGCTTTTTTACACGGTCTGTATCCTTTTTTTTTGATTACGTAATTTTATAAAATTATGATTTCTATACCCAGCAATTCAGATTCATTTTTCTTATGCACTGTAATTAATGTATGTTTTTTCTTTTTTCTTTCAGGAGCTCCTGATCCAACAGCAGGAGCTCCGGCCGATGAAGAACATAGCTGGCATCTTGATGAAGAACAAGTTGGAGAGCAAGTTCGTACATATCTGTCTCAGGGAAGCTACTACAGTGCAAACAAGCAGCTCAATTGTCTTTTTTCCAAAGTAAGCACTTTTGGCAATTTTCTCAAATTAAACCTGCTTTAGTTAATGCTTTTAAAAGTTTATCAATAGTTTTTACGTAACCCACACTTTTAAGGTGATATTTTG---------GGTGTATAGGATGATTAATTTTTTATTATCAAAAAGCAGACCATAGTTTATTGGTATAAAAGTGTTTTGATGCATTAATACTGTATTGAGATACAAAATGGTATGGAATATATGAATTTAAAAGTTTAAAAAGTAATCACGATCATTTCGTGTAATAAAGGCAACCAGTTTATGCA-GAATTTTTTAAAGATATTACTTTAATATGAAGGGCCTTAAAGCAGCTTATTAGAATTAATTTCTTAAAAATATGTTTTAGAAGATTTTTTTTCTTTACATTTTTATCAGCTCGT--------------------------------------------------------------------------------------------------------------------------------------------------------------------------------------------------
Ncarteri_WeberCty_N1044 TTCACTGAATACTTTTCCTGAAATACAAAAGTACATTGAAAGGAGTATAAAAAATATGTTACACATGTATACTTAGGATACATATTAAGTTTAAACACTGATGCATGAGCTATTAATAATTTTATTTGATTAACTGTGCTTATTTTGTATTGGATATGTTAGTAAATAAATGTTTATTTACTGCGTGTTACTAAAAGTGTTCAAAACAAGAATGTTTTATATTTATTTGTTAAATGTTCTTTTATG-AAAAAATGCTTTTTTACACGGTCTGTATCCTTTTTTTTTGATTACGTAATTTTATAAAAT---GATTTCTATACACAGTAATTCAGATTCATTTTTCTTATGTACTGTAATTAATGTATGTTT-------TTTCTTTCAGGAGCTCCTGATCCAACAGCAGGAGCTCCGGCCGATGAAGAACATAGCTGGCATCTTGATGAAGAACAAGTTGGAGAGCAAGTTCGTACATATCTGTCTCAGGGAAGCTACTACAGTGCAAACAAGCAGCTCAATTGTCTTTTTTCCAAAGTAAGCACTTTTGGCAATTTTCTCAAACTAAACCTGCTTTAGTTGATGCTCTTAAACGTTTATCAATAGTTTTTATGTAACCCACACTTTTAAGATGATATTTTG---------GGTGTATAGGATGATTATTTTTTTTTTATCAAAAAGCAGACCATAGTTTATTGGTATAAAAGTGTTTTGATGGATTAATACTGTATTGAGATACAAAATGGTATGGAATATATGAATTCAAAAGTTTAAAAATTAATCACGATCATTTCGTGTAATAAAGGCAACCAGTTTGTGCA-GAATTTTTTAAAGATATTACTTTAATATGAAAAGACTTAAAGTAACTTATTAGGATTAATTTTT-AAAAATATGTTTTAGAGGATTTTTTTTCTTTACATTTTTGTCAGCTAATTTAATTAATTTGAATTGGTAATAAACAAAAATGAAGTGGGAGTTCATCTAAATGTGAAGGAAAACACAAATTTACTGTTCTGTGGAAAAGTAAAATCAAAAAATGCAATAATAATAAGAATAAATGGGACATGAATTTTTCATTGCTTATGATTGTGTAAGAATCCCAACAAAATTTCATTTTCACAGCTTTTC
Ncarteri_div__RainbowCave_G2089 TTACATAGGTAATTGGTGTGGCACATAGACGTGACTGATAAGAAATAGAAACGATTATCAGCGAAGATATTTTTGGGGCAAAAATGAAATCTTAAAACCAATGCATGAGCTATTAATAATTTCATTTGATTAATTCTAC---TTATATATTGGATATATTAGTAAATGAATGTTTATTTACTGCATGTTCCTAAAAGGGTGCAAAACAAGAATGTTTTATATTTATTTGTTAAATTTTCTTTTACGGAAGAAATGCTTTTTGACTCAGTCAGTACCATTTTTTTTTGCTTAAGTAATTTTATAAAATTTTAAATTCTATACACAATAATCTTGATTCCTTTTTCTTATGTAATGTAAATAATGTATGTTTTATCTTTTCCCTTCCAGGAGCTCCTGATCCAACAGCAGGAGCTCCGGCCGATGAAGAACATAGCTGGCATCTTGATGAAGAACAAGTTGGAGAGCAAGTTCGTACATATCTGTCTCAGGGAAGCTACTACAGTGCAAACAAACAGCTCAATTGTCTTTTTTCCAAAGTAAGCACTTTTGACAGTTTTCTCAAATTGACCCTGCTTCAGTGAATGCTTTTAAAAGTTTATCGATAGTGTCTTTGTAGCCCACACTTCTAAGATGATATTTTGATGGAATAAGTGTTATAGGATGATT----TTTTTTAATCAAAAAGTAGACCATGGTTTATTGGTATAAAAGTGTTTTAATAGATAAATACTGTATTGAGATACAAAAGGGTATGGAATATATGAATTCAAAAGTTTAAAAAGTAATTACCAGCATTTGGTATAATAAAAGCAACCAGTTTATGCAGAATTTTTTT-AAGATACTACT--------------------------TATTAAGATTAATTTCTTAAAAATATGTTTTAGAAGATTTTTCCTCTTTACTTTTTTGCCTGCTAATTTAGTTAATTTGAATTGGTAAAAAATGAAAATGAAATAGGAGTTCATCTACACATGAAAGAAGACACAAATTTACTGTTATGCAGAAAAGTGAAATTAAAAAATGCAATAATAATAAGAATAAATGGGACAATAATTTTTCATTGTTCATGATTGTGTAAGGATTCAAACAAAATTTCATTTTCACAGCTTTTT
Ncherokee_BallhootScar_N193 ------------------------------------------------AATAAATACGCTACACATGTATACTTAGGATAGATATTAAGTTTAAACACCAATGCATGAGCTATTAATAATTTCATTTGATTAATTCTACTTATTATGTATTGGATATGTTAGTAAATGAATATTTATTTACTGCATGTTACTAAAAGGGTGCGAAACAAGAATGTTTTACATTTATTTGTTAAATTTTCTTTTATGGAGGAAATGCTTTTTGATATAGTCTGTACC-TTTTTTTTTGATTAAGTTTTTTTATAAAGTTATGACTTCTATACATAGTAACCTTGCTTCATTTTTCTTATGTACTGTAATTAATGTTTATTTTATTATTTTTTTTGCAGGAGCTCCTGATCCAACAGCAGGAGCTCCGGCCGATGAAGAACATAGCTGGCATCTTGATGAAGAACAAGTTGGAGAGCAAGTTCGTACATATCTGTCTCAGGGAAGCTACTACAGTGCAAACAAACAGCTCAATTGTCTTTTTTCCAAAGTAAACACTTTTGACAATTTTCTCAAATTAAACCTGCTTTAGTTAATGCTTTTAAAAGTTTATCAATATTATTTATGTAACCCACACTTTTAAGATGACATTTTGATGGAATAAGTGTTATAGAATGATTAATTTTTTTTTATCAAAAAGTAGACCATAGTTTATTGGTATAAAAGTGTTTTGATGGATTAATACTGTATTGAGATACAAAATGGTACGGAATATATGAATTCAAAAGTTTAAAAAGTAATCACGATCATTTAGTGTAATAAAGGCAACCAGTTTATGCAGAATTTTTT-AAAGATATCACTTTAATATGAAGAGCCTTAAAGC-------------------------------------------------------------------------------------------------------------------------------------------------------------------------------------------------------------------------------------------------------------------------
Ncherokee_BalsamMtn_N891 TTCACAAAATAATTTTTATGAAATACAAAAGTACACTGTAAGGAATATAATAAATACGCTACACATGTATACTTAGGATAGATATTAAGTTTAAACACCAATCCATGAGCTATTAATAATTTCATTTGATTAATTCTACTTATTATGTATTGGATATGTTAGTAAATGAATATTTATTTACTGCATGTTACTAAAAGGGTGCAAAACAAGAATGTTTTACATTTATTTGTAAAAATTTTTTTTATGGAGGAAATGCTTTTTGATATAGTCTGTACC--TTTTTTTTGCTTAATTTTTTTTATAAAGTTATGACTTCTATACATAGTAACCTTGCTTCATTTGTCTTATGTACTGTAATTAATGTTTATTTTATTATT-TTTTTACAGGAGCTCCTGATCCAACAGCAGGAGCTCCGGCCGATGAAGAACATAGCTGGCATCTTGATGAAGAACAAGTTGGAGAGCAAGTTCGTACATATCTGTCTCAGGGAAGCTACTACAGTGCAAACAAACAGCTCAATTGTCTTTTTTCCAAAGTAAACACTTTTGACAATTTTCTCAAATTAAACCTGCTTTAGTTAATGCTTTTAAAAGTTTATCAATATTATTTTTGTAACCCACACTTTTAAGATGATATTTTGATGGAATAAGTGTTATAGAATGATTAATTTTTTTAAATCAAAAAGTAGACCATAGTTTATTGGTATAAAAGTGTTTTGATGGATTAATACTGTATTGAGATAAAAAATGGTATGGAATATATGAATTCAAAAGTTTAAAAAGTAATCACGATCATTTGGTGTAATAAAGGCAACCAGTTTATGCAGAATTGTTTTAAAGATATCACTTTAATATGGAGAGCCTTAAAGCAGCTTATTAGGATTAATTTCTTAAAAATATGTTTTAGAAGATTTTTTTTCTTTAAATTTTTGCTGGCTAATTTAATTAATTTGAATTGGTAAAAAATGAAAATGAAGTAGGAGTTCATTTAAACACGAACGAAAACAGAAATTTACTCTTCTGCAGGAAAGTGAAATCAAAAAATGCAATAATAATAAGAATAAATGGGACAAGAATTTTTCATTGTTTATGATTGTG-------------------------------------
Ncherokee_SIndianCrk_N681 --------------------------------------------------------------------------------------------------------------------------------------------------------------------------------TTTACTGCATGTTACTAAAAGGGTG------------------CATTTATTTGTTAAATTTTCTTTTATGGAGAAAATGCTTTTTGATATAGTCTGTACC-TTTTTTTTTGGTTAATTTTTTTTATAAAATTATGACTTCTATACATAGTAACCTTGCTTCATTTTTCTTATATACTATAATTAATATTTTTTTTATTATTTTTTTTACAGGAGCTCCTGATCCAACAGCAGGAGCTCCGGCCGATGAAGAACATAGCTGGCATCTTGATGAAGAACAAGTTGGAGAGCAAGTTCGTACATATCTGTCTCAGGGAAGCTACTACAGTGCAAACAAACAGCTCAATTGTCTTTTTTCCAAAGTAAACATTTTTGACAATTTTCTCAAATTAAACCTGCTTTAGTTAATGCTTTTAAAAGTTCATCAATATTATTTATGTAACCCACACTTTTAAGATGATATTTTGATGGAATAAGTGTTATAGAATGATTATTTTTTTATTATCAAAAAGTAGACCATAGTTTATTGGTATAAAAGTGTTCTGATGGATTAATACTGTATTGAGATACAAAATGGTATGGAATATATGAATTCAAAAGTTTAAAAAGT---------------------------------------------------------------------------------------------------------------------------------------------------------------------------------------------------------------------------------------------------------------------------------------------------------------------------------------------------------------
Ncooperi_BeaverCrk_N1002 TTCACTGAATACTTTTCCTGAAATACAAAAGTACATTGTAAGGAGTATAAAAAATACATTTCACATGTATACTTAGGACACATATTAAGTTTAAGCACTGATGCATGAGCTATTAATAATTTTATTTGATTAATTGTACTTATTATGCATTGGATATGTTAGTAAATGAATGTTTATTTACTGCATGTTACTAAAAGTGTTCAAAACAAGAA----TTATATTTATTTGTTAAATGTTCTTTTATGAAAAAAATGCTTTTTTACATGGTCTGCATCCTTTTTTTTTAATTACATAATTTTATAAAATTATGATTTCTATACACAGTAATCTTGCTTCATTTTTCTTATGTACTGTAATTAATGTATGT---TTTTTTTTTCTTTCAGGAGCTCCTGATCCAACAGCAGGAGCTCCGGCCGATGAAGAACATAGCTGGCATCTTGATGAAGAACAAGTTGGAGAGCAAGTTCGTACATATCTGTCTCAGGGAAGCTACTACAGTGCAAACAAACAGCTCAATTGTCTTTTTTCCAAAGTAAGCACTTTTGACAATTTTCTCAAATTAAACCTGATTTAGTTAATGCTTTTAAAAGTTTATCAATAGTTTTTACATAACCCACACTTTTAAGATGATATTTTG---------GGCGTATAGGATGATTAAT-TTTTTTAATCAAAAAGTAGACCATAGTTTATTGGTATAAAAGTGTTTTGATGCATTAATACTCTATTGAGATACAAAATGGTATGGAATATATGGATTCAAAAGTTTAAAAAGTAATCACGATCATTTCGTGTAATAAAGGCAACCAGTTTATGCA-ATTTTTTTTAAAGATATTACTTTAATATGAAGGGCCTTAAAGCAGCTTATTAGGATTAATTTCTTAAAAATATGTTTTAGAAGATTTTTTTTCTTTACATTTTTGCCAGCTAATTTGATTAATTTGAATTGGTGAAAAACAAAAATGAAGTGGAAGTTCATCTAAATGTGAAAGAAAACACAAATTTACTGTTCTGCAGAAAAGTGAAATCAAAAAATGCAATAATAATAGGAATAAATGGGACATGAATTTTTTATTGCTTATGATTGTGTAAGGATCTCAACAAAATTTCATTTTCACAGCTTTTC
Ncooperi_BrasstBald_N824 TTCACTGAATACTTTTCCTGAAATACAAAAGTACATTGTAAGGAGTATAAAAAATACATTTCACATGTATACTTAGGTCACATATTAAGTTTAAGCACTGATGCATGAGCTATTAATAATTTTATTTGATTAATTGTACTTATTATGCATTGGATATGTTAGTAAATGAATGTTTATTTACTGCATGTTACTAAAAGTGTTCAAAACAAGAA----TTATATTTATTTGTTAAATGTTCTTTTATGAAAAAAATGCTTTTTTACATGGTCTGCATCCTTTTTTTTTTATTACATAATTTTATAAAATTATGATTTCTATACACAGTAATCTTGCTTCATTTTTCTTATGTACTGTAATTAATGTATG----TTTTTTTTTCTTTCAGGAGCTCCTGATCCAACAGCAGGAGCTCCGGCCGATGAAGAACATAGCTGGCATCTTGATGAAGAACAAGTTGGAGAGCAAGTTCGTACATATCTGTCTCAGGGAAGCTACTACAGTGCAAACAAACAGCTCAATTGTCTTTTTTCCAAAGTAAGCACTTTTGACAATTTTCTCAAATTAAACCTGATTTAGTTAATGCTTTTAAAAGTTTATCAATAGTTTTTACGTAACCCACACTTTTAAGATGATATTTTG---------GGCGTATAGGATGATTAATTTTTTTTAATCAAAAAGTAGACCATAGTTTATTGGTATAAAAGTGTTTTGATGCATTAATACTGTATTGAGATACAAAATGGTATGGAATATATGAATTCAAAAGTTTAAAAAGTGATCGCGATCATTTCGTGTAATAAAGGCAACCAGTTTATGCA-ATTTTTTTTAAAGATATTACTTTAATATGAAGGGCCTTAAAGCAGCTTATTAGGATTAATTTCTTAAAAATATGTTTTAGAAGATTTTTTTTCTTTACATTTTTGCCAGCTAATTTGATTAATTTGAATTGGTGAAAAACAAAAATGAAGTGGAAGTTCATCTAAATGTGAAAGAAAACACAAATTTACTGTTCTGCAGAAAAGTGAAATCAAAAAATGCAATAATAATAGGAATA------------------------------------------------------------------------
Ncooperi_CheoahDam_N1122 TTCACTGAATACTTTTCCTGAAATACAAAAGTACATTGTAAGGAGTATAAAAAATACATTTCACATGTATACTTAGGACACGTATTAAGTTTAAGCACTGATGCATGAGCTATTAATAATTTTATTTGATTAATTGTACTTATTATGTATTGGATATGTTAGTAAATGAATGTTTATTTACTGCATGTTACTAAAAGTGTTCAAAACAAGAA----TTATATTTTTTTG-TAAATGTTCTTTTATGAAAAAAATGCTTTTTTACATGGTCTGTATCCTTTTTTTT--ATTACATAATTTTATAAAATTATGATTTCTATACACAGTAATCTTGCTTCATTTTTCTTATGTACTGTAATTAATGTATGTTTTCTTTTTTTTCTTTCAGGAGCTCCTGATCCAACAGCAGGAGCTCCGGCCGATGAAGAACATAGCTGGCATCTTGATGAAGAACAAGTTGGAGAGCAAGTTCGTACATATCTGTCTCAGGGAAGCTACTACAGTGCAAACAAACAGCTCAATTGTCTTTTTTCCAAAGTAAGCACTTTTGGCAATTTTCTCAAATTAAACTTGATTTAGTTAATGATTTTAAAAGTTTATCTATAGTTTTTACGTAACCCACACTTTTAAGTTGATATTTTG---------AGTGTATAGGATGATTAATTTTTTTTTGTCAAAAAGTAGACCATAGTTTATTGGTATAAAAGTGTTTTGATGCATTAATACTGTATTGAAATACAAAATGGTATGGAATATATGAATTCAAAAGTTTAAAAAATAATCACGATCATTTAGTGTAATAAAGGCAACCAGTTTATGCA-GAATTTTTTAAAGATATTTCTTTAATATGAAGAGCCTTAAAGCAACTTATTAGGATTAATTTCTTAAAAATATGTTTTAGAAAATTTTTTTTCTTTACATTTTTGCCAGCTAATTTAATTAATTTGAATTGGTGAAAAACAAAAATGAAGTGGAAGTTCATCTAAATGTGAAAGAAAACACAAATTTACTGTTCTGCAGAAAAGTGAAATCAAAAAATGCAATAATAATAAGAATAAATGGGACATGAATTGTTCATTGCTTATGATTGTGTAAGGATCCCAACAAAATTTCATTTTCACAGCTTTTC
Ncooperi_NantRiverGorge_N682 TTCACTGAATACTTTTCCTGAAATACAAAAGTACATTGTAAGGAGTATAAAAAATACATTTCACATGTATACTTAGGACACATATTAAGTTTAAGCACTGATGCATGAGCTATTAATAATTTTATTTGATTAATTGTACTTATTATGCATTGGATATGTTAGTAAATGAATGTTTATTTACTGCATGTTACTAAAAGTGTTCAAAACAAGAA----TTATATTTATTTGTTAAATGTTCTTTTATGAAAAAAATGCTTTTTTACATGGTCTGCATCCTTTTTTTT--ATTACATAATTTTATAAAATTATGATTTCTATACACAGTAATCTTGCTTCATTTTTCTTATGTACTGTAATTAATGTATG----TTTTTTTTTCTTTCAGGAGCTCCTGATCCAACAGCAGGAGCTCCGGCCGATGAAGAACATAGCTGGCATCTTGATGAAGAACAAGTTGGAGAGCAAGTTCGTACATATCTGTCTCAGGGAAGCTACTACAGTGCAAACAAACAGCTCAATTGTCTTTTTTCCAAAGTAAGCACTTTTGACAATTTTCTCAAATTAAACCTGATTTAGTTAATGCTTTTAAAAGTTTATCAATAGTTTTTACATAACCCACACTTTTAAGATGATATTTTG---------GGCGTATAGGATGATTAATTTTTTTTAGTCAAAAAGTAGACCATAGTTTTTTGGTATAAAAGTGTTTTGATGCATTAATACTCTATTGAGATACAAAATGGTATGGAATATATGAATTCAAAAGTTTAAAAAGTGATCGCGATCATTTCGTGTAATAAAGGCAACCAGTTTATGCA-ATTTTTTTTAAAGATATTACTTTAATATGAAGGGCCTTAAAGCAGCTTATTAGGATTAATTTCTTAAAAATATGTTTTAGAAAATTTTTTTTTTTTACATTTTTGCCAGCTAATTTGATTAATTTGAATTGGTGAAAAACAAAAATGAAGTGGGAGTTCATCTAAATGTGAAAGAAAACACAAATTTACTGTTCTGCAGAAAAGTGAAATCAAAAAATGCAATAATAATAGGAATAAATGGGACATGAATTTTTTATTGCTTATGATTGTGTAAGGATCTCAACAAAATTTCATTTTC----------
Ncooperi_RockCrRoad_N1160 TTCACTGAATACTTTTCCTGAAATACAAAAGTACATTGTAAGGAGTATAAAAAATACATTTCACATGTATACTCAGGACACATATTAAGTTTAAGCACTGATGCATGAGCTATTAATAATTTTATTTGATTAATTGTACTTATTATGTATTGGATATGTTAGTAAATGAATGTTTATTTACTGCATGTTACTAAAAGTGTTCAAAACAAGAA----TTATATTTATTTG-TAAGTGTTCTTTTATGAAAAAAATGCTTTTTTACAAGGTCTGTATCCTTTTTTTTTTATTACATAATTTTATAAAATTATGATTTCTATACACAGTAATCTTGCTTCATTTTTCTTATGTACTTTAATTAATGTATGTTTTTTTTTTTTTCTTTCAGGAGCTCCTGATCCAACAGCAGGAGCTCCGGCCGATGAAGAACATAGCTGGCATCTTGATGAAGAACAAGTTGGAGAGCAAGTTCGTACATATCTGTCTCAGGGAAGCTACTACAGTGCAAACAAACAGCTCAATTGTCTTTTTTCCAAAGTAAGCACTTTTGGCAATTTTCTCAAATTAAACTTGATTTAGTTAATGCTTTTAAAAGTTTATCAATAGTTTTTACGTAACCCACACTTTTAAGTTGATATTTTG---------AGTGTATAGGATGATTAATTTTTTTTTGTCAAAAAGTAGACCATAGTTTATTGGTATAAAAGTGTTTTGATGCATTAATACTCTATTGAAATACAAAATGGTATGGAATATATGAATTCAAAAGTTTAAAAAGTAATCACGATCATTTCGTGTAATAAAGGCAACCAGTTTATGCA--ATTTTTTTAAAGATATTACTTTAATATGAAGGGCCTTAAAGTAGCTTATTAGGATTAATTTCTTAAAAATATGTTTTAGAAGATTTTTTTTCTTTACATTTTTGCCAGCTAATTTGATTAATTTGAATTGGTGAAAAACAAAAATGAAGTGGGAGTTCATCTAAATGTGAAAGAAAACACAAATTTACTGTTCTGCAGAAAAGTGAAATCAAAAAATGCAATAATAATAGGAATAAATGTGACATGAATTTTTTATTGCTTATGATTGTGCAAGGATCCCAACAAAATTTC----------------
Ncoylei_Apalachia_N1195 ----CTAAATAATTTTCATGAAATACAAAAGTACATTGTAAGGAATATAATAAATACACTATACATATATG-TTAGGATAGATATTAAGTTTAAACACCAATGCATGAGCTGTTAATAATTTCATTTGATTAATTCTACTTATTATGTATTGGATATGTTAGTAAATGAATATTTCTTTACTGCATGTTACTAAAAGGGTGCAAAACAAGAATGTTTTATATTTATTTGTTAAATTTTCTTTTATGGAATAAATGTTTTTTGATACAGTCTGTACC-TTTTTTTTTGCTTA------------------TGACTTCTATACACAGTAATCTTGATTTATTTTTATTATGTACTGTAATTAATGTATGTTT-TTCTTTTTTCTTTCAGGAGCTCCTGATCCAACAGCAGGAGCTCCGGCCGATGAAGAACATAGCTGGCATCTTGATGAAGAACAAGTTGGAGAGCAAGTTCGTACATATCTGTCTCAGGGAAGCTACTACAGTGCAAACAAACAGCTCAATTGTCTTTTTTCCAAAGTAAGCACTTTTGATAATTTTCTCCAAATAAACCTGCTTTAGTTAATACTTTTAAAAGTTTATCAATAGTATT----TTA--CACACTTTTAAGATGGTATTTTGATGGAATAAGTGTTATAGGATGATTGATTTTTTTAAAATCAAAAATCAACCATAGTTTATTGGTATAAAAGTGTTTTGATAGATTAATACTGTATTGAGATACAAAATGGTATGGAATATATGATTTCAAAAGTTTAAAAAGTAATCACGATCATTTGGTGTAATAAAGGCAACCAGTTTATGCAGATTTTTTTT-AAGATATCACTTTAATATGAAGAATCTTAAAGCAGCTTATTAGGATTAATTTTTTAAAAATATGTTTTAGAAGATTTTTTTTCTTTACATTTTTGCCAGCTAATTTAATTAATTAGAATTGGTAAAAAATGAAAATGAAGTAGGAGTTCATCTAAACATGAAAGAAAACACAAATTTACTCTTCTGCAGAAAAGTGAAATAAAAAAATGCAATAATAATAAGAATAAATGGGACTAGAATTTTTCATTGTTTATGATTGTGTAAGGATCCCAACAAACTTTCATCTTCACAGCTTTAC
Ncoylei_DinkinCove_N1118 TTCACTAAATAATTTTCATGAAATACAAAAGTACATTGTAAGGAATATAATAAATACACTATACATATATG-TTAGGATAGATATTAAGTTTAAACACCAATGCATGAGCTGTTAATAATTTCATTTGATTAATTCTACTTATTATGTATTGGATATGTTAGTAAATGAATATTTCTTTACTGCATGTTACTAAAAGGGTGCAAAACAAGAATGTTTTATATTTATTTGTTAAATTTTCTTTTATGGAATAAATGTTTTTTGATACAGTCTGTACC-TTTTTTTTTGCTTA------------------TGACTTCTATACACAGTAATCTTGATTTATTTTTATTATGTACTGTAATTAATGTATGTTT-TTCTTTTTTCTTTCAGGAGCTCCTGATCCAACAGCAGGAGCTCCGGCCGATGAAGAACATAGCTGGCATCTTGATGAAGAACAAGTTGGAGAGCAAGTTCGTACATATCTGTCTCAGGGAAGCTACTACAGTGCAAACAAACAGCTCAATTGTCTTTTTTCCAAAGTAAGCACTTTTGATAATTTTCTCCAAATAAACCTGCTTTAGTTAATGCTTTTAAAAGTTTATCAATAGTATT----TTA--CACACTTTTAAGATGGTATTTTGATGGAATAAGTGTTATAGGATGATTGATTTTTTTGAAATCAAAAATCAACCATAGTTTATTGGTATAAAAGTGTTTTGATAGATTAATACTGTATTGAGATACAAAATGGTATGGAATATATGATTTCAAAAGTTTAAAAAGTAATCACGATCATTTGGTGTAATAAAGGCAACCAGTTTATGCAGAATTTTTTTAAAGATATCACTTTAATATGAAGAGTCTTAAAGCAGCTTATTAGGATTAATTTTTTAAAAATATGTTTTAGAAGATTTTTTTTCTTTACATTTTTGCCAGCTAATTTAATTAATTAGAATTGGTAAAAAATGAAAATGAAGTAGGAGTTCATCTAAACATGAAAGAAAACACAAATTTACTCTTCTGCAGAAAAGTGAAATAAAAAAATGCAATAATAATAAGAATAAATGGGACTAGAATTTTTCATTGTTTATGATTGTGTAAGGATCCCAACAAAATTTCATCGTCACTGCTTTAC
Ncoylei_TiptonCreek_N837 --------------------------------------------------------------------------------------------------------------------------------------------------------------TTAGTAAATGAATATTTATTTACTGCATGTTACTGAAAGGGTGCAAAACAAGAATGTTTTATATTTATTTGTTAAATTTTCTTTTATGGAATAAATGTTTTTTGATACAGTCGGTACC-TTTTTTTTTGCTTA------------------TGACTTCTATACACAGTAATCTTGATTTATTTTTATTATGTACTGTAATTAATGTATGTTT-TTCTTTTTTCTTTCAGGAGCTCCTGATCCAACAGCAGGAGCTCCGGCCGATGAAGAACATAGCTGGCATCTTGATGAAGAACAAGTTGGAGAGCAAGTTCGTACATATCTGTCTCAGGGAAGCTACTACAGTGCAAACAAACAGCTCAATTGTCTTTTTTCCAAAGTAAGCACTTTTGATAATTTTCTCCAAATAAACCTGCTTTAGTTAATACTTTTAAAAGTTTATCAATAGTATT----TTA--CACACTTTTAAGATGGTATTTTGATGGAATAAGTGTTATAGGATGATTGATTTTTTTAAAATCAAAAATCAACCATAGTTTATTGGTATAAAAGTGTTTTGATAGATTAATACTGTATTGAGATACAAAATGGTATGGAATATATGATTTCAAAAGTTTAAAAAGTAATCATGATCATTTGGTGTAATAAAGGCAACCAGTTTATGCAGAATTTTTTTTAAGATACCACTTTAATATGAAGAGTCTTAAAGCAGCTTATTAGGATTAATTTTATAAAAATATGTTTTAGAAGATTTTTTTTCTTTACATTTTTGCCAGCTAATTTAATTAATTAGAATTGGTAAAAAATGAAAATGAAGTAGAAGTTCATCTAAATGTGAAAGAAAACACAAATTTACTCTTCTGCAGAAAAGTGAAATC-------------------------------------------------------------------------------------------------
Ncressleri_AndersonSpringCave_G2075 TTCACTAAATACTTTTCATGAAATACAAAAGTACATTGTAAGGAATAT------------ACACATGTATACTTAGGATAGATATTAAGTTTAAACACTGACGTATGAGCTATTAATAATTTCATTTGATTAATTTTAC---TTATGTATTGAATATGTTAGTAAATGAATGTTTATTTACCGCATGTTACCGAAAGGGTGCAAAACAAGAATGTTTTATATTTATTTGTTAAATTTTCTTTTATGGAAGAAATGTTTTTTGACACAGTCTGTACCATTTTTTTTTGCTTAAGTAATTTTATAAAATTCTAACTTCTATGCACAGTAATCTTGCTTCATTTTTCTTATGTACTGTAATTAATGTATGTTT-------TTCCTTTCAGGAGCTCCTGATCCAACAGCAGGAGCTCCGGCCGATGAAGAACATAGCTGGCATCTTGATGAAGAACAAGTTGGAGAGCAAGTTCGTACATATCTGTCTCAGGGAAGCTACTACAGTGCAAACAAACAGCTCAATTGTCTTTTTTCCAAAGTAAGCACTTTTTACAACTTTCTCATATTAATCCTGCTTTAGTGAATGCTTTTAAAAGTTTACCAATAGTGTTTATGTAACTCACACTTTTAAGATGGTACTTTGATGGAATAAGAGTTATAGGATGATTAATTTTTTTTTATCAAAAAGTAGACCAAGGTTTATTGGTATAAAAGTGTTTTAACAGGTTAATACTGCACTAAGATACAAAATGGTATGGGATATATGAATTCAAAAGTTCAAAAAGTAATTACGATCATTTGGTGTAATAAAAG-AACCAGTTTATGCAGAATTTTTTTAAAGATACTACT--------------------------TATTAGGATTAATTTCTTAAAAATCTGTTTTAGAAGATTTTTTTTATTTATATTTTTGCCAGCTAATTTAATTAATTTGAATTGGTAAAAAACGAAAATGAAGTAGGAGTTTATCTAAACTTGAAAGAAAACACAAATTTACTGTTATGCAGAAAAGTGAAATTAAAAAATACAATAATAATAAGAATAAATGGGACAATTTTTTTTTATTGTTCATGATTGTGTAAGGATTCCAACAAAATTCCATTTTCACAGCTTTCC
Ncressleri_PigeonCave_G2077 TTCACTAAATACTTTTCATGAAATACAAAAGTACATTGTAAGGAATAT------------ACACATGTATACTTAGGATAGATATTAAGTTTAAACACTGACGTATGAGCTATTAATAATTTCATTTGATTAATTTTAC---TTATGTATTGAATATGTTAGTAAATGAATGTTTATTTACCGCATGTTACCGAAAGGGTGCAAAACAAGAATGTTTTATATTTATTTGTTAAATTTTCTTTTATGGAAGAAATGTTTTTTGACACAGTCTGTACCATTTTTTTTTGCTTAAGTAATTTTATAAAATTCTAACTTCTATGCACAGTAATCTTGCTTCATTTTTCTTATGTACTGTAATTAATGTATGTTT-------TTCCTTTCAGGAGCTCCTGATCCAACAGCAGGAGCTCCGGCCGATGAAGAACATAGCTGGCATCTTGATGAAGAACAAGTTGGAGAGCAAGTTCGTACATATCTGTCTCAGGGAAGCTACTACAGTGCAAACAAACAGCTCAATTGTCTTTTTTCCAAAGTAAGCACTTTTTACAACTTTCTCATATTAATCCTGCTTTAGTGAATGCTTTTAAAAGTTTACCAATAGTGTTTATGTAACTCACACTTTTAAGATGGTACTTTGATGGAATAAGAGTTATAGGATGATTAATTTTTTTTTATCAAAAAGTAGACCAAGGTTTATTGGTATAAAAGTGTTTTAACAGGTTAATACTGCACTAAGATACAAAATGGTATGGGATATATGAATTCAAAAGTTCAAAAAGTAATTACGATCATTTGGTGTAATAAAAG-AACCAGTTTATGCAGAATTTTTTTAAAGATACTACT--------------------------TATTAGGATTAATTTCTTAAAAATCTGTTTTAGAAGATTTTTTTTATTTATATTTTTGCCAGCTAATTTAATTAATTTGAATTGGTAAAAAACGAAAATGAAGTAGGAGTTTATCTAAACTTGAAAGAAAACACAAATTTACTGTTATGCAGAAAAGTGAAATTAAAAAATACAATAATAATAAGAATAAATGGGACAATTTTTTTTTATTGTTCATGATTGTGTAAGGATTCCAACAAAATTCCATTTTCACAGCTTTCC
Ncrosbyi_MtMitchell_N210 -----------------------------------------------------------------------------------------------------TGCATGAGCTATTAATAATTTCATTTGATTAATTCTACTTATTATGTATGGCATATGTTAGTAAATGAATATTTATTTACTGCATGTTACT-AAAGGGTGCAAAACAAGAA---CTTATATTTATTTGTTAAATTTTCTTTTATGGAAGAAATGCTTTTTGATACAGTCTGTACCCTTTTTTTTTGTTCAAGTAATTTTATAAAGTTATGACTTCTATACACAGTAATCTTGCTTCATTTTTATTATGTACTGTAATTAATGTATGTTTTTTCTTTTTTCTTTCAGGAGCTCCTGATCCAACAGCAGGAGCTCCGGCCGATGAAGAACATAGCTGGCATCTTGATGAAGAACAAGTTGGAGAGCAAGTTCGTACATATCTGTCTCAGGGAAGCTACTACAGTGCAAACAAACAGCTCAATTGTCTTTTTTCCAAAGTAAGCATTTTTGATATTTTTCTCAAATTAAACCGGATTTAGTTAATGCTATTAAAAGTTTATCATTAGTATTTACATGACCCACACTTTTAAGATGATATTTTGATGGAATAGGTGTTATAGGATGATTAA---TTTTTTATCACAAAGTAGACCATAGTTTATTGGTATAAAAGTGTTTTAATAGATTCATACTGTATTGAGATATAAAATGGTATGGAATATGTGAATTCAAAAGTTTAAGAAGTAATCACAATCATTTGGTATGATAAAAGCAACCAGTTTATGCAGAAATTTTTT-AAGATACTACTTTAATATGGAGGGCCTTAAAGCAGCATATTAGGGTTAATTTCTTAAAAATATGTTTTAGAAGATTTTTTTTCTTTACATTTTTTTCAGTTAATTCAATTAATTTGAATTGGTAAAAAACGAAAATGAAGTAGGAATTCATCTAAACGTGAAAGAAAACACAAATTTACTGTTTTGCAGAAAAGTGAAATCAAAAAATGCAATAATAATAAGAATAAATGGGACAAGAATTTTTCATTGTTTATGATTGTGTCAGGATCTCAC-------------------------
Ncrosbyi_PricesCrk_N1143 --------------------------------------------------------------------------------------------------------------------------------------------------------------TCAGTAAATGAATATTTATTTACTGCATGTTACTAAAAGGGCGCAAAACAAGAA---TTTATATTTAATTGTTAAATTTTCTTTTATGGAAGAAATGCTTTTTGATACAGTCTGTACCCTTTTTTTTTGTTCAAGTAATTTTATAAAGTTATGACTTCTATACACAGTAATCTTGCTTCATTTTTATTATGTACTGTAATTAATGTATGTTTTTTCTTTTTTCTTTCAGGAGCTCCTGATCCAACAGCAGGAGCTCCGGCCGATGAAGAACATAGCTGGCATCTTGATGAAGAACAAGTTGGAGAGCAAGTTCGTACATATCTGTCTCAGGGAAGCTACTACAGTGCAAACAAACAGCTCAATTGTCTTTTTTCCAAAGTAAGCATTTTTGACATTTTTCTCAAATTAAACCGGATTTAGTTAATGCTATTAAAAGTTTATCATTAGTATTTACATGACCCACACTTTTAAGATGATATTTTGATGGAATAAGTGTTATAGGATGATTAAT-TTTTTTTATCACAAAGTAGACCATAGTTTATTGATATAAAAGTGTTTTAATAGATTCATACTGTATTGAGATACAAAATGGTATGGAATATGTGAATTCAAAAGTTTAAGAAGTAATCACAATCATTTGGTACAATAAAAGCAACCAGTTTATGTAGAAATTTT------ATACTACTTTAATATGGAGGGCCTTAAAGCACCATATTAGGGTTAATTTCTTAAAAATATGTTTTAGAAGA-TTTTTTTCTTTACATTTTTGTCAGTTAATTTAATTAATTTGAATTGGTAAAAAACGAAAATGAAGTAGGAATTCATCTAAACGTGAAAGAAAACACAAATTTACTGTTCTGCAGAAAAGTGAAATCAAAAAATGCAATAATAATAAGAATAAATGGGACAAGAATTTTTCATTGTTTATGATTGTGTCAGGATCTCAACAAAATTTCATCTTCACAGCTTTTC
Ncrosbyi_ShufordCrk_N1148 ------------------------------------------------------------------------TTAGGATAGATATTAAGTTTAAACACCAATGCATGAGCTATTAATAATTTCATTTGATTAATTCTACTTATTATGTATGGCATATGTTAGTAAATGAATATTTATTTACTGCATGTTACT-AAAGGGTGCAAAACAAGAA---TTTATATTTATTTGTTAAATTTTCTTTTATGGAAGAAATGCTTTTTGATACAGTCTGTACCTTTTTTTTTTATTCAAGTAATTTTATAAAGTTATGACTTCTATACACAGTAATCTTGCTTCATTTTTATTATGTACTGTAATTAATGTATGTTTTTTCTTTTTTCTTTCAGGAGCTCCTGATCCAACAGCAGGAGCTCCGGCCGATGAAGAACATAGCTGGCATCTTGATGAAGAACAAGTTGGAGAGCAAGTTCGTACATATCTGTCTCAGGGAAGCTACTACAGTGCAAACAAACAGCTCAATTGTCTTTTTTCCAAAGTAAGCATTTTTGATATTTTTCTCAAATTAAACCGGATTTAGTTAATGCTATTAAAAGTTTATCATTAGTATTTACATGACCCACACTTTTAAGATGATATTTTGATGGAATAGGTGTTATAGGATGATTAA---TTTTTTATCACAAAGTAGACCATAGTTTATTGGTATAAAAGTGTTTTAATAGATTCATACTGTATTGAGATACAAAATGGTATGGAATATGTGAATTCAAAAGTTTAAGAAGTAATCACAATCATTTGGTATGATAAAAGCAACCAGTTTATGCAGAAAT--------------------------------------------------------------------TGTTTTAGAAGATTTTTTTTCTTTACATTTTTTTCAGTTAATTCAATTAATTTGAATTGGTAAAAAACGAAAATGAAGTAGGAATTCATCTAAACGTGAAAGAAAACACAAATTTACTGTTTTGCAGAAAAGTGAAATCAAAAAATGCAATAATAATAAGAATAAATGGGACAAGAATTTTTCATTGCTTATGATTGTGTCAGGATCTCAACAAAATTTCATCTTCACAGCTTTTC
Ndellingeri_WhitewFalls_N887 -----TGAATACTTTTCCTGAATTACAAAAGTACACTGTAAGGAGTATAAAAAATGCGTTACACATGTATACTTAGGATACATACTAAGTTTAAACACTGATGCTTGAGCTATTAATAATTTTATTTGATTAATTGCATTTATTATGTATTGGATATGTTAGTAAATGAATGTTTATTTACTGCATGTTACTAAAAGTGTTCAAAACAAGAATGTTTTATATTTATTTGTTAAATGTTCTTTTATG-AAAAAATGCTTTTTTACACGGTCTG--TCCTTTTTTTTTTATTACGTAATTTTATAAAATTATGATTTCTATACACAGTAATTCAGATTCATTTTTCTTATGTACTGTAATTAATGTATGTGT-TTCTTTTTTCTTTCAGGAGCTCCTGATCCAACAGCAGGAGCTCCGGCCGATGAAGAACATAGCTGGCATCTTGATGAAGAACAAGTTGGAGAGCAAGTTCGTACATATCTGTCTCAGGGAAGCTACTACAGTGCAAACAAACAGCTCAATTGTCTTTTTTCCAAAGTAAGCACTTTTGGCAATTTTCTCAAATTAAACCTGCTTTAGTTAATGCTTTTAAAAGTTTATCAATAGTTTTTACGTAACCCACACTTTTAAGATGATATTTTG---------AATGTATAGGATGATTAATTTTTTTTTGTCAAAAAGTAGACCATAGTTTATTGGTATAAAAGTGTTTTGATGCATTAATACTGTATTGAGATACAAAATGGTATGGAATATATGAATTCAAAAGTTTAAAAAGTAATCATGATCATTTCGTGTAATAAAGGCAACCAGTTTATGCA-ATTTTTTTTAAAGATATTACTTTAATATGAAGGGCTTTAAAGCAGCTTATTAGGATTAATTTCTTAAAAATATGTTTTAGAAGATTTTTTTTCTTTACATTTTTGCCAGCTAATTTAATTAATTTGAATTGGTAAAAAACAAAAATGAAGTGGAAGTTCATCTAAATGTGAAAGAAAACACAAATTTACTGTTCTGCAGAAAAATAAAATCAAAAAATGCAATAATAATA------------------------------------------------------------------------------
Ndilutus_GrassyCreek_N670 --------------------------------------------------------------------------------------------------------------------------------------------------------------TTAGTAAATGAATATTTATTTACTGCATGTTACTAAAAGGGTGCAAAACAAGAATGTTTTACATTTATTTGTTAAATTTTCTTTTATGGAGG-AATGCTTTTTGATATAGTCTGTATC-TTTTCTTTTGCTTAAGTTTTTTTATAAAGTTATGACTTCTATACACAGTAATCTTGCTTCATTTTTCTTATGTACTGTAATTAATGTATGTTTTTTCTTTTTTCTTTCAGGAGCTCCTGATCCAACAGCAGGAGCTCCGGCCGATGAAGAACATAGCTGGCATCTTGATGAAGAACAAGTTGGAGAGCAAGTTCGTACATATCTGTCTCAGGGAAGCTACTACAGTGCAAACAAACAGCTCAATTGTCTTTTTTCCAAAGTAAGCACTTTTGACAATTTTCTCAAATTAAACCCGCTTTAGTTAATGCTTTCAAAAGTTTATCAATATTATTTATGTAACCCACACTTTTAAGATGATATTTTGGTGGAATAAGTGTTATAGAATGATTAATTTTTTTTAATCAAAAAGTAGACCATAGTTT----------------------------------------------------------------------------------------------------------------------------------------------------------------------------------------------------------------------------------------------------------------------------------------------------------------------------------------------------------------------------------------------------------------------------------------------------
Ndilutus_StarveRockCave_G3174 ------------------------------------------------AATAAATACGCTGCACATGTATACTTAGAATAGACATTAAGCTTAAACACCAATGCATGAGCTATGAATAATTTCATTTGATTAATTCTACTTATTATGTATTGGATATGTTAGTAAATGAATATTTATTTACTGCATGTTACTAAAAGGGTGCAAAACAAGAATGTTTTACATTTATTTGTTAAATTTTCTTTTATGGAGG-AATGCTTTTTGATATAGTCTGTATC-TTTTCTTTTGCTTAAGTTTTTTTATAAAGTTATGACTTCTATACACAGTAATCTTGCTTCATTTTTCTTATGTACTGTAATTAATGTATGTTTTTTCTTTTTTCTTTCAGGAGCTCCTGATCCAACAGCAGGAGCTCCGGCCGATGAAGAACATAGCTGGCATCTTGATGAAGAACAAGTTGGAGAGCAAGTTCGTACATATCTGTCTCAGGGAAGCTACTACAGTGCAAACAAACAGCTCAATTGTCTTTTTTCCAAAGTAAGCACTTTTGACAATTTTCTCAAATTAAACCCGCTTTAGTTAATGCTTTCAAAAGTTTATCAATATTATTTATGTAACCCACACTTTTAAGATGATATTTTGGTGGAATAAGTGTTATAGAATGATTAATTTTTTTTAATCAAAAAGTAGACCATAGTTTATTGGTATAAAAGTGTTTTGATGGATTAATACTGTATTGAGATACAAAATGGTATGGAATATATGAATTCAAAAGTTTAAAAAATAATCACGATCATTTGGTGTAATAAAGGCAACCAGTTTATGCAGAATTTTTTTAAAGATATCACTTTAATATGAAGAACCTTAAAGCAGCTTGTTAGGATTAATTTCTTAAAAATATGTTTTAGAAGAGTTTTTTTCTTTAAATTTTTGGTAGCTAATTTAATTAATTTGAATTGGTAA------AAAATGAAGTAGGAGTTCATCTAAACGTGAAAGAAAACACAAATTTACTGTTCTGCAGAAAAGTGAAATCAAAAAATGTAATAATAATAAGAATAAATGGGATAATAATTTTTCATTGTTTATGATTATGTAAGGATCCCAACAAAATTTCATTTTCGCAGTTTTTC
Nfridelli_LittlePigeon_N262 TTCACTGAATACTTTTCCTGAAATACAAAAGTACATTGTAAGGAGTATAAAAAATACATTTCACATGTATACTTTGGATACATATTAAGTTTAAGCACTGATGCATGAGCTATTAATAATTTTATTTGATTAATTGTACTTATTATGTATTGGATATGTTAGTAAATGAATGTTTATTTACTGCATGTTACTAAAAGTGTTCAAAACAAGAA----TTATATTTATTTGTTAAATGTTCTTTTATGAAAAAAATGCTTTTTTACATGGTCTGCATCCTTTTTTTTT-ATTACATAATTTTATAAAATTATGATTTCTATACACAGTAATCTTGCTTCATTTTTCTTATGTATTATAATTAATGTATGTTT-TCTTTTTTTTTTTCAGGAGCTCCTGATCCAACAGCAGGAGCTCCGGCCGATGAAGAACATAGCTGGCATCTTGATGAAGAACAAGTTGGAGAGCAAGTTCGTACATATCTGTCTCAGGGAAGCTACTACAGTGCAAACAAACAGCTCAATTGTCTTTTTTCCAAAGTAAGCACTTTTGGCAATTTTCTCAAATTAAACCTGCTTTAGTTAATGCTTTCACAAGTTTATCAATAGTTTTTACGTAACCCACGCTTTTAAGATGATATTTCG---------GGTGTATAGGATGATTAATTATTTTTTGTCAAAAAGTAGACCATAGTTTATTGGTATAAAAGTGTTTTGATGCATTAATACTGTATTGAAATACAAAATGGTATGGAATATATGAATTCAAAAGTTTAAAAAGTAATCACGATCATTTCGTGTAATAAAGGCAACCAGTTTATGCAGAATTTTTTTAAAGATATTACTTTAATATGAAGAACCTTAAAGCAACTTATTAGGATTAATTTCTTAAAAATATGTTTTAGAAGATTTTTCTTCTTTACATTTTTGCCAACTAATTTAATTAATTTGAATTGGTAAAAATCAAAAATGAAGTGGAAGTTCATCTAAATGTGAAAGAAAACACAAATTTACTGTTCTGCAGAAAAGTGAAATCAAAAAATGCAATAATAATAAGAATAAATGGGACATGAATTTTTCATTGCTTATGATTGTGTAAGGATCCCAAC------------------------
Nfurtivus_HugdenBranch_G3175 -------------------------------------------------------------------------------------------------------------------------------------------------------GGATATGTTCTTAAATAAATATTTATTTACTGCATGTTACTAAAAGGGTGCAGAACAAGAATGTTTTACATTTATTTGATAAATTTTCTTTTATGGAAGAAATGCTTTTTGATGCAGTCTGCGTTTTTCTTTCTTGCTTAAGTAATTTTATAAAGTTATGATTTTTATACACAGTAATCTTGCTTCATTTTTCTTATGTACTGTAATTAATGCATGTTTTTTCTTTTTTCTTTCAGGAGCTCCTGATCCAACAGCAGGAGCTCCGGCCGATGAAGAACATAGCTGGCATCTTGATGAAGAACAAGTTGGAGAGCAAGTTCGTACATATCTGTCTCAGGGAAGCTACTACAGTGCAAACAAACAGCTCAATTGTCTTTTTTCCAAAGTAAGCACTTTTGACAATTTTCTCCAATTAAACCTTATTTAGTTAATGCTTTTAAAAATTTATCAATAGTTTTTATGCAACCCACACTTTTAAGATGATATTTTGATGGAATAAGCGTTATAGAATGATTAATTTTTTTTTATCAAAAAGTAGACCATAGTTTATTGATATAAAAGTGTTTTGATGCATTAATTATGTAGTGAGATACAAAATGGTATGGAATATACGAATTCAAAAGTTTAAAAAGTAATCACGATCATTTGGTATAATGAAGGCAACCAGTTTATGCAGAATTTTTTTAAAGATATTACT------------------------------------------------------------AGATTTTTTTTCTTTACATTTTTGCCAGTTAATTTAATTACTTTGAATTGGTAAAAA-TGAAAATGAAGCGGGAGTTCATCTAAACGTGGAAGAAAACACAAATGTATTCTTCTGCAGAAAAGTGAAATCAAAAAATGCAATAATAATAAGAATAAATGGGACATGAATTTTTCATTGTTTATGATTGTGTAAGGATCCCAACAAAATTTCATTTTCACAGTTTTTC
Nfurtivus_RaccoonMtn_N1026 ----------------------------------------------------------------------------------------------------------------------------------------------------------TATGTTCTTAAATAAATATTTATTTACTGCATGTTACTAAAAGGGTGCAGAACAAGAATGTTTTACATTTATTTGATAAATTTTCTTTTATGGAAGAAATGCTTTTTGATGCAGTCTGCGTTTTTCTTTCTTGCTTAAGTAATTTTATAAAGTTATGATTTTTATACACAGTAATCTTGCTTCATTTTTCTTATGTACTGTAATTAATGCATGTTTTTTCTTTTTTCTTTCAGGAGCTCCTGATCCAACAGCAGGAGCTCCGGCCGATGAAGAACATAGCTGGCATCTTGATGAAGAACAAGTTGGAGAGCAAGTTCGTACATATCTGTCTCAGGGAAGCTACTACAGTGCAAACAAACAGCTCAATTGTCTTTTTTCCAAAGTAAGCACTTTTGACAATTTTCTCCAATTAAACCTTATTTAGTTAATGCTTTTAAAAATTTATCAATAGTTTTTATGCAACCCACACTTTTAAGATGATATTTTGATGGAATAAGCATTATAGAATGATTAATTTTTTTTTATCAAAAAGTAGACCATAGTTTATTGATATAAAAGTGTTTTGATGCATTAATTATGTAGTGAGATACAAAATGGTATGGAATATACGAATTCAAAAGTTTAAAAAGTAATCACGATCATTTGGTATAATGAAGGCAACCAGTTTATGCAGAATTTTTTTAAAGATATTACT------------------------------------------------------------AGATTTTTTTTCTTTACATTTTTGCCAGTTAATTTAATTACTTTGAATTGGTAAAAA-TGAAAATGAAGCAGGAGTTCATCTAAACGTGGAAGAAAACACAAATGTATTCTTCTGCAGAAAAGTGAAATCAAAAAATGCAATAATAATAAGAATAAATGGGACATGAATTTTTCATTGTTTATGATTGTGTAAGGATCCCAACAAAATTTCATTTTCACAGTTTTTC
Ngeorgia_Sittons_N073 TTCACTGAATACTTTTCCTGAAATACAAAAGTACATTGTAAGGAGTATAAAAAATATGTTACACATGTATACTTAGGATACATATTAAGTTTAAACACTAATGCATGAGCTATTAATAATTTTATTTGATTAATTGTACTTATTATGTATTGGATATGTTAGTAAATGAATGTTTATTTACTGCATGTTATTAAAAATGTTCAAAACAAAAATGTTTTATATTTATTTGTTAAATGTTCTTTTATG-AAAAAATGCTTTTTTTCATGGTCTGTATCCTTTTTTTTTTATTACGTAATTTTATAAAATTATGATTTCTATACACAGTAATTCAGATTCATTTTTCTTATGTACTGTAATTAATGTATGTTT-TTCTTTTTTCTTTCAGGAGCTCCTGATCCAACAGCAGGAGCTCCGGCCGATGAAGAACATAGCTGGCATCTTGATGAAGAACAAGTTGGAGAGCAAGTTCGTACATATCTGTCTCAGGGAAGCTACTACAGTGCAAACAAACAGCTCAATTGTCTTTTTTCCAAAGTAAGCACTTTTGGCAATTTTCTCAAATTAAACCTGCTTTAGTTAATGCTTTTAAAAGTTTATCAATAGTTTCTATGTAACCCACACTTTTAAGATGATATTTTG---------GGTGTATAGGATGATTAATTTTTTTTTATCAAAAAGTAGACCATAGTTTATTGGTATAAAAGTGTTTTGATGCATTAATACTGTATTGAGATACAAAATGGTATGGAATATATGCATTTAAAAATTTAAAAAGTAATCACGATCATTTCGTGTAATAAAGGCAACCAGTTTATGCA-GAATTTTTTAAAGATATTACTTTAATATGAAGGGCCTTAAAGCAGCTTATTAGAATTAATTTCTTAAAAATATATTTTAGAAGA---TTTTTCTTTACATTTTTGCCAGCTAATTTAATTAATTTGAACTGGTAAAAAACAAAAATGAAGTGGGAGTTCATCTAAATGTGAAAGAAAACACAAATTTACTGTTCAGCAGAAAAGTGAAATCAAAAAATGCAATAATAATAGGAATAAATGGGACATGAATTTTTCATTGCTTATGATTGTGTAAGGATCCCAACAAAATTTCATTTTTACAGCTT---
Ngertschi_CedarCreek_N351 TGCACTAAATACTTTTCCTGAAATACAAAAGTACACTGTGAAGAATATGAAAAATATTTTACACATGTATACTTAGGATAGATATTAATTTTAAACACCAATGCATGAGCTATTAATAATTTCATTTGATTAATTCTACGGATTATGTATGGCATATGTTAGTAAATGAATATTTATTTGCTGCATGTTACTAAAAGGGTGCAAAACAAGAA---TTTATATTTATTTGTTAAATTTTCTTTTATGGAAGAAATGCTTTTTGGTACAGTCTGTACC-TTTTTTTTTGTTTAAGTCATTTTATAAAGTTATGATTTCAATATGCAGTAATCTTGCTTCATTTTTATTATGTACTGTAATTAATGCATGTTTTTTCTTTTTTCTTTCAGGAGCTCCTGATCCAACAGCAGGAGCTCCGGCCGATGAAGAACATAGCTGGCATCTTGATGAAGAACAAGTTGGAGAGCAAGTTCGTACATATCTGTCTCAGGGAAGCTACTACAGTGCAAACAAACAGCTCAATTGTCTTTTTTCCAAAGTAAGCATTTTTGACAATTTTCTCAAATTAAACCGGATTTAGTTAATGCTATAAAAAGTTTATCATTAGTATTTACATAACCCACACTTTTAAGATGATATTTTGATGGAATAAGTGTTATAGGATGATTAAT-TTTTTTTATCACAAAGTAGATCATAATTTATTGGTATAAAAGTGTTTTAATATATTCATACTGTATTGAGATACAAAATGGTATGGAATATGTGAATTCAAAAGTTTAAGGAGTAATCACAATCATTTGGTACAATAAAAGCAACCAGTTTATGTAGAAATTTT------ATACTACTTTAATATGGAGGGCCTTAAAGCACCATATTAGGGTTAATTTCTTAAAAATATGTTTTAGAAGATTTTTTTTCTTTACATTTTTGTCAGTTAATTTAATTAATTTGAATTGGTAAAAAACGAAAATGAAGTAGGAATTCATCTAAATGTGAAAGAAAATACAAATTTACTGTTCTGCAGAAAAGTGAAATCAAAAAATGCAATAATAATAAGAATAAATGGGACAAGAATTTTTCATTGTTTATGATTGTGTCAGGATCTCAACAAAATTTCATCTTCACAGCTTTTC
Ngertschi_FrenchBroad_N968 -------------------------------------------AATATAAAAAATATGATACACATGTATACTTAGGATAGATATTAATTTTAAACACCAATGCATGAGCTATTAATAATTTCATTTGATTAATTCTACTGATTATGTATGGCATATGTTAGTAAATGAATATTTATTTACTGCATGTTACT-AAAGGGTGCAAAACAAGAA---TTTATATTTATTTGTTAAATTTTCTTTTATGGAAGAAATGCTTTTTGGTACAGTCTGTACCCTTTTTTTTTGTTTAAGTAATTTTATAAAGTTATGACTTCTATACACAGTAATCTTGCTTCATTTTTATTATGTACTTTAATTAATGCATGTTTTTTCTTTTTTCTTTCAGGAGCTCCTGATCCAACAGCAGGAGCTCCGGCCGATGAAGAACATAGCTGGCATCTTGATGAAGAACAAGTTGGAGAGCAAGTTCGTACATATCTGTCTCAGGGAAGCTACTACAGTGCAAACAAACAGCTCAATTGTCTTTTTTCCAAAGTAAGCATTTTTGACAATTTTCTCAAATTAAACCGGATTTAGTTAATGCTATTAAAAGTTTATCATTAGTATTTACATGACCCACACTTTTAAGATGATATTTTGATGGAATAAGTGTTATAGGATGATTAA--TTTTTTTATCACAAAGTAGACCATAGTTTATTGATATAAAAGTGTTTTAATAGATTCATACTGTATTGAGATACAAAATGGTATGGAATATGTGAATTCAAAAGTTTAAGAAGTAATCACAATCATTTGGTATAATAAAAGCAACCAGTTTATGCAGAAATTTT------ATACTACTTTAATATGGAGGGCCTTAAAGCACCATATTAGGGTTAATTTTTTAAAAATATGTTTTAGAAGATTTTTTTTCTTTACATTTTTGTCAGTTAATTTAATTAATTTGAATTGGTAAAAAA-------------------------------------------------------------------------------------------------------------------------------------------------------------------------
Ngertschi_HickoryNutGap_N810 -------------------------------------------------------------------------------------TAAGTTTAAACATCAATGCATGAGCTATTAATAATTTCATTTGATTAATTCTACTTATTATGTATGGCATATGTTAGTAAATGAATATTTATTTACTGCATGTTACTAAAAGGGTGCAAAACAAGAA---TTTATATTTATTTGTTAAATTTTCTTTTATGGAAGAAATGCTTTTTGATACAGTCTGTACCCTTTTTTTTTGTTCAAGTAATTTTATAAAGTTATGACTTCTATACACAGTAATCTTGCTTCATTTTTATTATGTACTGTAATTAATGTATGTTTTTTCTTTTTTCTCTCAGGAGCTCCTGATCCAACAGCAGGAGCTCCGGCCGATGAAGAACATAGCTGGCATCTTGATGAAGAACAAGTTGGAGAGCAAGTTCGTACATATCTGTCTCAGGGAAGCTACTACAGTGCAAACAAACAGCTCAATTGTCTTTTTTCCAAAGTAAACATTTTTGACAATTTTCTCAAATTAAACCAGATTTAGTTAATGCTATTAAAAGTTTATCATTAGTATTTACATGACCCACACTTTTAAGATGATATTTTGATGGAATAAGTGTTATAGGATGATTAA--TTTTTTTATCACAAAGTAGACCATA---------TATAAAAATGTTTTAATAGATTCATACTGTATTGAGATACAAAATGGTATGGAATATGTGAATTCAAAAGTTAAAGAAGTAACCACAATCATTTGGTATAATAAAAGCAACCAGTTTATGCAGATTTTTTTT-AAGATACTACTTTAATATGGAGGGCCTTAAAGCAGCATATTAGGGTTAATTTCTTAAAAATATGTTTTAGAAGA-TTTTTTTCTTTACATTTTTGTCAGTTAATTTAATTAATTTGAATTGGTAAAAAACGAAAATGAAGTAGGAATTCATCTAAACGTGAAAGAGAACACAAATTTACTGTTCTGCAGAAAAGTGAAATCAAAAAATGCAATAATAATAAGAATAAATGGGACAAGAATTTTTCATTGTTTATGATTGTGTCAGGATCTCAACAAAATTTCATCT------------
Nholsingeri_BrumleyCrk_N916 TCCACTAAATAATTTTCATGAAATACAAAAGTACACTGTAAGGAAAATAATAAATACGCTACACATGTATACTTAGGATAGATATTAAGTTTAAACACCAATGCGTGAGCTATTAATAATTTCATTCGATTAATTCTACTTATTATGTATTGGATATGTCAGTAAATGAATATTTATTTACTGCAGGTTACTAAAAGGGTGCAAAACAAGAATGTTTTACATTTATTTGTTAAATTTTCTTTTATGGAGGAAATGCTTTTTGATATAGTCTGTACC-TTTTTTTTTGCTTAAGTTTTTTTATAAAGTTATGACTTCTATACATAGTAACCTTGCTTCATTTTTCTTATGTGCTGTAATTAATGTTTATTTTATTATTTTTTTTACAGGAGCTCCTGATCCAACAGCAGGAGCTCCGGCCGATGAAGAACATAGCTGGCATCTTGATGAAGAACAAGTTGGAGAGCAAGTTCGTACATATCTGTCTCAGGGAAGCTACTACAGTGCAAACAAACAGCTCAATTGTCTTTTTTCCAAAGTAAACACTTTTGGCAATTTTCTCAAATTAAACCTGCTTTAGTTAATGCTTTTAAAAGTTTATCAATATTATTTACGTAACCCACACTTTTAAGATGATATTTTGATGGAATAAGTGTTATAGAATGATT-ATTTTTTTTTATCAAAAAGTAGACCATAGTTTATTGGTATAAAAGTGTTTTGATGGATTAATACTGTATTGAGATACAAAATGGTACGGAATATATGAATTCA-AAGTTTAAAAAGTAATTAGGATCATTTGGTGTTATAAAGGCAACCAGTTTATGCGGAATTTTTTTAAAGATATCACTTTAATATGAAGAGCCTTAAAGCAGCTTATTAGGATTAATTTCTTAAAAATATGTTTTAGAAGAGTTTTTTTCTTTAAATTTTTGCCAGCTAATTTAATTAATTTGAATCTGTAA------TAAATGAAGTAGGAGTTCATCTAAACATGAAAGAAAACACAAATT--------------------------------------------------------------------------------------------------------------------------
Nholsingeri_PondCave_N541 ------------------------------------------------AATAAATATGCTACACATGTATACTTAGGATAGATATTAAGTTTAAACACCAATGCGTGAGCTATTAATAATTTCATTCGATTAATTCTACTTATTATGTATTGGATATGTCAGTAAATGAATATTTATTTACTGCATGTTACTAAAAGGGTGCAAAATAAGAATGTTTTACATTTATTTGTTAAATTTTCTTTTATGGAGGAAATGCTTTTTGATATAGTCTGTACC-TTTTTTTTTGCTTAAGTTTTTTTATAAAGTTATGACTTCTATACATAGTATCCTTGCTTCATTTTTCTTATGTACTGTAATTAATGTTTATTTTATTATTTTTTTTACAGGAGCTCCTGATCCAACAGCAGGAGCTCCGGCCGATGAAGAACATAGCTGGCATCTTGATGAAGAACAAGTTGGAGAGCAAGTTCGTACATATCTGTCTCAGGGAAGCTACTACAGTGCAAACAAACAGCTCAATTGTCTTTTTTCCAAAGTAAACACTTTTGACAATTTTCTCAAATTAAACCTGCTTTAGTTAATGCTTTTAAAAGTTTATCAATATTATTTACGTAACCCACACTATTAAGATGATATTTTGATGGAATAAGTGTTATAGAATGATTAATTTTTTTTTATCAAAAAGTAGTCCATAGTTTATTGGTATAAAAGTGTTTTGATGGATTAATACTGTATTGAGATACAAAATGGCATGGAATATATGAATTCAAAAGTTTAAAAAGTAATCAGGATCATTTGGTGTAATAAAGGCAACCAGTTTATGCGGAATTTTTTTAAAGATATCACTTTAATATGAAGAGCCTTAAAGCAGCTTATTAGGATTAATTTCTTAAAAATATGTTTTAGAAGAGTTTTTTTCTTTAAATTTTTGCCAGCTAATTTAATTAATTTCAATCGGTAA------TAAATGAAGTAGGAGTTCATCTAAACGTGAAAGAAAACACAAATTTACTGTTCAGCAGAAAAGTGAAATCAAAAAATGCGATAATAATAAGAATAAATGGGACAATAATTTTTCATTGTTTATGATTATG-------------------------------------
Njonesi_CaveSpringCave_N390 TTCACTGAATACTTTACCTGAAATACAAAAGTACATTGTAAGGAGTATAAAAAATACATTTCAGATGTATACTTTGGATACATATTAAGTTCAAGCACTGATGCATGAGCTATTAATAATTTTATTTGATTAATTGTACTTATTATGTATTGGATATGTTAGTAAATGAATGTTTATTTACTGCATGTTACTAAAAGTGTTT-AAATAAGAA----TTATATTTATTTGTTAAATGTTCTTTTATGAAAAAAATGCTTTTTTACATGGTCTGCATCCTTTTTTTTT-ATTACATAATTTTATAAAATTATGATTTCTATACACAGTAATCTTGCTTCATTTTTCTTATGTACTGTAATTAATGTATGTTTTCTTTTTTTTCTTTCAGGAGCTCCTGATCCAACAGCAGGAGCTCCGGCCGATGAAGAACATAGCTGGCATCTTGATGAAGAACAAGTTGGAGAGCAAGTTCGTACATATCTGTCTCAGGGAAGCTACTACAGTGCAAACAAACAGCTCAATTGTCTTTTTTCCAAAGTAAGCACTTTTGGCAATTTTCTCAAATTAAACCTGCTTTAGTTAATGCTTTTAAAAGTTTATCAATAGTTTTTACGTAACCCACACTCTTAAGATGATATTTTG---------GGCGTATAGGATGATTAATTTTTTTTGGTCAAAAAGTAGACCATAGTTTATTGGTATAAAAGTGTTTTGATGCATTAATACTGTATTGAGATACAAAATGGTATGGAATATATGAATTCAAAAGTTTAAAAAGTGATCACGATCATTTCGTGTAATAAAGGCAACCAGTTTATGCAGAATTTTTTTAAAGATATTACTTTAATATGAAGAGCCTTAAAGCAACTTATTAGGATTAATTTCTTAAAAATATGTTTTAGAAGATTTTTTTGCTTTACATTTTTGCCAGCTAATTTAATTAATTTGAATTGGTAAAAAACAAAAATGAAGTGGAAGTTCATCTAAATGTGAAAGAAAACACAAATTTACTGTTCTGCAGAAAAGTAAAATCAAAAAATGCAATAATAATAAGAATAAATGGGACATGAATTTTTCATTGCTTATGACTGTGTAAGGATCCCAACAAAATTTCATTTTCACAGCTTTTC
Nlowderi_ChestnutBranch_N731 ----------AATTTTCATAAAATACAAAAGTACATTGTAAGGAATATGATAAATATGCTATACATATATGTTTAGGATAGATATTAAGTTTAAACATCAATGCATGAGCTGTTAATAATTTCATTTGATTAATTCTACTTATTATGTATTGGATATGTTAGTAAATGAATATTTATTTACTGCATGTTACTAAAAGGGTGCAAAACAAGAATGTTTTATATTTATTTGTTAAATTTTCTTTTATGGAATAAATGCTTTTTGATACAGTCTGTACCCTTTTTTTTTGCTTACATAATTTTATAAAATTATGATTTCTGTACACAGTAATCTTGCTTCATTTTTCTTATGTACTGTAATTAATGTATGTTTTTTCTTTTTTCTTTCAGGAGCTCCTGATCCAACAGCAGGAGCTCCGGCCGATGAAGAACATAGCTGGCATCTTGATGAAGAACAAGTTGGAGAGCAAGTTCGTACATATCTGTCTCAGGGAAGCTACTACAGTGCAAACAAACAGCTCAATTGTCTTTTTTCCAAAGTAAGCACTTTCGATAATTTTCTCCAAATAAACCTGCTTTAATTAATGCTTTTAAAAGTTTATCAATAGTATTTATGTAACCCACACTTTCAAGATGGTATTTTGATGAAATAAGTGTTATAGGATGATTAATTTTTTTAAAATCAAAAATAAACCATAGTTTATTGGTATAAAAGTGTTTTGATGGATTAATACTGTATTGAGATACAAAATGGTATGGAATATATGATTTCAAAAGTTTAAAAAGTAATCATGATCATTTGGTGTAATAAAGGCAACCAGTTTATGCAGAATTTTTTTTAAGATATCACTTTAATATGAAGAGTCTTAAAGCAGCTTATTAGGATTAATTTCTTAAAAATATATTTTAGAAGATTTTTTATTTTTACATTTTTGCCAGCTAATTTAATTAATTAGAATTGGTAAAAAATGAAAATGAAGTAGGAGTTTATCTAAACGTGAAAGAAAACACAAATTTACTCTTCTGCAGAAAAGTGAAATCAAAAAATG---TAATAACAAGAATAAATGGGACAAGAATTTTTCATTGTTTATGATTGTGTAAGAATCCCAACAAAATTTCATCTTCACAGCTTTTC
Nlowderi_upperFiresCreek_N820 -------------------------------------GTAAGGAATATGATAAATATGCTATACATATATGTTTAGGATAGATATTAAGTTTAAACATCAATGCATGAGCTGTCAATAATTTCATTTGATTAATTCTACTTATTATGTATTGGATATGTTAGTAAATGAATATTTATTTACTGCATGTTACTAAAAGGGTGCAAAACAAGAATGTTTTATATTTATTTGTTAAATTTTCTTTTATGGAATAAATGCTTTTTGATACAGTCTGTACCCTTTTTTTTTGCTTACATAATTTTATAAAATTATAACTTCTGTACACAGTAATCTTGCTTCATTTTTCTTATGTACTGTAATTAATGTATGTTTTTTCTTTTTTCTTTCAGGAGCTCCTGATCCAACAGCAGGAGCTCCGGCCGATGAAGAACATAGCTGGCATCTTGATGAAGAACAAGTTGGAGAGCAAGTTCGTACATATCTGTCTCAGGGAAGCTACTACAGTGCAAACAAACAGCTCAATTGTCTTTTTTCCAAAGTAAGCACTTTCGATAATTTTCTCCAAATAAACCTGCATTAATTAATGCTTTTAAAAGTTTATCAATAGTATTTATGTAACCCACACTTTTAAGATGGTATTTTGATGGAATAAGTGTTATAGGATGATTAATTTTTTTAAAATCAAAAATAAACCATAGTTTATTGGTATAAAAGTGTTTTGATGGATTAATACTGTATTGAGATACAAAATGGTATGGAATATATGATTTCAAAAGTTTAAAAAGTAATCACGATCATTTGGTGTAATAAAGGCAACCAGTTTATGCAGAATTTTTTTTAAGATATCACTTTAATATGAAGAGTCTTAAAGCAGCTTATTAGGATTAATTTCTTAAAAATATGTTTTAGAAGATTTTTTATTTTTACATTTTTGCCAGCTAATTTAATTAATTAGAATTGGTAAAAAATGAAAATGAAGTAGGAGTTCATCTAAACGTGAAAGAAAACACAAATTTACTCTTCTGCAGAAAAGTGAAATCAAAAAATG---TAATAACAAGAATAAATGGGACAAGAATTTTTCATTGTTTATGATTGTGTAAGAATCCCAACAAAATTTCATCTTCACAGCTTTTC
Nlula_BeeRockCave_G2091 TTCACTGAATACTTTTCCTGAAATACAAAAGTACATTGTAAGGAATATAAAAAATATGTTACACATGTATACTTAGGATACATATTAAGTTTAAACACTGATGCATGAGCTATTAATAATTTTATTTGATTAATTGTACTTATTATGTATTGGATATGTTAGTAAATGAATGTTTATTTACTGCATGTTACTAAAAATGTTCAAAACAAAAATGTTTTATATTTATTTGTTAAATGTTCTTTTATG-AAAAAATGCTTTTTTACACGGTCTGTATCCTTTTTTTTTAATTACATAATTTTATAAAATTATGATTTCTATACACAGTAATTCAGATTCATTTTTCTTATGTACTGTAATTAATGTATGTTT----TTTTTTCTTTCAGGAGCTCCTGATCCAACAGCAGGAGCTCCGGCCGATGAAGAACATAGCTGGCATCTTGATGAAGAACAAGTTGGAGAGCAAGTTCGTACATATCTGTCTCAGGGAAGCTACTACAGTGCAAACAAACAGCTCAATTGTCTTTTTTCCAAAGTAAGCACTTTTGGCAATTTTCTCAAATTAAACCTGCTCTAGTTAATGCTTTTAAAAGTTTATCAATAGTTTTTATGTAACCCACACTTTTAAGATGATATTTTG---------GGTGTATAGGATGAATAATTT-----AATCAAAAAGTAGACCATAGTTTATTGGTATAAAAGTGTTTTGAAGCATTAATACTGTATTGAGATACAAAATGGTATGGAATATATGAATTTAAAAGTTTAAAAAGTAATCACGATCATTTCATGTAATAAAGGCAAACAGTTTATGCA-GAATTTTTTAAAGATATTACTTTAATATGAAGGGCCTTAAAGCAGCTTATTAGAATTAATTTCTTAATAATATGTTTTAGAAGATTTTTTTTCTTTACATTTTTGCCAGCAAATTTAATTAATTTGAACTGGTGAAAAACAAAAATGAAGTGGGGGTTCATCTAAATGTGAAAGAAAACACAAATTTACTGTTCAGCAAAAAAGTGAAATCAACAAATACTATAATAATAGGACTAAATGGGACATGAATTTTTCATTGCTTATGATTGTGTAAGGATCCCAACAAAATTTCATTTTCACAGCTTTTC
Nlula_LulaFallsCave_G2084 TTCACTGAATACTTTTCCTGAAATACAAAAGTACATTGTAAGGAATATAAAAAATATGTTACACATGTATACTTAGGATACATATTAAGTTTAAACACTGATGCATGAGCTATTAATAATTTTATTTGATTAATTGTACTTATTATGTATTGGATATGTTAGTAAATGAATGTTTATTTACTGCATGTTACTAAAAATGTTCAAAACAAAAATGTTTTATATTTATTTGTTAAATGTTCTTTTATG-AAAAAATGCTTTTTTACACGGTCTGTATCCTTTTTTTTTAATTACATAATGTTATAAAATTATGATTTCTATACACAGTAATTCAGATTCATTTTTCTTATGTACTGTAATTAATGTATGTTT----TTTTTTCTTTCAGGAGCTCCTGATCCAACAGCAGGAGCTCCGGCCGATGAAGAACATAGCTGGCATCTTGATGAAGAACAAGTTGGAGAGCAAGTTCGTACATATCTGTCTCAGGGAAGCTACTACAGTGCAAACAAACAGCTCAATTGTCTTTTTTCCAAAGTAAGCACTTTTGGCAATTTTCTCAAATTAAACCTGCTCTAGTTAATGCTTTTAAAAGTTTATCAATAGTTTTTATGTAACCCACACTTTTAAGATGATATTTTA---------GGTGTATAGGATGAATAATTTA----AATCAAAAAGTAGACCATAGTTTATTGGTATAAAAGTGTTTTGAAGCATTAATACTGTATTGAGATACAAAATGGTATGGAATATATGAATTTAAAAGTTTAAAAAGTAATCACGATCATTTCATGTAATAAAGGCAAACAGTTTATGCA-GATTTTTTTAAAGATATTACTTTAATATGAAGGGCCTTAAAGCAGCTTATTAGAATTAATTTCTTAATAATATGTTTTAGAAGATTTTTTTTCTTTACATTTTTGCCAGCAAATTTAATTAATTTGAACGGGTGAAAAACAAAAATGAAGTGGGGGTTCATCTAAATGTGAAAGAAAACACAAATTTACTGTTCAGCAGAAAAGTGAAATCAACAAATGCTATAATAATAGGACTAAATGGGACATGAATTTTTCATTGCTTATGATTGTGTAAGGATCCCAACAAAATTTCATTTTCACAGCTTTTC
Nnasicus_CaneyFork_N171 ---------------------------------------------------------GTTACACATGTACACTTAGGATATATATTAAGTTTAAACACCAATGCATGAGCTATTAATAATTTCATTTGATTAATTCTAC---TTATGTATGGGATATGT-AATAAATGAATATTTATTTACTACATGTTACTAAAAGGGTGCAAAACAAGAA---TTTATATTTATTTGTTAAATTTTCTTTTATGGAAGAAATGCTTTTGGATACAGTCTGTACCCTTTTTTTTTGTTTAAGTAATTTTATAAAGTTATGACTTCTATACACAGTAATCTTGCTTCATTTTTATTATGTACTGTAATTAACGTATGTTTTATTTTCTTTCCTTCAGGAGCTCCTGATCCAACAGCAGGAGCTCCGGCCGATGAAGAACATAGCTGGCATCTTGATGAAGAACAAGTTGGAGAGCAAGTTCGTACATATCTGTCTCAGGGAAGCTACTACAGTGCAAACAAGCAGCTCAATTGTCTTTTTTCCAAAGTAAGCATTTTTGACAATTTTCTCAAATTAATCCTGATTTAGTGAATGCTATTAAAAGTTTATCATTAGTATTTACATAACCCACACTTTTAAGATGATATTTTGATGGAATAAGTGTTATAGGATGATTAAT-TTTTTTTATCACAAAGTAGACCATAGTTTATTGGTATAAAAGTGTTTTAATAGATTCATACTGTATTGAGATACAAAATGGTATGGAATATGTGAATTCAAAAGTTTAAGAAGTAATCGCAATCATTTGGTGTAATAAAAGCAACCAGTTTATGCAGATTTTTTTTAAAGATATTACTTTAATATGGAGGGCCTTAAAGCAGCATATTAGGGTTAATTTTCTTTACATT------------CTACAATTTTTTACATTTTTGTCG------------AATTTGAATTGGTAAAAAACGAAAATGAAGTAGGAATTCATCTAAACATGAAAGAAAACACAAATTTACTGTTCTGCAG-AAAGTGAAATCAAAAAATGCAATAATAATAAGAATAAATGGGACAAAAAATTTTCATTGTTTATGATTGTGTCAGG-----AACAAAATTTCATCTTCACAGCTTTTT
Nnasicus_ConnosteeFalls_N696 ---------------------------------------------------------GTTACACAGATA---TTAAAAGTTATATTAAGT-----------TGCATGAGCTATTAATAATTTCATTTGATTAATTCTACTGATTATGTATTGGATATGTTAGTAAATGAATATTTATTTACTGCATGTTACTAAAAGGATGCAAAACAAGAA---TTTATATTTATTTGTTAAATTTTCTTTTATGGAAGAAATGCTTTTTGATACAGCCTGAATCTTTTTTTTTTGCTTAAGTAATTTTATAAAGTTATGGTTTCTATACACAGTAACCTTGCTTCATTTTTCTTATGTACTGTATTTAATGTATGTTTTTTCTTTTTTCTTTCAGGAGCTCCTGATCCAACAGCAGGAGCTCCGGCCGATGAAGAACATAGCTGGCATCTTGATGAAGAACAAGTTGGAGAGCAAGTTCGTACATATCTGTCTCAGGGAAGCTACTACAGTGCAAACAAACAGCTCAATTGTCTTTTTTCCAAAGTAAGCACTTTTGACAATTTTCTCAAATTAAACCTGCTTTAGTTAATGCTTTTAAAAGTTTATCAATAGTATTTACGTAACCCACACTTTTAAGATGGTATTTTGATGGAATAAGTGTTATAAGATGATT----AATTTTTATCAAAAAGTAGACCATAGTTTATTGGTATAAAGATGTTTTAATAGATTCATACTGTATTGAGATACAAAATGGTATGGAATATGTGAATTCAAAAGTTTAAGAAGTAATCACAATCATTTGGTGTAATAAAAGCAACCAGTTTATGCAGAAATTTTTGAAAGATACTACTTTAATATGCCCGGCCTTAAAGCAGCCTATTAGGGTTAATTTCTTAAAAATATGTTTTAGAAGA---TTTTTTTTTACATTTTTGACAGTTAATTTAATTAATTTGAATTGGTAAACAATGAAAATAAAGTAGGACTTCATCTAAACGTGAAAGAAAACACAAATTTACTTTTCTGCAGAAAAGTGAAATCAAAAAATGCAATAATAATAAGAATAAATGGGACAAGAATTTTTCATTGTTTATGGTTGTGTCAGGATCCCAACAATATTTCATCTTCACAGCTTTTC
Nnasicus_CoweeTrain_N189 TGCACTAAATACTTTTCCTGAAATACAAAAGTACACAGTAAAGAATATAAAAAATACGTTACACATATATACTTAGGATAGATATTAAGTTTAATCACCAATGCATCAGCTATTAATAATTTCATTTGATTAATTCTACTTATTATGTATGGGATATGTTAGTAAATGAATATTTATTTACTGCATGTTACTAAAAGGGTGCAAAACAAGAA---TTTCTATTTATTTGTGACATTTTCTTTTATGGAAGAAATGCTTTTTGATACAGTCTGTACCTTTTTTTTTTGTTTAAGTAATTTTATAAAGTTATGACTTCTATACACAGTAATCTTGCTTCATTTTTATTATGTACTGTAATTAATGTATGTTT---TTTTTTTCTTTCAGGAGCTCCTGATCCAACAGCAGGAGCTCCGGCCGATGAAGAACATAGCTGGCATCTTGATGAAGAACAAGTTGGAGAGCAAGTTCGTACATATCTGTCTCAGGGAAGCTACTACAGTGCAAACAAACAGCTCAATTGTCTTTTTTCCAAAGTAAGCACTTTTGACAATTTTCTCAAATTAAACCTGATTTAGTTAATGCTATTAAAAGTTTATCATTAGTATTTACGTAACCCACACTTTTAAGATGATATTTTGATGGAATAAGTGTTATAGGATGATTAAT-TTTTTTTATCACAAAGTAGATCATAGTTTATTGGTATAAAAGTGTTTTAATAGATTCGTACTGTATTGAGATACAAAATGGTATGGAATATGTGAATTC--AAGTTTAAGAAGTAATCACAATCATTTGGTGTAATAAAAGCAACCAGTTTATGCAGATTTTTTTTAAAGATATTACTTTAATATGGAGGGCCTTAAAGCAGCATATTAGGGTTAATTTTTTAAAAATATGTTTTAGAAGATTTTTTTTCTTTATATTTTTGTCGGTTAATTTAATTAATTTGAATTGGTAAAAAACGAAAATGAAGTAGGAATTCATCTAAACATGAAAGAAAACACAAATTTACTGTTCTGCAGAAAAGTGAAATCAAAAAATGCATTAATAATAAGAATA------------------------------------------------------------------------
Npaynei_Grindstaff_N646 ----------------------------------------------------------------------------GATAGATATTAAGTTTAAAAACCAATGCAGGAGCTATTAATAATTTCATTTGATTAATTCTACTTATTATGTATTGGATATGTTAGTAAATGAATATTTATTTACTGCATGTTACTAAAAGGGTGCAAAACAAGAATGTTTTACATTTATTTGTTAAATTTTCTTTTATGGAGGAAATGCTTTTTGATATAGTCTGTACCTTTTTTTTTTGCTTAAGTTTTTTTATAAAGTTATGACTTCTTTACATAGTAACCTTGCTTCATTTTTCTTATGTACTGTAATTAATGTTTATTTTATTA------TTACAGGAGCTCCTGATCCAACAGCAGGAGCTCCGGCCGATGAAGAACATAGCTGGCATCTTGATGAAGAACAAGTTGGAGAGCAAGTTCGTACATATCTGTCTCAGGGAAGCTACTACAGTGCAAACAAACAGCTCAATTGTCTTTTTTCCAAAGTAAACACTTTTGACAATTTTTTCAAATTAAACCTGCTTTAGTTAATGCTTTTAAAAGTATATCAATATTATTTATGTAACCCACACTTTTAAGATGATATTTTGATGGAATATGTGTTATAGAATGATT-ATTTTTTTTAATCAAAAAGTAGACCATAGTTTATTGGTATAAAAGTGTTTTGATGGATTAATACTGTATTGAGATACAAGA---------------------------------------------------------------------------------------------------------------------------------------------------------------------------------------------------------------------------------------------------------------------------------------------------------------------------------------------------------------------------------------------------
Npaynei_NorrisDamCave_N348 --------------------------------------------------------------------------------------------------------AGGAGCTATTAATAATTTCATTTGATTAATTCTACTTATTATGTATTGGATATGTTAGTAAATGAATATTTATTTATTGCATGTTACTAAAAGGGTGCAAAACAAGAATGTTTTACACTTATTTGTTAAATTTTCTTTTATGGAGGAAATGCTTTTTGATATAGTCTGTACC-TTTTTTTTTGCTTAAGTTTTTTTATAAAGTTATGACTTCTATACATAGTAACCTTGCTTCATTTTTCTTATGTACTGTAATTAATGTTTATTTTATTATTTTTTTTACAGGAGCTCCTGATCCAACAGCAGGAGCTCCGGCCGATGAAGAACATAGCTGGCATCTTGATGAAGAACAAGTTGGAGAGCAAGTTCGTACATATCTGTCTCAGGGAAGCTACTACAGTGCAAACAAACAGCTCAATTGTCTTTTTTCCAAAGTAAACACTTTTGACAATTTTCTCAAATTAAACCTGCTTTAGTTAATGCTTTTAAAAGTATATCAATATTATTTATGTAACCCACACTTTTAAGATGATATTTTGATGGAATATGTGTTATAGAATTATTATTTTTTTTTTATCAAAAAGTATACCATAGTTTATTGGTATAAAAGTGTTTTGATGGATTAATACTGTATTGAGATACAAAATGGTATGGAATATTTGAATTCAAAAGTTTAAAAAGCAATCACGATCATTTGGTGTAATAAAGGCAACCAGTTTATGCAGAATTTTTTAAAAGATATCACTTTAATATGAAGAGCCTTAAAACAGCTTATTAGGATTAATTTCTTAAAAATATGTTTTAGAAGAGTTTTTTTCTTTATATTTTTGCCCGCTAATTTAATTAATTTGAATCGGTAAAAAATGAAAATGAAGTAGGAGTTCATCTAAACGTGAAAGAAAACACAAATTTACTGTTCTGCAGAAAAGTGAAATCAAAAAATGCAATAATAATAAGAATAAATGGGACAATAATTTTTCATTGTTTATGATTATGTAAGGATCCCAACAAAATTTCATTTTCGCAGCTTTTC
Npaynei_UnakaMtns_N943 --------------------------------------------------------------------------------------------------------------------------------------------------------------TTAGTAAATGAATATTTATTTACTGCATGTTACTAAAAGGGTGCAAAACAAGAATGTTTTACACTTATTTGTTAAATTTTCTTTTATGGAGGAAATGCTTTTTGATATAGTCTGTACCTTTTTTTTTTGCTTAAGTTTTTTTATAAAGTTATGACTTCTATACATAATAACCTTGCTTCATTTTTCTTATGTACTGTAATTAATGTTTATTTTATTATTTTTTTTACAGGAGCTCCTGATCCAACAGCAGGAGCTCCGGCCGATGAAGAACATAGCTGGCATCTTGATGAAGAACAAGTTGGAGAGCAAGTTCGTACATATCTGTCTCAGGGAAGCTACTACAGTGCAAACAAACAGCTCAATTGTCTTTTTTCCAAAGTAAGCCCTTTTGACAATTTTCTCAAATTAAACCTGCTTTAGTTAATGCTTTTAAAAGTTTATCAATATTATTTATGTAACCCACACTTTTAAGATGATATTTCGATGGAATAAGTGTTATAGAATGATTAATTTTTTTTAATCAAAAAGTAGACCATAGTTTATTGGTATAAAAGTGTTTTGATGGATTAATACTGTATTGAGATACAAAATGGTATGGAATATATGAATTCAAAAGTTTAAAAAGTAATCACGATCATTTGGTGTAATAAAGGCAACCAGTTTATGCAGAATTTTTTTAAAGATATCACTTTAATATGAAGAGCCTTAAAGCAGCTTATTAGGATTAATTTCTTAAAAATATGTTTTAGAAGAGTTTTTTTCTTTAAATTTTTGCCAGCTAATTTAATTAATTTGAATCCGTAAAAAATGAAAATGAAGTAGGAGTTCATCTAAACGTGAAAGAAAACACAAATTTACTGTTG------------------------------------------------------------------------------------------------------------------
Npecki_HaskellSims_G3697 TTCACTGAATACTTTTCATGAAATATAAAAGTACATTGTAAGGAATATTAAAAATATGTTACATATGTATATTTAGGATATATATTAAATT--ATCACCTATGCATGAACTATTAATAATTTCATTTGATTAATTCTACTTATTATGTTTTGTATATGTTAGTAAAAGAGCA-------------------AACAACAATGCAAAACAAGAATGTTTTATATTTATTTGTTAAATTTTCTTTTATGCAAGAAATGCTTTTTGATACAGTCTGTACCATTTTTTTTTGCTTAAGTAATTTTATAAAATTTTAATTTCTATACACAGTTATCTTGTTTCATTTTTCTTATGCACTGTAATTAATGTATGTT--------TTTCCTTCAGGAGCTCCTGATCCAACAGCAGGAGCTCCGGCCGATGAAGAACATAGCTGGCATCTTGATGAAGAACAAGTTGGAGAGCAAGTTCGTACATATCTGTCTCAGGGAAGCTACTACAGTGCAAACAAACAGCTCAATTGTCTTTTTTCCAAAGTAAGCACTTTTGACAATTTTCTCAAATTAATCCTGCTCCAGTGAATGCTTTTAGAAGTTTATCAATAGTATTTTTGTAACCCACACTTTTTAGATGATATTTTGATGGAATATGTGTTATAGGACGATT----AATTTTTATTAGAAAGTAGACCATGGTT--------TAAATGTGTTTTAATAAATTAATACTGTATTGAGATACAAAA-GATATGGAATATATGAATTCAAAAGTTCAAAAAATAGTCACAATCATTTGGTATAATAAAAGCAACCAGTTTATGCAGGATTTTTTT-AAGATACTACT--------------------------TATTAGGATTAATTTCTTAAAAATATGTTTTAAAAGATTTTTTCTCTTTACATTT-TAACAGCTAATTTAGTTAATTTGAATTGGTAATAAACAAAAATGAAGTAGGAGCTCATTTAAACGTGAAAGAAAACACAAATTTGATGTTTTGCGG-AAAGTGAAATCAAAAAATGCAATAATAATAAGAATAAATGTGACAAAGATTTTTGATTGTTGATTATTGCGTAAGGATCCCAACAAACTTCCATTTTCACAGCTTTTC
Npecki_HurricaneMazeCave_G2100 TTCACTGAATACTTTTCATGAAATACAAAAGTACATTGTAAGGAATATAAAAAATACGTTACATATGTATATTTAGGATATATATTAAATTTAATCACCAATGCATGAACTATTAATAATTTCATTTGATTAATTCTACTTATTATGTTTTGTATATGTCAGTAAAAGAGCA-------------------AACAACAATGCAAAACAAGAATGTTTTATATTTATTTGCTAAATTTTCTTTTATGGACGAAATGCTTTTTGATACAGTCTGTACCATTTTTTTTTGCTTAAGTAATTTTATAAAATTCTAATTTCTATACACAGTTATCTTGTTTCATTTTTCTTATGCACTGTAATTAATGTATGTT--------TTTCTTTCAGGAGCTCCTGATCCAACAGCAGGAGCTCCGGCCGATGAAGAACATAGCTGGCATCTTGATGAAGAACAAGTTGGAGAGCAAGTTCGTACATATCTGTCTCAGGGAAGCTACTACAGTGCAAACAAACAGCTCAATTGTCTTTTTTCCAAAGTGAGCACTTTTGACAATTTTCTCAAATTAATCCTGCTCTAGTGAATGCTTTTAGAAGTTTATTAATAGTATTTTTGTAACTCACACTTTTTAGATGATATTTTGATGGAATATGTGTTATAGGACGATT----AATTTTTATCAGAAAGTAGACCATGGTTTATTGGTATAAAAGTGTTTTAATAGATTAATACTGTATTGAGATACAAAA-GATATGGAATATATGAATTCAAAAGTTCAAAAAATAATCACAATCATTTGGTATAATAAAAGCAACCAGTTTATGCAGGATTCTTTT-AAGATACTACT--------------------------TATTAGGATTAATTTCTTAAAAATATGTTTTAAAAGATTTTTTCTCTTTACATTT-TAAGAGCTAATTTAGTTAATTTGAATTGGTAAAAAACGAAAATGAAGTAGGAGCTCGTTTAAATGTGAAAGAAAACACAAATTTAATGTCCTGCGG-AAAGTGAAACCAAGAAATGCAATAATAATAAGAATAAATGTGACAAAGATTTTTCATTGTTGATTATTGCGTAAGGATCCCAACAAACTTCCATTTTCACAGCTTTTC
Npecki_Monteagle_N062 TTCACTGAATACTTTTCATGAAATACAAAAGTACATTGTAAGGAATATAAAAAATACGTTACATATGTATATTTAGGATATATATTAAATTTAATCGCCAATGCATGAACTATTAATAATTTCATTTGATTAATTCTACTTATTATGTTTTGTATATGTTAGTAAAAGAGCA-------------------AACAACAATGCAAAACAAGAATGTTTTATATTTATTTGTTAAATTTTCTTTTATGGAAGAAATGCTTTTTGATACAGTCTTCTGTATTTTTTTTTGCTTAAGTAATTTTATAAAATTCTAATTTCTATACACAGTTATCTTGTTTCATTTTTCTTATGCACTGTAATTAATGTATGTT--------TTTCTTTAAGGAGCTCCTGATCCAACAGCAGGAGCTCCGGCCGATGAAGAACATAGCTGGCATCTTGATGAAGAACAAGTTGGAGAGCAAGTTCGTACATATCTGTCTCAGGGAAGCTACTACAGTGCAAATAAGCAGCTCAATTGTCTTTTTTCCAAAGTGAGCACTTTTGACAATTTTCTCAAATTAATCCTGCTCCAGTGAATGCTTTTAGAAGTTTACCAATAGTATTTTTGTAACCCACATTTTTTAGATGATATTTTGATGGAATATGTGTTATAGGACGATT----AATTTTTATCAGAAAGTAGACCATGGTTTACTGGTATAAAAGTGTTTTAATAGATTAATACTGTATTGAGATACAAAA-GATATGGAATATATGAATTCAAAAGTTCAAAAAATAATCACAATCATTTGGTATAATAAAAGCAACCAGTTTATGCAGTATTTTTTT-AAGATACTACT--------------------------TATTAGGATTAATTTCTTAACAATATGTTTTAAAAGATTTTTTCGCTTTACATTT-TAACAGCTAATTTAGTTAATTTAAATTGGTAAAAAACGAAAATGAAGTAAAAGTTCATTTAAACGTGAAAGAAAACACAAATTTAATGTTCTGCGG-AAAGTGAAATCAAAAAATGCAATAATAATAAGAATAAATGTGACAAAGATTTTTCATTGTTGATTATTGAAAAAGGATCCCAACAAACTTTCATTTTCACAGCTTTTC
Nperlakyi_SChimneys_N1079 TTCACTGAATACTTTACCTGAAATACAAAAGTACATTGTAAAGAGTATAAAAAATACATTTCACATGTATACTTAGGATACATATTAAGTTTAAGCACTGATGCATGAGCTATTAATAATTTTATTTGATTAATTGTACTTATTATGTATTGGATATGTTAGTAAATGAATGTTTATTTACTGCATGTTACTAAAAGTGTTCAAAACAAGAA----TTATATTTATTTGTTAAATGTTCTTTTATGAAAAAAATGCTTTTTTACATGGTCTGCATCCTTTTTTTTT-ATTACATAATTTTATAAAATTATGATTTCTATACACAGTAATCTTGCTTCATTTTTCTTATGTACTGTAATTAATGTATGTTT-TCTTTTTTTCTTTCAGGAGCTCCTGATCCAACAGCAGGAGCTCCGGCCGATGAAGAACATAGCTGGCATCTTGATGAAGAACAAGTTGGAGAGCAAGTTCGTACATATCTGTCTCAGGGAAGCTACTACAGTGCAAACAAACAGCTCAATTGTCTTTTTTCCAAAGTAAGCACTTTTGGCAATTTTCTCAAATTAAACCTGCTTTAGTTAATGCTTTTAAAAGTTTATCAATAGTTTTTACGTAACCCACACTTTTAAGATGATATTTCG---------GGCATATAGGATGATTAATTATTTTTTGTCAAAAAGTAGACCATAGTTTATTGGTATAAAAATGTTTTGATGCATTAATACTGTATTGAGATACAAAATGGTATGGAATATATGAATTCAAAAGTTTAAAAAGTAATCATGATCATTTCGTGTAATAAAGGCAACCAGTTTATGCAGATTTTTTTAAAAGATATTACTTTAATACGAAGAGCCTTAAAGCAACTTATTAGAATTAATTTCTTAAAAATATGTTTTAGAAGATTTTTTTCCTTTACATTTTTGCCAGCTAATTTAATTAATTTGATTTGGTAAAAAACAAAAATGAAGTGGAAGTTCATCTAAATGTGAAAGAAAACACAAAGTTACTGTTCTGCAGAAAAGTAAAATGAAAAAATGCAATAATAATAAGAATAAATGGGACATGAATTTTTCATTGCTTATGATTGTGTAAGGATCCCAACAAAATTTCATTTTCACAGCTTTTC
Nperlakyi_SChimneys_N1080 TTCACTGAATACTTTACCTGAAATACAAAAGTACATTGTAAGGAGTATAAAAAATACATTTCACATGTATACTTAGGATACATATTAAGTTTAAGCACTGATGCATGAGCTATTAATAATTTTATTTGATTAATTGTACTTATTATGTATTGGATATGTTAGTAAATGAATGTTTATTTACTGCATGTTACTAAAAGTGTTCAAAACAAGAA----TTATATTTATTTGTTAAATGTTCTTTTATGAAAAAAATGCTTTTTTACATGGTCTGCATCCTTTTTTTTT-ATTACATAATTTTATAAAATTATGATTTCTATACACAGTAATCTTGCTTCATTTTTCTTATGTACTGTAATTAATGTATGTTT-TCTTTTTTTCTTTCAGGAGCTCCTGATCCAACAGCAGGAGCTCCGGCCGATGAAGAACATAGCTGGCATCTTGATGAAGAACAAGTTGGAGAGCAAGTTCGTACATATCTGTCTCAGGGAAGCTACTACAGTGCAAACAAACAGCTCAATTGTCTTTTTTCCAAAGTAAGCACTTTTGGCAATTTTCTCAAATTAAACCTGCTTTAGTTAATGCTTTTAAAAGTTTATCAATAGTTTTTACGTAACCCACACTTTTAAGATGATATTTCG---------GGCATATAGGATGATTAATTATTTTTTGTCAAAAAGTAGACCATAGTTTATTGGTATAAAAATGTTTTGATGCATTAATACTGTATTGAGATACAAAATGGTATGGAATATATGAATTCAAAAGTTTAAAAAGTAATCATGATCATTTCGTGTAATAAAGGCAACCAGTTTATGCAGATTTTTTTAAAAGATATTACTTTAATACGAAGAGCCTTAAAGCAACTTATTAGAATTAATTTCTTAAAAATATGTTTTAGAAGATTTTTTTCCTTTACATTTTTGCCAGCTAATTTAATTAATTTGATTTGGTAAAAAACAAAAATGAAGTGGAAGTTCATCTAAATGTGAAAGAAAACACAAAGTTACTGTTCTGCAGAAAAGTAAAATGAAAAAATGCAATAATAATAAGAATAAATGGGACATGAATTTTTCATTGCTTATGATTGTGTAAGGATCCCAACAAAATTTCATTTTCACAGCTTTTC
Nreclusus_Clingmans_N252 ---------------------------------------------------------------------------------------------------------------ATTAATAATTTTATTTGATTAATTGTACTTATTATGTATTGGATATGTTAGTAAATGAATGTTTATTTACTGCATGTTACTAAAAGTGTTCAAAACAAGAA----TTATATATATATGTTAAATGTTCTTTTATGAAAAAAATGCTTTTTTACATGGTCTGTATCCTTTTTTTT--ATTACATAATTTTATAAAATTATGATTTCTATACTCAGTAATCTTGCTTCATTTTTCTTATGTACTGTAATTAATGTATGTTT-------TTTCTTTCAGGAGCTCCTGATCCAACAGCAGGAGCTCCGGCCGATGAAGAACATAGCTGGCATCTTGATGAAGAACAAGTTGGAGAGCAAGTTCGTACATATCTGTCTCAGGGAAGCTACTACAGTGCAAACAAACAGCTCAATTGTCTTTTTTCCAAAGTAAGCACTTTTGGCAATTTTCTCAAATTAAACCTGCTTTAGTTAATG---------------------------------------------------------------------------------------------------------------------------------------------------------------CAAAATGGTATGGAATATATGAATTCAAAAGTTTAAAAAGTAATCACGATCATTTCGTGTAATAAAGGCAACCAGTTTATGCAGAATTTTTTTAAAGATATTACTTTAATATGAAGAGCCTTAAAACAACTTAATAGGATTAATTTCTTAAAAATATGTTTTAGAAGATTTTTTTTCTTTACATTTTTGCCGGCTAATTTAATTAAATTGAATTGGTAAAAAACAAAAATGAAGTGGAAGTTCATCTAAATGTGAAAAAAAACACAAATTTACTGTTCTGCAGAAAAGTAAAATCAAAAAATCCAATAATAATAAGAATAAATGGGACATGAATTTTTCATTGCTTATGATTGTGTAAGGATCCCAACAAAATTTCATTTTCACAGGTTTTC
Nreclusus_Newfound_N259 TTCACTGAATACTTTTCCTGAAATACAAAAGTACATTGTAAGGAGTATAACAAATACGTTACACACATATACTTAGGATACATATTAAGATTAAACACTGATGCTTGAGCTATTAATAATTT-ATTTGATTAATTGTACTTATTATGTATTGGATATGTTAGTAAATGAATGTTTATTTACTGCGTGTTACTAAAAGTGTTCAAAACAAGAATGTTTTATATTTATTTGTTAAATGTTCTTTTATG-AAAAAATGCTTTTTTACACAGTCTGTATCCTTTTTTTTATATTACGTAATTTTATAAAATTATGATTTCTATACACAGTAATTCAGATTCATTTTTCTTATGTACTGTAATTAATGTATGTTT-TTCTTTTTTCTTTCAGGAGCTCCTGATCCAACAGCAGGAGCTCCGGCCGATGAAGAACATAGCTGGCATCTTGATGAAGAACAAGTTGGAGAGCAAGTTCGTACATATCTGTCTCAGGGAAGCTACTACAGTGCAAACAAACAGCTCAATTGTCTTTTTTCCAAAGTAAGCACTTTTGACAATTTTCTCAAATTAAACCTGATTTAGTTAATGCTTTTAAAAGTTTATCAATAGTTTTTACGTAACCCACACTTTTAAGATGATATTTTG---------GGCGTATAGGATGATTAATTTTTTTTTATCAAAAAGTAGACCATAGTTTATTGGTATAAAAGTGTTTTGATGCATTAATACTGTATTGAGATACAAAATGGTATGGAATATATGAATTCAAAAGTTTAAAAAGTGATCGCGATCATTTCGTGTAATAAAGGCAACCAGTTTATGCA-ATTTTTTTTAAAGATATTACTTTAATATGAAGGGCCTTAAAGCAGCTTATTAGAATTAATTTCTTAAAAATATGTTTTAGAAGATTTTTTTTCTTTACATTTTTGCCAGCTAATTTAATTAATTTGAATTGGTGAAAAACAAAAATAAAGTGGGAGTTCATCTAAATGTGAAAGAAAACACAAATTTACTGTTCTGCAGAAAAGTGAAATCAAAAAATGCAATAATAATAGGAATAAATGGGACATGAATTTTTTATTGCTTATGATTTTGTAAGGATCCCAACAAAATTTCACCTTCACAGCTTTTC
Nreclusus_Noland_N1051 TTCACTGAATACTTTTCCTGAAATACAAAAGTACATTGTAAGGAGTATAAAAAATACATTACACATGTATACTTAGGATACATATTAAGTTTAAGCACTGATGCATGAGCTATTAATAATTTTATTTGATTAATTGTACTTATTATGTATTGGATATGTTAGTAAATGAATGTTTATTTACTGCATGTTACTAAAAGTGTTCAAAACAAGAA----TTATATTTATTTGTTAAATGTTCTTTTATAAAAAAAATGCTTTTTTACATGGTCTGCATCCTTTTTTTT--ATTACATAATTTTATAAAATTATGATTTCTATACACAGTAATCTTGCTTCATTTTTCTTATGTACTGTAATTAATGTATGTTT-TTCTTTTTTTCTTCAGGAGCTCCTGATCCAACAGCAGGAGCTCCGGCCGATGAAGAACATAGCTGGCATCTTGATGAAGAACAAGTTGGAGAGCAAGTTCGTACATATCTGTCTCAGGGAAGCTACTACAGTGCAAACAAACAGCTCAATTGTCTTTTTTCCAAAGTAAGCACTTTTGACAATTTTCTCAAATTAAACCTGATTTAGTTAATGCTTTTAAAAGTTTATCAATAGTTTTTACGTAACCCACACTTTTAAGTTGATATTTTG---------AGTGTATAGGATGATTAATTTTTTTTTGTCAAAAAGTAGACCATAGTTTATTGGTATAAAAGTGTTTTGATGCATTAATACTGTATTGAGATACAAAATGGTATGGAATATATGAATTCAAAAGTTTAAAAAGTGATCACGATCATTTCGTGTAATAAAGGCAACCAGTTTATGCAGAATTTTTTTAAAGATATTACTTTAATATGAAGGGCTTTAAAGCAGCTTATTAGGATTAATTTCTTAAAAATATGTTTTAGAAGATTTTTTTTCTTTACATTTTTGCCAGCTAATTTAATTAATTTGAATTGGTAAAAAACAAAAATGAAGTGGAAGTTCATCTAAATGTGAAAAAAAACACAAATTTACTGTTCTGCAGAAAAGTAAAATCAAAAAATGCAATAATAATAA-----------------------------------------------------------------------------
Nreclusus_Smokemont_N1020 TTCACTGAATACTTTTCCTGAAATACAAAAGCACATTGTAAGGAATATAAAAAATACGTTACACATGTATACTTAGGATACATATTAAGTTTAAACACTGATGCTTGAGCTATTAATAATTTTATTTGATTAATTGTACTT---ATGTATTGGATATGTTAGTAAATGAATATTTATTTACTGCGTGTTACTAAAAGTGTTCAAAACAAGAATGTTTTATATTTATTTGTTAAATGTTCTTTTATG-AAAAAATGCTTTTTTACACAGTCTGTATCC-TTTTTTTTTATTACGTAATTTTATAAAATTATGATTTCTATACACAGTAATTCAGATTCATTTTTCTTATGTACTGTAATTAATGTATGTTT-TTCTTTTTTCTTTCAGGAGCTCCTGATCCAACAGCAGGAGCTCCGGCCGATGAAGAACATAGCTGGCATCTTGATGAAGAACAAGTTGGAGAGCAAGTTCGTACATATCTGTCTCAGGGAAGCTACTACAGTGCAAACAAACAGCTCAATTGTCTTTTTTCCAAAGTAAGCACTTTTGACAATTTTCTCAAATTAAACCTGATTTAGTTAATGCTTTTAAAAGTTTATCAATAGTTTTTACGTAACCCACACTTTTAAGATGATATTTTG---------GGTGTATAGGATGATTAATTTTTTTTAATCAAAAAGCAGACCATAGTTTATTGGTATAAAAGTGTTTTGATGCATTAATACTGTATTGAGATACAAAACGGTATGGAATATATGAATTTAAAAGTTTAAAAAGTAATCACGATCATTTCATGTAATAAAGGCAACCAGTTTATGCA-ATTTTTTTTAAAGATATTACTTTAATATGAAGGGCCTTAAAGCAGCTTATTAGAATTAATTTCTTAAAAATATGTTTTAGAAGATTTTTTTTCTTTACATTTTTGCCAGCTAATTTAATTAATTTGAATTGGTGA-----------------------------------AAA---------------------------------------------------------------------------------------------------------------------------------------
Nroanensis_IngramBranch_N926 -----------------------------------------------------------------------------------------------------------------GGATAATTTCATTTGATTAATTCTACTTATTATGTATTGGATATGTTAGTAAATTAATATTTATTTACTGCATGTTACTAAAAGGGTGCAAAACAAGAATGTTTTACACTTATTTGTTAAATTTTCTTTTATGGAGGAAATGCTTTTTGATATAGTCTGTACC-TTTTTTTTTGCTTAAGTTTTTTTATAAAGTTATGACTTCTATCCATAGTAACCTTGCTTCATTTTTCTTATGTACCGTAATTAATGTTTATTTTATTATT-TTTTTACAGGAGCTCCTGATCCAACAGCAGGAGCTCCGGCCGATGAAGAACATAGCTGGCATCTTGATGAAGAACAAGTTGGAGAGCAAGTTCGTACATATCTGTCTCAGGGAAGCTACTACAGTGCAAACAAACAGCTCAATTGTCTTTTTTCCAAAGTAAACACTTTTGACAATTGTCTCAATTTAAACCTGCTTTAGTTAATGCTTTTAAAAGTTTATCAATATTATTTATGTAACCCACACTTTTAAGATGATATTTTGATGGAATATGTGTTATAGAATGATT-ATTTTTTTTAATCAAAAAGTGGACCATAGTTTATTGGTATAAAAGTGTTTTGATGGATTAATACTGTATTGAGATACAAGATGGTATGGAATATATGAATTCAAAAGTTTAAAAAGCAATCTTGATCATTTGGTGTAATAAAGGCAACCAGTTTATGCAGAATTTTTTTAAAGATGTCACTTTAATATGAAGAGCCTTAAAGCAGCTTATTAGGATTAATTTCTTAAAAAT---------------------------------------------------------------------------------------------------------------------------------------------------------------------------------------------------------------------------------------------
Nroanensis_N_CarversGap_N928 TCCACTAAATAATTTTCATGAAATACAGAAGTACACTGCAAGGAATATAATAAATATGCTACACATGTATACTTAGGATAGATATTAAGTTTAAGCACCAATGCACAAGCTATTAATAATTTCATTTGATTAATTCTACTTATTATGTATTGGATATGTTAGTAAATGAATATTTATTTACTGCATGTTACTAAAAGGGTGCAAAACAAGAATGTTTTATACTTATTTGTTAAATTTTCTTTTATGGAGGAAATGCTTTTTGATATAGTCTGTACC-TTTTTTTTTGCTTAAGTTTTTTTATAAAGTTATGACTTCTATACATAGTAACCTTGCTTCATTTTCCTCATGTTCTGTAATTAATGTTTATTTTATTATTTTTTTTACAGGAGCTCCTGATCCAACAGCAGGAGCTCCGGCCGATGAAGAACATAGCTGGCATCTTGATGAAGAACAAGTTGGAGAGCAAGTTCGTACATATCTGTCTCAGGGAAGCTACTACAGTGCAAACAAACAGCTCAATTGTCTTTTTTCCAAAGTAAACACTTTTGACAATTTTCTCAAATTAAACCTGCTTTAGTTAATGCTTTTAAAAGTTTATCAATATTATTTATGTAACCCACACTTTTAAGATGATATTTTGATGGAATAAGTGTTATAGAATGATTATTTTTTTTAAATCAAAAAGTAGACCATAGTTTATTGGTATAAAAGTGTTTTGATGGATTAATACTGTATTGAGATACAAAATGGTGTTTAATATTTGAATTCAAAAGTTTAAAAAGCAATCATGATCATTTGGTGTAATAAAGGCAACCAGTTTATGCAGAATTTTTTTAAAGATATCACTTTAATATGAAGAGCCTTAAAGCAGCTTATTAGGATTAATTTCTTAAAAATATGTTTTAGAAGAGTTTTTTTCTTTAAATTTTTGCCAGCTAATTTAATTAATTTGAATTGGTAAAAAATGAAAATGAAGTAGGATTTCATCTAAACGTGAAAGAAAACACAAATTTACTGTTCTGCAGAAAAGTGAAATCAAAAAATGCAATAATAATAAGAATAAATGGGACAATAATTTTTCATTGTTTATGATTATCTAAGGATCCCAACAAAATTTCATTTTCACAGCTGTTC
Nsheari_BaldRiver_N1168 TTCACTGAATACTTTTCCTGAAATAAAAAAGTACATTGTAAGGAGTATAAAAAATATGTTACACATGTATACTTAGGATACATATTAAGTTTAAACACTGATGCTTGAGCTATTAATAATTTTATTTGATTAATTGTACTTATTATGTATTGGATATGTTAGTAAATGAATGTTTATTTACTGCATGTTACTAAAAGTGTTCAAAACAAGAATGTTTTATATTTATTTGTTAAATGTTCTTTTATG-AAAAAATGCTTTTTTACACAGTCTGTATCCTTTTTTTT--ATTACGTAATTTTATAAAATTATGATTTCTATACACAGTAATTCAGATTCATTTTTCTTATGTACTGTAATTAATGTATGTTT-TTCTTTTTTCTTTCAGGAGCTCCTGATCCAACAGCAGGAGCTCCGGCCGATGAAGAACATAGCTGGCATCTTGATGAAGAACAAGTTGGAGAGCAAGTTCGTACATATCTGTCTCAGGGAAGCTACTACAGTGCAAACAAACAGCTCAATTGTCTTTTTTCCAAAGTAAGCACTTTTGGCAATTTTCTCAAATTAAACCTGATTTAGTTAATGCTTTTAAAAGTTTATCAAGAGTTTTTACGTAACCCACACTTTTAAGATGATATTTTG---------GGCGTATAGGGTGATTAATTTTTTTATATCAAAAAACAGAGCATGGTTTATTGGTATAAAAGTGTTTTGTTGCATCAATACTGTATTGAGATACAAAACGGTATGGAATATATGAATTTAAAAGTTTAAAAAGTAATCACGATCATTTCGTGTAATAAAGGCAACTAGTTTATGCA-GAATTTTTTGAAGATATTACTTTAATATGAAGAGCCTTAAAGTAACTTATTAGGATTAATTTCTTGAAAATATGTTTTAGAAGATTTTTTTCCTTTACATTTTTGCCAGCTAATTTAATTAATTTGAATTGGTGAAAAACAAAAATGAAGTGGGAGTTCATCTAAATGTGAAAGAAAACACAAATTTACTGTTCTGCAGAAAAGTGAAATCAAAAAATGCAATAATAATAGGAATAAATGGGACATGAATTTTTTATTGCTTATGATTGTGTAAGGATCCCAACAAAATTTCATTTTCACAGCTTTTC
Nsheari_Cohutta_N826 TTCACTGAATACTTTTCCTGAAATAAAAAAGTACATTGTAAGGAGTATAAAAAATATGTTACACATGTATACTTAGGATACATATTAAGTTTAAACACTGATGCTTGAGCTATTAATAATTTTATTTGATTAATTGTACTTATTATGTATTGGATATGTTAGTAAATGAATGTTTATTTACTGCATGTTACTAAAAGTGTTCAAAACAAGAATGTTATATATTTATTTGTTAAATGTTCTTTTATG-AAAAAATGCTTTTTTACACAG------ATCTTTTTTTT--ATTACGTAATTTTATAAAATTATGATTTCTATACACAGTAATTCAGATTCATTTTTCTTATGTACTGTAATTAATGTATGTTT-TTCTTTTTTCTTTCAGGAGCTCCTGATCCAACAGCAGGAGCTCCGGCCGATGAAGAACATAGCTGGCATCTTGATGAAGAACAAGTTGGAGAGCAAGTTCGTACATATCTGTCTCAGGGAAGCTACTACAGTGCAAACAAACAGCTCAATTGTCTTTTTTCCAAAGTAAGCACTTTTGGCAATTTTCTCAAATTAAACCTGATTTAGTTAATGCTTTTAAAAGTTTATCAACAGTTTTTACGTAACCCACACTTTTAAGATGATATTTTG---------GGCGTATAGGATGATTAATTTTTTTATATCAAAAAACAGACCATGGTTTATTGGTATAAAAGTGTTTTGTTGCATTAATACTGTATTGAGATACAAAACGGTATGGAATATATGAATTTAAAAGTTTAAAAAGTAATCACGATCATTTCGTGTAATAAAGGCAACTAGTTTATGCA-GAATTTTTTGAGGATATTACTTTAATATGAAGAGCCTTAAAGTAACTTATTAGAATTAATTTCTTAAAAATATGTTTTAGAAGATTTTTTTCCTTTACATTTTTGCCAGCTAATTTAATTAATTTGAATTGGTGAAAAACAAAAATGAAGTGGGAGTTCATCTAAATGTGAAAGAAAACACAAATTTACTGTTCTGCAGAAAAGTGAAATCAAAAAATGCAATAATAATAGGAATAAATGGGACATGAATTTTTTATTGCTTATGATTGTGTAAGGATCCCAACAAAATTTCATTTTCACAGCTTTTC
Nsilvanus_Elijay_N395 ------AAATACTTTTCATGAAATTCAAAAATCCATTGTAAGGAATATAAAAAATATGTTACACAGATA---TTAAAAGTTATATTAAGT-----------TGCATGAGCTATTATTAATTTCTTTTGTTTAATTCTACTTATTATGTATTGGATATGTTAGTAAATGAATATTTATTGACTGCATGTTACTAAAAGGGTGCAAAACAAGAATGTTTTATATTTATTTGTTAAATTTTCTTTTATGGAAGAAATGTTTTTTGATACAGTCTGTACCTTTTTTTTTTGCTTAAGTAATTTTATAAAGTTATGACTTCTATACACAGTAATCTTGCTTCATTTTTCTTATGTACTGTAATTAATGTATGTTTTTTCTTTTTTCTTTCAGGAGCTCCTGATCCAACAGCAGGAGCTCCGGCCGATGAAGAACATAGCTGGCATCTTGATGAAGAACAAGTTGGAGAGCAAGTTCGTACATATCTGTCTCAGGGAAGCTACTACAGTGCAAACAAACAGCTCAATTGTCTTTTTTCCAAAGTAAGCACTTTTGACAATTTTCTCAAATTAAAACTGCTTTAGTTATTGCTTTTAAAAGTTTATCAATATTATTTATGCAACCCACACTTTTAAGATGATATTTTGATGGAATAAGTGTTATAGAATGATTA--TTTTTTTTATCAGAAAGTAGACCATAGTTTATTGGTATAAAAGTGTTTTGATGGATTAATACTCTATTGAGATACAAAATGGTATGCAATATATGAATTCAAAAGTTTAAAAAGTAATCACGATCATTTGGTGTAATAAAGGCAACCAGTTTATGCAGAATTTTTTTAAAGATATCACTTTAATATGAAGAGCCTTAAAGCAGCTTATTAGGATTAATTTCTTAAAAATATGTTTTAGAAGATTTTTTTTCTTTAAATTTTTGCCAGCTAATTTAATTAATTTGAATTGGTAAAAAATGAAAATGAAGTAGGAGTTCATCTAAACATGAAAGAAAACACAAATTTACTCTTATGCAGAAAAGTGAAATCAAAAAATGCAATAATAATAAGAAGAAATGGGACAAGAATTTTTCATTGTTTATGATTGTGTAAGCATCCCAACAAAATTTCATCTTCACAGCTTTTC
Nsilvanus_GermanyCove_N1017 TTCACTAACTAGTTTTCATGAAATACAAAAATACATTGTAAGGAATATAAAAAATATGTTACACAGATA---TTAAAAGTTATATCAAGT-----------TGCATGAGCTATTAATAATTTCATTTGTTTAATTCTACTTATTATGTATTGGATATGTTAGTAAATGAATATTTATTGACTGCATGTTACTAAAAGGGTGCAAAACAAGAATGTTTTATATTTATTTGTTAAATTTTCTTTTATGGAAGAAATGCTTTTTGATACAGTCTGGACCTTTTTTTTTTGCTTAAGTAATTTTATAAAATTATGACTTCTACACACAATAATCTTGATTCATTTTTCTTATGTACTGTAATTAATGTATGTTTTTTCTTTTTTCTTTCAGGAGCTCCTGATCCAACAGCAGGAGCTCCGGCCGATGAAGAACATAGCTGGCATCTTGATGAAGAACAAGTTGGAGAGCAAGTTCGTACATATCTGTCTCAGGGAAGCTACTACAGTGCAAACAAACAGCTCAATTGTCTTTTTTCCAAAGTAAGCACTTTTGGCAATTTTCTCAAATTAAAACTGCTTTAGTTAATGCTTTTAAAAGTTTATCAATATTATTTATGTAACCCACACTTTTAAGATGATATTTTGATGGAATAAGTGTTATAGAATGATTAATTTTTTTTAATCAAAAAGTAGACCATAGTTTATTGG----------------TGGATTAATACTGTATTGAGATAC-AAATGGTATGGAATATATGAATTCAAAAGTTTAAAAAGTAATCACGATCATTTGGTGTAATAAAGGCAACCAGTTTATGCAGATTTTTTTAAAAGATACCACTTTAATATGAAGAGCCTTAAAGCAGCTTATTAGGATTAATTTCTTAAAAATATGTTTTGGAAGATTTTTTTTCTTTAAATTTTTGCCAGCTAATTTAATTAATTTGAATTGGTAAAAAATGAAAATGAAGTAGGAGTTCATCTAAACATGAAAGAAAACACAAATTTACTCTTCTGCAGAAAAGTGAAATCAAAAAATGCAATAATAATAAGAATAAATGGGACAAGAATTTTTCATTGTTCATGATTGTGTAAGGATCCCAACAAAATTTCATCTTCACAGCTTTTC
Nsilvanus_HeboMtn_N1029 TTCACTAAATAATTTTCATGAAATACAAAAGTACACTGTAAGGAATATAATAAATACGCTACACATGTATACTTTGGATAGTTATTAAGTTAAATCACCCATGCATGAGCTATTAATAATTTCAATTGATTAATTCTACTTATTATGTATTCAATATGTTAGTAAATGAATATTTATTTACTGCATGTTACTAAAAGGGTGCAAAACATGAATGTTTTACATTTATTTGTTAAATTTTCTTTTATGGAGGAAATGCTTTTTGATATAGTCTGTACCTTTTGTTTTTGCTTAAGTTTTTTTATAAAGTTATGACTTATATACATAGTAACCTTGATTCATTTTTCTTATGTACTGTAATTAATGTTTATTTTATTATTTTTTTTACAGGAGCTCCTGATCCAACAGCAGGAGCTCCGGCCGATGAAGAACATAGCTGGCATCTTGATGAAGAACAAGTTGGAGAGCAAGTTCGTACATATCTGTCTCAGGGAAGCTACTACAGTGCAAACAAACAGCTCAATTGTCTTTTTTCCAAAGTAAACACTTTTGACAATTTTCTC-AATTAAACCTGCTTTAGTTAATGCTTTTAAAAGTTTATCAATATTATTTATGTAACCCACACTTTTAAGATGATATTTTGATGGAATAAGTGTTATAGAATGATTAATTTTTTTTTATCAAAAAGTAGACCATAGTTTATTGGTATAAAAGTGTTTTGATGGATTAATACTGTATTGAGATACAAAATGGTATGGAATGTATGAATTCAAAATTTTAAAAAGTAATCATGATCATTTGGTGTAATAAAGGCAACCAGTTTATGCAGATTTTTTT-AAAGATATCACTTTAATATGAAGAGCCTTAAAGCAGCTTATTAGGATTAATTTCTTAAAAATATGTTTTAGAAGAGTTTTTTTCTTTAAATTTTTGCCAGCTAATTTAATTGATTTGAATTGGTAAAAAATGAAAATGAAGTAGGAGTTCATCTAAACGTGAAAGAAAATACAAATTTACTGTTCTGCAGAAAAGTGAAATCAAAAAATGCAATAATAATAAGAATAAATGGG------------------------------------------------------------------
Nstupkai_BlowholeWOS_N285 ----------------------------AAGTACATTGTAAGGAGTATAAAAAATACGTTACACATGTATACTTAGGATACATATTAAGTTTAAACACTGATGCTTGAGCTATTAATAATTTTATTTGATTAAATGTACTTATTATGTATTGGATATGTTAGTAAATGAATGTTTATTTACTGTGTGTTACTAAAAGTGTTCAAAACTAGAATGTTTTATATTTATTTGTTAAATGTTCTTTTATG-AAAAAATGCTTTTTTACACAGTCTGTATCCTTTTTTTTATATTACGTAATTTTATAAAATTATGATTTCTATACACAGTAATTCAGATTCATTTTTCTTATGTACTGTAATTAATGTATGTTT-TTCTTTTTTCTTTCAGGAGCTCCTGATCCAACAGCAGGAGCTCCGGCCGATGAAGAACATAGCTGGCATCTTGATGAAGAACAAGTTGGAGAGCAAGTTCGTACATATCTGTCTCAGGGAAGCTACTACAGTGCAAACAAACAGCTCAATTGTCTTTTTTCCAAAGTAAGCACTTTTGACAATTTTCTCAAATTAAACCTGATTTAGTTAATGCTTTTAAAAGTTTATCAATAATTTTTACGTAACCCACACTTTTAAGATGATATTTTG---------GGCGTATAGGATGATTAATTTTTTTTCATCAAAAAGTAGACCATAGTTTATTGGTATAAAAGTGTTTTGATGCATTAATACTGTATTGAGATACAAAATGGTATGGAATATATGAATTCAAAAGTTTAAAAAGTGATCACGATCATTTCGTGTAATAAAGGCAACCAGTTTATGCA-ATTTTTTTTAAAGATATTACTTTAATATGAAGAGCCTTAAAGCAGCTTATTAGAATTAATTTCTTAAAAATATGTTTTAGAAGATTTTTTTTCTTTACATTTTTGCCAGCTAATTTAATTAATTTGAATTGGTGAAAAACAAAAATGAAGTGGGAGTTCATCTAAATGTGAAAGAAAACACAAATTTACTGTTCTGCGGAAAAGTGAAATCAAAAAATGCAATAATAATAGGAATAAATGGGACATGAATTTTTTATTGCTTATGATTGTGTAAGGATCCCAACAAAATTTCATTTTCACAGCTTTTC
Nstupkai_Blowing_N356 TTCACTGAATACTTTTCCTGAAATACAAAAGTACATTGTAAGGAGTATTACAAATACGTCACACATGTATACTTAGGATACATATTAAGTTTAAACACTGATGCTTGAGCTATTAATAATTTTATTTGATTAATTGTACTTATTATGTATTGGATATGTTAGTAAATGAATGTTTATTTACTGTGTGTTACTAAAAGTGTTCAAAACAAGAATGTTTTATATTTATTTGTTAAATGTTCTTTTATG-AAAAAATGCTTTTTTACACAGTCTGTATCCTTTTTTTTATATTACATAATTTTATAAAATTATGATTTCTATACACAGTAATTCAGATTCATTTTTCTTATGTACTGTAATTAATGTATGTTT-TTCTTTTTTCTTTCAGGAGCTCCTGATCCAACAGCAGGAGCTCCGGCCGATGAAGAACATAGCTGGCATCTTGATGAAGAACAAGTTGGAGAGCAAGTTCGTACATATCTGTCTCAGGGAAGCTACTACAGTGCAAACAAACAGCTCAATTGTCTTTTTTCCAAAGTAAGCACTTTTGACAATTTTCTCAAATTAAACCTGATTTAGTTAATGCTTTTAAAAGTTTATCAATAGTTTTTACGTAACCCACACTTTTAA---GATATTTTG---------GGCGTATAGGATGATTATTTTTTTTTTGTCAAACAGTAGATCATAGTTTATTGGTATAAAAGTGTTTTGATGCATTAATACTGTATTGAGATACAAAATGGTATGGAATATATGAATTCAAAAGTTTAAAAAGTGATCACGATCATTTCGTGTAATAAAGGCAACCAGTTTATGCT--ATTTTTTTAAAGATATTACTTTAATATGAAGGGCCTTAAAGCACCTTATTTGGATTAATTTCTTAAAAAAATGTTTTAGGAGATTTTTTTTCTTTACATTTTTGCCAGCTAATTTAATGAATTTGAATTGGTAAAAAACAAAAATGAAGTGGAAGTTCATCTAAATGTGAAAGAAAACACAAATTTACTGTTCTGCAGAAAAGTAAAATCATAAAATGCAATAATAATAAGAAT-------------------------------------------------------------------------
Nstupkai_LittleRiver_N293 ---------------------------------------------------------------------------------------------------------------------------------TTAATTGTACTTATTATGTATTGGATATGTTAGTAAATGAATGTTTATTTACTGCATGTTACTAAAAGTGTTCAAAACAAGAA----TTATATTTATTTGTTAAATGTTCTTTTATGAAAAAAATGCTTTTTTACATGGTCTGTATCCTTTTTTTT--ATTACATAATTTTATAAAATTATGATTTCTATACACAGTAATCTTGCTTCATTTTTCTTATGCACTGTAATTAATGTATGTTTTTCTTTTTTTCTTTCAGGAGCTCCTGATCCAACAGCAGGAGCTCCGGCCGATGAAGAACATAGCTGGCATCTTGATGAAGAACAAGTTGGAGAGCAAGTTCGTACATATCTGTCTCAGGGAAGCTACTACAGTGCAAACAAACAGCTCAATTGTCTTTTTTCCAAAGTAAGCACTTTTGACAATTTTCTCAAATTAAACCTGATTTAGTTAATGCTTTTAAAAATTTATCAATAGTTTTTACGTAACCCACACTTTTAAGATGATATTTTG---------GGCGTATAGGATGATTATATTTTTTTTGTCAAACAGTAGATCATAGTTTATTGTTATAAAAGTGTTTTGATGCATTAATACTGTATTGAGATACAAAATTGTATGGAATATATGAATTCAAAAGTTTAAAAAGTGATCACGATCATTTCGTGTAATAAAGGCAACCAGTTTATGCT-ATTTTTTTTAAAGATATTACTTTAATATGAAGGGCCTTAAAGCAGCTTATTAGGATTAATTTCTTAAAAATATGTTTTAGAAAATTTTTTTTCTTTACATTTTTGCCAGCTAATTTGATTAATTTGAATTGGTGAAAAACAAAAATGAAGTGGGAGTTCATCTAAATGTGAAAGAAAACACAAATTTACTGTTCTGCAGAAACGTGAAATCAAAAAATGCAATAATAATAGGAATAAATGGGACATGAATTTTTCATTGCTTATGATTGTGTAAGGATCCCAACAAAATTTCACTTTCACAGCTTTTC
Nstygius_ObeLee_N0656 TTCACTAAATACTTTTCATGAAATACAAAAGAACATTGTAAGGAATATAAAAAATATGTTACACATGTATACTTAGGATATATATTAAGTTTAAACACAAATGCATGAGCTATTAATAATTTCATTTGATTAATTCTACTTACTATGTATTGGATATGTTAGTAAATGAATGTTTATTTGCCGCATCTTACTGAAAGGGTGCAAAACAAGAATGTTTTGTTTTTTTTTGTTAAATTTTCTTTTATGGAAGGAATGCTTTTTGACACAGTCTGTACCATTTTTTTTTACTTAAGTAATTTTATAAAGTTCTGACTTCTATACATGGTAATCTTGCTTCATTTTTCTTATGTACTTTAATTAATGTATGTTTTATCTTTTTCCTTTCAGGAGCTCCTGATCCAACAGCAGGAGCTCCGGCCGATGAAGAACATAGCTGGCATCTTGATGAAGAACAAGTTGGAGAGCAAGTTCGTACATATCTGTCTCAGGGAAGCTACTACAGTGCAAACAAACAGCTCAATTGTCTTTTTTCCAAAGTAAGCACTTTTGACAATTTTCTCAAATTAAACCTGCTTTAATTAATGATTTTAAAAGTTTATCAATAGTGTTTATGTAACCCACACTTTTAAGATGATATTTTGATGGAATAAGTGTTATAGGATGATT----AATTTTCATCAGAAAGTAGATCATAATTTATTCGTATAAAAGTGTTTTGATGGATTAATATTGTAATGAGATACAAAATGGTATGGAATATATGAATTCAAAAGTTTAAAAAATAATTACGATCATTTGGTATAATAAAAGCAACCAGTTTATGCAGAATTTTTTTAAAGATACTACT--------------------------TATTAGGATTAATTTTTTAAAAATATGTTTTAGAAGATTTTTTTTTTTTACATTTTTGCCAGCTAATTTAGTTAATTTGAATTGGTAAAAAACGAAAATGAAGTAGGAGTTCATCTAAATTTGAAAGAA-ACACA------------------AAAGTGAAATCAAAAAATGTGACAATAATAAGAATAAATGGAACAAGGATTTTTCATTGTTGATTATTGTGTAAGGATCCCAACAAAACTTCATTTTCACAGCTTTTC
Nstygius_RavenB_N1022 TTCACTAAATACTTTTCATGAAATACAAAAGAACATTGTAAGGAATATAAAAAATATGTTACACATGTATACTTAGGATATATATTAAGTTTAAACACAAATGCATGAGCTATTAATAATTTCATTTGATTAATTCTACTTACTATGTATTGGATATGTTAGTAAATGAATGTTTATTTGCCGCATCTTACTGAAAGGGTGCAAAACAAGAATGTTTTTTTTTTTTTTGTTAAATTTTCTTTTATGGAAGGAATGCTTTTTGACACAGTCTGTACCATTTTTTTTTACTTAAGTAATTTTATAAAGTTCTGACTTCTATACATGGTAATCTTGCTTCATTTTTCTTATGTACTTTAATTAATGTATGTTTTATCTTTTTCCTTTCAGGAGCTCCTGATCCAACAGCAGGAGCTCCGGCCGATGAAGAACATAGCTGGCATCTTGATGAAGAACAAGTTGGAGAGCAAGTTCGTACATATCTGTCTCAGGGAAGCTACTACAGTGCAAACAAACAGCTCAATTGTCTTTTTTCCAAAGTAAGCACTTTTGACAATTTTCTCAAATTAATCCTGCTTTAATTAATGATTTTAAAAGTTTATCAATAGTGTTTATGTAACCCACACTTTTAAGATGATATTTTGATGGAATAAGTGTTATAGGATGATT----AATTTTCATCAGAAAGTAGATCATAATTTATTCGTATAAAAGTGTTTTGATGGATTAATATTGTAATGAGATACAAAATGGTATGGAATATATGAATTCAAAAGTTTAAAAAATAATTACGATCATTTGGTATAATAAAAGCAACCAGTTTATGCAGAATTTTTTTAAAGATACTACT--------------------------TATTAGGATTAATTTTTTAGAAATATGTTTTAGAAGATTTTTTTTTTTTACATTTTTGCCAGCTAATTTAGTTAATTTGAATTGGTAAAAAACGAAAATGAAGTAGGAGTTCATCTAAATTTGAAAGAAAACACA------------------AAAGTGAAATCAAAAAATGTGACAATAATAAGAATAAATGGAACAAGGATTTTTCATTGTTGATTATTGTGTAAGGATCCCAACAAAACTACATTTTCACAGCTTTTC
Ntempletoni_BaldMtns_N950 ------------------------------------------------AAAAAGTATGTTACAAAAGTATGCTTAGGATAGATATTAAGTTTAAACACCAATGCATGAGCTATTAATAATTTCATTTGATTAATTCTACTTATTATGTATGCCATATGTTAGTAAATGAATATTTATTTACTGCATGTTACTAAAAGGGTGCAAAACAAGAA---TTTATATTTATTTGTTAAATTTTCTTTTATGGAAGAAATGCTTTTTGATACCGTCTGTACCCTTTTTTTTTGTTTAAGTAATTTTATAAAGTCATGACTTCTATACACAGTAATCTTGCTTCATTTTTATTATGTACTGTAATTAATGTATGTTT-------TTTCCTTCAGGAGCTCCTGATCCAACAGCAGGAGCTCCGGCCGATGAAGAACATAGCTGGCATCTTGATGAAGAACAAGTTGGAGAGCAAGTTCGTACATATCTGTCTCAGGGAAGCTACTACAGCGCAAACAAACAGCTCAATTGTCTTTTTTCCAAAGTAAGCATTTTTGACAATTTTCTCAAATTAAACCGGATTGAGTTAATGCTATTAAAAGTTTATCATTAGTATTTACATGACCCACACTTTTAAGATGATATTTTGATGGAATAAGTGTTATAGGATGATTAA---TTTTTTATCACAAAGTAGACCACAGTTTATTGGTATAAAAATGTTTTAATAGATTCATACTGTATTGAGATACAAAATGGTATGGAATATGTGAATTCAAAAGTTTAAGAAGTAATCACAATCATTTGGTATAATAAAAGCAACCAGTTTATGCAATTTTTTTTA-AAGATACTACTTTAATATGGAGGGCCTTAAAGCAGCATATTAGGGTTAATTTCTTAAAAATATGTTTTAGAAGATTTTTTTTCTTTGCATTTTTGTCAGTTAATTCAATTAATTCGAATTGGTAAAAAACGAAAATGAAGTAGGTATTCATCTGAACGTGACAGAAAACACAAATTTACTGTTCTGCAGAAAAGTGAAATCAAAAAATGCAATAATAATAAGAATAAATGGGACAAGAATTTTTCATTGTTTATGATTGTGTCGGGATCTCAACAAAATTTCATCTTCACAGCTTTGC
Ntempletoni_ClarksCreek_N945 --------------------------------------------------------------------------------------------------------------------------------------------------------------TTAGTAAATGAATATTTATTTACTGTATGTTACTAAAAGGGTGCAAAACAAGAA---TTTATATTTATTTGTTAAATTTTCTTTTATGCAAGAAATGCTTTTTGATACTGTCTGTACCCTTTTTTTTTGTTTAAGTAATTTTATAAAGTTATGACTTCTATACACAGTAATCTTGCTTCATTTTTATTATGTACTGTAATTAATGTATGTTTTTTCTTTTTTCTTTCAGGAGCTCCTGATCCAACAGCAGGAGCTCCGGCCGATGAAGAACATAGCTGGCATCTTGATGAAGAACAAGTTGGAGAGCAAGTTCGTACATATCTGTCTCAGGGAAGTTACTACAGTGCAAACAAACAGCTCAATTGTCTTTTTTCCAAAGTAAGCATTTTTGACAATTTTCTCAAATTAAACTGGATTTAGTTAATGCTGTTAAAAGTTTATTATTAGTATTTACATAACCCACACTTTTAAGATGATATTTTAATGGAATAAGTGTTATAGGATGATTAA---TTTTTTATCAGAAAGTAGACCATAGTTTATTGGTATAAAAGTGTTTTAATAGATTCATACTGTATTGAGATACAAAATGGTATGGAATATGTGAATTCAAAAGTATAAGAAGTAATCACAATCATTTGGTATAATAAAAACAACCAGTTTATGCAGAAATTTACTGAGGATACTACTTTAATATGGAGGGCCTTAAAGCAGCATATTAGGGTTAATTTCTTAAAAATATGTTTTAGAAGA-TTTTTTTCTTTACATTTTTGTCAGTTAATTTAATTAATTTGAATTGGTAAAGAACGAAAATGAAGTAGGAATTCATCTAAACGTGAAAGAAAACACAAATTAACTGTTCTGCAGAAAAGTGAAATCAAAAAATATAATAATAATAAAAATAAATAGGACAAGAATTTTTCATTGTTTATGATTGT--------------------------------------
Ntempletoni_ScronceCreekRd_N1223 TGCAC-------TTTTCCTGAAATACAAAAGTACACTGTGAAGAATATAAAGTACGTTACACACATGTATACTTAGGATAGATATTAAGTTTAAACACCAATGCATGAGCTATTAATAATTTCATTTGATTAATTCTACTTATTATGTATGGCATATGTTAGTAAATGAATATTTATTTACTGCATGTTACTAAAAGGGTGCAAAACAAGAA---TTTATATTTATTTGTTAAATTTTCTTTTATGGAAGAAATGCTTTTTGATACAGTCTGTACCCTTTTTTTTTGTTTAAGTAATTTTATAAAGTTATGACTTCTATACACAGTAATCTTGCTTCTTTTTTATTATGTACTGTAATTAATGTATGTTTTTTCTTTTTTCTTTCAGGAGCTCCTGATCCAACAGCAGGAGCTCCGGCCGATGAAGAACATAGCTGGCATCTTGATGAAGAACAAGTTGGAGAGCAAGTTCGTACATATCTGTCTCAGGGAAGTTACTACAGTGCAAACAAACAGCTCAATTGTCTTTTTTCCAAAGTAAGCATTTTTGACAATTTTCTCAAATTAAACCGGATTTAGTTAATGCTATTAAAAGTTTATCATTAGTATTTACATGACCCACACTTTTAAGATGATATTTTGATGGAATAAGTGTTATAGGATGATTAA---TTTTTTATCAGAAAGTAGACCATAGTTTATTGGTATAAAAGTGTTTTAATAGATTCATACCGTATTGAGATACAAAATGGTATGGAATATGTGAATTCAAAAGTATAAGAAGTAATCACAATCATTTGGTGTAATAAAAACAACCAGTTTATGCAGAAATTTACTGAGGATACTACTTTAATATGGAGGGCCTTAAAACAGCATATTAGGGTTAATTTCTTAAAAATATGTTTTAGAAGA-TTTTTTTCTTTACAATTTTGTCAGTTAATTTAATTAATTTGAATTGGTAAAGAACGAAAATGAAGTAGGAATTCATCTAAACGTGAAAGAAAACACAAATTAACTGTTCTGCAGAAAAGTGAAATCAAAAAATGCAATAATAATAAAAATAAATAGGACAAGAATTTTTCATTGTTTATGATTGTGTCAGGACCTCAACAAAATT---TCTTCACAGCTTTTC
Ntennessensis_Watauga_N1046 ----------------------------------------------------------------------------------------------------------------------------------------TACTTATTATGTATTGAATATGTTAGTAAATGAATATTTATTTACTGCATGTTACTAAAAGGGTGCAAAACAAGAATGTTTTACATTTATTTGTTAAATTTTCTTTTATGGAGGAAATGCTTTTTGATATAGTCTGTACCTTTTTTTTTTGCTTAAGTTTTTTTATACAGTTATGACTTTTATACATAGTAACCTTGCTTCATTTTTCTTATGTACTGTAATTAATGTTTATTTTATTATTTTTTTTACAGGAGCTCCTGATCCAACAGCAGGAGCTCCGGCCGATGAAGAACATAGCTGGCATCTTGATGAAGAACAAGTTGGAGAGCAAGTTCGTACATATCTGTCTCAGGGAAGCTACTACAGTGCAAACAAACAGCTCAATTGTCTCTTTTCCAAAGTAAACACTTTTGACAATTTTCTCAAATTAAACCTGCTTTAGTTAATGCTTTTAAAAGTTTATCAATATTATTTATGTAACCCACACTTTTAAGATGATATTTTGATGGAATAAGTGTTATAGAATGATTATTTTTTTTAAATCGAAAAGTAGACCATAGTTTATTGGTATGAAAGTGTTTTGATGGATTAATACTGTATTGAGATACAAAATGGTATGGAATATATGAATTGAAAAGTTTAAAAAGTAATCACGATCATTTGGTGTAATAAAGGCAACCAGTTTATGCAGATTTTTTTAAAAGATGTCACTTTAATATGAAGAGCCTTAAAGCAGCTTATTAGGATTAATTTCTTAAAAATATGTTTTAGAAGAGGTTTTTTCTTTAAATTTTTGCCAGCTAATTTAATTAATTTGAATTGGTAA------AAAATGAAGTAGGAGTTCATCTAAACGTGAAAGAAAACACAAATTTACTGTTCTGCAGAAAAGTGAAATCAAAAAATGCAATAATAATA------------------------------------------------------------------------------
