# Supplementary material for: ﻿New species in old mountains: integrative taxonomy reveals ten new species and extensive short-range endemism in Nesticus spiders (Araneae, Nesticidae) from the southern Appalachian Mountains
Source: Zookeys. 2023 Feb 3;1145:1–130. doi: 10.3897/zookeys.1145.96724 (PMC10208238; doi:10.3897/zookeys.1145.96724)
Supplement: Supplementary material 4 — Input alignments, analysis log files, and output tree files [file zookeys-1145-001_article-96724__-s004.zip › uce-2001957 (modified).phy]

 81 735
Nesticus_Japan_G2153 ------------------------------------------------------------------------------------------AA-------------------------------------------------------------------------------------------------TGA-------------TTTACACCAGGATGGCATCTAATTCATCTTTTCCTTTAAAGGTGCATTGTGGGTTTGTATAGTCTTGAATCCCCATTGCACGGTTGTTGAGAGGGGACATTGGAAAACATACTTAGAGAAATGGGCTGGTATGCACGTCTGTCCACTAGAAGATGCTGATTTTAGACCTATGAGAGGGGGTAACAATAGTAGACGTAGATTGTTGGTTGACGATACCTCATCAGATTCTTCAGATGAAGACAATGGTAAGTAATTC----------AGTATTT-------------------TTGTGCTTT---------ATAATTTATAGCACCT-----------------------------------TTATTC-------------------------------------------------------------------------------------------------------------------------------------------------------------------
Nesticus_nahaunus_Mexico_G2881 ------------------------TTTGCCCCC------------------------------------TCTTGATGGCCCTGCATATACAGCCTGTTTTAACTGATTTTGAT-----AGGTATATTTTATCTCTTTTTTTTTGTATTTTGACCATTTTCTTTCTTCAAAATGCAATGTTCTTTCCTAGCAAACTTCCTTTATTATTTACAATGATATTATAAATGTTTTATTATCTTCTTTAAAGGTGCATTATGGGTCTGTATAGTCTTGAATCCCCACTGTACTGCTGTTGAGAGAGGACATTGGAAAACATACTTAGAAAAATGGGCTGGTATGCACGTTTGTCCTTTAGAAGATGCCGATTTTAGGCCTATGCGAGGCAGTAACAATAGTCGACGTAGACTGCTGGTCGACGATACCTCATCAGATTCTTCAGATGAAGACAATGGTAAACAATTTACTACTCAAAAGCTTATTCTCCCTATTAACTTTCATTTGTGTTTTCTCAAAATTTGAATTTAATTTACATATTGTGTACTGTGCACTCCGA-TGTCAATGTTCTTTTATTCCTTTTTATGTTATGTAATTATGTACCATTGTTTTAGATCGGCCCAAAGAGCGCTCCTTGTCTTCCTCTGGGCACCATAGGCCCAGTGCAGCTCCCCAACTGCGAACTATCTTCCACCGAGCTCTCGAAGCCTGCCATTTGAGCTGGGATGATCCCCATT----
Nsilvestrii_Hellgate_N1108 -----------------------------------------------------------------------------------------CAA-------------------------------------------------------------------------------------------------------------------TGCAAAACCATTGTTAATGATGTACATCTGTTTTTGAAGGTGCATTATGGGTCTGTATAGTTTTGAATCCCCATTGTACTGCCGTTGAGAGAGGACATTGGAAAACATACTTAGAAAAATGGGCTGGTATGCATGTTTGTCCACTAGAAGATGCCGATTTTAGACCTATGAGAGGCAATAACAATAATCGACGTAGGCTGCTGGTCGACGATACCTCGTCAGATTCTTCAGATGAAGACAATGGTAAATAATTTACTTCCTAAAAGCATGT---------TAATCTGTAGTTGTGTTTTCTCCATTTTTGAATTTAACTTTCTTATTTTGT-----ATACTAGAGCTTCCCGTTTTGTTCTTATCTTATTT------------------------TTTCAGTTC----------------------------------------------------------------------------------------------------------------------------
Nbarri_Bishop_N1072 -------TTTAGTGAAACAAATTATCTAACTCCTTTATTCGAAAATTGGTATGGTATCTGCCATACCGATTTTGGTACCACTGACTGTTGAACTTAGCTTAAATGTATTTGAATAAAAAAATAGATGTTGTGTAGTTTTTCCTGACCTTCCACAGCTAACCTTCGTTACAGTGTTAAGTTTTTCTATAGCAAACTTCCTTTATTTTTTACAATAACATTGTAAATGTTTTATTATCCTCTTTAAAGGTGCATTATGGGTCTGTATAGTCTTGAATCCCCACTGTACTGCTGTTGAGAGAGGACATTGGAAAACATACTTAGAAAAATGGGCTGGTATGCACGTTTGTCCTCTAGAAGATGCCGATTTCAGGCCTATGCGAGGCAATAACAATAGTCGACGTAGACTGCTGGTCGACGATACCTCATCAGATTCTTCAGATGAAGACAATGGTAAACGATTTACTAATCAAAAGCTTTTTCTCCCTATTAATTTACATTTGTATTTTCCACAAATTTGAATTTAACTTACTTATTCCATACTGTAAATTCAAGCTGACAGTGTTCTTTTATTCTTATTTATGTTATATAATTATGAATTATTGTTTTAGATCGGCCCAAAGAGCGCTCTTTGTCTTCCTCCGGACACCATAGGCCCAGTGCAGCTCCCCAACTGCGAACTATCTTCCACCGAGCTCTCGAAGCCTGCCATTTGAGCTGGGATGATCCCCATTTGAA
Nbarri_LostCoveCave_N0065 CATAAGTTTTAGTGAAACAAATTATCTAACTCCTTTATTCGAAAATTGGTATGGTATCTGCCATACCGATTTTGGTACCACTGACTGTTGAACTTAGCTTAAATGTATTTGAATAAAAAAATAGATGTTGTATAGTTTTTCCTGACCTTCCACAACTAACCTTCGTTACAGTGTTAAGTTTTTCTATAGCAAACTTCCTTTATTTTTTACAATAACATTGTAAATGTTTTATTATCCTCTTTAAAGGTGCATTATGGGTCTGTATAGTCTTGAATCCCCACTGTACTGCTGTTGAGAGAGGACATTGGAAAACATACTTAGAAAAATGGGCTGGTATGCACGTTTGTCCTCTAGAAGATGCCGATTTCAGGCCTATGCGAGGCAATAACAATAGTCGACGTAGACTGCTGGTCGACGATACCTCATCAGATTCTTCAGATGAAGACAACGGTAAACGATTTACTAATCAAAAGCTTTTTCTCCCTATTAATTTACATTTGTATTTTCCTCAAATTTGAATTTAACTTACTTATTCCATACTGTAAATTCAAGCTGACAATGTTCTTTTATTCTTATTTATGTTATATAATTATGAATTATTGTTTTAGATCGGCCCAAAGAGCGCTCTTTGTCTTCCTCCGGACACCATAGGCCCAGTGCAGCTCCCCAACTGCGAACTATCTTCCACCGAGCTCTCGAAGCCTGCCATTTGAGCTGGGATGATCCCCATTTGAA
Nbarri_eyed_ClayCave_G2082 -----------------------------------------------------------------------------------------------------AATGTATTTGAAAAGAAAAATAGACGTTGTGTAGTTTTTCCTAACTTTTCACAACTAACCTTCTTTACAGTGTTAAGCTTTTCTATAGCAAACTTCCTTTATTTTTTACAATAATATTGTAAATGTTTTATTACCTTCTTTAAAGGTGCATTATGGGTCTGTATAGTCTTGAATCCCCACTGTACTGCTGTTGAGAGAGGACATTGGAAAACATATTTAGAAAAATGGGCTGGCATGCACGTTTGTCCTCTAGAAGATGCCGATTTTAGGCCTATGCGAGGCAATAACAATAGTCGACGTAGACTGCTGGTCGACGATACCTCATCAGACTCTTCAGATGAAGACAACGGTAAACAATTTACTAATCAAAA-CTTTTTCTCCCTATTAATTTTCATTTGTATTTTACACAAATTTGAATTTAACTTACCTATTCTATACTGTATATTCAAGCTACCAGTGTTCTTTCATTCTTATTTATGTTATATAATTATGAATTATTGTTTTAGATCGGCCCAAAGAGCGCTCCTTGTCTTCCTCCGGACACC----------------------------------------------------------------------------------------
Nbarrowsi_Gregorys_N270 -----------------------------------TACTCAAAAATTGGTATGGTAACTGCCATACCGATTCTGGTACCACTGACTGTTGAACTTACCTTAAATGTACTTGAAAAGAAAAATAGATGTTGTGTAGTTTTTCCACACCTTTCACAACTTACCTTCTTTACAGTGTTAAGCTTTTCTACAGCAAATTTCCTTTATTTTTTACAATAATATTGTAAATGTTTTATTATCTTCTTTAAAGGTGCATTATGGGTCTGTATAGTCTTGAATCCCCACTGTACTGCTGTTGAGAGAGGACATTGGAAAACATACTTAGAAAAATGGGCTGGTATGCACGTTTGTCCTCTAGAAGATGCCGATTTTAGGCCTATGCGAGGTAATAACAATAGTCGACGTAGACTGCTGGTCGACGATACCTCATCAGATTCTTCAGATGAAGACAACGGTAAACGATTTACTAATCAAAAGCTTTTCGTACCTATTAATTTACATTTGTATTTTCCACAAATTTGAATTTAACTTACTTATTCTATATTGTATATTCAAGC--------------------------------------------------------------------------------------------------------------------------------------------------------------------------------------
Nbishopi_DryFalls_N150 CATAAGTTTTAGTGAAACAAATTATTTAACTCCTTTATTCAAAAATTGGTATGGTATCTGCCATACCGATTTTGGTACCACTGACTGTTGAACTTACCTTAAATGTATTTGAAAAAAAAAATAGATGTTGTGTAGTTTTTCCTGACCTTCCACAACTAACCTTCGTTACAGTGTTAAGTTTTTCTATAGCAAACTTCCTTTATTTTTTACAATAACATTGTAAATGTTTTATTATCCTCTTTAAAGGTGCATTATGGGTCTGTATAGTCTTGAATCCCCACTGTACTGCTGTTGAGAGAGGACATTGGAAAACATACTTAGAAAAGTGGGCTGGTATGCACGTTTGTCCTCTAGAAGATGCCGATTTCAGGCCTATGCGAGGCAATAACAATAGTCGACGTAGACTGCTGGTCGACGATACCTCATCAGATTCTTCAGATGAAGACAACGGTAAACGATTTACTAATCAGAAGCTTTTTCTCCCTATTAATTTACATTTGTATTTTCCACAAATTTGAATTTAACTTACTTATTCTATACTGTATATTCAAGTTGCCAGTGTTCTTTTATTCTTATTTATGTTATATAATTATGAATTATTGTTTTAGATCGGCCCAAAGAGCGCTCCTTGTCTTCCTCTGGACACCATAGGCCCAGTGCAGCTCCCCAACTGCGAACTATCTTCCACCGAGCTCTCGAAGCCTGCCATTTGAGCTGGGATGATCCCCATTTGAA
Nbishopi_StandingIndian_N131 CATAAGTTTTAGCGAAACAAATTATTTAACTCCTTTATTCAAAAATTGGTATGGTATCTGCCATACCGATTTTGGTACCACTGACTGTTGAACTTACCTTAAATGTATTTGAAAAAAAAAATAGATGTTGTGTAGTTTTTCCTGACCTTCCACAACTAACCTTCGTTACAGTGTTAAGTTTTTCTATAGCAAACTTCCTTTATTTTTTACAATAACATTGTAAATGTTTTATTATCCTCTTTAAAGGTGCATTATGGGTCTGTATAGTCTTGAATCCCCACTGTACTGCTGTTGAGAGAGGACATTGGAAAACATACTTAGAAAAGTGGGCTGGTATGCACGTTTGTCCTCTAGAAGATGCCGATTTCAGGCCTATGCGAGGCAATAACAATAGTCGACGTAGACTGCTGGTCGACGATACCTCATCAGATTCTTCAGATGAAGACAACGGTAAACGATTTACTAATCAAAAGCTTTTTCTCCCTATTAATTTACATTTGTATTTTCCACAAATTTGAATTTAACTTACTTATTCTATACTGTATATTCAAGCTGCCAGTGTTCTTTTATTCTTATTTATGTTATATAATTATGAATTATTGTTTTAGATCGGCCCAAAGAGCGCTCCTTGTCTTCCTCTGGACACCATAGGCCCAGTGCAGCTCCCCAACTGCGAACTATCTTCCACCGAGCTCTCGAAGCCTGCCATTTGAGCTGGGATGATCCCCATTTGAA
Nbrimleyi_NewberryCr_N984 -------------------------------------------------------------------GATTTTGGTACCACTGCCTGTTGAAGTTACCTTAAATGTATTTTAAAAGAAAAATAGAT---GTGTAGTTTTTGCTGACCTTTCACAACTAACCTTCTTTACAGTGTTAAGCTTTTCTGTAGCGAACTTCCTTTATTTTTTACAATAATATTGTAAATGTTTTA-TATCCTCTTTAAAGGTGCATTATGGGTCTGTATAGTCTTGAATCCCCACTGTACTGCTGTTGAGAGAGGACATTGGAAAACATACTTAGAAAAATGGGCTGGTATGCACGTTTGTCCTCTAGAAGATGCCGATTTTAGGCCTATGCGAGGCAATAACAATAGTCGACGTAGACTGCTGGTCGACGATACCTCATCAGATTCTTCAGATGAAGACAACGGTAAACGATTTACTAATCAAAAGCTTTTTCTCCCTATTAGTTTACATTTGTATTTTCTGCAAATTTTAATTTAACTTACTTATTCTATACTGTATATTCCAGCTGCCAGTATTCTTTCATTCTTATTTAT-----------------------------------------------------------------------------------------------------------------------------------------------------------
Ncarolinensis_Grandfather_N218 -----------------------------------------------------------GCCATACCGATTCTGGTACCACTGACTGTTGAACTTACCTTAAATGTATTTGAAAGAAAAAATAGACGTTGTGTAGTTTTTCCTAACCTTTCACAACTAACCTTCTTTACAGTGTTAAGCTTTTCTATAGCTAACTTCCTTTATTTTTTACAATAATATTGTAAATGTTTTATTACCTTCTTTAAAGGTGCATTATGGGTCTGTATAGTCTTGAATCCCCACTGTACTGCTGTTGAGAGAGGACATTGGAAAACATATTTAGAAAAATGGGCTGGTATGCACGTTTGTCCTCTAGAAGATGCCGATTTTAGGCCTATGCGAGGCAATAACAATAGTCGACGTAGACTGCTGGTCGACGATACCTCATCAGATTCTTCAGATGAAGACAACGGTAAACGATTTACTAATCATATGCTTTTTCTCCCTATTAATTTTCATTTGTATTTTCCACAAATTTGAATTTAACTTACCTATTCTATACTGTATATTCAAGCTGCCAGTGTTCTTTCATTCTTATTTATGTTATATAATTATGAATTATTGTTT----------------------------------------------------------------------------------------------------------------------------------
Ncarolinensis_LinvilleCaverns_N227 -----------------------------------------------------------------------------------------------------------------------------------------------------------------------------------------------------------------------------------------------------------------------------------------------GCTGTTGAGAGAGGACATTGGAAAACATACTTAGAAAAGTGGGCTGGTATGCACGTTTGTCCTCTAGAAGATGCCGATTTCAGGCCTATGCGAGGCAATAACAATAGTCGACGTAGACTGCTGGTCGACGATACCTCATCAGATTCTTCAGATGAAGACAACGGTAAACGATTTACTAATCAAAAGCTTTTTCTCCCTATTAATTTACATTTGTATTTTCCACAAATTTGAATTTAACTTACTTATTCTATACTGTATATTCAAGTTGCCAGTGTTC---------------------------------------------------------------------------------------------------------------------------------------------------------------------------
Ncarteri_English_N031 CATAAGTTTTAGTGAAACAAATTATTTAACTCCTTTATTCAAAAATTGGTATGGTATCTGCCATACCGATTTTGGTACCACTGACTGTTGAACTTATCTTAAATGTATTTGAAAAAAAAAATAGATGTTGTGTAGTTTTTCCTGACCTTCCACAACTAACCTTCGTTACAGTGTTAAATTTTTCTATAGCAAACTTCCTTTATTTTTTACAATAACATTGTAAATGTTTTATTATCCTCTTTAAAGGTGCATTATGGGTCTGTATAGTCTTGAATCCCCACTGTACTGCTGTTGAGAGAGGACATTGGAAAACATACTTAGAAAAATGGGCTGGTATGCACGTTTGTCCTCTAGAAGATGCCGATTTCAGGCCTATGCGAGGCAATAACAATAGTCGACGTAGACTGCTGGTCGACGATACCTCATCAGATTCTTCAGATGAAGACAACGGTAAACGATTTACTAATCAAAAGCTTTTTCTCCCTATTAATTTACATTTGTATTTTCCACAAATTTGAATTTAACTTACTTATTCTATACTGTATATTCAAGCTGCCAGTGTTCTTTTATTCTTATTTCTGTTATATAATTATGAATTATTGTTTTAGATCGGCCCAAAGAGCGCTCCTTGTCTTCCTCTGGACACCATAGGCCCAGTGCAGCTCCCCAACTGCGAACTATCTTCCACCGAGCTCTCGAAGCCTGCCATTTGAGCTGGGATGATCCCCATTTGAA
Ncarteri_LaurelCave_nearTYPE_N0296 CATAAGTTTTAGTGAAACAAATTATTTAACTCCTTTATTCAAAAATTGGTATGGTATCTGCCATACCGATTTTGGTACCACTGACTGTTGAACTTATCTTAAATGTATTTGAATAAAAAAATAGATGTTGTGTAGTTTTTCCTGACCTTCCACAACTAACCTTCATTACAGTGTTAAATTTTTCTATAGCAAACTTCCTTTATTTTTTACAATAACATTGTAAATGTTTTATTATCCTCTTTAAAGGTGCATTATGGGTCTGTATAGTCTTGAATCCCCACTGTACTGCTGTTGAGAGAGGACATTGGAAAACATACTTAGAAAAATGGGCTGGTATGCACGTTTGTCCTCTAGAAGATGCCGATTTCAGGCCTATGCGAGGCAATAACAATAGTCGACGTAGACTGCTGGTCGACGATACCTCATCCGATTCTTCAGATGAAGACAACGGTAAACGATTTACTAATCAAAAGCTTTTTCTCCCTATTAATTTACATTTGTATTTGCCACAAATTTGAATTTAACTTACTTATTCTATACTGTATAGTCAAGCTGTCAGTGTTCTTTTATTCTTATTTATGTTATATAATTATGAATTATTGTTTTAGATCGGCCCAAAGAGCGCTCCTTGTCTTCCTCTGGACACCATAGGCCCAGTGCAGCTCCCCAACTGCGAACTATCTTCCACCGAGCTCTCGAAGCCTGCCATTTGAGCTGGGATGATCCCCATTTGAA
Ncarteri_PilotMtn_G2185 ------------------------TTTAACTCCTTTGTTAAAAAATTGGTATGATAACTGCCATACCGATTTTGGTACCACTTACTGTTGAACTTACCTTAAATGTATTTGATAAAAAAAATAAATGATGTGTAGTTTTTCCTGACCTTCCACAACTAACCTTCGTTACAGTGTTAAATTTTTCTATAGCAAACTTCCTTTATTTTTTACAATAACATTGTAAATGTTTTATTATCCTCTTTAAAGGTGCATTATGGGTCTGTATAGTCTTGAATCCCCACTGTACTGCTGTTGAGAGAGGACATTGGAAAACATACTTAGAAAAATGGGCTGGTATGCACGTTTGTCCTCTAGAAGATGCCGATTTCAGGCCTATGCGAGGCAATAACAATAGTCGACGTAGACTGCTGGTCGACGATACCTCATCAGATTCTTCAGATGAAGACAACGGTAAACAATTTACTAATCGAAAGCTTTTTCTCCCTATTAATTTACATTTGTATTTTTCACAAATTTGAATTTAACTTACTTATTCTATACTGTATAGTCAAGCTGTCAGTGTTCTTTTATTCTTATTTATGTTATATAATTGTGAATTATTGTTTT---------------------------------------------------------------------------------------------------------------------------------
Ncarteri_Pitchfork_N363 CATTAGTTTTAGTGAAACAAATTATTTTACTCCTTAATTCAAAAATTGGTATGGTATCTGCCTTACCGATTTTGGTACCACCGACTGTTGAACTTATCTTAAATGTATTTGAA-----AAATAGAT---GTGTAGTTTTTCCCGACCTTCCACAACTAACCTTCGTCGCAGTGTTAAATTTTTCTATAGCAAACTTCCTTTATTTTTTACAATAACATTGTAACTGTTTTATTATCCCCTTTAAAGGTGCATTATGGGTCTGTATAGTCTTGAATCCCCATTGTACTGCTGTTGAGAGAGGACATTGGAAAACGTACTTAGAAAAATGGGCTGGTATGCACGTTTGTCCTCTAGAAGATGCCGATTTCAGGCCTATGCGAGGCAATAACAATAGTCGACGTAGACTGCTGGTCGACGATACCTCATCAGATTCTTCAGATGAAGACAACGGTAAATGATTTTCTAATCAAAAGCTTTT-CTCCCAATTAATTTACATTTCTATTTTCCACAAATTTGAATTTAACTTACTTATTCTATACTGTATATTCAAGCTGCCAGTGTTCTTTTATTCTTATTTATGTTATGCAATTATGAATTATTGTTTTAGATCGGCCCAAAGAGCGCTCCTTGTCTTCCTCTGGACACCATAGGCCCAGTGCAGCTCCCCAACTGCGAACTATCTTCCACCGAGCTCTCGAAGCCTGCCATTTGAGCTGGGATGATCCCCATTTGAA
Ncarteri_WeberCty_N1044 CATAAGTTTTAGTGAAGCAAATTATTTAACTCCTTTATTCAAAAATTGGTATTGTATCTGCCATACCGATTTTGTTACCACTGACTGTTGAACTTATCTTAAATGTATTTGAAAAAAAAAACAGATGTTGTGTAGTTTTTCCTGACCTTCCACAACTAACCTTCATTACAGTGTTAAATTTTTCTATAGCAAACTTCCTTTATTTTTTACAATAACATTGTAAATGTTTTATTATCCTCTTTAAAGGTGCATTATGGGTCTGTATAGTCTTGAATCCCCACTGTACTGCTGTTGAGAGAGGACATTGGAAAACATACTTAGAAAAATGGGCTGGTATGCACGTTTGTCCTCTAGAAGATGCCGATTTCAGGCCTATGCGAGGCAATAACAATAGTCGACGTAGACTGCTGGTCGACGATACCTCATCAGATTCTTCAGATGAAGACAACGGTAAACGATTTACTAATCAAAAGCTTTTTCTCCCTATTAATTTACATTTGTATTTTCCACAAATTTGAATTTAACTTACTTATTCTATACTGTATAGTCAAGCTGCCAGTGTTCTTTTATTCTTATTTATGTTATATAATTTTGAATTATTGTTTTAGATCGGCCCAAAGAGCGCTCCTTGTCGTCCTCTGGACACCATAGGCCCAGTGCAGCTCCCCAACTGCGAACTATCTTCCACCGAGCTCTCGAAGCCTGCCATTTGAGCTGGGATGATCCCCATTTGAA
Ncarteri_div__RainbowCave_G2089 -----GTTATAA------------TTAAACTTTTTCATTGGAACATTTA---GCAAACTGCTATACAGATTCTGGTACCAATGACTGTTGAACTTTCCCTAAATGTATTGGAAAAAAAAAATGGATGTTGTATAA-TCTTCCTGACCTTTTACAACTAACCTTCTTTACAGTGTTAAACTTTTTTTTAGCGAACTTCCTTTATTTCTTATAATAAGATTGTAAATATTTTATTATCCTCTTTCAAGGTGCATTATGGGTCTGTATAGTCTTGAATCCTCACTGTACTGCTGTTGAGAGAGGACATTGGAAAACATACTTAGAAAAATGGGCTGGTATGCATGTTTGTCCTTTAGAAGATGCCGATTTTAGGCCCATGCGTGGCAATAACAATAGTCGACGTAGACTGCTGGTCGACGATACCTCATCGGATTCTTCGGATGAAGACAACGGTAAACAATTTACTAATCAAAAGCTTTTTCTCTTTTTTAATTTACATTTGTATTTTCCACAAATTTGAACTTAACTTTCTTATTCTATAGTGTATATTCAAGTTGCCAGTGTTCTTTTATTCTTATTTATGTTATATAATTATGA--------------------------------------------------------------------------------------------------------------------------------------------
Ncherokee_BallhootScar_N193 ------------------------------------------------------------------------------------------------------------TTGAAAAGAAAAATAGATGTTGTGTAGTTTTTCCTGACCTTTCACAACTAACCTTCTTTACAGTGTTAAGCTTTTCTATAGCAAACTTCCTTTATTTTTTACAATAATATTGTAAATGTTTTATTATCTTCTTTAAAGGTGCATTATGGGTCTGTATAGTCTTGAATCCCCACTGTACTGCTGTTGAGAGAGGACATTGGAAAACATACTTAGAAAAATGGGCTGGTATGCACGTTTGTCCTCTAGAAGATGCCGATTTTAGGCCTATGCGAGGCAATAACAATAGTCGACGTAGACTGCTGGTCGACGATACCTCATCAGATTCTTCAGATGAAGACAACGGTAAACGATTTACTAATCAAAAGCTTTTTCTCCCTATTAATTTGCATTTGTATTTTCCACAAATTTGAATTTAACTTACCTATTCTATATTGTATATGCAAGCTGTCAGTGTTCTTTTATTTTTATTTATGTTATATAATTATGAATTATTGTTTTAGATCGGCCCAAAGAGCGCTCCTTGTCTTCCTCCGGACACC----------------------------------------------------------------------------------------
Ncherokee_BalsamMtn_N891 ----------------------------------------------------------------------------------------------------------------------------------------------------------------------------------------------------------------------------------------------------------------------------------------------------------AGGACATTGGAAAACATACTTAGAAAAATGGGCTGGTATGCACGTTTGTCCTCTAGAAGATGCCGATTTTAGGCCTATGCGAGGCAATAACAATAGTCGACGTAGACTGCTGGTCGACGATACCTCATCAGATTCTTCAGATGAAGACAACGGTAAATGATTTACTAATCAAAAGCTTTTTCTCCCTATTAATT---ATTTGTATTTTCCACAAATTTGAATTTAACTTACCTATTCTATATTGTATAT--------------------------------------------------------------------------------------------------------------------------------------------------------------------------------------------
Ncooperi_BeaverCrk_N1002 CATAAGTTTTAGTGAAACAAATTATTTAACTCCTTTATTCAAAAATTGGTATGGTATCTGTCATACCGATTTTGGTACCACTGACTTTTGAACTTACCTTAAATGTATTTGAATTTTAAAATAGATGTTGTGTAGCTTTTCCTGACCTTCCACAACTAACCTTCGTTACAGTGTTAAATTTCTCTATAACAAACTTTCTTTATTTTTTACAATAACATTGTAAATGTTTTATTATCCTCTTTAAAGGTGCATTATGGGTCTGTATAGTCTTGAATCCCCACTGTACTGCTGTTGAGAGAGGACATTGGAAAACATACTTAGAAAAGTGGGCTGGTATGCACGTTTGTCCTCTAGAAGATGCCGATTTCAGGCCTATGCGAGGCAATAACAATAGTCGACGTAGACTGCTGGTCGACGATACCTCATCAGATTCTTCAGATGAAGACAACGGTAAACGATTTACTAATCAAAAGCTTTTTCTCCCTATTAATTTACATTTGTATTTTCCACAAATTTGAATTTAACTTACTTATTCTATACTGTATATTCAAGCTGCCAGTGTTCTTTTATTCTTATTTATGTTATATAATTATGAATTATTGTTTTAGATCGGCCCAAAGAGCGCTCCTTGTCTTCCTCTGGACACCATAGGCCCAGTGCAGCTCCCCAACTGCGAACGATCTTCCACCGAGCTCTCGAAGCCTGCCATTTGAGCTGGGATGATCCCCATTTGAA
Ncooperi_BrasstBald_N824 CATAAGTTTTAGTGAAACAAATTATTTAACTCCTTTATTCAAAAATTGGTATGGTATCTGTCATACCGATTTTGGTACCACTGACTTTTGAACTTACCTTAAATGTATTTGAATTTTTAAATAGATGTTGTGTAGCTTTTCCTGACCTTCCACAACTAACCTTCGTTACAGTGTTAAATTTCTCTATAACAAACTTTCTTTATTTTTTACAATAACATTGTAAATGTTTTATTATCCTCTTTAAAGGTGCATTATGGGTCTGTATAGTCTTGAATCCCCACTGTACTGCTGTTGAGAGAGGACATTGGAAAACATACTTAGAAAAGTGGGCTGGTATGCACGTTTGTCCTCTAGAAGATGCCGATTTCAGGCCTATGCGAGGCAATAACAATAGTCGACGTAGACTGCTGGTCGACGATACCTCATCAGATTCTTCAGATGAAGACAACGGTAAACGATTTACTAATCAAAAGCTTTTTCTCCCTATTAATTTACATTTGTATTTTCCACAAATTTGAATTTAACTTACTTATTCTATACTGTATATTCAAGCTGCCAGTGTTCTTTTATTCTTATTTATGTTATATAATTATGAATTATTGTTTTAGATCGGCCCAAAGAGCGCTCCTTGTCTTCCTCTGGACACCATAGGCCCAGTGCAGCTCCCCAACTGCGAACGATCTTCCACCGAGCTCTCGAAGCCTGCCATTTGAGCTGGGATGATCCCCATTTGAA
Ncooperi_CheoahDam_N1122 CATAAGTGTGAGTGAAACAAATTATTTAACTCCTTTATTCAAAAATTGGTACGGTAACTGCCATACCGATTTTGGTACCACTGACTGTTGAACTTACCTTAAATGTATTTGAAAAAAGAAATAGATGTTGTGTAGTTTTTCCTGACCTTCCACAACTAACCTTTGTTACAGTGTTATGTTTTTCTATAGCAAACTTCCTTTATTTTTTACAATAACATTGTAAATGTTTTATTATCCTCTTTAAAGGTGCATTATGGGTCTGTATAGTCTTGAATCCCCACTGTACTGCTGTTGAGAGAGGACATTGGAAAACATACTTAGAAAAGTGGGCTGGTATGCACGTTTGTCCTCTGGAAGATGCCGATTTCAGGCCTATGCGAGGCAATAACAATAGTCGACGTAGACTGCTGGTCGACGATACCTCATCAGATTCTTCAGATGAAGACAACGGTAAACGATTTACTAATCAAAAGCTTTTTCTCCCTATTAATTTACATTTGTATTTTCCACAAATTTGAATTTGACTTACTTATTCTATACTGTATATTCAAGCTGCCAGTGTTCTTTTATTCTTATTTATGTTATATAATTATGAATTATTGTTTTAGATCGGCCCAAAGAGCGCTCCTTGTCTTCCTCTGGACACCATAGGCCCAGTGCAGCTCCCCAACTGCGAACTATCTTCCACCGAGCTCTCGAAGCCTGCCATCTGAGCTGGGATGATCCCCATTTGAA
Ncooperi_NantRiverGorge_N682 CATAAATTTTAGTGAAACAAATTATTTAACTCCTTTATTCAAAAATTGGTATGGTATCTGTCATACCGATTTTGGTACCACTGACTTTTGAACTTACCTTAAATGTATTTGAA-----AAATAGATGTTGTGTAGCTTTTCCTGACCTTCCACAACTAACCTTCGTTACAGTGTTAAATTTCTCTATAACAAACTTTCTTTATTTTTTACAATAACATTGTAAATGTTTTATTATCCTCTTTAAAGGTGCATTATGGGTCTGTATAGTCTTGAATCCCCACTGTACTGCTGTTGAGAGAGGACATTGGAAAACATACTTAGAAAAGTGGGCTGGTATGCACGTTTGTCCTCTAGAAGATGCCGATTTCAGGCCTATGCGAGGCAATAACAATAGTCGACGTAGACTGCTGGTCGACGATACCTCATCAGATTCTTCAGATGAAGACAACGGTAAACGATTTACTAATCAAAAGCTTTTTCTCCCTATTAATTTACATTTGTATTTTCCACAAATTTGAATTTAACTTACTTATTCTATACTGTATATTCAAGCTGCCAGTGTTCTTTTATTCTTATTTATGTTATATAATTATGAATTATTGTTTTAGATCGGCCCAAAGAGCGCTCCTTGTCTTCCTCTGGACACCATAGGCCCAGTGCAGCTCCC--------------------------------------------------------------------
Ncooperi_RockCrRoad_N1160 CATAAATTTTAGTGAAACAAATTATTTAACTCCTTTATTCAAAAATTGGTATGGTATCTGCCATACCAATTTTGGTACCACTGACTGTTGAACTTACCTTAAATGTATTTAAATAAAAAAATAGATGTTGTGTAGTTTTTCCTGACCTTCCACAACTAACCTTCGTTACAGTGTTAAATTTTTCTATAGCAAACTTCCTTTATTTTTTACAATAACATTGTAAATGTTTTATTATCCTCTTTAAAGGTGCGTTATGGGTCTGTATAGTCTTGAATCCCCACTGTACTGCTGTTGAGAGAGGACATTGGAAAACATACTTAGAAAAATGGGCTGGTATGCACGTTTGTCCTCTAGAAGATGCCGATTTCAGGCCTATGCGAGGCAATAACAATAGTCGACGTAGACTGCTGGTCGACGATACCTCATCAGATTCTTCAGATGAAGACAACGGTAAACGATTTACTAATCAAAAGCTTTTTCTCCCTATTAATTTACATTTGTATTTTCCACAAATTTGAATTTGACTTACTTATTCTATACTGTATATTCAAGCTGCCAGTGTTATTTTATTCTTATTTATGTTATATAATTATGAATTATTGTTTTAGATCGGCCCAAAGAGCGCTCCTTGTCTTCCTCTGGGCACCATAGGCCTAGTGCAGCCCCCCAACTGCGAACTATCTTCCACCGAGCTCTCGAAGCCTGCCATTTGAGCTGGGATGATCCCCATTTGAA
Ncoylei_Apalachia_N1195 ------------------------TTTAACTCCTTTATTCAAAAATTGGTATGGTAACTGCAATACCGATTCTGGTACCACTGACTGTTGAACTTACCTTAAATGTATTTGAAAAGAAAAATAGATGTTGTGTAGTTTTTCCTGACCTTTCACAACTTACCTTCTTTATGGTGTTAAGCTTTCCTACAGCAAATTTCCTTTATTTTTTACGATAATATTGTAAATGTTTTATTATCTTCTTTAAAGGTGCATTATGGGTCTGTATAGTCTTGAATCCCCACTGTACTGCTGTTGAGAGAGGACATTGGAAAACATACTTAGAAAAATGGGCTGGTATGCACGTTTGTCCTCTAGAAGATGCCGATTTCAGGCCTATGCGAGGCAATAACAATAGTCGACGTAGACTGCTGGTCGACGATACCTCATCAGATTCTTCAGATGAAGACAACGGTAAACGATTTACTAATTAAAAGCTTTTCCTACCTATTAATTTACATTTGTATTTTCCACAAATTTGAATTTAACTTACTTATTCTAT-------ATTCAAGCTGTCAGTGTTCTTTTATTCTTATTTATGTTATAGAATTATGAATTATTGTTTCAGATCGGCCCAAAGAGCGCTCCTTGTCTTCCTCCGGACACCATAGGCCCACTGCAACTCCCCAACTGCGAACTATCTTCCACCGAGCTCTCGAAG----------------------------------
Ncoylei_DinkinCove_N1118 CATAAGTTTTAGTGCAAAAAATTATTTAACTCCTTTATTCAAAAATTGGTATGGTAACTGCAATACCGATTCTGGTACCACTGACTGTTGAACTTACCTTAAATGTATTTTAAAAGAAAAATAGAT---GTGTAGTTTTTCCTGACCTTTCACAACTTACCTTCTTTATGGTGTTAAGCTTTCCTACAGCAAATTTCCTTTATTTTTTACGATAATATTGTAAATGTTTTATTATCTTCTTTAAAGGTGCATTATGGGTCTGTATAGTCTTGAATCCCCACTGTACTGCTGTTGAGAGAGGACATTGGAAAACGTACTTAGAAAAATGGGCTGGTATGCACGTTTGTCCTCTAGAAGATGCCGATTTCAGGCCTATGAGAGGCAATAACAATAGTCGACGTAGACTGCTGGTCGACGATACCTCATCAGATTCTTCAGATGAAGACAACGGTAAACGATTTACTAATCAAAAGCTTTTCCTACCTATTAATTTACATTTGTATTTTCCACAAATTTGAATTTAACTTACTTATTCTAT-------ATTCAAGCTGTCAGTGTTCTTTTATTCTTATTTATGTAAGAGAATTATGAATTATTGTTTTAGAT-----------------------------------------------------------------------------------------------------------------------------
Ncoylei_TiptonCreek_N837 -----GTTTTAGTGCAACAAATTATTTAACTCCTTTATTCAAAAATTGGTATGGTAACTGCAATACCGATTCTGGTACCACTGACTGTTGAACTTACCTTAAATGTATTTGAAAAGATAAATAGAT---GTGTAGTTTTTCCTGACCTTTCACAACTTACCTTCTTTACGGTGTTAAGCTTTCCTACAGCAAATTTCCTTTATTTTTTACGATAATATTGTAAATGTTTTATTATCTTCTTTAAAGGTGCATTATGGGTCTGTATAGTCTTGAATCCCCACTGTACTGCTGTTGAGAGAGGACATTGGAAAACATACTTAGAAAAATGGGCTGGTATGCACGTTTGTCCTCTAGAAGATGCCGATTTCAGGCCTATGAGAGGCAATAACAATAGTCGACGTAGACTGCTGGTCGACGATACCTCATCAGATTCTTCAGATGAAGACAACGGTAAACGATTTACTAATCAAAAGCTTTTCCTACCTATTAATTTACATTTGTATTTTCCACAAATTTGAATTTAACTTACTTATTCTAT-------ATTCAAGCTGTCAGTGTTCTTTTATTCTTATTTATGTTATAGAATTATGAATTATTGTTTTAGATCGGCCCAAAGAGCGCTCCTTGTCTTCCTCCGGACACCATAGGCCCACTGCAACTCCCCAACTGCGAACTATCTTCCACCGAGCTCTCGAAGCCTGCCATTTGAGCTGGGATGATCCCCATCTGAA
Ncressleri_AndersonSpringCave_G2075 CATAAGTGTTAGTGAAACAAAATATCTAACTCCTGTATTCAAAAATAGGTGTGGTAACTGCTATACCGATTCTGGTACCAATGACTGTTGAACTTACCTTAAATGTATTTGAAAAAAAAAATAGATGTTGTGTAGTTTTTCTTGACCTTTCACAACTAGCTTTCTTTACAGGGTTAAGCTTTTCTTTAGCAAACTTCCTTTATTTTTTACAATAATATTGTAAATGTTTTATTATTCTCTTTAAAGGTGCATTATGGGTCTGTATAGTCTTGAATCCCCACTGTACTGCTGTTGAGAGAGGACATTGGAAAACATACTTAGAAAAATGGGCTGGTATGCACGTTTGTCCTTTAGAAGATGCCGATTTTAGGCCTATGCGAGGCAATAACAATAGTCGACGTAGACTGCTGGTTGACGATACCTCATCAGATTCTTCAGATGAAGACAATGGTAAACAATTTACTAATCTAAAGATTTC-CCCCCTATTAATTTACATTTGTATTTTCCACAAATTTGAATTTAACTTACTTATTCTATGTTGTATATTCAAGCTGCCAGTGTTCTTTTATTCTTATTTATGTTATATAATTATGAATCATTGTTTTAGA------------------------------------------------------------------------------------------------------------------------------
Ncressleri_PigeonCave_G2077 CATAAGTTTTAGTGAAACAAAATATCTAACTCCTGTATTCAAAAATAGGTGTGGTAACTGCTATACCGATTCTGGTACCAATGACTGTTGAACTTACCTTAAATGTATTTGAAAAAAAAAATAGATGTTGTGTAGTTTTTCTTGACCTTTCACAACTAGCTTTCTTTACAGGGTTAAGCTTTTCTTTAGCAAACTTCCTTTATTTTTTACAATAATATTGTAAATGTTTTATTATTCTCTTTAAAGGTGCATTATGGGTCTGTATAGTCTTGAATCCCCACTGTACTGCTGTTGAGAGAGGACATTGGAAAACATACTTAGAAAAATGGGCTGGTATGCACGTTTGTCCTTTAGAAGATGCCGATTTTAGGCCTATGCGAGGCAATAACAATAGTCGACGTAGACTGCTGGTTGACGATACCTCATCAGATTCTTCAGATGAAGACAATGGTAAACAATTTACTAATCTAAAGATTTC-CCCCCTATTAATTTACATTTGTATTTTCCACAAATTTGAATTTAACTTACTTATTCTATGTTGTATATTCAAGCTGCCAGTGTTCTTTTATTCTTATTTATGTTATATAATTATGAATCATTGTTTTAGATCGGCCCAAAGAGCGCTCCTTGTCTTCCTCTGGACATCATAGGCCCAGCGCAGCTCCCCAACTGCGAACTATCTTCCACCGAGCTCTC--------------------------------------
Ncrosbyi_MtMitchell_N210 CATAAGTTTTAGTGAAACTAATTATTTAACTCCTTTATTCAAAAATTGGTAGGAGAACTGCTATACCGATTTTGGTACCACTGACTGTTGAACTTACCTTAAATGTATTTGAAAAGAAAAATAGAT---GTGTAGTTTTTTCTGACCTTTCACAACTAACCTTCTTTACAGTGTTAAGCTTTTCTGTAGCAAACTTCCTTTATTTTTTACAATAATATTGTAAATGTTTTA-TATCCTCTTTAAAGGTGCATTATGGGTCTGTATAGTCTTGAATCCCCACTGTACTGCTGTTGAGAGAGGACATTGGAAAACATACTTAGAAAAATGGGCTGGTATGCATGTTTGTCCTCTAGAAGATGCCGATTTTAGGCCTATGCGAGGCAATAACAATAGTCGACGTAGACTGCTGGTCGACGATACCTCATCAGATTCTTCAGATGAAGACAACGGTAAACGATTTACTAATCAAAAGCTTTTTCTCCCAATTAGTTGACATTTGTATTTTCCACAAATTTGAATTTAACTCACTCATTCTATACTGTATATTCCAGCTGCCAGTGTTCTTACATTCTTATTTATGTTATATAATTATGAATTATTGTTTTAGATCGGCCCAAAGAGCGCTCCTTGTCTTCCTCCGGACA------------------------------------------------------------------------------------------
Ncrosbyi_PricesCrk_N1143 CATAAGTTTTAGTGAAACTAATTATTTAACTCCCTTATTCAAAAATTGGTAGGATAACTGCTATACCGATTTTGGTACCACTGACTGTTGAACTTACCTTAAATGTATTTGAAAAGAAAAATAGAT---GTGTAGTTTTTTCTGACCTTTCACAACTAACCTTCTTTACAGTGTTAAGCTTTTCTGTAGCAAACTTCCTTTATTTTTTACAATAATATTGTAAATGTTTTA-TATCCTCTTTAAAGGTGCATTATGGGTCTGTATAGTCTTGAATCCCCACTGTACTGCTGTTGAGAGAGGACATTGGAAAACATACTTAGAAAAATGGGCTGGTATGCATGTTTGTCCTCTAGAAGATGCCGATTTTAGGCCTATGCGAGGCAATAACAATAGTCGACGTAGACTGCTGGTCGACGATACCTCATCAGATTCTTCAGATGAAGACAACGGTAAACGATTTACTAATCAAAAGCTTTTTCTCCCAATTAGTTGACATTTGTATTTTCCACAAATTTGAATTTAACTCACTCATTCTATACTGTATATTCCAGCTGCCAGTGTTCTTACATTCTTATTTATGTTATATAATTATGAATTATTGTTTTAGATCGGCCCAAAGAGCGCTCCTTGTCTTCCTCCGGACACCATAGGCCCAGTGCAACTCCCCAACTGCGAACTATCTTCCACCGAGCTCTCGAAGCCTGCCATTTGAGCTGGGATGATCCCCATTTGAA
Ncrosbyi_ShufordCrk_N1148 CATAAGTTTTAGTGAAACTAATTATTTAACTCCTTTATTCAAAAATTGGTAGGATAACTGCTATACCGATTTTGGTACCACTGACTGTTGAACTTACCTTAAATGTATTTGAAAAGAAAAATAGAT---GTGTAGTTTTTTCTGACCTTTCACAACTAACCTTCTTTACAGTGTTAAGCTTTTCTGTAGCAAACTTCCTTTATTTTTTACAATAATATTGTAAATGTTTTA-TATCCTCTTTAAAGGTGCATTATGGGTCTGTATAGTCTTGAATCCCCACTGTACTGCTGTTGAGAGAGGACATTGGAAAACATACTTAGAAAAATGGGCTGGTATGCATGTTTGTCCTCTAGAAGATGCCGATTTTAGGCCTATGCGAGGCAATAACAATAGTCGACGTAGACTGCTGGTCGACGATACCTCATCAGATTCTTCAGATGAAGACAACGGTAAACGATTTACTAATCAAAAGCTTTTTCTCCCAATTAGTTGACATTTGTATTTTCCACAAATTTGAATTTAACTCACTCATTCTATACTGTATATTCCAGCTGCCAGTGTTCTTACATTCTTATTTATGTTATATAATTATGAATTATTGTTTTAGATCGGCCCAAAGAGCGCTCCTTGTCTTCCTCCGGACACCATAGGCCCAGTGCAACTCCCCAACTGCGAACTATCTTCCACCGAGCTCTCGAAGCCTGCCATTTGAGCTGGGATGATCCCCATTTGAA
Ndellingeri_BullpenBridge_N109 CATAAGTTTTAGCGAAACAAATTATTTAACTCCTTTATTCAAAAATTGGTATGGTATCTGCCATACCGATTTTGGTACCACTGACTGTTGAACTTACCTTAAATGTATTTGAAAAAAAAAATAGATGTTGTGTAGTTTTTCCTGACCTTCCACAACTAACCTTCGTTACAGTGTTAAGTTTTTCTATAGCAAACTTCCTTTATTTTTTATAATAACATTGTAAATGTTTTATTATCCTCTTTAAAGGTGCATTATGGGTCTGTATAGTCTTGAATCCCCACTGTACTGCTGTTGAGAGAGGACATTGGAAAACATACTTAGAAAAATGGGCTGGTATGCACGTTTGTCCTCTAGAAGATGCCGATTTCAGGCCTATGCGAGGCAATAACAATAGTCGACGTAGACTGCTGGTTGACGATACCTCATCAGATTCTTCAGATGAAGACAACGGTAAACGATTTACTAATCAAAAGCTTTTTCTCCCTATTAATTTACATTTGTATTTTCCACAAATTTGAATTTAACTTACTTATTCTATACTGTATATTCAAGCTGCCAGTGTTCTTTCATTCTTTTTTATGTTATATAATTATGAATTATTGTTTTAGATCGGCCCAAAGAGCGCTCCTTGTCTTCCTCTGGACACCATAGGCCCAGTGCAGCTCCCCAACTGCGAACTATCTTCCACCGAGCTCTCGAAGCCTGCCATTTGAGCTGGGATGATCCCCATTTGAA
Ndellingeri_WhitewFalls_N887 CATAAGTTTTAGTGAAACAAATTATTTAACTCCTTTATTCAAAAATTGGTATGGTATCTGCCATACCGATTTTGGTACCACTGACTGTTGAACTTACCTTAAATGTTTTTGAAAAAAAAAATAGATGTTGTGTAGTTTTTCTTGACCTTCCACAACTAACCTTCGTTACAGTGTTAAGTTTTTCTATAGCAAACTTCCTTTATTTTTTATAATAACATTGTAAATGTTTTATTATCCTCTTTAAAGGTGCATTATGGGTCTGTATAGTCTTGAATCCCCACTGTACTGCTGTTGAGAGAGGACATTGGAAAACATACTTAGAAAAATGGGCTGGTATGCACGTTTGTCCTCTAGAAGATGCCGATTTCAGGCCTATGCGAGGCAATAACAATAGTCGACGTAGACTGCTGGTCGACGATACCTCATCAGATTCTTCAGATGAAGACAACGGTAAACGATTTACTAATCAAAAGCTTTTTCTCCCTATTAATTTACATTTGTATTTTCCACAAATTTGAATTTAACTTACTTATTCTATACTGTATATTCAAGCTGCCAGTGTTCTTTCATTCTTTTTTATGTTATATAATTATGAATTATTGTTTTAGATCGGCCCAAAGAGCGCTCCTTGTCTTCCTCCGGACACCATAGGCCCAGTGCAGCTCCCCAACTGCGAACTATCTTCCACCGAGCTCTCGAAGCCTGCCATTTGAGCTGGGATGACCCCCATTTGAA
Ndilutus_GrassyCreek_N670 --------------------------------------------------------------------------------------------------------------------------------------GTTTTACCTGACCTTTCACAACTAACCTTCTTTACAGCGTTAAGCTTTTCTATGGCAAACTTCCTTTATTATTTACAATAATATTGTAAATGTTTTATTATCTTCTTTAAAGGTGCATTATGGGTCTGTATAGTCTTGAATCCCCACTGTACTGCTGTTGAGAGAGGACATTGGAAAACATACTTAGAAAAATGGGCTGGTATGCACGTTTGCCCTCTAGAAGATGCCGATTTTAGGCCTATGCGAGGCAATAACAATAGTCGACGTAGACTGCTGGTCGACGATACCTCATCAGATTC--------------------------------------------------------------------------------------------------------------------------------------------------------------------------------------------------------------------------------------------------------------------------------------------------------------
Ndilutus_StarveRockCave_G3174 ----------------------TGTTTAACTCCTTTATTCAAAAATTGGTATGGTAACTGCCATACCGATTCTGGTACCACTGACTGTTGAATTTACCTTAAATGTATTTGAAAAGAAAAATAGATGTTGTGTAGTTTTACCTGACCTTTCACAACTAACCTTCTTTACAGCGTTAAGCTTTTCTATGGCAAACTTCCTTTATTATTTACAATAATATTGTAAATGTTTTATTATCTTCTTTAAAGGTGCATTATGGGTCTGTATAGTCTTGAATCCCCACTGTACTGCTGTTGAGAGAGGACATTGGAAAACATACTTAGAAAAATGGGCTGGTATGCACGTTTGCCCTCTAGAAGATGCCGATTTTAGGCCTATGCGAGGCAATAACAATAGTCGACGTAGACTGCTGGTCGACGATACCTCATCAGATTCTTCAGATGAAGACAACGGTAAACGATTCACTAATCAAAAGCCTTTTCTCCCTATTAATT---ATTTGTATTTTCCACAAATTTGAATTTAACTTACTTATTCTATACTGTATATTCAAGCTGCCAGTGTTCTTTCATTCTTATTTATGTTATATAATTATGAATTATTGTTTTAGATCGACCCAAAGAGCGCTCCCTGTCTTCCTCCGGACACCACAGGCCCAGTGCAGCTCCCCAACTGCGAACTATCTTCCACCGAGCTCTCGAAGCCTGCCA---------------------------
Nfridelli_LittlePigeon_N262 CATAAGTTTTAGTGAAACAAATTATTTAACTCCTTTATTCAAAAATTGGTATGGTAACTGTCATACCGATTTTGGTACCACTGACTGTTGAACTTACCTTAAATGTATTTGAAAAAAATAATCGATGTTGTGTAGTTTTTCCTGACCTTCCACAACTAACCTTCGTTACAGTGTTAAGTTTTTCTATAGCAAACTTCCTTTATTTTTTACAATAACATTGTAAATGTTTTATTATCCTCTTTAAAGGTGCATTATGGGTCTGTATAGTCTTGAATCCCCACTGTACTGCTGTTGAGAGAGGACATTGGAAAACATACTTAGAAAAGTGGGCTGGTATGCACGTTTGTCCTCTAGAAGATGCCGATTTCAGGCCTATGCGAGGCAATAACAATAGTCGACGTAGACTGCTGGTCGACGATACCTCATCAGATTCTTCAGATGAAGACAACGGTAAACGATTTACTAATCAAAAGCTTTTTCTCCCTATTAATTTACATTTGTATTTTCCACAAATTTGAATTTAACTTACGTATTCTATACTGTATATTCAAGCTGCCAGTGTTCTTTTATTCTTATTTATGTTATATAATTATGAATTATTGTTTTAGATCGGCCCAAAGAGCGCTCCTTGTCTTCCTCTGGACACCATAGGCCCAGTGCAGCTCCCCAACTGCGAACTATCTTCCACCGAGCTCTCGAAGCCTGCCATTTGAGCTGGGATGATCCCCATTTGAA
Nfurtivus_HugdenBranch_G3175 CATAAGTTTTAGTGAAACAAATTATTTAACTCCTTTATTCGAAAATTTGTATGGTATCTGCCATAACGATTTTGGTAACACTGACTGTTGAACTTACCTTAAAAGTATTTGAAAAAAAAAATAGAT---GTGTAGTTTTTCCTGACCTTCCACAACCAACCTTCGTTACAGTGTTAAGTTTTTCTATAGCAAACTTCCTTTATTTTTTACAATAACATTGTAAATGTTTTATTATCCTCTTTAAAGGTGCATTATGGGTGTGTATAGTCTTGAATCCCCACTGTACTGCTGTTGAGAGAGGACATTGGAAAACATACTTAGAAAAATGGGCTGGTATGCACGTTTGTCCTCTAGAAGATGCCGATTTCAGGCCTATGCGAGGCAATAACAATAGTCGACGTAGACTGCTGGTCGACGATACCTCATCAGATTCTTCAGATGAAGACAATGGTAAACGATTTACTAATCAAAAGCTTTTTCTCCCTATTAATTTACATTTGTATTTTCCAGAAATTTGAATTTAGCTTACTTATTCCATACTGTAAATTCAAGCTGACAGTGTTCTTTTATTCTTATTTATGTTATATAATTATGAATTATTGTTTTAGATCGGCCCAAAGAGCGCTCCTTGTCTTCCTCCGGACACCATAGGCCCAGTGCAGCTCCCCAACTGCGAACTATCTTCCACCGAGCTCTCGAAGCCTGCCATTTGAGCTGGGATGATCCCCATTTGAA
Nfurtivus_RaccoonMtn_N1026 CATAAGTTTTAGTGAAACAAATTATTTAACTCCTTTATTCGAAAATTGGTATGGTATCTGCCATACCGATTTTGGTAACACTGACTGTTGAACTTACCTTAAAAGTATTTGAAAAAAAAAATAGAT---GTGTAGTTTTTCCTGACCTTCCACAACCAACCTTCATTACAGTGTTAAGTTTTTCTATAGCAAACTTCCTTTATTTTTTACAATAACATTGTAAATGTTTTATTATCCTCTTTAAAGGTGCATTATGGGTGTGTATAGTCTTGAATCCCCACTGTACTGCTGTTGAGAGAGGACATTGGAAAACATACTTAGAAAAATGGGCTGGTATGCACGTTTGTCCTCTAGAAGATGCCGATTTCAGGCCTATGCGAGGCAATAACAATAGTCGACGTAGACTGCTGGTCGACGATACCTCATCAGATTCTTCAGATGAAGACAATGGTAAACGATTTACTAATCAAAAGCTTTTTCTCCCTATTAATTTACATTTGTATTTTCCAGAAATTTGAATTTAGCTTACTTATTCCATACTGTAAATTCAAGCTGACAGTGTTCTTTTATTCTTATTTATGTTATATAATTATGAATTATTGTTTTAGATCGGCCCAAAGAGCGCTCCTTGTCTTCCTCCGGACACCATAGGCCCAGTGCAGCTCCCCAACTGCGAACTATCTTCCACCGAGCTCTCGAAGCCTGCCATTTGAGCTGGGATGATCCCCATTTGAA
Ngeorgia_Sittons_N073 CAGAAGTTTTAGTGAAACAAATTATTTAACTCCTTTATTAAAAAATTGGTATGGTAACTGCCATACCGATTTTGGTACCACTGACTGTTGAACTTACTTTAAATGTATTTGAAAAAAAAAATAGATGTTGTGTAGTTTTTCCTTACCTTCCACAACTAACCTTCGTTACAGTGTTAAGTTTTTCTATAGCAAACTTCCTTTATTTTTTATAATAATATTGTAAATGTTTTATTATCTTCTTTAAAGGTGCATTATGGGTCTGTATAGTCTTGAATCCCCACTGTACTGCTGTTGAGAGAGGACATTGGAAAACATACTTAGAAAAATGGGCTGGTATGCATGTTTGTCCTCTAGAAGATGCCGATTTCAGGCCTATGCGAGGCAATAACAATAGTCGACGTAGACTGCTGGTCGATGATACCTCATCAGATTCTTCAGATGAAGACAACGGTAAACGATTTACTAATCAACAGCTTTTTCTCCCTATTAATTTACATTTGTATTTCCCACAAATTTGAATTTAACTTACTTATTCTATACTGTATATTCAAGCTGCCAGTGTTCTTTTATTCTTATTTATGTTATATAATTATGAATTATTGTTTTAGATCGGCCCAAAGAGCGCTCCTTGTCTTCCTCTGGACACCATAGGCCCAGTGCAGCTCCCCAACTGCGAACTATCTTCCACCGAGCTCTCGAAGCCTGCCATTTGAGCTGGGATGATCCCCATTTGAA
Ngertschi_CedarCreek_N351 -----------------------------------------------------------------------------------------------------------------------------------------------------------------------------------------------------------------------------------------------------------TTATGGGTCTGTATAGTCTTGAATCCCCACTGTACTGCTGTTGAGAGAGGACATTGGAAAACATACTTAGAAAAATGGGCTGGTATGCACGTTTGTCCTCTAGAAGATGCTGATTTTAGGCCTATGCGAGGCAATAACAATAGTCGACGTAGACTGCTGGTCGACGATACCTCATCAGATTCTTCAGATGAAGACAACGGTAAATGATTTACTAATCAAAAGCTTTTTCTCCCTATTAGTTTACATTTGTATTTTCCGCAGATTTGAATTTAACTTACTTATTCTATACTGTATATTCCAGCTGCCAGTGTTCTTTCATTCTTATTTATGTTATATAATTATGAATTATTGTTTTAGATCGGCCCAAAGAGCGCTCCTTGTCTTCCTCCGGACATCATAGGCCCAGTGCAGCTCCCCAACTGCGAACTATCTTCCACCGAGCTCTCGAAGCCTGCCATTTGAGCTGG-----------------
Ngertschi_FrenchBroad_N968 ---------------------------------------------------------------------------------------------------------------------------------------------------------------------------------GCTTTTCTGTAGCAAACTTCCTTTATTTTTTACAATAATATTGTAAA--------TATCCTTTTTAAAGGTGCATTATGGGTCTGTATAGTCTTGAATCCCCACTGTACTGCTGTTGAGAGAGGACATTGGAAAACATACTTAGAAAAATGGGCTGGTATGCACGTTTGTCCTCTAGAAGATGCTGATTTTAGGCCTATGCGAGGCAATAACAATAGTCGACGTAGACTGCTGGTCGACGATACCTCATCAGATTCTTCAGATGAAGACAACGGTAAGTGATTTACTAATCAAAAGCTTTTTC---------------------------------------------------------------------------------------------------------------------------------------------------------------------------------------------------------------------------------------------------------------
Ngertschi_HickoryNutGap_N810 ---------------------------------------------------------------------------------------------------------------------------------------------CTGACCTTTCACAACT-ACCTTCTTTTCAGTGTTAAGCTTTTCTGTAGCAAACTTCCTTTATTTTTTACAATAATATTGTAAATGTTTTA-TATCCTTTTTAAAGGTGCATTATGGGTCTGTATAGTCTTGAATCCCCACTGTACTGCTGTTGAGAGAGGACATTGGAAAACATACTTAGAAAAATGGGCTGGTATGCACGTTTGTCCTCTAGAAGATGCTGATTTTAGGCCTATGCGAGGCAATAACAATAGTCGACGTAGACTGCTGGTCGACGATACCTCATCAGATTCTTCAGATGAAGACAACGGTAAACGATTTACTAATCAAAAGCTTTTTCTCCCTATTAGTTTACATTTGTATTTTCCGCAAATTTGAATTTAACTTACTTATTCTATACTGTATATTCCAGCTGCCAGTGTTCTTTCATTC-------------------------------------------------------------------------------------------------------------------------------------------------------------------
Nholsingeri_BrumleyCrk_N916 ------------------------TTTAACTCCTTTATTCAAAAATTGGTATGGTAACTGCCATGCCGATTCTGGTACCACTGACTGTTGAACTTACCTTAAATGTATTTGAAAAGAAAAATAGATATTGTGTAGTTTTTCCTGACCTTTCACAAGTAACCTTCTTTACAGTGTTAAGGTTTTCTATAGCAAACTTCCTTTATTTTTTACAATAATATTGTAAATGTTTTATTATCTTCTTTAAAGGTGCATTATGGGTCTGTATAGTCTTGAATCCCCACTGTACTGCTGTTGAGAGAGGACATTGGAAAACATATTTAGAAAAATGGGCTGGTATGCACGTTTGTCCTCTAGAAGATGCCGATTTTAGGCCTATGCGAGGGAATAACAATAGTCGACGTAGACTGCTGGTTGACGATACCTCATCAGATTCTTCAGATGAAGACAACGGTAAATGATTTACTAATCAAAAGCTTTTTCTCC------------------------------------------------------------------------------------------------------------------------------------------------------------------------------------------------------------------------------------------------------------
Nholsingeri_PondCave_N541 ------------------------TTTAACTCCTTTATTCAAAAATTGGTATGGTAACTGAAATGCCGATTCTGGTACCACTGACTGTTGAACTTACCTTAAATGTATTTGAAAAGAAAAATAGATGTTGTGTAGTTTTTCCTGACCTTTCACAACTAACCTTCTTTACAGTGTTAAGGTTTTCTATAGCAAACTTCCTTTATTTTTTACAATAATATTGTAAATGTTTTATTATCTTCTTTAAAGGTGCATTATGGGTCTGTATAGTCTTGAATCCCCACTGTACTGCTGTTGAGAGAGGACATTGGAAAACATATTTAGAAAAATGGGCTGGTATGCACGTTTGTCCTCTAGAAGATGCCGATTTTAGGCCTATGCGAGGCAATAACAATAGTCGACGTAGACTGCTGGTTGACGATACCTCATCAGATTCTTCAGATGAAGACAACGGTAAACGATTTACTAATCAAAAGCTTTTTCTCCCTATTAATT---ATTTGTATTTTCCACAAATTTGAATTTAACTTACTTATTCTATACTGTATA---------------------------------------------------------------------------------------------------------------------------------------------------------------------------------------------
Njonesi_CaveSpringCave_N390 CATAAGTTTTAGTGAAACAAATTATTTAACTTCTTTATTCAAAAATTGGTATGGTACCTGCCATACCGATTTTGGTACCACTGACTGTTGAACTTACTTTAAATGTATTTGAAAAAAAAAATAGATGTTGTGTAGTTCTTCCTGACCTTCCACAACTAACCTTCGTTACAGTGTTAAGTTTTTCTATAGCAAACTTCCTTTATTTTTTACAATAACATTGTAAATGTTTTATTATCCTCTTTAAAGGTGCATTATGGGTCTGTATAGTCTTGAACCCCCACTGTACTGCTGTTGAGAGAGGACATTGGAAAACATACTTAGAAAAGTGGGCTGGTATGCACGTTTGTCCTCTAGAAGATGCCGATTTCAGGCCTATGCGAGGCAATAACAATAGTCGACGTAGGCTGCTGGTCGACGATACCTCATCAGATTCTTCAGATGAAGACAACGGTAAACGATTTACTAATCAAAAGCTTTTTCTCCCTATTAATTTACATTTGTATTTTCCACAAATTTGAATTTAACCTACGTATTCTATACTGTATATTCAAGCTGCCAGTGTTCTTTTATTCTTATTTATGTTATATAAATAGGAATTATTGTTTTAGATCGGCCCAAAGAGCGCTCCTTGTCTTCCTCTGGACACCATAGGCCCAGTGCAGCTCCCCAACTGCGAACTATCTTCCACCGAGCTCTCGAAGCCTGCCATTTGAGCTGGGATGATCCCCATTTGAA
Nlowderi_upperFiresCreek_N820 CATAAGTTTTAGTGCAACAAATTATTTAACTCCTTTATTCAAAAATTGGTATGGTAACTGCCATACCAATTCTGGTACCACTGACTGTTGAACTTACCTTAAATGTATTTGAAAAGAAAAATAGATGTTGTGTAGTTTTTCCTGACCTTTCACTACTTACCTTCTTTACAGTGTTAAGCTTTTCTACAGCAAATTTCCTATATTTTTTACAATAATATTGTAAATGTTTTATTATCTTCTTTAAAGGTGCATTATGGGTCTGTATAGTCTTGAATCCCCACTGCACTGCTGTTGAGAGAGGACATTGGAAAACATACTTAGAAAAATGGGCTGGTATGCACGTTTGTCCTCTAGAAGATGCCGATTTTAGGCCTATGCGAGGCAATAACAATAGTCGACGTAGACTGCTGGTCGACGATACCTCATCAGATTCTTCAGATGAAGACAACGGTAAACGATTTACTAATCAAAAGCTTTTCCTACCTATTAATTTACGTTTGTATTTTCCACAAATTTGAATTTAACTTACTTATTCTATATTGTACATTCAAGCTGTCAGTGTTCTTTTATTCTTATTTGTGTTATAGAATTATGAATTATTGTTTTAGATCGGCCCAAAGAGCGCTCCTTGTCTTCCTCTGGACACCATAGGCCCAGTGCAACTCCCCAACTGCGAACTATCTTCCACCGAGCTCTCGAAGCCTGCCATTTGAGCTGGGATGATCCCCATTTGAA
Nlula_BeeRockCave_G2091 CAGAAGTTTTAGTGAAACAAATTATTTAACTCCTTTATTAAAAAATTGGTATGGTAACTG-CATACCAATTTTGGTACCACTGACTATTGAACTTACCTTAAATGTATTTGAAAAAAAAAATAGATGTTGTGTAGTTTTTCCTGACCTTCCACAACTAACCTTCGTTACAGTGTTAAGTTTTTCTATAGCAAACTTCCTTTATTTTTTACAATAATATTGTAAATGTTTTATTATCTTCTTTAAAGGTGCATTATGGGTCTGTATAGTCTTGAATCCCCACTGTACTGCTGTTGAGAGAGGACATTGGAAAACATACTTAGAAAAATGGGCTGGTATGCATGTTTGTCCTCTAGAAGATGCCGATTTCAGGCCTATGCGAGGCAATAACAATAGTCGACGTAGACTGCTGGTCGATGATACCTCATCAGATTCTTCAGATGAAGACAACGGTAAACGATTTACTAATCAACAGCTTTTTCTCCCTATTAATTTACATTTGTATTTTGCACAAATTTGAATTTAACTTACTAATTCCATACTGTATATTCAAGCTGCCAGTGTTCTTTTATTCTTATTTATGTTGTATAATTTTGAATTATTGTTTTAGATCGGCCCAAAGAGCGCTCCTTGTCTTCCTCTGGACACCATAGGCCCAGTGCAGCTCCCCAACTGCGAACTATCTTCCACCGAGCTCTCGAAGCCTGCCATTTGAGCTGGGATGATCCCCATTTGAA
Nlula_LulaFallsCave_G2084 CAGAAGTTGTAGTGAAACAAATTATTTAACTCCTTTATTAAAAAATTGGTATGGTAACTG-CATACCAATTTTGGTACCACTGACTGTTGAACTTACCTTAAATGTATTTGAAAAAAAAAATAGATGTTGTGTAGTTTTTCCTGACCTTCCACAACTAACCTTCGTTACAGTGTTAAGTTTTTCTATAGCAAACTTCCTTTATTTTTTACAATAATATTGTAAATGTTTTATTATCTTCTTTAAAGGTGCATTATGGGTCTGTATAGTCTTGAATCCTCACTGTACTGCTGTTGAGAGAGGACATTGGAAAACATACTTAGAAAAATGGGCTGGTATGCATGTTTGTCCTCTAGAAGATGCCGATTTCAGGCCTATGCGAGGCAATAACAATAATCGACGTAGACTGCTGGTCGATGATACCTCATCAGATTCTTCAGATGAAGACAACGGTAAACGATTTACTAATCAACAGCTTTTTCTCCCTATTAATTTACATTTGTATTTTGCACAAATTTGAATTTAACTTACTAATTCTATACTGTATATTCAAGCTGCCAGTGTTCTTTTATTCTTATTTATGTTATATAATTTTGAATTATTGTTTTAGATCGGCCCAAAGAGCGCTCCTTGTCTTCCTCTGGACACCATAGGCCCAGTGCAGCTCCCCAACTGCGAACTATCTTCCACCGAGCTCTCGAAGCCTGCCATTTGAACTGGGATGATCCCCATTTGAA
Nmimus_NealsSink_N329 -----------------------------------------------------------------------------------------------------------------------------------GTGGTTTTTCCTGACCTTTCACAACTAACCTTCTTTACAGTGTTAAGCTTTTCTATAGCAAACTTCCTTTATTTTTTACAATAATATTATAAATGTTTTATTGTCTTCTTTAAAGGTGCATTATGGGTCTGTATAGTCTTGAATCCCCACTGTACTGCTGTTGAGAGAGGACACTAGAAAACGTATTTAGAAAAATGGGCTGGTATGCACGTTTGTCCTCTAGAAGATGCTGATTTTAGGCCTATGCGAGGCAATAACAATAGTCGACGTAGACTGCTGGTCGACGATACCTCATCAGATTCTTCAGACGAAGACAACGGTAAACGATTTACTAATCAAAAGCTTTTTCTCCCTATTAATT---ATTTGTATTTTCCACAA-------------------------------------------------------------------------------------------------------------------------------------------------------------------------------------------------------------------------------
Nnasicus_CaneyFork_N171 ---------------------------------------------------------CTGCTATACCGATTTTGGTACCACTGACTGTTGAACTTACCTTAAATGTGTTTGAAAAGAAAAATAGAT---GTGTAGTTTTTTCTGACCTTTCACAACTAACCTTCTTTACAGTGTTAGGCTTTTCTGTAGCAAACTTCCTTTATTTTTGACAATAATATTGTAAATGTTTTA-TATCCTCTTTAAAGGTGCATTATGGGTCTGTATAGTCTTGAATCCCCACTGTACTGCTGTTGAGAGAGGACATTGGAAAACATACTTAGAAAAATGGGCTGGTATGCACGTTTGTCCTCTAGAAGATGCCGATTTTAGGCCTATGCGAGGCAATAACAATAGTCGACGTAGACTGCTGGTCGACGATACCTCTTCAGATTCTTCAGATGAAGACAACGGTAAACGATTTACTAATCAAAAGCCTTTTCTCCCTATTAATTTACATTTGTATTTTCCACAAATTTGAATTTAACTTACTTATTCTATACTGTATATTCAAGCTGCCAGTGTTCTTTCGTTCTTATGCACGTTATATAATTATGAATTATTGTTTTAGATCGGCCCAAAGAGCGCTCCTTGTCTTCCTCTGGACACCATAGGCCCAGTGCAGCACCCCAACTGCGAACTATCTTCCACCGAGCTCTCGAAGCCTGCCATT-------------------------
Nnasicus_ConnosteeFalls_N696 ---------------------------------------------------------------------------------------------------------------------------------------------------------------------------------GCTTTTCTGTAGCAAACTTCCTTTATTTTTTGCAATAATATTGTAAATGTTTTA-TATCCTCTTTAAAGGTGCATTATGGGTCTGTATAGTCTTGAATCCCCACTGTACTGCTGTTGAGAGAGGACATTGGAAAACATACTTAGAAAAATGGGCTGGTATGCACGTTTGTCCTCTAGAAGATGCCGATTTTAGGCCTATGCGAGGCAATAACAATAGTCGACGTAGACTGCTGGTTGACGATACCTCTTCAGATTCCTCAGATGAAGACAACGGTAAACGATTTACTAATCAAAAGCCTT------------------------------------------------------------------------------------------------------------------------------------------------------------------------------------------------------------------------------------------------------------------
Npaynei_Grindstaff_N646 ----------------------------------------------------------------------------------------------------------------------------------------------------------------------------------------------------------------------------------------------CTTTAAAGGTGCATTATGGGTCTGTATAGTCTTGAATCCCCACTGTACTGCTGTTGAGAGAGGACATTGGAAAACATATTTAGAAAAATGGGCTGGTATGCACGTTTGTCCTCTAGAAGATGCCGATTTTAGGCCTATGCGAGGCAATAACAATAGTCGACGTAGACTGCTGGTCGACGATACCTCATCAGATTCTTCAGATGAAGACAACGGTAAACAATTTACTAATCAAAA-CTTTTTCTCCCTATTAATTTTCACTTGTATTTT-------------------------------------------------------------------------------------------------------------------------------------------------------------------------------------------------------------------------------------
Npaynei_NorrisDamCave_N348 ---------------------------------------------------------------------------------------------------TAAATGTTTTTGAATAGAAAAATAGATGTTGTGTAGTTTTTCCTGACCTTTCACAACTAACCTTCTTTACAGTGTTAAGCTTTTCTATAGCAAACTTCCTTTATTTTTTACAATAATATTGTAAATGTTTTATTACCTTCTTTAAAGGTGCATTATGGGTCTGTATAGTCTTGAATCCCCACTGTACTGCTGTTGAGAGAGGACATTGGAAAACATATTTAGAAAAATGGGCTGGCATGCACGTTTGTCCTCTAGAAGATGCCGATTTTAGGCCTATGCGAGGCAATAACAATAGTCGACGTAGACTGCTGGTCGACGATACCTCATCAGATTCTTCAGATGAAGACAACGGTAAACAATTTACTAATCAAAAGCTTTTTCTCCCTATTAATTTTCATTTGTATTTTCCACAAATTTGAATTTAACTTACC-------------------------------------------------------------------------------------------------------------------------------------------------------------------------------------------------------------
Npaynei_UnakaMtns_N943 -------------------------------------------------------------------------------------------------------------------------------------------------CCTTTCACAACTAACCTTCTTTACAGTGTTAAGCTTTTCTATAGCAAACTTCCTTTATTTTTTACAATAATATTGTAAATGTTTTATTACCTTCTTTAAAGGTGCATTATGGGTCTGTATAGTCTTGAATCCCCACTGTACTGCTGTTGAGAGAGGACATTGGAAAACATATTTAGAAAAATGGGCTGGTATGCACGTTTGTCCTCTAGAAGATGCCGATTTTAGGCCTATGCGAGGCAATAACAATAGTCGACGTAGACTGCTGGTCGACGATACCTCATCAGATTCTTCAGATGAAGACAACGGTAAACAATTTACTAATCAAAAGCTTTTTCTCCCTATTAATTTTTATTTTTATTTTCCACAAATTTGAATTTAACTTACCTATTCTATACTGTATATTCAAGCTGCCAGTGTTCTTTCATTCTTATTTATG----------------------------------------------------------------------------------------------------------------------------------------------------------
Npecki_HaskellSims_G3697 CATAAGTTTTAGTGAAACAAAATATTGAACTCTTTTATTCAAAAATTACTTTTGTAACTGCTACACAGATTCTGGTACCAATGACTGTTGAATCTGTCTTAAGTATATTTA--AAAAAAAATAGAT---GTGTAG-TTTTCCTGACCTTTCACAAATAACCTTCTTTACAGTGTTAAATTTTTTTATAGTGAACTTCCTTTATTTTTTACAATAATATTGTAAATATTTTATTATCCTCCTTCAAGGTGCATTATGGGTCTGTATAGTCTTGAATCCCCACTGTACTGCTGTTGAGAGAGGACATTGGAAAACATACTTAGAAAAATGGGCCGGTATGCACGTTTGTCCTTTAGAAGATGCCGATTTTAGGCCTATGCGAGGCAATAACAATAGTCGACGTAGACTGCTGGTCGACGATACCTCATCAGATTCTTCAGATGAAGACAACGGTAAACAATTTACTAATCAAAAGCTT------------AATTTTACCTTGTATTTTTCACAAATTTGAATTTAACTTACTTATTCTATATTGTACATTCAAGCTGCCATTGTTCCTTT-TTCTTAGTTATGTTATATAATTATGAATTGTTGTTTTAGATCGGCCCAAAGAGCGCTCCTTGTCTTCCTCTGGACACCATCGGCCCAGTGCAGCTCCTCAACTGCGAACTATCTTCCACCGAGCTCTCGAAGCCTGCCATTTGAGCTGGGATGATCCCCATTTGAA
Npecki_HurricaneMazeCave_G2100 ------------------------TTGAAATCTTTTATTCAAAAATTATTTTTGTAACTGCTACACAGATTTTGGTACCAATGACTGTTGAATCTGTCTTTAGTATATTT---AAAAAAAATAGAT---GTGTAG-TTTTCCTGACCTTTCACAAATAACCTTCTTTACAGTGTTAGTTTTTTTTATAGCGAACTTCCTTTATTTTTTACAATAATATTGTAAATATTTTATTATCCTCCTTCAAGGTGCATTATGGGTCTGTATAGTCTTGAATCCCCACTGTACTGCTGTTGAGAGAGGACATTGGAAAACATACTTAGAAAAATGGGCTGGTATGCACGTTTGTCCTTTAGAAGATGCCGATTTTAGGCCTATGCGAGGCAATAACAATAGTCGACGTAGACTGCTGGTCGACGATACCTCATCAGATTCTTCAGATGAAGACAACGGTAAACAATTTACTAATCAAAAGCTT------------AATTTTTCCTTGTATTTTTCACAAATTTGAATTTAACTTACTTATTCTATATTGTACATTCAAGCTGCCAGTGTTCCTTT-TTCTTAGTTATGTTATATAATTATAAATTGTTGTTTTAGATCGGCCCAAAGAGCGCTCCTTGTCTTCCTCTGGACACCATCGGCCCAGTGCAGCTCCCCAACTGCGAACTATCTTCCACCGAGCTCTCGA------------------------------------
Npecki_Monteagle_N062 CAGAAGTTTTAGTGAAACAAAATATTGAACTCTTTTATTCAAAAATTATTTTTGTAACTGCTACACAGATTCTGGTACCAATGACTGTTGAATCTGTCTTAAGTATATTTT--AAAAAAAATAGAT---GTGTAG-TTTTCCTGACCTTTCACAAATAACCTTCTTTACAGTGTTAACTTTTTTTATAGCGAACTTCCTTTATTTTTTACAATAATATTGTAAATATTTTATTATCCTCCTTCAAGGTGCATTATGGGTCTGTATAGTCTTGAATCCCCATTGTACTGCTGTTGAGAGAGGACATTGGAAAACATACTTAGAAAAATGGGCTGGTATGCACGTTTGTCCTTTAGAAGATGCCGATTTTAGGCCTATGCGAGGCAATAACAATAGTCGACGTAGACTGCTGGTCGACGATACCTCATCAGATTCTTCAGATGAAGACAACGGTAAACAATTTACTAATCAAAAGCTT------------AATTTTATCTTGTATTTTTCACAAATTTGAATTTTTCTTACTTATTCTATATTGTACATTCAAGCTGCCGGTGTTCCTTT-TTCTTAGTTATGTTATATAATTATGAATTGTTGTTTTAGATCGGCCCAAAGAGCGCTCCTTGTCTTCCTCTGGACACCATCGGCCCAGTGCAGCTCCTCAACTGCGAACTATCTTCCACCGAGCTCTCGAAGCCTGCCATTTGAGCTGGGATGATCCCCATTTGAA
Nperlakyi_SChimneys_N1079 ------------------------TTTAACTCCTTTATTCAAAAATTGGTATGGTAACTG-----CCGATTTTGGTACCACTGACTGTTGAACTTACCTTAAATGTATTTGAATTAAAAAATAGATGTTGTGTAGTTCTTCCTGACCTTCCACAACTAACCTTCGTTACAGTGTTAAGTTTTTCTATAGCAAACTTCCTTTATTTTTTACAATAACATTGTAAATGTTTTATTATCCTCTTTAAAGGTGCATTATGGGTCTGTATAGTCTTGAACCCCCACTGTACTGCTGTTGAGAGAGGACATTGGAAAACATACTTAGAAAAGTGGGCTGGTATGCACGTTTGTCCTCTAGAAGATGCCGATTTCAGGCCTATGCGAGGCAATAACAATAGTCGACGTAGACTGCTGGTCGACGATACCTCATCAGATTCTTCAGATGAAGACAACGGTAAACGATTTACTAATCAAAAGCTTTTTCTCCCTATTAATTTACATTTGTATTTTCCACAAATTTGAATTTAACTTACGTATTCTATACTGTATATTCAAGCTGCCAGTGTTCTTTTATTCTTATTTATGTTATATAATTATGAATTATTGTTTTAGATCGGCCCAAAGAGCGCTCCCTGTCTTCCTCTGGACACCATAGGCCCAGTGCAGCTCCCCAACTGCGAACTATCTTCCACCGAGCTCTCGAAGCCTGCCATTTGAGCTGGGATGATCCCCATTTGAA
Nperlakyi_SChimneys_N1080 CATAAGTTTTAGTGAAACAAATTATTTAACTCCTTTATTCAAAAATTGGTATGGTAACTG-----CCGATTTTGGTACCACTGACTGTTGAACTTACCTTAAATGTATTTGAATTAAAAAATAGATGTTGTGTAGTTCTTCCTGACCTTCCACAACTAACCTTCGTTACAGTGTTAAGTTTTTCTATAGCAAACTTCCTTTATTTTTTACAATAACATTGTAAATGTTTTATTATCCTCTTTAAAGGTGCATTATGGGTCTGTATAGTCTTGAACCCCCACTGTACTGCTGTTGAGAGAGGACATTGGAAAACATACTTAGAAAAGTGGGCTGGTATGCACGTTTGTCCTCTAGAAGATGCCGATTTCAGGCCTATGCGAGGCAATAACAATAGTCGACGTAGACTGCTGGTCGACGATACCTCATCAGATTCTTCAGATGAAGACAACGGTAAACGATTTACTAATCAAAAGCTTTTTCTCCCTATTAATTTACATTTGTATTTTCCACAAATTTGAATTTAACTTACGTATTCTATACTGTATATTCAAGCTGCCAGTGTTCTTTTATTCTTATTTATGTTATATAATTATGAATTATTGTTTTAGATCGGCCCAAAGAGCGCTCCCTGTCTTCCTCTGGACACCATAGGCCCAGTGCAGCTCCCCAACTGCGAACTATCTTCCACCGAGCTCTCGAAGCCTGCCATTTGAGCTGGGATGATCCCCATTTGAA
Nreclusus_Clingmans_N252 --------------GAATAAATTATTTAACTCCTTTATTCAAAAATTGGTATGGTAACTGCCATACCGATTTTGGTACCATTGACTGGTTAACTTACCTTAAATTTATTTGAAAAAAAAAATAGATGTTGTGTAGTTTTTCCTGACCTTCCACAACCAACCTTCGTTACAGTGTTAAGTTTTTCTATAGCAAACTTCCTTTATTTTTTACAATAACATTGTAAATGTTTTATTATCCTCTTTAAAGGTGCATTATGGGTCTGTATAGTCTTGAATCCCCACTGTACTGCTGTTGAGAGAGGACATTGGAAAACATACTTAGAAAAGTGGGCTGGTATGCACGTTTGTCCTCTAGAAGATGCCGATTTCAGGCCTATGCGAGGCAATAACAATAGTCGACGTAGACTGCTGGTCGACGATACCTCATCAGATTCTTCAGATGAAGACAACGGTAAACGATTTACTAATCAAAAGCTTTTTCTCCCTATTAATTTACATTTGTATTTTCCACAAATTTGAATTTAACTTACTTATTCTATACTGTATATTCAAGTTGCCAGTGTTCTTCTATTCTTATTTATGTTATATAATTATGAATTATTGTTTTAGATCGGCCCAAAGAGCGCTCCTTGTCTTCCTCTGGACACCATAGGCCCAGTGCAGCTCCCCAACTGCGAACTATCTTCCACCGAGCTCTCGAAGCCTGCCATTTGAGCTGGGATGATCCCCATTTGAA
Nreclusus_Noland_N1051 CATAAGTTTTAGTGAAACAAATTATTTAACTCCTTTATTCAAAAATTTGTATGGTATCTGTCATACCGATTTTGGTACCACTGACTGTTAAACTTACCTTAAATTTATTTGAATAAAAAAATAGACGTTGTGTAGTTTTTCCTGAACTTCCACAACTAACCTTCGTTACAGTGTTAAGTTTTTCTATAGCAAACTTCCTTTATTTTTTACAATAACATTGTAAATGTTTTATTATCCTCTTTAAAGGTGCATTATGGGTCTGTATAGTCTTGAATCCCCACTGTACTGCTGTTGAGAGAGGACATTGGAAAACATACTTAGAAAAGTGGGCTGGTATGCACGTTTGTCCTCTAGAAGATGCCGATTTCAGGCCTATGCGAGGCAATAACAATAGTCGACGTAGACTGCTGGTCGACGATACCTCATCAGATTCTTCAGATGAAGACAACGGTAAATGATTTACTAATCAAAAGCTTTTTCTCCCTATTAATTTACATTTGTATTTTCCACAAATTTGAATTTAACTTACTTATTCTATACTGTATATTCAAGCTGCCAGTGTTCTTTTATTCTTATTTATGTTATATAATTATGAATTATTGTTTTAGATCGGCCCAAAGAGCGCTCCTTGTCTTCCTCTGGACACCATAGGCCCAGTGCAGCTCCCCAACTGCGAACCATCTTCCACCGAGCTCTCGAAGCCTGCCATTTGAGCTGGGATGATCCCCATTTGAA
Nreclusus_Smokemont_N1020 CATAAGTTTTAGTGAAACAAATTATTTAACTCCTTTATTCAAAAATTGGTATGGTATCTGCCATACCGATTTTGGTACCACTGACTGTTGAACTTACCTTAAATGTATTTGAAAAAAAAAATAGATGTTGTGTAGTTTTTCCTGACCTTCCACAACTAACCTTCGTTACAGTGTTAAATTTTTCTATAGCAAACTTCCTTTATTTTTTACAATAACATTGTAAATGTTTTATTATCCTCTTTAAAGGTGCATTATGGGTCTGTATAGTCTTGAATCCCCACTGTACTGCTGTTGAGAGAGGACACTGGAAAACATACTTAGAAAAGTGGGCTGGTATGCATGTTTGTCCTCTAGAAGATGCCGATTTCAGGCCTATGCGAGGCAATAACAATAGTCGACGTAGACTGCTGGTCGACGATACCTCATCAGATTCTTCAGATGAAGACAACGGTAAACGATTTACTAATCAAAAGCTCTTTCTCCCTATTAATTTACATTTGTATTTTCCACAAATTTGAATTTAATTTACTTATTCTATACTGTATATTCAAGTTGCCAGTGTTCTTCTATTCTTATTTGTGTTATATAATTATGAATTATTGTTTTAGATCGGCCCAAAGAGCGCTCCTTGTCTTCCTCTGGACACCATAGGCCCAGTGCAGCTCCCCAACTGCGAACTATCTTCCACCGAGCTCTCGAAGCCTGCCATTTGAGCTGGGATGATCCCCATTTGAA
Nroanensis_IngramBranch_N926 -------------------------------------------------------------------------------------------------------------------------------------------------CCTTTCACAACTAACCTTCTTTACAGTGTTAAGCTTTTCTATAGCAAACTTCCTTTATTTTTTACAATAATATTGTAAATGTTTTATTACCTTCTTTAAAGGTGCATTATGGGTCTGTATAGTCTTGAATCCCCACTGTACTGCTGTTGAGAGAGGACATTGGAAAACATATTTAGAAAAATGGGCTGGTATGCACGTTTGTCCTCTAGAAGATGCCGATTTTAGGCCTATGCGAGGCAATAACAATAGTCGACGTAGACTGCTGGTCGACGATACCTCATCAGATTCTTCAGATGAAGACAACGGTAAACAATTTACTAATCAAAAGCTTTTTCTCCCTATTAATTTTCATTTGTATTTTCCACAAATTTGAATTTAACTTACCTACTCTAT-----------------------------------------------------------------------------------------------------------------------------------------------------------------------------------------------------
Nroanensis_N_CarversGap_N928 ------------------------TTTAACTCCTTTATTCAAAAATTGGTATGGTAACTGCCATACCGATTCTGGTACCACTGACTGTTGAACTTACCTTAAATGTATTTGAAAAGAAAAATAGATGTTGTTTAGTTTTTCCTAACCTTTCACAACTAACCTTCTTTACAGTGTTAAGCTTTTCTATAGCAAACTTCCTTTATTTTTTACAATAATATTGTAAATGTTTTATTACCTTCTTTAAAGGTGCATTATGGGTCTGTATAGTCTTGAATCCCCACTGTACTGCTGTTGAGAGAGGACATTGGAAAACATATTTAGAAAAATGGGCTGGTATGCACGTTTGTCCTCTAGAAGATGCCGATTTTAGGCCTATGCGAGGCAATAACAATAGTCGACGTAGACTGCTGGTCGACGATACCTCATCAGATTCTTCAGATGAAGACAACGGTAAACAATTTACTAATCAAAA-CTTTTTCTCCCTATTAATTTTCATTTGTATTTTACACAAATTTGAATTTAACTTACCTATTCTATACTGTATATTCAAGCTGCCAGTG------------------------------------------------------------------------------------------------------------------------------------------------------------------------------
Nroanensis_RoanHighBluff_N762 -----------------------------------------------------------------------------------------GAACTTACCTTAAATGTATTTGAATAGAAAAATAGATGTTGTGTAGTTTTTCCTGACCTTTCACACCTAACCTTCTTTACAGTGTTAAGCTTTTCTATAGCAAACTTCCTTTATTTTTTAAAATAATATTGTAAATGTTTTATTACCTTCTTTAAAGGTGCATTATGGGTCTGTATAGTCTTGAATCCCCACTGTACTGCTGTTGAGAGAGGACATTGGAAAACATATTTAGAAAAATGGGCTGGTATGCACGTTTGTCCTCTAGAAGATGCCGATTTCAGGCCTATGCGAGGCAATAACAATAGTCGACGTAGACTGCTGGTCGACGATACCTCATCAGATTCTTCAGATGAAGACAACGGTAAACGATTTACT-------------------------------------------------------------------------------------------------------------------------------------------------------------------------------------------------------------------------------------------------------------------------------
Nsheari_BaldRiver_N1168 CATAAGTTTTAGTGAAACAAATTATTTAACTCCTTTATTCAAAAATTGTTATGGTATCTGCCATACCGATTTTGGTACCACTGACTGTTGAAATTACCTTAAATGTATTTGAATAAAAAAATAGATGTTGTGTAGTTTTTCCTGACCTTCCACAACTAACCTTCGTTACAGTGTTAAATTTTTCTATAGCAACCTTCCTTTATTTTTTACAATAACATTGTAAATGTTTTATTATCCTCTTTAAAGGTGCATTATGGGTCTGTATAGTCTTGAATCCCCACTGTACTGCTGTTGAGAGAGGACATTGGAAAACATACTTAGAAAAATGGGCTGGTATGCACGTTTGTCCTCTAGAAGATGCCGATTTCAGGCCTATGCGAGGCAATAACAATAGTCGACGTAGACTGCTGGTCGACGATACCTCATCGGATTCTTCAGATGAAGACAACGGTAAACGATTTACTAATCAAAAGCTTTTTCTCCCTATTAATTTACATTTGTATTTTCCACAAATTTGAATTTAACTTACTTATTTTATACTGTATATTCAAACTGGCAGTGTTCTTTTATTCTTATTTATGTTATATAATTATGAATTATTGTTTTAGATCGGCCCAAAGAGCGCTCCTTGTCTTCCTCTGGACACCATAGGCCCAGTGCAGCTCCCCAACTGCGAACTATCTTCCACCGAGCTCTCGAAGCCTGCCATTTGAGCTGGGATGATCCCCATTTGAA
Nsheari_Cohutta_N826 CATAAG-TTTAGTGAAACAAATTATTTAACTCCTTTATTCAAAAATTGTTATGGTATCTGCCATACCGATTTTGGTACCACTGATTGTTGAAATTACCTTAAATGTATTTGAAAAAAAAAATAGATGTTGTGTAGTTTTTCCTGACCTTCCATAACTAACCTTCGTTACAGTGTTAAATTTTTCTATAGCGAACTTCCTTTATTTTTTACAATAACATTGTAAATGTTTTATTATCCTCTTTAAAGGTGCATTATGGGTCTGTATAGTCTTGAATCCCCACTGTACTGCTGTTGAGAGAGGACATTGGAAAACATACTTAGAAAAATGGGCTGGTATGCACGTTTGTCCTCTAGAAGATGCCGATTTCAGGCCTATGCGAGGCAATAACAATAGTCGACGTAGACTGCTGGTCGACGATTCCTCATCAGATTCTTCAGATGAAGACAACGGTAAACGATTTACTAATCAAAAGCTTTTTCTCCCTATTAATGTACATTTGTATTTTTCACAAATTTGAATTTAACTTACTTATTTTATACTGAATATTCAAACTGGCAGTGTTCTTTTATTCTTATTTATGTTATATAATTATGAAGTATTGTTTTAGATCGGCCCAAAGAGCGCTCCTTGTCTTCCTCTGGACACCATAGGCCCAGTGCAGCTCCCCAACTGCGAACTATCTTCCACCGAGCTCTCGAAGCCTGCCATTTGAGCTGGGATGATCCCCATTTGAA
Nsheari_JoyceKilmer_N092 CATAAGTTTTAGTGAAACAAATTATTTAACTCCTTTATTCAAAAATTTGTATGGTATCTGCCATACCGATTTTGGTACCACTGACTGTTGAAATTACCTTAAATGTATTTGAAAAAAAAAATAGATGTTGTGTAGTTTTTCCTGACCTTCCACAACTAACCTTCGTTACAGTGTTAAATTTTTCTATAGCAAACTTCCTTTATTTTTTACAATAACATTGTAAATGTTTTATTATCCTCTTTAAAGGTGCATTATGGGTCTGTATAGTCTTGAATCCCCACTGTACTGCTGTTGAGAGAGGACATTGGAAAACATACTTAGAAAAATGGGCTGGTATGCACGTTTGTCCTCTAGAAGATGCCGATTTCAGGCCTATGCGAGGCAATAACAATAGTCGACGTAGACTGCTGGTCGACGATACCTCATCAGATTCTTCAGATGAAGACAACGGTAAATGATTTACTAATCAAAAGCTTTTTCTCCCTATTAATTTACATTTGTATTTTCCACAAATTTGAATTTAACTTACTTATTTTATACTGTATATTCAAACTGGCAGTGTTCTTTTATTCTTATTTATGTTATATAATTATGAATTATTGTTTTAGATCGGCCCAAAGAGCGCTCCTTGTCTTCCTCTGGACACCATAGGCCCAGTGCAGCTCCCCAACTGCGAACTATCTTCCACCGAGCTCTCGAAGCCTGCCATTTGAGCTGGGATGATCCCCATTTGAA
Nsilvanus_Elijay_N395 -----------------------------------------------------------------------------------------------------------------------------------------------------------------------------------------ATAGCAAACTTCCTTTATTTTTTACAATAATATTGTAAATGTTTTATTATCTTCTTTAAAGGTGCATTATGGGTCTGTATAGTCTTGAATCCCCACTGTACTGCTGTTGAGAGAGGACATTGGAAAACATACTTAGAAAAATGGGCTGGTATGCACGTTTGTCCTCTAGAAGATGCCGATTTTAGGCCTATGCGAGGCAATAACAATAGTCGACGTAGACTGCTGGTCGACGATACCTCATCAGATTCTTCAGATGAAGACAACGGTAAACAATTTACTAATCAACAGCTTTTTCTCCCTATTAATTTACATTTGTATTTTCCACATATTTGAATTTAACTTACTTATTCTATATTGTATATTCAAGCTGTCAGTGTTCTTTTATTC-------------------------------------------------------------------------------------------------------------------------------------------------------------------
Nsilvanus_GermanyCove_N1017 -ATAAGTTTTAGTGCAACAAATTAATTAACTCCTTTATTCAAAAATTGGTATGGTAACTGCCATACCGATTCTGGTACCACTGACTGTTGAACTTACCTTAAATGTATTTGAAAAGAAAAATAGATGTTGTGTAGTTTTTCCTGACCTTTCACAACTAACCTTCTTTACAGTGTCAAGCTTTTCTATAGCAAACTTCCTTTATTTTTTACAATAATATTGTAAATGTTTTATTATCTTCTTTAAAGGTGCATTATGGGTCTGTATAGTCTTGAATCCCCACTGTACTGCTGTTGAGAGAGGACATTGGAAAACATACTTAGAAAAATGGGCTGGTATGCATGTTTGTCCTCTAGAAGATGCCGATTTTAGGCCTATGCGAGGCAATAACAATAGTCGACGTAGACTGCTGGTCGACGATACCTCATCAGATTCTTCAGATGAAGACAACGGTAAACGATTTACTAATCAAAAGCTTTTTCTCCCTATTAATTTACATTTGTATTTTCCACAAATTTGAATTTAACTTACCTATTCTATATTGTATATTCAAGCTGCCAGTGTTCTTTCATTCTTATTTATGTTATATAATTATGAATTATTGTTTTAGATCGGCCCAAAGAGC----------------------------------------------------------------------------------------------------------------
Nsilvanus_HeboMtn_N1029 ------------------------ATTAACTTCTTTATTCAAAAATTGGTATGGTAACTGCCATACCGATTCTGGTACCACTGACTGTTGAACCTACCTTAAATGTATTTGAAAAGAAAAATAGATGTTGTGTAGTTTTTCCTGACCTTTCACAACTAACCTTCTTTACAGTGTTAAGCTTTTCTATAGCAAACTTCCTTTATTTTTTACAATAATATTGTAAATGTTTTATTATCTTCTTTAAAGGTGCATTATGGGTCTGTATAGTCTTGAATCCCCACTGTACTGCTGTTGAGAGAGGACATTGGAAAACATACTTAGAAAAATGGGCTGGTATGCATGTTTGTCCTCTAGAAGATGCCGATTTTAGGCCTATGCGAGGCAATAACAATAGTCGACGTAGACTGCTGGTCGACGATACCTCATCAGATTCTTCAGATGAAGACAACGGTAAACGATTTACTAATCAAAAGCTTTTTCTCCCTATT-------------------------------------------------------------------------------------------------------------------------------------------------------------------------------------------------------------------------------------------------------
Nstupkai_BlowholeWOS_N285 CATAAGTTTTAGTGAAACAAATTATTTAACTCCTTTATTCAAAAATTGGTATGGTATCTGCCATACCGATTTTGGTACCACTGACTGTTGAACTTACCTTAAATGTATTTGAATAAAAAAATAGATGTTGTTTAGTTTTTCCTGACCTTCCACAACTAACCTTCGTTACAGTGTTAAATTTTTCTATAGCAAACTTCCTTTATTTTTTACAATAACATTGTAAATGTTTTATTATCCTCTTTAAAGGTGCATTATGGGTCTGTATAGTCTTGAATCCCCACTGTACTGCTGTTGAGAGAGGACATTGGAAAACATACTTAGAAAAATGGGCTGGTATGCATGTTTGTCCTCTAGAAGATGCCGATTTCAGGCCTATGCGAGGCAATAACAATAGTCGACGTAGACTGCTGGTCGATGATACCTCATCAGATTCTTCAGATGAAGACAACGGTAAACGATTTACTAATCAAAAGCTTTTTCTCCCTATTAATTTACATTTGTATTTTCCACAAATTTGAATTTAACTTACTTATTCTATATTGTATATTCAAGCTGTCAGTGTTCTTTTATTCTTATTTATGTTATATAATTATGAATTATTGTTTTAGATCGGCCCAAAGAGCGCTCCTTGTCTTCCTCTGGACACCATAGGCCCAGTGCAGCTCCCCAACTGCGAACTATCTTCCACCGAGCTCTCGAAGCCTGCCATTTGAGCTGGGATGATCCCCATTTGAA
Nstupkai_Blowing_N356 CATAAGTTTTAGTGAAACAAATTATTTAACTCCTTTATTCAAAAATTGGTATGGTATCTGTCATACCGATTTTGGTACCACAAACTGTTGAACTTACCTTAAATGTATTTGAAAAAAAAAATAGAT---GTGTAGTTTTTCCTGACCTTCCACAACTAACCTTCGTTACAGTGTTAAGTTTTTCTATAGCAAACTTCCTTTATTTTTTACAATAACATTGTAAATGTTGTATTATCCTCTTTAAAGGTGCATTATGGGTCTGTATAGTCTTGAATCCCCACTGTACTGCTGTTGAGAGAGGACATTGGAAAACATACTTAGAAAAGTGGGCTGGTATGCACGTTTGTCCTCTAGAAGATGCCGATTTCAGGCCTATGCGAGGCAATAACAATAGTCGACGTAGACTGCTGGTCGACGATACCTCATCAGATTCTTCAGATGAAGACAACGGTAAACGATTTTCTAATCAAAAGCTTTTTCTCCCTATTAATTTACATTTGTATTTTCCACAAATTTGAATTTAACTTACTTATTCTATACTGTA-ATTCAAGTTGCCAGTGTTCTTTTATTCTTATTTATGTTATATAATTATGAATTATTGTTTTAGATCGGCCCAAAGAGCGCTCCTTGTCTTCCTCTGGACACCATAGGCCCAGTGCAGCTCCCCAACTGCGAACTATCTTCCACCGAGCTCTCGAAGCCTGCCATTTGAGCTGGGATGATCCCCATTTGAA
Nstupkai_LittleRiver_N293 CATAAGTTTTAGTGAAACAAATTATTTAACTCCTTTATTCAAAAATTGGTATGGTATCTGTCATACCGATTTTGGTACCACTAACTGTTGAACTTACCTTAAATGTATTTGAATTAAAAAATAGAT---GTGTAGTTTTTCCTGACCTTCCACAACTAACCTTCGTTACAGTGTTAAGTTTTTCTATAGCAAACTTCCTTTATTTTTTACAATAACATTGTAAATGTTGTATTATCCTCTTTAAAGGTGCATTATGGGTCTGTATAGTCTTGAATCCCCACTGTACTGCTGTTGAGAGAGGACATTGGAAAACATACTTAGAAAAGTGGGCTGGTATGCACGTTTGTCCTCTAGAAGATGCCGATTTCAGGCCTATGCGAGGCAATAACAATAGTCGACGTAGACTGCTGGTCGACGATACCTCATCAGATTCTTCAGATGAAGACAACGGTAAACGATTTTCTAATCAAAAGCTTTTTCTCCCTATTAATTTACATTTGTATTTTCCACAA------ATTTAACTTACTTATTCTATACTGTATATTCAAGTTGCCAGTGTTCTTTTATTCTTATTTATGTTATATAATTATGAATTATTGTTTTAGATCGGCCCAAAGAGCGCTCCTTGTCTTCCTCTGGACACCATAGGCCCAGTGCAGCTCCCCAACTGCGAACTATCTTCCACCGAGCTCTCGAAGCCTGCCATTTGAGCTGGGATGATCCCCATTTGAA
Nstygius_ObeLee_N0656 ---------------------------------TTTATTCAAAAATTGGTATGGTAACTGCTATACCGATTCTGGTACCACTGACTGTTGAACTTACTTCAGATGTATTTGAAA---AAAATAGATGTTGTGTAATTTATCCTGACCTTTCACAACGAACCTTCTTTACAGTGTTCAGCTTTTCTTTAGCCAACTTTCTTTATTTTTTACAATAATATTGTAAATGTTTTATTATTCCCTTTAAAGGTGCATTATGGGTCTGTATAGTCTTGAATCCCCACTGTACTGCTGTTGAGAGAGGACATTGGAAAACATACTTAGAAAAATGGGCTGGTATGCACGTCTGTCCTTTAGAAGATGCCGATTTTAGGCCTATGCGAGGCAATAACAATAGTAGACGTAGGCTACTGGTCGACGATACCTCTTCGGATTCTTCAGATGAAGACAACGGTAAACAATTTACTAATCGAAAGCTTTTTCTCCCCATTAATTCACATTTGTATTTTCTACAAATTTGAATTGAGCTTACTTAGTCTATATTGTATATTCAAGCTGCTAGTGTTCTTTTATTCTTATTTATGTTATATAATTATGAATTATTGTTTTAGATCGGCCCAAAGAGCGCTCCTTGTCTTCCTCTGGACACCATAGGCCCAGTGCAGCTCCCCAACTGCGAACCATCTTCCACCGCGCTCTCGAAGCCTGCCATTTGAGCTGGGATGATCCCCATTTAAA
Nstygius_RavenB_N1022 ---------------------------------TTTATTCAAAAATTGGTATGGTAACTGCCATACCGATTCTGGTACCACTGACTGTTGAACTTACTTTAGATGTATTTGAAAAATAAAATAGATGTTGTGTAATTTATCCTGACCTTTCACAACTAACCTTCTTTACAGTGTTCAGCTTTTCTTTAGCCAACTTTTTTTTTTTTTTACAATAATATTGTAAATGTTTTATTATTCCCTTTAAAGGTGCATTATGGGTCTGTATAGTCTTGAATCCCCACTGTACTGCTGTTGAGAGAGGACATTGGAAAACATACTTAGAAAAATGGGCTGGTATGCACGTTTGTCCTTTAGAAGATGCCGATTTTAGGCCTATGCGAGGCAATAACAATAGTAGACGTAGACTACTGGTCGACGATACCTCTTCGGATTCTTCGGATGAAGACAACGGTAAACAATTTACCAATCGAAAGCTTTTTCTCCCCATTAATTCACATTTGTATTTTCTACAAATTTGAATTGAGCTTACTTAGTCTATATTGTATATTCAAGCTGCTAGTGTTCTTTTATTCTTATTTATGTTATATAATTATGAATTATTGTTTTAGATCGGCCCAAAGAGCGCTCCTTGTCTTCCTCTGGACACCATAGGCCCAGTGCAGCTCCCCAACTGCGAACCATCTTCCACCGAGCTCTCGAAGCCTGCCATTTGAGCTGGGATGATCCCCATTTAAA
Ntempletoni_ScronceCreekRd_N1223 CATAAGTTTTAGTGAAACTAATTATTTAACTCCTTTATTCAAAAATTGGTAGGATAACTGCTATACCGATTGTGGTACCACTGACTGTTGAACTTACCTTAAATGTAGTTGAAAAGAAAAATAGAT---GTGTAG-TTTTTCTGACCTTTCACAACTAACCTTCTTTACAGTGTTAAGCTTTTCTGTAGCAAACTTCCTTTATTTTTTACAATAATATTGTAAATGTTTTA-TATCCTCTTTAAAGGTGCATTATGGGTCTGTATAGTCTTGAATCCCCACTGTACTGCTGTTGAGAGAGGACATTGGAAAACATACTTAGAAAAATGGGCTGGTATGCACGTTTGTCCTCTAGAAGATGCCGATTTTAGGCCTATGCGAGGCAATAACAATAGTCGACGTAGACTGCTGGTCGACGATACCTCATCAGATTCTTCAGATGAAGACAACGGTAAACGATTTACTAATCAAAAGCTTTTTCTCCCTATTAGTTGACATTTGTATTTTCCACAAATTTGAATTTAACTCACTTATTCTGTACTGTATATTCCAGCTGCCAGTGTTCTTACATTCTTATTTATGTTATATAATTATGAATTATTGTTTTAGATCGGCCCAAAGAGCGCTCCTTGTCTTCCTCCGGACACCATAGGCCCAGCGCAGCTCCCCAACTGCGAACTATCTTCCACCGAGCTCTCGAAGCCTGCCATTTGAGCTGGGATGATCCCCATTTGAA
Ntennessensis_IndianCave_N052 CATAAGTTTTAGTGCAACAAATTGTTTAACTCCTTTATTCAAAAATTGGTATGGTAACTGCCATACCGATTCTGGTACCACTGACTGTTGAACTTACCTTAAATGTATTTGAAAAGAAAAATAGATGTTGTGTAGTTTTATCTGACCTTTCACAACCAACCTTCTTTACAGCGTTAAGCTTTTCTATGGCAAACTTCCTTTATTATTTACAATAATATTGTAAATGTTTTATTATCTTCTTTAAAGGTGCATTATGGGTCTGTATAGTCTTGAATCCCCACTGTACTGCTGTTGAGAGAGGACATTGGAAAACATACTTAGAAAAATGGGCTGGTATGCATGTTTGCCCTCTAGAAGATGCCGATTTTAGGCCTATGCGAGGCAATAACAATAGTCGACGTAGACTGCTGGTCGACGATACCTCATCAGATTCTTCAGATGAAGACAACGGTAAACGATTTACTAATCAAAAGCCTTTTCTCCCTATTAATT---ATTTGTATTTTCCACAAATTTGAATTTAACTTACTTATTCTATACTGTATATTCAAGCTGCCAGTGTTCTTTCATTCTTATTTATGTTATATAATTATGAATTATTGTTTTAGATCGGCCCAAAGAGCGCTCCCTGTCTTCCTCCGGACACCACAGGCCCAGTGCAGCTCCCCAACTGCGAACTATCTTCCACCGAGCTCTCGAAGCCTGCCATTTGAGCTGGGATGATCCCCATTTGAA
Ntennessensis_LittleStony_N645 -----------------------------------------------------------------------------------------------------------------------------------------------AACCTTTCACAACTAACCTTCTTTACAGTGTTAAGCTTTTCTATGGCAAACTTCCTTTATTATTTACAATAATATTGTAAATGTTTTATTATCTTCTTTAAAGGTGCATTATGGGTCTGTATAGTCTTGAATCCCCACTGTACTGCTGTTGAGAGAGGACATTGGAAAACATACTTAGAAAAATGGGCTGGTATGCACGTTTGTCCTCTAGAAGATGCCGATTTTAGGCCTATGCGAGGCAATAACAATAGTCGACGTAGACTGCTGGTCGACGATACCTCATCAGAT----------------------------------------------------------------------------------------------------------------------------------------------------------------------------------------------------------------------------------------------------------------------------------------------------------------
