# Supplementary material for: ﻿New species in old mountains: integrative taxonomy reveals ten new species and extensive short-range endemism in Nesticus spiders (Araneae, Nesticidae) from the southern Appalachian Mountains
Source: Zookeys. 2023 Feb 3;1145:1–130. doi: 10.3897/zookeys.1145.96724 (PMC10208238; doi:10.3897/zookeys.1145.96724)
Supplement: Supplementary material 4 — Input alignments, analysis log files, and output tree files [file zookeys-1145-001_article-96724__-s004.zip › uce-2001958 (modified).phy]

 82 1049
Nesticus_Japan_G2153 TTTTGACATACAATTACTGTTTTAAGAAGTTGCATCACACGACATATATAGCAAGAACACACTGATTTATGATGGGAATTTTCTATTTGGTAAAATTAAGGTTTCCTTATGTAACTTTGCATTTA-AGTAAAAATTTATGATATTTATTATTACTCATT--AGAATATAATTATTTTTTCTTTCAGTTGCCCCTTGCTCAAGTTCTGGAATCACTAGTAATCCTTTACATTATAATTCTGAAGGATGGATAGGGCATCCTTTGGATCCTGTGGGCGCTCTGTTTGACACGTTAGCAGAATCCTCTTTAATTCCAGAAACGAAATCATTCGATCAATACTATGGTAAAATTTTAATTCAATTCAATTTTAATTTAAAATAAAT---------CTTTAGTCTTATTATTAAAATGGTTTCATTTTTTTTTCCTATCAGATGTTAGTGTAACGAATGGATCAGGTGAGGAGGGCAATTTGACACCACGCGAGAGGCCTAGGTATCATCACGTTTCAGTACCTGGAAGCAGGGACAGAAGTGAAACTTATTTATCCTTAGCTGTTGAAGCGGCACTCATCGGTCTGGGCCAGCAGCGTGTCATGCCTCTGGGTTTGTATGCCCAAGAAAAAGCCTGCAAGCATGAGGATCGCCTCATCACAAAGTTGCATGACATTGAGTTGGACGGTACTTTGGTTGCTGTTCTGCGGAAACAAGCCATGCTATTACTAGAAGGTATGCTTTAAGCTCATATTTTGTGTTCAAATTTTAAACTATCATTCATATAAGTTTAAGTGGATTTAGTTGTTTAGAAGGGATA----AGAAATGAATAATAGTAATCTAATGTTGGATCTCATTATGGTAATGAAATGGCAATTACTAATATTAGAGGTAAAATCTCTTTGCTTATGTTTTATACGACACTCTTTATATTGTGGGGGTTATTCAAACAAATTGATTGAACGAAAAGAGAGAATAATCTCAACATGCTTATCTCCG----------------------------------------------------
Nsilvestrii_Hellgate_N1108 TGTTGATGAACCAGCTCTCCTTCGAGTTAGATAATTATATTTCGAAAACAGTAAAAACATCTCCAATCAACAAATCAATGCACTAATTTTCTGATTTTACCAAAATTAGTGAAAATTTCTTCATCAGCCAGCAGTATATACTATTCCGGAGGCTGGGTTAGAATGCAGAACAATTACTTTTTTGCACCATAACTTACCAATCTTAAAAAATTGTATATAATTCTTTATTTAACAGTTCTGAAAAGTATTAAAAATAACCATTTAATTTTAATATTGCAATTTTTGTTATTATACATATATATCTTTTATTTCTCGGAATATAACTTCTGGCCGGATAGTACTGCCGGATATTCGGCTACTGCAATTATCCGGCGGATCCTGTATGATATCCGTTGCATCCCTGCATTAAATACC---------TTTTCTTCCTCAGATGTTAGTATAACAAATGCAGCAAGTGAAGAGGGCAATTTGACGCCACGTGAGAGACCTAGGTATCATCATGTATCAGTACCAGGAAGCAGGGACAGAAGTGAAACATACTTATCCTTAGCTGTAGAAGCAGCACTCATTGGTTTGGGACAACAGCGTGTTATGCCTCTGGGCTTGTATGCTCAAGAAAAAGCCTGTAAGCATGAGGATCGCCTTATTACAAAGTTGCATGACATTGAGTTGGATGGAACTTTAGTTGCTGTTCTTCGTAAGCAAGCCATGCTCTTACTTGAAGGTATGCATTGACCACATATTTAACATGTTCTAATTGAAATAGATAGATTTTTGTTTTTGATTTGTATGATAGTAAACTTGATATGGTTTGAATTTGTGAAATAGTATCGTATGATAGTAAAGGTTTGGACAGAGGCCATCGAGTCCACAGACAACCGCACCCCCACATTTTAATTTATATGTTCTATGTAAACAGTTGGATTTTATAAAGTAATGAAATGGGTTGGCCGGTTTGCGTTATTGCACAATTATAGTGCACCTATTTCTGTTAAATAGTATGACAATAGCATGATTAAGAAACTAGACCGAAATTGTAAATC
Nesticus_nahaunus_Mexico_G2881 -------------------------------------------------------------------------------------------------------------------------------------------------------------------TTTATAATTATTTCTTTTTTCAGTCGCTCCTTGCTCAAGTTCAGGAATTACTAGTAATCCTTTACATTATAATTCTGAAGGTTGGATAGGGCATCCTCTAGATCCAGTGGGCGCTCTATTTGACACACTAGCTGAATCTTCTTTAATTCCAGAAACCAAATCATTTGATCAATATTATGGTAAAGTTTTAAATCTCTATGATTTTACATTAAAAAAAATTT-CTACTTATTTTGTATTCGTGTTAAATTCCTTTTCCCCTTTTTCTTTATCAGATGTTAGTGTGACAAATGCATCAAGTGAAGAGGGAAATTTGACACCACGCGAAAGACCCAGGTATCACCATGTGTCAGTCCCAGGGAGTAGGGACAGGAGTGAAACTTACTTATCCTTAGCTGTTGAAGCAGCACTCATTGGTCTGGGACAACAGCGTGTTATGCCTCTGGGTTTGTATGCTCAAGAAAAAGCCTGTAAGCACGAGGATCGCCTTATCACGAAATTGCACGACATCGAGTTGGATGGAACTTTAGTTGCCGTTCTCCGGAAACAAGCCATGCTCCTACTGGAAGGTATGCTTTGAACACATATTTCATTTGTGGATATTTAATAAGACAACATTTTGTATTTAGGGAGTGTAATGGTTTAGAAGGAAGTTCATTGAAGTGGAACACAATGCTTCATCATTAAAAGTTTTTGAAGTGATAAAACTGATGCAACAAGTCACCTTTAGTCACCTTTTTTGTCATCTTTTTTGATAAAAATTTTAATAAGCTGAAAGATGTTAAAATAAATTTATTTTTCTCTGAAGATGATTAATTTTAGGGGGCATATCACACTGTATTACTAAAGTTATATAGGGTCAGGTATAAAAAATTTCTAAGATGGCTC
Narcheri_Cheaha_N023 TGTTTACTTATGGCTGTTTTTTTGTTAATATTTAAAGCATTACAAAAAAAAAAAAAACTGAATGAATTAATTAAGAAATATGATGATTGTTAAAGCTTATTCATGCCTCTGTAGCCTTTCATACACAGTCATAATTGATATTATTTCTAAG--TCTGTTATAATTTATAATTACTTCTTTTTTCAGTTGCTCCTTGCTCAAGTTCAGGAATTACTAGTAATCCTTTACATTATAATTCTGAGGGTTGGATAGGGCATCCTCTGGATCCAGTGGGAGCTCTATTTGACACGTTAGCTGAGTCATCTTTAATTCCAGAAACCAAATCATTTGATCAATATTATGGTAAAGTTTTAGATCTCTACAATTTTACATTAAAACAAATGCTGTATTGATTTTGTCTTCGCATTAAGTTCATT-------TTTTCTTTATCAGATGTCAGTGTGACGAATGCATCAAGTGAAGAGGGAAATTTGACTCCACGCGAAAGGCCCAGGTATCACCATGTGTCAGTCCCAGGGAGCAGGGACAGGAGTGAAACTTATTTATCCTTGGCTGTTGAAGCGGCCCTCATTGGTCTGGGACAGCAGCGTGTCATGCCCCTGGGTTTGTATGCTCAAGAAAAAGCCTGTAAGCACGAGGATCGCCTTATCACGAAACTGCACGACATCGAGTTGGATGGAACTTTAGTTGCTGTTCTTCGGAAACAAGCCATGCTCTTACTGGAAGGTATGCTTTCAACACATATTTCATTTGTGAATTTTTAATTAGACAACATTTTGTATTGAGTGATTGTAATGGTATAGAAGAGAGTTCACTGAAGTGAAAAACAATGCTTTATTGTTGGAAGTTTTGGAAGTGATAAATAGAAAATTATACACAATGTTAATGTAATCTTTTTTTCAACCTGTTGGATGAAAATCCTGACTATAAAAAGAATATTAAACCACAGT-----------------------------------------------------------------------------------------------
Narcheri_MillShoalCreek_N727 -----------------------------------------------------------------------------------------------------------------------------------------------------------------------------------------------------------------------------------------------------------------------------GTGGGAACTCTATTTGACACGTTAGCTGAGTCATCTTTAATTCCAGAAACCAAATCATTTGATCAATATTATGGTAAAGTTTTAGATCTCTACAATTTTACATTAAAACAAATACTGTATTGATTTTGTCTTCGCATTAAGTTCATT-------TTTTCTTTATCAGATGTCAGTGTGACGAATGCATCAAGTGAAGAGGGAAATTTGACTCCACGCGAAAGGCCCAGGTATCACCATGTGTCAGTCCCAGGGAGCAGGGACAGGAGTGAAACTTATTTATCCTTGGCTGTTGAAGCGGCCCTCATTGGTCTGGGACAGCAGCGTGTTATGCCCCTGGGTTTGTATGCTCAAGAAAAAGCCTGTAAGCACGAGGATCGCCTTATCACGAAACTGCACGACATCGAGTTGGATGGAACTTTAGTTGCTGTTCTTCGGAAACAAGCCATGCTCTTACTGGAAGGTATGCTTTGAACACATATTTCATTTGTGAATTTTT-------------------------------------------------------------------------------------------------------------------------------------------------------------------------------------------------------------------------------------------------------------------------------------------
Nbarri_Bishop_N1072 TGTTTATTTATGGCTG---TTTTAAAAATATTTAAAGCATTATAAAAATACTAAAAACTTAATGAATTAATAGAAAAATATGCTCATTGCTAAGACTTATTCAAGCTTCTGTAGCCTTTCATATACAGTCATAATTGATA-TTTTTCTAAGTATCTGTTATAATTTATAATTATTTCTTTTTTCAGTTGCCCCTTGCTCAAGTTCAGGAATTACTAGTAATCCTTTACATTATAATTCTGAAGGTTGGATAGGGCATCCTCTGGATCCAGTGGGTGCTCTATTTGACACGTTAGCTGAATCATCTTTAATTCCAGAAACCAAATCATTTGATCAATATTATGGTAAAGTTTTAGACCTCTACAATTTTACATTAAAAAAAATATTTTATTTATTTTGTCTTCGCATTAAGTTCCTTTTTTCCCTTTTCTTTATCAGATGTTAGTGTGACGAATGCATCAAGTGAAGAGGGAAATTTGACTCCACGCGAAAGACCCAGGTATCATCATGTGTCAGTCCCAGGGAGCAGGGACAGGAGTGAAACTTATCTATCCCTGGCTGTTGAAGCAGCACTCATTGGTCTGGGACAACAGCGTGTTATGCCCCTGGGTTTGTATGCTCAAGAAAAAGCCTGTAAGCACGAGGATCGCCTTATCACGAAACTGCACGACATCGAGTTGGATGGAACTTTAGTTGCTGTTCTTCGGAAACAAGCCATGCTCTTACTGGAAGGTATGCTTTGAACACATATTTCATTTGTGAATATTTAATTAGACAACATTTTGTATTTAGTGATTTTAATGATTTAG-AGGAATAGTTTAGAAGTGAAAAAC----------------------------------AACAGAAATTACAGACAATGATAATGTAATATTTTTTTCAACATGTTGGATGAAAATCCTGGTATTAAAAAGAATATTAGAGCACATTAATTTATTTGTGATAT---ATAATTTTAATATGCTTGTGACAGATTAATCATAATTTCTCATCATGTCCAGAACATAAGGCCTTCAGTCTAGATC
Nbarri_LostCoveCave_N0065 TGTTTATTTATGGCTG---TTTTAAAAATATTTAAAGCATTATAAAAATACTAAAAACTTAATGAATTAATAGAAAAATATGCTCATTGCTAAGACTTATTCAAGCTTCTGTAGCCTTTCATATACAGTCATAATTGATA-TTTTTCTAAGTATCTGTTATAATTTATAATTATTTCTTTTTTCAGTTGCCCCTTGCTCAAGTTCAGGAATTACTAGTAATCCTTTACATTATAATTCTGAAGGTTGGATAGGGCATCCTCTGGATCCAGTGGGTGCTCTATTTGACACGTTAGCTGAATCATCTTTAATTCCAGAAACCAAATCATTTGATCAATATTATGGTAAAGTTTTAGACCTCTACAATTTTACATT-AAAAAAATATTTTATTTATTTTGTCTTCGCATTAAGTTCCTTTTTTCCCTTTTCTTTATCAGATGTTAGTGTGACGAATGCATCAAGTGAAGAGGGAAATTTGACTCCACGCGAAAGACCCAGGTATCATCATGTGTCAGTCCCAGGGAGCAGGGACAGGAGTGAAACTTATCTATCCCTGGCTGTTGAAGCAGCACTCATTGGTCTGGGACAACAGCGTGTTATGCCCCTGGGTTTGTATGCTCAAGAAAAAGCCTGTAAGCACGAGGATCGCCTTATCACGAAACTGCACGACATCGAGTTGGATGGAACTTTAGTTGCTGTTCTTCGGAAACAAGCCATGCTCTTACTGGAAGGTATGCTTTGAACACATATTTCATTTGTGAATATTTAATTAGACAACATTTTGTATTTAGTGATTTTAATGATTTAG-AGGAATAGTTTAGAAGTGAAAAAC----------------------------------AACAGAAATTACAGACAATGATAATGTAATATTTTTTTCAACATGTTGGATGAAAATCCTGGTATTAAAAAGAATATTAGAGCACATTAATTTATTTGTGATAT---ATAATTTTAATATGCTTGTGACAGATTAATCATAATTTCTCATCATGCCCAGAACATAAGGCCTTCAATCTAGATT
Nbarrowsi_Gregorys_N270 ----------------------------------------------------AAAAACTTAATGAATTAATAAAAAAATATTCTGATCGCTAAGGCTTATTCAAGCTTCTGTAGCCTTTCATATACATTCATAATTGATATTTTTTCTAAGTTTCTGCGATAATTTATAATTATTTC-TTTTTCAGTTGCCCCTTGCTCAAGTTCAGGAATTACTAGTAATCCTTTACATTATAATTCTGAAGGTTGGATAGGGCATCCTCTGGATCCTGTGGGCGCTCTATTTGACACATTAGCTGAATCATCTTTAATTCCAGAAACCAAATCATTTGATCAATATTATGGTAAAGTTTTAGACCTATACACTTTTACATTAAAAATTTTTTTTTATTTATTTTGTCTTCGCATTAAGTTCGTTTTTTCCTTTTTCTTTATCAGATGTTAGTGTGACGAATGCATCAAGTGAAGAGGGAAATTTGACTCCACGTGAAAGACCCAGGTATCATCATGTGTCAGTCCCAGGGAGCAGGGACAGGAGTGAAACTTATTTATCCCTGGCTGTTGAAGCAGCACTGATTGGTCTGGGACAGCAGCGTGTTATGCCCCTGGGTTTGTATGCTCAAGAAAAAGCCTGTAAGCACGAGGATCGCCTTATCACGAAACTGCACGACATCGAGTTGGATGGAACTTTAGTTGCCGTTCTTCGGAAACAAGCCATGCTCTTACTGGAAGGTATGCTTTGAACACATATTTCATTTGTGAATATTTAATTAGACAACATTTTGCATTTAGTGATTGTAATGATTTAGAAGGAATAGTTTAGAAGTGAAAAACAATGCTTTATCGTTGAAAGTGATTAAAGTGACAGAACAGAAATTACAAACAATGATAATGCAATATTTTTTTCAACATGTTGGATGAAAATACTGGCATTAAAAAGAATATTAGAACACATTAATTTATTTGTGATATGAAATAATTTTAATATGCTT-----------------------------------------------------------
Nbarrowsi_Tuckaleechee_N360 TGTTTATTTATGGCTGTTTTTTTAAAAATATTTAAAGCATTATAAAAATACTAAAAACTTAATGAATTAATAAAAAAATATTCTGATCACTAAGGCTTATTCAAGCTTCTGTAGCCTTTCATATACATTCATAATTGATATTTTTTCTAAGTCTCTGTGATAATTTATAATTATTTCTTTTTTCAGTTGCCCCTTGCTCAAGTTCAGGAATTACTAGTAATCCTTTACATTATAATTCTGAAGGTTGGATAGGGCATCCTCTGGATCCAGTGGGCGCTCTATTTGACACATTAGCTGAATCATCTTTAATTCCAGAAACCAAATCATTTGATCAATATTATGGTAAAGTTTTAGACCTATACACTTTTACATTAAAAAATATCTTTTATTTATTTTGTCTTCGCATTAAGTTCGTTTTTTCCCTTTTCTTTATCAGATGTTAGTGTGACGAATGCATCAAGTGAAGAGGGAAATTTGACTCCACGTGAAAGACCCAGGTATCATCATGTGTCAGTCCCAGGGAGCAGGGACAGGAGTGAAACTTATTTATCCCTGGCTGTTGAAGCAGCACTGATTGGTCTGGGACAGCAGCGTGTTATGCCCCTGGGTTTGTATGCTCAAGAAAAAGCCTGTAAGCACGAGGATCGCCTTATCACGAAACTGCACGACATCGAGTTGGATGGAACTTTAGTTGCCGTTCTTCGGAAACAAGCCATGCTCTTACTGGAAGGTATGCTTTGAACACATATTTCATTTGTGAATATTTAATTAGACAACATTTTGCATTTAGTGATTGTAATGATTTAGAAGGAATAGTTTAGAAGTGAAAAACAATGCTTTATCGTTGAAAGTGATTAAAGTGACAGAACAGAAATTACAAACAATGATAATGCAATATTTTTTTCAACATGTTGGATGAAAATACTGGCATTAAAAAGAATATTAGAACACATTAATTTATTTGTGATATGAAATAATTTTAATATGCTTGTCACGGATTAATCATAATTTCTCATCGTGCCCAGGACATAAGGCCTTCAGTTTAGATC
Nbishopi_DryFalls_N150 ------------------------------------------------------------------------------------------TAAGGCTTATTCAAGCTTCTGTAGCCTTTCATATACTGTCATAATTGATATTTTTTCTAAGTCTCTGTTATAATTTATAATTATTTCTTTTTTCAGTTGCCCCTTGCTCAAGTTCAGGGATTACTAGTAATCCTTTACATTATAATTCTGAAGGTTGGATAGGACATCCTCTGGATCCAGTAGGTGCTCTATTTGACACATTAGCTGAATCATCTTTAATTCCAGAAACCAAATCATTTGATCAATATTATGGTAAAGTTTTAGACCTCTACAATTTTACATTAAAAAAAATATTTTATTTATTTTGTCTTCGCATTAAGTTCCTTTTTCCCCTTTTCTTTATCAGATGTTAGTGTGACGAATGCATCAAGTGAAGAGGGAAATTTGACTCCACGCGAAAGACCCAGGTATCATCATGTGTCAGTCCCAGGGAGCAGGGACAGGAGTGAAACTTATTTATCCCTGGCAGTTGAAGCAGCACTCATTGGTCTGGGACAACAGCGTGTTATGCCCCTGGGTTTGTATGCTCAAGAAAAAGCCTGTAAGCACGAGGATCGCCTTATCACGAAACTGCACGACATTGAGTTGGATGGAACTTTAGTTGCTGTTCTTCGGAAACAAGCCATGCTCTTACTGGAAGGTATGCTTTGAACACATATTTCATTTGTGAATATTTAATTAGACAACATTTTGTATTTAGTAATTGTCATGATTTAGAAGGAATAGTTTAGAAGTGAAAAACAATTCTTTATCATTGAAAGTGATTAAAGTGACAGAACAGAAATTAGAAACAATGATAATGTAATATTTTGTTCAACATGTTGGATGAAAATACTGACATTAAAAAGAATATTAGATCACATTCATTTATTTGTGATATCAAATAATTTTAATATGCGTGTAACAGATTAATCATAATTTCTCATCGTGCCCAGGACATAAGGCCTTCAGTCTAGATC
Nbishopi_PoleCr_Chattooga_N885 ------------------------------------------------------------------------------------------------------------------------------------------------------GTCTCTGTTATAATTTATAATTATTTCTTTTTTCAGTTGCCCCTTGCTCAAGTTCAGGGATTACTAGTAATCCTTTACATTATAATTCTGAAGGTTGGATAGGACATCCTCTGGATCCAGTAGGTGCTCTATTTGACACATTAGCTGAATCATCTTTAATTCCAGAAACCAAATCATTTGATCAATATTATGGTAAAGTTTTAGACCTCTACAATTTTACATTAAAAAAAATATTTTATTTATTTTGTCTTCGCATTAAGTTCCTTTTCCCCCTTTTCTTTATCAGATGTTAGTGTGACGAATGCATCAAGTGAAGAGGGAAATTTGACTCCACGCGAAAGACCCAGGTATCATCATGTGTCAGTCCCAGGGAGCAGGGACAGGAGTGAAACTTATTTATCCCTGGCAGTTGAAGCAGCACTCATTGGTCTGGGACAACAGCGTGTTATGCCCCTGGGTTTGTATGCTCAAGAAAAAGCCTGTAAGCACGAGGATCGCCTTATCACGAAACTGCACGACATTGAGTTGGATGGAACTTTAGTTGCTGTTCTTCGGAAACAAGCCATGCTCTTACTGGAAGGTATGCTTTGAACACATATTTCATTTGTGAATATTTAATTAGACAACATTTTGTATTTAGTAATTGTCATGATTTAGAAGGAATAGTTTAGAAGTGAAAAACAATTCTTTATCATTGAAAGTGATTAAAGTGACAGAACAGAAATTAGAAACAATGATAATGTAATATTTTGTTCAACATGTTGGATGAAAATACTGACATTAAAAAGAATATTAGATCACATTCATTTATTTGTGATATCAAATAATTTTAATATGCGTGTAACAGATTAATCATAATTTCTCATCGTGCCCAGGACATAAGGCCTTCAGTCTAGATC
Nbishopi_StandingIndian_N131 ---------------------------------------------------------------------------------GCTGATTGCTAAAGCTTATTCAAGCCTTTGTAGCCTTTCACATACAGTCATAATTGATATTTTTTCTAAGTCTCTGTTATAATTTATAATTATTTCTTTTTTCAGTTGCCCCTTGCTCAAGTTCAGGAATTACTAGTAATCCTTTACATTATAATTCTGAAGGTTGGATAGGACATCCTCTGGATCCAGTAGGTGCTCTATTTGACACATTAGCTGAATCATCTTTAATTCCAGAAACCAAATCATTTGATCAATATTATGGTAAAGTTTTAGACCTCTACAATTCTACATT-----AAATTTTTTTTTTTTTTTGTCTTCGCATTAAGTTCCTTTTTCCCCTTTTCTTTATCAGATGTTAGTGTGACGAATGCATCAAGTGAAGAGGGAAATTTGACTCCACGTGAAAGACCCAGGTATCATCACGTGTCAGTCCCAGGGAGCAGGGACAGGAGTGAAACTTATCTATCCCTGGCAGTTGAAGCAGCACTCATTGGTCTGGGACAGCAGCGTGTTATGCCCCTGGGTTTGTATGCTCAAGAAAAAGCCTGTAAGCACGAGGATCGCCTTATCACGAAACTGCACGACATCGAGTTGGATGGAACTTTAGTCGCTGTTCTTCGGAAACAAGCCATGCTCTTACTGGAAGGTATGCTTTGAACACATATTTCATTTGTGAATATTTAATTAGACAACATTTTGTATTTAGTGATTGTCATGATTTAGAAGGAATAGTTTAGAAGTGAAAAACAATGC-TTATGGTTGAAAGTGATTAAAATGACAGAACAGAAATTAGAAACAATGATAATGTAATATTTTGTTCAACATGTTGGATGAAAATACTGACATTAAGAAGAATATTAGAACACATTCATTTATTTGTGATATCAAATAATTTTAATATGCGTTTAACAGATTAATCATAATTTCTCATCGTGCCCAGGACATAAGGCCTTCAGTCTAGATC
Nbrimleyi_NewberryCr_N984 TGTACATTTCTAACATTACTTTTAAAAATATTTAAAGCATTATAAAAATACT-------TAATGAATTAATAAAACAATAT-------GCTGAGGCTTATTCATGCTTCTGTAGCCTTTCATGTACAGTCATAATTGATATTTTTTTTAAG--TCTGTTATAATTTATGATGTAAT-TTTTTTCAGTTGCCCCTTGCTCAAGTTCAGGAATTACCAGTAATCCTTTACATTATAATTCTGAAGGTTGGATAGGGCATCCTCTGGATCCAGTGGGCGCTCTATTTGACACGTTAGCTGAATCATCTTTAATTCCAGAAACCAAATCATTTGATCAATATTATGGTAAAGTTTTAGACTTCTACGATTTTACATTAAAAAAAATATTTTATTTATTTTGCCTTCGCATTAAGTTTCTTTCCCCCCTTTTCTTTATCAGATGTTAGTGTGACGAATGCATCGAGTGAAGAGGGAAATTTGACTCCACGCGAAAGACCCAGGTATCATCACGTGTCAGTCCCAGGGAGCAGGGACAGGAGCGAAACTTATTTATCCCTGGCTGTTGAAGCAGCACTCATTGGTCTGGGACAGCAGCGTGTTATGCCCCTGGGTTTGTATGCTCAAGAAAAAGCCTGTAAGCACGAGGATCGCCTTATCACGAAACTGCACGACATCGAGTTGGATGGAACTTTAGTTGCTGTTCTTCGGAAACAAGCCATGCTCTTACTGGAAGGTATGCTTTGAACACGTATTTCATTTCTGAATATTAAATTAGACAACATTTTGTA--TAGTGATTGTAATGATTTAGAAGGAATAGTTTAGAAGTGAAAAACAATGCTTTATCGTTGAAAGTGATTAAAGTGACAGAACAGAAATTACA---AACGATGATATAATATTTTTTTCAACATGTTGGGTGAAAATCTTGGCATTAAAAAGAATATTAGAACACATTAATTTATTTGTGATATCAAATAATTTTAATATGCTTGTGACAGATTAATCATAATTTCTCATTGT------------------------------
Nbrimleyi_RumblingBald_N241 TGTTTATTTATGGCTGGTTTTTAAAAAATATTTAAAGCATTACAAAAATACT-------TAATGAATTAATAAAACAATATGCTGATTGCTGAGGCTTATTCATGCTTCTGTAGCCTTTCATGTA-AGTCATAATTGATATTTTTTTTAAGTCTCTGTTATAATTTATGATGTAAT-TTTTTTCAGTTGCCCCTTGCTCAAGTTCAGGAATTACCAGTAATCCTTTACATTATAATTCTGAAGGTTGGATAGGGCATCCTCTGGATCCAGTGGGCGCTCTATTTGACACGTTAGCTGAATCATCTTTAATTCCAGAAACCAAATCATTTGATCAATATTATGGTAAAGTTTTAGACTTCTATGATTTTACATTAAAAAAAATATTTTATTTATTTTGCCTTCGCATTAAGTTTCTTTTCCCCCTTTTCTTTATCAGATGTTAGTGTGACGAATGCATCGAGTGAAGAGGGAAATTTGACTCCACGCGAAAGACCCAGGTATCATCACGTGTCAGTCCCAGGGAGCAGGGACAGGAGCGAAACTTATTTATCCCTGGCTGTTGAAGCAGCGCTCATTGGTCTGGGACAGCAGCGTGTTATGCCCCTGGGTTTGTATGCTCAAGAAAAAGCCTGTAAGCACGAGGATCGCCTTATCACGAAACTGCACGACATCGAGTTGGATGGAACTTTAGTTGCTGTTCTTCGGAAACAAGCCATGCTTTTACTGGAAGGTATGCTTTGAACACGTATTTCATTTCTGAATATTAAATTAGACAACATTTTGTA--TAGTGATTGTAATGATTTAGAAGGAATAGTTTAGAAGTGAAAAACAATGCTTTATCGTTGAAAGTGATTAAAGTGACAGAACTGAAATAACAAACAATGATAATATAATATTTTTTTCAACATGTTGGGTGAAAATCCTGGCATTAAACAGAATATTAGAACACATTAATTTATTTGTGATATCAAATAATTTCAATATGCTTGTGACAGATTAATCATAATTTCTCATCGTGCCCAGGACATAAGGCCTTCAATCTAGATC
Ncanei_Egypt_N958 --------------------------------------------------------------------------ACAATATACTGATTGCT-------ATTCATGCTTCTGTAGCCTTTCATATACAGTCATAATTGATATTTTTTCTAAGTCTCCGTTATAATTTATAATATAAT-TTTTTTCAGTTGCCCCTTGCTCAAGTTCAGGAATTACCAGTAATCCTTTACATTATAATTCTGAAGGTTGGATAGGGCATCCTCTGGATCCAGTGGGCGCTCTATTTGACACGTTGGCTGAATCATCTTTAATTCCAGAAACCAAATCATTTGATCAATATTATGGTAAAGTTTTAGACCTCTACGATTTTACATTAAAAAAAAAAATTTATTTATTTTGCCTTCGCATTAAATTTCTTTTTCCCCTTTTCTTTATCAGATGTTAGTGTGACGAATGCATCGAGTGAAGAGGGAAATTTGACTCCACGCGAAAGACCCAGGTATCATCACGTGTCAGTCCCGGGGAGCAGGGACAGGAGCGAAACTTATTTATCCCTGGCTGTTGAAGCAGCACTCATTGGTCTGGGACAGCAGCGTGTTATGCCCCTGGGTTTGTATGCTCAAGAAAAAGCCTGTAAGCACGAGGATCGCCTTATCACGAAACTGCACGACATCGAGTTGGATGGAACTTTAGTTGCTGTTCTTCGGAAACAAGCCATGCTCTTACTGGAAGGTATGCTTTGAACACGTATTTCATTTGTGAATATTAAATTCAACAACATTTTGTATATAGTGATTGTAATGATTTAGAAGGAATAGTTTAGAAGTGAAAAACAATGCTTTATCGTAGAAAGTGATTAAAGTGACAGAACAGAAATGACAAACAATGATAATATAATATTTTTTTCAACATGTTGGATGAAAATCCTGGTATCAAAAAGAATA-------------------TTGTGATATCAAATAATTTTAATATGTTTGT---------------------------------------------------------
Ncarolinensis_LinvilleCaverns_N227 ---------------------------------------------------------------------------------------------------------------------------------------------------------------------------------------------------------------------------ATCCTTTACATTATAATTCTGAAGGTTGGATAGGGCATCCTCTGGATCCAGTGGGCGCTCTATTTGACACATTAGCTGAATCATCTTTAATTCCTGAAACCAAATCATTTGATCAATATTATGGTAAAGTTTTAGACCTCTACAATTTTACATTAAAAAAAATATTTTATTTATTTTGTCTTCGCATTAAGTTCCTTCCCCCCCTTTTCTTTATCAGATGTCAGTGTGACGAATGCATCAAGTGAAGAGGGGAATTTGACTCCACGCGAAAGACCCAGGTATCATCATGTGTCAGTCCCGGGGAGCAGGGATAGGAGTGAAACTTATTTATCCCTGGCTGTCGAAGCAGCACTCATTGGTCTGGGACAGCAGCGTGTTATGCCCCTGGGTTTGTATGCTCAAGAAAAAGCCTGTAAGCACGAGGATCGCCTTATCACGAAACTGCACGACATCGAGTTGGATGGAACTTTAGTTGCTGTTCTTCGGAAACAAGCCATGCT------------------------------------------------------------------------------------------------------------------------------------------------------------------------------------------------------------------------------------------------------------------------------------------------------------------------------------------
Ncarteri_English_N031 TGTTTATTTATGGCTGTTTTTTT------------------------------------------------AAAAAAATATGCCGATTGCTAAGGCTTATTCATGCTTCTGTAGCCTTTCATATACAGTCATAATTGATATTTTTTCTAAGTATCTGTTGTAATTTATAATTATTTCTTTTTTCAGTTGCCCCTTGCTCAAGTTCAGGAATTACTAGTAATCCTTTACATTATAATTCTGAAGGTTGGATAGGACATCCTCTGGATCCAGTGGGCGCTCTATTTGACACATTAGCTGAATCATCTTTAATTCCAGAAACCAAATCATTTGATCAATATTATGGTAATGTTTTAGACTTCTGCAATTTTACATTAAAAAATATGTATTATTTATTTTGTCTTCGCATTAAGTTCCTTTTTTCCCTTTTCTTTATCAGATGTTAGTGTGACGAATGCATCAAGTGAAGAGGGAAATTTGACTCCACGCGAAAGACCCAGGTATCATCATGTGTCAGTTCCAGGGAGCAGGGACAGGAGTGAAACTTATTTATCCCTGGCCGTTGAAGCAGCACTCATTGGTCTGGGACAGCAGCGTGTTATGCCCCTGGGTTTGTATGCTCAAGAAAAAGCCTGTAAGCACGAGGATCGCCTTATCACGAAACTGCACGACATCGAGTTGGATGGAACTTTAGTTGCTGTTCTTCGGAAACAAGCCATGCTTTTGCTGGAAGGTATGCTTTGAACACATATTTCATTTGTGAATATTTAATCGGACAACATTTTGTATTTAGTGATTGTCATGATTTAGAAGGAATAGTTTAGAAGTGATAAAAA-----TTATGGTTGAAAGGTGTTAAAGTGATAAAACAGAAATTAGAAACAATGATAATGTAATA--------------------------------------------------------------------------------------------------------------------------------------------------------
Ncarteri_LaurelCave_nearTYPE_N0296 TGTTTATTTATGGCTGTTTTTTTAAAAATATTTAAAACATTATAAAAATACTAAAAACCTAATGAATGAATAAAAAAATTTGCTGATTGCTAAAGCTTATTCATGCTTCTGTAGCCTTTCATATACAGTCATAATTGATATTTTTTCTAAGTATCTGTTGTAATTTATAATTATTTCTTTTTTCAGTTGCCCCTTGCTCAAGTTCAGGAATTACTAGTAATCCTTTACATTATAATTCTGAAGGTTGGATAGGACACCCTCTGGATCCAGTGGGTGCTCTATTTGACACATTAGCTGAATCATCTTTAATTCCAGAAACCAAATCATTTGATCAATATTATGGTAAAGTTTTAGACTTCTACAATTTTACATTAAAAAAAATATGTTACTTATTTTGTCTTCGCATTAAGTTCCTTTTTTCCCTTTTCTTTATCAGATGTTAGTGTGACGAATGCATCAAGTGAAGAGGGAAATTTGACTCCACGCGAAAGACCCAGGTATCATCATGTGTCGGTCCCAGGGAGCAGGGACAGGAGTGAAACTTATTTATCCCTGGCCGTTGAAGCAGCACTCATTGGTCTGGGACAGCAGCGTGTTATGCCCCTGGGTTTGTATGCTCAAGAAAAAGCCTGTAAGCACGAGGATCGCCTTATCACGAAACTGCACGACATCGAGTTGGATGGAACTTTAGTTGCTGTTCTTCGGAAACAAGCCATGCTCTTACTGGAAGGTATGCTTTGAACACATATTTCATTTGTGAATATTTAATCAGACAACATTTTGTATTTAGTGATTGTCATGATTTAGAAGGGATAGTTTAGAAGTGATAAA-AATGA-TTATGGTTGAAAGTGATTAAAGTGATAAAACAGAAATTAGAAACAATGATAATGTAATATTTTGTTCAACATGTTGGATGAAAATACTGACATTAAAAAAAATATTAGAACACATTAATTTATTTGTGATATCAAATAATTTTAATATGCTTGTGACAGATTAATC---------------------------------------------
Ncarteri_PilotMtn_G2185 ------------------------------------------------------------------------------------------------------------------------------------------------------------GTTATAATTTATAATTATTTCTTTTTTCAGTTGCCCCTTGCTCAAGTTCAGGAATTACTAGTAATCCTTTACATTATAATTCTGAAGGTTGGATAGGACATCCTCTGGATCCAGTGGGTGCTCTATTTGACACATTAGCTGAATCATCTTTAATTCCAGAAACCAAATCATTTGATCAATATTATGGTAAAGTTTTTGACCTCTGCAATTTTACATTAAAAAAAATATGTTATTTATTTTGTCTTCGCATTAAGTTCCTTTTCCCCCTTTTCTTTATCAGATGTTAGTGTGACGAATGCATCAAGTGAAGAGGGAAATTTGACTCCACGCGAAAGACCCAGGTATCATCATGTGTCGGTCCCAGGGAGCAGGGACAGGAGTGAAACTTATTTATCCCTGGCCGTTGAAGCAGCACTCATTGGTCTGGGACAACAGCGTGTTATGCCGCTGGGTTTGTATGCTCAAGAAAAAGCCTGTAAGCACGAGGATCGCCTTATCACGAAACTGCACGACATCGAGTTGGATGGAACTTTAGTTGCTGTTCTTCGGAAACAAGCCATGCTCTTACTGGAAGGTATGCTTTGAACACATATTTCATTTGTGAATATTTAATTAGACAACATTTTGTATTTAGTGATTGTCATGATTTAGAAGGGAT---------------AAAAATGC-TTATGGTTGAAAGGGATTAAAGTGATAGAACAAAAACTAGAAACAATGATAATGTAATATTTTGTTCAACATGTTGAATGAAAATACTGACATTAAAAAGAATATCAGAACACATTAATTTATTTGTGATATCAAATAATTTTAATATGCTTGTGACAGATTAATCATAATATCTCATCGTGCCCAGGACTTAAGGCCTTCAGTTTAGATC
Ncarteri_Pitchfork_N363 TGTTTATTTATGGCTGTTTTTTTAAAAATATTTAAAGCATTATAAAAATACTGAAAACCTAATGAATTAATAAAAAAAATTTTTGATTGCTAAAGCTTATTCAAGCTTTTGTAGCCTTTCATATACAGTCATAATTGATATCTTTTCTAAGTCTCTGTTATAATTTATAATTACTTTTTTTTTCAGTTGCCCCTTGCTCAAGTTCAGGAATTACTAGTAATCCTTTACATTATAATTCTGAAGGTTGGATAGGACATCCTCTGGATCCAGTGGGTGCTCTATTTGACACATTAGCTGAATCATCTTTAATTCCAGAAACCAAATCATTTGATCAATATTATGGTAAAGTTTTAGACCTCTACAATTTTACATTAAAAAGAATATGTTATTTATTTTGTCTTCGCATTGAGTTCCTTTCCCCCCCTTTCTTTATCAGATGTTAGTGTGACGAATGCATCCAGTGAAGAGGGAAATTTGACTCCACGCGAAAGACCCAGGTATCATCACGTGTCAGTCCCAGGGAGCAGGGACAGGAGTGAAACTTATTTATCCCTGGCCGTCGAAGCAGCACTCATTGGTCTGGGACAACAGCGTGTTATGCCCCTGGGTTTGTATGCTCAAGAAAAAGCCTGTAAGCACGAGGATCGCCTTATCACGAAACTGCACGACATCGAGTTGGATGGAACTTTAGTTGCTGTTCTTCGAAAACAAGCCATGCTCTTACTGGAAGGTATGCTTTGAACACATATTTCATTTGTGAATGTTTAATTAGACAACATTTTGTATTTAGTGATTGTCATGATTTAGAAGGAATAGTTTAGAATTGATAAA-AATGC-CTATGGTTGAAAGTGATTGAAGTGATGGAACAGAAACTAGAAACAATGATAATGTAATATTTTGTTCAACATGTTGGATGAAAATACTGACATTGAAAAGAATATTAGAACACATTAATTTATTTGTGATATCAAATAATTTTAATATGCTTGTGACAGATTAATCATAATTTCTCATCGTGCCCAGGACTTAAGGCCTTCAGTCTAGATC
Ncarteri_WeberCty_N1044 -----------------------------------------------------------------------TAAAAAATATGCCGATTGCTAAGGCTTATTCATGCTTCTGTAGCCTTTCATATACAGTCATAATTGATATTTTTTCTAATTATCTGTTGTAATTTATAATTATTTCTTTTTTCAGTTGCCCCTTGCTCAAGTTCAGGAATTACTAGTAATCCTTTACATTATAATTCTGAAGGTTGGATAGGACATCCTCTGGATCCAGTGGGCGCTCTATTTGACACATTAGCTGAATCATCTTTAATTCCAGAAACTAAATCATTTGATCAATATTATGGTAAAGTTTTGGACTTCTACAATTTTACATTAAAAAAAATATGTTATTTATTTTGTCTTCGCATTAAGTTCCTTTTTTCCCTTTTCTTTATCAGATGTTAGTGTGACGAATGCATCAAGTGAAGAGGGAAATTTGACTCCACGTGAAAGACCCAGGTATCATCATGTGTCGGTCCCAGGGAGCAGGGACAGGAGTGAAACTTATTTATCCCTGGCCGTTGAAGCAGCACTCATTGGTCTGGGACAGCAGCGTGTTATGCCCCTGGGTTTGTATGCTCAAGAAAAAGCCTGTAAGCACGAGGATCGCCTTATCACGAAACTGCATGACATCGAGTTGGATGGAACTTTAGTTGCTGTTCTTCGGAAACAAGCCATGCTCTTACTGGAAGGTATGCTTTGAACACATATTTCATTTGTGAATATTTAATTAGACAACATTTTGTATTTAGTGATTGTCATGATTTGGAAGGAATAGTTTAGAAGTGATAAA-AATGC-TTATGGTTGAAAGGTATTAAAGTGATAGAACAGAAACTAGAAACAATGATAATGTAATATTTTGTTCAACATGTTGGATGAAAATACTGACATTAAAAAGAATATTAGAACACATTAATTTATTTGTGATATCAAATAATTTTAATATGCTTGTGACAGATTAATCATAATTTCTCATCGTGCCCAGGACTTAAGGCCTTCAGTCTAGATC
Ncherokee_BallhootScar_N193 TGTTTATTTATGGCTGTTTTTTTTTAAATATTTAAAGCATTATAAAAATACTAAAAACTTAATGAATTAATAAAAAAATATGCTGATTGCTAAGGCTTATTCAAGCTTCTGTAGCCTTTCATATACAGTCATAATAGATATTTTTTCTAAGTCTCTGTTATAATTTATAATTATTTCTTTTTTCAGTTGCCCCTTGCTCAAGTTCAGGAATTACTAGTAATCCTTTACATTATAATTCTGAAGGTTGGATAGGGCATCCTCTGGATCCAGTGGGCGCTCTATTTGACACATTAGCTGAATCATCTTTAATCCCTGAAACCAAATCATTTGATCAATATTATGGTAAAGTTTTAGACCTCTACAATTTTACATTAAAAAAAATATTTTATTTATTTTGTCTTCGCATTAAGTTCCTTTCCCTCCTTTTCTTTATCAGATGTTAGTGTGACGAATGCATCAAGTGAAGAGGGAAATTTGACTCCACGCGAAAGACCCAGGTATCATCATGTGTCAGTCCCAGGGAGCAGGGACAGGAGTGAAACTTATTTATCCCTGGCTGTCGAAGCAGCACTCATTGGTCTCGGACAGCAACGTGTTATGCCCCTGGGTTTGTATGCTCAAGAAAAAGCCTGTAAGCACGAGGATCGCCTTATCACGAAACTGCACGACATCGAGTTGGATGGAACTTTAGTTGCTGTTCTTCGGAAACAAGCCATGCTCTTACTGGAAGGTATGCTTTGAACACTTACTTCATTTGTGAATATTTAACTAGACAACATTTTGTATTGAGTGATTGTAATGATTTAGAAGGAATAGTTTAGAAGTGAAAAACAATGCTTTATCGTTGAAAGTGATTAAAGTGACAGAACAGAAATTGCAAACAATGATAATGTAATATTTTTTTCAACATGTTGGATGAAAATACTGGCATTAAAAAGAATATTTGAACACATTAATTGATTTGTGATATCAAA---------------------------------------------------------------------------
Ncherokee_BalsamMtn_N891 TGTTTATTTATGGCTGTTTTTTTAAAAATATTTAAAGCATTATAAAATTACTATAAACTTAAAGAATTTATAAAAAAATATGCTGATTGCTAAGGCTTATTCAAGCTTCTGTAGCCTTTCATATACAGTCATAATTGATATTTTTTCTGAGTCTCTGTTATAAATTATAATTATTTCTTTTTTCAGTTGCCCCTTGCTCAAGTTCAGGAATTACTAGTAATCCTTTACATTATAATTCTGAAGGTTGGATAGGGCATCCTCTGGATCCAGTGGGCGCTCTATTTGACACATTAGCTGAATCATCTTTAATTCCTGAAACCAAATCATTTGATCAATATTATGGTAAAGTTTTAGACCTCTACACTTTTACATTAAAAAAAATATTTTATTTATTTTGTCTTCGCATTAAGTTCCCT--------TTTCTTTATCAGATGTTAGTGTGACGAATGCATCAAGTGAAGAGGGAAATTTGACTCCACGCGAAAGACCCAGGTATCATCATGTGTCAGTCCCAGGGAGCAGGGACAGGAGTGAAACTTATTTATCCCTGGCTGTCGAAGCAGCACTCATTGGTCTGGGACAGCAGCGTGTTATGCCCCTGGGTTTGTATGCTCAAGAAAAAGCCTGTAAGCACGAGGATCGCCTTATCACGAAACTGCACGACATCGAGTTGGATGGAACTTTAGTTGCTGTTCTTCGGAAGCAAGCCATGCTCTTACTGGAAGGTATGCTTTGAACACATATTTCATTTGTGAATATTTAATTAGACAACATTTTGTATTGAGTGATTGTAATGATTTAGAAGGAATA-TTTAGAAGTGAAAAACAATACTTTATCGTTGAAAGTGATTAAAGTGACAGAACAGAAATTACAAACAATGATAATGTAATATTTTTTTCAACATGTTGGATGAAAATACTGGCATTAAAAAGAATATTAGAACACATTAATTGATTTGTGATATCAAACAATTTTAATATGCTTGTGACAGATTAATCATAATTTCTCATCATGCCCAGGACATAAGGCCTTCAGTTTAGATC
Ncherokee_SIndianCrk_N681 --------------------------------------------------------------------------------------------------------------------------------------------------------------------------------------------------------------------------------------------------------------------------------------------------------------------AT----------------------CAATATTATGGTAAAGTTTTAGACCTCTACGATTTTACATTTAAAAAAATATTTTATTTATTTTGTCTTCGCATTAAGTTCCTTTTCCTCCTTTTCTTTATCAGATGTTAGTGTGACGAATGCATCAAGTGAAGAGGGAAATTTGACTCCACGCGAAAGGCCCAGGTATCATCACGTGTCAGTCCCGGGGAGCAGGGACAGGAGCGAAACTTATTTATCCCTGGCTGTCGAAGCAGCACTCATTGGTCTGGGACAGCAGCGTGTTATGCCCCTGGGTCTGTATGCTCAAGAAAAAGCCTGTAAGCACGAGGATCGCCTTATCACGAAACTGCACGACATCGAGTTGGATGGAACTTTAGTTGCTGTTCTTCGGAAACAAGCC-----------------------------------------------------------------------------------------------------------------------------------------------------------------------------------------------------------------------------------------------------------------------------------------------------------------------------------------------
Ncooperi_BeaverCrk_N1002 TGTTTATTTATGGCTG-TTTTTTAAAAATATTTAAATCATTATAAAAATACTAAAAACCTAATGAATTAATAAAAAAATATGCTGATTGCTAAGGCTTATTCAAGCTTCTGTAGCCTTTCATATACTGTCATAATTGATATTTTTTCTAAGTCTCTGTTATAATTTATAATTATTTCTTTTTTCAGTTGCCCCTTGCTCAAGTTCAGGGATTACTAGTAATCCTTTACATTATAATTCTGAAGGTTGGATAGGACATCCTCTGGATCCAGTAGGTGCTCTATTTGACACATTAGCTGAATCATCTTTAATTCCAGAAACCAAATCATTTGATCAATATTATGGTAAAGTTTTAGACCTCTACAATTTTACATTAAAAAAAATATTTTATTTATTTTGTCTTCGCATTAAGTTCCTTTTTTCCCTTTTCTTTATCAGATGTTAGTGTGACGAATGCATCAAGTGAAGAGGGAAATTTGACTCCACGCGAAAGACCCAGGTATCATCATGTGTCAGTCCCAGGGAGCAGGGACAGGAGTGAAACTTATTTATCCCTGGCAGTTGAAGCAGCACTCATTGGTCTGGGACAACAGCGTGTTATGCCCCTGGGTTTGTATGCTCAAGAAAAAGCCTGTAAGCACGAGGATCGCCTTATCACGAAACTGCACGACATTGAGTTGGATGGAACTTTAGTTGCTGTTCTTCGGAAACAAGCCATGCTCTTACTGGAAGGTATGCTTTGAACACATATTTCATTTGTGAATATTTAATTAGACAACATTTTGTATTTAGTAATTGTCATGATTTAGAAGGAATAGTTTAGAAGTGAAAAACAATTCTTTATCATTGAAAGGGATTAAAGTGACAGAACAGAAATTAGAAACAATGATAATGTAATATTTTGTTCAACATGTTGGATGAAAATACTGACATTAAAAAGAATATTAGAACACACTCATTTATTTGTGATATCAAATAATTTTAATATGCGTGTAACAGATTA------------------------------------------------
Ncooperi_BrasstBald_N824 TGTTTATTTATGGCTGTTTTTTTAAAAATATTTAAATCATTATAAAAATACTAAAAACCTAATGAATTAATAAAAAAATATGCTGATTGCTAAGGCTTATTCAAGCTTCTGTAGCCTTTCATATACTGTCATAATTGATATTTTTTCTAAGTCTCTGTTATAATTTATAATTATTTCTTTTTTCAGTTGCCCCTTGCTCAAGTTCAGGGATTACTAGTAATCCTTTACATTATAATTCTGAAGGTTGGATAGGACATCCTCTGGATCCAGTAGGTGCTCTATTTGACACATTAGCTGAATCATCTTTAATTCCAGAAACCAAATCATTTGATCAATATTATGGTAAAGTTTTAGACCTCTACAATTTTACATTAAAAAAAATATTTTATTTATTTTGTCTTCGCATTAAGTTCCTTTTCCCCCTTTTCTTTATCAGATGTTAGTGTGACGAATGCATCAAGTGAAGAGGGAAATTTGACTCCACGCGAAAGACCCAGGTATCATCATGTGTCAGTCCCAGGGAGCAGGGACAGGAGTGAAACTTATTTATCCCTGGCAGTTGAAGCAGCACTCATTGGTCTGGGACAACAGCGTGTTATGCCCCTGGGTTTGTATGCTCAAGAAAAAGCCTGTAAGCACGAGGATCGCCTTATCACGAAACTGCACGACATCGAGTTGGATGGAACTTTAGTTGCTGTTCTTCGGAAACAAGCCATGCTCTTACTGGAAGGTATGCTTTGAACACATATTTCATTTGTGAATATTTAATTAGACAACATTTTGTATTTAGTAATTGTCATGATTTAGAAGGAATAGTTTAGAAGTGAAAAACAATTCTTTATCATTGAAAGGGATTAAAGTGACAGAACAGAAATTAGAAACAATGATAATGTAATATTTTGTTCAACATGTTGGATGAAAATACTGACATTAAAAAGAATAT----------------------------------------------------------------------------------------------------------
Ncooperi_CheoahDam_N1122 -----------------------------------------------------------------------------------------------------------------------------CTGTCATAATTGATATTTTTTCTAAGTCTCTGTTATAATTTATAATTATTTATTTTTTCAGTTGCCCCTTGCTCAAGTTCAGGGATTACTAGTAATCCTTTACATTATAATTCTGAAGGTTGGATAGGACATCCTCTGGATCCAGTGGGTGCTCTATTTGACACATTAGCTGAATCATCTTTAATTCCAGAAACCAAATCATTTGATCAATATTATGGTAAAGTTTTAGACCTCTACAATTTTACATTAAAAAAAATATTTTATTTATTTTGTCTTCGCATTAAGTTCCTTTTTTCCCTTTTCTTTATCAGATGTTAGTGTGACGAATGCATCAAGTGAAGAGGGAAATTTGACTCCACGCGAAAGACCCAGGTATCATCACGTGTCAGTCCCAGGGAGCAGGGACAGGAGTGAAACTTATTTATCCCTGGCAGTTGAAGCAGCACTCATTGGTCTGGGACAACAGCGTGTTATGCCCCTGGGTTTGTATGCTCAAGAAAAAGCCTGCAAGCACGAGGATCGCCTTATCACGAAACTGCACGACATTGAGTTGGATGGAACTTTAGTTGCTGTTCTTCGGAAACAAGCCATGCTCTTACTGGAAGGTATGCTTTGAACACATATTTCATTTGTGAATATTTAATTAGACAACATTTTGTATTTAGTAATTGTCATGATTTAGAAGGAATAGTTTAGAAGTGAAAACCAATTCTTTATCATTGAAAGTGATTAAAGTGACAGAACAGAAATTAGAAACAATGATAATGTAATATTTTGTTCAACATGTTGGATGAAAATACTGACATTAAAAAGAATATTAGATCACATTCATT-------------------------------------------------------------------------------------------
Ncooperi_NantRiverGorge_N682 -----------------------------------------------------------------ATTAATAAAAAAATATGCTGATTGCTAAGGCTTATTCAAGCTTCTGTAGCCTTTCATATACTGTCATAATTGATATTTTTTCTAAGTCTCTGTTATAATTTATAATTATTTCTTTTTTCAGTTGCCCCTTGCTCAAGTTCAGGGATTACTAGTAATCCTTTACATTATAATTCTGAAGGTTGGATAGGACATCCTCTGGATCCAGTAGGTGCTCTATTTGACACATTAGCTGAATCATCTTTAATTCCAGAAACCAAATCATTTGATCAATATTATGGTAAAGTTTTAGACCTCTACAATTTTACATTAAAAAAAATATTTTATTTATTTTGTCTTCGCATTAAGTTCCTTTTTCCCCTTTTCTTTATCAGATGTTAGTGTGACGAATGCATCAAGTGAAGAGGGAAATTTGACTCCACGCGAAAGACCCAGGTATCATCACGTGTCAGTCCCAGGGAGCAGGGACAGGAGTGAAACTTATTTATCCCTGGCAGTTGAAGCAGCACTCATTGGTCTGGGACAACAGCGTGTTATGCCCCTGGGTTTGTATGCTCAAGAAAAAGCCTGTAAGCACGAGGATCGCCTTATCACGAAACTGCACGACATTGAGTTGGATGGAACTTTAGTTGCTGTTCTTCGGAAACAAGCCATGCTCTTACTGGAAGGTATGCTTTGAACACATATTTCATTTGTGAATATTTAATTAGACAACATTTTGTATTTAGTAATTGTCATGATTTAGAAGGAATAGTTTAGAAGTGAAAAACAATTCTTTATCATTGAAAGGGATTAAAGTGACAGAACAGAAATTAGAAACAATGATAATGTAATATTTTGTTCAACATGTTGGATGAAAATACTGACATTAAAAAGAATATTAGAAAACATTCATTTATTTGTGATATCAAATAATTTTAATATGCGTGTAACAGATTAATCATAATTTCTCATCGTGCCCAGGACATAAGGCCTTCAGTCTAGATC
Ncooperi_RockCrRoad_N1160 TGTTTATTTATGGCTGTTTTTT-AAGAATATTTAAAGCATTATAAAAATACTAAAAACTTAATGAATTAATAAAAAAATATGCTGATTGCTAAGGCTTATTCAAGCTTCTGTAACCTTTCATATACAGTCATAATTGATATTTTTTCTAAGTCTCTGTTATAATTTATAATTATTTCTTTTTTCAGTTGCCCCTTGCTCAAGTTCAGGAATTACTAGTAATCCTTTACATTATAATTCTGAAGGTTGGATAGGACATCCTCTGGATCCAGTGGGTGCTCTATTTGACACATTAGCTGAATCATCTTTAATTCCAGAAACCAAATCATTTGATCAATATTATGGTAAAGTTTTAGACCTCTACAATTTTACATTAAAGAAAATATGTTATTTATTTTGTCTTCGCATTAAGTTCCTTTTTCCCCTTTTCTTTATCAGATGTTAGTGTGACGAATGCATCAAGTGAAGAGGGAAATTTGACTCCACGCGAAAGACCCAGGTATCATCACGTGTCAGTCCCAGGGAGCAGGGACAGGAGTGAAACTTATTTATCCCTGGCAGTTGAAGCAGCACTCATTGGTCTGGGACAACAGCGTGTTATGCCCCTGGGTTTGTATGCTCAAGAAAAAGCCTGTAAGCACGAGGATCGCCTTATCACGAAACTGCATGACATCGAGTTGGATGGAACTTTAGTTGCTGTTCTTCGGAAACAAGCCATGCTCTTACTGGAAGGTATGCTTTGAACACATATTTGATTTGTGAATATTTAATTAGACAACATTTTGTATTTAGTGATTGTCATGATTTAGAAGGAATAGTTTAGAAGTGAAAAACAATGC-TTATGGTTGAAAGTGATTAAAGTGATAGAACAGAAATTAGAAACAATGATAATGTAATATTTTGTTCAACATGTTGGA-------------------------------------------------------------------------------------------------------------------------------------
Ncoylei_Apalachia_N1195 -----------------------AAAAATATTTAAAGCATTATAAAAATACTAAAAAC-TAATCAATTAATAAAAAAATATGCTGATTGCTAAGGCTTATTCAAGCTTCTGTAGCCTTTCATATGCATTCATAATTGATATTTTT-CTAAGTCTGTG--ATAATTTATAATTATTTCTTTTTTCAGTTGCCCCTTGCTCAAGTTCAGGAATTACTAGTAATCCTTTACATTATAATTCTGAAGGTTGGATAGGGCATCCTCTGGATCCAGTGGGCGCTCTATTTGACACATTAGCTGAATCATCTTTAATTCCAGAAACCAAATCATTTGATCAATATTATGGTAAAGTTTTAGACCTATACACTTTTACATTAAAAAAAATATT------TTTTTGTCTTCGCATTAAGTTCCTTTTTTCCCTTTTCTGTATCAGATGTTAGTGTGACGAATGCATCAAGTGAAGAGGGAAATTTGACTCCACGTGAAAGGCCCAGGTATCATCATGTGTCAGTCCCAGGGAGCAGGGACAGGAGTGAAACTTATCTATCCCTGGCTGTTGAAGCAGCACTGATTGGTCTGGGACAGCAGCGTGTTATGCCCCTGGGTTTGTATGCTCAAGAAAAAGCCTGTAAGCACGAGGATCGCCTTATCACGAAACTGCATGACATCGAGTTGGATGGAACTTTAGTTGCTGTTCTTCGGAAACAAGCCATGCTCTTACTGGAAGGTATGCTTTGAACACATATTTCATTTGTGAATATTTCATTAGACAACATTTTGTATTTAGGGATTGTAATGATTTAGAAGGAATAGTTTAGAAGTGAAAAACAATGCTTTATCGTTGAAAGTGATTAAAGTGGCAGAACAGAAATTACAAACAATGATAATGCAATATTTTTTTCAACATGTTGGATGAAAATAATGGCATTAAAAAGAATATTAGAACACATTAATTTATTTGTGATATGAAATAATTTTAATATGCTTGTTACAGATTAATCATAATTTCTCATCGTGCCCAGGACATATGGCCTTCATTTTAGATC
Ncoylei_DinkinCove_N1118 GGATTGTATCTGTTTGCTATTTTAAAAATATTTAAAGCATTATAAAAATACTAAAAAC-TAATGAATTAATAAAAAAATATGCTGATTGCTAAGGCTTATTCAAGCTTCTGTAGCCTTTTATATGCATTCATAATAGATATTTTT-CTAAGTCTCTG--ATAATTTATAATTATTTCTTTTTTCAGTTGCCCCTTGCTCAAGTTCAGGAATTACTAGTAATCCTTTACATTATAATTCTGAAGGTTGGATAGGGCATCCTCTGGATCCAGTGGGCGCTCTATTTGACACATTAGCTGAATCATCTTTAATTCCAGAAACCAAATCATTTGATCAATATTATGGTAAAGTTTTAGACCTATACACTTTTACATTAAAAAAAATA---TATATTTTTTGTCTTCGCATTAAGTTCCTTTTCCCCCTTTTCTGTATCAGATGTTAGTGTGACGAATGCATCAAGTGAAGAGGGAAATTTGACTCCACGTGAAAGGCCCAGGTATCATCATGTGTCAGTCCCAGGGAGCAGGGACAGGAGTGAAACTTATCTATCCCTGGCTGTTGAAGCAGCACTGATTGGTCTGGGACAGCAGCGTGTTATGCCCCTGGGTTTGTATGCTCAAGAAAAAGCCTGTAAGCACGAGGATCGCCTTATCACGAAACTGCACGACATCGAGTTGGATGGAACTTTAGTTGCTGTTCTTCGGAAACAAGCCATGCTCTTACTGGAAGGTATGATTTGAACACATATTTCATTTGTGAATATTTCATTAGACAACATTTTGTATTTAGGGATTGTAATGATTTAGAAGGAATAGTTTAGAAGTGAAAAACAATGCTTTATCGTTGAAAGTGATTAAAGTGACAGAATAGAAATTACAAACAATGATAATGCAATATTTTTTTCAACATGTTGGATGAAAATAATGGCATTAAAAAGAATATTAGAACACATTAATTTATTTGTGATATGAAATAATTTTAATATGCTTGTTACAGATTAATCATAATTTCTCATCGTGCCCAGGACATATGGCCTTCAGTTTAGATC
Ncoylei_TiptonCreek_N837 ------------------------------------------------------------------------------------------------------------------------------------------------------GTCTCTGTGATAATTTATAATTATTTCTTTTTTCAGTTGCCCCTTGCTCAAGTTCAGGAATTACTAGTAATCCTTTACATTATAATTCTGAAGGTTGGATAGGGCATCCTCTGGATCCAGTGGGCGCTCTATTTGACACATTAGCTGAATCATCTTTAATTCCAGAAACCAAATCATTTGATCAATATTATGGTAAAGTTTTAGACCTATACACTTTTACATTAAAAAAAATATA------TATTTGTCTTCGCATTAAGTTCCTTTTCCCCCTTTTCTGTATCAGATGTTAGTGTGACGAATGCATCAAGTGAAGAGGGAAATTTGACTCCACGTGAAAGGCCCAGGTATCATCATGTGTCAGTCCCAGGGAGCAGGGACAGGAGTGAAACTTATCTATCCCTGGCTGTTGAAGCAGCACTGATTGGTCTGGGACAGCAGCGTGTTATGCCCCTGGGTTTGTATGCTCAAGAAAAAGCCTGTAAGCACGAGGATCGCCTTATCACGAAACTGCACGACATCGAGTTGGATGGAACTTTAGTTGCTGTTCTTCGGAAACAAGCCATGCTCTTACTGGAAGGTATGCTTTGAACACATATTTCATTTGTGAATATTTCATTAGACAACATTTTGTATTTAGGGATTGTAATGATTTAGAAGGAATAGTTTAGAAGTGAAAAACAATGCTTTATCGTTGAAAGTGATTAAAGTGGCAGAACAGAAATTACAAACAATGATTACAAGTGACTTATATT-----------------TAGGGCCTTGAAAAAGCAAATTTGGGC----------------------------------------------------------------------------------------------------
Ncressleri_AndersonSpringCave_G2075 ----------------------------------------------------------------------------------------------------------TTCTGTAACCTTTTCTATACAGTTATAATTGATATTGTTTCCAAGTCCCCTTTTTGATTTATAATTATTTCTATTTTCAGTTGCTCCTTGCTCAAGTTCAGGAATTACTAGTAATCCTTTACATTATAATTCTGAAGGTTGGATAGGGCATCCTCTGGATCCAGTGGGCGCTCTATTTGACACATTAGCTGAGTCATCTTTAATTCCAGAAACCAAATCATTTGATCAATATTATGGTAAAGTTTTGGACCTCTACGATTTTACATTAAAACAAATACTGTATTGATTTTGTCTTCGCATTAAGTTAATTTCCCCC-TTTTCTTCATCAGATGTTAGTGTGACGAATGCATCAAGTGAAGAGGGAAATTTGACTCCACGCGAAAGGCCCAGGTATCACCATGTGTCAGTCCCAGGGAGCAGGGACAGGAGTGAAACTTATTTATCCTTGGCTGTGGAAGCGGCCCTCATTGGTCTGGGACAGCAGCGTGTTATGCCCCTGGGTTTGTATGCTCAAGAAAAAGCCTGTAAGCACGAGGATCGCCTTATCACGAAACTGCATGACATTGAGTTGGATGGAACTTTAGTTGCTGTCCTTCGGAAACAAGCCATGCTCTTACTGGAAGGTATGCTCTGAAAACATATTCCATTTGTGGATATTTAATTAGACAGCATTTTGTATTTAGTTATTGTAATGGTTTAGAAGAAAGTTTACTGAATTGAAAAACAATGCA---------------------------------------------------G---------------------------------------------------------------------------------------------------------------------------------------------------------------
Ncressleri_PigeonCave_G2077 TGTATATTTATGGCTGTTTTTT-AAAAATATTTAAAGCATTATAAAAATACTAAAAACTTAATGAATTAATTAAAAAATATGCTGATTGCTAAAGCTTATTCATGCTTCTGTAACCTTTTCTATACAGTTATAATTGATATTGTTTCCAAGTCCCCTTTTTGATTTATAATTATTTCTATTTTCAGTTGCTCCTTGCTCAAGTTCAGGAATTACTAGTAATCCTTTACATTATAATTCTGAAGGTTGGATAGGGCATCCTCTGGATCCAGTGGGCGCTCTATTTGACACATTAGCTGAGTCATCTTTAATTCCAGAAACCAAATCATTTGATCAATATTATGGTAAAGTTTTGGACCTCTACGATTTTACATTAAAACAAATACTGTATTGATTTTGTCTTCGCATTAAGTTAATTTCCCCC-TTTTCTTCATCAGATGTTAGTGTGACGAATGCATCAAGTGAAGAGGGAAATTTGACTCCACGCGAAAGGCCCAGGTATCACCATGTGTCAGTCCCAGGGAGCAGGGACAGGAGTGAAACTTATTTATCCTTGGCTGTGGAAGCGGCCCTCATTGGTCTGGGACAGCAGCGTGTTATGCCCCTGGGTTTGTATGCTCAAGAAAAAGCCTGTAAGCACGAGGATCGCCTTATCACGAAACTGCATGACATTGAGTTGGATGGAACTTTAGTTGCTGTCCTTCGGAAACAAGCCATGCTCTTACTGGAAGGTATGCTCTGAAAACATATTCCATTTGTGGATATTTAATTAGACAGCATTTTGTATTTAGTTATTGTAATGGTTTAGAAGAAAGTTTACTGAATTGAAAAACAATGCATTATCATTGGAAGTTTTTGTAGTGATAAAAAGAAAATTACAAACAATGTTAACGTAATCTTTTTTTCAACATATTGGATGAAAATCCTCACA---AGGAGAATATTAAACCACAGTAGTTTATTTATGATGTCAAATAATTTCAGTATGCTTCTTGTGGATTAATAAAA------CAATATGTTAATAACTTGAAATTATTATTGTTATT-
Ncrosbyi_MtMitchell_N210 -------------------------------------CATTATAAAAATACA-------CAATGAATTAATAAAGCAATATGCTGATTGCTAAGGCTTATTCATGCTTGTGTAGCCTTTCATATACAGTCATAATTGATA-TTTTTCTAAGTCTCTGTTATAATTTATAATATAAT-TTTTTTCAGTTGCCCCTTGCTCAAGTTCAGGAATTACCAGTAATCCTTTACATTATAATTCTGAAGGTTGGATAGGGCATCCTCTGGATCCAGTGGGTGCTCTATTTGACACATTGGCTGAATCATCTTTAATTCCAGAAACCAAATCATTTGATCAATATTATGGTAAGGTTTTAGACCTCTACGATTTTACATTAAAAAAAATATTTTATTTATTTTGCCTTCGCATTAAGTTTCTTCCCCCCCTTTTCTTTATCAGATGTTAGTGTGACGAATGCATCAAGTGAAGAGGGAAATTTGACTCCACGCGAAAGACCCAGGTATCATCACGTGTCAGTCCCAGGGAGCAGGGACAGGAGCGAAACTTATTTATCCCTGGCTGTTGAAGCAGCACTCATTGGTCTGGGACAGCAGCGTGTTATGCCCCTGGGTTTGTATGCTCAAGAAAAAGCCTGTAAGCACGAGGATCGCCTTATCACGAAACTGCACGACATCGAGTTGGATGGAACTTTAGTTGCTGTTCTTCGGAAACAAGCCATGCTCTTACTGGAAGGTATGCTTTGAACACGTATTTCATTTGTGAATATTAAATTCGACAACATTTTGTATATAGTGATTGTAATGATTTAGAAGGAATAGTTTAGAAGTGAAAAACAATGCTTTATCGTTGAAAGTGATTAAAGTGACAGAACAGAAATTAAAAACAATGATAATAAAATATTTTTTTCAACATGTTGGATGAAAATCCTGGCATCAAAAAGAATA-------------------TTGTGATATCAAATAATTTTAATATGTTTGTGACAGATTAATCATAATTTCTCATCGTGCCCAGGACATAAGATCTCCCATC------
Ncrosbyi_PricesCrk_N1143 TGTTTATTTATGGCTGTTTTTTTAAATATATTTAAAGCATTATAAAAATACT-------TAATGAATTAATAAGACAATATGCTGATTGCTGAGGCTTATTCATGCTTCTGTAGTCTTTCATGTACAGTCATAATTGATA-TTTTTCTAAGTCTCTGTTATAATTTATAATATAAT-TTTTTTCAGTTGCCCCTTGCTCAAGTTCAGGAATTACCAGTAATCCTTTACATTATAATTCTGAAGGTTGGATAGGGCATCCTCTGGATCCAGTGGGCGCTCTGTTTGACACGTTGGCTGAATCATCTTTAATTCCAGAAACCAAATCATTTGATCAATATTATGGTAAAGTTTTAGACCTCTACGATTTTACAT-AAAAAAAATTTTTTATTTATTTTGCCTTCGCATTAAGTTTCTTTTCCCCCTTTTCTTTATCAGATGTTAGTGTGACGAATGCATCGAGTGAAGAAGGAAATTTGACTCCACGCGAAAGACCTAGGTATCATCACGTGTCAGTCCCGGGGAGCAGGGACAGGAGTGAAACTTATTTATCCCTGGCTGTTGAAGCAGCACTCATTGGTCTGGGACAGCAGCGTGTTATGCCCCTGGGTTTGTATGCTCAAGAAAAAGCCTGTAAGCACGAGGATCGCCTTATCACGAAACTGCACGACATCGAGTTGGATGGAACTTTAGTTGCTGTTCTTCGGAAACAAGCCATGCTCTTACTGGAAGGTATGCTTTGAACACGTATTCCATTTGTGAATATTAAATTCGACAACATTTTGTATGTAGTGATTGTAATGATTTAGAAGGAATAGTTTAGAAGTGAAAAACAATGCTTTATCGTTGAAAGTGATTAAAGTGACAGAACAGAAATTACAAACAATGATAATAAAATATTTTTTTCAACATGTTGGATGAAAATCCTGGCATCAAAAAGAATA-------------------TTGTGATATCAAATAATTTTAATATGTTTGTGACCGATTAATCATAATTTCTCATCGTGCCCAGGACATAAGGCCTTCAATCTAGCTC
Ndellingeri_BullpenBridge_N109 -------------------------------------------------------------------------------------------------------------------------------GTCATAATTGATATTTTTTCTAAGTCTGTTTTATAATTTATAATTATTTCTTTTTTCAGTTGCCCCTTGCTCAAGTTCAGGAATTACTAGTAATCCTTTACATTATAATTCTGAAGGTTGGATAGGACATCCTCTGGATCCAGTGGGTGCTCTATTTGACACATTAGCTGAATCATCTTTAATTCCAGAAACCAAATCATTTGATCAATATTATGGTAAAGTTTTAGACCTCTACAATTTTACATTAAAAAAAATATTTTATTTATTTTGTCTTCGCATTAAGTTCCTTTCCCCTCTTTTCTTTATCAGATGTTAGTGTGACGAATGCATCAAGTGAAGAGGGAAATTTGACACCACGTGAAAGACCCAGGTATCATCACGTGTCAGTCCCAGGGAGCAGGGACAGGAGTGAAACTTATTTATCCCTGGCAGTTGAAGCAGCACTCATTGGTCTGGGACAACAGCGTGTTATGCCCCTGGGTTTGTATGCTCAAGAAAAAGCCTGTAAGCATGAGGATCGCCTTATCACGAAACTGCACGACATTGAGTTGGATGGAACTTTAGTTGCTGTTCTTCGGAAGCAAGCCATGCTCTTACTGGAAGGTATGCTTTGAACACATATTTCATTTGTGAATATTTAATTGGACAACATTTTGTATTTAGTGATTGTAATGATTTAGAAGGAATAGTTTAGTTTTGAAAAACAATTCTTTATCATTGAAAGTGATTAAAGTGACAGAACATAAATTACAAACAATGATAATGTAATATTTT-TTCAACATGTTGGATGAAAATACTGGCATTAAAAAGAATATTAGAACACATTAATTTATTTGTGATATCAAATAATTTTAATATGCTTGTGACAGATTAATCATAATTTCTCATCGTGCCCAGGACTTAAGGCCTTCA---------
Ndilutus_GrassyCreek_N670 ----------------------------------------------------------------------------------------------------------------------------------------------------------------------------------------------------------------------------------------------------------------------------------------------CACATTAGCTGAATCATCTTTAATTCCTGAAACCAAATCATTTGATCAATATTATGGTAAAGTTTTAGACCTCTACAATTTTACATT-AAAAAAATATTTTATTTATTTTGTCTTCGCATTAAGTTCCTT--CCCCCTTTTCTTTATCAGATGTTAGTGTGACGAACGCATCAAGTGAAGAGGGAAATTTGACTCCACGCGAAAGACCCAGGTATCATCATGTGTCAGTCCCAGGGAGCAGGGACAGGAGTGAAACTTATTTATCCTTGGCTGTCGAAGCAGCACTCATTGGTCTGGGACAGCAGCGTGTTATGCCCCTGGGTTTGTATGCTCAAGAAAAAGCCTGTAAGCACGAGGACCGCCTTATCACGAAACTGCACGACATCGAGTTGGATGGAACTTTAGTTGCTGTTCTTCGGAAACAAGCCATGCTTTTGCTGGAAGGTATGCTTTGAACACATATTTCATTTGTGAATATTTAATCGGACAACATTTTGTATTTAGTGATTGTCATGATTTAGAAGGAATAGTTTAGAAGTG--------------------------------------------------------------------------------------------------------------------------------------------------------ATAAAAATGATTATGGTTG----------------------------------------------------
Ndilutus_StarveRockCave_G3174 TGTTTATTTATGGCTGTTTTTTT---------TAAAGCATTATAAAAATACTATAAACTTAAAAAATTAATAAAAAAATATGCTGATTGCTAAGGCTTATTCAAGCTTCTGTAGCCTTTCATATACAGTCATAATTAATATTTTTTCTAAGTCTCTGTTATAAATTATAATTATTTCTTTTTTCAGTTGCCCCTTGCTCAAGTTCAGGAATTACTAGTAATCCTTTACATTATAATTCTGAAGGTTGGATAGGGCATCCTCTGGATCCAGTGGGCGCTCTATTTGACACATTAGCTGAATCATCTTTAATTCCTGAAACCAAATCATTTGATCAATATTATGGTAAAGTTTTAGACCTCTACAATTTTACATT-AAAAAAATATTTTATTTATTTTGTCTTCGCATTAAGTTCCTT--CCCCCTTTTCTTTATCAGATGTTAGTGTGACGAACGCATCAAGTGAAGAGGGAAATTTGACTCCACGCGAAAGACCCAGGTATCATCATGTGTCAGTCCCAGGGAGCAGGGACAGGAGTGAAACTTATTTATCCTTGGCTGTCGAAGCAGCACTCATTGGTCTGGGACAGCAGCGTGTTATGCCCCTGGGTTTGTATGCTCAAGAAAAAGCCTGTAAGCACGAGGACCGCCTTATCACGAAACTGCACGACATCGAGTTGGATGGAACTTTAGTTGCTGTTCTTCGGAAACAAGCCATGCTCTTACTGGAAGGTAGGCTTTGAACACGTATTTCATTTGTGAATATTTAATTAGACAACATTTTGTATTGAGTGATTGTAATGAT--------------TTAGAAGTGAAAAACAATACTTTATCGTTGAAAGTGATTAAAGTGACAGAACAGAAATTACAAACTATGATAATGTAATATTTTTTTCAACATGTTGGATGAAAATACGGGCATTAAAAAGAATATTAGAACACATTAATTGATTTGTGATATCAAACAATTTTAATATGCTTGTGACAGATTAATCATAATTTCTCATCGTGCCCAGGACATAAGGCCTTCAGTTTAGATC
Nfridelli_LittlePigeon_N262 -----------------------------------------------------------------------------------TGATTGCTAAAGATTATTCAAGCTTTTGTAGCCTTTCATATACAGTCATAATTGATATTTTTTCTAAGTCTCTGTTATAATTTATAATTATTTCTTTTTTCAGTTGCCCCTTGCTCAAGTTCAGGAATTACTAGTAATCCTTTACATTATAATTCTGAAGGTTGGATAGGACATCCTCTGGATCCAGTGGGTGCTCTATTTGACACATTAGCTGAATCATCTTTAATTCCAGAAACCAAATCATTTGATCAATATTATGGTAAAGTTTTAGACCTCTACAATTTTACATTAAAAAAAATATTTTTTTTATTTTGTCTTCGCATTAAGTTCCTTTCCCCCCTTTTCTTTATCAGATGTTAGTGTGACGAATGCATCAAGTGAAGAGGGAAATTTGACTCCACGTGAAAGACCCAGGTATCATCACGTGTCAGTCCCAGGGAGCAGGGACAGGAGTGAAACTTATTTATCCCTGGCAGTTGAAGCAGCACTCATTGGTCTGGGACAACAGCGTGTTATGCCCCTGGGTTTGTATGCTCAAGAAAAAGCCTGTAAGCATGAGGATCGCCTTATCACGAAACTGCATGACATTGAGTTGGATGGAACTTTAGTTGCTGTTCTTCGGAAGCAAGCCATGCTCTTACTGGAAGGTATGCTTTGAACACATATTTCATTTGTGAATATTTAATTAGACAACATTTTGTATTTAGTGATTGTAATGATTTAGAAGAAATAGTTTAGAAGTGAAAAACAATTCTTTATCATTGAAAGTGAT---------AGAACAGAAATTACAAACAATGATAATGTAATATTTTTTTCAACATGTTGGATGAAAATACTGGCATTAAAAAGAATATTAGAACACATTAATTTATTTGTGATATCAAATAATTTTAATATGCTTG----------------------------------------------------------
Nfurtivus_HugdenBranch_G3175 TGTTTATTTATGGCTGTTTTTTTAAAAATATTTAAAGCATTATAAAAATACTAAAAACTTAATGAATTAATAGAAAAATATGCTCATTGCTAAGGCTTATTCAAGCTTCTGTAGCCTTTCATATACAGTCATAATTGATA-TTTTTCTAAATATCTGATATAATTTATAATTATTTCTTTTTTCAGTTGCCCCTTGCTCAAGTTCAGGAATTACTAGTAATCCTTTACATTATAATTCTGAAGGTTGGATAGGGCATCCTCTGGATCCAGTGGGTGCTCTATTTGACACGTTAGCTGAATCATCTTTAATTCCAGAAACCAAATCATTTGATCAATATTATGGTAAAGTTTTAGACCTCTACAATTTGACATTAAAAAAAATATTTTATTTATTTTGTCTTCGCATTAAGTTCCTTTTTTCCCTTTTCTTTACCAGATGTTAGTGTGACGAATGCATCAAGTGAAGAGGGAAATTTGACTCCACGCGAAAGACCCAGGTATCATCATGTGTCAGTCCCAGGGAGCAGGGACAGGAGTGAAACTTATCTATCCCTGGCTGTTGAAGCAGCACTCATTGGTCTGGGACAACAGCGTGTTATGCCCCTGGGTTTGTATGCTCAAGAAAAAGCCTGTAAGCACGAGGATCGCCTTATCACGAAACTGCACGACATCGAGTTGGATGGAACTTTAGTTGCTGTTCTTCGGAAACAAGCCATGCTCTTACTGGAAGGTATGCTTTGAACACATATTTCACTTGTGAATATTTAATTAGGCAACATTTTGCATTTAGTGATTTTAATGATTTAGAAGGAATAGTTTAGAAGTGAAAAAC----------------------------------AACAGAAATTACAAACAATGATAATGTAATATTTTTTTCAACATGTTGGATGAAAATCCTGGTATTAAAAAGAATATTGGAGCACATTAATTTATTTGTGATGTGATATATATTTAATATGCTTGTGACAGATTAATCATAATTTCTCATTGTGCCCAGGACATAAGGCCTTCAGTTTGGATC
Nfurtivus_RaccoonMtn_N1026 TGTTTATTTATGGCTGTTTTTTTAAAAATATTTAAAGCATTATAAAAATACTAAAAACTTAATGAATTAATAGAAAAATATGCTCATTGCTAAGGCTTATTCAAGCTTCTGTAGCCTTTCATATACAGTCATAATTGATA-TTTTTCTAAATATCTGATATAATTTATAATTATTTCTTTTTTCAGTTGCCCCTTGCTCAAGTTCAGGAATTACTAGTAATCCTTTACATTATAATTCTGAAGGTTGGATAGGGCATCCTCTGGATCCAGTGGGTGCTCTATTTGACACGTTAGCTGAATCATCTTTAATTCCAGAAACCAAATCATTTGATCAATATTATGGTAAAGTTTTAGACCTCTACAATTTGACATTAAAAAAAATATTTTATTTATTTTGTCTTCGCATTAAGTTCCTTTTTTCCCTTTTCTTTACCAGATGTTAGTGTGACGAATGCATCAAGTGAAGAGGGAAATTTGACTCCACGCGAAAGACCCAGGTATCATCATGTGTCAGTCCCAGGGAGCAGGGACAGGAGTGAAACTTATCTATCCCTGGCTGTTGAAGCAGCACTCATTGGTCTGGGACAACAGCGTGTTATGCCCCTGGGTTTGTATGCTCAAGAAAAAGCCTGTAAGCACGAGGATCGCCTTATCACGAAACTGCACGACATCGAGTTGGATGGAACTTTAGTTGCTGTTCTTCGGAAACAAGCCATGCTCTTACTGGAAGGTATGCTTTGAACACATATTTCACTTGTGAATATTTAATTAGGCAACATTTTGCATTTAGTGATTTTAATGATTTAGAAGGAATAGTTTAGAAGTGAAAAAC----------------------------------AACAGAAATTACAAACAATGATAATGTAATATTTTTTTCAACATGTTGGATGAAAATCCTGGTATTAAAAAGAATATTGGAGCACATTAATTTATTTGTGATGTGATATATATTTAATATGCTTGTGACAGATTAATCATAATTTCTCATTGTGCCCAGGACATAAGGCCTTCAGTTTGGATC
Ngeorgia_Sittons_N073 --------------------------------------------------------------------------------------------------------------------------------------------------------------------------TTCTTTTTTTTTTCAGTTGCCCCTTGCTCAAGTTCAGGAATTACTAGTAATCCTTTACATTATAATTCTGAAGGTTGGATAGGGCATCCTCTGGATCCAGTGGGCGCTCTATTTGACACGTTAGCTGAATCATCTTTAATTCCAGAAACCAAATCATTTGATCAATATTATGGTAAAGTTTTAGACCTCTACAATTTTACATTAAAAAAAATATTTTATTTATTTTGTCTTCGCATTAAATTCCTTTTTTCCCTTTTCTTTATCAGATGTTAGTGTGACGAATGCATCAAGTGAAGAGGGAAATTTGACTCCACGCGAAAGACCCCGGTACCATCATGTGTCAGTCCCAGGGAGCAGGGACAGGAGTGAAACTTATCTATCCCTGGCCGTTGAAGCAGCACTCATTGGTCTGGGACAACAGCGTGTTATGCCCCTGGGTTTGTATGCTCAAGAAAAAGCCTGTAAGCACGAGGATCGCCTTATCACGAAACTGCACGACATCGAGTTGGATGGAACTTTAGTTGCTGTTCTTCGGAAACAAGCCATGCTCTTACTGGAAGGTACGCTTTGAAGACGTATTTCATTTGTGAATATTTAATTAGACAACATTTTGTATTTAGTGATTTTAATGATTTAGAAGGAATAGTTTAGAAGTGAAAAAC----------------------------------AACAGAAATTGCAAACAATGATAATGTAATATTTTTTTCAACATGTTGGATGAAAATCCTGGTATTAAAAGGCATATTAGAGCACATTAATTTATTTGTGATATCATATAATTTTAATATGCTTGTGACAGATTAATCATAATTTCTCATCGTGCCGAGGACATAAGGCCTTCAGTCTAGATA
Ngertschi_CedarCreek_N351 TGTTTATTTATGGCTGGTTTTTTAAA-ATATTTAAAGCATTATAAAAATACT-------TAATGAATTAATAAAACAATATGCTGATTGCT-------ATTCATGCTTCTGTAGTCTTTCATATACAGTCATAATTGATATTTTTTCTAAGTCTCCGTTATAATTTATAATATAAT-TTTTTTCAGTTGCCCCTTGCTCAAGTTCAGGAATTACCAGTAATCCTTTACATTATAATTCTGAAGGTTGGATAGGGCATCCTCTGGATCCAGTGGGCGCTCTATTTGACACGTTGGCTGAATCATCTTTAATTCCAGAAACCAAATCATTTGATCAATATTATGGTAAAGTTTTAGACCTCTACGATTTTACATTAAAAAAAATATTTTATTTATTTTGCCTTCGCATTAAATTTCTTTTTCCCCTTTTCTTTATCAGATGTTAGTGTGACGAATGCATCGAGTGAAGAGGGAAATTTGACTCCACGCGAAAGACCCAGGTATCATCACGTGTCAGTCCCGGGGAGCAGGGACAGGAGCGAAACTTATTTATCCCTGGCTGTTGAAGCAGCACTCATTGGTCTGGGACAGCAGCGTGTTATGCCCCTGGGTTTGTATGCTCAAGAAAAAGCCTGTAAGCACGAGGATCGCCTTATCACGAAACTGCACGACATCGAGTTGGATGGAACTTTAGTTGCTGTTCTTCGGAAACAAGCCATGCTCTTACTGGAAGGTATGCTTTGAACACGTATTTCATTTGTGAATATTAAATTCGACAACATTTTGTATATAGTGATTGTAATGATTTAGAAGGAATAGTTTAGAAGTGAAAAACAATGCTTTATCGTTGAAAGTGATTAAAGTGACAGAACAGAAATTACAAACAATGATAATATAATATTTTTTTCAACATGTTGGATGAAAATCCTGGTATCAAAAAGAATA-------------------TTGTGATATCAAATAATTTTAATATGTTTGTGACAGATTAATCATAATTTCTCATCGTGCCCAGGACATAAGGCCTTCAATCTAGATC
Ngertschi_FrenchBroad_N968 TATTTCCATCAAATTAAATTTTTAAA-ATATTTAAAGCATTATAAAAATACT-------TAATGAATTAATAAAACAATATGCTGATTGCT-------ATTCATGCTTCTGTAGCCTTTCATATACAGTCATAATTGATATTTTTTCTAAGTCTCCGTTATAATTTATAATATAAT-TTTTTTCAGTTGCCCCTTGCTCAAGTTCAGGAATTACCAGTAATCCTTTACATTATAATTCTGAAGGTTGGATAGGGCATCCTCTGGATCCAGTGGGCGCTCTATTTGACACGTTGGCTGAATCATCTTTAATTCCAGAAACCAAATCATTTGATCAATATTATGGTAAAGTTTTAGACCTCTACGATTTTACATTAAAAAAAATATTTTATTTATTTTGCCTTCGCATTAAATTTCTTTTTCCCCTTTTCTTTATCAGATGTTAGTGTGACGAATGCATCGAGTGAAGAGGGAAATTTGACTCCACGCGAAAGACCCAGGTATCATCACGTGTCAGTCCCGGGGAGCAGGGACAGGAGCGAAACTTATTTATCCCTGGCTGTTGAAGCAGCACTCATTGGTCTGGGACAGCAGCGTGTTATGCCCCTGGGTTTGTATGCTCAAGAAAAAGCCTGTAAGCACGAGGATCGCCTTATCACGAAACTGCACGACATCGAGTTGGATGGAACTTTAGTTGCTGTTCTTCGGAAACAAGCCATGCTCTTACTGGAAGGTATGCTTTGAACACGTATTTCATTTGTGAATATTAAATTCGACAACATTTTGTATATAGTGATTGTAATGATTTAGAAGGAATAGTTTAGAAGTGAAAAACAATGCTTTATCGTTGAAAGTGATTAAAGTGACAGAACAGAAATTACAAACAATGATAATATAATATTTTTTTCAACATGTTGGATGAAAATCCTGGTATCAAAAAGAATA-------------------TTGTGATATCAAATAATTTTAATATGTTTGTGACAGATTAATCATAATTTCTCATCGTGCCCAGGACATAAGGCCTTCAATCTAGATC
Ngertschi_HickoryNutGap_N810 TGTTTATTTATGGCTGGTTTTTTAAATATATTTAAAGCATTATAAAAATACT-------TAATGAATTAATAAAACAATATGCTGATTGCT-------ATTCATGCTTCTGTAGCCTTTCATATACAGTCATAATTGATATTTTTTCTAAGTCTCCGTTATAATTTATAATATAAT-TTTTTTCAGTTGCCCCTTGCTCAAGTTCAGGAATTACCAGTAATCCTTTACATTATAATTCTGAAGGTTGGATAGGGCATCCTCTGGATCCAGTGGGCGCTCTATTTGACACGTTGGCTGAATCATCTTTAATTCCAGAAACCAAATCATTTGATCAATATTATGGTAAAGTTTTAGACCTCTACGATTTTACATTAAAAAAAATATTTTATTTATTTTGCCTTCGCATTAAATTTCTTTTTCCCCTTTTCTTTATCAGATGTTAGTGTGACGAATGCATCGAGTGAAGAGGGAAATTTGACTCCACGCGAAAGACCCAGGTATCATCACGTGTCAGTCCCGGGGAGCAGGGACAGGAGCGAAACTTATTTATCCCTGGCTGTTGAAGCAGCACTTATTGGTCTGGGACAGCAGCGTGTTATGCCCCTGGGTTTGTATGCTCAAGAAAAAGCCTGTAAGCACGAGGATCGCCTTATCACGAAACTGCACGACATCGAGTTGGATGGAACTTTAGTTGCTGTTCTTCGGAAACAAGCCATGCTCTTACTGGAAGGTATGCTTTGAACACGTATTTCATTTGTGAATATTAAATTCGACAACATTTTGTATATAGTGATTGTAATGATTTAGAAGGAATAGTTTAGAAGTGAAAAACAATGCTTTATCGTTGAAAGTGATTAAAGTGACAGAACAGAAATTACAAACAATGATAATATAATATTTTTTTCAACATGTTGGATGAAAATCCTGGTATCAAAAAGAATA-------------------TTGTGATATCAAATAATTT---------------------------------------------------------------------
Nholsingeri_BrumleyCrk_N916 ---------------------------ATATTTAAAGCATTATAAAAATACTATAAGCTTAAAGAATTAATAAAAAAATATGCTGATTTGTAAGGCTTATTCAAGCTTCTGTAGCCTCTCATATACAGTCATAATTGATATTTTTTCCAAGTCTCTGTTATAAATTATAATTATTTCTTTTTTCAGTTGCCCCTTGCTCAAGTTCAGGAATTACTAGTAATCCTTTACATTATAATTCTGAAGGTTGGATAGGGCATCCTCTGGATCCAGTGGGCGCTCTATTTGACACATTAGCTGAATCATCTTTAATTCCTGAAACCAAATCATTTGATCAATATTATGGTAAGGTTTTAGACCTCTACAATTGTACATT--AAAAAATATTTTATTTATTTTGTCTTCGCATTAAGTTCCTTCCCCCCCCTTTCTTTATCAGATGTTAGTGTGACGAATGCATCAAGTGAAGAGGGAAATTTGACTCCACGCGAAAGACCCAGGTATCATCATGTGTCAGTCCCAGGGAGCAGGGACAGGAGTGAAACTTATTTATCCCTGGCTGTCGAAGCAGCACTCATTGGTCTGGGACAGCAGCGTGTTATGCCCCTGGGTTTGTATGCTCAAGAAAAAGCCTGTAAGCACGAGGATCGCCTTATCACGAAACTGCACGACATCGAGTTGGATGGAACTTTAGTTGCTGTTCTTCGGAAACAAGCCATGCTCTTACTGGAAGGTATGCTTTGAACACGTATTTCATTTGTGGATATTTAATTAGACAACATTTTGTATTGGGTGATTGTAATGATTTAGAAGGAATAGTTTAGAAGTGAAAAACAATACTTTATCGTTGAAAGTGATTAAAGTGACAGAACAGAAATTAGAAACAATGATAATGTAATATATTTTTCAACATGTTGGATGAAAATACTGGCATTAAAAAGAATATTAGAACACATTAATTGATTTGTGATATCAAAATTTTTTATTATGCTTGTGACAGATTAATCATAATTTCTCATCGTGCCAAGGACATAAGGCCTTCAGTTTAGATC
Nholsingeri_PondCave_N541 TGTTTATTTATGGCTGTTTTTTTAAAAATATTTAAAGCATTATAAAAATACTATAAACTTAAAGAATTAATAAAAAAATATGCTGATTGCCAAGGCTTATTCAAGCTTCTGTAGCCTCTCATATACAGTCATAAATGATATTTTTTCTAAGTCTCTGTTATAAATTATAATTATTTCTTTTTTCAGTTGCCCCTTGCTCAAGTTCAGGAATTACTAGTAATCCTTTACATTATAATTCTGAAGGTTGGATAGGGCATCCTCTGGATCCAGTGGGCGCTCTATTTGACACATTAGCTGAATCATCTTTAATTCCTGAAACCAAATCATTTGATCAATATTATGGTAAAGTTTTAGACCTCTACAATTGTACATT--AAAAAATATTTTATTTATTTTGTCTTCGCATTAAGTTCCTTCCCCCCCTTTTCTTTATCAGATGTTAGTGTGACGAATGCATCAAGTGAAGAGGGAAATTTGACTCCACGTGAAAGACCCAGGTATCATCATGTGTCAGTCCCAGGGAGCAGGGACAGGAGTGAAACTTATTTATCCCTGGCTGTCGAAGCAGCACTCATTGGTCTGGGACAGCAGCGTGTTATGCCCCTGGGTTTGTATGCTCAAGAAAAAGCCTGTAAGCACGAGGATCGCCTTATCACGAAACTGCACGACATCGAGTTGGATGGAACTTTAGTTGCTGTTCTTCGGAAACAAGCCATGCTCTTACTGGAAGGTATGCTTTGAACACGTATTTCATTTGTGGATATTTAATTAGACAACATTTTGTATTGAGTGATTGTAATGATTTAGAAGGAATAGTTTAGAAGTGAAAAACAATACTTTATCGTTGAAAGTGATTAAAGTGACAGAACAGAAATTAGAAACAATGATAATGTAATATATTTTTCTGCATGTTGGATGAAAATACTGGCATTAAAAAGAACATTAGAACACATTAATTGATTTGTGATATCAAAATTTTTTATTATGCTTGTGACAGATTAATCATAATTTCTCATCGTGCCCAGGACATAAGGCCTCCAGTTTAGATC
Njonesi_CaveSpringCave_N390 ----------------------------------------------------------------------------------------------------------------------------------------------------------------------------------------------------------TTCAGGAATTACTAGTAATCCTTTACATTATAATTCTGAAGGTTGGATAGGACATCCTCTGGATCCAGTAGGTGCTCTATTTGACACATTAGCTGAATCATCTTTAATTCCAGAAACCAAATCATTTGATCAATATTATGGTAAAGTTTTAGACCTCTACAATTTTACATTAAAAAAAATATTTTATTTATTTTGTCTTCGCATTAAGTTCCTTTGCCCCCTTTTCTTTATCAGATGTTAGTGTGACGAATGCATCAAGTGAAGAGGGAAATTTGACTCCGCGTGAAAGACCCAGGTATCATCACGTGTCAGTCCCAGGGAGCAGGGACAGGAGTGAAACTTATCTATCCCTGGCAGTTGAAGCAGCACTCATTGGTCTGGGACAACAGCGTGTCATGCCCCTGGGTTTGTATGCCCAAGAAAAAGCCTGTAAGCACGAGGATCGCCTTATCACGAAACTGCACGACATTGAGTTGGATGGAACTTTAGTTGCTGTTCTTCGGAAGCAAGCCATGCTCTTGCTGGAAGGTATGCTTTGAACACATATTTCATTTGTGAATATTTAATTAGACAACATTTTGTATTCAGTGATTGTAATGATTTAGAAGGAATAGTTTAGAAGTGAAAAACAATTATTTCTCATTGAAAGTGATTAAAGCGACAGAACAGAAATTACAGACAATGATAA---------------------TTGGATGAAAATAC---------------------AACACATTAATTTATTTGCGATATCAAATAATTTTAATATGCTTGTGACAGATTAATCATAATTTCTCATCGTGCCCAGGACCTAAGGCCTTCAGTCTAGATC
Nlowderi_ChestnutBranch_N731 TGTTTATTTATGGCTGTTTTTTTAAAAATATTTAAAGCATTATAAAAATACTAAAAACTTAATGAATTAATAAAAAAATATGCTGATTGCTAAGGCTTATTCAAGCTTCTGTAGCCTTTCATATACATTCATAATTGATATTTTTTCTAAGTCTCTGTGATAATTTATAATTATTTCTTTTTTCAGTTGCCCCTTGCTCAAGTTCAGGAATTACTAGTAATCCTTTACATTATAATTCTGAAGGTTGGATAGGGCATCCTCTGGATCCAGTGGGCGCTCTATTTGACACATTAGCCGAATCATCTTTAATTCCAGAAACCAAATCATTTGATCAATATTATGGTAAAGTTTTAGACCTATACACTTTTATATTAAAAAAGATATTTTATTTATTTTGTCTTCGCATTAAGTTCCTTTCCCCCCTTTTCTTTATCAGATGTTAGTGTGACGAATGCATCAAGTGAAGAGGGAAATTTGACTCCACGTGAAAGACCCAGGTATCATCATGTGTCAGTCCCAGGGAGCAGGGACAGGAGTGAAACTTATTTATCCCTGGCTGTTGAAGCAGCACTGATTGGTCTGGGACAGCAGCGTGTTATGCCACTGGGTTTGTATGCTCAAGAAAAAGCCTGTAAGCACGAGGATCGCCTTATCACGAAACTGCACGACATCGAGTTGGATGGAACTTTAGTTGCTGTTCTTCGGAAACAAGCCATGCTCTTACTGGAAGGTATGCTTTGAACACCTATTTCATTTGTGAATATTTAATTAGACAACATTTTGTATTTAGTGATTGTAATGATTAAGAAGGAATAGTTTAGAAGTGAAAAACAATGCTTTATCGTTGAAAGTGATTAAAGTGGCAGAACAGAAATTACAAACAATGATAATGCAATATTTTTTTC---------------AATACTGGCATTAAAAAGAATATTAGAACACATTAATTTATTTGTGATATGA---AATTTTAATATGCTTGTTACAGATTAATCATAATTTCTCATCGTGCGCAGGACATAAGGCCTTCAGTTTAGATC
Nlula_BeeRockCave_G2091 TGTTTATTTATGGCTGTTTTTTTAAAAATATTTAAAGCATTATAAAAATACTAAAAACTTAATGAATTAATAAAAAAATATGCTGATTGCTAAGGCTTATTCATGCTCCTGTAGCCTTTCATATACAGTCATAATTGATA-TTTTTCTAAGTATCTGTTATAATTTATAATTATTTCTTTTTTCAGTTGCCCCTTGCTCAAGTTCAGGAATTACTAGTAATCCTTTACATTATAATTCTGAAGGTTGGATAGGGCATCCTCTGGATCCAGTGGGCGCTCTATTTGACACGTTAGCTGAATCATCTTTAATTCCAGAAACCAAATCATTTGATCAATATTATGGTAAAGTTTTAGACCTCTACAATTTTACATTAAAGAAAATATTTTATTTATTTTGTCTTCGCATTAAGTTCCTTTCCCCCCTTTCCTTTATCAGATGTTAGTGTGACGAATGCATCAAGTGAAGAGGGAAATTTGACTCCACGCGAAAGACCCAGGTATCATCATGTGTCAGTCCCAGGGAGCAGGGACAGGAGTGAAACTTATCTATCCCTGGCTGTTGAAGCAGCACTCATTGGTCTGGGACAACAGCGTGTTATGCCCCTGGGTTTGTATGCTCAAGAAAAAGCTTGTAAGCACGAGGATCGCCTTATCACGAAACTGCACGACATCGAGTTGGATGGAACTTTAGTTGCTGTTCTTCGGAAACAAGCCATGCTCTTACTGGAAGGTACGCTTTGAACACATATTTCATTTGTGAATATTTAATTAGACAACATTTTGTATTTAGTGATTTTAATGATTTAGAAGGAATAGTTTAGAAGTGAAAAAC----------------------------------AACAGAAATTGCAAACAATGATAATGTAATATTTTTTTCAACATGTTGGATGAAAATCCTGGTATTAAAAGGAATATTGGAGCACATTAATTTATTTGTGATATCATATAATTTTAATATGCTTGTGACAGATTAATCATAATTTCTCATCGTGCCCAGGACATAAGGCCTTCAGTCTAGATC
Nlula_LulaFallsCave_G2084 TGTTTATTTATGGCTGTTTTTTTAAAAATATTTAAAGCATTATAAAAATACTAAAAACTTAATGAATTAATAAAAAAATATGCTGATTGCTTAGGCTTATTCATGCTTCTGTAGCCTTTCATATACAGTCATAATTGATATTTTTTCTAAGTATCTGTTATAATTTATAATTATTTCTTTTTTCAGTTGCCCCTTGCTCAAGTTCAGGAATTACTAGTAATCCTTTACATTATAATTCTGAAGGTTGGATAGGGCATCCTCTGGATCCAGTGGGCGCTCTATTTGACACGTTAGCTGAATCATCTTTAATTCCAGAAACCAAATCATTTGATCAATATTATGGTAAAGTTTTAGACCTCTACAATTTTACATTAAAAAAAATATTTTATTTATTTTGTCTTCGCATTAAGTTCCTTTTCCCCCTTTCCTTTATCAGATGTTAGTGTGACGAATGCATCAAGTGAAGAGGGAAATTTGACTCCACGCGAAAGACCCAGGTATCATCATGTGTCAGTCCCAGGGAGCAGGGACAGGAGTGAAACTTATCTATCCCTGGCTGTTGAAGCAGCACTCATTGGTCTGGGACAACAGCGTGTTATGCCCCTGGGTTTGTATGCTCAAGAAAAAGCTTGTAAGCACGAGGATCGCCTTATCACGAAACTGCACGACATCGAGTTGGATGGAACTTTAGTTGCTGTTCTTCGGAAACAAGCCATGCTCTTACTGGAAGGTACGCTTTGAACACATATTTCATTTGTGAATATTTAATTAGACAACATTTTGTATTTAGTGATTTTAATGATTTAGAAGGAATAGTTTAGAAGTGAAAAAC----------------------------------AACAGAAATTGCAAACAATGATAATGTAATATTTTTTTCAACATGTCGGATGAAAATCCTGGTATTAAAAGGAATATTAGAGCACATTAATTTATTTGTGATATCATATAATTTTAATATGTTTGTGACAGATTAATCATAATTTCCCATCGTGCCCAGGACATAAGGCCTTCAGTCTAGATC
Nmimus_NealsSink_N329 TGTTTGTTTATGGCTATTTTTATTAAAATATTTAAAGCATTATAAAAATACTATAAACTTAAAGAATTAATAAAAAAATATGCTGATTGCTGAGGCTTATTCAAGCTTCTGTAGCCTTTCATATACAGTCATAATTGATATTTTTTCTAAGTCTCTGTTATAAATTATATTTATTTCTTTTTTCAGTTGCCCCTTGCTCAAGTTCAGGAATTACTAGTAATCCTTTACATTATAATTCTGAAGGTTGGATAGGGCATCCTCTGGATCCAGTGGGTGCTCTATTTGACACATTAGCTGAATCATCTTTAATTCCTGAAACCAAATCATTTGATCAATATTATGGTAAAGTTTTAGACCTCTACAATTTTACATTAAAAAAAATATTTTATTTATTTTGTCTTCGCATTAAGTTCCTTCCCCCCCTTTTCTTTATCAGATGTTAGTGTGACGAATGCATCAAGTGAAGAGGGAAATTTGACTCCACGCGAAAGACCCAGGTATCATCACGTGTCAGTCCCAGGGAGCAGGGACAGGAGTGAAACTTATTTATCCCTGGCTGTCGAAGCAGCACTCATTGGTCTGGGACAGCAGCGTGTTATGCCCCTGGGTTTGTATGCTCAAGAAAAAGCCTGTAAGCACGAGGATCGCCTTATCACGAAACTGCACGACATCGAGTTGGATGGAACTTTAGTTGCTGTTCTTCGGAAACAAGCCATGCTCTTACTGGAAGGTAGGCTTTGAACACGTATTTCATTTGTGAATATTTAATTAGAGAACATTTTGTATTGAGTGATTGTAATGATTTTGAAGGAATAGTTTAGAAGAGAAAAACAATACTTTATCGTTGAAAGTGATTAAAGTGACAAAACAGAAATTACAAACTATGATAATGTAATATTTTTTTCAACATGTTGGATGGAAATACTGGCATTAAAAAGAATATTAGAACACATTAATTGATTTGTGATATCAAACAATTTTAATATGCTTGTGACAGATTAATCATAATTTCTCATCGTGCCCAGGGCATAAGGCCTTCAGTTTAGATC
Nmimus_Straleys_N625 TGTTTATTTATGGCTGTTTTTTTAAAAATATTTAAAGCATTATAAAAATACTATAAACTTAAAGAATTAATAAAAAAATATGCTGATTGCTGAGGCTTATTCAAGCTTCTGTAGCCTTTCATATACAGTCATAATTGATATTTTTTCTAATTCTCTGTTATAAATTATATTTATTTCTTTTTTCAGTTGCCCCTTGCTCAAGTTCAGGAATTACTAGTAATCCTTTACATTATAATTCTGAAGGTTGGATAGGGCATCCTCTGGATCCAGTGGGTGCTCTATTTGACACATTAGCTGAATCATCTTTAATTCCTGAAACCAAATCATTTGATCAATATTATGGTAAAGTTTTAGACCTCTACAATTTTACATTGAAAAAAATATTTTATTTATTTTGTCTTCGCATTAAGTTCCTCCCCCCCCCTTTCTTTATCAGATGTTAGTGTGACGAATGCATCAAGTGAAGAGGGAAATTTGACTCCACGCGAAAGACCCAGGTATCATCATGTGTCAGTCCCAGGGAGCAGGGACAGGAGTGAAACTTATTTATCCCTGGCTGTCGAAGCAGCACTCATTGGTCTGGGACAGCAGCGTGTTATGCCCCTGGGTTTGTATGCTCAAGAAAAAGCCTGTAAGCACGAGGATCGCCTTATCACGAAACTGCACGACATCGAGTTGGATGGAACTTTAGTTGCTGTTCTTCGGAAACAAGCCATGCTCTTACTGGAAGGTAGGCTTTGAACACATATTTCATTTGTGAATATTTAATTAGACAACATTTTGTATTGAGGGATTGTAATGATTTAGAAGGAATAGTTTAGAAGTGAAAAACACTACTTTATCGTTGAAAGTGATTAAAGTGACAGAACAGAAATTACAAACTATGATAATGTAATATTTTTTTCAACATGTTGGATGGAAATACTGGCATTAAAAAGAATATTAGAACACATTAATTGATTTGTGATATCAAACAATTTTAATATGCTTGTGACAGATTAATCATAATTTCTCATTGTGCCCAGGACATAAGGCCTTCAGTTTAGATC
Nnasicus_CaneyFork_N171 --------------------------------------------------------------------AATAAAAAAATATGCCGATTGCTAAGGCTTATTCAAGCTTCTGTAGCCTTTCATATACAGTCATAATTGATATTTTTTCTAAGTCTCTGTTATAATTTATAATTATTTCTTTTTTCAGTTGCCCCTTGCTCAAGTTCAGGAATTACTAGTAATCCTTTACATTATAATTCTGAAGGTTGGATAGGGCATCCTCTGGATCCAGTGGGCGCTCTATTTGACACGTTAGCTGAATCATCTTTAATTCCTGAAACCAAATCATTTGATCAATATTATGGTAAAGTTTCAGACCTCTACGATTTTACATTACAAAAAATATTTTATTTATTTTGCCTTCACATTAAGTTCCTT--CCCCCCTTTCTTTATCAGATGTTAGTGTGACGAATGCATCAAGTGAAGAGGGAAATTTGACTCCACGTGAAAGACCCAGGTATCATCATGTGTCAGTCCCAGGGAGCAGGGACAGGAGTGAAACTTATTTATCCCTGGCTGTTGAAGCAGCGCTCATTGGTCTGGGACAGCAGCGTGTTATGCCCCTGGGTTTGTACGCTCAGGAAAAGGCCTGCAAGCACGAGGATCGCCTTATCACGAAACTGCACGACATCGAGTTGGATGGAACTTTAGTTGCTGTTCTTCGGAAACAAGCCATGCTCTTACTGGAAGGTACGCTTTGAACACGCATTTCATTTGTGAATATTTAATTAGACAACATTTTGTGTTGAGTGATTGTAATGATTTAGAAGGAATAGTTTAGAAGTGAAAAAGAATGCTTTATCGTTGAAAGTGATTAAAGTGACGGAACAGAAATGACAAACAACGATAATGTAATATTTTTTTCAACATGTTGGATAAAAATACTGGCATTAAAAAGACTATTAGAACACATTAATTTATTTGTGATATAAAATAATATTAATATGCTTGTAACAGATTAATCATAATTTCTCATCGTGTCCAGGACATAAGGCCTTCAGTCTAGATC
Npaynei_Grindstaff_N646 ---------------------------------------------------------------------------------------------------------------------------TACAGTCATAATTGATATTTTTTCTAAGTCTCTGTTATAAATTATAATTATTTCTTTTTTCAGTTGCCCCTTGCTCAAGTTCAGGAATTACTAGTAATCCTTTACATTATAATTCTGAAGGTTGGATAGGGCATCCTCTGGATCCAGTGGGCGCTCTATTTGACACATTAGCTGAATCATCTTTAATTCCTGAAACCAAATCATTTGATCAATATTATGGTAAAGTTTTAGACCTCTACAATTTTACATTAAAAAAAATATTTTATTTATTTTGTCTTCGCATTAAGTTCCTTCCCCCCTTTTTCTTTATCAGATGTTAGTGTGACGAATGCATCAAGTGAAGAGGGAAATTTGACTCCACGCGAAAGACCCAGGTATCATCATGTGTCAGTCCCGGGGAGCAGGGACAGGAGTGAAACTTATTTATCCCTGGCTGTCGAAGCAGCACTCATTGGTCTGGGACAGCAGCGTGTTATGCCCCTGGGTTTGTATGCTCAAGAAAAAGCCTGTAAGCACGAGGATCGCCTTATCACGAAACTGCACGACATCGAGTTGGATGGAACTTTAGTTGCTGTTCTTCGGAAACAAGCCATGCTCTTACTGGAAGGTAGGCTTTGAACACGTATTTCATGTGTGAATATTTAATTAGGCAACATTTTGTATTGAGTGATTGTAATGATTTAGAAGGAATAGTTTAGAAGTGAAAAACAATACTTTATCGTTGAAAGTGATTAAAGTGACAGAACAGAAATTACAAACTATGATAGTGTAGTATTTGTTTCAACATGTTGGATGAAAATACTGGCATTAAAAAGAATATTAGAACACATTAATTGATTTGGGATATCAAACAGTTTGAATAGGCTTGTGACAGATTAATCATAATTTCTCATCGTGTCCAGGACATAAGGCCTTCAGTTTAGATC
Npaynei_NorrisDamCave_N348 TGTTTATTTATGGCTGTTTTTTTAAACATATTTAAAGCATTATAAAAATACTATAAACTTAAAGAATTAATAAAAAAATATGCTGATTGCTAAGGCTTATTCAAGCTTCTGTAGCCTTTCATATACAGTCATAATTGATATTTTTTCTAAGTCTCTGTTATAAATTATAATTATTTCTTTTTTCAGTTGCCCCTTGCTCAAGTTCAGGAATTACTAGTAATCCTTTACATTATAATTCTGAAGGTTGGATAGGGCATCCTCTGGATCCAGTGGGCGCTCTATTTGACACATTAGCTGAATCATCTTTAATTCCTGAAACCAAATCATTTGATCAATACTATGGTAAAGTTTTAGACCTCTACAATTTTACATTAAAAAAAATATTTTATTTATTTTGTCTTCGCATTAAGTTTCTTCCCCCCCTTTTCTTTATCAGATGTTAGTGTGACGAATGCATCAAGTGAAGAGGGAAATTTGACTCCACGCGAAAGACCCAGGTATCATCATGTGTCAGTCCCGGGGAGCAGGGACAGGAGTGAAACTTATTTATCCCTGGCTGTTGAAGCAGCACTCATTGGTCTGGGACAGCAGCGTGTTATGCCCCTGGGTTTGTATGCTCAAGAAAAAGCCTGTAAGCACGAGGATCGCCTTATCACGAAACTGCACGACATCGAGTTGGATGGAACTTTAGTTGCTGTTCTTCGGAAACAAGCCATGCTCTTACTGGAAGGTAGGCTTTGAACACGTATTTCATTTGTGAATATTTAATTAGACAACATTTTGTATTGAGTGATTGTAATGATTTAGAAGGAATAGTTTAGAAGTGAAAAACAATACTTTATCGTTGAAAGTGATTAAAGTGACAGAACAGAAATTACAAACTATGATAATGTAATATTTTTTTCAACATGTTGGATGAAAATACTGGCATTAAAAAGAATATTAGAACACATTAATTGATTTATGATATCAAACAATTTTAATATGCTTGTGACAGATTAATCATAATTTCTCATCGTGTCCAGGACATAAGGCCTTCAGTTTAGATC
Npecki_HaskellSims_G3697 ------------------------------------------------------------AATGAACTAATTAAGAAATATGCCGATTGCTAAAGCTTATTCATGCCTCTGTAGCCTTTCATACACAGTTATAATTGATATTATTTCTAAG--TCTGTTATAATTTATAATTACTTATTTTTTCAGTTGCTCCTTGCTCAAGTTCAGGAATTACTAGTAATCCTTTACATTATAATTCTGAGGGTTGGATAGGGCATCCTCTGGATCCAGTGGGAGCTCTATTTGACACGTTAGCTGAGTCATCTTTAATTCCAGAAACCAAATCATTTGATCAATATTATGGTAATTTTTTAGACCTCTGCAATTTTGCATTAAAACAAATACTGTATAGATTTTGTCTTCGCATTAAGTTCATT-------TTTTCTTCATCAGATGTCAGTGTGACGAATGCATCAAGTGAAGAGGGAAATTTGACTCCACGTGAAAGGCCCAGGTATCACCACGTGTCAGTCCCAGGGAGCAGGGACAGGAGTGAAACTTATTTATCCTTGGCTGTTGAAGCGGCCCTCATTGGTCTGGGACAGCAGCGTGTTATGCCCCTGGGTTTGTATGCTCAAGAAAAAGCCTGTAAGCACGAGGATCGCCTTATCACGAAACTGCACGACATCGAGTTGGATGGAACTTTAGTTGCTGTTCTTCGGAAACAAGCCATGCTCTTACTGGAAGGTATGCTTGGAACACATATTTCATTTGTGAACTTTTAATTGGACAACATTTTGTATGGAGTGATTGTAATGGTTTAGAAGAGAGTTCACTGAAGTGAAAAACAATGCTTTATTGTTGGAACTTTTGGAAGTGATTAATGGACAATTACCCACAATGTTAATGTAATC-TCTTTTCAACATGTTGGATGAAAATCCTGACAATAAAGAGAATATTAAACTGCAGTAGTTTATCTGTGATATCAAATAATTTTAGTTTGCTTCATGTGGATTAATAA------------ATGTTAAAGACAATAAAACTCTATTATCTATC
Npecki_HurricaneMazeCave_G2100 TGTTTATTTCTGGCTGTTTTTT--TTAATATTTAAAGCATTACAAAAAAAAAAAAAACTGAATGAACTAATTAAGAAATATGCCGATTGCTAAAGCTTATTCATGCCTCTGTAGCCTTTCATACACAGTTATAATTGATATTATTTCTAAG--TCTGTTATAATTTATAATTACTTATTTTTTCAGTTGCCCCTTGCTCAAGTTCAGGAATTACTAGTAATCCTTTACATTATAATTCTGAGGGTTGGATAGGGCATCCTCTGGATCCAGTGGGAGCTCTATTTGACACGTTAGCTGAGTCATCTTTAATTCCAGAAACCAAATCATTTGATCAATATTATGGTAAATTTTTAGACCTCTACAATTTTACATTAAAACAAATACTGTATAGATTTTGTCTTCGCATTAAGTTCATT-------TTTTCTTCATCAGATGTCAGTGTGACGAATGCATCAAGTGAAGAGGGAAATTTGACTCCACGCGAAAGGCCCAGGTATCACCACGTGTCAGTCCCAGGGAGCAGGGATAGGAGTGAAACTTATTTATCCTTGGCTGTTGAAGCGGCCCTCATTGGTCTGGGACAGCAGCGTGTTATGCCCCTGGGTTTGTATGCTCAAGAAAAAGCCTGTAAGCACGAGGATCGCCTTATCACGAAACTGCACGACATCGAGTTGGATGGAACTTTAGTTGCTGTTCTTCGGAAACAAGCCATGCTCTTACTGGAAGGTATGCTTTGAACACATATTTCATTTGTGAATTTTTAATTAGACAACATTTTTTATGGAGTGATTGTAATGGTTTAGAAGAGAGTTCACTGAAGTGAAAAACAATGCTTTATTGTTGGAAGTTTTTGAAGTGATAAATGGACAATTACCCACAAGGTTAATGTAATC-TCTTTTCAACATGTTGAATGAAAATCCTGACAATAAAGAGAATATTAAACTACAGCAGTTTATCTGTGATATCAAATAATTTTAGTATGCTTCATGTGGATTAATAA------------ATGTTGAAGACAATAAAACTCTATTATCTATC
Npecki_Monteagle_N062 TGTTTATTTCTGGCTTTTTTTTT-TTAATATTTAAGGCATTACAAAAAGAAAAAAAACTGAATGGACTAATTAAGAAATATGCCGATTGCTAAAGCTTATTCATGCCTCTGTAGCCTTTCATACACAGTTATAATTGATATTATTTCTAAG--TCTGTTATAATTTATAATTACTTATTTTTTCAGTTGCTCCTTGCTCAAGTTCAGGAATTACTAGTAATCCTTTACATTATAATTCTGAGGGTTGGATAGGGCATCCTCTGGATCCAGTGGGAGCTCTATTTGACACGTTAGCTGAGTCATCTTTAATTCCAGAAACCAAATCATTTGATCAATATTATGGTAAATTTTTAGACCTCTGCAATTTTACATTAAAACAAATACTGTATAGATTTTGTCTTCGCATTAAGTTCATT-------TTTTCTTCATCAGATGTCAGTGTGACGAATGCATCAAGTGAAGAGGGAAATTTGACTCCACGCGAAAGGCCCAGGTATCACCACGTGTCAGTCCCAGGGAGCAGGGATAGGAGTGAAACTTATTTATCCTTGGCTGTGGAAGCGGCCCTCATTGGTCTGGGACAGCAGCGTGTTATGCCCCTGGGTTTGTATGCTCAAGAAAAAGCCTGTAAGCACGAGGATCGCCTTATCACGAAACTGCACGACATCGAGTTGGATGGAACTTTAGTTGCTGTTCTTCGGAAACAAGCCATGCTCTTACTAGAAGGTATGCTTTGAACACATATTTCATTTGTGAATTTTTAATTGGACAACATTTTGTATGGAGTGATTGTAATGGTTTAGAAGAGAGTTCACTGAAGTGAAAAACAATGCTTTATTGTTGGAAGCTTTGGAAGTGATAAATGGACAATTATCCACAATGTTAATGTAATC-TTTTTTCAATATGTTGGATGAAAATCCTGAC---AAAAAGAATATTAAACCGCAGCAGTTTATCTG-------------------------------------------------------------------------------------
Nperlakyi_SChimneys_N1079 -------------------------------------------------------------------TAATAAAAAAATATGCTGATTGCTAAAGATTATTCAAGCTTTTGTAGCCTTTCATATACAGTCATAATTGATATTTTTTCTAAGTCTCTGTTATAATTTATAATTATTTCTTTTTTCAGTTGCCCCTTGCTCAAGTTCAGGAATTACTAGTAATCCTTTACATTATAATTCTGAAGGTTGGATAGGACATCCTCTGGATCCAGTAGGTGCTCTATTTGACACATTAGCTGAATCATCTTTAATTCCAGAAACCAAATCATTTGATCAATATTATGGTAAAGTTTTAGACCTCTACAATTTTACATTAAAAAAAATATTTTATTTATTTTGTCTTCGCATTAAGTTCCTTTTTCCCCTTTTCTTTATCAGATGTTAGTGTGACGAATGCATCAAGTGAAGAGGGAAATTTGACTCCACGTGAAAGACCCAGGTATCATCACGTGTCAGTCCCAGGGAGCAGGGACAGGAGTGAAACTTATTTATCCCTGGCAGTTGAAGCAGCACTCATTGGTCTGGGACAACAGCGTGTTATGCCCCTGGGTTTGTATGCTCAAGAAAAAGCCTGTAAGCATGAGGATCGCCTTATCACGAAACTGCACGACATTGAGTTGGATGGAACTTTAGTTGCTGTTCTTCGGAAGCAAGCCATGCTCTTACTGGAAGGTATGCTTTGAACACATATTTCATTTGTGAATATTTAATTAGACAACATTTTGTATTTAGTGATTGTAATGATTTAGAAGGAATAGTTTAGAAGTGAAAAACAATTCTTTATCATTGAAAGTGATTAAAGTGACAGAACACAGGCCTGAGGTCAGGATTTTCCGGAATTTCTTTTTAAGCGTTGATCGGATTTTTTACTATTA---------------------AGTTTATT----------------TTGAACTTTTTTTTAGCTA----------AGTTTTCAGCACAATGGAAAGAAAAG----------------
Nreclusus_Clingmans_N252 TGTTTATTTATGGCTGTTTTTTTAAAAATATTTAAAGCATTATAAAAATACTAAAAACCTAATGAATTAATAAAAAAATATGCTGATTGCTAAGGCTTATTCAAGCTTCTGTAGCCTTTCATATACTGTCATAATTGATATTTTTTCTAAGTCTCTGTTATAATTTATAATTATTTCTTTTTTCAGTTGCCCCTTGCTCAAGTTCAGGGATTACTAGTAATCCTTTACATTATAATTCTGAAGGTTGGATAGGACATCCTCTGGATCCAGTGGGTGCTCTATTTGACACATTAGCTGAATCATCTTTAATTCCAGAAACCAAATCATTTGATCAATATTATGGTAAAGTTTTAGACCTCTACAATTTTACATTAAAAAAAATATTTTATTTATTTTGTCTTCGCATTAAGTTCCTTTTCCCCCTTTTCTTTATCAGATGTTAGTGTGACGAATGCATCAAGTGAAGAGGGAAATTTGACTCCACGCGAAAGACCCAGGTATCATCACGTGTCAGTCCCAGGGAGCAGGGACAGGAGTGAAACTTATTTATCCCTGGCAGTTGAAGCAGCACTCATTGGTCTGGGACAACAGCGTGTTATGCCCCTGGGTTTGTATGCTCAAGAAAAAGCCTGTAAGCACGAGGATCGCCTTATCACGAAACTGCACGACATTGAGTTGGATGGAACTTTAGTTGCTGTTCTTCGGAAACAAGCCATGCTCTTACTGGAAGGTATGCTTTGAACACATATTTCATTTGTGAATATTTAATTAGACAAC--------------------------------------------------AAAACAATTCTTTATCATTGAAAGTGATTAAAGTGACAGAACAGAAATTAGAAACAATGATAATGTAATATTTTGTTCAACATGTTGGATGAAAATACTGACATTAAAAAGAATATTAGATCACATTCATTTATTTGTGATATCAAATAATTTTAATATGTGTGTAACAGATTAATCGTAATTTCTCATCGTGCCCAGGACATAAGGCCTTCAGTCTAGATC
Nreclusus_Newfound_N259 ----------------------TAAAAATATTTAAAGCATTATAAAAATACTAAAAACCTAATGAATTAATAAAAAAATATGCTGATTGCTAAGGCTTATTCAAGCTTCTGTAGCCTTTCATATACTGTCATAATTGATATTTTTTCTAAGTCTCTGTTATAATTTATAATTATTTCTTTTTTCAGTTGCCCCTTGCTCAAGTTCAGGGATTACTAGTAATCCTTTACATTATAATTCTGAAGGTTGGATAGGACATCCTCTGGATCCAGTGGGTGCTCTATTTGACACATTAGCTGAATCATCTTTAATTCCAGAAACCAAATCATTTGATCAATATTATGGTAAAGTTTTAGACCTCTACAATTTTACATT-AAAAAAATATTTTATTTATTTTGTCTTCGCATTAAGTTCCTTTTTTCCCTTTTCTTTATCAGATGTTAGTGTGACGAATGCATCAAGTGAAGAGGGAAATTTGACTCCACGCGAAAGACCCAGGTATCATCATGTGTCAGTCCCAGGGAGCAGGGACAGGAGTGAAACTTATTTATCCCTGGCAGTTGAAGCAGCACTCATTGGTCTGGGACAACAGCGTGTTATGCCCCTGGGTTTGTATGCTCAAGAAAAAGCCTGTAAGCACGAGGATCGCCTTATCACGAAACTGCACGACATTGAGTTGGATGGAACTTTAGTTGCTGTTCTTCGGAAACAAGCCATGCTCTTACTGGAAGGTATGCTTTGAACACATATTTCATTTGTGAATATTTAACTAGACAACATTTTGTATTTAGTAATTGTCATGATTTAGAAGGAATAGTTTAGAAGTGAAAAACAATTCTTTATCATTGAAAGTGATTAAAGTGACAGAACAGAAATTAGAAACAATGATAATGTAATATTTTGTTCAACATGTTGGATGAAAATACTGACATTAAAAAGAATATTAGAACACATTCATTTATTTGTGATATCAAATAATTTTAATATGCGTGTAACAGATTAATCATAATTTCTCATCGTGCCCAGGACATAAGGCCTTCAGTCTAGATC
Nreclusus_Smokemont_N1020 TGTTTATTTATGGCTGTTTTTTTAAAAATATTTAAAGCATTATAAAAATACTAAAAACCTAATGAATTAATAAAAAAATATGCTGATTGCTAAGGCTTATTCAAGCTTCTGTAGCCTTTCATATACTGTCATAATTGATATTTTTTCTAAGTCTCTGTTATAATTTATAATTATTTCTTTTTTCAGTTGCCCCTTGCTCAAGTTCAGGGATTACTAGTAATCCTTTACATTATAATTCTGAAGGTTGGATAGGACATCCTCTGGATCCAGTGGGTGCTCTATTTGACACATTAGCTGAATCATCTTTAATTCCAGAAACCAAATCATTTGATCAATATTATGGTAAAGTTTTAGACCTCTACAATTTTACATTAAAAAAAATATTTTATTTATTTTGTCTTCGCATTAAGTTCCTTTTTCCCCTTTTCTTTATCAGATGTTAGTGTGACGAATGCATCAAGTGAAGAGGGAAATTTGACTCCACGCGAAAGACCCAGGTATCATCATGTGTCAGTCCCAGGGAGCAGGGACAGGAGTGAAACTTATTTATCCCTGGCAGTTGAAGCAGCACTCATTGGTCTGGGACAACAGCGTGTTATGCCCCTGGGTTTGTATGCTCAAGAAAAAGCCTGTAAGCACGAGGATCGCCTTATCACGAAACTGCACGACATTGAGTTGGATGGAACTTTAGTTGCTGTTCTTCGGAAACAAGCCATGCTCTTACTGGAAGGTATGCTTTGAACACATATTTCATTTGTGAATATTTAATTAGACAACATTTTGTATTTAGTGATTGTCGTGATTTAGAAGGAATAGTTTAGAAGTGAAAAACAATTCTTTATCATTGAAAGTGATTAAAGTGACAGAACAGAAATGAGAAACAATGATAATGTAATATTTTGTTCAACATGTTGGATTAAAATACTGACATTAAAAAGAATATTAGAACACATTCATT-------------------------------------------------------------------------------------------
Nroanensis_IngramBranch_N926 ----------------------------------------------------------------------------------CTGATTGCTAAGGCTTATTCAAGCTTCTGTAGCCTTTCATATACAGTCATAATCGATATTTTTTCTCAGGCTCTGTTATAAATTATAATTATTTCTTTTTTCAGTTGCCCCTTGCTCAAGTTCAGGAATTACTAGTAATCCTTTACATTATAATTCTGAAGGTTGGATAGGGCATCCTCTGGATCCAGTGGGCGCTCTATTTGACACATTAGCTGAATCATCTTTAATTCCTGAAACCAAATCATTTGATCAATACTATGGTAAAGTTTTAGACCTCTACAATTTTACATTAAAAAAAATATTTTATTTATTTTGCCTTCGCATTAAGTTCCTC-CCCCCCCTTTCTTTATCAGATGTTAGTGTGACGAATGCATCAAGTGAAGAGGGAAATTTGACTCCACGCGAAAGACCCAGGTATCATCATGTGTCAGTCCCGGGGAGCAGGGACAGGAGTGAAACTTATTTATCCCTGGCTGTCGAAGCAGCACTCATTGGTCTGGGACAGCAGCGTGTTATGCCCCTGGGTTTGTATGCTCAAGAAAAAGCCTGTAAGCACGAGGATCGCCTTATCACGAAACTGCACGACATCGAGTTGGATGGAACTTTAGTTGCTGTTCTTCGGAAACAAGCCATGCTCTTACTGGAAGGTAGGCTTTGAACACGTATTTCATTTGTGAATGTTTAATTAGGCAACATTTTGTATTGAGTGATTGTAATGATTTAGAAGGAATAGTTTAGAAGTGAAAAACAATACTTTATCGTTGAAAGTGATTAAAGTGACAGAACTGAAATTACAAACTATGATAGTGTAGTATTTTTTTCAACATGTTGGATGAAAATACTGGCATTAAAAAGAATATTAGAACACATTAATTGATTTGTGATATCAAACAG------------------------------------------------------------------------
Nroanensis_N_CarversGap_N928 -----------------TTTTTTAAACATATTTAAAGCATTATAAAAATACTATAAACTTAAAGAATTAATAAAAAAATATGCCGATTGCTAAGGCTTATTCAAGCTTCTGTAGCCTTTCATATACAGTCATAATTGATATTTTTTCTAAGTCTCTGTTATAAATTATAATTATTTCTTTTTTCAGTTGCCCCTTGCTCAAGTTCAGGAATTACTAGTAATCCTTTACATTATAATTCTGAAGGTTGGATAGGGCATCCTCTGGATCCAGTGGGCGCTCTATTTGACACATTAGCTGAATCATCTTTAATTCCTGAAACCAAATCATTTGATCAATACTATGGTAAAGTTTTAGACCTCTACAATTTTACATTAAAAAAAATATTTTATTTATTTTGTCTTCGCATTAAGTTTCTTCCCCCCCTTTTCTTTATCAGATGTTAGTGTGACGAATGCATCAAGTGAAGAGGGAAATTTGACTCCACGCGAAAGACCCAGGTATCATCATGTGTCAGTCCCAGGGAGCAGGGACAGGAGTGAAACTTATTTATCCCTGGCTGTCGAAGCAGCACTCATTGGTCTGGGACAGCAGCGTGTTATGCCCCTGGGTTTGTATGCTCAAGAAAAAGCCTGTAAGCACGAGGATCGCCTTATCACGAAACTGCACGACATCGAGTTGGATGGAACTTTAGTTGCTGTTCTTCGGAAACAAGCCATGCTCTTACTGGAAGGTAGGCTTTGAACACGTATTTCATTTGTGAATATTTAATTAGACAACATTTTGTATTGAGTGATTGTAATGATTTAGAAGGAATAGTTTAGAAGTGAAAAACAATACTTTATCGTTGAAAGTGATTAAAGTGACAGAACAGAAATTACAAACTATGATAGTGTAATATTTTTTTCAACATGTTGGATGAAAATACTGGTATTAAAAAGAATATTAGAACA-ATTAATTGATTTGTGATATGAAACAATTTTAATATGCTTGTGACAGATTAATCATAATTTCTCATCGTGTC---------------------------
Nroanensis_RoanHighBluff_N762 TGTTTATTTATGGCTGTTTTTTTAAACATATTTAAAGCATTATAAAAATACTATAAACTTAAAGAATTAATAAAAAAATATGCTGATTGCTAAGGCTTATTCAAGCTTCTGTAGCCTTTCATATACAGTCATAATTGATATTTTTTCTAAGTCTCTGTTATAAATTATAATTATTTCTTTTTTCAGTTGCCCCTTGCTCAAGTTCAGGAATTACTAGTAATCCTTTACATTATAATTCTGAAGGTTGGATAGGGCATCCTCTGGATCCAGTGGGCGCTCTATTTGACACATTAGCTGAATCATCTTTAATTCCTGAAACCAAATCATTTGATCAATACTATGGTAAAGTTTTAGACCTCTACAATTTTACATTAAAAAAAATATTTTATTTATTTTGTCTTCGCATTAAGTTCCTTTTCCTCCTTTTCTTTATCAGATGTTAGTGTGACGAATGCATCAAGTGAAGAGGGAAATTTGACTCCACGCGAAAGACCCAGGTATCATCATGTGTCAGTCCCAGGGAGCAGGGACAGGAGTGAAACTTATTTATCCCTGGCTGTCGAAGCAGCACTCATTGGTCTGGGACAGCAGCGTGTTATGCCCCTGGGTTTGTATGCTCAAGAAAAAGCCTGTAAGCACGAGGATCGCCTTATCACGAAACTGCACGACATCGAGTTGGATGGAACTTTAGTTGCTGTTCTTCGGAAACAAGCCATGCTCTTACTGGAAGGTAGGCTTTGAACACGTATTTCATTTGTGAATATTTAATTAGACAACATTTTGTATTGAGTGATTGTAATGATTTAGAAGGAATAGTTTAGAAGTGAAAAACAATACTTTATCGTTGAAAGTGATTAAAGTGACAGAACAGAAATTACAAACTATGATAATGTAATATTTTTTTCAACATGTTGGATGAAAATACTGGCATTAAAAAGGATATTAGAACACATTAATTGATTTGTGATATCAAACAATTTTAATATGCTTGTGACAGATTAATCATAATTTCTCATCGTGTCCAGGACATAAGGCCTTCAGTTTAGATC
Nsheari_BaldRiver_N1168 TGTTTATTTATGGCTGTTTTTT-AAAAATATTTAAAGCATTATAAAAATACTAAAAACTTAATGAATTAATAAAAAAATATGCTGATTGCTAAAGCTTATTCAAGCTTTTGTAGCCTTTCATATACAGTCATAATTGATATTTTTTCTAAGTCTCTGTTATAATTTATAATTATTTCTTTTTTCAGTTGCCCCTTGCTCAAGTTCAGGAATTACTAGTAATCCTTTACATTATAATTCTGAAGGTTGGATAGGACATCCGCTGGATCCAGTAGGTGCTCTATTTGACACATTAGCTGAATCATCTTTAATTCCAGAAACCAAATCATTTGATCAATATTATGGTAAAGTTTTAGACCTCTATAATTTTACATT------AATTTTTTATTTATTTTGTCTTTGCATTAAGTTCCTTTTTCCCCTTTTCTTTATCAGATGTTAGTGTGACGAATGCGGCAAGTGAAGAGGGAAATTTGACTCCACGCGAAAGACCCAGGTATCATCACGTGTCAGTCCCAGGGAGCAGGGACAGGAGTGAAACTTATTTATCCCTGGCAGTTGAAGCAGCACTCATTGGTCTGGGACAACAGCGTGTTATGCCCCTGGGTTTGTATGCTCAAGAAAAAGCCTGTAAGCACGAGGATCGCCTTATCACGAAACTGCACGACATCGAGTTGGATGGAACTTTAGTTGCTGTTCTTCGGAAACAAGCCATGCTCTTACTGGAAGGTATACTTTGAACAC--ATTTTATTTGTGAATATTTAATTACACAACATTTTGTATTTAGTGATTGTCATGATTTAGAAGGAATAGTTTAGAAGTGAAAAACAATGC-TTATGGTTGAAAGTGATTAAAGTGATAGAACAGAAATTAGAAACAATGATAATGTAATATTTTGTTCAACATGTTGGATGAAAATACTGACATTAAAAAGAATATTAGAACACATTCATTTATTTGTGATATCAAATCATTTTAATATGCGTG----------------------------------------------------------
Nsheari_Cohutta_N826 TGTTTATTTATGGCTGTTTTTTTAAAAATATTTAAAGCATTATAAAAATACTAAAAACCTAATGAATTAATAAAAAAATATGCTGATTGCTAAAGCTTATTCAAGCTTTTGTAGCCTTTCATATACAGTCATAATTGATATTTTTTCTAAGTCTCTGTTATAATTTATAATTATTTCTTTTTTCAGTTGCCCCTTGCTCAAGTTCAGGAATTACTAGTAATCCTTTACATTATAATTCTGAAGGTTGGATAGGACATCCGCTAGATCCAGTGGGTGCTCTATTTGACACATTAGCCGAATCATCTTTAATTCCAGAAACCAAATCATTTGATCAATATTATGGTAAAGTTTTAGACCTCTACAATTTTACATT-----AAATTTTTTATTTATTTTGTCTTTGCATTAAGTTCCTTTTTCCCCTTTTCTTTATCAGATGTTAGTGTGACGAATGCATCAAGTGAAGAGGGAAATTTGACTCCACGCGAAAGACCCAGGTATCATCACGTGTCAGTCCCAGGGAGCAGGGACAGGAGTGAAACTTATTTATCCCTGGCAGTTGAAGCAGCACTCATTGGTCTGGGACAACAGCGTGTTATGCCCCTGGGTTTGTATGCTCAAGAGAAAGCCTGTAAGCACGAGGATCGCCTTATCACGAAACTGCACGACATCGAGTTGGATGGAACTTTAGTTGCTGTTCTTCGGAAACAAGCCATGCTCTTACTGGAAGGTATGCTTTGAACACATATTTCATTTGTGAGTATTTAATTAGACAACATTTTGTATTTAGTGATTGTCATGATTTAGAAGGAATAGTTTAGAAGTGAAAAACAATGC-TTATGGTTGAAAGTGATTAAAGTGATAGAACAGAAATTAGAAACAATGATAATGTAATATTTTGTTCAACATGTTGGATGAAAATACTGACATTAAAAAGAATATTAGAACACATTCATTTATTTGTGATATCAAATAATTTTAATATGCATGTAACAGATTAATCATAATTTCTCATCGTGCCCAGAACA-AAGGCCTTCAGTCTAGATC
Nsheari_JoyceKilmer_N092 ------------------------------------------------------AAACCTAATGAATTAATAAAAAAATATGCTGATTGCTAAAGCTTATTCAAGCTTTTGTAGCCTTTCATATACAGTCATAATTGATATTTTTTCCAAGTCTCTGTTATAATTTATAATTATTTCTTTTTTCAGTTGCCCCTTGCTCAAGTTCAGGAATTACTAGTAATCCTTTACATTATAATTCGGAAGGTTGGATAGGACATCCGCTGGATCCAGTTGGTGCTCTATTTGACACATTAGCTGAATCATCTTTAATTCCAGAAACCAAATCATTTGATCAATATTATGGTAAAGTTTTAGACCTCTACAATTTTACATT-----AAATTTTTTATTTATTTTGTCTTTGCATTAAGTTCCTTTTTTCCCTTTTCTTTATCAGATGTTAGTGTGACGAATGCATCTAGTGAAGAGGGAAATTTGACTCCACGCGAAAGACCCAGGTATCATCACGTGTCAGTCCCAGGGAGCAGGGACAGGAGTGAAACTTATTTATCCCTGGCAGTTGAAGCAGCACTCATTGGTCTGGGACAACAGCGTGTTATGCCCCTGGGTTTGTATGCTCAAGAAAAAGCCTGTAAGCACGAGGATCGCCTTATCACGAAACTGCACGACATCGAGTTGGATGGAACTTTAGTTGCTGTTCTTCGGAAACAAGCCATGCTCTTACTGGAAGGTATGCTTTGAACACATATTTCATTTGTGAATATTTAATTAGACAACATTTTGTATTTAGGGATTGTCATGATTTAGAAGGAATAGTTTAGAAGTGAAAAACAATGC-TTATGGTTGAAAGTGATTAAAGTGATAGAACAGAAATTA----------------------------------------------------------------------------------------------------------------------------------------------------------------------------
Nsilvanus_GermanyCove_N1017 TGTTTATTTATGGCTGTTTTTTTAAAAATATTTAAAGCATTATAAAAATACTAAAAACTTAATGAATTAATAAAAAAATATGCTGATTGCTAAAGCTTATTCAAGCTTCTGTAGCCTTTCATATACAGTCATAATTGATATTTTTTCTAAATCTCTGTTATAAATTATAATTATTTCTTTTTTCAGTTGCCCCTTGCTCAAGTTCAGGAATTACTAGTAATCCTTTACATTATAATTCTGAAGGTTGGATAGGGCATCCTCTGGATCCAGTGGGCGCTCTATTCGACACGTTAGCTGAATCATCTTTAATTCCTGAAACCAAATCATTTGATCAATATTATGGTAAAGTTTTAGACCTCTACGATTTTACATTAAAAAAAATATTTTATTTATTTTGTCTTCGCATTAAGTTCTTTTCCCCCCTTTTCTTTATCAGATGTTAGTGTGACGAATGCATCAAGTGAAGAGGGAAATTTGACTCCACGCGAAAGGCCCAGGTATCATCATGTGTCAGTCCCGGGGAGCAGGGACAGGAGTGAAACTTATTTATCCCTGGCTGTCGAAGCAGCACTCATTGGTCTGGGACAGCAGCGTGTTATGCCCCTGGGTTTGTATGCTCAAGAAAAAGCCTGTAAGCACGAGGATCGCCTTATCACGAAACTGCACGACATCGAGTTGGATGGAACTTTAGTTGCTGTTCTTCGGAAACAAGCCATGCTCTTACTGGAAGGTATGCTTTGAACACGTATTTCATTTGTGAATATTTAATTAGACAACATTTTGTATTCAGTGATTGTAATGATTTAGAAGGAATACTTTAGAAGTGAAAAACAATGCTTTATCGTTGAAAGTGATTAAAGTGACAGAACAGAAATGACAAACAATGATAATGTAATATTTTTTTCAACATGTTGGATGAAAATACTGGCATTAAAAAGAATATTAGAACACATTAATTTATTTGTGATATCAAATAATTTTAATATGCTTGTGAGAGATTAATCATAATTTCTCATCGTGTCCAGGACTTAAGGCCTTCAGTCTAGATC
Nsilvanus_HeboMtn_N1029 ----------------------------------------------------AAAAACTTAATGAATTAATAAAAAAATATGCCGATTGCTAAAGCTTATTCAAGCTTCTGTAGCCTTTCATATACAGTCATAATTGATATTTTTTCTAAATCTCTGTTATAAATTATAATTATTTCTTTTTTCAGTTGCCCCTTGCTCAAGTTCAGGAATTACTAGTAATCCTTTACATTATAATTCTGAAGGTTGGATAGGGCATCCTCTGGATCCAGTGGGCGCTCTATTTGACACGTTAGCTGAATCATCTTTAATTCCTGAAACCAAATCATTTGATCAATATTATGGTAAAGTTTTAGACCTCTACGATTTTACATTAAAAAAAATATTTTATTTATTTTGTCTTCGCATTAAGTTCCTTCTCCCCCTTTTCTTTATCAGATGTTAGTGTGACGAATGCATCAAGTGAAGAGGGAAATTTGACTCCACGCGAAAGGCCCAGGTATCATCATGTGTCAGTCCCGGGGAGCAGGGACAGGAGTGAAACTTATTTATCCCTGGCTGTCGAAGCAGCACTCATTGGTCTGGGACAGCAGCGTGTTATGCCCCTGGGTTTGTATGCTCAAGAAAAAGCCTGTAAGCACGAGGATCGCCTTATCACGAAACTGCACGACATCGAGTTGGATGGAACTTTAGTTGCTGTTCTTCGGAAACAAGCCATGCTCTTACTGGAAGGTATGCTTTGAACACGTATTTCATTTGTGAATATTTAATTAGACAACATTTTGTATTCAGTGATTGTAATGATTTAGAAGGAATAGTTTAGAAGTGAAAAACAATGCTTTATCGTTGACAGTGATTAAAGTGACAGAACAGAAATTACAAACAATGATAATCTTGAATTTTTTTCGGGGAGAAGAGTGGGAACCCTGTTCTTGCAAGTGAGGTTAACACTTATTCATTCCATTATGGATTCAAAAAAAATAAATATTATTATGATTATTTAATTATTATCTT---------------------GTTTACCGATGAAA--
Nstupkai_BlowholeWOS_N285 TGTTTATTTATGGCTGTTTTTTTAAAAATATTTAAAGCATTATAAAAATACTAAAAACCTAATGAATTAATAAAAAAATATGCTGATTGCTAAGGCTTATTCAAGCTTCTGTAGCCTTTCATATACTGTCATAATTGATATTTTTTCTAAGTCTCTGTTATAATTTATAATTATTTCTTTTTTCAGTTGCCCCTTGCTCAAGTTCAGGGATTACTAGCAATCCTTTACATTATAATTCTGAAGGTTGGATAGGACATCCTCTGGATCCAGTAGGTGCTCTATTTGACACATTAGCTGAATCATCTTTAATTCCAGAAACCAAATCATTTGATCAATATTATGGTAAAGTTTTAGACCTCTACAATTTTACATTAAAAAAAATATTTTATTTATTTTGTCTTCGCATTAAGTTCCTTTTTTCCCTTTTCTTTATCAGATGTTAGTGTGACGAATGCATCAAGTGAAGAGGGAAATTTGACTCCACGCGAAAGACCCAGGTATCATCATGTGTCAGTCCCAGGGAGCAGGGACAGGAGTGAAACTTATTTATCCCTGGCAGTTGAAGCAGCACTCATTGGTCTGGGACAACAGCGTGTTATGCCCCTGGGTTTGTATGCTCAAGAAAAAGCCTGTAAGCACGAGGATCGCCTTATCACGAAACTGCACGACATTGAGTTGGATGGAACTTTAGTTGCTGTTCTTCGGAAACAAGCCATGCTCTTACTGGAAGGTATGCTTTGAACACATATTTCATTTGTGAATATTTAATTAGACAACATTTTGTATTTAGTAATTGTCATGATTTAGAAGGAATAGTTTAGAAGTGAAAAACAATTCTTTATCATTGAAAGTGATTAAAGTGACAGAACAGAAATTAGAAACAATGATAATGTAATATTTTGTTCAACATGTTGGATGAAAATACTGACATTAAAAAGAATATTAGAACACATTCATTTATTTGTGATATCAAATAATTTTAATATGCGTGTAACAGATTAATCATAGTTTCTCATCATGCCCAGGAC---------------------
Nstupkai_Blowing_N356 TGTTTATTTATGGCTGTTTTTTTAAAAATATTTAAAGCATTATAAAAATACTAAAAACCTAATGAATTAATAAAAAAATATGCTGATTGCTAAGGCTTATTCAAGCTTCTGTAGCCTTTCATATACAGTCATAATTGATATTTTTTCTAAGTCTCTGTTATAATTTATAATTATTTCTTTTTTCAGTTGCCCCTTGCTCAAGTTCAGGGATTACTAGTAATCCTTTACATTATAATTCTGAAGGTTGGATAGGACATCCTCTGGATCCAGTAGGTGCTCTATTTGACACATTAGCTGAATCATCTTTAATTCCAGAAACCAAATCATTTGATCAATATTATGGTAAAGTTTTAGACCTCTACAATTTTACATT------AATTTTTTATTTATTTTGTCTTCGCATTAAGTTCCTTTTTCCCCTTTTCTTTATCAGATGTTAGTGTGACGAATGCATCAAGTGAAGAGGGAAATTTGACTCCACGCGAAAGACCCAGGTATCATCACGTGTCAGTCCCAGGGAGCAGGGACAGGAGTGAAACTTATTTATCCCTGGCAGTTGAAGCAGCACTCATTGGTCTGGGACAACAGCGTGTTATGCCCCTGGGTTTGTATGCTCAAGAAAAAGCCTGTAAGCACGAGGATCGCCTTATCACGAAACTGCACGACATCGAGTTGGATGGAACTTTAGTTGCTGTTCTTCGGAAACAAGCCATGCTCTTACTGGAAGGTATGCTTTGAACACATATTTCATTTGTGAATATTTAATTAGACAACATTTTGTATTTAGTAATTGTCATGATTTAGAAGGAATAGTTTAGAAGTGAAAAACAATTCTTTATCATTGAAAGTGATTAAAGTGACAAAACAGAAATTAGAAACAATGATAATGTAATATTTTGTTCAACATGTTGGATGAAAATACTGACATTAAAAAGAATATTAGAACACATTCATTTATTTGTGATATCGAATAATTTTAATATGCGTGTAACAGATTAATCATAATTTCTCATCGTGCCCAGGACATAAGGCCTTCAGTCTAGATC
Nstygius_ObeLee_N0656 TGTTTATTTAAGGTCATTGTTTTAAAAATATTTAAAGCATTATAAAAATACTAAAAACTTAATGAATTAAT-AAAAAAAATGTTGATTGCTAAAGCTTATTCATGCTTCTGTAGCCTTTCATATACAGTCATAATTGATATTATTTCTAAATCTCTGTTATAATTTATAATTATTTCTTTTTTCAGTTGCTCCTTGCTCAAGTTCAGGAATTACTAGTAATCCTTTACATTATAATTCTGAAGGTTGGATAGGGCATCCTCTGGATCCAGTGGGTGCTCTATTTGACACGTTAGCCGAGTCATCTTTAATTCCAGAAACCAAATCATTTGATCAATATTATGGTAAAGTTTTAGACTTCTGTGATTTTACATTAAAACAAATACTGTATTGATTTTGTCTTCGCATTAAGTTCATCCCCCCCCTTTTCTCTATCAGATGTCAGTGTGACGAATGCATCAAGTGAGGAGGGAAATTTGACTCCACGCGAAAGACCCAGGTATCACCATGTGTCGGTCCCAGGGAGCAGGGACAGGAGTGAAACTTATTTATCCTTGGCTGTTGAAGCGGCCCTGATTGGTCTGGGACAGCAGCGTGTTATGCCCCTGGGTTTGTATGCTCAAGAAAAAGCCTGTAAGCACGAGGATCGCCTTATCACGAAACTGCACGACATCGAGTTGGATGGAACTTTAGTTGCCGTCCTTCGGAAACAAGCCATGCTCTTACTGGAAGGTATGCTTTGAACACATATTTCATTGGTGGATATTTAGGT--------TTTTATATGGAGTGATTA---------AGAAGAAAGTTCACTAAGGTGAAAAACAATACTTTATTGTTGAAAGTTTTGGAAGTGATAAATAGAAAATTAAAAACAATGTTAATGTAATC-TTTTTTCAACATGTTGGTTGAAAATCCTGACAATAAAAAGAATATTAAAC-ACAGTGGTTTA---------------------------------------------------------ATATTAA--ACGATAGAACTCT----------
Nstygius_RavenB_N1022 --------------------------------------ACTTTAA-------AAAAACTTAATGAATTAATAAAAAAAAATGTTGATTGCTAAAGCTTATTCATGCTTCTGTAGCCTTTCATATACAGTCATAATTGATATTATTTCTAAATCTTTGTTATAATTTATAATTATTTCTTTTTTCAGTTGCTCCTTGCTCAAGTTCAGGAATTACTAGTAATCCTTTACATTATAATTCTGAAGGTTGGATAGGGCATCCTCTGGATCCAGTGGGTGCACTATTTGACACGTTAGCCGAGTCATCTTTAATTCCAGAAACCAAATCATTTGATCAATATTATGGTAAAGTTTTAGACTTCTGTGATTTTACATTAAAACAAATACTGTATTGATTTTGTCTTCGCATTAAGTTCATCCCCCCCCTTTTCTCTATCAGATGTCAGTGTGACGAATGCATCAAGTGAGGAGGGAAATTTGACTCCACGCGAAAGACCCAGGTATCACCATGTGTCGGTCCCAGGGAGCAGGGACAGGAGTGAAACTTATTTATCCTTGGCTGTTGAAGCGGCCCTGATTGGTCTGGGACAGCAGCGTGTTATGCCCCTGGGTTTGTATGCTCAAGAAAAAGCCTGTAAGCACGAGGATCGCCTTATCACGAAACTGCACGACATCGAGTTGGATGGAACTTTAGTTGCCGTCCTTCGGAAACAAGCCATGCTCTTACTGGAAGGTATGCTTTGAACACATATTTCATTGGTGGATATTTAGGT--------TTTTATATGGAGTGATTA---------AGAAGAAAGTTCACTAAGGTGAAAAACAATACTTTATTGTTGAAAGTTTTGGAAGTGATAAATAGAAAATTAAAAACAATGTTAATGTAATC-TTTTTTCAACATGTTGGTTGAAAATCCTGACAATAAAAAGAATATTAAAC-ACAGTGGTTTA---------------------------------------------------------ATATTAA--ACGATAGAACTCTATTATCTATC
Ntempletoni_BaldMtns_N950 TATTCAATAATTAAAAAGTTTTTAA--ATATTTAAAGCATTATAAAAATACT-------TAATGAATTAATAAAACAATATGCTGATTGCTAAGGCTTATTCATGCTTCTGTAGCATTTCATGTACAGTCATAATTGATATTTTTTTTAAGTCTCTGTTATAATTTATAATATAA--TTTTTTCAGTTGCCCCTTGCTCAAGTTCAGGAATTACCAGTAATCCTTTACATTATAATTCTGAAGGTTGGATAGGGCATCCTCTGGATCCAGTGGGCGCTCTATTTGACACGTTGGCTGAATCATCTTTAATTCCAGAAACCAAATCATTTGATCAATATTATGGTAAAGTTTTAGACTTCTACGATTTTACATTTAAAAAAATATTTTATTTATTTTGCCTTCGCATTAAGTTTCTTCCCCCCCTTTTCTTTATCAGATGTTAGTGTGACGAATGCATCGAGTGAAGAGGGAAATTTGACTCCACGCGAAAGACCCAGGTATCATCACGTGTCAGTCCCAGGGAGCAGGGACAGGAGCGAAACTTATTTATCCCTGGCTGTTGAAGCAGCACTCATTGGTCTGGGACAGCAGCGTGTTATGCCCCTGGGTTTGTATGCTCAAGAAAAAGCCTGTAAGCATGAGGATCGCCTTATCACGAAACTGCACGACATCGAGTTGGATGGAACTTTAGTTGCTGTTCTTCGGAAACAAGCCATGCTCTTACTGGAAGGTATGCTTTGAACACGTATTTCATTTGTGAATATTAAATTAGACAACATTTTGTA--TAGTGATTGTAATGATTTAGAAGGAATAGTTTAGAAGTGAAAAACAATGCTTTATCGTTGAAAGTGATTAAAGTGACAGAACAGAAATTACAAACAATGATAATATAATATTTTTTTCAACATGTTGGATGAAAATCCTGGCATCAAAAAGAATA-------------------TTGTGATATCAAATAATTTTAATATGTTTGTGACAGATTAATCATAATTTCTCATCGTGCCCAGGACATAAGGCCTTCAATCTAGATC
Ntempletoni_ClarksCreek_N945 TGTTCATTTATGGCTGGTTTTTTAAATATATTTAAAGCATTATAAAAATACT-------TAATGAATTAATAAAACAATATGCTGATTGCTAAGGCTTATTCATGCTTCTGTAGCCTTTCATGTACAGTCATAATTGATATTTTTTTTAAGTCTTTGTTATAATTTATAATATAA--TTTTTTCAGTTGCCCCTTGCTCAAGTTCAGGAATTACCAGTAATCCTTTACATTATAATTCTGAAGGTTGGATAGGGCATCCTCTGGATCCAGTGGGCGCTCTATTTGACACGTTAGCTGAATCATCTTTAATTCCAGAAACCAAATCATTTGATCAATATTATGGTAAAGTTTTAGACCTCTACAATTTTACATTAAAAAAAATATTTTATTTATTTTGCCTTCGCATTAAGTTTCTTCCCCCCCCTTTCTTTATCAGATGTTAGTGTGACGAATGCATCGAGTGAAGAGGGAAATTTGACTCCACGCGAAAGACCCAGGTATCATCACGTGTCAGTCCCAGGGAGCAGGGACAGGAGCGAAACTTATTTATCCCTGGCTGTTGAAGCAGCACTCATTGGTCTGGGACAGCAGCGTGTTATGCCCCTGGGTTTGTATGCTCAAGAAAAAGCCTGTAAGCACGAGGATCGCCTTATCACAAAACTGCACGACATCGAGTTGGATGGAACTTTAGTTGCTGTTCTTCGGAAACAAGCCATGCTCTTACTGGAAGGTATGCTTTGAACACGTATTTCATTTGTGAATATTAAATTAGACAACATTTTGTA--TAGTGATTGTAATGCTTTAGAAGGAATAGTTTAAAAGTGAAAAACAATGCTTTATCGTTGAAAGTGATTAAAGTGACAGAACAGAAATTACAAACAATGATAATATAATATTTTTTTCAACATGTTGGATGAAAATCCTGGCATTAAAAAGAATATTAGAACACATTAATTTATTTGTGATATCAAATCATTTTAATATGCTTGTGA-------------------------------------------------------
Ntempletoni_ScronceCreekRd_N1223 TGTTGATTTATGGCTGGTTTTTTAAAAATATTTAAAGCATTATAAAAATACT-------TAATGAATTAATAAAACAATATGCTGATTGCTAAGGCTTATTCATGCTTCTGTAGCCTTTCATGTACAGTCATAATTGATATTTTTTTTAAGTCTCTGTTATAATTTATAATATAA--TTTTTTCAGTTGCCCCTTGCTCAAGTTCAGGAATTACCAGTAATCCTTTACATTATAATTCTGAAGGTTGGATAGGGCATCCTCTGGATCCAGTGGGCGCTCTATTTGACACGTTAGCTGAATCATCTTTAATTCCAGAAACCAAATCATTTGATCAATATTATGGTAAAGTTTTAGACCTCTACGATTTTACATTAAAAAAAATATTTTATTTATTTTGCCTTCGCATTCAGTTTCTTTTCCCCCTTTTCTTTATCAGATGTTAGTGTGACGAATGCATCGAGTGAAGAGGGAAATTTGACTCCACGCGAAAGACCCAGGTATCATCACGTGTCAGTCCCAGGGAGCAGGGACAGGAGCGAAACTTATTTATCCCTGGCTGTTGAAGCAGCACTCATTGGTCTGGGACAGCAGCGTGTTATGCCCCTGGGCTTGTATGCTCAAGAAAAAGCCTGTAAGCACGAGGATCGCCTTATCACGAAACTGCACGACATCGAGTTGGATGGAACTTTAGTTGCTGTTCTTCGGAAACAAGCCATGCTCTTACTGGAAGGTATGCTTTGAACACGTATTTCATTTGTGAATATTAAATTAGACAACATTTTGTATTTAGTGATTGTAATGATTTGGAAGGAATAGTTTAGAAGGGAAAAACAATGCTTTATCGTTGAAAGTGATTAAAGTGACAGAACAGAAATTATAAACAATGATAATATAATATTTTTTTCAACATGTTGGATGAAAATACTGGCCAAATGAGGGCAA----------------AACTTGGAATTTCATTACTTTCCA------TTGTGACAGATTGTTAACACTTAATTA-------------ATAAAAGTTAAAAATTATACT
Ntennessensis_IndianCave_N052 TGTTTATTTATGGCTGTTTTTTTTTAAATATTTAAAGCATTATAAAAATACTATAAACTTAAAGAATTAATAAAAAAATATGCTGATTGCTAACGCTTATTCAAGCTTCTGTAGACTTTCATATACAGTCATAATTGATATTTTTTCTAAGTCTCTGTTATAAATTATAATTATTTCTTTTTTCAGTTGCCCCTTGCTCAAGTTCAGGAATTACTAGTAATCCTTTACATTATAATTCTGAAGGTTGGATAGGGCATCCTCTGGATCCAGTGGGTGCTCTATTTGACACATTAGCTGAATCATCTTTAATTCCTGAAACCAAATCATTTGATCAATATTATGGTAAAGTTTTAGACCTCTACAATTTTACATTAAATTTTTTTTTTTATTTATTTTGTCTTCGCATTAAGTTCCTTCCCCCCCTTTTCTTTATCAGACGTTAGTATGACGAATGCATCAAGTGAAGAGGGAAATTTAACTCCACGCGAAAGACCCAGGTATCATCATGTGTCAGTCCCAGGGAGCAGGGACAGGAGTGAAACTTATTTATCCCTGGCTGTCGAAGCAGCACTCATTGGTCTGGGTCAACAGCGTGTTATGCCCCTGGGTTTGTATGCTCAAGAAAAAGCCTGTAAGCACGAGGATCGCCTTATCACGAAACTGCACGACATCGAGTTGGATGGAACTTTAGTTGCTGTTCTTCGGAAACAAGCCATGCTCTTACTGGAAGGTAGGCTTTGAACACGTATTTCATTTGTGAATATTTAATTAGACAACATTTTGTATTGAGTGATTGTAATGATTTAGAAGGAATAGTTTAGAAGTGAAAAACAATACTTTATCGTTGAAAGTGATTAAAGTGACAGAACAGAAATTACAAACTAT--------------------------------------------------------------------------------------------------------------------------------------------------------------------
Ntennessensis_LittleStony_N645 --------------------------------------------------------------------------------------------------------GCTTCTGTAACCTTTCATATACAGTCATAATTGATATTTTTTCTAAGTCTCTGTTATAAATTATAATTATTTCTTTTTTCAGTTGCCCCTTGCTCAAGTTCAGGAATTACTAGTAATCCTTTACATTATAATTCTGAAGGGTGGATAGGGCATCCTCTGGATCCAGTGGGTGCTCTATTTGACACATTAGCTGAATCATCTTTAATTCCTGAAACCAAATCATTTGATCAATATTATGGTAAAGTTTTAGACCTCTACAATTTTACATTAAAAAAAATATTTTATTTATTTTGTCTTCGCATTAAGTTCCTTCCCCCCCTTTTCTTTATCAGATGTTAGTGTGACGAATGCATCAAGTGAGGAGGGAAATTTGACTCCACGCGAAAGACCCAGGTATCATCATGTGTCAGTCCCAGGGAGCAGGGACAGGAGTGAAACTTATTTATCCCTGGCTGTCGAAGCAGCACTCATTGGTCTGGGACAGCAGCGTGTTATGCCTCTGGGTTTGTATGCTCAAGAAAAAGCCTGTAAGCACGAGGACCGCCTTATCACGAAACTGCACGACATCGAGTTGGATGGAACTTTAGTTGCTGTTCTTCGGAAACAAGCCATGCTCTTACTGGAAGGTAGGCTTTGAACACGTATTTCATTTGTGAATATTTAATTAGACAACATTTTGTATTGAGTGATTGTAATGAT--------------TTAGAAGTGAAAAACAATACTTTATCGTTGAAAGTGATTAAAGTGACAGAACAGAAATTACAAACTATGATAATGTAATATTTTTTTCAACATGTTGGATGAAAATACGGGCATTAAAAAGAATATTAGAACACATTAATTGATTTGTGATATCAAACAATTTTAATATGCTTGTGACAGATTAATCATAATTTCTCATCGTGCCCAGGACATAAGGCCTTCAGTTTAGATC
Ntennessensis_Watauga_N1046 TGTTTATTTATGGCTGTTTTTTTAAAAATATTTAAAGCATTATAAAAATACTATAAACTTAAAGAATTAATAAAAAAATATGCTGATTGCTAAGGCTTATTCAAGCTTCTGTAACCTTTCATATACAGTCATAATTGATATTTTTTCTAAGTCTCTGTTATAAATTATAATTATTTCTTTTTTCAGTTGCCCCTTGCTCAAGTTCAGGAATTACTAGTAATCCTTTACATTATAATTCTGAAGGTTGGATAGGGCATCCTCTGGATCCAGTGGGCGCTCTATTTGACACATTAGCTGAATCATCTTTAATTCCTGAAACCAAATCATTTGATCAATATTATGGTAAAGTTTTAGTCCTCTACAATTTTACATT-AAAAAAATATTTTATTTATTTTGTCTTCGCATTAAGTTCTTTTCCCCTCTTTTCTTTATCAGATGTTAGTGTGACGAATGCATCAAGTGAAGAGGGAAATTTGACTCCACGCGAAAGACCCAGGTATCATCATGTGTCAGTCCCAGGGAGCAGGGACAGGAGTGAAACTTATTTATCCCTGGCTGTCGAAGCAGCACTCATTGGTCTGGGACAGCAGCGAGTTATGCCCCTGGGTTTGTATGCTCAAGAAAAAGCCTGTAAGCACGAGGATCGCCTTATCACGAAACTGCACGACATCGAGTTGGATGGAACTTTAGTTGCTGTTCTTCGGAAACAAGCCATGCTCTTACTGGAAGGTAGGCTTTGAACACGTATTTCATTTGTGAATATTTAATTAGGCAACATTTTGTATTGAGTGATTGTAATGATTTAGAAGGAATAGTTTAGAAGTGAAAAACAATACTTTATCGTTGAAAGTGATTAAAGTGACAGAACAGAAATTACAAACTATGATAATGTGATATTTTTTTCAACATGTTGGATGAAAATACTGGCATTAAAAAGAATATTAGAACACATTAATTGATTTGTGATATCAAACAATTTTCATATGCTTGTGACAGATTAATCATAATTTCTCATCGTGCCCAGGACATAAGACCTTCAGTTTAGATC
