# Supplementary material for: ﻿New species in old mountains: integrative taxonomy reveals ten new species and extensive short-range endemism in Nesticus spiders (Araneae, Nesticidae) from the southern Appalachian Mountains
Source: Zookeys. 2023 Feb 3;1145:1–130. doi: 10.3897/zookeys.1145.96724 (PMC10208238; doi:10.3897/zookeys.1145.96724)
Supplement: Supplementary material 4 — Input alignments, analysis log files, and output tree files [file zookeys-1145-001_article-96724__-s004.zip › uce-2001959 (modified).phy]

 82 1479
Nesticus_nahaunus_Mexico_G2881 ---------------------------------------------------------------------------AGTATTTTTAATAGAG-------------TTAATAAATTTCCCACACCCTGGTC-ATTCATTAGTGATTTGAGACTAGTATACTAATAAAAGGTTCGAAATGGCCCAGGTAAGCCTAAGAAAAAGTTGTCATTAGAAGAATGAGAAATGTGTAGGT------------------------AAAAAATTCGAGACATATCATGGTTTGATTGTTATT---TTCTCATTAAATTCTTCTTAATGACATGT-TGTA-TTGTCTTTCAGGACCAGTAGCAACCACAGTCATGTCTCATGCGACTGTGATGCGCCTGAACTTGGACTTCCGACAACAGGAGGAACTGGCCAGTTGTGCCCGTACCTTAGCTCTTCAATGTGCCACTAAAGATCCACCTAATTGTGCCCTAAATGCTCTTACATTGTGCGAAAGTGATCCCTTTGCATTTGAGGCTGCATACCAAATAGTAGTGGATGCAGCCACCACAAATGTAATGACTTCATCTCAACTCTTTACCGTCGCACGATATATGGAGCATCGTGGGTATCCCCATCGTGCTTACAAACTGGCTGTTCTAGCTATGAAGGGTGTCCACCTTGCTTATAATCAGGACAATCACCCTGCCATAAATGACATTCACTGGGCTTGTGCGCTAGCTCACTCTTTAGGTAAATCTGAGCTGACAAATCTTGTCCCTCTTCTTGTGAAAAATGTGCAATGTGCCACTGTGCTTTCCGACATACTCAGACGTTGCTCAATGGCCGCGCCTGGTATTGCCACATTGGACGCTAAACGGCGGTGTATCAAACCCCTCTCCCTGGACAAACCTCCCCTGCGTCAGCTCCTGGAGGCTGCCATATCAGCGTATGTGAATACTACACACTCCCGTCTGACGCACATAAGTCCGCGCCATTATGGTGACTTTATAGAGTTCCTTGGTAAAGCGAGAGAGACGTTCCTACTGGCTCAAGACGGCCACATTCAGTTTGCACAGTTAGTTGACAATATGAAATCAGCTTACAAAGGAAAAAAGAAGCTCATGCTCCTAGTCAAGGAAAGGTTTGGCTAGCTCTATAT-------GATATTCAGCAGCCTTTTCTTTTTGTACT----ACTGACTCATAATCGGGGGTTGATGATATTTCCCGTAAAGCTGTGATTTGCTGTTTTAGTGAACAGATGTGGATACCTGATTCTACGG-------TCCCCATCATTGTATTGTTCCAGGCGAGCAATAGGAAATTGCCTTTTGTCAGTTACTATGTTTAGCGGGAGAAATTCTGGACTGAAATGTGATTATTTGTATTGTATAAAAATGGATTTCTGAGAAAATCATTTTCATGAATATGCTAGTTTTTATAAACAAAATTTTAAAATCCACTCAGCAAC-----------
Nsilvestrii_Hellgate_N1108 AAAC----AAAA--------------------------------GTAAAACTAAAATTTTTTTAAAATGGAGGGGAGAGCATATAATGAAACCAAAAAGTTAATCTCTTTTATTTTTTATCCCGTAGTTTATTC--------------ATTACTGTGTTTTCATATGATCTGTATCATGTTTAGTAGCTTTTATAATATACTTTCTTT---------GTAATTTATTAATTAACACAAGTA--------------AAAGAA---A-------------------TGTAAGTACTTGTTCATTAAA-----------GACAAAT-----GTTGTCTTACAGGACCAGTAGCAACCACAGTCATGTCACATGCGACTGTGATGCGTCTGAACTTGGACTTCCGACAGCAGGAGGAACTGGCCAGTTGTGCTCGTACCTTAGCTCTTCAATGTGCCACTAAAGATCCACCTAATTGTGCCCTAAATGCTCTTACATTGTGCGAAAGTGATCCCTTTGCATTTGAGGCTGCATACCAAATAGTAGTAGATGCGGCCACGACAAATGTAATGACTTCATCTCAACTTTTTACCGTCGCACGATATATGGAGCATCGTGGGTATCCCCATCGTGCTTACAAACTTGCTGTTCTAGCTATGAAGGGTGTCCACCTTGCTTATAATCAGGACAATCACCCTGCCATAAATGACATTCACTGGGCCTGTGCGCTAGCACACTCTTTAGGTAAATCTGAGCTGACGAATCTTGTCCCCCTTCTTGTGAAAAATGTGCAATGTGCCACTGTGCTTTCTGACATACTTAGACGTTGCTCAATGGCTGCGCCTGGTATTGCCACATTGGACGCTAAACGGCGGTGTATCAAACCCCTCTCTCTGGACAAACCTCCGCTGCGTCAGCTTCTGGAGGCTGCCATATCAGCGTATGTGAATACTACACACTCCCGTCTGACGCACATAAGTCCGCGCCATTATGGTGACTTTATAGAGTTCCTTGGTAAAGCGAGAGAGACGTTCCTACTGGCACAAGACGGCCACATTCAGTTTGCACAGTTAGTTGACAATATGAAATCAGCTTACAAAGGAAAAAAGAAGCTCATGCTCCTAGTCAAGGAAAGGTTTGGCTAGCTCTATACAA-TAAGAATATTCAGCAGCCTTTTCTTTTTGTACTACTGACTGACTCATAATCGGG--TTGATAATATTTCCCGTAAAGCTGTGATTTGCTGTTTTAGTGAACAGATGTGGATACCTGATTCTATGGGCCATAT-CCCCATCATTGTATTGTTCCAGGTGAGCAATAGGAAATTGCCTTTTGTCAGTTACTATGTTTAGCAGGAGA--TTCTGGACAGAAATGTGATTATCTGTACTATAT-AAAATGGTTTTCTGGGAAGAACTTTTTCAAGAATAT----------------------------------------------------
Narcheri_Cheaha_N023 --ATTTGCAAAATGCTTTGTTTCAAACACTGCGATATATTCCTGGAAAAAGTGTTACTTACCAAAAGC-AGACCGAGCATTTTTAATAGAGTTTGGCAGATTTTTTTTTTTATTTCCTTCACCAAGGTCTATTCATTGGTGATCTGAGATTAGTACATTAATAAGATATGCTAAATACCGTAAGTGAGGCAGAGAAAAGGTTGTCATGGGAGGAATGG------C-------AAATAAGTATTTTTGGGGATGTCAACAAATTCGAGACAT---ATGGTTTGACTGTTTTCTCTTTCTCAATAAATTCTTCTTAATGACATATTTGTA-TTGTCTTTCAGGACCAGTAGCAACCACAGTCATGTCTCACGCGACTGTGATGCGCCTGAACTTGGACTTCCGACAACAGGAGGAACTGGCCAGTTGTGCCCGTACCTTAGCTCTTCAATGTGCCACTAAAGATCCACCTAATTGTGCCCTAAATGCTCTTACATTGTGCGAAAGCGACCCCTTTGCATTTGAGGCTGCATACCAGATAGTAGTGGATGCAGCCACCACAAATGTAATGACTTCATCTCAACTCTTTACAGTCGCACGATATATGGAGCATCGTGGGTATCCCCATCGTGCTTACAAACTGGCTGTTCTAGCTATGAAGGGTGTCCACCTTGCTTATAATCAGGACAATCACCCTGCCATAAATGACATTCACTGGGCTTGTGCTCTAGCGCACTCTTTAGGTAAATCTGAGCTGACAAATCTTGTCCCTCTTCTTGTGAAAAATGTGCAATGTGCCACTGTGCTTTCCGACATACTCAGACGTTGCTCAATGGCCGCGCCTGGTATCGCCACTTTGGACGCTAAACGGCGGTGTATCAAACCCCTCTCCCTGGACAAACCTCCCCTGCGTCAGCTCCTGGAGGCTGCCATATCAGCGTATGTGAATACTACACACTCCCGTCTGACGCACATAAGTCCGCGCCATTATGGTGACTTTATAGAGTTCCTTGGTAAAGCGAGAGAGACGTTCCTACTGGCACAGGACGGCCACATTCAGTTTGCACAGTTAGTTGACAATATGAAATCAGCTTACAAAGGAAAAAAGAAGCTCATGCTCCTAGTCAAGGAAAGGTTTGGCTAGCTCTATACAAATAAGAATATTCAGCAGCCTTTTCTTTTTGTACTACTGACTGACTCATAATCGGGGGTTGATAATATTTCCCGTAAAGCTGTGATTTGCTGTTTTAGTGAACAGATGTGGATACCTGATTCTATGGGCCATATCCCCCATCATTGTATTGTTCCAGGCGAGCAATAGGAAATTGCCTTTTGTCAGTTACTATGTTTAGCAGGAGAAATTCTGGACAGAAATGTGATCATTTGTACTGT-------------------------------------------------------------------------------------------
Narcheri_MillShoalCreek_N727 ----------------------------------------------------------------------------------------------------------------------------------------------------------------------------------------------------------------------------------------------------------------------------------------------------------------------CTTAATGACATATTTGTA-TTGTCTTTCAGGACCAGTAGCAACCACAGTCATGTCTCACGCGACTGTGATGCGTCTGAACTTGGACTTCCGACAACAGGAGGAACTGGCCAGTTGTGCCCGTACCTTAGCTCTTCAATGTGCCACTAAAGATCCACCTAATTGTGCCCTAAATGCTCTTACATTGTGCGAAAGCGACCCCTTTGCATTTGAGGCTGCATACCAGATAGTAGTGGATGCAGCCACCACAAATGTAATGACTTCATCTCAACTCTTTACAGTCGCACGATATATGGAGCATCGTGGGTATCCCCATCGTGCTTACAAACTGGCTGTTCTAGCTATGAAGGGTGTCCACCTTGCTTATAATCAGGACAATCACCCTGCCATAAATGACATTCACTGGGCTTGTGCTCTAGCGCACTCTTTAGGTAAATCTGAGCTGACAAATCTTGTCCCTCTTCTTGTGAAAAATGTGCAATGTGCCACTGTGCTTTCCGACATACTCAGACGTTGCTCAATGGCCGCGCCTGGTATCGCCACTTTGGACGCTAAACGGCGGTGTATCAAACCCCTCTCCCTGGACAAACCTCCCCTGCGTCAGCTCCTGGAGGCTGCCATATCAGCGTATGTGAATACTACACACTCCCGTCTGACGCACATAAGTCCGCGCCATTATGGTGACTTTATAGAGTTCCTTGGTAAAGCGAGAGAGACGTTCCTACTGGCACAGGACGGCCACATTCAGTTTGCACAGTTAGTTGACAATATGAAATC----------------------------------------------------------------------------------------------------------------------------------------------------------------------------------------------------------------------------------------------------------------------------------------------------------------------------------------------------------------------------------------------------------
Nbarri_LostCoveCave_N0065 AGATTTGCAAAATGCTTTGTTTCAAACACTGTGATATATTCCTGGAAAAAGTATTACTTACCAAAAGTGAGGGGGAGCATTTTTAATAGAGTTTGCCAGGTGTGTGTTTTTATGTCCCACACCAAGGTCTATTCATTTGTGATTTGAGATTAGTGCATCAATAAATGATGTGAAATACCGTAAATAAGCTACAGAAAAAGTTGCCATTAGAGGAATGCGAAATGAGTAAGG-AAATTAGAATTTTTGGGGATGTCAAAAAAATCAAGACATATCATGATTTGACTGTTATTGCTTTCTCATTAAATTCTTCTTAATGACATGTTTGTATTTGTCTTTCAGGACCAGTAGCAACCACAGTCATGTCTCATGCGACTGTGATGCGCCTGAACTTGGACTTCCGACAACAGGAGGAACTGGCCAGTTGTGCCCGTACCTTAGCTCTTCAATGTGCCACTAAAGATCCACCTAATTGTGCCCTAAATGCTCTTACATTGTGCGAAAGTGATCCCTTTGCGTTTGAGGCTGCATACCAGATAGTAGTGGATGCAGCCACCACAAATGTAATGACTTCATCTCAACTCTTTACAGTCGCACGATATATGGAGCATCGTGGGTATCCCCATCGTGCTTACAAACTGGCTGTTTTAGCTATGAAGGGTGTCCACCTTGCTTATAATCAGGACAATCACCCTGCCATAAATGACATTCACTGGGCTTGTGCGCTAGCGCACTCTTTAGGTAAATCTGAGCTGACAAATCTTGTCCCTCTTCTTGTGAAAAATGTGCAATGTGCCACTGTGCTTTCCGACATACTCAGACGTTGCTCAATGGCCGCGCCTGGTATCGCCACATTGGACGCTAAACGGCGGTGTATCAAACCCCTTTCCTTGGACAAACCCCCCCTGCGTCAGCTCCTGGAGGCTGCCATATCAGCGTATGTGAATACTACACACTCCCGTCTGACGCACATAAGTCCGCGCCATTATGGTGACTTTATAGAGTTCCTTGGTAAAGCGAGAGAGACGTTCCTACTGGCACAAGATGGCCACATTCAGTTTGCACAGTTAGTTGACAATATGAAATCAGCTTACAAAGGAAAAAAGAAGCTCATGCTCCTAGTCAAGGAAAGGTTTGGCTAGCTCTATACAAATAAGAATATTCAGCAGCCTTTTCTTTTTGTACTACTGACTGACTCATAATCGGGGGTTGATAATATTTCCCGTAAAGCTGTGATTTGCTGTTTTAGTGAACAGATGTGGATACCTGATTCTATGGGCCATATCCCCCATCATTGTATTGTTCCAGGCGAGCAATAGGAATTTGCCTTTTGTCAGTTACTATGTTTAGCAGGAGAAATTCTGGACAGAAATGTGATTATTTG---------------GATTTCTGAGAAAAACATTTTCAAGAATATGC--------------------------------------------------
Nbarri_eyed_ClayCave_G2082 ------------------------------GGGTTATATTCCTGGAAAAAGTATTACTTACCAAAAGTGGGGGAGAGCATTTTTAATAGAGTTTGCCAGGTATG-TTTTTTATGTCCCACACCAAGGTCTATTCATTGGTGATTTGAGATTAGTGCATTAATAAAAGATGTGAAATACTGTGAGTAAGCTACAGAAAAAGTTACTATTAGAGGAATGGAAAATGCGTAGGGAAAATAAGTATTTTTGGGGATGTGAAAAAAATCAAGACATATCATGGGTTGACTGTTATTACTTTCTCATTAAATTCTTCTTAATGACATGTTTGTATTTGTCTTCCAGGACCAGTAGCAACCACAGTCATGTCTCATGCGACTGTGATGCGCCTGAACTTGGACTTCCGACAACAGGAGGAACTGGCCAGTTGTGCCCGTACCTTAGCTCTTCAATGTGCCACTAAAGATCCACCTAATTGTGCCCTAAATGCTCTTACATTGTGCGAAAGTGATCCCTTTGCGTTTGAGGCTGCCTACCAGATAGTAGTGGATGCAGCCACCACAAATGTAATGACTTCATCTCAACTCTTTACCGTCGCACGATATATGGAGCATCGTGGGTATCCCCATCGTGCTTACAAACTGGCTGTTCTAGCTATGAAGGGTGTCCACCTTGCTTATAATCAGGACAATCACCCTGCCATAAATGACATTCACTGGGCTTGTGCGCTAGCGCACTCTTTAGGTAAATCTGAGCTGACAAATCTTGTCCCTCTTCTTGTGAAAAATGTGCAATGTGCCACTGTGCTTTCCGACATACTCAGACGTTGCTCAATGGCCGCGCCTGGTATCGCCACATTGGACGCTAAACGGCGGTGTATCAAACCCCTCTCCCTGGACAAACCTCCCCTGCGTCAGCTCCTGGAGGCTGCCATATCAGCGTATGTGAATACTACACACTCCCGTCTGACGCACATAAGTCCGCGCCATTATGGTGACTTTATAGAGTTCCTTGGTAAAGCGAGAGAGACGTTCCTACTGGCACAAGATGGCCACATTCAGTTTGCACAGTTAGTTGACAATATGAAATCAGCTTACAAAGGAAAAAAGAAGCTCATGCTCCTAGTCAAGGAAAGGTTTGGCTAGCTCTATACAAATAAGAATATTCAGCAGCCTTTTCTTTTTGTACTACTGACTGACTCATAATCGGGGGTTGATAATATTTCCCGTAAAGCTGTGATTTGCTGTTTTAGTGAACAGATGTGGATACCTGATTCTATGGGCCATATCCCCCATCATTGTATTGTTCCAGGCGAGCAATAGGAAATTGCCTTTTGTCAGTTACTATGTTTAGCAGGAGAAATTCTGGACAGAAATGTGATTATTTGTACTCTATAAAAATGGATTTCCGAGAAAAACATTTCCAAGAATATGCTAGTTTTGCTAAACAAAATTTTAAAATCCACCCAGCAACTAAATTATTTT
Nbarrowsi_Gregorys_N270 -------------------------------------------------------------------------------------------------------------------------------------------------------------------------------------------GCTACAGAAAAAGTTGACATTAGAGGAATGGGAAATGAGTAGGG-AAATAAGAATTTTTGGGGATGTCAAAAAAATCAAGACATATCATGATTTTACTGTTATTACTTTCTCATTAAATTCTTCTTAATGACATGTTTGTATTTGTCTTTCAGGACCAGTAGCAACCACAGTCATGTCTCATGCGACTGTGATGCGCCTGAACTTGGACTTCCGACAACAGGAGGAACTGGCCAGTTGTGCCCGTACCTTAGCTCTTCAATGTGCCACTAAAGATCCACCTAATTGTGCCCTAAATGCTCTTACATTGTGCGAAAGTGATCCCTTTGCGTTTGAGGCTGCATACCAGATAGTAGTGGATGCAGCCACCACAAATGTAATGACTTCATCTCAACTCTTTACCGTCGCACGATATATGGAGCATCGTGGGTATCCCCATCGTGCTTACAAACTGGCTGTTCTAGCTATGAAGGGTGTCCACCTTGCTTATAATCAGGACAATCACCCTGCCATAAATGACATTCACTGGGCTTGTGCGCTAGCGCACTCTTTAGGTAAATCTGAGCTGACAAATCTTGTCCCTCTTCTTGTGAAAAATGTGCAATGTGCCACTGTGCTTTCCGACATACTCAGACGTTGCTCAATGGCCGCGCCTGGTATCGCCACATTGGACGCTAAACGGCGGTGTATCAAACCCCTCTCCCTGGACAAACCTCCCCTGCGTCAACTCCTGGAGGCTGCCATATCAGCGTATGTGAATACTACACACTCCCGTCTGACGCACATAAGTCCGCGCCATTATGGTGACTTTATAGAGTTCCTTGGTAAAGCGAGAGAGACGTTCCTACTGGCACAAGACGGCCACATTCAGTTTGCACAGTTAGTTGACAATATGAAATCAGCTTACAAAGGAAAAAAGAAGCTCATGCTCCTAGTCAAGGAAAGGTTTGGCTAGCTCTATACAAATAAGAATATTCAGCAGCCTTTTCTTTTTGTACTACTGACTGACTCATAATCGGGGGTTGATAATATTTCCCGTAAAGCTGTGATTTGCTGTTTTAGTGAACAGATGTGGATACCTG-TTCTATGGGCCATATCCCCCATCATTGTATTGTTCCAGGCGAGCAATAGGAAATTGCCTTTTGTCAGTTACTATGTTTAGCAGGAGAAATTCTGGACAGAAATGTGATTATTTGTACTCTACAAAAATGGAT-------------------------------------------------------------------------------
Nbarrowsi_Tuckaleechee_N360 ------------------------------------------------------------------------------------------------------------------------------------TCATTTGTGATTTGAGATTAGTGCATCAATAAATGATGTGACTTACCGTAAGTAAGCTACAGAAAAAGTTGACATTAGAGGAATGGGAAATGAGTAGGG-AAATAAGAATTTTTGGGGATGTCAAAAAAATCAAGACATATCATGATTTTACTGTTATTACTTTCTCATTAAATTCTTCTTAATGACATGTTTGTATTTGTCTTTCAGGACCAGTAGCAACCACAGTCATGTCTCATGCGACTGTGATGCGCCTGAACTTGGACTTCCGACAACAGGAGGAACTGGCCAGTTGTGCCCGTACCTTAGCTCTTCAATGTGCCACTAAAGATCCACCTAATTGTGCCCTAAATGCTCTTACATTGTGCGAAAGTGATCCCTTTGCGTTTGAGGCTGCATACCAGATAGTAGTGGATGCAGCCACCACAAATGTAATGACTTCATCTCAACTCTTTACCGTCGCACGATATATGGAGCATCGTGGGTATCCCCATCGTGCTTACAAACTGGCTGTTCTAGCTATGAAGGGTGTCCACCTTGCTTATAATCAGGACAATCACCCTGCCATAAATGACATTCACTGGGCTTGTGCGCTAGCGCACTCTTTAGGTAAATCTGAGCTGACAAATCTTGTCCCTCTTCTTGTGAAAAATGTGCAATGTGCCACTGTGCTTTCCGACATACTCAGACGTTGCTCAATGGCCGCGCCTGGTATCGCCACATTGGACGCTAAACGGCGGTGTATCAAACCCCTCTCCCTGGACAAACCTCCCCTGCGTCAGCTCCTGGAGGCTGCCATATCAGCGTATGTGAATACTACACACTCCCGTCTGACGCACATAAGTCCGCGCCATTATGGTGACTTTATAGAGTTCCTTGGTAAAGCGAGAGAGACGTTCCTACTGGCACAAGACGGCCACATTCAGTTTGCACAGTTAGTTGACAATATGAAATCAGCTTACAAAGGAAAAAAGAAGCTCATGCTCCTAGTCAAGGAAAGGTTTGGCTAGCTCTATACAAATAAGAATATTCAGCAGCCTTTTCTTTTTGTACTACTGACTGACTCATAATCGGGGGTTGATAATATTTCCCGTAAAGCTGTGATTTGCTGTTTTAGTGAACAGATGTGGATACCTG-TTCTATGGGCCATATCCCCCATCATTGTATTGTTCCAGGCGAGCAATAGGAAATTGCCTTTTGTCAGTTACTATGTTTAGCAGGAGAAATTCTGGACAGAAATGTGATTATTTGTACTCTACAAAAATGGATTTCTGAGAAAAACATTTTCAAGAATATGCTAGTTTTGCTAAACAAAATT------------------------------
Nbishopi_DryFalls_N150 AGATTTGCAAAATGCTTTGTTTCAAACACTGTGATATATTCCTGGAAAAAGTATTACTTACCAAAAGTGAGGGGGAGCATTTAAAATAGAGTTTGCCAGGTGTGTTTTTTTATGTCCCACACCAAGGTCTATTCATTTGGGATTTGAGATTAGTGCATCAATAAATGATGTGAAATACCGTAAGTAAGCTACGGAAAAAGTTGCCATTAGAGGAATGGGAAATGAGTAAGGAAAATTATAATTTTTGGGGATGTCAAAAAAATCAAGACATGTCATGATTTGACTGTTATTACTTTCTCATTAAATTCTTCTTAATGACATGTTTGTATTTGTCTTTCAGGACCAGTAGCAACCACAGTCATGTCTCATGCGACTGTGATGCGCCTGAACTTGGACTTCCGACAACAGGAGGAACTGGCCAGTTGTGCCCGTACCTTAGCTCTTCAATGTGCCACTAAAGATCCACCTAATTGTGCCCTAAATGCTCTTACATTGTGCGAAAGTGATCCCTTTGCGTTTGAGGCTGCATACCAGATAGTAGTGGATGCAGCCACCACAAATGTAATGACTTCATCTCAACTCTTTACCGTCGCACGATATATGGAGCATCGTGGGTATCCCCATCGTGCTTACAAACTGGCTGTTCTAGCTATGAAGGGTGTCCACCTTGCTTATAATCAGGACAATCACCCTGCCATAAATGACATTCACTGGGCTTGTGCGCTAGCGCACTCTTTAGGTAAATCTGAGCTGACAAATCTTGTCCCTCTTCTTGTGAAAAATGTGCAATGTGCCACTGTGCTTTCCGACATACTCAGACGTTGCTCAATGGCCGCGCCTGGTATCGCCACATTGGACGCTAAACGGCGGTGTATCAAACCCCTTTCCCTGGACAAACCTCCCCTGCGTCAGCTCCTGGAGGCTGCCATATCAGCGTATGTGAATACTACACACTCCCGTCTGACGCACATAAGTCCGCGCCATTATGGTGACTTTATAGAGTTCCTTGGTAAAGCGAGAGAGACGTTCCTACTGGCACAAGATGGCCACATTCAGTTTGCACAGTTAGTTGACAATATGAAATCAGCTTACAAAGGAAAAAAGAAGCTCATGCTCCTAGTCAAGGAAAGGTTTGGCTAGCTCTATACAAATAAGAATATTCAGCAGCCTTTTCTTTTTGTACTACTGACTGACTCATAATCGGGGGTTGATAATATTTCCCGTAAAGCTGTGATTTGCTGTTTTAGTGAACAGATGTGGATACCTGATTCTATGGGCCATATCCCCCATCATTGTATTGTTCCAGGCGAGCAATAGGAAATTGCCTTTTGTCAGTTACTATGTTTAGCAGGAGAAATTCTGGACAGAAATGTGATTATTTGTACTCTGTAAAAATGGATTTCTGAGAAAAACATTTTCAA----------------------------------------------------------
Nbishopi_PoleCr_Chattooga_N885 -----------------------------------------------------------------------------------------AGTTTGCCAGGTGTGTTTTTTTATGTCCCACACCAAGGTCTATTCATTTGGGATTTGAGATTAGTGCATCAATAAATGATGTGAAATACCGTAAGTAAGCTACGGAAAAAGTTGCCATTAGAGGAATGGGAAATGAGTAAGGAAAATTATAATTTTTGGGGATGTCAAAAAAATCAAGACATGTCATGATTTGACTGTTATTACTTTCTCATTAAATTCTTCTTAATGACATGTTTGTATTTGTCTTTCAGGACCAGTAGCAACCACAGTCATGTCTCATGCGACTGTGATGCGCCTGAACTTGGACTTCCGACAACAGGAGGAACTGGCCAGTTGTGCCCGTACCTTAGCTCTTCAATGTGCCACTAAAGATCCACCTAATTGTGCCCTAAATGCTCTTACATTGTGCGAAAGTGATCCCTTTGCGTTTGAGGCTGCATACCAGATAGTAGTGGATGCAGCCACCACAAATGTAATGACTTCATCTCAACTCTTTACCGTCGCACGATATATGGAGCATCGTGGGTATCCCCATCGTGCTTACAAACTGGCTGTTCTAGCTATGAAGGGTGTCCACCTTGCTTATAATCAGGACAATCACCCTGCCATAAATGACATTCACTGGGCTTGTGCGCTAGCGCACTCTTTAGGTAAATCTGAGCTGACGAATCTTGTCCCTCTTCTTGTGAAAAATGTGCAATGTGCCACTGTGCTTTCCGACATACTCAGACGTTGCTCAATGGCCGCGCCTGGTATCGCCACATTGGACGCTAAACGGCGGTGTATCAAACCCCTTTCCCTGGACAAACCTCCCCTGCGTCAGCTCCTGGAGGCTGCCATATCAGCGTATGTGAATACTACACACTCCCGTCTGACGCACATAAGTCCGCGCCATTATGGTGACTTTATAGAGTTCCTTGGTAAAGCGAGAGAGACGTTCCTACTGGCACAAGATGGCCACATTCAGTTTGCACAGTTAGTTGACAATATGAAATCAGCTTACAAAGGAAAAAAGAAGCTCATGCTCCTAGTCAAGGAAAGGTTTGGCTAGCTCTATACAAATAAGAATATTCAGCAGCCTTTTCTTTTTGTACTACTGACTGACTCATAATCGGGGGTTGATAATATTTCCCGTAAAGCTGTGATTTGCTGTTTTAGTGAACAGATGTGGATACCTGATTCTATGGGCCATATCCCCCATCATTGTATTGTTCCAGGCGAGCAATAGGAAATTGCCTTTTGTCAGTTACTATGTTTAGCAGGAGAA---------------------------------------------------------------------------------------------------------------------------
Nbishopi_StandingIndian_N131 -------------------TTTCAAACACTGTGATATATTCCTGGAAAAAGTATTACTTACCAAAAGTGAGGGGGAGCATTTAAAATAGAGTTTGCCAGGTGTGTTTTTTTATGTCCCACACCAAGGTCTATTAATTTGGGATTTGAGATTAGTGCATCAATAAATGATGTGAAATACCGTAAGTAAGCTACGGAAAAAGTTGCCATTAGAGGAATGGGAAATGAGTAAGGAAAATTAGAATTTTTGGGGATGTCAAAAAAATCAAGACATGTCATGATTTGACTGTTATTACTTTCTCATTAAATTCTTCTTAATGACATGTTTGTATTTGTCTTTCAGGACCAGTAGCAACCACAGTCATGTCTCATGCGACTGTGATGCGCCTGAACTTGGACTTCCGACAACAGGAGGAACTGGCCAGTTGTGCCCGTACCTTAGCTCTTCAATGTGCCACTAAAGATCCACCTAATTGTGCCCTAAATGCTCTTACATTGTGCGAAAGTGATCCCTTTGCGTTTGAGGCTGCATACCAGATAGTAGTGGATGCAGCCACCACAAATGTAATGACTTCATCTCAACTCTTTACCGTCGCACGATATATGGAGCATCGTGGGTATCCCCATCGTGCTTACAAACTGGCTGTTCTAGCTATGAAGGGTGTCCACCTTGCTTATAATCAGGACAATCACCCTGCCATAAATGACATTCACTGGGCTTGTGCGCTAGCGCACTCTTTAGGTAAATCTGAGCTGACAAATCTTGTCCCTCTTCTTGTGAAAAATGTGCAATGTGCCACTGTGCTTTCCGACATACTCAGACGTTGCTCAATGGCCGCGCCTGGTATCGCCACATTGGACGCTAAACGGCGGTGTATCAAACCCCTTTCCCTGGACAAACCTCCCCTGCGTCAGCTCCTGGAGGCTGCCATATCAGCGTATGTGAATACTACACACTCCCGTCTGACGCACATAAGTCCGCGCCATTATGGTGACTTTATAGAGTTCCTTGGTAAAGCGAGAGAGACGTTCCTACTGGCACAAGATGGCCACATTCAGTTTGCACAGTTAGTTGACAATATGAAATCAGCTTACAAAGGAAAAAAGAAGCTCATGCTCCTAGTCAAGGAAAGGTTTGGCTAGCTCTATACAAATAAGAATATTCAGCAGCCTTTTCTTTTTGTACTACTGACTGACTCATAATCGGGGGTTGATAATATTTCCCGTAAAGCTGTGATTTGCTGTTTTAGTGAACAGATGTGGATACCTGATTCTATGGGCCATATCCCCCATCATTGTATTGTTCCAGGCGAGCAATAGGAAATTGCCTTTTGTCAGTTACTATGTTTAGCAGGAGAAATTCTGGACAGAAATGTGATTATTTGTACTCTATAAAAATGGATTTCTGAGAAAAACATTTTCAAGAATATGCTAATTTTGCTAAACAAAATTTTAAAATCCACGCAGCAACTAAATTATTTT
Nbrimleyi_NewberryCr_N984 ----------------------------------------------------------------AAGTGGGGGGGAGCATTTTTAATAGAGTTTGCCAGGTGTGTTTTTTTATGTCCCACACCAAGGTCTATTCATTGGTGATTTGAGATTAGTGCATTAATAAAAGATGTGAAATACTGTGAGTAAGCTACAGAAAATA---CCATTAGCAGTATGGGAAATGCATAGGGAAAATAAGTACTTTTTGGGATGTCAAAAAAATCAAGACATATCATGGTTTGACTGTTATTACTTTCTC-----ATTCTTCTTAATGACATGTTTGTATTTGTCTTTCAGGACCAGTAGCAACCACAGTCATGTCTCATGCGACTGTGATGCGCCTGAACTTGGACTTCCGACAACAGGAGGAACTGGCCAGTTGTGCCCGTACCTTAGCTCTTCAATGTGCCACTAAAGATCCACCTAATTGTGCCCTAAATGCTCTTACATTGTGCGAAAGTGATCCCTTTGCGTTTGAGGCTGCCTACCAGATAGTAGTGGATGCAGCCACCACAAATGTAATGACTTCATCTCAACTCTTTACCGTCGCACGATATATGGAGCATCGTGGGTATCCCCATCGTGCTTACAAACTGGCTGTTCTAGCTATGAAGGGTGTCCACCTTGCTTATAATCAGGACAATCACCCTGCCATAAATGACATTCACTGGGCTTGTGCGCTAGCGCACTCTTTAGGTAAATCTGAGCTGACAAATCTTGTCCCTCTTCTTGTGAAAAATGTGCAATGTGCCACTGTGCTTTCCGACATACTCAGACGTTGCTCAATGGCCGCGCCTGGTATCGCCACATTGGACGCTAAACGGCGGTGTATCAAACCCCTCTCCCTGGACAAACCTCCCCTGCGTCAGCTCCTGGAGGCTGCCATATCAGCGTATGTGAATACTACACACTCCCGTCTGACGCACATAAGTCCGCGCCATTATGGTGACTTTATAGAGTTCCTTGGTAAAGCGAGAGAGACGTTCCTACTGGCACAAGACGGCCACATTCAGTTTGCACAGTTAGTTGACAATATGAAATCAGCTTACAAAGGAAAAAAGAAGCTCATGCTCCTAGTCAAGGAAAGGTTTGGCTAGCTCTATACAAATAAGAATATTCAGCAGCCTTTTCTTTTTGTACTACTGACTGACTCATAATCGGGGGTTGATAATATTTCCCGTAAAGCTGTGATTTGCTGTTTTAGTGAACAGATGTGGATACCTGATTCTATGGGCCATATCCCCCATCATCGTATTGTTCCAGGCGAGCAATAGGAAATTGCCTTTTGTCAGTTACTATGTTTAGCAGGAGAAATTCTGGACAGAAATGTGATTATTTGTACTCTATAAAAATGGATTTCTGAGAAAAACATTTTCAAGAATATGCTAGTTTTGCTAAACAAAATTTTAAAATCCACCCAGCAACTAAATTATTTT
Nbrimleyi_RumblingBald_N241 AGATTTGCAAAATGCTTTGTTTCAAACACTGTGTTATATTCCTGGAAAAAGTATTACTTACCAAAAGTGGGGGGGAGTATTTTTAATAGAGTTTGCCAGGTGTGTTTTTTTATGTCCCACACCAAGGTCTATTCATTGGTGATTTGAGATTAGTGCATTAATAAAAGATGTGAAATACTGTGAGTAAGCTACAGAAAAAA---CCATTAGAAGTATGGGAAATGCGTAGGGAAAATAAGTATTTTTTGGGATGTCAAAAAAATCAAGACATATCATGGTTTAACTGTCATTACTTTCTC-----ATTCTTCTTAATGACATGTTTGTATTTGTCTTTCAGGACCAGTAGCAACCACAGTCATGTCTCATGCGACTGTGATGCGCCTGAACTTGGACTTCCGACAACAGGAGGAACTGGCCAGTTGTGCCCGTACCTTAGCTCTTCAATGTGCCACTAAAGATCCACCTAATTGTGCCCTAAATGCTCTTACATTGTGCGAAAGTGATCCCTTTGCGTTTGAGGCTGCCTACCAGATAGTAGTGGATGCAGCCACCACAAATGTAATGACTTCATCTCAACTCTTTACCGTCGCACGATATATGGAGCATCGTGGGTATCCCCATCGTGCTTACAAACTGGCTGTTCTAGCTATGAAGGGTGTCCACCTTGCTTATAATCAGGACAATCACCCTGCCATAAATGACATTCACTGGGCTTGTGCGCTAGCGCACTCTTTAGGTAAATCTGAGCTGACAAATCTTGTCCCTCTTCTTGTGAAAAATGTGCAATGTGCCACTGTGCTTTCCGACATACTCAGACGTTGCTCAATGGCCGCGCCTGGTATCGCCACATTGGACGCTAAACGGCGGTGTATCAAACCCCTCTCTCTGGACAAACCTCCCCTGCGTCAGCTGCTGGAGGCTGCCATATCAGCGTATGTGAATACTACACACTCCCGTCTGACGCACATAAGTCCGCGCCATTATGGTGACTTTATAGAGTTCCTTGGTAAAGCGAGAGAGACGTTCCTACTGGCACAAGACGGCCACATTCAGTTTGCACAGTTAGTTGACAATATGAAATCAGCTTACAAAGGAAAAAAGAAGCTCATGCTCCTAGTCAAGGAAAGGTTTGGCTAGCTCTATACAAATAAGAATATTCAGCAGCCTTTTCTTTTTGTACTACTGACTGACTCATAATCGGGGGTTGATAATATTTCCCGTAAAGCTGTGATTTGCTGTTTTAGTGAACAGATGTGGATACCTGATTCTATGGGCCATATCCCCCATCATTGTATTGTTCCAGGCGAGCAATAGGAAATTGCCTTTTGTCAGTTACTATGTTTAGCAGGAGG------GGTGGGAAATGTGATTATTTGTACTCTATAAAAATGGATTTCT---------------------------------------------------------------------------
Ncanei_Egypt_N958 AGATTTGCAAAATGCTTTGTTTCGAACACTGTGTTATATTCCTGGAAAAAGTATTACTTACCAAAAGTGGGGGGGAGCATTTTTAATAGAGTTTGCCAGGTGTGTTTTTTTATGTCCCACACCAAGGTCTATTCATTGGTGATTTGAGATTAGTGCATTAATAGAAGATGTGAAATACTGTGAGTAAGCTACAGAAAAAGTTACCATTAGAGGTATGGGAAATGCATAGGGAAAATAAGTATTTTTGGGGATGTCAAAAAAATCAAGACATATCATGGTTTGACTGTTATTACTTTCTC-----ATTCTTCTTAATGATATGTTTGTATTTGTCTTTCAGGACCAGTAGCAACCACAGTCATGTCTCATGCGACTGTGATGCGCCTGAACTTGGACTTCCGACAACAGGAGGAACTGGCCAGTTGTGCCCGTACCTTAGCTCTTCAATGTGCCACTAAAGATCCACCTAATTGTGCCCTAAATGCTCTTACATTGTGCGAAAGTGATCCCTTTGCGTTTGAGGCTGCCTACCAGATAGTAGTGGATGCAGCCACCACAAATGTAATGACTTCATCTCAACTCTTTACCGTCGCACGATATATGGAGCATCGTGGGTATCCCCATCGTGCTTACAAACTGGCTGTTCTAGCTATGAAGGGTGTCCACCTTGCTTATAATCAGGACAATCACCCTGCCATAAATGACATTCACTGGGCTTGTGCGCTAGCGCACTCTTTAGGTAAATCTGAGCTGACAAATCTTGTCCCTCTTCTTGTGAAAAATGTGCAATGTGCCACTGTGCTTTCCGACATACTCAGACGTTGCTCAATGGCCGCGCCTGGTATCGCCACATTGGACGCTAAACGGCGGTGTATCAAACCCCTCTCCCTGGACAAACCTCCCCTGCGTCAGCTCCTGGAGGCTGCCATATCAGCGTATGTGAATACTACACACTCCCGTCTGACGCACATAAGTCCGCGCCATTATGGTGACTTTATAGAGTTCCTTGGTAAAGCGAGAGAGACGTTCCTACTGGCACAAGACGGCCACATTCAATTTGCACAGTTAGTTGACAATATGAAATCAGCTTACAAAGGAAAAAAGAAGCTCATGCTCCTAGTCAAGGAAAGGTTTGGCTAGCTCTATACAAATAAGAATATTCAGCAGCCTTTTCTTTTTGTACTACTGACTGACTCATAATCGGGGGTTGATAATATTTCCCGTAAAGCTGTGATTTGCTGTTTTAGTGAACAGATGTGGATACCTGATTCTATGGGCCATATCCCCCATCATTGTATTGTTCCAGGCGAGCAATAGGAAATTGCCTTTTGTCAGTTACTATGTTTAGCAGGAGAAATTCTGGACAGAAATGTGATTATTTGTACTCTATAAAAATGGATTTCTGAGAAAAACATTTTCAAGAATATGCTAGTTTTGCTAAGCAAAATTTTAAAATCCACCCAGCAAC-----------
Ncarolinensis_Grandfather_N218 AGATTTGCAAAATGCTTTGGTTCAAACACTGTGATATATTCCTGGAAAAAGTATTACTTACCAAAAGTGGGGGGGAGCATTTTTAATGGAGTTTGCCAGGTGTG-TTTTTTATGTCCCACAC-----------CATTGGTGATTTGAGATTAGTGCATTAATAAAAGATGTGAAATACTGTGAGTAAGCTACAGAAAAAGTTACTATTAGAGGAATGAAAAATGCGTAGGGAAAATAAGTATTTTTGGGGATGTCAAAAAAATCATGACAAATCATGGGTTGACTGTTATTACTTTCTTATTAAATTCTTCTTAATGACATGTTTGTATTTGTCTTCCAGGACCAGTAGCAACCACAGTCATGTCTCATGCGACTGTGATGCGCCTGAACTTGGACTTCCGACAACAGGAGGAACTGGCCAGTTGTGCCCGTACCTTAGCTCTTCAATGTGCCACTAAAGATCCACCTAATTGTGCCCTAAATGCTCTTACATTGTGCGAAAGTGATCCCTTTGCGTTTGAGGCTGCCTACCAGATAGTAGTGGATGCAGCCACCACAAATGTAATGACTTCATCTCAACTCTTTACCGTCGCACGATATATGGAGCATCGTGGGTATCCCCATCGTGCTTACAAACTGGCTGTTCTAGCTATGAAGGGTGTCCACCTTGCTTATAATCAGGACAATCACCCTGCCATAAATGACATTCACTGGGCTTGTGCGCTAGCGCACTCTTTAGGTAAATCTGAGCTGACAAATCTTGTCCCTCTTCTTGTGAAAAATGTGCAATGTGCCACTGTGCTTTCCGACATACTCAGACGTTGCTCAATGGCCGCGCCTGGTATCGCCACATTGGACGCTAAACGGCGGTGTATCAAACCCCTCTCCCTGGACAAACCTCCCCTGCGTCAGCTCCTGGAGGCTGCCATATCAGCGTATGTGAATACTACACACTCCCGTCTGACGCACATAAGTCCGCGCCATTATGGTGACTTTATAGAGTTCCTTGGTAAAGCGAGAGAGACGTTCCTACTGGCACAAGACGGCCACATTCAGTTTGCACAGTTAGTTGACAATATGAAATCAGCTTACAAAGGAAAAAAGAAGCTCATGCTCCTAGTCAAGGAAAGGTTTGGCTAGCTCTATACAAATAAGAATATTCAGCAGCCTTTTCTTTTTGTACTACTGACTGACTCATAATCGGGGGTTGATAATATTTCCCGTAAAGCTGTGATTTGCTGTTTTAGTGAACAGATGTGGATACCTGATTCTATGGGCCATATCCCCCGTCACTGTATTGTTCCAGGCGAGCAATAGGAAATTGCCTTTTTCAAGTTACTATGTTTAGCAGGAGAAATTCTGGACAGAAATGTGATTATTTGTACTCTATAAAAATGGATTTCTGAGAAAAACATTTTCAAGAATATGCTAGTTTTGCTATACAAAATTTTAAAATCCACCCAGCAACTAAATTATTTT
Ncarolinensis_LinvilleCaverns_N227 ---------------------------------------------------------------------------------------------------------------------------------------------------------------------------------------------------------------------------------------------------------------------------------------------------------------------------TGACATGTTTGTATTTGTCTTCCAGGACCAGTAGCAACCACAGTCATGTCTCATGCGACTGTGATGCGCCTGAACTTGGACTTCCGACAACAGGAGGAACTGGCCAGTTGTGCCCGTACCTTAGCTCTTCAATGTGCCACTAAAGATCCACCTAATTGTGCCCTAAATGCTCTTACATTGTGCGAAAGTGATCCCTTTGCGTTTGAGGCTGCCTACCAGATAGTAGTGGATGCAGCCACCACAAATGTAATGACTTCATCTCAACTCTTTACCGTCGCACGATATATGGAGCATCGTGGGTATCCCCATCGTGCTTACAAACTGGCTGTTCTAGCTATGAAGGGTGTCCACCTTGCTTATAATCAGGACAATCACCCTGCCATAAATGACATTCACTGGGCTTGTGCGCTAGCGCACTCTTTAGGTAAATCTGAGCTGACAAATCTTGTCCCTCTTCTTGTGAAAAATGTGCAATGTGCCACTGTGCTTTCCGACATACTCAGACGTTGCTCAATGGCCGCGCCTGGTATCGCCACATTGGACGCTAAACGGCGGTGTATCAAACCCCTCTCCCTGGACAAACCTCCCCTGCGTCAGCTCCTGGAGGCTGCCATATCAGCGTATGTGAATACTACACACTCCCGTCTGACGCACATAAGTCCGCGCCATTATGGTGACTTTATAGAGTTCCTTGGTAAAGCGAGAGAGACGTTCCTACTGGCACAAGACGGCCACATTCAGTTTGCACAGTTAGTTGACAATATGAAATCAGCTTACAAAGGAAAAAAGAAGCTCATGC-----------------------------------------------------------------------------------------------------------------------------------------------------------------------------------------------------------------------------------------------------------------------------------------------------------------------------------------------------------------------------
Ncarteri_English_N031 AGATTAGCAAAATGCTTTGTTTCAAACACTGTGATATATTCCTGGAAAAAGTA----TTACCAAAAGTGAGGGGGAGCATTTTTAATAGAGTTTGACAGGTG--TTTTTTTATTTCCCACCCCAAGGTTTATTCATTTTTGATTTGAGATTTGTGCATTAATAAATGATGTGAAATACCGTAAGTAAGCTACGGAAAAAGTTGCCATTAGAGGAATGGGAAATAAGTAAGGAAAATTAGAATTTTTGGGGGTGTTAAAAAAATCAAGACATATCATGATTTGACTGTTATTACTTTCTCATTAAATTCTTCTTAATGACATGTTTGTATTTGTCTTTCAGGACCAGTAGCAACCACAGTCATGTCTCATGCGACTGTGATGCGCCTGAACTTGGACTTCCGACAACAGGAGGAACTGGCCAGTTGTGCCCGTACCTTAGCTCTTCAATGTGCCACTAAAGATCCACCTAATTGTGCCCTAAATGCTCTTACATTGTGCGAAAGTGATCCCTTTGCGTTTGAGGCTGCATACCAGATAGTAGTGGATGCAGCCACCACAAATGTAATGACTTCATCTCAACTCTTTACCGTCGCACGATATATGGAGCATCGTGGGTATCCCCATCGTGCTTACAAACTGGCTGTTCTAGCTATGAAGGGTGTCCACCTTGCTTATAATCAGGACAATCACCCTGCCATAAATGACATTCACTGGGCTTGTGCGCTAGCGCACTCTTTAGGTAAATCTGAGCTGACAAATCTTGTCCCTCTTCTTGTGAAAAATGTGCAATGTGCCACTGTGCTTTCCGACATACTCAGACGTTGCTCAATGGCCGCGCCTGGTATCGCCACATTGGACGCTAAACGGCGGTGTATCAAACCCCTTTCCCTGGACAAACCTCCCCTGCGTCAGCTCCTGGAGGCTGCCATATCAGCGTATGTGAATACTACACACTCCCGTCTGACGCACATAAGTCCGCGCCATTATGGTGACTTTATAGAGTTCCTTGGTAAAGCGAGAGAGACGTTCCTACTGGCACAAGATGGCCACATTCAGTTTGCACAGTTAGTTGACAATATGAAATCAGCTTACAAAGGAAAAAAGAAGCTCATGCTCCTAGTCAAGGAAAGGTTTGGCTAGCTCTATACAAATAAGAATATTCAGCAGCCTTTTCTTTTTGTACTACTGACTGACTCATAATCGGGGGTTGATAATATTTCCCGTAAAGCTGTGATTTGCTGTTTTAGTGAACAGATGTGGATACCTGATTCTATGGGCCATATCTCCCATCATTGTATTGTTCCAGGCGAGCAATAGGAAATTGCCTTTTGTCAGTTACTATGTTTAGCAGGAGAAATTCTGGACAGAAATGTGATTATTTGTACTCTATAAAAATGGATTTCTGAGAAAAACATTTTCAAGAATATGCTAGTTTTGCTAAACAAAATTTTAAAATCCACCCAGCAACTAAATTATTTT
Ncarteri_PilotMtn_G2185 AGATTAGCAAAATGCTTTGTTTCAAACACTGTGATATATTCCTGGAAAAAGTA----TTACCAAAAGTGAGGGGGAGCATTTTTAATAGAGTTTGACAGGTGTTTTTTTTTATTTCCCACCCCAAGGTCTATTCATTTTTGATTTGAGATTTGTGCATTAATAAGTGATGTGAAATACCGTAAGTAAGCTACGGAAAAAGTTGCCATTAGAGGAATGGGAAATGAGTAAGGAAAATTAGAATTTTTGGGGGTGTTAAAAAAATCAAGACATATTATGATTTGACTGTTATTACTTTCTCATTAAATTCTTCTTAATGACATGTTTGTATTTGTCTTTCAGGACCAGTAGCAACCACAGTCATGTCTCATGCGACTGTGATGCGCCTGAACTTGGACTTCCGACAACAGGAGGAACTGGCCAGTTGTGCCCGTACCTTAGCTCTTCAATGTGCCACTAAAGATCCACCTAATTGTGCCCTAAATGCTCTTACATTGTGCGAAAGTGATCCCTTTGCGTTTGAGGCTGCATACCAGATAGTAGTGGATGCAGCCACCACAAATGTAATGACTTCATCTCAACTCTTTACCGTCGCACGATATATGGAGCATCGTGGGTATCCCCATCGTGCTTACAAACTGGCTGTTCTAGCTATGAAGGGTGTCCACCTTGCTTATAATCAGGACAATCACCCTGCCATAAATGACATTCACTGGGCTTGTGCGCTAGCGCACTCTTTAGGTAAATCTGAGCTGACAAATCTTGTCCCTCTTCTTGTGAAAAATGTGCAATGTGCCACTGTGCTTTCCGACATACTCAGACGTTGCTCAATGGCCGCGCCTGGTATCGCCACATTGGACGCTAAACGGCGGTGTATCAAACCCCTTTCCCTGGACAAACCTCCCCTGCGTCAGCTCCTGGAGGCTGCCATATCAGCGTATGTGAATACTACACACTCCCGTCTGACGCACATAAGTCCGCGCCATTATGGTGACTTTATAGAGTTCCTTGGTAAAGCGAGAGAGACGTTCCTACTGGCACAAGATGGCCACATTCAGTTTGCACAGTTAGTTGACAATATGAAATCAGCTTACAAAGGAAAAAAGAAGCTCATGCTCCTAGTCAAGGAAAGGTTTGGCTAGCTCTATACAAATAAGAATATTCAGCAGCCTTTTCTTTTTGTACTACTGACTGACTCATAATCGGGGGTTGATAATATTTCCCGTAAAGCTGTGATTTGCTGTTTTAGTGAACAGATGTGGATACCTGATTCTATGGGCCATATCCCCCATCATTGTATTGTTCCAGGCGAGCAATAGGAAATTGCCTTTTGTCAGTTACTATGTTTAGCAGGAGAAATTGTGGACAGAAATGTGATTATTTGTACTCTATAAAAATGAATTTCTGAGAAAAACATTTTCAAGAATATGCTAGTTTTGCTAAACAAAATTTTAAAATCCACCCAGCAACTAAATTATTTT
Ncarteri_Pitchfork_N363 ------------------------------------------------------------CCCAAAGTGAGGGGGAGCA------------TTTAACAGGTGTTTTTTTTTATTTCCCACCCCAAGGTCTATTCATTTTTGATTGGAGATTTGTGCATTAATGAATGATGTGAAATACCGTAAGTAAGCTACGGAAAAAGTTGCCATTGGAGGAATGGGAAATGAGCAAGGAAAATTAGAATTTTTGGGGGTGTCAAAAAAATTAAGACATATCATGATTTGACTGTTATTACTTTCTCATTAAATTCTTCTTAATGACATGTTTGTATTTGTCTTTCAGGACCAGTAGCAACCACAGTCATGTCTCATGCGACTGTGATGCGCCTGAACTTGGACTTCCGACAACAGGAGGAACTGGCCAGTTGTGCCCGTACCTTAGCTCTTCAATGTGCCACTAAAGATCCACCTAATTGTGCCCTAAATGCTCTTACATTGTGCGAAAGTGATCCCTTTGCGTTTGAGGCTGCATACCAGATAGTAGTGGATGCAGCCACCACAAATGTAATGACTTCATCTCAACTCTTTACCGTCGCACGATATATGGAGCATCGTGGGTATCCCCATCGTGCTTACAAACTGGCTGTTCTAGCTATGAAGGGTGTCCACCTTGCTTATAATCAGGACAATCACCCTGCCATAAATGACATTCACTGGGCTTGTGCGCTAGCGCACTCTTTAGGTAAATCTGAGCTGACAAATCTTGTCCCTCTTCTTGTGAAAAATGTGCAATGTGCCACTGTGCTTTCCGACATACTCAGACGTTGCTCAATGGCCGCGCCTGGTATCGCCACATTGGACGCTAAACGGCGGTGTATCAAACCCCTTTCCCTGGACAAACCTCCCCTGCGTCAGCTCCTGGAGGCTGCCATATCAGCATATGTGAATACTACACACTCCCGTCTGACGCACATAAGTCCGCGCCATTATGGTGACTTTATAGAGTTCCTTGGTAAAGCGAGAGAGACGTTCCTACTGGCACAAGATGGCCACATTCAGTTTGCACAGTTAGTTGACAATATGAAATCAGCTTACAAAGGAAAAAAGAAGCTCATGCTCCTAGTCAAGGAAAGGTTTGGCTAGCTCTATACAAATAAGAATATTCAGCAGCCTTTTCTTTTTGTACTACTGACTGACTCATAATCGGGGGTTGATAATATTTCCCGTAAAGCTGTGATTTGCTGTTTTAGTGAACAGATGTGGATACCTGATTCTATGGGCCATATCCCCCATCATTGTATTGTTCCAGGCGAGCAATAGGAAATTGCCTTTTGTCAGTTACTATGTTTAGCAGGAGAAATTCTGGACAGAAATGTGATTATTTGTACTCTATAAAAATGGATTTCTGAGAAAAACATTTTCAAGAATATGCTAGTTTTGCTAACCAAAATTTTAAAATCCACCCAGCAACTAAATTATTTT
Ncarteri_WeberCty_N1044 AGATTAGCAAAATGCTTTGTTTCAAACACTGTGATATATTCCTGGAAAAAGTA----TTACCAAAAGTGAGGGGGAGCATTTTTAATAGAGTTTGACAGGTGTTTTTTTTTATTTCCCACCCCAAGGTCTATTCATTTTTGATTTGAGATTTGTGCATT----------------TACCGTAAGTAAGCTACGGAAAAAGTTGCCATTAGAGGAATGGGAAATGAGTAAGGAAAATTAGAATTTTTGGGGATGTCAAAAAAATCAAGACATATCATGATTTGACTGTTATTACTTTCTCATTAAATTCTTCTTAATGACATGTTTGTATTTGTCTTTCAGGACCAGTAGCAACCACAGTCATGTCTCATGCGACTGTGATGCGCCTGAACTTGGACTTCCGACAGCAGGAGGAACTGGCCAGTTGTGCCCGTACCTTAGCTCTTCAATGTGCCACTAAAGATCCACCTAATTGTGCCCTAAATGCTCTTACATTGTGCGAAAGTGATCCCTTTGCGTTTGAGGCTGCATACCAGATAGTAGTGGATGCAGCCACCACAAATGTAATGACTTCATCTCAACTCTTTACCGTCGCACGATATATGGAGCATCGTGGGTATCCCCATCGTGCTTACAAACTGGCTGTTCTAGCTATGAAGGGTGTCCACCTTGCTTATAATCAGGACAATCACCCTGCCATAAATGACATTCACTGGGCTTGTGCGCTAGCGCACTCTTTAGGTAAATCTGAGCTGACAAATCTTGTCCCTCTTCTTGTGAAAAATGTGCAATGTGCCACTGTGCTTTCCGACATACTCAGACGTTGCTCAATGGCCGCGCCTGGTATCGCCACATTGGACGCTAAACGGCGGTGTATCAAACCCCTTTCCCTGGACAAACCTCCCCTGCGTCAGCTCCTGGAGGCTGCCATATCAGCGTATGTGAATACTACACACTCCCGTCTGACGCACATAAGTCCGCGCCATTATGGTGACTTTATAGAGTTCCTTGGTAAAGCGAGAGAGACGTTCCTACTGGCACAAGATGGCCACATTCAGTTTGCACAGTTAGTTGACAATATGAAATCAGCTTACAAAGGAAAAAAGAAGCTCATGCTCCTAGTCAAGGAAAGGTTTGGCTAGCTCTATACAAATAAGAATATTCAGCAGCCTTTTCTTTTTGTACTACTGACTGACTCATAATCGGGGGTTGATAATATTTCCCGTAAAGCTGTGATTTGCTGTTTTAGTGAACAGATGTGGATACCTGATTCTATGGGCCATATCCCCCATCATTGTATTGTTCCAGGCGAGCAATAGGAAATTGCCTTTTGTCAGTTACTATGTTTAGCAGGAGAAATTCTGGACAGAAATGTGATTATTTGTACTCTATAAAAATGGATTTCTGAGAAAAACATTTTCAAGAATATGCTAGTTTTGCTAAACAAAATTTTAAAATTCACCCAGCAACTAAATTATTTT
Ncarteri_div__RainbowCave_G2089 --ATTTGCAAAATGCTTTGTTTCAAACAGTGTGATATATTCCTGGAAAAACTATTACTTACCAAAAGT-AGGGGGAGCATTTTTAATAGAGTTTGACAGGTGTTTTTTTTAATTTCCTACGCCAAGGTCTATTCATTGGGGATCTGAGGTTAGTACATTAATAAAAGATGCTGAATACTGTGAGCAAGCCAGAGAAAAGGTTGCCATGGGAGGAATGGGAAATGCATAGGGAAAATAAGTATTTTGGGGGGATGTAAGAAATTTGAGACATATCATGGTTTGACTGTTTTCTCTTTCTCATTAAATTCTTCTTAATGACATATTTGTA-TTGTGTTTCAGGACCAGTAGCAACCACAGTCATGTCTCACGCGACTGTGATGCGCCTGAACTTGGACTTCCGACAACAGGAGGAACTGGCCAGTTGTGCTCGTACCTTAGCTCTTCAATGTGCCACTAAAGATCCACCTAATTGTGCCCTAAATGCTCTTACATTGTGCGAAAGCGATCCCTTTGCATTTGAGGCTGCATACCAGATAGTAGTGGATGCAGCTACCACAAATGTAATGACTTCATCTCAACTCTTTACCGTCGCACGATATATGGAGCATCGTGGGTATCCCCATCGTGCTTACAAACTGGCTGTTCTAGCTATGAAGGGTGTCCACCTTGCTTATAATCAGGACAATCACCCTGCCATAAATGACATTCACTGGGCTTGTGCTCTAGCGCACTCTTTAGGTAAATCTGAGCTGACAAATCTTGTCCCTCTTCTTGTGAAAAATGTGCAATGTGCCACTGTGCTTTCCGACATACTCAGACGTTGCTCAATGGCTGCGCCTGGTATCGCCACTTTGGACGCTAAACGGCGGTGTATCAAACCCCTCTCCCTGGACAAACCTCCCCTGCGTCAGCTCCTGGAGGCTGCCATATCAGCGTATGTGAATACTACACACTCCCGTCTGACGCACATAAGTCCGCGCCATTACGGTGACTTTATAGAGTTCCTTGGTAAAGCGAGAGAGACGTTCCTACTGGCACAAGACGGCCACATTCAATTTGCACAGTTAGTTGACAATATGAAATCAGCTTACAAAGGAAAAAAGAAGCTCATGCTCCTAGTCAAGGAAAGGTTTGGCTAGCTCTATACAAATAAGAATATTCAGCAGCCTTTTCTTTTTGTACTACTGACTGACTCATAATCGGGGGTTGATAATATTTCCCGTAAAGCTGTGATTTGCTGTTTTAGTGAACAGATGTGGATACCTGATTCTATGGACCATATCCCCCATCATTGTATTGTTCCAGGCGAGCAATAGGAAATTGCCTTTTGTCAGTTACTATGTTTAGCGGGAGAAATTCTGGACAGAAATGTGATTATTTGTACTGTATAGAAATGGATTTCTGAGAAAAACATTTTCAAGAATATGCTAATTTTGCTAAACAAAATTTTAAAATTCACCCAGCAACTAAATTATTTC
Ncherokee_BallhootScar_N193 AGATTTGCAAAATGCTTTGTTTCAAATACTGTGATATATTCCTGGAAAAAGTATTACTTACCG-----GGGGGGGAGCATTTTTAATAGAGTTTGCCAGGTGTGTTTTTTTATGTCCCACACCAAGGTCTATTCATTGGTGATTTGAGATTAGTGGATTAATAAAAGATGTGAAATACTGTGAGTAAGCTACAGAAAAAGTTACCATTAGAGGAATGGAAAATGCGTAGGGAAAATAAGTATTTTTGGGGATGTCAAAAAAATCAAGACATATCATGGGTTGACTGTTATTACTTTCTTATTAAATTCTTCTTAATGACATGTTTGTATTTGTCTTCCAGGACCAGTAGCAACCACAGTCATGTCTCATGCGACTGTGATGCGCCTGAACTTGGACTTCCGACAACAGGAGGAACTGGCCAGTTGTGCCCGTACCTTAGCTCTTCAATGTGCCACTAAAGATCCACCTAATTGTGCCCTAAATGCTCTTACATTGTGCGAAAGTGATCCCTTTGCATTTGAGGCTGCCTACCAGATAGTAGTGGATGCAGCCACCACAAATGTAATGACTTCATCTCAACTCTTTACCGTCGCACGATATATGGAGCATCGTGGGTATCCCCATCGTGCTTACAAACTGGCTGTTCTAGCTATGAAGGGTGTCCACCTTGCTTATAATCAGGACAATCACCCTGCCATAAATGACATTCACTGGGCTTGTGCGCTAGCGCACTCTTTAGGTAAATCTGAGCTGACAAATCTTGTCCCTCTTCTTGTGAAAAATGTGCAATGTGCCACTGTGCTTTCCGACATACTCAGACGTTGCTCAATGGCCGCGCCTGGTATCGCCACATTGGACGCTAAACGGCGGTGTATCAAACCCCTCTCCCTGGACAAACCTCCCCTGCGTCAGCTCCTGGAGGCTGCCATATCAGCGTATGTGAATACTACACACTCCCGTCTGACGCACATAAGTCCGCGCCATTATGGTGACTTTATAGAGTTCCTTGGTAAAGCGAGAGAGACGTTCCTACTGGCACAAGACGGCCACATTCAGTTTGCACAGTTAGTTGACAATATGAAATCAGCTTACAAAGGAAAAAAGAAGCTCATGCTCCTAGTCAAGGAAAGGTTTGGCTAGCTCTATACAAATAAGAATATTCAGCAGCCTTTTCTTTTTGTACTACTGACTGACTCATAATCGGGGGTTGATAATATTTCCCGTAAAGCTGTGATTTGCTGTTTTAGTGAACAGATGTGGATACCTGATTCTATGGGCCATATCCCCCATCATTGTATTGTTCCAGGCGAGCAATAGGAAATTGCCTTTTGTCAGTTACTATGTTTAGCAGGAGAAATTCTGGACAGAAATGTGATTATTTGTACTCTATAAAAATGGATTTCTGAGAAAAACATTTTCAAGAATATGCTAGTTT--------------------------------------------
Ncherokee_SIndianCrk_N681 -----------------------------------------------------------------------------------------------------------------------------------------------------------------------------------------------------------CCATTAGAGGAATGGAAAATGCGTAGGGAAAATAAATATTTTTGGGGATGTCAAAAAAATCAAGACATATCATGGGTTGACTGTTATTACTTTCTTATTAAATTCTTCTTAATGACATGTTTGTATTTGTCTTCCAGGACCAGTAGCAACCACAGTCATGTCTCATGCGACTGTGATGCGCCTGAACTTGGACTTCCGACAACAGGAGGAACTGGCGAGTTGTGCCCGTACCTTAGCTCTTCAATGTGCCACTAAAGATCCACCTAATTGTGCCCTAAATGCTCTTACATTGTGCGAAAGTGATCCCTTTGCATTTGAGGCTGCCTACCAGATAGTAGTGGATGCAGCCACCACAAATGTAATGACTTCATCTCAACTCTTTACCGTCGCACGATATATGGAGCATCGTGGGTATCCCCATCGTGCTTACAAACTGGCTGTTCTAGCTATGAAGGGTGTCCACCTTGCTTATAATCAGGACAATCACCCTGCCATAAATGACATTCACTGGGCTTGTGCGCTAGCGCACTCTTTAGGTAAATCTGAGCTGACAAATCTTGTCCCTCTTCTTGTGAAAAATGTGCAATGTGCCACTGTGCTTTCCGACATACTCAGACGTTGCTCAATGGCCGCGCCTGGTATCGCCACATTGGACGCTAAGCGGCGGTGTATCAAACCCCTCTCCCTGGACAAACCTCCCCTGCGTCAGCTCCTGGAGGCTGCCATATCAGCGTATGTGAATACTACACACTCCCGTCTGACGCACATAAGTCCGCGCCATTATGGTGACTTTATAGAGTTCCTTGGTAAAGCGAGAGAGACGTTCCTACTGGCACAAGACGGCCACATTCAGTTTGCACAGTTAGTTGACAATATGAAATCAGCTTACAAAGGAAAAAAGAAGCTCATGCTCCTAGTCAAGGAAAGGTTTGGCTAGCTCTATACAAATAAGAATATTCAGCAGCCTTTTCTTTTTGTAC--------------------------------------------------------------------------------------------------------------------------------------------------------------------------------------------------------------------------------------------------------------------------------------------------------
Ncooperi_BeaverCrk_N1002 AGATTTGCAAAATGCTGTGTTTCAAACACTGTGATGTATTCCTGGAAAAAGTATTACTTACCAAAAGTGAGGGGGAGCATTTTTAATAGAGTTTGCCAGGTGTGTTTTTTTATGTCCCACACCAAGGTCTATTCATTTGTGATTTGAGATTGGTGCATCAATAAATGATGTGAAATACCGTAAGTAAGCTACGGAAAAAGTTGCCATTAGAGGAATGGGAAATGAGTAAGGAAAATTTGAATTTTTGGGGATGTCAAAAAAATCAAGACATGTCATGATTTGACTGTTATTACTTTCTCATTAAATTCTTCTTAATGACATGTTTGTATTTGTCTTTCAGGACCAGTAGCAACCACAGTCATGTCTCATGCGACTGTGATGCGCCTGAACTTGGACTTCCGACAACAGGAGGAACTGGCCAGTTGTGCCCGTACCTTAGCTCTTCAATGTGCCACTAAAGATCCACCTAATTGTGCCCTAAATGCTCTTACATTGTGCGAAAGTGATCCCTTTGCGTTTGAGGCTGCATACCAGATAGTAGTGGATGCAGCCACCACAAATGTAATGACTTCATCTCAACTCTTTACCGTCGCACGATATATGGAGCATCGTGGGTATCCCCATCGTGCTTACAAACTGGCTGTTCTAGCTATGAAGGGTGTCCACCTTGCTTATAATCAGGACAATCACCCTGCCATAAATGACATTCACTGGGCTTGTGCGCTAGCGCACTCTTTAGGTAAATCTGAGCTGACAAATCTTGTCCCTCTTCTTGTGAAAAATGTGCAATGTGCCACTGTGCTTTCCGACATACTCAGACGTTGCTCAATGGCCGCGCCTGGTATCGCCACATTGGACGCTAAACGGCGGTGTATCAAACCCCTTTCCCTGGACAAACCTCCCCTGCGTCAGCTCCTGGAGGCTGCCATATCAGCGTATGTGAATACTACACACTCCCGTCTGACGCACATAAGTCCGCGCCATTATGGTGACTTTATAGAGTTCCTTGGTAAAGCGAGAGAGACGTTCCTACTGGCACAAGATGGCCACATTCAGTTTGCACAGTTAGTTGACAATATGAAATCAGCTTACAAAGGAAAAAAGAAGCTCATGCTCCTAGTCAAGGAAAGGTTTGGCTAGCTCTATACAAATAAGAATATTCGGCAGCCTTTTCTTTTTGTACTACTGACTGACTCATAATCGGGGGTTGATAATATTTCCCGTAAAGCTGTGATTTGCTGTTTTAGTGAACAGATGTGGATACCTGATTCTATGGGCCATATCCCCCATCATTGTATTGTTCCAGGCGAGCAATAGGAAATTGCCTTTTGTCAGTTACTATGTTTAGCAGGAGAAATTCTGGACAGAAATGTGATTATTTG-------------------------------------------------------------------------------------------------
Ncooperi_CheoahDam_N1122 AGATTTGCAAAATGCTTTGTTTCAAACACTGTGATATATTCCTGGAAAAAGTATTACTTACCAAAAGTGAGGGGGAGCATTTTTAATAGAGTTTGCCAGGTGTGTTTTTTTATGTCCCACACCAAGGTCTATTCATTTGGGATTTGAGATTGGTGCATCAATAAATGATGTGAAATACCGTAAGTAAGCTACGGAAAAAATTGCCATTAGAGGAATGGGAAATGAGTAAGGAAAATTAGAATTTTTGGGGATGTCAAAAAAATCAAGACATGTCATGATTTGACTGTTATTACTTTCTCATTAAATTCTTCTTAATGACATGTTTGTATTTGTCTTTCAGGACCAGTAGCAACCACAGTCATGTCTCATGCGACTGTGATGCGCCTGAACTTGGACTTCCGACAACAGGAGGAACTGGCCAGTTGTGCCCGTACCTTAGCTCTTCAATGTGCCACTAAAGATCCACCTAATTGTGCCCTAAATGCTCTTACATTGTGCGAAAGTGATCCCTTTGCGTTTGAGGCTGCATACCAGATAGTAGTGGATGCAGCCACCACAAATGTAATGACTTCATCTCAACTCTTTACCGTCGCACGATATATGGAGCATCGTGGGTATCCCCATCGTGCTTACAAACTGGCTGTTCTAGCTATGAAGGGTGTCCACCTTGCTTATAATCAGGACAATCACCCTGCCATAAATGACATTCACTGGGCTTGTGCGCTAGCGCACTCTTTAGGTAAATCTGAGCTGACAAATCTTGTCCCTCTTCTTGTGAAAAATGTGCAATGTGCCACTGTGCTTTCCGACATACTCAGACGTTGCTCAATGGCCGCGCCTGGTATCGCCACATTGGACGCTAAACGGCGGTGTATCAAACCCCTTTCCCTGGACAAACCTCCCCTGCGTCAGCTCCTGGAGGCTGCCATATCAGCGTATGTGAATACTACACACTCCCGTCTGACGCACATAAGTCCGCGCCATTATGGTGACTTTATAGAGTTCCTTGGTAAAGCGAGAGAGACGTTCCTACTGGCACAAGATGGCCACATTCAGTTTGCACAGTTAGTTGACAATATGAAATCAGCTTACAAAGGAAAAAAGAAGCTCATGCTCCTAGTCAAGGAAAGGTTTGGCTAGCTCTATACAAATAAGAATATTCAGCAGCCTTTTCTTTTTGTACTACTGACTGACTCATAATCGGGGGTTGATAATATTTCCCGTAAAGCTGTGATTTGCTGTTTTAGTGAACAGATGTGGATACCTGATTCTATGGGCCATATCCCCCATCATTGTATTGTTCCAGGCGAGCAATAGGAAATTGCCTTTTGTCAGTTACTATGTTTAGCAGGAGAAATTCTGGACAGAAATGTGATTATTTGTACTCTATAAAAATGGATTTCTGAGAAAAACATTTTCAAGAATATGCTAGTTTTGCTAAACAAAATTTTAAAATCCACCCAGCAACTAAATTATTTT
Ncooperi_NantRiverGorge_N682 ---------------------------------------------------------------------------------------------------------------------------------------------------------------------------------CCGTAAGTAAGCTACGGAAAAAGTTGCCATTAGAGGAATGGGAAATGAGTAAGGAAAATTAGAATTTTTGGGGATGTCAAAAAAATCAAGACATGTCATGATTTGACTGTTATTACTTTCTCATTAAATTCTTCTTAATGACATGTTTGTATTTGTCTTTCAGGACCAGTAGCAACCACAGTCATGTCTCATGCGACTGTGATGCGCCTGAACTTGGACTTCCGACAACAGGAGGAACTGGCCAGTTGTGCCCGTACCTTAGCTCTTCAATGTGCCACTAAAGATCCACCTAATTGTGCCCTAAATGCTCTTACATTGTGCGAAAGTGATCCCTTTGCGTTTGAGGCTGCATACCAGATAGTAGTGGATGCAGCCACCACAAATGTAATGACTTCATCTCAACTCTTTACCGTCGCACGATATATGGAGCATCGTGGGTATCCCCATCGTGCTTACAAACTGGCTGTTCTAGCTATGAAGGGTGTCCACCTTGCTTATAATCAGGACAATCACCCTGCCATAAATGACATTCACTGGGCTTGTGCGCTAGCGCACTCTTTAGGTAAATCTGAGCTGACAAATCTTGTCCCTCTTCTTGTGAAAAATGTGCAATGTGCCACTGTGCTTTCCGACATACTCAGACGTTGCTCAATGGCCGCGCCTGGTATCGCCACATTGGACGCTAAACGGCGGTGTATCAAACCCCTTTCCCTGGACAAACCTCCCCTGCGTCAGCTCCTGGAGGCTGCCATATCAGCGTATGTGAATACTACACACTCCCGTCTGACGCACATAAGTCCGCGCCATTATGGTGACTTTATAGAGTTCCTTGGTAAAGCGAGAGAGACGTTCCTACTGGCACAAGATGGCCACATTCAGTTTGCACAGTTAGTTGACAATATGAAATCAGCTTACAAAGGAAAAAAGAAGCTCATGCTCCTAGTCAAGGAAAGGTTTGGCTAGCCCTATACAAATAAGGATATTCAGCAGCCTTTTCTTTTTCTACTACTGACTGACTCGTAATCGGGGGTTGATAATATTTCCCGTAAAGCTGTGATTTGCTGTTTTAGTGAACAGATGTGGATACCTGATTCTATGGGCCATATCCCCCATCATTGTATTGTTCCAGGCGAGCAATAGGAAATTGCCTTTTGTCAGTTACTATGTTTAGCAGGAGAAATTCTGGACAGAAATGTGATTATTTGTACTCTATAAAAATGGATTTCTGAGAAAAACATTTTCAAGAATATGCTAGTTTTGCTAAACA-----------------------------------
Ncooperi_RockCrRoad_N1160 --ATTTGCAAAAAGCTTTGTTTCAAACACTGTGATATATTCCTGGAAAAAGTATTACTTACCAAAAGTGAGGGGGAGAATTTTTAATAGAGTTTGCCAGGTGTGTTTTTTTATGTCCCACACCAAGGTCCCACCATTTGGGATTTGAAATTAGTGCATCAATAAATGATGTGAAATACCGTAAGTAAGCTACAGAAAAAGTTGCTATTAGAGGAATGGGAAATGAGTAAGGAAAATTAGAATTTTTGGGGATGTCAAAAAAATCAAGACATGCCATGATTTGACTGTTATTACTTTCTCATTAAATTCTTCTTAATGACATGTTTGTATTTGTCTTTCAGGACCAGTAGCAACCACAGTCATGTCTCATGCGACTGTGATGCGCCTGAACTTGGACTTCCGACAACAGGAGGAACTGGCCAGTTGTGCCCGTACCTTAGCTCTTCAATGTGCCACTAAAGATCCACCTAATTGTGCCCTAAATGCTCTTACATTGTGCGAAAGTGATCCCTTTGCGTTTGAGGCTGCATATCAGATAGTAGTGGATGCAGCCACCACAAATGTAATGACTTCATCTCAACTCTTTACCGTCGCACGATATATGGAGCATCGTGGGTATCCCCATCGTGCTTACAAACTGGCTGTTCTAGCTATGAAGGGTGTCCACCTTGCTTATAATCAGGACAATCACCCTGCCATAAATGACATTCACTGGGCTTGTGCGCTAGCGCACTCTTTAGGTAAATCTGAGCTGACAAATCTTGTCCCTCTTCTTGTGAAAAATGTGCAATGTGCCACTGTGCTTTCCGACATACTCAGACGTTGCTCAATGGCCGCGCCTGGTATCGCCACATTGGACGCTAAACGGCGGTGTATCAAACCCCTTTCCCTGGACAAACCTCCCCTGCGTCAGCTCCTGGAGGCTGCCATATCAGCGTATGTGAATACTACACACTCCCGTCTGACGCACATAAGTCCGCGCCATTATGGTGACTTTATAGAGTTCCTTGGTAAAGCGAGAGAGACGTTCCTACTGGCACAAGATGGCCACATTCAGTTTGCACAGTTAGTTGACAATATGAAATCAGCTTACAAAGGAAAAAAGAAGCTCATGCTCCTAGTCAAGGAAAGGTTTGGCTAGCTCTATACAAATAAGAATATTCAGCAGCCTTTTCTTTTTGTACTACTGACTGACTCATAATCGGGGGTTGATAATATTTCCCGTAAAGCTGTGATTTGCTGTTTTAGTGAACAGATGTGGATACCTGATTCTATGGGCCATACCCCCCATCATTGTATTGTTCCAGGCGAGCAATAGGAAATTGCCTTTTGTCAGTTACTATGTTTAGCAGGAGAAATTCTGGACAGAAATGTGATTATTTGTACTCTATAAAAATGGATTTCTGAGAAAAACATTTTCAAGAATATGCTAATTTTGCTAAACAAAATTTTAAAATCCACGCAGCAAC-----------
Ncoylei_Apalachia_N1195 ----------------------------------------------------------TACCAAAAGTGAGGGGGAGCATTTTTAATAGAGTTTGTCAGGTGTGTTTTTTTATGTCCCACACCAAGGTCTATTCATCTGCGATTTGAGATTAGTGCATCAATAAATGATGTGACTTACCGTAAGTAAGCTACAGAAAAAGTTGCCATTAGAGGAATGGGAAATGAGTAGGGAAAATAAGAATTTTTGGGGATGTC-AAAAAATCAAGACATATCGTGATTTGACTGTTATTACTTTCTCATTAAATTCTTCTTAATGACATCTTTGTATTTGTCTTTCAGGACCAGTAGCAACCACAGTCATGTCTCATGCGACTGTGATGCGCCTGAACTTGGACTTCCGACAACAGGAGGAACTGGCCAGTTGTGCCCGTACCTTAGCTCTTCAATGTGCCACTAAAGATCCACCTAATTGTGCCCTAAATGCTCTTACATTGTGCGAAAGTGATCCCTTTGCGTTTGAGGCTGCCTACCAGATAGTAGTGGATGCAGCCACCACAAATGTAATGACTTCATCTCAACTCTTTACAGTCGCACGATATATGGAGCATCGTGGGTATCCCCATCGTGCTTACAAACTGGCTGTTCTAGCTATGAAGGGTGTCCACCTTGCTTATAATCAGGACAATCACCCTGCCATAAATGACATTCACTGGGCTTGTGCGCTAGCGCACTCTTTAGGTAAATCTGAGCTGACAAATCTTGTCCCTCTTCTTGTGAAAAATGTGCAATGTGCCACTGTGCTTTCCGACATACTCAGACGTTGCTCAATGGCCGCGCCTGGTATCGCCACATTGGACGCTAAACGGCGGTGTATCAAACCCCTCTCCCTGGACAAACCTCCCCTGCGTCAGCTCCTGGAGGCTGCCATATCAGCGTATGTGAATACTACACACTCCCGTCTGACGCACATAAGTCCGCGCCATTATGGTGACTTTATAGAGTTCCTTGGTAAAGCGAGAGAGACGTTCCTACTGGCACAAGATGGCCACATTCAGTTTGCACAGTTAGTTGACAATATGAAATCAGCTTACAAAGGAAAAAAGAAGCTCATGCTCCTAGTCAAGGAAAGGTTTGGCTAGCTCTATACAAATAAGAATATTCAGCAGCCTTTTCTTTTTGTACTACTGACTGACTCATAATCGGGGGTTGATAATATTTCCCGTAAAGCTGTGATTTGCTGTTTTAGTGAACAGATGTGGATACCTGATTCTATGGGCCATATCCCCCATCATTGTATTGTTCCAGGCGAGCAATAGGAAATTGCCTTTTGTCAGTTACTATGTTTAGCAGGAGAAATTCTGGACAGAAATGTGATTATTTGTACTCTATAAAAATGGATTTCTGAGAAAAACATTTTCAAGAATATGCTAGTTTTGCTAAACA-----------------------------------
Ncoylei_DinkinCove_N1118 AGATTTGCAAAATGCTTTATTTCAAGCACTGTGATATATTCCTGGAAAAAGTATTATTTACCAAAAGTGAGGGGGAGCATTTTTAATAGAGTTTGTCAGGTGTGTTTTTTTATGTCCCACACCAAGGTCTATTCATCTGCGATTTGAGATTAGTGCATCAATAAATGATGTGACTTACCGTAAGTAAGCTACAGAAAAAGTTGCCATTAGAGGAATGGGAAATGAGTAGGGAAAATAAGAATTTTTGGGGATGTC-AAAAAATCAAGACATATCGTGATTTGACTGTTATTACTTTCTCATTAAATTCTTCTTAATGACATCTTTGTATTTGTCTTTCAGGACCAGTAGCAACCACAGTCATGTCTCATGCGACTGTGATGCGCCTGAACTTGGACTTCCGACAACAGGAGGAACTGGCCAGTTGTGCCCGTACCTTAGCTCTTCAATGTGCCACTAAAGATCCACCTAATTGTGCCCTAAATGCTCTTACATTGTGCGAAAGTGATCCCTTTGCGTTTGAGGCTGCCTACCAGATAGTAGTGGATGCAGCCACCACAAATGTAATGACTTCATCTCAACTCTTTACAGTCGCACGATATATGGAGCATCGTGGGTATCCCCATCGTGCTTACAAACTGGCTGTTCTAGCTATGAAGGGTGTCCACCTTGCTTATAATCAGGACAATCACCCTGCCATAAATGACATTCACTGGGCTTGTGCGCTAGCGCACTCTTTAGGTAAATCTGAGCTGACAAATCTTGTCCCTCTTCTTGTGAAAAATGTGCAATGTGCCACTGTGCTTTCCGACATACTCAGACGTTGCTCAATGGCCGCGCCTGGTATCGCCACATTGGACGCTAAACGGCGGTGTATCAAACCCCTCTCCCTGGACAAACCTCCCCTGCGTCAGCTCCTGGAGGCTGCCATATCAGCGTATGTGAATACTACACACTCCCGTCTGACGCACATAAGTCCGCGCCATTATGGTGACTTTATAGAGTTCCTTGGTAAAGCGAGAGAGACGTTCCTACTGGCACAAGATGGCCACATTCAGTTTGCACAGTTAGTTGACAATATGAAATCAGCTTACAAAGGAAAAAAGAAGCTCATGCTCCTAGTCAAGGAAAGGTTTGGCTAGCTCTATACAAATAAGAATATTCAGCAGCCTTTTCTTTTTGTACTACTGACTGACTCATAATCGGGGGTTGATAATATTTCCCGTAAAGCTGTGATTTGCTGTTTTAGTGGACAGATGTGGATACCTGATTCTATGGGCCATATCCCCCATCATTGTATTGTTCCAGGCGAGCAATAGGAAATTGCCTTTTGTCAGTTACTATGTTTAGCAGGAGAAATTCTGGACAGAAATGTGATTATTTGTACTCTATAAAAATGGATTTCTGAGAAAAACATTTTCAAGAATATGCTAGTTTTGCTAAACAAAATTTTAAAATCCACCCAGCAACTAAATTATTTT
Ncoylei_TiptonCreek_N837 ----------------------------------------------------------------AAGTGAGGGGGAGCATTTTTAATAGAGTTTGTCAGGTGTGTTTTTTTATGTCCCACACCAAGATCTATTCATCTGCGATTTGAGATTAGTGCATCAATAAATGATGTGACTTACCGTAAGTAAGCTACAGAAAAAGTTGCCATTAGAGGAATGGGAAATGAGTAGGGAAAATAAGAATTTTTGGGGATGTC-AAAAAATCAAGACATATCGTGATTTGACTGTTATTACTTTCTCATTAAATTCTTCTTAATGACATCTTTGTATTTGTCTTTCAGGACCAGTAGCAACCACAGTCATGTCTCATGCGACTGTGATGCGCCTGAACTTGGACTTCCGACAACAGGAGGAACTGGCCAGTTGTGCCCGTACCTTAGCTCTTCAATGTGCCACTAAAGATCCACCTAATTGTGCCCTAAATGCTCTTACATTGTGCGAAAGTGATCCCTTTGCGTTTGAGGCTGCCTACCAGATAGTAGTGGATGCAGCCACCACAAATGTAATGACTTCATCTCAACTCTTTACAGTCGCACGATATATGGAGCATCGTGGGTATCCCCATCGTGCTTACAAACTGGCTGTTCTAGCTATGAAGGGTGTCCACCTTGCTTATAATCAGGACAATCACCCTGCCATAAATGACATTCACTGGGCTTGTGCGCTAGCGCACTCTTTAGGTAAATCTGAGCTGACAAATCTTGTCCCTCTTCTTGTGAAAAATGTGCAATGTGCCACTGTGCTTTCCGACATACTCAGACGTTGCTCAATGGCCGCGCCTGGTATCGCCACATTGGACGCTAAACGGCGGTGTATCAAACCCCTCTCCCTGGACAAACCTCCCCTGCGTCAGCTCCTGGAGGCTGCCATATCAGCGTATGTGAATACTACACACTCCCGTCTGACGCACATAAGTCCGCGCCATTACGGTGACTTTATAGAGTTCCTTGGTAAAGCGAGAGAGACGTTCCTACTGGCACAAGATGGCCACATTCAGTTTGCACAGTTAGTTGACAATATGAAATCAGCTTACAAAGGAAAAAAGAAGCTCATGCTCCTAGTCAAGGAAAGGTTTGGCTAGCTCTATACAAATAAGAATATTCAGCAGCCTTTTCTTTTTGTACTACTGACTGACTCATAATCGGGGGTTGATAATATTTCCCGTAAAGCTGTGATTTGCTGTTTTAGTGAACAGATGTGGATACCTGATTCTATGGGCCATATCCCCCATCATTGTATTGTTCCAGGCGAGCAATAGGAAATTGCCTTTTGTCAGTTACTATGTTTAGCAGGAGAAATTCTGGACAGAAATGTGATTATTTGTACTCTATAAAAATGGATTTCTGAGAAAAACATTTTCAAGAATATGCTAGTTTTGCTAAACAAAATTTTAAAATCCACC------------------
Ncressleri_AndersonSpringCave_G2075 --ATTTGCAAAATGCTTTGTTTCAAACACTGTGATATATTCCTGGAAAAAGTATTGCTTACCAAGAGT-AGGGGGAGCATTTTTAATAGAGTTTGACAGGCATTGTTTTTCATTTCCCATGCCAAGGTCTATTCATTGATA---TGAGGTTAGTACATTAATAAAAGATACTAAATACCGTGAGTAAGCCAGAGAAAAGGTTGCCATGGAAGGAATGGGAAATGCATAGGGAAAATAAGTATTTTTGAGGGATGTAAAAAATTCGAGACATATCATGGTTTGTCTGTTTTTTCTTTCTCATTAAATTCTTCTTAATGACATATTTGTA-TTGTCTTTCAGGACCAGTAGCAACCACAGTCATGTCTCACGCGACTGTGATGCGCCTGAACTTGGACTTCCGACAACAGGAGGAACTGGCCAGTTGTGCCCGTACCTTAGCTCTTCAATGTGCCACTAAAGATCCACCTAATTGTGCCCTAAATGCTCTTACATTGTGCGAAAGCGATCCCTTTGCATTTGAGGCTGCATACCAGATAGTAGTGGATGCAGCCACCACAAATGTAATGACTTCATCTCAACTCTTTACCGTCGCACGATATATGGAGCATCGTGGGTATCCCCATCGTGCTTACAAACTGGCTGTTCTAGCTATGAAGGGTGTCCACCTTGCTTATAATCAGGACAATCACCCTGCCATAAATGACATTCACTGGGCTTGTGCGCTAGCGCACTCTTTAGGTAAATCTGAGCTGACAAATCTTGTCCCTCTTCTTGTGAAAAATGTGCAATGTGCCACTGTGCTTTCCGACATACTCAGACGTTGCTCAATGGCTGCGCCTGGTATCGCCACTTTGGACGCTAAACGGCGGTGTATCAAACCCCTCTCCCTGGACAAACCTCCCCTGCGTCAGCTCCTGGAGGCTGCCATATCAGCGTATGTGAATACTACACACTCCCGTCTGACGCACATAAGTCCGCGCCATTATGGTGACTTTATAGAGTTCCTTGGTAAAGCGAGAGAGACGTTCCTACTGGCACAGGACGGCCACATTCAGTTTGCACAGTTAGTTGACAATATGAAATCAGCTTACAAAGGAAAAAAGAAGCTCATGCTCCTAGTCAAGGAAAGGTTTGGCTAGCTCTATACAAATAAGAATATTCAGCAGCCTTTTCTTTTTGTACTACAGACTGACTCATAATCGGGGGTTGATAATATTTCCCGTAAAGCTGTGATTTGCTGTTTTAGTGAACAGATGTGGATACCTGATTCTATGGGCCATATCTCCCATCGTTGTATTGTTCCAGGCGAGCAATAGGAAATTGCCTTTTGTCAGTTACTATGTTTAGCAGGAGAAATTCTGGACAGAAATGTGATTATTTGTACTGTATAGAAATGAATTTCTGAGAAAAACATTTTCAAGATTATGCTAATTTTGCTAAACAAAATTTTAAAATCCACCCAGCAACTAAATTATTTT
Ncressleri_PigeonCave_G2077 --ATTTGCAAAATGCTTTGTTTCAAACACTGTGATATATTCCTGGAAAAAGTATTGCTTACCAAGAGT-AGGGGGAGCATTTTTAATAGAGTTTGACAGGCATTGTTTTTCATTTCCCATGCCAAGGTCTATTCATTGATA---TGAGGTTAGTACATTAATAAAAGATACTAAATACCGTGAGTAAGCCAGAGAAAAGGTTGCCATGGAAGGAATGGGAAATGCATAGGGAAAATAAGTATTTTTGAGGGATGTAAAAAATTCGAGACATATCATGGTTTGTCTGTTTTTTCTTTCTCATTAAATTCTTCTTAATGACATATTTGTA-TTGTCTTTCAGGACCAGTAGCAACCACAGTCATGTCTCACGCGACTGTGATGCGCCTGAACTTGGACTTCCGACAACAGGAGGAACTGGCCAGTTGTGCCCGTACCTTAGCTCTTCAATGTGCCACTAAAGATCCACCTAATTGTGCCCTAAATGCTCTTACATTGTGCGAAAGCGATCCCTTTGCATTTGAGGCTGCATACCAGATAGTAGTGGATGCAGCCACCACAAATGTAATGACTTCATCTCAACTCTTTACCGTCGCACGATATATGGAGCATCGTGGGTATCCCCATCGTGCTTACAAACTGGCTGTTCTAGCTATGAAGGGTGTCCACCTTGCTTATAATCAGGACAATCACCCTGCCATAAATGACATTCACTGGGCTTGTGCGCTAGCGCACTCTTTAGGTAAATCTGAGCTGACAAATCTTGTCCCTCTTCTTGTGAAAAATGTGCAATGTGCCACTGTGCTTTCCGACATACTCAGACGTTGCTCAATGGCTGCGCCTGGTATCGCCACTTTGGACGCTAAACGGCGGTGTATCAAACCCCTCTCCCTGGACAAACCTCCCCTGCGTCAGCTCCTGGAGGCTGCCATATCAGCGTATGTGAATACTACACACTCCCGTCTGACGCACATAAGTCCGCGCCATTATGGTGACTTTATAGAGTTCCTTGGTAAAGCGAGAGAGACGTTCCTACTGGCACAGGACGGCCACATTCAGTTTGCACAGTTAGTTGACAATATGAAATCAGCTTACAAAGGAAAAAAGAAGCTCATGCTCCTAGTCAAGGAAAGGTTTGGCTAGCTCTATACAAATAAGAATATTCAGCAGCCTTTTCTTTTTGTACTACAGACTGACTCATAATCGGGGGTTGATAATATTTCCCGTAAAGCTGTGATTTGCTGTTTTAGTGAACAGATGTGGATACCTGATTCTATGGGCCATATCTCCCATCGTTGTATTGTTCCAGGCGAGCAATAGGAAATTGCCTTTTGTCAGTTACTATGTTTAGCAGGAGAAATTCTGGACAGAAATGTGATTATTTGTACTGTATAGAAATGAATTTCTGAGAAAAACATTTTCAAGATTATGCTAATTTTGCTAAACAAAATTTTAAAATCCACCCAGCAACTAAATTATTTT
Ncrosbyi_MtMitchell_N210 AGATTTGCAAAATGCTTTGTTTCGAACACTGTGTTATATTCCTGGAAAAAGTATTACTTACCAAAAGTGGGGGGGAGCATTTTTAATAGAGTTTGCCAGGTGTGTTTTTTTATGTCCCACACCAAGGTCTATTCATTGGTGATTTGAGATTAGTGCATTAATAGAAGATGTGAAATACTGTGAGTAAGCTACAGAAAAAGTTACCATTAGAGGTATGGGAAATGCGTAGGGAAAATAAGTATTTTTGGGGATGTCAAAAAAATCAAGACATATCATGGTTTGACTGTTATTACTTTCTC-----ATTCTTCTTAATGATATGTTTGTATTTGTCTTTCAGGACCAGTAGCAACCACAGTCATGTCTCATGCGACTGTGATGCGCCTGAACTTGGACTTCCGACAACAGGAGGAACTGGCCAGTTGTGCCCGTACCTTAGCTCTTCAATGTGCCACTAAAGATCCACCTAATTGTGCCCTAAATGCTCTTACATTGTGCGAAAGTGATCCCTTTGCGTTTGAGGCTGCCTACCAGATAGTAGTGGATGCAGCCACCACAAATGTAATGACTTCATCTCAACTCTTTACCGTCGCACGATATATGGAGCATCGTGGGTATCCCCATCGTGCTTACAAACTGGCTGTTCTAGCTATGAAGGGTGTCCACCTTGCTTATAATCAGGACAATCACCCTGCCATAAATGACATTCACTGGGCTTGTGCGCTAGCGCACTCTTTAGGTAAATCTGAGCTGACAAATCTTGTCCCTCTTCTTGTGAAAAATGTGCAATGTGCCACTGTGCTTTCCGACATACTCAGACGTTGCTCAATGGCCGCGCCTGGTATCGCCACATTGGACGCTAAACGGCGGTGTATCAAACCCCTCTCCCTGGACAAACCTCCCCTGCGTCAGCTCCTGGAGGCTGCCATATCAGCGTATGTGAATACTACACACTCCCGTCTGACGCACATAAGTCCGCGCCATTATGGTGACTTTATAGAGTTCCTTGGTAAAGCGAGAGAGACGTTCCTACTGGCACAAGACGGCCACATTCAATTTGCACAGTTAGTTGACAATATGAAATCAGCTTACAAAGGAAAAAAGAAGCTCATGCTCCTAGTCAAGGAAAGGTTTGGCTAGCTCTATACAAATAAGAATATTCAGCAGCCTTTTCTTTTTGTACTACTGACTGACTCATAATCGGGGGTTGATAATATTTCCCGTAAAGCTGTGATTTGCTGTTTTAGTGAACAGATGTGGATACCTGATTCTATGGGCCATATCCCCCATCATTGTATTGTTCCAGGCGAGCAATAGGAAATTGCCTTTTGTCAGTTACTATGTTTAGCAGGAGAAATTCTGGACAGAAATGTGATTATTTGTACTCTATAAAAATGGATTTCTGAGAAAAACATTTTCAAGAATATGCTAGTTTTGCTAAACAAAATTTTAAAATCCACCCAGCAACTAAATTATTTT
Ncrosbyi_PricesCrk_N1143 AGATTTGCAAAATGCTTTGTTTCGAACACTGTGTTATATTCCTGGAAAAAGTATTACTTACCAAAAGTGGGGGGGAGCATTTTTAATAGAGTTTGCCAGGTGTGTTTTTTTATGTCCCACACCAAGGTCTATTCATTGGTGATTTGAGATTAGTGCATTAATAGAAGATGTGAAATACTGTGAGTAAGCTACAGAAAAAGTTACCATTAGAGGTATGGGAAATGCTTAGGGAAAATAAGTATTTTTGGGGATGTCAAAAAAATCAAGACATATCATGGTTTGACTGTTATTACTTTCTC-----ATTCTTCTTAATGATATGTTTGTATTTGTCTTTCAGGACCAGTAGCAACCACAGTCATGTCTCATGCGACTGTGATGCGCCTGAACTTGGACTTCCGACAACAGGAGGAACTGGCCAGTTGTGCCCGTACCTTAGCTCTTCAATGTGCCACTAAAGATCCACCTAATTGTGCCCTAAATGCTCTTACATTGTGCGAAAGTGATCCCTTTGCGTTTGAGGCTGCCTACCAGATAGTAGTGGATGCAGCCACCACAAATGTAATGACTTCATCTCAACTCTTTACCGTCGCACGATATATGGAGCATCGTGGGTATCCCCATCGTGCTTACAAACTGGCTGTTCTAGCTATGAAGGGTGTCCACCTTGCTTATAATCAGGACAATCACCCTGCCATAAATGACATTCACTGGGCTTGTGCGCTAGCGCACTCTTTAGGTAAATCTGAGCTGACAAATCTTGTCCCTCTTCTTGTGAAAAATGTGCAATGTGCCACTGTGCTTTCCGACATACTCAGACGTTGCTCAATGGCCGCGCCTGGTATCGCCACATTGGACGCTAAACGGCGGTGTATCAAACCCCTCTCCCTGGACAAACCTCCCCTGCGTCAGCTCCTGGAGGCTGCCATATCAGCGTATGTGAATACTACACACTCCCGTCTGACGCACATAAGTCCGCGCCATTATGGTGACTTTATAGAGTTCCTTGGTAAAGCGAGAGAGACGTTCCTACTGGCACAAGACGGCCACATTCAGTTTGCACAGTTAGTTGACAATATGAAATCAGCTTACAAAGGAAAAAAGAAGCTCATGCTCCTAGTCAAGGAAAGGTTTGGCTAGCTCTATACAAATAAGAATATTCAGCAGCCTTTTCTTTTTGTACTACTGACTGACTCATAATCGGGGGTTGATAATATTTCCCGTAAAGCTGTGATTTGCTGTTTTAGTGAACAGATGTGGATACCTGATTCTATGGGCCATATCCCCCATCATTGTATTGTTCCAGGCGAGCAATAGGAAATTGCCTTTTGTCAGTTACTATGTTTAGCAGGAGAAATTCTGGACAGAAATGTGATTATTTGTACTCTATAAAAATGGATTTCTGAGAAAAACATTTTCAAGAATATGCTAGTTTTGCTAAACAAAATTTTAAAATCCACACAGCAACTAAATTATTTT
Ncrosbyi_ShufordCrk_N1148 AGATTTGCAAAATGCTTTGTTTCGAACACTGTGTTATATTCCTGGAAAAAGTATTACTTACCAAAG--GGGGGGGAGCATTTTTAATAGAGTTTGCCAGGTGTGTTTTTTTATGTCCCACACCAAGGTCTATTCATTGGTGATTTGAGATTAGTGCATTAATAGAAGATGTGAAATACTGTGAGTAAGCTACAGAAAAAGTTACCATTAGAGGTATGGGAAATGCGTAGGGAAAATAAGTATTTTTGGGGATGTCAAAAAAATCAAGACATATCATGGTTTGACTGTTATTACTTTCTC-----ATTCTTCGTAATGATATGTTTGTATTTGTCTTTCAGGACCAGTAGCAACCACAGTCATGTCTCATGCGACTGTGATGCGCCTGAACTTGGACTTCCGACAACAGGAGGAACTGGCCAGTTGTGCCCGTACCTTAGCTCTTCAATGTGCCACTAAAGATCCACCTAATTGTGCCCTAAATGCTCTTACATTGTGCGAAAGTGATCCCTTTGCGTTTGAGGCTGCCTACCAGATAGTAGTGGATGCAGCCACCACAAATGTAATGACTTCATCTCAACTCTTTACCGTCGCACGATATATGGAGCATCGTGGGTATCCCCATCGTGCTTACAAACTGGCTGTTCTAGCTATGAAGGGTGTCCACCTTGCTTATAATCAGGACAATCACCCTGCCATAAATGACATTCACTGGGCTTGTGCGCTAGCGCACTCTTTAGGTAAATCTGAGCTGACAAATCTTGTCCCTCTTCTTGTGAAAAATGTGCAATGTGCCACTGTGCTTTCCGACATACTCAGACGTTGCTCAATGGCCGCGCCTGGTATCGCCACATTGGACGCTAAACGGCGGTGTATCAAACCCCTCTCCCTGGACAAACCTCCCCTGCGTCAGCTCCTGGAGGCTGCCATATCAGCGTATGTGAATACTACACACTCCCGTCTGACGCACATAAGTCCACGCCATTATGGTGACTTTATAGAGTTCCTTGGTAAAGCGAGAGAGACGTTCCTACTGGCACAAGACGGCCACATTCAATTTGCACAGTTAGTTGACAATATGAAATCAGCTTACAAAGGAAAAAAGAAGCTCATGCTCCTAGTCAAGGAAAGGTTTGGCTAGCTCTATACAAATAAGAATATTCAGCAGCCTTTTCTTTTTGTACTACTGACTGACTCATAATCGGGGGTTGATAATATTTCCCGTAAAGCTGTGATTTGCTGTTTTAGTGAACAGATGTGGATACCTGATTCTATGGGCCATATCCCCCATCATTGTATTGTTCCAGGCGAGCAATAGGAAATTGCCTTTTGTCAGTTACTATGTTTAGCAGGAGAAATTCTGGACAGAAATGTGATTATTTGTACTCTATAAAAATGGATTT-----------------------------------------------------------------------------
Ndellingeri_WhitewFalls_N887 AGATTTGCAAAATGCTTTGTTTCA-----TGAGATATATTCCTGGAAAAAGTATTACTTACCAAAAGTGAGGGGGAGCATTTTAAATAGAGTTTGCCAGGTGTGTTTTTTTATGTCCCACACCAAGGTCTATTCATTTGGGATTTGAGATTAGTGCATCAATAAATGATGTGAAATACCGTAAGTAAGCTACGGAAAAAGTTGCCATTAGAAGAATGGGAAATGAGTAAGCAAAATTAGAATTTTTGGGGATGTCAAAAAAATCAAGACATGTCATGATTTGACTGTTATTACATTCTCATTAAATTATTCTTAATGACATGTTTGTATTTGTCTTTCAGGACCAGTAGCAACCACAGTCATGTCTCATGCGACTGTGATGCGCCTGAACTTGGACTTCCGACAACAGGAGGAACTGGCCAGTTGTGCCCGTACCTTAGCTCTTCAATGTGCCACTAAAGATCCACCTAATTGTGCCCTAAATGCTCTTACATTGTGCGAAAGTGATCCCTTTGCGTTTGAGGCTGCGTACCAGATAGTAGTGGATGCAGCCACCACAAATGTAATGACTTCATCTCAACTCTTTACCGTCGCACGATATATGGAGCATCGTGGGTATCCCCATCGTGCTTACAAACTGGCTGTTCTAGCTATGAAGGGTGTCCACCTTGCTTATAATCAGGACAATCACCCTGCCATAAATGACATTCACTGGGCTTGTGCGCTAGCGCACTCTTTAGGTAAATCTGAGCTGACAAATCTTGTCCCTCTTCTTGTGAAAAATGTGCAATGTGCCACTGTGCTTTCCGACATACTCAGACGTTGCTCAATGGCCGCGCCTGGTATCGCCACATTGGACGCTAAACGGCGGTGTATCAAACCCCTTTCCCTGGACAAACCTCCCCTGCGTCAGCTCCTGGAGGCTGCCATATCAGCGTATGTGAATACTACACACTCCCGTCTGACGCACATAAGTCCGCGCCATTATGGTGACTTTATAGAGTTCCTTGGTAAAGCGAGAGAGACGTTCCTACTGGCACAAGATGGCCACATTCAGTTTGCACAGTTAGTTGACAATATGAAATCAGCTTACAAAGGAAAAAAGAAGCTCATGCTCCTAGTCAAGGAAAGGTTTGGCTAGCTCTATACAAATAAGAATATTCAGCAGCCTTTTCTTTTTGTACTACTGACTGACTCATAATCGGGGGTTGATAATATTTCCCGTAAAGCTGTGATTTGCTGTTTTAGTGAACAGATGTGGATACCTGATTCTATGGGTCAT-TCCCCCATCATTGTATTGTTCCAGGCGAGCAATAGGAAATTGCCTTTTGTCAGTTACTATGTTTAGCAGGAGAAATTCTGGACAGAAATGTGATTATTTGTACTCTATAAAAATGGATTTCTGAGAAAAACATTTTCAAGAATATGCTAGTTTTGCTAAACAAAATTTTAAAATCCACCCAGCAACTAAATTATTTT
Ndilutus_GrassyCreek_N670 ---------------------------------------------------------------------------------------------------------------------------------------------------------------------------------------------------------------------------------------------------------------------------------------------------------------------------------------------------------------------------------------------------------GACTTCCGACAACAGGAGGAACTGGCCAGTTGTGCCCGTACCTTAGCTCTTCAATGTGCCACTAAAGATCCACCTAATTGTGCCCTAAATGCTCTTACATTGTGCGAAAGTGATCCCTTTGCGTTTGAGGCTGCCTACCAGATAGTAGTGGATGCAGCCACCACAAATGTAATGACTTCATCTCAACTCTTTACCGTCGCACGATATATGGAGCATCGTGGGTATCCCCATCGCGCTTACAAACTGGCTGTTCTAGCTATGAAGGGTGTCCACCTTGCTTATAATCAGGACAATCACCCTGCCATAAATGACATTCACTGGGCTTGTGCGCTAGCGCACTCTTTAGGTAAATCTGAGCTGACAAATCTTGTCCCTCTTCTTGTGAAAAATGTGCAATGTGCCACTGTGCTTTCCGACATACTCAGACGTTGCTCAATGGCCGCGCCTGGTATCGCCACATTGGACGCTAAACGGCGGTGTATCAAACCCCTCTCCCTGGACAAACCTCCCCTGCGTCAGCTCCTGGAGGCTGCCATATCAGCGTATGTGAATACTACACACTCCCGTCTGACGCATATAAGTCCGCGCCATTATGGTGACTTTATAGAGTTCCTTGGTAAAGCGAGAGAGACGTTCCTAC--------------------------------------------------------------------------------------------------------------------------------------------------------------------------------------------------------------------------------------------------------------------------------------------------------------------------------------------------------------------------------------------------------------------------------------------------------------
Ndilutus_StarveRockCave_G3174 AGATTTGCAAAATGCTTTGTTCCAAACACTGTGATATGTTCCTGGAAAAAGTATTACTTACCAAAAGTGGGGGGGAGCATTTTTAATAGAGTTTACCAGATGTGTTTTTTTATGTCCCACACCAAGGTCTATTCATTGGTGATTTGAGATTAGTGCATTAATAAAAGATGTGAAATACTGTGAGTAAGCTACAGAAAGAGTTACTATTAGAGGTATGGAACATGTGTAGGGAAAATAAGTATTTTTGGGGATGTCAAAGAAATCAAGACATATCATGGGTTGACTGTTATTACTTTCTTATTAAATTTTTCTTAATGACATGTTTGTATTTGTCTTCCAGGACCGGTAGCAACCACAGTCATGTCTCATGCGACTGTGATGCGCCTGAACTTGGACTTCCGACAACAGGAGGAACTGGCCAGTTGTGCCCGTACCTTAGCTCTTCAATGTGCCACTAAAGATCCACCTAATTGTGCCCTAAATGCTCTTACATTGTGCGAAAGTGATCCCTTTGCGTTTGAGGCTGCCTACCAGATAGTAGTGGATGCAGCCACCACAAATGTAATGACTTCATCTCAACTCTTTACCGTCGCACGATATATGGAGCATCGTGGGTATCCCCATCGCGCTTACAAACTGGCTGTTCTAGCTATGAAGGGTGTCCACCTTGCTTATAATCAGGACAATCACCCTGCCATAAATGACATTCACTGGGCTTGTGCGCTAGCGCACTCTTTAGGTAAATCTGAGCTGACAAATCTTGTCCCTCTTCTTGTGAAAAATGTGCAATGTGCCACTGTGCTTTCCGACATACTCAGACGTTGCTCAATGGCCGCGCCTGGTATCGCCACATTGGACGCTAAACGGCGGTGTATCAAACCCCTCTCCCTGGACAAACCTCCCCTGCGTCAGCTCCTGGAGGCTGCCATATCAGCGTATGTGAATACTACACACTCCCGTCTGACGCATATAAGTCCGCGCCATTATGGTGACTTTATAGAGTTCCTTGGTAAAGCGAGAGAGACGTTCCTACTGGCACAGGACGGCCACATTCAGTTTGCACAGTTAGTTGACAATATGAAATCAGCTTACAAAGGAAAAAAGAAGCTCATGCTCCTAGTCAAGGAAAGGTTTGGCTAGCTCTATACAAATAAGAATATTCAGCAGCCTTTTCTTTTTGTACTACTGACTGACTCATAATCGGGGGTTGATAATATTTCCCGTAAAGCTGTGATTTGCTGTTTTAGTGAACAGATGTGGATACCTGATTCTATGGGCCATATCCCCCATCATTGTATTGTTCCAGGCGAGCAATAGGAAATTGCCTTTTGTCAGTTACTATGTTTAGCAGGAGAAATTCTGGACAAAAATGTGATTATTTGTACTCTAT-----------------------------------------------------------------------------------------
Nfridelli_LittlePigeon_N262 ---------------------------------------------------------------------------------------------------GTGTGTTTTTTTATGTCCCACACCAAGGTCTATTCATTTGGGATTTGAGATTAGTGCATCAACAAATGATGTGAAATACCGTAAGTAAGCTACGGAAAAAGTTGCCATTAGAGGAATGGGAAATGAGTAAGGAAAATTAGAATTTTTGGGGATGTCAAAAAACTCAAGACATGTCATGATTTGACTGTTATTACTTTCTCATTAAATTCTTCTTAATGACATGTTTGTATTTGTCTTTCAGGACCAGTAGCAACCACAGTCATGTCTCATGCGACTGTGATGCGCCTGAACTTGGACTTCCGACAACAGGAGGAACTGGCCAGTTGTGCCCGTACCTTAGCTCTTCAATGTGCCACTAAAGATCCACCTAATTGTGCCCTAAATGCTCTTACATTGTGCGAAAGTGATCCCTTTGCGTTTGAGGCTGCGTACCAGATAGTAGTGGATGCAGCCACCACAAATGTAATGACTTCATCTCAACTCTTTACCGTCGCACGATATATGGAGCATCGTGGGTATCCCCATCGTGCTTACAAACTGGCTGTTCTAGCTATGAAGGGTGTCCACCTTGCTTATAATCAGGACAATCACCCTGCCATAAATGACATTCACTGGGCTTGTGCGCTAGCGCACTCTTTAGGTAAATCTGAGCTGACAAATCTTGTCCCTCTTCTTGTGAAAAATGTGCAATGTGCCACTGTGCTTTCCGACATACTCAGACGTTGCTCAATGGCCGCGCCTGGTATCGCCACATTGGACGCTAAACGGCGGTGTATCAAACCCCTTTCCCTGGACAAACCTCCCCTGCGTCAGCTCCTGGAGGCTGCCATATCAGCGTATGTGAATACTACACACTCCCGTCTGACGCACATAAGTCCGCGCCATTATGGTGACTTTATAGAGTTCCTTGGTAAAGCGAGAGAGACGTTCCTACTGGCACAAGATGGCCACATTCAGTTTGCACAGTTAGTTGACAATATGAAATCAGCTTACAAAGGAAAAAAGAAGCTCATGCTCCTAGTCAAGGAAAGGTTTGGCTAGCTCTATACAAATAAGAATATTCAGCAGCCTTTTCTTTTTGTACTACTGACTGACTCATAATCGGGGGTTGATAATATTTCCCGTAAAGCTGTGATTTGCTGTTTTAGTGAACAGATGTGGATACCTGATTCTATGGGTCATATCCCCCATCATTGTATTGTTCCAGGCGAGCAATAGGAAATTGCCTTTTGTCAGTTACTATGTTTAGCAGGAGAAATTCTGGACAGAAATGTGATTATTTGTACTCTATAAAAATGGATTTCTGAGAAAAACATTTTCAAGAATATGCTAGTTTTGCTAAACAAAATTTTAAAATCCACCCAGCAACTAAATTATTTT
Nfurtivus_HugdenBranch_G3175 AAATTTGAAAAATGCTTTGTTTCAAACACTGTGATATATTCCTGGAAAAATTATTACTTGCCAAAAGTGAGGGAGAGCATTTTTAATAGAGTTTGACAGGTTTTTTTTATTATTTCCCACCCCAAGGTCTATTCATTTTTGATT--------GTGCATTAATAAAAGATGTGAAATACCGTAAGTAAGCTACAGAAAATGTTGCCATTATTGGAATGGGAAATGCATAGGGAAAATAAGTATTTTGGGGGATGTCAAAAAAATCAAGACATATCGTGGTTTGACTTTTATTACTTTCTCATTAAATTCTTCTTAATGACATGTTTGTA-TTGTCTTCCAGGACCAGTAGCAACCACAGTCATGTCTCATGCGACTGTGATGCGCCTGAACTTGGACTTCCGACAACAGGAGGAACTGGCCAGTTGTGCCCGTACCTTAGCTCTTCAATGTGCCACTAAAGATCCACCTAATTGTGCCCTAAATGCTCTTACATTGTGCGAAAGTGATCCCTTTGCATTTGAAGCTGCATACCAGATAGTAGTGGATGCAGCCACCACAAATGTAATGACTTCATCTCAACTCTTTACCGTCGCACGATATATGGAGCATCGTGGGTATCCCCATCGTGCTTACAAACTGGCTGTTCTAGCTATGAAGGGTGTCCACCTTGCTTATAATCAGGACAATCACCCTGCCATAAATGACATTCACTGGGCTTGTGCGCTAGCGCACTCTTTAGGTAAATCTGAGCTGACAAATCTTGTCCCTCTTCTTGTGAAAAATGTGCAATGTGCCACTGTGCTTTCCGACATACTCAGACGTTGCTCAATGGCCGCGCCTGGTATCGCCACATTGGACGCTAAACGGCGGTGTATCAAACCCCTCTCCCTGGACAAACCTCCCCTGCGTCAGCTCCTGGAGGCGGCCATATCAGCGTATGTGAATACTACACACTCCCGTCTGACGCACATAAGTCCGCGCCATTATGGTGACTTTATAGAGTTCCTTGGTAAAGCGAGAGAGACGTTCCTACTGGCACAAGACGGCCACATTCAGTTTGCACAGTTAGTTGACAATATGAAATCAGCTTACAAAGGAAAAAAGAAGCTCATGCTCCTAGTCAAGGAAAGGTTTGGCTAGCTCTATACAAATAAGAATATTCAGCAGCCTTTTCTTTTTGTACTACTGACTGACTCATAATCGGGGTTTGATAATATTTCCCGTAAAGCTGTGATTTGCTGTTTTAGTGAACAGATGTGGATACCTGATTCTATGGGCCATATCCCCCATCATTGTATTGTTCCAGGCGAGCAATAGGAAATTGCCTTTTGTCAGTTACTATGTTTAGCAGGAGAAATTCTGGACAGAAATGTGATTATTTGTACTCTATAAAAATGGATTTCTGAGAAAAACATTTTCAAGAATATGCTAGTTTTGCTAAACAAAATTTTAAAATCCACCCAGCAACTAAATTATTTT
Nfurtivus_RaccoonMtn_N1026 AAATTTGAAAAATGCTTTGTTTCAAACACTGTGATATATTCCTGGAAAAATTATTACTTGCCAAAAGTGAGGGAGAGCATTTTTAATAGAGTTTGACAGGTTTTTTTTATTATTTCCCACACCAAGGTCTATTCATTTTTGATT--------GTGCATTAATAAAAGATGTGAAATACCGTAAGTAAGCTACAGAAAATGTTGCCATTATTGGAATGGGAAATGCATAGGGAAAATAAGTATTTTGGGGGATGTCAAAAAAATCAAGACATATCGTGGTTTGACTTTTATTACTTTCTCATTAAATTCTTCTTAATGACATGTTTGTA-TTGTCTTCCAGGACCAGTAGCAACCACAGTCATGTCTCATGCGACTGTGATGCGCCTGAACTTGGACTTCCGACAACAGGAGGAACTGGCCAGTTGTGCCCGTACCTTAGCTCTTCAATGTGCCACTAAAGATCCACCTAATTGTGCCCTAAATGCTCTTACATTGTGCGAAAGTGATCCCTTTGCATTTGAAGCTGCATACCAGATAGTAGTGGATGCAGCCACCACAAATGTAATGACTTCATCTCAACTCTTTACCGTCGCACGATATATGGAGCATCGTGGGTATCCCCATCGTGCTTACAAACTGGCTGTTCTAGCTATGAAGGGTGTCCACCTTGCTTATAATCAGGACAATCACCCTGCCATAAATGACATTCACTGGGCTTGTGCGCTAGCGCACTCTTTAGGTAAATCTGAGCTGACAAATCTTGTCCCTCTTCTTGTGAAAAATGTGCAATGTGCCACTGTGCTTTCCGACATACTCAGACGTTGCTCAATGGCCGCGCCTGGTATCGCCACATTGGACGCTAAACGGCGGTGTATCAAACCCCTCTCCCTGGACAAACCTCCCCTGCGTCAGCTCCTGGAGGCGGCCATATCAGCGTATGTGAATACTACACACTCCCGTCTGACGCACATAAGTCCGCGCCATTATGGTGACTTTATAGAGTTCCTTGGTAAAGCGAGAGAGACGTTCCTACTGGCACAAGACGGCCACATTCAGTTTGCACAGTTAGTTGACAATATGAAATCAGCTTACAAAGGAAAAAAGAAGCTCATGCTCCTAGTCAAGGAAAGGTTTGGCTAGCTCTATACAAATAAGAATATTCAGCAGCCTTTTCTTTTTGTACTACTGACTGACTCATAATCGGGGTTTGATAATATTTCCCGTAAAGCTGTGATTTGCTGTTTTAGTGAACAGATGTGGATACCTGATTTTATGGGCCATATCCCCCATCATTGTATTGTTCCAGGCGAGCAATAGGAAATTGCCTTTTGTCAGTTACTATGTTTAGCAGGAGAAATTCTGGACAGAAATGTGATTATTTGTACTCTATAAAAATGGATTTCTGAGAAAAACATTTTCAAGAATATGCTAGTTTTGCTAAACAAAATTTTAAAATCCACCCAGCAACTAAATTATTTT
Ngeorgia_Sittons_N073 --------------------------------------------------------------------------------------------------------TTTTCTTATGTCCCACACCAAGGTCTATTCATTTGCGATTTGAGATTAGTGCATCAATAAATGATGTGAAATACCGTAAGTAAGCTACAGGAAAAGTTGCAATTAGAGGAATGGGGAATGAGTAAGGAATATTAGAATTTTTGGGGATGTCAAAAAAATTAAGACATATCATGATATGACTGTTATTACTTTCTCATTAAATTCTTCTTAATGACATGTTTGTATTTGTCTTTCAGGACCAGTAGCAACCACAGTCATGTCTCATGCGACTGTGATGCGCCTGAACTTGGACTTCCGACAACAGGAGGAACTGGCCAGTTGTGCCCGTACCTTAGCTCTTCAATGTGCCACTAAAGATCCACCTAATTGTGCCCTAAATGCTCTTACATTGTGCGAAAGTGATCCCTTTGCGTTTGAGGCTGCATACCAGATAGTAGTGGATGCAGCCACCACAAATGTAATGACTTCATCTCAACTCTTTACCGTCGCACGATATATGGAGCATCGTGGGTATCCCCATCGTGCTTACAAACTGGCTGTTCTAGCTATGAAGGGTGTCCACCTTGCTTATAATCAGGACAATCACCCTGCCATAAATGACATTCACTGGGCTTGTGCGCTAGCGCACTCTTTAGGTAAATCTGAGCTGACAAATCTTGTCCCTCTTCTTGTGAAAAATGTGCAATGTGCCACTGTGCTTTCCGACATACTCAGACGTTGCTCAATGGCCGCGCCTGGTATCGCCACATTGGACGCTAAACGGCGGTGTATCAAACCCCTTTCCCTGGACAAACCTCCGCTGCGTCAGCTCCTGGAGGCTGCCATATCAGCGTATGTGAATACTACACACTCCCGTCTGACGCACATAAGTCCGCGCCATTATGGTGACTTTATAGAGTTCCTTGGTAAAGCGAGAGAGACGTTCCTACTGGCACAAGATGGCCACATTCAGTTTGCACAGTTAGTTGACAATATGAAATCAGCTTACAAAGGAAAAAAGAAGCTCATGCTCCTAGTCAAGGAAAGGTTTGGCTAGCTCTATACAAATAAGAATATTCAGCAGCCTTTTCTTTTTGTACTACTGACTGACTCATAATCGGGGGTTGATAATATTTCCCGTAAAGCTGTGATTTGCTGTTTTAGTGAACAGATGTGGATACCTGATTCTATGGGCCATATCTCCCATCATTGTATTGTTCCAGGCGAGCAATAGGAAATTGCCTTTTGTCAGTTACTATGTTTAGCAGGAGAAATTCTGGACAGAAATGTGATTATTTGTACTCTATAGAAATGGATTTCTGAGAAAAACATTTTCAAGAATATGCTAGTTTTGCTAAACAAAATTTTAAAATCCACCCAGCAACTAAATTATTTT
Ngertschi_FrenchBroad_N968 -----------------------------------------------------------ACCAAAAGTGGGGGGGAGCATTTTTAATAGAGTTTGCCAGGTGTGTTTTTTTATGTCCCACACCAAGGTCTATTCATTGGTGATTTGAGATTAGTGCATTAATAAAAGATGTGAAATACTGTGAGTAAGCTACAGAAAAAGTTACCATTAGAGGTATGGGAAATGCGTAGGGGAAAAAAGTATTTTTGGGGATGTCAAAAAAATAAAGACAT--CATGGTTTGACTGTTATTACTTTCTCATTAAATTCTTCTTAATGACATGTTTGTATTTGTCTTTCAGGACCAGTTGCAACCACAGTCATGTCTCATGCGACTGTGATGCGCCTGAACTTGGACTTCCGACAACAGGAGGAACTGGCCAGTTGTGCCCGTACCTTAGCTCTTCAATGTGCCACTAAAGATCCACCTAATTGTGCCCTAAATGCTCTTACATTGTGCGAAAGTGATCCCTTTGCGTTTGAGGCTGCCTACCAGATAGTAGTGGATGCAGCCACCACAAATGTAATGACTTCATCTCAACTCTTTACCGTCGCACGATATATGGAGCATCGTGGGTATCCCCATCGTGCTTACAAACTGGCTGTTCTAGCTATGAAGGGTGTCCACCTTGCTTATAATCAGGACAATCACCCTGCCATAAATGACATTCACTGGGCTTGTGCGCTAGCGCACTCTTTAGGTAAATCTGAGCTGACAAATCTTGTCCCTCTTCTTGTGAAAAATGTGCAATGTGCCACTGTGCTTTCCGACATACTCAGACGTTGCTCAATGGCCGCGCCTGGTATCGCCACATTGGACGCTAAACGGCGGTGTATCAAACCCCTCTCCCTGGACAAACCTCCCCTGCGTCAGCTCCTGGAGGCTGCCATATCAGCGTATGTGAATACTACACACTCCCGTCTGACGCACATAAGTCCGCGCCATTATGGTGACTTTATAGAGTTCCTTGGTAAAGCGAGAGAGACGTTCCTACTGGCACAAGACGGCCACATTCAGTTTGCACAGTTAGTTGACAATATGAAATCAGCTTACAAAGGAAAAAAGAAGCTCATGCTCCTAGTCAAGGAAAGGTTTGGCTAGCTCTATACAAATAAGAATATTCAGCAGCCTTTTCTTTTTGTACTACTGACTGACTCATAATCGGGGGTTGATAATATTTCCCGTAAAGCTGTGATTTGCTGTTTTAGTGAACAGATGTGGATACCTGATTCTATGGGCCATATCCCCCATCATTGTATTGTTCCAGGCGAGCAATAGGAAATTGCCTTTTGTCAGTTACTATGTTTAGCAGGAGAAATTCTGGACAGAAATGTGATTCTTTGTACTCTATAAAAATGGATTTCTGAGAAAAACATTTTCAAGAATATGCTAGTTTTGCTAAACAAAATTTTAAAATCCACACAGCAACTAAATTATTTT
Ngertschi_HickoryNutGap_N810 ---------------------TCAAACACTGTGTTATATTCTTGGAAAAAGTATTACTTACCAAAAGTGGGGGGGAGCATTTTTAAAAGAGTTTGCCAGGTGTGTTTTTTTATGTCCCACACCAAGGTCTATTCATTGGTGATTTGAGATTAGTGCATTAATAGAAGATGTGAAATACTGTGAGTAAGCTACAGAAAAAGTTACCATTAGAGGTATGGGAAATGCGTAGGGGAAAAAAGTATTTTTGGGGATGTCAAAAAAATCAAGACAT--CATGGTTTGACTGTTATTACTTTCTCATTAAATTCTTCTTAATGACATGTTTGTATTTGTCTTTCAGGACCAGTAGCAACCACAGTCATGTCTCATGCGACTGTGATGCGCCTGAACTTGGACTTCCGACAACAGGAGGAACTGGCCAGTTGTGCCCGTACCTTAGCTCTTCAATGTGCCACTAAAGATCCACCTAATTGTGCCCTAAATGCTCTTACATTGTGCGAAAGTGATCCCTTTGCGTTTGAGGCTGCCTACCAGATAGTAGTGGATGCAGCCACCACAAATGTAATGACTTCATCTCAACTCTTTACCGTCGCACGATATATGGAGCATCGTGGGTATCCCCATCGTGCTTACAAACTGGCTGTTCTAGCTATGAAGGGTGTCCACCTTGCTTATAATCAGGACAATCACCCTGCCATAAATGACATTCACTGGGCTTGTGCGCTAGCGCACTCTTTAGGTAAATCTGAGCTGACAAATCTTGTCCCTCTTCTTGTGAAAAATGTGCAATGTGCCACTGTGCTTTCCGACATACTCAGACGTTGCTCAATGGCCGCGCCTGGTATCGCCACATTGGACGCTAAACGGCGGTGTATCAAACCCCTCTCCCTGGACAAACCTCCCCTGCGTCAGCTCCTGGAGGCTGCCATATCAGCGTATGTGAATACTACACACTCCCGTCTGACGCACATAAGTCCGCGCCATTATGGTGACTTTATAGAGTTCCTTGGTAAAGCGAGAGAGACGTTCCTACTGGCACAAGACGGCCACATTCAGTTTGCACAGTTAGTTGACAATATGAAATCAGCTTACAAAGGAAAAAAGAAGCTCATGCTCCTAGTCAAGGAAAGGTTTGGCTAGCTCTATACAAATAAGAATATTCAGCAGCCTTTTCTTTTTGTACTACTGACTGACTCATAATCGGGGGTTGATAATATTTCCCGTAAAGCTGTGATTTGCTGTTTTAGTGAACAGATGTGGATACCTGATTCTATGGGCCATATCCCCCATCATTGTATTGTTCCAGGCGAGCAATAGGAAATTGCCTTTTGTCAGTTACTATGTTTAGCAGGAGAAATTCTGGACAGAAATGTGATTCTTTGTACTCTATAAAAATGGATTTCTGAGAAAAACATTTTCAAGAATATGCTAGTTTTGCTAAAC------------------------------------
Nholsingeri_BrumleyCrk_N916 -------------------------------------------------------ACTTACCAAAAGTGGTGGGTAGCATTTTTAATAGAGTTTTCCAGGTGTG-TTTTTTATGTTCCACACCAAGGTCTATTCATTGGTGATTTGAGATTAGTGCAGTAATAGAAGATGTGAAATACTGTGAGTAAGCTACAGAAAAAACTACTATTAGAGGAATGGAAAATGCGTAGCGAAAATAAGTATTTTTGGGGATATCAAAAAAATCAAGACATATCATGGGTTGACTGTTATTACTTTCTTATTAAATTCTTCTTAATGACATGTTTGTATTTGTCTTCCAGGACCAGTAGCAACCACAGTCATGTCTCATGCGACTGTGATGCGCCTGAACTTGGACTTCCGACAACAGGAGGAACTGGCCAGTTGTGCCCGTACCTTAGCTCTTCAATGTGCCACTAAAGATCCACCTAATTGTGCCCTAAATGCTCTTACATTGTGCGAAAGTGATCCCTTTGCGTTTGAGGCTGCCTATCAGATAGTAGTGGATGCAGCCACCACAAATGTAATGACTTCATCTCAACTCTTTACCGTCGCACGATATATGGAGCATCGTGGGTATCCCCATCGTGCTTACAAACTGGCTGTTCTAGCTATGAAGGGTGTCCACCTTGCTTATAATCAGGACAATCACCCTGCCATAAATGACATTCACTGGGCTTGTGCGCTAGCGCACTCTTTAGGTAAATCTGAGCTGACAAATCTTGTCCCTCTTCTTGTGAAAAATGTGCAATGTGCCACTGTGCTTTCCGACATACTCAGACGTTGCTCAATGGCCGCGCCTGGTATCGCCACATTGGACGCTAAACGGCGGTGTATTAAACCCCTCTCCCTGGACAAACCTCCCCTGCGTCAGCTCCTGGAGGCTGCCATATCAGCGTATGTGAATACTACACACTCCCGTCTGACGCACATAAGTCCGCGCCATTATGGTGACTTTATAGAGTTCCTTGGTAAAGCGAGAGAGACGTTCCTACTGGCACAAGATGGCCACATTCAGTTTGCACAGTTAGTTGACAATATGAAATCAGCTTACAAAGGAAAAAAGAAGCTCATGCTCCTAGTCAAGGAAAGGTTTGGCTAGCTCTATACAAATAAGAATATTCAGCAGCCTTTTCTTTTTGTACTACTGACTGACTCATAATCGGGGGTTGATAATATTTCCCGTAAAGCTGTGATTTGCTGTTTTAGTGAACAGATGTGGATACCTGATTCTATGGGCCATATCCCCCATCATTGTATTGTTCCAGGCGAGCAATAGGAAATTGCCTTTTGTCAGTTACTATGTTTAGCAGGAGAAATTCTGGACAGAAATGTGATTATTTGTACTCTATAAAAATGGATTTCTGAGAAAAACATTTTCAAGAATATGCTAGTTTTGCTAAACAAAATTTTAAAATCCACCCAGCAACTAAATTATTTT
Nholsingeri_PondCave_N541 AGATTTGCAAAATGCTTTGTTTCAAACACTGTGATATATTCCTGGAAAAAATATTACTTACCAAAAGTGGGGGGTAGCATTTTTAATAGAGTTTTCCAGGTGTGTTTTTT-ATGTCCCACACCAAGGTCTATTCATTGGTGATTTGAGATTAGTGCAGTAATAGAAGATGTGAAATACTGTGAGTAAGCTACAGAAAAAGTTACTATTAGAGGAATGGAAAATGCGTAGCGAAAATAAGTATTTTTGAGGATATCAAAAAAATCAAGACATATCATGGGTTGACTGTTATTACTTTCTTATTAAATTCTTCTTAATGACATGTTTGTATTTGTCTTCCAGGACCAGTAGCAACCACAGTCATGTCTCATGCGACTGTGATGCGCCTGAACTTGGACTTCCGACAACAGGAGGAACTGGCCAGTTGTGCCCGTACCTTAGCTCTTCAATGTGCCACTAAAGATCCACCTAATTGTGCCCTAAATGCTCTTACATTGTGCGAAAGTGATCCCTTTGCGTTTGAGGCTGCCTATCAGATAGTAGTGGATGCAGCCACCACAAATGTAATGACTTCATCTCAACTCTTTACCGTCGCACGATATATGGAGCATCGTGGGTATCCCCATCGTGCTTACAAACTGGCTGTTCTAGCTATGAAGGGTGTCCACCTTGCTTATAATCAGGACAATCACCCTGCCATAAATGACATTCACTGGGCTTGTGCGCTAGCGCACTCTTTAGGTAAATCTGAGCTGACAAATCTTGTCCCTCTTCTTGTGAAAAATGTGCAATGTGCCACTGTGCTTTCCGACATACTCAGACGTTGCTCAATGGCCGCGCCTGGTATCGCCACATTGGACGCTAAACGGCGGTGTATTAAACCCCTCTCCCTGGACAAACCTCCCCTGCGTCAGCTCCTGGAGGCTGCCATATCAGCGTATGTGAATACTACACACTCCCGTCTGACGCACATAAGTCCGCGCCATTATGGTGACTTTATAGAGTTCCTTGGTAAAGCGAGAGAGACGTTCCTACTGGCACAAGATGGCCACATTCAGTTTGCACAGTTAGTTGACAATATGAAATCAGCTTACAAAGGAAAAAAGAAGCTCATGCTCCTAGTCAAGGAAAGGTTTGGCTAGCTCTATACAAATAAGAATATTCAGCAGCCTTTTCTTTTTGTACTACTGACTGACTCATAATCGGGGGTTGATAATATTTCCCGTAAAGCTGTGATTTGCTGTTTTAGTGAACAGATGTGGATACCTGATTCTATGGGCCATATCCCCCATCATTGTATTGTTCCAGGCGAGCAATAGGAAATTGCCTTTTGTCAGTTACTATGTTTAGCAGGAGAAATTCTGGACAGAAATGTGATTATTTGTACTCTATAAAAATGGATTTCCGAGAAAAACATTTTCAAGAATATGCTAGTTTTGCTAAACAAAATTTTAAAATCCACCCAGCAACTAAATTATTTT
Nlowderi_ChestnutBranch_N731 --------------------------------------------------------------------------------------------------------------------CCACACCACGGTCTATTCATTTGTGACTTGAGATTAGTGCATCAATAAATGATGTGACTTACCGTAAGTAAGCTACAGAAAAAGTTGGCATTAGAGGAATGGGAAATGAGTAGGGAAAATAAGAATTTTTGGGGATGTC---------AAGACATATCATGATTTGACTGTTATTACTTTCTCATTAAATTCTTCTTACTGACATGTTTGTATTTGTCTTTCAGGACCAGTAGCAACCACAGTCATGTCTCATGCGACTGTGATGCGCCTGAACTTGGACTTCCGACAACAGGAGGAACTGGCGAGTTGTGCCCGTACCTTAGCTCTTCAATGTGCCACTAAAGATCCACCTAATTGTGCCCTAAATGCTCTTACATTGTGCGAAAGTGATCCCTTTGCGTTTGAGGCTGCATACCAGATAGTAGTGGATGCAGCCACCACAAATGTAATGACTTCATCTCAACTCTTTACCGTCGCACGATATATGGAGCATCGTGGGTATCCCCATCGTGCTTACAAACTGGCTGTTCTAGCTATGAAGGGTGTCCACCTTGCTTATAATCAGGACAATCACCCTGCCATAAATGACATTCACTGGGCTTGTGCGCTAGCGCACTCTTTAGGTAAATCTGAGCTGACAAATCTTGTCCCTCTTCTTGTGAAAAATGTGCAATGTGCCACTGTGCTTTCCGACATACTCAGACGTTGCTCAATGGCCGCGCCTGGTATCGCCACATTGGACGCTAAACGGCGGTGTATCAAACCCCTCTCCCTGGACAAACCTCCCCTGCGTCAACTCCTGGAGGCTGCCATATCAGCGTATGTGAATACTACACACTCCCGTCTGACGCACATAAGTCCGCGCCATTATGGTGACTTTATAGAGTTCCTTGGTAAAGCGAGAGAGACGTTCCTACTGGCACAAGACGGCCACATTCAGTTTGCACAGTTAGTGGACAATATGAAATCGGCTTACAAAGGAAAAAAGAAGCTCATGCTCCTAGTCAAGGAAAGGTTTGGCTAGCTCTACACCA-----AATAAGCAGCAGCCTTTTCTTTTTGTACTACTGACTGACTCATAATCGGGGGTTGATAATATTTCCCGTAAAGCTGTGATTTGCTGTTTTAGTGAACAGATGTGGATACCTGATTCTATGGGCCATATCCCCCATCATTGTATTGTTCCAGGCGAGCAATAGGAAATTGCCTTTTGTCAGTTACTATGTTTAGCAGGTGAAATTCTGGACAGAAATGTGATTATTTGTACTCTGTAAAAATGGATTTCTGAGAAAAACATTTTCAAGAATATGCTAGTTTTGCTAAACAAAATTTTAAAATCCACCCAGTAACTAAATTATTTT
Nlula_BeeRockCave_G2091 AGATTTGCAAAATGCTTTGTTTGAAACACTGTGATATATTTCTGGAAAAAGTATTACTTAGCAAAAGTGAGAGGGAGCATTTTTAATAGAGTTTGCCAGGTGTGTTTTCTTATGTCCCACACCAAGGTCTATTCATTTGCGATTTGAGATTAGTGCATCAATAAATGATGTGAAATACCGTAAGTAAGCTACAGAAGAAGTTGCCATTAGAGGAATGGGGAATGAGTAAGGAATATTGGATTTTTTGTGGATGTCAAAAAAATCAAGACATATCACGATATGACAGTTATTACTTTCTCATTAAATTCTTCGTAATGACATGTTTGTATTTGTTTTTCAGGACCAGTAGCAACCACAGTCATGTCTCATGCGACTGTGATGCGCCTGAACTTGGACTTCCGACAACAGGAGGAACTGGCCAGTTGTGCCCGTACCTTAGCTCTTCAATGTGCCACTAAAGATCCACCTAATTGTGCCCTAAATGCTCTTACATTGTGCGAAAGTGATCCCTTTGCGTTTGAGGCTGCATACCAGATAGTAGTGGATGCGGCCACCACAAATGTAATGACTTCATCTCAACTCTTTACCGTCGCACGATATATGGAGCATCGTGGGTATCCCCATCGTGCTTACAAACTGGCTGTTCTAGCTATGAAGGGTGTCCACCTTGCTTATAATCAGGACAATCACCCTGCCATAAATGACATTCACTGGGCTTGTGCGCTAGCGCACTCTTTAGGGAAATCTGAGCTGACAAATCTTGTCCCCCTTCTTGTGAAAAATGTGCAATGTGCCACTGTGCTTTCCGACATACTCAGACGTTGCTCGATGGCCGCGCCTGGTATCGCCACATTGGACGCTAAACGGCGGTGTATCAAACCCCTTTCCCTGGACAAACCTCCCCTGCGTCAGCTCCTGGAGGCTGCCATATCAGCGTATGTGAATACTACACACTCCCGTCTGACACACATAAGTCCGCGCCATTATGGCGACTTTATAGAGTTCCTTGGTAAAGCGAGAGAGACGTTCCTACTGGCACAAGATGGCCACATTCAGTTTGCACAGTTAGTTGACAATATGAAATCAGCTTACAAAGGAAAGAAGAAGCTCATGCTCCTAGTCAAGGAAAGGTTTGGCTAGCTCTATACAAATAAGAATATTCAGCAGCCTTTTCTTTTTGTACTACTGACTGACTCATAATCGGGGGTTGATAATATTTCCCGTAAAGCTGTGATTTGCTGTTTTAGTGAACAGATGTGGATACCTGATTCTATGGGCCATATCTCCCATCATTGTATTGTTCCAGGCGAGCAATAGGAAATTGCCTTTTGTCAGTTACTATGTTTAGCAGGAGAAATTCTGGACAGAAATGTGATTATTTGTACTCTATAAAAATGGATTTCTGAGAAAAACATTTTCAAGAATATGCTAGTTTTGCTAAACAAAATTTTAAAATCCACCCAGCAACTAAATTATTTT
Nlula_LulaFallsCave_G2084 AGATTTGCAAAATGCTTTGTTTGAAACACTGTGATATATTTCTGGAAAAAGTATTACTTAGCAAAAGTGAGAGGGAGCATTTTTAATAGAGTTTGCCAGGTGTGTTTTCTTATGTCCTACACCAAGGTCTATTCATTTGCGATTTGAGATTAGTGCATCAATAAATGATGTGAAATACCGTAAGTAAGCTACAGAAAAAGTTGCCATTAGAGGAATGGGGAATGAGTAAGGAATATTGGAATTTTTGTGGATGTCAAAAAAATCAAGACATATCACGATATGACTGTTATTACTTTCTCATTAAATTCTTCGTAATGACATGTTTGTATTTGTTTTTCAGGACCAGTAGCAACCACAGTCATGTCTCATGCGACTGTGATGCGCCTGAACTTGGACTTCCGACAACAGGAGGAACTGGCCAGTTGTGCCCGTACCTTAGCTCTTCAATGTGCCACTAAAGATCCACCTAATTGTGCCCTAAATGCTCTTACATTGTGCGAAAGTGATCCCTTTGCGTTTGAGGCTGCATACCAGATAGTAGTGGATGCGGCCACCACAAATGTAATGACTTCATCTCAACTCTTTACCGTCGCACGATATATGGAGCATCGTGGGTATCCCCATCGTGCTTACAAACTGGCTGTTCTAGCTATGAAGGGTGTCCACCTTGCTTATAATCAGGACAATCACCCTGCCATAAATGACATTCACTGGGCTTGTGCGCTAGCGCACTCTTTAGGTAAATCTGAGCTGACAAATCTTGTCCCCCTTCTTGTGAAAAATGTGCAATGTGCCACTGTGCTTTCCGACATACTCAGACGTTGCTCGATGGCCGCGCCTGGTATCGCCACATTGGACGCTAAACGGCGGTGTATCAAACCCCTTTCCCTGGACAAACCTCCCCTGCGTCAGCTCCTGGAGGCTGCCATATCAGCGTATGTGAATACTACACACTCCCGTCTGACGCACATAAGTCCGCGCCATTATGGTGACTTTATAGAGTTCCTTGGTAAAGCGAGAGAGACGTTCCTACTGGCACAAGATGGCCACATTCAGTTTGCACAGTTAGTTGACAATATGAAATCAGCTTACAAAGGAAAGAAGAAGCTCATGCTCCTAGTCAAGGAAAGGTTTGGCTAGCTCTATACAAATAAGAATATTCAGCAGCCTTTTCTTTTTGTACTACTGACTGACTCATAATCGGGGGTTGATAATATTTCCCGTAAAGCTGTGATTTGCTGTTTTAGTGAACAGATGTGGATACCTGATTCTATGGGCCATATCTCCCATCATTGTATTGTTCCAGGCGAGCAATAGGAAATTGCCTTTTGTCAGTTACTATGTTTAGCAGGAGAAATTCTGGACAGAAATGTGATTATTTGTACTCTATAAAAATGGATTTCTGAGAAAAACATTTTCAAGAATATGCTAGTTTTGCTAAACAAAATTTTAAA-------------------------
Nmimus_NealsSink_N329 AGATTTGCAAAATGCTTTGTTTCAAACATTGTGATATATTCCTGGAAAAAATATTACTTACCAAAAGTGGGGGGGTTCATTTTTAATAGAGTTTGCCAGGTGTG-TTTTTTATGTCCAAGGCCAAGGTCTATTCATTGGTGATTTGAGATTAGTGCAGTAATAAAAGATGTGAAATACTGTGAGTAATCTACAGAAAAAGTTACTATTAGAGGAATGGAAAATAAGTA-------------TTTTTGGGGGTGTCAAAAAAATCAAGACATATCATGGGTTGACTGTTATTACTTTCTTATTAAATTCTTCTTAATGACATGTTTGTATTTGTCTTCCAGGACCAGTAGCAACCACAGTCATGTCTCATGCGACTGTGATGCGCCTGAACTTGGACTTCCGACAACAGGAGGAACTGGCCAGTTGTGCCCGTACCTTAGCTCTTCAATGTGCCACTAAAGATCCACCTAATTGTGCCCTAAATGCTCTTACATTGTGCGAAAGTGATCCCTTTGCGTTTGAGGCTGCCTACCAGATAGTAGTGGATGCAGCCACCACAAATGTAATGACTTCATCTCAACTCTTTACCGTCGCACGATATATGGAGCATCGTGGGTATCCCCATCGTGCTTACAAACTGGCTGTTCTAGCTATGAAGGGTGTCCACCTTGCTTATAATCAGGACAATCACCCTGCCATAAATGACATTCACTGGGCTTGTGCGCTAGCGCACTCTTTAGGTAAATCTGAGCTGACAAATCTTGTCCCTCTTCTTGTGAAAAATGTGCAATGTGCCACTGTGCTTTCCGACATACTCAGACGTTGCTCAATGGCCGCGCCTGGTATCGCCACATTGGACGCTAAACGGCGGTGTATCAAACCCCTCTCCCTGGACAAACCTCCCCTGCGTCAGCTCCTGGAGGCTGCCATATCAGCGTATGTGAATACTACACACTCCCGTCTGACGCACATAAGTCCGCGCCATTATGGTGACTTTATAGAGTTCCTTGGTAAAGCGAGAGAGACGTTCCTACTGGCACAAGACGGCCACATTCAGTTTGCACAGTTAGTTGACAATATGAAATCAGCTTACAAAGGAAAAAAGAAGCTCATGCTCCTAGTCAAGGAAAGGTTTGGCTAGCTCTAGACAGATAAGAATATTCAGCAGCCTTTTCTTTTTGTACT----ACTGACTCATAATCGGGGGTTGATAATATTTCCCGTAAAGCTGTGATTTGCTGTTTTAGTGAACAGATGTGGATACCCGATTCTATGGGCCATATCCCCCATCATTGTATTGTTCCAGGCGAGCAATAGGAAATTGCCTTTTGTCAGTTACTATGTTTAGCAGGAGAAATTCTGGACAGAAATGTGATTATTTGTACTCTATAAAAATGGATTTCTGA-------------------------------------------------------------------------
Nmimus_Straleys_N625 AGATTTGCAAAATGCTTTGTTTCAAACACTGTGATATATTCCTGGAAAAAGTATTACTTACCAAAAGTGGGGGGGTTCATTTTTAATAGAGTTTGCCAGGTGTGTTTTTT-ATGTCCCACACCAAGGTCTATTCATTGGTGATTTGAGATTAGTGCAGTAATAAAAGATGTGAAATACTGTGAGTAAGCTACAGAAAAAGTTACTATTAGAGGAATGGAAAAT----------AATAATTATTTTTGGGGATGTCAAAAAAATCAAGACATATCATGGGTTGACTGTTATTACTTTCTTATTAAATTCTTCTTAATGACATGTTTGTATTTGTCTTCCAGGACCAGTAGCAACCACAGTCATGTCTCATGCGACTGTGATGCGCCTGAACTTGGACTTCCGACAACAGGAGGAACTGGCCAGTTGTGCCCGTACCTTAGCTCTTCAATGTGCCACTAAAGATCCACCTAATTGTGCCCTAAATGCTCTTACATTGTGCGAAAGTGATCCCTTTGCGTTTGAGGCTGCCTACCAGATAGTAGTGGATGCAGCCACCACAAATGTAATGACTTCATCTCAACTCTTTACCGTCGCACGATATATGGAGCATCGTGGGTATCCCCATCGTGCTTACAAACTGGCTGTTCTAGCTATGAAGGGTGTCCACCTTGCTTATAATCAGGACAATCACCCTGCCATAAATGACATTCACTGGGCTTGTGCGCTAGCTCACTCTTTAGGTAAATCTGAGCTGACAAATCTTGTCCCTCTTCTTGTGAAAAATGTGCAATGTGCCACTGTGCTTTCCGACATACTCAGACGTTGCTCAATGGCCGCGCCTGGTATCGCCACATTGGACGCTAAACGGCGGTGTATCAAACCCCTCTCCCTGGACAAACCTCCCCTGCGTCAGCTCCTGGAGGCTGCCATATCAGCGTATGTGAATACTACACACTCCCGTCTGACGCACATAAGTCCGCGCCATTATGGTGACTTTATAGAGTTCCTTGGTAAAGCGAGAGAGACGTTCCTACTGGCACAAGACGGCCACATTCAGTTTGCACAGTTAGTTGACAATATGAAATCAGCTTACAAAGGAAAAAAGAAGCTCATGCTCCTAGTCAAGGAAAGGTTTGGCTAGCTCTAGACAAATAAGAATATTCAGCAGCCTTTTCTTTTTGTACTACTGACTGACTCATAATCGGGGGTTGATAATATTTCCCGTAAAGCTGTGATTTGCTGTTTTAGTGAACAGATGTGGATACCTGATTCTATGGGCCATATCCCCCATCATTGTATTGTTCCAGGCGAGCAATAGGAAATTGCCTTTTGTCAGTTACTATGTTTAGCAGGAGAAATTCTGGACAGAAATGTGATTATTTGTACTCTATAAAAATGGATTTCTGAGAAAAACATTTTCAAGAATATGCTAGTTTTGCTAAACAAAATTTTAAAATCCACCCAGCAACTAAATTATTTT
Nnasicus_ConnosteeFalls_N696 -----TGCAAAATGCTTTGTTTCAAACACTGTGT--TTTTCCTGGAAAAAGTATTACTTACCAAAAGT-GGGGGGGGCATTTTTAATAGAGTTTGCCAGGTGTGTTTTTTTATATCCCAGACCAAGGTCTATTCATTGCTGATTTGAGATTAGTGCATTAATAAAAGATGTGAAACACTGTGAGTAAGCTACAGAAAAAGTTACCATTAGAGGAATGGGAAATGCATAGGGAAAATAAGTATTTTTGTGGATGTCAAAAAAACCAAAGCATATCATGGTTTGACTGTTATTACTTTCACATTAAATTCTTCTTAATGGCATGTTTGTATTTGTCTTTCAGGACCAGTAGCAACCACAGTCATGTCTCATGCGACTGTGATGCGCCTGAACTTGGACTTCCGACAACAGGAGGAACTGGCCAGTTGTGCCCGTACCTTAGCTCTTCAATGTGCCACTAAAGATCCACCTAATTGTGCCCTAAATGCTCTTACATTGTGCGAAAGTGATCCCTTTGCGTTTGAGGCTGCCTACCAGATAGTAGTGGATGCAGCCACCACAAATGTAATGACTTCATCTCAACTCTTTACCGTCGCACGATATATGGAGCATCGTGGGTATCCCCATCGTGCTTACAAACTGGCTGTTCTAGCTATGAAGGGTGTCCACCTTGCTTATAATCAGGACAATCACCCTGCCATAAATGACATTCACTGGGCTTGTGCGCTAGCGCACTCTTTAGGTAAATCTGAGCTGACAAATCTTGTCCCTCTTCTTGTGAAAAATGTGCAATGTGCCACTGTGCTTTCCGACATACTCAGACGTTGCTCAATGGCCGCGCCTGGTATCGCCACATTGGACGCTAAACGGCGATGTATCAAACCCCTCTCCCTGGACAAACCTCCCCTGCGTCAGCTCCTGGAGGCTGCCATATCAGCGTATGTGAATACTACACACTCCCGTCTGACGCACATAAGTCCGCGCCATTACGGTGACTTTATAGAGTTCCTTGGTAAAGCGAGAGAGACGTTCCTACTGGCACAAGACGGCCACATTCAGTTTGCACAGTTAGTTGACAATATGAAATCAGCTTACAAAGGAAAAAAGAAGCTCATGCTCCTAGTCAAGGAAAGGTTTGGCTAGCTCTATACAAATAAGAATATTCAGCAGCCTTTTCTTTTTGTACTACTGACTGACTCATAATCGGGGGTTGATAATATTTCCCGTAAAGCTGTGATTTGCTGTTTTAGTGAACAGATGTGGATACCTGATTCTATGGGCCATATCCCCCATCATTGTATTGTTCCAGGCGAGCAATAGGAAATTGCCTTTTGTCAGTTACTATGTTTAGCAGGAGAAATTCTGGACAGAAATGTGATTATTTGTACTCTATAAAAATGGATTTCTGAGAAAAACATTTTCAAGAATATGCTAGTTTTGCTAAACAAAAT-------------------------------
Nnasicus_CoweeTrain_N189 ------------------------------------TTTTCCTGGAAAAAGTATTACTTACCAAAACAGGGGGGGAGCATTTTTAATAGAGTTTGCCAAGTGTGCTTTTTTATATCCCACACCAAGGTCTATTCATTGGTGATTTGAGATTAGTGCATTAATAAAAGATGTGAAATACTGTGAGTAAGCTACAGAAAAAGTTACCATTAGAGGAATGGGAAATGCATAGGGAAAATAAGTATTTTTGTGGATGTCAAAAAAATCAAAGCATATCACGGTTTGACTGTTATTACTTCCACATTAAATTCTTCTTAATGGCATGTTTGTATTTGTCTTTCAGGACCAGTAGCAACCACAGTCATGTCTCATGCGACTGTGATGCGCCTGAACTTGGACTTCCGACAACAGGAGGAACTGGCCAGTTGTGCCCGTACCTTAGCTCTTCAATGTGCCACTAAAGATCCACCTAATTGTGCCCTAAATGCTCTTACATTGTGCGAAAGTGATCCCTTTGCGTTTGAGGCTGCCTACCAGATAGTAGTGGATGCAGCCACCACAAATGTAATGACTTCATCTCAACTCTTTACCGTCGCACGATATATGGAGCATCGTGGGTATCCCCATCGTGCTTACAAACTGGCTGTTCTAGCTATGAAGGGTGTCCACCTTGCTTATAATCAGGACAATCACCCTGCCATAAATGACATTCACTGGGCTTGTGCGCTAGCGCACTCTTTAGGTAAATCTGAGCTGACAAATCTTGTCCCTCTTCTTGTGAAAAATGTGCAATGTGCCACTGTGCTTTCCGACATACTCAGACGTTGCTCAATGGCCGCGCCTGGTATCGCCACATTGGACGCTAAACGGCGATGTATCAAACCCCTCTCCCTGGACAAACCTCCCCTGCGTCAGCTCCTGGAGGCTGCCATATCAGCATATGTGAATACTACACACTCCCGTCTGACGCACATAAGTCCGCGCCATTACGGTGACTTTATAGAGTTCCTTGGTAAAGCGAGAGAGACGTTCCTACTGGCACAAGACGGCCACATTCAGTTTGCACAGTTAGTTGACAATATGAAATCAGCTTACAAAGGAAAAAAGAAGCTCATGCTCCTAGTCAAGGAAAGGTTTGGCTAGCTCTATACAAATAAGAATATTCAGCAGCCTTTTCTTTTTGTACTACTGACTGACTCATAATCGGGGGTTGATAATATTTCCCGTAAAGCTGTGATTTGCTGTTTTAGTGAACAGATGTGGATACCTGATTCTATGGGCCATATCCCCCATCATTGTATTGTTCCAGGCGAACAATAGGAAATTGCCTTTTGTCAGTTACTATGTTTAGCAGGAGAAATTCTGGACAGAAATGTGATTATTTGTACTCTATAAAAATGGATTTCTGAGAAAAACATTTTCAAGAATATGCTAGTTTTGCTAAACAAAATTTTAAAATCCCCCCAGCAACTAAATTATTTT
Npaynei_Grindstaff_N646 AGATTTGCAAAATGCTTTGTTTCAAACACTGTGATATATTCCTGGAAAAAGTATTACTTACCAAAAGTGGGGGAGAGCATTTTTAATAGAGTTTGCCAGGTATG-TTTTTTATGTCCCACACCAAGGTCTATTCATTGGTGATTTGAGATTAGTGCATTAATAAAAGATGTGAAATACTGTGAGTAAGCTACAGAAAAAGTTACTATTAGAGGAATGGAAAATGCGTAGGGAAAATAAGTATTTTTGGGGATGTCAAAAAAATCAAGACATATCATGGGTTGACTGTTATTACTTTCTTATTAAATTCTTCTTAATGACATGTTTGTATTTGTCTTCCAGGACCAGTAGCAACCACAGTCATGTCTCATGCGACTGTGATGCGCCTGAACTTGGACTTCCGACAACAGGAGGAACTGGCCAGTTGTGCCCGTACCTTAGCTCTTCAATGTGCCACTAAAGATCCACCTAATTGTGCCCTAAATGCTCTTACATTGTGCGAAAGTGATCCCTTTGCGTTTGAGGCTGCCTACCAGATAGTAGTGGATGCAGCCACCACAAATGTAATGACTTCATCTCAACTCTTTACCGTCGCACGATATATGGAGCATCGTGGGTATCCCCATCGTGCTTACAAACTGGCTGTTCTAGCTATGAAGGGTGTCCACCTTGCTTATAATCAGGACAATCACCCTGCCATAAATGACATTCACTGGGCTTGTGCGCTAGCGCACTCTTTAGGTAAATCTGAGCTGACAAATCTTGTCCCTCTTCTTGTGAAAAATGTGCAATGTGCCACTGTGCTTTCCGACATACTCAGACGTTGCTCAATGGCCGCGCCTGGTATCGCCACATTGGACGCTAAACGGCGGTGTATCAAACCCCTCTCCCTGGACAAACCTCCCCTGCGTCAGCTCCTGGAGGCTGCCATATCAGCGTATGTGAATACTACACACTCCCGTCTGACGCACATAAGTCCGCGCCATTATGGTGACTTTATAGAGTTCCTTGGTAAAGCGAGAGAGACGTTCCTACTGGCACAAGACGGCCACATTCAGTTTGCACAGTTAGTTGACAATATGAAATCAGCTTACAAAGGAAAAAAGAAGCTCATGCTCCTAGTCAAGGAAAGGTTTGGCTAGCTCTATACAAATAAGAATATTCAGCAGCCTTTTCTTTTTGTACTACTGACTGACTCATAATCGGGGGTTGATAATATTTCCCGTAAAGCTGTGATTTGCTGTTTTAGTGAACAGATGTGGATACCTGATTCTATGGGCCATATCCCCCATCATTGTATTGTTCCAGGCGAGCAATAGGAAATTGCCTTTTGTCAGTTACTATGTTTAGCAGGAGAAATTCTGGACAGAAATGTGATTATTTGTACTCTATAAAAATGGATTTCCGAGAAAAACATTTCCAAGAATATGCTAGTTTTGCTAAACAAAATTTTAAAATC----------------------
Npaynei_NorrisDamCave_N348 AGATTTGCAAAATGCTTTGTTTCAAACACTGTGATATATTCCTGGAAAAAGTATTACTTACCAAAAGTGGGGGAGAGCATTTTTAATAGAGTTTGCCAGGTATG-TTTTTTATGTCCCACACCAAGGTCTATTCATTGGTGATTTGAGATTAGTGCATTAATAAAAGATGTGAAATACTGTGAGTAAGCTACAGAAAAAGTTACTATTAGAGGAATGGAAAATGCGTAGGGAAAATAAGTATTTTTGGGGATGTCAAAAAAATCAAGACATATCATGGGTTGACTGTTATTACTTTCTTATTAAATTCTTCTTAATGACATGTTTGTATTTGTCTTCCAGGACCAGTAGCAACCACAGTCATGTCTCATGCGACTGTGATGCGCCTGAACTTGGACTTCCGACAACAGGAGGAACTGGCCAGTTGTGCCCGTACCTTAGCTCTTCAATGTGCCACTAAAGATCCACCTAATTGTGCCCTAAATGCTCTTACATTGTGCGAAAGTGATCCCTTTGCGTTTGAGGCTGCCTACCAGATAGTAGTGGATGCAGCCACCACAAATGTAATGACTTCATCTCAACTCTTTACCGTCGCACGATATATGGAGCATCGTGGGTATCCCCATCGTGCTTACAAACTGGCTGTTCTAGCTATGAAGGGTGTCCACCTTGCTTATAATCAGGACAATCACCCTGCCATAAATGACATTCACTGGGCTTGTGCGCTAGCGCACTCTTTAGGTAAATCTGAGCTGACAAATCTTGTCCCTCTTCTTGTGAAAAATGTGCAATGTGCCACTGTGCTTTCCGACATACTCAGACGTTGCTCAATGGCCGCGCCTGGTATCGCCACATTGGACGCTAAACGGCGGTGTATCAAACCCCTCTCCCTGGACAAACCTCCCCTGCGTCAGCTCCTGGAGGCTGCCATATCAGCGTATGTGAATACTACACACTCCCGTCTGACGCACATAAGTCCGCGCCATTATGGTGACTTTATAGAGTTCCTTGGTAAAGCGAGAGAGACGTTCCTACTGGCACAAGACGGCCACATTCAGTTTGCACAGTTAGTTGACAATATGAAATCAGCTTACAAAGGAAAAAAGAAGCTCATGCTCCTAGTCAAGGAAAGGTTTGGCTAGCTCTACACAAATAAGAATATTCAGCAGCCTTTTCTTTTTGTACTACTGACTGACTCATAATCGGGGGTTGATAATATTTCCCGTAAAGCTGTGATTTGCTGTTTTAGTGAACAGATGTGGATACCTGATTCTATGGGCCATATCCCCCATCATTGTATTGTTCCAGGCGAGCAATAGGAAATTGCCTTTTGTCAGTTACTATGTTTAGCAGGAGAAATTCTGGACAGAAATGTGATTATTTGTACTCTATAAAAATGGATTTCCGAGAAAAACATTTCCAAGAATATGCTAGTTTTGCTAAACAATATTTTAAAATCCAC-------------------
Npaynei_UnakaMtns_N943 ----------------------------------------------AAAAGTATTACTTACCAAAAGTGGGGGGGAGCATTTTTAATAGAGTTTGCCAGGTGTGTGTTTTTATGTCCCACACCAAGGTCTATTCATTGGTGATTTAAGATTAGTGCATTAATAAAAGATGTGAAATACTGTGAGTAAGCTACAGAAAAAGTTACTATTAGAGGAATGGAAAATGCGTAGGGAAAATAAGTATTTTTGGGGATGTGGAAAAAATCAAGACATATCATGGGTTGACTGTTATTACTTTCTTATTAAATTCTTCTTAATGACATGTTTGTATTTGTCTTCCAGGACCAGTAGCAACCACAGTCATGTCTCATGCGACTGTGATGCGCCTGAACTTGGACTTCCGACAACAGGAGGAACTGGCCAGTTGTGCCCGTACCTTAGCTCTTCAATGTGCCACTAAAGATCCACCTAATTGTGCCCTAAATGCTCTTACATTGTGCGAAAGTGATCCCTTTGCGTTTGAGGCTGCCTACCAGATAGTAGTGGATGCAGCCACCACAAATGTAATGACTTCATCTCAACTCTTTACCGTCGCACGATATATGGAGCATCGTGGGTATCCCCATCGTGCTTACAAACTGGCTGTTCTAGCTATGAAGGGTGTCCACCTTGCTTATAATCAGGACAATCACCCTGCCATAAATGACATTCACTGGGCTTGTGCGCTAGCGCACTCTTTAGGTAAATCTGAGCTGACAAATCTTGTCCCTCTTCTTGTGAAAAATGTGCAATGTGCCACTGTGCTTTCCGACATACTCAGACGTTGCTCAATGGCCGCGCCTGGTATCGCCACATTGGACGCTAAACGGCGGTGTATCAAACCCCTCTCCCTGGACAAACCTCCCCTGCGTCAGCTCCTGGAGGCTGCCATATCAGCGTATGTGAATACTACACACTCCCGTCTGACGCACATAAGTCCGCGCCATTATGGTGACTTTATAGAGTTCCTTGGTAAAGCGAGAGAGACGTTCCTACTGGCACAAGACGGCCACATTCAGTTTGCACAGTTAGTTGACAATATGAAATCAGCTTACAAAGGAAAAAAGAAGCTCATGCTCCTAGTCAAGGAAAGGTTTGGCTAGCTCTATACAAATAAGAATATTCAGCAGCCTTTTCTTTTTGTACTACTGACTGACTCATAATCGGGGGTTGATAATATTTCCCGTAAAGCTGTGATTTGCTGTTTTAGTGAACAGATGTGGATACCTGATTCTGTGGGCCATATCCCCCATCATTGTATTGTTCCAGGCGAGCAATAGGAAATTGCCTTTTGTCAGTTACTATGTTTAGCAGGAGAAATTCTGGACAGAAATGTGATTATTTGTACTCTATAAAAATGGTTTTCCGAGAAAAACATTTTCAAGAATATGCTAGTTTTGCTAAACAAAATTTTAAAATCCACCCAGCAACTAAATTATTTT
Npecki_HaskellSims_G3697 --ATTTGCAAAATGTTTTATTTTAAACACTGTGATATATTCCTGGAAAAAGTATTACTTACCAATAGT-AGAGGGAGGATTCTTAATAGAGTTTGACATGCGTTTTTTTTTATTTCCAACACCAAGGTCTATTCATTGTTCATCTGAGAGTAGTACATTAATAAAAGATGCTAAATACCATGAGTGAGCCAGAGAAAAGGTTCTCATGGGAGGAATGGGAAATGCATAGGAGAAATAAGTATTTTTGGGGATGTCAAAAAATTCGAGACAT---ATGGTTTGACTGTTTTCTCTTTCTCATTAAATTCTTCTTAATGACATATTTGTA-TTGTCTTTCAGGACCAGTAGCAACCACAGTCATGTCTCACGCGACTGTGATGCGCCTGAACCTGGACTTCCGACAACAGGAGGAACTGGCCAGTTGTGCCCGTACCTTAGCTCTTCAATGTGCCACTAAAGATCCACCTAATTGTGCCCTAAATGCTCTTACATTGTGCGAAAGCGATCCCTTTGCATTTGAGGCTGCATACCAGATAGTAGTGGATGCAGCCACCACAAATGTAATGACTTCATCTCAACTCTTTACCGTCGCACGATATATGGAGCATCGTGGGTATCCCCATCGTGCTTACAAACTGGCTGTTCTAGCTATGAAGGGTGTCCACCTTGCTTATAATCAGGACAATCACCCTGCCATAAATGACATTCACTGGGCTTGTGCTCTAGCGCACTCTTTAGGTAAATCTGAGCTGACAAATCTTGTCCCTCTTCTTGTGAAAAATGTGCAATGTGCCACTGTGCTTTCCGACATACTCAGACGTTGCTCAATGGCCGCGCCTGGTATCGCCACTTTGGACGCTAAACGGCGGTGTATCAAACCCCTCTCCCTGGACAAACCTCCCCTGCGTCAGCTCCTGGAGGCTGCCATATCAGCGTATGTGAATACTACACACTCCCGGCTGACGCACATAAGTCCGCGCCATTATGGTGACTTTATAGAGTTCCTTGGTAAAGCGAGAGAGACGTTCCTACTGGCACAGGACGGCCACATTCAGTTTGCACAGTTAGTTGACAATATGAAATCAGCTTACAAAGGAAAAAAGAAGCTCATGCTCCTAGTCAAGGAAAGGTTTGGCTAGCTCTATACAAATAAGAATATTCAGCAGCCTTTTCTTTTTGTACTACTGACTGACTCATAATCGGGGGTTGATAATATTTCCCGTAAAGCTGTGATTTGCTGTTTTAGTGAACAGATGTGGATACCTGATTCTATGGGCCATATCCCCCATCATTGTATTGTTCCAGGCGAGCAATAGGAAATTGCCTTTTGTCAGTTACTATGTTTAGCAGGAGAAATTCTGGACAGAAATGTGATTATTTGTACTGTATAGAAATGGATTTCTAAGAAAAACATTTTCAAGAATA---------TGCTAAATAAAATTTTAAAATCCACCCAGCAACTAAATTATTTT
Npecki_HurricaneMazeCave_G2100 --ATTTGCAAAATGCTTTATTTTAAACACTGTGATATATTCCTGGAAAAAGTATTACTTACCAAAAGT-AGAGGGAGCATTTTTAATAGAGTTTGACATGCAGTTTTTTTTATTTCCCACACCAAGGTCTATTCATTGGTGGTCTGAGATTAGTACATTAGTAAAAGATGCTAAATACCATGAGTGAGCCAGAGAAAAGGTTCTCATGGGAGGAATGGGAAATGCATAGGAAAAATAAGTATTTTTGGGGATGTCAAAAAATTCGAGACAT---ATGGTTTGACTGTTTTCTCTTTCTCATTAAATTCTTCTTAATGACATATTTGTA-TTGTCTTTCAGGACCAGTAGCAACCACAGTCATGTCTCACGCGACTGTGATGCGCCTGAACTTGGACTTCCGACAGCAGGAGGAACTGGCCAGTTGTGCCCGTACCTTAGCTCTTCAATGTGCCACTAAAGATCCACCTAATTGTGCCCTAAATGCTCTTACATTGTGCGAAAGCGATCCCTTTGCATTTGAGGCTGCATACCAGATAGTAGTGGATGCAGCCACCACAAATGTAATGACTTCATCTCAACTCTTTACCGTCGCACGATATATGGAGCATCGTGGGTATCCCCATCGTGCTTACAAACTGGCTGTTCTAGCTATGAAGGGTGTCCACCTTGCTTATAATCAGGACAATCACCCTGCCATAAATGACATTCACTGGGCTTGTGCTCTAGCGCACTCTTTAGGTAAATCTGAGCTGACAAATCTTGTCCCTCTTCTTGTGAAAAATGTGCAATGTGCCACTGTGCTTTCCGACATACTCAGACGTTGCTCAATGGCCGCGCCTGGTATTGCCACTTTGGACGCTAAACGGCGGTGTATCAAACCCCTCTCCCTGGACAAACCTCCCCTGCGTCAGCTCCTGGAGGCTGCCATATCAGCGTATGTGAATACTACACACTCCCGTCTGACGCACATAAGTCCGCGCCATTATGGTGACTTTATAGAGTTCCTTGGTAAAGCGAGAGAGACGTTCCTACTGGCACAGGACGGCCACATTCAGTTTGCACAGTTAGTTGACAATATGAAATCAGCTTACAAAGGAAAAAAGAAGCTCATGCTCCTAGTCAAGGAAAGGTTTGGCTAGCTCTATACAAATAAGAATATTCAGCAGCCTTTTCTTTTTGTACTACTGACTGACTCATAATCGGGGGTTGATAATATTTCCCGTAAAGCTGTGATTTGCTGTTTTAGTGAACAGATGTGGATACCTGATTCTATGGGCCATATCCCCCATCATTGTATTGTTCCAGGCGAGCAATAGGAAATTGCCTTTTGTCAGTTACTATGTTTAGCAGGAGAAATTCTGGACAGAAATGTGATTATTTGTACTGTATAGAAATGGATTTCTGAGAAAAACATTTTCAAGAATA---------TGCTAAATAAAATTTTAAAATCCACCCAGCAACTAAATTATTTT
Npecki_Monteagle_N062 -----TGCAAAATGCTTTATTTTAAACACTGTGATATATTCCTGGAAAAAGTATTACTTACCAAAAGT-AGAGGGAGCATTTTTAATAGAGTTTGACATGCAGTTTTTTTTATTTCCCACACCAAGGTCTATTCATTGGTGGTCTGAGATTAGTACATTAATAAAAGATGCTAAATACCAAGAGTGAGCCAGAGAAAAGGTTG-----GAAGGAATGGGAAATGCATAGGAAAAATAAGTATTTTTGGGGATGTCAAAAAATTCGAGACAT---ATGGTTTCTCTGTTTTCTCTTTCTCATTAAATTCTTCTTAATAACATATTTGTA-TTGTCTTTCAGGACCAGTAGCAACCACAGTCATGTCTCACGCGACTGTGATGCGCCTGAACTTGGACTTCCGACAACAGGAAGAACTGGCCAGTTGTGCCCGTACCTTAGCTCTTCAATGTGCCACTAAAGATCCACCTAATTGTGCCCTAAATGCTCTTACATTGTGCGAAAGCGATCCCTTTGCATTTGAGGCTGCATACCAGATAGTAGTGGATGCAGCCACCACAAATGTAATGACTTCATCTCAACTCTTTACCGTCGCACGATATATGGAGCATCGTGGGTATCCCCATCGTGCTTACAAACTGGCTGTTCTAGCTATGAAGGGTGTCCACCTTGCTTATAATCAGGACAATCACCCTGCCATAAATGACATTCACTGGGCTTGTGCTCTAGCGCACTCTTTAGGTAAATCTGAGCTGACAAATCTTGTCCCTCTTCTTGTGAAAAATGTGCAATGTGCCACTGTGCTTTCCGACATACTCAGACGTTGCTCAATGGCCGCGCCTGGTATTGCCACTTTGGACGCTAAACGGCGGTGTATCAAACCCCTCTCCCTGGACAAACCTCCCCTGCGTCAGCTCCTGGAGGCTGCCATATCAGCGTATGTGAATACTACACACTCCCGTCTGACGCACATAAGTCCGCGCCATTATGGTGACTTTATAGAGTTCCTTGGTAAAGCGAGAGAGACGTTCCTACTGGCACAGGACGGCCACATTCAGTTTGCACAGTTAGTTGACAATATGAAATCAGCTTACAAAGGAAAAAAGAAGCTCATGCTCCTAGTCAAGGAAAGGTTTGGCTAGCTCTATACAAATAAGAATATTCAGCAGCCTTTTCTTTTTGTACTACTGACTGACTCATAATCGGGGGTTGATAATATTTCCCGTAAAGCTGTGATTTGCTGTTTTAGTGAACAGATGTGGATACCTGATTCTATGGGCCATATCCCCCATCATTGTATTGTTCCAGGCGAGCAATAGGAAATTGCCTTTTGTCAGTTACTATGTTTAGCAGGAGAAATTCTGGACACAAATGTGATTATTTGTACTGTATAGAAATGGATTTCTGAGAAAAACATTTTCAAGAATA---------TGCTAAATAAAATTTTAAAATCCACCCAGCAACTAAATTATTTT
Nperlakyi_SChimneys_N1079 AGATTTGCAAAATGCTTTGTTTCA-----TGTGATATATTCCTGGAAAAAGTATTACTTACCAAAAGTGAGGGGGAGCATTTTTAATAGAGTTTCCCAGGTGTGTTTTTTTATGTCCCACACCACGGTCTTTTCATTTGGGATTTGAGATTAGTGCATCAATAAATGATGTGAAATAAAGTAAGTTAGCTACGGAAAAAGTTGCCATTAGAGGAATGGGAAATGAGTAAGGAAAATTAGAATTTTTGGGGATGTCAAAAAAATCAAGACATGTCATGATTTGACTGTTATTACTTTCTCATTAAATTCTTCTTAATGACATG------TTTGTCTTTCAGGACCAGTAGCAACCACAGTCATGTCTCATGCGACTGTGATGCGCCTGAACTTGGACTTCCGACAACAGGAGGAACTGGCCAGTTGTGCCCGTACCTTAGCTCTTCAATGTGCCACTAAAGATCCACCTAATTGTGCCCTAAATGCTCTTACATTGTGCGAAAGTGATCCCTTTGCGTTTGAGGCTGCGTACCAGATAGTAGTGGATGCAGCCACCACAAATGTAATGACTTCATCTCAACTCTTTACCGTCGCACGATATATGGAGCATCGTGGGTATCCCCATCGTGCTTACAAACTGGCTGTTCTAGCTATGAAGGGTGTCCACCTTGCTTATAATCAGGACAATCACCCTGCCATAAATGACATTCACTGGGCTTGTGCGCTAGCGCACTCTTTAGGTAAATCTGAGCTGACAAATCTTGTCCCTCTTCTTGTGAAAAATGTGCAATGTGCCACTGTGCTTTCCGACATACTCAGACGTTGCTCAATGGCCGCGCCTGGTATCGCCACATTGGACGCTAAACGGCGGTGTATCAAACCCCTTTCCCTGGACAAACCTCCCCTGCGTCAGCTCCTGGAGGCTGCCATATCAGCGTATGTGAATACTACACACTCCCGTCTGACGCACATAAGTCCGCGCCATTATGGTGACTTTATAGAGTTCCTTGGTAAAGCGAGAGAGACGTTCCTACTGGCACAAGATGGCCACATTCAGTTTGCACAGTTAGTTGACAATATGAAATCAGCTTACAAAGGAAAAAAGAAGCTCATGCTCCTAGTCAAGGAAAGGTTTGGCTAGCTCTATACAAATAAGAATATTCAGCAGCCTTTTCTTTTTGTACTACTGACTGACTCATAATCGGGGGTTGATAATATTTCCCGTAAAGCTGTGATTTGCTGTTTTAGTGAACAGATGTGGATACCTGATTCTATGGGTCATATCCCCCATCATTGTATTGTTCCAGGCGAGCAATAGGAAATTGCCTTTTGTCAGTTACTATGTTTAGCAGGAGAAATTCTGGACAGAAATGTGATTATTTGTACTCTATAAAAATGGATTTCTGAGAAAAACATTTTCAAGAATATGCTAGTTTTGCTAAACAAAATTTTAAAATCCACCCAGCAACTAAATTATTTT
Nperlakyi_SChimneys_N1080 AGATTTGCAAAATGCTTTGTTTCA-----TGTGATATATTCCTGGAAAAAGTATTACTTACCAAAAGTGAGGGGGAGCATTTTTAATAGAGTTTCCCAGGTGTGTTTTTTTATGTCCCACACCACGGTCTTTTCATTTGGGATTTGAGATTAGTGCATCAATAAATGATGTGAAATAAAGTAAGTTAGCTACGGAAAAAGTTGCCATTAGAGGAATGGGAAATGAGTAAGGAAAATTAGAATTTTTGGGGATGTCAAAAAAATCAAGACATGTCATGATTTGACTGTTATTACTTTCTCATTAAATTCTTCTGAATGCCATG------TTTGTCTTTCAGGACCAGTAGCAACCACAGTCATGTCTCATGCGACTGTGATGCGCCTGAACTTGGACTTCCGACAACAGGAGGAACTGGCCAGTTGTGCCCGTACCTTAGCTCTTCAATGTGCCACTAAAGATCCACCTAATTGTGCCCTAAATGCTCTTACATTGTGCGAAAGTGATCCCTTTGCGTTTGAGGCTGCGTACCAGATAGTAGTGGATGCAGCCACCACAAATGTAATGACTTCATCTCAACTCTTTACCGTCGCACGATATATGGAGCATCGTGGGTATCCCCATCGTGCTTACAAACTGGCTGTTCTAGCTATGAAGGGTGTCCACCTTGCTTATAATCAGGACAATCACCCTGCCATAAATGACATTCACTGGGCTTGTGCGCTAGCGCACTCTTTAGGTAAATCTGAGCTGACAAATCTTGTCCCTCTTCTTGTGAAAAATGTGCAATGTGCCACTGTGCTTTCCGACATACTCAGACGTTGCTCAATGGCCGCGCCTGGTATCGCCACATTGGACGCTAAACGGCGGTGTATCAAACCCCTTTCCCTGGACAAACCTCCCCTGCGTCAGCTCCTGGAGGCTGCCATATCAGCGTATGTGAATACTACACACTCCCGTCTGACGCACATAAGTCCGCGCCATTATGGTGACTTTATAGAGTTCCTTGGTAAAGCGAGAGAGACGTTCCTACTGGCACAAGATGGCCACATTCAGTTTGCACAGTTAGTTGACAATATGAAATCAGCTTACAAAGGAAAAAAGAAGCTCATGCTCCTAGTCAAGGAAAGGTTTGGCTAGCTCTATACAAATAAGAATATTCAGCAGCCTTTTCTTTTTGTACTACTGACTGACTCATAATCGGGGGTTGATAATATTTCCCGTAAAGCTGTGATTTGCTGTTTTAGTGAACAGATGTGGATACCTGATTCTATGGGTCATATCCCCCATCATTGTATTGTTCCAGGCGAGCAATAGGAAATTGCCTTTTGTCAGTTACTATGTTTAGCAGGAGAAATTCTGGACAGAAATGTGATTATTTGTACTCTATAAAAATGGATTTCTGAGAAAAACATTTTCAAGAATATGCTAGTTTTGCTAAACAAAATTTTAAAATCCACCCAGCAACTAAATTATTTT
Nreclusus_Clingmans_N252 ----------------------------------------------------------------------------------------------GCCAGGTGTGTTTTTTTATGTCCCACACCAAGGTCTATTCATTTGGGATTTGAGATTGGTGCATCAATAAATGATGTGAAATACCGTAAGTAAGCTACGGAAAAAGTTGCCATTAGAGGAATGGGAAATGAGTAAGGAAAATTAGAATTTTTGGGGATGTCAAAAAAATCAAGACATGTCATGATTTGACTGTTATTACTTTCTCATTAAATTCTTCTTAATGACATGTTTGTATTTGTCTTTCAGGACCAGTAGCAACCACAGTCATGTCTCATGCGACTGTGATGCGCCTGAACTTGGACTTCCGACAACAGGAGGAACTGGCCAGTTGTGCCCGTACCTTAGCTCTTCAATGTGCCACTAAAGATCCACCTAATTGTGCCCTAAATGCTCTTACATTGTGCGAAAGTGATCCCTTTGCGTTTGAGGCTGCATACCAGATAGTAGTGGATGCAGCCACCACAAATGTAATGACTTCATCTCAACTCTTTACCGTCGCACGATATATGGAGCATCGTGGGTATCCCCATCGTGCTTACAAACTGGCTGTTCTAGCTATGAAGGGTGTCCACCTTGCTTATAATCAGGACAATCACCCTGCCATAAATGACATTCACTGGGCTTGTGCGCTAGCGCACTCTTTAGGTAAATCTGAGCTGACAAATCTTGTCCCTCTTCTTGTGAAAAATGTGCAATGTGCCACTGTGCTTTCCGACATACTCAGACGTTGCTCAATGGCCGCGCCTGGTATCGCCACATTGGACGCTAAACGGCGGTGTATCAAACCCCTTTCCCTGGACAAACCTCCCCTGCGTCAGCTCCTGGAGGCTGCCATATCAGCGTATGTGAATACTACACACTCCCGTCTGACGCACATAAGTCCGCGCCATTATGGTGACTTTATAGAGTTCCTTGGTAAAGCGAGAGAGACGTTCCTACTGGCACAAGATGGCCACATTCAGTTTGCACAGTTAGTTGACAATATGAAATCAGCTTACAAAGGAAAAAAGAAGCTCATGCTCCTAGTCAAGGAAAGGTTTGGCTAGCTCTATACAAATAAGAATATTCAGCAGCCTTTTCTTTTTGTACTACTGACTGACTCATAATCGGGGGTTGATAATATTTCCCGTAAAGCTGTGATTTGCTGTTTTAGTGAACAGATGTGGATACCTGATTCTATGGGCCATATCCCCCATCATTGTATTGTTCCAGGCGAGCAATAGGAAATTGCCTTTTGTCAG------------------------------------------------------------------------------------------------------------------------------------------------
Nreclusus_Noland_N1051 AGATTTGCAAAATGCTTTGTTTCAAACACTGTGATATATTCCTGGAAAAAGTATTACTTACCAAAAGTGAGGGGGAGCATTTTAAATAGAGTTTGCCAGGTGTGTTTTTTTATGTCCCACACCAAGGTCTATTCATTTGGGATTTGAGATTGGTGCATCAATAAATGATGTGAAATACCGTAAGTAAGCTACGGTAAAAGTTGCCATTAGAGGAATGGGAAATGAGTAAGGAAAATTTGAATTTTTGGGGATGTCAAAAAAATCAAGACATGTCATGATTTGACTGTTATTACTTTCTCATTAAATTCTTCTTAATGACATGTTTGTATTTGTCTTTCAGGACCAGTAGCAACCACAGTCATGTCTCATGCGACTGTGATGCGCCTGAACTTGGACTTCCGACAACAGGAGGAACTGGCCAGTTGTGCCCGTACCTTAGCTCTTCAATGTGCCACTAAAGATCCACCTAATTGTGCCCTAAATGCTCTTACATTGTGCGAAAGTGATCCCTTTGCGTTTGAGGCTGCATACCAGATAGTAGTGGATGCAGCCACCACAAATGTAATGACTTCATCTCAACTCTTTACCGTCGCACGATATATGGAGCATCGTGGGTATCCCCATCGTGCTTACAAACTGGCTGTTCTAGCTATGAAGGGTGTCCACCTTGCTTATAATCAGGACAATCACCCTGCCATAAATGACATTCACTGGGCTTGTGCGCTAGCGCACTCTTTAGGTAAATCTGAGCTGACAAATCTTGTCCCTCTTCTTGTGAAAAATGTGCAATGTGCCACTGTGCTTTCCGACATACTCAGACGTTGCTCAATGGCCGCGCCTGGTATCGCCACATTGGACGCTAAACGGCGGTGTATCAAACCCCTTTCCCTGGACAAACCTCCCCTGCGTCAGCTCCTGGAGGCTGCCATATCAGCGTATGTGAATACTACACACTCCCGTCTGACGCACATAAGTCCGCGCCATTATGGTGACTTTATAGAGTTCCTTGGTAAAGCGAGAGAGACGTTCCTACTGGCACAAGATGGCCACATTCAGTTTGCACAGTTAGTTGACAATATGAAATCAGCTTACAAAGGAAAAAAGAAGCTCATGCTCCTAGTCAAGGAAAGGTTTGGCTAGCTCTATACAAATAAGAATATTCAGCAGCCTTTTCTTTTTGTACTACTGACTGACTCATAATCGGGGGTTGATAATATTTCCCGTAAAGCTGTGATTTGCTGTTTTAGTGAACAGATGTGGATACCTGATTCTATGGGCCATATCCCCCATCATTGTATTGTTCCAGGCGAGCAATAGGAAATTGCCTTTTGTCAGTTACTATGTTTAGCAGGAGAAATTCTGGACAGAAATGTGATTATTTGTACTCTATAAAAATGGATTTCTGAGAAAAACATTTTCAAGAATATGCTAGTTTTGCTAAAAAAAAATTTAAAATCCACCCAGCAACTAAATTATTTT
Nreclusus_Smokemont_N1020 -----------------------------------------------------------------------------------------------------------------------------GGTCTATTCATTTGCGATTTGAGATTAGTGCATCAATAAATGATGTGAAATACTGTAAGTAAGCTACGAAAAAAGTTGCCATTAGAGGAATGGGAAATGAGTAAGGAAAATTAGAATTTTTGGGGATGTCAAAAAAATCAAAACATATCATGATTTGACTGTTATAACTTTCTCATTAAATTCTTCTTAATGGCATGTTTGTATTTGTCTTTCAGGACCAGTAGCAACCACAGTCATGTCTCATGCGACTGTGATGCGCCTGAACTTGGACTTCCGACAACAGGAGGAACTGGCCAGTTGTGCCCGTACCTTAGCTCTTCAATGTGCCACTAAAGATCCACCTAATTGTGCCCTAAATGCTCTTACATTGTGCGAAAGTGATCCCTTTGCGTTTGAGGCTGCATACCAGATAGTAGTGGATGCAGCCACCACAAATGTAATGACTTCATCTCAACTCTTTACCGTCGCACGATATATGGAGCATCGTGGGTATCCCCATCGTGCTTACAAACTGGCTGTTCTAGCTATGAAGGGTGTCCACCTTGCTTATAATCAGGACAATCACCCTGCCATAAATGACATTCACTGGGCTTGTGCGCTAGCGCACTCTTTAGGTAAATCTGAGCTGACAAATCTTGTCCCTCTTCTTGTGAAAAATGTGCAATGTGCCACTGTGCTTTCCGACATACTCAGACGTTGCTCAATGGCCGCGCCTGGTATCGCCACATTGGACGCTAAACGGCGGTGTATCAAACCCCTTTCCCTGGACAAACCTCCCCTGCGTCAGCTCCTGGAGGCTGCCATATCAGCGTATGTGAATACTACACACTCCCGTCTGACGCACATAAGTCCGCGCCATTATGGTGACTTTATAGAGTTCCTTGGTAAAGCGAGAGAGACGTTCCTACTGGCACAAGATGGCCACATTCAGTTTGCACAGTTAGTTGACAATATGAAATCAGCTTACAAAGGAAAAAAGAAGCTCATGCTCCTAGTCAAGGAAAGGTTTGGCTAGCTCTATACAAATAAGAATATTCAGCAGCCTTTTCTTTTTGTACTACTGACTGACTCATAATCGGGGGTTGATAATATTTCCCGTAAAGCTGTGATTTGCTGTTTTAGTGAACAGATGTGGATACCTGATTCTATGGGCCATATCCCCCATCATTGTATTGTTCCAGGCGAGCAATAGGAAATTGCCTTTTGTCAGTTACTATGTTTAGCAGGAGAAATTCTGGACAGAAATGTGATTATTTGTACTCTATAAAAATGGATTTCTGAGAAAAACATTTTCAAGAATATGCTAATTTTGCTAAACAAAATTTTAAAATCCACGCAGAAACTAAATTATTTT
Nroanensis_IngramBranch_N926 AGATTTGCAAAATGCTTTGTTTCAAACACTGTGATATATTCCTGGAAAAAGTATTACTTACCAAAAGTGGGGGGTAGCATTTTCAATAGAGTTAGCCAGGTGTGTTTTTTTATGTCCCACACCAAGGTCTATTCATTGGTGATTTGAGATTAGTGCATTAATAAAAGATGTGAAATACTGTGAGTAAGCTACAGAAAAAGTTACTATTAGAGGAATGGAAAATGCGTAGGGAAAATAAGTATTTTTGGGGATGTGAAAAAAATCAAGACATATCATGGATTGACTGTTATTACTTTCTCATTAAATTCTTCTTAATGACATGTTTGTATTTGTCTTCCAGGACCAGTAGCAACCACAGTCATGTCTCATGCGACTGTGATGCGCCTGAACTTGGACTTCCGACAACAGGAGGAACTGGCCAGTTGTGCCCGTACCTTAGCTCTTCAATGTGCCACTAAAGATCCACCTAATTGTGCCCTAAATGCTCTTACATTGTGCGAAAGTGATCCCTTTGCGTTTGAGGCTGCCTACCAGATAGTAGTGGATGCAGCCACCACAAATGTAATGACTTCATCTCAACTCTTTACCGTCGCACGATATATGGAGCATCGTGGGTATCCCCATCGTGCTTACAAACTGGCTGTTCTAGCTATGAAGGGTGTCCACCTTGCTTATAATCAGGACAATCACCCTGCCATAAATGACATTCACTGGGCTTGTGCGCTAGCGCACTCTTTAGGTAAATCTGAGCTGACAAATCTTGTCCCTCTTCTTGTGAAAAATGTGCAATGTGCCACTGTGCTTTCCGACATACTCAGACGTTGCTCAATGGCCGCGCCTGGTATCGCCACATTGGACGCTAAACGGCGGTGTATCAAACCCCTCTCCCTGGACAAACCTCCCCTGCGTCAGCTCCTGGAGGCTGCCATATCAGCGTATGTGAATACTACACACTCCCGTCTGACGCACATAAGTCCGCGCCATTATGGTGACTTTATAGAGTTCCTTGGTAAAGCGAGAGAGACGTTCCTACTGGCACAAGACGGCCACATTCAGTTTGCACAGTTAGTTGACAATATGAAATCAGCTTACAAAGGAAAAAAGAAGCTCATGCTCCTAGTCAAGGAAAGGTTTGGCTAGCTCTATACAAATAAGAATATTCAGCAGCCTTTTCTTTTTGTAC-------TGACTCATAATCGGGGGTTGATAATATTTCCCGTAAAGCTGTGATTTGCTGTTTTAGTGAACAGATGTGGATACCTGATTCTATGGGCCATATCCCCCATCATTGTATTGTTCCAGGCGAGCAATAGGAAATTGCCTTTTGTCAGTTACTATGTTTAGCAGGAGAAATTCTGGACAGAAATGTGATTATTTGTACTCTATAAAAATGGATTTCCGAGAAAAACATTTCCAAGAATATGCTTG-----------------------------------------------
Nroanensis_N_CarversGap_N928 ---------------------------------------------------------------AAAGTGGGGGAGAGCATTTTTAATAGAGTTTGCCAGGTGTG-TTTTTTATGTCCCACACCAAGGTCTATTCATTGGTGATTTGAGATTAGTGCATTAATAAAAGATGTGAAATACTGTGAGTAAGCTACAGAAAAAGTTACTATTAGAGGAATGGAAAATGCGTAGGGAAAATAAGTATTTTTGGGGATGCCAAAAAAATCAAGACATATCATGGGTTGACTGTTATTACTTTCTTATTAAATTCTTCTTAATGACATGTTTGTATTTGTCTTCCAGGACCAGTAGCAACCACAGTCATGTCTCATGCGACTGTGATGCGCCTGAACTTGGACTTCCGACAACAGGAGGAACTGGCCAGTTGTGCCCGTACCTTAGCTCTTCAATGTGCCACTAAAGATCCACCTAATTGTGCCCTAAATGCTCTTACATTGTGCGAAAGTGATCCCTTTGCGTTTGAGGCTGCCTACCAGATAGTAGTGGATGCAGCCACCACAAATGTAATGACTTCATCTCAACTCTTTACCGTCGCACGATATATGGAGCATCGTGGGTATCCCCATCGTGCTTACAAACTGGCTGTTCTAGCTATGAAGGGTGTCCACCTTGCTTATAATCAGGACAATCACCCTGCCATAAATGACATTCACTGGGCTTGTGCGCTAGCGCACTCTTTAGGTAAATCTGAGCTGACAAATCTTGTCCCTCTTCTTGTGAAAAATGTGCAATGTGCCACTGTGCTTTCCGACATACTCAGACGTTGCTCAATGGCCGCGCCTGGTATCGCCACATTGGACGCTAAACGGCGGTGTATCAAACCCCTCTCCCTGGACAAACCTCCCCTGCGTCAGCTCCTGGAGGCTGCCATATCAGCGTATGTGAATACTACACACTCCCGTCTGACGCACATAAGTCCGCGCCATTATGGTGACTTTATAGAGTTCCTTGGTAAAGCGAGAGAGACGTTCCTACTGGCACAAGACGGCCACATTCAGTTTGCACAGTTAGTTGACAATATGAAATCAGCTTACAAAGGAAAAAAGAAGCTCATGCTCCTAGTCAAGGAAAGGTTTGGCTAGCTCTATACAAATAAGAATATTCAGCAGCCTTTTCTTTTTGTAC-------TGACTCATAATCGGGGGTTGATAATATTTCCCGTAAAGCTGTGATTTGCTGTTTTAGTGAACAGA-GTGGATACCTGATTCTATGGGCCATATCCCCCATCATTGTATTGTTCCAGGCGAGCAATAGGAAATTGCCTTTTGTCAGTTACTATGTTTAGCAGGAGAAATTCTGGACAGAAATGTGATTATTTGTACTCTATAAAAATGGATTTCCGAGAAAATCATTTTCAAGAATATGCTAGTTTTGCCAAACAAAATTTTAAAATCCACCCAGCAACTAAATTATTTT
Nroanensis_RoanHighBluff_N762 -----TGCAAAATGCTTTGTTTCAAACACTGTGATATATTCCTGGAAAAAGTATTACTTACCAAAAGT-GGGGGGGGCATTTTTAATAGAGTTTGCCAGGTGTG-TTTTTTATGTCCCACACCAAGGTCTATTCATTGGTGATTTGAGATTAGTGCATTAATAAAAGATGTGAAATACTGTGAGTAAGCTACAGAAAAAGTTACTATTAGAGGAATGGAAAATGCGTAGGGAAAATAAGTATTTTTGGGGATGTGAAAAAAATCAAGACATATCATGGGTTGACTGTTATTACTTTCTTATTAAATTCTTCTTAATGACATGTTTGTATTTGTCTTCCAGGACCAGTAGCAACCACAGTCATGTCTCATGCGACTGTGATGCGCCTGAACTTGGACTTCCGACAACAGGAGGAACTGGCCAGTTGTGCCCGTACCTTAGCTCTTCAATGTGCCACTAAAGATCCACCTAATTGTGCCCTAAATGCTCTTACATTGTGCGAAAGTGATCCCTTTGCGTTTGAGGCTGCCTACCAGATAGTAGTGGATGCAGCCACCACAAATGTAATGACTTCATCTCAACTCTTTACCGTCGCACGATATATGGAGCATCGTGGGTATCCCCATCGTGCTTACAAACTGGCTGTTCTAGCTATGAAGGGTGTCCACCTTGCTTATAATCAGGACAATCACCCTGCCATAAATGACATTCACTGGGCTTGTGCGCTAGCGCACTCTTTAGGTAAATCTGAGCTGACAAATCTTGTCCCTCTTCTTGTGAAAAATGTGCAATGTGCCACTGTGCTTTCCGACATACTCAGACGTTGCTCAATGGCCGCGCCTGGTATCGCCACATTGGACGCTAAACGGCGGTGTATCAAACCCCTCTCCCTGGACAAACCTCCCCTGCGTCAGCTCCTGGAGGCTGCCATATCAGCGTATGTGAATACTACACACTCCCGTCTGACGCACATAAGTCCGCGCCATTATGGTGACTTTATAGAGTTCCTTGGTAAAGCGAGAGAGACGTTCCTACTGGCACAAGACGGCCACATTCAGTTTGCACAGTTAGTTGACAATATGAAATCAGCTTACAAAGGAAAAAAGAAGCTCATGCTCCTAGTCAAGGAAAGGTTTGGCTAGCTCTATACAAATAAGAATATTCAGCAGCCTTTTCTTTTTGTACTACTGACTGACTCATAATCGGGGGTTGATAATATTTCCCGTAAAGCTGTGATTTGCTGTTTTAGTGAACAGATGTGGATACCTGATTCTATGGGCCATATCCCCCATCATTGTATTGTTCCAGGCGAGCAATAGGAAATTGCCTTTTGTCAGTTACTATGTTTAGCAGGAGAAATTCTGGACAGAAATGTGATTATTTGTACTCTATAAAAATGGATTTCCGAGAAAAACATTTTCAAGAATATGCTAGTTTTGCCAAACAAAATTTTAAAATCCACC------------------
Nsheari_BaldRiver_N1168 AGATTTGCAAAATGCTTTGTTTCAAACACTGTGATATATTCCTGGAAAAAGTATTACTTACCAAAAGTGAGGGGGAGCATTTTTAATAGAGTGTGCCAGGTGTGTTTTTTTATGTCCCACACCAAGGTCTATTC-------ATTTGAGATTAGGGCATCAATAAATGATGTGAAATACTGTAAGTAAGCTACGGAAAAAGTTGCCATTAGAGGAATGGGAAATGAGTAAGGAAAATTAGAATTTTTGGGGATGTCAAAAAAATCAAGACAT--------TTGACTGTTATTACTTTCTCATTAAATTCTTCTTAATGACATGTTTGTATTTGTCTTTCAGGACCAGTAGCAACCACAGTCATGTCTCATGCGACTGTGATGCGCCTGAACTTGGACTTCCGACAACAGGAGGAACTGGCCAGTTGTGCCCGTACCTTAGCTCTTCAATGTGCCACTAAAGATCCACCTAATTGTGCCCTAAATGCTCTTACATTGTGCGAAAGTGATCCCTTTGCGTTTGAGGCTGCATACCAGATAGTAGTGGATGCAGCCACCACAAATGTAATGACTTCATCTCAACTCTTTACCGTCGCACGATATATGGAGCATCGTGGGTATCCCCATCGTGCTTACAAACTGGCTGTTCTAGCTATGAAGGGTGTCCACCTTGCTTATAATCAGGACAATCACCCTGCCATAAATGACATTCACTGGGCCTGTGCGCTAGCGCACTCTTTAGGTAAATCTGAGCTGACAAATCTTGTCCCTCTTCTTGTGAAAAATGTGCAATGTGCCACTGTGCTTTCCGACATACTCAGACGTTGCTCAATGGCCGCGCCTGGTATCGCCACATTGGACGCTAAACGGCGGTGTATCAAACCCCTTTCCTTGGACAAACCTCCCCTGCGTCAGCTCCTGGAGGCTGCCATATCAGCATATGTGAATACTACACACTCCCGTCTGACGCACATAAGTCCGCGCCATTATGGTGACTTTATAGAGTTCCTTGGTAAAGCGAGAGAGACGTTCCTACTGGCACAAGATGGCCACATTCAGTTTGCACAGTTAGTTGACAATATGAAATCAGCTTACAAAGGAAAAAAGAAGCTCATGCTCCTAGTCAAGGAAAGGTTTGGCTAGCTCTATACAAATAAGAATATTCAGCAGCCTTTTCTTTTTGTACTACTGACTGACTCATAATCGGGGGTTGATAATATTTCCCGTAAAGCTGTGATTTGCTGTTTTAGTGAACAGATGTGGATACCTGATTCTATGGGCCATATCCCCCATCATTGTATTGTTCCAGGCGAGCAATAGGAAATTGCCTTTTGTCAGTTACTATGTTTAGCAGGAGAAATTCTGGACAGAAATGTGATTATTTGTACTCTATAAAAATGGATTTCTGAGAAAAACATTTTCAAGAATATGCTAGTTTTGCTAAACAAAATTTTAAAATCCACCCAGCAACTAAATTATTTT
Nsheari_Cohutta_N826 AGATTTGCAAAATGCTTTGTTTCAAACACTGTGATATATTCCTGGAAAAAGTATTACTTACCAAAAGTGAGGGGGGGCATTTTTAATAGAGTGTTCCAGGTGTGTTTTTTTATGTCCCACACCAAGGTCTATTCATTTGGAATTTGAGATTAGGGCATCAATAAATGATGTGATATACTGTAAGTAAGCTACGGAAAAAGTTGCCATTAGAGGAATGGGAAATGAGTAAGGAAAATTAGAATTTTTGGGAATGTCAAAAAAATCAAGACAT--------TTGACTGTTATTACTTTCTCATTAAATTCTTCTTAATGACATGTTTGTATTTGTCTTTCAGGACCAGTAGCAACCACAGTCATGTCTCATGCGACTGTGATGCGCCTGAACTTGGACTTCCGACAACAGGAGGAACTGGCCAGTTGTGCCCGTACCTTAGCTCTTCAATGTGCCACTAAAGATCCACCTAATTGTGCCCTAAATGCTCTTACATTGTGCGAAAGTGATCCCTTTGCGTTTGAGGCTGCATACCAGATAGTAGTGGATGCAGCCACCACAAATGTAATGACTTCATCTCAACTCTTTACCGTCGCACGATATATGGAGCATCGTGGGTATCCCCATCGTGCTTACAAACTGGCTGTTCTAGCTATGAAGGGTGTCCACCTTGCTTATAATCAGGACAATCACCCTGCCATAAATGACATTCACTGGGCCTGTGCGCTAGCGCACTCTTTAGGTAAATCTGAGCTGACAAATCTTGTCCCTCTTCTTGTGAAAAATGTGCAATGTGCCACTGTGCTTTCCGACATACTCAGACGTTGCTCAATGGCCGCGCCTGGTATCGCCACATTGGACGCTAAACGGCGGTGTATCAAACCCCTTTCCTTGGACAAACCTCCCCTGCGTCAGCTCCTGGAGGCTGCCATATCAGCATATGTGAATACTACACACTCCCGTCTGACGCACATAAGTCCGCGCCATTATGGTGACTTTATAGAGTTCCTTGGTAAAGCGAGAGAGACGTTCCTACTGGCACAAGATGGCCACATTCAGTTTGCACAGTTAGTTGACAATATGAAATCAGCTTACAAAGGAAAAAAGAAGCTCATGCTCCTAGTCAAGGAAAGGTTTGGCTAGCTCTATACAAATAAGAATATTCAGCAGCCTTTTCTTTTTGTACTACTGACTGACTCATAATCGGGGGTTGATAATATTTCCCGTAAAGCTGTGATTTGCTGTTTTAGTGAACAGATGTGGATACCTGATTCTATGGGCCATATCCCCCATCTTTGTATTGTTCCAGGCGAGCAATAGGAAATTGCCTTTTGTCAGTTACTATGTTTAGCAGGAGAAATTCTGGACAGAAATGTGATTATTTGTACTCTATAAAAATGGATTTCTGAGAAAAACATTTTCAAGAATATGCTAGTTTTGCTAAACAAAATTTTAAAATCCACCCAGCCACTAAATTACCTT
Nsheari_JoyceKilmer_N092 AGATTTGCAAAATGCTTTGTTTCAAACACTGTGATATATTCCTGGAAAAAGTATTACTTACCAAAAGTGAGGGGGAGCATTTTTAATAGAGTGTGCCAGGTGTGTTTTTTTATGTCCCACACCAAGGTCTATTC-------ATTTGAGATTAGGGCATCAATAAATGATGTGAAATACTGTAAGTAAGCTACAGAAAAAGTTGCCATTAGAGGAATGGGAAATGAGTAAGGAAAATTAGAATTTTTGGGGATGTCAAAAAAATCAAGACATATCATGATTTGACTGTTATTACTTTCTCATTAAATTCTTCTTAATGACATGTTTGTATTTGTCTTTCAGGACCAGTAGCAACCACAGTCATGTCTCATGCGACTGTGATGCGCCTGAACTTGGACTTCCGACAACAGGAGGAACTGGCCAGTTGTGCCCGTACCTTAGCTCTTCAATGTGCCACTAAAGATCCACCTAATTGTGCCCTAAATGCTCTTACATTGTGCGAAAGTGATCCCTTTGCGTTTGAGGCTGCATACCAGATAGTAGTGGATGCAGCCACCACAAATGTAATGACTTCATCTCAACTCTTTACCGTCGCACGATATATGGAGCATCGTGGGTATCCCCATCGTGCTTACAAACTGGCTGTTCTAGCTATGAAGGGTGTCCACCTTGCTTATAATCAGGACAATCACCCTGCCATAAATGACATTCACTGGGCCTGTGCGCTAGCGCACTCTTTAGGTAAATCTGAGCTGACAAATCTTGTCCCTCTTCTTGTGAAAAATGTGCAATGTGCCACTGTGCTTTCCGACATACTCAGACGTTGCTCAATGGCCGCGCCTGGTATCGCCACATTGGACGCTAAACGGCGGTGTATCAAACCCCTTTCCTTGGACAAACCTCCCCTGCGTCAGCTCCTGGAGGCTGCCATATCAGCATATGTGAATACTACACACTCCCGTCTGACGCACATAAGTCCGCGCCATTATGGTGACTTTATAGAGTTCCTTGGTAAAGCGAGAGAGACGTTCCTACTGGCACAAGATGGCCACATTCAGTTTGCACAGTTAGTTGACAATATGAAATCAGCTTACAAAGGAAAAAAGAAGCTCATGCTCCTAGTCAAGGAAAGGTTTGGCTAGCTCTATACAAATAAGAATATTCAGCAGCCTTTTCTTTTTGTACTACTGACTGACTCATAATCGGGGGTTGATAATATTTCCCGTAAAGCTGTGATTTGCTGTTTTAGTGAACAGATGTGGATACCTGATTCTATGGGCCATATCCCCCATCATTGTATTGTTCCAGGCGAGCAATAGGAAATTGCCTTTTGTCAGTTACTATGTTTAGCAGGAGAAATTCTGGACAGAAATGTGATTATTTGTACTCTATAAAAATGGATTTCTGAGAAAAACATTTTCAAGAATATG---------------------------------------------------
Nsilvanus_Elijay_N395 AGATTTGCAAAATGCTTTGTTTCAAACACTGTGATATATTCCCGGAAAAAGTATTACTTACCAAAAGTGGGGGGGAGCTTTTTTAATGGAGTTTGCCAGGTGTG--TTTTTATGTCCCACACCAAGGTCTATTCATTGGTGATTTGAGATTAGTGCATTAATAAAAGATGTGAAATACTGTGAGTAAGCTACAGAAAAAGGTACCATTAGAGGAATGGAAAATGCGTAGGGAAAATAAGTATTTTTGGGGATGTCAAAAAAATCAAGACATATCATGGGTTGACTGTTATTACTTTCTTATTAAATTCTTCTTAATGACATGTTTGTATTTGTCTTCCAGGACCAGTAGCAACCACAGTCATGTCTCATGCGACTGTGATGCGCCTGAACTTGGACTTCCGACAACAGGAGGAACTGGCCAGTTGTGCCCGTACCTTAGCTCTTCAATGTGCCACTAAAGATCCACCTAATTGTGCCCTAAATGCTCTTACATTGTGCGAAAGTGATCCCTTTGCGTTTGAGGCTGCCTACCAGATAGTAGTAGATGCAGCCACCACAAATGTAATGACTTCATCCCAACTCTTTACCGTCGCACGATATATGGAGCATCGTGGGTATCCCCATCGTGCTTACAAACTGGCTGTTCTAGCTATGAAGGGTGTCCACCTTGCTTATAATCAGGACAATCACCCTGCCATAAATGACATTCACTGGGCTTGTGCGCTAGCGCACTCTTTAGGTAAATCTGAGCTGACAAATCTTGTCCCTCTTCTTGTGAAAAATGTGCAATGTGCCACTGTGCTTTCCGACATACTCAGACGTTGCTCAATGGCCGCGCCTGGTATCGCCACATTGGACGCTAAACGGCGGTGTATCAAACCCCTCTCCCTGGACAAACCTCCCCTGCGTCAGCTCCTGGAGGCTGCCATATCAGCGTATGTGAATACTACACACTCCCGTCTGACGCACATAAGTCCGCGCCATTATGGTGACTTTATAGAGTTCCTTGGTAAAGCGAGAGAGACGTTCCTACTGGCACAAGACGGCCACATTCAGTTTGCACAGTTAGTTGACAATATGAAATCAGCTTACAAAGGAAAAAAGAAGCTCATGCTCCTAGTCAAGGAAAGGTTTGGCTAGCTCTATACAAATAAGAATATTCAGCAGCCTTTTCTTTTTGTACTACTGACTGACTCATAATCGGGGGTTGATAATATTTCCCGTAAAGCTGTGATTTGCTGTTTTAGTGAACAGATGTGGATACCTGATTCTATGGGCCATATCCCCCATCATTGTATTGTTCCAGGCGAGCAATAGGAAATTGCCTTTTGTCAGTTACTATGTTTAGCAGGAGAAATTCTGGACAGAAATGTGATTATTTGTACTCTATAAAAATGGATTTCTGAGAAAAACATTTTCAAGAA-------------------------------------------------------
Nsilvanus_GermanyCove_N1017 AGATTTGCAAAATGCTTTGTTTCAAACACTGTGATATATTCCCGGAAAAAGTATTACTTACCAAAAGTGGGGGGGAGCTTTTTTAATAGAGTTTGCCAGGTGTG--TTTTTAAGTCCCACACCAAGGTCTATTCATTGGTGATTTGAGAATAGTGCATTAATAAAAGATGTGAAATACTGTGAGTAAGCTACAGAAAAAGGTACCATTAGAGGAATGGAAAATGCGTAGGGAAAATAAGTATTTTTGGGGATGTCAAAAAAATCAAGACATATCATGGGTTGACTGTTATTACTTTCTTATTAAATTCTTCTTATTGACATGTTTGTATTTGTCTTCCAGGACCAGTAGCAACCACAGTCATGTCTCATGCGACTGTGATGCGCCTGAACTTGGACTTCCGACAACAGGAGGAACTGGCCAGTTGTGCCCGTACCTTAGCTCTTCAATGTGCCACTAAAGATCCACCTAATTGTGCCCTAAATGCTCTTACATTGTGCGAAAGTGATCCCTTTGCGTTTGAGGCTGCCTACCAGATAGTAGTAGATGCAGCCACCACAAATGTAATGACTTCATCCCAACTCTTTACCGTCGCACGATATATGGAGCATCGTGGGTATCCCCATCGTGCTTACAAACTGGCTGTTCTAGCTATGAAGGGTGTCCACCTTGCTTATAATCAGGACAATCACCCTGCCATAAATGACATTCACTGGGCTTGTGCGCTAGCGCACTCTTTAGGTAAATCTGAGCTGACAAATCTTGTCCCTCTTCTTGTGAAAAATGTGCAATGTGCCACTGTGCTTTCCGACATACTCAGACGTTGCTCAATGGCCGCGCCTGGTATTGCCACATTGGACGCTAAACGGCGGTGTATCAAACCCCTCTCCCTGGACAAACCTCCCCTGCGTCAGCTCCTGGAGGCTGCCATATCAGCGTATGTGAATACTACACACTCCCGTCTGACGCACATAAGTCCGCGCCATTATGGTGACTTTATAGAGTTCCTTGGTAAAGCGAGAGAGACGTTCCTACTGGCACAAGATGGCCACATTCAGTTTGCACAGTTAGTTGACAATATGAAATCAGCTTACAAAGGAAAAAAGAAGCTCATGCTCCTAGTCAAGGAAAGGTTTGGCTAGCTCTATACAAATAAGAATATTCAGCAGCCTTTTCTTTTTGTACTACTGACTGACTCATAATCGGGGGTTGATAATATTTCCCGTAAAGCTGTGATTTGCTGTTTTAGTGAACAGATGTGGATACCTGATTCTATGGGCCATATCCCCCATCATTGTATTGTTCCAGGCGAGCAATAGGAAATTGCCTTTTGTCAGTTACTATGTTTAGCAGGAGAAATTCTGGACAGAAATGTGATTATTTGTACTCTATAAAAATGGATTTCTGAGAAAAACATTTTCAAGAATATGCTAGTTTCGCTAAACAAAATTTTAAAATCCACCCAGCAACTAAATTATTTT
Nsilvanus_HeboMtn_N1029 ---------------------------------ATATATTCCCGGAAAAAGTCTTACTTACCAAAAGTGGGGGGGAGCTTTTTTAATAGAGTTTGCCAGGTGTG--TTTTTATGTCCCACACCAAGGTCTATTCATTGGTGATTTGAGATTAGTGCATTAATAAAAGATGTGAAATACTGTGAGTAAGCTACAGAAAAAGGTACCATTAGAGGAATGGAAAATGTGTAGGGAAAATAAGTATTTTTGGGGATGTCAAAAAAATCAAGACATATCATGGGTTGACTGTTATTACTTTCTTATTAAATTCTTCTTAATGACATGTTTGTATTTGTCTTCCAGGACCAGTAGCAACCACAGTCATGTCTCATGCGACTGTGATGCGCCTGAACTTGGACTTCCGACAACAGGAGGAACTGGCCAGTTGTGCCCGTACCTTAGCTCTTCAATGTGCCACTAAAGATCCACCTAATTGTGCCCTAAATGCTCTTACATTGTGCGAAAGTGATCCCTTTGCGTTTGAGGCTGCCTACCAGATAGTAGTAGATGCAGCCACCACAAATGTAATGACTTCATCCCAACTCTTTACCGTCGCACGATATATGGAGCATCGTGGGTATCCCCATCGTGCTTACAAACTGGCTGTTCTAGCTATGAAGGGTGTCCACCTTGCTTATAATCAGGACAATCACCCTGCCATAAATGACATTCACTGGGCTTGTGCGCTAGCGCACTCTTTAGGTAAATCTGAGCTGACAAATCTTGTCCCTCTTCTTGTGAAAAATGTGCAATGTGCCACTGTGCTTTCCGACATACTCAGACGTTGCTCAATGGCCGCGCCTGGTATCGCCACATTGGACGCTAAACGGCGGTGTATCAAACCCCTCTCCCTGGACAAACCTCCCCTGCGTCAGCTCCTGGAGGCTGCCATATCAGCGTATGTGAATACTACACACTCCCGTCTGACGCACATAAGTCCGCGCCATTATGGTGACTTTATAGAGTTCCTTGGTAAAGCGAGAGAGACGTTCCTACTGGCACAAGACGGCCACATTCAGTTTGCACAGTTAGTTGACAATATGAAATCAGCTTACAAAGGAAAAAAGAAGCTCATGCTCCTAGTCAAGGAAAGGTTTGGCTAGCTCTATACAAATAAGAATATTCAGCAGCCTTTTCTTTTTGTACTACTGACTGACTCATAATCGGGGGTTGATAATATTTCCCGTAAAGCTGTGATTTGCTGTTTTAGTGAACAGATGTGGATACCTGATTCTATGGGCCATATCCCCCATCATTGTATTGTTCCAGGCGAGCAATAGGAAATTGCCTTTT-----------------------------------------------------------------------------------------------------------------------------------------------------
Nstupkai_BlowholeWOS_N285 AGATTTGCAAAATGCTTTGTTTCAAACACTGTGATATATTCCTGGAAAAAGTATTACTTACCAAAAGTGAGGGGGAGCATTTAAAATAGAGTTTGCCAGGTGTGTTTTTTTATGTCCCACACCAAGGTCTATTCATTTGGGATTTGAGATTAGTGCATCAATAAATGATGTGAAATACCGTAAGTAAGCTACGGAAAAAGTTGCCATTAGAGGAATGGGAAATGAGTAAGGAAAATTTGAATTTTTGGGGATGTCAAAAAAATCAAGACATGTCATGATTTGACTGTTATTACTTTCTCATTAAATTCTTCTTAATGACATGTTTGTATTTGTCTTTCAGGACCAGTAGCAACCACAGTCATGTCTCATGCGACTGTGATGCGCCTGAACTTGGACTTCCGACAACAGGAGGAACTGGCCAGTTGTGCCCGTACCTTAGCTCTTCAATGTGCCACTAAAGATCCACCTAATTGTGCCCTAAATGCTCTTACATTGTGCGAAAGTGATCCCTTTGCGTTTGAGGCTGCATACCAGATAGTAGTGGATGCAGCCACCACAAATGTAATGACTTCATCTCAACTCTTTACCGTCGCACGATATATGGAGCATCGTGGGTATCCCCATCGTGCTTACAAACTGGCTGTTCTAGCTATGAAGGGTGTCCACCTTGCTTATAATCAGGACAATCACCCTGCCATAAATGACATTCACTGGGCTTGTGCGCTAGCGCACTCTTTAGGTAAATCTGAGCTGACAAATCTTGTCCCTCTTCTTGTGAAAAATGTGCAATGTGCCACTGTGCTTTCCGACATACTCAGACGTTGCTCAATGGCCGCGCCTGGTATCGCCACATTGGACGCTAAACGGCGGTGTATCAAACCCCTTTCCCTGGACAAACCTCCCCTGCGTCAGCTCCTGGAGGCTGCCATATCAGCGTATGTGAATACTACACACTCCCGTCTGACGCACATAAGTCCGCGCCATTATGGTGACTTTATAGAGTTCCTTGGTAAAGCGAGAGAGACGTTCCTACTGGCACAAGATGGCCACATTCAGTTTGCACAGTTAGTTGACAATATGAAATCAGCTTACAAAGGAAAAAAGAAGCTCATGCTCCTAGTCAAGGAAAGGTTTGGCTAGCTCTATACAAATAAGAATATTCAGCAGCCTTTTCTTTTTGTACTACTGACTGACTCATAATCGGGGGTTGATAATATTTCCCGTAAAGCTGTGATTTGCTGTTTTAGTGAACAGATGTGGATACCTGATTCTATGGGCCATATCCCCCATCATTGTATTGTTCCAGGCGAGCAATAGGAAATTGCCTTTTGTCAGTTACTATGTTTAGCAGGAGAAATTCTGGACAGAAATGTGATTATTTGTACTCTATAAAAATGGATTTCTGAGAAAAACATTTTCAAGAATATGCTAATTTTGCTAAACAAAATTTTAAAATCCACGCAGCAAC-----------
Nstupkai_Blowing_N356 AGATTTGCAAAATGCTTTGTTTCAAACACTGTGATATATTCCTGGAAAAAGTATTACTTACCAAAAGTGAGGGGGAGCATTTTAAATAGAGTTTGCCAGGTGTGTTTTTTTATGTCCCACACCAAGGTCTATTCATTTGGGATTTGAGATTGGTGCATCAATAAATGATGTGAAATACCGTAAGTAAGCTACGGAAAAAGTTGCCATTAGAGGAATGGGAAATGAGTAAGGAAAATTAGAATTTTTGGGGATGTCAAAAAAATTAAGACATGTCATGATTTGACTGTTATTACTTTCTCATTAAATTCTTCTTAATGACATGTTTGTATTTGTCTTTCAGGACCAGTAGCAACCACAGTCATGTCTCATGCGACTGTGATGCGCCTGAACTTGGACTTCCGACAACAGGAGGAACTGGCCAGTTGTGCCCGTACCTTAGCTCTTCAATGTGCCACTAAAGATCCACCTAATTGTGCCCTAAATGCTCTTACATTGTGCGAAAGTGATCCCTTTGCGTTTGAGGCTGCATACCAGATAGTAGTGGATGCAGCCACCACAAATGTAATGACTTCATCTCAACTCTTTACCGTCGCACGATATATGGAGCATCGTGGGTATCCCCATCGTGCTTACAAACTGGCTGTTCTAGCTATGAAGGGTGTCCACCTTGCTTATAATCAGGACAATCACCCTGCCATAAATGACATTCACTGGGCTTGTGCGCTAGCGCACTCTTTAGGTAAATCTGAGCTGACAAATCTTGTCCCTCTTCTTGTGAAAAATGTGCAATGTGCCACTGTGCTTTCCGACATACTCAGACGTTGCTCAATGGCCGCGCCTGGTATCGCCACATTGGACGCTAAACGGCGGTGTATCAAACCCCTTTCCCTGGACAAACCTCCCCTGCGTCAGCTCCTGGAGGCTGCCATATCAGCGTATGTGAATACTACACACTCCCGTCTGACGCACATAAGTCCGCGCCATTATGGTGACTTTATAGAGTTCCTTGGTAAAGCGAGAGAGACGTTCCTACTGGCACAAGATGGCCACATTCAGTTTGCACAGTTAGTTGACAATATGAAATCAGCTTACAAAGGAAAAAAGAAGCTCATGCTCCTAGTCAAGGAAAGGTTTGGCTAGCTCTATACAAATAAGAATATTCAGCAGCCTTTTCTTTTTGTACTACTGACTGACTCATAATCGGGGGTTGATAATATTTCCCGTAAAGCTGTGATTTGCTGTTTTAGTGAACAGATGTGGATACCTGATTCTATGGGCCATATCCCCCATCATTGTATTGTTCCAGGCGAGCAATAGGAAATTGCCTTTTGTCAGTTACTATGTTTAGCAGGAGAAATTCTGGACAGAAATGTGATTATTTGTACTCTATAAAAATGGATTTCTGAGAAAAACATTTTCAAGAATATGCTAATTTTGCTAAACAAAATTTTAAAATCCACGCAGCAACTAAATTATTTT
Nstupkai_LittleRiver_N293 AGATTTGCAAAATGCTTTGTTTCAAACACTGTGATATATTCCTGGAAAAAGTATTACTTACCAAAAGTGAGGGGGAGCATTTTAAATAGAGTTTGCCAGGTGTGTTTTTTTATGTCCCACACCAAGGTCTATTCATTTGGGATTTGAGATTGGTGCATCAATAAATGATGTGAAATACCGTAAGTAAGCTACGGAAAAAGTTGCCATTAGAGGAATGGGAAATGAGTAAGGAAAATTAGAATTTTTGGGGATGTCAAAAAAATCAAGACATGTCATGATTTGACTGTTATTACTTTCTCATTAAATTCTTCTTAATGACATGTTTGTATTTGTCTTTCAGGACCAGTAGCAACCACAGTCATGTCTCATGCGACTGTGATGCGCCTGAACTTGGACTTCCGACAACAGGAGGAACTGGCCAGTTGTGCCCGTACCTTAGCTCTTCAATGTGCCACTAAAGATCCACCTAATTGTGCCCTAAATGCTCTTACATTGTGCGAAAGTGATCCCTTTGCGTTTGAGGCTGCATACCAGATAGTAGTGGATGCAGCCACCACAAATGTAATGACTTCATCTCAACTCTTTACCGTCGCACGATATATGGAGCATCGTGGGTATCCCCATCGTGCTTACAAACTGGCTGTTCTAGCTATGAAGGGTGTCCACCTTGCTTATAATCAGGACAATCACCCTGCCATAAATGACATTCACTGGGCTTGTGCGCTAGCGCACTCTTTAGGTAAATCTGAGCTGACAAATCTTGTCCCTCTTCTTGTGAAAAATGTGCAATGTGCCACTGTGCTTTCCGACATACTCAGACGTTGCTCAATGGCCGCGCCTGGTATCGCCACATTGGACGCTAAACGGCGGTGTATCAAACCCCTTTCCCTGGACAAACCTCCCCTGCGTCAGCTCCTGGAGGCTGCCATATCAGCGTATGTGAATACTACACACTCCCGTCTGACGCACATAAGTCCGCGCCATTATGGTGACTTTATAGAGTTCCTTGGTAAAGCGAGAGAGACGTTCCTACTGGCACAAGATGGCCACATTCAGTTTGCACAGTTAGTTGACAATATGAAATCAGCTTACAAAGGAAAAAAGAAGCTCATGCTCCTAGTCAAGGAAAGGTTTGGCTAGCTCTATACAAATAAGAATATTCAGCAGCCTTTTCTTTTTGTACTACTGACTGACTCATAATCGGGGGTTGATAATATTTCCCGTAAAGCTGTGATTTGCTGTTTTAGTGAACAGATGTGGATACCTGATTCTATGGGCCATATCCCCCATCATTATATTGTTCCAGGCGAGCAATAGGAAATTGCCTTTTGTCAGTTACTATGTTTAGCAGGAGAAATTCTGGACAGAAATGTGATTATTTGTACTCTATAAAAATGGATTTCTGAGAAAAACATTTTCAAGAATATGCTAGTTTTGCTAAACAAAATTTTAAAATCCATCCAGCAACTAAATTATTTT
Nstygius_RavenB_N1022 AAATTTGTAAAATGCTTTGTTCCAAACACCGTGATATATTCCAAGAAAAAGTATTACTTACCAAAAGTGGGGGAGAGTATTTTTAATAGAGTTTGACACGTGT-TTTTTTTATTTCCCACACCAATGTCTATTCATTGGTGATTTGAGATTAGTGCATTAATAAAAGATGCAAAATACTGTGAGTAAGCTAGAGAAAAAATTGCCATCGGAGGAATGGGAAATGCGTAGGGAAAATAAGTATTTTGGGGAATGTCAAAAAATTCGAGACATATCATGGTTTGACTGTTTTCTCTTTCTCATTAAATTCTTTTTAATGACATGT-TGTA-TTGTCTTTCAGGACCAGTAGCAACCACAGTCATGTCTCACGCGACTGTGATGCGCCTGAACTTGGACTTCCGACAACAGGAGGAACTGGCCAGTTGTGCCCGTACCTTAGCTCTTCAATGTGCCACTAAAGATCCACCTAATTGTGCCCTAAATGCTCTTACATTGTGCGAAAGTGATCCCTTTGCATTTGAGGCTGCATACCAGATAGTAGTGGATGCAGCCACCACAAATGTAATGACTTCATCTCAACTCTTTACCGTCGCACGATATATGGAGCATCGTGGGTATCCCCATCGTGCTTACAAACTGGCTGTTCTAGCTATGAAGGGTGTCCACCTTGCTTATAATCAGGACAATCACCCTGCCATAAATGACATTCACTGGGCTTGTGCTCTAGCGCACTCTTTAGGTAAATCTGAGCTGACAAATCTTGTCCCTCTTCTTGTGAAAAATGTGCAATGTGCCACCGTGCTTTCCGACATACTCAGACGTTGCTCGATGGCCGCGCCTGGTATCGCCACTTTGGACGCTAAACGGCGGTGTATCAAACCCCTCTCCCTGGACAAACCCCCCCTGCGTCAGCTCCTGGAGGCTGCCATATCAGCGTATGTGAATACTACACACTCCCGTCTGACGCACATAAGTCCGCGCCATTACGGTGACTTTATAGAGTTCCTTGGTAAAGCGAGAGAGACGTTCCTACTGGCACAAGACGGCCACATTCAGTTTGCACAGTTAGTTGACAATATGAAATCAGCTTACAAAGGAAAAAAGAAGCTCATGCTCCTAGTCAAGGAAAGGTTTGGCTAGCTCTATACAAATAAGAATATTCAGCAGCCTTTTCTTTTTGTACTACTAACTGACTCATAATCGGGGGTTGATAATATTTCCCGTAAAGCTGTGATTTGCTGTTTTAGTGAACAGATGTGGATACCTGATTCTATGGGCCATATCCCCCATCATTGTATTGTTCCAGGCGAGCAATAGGAAATTGCCTTTTGTCAGTTACTATGTTTAGCGGGAGAAATTCTGGACAGAAATGTGATTATTTGTACTGTATAGAAATGGATTTCCGAGAAAAACATTTTCAAGAATATGCT---------AAACAAAATTTTAAAATCCACCCGGCAACTAAGTTATTTT
Ntempletoni_BaldMtns_N950 --------------------------------------------------GTATTACTTACCAAAAGTGGGGGGGAGCAATTTTAATAGAGTTTGCCAGGTGTGTTTTTTTATGTCCCACACCAAGGTCTATTCATTGGTGATTTGAGATTAGTGCATTAATAAAAGATGTGAAATACTGTGAGTAGGCTACAGAAAAAA---CCATTAGAAGTATGGGAAATGCGTAGGGAAAATAAGTATTTTTTGGGATGTCAAAAAAATCAAGACATATCATGGTTTGACTGTTATTACTTTCTC-----ATTCTTCTTAATGACATGTTTGTATTTGTCTTTCAGGACCAGTAGCAACCACAGTCATGTCTCATGCGACTGTGATGCGCCTGAACTTGGACTTCCGACAACAGGAGGAACTGGCCAGTTGTGCCCGTACCTTAGCTCTTCAATGTGCCACTAAAGATCCACCTAATTGTGCCCTAAATGCTCTTACATTGTGCGAAAGTGATCCCTTTGCGTTTGAGGCTGCCTACCAGATAGTAGTGGACGCAGCCACCACAAATGTAATGACTTCATCTCAACTCTTTACCGTCGCACGATATATGGAGCATCGTGGGTATCCCCATCGTGCTTACAAACTGGCTGTTCTAGCTATGAAGGGTGTCCACCTTGCTTATAATCAGGACAATCACCCTGCCATAAATGACATTCACTGGGCTTGTGCGCTAGCGCACTCTTTAGGTAAATCTGAGCTGACAAATCTTGTCCCTCTTCTTGTGAAAAATGTGCAATGTGCCACTGTGCTTTCCGACATACTCAGACGTTGCTCAATGGCCGCGCCTGGTATCGCCACATTGGACGCTAAACGGCGGTGTATCAAACCCCTCTCCCTGGACAAACCTCCCCTGCGTCAGCTCCTGGAGGCTGCCATATCAGCGTATGTGAATACTACACACTCCCGTCTGACGCACATAAGTCCGCGCCATTATGGTGACTTTATAGAGTTCCTTGGTAAAGCGAGAGAGACGTTCCTACTGGCACAAGACGGCCACATTCAGTTTGCACAGTTAGTTGACAATATGAAATCAGCTTACAAAGGAAAAAAGAAGCTCATGCTCCTAGTCAAGGAAAGGTTTGGCTAGCTCTATACAAATAAGAATATTCAGCAGCCTTTTCTTTTTGTACTACTGACTGACTCATAATCGGGGGTTGATAATATTTCCCGTAAAGCTGTGATTTGCTGTTTTAGTGAACAGATGTGGATACCTGATTCTATGGGCCATATCCCCCATCATTGTATTGTTCCAGGCGAGCAATAGGAAATTGCCTTTTGTCAGTTACTATGTTTAGCAGGAGAAATTCTGGACAGAAATGTGATTATTTGTACTCTATAAAAATGGATTTCTGAGAAAAACATTTTCAAGAATATGCTAGTTTTGCTAAACAAAATTTTAAAATCCACCCAGCAACTAAATTATTTT
Ntempletoni_ClarksCreek_N945 AGATTTGCAAAATGCTTTGTTTCAAACACTGTGTTATATTCCTGGAAAAAGTATTACTTACCAAAAGTGGGGGGGAGCAATTTTAATAGAGTTTGCCAGGTGTGTTTTTTTATGTCCCACACCAAGGTCTATTCATTGGTGATTTGAGATTAGTGCATTAATAAAAAATGTGAAATACTGTGAGTAGGCTACAGAAAAAA---CCATTAGAAGTATGGGAAATGCGTAGGGAAAATAAGTATTTTTTGGGATGTCAAAAAAATCAAGACATATCATGGTTTGACTGTTATTACTTTCTC-----ATTCTTCTTAATGACATGTTTGTATTTGTCTTTCAGGACCAGTAGCAACCACAGTCATGTCTCATGCGACTGTGATGCGCCTGAACTTGGACTTCCGACAACAGGAGGAACTGGCCAGTTGTGCCCGTACCTTAGCTCTTCAATGTGCCACTAAAGATCCACCTAATTGTGCCCTAAATGCTCTTACATTGTGCGAAAGTGATCCCTTTGCGTTTGAGGCTGCCTACCAGATAGTAGTGGACGCAGCCACCACAAATGTAATGACTTCATCTCAACTCTTTACCGTCGCACGATATATGGAGCATCGTGGGTATCCCCATCGTGCTTACAAACTGGCTGTTCTAGCTATGAAGGGTGTCCACCTTGCTTATAATCAGGACAATCACCCTGCCATAAATGACATTCACTGGGCTTGTGCGCTAGCGCACTCTTTAGGTAAATCTGAGCTGACAAATCTTGTCCCTCTTCTTGTGAAAAATGTGCAATGTGCCACTGTGCTTTCCGACATACTCAGACGTTGCTCAATGGCCGCGCCTGGTATCGCCACATTGGACGCTAAACGGCGGTGTATCAAACCCCTCTCCCTGGACAAACCTCCCCTGCGTCAGCTCCTGGAGGCTGCCATATCAGCGTATGTGAATACTACACACTCCCGTCTGACGCACATAAGTCCGCGCCATTATGGTGACTTTATAGAGTTCCTTGGTAAAGCGAGAGAGACGTTCCTACTGGCACAAGACGGCCACATTCAGTTTGCACAGTTAGTTGACAATATGAAATCAGCTTACAAAGGAAAAAAGAAGCTCATGCTCCTAGTCAAGGAAAGGTTTGGCTAGCTCTATACAAATAAGAATATTGAGCAGCCTTTTCTTTTTGTACTACTGACTGACTCATAATCGGGGGTTGATAATATTTCCCGTAAAGCTGTGATTTGCTGTTTTAGTGAACAGATGTGGATACCTGATTCTATGGGCCATATCCCCCATCATTGTATTGTTCCAGGCGAGCAATAGGAAATTGCCTTTTGTCAGTTACTATGTTTAGCAGGAGAAATTCTGGACAGAAATGTGATTATTTGTACTCTATAAAAATGGATTTCTG--------------------------------------------------------------------------
Ntempletoni_ScronceCreekRd_N1223 AGATTTGCAAAATGCTTTGTTTCAAACACTGTGTTATATTCCTGGAAAAAGTATTACTTACCAAAAGTGGGGGGGAGCAATTTTAATAGAGTTTGCGAGGTGTGTTTTTTTATGTCCCACACCAAGGTCTATTCATTGGTGATTTGAGATTAGTGCATTAATAAAAGATGTGAAATACTGTGAGTAGGCTACAGAAAAAA---CCATTAGAAGTATGGGAAATGCATAGGGAAAATAAGTATTTTTTGGGATGTCAATAAAATCAAGACATATCATGGTTTGACTGTTATTACTTTCTC-----ATTCTTCTTAATGACATGTTTGTATTTGTCTTTCAGGACCAGTAGCAACCACAGTCATGTCTCATGCGACTGTGATGCGCCTGAACTTGGACTTCCGACAACAGGAGGAACTGGCCAGTTGTGCCCGTACCTTAGCTCTTCAATGTGCCACTAAAGATCCACCTAATTGTGCCCTAAATGCTCTTACATTGTGCGAAAGTGATCCCTTTGCGTTTGAGGCTGCCTACCAGATAGTAGTGGACGCAGCCACCACAAATGTAATGACTTCATCTCAACTCTTTACCGTCGCACGATATATGGAGCATCGTGGGTATCCCCATCGTGCTTACAAACTGGCTGTTCTAGCTATGAAGGGTGTCCACCTTGCTTATAATCAGGACAATCACCCTGCCATAAATGACATTCACTGGGCTTGTGCGCTAGCGCACTCTTTAGGTAAATCTGAGCTGACAAATCTTGTCCCTCTTCTTGTGAAAAATGTGCAATGTGCCACTGTGCTTTCCGACATACTCAGACGTTGCTCAATGGCCGCGCCTGGTATCGCCACATTGGACGCTAAACGGCGGTGTATTAAACCCCTCTCCCTGGACAAACCTCCCCTGCGTCAGCTCCTGGAGGCTGCCATATCAGCGTATGTGAATACTACACACTCCCGTCTGACGCACATAAGTCCGCGCCATTATGGTGACTTTATAGAGTTCCTTGGTAAAGCGAGAGAGACGTTCCTACTGGCACAAGACGGCCACATTCAGTTTGCACAGTTAGTTGACAATATGAAATCAGCTTACAAAGGAAAAAAGAAGCTCATGCTCCTAGTCAAGGAAAGGTTTGGCTAGCTCTATACAAATAAGAATATTCAGCAGCCTTTTCTTTTTGTACTACTGACTGACTCATAATCGGGGGTTGATAATATTTCCCGTAAAGCTGTGATTTGCTGTTTTAGTGAACAGATGTGGATACCTGATTCTATGGGCCATATCCCCCATCATTGTATTGTTCCAGGCGAGCAATAGGAAATTGCCTTTTGTCAGTTACTATGTTTAGCAGGAGAAATTCTGGACAGAAATGTGATTATTTGTACTCTATAAAAATGGATTTCTGAGAAAAACATTTTCAAGAATATGCTAGTTTTGCTAAACAAAATTTTAAAATCCACCCAGCAACTAAATTATTTT
Ntennessensis_LittleStony_N645 ------------------------------------------------------------------------------------------------CAGGTGTGTTTTTTTATGTCCCACACCAAGGTCTATTCATTGGTGATTTGAGATTAGTGCATTAATAAAAGATGTGAAATACTGTGAGTAAGCTACAGAAAGAGTTACTATTAGAGGTATGGAAAATGCGTAGGGAAAATAAGTATTTTTGGGGATGCCAAAGAAATCAAGACATATCATGGGTTGACTGTTATTACTTTCTTATTAAATTCTTCTTAATGACATGTTTGTATTTGTCTTCCAGGACCAGTAGCAACCACAGTCATGTCTCATGCGACTGTGATGCGCCTGAACTTGGACTTCCGACAACAGGAGGAACTGGCCAGTTGTGCCCGTACCTTAGCTCTTCAATGTGCCACTAAAGATCCACCTAATTGTGCCCTAAATGCTCTTACATTGTGCGAAAGTGATCCCTTTGCGTTTGAGGCTGCCTACCAGATAGTAGTGGACGCAGCCACCACAAATGTAATGACTTCATCTCAACTCTTTACCGTCGCACGATATATGGAGCATCGTGGGTATCCCCATCGCGCTTACAAACTGGCTGTTCTAGCTATGAAGGGTGTCCACCTTGCTTATAATCAGGACAATCACCCTGCCATAAATGACATTCACTGGGCTTGTGCGCTAGCGCACTCTTTAGGTAAATCTGAGCTGACAAATCTTGTCCCTCTTCTTGTGAAAAATGTGCAATGTGCCACTGTGCTTTCCGACATACTCAGACGTTGCTCAATGGCCGCGCCTGGTATCGCCACATTGGACGCTAAACGGCGGTGTATCAAACCCCTCTCCCTGGACAAACCTCCCCTGCGTCAGCTCCTGGAGGCTGCCATATCAGCGTATGTGAATACTACACACTCCCGTCTGACGCACATAAGTCCGCGCCATTATGGTGACTTTATAGAGTTCCTTGGTAAAGCGAGAGAGACGTTCCTACTGGCACAAGACGGCCACATTCAGTTTGCACAGTTAGTTGACAATATGAAATCAGCTTACAAAGGAAAAAAGAAGCTCATGCTCCTAGTCAAGGAAAGGTTTGGCTAGCTCTATACAAATAAGAATATTCAGCAGCCTTTTCTTTTTGTACTACTGACTGACTCATAATCGGGGGTTGATAATATTTCCCGTAAAGCTGTGATTTGCTGTTTTAGTGAACAGTTGTGGATACC----------------------------------------------------------------------------------------------------------------------------------------------------------------------------------------------------------------------
Ntennessensis_Watauga_N1046 -----TGCAAAATGCTTTGTTTCAAACACTGTGATATATTCCTGGAAAAAGTATTACTTACCAAAAGTGGGGGGGAGCATTTTTAATAGAGTTTGCCAGGTGTGTTTTGTTATGTCCCACACCAAGGTCTATTCATTGGTGATTTGAGATTAGTGCATTAATAAAAGATGTGAAATACTGTGAGTAAGCTACAGAAAGAGTTACTATTAGAGGTATGGAAAATGCGTAGGGAAAATAAGTATTTTTGGGGATGTCAAAGAAATCAAGACATATCATGGGTTGACTGTTATTACTTTCTTATTAAATTCTTCTTAATGACATGTTTGTATTTGTCTTCCAGGACCAGTAGCAACCACAGTCATGTCTCATGCGACTGTGATGCGCCTGAACTTGGACTTCCGACAACAGGAGGAACTGGCCAGTTGTGCCCGTACCTTAGCTCTTCAATGTGCCACTAAAGATCCACCTAATTGTGCCCTAAATGCTCTTACATTGTGCGAAAGTGATCCCTTTGCGTTTGAGGCTGCCTACCAGATAGTAGTGGATGCAGCCACCACAAATGTAATGACTTCATCTCAACTCTTTACCGTCGCACGATATATGGAGCATCGTGGGTATCCCCATCGCGCTTACAAACTGGCTGTTCTAGCTATGAAGGGTGTCCACCTTGCTTATAATCAGGACAATCACCCTGCCATAAATGACATTCACTGGGCTTGTGCGCTAGCGCACTCTTTAGGTAAATCTGAGCTGACAAATCTTGTCCCTCTTCTTGTGAAAAATGTGCAATGTGCCACTGTGCTTTCCGACATACTCAGACGTTGCTCAATGGCCGCGCCTGGTATCGCCACATTGGACGCTAAACGGCGGTGTATCAAACCCCTCTCCCTGGACAAACCTCCCCTGCGTCAGCTCCTGGAGGCTGCCATATCAGCGTATGTGAATACTACACACTCCCGTCTGACGCACATAAGTCCGCGCCATTATGGTGACTTTATAGAGTTCCTTGGTAAAGCGAGAGAGACGTTCCTACTGGCACAAGATGGCCACATTCAGTTTGCACAGTTAGTTGACAATATGAAATCGGCTTACAAAGGAAAAAAGAAGCTCATGCTCCTAGTCAAGGAAAGGTTTGGCTAGCTCTATACAAATAAGAATATTCAGCAGCCTTTTCTTTTTGTACTACTGACTGACTCATAATCGGGGGTTGATAATATTTCCCGTAAAGCTGTGATTTGCTGTTTTAGTGAACAGATGTGGATACCTGATTCTATGGGCCATATCCCCCATCATTGTATTGTTCCAGGCGAGCAATAGGAAATTGCCTTTTGTCAGTTACTATGTTTAGCAGGAGAAATTCTGGACAGAAATGTGATTATTTGTACTCTATAAAAATGGATTTCTGAGAAAAACATTTTCAAGAATATGCTAGTTTTGCTAAACAAAATTTTAAAATCCACCCAGCAACTAAATTATTTT
